# Supplementary material for: Multilocus molecular systematics of the circumtropical reef-fish genus Abudefduf (Pomacentridae): history, geography and ecology of speciation
Source: PeerJ. 2018 Aug 14;6:e5357. doi: 10.7717/peerj.5357 (PMC6097498; doi:10.7717/peerj.5357)
Supplement: Data S1 [file peerj-06-5357-s013.zip › Data Supplement/assemblies/Abudefduf-saxatilis-112095.contigs.fasta]

>NODE_1_length_561_cov_15.823529
ATCACAGTGGAAGTAAAGAGTGAAAGCAAAGTACTGCATGACCAGGACTTAACACAGCAA
ATAAAAAAAACCCACCTTGACCTTTTAAATAACCCCTCAGTGAGTAATTTCACTCAGATC
AGTCAGACATGTACAGTAACAAGCAGAAAGTGGCAGAATTAATTATTCTTTGTATAACAC
AGAAGTAATCAGAATCTCCGGCAACATAGGAGGAAGATCTCCTTGGCTCTTTCACCACAG
CTGCCAGTGCCCAGAATGGTAAATGTGGAATTTTAATGCACAGTTGATGCTGGAGAATAT
GGGGAAATGCTAATTTGTGGTGCGATAAGATGAATCGAGTCATCCCTTTAGCCCCATTTG
ACTCAGTGGAGGAAATTAATCATTAATGTTTGTTAAGTATGACAATCTAACTGGGCCAGA
TCTACATGCTCAGAGACTGAGGCAGAGCGAGATAAAGACCCAGGCTGCAGACAGGGAGGA
AAACTGCCAGATTCTGTAATGATGGGAATTTATTGGCATTTAAAGAGACAGTGGCAAGGC
ATTTCACTAATAGCCTCCCTCCATTGGAGTGCTCTGCCTGCCACAAATTGCATGCAATTC
AAACCTATTTTTCAGATAGCAGAGAAGTCTTACAGCTATGCTTGACTTTGGTGAAAAAGG
TTGCTTCCTGGAATTGActttatctgttgcagcgcaatctgcatc
>NODE_2_length_353_cov_44.529743
AGAGTTAGGTTTTGGGTTAGGGATGGGGTTAGGGCTAGTGTTAGGTTTCGGGTTAGGGTT
AGCTAACTTTAACCTTTTAATTCTTAATCCCTTACACCCAAACCCTGGCCTGTGCCTTCC
CTCCCTGCCCCTGTTACCATGACTGTAACTTGTAGAGAAATTTTGCCATCGAGCACCTGG
TACCCATGCTTGTCATATAGATTTCAAATGTTCTCTGTGCCCCTGGTACCTACGCTTCTT
TCTTGGAGGGAAATTCTCTCACTTTGTGCCCCTCGGTGCCTTTGGTTCTGAAATGGAGGG
AAATTCTCCCTTTGTGCTGATGGTACCGGTGGTTCTCACTTAGCGATCAAATGTTCTCTG
TGCCCCTGTCACACCCACAGCCTCGGGCTCCAGTTAGTTGCAGTACTGTCCCCGTCGCCC
ACCTGCGGCAACAGGTGTCTGCAATGACAAGGAGCGAGAGAGAGAGAGAGAGAGAGAGAG
AGAGAGAGAGAGAGAGA
>NODE_3_length_699_cov_14.363377
AAGGAAAGAAGAATTGGCGGGGATAAGAAACACAGAGAAATAACGGTCAATCAAACCTAC
TTTACAGTCATAAGGGAAAAAAGCAGCCATGTCCAATATTTCATTTTTCTCTTGGAGAAA
ACATAAGATCATAATACCTATTTTCATAATAATACTAACAGCCTTTAGGCTACAAAATAG
GAAGAAGGCCATACTCTGTATATCTGTGCATTGCCTGACAGAGACAGAAGGGTTTCAATC
TCTTTTTCATTTCATCCTGATAGCTCTGCCTTTTATTACCGAGGGACAGGAACGTTTCCT
GAGGTAAAAAGGAGTGCACATTCCCAAGATAAAGTTGGAGGTTTACAGCTATTTCCAGCC
GTAATGTATTATTCCGTTAAAGCAATGATCAGGTAGTGTTGGATGAATGGGAGATGTTCA
GCACCATTACTGCCTGGCACATCAGTGAGGCATTATTACATTATCGCTGCTCTTTAGTAG
GAGATTGGGTGTGTGACCGGGTTCTGAATACACTCATCCCGCTCTCCACGGCGTAAATTG
CAGATTGGCTCATTGACTTCAATGATAAAATGTAAAAATTGCCAGTAAAGAGAACATAGA
CTCAGGTTACTCCTTAGCTGTTTGTCAACGGCAGATGTGACTCAGTTGGTGCAGAGCATG
TTAAAGAGTTCCATCTCCCAGAAGTCAATGTCATTTATGCCTCAAACTGCTAAAGCAATA
GCTCATCTTGTCTCTGGTGTGTCATACTACACTGCCTTTGTCTGAGATTAAAATTTGCTC
TGGTGGTGAGCTAAAATCCTAAAATGTTACTTATAGCATGGAGAAAagatttacaaacag
atg
>NODE_4_length_324_cov_6.037037
TCCCAGGGCAGGAGAGATGAAGGGAGGGGCGGTCGGGGGAGCTCACACTCAGGCCAAAGG
GCCACTGTGGCTTTAAGTGTGCTCCTTGTGTGGCCAGAGCAGCCATCGCGCTGATGCAAA
GTGACAGGGACAGATGTGACATATCGGTTCCGACACACTTCCATACCACCAGTCACAGGC
TCGGGGTGACTCACATCCCCCTGCTCTGGTCCTGTCCCCCCGCTGCAGGACAACACAACG
ATGCTCGACTGAACCTCGCCATCGCCCTCACTGCTGCCAGGTATGGGGCTGCCATAGCCA
ATTACACTGAAGTGGTGCACCTACTGAAGAGGGCAGACCCTCAGACGGAGAAGAAGAGGG
TCTGTGGAGCGCACTGCAAGGATGTGATCACAGGTAAATCCAACAAAAGCTGCTTCcttc
ctgcctgcctcactctgttcccactctctctacccctcacaacagggg
>NODE_5_length_321_cov_1.647975
ATGTGATCTGCAGGGAGGCAGAGAAACACAAACATAAAAGATGAAGCACAAAAATGTGGA
ATTATAAAAATGAGTCACAATGAAGTGTCGAGGAAAAGAACTACACTTGGCTTAAACTTC
AAGTTAACACAATTAAATCAGACTGCAGTTTCTCCTGCCGTTATTATCAGGCTCCACTGT
CACAAGTATTTAATGCAAGTCCTCACATAAATGTATTTTAGCTTGTCTTGTGAAATGGAA
TTATGCTCTACTTAAACGCTAATTTCTGATGTTTTGCAAAACTAACCTTCATCTCTGGAG
TAGTCTTCTCCAGAGTGGGGTTCAAACAGATAATCTCCAGTAGCAAGCTCAAAGGCCTGA
GGAAACAAGAACATATGAACTCAACAACCAGTAGATAGGGGAGTTTAATTATACGACGGC
TCATATGTATGGCTAATGACAAAAAAATTTAACATGTCCCCttag
>NODE_6_length_463_cov_9.615551
ATGATGAGGAAAAGCACTGTTTTGTTTGCACTACATGGTGTGAATTATTTGGGCATGAGA
GGGTGACCAACAAGAAGTAGCCATTAGACCTCTGAGAACAAGCAGCGACGCATACAGCCA
GCACTCCGCCTCCCACCCGCCCCAACCACCTACACCACCCCTCGACAAATGCTCAGCGGT
CATGAACTACATTGATCTGGGGTATAATTCTCTATGAAATTGATGGATGAGGGCAGCCAT
TGACAGAAAGGGTAAAGACCACTTTGAGATGTCCCCTGTGAATAAGTATGATGGAAAATA
GATTGTTGAAGAAGATTTATGTTTGTTCTCCGCTGCCACAAGAGAGGGCCACCCCCCACC
CTCTGTACCCAGCCTGGCTCGGACCAATCAAACATGTCATTGTGGTCAGATTAAACTCAC
TGCCTCTATTCAGCTGCCAACTCGGTGACAATTAGCTCATTCTCAAGATGCAAAAAAAGA
CAGAAGCAGCATTCTTTTTCACAAAGGCATGCCATCTCTCTCTTGTACTTATGACAGGTG
ATGCTGTGGGACATCACACTGAAGTTAAACTTCCTGGGATTGATCTCCCTAGAGCAAaaa
aacacaa
>NODE_7_length_2319_cov_14.181975
GGCCGCGGCCCGGCACGTGCGGATCGTCCCCGAGGGCTAGCGCCTCCGGGCTTCCGGACG
GCGCGACACGCACGACCCCCTCCTAGTCTGGGCCAGGCTCTTTGGCGGAACGCCGGACGC
CACCGCGTCCCCCTCTCCGCGCCCGTCTGCCTCTCTCACACCCGTCGAGGCCGCCGTCCC
GTCGCTCCCAAAGGTGCCGCGGGAGCCCGGGCGGTCGGCCCGACGTCGGGGGAGGCTCGG
GCCGGGTCGGGGCGACCCCCTGTCCGGCGAAAACCCGCCACCCTCTGGCCCGCCACTCGG
AACCTCTAAAACCCCAAGCGCGGATGCGTCGGGCCCGGCACCTGGCCCGGCCTCCGCGCG
CCTCCGGGTACCCAACCCTCCTCCCTCCTCCGGAGGGAGCGCGGGGGGTTCAAAGTCTCC
TCCGAGCCCGACCGCCGGTCGGGAGCGGCGGAGCGCCCGGAGGTTTTTGTTTACGTCTTT
ACCGACAACTCCTTGTCACTGAAACCCGTTGGCCGTAGGGCGGGCGGGCGGCAGGCAGGG
TGTGGGGCGCGACGGCCCCCTCCCCCGCTACGCCACCCTCTCGCCCAAAAACAAAAAGCT
AAAAAAAAAGCCTGACAACTCTTAGCGGTGGATCACTCGGCTCGTGCGTCGATGAAGAAC
GCAGCTAGCTGCGAGAACTAATGTGAATTGCAGGACACATTGATCATCGACACTTCGAAC
GCACCTTGCGGCCCCGGGTTCCTCCCGGGGCCACGCCTGTCTGAGGGTCGCTTTGCCATC
AATCGGAGACCCCCGCGTCTCCGCGGCTGGGGCAGTCGCAGGCGGTCCCGGCCGCCTTCG
TCCCCCTAAGAGCAGACCTTTCGGGACGCCCGGGCGCGGCGTAGCGGTGCTCGCACCTGC
CTACTCCCGCCCCGGGTGGGTCTCGCCTCCCTCCCTCCCTCCTCTCTCTCCCTCTCGGGG
GAGAAAGGGGAGCGCCTCCCCATCCGCGGATCCCCCCTGCTTGCGCGAGCCGGGACGCGG
CTGCCGGTGGACGTCCTCGTCTCTCCGCGCTGACCGCGTCGCCCTCGTGCGCCAAAAAGC
TGGGGGACCCCTCCGCGGGCCGGGGTCACGTGCGCAGGGGAGCGACGGGTGGCGAGGCCG
CCCCGGCCTCTCTATCCGCTCAGAGCCCGCGAGCCCCACCCCCCCGCTCCTCGCGGGGGA
AGCCGCGGCCCCGGTCCGCCGCCGTGCGGACCGACTCCTCGACTACGACCTCAGATCAGA
CGAGACGACCCGCTGAATTTAAGCATATTACTAAGCGGAGGAAAAGAAACTAACAAGGAT
TCCCTCAGTAGCGGCGAGCGAAGAGGGAAGAGCCCAGCGCCGAATCCCCGTCCGACGGGC
GGACGCGGGAAATGTGGCGTACGGAAGACCGCTTGCCCGGTGCCGATCGGGGGCCTGAGT
CCTTCTGATCGAGGCTCAGCCCGTGGACGGTGTGAGGCCGGTAACGGCCCCCGTCGCGCC
GGGGTCCGGTCTTCTCGGAGTCGGGTTGTTTGGGAATGCAGCCCAAAGCGGGTGGTAAAC
TCCATCTAAGGCTAAATACCGGCACGAGACCGATAGTCGACAAGTACCTTAAGGGAAAGT
TGAAAAGAACTTTGAAGAGAGAGTTCAAGAGGGCGTGAAACCGTTAAGAGGTAAACGGGT
GGGGTCCGCGCAGTCCGCCCGGGGGATTCAACTCGGCGGGCCAGGGGCGGCCGCTCGGTG
CGGGAGGATCCCCTCGTGGGACCTCTCCCCGGCGCCGGCCGTCCCCCGCCGGGCGCATTT
CCTCCGCGGCGGTGCGCCGCGACCGGCTCTGGGTCGGCCAGGAAGGGTCCGGGGGCGAAG
GTGGCTCGCGGCCTCGGCCGTGAGCTTTACAGCGACCCCCTCGCCCGGAACTCGCCGCTT
CCCGGGGCCGTGGACCGAGTACTCTCTGCGCCCTCTCTCCCGTCCTCACGGGCGGGAAGG
GACGGGGCCCCCTCGCCCCCGGCGCGACTGTCGACCGGGGCGGACTGTCCTCAGTGCGCC
CCAACCGCGTCGCGCCGCCCAGGGCGGGGATCGGCCCACGCTGGCGCGCAAGGGGTCAGC
GGCGATGTCGGCTACCCACCCGACCCGTCTTGAAACACGGACCAAGGAGTCTAACGCGCG
CGCGAGTCAGAGGGTGGAGCAAACCCCGAGGCGCAATGAAAGTGAGGGCCGGCGCACGCC
GGCTGAGGTGGGATCCCGGGCCCCCCGTGGGCACCCGGGCGCACCACCGGCCCGTCTCGC
CCGCCGCGTCGGGGAGGTGGAGCTTGAGCGCGCGCGATAGGACCCGAAAGATGGTGAACT
ATGCCTGGGCAGGGCGAAGCCAGAGGAAACTCTGGTGGAGGCCCGTAGCGGTCCTGACGT
GCAAATCGGTCGTCCGACCTGGGTATAGGGGCGAAAGACTAATCGAACCATCTAGTAGCT
GGT
>NODE_8_length_489_cov_22.928425
GTCCTGATCCCCTGGCCTCAACCTGAAACAATCACTCTTAGTTAACGACAACACTTCAGC
TATTGACAGCGTGATCCCGTAAAGCAGACACTTCAATCAACAGAGCAGCCGGAGGAGGTG
TTGTGTTGGAGGAGAATAAAAGAAGGAGGGGGGCATGGGGACGGATGAAATCAAGAAGTA
AATAAATGAATTGATGAATGAATAATAGAGTGGCCAGCTAGTGGCCTCTTGGAGCAGCAA
TGCAGTATTAATAACTGACTCTTACTGTTCGTCTCTGTGTCATCACTGATACTCTTAGGT
GGACCATGGCCAGCATAACACACTGCTGATCTGTACATTCGATCCGGATTACGTACTTTC
TTCAGTCCTTCAGGAGGCAAAGAGAAAAGTAGAGAAAATCGAGGAAAAGAAGCATTCTCC
CAGCCTGTGATAGCTAAGCAAACTCCCCATGCAAGCAATATCAGTAACAGAAACTGCACA
GTATGTTGAAATACATTTAAAACACACAAGAGCTGTTGGGCAAAATATGATGGGAATAAT
ATTAACATTCTAATACGATAAGGCTCATAAATCACATTGAATTTGTCCGTTATCTGGTTA
AAAAAAGTGAAGTTCACCACAAACTGAATATTt
>NODE_9_length_795_cov_19.238995
TAGTACCTTAAGGTCCTTTCCAAAGGTCCTCTTCCTTCAGCTGAGTCTGTGTGTGCAGTG
TGTGACTGGAGTATAGGTGAATAGGACCCTCCGGCCCTGGGGCCCAGGGCTGGATGTGGT
TGGATGTCAGTTAAAGGATATCTATCTGATCCAAATAACCGATGAAATTGCTGTATCTGT
CTATAAAGTCGAGGCAACACTAGAGAAGTGTTCTGCTCTAGTTAGAAAAATTGTTTGAAT
CAAGTCGATGGCAGTCGGTTACATTGTGTATGGAATACTCTACCTGGCTTGTAACTGACT
AGAACTGTGATGTACAGATGATGTATTATTAAAATCTGAAGCAAGTAATGCAATGATATT
AGGATACAGTTTTTGTATTTTTATTCTTGTATAAGGTTATTTGATGGCTATTGTTTAGCC
TATAGTTCATTCTGTGTTATTTAAATTCTAATATATGAATCATATTTGGATTGAAGTCAT
GTTCAGGGGCCATGTTGTGTATGTATTGAGATGTAAAGCCTTTGAATGTGAATAATTATT
GTAAACTATAATATTTTACAGCTTTTTTCTTACTATATCATACATTTTCTATTTGCTCAG
TGATTTAATCATATTCTGATAATTTAATGAATCTGTTCATTCTCTCTCTGATTATTTGTG
CGCTAGGTCAGTAGATGTTGAATGATGAATTTTCCACTTAATGCTTGGTAGTCCAGTAAT
TAAAGCATGTAGGGATTTAGGCATACAAATAAAGCCATGTGTCCTGTCTTCTGTTAACCA
TGACACAGCAGCAAAACAGCAGCAGCAGCATTCAGTGGCAATGGCATCTCACATTTTTGC
AGCATGTAAATAAAGTACCGGCCCATTATCAGCGTTTTATTTGTGTATATGTGTGTGTTG
TGAAACTTAATTATTTattttttttaatgtgtatgtaac
>NODE_10_length_365_cov_6.309589
CTTATTTTTTTTTTCTCTCTTTTTTTTAAACTCGAGTCACATCCGCAATCCCGCGGCCCT
ATAAGGAGCTTTCACGCTTTTTGGTTTGCTTTAGATGTTTAATACCCCCTCTCTTTTGTG
TCAGGGAGCTGGAGAGGCGTTAAGAAGCGCTGATAAACCCCACTTAGATCCCTTCCTGGC
CCGTCACCCTGGCCTGCCGGGCCGCTTTAGCAGGGAACTGATCTGTGACGGCCTGCCACT
CAAACTGAGCACTTCTGAAGGCTGACACAATGGAGTGAGCAACACACCAGAGGGCCGGGG
GGTGGGTGGGGTAGGGGGATGGAGGGTGGGTGAGGCAGAGGAGGGAGAGGAGGCCAAGAG
GTGCCCTGAAAGAAGGCTAGAGGAGGGGCCAGAGAGCATCTCCCTGTTATCTGTTCCCTC
TCTTTCAGTTTATGCAGTTTCCCTCCTCCCTCTTCTTGCTGCTTGATACTGTAGAGCTCG
CGCTCTTTGACTGTTTGTCTtctagtcgg
>NODE_11_length_778_cov_11.083548
TTAACATGCTGTCATAAAATTGATAAAAATTAAAGTGGTTTTCTTTTAAAAAATGCAGTC
ATTTGTATTTTTTATGCCCACAGTACCAGTTACCTTTTTTCTTTAATATGGCCCATCATA
ATAGAAAAGGATCCTATCACTGACCATTCAGTATCTTTAGAATATCTTAAGAGATAGAGC
TGACGTCAGTAGTCATGAGCTGTCACTGTGTGCTTCAAAGTTCGCCTCTTTTACTCAGTT
TTATGCGCATATCTGAGCCCTCAAGCCCTCGATCAGCACATCACCTGAGAGAGATACAAG
GAAGGAGAGAGAGAGAGTTAGTGAGAATATGGCCCTGGCTCCTGATCCATAACAGTCATT
GCCTGTTACATACATTTCAGAATTCATTCAGGCTATGAAGATAATCGAGGTAGTCGACAG
TTTCCCCTGCAGCCCAATGGATTTATGATAGCACTGTCAAGAAAATGAGGCAAAATGACA
CAGTAGCTGACTTTAGCTGCAAATAATGTGATAGGCCGTACAGTGGTGCAGCAGCAGCTG
CTGTCATTGCAGGTAATAGCCTATAAAGAAGCCTGATAGCAATACCTGTCATTTCTTAAT
GGCTGACTTCACTGAAGAGCTTTTGTGGCCTTTAACATGAAGATAATAGAAGATACAACA
AATTTTACAGCTTTTGCGTTGCATCCATAATTTATCTCCAGAGGCCCCCACGCAGCAGTA
GCACAACAAGGACAACATGCTCCTAGAGGTGTACTGGAGAGAGATGCAGTATGAGCTGCA
GGGGGTTGGAGGCCCCGGCTGTACTTTGCAATTAATGGAGGAACTGCACAGAGTTCAAAA
CATCCTCTATCAGTTGATAttatcacataactgtacatgtactaaattttgtatttttgt
atttatatgagatcttatattg
>NODE_12_length_724_cov_13.263812
TGTTGCCTGTTTAATCACATCATCAGCATCAACAATAAAAAAAGGAAAAAATGGCAGGCA
GATATAAATGAATATTCCTCACCTGTCTGCTCATGTTGACTCCTCTTGTTTGGATTTCAC
AGTGGGGGAAAAAATAAAGGCGTATATTTACTTTTAATTGAAAGGAAATTAAAGACGCAT
CCACATCCGCATGTGACAAAGGAAGATCACAAGGCTTGGGAGTGATGATAGCTTTTGTTT
AAGATGGATTTCATAAAGAAAACCCCCCACTGATAATGATGAAAAAAAATCTTGGACATT
TCTCCAAATACAATTACCTCGGCATCACCTGATTCAATCAAATGCATTTGCATTCTGTTT
GCATGCAGTGTTCCGTGAACCGGTAAACAAGGCAGGCAGAATAAATCTGATGTGTTTTCA
TGCTTATGGTTGCTCTTCTGTTTGCTACATTTTATTCTGAGTATTTGAATTTTTATGAAT
TGATAAATAACTGCACAAACATACGCATAGCTGTGTGGATGGATGTTCTAAAGATGGAGG
GGCATATTTTTGCGAACCAAAAAAGAAAAACGGAGAATGTTAGTTCATGTTTTGAGACAG
ATGTTGTTTGGCCAGCAAGCATGGAGATTAATATTTGACTGTGTCTGATGTGTACTTAAG
AATGTATCAAAGAAGATGCATCATTTTGGGGCCTACCAGAGGATGTTGCAGCTGGCGCGA
TGACAAAAAGCATAAGGCCACACTTGGCAACAGTCAGTCATATACTTACAGCCTGGATAG
CTGGAGAGAAATGTAGTGAttacaccactgtcttgttcccttctaatccctgaccttctt
tctccctggacacttggaccttaactct
>NODE_13_length_675_cov_16.151112
TAGAAAAATATACCTCCTTATAAATATATATACATACTTATAATCCATCTATCCTTCCAC
ACATAAACACACAACACAACCATTTGTCCAAATGCACACATCTCCCCTGTGTAACAGCAC
ACCGAATGTCCTGCTCTTACACCATCAGCAGCATCAAAAAGAAGAATCTATATTCTCCCC
TCTGTCTTTTTTTCATTTGAGTGACTATGAACCGGAGCAGCAGCAGCAGCAGCAGCAGCA
GCAGCTGCAGCCTCTCTCCCTGCTCGTGCTCAGTCGGGGTAAGGCAATAGGTTTAGCAGG
CGAGGAGGCGAGGCAGATTTATGGTGGTGGATGTGACCTCTGGGGCCGTAACACGGTGAT
GGGTGAGTGGCTCTCAACGGTAAGCTACTGGCACTTGACAAAGTGCCCGAAGCAGAATGA
ATTTACTTCTCTTTTCCTCAATCATCAAGCAGCCACTGCCCTGACCCCCATCCTGACTGC
TATAACAAGATCTCCCATCTCACAAGGGCCTGAAAAATTTACTGTCACATCTACTTTTCA
ATGAGCTCAAGTGAGCACTTCTTTCACCTTCAGCGGAGCAGGTGCTGGTGTAGAGGAGGG
CTAACCTGCCCCAGCGTGTGTTTGTGTGTGTGTTTTATGTGTGGTATATATGTGTGTGTG
CATGTGCGCGCGTGAGAGAGAGAGAGATGGACATACATGGTGAAATTTTTGTACACACAT
GTAAAGCTGGTCCCCCTCACTTGCTGCCTCACTCACCCCTAAGTAACCCAAAGTCAGTGT
CTCAGCCACGCAAATCCTCACAAATGCATCCACACGCTa
>NODE_14_length_609_cov_12.650247
CAATGAATAACAAGGACTAATTATCTACGCAAGTATTTTATCTTGAAGTATCTAAATTTC
AATCTAACTACTGCTTAGAATTGCTTAACTATATAATATAAAAAGGCAACATGCAGAAAT
TGCTCAAAATGTCTTTGATTTGGAGATTCAGATTAATAATTGAGATCAAATGACTGTATA
ATACAACTTGGATATGATTATTTTAGATTTTATAGATTTTTTTGTGAAACTGGCAACTCG
AGTCGAATTTAAGGATTAGTTTTGGTACTTTAATCAATCACAGAACACTTCTTCATCATT
ACCCATCACTCACACGTGTTTGTTGTATCCTGCAGACCCAGATCCAGTACCTCAAGCAAG
TCCAGCAGCCGAGCGCGGCCCAACTGCGGTCATCCATGGTGGATCCGGCCATCAACTTGT
TTTTCCTCAAAATGAAGGCTGAACTGGAACAGACTAAAGACAAACTGGAGCAGGCCCAAA
ATGAACTGAGTGCCTGGAAATTTACACCTGATAGGTAAAGACAATCAAAATAACTCCCCC
CTCAAAAAAAAGTCAAGACTTCCTCACGCCCCCCACCCTCACTCTCACTGCAGGCATGCA
GGAACAATGGTGGGGGGGAAGGCTGACAAATGCTGTACTCACCACGAGACTCAGACTTTA
CAGAAAGCCAGTCACTGCAAAACAAAACTGTTTTTGTACTCTTGCACTGTGCCAGCTACA
TATCACATAACCTAAAGAGAAAAGACAGTATgg
>NODE_15_length_792_cov_10.472222
TTATTATAGAAAGTGCAAAATAAAGGGCTTGGTGATTGTAAAATATATATTAATATATAT
TTATTTTTATTAGAGGCATATTTCCATGTGTTTGTTCTGCATCATTGTGGTGTGTTTTTC
ATTGTAAAAATCCATCTGTTTATCTATGCACACCTCTATGCATGTGTCTACGTGGTTGTG
TGTCTGTCTGGTTGAGGTGTGAAGCTGCATCACCAGCACCAAAGTGAACTGCAGATAACC
TCATGACGTGGCACAGACATAGTATTCATGCCTATATAAAATTCACGGCGGCCGCATGTA
TCTGGTGGTGGTCTGAGCCGCTGATAAGGCTTTGCACACTATCTGCCTTCAGTCTAGATG
AAGGATGAGCTTCTCAGCCATAGACGTTGTCCATCCTGCTGATGCTCCCTCGTCTCATCG
TAAACTCTTGTGCACCCTCTGGTGCTTGCTAGTCTCCCAAACTTCTTTGTGTAGCCTGCT
TTGCAGATTGTCTTCCTTGTCTGTGTGGTTGCTCATTATTCAGAGACAGACGGATCTCAG
GTCATCTGCAGCTGCAGCAAAGAAGAAGCAGGAAAGATGGCGATCATCCATTAGACCGAC
CGGGCGCACGCATGAAATACGAGGACAACTTTTGGGAGGATCGCTTGAGGAGAAGATTGT
ACCAGTGAGTTTTTTTCCCCTCCTGCTTCTCGCACTATATTTCCAGTTTCGTCAAGGTTT
TCGGCTGGGCTTTCAAGGTCTGCGAGAACGTCGCTATGGTAGATCATGGGATATAATGTG
GAGAGCGCCTCGTGAATGACCTGGAAAGAGCGGATCTCCCCCCACCGTTTCTCCTTTTAG
TCCAGTTTGGTCCAGACGACTCGGTTGGAGAGaaagtcgggtttttttatgtgtgtgtgt
gtgcgtgtgtgtgtgtgtgtgtgtatagtcgggtgg
>NODE_16_length_609_cov_3.362890
AATGTCGCCTTTTATTCCAATTTAATGAGTTCAATTTTCGTTGCATTTACTCTGTCGAAA
CATGCATGCCTTGTAAGAAGGTCCCTCCTTTTCAAATCTTCTCAAAGGTAGATCCAATTT
TTATTCCTTGGTTAGGATTTTTGGAGTTTTCCTTTGTGACATGAGGGTGGTGTGTACATA
GATAAGTTACCCTTTTACTTCCTTTGCACATGTTTCATTCTGTTTGAATTTTGAATCATT
CAATTTGCATTGCATTTACTATGCCAACACCTGCATGCTTTGAAGCAAGGTATCTTCTTT
CCAAATCTTCCCAAGGAATGTTCCAATATTTTCCCAATGCAATGATTTTTGGAGTTTTCC
TATGTGCCATGACGGTGGTCTGTACATTGATAATTTACCTTCATAATCTTGCATTACTTG
TTTTGCAGTCTTTGGAACTTTGTTGAGTATGATTTACGTTACATTTACAATGTCCAAACC
TTGGTGTTTTGCAAGAAGGTCCCTCTTGTTTAAATCTTCTCAAAGGTAAATCCAATCTTT
TTTCCTTGGCTAGGATCTTTGGAGTCTTCCTGTGTGACATAAGGGTGCAACTTTTTTTTT
TGGTTTGTCAATGTCGCCTTTTATTCCAATTTAATGAGTTCAATTTTCGTTGCATTTACT
CTGTCGAAACATGCATGCCTTGTAAGAAGGTCCCTCCTTTTCAAATCTTCTCAAAGGTAG
ATCCAATTTTTATTCCTTGGTTAGGATTTTTGg
>NODE_17_length_162_cov_54.234570
ACACCAAATGTCTGAACCTGCGGTTCCTCTCGTACTGAGCAGGATTACTATTGCAACAAC
ACATCATCAGTAGGGTAAAACTAACCTGTCTCACGACGGTCTAAACCCAGCTCACGTTCC
CTATTAGTGGGTGAACAATCCAACGCTTGGTGAATTCTGCTTCACAATGATAGGAAGAGC
CGACATCGAAGGATCAAAAAGCGACGTCGCTATGAACGCTTGGCCGCCACAAGCCAGTTA
TCCCTGTGGTAACTTTTCTGACACCTCCTGCTTAAAACCCAAAAAGTCAGAAGGATCGTG
AGGCCC
>NODE_19_length_770_cov_14.466234
AACACAGAAACATCTGCTTATTCTTATCTAAATTCAAAAACAGGCAGCACACTCTTTTCT
GTCTAGTTTCTAGCATAAAGTCCAACAAATGGTGAGTGAGGCACAAAACAAAGAGTTCTT
TGAAGAACAAAGTGAAGCTGCCACATACAACGACTGCCTGGAGACGAATCCTATCGCCTA
GATTGCATGCTTTCAAGACAGGGGAGGGAAAAGCATCCCTAACAACAAAATGATATAAAT
TACCACTGTTATGGTCTATACGGTTCAATTTAATGTGCTTGTAATGATAAATTATTTTGG
TTATGAATCTAAAGTGGACCTGAGTGCAGTCGGAGCAGCAGGACTGTTAGAACAATTGCA
GCTGTCTCCCAGGGCTGTGGCCATTAGTCAATAAATTAGAAAGTAATTAGTTTCTGCTTC
TGTGGCTCTATTTGAAGCGCTTCACACAGGTGTAATGAAAATTTATTGGAGCTGTTGATC
CGGAGGAGCAAAGAAAAGTAGAGGATTTGTAGCGTGTGATTGTAATGTAGGATTTCCATC
TGCCTTTCTCCTTTTTTTGCTTACAGTGTGACAGGTAAGGTTGGCCATGATGACCGGTAT
AGTGAGGCTTTGCTTCAGTGTTTCGAGGTTTGACAAAAGGCCAGTCGACTAGCAGCTATA
AATATTTTAGTGTGTCTCTTGTAGTGAGAAAACTTCCTGTTTTTAACATTTTGAATTGAT
GATTTCAAATGAGTTAAGACTTTTGGTGAGAAGAACATGAACATAACCACCAAAATCTGT
GGTTCTGCTGAAAAAGGCACTATTTTTCCTTGAAACATTCCCATGTGTATCACATAGAGT
AAAATCGGATgcgtaaaatttcagcaaagttgttttgtttgggtttttttgctgtaattt
cactacatctactg
>NODE_20_length_541_cov_19.282810
CTTTGGGGCAGGGTGGACGAGCCGTGCAGGCACAAGCAGGGTCCCTTTCACAGCAGAGCA
GAGCCACATCACCGCAGTGGGTTTGGGGTGGAGAGGGGGGGGACAGAGCTGAATGGGGCT
GCTCTTTTGCTCGCTGGAAACGGGAGGGAAAAAAAGTACACTTGTTATCTTGTGAACCCT
CAAACATGTAAGATAGGAATCTCTTGAATGTCAGCGACAGAAATGGAATTAACAAGAGAT
CTTTTTATTGTCACAGAAGGTCATTAGGCTGCCAATCGGGGTAATTATGGAAATGATCTC
CCCAGCTCTTTGGAATGTTTTCCTGCTTCCATAAGGACTTGAAAGTGTTCAATCAGCCTC
TCTCGTGGGAAAGTTCAGCCATAACTGCAAGTGTACCAGCAAAATCAAATTAAGCAAAGA
GATTTCATTAGTATTTATAGCCCCGAGGCATTTGTAAAAGTATGGAGCAGCAGAGTAATG
TGGGACTGTGGAGGGGAGAATTATTGCTTAATGACAAAGGCCATACCTAGAAGACATACA
CATAGATAATGAATAGGAGGCATTGATTGCATCTTTAAAGAGGATTCTTGAGGGATTGTA
AAATATTGATGCTTGTGTGGCTGACTTTGGACTCCCGGCATGATGGGTGTGAGGGTGGTA
ACTTTGTTTGGATGTTAACACTGTt
>NODE_21_length_478_cov_5.351464
CACACACACACACACACACACACACACCTCTCACCCCATGCCTTTTTCCAGGGCTCTGGC
TCCCTCCCTGCCTCTCTTTCTGGCTCTTTCTCTTTCAACAGAGCCAGTTAATTACACCCT
ACTGCTGCAGGCAGCTTCAAACCACCACTAATTTAGAGTTCCATTACAGTAAACTGTTCC
ACATGTGCATCCAGGGCCCAGGCAGGCTCGGGTGGCCACGTTTCAGGAAGGAGCAGCCGC
CGATAGGCACCCACCCCCATCCTGCCAACACAGCCATACTGCCATCTTTCTTCTTCTCCT
CTTTCTCGCTGCATTTCTCGCTTCACATCTTTACCTTTTCCAGTCCATTCCCTATCAAAA
CTTCCTTGGATTTTGTTCCCCCTTGCCATTTCTGACCCATCCCACGTCTCCTCACCATAA
TCATGTCCTTACACCCAATCCTCCCCCCCGCCTCCCCCACACCCGCACCCCGTCTTTATC
CTTCTACTGCTTATACAACTTGTACCATGACCCtgtgcagcggttccactgtgtggctaa
tgcacaaaaacatcactaaagatttcacagtgggcccaatgggagaagaggtacagactg
gaaaaacaaaactgccagcaac
>NODE_22_length_542_cov_5.398524
ATAATGAGCTGTAGACATTATGCCTAATTATGTATTAGACTGTGTTAGAGGGCCTAACAA
AAGCTTTTGAAAGGGACAATTACGTTTGTTGCTTAGTTACATCGTTAAAAATATACCAAA
TCAGTGCAGATTATAGTGGGCGAGAATGCACATGTACACCACGAGCATTGTTGCCAAAAT
GCACAAAATTCAATTCATTAGGAAAAAAGAAAACATTTTTGCTTGTGAAAAGGACAGTGG
CATAAGTGAAAATAAACAGTTTTTAACTGAAGTGTGTTCCTGTGGGTAAGTAAAGTCTTT
GTAAAAAAGAAAAAAAACATTTGTAAAACAGTGGAACACCAGCCAAGCAATGGTGACAAC
TCATTTGTTTTTTAACAAAAGGCAACTTCAATAACATTTTATATGAAAGAATGGAGGAAG
TTTAATTTAAATCAAACTGAGCTGGTGCACGCCTCCATTCAGTTTTTCATTCTATGGATT
CAATGGGTCTGGACTGGCTATTGAAAAAGGACAGATGAGGGGTCTGAAATCTGGCCTCAT
CAAAAGAGGGTAAAGCCACGCCAAAAATATCatggcagatcagctgtcaaaacttcaatt
tgtggacgtgagacacaactaatgtggacccagcagtgtagtctttcacttccactgcac
aatgactgcggctgctggctgatggc
>NODE_23_length_575_cov_13.111304
TCTAGAGCAATTGTTTTCTATTGGGCATAATGTGTTTAGAAGCACATCTTTGAACTTCTT
TCACACACACTCAAAACTGTATGACCAGCAGATACATCAGTTTACTTTACAGTAGAAATA
CTTAAATTAGCAGTATACTTTTTTAAAAACTAATACTTACACACACACTGTCAATTATAC
GTCCACTGAAAGGATCATATGATTTAGTTCTGATTGTTCTCTTCTGTAACGTCCAGGATC
TGCTGGCCTGAGATGAACTTGCGATTACAACCTGTTGTAGTCTAGCTGAGCTGAACGCCT
CATAAGTGGAGCTTTTGCTTTTTTATTGATCTCTTTGTTTCTCATAGCTGGAAGGGCACA
ATATTTTCTCCAACCTGAATTCCAGCGAGTACGAGCAGGTGCTGGAGATCATCCGAAAGG
CCATCATCGCCACGGACCTTGCCCTGTACTTCAACAACCACCAGCAGCTGTCGGAGCTGC
TCACCTCGGGTGTGCTGGACTTTAACAACCACTCGCACAGGTCAGACCATGACTCACACA
GGTGCACAGGTTAGGTCTGGATTCAAACCAGTTCTCATAGCAGTGAATACAGAGAAAAGC
AAACCTGGCGTGCATGAACAGCACATTGAGTTTCTCCACATGGATATAACGAGGCTTTGC
TCCCCTCCAGGGACCGTGTGAttggtctgatgatgacagcatgtgacctgtgttctgtt
>NODE_24_length_297_cov_43.902355
GGGGATGGCCTGCCTTTCCTGGCTGGCTCTCCTCCCTTCTCTCCCTCCCGCTGCCGCACG
CACGCTTCTGGGCTACCTGGTTGATCCTGCCAGTAGCATATGCTTGTCTCAAAGATTAAG
CCATGCAAGTCTAAGTACACACGGCCGGTACAGTGAAACTGCGAATGGCTCATTAAATCA
GTTATGGTTCCTTTGATCGCTCTACCGTTACTTGGATAACTGTGGCAATTCTAGAGCTAA
TACATGCAAACGAGCGCTGACCTCCGGGGATGCGTGCATTTATCAGACCCAAAACCCATG
CGGGGTGGCCCCTCGGGGCGCCCCGGCCGCTTTGGTGACTCTAGATAACCTCGAGCCGAT
CGCTGGCCCCCCGTGGCGGCGACGTCTCATTCGAATGTCTGCCCTATCAACTTTCGATGG
TACTTTCTGTGCCTACCATGG
>NODE_25_length_539_cov_8.172542
GTCCTGAAATGTGTTCTGGTGGAAAACCGAAGAAACCATGCAGGCCTCAATATTGTTTTT
CTACAAAATCTAGTTAAAGTTTATTTGTAAAATTGTCTCTGCAGTGGAGACGAGAGAGTG
ATTTCATGTAGTTATTTAAGCAATCATCAGAGGAGGGAGAGGAAAGGCGCTGACAGGAGC
CAGAGACACTTCAGGCCTGTTCTCTTGTCAGAGTTGTCTAGACCAAATATTGGGATGAAG
TTATCAACCGTTATTTGATTTCAATTTTCTCCACGCACCTCGCCGAGGTCATAATAACAA
CTTTATTTTCAGTGGTGCATAAATTAATTACGCGCATTTAATAACTAAAATATCATTATA
TTCCCCCTTTAATAACATAAACGCTGCACGCCAGGGAAACCCTTAATAGCGCGGGGCCCT
GTAACTGGCCATTATCCGCCTGTAATGATATTACAGAACCAATTACGCGCCATTAGAAGG
GATTTTCTGCACTTTATGTGGTTTAGTCCAATCCCGCACTCCTCTTCTAAATTTCAGCTG
CTTCTCGAAGCCTCATTTTGCTTCCACCTCAGAGACGCATGGCGTCTGCGCTCTGCCGTC
CCAGATGCGCTTTAAAACTAATTGAAAGGGTCCCGCAGCAGATCATTTATCTGAGGAAGC
GAAATAAATCGCAGGACCCcttg
>NODE_26_length_550_cov_23.734545
ATTTGTGTGCCTAAATAACTAAACAAATTGCCCCGGCAAGATGAATTTCAACCATAATTT
GTTACTGTCATTTAAAGAGGGCACTCCACACTTAATGTTGGTTAAAACAAGCAATTTCAA
ACAGAGTGCTGGAAGAAAGTGAGAACTGTATTTTGTTTTTGTTTTTTCACGACCACCATT
TAACGTGCAAAAATTCACCTCCAAACTTGTTTCCTGATTAATGATCATCAAGAAGCACTT
AGTTGTGTTTCCTTCAGGTGGGAACGTGAGGTAAGACTTTGTGGGCAACACAGTTAATCA
CACAAAAATCTAACAAAAATCAAAAATGAAATATTTATTACAGCATTTGTGACTGAACAC
CTTTTAAACATTACGTCACAGTCCTCATACAAGTATTTAATGTATTTTTGACAAAGCTTA
AGGGAGACGGCATCTTATCATCTAGTGAGGAACACGTGCTGAAAAAGGAAGGAATTCATG
GACATACAATATCAATGCCACAGCAGATCTGAAACTAGCAAAAACATTCTTTTTCAATTG
AGGTAAACACATAGAATATCTAACATGAAACAATTAATAGACTGAACTCTGTACGAAGTT
TGTTACAATATTCTCTCAGCTTTTTTTCCCCCCAAAAGCATTGAGTTCATAATTTAAGTT
TTTTTTTTTTTCCTTTTTTTTCTTTTTTTTCGTT
>NODE_27_length_566_cov_6.060071
ATGAACACAAACACACACAGACTTTTTGTTGTGAGCTTTTTCTGATGTCCAGGCTTGATC
TTTGGGTGGCTTCAGAGGGGTGGGGCCTTCTTTTTCTTTCTGCGGTGGTTTTCAGCCGCC
AAGCTCACCCGCTTTTGGCCGGTCAATTGTGACACTGTGTGTGTCAGTGAGCAGGGGGTC
TCCTGGTAGTTGTGCGTGTGTGTGATAGTGTGTGTCCGCTTCACACATTGACTGTGAAGC
TGCAGCAGTATAACAGCGGCTGCTGCTCCGGGGTCCCGGCGGTATTGGCCTAGCCCGCAG
TCTCTCTTGGCTAACTCATGTTTCATTCTTTGGCAATTTGCCCTAATGAAGTCCCGCAGG
AGCCCCTCAGACCTCTGTTCTCTTTCCATATTTAATCATGTTATTTTAATCTGGGGGATG
AGCTAACGCCTCTTTCTCCTGCTGTGTCTGTGTGTGTGTGCGTGTGTGTGTGTGTGTGTT
TGTGTGTGTGCGCACGCGGCAGGTCATTACTATAGCTGGGTTTTCATGAGATGGGATGTC
AAGAGGGGGATGCTTGCTTTAAGACAATGGAAGACAATGACTTTAATTCTGTGTGTAATA
TTGGCTTGACAATGTAAAAAGCGTCTTTGAAAAGCAATGTCATCTTCACGTGATTGCTTC
TCATtttttgttgaaaaagaggttaattattccatattttcctttaattc
>NODE_28_length_623_cov_11.669342
TCACTCGAGTCATAAGTCAGTGTTTGAGGCTAATCACAGCTAACTCCTCCAAACCTTGCC
AGCCCTCACCGCAAGCCTCATACCACCTCGTCTCATTCCCACATTCCTACAGCCGTCTTT
CCTCACCACTCCCACATCCACCCTCCACAGCCCCATCCAAGCCCACCCTCACCTTCTCAA
TCCACTCTTGGATCATTTCAATTTGCATCCCAACTGGCCCCGGGATTCCCTAGCCCTGTT
AAAAGGCAGGCTATTTGTTGTGCTCTGCGGTTAATGCCGCGCAGAGCTTTAAATACCCAT
ATCAAATCTTGGAGGCTCAACAGATTCAGTTTTGCAAACCTGTATCGAACAGAGGTTCAA
TCCGTCAGCTTAGAAGTGTACACTCCTTAAGTTGTGTGATAAGGTAAAACCAATCACTGG
ATTAGGCTCTCTCTGTCAGTGATGGTGTATTTTCAGTGCACAGTGTTGCTTTGCTGAAAC
AGGATAAGCTGATGGAGTAACATTATGGTGCTTGAGATTTCTTTTTCAATAGGAATATAC
TATTAATGGATTCCGAAGCCAGTGTGTGATGCTGCTCTTGCAGTTGTGGATAATGCATTA
GCATTAGCTGTGAAAAGCAGTTGGTGCCGGATACCATGAGCAATCATCTCTCAAAACCAC
AAATTTGATTGTTTTTATCATGCAAATCCAGCCTACTACCCGATAAGATTGATTGAGGTC
TTATAGGATtgcagtgtttattctcgtagagcttctcacaaacaaac
>NODE_29_length_774_cov_10.801034
TGCATGAAAAAAAAAACGTGTTAACTCTTTGCAGCCCAGACCCAGTCTGAGTAATAAAAG
ACTTCATATATTTTCTTTTGTATTGTCCAGGTTAAGAGAGTGTTTGGTTTCCTTTTTACA
GTTTGTGGTAGCTTATTTTTTCTGCCAAAAGGTGTTTGAGGCCTACTGGGACCACTTAAA
AGTTTATGCAGAGCACTAGCCAAGTTGGACAAAAAAGCCTTGAAGTATACACACACTGGC
CCCTTTCTCAGAACCTCTCAGCTCTGGCTTGGGGGAGTGTTGTTGGTTTATGAGAGGGAA
AATAGCCCCAGCCTTCTGCAAAAGTGAAATGGGATTAAGGCCTTTGTTCGGCCCACAATG
GTGAGGGGAATTAGCAATAGTTGTAGGCACTTAGAAGAGCTCTCACACAGAAGCTTATCC
CAGATTTTGCACAATAATCATTTGAATATCAACAGTGTTTTGCAACTACAGCGCTAATGT
ATAAACCTCTCTCTTTTAGATATCGAAATCCCCAAAAGGATTTTTTACCACTGGCTACAT
CACAAATATTCATGCTCTTTATGGCAAATCATATTTTTGGGTATCATTGCACTTTAAAAG
TTTAAAAGTGGTGAGGATAACTTGAAAGGAAGTTTAGGGAAGAAGTTTTTATTATTTACT
TTAGTTGTGCTGCAAGCTTTGTGCATTTCTTTGTTGGCTCAAAATTAAATAAACTCTTAT
TTGTAGTTAAAGCTCAGCGTCTTCTATTCAAGGTACAACACTAAAATAAATGTCTATTTA
GGCATCTGTCTGATTTTCCATTTCCCAGTAATTCtgtatttctatgaatgtatagcaata
tttttaatgcaaactcccggcgttgctgtctaatatttgcatttcactgaaaaaacaact
taaaggacgttattacgt
>NODE_30_length_606_cov_10.902640
GTCATTGCAAGCATTATCGCTGAAATGTGTTACTAGGACAGAGGTATTAACAAGCATGGC
CATCAACAGTCATACATGAAAATGGTTTCAAATAGCAAGGAAACTTAAATGGACAAACAC
AGTTTTAAAGCTTTAAAAAAGGGGGATATCTCTCTCTCTCATTAAATCATAAGTCACCAG
TACATACGATCCTTTGGCCAACCTCTTCATTCACTAACACTGAAGGATGGAACGGATGGA
GCCAAAAAGCGTGCAGTTGGGGGGAATTTATGAAAACCTCGTTCCCTACCCCCTAAATTT
TTACACTTTCGATCCCATATACGTTGTAACCTTCCTTATAAGTTGCAAAATTCTGTGAAT
TCTGCGAGGAAGTTGGGTTAATATTCTGTGCATTCTTTGCCACCTTCATTCGTTTCGCCT
CGGCTCGGGACTTGTAACAGAACTCAATCAAGGCCACCAGCATGGCCAAACCGAGTCCTC
CGACCAGAATGTAGAAGACCCCAGCCACGTTGCTCAGGCTGAGGGCGCTCGTCTTCTCCT
GCGAAATGCACACGAGACGGGGGTCAGCGGCGGGGCAAAGGCGAAAGGTCAAAAGATTGT
AAATAAATAAACAAATAAATAGCTAGATAGATAAATAATTAAATAAATAAATAATTGAAT
AAATAAATAAATGTACACGAATAAAACAAAATCGCATCCACAACGAGAACTACAAAATAA
AATGCACAAAAATGCACCACTTTATCAAAt
>NODE_31_length_572_cov_12.270979
ATAACTTTGGTTTAAAAAAAAAAAAGCTTGTACCCTGATTGTGTAACTGTCATGTTGAAA
CACACTCCTGGTGGCAGCAGTGTCTTTGGCTCGGCATGTTTTACAGGATGACTCACAGGC
TGATGGACAGGCAAATCGATATTTTGACTTTGGCCACTGGATTTTCTCTTGCAGGAGGAG
CGACGGTAATGGAAGAGGACTGTAAATAAGTGGAAGGTTCTTGACAAATGAATCCATTAA
CATTTGCCTGTGTCGCCTGGCGAGCAGATTTGCTGTTTTATGGAGCAGGAAAAAAGAGCT
AGTAAATCTGAGGGCGCTGTAAGGGTGAGGAGCTGAGAGCAAGCTGGGGAACACATCTCC
CATGATGCAGCACTTTATCTCCCTCCCAAATGGCATCTTTATCTGCCTAAATTAAGTTTT
GATTCCTTGCCACATACGGAGCTGCAAATCACTTTTAATACTGATATCAAGAGCAGCAGT
AAAGTGTGCCCAAAGCGATGGAAAGCAGCTTTATTGTGGTGGCACATAACTGCCGTCACC
GCCATTCACTGTCTCTCTGTGGCTCACAGTTGTAAAAAAACATCAGCCCCAAACCACTGC
TTTGTGtgcaaatcatattatgccatttgtcataattcaaattcctctctatcctgcagc
tctgcacccagagttacttcagctatctacctgtaactctgtggatgagaaagacg
>NODE_32_length_1490_cov_15.440940
TGCCGGACGCTTGACGCCAGAAGCGAGAGCCCGCTCGGGGCTCGCCTCCCCGCCTCACCG
GGTAAGTGAAAAAACGATAAGAGTAGTGGTATTTCACCGGCGGCCGAGGCCTCCCACTTA
TTCTACACCTCTCATGTCTCTTCACAGTGCCAGACTAGAGTCAAGCTCAACAGGGTCTTC
TTTCCCCGCTGATTCTGCCAAGCCCGTTCCCTTGGCTGTGGTTTCGCTAGATAGTAGGTA
GGGACAGTGGGAATCTCGTTCATCCATTCATGCGCGTCACTAATTAGATGACGAGGCATT
TGGCTACCTTAAGAGAGTCATAGTTACTCCCGCCGTTTACCCGCGCTTCATTGAATTTCT
TCACTTTGACATTCAGAGCACTGGGCAGAAATCACATCGCGTCAACACCCCCCGTGGGCC
TTCGCGATGCTTTGTTTTAATTAAACAGTCGGATTCCCCTGGTCCGCACCAGTTCTAAGT
CAGCTGCTAGGCGCCAGCCGAGGCAACCCGCCGGGGGGCCCGCGCGAACGGGACCCCAGC
GGGCGCCGCAGCTGGGGAGATCCGCGAGAAGGGCCCGGCGCGCGTCCAGAGTCGCCGCCG
CCGACCGCCGTACCCGGTCCCCTCCACCGGCCCGCCTTCCGCACGGCGTCGGACACCGCC
CCGCGAAAACCCCCGCCCGGCGACGCACGAGGCGCCGCGGACGAGGGCCCCGCGAGACGG
GCCGCGCACCGCGCCTCCGGCGGCGGAGAGAGGAGGGCGACGGGGCGACTGCTCCCCCAG
CCGCGGCTCGAGCCCAGCCCCGCTTCGCACCCCAGCCCGACCGACCCAGCCCTTAGAGCC
AATCCTTATCCCGAAGTTACGGATCTGACTTGCCGACTTCCCTTACCCGCCTTGATCTAA
CATGCCAGAGGCTGTTCACCTTGGAGACCTGCTGCGGATATGGGTACGGCCTGGCGCGAG
ATTTACACCATCTCCCCCGGATTTTCAAGGGCCAGCGAGAGCTCACCGGACGCCGCCGGA
ACCGCGACGCTTTCCAGGGCACGGGCCCCTCTCTCGGGGCGAACCCATTCCAGGGCGCCC
TGCCCTTCACAAAGAAAAGAGAACTCTCCCCGGGGCTCCCGCCAGCTTCTCCGGGTTCGC
TTGCGTTACCGCACTGGACGCCTCGCGGCGCCTATCTCCGCCACTCCAGGTTCGGGGATC
TGAACCCGACTCCCTTTCGATCGGCCGGGGGCGACGTAGGCCATCGCCCCGCGCTTCCGA
ACGGCGTTCGCCCATCCCTTAGGACCGACTGACCCATGTTCAACTGCTGTTCACATGGAA
CCCTTCTCCACTTCGGCCTTCAAAGTTCTCGTTTGAATATTTGCTACTACCACCAAGATC
TGCACCCGCGGCGGCTCCACCCGGGCTCGCGCCCTAGGCTTCCGTGCGCACCGCGGCGGC
CCTCCTACTCGTCGCGGCCTAGCCCTCGCGGCTCCTGTTGCCGGCGACGGCCGGGTATGG
GCCCGACGCTCCAGCGCCATCCATTTTCAGGGCTAGTTGATTCGGCAGGTGAGTTGTTAC
ACACTCCTTAGCGGATTCCAACTTCCATGGCCACCGTCCTGCTGTCTATATCAACCAACA
CCTTTTCTGGGGTC
>NODE_33_length_432_cov_36.409721
TGTGCTTGGCTGAGGAGCCAATGGTGCGAAGCTACCATCTGTGGGATTATGACTGAACGC
CTCTAAGTCAGAATCCCGCCTAGACGTGACGATACCGTAGCGCCGTGGATCTTCGGTTGG
TCCCGGATAGCCGGCCTCGGCCGGTGCGGAGAGCCGTTCGTGACAGGGCTGGGGCGCGGC
CGGACGATGGTCGCCCCTCTCCTGCCTCGCATCGCATGTTTGTGGAGAACCTGGTGCTAA
ATCACTTGCAGACGACCTGATTCTGGGTCAGGGTGTCGTACGTAGCAGAGCAGCTCCCTC
GCTGCGATCTATTGAAAGTCATCCCTCGATCCAAGCTTTTGTGTCTGGCCGAGGGCGCGC
GGGCCCCCTCCAGCCGACACGGCCGTCCAGGGCCCTGGGGTACCAGGGGCGCCTGCCTCT
CTGCCTCTCTGCCCTTAAACCCACGCTCTCCTGCCCGAGAGTCCCACGCCGCTCCGACCG
GCCGGCTCAGCATCGAGTGCACAGCACAGCACAGCACAGCACAGCACAGCACAGCACAGC
ACAGCACAGCACAGCACAGCACAGCACAGCACAGCA
>NODE_34_length_1093_cov_29.143641
CCGGTCGCGGGAAGGCCCCTCGGCTGGTTCAGTTTGGGCCCGAGGGGGGAAACGGTGGGG
GGAGGTGCCCCGCCGCTCTCCTGGGCAAAACCGGTAATGATCCTTCCGCAGGTTCACCTA
CGGAAACCTTGTTACGACTTTTACTTCCTCTAGATAGTCAAGTTTGATCGTCTTCTCGGC
GCTCCGCCAGGGCCGTGACCGACCCCGGCGGGGCCGATCCGAGGACCTCACTAAACCATC
CAATCGGTAGTAGCGACGGGCGGTGTGTACAAAGGGCAGGGACTTAATCAACGCGAGCTT
ATGACCCGCGCTTACTGGGAATTCCTCGTTCATGGGAAATAATTGCAATCCCCAATCCCT
ATCACGAGTGGGGTTCAGCGGGTTACCCACGCCTCTCGGCGAAGGGTAGACACACGCTGA
TCCACTCAGTGTGGCGCGCGTGCAGCCCCGGACATCTAAGGGCATCACAGACCTGTTATT
GCTCAATCTCGTGTGGCTGAACGCCACTTGTCCCTCTAAGAAGTTGGACGCCGACCGCAC
GGGGCCGCGTAACTAGTTAGCATGCCGGAGTCTCGTTCGTTATCGGAATTAACCAGACAA
ATCGCTCCACCAACTAAGAACGGCCATGCACCACCACCCACAGAATCGAGAAAGAGCTAT
CAATCTGTCAATCCTTTCCGTGTCCGGGCCGGGTGAGGTTTCCCGTGTTGAGTCAAATTA
AGCCGCAGGCTCCACTCCTGGTGGTGCCCTTCCGTCAATTCCTTTAAGTTTCAGCTTTGC
AACCATACTCCCCCCGGAACCCAAAGACTTTGGTTTCCCGGACGCTGCCCGGCGGGTCAT
GGGAATAACGCCGCCGGATCGCTAGTTGGCATCGTTTATGGTCGGAACTACGACGGTATC
TGATCGTCTTCGAACCTCCGACTTTCGTTCTTGATTAATGAAAACATTCTTGGCAAATGC
TTTCGCTTTCGTCCGTCTTGCGCCGGTCCAAGAATTTCACCTCTAGCGGCACAATACGAA
TGCCCCCGGCCGTCCCTCTTAATCATGGCCCCAGTTCAGAGAGAAAACCCACAAAATAGA
ACCGGAGTCCTATTCCATTATTCCTAGCTGCGGTATTCAGGCGACCGGGCCTGCTTTGAA
CACTCTAATTTTTTCAAAGTAAACGCTTCGGACCCCGCGGGACACTCAGCTAAGAGCATC
GAGGGGGCGCCGAGAGGCAGGGGCTGGGACAGACGGT
>NODE_35_length_340_cov_16.911764
TCCATCCTCTTAGACATCCACCCACTGAGATAAACAACAATAAAAAAAAACCCTGTCTGC
CATCAGCCTGCCCACCAATCCATCCCTCACCCTCAGTCACATCATATGTGACTGGTTTAA
TCGCAGGCCAATCACTGCCGGGTCACAATTAATAAAAGCCACAACAGCCGCAAATAAACA
AGTCCAAATTGCTGCCTTAATCGAATGATGCAAACATCGGTGAGTTACAAAAGTTCACTG
CCACCACTGACAATTTCCTAATTGTATTCACTCATTCATGGCAATTTTATTAACATGGAG
CGGATGTCTTCTGCCCTTCCACTGTCGCAGCACCAGGGATCTAATTTCATTATTTTCCAC
AAGATTTGCTTGACTACTGCCGCCATGCTAGTGGCTCACCACGGCCAGATGTTTATGCTA
TTTAAATGAGGAAGCAAAGCCTGTTGGGTAAACATAATTAAAGAAAGTTGAAGCTTTCTG
TGTT
>NODE_36_length_452_cov_15.044248
TTTGAAAGGACAAACATTGGATAAAATGCTTCTCAATTTGTGCCACAATTTCTAAACAGC
ATACATATCTGCATGCAAATGTTGATGAGGGAATTGGAAGTCCAATCTTCCTGATAATGG
CAGGTGTGTTTGGAGTTGTAGCTGTAGGTGGGGCAAAGTAGATTTCCAGACCCCACCTGC
GCTTCTCCTAAACTCTATCCTGCCTCCTTGTGCCTGTCTTGTCTTTCTCCATTTCTCTCT
GAGTGTGTCCGACCTGGCAAGCTTCCTTCTCTCTTTGTTCCACAGTGACAGTCCTGATGG
CAAATTGATTTCGACTGTGTGAGAACAGACATACAGACAGAAACAGACAGCTCCGGATAG
CACAGGGGCCTCTTCCTCCCCATCTATTCCCTCCTCTTAGCCTCCCTCCTGTCCACTTAT
CTCCACCTCTTCTCCTCTGCCTCCACACACACCCCTTCTCCGAATGGAAGAGGCCAGTTT
CATCCCTCCTTTCTGTCCTCTCTTCCTCCCCGGGTCCCTCCTTTCCTCCTTCCGTCCATC
CTGGGTGCTGCTGCTGGTGGTGTCGGTGTGGACAGTagcggttggtgggtggagga
>NODE_37_length_762_cov_10.993439
CACATGCATGCACGCTCATGTGTGCACACACACACACACACACACAGACACGCACCAAAA
AAACACACACTTAGTTTCTGTTTTGGAACAGGGTGATGCGGATGTGCGTAAACAGGATTA
GGAGAGACGGTTCCACTGTCACACAGACCTCCAGATTGTAATTCTCATGCCTCTCTGACA
GCTTGGCACAGCACTAAGTCACCTAACGTTTGCTTTGACATGAAATCCAGACCTGGGCAC
AGATGAGGTTATCAGTGGGGGGAGATGAGTAGGAGGAAACGCGTCTAGTCCTATTGGGAG
AACTGTTTGGTACCATTGCCTGGGCTTGGTTGACTGAGAGGACTGAGGGGGCCGAAGGAG
AATGGCGCAGGGTACGAAAAATATCTACCATAAATGGCTCTGGCGTAGCTATTCCGAATG
CTGAGACTGAGGTCCTCAAACACGAGTGAAACCTATCTAAAAGTAGCTGAAAGATTACAA
TCCTCTTCATTAAATTTATCTCCTGCGACATAAACTTTTAATATGCGCACCAGCAGTGTG
TATGGGACTTCCAGGGCAGCTTAAATGACTGCAACCTGTAATTACTGTTCCAGCACTTGA
TTAGAATAATCTGATTGCAATTATTCAGTGACTTTAAAATACAAGCCTCGAGCTACAGAA
CAATAATTCAAGGGCAGTGATTGGGAACGTGTTTCTTTTTTGGCTGTAAAATGACGTTTT
AATCGACACAGAGTGAAAGAGGTTCCCTGCTAAGGAGCCAGCTCCCTCAATTAAAGCCCA
TTTATGCAGTGAGGGGTAAGACGTTGTGCTGCGATGTGGAGTTAATCAACCAGGCAGACA
CTTACAGAGTTCTCACGGATCAGGGAACTAACCCCTCTAACGGGTAAACAGGCAGAAatg
cagcac
>NODE_38_length_618_cov_14.462783
ATTGCAAGCGTGTTTACCGCCAGCCTGCCACAGCCATGTAAGCATTCCTTTGTCTGTCTG
GGTGTTACATTTTCACAAGCAGTAATTGCTTAAAGTGAGACATATTCTGGTGAGTGGATG
CCTAAATGAAAATATATTTTCACCCTGTTTTCAATCAGTCTGAAACAGACAGTTAATGGT
CGCTTAATCCCCTGGACACATCTCCAGCTCCCTGCTCTGACAATGAAGCCAATAAAAAGC
TTCCAAAAAACACATTCTCAGTTGTTTTCTTTTTTACTAATTTCTCTTTTTTTATTATTT
CTTTTTGTCTTTACCTCGTCTATTTCTCATGAGTTTTCTCTGATAGTGATCCTGTTAAAT
TAAGTGCCTGGGCTTTATCCAGAGCCCTCTCACCGTCACTCCTTTAATTTAGTCATTATA
ATTAACCATTAACTGGTGTCAGTTTCTGGGCCACTAACAGGCCCACTCAGTTCTGCTTGT
CTGCATTATCACAGTTTGGGGGAGAAAGTAAATTATAATGAAGGGCTATATAGTCCAATT
ACTGATAAAAGCAGCCAAGTGCGCTCCTTGTAATTAGGTGCCAGTATCCCTCCCTCCTTC
TCTCTCTCCTTCTCTCTGCCTTTCTTGTAGTGACATGTTGGAAGGGAATATATGCTTAAT
AGCTATTTTTATTACTGTTAACCTCTTAGTCATGTTCTTAACCCAGCGACTTTCAATCAC
AGAGACAAGGGGATGCCACAGAGAGACCTTATCTCACAAACa
>NODE_39_length_550_cov_6.834546
AGGCCTCCTGAGCCTCCCCCTCCCTCCTTCTCTCCATTCCCTCGACCTCCTCCGCCTCCT
TTAAGTTCCCTCAAGTCATGATCTGGCCCGTAAATTAGTACTGGGAGAAAAATAGGTTCT
GTAAGATGAAACTGGGTTTCAGTATGTATCAGCACACGACTCAGGGGAGACAAGAGAGAA
GAAGCAGGCAGTAAATCCATTGGAGTCCACTGATAGCGCCTGTTTGCACAGCCACTGCCG
CTTCCTTTGATCAAATGGCTGGGGGAGCGGGGGGTCGTGTGGCGCTGCCGAAGGTCAGCT
ATATATTACACTCCTAAAAGTGATTACTGAAATTCTTAAGTGAAACCATTCTGCTGCCAG
GGTGTGCTCTAATCCCCTGCAGCGTTGTCTGGGCCGGGGCTGGGGCCGGGGCCTCTCTGT
GGATCTGTGCGCCCAGCGCTCCGTTTCCCCTTCCCCACTTGTGTTTTCTATCATCAGAGC
AGGCCAAAAAAGAGCCCCTACATGGAAACATGGCCTATCCAGTTGCAATATCAACTGCTG
GGGCTCGGAGGAGAGAGAGCGAGAGGAAAGGTAGTGTCAGGAAACAGAAATATGCACACA
CTTCAAAGGCTGGAGCAGCAAATTAAGGGTTAGGCATTGGACACGACAGTaagtggcctt
tacatcagaaacagggtaaacaatgtctggattg
>NODE_40_length_764_cov_9.268325
CGATAAATCTATTCAGGTTGGTATGGATCTTTGTGTTACTCATGCTGTACATACAGTATA
ACGGAAATTAATGGGAGACAGTAAATGAATGATACAATGCAACATTAAACATGTCCAGAA
TAACGCACTTTAAATGACAGCTAAGAAAAAAAATCTATGAATTTATCATTAAAAGTTAAT
TGAGAGGGGAGCTTAAAAAGGTCAAACAAGTCGCTCCATTCGAGGAGGGCATAAGGGGGT
TAGCTTTTAACTTAGCATTTTTATTGACTCTGGCAAAACAAAATGAGCGGGCTCTGTAGG
ATTGTGCACTCTGCATTGGCCATTCAGGCCTTCAGAGCCCCATTGTAGTACTTTGAAGAG
AATGAAAGGAAACCCCACTGGTGGAAATGCAGTGGAACAGCCCCACAACAGGCCACAACT
GTTCCCTTATGCATGAAAGGCAGGGACATAAAAGACAAGATGGACTTCTGAGGTAGGGCC
AAAAACAAAGGCAACAAAAGTGCTGATCACGAGGGGATGACACGACTCGTCTCGGCAGAA
GGAGCAGGGAGAAAAGGGGCAGGGGACAATAGCACTCCCAGCCAAATGACATGTTGGAGA
ATTGAAAAATCCACACAAGAAGTGTCTTCTCAATTCACTAAACCCACAAGAGCTGGGTGA
CTGTCGGCTGGACCTTGGTCAAACTAAGAGGGGGTGGGCTAAAACAGCCCACAGCTTTTC
TCTCTCTAACTTTCTTTCCCAAATCTTTCCCCGTTTTGGCAAACAACTTGGCAAGGGCAG
AGACAGACTGGGGTGATGGCTTTAGTCTGCACACACCAAACCGAAACCAAACCAAAccta
atcaaagcatggtgggttccgctcccgcagcttccgttttgatctgttggctgtctgtgt
gtctgatc
>NODE_41_length_580_cov_15.041379
CTGTAATCAATAGACAGGTGAAAAGCAGCGGTTGGCAACACAATTGATAACCACGTCACG
AGCAAGTAAGCGCTAAATGGATTGGCTGGATTTTTATTTATTTTTTTTAAACCACGATAA
AAACAAGTCGTAAGAAAATCGATTCAGCTTTTGTGTTCCGGAAACAAACAATTCTTCGAC
ATTAGATATCCATGCATATATGTATATTTTTAGATTTTTGTTAGAGCCAACACTGTTTAA
TAAAACATGTTCTGATTCTGCTGGTGTTATCCCCAGCTAGAAATTGGTTGCCAAGCATTG
CATCATTCCTTTCATGTGACTCCCATACGCCCCAAATTCGTCCTGGCCGTCTTATGACTG
CATCACAATTGCTGCTCGTACAAACTATACAGACTGGAGCGAACAACCAGCAGAAACGGC
GCTATAGCCCCGCCCCAGTAGTAATTTCCGGAGTCTCTATTGGATGTCGCCAAGGAAAAG
ATCTTAGCTCCGCTCTTCTGATTGGTCCCTTGGAACGACAGTCAATCTCGCTACGGTTAG
GTTGTGATGAACCTACCTTCCCATGCATAGTTTGGTTGGCCTCTACCCCAATATAAACAC
CGCCGGGAGTTTCCGTAAAATCACATTCAGCCGTCAAGACTGAACAATGGTTAACATGAG
CTATCACCAATTTTTACTAAAATATCTACATACGAATTCAAGACAGTCGAGAAGGCGAGC
GAAT
>NODE_46_length_417_cov_8.558753
TCCGCCGCTTTCACCGCATTCACCGTGTCTCTTAAAAAAAATGAAGTTTCTCTCAAAAAG
CGAGGCGCACGGAGTGATTCCCATACACGAGTCGTCGGGTGAGAAACCTCGATGGTCGTA
GCATTCTGGTGAGATCTATGTGGTCTTCCCCTGGGCCGCGCGTCACGGCCAACTCTGAGA
TTCAATAGAAGAGGAGAAAAAGACCTCTCTCCATTTGGAGGCAGAGAAGGAGGAGGGGTG
AAAGGAGGAAAAAAAAGACTGGAGATCCCGCCTCTGGGGCTGTCAGATCGCAGGACTTTC
TCGCATCTGATTGGTTCCAGAAGGGCAAAAATTACTCAGCAAACACGACTATTATTAGCT
GCTTAGCAACAGCTCACTAAAGTAGAGAGACCACCCAGGCAGACAGACCTCATGTGTGCA
TCTCCGACTTCAGGGGAGGCTCGCTGAGAGCCGAACCCCTCGGTGCGTTTGGGTTTCCAC
GCCGCGTTCCGTCGCCAGAAAGAAGCGTTTCCCGGAGAGGAGCTGCAGTCTGCGGCATGG
AAGCCGGTCTGCGCCTCGGAa
>NODE_47_length_522_cov_6.206897
CGAATCAGAAGCAGATTTAGCTCGACACGGATCTAAGTGTTTATATTTCTGTCTCCTTTT
AGCGCAGACAGTTCTGGAAATGCTCCTACCAGTCACTGATAATACTTATAGTTTCTACAT
ATGGGCTCCTCACAGAAGCAGCTTCGGTTTCTCTGTGACGTCGGGTTTTCACACGGCACA
GGAATGATTGAATTCCAACCTGCGCGTAAGTGTTTTTTGATCTAGTCGGCTTGATCCTTG
TGCACCAAAGCGCCACCACCGCGCGCCATACTCGCGTGCACACAGGCGCGCACATCACAT
TATACGGCATCAGCCGGGCTCAAAGTGGATCATTATTTACTAAACAGGTTGCCTAACAAG
AAAAGACGGATTCCCCTGCAGGCTTGTATAAAAACCCTGGAAGCATGGCGGTGGAGCAAT
ATCCATCATAATTGATGTGTTGCAAAGCAGATTACACACATTAGCGCACACTGTTCTAGC
TATGACAGCTCCAACTGAACATGACAAATTCCATAATATGCAAAAAAAAAAAGGAAGGTA
TTTTGCTCTCTCTGGGTATTAAACGACAACTAACAAAGAAGCATTTGCATTGGCAGGAAA
GAGCGAACGTGTTTGCGAATGTTAGCGTGTGTGCATCCATGTCTAACTACACCTCCTCCA
TGCTCt
>NODE_48_length_821_cov_15.066992
TGGACCAGATGAGGGCGGGGACAAGATGGAGAATGGGGCGGTGAACAATGCAGAGAGCCA
GCAGGGGGGACCGGGACCGGGCCAGGGCCCGCCGCAGAGCGCCGAGTGCAGGGACAGCTG
CAGGGAAAGCGGCAGGGAAAGCGACAGGGACTACCTCATCCTGACGCTCACGAAGAATGA
CTTGGACAAGGCCAACAAAGACAAAGCTAACCGCTACTTCTCGCCAAACTTCAAGGTAAG
CAGTGAAAGAAGCAGTCGGGATTAAGATCCAAGTGAGATATTATTATATTGGAAATACTG
TTGTTAAAAAACTTTACTGCTTTACTGTTAGTTTTTAACTAAGAAGATAATCCAAATGAC
CAATGATGATTGTGTTTCTGATTACCTCATGACACACACTGAAGCTAGTTGTCTTCATTT
CCAGGTGAAGTTGTATTTTACGAAAACCGTGGAGGAGCCTTCGAATTCTGAGGCTAGCAC
TTCAACATCCGTCACCCCGGACGTTAGCGACAATGAGCCAGACCATTATCGATACTCTGA
CACCACTGACTCTGATCCGGAAAATGAACCTTTTGATGAAGAGCAGCACACGCAAATCAC
AAAAGTGTGAACTCTTTTTAAACAGGAAAAGAAGAAATTATACACGAAAAAAGGAGAAAA
CTTGAATATAAACTCAAAAGAAGAACCTTTGTCCCTTCCCTCCCCCAGACGGCAATAGAA
TATCATCATGTCAAATGCCAATTTTAGGGAAAAAAAGATAAATATCCTGACCAATATATT
GTTTTTATTTCTTTTTTTCTTTGGCACGGCCATGTACCATGTGCGAGGTATTGACACTGT
TGCCCCATGGGAAAAGGTGCTGTAGCTATAAAAATGTGTTTATATATATATACATACATA
TATGTATATACATATATACATGCATATATAAACAAACTTTTTTGTGTCAAAGACAATGGA
AAgag
>NODE_49_length_872_cov_10.394495
ACCATACTAGTGCCTCCTATTCGAGCTTAGCCACGCCTGAGGGCATGCTAATTACCTTCT
CCCTCACTCTAAATTACCCAACTTTCACTGGGACTCTGTCGCCCGTTTCAGTCCAACGTT
GATAGCAGACGGAGAGGACAGAGTGAATGATAGAGAGGCAGAGAGAGGGAGGAGCAAAGA
GTGAAAATAGAAACAAACCAATAATCTTCTACATTGCTTCCTAAACGAGAGCCACTCTGT
CCCTAATGTAGACAAGTCATTTTGTACAAGCCGTTAAAGCCCACTGGGCCAGGCGAGCAT
GCAGTGTAGGGCCGCCTGTTTCAAAGATCTTTTGCAATCAGTTACACAATGGACCCCCTC
ATTTTATGCTGCTACATCATAAAAGTGCTCCTTTTGTTACATTTCCATCCTTAAAAGGGT
CTTAATCCCCATCCTTTCAGGCCAGTCTATGGCAAATTCCTCAGGGACATCCCATTCGCT
GCAAGGGCTGGAGTGACCCACTCAGAAACCAGCATGCAGGGCTTTGAGCTTTTCTTCTGC
TGCCACTCTCCAGAGAACATTAAATCGTACTTTTCATCCCCCTCACCATAGGGGGAAGCC
CCTTAATGATGACAGAGAAAGAGAAATTCCTCCACTCGGTCCTATGACACCATTCTGCTG
TCAAGCAGGCGTCTCGGCGGACAGAGAATCAAACATGGCTTCCTGCAGGTGGAACGCCAG
TGAAGGTCACGGTACAGTCCAAAGAGGACAGAAGGAGAGATGAAGGGAATGAGGGAGGCA
GAAGGAGAGGAAGAAAGAGAGGTAGCACTTCAGAGGGAGACCGGCTTTCCCTTTGCAAAT
TAAGTCATCTACTGCAAAAGGTTAAAAAAGCACATGCAGCTTTCTTTCAGTCATACTTCA
TGTGTTATCCAACCATTTGATTTCTACATAGCAGAACTTTAATAGTTCCAACCTGTTTTA
CTCTTTGTCAGTGCTCCACATAATCTAGATGCTTTTAATCGACtatcataatagat
>NODE_50_length_671_cov_12.111773
TCTAAGGCGTACTTATTGCCATCCTTTTCAGTGGAGTATAAGATCCATCTTTGTCCTTGG
GACATTTGCTACTAGAGCTGGTAGATTTGAACAAGATTTAAGAGCTATAAAAAAAAATAT
GAGAGGCAAAAAAAAGAGGAGAGGGATATGGATTGAGACGGAGAAGTAGCAGGCTGATTA
CAAGGTGTCAAAATTGCCAGGAGCAAGAAGGTGAAAGCAATCAGGGGTGAGAAGAGTGCA
GCATTCGTGAGGGGCAACTAATTATCCATCTCATTTGTGGAGAGAAGCATTTGAGGCAGC
TCTAGCCCACTGAATGGTGACAGATTGGTGCGGAGGAGAGGGGAGGTGTTAGAACAATGG
AGCCCAGCTCACCATCATTACTGCATGCTAATCAGCAGTGCTTCTGCACCACCAGTCGGT
GCTGCAGAGAGTTCGGGGAGACAGGGAAGTCACCGGCTACAGGGGACTATAGTCCGGAAG
AGAGGGAGGAAACGGATTCATGGTTTATCTGCTGGCGCTCTACCACTTCTTATTTGAGCG
TGTAGGTTATCCAACAGAGACTGATCTCTGTGGTCCGTGTTATCAGCTTGTACTTACAAG
ATGATTACACTGGGAGTGTTGAGAGTGTTTTTCTGTACATTGAGTGGAATATTAGCTCAC
TGTGTGGTGTAATGCACAGTATACATGTGGGGAACATCATTAAAAGTTTGGATAATAAAT
AGAAAGTAGCAGAATAAGTtattgtgttttagcgtcacttaatgcctgctactgcacata
tactacacaactcttaatgatattttatgaatgcg
>NODE_51_length_1017_cov_12.918387
TTTATCACCTGTGGGGAAAGAAATGGAATGTTTGGGAGTAATTCCTGTTTTGTTTTTCTG
TTGATTTATGAAGGATTTTGGAAGTACAGTATTTAAAACATTTAGTTAGATGTTTGATAT
GTCTTTGGTTCGAATGGACCTTGACTTCTAGCCATTGGCAACATCTCCTTGTTCCACTAT
TGCCAATTTGGGACAGAGAACCACAACCTCGCCCAGAAAATTAACACACTGCTGGCAACC
ATCACCTCCAGCTGCTGCAGCTGAGGTGTTTCCAGGTGCAGAATACAGAGGCGTTTGTCC
CAGATGTGCACCTGGATGTTAGTCTCAGTCCCTGTGGCATTCTGGTTGAGGAGACTAAAA
GGCAGGCAGCTTATCCCTTGTTCTGGCAGGGCACCTAAGTAAGATTCTTTTTTCTCAATT
CTCCCCAGACACACCATCCTGAGAAGCCACTTTTTCCTACCACAGGAAGCCCAAGAGAAC
ACTATAGGTAGCAGTCTGACAGGCAAACTGAACCCTGGCCTTTTATATCCTGCCAGGTTT
GAGAAGTTGGACATCACCCCTAAAAGCGCCCAGAAGATTAAGCCCGTTCTGGAGCGCTGG
ATGGCCGAGGCTGAAGCCCGCCACCGATCCGGCATGCAGAACCTGACTGAGTTTATCGGC
AGCGAGCCTTCGAAAAAACGCAAGCGGAGGACCTCTTTCACCCCGCAGGCGCTCGAGATC
CTCAACAGCCACTTTGAGAAGAACACACACCCCTCCGGACAGGAAATGACGGAAATAGCC
GAGAAACTGAACTATGACAGGGAGGTGGTGCGCGTCTGGTTCTGCAACAAGAGGCAAGCC
TTGAAAAACACAATAAAGCGTTTGAAACAGCCCGACATCGGCGCGGCTGCACCAATGGAC
CCTCTCACTGATTCTCTAGAGGAGCTGCCCAAATGAACGAGCTCTCCGGCAAAACAGTGG
AGTGGAAAAGTGGCAGCCATTTAAAAACAACAAAGGTGGATGAACTCCTCTTGAAATGAG
AACTGAGACATGTTCCCAAGTCACCTGGATGGACAGTCCTGAGTTTGCAAACAAAAACTA
TGTGTTGTCAGTGTGATTAACCACAGTTATGTAAATGGCGAAACCAAAAACACGAAAAAA
GAGATTAATATCTGAGAATTa
>NODE_52_length_387_cov_26.273901
ATATCTCAGTGAAAGGGCGCTTTGTATTTTTCCTTATTGTATGTGGAACATGGCTGCAGT
ATTGTTCAAGCTTTAAAAGTTTGCGTGAGAAAAGTTGTGCTCTGAAAGAGAACAAGGATA
AAAAATTAAGTTCTGATTACAATTACGGGACGTGACACTTAGCTGATTTCAAATCAGCGA
GGCCAAATTTCACAAAGCCTGTCAATGGTGGCAGCAAGCTCGCCAGATCCCTCCCCAATC
AAAAGTTTGCTCTATATAATTTTACGCAATCAGATTTCTCCACAGTCATCCAGTGCAATC
AGGTAATCAGAGGGGAGCATTAACAAGACAAATGGGGTTTAAAAAGTGGGTGCACTCTGT
TTGCAGGAACTTCCTATGGAGAAGCCCCCTCCTCTCCTTGATTACTCCTATCACCCTCAT
ACAGCGCAACATCCCCTGCTAAATAGCTTTCTACTACAGTACAGGCAGTATGTGCAGTAG
GAACAAATGTGATTGACTTTACACGTAAAATGTGACAGGTAAATTAACCTC
>NODE_54_length_829_cov_10.861279
ATTTTGGGTTCCCTGAAGGTGAATATTGCCAAAATCTCCATTTCGTTTATCCAGCCATGA
AATGTCATCAAGATTGTAGAAACAGATTAGGTTTCGCAAACTGTGAGAATTCAGAATGTG
CCAGCAAAGCAGCTATTCTGTGTGAACAAAAAGGAAGAGATATAGTGCACAAAAGTATCA
AGCGCAAACATGTGAGCACTTTGACATTCAGCGTTTAGTTGGAGCTGACTGTCCCCGTGT
AACATGGCACAACGTATACAACAACCGCTGACCTGTTCAGAATTGACCGGTCTTAAATGT
GACATTTTCCCCAAAATATTATGGTACACCGTAAATGGTTGTTTTCTGTTGCCGGCGTTG
AGTGGTCCACCATACTGAGTCGCACTCTATAGACTACACAGACTCAACACCTCTCCGAGA
GACCCAGAACAACATGTGTTCCTCAGGAAGTTCCCATGCAATCCTGCATATGGCAACATT
TAAGGGCTTCTTTTTTCCACGCAGGCTTTAACTTAATTTGCTGCCAAGGCATCGAAGAAG
CAGAGCACAGTATAGAACAGTATCGTGTTGGCCATGACCAGAGGGATGGATGAATGAATG
TATGGCCAGAGCTCTGATCCGTGATTATTACATAGTGTATAAAACAAAGAGCAGATATGA
GTCTGGAGAATTATTTGTGAACGATACCCAGAGTGATTTTATACTCTTTGTTTTTGTTTA
GATTTCAAAACACATGTAAGAAAAACCAACAATAAATTGATACGTTTCAGTGGGGACGGG
AATTGGCAGGACACAAGACTGAAATGTTCTGAGAATCACCGGCCTCGGCACAAAATGCTG
TCTGACTGACTTTCTCTCAACTCCCTCTTCCTCGACAGACCGAGAGACAACATGCACACA
ACATACACCAGACACCACTGCAAACCTCAGCTGTGGAGAGTTTGCGGTAATAGCACGATA
ACAAGGCGAATGa
>NODE_55_length_538_cov_11.899629
CTATAGAGCTAATCATGTCATAGGTATATTGTAGGAGGGAAAAAAAATAAAGAGAGGGGA
GTTAATGAGTGATTAACAACAGCAATTAAAAGATGAAGAGGAAGGCTGATGAAAAAAGGG
GTGTAATTAAAATATCAGTCCTCTCATTGTCAGAAGTGCGAGTGTCATCCATTGTGCACT
TATTAAAAAGCTGGGTGGAGGGGAAGGAGCGAACGGCGCTTAATTTCAGCAGCCCAAAGT
GTCTGGTAATCTGCCCATGGATGGAGCTGGAAAAGGCTGTAACTCATGTTTAAGTGTTGG
GGCCGTGTCATTGCAGGTTCACAGTCATGCATTTCTGTGTTGACACCCATCGGGGCAGGG
GATATTTGGCAGTCAGGAGTAATTTAACTTAATTAATGGGATGCATATTTGATGGAGGAA
TAAAATATCCCGGCTCAGCAAAGTGGAAAAGGGGAAAGATTTAGTGGGAGTTAAAGGTGG
AGGGGAGAGTAATTTGTGCATTCAGTTACCGGCTGCTTGAGAGACAGAGAGGGAGAGAGC
AAAAGAGATGAGAGAGAGACAGAGAGAGAGAGAGAGAGAGAGTGCGTCAAGGCTGATAAA
GATGGCAACCGGGAGAGAGGAGGAAGCGGAGGGGAGGATGAGAGATGGATGGTTGACACA
AAGCTGAGCTGATGTGTAGAGg
>NODE_56_length_335_cov_6.525373
CCCCGTGCGTAAAAGAACACTAGAGTCGGTTGGACTTTTCTCTAGCGAATGATCACTGAG
CTATCTGTTGAGCGAAAACTTAAGTCTGCTCACACGGGGCCATATGAGTGGATCCCGTAC
ACTCTCTGTGAAGTTCAGTTGTCCACAAAAACTACAAGTACCTTTTGTTGTTCGTCTATC
TTTTCTAATTCTCTTCTCTCTCTCTCTCTCGCTCTCTCTCTCTCTCCCTCTCTTACACTC
AAGACAAGAGAAGACGATGGGTAGAGCTGCTGTCAATCTTGGCAATCAATGCGCGCAGCC
ATGTCGCAAGTATTCAAAGCATTTCCCGTCGTGCAACATCAGAAAGTGAGTGGCCAGGGC
ATTGATCTGAGGAAGGCAAAGAGGCAGGACTCCCCCTCCTCCTCCCAGACAAGAGATGCG
AGAGAGAGAGAGAGAGAGAGAGAGAGAGAGGGAGAGGGCGAGAGAGAGAGAGAGAGAGA
>NODE_57_length_696_cov_12.658046
GACAACAAAAGGAGCCCTCAACACACAAAACCCCAGCCAGCTGTGTGCCTGACATGGCAG
GGAATACACTGCGCCTCTCTGGCGACAATAAAACGAAACTTGAGTTTAAACAAAAAAAGT
TACACCATATTTGCTCAGACTAACTATGATGAAAGGCAATGAAGACAAGGGATCCTCATG
TAGGTATCAATATAAATATTACTGGAAGGTCAATTAATATGTAAATTAACTCCTCCATTT
AATTAGCTATTTAACTATTTTCCAAGGCATGGACATATTAAATCATGCTTAAAGACCCCT
CTAACTAGCCTCCTGACAATAGTGCCAGGGAGTCGTGGGCTCATAAACTACCGGCTTGAC
CTATAAAGAGCCCCGAGTCTGCTAATTCCATCTCAGCCTAATTTTATGACTTGCATAAAA
TAACCATAGTGCAGCTTTGTAGCTGTAAAGAGGATATGGGTAATAAAACGGAGCCGGGGA
AAGCATCAGAAATCTCCTCTTCACTAGTGTCCTCATTTATTATTCTATTATTCTTTGCAG
GGTACCGGGCTCATGTGAAAGACAAATGACCTTATTATATTAAATAATTTGTGAGGATAT
TAACCGTTAATCACACATAAACAGCATTTAAAAGGTATTGATTTTCCAGCGCTCTCAACA
GCTTGTTAAATTTACGTCCAATAACATGATAATAGATAATCAGGTGAATGATACTCATTT
GTAGGGGACAAAGGAAAGGTAATGGGCATCACTGACCCTGACTCCACCATATTTCTTTAT
CCTGTTCGTTCATGACCTTCCGACAGGTATTTGACCTTGAGTAcgtctcagtacaggtct
>NODE_58_length_790_cov_19.116455
CTTTTTTTTTTTGAGCAGCCTCGATTCACCTTGAGGACACAACGGGCTTTCCAAAACAAT
AAGTGGCATGAGGAACAGATGTGAAAATTCATAGAGACTTGATAGATGCACTTCTGCTAC
AGAATGCAGTCCATTAAAGACACAATGTGAGTGGGTACTGTAAAAAGGATAAATGGTAAG
GCTCTTTAAGTACTCAGGGATGACCCTCAAAACATGTGTGTGAAAGTAATGTTAATTATA
AAGTAGTATAATACTTGAAAATGAGGGTTTTCCGCTTGCTAGTTATGTGCATTGGCACTT
AAAGCCAATACAGTTCAACAAAGCTATGGATGGCGTTTCAGGGATGCTGAAGGCCATTTT
TGCTCTGTCCCATCCTTACCAGCTGTATTTGTTCTCTTCAATAAATTCAAAGTAGCCCCT
TCCATGTTCCTCCCGGCGTCTCTTAACACCCTTCTTATTCTTCTGATCAGCATTCGTGTC
TTTGTCCGCATCCCCTTTGAAAATAGAACAAAGATATAGAATGAGGTGCTCCTTTTTGTG
AGAGAGAGAGGTCGGACTGGCAGTGGGGTTCTGGCCCACAAAGCCCGTTCATTAGTTACA
TTGTGTCGACCATGATCATCAAAATTAAGGCTACTAAGAGGCAACACCTCATAATTAATA
AATGATTAATATAAAAACAATACAATCATACTCCACAAATTGTAACAGCTCTTAAAAGAC
CAGGTAGTAATTACAATAGCAGCTGGCCAAAATGAACATTGTGAACAGTGTTTGCTGGGG
CTGGAAAGAACAAGTCTCTGCAAAATAAAGGGTAATTAACCCTGCAATAAAGGGCCTCAA
ATATATATGTTTTcagtgaggttcagatacaagtctattatattaaggagggcaagtcta
ctgttgtcatgcagggaaacaggagacctactca
>NODE_59_length_549_cov_15.085610
GGAAACAAGCATAATCTGGGCATTACACTGATAGCACAGACACCATGTTGACACAACATC
TACTGCCCAGCTGAGTGCCACATAATCCCCTGTAGGAGGTGGATGCATACCTAGGATCCC
TTGCAATGAGGTGTAGTTAACCAGCCAGACTCGTGTGCAACGCCACAAACGAGCATCAAT
TTCCCCTCCCCCCACCTTGGTGCTGGTGGACTATCAGCGAGGGTCCGACAGTGTTGTTCC
TAATTACCTATTTCTCCACTCCTGATCCTGCGGCTGGCATAATTAGTTACCTGGGGCTGC
AATCCAATTTGAAGTGATGACAAGAAAGTGATCCATGAAAAAGTAATAAGTTAAATCCAA
TTTCAGCCTGCCTCTAATTAAATGCACATGGAACTAATGAGTCAAACCCTACCATTTCAC
TGATAATGGTAATTAGCGGGGTGGGAGTTGCCGGCTCTCGTCGTTGTGCCACTGTAGGTG
TGAAGCGCAAAAGGTAAAAGCGGCATGGATTCTTTTAATTACATGTGTCATTCTGTCAAT
GTAATTTACTGGCTTTTTGACCAGTCAAGTATGTTTAGCTGCTTTCCAGCCTGCATAGCA
GCTGTTTGTATATCTAGTATGATTAAAGGGCCTCTAGGCTGCTGAGTATACAGCGCAGGC
ATCTTCATCCAGAGGCAGGGGTGGGCggtgctg
>NODE_60_length_470_cov_19.089361
TGAATATAAGCACTTAAAGTTGAGTCATTTTAGGGATATAGATATTTTCCATTTTCAACT
CTGACAAAAATGCAGTGAAATAGAGGGGCCATTTTTTTCTTTTTCGATTTCTGTCTCGTA
AATCCTTTTCAAACGCAATTCCCATTCTTCTTTTGAGGTCTTTTAAGTCATTATAAATGT
TTTCTCTCTCCCTCTCTTTCTGTCTGTCTGTCTCTCTCCCCTCTCCCTAGCTTTAGTCTT
CTTGAATAAAATAAGTGCAGATTTGCTGGAAATCAGTGGCTTTTGTGTGTGGCTGCAGGA
GCATGGTGAAATGTTTGGACACTAATACCCATTCATTTCGGTAGCGCCATAAATAAAAGC
TGCCAGCTATGCGGCTGCCGTGAAGTGGTATTCTTTGGTGCCCAGCGGGATGTCCTGTTC
ACATTAGCGCAGCAGGGAAAACTGGCCGGAACAGCCAGACAACTAAATCAAGACATTGTC
AACTTCTGACAAAATTGCTATGGGGGGAGAACCAGTTTTAAGAGGGGTTGTGCATGTCTG
GTTGTATGCATGTTGCAGTGTGTGTGTGTGTGTGtttgtaagacacagagagaagcagac
agggagagcaatag
>NODE_61_length_145_cov_48.772415
CCGGCCGAGGCCGGCTATCCGGGACCAACCGAAGATCCACGGCGCTACGGTATCGTCACG
TCTAGGCGGGATTCTGACTTAGAGGCGTTCAGTCATAATCCCACAGATGGTAGCTTCGCA
CCATTGGCTCCTCAGCCAAGCACATACACCAAATGTCTGAACCTGCGGTTCCTCTCGTAC
TGAGCAGGATTACTATTGCAACAACACATCATCAGTAGGGTAAAACTAACCTGTCTCACG
ACGGTCTAAACCCAGCTCACGTTCCCTATTAGTGGGTGAACAATCCAAC
>NODE_62_length_9031_cov_8.919278
CTCTCAGCCACACTCTTCCTAGGAGCCTCCCTGTCCCACACCTTCCCTGAATTAACATCA
ATTAACCTGATAACTAAAGCAGCCCTCCTCTCCGTTGTTTTCCTCTGAGTTCGGGCCTCT
TACCCCCGATTCCGATACGATCAACTGATACACCTCATCTGAAAAAACTTCCTCCCACTA
ACACTAGCTCTGGTAATCTGACACTTATCACTTCCCATCGCACTCACTGGTCTCCCCCCT
CAACTTTAACCTTGGAGCTGTGCCTGAAGAAAAGGGCCACTTTGATAGAGTGAATTATGA
GGGTTAAAGTCCCTCCAACTCCTTAGAAAGAAGGGACTCGAACCCTACCTGAAGAGATCA
AAACTCTTAGTGCTTCCACTACACCACTTCCTAGTAAAATCAGCTAATAAAGCTTTTGGG
CCCATACCCCAAACATGTTGGTTAAAATCCTTCTTTTACTAATGAACCCTTACATCTTAA
CCATTCTACTTTTTGGTCTAGGCCTAGGAACAATGACAACCTTTGCAAGCTCACACTGAC
TGCTTGCCTGAATAGGACTCGAAATTAATACCCTCGCCATCATTCCCCTCATAGCCCAAC
ATCACCACCCACGAGCAGTCGAAGCCACCACCAAATATTTTCTCACCCAAGCAGCAGCCG
CCGCCATGCTACTATTCGCAAGCACTACTAATGCTTGACTGACAGGACAATGGGACATTC
AACAAATGACTCACCCCCTCCCTATTACAATAATTACTTTAGCCCTCGCACTAAAAATCG
GACTGGCCCCAGTCCACGCATGACTCCCAGAAGTATTACAAGGACTAGACCTAACAACAG
GGCTCATCCTTTCAACCTGACAAAAACTAGCCCCCTTCTCACTCCTCCTTCAGATTCAAC
CTTCAAACTCAACAATACTAATTTTATTGGGACTGGCCTCCACTCTTGTTGGGGGCTGAG
GTGGACTAAACCAAACGCAACTACGAAAAATCCTTGCCTACTCCTCAATTGCCCACTTAG
GTTGAATAATCCTAGTCATCCAATTCTCCCCATCCCTTACACTACTTACACTAATTATGT
ACTTTATTATGACATTTTCAACATTCCTTGTTTTTAAATTAAATAAATCAACTAATATCA
ACTCACTTGCCTCCTCATGATCAAAAATACCAACAATTACATCTCTCACCCCCCTAATTC
TCCTCTCCCTGGGAGGACTACCCCCACTTTCCGGCTTTATGCCAAAATGACTAATTCTTC
AAGAATTGACCAAACAAGACTTACCACTGACCGCCACAGTGGCAGCCCTGTCCGCCCTCC
TCAGCCTTTACTTCTACCTCCGACTATGCTACGCCATAACCCTAACCATATCCCCGAACA
ACCTCGCCGGCACTACCCCCTGACGTCTCCCATCCTCTCAACTAACCCTACCCCTAGCCA
TTTCAACCTCCGCAACAATCTGCCTCCTTCCACTTGCCCCAGCCGCAATAGCACTAGTAA
CCCCCTAGAGGCTTAGGATAGCATTAAGACCAAGGGCCTTCAAAGCCCTAAGCGGGAGTG
AAAATCTCCCAGCCCCTGATAAGACTTGCGGGACACTAACCCACATCTTCTGCATGCAAA
ACAGACACTTTAATTAAGCTAAAGCCTTACTAGACAGGCAGGCCTCGATCCTACAAACTC
TTAGTTAACAGCTAAGCGCCCAAACCAGCGAGCATCCGTCTACCTTTCCCCCGCCCGCCT
AAAAAAGGCGGGGGAAAGCCCCGGTAGGCGACTAGCCTACTTCTTCAGATTTGCAATCTG
ATATGTAAAACACCTCAGGGCTGGCAGGAAGAGGACTTGAACCTCTGTCTATGGGGCTAC
AAGCCACCGCTTAAAAACTCAGCCATCCTACCTGTGGCAATCACGCGTTGATTTTTCTCG
ACCAATCACAAAGACATCGGCACCCTCTATCTAGTATTTGGTGCTTGAGCTGGAATAGTA
GGAACAGCCCTGAGCCTCCTTATTCGAGCAGAACTTAGCCAACCAGGCGCTCTCCTCGGA
GACGACCAGATTTACAACGTAATTGTTACGGCACATGCCTTTGTAATAATTTTCTTTATA
GTAATACCAATTATGATCGGAGGGTTTGGAAACTGACTTATCCCACTAATGATCGGCGCC
CCCGACATGGCATTCCCCCGAATGAACAATATGAGCTTCTGACTTCTTCCTCCGTCATTC
TTACTTCTTCTTGCCTCCTCTGGAGTTGAAGCAGGTGCAGGAACAGGCTGAACTGTCTAC
CCACCGCTATCAGGCAACCTAGCTCACGCAGGAGCTTCTGTTGACTTAACTATTTTCTCC
CTCCACTTAGCAGGTGTATCCTCAATTTTAGGAGCCATTAATTTTATCACTACTATTATT
AATATGAAACCTCCTGCTATTTCTCAATACCAGACTCCTCTTTTCGTATGAGCCGTACTT
ATCACGGCCGTGCTTCTTCTTCTGTCCCTTCCTGTTTTAGCCGCTGGGATTACAATACTT
CTAACCGACCGAAACTTAAACACCACATTCTTCGACCCAGCTGGAGGAGGAGACCCTATT
CTTTACCAGCATTTATTCTGATTCTTCGGTCACCCAGAAGTTTATATTCTTATTCTTCCA
GGGTTCGGAATAATCTCCCATATTGTTGCCTACTACGCTGGCAAAAAAGAACCCTTCGGT
TACATGGGCATGGTCTGAGCAATGATGGCTATCGGTCTTCTAGGGTTTATCGTATGAGCC
CACCACATGTTCACGGTAGGAATGGATGTAGACACTCGTGCCTACTTTACATCTGCCACC
ATAATTATTGCCATTCCTACGGGAGTAAAAGTTTTTAGCTGACTAGCAACTCTGCATGGA
GGGGCCATCAAATGAGACACCCCTTTATTATGAGCTCTAGGATTTATTTTCCTCTTTACA
GTAGGGGGCCTAACAGGAATCGTCCTTGCCAATTCCTCACTAGACATTGTTCTCCATGAC
ACCTACTACGTAGTAGCCCACTTCCATTACGTCCTGTCGATGGGAGCTGTCTTCGCAATT
GTCGCTGCTTTCGTTCACTGATTCCCCCTGTTTTCAGGCTATACTCTTCACGAAACATGA
ACTAAAATCCACTTCGGGGTCATGTTTGTTGGAGTAAACCTCACTTTCTTTCCGCAACAC
TTCCTTGGCTTAGCTGGCATGCCACGACGATATTCTGACTACCCAGACGCCTACACCCTG
TGAAATACAGTCTCATCTATTGGATCCCTTGTATCTCTAGTAGCAGTTATTATGTTCCTC
TTCATTATTTGAGAAGCCTTCGCAGCTAAACGTGAAGTTCTATGAGTTGAACTAACCTCA
ACAAATGTTGAATGACTACATGGCTGCCCTCCTCCCTACCACACCTTTGAAGAACCTGCA
TTTGTTCAAATCCAACAAACTTGGCAAGAGCACAAAACTCATACAGCCATTCCTGCCTAA
TTTTCTAACGAGAAAGGGAGGAGTCGAACCCCCATAAATTGGTTTCAAGCCAGTCACATA
ACCGCTCTGTCACTTTCTTCATAAGACACTAGTTAAACCGCTAATAACACTGCCTTGTCA
AGGCAGAATTGTGGGTTAAACCCCCGCGTGTCTTGCATTAATGGCCCATCCCTCCCAACT
AGGATTTCAAGACGCAGCTTCCCCTGTAATAGAAGAACTTCTTCATTTCCATGACCACGC
CTTAATAATTGTATTTCTCATCAGTACCCTAGTTCTTTACATCATTGTTGCTATGGTAAC
CACTAAGCTAACTAACAAATTTATTCTAGATTCACAAGAAATCGAAATTATTTGGACGAT
TCTCCCTGCCCTCATCCTTACCCTCATCGCACTCCCATCCCTTCGCATCCTTTACCTAAT
AGACGAAATCAACGACCCCCACCTAACAATTAAAGCCATAGGACACCAGTGGTACTGAAG
CTATGAATATACAGACTATGAAGACCTGGGATTTGACTCCTACATAATTCCTACACAAGA
CCTAACAAGCGGGCAATTCCGACTTCTAGATGCAGACCATCGAATAGTAGTTCCAGTTGA
ATCCCCAATCCGTATACTAATCTCCGCCGAAGACGTCCTACACTCATGAGCAGTACCCTC
CCTTGGTGTAAAAATAGACGCAGTCCCCGGCCGACTAAACCAAGCAGCCTTTATTGCATC
TCGACCTGGAGTGTTCTACGGACAATGCTCTGAAATCTGCGGAGCCAACCATAGCTTCAT
GCCCATCGTTGTAGAAGCCGTCCCCCTAGAACAATTCGAAACTTGATCCTCCCTAATACT
TGAAGACGCTTCGCTAAGAAGCTAAATAGGGTCTAGCGTTAGCCTTTTAAGCTAAAGATT
GGTGGCCCCCACCCACCCCTAGCGAGTATGCCACAACTCAATCCCGCACCCTGGTTTGCC
ATCCTAGTGTTTTCGTGGTTAGTCTTCCTGACCGTTATCCCTCCCAAAGTCTTAGCACAC
ACCTTCCCTAATGAACCTACCCCTCAAAGCACAGAAAAACCCAAAACAGAATCCTGAAAC
TGACCATGACACTAAGCTTCTTCGATCAATTTATGAGCCCCACGTATCTAGGAATTCCCT
TAATAGCCCTAGCCTTAGTTCTCCCCTGAGTCCTCTTCCCTAAACCCACATCTCGATGAT
TAAACAACCGCGTACTAAACCTTCAAGGCTGGTTTATTAACCGCTTTACCCAACAAATCT
TTCAGCCCCTAAGCTTAGGAGGCCATAAATGAGCTGCTCTACTCGCATCACTTATACTTT
TCCTTATCACCCTTAACATACTAGGCCTCCTCCCTTATACCTTTACCCCTACCACCCAAC
TGTCACTTAACATGGCCTTTGCAGTCCCCCTCTGACTAGCAACCGTTATTATTGGAATAC
GGAACCAACCAAACCACGCTCTAGCACACCTTCTGCCAGAAGGAACTCCAACTCTTCTCA
TTCCGATTCTTATTATTATCGAAACCATTAGCCTATTTATCCGACCACTGGCCCTAGGCG
TGCGGCTAACAGCCAACCTTACAGCCGGTCACCTACTAATTCAACTAATCGCTACCGCCG
CTTTCGTACTTCTACCCCTTATGCCCACAGTAGCCATCCTGACATCTGCACTCCTACTAA
TGCTCACACTTCTAGAAGTTGCCGTTGCTATAATTCAAGCTTACGTATTTGTTCTCCTCT
TAAGCCTCTACCTACAAGAAAACGTTTAATGGCCCATCAAGCACACGCATACCACATAGT
AGACCCAAGCCCTTGACCACTTACAGGCGCAGTCGCCGCCCTACTAATAACATCAGGTTT
AGCAATCTGAATGCACTTCCACACAACAACCCTAATAACTCTAGGCTTAGTACTTCTTCT
CCTCACAATATACCAATGATGACGAGACATTGTCCGAGAAGGCACATATCAAGGCCATCA
CACACCTCCTGTACAAAAAGGCCTCCGCTACGGAATAATTCTTTTTATTACCTCTGAAGT
ATTCTTTTTTTTAGGATTCTTCTGAGCCTTCTACCACTCAAGTCTTGCCCCGACCCCTGA
ATTAGGCGGCTGCTGACCCCCTACAGGTATTACCACCCTAGACCCCTTCGAAGTACCCCT
ACTTAACACAGCAGTCCTTCTTGCCTCTGGAGTCACAGTAACCTGAGCCCACCACAGCAT
TATAGAAGGTCACCGAAAACAGGCCATTCAATCCCTCACCTTAACCATCCTACTTGGCTT
CTATTTCACCTTCCTCCAAGCCATAGAATACTATGAAGCCCCCTTCACAATTGCAGACGG
GGTCTACGGTTCGACCTTCTTCGTTGCCACAGGCTTCCACGGCCTACATGTAATTATTGG
ATCCACATTCCTAGCCGTCTGCCTACTACGACAAATCCAATATCACTTTACATCTGAACA
TCACTTCGGCTTTGAAGCCGCCGCTTGATACTGACACTTCGTAGACGTAGTATGACTCTT
CCTCTACATCTCTATCTACTGATGAGGCTCATAATCTTTCTAGTATTAAAGCTAGTACAT
GTGACTTCCAATCACCTAGTCTTGGTTAAAATCCAAGGAAAGATAATGAATTTAATTACA
ACTGTAATTACGATTGCCATTGCACTCTCAACCATCCTGGCTATTGTCTCTTTCTGACTT
CCACAGATAAGCCCAGACCATGAAAAGCTTTCACCCTATGAATGCGGCTTCGACCCCCTA
GGATCAGCCCGGCTTCCATTCTCCATACGTTTCTTCCTAGTGGCCATTCTATTCCTTCTT
TTTGACCTAGAAATTGCCCTTCTCCTCCCCCTCCCATGAGGCGACCAGCTATCCTCCCCC
CTACTCACATTCACCTGAGCATTCGCTGTTCTTATTCTCCTGACCTTGGGCCTGATCTAC
GAATGACTACAAGGAGGCCTAGAATGAGCTGAATAGACAGTTAGTTTAAGAAAAACCTTT
GATTTCGGCTCAAAAACTTGTGGTTAAAGTCCACAATTGTCTAATGACCCCCACTCACTT
TGCTTTTTCATCAGCCTTCGCCCTAGGCCTGGCAGGCCTAGCATTTCATCGAACACACCT
CCTCTCAGCACTTCTCTGTCTAGAAGGTATGATACTCTCCCTGTTTATTGCCCTTTCCCT
ATGGACACTTCAACTAGACTCCACAAACTTTTCAGCCTCCCCAATAATTCTTCTAGCCTT
CTCTGCATGCGAAGCTAGCGCCGGCCTAGCATTACTAGTCGCTACTGCCCGCACTCATGG
CACTGATCGGCTACAGAACCTCAACCTTCTACAATGCTAAAAATCCTCATCCCAACCATT
ATGCTCATCCCAGTCACATGAATCACCCCCGCTAAACAACTATGAGCTACAACCCTCGCC
TATAGCCTAATCATTGCACTGGCCAGCCTAATCTGATTTAACATCACAGCAGAGACGGGC
TGATCATTTATTAATCAGTACATGGCAACAGACCCACTATCAACCCCTCTCCTAGTCCTC
ACCTGCTGACTTCTCCCCCTAATAATTCTCGCAAGCCAAAACCACACCTCCTCCGAACCC
GTAAACCGTCAACGAATATATATTACACTACTAACATCCCTGCAAATTTTCCTAATTCTA
GCCTTTAGTGCAACCGAAGTAATTATGTTCTATGTCATGTTTGAAGCCACCCTAATCCCC
ACTCTAATCATTATCACTCGATGAGGTAATCAAACTGAACGTCTTAACGCAGGCACCTAC
TTCCTATTTTATACACTAGCAGGCTCTCTCCCCCTACTTGTCGCCTTACTCCTCCTTCAA
AATAGCACAGGGACCCTATCGCTTCTCACCCTCCAATATGCCCCAGCAATAGAGTTGACA
TCTTTCGCCGACAAATTCTGATGAGCTGGCTGCTTAATCGCCTTCCTAGTAAAAATACCC
CTTTATGGCGCCCACCTTTGGCTCCCCAAAGCCCACGTTGAAGCCCCTATTGCAGGCTCA
ATAATTCTTGCCGCCGTCCTTCTAAAACTAGGAGGTTACGGAATAATACGAATAATAATT
ATACTAGAACCACTAACAAAAGAACTCAGCTACCCTTTTATCATTTTTGCCCTGTGAGGG
GTGATCATAACAGGCTCCATTTGTCTACGACAAACCGACCTTAAATCCCTCATTGCTTAT
TCATCAGTAAGCCACATAGGCCTAGTTGCAGCAGGGATTCTAATTCAAACACCCTGGGGG
TTCACAGGGGCCCTAATCCTTATGATTGCTCATGGACTAACATCTTCAGCACTCTTTTGT
TTAGCTAACACTAACTACGAACGAACCCATAGCCGAACTATAGTCCTAGCCCGGGGCTTA
CAAATAGTTCTCCCCCTAATGACCTGCTGATGATTTATTGCCAGCCTCGCTAACCTAGCT
CTCCCCCCTCTCCCAAACCTAATGGGAGAGCTAATAATCATTACCTCTTTATTCAACTGA
TCCTGATGGACCCTCGCATTAACAGGAGCCGGAACACTCATCACCGCCGGCTACTCACTT
TACATATTCCTAATGACCCAACGGGGCCCCATCCCATCCCATATCATCGCCTTAGACCCC
ACCCACTCCCGAGAACACCTGCTCATAATCCTACACCTTCTCCCCCTTATACTTTTAATT
CTGAAACCAGAACTAATTTGAGGCTGGGCCGCTTGTAGACTTAGTTTAACAAAAACATTA
GATTGTGATTCTAAAGACGGGGGTTGAAATCCCCTTGTCCACCGAGAGAGGCTCGGCAGC
ACCGAAAACTGCTAATTTTCGTCACCTTGGTTAAACTCCAGGGCTCACTCGCCCATAAAG
CTTCTAAAGGATAACAGCTCATCCGTTGGTCTTAGGAACCAAAAACTCTTGGTGCAAATC
CAAGTAGCAGCTATGCACTATACTCCAATCATAATAACTTCGAGCCTAATCATGATCTTT
CTCCTTCTACTTTACCCGGTTCTAACCACCCTCACACCCGCCCCTCAAAAAGACGACTGA
GCCATTACCAAAGTTAAAACAGCAGTTAAATTAGCCTTCTTTATTAGCCTCCTCCCCCTG
TTCCTATTCCTCGATGAAGGCGCAGAAACGATTATCACTAGCTGAACCTGAATGAACACC
TACACCTTTGATGTCAATATTAGCCTTAAATTCGATTTTTACTCCATCATCTTCACCCCT
ATTGCCCTCTACGTCACATGATCTATCCTTGAGTTTGCCTCCTGGTATATACACGCAGAC
CCCTTCATAAACCGCTTCTTTAAATATCTTCTAGTATTCCTCATCGCAATAATTATTCTA
GTAACAGCTAATAACATATTCCAACTTTTCATCGGATGAGAAGGCGTAGGAATTATATCA
TTTCTTCTCATCGGTTGATGGTATGGCCGGGCAGATGCTAACACAGCAGCTCTACAAGCA
GTGCTCTACAACCGAGTCGGAGATATTGGACTAATTTTTACTATAGCATGAATCGCAACC
AACCTAAACTCCTGAGAGATACAACAAATATTCGCCGCATCCAAAAACATAGACCTTACC
TTCCCCCTCCTGGGCCTGATCGTCGCCGCAACCGGTAAATCAGCCCAATTCGGACTTCAC
CCATGACTCCCCTCCGCCATGGAGGGCCCTACACCGGTCTCTGCCCTACTGCACT
>NODE_63_length_445_cov_14.000000
CACACACACACACACACACACACACACAAACATGCAGATGCCCGGCAATACCACATGCCC
CCTCAGTGTGTATATGTGTGTGCGCAGGGCTGGGTGTTGAGCGCATCGACTGAGTATCGA
TCCCACCACTCACCTCCCTGCAGTCAGCTCTTGTCCTACATAGCATGCCCTGTCTGATTT
CTCCCTTAATGGCTTTTATCCAGCTCCAATCTTTATTTAAACTGAAAAGTAGGAATTAGC
ACCCACTTCTATCCTGGTCTCTCTTACCTTTTCTTTTCACTGTCATCTCGGAGTGGGTAT
CGGCGAGTATCGGTCCATTGACCCTCACTCCCTTCCTCCCCTGGCTATGATTGACTTCCC
ACTCAGAAAAATGCGCGATACACCACTGCGTTACTCGCATTCCTCCTCTGTGTTCCTTAT
ATGCGTCCTATACAGATAAGATGCCGCGTGTCGCTGCAGCAGCAAATAGTGTTTATTTCT
ATTATTGATAAAGCTGCCCGGCGCTGTGTCGATTCATTGATTACGAGTTTGGTCTATAAA
ATGTCAGGAAATGGTGAAGAACGCCCGTCACGAGCTCGAGTTGACatct
>NODE_64_length_537_cov_2.834265
AAATAGCCTGAACATGCTCCGATCAACCTGAAACTTTACACGTGCATCACTGTCCGGCCC
TCATCACAACCATATGAAAATTATACCTGTCAGGAATAGCGCCACCTGCTGGAAACAGAA
ACATTTTGCACAAAATCACAAAATTTCCAGAGCGAACTCGTCTCAGGGAGTTATTCCAAA
TCACATGAAATTTGACAAGTTGATAGAAGAGGCATTGGTGAGCAAAAGTTGTTAAAATCT
TCCGCAAAAGTCTGAGGGCGTGGCCGTGACGGCGCCACAAAGTTGGACATTCGCCATGAA
ACATGAAGTGCACTGGAAATGGCCTGAACGTGGTCCGATCGGCCTGAAACTTTACACGTT
GCATCACAGTCCAGCCCTCATCACAACATATGAAAATCATACCTGTCAGGAATAGCGCCA
CCGACTGGAAAGAGGAAGTATCCTGAACATGCTCCGATCGGCCCCAAACTTTGCATGCAT
TTGGATCCCATACTTTCACATAAAGCTACCAAATTCGCTGCACTTATGTAACGTGCCAAG
ACGCACAAAAAAGTCTCTTGCACACATATCCAAAAGTCAACAGGAAGTCGGTCATTTTGA
AAAAAAGAGCGGAATTGAGCTGATTTTGGACCAAAATCACACAATTTCCAGAGCGAACTC
GTCTCAGGGGGTTATTCCAAA
>NODE_65_length_698_cov_9.647565
GTCACCTTTCAGTTTGGCTGTCTTGATGTACCACTGAACTTTTTTTGTACTTGAAAGACT
GTAGATGTATTTTGTGTTTCATAGCAACTCATCCCAAGTCAAATAACGTGGTTCCTTTTG
GATTGCACTCAATGAGCCTGCATTGTCTCTGCGTTTGCAAACAGCATGCCGGTTATCTTA
AGAGATTTTGCTTCTGTGAGCAGCAATTTGGGATGTTTTGCTGACAGAAGCTGCTGAACT
TGCCTAGAAAAGTGGCCATAGGAGCTCCATCACACTCAACCTCTGCACCATAGTAGTCTG
CAGGGACACGGATCAGCACTAAGACAGGTTCATGTCTGTTTCTTCTCGACCTGCCATGAC
ATAGCCTGGCTGCACCCGCCACCCCACCACCTCCTTCGCTAGTCCACCCCACCTTAGAAG
ATAAATACCTGGAGGTGAAAGCTTGCCGCACATTCCTTTTCCCAAACATATTCTCTTGAT
GTCAAAGTCGGCTCCAAGGCCTCAGGGCCCACAAGTAAAGTGGTAATTCTAAGGCACCCT
GCTTGGGCTTGCTGAAATATGCATTAAACCTGCGCTGGATACACTTAGATGAGAGGGGGA
AAGTCTGTCCTGAGACAGAAATGGAATATCATATATATTAACTTGCAAAAGTTTTCACTC
AAGTGTTCATCTGACAACATGATTCTTCTCCTCTGTTTGTCCATCAGTTGTACTGAACAG
ATTCTCTATAGAGCGGCTGGTCTGAGGAAATAAAAGGATTTTTCAGAAGCAATTAGACAg
agtgaagtcaaagcactcaatacctgccgaaaattaaaacaccacaaagcagttatggtt
tc
>NODE_66_length_3283_cov_9.268353
CGCCCGGAAACAAGGAGCCGGTATCAGGCACAGTCTACACCAGCCCATGACACCTTGCTT
AGCCACACCCTCAAGGGACTTCAGCAGTGATAAACATTAAGCCATAAGTGAAAACTTGAC
TTAGTTAAAGCTAAAAGAGCCGGTAAAACTCGTGCCAGCCACCGCGGTTATACGAGAGGC
TCAAGTTGACAGACAACGGCGTAAAGAGTGGTTAAGGAACTTATTAAACTAAAGCCGAAC
GCCCTCAGAACTGTTATACGTTTCCGAAGGTAAGAAGCCCCACCACGAAAGTGACTTTAT
TTTCCCCGACTCCACGAAAGCTGCGAAACAAACTGGGATTAGATACCCCACTATGCCCAG
CCCTAAACTTTGATAGATCATTACACCCACTATCCGCCAGGGTACTACGAGCATTAGCTT
AAAACCCAAAGGACTTGGCGGTGCTTTACATCCACCTAGAGGAGCCTGTTCTAGAACCGA
TAACCCCCGTTAAACCTCACCCTCCCTTGTTTTTTCCGCCTATATACCGCCGTCGTCAGC
TTACCCTGTGAAGGTTTAATAGTAAGCAGAATTGGTAAAACCCAAAACGCCAGGTCGAGG
TGTAGCGAATGAGAGGGGAAGAAATGGGCTACATTTCCTGAACCAGGAAATACGGACAAT
ATACTGAAACGTACATTAGAAGGAGGATTTAGCAGTAAGCAGAAAATAGAGCGTTCCGCT
GAAACTGGCCCTGAAGCGCGCACACACCGCCCGTCACTCTCCCCGAGCTAACATGAATAT
ATTCTTAATAACCAACACCTGCAAAGGGGAGGCAAGTCGTAACATGGTAAGTGTACCGGA
AGGTGCACTTGGAAAAATCAGAGTGTAGCTAAGACAGAAAAGCATCTCCCTTACACTGAG
AAGTCACCCGTGCAAATCGGGTCGCCCTGACGCCCAATAGCTAGCTCACCCCCACAAAAC
CAATATTACCCTATTAATAACCCCTAACACACTTAAACCCATAAACAAACCATTTTTCCT
CCTTAGTACGGGCGACGGAAAAGGAACCTGAAGCAATAGAGAAAGTACCGCAAGGGAAAG
CTGAAAGAGAAATGAAACAACCCAGTAAAGCACTGAAAAGCAGAGACATAACCTCGTACC
TTTTGCATCATGATTTAGCCAGTACCCCTTAAGCAAAAAGAATTTTAGTTTAATACCCCG
AAACTAGGTGAGCTACTCCAAGACAGCCTAATCAATAGGGCGCCCCCGTCTCTGTGGCAA
AAGAGTGGGAAGAGCTTTGAGTAGAGGTGACAGACCTACCGAACCTAGTAATAGCTGGTT
GCCTGGGAACTGGATAGAAGTTCAGCCTCATAAGTTCTTCCCTCGACCTGTCTAACTGGC
CTATTCCTGAGATCAGAAGAAATTTTGAGAGTTAGTCAAAGGGGGTACAGCCCCTTTGAA
ACAAGACACAACTTTTCCAGGAGGATAAAGATTATAATAATTTTAAGGTAAAATGCTATG
GTGGGCCTAAAAGCAGCCATCCTGATAGAAAGCGTTAAAGCTCAAGCATTAATTAACCCC
TACAATACTGATAATAGATCTAAAACCCCTAAACTTACCAGGCCGTTCCATGCCCCCATG
GAAGCGACCATGCTAATATGAGTAATAAGAGAGCCCAAACTCTCTCCCAGCACATGTGTA
AATCGGAACGGACCCCCCACCGAACCTTAACGGCCCCAAACAAAGAGGGTAGTGAGTAAA
AAACCAAACAACAAGAAAAACACCCACTATAACACCGTTAACCCCACACCGGCGTGCCAA
CAAGGAAAGACTAAAAGAAAAAGAAGGAACTCGGCAAACACACAAACCAAGCCTCGCCTG
TTTACCAAAAACATCGCCTCTTGAAAAAACAACATAAGAGGTCCCGCCTGCCCTGTGACC
ACGTGTTTAACGGCCGCGGTATTTTGACCGTGCAAAGGTAGCGCAATCACTTGTCTTTTA
AATGGAGACCTGTATGAATGGCACGACGAGGGCTTAACTGTCTCCTTTTTCCAGTCAATG
AAATTGATCTCCCCGTGCAGAAGCGGGGATAAAACCATAAGACGAGAAGACCCTGTGGAG
CTTTAGACACTAAGCCAGATCATGTCAAAAACCCCTACCAAAGGATCGAACTTACTGCAA
CCTGGCCTGATGTCTTTGGTTGGGGCGACCTCGGGGAAGCAAAAAACCCCCGCGTGGAAT
GGAAGAACTCTACTTCCAAAACCAAGAGCTACCGCTCAAATTAACAGAATTTCTGACCAA
TTACAGATCCGGCTCAACGCCGATCAACGGACCGAGTTACCCCAGGGATAACAGCGCAAT
CCTCTTTTAGAGCCCATATCGACAAGAGGGTTTACGACCTCGATGTTGGATCAGGACATC
CTAATGGTGCAGCCGCTATTAAGGGTTCGTTTGTTCAACGATTAAAGTCCTACGTGATCT
GAGTTCAGACCGGAGTAATCCAGGTCAGTTTCTATCTATGCTATGATCTTTTCTAGTACG
AAAGGACCGAAAAGAAAAGGCCAATACTTCAAGCACGCCTTACCCTCACCTAATGAAAAC
AACTAAAATAGGTAAAAGGGCATGACCCCCTGCTCAAGAAAATAGCATGTTAAGGTGGCA
GAGCCCGGCCATTGCAAAAGACCTAAGCCCTTTCCACAGAGGTTCAAGTCCTCTCCTTAA
CTATGATTTCAGCACTTATTACCTTAATCCTTAACCCACTTATCCTCATTGTATTTGTTC
TTCTAGCCGTCGCCCTCCTAACTCTTGTAGAGCGGAAAGTTCTAGGCTATATACAACTCC
GAAAAGGCCCAAACGTGGTTGGGCCCTACGGACTGCTTCAACCCATTGCAGACGGACTAA
AACTTTTTATAAAAGAACCTGTACGCCCTTCAACATCCTCCCCCATCCTCTTTCTATTCA
CACCTATACTAGCCCTCACCCTCGCCCTGACACTCTGAACCCCCATACCTCTCCCCTTTC
CAATAGCAGACCTCAACCTAGGCATTTTGTTTATTCTAGCCCTTTCCAGCCTAGCGGTAT
ACTCAATTCTAGGCTCAGGTTGAGCATCAAATTCAAAATACGCACTAATCGGAGCTCTAC
GAGCAGTCGCCCAAACCATTTCATATGAAGTAAGCCTAGGCCTAATCCTTCTAAATGCTA
TTATTTTCACCGGAGGCTTTACCCTTCAAACCTTCAGCGTAGCCCAAGAAAGCACATGAC
TGATCTTACCAGCTTGACCCCTTGCTGCAATATGATATATCTCCACACTAGCAGAAACCA
ACCGAGCACCATTTGATTTAACCGAGGGAGAATCAGAGCTTGTTTCCGGCTTTAATGTAG
AATACGCCGGAGGCCCTTTCGCGCTCTTCTTTCTAGCAGAATACGCCAACATCCTCCTTA
TAAACAC
>NODE_67_length_385_cov_1.703896
ACTCTGGGAACATGTTTGAGAACGGCTGCTACCTGCGTCGCCAGAAGAGGTTCAAGTGTG
AGAAGAAGATGTCGACCAAGTCGGACGGCAGGAAGGAGCAGGGGGGAGGTGGAGCGTCTC
CTGCGGTGGATTCCATTAAACCTCCGGGACTCCTGGACTCTTCCCTGCCGTCCTCCAGCC
AGGCGGCCTCGCCACCCGGCCTGGACCTGCGGGGCGGAGTGGGGTCGGACCTGAAGGTGT
CCGGCTCCCAGTTGTTGTCCTCGCTGTCACTGCCCCCGCATTCCATGGCCCACGAGTCCC
AGCTACACATCAAAGGTGACCCGCACTACTCCTTCAACCACCCGTTCTCCATCAACAACC
TCATGTCGTCCTCAGAGCAGCAGCACAAACTGGACCTGAAGGCCTACGAGGCACTGCAGT
ACTCCTCTTACAATGCCAGCGGGGCATCTGGCCTTGGGGGCAGGACCATGGAGTCTCTGG
AGGCCTCCTACTACCAgggggtgtaccccagaccgctactcaacacctc
>NODE_68_length_313_cov_1.546326
CTCAGCTGGCTGAGCTCAAAATTTCAATCACTAAAACAAAACACTTATGTAATCACAACA
TCTGGTGCACAGACAACAATGACTACACGCATAAGACTCCAGACAATATCTGTTTCACCG
TAAAGGTCAAAATACTGACATGAACAGCATGCTGCAGCAAAAGAGGAGAATGCAGTGCAA
GGTTTTCCAAGCTCAGAATGGGAATATGGGTGGTGACAATGCATGACAGTAAAGGCAATG
ATTCTGTATTACTTTATTAGGCAGGAAGTTGTGCTTTATCTTCATGTTTTCGATCATTTG
ACTAATGAAAATGTCTCTTATTCTCAATTCTTGTCATTTTGGTGTTGATGATTTTTCTTT
GGCAGTATCTGAAACCTGTTTAGGAGGGGACCAAAGTCTCTCAAAAAAAAGGCAAAAAAA
GTGAGTAATGACAAAttgaagaatttccatacacaac
>NODE_69_length_456_cov_5.918859
ACCACACATGTACAGACATACAAGCTGTGCTCGTTTTGTTTTTATCAAGCACCATTCTAA
ATAGTTGGGTCGTCGCGCAAAGCCTGAAGAACTAGAGGCAGACGTGCTGTTCTCCTCCCG
CCCAGCGCCTCCAGGCTGCATCGAGGCAGTGCAGGAACACATGTGCCATTAGATACTGTT
TACCTTTCAGTTTGGATGATATTGAATACATTAGCCGATTGAACCTCATAAGAAACACAG
GCGAGTGACAAGGCCCAATCGTCTTTGCGACTACCATGGTAACTGAGATTACAGGCTAAC
AAAGAGCAGACAGGGGGAAAAAATATTTAAAACCCGAATAGTGATACATAAATTAATTAA
AGGACAAAAAAACAAGTGGAGAATTAAAGTTGGAACATCTGTCAGCGACTTAGCTTCCCA
ACGTAATACCAGTGTTAGAACATTTATACCCTTGAAGTTAATGATCCCCTCTTTAATTGA
CAGTCAAGGAAAACTGGCTGCGGCAGCATCCTGCCGAGACACCGATAAGAGCCCCCCTTC
CCCCCGCCCAAAAATAAAATAAAAAAAAAAACAGTTTAAAGAAccttggcactaatccct
>NODE_70_length_160_cov_7.412500
GGTGGAGGCCCGTAGCGGTCCTGACGTGCAAATCGGTCGTCCGACCTGGGTATAGGGGCG
AAAGACTAATCGAACCATCTAGTAGCTGGTTCCCTCCGAAGTTTCCCTCAGGATAGCTGG
CGCTCAGAGTCTCGCAGTTTTATCCGGTAAAGCGAATGACTAGAGGTCTTGGGGCCGAAA
CGATCTCAACCTATTCTCAAACTTTAAATGGGTAAGAAGCCCGGCTCGCTGGCTTGGAGC
CGGGCGTGGAATGCGAGCCGCCTAGTGGGCCACTTTTGGTAAGCAGAACTGGCGCTGCGG
GATG
>NODE_71_length_760_cov_14.002631
CCAATAAAAAAAACAAAAAAACATTCTAATGGCCAAATCATTTTGTAATCAACGTTAAGC
TTATTAAACGCTGTCACCGCCTCCATTTGAAAATGTCACCATCACCACCACAGAAAGACA
AAAATATTAAAGTGGCCTCCTCGAAAGTGGCGGGGGCATATGCACAGAGAGGAGAGGATG
CCCCCAAACTACTTTGGTTACACAAACTTTGTTTTCGGCCTCAATGCATCAGAGCTCTCT
CCCTCCGTCTGCCATCTGCTGCTGAAGAATCTGTTTCACTCGATGAGCCAAGCCCAGCCT
TTATTGGTCCTAATGGCACTATCAGCTGAGCCGCCAAACCCAATTACCTTTTAAAAAGGG
AGGCCACCCCAGCTAATCATGGCTGCCTAACCTGATTTGCCTGTGATGAAGAGACGGGAT
AAAGAGCAGTTAATGGAGGGAGAATGATCTCACAAATACAAAAAACTCAATTCATTTCTC
CGGGAGAGCAATCTGTCCGATTCAGCGGTAATGGAGTGGAGATTCATTAGTCCTCAGGCC
TTAGTAGTAGCACCGTCCCCTTATCAACTGAATGACAAAAGAACATTCAGTGTTCTCCGT
TTATAGACTTCATTTTGTTGGGAAGGCACACAGAAAGGTGACAGATTGGTAGCTGAGGCT
AGATATCAAGATTGAGTTTCTGCACCTTTTCAATCCAGCATCAAATCACAATGCATCAAC
AATTACAAGGACAGCAACAGCTACACTTGTCACTTCTTAAATGATAAAAGACTTGCATTC
ATTGCAATTCGTGTCATATATAAGCTGTAAAACTACATTTTATGTTTCTCTTTTTTCCAG
TTAAGTAGCAAAAGGACTGGCACAACTTAGGAAATTTGTTCATAGACCGAAGCCTATtct
tcta
>NODE_72_length_663_cov_9.440422
CCATTTCAATGGCTTGCATGCAGGCGTTGCTGGTTGGTTTGCCTGCGGGTAGGAGGGGAT
GTTATGAGGGGGTGTGTGTGGGGGGAGGATGGGGGTTGGGCTGTTGGACAGCACAGTGGA
GATGGATAGAGAGCTAGAAGAGATGTGGAGAGGTGGGTGGGTGGGTAGGGGGGGGCAGAC
AGGTGTAGGTGCTGTGAGTGGCTCTCCCTCTAGCTGTGCCATTGCAGATTTCCAGTTTCC
TGCAGCATATGTCTGCGTGGTTAGCATGTGCTCGAAACCCCCTCTTTCTTTCACTGGAGG
CAGCCAGCCTGTGTGATTTATGTGGGGCCCCTGTTCCACTGTGCATACACTGGAAAATCT
CCAGTTTACACAAGAATTGCCTGAAAAATGAGATCTGTGACTACATTCTTTTCATTAGCG
GCTTACGCTAGCGTGGAGCCTGGGAGCCTCTGAGCTCCTAATGATGCACACGCAGGCCCG
TAGCCTCCCAGCTGCTCTCCGGCTCTCATTACCTACAACATTCATGTCACAAACACTCTT
ATTTAATTTCCACAACAATTAAAAAGGAAAACAGTTGCTAAACTTGCGCTGCTTGAGGCA
GCTGAGAGCTGTGTGTTCAATGGCTCAAACCAAATGTTTGTGCAACAAATACACACACAC
GCACACACACACACACACACATACACACACACACGCAGTACAACAGACATTTTGATGTTG
GGCTATAAAGAGAAACTAAAAACAACAGCTATATTTTGATATTGTTTTCCATGCAATACA
CAGCCaaagagctcccagataggaaat
>NODE_76_length_668_cov_20.483534
CCACAGTAACCTCATCTTCACCTTTCATTTGGCCTCAGAGAGATGTTAACAGACTCAGAT
GTGCATGATGGCAGTTCTGTGTGCTTTTTTTCCCCTCTTCTTCGTCTGCACGCTCTCCTC
TTCCTTTGTTCCACTGGTCTAATCCAGTATGTGTGGGCCGGTAAGTTTAATGGAAACAAT
TTATTAAGTCCGGCTTAAAATGCCATCTGCAGCTAAGCCTCCCAAAGCCGCTAAGCTCCT
GGTTTCGCCCCGGAGCTTGCTGTGTTCACGCTTACTGTAATGCTCTGTTTAAAATGAGCA
CAACGGGTCAAAATTAATCAGGATTACAAGGGCACAAATCCACTTCAGAAATGGGTTTTC
TACCAATCTTTCTCCTGCTATCCCAAGATGCCCCAGGTTTCTCTGGTGGACAGCACACCA
CATGGGTTCACCATCAACACCATGGCAGGTTGCATTTAGCTGAGACAACAGAACCTCAGA
GAGGAGTAGGGGCAGCAAAAGACGGTGCCTTGACTATACTTATTGCTCTGAAACCCACAG
ATGCAACATTCAACATAGCCAGTGCAGATTCCTAAGTGTTCTTCTCAGATATTTCTAGCT
GCTGACAGCTAGGTGATAACTCCCCACCACATCCATAGGCCCAGCTTTGTGAAATGTCAT
AAGAAGGCCTACCAGCGAAGTGTTTATCTGTGCTCTGTGGAGGTGCCCTGTACATGCTCA
GCAGCTACATTTAGCTTCTCATTCGCCTTCTAGCAAGTGACAACAGTAAACTCTGACCTG
CGATTCAATAAGAGtagccctgagtggagcac
>NODE_77_length_290_cov_1.658621
CATAAATACACCGCGAGAGTGGCAGAAACATTACTTTTCATGCTAATTAGCTGTCTGATC
AAGTGGCAGAGACAAATATAGGTGGCGGGATACTGGTGGTGAATCTGAATGTGCAGTACA
CTGTGGAGAGAATAATGCTGCTTTAGACTAATGATGCTTTCGGTTCTGCAGAAATGCTGA
TGCTTTATGTTCTTAGTGTAGTTTGAACTTCTTTGTCCAACAAAGTCATTCAATGACAAA
ACTTCTATTCTATTCTATTCTATTCTATTCTATTCTATTCTATTCTATTCTATTCTATTC
AGCTTCTCACGTCTCACTTATTTTCAGTCTTTATAGTCTTCATTCATTTCTCTCTATAAT
TTCTTTTATTACTGTTGAGGAGAGACTTAAGTGTTGTAGTTTCCCTTTCTTGACACAATC
ACCAGTGAAATAAt
>NODE_78_length_516_cov_12.199613
GTTTGGTGTCCCTAAAACATCTCGCAGGGAGAAAACTGCCAGTGTGGGTTAAAAGCGCCG
TCCTCGGGGAGCTGTGTTTGCGCTCAAGAACAATTTATTGCCGTTGGACATATGGCCAAT
ATTTTGCCACACGTCATAGCAAGGGGAAAACAAACACAATGCAATGTTAGCGAGTCAGCA
AGAGCAGAGCCACTTGGCCAGCTATGCAAACGCTCTTGGACAATATGAGAAGAGGAGCAC
TTGCTTTCTGGGTATATAAACCACATCAGGCTTATCTCTGCACGCACTCCTGACTCCCAT
TTGGAGATATTTCATTAACTCTGCGCGCTGTCTTAACGCTGGCAACACATTCAGCCCCCC
TCCAAGTCTAGGTAAGCGCACTGGATGCTCCAGGCACTTTGCATACAGCATTTTATTCAT
TCGTTTGTTTATTTGTTGGTTTTTTACAGCTCACATTGTGTATTTTCTGCCTGTTTTGTG
CGCATGGACGCGCATCTGAATCCTTCAGTGTAGAATAACCCTATTTTGACTCCTTTTTTA
ATTCAGTTTTGAAAGAAAGTGTACTTATTCAGATTGCAGGCCTGTGTGGTTTTCACCTAG
TGATCATTCCACTCTCACATGGCCAGTCTGCGCTGGCTTGAACACTATTATGATGaaaag
>NODE_79_length_496_cov_18.280241
AACAAAACTTCACATTTTTAGAAGTCATTTAAAGTTCTAATCTCTGCAGATTCTTCCCAG
AAATTTCCCAACGGCCAAAGTGACTCTTCATCCAGCAAGGAGTCAGTAGCAAGTAGTTGT
TTTGGTTCTGGAATGGAAATGACTTTTCTTCTGTGTTTACTGTTCAGGGATCAGTTCCAG
GCGCTCACAGCTCACAAATGCACAGTAGCCGTCTCATTTAAAAAGCACACAGGTTTTATT
GCATATCAATTTCATGTATAAATTCTTCATAGCATTGGAAAGATTACATTTGGTATACAT
TGCTATTCTACAGAATTAACATCAGAGTCATATCTTTTCAATGAAATTTCTCTAAAGTAC
ATCTGCAATAATCACAAGCATCAAAAGAACTGCAATTTCAGAATTGTTCAATATTATTCT
ACAATCCTTTTATTGTTTTTCATTACGTCTTCTCCCAAACGTCTTTTCTATGTCTTTCAG
AACCACCTGCCCGAACATCGTAAGGCAGTCAGAACTTGAAGTCAAACCTACTAAACCTAG
CCACATGTACAATAAGTGCATCTACGGATTTATTATTTTTTTTAACTTTTTTTTTCCTCA
TTTTTTGATTTGATACACATTTCACAAATggacatcatta
>NODE_80_length_145_cov_1.000000
TTACAATGTCCAAACCTTGGTGTTTTGCAAGAAGGTCCCTCTTGTTTAAATCTTCTCAAA
GGTAAATCCAATCTTTTTTCCTTGGCTAGGATCTTTGGAGTCTTCCTGTGTGACATAAGG
GTGCAACTTTTTTTTTTGGTTTGTTAATGTCGCCTTTTATTCCAATTTAATGAGTTCAAT
TTTCGTTGCATTTACTCTGTCGAAACATGCATGCCTTGTAAGAAGGTCCCTCCTTTTCAA
ATCTTCTCAAAGGTAGATCCAATTTTTATTCCTTGGTTAGGATTTTTGG
>NODE_81_length_495_cov_6.644444
CATCCACATTACGGCCTAACCTAGCCCTTTGTGTGGGGGATAGAGGTTGAACGGTGGTGA
GCAGGGCGGCTGGAGGAGGGAGGGCTGGGAGCGAATTCTTGTCCAAACATTCTGCACGCG
GATTTGTATTCATTGCACCCCTGCTGCTATTGATATCATTACGCAGGGTGCTCATGCTGT
GAGGAAGGGGGCTGGGACTGGCAACGGGGAGGTCATGGAGCCGAAGGCCCTAACGAGAAG
TGACACTGGCTCCAGGTCGGCCAAGCATCCACCGGATTTCAATGGGAGCCGCACTTTCCC
AGTCAGCGCATTAGATCAAAGATCATTACCTGCTAATCAAAACACATGAACATAAGGGCT
TCCCTTCTTCCACTCTTCTTTTGCTTCTCTTTAGCTGAGCTGAGGCTTAGGAGGAGATGC
ACCGGGAGATGAAGGAGGAGACGGCACCAGCTACTGAACTGGATAGACCTCCATTGCCCC
ATGAACATTGGAAGACACCAACTCCTTTACTTTCTGGACTCATTCCAGAAATCTTCCTGC
AGCCTTCACCAGCTATTAACCAACTTTACAAGAAATATGCTATAATATATGCTAAATCAG
AACAAGTTACAAATTCACTGCGGTGCACTGCCTCCCGAt
>NODE_82_length_622_cov_15.237942
CTCACCAACCCACTTAAACCAGGATGAATTCTAATGCTTCTCACGGATATCATTGCATAA
TTTACCAGCCTCTCTTTCACAGCAATGAAATCAAGAAACAGGGATGTTTTTGTCATTTAT
TTATTCTTCTCCAGTAATCACCCCGCTAACGCCTACAGGGGCCTCCATCTGGGGAGATCA
CCCACGGTTGCGTGTGCTGTGATGCCAGTAGGTGGTCCTGCCCATGGCTTGGTGGGTGAG
CATGGTGTAGTCCCTGCTGCCACTGCTGCTGACATATCAGAGCTGTTTATTAAGAGGATG
ACAACTCTATCAAGCCCCATAAGCGGGCCCTCGTGCACAGGAGTTCTTTTGTTACTTTCA
GGGAGGGTGTCATCAATCTTGCTGCCATGCTACTCTCTTGAGCTGTTGATGGCAAACACG
ATTCCTCCCTTTCTGCCTGGCCTCTCCCGCCTCACAGTCTGGAATCAGGCGTGGTGAGGG
GGATCGAGGAGATAGGAGGACTTTCCCCGAGAGTGCCTTTTCTTGACAGGCGACAGAGCG
GACCGTTTGGACACCAGGGGTGGATATATGGGACCATGTAATGAAAAGACGTTGACAGGA
CCTGCTTGCTCTGTAATGAAGGTCCTCTGGAGCTGTGAATGGATACACACATCTTTCACG
CTTTTGTCTCCCTGCCTTTCCCACAGAATCCATCTCATCCATTTTAACCAAAAAGGAAGG
TGTAAGAGAAGCATCCCAGACAACAGCTCACAGTTAACATTTAcat
>NODE_83_length_708_cov_6.781074
TGCATTGTTGGTTAGTTGGACTCCCTGTCCTTTCGCCCAAGCTTTGATAATGCTAATCAT
AACCTCACTTGGCCTCTTTTCTGGATCAGATTTTTCCTTTTATCAAATGATATCAGATAA
TGCTACAGCCATTCCAAAAATCTCACTAAATACTGTTTCTGCAGTCAGCAGCAGTGACTT
ACAGCAGCTCCTCTCCTCAGCAGAACAGTTTGGAAATTTAAAATTTTGCTCTCTATTCAG
GGGGCCTTTTTTGACCCCTATTATGCATTCTAGACTTAACGTCAAAGAGCGAGGAAGAGA
TTTAATTTGTTGACTATTGCCACCGATCTCCTTTAAACGGCTTTTAATTGATAACGGCAA
GGGAGAGCGGTGAACTTTAAATAGACATTCTAATTATCGGCTTTAAGAAGCAGGGGCTTT
TTGGGAAATGTTATGGCATTTGGAATGGGATTAATGGGCGAGTGAGGCGCTGGCCACCCT
GCAGCTAAATGACATTAAAGAGGGAGATGAGTGGTGCTGCTGAAGGGAGCAAACCCACTA
GTCACAGGAGCCAGGGCGCCCACTGCCTTGGGCACACACACCGTGGGGTAACGTGCAGGG
GGAGGGGGAGGAGGGAAGGGGATATTACATTATCCAGCCCTCAAGACTTCGCCCCACACA
GATACAGACGCTCTGATACAGTTAGGCCCATCCTTCACGAATGCAATACcattgtgcaga
tcagactatttgggaatgctgcttgacttaaaattagtatcaatgctggtagaaattgtt
gctcttccatctaaaaggaaatattttggcactcaaaaccacatgatatcactgtactat
atctatagtcag
>NODE_84_length_542_cov_9.684502
ACTTTTGCGTAAGTTTAAAATGTAAATTGCTGCAGCGGATTCTACTTTTTTACAATGTGG
ATTTAATGATTTATTTTATTTTATTCACTCTACCTTTCACTCCAAACCGCCTTTGCAGGA
GAGTTTAGACTCAAACACACGTTTAGTTTTTTATTTTCTACTTATGTACAGATATTTTGG
CCCCCTTCACTGTCCACTCCAGGTTTTCTTGCTCTCCAAGTTGACCTGTCAAGCAGATTA
CCACAGAAAGAGATTAATGGCAGAGGCGGGTTGCAATAATAATCGTTTTGTTTGATGTGA
CAACTTTGATAGGCGTTGATTTACTTACAAACTGATAGGCTTTTAATTGAGCGCCTCCAT
CCCGATTGAGATGAAAGGGAAAACCACATTGAAAAGCTGCCCGATTGCCCCGGAGCCTCA
ATACTGATTAGCCATCTCAGTGGTGAATAGTTCAAGGCATTTTAAACTTCTTTTCTCAAC
GGCCTGACAGACCATTTCTCTTCCTTTCTTTCCCCTCCAAGTCCGCTTATTCTCCCTACC
TCTACGAGAAAATAAATCATTTTCATTGTATGTAAATAAAATCGAGCTGACATCAATATA
TAATGTCTGGATTTTTTTTTCTCTCTTTTTTTTTTCTTTTTtgttccccgtctttgttat
tcttgttgcagatgacagtgagcccg
>NODE_85_length_435_cov_11.000000
CGATGTGATTCAATTTTAGCCAGCCGTATTGGTGTAAAATTCTGCCGGAGGTTTTTTTCC
CCCCCATGCCAGAGTCAGTGATGCTCTATTCAAAGTCAAAAAGTGCTCTGGCAAGGACAA
CAGTTTTATCCCTGTCTTCATAACAAAACACAAATTCTACATAAATTCCCTCTCTAAGGG
CTCTTTAACCCTTTTCCCCTTCCCCATGCTCAATTAGGTTTGGTTTTATTATTTATTTAT
TGTATATTTAAAGGCAACTAACACTGGGAAGTGTAATAAAATGTACAGTGGGGGGATTAG
GAGCAGCTCTTTAATCTCACGCTTCTGATAATACTGCATGGGCTGATTGATTAGTTTTTC
AGGAAGCTTATGTCAGAAAAACCTAATCCGTCTTTGGATTGTGCCAGCCTTGTAAGGTTT
TCCGCGCTGCCACTTTATCATGGCGGCGAATTACAGAGCTGCTGGGCTGTGATAAGGTCC
CCGTCTCTTTTACAGACCCCACCGCCCAACCCCCGGCACCCCCCCTTTCCCTCTGGACAA
TAAAAAAAAAATTGTGTTTATATTCTTCACATCCCTGCt
>NODE_89_length_356_cov_15.255618
ATGACCACCAGAAAGACACACACACATATGCACACACGTACACACACACACAGACACACA
CACACACACGCATGGACACTTTTCATACAGGCAGACGTTAGCACATGCACGTACACACTC
ACATGTGCACACACACACCGATGGCTGCTGTGGTTTGCTGGTGTAATGTGCTTTGTTGTG
TGAAGGTATCAATCAGAGGGGAGCAGATTATTAGAGTGTCTGAAAGAGATCAAACAATGT
TGCCGTCTGCACCCACACATGGCTGATTTACAGGCAGGCTGATAAAGTACTGCAGCTCTC
TGTCAGGGGCTACATGACGGCTCGCCGCGCTCTTAGGATAAATTATTGCAGAGGCCCGCG
GTAATGTCTCTCCACCTAGCAACCAGCCGCCCCAGCCGCTGCCAGGGGAGCCCTGCCTCG
TCTGCCATAATGGCACTGTGTCCGGGGTCAGCAGTTACTGTATCGTAGCAGGGTGGGAGG
GATGTATACACACACATAta
>NODE_90_length_495_cov_20.466667
GCGAAAAGGAAAAAAAAAAAAAAAAGTAGCGCAAATGCGAGGAGAATAATTACATATATC
ATGAAGCCGTCCCTTTTATTTCGGATGTCACTTCTGATGTCACTGGCCGGCTTTGGCGCT
AATTTGAATTCAGACCTTTATCAGTCGCCGGCAGCAGATTTTGAGTGACAGCGCCACCAA
ACGCCTCTCGCCAGCCGTCCTATTGATTTCTCTAAATCCCCAACAATAGCATTTGCATGC
TTGTTTCTGTTATAATACAGATATGCCGTTTCGGAAATTAAAGAGCGGCAGGCAGACCAG
AGGTAACTAATTGTGTGCCTGTGTAATGAGTGCAGTTTCAATTTGATATAACCCACAGCT
TTTCCCCTCGCAGGCCCGCGCTAAGTACTTTCAAGTCTTTGTGGGGAAATAATTGATTTT
TTGTGCTTTGGGCACAGGGAAAACTATTATGATCTTTTTGAATAATGGCAGCAGGAGAAA
AGGCACGTTGAACGATTTAAATTGGTATTAGAGGAGAGGAAGGAAGGGAAGGAGGGTTTG
GTGACGGGCGGAGGACTGATAGCGTatcggagtcttggattttgactgacagtctgcaaa
tgtctaccagtatgttgattactcattctcttaaggtgg
>NODE_91_length_575_cov_16.109566
ATTATAATTATTAGTAAAATTTGTGTGCAGTTCGCTGTAGATCTCAAACAATCAATAATT
GCTTATAATTTTTTCTTAGGAAGGCTTACACTATAATCTCAAAAAACAGTGTTTCTTAAA
AAATGTGATTCATGTTTTGTGTCAGTATGTGTAATCGCGTCTCCAGAGTGTGATTACATT
GTATGTCAGTTTGTGTATATTTTTGCAAGTGTGTTGTGCTGTCATGTTTGTAGCATTCCA
TGTGGGAGGGTCTGTTGATAAGTAAGCCATCTGTAGTGTTCTGCCGAACGACATGTTGTA
AAGCGCGATTTGAGAGTGTGGAGAGACTTGACTTGACAAATCTTGGCACATAATGAGACA
GAAGGGAGTAAAGGCAGAAGTCTGTCCAGAGATAAACAATTAGATTTGTCCCTGAGGTAA
AGGCCATGCAATGCAAGGACTCTCAGACTAACAAAATCAATATGGCTTCCAGTAAGAACA
CTCAGGGGGTAGAGTGATGAAGAGGTTATCATTCATTTCTCAGATTAGGACACACATACA
CAATGAGGAACAGTCTCGCTTTAAAAATCAATATCATCACTAGCATGAAAGACGCTTGTC
AGTGATGTATGTATTTGAAAGTATGCATGTGCTATTCAACTCTCTGTCAAATGTGATTGG
TGTAATGAGACGTGAtaacatagatcaacagggatactgaaccaagctagtcaagccag
>NODE_92_length_436_cov_5.532110
CAAAGGAAGAAGGGATAATTAGACGAGTGCAGATGGGTAAAAAACTAAAACAGTCACAAC
CTGCTGTGTTCTCCATGTGCCTGTTGTGTGTTTTCTTGCGGGTTGCCAGGCTCTGCGTAC
TGTATGCATTTTGTTGTTTCCTCCCGTCCAGGTCGCCAGCCATGGGGAACCTCATTAAGG
TCCTTGGCAAGGATTTAGAGAACTGTCCACATTTTTTCCTGGACTTTGAAAGTAAGTGAG
CGCCAGGGTGTGTGCACGTGTCTGTGTGCTTGAATTGTGAGTGCATGTGTGTGGAGCCGA
GGTGTGCAGTGGGAGGTCGGCGCATGGGGTCAGGGGAGGCGTGTTTGGAGGCGAGCTGCT
GAGCTGTTGATGGTGTGATGGAGTGTTGTTGAGGGTGTGGTTTGTCATTATCAGGAACTC
TTTAGTCCCACTCTCAGCCCGATCATGTTCTACATACGGATGTACGTTCCAAAGACAAAT
GCAGTGATGCAAAGAAGCATCAGTACGAATCACAAAcaaatcactctagctgttcatttc
atgggattgaatttgagaatgaattaaaatgacctcaaag
>NODE_98_length_867_cov_8.040369
GGGCCAAGGGTACCAAGGGTGTCAGAGTCAAGGGTACCAGGGGTACCAAGGATATACCGT
GAAGAGGCTAAACCTTGAGAGGCTAGAGAGAGAGTGAGGGGGAGAGAGGTCTCTCTCTCT
CTCTCTCTCTCTCTCTCTCTCTCTCTGGCGCGCGCTGGCCTTTCACTGCCTTTCGGCCGG
TCAGCACACAAACACCCGGGCGAGCCAAGACAGTGCCAGCAGGTTTGTAGGAAACGGTAT
TTTTGAAGGACTTTTGAGGGAGGCCTTTCAAAGTTCTTTATGCGATGAAATGACTTGCAT
ATGGTGCAGGCCACCTGCCTACCATCCCCTGAAACCTTCCCATCAGACACGGGGCGGGGA
ACATCCCGCCTGCCAGCCCGATCGACCGGCACCCACGGCACGCCTTTGGAGGGCCCCCGC
CGGTCCCGTCCCCAGTGCCGGGTGCTCCTGGTGGCCGGTTCCTCCAGACCTGGCGTGCCT
GCCTCACGTCTGCGGCCCCGACTGAGAGAACCGGAGCGGGGAGGCCCCTCCGGTTCGTCG
GTGCCTCCTCGGCGGCGAGACCAAGACGCCCCGTCTCTGCCCCAGTTGCCCGACCACGGA
GGCCGTCCCCGGGCCTGGTCGGCCTTGCCCCGCCCGTCCGCCTACGGCGGGAAGGCCGCG
CCTGGCTCAGACGGCGGCCGCCCTGCCGGACGACACGGCTGTTTCTCAAGGCACAAAGCA
ATGGGCGCGCGCCCGCGCGCCCACCCGCTCCGTCTGCTGCGCCTCGCGCCCGGTCCGGAC
CGGGTGCCACGCGGACCGACCCGCCCGCCCACCCGCCTGGGGGAGAGAGGGTCGTAGAGA
GCCGGCGAGCGTCAAGCCAGCGAGCCAGCCCATGACCCGCCGGGCAGCGTCCGGGAAACC
AAAGTCTTTGGGTTCCGGGGGGAGTATGGTTGCAAAGCTGAAACTTAAAGGAATTGACGG
AAGGGCACCACCAGGAGTGGAGCCTGCGGCTTAATTTGACTCAACGCGGGG
>NODE_99_length_546_cov_10.369964
GTGTGGAGGCTGGGCTTGTTCTGGTTTGGGAGCTTTTGCCTTCTTTTGTCCGCTCTCTCT
ACACTGTGTGTTGTTTTTTTGCACTGTAGCTCAGCTCCTTGGTCTTGTCTTTCCACCTCT
GCCTGTATTTGCTTGTCGGTGGCTGGGGAGTGAGTGTGGAATCACTTCTGCTTCAAGGTG
AACCATCCCAGTGGACTTTAAAGTCCCACAACCTGCAAGCAGATAGTGGAGTGTTGAGTG
TGTTGGGTGAAGTTTATGGAAAGTATGAGGAAAGTGATTTGTTTTGTTTTTTTCTTTTGT
CTGTATGTGTGTATGTGTGTGTGCATATTTTTATTTTGGCCTGACTAATCCGCATGCCTC
TCGCTGGTTCCTGTCCTAACAGGGGGTGTCATTTGATCAAGTCAATAATCTGCTGATTGA
ACCTGCTCGAATTGAGGAGGAAGAGGTCTGTACCTACTCTTTCCCGTCCAATCTGTCTCT
CTGTCCCTCACTCACCCACTCATTTATCCACTTGAATTCAGAAGTGGAGACAGAAAATTT
ACTTTTAATCCGAACCAATCACTAGGGAACCCCTAACCACAACTCATTTACCAGACGGCC
TGTGTGGCAGAACCTGGATACAGGACTGAAGGAGACATTTTATCTGTTAACTTCATTTTT
TACTGGACAGCTGGAGTGTTGACACTGTGg
>NODE_100_length_795_cov_12.861635
TTTACTGTTACCAGTAACAATAAAGAAACAAAAGTTGGAGAAATTGCTTGCCCTACATCT
GTCATTGTCATTGAGAGACTTGCCATAATACTTTATTTATATTCTGTTCTGGAGATACGT
GGTTTCTGTTGTAAATGTTCATTGATTCAAGGGCAGACAAATATACCCCCAACACCCTGC
AATGACCCACATAGAGCGATATGCGAAGTTCACCATCTATTAGAATAACATGACAGGCAC
AAATAAACCGTATTATACATTTTGTTACCCTTGCAGCCAACTCAAATTACATTTTGAATG
TCGTCCACTCAATCTCCTCTCGTCTTTTGTGCTGTCTTTGATATAAATAGACAGACATTC
AGGGGTCTAAAGAGTGGAAGTTAGAAGAATAAAAAAGGAAGAGGAAATTTAGATATTTTT
AAATGATGTCCTACATTTTGTCAGCTAAAATCAGGATATTGCCTGAGCGGGGAGAAGCCA
TGTTCTTCAGTTGTCAAAAGGCAGTAAGTAATGATTAAAATAGCAGTGTGAAACGCGGGG
AGATTAAAGTGATGCTAATGATAAGTGAGAGAAGAAAAGGGCAAGCTATATTTTAATTCC
TGGGAGAATGGTTAATGACTTCTATTGCCTGAGATTAAACTAAACCTGTCTCATCAGCTT
TTTCTGCTCGCTGAGGAAAAAAAGCCCTCTGCACTTTAATTTATTAAACTCTTTTAAGGA
AGCACATTGATCTACATAGGTTAAACTTTCAAAATTTGGGCAAAAAGACGCCCCATAAAG
CTGTCATGCAGGGCAAAGCTGTTGAGTTGCTCAAGGCACACTATAAAGAATTCATTATCT
CCAAACTGCCACATTTAATCAGAAAATATCAATTATTTAAAAGGGGAGGTTTGCTCCTGT
TTAGAGCATCAGGTTTTACTGacaccctgaattatactg
>NODE_101_length_683_cov_15.975110
GGTGATATCTTAAGTAAAAAATGCTATTAATAAATACAACAACCTTCCCATACACAGTTA
AAAACTATTGAAATCTTGCCATTAAGTAACATCATTAACAGACAAATATTTAAATATTTA
TTTTCCTTCAGAAAATGTGAACCATATATTGTGGAGCACAATATAGCAATTAGTAAAAAC
TAGACACTTTAACATATTAAAAGCTTCACCTCAAAAATATAACAAAAATCTGATCAAAAT
TATAAAAATCAATTATACATTCCAATTAAAAATATACCAATAAACAGCTAAATACATTGT
TGACCTAATAATTACAATGCAATCAATCACAGTAGCTTAAAATAAACAAAATAAGCAAAT
GAGCACAAAACCTTTAATGTTTTAAAAATAACTTCAATTATTTATATTAGTACAAATAGT
TTGATTTCTTTTCTTTTTTACAAACACCAGCATGAAAAGGATTACAATAACAGTAGAAAA
TGACTGTGAAAAACATATTAACATCTTCTTTAATTAAATGTCTGCAATTAAAAATGGCAT
TAAAGAATTACATTGCAAAGAGTCTTTATCTGGAAAAAGGTTCAAAAGAAGTATTGCACA
TAACAACTTGAAGTTACCTTGCAACATTTACCACATTCAAGTCTTTAAGCTCCCCTTCCT
CCAGATAGGTCTATATAAGATCACCTCGACAGACAGCGGGGATGAGTTCTCAAGTCTTTT
AAACAGTGTTCTATAAGGATGCTCAAAGTCCTGCACTGCCAAATCAATTTAAAGTTTTTC
TTTTCTTTTTTTAAATCGCTCTGTCATGTGCATCCTGCAGaggtctg
>NODE_102_length_286_cov_4.776224
AGGCCTTTTCAGGGCATGAAAAGCTGTTTCAGAGCATGAAAACAGCAATACTGCAGTTTT
TTAAAGACAATGTTTCCAACCAGGTTTTCATGTTATAATGTGTTCACATATGATAAATAT
GAAGGCAAAAGTTGTTTCAAGTGACTTTGTGTGATATAATTCAATCAACACACTATGTGG
CAAAAGAGGCCTCTTCAGCGCATGAAAAGCTGTTTTCAGAGTATGAAAACAGCAATCCTG
CAGTGTTTCAAAGACAATGTTTCCAACGAGGTTTTGAGTTCACAATGTGGTCAATTGTGA
TAAATATGAAGGCAAATGCTGTTTCAAGTGAACATCTGTCAGGAAATTCTGTGGACACAC
CATTTGGTAAAATTGACCTTTTCAGCATGCCAAACGCTGTTTCAGAGCATGAAAACAGCA
ATATTGCAGT
>NODE_103_length_569_cov_17.504395
GTTACCAATATTACATTATCACCATACAGGCTTGATCACAAATATTTAAAACCTTTGCAA
CAGTTACAACAAAACAAAAAACAAAATAATACTCAAATAATTTACATGAAAATCTATAAA
ACAGCAAATTGTTCACAAATTATATTTTTTTTTCCAAGTTTTCATTTTTTTTTCTTTGCT
TATTTGTGTTTTGCACAGTAACACAACACTCTCACAACAAGATCATGGTCTTATTACAAA
ACTCCCAACAAAATGTAAATATTTCTAGTTTTCTGTTGATACTTTCATATTTTGGTTTTT
AAAACCAGAAACTTGTCATTGTATATCCTTTCCACTGCCTATAGAGGCGCATAAAAGGTT
ACTCACACACACAAATACTTCACAGCACTTTCTAAGAAAAATATACACTTACAAAATATG
TTACAAATTGGCACACAAAAAATATACAAGATTTTGTAGTGTCAAGAGTTCATTAAGATT
CCTTCTGGTAACAACTCTAGACAGTATATATAAAGCTCGGTAATCTTTTAATGAAAAGAG
CAAAAGTAATTCCAACCAGTGTCAAAGAATCATGAAGTGAATACATCAAACATAACATTA
TAATATACATTCATAAAGAGGGTTAGGTACCTAATCTATTTTGCATTTCTTTTTTTGTTA
ACTCTGGGAAAACAAAACAAAATAAAAAATCTGAACGAAACAGAAAAGAAAag
>NODE_104_length_674_cov_9.031157
CGTGGAAAGCAGCAGTGACAGTGCGAGTCAGCAAACATTTAGCACACGCAGCCGCACTAC
ACGGGGAAATTATTATTGTCAGAATAATAATGGTTTAGCATAATTTATTACAGGTCCACC
AAATAAGCAGGGGCTAGATGTTATTAGACAGATGGATGGGAAGGCTTGGCAGACATCCAC
TGAGGCTCAGGCAGGCAAAGGCCCTCAACGTGAACGTGACGAGGAGGAAGGGGTGGAGGT
GGGGGTGTGTGAAATAAACGGGAGGTATGGTGGGGGGGCATCCTCCAAACCAATCAGAAA
GCTGGCAGTTCAATTACAAAGAAATAAAGGGACATTCATCATTCAATTAGGCACCTGTCA
GGGCTCACAAAGGAAGAAAACTTCTAACCTGGTACTCCAGGGAGAAGATGCTCAGAAGAG
TGGACTGCGAGTGACTGGAACAAATAAAAGAAGGACAAAGTTAATTACCAGAGTGCATTG
CACAGAGACAAAGGGAGAGGGGAGCTTCAAAGCTGGGGCCAGCTGCCCTGTAATCTAAAA
GAACATGAAAACAAGTGTGGCAAAGTTGTTCCAGATGAACACCTCTGACAAAGGATTCCT
GCCACGATGGTGTGGGGGAAGAAGAAAGGAGGAGGTTGTGTGTGGTATGAGAGATGAGAA
AAATATAGCCTGTTTTTTCCCCCTTTTTCAGTCATTTATAGATAGCATCACCTTCAATCT
TCTGTGTTCAGACAAACTGCTGAAACCTAAACTGTTCCTAATTGAAGTTGTTGCTGTtgt
agaactacacaaaaagaagaacatttattcaaaacatg
>NODE_105_length_309_cov_17.171520
ATTAAAAAAAAAAAAAAAGTGTCTCCAGCGATGATGGTGTCTCCAAAATATGTAACAAAT
TTGCCAGTTGTGCATTGACTTTCTAATAGAGGGCAAGAGTGTGTGTGTTTTCTGCTGGGA
TGACTCTTGGTTCTCTCTTGTCTTTAGATACCAGCCTGTTGATATCATTCAACCAACCAA
TCATGTATTGCCAGCCTCATTCGGGGATTCTGATTGGCACATTGTCACAGGCAACTCTCT
TACCACCACCAATGAGTCCCCACGTAGAAAACCCTCACAGCATGAGCTGGAGAAACAGAG
AATGCCAGGTGACTATTTTCTTTCTTCTCTTTACCCTTGTTGTGAAGACTGACTGGGCGC
CCGTGCCTTTTTTTTTCTTGTGTCCCCCCCTTCCCTCTCCCATCCCCTTTTTTCTTTCTT
TTCTTTTTTTTTTTCTTTTTTTTGTTTTTGGTt
>NODE_106_length_624_cov_6.509615
ATATCCCCATGGATCTTCACAGAGAGATGTGTGGTCTCTTTTCTGGCTAATGTTATCACC
GGCCCCTGTTGGTGTGTTTTTCTATATATAAAATCATCATTTACATCTTCCACTCTGTCT
CCTGTTGGCATGCCGGCCCAGAGGCCTGGTCCTCAAACCACTAATCAGGTAATGTTGGGG
AGGTTGAATGGCGTGCCTCCCCCTGGTCAACCTTCACTGCTCACACAGTGGTGTTGTTTT
AAAGAGCATTCTTTAGCAGCTGAACTTGGAAAGGTATTAAAGTGGGATTAGGCTCCTCCA
CAATCCACTGCTTGTGTCATTCAGGGAGTTTGTGTTCTCCTCTCCCCGCTGCCACCTCCC
CACTCCTCCTCTGTTTGATTGTGGCTAGCCGCAGGAGTGGGACTGACTGTGCCTTTCAAA
GGAGAGGGGTAGGGTTAAATCCCTAGTCCACTGCTCCCTGCTAATTCTCCTTGTTCCTTA
GAGAAGGATTTACTTCTGCTGCCAGCTTCTCAAAGGCCTTCTCTGCCCATCCGAAAAGTC
GGCGTTGCCTTCCTGTGGAGGTGTGGTTGCCATAGAAGGGGCGTCATGCATGGCTATTCC
ATCTGAACCCCGCTGAGAATGGGGACCGGGGACTGAAAACAGGCAGAAAGTCCGGATTAG
ACCCGAGGACAAAGAAGgacaggaagattccagaagggacgaataggaattacagcagca
aaattaatgcaaagtgacagagaggggaaatagaaaaataatggctta
>NODE_107_length_742_cov_10.493261
TTAAAACGTAATAAGTATTTCACTTTCTTTACGGTTTAGATTTTCTTGTAAACAGGGAAC
GAAGGCAATAGCGATTTTAGGGTTAGTTGAGCCCAATAGTGACATGAGGTAGCGAATTAG
CAGGACATGAAGCACCATAGGAACTCCTAACCTCTTGATAGGCGCCTCACAATCAAAGTC
ATTAGCCAGTGTAATAAAGGGCCTGAGATACAGCCATTCTTCAACAGCCTAACTCTTTTA
TAACCAACAGATTAAAGTTGATTGGATTAAAATGACATTCTGCCCGTCTGACCTTGGCAG
CAGCAGTTAAGTTCACCCAAATTAAATTTCTCCGTAATAAAGATGATTCATTTGTTGCCT
GACGTAGTAAATATAAAACAGAAAGAAAAAGGAGAAAAGATTAAGTGACACACGTCAGTG
CACACATGCACAAATGCACACTTGTGCACACACATATACATGCATACGATGACACGAATA
CACTCGTGTGTGCACTCACAAAGCATTGTTGGAGCTGCCAAGCAACTGGCTGCACATGCG
AAACCAGAGAGACACCCGTCTAACTTAACCTAAAACTTAAAACATGTCGTTTAAATCCTT
ATGTTAAGGCCTGTAGAGATATCTTATCTCTTAAACAGACGTTGCAAGACTACGAAGGTT
GTAACATTATTGGTTGCCGTTTTGAAATGAAAGACTTTCCTAATGGCTTCTGAACTGGCC
ATGTCAACAGCTTTTCAACTGATTGTCTTCTGCGCAGCCTCACTAACTGTCACATGTAAA
TACTGCAAGAAACACAGTGTTTGaaggtgtattaatttctgttgtacaagcatattggaa
aaaaaatgtgtaacaaaagagttccacaaaatgtaaacaaacaaaa
>NODE_108_length_566_cov_9.180212
ACACTTATCTGTACTCATGTGTCTGCAATGAGCGAGCCTAAGTTACCAAACTCGCAAATT
GCCCTGCTGTCACGCAGGTCCCCTTTAAGTGCGCCTTTTAGCCTCCTAAAGGACAAATAA
AGTCCATTTAATAACTGCACTAAACACTAATAGTCTATGTGTGGTTGACATTTGTGTTTG
GACTAAAAGCCCCCCTCAGGCCACTGCTGGTACAGAGGCAGGGGCGCGCAGCTCCCCTCT
GTAGCACTAACAGGTCTGCCACAGCTGAAAGCACAAGACAACAGCTCTTAAGACACTCTC
TCACACACTGAGCTATTGATCCGTCTAAAAGAACACACAGTGGACGCCACTTGCCACTCT
ACTTTCAAAACACATTTCTCTCTCTCTTTCTAAAAAAAAAAAAGACTGGACACTCTGCAT
CACAGGGGGTTAGACCAGCAGTTTGTATGTGTGGGTATCTGTAAAGGCCCATTTTAAAGA
CGTTACACAGAGTTTTATATGAAATGTCACTGTTTTACTGTTGCACTTCAGCGGTGTGCA
CAGGCACATTTTATCCAGTGCAGATAAAGTTTTTGTTTACATTTCTTTGGCAGAAAAGTA
TGGGCAGTTGTGACAGTGTGCTCGGTAGTTGTGTAATGTGTgaatacagtcattttggct
ttaacttctgcagcttgctgtgtgataaacacagtgtcagccggtaacat
>NODE_109_length_857_cov_6.543757
CCTTTTTCAGTTATGACTTCCCCTTACCAGTGCACTTGTCTTCCTACTTTTCTCTGTTAC
CCTTTAATAACTCTGTTTTAGCACCTCTCTGAAAGAATGGAAATACGTTTGAGCAGGAAG
TTAGAAGATTCTGTTCTTGGATAAAGCTGCTCAGTGCTCTCTAGGGTATACATAGTTGTG
GAGGGGAATGCCAACAATTACTGTGATGTTGAGAAGAGTCAGCACAGCTGCTTCATCTTC
AGGAACTAATCTTGTGTTTCTCACCCACAAAAGATCTCCTACAGTACAAAACAGCAATTT
AACTGAGAACATGCAGCTCCTGTATTGTAAAGATGATGGTTATTGACATACGCTTATGTT
AATTGTCCTTCTTTTTCCTCTTCCACAGCTTTTCTGAAACACTGGGGTTGTTGGTGTGGC
CAAATTTTCCCTGGATTTGACTGGTAAATTCAGAAGACTGAAGCCCAGGCTCACAGTCTA
CCTTTCACGGAGGCCCAGCCGTGAGAGGACTGAGGAAGGCACGTGGCGGATCATGACGGC
CGACAAAGAGAAGGAACGGGAGAAAGAGCGGGACAGGGACAGAGACAGGGACCGGGACAA
AAGAGAGGCCGGTAAGTCCCGTCGGCAGGACGGGGACCGGGGAGATCGTGAAAGTGAGAG
CTCCAGGCCCCGACGCAGCTGCACGCTGGAGGGCGGAGCCAAGAACTATGCAGAGAGCGA
GCACAGCGAGGACGAGGACAACGACAATGGCAGCACTGGTGGAGGCAGCGGCACGGCCGA
GGAGGCCGGCAAGAAGGGCAAAAAGAAGATGCCCAAGAAGAAGTCACGCTACGAGCGCAC
AGAGAACGGAGAAATCACGTCTTTCATTACAGAGGACGATGTTGTTTACAGACCCGGAGG
TAAGTCCTGGTCACGGCTAATCTAATTGTGCGAGCAGGTCAGCCGCACTTattagctttg
ctcccacctgcactgaacaccagtcagtgtccatttataaa
>NODE_110_length_367_cov_8.057220
GCCCCCCTCCCTTACCTCCCCTCCCTCTACCTCTCACGGTTGCCCCATTTCACCCCTCCT
CCCTTCCTCTTTACCCATCCCCTCCCTATTTTTTCCTTCCTCTCCCCCCCACCTCCCACT
ATCTCACCCTCTCTCGCTCTATCACTTTCTCACTAGATTACCCCATCTCTCCCTCTCTCT
CCCAGCCTCACCTACTCGATATTCCAGCCTTGTTCTCCTGCAGTCTCCAGCACAACTTTC
TGACCCACTTCCTCTCTCCTCCCTGGCCCCCTGATCAAAGCCTGCAGGACGGCATCGCCT
TGGGCAGAGGAGAGGGAGCGCGAGATGGGGGGATGAAGGGATCCGAGCTGGGAGAAGAGA
GGAAGAGACAGATAGAGAAAGGATAGAGCGGCACGGGAGAGAGGGAACAGAGAGATCACA
AGGACAGGAAGAGGAGCCAGGTGCCCTCTCAGCCCAAGGACAAAAGCTCTTCCTGGCTGA
TCACACACacacacacacacacacacacaca
>NODE_111_length_414_cov_14.615942
ATCATGCCAGGAAGAGAGTGGCAAAAACAAATTAGTCCACAGGAGGGGAAAATAGCTGGG
GATATCGATTTCGCCTTTTCATGCCAGAGTGGAGCACAGAAAATATTGGGCTATAAAAGG
GAAACAAGGATATAAAGCCATTACGGTGCGCACTTAATTGATCCCACTTCCCATAACAAA
TTAATTGAGCGGAAAATGGCAGATGGCTTTGATGAATGTCATAAAAAAGGCTTGTCAGCA
AGCCTGGTGTGCGCGACCCCCTTGCTCATTCACTGTATTGCACGGAGCTGCTTAGAAAGG
AGGCTTGTAGGAGTGCAGCATGTGTTTCTTTGAGTATTTACATCCCAGTGATCCGAATGT
TAATCATGGCGACTTACTGACATCGTTGCTAATTGTCTACTGCTTCTTGGTGGATTTTTT
TTTCTTTCCTCATTGTGTGCTTTCTTTCCCTTTGCATTCCTTAACTGCAGTATGTGTCCA
TGTGCATGCTTGCTTGCCCATGTGGCGGTGTGTTTCAGTGTATGTTTATACTGACAGGCT
GCTGCCCCAGTAGCAGAa
>NODE_112_length_500_cov_7.440000
CATGTAATATAAATGCAATCTCACTTTTTCTCTGTGATAAATATCCGCCATCTCTGAGGG
GCAGACACAGCCTGACACACATGCGAACGCACACACTCTCACTTTTGAATACAGCACCGC
ACAGACAGTCAATAACAGAATGGGGTGTGAGATTAAGCCTAAGCCCACCTTCTTTTCATG
TGGCAGAGCAGCCGCTGCCCCGAGATCTGGCACCAGATGGCGCTGTGCCGGTCGGTGCCA
GGAGATAATCGGGACAGATCGGGCCGCATTACTACCCATTATCTTCTAATTATTCTTGTG
TGGAGCGCTGATCCTGCCGTTTGTGTAAGTGGATGGCACAGAGAGCCTGTCGCCCCCGGC
AGCACGAAAATCCTCCCCACTTCCCTCACCCCCTCTGGGGATGGAAGGAGAGATCAGCCG
GGGGAGGGAAAAGGAAGGAGGAGCTGGTTGGGTAAGGCAGCCAACCTGATAGACGGGAGA
GACGCCTTTGTGGCATGCAAAACCGCCATTAATATTTTTTAATAAAGCGACATAAGAACG
AGGGgatcccggcgacctttgacctccacgtcggtgtcacgggcagcaaagtcctcttcc
tcggcagcgacggcagcatcttcctcctctgatgactctataaa
>NODE_113_length_461_cov_20.288504
AGGAGAGGAGGTCTGCCGTGGAGAACAATGCCAAACAGATAGAGGACAGGTTGGTTTCGA
CTCAGTCAGAATCACAGTCCCAGTTCTGAGTAACGCCAGTCAATAATTTAACAGTGAGAA
ATATAGCAAGCTGATGAATAAATTACTGTCTGAAATGCTGCTTTCTTCTGCATTTGGGAG
AGACATTTTCCCCCCCTTCTGTCTTTGTAGACTTCATGGAGTAAAGATTGCACACAGGAA
GGCAGAGAACCAGATTAAAATGGCAAAGATGATTATGATGAACGAGCTTAACAAACGAGC
CAACCTATTAATAGAGCAACTGGAGGTAATTACTTTCTCATTCTTTCTTTCCTTCTTATC
GTTCAGCCAGCCGTGAATGTACATGCAAAGAATCTGTAACTGCCATGATGTAATCAGCCC
TGAAAGCAAGCAAACGAGAGCCAATGATAATCTGTCAAAGTTGCTTAAACCAACATCTTA
GGGACTCCATCTGTCAAGGAAGAGCATTGTTGATTAGCCCACAGTTCAGCCACTGTGCGC
CAGTAATTAAACGTATTTTTTATAATTCCTTTGCAGAAGATttccgagggtttccagcag
cgtct
>NODE_114_length_394_cov_8.989848
ATTATGCTCTTTTTTTTCACTGACTGTAGCCTGCCATGTAGATCATTGGACTTCTATTGT
CCCTCCTCCCTTTCCAATGGGAGCAGAGAGGATGAGTGTTGTCATTACAGACAAGCAAGC
AAGGTGAACCTTTCCTAGACTGGGGACCTTTTCCTGGTACACAGAATTGGAACAGCCCCT
CATTGCACCTCCCCATAATCCCTGGCATTTTGTTTTGATGCACCACAGCATGAAAATGAG
AGAATATGGCAATGTTATGGCATTTGAAGTCAATATGTATTATAAAATCAATCTAGATGA
AGATCTGCCCATCCTTCTAATTAGACGGGGTGACTGGAGATTGATTTTTAATTGCAAAAG
TAATTACATGGAGCAGATAGCCAGTGACATTTGATTATCTAGGTGATTGATTAAAAGGCC
TGGCTGCTGGGGCAGACTGTCAGCCAGCTGAATCCAGACAAAAGAGAAAATTAAAAAAGT
TGTCCCGTTTGTAATCACGAATTTCAAGGGTGAAATTACAAAGCCAAACATCCCCTTG
>NODE_115_length_557_cov_3.850987
GAAACGAATACATAATCGTCTGTTTGAAAATGTGCCCTTAACGCTCACATTTGAATATTG
TCTAGACCAAAGCAGCGTGCGAAGTGGAGCTATAAATTACATTAGGAATTAATGATTAGC
CAGCAATCGCATCTGATAATCTCCGTCCAGATACGGCGGCTGTCACCAAAAAACCAAGGC
CACTTTTTCATCTTCCTCTCAAACTGTCCAGAACCCATTCTGTGTGACTTCATAGGTCAC
CCCTCTCTGGTGCAGTCACTGGTTTCCCCCCTCCATCCTCCCTCCCTCGCCTCACCCCTC
ACAGCCTCCCCCCCTCTTTAATACTTTCTCTATGGAGTAAGTCGGGGGGACAGGCGGTCA
CGCAGTAGCTGGCTTCATGATTAATGGTGTTTATTCTTGACAGAAGGCTCCTTTATTTAT
CTGCATTGCAGTTTCACTGATACTATCAGTCACCTGAATGAAAAATATTCAGTCATACCA
ATTTTGCAGTATAATTGAGTAGAGTCACTTCCTTTCAGTTTCCTCCCCCCCCCCCTTGCT
CTCCTCTCCCTCTCTATCTGGCAGCCTTATCATCGCCACAGTAATTTTCGCGCTGCGTTG
TTTGATATGGAGAGGCTGGCTTTAGCCGTATTTGACATAAAGCCTCTTCAATTTTCACAG
GAGAAAAAAAAAGAGGAGGAAAAAAAAGGGAAGAAAGAAAg
>NODE_116_length_531_cov_13.276836
ATTTTTAATTCACTATTCAAATATACACTACTGTGATGTTGAATTACTCTTCAGTTTTCA
AAACCTGATGTTTTGTGGTAGTTTGTGGAACCATGTTGGACCCAACAGAACTGTCTGTGC
TAAAAATATATGAATGTCTCTCTGTAATGGCGAGGCACCGTGACTGATCAATTAAAAGTA
AGATGCAGCAAAGAAACACCGAGTTATTAGGACAAATGGTAATAGGACATCTTACAGCAA
AGATCATTTTAATGGTCCCAAATATTCTGAACAACTAAGTGTACACTCATGTAAAAGAAA
AAAAAATGAGAAGATATGACAAAATTCATCACATCTAGAATTCCACTCAATCTTTAATCA
AGACGGGATTACAAATTCTCCAAAAAATCTGCAGTTTCAAAGGGCAAAAAGGGTAAAACT
AGCTCACCTACTGAGGTCTTTAAAAACCTGTTCAAGTGTGACTGAAAACGTCCTGAACAT
TTAAAGGCAGGTCTTTTTTGTTGTCATTTACAAAAAACAGGAGAAAGATTCAGAGACAAA
TAGAGAACAAAAAGAAAACAATGAAGAAACTGCTGGCTTTTTTCTCTTCAGAGAAACAAC
GTCCGCTGAGGAACAACGACACTGATGACATCATCAAATGACAACAAGGACAGCTCTTTG
Ccacgtgctgcctcc
>NODE_117_length_499_cov_11.056112
TGCAATTTTCCAAGAGGGAACGATGCAAATGAGCGTTATGAGCGTTGAAGCGGGAAAAAA
TACGAGGCGTTTAGCATAAAACAAACCTGGCTAGCAGTGCTGGAATCTTGCTTTCATGAA
TAAACAAGGCTCTGGTCTGACTCCACTAGGTGTTGCTCATTCGACAGTTTTTAAAACAGC
TCTTGATCATTTTTGGAGTTTAAGAACGTAATAATCTGCACTACAAGCTGTCTTCCTTTG
TGTGTTTTTGAGTGTATGTGTTACCTGCTGTCCAGGCTTGATTGGTGACAGCGTGATTCC
CTGGGTGTTGATGACAGGCAGGATCTGATTGCCGATCACCGTGGCGATGATCTGGCCTTG
AGCGTTGGTCAGAAGCTGAGGTGTAATTGGCTGTACCTGCAGTGCTGGGTTGCCACCCCC
TGATTGGCTGGAGGGCCCTGCAGAGTTGGGCATCAGTGGGATTGTTCCAATTATCTACAA
AGGGGGTAGAGAGGAGACGAAATCAGCTGGGCGGTTTTAAAAAGGAGAAGGAGTTGGGAG
GGTAAAAGCTACTGGAGGTATCAGTCATAATGATATCTGTTGTTGTGAGCTTTTTTGCTG
CTCATTTTTGCATGTCATGAGGCTAATCAGGGCAtgctgcttt
>NODE_118_length_680_cov_8.685294
GTCAAGTTGTTCTGTGATTGTCAGACAGTCCTTCTCCCAATTATTAATTGTCAATGAGAT
CTTGAAACGGTGTTTAATGATAAACTTCGCATCTGCTTATTTATCCTATCGCGCCGGCTG
CAGCTTTGTCGGAATAAAGAGTACACATTGCTTGGAAAGCAAGAGGAGATATGATTGAAA
TAAAGACAAAATAAGATAAATAACAATGGCAAAGACTGCTTAAGAAACCCAGTCATTCTA
TACATAGAATTCAAGAGCCGTATTTATCCGAGGAAGGCGTGCAAATCTATGTAAGTATCT
CCACTGTTTGCATAATAGATTAGAAATTAGCATTTTTGTTCATTTTCCATGTATGCACAG
TGCCTGGAAGAATAACACTCCATGCATATCAGATCAGCCTGCCTACAATTTTGCGCAGTA
TATTATTTGACAATCTAAAATGTGTAATTTGCATGAAATTGCTTAATTAAAACACAGTCA
CTGGGGGTATTAATTTCTTTGTCTGACAGTGGAGTGTAGTGAGGGGAGAGCAGGGGAGAT
GTAAAACGCTGTCAGATAGCGCTGTCACAGAGGCAGAAAGGAAATTCTGCCACTTTTTTT
TTTCTTCCTCTACCACCCCCCCACACACACCCCCGCCGCCCTCTCTCCTAACGGCACAGA
GCGATGAGAGAGGATAACGCCTGCCCAGCTAATTTGGGTTATGGTGGTAAACGGAGGCCA
GTGCACTAGAAAGATACCGAAGGGAGGGGAGGCAGATGAGGGGAGAGAGAGGGGGGGatc
actggaagagataggcagaaacaaggagagagactagcatacgt
>NODE_119_length_983_cov_8.961343
CCGTTTGCCCTTAGATGTATTCGCATCTGCTCAATTTTGGAGAGCACATCAGCACTTATT
ATGTATTCTCGTTAAGTGGAATGAGAGTGGTGCATCATCTATAAGAGCGTTACTTATCCG
TCTGTATTTGCCTTAATATTCGGTGTATTTCTGGTGTCCTGTTGTGTCAGATCAGCTTTA
AGATAAGCAGTGTGCCATTTCAAAATTATCATTCAGGGAAGAGGTAGCTTGTAGTGTAAA
ATCAATAGCTGCTTAAAATTCATTGCCAGGCAATCCATTTGCCCTTTATGTTGCTAACCT
TTCACTTAAATATGCACCATATTAAGATTTCATTATATACAATGAATGTCACAACAGTTT
GCCCACTATTTCTCTTGTTTGCATGGGTTAACTGCAAATCATTGCACTTGTAATGTCTGA
AAAATGACTTTCATTAACATTATGCAGGAAAAAATGAAAAAAATATATGAGCCTGAGTAG
CCTAATAGGTATTAAAAGGCAACACAGGATGTGTATGATGTTTTAGTTACAAAGGCCCTT
CAACAGACTGGGTGGGCTGCATGTGTCTGACCCCAGTTATGAAAACACAGCATAACACAA
ANNNNNNNNNNTATATGAGCCTGAGTAGCCTAATAGGTATTAAAAGGCAACACAGGATGT
GTATGATGTTTTAGTTACAAAGGCCCTTCAACAGACTGGGTGGGCTGCATGTGTCTGACC
CCAGTTATGAAAACACAGCATAACACAAACATGCAGTCTGTATACCGGTGCTGTACATTA
CACCACCACATACTTTGTTGATACAATTCAGCACAAATGTAAAAATCATGCCTGCATGTA
AAACCATGTATGGCAACTTGTCTCAAAAGTAAACAGCTTTCTAAGAAAACTGTTTACTCG
TGAGAAAATGCATAATTTCTTCAGGTATAGATGAGCTAAATAGAGGCAGCTGAAAATGGT
CCTTGCAGGGGAAAAGTTGCAAATTAGTACCATGGATGAAGTTTCCAGTGTGACTGAATA
CCTGGTTAAGCGAGTCACACAAACAGTTAATATAGTTTTCCTAAAAGTACACAGAAGTAC
AGTACATGTGGATGAgattgcggtaaacaaatgactatgtcaaaatg
>NODE_120_length_437_cov_5.784897
TGTTTTTATTATACTGCGTGAGAACAGGAACATGGCAGGATGTCGTTTTCCACTTTGAGC
TTCCACTGTAGCTTGAAATGACTAAAAGGTGTCCGAAATAATCACAGTTTATAAATGTCA
ACAGTTTAAGTTGAGCTCAGTAACCCTGAGTCTCTGACGAGGCTTTAGCCGACGGCTCTG
ATTCTCATGTTTGTTTGTGCAGTCAGATGACCAGCATCACGCAGAGTGACATCATCAGCA
CGCTGCAGTCGCTCAACATGGTGAAGTACTGGAAAGGTCAACACGTCATCTGTGTGACGC
CCAAACTGGTGGAGGAGCATCTAAAGAGCGCCCAGTACAAGAAGCCACCGATCACAGGTA
AAGAGGCTCCGAGCAGCAGCCTGATCCGTCCACAGACCGCTTCCACCCACTGCTAATGAC
GTCACTTCTTCACAGAGAGATCCTGGCTGTAGTCGGACTGAACGAGGATGAACAAAATGC
TGATTATGATTAATTTGATCAGTATTGAGATCGTGATTCAAATTTAAATAACAGAGAGCT
GCTCTCGCTGCCATGTTGGGCTACATTCCTGCTAAAGTACa
>NODE_121_length_489_cov_9.206544
CTCTTCACAGGGCTTGTGGAGAGGCTCCTCATCAATCCATTAACCACCTATGCTACTTAA
CTCCTTTTTGGTCCCATGGATCTGTATTTTAGTTGATTCCAGGTGTCCCAAGTTTACAGG
CATCTATTTTTTTTCCTCCAGAACAATAAACTCTGAGGGGCTCAAGGAAAGGGGTCCACG
CATGGAAGAGGGGGGCCGAGAGAGAGAGAGGGGCTCCGTTTATTAGACAGCAAATAGCCG
GCCAGTGGGTTTATGATGTGGAAGGTCATTGTTGGTTAATAAGTGGCCACATGAGTGCAG
GCAGGTGCTGTGTTAACACCTCCTCTTAACTCGCCTTTCCAGCAGAGGCCATTCATCAGC
CCAGTGTTAATGAAGGCCATATAATTAATAGGTGGATAGCAGAGAAAGCCCCCTGAGTTA
ATCAATGCAGGCCTGTTTGAAGAGCAGGGCTAAGATGAGACACCAGGGTTTCTAAAAGTG
CAGGTTCTTGGCTGTGAGAGTGGAAGCTTTTTAAGAGACATGCAGGTCACTGAGACAAAG
AACAAGAGCTCTGATGGCCTTCAGTTTCAAGGTTTGTTAAGACTTGTGACGTCACTGCAA
CTGCATGTTCATCCGAAATAggctcacagaaat
>NODE_122_length_748_cov_6.310161
AGGATGCAAAGTGAAATGGGCTTGAAAATCAAATTCAATGCCTTTTTCGCTCCAATTTCA
CAGTTGCCAAGGAAGGCTAAGACAGCGGGGACCCACGGTACACTTGTCACAATAACACTG
CATAACACAGAAAGGAAACTTAAGCAACCAATGACCAGAGTCAGATACGACATACACAAG
GCCTGCTCCTCTCATACCAGGTCAGCACTTAAATCAAATGAGGAGAAAAATATGCAAACA
CTCGGTGCCTTTAATGTGAAGGGTTTCCATGCAGGGAGGGCACATGTGTGTAAAACAAAA
CAAAAATTTAAAAAAAAAAATAAAAGAAAAAATAAAAAAGGTCATCCTTAGCAGGACGGG
CAAAAATGGAGTCACAATGGATAGTAGAGCTTACCAGCAGTGGCAGGGTTGATGCAGTCA
AAAAGGGTCCCTTTCCTTTAATTATTTACTTCCCTATCCGACATTGTCCTGCAAGAGGTA
AAAATACATTCATTTGAGGGACCCTTTTCTGTGAACCAAGCAACCAGGAGCCCGTCCACT
CGAGCATCGTCAGCATTGTGGAGAGAGAGAGAGCGTGGCAAATCGATTGGCCGTGGCTGT
CACTGCATGTGTGTGTTTGCGCGTGCTTATGTCTGTTTGTGTGTGTGCGAAAAACACAAA
ATATACTACTTCCATATAGCGAGACTTTGATCAAAAAGACTATATAAATCCTTTGTTCTT
TTTTATCCTTTGATAGTACAATGGCACCCATATGGGGTTAACTTATGGATAAAATATGGG
AGCCATGATTCaatgtctgcagcgctgcatccctctctgtcaaatacacgtgtagatgct
tggccgggagggaccggagtgtttctgtacagccagaaatgcgccgtagtca
>NODE_123_length_506_cov_21.215416
CTCAAAATATGTTCAGTCTTGACCTTATTGTCAAACTAATTTATTTATTTATGTATTTTT
TACAGATAAAGAGACCATACTTCCATGTCAAAGCCTTAGAGAAGTCGCAGCTCAACAACT
GGAAGGAGTACCTGGACTTTGAAATTGAAAACGGGACTCCGGAGCGCGTGGTTGTTCTCT
TTGAACGTTGCCTCATCGCCTGTGCACTCTACGAGGAGTTTTGGATCAAGGTAACGCCAC
CTTAATCCTCTCTCTCACTCCTGCTACCTCCCTGCACTTCCCCCATCAACGATGATATCA
CATCGACACAGTAAATCGTCCTGCACTCTCTTTGCGTGTAACGTTGATATGTGACTGTAT
CTGTTGTATTAGGGGATGGCCAGCTTGCCACACAAGATTTGACTGCAGCATTTGCCAACT
ACTACGTTGCATCTTCTTCGTCTCCCACTACCTTACAGAAACTTATCTAATTGGTTCCAT
GAAGGTGCTGATGGGTTTACACAGAAAATTTCTAAAAACGATCTTGTCAATGAAGAAATT
CACTGTTTCTGCCAACTGGAAATTTTAGTTTAAAATGTGTTGTCTCTTTTGCCTTTCTCT
TTCTCCTCTGTTCTTTGTCTCTGTCCTCTCCTGCATCTCTTCCAACTTGC
>NODE_124_length_600_cov_13.766666
CTTTTTTTTTTTTTTTTGTAAATCAGACCCATCAGCATAAACAGGAAAGATTCTTGTGAG
CGTATTAAACCAAGGACATCCCCTCTGTTCCTGGCTAGTTGTTGGACCCTCACTTGGGCC
AAAGCCTTGCTACAGGGGCTGCTCCATTTATCTCAGGGGTTCACTGAGTGGTTGAAAAAA
CAAGACTGTGATTAGATTAAATAATTAAAAGATTTTCATTTAACAAGACAAACAGAACAC
AGGCAGTAAAGGCATAACATCTAGCACACAGCATGTATGTTTATACACTTCAATTAGTTA
AATATAGCAGTGCATTCTTTGACTATGGAGAACGTTTCCAAATCGTACTTCTAAAGCTGT
TTTTCTATTTGTCCCCCTTTTAAGAAACGAAATGGTGTAACCACAATTTTGGCAAACTTA
AAATCTTTTAAACTTGCAAATATAATGAAATAAACCATAAATATACACAAAACATACTTT
ATACGAGGCAATAATAATAATCATAATAAATAGTTTTTAAGTTAACAATAAGTTAAAACT
ACAAGCTTAAAGTCGCCCAAATAATACAAGTTTGTTGGCGCTATTTTGAATTTTTTCTGT
TTAAATTATTTTATGTTGCAACAAAAGCTACCACAGACTTTACAAACACAATTGAACACA
GTTTGATTGAaataaaaaaatctaactaagtctaaaatctgcatacactgtaaaaactgc
aactgattaaataatggaagaaaa
>NODE_125_length_652_cov_14.728528
TGCCTTATCTTGGATTGAATGTAATGGCATTTATCTGTGAAAGAGATGGCTTTACTCATT
CAAAGTTTCACTCGGAATAGAGGCAGCTTCAAACCAACTTAACAAACTCACACCCGCCAA
CCATCAAACCTACCAAGGTGATGTTGGACCATTGTCCGACTACTGGGAAGGGTTTACAAA
GGGCCTAGGGTATTGACACATATGGCATCTAGAAAAAAAAACACTTCAGACTTGTCATTG
TATTGTGATCACATATTTCTGTTGTGACTATGTAGCGAGCTATCCAAGGTTTCCTTCTGC
TGGAGTTGGACTGTATGAGACCAAGCCAGACCTAGCAGTGCGATACTGTATATAACATTG
GTGTTGACTGTATTTAATAATGTTCATGACTGTTATCTTCTTCTATAATATTCTATACTA
TGGGTAACTGTTTTGTGGCTTCACTGGCCTGCTGCGTGGGGCTGGCTAACGTTTGGCTAA
CGTTGAAGAAACATTCAGATGGACTACGTGCACTGCGTCTATATGCACTTTGATTTATCA
GGGAAATTTTATTAATGTTTTGTAAATGTTTCATATGACACTTAATGTGCCATTCCAGTT
TTTACATCATCATGGAAATTATGTATTTTATTTAAACAGCAAATATCATTTATGTACTTC
ATGGGTTTTTTTGTTTTGTTTTTTTTCAATCGGTAAACAGATTGACTGGTTGATTTCCAA
GTAATCAAGTGTTTTACCAAAGTGACTGTGAACTTGTAACTTTCGATACAGTtgaattat
ttttcttaagaaaaaa
>NODE_126_length_977_cov_12.793244
AGCGGCTGTTACAATAGTGCTTTTTGTGGACCAAGTAGTTGTCCAGGTTGCTGAAGGTGA
TATTGCATTCAAAACAGGTTGCCCCTTTGGGCATAAGAGGACTGTAGATGACAGGGGGGT
AGCTGTTCCCTCCATGGCGCAGCCTCCGGTGAACTAGCTCTGACATTTTAGCCAGAATCT
CAGAAGCCTGCGGGACTACTGAAATGTCTTGGGAGAAAGCAAACTGAGACAAGAAGGGGC
CCATGGGAAATGTAGGCATGTTATGCTGCACAGGGGAGGAGGCCAGTCGGGGGCTGGAGG
GCTCAGACTTGATCCTAGTGTATGAAAAACTGGCTTTGCTGCCTGGGTGGGCCTCTCCCT
TCTGAACAGACAGCATGGGCTTCTTCTCAGCCTTGTCAGCCTCTCCGTCTGTGCTGGTCT
CCTTGTTGAGGGCCCCTTTGGGACTTCCCAGCAGAGCATCCTTCCTGTTGGCCAGCTCAG
CGCGGGCCTGCTGCTGCTGCTGCTGGAGGCTTTCCTCAGGACCCCTGGGGGAATGCTCGG
TGCCGTCGCCTTCCCTGTGAAGTTTGCTGCCGTGCCCATGTAAGTCCTGATGCTGTAAGA
GTTCCCTGTGGCTCTGGAAGCTGATATGGCAGTGATTGCATCTGAAGGCCGCCTGTGACA
GGTGAGACATGATGTGATGCTGGAATGTAATAAGAGAATCTGCCGTGTAGTTACAGATTG
TGCATTTCAAGCTGGTGCCAGGAGGGAGGCTCTCTTCCATTTTGACACCTGTGAAGGAGA
TAAAAGGGAGAAATGCTCAGAATCTCGCCTCCCACTTCTCCTTTAGAGTTAACTGTAGAA
ACCATCAAACGCTCATGCATTATGCCAAGCTTATTCCCATCCACTAGATTTTTTTTTTGC
TCAAGGATAAACTGTCAACTATGCTAGCTGACAGCAGGATATGTATATTTCTCAAAAGAA
ATGACAGTCATTTTTCCAAACGTGTCTAAAACTCTGTCCCTTTTTCTAAAACAGATTTTC
TTTTAAAATTGAGTGAAAGTAGCCATCTGCAAGAGCCAAAATATAAAAACAATGACATTT
GTTTGGGGAAAATCTAATTTttccccaattctaggcttgtg
>NODE_127_length_476_cov_11.953781
GCAAGCAGGAGAAGGATGATTTATAGCCACAAAGGTGTCACTTAGATGTTTATGTGCTCT
AGGTTTTCAAGTCAAAGCAAAGAAAGTCACAGTGGCGCGTTTCTTATCCAACGACCAGTC
GCTGTTTGTCCGAGTCAAAATGTCCAAAGTGCTTTAACAAAGTGAAGACAGACCACAGCA
AAAAGTTTACCATTCTATTTTTAACTCCCATATAGCAATTTCCTGGTTTTGTGGCGGCAG
TGATCTGTCATGTGGCTGGGAGGTTGTGCTGTTTGCACTGATATCAATTAAAAGTGGATT
AACGGGTACATAATGACCTTTAGCAGTAAATTGTGTGTAATGTTGCAAGGCAGGATACAG
TATATTCCCCAGATGTCACACCAGGCCCCTGACGTATGATGGAGCAGATGTCTTAGCCAG
TCCAAATGGCCCTCTAAGACACAAACACACACACAGACACGCGCGCACACACACACACTC
ATATACACACAGGCTCAGGCTGACACGCATGCATAAACATGTGTTCACACACATTCCAAA
TGGTGACACACACGTACATAAACACAAGGAGATGCAGAAATGCGCATGTCGTCTGTCTCA
CTTGCTCCAAATATTTAAAt
>NODE_128_length_580_cov_15.829310
AGGTATGATAGGGGTGGGTGGGGGGGTCGCTGGCACGTTCCAGTCACGCCCGCTTCCCGG
CCCGCGGCCAATCAATACCACTTTCCTGTTTTAGAGGCGGGTAATTATGAGGTGGAGAGA
TTGTGTGACCTCTCACCCCTGCTGCATTACTCGCCTGATATTAAGATAAATTGCCTGATT
TTGGGTAAACATATGCTGCAATTCAAACTGTCAGCACTGGTTTGCTCAGGGATAATTTGT
ATTGATCTCCTGGCTTCTTCCCCATTTTGCTTACTGACCTCATGGATAATTAGAGAAAAA
GAGACACGGGGAGGTAAGGCAGGGCTTGCATTTGAATACTTTGCTGGAGAGATGAAGAGC
ACATGGGAGGGGGGCAGAGGGAACATTAGAGACTAATAGAATTTTCATTTTCTCTCATTT
TCTGCTCAGATTTAGACAGGTTACATGTTTTGTTCAATTATATCGCTTATATCTTTTTTC
CCCCTGCTTGTGTTACATACACAGAGAGGGCTCGCGCTCGTTTAATTTCTGGGATGATTC
AAATTTTACAAACGCAATGAGACAACAAAGTGACAGCAAATATGTTTCAAATTAAAGGGC
CAATAAATAAAAGGAATTATCGCCATATGTGAGCAAAATTAACGCGAtaagtgacaaaag
aatggacccgctgaggagcgtgcttctccttcatgaaggtctggaagaacattttttatg
aata
>NODE_129_length_571_cov_22.479860
AATACGCAAGACTCTGTGAAGGGAGCCATTCAAATTCGATTATGATTTCATATTTCACAA
AGACAGTACACCACGAGGATGATTTTTAATTAGAACCAGAATCAGTAAAAAGAATGGGGC
ATGGAGACAATAAAATGAGGAATGCATTCATCCATGGGATGATTCTTATTTAAGATCTGT
GCCAATGTGCTAACAGCATTAATGAAGTTATAAAGAATTATGAGGGGAAATCAAATTTGC
CTCGCCACTTGAGCGCCACTAAAATGCCAAACAATAAACTACCAGATTGCAAATTAGATC
AGTAAAAATATCAAACACATTGCGGTGCAGGAAAATCCATAATTGCATTTAGTGCCTGGC
CTCTCCTGGGGGAAGAGACACTAAAGATCATCAGCAGGCTACATGGGAGCCGCTATTGAC
AGAGCGGTAAAAATCGACAGGCTAACTAAATAAACACTCCAGGCTCCATTAAATATTCAA
CGGCTGAGATTTGACAGTCTAGCGTGCCTGCCTCTCCCCATCGCCTCCATTGGCTTCTCT
CTGCAGCACATCTTCCTCCCTGTCTCCCCTCCTCCTGCACACCTCCCCCTCCTCCTCCCC
TCCTCTCTTCCCCCTCCTCTCCACTGTGACTCCTGACAGCAATAAATGATGCGGTGCCTG
AGGGCGCTGCTCCAGTGGGAGACCTGGgaggatagagcaggagagcaaaagaaat
>NODE_130_length_521_cov_11.201535
AGTTCAGACAGAATAGTCTGCCATATGTAAATAGGGGTTCAATAATGAATGCACTTCCCC
TGCTTTTATTTGCTTTAAGCCCTCACAGTCACACACACATTGGCACCATGCGAGACACAA
ATTAGAGAGCGTTTTAAAGGAAATATTCAAAGAGCAGCCTGCTGCCGGAATATCAGTTAT
TATTTTTGATGTTGCAATTTCTGACACTTTGATGCAATCAGTGAGTAGCCCCGGCATTCA
GCCCTCTCCAGGGAGAGAGCTGTCAGGAGTGAGGAGCCGGTGGGTAGATAATTATGGGAG
ATCAAACCTCGCTAGTTAGTAGGCAGGAACGGGAGGCAAATGCCAAAAACCAGCCAATGT
TTCGCAAACGCTTGTTCAAGGATATCCTAATTGCTATAAGTGGTTCCTTCAGGACTGGCA
CTTCAAACACTGCCTGCTGCATGATGTCATCTCCCTGGCTCCCCTTCACACTTACAACAG
GCAAATTAAGGCAGAGGGCACAACAAAACATACCAGAGGATAGTGTCCTTCCTCTGTCAT
GACATGTGAACCACATAAGTAGCAAATGGGTGCACATCCTGCATATGTATGTATGTATAT
GCAAACACAAAGAGACAAGCGTCCAGATTTAGTCAAGTAGACAAAATACACTCTCAGTTT
gtttg
>NODE_131_length_820_cov_9.028049
ATTTCCTCCGCTAAACGATTCGCTCTCGTTTCCCCCCCCTGCAGGTCAAGCGGCCCCTCA
GGCCGCAACAGCGGCGGCAGCCTCTCAGCCCGGAGGCCAGCCGGACTACAGCGCGGCCTG
GGCGGAGTACTACCGGCAGCAGGCCGCGTACTACGGCACCGCCAACCCTCAGTCGATGGG
TGCAGCACCACAAGCCCCTCAGGTACACCCCCGATAAGAATCCGCCCTCCACATTCACTT
ACACTCAGTCGATTTGTACCGTAACCCCGCTTCCCTCCTCAGGTTTCCACAGGGTTCCCG
TGACCGCAGCAGCCGCTCAAACTTAACCAAAAACACTACTTCCTCCCTACACAGGCTTTT
AGATTTTTATTTTGGGAAGCTGAGTCCACTGTTTCCGCTGTTAACATGCAATGTATCTTC
TATGTATTTCTTCTGCACAGGGCCAGTAATGTGAAGTGGACATAAAGTAAATGCTACATT
GTCGAAACAAAATCCTTTGTTAAATGTTTGGATGCAGACGCCTTGATGAAGATCTTAAAT
TTCCTTGGTTTGAAAGTGTTTCACATAGATGGCAGATTACCCGGCGAACACGTCCTCCTT
GATTTTTTTTTTTCACTATTTTTGTTGTTTTGTTTCTTTTTTCTTTTTCTTGTAAATGCT
TTTGTTTTTAGTGAGGTAATTATACATATGGTCATTCCAGCCCTGTATTCTACATTAAAT
GTGGTTAGAAGTCATGTTTATTAAACTGTAGACATTACCATGTAAATCATCTCAGTTTTA
AAAAAGAAAAAAAGAAAAATGCTCTTGCCTGTTGTGTTTTTGCAATAAAACAAACTGAAA
CCTCCTGTGTTGGTAAGTTGGGGTGGTTTTAAAAGCGACAAAGGGGTTGAGATGAACTTC
TGTATGTTTTGTTGTTGTTGTTTGCgggaggggaaacggttgaactgcaggccatgtgtg
ggtt
>NODE_132_length_698_cov_11.083095
CTTATTAACAAAAGAAAACATCCATAGATGTACGGAGGGGTAAGATTGTGATTTGTCTTG
ATGCATCTTTTCTCTGTATGATTTCCATTGTATTATTCTTAAACTAGAGGGATTTGAATA
TAAATTGAAAGCCTCAAGCCCTCTCCCTGAAGCTAAACTGTAAATAATAACTCTAAACTT
TTTTCTAATCTTTGGTAATTGAAGCAAATGGGTTTTGCGGAGAGAGATTTGTCGCAGGGA
AACGTACATACATTTTTTTATTTACGAGGAGGCGAGGGCTGAGCAGTGTAATGAGTGAAA
ATGCATGCTTAATTTAAATGGCGAGTGTGTCTGTTAGGGAATGCATTAGAGTCTGCAGAA
GAAGCGTAAGACATATTAATTGACAGACAGGAACCGCTGTCTCCGAGGTTGATACAAGTA
ATTTATTACTTCAGAAACGAATGCCACCGCCAGAATGTGCTTCATTAATTTCAAATTTAG
TTTTAATTTCAAGCTGTTGCCCCTTGAGAAGAATAAGGTGGCAAGTTCTGTTTGAAGAGA
CATTTTTCCCCTCTCCCTCACTTCATCTTTCTCTTTCCATCCTCCATCTCTCTCTCTCTG
GCTGTCTCTGATTTTCTGCAGTACAGAACAAAGACCTGGGGGTGGAGAGGGAAAGGGAGG
GTGTGGTGACTTGATTCCAATTTGAAAATTTGTCAGTGTAAAAGTGGGAAGTTAGAACAG
AATTACTGTTTATGATAGTAAATACTTTGTGAATGTCATTGGATGATTGCTCTGTCTCCG
CTGGAGAAAAAACAAataacagtacttttagtttcgatcagttccctgctttgtaaggaa
ac
>NODE_133_length_503_cov_20.538767
CTTACTTTATTATTATTATTATTATTATGATTATGATTACTTAAGAGAAATCCAAGTTTC
AATTTGTGGCAAGCATAAATTAATTAATTAAAAAAAATACCAGGGAAAAGTCAAAGGAAA
GAGAGGGGCTCTTTGTTAATAGTGTTTTTCTCTTACATGAGACAAACCGAGGCGCATGTT
GGAGATGTTTTTTTGTCTGTTCTACCGAGATTGCAAATATCTTTTTTGCACAGAACTCAC
TCTGCTTTTTTGCACAGTTTCAAGTCGCTTATTAGAACTTAACCCCTGATTACACGCACC
AAGGCGATTTAAATCTGATTATCAAATTAGGAGACTTTGAGACAAATCCTCTTAGATCTG
ATACTGTTGACTGGAGAGGGAAAATGGATCTCCACACCCGTCACGTAGGTAACGATGCTG
TCCTGAAAGGGAGTTTTAAACCGTATTTGACAACAAATGCAGCTGCCCCGCTATTTCAGA
AGATATTAAAGGAAAATGAATGCAAATCTGTGTGCAGGAGCCATCTGGACGTGGAGAGAG
GGAGTCAGCTGCTCCACACACTGAGGCGCGGAGCCTGAATCCGTCTCAGCTCATTCTGTG
GGATCATCTGCGTGGTGGGCTTTACACCGTGGAAAATGCGCTCTTCA
>NODE_134_length_2508_cov_8.155104
GATGGCGTAGGCAAATAAGAAGTATCATTCTGGCTTGATGTGAGGGGGTGTGACTATAGG
GTTGGCGGGGGTAAAGTTGTCTGGGTCTCCTAAAAGGTTAGGGGAAAATAGGGCTAATGA
GATAAGAGCGATTAGGAGTGCTGCAAAGCCTAGAAGATCTTTGTAAGAGAAGTAGGGGTG
GAAAGAAATTTTGTCCGCGTCTGAGTTGAGGCCGGTTGGGTTATTTGAGCCAGTTTCGTG
CAGGAAAATCAAGTGAACAAGGGTTATGGCTGCGATTACGAATGGGAATAGGAAGTGGAA
GGCGAAGAATCGGGTAAGGGTGGCATTGTCTACTGAAAAGCCTCCTCAGATTCATTGGAC
TAGAGAGTTTCCGATGTAGGGGACGGCTGACAGGAGGTTGGTGATGACGGTGGCTCCTCA
AAATGATATTTGGCCTCATGGGAGAACGTATCCTACGAAAGCAGTCATTATTACCAGGAG
GAGAAGAATAACTCCAATGTTTCATGTTTCTTTATAGAGGTATGAGCCGTAGTAGAGGCC
TCGTCCAATGTGAAGATAAATGCAAATGAAGAAGAAGGATGCACCGTTAGCATGTATATT
TCGGATTAGTCAGCCGTAGTTTACATCGCGGCAGATGTGGGCGACGGATGAGAAGGCTGT
GGCGATATCTGATGTATAGTGTATGGCGAGGAAGAGGCCTGTGAGAAGTTGGGCAGCTAG
ACAGAGTCCCAGAAGAGAGCCAAAGTTTCATCAGACAGAAATGTTAGCAGGGGCTGGAAG
GTCTACTAGTGCATCGTTTGCAATTTTAAGTAGGGGGTGGGTTTTTCGGAGATTGGCCAT
TAGGGTTCTTGTAGTTGAATAACAACGGTGGTTTTTCAAGTCACTGGTCCTGGTTAGAGT
CCTGGCAGGAATTTATGGCTTACGTTATGTTTATATTTTTGTTTGGATTAATTTTAGGGT
TGGCCGCTGTTGCTTCAAATCCGTCCCCCTATTTTGCCGCGTTAGGTTTAGTTATGGTTG
CTGGCATGGGGTGTGGTGTTTTAGTGGGGCATGGCGGTTCCTTTTTATCTTTGGTTTTAT
TTTTGATTTACTTGGGTGGGATGTTAGTTGTGTTTGCGTATTCTGCAGCACTTGCTGCGG
AGCCTTACCCGGAGGGGTGGGGGAGTTGACCCGTCTTAGGGGTTATATTGGTCTATGTCT
TAGGGGTTGTGTTAACTTCAGGTTTGTTCTGGGGAGGTTGATATGAGGGTTCTTGGGTCT
CGGCTGATGAGTTTGGGGAGTTTTCAATATTTCGGGGAGATATTGCAGGTGTTGCTCTTA
TATATTCCATGGGGGGAGGGATGTTAGTGATAGGAGCATGAGTCTTGCTCTTAACTCTAT
TTGTAGTTTTGGAGTTAACTCGGGGGTTAAGTCGTGGGGCACTTCGTGCTGTTTAGACTA
ATAGGAGGAGTATTGCCAGGGCGAGGGTGAAGAAGAATAGGGACAAGTATGTTTTAATTA
TCCCTTGTTGGATATTATTTGTGGTTGTCACCAGGGGAATATTCATAGAGGTGACTGCTT
TAGGGCCTGTTTTTTCTAATCAGGTTTGGTCAACTATTTGGGCTGCAATGGTTTGTCCGA
GGATGAGATTTAGTTTAGGGGGGAGGCGGTGGATAATTGCTGGGAAGAATCCTAGCATAT
TAGAGAAGTGGTGTATTGGTAGGTTGGGGGTAGTTTTGAATTGTTTGCTGGTTAGTGAGG
CTAGTTCGAGAGCAGTTAGGACCCCGATGATTGTCACGGCGAGGGCGGCTAGTTTTAGGA
TAGGGGGTATAGACATTACAGGTGTTTTTAGGGGGATGATGTTGGAGGTAATTAAAAGGC
CGGCGATGATGCTTCCCCAGGCAAGACGTTTAATGGGGTTAATTACAGTGGGGTTGTTCT
CGTTAATGGGGGACAGTGGGTTGAATCGGGGGTGGCCCATGGATACGAAGAAAACTACTC
GGAGGCTGTAGATGGCGGTGAAGGAAGTGGCTAGAAGGGTAAGGATTAGGGCTCAGGCGT
TGAGGTAGGATGTGTTTAATGCTTCAATAATTGCATCTTTGGAGAAGAAGCCAGCTAGGA
AGGGTGTGCCTGTGAGGGCTAGGCTGCCGATAGTCAGACAGGAGGATGTGAAGGGGGTGA
GGTGGTGTATACCTCCTATCTTTCGGATGTCTTGTTCGTCATTTAGGCTGTGGATAATGG
AGCCTGAGCATAGGAAGAGTATGGCTTTAAAGAAAGCGTGGGTGCAGATATGTAAGAAGG
CCAGTTGAGGTTGGTTTAGGCCGATGGTTACTATTATTAGTCCTAGTTGGCTGGATGTTG
AGAATGCGACAATTTTTTTGATGTCGTTTTGAGTGAGGGCGCAGGTCGCGGTAAATAGGG
TGGTGAGTGCACCTAAACATAGGCAGGTGGTTAAGGCTGCAGGGTTGTTTTCTATTATTG
GACTAAGTCGGATAAGAAGGAAGATGCCTGCTACCACTATTGTGCTGGAGTGCAGTAGGG
CAGAGACCGGTGTAGGGCCCTCCATGGCGGAGGGGAGTCATGGGTGAAGTCCGAATTGGG
CTGATTTACCGGTTGCGGCGACGATCAGGCCCAGGAGGGGGAAGGTAAGGTCTATGTTTT
TGGATGCGGCGA
>NODE_135_length_525_cov_8.152381
ACAAGAGGTGATTTATGCTCAATAATGGGGAAAATGTTTCTTCAATCACACAGGTGTTTC
ACACCACGCTTCAGCGCACAATGTTATCTCCAGCCCAACCAGAAAAAACAGATGTCCAGT
CTCTCCCCATAGTGCGAGATCCTGCTCCCACCGGGCATGCACAAAGTCACCCAGTCAACC
ACGCATTAAAGAGAGGCAGCTGCCAGAGCATTAGTGTCCAAACCCTAAGTAGAGAGGCAG
ACATAAACAAGCATGACAGTTGGTTTTTGGGATGCGAGGAACACTGATTGACAGTGCTCT
GTCGGCCGGATTAGAGACGTTCATTTCGTCCTGAACTCAATTATATTTTACAAAGGCTGA
CATCCCCAGTTAATTGCAGCCTTTCCACATGAGGGAATTATTTGCACTTCTCAATTCCCT
GGCCATGTGTACTCTGTTCCGCATGTACAGGCTTCATCTAATATGTGGAAATATTGCAAA
TTAGATCAGAAAAAAAAGGAAAAGGAAAAAAGAATCTGGGAAAAGAAAAAAAAAACTTAG
GGAAGTGTCGAGGGGCAAAAAGCAGTGAAATACTGGTACGACTTCAAGAGAGAAGCGTCT
GGGTGAGTAGTCTGCCTCGGTCTCTCAAGTGTGTCTGGATCTTAGCTCTGAGACAGCTTA
GTTCAGAGa
>NODE_142_length_546_cov_8.027472
TTTCCCTGATGAGCTGACAGGCCCTCATGTTGAACACCTAGCCGGGCTCTCTGCTTGGCG
CTGGGACAAAGTGCAGAAAAGGTGAAGCCAAGACGGAGGAAAATGGAGACGCACAAGCCG
AGCAGGTCAGGGGAATAAAAACGAAACGGAAAAAGGAAACTAAACAGCATGCAGTCCTAA
TTTGTCATGCTCATGTGCGGCATGTCTGTGCGGGTTTGTGTGTCTCCAGAGTCCAGGCTG
TGTAGATCACCATTCCGCCTTATCTAATTTCATTAATGTGATCCCCTGTCCATCCCCTGA
CGGCTTAATAGCCATTATTTGTGGGTCCCTTCAAATAAAGGCTCAGCAGTAAATTGCAGT
CTGTGGAAATCGAGATATAAACGCCACCCTGCATTACTGTATAATATCTTTCCCTTTAAT
TAACTGAAAGCCATGCTGACATTTATTGGATTGCAAGTTACTTGTTAATGGCAATAAATT
GCGAAACAAAAAAAAGAATCATTGCTTATTTTACATCAATAATTTGTGGACCTTTTGCTA
ATGATTATTCATTACTCGCCTATGGGGACTGTCGTGTTTGGTGAGCTAAAGTGAATGAAG
AATGTAAAGATTTAAGTGGGCAGCATCTACTTAGTGTTATGGCTTCGGTGCCGTGCATTA
AATGCCTCGCTCTGTTGCTGTCTCTTTATc
>NODE_143_length_580_cov_11.115518
TGATGGTGCGTCATTGTCTAATAAAAGTAAGCTCTCTGGGGTAATGATATTAACATTTTA
AGCAATCAGCACTTTGAGGCTTCACACAGAGTGCATGTGTTCTACTTTATGCTTGTGTTC
ATGCGAAAAGATTTCTGAACCAGCTGGAGTTTTGTGGTCCTCCCCATTGGTCATTGGGTT
GCAGGCCTGGTTCAGTCAGAGGTGATTGAATAGAAATATTGTTTTTTTTTCTTTTTTTGG
GGGGGTGGGGGGCATACTGATGAAAGGTTGATTGATATGGTGTCAGGCGCTCTGTGATGG
ATTAAATTGTGTGTGCAGACGTTGTGGCCCTGGCCAGTCATGGCTGTTGCTGCCTTTTCC
GCCAGCCACTGCTGCGGCAGCTTTAAGAAAATTTGATTTTCGCAGCTCAGAAACACACGG
CAGCCCCTTTCTCTCCGCTGCCTGACTTCCATTTAGTTTGAGAGTGCACAAGTGATTCTT
TATTGGATGAAATCTGCGCCGGATTGGATAAAGTGTTAGAGCGCTGAGCCATCTATCACT
ATCACCGCCCCAGCTCCAGTTTCATTTTAAAAGAAAAGAATGAAAGCAGAAAAAACAGAA
AGAAGAAGAAGAAAAACAGACAGCCATAGGATGTTGGAGATTTGAAAATTAACTGTGGCA
AGGGAAAAAAAAGATCTATCCTCCAACCACTAAGCCTGTTTCCTCTGTTGGAGGATACCA
AGCT
>NODE_144_length_507_cov_15.435898
ATGGTAAAACACACATACTCTTAATCCGTCACTGCTAGGCTTACAGTCGACGGGAGGGAG
GAGAAAAAAAGAGAGAAAAGAACATAATTATCCAGTTTCTCATCTGTTTGCACAAATAGG
ACAGAAAACCCCTCAAAAACTGCTCAACGCTATGGTAATTTGCCACAGAGAAACATTGGA
AAACAAATGTGTTCAGGAAATGTAGATGGGTTTTTAAGGTCTGAAAGCCACAGCTGCTTG
GCAAGCAGGAGCTGGCTCCTTTTGTCTTTTATCTTCTTCTGTAATGTGCACAGGTGCTGC
TTAATTCAATTGGAGAACGTTGCCATGGTTTTACATTAATATATTTCCATGTTACCATTA
CGACTGTTGTCATGGAGATGATAGGACCTATTTGAACTGAAAGCAGTGATGGTTTTATGG
GGGTACTGCTCTCTCTCCCTCCTCTCTCTCTTTTTTCTCTCTCACTTTCTCTTTCATTTG
GTTGCTCCATGTCAAGTCACATGGTATGCAGCCAGATTTAAGGCTTGACTTCACTGTTCA
TACCCCCCCCCCCTtctattttttttttcatactgattcgaactcagtattgctggaaca
gaagatgcatttcaatcttacctggcaaccaacagattcaggcgtaaaacg
>NODE_146_length_596_cov_16.718121
ACTCTGCCAGTTGTCACCTTAGAGTATTGCAGGCCTGCTGAAGCACTCCACTCCTCGGGA
GGAGAATGTCAGCCCAGGCTCGGGGCAGTTTTGACAAACAGAGTATATATTGATACATGA
TAAAGTATGCTAGAAATCACCCGACTGCTGAGGGCTACTATAGTTTTAATATCATCATTT
GAATTAACAAGCATTCTGTGGAGAAATAATGAGCTTTCATTATTCAGAACATCATCCTTA
CCCCGGCGGAGACTCGCAGGGCTATTAGTGCTTGAGAACTTAATGAAAAGAAGATAAAGA
AGGTTTGAGATAAAAGTTTGAATGGCCACACTCGGTAACCAGAGTTAAAATTTAATGCGG
CCCCAGTGGATGACGGATGAGCTTCTTATCTGGGGCCTGGGGAATGGGTAGACAGGGGAT
CCGCTTTGGAAGGTGCCATTCTGGGGGAGGTGAAGAATGTGCACCCCTCCCGCCTTTTCT
GACAGGCCCAGTGTGCTGTGCCAACCCGGGTGGACCCCCCACCCCACTTGCTCAGTGATT
CATGCCAACCCATAGATAGCTGTATGTGTCACTGCAAGAGCACTTTCAGATCCCAGACCA
AAAACATTGTTGCTTTGCCAGAATGATATCCCATTAAATTAACTTGGATTTGATTGCAAA
ATATGTCTGACTATCATTGCCCAAAGTTAAGTCTGCTTCACTTCCCTTCTATAAGCTACA
GCTACAGTGTATTACATAAt
>NODE_147_length_723_cov_9.618258
TGTATATCTACATACAGTATATGTAACTCTCTCTCCCTCGCCCTGTTTCGATATGTATAC
ATATATGTATGTATATATCTATCTATCTCTATATATCTACATATAGAGCTCTGTAGATGG
ATATTTATGATTGAAATATAAAAAATCCTGTTCAAGGTTCAACCAGTGGCAAAAACTTTG
TGCAGAAAATAATCACGCTGAGTGGATTTCAGTAAAAGGGCCGAGAGAAAAATGTCATTT
AGCATTCAAGATTTCCATTTGGCCGCCTGAAAGAGACTTAACGCCAATTGTCCTGCTGGT
CATCTCACAGGATGGAATGCAAATGTGGAGGTCTATAGGGCCTGGTGCGGGAAAGCCATT
GATTTGAGATGAATACAGTGGCTACTCTCAGGCCCTTCACAGTTATTAGGACTAATAGAG
AAACATAAAATAGTGAGAGAGAGAAGCACAGATCGGCACAAATGCTCTAAATAGCTGGCT
ACTCCACAGGCCTCTCGGAGAGTTTGGCTTGCAATTTGCATTCCTTTGTGCGACAACTTG
TAATCCTCCCCTCAGCATGCCAAGAAACACACAACAGATTTATTGTCCCAGTCAACAAAT
CGTTTAGGTCATCCCAAACCTATTACTGCCTAATGCAGTGGGAGCCCCCTCCCCTGCCCC
AAGCCACATGCACCGCCTCGTCTCAACCACCGGAGACTTGCAAACACAGACCCTGCATGG
CCGGGGCCCCACAGCTCCAGCGCTTTGTTGGCCCCCCGGTCTATTCAGCCTCTGTGCACT
TCTGGAGCTTTATACCTTCTCCGAGCAGCTTGGGAGGTTGGGAGGGACACAAACCATGGC
TGGGGAGCAGACAGTTTGGTgtcggga
>NODE_148_length_746_cov_15.957105
CTGTTGTTTAAATATTTACATAAGAGGGACACGTCTGAAATGTCACATAAAGAAAGGAAA
AAAAGGCCCTGCTAATATTATGAGTGAGTGGTGATATTTCAGTGCACTGATAACATCATT
TGAACTTTGATTAATGCCCATGTTATAATCTCAGGTTGCTCGATGTAAAAGCAACATTTT
GCCTTCAGAACAACAAATTTATACAAAATGTTGAAGCATGTCTTTGTGGAAAAGTGTTAC
AAACTAATGAGGTACATTCATTTTTACAGAATGTAATCTATAGTGTTTGGGAGTTGTTTG
TCTCAATAGGCTGTAGTAATCAAAAGTAATGAACCTATTATGAGCAGGACCTCTGAGGGC
CCGGCGTGGCATTAAGAGTGTGGCACATAAAAGGTTTATTAAAGGAAATTAAGGTCCATC
ACTGCCACACCTGCTCCCCTATTATAAATGTATGACAGGTCAGTGCCTTCAATCACAACA
GCAAACGAGAGAGAGGAGTCATGTTTCCCATTACCAGGGAAAAGTAACAGCATATCCTAT
GACTCACAGATTTCACTGGCCTGTGACCACTATACGCCACCATCAGCCTGGAATAATTAT
GTTTAATAGGTTTTATTTGGGACCCACAAGCAACAGCCAGCGAGAGTGGATGGGTTTTAG
CAACTATTTTTGTCTAAACATACACTGTGAGGTGCTGTCCGTACTTTAATGTCATTATTT
AGTGTCATTACATTTTTACACACCTTTGAAACTTTTTCTCCTAACATTACACTTTATGTG
TTTGCATATTACTGGTATTTTAAGAGCTCTTTGTGATGTTGttgcacaaaaatagattta
aaggcttggtggctccgggtgactccacggttacctgccaaaaatctgct
>NODE_149_length_817_cov_9.084455
AGGCGTTGTAGCTCTGGAAGAGCAGCTCTCCTGGTTGGACTGTAATGGTAAGCACAAGGT
CAGACTGGTCACCAAGCATTCAATGGGGTTTTTACCAGACATGTATTGAAACCCATCTGT
GGAACAACTAGGTACCGAGGTTGTTAACGTTTTTATCGGTGGTCTTCAACCCTGGTCATG
GTGAGATTAGTTCAGCTTCACCACAGTAGAGAGATATGTGAAGCTGGTGGTGATGCCACA
GTGAATACTGCCACAGTACTGTCTCTTTGGACAACTGAATGGTGCCATCTAGCACAATAA
CACCATTCTGGTATATAAGTGCAATCAGCTCTTCAAGACCAGAGTTGCTGAATCACAGTT
TGTAGTCACAGCAGGGGATGAACTGAGGGGCGATGTGGGGCTAAACAGTATATTAACTGT
GTGTTGTTCTCATTGCCACTGCAGCCGCCAATCTGTGATGGCTATTGGCCAGAGCTGGCT
GGCAGATGATGATGGTTATGATACATCTACACCCTACTACCACAGCTCAGTATATGGTTG
GTATAATGGGTTTGTATGATGGGTAAGATTTCTTTCCACCCTCCATCTCCTACATAGGGA
AGAGGAGCTACGTTCAATGGGTAAAGCGTGTTCTTCAAGGCCCTAAAAAGCTTTTAGTGA
AATTACCGCTACTTGGATCTTAGGCTTTGACCATTGAACGCACCCCTGACCACTAGTCTG
TGAAATGTTGCCCAGTGATTCTGGCCTTTATGTTAAAGCCACCTCGGTTTATGTGGAGCT
CATGTTTGCTACAGCAAAGACTTAACTGTGTGGGAGTCATGAGGGCAGCGAACACAGCAG
AAATCCAGATAATCTGTGAAACATCCGTCAGTCCCATCAGCTGCAGTTTATTAACAGTGT
GCACATTGACTGAATTGATTCTAGCTTTTCTTATTGTGCACGAGTAACTTtcagtaatgt
g
>NODE_150_length_811_cov_11.258940
AGGGAGGGAGGCATCAGGGGAGAAGCAAAAGATGAAGAGAATGAGCGTGCCGCTTAGGAA
ATGTCACACTGGGAAGATTTGCAGGTTTTGATCCTAGCAAATTAATGCAAAACCCCAGTG
CAAGTATTTGATTTGGGAAAACTTTGGGAGCAGACTTGTCTCTTAATAATAATTATTGGG
TTTACATTAATTTCCTCCCCTATTCTCTTCCACAGGAGAGCTGATCACCACTGCTTGTGA
GCTGGGGGTAAGTATTAGCTGTATTGTTTAATCAATTCACTCATTAACTCTTATAAGCAT
TAAGGAAGTTTAATTAAGCATGGGCAGAAAGCAGATTAATTTACTTTCAGTCCACAGGTT
TTTCCCCTTCTTTTCTATACACTTATTTTACTAAGTTGCAAGTAGAGAATGCTATAATTT
GCAACCCGTTTTTCAAATCCAATTAAAGTCAATGGTAAGGCGATGGCTTTTGTAGGCTTT
GCCTTATGTACGGTATAAGGCTTATTATATCCACCCCTCTTTTTTGTGTGTGTGTGTAAG
CCGCGAAGAATGAACTAAATCGGGTTAACAGTTATAATAAGTTTTATTATTTAATAAAGT
TTATTACGCCGCTGTGATCCTTTTAGGGAGGCTGTGTCGGTGTCACTATGCCAGTAATCC
TGCCGTTAGTGCTGCAGTCCGTGTGGCCTGCCTGTCTGCCTTTCAGGCCTCCCCAGGGCC
TCGCAGGCCATCCCTGGGCCCCAGGCTGCTGGCCCCCCTTTCTGATCCCCAGAGCTCCAG
AGTTCTGCTTCCCTTTGCTCCCTGCGCCCTGTATCCCTCAACTGTCCTGTAGCTTCATGT
CTGTCCACTCCTGTCGGCCGCACAGTCCTTCTGCATGCTCGTTTTAGCAGAGTTacctat
ctgtctaatgctaacattgagttcaccacactgtcttttatcaaactgtctgctt
>NODE_153_length_609_cov_16.078817
CTCACTGGCCTTATCCCATGCCCTCCACAGTGTACCCCATAACTCCAGAGCGAACTGGAC
AGTAGCCATAGTATTAACTCAAGCTGATGAACCGGAATGAACAGTAGAACTTAAAGCACA
AGCTTTTTAATGCATGTCCTTCTCAGGTTTTCCTATGTGTATGTGGGAGTAGCTCTGTAG
ATGTGTTTAATATGATGCTGTACCTTCTTGAATATTTCAGATGTTTCTTTGCTGCTGAAA
AAATGTTGATTATTAACCTGCCAGTGAAAAAGGGAAGTGGCCATCTTTGTACAACACACT
GCTGTTTTGCTGTAACCGCGCAATGTTTTATGATCTTGAGTATTTTATAGAAAAGTAGAA
GTATGTATCAATAATATGAAAGCAATAGCTAAATCATAATGAAGAATAACATGATCAGTG
AATATTGTGGAAAATCTTTAGATTCACTCTGGGTGGATTTTGTACTGTATTTATTACTAA
TGATGATGCAAAAAGTTGCATAGCTTAACCCAAACTGTTCTGTCTCTTTTTTATTTATTG
TCTTGTATATGATCTTTTTGTATGTGTTTTTCAAATAAACTGCCTAAAATGCTGAGAACT
AATTTGATTTGCTGTCTTATTTGTGTTCTTGTTACTTTTTTAAAAAAAAACCTCCTGAAG
CAACAAGTTATAAAATTACATCCTATTTAAATTACATTTtacatccgtcattagcctgtt
atcacacataaatcagtattaacttatatggct
>NODE_156_length_1025_cov_10.749269
CACACTGGAGAGGGAAAGCATTAGAGACATATTGGATATGTTTAGCACAGCTTCACAGTA
GAGTAATATAACTGGTTTAGGATTGTTAATATTTCAAAAGGTGACTTCTAAATGGAGCTG
AGGATAAAGTGTTCACACAACAACCAGACATGATACACTGCACTTAACCTTTGCTCTGAT
TTCAAACTATGCCACAAAAACCTGCACATTGGCGGCAGTCTCTATAATCCTAAAATCTGG
GAGCCAAACAGCAAAAGTAGCCGTACATTCGACTATAAGAAGTAAACCTAAACCAATTTC
TGTGTGCTCTATGGTGTGCTTTTTTCCCTCCTCCTCCTACCCCTCCCCACGGCTGAGTGA
AATGGAATTGCCTCTCACATTCAAAGACAGCTCTAGGAAGGTGATAATAGAGCTACTCCC
TGCTGTCTGCAGGCAGGAAATAGGAAAGTGGCATATGGGGCCAGGAACCAAATAGAGAGG
AAATGTGACCAGGCAAGGGAAGGAACTAAAGGAAAGGTTAATGATCAGTTCTGAATTCTA
CAGGGAAGAGAACTATGTTCCAAGTTGAGAGGAAAAATAAATCTGACTTGATTTATGTCT
CCACCACTCACGTCTCGGCTGTCACAAACAAACACGTGGAGACTAGGTTATTTCCTTGAC
AAACTTTGCCAATGGTAAGGCTCATAGGTAAAATAAATATCGTGATCAATTTGTTTTGCC
GTTTGAATTTTTAATCCATACAGCTGCAGGACCGAGAGGACGATGCATGCTGCAAATAAA
AAGGTGTAGAGCAAAGAATACAGTGCCATTGTTTCACATTCATTAAAAAGATGAGAAATA
CAGACAGTACCGTATACTCAAGGAAGAATCCATCTTCACAGCCTCACCAGTATACTCCAA
CAAGTGTGAACTACTGGCCGATGTCCTACTGTTGCCTTTATAGCAGCCCAACACGCTCAC
TGGCCTGCAGCTTCTCCAAGAGCCTTTAGGAACTGATCCACTTTAAATGACCACGAAACT
AAGCCGCTACACTGGGACTAAATTAGATATTGGACACCGTACACTGATTCGTGTAAGGGA
AAAAAGAAGGAAAAAAAGGAAAAAGataaatcatagaatgactaaaaacggttgcaggga
aagtgagtgaaaataagaaaattgtgagt
>NODE_157_length_549_cov_20.641167
TTAATATCTGCGTACTGAATTAATATCTGTTGGTTAATAAAGAAAACAACATATGTTTGG
TGCACAGTGCTGCATCCAACAGATTTGGCTACAGTATACATGACTGGGTGACTCCATGGT
TGTATATATGAAATAGCTCCAGCTTTACGCTCCTCTCCATTCCACGGCCTCCGGTGTATA
AATTTAGTTGATGGTTTTCGTTTCTCTTTCTTAATTCATTGCAGTCGGATTCCTCTTTGA
TGCAGTTCTGTTGTCCCCCAAACAATTGAAGTGGAGACAATGGAGGCATAATGATAGATC
CGTGTACCCACCATCTGTAAGAGCAGCTGCTCCCTTGCATCTGTACAATATGCTGGAGCG
GGGAGCCTCAGTAATCTGCATAATAAGGAGAGGGCTTATCTCAGTCTAGTTAATAATCAC
AAGCAATCGATGCACTTCATTCCCTCACTCTTGACTGATGAAAAAAAACAGCAAAGTTTT
GGTATGTTTGCCGTATCCTCAAGATAGACAGGGGTCACGGAGTAATGCCAAGCTGTTGAT
TTTGCCTGCAGCTACAGATTTAGTCTGCACTCAATTTCATCTTTTCATGAATACCATAAT
TACAGCAGGACGTTCTGAGTTATCATACCGCTTCTCCCCTTCTCGCTCCCTTATAGAGTT
TATAGCCTCTGTagcaatgctggacctcacatc
>NODE_158_length_714_cov_15.170868
CTCACAAGCAGCAATAAGAGCTCTGTGATGAGATATGACAACAGAAACGATGAATAGAAT
ACTTATCTTTAGGTTTTATAATGAAATTACATAGTTTTGCTAACCCGTGTATTTTTATAG
GTCATTTCCCACTAAACATCATCAAAAAAAGAAAGAGGAAACCCTCCAGCTTCACACTAT
TGGGTTTCATTCATTTCATTTGATTTGACATATCATGCTTCTGTGCCTTGGCAATAAGGA
CACAACATTGCAGCATATTGGCAAGCTCATTTGCTTTTCATAGTGAGCGTCGTGTCCAAA
AAAAAGTGCCCCCTGGGATAAACACGTGTACGGGGACTGCGGGCTCGCCGCCCCAGCAGC
AGGTGGCCCATTGCTGCCTAATGAACACCGCAATCTGTTACTATCGCAGCGGTGCTTTTC
ACCAGACAATTAGGCGACTAAGCATGTCATTATTCCAGGCCAACAAGAAGAGCCTCTTCT
CTAATTTCATCTTTTCATTCCTGTTTACTCACCCACACTCCCCTCATTAACGAGAGATTT
TCCAGTCCATGCTAATTGGTTTCAATAACATTCATTTTAGTTGAAAGGAAACGATTCTGT
TAATTGAGGAGCGCAGAGAGAGGAGAGAGGGAGCGAGGAGGGGAAAAAAAAGAGAGGCTT
CTTTTCATTTTCAAGTGCGTCCATGAGATGACGCTTTTGAAAAAGCGCTCTACAGGTTCA
GAGCTAATGAAATTAAGTGATGCCGGCCGTGGCAAAAAGGAAAGCCTAAATTAAAAGCAA
TTTATTTTCATTGAGGCATGTGGCACTGTTCGGGCACAATTAATGGGCTGAGCATAGACA
CAGAGATACGGAGAGAGa
>NODE_159_length_593_cov_8.925801
CTTCAAGTCAAAGCCTTTTGGAAGACAGACTAAAAAGCTTAGGCTTTAGATTTTCATGGA
TTTCAAGTTATCCTGGATGCTAGTTGTTATTTCGGTGAGCTATGTGAAGAAGGTGTAAAT
TTCCCAAATTATTTTTAGATTTGCGCTAAAGACAAAAAGCTAATCATTAATAAATGATTA
CTACAAACCTAGTTGGTGTAGTTTTAGCTGAATCATTAAGACTAGACTAACATTTTCATG
TGAAATGTGTATTTTTAACTTTGGTATATATTTTTTTATTCAACATTAACAAAAGTCCTT
GATGTTTCAATTTGAAAGAGTCCAGTTGCGGGCTGAGGCTGAGAGTCCATTGAGGCTAAA
GATGACTGGCTAAGATGACTGCCTGTCCCGTTTGGCCTTGGCTTTCACCTTACAATGTGT
GTGTGCCCTTGCCCCCCCCTTGATCCTTGGCTGACCTAACCGGAAGCCATGATGACAGCA
GCCTTTTGCCAATAGACCAGGGGTGATGGTGAGGATTGCCATTGGTTTTTATGTTGACAG
CAAACATAAGTGGATCGGCTCTAGTAAAGAACTTACAATCTAAAGAAATGCTGTAAGTGC
AAAACTGGAAAAGAAAATTTCAGACTGACACCCGGTAAAGTAACAttatcaattgccaaa
agattggtgtattctttacacccctcttgaccgcaacctatgtggatgcctcctttctgt
ttgtgttgcagggttca
>NODE_161_length_428_cov_6.172897
GAGACCGCCTACTACTACTGCAACCCTCCGCCCATGGAGAAGACGGTGAAGAAGAAGAGG
CCTCCGCTGCAGGAATACATCCGCAAGCTGCTCTACAAAGACCTGTCCAAGGTCACCACG
GAGAAGGTGCTCCGGCAGATGCGGAAGCTGCCCTGGCAGGACCCCGAGGTGAAGAGCTAC
CTGATCTGCTGCATGGTCAACATCTGGAACGTCAAGTACAACAGCATCCACTGCGTGGCC
AACCTGCTGGCCGGCCTGGTGGCCTACCAGGAGGACGTGGGCATCCACGTGGTGGACGGA
GTGCTGGAGGACATCCGGCTGGGCATGGAGGTAAATCAGAACAAAAAGAACAACAAAAAA
ACACACTGTTGTGTTTAGTCACCCCCTGAAGACCCGTTCTGAGCCGATTAAAACACTTCT
TCTAACTCACAGTAATCTGTGACAGTTTATTTTCTATCTATAAATCAACTCCTAACGTTG
AGCGTGCTCAGGCTACAATGAACCTTTATTTATAccttcatacactcctgaactaatcac
tgattacctgaaactgctgctgcactttcaat
>NODE_162_length_606_cov_22.947195
ATTTTTCAATTTTTAAGCAAACCAGAAAATACAATCATTTTAATTTACTGAGTACAATCT
AATGCACTTCAGACATCCTAAAGGAGTGGTCAGTTTAAACAAAGCCTTGGGCGACAATTG
AAACTGTAATATAACAGCAAGTGCAGGATGAGTGCATTTAGTAACTATGAAAGCACAGGT
GTGACAGGAGTATGTGGTGCAATTAAAAAATGAAGACAAGTAAACATGTTAGTAGCCTGA
TTATTTTAAGATGTTAAAAGCTGAATTTGTGCTGTGTATGATGCTGCATTCACAAATGGG
AGGCCACCAGAAACTAATATTTAATAATTAAACAGCATCATAGTGTAGTTCTCGCTCCAT
CGCCCAAGCCTTTGTTTGATCTTAAGGGTAAAATAAAACTACAACTACACACTTTTTTGC
CCATGATGTCGTGAAAATGCATGTTGACAGCCTGGTCCACTGATTGTTCGGCCTCGAAAG
TAATAAATCCAAAACCTAGCCAACGACCAAGAGTGAATCAAGGTAGCAGGGGGGTTGTGA
CAACACAAGATGAAGAACAGTATTGGGCTTCAGCAGAGTGAGGATCCGTCAAGACTGAGC
AAGAGGCTCCTGGGGTTCGGATGATGTCGCAGACTTGCAGAACAACACAAATCCAAGACT
AACGCCTGGGGGATTGAAGGAAACTTTTCTCTTTAGTATGCAGAGAAATATTTGGGTGAA
GATAACAATAATGGACTCGTTAACTGTTAA
>NODE_163_length_145_cov_14.303449
CACACTAGCAGAAACCAACCGAGCACCATTTGATTTAACCGAGGGAGAATCAGAGCTTGT
TTCCGGCTTTAATGTAGAATACGCCGGAGGCCCTTTCGCGCTCTTCTTTCTAGCAGAATA
CGCCAACATCCTCCTTATAAACACACTCTCAGCCACACTCTTCCTAGGAGCCTCCCTGTC
CCACACCTTCCCTGAATTAACATCAATTAACCTGATAACTAAAGCAGCCCTCCTCTCCGT
TGTTTTCCTCTGAGTTCGGGCCTCTTACCCCCGATTCCGATACGATCAA
>NODE_164_length_508_cov_8.285433
ACCACATGCATAGCAAATTATTTTGCTTGGCTGCAGCTAAAATCATATGCTTGCTTATCA
TACAGAAACACTATCGCAGTCTAAATATTGGTACTGCATTAATAGTCAATTGGATCATTT
CCATACAGCATCAAGCTGAGATGAAGGACTGTAAGGGTACACATTCCTGTGAGGTCTGTA
CACATCTCCTGCAGTCAAGTACTCAGGAGAATCAGAAGACTGTCCACTTCACATGCATGT
TGACCAGCTCGTCATATAAGTTGACCCCCCACTTCAGCCAAATTCCGGTTCCTTAGGCAT
ACTGTTCCTCCTGCCGCATACAGCAAAAGCCTGGAGCAATGTTTAGCTAAACCTGCTGGC
CTACGTAGGCAGGGAGAGTCCCCAGAGGGCTGAACAATCAGACAATTTCAAGATCATGAA
GCATTAAACCAATCCCGGCAGGGTACACTAATTAAACAGCCGAGCCCGGCACAGCCAACC
AATCCCCACAGAGCAATTAAATCCATCCCCTCTAAAACACTGTGGAACCTGTCTGGGGAA
AACTGCCGAGAAGTGAGAGAGCGAGAAAGAGGGAGAGATGGAGTGGGGAGGGGAGGAAAA
TATCATAAAATTCATCTGGAAAAAAAAAAGAGAGAAGAAAAAAAAACTATag
>NODE_165_length_443_cov_19.914221
CTTCACCCCACCTTTTCATTTTCAATTATGTGTTGGAATATGAATCTTTAATAGGGTGAT
AATTGTGCTAGCATATTTGCTGTCACCCACCATTAGCCCAGATTAATTAGCCCATTTAGT
TTAGCTTAAGAAAGTGTCTGGCTGAGGAATGGGGGCACTGATGGAAGGCGGATAGAGAGA
GAGTAGAATCAGCACAATCTGTTCTATATCATAGTGCCATCTTTTTTCTGCTTTCTCTCT
GTCTCTTTGTGTTGTTCGCTTCTCTTCCTTTTCCCTCTTTGCTACTTCAACTCTCTTTTT
CTCATCTAACTTAGTTTGTTAGTCTGTTTCATCAGTCTGCACTCATCTGCTGCTCCTGTT
CTCAGCAATATTTTTTGTCGCTCTGTGGCTTTTCAAGTGGTCGGTGGGGAGACTGATGGG
AGATTCGTGTTGTGCAGTTGAGACTTTCTCAGAACTATTAATTCTGTAATTACCAGCATT
ACACCAGCCAGTGGTGTAACTATTCAACTAAACTCTAAAATTACGTTTTTGGAGATCATG
AAATTTAATTTAATTAATGTTAAGTAGGGATAAATGAttattaaaag
>NODE_166_length_692_cov_17.414740
ACTGTGCTGTTCTGCAAATCCACCCTAATTACTACACATTGTTCCAAGTGTAGGAGAAAG
AGAATTTCACATGAATGCTGAAAGGAGAAGATAGAAAGACTTTTTGCAATTAGAATACAT
ACTGTAAAATACATAAACAAGGCTCAATAATGTCTACCTGGGTAACAACTTAATATTTTT
GTTCTGATTAGTTTCCTTTTTTGAAACCACAAACTCTGTAAATAACCAACTGGCTTTCCA
CATATACTTGATCAATTTTAATTGCCACAGCCCTCACCCTTCCGAAAGGAAGAGAAAGTT
GAAAGTAAAAGAAAGAAAAAAGTAAGAATGAAATGTATTCCCGCATACTATGATATGGTA
AATGTTAGCGCCTGCTGCATCGCACTCCATATCACTTCGCTCCATATGAAAAATAGTTTG
CTATTTTGGAACCCCCTGGCAGCCATAGTGGATCACCACAGACCCAGAGCTCATTTATCT
TTTGTCAGAGATGAAGCCAAACTAACGCCATCTCCTGAAGCTGCTAAAGAATGAGGAGGG
ACATAGGGAGGGTAAAAATAAACCCGGAGCCCAGGTAGCTACACAAAGAAGTCATTCTAC
AAGTAATGGGTGGCTTCTGAAAGTGGAACTCTGTTTGGAACTGTCTCTCCACTTGGAAAT
GATGCTGTTTAGTGCTGAAGTTTATTCAGTTACCTTTGCGGGCATTTATGAGGCTGCCTG
AGAATATGTGCTTGTAACAGCATTGTTACGTGACAAGTTATCTGACCAATTAAATGATGA
TTTTATTAGGTtcctcttaaaaatgcctgcaaatgcgaaatggttatgagacaaaa
>NODE_167_length_254_cov_3.500000
AACCACTGTGTGGCAAAAGAGGCCTTTTCAGGGCATGAAAAGCTGTTTCAGAGCATGAAA
ACAGCAATCCTGCAGTTTTTTAAAGACAATGTTTCCAACCAGGTTTTCATGTCAAAATAT
GTTCACATATGATAAATATGAAGGCAAAAGTTGTTTCAAGTGACTTTGTGTGATATAATT
CAGTGAACCACTGTGTGGCAAAATAGGCCTTTTCAGGGCATGAAAAGCTGTTTCAGAGCA
TGAAAACAGCAATCCTGCAGTTTTTTAAAGACAATGTTTCCAAACATGTTTTGAGTTCAC
AATGTGGTCAGATGTGATAAATATGAAGGCAAATGCTGTTTCAAGTGAACATCTGTCAGG
AAATTCTGTGGACACACCATTTGGTAAAATTGACCTTt
>NODE_172_length_831_cov_18.992781
CCCATGAAAGTGGGAGGGAACCTCGACTCGAAAGGCTACGGTGTGGCGACGCCCAAAGGC
TCAGCATTAAGGTGGGTGGAATAATATAACAATATCCCCCATGTTGTTATAGTATTCCAC
CTACCCTGATGTCCCCCTGTTGTCATTCTCTTCTCTTCCTCTTCTTATGTTTTTTTAATG
GACACAGAGGTAACGGTAGTATTCTTTTCAATGCACTTGGATACAAAGGTTAATTAGTGC
TAATATTTTTCCAGTATTTCTATAAATGTGTTAAGAGTTGCTATTTTATAGTTGAGGATT
CGAATCCAGATGATAAGGTTTGAAGCTAACAATCATTTCATATTTATGTCTCTCTTACTG
TTGCTTTTCTCTCTCCTTCGATCTCTCCTTCTGTCCCGTGTGCTGTCCTACCTGACTGTT
GTGTTGTCACTTTTAATTTAACAGTTCAATGGTTTTTCAATTTAGCCTTTAAAAGCTGCG
CTGTCACTTGTGACGAATGTTAATTGCATGATGTTTGTTGTTGTTACTTTTCTTCTCAAT
GACAAGTGTCCCCATCCCGCACACTTCAGTTCTAAACTACGTAACCCTTCATGCCACCTT
TTCCAAGATTTAACACTGTCTCTACCTTATATGAGCCTTTTCTTATCTCTCCGTATTCCT
TAAATTATTAAACAATTTGTCCTTTCCTAGACCATTCTGATTAACAGATAGCATTCTATG
CATAAGCCCCTTCTTAGACCGTGGTAGTCTCACTACCATTACCTATTATAATGATGCCTA
TACAAGTATTACTTTGCATTAGATTTCTCACGGACCTGTGCATTTTCTTACAAGTTATGT
TTTATCGTTTCAAGAAATGCTGTTAACCTGGCAGTTTTAAAACTGAATGAGCAAGGCCTC
TTGGACAAATTGAAAAACAAATGGTGGTACGACAAGGGAGAGTGCGGCAGCGGGGGAGGT
GACTCCAAGGTCAgc
>NODE_173_length_548_cov_17.551094
CATACATGCACACAGACACACTCATACAATCACCCACCCACACACTGCTTCCCCAGCTTG
TCAACGTGCAACGTGGGCTGTGGAGGCTTGTGCGAACAGATGGGAGGAACCAGCATAAAA
TAAAGTTAAACTAGAACAGAATGACTATGCAAGTGGCGTGGCCGCCCTTTGTTTGCTAGG
AAGGTGATCCTCAGCAGCTGGGGATGATGGAACGCATGATTAAAATTACCAGAGGGAATG
ATTAATATCTCCTTAAAGCACACACTTCCAGCATATCAATCATCTCATTACACTGGAAAA
GTTAATTGTGTGAGGGGAGGGTTGGGGCCCCTGAACCATGAAAAAGTAGCCCACCCCTCG
ACATGTTTACTTACACAACAGAACAGACCCAATAACTCCATGTGTTCTGTACTGTGTTTT
GAGAGTTTTAACTGTTTCCACTGAAACAGGCCCCTCTCAGCAGGGGACTTAACAGTAACT
GGAATTTTTTTACGAACTGGCAAAACTTTGTTTGCTGAGGAACAGTCAAAAGGTGTAGGC
TGAGTGGTTATAAAGCATAAGTATGATGCTAAACAATACTAAATGCACATTTCAACAGGA
ATGCAAAAATTTGCATTAAATatgtacaggaggggctgcagtgcatcaccacatcctgct
ctcacccttgtgcacacttgtgttaataacac
>NODE_174_length_460_cov_5.432609
AATTTAATGTTTCTTATTAAAGCTAAATCAGCAGCGAGGTAAATAAACATTTGCTTAACT
TTTGTTCATTACACTCTCCTTCTGCCACTTAGGATTTAATCGCGGTTACTGGCAGGTAGA
GTATGTGAGTCCATGCCTGGTTAGGTGCAAGTGCTGCTGCCTCTCCTCCTCTCTCCTCCT
TCTCTCTCTCTCTCTCTTCATATTATATAAAGAGTGGCAGCAGGCAGAGTGACAGACTGC
CCCAAGAGATGACACCTGTCACTGAGGGGAGTGCTGCTAATCTACAAGCCTCATTTTGTT
TGAACTCTTTGTCACCTTGCCGTCAAATCCTCATCTTCTCAGTCACTGCCAGCTTCCCTC
CCCTCTGCTTCTCTGCTCGCTCTGCTTTGCCCAGTCTCTCCACAATATATACAGTGCCTC
CACAGCACACGCTCCACCACACAAACCAGTGTTCTCTGGTAAAACATGTTCCTGCTTTTA
TTGAATGAGCATTGTGCACGTCTGTATTCCTGTGTGTCATTTTGGGTTATTTATAAATGA
ACACATAGTGAGTACTTTTTGCCAAACTCCAAAAAAAAGTAAAATCTTGGCAGTTCAGtg
tctt
>NODE_175_length_330_cov_9.842424
TATGGTTATTTCATACAGCCTCCAGACTGCCAAGATGTTTTCAATTTGGCACGGCCCTGC
GATCATGATATCACAGAGAAAAGAGAGAGGGAGAGAGAGAGAGAGAGAGAGAGCTTCCAG
TCTGGGATGGCCAGAGCAGTGAGAGGGCGATCATTTCGCCAAACTCAAAGGCTTTTTTTT
CCCCCCTTCTCCCTCTCTCTCTCCCTCTCTCTCTCTGGGACGAATAATTCCACAGTTGCT
GAGGCACTGAAAAAGCAATCTGCGGAATACCCCAGGGTCATGTCTGTGGCCGGATGATTT
GTGTGAAATGTCATACATTAAATATAAGTTTAACATTCAGCCCGGTGCACTGTAAAACTG
CCCTGTCGTTGCCACAGTCCGCCATTTCCCTCTGTGCAGGGAGGGTTCGGGTTCAAGAAA
GCGGTCACAAAGGAGTTGGACACACAAATACACACAGAGACATGGACACACACA
>NODE_177_length_791_cov_14.615676
CTAATACTCTTTAAATTAGATATTGAGCTGCGTCTGTTTAGACCAACTGGACCAACTTGT
AACAGGGAATTTTGATTAACTGCGCTTGATTTATTTGTTTTAGTAAAACAACAACAACCC
TAATTGTTAATGATTCCTCTGTTGGTGGTTGTTGGTCTGCTCTGTGTTGGATTACAGCTT
GAAAAATATATATTTATATCCACTACCGAAGCTGGGAACTGAGAGTGCTGTAGATGTCAT
TGATGATAATGCAATAAAAAGCATTTTGGGGGTATCTCCACCTCTGCACTTAGCCTCTTG
GCAGTGGTTTGATCAAGACAGAATAAGCTTGTGACTTTTCAATTCCAGCCATAATTTGTT
TCGATATTACATCTCCTGGATAGAGCAAGTGATGGAATTTTTCCTATCCGAGACAGAGGC
AGTGGGGAAGCTGACGATGTCCCATAATAGGTTATCACCAACCATATCTTTTGCAAAATA
GAAACCCAACACATGTACATCTGTGGCCTAGTGTCAGAGCCTTAAATATACATCAGAAAT
GCATTAAATTTGCTGATTGCTATTCTTTTCCAACAGCGTGTCAAGCCCCAAATTTATTTT
TGTTTCGTGGCTTCCCGATTACTTTGAATTGCCAGCAGTCTCTCCTGACATTGACAGCTT
TGAAGGAAGTGACAACATTAAATTTATTTTCTGCGTGCATATGTGTGTGTGAGCGTCTAC
GACCGGACGATGTACCCGTGTTTTCTCTTAGATTGTTTGAGGTCCATTGCAGAGAGCCCA
GCCCTTTCATATTGTATGTAATTTACTGGAACCACATATAGCAACAGCGTGCTGCTGAAA
ACTGATCGGATGTCTGGAGCACCGTTGCCTTTCACAGGATTAAAAAAAGAGCTCTATTTA
GTTGCGTTTCtaaaggaatatccttgtcgaatcca
>NODE_178_length_673_cov_15.713224
GGCTTATTTCCATGACAGCCAACATTTAATCATCTAATCTATTGTGAGGCATCAAAACTA
CTGCACTTGTGTATATTAGTTAATGGCTGTATGGGCATAATGCGTCTACGTAACAAGCTG
CAGCTAAGCAGAGTGTTTAGTCTTAAATCCTAGGTTTTGGGTGGCTGCAGATGCCACAGG
CCTAATAGACTATATGGGAAGTAGCTCCTCCTAAAACAACCCATAACAAACATATCCCCT
TCCCCAAACAAACATGTCCCTGTCTCCACATTATCACCTTAGCCCGAACAAAACACCTCT
TTTTGTTCTCCTCTGGATCCTTGAGCGCAGGTACCTCCGCTTGTTTGTTAACACCAGCAC
CAAAGAGAGGGAGAGGGAGAGGGAAAAAAATCAATGTAATACTGCAGAACTATCAGATCA
TATGAAATTATGGATTCTTGGTCTGAGCATTCAGCCCTTGTCTGCCGAGCTGCGCAAATC
AATTCAAACAGACACAAAGAGCAAACACACGGCGTAACATCACAATAGGAAATTGAAGCG
AGCGGAGCCTCCCTTTTAAAATATGCGGCTACATATTTGTTTTGTGGATTACCATTCTGA
AATGAAGTTTGAACAGTTACTTAAAATAATATGCAAAATATAATTCCTTCTTCTTCTATT
TTTATTATTATTCCTCTCCTCCATACCCCCATTCTCTTGTTTGTTGGAGGAGAGGGGAGC
GATGGCGGCCACAATGTAAACAGACACACAGAGCTGCTATGATGCTGATTATGTTTCCAA
AACATATTTTGGGGCCTTATTCCCCTTGCAGAGAGTt
>NODE_183_length_297_cov_3.033670
TTGGCATGCTGAAAAGGTCAATTTTACCAAATGGTGTGTCCACAGAAATTCCTGACAGAT
GTTCACTTGAAACAGCATTTGCCTTCATATTTATCACATTTGACCACATTGTGAACTCAA
AACCTGGTTGGAAACATTGTCTTTCAAAAACTGCAGTATTGCTGTTTTCATGCTCTGAAA
CAGCTTTTCATGCCCTGAAAAGGCCTCTTTTGCCACATAGTGGTTGACTGAATTATATCA
CACAAAGTCACTTGAAACACCATTTGCCTTCATATTTATCACATCTGACCACATTGCGAA
CTCAAAACATGTTTGGAAACATTGTCTTTAAAAAACTGCAGTATTGCTGTTTTCATGCTC
TGAAACAGCTTTTCATGCCCTGAAAaggcctcttttgccacatagtggttgactgaatta
tatcacacaaagtcacttgaa
>NODE_184_length_665_cov_20.592482
ATTTTTTGGCTCGCTGTCAGACGTTGTCCTTAACCACTGACGTGAGTCTTGAAATTCTAT
TGCAGACGTCGACTGCATATTTGCATTTTAGAAGTTCGTCTGTGTGCGGTAGAAAATCTA
GAACAATTGTTGGCCTGTCACTTCAGCTTTATCTTAAAAAACTTACAAAGGTTTTCCTCC
TTGCCATACACGGCTGCTTGGGTAATGCTGCCTCCTGTGTCTGCAGACGTATTTTTCTAA
AGGTGTGTGTGGCACATCTGTGCAGCTATTGTTTATTCATGGAGTAAACCCTTTGAAATG
TGTTAAGATACTTCCCACTCATTATAAAAATCCTGCCACCCATGGATTAGGACTTTGATG
TCACCAATCCTGCTTCAAAGGCTTCTTTCACTGCTATTAATCACAGTTTAGCCTCTGAAG
ATATAGCCAGAGAAAACATTTGGACATCTTGTGCAGAAACTTTGAAATGTTCAGACTGTC
TTGCATATGCTATGTTCATATCCTTTCCGCTGTGTGTGGGGCTGTTGGACTGCTGTGCAC
GCAGCTGCACTCTTGAGTCCATGGGATTCAGCTCAGATTTAGGATCCTTCTGAACTGTCT
TTTATACTGCTGTATGAACACTAACACATTAGTGCGATGTTCACTTTGTTTTCCATTTTT
CTCAAATAAGGAAAAAGAACATTACCCACAGAGTGTTTACTGCAACTTAGTGTTTAATAG
TTTACTCTCAATAATCATTTGCTTTCTGTATTACATAAGGCAGTTCAAACCTTCTCTAAA
CCTTAAAtaagtcatgatatgagaacgtc
>NODE_185_length_309_cov_1.889968
AGGCGTTATTGATGTCACACATTTTGTACTAAAAGTGTCACTTTGTGCTTTTCTAAAATG
AGAATATAAGGTCATATTATACAGAATAAAAGAGAAAAACATTATATGCTTTTATTTTGT
ATTTAGAAAATCATTTTTATTCGTTTAAAACATAGGATCGGAGATAAGAGGAGGAAGAGG
GGATCAAAAGAGATTAAGAGGAACAGAAAGAGAGCTAGAGAGAGAGAACATTAAGAGGTC
AGATATTGTATAATTAATCAGAGCTTTGCAAGGAAACAAGTCCTGTGTATGAGTCTCAGC
GATAATAAAACATTCATAAACACACTGACATACATTCGCTTTCTAAAAGATAAAGAGAAC
AGATCTTAAATCCAGCGTTGTTCCTGTGTCTATTTCAGCCTCAAGGTATACTTTGCACCA
CAGACACTTTAACAGCAATTTGAACATTCCAGt
>NODE_186_length_386_cov_25.518135
CGACACCCAGTAATCAATATTAGGATGGTTTCAGTACCAAACATCATTTGTCTCTGCGAC
CATTCCTTTGACCAAACGAAGCATTAATTCAAATCATAAATCTGAGCTGATTTAAATCCG
AGGAGAGTGAGGGAGGGAGAGAGGACCCTGTCTGACTGCCTGCCCCTAATGATTTATTTT
CTACATTTCTGCGAGCGAGAGATTTGTCCATACTCACTGACAGGTCACCTTCAAACGCCA
GTGGCAGACTGTTCATCACCATGCAGACGAGCATCTCATCGCTGCAAGTAAATATTAAAG
GAAAAGAATCCAATTGATTGTGGATGGGGCCGAGAGGCGTCACTGCCATATATTTCACTC
AGAGAGCTAATGCTGTGGCCCATGCACCCACACCTAGAACTGCTCCCCCTTGCCAGAATT
ATGATTCTACCGGGAGCCTGTGTGGCTGGCTGTGGGCTCAAGGTTACAATTTAAATTGTA
AAAAGATAAAACAGTTTCTTATTAGCTCCATTGCCACAGCCTTGCTGTTG
>NODE_187_length_548_cov_11.801095
AACAAATCTCTCATATTCTGCTTTTTGATTTCATTCTTTCTCCCTGTCGTCTCTCCTATT
AGCTTATTCATTCTTCACATGTGACTGCCAGCCTGTTAAGGTCATATTAAACCAAAGCAA
TCCACTTTAAATGGTTATCTACGACGCGCATTAAAAAGCTCTTTGCTGCCCTTTAAATAT
TGTGATTGGGTTATAGGGGGGTCGCTGTTTCGGAGCGCTGATCGCTCTCCCAGGAGCCCG
CTTCAGAATATAAATTGAGTAATATTATAAAGGCGGGCACTCCAGAAGGACTGGGTAATG
AATAGGATTCATGATCTGAGGAGGAACAGGAGGTCATGCAATGAAGTGAAATACTCTAAT
AACTCCAATCCAAACCCACTCAGATGATGATACATTAACTGAGGGACCCTTGTATTCCTG
TTTTTTTCTCTCTTGTGTCAGCCTATATGAGCATTACATCTACTCCAAAAGCACTTGCTG
TGGAAAAAAAAGAGAAAGCTGATCCTGGTGGGAATGGTTATTTAAAGTTCTCATTTTGCC
TTTAATGTCAAGGCCACCTACAACAGTGCGAGAGggtcagatcaaatctctgcaaatctt
gtaatctgctgcaaagaaattaataaaaaaaagaagaagcagatttgtattgtattactc
atgcaatttcatgatcttctgcaaatgtctca
>NODE_188_length_767_cov_9.036506
AGAGGACTGAGGGATGGGATGATGGATGGAAGGGATGAGCAGAGGGAGACAAACTCACAA
CCTGAAATGTCACGCCGTGGGTATCACCCTTAGTCCTGCGCTCCTAGCACTCTGGGGAAA
CAAACACACATTCACCAATGAGACGACAGTACACCCAACCATGGGAGGAGATATCAAGAT
GAATTTGAAATCCAGTATGAACAGCAAAAAGACAGAAGAAAGAGAGAAAATGAAAAAAAA
GGCAGATAGCAAGAGAGAAAATCTTTAGAGATGCCAACCTCAAAACGGAGACTGCCATGG
TGGATTGTTTTAAAATAACAATAATAATTGGAGAAAAATAACTTTTTGTTCATGACAGGA
TGGCACCCCTGAAGCAAAGAGAGCAGAGAAGCAGACTGACAGAGTTCTGACTCACGGCCA
GTAGTGGGAGGAGCAGTAGCAGCAGTAGTGCTTGTAGGAGAGGAAAGGGCATTGGACAAG
GACACGTGACTAGGACTAGAAACATTGGTTACATCCTGGGTCTGGCTGGTGGTGGATGAT
TGGCGTCTCAGAGCCCCCGCCCCCTGAAAGGAGGTGCCACTCTTGAAGGTGTTGACTACT
TCAATCTGTGGGAGGAGAGCGGGACAGGAGAGGACAAATGGCTGCTCAGAGTGACACAGA
CCAAATGGCAACACAGGTTGACTGGCTGGGTGACTTTGGTGGTAAAAGGGAGTACAGTGT
CTCAGTCATGACACAATGGTAGGGGGACAGCTAAAGGCCAGGGTGTAGTATCCCGACAAC
AACATGATGAATCTGACCTAAAGAGTTGTTTCACCCAAATCAATAAAAAAGGAGAAACCA
TTCCGTTTAATAGACAGTTTCAGGTTTACCTGTCCAGTTTTTTAGAATTTCAGCCTCCAA
CAAAACACAgc
>NODE_189_length_686_cov_17.123907
GTCGTAAATTCCTTTTAGCCACACGTGACTAATTACTGACACTACAAAAAAATGCTCAAA
GCATTTCGGACTATGTGCGTGAGCATATTTTACATTTTTATGAAGTGTTGGTTTGGAAAT
TGAATCCATTCCAACATTTCTTTTTCCTCAAATGAGCCCTCTTTCCCTTTGCAAAACACA
AATTGACAATTTGTTCAGTAATCAAAGAATCTCCCTTTCATATGGATCGGTTTTGCGAGC
ACAAAGTAGAGAGGAGGCAATTTCTGGACATATCATGAGATTATATCCGTTTGACAGTTG
CGTTACTCTATGTGGTTTCCATGACAACTGTTTGGGTGAGGCCCCCAATAGAACCAACCT
CAGCTGTCATCTCTTCACCTAAAAGCTTTGTAATTGCTCTCATTTGCATACTACAATTAA
GTGTGTTAGCTCACAGCAAGAACAATCAACCTCCACTAAGGACTGGGGATAGTATAATTA
TTATATCAGTGGATTTGTATAAAACATTACTGACGAGCTTTTGTTTGACGTCGGCATTGT
ACTGTTGCGCTAGTTTTACCAGTTGTTTTCATAAATATACATATTTCACAGACAGCGGTG
CGTAATGCATAGCTAGGGATTCACAGTTTTCTGATTTTCAACGGCCCATATGCTCGTATA
AAAGTGTCCGTTTTATTTCAGAAATTGTGATGTAGTTTTCTGCCTGTTGGTCAATACAGT
GAAGGATATTTTTATCCATTTTTGATAGGAGGCTTTTTGACTCGGTGCTACACTTGACTA
GCTAGAAACAGAATGATTTGCAGTAGTGGGAGACAGTTtgaaccgctgat
>NODE_190_length_596_cov_9.568792
TATTACCATCTCCAGCTGGAGAGTTAAATGGAGATCTGTTCTATGTCTGACCTTTGACCC
CATGCTCTTTATGTGACGCACTTCAAACCCTGTTTGGGGCTGGCTGGGCTGGGCCTTAAT
GAGGCCCCATGTCTGCCCTCTGTGGGCTGTGCGCCTTGGATGCCCTGCTTTCATCCCCGA
CCATCTTCCCTTGATGTAAATTGAAAAGATCACAGCTATGGGGAGAAGACCTGTACTGGA
AAGGCCTCTCTGCATAGATTATGAATATCATAACTCAACATTTTTTTCTCTCCTCTCCCC
CAACCACCCACTCCCCTCTCTCCCCCCTGCCACCCCTTCCCTGTACAATGCTATAGTTCT
AATTGGACCCAATGGGGGACTCTCTGCCTTTGATCTCATCACCGCCACTGTGACTTTACA
CTAAAAAATGTCACTGCCAAATAGGGTTATCACCTGTAGAGCCTGGCCTTCCTCTGATGC
CTGTTCGCATCTCGTTAGCTTCACTCAAACTGTAGAAGTTAATTAGTTTGACAGAGCCAT
TACCGTGGAGGCATACCTGATGATTGTGGCGTAGGCGCCATATTCAAAATCCAATTACTA
AATACACATTTATTTTTGTGTGGGGTATGTGAAGGAGCGTACTGTGGCGAGTGCTTTGGT
TTCTATTAACAAAAGTTATAttcgttcttatgcactacgactatatttgatttgttatat
gtgacaatttaattaatcac
>NODE_191_length_350_cov_12.342857
CACTTCCCCTTCGTTCCATCTACCCAAATTAAGAAATTAATGAGGGATAGGTTCTTTACC
AACTGCCCCCGCAATGTTTACCACTGATGAAATTATAATGCAGGCCCTGCTGTATTATTT
ATAAGCCAATTAGGGGAAGTGTTACTTGATTTGATGGGGAGCCGACACACAGAGTACATT
TAACTAATGGAGACCAAGAGAGTAAAGGGAAGGAGGGGAGGGAGGACAGCTGAGGCGGAC
TATTCCGTACGATGCTCTAGGATTACGTGGCTAATTGCCCTGCTTTATCTGTCTGTCACG
GATAGCCATGCATATTTTAGCGTTCCCAAAGACTTTGATTGTTTGCACTCGTGTTGGGGC
TGTAACAAGTAGAGCAGAGGCCAGAGTGGAGTGTAGTTAAAAACTGGCAGCAGGGGAGGC
AAGGGGAGGGAGGGAGGGAGGGAGGGAGGAGGAGGAGGAGGAAGAAGAGGAGGGCGGTGG
GTGTCGGGGTGCAC
>NODE_192_length_773_cov_8.730919
GTAATAAATAAGTGTTTATTACCCTTTTGGCACTGGATTAAAAATGACCTTTAATTCTTT
AAAAGTCTACTGAATGCAGTTGCTGAAGGAAATGTAAATATAAGGTGAAATGATAGTTGG
TTGTTGTGCATTGCTGTACCTTGTAGAGACCTTAGGGATGAGTAGTAAGATATTCTCGTT
ATAGGCATGCTGGAATACATTGATAAAGAAAGTAGTTGGCAGACTTTGTGATTACATTAA
CCCTCCACCTTACCTCACCCACACACGGTTACTAACACTTGTCTGATGCTAATGTTCAAA
TCAGCAAGCAATGGTTTTGTCTTCTTCCTCCAGGCATTAAACCTTTCCAGTGTGACCGCT
GTGGGAAAAAGTTCACACGGGCCTACTCCCTAAAGATGCATCGGCTGAAGCACGAAGGTA
AACGCTGTTTCCGGTGCCAGATTTGTAGCGCCACATTCACGTCCTTCGGTGAATATAAGC
ACCACATGAGGGTCTCCCGACACATAATCCGCAAGCCGCGGATTTATGAGTGCAAAACGT
GCGGCGCCATGTTCACCAACTCTGGCAATTTAATTGTACACCTGAGGAGTCTGAACCATG
AGGCATCCGAACTAGCAAACTACTTCCAGAGCAGGTGAGGAGTTTGGGGGCGCCGACCCC
CATCATTTACTCAGATCTCACCTGGATCAGAAAATAACTTCAGTTTAGATTCTAATACCT
GAATTTCATTGGATCGTTGTCGTGGCTTTGGTTGTGTAGAATTGTTTTTAAGATGATTGC
CATTGATTTGAATGCTCAAATCAAATGTATCTGAAGTAtttgactgtatttattgtggaa
ttttaatttcacttgtttaaaccaatcttttggggaagtagcattttacatttattatga
cggttggatgagaaaaa
>NODE_193_length_771_cov_8.433204
CTGAGCTGTGTGCCGTCACTGTTTAACCTTCCTCAGAGGATTCTGGCTGACAACCTGCAT
GATTTTTAAATGCATTTTATTAGCACTGCAAATTAGCTATGAGAGGATGTAAACAAGATA
CCTGGCCCCTGTGTCCTTTTTGATAACTTTTAATGATGCGCTTTGAGTATCCTTCCTCGT
TCCAACAATTACTCTACATATCTAAGGCTGTGTGATCCAAAACAGAGCAACTGGTTTTGG
ACTGTGGCGTCCTGTCCGGTCCAAGATCCCCATGTAATAGGATTCCTCAAAGCTGCAGAT
GGATGGCAAATCTAGGCGGTTTCATCTACTAAAAGAGGGCATAAATCACTAGCGGAGGAA
GCGGGGACGAGGCAGGGGTTATCACCAGTCTGCCTCCCTCATGAGAGCTTTGCATTAAAG
CATTAGTGAAATTAATTCATCTTTCATAAGAGGTTTGAGCAGTATCTGTGATCTATGATA
ACAACCAATTTCTCACTACGGAGGGGCCGGCGGAGGAGGGAGGGAGGGAGGCAGGAGAAA
AAAAAATACTCTGCGACCCTGATAGACTACACAAATCTGCTCTTTTTAAATGGGCTAACA
TTATCTGGAGTGCTGCTCTCTGGAGCATCATCCCAGATTCATATCCCAGCCGGGAAAGAA
GCATAAATCACCGGGCAAAACTTTTCTCATCTGCCCCCCCACCACCGCACACACCTCCTT
TCTCTCTACATCACTCGCCTCATCCTTCTCACGGTACGCTGTGCCAGGTTTGTTTTGTGG
TTTTCTTTGCTTGTCCTGTTAAATGCAGAACAATGCTTTGCTGTAATCATTTTAAATGGC
TTTGCGCCTCAATCAgtgtaattggttttagatcatctctggaatgggaaagtgggaaac
ctgaagctgtttgag
>NODE_196_length_145_cov_21.034483
GCGAGCTTTTGCCCTTCTGCTCCACGGGAGGTTTCTGTCCTCCCTGAGCTCGCCTTAGGA
CACCTGCGTTACCGTTTGACAGGTGTACCGCCCCAGTCAAACTCCCCACCTGCCACTGTC
CCCGGAGCGGGTCACGCCCGGCGGGTGCCGGACGCTTGACGCCAGAAGCGAGAGCCCGCT
CGGGGCTCGCCTCCCCGCCTCACCGGGTAAGTGAAAAAACGATAAGAGTAGTGGTATTTC
ACCGGCGGCCGAGGCCTCCCACTTATTCTACACCTCTCATGTCTCTTCA
>NODE_197_length_875_cov_9.134857
ATTACCGACCCTGCTGCTCGATAGTCGTAAATTGCTGTTGTAAGGGCTGCTACTAGTGCT
GCCTCAATAGGCTTGCGTGTGTTCCAGTGGTTGTTTCTCAGTGGTTCTGCTATTTAACCG
TGACGATAACTCACCGGTGTTAACGTGGACCTTTTTCATCCAAGGATAGACCACCGGCTC
CTTGCCCTTCGCTACGCCGGGATAAACCTCACCGGCGAGGCTGCAGTCTTTGCTGGCATT
TGCCCCTGCGCCACCGTCTGGGGCCGCGGTGAGGCGAGGACCGTGGCTTTGTGGAACCGG
CTGCGGCTGTGCGTGATGCCCCTCGCCGAAATCGTCGAGTCCGGCGGCGGGGACGTTACC
GTAATCGTATCCCGATTCTGTGTAGTTTGACCTCGGATAGGATGGCTCGTCGTGATGGGG
GAAGCCCGTATCTTTTGGCCGCTCGTAGTAATCTCCAGGGTTGGGGATGTATCCGCTCTG
CTGATATTCGTCGCATGGAGGAAAGGAAGGCTCGATATAGTTGGAGTTTATCAAGTAGGA
ACTCATGGTCATTAATTTGTGAAGTGCAACAATACTAATTTTTATCGCGCTGTCGTTTTT
CTGATCTCCACAAAACCCTCCTACTCCCTGTCAAATGTACAAAGTTGCCTGGTCACGTGT
GAGGAGCCACCAATCACCGCGTGTCCTGTGGGCATCATGTAAACAGGAACCAATGGAAAG
CATGGCACTGGTACCACCGACGCTGCTCGGACTGGCTTACGTTGGTGTTTTCCTTATTAA
ATCACAGTATATAAAGCAAAACCAATCAACTAACTTGTTTACTGCCAAAGTTATGTGGGT
GAGGCTCTCCTGCAAGAGAAACAGTCCGCCTCCTCCGAAGCACAGATAAAATCCATAGCC
CTCAGATAACACTGGCTGTCCACAAACAAAACAGTGTTTCTGAGAACCATAAATGCTGCT
TGTTGGAGTTCTAAATGTGTTACATCCTAAtaaagaggcagacgtggcaacaacaaaaa
>NODE_198_length_495_cov_16.147474
ATATGATTACCAAGGAAACAGCGAGAAAAAAAAAAATTCCTGCTGGGGAGAAAGAGACAG
AGCCTGTGGAGTAGACAAAGAGGAGAAAGAGCATGGGGGGAAGAAAGAGAGTGGGAGGAC
AGAGAGACACAGAGAGAGAGACAGAGAGAGGAGAGGATAGAATGAATGCTAACAGGGAGC
CCAAACCCAGTACTGAGGCTTTATCCTTCACAGGCGGAGGAGCAACAATCGCAAACACAT
TTTCTCTCGCCCTGGCCCTAAGAGAGATAAAAAAGCAATTTGTATTCTATTCCTATTCAG
CGTCGCTTGGCCTGTTTCTCTGCCTGCATATTTGTAAACACAGCTTTGTCAGAGCAGCTT
AATCTTCCCAACACAAACACAGACTACAGGAAGGAGGGGCGAGAAAGGGCGAGCAAGGAA
GAACAGTGATGAGGGGGGATAGGGTAAAGGACGAGTAAGAGAGGGAGGAGCAGGGTGAAA
AGGGTAAGAGGGCGAGCATGGGAAGGGAGGTCTGAGGAGCAACGGAGGGTCAGATGAGAA
GTCGGTCAGGGCATCGAGGATCAGAACTCGTTTCCGTCTCTGCTGCCACAggatgtctct
gtgtcaaactccgaaagacccactgtgtgacataaaaac
>NODE_199_length_337_cov_7.468843
GCCGGTCTAGGTCCCGAGTCTCTACGACCTTCCCGTCCTGAGATACAGCAAAAAATCACA
GGTTTCTCCCACTTCCTGACGTCGTAGAGACTCGGGAGTAGGCTCAGTGCGATCGCGGCG
GCAGCAAATGGGGGGGTAGACACAAGTTTCATGTCTCTAGCATTAATCGTTTTCCCAATC
CCAGGCCGAACCCATAACCCTAACCCTAACCCTTGCTGCGTTATGCACTGCCCATTGTCA
GTGAATGGGAGAACGTTTTGGCCAATATCTCCGGAACCAGACATGCTAGACACCTGGAAA
TGCCACCTGCCCCACCTAATTTGGCTATGCTGAAGACGCCGGTCTAGGTCCCGAGTCTCT
ACGACCTTCCCGTCCTGAGATACAGCAAAAAATCACAGGTTTCTCCCACTTCCTGACGTC
GTAGAGACTCGGGAGTAGGCTCAGTGCGATCGCGGCGGCAGCAAATGGGGGGGTAGACAC
A
>NODE_201_length_677_cov_11.115214
TAAAGCAGGTTCCTATGCCTATTTCTGACTCAGTCTGAATCTTTCTGCTAAAACCCAACT
AGTTTGAAGGTACTGATGAGAAGCAAGTGAATTGGATTGGATGGAAAGCACGATAGTGCA
GCTGATTGTTCAAAGACTATTGGCATGGCTGTAGTTGGAAGTATGGAAGGATTCTGCAGA
GAAAAGAGTGAAAGTGAGGTCAGACTTTGGAGTCAGCTCCCTCCGATCAGTGCCTTTAAA
CCCAATCATCCCCTTTTCCCTCTTTCTTTTAACTATAATGCCTAAATCCAATTTCGAAGT
GACATTTTCTATGGTTACTGGTGCCTTTTCTTTATTTTTTTCTCTCTTTTCTCTCTCCTC
TGGCTGTGTTGTGTTTTATTTCCTCTGGGCTTTCTCCTGTCACGCTGTCTGATTCTTTGC
AGATGGATGTAGTGAGTGCGTTCCAGAGTGGAACTTCCTTTCAGGGGGCTCTAAGGCGGC
AGGCCTCCAACTCCAGCCAACAACAGCACGATGTAACCAATGTTTCTAGCCCTACACATG
TAGCCTTTTCTACTACTACCACTACTGCCACTGCCGCCAACACCGCTTCTGCCACTGTGG
GGTGTGAGTGCGTGTTCTCCTCTAGTGCATGAGACTTTTTTTTATTTCTTCTTCTCTTCT
AACATCTTCCTCCTCCACTCTTCTTCTCACCTAACGTTGACACTTTGACTCTCTCATGCT
TCTCctaatgttccccctgtattcttcaaaaaaaaagacaccaaaaccacatcttctata
ttgctttgataacactgctgtatatatatgtaccctgtaac
>NODE_202_length_298_cov_2.164429
TCCCACTAAATCTCCCTGACTACCGGGGGTGGCTGTGGTGTGATGGGGGTGTTATCAAGG
TGGTGGGCTCTCCAAAGAGGCTGATTGAGATGCAAATGGAGGACATAACTCAGAGGTAAT
GCAGACCTGAGCACCCTTTGCCTCGTCCGTTCTTGCTCACCTCACTCTCTCATCGCTCCC
CATTTACTCCAGCATAGGAGGAGGGACTGTTATTGTCTCAGGATAAAGTTAGATATTTAT
CATCGGAAGAGAGAAATGCACTCTTAGGGCGAGGGCGGAGTAGGATAAGACACTGTGAGT
ATGTAAATTAATTGTGGTATTCATTAACTTAAACAATAAAACCCAACACTACCAGGGAAG
TGCACATACTCCTCTATTTGGCCACATTAACACTGACACACTTAAAGATACCAATATCTG
GTTCTTAGAAAGAACAGATGGA
>NODE_203_length_503_cov_7.530815
CTTTGGAAAGACACTGGCTACGGTAACATTAAACTCATCAGAAAATATTTGACTTGAAGA
AAAAAAGGGGACAGTTATGAATGAAAGTATTCAGTAATTCACAGTATATTTGCAACTATA
GCGTAAAAATAATTCACTTTCAAATAGATGTTGTTCTGACACTAAAAGGTTGAGAGGACA
AAGGTTCTGTTGTGGAAAACAACACATTTCCCTGATTTCCTCGACAATGCTCTCTCATCT
TACAGGTATCACACGTCAAGGCCTTTTATTCAATAATTACAAGAGAATATGAGTTTCTGA
TTGAGGTGACAATAACAGAAAATATAGTGTGTGGCTCGTGTGTAAAGTAAACTAAGCGGC
ACGGGTGCTTGTTAGGATAATATGTCCTACTCATTATCTAGAGTAATAAGTGTATCAAAT
TCACATAATCATGTCTAATTAGTATCAGTAATTATCTTGTTGGGCCCAGGAATATTAATC
TTCAGGTCCCAGAGGGGAGGGAGCAGAATCGCAGCAAGAATGGGAGAGAGAGCGAGGGAA
TCATGCTGAGGAGCACCGACTAAATTAGCATGCTGAAATCAGAGCAGAGGAGGAGGAGGG
GGAGGACGGGGGGAGAGCGCCTCGGAGTAGGAGAATTGAAAAGAAAA
>NODE_204_length_714_cov_9.100841
TGATTGGTTGCCACATAAATGAGGGGAATTCTATTTGCTGCTGCACTTGCTGATGATCAC
AGACCAAATGCCTCTGACAATAATATGGATGGCTGCTTTAAACTTACTTGTAAATGCTGG
TAAAACATACAGTAGACCAGAAAAAAAGAGCTTCTCTGTGTGTCTCTAATATTTAAAGAA
GGGGCAATAAAGAAAGGGCCAAGTTGAAACCTTTTTGCATGTTGTTATGAAAAATAAAGA
GACAAAACAGCGCGGTGATCTAAAATATTATCTCTTCAATCATATCCTTTTCCCCAGATA
TCTTCATTTCCCCCCCTCAACCTGCCCTCCCTTTCTCTGTCAGTTAGTCTGGCAAACAAT
CCCCTTGTTAGCAAACTGTTAAGACAGCCGCTTGGTACACAAATTGCGCTCGACCAAGCG
AATTTGTTTTGCAAGGGTGACCTGTTTAATCATCTCATTTTCTTTGGCGGACATTTATTC
ATCTGGTTTCCACGGTTACAGAGAACATTAAGGGGCTACAGTAATAAGGCTGGAGAGTCA
AACAGGTAATAAAAAAATTAACGCCATTTTCCAGCAGCCGAGGACAGTGGGTGAAATGAA
TCAAGGGAGAGGAGAGGGAAGCAGCGGGGGGAAGCGGGGCGGGGTGGGGTGGGCTCCAAT
ATTGTCCAAACAATAAGCCTTAGCGGTTATTTTACTCTGTAGATCAGGTGGTGCTGTTAT
GGACATGACACTTTGGGCACAAAGCAGGAGAGATAAAGCTTTTAAAGTGGCCCTGCTCCT
ATTTTTTTATTGTCATTCAGCGATTGCATATCAGAACAATTAAAAAGTTAGCTTGAGATA
TCTATTAACTTTGCACtc
>NODE_205_length_494_cov_13.540485
CTTCTCTTTTTCCTCCCCCCCCATGAGGGAACGACTTCTTCGGTTTTGACGCATGAAAAC
GGCTTTACGTGGCACAGAAGAAGTGAATGAAAGATGATGCATGCCACTTAAAATGCCTGA
GGGAGCAAGTGTAATCTAAATTGGATATAGAGGCTATTATTACACAACATTATGCGTTGT
GGTGGACTAATTGCGCGGCTGGATGAGTTAAACAGTCAGTTAATGTCGAGTGGCGGACAG
GTTTCTGGAGCGCACAAGGTCAGCTGCGCTGCTCCCAAGCCTTTAGTGGTGTACAGAAAA
ATGCTTGAAGTATTCATGGGATTTTTAACCATTCTAAATCTGTGTCCTAAACCGATTAGT
TGACACCAATTTTTCTTTGATGTATTAGCTGAGGGCTTTTGCCACTTGGAAGCCAATTGA
AATTCAAAACAGTTTTCGCTCCAAATGCTTTGGGGAGATCTGCTGCAAATAATGGATGTA
ATTTATTTTTGACCTTGCTTTTTTTTTTCGAACGGGTGGGTTATTAAATGATTAAACATA
TGTGCACTATGCTACTTGACTAAACAACTGCGTACAGCCATGATTAGCTATTATGATTAT
CATTAAAGCACATCAGTAATTTTCCTCCTTTTGTTTAt
>NODE_206_length_758_cov_17.455145
TTCAATCACATAATTTATTTTGGGTGATTTGTGCTGTACATATCTGACTTTTTACAAGAA
ACAAAAAAATGGTGGTGACTATCAGCCATAAGAAAAAATAAATTTTATCATGAAGTGACC
AATTCTAATTGTAGCTTTATTTTCTGTGTTTCCTGTAGCCTGGAGGCCCACACTCTGTCT
CACTCTGAGGAGCGGGAATACAAGTGTGACCAGTGTCCCAAGGCCTTCAACTGGAAATCA
AACCTAATCCGACATCAGATGTCACACGACAGTGGCAAGCACTACGAGTGTGAAAACTGC
TCAAAGGTAAAGTGATGACTTTTGAAGGGGTCTATTTAACAAATGAGCATTTTTGTGTTT
GAGCAAATGTCAGCTTGTATTTTTTTTACATTTTTTAGAGGCAGATAGTAACTCCCCTGT
GTCTGTGTGGTTCCTTCCCCCAGCAGGTGTTCACAGACCCCAGTAACCTACAGAGGCACA
TTCGCTCTCAGCACGTTGGGGCTCGTGCCCATGCCTGCTCTGACTGTGGCAAGACGTTCG
CAACGTCTTCGGGCCTCAAGCAGCATAAGCACATCCACAGCAGTGTCAAGCCCTTCATGT
GTAAGTCACTAAGACCCTACCTATGTAAGTCTCCTCAGTACATTATAATAATAACAATAA
TAACATGCTTTAACTTGCCTTTAATAGAAAGATCTGATGTTTTTGCAAAAATACACTTCT
TGAGAATTGAGCTTGTTATGTTCTACAGAATTTTCACCTGAGATTATATCGTGACTGTGT
GGCAATACAATTTCTTTTAAGACAAGAGTCATGCAGTTTTTTTCTGCATCAGCAGTCTCA
CACACTGCTGATATGGTAATAACAACATTTAAACTGGTGTGCAATTTCACTCAATCCCAC
Tt
>NODE_207_length_849_cov_9.498233
GTCACCACTCTGTGGGAGGATTTAACGTTGCTTTTAACCCTCGCCGCCTCATAATTACCT
TGACATTTACCCTGCATTCAATCAAGTTTTTAACAGCAGATTTATTGCGATGACTTTTTT
GTATTGCAGAAGGCAGCAGTAATTATGCAGGTTATTAAGAGTCTTCATGTTAATGCAGTT
TTACATCTATAATATTCGCCGCACTCTGTTTTCCTGTATGGAAGGAGCGCAGTGTCAGCT
GCCCTAAGACAGAGTGACACAGGAAAGGACAGAAATACTATTAGATGAAGTATCAGATGA
CTTGGGGTATGAGGAGTGGAACGGGGTAGCACTGCCTATCCCTCCTTTATTGCTCAGGTT
ATTATCACAACTGCTGGGGAATTGTCGAGACGGGGAGATAGGAGTGGCAACGATCCATCC
GGGACTCGTTCATCACCACGCGCCGCAGCCCCCCGAATAGAAATTACATCTGCATCTGAA
TTAGTAACATTATTCGCCAATTTGGCTCAGAGTGAACATTGTTCCATTGAAGGTGGAATT
AAATTAGAAAATGAGTGAGTCTTTAATTTTCAGATTATAAATCAGGGAATATAATTCACC
TCCTTGTACCTTAAGGGCAATCACATTATCCTAAGCGACATTTTATCCTCAGCCCCGCCA
AGTGATCTCATCATGATACACAGACACACACCAATCATGCTTCCTGGGGAAGTAAGAAAT
ACATCTTCTCCTCCAGAATTAGACGTAAAATATGAGTGTCTCCTCCTGCATGAGAGCTTA
TTTTACATGAAATTTGATGGCCCTTCTGAACTCACAAACACTATAGAGAATTACTTGGTT
GAGTGATATTACGTTgctttttacccctgtcaatgcatagttttgttggttgaacgtcag
gtcaacatacagaatatcaaagtcctacagctgtagattataaggcacatggggagtttt
acaaatggaaaacacctaaggatatgcaaaggt
>NODE_208_length_525_cov_15.059048
TATAACCAGGAGGTCAAAGGTCAAATGAAACATCAGAGGGTCGTCTATCTGTCCCACCTG
TTAGACATCAAAGAAAAACCAGCCGCACTGCTCACAGCAACTGGCATTTAAAACAATTAA
GTTTCCTGTCAAGTCCCTGTGATGAATTATCCGGAAGCTTTACCCGCTGTAATTCTAAAT
CTTCCCAACAAGTGCCTTTGTTGTAGAGAAATTAATGAAAACAAGATTGTCTTTCATAGG
AGCTGATCTAACAGCGCGACAGCCAGCTGCTCTTCTTTGGGAATAAAAACAGTCAGCATT
AAACACAGCTCACACAAAATACTTTTTTTTCCACCACTCGTGTGGAAAACAAATCAGGCG
GCAGGCGCAGTGGCCATCTGTTTTGTTATTTGATATGTGTGAATACATGTTGTAATGACT
TTGTTTGTGAATCACTCTGCGCGGCAGAACACACGAGAGCTCTCGAAGTGCTGGAGTGTT
CAAAGCTAATCATATAATTGGACACAATAGTCGATGACAAATGGAGACGCTTGGAGCCAG
CCAGCTGGGGAAGTGAATATGTAATCATTGTAAAATCATATCATTTTTGCATATTTGAAG
ACAGCTTAATAGAGTTTGCGTGTCAGCACACTATCAAATGATGATCAGAGACAGTGTTGC
TGTATTTGT
>NODE_209_length_1009_cov_5.225966
AGCATGCCAAAAATACAAGTGACTGTCCGCCATCTTGATTAAAAAAAGGCGTTTTTTTTC
ACAACTTTTGGCGGGTCAAAATAGCCTTAACATGGGCCGATCGGCCTCAAACTTTACACG
TTGCATCGCAGTCAGGCGCTGATCTAAGCCACATGACGATAATGACTCTCGGTCGTAGCG
TCACCTGCTGGAAACAGGAAGTAGCATGTACTTGCTCCGATCGGCCTGAAACTTTAAACG
TTGCATCACAGTCCGGTCCTCATCGCAACCATATGATAATAATACCTCTCAGGAATAGCG
CCACCTGCTGGAAACAGGAAGTAGCATGTGCTTGCTCCGTTCGGCCTCAAACTTTACACG
TTGCATCACGGTCCGGCCCTGATCAAAGCCATATGACAATAATGAATTTCGGTAATAGCG
CCACCTGCTGGAAACGGGAAATGTGAGCTAACAAGCTCCCATTGGCCTGAAAATTGGCAC
GTTTCATCAGACTCCCGCCCCGATGGTGTACGTACGATGACTGACGGTCTCGGTCGCGGT
CCAGCATAGGATGACTGACAGTCTCGGTCGCGATCCAGCGAGAAGCGAGGACCCGACAAA
TGCTGCTTGCAGCTTTAATTAGGGTCCGAGCACCGAACGGTGCGAAGACCCTATTGGAAC
TGCTCGGATTATTATTATACTTTCTTTTACCGTCTTTTCAAACGCATTTTTGGGGACCTG
AACATACTCGAAAACGCATGAAATTTGCCGCACACATCAGACCCGGCGAAAAATTTGATA
TTTTGGAGGAAATACAGACATCAGTGGAAAAATGGCTCAACAGCGCCACCTCAAAAGTTA
AGAATCTACAGCCCCTGAACAATATTTCACCTACAGCTACGAAAATCGGTACACATATGT
AACACACCAAGACGCACAAAAAAGTCTCTTGGACAGATGTCCAAAACTCAACAGGAAGTC
GGCCATTTTGAAAAAAAGAGCGGATTTTGGCTGATTTTGGGCCAAAATTACACATTTTCC
AGAGCGAACTCGTCTCAGGGGGTTCTTCCAAATCACATGAAATTTGGCAAGTTGATAGAA
GAGGCATTGGTGAGCAAAAGTTATTAAAATCCTCCGCAAAAGTCTGAGGGCGTGGCCGTG
ACGGCGCCGCAAa
>NODE_210_length_547_cov_9.636197
ATTTTAATAATGGTGTAGAATATTATCAGACAGTGAACACGCTGATAACGAGCCTTGTGC
TTTGACTGTTTGACAACTCAATCTTTCACTGCCGTTTATTCTGCCTAACGCCACGGCAGC
AGAACAGTCATTCTTCTCTAAGAATTGCTTGTGCCAGTGGTTAAACAAGAGACATTTTGA
TTAATATTTTCCATTTGTTTAGAGAGCATTGAGCTAAAATTAGATGGCCATCCCTTCCCT
CGACAGGACAGCAGTGACTTTGGTTTCCCTGCCAGGCCAGTCCGACGCTCACACACACCA
GTTCCAGGGAGGAGAGGAAGGGAGGGAGGGCTGTTGCGGGAGTAATTTCAGCGGATTGTG
AGCGGACAGTAGCTCCGCTGGGAGAGCTGGCAATCATGGGGGAAACAATGTTTACATCGA
TCAGCTGTCAGGAAGATTTATGGCCTCATTTTGCTGTAATGGAGAATTAGTGGGGAGATT
ATCAGCGACTCAACACCACTGCTTGTTACCCGTGTCCAGGCCTGGCAATTTGTCTCTCCC
CAGGAGCAGCCCAAACACTTGTGACAGCACCAGCACTTGCCCTAATTCAATCAAGAGAAA
ATGTTGGAATTAATTTGTTACAAGAAAATTTAAATATGTTCCAGTTGAGCAGTGGCCTAT
Agccactcgaaaaagcaaaggggaaagagag
>NODE_211_length_529_cov_13.344046
TCTTATGATTCTGTCGAGACAGTACACTATCAAACCTTTCATACCGTTCCCAAGCTACAT
TTCCGGTGACAAAAGCTTTGCGAAAGCCTCCTGAAGGATTCATCTATATCCTAATATTTC
CAATCCAATTTAACTGGAGCAGCCGGAGTGGTCTGAGCACTAGTTTACCAATCTTTGCTT
TCCAAGACTCTGTGTGCTGAAGGCTTGAGGGGTTCAATCAATGGCGCTTTGATCTCGGCT
GGAACCATAATTATTTAACATTGTTACAAGGATTTCTCTAATCCATCCTACCATTAAATC
CCTTTTACACCCTCATCTTCTGCAGCCTAATCTGCATCTGGGTGCTCCGTTTGTGTCTCT
CCCTCATTTCGGCTCGCCCCTCCTTCCTTGACGACACCCTGACTTTATAATGGACTTGGG
TGCCGAGTTAGAAAAAGCCTTGTTTACTGAGAGCAACCTGACTGAACTGTGCTCAAATGG
ACTGTTGCTGAGCAAGAATTTCTGAGTTTTTCTCTGCATTTGTACTGAAGTTTGAGGTAA
TGCACAGTAGGGGCCAAATGGTGACAAGGTaaaaaaaaaagaatctggataattaaacaa
caaactattgattagaattaaactgaattaaagctgaactgaaccaactggatataaacc
cggggctgttcca
>NODE_212_length_505_cov_13.934653
TGGGAACAACAATATAAAACAGACAAAGAAAATTACTTGTATTTTCTTTCCGCCGCGCTG
TGGGAACATTCATTGGATTCTGCCCCATCTGTTGTAATCAATAACGTGACCATCTTGTTT
TTTTATGAAACGCACTTACTCTTAATTTCATCCACCAGTGGTTTTAGAGAGAAGAATGTG
GAGTTACCTATAAGGCTTTGACATTATAAATCACCTCTTGAGACCAGATTGTGCGGCAGT
ATCGATTGATCCTGATATATCACAGAAATTTACTGTCACTTCTGTTTTCAATTAAAGATA
CAATCAGTCAGATAATGACTTAATTGGATTTTACAGAAGATTGAGTTTTATCGCCCCGTG
CTTTACGAGTTTAGTTAAGGAAGGCCATTTTATCACGGTTGTCAGGGGCGACCGGCTGCC
GCTGCCTTGTCCTTCTGTAGCTGCTGCTGCCCTGTGTACAGCGCAGGGGAGAAAAGTGTC
ACAGGATTGGTTTTCCTTGAGCTGCCTCCGCCTCCATGAATCACGCCCTCCCATAATAGA
TAAAATCTGCCCGGATCTCGCCGTGACACCTCCCGGTGAAGTGATGGCGGCTCGATACAG
ACAGTGGGCGTGGAGGAGGACGCCGCGAgctcaggggtggaggaggaaa
>NODE_213_length_555_cov_7.969369
TTTTTTAAAGAACCTCTCTCCGGGACTGGTTCAGGACATGAGGTGTACTCACCAGACAAA
CAGCTTCCTCACATCTCATTCCTCTGCTGCCGCGGTTCAGGGGAACGATAGGTGCTCTTT
TTCCACTTCAATAAGGGGATGAAGCTCAATTAGCATTTCACAAGTCCCATTTTCCTCCTC
TATTGCAACCTTCCCCGCGGAGCCCATGCTTTCTCTGGGGGATTGTCCTGTTTTGGGCCC
TTGTTGCCGTTGGCAGGGTGACAGTATTCGAGTGTGCAAACTTGTGCTATTGTCCGCGGG
CCAGAGGGAGCCATGGAGACCCCATAATATGACACAGGAAAATGTTTGCTGATGGCAATT
CTATGGGCTTTGTCCGACTCTTTCTCCTTCATGACGACTCGATTTAAGTCTCTAAATGTT
TGACTACAAATGCAGGAGTGCTATCCAGCTCCTTTCCCTTTGTCCCGCGAGGTTTGAATG
AGTAATTCAGCCTTTGTGTCGCTCGATTGAGGGGGCAAACAGAAAGACAAGATTCTTGAG
CGTTCAAGCCCCTTTCCATGGTTATGCACTCTTTAGATCCCCCCCCCAACCCCAGCTCAC
CAAATCCTACAGCTGACATCACTCTTGGGGATGCTATGACGGCTATCTGTGTTTGAAAAA
TTCAACTTTGAtgtggagtttgggagcacgcatgtttca
>NODE_214_length_616_cov_12.785714
TATCTATCTATCTATCTGTCTATCTATCTATCGAGGGTCAAAATGGCAGTACTGACGGTA
TAAAGTTGAAACTGCATTTTGTCTTTATATGTAGCGCCACTGTAACTGTCCGTAGTTAAT
GTCATCATCATGTGTGCTTTAATTCGAATGCTACCCTGAATATCCTCGTTCTGAACACAC
ACTGTGGGAATTTGGCTCTTCAAGTCTCACATTGCTGAAAGTGACCCGAGATTATGTGAA
ACAAAGACATGGTAAATGCCGTCATCTACACAAAGACAATGAGATGTTACGTCCAATGTC
ATGGCATTATGTCGGAGAATTTAAACAAAGAATTGAACCATAGACAATATCTGCTTGGAA
ATGGAGAAGGGTCTGAGCTGCCACATCAAAATGGAGAAAAAAGGCATAGCATTTGAAAGC
CTAAAGGCTTAAACTAATACAAAAAGTCTAATCAGACTAGCAATCCCTGATGTTAATGAA
GGTGTCACACATTGCACAAAGAAAGTTGTGCCTGGCAATCTTCCATTTTTCGGCTGCCTA
CACCAGTGACATTTCATCTCACATTCAAAGAGCGCTGAGGCCCCTTAATGAAATGCATAA
TTAACATATTCTAATTGTGCTGAGCACAGTGATGGTTTTGACAGAGCTCACTTTCCATGT
CTAATTCAATGCTAATTTAATCTGTTCTTTTCCCGCCGACATGACCTTTCTTGATTGAGT
TTCACCGCAAAGAATTTTTTGATGGATTGATTTATCAacc
>NODE_215_length_301_cov_1.345515
TGCTCAGATCACAGGGATTAGTTTGAGTCATGGGTGTCTTGCTGTGAACAGGGTCAGTGT
GCAGTGAAAGCGACACCTGTAACAGCTCTCCTTGTGACTTTGAGAATGACGCAGCAGTTC
TCAGAATGACCAGCAGCCTTGTTTAGCCATGCTATCCTCCTCCTCCTCTCTGTCCCCAAT
CCTGTTTCACCCTTTCTCCTGTTTCTCTGCCACATCATCATCATGTCAGGCCCTGGCAGC
GATGATGATGATGATGACATGGCAATATTAAATATTAATCTCAGAACTGCAATATTGCAA
GCAAATGTTCCTCTTTCTACATTTTCTCAGCCATTTGGTGAAAAAACTCTTTAGCTTCCT
CCTCTACCTCCTCTTTCCATTTCTTCTTTTGTCctttttatgtccaaattggatacagag
ctagagactaccttttgcttcgcct
>NODE_216_length_402_cov_23.228855
ACTATTTGAAAGTGAATTTTAGATTTCCGGTCGTGGAGCTCTGCCTGGGAGTGGCAGCCG
AGCAGAGGCGCAAGCAGTGCGCGCACACACAGACACCTCATACACCTCAGTGTTTCAGCT
CCAGTTGCTCTCGCACACAGCATGGATGATCAAAAGAGGCCAACGGCTGCCGACCATTAT
GCCAATGACACTTTGAGTAAGAGTCCAGAGAGCGCAGCGACATGACAGCCATTAGGGATT
GAAAGTGGGACTTTAAAGGAGGGCTGAAGGATAACTGTCAGTGCAGAATCAAAGGCAGAA
AGTGAAATCTTCATAATGTATTGCACTGGAAAATTCCTGCTCTAGCTGTCTCTCTAAACC
ACTCGCTCAAAAGTATCCCATACACAGCTACGCCATTCAACTCCCCAAAAAACATGAAAC
AGCCAGGAACAAAGGGCTGATGAGGGGAGTTCAGAGACTGGCACTCTGTAAATGAAAGCG
AACAGCGGTGTGGGCCATTGTGCGGGTGGCAGACAGATAGATCATTAAGGACTGGACTGG
GTTAAa
>NODE_217_length_325_cov_9.040000
AGGCGACCGTCGGCGAATCCTTCCATCATTCCAGCGCTGTAGCAGCCTGCGAGTCCAGCC
AGCCGGGATCGGGGTCGTGGTGTGGCTGGCCAGGCGCCAGGACGTGTGCAGGGTCTACGC
CATGGCACTGGCCCTCGCAGGCTGGCAGCATTGAGAAGCGTAAAGGCATTCAGTAGCGTG
AATGTCCCTTTGTCTCAGAGCAGCGTGCCAGGCTAGCTCTAATGAGGCAGCTCTTTGTGG
CAGGCCTCTCAACATCAAGTGGGCTGGTGGACTCATTAACCTGACTACTGCAAATAAAGC
AGGCAGGCACAAGAGACGCCTATGATAGCACACTTAAGGCCCTGCTGAATCCCTCCACCA
CCACCATCATCCCTCCACCTCCTCCCTCTCCTCTTTTCCCTTCAGTCTCTCAGGCTTCCC
AGGGCTCCTCTGGCCTATTTCAGGTGTCCCAAATAAGGGATGGGGGGTG
>NODE_218_length_606_cov_17.115511
ATCAGCAAGGATTATTTTAGCTCAGAGTTATATATATTCACTTTAGCACTAGTTTGATGC
ATAAAGCACACATAAAAAAGTATATTTATGACACTTGTAAGCTGTAGTCTTCTCTTTGCA
TCAACTAGCAGCATGCATGACAAAGCTGCATGGTTCAGTTCTGCTATCTTTGAGAAATAC
TCCCAGACATGCCAGTGATCAGCCTCCTCTACTCGCACACACTCAAGCAAACACACAGCA
CTGTACGTCCCTGTCTTAGACGCAACACAGCCATGGCTATTTCTGTTCCACAGACTGATA
GCTCCTACTGAAGATCATTGATTTTACGGGAAGCCCTGTTTACAGGCTGAGTGCCATCGA
CCTGAGGTGACTTTTTGCCTCCTGCAGTTGGAGCAATAGTGAAGCACCCTTATGTCTGCA
TTAGTACAACAGTGGACTGAATATTTACAGCACACAATAAACACTGGTGTTCTACATGGT
TAATTGTCTGAGTTACAGTGTTAGGAATCATCAAGAACAGGAACTCCATGTACCTTATAT
AATTAGAATGGTTTGTGTAGCAGCGGTTGACAAACTTTTTTGGCCCGTGACTCTGAGACT
AAGTGACGCTGTGACAATATTTCTGGACGCTGAAAGATGACAGGCATTTTCCCTCTCAGA
CTGCTTGAATTATCTGCACTACTTATTATTGATGAAGTAAAATAGCTAATTAGTATATTT
CGTGACAGGAAAAGTTCACTATTTATTTTg
>NODE_219_length_649_cov_23.761171
GTTTTAAACTGCTGTTTAATTAATGTTCTATGAATATACTGTATGAGTAATCCACTTGCC
AACTCACTATGTGACAATAAAACAAACAGACCCACAAAACCCAATTATGTTCTATATTCA
AAGTAAATACTCATAGAGAAATGGGAAATTTATCTTCCTTGTTCATATGTAGCAATAGAG
AATGAGTAGGAAAAATAATAATGCAAAACATTTCCACTTAAAAGGTGCAGTACAAGAGAG
AGCATGCATGATGAAATTAAGTTTAGTTAACAAAATAAAGTAAAGAAACATAACTATTGT
ATTACCAGTTTGTGCCATAAATTTAGCAGACTCAGCTTGCTCCTGCAGGGCCTTTGTGTC
ATGAACTGATCTTGGCCGCTGACTTTTTACTGTATGCTCTCCGATCATTCCATATTCTAT
GGGACAAAATAGAGGTTCATATGAAAGCTAGGCTTAAACATGATCTTCTGAGAACAAAAG
CTTATTACATACTGTTTTCAGGATGTTTGAAGCAACTGCAGTACATGGCTAGAAACAAAG
ACCACACAAGTTTGTATTTAATTTGTCCTTTTTTTTTTCTCTATGGCATAGAACAATGCA
ACGAATTTATAAGGGTGAGTTGGAAGTATTAATTGAGCTTGAAAGCACAGCGTAGACACA
TAGCAAACATGCAGATAAACTCACATTGTTGTGTTTGTTTTTGTTCTTTTAAGACTCTAA
CACTTCATCAGACCAGCTCCCTCCCTCCCACCCTCCTGCACATCCCGAAAAGAAAAACAA
AAATAAATGAAAg
>NODE_220_length_598_cov_15.548495
GAGAGGGTTTTCATAGAGCATATTGCCTTCTGTATTATAGAAAACAAAGAGAGCAGTCTG
GTTGCTTGAGAGGGATTTAATTGTAAGTGCTGAATTCAAAGAGCAGATAAAGACACACAA
ACGGGCCAAACCCCACCTAGCTGAAAGCCCGAAACTGAGTGGGGGGAACAGGATCCGGGG
CCAACTCATTTTCAGTGTTAAGAGCCAAAGCAACACAGCTAATCCGCATTGTCAAGCGGG
GGCAAGCATGCAGACATGGATAAGACCACATCCTGAGCATCCGTGTCCCCAAGGCACAAG
CACCCAGCTCTTGCTGGATGGGAAGTCATTTGTGAAGTCCTTTGCAACAGCCAGTCAAAG
AGGTTAATTGAAAAATTCCTTAATGTCATTACAACAGAACTAGATTAACCCAGAGCTAAT
TCACTTTATTGTTCTGAAGAGAGGGGACTCAGCGCTGAACTCCAGAGCAAACGTGAAGCC
CAGAATCAGGGGTGAGGTGTTGTTTTTAAAGGACTATGCCAGTTTAATTAAGATAGGGAA
CATTATTCACTGCTCTGCATGGTTGGAAGGAGCAAAATGGTCGCGCCGTATAAATGCAGC
TCTGGTGCCTCTTAAATCAAGGTGGCTTTTATTTAGGCGGTTGAATATGTAAACATTTCC
AAAGCTCTCCGCGATCCTGCTGTGCAGTGCTGCTTCTCATATTGTTTGTTGCTGTATGTA
CCACTGGGGTCCCAGACATaat
>NODE_221_length_693_cov_11.468975
GTTAGCGCGCTCTGTAATTGATACTAAATTTGTCATGATGTGGATAGCACAGTTCAAGTG
GTTTGGTGTACCTAAGAGTTGCGTTCCTCTCAGCCCCAGTTTGTCATTGCTGTGCCGCCA
CCAGTCCATGCATAAAATTAGGCGACCATGCTCATTGACATGGAGTATCTCTTCTCTATT
TATCCCGCTCGCCCGATAAATAAAGTGTGTTTTTGTTGTTGCCCGTGGTGCAGTCCCTAA
CAGAGAAGAGAACAGAAACACAACAGATAAGCTCTGGTTATTTTATTTATTTTTTTAATC
ACTGCTAGAGAAAGTCGTAAAAGTCAGTCTTTTGTGTACTGATGTGAAGTTAATCTGATT
TTAATTTAATTATACGAGTTAGTTGCGGAGGGCACAGGCATTGGGGTGTTTGTTGTAAGA
ATGTTCTGACATTGGCGCAGGTATGGGGCAGCTAGCATGTTAATTAATGATGAAGATCCT
GACAATATGCAGAGGCATGACAGCGTTAAGCCAGTCGGCTGCTGCTTCCTTTGCATATTA
ATAGATCCTTCATTATTATTTAATATGACAGCTGCTCCAAGGGCTACCATCAGACCTTGT
CTCTGTTATTTGCTGTTTTGTGCTCCCCATGTGACAGTGCCATGCTATTCTCTATTTGTT
GAAATGTTCCCTTTTCTGTTCTCTCACTGGTGTGGCTCTCTACATGCGACCGTGATGTGC
TGTTTGTTTTGTGCTCAGGAGGATTCTGACTTGCCAGTGCGTCTATATGAGAAAAGTGTC
TGAATCTAAAGGTGACTTTGAAAGAATATATGAGGCTGGATTGTTTTGtttgcatag
>NODE_222_length_1057_cov_12.652791
ACATGTTGTGATTATTCCAAAGCCACTGGCTCTCTTTTTGGCTCGCAAACAAAGAGTGGA
GGGTGTAAATAGGAGGGGAGGCTCACATGGTGCACTATGGGTCAAGAATAGGCTAACTTT
GTTGAAAATGCACTTTGACTAACCGTCTCCTCCTCTCTCCCCCCCTCCTTGTTTTTGTCT
CTCTCTCTCTTTTCCCCCTCCAGTTCCACCAGGTTAGAAGAGTGATGACCATCCTGTTCC
TTACTATGGTTATTTCATACTTCAGTTGCATGAGAGCTGCGCCCCTGAGAGATGCCCCGG
GCATGCGGGGCCATCGGACGGAAGGCTACTTGGGCGCTGCTGCGACGGCCGCACGAGGCC
ACGGGACTCCACAGAGTGGCGGCGGGCCAGGCCAGCGTGGGGAGCTGCCCTCACTCACAG
ACACATTTGAGCAGGTGATAGAGGAGCTGCTGGAGGTGGAGGGCGAGGCGGCACAACTGG
GACGGGGGGCTGATAAGAGCCAGGGAGGTGGGGGCCCGTCTTCTGTGGTCGCCTCAGAGA
GCAAGGATGTCGACCTGTACGACTCGCGGGTGATGATCAGCAACCAAGTGCCTTTGGAGC
CGCCGTTGCTCTTTCTTCTGGAGGAATACAAAAACTATCTGGATGCTGCTAATATGTCCA
TGAGGGTGCGGCGACACTCCGATCCCTCGCGGCGCGGAGAGCTCAGTGTGTGTGACAGTA
TTAGCCAGTGGGTGACAGCTGTGGATAAAAAGACGGCAATAGACATGTCTGGGCAGACAG
TTACCGTCATGGAAAAGGTCCCTGTCCCCAATGGCCAACTGAAGCAATACTTTTATGAGA
CCAAATGCAACCCCATGGGGTACACAAAGGAGGGCTGCAGAGGAATAGACAAGCGGCATT
ATAATTCCCAATGCAGGACAACCCAGTCCTACGTGCGAGCACTTACCATGGATAGCAAAA
AGAAGATTGGCTGGCGGTTTATAAGGATAGACACTTCATGTGTATGCACATTGACCATTA
AAAGAGGGAGATAGTGTATAAAATGTATAGATTTTATTGAAGAGTTTAAAAAAGAGAATA
AAGAGAAAATATCTATTTGTATATATACATAACAGGGTAAATTATTCCGTCAAATGAAAA
TTTTATGGACTGCATGTAAAAAAAGATGAAGTTTATACAGTAAAAGTGATACTACAGtct
a
>NODE_223_length_476_cov_13.060925
GTTCAAGTGAAATATATAACCTTGTCTAATTAGACTGCGACACGATATGCCTCGCAAAGT
AATTGCCGTTGTGTCCCTGTCAAGCTGTCTCATTATCAGCGCAAATTGGATGGATCTCTC
CCAATCAGATTACCAGCGAGCGATCAAACTTCTCAGAAGAAGGCGCCGGAGCCTGGCAGG
TGGAATACCTCTGTTTTACTGCAAATGTGACCATGCAAATCAGTCAGCTGGTGCAGAGCT
CCAAGGAGTTCCTTGTGAAAATTGCATAGAAATTTCTGAATAACGGAAGGCATGACACCT
CTTTGAAAAATGCAAAAGTGAACAGATGGATGTGTGCCACCAAACGCTCTCATTGCAGCA
GGCTAATACTGCGCCTTTGACTGCGATCCGCGCTTGATGTTAGCAGTTCATCTTCCTCTA
TTGTGCTTTTCCTTTTGGAATGGGAGAAACATTTTCCCTGTGGATTGGAAGGTTTTCATG
AGCAGGCAGATGGAGAAAATATTGTTGACATTAAACTGTTCCTCTTTAAGGGAATTGTTG
TGACAAGGTGGAGCTCCCATCACTCGAAATAGCAGCTGTGTGCTGTTTACAAAGGGGCCC
AAAGCAATGTTTGTTTCCAT
>NODE_224_length_385_cov_6.145454
AAGAGCCTTAACTCCGGCCGCTGCGTAGGACAGCAAGGTGGCCGCGTTACCGGCGAAATC
AGCGGCGTCGTATGCCGAGGCAGCAAAGTCCAGTCGGTTGTTGGCAGGGGTGACAAACCA
TCGCTGCGGGGGGGTGGCAACAGTGGGCTCCTCGGTTTGCTGCGGGGATAGCAAGCTGTT
GCCGAGTGGGACGCTGCGCTCCGTGCCAGGACCAGTCCCCACGCCAGGGTGAAAGCGAGA
TTTGGCATAAGTGCTGACAAATTGGTCCTGCAGGAAAGAGCTAGGCATGGCATATCTCGC
ACCCGGCACGATCTGTGAACGCGGAGAGTCACCCGGTGATGGAGTTAGGCGGTCAATGTC
GCAGCCTGTGTAGACACTGAAAAGATGGAGAGACAAACAAAACAATTCAGAAACTAAACC
GTGCGCTCCAGTCGGTTCTCTAAAAAAAAAAAAAAAAATTAGGAGATTTAGGTCAGCGAA
GTCTACATCTCATCCAATTACAAGTTtagtttggacatgtcagaagttt
>NODE_225_length_836_cov_15.480862
GCAAAAATTCCAAACTTACTTCTTGCTCTGATCATCGTGTCCATTTGCATGAGAAGATTT
GTTCTCATCCTAAGCAAGGTTGATAGAAGAACATCATGAGGACGTAGATGAAACATTTCA
AGTCGTCAAGGTAAAGGGGATGGGGTGGGACAAGAGAAAATGCAAAATATATTCAATTAA
TAATAATACAAACTTCCTACTGTCATGTCTGGACAGTGTCCTTCCACCACCCCAATAGCT
TCCCATCCCACTCCTGTTTTTTTCCTTTACAAAGCTGCTCAGTACTTAATGCAACAAAGC
AAAGATAAGGGAGAGTGTCCAACATATTAGCTCAGTTCAGGAAGCTTTGACAATAGTCAG
GTCATCTCCACCATTCCCCTTCTAATAGGTCGTACCAATGCCACTATTTGTGCCTAATCA
TGTGACCACGTATGGCCCACAGCCACTAAAAGAGATCCTGTGTGGTTGGTGTCAGTCCAG
TGATCTTCACCCATTTTCGTTCTTGGACTGTAAGAGCTCGATGCCACCTCTGTCACACAT
CTTGCCCTGAAGCAAACAGGGATTCACACTTCTTAGTAATATTGACGCCCAAGAAAATAA
AAAAGATTAATTCATCCACGTGTTACACTACCATAATCTTTAGTTTGCATTATTAAATAC
TACTTATAACCTTTTGACTCAAGAAGGAATTATTAACTACTGAAAATGAATCATTTTATA
ATACAATGATGCTAGATAGAAATATCTATTTTACAGTCATTCTAATAGTATATCAATATC
TGTGGTGTTGTGTAGCATGCAATAATCAAGATGCTGATTCACATTACAGTTGACTCAGGC
AAAGAGGCAGTATTCATATTTACAATTAGGAGAAAACTATTCACCTGCATTCAAAGCAAA
ACCAAGACATGGCTAAAATCTTTGCACTATATAGTTCTGTAATTGCCATCTCTgcatttt
catgaatttaagacagttac
>NODE_226_length_522_cov_15.611111
AACTGAGAAAGTTATGTGCACATAAAGAGAAAGGAGGCCTGGGCCTCCCAGATCTTAGAC
TGTATTATTTAGCTTTTGAGATGGCCAAAATAGCAAGGTACTGGCAAACTACAGAGGCTG
AAGCAGCCTGGATGGAGGTAGAAAAGGAGATATGCTTGCCTTATCAACCCATAGAGGTAT
TGTCACAAAAAATATCTAATATTACAAATCCAATACTTTTACACTCAAAGGATGTCTGGA
GCAGAGTACATAAAATGTTTAAACTTAGACATACTTTACAAAAATATTCATCATTGTGGC
ATAATCCTGATGTTTGTATTGGGAAGAAATCTGTGTATTGGAAACACTGGCACTCTAGAG
GATTAAGCACCATTAATGATCTATTTGAAGGTGGTGTGTTTTTGTCATATGATAAGCTGT
TACAGAAATTTAATTTGGTGGGAAAAGGCAACTTTTGGAAATTCTTACAAATAAGGAGCT
GTGTTATCTCAAAGCCATATAATATTTTGGATAACATGGTGATAGATTATATGAGACTCC
CAATTGCAAAACGAAAAGCCTCACAATTTTACAAAATTGCTAATTCTTCTCTCAGCGATG
ACTCTAATCAGTTAAAGATGGTTTGGCAAAGGGACTTAGGTGGAGAGATCGAAACCGATA
GATGGG
>NODE_227_length_145_cov_15.344828
TAGATTATATGAGACTCCCAATTGCAAAACGAAAAGCCTCACAATTTTACAAAATTGCTA
ATTCTTCTCTCAGCGATGACTCTAATCAGTTAAAGATGGTTTGGCAAAGGGACTTAGGTG
GAGAGATCGAAACCGATAGATGGGGAATAATTTTGGCTGATTGTGGTAAATATGTGAGAG
AGGCAAGAGGTAAACTTACACAATACAACATATTACATAGATACTATTACACACCATCTA
GATTGTATAGGATGAAGCTACTGGGTGATGATCTATGTTGGAAATGCAA
>NODE_228_length_438_cov_18.977169
CTGCAGCCCCCACAACAACCCCTCACATCTGACTTTGGCACAAAGTTAGGAAACGTAAAT
GTTAATAATAATAATAATAATAATAATAATAATAATAATAATAATAATCTTTGCAAACTG
CACCGGCAAGCACTTTTTCGAGCCTTTTTTTCCTTTTCATCCCGTGTCAGTTTCTCTTTG
ACATTGCCGTGTACTTTGCAAAAAGAAAAAGGAGCGAAAAAAATCTTTATCAAATCCCCA
TTCTGAGGCTTTCAATAAGGCAGGCCATTACCTCACTGGCGCTTTTGTTCGGCCTATACA
AGAGAGAACAAAATGGTTATTCAGGAGGACGCTTTAGATTTTTATTGTGGGCTCGCTATT
CACAAAGAGCACCGTTATTGTATTAAAAAGAACCATCTGTGGCAGAAACAATGGCTTCAA
ATTATCTGTGAATACCCAGTGAACAAAATATAAAGCTTTTTCCTGCTCATTATGTGGGCT
AAGCTAGGGGGTGGAAGATAGGAGAGGAGAGGCATAGACTTTGCTATAACTGACTTttgt
tgttcttgcttgcattcttctcctttttaaatcggccccctt
>NODE_229_length_789_cov_8.759189
ATAATCTTCAGGATGGTGGATTAAGCCAGCTTTTGGATTATAATGCAGAAATGGAAAGGT
ACAGGTCTTTTGCAAACTTTTATAAAACCAATGGGGCATTTCCACAGACTGCAAAGATTG
CCCGTATCACGACGCCCATTTTTCCCAGTGCTAGAATTGGTATGTCCCCTTGGAACTGTG
ATAACGCCATGCTCTGGGGAAGGAAATCAGCGGCAATAAACCCTAATAGGACCAGCATGC
ATAGAAATGACTCCCAGAGGCCGGGGAAGCCTGGCGTGCCGCCAGAGACGCTGCAAATGG
CAAATAATAATTTCCTCTCTACCTTATCCCCCGAACACTGCAGACCTTTAGCAGGAGAAT
GCATGAACAAGCTGAAATGCGGCGCTGCTGAAGCAGAGATAATGAATCTCCCAGAACGCG
TTGGAACTTTTTCCGCTATTCCGGCTTTAGGGGGCATCTCATTACCTCCCGGGGTCATCG
TCATGACAGCCCTTCACTCCCCCGCAGCCTCAGCAGCCGTTACAGACAGTGCGTTTCAAA
TTGCCAATCTGGCAGACTGCCCACAGAATAATTCCTCAGCATCCAGTGGAAACCCAGCGA
AGAAGAAAAGGAAAAGGTGTGGGGTCTGTGCACCCTGCAGGCGGCTAATCAACTGTGGTG
TCTGCAGCAGTTGTCGGAACCGCAAAACGGGCCACCAGATCTGCAAATTTAGGAAATGCG
AGGAGCTGAAGAAGAAGCCAGGCTCATCGCTGGAGGTGAGCACCAGGGCTCTGCTTCCCC
TTCTTTTATTATTATCCCCTTGCACTCTAAAGCATTAACCTTTTCATCCAGTCACGTTCT
AAGCCCTTGAAAATTGTTTCCATGCCCACCCATGCCTGAACATCCCCCCGGTTTCTCAAA
TCTGCCTACCCGCCTAGCCTAATTGGCAGTAAt
>NODE_230_length_736_cov_4.322011
CCCCGCGTTGAGTCAAATTAAGCCGCAGGCTCCACTCCTGGTGGTGCCCTTCCGTCAATT
CCTTTAAGTTTCAGCTTTGCAACCATACTCCCCCCGGAACCCAAAGACTTTGGTTTCCCG
GACGCTGCCCGGCGGGTCATGGGCATAACGCCGCCGGATCGCTAGTTGGCATCGTTTATG
GTCGGAACTACGACGGTATCTGATCGTCTTCGAACCTCCGACTTTCGTTCTTGATTAATG
AAAACGTTCTTGGCAAATGCTTTCGCTTTCGTCCGTCTTGCGCCGGTCCAAGAATTTCAC
CTCTAGCGGCACAATACGAATGCCCCCGGCCGTCCCTCTTAATCATGGCCCCAGTTCAGA
GAGAAAACCCACAAAATAGAACCGGAGTCCTATTCCATTATTCCTAGCTGCGGTATTCGG
GCGACGGGGCCTGCTTTGAACACTCTAGTTTTTTCAAAGTAAACGCTTCGGACCCCGCGG
GACACTCAGCTAAGAGCATCGAGGGGGGCGCCGAGAGGCAGGGGCTGGGACAGACGGTGG
CTCGCCTCGCGGCGGACCGTCAGCTCGATCCCGAGATCCAACTACGAGCTTTTTAACTGC
AGCAACTTTAAGATACGCTATTGGAGCTGGAATTACCGCGGCTGCTGGCACCAGACTTGC
CCTCCAATGGATCCTCGTCAAAGGATTTAAAGTGTACTCATTCCAATTGCAGAGCCTCGA
AAGAGTCCTGCATTGGTATTTTTCGTCACTACCTCCCCGAGTCGGGAGTGGGTAATTTGC
GCGCCTGCTGCCTTCCTTGGATGTGGTAGCCGTTTCTCAGGCTCCCTCTCCGGAATCGAA
CCCTGATTCCCCGTTACCCGTGGTCACCATGGTAGGCACa
>NODE_231_length_145_cov_1.662069
TCCATTATTCCTAGCTGCGGTATTCAGGCGACCGGGCCTGCTTTGAACACTCTAATTTTT
TCAAAGTAAACGCTTCGGACCCCGCGGGACACTCAGCTAAGAGCATCGAGGGGGCGCCGA
GAGGCAGGGGCTGGGACAGACGGTGGCTCGCCTCGCGGCGGACCGTCAGCTCGATCCCGA
GATCCAACTACGAGCTTTTTAACTGCAGCAACTTTAAGATACGCTATTGGAGCTGGAATT
ACCGCGGCTGCTGGCACCAGACTTGCCCTCCAATTGATCCTCGTTAAAG
>NODE_235_length_576_cov_13.618055
GGGGCAGAAAGAAGGTGTCAAAACAGTATGGGAAGAACGGTGTGTATATGTTGATGATGG
GTTAGATTAGTGTAGGGAGAGGCGAAAGGAAAAGAAGAAGACAATGGGAGAGAACAGAGA
ACGAAGGCATGGTGAGATGCAAAAAGTAAATGAAAAAAAGGAACAAAGAGGTTTGAAAAG
ATGAGAGAGGAGAGGGACAGGAGTGATCATATGAACCCATCAAATCATACTCAAATCACT
TCTATATGAGGTCAAGTCAACTTCACCAACTAAGAGAACATTATTTGGTGGTGTTATTAA
CAACATTTTCAGGGTCAAATCACTGTCTGGTATTATGTATTCTTTAAAATATTTCGACAA
ACAGTCAAAGTGAGAATCGCTTTTGGGTATCTTTTGCCATAGCACATACCACTATACCAT
GTGTATTTCAAGACAATTCCAACAATAAGGTTGTCTCTACCTGTCCTTGTACAGTGGGGA
CGGGAGACCAAAAGTATGATGAGTTGAAATGGGAATCGTCCATTATTTCTGTAATTAAAA
AGCAACACACTTAGAAAACACCTGTCCTCCTCCTCTTTTTTTTTCTTACTGTCAGGTAAA
ACTAGACAATGCATGGCTGCATTTTAGTCATCTTAATTTGTTTCCTTTCCGTAGATCCTC
TCCTCCACTGGTTGACACACCGAATACGTCAAGTTTCAGGATCAGTGTGCAGTACTGAAA
>NODE_236_length_688_cov_12.441860
GTTGTAATCCACAATGGAGCCACCTCACACCCCCAAGGGCTTCCACTTCAAGAGCCCTGC
CTTTGTTCAAAAATGTATTTGTTCTCTTATTCTTTTTGGGAACTATGTAAAACAAAAAAG
AACGAATGGCGAAGAGAACCATTCTCTCTCCCCCAGCCCGGCAACCCCATCCCACTATCA
CCTCTCTGTCTCTCTCTCCCCCTCTCTGACTGTACCTTGCTCTCCCTCTCTGGTAGTGCA
TATTTTGCTGGAGATGCTAATGATCTCCCCCCGCTGTATTCTGATGCAAGGTCTGTCTAC
ACTTTTCCCTTTCATCCACATACAAATGTGCTCTTATTGCCTCTTCGCCCTCGGGCCTTT
TAAGATGCCTTTTTGAAATATGCCGTTTGATAACCACATCATTGGCCAAGTCCCTGCAGT
GATTAGAGCTCTCTTTAATGTGAGCAAGTTAGAGAGTGAATGAGGGGCTCCGGGGCCGGC
AGCTATCCATTCTCTTCTGCCCTCACCCCTTGACATCTCCCGGGCCACTGGGGAGAACCA
GTGTCGGGTGTAGGACGACCCAGAGCCCAGCTTAGCACATAGACACTGCTGGCCGTCCTC
GATCTTTCATCTCCACATGGAGATTAAGCACAGGAGAAATGACACTGGAGGATCGCCTTC
ATAGAGACATGGTACTGTATGCTGGAAGGCTAGATCCCTGTACTTTATCACAGGAATGTG
ACAGGAGGACTGCTCTCTAATGTCTTTTAAATATGCTCCATTGATCTCATGTTCAGAGCC
TCACTCTGCCTCGCTGGGATGGCTTTTTTATCTTgccaaaagggaaagctga
>NODE_237_length_574_cov_14.182927
ATGACCACAGCTAAACTAACACCTTACTGTACTAAACATTTCGGCACATCAACTTTTAAG
TACTGCAGTGTGCACTGGGTAGATGATAAAAAAGTTCTGTGTCACTGGTCCATGCCGGTA
TGCTCCCCAGTCCCTGTAATGATTTCTATTCATAAACATGCAGTGTGCTATCCTCCACCT
GGCAGCTGCCTCTGTGCATATGAGATTACCATTATGCATCTTCCAATCCCAAGGATAAAC
ATCTCTTCACTTTTGAAGTTTGCAAGCATGAGGCATATTTTAGTGCCATATGACTTAAGC
ATCCCTTCAGGTATCACTTGCAATCTTTTCTCATTCTATATACATTGTTCAACTTTAATG
GGTATCTAATTTGTGTTATCAGCTTACAGGGCAGTAAGTAATAATTTGCATGGCTGCCCT
AAGCAAATATGCTTCCATAAGCATCCCCATAGTATAGACACTAGAATGGATTAACCTCCA
TATTGGCTATGCCCTGACGGTCAATGCTTTTTTAGAAATAAGTAGAACAGATAGTTTAGT
TTGGTGGCAATTGTTGTGAAAAAAAAAATGGATTTACTACAAACCTTTTTACATTCAGAT
GCTACTTTGGATAAAAGTCTGGCACGCATAGCAATGGTGAAATGAAATCTGTGCATCTAT
ATttccagcattgtcgacggtggtgaaggcttctcactggaacaaccacataatatgg
>NODE_238_length_546_cov_12.404762
GCATATGCTTTAGTAGACACAGACATGCAAAGCATTTCCATTCTTGCAGACTTCGTGTGG
GTGAGTGAGTAACACTCCCTGCTCGCGTGGCAGGGAAAGGAGATTGCTGGATTGGTCAGG
GCAGGGAGAGATCCTTGTCGGTGACAGCGTCGCTCCAGCGAGCTCAAAGCCACAGTAACA
CAGCCGAACAATCCAAACACACCCCACCAATTTTTAATTTCTTCCATTAGAATTAATTAT
GAGGCCGAAGGCAATTTGTGTACCCTGTGTTTAAGACTGCCTACTGGATTAATTAAAAAC
TGGATGCTGGAAAATTAATGTGTGAATTGTTATGCCTTGCTATAATGAGCCATCCCATGC
TATTACATAGTAGTGTACTATACGATCACCTTCAGGCCTCTGAACACACAAGGTTCATTA
AAGAGCACAAACCTAGGCACAAGTCAACTTAAAGAATGCCAGCCTCAGCACATATTCAAC
AGAGCACACGCGAGCAGCGAGACATTTAAATTTTCACCCAAAATACAACAAGGTGAGGAA
GTCTGGCTTAATGACTTGGAAGAAAAACACATCTGTAAATAAATGACCTCAGTAACCTGC
ACTTAAACCTGATAAAAGAAGATAGAGGAGTAAAAGTTGCTGTGATGTCAATTTTGGCTC
AGAAATTGCTCGCAGCTtaaaagaaagcaa
>NODE_239_length_470_cov_13.253192
TTCCTTTCACTCGATTCAGATTCTATTTACATGCGGCTGTGAGATAGCCTCAGTGGAGTT
TACCAGTGCAGTTAATCCACTCTGATGGTCTAACAGGGATTGTCTGCACAGTATCTCTGC
AGCCAAATCATACAGTATGAAACTGCATCAAATGAACAGATGGCAGTGACACGAATTAAA
AGCACAGAACAATAGTAGAATATAAACCAGAAATGACACCCAAAGTGGCTGTTGATTTAT
AGCCGTGGCGAGTTTGGTACTGGGCTTCCATGTATATTAGTGCTACAAATCTGGGTCCAT
TTAGCAGGGAGATGCTCATACATACATCACCGACTCCTGCTCCAAGCCAAGGTCAGTCCT
TATTGCATCAATCTTTTCAACAGAGGCTACTCTACACAGCAGCAGTTTTGTAACTGTCGC
AGCTGTAATGGAATCTTTTTTCTCGCGCTTCATCTTTCTCTTATCACATGAAATATATAT
TCAACTTCTCTTCTTTCCCTCATTCTCCTGATTCTTTTTATTTTATCTGTAAAACATTCC
CGGGGACCTCATTCCTTTTCTGGGGGACACACTCCAAGTAGCACAGATTTTAACCCTTTA
AGGCCCTGAtcaca
>NODE_240_length_642_cov_16.348909
TGGACTGGAATGGTCCTGTCCAGTTTGACAGATCAGAAGAGGAAAAAATATCTCAACACC
ATGAAAACCAAAGGCTTAGCAATGAGCAAATCAGCCCTTTGTCTTGTTCAATTCAAATCA
AAGGATAACCAGGAATGTTTGTTTGACAACAGCATTTACAATGCATTGTTCTGAAGCCCA
GAGCCTCCCAAACAAAGACAGATAGGCTTTAAACAAGTCATTTAATTAGCACCGGATCCC
CAGCTTTGGCTGCGCCAACCAATTATACATTCCTGAGGCATGTGCAGGTCCTATTTCACA
GGAGCGAGAGGCAGATCCTCTCCAGCCCTGTCTCTTACAGTACATCTCTCCCCTTCCATT
TAAGAGAAGGTAAATAGCCCAGACAGACAGCTTCATTAGCCAGCGTCTGAAGAGCGCGGG
GCCGATTGTCGCTTAAATAGTGCGCTTTTACTGCAGGCCCAGCCAGCGACCTCCGATCAA
TTACAGCTGACATTATTGTTTGTCGGGAGCTTTTTTCCTGGACAGAGGGAGTAAAAAACG
AGATCAGGCCTGAGCTTTGGCTGGAAATGTAATCTTCCCCCTCTCTTTGGTTCTTTCGCT
CCACAAACAATAAATCATTCAGTTGAAGAGATAATAAAGTGCCAAGTAGGAGCTAGTTTA
ATTTTTGTCAGGGGAAATCTGTCCACAACAGAGTTAAGGGTAAGGGGCTGGCTGCTTTCT
TCATACCATTTTCAATGACAATGgcttagttccttttttttcttatttccctctgtaggg
ttagat
>NODE_241_length_707_cov_8.824611
TCCATCCGTGCTCCAGAGATGAAGGGATGTAGCGCCTGCCTCTCCTTGTTCCTCCTTTCT
CCCACTCCCTTTGCCTCCTCTCCTCCCTCTTTCTTGGCCAGGGGTTAAACTGCTGCACTC
TAACCTCGCTGGCAATGATTTCATTCACTCAGTTTCTCTCGCTCACTCTCATCTCAGAGA
GAGATTTATTTCACAGTATGTAGTGGATTAGGCCCCCCTCGTCTGCCCCTGGACAAAAGC
ATTGTTTTAGCACTAGCCTGTTCGCTGTAACTGGAGGAAGCTACCACTACTAAGCGTCCA
CAATACGGCCATTGTGGACACAGGGCTAGGAGGACCCTGCCTCGGAGGCCGTCTAGACTT
TGAGCCCGGGCCGATTGGAGAAACAGGGGGAGAAAATCCCATCAGGCAGTGGAGTGAAAG
TTAACTAAGGTAACCTGCTGTGAACCTGATGAAGATGTCAAGCCAACATATGGCAAAAAA
TGTCTATTGTCAGAACAAGGAGCTTTCTTCCCTCTGAGGGAGGGGATGGTAGAGGAGGAG
GAGATGAGGGGTGGCTAAAGAAAACTAGGGGGGTTGCACAACCTAAAGGAAGGAATAACT
GCAGTGGTCATCGTTTTACTTCTGGATCAGTAGTCTTATTCTGGCCGGGAGGAGGCCCAA
CCCCTCTACTCACAATTAAAGGAGTAAGCAGATTAACTGGCATCTTTCAAAGGCCAGCAG
AAAGAAAAACTCACTCAAAGACGTTTAATACATTTTTTCCCCCTTTGCCTATCAAGTCTC
GCACTGCACACGGCAAATGGCATTACATTTCATGCTGATTTAGTGAgcagaggtttggag
aaaagagaaac
>NODE_242_length_651_cov_12.660522
ATTTTGTTGGTAGTCTGTTTTTACTGCCATCTTCTGTCTGTCCTCTGTTCCATCATTTAA
TCTCATTAGTTCTCTACTCCAACCCTGTATCCTTCTATCCATCTTACTAATATGCTTCCT
TCTTCCCGCTTTCCCTGTTCCAGCGAATGTCAAACACAAACAACTATGTTTTTTGATTCC
TCAGTCCCATCCTTACCCTTCATTTTTATCTCACTACCTTTCAAACATCTCTCATCACAT
CTCCTTTTCCTTCTCTCCACCTATCTTCCTGTCTCCTCTTCCCCCTCTTGCCTCTCCACC
TCAGCATCAATAGAGGGCCCATCTGTTCCCATACATCATGCACTTCATTTCAGTTTATTA
GCTGGGATAAATCATAAATATTTCATTATACATCACGGGCGGCTGTCGCCTGCACACCGA
CAATTTATCACCGCTGCCCTCTCTGCCGGCTTGCCATGGCGGCTATAAGCTTTCCAGTCT
ATTAAACAAGATTGATACAGTGTGTAAATTTAGATATTGGGAATTTCTTCACAGACCACT
GCTCCGCACTGATAGGCCAGGGTAACAGGGGAGGAGAGAGAAGATGGAGGGAGAGGGGGA
GAGAACAGAAGGGGGAGTCGAGGCGCTTGGCTGGGTGTTAACACCACTATCAGGGTAGTT
ACAGTTTCCCCTCTTCGCCTCCTCTTTTGGATGAGGGGTAAAAGGGGGGAAAAATGTGCA
GGAATAATTTGGTTACAGCTATATAGTTCTCTCATCTTATGCAAATAGATATGAAGAAAA
GAGCAGTTTACatgc
>NODE_243_length_552_cov_7.496377
ACACACACACACACACACACACTGCTCTTGACTGGCAGGGAACAGAGAGAAGGGAGAGAG
GAGGAGATCTAGGGGAAGGAAAAGGGGTGGTGGATAGGGATGAAAACATGGGGAAGAGAG
GGAGGGAAAGAGAGGGAGGGGCGGGATAAGGGAATTCCCTTAGCAGTTGTTATTGATTCC
GGTGTTTACGGGCGAATAGTTTAGTGCCGTTTACAAAACAGAACAGATGCAGCCAGTGAG
CAAAAAGGTAAACAATTGCTGTGTGGCGGGCTGCCAAATCCCCAGTCTGATGTATTAAAC
TCACGGTGAAGAGCATTTCCCCTTTGGCTGCACTTATTGCCACTTCATTTCCTCTTCGCT
CACATACACACTCTCTCCTTCTTGCCATCTCTCCCCTTCTCTGTGTCTCTCTCTTTCTCT
CTTGTTCCCTCGTTTGTCTGAAGTGAAAAAAAAGGACAAGGGTGTAGGGCGCTTTTTGCC
GTCTGGCTATTTTCTGTCCTTCTCTGACCCAGGAGGCCCAGTTCTACCTAACAGAGCCAT
TAGTAGGGGGAATTGCATGTGTCTGACATGGCCGAAAACCAATTATTAGACACTTTCTAC
CAAATGAtgcccaagtctttggggaatggacaatcatgcaataatttagccactgattta
atttctctcccgcacagcatctctcgctctctcatc
>NODE_244_length_320_cov_3.012500
CCTGTAATTTTTTGCTGTATCTCGGGACGGGAAGGTCGTAGAGACTCGGGACCTAGACCG
GCGTCTTCAGCATAGCCAAATTAGGTGGGGCAGGTGGCATTTCCAGGTGTCTAGCACGTC
TGGTTCCAGAGATATTGGCCAAAATGTTCTCCCATTCACTGACAATGGGCAGTGCATATT
GCAGCAAGGGTTTGGGTTAGGGTTAGGGTTTCGGCCTGGGTTTGGGAAAACCGTTAGTGC
TAGAGACATGAAACTTGTGTCTACCCCCCCATTTGCTGCCGCCGCGATCGCACTGAGCCT
ACTCCCGAGTCTCTACGGCATCAGGAAGTGGGAGAAACCTGTAATTTTTTGCTGTATCTC
GGGACGGGAAGGTCGTAGAGACTCGGGACCTAGACCGGCGTCTTCAGCATAGCCAAATTA
GGTGGGGCAGGTGGCATTTCCAGGTGTCTAGCACGTCTGGTTCC
>NODE_245_length_415_cov_5.033735
CATTTGATCCTGTTAGAAGAAGTGAAGTGTTTGTGTGTTTGTGTGTGATTCTGCCAGGAG
AGTTAACAACCGCTGTAAATAGGCCGGGGCTCGGTTTCTTGATTTGTGCGCAGCCGCTGC
TGTGTGTGTGTGTATTTGTGAGTGTGTGAGTCCTCTCACTGGCTGTTTTTTCCCTATAAA
AGCAATTTGCCCCATGCTCGGGCTAGGCAATGAGCAGATGCTACCATTGTAAATGATGAT
GCGAGGGGCCATAATAAAGAGTTGATAAACACAGAATTACTGCTGGGCTGTGGGCATGCA
GAGAGAGGGGGGGGGGAGAGGGGGGATGAGGAGGGACAGAAAGTGAGAGGAGAGGAGGGG
TGTCACACACAATGAGGCAGAGTGAAAATGTAAACCAGAGATATAAGTCTCTCAGTCTGT
TTTATGTTTGATAAGTAGAAAGCAGAAGAAATGGGCGAACGGGTGATTATGATAAGCTTA
TTTAAAATCCCTTTTTCTTTTCCTGTGTAGGTTGGTAGAAGACGTTTAATAAAGACAGCG
TAAATATGAatacatgaag
>NODE_246_length_686_cov_11.895043
GTTCTTTATCTCTTAACGCTGTAATTTTAGGGTCTTTCTAGGAGTGAAACGTGAGACAGT
CAAACAATAAATCACATCCCTGTTTAGAGCAGGCGTCTGGCACGACTGGCCGGCTTCAGC
TCCCCAGACCACCACCTCCTCCACTGCCGCCTCCTCCTCTCCTCTCATGCTCTCCATCCC
TCATGCCTGTTAAAGGCTTGTCCTGCAGGGCCTGGATGCACTTGTGTGGTACAACAACAG
AGAAACCGCCCAAAGCTCTTAACAGCTCTTCCTCTCCACTTCCTCCCTCCCTCCATCTCC
ACACTGCTACCACCACCAGCTCCTCTCTCCCTCTCCACTCTGCTCTGTCTTTCCCAGCTG
CACCGGCGAGCTGTTCCGTATGAACTGCTGCCAGCTGAAAGCCTGCTACTCCTGTGAGAT
TGCTATTACTCAGTGCAAGCAGGGCTCTGCGTAGCCAAAGGGCTGCTCTCCGAGCTGTAG
ATCTCCATGTTGTGACTTGTCAACACGGGAAAAATCGTTACCAAGGCTGAGGCACTTCCA
TTCCACACAGAGGGGGTTCTGATTGCGACCAGGCAGACAGGCAGGTACTGTACTGGAGGT
ATTAGGATGACTGCCATTGCCTGATTTTGTGCTGCAGAGGATTCTCTGCTGAGAAAGAAG
GCACTTTGAAATTATTAGATAACTGACATCAAGAAAAACAATACCTTTCCACGTTTACTA
TTTCAGTGTTAGGTTTTCGTTTTACATGCTATAATTTTAACTAAACTTTGACACAGAGTA
CTAGCATTTACTTTTAAAGTTGCCAGCAGACAACACAAAAgggaaacgaa
>NODE_247_length_333_cov_2.534534
TTGACCAGGACAGGAATGAAGAGGAGCAAACAGCTGCTGACTATGTGTTTCGCATCGTAT
ACCCTGGATACCGATACGACGCCAGTAAGTAACACTGCAACACTGCTGCGCACACTGATA
GAAAGCATCACAAAGCAGAAGTGGCTACTAAACAACAAAAATGAATCTCATTTCTATGGC
TAACACTGATCTGTGTGTTTTTAAAGTACGATGGTGTTTTTTCCACAGTACTTTTCCCCA
GACCTGTAGGGTTGCACTTTTCTAACTGTGTTCTCTGTTATCCCATTGGTGCAAGCAGTC
ACTATAAACTACCACCACACCACGGGCAGTCGCGCTCCTTCGCTGGATGATGATGAGGAA
GAGGAAGATAGGCTCCATGCTATGATCTCAATGATCTGCTCGCGGAACCTCACAGACCCT
AATGTCATGAAAGGTTTTTATCACTTTAACACACCCACCCAATCCCACCCCCCCCCc
>NODE_248_length_679_cov_12.861561
TGCAGTTTCATCAGCGTTAGACGAGACATTATTCTAGTTACATTTATAGTAGTAGACAGA
TGAGCACACCTTCGATTACATTCATATCTGTAAGCAAATATTTGACAACTCATCCAGTCT
TATGTCTTCTGATGGCAGGGAGCTGGGGAGTTTATTGTTATAGTTTACAGCTTTTTTGTT
CATTCCCCTACCTGTGCATCCATTAGAGCTTACACACAATTGCTGTGAACAATTGTAAGA
CGTGAGCCAACAGTCCTCGACGCTTCCTCGTGACAGCATCAACACCCCTTTTTCCTGTGT
CTCTCTGCCTCCCTCTCTCCTCAATGGCAAAGTCAAAATGGCAAAGCCCTCCAATCACAT
TACTGTATACCCGGGAACATTTAAATGCTAATGTTATAAGCTCACATGCCTAATATGATA
AGCTGACAAGCTTATTATAAGCTCTGAAGTTTTAAGAGTTTCTTCCATTAGTTATCACAG
GAGGCATTAAATTGCATCGCTGCACTGTGCCAGAAGGTATGGAGTTAAATTCTCCTGCAG
AAGAGATTATTTTGGCAGCTTTCTGACAGCACTATACAGTGGCAGGATTGTACATAATGG
TTTGTCAAGAGACAGGGAGTGGTTGCAGCTAGATGTGTATGCGTGTGCGCACATGTGTCT
TATCTTCTGGTTTGTTCGGTATATGTGGCTATATAGAGGATAGTTTATTTGATGGAGAGC
TGCACCACAGCTGCATTTCCTGTCATCCTTCCACTCCCTCAGACCTGATAACCTATAAAG
CAACAGACAGCATTCAGATCACAGAATACAATTATACCATGTg
>NODE_249_length_508_cov_15.858268
TTGATATTTGGGGCTCCTGTCGAAGCCAACTGCAGCAAGTTTGTGCCTCCAGATTTGGGA
GTTTTAAAATGAAGCCGAGCAGCTGCAGTTTTCCCTTCAGTCTGGAAACGAGAGGCTTTG
TGTCTCTTGTCACCCTGTGTTAATTTGGGCCCTAATGTATTTTATAAACAAAGGGCTGCT
CTCTAGCCTGACAGTCGTGACACCTTGATTCCAGTGCAGGATGCATGCAGGACGGGGTTA
CACCATTAATAATCAACTGGCAGCCATCACACCATTTTAACCACGATCATTATGATAAAG
GGCATACACTTAATTACAGGCCTGCTTAATTATAGCTCTGTTGAAGCTCGTTTGTTTGGT
CAAATGCTAATTATACCACCACGCTCTTGGCAAGTCCTCATTTCAATCCACTTTTTGCCG
GCTGAACAGTGTGGCTTATTTTCATGCAAATTTGATATCTGGTGAATGTTTTGTCTCTCT
TCTTTCCGCTTTTCTGTGCCTTGTGTGAGTGTGTCTTTGTTTCGGAGGTGAACATCTCTC
AGACAAGACGGAATCGGGAATAATCAAGAGTAATTAAACTGGAAGAGGGCTGGGAAAGGG
CTGGGTTGGAGGAGAGAGTggaggtgctcaaatacagcagagaataaaaaag
>NODE_250_length_634_cov_8.675078
TAATGACTTTTTATTGATTATCTCTTATCTATCTTTTTTTTTTTTTTTTTTTGCTTCAGG
TTTCCATTTTAACGCCGTCTTTGTGAAAATTCTCCACCTCCTAGTTTACATCTCCTTTCC
CCTTCTCTGCTCCCCAAATCTACAGGCAACGGGACGCTCTTGTACATTAAATAAGAACTG
TCACCCTGGGCAACTTGCAGCAATGAAGCATTTATTCTGCCTCACATTTCCTGGCACTTA
GAATTATTTCCTTCATGCCTGATAACCAAATTACAATATGGCAGGTCTCCCCGGAGCCAC
AGGATTGTTAGTGCCAGCTCACAACATACTTTCAACTGATGTGGCATTTCATGTACAGCT
GCCAATCAAAGCCAGCAGAAGGCTGAGATGTAAATGAGGGCGGGCCCGATGGTGTTCAAT
TACTGCTCTGAGCTCTGCATAATCCCCCTTCCCACTGACTGACTGACTGACAGCTCCACA
TTCCTCCTCATCCCCAGCTTTCTCCCCTAATTTCACTACCTAGGTTTCGCCTCATACTGG
GATTTGGAATCAGACATTGGAGGGAATTTCTGTCACTTTCATTTCCATTTAGAACAGTGC
ATAAAAAGTGTATTATCTGACATGTGAAGGGCTATAACAGTAAAGGGATGTGCATTCAGA
AAGCAAACTACTGCGAACAACAAATTCCCTACAATTTGTGACCCAGAGCTCAGTGCCAAA
CTGAGTCTCCTATATGTTATGTCAGTGTCTTTCCCTCTGTTGAATATCATTTTCTCTt
>NODE_251_length_470_cov_12.493617
GTGTGTGTATCAAAATCCACATCCAAGTCCTCCTTCTCTTCCTCAGTTCCAATAAAGATG
AAGGTCATTTTCTCAGTGAGATTTTCCCTCACCTTGTGTGCTGTGTCCAGGTGTGTGTGA
CTGATGTAGCTCGGCGAGACGTCACCATGGGACGGACCTCCTCCTGAGCCAACTTAACTT
ATCAGGAACACGGACCAAAAAAAATCAGGCTAATTAATTAAGAACAGTATTAGAAGTAAT
GGGATATTATAATATAAATTGCTACATTCTGGAACCAATTTAATCCAATTACTGGAACCC
CTCATGAATATAATACCTCCAAAATCACTCCGTCAGAGTCCAAAGGGAGATGTGTCTGAC
TACTAAGACTGAAAGAAAAAAAAAACTGCTCCCTTTTAACGGCGAACACCAACAATGATT
TAAATGGTTGAGAGCAACTGTTAATTTGAGTAATAAACCTAATGATGATTTTTTTTTTCT
AATTGACATTTCGACCATTTACAACCTGAGTAGGTTTTTGTTTGAGCTCCCTTGCGCTTG
ATAAAGACGAATGACTGTAAAAGCTGATTGGTGCTTTTTCTCTTAATGGCCCTTACCCAA
tttaaaaaatgtct
>NODE_252_length_616_cov_13.542208
CAGGGCAACTCGGGGCACTGCCGGGGGATAGGACAGAGCTATCATGTCGCCCATCCTTCT
GACAGGCGCACCCGTTTGATGGAGGGGCTCTCGCGCTCGTCCAGGGCGGGCCGGGCCAGT
CCCAGAGGTGAGTGGAACTCATTCCTGTGCTCATCGCGGTCGCTGCCCTCATGGGAGCTG
CTACAACTGCTCAGGCTATCAACAGGGGAGCGTCCCGAGTCCTGGCGGGACGAGGGGTTC
TGGGGAGGTGGTACCCCACCACCGTAGCCCCCCGGTGTGCTGCTGGTGCGATCTCTAGGA
GGAGAAACAGGTTCGGACTTGATGTGCAGGCTTTGAGCAGAGGGCAGGGAGAGATTTGAA
CCCTGACATAAGTGAGAGCTAGAGCAATTTCTGTTGGAAGGAGAGGAAACGCAAGAGGTT
ACAGAGTTACAGAGCAAGAAACAAAGTGACTCGCATGCAAGTACGCATACACACACACTT
GTGAGGTGTCATTTGTGTTCAAGTGAAGATTGAAAACAGTAAAGGAGTCTTAGATATCTG
AGTGTGGCATCTCAAAAAAACCCAAAAACCGTATGTGTTACATCATGCATATGCCAACAA
CACCTCAAAGTAAGTTCAGTGCGCTCACCCTAGCTGGCCGAGGGCTGAATGCTGCATGTT
TTGAAGGTGTTGCTGTTGCCACCCGCTCATTGAGCCGAGGTGTAGGGAGCTGCCACTGTT
GAAGCCGGACAGGGAGGACAGGtctgcactattcagtgaa
>NODE_253_length_725_cov_9.510345
ATAGCATCTGGAACACTGTGCTTAAAAGACCAATCAGTTTGTTGACTTAATAAATAATAC
AGTAATTCCCATTTATAATTAAAGTCTTAACTAGTAAAATCACCATTAGTGATTATATTT
GAATATATAGACCTAATTTACTGTTGGACTGACAGACACTGCTGACACAAACAAACGTGA
CTAACCGTAAGAAAACAAGAAAGCCTTGTTTATGATATTTATTGCTACGTATAAATGTTT
CTATTGACAACCTTGCTATTTCAATTTGACAGTGATTCTAGGATTTTCAATTAAAACTGA
GCTTCAATTAACATGAAAATTAATTTTACTGACTGAGGCCATGTTGTGTTTTTCCTCTTT
CAGCCACCATTCTGTCCTGTGGATGGATCATCTATTTAACTTATTACAACTCACGCAACA
TTGGCCTCATCCTTACCCTCATCATCAACAGACTCTACAAGGATGGCTACATTCACATCG
GTGCGTTCATCAGGAGCTCTGTCACACAGTGATGAATAGCGAGGAGGAACGCTGCCAAAG
CTTTGAGTTGAAGGCGTTAACTCAGTCTGCTGAATATTTCATGATGAGTCAGGTTCTCTC
AGTGATTATCTCCACAGAGTCTGAACAGCAAAGTGCACCCAATAGCAGATTGAATTTCTG
TAGATAAATGGCACAGGAATTAATTTACAAAGCACCTTGAGGCCATAAATGCAAGTGTAA
CTCTGGTGTTGTTATTTAGCGTGTGATTAGTTTCTTTCAAAACATTCAATTTCTCTACTA
AAGCGGAGTTCTTGTTGTAcgtgctctgtaatataatcccaaagactgtacacaccaaaa
attaaacattaaaaaaaaaaagtagtgac
>NODE_254_length_400_cov_5.365000
GCTCTGGTCAGGGTGAGGGGAAGGCCACGGACCAGGGACAGGGGCTCCTCTCTCTCTCTC
TCTCTCTCTCTCTCTCTCTCTCTGTCTCTCTCTGTCTCTCTCTGCCCTTAAAACCATAAA
GACAAGTAAAAACACCCCACCCTCCATTGAGATTTTAAAGATCAAAATGTCTCCTTAAAC
ATTTCTCCCTTCCTGCCCATGGTACCCGTGGCCCTGACTTAGAGGTGAAACTCTCCCTCC
ATTTGCCTGGTGTGCCTGGTTCCAACTTGGGGGAGGGGGAGAGATTCTACTTCCATTCCC
CTGGTACCCGTAGGTCTAACGTGGGGGACAAAGCCTGCCTGCCTGCCTGCCTGCCTGCCT
GCCTGCCTGCCTGCCGGCCTGCCGGCCTGCCTGCCGGCCTGCCTGCCTGCCTGCAGCTCG
CAGGGGGGAACGCTCCCTCTATACCTTCGGTTCTAACTTAGGGGAAGATCCTCCCTCTAT
TCCCCTGGGCTAGGGCTAGGGCTAGGGCTACGGTTAGGGTTAGGGTTAGGGTCAGggcta
gggt
>NODE_255_length_630_cov_7.604762
TGCATTTCTGGTCCTAGAAGCACAACTGGACATGGGTGGACGTTGTGGTAAAGTTATTAA
ACTGTAATTTTTTTTACAGGTATAATTACCACTTATTAAAACTTGTATCAGGGAGTGTCG
GCAGATGAGCAGTGAATATACAGAGCAGCATCTATGTGTGTATTCATTTCAGGTTGTAAA
CAGTAGTCTCGGAGCACTGGGTTGTTATCGAGTTGTGGCCCCCGGCGTAGGATTGATCCA
CTTCAGTCCAGCAGCAGGGGGGCGGGAGCTCTGGAGGGGCTCAGCAGGGCTCCAAATCAA
TAAGGTTAATAGATGTGGGGGCCACGCAGTCAGAGGTGTGCAGCCTGGCATTTTCGGTGC
CAATGAGGAAAATTCCTGATGACGAGGTGTCTCTTTTGGAGCCTGCATTAATGTCAGCCT
GATTACCTGGAGCCTGGATGTCAGATACAGTGGGGTTAGTGCAGGCTTGTTTCTTGGCCA
TTAACTGGAATTAGCTTTACAAGGAGACCCTTCAGATTGGAGACTTTAACTTGCCACCTC
TTCATCCGCTGTCCATTGAGAACAAATTGCCAACCCCCTCCCTCTTTTCCCTCCTGACTC
TATTCTTTCACTCTGATTTCTATAATGCCAACAGTTTCATAATCACTTGATGAGTAATtt
cctctcatttgggatttggagagagaggtttcatttagaagtttctttcttttttttttc
tcccaccctcatttttatggtatttctcacatcacgttttctttagagcataat
>NODE_256_length_1081_cov_14.211841
ATTACCTGCACCCGCCAGCCCTGTGCTTGGGCTTACCTTGTTTACACTGCATGTCTCGCA
GTCTAGCTGTCTCCCTGCAAGGCTTCGTTACACTGTCTTCTGCTCTGCCTTTGTCTCTCT
TGATGTCTTTCACTTGTCTGTCTCGGCTGTCAGGGCCAACCTTGAAAGAGGAGGCGTAAA
CACACCCAGAAGAGCAATGTCAATGAAAGCACTGGATGAATAGATACAAGTTAAAGCAAG
CTCTGTAATGCGTTTTTTCAATTTAGTCATGTAGATGTTGTATTCATTTATTTACAATTT
ACAATTTGGCACTCATATAACTCAAACCCATTAATGTGCTTTGCAATGTTAATCAAATGC
TAATGCAATTGCATATCCCCCTTTACTAGCCCTACCTCCTAGCAAACAGCACCACACTGA
CTTAATTGTGAGGGTAAAAAACAGCACATACAGACTTCCTCTCATATTTAATTTTATCTT
TGAATAAAAGAGCTATAGGAAAGTATTAATCTGCTTAACATTTCTAAGTACATCCTCCAA
AGGATTTTGCTTTTTTAATCTTACATATGCTCAGCAGAGTTACTGGCAAAAACTGTACAT
TTTCCTCATTTCATCCTTTCAACATCAAATGGTGAGCAGCAAAAATTGGATCAGACTTCA
AAGACTGTGATGTGCTCCAAGTCACGGAGTGGCTCTTCTATTTCACATATTGAATCCGAG
CAGGATATCAAAGTGCTACCAAAGAACCTCAGGTCTTTACTAAAAAAGGGGTCTAACATC
TGTAGAAAGAGGAGCGCAAAGACAAATCACCTCAGGGAAGAGCGAGCATTTATTCTCAGC
CGTGAATTTCCAGCCTTTTGATTCTCTCGTTCCTGTACCACCCTGTCTTCTCCGCTGAGA
TGGAGGTTGGAGCAAGAGAACTCTTTTGTCTCAAGGACTCAAAAAATTCCCAAAGAATAA
TCTGGGTTAAAGCTGCTTTGTAGAGGAGCAGCATTTTACATACACGGCTAAAGGAAAGCA
GAAGAAATGGTCATTGATATTCTGTTACTTACATTTCCTTTATGTATGTAATCTGTCTGT
GCCTCTTTACTCTTTGGAATGAACCTGTCAAAGAAAGACATATTTTTAAGCAAAATCAAC
ATGAAGTTGACAATCACaaaacaaacaaattatgaatctacctaatgcacagcaatctag
agctgacaatgatttgtatttgtct
>NODE_257_length_478_cov_8.968619
AAAGCCTGCTCATGTGGTGCGGGTTGCAGCAAACGAGCTCTGGGTTGATTTTCCCGTAGG
ATTCACAGCAAGACAGCCTCTTCAGCTCCGAGGAATGCCTGAGGTCCGGCCACCTGAACA
CTTTGTAGAGCAGCATGGGGAGAGAGTAAGACTGTTGACCCACTTTGGCGTCCACTTTGC
TGGGCAGGAGCAAGCAGGGGCTTCGGGCACCCCCCTTGGACTCCACCGCCTGCAAAAGCA
CCTCTAATTGTTTCTCTTTGATCTTTTTCAGTATCGAGTGGGTCAACGCCTTCAATTCAG
CCTCGGACCCTGCGTTGGACTTGGCCACCTTTGTCGCTTTGCCCATGCAGCAGCCCCCGG
AGCCATGCGTCCCTCTATCCGCCTCCCCGTCGCCCTCCACGGGCGCACGGCTCCTCCAGA
GTCGCCGGACGAGCCCCGATCGTTTGGTCCTAAACATGCGGGACGAAAAGAGGGTTTCCC
GGCTAAAAAACGAGCATGGTGTCCGCAAATCATGAAGATTCCGGGATCCGAGTCCAGGCA
ATGACAAGCAGCCTGAGAAAATACGGTGGAAAAACTGGGAGCTGGATAAGCAGAGGAAAT
CTGTAGCATACGCCAGTCTCTG
>NODE_258_length_628_cov_10.683121
CCTCCCATTTGATACAGCCAATAGTCCCTTAATAAATTACATTTTTTCACATTAGGGGTT
TCTTTTTGTGATGTTTTAGTCACGTTATAACGCATTCCACAATACAGTTTTTCTGGTGTG
GTTTAACTTTTAAGTAATTGTTGAGTGCTGGGCCGTGCAAAACCATATTAACTGGGAGGT
TGAGAGCGTTTGGTGGTTCTCCAGTGGAGGGGTCCCCCTCCCCTTCCCCCTCCTGCCTGT
GGTTTGGGAAGGCTGCCTGTGTTCCCCCTGGCCGCCTGACAGAACTCCCCTTGGTCAAAC
TGTACCTTGTCTTCTTATTCCACCTGCCAATAGAAACGCTTTCAGTCAACGATCCCCCGG
ATGTTCTGGACAGGCAGAAATGCCTAACTGCCTTGGCTTCTCTACGCCACGCTAAGTGGT
TCCAGGTTTGGACCTTGTCTTTATTTGTCTCTAAAACAGAAGTAGTTTTCAGTTTGGTTT
TATGCTGTTTGTTCTTTTGTCTTTTATTTGGGCGTTCCATGTGTTTTTTCTTTATTTACT
CTTTCGAAGTGTACCTTCTGTAGTAATACTTGACGACTTGGATGTTTGTTTCTTAGGAAA
CCTTTGTCATTACACTGTTGTAGAGTTGCTTTGCTCACTTAACAGGTTCTATCGCAGTAT
CATTTTTAAAAAAACAGTTTGCTGCTTTCTAGTCCCTGAGTTCATTAgttttctcacgtt
gctcaacagttgcctaactcaaatccgtaaaatatctgggactaatacatca
>NODE_259_length_657_cov_10.030441
TTACATATTGCCTCCCCTCTCTGTGTAGTCTTCCCCCCCAAACTCAGAGCGACCTACAGT
CTTTAATGGTAAGCTTTTATGAGTTGGAGGAAAGAAAATAGCAGGAAAAGATCTGTGCCT
ATGTTCCTGACGGCTATGTTGCGCGCATGCTTCACTGCCTCCCTTTAAACTTCCTAAATT
GTGTTTCACAATAAATAGATGCCCAAGCCCTTAACTGCCAGTATTAGATTAGATACCATT
AGATGTAATAGAAAATTCTCTGCCTGTAATATTTTCATAAGAGTTTGAGGCATTTGATTA
ATCTGACCACATTTTATTGCATTAATGATTTTTTTTCCTTCCCACTCTGCTGTAAAGACA
TTGTATACAGGCTAATGCTGTTTTCTCTCTCCCCTCTCTGCTCACTCTCATTCATCCTCA
GCCGTTATTGCAATGCATTGTTGATGAGGTGAGTCGGCGTCTTATGTGCTTTCACTCCTA
AAGTCATTCCTAATGGAGTGGAAACCTTATATTTTGTTTCCTAATGAAGCACAGGAGTGG
CAGACAGCTCCGCTTGGGCTGTCCTATGGCTGCCTGCAGGTTGAAGCCACCGGCCCGAGC
CAAGCTGCTCTGAGGGAGCCAGCAGGGGATGTTGGGTCGGGGCAGCAGACAGCTTATGCA
TGAACTTATACACAGGCCGCAGAAAGTGTGTGGAAGTCTTAAAAAAATAATAATAAAATA
ATATGCAGTAGTGGAAAAAGCATTGCGATAACAAGCAAAACTAGAATATAAAAATACTAC
TAATTttcttctgcgagtatt
>NODE_260_length_637_cov_10.748822
TCATCCCTGAGAACCATCTGGCCGACGCCTGACGCTCCCTCACCCAAACAGAAGCTGACA
CCCTATTAATCTGCTACCGCCATGCATACATACGTGTGCGTGCGTGTGTTTCTGTGTGTG
TGAATAAAGGAATCGGTGTGGGCATGCAGAAGAGACTGTGTAAAAGGTTATGTTTAGCGT
ATGCGGTAACATTTTTGCCATGTCTATGTTTCTGCGTACTTGTTTGCATGTGTGTGTTTG
TGTGTAAATGTGCTCCAAATCCAGATCGGGCACACATACGAACGTGTACACGCACCACTC
TGCCATCCGCCAACAACAGCCGGCGCTGAAGGGAGCTGAAGGGTGCTTGGAAATTAAGGT
TATTACACAAATTGAGCCATATGGTCTAAATATTTCAGAGCTGAAATTTACTAGGCAATA
AAAATGGCCCCTACCTCGGTAATGGTGTAAATTACAGCTTAACCACCAGCGCTAATGATG
TCCTTCTGTACGCCCCGTAACCAACCGTACATGAAGGACACATTGTTTAAAAAATACCCC
AGGAAAAGCGAAAGAGAGCGAGAGAGGGAGAAAGAGGAAAGGGAATAAGGGATGTGGATG
GAGGGATGAACAGAGGTAAGGAGGAACTGAAAGAGGTGAAGAAAGTGGAGAGTGAGGAAA
CAACAGTGAGGAAGAAAGAGAGAAGGAGAGAGAGAAAAAGAGAGTGATTAATATAGGGAG
TGAAGAAACAGAGAGAGAGAGAgagctagcagcatgtttacaatctgttagtttaccatt
a
>NODE_261_length_603_cov_9.447762
GTCTGCTATCTGCTGCCTGTACAGTATGTGGCTTAATAATACACACCGAGTTTGACCAAA
AGAAAGTTTGTTCAGACTCTGACTGTTTATCCGGTGCCAGACAGAGGCACCTCATGTAGA
AAAGGTAAAAGTAGTTCTGTCCACCTCTCATTCTTGCCAAAAAAGTTCAGCCACTGAGCC
ACGGCATTAACTTGTATTCTAACAAGATTAAAATATATTCGTCCTGGGGATTAGCATAGT
TAGGTGTCCTTTTGCCTCTTTTTTTTCCTGCACTGGTGCGGTGACAGTGGGCTTTGATCT
GTGTTGCGAGGCAAGAGTCCTGGCTTGGACCTAGCCATTCGAGTGCCAAGTGTGAAATTG
GCCTGATGTCATCCCCATTCTTCACCTTTTACATCTTTCACCACTTTAATTATGTTTCCG
CCACAAAGCCCAGGCACCTCTGAGCAGATTCCACTCTGGCTGGAGGAAGCATTTAGAAAC
TGTGGGTAAATGACACAGTAGGGGAGGGGGAGGATGGTAGGAGAGGTCATAGCAGGATGG
GGCCCTTTTGTGTGTGGAGGTAGACATTGATACTTTCCTGATGTATCCTGCACTCACTTC
CATTTTTACAGCATGAGAACCCTCTGGAATAGTCGGGAAAATAACTTTTATTCCCGCCAT
TTTTTTTCATTATTATTTTTTTCTTCTTTCCTATTCCAGAtagacttgatttttctcatt
gctgtctacccagtttactggtgattt
>NODE_262_length_840_cov_6.344048
ATTACATACCACAGGAGCTTGCTGGTAGAACATTTTGGATCATGGTCACTTTTTTCTATT
CCCAGGGGAGATGTAATCATTATGAATTTCAGTAACTGATTGCACCGGTGGCTTTGTGTG
TGTTTGGAATAGTTGAGACAAAACCTCAGACCATAGGGATTTACTTTACATCCAGACTGT
AACCACTGCTTTCTGTCTCCCCCCACTCACCTCCACCCCCAGTACGCTCTGGAGCGTTTA
AAGGTCATGTGTGAAGAGGCCCTGTGCAACAGCCTTTCAGTGGAGAATGTGGCCGACACC
CTCATCCTGGCTGACTTGCACAGTGCCGAGCAGCTCAAAGCACAAGCCATAGATTTTATC
AACAGGCAAGTATCGCAAAAAGCAAAAAAAAAAAACTCCAGTGATAAATTCCTGCTGCCA
TTTCTGTTTACCAGCCCTGAATGCTTACCTTTTTATCTCCTTGCCATAGGTGCAGTGTCC
TGAGACAGCTGGGCTGTAAAGATGGAAAGAACTGGAATAGCAAGTATGTAATTAGCTGAT
ATATGTGACACAAGATTAATAACACACTCTTATCTCTTCCCCCAACCAGATGCATTAGAA
TTCATTGTTTTAGCCCAGGCAGACAGAGTGCTATTTGCCTTTTCAGTTTGAAGCTCCATA
TCTTTGTATCCAAGTTATTAATAGACTCATACCTGGATAAACCCTGGAAATGGAATATTT
GTAGAATTTTAAAAAGAAGGGAGGTGGTCGCTATTGGAAGTTTTTCTTTTCGCTGATGTA
GTGCCGTGTTATAGGACACCTTGAAACCTTGAACTTATTTATATCTGTTGTATTCACAGT
GTGAAGGCTTTCCAATCCTGCACTCATTTTTATGTTTATGCATGTgtacagaaatctcta
atgacccttttcaagttttactgtgcaacgcacaaatcaaatccccccttatttgctttg
tcattacaatctcatttatgttta
>NODE_263_length_649_cov_9.385208
CTGTAACTGAGATGACCCATGCAGAGTGGCATGTGCCAATGTTTTCTAGTCTAGGATATG
ATGACACACCCAAGGAGAACACTTGGGAAGCTTGAGTATAAGCACAGTTAAGATACAGTT
TTCCAGAAAAGTAAAGAAATAAAAATGAAGAAAAAAAAAATGCAGGAGCGAAGGCAAGTG
TCAAAGCAAAATCTGACAGGAAAGATAAGAAGGAGGAGTGTGGACTGGCCTTCCAATGGC
ATTGTGTCTGCTACTCAACCATGCTACATAATGGATGGGATGGGAGAATGTGAGTGCTGC
ATTAGACAGGGTGGGCTGCAGGGCAGGGCGGACACTGAGGACACTCCAGAGGCATCCCCG
CTCATGCCAGACATGCTGTTAAGGCTCCAAGGCTTTTCATAACCTTCAGTTGAAAAACAG
AGAACGTTCTGAGTACACTGCAGCACTAAATCCATGACAAAATGTTTTGGTGTTCCTCAC
TGGTAATACTACACCTGTTGCTTTCTTGTTTTTGTCTCCAAAGACACAGGTCAACACAGA
CTTGAGACAGATTATTATTCTCCATGCATTGAGTGCATCAGGAGTACAACAGCATGCACC
GGGTGGTACTGGAATGGTTTGGAGTATAACACTGTAAAAGACTCAGAAAGGTAGGCACCT
CAGGCAGGGAATGTATTTTCAGCTACAGGTAGAATGTCACACTGTGTGCCATTTACTGCA
CACAGCTGGAGACTTACAGGACTCTCTTAGAGGAATGTTTTGAACATTAATATCAagttg
tttttaaaaagag
>NODE_264_length_145_cov_18.282759
AGACTCGGGAGTAGGCTCAGTGCGATCGCGGCGGCAGCAAACGGGGGGGTAGACACCAGT
TTCATGTCTCTAGCACTGACCGTTTGCCCAAACCCTCACCCCAGGCCGAAACCCTAACCC
TAACCCTAATTCCGGAGCTTACGGCGAGGGCTGGCCCATACAACGGGACCCAAAAAAGTG
TCCCTACAGACCTATACCAATCAACTCAGAGCGGTCTGAAACGCGCTCTCAAAGGCCTTC
TACGGGAACTTGTCTTGGCCTCAGCACTATGACACTGGCTGCGTTTTGC
>NODE_265_length_340_cov_3.729412
CAAACGCTGTCTCCTCTCACTATCTTGACACAATGTCACTTGAAACAGCTTTTGCCTTCA
TATTTATCATATTTGAACACACTGTGAAGTCAAAACATGTTTGTAAACATTGTCCTTTGA
AATCAAAACATGTTTGTAAACATTATCTTCAAAAGTCAAAACATGTTTGTAAACATTGCG
TCCTAAGTCAAAACATGTTTGTAAACATTGTCCTTTGAAATCAAAACATGTTTGTAAACA
TTGTCTTCAAAAGTCAAAACATGTTTGTAAACATTGCGTCCTAAGTCAAAACATGTTTGT
AAACATTGTCCTTTAAAGTCAAAACATGTTTGTAAACATCTTCTGTGACAATCTGCAGGA
GTGCTGTTTTTATGCTCTCAAACAGCGTTTCATGCGCTGAAAAGTCCACTTTGGCCAAAC
GCTGTCTCCTCTCACTATCTTGACACAATGTCACTTGAAACAGCTTTTGCCTTCATATTT
ATCA
>NODE_268_length_405_cov_5.088889
GTTTGGAGCTGATCGGAGCATGTACAGGATACTTCCTGTTCCCAGCAGGTGGCGCTATTA
CCGAGATTCATTATTGTCATATGGCTGCGATGAGGGCCGGACTGTGATGCAACGTGTAAA
GTTTGAGGCCGATCGGACCACGTTTAGGCTATTTACAGTGCACTTCCTGTTTCATGGCGA
ATGTCCAACTTTGTGGCGCCGTCACGGCCACGCCCTCAGACTTTTGCGGAGGATTTTAAT
AACTTTTGCTCACCAATGCCTCTTCTATCAAATTGCCAAATTTCATGTGATTTGGAATAA
CCCCCTGAGACGAGTTCGCTCTGGAAATTTTGTGGTTCTGGACATAGTGTTTCTGTTTCC
AGCAGGTGGCGCTATTCCTGACAGGTATTTTTTTCATATGGCTGCGATGAGGGCCGGGCT
GTGATGCAACGTGTAAAGTTTCAGGCCGATCGGACCACGTTCAGGTCATATTTCAGTGCA
CTTCCTGTTTCATGGCGAAACATCAAAGTTTGCGGCGCCGCCATGGCCACGCCCTCAGAC
TTTTGCGGa
>NODE_269_length_409_cov_17.635696
TAATAATAATAATAATAATAATAATAATAAAAGGAGGAGAAATAAAACAAAACAAAACCA
AAAAAAAAGGCATGGCGCTGCAACATCTGGTCTTCACTGCAGGTAAGTGGTTAATTTGCA
TAATGTATACAGGTTTTTAGGATTTTTTCCCTATTTTTTATTTTTTACTAAACAGCATTT
CCTTTTTTTTTATAAACCAGAAAAAACTAAACTCTACAGAGAAAGTCCCCTACCCGCAGT
CTTTCGCTGCCGATAGAGTTTGACATCAAGCTGTACAGCGCAGTCGAAAACATACTTACA
TCTGAGCTCATTTACAGGTACAGCCATAATCAAGGCACAAAGATCTACAAGTAGATTTGT
TTTTCTTTCAATTAAGTTGTACAAAATAATATTACATTTTACAGTCTGTACAGGATAATT
CAACCTTGCACAGTGTACAAGTTAACAAAAAAACAAAACCAAAAAAAAAAGAACAATACA
TTTTTCTCTCCCCGTCCCCCCACCCTCCTCCCCATCAGTATCTCTAAGCTAAAAGGATGG
TTTgtgtggaaaa
>NODE_270_length_849_cov_14.118963
GATTGTGATTTAAAGAGTTTTTTTTCTCTCTGTCTTTTCCCCCTCCTCTCACATCAAATT
GATTCCTTTGCTTGTTTTGCTTTAATATTCATTTTAGCCAAGTGTTGAGTAAATGTGCGG
AGAATATGAATATTAGGTATGAAGCCTCTTTGCATGAGATCAGTTTTGAAAACTATAAAT
TTTACCCAGCCGAAAATTGTCTGGCAATTAAAGCGTATTGTGTGTAATAAGCAGTGTCTC
TATCGGGTGTTTAGCTTTATCGAGCCTGTCTGGAGATGGAACTCATACCTGCTGCTCTGT
GAATTGCAGCACATAAAAGATGGACTGAATATGTTCCCGGGGAATATTGCCCTCTCCAAA
AGACCAATCCGTCTTGCTTAGGGAGGCAATCTTAGGTGCGGTAGATAAACTAATATTTGT
GTATAACCTCAGTCAGACAATACAAATGATCGGATGATTTTTCATCTCCTTATGCATACA
GGGAAATATGAAAAATTGAGGTTTAGGAATATTTGCAGGGTCTGCGAGGCGGCTGGCTGG
GCCGCTGAGTGCCCTGGGCCACGCTCCTCACCAACGACTGCAGAGTGAAGAGTGATGAGA
ATATTATACCCGTCTGTTTCCCGTCACTCCCCATCCTCCCCTCCCACCTTCTTCATTCTC
TCCTCTCACCACACTAATTCATATGGCCACAAGATGGAGAGAGAGGGAGCGAGCGGGATA
AAATGAGAGATCGAGTACGACACTGGCCGCCCCTTTGGTTTGCCGTCTTTGACTTTCACC
GTCTGTCCACCCGTCCATGATTGACAGTCACGCTGACATAAATCTCCTGCTTGTCTTGCT
GCACTTTATTGTCCCTCCCACCCTAAACCAACACCCCTGCCACCGCTGCCAACTCCAACT
GTCGACACAAGCCCTCTCTTCAACCTCTGTCCCTCGGCTCTCACGCTgctaaaaacttca
tattgggttagtctgctggtgttactgggccaa
>NODE_271_length_564_cov_13.765958
TTTTTTAAAACTTGTTGTTTTGTTCACGTCCACAAATCTAAAAGCATCTCTGTATAATTC
AACAATATCACAGATTTTTTAACGAGACTGTATTTTGTAAATGTAACATTTTCAATGCAG
AACTGTAGAAAATAATCACACAAAGTAGCCTGCACCACCTATCAGCAGGCTCAGTTGTAA
TAGATTGTAATTCACATTCTGAAGACATTGGTTGTAATGCATCCCAATCTGAAGCACTTT
GGCCAGCCCTTCCCCCACCCATAAACACACACGCTCCCTTTCTCTCCTCTCCGGGCCTCC
TGAGGTTGGTGTCTCTGCGTTAGGACTCTATTGTTGCCTACTGCTGGATAATGCCCTTAT
TAATTGTACCTCTTTGTAAGGTGTCAGCTGTAGCCTCAGATTGAGATGGATGGATCTCTG
GAGTCTGCTCCCTGGCCCTCCACAGACGCTCTATCTCGGCACAGCACACAGATGCAACAG
TGAGTGCAGCCACACTATGACTAAAAGCTCAGATAAAACAGCCATTTTAATTATTCCACC
CTAAAAAGAAAAGAATGAAACATTCAAAGTGAAAAAACCCTACTTCTGTCATCGCTAAGG
TGAGCTAGCATGTGATGTGTTTCAATTATCTGAATATCTGAGCACAGTATCCGTAGCAGT
GATGaaaaatcttcttcttttttattgattattttagtgtgttgcaaa
>NODE_280_length_686_cov_10.862974
AGCTGCTCTTGCTTATGCCTTACAAACACATTCACACATACACTTACACACATCCATAAC
ACATGTTCAGAGTAGACCAAGGATGCACACACGCAGACACACAGCTGCATACACACTAAC
ATCTAATGGCTAGTCAGTGACACTGAGGTCTTAGCCCCTGTCTGCCAGTCCTCATTTGTT
TCCCAGCCCCTCCTATGTGTGTGAAGCAGTAGCACTTGCTACTGGGTGTCTTGTTACTCC
TCAGAAGGTCTATTGATTTAACTCTTGCCACAATCTATAACACTATTGTCTTGCCTTAAG
TGTCTCATCTGTACAATTCACTGGCAGGAGTCTATACATCAAAAACCCCGCCTGCTTAAG
GATATTGGTATTCTGCAACATGCTGGGAATACTTTTTTTTCTCTGTGAATTTCACATTTC
TTGCACACTCAACCTTACTTTTTTAAAGCGTAGATGCTTGCAGCAAGGCATAACACAGTC
TGGTACAGGTTTATTTTTACTACTGTTGTGTTTATGAAGTCAATATTTTATTTCACAATA
TCATATAGCAGTGGTGTAGAGCAGAAGTTATATTTTAGTTTTTTGTCGATCTGTTGGGAC
ATAGATGAAAAATTCTGCCTCATAGTGGCATCCTGGAAAAAAATTACATTCTCAGGTTAG
AATAAACACAGAGGCCTACAGTTGAGAAAATCCAAATGTTACAGCTATGTTTGCTGAAAG
GCttcgatttaggcctcaaaaggccttttaggtgtactgcttgtttaaatctcatatact
ctttcttttcagtgctgttctgagaatacagatgctgtatgtatgtattt
>NODE_281_length_604_cov_6.721854
AGGTCCCCTCGAATGAAAGCTTTTAGTTTTTTTTTTTTACTCACCTTGCTGAGGCGCTGG
GGGCTTTGTGGGGGTCCTTGGCCACTAAACAGGCGTCAGGGGCCGGGCGTCCCCTTTGCG
CACGGGGCTCCTGAGCTATTCCCGGGGAATTGGCTCGACTTTTCAAGCTGTAAACTTTAT
TAGGGCCGATTCTGGCTCTCTGACATTTGGGTGCTAAATGAATGGGGGTTTTGTCTATGA
ATTAGATCGTAAAAATCATCCGAAGAGCGGCCAGATAGGCTCACTGGCCATAAACGGTCA
CGTGGTAGCCATTAAAGTAAGTTTTATGGTTTTGGGGAGTTGACAGTATATTGCACATAA
CATATAATCGCACTGACGGCGAGGCTTCGTCTGACTCTCTCTTTGCAGGCTGTAAGTGTT
ACTTGACCGGTACAGACCATCTCTGTTGCTCAGTCTGCCTCAGTGTGGACCGGACGCTCT
CCAGGATGAGGACCGCGTCTCTGGGTAAGTTTCTCCAGACTAGCCGGTTGCCTGAGAATA
GCCAGCCTATGTTAAACAGCCATATTATTGTATTCGCTCCCTCTATCCGTCCCTATTAGT
CCATTACACTAATTTGTCAGTTGTGGAGTGCTGAATACTGGTCTCGGCAGATgttgcgca
gggttgggtccggctcatggctatttaattgcttccttccccgtgtaacttgtttccctc
catctgtggtgtaactcataatccattt
>NODE_282_length_458_cov_27.168121
CATTACTCATGACCAGGGGAGTGTAAAATTCAATCGGCTCCTTCCATCCATTTCATGTGA
AGCAGACTGAAGGCCGGCCTTGTAGTGCCTGAGAAAGGAAGGATGAAAAAAGGGGGAAAA
AAGAAAAAGGAGCTCCCTACACTTCATCAGAACCCCTACTTCATAACAAATGGAGTGTCT
CTCTGGCGGAGGAGTGCCATCAGAAACACGCGTTCTCTCTATCCATTTAATTCCGGCAGT
GGAGGAAGGGTCAGGGAGGGAGCAGTGGGTGCGTGTTCTGCTCTCCGCTCGCCGCTTCCC
CAGTCACACAGTAAACTACCTTTTAGGAATTGTTTCTCAATAAGAAATGATCAGTCCATT
TATCTGCACCAGGCGGGCCTGTCTCCTCACCCAGACCTCCAATATTTTTCGTTTGACCTG
ATCAGGGCTATAAACTAGACCGAGACACTTTCAATTTGTCACCCGAGGAGGCCTCTGCAA
GTCCCAAGCTACTGATTGCATCCTCCCTCCCAAATGTAAAAATTCCTCCCATGCTTGAAA
CCTCTTAGATTTTTTTCAATCATGCATACAAATGCTGTGAAATAAAGCCTCATTCATGCT
AT
>NODE_283_length_369_cov_1.506775
CAGCTCCATGCCAATGTTCGTCCTCTTCCTCTCACCACCAGAGATCCCGCGAATCAGCTG
AGTGCCCACCTGCATACAAACACACACCGAGCTCATACTTCTATACTTTTATTTGTCGTT
TTGTTTTGCTTTACTCCATGTGTCTTCCTTCCCTCGTCACATCTCCTTTTTTTTTCTGTT
TTTGTGTTTTTTCACTTCATTTCACTTCTTTTAACTCACTCTTTGTGCCTTTTTTATCAT
TTGCCTATTTTAGTTGCTTTTCTTTCTCTATTTTATGTCACACTTTCAGTCTCTTCATTT
GTCTTTTATGTTCTTTGTTGTCATGATTTCATGCTTTCCTTTATTCCTTTTTTTTAAGGC
AATATTAATGTTTTGTCATTTTcttttgtgtcatttttttaccttttctattgatcattt
tattgctgtttccttatttaggtcttgttgtatcaagctaaactttcacaaacatctaat
acacattgatagtccattagaaatagagttcag
>NODE_284_length_866_cov_18.210161
AGAGCAAGAAGGAGAAAAGAAGTGCATGATGAAAAAGTTGGGAATTAGACATCCTCCTGT
GTGTGAAATCTGGAGGTCAAGAACTGCAGAATTTACTTTAGCTGAATTCAGGAAAAGACA
CAGATGCTGTCAAACATGTTGTGCATTTTAAAGTCGAGCTCTCAGTTTGTGTGTCGGTCT
GTCTGAGGCTGACTCCATGTGTGAGCCTGATTTTCATCTGCCGTAGAAATTCCTGAACCA
CTCTGGGCATCCCTGAATCTGAAATCTGAATATCAAATCACTGCACAAATCACATGGAGA
GGGCCGTCCAATCAGAGCGGCTGGCTAATGGTTAGTGCTGGAACTGCACACAAATACATG
GAAAATAAAGCAGTGTTGTGCGCTGCCACTTTAAGGAAACAGTAACAGTAAAGTGTAGAA
AAAAACTTTAGCAGCAAAAACTAATAATTGCAAAGCAGCCAATTAAATTGTGCGGGAGAG
ATGAAACCGCTCATATTTCCCCTGGTAATTTCATGCTCTAAACTCGCTTCCGTGCGCACA
TAAAAAGAGGAGAGAAAATATCATTTCAGAAGCTGACAGAACTCATTGTTCGTGGAATTT
TAAATTCAAAAAAGTTAATAAAGGCGAGTGCGAGATGAAGGGAATTTGCATTTCTCAGAT
TAACAGCATGTAGAGCAGCGGCGGCGCGCGCAGCCTCAGGTCATCATTTAAGAAACCTTT
GCATATTTTATTTAAGAGTGGCCCGGTTTGGAGCGTAATAAGACAGACAGATAATGATTA
GAAGGTCGGGCCTGCAGGGCACAGCCGGGCTGGGCGCTGTAACGCTCTAATACCCAACAC
ACACACGTACACACACACACACACAAAGCACAGCACAGCCTGTGCCGGCTCCTCTAATTG
GCTGCTGATGGTTTATGAAATGTTTTCCAAAGGTTTTATTATTGTTGTTGTTGTTGTTGT
TGTTGCTTTTATTGCTTTCATTATTTTAATGGAGATTTCTGCTTGTGAGt
>NODE_285_length_646_cov_11.113003
TTATATCGTATTTTAGTCTTTTCAGGAATTTTCTTGCACTGAGAAGATCCTCAGCAAACA
GGGGAAAAAAAAGAAAAAAGGGGGGGGGGATAAAACGGGATGGGGGGGAAGGAAGGAAAG
AAAAAAAAATGCATGAAACATGAAACTCTGCAAATTTGACTTATAACAAGCAAAATTACA
CCCTGCTGTCATTTAAATTATGGCTGCCCTCTATAAAGGTGTCTTTTAGGTGCATTAATT
GAATTCGGCACTATTTCCCAATAATAATCTGTAAAGTTCAGCCGTCCATCCTTCATGAGA
TCCCTGCCGCGTACCAGAGGAGTATCTATTTCAGTGGCTTAATTTATTTTCATGATTCGC
CGATAATGACGGCCATGCAGGCTGTACATCAGAATTAACCTTCATTTCACTGAGGTATAT
TACGATGACAGTCCCCGACACATTTCACCTACACAAAGGGCATTCTCTCCCCTCTCTCTC
TCCCCTCTCTCTCTCCCCCTTCTCTTCCTCTCACTTTCTCCCCCCTGCTTCCTCTGTCGC
TGCCCCTGCTGTATAATCATCCTCGGCAGACCAAGATTGTTTGATAGCCGATTAATTTTC
ATAGGAAATCAAGTGGCCAGCTCTTTCTCTCTATCGCTCTTTCTTTATTTCTCCCTCTTA
CATCTCGTCGTCccccccccctcaacaccaccaccaccaccaccaccaccaacctccaaa
cacatacactcgcttccctccaacaatggcgaacagcgcttgtgcttggtgactttttct
gtcaattagg
>NODE_286_length_675_cov_11.377778
CTTTCATATCAGGGTGTATCCTATAAAACCATAGGGTTAAGGAGGCGGAATTTCGCATTA
TGTAAAACCTAAACTCAGACAGAAAAGCTTTCTATGTGGGAAAAAAATCACACCAGATGA
ATAACTTCCACAGACGCTGTATAGCAACCCTCTCTCTCTCTCTCTCTCTCTGTGCGTGTG
TGTGTGCGTAGTCTATACCGGATTAAATGGCACCTCGTCTTAAATGGCACCTCGCCTCGT
TTCCCCTTTCCTTTCATCATCAGCAAAATAAAGATTAGGCCTACAGAGGAGATTGTGCAG
TCTCGCCTTTAGAGGCGCAAGGGATCTTCATTCCTCCCGCCTTTGTGATGATATTGATGA
TGATGATGGCCAAGTGGACAGTTTGATTTTTGTGTGGCGAGCTAGTTATAAAGAATCAAT
ATTATATCAAGGGGGTAACTTTGGTGATAAAGGACTTCAGCCACTGTGGCTATTCATCAT
AAGTCTGTAGCAAGCAGATAGGTCAAAAGAAATTATATTGCTCTAAAGAGTGTGTCTCCT
TATCTCTCGGTACCAGGGGGAGTGGAGGACACGCCGATCGATACAGTAGCTGCCGTATAC
TCCTTGCAATTATCAATAGCTGATTTTGTCTTCCTGGGGGCTGCATCTATTAATACCAGA
TAATAACAGCCTTTTGGACATAACTTCAAAAGGGGGGGATGATGGAAGGAGAAGGAGAGG
GAGAAGAAAGCAGAAAGTTTGCTCACAGGACGACCTTGTTGTCAACAGATTTGTCTCTCA
TATGAGgtggacgcaggggaatagacaagtcaaacagac
>NODE_288_length_665_cov_13.996992
ATTTCGAAAGGTTTACTTCGCTATGGAGGAGGAAGAGATCAGAGGTAGAACTCAGATGAA
CTGTAGCCCTACAGACTGTGTATCCCTGGTCCTGACAAAGAAAGGAGCTTCAGTAGTTTC
GTGCAGCATCCAGGGATAGAGATTAGCATGGAGCCATCAGCAGCGCTGCAGTCCCTCCCT
ACCCTGCTTCTGCTGTCAGACCGCCTCCTCCCTGCTTGTCAGGAGCTCCGACGAGGAGCT
GTAAAAACCTTTTCCCCTCTCCTTAACAACTGCAAAACAACACGCACACACCCCGGCTGA
GGTGCCTGCTTTTCTGAGGCCTCTGACAGGACGTGCTGCAGGCACAAATTGTAATTCATA
AAGGTTAAGGGGGTCAATGCCTTTTATTACCAGTCTGAGTGCATCCAGCTTGATGGGGCG
GGCATGCAAATGGAATGTCTCAGAGTGTTCTATGCAAGAACTCAGACAGCGAGTGCGTGC
GTGCCTCTGAATGGGAGGAAGTAAAAGGTGGGTAAAGGGTGGTGGGGGGGTGTGAGATCG
GCTGCTCTCTCCACCTTCCACAGCCATGTAGGACCACACAGCCGCTGCCCGGTTAATTAG
ACAGTATGACATTGACCTCAGGTAGTTAACGGCCACTTTGATATGCGCTGTCTTGCAATT
AATATATTGTAAATCTTCATGTTTTATCATTCGGTTAGCTCTGTTGATGCTTTACACTTG
GGCCtgcggtgtactctttcattttacattctgcattagcagaaattctgcgcaagtagt
gagaaattaaacatctgacatatggtaat
>NODE_289_length_482_cov_9.271784
GTTTGGTCTCCCCCTGACAACCCAGAGCACTGCTGGCTGAGGTAACCGATATCTCTTTCC
CCTTTAAACTGCAAATTATTTTACGTTTATGAGTTTGTCTCATCTTCAAGGTCAAAAATG
TAATTTTTGCTCTTTCAAAGGGTTATAACCTTAAAAGAGAACCTCAATCCATGCTGATTA
ATGAGAGACTCCTGCATTTGATGTTTCAACGGTGACATTTTAAACTTTAAATATTTTATA
TGCATACCTATGAAAAAAAATGAAGATACGCATTCATGTGGAATAAACGCTATTGCAGAG
AAGAAAGGCTGGGCTGGGTATCATTTTAATAGAACAGTTAGAGTGCAATGGTTTTTCTTG
GTGATTTTTATTTGAGGTTTTTATGTGTGCGCAAGCTGATTTAAAGGCACACTAAATCAT
TGGGGATGGGGAGTAGTGGATTATGCATTTAATCAAGGAGTAGGCCTTGGGAGAGTGGCT
GACCGAGTCACCAGGGCATCAGTGAGGGGTTGGCTCGAACATGGGGCCCATCCTCTTTGT
TCCTCGCCATAATGGGCCATTTTTACATCGTTTGTGAGCAAAAAATGATAGAGCATGTGC
ttctgctccagctgtgttcctgctga
>NODE_290_length_657_cov_12.934551
CGTTTCATTATTAATATGTTTTTTCTCAAGTTTCTCTCTGACCCAGGACATTAAATAAAA
CATTGTATGGTTCATGAAAGATTATGAAAGAGCAGAACGTAAGCAGCAGGAGGTGTAAAC
TCAGCACAATTCATTCTGGTATATAATGTCAATGCCAGCAACCCCCCTCTCACCCTACCT
CCATGCCCTGCAGGCATATTGGCGGAACTACCAATGGATGCTAAGCTTTTTCCGACAAAG
CTCCGAAGATAAAGTATCTTCCTTTTATCCCTTCTGCAAATCAATTCTGGGCCTTACAGC
AAAATCCCATAAAATAACTTCAAACACCACTACTTACTCCAAAAATTTGTATTATGGCTA
TATCTCTTTGAACCCTTACCAGTGAAGTTTTGGAGGAAAATGATTTAAGTGTTATCTGCT
AAGACATCAGCATGTCAGCACTTCACCTCAGTTTTTCTTCACATGTCAACCTGAACCTTG
TATTTCTCTCCTTGTGTTTGGTTTTTGATTGCTTCTAACCATCCAGGCCTGGTGATAAAT
ACAAATGCTGCTTGTAAACTTAATGGCTGTAGTAAGTGCAAACAAGATGGTATGAAGCCC
TGCTGGTGCTTCGTGCTCACTCAGCTGCTGAAATATTCATTCCCTTCACTCTTCTTCAAC
AATATGATAGAAACTGGGGCTGATAAGACAAGTACCTGAAGAGCAGTCAGTCAGTGTGAT
TACTGAAGAGGCTGCAGTGACTGCTTGATTAGCTTCAACCGAAAggagccaaagaactca
ctatcaattactgtacactat
>NODE_291_length_365_cov_1.665753
CCAAAAATGTCACAGTTAATGCAAAATGGCGGACTTCCTGTTTGTTTTAGGGTATGGCTG
TAATGTAATTTTTTGTTCATTTTGATATGCTTTATAAGTATACCAAATTTCTTAGATGTA
GGTGAAAACTGCAACTCGTGAAAATTTTTCAAAAAAACAGCCTCTAAAGGTGGCGCTGTT
GAGCCATTTTGCCACATGCATGTCCAACTCCCATAAAATATCAAATTTTTCGCCACTCAT
CACGTCTGTGCAAATTTTCATGACTTTTTCAGCATGTTTAGGCCCCGAAAAATGGGATTC
TTTAGGACGAAGAATAATAATAAGAATAATAATAATAATCCGGAGGATTCCAATAGGGTC
CTTCGCACTTTAGTGCTTCGGGCCCTAATTAAAGCTGCAAGCAGCGTTGAACGGGCCCGA
AGCACACccacgcacgtcgggacgtgccgcacgtcgaggtgtgccatatagttgcgtgta
aaaataaccgtttagacgttgtctgaaag
>NODE_292_length_550_cov_14.350909
CAAAGCAGTGTCATAAGTTGTGCTAAGCAGTAAGATGACACGAGAGGAAATTCTTTATAA
ACCTGCAGGCTAACATTACCTCCCTGTTACTTTAACACAAAAGGGGTTGTTTCTACAGTA
TTAATAACCAAGCCTCACCTAAAAAATTAATTTGAAACTATGCATACAGTCGTGAATAGG
AGAGGGTAAAACTATTAATTAAAAGTGGAACAGGTTCTTATTTTAGTGGAAAGTGGAAAA
ATTATGAGCCTTTGTTAAGGAAGGCCCAGGAGCAAAGCTTTCATTAGCCTACATGCATGG
CAAAAGCAATTCATCAACTGTAATTTTGCCTCAATGGGCAAAAAAGAGGGATCAACCTCA
GCATGCTATTTATGGAGATTTACGGAAGTCTGGGAAATGCTAATGTGATTAACATTTATC
TACAACATGTTTCGAAATGGCCCTCATGTCCACGTTTTGCCTTTAAGATTAAGTTATTGC
ACTTGCTCGAGAAAAAAGAAAATTATGGAGTGATACAGAATCTGCTTTGCAGTGCAAGAG
CACACAATGCTGATTTTTTTGGAGAATTCTCTGTCACATTAGTGGAGGATTTCTTCCCCC
CCACCACCATTCCCTCCCCTCTCTCTAAATATCTCTCTTTATGTGTGTCTGTCCCCAGAT
GAAGGCGCGGCGAGCAGAGCGGCGCTTTTGTCCt
>NODE_293_length_669_cov_11.677130
CCCATCATCTGTCATCCTTTTCTTTGCTCTCTCTATCACCATGCTCTGTGCTGCAATCAA
TTCATCATCACCCTTTGTGTGCCACTGAACAGTTGACAACTTTATAACTTGCAGCTGCAC
GGGCTGACTGACAGGGGTGGAAGGGGAGCATGAAAAAAAATGAAGAAATGAATAGATGAA
TGAATGAACAAAGAAGCGTGGTTTTCAGGGAGAAAAAGTTGTTTTCTAAAAACACAAAAC
GATCTACATTACAGCCTTTTATTCCCTTTCGTCAACAGAGGAGCAGGCAGTGTAGCAGGG
AGGAGAGAGTAGAGGAGGAGATGAGGAGGAGAAAGAAGAAGAAGGAAAAAAAAGAAAAAG
AAAAACATCCTTCTCACTGATCTGAAATCAGAAAGCTTTCAGTCATTCTTTATGTGCTCC
CCGCGGCCACTCTGAGCCAGTGAGCATGTACATTAGGCTGGGGCATTTTGATGAAATAAA
AGCCCAGGCCAGCTTATGGCTAAACAGAATGGGAGCACTCACTCAGCCTGTCTCTGATTG
ACCATTAAAGCCATTGATGAATGGGCCTGTCAGGGGAGAGACAATTAAATCAAACATGAA
ACAAAGCCGTTGTGACGGCCCGGTCTGACAGAGCAAACCCATTCCTCCCCTCCATTACAT
AGCACACGGCTCCTTTTACAACCCCTAACCCACTCCTCCCGCCTCCTCTACACTACTGTA
TGTGTGCCACTGTGTGTGTGTGTGTGTTCGGAGTGAACAAGTGAGCATGTGCACATGGGA
GTGTGATGTTCTCTGCTGGAAGTGTCTGTTTGT
>NODE_294_length_750_cov_17.982666
TGGAAAAGGTAGCAGTTGTATGAAAACAATAAATATCAACATTACTAAATCCCATGATAA
TGATTCATACATTTTTACAATATAGCTCAAAATGTTTTGTTATTTTTTTCATATTGTAAG
CAAACATTAGCTTTGAGCTTTTGGCAAGCAATACCAAATTCCCATCACAGTGACAAAGGG
ATGTATAAAGAGCCAACTGAGCATAGACAAGCTGGAAGATGTTCCCATTCATATTCAATA
TTCAAATTCTTATCTCTGTGTCGGTGTATGTGCACGAGTAGTCGGTGATCTCAGCGTACC
GATTGCTGCTTGAAGTACTGTAGATTGCTGGCTTTGACATTTTCCCATTGTGCATGGTGG
TGCAGCAGGCAATAATTAAATATCAGGTGCATAAGCTGCTCTTTAATTTGACATGTGTGC
TTGAGGCAATAAACACATGTGGTGCAGTGGGGGCTGCATAATTGCAGAGGAATAAAATAT
CATATCAAGAGTGAGAGGATCATTGTATCAGGTACACGATGACAGCTCGTTTGATCATTA
TGCCAAGGCTAAAGAGGTTGGCTAATTAGTTGTCATTAAAACTCACCCTCTAATCAGGGC
TCGCTCTTGCATAAAAAATGTCCCTATCACATGATAAGCGAACAATGCCCTTAACCCTTT
CAGGCCGATCTCAGTGCGTACAGCTATTAGCTTTGGGAAACATGGGTTGACAAGTTTGAC
ATTGCTCTGAATTTTCACAAAATCAGGATAAGATGAGCCACTGTTGTCGGTATGTGATAA
GGCTGGTTATAAGTGCTTTTCAGGAAATGTCTGATATAATatcttgtattttcacagttc
ctttgatctagatgagccctgagttgtgcttttttttaacacgataagccaaat
>NODE_295_length_450_cov_12.037778
GGGCTAAGCTGCGGCTAGCAGCAGTGTCCAAGGGTCTCCACCGCGGTCCGACCTGCCAGT
GGGGCGGTCATCCAAGCGGGCTCTAATTCACAGTGACACCAATTATGATTAATCTCATCA
CTTTAGGAGAGTAGGCTTGTCAAGGCCCTAATTAAGTGCGCTGTCCCCCCTATATGTGCA
GACAGGATCAACAACACATTATATTGTCATAATGGGCATCACAATCCACGAGTCTATTTT
TGTGTTGCCTAACTTTTTAACGGCAAAAGTCCTCTGGAGGAAAGGGAATAACGTGAATAA
AGAAGCAGAATATTATCCATGCTGAGGTGACGTCACGTCTTTGCCTCCGCTCGTGTTCCT
TATTCCGATCACCCGGCTCTCTGATTAGAGTCTTCAGTCCTACTCTGGGATGCTGCATTT
CATTTCATATTTGATAATTGAGACAGATGATGTGACATAATCACAAGCCAGTGACACGTT
GACCTAACACGAGGTAAACAACTCACTGAATAACAACGACACAAATGAATATCATTAAAG
GAGTCATCTGAGAACCATATGTCAGCATGCTGGATTCTCACCATTACacctcat
>NODE_296_length_495_cov_12.620202
TTTTTTTTTTTTTTTTTTTTTTAAAGACAAGAGAGAAAACAACAGTAACAACTTTGTCCT
CCTCTTCTTTCTTTTTCTCTCTCCCTCTCTCTCTTTCTTTCTTTGTCTGTGTTTGCAGGG
CCTGTTCATCTTTCTGATATATGGGGTGTACAACACAGAGGTAAGTCTGCATTGTGTCTC
AAGGCTGTCGGAGTGAATGAGAGAAATGACAAGTTTCTGATGGGCTCCTTGCTTAAAAGC
TGTGTGGGTGGGGTGTGACAGTACGAGTGTGTATGTGTGTGAATGTGTGTCTGTGGAGGG
GGTGAGGGATGGGAAGGAGGGGAGGGGACATCGTTTCCACGCGAGCATCCCACTGCCCTT
CATGCTTGGACTAACTTATATGCATCCGAGTCCGACCATTTAACACTGACACGCTGCGGT
TCTCAACCACTCATTCCTCACCCACATTGGCTAATATTTCACTGCCTCTTTAAGTTTTTA
AACTCACGGCCCTCCATTTAGCATCCTGACAAAGCTGCTGGCCAGGGCTTTGCAGGCCCT
AGGCAGTAACCACAGCAGGACAAAAAAAGAAAAACAATATGCAAccaacaatatgcaatg
aaggagtaagggaatatcatactgagatgctgcattatt
>NODE_297_length_480_cov_8.856250
TTCTTCTATAATACACTTTTTGCACTTGCACTTTTAGAAAAGCTCAGTAGACATAAAATG
GTTCTATTTATTTAGTTTTCAGTCTAGCTTTGCACCTCTGGACAGATCAATAAAGTTGTT
TTAAGTAGGTTTGGCATGCTGGAGCTGAGAGAAACTGGGTGCAACTGCTCCTGGAAAGGG
TCTACAGGGGGAGCAGCATAGGCTGAAAAAGTGGAGATCATAGCAGACCTCAGCCAGAAC
ACGGGACAGGTTGATTTCATGCCCCAATGCAGCGGCAGTAATTGCACCCAGACCCGTTTT
ATTGCGAGTTGATTTTAAGGAGGGATGAATGGAGAAACATTCTGTAAAGTGTTTATTTTG
GGGGATGACCTTTATTAACCCATTTTCCAGGCAGGTTCCCCTGAGGTGATCTGGCTCAGT
GCTAGATTAACCCTCGCAGGCCCATGGTAGCCAGGCTGCTCCCTATCATAGAGTTTCAGG
AAGCAGAGAATGACAGTAAAATTGGACTGGCAACATGTGTGCAAACCCCCACACACCACT
TTTGAGACATGAGCTACTCACCCACCCTTGACACACAAGTAGGGAGTTTGTGTTGATATT
CCCAGTAGGCAAGTcagcaacagg
>NODE_298_length_652_cov_13.231595
CTTTAATGTTGGTGTTAAACAAAATTGCACTAACTCTTTTTCAGTCTTTATAATCTCTAA
ATGAGAGAATTGATCACCTGATGGCAAGAAAATGGCTTCGCTGGTTCTTATTCAAAGTGG
ACCTGAGGAGTGAATCACGGTATACTGGCAGGAAATGAAAAAGAGCCATGTTGTCTTTTC
TTTACTTTCTATCTCCTATCTTTTTCTTTTTCCCTCTCAGACCGGGCTGTCAGCAGTGAG
GAAGAGGAGGAGGAGGAAGCAGGATTTTTTTCTTCTTCCCCCACCACTTCCGAATTACCT
GCTGGGTCCGAGCTCTTTTATGCTCTTGTTGTGACAGGTAGATTTATAAGGCTTGAAATT
TGTACAAATCAGTTGTCATTCAGCGGCAGCTGTCAATGTGTCAAGCTGTCAGGGCCTGCT
GTGAGGGAGATGCCTTAGGGGGCTGAGCGAGGGGGCAACCGCCCAGAAAAGAAAATGAGT
TCAAACAGACCTGAGAAGCTCCTCTATTCCATAGGCCTCCCTGCCCCTGTGGAGACGCCA
TCGATTTCTCTTGATGTTGAGCAACAGCGCGCCCAAAAATGACATGGCACACTGCGCTCA
ACCCAGTCAGGCTGCGACACACCAATGTGTGCTGCACCAATCCCCTCAATCTGCAGACGC
CTCTCATTCTCTGCTAAATGGCTGGAAATCTGTAATCTCTCCAAGGAGGGAGAACACCAG
AGTTGTGTTTAGAGATCGTTGGCAATGGCTGTCGTGTTTTCATGTGCCGCTTAAGTAGCT
GAaatggaaatctctc
>NODE_300_length_741_cov_15.651822
GAAGAAGAGGGAGGGATATTTTCTTTCTTCTTCTCTGCAGTGTGCTGCAACTCAGAATTG
GTTGCAGCATGCAGCGAGTGTTCAAAAAAATGCTATTCAAATCATCAGCTGTGGTCAGTC
AGTCTGCTCATGTTTCCCTCCATCCTCATGAAGAAACAAGTGAGTCTTTAATTAATGTCT
GGATCATCAACTTATGACCTTTATTGGGCAAGTCATGAGCTTATGGGGAGTCTCTTTTCA
ATCACTGGATCCATAGTAATGCATTTCTGCAGAGCGTTGAGCATAGTTTCTGGTTCTCAG
ATATCTACTTTTATTGAACAAAAAAAAGAGAGTTTTAAAGCCTACTGTAGGTAATGAATG
AGAATATAGAGACAGATAGGCAGGCTGTGTCCTCAGTCAAGCTTCAGTGCAATCCTCCCA
GAGATTTATTTCATCAGCGAATGCAGTTTCCATAATCATATCTGTGTCCTCATATTAGAA
AGATAATTAACAGCACTAATGATCACGTTAAGTTCATTACACATTCACTGCCAGCTCAGA
ATGAAGTTGACATTATGTTGCCTTATCATCAAAGGTGGCGTATTGTTGGGAAGTCATTAA
AATGGAAATGAGTGTGATGTTCTGATGTTAATTGCAGAGGGAAGAGATGAGTTATGTATT
TAATGCAGCATTTAAAAAGCCAATGAGGTTCCTATCTGCTAAATAGGGTAATTAATGCTA
TATATTACTTATGTTTGTCCAAATGAAGGAATGAAATTAGGAGATGATGACGCCGACTTG
CTGTTTATCTGTCACAACACGGCTCTAGTTCGCAAACTTCATTATTACTCTCTTTTCTGT
CTGTAATATTTATATAATCTCCCCTCAAATTACTCCTTTATttct
>NODE_301_length_565_cov_9.686726
AGACACAAGAGAGTGAGACAGAGAGAAGAAAAGGGAGACACAAAGAGAGAGGGGAAACAT
GAGAGACAGCGCGAGAGAGGCAATGAAAGTGAGTGGAAATGACTGACAGTCAGAGGATTC
ATCACAGGTAGAGAGTGAAGGCTCTGGCCACAGAGGGACCTGGTGAGAAAGCTAACAGAT
CGCAATCTGAGTTTTCACTCTGCGCCGCGGCTAACAGCTAGCAGCTACCCTGTCACCGCT
GCCTAAACAAGCCCAGTGTTTTCATCTCCATATACACAACGCGGCACTCTGTCTTTTCTT
CTGATGGAGATAAGATGTATAAATTATGAGCAGCTGACAAAGTCTACTCCAGCGCCCCCG
GCGTCTCATCAATCACTAGCCTGTGTGTCAGCAGGTAACTGACGTGGCCCCCGGAGGCAC
AGCCCCCTCTTTAGGTGTGTGAGTGTTTTTGTGTGCAAAAAAAGTGTGTTTGCTACTGTG
CAAATTGAGCTTTTGTGCACGTCTGAGCATCGTGTCTGTGTGTATGTGAGAGGCTGTGTG
AACAGCTGATTCAGTCTTAACTCCGCGCTGTAAGAGACAAAAAAGAAAATGAAATACATA
CAACCCGCACACACCAGCTACTCAAAAACAACTCCTGAGTATGTGTGTGAACTCAAGGTT
TTACTGTTATACCTTGGGGTTATCTGATGTACTGATATACTCCAAAGAg
>NODE_302_length_805_cov_17.596273
ATCAACCAAAGAAATACAAAAAAACAGGATTGGGCAGAGAGAGGAGAGAAGAGGAAAAGC
CAAATGTTAGAAAAGAAAAGAAAGAAAGAAAGAAAGAAAGAAAGAAAGAAAGAAAGAAAG
AAAGAGAGAGAGAAAGAAAGAAAGTAAGAAAGAAAAGAAGAAAGAAAGAAAGAAAGAAAG
AAAGAAAGAAAGAAAGAAAGAAAGAAAGAAAGAAAAAGAGATCTGTGAATTTCCCCTTCC
TCCCCTGAGACCTCCCTTGATGCCAAGCATTCATCATCCAGCCTCTAATATCAGTTATTC
TGTGGCTCCTCTGCTTACAGCAGAATTAATTTCTGCTTTAATTACTCTCATCGGCGGAAT
GCTGATGAAGGAGAGGGACGAGGCATTCTGGGACTCGGGCCTCATTCCACTGCTTTAATT
TGAATGAATTCCACCCGGAGACGCTGGCAAACAACTGGCAGCCGAGCCCCGGGAGCCACT
CTGGGACTGCGCAGAAGAGCTGCAGCCATGGCCCCCACCAACCAAGCTACCTTGTGTGTG
CGTGCCTGTGTGTGTTGCCTTGCTTGTGTGTATTATGTGGAGCATGTTGGTTGTGTGTGA
GGCTGAGCGCTGTAGTGAAAAGGTAGGGAGAAGGCACATACGAGACGGGGAAAAGAGAAA
CGAGATTGATAGATTAAGTGATGAGTCTCCGTGCGCTGTGTGAGCATGTTTGCAGTGTTT
GTGTGTGAAGTTGCATGTGTCTTGCGTCCACATAAATGCACTCAAGGATACGGGATGAGA
AAGTCGAACTTGTATAGAAAACAAACTGTAAATGATTTCATACAGAGGGAGACAGTGAGA
ACAGGTCCGTATGGAGGCAAACATAAGAAATATGAACAACATCACTGACTGCAGCCCTCT
GTGTAACACAAGTGTTAGtttgagagcaaaaatcattaatacttaattt
>NODE_303_length_608_cov_13.554276
AAATGTATTTCATGCATTTATCAATGTTTTTGCCGTGAGTGGCCAAATACCACACCACTA
CTACATTTTAACCCTGATTTCATAAATCTAAGCACTAAAATGCCCAAAAATCATGCGTCA
CCGGCCATCATTCTTCCCTCTTCACCATCGATGGATCTTTCTTTTTTTTTGTTTTTCCCT
CATTCTCCCCCCTCTGTCTCTTGTCCTTCTCTTTTATTGCTTTGTACAGCAAAGCACCAT
TACTGATCCCTTCCAAAGCACAAACTAAAAATCTATCCCGTTGTCATTTGCTGCACCGTG
CCATCTATCATCGGGGGTGCTTGGCAGCGTCTCCATACGAGAGAGGAGGTGCTGGAACAG
GAGGCAGAGTCAAGGACTTTCACGCGCAACAAAAAACTTGTCACAATTATTTATGGCTCT
TGCTGGGACACATAATAGGACACATCAAACTGCTGTTTTTTTGTGTGATGAGCGCCCTCA
CATCGCTGGCTCCCTTGTCGAAGTGGGTCACAGGCATCTCTTGCCTTACACATACAATTT
CCAAGACAATGGCGGAGCACTTGGGGAAGTGACAGTGACAAATACTGGAGCCCCCACGGA
AAGCTGGGCAGGCTGTTACATGAGTGATTGCGCCAATAATCATGCGGAGTCGTCACGTGT
CTGTGGAGCAAGAGGGAGATGGGCAGCAGGGGTGGCAGGGGGTGGGAagagacagagcgg
gagagaaagagaggcagggagagagagggaga
>NODE_304_length_495_cov_12.975758
TTAAGTATGATTATTCTAAGCAAGGCTCTGAGAAAACGTCTGTGTTATAATCCAGGGATT
TGAATAATCAGGTTGAAGATAATGGGCTGGGCTGGCCTGGGCGTAAATAGAGAGCATCCA
CTCATCCTCCCAGTGCTGAACTTAATGAACTTTTAATTGATGCGGTTTTGCAAGTCCTTT
TGTCATGCAACAGAAACAAGCCTCTCTGCTGATGGGCCTGTTTTCCCGACTGGCTTCAGA
TTGGTTTACAGCAGGCCCTAAGTACCATGTAGTTAGTTTCATGTGTCATATAAAATCTGC
CCAGGCACAACGACGCCTGCAACTAAAACCTTAAGTGCATCCACAGGAATCACTCACCGG
CTTTGCACTTCCGTCTTAAGGAAGGAGGAGAAATTCAATCACTGCCGGCTTGACACACCG
AAGATGAGGCACGTGTTCCTGCTTTTAGTTGTTTCGAAGAACACTCTGGCAAGGCAAGCT
GGGATTTCTGTATGGCTGAATAACATCCCTGATATGACCAGATCCTGAGTCACTCAATAT
GTCAGGCCGTGTTTTTCCCAGCCCACGAATTGTGATGCATAGATAGAGATATACCCCTGT
GAGCCAGGTCATCTTTATTCAATGATTTGCTTATTTAAa
>NODE_305_length_552_cov_10.632246
GTACGGTCATGGCGTGTGCAAGTGGCCCGGCTGTGAGAACATCTGCGAGGACTTTGGACA
GTTTTTGAAGTAAGAGCACGCCCCGTGACAGAGATGTAACACCGCAGCTGATATCCGCTC
ACCTCTCCCTGTTAACACCATGCGGTAAAGTCTATTTTATTGTGAAACGCACAGGAGCTA
TCCCCCTCTCCGTACAGCGCCTCCTCTCTCAGTGGGTACAGGGGCTTAACAAAGAAAACA
TCACTGCCTTTCAAATAGCACATTTTGACCTTCCAGACAGCTAGTTGACAGGGTTCTGCT
CTAGCAATGCAGGATTCAAACCAACTCTGATCCATAACAAATTTCCTTCCTGGCGTGGAG
GGGCCTGATAGGTTTGTGAAAAAAGCGTCAAAAGCTAATGGCAACTCGCACGGCCGCACA
CTTACCTCCACAACAAAGGCCCCCATTCACTGTTGTCATGGTGCAGGCGCCAGAGCGAAT
GAACTCTTCATGCTCCATCAACAATTTAGTTAATTAGCTCATTTGTAATTGGCCGGCTTT
GTTGCCTGGATGTTAGTGGGGGGACATCAAAGGAAGAAGGTGTTTGCAGCACTGCCGATT
ACAGGTTATCACATTGCCACTCACTGAGAGTCTCTCCCTCTCTCTCTCTCCCTCCCTCTC
TCTCTCTCTCTCTCTCTCTCTCTCTCTCTCTCTCTc
>NODE_306_length_646_cov_6.868421
GGGGGTGCGGGGCTGACAGGTGGAAAAAAACACTCTCATCTGACTAGCCTCCTCTATCCT
TCCATGGGGCCCCGTATGAGCAAAGTAATGAAGTCCAAATTACAGCACAGGATTGCTAAG
AACAAGCCTCTATTGTTTGCCCTCGGGGCACACTAAAGCACACTAAATGAGTGTCACAGC
AAGCAGCGGGGCACAGACCGTTACTGCACTATTTAGTCTGTCCCCGTTGTCTCAAGACGG
CCCCGTTTCAGAGGTTCTCAGATCAGACAAATACTGCTCCCCTCCTCCCCCCTCCTTCGC
CTTCACCCTTCCTCTGTACAGCTAACCCCTCCCCAACTCCTCACCCCAAAATAGGCCAAA
TCTCCTCTATTGTGTTTCGACTGCCTAGTGTGAAATTCACTGTGACGTTAAATGTTTTCT
AATGAATAATTACTGAATGGATATGCAGGGGGAATATGTGTAATGGATTGTAGACTGCAT
TTTAAAGACGTCTTTTTTGTCTCTGCTCCGTGGTATTTACAGGACAAAAACACTTGGCCT
TTCTCAGAAGAAATGAGGGCCATAGGCGGAGGATAGAGGCAAGGGAGGAGGGGGGAAGGA
GGGCTTTGTGTCAATTAGATCCAATGGATTATCTTTTTTAATGTTTTTACAGAGAGACTT
GAGAATCAAAGGACTTCTGCTTCCAAAGGAGAGAGAAAAAAATACAAAACCAACAAAAGC
TGTGAAAACCTTTGGTCTAAGTGTtggtgctgcgaatgcaaaacagattggtggaatttt
tcccactatg
>NODE_309_length_229_cov_1.550218
AGCTTTTCATGCCCTGAAAAGGCCTCTTTTGCCACATAGTGGTTCACTGAATTATATCAC
ACAAAGTCACTTGAAACAACATTTGCCTTCATATTTATCACATTTGACCACATTGTGAAC
TCAAAACATGTTTGGAAACATTGTTTTTGAAACACTGCAGTTTAGCAGTTTTCATGCTCT
GAAACAGCTTTTCATGCCCTGAAAAGGCCTATTTTGCCACACAGTGGTTGACTGAATTAT
ATCACACAAAGTCACTTGAAACACCATTTGCCTTCATATTTATCACATCTGACCACATTG
TGAACTCAAAACATGTTTGGAAACATTGTCTTTAAAAAACTGCAGTATTGCTGTTTTCAT
GCTCTGAAACAGC
>NODE_310_length_822_cov_7.945255
GCATTCCGGTTCAACATGTATACTAATACCAGCACAAAAAAAGTAATTAGTTTTGAGCAT
AATATGCATGTTATGATTGATTTCATGTGGAGCAGCTCCAGAGATGCTCTCGGCTCGGTG
CTGTATGTTCCGAGATGATGATGCAATGAAAACAGAAATGCATGGCCTCTGCTCTGTGAC
CTGTAAATAATTGATAAATCAATTTTCTTGACTAGAACACCAAATAATGGAGCAATGCAA
TTCTTATCAATTACATTTTCGTCTTAATTGTTGACTTCACTTAGCACAAAGCAGCACAGC
GAAACACCATGCCATTTTTCAATTAAAAGGTCCAGATGTTTTTGGAGGCTTCAGTAGACA
CAGGCAGTTGTGAGAAATGCTTTATCTGCATTGTAATAATCACTAGAACATCAGCTCCAG
GCTGCATTTACATACTCATGTTTTATTCCAGCCCTCTTTCTAATGCACCGCTTAATTATA
CTGAGCGCAGACAATGTCAGACCCCCATAGCCCCAAATTTATTATTGCACTGTGTGAAGC
TGCAACCATCAAACCTAGTGTCCCTCATCACAACACACTACACTCATCACTACTCTCACT
GTATGGAATACATATCATGCTCTCAGTATGGAACACATATCACATTTTCTGGTTTTAATC
ACACCTGGGATGGCAAAATTCAAACTGAAGTCACACCTCAGTCTGATGTTCATTCCCTTA
TATGTGTAATGTCTTCACTACCTAACTGTGCTGCAGGATGTCACATGTAAAGTACAGTAT
GAAGGATTTAATCTCACTGACCCAGACGTGCAACTTTACATTATGAACAGACAAACTCTG
GGCTCATTAATGTGTGTTAAATGTCTTAATCATTTTGTGCTATCAAGATTCGTGTTGTTA
ATGCCACAAGTTGTTTTTCAAGATAAAGATTAGAttgttatgagaattgtttttataaat
gtgatt
>NODE_311_length_679_cov_9.549337
TCTTGATGCATGCTCCTTTGGCATGAAGGACCTGAATGGCAGTTTTGATATGTCTTACCA
GACCTCTCTTTCAGGGCTTGTGCAACTAGAGGTCACCTCTTTTGTTTTGTCCTTCACAGC
ATGCCTCTGTGATATACAGAGTTGTCTCTGACTCCTTATGTCGCGTCTTCTTCTGTGTAA
CGCATTTTGGCTCCTATAGCCAATAAAACAATCCCCTGCCACTTGTTCCACAGCCTTTTT
GTTGTTTTGTGTACTTTGGCTTTGTGCACAATCCCAGTCCAATGCTAGTGATCTAGCTTT
GCATGGCATCGTGTGTTAGCTTAGACGTGTGTTTGTAAAGAGGGATGTTCTCTTTTTTCC
AGCAAAGATGTCACGGAAATTAAGCTTGCCTACTGAGCTAAAGCCAGACTTGGGTAAGCC
TTGACTTCGTGTATCCAAACAATTTGTATGAAATGCAGTATACTTTCGCCACTCCGACTG
GACTCCACCACATCCCATAAGTCCAGTTTTATCTGGTTATTAGCCTCAAAATTGGCAAGC
TGTGCAGATGTTCTCCTAAGTTTGCATGAGTCAAAAGTAGCACTGATCTGATCTGAATTG
AAATTATTTTGAGCTAAATCAAATTGTTGCAATTAAACTCCCATTTTCTGACCACGTTGG
GGGTTTCACTAGAGGTCAGTGGTGCTGAGCTAAACTTTGCACAACCCATTTCACTATGAA
GCTTTCTGTAACTTTTGCAGCTTTCCTTTTCTCTTCTATGTTCTTCATGTCTTTCTTTTC
TCTGTCTGATtggttcctgaaaatagaaagatcagaaagaaaa
>NODE_312_length_613_cov_16.910276
ACTGCAGTGGGGAAATACTACAGCAACAGGTGAGACAGTATACAGTCTGAGGCGCCCAAC
CTCTCAGTGTGCTTTAACACACAAAGTGAGAGAATCCAAAGGGAAAGGACGAGGACAGGG
ATGAGAGCAAAGGACGTGGGGATCATACTGCCCAAAAAATGTTTGCAGACTGGATACTGA
ACACCGTTGTTGAGGTTACTATTTATCTCATGCCAGCCAAGTTGGCACGCACATCTGGCG
CTGGGTACTTAGTGCAATTATTTATGATTTCCTCCAAGATTTAAAAGCTCTTCGCCCGGC
CTTGTAATGCAGTAACTGATTGCACTGCTAATGTAATTAAGGGGAGATTATGATGTCCAC
GTGGCACACCAGATGGTGGCATTCACAGCGATGGGGGAAGGCACAACTGGCACACCACTG
CACAAGGGCAGTGAGGCGCAGTCAGTCGGAGCAGTCCAGACTCCCCACCAGACGGAGGAA
AGTATATGTGTGCATGCGTGTGTGCGTGCATGTGTGTGTGCGGCGTGCTTGCACAGATGC
ATGTGAGTGTATGGGTGTATATTTGATGATAAGTTGAGCGATAAAGTGTAAGCTGATAGA
GATGAGCAAAATACCATCAACAAAATTACTGACACTACACCAAGTGCATCGGATACATGC
ATAAGCTCAAAAATGCACCATACAGGTCAAATAAGGACCTACTGTTTGATCTTGGAAGGT
TCTACATTATCTATAGGCAAtttaagaaatcgctgtt
>NODE_315_length_479_cov_4.317328
AATACGGGACCGATGTCGCCTGAACCGGGCCAAAAGCTCCCGTTTGACTGGAGACCACTT
CACTGTGGCCTGCCATATGATGATTGTGGTGGTGGTGATGGTGGTGGGGATAATGATGGG
CTGGGCTGATTTTGAGGGCCGCGGAGTGCCCCATGTGTTCTGGCCCGAATGGACTCGGCC
CCAGGCGGGGTTCCGCAGTAATCTCCCCAGGGTGCGAGTGAGCCATTGAGTGTGGATGGC
TGCTGAACCCCGGGAAGCCTGTCACGCTCTGAGGGGTATGGTGGTGATGATGGTGATGGT
GGTGAGCCCCTGCCAAGTCAACTAATCTCAGCGCCGTGTTCCGTTTGGAAAACGTAGGGT
CCATCACGGGGCTTCCCAATGCATCCACGCTCATTACTTCCTAATTTTAGAATAACTTGA
CAGCAGGCAAAATAATAATGATGATGACAAATATATTTTAATCGCAATGAAAAATAAAGA
AAAAAAAAACTTTATAAAGTTAAGTCTATCTGCAGACTACATGGAATCCCATTCGGTTGA
GAGGCAGCAGCAGGACGCTTTGATACTGAATAGAGATTCATGGTAGGCGCTGCAGCCCGT
GGAGCTAAACAATCACCCTGCGC
>NODE_316_length_735_cov_16.931973
ACAAACACTTTGAGTGAGGTGTAACTGGGAAAGTAAATGTTAGTCACTGAGAAAACCTTA
GAGCCATCCAGAAATTTGGTAGGTGGAGTTAGGTGGAAAGGTTTTAAAGAAACTGTGACC
TTTTTTTAGTCATTTTTCATCACGTTAGATACAGTTGCAACTTTGGGAGTTGACACAGTG
GGCACCAAAGTTTACTTTTAAAAATAAATAAATAAATAAAGACAGAAAGAGGAGAACGAG
AAGGAACGGAGAGGAGTAGAGTCTGGGATACAAGCACAAGCGCCATGGCAACACATAGAA
AGAGGAAGAAAAGAGTTACCCATAAGTAGCCGCCGTTTCACCCGCTTGTCCACATCAGCT
ACTGACGTGGCATTGAACTCAGAGCTCTCAATTGCAGCCTCATCTTTCTCTAAAACACAA
GTGACAAGGGGACAAACAGTGAGCAGCAGGTTAATGAGAAGCCCAAATGACCAGACCTTC
AGCCCCTCTTGGCGTTTGAGCAAAAAACCAAAGCCAAGAAGCAAGAAGCGATGAAGAAGT
GCCAAAATCCCTGTTAGAGTGTTAATCCCCAAACAAATGATAAATCCCCCAAAGCAAATC
AAAAGAACAAAACAAAATAAAATAAATGAAATGATCAGTATCAGTGTTTAGCTTACAAAA
TGAAGCGGTAGGTAGGTAGGTAGGCAAATAGGTAGGGAAGGGGAGAAGAGAAGGTTCAAG
GCTTACATATGAAGAGTTTTTAAAACGAGACAGGTTTGGGATTTTAGGGATGGAATGGGT
TGGGGTGAATATTAAGGGGGATTTGAATTGTGATGTTGACGTTGCTGTTGTCGCCGATGG
AGTTTCTGTCTTCCATATCAAACGCTTTCTCAGCAATGa
>NODE_317_length_180_cov_2.311111
ATGCGGGGTGGCCCCTCGGGGCGCCCCGGCCGCTTTGGTGACTCTAGATAACCTCGAGCC
GATCGCTGGCCCCCCGTGGCGGCGACGTCTCATTCGAATGTCTGCCCTATCAACTTTCGA
TGGTACTTTCTGTGCCTACCATGGGGTTCGATTCCGGAGAGGGAGCCTGAGAAACGGCTG
CCACATCCAAGGAAGGCAGCAGGCGCGCAAATTACCCACTCCCGACTCGGGGAGGTAGTG
ACGAAAAATAACAATACAGGACTCTTTCGAGGCCCTGTAATTGGAATGAGTACACTTTAA
ATCCTTTAACGAGGATCAATTGGa
>NODE_318_length_578_cov_6.614187
TGTGTTAAAAGGGGGGTTAAGCTTTTATACTATAAATATGGCATGAAAATCCCACTGTCA
ACGACACATTCATTCTAAGGCCTGTATTAACATAAAAATGAGGGCTTGTTATACAGTGAG
ATTTCAATAAAAAGAACACAAAATGCATTTAATGAAATTCAGATGCTGGGCCCTAGTTCC
CTGAATCTCATTAAATGAGCTTTGTGCTGTTTTTCCATCTTCTCTTTGTAGAAGAGGTCC
TTGAGTGCCCTTAATAATGTGGCAGATTTCATCATATTCCTGATTTAAAGAGGACAATGT
CTGTCTTGTTCACTTGTTCTTTTCCATGCCCAAGCCAATCTCCACAGATGTAGTCGCATA
GTTCCTGGATCTGCCTCACGATAATATTCCATCTTGTGGTGCATTTTCTTTTAGTTACTG
AAGTTTTGTTAAGGCTCACCACTAACTTATATTCTCCCTCTTTTTCTCCCTCCCCTCCCT
TCTGTTTCTCTCTGCATAGGATTTGGTTTCATAACTTTTGAGAGTGAAGACATCGTAGAG
AAAGTCTGTGAAATTCATTTTCATGAAATCAATAACAAAATGGTAAGTCCACACATTTTT
TTTTCAATTTCAGGTGGACGTTGAAGGATTAATATTTGATTTCTCCTTTTCCCTAGTATT
AATAGCATAGCTCGAGTGTGTGTGTGTGTGTGTGTGTGTGTGTGTGTGTGTGTGTGTGTG
TG
>NODE_319_length_728_cov_18.284340
TAAATTACAGCTCACAACATACCACTCTCCACATGAAATACACAGAAATTGAGTGTAACT
ACCTTTAAATAAACAGCCAAATTTAGGGAAATTATTTTGCATAGAGAATGCAATCTCTAA
TTTCTACCAGGAGGTTATATTAAACCGAAGACAAGCCAAAAGCAGTAGCTGGAAAACAAG
CAAGTAAAGAGCAACTCAGAGATGCAGTCTGCTCTGTTTGAGTAAGGATGAGATTATATT
GGATTAAAGGGGATTTTTGCAATGCAAATGAATGCACCTCAAATCAATAAGGCCTGTTCT
ACTCAATATACAAACTAATTAAGAGGTAATACAATCAAACCTGAATAAAATAGATTGTGC
AGCTTCCTCAGAAAGAAATCCAATCAAACCTTTTTATGTGAAAAGATAAAATCTAAAGCG
ATCTTTCTTTGTACGAATAATGACCTCGGCTTTGTGTCCATTTAATAAGGAAAACTTGTC
TTAAGAGGTTACGCTCAATGTGCATATTCTAATCAATATGAATTACATAGGGTTTTATCT
ATGTTATCTGCTCCAGACTGCTAAGCTAATTAATGTTTTATCGAGTGTTTTAACTCAATT
ATTTCGCAAAGTCAAAGAGGTTCAACACAATTTTCTATGAGCCGCCGGAACATTTTCAGT
GGGGAGGAAGCAGTCAAGTTGTGCAGCTTTTAAAGGAGACACAACTACCAGAAGACGTGT
TTTAATCTTGGAAAAGTATTCAGCTCAGATGTTCAAGGGTTGGTGCAGCTATCTGTGAGG
CACATTATTTTATGTGTCTGTGGAGCTCCATGCCTCTCTCATACACTCTTACTTACATTT
TGTGTTGGATTTGCTgggtatctttgctaaag
>NODE_320_length_145_cov_4.372414
CCAGACGTGCTAGACACCTGGAAATGCCACCTGCCCCACCTAATTTGGCTATGCTGAAGA
CGTCGGTCTAGGTCCCGAGTCTCTACGACCTTCCCGTCCCGAGATACAGCAAAAAATCAC
AGGTTTCTCCCACTTCCTGATGTCATAGAGACTCGGGAGTAGGCTCAGTGCGATCGCGGC
AGCAGCAAATGGGGGGGTAGACACAAGTTTCATGTCTCTAGCACTAACGGTTTTCCCAAA
CCCAGGCCGAAACCCTAACCCTAACCCAAACCCTTGCTGCGTTATGCAc
>NODE_321_length_310_cov_1.109677
AGAGGACGTGAAGTGAGAGTAAAAAAAGACAGGACAGAAGAAGAAAAAGAGGAAAAGGAA
AGCTGATGAGGACACGAAAAGTCAAGGTGAACTAGGAGAGAAAAAGAGGACAAGAGATAG
AAGGAAAGAGGATGAGGAGAAAAAGAAGAGAAAGAAAAGGCCATTAAAGATGTAGGAGTC
GAGGGGAGGAGATGAGAGGACACGAAGGTAAGTAAGAAGAATAGGACTGAAGAGAGATGG
AAGAAGAAGAGGACACTGGGAAGCAGAAAGAGCATGTGAGAAGAGGGATGAAGAGAGGAA
AGAAAGAAAATGAAAAGGAAGGAAGAGGGGGGTGAAAATAAGTAGAGATGGAAAAGGGAG
GAAACAAAACATCAGTGGAAACAGATGGAGAGGGAGGAAGTGTAAGGATTAAAGAGGAGG
AGAAAGTAGGAAGAGGAGGTGACGGAAACAGAGg
>NODE_322_length_447_cov_3.950783
ATATTTTTAGCATATTTGAACAAATTATGAAGTCAAAACATGATTGTAAACATGGTTGGA
AACCTGGTTGGAAACATTGTCTTTGCAAAACTGCAATACTGTTGTTTTCATGCCCTGAAA
CAGCTTTTCATGCCCTGAAAAGGCCTTTTTGCCACATAGTGTGTTCACTGAATGATATAA
CACAAAGTCACCTGAAACAACTTTTGGCTTTACATTTGTCATATTTGAACACATTGTGAA
GTCAAAACATGTTTGTAAACATTGCCTTTAAAAAAGTGCAGTATTGCTGTTTTCATGCTC
TGAAACAGCTTTTCATGCCCTGAACAGGCCTCTTTTGCCACATACTGTGTTCACTGAATG
ATATCACACAAAGTCACTTGAAACAACTTTTGGCCTCATATCTATCATATTTGAACACAT
TGTGAAGTCAAAACATGTTTGTAAACATTCTGTTTTAAAAACTGCAGTATTGATGTTTTC
ATGCTCTGAAACAGTTTTTCAGTCACTGAAAAGGCCTCTTTTGCCACATAGTGTATTCAC
TGAATTATATCACACAAAGTCACTTGAAATAACTTTTGGCTTCAGATTTAT
>NODE_323_length_671_cov_9.368107
AGACCGAGTGAGTAATTCAATAAGTCAAGTATTCATTTATTACTTTCCTTTTCAATCACG
GGGCATTTTTTTTTAACTTCCCCCATCCACCTCCACACTGAGAGAAAAAAACAAAAAACA
AAAGTGATACGAGTTCTGCAACTTCCATCTGTGGCAGCGCTCGTTGTCTTACTGCAGCTT
AATTACAAAATATTGGCGCCGTTTTCTGTAAAGATTACTCACTGTAGGAGGCTCTACGTA
ATTTGGACCGGAGGGTTTGTCACAGAAAATAATACAATGCAACTGGGCTTTCTGTATTAG
ATTTCCGCTTTTAGCCTCCTTGACATTTCAAGCTGCATGAACTAATACATCTGTTATTTG
TTGATCATTTGATTATTAACATACTTCACAAACCAAATCAGCTGCCCTGCTGGAGACGCA
GATACAGCTCAGCAGACAGTCTGGGTTTTCTCGCCTGCCACGCACAAACACACTCGCAAA
AGATGCACAATTCAGCCCTCAGTGATAAAGGAAAGCGGGGAAAAAACATTCATCTTCCCC
TCCTTTGAGCGTATGAGCACTCTGACACCGGCATGGAACAAAGCCCGTCATCACATTCTA
ATCTCGAATTTCAGGGCTTTTATTTCACCCAAATGCCACCCTGCTGGCCTTGTGAATTAT
TGACAGACTGACACCAATGCGAAAGGACACATAAAAGAGGCTAAAAGCTCCGGCCCTGGa
agagcttgtcctctcctattgccatcaacagggagacaaactctgctaatgctccactgg
aagctcacggtaactttgagactgaagtaccaaca
>NODE_324_length_769_cov_12.720416
AGCTACTGCAATCCACAGGATTGACTACGAAGGAAGCTGAAGTCCTGTTTTAAGAGCATC
AACCCTTCAGGATGGCCTCAAGTCAGTGCCACAGACGACACCAAGTAAAACACGCCTCCG
GCATGTCACCATCTCACACACTCCACCAGGTTTCTGAATCTGAACAATTCCCGACAATGT
AAATAAAGAAACCACAGCTGACAAACACAGGTTTGTCTAGGCTTATTCATATGTTTTATT
TGTATGTATTTGCACTTACCCTCGATTTGCCTTCTGCGTCCATTAAGTGTTCCACGTACG
TTACCTCACCCACTACAAATCAGATTCCAGAGACGACACACACCAAGGGGAGAGAAGCCG
AGAGAACAATGGGGGTTTAGAGCAGAAACACAAGAAGGGCGGCCGGTGACAGTGAGCTCA
GACTGCCAGTCCTGAGCCTTCCCCCAGCACCTCAGCAGCACAATATGGTACAGGTCTACA
AAAAGCAAGCTTGAGTCTTTAAAAAAAAAAAGAGATAAAGACTTCTTAGCCTGTCCTTGT
TGGAATTCTCCCAAAACACCAAAAGCAATAGACTGAGGACAACAACTATTGAAATGGCCG
ACAGCCTTCCTGTTTTGATATAATGCCCTGAAACACCACCTTCTACCTGAAGATAATTGA
CCAAATAATTTCAAGTTGGCAAAACCCGTTCAATGCCTCAGCCCATTTCATTGCAAACCT
GAGCATGCTTTGTCAAATGTCGCCGTTTTAAACCTCAGGCTAATGCATCAATACATTCGC
CCATCAGCtgagcctaagagaaaacctacagctagaaaactaaccgtaatcttagtgacg
ataaactcttgggggaaagaagcttctctaactacaaacctgttcataaagtggacctgt
tcctgaaatgcac
>NODE_325_length_347_cov_3.178674
TGATGGATTAACTTTCTAAAACTGAGGTGTTGTGTCTTGCCTCCCATTAAACAGTAAACG
ATAAAAGATTCACATCATGTTTGTCCAGCACGACAACGGCAAACGCCATGTCATGAAGCA
AACACAAATGAGATTGACAATCTTTCTTCTGCTTCTCCTTGCTTTGCTGCTTCACCAGCT
CCACCTTCTCCCTCCCCTATGTCCACTCCTTGCCCTTACCAGCTTACTGGAATACCTTAC
CGGGATTTGCTGGATCTCTCCTGTATTTGTGATGATCTGCTGCATGACCTGCATGGTCTG
GCCTTGGGCTTGAGCTGTCTGAGCTTGACCCTGGGCTGCGGCAGCCTGGACAATCTGCAC
CTGCTGACCCTCACCCACCTGCATAGCGACAGGCGCACTCTAATGTGGAGAAGAAAATAA
AGGAAGGGAGAAACAAAGATAgacagaaagacattacacaaacacattagtagttgacca
acaactggctc
>NODE_326_length_731_cov_9.354309
GACCCACATAGATTGCACTAATGATTCAACAGCAATAGTTAAACACCAATGTTGTCCATA
TCCGTTGGCCTCCCCCTATTAGAGTTTAATAGTGAGACTGAGCTGGCCAGAATTTTTGTA
GAGACAGGAAGCAGGCACCAGTGGATTTTTTTCTACTTTTAATGTTTTTTTGTTGTTTGT
TTGTTTTTGTGGTGGCTGCTATTTTTTGTTATTGTGTGTTTACTGTATGAATCACTATAT
GAGCTCCTAAACTAATTAAATTCCTCTGTGCATCGGTAATGGGAAGCTAAGAGATATAAT
TGTTGTCATTTTCATGCCATCCTTTTAATTACTTTCTGGTTCCATTTCATTCCATTTGAA
TTGACAGCCTGATCAACTTTTAATTGCCAGTTTTTGCAAACAGCTTATCAGCCTGTTCCA
AGCCTGCATGCAGAGTACTAAATGACCTGGTCAAACACACTCACAAACACACAAACACGC
AGCAAATCCCAGAGCAAATGGATACACGTGCACACTGAGCACACACATGCATACCAACCC
TCCGCACCAGATGCATGGTGGAGTTTGACAGAGTGAGATGCGGATGCAGCAAACAGGAGG
CCCATTCATTTCCCTATAGAACAGCAGCAGCAGGAAGAAGAGGGGGAGAGGGCACAAAGC
AGGGAGAGGAGGGAGAGCTGGGAGTACGATGGAGATAGCAACGAGTGAGGTAATCCATCA
CTTCATCCATAAGCACCTGCTGAAGTAGCATAcagctttgtgagaccaaaaatcttaaat
ctcatttctattaacattatacatctgattccttaaggagaaaaacagtttactgtaatt
taatgtatttagcattaatgtggacattttgctat
>NODE_327_length_695_cov_22.435970
GCAGCACATCAGCTCAGTGGAAACTCTGCTGCTGTAGCTACCGCTGGAACGTACAGGAAA
AGAGGCAAGGCAGCAGGGGACGGGGGCAAGGTGGAGGACTTGGTGGAGGATGGGTGGGGG
AGGGAGGAGAGCAAAGCAGGACTGTGAGATGTAAAGAAGTAAAAGGAATGAGGTGATAAG
TTTGGAACACAATGAGGAAGAGGGAAAGTAAGACAAAGAGAGGTAGTGCGTGGCAAAAGC
GGTTACACATTGTGCAGCAGACAGACAGACAGGCTGGACAGAGGTAATGAATGCAGTTAT
TAAATTGTTTCAGCAGCAAAGAGGTCTATTCTTATGCCATTATAAAGGGAACAATTTATC
CCCACTGATCGGCCCTGTCTCCTTTCTCCTCGCTCACTTTGATCTGCCAGCATATTGCCT
TGATGTGTCCTATTCAATAGCGAATCTGGGGCAATTTTAATGCTTTTGTACCTCGCCACC
GCTCCACTTCTCCCTCCCTGTTTAAAAATAGCTGTTAATTATAAGTGCAGTTTAAATGTC
TCTAGTGACCCAGAAATGCAGGTTGGAGTGAGAAGAAGGGATTGAGCATCTCCAAGTTTA
AAAAGAGCGAGACACTATTTCTCTCCCTCTTTATCATGCTTTCTTCAATCTCTCTTTTCT
CCTCACACCCCCTTACCACTTCTTTGTCTTCTCCAATCACCTCCCCTCCGATTCTACTTC
TCCATTCCTTTAGTGTTCCTCCACATTTCTTTTTCGCTATCTCTCGCTCTCTCCGTCTCC
TCTGTGGTGTTTCTTCTGCTCGGTGGGAGTGAGCAGGGCCAGAGGATAGGGGATTCAGt
>NODE_328_length_527_cov_13.690702
ATCAGGGACATGTCTATTGGCCAACTTGACCCTTGTTAGAAAACAAAACAAATACAAAAA
GAGAATACTGCAGCCTGGGACTGCCGAGCCGGGTCACTGGAGATTTTCCAGACAAACGCC
GCACAGGGGAGGGGAGGGGAGGGGAGGGGAGGAAGAATAAAAAGGACAGGCTCAGAATCT
CATTTTAACAGACCGCACACAATCTGGGCTCCCACAGAACTATCTCTGCCTGACCGCTTT
CTATTTATCCCTTATCAGTGTTTACCAACCGCTAGTTTTCTTTCATTCACACTGTGAGGC
AGTTCTCTTACTATCAGTCAACAGCTGACACCGTGGAACAGCCTCAAAGGCAAGAGGAAG
GGATCAAAACTAAACCAAAGCTGTTTAAACAATACAACAGAGGAAATAAATTCATAAATC
CTAATTCTTCCCAACCCACAAGGGTATAAGCAGATCCTTTATAGTTAGGCCAACAAACAA
AACCACAGCCAATGAGGTACATTACAATCAAGGTAAATTCAGAAATATATTTAGAAAAAA
GAAAGGCGGAAAAAAAATCCCATGTAATATTAATTGGGAACATTTCATAGTCTTGCCCTG
TCAAGCAAATATAAGTATTCACTAAAAGGCTTTTTCAGTTGTGTTTAATTGTCTttatag
gaaaatcccac
>NODE_329_length_167_cov_3.005988
CTAACCCTAACCCTAACCCTAATTCCAGACCTTACGGCTAGGGTTGGCCCATACTACAGG
ACCCAAAAAAGTGTCACTACAAACCTATACCAATCAACTCAGAGCGGCCTGAAACGCGCT
CTCAAGTGCCTTCTGCGGGAACTTTTCTTGGATTCAGCGCTTCCACACTTGCTGCGTTAT
GCACTGCCCATTGTCAGTGAATGGGAGAACGTTTTGGCCAATATCTCCGGAACCAGACGT
GCTAGACACCTGGAAATGCCACCTGCCCCACCTAATTTGGCTATGCTGAAGACGCCGGTC
TAGGTCCCGAG
>NODE_330_length_298_cov_3.516778
TTACTGTTTTCATTTTCTGAAACAGCATTTCGCATGCTGATAATACCACTTTTGTGTGAA
TTCCCTCACGCAGAGTAAGCTGAAGTAACTTTTGCTTTGATATATATCATATTTGAACAC
ACTGTGAATTCAAAGTGTGTTTGTAAAGATTTTCTTTGAAAAATGTTTACAAACTTCATG
TGCAACTTCATGTGCTAAAAAGTACTTTCTGCCACATGTTGTGTAGACTGAATTTCCTGT
CTCAAATTCACTTGAACAACTTTTGACTTCATGTTTATCATATTTGAACATATTGTGAAG
TCAAAACATGTTTGAAAACATTGTCTTTGAAAACCCACAGTTTTGCTGTTTTCATGCTCT
GAAGCGGCGTTTGGCATGCTGAAAAGGCCAGTTTGACCAAATGGTGTGTCCACCGAATTT
CCTGACAGATATTCACTTGAAC
>NODE_331_length_953_cov_9.972717
AAACTTCCTCATCGCCTCCCCGTGTGCATGTTGTACTCCCTCCTTTAATTCGCCGCACAT
ACTGCATTCATTTTACCCCAACAAGTGAGCCATCAAATCTTTGTTCTTTTCATCTGCTGT
AAGGTCATTATTGCCTCGAATCTGCCGTAAAGCAGCCGCAGCAGTGAGGGGGTATGAAAT
TCATGTCCTAATATGCAAATTAATTCATGAACGCTCCATATTGTATAACCACATGCATCT
GGCATGATTGGGCAGTGTGGGGCAAATAGTCCTCAGCCAAGGCATTTTGCTACTCAGCAA
AAGCTAATGTTGAGGAGTGGAACAGCGTTCACAATTACCATAATAAAGGTGAGCAGGGGG
AGAATAAATTGTGGAAAGAGAAACTTCTGTGTGCATGACGAAAAATGTCCCCTATATGAA
TACAATGCGTACTTAGTCCTGAAATCACAGAACAAATGCATCAAATAAATACTTTATTCA
CGTGGAGCTAATTTCACCCCTCCATTTTGATCACGTCATTCCCTCTGGAAAATTGCAATT
AAGTTTGGAGAGATAAAACATGCCAACTACTCTGCATTTCAAGGCTTGATTGGCCTATCA
GCTAGTCAGTATGCTGCCATGGTTTTCATCACTGTTAATTGATCCTTTCTTTAATTAATC
TGGAAAGGAAAGCCCATATCTCTATCCTGTCTGATCGTCCCCTCTGTCTGTCATAACACA
ATAAAGGCCCTATCCTACTGCTAGTAACTCTGCCTTAGCTTCTCCCTCTGGCTCTCGGCC
AAATGGACTATTTATGGTGCACCTATCTAACGACAAGCCTGCTGTATGGAGTTCAATGGC
TGGGTTCATTAACAGTGCTTTACCCGGCTACTTCTAATTTGCATGCAGTGACACCTTGCT
TTTAATATGGATGTGAAGGTTAGTGGTAGGCCACGGCATTTTTTCAACTACCAATAGTCT
AAATGTTGTTCTCCCCCACTGTCACTAACACCGGCACATTTTCCTTCTGATTCAATTATA
GCCCATCTTCTTTGTCATGCTTTGTTCCTGCGCtggcatttgtcatgtatgttaggatac
atgatgttaacatatcc
>NODE_332_length_672_cov_16.322916
GGTGATTTACTGCAGTGTATACAGGGACTGCATCCAACAAAATATCTGGGAGCAGGGAAT
AATCGCTTTGTAGCCTGCTGCTGCATTTATCTGGACACAGGTATATTTTAACCACCGGGT
GTTGACAGTGTTGACTATTAGCCAGCAAATAAATTATTCAGCACTTACAAGAGGGGAAAA
ATGGGAAAAATCTCCTTTGCACGGCTACAACAGGACAAAGCAGCGTGCAGTGGCGGAAAA
AAAGAGGCAGTCATTTTTTCTTCAATTACAAAAGGCAAATATTTATTATTTATAAGTACT
TGCCTTGTATGGGCTTAAATGTTATTTATGAACCTGTTGCATAGTGATTTCCAATGTAAC
TCATTATTTTTAGCTGGAGGGTGTTGTAAAGGAGCAAGGATATATTTAATGACACTCTGC
TAGTCGGTGCAATTACACTGTAATCATTATGTAAAATGTCCTATTAATTAAACCAATTTC
TGCTGGGGGAACATTCTTTTCTGCAGGGCCTGCGCCTCATCCTTCAGCCGCCTTGCTGCC
TCCTGTTTTTCACCAGGCCCCTATTATGTTGTGACTTCACTGCATACATATTTATAAAAG
AGATTTTCATTATCCCCAAGATTTGGAACCATTTTCAGATTAATAAATAGAACGTGCCAC
AGAGGTTTGAAAGGCAATTAGGTTTCTTTCCAATCACACGCTATTTTGGCCTTTTGATCA
TCACTGCAAAGCTCGGTGCATTTATAAGTTAAGAATTTGCCTTTTTTTTTTGTTGCCAAG
ATTAGAGAAGCATTAAGTTAAACACTGGATCCTAtt
>NODE_333_length_614_cov_8.162867
GTTATTATATGAAGAGTCATGTGAGTCTGCAGCTAATCTATAGGAGAGCTGAACCCTAAG
TAAATATTTTTGAGTATCCCTAGTAGGATTAAACTTGTCCTTTACTCTCACTGCTCTGAT
AAAAAATCCACTGGCCCTAAATGAATAAGTGTGTTTGTGTCCGGGTATGTAAGCGTGCTG
TTTCTGTGCAGGAGGTGCAGCTGTAGCATTCGTACAAACTCTTGTGTGTGCATGTAGGCA
CAGATAGCGTGAACTGGGTGTGTGTTATGTGTTTAGGTTTGGGGATTTTAGTACAGCAGA
GGGAGGGGAAAAAGAATTGTAAGAAGAACATCCCCGGTCTCACAGCGACTTCAAAAGCTC
TCCTTCCCCAGGATATTAAGCGACTGTGATGAAAAATTTAGCAAGCGTTAAATAAGCTGC
TTTGAAGTGATCTGTTTTGGCTCAGCAGTCTCCAAATTTCCGTAGCCCCTCTGCAATAGC
CATCTTTACTATAGAGGGGGAATAAAGGAACAGTGTGTTAAGTGCAGCAGTTGTGGGAGA
CCTGGCTGGCTGGCAGAGGACATGCCAACAGTAATTGGTGCAGCCAAAGACATGAAGGCA
CGACTGCTGCAACTGTCCCCTTTTGTCGTTCTCTGGATCTTTTTCTCCCTGTTTCACCTC
TCCCTCCCTGCAGGGTCTTTTTGCTGAGCCCTGTGAGTCGCAGGCAGACAGATGTTCCTC
ATATGTTCCCTCTGAAAAGAGATTTTTTTTtcttgact
>NODE_334_length_466_cov_5.384120
CTCAGCAAAGATCTGAAGAAGCAGGTCATTGACTGGAACAAGTCAGAAAGTCACTTGGAG
CCATTTCAAAGCAGCTTCAGATCCTAAAACCATCTGTTTGTCAGCATAAAGTTCATGGTC
CAGTTGTGTTACTGCCACCATCAGGAAGAACACACAAACTACCACCTGCTGCTGAGAGAC
CATTGGTCAGGATGGTCAAGAGTCAACCAAGAACCAGCAGAAAGCAGGTCTGCAATGAAC
TAGAAGCTGCTGGAACACAGCTGTCAGTGTCCACAGTGTTCTACATCAACATGAGCTGAG
AGGATCCATGAAGAAGGAAGTTCTTCCTCTAGAAGCAGAACCTTAAAGCTCCACTGAAGT
TTGCTGCTGATCACATGGACAAAGAAAAGGCCTTCTGGAGGAAAGTTCTGTGGTCAGATG
GAACAGAAACTGATCAGAGATCTGTTTGGAGGAGAGAAGGTGAGGCCTTTAACCCCAAGA
ACACCAAACCTACCATCAAGCATGGAGGTGGCAGCATCATGCTCTGTGGAACTGGAGCTT
TACACAAAGTAAATGGAACAATGAAGAAGGAGGATCACCTCCACATTCTTCAGGAGAACC
TAAAACCATc
>NODE_335_length_476_cov_7.327731
GAGAGCGAGGGAGGGAGAGAGAGAAAGAGAGAGAGAGAGAGAGATTTGTGCCCACAATGG
CGACTGTAGGTATGCTAAATACCTCTGGTTCCTTATCCGGGAACTACCTCTTACTCTGCT
ATTGGGCCACTGGGTCACGTGGTAAAAGTAACTTTACAGGGCTGCTCGCAAGTAGGAGGG
CTTTATGGAGCAGAAAAACGACAAAGCTAGAAAAATTATTTTCCACTCCAGAAATTAATG
ATCATGAGCTCGTATTTGATGGAGTCTAACTACATTGATCCGAAATTTCCTCCATGCGAG
GAATATTCGCAAAATAACTACATCCCTGAGCATAGTCCAGAATATTACAGCCGCGCAAGG
GACTCTGGCTACCAGCATCACCACCAGGAGTTATATCCTCCGCGGGCGAGCTACCAAGAG
CGCCAGTATAACTGTGCAAGCATCCCCGAACCTGACACGCCACGGGGACATGGAATACCC
CATTCTGCGCACCTACTGACAGGGAAAGGGCAGCCTGCTTCATGTGAAACCCcacagttg
tccatgtcccccgccaccccaccggccgcaacgtccgcctgcaaccaagctaccccggag
catccaaacagcacagcctc
>NODE_336_length_784_cov_13.719388
TAACTTCAATAAATATTACTCTAAGTCAGAATGCTACCAAGATGATTGGCCTGAAATGTT
ATAAATCGTTTCTTCCATCTTTCCAGTGCACCTGTCAGAAAACAGTCGATTTAGAAGAGA
TGAAAAAAGAAGCACGATAAGCTCCCCCCCATACAATATATTGAGATGAGACTCCAAATA
GTTAATAAAAAAGAAAAGAAAGAACAGGAAACACAAAATCCTAGAGGCCTCATCAATCAT
TGGAGGCGGGGGGGACTCCATAGCTTGAAGCCCTGCTCTGGTTTTGTCATTGACGAAAAA
TGGCTTTCCATAGAAAAATGAGCAAGATCACACGCACACACCCAGGTCCTGTATTGATTT
TTATGGCGGATGGTGGGGCTGGTGGGTAGTGGAGGCAATGCTCTCAGAGCAGATGTCTAA
TGGTGTTTAGAGACTCTCCACTTTATCAAGCCAGGCCAGCACTGACAGTTAGATGCTGGA
GGGCAATTAAAATTAAAGCCTGCCTGATTAGAATATCATATTCATCTGGATGGTAATTAC
TATGTCTGGCTCCGTATAAATAATTAATTATGCAAAACCCATGCAGCTGCCACTGGCTAG
AGTTAACTGACTTTCTGTCAACGTCTCACAGTTCTAGAAAGGATAAAGAGATTTGGGAAA
TAAGCTCTTTAGCCGCTATCTGGAAGCCCGCTGGGGTGTGCATGCAGCGCCCATTGAAAC
AGTGGCAGCCTGCCCTCTGTGTGCAGGTGGCTTCAGCAAGACATTGTGGGGCTTTTCCTT
TTGAAGATGTATTTAGTTGAAAAAGAGAATGCTCACTTTACGGACGTCCTCTTTCTTGTG
CCATCTGACTCCTTAGCTCACACGCGGCGCTTGTCTCACTTTGTGACGCGGTCTGTCTct
ctgttatttatcttttttgataagttac
>NODE_337_length_576_cov_11.854167
ATTCAAGCCCATTCACTCCTTTTCCCCTTGCAGAATAGGACCCTTTGATGGAGGAGATAT
TTAGTTCTCATGCGGCTGGTTTGGCACTGACTGGAGCTGGGGCTTATTTGAAAGGGATCT
TCCTGCCCCCGTTGTCTCCAACCCCCCACCTCCTGTAGGCAAGCGGAGGGGAGTGGAGCA
CGACAGACAGACAGCCCCACAGCAGCCCACCCACACTAAATTAATTCTGACAAGGAACTT
AAGATAACGTCAAAGCGCTGACTAATCGCAGGATTGGGTTTCTGTAAGTCAGGGAGCTGT
GAAATGTGCCATCATATCTAATAAAAGACCTCCAGTTGCTCCCTTTCTCTCTCAGCAGTG
GTGAAGGTTGGGGGAAGTGGGGCTGTGGTGTCGACTGTCTAGCTGAACTGGTCTGGAAAA
CAATTAAATTTCACTTCGGCAGTGAAAGTGCAAGTGTGTGTATGTGTGTGTGTCAGTTAG
GGTAAAATGATTGACATGTTTGTCAAGAGGCCTAAAGAATTCTTTCCTCCTAGTTTCCTC
TGCCTCTTTTCTCATTCTCTGGCTCTTTTGTTGAGTTCTGCTGTGGCGTTTTTGTCATTA
AGGGTTTGTCCATTGTCGTCTGTACTCAAAAAGTTGAATGGTTTTATTTTCCGTGACTGC
TCTGTTTTCTGCCCGTCTTTACTGTCCTCTTCTCTCATACTCTTTCTGTCTCTTTCCTca
>NODE_340_length_561_cov_8.584670
ATCATGAATGACACTGATGTGATAAGTGCGGATTCCACTAGCCGCCACTGTTGTTTCAAG
CCAGGAAGGCTCGAGCATAAAAGTTGACAGCTGCAACAGTTTTCAGAAATAGTTAGTTGA
TAACCATCCACAGGGTAATGAAACTTCCACCTTTGATGAGAAGTTGAAAAGAGAGTGTTT
CACTGTTGGCTTGGCAGAACATTAGACATGGCTGCAGGCAGGCAGGGGCCGGCGAGGGAT
CGTGCTGTTTTAATAGGGCTCATCCAGAGGTGACGAGAGCACTGCATGCACTGAACTGGA
GGTGTGAGCTGGGGCTGCCAGTACATATCTTTTGTCTTTCATTATCTTTATTTCCTTATT
ATTTTAAATGGCCGGTGTGTGTGTGTGTTTTTTTTCTTCACTAGAAGCTTTTTTGATATC
CATTTAGATTGGGGCTTCATTAAAAAACCTCAGACAATGGAGTGACTTCTAATTAAGAAG
CGCCGCATCTGGCCCCTGGCACCCTATCCCGTTGTTCCATCTATTTTGCTGGGGAGAATT
CATTTGTTTCTTAATTAAGACAAACACCAATAGCGTGAAAAATCTGCTTATGGTACCTGA
ATCCTAATTAGTTAAATAGTGAGGGGAAGGGGAAAACACATTCCAGTAGCCCTAGAAATG
AACTCAGAGCTGATAAAAATGAACTAACTAGCCTTGCATAAATCG
>NODE_341_length_349_cov_2.704871
GTGACTACTTGTCTGTGGAGAGGAGAGGAGAGGAGAGGAGAGGAGAGGAGAGGAGAGGAG
CAGCGATCGAGAAGGAGAATTTAATATCTTGCTAATGACTGAAGGGCAGGAGGAGATGGA
GAGCAGAAGGTCGAGTGCAGTCGTTCACAAAGGCTGCATTTCCATTTCCATTTGACCAGT
ATGAAAGTATTGCTGCAGATTAAACAAAAAGGAGAAATATATGTGGGGAAAAGTAATGAA
AAGAAAGAAAAAGCATAAATCAAAAGAATAGATTGAGTGACAGAAATAGCTAAAAGCTGT
TGGGATGAAAGATGGATAGAGCAAGAGCGAGGGAGGGAGAGAAGGAGGACGATGTGGAGT
CAGATACAGAAGCAATGGGAATATAATGAGAAAATGGGCGAGAGGGAAAAGCGTACAAAC
AAGAGACGGACATGATAGCAGAAGAAAGAGGCCCTAAAACAACGACAGCtataagcataa
cgcataaagctag
>NODE_342_length_508_cov_4.553150
CAGCAGAGGCTGAGGATGATCGCAGTGAGCCACTGACCGGAGACACACGCATCCTGCACC
GCGATCATTATGTCCATCACAGCGGCGCTTTCCGTCGCTTCTCCTCCGAGTGTGGTGTTA
GCAGAGAGCGGCGCGGGGAGGGGGGGTCGGCCCGGCTGACGACGCGCTTTGTGTCCGCAC
TTTTTTCCGCCTCGGAGCCCCGTGAAGAAGAAACGCGCCTCCGTCCGGTTCCCCCGGTTT
TCGCTGGGCTGGATGCGGAGCTGCGTGCGCGGGGAAGTGTACTCTCCAGTGGCTCGCACA
CCATCTAGTGAGGAGACGCGATGCAAAATGGGAGCAGAGCTAGAAGCAGACAACCCCCAG
GCTCTGATCCTGTTGCCATGCGGCCGTTTCCCGGGCAACCCGTTCCCAGTGGCTCGTGAT
GGAGCAGTAAAACCGGTCGGTATCGATAGAACCCGGGAGCAATTAAAGGTATCGACCGGA
GAGGCTCCCCCCGTTTAAGGAAATGAACGTTTGGCTGGAGATGGACGCTGGGTGCCGGTG
ACGCAGGAGCATCCCGGAGGAGAACTCTGGCCAAGTGTTGGGAAGACTCGTTCAGATCAG
AGTTAGTGCGGTTTCACGGGATGACACATCAACAACACAACTCGGgctttat
>NODE_343_length_557_cov_8.420108
TGTCCAACTGTTTCTGATGCCAAAGGTCAATGGCTGCCTACTCTCCTACCGGCCCACACT
GAGAGATGGGAGGACAGGGTTTGCCAAGTCAGGCACAAACCCTGCTTTGGGTCATAAACA
CCTCCGCCTGTCTCCCCTCCTCTTTTCTCCTCCACAGAGGTGAGTTGGGTTTGCACTCTG
TTAATCTTTCACTACAGGCCCGCTCGCTTTTTACACTGGCCCACTGGAGAACAGAGGAGG
AGAATGAAAGAGGGGTAGTAAAGGACAAGAGTGGATAAAAGAGCAGGAAGAAAAAGCCAT
AGAGAGGGCCAGATGGGCACCTTCACAGTCCATTTATCAAACCCAATGTGGCCCTCCCCT
CCCCTCCCTGCTGCTCTCATGTCCTAAACCCCCATGTAATTCTGTAATGATTTTCATTAT
CATATAATGACCTTACAAAGCCTACAGCAGTTTGCATGGTCAGTACAAAACTCGCAGCTG
TTCGCTTCCATGTTTGCTCGCCGGCTGTGACAAAGCTTTTTTTGTTTTCTGTTTTTTTTC
TTTTGGCCAGAGCAGTGACCTCTAGGCGTTAGAAGGTCAGCATAAGGTCACATCAAAGTG
TACATACTGTCAGCATACAGACTGAAGACAGTATCCAGCCCGTGTTACATTTCTCCCACA
CAGAACTAGAGAGGACTGGTAGATTTTCTGTGTATGTACTT
>NODE_345_length_145_cov_10.579310
CACTTGTATTTTTGGCATGCTTATATGTGGTTGTGAGGTGTATCTAGGCACGCCGCATAT
GTGCGTTGAATTTTGGAGGTGCAGGTGAAAAGTGACGCCAGGGCCCATTTTTCCATATGT
GACAGGTGGCGCTATTGAGCCATTTAGTCACTGATGTGTGTATCTACCGTCAAATATCAA
TTATTTTGCCGTGTATGATGCGCACGCAAAGTTTGGAGCCGATCGGAGCATGTACATGCT
ACTTCCTGTTTCCAGCAGGTGGCGCTATTCCTGAGAGGTATTATTATCA
>NODE_346_length_390_cov_14.223077
TTCAGCCCCCACACATCTTGCTCCACTGCTCCACTGGAGAAAAGGAGGAATAAAATAGAG
TGACCCTGCCACTAGCAGCTCTCTTTTCCCCCCACTGCTCTCTTCTTCCTCCCCCTTGCC
GTGTGAAATCAAATTTCCATGTGGCTCCCGTATCTGTTGCACAGCGAGGTGATTTATCAG
GGATGCAAAGAGCATGCAGAAACAATCTTTATTACATCCATTTCCTGCTTGTCAGCCGGG
ATCATGTTGGCTGTTCATTAAAGGCGCGGCGCAGGTGAGGAGAATGCATCCCGATGCCTT
GATAGATTGTCTGCTCCCCTGTGGTGACAGCAGCTGGATGGATTGAACAGCGGGGGGCGA
GGAGGGAGGAAAAAAAAGCGCTGACTCCGTCGCTCCCCTTGTCAGACACACTTTTACATG
GCCGGCCAGTGTCATTTCTACCAAACAGTACCACACACACGCACGCACACACACGCACAA
ACGCACACACGCACACAcacgcacacaggcttctgacagtctttggacttaagc
>NODE_348_length_636_cov_14.330189
CTTAAGTATCTATTTTAAGGGGATTTGGGGCTGCTGCTCTGCATTTCAGCCCTTGCTGAC
TCTCGGTGTCGGTTCGCTCTCCTCGCAGGTGGATGCTTACGGAAACATCCTCCTCACCAC
GCTGGAGATGAACAACGAAGTGATGCCTTCTGACGTGGGGAGCAGCGTCAGTGACTCTCG
GAATTCGGTCATGTCCTTTGACAGCTCCGGGGTCCAATTCAGGAAGCCCATGGCGCCCCG
AGATGGCTTCAGCCACCACTCGCTGGATCGCAGTGCCATGCGGAGCCGGGCCAACTGTCG
GCTACGACGACGCTCCTCCAAGCTCAAGTTGAAAATCCCAAACCTGTCAGATGTTAGCAC
CATTGACAAGTGGTCCCGGGTCATTTTCCCTATCACCTTTGGATTTTTCAACCTAATCTA
CTGGTTGTACTATGTGAATTGATGTGCATCCCACTAGGAATCATGGGCCATATTTTGAGA
GCACATTAAATTGGCTTTGATACAGTTCCAAAATATGTATACACATATACAAGTTGAACA
TATGTATATGCATATTTCTATATATTATATTTATATATACACGTGTGAAATCTGAAGGAC
CTTTCTGCTGTACAAAGTATTAATAGGATGACTTGAATGTTTAAGAATAATTGTGAGAGA
AGAATTTCAAGGCTTTGAGTTTCTTTTTCCTCCTGAAACAGACAAACAAACAAACAAACA
AACAAACAAACAAACAAACACGAGATCccaccagggatttttggaactaaagactgcatg
>NODE_349_length_724_cov_11.143646
TGTGTATGTGTCTATGAGAGAGCAGAAGAGATGAGGAGATATGAGATTCAGCTGTGGGGT
CATTATTTTTTCCTGACGTATGTCATGAGGCAAAAATGAGGGTTGAAGTCTCACTCTTTC
TGACGTCACCGATGATGCGAGCTCATTTGCATACTTAACGAGAATTAGTCGCGCAGGTAC
CAGCTGAAACGTTGACTATTTGTCTATTGATCCGAGCGGGACGGCCGCACTCAAATACAG
TATGTGACATCCGGTGGCCACGGGAACAAGTACACACACGCAAACACTAGTAGGCCTTGC
TGATTAACATCTACTCCCACACTCTCCCACGATCTCAATAATAACTGTAGGAAGAGCAGA
GTACCTTAACAGTGAGGACTGATAAGGAGGAAGAAAAGGGGGAGAAAATATAAAAGGTAT
ATGGTTTAAATGAAAGAGAGATCAGAGGAGCAGAGTGGGAGAGAGGAGCATTTTTTGCCA
TTTCACCCAGTTTAATAGGAGGACAGTTAATGGGCCTTTTTTATCGGGCACAGGCATCAA
TCAAGAGGTGTCAGGCGGCCGCTGAATCTGGGCTGTGGTCCTCTTCACAGATGACTGATT
AGCAAGCCAAAATCACCAGATCCATCTTCCGACGGTCACTTTTATTACAGTCATTTTTAA
AGTGACAGCAACCTGCCTTGTCTCACAACACTGGCCACCGCATATATATTCTCCCCCTCT
CTCTTTCTCCCTCTCTACATCCGTCTTCCTCTCTCCTTCTGTCGCTGAGTATTTGGTCAG
TCACTCTCCTGTTGTTCCTTCAAACCTGCTCCCCCCCCCTCCACCTTCTCCGTTTCTCCT
TCTTTTAACTACTTTTATCTGACtttcc
>NODE_350_length_547_cov_13.590493
GTTAATAAACACTTGCTTTAAATAAATGACATTATGTGCATTAGTTTGGAGCAATTTGTC
ATATTAAAAAAAACAAAACGAAACAAAACTCTACGCGCTTCAAACTTCCTCGCTGTTTGG
TTGGTTAATTAACAGGCAGTAAATAGAGGGGGCTTTGAAATAGCTTGAAATGAACAATAA
CCTTTTACAGTGAACCCAGAATTGCAAATGGAAGTCATGGTCAAGCCTGTTTGATCCATC
GCTATGAGCATCTCTGTCATTGCTTTCATAGTTTTTATTCATTGGTTTTTTTCCATTGAC
TGGCTTACGAGGGCTCTAATGCGACATCTAAATTATCTAGGAAAAGTATTCTGGGGTTTT
GCACTGATAGGAAATCCGCACGATGCCTCAATGTGAGGAGTTAAATGTTTTGAAGGTCGC
AGTTTCTCTCATTGATCTTGCAATGTTTGTTAATTACATTGTCACTGATGTTGTGAGAGA
TAATTAAGCCACTATGTTTATATGCATAATTATGTGCACTCCACATCAGCCTTTGAAAGA
CAGCGGCGAGAGAGAGAGAGAGAGAGAGAGAGAGAGAGAAAGAGAGAAAGGGAGGGAAAA
AATGTTTTAATTGTGAGCTGAGCAGAAACATGGCAATATAGATGCCCTAGTTACAATCAA
CAAAGAGCAACTCGGAAAAAAATAAAAActc
>NODE_351_length_682_cov_12.681818
CACACACACACACTCACATGTGAAATGAGGTTGTAAGGTTGTGCACAAAAGAAGGCAGAG
CACAATAGGAGAAACATGCAGCCTCGGATGTCACATAATGTATGAGAATACTCCATGTTT
TTCAAACAGTGACCCCTAAGATGTATGTCCTGGAATCTACGGGCAGCTTTTAAGATCAGA
AAATATAAAAAAGGACATGGCAACTCCTAGAGAAGTCCGTCGTCACTTCAAATTCTGCTC
TCTGTCCGCTTTAATAACCCAGACTATGAGATAAAGCATATTTTTTTTAAAGTGCCACTT
TATTACAAAAGTATAAACTTGACTGACATTTCATGAATAGTAATCTTGATATAAAACATT
ACAATCTTTTGCACTTAGCACTTAATTACACGCTTTTGAGTACAAGACCCTGTAGTCTGA
ATAGCAAACACACAACATTAGCTGCCACATTTAACTTAGCAGGGCTTTCCAAGAACACAC
CGTAGCTTCATGGCTTCAAAAAACAAGAAACAGAATACACTGAAATTTTTACATTGCAGC
TTGTTTGCAGTTTTGTGTCACAAGATAAGTCATTCCAAAACACAATTGAACATAATAGAA
AAAGATAGATTTTCTTGACACTGATGATATATTTATTATTTCTTTCTCTTTTGTCATGTA
CATACACGTTGCATCAACATACAGTATAATCACATTGTTTGCTGGGGACATTTGGTCAAA
TGAGATCGTCGCTATTGTTCAGGATTCGGATGTAATTTGTGTGTGTTATCCTCAGGgtga
tgctctgctgcttagcgaaccgtttgcttcacatttttgtcatttc
>NODE_356_length_542_cov_9.940959
CACATTAATCTCAATACAGTTGATAAGAATATTTGACTCTGAGGTTTTTGACACCTTAAC
TCCCGCCTAAGGAGACCGTATTCTTAATGCTTTTCTTTCTTTTTTTGATTGCTCGTTATT
TCCTGCAGTTTTTCCAAACTTAAGCGCAGTAAGATTTCTTTCTTGTTTACACAGAAATCT
TCCATCCCAGGTCTCTGTTGGAGTATTAGGGGTACCAGCTTTCAGCATTCTGGTGGGCCC
AGCGGCCCCACAGCGACAAGCCCCTATGCTCTTTATTTGGCACGTAGCCTGGAGGTGTCA
GAAATATCGACACGCTTTCACGTGACGGAGACTTTGCCAGCCGTTTTCCCCCCTTTCTTA
AGCCCGGCATTCTGTCTGCCCAGCCAGGTATTGTAGGGCCCCGTGAAGGCGCTGTGAATA
GTGTCAAACTTGATAGTTCTCATTTCGCTTCCTGTACATGGCAGAAGAAAAAGTGCCCAC
CGTGTGGGTTTTCCTTTTGTGATGGCCCTCTCTAGTCTTCCTGGGAACACACCACATTCC
AGCCACAATCATTCCCTTTGTGAATCCAGGGATTGTGGGTGAGCCTGTTATGCCGATAAC
CCTCCTAGCTTTCAGTGTAATAATGCATGCGAGTATCATAGAAGTCTAGACTCGTATTTT
TTGCAAACAAtgccaaatattgagca
>NODE_357_length_475_cov_17.002106
CAAGAAAACAGAAGCTATGCTACACCCCTTAACTAAATATTGTGAAAAATCACACGTAGC
GACGAGAACATTACAAATTATTAACCCACAAAAGCAGTTTATATAATATAATAGTTATAT
TGTCAACAATACAACAGCAATGCCAAGGGTTCATATGTGCTACCTTTGTGTGTGTGTTTG
GGCGCATGTGTGCGTGTGCGCACATTCACTTACACTTGTGTGTGTATGTGTGTGTGACTC
CATGTGTGTGATTCATTCCAGGGCAGTTTTAGTCCTTATAAAATATTCATTTTGGTTGTG
CAGGGCCCTGTAATTGCCATCTCTCACCCTGAATTATTTATACCTCGCACAGACTGACAA
AGCTTTGCCATACGGCCCCAGATGAATCAGAAAGCAGCCATCTCTGCTGCCAACAGCACT
GGGCTTTCACACAAATATGGCAGCCACGTCTCTCTGCCTGGCCTCTCTTAATTTGACATT
TTCTTTTTCCCCCTGCCTTTGTCCTAGGTGCACAGAAAGGTTACCTGTTAGCTTTAAGCA
CCGACCTGCTCTCTGTCTTTCTGTCTCTATCCCCCCCCCCACTACCTACATGACAGTCCA
CAgtgggtgtttttttttt
>NODE_359_length_386_cov_15.924870
GCACCACCAGGAGTGGAGCCTGCGGCTTAATTTGACTCAACGCGGGGAACCTCACCCGGC
CCGGACACGGAAAGGATTGACAGATTGATGGCTCTTTCTCGATACCGTGGGTGGTGGTGC
ATGGCCGTTCCTAGTTGGTGGAGCTTCTGCCAATTCTTCCTAACAGGTGCACCAGTGTCG
AGGGTACCAGGGGCAGCAGGTGTGGGGTGTCCTGGGGTACCAGGGTCGACAGTATCAGGG
GGTAACAGGGCAGTAAAATCAGACGTGCCAGGGGCGCAAGAGGCTGGGGTACCAGGGGCG
TGAAAACCACGAATACCAGGGGCGCAGGAAGCTGGGGTACCAGGGGCATGGAAATCAGGG
TTACCGGGGGCGTGAGAACCAGGAATACCAGGGGCATGAAAAACCAGGGGTACCAGGGGC
GCAGGAAGCTGGGGTACCAGGGGCATGGAAATCAGGGTTACCGGGGGCGTGAGAACCAGG
AATACCAGGGGCATGAAAAACCAGGGGTACCAGGGGCGCAGTAAGCTGGG
>NODE_360_length_814_cov_24.649878
AGGAGACTTAAGCTGGGGAGACTGAAGGCATACCATGAAGGCAGCTTTGATCACATGAGC
CGAGAAAGTGATGTGCCTATATACTCATTATTTTACCTCATGACTTGTGTCCAAAGAATA
CAGAGGATTTCCAACATTTAATACCACAGTATTTTCAAACTACAAATGTCGTCCTATTCT
TATAGTTACTGAAGCGAAGTCAGTTCTCTATAATTAAGGCAACTTTATAGGCACTGTTCC
CTGGCGAGTGTATGTACGAGTACCTGTGTTAGATGTTTCATCTTTATTAGCCAGAGCATG
GTAAGCCTAGCTCTTCATGCACTAATCCCCAGCTAAAGAAACAGCTTTCAAGGAATTAAC
ATCAAAAGTAAAGCTTTGCGTGCCGGCGGGGGAGCTTTCAACAGAGCCTGCCTCAACTAT
CTCCTAAGTATTTTCAGAGCCTCGGGGATGAAGTGGAAGTTAAGTTTAACTTGCTCTGTG
TTCTTCTGCAAGTCTTTGACCTTGTTCTCAGGTCTCTTAATAATCCCTGATACGTTTGAA
TCCGTACAGCGTTTGCGGCATTTCCATGAGGCACTGCCAGAGGGTGAGGATTTTTCACTG
GGGCCCATTGCCCATTCTTCTCTTTAACCCTTATTCCTGTGATCAGCTGGTTAGGATACA
AGCAGTTGAGGTTTTGGATCTGCATCTGTCAGAGAGAGCTACCTACAGTACCAAACACGG
TGCACTGCAAATCTGTGAATTTCCATATACGTCCACGTTGCATGAATCCATTATGAGCAG
CTCAGTGTGCTGTTTAAATAAGCCTCCCAAACTGAAGTCGTAGTTATTGGGCTGCTAATT
AAAATATCTGCATTCAGCTAATGACAAATGAGCGTACATGTTtgtacgtctttattttct
tattagtgttgccaaacctacatagaagaatgcctttgtggcaccatattccatccat
>NODE_364_length_550_cov_11.750909
TGTCAGCAGGGGGGCTATATATGAGCTACACAGCGAGGCCACATTATGGCTGCAGAGAGG
AAGAGAGAGGGAGAGAGAGGGAGAGAGAGGGAGAGACACCCAGCTCTCCTTCAGACCCCT
CTTGGTACTCGTCCACCTGATGGGAACATGGAGACTTGGCTGTTCTCCCCCTCATCAATA
CAGCAGGGCTCTTTGTCAGTAATTTGCAATAAGTGTCCGCGCCACATCTTAAGGGACCTG
GAAATCATTACTGGCTGAGGCCCTACTCTGCTACTAATTGGATGCGTTGGGCCTTATCAA
CTGAGGATTTTCCGAGACCTTTGACAGATACCAATTCGAAAATCATTGTTCAGTTGTCAA
TTTAAGAGACCGTTAAAAGAGCTTATTTTAATTTTAATTGGAACTTCCTCCTGCCTTCAC
AGTGAGCTGCGAGGATTAAAAATGAGCTCAGGGCATGTGTGCACATATGTGTGTGTGTGC
GCGTTCATACTCCCCTAGAAGAAGAGGGAAACTGTGCAGGTTAAATTGACGGGTAACAGT
TCTGACCAGCGTACGAATGAAGACAGCATGCATGCACATTTAGTTTACAAGAATTTCACA
GCTTTCCTGGGACTTCATCATCAACATCAAATAAGTCGGAATCTGAGCTGCAAAGCTCCC
AATTAAGCAAAAACCGCATCCGCTTAAGATGTTt
>NODE_370_length_701_cov_12.614836
ATTTGTCATTAAAACAATGCAAAGACTTGTATTTACCGTTACTTCTTGTGGACATTTATC
ATAATTGGCCTGCACAGACATCATTGCATTGCCCACTAACACATACTGCTCTGGTACTGT
GAGATCCGTCCAACATAGTGGAAGCAACACAGCAGATGGTAAGCTTGAAAAGAAGCGGTG
CAAACTAAAATCCTGTAGTCTGTGCTCTAAAAAACACAATTCATATTATGCATTGATTAG
AAACATGCAGCAGACACTGGCCTGAGGCCATATAGGCCTTCTGAGTGCTCCATAAGTCTA
TTTTTGTTGCTCCTCGGGTAGGTTACTATGACTTTTATATTATTTATTTCAAAGCGCCCA
GATATTGATTATTTCACAAGGAAAAATGACAAATGGCAGGAGGGAATGACACGGTCAGCA
GGTTCTATTAGAGAAATGATAGTGTTGCTCGTGGTTTGTTAAAAGGTCCAGTTTAGATAC
TTTATAGGTTTACATCCATCATCGTCTAATGACCTATTTGATGAAAAACACGCGCTCTGG
TGACAACAGCCCTGTGCAGCCAACTTTGCTTTGTAATTGCTCTCATATTAAATATAGATT
TTTGTTTTGATATCTTGTGAGAATTCCTTTCTGTGGGTCAAAATTGTGATAAAAGACATG
GATGCGATGGCAAAAGCTCGGAGGGAGAAAACTGGAAAGAGAATGGGGGGGAAAGTAGGA
GGGTAAGAGATGTTGACAGTGGAACTGTAAGTTTGTTATTCTGAGTTCTGAGCAGTAGTG
GAGGAAGTATTTAGATCCTGTATCTGACTAAAAATAGCAATAGTGCGATATAATAACACg
caatc
>NODE_371_length_300_cov_1.740000
TAGGCTCCGGGCTGGACCGCATGCATGACACAACGCAAAGGCGAGAAACCCACCATCAGC
ATCCAGGAGCACATGGCCATTGACGTGTGCCCTGGCCCCATCCAGCCCATCAAGCAGATC
TCGGACTACTTCCCCCGTTACCCGCGGGGCCTCCCGCCTGCTGCGCCCCACCAAGTGGGC
CACGTCGGGCCCCTGCGCTCTGCCCTCTCCACCTCCTCGGCTGCTGCCTCCGCGACCACC
GCTGCTGAAAGTGACCGCCCCAATGAGGATAACCCAGACCGGGCTTGTGCCGGAGCCGCC
GCCTCCTCTCCGGCCGTCAGGAGGGACGAGGAGCCCGATGTGGAGGGATACGACTCAGAT
GACTCCAGTGAGTGATGATTTCCCTTCTCCCACTGTTTGCCGTGGTGTTTTCCAACATGT
CTCTATGTGCGTGTGTCTATccct
>NODE_372_length_597_cov_10.048576
ACTTTTCCTTCGCTGTGTCGTCTGTCGGCTGGTGCACTATAGAGGCTTGAGAGAGCCAGT
GGTCCAACCAGGCTTGTGGAGGCATGTGGAGACTGTCTACTAAGTTTACACATATCAGGC
CTTAGAAAAGTCTTATTAACAGCAGCTGCAGGCAGTAGGAGAACACAGAGAGCGGCAGCA
TGACTGCTGAACCAGGGAACGCCTCTACACACTAGAACCCCCCCCTCCTCCTCCTCAGTC
TTAATGACTAACCAGAATGAGAAGCGGAGGAGAGGAAGAGCCTGGAAGAGCCTGATTTGT
TCTGCATGCTAAATATGGCCTGTAATCTTTATTCCTCTGAGTGCCTTATTAAAAGTGAAA
GGAAGATGAAATCCCACCAGCCAGCCCATCCTTTCTGCTGTTTATTAGAGGGGCTTTTCC
TCTGTTAATATTGAGGTTATGGTAACCTTAGTGGTGATAGATGCATCTGGTGACTTCAGG
TAATAATAGCAATGATTGATTCCCACCTGAACCCTGGAGGTGTAATCTAGCAGGATGGAA
GAGATAAAGTGGCAGCCAGCGTCTGAGAGATACACAGAGAGGCAGATTCCATCCAACAGT
GCTGTTCATCATCCAGCAGACAACAGCGCCTTGTCAGAATTTATGATGTTTTCCCTCGTC
TCTAATTCATCATTCATTAACTACTCTTTTctccccctaaatccatctctatttgttagt
tttatcagtaaggttaggatg
>NODE_373_length_455_cov_9.716483
AAAAAACATAATTTGTCTCATTTTGCACGGATACATAACAATGAATCCGATTCAGATTTT
AACACTCCCTCAACATCCATCTCTCCGGTGATCTATCCATTCGCTTGCCTATCCTTGTCC
ATCTAGCCCGGGGCTATAGAAGCCTAATTGTTTACCAAAGGGTTGCGGCTCATTTGCTCC
TGGAGATTGGGCCTAATTAACACTAACTTGTCTGAACACCAAGGAGCGCTGTCCACTCCA
CTTTAATCTAATCTGTACTCTTTCAAAAAATAATGAGATCATTTACACCTCATTAACGAG
CAATGTAATGTCTGGGCATTAATCATAATGATTGCTTATCATTTCACTTTGCAATATTAT
CTCCTCTAATGAAACTGTTCACACAACTGCCAAGAGGGCCTTAATTGGTCGTGTGAAATC
ACAGAGCACCCGGCAGCTTGCAGCGACGTGTGTGAAGTTCTAATTTGCATGGGTGGGTTG
TGGGAGGTGGGGTGGGGGATTTGGGGGGTGGGTGGGCACGAGAGGATGGCATCACTTAGG
AACACACACATATACATGCACAAAGATACGCAAGGTAAGGTGTACAGATATGCGGTGGg
>NODE_374_length_513_cov_22.040936
AGGCTTCTACTTAAGTTTGGCAGCTATAAAGCTAAATAAATAGAATGAAGTAAGCAAGTA
AGTCCACACAAATATGTAACCCTATTTTAATTCCTTACATTCCTTCCTAATATGCAAATC
CCTCTTCTACACACACACACACACCCACAAACACACACTTAAGACATTAAGTCCTCAACC
TGGACCAGGCTTGTGAGGCATATTGGCATGTACACGAGATTGATGAAAATTACTTCCAGA
GCATTTATTTCTTCTAATACCACTGAAAGAAGAGTGTGCACTCAGGAGATATTTGATCTG
AATTAGGGAAACTGATGAAGCAATTGATTAATTGGAATTTAAGCCATCAGTCACTGGAGC
CATCAGCAGCATCATTTACATTCCAAACAATCAGCTGATGGCCCAATAGGACACTGAGTA
TTAATACGCAAGAGTCAATGTGATACTGCCACGTCGCCACCAACCCTTATTGACAAGCAC
AATGACACTTTTAATCCCCGCTTGATCAAATTGCATATATTTTGGGATTTCCACACCGAT
TCAATATATCTTATGAATTTTTAATCCTGTAGGAGACACAGGGGTTTAAGCTACACAGAT
TTATCTGTTTCCTTCTATGTGGCCAAACAGGCTGAAGACAGAAAGAccaaagctgtt
>NODE_375_length_602_cov_9.136212
AAGCCTTCAGGCAGACGTTGGCCATGGACGCCATCACCGCACCGACCCACGGCATCAACC
CGCTGCTGTCTCACAGCTCGCCGCATCACCCCCAGACCAGCGCTTCACCTCCCAGTAAGA
TGCCAGGTGGCGTTGCTTTGCATGCAGGAAATATATGCTAACGTACGAAAGTAGCTCAAA
GGTTGCATGATGTAGTTGTGCTCGGAGTGAAACTGCTGTCAGAAGAGGGGCCAAGGCAGA
GTTGATGTGATCAGAGAGCCGAGAGAGAGAGGGGACAAGTGATCAATGAGCGTGAGTGAG
TGAGCTGAGCAAATGCCATTGTTATTCTGATCTTTGAAAACACACTGAGAACAATCCACA
TTGTACCTGCAATCTCCACTCCAAAGTCAGCATGGAGAGGCATGACACAAAGGGCAGCAA
TCCTGTGACAGGCAAGGGTCAGGCCAGGGTCAGGGAGATGGAGGTGGGAGGCGGTGGTGG
TGGTGGGGGGGCAGACCGATCCAGATCGCCTCCACGTAACGCCGTCATTTCCACATTTCC
TCCACTTCCTCCTCCCCGTGCAGGTTGCTAATGAGAGTTGCCAAAACAAGGAGACAGCAC
GGAGCGATTATTGCTCTGACCATTTCACCCCGACCTGATGTTTGCATTGAGAGTAATTAG
TATTGACCGAGTCTACCTGGTGTATACAACATCACAACAAatctgatacgcctcacaggg
catcactcaccctccataaaactacg
>NODE_376_length_460_cov_13.086957
TTTGTGAAACACCTTTTTGATCTCCATGAGTGGCCTACGAAATAGTAATAATTAATTAAT
AATGCATACAGAAAAGCTTTTGAAAGTTTGGGCAGCATTTGGTCCCCATGTTTCAGAAGA
ACAGTGCATACTGAGATCCCTTTTTCCTTTCATCTCTTTCCCAGTAAAGGCAAGAGAGGG
GCTTATCCCTTCTGTTTCCTCACGACTTCCTCTCTCAAATTCCTGGCCTATTACACAGCT
CTCACATACCAGAAACAAGATGCCTTTTTATACTGTCAACCTTTTCATCTGAAATGTAAA
TTAATTCTTACTCAGTGTGCCTTGACGAAGATCAAAGTGGGCACATTAACCTTCCCGGCC
CCACCCCCCCTCCTTGGAGCCTCTCACTGGAGGACAAGGGAGGGTGCCAAAAGGGGCAGG
AGAGAGGAGGGCAGGGGGAGGAGATTTGGCATTGTTTCCTCTGGCTCTCCTAAGGGCTGC
CCTCATCTGGCACATGGAGCATCTCAGTCGCCTGCACACCTTGTGTAAATGTCCTCCATT
AAACCCTTGTAAATTCAGCTGCAGCATGGGTAAACATGGTTTCGgtgtgaggaaagcctc
tctg
>NODE_379_length_145_cov_4.055172
CGGGAAGGTCGTAGAGACTCGGGACCTAGACCGGCGTCTTCAGCATAGCCAAATTAGGTG
GGGCAGGTGGCATTTCCAGGTGTCTAGCACGTCTGGTTCCGGAGATATTGGCCAAAATGT
TCTCCCATTCACTGACAATGGGCAATGCATTTCGCAGCAAGTGTGGAAGCGCTGAATCCA
AGATAAGTTCCCGCAGAAGGCACTTGAGAGCGCGTTTCAGGCCGCTCTGAGTTGATTGGT
ATAGGTTTGTAGTGACACTTTTTTGGGTCCTGTAGTATGGGCCAACCCT
>NODE_380_length_643_cov_7.418352
GACACAAACTGAACAATCAGCTGCAACTAGCTATCAACAATGGAGTGGAATATGCAAAAA
TGCCAATTAAATGTGTTAGCATACGCACAGTTTTTTTTTTATTTTTTTTGTATGATATCC
CAACATCTGTGGCATTAGCCATGGCTCTCTTTATGTAAAATAGAGACAGGGAAATGAATA
CGCAATCTACCACTGTGTTTTCATCATTAGTGCGCTCCAACTCACGGCTCTGCTGCCTTC
CAAGCTGCCTGAGTGGGGAGCGAGAGGAACATTTGTGTGCCCTCGCTTGCCAAATTAATT
CTTGTCTTGACATCTTAATTCTCAGTTCTTGTGTGTGGTCAAATCAGCCTACTATAGAAA
AGCAATCAAGCAATTATTCCCAAATTATATTTGCCCAACACACACTGATTGGTTATTCTT
TTCTTATTGAGTAAGCTCATTAATTCTGAGCAGCTTGCTTGTTATGCCTCTGCCATTACT
CCTTTCCCCTCTCATCCCCTCTCTCTCTCTCTCTCTCCCGCTCTCTCTCTCTCAGGCTCT
CTCACCCCCTGCTCCTCATCATGCACACTCACTCCCAGCTCTCACTCCCACCAACACCAC
CCCCCCTCAACACACACTCCTCTTTCCTCCTCTCTCCAGCAGATGCACCCTATCTTCCAG
CCCCAGTCTGCTGATGTTTTGGAGATGACATACACTACAAAAGCcccatgatctgtggca
ttgtctagtcggccaattactattcccatctctgattaactttgatgtggaacctaatga
gataagg
>NODE_381_length_712_cov_11.932584
ATTGCCAGCTGTCCAAATTTTGTGTGTTTTTTTTTTTCTGCGCTCGGTGTCACCTGCTTT
GTAATCTGATTACTTCACAGTGGAATTAGTATGTATATTTAATGCAGCTTCTTTTCTTTT
TTTCTTTCTTTTCTCCTCTCCGTCTTTTCTTCTTTTTAAATCTTGATGAGTGATGCAGGG
AGGAACGGAGATGGGGTGGGGTTGCTCTACTTGCATGTCTGGCGGATATGCCAGGGCCAT
GCTAATAAATGACAGCTGATTTATGCGTCTGTATTCTTTTATTTATAAAAAAATAGCAAG
CGGGCTGATTTCTGATATTAATAATACAAGTGGATCCACTTTGATTAGGCTTCTGTGGAG
AGCTGTGCATATTCAGCATTACAATTAAAGCCTCTGATGTGAAATAGGAATGACACGCTA
ATGAAGCGAGCTAGCGAGCCTGAACCGCGACTGTCCAACAGCATTACGGCCCATCTTGGA
TGAAGAGTAATTATACGAGGAACACTGAAATGTCATTAAAAATCTTCAGTAAGTGATTTA
ACCCACCATTCCTCACTAATGCTAGATATTCCCCCCCCCACAACCCCCACATGATCAACT
CCCAAGGTTTTCCTCTTTTTTTTTAAAACAAAAAAATTTCTTTGCCACAAAACCAAACTT
CTACCTCAGAAGTTCCACAAACAACAAAAAGAAGAAGATCATCCGACTCCTTTAACATAT
TGAGATTTGAGACGAAGACATACAGATGCATTGTCCTAATTTAATTTCAGAACTCCGTGG
TGCCGGTGGTGGTGGATAATTGAAAtcattccattataaattccattatgaatcggtgat
taaggccagatgtgat
>NODE_382_length_296_cov_1.297297
TTTTACACTCTTTCGCCCATACATGTTGCGTTTGCATGTATGTTTCTCTTCATCTGCTCC
TCCCACTCTGCTTCTAAGCTTTCGTGCTCTCACGGCTCACCAGGAAGGGTGCATGTGTGC
CTCAGCTTGCTTCCTCCAGTGACGTGCTTTCCCAACTCAAGGCTTTTAGCACCTCCAGCA
TAATACGATTACACCCGTTTGGGGATGGGATATTGTCGACGGCTTTCTATAAATATCTTT
TGAGTCCAGTCACAGTAACACAGCAGCACTACAAGCGGACTGGCTGCAAGAGGTAGTGCT
GCACACAGTGTTCTGGCCACTCATTCACAAATATTAGCCTTTAAAAGCTTTTTGCACTGT
CATAAGCCCAGTGTGTGCAACGACAGTCAGATGGGAAGACAGGGGATggcaattaggttc
gactatacgccgttggttag
>NODE_383_length_695_cov_14.677698
TAGGAATAAAACTCTGAGTATACAAGTCTGTGCCATTTTTTTTTTCTGTAAGCAATATGA
GCTTTTTTGAGGGAAATGATGCTCATTACTGTGGGGTGAGTGATGTAATCAGTGGCCCTG
CGTGACCATATAGTCAAGGAAAGGCATTAGAAGGGTAGAAAACAAAGAAAGAAGGAGCAG
AAGCAGAATGCCTGGAAGGAGGGCAGAGTGTTGGGAGGGCGGAGATAGAGAAATGGGGGA
CGGTGGTATTTAGTATGCACGGCCAAGCTGCCCCATCTGCTTAGCGCAGCAGTCCCTGTC
GTATAACTGTCTACAGGCCGTGGGCCACATAAAGAATGTCTCAGATTTGATGTAATTCCG
CAAAATTAATGACAGCTTTACTCGGTATGGGCCGTGAGGGAATGATTAGTGTTTGATCGT
CCATCTGATCAGTTCCCTTGGCTGGCTGCAGAGAGATGCTCCACTATATACCGGTATGCT
GCCTATGGCAAGCACACATGCACGCACAGATACACCTATCCCAGAATAATTCCTGGGCCC
CAATGCTCTAGTTTATGTTTGGGTTCTGGTTTCTGTTTCCCTCAACAAAGACAACCAATA
TCTTGTTAAATTCTCTGTGCTGTGACACATCACATCGAAATGAACACCTACTGATGGAAT
GGATGCCGGTCCCACTAGTGATGTGATTGTGTACAGGGCATTTTTATATCAGGCTGTGCG
GTATTTCAAGGGAAAGTGGGCCAACCAGCATCCAATTTAGGGAACTCAGAGGTCACACTA
TGACCTTTTACAAGATATGCTTTATGGCAGCAGTGATTGGAAttgggtattagttttta
>NODE_384_length_520_cov_12.865385
TGCATGGTGCTGTAAGTTTTCGAGCAGGGCTTCTTCTGACTCTGCTCCTGGTCAATCCAT
TTGCAGATTAGCTCTTGCTTTATGGGCTGCCGCATGTATCTTAAAAACGCCCCCGCGGCT
CCGTGAGGAGCAGAAGCGATGTTCACATTGAGGTTCATGGAGTTGTAGCTGTGGAGAGAA
GACGGTCCATAGTGCTCTGGCCTGTGCCCGAAGTGCTCTGGCCTGCCGTAGATGTCCCCC
GGTATACCCAGGCGCATCTGCCCATTGAGGGCATGGTGGTGGTGGGCACCTGGGGACGCC
TGGTCGTGAAGTCCAGTGAAAAGTGAATGGGCCCCACTTTCCGTGTGCCCATAAGCACCT
GTTGGGGAGATGAACATGCCATGGTGATGAGGGGAGGAGGCGGAACTATGCTGGTCGCCA
AGTGCATGCATAGCAGAGGCTGAGAGTTCTCTCCTGAGGATGAAGTCCCTGCTGCTTGAG
TAGCCTGAGTGGGGGTGAGCCACGGGGAAACCAACTGTGGTCTGAGCAGAAGTGAAAGAT
GCCGCGGTCTGGGCTTCGGGATGGCTCTGAATGTGCTGAGATGGGCTAAGTTTGAGAGCA
TTTGTCTGTGCCATGTGCTCTGGTCCAAATGGAGTGAGTGCCACTCCGGGGTCGTTgccc
agct
>NODE_385_length_731_cov_12.963064
TACATCTGACAGATCATAATTGGGGCCTTTTTTTCCACTTCCTAAGACGCTGCCTGAAAC
CTGTGATGCAACAGTGGGAGTCATACCCTTGCTGCCTTTCAAATCAACAGTGGTGTCAAA
ACAGAGCCCTGAGGAACCCCCAGTAGAGCATGGCTCACTAGACCCCTGTAGAGATTTGAA
GACCACTTTGGAACTCTAATCCACTCAAAATGTGCTGATAATTTTCCTTGCCAGGACACT
CTCTGCCTGGTGTCACAAGAGTGGCCTCCCGGGAGCAGATCAGCCAATGATAACAAAGTA
GCCAGATGTCTGGCGCTGGCAGAATCCCAGAAGCCAGACAGCGGCACGCAGCAGCATCCG
CTGTGGGCCACAGATCAAAGATACCTGAGAATTACTTATGGGCACAAAATATGTGTTGCT
TACTCTACAGTTCCCATTAATAACAATCTGGGAGAATTTGTATTTCTAATTAACTCTTTT
CTTTCGGCATACAAAGTGCTGTAGGTTGTCTAAGGCTGCAGCAGCAATTTTTCTGTGGCA
ACTGCGAGTCGACAACAGGAAGTCGGATGCAGCGCTGTCTGAAGGAGCCAGATCAGCTTT
AAATGCAGTTCTGAGGCTCAGAACACCCCCTGACTCGCCTCAATAAACAAACAAACTGTG
TAAGAGTCAGCTTATTTAGATTTAATCATGCTGCACGGTGCCTACTTAGACCGGTCCTTG
ATGCATACCTCGAAAGCTGTAGGTGTTGACACTGAACCGATTCAAATGAGATTTAAATGT
CATTAGTGGCTTTGTTTTTTAAGCTTCTTTTATTTTTTCCAGACATTTTTATCCTGAAAC
AGAGGACccagtgctctatctgcaaagagcgggtc
>NODE_386_length_362_cov_11.110497
CTCTCTCTCTCTCTCTCTCTCTCTCTCTCTCTCTCTCTCTCTGTTTCACCACTGTCACAC
TTTACATCTTTTCTCTCTCTCTATCTCTACTACTCTCTCGCTCCCTCCCTACTACACAGT
GATTCGGTGTACAGTACCCTCTGTCATTCTGTGCTGGCATGGTGCTTGTGCAACTGGGAC
TGCATTTTTCGCTGAAGAGGCACATCGATAATAGCGCAGGCAGCTCTCTCCTTTCTGTCT
TTCCCACTCTCTCCATCCCCCCCTTCTGTCTCTGAAGCACTGTGGTGAGCAGGCCCAAAC
TCCTCTAACCTCCACAGTGTCAGGTCGCCTCTCCTCAACATAATGAATGTGCTGTGTGAA
CAAGTCCGACAGGATGAGCCACCGGGTAGAGAGCAAAATAGTAGTGCACCTGCAACATTT
ATGCATAGCAACATAATGACAGCAAACTGAGTGATTACtataaaatagaaaggcatgttt
tttttgttgttgttaaaactgtactt
>NODE_387_length_579_cov_11.309154
TGAACCTGGCCGATGTAGTCCTCAGGGATCTGCCTCCGCACCTCAGGATCTGTAAATAAT
TGACAGATAATATTAATTGGCTTTGGATTAGTGAGCAAGCTCAGTATCACACATTAATAT
TTGATCAGAGGATGATAGGGACCCTGGCAGGGGATCCGAAGGGGCAGCTGAGGCTGTTTT
GTTGATTAGGCCAGAGAAGGGAGGAGACGGAGGCAAGTGGTAGCGGTAGCAGCAGCAACA
GCAACAACAGCAGCTCCAGACACACACACACACAGATGGAAACACACAGCCGTGGTTTGA
TGCTCCCGTTAGCTCCAGGCAGCTAAACCTCCTACTGCCAGCAAACTGCCTGCTTCTTAT
TTTGCCCATGAATAAGAACATAAAAAAAACAGAGGAGGACTTCCCGAGCTGCTTTGATTG
CTTTATTTATTTTTATTAGGACGCGTGAGTGTGGTCTGCTAGTCAGTTAGGAGTATTATG
GTGTTTTACCCATACACTGGACTAAACGTGGTTGCATCGTAAAAATGACACATATTTTCA
GTTTTAATATTTCATGATGATTCTAGTGCTGAGTCACTGGAGCTACCAGCTGGCTGAGAA
TACATGTAGAGGGGAAATAAATATTTTTGACTGGGTAGGAGCTTTAGCATTTTGTGTCTG
TTCATTATATTGTGTAATTAGTTAattaatgaagacaagttatttatcacatgcatttgt
ctg
>NODE_388_length_334_cov_6.431138
CAGAGAGCAGAGGACCCTTTCTCATATCCAGGCTGCCCCCATCTCGCCGCCGCTCGACCC
TCCTCTCCCCCTTTTGCCTCACCCCGCTTTGGCCCGGTCGCTTTGCACGATACTTCAGTG
AATAAATGAGTCGTTTTAATCCGACTGACAAGCTGGCATTGCCCAGCCCTGCCCTCCATC
TGTACTGGCGGCCAGCACAGCAGCAGGCCCCAGGCAGCCCGATGTGCCAATCCAACACAC
AGCTTATCCTGGCTGTAGCTTCAGGGACAGAAGGGTTAGAGCTCTATGCGGCAGCTACCC
TCTCCACCAAAAGAGCTATTTATATAAGAAAGGGATTAGCCGGTGGAGGCTTTGATGAAC
TGGAAAAAAAAAAAGTGAATTTGCTCCCATCTTGCTCTGGTGCATGTTTGAAGTCCTCAT
CTTTTTAAATGAAAACTGCACTTTGCTTTTCCAAGTTATAAAATAatccagcgcgggt
>NODE_389_length_893_cov_10.587906
AATAATTTTGGCTGATTGTGGTAAATATGTGAGAGAGGCAAGAGGTAAACTTACACAATA
CAACATATTACATAGATACTATTACACACCATCTAGATTGTATAGGATGAAGCTACTGGG
TGATGATCTATGTTGGAAATGCAAAGAGGAAACAGGAACTTTCCTCCACTGCATGTGGGA
ATGTGTTCCAATCAGAGCTTTTTGGACTCAGATTCTAGATATCATAAGTAACTGGTTTGG
AACAGAAATCCCCCCAAATCCAGAGCTTTGTCTACTGGGGGATAAATCTCAGTTGCCTAA
TATGACCAAAAGTAACTTGTCTATAATTTCAGTGGGTATAACAACAGCCTGCCGAGTAAT
TTTACGACACTGGAAGGCATCAGAGTGCCCACAGGTGAAAGAATGGGTCTGTGCAATGAC
TGAAACTGCATCCTTTGAATGTATGCTAAGTAGATTAAGCGATGACAAGGGGGAGGGGGC
GACCCCTTGGGGAAGGTTTTGGGATTATATAAAGATAGATAACGACCCCCACTAGTATTC
TGGTTTTCCTGTTTTGTTGTACCTCACCCAAGTGGGATCATGATATCCTGTATACCTCGG
CAACATGTCTATATGATGTAGATGTACGACTGTTTTGGAGATAAAACTGTGCTAAGTCTG
TCACCGGAGTTAATTGTCAATCATATATTTTCTGTTCCTGTATGGAGACATATTAAGTTT
TTTTTAAGTGCACCATGTACCAAGCCTTCGAAAAGTTCAATAAAAACTTGAATTAAAAAA
AAAAGACAATGTTTCCAAACAAGTTTTCATGTTATAATGTGTTCACATATGATAAATATG
AAGGCAAAAGTTGTTTCAAGTGAGTTTGTGTGATATAATTCAGTCAACCACTGTGTGGCA
AAAGAGGCCTTTTCAGGGCATGAAAAGCTGTTTCAGAGCATGAAAACAGCAATACTGCAG
TTTTTTAAAGACAGTGTTTCCAAACATGTTTTGAGTTCACAATGTGGTCAGATGTGATAA
ATATGAAGGCAAATGGT
>NODE_390_length_795_cov_15.208805
ATTCGAGCTGATACAGTATATCGGTTTTGTATTTTTTATGTCTTAATTTGTTTTATTTGA
CTGTCATGCTTATTCACACGTGTACAATAATTGTAACCATGGGAACCAAACAAGCTTTAC
AATTATGTAAACAAAATGAGATGAGTATTTTTATATAGTTGACACATGATTAAATAATGA
ATTGCTTTCTTCTCACTAGTACCTTGCACTTACCACATGTACTAAGGAAGAATATGTCCA
AATACACAGTATTTGTGAACGTAAAATAATTGATTTCCTTGCAGGTCGATGCTCCATTTT
GTACAATATACATATATGCTGTACAGTAAAGAAATTTTAAAACTACAAAAACTCTTTTAG
ATATACATTATTTATTTTTACCATTTTGTAATTTAGACACTATACTGTAGCTTCAATATT
GCCAGACTTACTGGAAGTGCCTATATTGGTATTATGTATCATACAGTGAATATATTTGAA
GATCATTAGACGTTGTCACAAACTGAACCATGTGGATGTTGTAATGTGAATACATTGAAT
TACAAGATTACAATTTCTGTGGTATCCTTGTGTCAGTATTGTGTTTATTTCGCAATTTCT
GGAATGAATCTGCTTTTTGTTTAAATTTGCAAAGAGGCAACAGTCCGAAAAGACATCATT
TCCTGCTAAGTTCTTAGTGTAGTGTTTCATCAAGACCATCTCTGTGCTCAAACAGAGATC
TTGATCCTAGTCGGAGTTTAATCCATGTGTCTGCTTTAATTTAGTAAATGAACATTTAAC
ATTGCAGATGAAATCTGACAAATCGACATTTATTGATTCTATGTATTTGTTTCAAAAACC
TGCAATAACAAACATGCAGCACATCTTAATGTAGTGTTTCATCTAAAAGAATCTTTgaat
actttgggaggtcgtcgacacacaaacaaccgagataaa
>NODE_391_length_612_cov_2.609477
AGTCCGATCAAATGTCCCATTCCGAGGAAATTTTAGTGGACCGTCTCCCGTAGTCAGTCT
CACCCATTCTTCAACAAATTTAATACTCTCTGCACCATGATTATCATACATGTACTTAAC
AGGACCAGTCAAACCATTCGCAAACTTTCTACTAAAATAACCTCCCATGTTCACTCTATC
GATTCCCTTCCTAAATTCTTTTGTACACACTTACTTTTACACACAATTCACTTCCACAGT
TCCTTCAGTCAACATCATACTACTCAAAAGATACAAGGCATTCCCTGGCGTTAGGAGAGC
GAGTCACATCCTTAACAAGAACACACAAGAAAATTTAAGTATTAGGAGAGCGAGTCATCC
CTGGGAGAGCGAATCAATCCCTAATTCTCCACAACTGGTCCTGTATTGGCCTCTTTATTC
ACTTCTTTACCGTTTTCCTTTTTCTCAGGCCTATTCTTATAACTTCACTATAACTCTTTA
ATACCACAACGGTTTCTCTATTTTTCTCATATGCTTCTTTATTCTTCTTAGGCCTTCTCT
TTCTCATATGCTTCTTTATTCTTCTTAGGCCTTCTCTTACTCTTTAGTACCTCAACAGGT
CATCTATTTTCTCATATGCTTCTTCTTCTTCTTGGGCCTTCTCTTCTCATATCCTTCTTC
GCGATTTTATTGTGCACATACATCACTTGACCAATAAACACATTCCCCTGCCCTCTGCAA
AAATCACTTccgcgtttccttccaaatacaaaatcc
>NODE_392_length_300_cov_1.376667
TGGGATGCGCTAAACAAGCTCCATCTACAGAGGCCCCACTCCAGAAGCCACAACACCCAA
AGGATCTGCTGCTAACATCTTGGTTCCAGATACCACAGCACACCTTCAGGGGTCTAGTGG
AGTCCATGCCTGGACGGGTCAGGGCTGTTTTGGCAGCAAAAGGGGGACCAACACAACATT
AGGCAGGCGGTCATAATGTTATGCTCGATCGGTGCAGTCTCTTTCCTTTAGCTCCATTTT
TGGTCTCCACCATCTCCTGACTAAAGTATCCAGCTCTTTAGCTGGTAATTGTTCCACTAT
GTTCACCACCTATCATCTTTCTCTGCTGTTTCCAAATTAAAACGACTGTAAGGTACACTC
ATGAAACAATAACGCAGTTAAAATCAGACAAAACGCAGTATCAAACTATGAATctcttcg
atgcttccgggttttgaaagtaag
>NODE_393_length_610_cov_10.788525
ATTTTCAGAAGTTTAGAACACTGGGAAAGAAAAGAGAACATACATAAGGGTAAAGACAAA
CTGAGGGCACTTAGCAGGCTGCATGCGGGGCAGCAGGATGCTTAAATCTGAAGAAATCTG
TGTAAGCTTATTGTGATGGGCAAATGGGATAGCCCATCTCCTATGGTACATCCCATGAAC
CTAAAAAACCCTAAATAAAACATCAGTATTAAGTTTGGTCCATCACCAGAAGCTGCATTA
GGTCTCTCCTCAGTTTGCTCCTTAATTCCATCAGAGTAATCCCACGTTATTGCCCTCTAA
CAGTACCCTAAACGGAGAATAAAAAGTTTGCTCCCCTCTAGCAGTGTATTACCAGGAAAC
AACAGGCCCTCTCCTCATTAAGTTATAGATATAAATGCTCCAAAGCATGAAATTACCCCC
GAGCCTCCCTCTCCAAATAACCTGGTTTGCAAACAAATGATCCGAGCACAAGCAGTAAAA
GGCAGATTATTAAAATAATAGGAGGGATTTAAATTTGCATCCACAGAACAATTCAGCAAA
GGACTGTGCAATTACTCCTCCCCTCCTCCTCCCCTTTTCATTCCACCTTTCTACTGGCAA
GCCCAGAGTCCCTCGCACTTATGTGTCCATCTGTTCTTTCTAAGAACCAGATATTGGTAT
CTTTAAGTGTGTCAGTGTTAATGTGGCCAAATAGAGGAGTATGTGCACTTCCCTGGTAGT
GTTGGGTTTtattgtttaagttaatgaataccac
>NODE_394_length_484_cov_10.388430
AGGTGGGGGGGGAGTCGGATGGAAGGAGGGAGGGAGGGGGGAGTGAGAGAGGATGGGTGG
GTGGGTGGATGGAGGGGGGAGAAAGAAAAGTTGTCATTTCCCAACTCCTCATTAATATTC
CGAGGTTAAGAGCTTTTCAGCGAAACGTAATTAATTGAGCCCGAGCCTGACAGTAAACAA
GCAATTTCAAATTAAAGCGAAATGACAGCGGCGTCATTTGTTAAAAACGTGCGGGGCCCC
CCGATTTTGGCGACAGATAAATGAGGGAAAATGTTAAGGAGGGAGAAAGTGATGAAGATA
TTAATCTTCACCTGTCTGTGTCAGCGTGCCACTCATTGCCGCAATGTTGCTTTCCATCCT
CTGCAGATGCTTCTTGTCCTCTCGGCTTCTCATAATGAGGGGAAGGATGTATTTCTGCAA
TTAAAAGCATGGCACAATATTACACTTCTCTCTGGTGGAAAGGGGGCAGAAAGATGAGGA
AAAGACGGACCGATCCAGACTTGGCAGTGTCGGGTCAAAGGCATTGTTTTATTGGACTCG
TGCCTCACTGTCTAAACTGCATGATTAGGTGCATGCATTTCTACAGCAAAATGTCAAAGC
AACTGAtaacaggttgatacacacttct
>NODE_395_length_658_cov_5.958967
AAAAACTCATTAAAATTCTTTGATTTCATGGATTTTTTCTATTTTTAGTGCCTATAGTTA
ATTTTTCTGTAGTTTTTTATGTGTCTGTTGCCTCACAGTTACCCATCTAACAAATCCACC
GCTCATGTACTGTGAGTTTTTAAATGTTACTCCGGCACCTGGCTGACAGACGGCATCAGC
CGCTCATGTTTGCTGATGAGGTCACGTGAGAGCCGGCGGTCATGCCTGCCAATCTGCCAG
CATCTCCTGTGTTTTCTCCTTTCCCTGCACTGTATGGGCTTTTCCCCTCACCTCCCTTAC
ACCCACCCACCCCTTTTGGCGCGCCATAATATTTCTTCCCCCTCTTTTCAGTGCACAATA
AATGACTGCTGTTATGGACCGCTGGTAGACTGCATCAAACAGTATCCTATCCCATAAAAT
TTTAAGCCTGAAATTGACGAGGAGCTATTGAAGGGGATGAGATGTGTCTGGCTTCACCTG
ACATAAAAGTTCTGCTTCACAGAGGAAGTGTTTCATCCTGCCTGCCATCCCACTATCACC
GATACAGGGGGCTGTAAGGCGATGGAGGGAAGAGGAGGAGGAGAAGATAGGCTGATCTAA
ATGCATCTCCATGTGCATGCAGTGGATCAGACCCAATGTTCTATGATGCAGGAAAAAAAT
GATCATTTAAAAGCTATGTGGGGGGGAAAAAAGCAAATATTCTTCTATACAGATTTTAAA
ATCACTTTTATTCGGGTTTCAGTGAGTTTTGGTCAcatcagtcgaactatatattttgat
tttatttattcacaattcacat
>NODE_396_length_337_cov_12.718101
AGTTTTCACAGATTTCAAAAACGAATCTACGAGCAAAATGTGTTTCTCTTCCAGTAAACT
TGCTGCATATGTGGATAGATCGCGATCTGGCTTTTGAGTTGGACATTTTTTGCAGTGCAC
GGAGAGGATTTTACTATGTGCGCAGCCAGACCCCGCCTGCTCACTGCGCGTCACTGGCGA
GTAGTGTGGACGCGGAGTCACTCCCCTGCCTACTTTTAATAGCTTTGTCATGTGATGGAA
AGCAGTTGTAAGACAGGTGCCCTCGGTTCATTCTCGGCGAGGGGCAGCAGTTGCCTGTGT
GAGAGCGAGTGGGAAGCGTGTGTGGATTTCTTTTTTACTTGATTTCTTTCTTTTTTTTTT
TCTTTTTTTTTCCTTTTATTTTTTTGGTAAATTTTTCGGACCGTCATTCAGTTGGCTGGA
TGGCGTGGGACAGGTGTAACCAGGACTCGGTGTGGAGAGAATTAGAGGTGAgcgcatctt
a
>NODE_402_length_368_cov_4.701087
CTTGTGAAACTGCGTGAGCACTTTTTCAATGATGCACAATGTGCATGTGTTTGTACACAG
CACTTCATCCTTATACCAGTGTGTCACTTCCCACCTGCTATGTGGCGAAGTACTATGGCC
TGTGGTCTCAGTGCTTCCCTCTGCATTCAAATGCACACACAAAACACACACACACACACA
GCAGTAATAATATGTGGATTTTTGTGTCTATTTAATCTTGATGGGATGTTTCATCTGCAG
GCTGCTATCACAGCTGGCTGCCTTATTGTCTGGGTGAGACTGATGGGCTTGTGTGTGAGT
GGTTCGTGTGTGTGCTTTCCCATTTTCTTCAGTTTGTCTTCCCCTATTAGTCTGCATGCA
CATTTCTACAACTGTTTGTTTGCTTATACAAGAGGAGACACATTTCTCTCTTATAAATCT
AACCACTATATACGCACAATGCAATATGTACATATGTGTGTACATATTGTGAGTGTGTGC
TGTCCATCAAGCCACACACATAGCCGTACCAA
>NODE_403_length_553_cov_11.005424
CCTTACAGTGACTCCAGAAGCATGTGACCACCACTGCTTCCACTCCTCTCCAACCCATAG
CCCAGGAAAGAGATGTTGAACTTAACCTCTGCAACAGTGATGAATTAACAATAGAACAAT
TCAATGCCCCAGTAATTACAAAACACTTTGGACACGGCAACATTTTTCAACTCTGCCACA
CAGGTTTGTCGGTATTGGTGGCTTTCACCTGGAATGTTGGGGCTCTTTGCTCTTCCTAAC
TTTGTTTTCTCTGACGCAGATTAGATCTGCCACCCCATTACAGATTCATTTTCCTAATTT
TTCATGTCTGCGCCGCTCCCCATCTGCACAGGGCTGATAATTGTGGGGACCAGCCCTGGT
GATTAACATCAGCAGAATTAATTACGCCCGCCATTAAGGCTCCAGGTTGCACACAATGAT
CAAGAGAAATTAACTTTCTCCCAGGCCCCTAAATCATCTCACCTTCAAGTGGAGTGATGG
CAAAGAGACAGGCCCGGAGTCCTGGACCCCGCTCAGCACCTTCTTAACCAAACATGAGGT
GCGCATCCTGCCTCCCACCGAGGAGATTATAGCGGCGGCTGATGGGTATCAATTACGCCA
CCTTATGTGGTGGGATGAGCGAGAGGTGTCCAGGGTCTGGTGACTAATGGACCTGGGTTG
GAGCCACCCTGCAGCTGGAGACCAGGGAGCTGACTGt
>NODE_404_length_728_cov_11.273352
ATACGATGCAATCAAAAAAAAAGGCAGCAACACGGGAGGCGAGGGGGGAGGAAAAAATCA
ACGCATCAAAAAACAAACTTTAAACAATGAACCTACTTCTCTGCTGCAACTTTTTCCCCT
TACACCTCGCATTTTTTCTTCTGTCACGAGTATAAGGGGCAAGAGCGATGCATCCCTTTT
TTCCTCTTCCAAGGATAATGATTTACAAAATGCCTCTCATCAAAGAATTCATTAACAACG
AACGTTAATTAAAAAATAAATGAGTAAACATCAATATCAAATCTCAGCACTGTGGAAGGG
AATACATTATGCAGAGTAATGATGTTTGAGAGGGGCTTCAGCACCTCTGTGGGACTCTTT
TAAACCCCTTACCTCTTAGGCAGTTGCTTATTTTGCAACCCTTTGTTGTTTAACAACAAA
GAGAATGGGCTCTCATAATGTTATATTAATCAGCGGATTAATATTTCAATTTGATTTGCT
TTATAGTTGAGGTGCTGTTGGCATTTCCATTTTCCCTCCATATGTGCAGCGATGTTAAGT
GGTATCATTACCATTTTCTACCTGGGGGTTCGGGGAGATAACAGGCACCAGTGATAGCTC
TATTCTGTGGAGGGAGAGGGAGGTTTTTGGGGGGCGCTCATGCATTTTTAAAGGTCCGTG
TTTGGTGTGCCTTCACATCCATTATTCTCAAATGTTGCATGCAAACAGCTGAGTCACAGC
CTTTCTGCCCGCCACAGGACAACAAGAAACAAGAACAGCCCAAAATACTAAATTAGAGTG
CCCACTGTAAAAGTGTCCGCTGGTATACAGGCAAATATGATTTATTCATTCTAAATTGTG
TTTGACAAcctttgttcctgctggagtctgca
>NODE_405_length_616_cov_10.030844
ATTACAGCCCCGGTGTCTGGTTCGAGGCGGAGGAGGAAATAGATGGGTCTAGATATAATG
GTGATGGCCCCTGGGTGGTACTCCTTTGAGGGAGAAAGAGGAGATTAGAGTGGAGGTGTG
AGCTCGCAGTAAGATTACATTTTCCCTCTTTATAATGGATAAGTGCTTCTCTTTTTTTTC
CTATTTCACTCCCACTATTCTGCTTCTGTTTCACAGTGTTCCATCTCTCCCTGCCCTCCG
TCACCACACACACATACGCCGAACACACACGCACACACACACATTAAAAGGCATACACAT
GCACATATGCGTGCACACTCCAAACACACGCACATCTCTCCTCTCTCCCTCTGTCACCCT
CTCCCTCCGTCCTCCCTCACTTGATCCTTACACCTACGTGCTACAGATGGTTTCATTTTA
TAAGAGATAAAACCACATTTGGTGGAACTGATTAAACAGAGGGAACAACATCCCCATCTG
CCATTTATTCCAATCTGAAATTGCTTGGGCAGATGCTGACATCTTTGGAGATGATTGATT
CACCCCGTCTGGCCAGAGAGGAGTGGAGAGGCAAGCTGAGCTGGATCCTCCCCGGGCCTG
CAGCTTCACCGCCGCCCTGCCACCGCTTCACCACAGTGTCACTTCACCAGCGATAGAGCC
CTCATCCTCCTCCCCCCCTCCACCACCTGCAGTCCCCCATCCCTTGTCTGCTGCAAGCTG
CTGCAATCAGCACAGGCCCCTGATTGGACTTgagcaggtg
>NODE_406_length_732_cov_8.377049
CTCACTATGTGAAGTGCCCTGAGATCATTAATGTTGCTGTGTTGTGCCTTTTTATACATG
TAAGAGTTTTACTATGACTGTGTGTGAAAATACATCACCAGCAGGCGAACACAAGTGAGT
GATGATGTATGCACAGGCACACGTACAGATCATGCACAGGTGTGTGTGAGCGTGTTTGTG
TGTGTCGGCTTTACTCCTGCTCTGTTGGTATTAGAGGGAAGGATATTCAGAGTCTATATT
GTATGTCACTTTGGCTTTAGCATAGTCAGTTTTCTCTGACCATAAATGTATGCCTATGCA
CGGTAATTGTGTGGAAAATGCATGCAGCCTCCACCTAGCATAACCACCCCTGCTGCACTC
CCCTGTGGATAACAAATGGCCCTTTTCTCTGGGAATTGAGGCTAAACGATGGTTTCACTT
AGAGAGCAAAGTGACTGTCCATCTTCATAACAGTGCTCTCCATCAAAGAGCAATGAATCC
CATCCCATCCCACTGGCTCTGATTAAACACAGGCAATGGATATCCCCTTTATGAAGGCCT
GCAAAGCTGGCCCTCATGTCAGCCTTGCACCTGCAACTATCAGCTTCTCCTTTAATAAAA
AAACAGCCCCACACATCTGGTCCAGGGAGCAGTGCGCTGCTCCAGCAGGCCTATTCAGCC
GAATCTGTTTGAAAGTGCCACACCTCCACTTGATTCAAATTACCTAAGGCATTTCTTATT
GGTGGGGTCACATGGAAGGCCCCCAGGTCACAAAGTTCACTGGCTGAGGGACTTTCACTT
TTGGTtgtgctttgaactctccttctggtctttttcatatttttggtgtgataatatcac
gttgaagtagtgtcctttctcattcacataagggtg
>NODE_407_length_331_cov_1.583082
CATTGGGCATCTAAAATATGAATTGACTGCCGATACAGATAAGAGCACAAATACAGACAA
AGTCATACTGAATTCTCCTATTCAATGTTATGGGAGTCACTGGAGTCTAAACATAATATA
CATAAACACAAACAACAATTGGCATGCCCTTGGAAGCTGCAAGGTACTTACTATATACTT
AGTGTGTTCCCCAAAGGAGTCCAGACTCATCAAATTCGGTTAACAGCGAAAGACAGAACT
TCATCCAATCTTAATGTGTTCTATGCCTATAAAGAAAGTGGCAACAGACAACTTTTCTAA
GTGGTATTATTCATTTTCCATTGTCCTCACCAAGAAGACAGGACACTAAATATTCAATAC
CACTCAGGAATACAATATTACACAGAGGTGACTACACCCCTTTGCAGTATAAGTAAAACT
ATTCAGTtatgtttggcacagagttaacaatagagtctatgtgatgacttagaca
>NODE_411_length_586_cov_9.382253
TCTTCTCGGTCTTGTGCACTTATATAATAATAAAGGCGAATATGGCTGCTTAGGGTTCCA
CATTTCCCGATTCAATTTTAATTCAAAAGAGGATGTTACAAATCTACTTTGCTCATTATC
CTCTTTGCCATCTTAATGCGTGGCACTGTAAGTGCAGGTTTGTTTGCCTCCCTCTCTGAA
AAGCGCTGGATTTCAGATGTTAACCTCTTTGGACACCTCCATTAATGAGCGTTCAAATGC
GGCTCTATGGTAAGGGTTGAGCTTTAAGTAGCACAGAATGAAAAATGATTTGTATTGATG
CAAATCGTGTGTACGGAGTGAATTATACACAATTACCCATCAATACTGGCCAGTCTTGCC
CACCCTCACCAACAAGATGTGGTTAACAGGCAGAAAATAAGATTGAAATGGTGTGTAAAG
AGTTGAAAATGAATTTCAATGCTGCATTTGTCCACAATTACCCCGTCGTTCACACGTGTT
TTATTGGGAGTTTTTTTTTTTCTTCAAATATTTCTCAAAGCAGATTGGAAACATTCTTGG
TATTACCCTCTTTCTTCAGAGAAGAAAGAATTAAGGATTTTGTGACAAAAAAGAGATTTT
CTCTCCTGCTGGAGCGACGGAGGATAACATGGAGGCTCACAGCGTGTTTGATTGTTAATC
GTGGCACAGGGGCTTTAACTGCTAATGCTCTCACTGCAAAcctgcagaaaaacaccagga
acatggagtc
>NODE_412_length_591_cov_8.148900
AATGATGTTGATAAATTACACAAGCAGAAGGGGAAAAAACAAGCCTATCACTCGCATGAA
AGCCGAGAGAAATGTGTGGGTATATTCTCAACTCCAAAGTCAGGCAGGCGAATGGAGAGA
GAGAAAGAGAGGGAGAGGGAAAAAAAATAATGAGGGCATAATTTTAGAGAACTAATTATT
TCTATTTGTCTTTTGTCACACTTCTCTAATTCTGCGATATTAACACAGTCTGTGTTTATT
AATTGCTTTTACAGTGTTTTGAATCGGGTCCAAGAGGGAACGTGGCTCTTTTCACAGGCA
GGCAAGCTACTGGGACTGTACCTCGCCAGTACTGCCTGGCAACGGTGCACATGCGAATAT
CTTCCCCCAGTATCTCCTCCGGTTCCCTGCCGCTTCCCCACTCGATGTGTTCGGCAAGTT
TACACGACCCTGTGCACAGAGATAAAGTTCTTTGTTGCAAGATTAAACATCAAAACAGTT
AAAGTGAAATTAAAATTAAATGAATGAATGTCACTGAAGCAAAAAAGACTGTAATTAATG
GATCCCTTAATTGTCTTCATAAAATATTTGCATGGGCATAATTTGCATAATTTACATGTA
TTAATTAATCTTTCAAAGGAATTTTATGCTGAGAGAAGCCAAAAATTCCCTTTGTTTTAT
TTAGCATCTAATGAAATATTTATTCTCTTTAATGAACTTTTCATCTTGATTTGAATATAA
Aaatactaaagtttt
>NODE_413_length_549_cov_4.925319
GGCAAGCGCTTTGAGTGTGAAAACTGTGATAAGGTACAGCATACCCGGCACGTAAGTTGG
GCACAGGACACTCAGGCTTTATCTGTTTCTGTTTCTTAGACTTCATTCATAATCGTACTG
GACATTTAGTAATTTCTGAAATAATAAAGCAATGAAACCTGCATGTTTTCATTAACAGTG
CCAAGGATCACAATATGTACTGACGCTCACGTGTTTTTAAATGCTTTTTAATGTAAAATT
GCAGGTGTTCACAGATCCCAGCAACCTTCAGCGCCACATCCGCTCCCAGCACGTGGGGGC
TCGCGCTCACACGTGTCCTGAATGTGGCAAGACCTTTGCCACCTCGTCAGGCCTCAAACA
GCATAAGCACATCCACAGCAGTGTCAAACCCTTTATCTGTAAGTAAGAGCTTTGGAAGTT
AATGATCGCCTTATTCATGACAGTTCATTATTTATTTGACCCTTCTTCTTCAGTGCAGTG
TGTTTTTTTTCTATGTACAGCAATGTGTTTACGTCTTCTGAGCCAAACACACAGGTCCAG
GGATCCAATTTTTATTACTATTCATTTTGATTGTATACTGTAAATAACTGAGCCTGTTTA
CCTAAGCACCTCTTTGTCAAACTGAAAACATTAACACATACTTTAAATTAGTAAAACTAA
CTTTATAGTCATGAAAGGGTGTTGATACAAAAt
>NODE_414_length_672_cov_12.367559
AGTAGCTCTGATTCCAGTGAAGAGGAGTCTGTCCCTCTAGTGTGCATATTACTGCATCTC
ATCTTGCTTATTGCTGCCTAGAGTGCTATGACAACCGAAGTGAGAATAGATTTAATCTCT
CCAGCCCTGCTAATAATACTATGCTACTGGCTGAGCGCCGAAACATGCACAAAGGGCTAA
TCATCTCTAGTAGTAAGCGTTTTCTTACACATACACATTTTCCCTGCAGTTCTCGGAACT
GTCAGGAGTAAAGAGATAAAGAATGGGCAGAGAGGGAAAAAAAGTCAGTTGTGGTGTGAG
AAGTGTCTGCCACCACGGCGTCATTAACACCCAGTGGTGCTGGGGTAAGGGAGGGAGTGC
AGACGGGGCCTCCAAGCACTAGGAGCGAAATTGCAAACCCAAGGTTCCTGATACAACCTG
TTATTATTTTTGACACAAGCCATTTACAATAGCTATGAAGGTGGCAATGGAAAATGTAAT
ATTGATTGTATGCCCTCAAGGCTTTGCTCCCCTGACTTCTAAGCGTCACACATCTCACAT
ACAGTATGTTGGGCGTGATGATATGTTTCTCCTTTTTTTATTTTGTTTTGTTTCCCCCCA
CTTCCACAAATCCTATTTTAGGAGCTTTGTTGATAGTTTATTTGATGAGGTAATTACATC
GGTAGATTGAGAGGCCAAGGTGACGTTTTGGGAGTCGAGAAAATAATAGAAAGCTGGGTA
ACTACAGCAATGCAATATGATATTGGTCTGATGTgacaggtgttaatatactcaatggca
atctgtatttcatctctttttcatgagggtgcttac
>NODE_415_length_145_cov_37.496552
CTTTAACGAGGATCAATTGGAGGGCAAGTCTGGTGCCAGCAGCCGCGGTAATTCCAGCTC
CAATAGCGTATCTTAAAGTTGCTGCAGTTAAAAAGCTCGTAGTTGGATCTCGGGATCGAG
CTGACGGTCCGCCGCGAGGCGAGCTACCGTCTGTCCCAGCCCCTGCCTCTCGGCGCCCCC
TCGATGCTCTTAGCTGAGTGTCCCGCGGGGTCCGAAGCGTTTACTTTGAAAAAATTAGAG
TGTTCAAAGCAGGCCCGGTCGCCTGAATACCGCAGCTAGGAATAATGGA
>NODE_417_length_480_cov_7.366667
CTTGGAGATAATCAGAGAGAGGGTGTCTGAAGGCCTCATAACCCCACCGCACACAAACAT
GCACACACCCACATACGCTGACTCAAGAGAGAGATGAGACGGGAGCTTCCGAATTATTAA
GCAGACAGAAGCACTGATGATGAAATTCTGAAGGTCGGGCGTAACAAGAGGCACCTTACA
AGGGTCACAACCTTTTCCTTGCTGGGTGTTTTGTTCTTTGTACCCCCCTCACAACATCAC
CTTCCCACCTTTGTGTTCACTGGGGGGCAGGTGAGTGGGGGAGTTGTGTTACATCCCTGT
TTATCTGTTCATGACCTCTAGCCGGCAATTCTGCACTTGATAAGAGGAGGGCTCGCCTCA
TAATGTGCACGGCAGCTGATATCAGCCCTGTATCCTTGTGAAATTGATTACCAAGGCCCA
GGGAGCGTGCAGAATATAATAAATAGAGATGACACATAAGGCACACATGGACTTGTAGGC
TGATGGGTAACACCGCCTCAGCAATTACCTGCTACCCACTTAAAACAGGGGTCATGCAGG
GCAGGTTGGCAGTGGAAGGAGTTATGGTTATTTCTTATTTTCTCTgcagggtgagacact
ctgtgaaacatttctttccctctg
>NODE_418_length_908_cov_16.691629
CAGGGCCTGCCTCAGGGTCCCGTTGTACTGCTGCACACTTTTGTCCCCAGAAAACAGAGC
ATGGACTGGAAGTTGTGAAGACTCTGGACTGCTTGTTTGTTCAGGCTAGAGTGTCACTGT
TCCTCCAGGCTGAGAACATTCTGAGGCAGAGCAGTAAGAGTTGTAGCAGTACTAATTCTC
ACTGTGGTTTCGAATGCAAACAACATGTTGACAAAGCAACAAAATGGGAAAAGAGAGCGC
ACATCCGCATTTGCATTTAAACTACGTGCAAACAAACTGAGACATGCATTTGTCAACATT
AAATGCTAATGCCTAACTTGAACTTGAAAGAGTTTAGGTCACTTTGTGCAAGATACAAGA
TGTTGGATTTCTGTAAAATGAGCACTGCTGACTTTTCTCAGAAAGCCACAGCATCAAAGT
CAGAAATCAAAATAAAGCAGAGTAACTTTGTGAGTAAAGGGACGAGGTTGGTCTCATTTC
TTATTTAAAATCAGCTCCATAATTTGATCTTTGTAAAACTTAAGTTGCTGCAGGTGTTCG
GCAGGAGGAATGATAGCCTTAGGGCTTGGAGCTACCGTGAGGCCCCGCTGAGATTTCCCA
TCATCCCTACAGTCTGGCAGCAGCTTTTCAAACAGCGCCCCTTCTGAAGTTGCCCTTGGT
TCTACATGTGTAGCAGTAATTATGAATGAGGGGGACTAAGATCTGTACAAAACCATCAAA
CATTTTACAGCTTGCTGCTATTGTTATAAAGATCAATAGACACAGTATCAGTCCTGGTTT
TGAAGGAGAGGTGGTGCTGTACATTTTCCCTCGCATACTTTCTCACTTTCTTTCTTTCTT
CCTTTCTTTTGGCCTCCCTCGCTCATGTCCCCTCTCATTTCTCTTTTCTTTCTCTCTCTC
CGCTCTCTCTCCCTATACAGAGCCAGTGTTGCACATCCGTTTTAATTGCCGTTTGTAGGG
TTCTGTGATGTGAGCTGCTAAAAGACACCCGTCCTGTAAAAGAGCAGGAGATGGAGACAG
AGAGAGGAAATGAAACatattcacttcattgc
>NODE_419_length_145_cov_2.600000
TAGATTATATGAGACTCCCAATTGCAAAACGAAAAGCCTCACAATTTTACAAAATTGCTA
ATTCTTCTCTCAGCGATGACTCTAATCAGTTAAAGATGGTTTGGCAAAGGGACTTAGGTG
GAGAGATCGAAACCGATAGATGGGAAATAATTTTGGCTGATTGTGGTAAATATGTGAGAG
AGGCAAGAGGTAAACTTACACAATACAACATATTACATAGATACTATTACACACCATCTA
GATTGTATAGGATGAAGCTACTGGGTGATGATCTATGTTGGAAATGCAA
>NODE_420_length_639_cov_16.070423
CAGAGGAAAAAAGACAATATTGTACTGCCTCTCTCCTTAATCAAATAAAGTGGTGTAAAA
AAACACGCACACACACACACACACACACACATACACACACACACACAAAAGCATTTCCTT
CCCTCTGAATTTCTCCTTGAATTATATGCCATCACTAGTGTGTGTGATTGCGGAATATTA
AATTAAAGTGGGATAAGTCCGCACCGAGGCGGGCTGCGTCCAATCCGCAACTCATTTCCC
CTGTTGTAGCACCGCATCACTGCGCTCCTCTCTTTTCAATGACAATGTGCCAAATCTGGG
CATTTTGAAAACACTTTCCATATGCTATTATCGGATCGCTACTGAGCAAGAGAAAGACAG
AAAAGAAGGAAAACGGAATGCTTTATACCAAAGGTACCACGAGTCTACATTTTTATGTGT
CTTCTCTTTCACTGGCTTATTATACTTTATGCTTTTTGGGGGAATTTAAAAGAGGTAAGA
GGAGGTAAATTTGAAGTTTTTATAACGATTGTGTATTTATGGAGCGTCGCTGGATGGCTT
TAGGGCTGAGTGTGAAAATGTCGAGAGAGTTTATGTTGAGCATCTGTGGGCTAAAAAAAC
TTCATTTCTTTCGCTGTTGTTGTTGTTGTTGTTGTTGTTGTTTTTCCTCCGTTTTCCTCG
TTTACTGCTGGAGAGTAAATCGTTTTTGCCCACTTCTCTGTGGAGTGTCCTGCCACTAAA
CAAGTTGAAGTAACATTTTCTGAGACGTTAATTTCGATGAAAtaattccgatttatttgc
aaa
>NODE_421_length_674_cov_8.286350
TCAGTAATTTGTTCAGTATGTTAGTAAAACTTTGCTTTTCTACATTTTTTCCTGAGGAAC
AGCTTAGAGAAATACCACAGCTTTTACTGTGTAAGAGAAAACAGCTGAGCTATTTCAGAT
ATATCCCTGACACAGATATAAGTAAAAAAACAAAAAAAGACAACAACAAGAAAATGTCAA
TAACCCTGTTCCTTCATTTCACTGTAAATCACCTGCCAATAAAAGACTCCAACCACCTTG
TTTGATCTACCATGCACTAAACAGTAATTTTATGGCCTTCTTTGCTTCTCTCACTGAACT
TTTCGGTTCAACTCCTCACCACCCACTAGCCCTTACCCAGCGTGCCTGTGCAGAGGCAGT
TGTGAGTCCGGGGAGGTGGCTTAGTTTGGTGGCTGTCCAGAATCTGTTGCACTAGCTGCT
CCACTGAGAAGCCAGAGCTGCTGTTCCCATTGCTGCAAGTCCACTTGATGCCATGAACTG
CCGGGAGAGAGGAGGAGACAGAGATGTCAGCCAGCCCAACAGACCACCAGCCACGCCAAC
CCCCCGCCCCACCCACTGCCCTCTCTGTCTGCCTGCCAGCATGCCTTATCCTGCTCACTG
AACAACTCTCTACAAAAGTGATAAAACAGAGAAATTAAGATTTCTGTTTTTCCCTGAAGG
GAAACAAACAATCCATGGATCCCATGAGTAAAATGCTAATATGGTTTAATTAGTACAATT
TAAGTGGCATTATCGTTAGTTTTATACGTATTCTGATAATGCGTAATCACAACACTCATG
TTTTCATAACAAAATATAAACTTCATTTTTCCTTtgcg
>NODE_422_length_348_cov_1.445402
GTCCTCAAAAGGTAGCATGATGCTCCTTTCTTTGTCACTCTAGTGAGATGTACTAAGATG
CTACAATTTACATAGCCAAAGACCTGTTAGTTTATGCCACTTTCCACTGTGTTTTTTTCA
CAGGTTAACAAAGCCCCACCATCCCTTTTGTGCAATCACTTGTTGTAGCAGAGTTTCTGT
ACCCAAGTAGCCATCAAGGAAAGATGATTGCCATTGTTATGCTATATCTGTGTTGTCTTT
GTGGGTTGTACAGTTCTATTAGATTCAGAGGATTATGCAATAAACTGGTAATTGTCTGTC
CTTATTTGTTGTAGGATGGTTGTGAGTTGCAGAGTTTATATTCGATCAATAACATTATAG
TCACCTTACTTTGTATCTGAAAAATACCCCTATTGATCTTTTACTAAGTGCCAAAATAGT
GTTGCATGATTGTCTAGTGGTCTGGGTGTGGACTGTACAGTCAAGAGGCGGATGCTTTAA
ACTCATGTTTGc
>NODE_423_length_637_cov_7.836735
CTTGGTTGTTGTTCAGTGCTGCTGGTAATTCAGACATCTTATCCTTTGTCACGCTTGGCA
TCTTACACATACTTTTGGGCTTTTACAACATATTGAATGAGCTTTCTGTAGCTTAAATAC
ACATACACACTAATGTTTAGCTAAACACATTTTGCCCTCCTGCCCCTTCCTCTGTCTCTT
TCTCTCTCTTCCTCGTTTTCCCTCTCTCCCTCCAGCAGATAAAGCCAATCTTGGGGCTGG
CTCCTGCCACAAAACGTTCTGTAATAGTCTAATTGTGGCTAATGGTTTGTGCAGCTAATT
AAAGTGTATGAATTACAATAATCAGTCAGCCGCATGGAGGCCATGCCGCCTCACGCTGTT
CCTCCAAGCGTGGAAGGCCAAGACCAAAGCAGGGGGAGTGTACTTGGGGGTTGGGTACTA
AAGGAAAAGGTGAGATGAAAGTGATGAAGAGGAGGGGAGACAAACGCTTGAAACAAAATC
CCAAAGCCGTTTGACTGCATCAACATGAGTTTCTGTACCAGAGATGGAGCAAGGACGGAC
ACGAGGGATGTAGCAAGCAGAAAAGAAAACAGGACATAAAAATGGATTTTACATGTTTCA
GTCCGGGACACAGGTTGTTTTTTTATGCTTATGCATAAATGCTAATGCTTATGCAACAGA
GAATATCCAAAACAGGAAACTGACATGGTGCAAAACTGTGATTGCAAATTATGGTTGCAC
TATTTCCTTATATTACTGATATTTCATACTGAGTGTAGTCTTATTTATGACCAGAAgtaa
a
>NODE_424_length_720_cov_12.519444
AATCACGAGTTGTATAAAAAGGGACATTTTTCCTCAACTGTGAAAAGATGATATCTATAT
GATTATATAGATGACTGTATGTATGAATCAATGTATAGTGTCCAAATATTAACAAAAATA
TTTATACATTTTGTAAGAAAAAAAGAAATGAGGAATCTCAACAAAAAGTGTCCTGGAGTT
ACGGTCAAGAGCGGAGTATTTACTCAAAGAACTGCAAAGGACACTGCCATTGTTTCGAAG
ATAAATATCCGAAAAATATAAAGAAACAAGAAAATGTCCCTTCACATTATCACTATACAT
AATATCATTATATGTGTAAATGTATCCAATTTAGATGTGTTTTACATCAAAAAATTGACA
TATTTTTATTGATTTTACTGCAATTTCTGTGCATTTGAGCCAAATTGTTATGTGTACAAA
AGCTATATTGTGTATTTTATTAAATTAATATATAGTTGTGTTGCAATATACATGGGCTTA
TATTGTATTTGGCAAAAGTTGCCTTAGTAGCTGTCGAACTCTGTGAGTTTGCTTTAGTTT
GGGTTTTTTTGTTGGTGTTTTTTTTCATCTCTATTCTGCATCTTTGCAGGCTGGCTTCAG
TGCTTTTGAGATGTCGCCTCTTTTTACCCTGAGATCCAGCTGGATCAAATACAATAACTG
TTGAAAGCTTAATGAGCCAGCTGATCTAGAATACAATTCAAACCAACGACAAAAAGCAAC
AACCACAAGATAACAGTTTGAATATTTTTACTGAGCAGATTTTTACAGGGCAGCTATTTT
CTTTAACAATAACTAGTATGCGTAGTTTGTGTTCATTATGTTTTTACTTTCTTTCCAAAA
AAGAAACCTGCCATATGGAAagtg
>NODE_425_length_458_cov_12.456332
AACTCGTCTTGTTTTTCATTGTGGCGTGCCCGGCGCGCGAGTGTGAAAGGCGGGAAGCCG
GGAGAGCAGCTCCTCATTTAAAGAGTAAATAATCTCCCATTGCATTCTATTATTTATACC
CCTGGCTTGAAAGGGACTGTATTAACTTATAAGTTATAAGTAGTTAGAAGTTACTTACTT
TAAACTGGGGGGGGTTGAGGGGGAGGCGGAGGGGGGAGGCGAACCGACGCTCTGCTTAGC
TGACTTCCCCCCAAATTGCTGACATAATTACATGAATGTAATTTTTTATGACTCACAGAA
AATCTTGGCATTTTCACTGAAGCAGATAATTAGACTTGGAATAAAGCAGGGGCGGAATAA
TTAATACATCAAAACTAGATGAACTTTTTCTAATTATTTTTATTTAATCTCCATTCTAAT
TATTGTTCTAGTCGGCTGAGCGAGATTGCCTTTCTCATTCAGGGTGTGAAATGCACCCGT
AGCGCTCAATCCTCACCCAGTGAAATATCAACTAAGCGTGGAGACGGGAAATCACAGGGC
GCTCGCCACTCTTCTTCTTCTTCTTCTTCTTCTTCTTCCTCCTCCTTCCTCCTCCTTCCC
Cc
>NODE_426_length_792_cov_10.435606
AAAGGCCATTTAAGGTAAAGGTGGTTAAGTCGAGCTTTTTTTTTGTTTGTTTTAAACTAG
TCCATTTGTTTGTGGGTGCCAAACGCCCACAGACACTGTTGAACACAGCCGCTTTCACCC
TAAAACTCCACCTTTCAAAAGAAACAATTTTATAGAGACGCAATGACATCATTTACACGA
ATACGTTGTTTAAAATCCAAGAACGTCCCGTTGTATATTTGATTTGGCCTCAGGCACTTC
AGCTGACCAATACATCACATGTCCCGGGCTACGACTATTTAATGTAGAATCTCCAAAACT
CACAAATGCAGTGTGACCAAATGTTCCAGAGATGTACCAGTATACTAAACAGGCTATATA
TCTCGCTCTGCTCTCCAAACAGAAATAGATTTCACTGAATTGTTTGATAAATTTGGTCTA
GGTTTTCCAGCCATCCTTATTGGAGCTTCTACTGTTTTTCTGGCTGTTGGTGGCCTAAGC
CCTAATCACCCTCTGTTCCCTCAGAGGCCATAAATTACTCCGATGAGATGGTGCTTTGTG
TTCCTACTGCTGGGGAGCGGGGCGAATTCACAGCGCCATATTTTGACAACCCGTACTTTA
AATCATTGTTTTATGACAGATGGGAAAACTTCTGCACTTTCACCGGCCTGATTTATGTTC
ATTTGGGTCTGGAGGACACTATAATTTGCAAGTAATGTGAAAACAGATGGATAGAGAGAT
ACCAAAGGGTAAGACTGACCTATACATTCTCAGTGCAGCTTGCAAATGGCATCCATATGC
CGCGAGAACTCTTCCAGTTACATCTCCATTACCCTTTGTGTGTGTTCGTGTGTGTGCCTG
CGCGTGTGCGTCTGTGCATATGTTTGTATGTTTGGCTGATGCATGTTTGTTCTGTTGAGA
AAAAAAAAAAAGCTGAAGGAAAATGGGGAAGAAGCc
>NODE_427_length_145_cov_12.731034
GCCTGGGCTGAAAATCTTAATTAATTGTCCAATAGTGCTGTGGGGTCATTATGCATTGCA
ATAAAGAAGCGTGTAATTATGAGATTTAACAGCCATTACCAAGGCCAGGAACTCATATGT
CATCATCAGCAACCAAGCCAATGGATTGGTACGGCTATGTGTGTGGCTTGATGGACAGCA
CACACTCACAATATGTACACACATATGTACATATTGCATTGTGCGTATATAGTGGTTAGA
TTTATAAGAGAGAAATGTGTCTCCTCTTGTATAAGCAAACAAACAGTTG
>NODE_428_length_455_cov_12.736263
GAAGTCAAACCATATTTGTAAATGTAACTCCCATTAATTTAACCAAACACAAATGTATTG
CACTAAAGAGTAAGAATATATTGGTTGCATTTAAAAATAACTTTCAGCAATTATTGGGTT
AATTCTTTCAAATTTCCCCTGTTCAGCACTTATAGGGTTAATCTGGCAACTCTCCCGGTC
CTCGTCAGCTCTCACCAGCAGAGCGCGTCCTCACGGCCATATGCCCGTTTATTTTGGATG
AATGCCAGAGACCTTAGCAGAGCCACCATCCTCTCAGAGGACTTTTATGCTTTGTAGCCT
TTTTAAAAGCTTGGCAAGAAATGCAGTAGTAACAACTTGAACAGCAGAATTTGACCAGAG
CACGACATCCTTGTTATAGTTTTTTTCTGAGCAACGCTAAGGTGAGATTCATAGTCGGCA
AAATATTAGCTTAGCCTGCTAGCTAATATCCCACAGTGGTGTGCTGGTTCTGTGAAGCTG
TGCGTAAGTTCTGCAGACTGTTATGTCTGATAAGAAAATTTCAAAGAAACAATTAGAGAC
AGACTGTGTGGATGTAGTAATGCATCTGGTGTTAAGTTCATGGTAAATGCTGTAGAGAT
>NODE_429_length_566_cov_12.810954
CTCCCTCCCCAGACCTTACAACCTCCTGTCTCCATTGTGGGCTTGACTGTGAAGGAAGAC
TCTTTCTATCTGCCTCCTGCCTACACAGCCCATCCGGCCTCCACACAGTCCCAGCCTCCG
GTTCAGCAGCAGCAAGTCCAGCCGCAGCCTCAGCCCGGATTAATGCAGGAGGTAGAGTTT
TCTAGTTCTTTCTATGGCTCAAGTGAGCCAGCACCTGGTGGGCCATGCCTTATGGCCAGC
GACAGTGGTGGTGGTGTTAACCATGACGATGTGGCCATTGGCAGCTACAACACCTCATAC
ACATCTTCATTTGTGTTCACCTACCCAGAGGGAGCCTGCGGGGTCAGTGCCAACCAGCGG
AACAGCAGTAGCGAGCAGTCATCTGATTCCCTGAACTCGCCTTCGCTGCTGGCGCTTTGA
CTGACCGACAGACACACGCATTCACATATTAAGACACACACACAGTATGCTCGCTGGAAG
TAGAGCCTCAGACACGTACATGCACAGAACCAATCAGTCTCACAGACTGAGATGAAAACC
AACAATCGTCTGTACCTGATTGGGTTAAAGTTTACACATTCTGAAATGCATTCCAATTAA
GAGCCATACAAATAGTTGCACATTAGATTGAACCTTTAACATAGAGCTTAAACATGAATA
AATtgttgttttgtatttaaccagaatacttgcaaccggacacgttaagc
>NODE_430_length_514_cov_13.896887
AAAACAAGAAAGCGATAACATGATAGGAAAAAAAAGAAAAAGAAAACACATGCAGCTAGA
ACACTGAAACGCCTCGCACAAGAGAGAGAGAGAGAAAAAATGAATGGGCTGATGGAAAGA
TAAAAAAGTAGCTACTACAGGAAAAACTATGCGAAAATAATGTGCAAATTGACTCGCTTC
TATTCAAAACGTGTATTCCCGAGTTGCAGTCATTGGTTGTCCATTTGTCACCCATTTAAA
GCTCCCTCTGCCTCCCTCCCTCCCTTCCCGTCTCTGCTAAGCATCTCCAGTCTACATATC
TTCTTTAGCTTTAACGAGCCTCGTTAAGATCGCAATAATATTCCACCCTCTAATTGCTCA
TTCCATTCAGCAGATAGGCGAGCATTGGCTTGTGCCTGATGCGCGCGGTGCGGTGGGAGG
GTTGCTGTGGAGATCGGAGACTCTGATAACCCCCCGTGCGTGCTGCACAAGTGGTGAAAG
CCTCGCGCTACGTACTGGCTAATGATTGGCACGCTTGACAGTGATTGGCAGGGCTGCCAT
GACAACGCTACAACGACACCAAGAAGACCAATAGAAAAGGGAAACAAAATGTTTCAATGC
TACACTCAACGGCGGATTTAGGGGGGAGATATTATGAGGCTGGTGTCATTAGGCgata
>NODE_431_length_610_cov_15.155738
TCCCCTGTGTTAATAAACAACGCAAGCTAAGAGTCCTCAACTGTCATTGTGAATCTGCCC
CCCCAGTGCTACATCCTGTCTTTCATTTCTTCCTGCCCCGTCCCTTCCCCTGCAACAAAG
GTTGTCTGCTAGTCGACAACTTGTGTTGCACGGATAAAGAGCACGGATAAAGTTTCCACC
TTCAAACGTTTTGTAGGAACTAAAAATGTCCTCCTAGCTCAGTGTTATAGCAGGTGTTAC
ACAAACATGCTAGAAAAGACTTTTACTAGATCATATTTGAAAGATAAAGAGTATCTTATC
GAGAGATAAAAACGAAACCTGGGGGATATAAGGCGAGCTTCTCTAACTTTGTTATAATTA
ATTGTATACCTGTGTATGTAAATATAATGCATTCCTATTTTGCAGTCAAGAACAAAATAC
TATTTGTAATATAGAATAAACTTTATTATGAAACCAAGCATTTCATGATTGTTTTTACTC
TTTGTGTCCTTTTTGAGGCTAATTGCCCTGTACTGACCTATATTTGAACTGTGCCATTTC
TGACGATCAAAGTTGTAAGTGAAAGAAGATACTGCAATCTCTTGCAAGATGCACATTTGA
TGATTAATATTTAAAGATCCAGTCAACCTCCAAGGCCCCTTTTCACAAGCCAGCTGTTGG
TGGAGCTTTCCTGACAGTTCAAGGAAGTCACCAAAATCCAATTAGACACTTGGTGatcag
aaatatggaagttgtaaggtgcagcaaaaccaac
>NODE_432_length_515_cov_9.842718
ATCCAATTTTGCATGCCAACTGCATTCCTCGGTTTTAGCTACACAGCCGAAATAACTGTG
AAAAATGTCCCCTTGGTCTGACTTTTATTCCTCACCTTATTCCCAATGTCATTCATTTGC
CACTGAAGGTAACAAGCCTTTTCCACTCGGTGCTCTGTAACGGCAGACCTTTAATAGCCA
TTTCCCGGTGTGGCGAGGGGAGAGAGGGGGAACATGTTTATTTGTGTGTCTGCACATGCT
TCTCCAGCGATTCTCTCTGCTCCACTCACCCAGCTGCTGGCTGGAGGAGTGATTCATGGG
CCTGACAGATGCCTGGTGCAGCTGGATCTGTCCTTGATCATCCCAAAAGCCTGGACAGCA
CTGTCATTCACCATTGCCCAAATTATCTCTGTATTGACTGCAGAACCCTCTGTGACAGCG
CCGTAATGGCTAATTACCCAGGATGCTTTGGGTACTTTTAAACCCCAGAGTGTTCTCTTG
CTGTCTTGCCATGCGGCTGCTGCTGCTACCGTGTCGTGTCGTTCTGAGGGCCACTGTTTT
CTCTGGCCCCACCTGAGCTCCACAGTCTGAGCATCCCGGAGCAAAACGTCAAGAGGAACA
AAGGCATAATGTTCTCTTTTCCCTGAATTATACAGCAAAGTAACCAAGCTCTTtttttt
>NODE_433_length_1034_cov_4.705029
AGTCACTAACGATCTTCTTATAGCTTCAGACAGTGGACTAGTGTCTATACTTGTTCTACT
GGATCTCAGTGCTGCATTTGATACCGTTGATCACAGCATCTTATTACAGAGACTAGAACA
TGCTATTGGACTTAAAGGAATTGCACTAAATTGGTTTAAATCATATTTATCAGACAGATT
CCAGTTTGTTCATGTTAATGATGATTCTTCCAGCCGTTCCAAAGTTAGTTATGGAGTTCC
ACAGGGCTCTGTGTTAGGACCAATACTGTTTACGTTGTACATGCTTCCCTTAGGAAATAT
TATTAGGAAGCACTGCATAAATTTCCATTGTTATGCAGATGATACCCAGTTATATTTATC
TATGAAGCCAAATGAAATCAATCGGTTAGTCAAACTCCAGGTATGTCTGAAGGACATAAA
GGCCTGGATGACCTGTAACTTTCTTCATTTAAATTCAGACAAAACTGAGGTCATTGTATT
TGGACCTAAACACCTCAGAAATTCACTATCTAACCAGATAGTTACTCTAGATGGCATTGC
CTTAGCCTCTAGCTCTACTGTAAAAAACCTTGGAGTTATTTTCGATCAGGATATGTCGTT
CAACTTACATATAAAACAAATCTGTAGGACAGCTTTCTTTCATCTACGTAATATTGTAAA
AATCAGGAGCATCCTGTCTCAGAGTGACGCTGAGAAACTAGTCCATGCATTTGTAACTTC
TAGGCTGGACTATTGTAATTCCTTATTATCAGGATGTCCCAATAACTCTCTTAAAAACCT
CCAGCTAATACAAAATGCTGCAGCCAGAGTTTTGACAGGAACCAGTAAAAGAGATCACAT
TTCTCCTGTATTATCTTCTCTTCATTGGCTTCCTGTAAAATACAGGATAGATTTTAAAAT
CCTGCTTTTAACATATAAAAGTCTTAATAACCAAGCTCCGTCATATCTTAAAGATCTTGT
TGTACCGTATTATCCTAACAGAGTCCTTCGCTCTCAGACTGCAGGTCTACTTGTGGCTCC
CAGAGTTTCTAGAAGTAGAATGGGAGGCAGAGCCTTCAGTTATCAGGCTCCTATGTTGTG
GAATCAGCTCCCAGTTTGGGTTCGGGAGGCGGACACCCTCTCTACTTTTAAGATTAGGTT
AAAAACTTTCCTCTTTGATAAAGCCTATAGTTAGGGCT
>NODE_434_length_415_cov_10.221686
GTAGGTACAAACAGTACTATTCTCTTTTTTCTCCGTATCACACTCATCCACCCACTGATC
CACACACAGAGACAGAGCAAGCAGTATTGATTTTGCTGTCTCCAGGCTGTTGAGAGTGTG
TATACTTGTGTGAGTGTGTGTGTATAAAAGGGATTAAGGCCTCGCTCAGCTAAGATACCA
TCAGCCATCAACCCTGCTAGTCCGCTTCGGGCTTTCCCGGCTGCCGCATTGTCTATTCTG
CTCCGCTATGTGAAAAATGTTGAATATCAACAATGGCTTTCAGTGGTGTATTGTTGAGTT
TTTGTATGAACTAATCTTGCCTCAGTGAAAGAGACCTAGGGCTTGGACAAAACGTCTAGA
GCCACAGCATTCCTAGCTGGCTCTCCCCTTGAACACTGAGCAGAAGGCTGGGGCTAAGGG
AGGCAGAGTAGAGGGAAAGGCAGGCTGGAGGAGAGGCAGGGAGAGGGAAGAGCTGAGGCC
GGGGTAGGAGCTCCAAGGCTGTGGGTTAAGAGGATGACAAGCCAGGGGGAGATTTGGGGG
GGAGAAAGTGTGAAGGTGg
>NODE_435_length_680_cov_13.560294
TGAGGCAGAAAACGGCATTAACTTAATTCTCCTCTCATTCCGCGTCTCCCCTTTCATTTC
TCCTCCTTCCTCTCCTCCTTTCACTATCAAGGAAACGGTACTTAAGCGACTTTGTTCTTG
GCTGTGATTTGAAAGTGAACACTGGTGTTCTGTGAAAGGTGGCAAATACGCGAAGAGCAC
GTCTAGAATTTTCATAAAAGATCTGCTCAAAGGCCTCTTGTCAGCTAAAACGACCCATTA
AAGAAGTGGGGAGCAGGGGAAATGCATTTTCCAAATTGAACGGTGGGATTTACAGTCGGT
TTAACGCCGCTGACCCCTAACACGCTAATGTTTGGTTCGTGTCATCAGCCGTCCCTCCCC
ATCTTTTATCACCTCCATTGTCGAGCTATCTATTTAATTGAAAGAAGTTAATTGAATGAA
AATGATCAACTAAGCTTGTATTAATATTGCTAATGGAACTTTCTTCTTGGCCATGTTTGG
AGAACGATGTCACGCTGGAGTTTGGGAAAGGCCCATTAAGGTTTGCACTTAACCCGATGG
GCTAATTAAGGAATGCTTATTCATTCCCAGAGTCAGGGGGTAGGTCTGCTCCAAACCCAT
AGCCACGGGCCTTTTACAGCATTTTGCACTTGCCATTATTGCGGACTCCAGTTGCCTAAC
GGTGATTGGCCAAGATTGATTGTAGCTCTATGAAAATGACGTGCTTTAGAAAAGAACATT
TCGATTGAATAATCTAGCTGCGGTATTATATGGAAATTGACTGGCTGTAACGGCTATGGT
GGACATATCACATCTTCATGCAATGACATGCGTGAGAttattca
>NODE_436_length_743_cov_14.907133
TGAAAGCTCCCGTCTTTCCATCTGGTAAAGTGGGCTGTTGTGATTGATTTGTGGATTTGC
TCCCTCTTTTTTTCTCTCCATTTAAGTGAAATAATGTATGGAAGCAATCTGGCGACAGAC
ATTTTGGAAAATCTATTTGAAATCATTTCAGTTGAAGCCATGGCAGTTTGTCTTCTTAGC
GGAGAGGAGCAAAGTATAATTGTCTGCAGTCTAGTAAAACACAGTATAACTGCCATCACA
CTTGACTGAGCTTATAGCCAGCTAGTCCCATGGCCTCTAGAAGATAGAGCAGTTAATGTT
CCCTTTTATTTTAGAGGATATGTCACTTGTATCGCAGATTTATACCATGATACAGCAATT
TTGTCCAAACAGATGGATAATGGTGTCACCAGCAAAAAGCCCTGTTTTTATTGAGTTTAG
AGCATATTGTTTAGATAGGGGACTGTGTTGAACAGCTCCGCCAGCTCTTTCTCCCTTTAT
CTCTCTAATCTTGCCAGTATTAGATTTGATCATTTTTGTTTGAAGGAGGAAAATGTGGCT
GTAATGGTTTCCTAATAGCAAACACAGGGGATACAAATCCAGGGACCCTGTTCTGTAGTG
CTTCCATAAGCACCACTGATTTATAGAGGTCTTTATGACAGAAAGGAAAATGATCTGCTG
CAGGTATAAATCAGGTGAGGAGTAGGAAATTGAACTTAGATATCATCTTGTCAGATGCTT
AATGCTCTTCCTCCTGTCACATTCGATAGGACCAATTTGGAGAATCCTGCAGAGGTAAAA
AGAAGACAATTAACAATGACAGTGTGGTAATAGATGAAGCTATAAAATGAACCTGCTGCC
TGCAGGATGCTTTGTATGATTTCCACATGAGGTAGTGGAAGGGGTCt
>NODE_437_length_714_cov_13.952381
TCTCACTCTCTTGCCCTTTCTCCATCTCTTTGCCCCTCGTCCTCTCTGTCTTCCTGTATT
TTCTTCTCCCCCCCTCTCCATCCTACTTGTTAATTATTTGCTTTATTTTGTCAGCGAGCT
GATGAGTGACTTCAAAAGGAGGATGGAGCTGGACTCAAAATACAAAAATGGCTTCCTCTC
TGTTGTCTTAGACAATAATTATGATTTGCCAGTTAAGCCTAGACTACAGCAGAGGGATTG
TAGTTTAAAGCAGAGGCTTTGGTGCAAAAAATGCATTTATAGCCCTTTGTGAGGCTCCTC
ATTATGTGTGGGCCCGATTCATTAAGTAATTGGTTTGCAGTTGTTTACATGAGTATTAAG
GCCTTCTATTCAGGGCCTTTGAGAGATACATTGTGCAAATGTTGCATGTTATGAATGCAG
AATGAGAGGCGGGGGGCCAGTCCTATTGGCCAAACACTGCACTCGGCTGAAAAGCGAGAG
AAAAGCACTGGGTGCTGCTTTGCATAGCAATGACTAGGGCCTTAATAAGCTTTACAGATT
AAATACATGCAGTCTATACAAGATGCAAAGAGATACTCTTAACACATTTATATGTGCTCA
TTTCACTATTATGGAGTTTGAGAGAATTGGGGTCTTTCATATTCTTTTTTTTCTCTGTGT
CTCTCTCTTCCTTGCTCTCTCCCACACAGTGTTTTTCAGTTAGATACTTTTATGGAATGT
TCTGTTTATTGTATTATAACTCGCGGGGAAGCGACTGATCTGCAACATTTATTAAGGATT
TGTTCATTAGAAATCTTTTGCTGTCTTTGTGAGTGGCAAAGTAAaatcactttgtggttg
agtggggatgaaaggaat
>NODE_438_length_145_cov_6.082758
GTTGGATTGTTCACCCACTAATAGGGAACGTGAGCTGGGTTTAGACCGTCGTGAGACAGG
TTAGTTTTACCCTACTGATGATGTGTTGTTGCAATAGTAATCCTGCTCAGTACGAGAGGA
ACCGCAGGTTCAGACATTTGGTGTGTGTGCTTGGCTGAGGAGCCAATGGTGCGAAGCTAC
CATCTGTGGGATTATGACTGAACGCCTCTAAGTCAGAATCCCGCCTAGACGTGACGATAC
CGTAGCGCCGTGGATCTTCGGTTGGTCCCGGATAGCCGGCCTCGGCCGG
>NODE_441_length_626_cov_12.175719
TGGGAGGTGATAGGTCAATGAGGTGTGGGCATGCCATGCGCCATAGTGAGTTGGAAACAA
CTGTCAGAGCTCCCGCAATGAAGGTTAAGGGTTGCCATTTTTTCTCGTTTAGGGCTCGGT
GTCGAGGTCACCATCTTTGGGATTGTGGTAAGCTTCTGTCAGTTCTGGACGACAGTCCTC
ACAAAAAATGGGGACTTTTTGTGTGAAAAAAATAAAATAAAAAGTAAGTTGCCCTGACAA
AGGCAAAGAAGTCAATTATTTTACTTGTTGGAAATCTGCAGTAATGTGGAGAAAACAAAG
AGAAAAAAGTAAAAGCCAAAGTGAAAAAAAACAGGATGGGGTATTGTGGGGTAAAGAAGG
AGGTTGTTGGCAGGTCAGGGAGGAAATTGAGAAGAAGCGAAGAAAGAATTGCCTGGTAAT
ACAAACCCATCTCCTCATTTTTTGATAAGAGTGTCTAGGATGGAACTCAAAGAGAACGAA
TAAAAGAAGAGAGAGGGAGGGGACACACGGCAAACCCAAAAAAAAGACAATAAGAATGAT
ATCTACCAGACAATGTAGTTTGTTTACCATAGCGTGTCCAATGCCTGATTGCTTTCCAGA
AAAAGGGGAAGAAAGGAAATCAAAAGAATAGTGAACAAAAAAGGTTGTTAATAAGGATGG
ACAGAAAACAAAAACCCAAAGCAACGATGAAGAATTAGGATGTTAGTACATTAGTTGGTT
AGAAATTGGTTAGTAGTAAAAAAATGActtttatcatggatgagttagtg
>NODE_442_length_159_cov_9.647799
GTAAAAGTCGTAACAAGGTTTCCGTAGGTGAACCTGCGGAAGGATCATTACCGGTTTTGC
CCAGGAGAGCGGCGGGGCACCTCCCCCCACCGTTTCCCCCCTCGGGCCCAAACTGAACCA
GCCGAGGGGCCTTCCCGCGACCGGACGCGCCTCCCCGGAGGCCGCGGCCCGGCACGTGCG
GATCGTCCCCGAGGGCTAGCGCCTCCGGGCTTCCGGACGGCGCGACACGCACGACCCCCT
CCTAGTCTGGGCCAGGCTCTTTGGCGGAACGCCGGACGCCACCGCGTCCCCCTCTCCGCG
CCC
>NODE_443_length_437_cov_12.725401
ATCACTTATTGTGGATATCTACCAAAAATATCAAACGGCTGGAGAGGCGCAGGAGAGAGA
AGGCTCGTCCTAGAAGTGTGTGTTATGTGAGAGACCAAAATGTGGTGGTGGTCAACCTCC
AATTATGAGCGCTAGTAAGACAAGAGCTTTAATGGCTAACGTTTGCCTTCGGGGAGGTTT
ATTACACACTGCTGTTTTGCAGAAGCAGCGTCAAATCTATAAAACGACCATTAGGAAGAG
GGAAAAAATCAATCAAAATGCCATTAAAGTGGAATAAGTTGCCAATATTGCTGATGTGGT
TGCGGGTCCTTTGATTTTCCTTCAGATTATTAGGCACAGTCGAGTAGTGACTTTGTTAAG
GGAAACCAGTGTTGTTGGGGAGTAATATGTCTCCTGGCTTCATAAAGTTTGCTGCCTCAT
ATTTCCCACTTTATTGATTATCCATTATCATTTGTCATGAGGTGTCCTAACTCAAGGGGA
AAATATAACCCTCTTTCTTCACCGCCGCCTGCACTGCACAGGAGCATGGTATGGATCTGC
GTGTGAAGGTACCAATCTCTGAGAAAAATGAGCAGAGAAAt
>NODE_444_length_1075_cov_4.722791
GTTGCTTGGTTGCTTGGTTGCTCGGCTGGTTTGTTGGCTGGTTGGCTGGTTGGCTGGTTG
GTTGGAGGCTTGGTTGCAGGGTTGGTTGGTTGGTTGGTTGTTTGGTTGGCTGGTTGGTTG
GAGGCTTGGTTGGAGGCTTGGTTGGGGGGTTCAGGGGTTGGTCCATTTATCTGGATTTGA
CAGTCTGAGGCAGCACTTGGTGCAGATTCTTCACCGTGTGGATAGTGTGCACATGTTGAT
GTATGACTGTGAAAAACAAAGAGACATAAAGTGGACATATAAAGACAGACACAAAGCAAC
CACGATGAGTGCACAGATAGAGGAGCAGCAGCATCCTGTGTGGGTTATAAAGAGAAAGTC
AAAGAAGACTTACAGCACCTGGTATTCCCAGGCGGTCTCCCACCCAAGTACTAACCAGGC
CCGGCCCGACCCTGCTGGGCTTCCAAGATCAGACGAGATCGGGCACGTTTAGGGTGGTGT
GGCCGCAAGCAGGGGCCTCCACCACCATCAGGTCTTTTATCCGTCATCACCATCATTTGA
GTGTCTTTTTGTGTGTCTTTGTCCAGCTCAACGGCAAAGAGCCAGTGATACCCAACAAGG
TACTAATTGTAGCTTCACCCTGAGCCACAACATGAAAACACGAGTGACACGGTAAGACAC
GAGTGACAATAAATGGGATCATATCACATCATGTGCAAGAGTGTCCCAGTGACAGGCTCC
TGCAAAGGACATTTTCATTCAATTAAAATGTCCGTTTAAATTTGAAGAAGATGTACAAGG
TAAAAACAGAAGAACACACGCCTTGCAACAGCATGTATAAAACACTTGTTTGTTACAGAG
CCTACGGCTTACGGCCATACCAGCCTGAGAACGCCCGATCTCGTCTGATCTCGGAAGCCA
AGCATGGTCGGGCCTGGTTAGTACTTGGATGGGAGACCGCCTGGGAATACCAGGTGCTGT
AAGCCTTTTGGCTTCTCTTCACAACTTGCACAGGACGGTGCGGCTCAATCACTGGAGACA
GCCTTAAAACATGACGCCACAACATATTATTCATATATCAACACAAAATACTCAACATAA
GGCTAAAAACACAAGTTAAAATTTGATCATTTTACACACTGCAATGGGTTCTATGGAAAG
CATTTTCACCACCCAGCACTTTTAACCGGTTGCTTGGTTGCTTGGTTGCTCGGCTGGTTT
GTTGGCTGGTTGGCTGGTT
>NODE_447_length_638_cov_13.059561
AGGCAAACAAAAGCATTAGGCCAAATCCTCATGTTTACTCATGCTGCCATCAGCAATCCT
GTCTATTGACAAAAGATGAACATTTTCTCTCAAGTAACATAACTGGGCTTTTGTCCCCTC
ACTAAAAGTACACTGACGGCAACACAATGGAACAGAAAAGAGGCATCGGGAGAGAAAGAG
ACATCTTAAGTGGAGCAATGGCCCAAACAATTAAGAGCAAGGTACATGGAAAAAAAATTG
AAAGCTCCTCTTTTTCCCCCCTCACTTTGCATTGTCGATTTGAAATCCCTCTCTTTCTCT
TCTTGGAGGGCTGCCTGTAATGGAGCTAATCTGCCGTCGTTTGTCCGAGCCACAGGAGTT
TTGTCAATAACAATCAGCGTTTGGAAAGTGTAATTAAGGCCGAGGCTTTTCATTAGGAAG
AAGGGAGGGGGCCGTCTCCAGGGACGGGCATGCCAATTAGAAACTCAGGCACGCGTCGCC
GGGTAATTTCAGGGAAAGGAGGGGAAAAAAACCCAGGACTTCTTTAGATTGGAGAGGGAC
CCTGCTGCTCTTTCAGAGGAGAGGAGGAGAGGCTTAATGGCATAATAATCAGACAGGGGT
CCCAGGCAGAGAAGGCAGGAGGACGGAGGGACTTTTTGGGGGAGGTGAAAGCCTTCCGAA
ATGATAAAAGAAACACATGCAGGATTGCTAGAGGAAAATGGAGGCAGTAAATAGCGGGAT
GTAGAGCCCTTGAAAGAATGAGAGGGTGCCGTTGATGAGAactgattaattaaaggaata
ac
>NODE_448_length_304_cov_3.246711
ATCAGTGAGCAGCTACAAACCAGAGAACCACAATGTCAGCAGGAACCAGGAGGTCTAGAA
GGAGCCATAGTACCACTGATCAGAGCTCCTAGAACGACTCCACGGACAGGGAACTACTTT
CACTATCTAGCTGTGAACAACAGACGGCAGCTGCTTCAGACTTGGTACAGGGGTTATCAA
TGGAGACCAGAGTTAGTGTGAAGCTCAGACAGTGTGAAGGACACTTCAGAACATCAACCT
CTATGGACGGAGGACCAGAACAGAACCTGGTTGCTGCTCAGAACTAAACTTCCAGATGAA
ACTAAAGAACATGAGAAGAAGCCTGATGGATGTTGGAGAACATTCTCTGGTCAGATGAAG
ATAGATCAGTTGGGCTCAGATGGAGTCCAGCATGTTTGGTGTGAACCTGACCAGGACCAC
CACAGTGAATGCATAGTCCTGACAGTGA
>NODE_449_length_508_cov_8.692913
GAGGGGCGGGGCTTCAACTTTCACACTCTAGATTAAAAAAAAAAGCCAGTGCTTGATTTC
CAATGCTCCGCCCCCCAGCGGCATGCATGGAGGGGTGTGTGCGTGTACGTGAGCATGTGT
GATTGCTTTGTGAGACTGTGTTCTGTATTTGTGGGTATGATCACCAGAGTGTGCTAGAGA
CTGTGTCCTCCTACTTGTCTTAACTGATCCTCGTCTTATGGTGTGAGCTTTCAGCCTAAG
CAGCTCTAGCCAGGTGCTGCATCTGTCTGCAAAGGAACCGTAATCAACGGAGGCAGCTGG
AGAGAATACACACACACAGACAGACACACGCACGCGCGCACACACACACACAGCCCACAC
CCGAAACAAACACAAACGCAACGACAACAACAACAACAGGAAAAGAAAAGAAAAAAAATA
ATAAAACAAAACAAAACAGGATACGTAAAACAAAACGAATAGAAGAAAAGAAAAGAACAA
AACTGGATGAGGTTTGGGAGCGGTGCAGGATAACTCTGTCCGAGACAAAAGGATGAAAAG
TCAAAACAGGGTAGTGTAGTAGTTTTGGTAGCAAGGAGGTGGGGCATGGGGAGATAGTAG
ACAAGAAGGGAGCTTACCTCTGGATGAGATGTTGGTGCTCTCTGGGACACCt
>NODE_450_length_700_cov_14.870000
TAGCAAAGCAATGCACCTGCAGACTGGGACACTAGTAAGACCTCGAGCACCGAGCATCAC
CAGGACTGGCTGAGCTGCAGGAAAACGTGCTCTGGATTTTTCTGAGCTGACTGAACTGTG
GTTCACGTGATAAACTGGTTAACGTGTTAGCGAGGAGCATGACAACATGCCATTAGGCTG
TAGAAATGTGTTTACTGTATGTGCAAATGTTCAAAGTTCAGAAAAAGGTGAAAGAATTTG
TCACCCAGCCCTCTGTCTCCATCCAGGCCGTCCCCCTGCCTGCTGTGACCGATTTTGTAT
ACAGGAACAAAAAAACTGCTTATTGGAACCTGTGAAGGATGGCACGTTCATGAATCCCCC
ATTGAGATCAAGTATAACTGTGTAGTGTTAATTGTGTACTATTCACCTTGTACAGCTGTA
TTCCTACAAATATGGTTTACTGTATCATTGATACTGTAGTTTCAAAGACGTGAACAACTA
TTTTTATGAAATGCGACAGTACTGATATATTACATTTTGCTAAAAAACAAAAAACTTGTT
TACTGAAAGATATTCTGAAATACTGTCAAATAAACTCTTGACATGGTGTAAAATATTCTT
TTCTAGAGATTTTTACTGAAAATGAGCCAAGAGCTGAAACAAATAATTAATCGATGAATT
TTGATAATTGTTTTTTTACCCAAAATGAAAAATGGTAAATATTCTTTAGTTTCAGCTTCT
CGGATGTGTGCTTTCATGTGTTTTGTCATTCTAAATTGTGTATTTTGGGGATTTTAATTT
TAATTAattgattaagtgcgatggtgccactatttaccagagaccggatgaaacactgac
aatg
>NODE_451_length_414_cov_2.502415
GGATCCTACTTCAGAGGGTCGCCACGGCCACGCCCTTGGACTGATGCATTAGATTTTGAT
AACATTTCATCAACAAGGTCTGTTGTACATACTGGCCAAGTTTGAGCTTTGTGGGAATTA
CCCCCTAGGAGGAGTACATTCCAAAAATGTCACAGTTAATGCAAAATGGCGGACTTCCTG
TTTGTTTTAGGGTATGGCTGTAATGTACTTTTTTGTTCATTTTGATATGCTTTATAAGTA
TACCAAATTTCTTAGATGTAGGTGAAAACTGCGACTCGTGAAAATTTTTCAAAAAATCAG
CCTCTAAAGGTGGCGCTGTTGAGCCATTTTGCCACATGCATGTCCAACTCCCATAAAATA
TAAAATTTTTCGCCAGTCCTCACGTGTGTGCAAATTTTCATGACTTTTTGAGCATGTTCA
GGCCCCGAAAAACGGGATTCTTTAGGACGAAGAATAATAATAAGAATTAAAGCTGCAAGC
AGCGTTGAACGGGCCCGAAGCACACCCACGCACGTCGGGACGTGCCGCACGTCGAGGTGT
GCCATAtagttgggttta
>NODE_452_length_512_cov_6.193359
CGGAGTACATCCAAGCTGTGGGTTCTGGTAGCAAATGTGACAAAGGTGTTGTAGCCCCAA
GCAGCCCACTTGACCCCGGCTGCTTTGGGTGAGAACGTGGATGTCTTCTCTGAAAAGTGT
TGATCCCGTTTCAACACTTGGCGCTTTATTGTCAGTTACAATATGGAGTTGAGCATCAGT
GGTGAAGGCTGCAGTGGCTCGGTGCAGACAGACATACCTCCATCTCACTGGTGTCAGGCA
TCAGCTCAGTGATTGGTGGGCATATTGTTCGACTCTGAGACTTTTTTCATCATTAGCCTG
CACTGCATGGCAAACGGGCGCCATGGCCCCTTTTTTTTCCTTCCCCTTTCTCCCCCCTTA
CAGGCGGCAGTATCACAGCTCTGATCTGTCACCCTTCGCTTGCCTTAATGTGTGAAAGCA
AGACGTGTTGCGCCTATTAGCACTTCTTGGCAAGGCTGGCATGCTGATCCTTCATCCCCG
GGGAGCCCGGCAATATGGTGCCGCATGGTGACCGCCCGCCAGCCCTGGCTCCCGCTGTCA
CAACACATCACACATCCCCAGCAACCAGCGCCACCGCCTCCTCCGCCACCACACCTCCAT
CACTGTGGTGGCGTGAGTGACAGCAGCCGGAGCCAGGGGTCCTCTGGGGGGAATTa
>NODE_453_length_779_cov_5.887035
ACACCTTGCAATCAGGCCACTGAAAAGTAGAACGCCAACGTCGCTGCTAGTGGTGTGAAC
ACAGAATTACTGTCGAGCTCCTGAGAGGACGTCATCAGAGGCACAATGGTCAGTAGGCAG
CGGGCTCTTGGGCCCCTGTGGGGGTTACAGGCTCCCGAGTGAGAGCTCTGTGGACTCCCA
GCTGTTCTATGCAACATGCTGAACAGTAGGGGGTCGCCCTGTGTTTGTTTAAAACTAACA
GGAGTCCCATTAAAGCCCTGACTCCCCTCATTTAGGACTGCCATGGGGACACAAAGGACA
GCCCTGGGAAGCGGCACGTTGCAAGGGACACCAATTATTGAGGCGAGGACACAGGCCAGC
TTGTTCGTGCTCAGGGACATGTCAACTCGTTGGACGACCCCCTCCGTCAAACCCATTGAC
CAGAGCGCATGGAGAGGCATCTTAATTGGTGTTGGGCAAACAGATTTTGTCACAAAGTTG
CAAAGGAAGCTAAGTAGCTGAATGTTCACATTGTCCAACCCCTGACCTGAGCTTCAGGGG
CCGTTCCGAGACATCATTATGCTCCATTACTTTGAGTAATCGTCTCAGACTCGTCCTATA
CCGCAGCAGGAAATCCAGGACAGCAATTAAAAGCAATATTCTGGCAATAAAGACAGTGTA
AATAAAAAGTGAGCCCTTTTCTCTGTGTACAGTGATATGATAGTGGCGAGGGGTAAGATT
TGGCACAGAAAGGAGCTGGTAATGTCCTTTAGCTGGACAAAGTTGAGTTTTTGGACAATG
TGTGGGGGGGTGCGGGTCGTCTCAGTCTTCTTCTTCTGCTACAACCTGTCCCTCCTCTAT
AACTCTATCCCCTCGCCGGACCCCCAAAGCCCCCGCATTTCCCTCCCTCTCTGCCGCTTT
CATTCTGTTTTAAAAGGGatttt
>NODE_454_length_380_cov_4.026316
TAACCCTAACCCTAACCCTAATTCCGGACCTTACGGTTAGGGTTGGCCCATACTACGGGA
CCCAAAAAAGTGTCACTACAAACCTATACCAATCAACTCAGAGCGGCCTGAAATGCGCTC
CCAAACGCCTTCTACGGGCACTTATCTTGGACTCAGCACTTTGACTCTGGCTGCATTATG
CACGTCCCATTGTCAGTGAATGGGAGAATGTTTTGGCCAATATCTCCGGAACTAGACGTG
CTGGACGGCTGGAAATGGCACCTGCCCCACCTAATTTGGCTATGCCGAAGACGCTGGTCT
CAGTCCCGAGTCTCTACGACCTTCCCGTCCTGAGATACAGCAAAAAATCACAGGTTACTC
CCACTTCCTGACGTCGTAGAGACTCGGGAGCAGGCTCAGTGCGATCGCGGCGGCAGCAAA
TGGGGGGGTAGACACAAGTTTCATGTTTCTAGCACGAACCGTTTTCCGAACCCTAACCCC
AGGCCGAAACCCTAACCCTAACCCTAACcctatccctaattccg
>NODE_455_length_536_cov_3.884328
TGATGTGTTCTCAGTGGAAGTGTCAAATGTAAAAGTGTTTATATGTGTGCTGGGTGCACT
AATCTTAATGGAAATGACTAAATAAGTGATGTGCATATGAGCTTTCTACTACAAAAAAAG
CCCCCAAGACTCTCACTTGGGGAAACAGCTAGCTTAAGCTACAGATTCAAAACTGTAACT
GAGTTTAAAACTAAAGTACAACAGAAACAAACAGCTGCAAATGAGATTCTATGTTTAGGA
AAGTCAAGTAACCTGTGAAACATAGAAAGTGCTCCACAGCTTAAAATCCTAAAACGAAAA
CCAGAATTTATCTAAAGTCCCTCTAAAAATCTTCAACATTCTTGCATTCCACCCTGCTAT
TTCAGCTAGAGCGGAGAGCATTCTAGCAAGGCATCATCATCAGGCACTCCCATGTCATGT
AAATGCTCTATGCTTTAATACTCATATGGAGAAGGGTTACGATAGAGTAGTGGCAGTGAG
TACATCTCTCTTGCAGGACGTCCCCACTCCGACAGATCAGGTGCCCTTCCTCGTCGTCCC
TCACACTCAGTGCCCGCGTCCGGCTGTCGCTCCGCTGTTTTCGCACCCAAACCGCCATCA
GCAGGTCACAACACGACCGGAGGGGACAGGGGGGTTTCAGGGGCAGCCGTAGCCATGGCG
TCGGGCGGCACAGGTAGATg
>NODE_456_length_900_cov_7.671111
TGTGTTTTTATGAAAAAGAAAAAAAAAAATGCATGAAGCATTTCTTGGAAAATAATTGAT
TTAATTCTGAGCTGAGGGATTTCTACTTTTAACAACATAAAAATATTGTGTTGAAAAAAC
AGGCACAAAATATGCTAGAAGCTAAAAATTGCTAAGAACAAGCTCTTTGCATATGCTCCT
ATAGAAAATTGTAATTAATTTTACACGGATAAACATTCTGTCTCATTTGCATATAGATAT
AAACAATATATTTGTGCATCTGAATTCCCTGCACACTTGGGTCACGTGATCTGCCTAAAA
TCCTAAGTGGCTAAAACCAAAAATTATCATTATATTTCCCAGGCCATAAATCCCCCTTTT
TTCTCTGACACAAAGCCTTATAAATCTGTGTCTGATTTTTCACATTGCACATTGTTTTTA
GTTAATGATTTTCATCTGTTTGTTGTTGCTGTGATAGCGGGGAAATGTACCATATGCTCC
GGCAAAAGACAAATGATTAGCAAATGAAATTCTGGACAGCTGTCAGACTGAAAGCGTTTG
GTTGATAGCATTCTGCTACCATAATTAGCTTAAGCTTTGGGTTAATTAACTTTCTACCTG
GATATGCATAATAATAGCATTCTGCAGAAAGCCAAGGAGCTTCCAGTATATCAGCAGCAA
AGGCTGGCTTTTTATTTTGTATTTCGGCAGCATATTTCAATTTCAAGAGGCGATTTAGCT
CGGGAGCATCGTCAAATATTGTAGATTTTACTCCCCAAGCCAGATAATTCTGAAACAATA
GGGGTGTATTATGTGGCAGAAATGCCATTTCTGAATGTAATTAAAGCGGATGAAAGCAAT
CACCAATTTTTAAACGCTTTTGTCTAGCATGAGGCCTACTTGTAAAAAAAATACCCATCA
AGAGGAGAAAAGAGGCAAGAGAACCCCCAAGTCCTTATATAAGAGGCCTTTGagactgaa
gtgaagtacaacagtaattagtcttttgtatgaatttgccggccatggtcatgattagtt
aagcatatgagaggactgcaggac
>NODE_457_length_489_cov_11.914110
AGGTGTGATGAGACAAAGGAACAAAGGATGCCTTAGAGGAGAGGTTGCCTACATGCCTGG
AAACCTCTTCAAAGCACACCGCCAAATGGATCTAACGCCTCCCCCTGCCACCTCTAGATC
ATGATACTTGGCTGAAGCTGTTCCGCTATCTTTATGATCCCTCCTCCATCTATGGCGAAC
TATAGCCATGCAGGGGACCACACCATCTTGCAGAATGTCTCTCCTCTCGCCACGTTCCTC
AAACTGACCTCTCTGGGTTTCATCATCGGAGTCGGCGTGGTCGGAAACCTCCTGATCTCC
ATCCTGCTGGTCAAAGACAAGAGCCTGCACCGAGCGCCCTACTATTTCCTGCTGGATCTG
TGCGCCTCTGATATCCTGCGCTCCGCCATCTGCTTCCCCTTTGTCTTCACCTCGGTCAAG
AATGGATCTGCCTGGACCTACGGCACACTGACCTGCAAGGTGATCGCCTTCCTGGGTGTG
CTCTCCTGTTTCCACACGGCGTTCATGCTCTTCTGCGTCAGCGTCACGCGCTACCTGGCC
ATCGCACACCACCGTTTCTACACCAAGAGGCTGACTTTCTGGACGTGTTTGGCCGTCATC
TGCATGGTGTGGACGCTGTCGGTGGCGAtggcg
>NODE_458_length_511_cov_4.663405
GAGAAACTAGTGTTTTTTAAATCATTGTGCTTTTTGAGTAATTGTAAAAAAAAAACGTAC
AATTTTGTAATTTAAGAAAAGAAAACAACGCATATTTCAGTTAATAAAAGAGCAAATAAA
TGTCAGAATGATCACATTTGATCCTTATTATTTAATGCCTTTTTTAAATTTCAGTTAATT
CTAACCGGCTGTAAAATTGCTTGAAAGCATGTGCGGTCTGCTCTACCCACTTTTCCCCCT
CCTGTCGGCTGGAGTAGAGGAGACTAATTTAGAAGTTGCAGATTTGAGCTGCCTGAATTG
GCTAGACAGCTGTAATCGCACTCCCTCCTAGTCTTAATCTCTTTATCTGGCTAGCAGCTG
CCATATGGCCCCCGTCAGCTGGATCAGATGTGGGTAAGCCTCCCTCCCCGGCCGTCCCAG
CCTCTCCCTCACCCTCTCCCTCCCCTGTCCCTCTGTGTGTCTCTCCCTCAGACCCATGCT
TGAGCCGGCCGGCTGGGCCGGGCTGAGCAGAGCCGGGCGGGCTGGGTGACGGGGCTGCTG
CCCTCCTGAGCCTCCGCCGACGGCTCCCTCCCCACCGCCGCCACCGCCGTCTTTATTTTT
AGCCATCTTTAAGGATTAGGATTGATGCTGTGACGAGCAGGGCACTTACAGTgat
>NODE_459_length_1033_cov_7.151985
GAATTCAAAGCATCACAGAATAATAGGCCTTTCACTTTGCAAAGAAATGTAAATGTGCAT
GCAGTGAATATGTGTTAAATGCTGCTACAATTTCTAATATTTTTTACACTGTGTTTGACA
CACTGCATCTTTGATTGACATTTGCTGCCAAAGCATTATCATAATCTCCTAGCAGCAACC
ACAGTAGGAATCACACAAACATAAATCATAGAGGAGGAAAAAATTCTTCACATCCACCTT
GTGCAACAATGCCACTAGTTTTGCATTTTCTTCTGGAAATTTTCTGCCTTAGCTCAATTC
CCTGCTACATTAATCTCATTATCCTTTGAACCTTTTCACTGTTAATGCCAAATGCAATTT
GTATTCTGAGGCCAGGCAAAAAGCTCTAAACTGATTATCCCAATTTGAACCGTGGCAGTC
CTAGATATTGTTGAGTCTGAAAGGGCCATCTAGCTGGTGAATGGGCTTCTCATATGCCTT
CTGAGTTTCATGACACAATGTTGCGTCTGCTTTGCAAGGGATAAATTAAGCGTGTGAAAG
TCTAAGCAAAGCCCTCATTTTCCAGTTAATCAAATCTTCCCCTAATCAAATTAGCGCACA
TAATTCCTCTGGATGCGTGGTACAAAAACAGCATTATCCCCCTCTCCGGAGCTGAAAGGC
AGGGAATCAGCGTGGTGCCTCTCTCTCCTCTGCATGAGCAGCCCTCAATGGAAGAGGAGG
GCCGGGGTGAGATGGGGGTGGAGGAGACCAGGGGCAAAGGGGGAGGGCATGGCTCTTCCC
AGTGGCCTAACAGAGAAAGGCAAGGCCGGGGTAAACTTTGGCAGCGTTTAAGTTCCCAGC
TCATTAAAAAGCCTGGCTCAGTGGCCACCTCCAGGGAGCACTGAAGCGTTGGCTAATGAG
GTACTTGTTTAATTTTCTTTCAAAGGGCTGGACATCTGTGACACCCCCACCCCAAACCCC
ACACTCCCTCCCAGTTCTCCCCTCAGCCTTAAACCCCCATGCCTCATCTTTTTTCTTCAA
ACCCCACACAAAGCCCATCTATCAATAGGCCGCAGGGTTCTCTCTGGTTTGATGAAGTGT
CTCTcattgaataaggcagataatacatttggaggagtgcagaacaatcgccattaactc
tgatctctccctctgaacagtcaaagcacatcatgga
>NODE_461_length_446_cov_19.719730
TGACTGTGTTGGCTTGGCTTGTGGTTGGGAGGGCTGGGGGGGTCGAACTCAATCTATATG
ATGCAGGGCCTTGGTCCTTTGGGGATACAGCAGAGGGACAGCACCAATTTTTAGCCCATC
AGCCGTCCAATTTTTCTCCTTTTCATACCTGCTGTAGTAAATGAGAAACAAATTAAATTT
CACCCCACTATCTCCACAGAAACCATTTAAATCCTTTATGGAAACCAAATTGTCCCCAGA
CAAATCGCCCCTGGTTCTGTGGAAATACACTATGGCGCTGCAACCGAAATAAATTTGTGT
CACTCTGGATATGGCATTGTCTGTAATGCCATTCATTGGAGGATCCTGGTGAAAGAGAGA
GGGAAATAAAATAAGGGGCACTTTTGGAGGAACAAAAGGGGTGAAAAAGACCCCAGCTCC
CCATTCTCTTTTTTGCTCTTTTTTTTTCACTCTCCCCTCCATCTCTCTCTGTCTTTCCTT
CCTTCTCCCTGGCGCCCACTTTTCCCCTGCGTGGTGTTATTAATTTTCGGCCAGAGTTTT
TGCATTCATGAGGTTGAGATTGAAATGGAAATGAGGGCTGGCTGAGTGAg
>NODE_462_length_443_cov_2.237020
CCTCGGTCCGTGAATAACATCCAGCTCATCCAGGGTGTGTGTAAGGTGCAATGTTAGTGT
ATATGACTTGTGTGTGTGCGTATAGAGTCTGCTATGGAGTAGCCGGAGCATCGACCCATT
CCCCCATCCCCCTTCCCTAGAGCGGGGCGTTTTATTTCTCATTAGCGGGCAGCAAACTGC
TGGGGGATGAAATTTGCTAACAGGAATTAAAAGTGCATTAACACATCTGAGAGATTCATT
TCTGCTAATAGTTTTATTAGTGCTCTGACCTTTCAGTTCATTAGAGGACTGCGGGAGAAG
GGAGGGGTGGAGAGAGGGAGAAAAGGGTGGATAAGAGGGTCTTAGGGCTCTCTGTACTTG
GGTAGACCTTTGGAAGTAGATGCAATCACAAAATGGACATAATGGTGGCAAATTACTGGA
CTTGTAGACCTTTTTTGATTTGTCCGCTGTAATTGTCTGTTCAAAGACATTTATTcagtc
tcctacatcctttcctttcaaaaaaagtgtgccctgtctcaccttttataagatgttaat
ggtacaaaagtgccaactgcctcttattcgatgctgcctgctcagtc
>NODE_463_length_469_cov_13.987206
TCAATGCGCTTCGCCAGGTTTTCAAGTCAGGGACATGTCTTATAATAATTACTACCTATG
TATTATTTATTTTGCTCCAGAGAGACAAATTGTCATGGTGCTCCCTGGACGATATTCGTG
TTTTCCTCTCCTCCCTCCCGCCTTTCTGTCCTCCTTTCCAGGCCTGGAAGAAGAGAGAAG
ACCATAGTTTTGGGAAGAGGGACAGGGCGAGAGCAGGGGGAGAATGGTGGGGGCAGCAGT
GATCTGCAAATCATTTATTTACGTTTGGCATCTGCATAATGAGGCAGGGAGCCAATAGCA
GCCCTGGCTGGCTGGAGACAGGGTGGCATGCCTTCAGTTTTAATGGGCACACTGAAGAAA
CTTCCAATCCTTCTTGACATTTCTCATAGCGAAATAAACGTGCTCTGGGTCAGAGTGTCT
ATTAGGAAGATAAGAGACGAACAAGTCAATTATACTTCAATGACTGCATAGCCAGGGGAC
CTCATTAACATGATCAGGGAGGTCCATGCTGCAGCAGCCCTCTCCTGTGTGTAGCTCCTG
ATTAAGTTGTGGAAGAATGACATGGCCTTTTTTTTGCCTGCTTCATGTACAAAAAAGGCA
AAAAAAACCCACa
>NODE_464_length_740_cov_6.141892
TTGATGACTTTTCTGTTGCAGTAACTAATCCCAGGGCCAAATGAGAGAAGTAATGAGCAT
TCCTTTCTGACATGAGTGTGTTTATAAGAGCGCAACTCTAGCATGTAAAGAGAGACGCAT
GGAAGCACTTCTCTTTCTTGGAATAAAGTAATTAAGGATCTCTCTCTCCCGTTTTGTTTT
TTTTCTTCTTTTTGTCTTGAGCCCAGCCTGAGCCAAAGAACGTAACTTTCTGTATGCAAG
TCGATCATCGCTGCAACTTGACATCCTGACCTGGACATTTAATTTATTGATCTTCATTTT
ATTCGGATGTAAAGACCCTTTGCTCCTTTAAATTAATCCAGGTTAATTTGGCCAGGCCCC
CTATCCCACCCAGCATGAATGGGCCCTCTGTTGGCTAGAGCTGGCCCTGGCCACCCAGTT
TTATGGGAATCTGCAGTGAATTAGAAAATCTGTCAATGCGAGAGGAGTTGCACAGCGCGG
ATATGCCGTGTCACTCCACCTGTAAAAGAACTGCTCTTTGTCCATTATCTCCCAGGCTTA
CCTGAGGAGAGTTAACCTTGAGGTCAATAACATCTCCATGGTGTTTCATGACTGGCTGGG
CCTGGGCCGGGGGGTCTGAGGAGAGCCATTGTTAACATGCGGGCTGCAGACCCACACTTC
CTCCTGCTTTGGCTCTCCACATCAAATACCTCTGGGAAACAGATCTGTAAAGAGCAGTGA
CGGGAGCCATAAAGATGTGATCACTTTCACAGGAAAGAGCAGACACTGTACTAGTTTGTC
TTCATTGTGGTTAATATAAACGCTTCATTTCTTTAAATGAAGTTGCAGCATCAGGGTAGG
TTCTCCCAGGAcgtaatttcttgggtatcctgcagaacctttac
>NODE_465_length_439_cov_2.011389
ATTATGACTAAACAAAACTTTTTCCCTTCACTTTGATTTAGTTCAATAAAGTCCATATGG
ATTATTTGAAACGGATATTGGGGTGTCGGAAACTTACCCCTTTTGGGTCTCATATTTCCC
TGTGAGTTATGTTTTGCACATATCAGGCATGCTCTACAAAAATTTTTTGAGTATGAGTTG
AATCCATAGGTAGTATAATGTTGATGTATCTGTCCTACCATCCCTCCTGTTGAGACATGT
GTAAGACCATGGCTCAATATTGCCGCCCACTTATATAGGTTTTTTGGTAGGATAGGTTTG
TTCTCTGGTCATACATAGATGTCATCTTTCAGTTGAGCACCATTCTTTATCCATTGATCT
TTCTCTGATTGTAGACTTTGGATTTGCATATCTCGTAACACATCAGTAGTTAAGAGTCCA
CTTTGCTCCAAAGTTAACACCTGAATTCTGCCTTCTGCTGCCCTTTTGGCTGTTTTATCA
GCAAATGCATTTCCTAGTGAGATCATGTCTTTATTTCCAGTGTGTGCAGCACATTTGCAT
ACTGCTAGTTCTTCAGGGAGTTTTACTGCCTGTAATAGCTCAg
>NODE_466_length_317_cov_15.842271
GTTTTGGATACGAGCAGCAGTTGCTGGCTTTGCCTTTGGGGTTTGCAAGGGTTGCACCAG
CAGAATTGTATTCTTTGGTAACATAGTGTGAAAAGTTTGGTCTCCCACAAAAAAGTTCCT
TGCGATCCTTCTTTACATGCACGATCTTTGATTTCTGACGATGTAAGATCAAATTGAGCT
GCAAGTGTGCTCCCTCTCTGCCTTTCATGCTGCTTCAATATCACGGCGTGAAAAAACAAA
GAAGGCAAAGACTGAGGGAAATCTGAAGCGTTCTGCCACTCAACATCCCCCAATCCCAAA
CAACAGCGTCTCACTGCCACTACAAATACATTAGAAATCAATTATTTATGGAACAGAGTC
AGGGCCTCTTTAATCTTTTCCTTTTATCCAATTAAATTGTCTAACCATTCTAAGCCTCTA
TAGCTCACAGGGAATGTGCTTTTTTTAAAAAAAAAAAAAAA
>NODE_467_length_895_cov_7.842458
ATAATGTGTCTGTTCATTTCATTCTAATGTCTCCATTCTGCTTTTTTTATGATTTAAGCC
GCATTTTTTGGAAGTGGCTGCGTTTACAAGCTGTAATACAAGTCTCTTAAAGGCCTAATA
AATATGGAACTGAATGAGATTCCTTTTTCTCTCTGTTCATCTTTCTGCTTTGATCATACC
ATCCCATGACATATCCATCGTCAGCTTTTCAACTCCTCCAGGAGTGGGCATAGCCTAATT
GGTGCTACGAGGAATAAATCAAAGCAGAAAACAGGACTTGTTCCAAACACAGCTCATAAT
GCACTAAAAAAAACTCTCATGTTTCCTGCAACTGTCCAGTGAGTTTACATGCCACCTCAT
GTTACATTTTTCCAACGCTGCCGCAGCTGATGTATGGCTGTTAAAGAGTAACTGTGATTC
GACATTACACAGCCATCCTGTGAGGTACCTGTGCTGCTCTCTTGGTCCTTATTCTAATCT
TATTTAACAGTCTCTGCCTGACACGCAATTCAATGCAGGCCCCCAGATTGGAGAGTTTCC
AAACAATCCTGAGCTCACCCAAGCTTGGAATTGGTTTTCCGTGGAACATCTCCCTCCTCC
CTTTGGGCACTTTACCAATTTGACCAAATTTGTTCCATCACTGGTTCTAAGTACCAGAAG
TGTTTTCTGCCCACACTTGGACTCGTTTCTGCAATTTGCACATTCTTTGCAGAACATTAA
CAGCTTTGTCAGGGGCTGAGCTACCAGCTGCTGTGCTGTGGGGGCCCGTGTTTCAGGGGA
TACTCAAAGGAAAAATGTCATAAAACACTAACAACTCATCACTTCCTATCATAGGCACAC
TTAAATATGCAGGGCAAGCCGATCCAATCGGTATATAAACACCTAATAAATGGTTTATTA
CCCAAGATAACACACTACAATGCAGTTATAAGCAGAAATAACAACATTTTAATAATGCAT
TTAAAAATGATAACACTTCTTAtatagagacattgttaatatttatgtattaacagctat
ttgttgactgatcatactg
>NODE_468_length_492_cov_10.300813
CTATACCAATCAACTCAGAGCGGTCTGAAACGTGCTCCCAAACACCTTCTGTGGGCACTT
TTCTTGGCCTCAGCACTTTGAAACTGGCTGTGTTTCTGCACGTCCCATTGTCAGTGAATG
GGAGAAGGTTTTGGCCAATATCTCCGGAAGCGGATGTGCTAGACACCTGGAAATGCCACC
TGCCCCACCTAATTTGGCTATGCCGAAGACGCCAGTCTTGGTCCCGAGTCTCTACGACCT
TCCCGTCCCGAGATACAGCAAAAAATCACAGGTTACTCCCACTTCCTGACGTGCTAGAGG
CTCGCGAGTAGGTTCGGTGCGATCGCGGTGGCAGCAAATGGGGGGGTAGACACAAGTTTC
ATGTCTCTAGCACTGACCGTTTTTCAAAGGCTAACCCTAACGCTAACCCTAACCCTAACC
CTAACCCTAATTCCAGCCCTTAGGGATAGGGTTGGCCCATACTACGGGACCCAAAAAAGT
GTCACTACAAACCTATACCAATCAACTCAGAGCGGTCTGAAACGTGCTCCCAAACACCTT
CTGTGGGCACTTTTCTTGGCCTCAGCACTTTGAAACTGGCTGTGTTTCTGCACGTCCCAT
TGTCAGTGAATGGGAGAAGGTTTTGGCCAATATCTc
>NODE_469_length_246_cov_4.121951
TCATGCTCTGAAACAGCTTTTCATGCCCTGAAAAGGCCTCTTTTGCCACATAGTGGTTCA
CTAAATTGTATCACACAAAGTCACTTGAAACACCATTTGCCTTCATATTTATCACATCTG
ACCACATTGTGAACTCAAAACATGATTGGAAACACTGTCTTTAAAAAACTGCAGTATTGC
TGTTTTCATGCTCTGAAACAGCTTTTCATGCCCTGAAAAGGCCTCTTTTGCCACACAGTG
GTTCACTGAATTACATCACACAAACTCACTTGAAACAACTTTTGCCTTCATATTTATCAT
GTGTGAACACATTATAACATGAAAACCTGGTTGGAAACATTGTCTTTAAAAAACTGCAGT
ATTGCTGTTTTCATGCTCTGAAACAGCTTt
>NODE_470_length_471_cov_11.849257
ACTTGATATGAAAACTGTGTTGTTGTGCTTTGTACCAGCCTGTGGGAGTTTTTAAACAAG
CCCATATGGTGGTAGCCACCAGCTTTGGAAAAGGCGGGTGGGTTGGGGGGTTAGCCAGGG
CCAGGATTTCACACAGTCAGTATTGAGTGGGATTGAGGAGGCGAGCTCTTAAGCTGTCTT
TTCAGGCACAGCAAAAGCCCTCCATCTGGCCTCCCCTAAAACTCAGGGCGAGTTTACTCA
GCTCCCTGTCGGCTGATTGGGCCTCCTGAAGCAGAAGTAACAGCATCAATAGTGTAAACC
CTTGCCACTTGAGAGTATTACATTTCTTTTCATGCTTGACTTAATCAAAAGTGGGGAAGT
GAAATTTACACCTTTTTGATGTTCTTTTTTCCCCGCTCACTAAGAGGGGCGATCTTAACC
CATTTGATCTTCACAAGCGCCCACTAAATGGCCAAATATGCCAAGCAGACGGAAGCAGAC
GGTTGGCAGTTGCCAGTTTGCGCAGGGTCACTGTTGGAGCACTCCATGTGGTGGGGCAGG
CAACCTCACAGAAGgctccagtcttcacagagtccagccaagcttctgtctggaggccta
ctgtctcttgctcac
>NODE_471_length_508_cov_2.606299
ATTTCATGACCTTCTTCACAAATAAAGTCTTAAATATTAGACATAAAATCCGGACCATGT
CTTCAGGTACAGTGGCACTGGAAGCGCCCATAGAACCAGATTTATACTTGGACAGCTTCT
CTGCTGTAAATCTTTCAGAGCTCACGTCAATAGTTAATTCTTCTAAACCAGCAACATGTA
TGTTGGACCCTATTCCCACTAGATTATTCAAGGAAATTTTTCCATTAATTAACAGTACAG
TGTTAAATATCATCAACCTGTCCTTACTAACAGGTTACGTACCGCAGGCTTTTAAAGTTG
CTATAGTAAAGCCACTTCTTAAAAAGCCTACTCTAGACCCAGGTGTTCTAGCCAACTATA
GACCTATATCCAACCTTCCTTTTATCTCTAAAATACTGGAAAAGGTTGTTGCAAACCAAT
TATGTGATTATCTACATAGAAATGGTTTGTCTGAAGAGTTTCAGTCAGGATTTAGAATCC
ATCATAGTACAGAGACAGCACTGGTGAAAGTCACTAACGATCTTCTTATAGCTTCAGACA
GTGGACTAGTGTCTATACTTGTTCTACTGGATCTCAGTGCTGCATTTGATACCGTTGATC
ACAGCATCTTATTACAGAGACTAGAACATGCTATTGGACTTAAAGGAATTGC
>NODE_474_length_988_cov_4.410931
CACATGAAGTTTGTAAACATTTTTCAAAGAAAATCTTTACAAACACACTTTGAATTCACA
GTGTGTTCAAATATGATATATATCAAAGCAAAAGCTACTTCAGCTTACTCTGCGTGAGGG
AATTCACACAAAAGTGGTACTATCAGCATGCGAAATGCTGTTTCAGAAAATGAAAACAGT
AATACTGGAGTTTTTCAAAAACAATGTTCACAAACACTTTTTGACGTCACAACTTGTTCT
GACATGATATATGTGAAGGCAAACGCTCTTTCAAGTCACTTTGTGTGAGGGAATTCAGTG
GACAAATTATTTGGAAAAAGTGGCCTTTTCAAGGTATCAAACGCTGTTTCAGAGCATGAA
AATAGCAATACTCAAGTTTTCAAAAGACAATGTTAATATAGCGGTACTAACTATCAATCA
CTAAGGCCACTGTAGCAACAATAAGATGTTGAATATGTTTAAGTGCCCAAATTTATGTGG
CCTATCTCCATAGAACAATTATCAGTATGTGGGCTTTCTCTGTGANNNNNNNNNNTAATT
CAGTCAACCACTGTGTGGCAAAAGAGGCCTTTTTCAGGGCATGAAAAGCTGTTTCAGAGC
ATGAAAACAGCAATACTGCAGTTTTTAAAAGACAATGTTAATATAGCGGTACTAACTATC
AATCACTAAGGCCACTGTAGCAACAATAAGATGTTGAATATGTTTAAGTGCCCAAATTTA
TGTGGCCTATCTCCATAGAACAATTATCAGTATGTGGGCTTTCTCTGTGACATTAGCTAT
GCTTAAGGAGAATACAGTTACAAGGACAAATTTGTAGTAAAACAAATTAAGGATTACATT
TATTTAAATTTAACAATCTTCAGTGTAACTGATCACATATCATAAATGGCTTCAAGAACT
CATTACTTAAAGGGAAACTAAATTCTTTTCATCAGGACCCAAGCCAGTAAGTATAAACAA
TTTTAGTGCACTTTTATAGAAATAAGCAATCACAATAAAATGTCCCAGAAAAATTGAAAA
AATAATGTGTGTGTGTGTgtgtgtgtgctttcggttcagttcagttccgtcagtacatct
acctgggtagtatggttttgtttgtgcaattcttagctgagtgttatgaaat
>NODE_475_length_145_cov_1.331035
CCTTCATATTTATCATATGTGAACATATTTTGACATGAAAACCTGGTTGGAAACATTGTC
TTTAAAAAACTGCAGGATTGCTGTTTTCATGCTCTGAAACAGCTTTTCATGCCCTGAAAA
GGCCTCTTTTGCCACACAGTGGTTGACTGAATTATATCACACAAAGTCTCTTGAAACAAC
ATTTGCCTTCATATTTATCACATTTGACCACATTGTGAACTCAAAACATGTTTGGAAACA
TTGTCTTTGAAACACTGCAGTTTAGCAGTTTTCATGCTCTGAAACAGCt
>NODE_476_length_524_cov_14.043893
GTGAAACAGGGCGTGTTATTTTCTCGCCCAGAGTGTGAATCCTAAGCAGGCCAATCGCCA
GCTCTATCGCTCCATCTCTCCGCTGGCTGAATCCTAATGGCTGGATGGAGAGAAGGAGCG
CAGGGAGCGGGGAGAGAGAGAGAGAGGCTGACAGCGGGGCTTGACATGGGCATTAAATCA
TGCCCCGAGGAATCCTCCATCCACGGGCTCCTGACAGCCGCGCTGTCATCACGGCCAGGC
CACTTCCTATGCCTCTTGACAACACTGGAGCAGAATTAGTCAGAGCATCAGATGTAAATT
GGCGCTGTTCAAGGATGATAATGAGCACCAAGATACATGTCGGTGTCACTGACGGGACGC
CATCATGATTGGCTGTCCCTCACACCGTGCTCTATTAGGTCTAATGGTATTCAGGCCAGG
TATGGGCTGAAGGCGGGAGCAGGGGGGAGCAGCGATGGACAGGGAGAAAGTTTTCTGTTG
TGATCAGTTTGTTCCATCTGTGCGTATTGGTTTCTTTAAGACTGTGTGGCCAGAGAAGAG
GGGGACACTGACACGGGGTCCATGCAGCCCCTAGTTTCAGCTGTCCACTTGCTGACATGT
TGTCTCTATCCTACAGCCCCAAAGTTTGAAACATAAAGCAACAgttactacctcattttt
tcacgcat
>NODE_479_length_446_cov_5.735426
GTTTATTTGGCCCTCGCATCCACGCATGTGTGACTTGCATGTAACATCTCAGCGTGATTT
ATGTCCTAAGCAGCATTTTCTTGCATTGCAAATAGCTTGAGTCTCAGCCTCTCTTCTGCT
GTTTTTGTATTTTCTAACATGACACATGAATCCCCGGTGGCCCTGAGAATCAGACAACCC
AGGTGCAACACTAATATCCTCCCAGTATCCAAACATTTCCTTTAAAAGTAACTGGCACAT
TGGGGCCCATAAATTAGAACTGAATGCTGCTCAAGATGTCTGGCTTCCAATAAGACCGTA
CCCAGAGCAATAAACTTTGACATTGCTGCTTGAAAAATGCCTGCCCTTTTTCATTGTCAA
GTGTTACAAATTGATGAAATGAGTTCATCGATGTTCCCTGGTCATTATCTCTCCAGTGGC
ACTTTGTTTTACAGACAGTGGGAAAGGGGACAGTGCAGATTAGAGGCCCAGGCACAGTTT
ATCAAACAAAATCTAATATCATCCATAAGAGAGGAATCTGGAAATCAATACTTCATTACT
AAATTGTTAGTGGGGATGAAGAGTAATTGTGTGAGTTCAGAGATGTGTCT
>NODE_480_length_176_cov_6.795455
TTTCAGGGCATGAAAAGCTGTTTCAGAGCATGAAAACAGCAATACTGCAGTTTTTTAAAG
ACAATGTTTCCAAACATGTTTTGAGTTCACAATGTGGTCAGATGTGATAAATATGAAGGC
AAAAGTTGTTTCAAGTGACTTTGTGTGATATAATTCAGTGAACCACTGTGTGGCAAAAGA
GGCCTTTTCAGGGCATGAAAAGCTGTTTCAGAGCATGAAAACTGCTAAACTGCAGTGTTT
CAAAGACAATGTTTCCAAACATGTTTTGAGTTCACAATGTGGTCAAATGTGATAAATATG
AAGGCAAATGTTGTTTCAAG
>NODE_481_length_675_cov_17.004444
ATGTGAACATTCTCAATCATCTGATACTTCTGCCGTGACTGCTTTGATCCTCATTGTGCA
GAACATCATACCAGTGCAGGGTATTTCCTTCAAACCACCACTGGCTTGTCAGTTTCTCCT
CAGTGTTACTCTCTGTGTTGGTGTCTGATCTTTGTGAGCATGAGCAATGTGTCCTAATGT
TGTCAGTTTCATCTAAGAAAACACACGATATGGGTACAATTTGCATAAATTTCCAAATGG
AAGGCGTGAAAGCATGCTCGGCAACTGTGCCTGTTTGTTTAAAGTCAGCCAAAGCTCTAT
AATTAGCAGTGTTTAATTATGGAAATGGCTGCCGAGGAGAATTTCAAACACACTTCTTCC
CTGGATCATTAGTCACAGGGGCAAAAAATGAAATGCTTTCAGCAATGAAGGGTTCATATT
TCAAGCTTATAGCTGCTAAAAGGGTGTACTCAGAAAATCAATTTTATGAAAGTCCGTTCA
GCACTAAAGGGAGTTCCATGCAACTAAGCAATTTTGAAATAATGTCGGTGGGGGCCTGAT
TCATGGATGGTAACAGGACTTTGCTCTCCTTGCCTGGGACATTATCCTCTAAGCTAAGGT
CAGAGGTCAACCTCTGGTTTAAATCAACCTCTGTTTAGCATAACTCGATTCTTAAAGGGC
TGCTGGCAACTCCACACTGAATAGATAAGTAGTCTTCTGCAGGCAGAGAGCATGCAGTGT
AGCAGATCAAAGCTTCTGAAAGCTGTCTAAAGACTAAAGTGGAAAAGGGGAAAGTTCAGG
TAAACTATGGCAGGGAAActaaccttgaccctgtgaaat
>NODE_482_length_491_cov_12.228106
TCTCTCTCTCTCTCTGACATTCACTCAGTCCCTGCAGTCTTATTGACCTTGGTTCCTTCT
CATTTGCATCCACCATTTTTCATTCTTCGGAATATGGCGTTGGGGGACTTTTCCATCATT
AAGTGAATTTACAGCGATTTCCTTATGTGTTTTCTCCAAGGGATTGGGTTATGAGATGCA
CATTAAATATCCATTAATACCTCATTATCCCACTGATAAGATTACCATGATAATGAGGCA
GAAATTCTAATTGTTTCACTTCTTGTTGTGCCACTCATTTAATCATCCACCTGAAAGACA
AGTACTGTGCGCCCCTACCTTGAAGACTGTAAACACGGACAGCGGGATAGAGCTCTCCCA
CTGCCAATGAGAGCCCTGCCCCCGCCAACAGCAGCACACACTGTTGCCTGGGTGCTGGCA
TGCGTGTGTACTCATGGCGTGTGTGGGCCATGAAGTGGAAGCATTACGTACCAGGGGGTG
CATCTACCACAGGTTGACTTTTTGGTCATGAGCCTTGGACGCTCACTCCCACTCACACCT
GCTAGCTCTTTTCCCCCTCCTCGGCATTCTTCCGCCTTGTTAAGCCACGGCTTCccaaat
ggagatggagggacactgtgctgaggactttgtgg
>NODE_483_length_291_cov_4.213058
AGGCCGATCGGACCACGTTCAGGCTATTTACACTCACTTCCTGTTTCATGACGAATGTCC
AACTTTGTGGTGCCGCCACGGCCACGCCCTCAGACTTTTGCGGAGGATTTTATGAACTTT
TGCTCACCAATGCCTCTTCTATCAACTTGCCAAATTTCATGTGATTTGGAAAAACCCCCT
GAGACGAGTTCGCTCTGGAAATTGTGTGATTTTGGCCCAAAATTAGCCAAAATCCGCTCT
TTTTTTCAAAATGGCCGACTTCCTGTTGACTTTTGGATACGTGTGCAAGAAACTTTTTTG
TGCGTCTTGGTGTGTTACATGTGTGTACCAAATTTCATAGCTGTATGTTAAAGTATGGGA
TCCAAATGCACTCAAAGTTTGGAGCTGATCGGAGCATGTACAGGATACTTCCTGTTCCCA
GCAGGTGGCGCTATT
>NODE_493_length_609_cov_12.819376
CATACTTTATGACTGTTTTTTGACAACCTTATCATTTCAAGGACAGAAAGGAAAATAAAA
AACAAACAAACAAAAAAACGAAAGCATTATGTACATGGTCTTGATATTTACAGGTGGGGT
GAAAACTGGACATGGCTCCGCTCGCTGCTGTTCCACTTTGAGGTGCAACCAAAATTCCAC
TGTAAAAATGTGCTGCGGTAAACGCGTCCTGATTTGGAGAATGTCTTTGAACAAAACAAC
CAAAAAAAAAAGAAAAAAGAAAAAACAAACAAAAAAAAGGAAGTCGCTGATTTGTCTTTC
TGCGTTTTGTCCATTGTTATTTTGTTAGTCTGTCCAGGCTAGTAGTCCTGATGTGGGCTG
TGCGTCAAACTGTGCCGTCGCAAGTCACAGTTGCGCCGAAACACCTTTCCGCAGCGGCCA
CAGCTGTAGGGCTTGATGTCTGTATGGGTGAGAAGGTGAGTTTTCAGGTTACTTCTTTGA
TTAAAGGTTCTTCCGCATGTGGGGCATTTGTGGGGAGACTCCTGTTTAGATTTAAAGCAA
GCAAAGGATTATTCCCTTTAATTGTATAGAACGTCTATCAGGTATATCTTTCAATCATCT
AAATAAACTGCTGCGTAATAGTAGTAATTCTTAAGTCACTGTTGTGAGTATCTCTCACTC
ATTTAAAAAAAATAATAATAAAATTGGTAATAGGCCAAACGCAGTGGTTTTGCGAGGCCT
TTAAATATCCCcatgcatgcagtagacagggca
>NODE_494_length_467_cov_19.137045
GAAAAAAAAAAAAAAAAAAAAAAAAGAGGGAAACTAAGTCAGAATGGGAGCAGGCACAAC
ACAAACACAGACCAGTGGGACAAAGGAGAAAGAGAAAAACTGTTCAGTTACCTTTCCCAA
CATTCTTTTTGGTAGCTGACGAAGGAGAGGGAATCATAGGTAATTTCAACTCAGCACGAT
TTGACTCAGTCAGAAGGTAGTGGGACTTATAGGCATATGAACTTAATATGGTGTCAGTAA
GGTCTTGCACTAACAGCCCTACACAAGACACACAGGAAGAGACGGGGGTGAGCCGCAGTC
AAACTCGAAATTAGCCAAAATTCACAAAAGAGAAAGAACAAACACATACGCACAGTCTTA
CGCACCCACGCACACATAGTTGTAACACAAAAACAAAAAGTAAAACAAATTCGTCCCAAC
ACACAGAGGCCAAACAGTGCACTCAACTTATTGTTACATATTAGATCTAAACTGGCTAAA
AGTCGCAGAAAAGGGTGACAATCCTGTGTTTTCTCTCTCATCAGCATTCAGGACAGGCGT
GATTGATTAAGTGGAGTGCAGTGTAGCAGCCTGAATCATTCATAGTATTAGTATTGTGAT
GGAAAACAAAc
>NODE_495_length_327_cov_1.758410
TTCACTTTTTCATCTCTGACAACATCACTGGCTGAGAAGACGTTCAGGTAAAAGTGTCCA
CAGAGCATCCTAAATAAACAAGGTTTTTGCCAGGATGAACAGGGACACATTTCTTTTGGA
TAATTTCAGAACAAGCGTGACAATGTTTTTCTTGTATTCAAATATCTGTCACAGGACTGA
AACACTGTCATGCCTAATCCCAGCTAATGTAACCTGATTGTCACTCTCCCTTTCCCTCCA
TTTCTATCCCATGCTGACTTCTTTTGAACATCCATCACTCCCGTTGTCACCTTCTTTTCT
AGCCTCAGTTCATCTGTCGGCATATAAACAATATACTGTAACCAATGTTACAGTATATTG
TAACTGTAACATGGGTCCCCTTGTATTAGTAGAAAACCTACCTGTAGCTtaagtggaaat
gtttatttcttaaaggtgatacattcttccatatatggacagaatttgtca
>NODE_496_length_350_cov_11.002857
GAAAAAAATCTTCTTTCTGTGTCTGTCTCTAACATTATTCTTCCTCTTCTTCCCCCATCA
GGATGACAAAGAAGGTGGTTCATCCTCTTGAGACAAAGGACCTCACTCACACACATGTGG
ACACACTCTCAAACACACACACACACCCATACACAAGAGCACCGAGGTCTGCTGTCATAC
ACCTCTCATTAATTCCTACCTGTCAGCCGGCTCCCCCTACCGTATCGGCCCCCCGAAAGG
TGACAGCTTTCCAATGACTGACAAAGGCTCTTTAGGTGATACAGAAGATCCCTAGCAACC
GCTGGCTTCTGTAAAGTGCCCCTCAAATGTCACTTTTGCTGCTCCGAGATGTGCGCACTC
ACACACCCACACACAGTATTTTTAAAACAGAGGCCTGCTCTCAAGTCTTCAACCATCTTT
GACATCCAGAGGCTATGGATGTCACAGAGGCCTCAGCTCTTAAAGCTTTTAACATCCGAG
AGAGATGGCGTTGt
>NODE_497_length_314_cov_4.945860
CCTCCTTGTTCTGCACTCACCTCACACCTGCACAGACAGACACATAGGACAGATATGCGC
ACACACACACTCACACACACTCTCTCACACACAGCTGTTTGGATGTGGGTTGCCTCTCAC
AGAGATGTAAATCGGTTGCAGATCCATACTGGCCCAGGGCTCATTCACTGATCTATTTTC
TGCTCAGCTGGCTTTAAATGAAGTTAAAATGACTCATTAAAACACCCACAAGCTTTGGGA
ACTCTGAGCGCTACAGCCTAAATGTGGTCCTCTTTCAACTCTTACGATGCCTCTATACAC
AGACACTGTGCCACTGTTCCCAGTGCAGCACACAAATAACAAAAAAGCCCCAATCTGTTC
ATTTCTAAAAACAACAATTTTTGAAAACAAACTGTTACAGTTTTGGAACGGTGCATTTTG
TTACACAGCACAAAAATAAAACTTGGTTTGGGGAATCg
>NODE_498_length_725_cov_13.166897
CTGAGTGATGATCTGTCCTCACATGTTTGTTACTCACTCACTGACCCACCACTTACTCAC
TTGCTTAATCTTTTAACACCAGCACCTTAGGTATGGATATTTCAAAGAGCTTTAGGGAGG
TGACCAGCTCTGCCTAGTTCAGGTCAAGCGAAGGGACCACAGAGTTTTGCTTTTCTCTCT
CTTTTTTTAAATATCTCTGCTCTCAATCTCATATACAAAGTCCTGAAAGTCTTTTCCTTC
AGTAGATGGTCCTCAGAAGCCATTTGCCCCTTCCAAAATGGCACCTCCCCGTGGTACATC
AATGTACAAGTTCTTCTCTTTGACCTATGATTTTTCTATGATGAATCCTGTCTTTCTTTG
CCAGTAGAGTACAGAAAAGTTCTTATTCTCTTTCTCTCTCCTTTCTCTTTCCTGTAGTAC
CTTTATTTACGTACCCTGTTAAATCTAATTTGATTCTTCTTCCAAAGCCCCCAGCCTCTA
TCTACTCGTACTAATGCTTCTTCTTTCTAATCTTATTTGCATTCATATTATCCACCCAGG
TGGTACACCAATAAGAGGTAAGAGTGCTGAACTGACGTTCACAGAATGAAAATAATACAA
ATTCATTCTTGCTGTCAACCCATCCATTCACTCGAATCACCTCCATTTTTGTCCTGTTTA
CCAAGACCAAATCCCATTATGTTCATATGGACCTTCCTTCTTATTTGTCCTGTTTCGTTG
ACTAAATTTGTATTCCATCTTTTTTGTCTATGCTTTATTTCCTCCTTTGTATTCTTGTTT
CAAGAGCCTGTTTAGCTCAGTTGTGATATGCTTGCCCTGGCTCAAATAAGCATATCCAAt
gacaattattttttaaactatacttttac
>NODE_499_length_724_cov_12.643646
GTTTGTTCAGCCTGTATGAAAGCCCGACCATTACATTTGCTATCCAATATCTTACAATGT
GAATGTTAAGAGTCTCTCCAACACATTTTGACGAGAAATCTATAGAGGTCGGCTTTCCTT
GTCAGTGCTGATCAAACTGCACTCTGATGCTGCCCCATCTTTATCTCCATCTCTAGCCAG
TGGCATCTGTTCCAACCTGCCAGACAAGAGAAAGATAGAGAGAGGGAGGGATAGAGAGAA
CTTAATTTCTAGCAAATTAATTTCCCATCCACGCCTCCAGAGCTTACTAGCTCGTTCGCT
AGCTGCTGCGGCCGCTGCTGCGTGTGTCTGCTGAGTCGGAGCCTCATGCATAATGCATCA
GGTTTAATTGCAAACCCAGAAACTAATGACTTTGGACTGGTTAACAGCAGGGGAGCCATA
CATCTCGAGCAAACTGAATGAAAAATCAGCTCAGAGGAGAGAAAAAAAGGAGCCTAGCCC
CTAATTGATGAATAATTGAAGCGGCGAGCTACAGGGCATAATTGTGACATTTTGTTTCAA
TCAATTTCCAAGTGGTGTGGGCGAAAGTGCACTTAAAGGGAAAAGGCAGTGACAATGAAT
GAGAAAGAAAGAGAGAGATAGAGCGAGCGGATGGTGGTGGAAATGGACGTTGTGTCTTCA
GTCATCGCAGTGACATTTTCTGGGGCAAAAGACTGGACTCGACAGAATGACTTTTCTCTC
TATCTCGCTCTCACTTTGTAGGTTTTCTGTCAAACTCCTGTAATGCCATTGTTAGGTCAC
TTTGTCATCCTGGCCAATGAGTCCGTATTCTTTTAAAATGATGTCTATTGTTCATTTTCA
CTCTCCTTATTcacttttaaaaagaaag
>NODE_500_length_632_cov_18.825949
CTCGGGAAAAAAAAAGAGAAAGGAGAGCAGGAAAAAAAACTCCGGGGCTTGTTATGGAGT
TCGTGTGAAAGACACACGGATTTCCACCCTTCTTTACCAGTTAAACCAGTATCTCTGGAT
AGAACACACTCAAGTACAGCAACAGGTAGAGTCTCTGACCGCAAACTCTTCCGTGGCTCC
TCTGAAAATAATCTCTCCCCCTTTTTTCTCTCTCCGTTTATCTCAATTGAGTTTCCAGCC
CTTTTGTTCGCTCTTCTTATCACTTGGAAAAAGGTGAACCCTCGTGTTATTTTTATTTTA
ATCTTTGCTTTAATTGTAGTTTTTACCCTTGTGGTCCCTGATGGCTTCGCACAGTGATAC
TCTGGTGGTGTTCTTTGGGGCAACAGCTGGTGCAAATGGGGGTAAACTGGGTTCGGATGA
GAGGGAAATAATTCTCTTGGTGTGGCAAATTGTGGATCTACATGAGAAAAAGGTACGGAC
CTTTCTGACCCCTTCCTTCGTTGTACGGTTTCTTGTGTAGCCAGAGTGTTTGTGGCGTAG
TGTGTACCTGTAGAAGAAGAGTGTTTGACATTTAAATCAACATGGTGTGCTCTCTGCAGC
CGTGCTTCATGCTAGCTAACGCTACATCAGCTCTCCGGCGTTAGCTCACCTTTTAACAGG
TGTGCGACTGAAACGTAACGAGCAGCGGAAAGCTTTAGCTTCACCTGAAGGAGAAAAACA
CACCTTTTTGGTTTAGCATGTCAGCTTGTCGACGTAAACCACGCTGCATTGACAAt
>NODE_501_length_472_cov_11.544492
TAACAAATTCTAATGAAAACATAAATCAGCGAATTACAATATTTTTGCATTGCTATTTGA
GTACCTCGATATCACAGCATGATTCTGTAGTGATTCCCTCCCCTGTAGCACAGTTTACGT
TGCGAGGTGTGAGAGAAGCAGAAAACTATAATAATTCCCTCATCTCATGTCCATTAGCAT
GTACGAAAACCCCAAAATCTCCAGTCTTGGGCAGACACAGGCAGACAGCACGCATCTCCA
CTTGTCAAAGAAAACTTTTATCAATACCAAGAGCACTTGAAGTTTGTTTGCATTTTGTTT
TCCAGCACTCTTAACAACTTCAGAAGTCAGATCACAGGAGTATCTGATCAAAGCGCTTCG
TGGTTAGTTCTGGAAACACAGGAGTGCTACGCCACGCTTTGATACTCCACATCAATATTT
CAATTCAACAATCACTTGACATGCACCCATACTCCCAGAGACGAAAGACGAAAGGGGAGA
GAGGGAGAGAGGGAGAGAGAGAGAGAAAGAGAGAGATCCAGGGAAGATGGAGGGGGTTTG
TGAAGTACATATACAGTAAAAGAAATGGATTGAAGAAATCACTACCTTGTTCACCTTTGC
AGCGATGTTGTATAAa
>NODE_502_length_145_cov_16.144827
CAACTGTTTGTTTGCTTATACAAGAGGAGACACATTTCTCTCTTATAAATCTAACCACTA
TATACGCACAATGCAATATGTACATATGTGTGTACATATTGTGAGTGTGTGCTGTCCATC
AAGCCACACACATAGCCGTACCAAACCATTGGCTTGGTTGCTGATGATGACATATGAGTT
CCTGGCCTTGGTAATGGCTGTTAAATCTCATAATTACACGCTTCTTTATTGCAATGCATA
ATGACCCCACAGCACTATTGGACAATTAATTAAGATTTTCAGCCCAGGC
>NODE_503_length_491_cov_5.539715
CCATTGGCTTGGTTGCTGATGATGACATATGAGTTCCTGGCCTTGGTAATGGCTGTTAAA
TCTCATAATTACACGCTTCTTTATTGCAATGCATAATGACCCCACAGCACTATTGGACAA
TTAATTAAGATTTTCAGCCCAGGCTTTTTCAGGCCCAGATGAGGAGGTGGAATGAGGTCT
AATGTTCTTGTCTTCGAGCTAGGACATTAAAGCATGGTGCTGTAGGAAAGAAGGTTGTCT
CTCTGTGTGCATTCATTTTCATCTTTGTCTTTCTTTCTGTCTGTTTATGTCTCTTTCTCT
CACTCTCTCTGTTCTCTCTGTTCTCTTTGCTCCAATTGTTTAGCCTTTCCTCTCGATGCT
TGTCCTCGATGATGATATTGGAGACCATATCTCTAATCTGTGAATGGTAAATTAATCCCT
GTGGAGTTTTTGTGGTCCTCTCTCTATGGAAAGCTACGGGGGATTAGGAAGATAGAATCA
ACACAGCCTCTTAATCTCATATAcagacaccaggtctggacagggaccattgggctttgt
ttcaaagccataatcagcaattttttacttcatacatcaatagtgctttacagaacagaa
aaaaagtctctctgtttgtgcccgtttcacaagtt
>NODE_510_length_300_cov_1.336667
GTTTGGTGTGATGATGGGCCATTTGTTGTCCTGTTTTTGCCCTTTTTTTCATGCTTTCAT
CTACATTTGTGTATTTTGTGCAAAATCAGCGACCACTGAAGTGAAAGTGACACAGAACGA
AAGAGATGACAAAATGGATGAGAAGAGAATCAATGGAGAGGTTTGGCGAGACAAGAGATA
ACAGGAAATGTAGAAACTGAGAAGGTGTTAACATAAGCTGGAGGACAACAGCACAAAAAG
ATTTGGTTTTATATTGTGTATTTGCAGAGGGATTGTGTACCAGACAGTGCTACGCTattc
ttggcaacaccccaccatgccagcctgctaccacaacaaggctataaatgtgaaacagct
cccacacaaactgtccgacaccagacatttgagagaagcacacagagaaaatagcatcct
cattactgatattttttattaaca
>NODE_511_length_374_cov_9.860963
CGGCAGGTGATGCGTTATGACTTTTACTGGAATGTGTACACGCGTACACCCATGCACATA
TTTACAATGGCTGTCAGTGGTTGATGATTTGAAGATAATTACAGTGTATTTATTTTCTCC
TGCTCTTCCCTCTGTCTCTCCCTCCGACTCCCGCCCCTCCAGATTGTGAAGTCGAGCCTC
TAGCAGTGTAGTGCTGAAGGTGTGTTTGTGCTGTTATGCCCTCTGGCTTGGCTGCCAGCT
TACTCCCACTGATCTGAGCCAGAAGGCAGACTGCCGAGGAATACCGATCACCTTGCCCAG
ACCGAATCCTTTGAGCTCTCTCTGGCATCTTTCCCCCTTCTGCCAGTTTCCTCCTCTGCT
CCTCTCTTCCCCCTTCTGAAGTTGACAACAAAGACATCCTCAGGGTCCTCCTTGATGTGA
GACCCACTCTTGATCTTTTTTCCCTATGTTTTTGTACCTTATAGTTGCACTACTTTCATA
TTCCGCTAGCACAATATTTACACACCAGAAGACAAAGA
>NODE_512_length_145_cov_3.958621
TTGTGTCAAGATAGTGAGAGGAGACAGCGTTTGGCCAAAGTGGACTTTTCAGCGCATGAA
ACGCTGTTTGAGAGCATAAAAACAGCACTCCTGCAGATTGTCACAGAACATGTTTACAAA
CATGTTTTGACTTCACAGTGTGTTGAAATATGATAAATATGAAGGCAAAAGCTGTTTCAA
GTGACATTGTGTCAAGATAGTGAGAGGAGACAGCGTTTGGCCAAAGTGGACTTTTCAGCG
CATGAAACGCTGTTTGAGAGCATAAAAACAGCACTCCTGCAGATTGTCA
>NODE_514_length_828_cov_5.643720
CCACCTTCTTTGTAAGCGATGTAGGAATGAACGATAGCCAGGGTGCCGGGCCAGGGAATG
GCTTCTTCTTTTTTCAGGATCTGCAGAGAGAAGCTCGGAGTTGTCATAGAGGCTGAGACT
CGGGGGAAGAAAAAGACTTGAGGAAGACAAATTGAGCCGCCACCCTGTGGTGGGGCCGAG
AAGGGACAAGCAATGGAGTGGATGGATGTGAGATGCCAATCTTTACTGACACAATGAATG
AGACAGAAGCACAAAAAAACAATACTGCATCATGTATATGCTTACAAAGGATTGAACAGT
CCTACAGTACAGCTACAGGCCCTGAGAGGCTCCTCTCTGGACTGCGGTACCCCCTTCCCC
CTGACTCAGGATCAGTCTCGGCTGCTGCGGTTACCTGATCTTGACATTTTGGACAGATCC
ACATGCCTTTAGGAATGGTTTTCAGGGGTGGATCCAGGCAGTCCAGGTGATAAACACGAG
AACACGTGTCGCACATGAGCAACTGGCCACTGCGTCTGCACACAGTGCAGAAATCCTCAT
GGATGTCTCCCTGTGAGGAAGAATTGGACCAATCAGTTTCCCTGCCCAGCGGAGCCCCAC
CAACCATCTGTGGAGAGGCGAGGCGGGGGGAGGCACCATGATCTGTTAATTTACAGCTGG
CCTTGTTTGGATGTCTAATGGACATGGTGTGTTAATCACTGAGCCCACAGAAAGGTTACT
GGACATCTGGGAGTTAGAGTGTGTTCTAGTTATTAATGGGCTACAGGACACTGTTCACTT
TGTAAGGCTGAATCAAAGTAAAACCAACTGATGGCTGATGGTTATCACATGGACACAACA
AACCAAAtggacgtgttggggtgcaaatgactgactgagctactgggccaataggactgt
gtgtgacggggtgtccaaccctctgaactgtccgtctcccccatcgttacttacatcccc
agagctggggct
>NODE_515_length_488_cov_15.110656
CTTTTCAAAGAGTCCCCCATAGAACTCTGAGCACTGTGGAATTTTAGTACTTAAGTTATG
CATTTTTAAATGCCAAGTAAATCTCCAAAAAGGTGTATTATTTTTTTCTACTGCATTTTT
CTACATGTAAAAAAAATATGTGTGGTGTGTATATGTACTATAATCTGTATTATGTTATTC
TGTGTATTGTTGTATTATCCAAACATTATAAATGGTAATGGTTAAAAAATGTGAATGTTG
TTACTGTAAAAGATGACTGTTTTTCCCCTCCTCAAAGTGAATGGTTTCTAACCTTGTGGA
CCTGTTACAATCTAGGTGCAATGGCTACTAAAGTGAGACGGCATGACACGCGGGTCCATC
CTTACCAAAGGATTGTGACCGCTGACAGAGGTCAGTTTAGTCTTTGAGCTACACTTTGCT
ATTGACTGATGCATTTCAATGATTATTATGCCTAATATGCCTCAATGCCTTAGTTGGGAA
TTTGTACATTGTCTGTGTTGTATTTTTTTTGTTTTGTTTTCTTTTTTCCCCCCTACCACC
TTTCCTACCCCATACATCCACACACCAGCTAAATGGTTGATTGTGGTATGCACATTTTGT
TTACATTTAGTACTTAACATATAccgtatatg
>NODE_520_length_145_cov_2.475862
AACATTTGCCTTCATATTTATCACATTTGACCACATTGTGAACTCAAAACATGTTTGGAA
ACATTGTCTTTGAAACACTGCAGTATTGCTGTCATCATGCTCTGAAACAGCGTTTGGCAT
GCTGAAAAGGTCAATTTTACCAAAGGGTGTGTCCACAGAAATTCCTGACAGATGTTCACT
TGAAACAGCATTTGCCTTCATATTTATCACATTTGACCACATTGTGAACTCAAAACCTGG
TTGGAAACATTGTCTTTAAAAAACTGCAGTATTGCTGTTTTCATGCTCt
>NODE_521_length_671_cov_13.374068
GTTTGCCTGCTGTGCTTTTATATTGCACCATGGCCTGTTTCGAAGCATTTTTACTACCAC
GGTTATTGCCACAAATCAAGAGGGCAAAGTGAACGGCATGGGACTCACACCAACTTTAAC
GAAATTGAGTCTGGTTCCTACTTCTGCGAAGTTCACGGCCAAGAATTTCACATGCAGATG
ATATACAACAAGGAAAATGGGAAACAGAATTTCTAGGTGTATCCTGGGTGCTGAATTGGT
TTGATTTTGCAAACTCATAGCCAAACTCACAACAAAACATGACAAGCCTTTCGAGGTTTA
GTGGCTGCCCTCTCTCTTGCGTCAACCCCGGGGAGAGCAATACTGAACCCAGCGTGGTGC
TGCCACCTTTGGCAGGAGAGCACATGGGACACCCCACTGGCAGTTCCTTAAAACTCTGCC
CCTCGCACAATTTGCGAGACTACCCTGAGACGAGGTCCAGTGCATATGTTGACCATTCGG
TTCCCAATTTTTCAGACTCTGGATACCCCAGTCACCGTTTAGAGCACAGCCCTAGGGGCA
TTATCATTGGAGCCAATCTTTCTGGAGCCGGCATGCCACCCGTCACTGATCAACTGGCAT
CAAGAGCTAACCAACATGGCGGGATTGGAAGGTATCGTGACTTCCCTGGCTGCAGAGACA
ACAGAAGCCATACTTTTTTCACAAGTTATCAGGAGCAGGCCCACGCCTCCGCCGACGCAT
CCCGAGAGCTCGGCAGCCAGATGATGCTGGGGCTACCTGGCGACCTCCTCACCCGGACTC
ACCCCTATGGCCAAGCCATCAGCCCCCAGGGCAAC
>NODE_522_length_638_cov_5.708464
CATTTTAGATGGGTCAATTGTTCCATAATAAAGGGATAGAAGGTGTACTTCATGCAAGAG
ATTTATGTTTGCCATTTGTTCATATTCATGTGCTACTGAATACCCCTCAATTCAAATGGT
GATGGCAGCTCATATCAGTCGAGCTCCAGACCTACAGATCACTAACCGGCAGCAATGAAT
TTCATTTGCGGAGGACAAAAAGAGTGAGGAGGGAGAGGAGAGAGAGAGCGGGAGGGAGAG
TAGAGAGAGGGAGGGAGAGAGTGAGGGAGAGAGAGAGAGAGAAAGAGAGGGAGACGTGGG
GGGATCAGCTCCCCAACACAGTTTATTGATTTTTTTTTTCCTGCTCGACAGAAAGCCTGT
ATAACAGCTCTATTGCCCTCATAATGATTAGTGACAAAAGTTTAATTAAGCAATTATGAA
GCCAATAATAGAGTTGTCTGGTTTGCTTAGCTTTAGACTGTTTAAGACTTATCTCCCTCT
CGCACATCACAGCAGCTGGAATGTGCTTGAAGAGATTAATGCTACGAGAACACAGATGCC
CACTTTAATACAGCGCCATGATGCCGTTTGAATGAAGTTGAGAACACAAGCTTCTCTTTA
TCAAATTACAAGTCTGCTTTTCATGAATATGGAGGAAAAAGGAAGAAAAAAAAACAGCAA
TGGCTTCAAGGTGTAATTATAAAGACATACAACAGAAAGACACACAATTCCGTTTTAGTA
ATCTGCCTGTATGAAATATGCATGATAATGTATTACTGAATAAAGACTTACCATGTTCTA
Ag
>NODE_523_length_549_cov_12.435337
TAAACCTCCAGAACATAATCATGACATTATAAAATCAGCCTGAATAGTTACCTCAGGCCC
GCAGACCCAGCCTTCTGTCGGCCGTGCTCACTCAGCCTGTGTTTGAGTGTCAGCCAAGTC
AGCTATGGCTGCTCCAGAGAGCCTGAAGTCTGTTGGGGAGACGGGACATTCCAAACAGCA
TAACTCATTCTTTACACCATCTCTGCTGCCATTAGTTAATTATATGCAGGTGTTTTCCTT
TCTCAGGTTTTTTGTTGTAGATCTAATAAAAATGTAACCATAAGTACATAAAGCCAGAAA
GACAGCGAAAAGGAAAGGGGGAGACAGTGTGGAGGAAGTGGCTGAATTTGCTGTGTGAAG
CAAATTACTGCCCCCATGTAGATTCATCAGTTCTCCCTGCTGGATTAAGGAAGGGCCTTT
CTAATGAAGTTCGCCCCGTCAAAATGAAGGGACTAATTCTGATTTAGCTGAGGTAATGAA
CTTCCCCTCTCCTAGTGAGAGCAGCACCATGGGGTGAGGAAAGAGGGGTGGTTGTGGAGG
GGGGGAGGTGTGGGGGCAAAGGAGAGTGGCAGCAAGAGAGAGAGGGAGACAGGACGGAGA
TGAGACAGGAGAGAGACATGCAACGAGGACAGATAGAGCTAGAAGGGAGAGCGAAAGCAA
GGTGGAGAATGAGAAAAAAAATTATGCAAAACg
>NODE_524_length_426_cov_16.305164
GACAGTAATTCATTTCACCTTAATAAAACCTTGCTTTTTTTTAACAACAACTAAAAAAGA
AATTTCCATATTACTCTTTAACAATAACAGAGAGTGTAAGAGTGCTTGTGACAGGTCTGT
CTAAAGGCTTGCATGCAAACTGGCCAGAGAGAAGTGATTGGCTGAGACTTGGCACGGTGG
ACGGACAGACAGACAGACAGATGGACGAGAAACAGAGAGAGAGGACACAACCCACTACCT
TAATGAGCCGTCGCTTTATGAGCTGCTGGTCAGCGGAAAGAAAGCCATGATTGATCTTAG
GGAAGACCATCTGAGCAGGTGTGTGAGGTCAAGAGGTCGGAGGTCAGAGGTGAGAGAAGG
TTGAAGAAGAATGAAGTCCCAGAAGATGATGAAGAAGAAGAAGAAGGAGGAAGAGGAAGA
GGAGGAGGAAAGAAGCAAATGCAGAAAGATTTTGTTAGAAAAGACCTGTGTTCATGAACC
CGGCTGCAGCACCTTCACAGATGAGAAACCCACACTTTTCCAGCTCTTTTTCGGAAGTTA
TTTCTTCAGAGCCCATAATTACCACCTCCg
>NODE_525_length_451_cov_11.902439
AAAAAAAAAAAAAAAAAAAAAAAGGTGTTTCATCTTTATTTCTGCAATCCTCCCCCAAAA
ATGGGGACAATTGTTGCGACACGGTTAAATAAAAGCACACAAACACACAATTTCTTTTGG
AAAACTGATGTATTTGATTATTAGAGTAAAGAATTACAGTATCTTAGTTGTTAGTAGGTA
TTAAAGTGTAGAGAAACTGGACCCATAAAGATCTTCCAACTTTCCAAGAAAGTGCATGTA
ACAGTCCGAAGGTTGTCAAACCCGATATATATTTATATTTATAAAAACACTATCATTTCG
TCCCCTGGCCATGATGGACTTCTTGTGTGAGCTTTATGTACATTTTCTTTGCGAGGGAGT
TTGTATTTCCACATCTGAACGTATTTACAGAAGCTTCAACACATAACTTTGCACTTGATG
TCAGTGAGGATGCTGGGACATAGCAGCAACGTGGAAATCCAGCGGAGAAACTAAAAGAGA
ATCCTTCTCACTTGATTGGCTGCCTCAGTTCCAAAAACCAGGAAACCAGGCCACACCGAA
TGTTCCCCTCTTGGTGACTGTCTTGCTCTCAATTACACcaaaatagaacaaaaaa
>NODE_526_length_492_cov_17.873983
GAACCTGCTTTTTTTTTTTCTTCTTCCATGAAAGCAACGTGCTGTTGTTTGGATTTCACA
TGATTGATGCTTGACTTAATCCAGTGCTCTTTGCGCCTTCCCAGGAGGGTGAGGCGGTCT
CTTTGTGCTTCTCTGTCCCATGTGAAGCAAACCAAAGCGGGAGAGTGAGGGTCATAGCTA
TTCGGCAGGGTACCAGATCCTTCCCACCGGCACATCTGCATGTGAAATCGCCATTTCACC
CCTCCACACTCCCTAATTGTTGCTAAAATTATTTGTGAAATTGCCTTCCACCAGGAGTGT
TTTCCACGGCAATTGTCACACAATTTTATATGCACGGTGGGCCCACAGAGTTGACACACG
CACCTCTTCTTTTCTGCCATATGTGCTCTTTCTGTTCGGCTTTAATAGTAGCGCATTATT
TTTTTCTCCACAATTACCTTTAAGCAATTACTCTCGTGCGTTCTGCGGGGCAAGTCAACC
TGTTGTCATCAATAGCGGGTCGATCCAAATGTTGTAATTACCGCACAAAGCTATAGGAGC
GCATTTAGATGCGCATGCTGCGCACATTTCCTTAATTGAAAGGTTAACAAgtcaacagca
tcttatggcgtaaccttcgccacgaagcacggctgc
>NODE_527_length_301_cov_2.561462
AGAGGGCAGCGACAGAGAGACCGAGGGCATCCTGAAAACAGCGCCACTTGAGGGCTCTCC
AGGCTCACGGCAAAAATCCACAGTATTCCCAGAAACTCCCCGCGGTTCCACACAGCCCCT
GGCCACATAGATCCATGCCAAAAGTGCGAGGTGCACAGAGGGTGGGGAAGAGAACGCTGC
TCTCGTTTTCTCTCTGATGGCCTTAGTCAGTCTCCCTTCATGTGAGCTCCCTCCCTCCTC
TTGCTCTACCTCTTCCACTCCTTCCAGCTCTCTCTCTTGTTTTCTCATTCACTTCTGCCC
TCCTCTCTGTCCCTTTTTGAAGTGTGGTAACTTTATTCCATGGAGCAAAAGGGGGGATGT
AAGTCGTGGCCTTTATTTTTCTCCCTTTCCAAAAGTCCCCTCTTTCCTCAAGTGATCATT
GTTAGCCCCTCCTTTTCCTTCTCCc
>NODE_528_length_300_cov_2.436667
GGAGCTGCAGCCCGACGGCAGCCTGATGGAAGTGCGACGTGTATGAGCGACTCGGGCAGT
TCAGGACAGAACATTACCGCTGCCGGTATCGACAGAGCGCGATTTATGGAGCGACCGGAA
CCCGAGCGAACTGTAGTCAAAGACTGGAGGAGAGGCGAGGAGTAAGGAGGCCGTGAACGC
CTCACGGAGAGGATGTCCACTCAGCAGCCGCACAGAACTCACAGTCTGAGTGAGATGTGA
ACAAAGACTTTAGAACACAGAAGAGGAAGACAAACAGGTTGTCTGACACATTTAAAATAA
ATGTGTTATTTAAATAAAATAAAGAAATAAAGTGTAGATCTTTACACAGACactcggtga
agtcggatcggtcacgagtcgcgacctaaaactacaaaacaacctttcagaactcagatt
tacatttaacactgtgttcaggag
>NODE_532_length_385_cov_1.080519
GTTGATCTTTGTGGAACTGAACAATTAGCGCTGTTTTTAAAACAGTAGCTGATTAGTTGT
TTGATCAATGGCAATTTATTAAAAGTGCTTTTCAAGTTCTTCATATGTTTTGTACGCAAA
CTCTTCATAGCTTAAGTAACTAGTGCTGTCAGTACAGTGTTTCTCTGAAATGCGTTGGTT
AAACTTGTACTCAAATACAGGACTTGACTAATGGGCTTAGTTGCATCTCACCACTGATGA
ATTGTGTTTTATAAATACATTTTTTTTGCATTTAAGTGCAAGTGATGCTGCCAAGAACGC
CTCATTTTGCTTTCATGGTACACACATCACCTCAGTATGTACATCTACCCTCCATCTGTC
TCTGCCTGGCCTTCTAAAATGAAACCTGATGACAGACACTTGGTCTTACATCTTTATTTT
ATATCCAATAGCAAGAAAATAAAAAAATCAagccaagtcccatattacagcaataaagtc
gtgtaaccatagtttgtgtttaaatagtaataaagacgggagtagtaag
>NODE_533_length_223_cov_5.309417
CATGCCCTGAAAAGGCCTCTTTTGCCACATAGTGGTTCACTGAATAATATCACACAAAGT
CACTTGAATCAACTTTTGAATTCATATTTATCATATGTGAACACATTATAACATGAAAAC
ATGGTTGGAAACATTGTCTTTGAAAAACTGCAGTATTGCTGTTTTCATGCTCTGAAACAG
CTTTTCATGCCCTGAAAAGGCCTCTTTTGCCACATAGTGGTTCACTGAATTATATCACAC
AAAGTCACTTGAAACACCATTTGCCTTCATATTTATCACATCTGACCACATTGTGAACTC
AAAACATGTTTGGAAACATTGTCTTTAAAAAACTGCAGTATTGCTGTTTTCATGCTCTGA
AACAGCT
>NODE_538_length_293_cov_1.774744
GTATTGAGACAGCGCTACATTTTAGTGATTGCAGCTCCCACAGCTGTGGCCACAGGAATG
CAGCCTGCCCTCCTTGCCTCCTTCCTTCCCTCTCCGTCTCCCCGTCTATCTCTCATTCAA
GTCATCTCTCGTTTCCTCACCTCTGTGCCTACCCCTCGTTCTCTCGCTCTTTCTGTCCTG
AGGCGATGACTCTGGCTCTTCTGGGAAATCTCTGATTAACACTGAGGCCTTTTTTAGAAG
GCCCTCTTTTCCCTCCCTTTCCTCTCTTCTCTCTAGCGTTCAACATGCCCCTGAGGTTTG
GCTAGCATCAGTCAGACCTCTGGAGGGGGCTCTGCCTGGCTCAGGAGGAGGACCCGAGAT
AGACTCTCTGTTGTACGAAAATGTGTGATGATGACAAACATTATTCAACTTCAACAGCCC
TTTGCTTACTGAATGTc
>NODE_539_length_508_cov_15.153543
CTTACTTTAAAAAAAAATAATTCACTAAAACACGTCGGCCACCACGTTCCTCTCTCTCTC
CTCTTCTGTACCCGTCTCCTTCCTCGACCCAGGACCCCTGCAACGCTCTGCTCTCCTCTC
ACCATCTCATATCTCGCACACAAACACATACACACAAGAAACACACGCGGAAACACACAT
TTCCACTGCCACCCGCGTGCATTTATTTATTCGTTATATTTCCTAATTCAGTTTGACGAA
TGAGTGACAGCTTGACACTTCATTCGGCAAGATTAATAGAACGACACAATATTTACGTGG
CAGAGACAGCCAATTATCCCACCATCTATCATCCAGATTATCTTTCTGATTGAAAACTAC
TCGTCCATGTAATCGGAATTATTTGGAATTAGAAGGGAATTTATGGCTTCTTGTGTCACT
TTTCCTGGACGGTGGTAAATTAGAAATATTAGATACATAAAGAGAGTATAGGAAATGGGA
TAAATAGAGGCCTGGAATTAATGCCACACATTTCCTTTTTTATCTGTTTGCCAGTCTCTG
TGCCTCTGAATGAACCCCATTTTCTGTCACCATTTTATAGGTTATCATCACATATTATTA
ACACATACTGTCGGCTGTACATTGTGGTGATGACGCTGTGTAATTCACACTt
>NODE_540_length_726_cov_10.219008
GTTTACATTTAAGAAGTTATTTGTTAGAATGTAGCGTTAAATCCATACAAAGACTAGAAT
AACTGGATTAATATCTGAATTGAGTGCTGGATGGCTGCATGCCTACAGCTTTTTTAGAAG
GGTTTAACAGGGAGGCAGGGCTGTGAAAAAAGGGGTTTGAGTAAAACCTTGGATGAATAA
TAGACTGCTTCCCAAGCAGCAGCACTCTTGGTGGTAGGAGGTTAATATTCTCACATGTCA
TTAGGTCTGCTGGCTCGACTGATGGCTCATTGAATCAGGCAGCAAATGATTTCCTCATGC
TGCAGAGGACAGAGCACTTCAAAGGGAAGGGGCTGAGGTCAGGACAGCACTCCGCTTTGA
TTAATGACCGGGGCTCAGCAGAGGTTGCCTGTAGGTAAGAATGTGACGGTGAATTGGATG
TGAAGGGGACCGACTTTTAAGCTAGATTTGACCCACCTCCAGAAAAACTTGCAGATACCA
TCACACAGGTTGGGTTGATGGGTTGTGACTGAAAAGCTTGCTGGCCCTCTGGCTTATACA
ATCATAAAAATGAAACTTGCTGGCTGACAGGCTTACCGGACATCATGGTAGTATTAAATC
AGTTTATACTTAAATAAAGAACACAGATATCACTGCTATTGCCTCTAACTGTAAGTCTTA
AGGTGAATTTTCTGCTTTTGGAGCATCTAGTTACGTTCTCAGTTGAATGACGTGCAGTTT
TTAAGGCAAGTTCAGCCTTTATAGCATCTTATTAGGTGATACTCAAATATTGCTAACTTT
gttttctacagaaagtctaaccatgtaattgtttgactggaaataaactcgagtgggaat
caaacacaccaccatctgggttgtcattct
>NODE_541_length_158_cov_1.727848
CTACCCCCCCATTTGCTGCCACCGCGATCGCACCGAACCTACTCGCGAGCCTCTAGCACG
TCAGGAAGTGGGAGTAACCTGTGATTTTTTGCTGTATCTCGGGACGGGAAGGTCGTAGAG
ACTCGGGACCAAGACTGGCGTCTTTGGCATAGCCAAAGTAGGTGGGGCAGGTGGCATTTC
CAGGTGTCTAGCACATCCACTTCCAGAGATATTGGCCAAAACCTTCTCCCATTCACTGAC
AATGGGACGTGCAGAAACACAGCCAGTTtcaaagtgctgaggccaagaaaagtgcccaca
ga
>NODE_542_length_545_cov_21.190826
CTTTCCTACACTGGAGATGACACAGGACCTGACAGGTGAGACGCACCTGCAAACTGGGCA
TGTTTTTCAAGCCACGATTGAGGCGGTTTGCGGACGTCTTTATTGGGTCTAACCAACACA
AGGACCGGCGAGGACTCGGAGGCCGGCCGGCCGCCGCTGCCACCGCCGCTGCGAGGGGGA
CGAGAACAGAGGGTTGTGGGGGTTGCATGACAGCAGCACTGGGGAGAGAAACACAGTTCA
GGGGCCTTTTTCCAAGAGTGGTAATCAGGCGGAGGGGGATGAAAAAGGCTGATTTTCAGG
GAATTAGCATGATAAGCGAGAACACAAAATCAATCCTCGTCCTCAGCCGAGGCCTCCTCT
GATTACTTTGAACTGTCAAAAAATGGCAGAATCAAATCGAAAGTGCTCGAGGTTAGGGGA
GTGATTTGTTCAAGAAGAGATCGCTAGAGCAATTGACACAGCTCTTGAGACAATAATTGG
GTTATCAAAGAGAAAACAGTTCAAGTACCACGGGGGTGAAAGCTTATTTGCATTGGATTT
TCATACGGAGAGACACACCTCTCCTTTGCAGCCACTGTTTTTTTTATCGCTCGCTATACT
TGAGGGGCGAGTTGACACGGGGATTGCATCATTATCATCCAGAAGTTTGTTGCCATGTGC
GCGCCGCATGATTAGCAAGTGGCTCGTGT
>NODE_543_length_659_cov_6.531108
GTGGCGGAGGAAAAGATTTTTATTAAACTTTATCTCATAACTGTGATCTGGAATAAATGC
GGGTGGACAGATTGAAGTTTCCAGGCAACTGTCACTGGCCCCCATCTCTGAGACAATATT
CAGACAGCAATTTCCCCTGGTGCATTGCTTTAATTAAAAGAGCAATTTACCTCTGTCAGC
CCGCCTGGTGCCCACAATAAAAAGAGGCCGATAGAAATTCGGCCCTTATCAATCCACCAT
CACAGTTTAATAAAGTTTCCGCGTTAAGATCTGAGTTTCTATGGTGAATTGAAGTGTTTG
ACATGGAAACCAGTTCAGATCCTCCTCACTTTTCCGCCTCTTTACCTCTCGGCAAACAAC
AAAGACCTATTTCATGTTGGAAAAAGAATATTTACCTTGAAAAACACGCCTCAGTGCACA
TGAGAAAACAAGAACATTTCATCCCTCCCAACCTTCTCTCTGTGGGTTTAGGGTTATATG
GCCTCAATCTGAGGGTAATGAGGTCGTAACTTTAAAACCATGGCTTCTGATGCTCACTGA
CGTTATCATGGGCACTCTTCTGCTTCTCCTGGGCATCAGGAGCAGTGGACTGTGTGGAGA
ATATATGGGCTTTATGGCTCTGCAGGGTCTGGTTTGGACTGTAAATCCAGACTGGACATA
TAATGATCTCTGCCTTCCacagtgtctgtgtgacattaatattatcatgagtaaatcctg
gtatttaagggccacaaaagaaacaatggacacacatttgccatcaacttatgcagaata
ttttattcaagagtaaagacaac
>NODE_544_length_330_cov_14.006061
CATAGCTTGGAGAGAGGCATTGCCTCGGATTTGCTCCAGTTAATGGAGTAGCCTGAAAAT
TTTGAAAAGGATTGTATGGTGTCCATCAGGTGTGGCAGCGAGGTTATAGGCTCAGATATT
ACTGCTAAAATATCATCAGCATATAATAATAATTTATGTTCATTGTCTCCTCCCCTTACT
CCTCTTATTCCAGGGTTTGCTCTCACCGATACTGCTAGAACCTCTAAAAAGATAATGAAC
AGTAATGGGCTCAGTGAGCATCCCTGTCGTGTTCCACGAGTCAGATTAAAGAAAGGGGAG
ATTATTCCATTTGTCATCACTGCTGCTTTTGGTTCTGTATACAACATTTTTATCCATTTA
ATGAACTTAGAGTTGAAGCCAAAATGGGATAGGGTGGAGAACAGAAATTGCCACTACACC
CTATCAAAGGCCTTCTCTGCGTCCAGAGATATGGCAGTTATAGGAGCTTCTTGG
>NODE_545_length_145_cov_16.448277
GGTTCTGTATACAACATTTTTATCCATTTAATGAACTTAGAGTTGAAGCCAAAATGGGAT
AGGGTGGAGAACAGAAATTGCCACTACACCCTATCAAAGGCCTTCTCTGCGTCCAGAGAT
ATGGCAGTTATAGGAGCTTCTTGGGATTGATTCAGCCACATTAAGTGCATTAAGAGTCTA
ACATTATCAGTTGAAGTTCTATTTTTCATAAAACCAACCTGGTTGGGGTGAATGATACTT
GGTAAAACCAATTGTAGGCGTGTCGCCAAAATTTTTGTGACAACCTTAC
>NODE_546_length_291_cov_1.931271
GTGCTCTCACATCATATGTTTTGGGTTGTTTTGACTACAGCAGCATGTGTGTGTACATAT
TTGTGTGTGTGTGTTAGTGCGTGCACGCCTGTGTCTGTTGTTTTTGTCCCATGAGACACC
ACATTGCTTTTGCTCACTGAGAAACCTTTGGCACAAATAGGACATTCTTTGTCTAAAGTT
AGAAGTGGTCTGGCTGTTAATTAATCCATCATAAATTGATTTTGATCTCTCCAGTGTTTG
ATTGAAGCCACTAATACACATTTGATAGCACAAAGTCCTCTGAGAAAGACAACCGCTGAT
CCAGTGTTTAAATTTTTTGGCTCGCTGTCAGACGTTGTCCTTAACCACTGACGTGAGTCT
TGAAATTCTATTGCAGACGTCGACTGCATATTTGCATTTTAGAAGTTCGTCTGTGTGCGG
TAGAAAATCTAGAAC
>NODE_553_length_194_cov_4.474227
ATTGATTCAGCCACATTAAGTGCATTAAGAGTCTAACATTATCAGTTGAAGTTCTATTTT
TCATAAAACCAACCTGGTTGGGGTGAATGATACTTGGTAAAACCAATTGTAGGCGTGTCG
CCAAAATTTTTGTGACAACCTTACAGTCAAGATTAAGCAGACTTATAGGTCTAAAATTGG
AAGGATCTGCTGCGTCTTTACCTGTTTTGGGAATTAGTGAGATTACAGCTTCATTAAAGG
GGAAACATTGTCTTTAAAAAACTGCAGTATTGCTGTTTTCATGCTCTGAAacagcttttc
atgccctgaaaaggcctcttttgccacatagtggttca
>NODE_554_length_614_cov_16.464169
ATAAAACGTGCAGCTTCATTTGCTATTCTTTCCCAACGCTCTCCTGCTGCAGGGGCAGAT
CCACCACAAGGGGGCGCAGTTGCCCAGACTATGCTCCTTGTGCAGGTTGTCCTATAGCTT
GCGCCGGATAATTATTTTAGCTTTAAGTGCACCTTATTTGGTCCCAACATGTTTTAAAAT
CTTACATCCGACTGCTACTGTAGCGCATATATCCGCAGATTATTGGCAACGAGTGTCGCA
GGATGATGTGTTTGCTGCAGATGCCATTTGAAAATATAGGCAGTGTAAGCACTGTAGAAT
CTAATTATTTCTTTGCAAAACCTAATTAGGCATTAAAAAAGGTTAACGCCAGCGCCTGAA
ACGTTTTTGTTTAATAATCCCATTACTGACGGCTCATCATGTATAAAATGGTGCAGGAGG
ACACTAAGTTTCCACTTGTTAAAGGGAATCTCTGAGAAATAGTCGCAGGTTTTTTGACAC
TATGTGCGACTTGGAAATTAGGGCTTGTAATTAAAACTGCGGAGACTCGGCGCAGCGCAC
AGAGTAAGTAAGGCGCCGTGGCTTGCATGCGTTTTCTCTGTTTAAATTATGATTGTGCCT
GCCTGCTGTAGCGTGTTGCCACTGTTTTCTGCTCTTTCTTTTTCCTCTTTGCAATGTCGC
CTTAATTGTTCGGGCTCTCCAAACGGCAGCGCACAGTGAGaatacaccttgatgatgtgc
gtctttttttaaagcgtcagctcctctcggaccattac
>NODE_555_length_800_cov_12.720000
GAAATAGAGGTAGGCAGTTGTTCCTTCAGCCCCAGGGTCATTATTTAAAAAGTGACAGAG
ACTCCAGTGAGTGAACGTGAGAGAGGTGAGGAAGGAGGGAGGGTGAGGAAGAAAGAGGGA
GAGGAGAGAGTGAGAACAGCGCTCGGGAAAGAAGGGAGAAGGAGGGGCGGAGGGTGAGGG
GCTCAGTTGTGCAGGTGTATTGTCCAGCGGAGGGAGAGGGTGCTGGGAGACAAATGAATC
CAGCAGGCATTTGGTACACACCGGAGATTGCTTATCGATCCAGATCGCAGTATTCAGGCC
GGCCTGAGAGAGGGCTGAGAATTTTCTGAGGGAGTTAATAACCTGGCAGCTCAGCTGTCT
TGTCCAATTCACCAAAGGCAGAGGCCTAATCAGGGCTGGATTCCTTTTTCTGTCTGAGGA
GGGGGCTCCGGCCCTCCACCCTCTCTTTCAGCTTTGGCCGCTTTCTCTGTCTCTCCATCT
CTCCAGCCTTCCTCTCATCCCTCCCTCCCTCCACGGCCCCTCACTTCCACTCCATCGGAG
CTCTGAAAGTGATTGAAATGACAGCCTATAGAAAGAGGCTAATCAAATTGTTTATTATCA
GTCTGAATCAATATGTATGGATTGTTAAAACATCAAAGTCAGCCCCTGGAAAAGTAATAG
TCGCCGGCTGGCAGCAGCTGCTCAGCCAAGGCTGGGTCCCTGGGAGCCTCGCTCCATTTA
AAGCGACTTTCACTCTTACTTAAGTCCTGATGACCCGACGAGGTCAGTTGGCTGAAGGGG
ATGTACATGGCTGTTCTACAGCGCGGCTGCATAAAACCCCTCTAAACTTCCCTCCAGCTA
CTCAAATACACGTCTATTCTGCCCGACTGATAAACAGTCCATCAACAAAATAAATGAGCC
ACCATGATACTGAGATAAAGACCATCGCTCACCTACtgtgctcc
>NODE_556_length_895_cov_7.258101
AACTTCAAAAACAACTGACGGTATAATTCTCCCCATTGTTTGCATGTATAAAATTAAGAA
GATTATTTTTGCCTTGACTGGAAAGAATTCCAAAAGAAAAAGCGCATTACAAGTTCTATA
GGTGGGCATCTGTGGTGAAAATAAATTGAATTTCAGTATGCATCTGTTTTAGTTATACAC
TTTCTTTAAGTTCCGGAATAATTTTCAAAAAAAATGTGCATGTCTCGTATGCACTCCATA
ACCAATATCAATAAGCCTTTCATGTAGAGCTAACAAAGAGGCATCACATCTCCTGGCACG
GACACGGTTGGTGTTGTTGAGATGTAATTGAAGCTGCAAGGGTCACATTTTCGGAATAGA
AATTACAGTCTTGTCTTTGACTTGTGTGGCGTGAACCAGAGATGCATCCCACAGCCCTTG
TGTCCTTCACAAGCCTTTATTATTTATAACGCTCACTCTTTGAGCAATGACCAGTACTAA
TGCATAACCTTCTGTCCTTCTGGCTGATTCGCTTCCTTTGAAACCAAAGATTGAGGCAGG
AGAAGTGGGTGTATGGTGGATGAGGCAGGGGTGTGGGCGGGCGAAGGGGGAGAGCTAGTA
TAGGGCAGTGGAGATCCAGGCTATCGAGAAGTTATTATGTTTTTTCCCTTTATATCTGAG
GATGTGGAATAACACTGTGATGCTTCTTTTCTCCAGAATAGAGTTATGGGCTTCAAAGCA
ATACTATTTCCTGACGTCCCTCCTTCCACTATTTGTCTGCTCCTACGGAATAATGTGCTG
GGAGTGGTGTGGTGGGGTGGGGTGTCTTTTAGCTACATGATTATTTGCTTGTTTCCACCT
GTACCCACTCAGCTCTGTAAATATCACCACAACAGGGGAATACAGTAACAACGAATACAG
TACTTTTTCCAGATAAACTCATTTCTAGATAAACTCCGTTTAGCTCAGGTTCAGCGGAGG
AAAGATATAGTCTTGTGCAGCCTGTATCACCTgatgttatcctatagtgattgagcctgt
gctgcagcgctgtgatcca
>NODE_557_length_145_cov_2.041379
GCTATGAACGCTTGGCCGCCACAAGCCAGTTATCCCTGTGGTAACTTTTCTGACACCTCC
TGCTTAAAACCCAAAAAGTCAGAAGGATCGTGAGGCCCCGCTTTCACGGTCTGTATTCAT
ACTGAAAATCAAGATCAAGCGAGCATTTGCCCTTCTGCTCCACGGGAGGTTTCTGTCCTC
CCTGAGCTCGCCTTAGGACACCTGCGTTACCGTTTGACAGGTGTACCGCCCCAGTCAAAC
TCCCCACCTGCCACTGTCCCCGGAGCGGGTCACGCCCGGCGGATGCCGG
>NODE_558_length_381_cov_4.060368
TTATTTAACACAGGGTCATATGGAACAGTTCACATTAAATTAAATGGATCAATCACTCTG
GGTTTGTAGGGTGTGTACGTGCATGCTGCGTGTGTGAGATCTTTGGAGAAGTGGCCAAAG
GGATGCTTGCCTGCATACATTGCAGGAAGTGTGTCTTCATATTAGTATGTCCGGCAGTCT
GCTGTCCTCTGTGTGATATTGATTGGTCACATTAGGGAGTCTGCAGGTCAGCGTTTCTCA
AATGGGGACAGAAGAAGATGGAGAAGGGCAGAGAGGAGGCATGAAGGAATTACTGGAGGG
CACAAGCGGGCAGGATGGTGAGAAGAAGACTTGTTGGAAGGACAGAAAATTAAAAGAGAT
CAGAAGAATGGGGAGATTTATTGAAGAGTAGCAATATTGGTGTTGTTTTGGTCACGTGAC
AACAAGCTCAGCTACGCCCCTTCCGTTCCTTATAGTATTGATTTGATGTGCTACAGCTGG
CTAAAGATGATCTATTGTTCTCGCCTTCGTGCTTGTTGTTTACGt
>NODE_559_length_446_cov_1.396861
CAAGATTCTCAAAAAACAGCAGCAAATGATTTGGAAGCATGTAAAGAACAGATGGACATG
CTCTGAAAAGTGAAGTCCATACAGAAGTGCCATAAAGATACATTCTTTGTAGTCATGAGT
AGGGGGTGACTCTCCTGGTTAGAAAAGTCAAGTTTACAGAAGTCTATGACCCTACTTCTC
ACTTGATTTGTTACCTTAGTGAATGTTTGTCAAATGAGTTTATGGTCTGAATCGCTAGTT
TCAATACTTTGTGAATACAACATGGTGTTCATTTAGTAAATTACGGTCCATTTTAGAGTA
AAATACACAATCAAGCAGAGTACGTTTTAGGGCTTCTCTACCTTGTGACTAACAAGTTGC
TAACGTAAGGGTGTGCACAGTCTCCTTAACTTTTTGAGAATAAGATGATGATGGTCAAAT
GCCAAACTTGAGGCTTCAAAATGGTAGTTCACAAACTGATGTGTAAGGCACAGTGGCCAC
ATTCCTCTTTTACATACAGACTATAGACGTCTTGCCTAAACAGAGAGCCATCCCCTCTTG
CTTCCTCTGTTTAGTCATGAGTGtgtgtgtgtgtctacaaccaccctctg
>NODE_560_length_1205_cov_4.582572
ATGCTCTGAAACAGCGTTTGGCATTGTGAAAAGGCCAATTTTACCAAATGGTGCGTCCAC
AGAATTTCCTGACAGATGTTCACGTGAAACAGCATTTGCCTTCACATCTATCACATTTCA
ACACATTGTGAAGTCAAAACATGAATGTCAACATTGTCTTTGCAAAACTGCAGTATTGCT
GTTTTCATGCTCTGAAACAGCTTTTCGTGCGCTGAAAAGGCCTCTTTTGCCACATCGTGT
ATTCACTGAATTATATAACACAAAGTCACTTGAAACTACTTTTGGCTTCATATTTATCAT
ATGTGACCATATTATAACATGAAAACATGGTTGGAAACATTGTCTTTGAAAAACTGCAGT
ATTGCTGTCATCATGCTCTGAAACAGCTTTTCATATGCTTAACAGGCCTTTTTGCCACAT
CGTGTGTTCAATGAATGATGTCACACAAAGACACTTGAAACAACTTTTGATTTCAAATTT
ATTTTATTCAAACACACTGTCAAGTCAAAATGTGTTTGTAAACATTGTCTTTTAAAACCG
GCAGTTTTGCTGTTTTCATGCTCTGAAACAGCGTTTGGCATGCACTGAAAAGGCCTCTTT
TGCCACATAGATTGTTCACTGAATTATGTCACACAAAGTTACTTGACACAACTTTTGACT
TCATATTTATCATATTTGAAAAGAATGTGATGTCAAAACGTCTTTCTAAACTTTGTGTTT
GCAAAACTGCAGTAATGCTGTTTTCACGCGCTGAAAAGGCCTCTTTTGCCACATAGTGTG
TTCACTGAATTATATCTCACAAAGTCAATTAAAACAACTTTTGGCTTCATATTTATCATA
TTTAAACACATTGTGAATTAAAAACATTCTTGTACACATTGTCTTTGCAAAACTGCAGTA
TTGCTGTTTTCATGCTCAGCTTATCGCATGCTGAAAAGTCCAGTTTTTCTGAATTCTCTC
ACAAAAAGTCACCTGAAATCGTTTTTACTGTCATATTCATCGTATTTGAACACATTGTGA
AGTCAATACATGTTTGAAAACAGTGTCCCTGAAAAACGCCAGTTTTGTTGTTTTCATGCC
CTGAAACAGCTTTTCATGCGCTAAAACGGCCTCTTTTTCCAAATGGTGTGCAGACTGAAT
TACCTCAAATGAAATAATTTGAAACAGCGTTTGCCCTCATATTTATCCTGTGTCAACAAA
TTGTAGTGAAGTCATTCCGTTTTTAAACATTGTCTTTGACAACCTGCAGTATTACTGATT
TCATGCTCTGAAACAACGTTTGGCATGCTGAAAAGGCCAGTCGATAGTTGTCGACTGAAT
TCCCTCACAAAAAGTAATTTGAAATGGCg
>NODE_561_length_505_cov_3.479208
TCTTCCGTGCAGATGAAAACACAGATGAAGACGGTATTATCTGACAATAGACGTGGTGCT
TTGTGATGGTAGAAAAGAAATAGAGAAAAAACCATGCTTGTCCTGCACTCAGGATCGTAC
ACGCTGATAACACAAGGAGTGCAGAGCCAAAGCTTTCTCACGCTGGAGTACTTGTCTCAT
TATGGCTCTGCAGAAATAGCTTTAAAAAAAAAAGTTGGTGGGGCTTGATGTGGAGAAAAT
GATGCATCACAACCCATTAGCACAGCATGCCACGAGATGATGGGTGCACGTGTGTGCGCG
TGTGACACCTCCACAGACGTGGAGGCCTGTGAGTGACAGAAAGGCTAATTGACAAGCGCA
GACTCACAGGAGCGGAGAGTCAATGGGGCCCGCGAGAGCGTACCTTCTCCCGATGATGAA
GCCGAACACCATGAACACCAGGATGATGGTCCCCGCCACGGCCACCACCGCGATGATGAT
GACGGGGTTCTGCTCGCTGGAGACAATCGCAGCTGATGACATGGACAGAAAAGACAGGAA
AAGAAACGCTGTGTGTGAACTTCAGCACATCAGAGATCAGCAGGACATACAGTAATCGAG
CCCAATGAGCAGCGTGGAGATTGATAACCCTCCGTCCTCCCTCCCCTCC
>NODE_562_length_616_cov_5.762987
CACACGTGGACAAACAGACGGACACATGCAAATACACAAACACTCAAACATATATGCACA
TGTATATTCATTCAGACGTATCTACACTAAAGGTGTGTTTGTGTGTATGTGTTTCTTTCG
TAGGCCTTTCGGTAGTGTTCAACACATAAATCAGTATTTTAGGAAAGCATACATTTAGAG
GCCTGTAGTTAGGATCCATCCAGTAGATCAATATCAAACTACTAAGCCTTAAGGCCACCA
TCTTTTTTTTCTTTTAGAACAACAGAAAAAAAAAAATCTTTTTTTTGGGAAACTTAATGT
GCCAGTGTCTATACTCATTACTCTTCATACCTCAAAATAAGAAAAGGAAAATCTAGTGCC
ATTTCATTTGTCATTCTTTTTGAAAGAAGTTTATCTATTTGTACTTATCCATCGGAGACA
TGCATTCGCATGTGGTCATTGAAGAGCTCCATTTGGTCGAACTTGGCAGGGCAGACGGAG
CACACGTAGGTGGTCCCTTCTTGGCAACTCGCTTCTGCAGCTACACCCACTCCTGTTCCA
ACCCCAGCCCCTACTCCAGCACCTCCACTTACTGGCATGGCGAGGGCCACCACTCCAGCT
CCAGGCTCAGGGACAGCCATAGGCATGGGAATGGAGACGGGGCCCGGGGTACCTGCACTG
ACCGGCAGCCCTGTGATGGCGCTGGCTGTGCTGTGCAGGGCCATGTGCCTCTCCagcagg
gtcttgtgtgagaacttcttcttgcagatgtagcactcat
>NODE_563_length_826_cov_7.256659
AGCAGCAATGGATTCTAAAGTAGTTCCTTTGTGTTTTAGTTGTAATTGGATATGCTTAAA
GCTTATTGCTGTCAATATGCAAATTGCAGTGTTCTAGCGCCAGACTGCTGGTGAACCGGT
TGGGTTCAGCTAAGTCAAACTGTTCCACCATAATCATTTTGATGTTAATGATCTCTGCAG
AACTGCAGCGTCACCCCTGTGATTTAATCAAACCTAATTTGGGTCAGTCCATTTTGGCTG
CAGCTGAGCACCTCAACATCATCATTACGCTCCTTCAACCCAACCTCTGCGCTCACCTCG
CCTCGCCTCCTCGGACTCACCGACGAGCCTGCCAGGCCACAAACAGCTGCTCGTCATCTG
TCTTGTCACAACCTGTCCTGCTTTCGGACATAGGCTTGCACATTTTTCGAGTTTTGGTTC
TGAATTTCACCATGATCCGAATCAGAAATGAGACTTTGTGTTTAAGATTTCACTTCCAAG
CTCTCCCTGCCTGTGGGACCTGCTCCTTGGGCTTTTCATCAGCTGCCATTTTCGACGGCA
TGCAGTAATTTCATGGCTCATTGCAAGCGCTGAAAACCTTTGAAACTGCAAATGTTAACT
TTGCCTGGCCTGGAGCCATTTAGGAAGCGATTAATTTAGCAAACAGAAGTGAGCCACTTT
CTCCTCCTAGCCTGCGCATAATTTTTTGGGGCTTCTATCTGTATTTGAGTAAGAGTGAGC
AATGTAATGACGGTTCCTGTAATTGTGGCAGTGTGAAAATGGTTCCTACCTCAGCCCCCA
CTATCTCACTCATCTCTCCTGGCTGAGCCTCGACAGCCTCGTACAGTGAGAGCACACGCA
GATTGAGAAGAGGTGGAATCACTTACAACATGCTTGACCTTATTTCTTGTTGCGAGTTGT
TAAAGCGTGTTAACAGAACATGTTTGTTTGCAAtttcagcaccttgccgagtgatgccgc
gcacatattt
>NODE_564_length_145_cov_1.841379
CCGGGTATGGGCCCGACGCTCCAGCGCCATCCATTTTCAGGGCTAGTTGATTCGGCAGGT
GAGTTGTTACACACTCCTTAGCGGATTCCAACTTCCATGGCCACCGTCCTGCTGTCTATA
TCAACCAACACCTTTTCTGGGGTCCGATGAGCGTCGGCATCGGGCGCCTTAACCCGGCGT
TCGGTTCATCCCGCAGCGCCAGTTCTGCTTACCAAAAGTGGCCCACTAGGCGGCTCGCAT
TCCACGCCCGGCTCCAAGCCAGCGAGCCGGGCTTCTTACCCATTTAAAG
>NODE_565_length_407_cov_5.719902
GGGTCCCACACTCAACACCCATCCTCACAGCAACACAGGTTATATATAGGTTACAGCTCG
GTCCTGGCGAGAGGTGGGTAAGATCGATAAATCTGAACGAGATGTGCGCATTTGTACCCT
CCCCTATTACACACACACACACACACCCACACCCACACACACAGTCAGTCACCCACCCTT
CCCCCTGTCTTCACCTGTCTGTAGAGGTAAACACATGCATTTAAATCAGTTGTGGGGTGC
CGTGGTAACAAAGACAAATGATGTTGTATGTAATATTTTTCTATTAACATAAAGTAATAT
AAAGTGAAGGGCAGTGGTGTATGGAGGGAGTTAGGGGCTAATGTCCCGTATCAGATGTGG
ACAATGTCAGGGCTGCATACTGAGCAGTCTGTGTCCTTCTCCCCTGCTGTGTGTGTGTGT
GTCCTGCTCCTTCACAGGGCGAGAAGGCAGTGACACACCGAGCTGCCAACGCTTGTATTA
TTCCCACTGCCTTATTAACCCCTCTGCCCTCACCCCTCTCTCCTCACTCTCTTTTCTGCT
CTCTcagagga
>NODE_567_length_452_cov_17.466814
GCGTGTGTGTGTGTGTGTGTGTGTGGTTCGCTATCCTCCAGAGCCCCCGTTCCCTCCTCA
AACCTTCGTCTTTCATTCAACGTCGAGTCCTTTCAAAACAAGGTGAAGTTCAGCAAAGTT
TCTCTGCAGAGATGATCAAACAGTCACATCACTAATGGCGATGGGTGACAGGGCCAGTGA
ATACAGATCAGCTTTAATTGTGGTGGGTCTTACTGCCACTGTCTGTCAATCTGAGCCTTT
GAATTGGCGAAAATTTGCTCTGTTCATTCTGTTAAATGATGTATCCAATTAAATGCTTTA
GAATTCATGATCTTCAGTCAAGGTTAAATGAAAGCAGTTACTCCTGTCAGTAAGGTGATT
AAAAGCTGCCTACATCAGACACATTTTGTGCAAAAATTTAAATTTGGGACTAAAGCATGA
ATCTTTATTCATTATGTGCAGTCCTGCTCTATAAATGTCCAGCACAGTCGCTCTTAATCA
CCTTGTTCATTTTAAATCTCACTTTAGTCCTTTTTATTAAAAGGCATCCTGGTATTTAAA
TTACAGTGTTTTACATATTCTGATTAAACTGAAGCTGATtcaaagaactttcccca
>NODE_568_length_320_cov_1.384375
TTGTCTTCCCTGAGGCGGCGCATTTCTTCTGCACTCCCTGCTACGTGTCTTTTTGAAACA
TGCCTTTTCCAGATGATGTTGGTTTTAACTTTGCATGCTTTCTAAAAGTCAGATGGCTCT
TCTCTCTGTTTCACCTCCTAAAGGTTCTCACCTCAAATTACCTTCTCAAGAAATGTTTAA
AGAGTGCTGAATCATGTGGGAGGAGGTGGGAGCAGGACGTTCAGATCTTTGCTTCAGGGG
AGTTTGTGTTTCTGTGCTGCCAGTTTCACTTTATCACAACTAAAACACATTTAGACACTG
TCATTCAAGAGGTCTCAGCCTACCATTGTGGGCCGATTGAGAGGCTGCCCCACTGTGACG
CACTGGTCTCCTCGCTAGAATTTTGTTTGTTAGTTTGTTAGTTTCTTTTTTGTTGTTTCA
AAATGTTCTAAGAAAGTTCCacaaagtttcagtaaagttttcat
>NODE_569_length_768_cov_11.895833
AAGGAAAAGTCTTGCAAGGCAAATATCACACAGCGCTGATTCACCGTGTGACCAAACACT
GAGCCCAAGTTGAGACTAATGAAGTCTTTAATTTGGTTATAGTTTATTAATGTCAGAGAC
ACTCCGCCATTAATCATATTATAACGCCCCTGAGTGCGCGTGTGCTTGCACTAATGTGTG
TATAGCCTGTGTGTGTGTGTGGATGTGTGTCTCTTCGCGAGTGTGTTTGAGCATATGCCT
GTGTGTTTGTATGGGCCCTTGCATATGTGCACGCGTATGTGCGTACATGTGTGTGAGAGA
CAAGTGTGCGGCTCTCCACCAGCAATAATATCGCATACATTTTAAAGGACCGTCATTATC
GCCGTGGGTTACCCTGCAGCCCCCCATCACAAACCCCACAAACCATTTTCATTCCAAACT
CATTAATATGCAAACTTATTCAAATGAGATTGTAATTAAGCATCTACTGAGTGGGAACCC
TTTTCATGATAATTTATGATAAACTCCTCGCCACCTTTGATTGAGATTGATTTTTGGCGC
AGGCAAGCCGACCTGAATACAAAGCTACACCTGAGAGACCTGGAGGGAGAATAACACTTT
TAAAACAGCAAACTTATTTCATGGCTGATTGTGCCACAATCATCTTGGAGGAGTAACAAA
GATCTATTTGAATAATGCATTCCCACTGTGCTGGTGATGTGCTCAGCCTAAAAGAAAAAA
GAAAAAAAAAACTGGGCATATCTGTTCTTGGCATCAAGGTGACAAAGTGATGTGTGTGAA
TGTGTGTCTGTGTTTATAATGGAAGGTAAACCAAGCATAACTCAGTTTACCCAGTGTTTT
ATTGGAAGGATTACAACCTTAGCTGACTAAAAGTGACACTTTGCAGAAGTAATATTAGTT
TTATGTTCATAt
>NODE_570_length_524_cov_12.528625
ATGTCTGGTACATTCTTGAATATATATTTTTTTCATACAGCGTTCCCTGATACTGATAGC
CGCAGAAAAATTGGATGGAAGTACATGTTTTTGCGATTCATCTGTACAGTAATGCCTTGA
TATAAGCACAATGCACTGTACATGACATCTTGTGAAACACTTTAATAAGAACAAGCGTTC
AGAAAAAGACAAAGAGACATCCTACTCAGTCCTGGCTGCCTCCATCTCTGCCTGTTTATG
ATGAAGGGCTCTTTTTGGTGTGAGAGTGAAAGAGACAGGCTGGGCTGGCTGTCATGTCAT
AAAGGATGCAGTCAGAGAGAGCAGACATGATTTCATGGCTAATGATTCCTGCACTAATAT
CAGTGTGGGCTGCAGAGGGGATAACCAAGTTGAGCTGTCTTAGCTCAAATGATTCAATTA
GGCCAGCTGTCCCTATTTGTCATGGCTCAACTGGCTTCTAGATTACCTTTCCAGAGTGCA
TACGTGCCTCTGCATTGAACTTACCAGCTCAACAGTTTCACGGAAAAAAAAAAAGAAAGA
AAGAAAAGCAAGACAAATAGAGAGAGAAAGAAAGGAGCAGTGGAGGGGAAGAAATGAAAC
AAAGAATGCAGCGATAACCACATTATCCACTTAAACACTGAGGCCAATTACTGAGATAAA
TGTGACTt
>NODE_581_length_940_cov_11.359574
TAAATAAAGATTGAACAGTTGTGCTGCAGAGACAGAGCAGTTCAATAAAAAGAGGGAGAA
AAAAAATGTAGTGAAGATCAGTAAAGAAAAAGGTTGACTCTTCAGCGGGAGAAAATGTGA
GATCCTGTGAGAAGACAACTTGTATCCCTGCGAGCAGCCCCTGCCCCAGAGAACCCTAAA
TCTTTCTACTGCCTTGGAAACATATATATTATACATATAGAAAAAAGAAAGAAAAGCTAC
AGTGAATTATAAAAGAAAAGATGGCAGTCAAGTTGTCAGACCAAAAGAGACTCATGACAG
AAAAAAGCAGTTAGTCCTGCTGTTAAGGAGGATATAAGGAGAGAGTCAGTCACAGAGAGG
CAGAGCAAGAGTGAGAGCAAACGGGGCTCATTTTAAGAGGGCACACTATGTTCGGCCCCC
TGTCTCTTAATCCTGGGCGTTTGTCGCAGCTAATTATGGTGGACAAGCCTCTTTATCGAA
CCTGCTCCTGCCATCAGCATTAGGATGCATGAGCTGCGCCTGTTGTTTTAAACGCTCTCA
TTAACCACACAAATCAGTGCTGTTGACAGAGTGCTTTTGAATTAAGCGTCTCGCCCCCAC
CGCCGCGCGCCAATGCTTGCAGGGCCCAGGACAAGGAGCAATTTATAACACCATTAGCCA
CACTCGCCGAGGTTACAGGCATCAAAATTGTTCCCGTCTAATTATTCTTAATGGATACAG
GGAGGGAGCGACGCTCAGGACAGCTTTTTCATTAGCCCTCAATCAAGAGGGTCGGGGGAG
AGAGGGGTGGGCCAAATGTACTGCTCAGGCAAACGGGAAATCAAAAATAATCGTGTTTGC
TTTTTTCATAATACAACACGAATGCATAGATGGAGGGGAGTGGTGGAGGGAAGGTGGGTG
AAGAGAAGCAGAAAGAAAAAAGAAGCTCTGCTCTTGACATTAGAAAAATTCTTACTGTTG
TCTAGTGAAGACACACATATGCTGAGAAGTGACAGTTCATTTGCTTTCACTGCCTTGACG
ACTTATGGCAGAGCAAACTTATGCTGTGTGATAGATTTCTAAGACATGGTTATTGGTTAA
TGAa
>NODE_582_length_301_cov_5.192691
CTCATCAGACTCAGTGGGTGATGACTAGTGGAGATGGAGACAGATGGGCGAGAGACATGA
TGATGACACTGTCTGCTGTCTGGGATCACAAAAAGCCTCATGGAAGTGAGAATTCATACC
AGCCCATACTGACTGCCAACTGTCCTGCCTCCTCTCTGCCCAAAACGCCAACTGGCGAGT
GGCGCACGATTAGTTTTAAAACAGGAAGATGGCCTAATTCATTAAACATGATTTTGAGTT
TGTACCACATGCAAGACTCATTATATATTCTGAAGTTTTTTGTGTTTTTCAGCTTCTGCC
CTCAATGTCCATTTAGTAGTTTATGAGGTGCTTTAGATTTTATTAGTCTGAGTCACCCCC
ACTGTGTAGTTAGCAAAATGTGCACACCACAGTTATCAGTGACATTTGtatttcagatat
gtgactttcttttgcattgcttgtg
>NODE_583_length_505_cov_11.441585
AACTGGCCGCTCCGCTACCCACTAATGGATCGGACCCATTTCATCAGCAATCTGACATTT
AATGAATATATATTTTATCTTCCCGTGCCAGTTATCGGAATGTCCTCCCCGTTCCGAGAA
ATGGTCGTCCTGGGACTCTTTTGAACGGGCCTTTTTTCCTTCGACTGGCACCTGTACGCC
AATCACACTCACTGCAACCGGCCCGCAATCTTCCCTTGTTTTTTCCTCTTCGCTCTCTGT
CTTCAATATGGTTCATGGATTAATAATTCATGGCCAGTTATTAGGGCCAGTTCAATAGGA
GATCTGCTGATGGAGGGTCGGCGCTCGGCGAGCGTGCCCGGAGGGATGCTGCGTGTTGTT
GTGTCAGCCCCCATCTGCCAGAATGCAATAAGGCAAACAATGGAGGCCTTGATTTCCACC
AGCAGGCCCATAATCTTTAAATGGCTATTAGCTGAAGAGTGCAACCAGTCAATAACCGAC
AAAATCCTTTTAAAAGCTTCTCTCCCTCTCTCTCTCTCTCTCTCTCTTTCTCTCTCTCTC
TCTTTCTCTCTTTCTCCACTCCTCTCAAGCTCTCTCTTTTTATCTGCCTCCCGCTCTCTT
TCTTCTCTCTTGTTTCTGGTCAAATTGGGACACAGTTGCTACAATAAAA
>NODE_584_length_426_cov_9.488263
TCCCACACGTCTACACGCATACACATTAAACAATACTCTAATTACAACATTTAGAACTCC
CCCTTGCCTCCTGCGTCTCCCCAACCCCCAACCCACAAATCTGTGAATCTGGAATTGAAT
TTAGCCCAAGTTGAGGGCTGCGCTGGCATGAAAAGACTATTTGATTAGAACGGCAGTTGT
TTCATTTGTGGTGCAGCAGATTGCAGAGCCTCTCTATCCGGTGTGCAATCTGTATTCATT
ACTCGGTGTAAAAGGATGATCCATGTCCTGACACCAGGCTCATCATTTCATGCAGATGCA
CAGCAGCTCCACAAGGCCCTTACCAAGTCACCATAAAATGCCTCCTGCTGAAACCTCAGC
AACACTCCTCTCCTTTCTGCCCTGCTTACCACTTTCTCTCCCCTCCCTGGTTTTGCTAGC
TGAGCCCGCTTCTGCCTCTGATTACTTTGTGACCAGAAATGACTGAGACTGTGATAAATG
GACGATTAGTTGGCAAGTTTCGCTTTACTTCTTTCAGATTCTGGACGCACTGCGCACATa
aatcagaaatattaaataagtaaacgtata
>NODE_585_length_813_cov_12.858548
CCCCGTTCACATTACACATAGTCATTTAATCCCTTGTTATTATAAAGAATACCGACTGCA
GCCAATTTAAGGATTTAGATTTCTTAAGAATTTTCAGTGATAATCTGAATCAAATAAAGA
ACGTCTAAAAGACTGTCATGACTCATTTTGCAGTACACACGACTTGAATTGTTCTTGCCC
TTAACATTTTGCTTTCCTGTATGACCTCATTTCAATTTGTGACCCCGGCACTGTAGACTG
CAACTGTAATGACCGGTGTTGCCAGTGAAGATGGTGCCTTTTTGCTGCCTGCTCTTACTG
CAGGCTCTATGTGTGATTGCCGTGCGGCTGGATTCACAAGGAAGGGCATAAACTTGGACT
GGAAGACAATGCATTAAGACTGCTGGTCCCTATGCCTTAGATTTGGCACAGGTTAGGTAG
AGGCATGAAATGCATATTGTTTGTGTTCATTTGAATAAGGACAAATGTCAGATTTCCATG
GCTCCAGGCAGCCTGCATGTTAGATGATCAACTCTTTTGGGCCCCTGGATGTGGGGTCAT
CAGTAGCGCTTCCAGGTCACTGTCACTGCATGCCGGTTTGGGGCCATAATTGACCTTTTG
ACAGAGCACAGGGAGACAGCCTTTCTCTGAGGGCAGGAATAATCACTTTAGATTTACTTG
TGGCTGTGCTCATGTTAGCTAATTAAAATGTTTGTTTTAAGAAAAATTCAATTGGTGATC
TAAGAAAACATATTTTCGAGGTTTTATTGGATGTTTAAATTGTTGTGGTGTAAAAAATAT
AATTGATAAAATAAGAAAATGAAAGAAAAAAATAAACTTGCCTTTGAACTTTTCTTGCAT
TTGAAAAAAATATTTATTGTCTTAAGTATTATCacaatgaaatctttgaccactggggct
gagaaacatggcacatgttactgctgcacatcagtcttttctgatgctttccatgac
>NODE_587_length_328_cov_18.295732
GTGCGTGTGTGTACGCGCCATGCCTGTCGGGATGTGGCAGCCCTCTCAGCCATGTCAGGG
ACAGCTTCGTCGAGGGTGGCAGCCGGGGAAAATGATGATGATGAAATTAAAATTCTGCGC
CTGGCAGAAGGGGCTGCCGCGATTTCACTGGCGGCTGTGCGCATCGATCTGTTCCAGCAT
TTGACTTTCAACCATGACAAAACTGTGGGCAAATTAATTGTTCTCCAGGATATTAGGCAT
CAGAGTCCATTAATCCTCTCTGGAGCGCCACGCCGCATGAATACTAATCGTCTTTCCAGG
CAGCCGTCTCATCCCTTGCTCCCTTCTCTCTTTCTCCTCTCTTTTTTTCTTCCTTATCCC
TCTTCTTTTCTGACTCTTCTTTTGCTCTTTACAAATATCCTCTGCTCTGTTGTTTCTTTA
CTTACTCTCTCTCCTTCTCTCTCTCTCTCTCTCTCTCTCTCTCTCTCTCTCt
>NODE_588_length_529_cov_6.818525
AACAGTTGGAGATTAATGGCACTGAAAGGAGCTTAGAGGAGAAGGAAAGAAAGAAACAAG
TCACTGTAATATTAGAATAATACCACCATAATTGTTAATATTTGGTTTTTGGCACGTTTT
ACTTTAATATTTCAGACTATAGGGTCGGTAACGGGCTGTTTCTTATTCTTATTGTTTTAG
AAAAATCCCAAATTGCATTAATGTATTATTCAACTAAGGATTTATCGTCAGTATTTGGTT
CTGAGTGGTGACCTTACCTAAGGTTTGGGTCTTTATGGCTCTGTTTTATGTTCCTGTTTC
CATATAGTGCATTTTAAATGATTTGTTTTTATTTATAGTAGGAGTGCATCCACGGTAAGG
ACAGCAGCCCCTGCCTCCCTCCCTCCTTCCTCAAAGATACAGCAGAAGTGACTGGCTTGT
CGGGCTTGAAGAATTGTTTAATTTCAGGGCCCCGGCGTTTCCTGAGGTGAGGTCCGCATT
GGCTGCTAATAGAGATCTAATTGATGGGCCGAGTCCCGTTTCCGTGCTCTCTCTCCCTTT
ATTGCGCCCCGGCGTCTGCTGTAAAATAGGTCTGTAATCAGATTCCGCCTATTCCTCCTG
GAGCAGGATGAGCGCTCAGGGCTGCCGAGAGAAAGAGATGGGGCAAAAGAAAAAGAAAAA
AGAAAGAAGAGAg
>NODE_589_length_597_cov_5.041876
TGAAGTTCTACTGTCCCGACTGTCCTGCTCCCCGTCCCGCCTTTGCTCGCTGACTCGCGG
CCTCGCCTCCTCATTACTCCTCGTGTTGAACTGCTGAACCTCCAGGTGTGCCGCCGCTGA
ACCACTGCACTCGCTACACTCATCACTCACCCGCCGCTTCACCTCACCCCCGTTCTACTC
CCGCTAACTCTCTCGGCTTCACCTCCTCCTTCCACCTCCCCCTTCCCGCCGACTCGCTTC
ACCCTCCCGGCTCCCTCTTCTTTCCACTTCCTTGTCTTTACATTTGTCTCGGCTCCCTCT
CCAGTGCTCGCCGCACGCCTCCTTCTCCTGCCTTCCCCACTTCACCTCCCCTCCCTCCCC
GTGCCTCCCCTCCCTCGCTCCTCATCTCTGTCGCTGTTGGCAGCCTATTTAAATGCTCCA
TTGGAGAAGGATTAAGGTTTATGCAAGGTCAGTGTGGGATGTGATAATTATAATCACAGC
TTTTTGCCTGGCCAATGACGGCCATTTGTTATTCTCAGCTCAGTGGCTTCAGAAGCCCCT
GGGGGGAGGCTGGTGGGAGGTGTTGACAAGAGGCTGGCTGATTTACTGGGCCTCCCCCTC
CTTCCCCTCCTCCCCCTCCTTCCCCTCCTCTCCCAGCACAGGCCTGGCTTTGGGCTTTTG
CATGCCTCCGCCCTCTGCCTCCTTCTCCTCCTCCTCGTCTCTTCATCCCTCCCTTATCTC
CGCTGTCTTCCTCtttgtaca
>NODE_591_length_437_cov_19.018307
TAGAGTGTCCGTGAATGTGGAATTCCTCCACTGCCATGTGTTGTTACTTAAGGGTGTGCT
GCAGCCAAGTTACTGCGCACTTTTCCATCCACGCCCGTCCTCCTGTCTGTGCACTTCCTT
CCCTCCCATTTACCCAGAGATCTTTGTGGTAGGTCCTGGAGTTCAGGCAATATTAGGTTG
CACCTCTTAAAACATGTCAGGCTTTGTGGTGAAAATTAAAGAATGGAAAAATGATGAAAT
GTAACATTTTGCTTAAAGCTTTTTTCACTTTCGAGCTATTAGAAAAGGGGAGAAAAGATG
AGAGTGATGGAAACACATTTGACAAGTTTTATCATGCTGGGTTTATTTTTTATATACAGC
ACCACGCTATTTGCTCTCCAACTGTTCGCTGCACAGTTAAGGCAAAGTGGTGTGCCTTGG
GTGGCATCTTGGGATTTGAAATCACGACTAAAGTGAAGAAGACCTGAGGAATAAAATATG
TTTACAGAACCATCTCGGgggattgactatttcattatttcacctcaactttccatctag
gttcattcacaagatgctgtgtgcagataatcccccttgcg
>NODE_592_length_679_cov_14.631811
CTGACACTTTTAATGTATAATTAAGTAGAAAAAGTCAGCACTGGCTATGCAAATTTTTTA
AAATGATAAATGACGCTGTACAGCAGCAGGGATTGATTTGGTGTAAATGAAACTAATTAA
GGAAATGTCAAACATAATTAATAAAACAGGTTTAAGCTGCAAAACATTGTCAATTGAATG
AATGAGGAGGCATTGGCTCCCATTGTTCAGGCTTTATTTAGGTCTTGTGTTTAGCTTGTT
CCCTGCTCCAGAATGCTCTCTCCCCTCCTCACTCCCTCCACCACCAATTCCCTGAGAGGG
GGAAAATAAATTTGCTTGTCTCTCCGCTGACTGTAGAAATTAATTGCTGAAATCTTGTCC
CATCCAAGTGTTACATTCACACGCAGGACATTAACATAACTAATTTGAAAGAGCTCAAAT
GACTGCATAATGGAGCTCCGTCACCATGCATGACAGTCGCTGGTCATACCAAATTAGCTT
GGTTTTATAATTGAAAAATTTCCCCCCCTTTCTTATTTTTACACCATTTCCCTCCTCTTT
TTTTCATATACTTTTTCTCGTCTTCCTTGCTCCTTTTCCTTCCATGGTATCGTTCTTTTT
TGCTCTGTTTTCTTGATAAGAACAAAGGTTTTATAATTTACAAAAAGAGTGCTTGACCTA
TAATTAGAGAAGAGGAGTGAGGGGAGAGGAGGGGGAGTGCCAAGTGGTGGCGGCAGAGTC
AGATCCTTAGTCCTGGTaatgatgctggagaccttgtggcccccagggaggcagaagaat
aatgggatgggctatttttatgggggagcaaagcaatgggcca
>NODE_593_length_479_cov_6.290188
TGTACACCTCTGGTAGCAGCTGCACACTATATTCCACAATAACAAAAGTGTGTCAGTAAA
TGTCTGTGTGTGTGATCTGCATCGTGAGTCGAGGTATGTGTGTACATGTATGCTTATCTG
GAGCTCCGCTCAACAATCAACCGACCCCCCACTTCAATACACACACCCACACACACAAGG
CTACTTCAGAAGCCGAGCCCCAGACAGGGTGAGCAGATCAATCAATTACATCTCTGCTCC
AGCAATCAAACAAGGTTATTATCAGGCAGCAGCTCACCGACCTGGAAAGGCCTGGCCAAT
CAAAGGCTGCTGTGATGTGGGGGCTGGCACTCGCTCATGTGACAGTAACACAGAGTGGCA
GCTCATGTTGTCAAGGGATAGAAGGATGGAAAGAGGTAAGACAGACAACTGAGGCTGAAT
TCAAAGCAAGAAAACGAAGGATGTGTGGGGAACAGGAAAAAAACAATATCTGTAAATCAC
CCATCTCTGGCAATCTGTCTTCACCTTGACATTGCTCAAAGGACAAGAGAAGATAAGAAA
AACACAATACAGTTCTTTGTAAATGCATTTTCTAATTTTTCTGGATTTGAATGTgcagta
catccccgtcatgtttcctatct
>NODE_597_length_673_cov_14.347697
TTTATTTCCACATGTTCCACATTGTTGGGATATGGGTTGGTAAAATGTTGAAAAGAACTA
ATTTTTCTTCTTAGACAAATAACTAAAATGATGTCAGAAAAAACCTGGAAAATAGAGCTG
TGTAAATCCACATTTATTCTGTCTGCGTGGCATAAAGGATTGGTGAGCCAATGAAAAGTG
GGACTACAAACATCCAAAAATTTGCTTTTATCAGTGTGTTTCCTCTACGCAGGTATTTTA
CTATGTTTTATAGGATTTAGTTTCAGCATGTCTTAAATATATTTCTGTACCCTGCCTTCT
TTGTAATATCCTAAATTGTTTTATTGTAAGTTATGCCAGGAGTGCTTGATTATATTAACC
TCAGCCAAGAGATGAGTCAAATCCTGTGTTTATTTTCATTTGTGAAACTGTTTCTGTTTT
AGTTGTTTTGAATGCTTGTGCAGTCAACACTTTCACTTTCTGTGTATAGCTGGTGTCAAA
TCTCTCTCTCCTTTCTCCCACAGTCTCAGGGCTCACCATACTCAATGAGCGGACAGCGCA
ATGTCAGAGCGCTCTGGGCAAACTGCAAAGGGGAAGGAAGGCAAAACCAAGTATGCGTCT
CTCAACCTGTTTGATACATACAAAGGAAAGAGCCTTGAAACACAAAAGCCTGTTGGTGAG
TATCCTGCTTCTGCCATCCCCAAAGTTAACTCACACCCAAGCTTTTAAATTTTGTTGTAT
GTGTACCTGCAATGAGAATGAAGGCATTAGATTTGGTTTGGTTTTGCAACATATGTCTTG
TTTGATGGGTTGAAATATCTGTCCTATTATGCAGGGG
>NODE_598_length_631_cov_6.703645
GTAGCCTTTAGGCGAGGGGTAGGTTTTGTAAGGCTTTGCCTTGTCACTTCCCACCAAGGA
AAACACAAAGCAATGACACAAAGCAATTTCTTGGCCATCGCTTGTCATAAAGCTAATTGA
TAAAGGAGGGTACGGTTGGAGTCTGTGGATGGCAGACTAGTACATGTGGCAGAGGGCGTA
CATCTTGATTGGCAGTGGCCATGTGGGAGAGAGTATGTATGTGTGTTGTGTGTGAGCACA
TTTCCATGTGTGTATGTGTATGCGTCTGGGTCTGTGTGCGGGATAATCCTGGAGAATCTC
TCTCTTTGAAGGGGAACAGATGTAGATTTACATATGTGGAGGGTCCCCAGTCTGTGATGA
GATTAGCTGGTTGGGATCTTTCTTCACAGCGACTGGAAGGTGCATATTTAATAAATGCCT
GGAGCTAGGCTGGGGCGTGCAGGGCTTGGCCCTCAGAGAGCCACAGGACAAAGGCAAACG
AGGCCCATGGCAGGCTGGCCCATATGGGAACAGGGTTGCTTACAGATTGCAGTGGCCTTT
CATTGGGTGTGAGACAAGGCTTTAAGGGTTTATATACAGAGAGAGGGGAGCACTTGGTGG
GCCACTTCTGCACCCTCTCCACAACGAGAGGTAATAAAGGGATTTTGAGCTTGTAGTGCC
TCATCTGTGTGCTTGTTTGCTTGCTTTGTGCTTGTGTGTGAGAGAGAGAGAGCACTTTGC
GTGGGTAAATGTGTGTGTAGTGCGTGCAtgtatgtgtagtgtgtgcatatgtatt
>NODE_599_length_194_cov_2.922680
GACTCGGGACCTAGACCGGCGTCTTCAGCATAGCCAAATTAGGTGGGGCAGGTGGCATTT
CCAGGTGTCTAGCACGTCTGGTTCCGGAGATATTGGCCCAAATGTTCTCCCATTCACTGA
CAATGGGCAGTGCATAACGCAGCATGGGTTTGGGTTAGGGTTAGGGTTTCGGCCTGGGTT
TGGGAAAACCGTTTGTGCTAGAGACATGAAACTTGTGTCTACCCCCCCATTTGCTGCCGC
CGCGATCGCACTGAGCCTACTCCCGAGTCTCTACGGCATCAGGAAGTGGGAGAAACCTGT
GATTTTTTGCTGTATCTCGGGACGGGAAGGTCGTAGAg
>NODE_606_length_632_cov_15.287974
AGACGGCTATTTATTGTACATTTTAATTAAGTGCTTGTTAACGCTAGTTATCTTAACAGT
CACAAAATTACCGTTGTAATGCATTTAGTTTGAGGAAAAATGGAGAGGGTTGGAGCACTT
TATGAAAGCTGGCACAGCTTGCCTTCATTTGAAATCACAGGATAAATTCAGAGGAGGCGG
ATGCCACAATGATCTAAGCTCAGGCACTAATGGTTATTTAATATGGCCATCAGCGGTCCC
AAGTCCCCAGCATACGGCACTCGCACAATAGCCTCCAAACCCTCTTTAACACTTATTTGA
GATGACAGGAAAAATGAAACCGTTTGTGCTTTCAATGGAAAAGCAATCATTGGTACATTA
TACTCCGCTTGCCCTATCATGCTAATGCCGGGTAAAAATGTCACCAAATGTATTTAAAGG
CCTGATGGAGTGTTGCCGTTTGATTCCTGCTGCCTGCCTGATTAATAAAAACCTTCAATT
TGTATGTAAATGCAACCTGGGGCTCATATCATCTGCACACCTGCACCTGGAGAAAAATAA
TAAACTCAAGTTTAATGTGGCAATTATGAGAGTTTATGGGGATTGTGGGGAAGAGGGCGG
CAGAGGAGAGGCTGGCTTGATGAGAGGGCTCTCAGAGGGGAGTGGGCCGACCCAGACCAG
CCCGCTACAGGAATGACCTGATGCACGAATATAACCTCAGCTTGCAGAGCTTACCACAAC
AAGCATGTTTGCACAACACAGTATGGTAGTAGGGATTAAGGCAGTCcacgggtgtt
>NODE_607_length_305_cov_1.360656
TGTAATCACTTAAGAGAAGTTAGAAGTAGGACTACGAAAATTTGATTAACGCAGCATTCC
ACATCACCAAAACTGATAATTCAAGTCGCTGTATGTATATTTTTGACCCAGTAGATTTTG
CTTTGTGACCTGTAATAAATGAAAGAACCAAAACGCACGATTGTTTTTGTGACATTCTGG
AACGTTTTATAGATTGTACAATGTGCTCCATCAGCAACATCCCCAAAACACCCATCAAAC
ATTGCAGGCAGAATGTTCCATCTTTGTTAACGTCAAGCAATGCAGGAACGTTCTACAACA
TTCTGCATAAGCTGTTCAGGGGAACCCAACAGAaaggcgctacgaggcttcagaggcatc
tacggtcctctggtctcgcacattatgttgacttttactttggagaacagaaccctgaag
tcttattctgaaactccacacaacaaagc
>NODE_608_length_612_cov_3.235294
AATTTCTCCTAATAAAAAATCTTCAAATTCACTTGACAATTCTATGGAAACACAGCTATG
GACATCTGATGTCCCTAAAGCTGCAAATCAAACCAGCTACTGTGAGCATAGCAGCAAAGA
CACGAAGAAGGGAATGAAGGAGGAGATTGTGTATAAAGATTTAAAGAAGTGCAGGAGAAA
AACAAAAGCGGTTTACTAATAGCAGCAGCCTCTGTAAACAGAAAACAACACGGTTTTTTA
ATATTTAATAGGAGTTTAATGTAAAAGTTGCAACCCTGCAGCTGAAATTTGATCTTTACT
GCAAAAAAGTGCCGTAAAACAATCAATAATTCCCCATTAGTATCTGCCCTCGCTATTGAC
GAAACAGAGACAAACCTTTGGAGCAGACGAAGCACCAGCTGACGTTGACGTGACTGTGGT
GGCTGTAGCCCTTCTTGGCGTGGAAGTGGTTGGTGCAGATGATGGCGGTGTTGGTGATCA
TCTCGCTTCCCGCAGCCACGCACTGGTCGCCGACGTGATACGCCACCGGGCAGCGCAGGC
AACGCATCAACCTCCCTGCAGCACAGAGCGAAGGGGAAGGAGACAAGATTACACAAACAA
AACTGACAGACGGAGCTGCAAGTTTAGTGTTTGGGCAACAAAATggcagaaaatggtgaa
aaatgtcgatcggtgtgtcctgaagccccagatgacgtgctcaaatgtccataacccaaa
gactttcaatttactgtcacagaggagtaaagaaac
>NODE_609_length_501_cov_10.273453
TGTCTCTGAGGCAGCCTGCAACACAGCATCTATTCTGTCTAAGCCTCTGAAGGACCTCTG
GAGACTGTTGTGACAAACCCTTTGAAAGGACTTAGCAAACAGCTCCTCACCTTGAGGACT
CCTCACTTCATCTATTTGTGTGAACGCTCAGCTGAAATGATGACAAGGTGCAGGGGTGCA
CAAGGTGAGCTATTGTTTTGGTGTGTAGGAAGTGTTGTGTTGTGTCGTATGCATGCATCA
GGCAGTCACTTAAAGAAGTGCTTGCCGTTCCTGTGAATTAACGAGCAGTTGGGAAGAACA
GGCCAAGGCGGTGCCATCTGTAAATGTCACAGGCACTGCTTGCTCATTTTACACATCATT
AAAGCCAATATTCCTAACCTGTATCAGAGCAATCAGGAGCAGGCCATTACTGCGACAGGG
GCCCCGGGGGAACCACGACCAAACTCAGAAAGAAAAGAGCAGTGAGGAAGAGAAAGATAG
AGCACACTCTTTATCTCTCTGACACACACACACACACACTTCTGCACACTTCTACGTGCA
CACGCACAAACAAACAAGCAGCACACCTTCTAAGAATAAACAAACACATGAAATCAGCAC
CAATACCACTACCCTAATAGCTAGTGCATTTAACAGCAGAGCACa
>NODE_610_length_477_cov_5.540881
GCTATACTGCTCGCTCAAGCATGACGGCTGGTAATGCAGGTTTGGATGTAGCTCTGTGTG
TGTCTCTTTGAGGGGGGGAAGCTCCCCTTCACTAATACCTACTACTCGGATTACCACAGC
GTCTTAAGTATTCAACCGGACTCATATTTTCCCTTTCTGCCTTTTTAGCCAAATTGGCTG
TCTTTACACTGTAAAGCAGCGATATAGCCCTCCTTACTAAGGGCCTATGGGGGATCCACG
AAGAAGAACATTAAAATGCAGCGATAGCCTTGTTGCAAAGCTCCTCTCTATTTCTTTCTC
TCTCTTTCTGCAGCAAAGGCTTCTAAATCATCCAGCCTCCTCTATTAGACGGGAGACTTA
TTGAGGTAGAAACCATAAAAAATGAAGAAGGGAAATTTAATCCCTGAAATATTGATTTGC
ACATTAATATCAGATAGGCAGAGGGCAATCTAGCCGGGTGGAAATGACACATTGTCGACC
CCTAGGAGAGGCCCGAGCCAATCTTCTAGCTGCATGTGTCTTAGACCCAGGAGTTATAGG
ACAGACTCAGCCCCTGTCTCCCTCTCTCTCCCTCTCTCTCTCTCTCTCTCTCTCTCTCTC
CCTTCCTCTCCCATCCTCTCC
>NODE_611_length_553_cov_12.193490
CTCTTTGCCAATGTATCTGTTTCCAAATGGGACCGAGACAGGCCTTAGATGTACCCTGCT
GAGGTCCTCTGAAACCAGAGACCCTTGAAGTGGACGTCTGCCTGTGTCCAGTCTGCTCCC
AGGAACCCTTTCAGATCCAAGGACTCCAAATGTGGCGTGCTGCATGAAGACATTTTGGAC
GTAGCCTGGTCAGTAGGGTATCTCCCTGCCCCCGACTCACCACCACCACCTCTACCATGC
TAACCACCAGCAGCCCCTTGCAGACCAGGGAGCAGACCACCCTGGGCTGGTCAGCAACCC
CTGCTTACACCTGCCATAAAACTTAAAAGCTACAGTCTCATCCCCCAGCTTTGAAGTGTT
CAAAGCATAGCTTAGTGACCTTTGATGCGACTTTGGCTGCAACACATGTTTTGCACCCAT
GTATAAACGCAGGCCTCTCAGTAGACAAGGCGGGATTGTTTACCTACATGTGCGAAACGT
AAGGGCCAATGCATGGCAACCATGCATGGAGCCTCCATTTCCACACGTCAAGTTCCCCAT
GGTGGGAAACAGACGAGTCGAACCGGACACTGCTTTGAGCAAACATATTCAACCACCATG
TGTTGAGCATTACTTAAAACACTTTCTCTGTGCGCTCAGACTGTTCATTAGGCCACGGGC
TTTCAAAGATAGACAGATGCAGCAGTtgagtcacttg
>NODE_612_length_396_cov_6.845960
ATGAGAATGGCTTCCATTTGACAGGTGTTCCAGGGCGAGCAGTTGCTAGCAGCAGAGCGA
TATTTGTGTCTTGTGGTGACATTAACAGCTACAGTAGGCTAACACAAACCTGGTGGAGGG
CGGTGAGACCGTCTACATTGGCGTAGTTGATGTCAGCGCCCCGGTCAAGCATTCGGAGCA
CCTCCTCGGTATCGCCGCTTGAGCAGGCGGCCAGAAACACGGCGCCATCATCGAACTTCA
CCTTCGTCTTCTTCTTTTTCAGAATAGGAGGCTCCAGGTCCGTTTCCGAGCCCAGCCATC
GCTTTAACTGCTCATTCCTCTTCTGCTTGGCGTCCGCCATCTTCATCCCCCTCCTGTCTC
GGGCTTCTTATCTTTCTCCGAGAGAGGATATACTTTATAGTGGCACTATCCCACAGCGCA
CTGGGGCGTGGGAAGGGAGGGCTGGGGAGGAGGGGGGGCCGAGAGCGAGAGAGAGGGCGT
CTGGATTGTTTTCCATAACCTCGCGAGAACTGGAGCCCAGGAGCTGCAGTATAACGTCAT
>NODE_614_length_578_cov_19.577854
GTAACTTTTGTAAAACCTAATCTCCCTAAAAGCAATTCTAAAAAATGTACTATGGTGTAT
TTCAAAGGCAAGAAATAACATAAATCTTTGTTTACCAAAAGAACACATTTATAGATCGAG
TGGTGGGTTGTTGTTTTTTTTGATTCCTTCAACAGCACTGCGGAATACTTAAAGAATACA
ACTTTCAAACAGTGTTTAGGAAAAAGGCACGGTGAGTCAGTGACATGCACATGTGAGAGA
GAAGAGAAGACTGATTTAAAATATAGAGTGAGGGTTTAATAATGATACAAACCCACGATA
TGTAACACCTCAAAGCAGCACATTGGCACAAAGTCAGAAGTAAGACAGCACAGAAGATAA
AAACCTGTCTCAAAAAAATAAAGAATCAGAATAAATATCTCAATAAATAAATAAACAGGT
AATATCTCATTAATTACTTTGAAACTAATAAATACGTACATTTGAAAATATGCACATTGG
CAGAAATCAATAACCAAAAAAGTAAATAGTACTTAATACAGAGTTACTTAGAAATCATAA
GTTATTGATTACTCAAATCAAAAGGCACATTTATTAAGATGTAAGAATGGGGCCTGCAGT
TGTGATCGCATGACTGTCAGTACTGTACTCTAACACCATTTCTGAACCAGAAGTAGCAAA
CTGTGTGCAATGGCTTTACTAGTTCTGTATGTCTGCACCATCAAGTGAACTTGTGTGTCT
Tg
>NODE_615_length_429_cov_16.081585
AAGCAACGTTGAAGGGGAGGGTGTGTGTGTGTGTGTATGTGTTGGGGGGGGGGGATTGTA
TCTCTAAATGTGTCGCTTGATTGAAGTGCGTAAGGTTCTGAGCTAATTACATCCAGAACC
GCAGCCTAGGAACAGATGCCACACTTGTGCATCAATAAATGCTTATAAGTAACTTATTTA
GGGCTGCCTGCCATGCAAGGAAATGGCATGACTTAAAGCACAAGTGCCCAGGGGCTATTC
CCCAGCTCTTTGTCTTGTCATCCTGCATCTTTTAAATCTATTCACCGCTTCAAAACAACA
CAGGCAGACAGCAGGGCATGGCAGGAAAAAAAGAGTAGAGGAAGGGAAAAAAAAGATACA
AATATTCACACTTTGCAGACAGTATTATGTTTGCCGTTTGGGTTGTCTGGCATCAAAGAT
ATGCTGTCTTCTCTTAGATTTGTGAGTGGTAAAGGAGTGGTAAGAGCGCTGTTTTAAGGC
CAAGCTCCCGTTTGATGAAATGCAGCTGTTCTTTAAAGTTTTAAGATAAATATGTTCTGA
CTTGAGCGTAGAGAGATATATTAGCttgacaag
>NODE_618_length_376_cov_5.409575
GCTTTCGACATCATACGACAAAACAACTCGAACCAAACGGTAAATCATGCTTTACATTCA
TTGGATTGATACTGACTATCTAAAGCTAGCTGATGTGATAAGTAATCAGAAAGATGCTCT
GTTGAGAAGTTTAGATAGAGGGAAGCTCTCATGCAAGAGCCTTAAGAGAGAAGCAGGAGG
TAAAACGTTGCTAACTGTTCATTTAGCCCTGGCTAAGTGGTCAGGGACGCTGGACAGGTG
AACTCTATTCTCCCCACTGGCCCTGCAGGGGTGTGTGTGTGTGTGTTTGTGTGTGTTTGT
GTGTGTGTGGACTGTAACAGAATTTCTCTAGTCCTCTGGGCCCTGGTGCAAAGCAGAGAA
TAAATGGTGGAGGTGGCAGGCCAGGACAGAAAAATCAATGCCTGCTTATACAGACATGAC
ACACCAGCAGCCAACTGCATTCCGTGTGTGTGTGTGTGTGTGTGTGTGTGTGTGTGTGTG
TGTGTGTGTGTGGGCGTAGATGTACAGCACGCAATCATAc
>NODE_619_length_572_cov_5.262238
TACGCATACACCCATGTGGCCACCCCAAAACAACGACGCACACCTCCCTCGCCACGTACG
CACACATTTATTTGTGCACGGCACTAAGTGGATACATTAGACAAGAAGGTTGAATTGACA
AGCCTATAACTTTAGAGCCAATAAACGCTAAGAGGCACCACAGTGAAAGGAGACCAGATC
CAAGCTGCTCTGTCGACAACCTGGCCAAAACGCTGGAGCTGCTGGTAGGGCCCAGCAAAT
AAAGGGTGAAGCTTTTAGGCAATGAGCAGCAGGTGATCTCAGCTTTTCTGCAAGTCCTAA
TGCTCCTAAAAGCCTCTCTCCCTGGTTCTGTAATTGGGCATCAGTAGTTAATGTAGTATT
GACTGCATTACATGCTCCTGTGCATCCTTTCCCACTAATGCCATTTGCATCACCTTGTAC
ATTTACCATATTGCTTAGCCAATAACTGTTAAAAGCAATCTGAATCATGAATCATATAGC
GAACTTTTAGCTAGACAGACATCCAAAGGAGACAATTTACAGTTGAGTTAATTTGAGTAC
ATTAGCAGCACAACATGGATTCAGTCAGACAGAGCAATTTATGTCTCTGCCGCAATCCTT
ttattggtttttagacgtgtaagtgaaaggatgctctgctaagataaatgaaatatccat
tttcaaacagaaataatgggttacaaatgcatccattacttttggaggggtggagg
>NODE_622_length_145_cov_1.068966
TTTCCCAGCCCACAGAAACTGTTTTATTACATCATCCAGTTGTCTAAAAATGGTGGATGG
TATCTTAATTGGTTGCATCATTGCCACATAGTTGAACTGTGGGGTGACTATCATTTTTAT
GGCATTCATTTTTCCCCACAATGTCAGTTTTAATTTTCCCCATTTGTCAAGGTTTGTTTT
TATCTTTTGAAGTAAAGGATTAAagtttagtgccactattttgtctatgtcctcagaaag
tttgataccgagatatttcattccctcacgtacccatctgaaattaaac
>NODE_630_length_595_cov_9.894117
AGGCTTATTTGCATGGCCTATGAACCAGTGGCTGAATATACGTGATCAAGTGACACATTT
TGGTGGCAAAAGAGAACTCATATCTCAAGTAGAAAATTTTCAGCGCAGCCTTAATGTAAA
GTCTCACGTCCGTTAATGTTTTATTAGCATTTCATTAGTATGCTCGTGAAGAGACCGAAT
GATGGAATGCAGCAGTGTGAGATTGTCTGTATTTTTGTTTAGCATTTGCTGGGTGTTGTC
GCTTTCGGGTTGGGGGCATGCAGCGGGGAGTCGAGAAGCACCCCACACCTCACGCTGAGT
CCCCCTGGTGCTGCCCCCTCTCATCTACGAGAAGAGTCTTCTTCTCCCCTGCTAAGTTTG
CAAAGTCCAATTTTCAGCTAATATGGAGGTCGCAACAGCAGGCGCAGAGGGCGTAGTAGG
ACATAATGGCTATGGGATTGTAAATATTGGTTTTAGAGAGACACAATTGGAGGGCAAGCG
GAGAGAAATTTCCATAGAGTATGTGCTAGCACCATTGGAGGCCTTGGTGCAGCAGAATAG
ATTTTCCATTCTAGTGTGTCACATTAGATTTTCGGAGGTGCTCAGTGGCAGGTACATGTC
ATTAGTAACACTTTAGCACAGTAATGAACCTTTTTATTTATCCGGTGCTTCTCTCATGAA
TGAATAAGGAGCTGCTCCCCAACTGTGCCCAGCCGTGAGAAGCAGACAGAGGAGGCAGAG
AGAGAGGGAGAGAGGgaga
>NODE_631_length_522_cov_10.283525
GATGCTGTATTTAAAATTGGATTGTGTGTGCCTCAGTGTGTCGCATTGCGCGAGTGTGTC
TGTGATGGCCTCTCCCTTCCTCTCCTCTCATAACTGATTGTTTACTGAGTGCTTTCCACC
TTTTTTTTTTCCCTGAGCCTGTAAGTATAAAATTTTAATTAGGAACACTGACAGGTCTGG
CGCATGATCCACAGCCTTGCATCCATCACAGAAAAAAGGGAGCGAGAAAGACAGAAAGAG
AGAGCGAGAGACACTTTCTTCCTCATCTCTCTCTACTTCCACGTCCGCCCCCCACCCCCT
CCTCGATCTCCCCTCTCCTGACGCGAGCGCCGGACTTGAGCAGCAGGTGCCATATTACTG
TGTACAGAAAAGCAATTAGGCAGCATATTGGATGAATGAGGAGTGCATTAATATTAGCAA
GTGCATTTGTCAGTGGCGTTTGATGCGAGTCCTTTTCTTTTCTTTCTGCAACATTAAGAT
TGTGGCGCTCATAAATTCACTGCTTAAACCACCATCTGCTGCGCTGTCAGCCCACACCGA
GGAGAGCGGAGAGGAGAGGGGAGCCATTTATTCCCTTCTGTCTCTCTCACTGGGGAAAGA
GAGTGAAAGACAGATAGATAAGAAGAAAATGCATTCATTCCCTCCCTTTCTTTGCCTTTC
TTTCTt
>NODE_632_length_650_cov_7.795384
GTTTTCCCAAACCCTCACCCCAGGCCGAAACCCTAACCCTAGCCCTAACCCTAACCCTAA
CCCTAATTCCAGACCTTAGGGTTAGGGTTGGCCCATACTACGGGACCCAAAAAAATGTCA
CTACAGACCTATACCAATCAACTCAGAGCGGTCTGAAACGCGCTCTCAACCGCCTCCTAC
GGGAACTTATCTCGGCCTCAGCACTATGACACTGGCTGCGTCATGCAGGTCCCATTGTCA
GTGAATGGGAGAACGTTTTGGCCAATATCTCCGGAACCAGACGTGCTAGACACCTGGAAA
TGCCACCTGCCCCACCTAATTTGGCTATGCCGAAGACGCCGGTCTCGGTCCCGAGTCTCT
ACGACCTTCCCGTCCCGAGATACAGCAAAAAATCACAGGTTACTCCCACTTCCTGACGTC
GTAGAGACTCGGGAGTAGGCTCAGCGCGATCGCGGCGGCAGCAAATGGGGGGGTAGACAC
AAGTTTCATGTCTCTAGCACTAACCGTTTTCCCAAACCCTCACCCCAGGCCGAAACCCTA
ACCCTAGCCCTAACCCTAACCCTAACCCTAATTCCAGACCTTAGGGTTAGGGTTGGCCCA
TACTACGGGACCCAAAAAAATGTCACTACAGACCTATACCAATCAACTCGGAGCGGTCTG
AAACGCGCTCTCAACCGCCTCCTACGGGAACTTATCTCGGCCTCAGCACTATGACACTGG
CTGCGTCATGCAGGTCCCATTGTCAGTGAATGGGAGAACGTTTTGGCCAATATCTCCGGA
ACCAGACGTGCTAg
>NODE_633_length_682_cov_10.909091
AGGGGTGAGGAAGGTAACAAATACATTTCATAAAAGTGAAAAGCAAAGGAGCAAATGAAG
AAAAAAAATCAATTAATTTACTGAATTTAAACAAGTGTATCGATGGTGTCCATTTTAAAT
TGTTTAGTTTCACCGGTTTCCTTGAATAAACAGGTTATTTAGAGTTGAGCAATACATCTG
ATTCCTTTCAGACTTGAACTGTTTATTGGTAAATGAATGGAGATGGGAAACGGCCCTGTT
ATTTCTCATGATACAGGCATTATTACAAATTAATTGCTCTTCAAGTGGCAATAAATATCT
ATGTGCTTTAGTATTCGTGCGTGTTTCATTTGCACTGTTGTAGATTTGCCTCTGGGTCTC
ACATGAATACAAATGCCTCTGTTGAGGGTCAGTGAGAGAAGAGCTTTCTTCACTCTATTG
ACTGGAAATCTAGTTGTCTCATCTCTCTAAGCAGATGTCTTTCCCCAAGCATCTGTTTGT
ATTAGTACTGTAATTGCTGGTGATAATAAGCCCATTGATTCAGTATCTAAGGAAATAGTC
AATCAGGGCAGCTCATTCGTCTTACTTTTCCTGACAGTTTTCCCCTCTAGCTAAACAGAC
AGTGCCAGGGCCTGGGCTTTGTTGACTGGATTGGAAAAGCAGACTGTGGTTGGTTGGGAA
TGGCCGCGCTGTCGACTCTGAGTGAGTGATGGGATCGGTGCAAACACACCAGTGACCCAA
TGGCCCTTACAGGAGGCCCAGGGTGATAGATGtgttgatttgtttatagaagcctaagcc
cattctctgctccttctctctcttctctctctcactcagtctatcc
>NODE_639_length_395_cov_6.605063
CGAGCTGCTCCCTCTCGAGGCCGCCGCTGTTGACGGGCCACACAACCAGCACTTTGACAT
TCACACTGTAGGGCTCCCGGGAGGAGACGTTCTCCGGGGAGGAGCGCACCTCGCCCTCGA
TGACCACGGCGGATCGGTACGCCTGGTCCTGGAGGGAGTTGAGACTCGGGGCGTAACAGG
CGAAGGAGACCCCGATGACCAGCATGGAGAAATGCACTGGATCAAGCCTCATGCCGTCAG
CCTGTGCTGTGCTGCAGTGCTGCTGGGCGGCGGAGCGAGCTGGAAGAGAGAGACGGCGGC
GAACGGGCTCCGGCGGCAGAGCGGGCAGGGCAGAGCGGCAGACCTTGTGGAAGTGTCCAT
GCCATCTGTGTCTGCCGCTGCTTTCCCCATACGGCTGCTGGCGTCGGATGGGGGGGGACA
CACACCAGCCTAGGAACCGGGAACGGCCCGCTTGTGCATGCTTAAAAATGTGATTGCTGC
ATTCTCCTTCACCAGCCACCCTCCCCCTCTGAtctcccccttttcctgaaaggcaaaac
>NODE_641_length_557_cov_14.271095
CTTTAGAGACTCAGCAGCCAAAAACAACTCTCATGCTCCCTGACCTTATTGTCCCCTTCA
TTCAGAGCTCACAGCACCTTATTCCCCATGACAGTGAAACCAAAGCTATAATGGCCGAGC
TCGTATGTGCGTGCGTGAGCTTGTGCAGATGTGTGCTTGTATGTGATAGAGTCATATTGC
CACTGGTGTCGTTTATGTGCAACAGTGTTGTGTGGTTGTGCCGGACTCGTTCTGCAGCTC
AGTCCTGTACAAACTGGGTTTTTATGGTTTGCATTCAGGCCCTGATACCAATTATGCAAA
CTATTAAAAATTTAAGGAGGACAGTCTTTTATAATTTAATCCTAAAGTAATAGATTCTAT
TAAAAATGCATGAGAGGAGCTTTATAGATGGAGCTAGAATTAGTGTCTATCAAAGACTCC
AGTCAAGGATGCAGGGAGAATGGGCAGCAGGAGTGGCGGTATTGCCTCATTATTCAAATA
GGATATGATTACCATAGAGCAGGAGTCCCTCAGAGCTGAAGCAGAGCTCGCTGGCCACTG
TGATCACGAACAGGAGGAGTCTAGTCGAGTTCCTCGGAGGGAGATCTCCCCCTTTTCTGT
TGAAGTGAAACTGGGTTTAGATTTCCTGTCTTAACTTTCACAAATGGGATACGAAGTGAC
Atgtgatttgttgtggtttaaagcactctgtcgttgaaata
>NODE_642_length_345_cov_13.376812
TATTTAGAAGACTTCCTTTATTGGAACATGTGCAAGCAGTTCACTCACAAAGGACTTAAA
TAGGATATTTTCTGTTCCCTATAGTTGCTTTCCCCTTTTAAGTGCCGAGGCAAAAAAAGT
AAGTTTACAACTCCCTCCTCAATGGGGGCTCTTCACTCTCAGGTTGCGGGGACCTGAGTG
ACCTAGGAAAGTTAATTAGGAGGCGAACAAAGAGCGAGCTGGAGCAGAATGCCTCGCCTC
TCCTCCAGCCAAAGATGTCATCCATTAATTAGGAAAATCTTTAAGGTGGCCTTATTGAAT
TTACAGAAAGCCCCGTGGTTGGCGGGCAACAGTTTTTTGATCAAGCCCTGACTCAAACAA
TGCCTTTCTGGGGGTTAAAAAAGAAGAAGAAGGGAGGAGATTGGTGGTAGAAGACGAGAG
GCAGAAAGGGAAAAGGGGGGGAGAAAAAGAAACGTATGGGTCTGCGGCGCAGTACAGTTT
AATGGGGGg
>NODE_644_length_330_cov_15.169697
TGGCAGCAGGGCAGTTGGCCGCTGGTGCAGAGAGAGAAAGAGCGGGGAAGGGAGTGGGGG
GAGAGTGGAGAGGAGGAGGGGGGGTACAGCGGAGATAAATCATTAGAGAGCAGGTTATTG
GAAATGCAGGGAGATAAAAGAGTGAAGAAGCCAGTAATTGCCTTAAAGATCAGACTACAA
AGCATTACTTTGGATTTTACAAGGCCAGCCAGCAACAAAAGAGCAGTAATTTATGAGCTC
AGTGTAAAAGAATAGCATAATTACATTAAAAATTAATGCTAATGAGGGCTAAAATGGGGA
AGGTGGTTATTATGAAAGTTTGTATTCATCTTCCCTGGGTTGAATGATGGCTAGTGGCTT
GATTAATGGCTTAATTTCTATCAATTAGCAGGCAAAAAAAATCTCCACTGAGACAGGCCT
AAATTGAGCATTGAATTACACATCTTTACCACGGTGCAGGGAGAGAGGTAGGGG
>NODE_645_length_1687_cov_7.289864
TTCCCCTAACCTTTTAGGAGACCCAGACAACTTTACCCCCGCCAACCCTATAGTCACACC
CCCTCACATCAAGCCAGAATGATACTTCTTATTTGCCTACGCCATCCTACGTTCAATTCC
AAACAAACTAGGCGGAGTCTTAGCCCTTCTGGCCTCTATCCTCGTACTTATAGTAGTGCC
TATTCTACACACATCAAAACAACGAAGCCTGACATTCCGCCCCTTCACGCAATTCCTATT
CTGACTCCTAATTGCAGACGTTATAATCCTTACCTGAATCGGGGGCATGCCAGTCGAACA
CCCTTTTATTATCATCGGCCAAGTCGCATCATTCCTCTACTTCTTCCTCTTCCTTGTTTT
AACCCCCACAGTAGGATGACTCGAAAATAAAGTCCTTGAATGACAATGCAATAGTAGCTC
AGCGCCAGAGCGCCGGTCTTGTAAACCGGACGCCGAAGGTTAAAATCCTTCCTACTGCTT
CAAAGAAGGGGGATTTTAACCCCCACCCCTAACTCCCAAAGCTAGGATTCTGAATTAAAC
TATTCTTTGCCGAGCTACGCCACACGACCCTTCATTGTACATATATGTAATATCACCATG
AATATATATCAACCATTTCAATATTAATTGCTTAAGGATATTAAATTAAATATCACCAAA
CGTTTCTTCGAAAATGCAAAATATGTTTTTATTACATTTCAGTGAAGGGGGACATGAAGC
ATTTCAATTATGACCGAACAAACATAGACTTGAATACAAGAAACTGTTTAATAATCATTT
ACAGTATTACAGGACTTAACATTACATGGAACCCAAACATTTTAATGTAGTAAGAACCTA
CCATCAGTTGATTTCTTAATGCATACTCTTATTGATGGTCAGGGACAACAATTGTGGGGG
TTACACTTAGTGAACTATTCCTGGCATTTGGTTCCTATTTCAGGGCCATAAATTGATATT
ATTCCCCACTCTTTCCTTGACGCTTGCATAAGTTAATGGCACACAACATTCGACTCGTTA
CCCACCATGCCAAGCATTCTTTCCAGAGGGTCAGTAGTTCTTTTTTCTCTCTTAGCTTTT
CAACTGGCATTTCACAGTGTAAGACGAAGTTAAACTAGAAGGTGGAACATAACCTTTGAA
ATACCCCAAACAGTCAAATATTTAAAGACCTTCAATCCATAATTGCATAACTGATATCAA
GAGCATAAATAGTGAAAATAAGCCCTAAAATATTCAATATACCCCCCTCGGCTTTTTCGC
GTAAAACCCCCCTACCCCCCTAAACTCCTAAGATCCCTAATACTCCTGAAAACCCCCCGG
AAACAGGAAGAACCCTAGAAAGTTTTTCACCCACCCCAAAAGTGTTTTATTTACACTATT
ATAACAATGCATCCGCAATACTATTAACTAAAATTCTAGTAAGCCATAATTCTGCTAAAC
ACACATTCATATTTACATTATTTGCAATTTATTAGACAGTAAAAACGCACACTACATAAA
GTTTGCATTTACATTATTATAATATTACACATGCTAGCGTAGCTTAACTAAAGCATAACA
CTGAAGATGTTAAGACGGACCCTAGAGAGGTCCCGTAAGCACAAAGGCTTGGTCCTGACT
TTACTGTCAGCTTTAGCTAAACTTACACATGCAAGTATCCGCACCCCTGTGAGAATGCCC
CACAGTTTCCCGCCCGGAAACAAGGAGCCGGTATCAGGCACAGTCTACACCAGCCCATGA
CACCTTGCTTAGCCACACCCTCAAGGGACTTCAGCAGTGATAAACATTAAGCCATAAGTG
AAAACTTGACTTAGTTAAAGCTAaaagagcc
>NODE_646_length_952_cov_9.618697
CCTGTGATTTTTTGCTCTATCTCGGGAAGGGAAGGTCGTAGAGACTCGGGACCGAGACTG
GCGTCTTCAGCGTAGCCAAATTAGGTGGGGCAGGTGGCATTTCCAGGTGTGTAGCACGTC
CGGTTCCGGAGATATTGGCCAAAATGTTCTCCCATTCACTGACAATGGGGCGTGCACAAG
GCGACCAGTTTCACAGTGCTGAGTGCCCGCAGAAGGTGTTTGGGAGCGCGTTTCAGACCG
CTCTGAGTTGATTGGTGTAGGTTTGTAGTGACACTTTTTTGGGTCCCGTGGTATGGGCCA
ACCCTAACCCTAAGGCCTGAAATGAGGGTTAGGCTTAGGGTTAGGATGTCGGCCTGGGGT
CGGAAAACGGTCAGTGCTAGAGACATGAAATCTGTGTCTACCCCCCCATTTGCTGCCGCC
GCGATCGCACGGAGCCCACTCCCGAGTCTCTGCGACGTCAGGAAGTGAGAGTAACCAGTG
ATTTTTTGCTCTATCTCGGGAAGGGAAGGTCGTAGAGACTCGGGACCGAGACTGGCGTCT
TCAGCGTAGCCAAATTAGGTGGGGCAGGTGGCATTTCCAGGTGTGTAGCACGTCCGGTTC
CGGAGATATTGGCCAAAACGTTCTCCCATTCACTGACAATGGGGCGTGCATAAGGCGACC
AGTTTCAAAGTGCTGAGCCAAGATAAGTGCCCGCAGAAGGTGTTTGGGAGCGCGTTTCAG
ACCGCTCTGAGTTGATTGGTATAGGTTTGTAGTGACACTTTTTTGGGTCCCGTAGTATGG
GCCAACCCTAACCCTAAGGCCTGGAATTAGGGTTAGGGTTAGGGTTAGGGTTAGGGTTTG
GAAAACGGTCAGTGCTAGAGACATGAAACTTGTGTCTACCCCCCCATTTGCTGCCGCCGC
GATCGCACGGAGCCCACTCCCGAGTCTCTGCGACGTCAGGAAGTGGGAGTAACCTGTGAT
TTTTTGCTCTATCTCGGGAAGGGAAGGTCGTAGAGACTCGGGACCGAGACTGGCGTCTTC
AGCGTAGCCAAATTAGGTGGGGCAGGTGGCATTTCCAGGTGTGTAGCACGTCCGGTTCCG
GAGATATTGGCCAAAa
>NODE_647_length_446_cov_19.401346
GGACAAAAAAATTAAAAATCAACAAATTCCCTGTTTGGTGCAAAAAAACCCTAAAAAATC
CAAACAACAGATGCAGCGGGAGCTCTTGTTCTAATATTAGGGCTTGTAGGGACGTATAGC
AACATGTTTCCATTAAACGCGGCGGTTCTAAGAATAGGCCGCGGCACATAAAGAGAAAAT
TTACAAGGGTGTCAGTCAACAATTTAATAAATTGAAAATCCATTTATCTGAATACAGAGT
TCTGCCCTTCACTCCACTGCCTTTCCCTAACAGATGGTGTTGTGGGTGCTTATGTCCAAT
TTGATTTGAACCAAACCCTCAGCCAATTTTTACACTGGCATGAAATCTCAGCGAGCCAGA
TCCACACACTGGCAGTCAGAAATAGCAGCGGAGAGGGCGCGACATTGTGAAAGAACGATG
AAGGGCAAAATCTGGAGCGACATTCGAGAAAGTCGCAGAAAAACTTTCCTTGTTGTTTCG
TTTTGTGTCGGTTTTTTTCTTTCCTTTCTTTCTTTCTTTCTTTCTTTCCATCCCCTCCCC
CTCCTCCTCCTCCTCCTCCTCCTCCTCTTCCTCCTCcgccccccctcctc
>NODE_648_length_365_cov_3.345206
TTTACTTAAACAAACCCACAAATATGAACACACGAGTTAGTCTCACAGATTTCATCTTCC
CCTCATGTCTGGTACTTTGTCTACAGCGGCATCGAATCTAATAACGCTTTGAACTCCACA
TCAAACAAAACGTTGGTACCGGCTGCATCGACATTATTAAATTCATGGTCTCATTATATG
ATGTGTTGTTCATTTTTTGTCTGGGTATCCTATGCTGCTCTGAAATGAAGTGGTGCATGC
ATCTGCGTGTGTGCGTGTGTTTGTGCGGTGATGAAATGGGAAAATGGGGATGAAGAAAAA
GCAGCAGGGAATTGAAGATGTGGAGAGGGGAAGGGAGGGAGGGAGAGGAGATTCTCTTTT
GAGATAAAAATATACTCCTTGCAATCTCTGAACACAAATGCATGTACGCACACATGTACA
CACAGACAATGAAGGAACATCTACAGTGGAGAAAAATAAGTTATCTGGAAAGCTCGACTG
ACCCTGTCTACAAGCAAGCCTGTaaatag
>NODE_649_length_295_cov_1.654237
CCCGTAGAAGGCCTTTGAGAGCGCGTTTCAGACCGCTCTGAGTTGATTGGTATAGGTCTG
TAGGGACACTTTTTTGGGTCCCGTTGTATGGGCCAGCCCTCACCGTAAGCTCCGAAATTA
GGGTTAGGGTTAGGGTTTCCGCCTGGGGTGAGGGTTTGGGCAAACGGTCAGTGCTAGAGA
CAGGAAACTGGTGTCTACCTCCCCATTTGCTGCCGCCGCGATCGCACTGAGTCTACTCCC
GAGTCTCTACGACGTCAGGAAGTGGGAGTAACCTGTGATTTTTTGCTGTATCTCGGGACA
GAAAGGTCGTAGAGACTCGGGACTGAGACCGGCGTCTTCGGCATAGCCAAATTATGTGGG
GCAGGTGGCATTTCCAGGTGTCTAgcacgtctggttccggagatattggccaaaaccttc
tcccattcactgacaatgg
>NODE_652_length_145_cov_2.144828
TATTGCTGTTTTCATGCTCTGAAACAGCTTTTCATGCCCTGAAAAGGCCTCTTTTGCCAC
ATAGTGGTTCACTGAATTATATCACACAAAGTCACTTGAAACACCATTTGCCTTCATATT
TATCACATCTGACCACATTGTGAAGTCAAAACATGTTTGGAAACATTGTCTTTAAAAAAC
TGCAGTATTGCTGTTTTCATGCTCTGAAACAGCTTTTCATGCCCTGAAAAGGCCTCTTTT
GCCACATAGTGGTTCACTAAATTATATCACACAAAGTCACTTGAAACAa
>NODE_653_length_345_cov_12.034782
TTTACTGCACAAAACAGTCGCTAAAGAAAGTGTAATAATTCCATCTTTAGGAAATATTTT
TTGCGGTTTGTATTAGCTAAAGGTTTGAAATAGCACGGCTAATTTGAACAAAAGTAAACA
GGAAACTAGAATTCAACTAGATGGGAGGTTGAGGGTCTGCTGTAGACATTTCATCCACAA
CACAGTTGATTATTGTATTGCCAGGCCTATCAATGAGGAACACACAGGAGGAGGAGCCTC
AGGATCCTCAGCTGGTGCGACTGGACAACATGCTACTGGCGGAGGGGGTCGCGGGGCCGG
AGAAGGGCGGCGGGGCTGCTGCTGCTGTGTCTGCTGCCACCAGCTCGGGAGGGATGTCAC
CTGACAGCTCACTTGAGCACTCCGACTACAAAAGCAAGTTGAGCCAGATTCGCAGTATCT
ACCACACTGAGCTGGAGAAGTATGAGCAGGTACCGTGTCGCAACAGGGAATGAGTGCTGA
CATTGCCTG
>NODE_654_length_577_cov_4.717505
GTGTTTGTGTGGTCTTCTCTTGGCCGTGAGGAGAAAGGATGAACAGGGCCGAGAGGGAGA
GCGGAGCTCCAGTCAGTGTGTGGGAACCACATAGGGAGAAATCCCTGGCTGATCCCGGCC
AAGACACTTTGTTTTTCTTCCCTCCGCTCCCACCCCTTCCCTCCCACTCTTTCTGTCCAT
CCATTTTTGGGTTTTCATTTTTATTCATAGGGTGATCGGGGTGGAGGGAAGGGTGTCAAG
AAAGCAGGGGGCAGTTTGTGTGGGTGTGTGCGTGTCGGAGGAAGGGATTGTTAGTCGGCT
GATGCCAGTGGATGTAGGTGCAGGCCTCAGACCAGGCCTGCCAACAATAGCCACAGTGTT
GTTTGGGTAGTTGCGTCCAGGACTCTTGGACATTCTTCCCATGTCAGTATAATCACTACT
GGGAGGTAGCTCCATTACGGATTACCATATCATTAATAGTATCCATGACTTTTGTTCAAA
GGCTACTTGTGTAATGTTGCCTTGTGGATGACGGCTAATCCGCTGAGCTGCAGCTGTAGG
AAAGAAGAGGGGTAGATCCCACCACCAGTCTCTCTGCCTCACACACACACACACACACAC
ACACACACACACACACATATAGACACCCACACATACAAACACATATAGAGGCATCTCTCT
gtctcagcccacggggatcaggccactgaaagacagatacaaacaacagtcaaatacaaa
g
>NODE_655_length_597_cov_11.644891
TGAAAGCTTCTCGAAAAGCATTTTGAGATTTTGAGATGCCGTGTCCAGCTCCTCTGGGAG
GGGTCAGGTAATGCTGTCAGAAGCACAAAGCACAAAACATGACAGAGGCTGAGACTAAAA
ACAAATCGCTGCGTCTAACAGTCGATGATCGCTGTGTTGTTAGCCACATGCCTATGTGAT
CATGTGAAATCTCCTCAACACTGTGCCTCTTGCTGTAATGCTAATGGCTCTGAAAAGAGA
GTTAATCACTGTTGCACAGTTAGCCACATGCTTGCCTCTTGCAGCATGGTCGGTGTGTTC
CAGGGGTTAGCAAAACACTGGTGTAACACATGATCGCTCTTTATGAGGCTGGGGCCTGCA
AGAGAGAGAGGGGGCCCACAGACGATGCTAAAAAGACGGTAATGACAGCCATTCACCGCA
ATCCAATTATGCAAAAGGGAGTCTAAACAATTCCATCATCCCCTAAATTAGATTGTCCTA
ACGAGATAAAGGCACCAATTAATCCTGAATTAATTTCTACAGCTCATTTTCCCCAGAAAA
CACTCTAATATGCAAATGCCAGTGAGAGGCAGAGAGGCATCCTTCTGCAGGGGTTTGCAC
CACCTCTGCGTGTTGGCTTCTCTTTCTGAGTGAACTTATGAACCTGGACACATTTTACGA
AGATAAAAAGACGGAATATAACAATGTCACAGCTCAGGTGTAGCACTGAAGAGAAGCTGT
TTAATAGAAAAGGCAAATGTC
>NODE_656_length_409_cov_8.980440
CTAGTTACACCAATATTGGGTGGAGAGTTTTGATGCCCGCTAGATACATGCAGGTGACAG
TAGCGGCTGCACAGTACAAACATAAACAATAAGAAAAAATTACAAGCCTGACATAAACAC
AGAAACATATCCACAGACATGCAGAGGGCGCAGAGACTTGTTTTTGTGAGGCAATATGGA
ATAACTCATTTATCAAACACACAACTAGAGACAGAGTAAATATACACACACATAATTACA
AAAACATAGACAGATAGGCAAACACACAAAGAAACCCAGAAGCAGTCACCCAGCCATACA
CACCACACACCTAACCACTGATAATCCCCCAGACACAGGAACACACACACTCACACACAC
ACATACTGAGCATCATTATGTTTATCACTGTGAACCAGCCCACCGACACCCATCACTCTA
ATTCCATTTGTCTGTTTAGATTCGTTTTGCTTTAATCCTCCCTTGTTTGTGCACATCTGC
AAGCACTGCAATAGTACAGACCCAGCAAGACCGGGAACGAGAGGCAGAGAGACACATACA
GGAAGAGACAGAG
>NODE_657_length_510_cov_18.796078
GGAGTCTTTTTAGCCAGTGGAGCTGTCATTTGTTTTCCTTTGGTCGAATCCAAACAGCCC
ACTCGGCTCGCCGCAGCCTTGTTAGGGTTTGCATGGCACAGTGTACCGGTGGTAATCTCC
ATGTGTAATATCAGCTAGGTTTCCCCCACAACAGGCCATATCTATCTAGTTTCCTCTGTC
ACAGAAATAGGTTTATCTACACCCTCTTTTCACACTCCCTCTCGGACCCCCCCACCCCTT
CCTGTGTTTGCGAAGGAAGGGGGGATATTATGCTAAGCCCCCAGCGTTAGTTTTTATGTT
GCCATAGCAGCCTTGCTCCCACAGGGTTGTGACCTCAGATGATTACAGTACAAAGCCTAT
TGGGTCTTGAAAACCTCTTTGAAGATGAAAAGTCTTTGATGGTTTGTATTTATGCAAATC
TCTCAGATATGATTTATCCAACTGAGATTGAATGGAGAGATGATTAAAATTGCCCCTATT
TTTGAAATCCTTCAATGGAGGCCCACTCTTTCAGTTTCGAGAACAAGAGTGGTGAGTGTG
GGCGCGGGGGTTATTTTGCTCTTCATTTAGAAAAATAGTAGCGCCGTACCTGAGGTCATT
TATAACCGTCTTTTTTCCTGGTGTGTCAAAGAGGGgagaaaaaggagaggaagg
>NODE_658_length_427_cov_7.927401
CTCACTCTCTGTCTTTTCTGTCTCCCTCTCTGTCTCTTCTGCCTCCCTCTCTGAGTAAGT
GAGTTTCATCTGGGGTGCTTGCCGGGCAAAATCACCTCAGGGCGAACACTTTATTATCTG
TAGTCAAAGCGTCACCACAAATACCATTCTACACACACAAGTGTCACTTTCCATTTGTCT
GCACTCTGGCTGCATTAGCAGAGCCGAGGCAGCCCAGAGCCTCATCTCAAACGCACCCGG
CAGAAGAAAACCAACAGCGTGGGAAAGCACTCGTCCTGCATTCCTGCCCCATTAACACCA
CTGGCAGCACCAGAGAAGACCTACTGCCTCTCAAGGGAATTAAAACATTATTATCAGCAC
TGGGCTTTGTGCAGAAATCTTATGAAATGGCAAAAAAGAGCAGAGTTTATGCAGACATCT
TATTATGTTACGATTAGGGCAAGAAATCCTAGCGTGCACCAAAGAGGACTAAACAGATGA
TCCCCCTTTAACTCAGAGGAGATCACTGCGCGTGTTAATtactgatgatctagcggagtg
tctggcaaacacaacaccagcgggtagttta
>NODE_659_length_918_cov_5.838780
GAAATAACATACACTATATTACCAAAAGTATTCGCTCACCTGCCTTTACTCATACTATGA
ACTGAAGTGCCATCCCATTCCTAACCCATAGAGTTCAATATGATGTCGGTCCACCTTTTG
CAGCTATTACAGCTTCAACTCTTCTGGGAAGACTGTCCACAAGGTTGAGGAGAGTGTTTA
TAGGAATTTTTGACCATTCTTCCAAAAGCGCATTGGTGAGGTCACACACTGATGTTGGTC
GAGAAGGCCTGGCTCTCAGTCTCCGCTCTAATTCATCCCAAAGGTGTTCTATCGGGTTCA
GGTCAGGACTCTGTGCAGGCCAGTCAAGTTCATCCACACCAGACTCTGTCATCCATGTCT
TTATGGACCTTGCTTTGTGCACTGGTGCACAGTCATGTTGAAAGAGGAAGGGGCCCGCTC
CAAACTGTTCCCACAAGGTTGGGAGCATGGAATTGTCCAAAATGTTTTGGTATCCTGAAG
CATTCAAAGTTCCTTTCACTGGAACTAAGGGGCCAAGCCCAGCTCCTGAAAAACAACCCC
ACACCATAATTCCTCCTCCACCAAATTTAACAGTCGGCACAATGCAGTCTGAAATGTACC
GTTCTCCTGGCAACCTCCAAACCCAGACTCGTCCATCAGATTGCCAGATGGAAAAGCGTG
ATTCATCACTCCAGAGAACGCGTCTCCACTGCTCTAGAGGCCAGTGGCGGCGTGCTTTAC
ACCATTGCATCCGACGCTTTGCATTGCACTTGGTGATGTGTGGCTTGGCTGCAGCTGCTC
GGCCATGGAAACCCATTCCATGAAGCTCTCTGCGTACTGTACTTGGGCTAATCTGAAGGT
CACATGAAGTTTGTAGCTCTGTAGCAATTGACTGTGCAGAAAGTCGGCGACCTCTTTGCA
CTATGCGCTTCAGCATCCGCTGACCCCTCTCCGTCACTTTACGTGGCCTACCACTTCGTG
GCTGAGTTGCTGTTGTTCCCAAACGCTTCCATTTTGTTATAATAGAGCTGACAGTTGACT
GTGGAATATTTAGGAGCGAGGAAATTTCACGACTGGATTTGT
>NODE_660_length_719_cov_16.916552
AAATATCAGGAAATAAATAAAATAAAGTATTCAAACCAGATGAAAGACTGTTCATAATTG
GGTTAGTAATGTCTCTGGCACCGTCTGCTCGGTCATTTCCTCCAATCTCCCCGAGCAACA
GGGGATGATACAGGCGACACTCAGACCAGGAGGGATCTCGCTGCCATGTGACAAGCTGCC
TTCTACATTCTTTCACCGTCCTCAGCACCAATTCTGATACAAGGAAGGAAGGAAGAGACA
AGCGTCATCTTCAGATGCAACACTCGCAGCAATTTCACAAATCTTTTAATGATTTGTGAC
CCCTTTGTGGACGGCAAAATTGTGAACTCATGCACCCATAACTTCTCACTTAATCTGTAT
TACTCTCATCACAACAGAGCAAGCCACTCTATCAGTAAATGCTAATCTCCTAATTAACAA
GCTAATTAGGCAATTACAGCTTTGCAGAAGGATGCCTAAATGAAATATGACAACACAGTC
ACTTTCTACAGCACCTGTGGGTCTTTTCAGATGTCACAATGAGAAGCATGATGACAAAGT
GTTGTCTCTGCACTCATAGGTGCTTATTCCTATGCCTCGCTTAGCTCATTTGTAAAAATA
TTGTCATTTTATCTAACCTAATCTGCACCACTTGCGGAAACAACTTGTCAAATTACAAGT
AAATTATTTCTCTTCGAATAAGCTGACCTGCATCACTTTACCACAGTGTGATTTTACAGG
TAGAGCAGAAAACAGCGCTTAGCACAGGCTCCTGGTTATGTAAACATGGTTTTGAGAACT
AGTAGTCCCACCATGTCTTACTGTAAGGAGCTGTCACACACGGAAATGAATTATGTTGAC
Atatggctgaaaacaacggcgaa
>NODE_661_length_199_cov_2.703518
AAACACTGCAGTGTTGCTGTCATCATGCTCTGAAACAGCGTTTGGCATGCTGAAAAGGTC
AATTTTGCCAGATGGTGTGTCCACAGAATTTCCTGACAGATGTTCACTTGAAACAGCATT
TGCCTTCATATTTATCACATTTGAACACATTGTGAACTCAAAACCTGGTTGGAAACATTG
TCTTTAAAAAACTGCAGTCTTGCTGTTTTCATGCTCTGAAACAGCTTTTCATGCCCTGAA
AAGGCCTCTTTTGCCACATAGTGGTTCACTGAATTACATCACACAAACTCACTTGAAACA
ACTTTTGCCTTCATATTTATCATATGTGAACACATTATAACAT
>NODE_663_length_499_cov_9.759519
GTCAGTTTTGTCTGTAAACATGTAGGAGCAACAGAGTCGGGGCCCCTGATGGATACAGAA
CTACTTGGGGGTGGGGGGATGTTGCTTATTTAGTCTGGGATGATGTGCACTGTCTCTGGC
TCCAGAGGCTGCCCCTCTTCCTGTTTACCTGGGAGTCCTTTGGGGTGAGGTTGAGCTGAA
AAGCCCAGTCGGAGCCAGTCAAAGGGAGCGTGGCGCAGTCTTGACCCTGGCGCTCCACTC
ATTGTGTAGTGCAGCGGTGTAATGAGGCCCTGTGTGGATATTGATATGACAGAACAAAAG
GCCAAGGTGCAGTAAGGACAGCAATCCACACGTTTCACACCATTTGTTTTTCACACCGTA
TCCATCACATTAATGGGTCACCTTTCTGTGACAGCTCATGATTACCTGCTTACCCATGGA
GAGAAAAGGGGGTGAGAAAGAGAGGGAGAGAGAAAGCCTGGTAGGTGCAGAGACAGAGAG
ATAGGCAGGAAGATAGGGAGCGAGGGTGCTCCGGTAGTGAGGGCGAAGGGTGAGTTGGGG
TTGGAAGGGGGCTCAGGGAGCGGGGGGATGGGAACCTTGTGCCATTTTTTTATTCTTTCA
TGAAGATTGGCTCCAGCCCTGTCATCATCCCCACCGAGTgaat
>NODE_668_length_310_cov_1.596774
GACCCTCTGTTTGTCTGGTCAAGTTGCCACCAGATTGTAAGTCCTCTTGCACTTCAGACT
ATTCTTGTATTGCCTCGGCCTCCCGTCTTATTTTCTGACAACTTCACAATAGAGCAGCTT
CGTCAGCCTACTAGAGCCAACTAGAACCTTAAGTAAAGCTATAGGTTGTTGGTCTTCACA
AGTTCATTAACTTTACATTGTTATCATATCAATACTTATTAGGCTGGATCTGAATCAACT
ACATAACAAAGCTGTCAAAAAAACTATCATTATCGATTGTATATCATACAAAGGGTTAAA
CTCAGTGTTGTTCAAAGTTGCCGCTTGCAAGAGCTAACTCAAAGATTAGCGCACAGATTA
GAAAGAGCTAGTTCCCTTCtattcttttttcttcttttttttaattgggatgctctgatc
tattttttttttcagtagaacctcctcctacctt
>NODE_673_length_542_cov_12.516605
TCAAGGCATATGGGAATCTGACAGATATCATGAACATGGCTATAACTCCTATCTTTTACA
CTTAAATTCTGGAGCCATAATGCATTGGACTTTGAGAGTTACCCCAAGGCTCACTAGCCG
TGTGAGTCATTGACATACCAGTGACTCTGACTGCACAGTCAATTACCCATCTACCTTTCA
TGGGACAGGAGTAGAAGACAGGGAATGAGTTCATCCATGCATTCAACCTACAGCAAGCCA
TGCCTCTATCGGAGGTGAAACCCATATGCAGAATGGAGAGACAAGAGGATATTGGGTTAT
TTTTTTTCCTATGTGGAGAATAAAGGTTAATAACAGTCCTTTCCTGTGTCATATTTGACA
TGACCAGTCATCGCAGTAATTACAATCATTACACTCCAAAGGATGTCTAGTTATCCCTCT
TAAACACAGGCCGCACAAAAGAAATCAATTATTCAATCAGAGCTCTCCCATTCATCCCTG
CCTGAGTTCACTTAATTTTGGGCCTGGGTGAATCTGCCGCAAATAAACCCCACGACCGGA
GAAGAAAAGACGAACAGGCCCCTAATTTGTACCCTTTCAGGCGGTCAATCACTTTTCAAA
GGAATGCAAGCTTATTCTGACAATCAGGCCGACGTGAATGGGAATGGGTTTCATCTGCTA
CTTTACATAAGTTATCTGGTGATAAA
>NODE_674_length_569_cov_12.277680
GTTGTTTAATATATTTTATATTTTCTTTATTTCGGTGCTAATAGAAAACCCAAATTAAAT
GTCCACCAGCGAGATAGAAATGCAAAGATCGATGATCCTGCCCCTACTGTCCAATCACCC
CTATTTAATTGACTGTATTTTCAGGGTAATTGAACTGCTTGTTGTAAATTGAGGATTTTA
TAGAAACGACATGAAAACTACATTTACTGACATTCATCGCATCTTTGACATTGATTATCT
GATCAGCGCCGTGTCATGCTAACCTCCAATTCTTCATTACACACTGTTTATGAGCTGTTA
CAGAACAACTTGCTTGTTCCAGAGTGATTGATTGCCTTATTAACGCGTGTTCTTGTAAGT
GTGACCGGACTGATTACGATGCATATGTTTAGAATAATGTTTCATTTAGCTGACTGCGAG
TAATGCAGGGTGACAGCTGCTGCGGGAGGACAAAAAACCTAAACTACAGGGAGCAAGCGG
GGCCAAAACGCATTTAAGGTGGAACTAGGAGACAGCGCAGAGCCCCTTGTATGGTCAAAT
GCAGCCGCTCAGCACCCAGATGAGGAAGCTGGCAGCTCCTCAGTGCGCCAGAACACGACA
TTATTCCAACTACGTGTAGTTATTTTGCTGCTGTAAATCGTTTAAAGGCTGGATTCCACA
TTTGCGGTGCAAcagacgcaccagctgttatccaaaatactgattaaatcaat
>NODE_675_length_235_cov_4.319149
GCCGATCGGACCACGTTCAGGCTATTTACACTCACTTCCTGTTTCATGACGAATGTCCAA
CTTTGTGGTGCCGCCACGGCCACGCCCTCAGACTTTTGCGGAGGATTTTAATAACTTTTG
CTCACCAATGCCTCTTCTATCAACTTGCCAAATTTCATGTGATTTGGAATAACTTCCTGA
GACAAGTTTGCTCTGGAAATTTTGTGATTTGGGCCCAAAATCAGCCAAAATCCGGTCTTT
TTTTCAAAATGGCCGACTTCCTGTTGACTTTTGGATACGTGTGCAAGAGACTTTTTTGTG
CGTCTTGGTGTGTTACATGTGTGTACCAAATTTCATAGCTGTATGTTAAAGTATGGGATC
CAAATGCACTCAAagtttg
>NODE_676_length_587_cov_9.183987
TCACTTGAAACAGCATTTGCCTTCATATTTATCACATTTGACCACATTGTGAACTCAAAA
CCTGGTTGGAAACATTGTCTTTAAAAAACTGCAGTATTGCTGTTTTCATGCTCTGAAACA
GCTTTTCATGCCCTGAAAAGGCCTGTTTTGCCACACAGTGGTTCACTGAATTATATCACA
TAAAGTCACTTGAAACAACATTTGCCTTCATATTTATCAAATCTGACCACATTGTGAACT
CAATACATGTTTGTAAACATTGTTTTTTTAAAACACCAGTCTTGCTGTTTTCATGCTCTG
AAACAGCGTTTGGCGTGCTGAAAAGGCCAATTTTGCCACATAGTGTGTTCATTGAATTAT
ATCACACAAAGTCACTTGAAACAACATTTGCCTTCATATTTATCACATTTGAACACATTG
TGAAGTCAAAACATGTTTGGAAACATTGTCTTTAAAAAACTGCAGTATTGCTGTTTTCAT
GCTCTGAAACAGCGTTTGGCATGCTGAAAAGGTCAATTTTACCAAATGGTGTGTCCACAG
AATTTCCTGACAGATGTTCACTTGAAACAGCATTTGCCTTCATATTAATCACATTTGACC
ACATTGTGAACTCAAAACCTGGTTGGAAACATTGTCTTTAAAAAATTGCAGTATTGCTGT
TTTCATGCTCTGAAACAGCTTTTCATGCCCTGAAAAGGCCTCTTTTGCCACATAGTGGTT
CACTAAATTGT
>NODE_678_length_360_cov_3.041667
TCTCTCCCATAGCCCTTAAACCCACGCTCTCCTGCCCGAGAGTCCCACGCCGCTCCGACG
GGTCGGCTCAGCATCGAGTGCACGGCACAGCACAGCACAGCACAGGCCAGGGGTACCAGG
GGCGCGGGCGACAGGGGGTACCAGGGGCACGGGAGGCCAGGCTGGATGGCTATTTTTCTT
TTTCACTACGAGTGCTCTTTCGTTGGCTGGGGCCGGTTGGAGGGGAGGGGGTGCTTAAGT
GTGGGGGAACGGGCTCGACCGGAGAGCAGGGTCTGCCCGGGCCTGGCCTTGTGGGCCCTA
ACCGTAACCCTGGCCCTGACCCTGACCCTGACCCTAACCCTAGCCCTGACCCTAACCCTA
ACCCTAACCCTAACCCTAACCCTAGCCCTGACCCTAACCCTAACCCTAACCGTAGCCCTA
GCCCTAGCCCTAGCCCAGGGGAATAGAGGGAGGATCTTCCCCTAAGTTAGAACCGAAGGT
ATAGAGGGAGCGTTCCCCCCTGCg
>NODE_679_length_434_cov_2.753456
ATATTGTGTTTGCCTTGTGTAAGAGAGTGAAAAAACAGGTCTAAAGGTGAAAAACAGAGA
ATCTGTGGGGTTAATGTGGGAGGTGGAGAACTAGTCACTCAAAGTCAAAGAATCATGAAA
TCAAATCGTCTGCTAAGCGCAGGCTCTATGGATGGGGTACTTGATTGTGGCTGCAAGGGC
AACTACAGTTTCATAAACGCAAATGTTGGTGACCTCTAACATTTACTGAGTGCCTTTTGA
TAAGGAGGCTGAAAACTGTCATGGGTCGATCACCTGTACATAGAGGAATATGAATCTGAT
TTATTGGTTGACATTCGTGAATTAAATGCATGTTTTACAGTTCTGGTAAACCAACACAGT
TCTTTTTATGTATTTTGGCTTTTTAGAGCTCCTCTCATATTATTGGAGTTTGTGTGCTAT
TTTGTCATCGAAAATAAAACAAGCTATTTTAGGAGGATTTGGGGCAGTTTTTGACACAGC
TCATTTTTTCTTTTCATTTGTAATTATAAAATGTTACCATGTTGTATTACTATGCTACCA
AATGGTAAGGCTAGGCAACAAGCTGAAAACTGTCTCAt
>NODE_691_length_708_cov_8.379944
GTTATGACGCTCTACAATGAAGAATGTCACTGCTGATGGCCCCCTGATACGTTGTTGGCC
ATTAAGAGGCCAAAAAAAGAGCAACTGGAGGGGATGGAGGGGAAATAAATAAGGAGCCGC
GCTCAAAATAAAATAAAGACTTTCAGATGCAAACAAGCCAAAACATATGTTCCCACAGTC
GCACCATCACTGCATCAAATTCAGTTTTTGCTGAGTATGTTAGTGAGGAGCAGAGGAGAT
AAATGCACATAGAAAACATACACCTCTTTGAGCGGTTGTCCTTTTATTGTGAGATATGCG
TGTTCGCCTGCAACACACATTTCAAGTGTTGTTGGCATACTGCTCATCGTCCTGCGCCTG
ATTTGACATGGCTTAAATAACTATCTTCCTGCCAGTGATTGGCATTCACACAAGAAGGGG
TGAGTGGGACTGGGGAGCAGATGGTGACATTCCACATGACCAAACTGATCAATCAGCATG
CTGGGACGCAGGTGCAGCACAGGCGGGCAGCACCACACCATCTATTTCACCATCTACGGG
GCACAAACACATGGGCACCAATCGTGGCACCCTGAGGGTCTGCATGCTCCTCCGTCCCGC
TGCGCCAAGGTTGATGACATCAGAGTTTCCCATCCGCTCTTCCACAAGACGCCAAGAAAA
AGGAGGGAAAAAAAGCCCTGTATAAAATCTGCAATAACAGCCCGGCCTGGGAAAAGGTTG
TGTAAGTGACGTCAAAGCCAGGGACTCCCATGTTTCACCCTGATACTAAAACTGATAAGG
AAGAAAGAGGACGAAAGCACCTTCACATTTCAGCCTGACCGGAGTTATTTTGGCTTCTGA
TAACAGTattta
>NODE_692_length_336_cov_9.529762
TGTCACCATGAAGTTGACATTTGTGCTTGTTAGTGAAATGGTGTGACAACTATTGGGTGT
CATGTAAATAGTTTCAGACATTCCTCTTTGCCCTCAGGATGACTTGCAGTAAGTTTGGTG
ATCCTCTGTGTAGTGATAATTAGGTCAAACTGCACGTTCTCAAATACTTTTCATGCTGGA
ATAGATGCAAAATGAGTAGCTTTCCTGTCATCCTCAGCTGTTCACTGTATTTGTGTTAAC
ACACTCAGTATGGATAAAGTAGTAGAGGTAGGATCTAATACAGTGTACCCTTTTCCTTGA
CTGTTTTCTTTATCATTAACTTGCATGTTTTTCTTCTTGCCTTCCTGATTTGTGTGTGTC
AATCTGCAGGTTCTACTGGGACTTGATAATGCTCATCATGATGATGGGGAATCTAATCAT
CATTCCTGTGGGAATAACCTTCTTCTCAGAGCAGACCACCACCACCTGGCTGGTCTTCAA
>NODE_701_length_223_cov_5.031390
GTGTCACTACAAACCTATACCAATCAACTCAGAGCGGCCTGAAACGCGCTCTCAAGTGCC
TTCTGCGGGAACTTATCTTGGATTCAGCGCTTCCACACTTGCTGCGAAATGCACTGCCCA
TTGTCAGTGAATGGGAGAACATTTTGGCCAATATCTCCGGAACCAGACGTGCTAGACACC
TGGAAATGCCACCTGCCCCACCTAATTTGGCTATGCTGAAGATGCCGGTCTAGGTCCCGA
GTCTCTACGACCTTCCCGTCCTGAGATACAGCAAAAAATCACAGGTTTCTCCCACTTCCT
GACGTCGTAGAGACTCGGGAGTAGGCTCAGTGCGATCGCGGCGGCAGCAAATGGGGGGGT
AGACACA
>NODE_708_length_397_cov_9.047859
GTGTGAGGGTGAGTGTGTGTGTATGTTATGTGACAGCAGACCTCGCTAAGGACTAGCAAT
CACTCCATTCAGCATCTGCTGCCACACAGCTCATATTGTCATTCCCCAGTTTAAAGGAAC
CTTGAGCGGCTTCAAAGATCTTTTCAAAGCCTTAATCCTAATAGGTCGCGGTTTGTTCTG
TCACATCAAAAGGGGGAGAGAGGCGGTGGGGGGAATAATGCATCGGGGCTGGCAGAGATT
CTTAAGGGTGGAAGATTGGCAGAGGATTTGCAGTACGGGGAGGACCGAAATCTGAAATAT
CGGACACAGAATGCCTGCTGTAATAGATATGAAATAGGTCTTCTCAACAGCATGAAAGGC
TGACATTTCCAGAAAGTTTGTCATGAGAAGGCCCTTTTATTCCCCTTCGTCTATCTGCGT
TTGTACTGCCACCATGTCCATAGTGGAAATTCGCAAGTGTCACTCTAACGGGTTATAGAA
TAAGATTGGACATTTAAGATTTTTTTTCCCACCTCTTCCTTTTTTTTATTGAATGTTTag
a
>NODE_709_length_733_cov_10.120054
GTTAGCACAAATTGGCCTTCTCAGCATCGGCTTAGCAACATGGGAACCCAAACAAGCTTG
TATAATGCATTGGCCACCGCTGGCACAGTAGCTAGCTTGAGTGGCTAAAAAGAGAAAAGG
CTGGTTGTTGTCTCTTCTGCTCTGTACTGGCATTACTATTTTACAAGCAAGCAGGCTCAT
TACAGAACCATATGCTTGGTAACGATGAAAGCTGTGGGTGCATCCCTTGTATGAGCTGGG
ATGCTTAAATTATTAAATACACCACCGAGGCTTGATTCAGATGTGGCAGGCAGCCCAGTT
CTCTCTTGCACGCACACACACATACACACATGCAGAAATGAATAAAGGCATAGGGAAAAA
CTTCAAACACCTTTCCTGTGCATTTAGTGTAATGAACAATGCCTTAATTGAGATTGGCTA
ATTACCCAATTTCAAGATAATTAATATGATCCTAATTAGCATATGTAAATGGGACGTTGC
ATAATTGAGAATCCCTGTTTTGAATTAGATGGCTCTAAAGTGAACCCGCACGTGAAAAGG
TACAAAGCAGCTATTAAGAGTTTGATGCCGCATTAAAACAGGCCATCATTCAATGTGCAC
TGATGAAATGCTCAGCCTCACGCAGATGTTCAGAAACATTATGGAATGTCGTTGATTATT
GTTGATATGTTTTTGGGACACTGCTAATTAGAAGTCATTACCTACTTATCACTTTTGTGC
CACTACTTAAGCAGGAATGAAAACAATCTTGGTTGCTGGAATTGCCATTCGTGTACAAAA
ACCGGCGGTGTGCACATTCAGCATTCAGCTCATCTGTGTCCTTGGAGCTTTGTCAGCAAA
AGTGTTCCTGCAGCCAAGACGTTCTCAATAAGATggt
>NODE_715_length_312_cov_1.923077
TAAAGGCTCTGGCAGCCAGGACACACACATACACACACAATTTGGACTCACATATAGTCT
CTTGAACTAAAATATGACCCAAGACATGTTTTCCTTTATCATAGTGCATACCTGAATATG
ATCTGTACATTCTCATGAACTTCTTAATTTCATGTGGCTACACACTCATGTGTATGAGCT
GACAGAATATGAAAAGACAACATTTATTAGACAATTATTATATATAAAGCAGCAAACCAG
CAAAGTCTGTCCTCTCTGACCTTCATTGATCAGCTGCTGCTGGAGGAGGGGAAGGGAGGA
GTGAAAATGCTTACTGGGAAGGTCACATGACCACAAATGAATATTGTGTTGATCCAGGCA
CAGACACACAATTACTGGATGAGTATACACACATATAAATACACGCACCATGGGCAAACA
CAACACTCAGAGGGGGGTTGAGTGCTGCAcatagat
>NODE_717_length_292_cov_1.051370
GATGCTGATTATCTCCGATCATGTCCAGATCTGGGACGCATTAGACGAGAAAGTAAAACC
AAAACACGCTCCAACTTCCAGGACTTAAAGGATCTGCTGCGGCACATGAAGGACCAGCAG
CTTATTGGGCCGACAGAGGCGGCTTTAATGTCTTTTAAATGCTGTTATTGTTGCATAAAA
CTGCATAATTTTAGTTTCCAAATCATCTTTCGACTTTATTTTTCAATTCCTAATTATAAT
TTTGGGCTCTTTACATGTTTTAACCTTCAAAAAACACAAATTTCTGCAACCACTCTTCTc
attatttgtttgaacaacacatttaagaatcctttcctataaaaacccaaacctctgccg
ataaagttaggatataattttgaaaacacacaacagaatagatcaattgctaataaattc
tctacaacaacagatc
>NODE_718_length_316_cov_2.047468
GTTTTGGTTTTTTTTTTGTGTGTTGTTGCAGTTTGGATAAAGTTAATCCTCCACACAAAC
TGCTAAAGCATCCCTGGAGGAGGGAGAGTAGGGAAAGACGGAGACACTGGAGGAAACAAA
AGGGTCGAGGAAGAGTTGGATGCAGAGACGGAGGAGAGTGTAGGTGGTGAAGGAGAAAGT
GGATTAGACCAGTGGAGTAATTGGTGGTATTTATGCAAGGGAGCAGATAGAAGAACAAAA
AGGTGATAGTGGAGGTAAAGAAAAGACGGAAGAGGAAAGAAAGATGCACAAGGGAGACGA
GAATGAGATCAACCTTTATTTATTATACATTTTCAGTGCTACAACAGCAAAGggttagtg
caaacatttaggtaatgtcggtacaaaaataaaaatgcatatatccataagtactagttc
tagaaataccagtattgcacataaatggtactacacaaat
>NODE_719_length_145_cov_25.393103
AAGCTCCGGAATTAGGGTTAGGGTTAGGGTTTCGGCCTGGGGTGAGGGTTTGGGCAAACG
GTCAGTGCTAGAGACATGAAACTGGTGTCTACCCCCCCGTTTGCTGCCGCCGCGATCGCA
CTGAGCCTACTCCCGAGTCTCTACCACGTCAGCAAGTGGGAGTAACCTGTGATTTTTTGC
TGTATCTCGGGACGGAAAGGTCGTAGAGACTCGGGACTGAGACCGGCGTCTTCGGCATAG
CCAAATTAGGTGGGGCAGGTGGCATTTCCAGGTGTCTAGCACGTCTGGT
>NODE_722_length_486_cov_9.553498
ACTATCTTTAGCCTGGAAATCTATCTGCTTGTATGCCCTGGAAGCGCTGTGTGGTCCGAT
TCAGCGGTGCAGAGAAGATTTAACTACATTTTTTGACTTGATCAGATGCCGCAGAACAAC
TGCGATGACGGTATTAGAGTTTTCTAATTGACCAAATTTTCCTGGAAGTCAGGGGATGCA
CTTTTTAAATGTTAATATAATAAGGAAGTCGCAAAAAGACATATACTTTTACTCTCCTAA
TCTGTATTTCCCCTTATGTAGGCAAGATGGTTCCAGATAAGCACTATTAATCATTCCTCT
GCATCTGTTCGTTCTTGTACACTTTCACCTGAAAAGTCTCTGCACTCGGAAAATAACGCT
TCTCCTCGCAATTGCCTGACACATTATCTCATTAAAATGTACAAAGAAAACTCCTTCTCT
TTATCTCTGATAATCTAATTAGCATCAGCCAGATGGTTTAATAAGGGATATCGGCGCCGT
TTAGCTTCCCAAACGGCCCGCTGGAGGAGAACAGTGGAGGAGGCTCCTCTCCACTCTCCT
CTTCACTCTGAATAGCTCTCCAGGGTTCACATTATTGCTTCCTCTGCCTGAGGCGAACCA
CTCCAACTCAGGAGTTTAGGGaggatgaat
>NODE_723_length_503_cov_3.385686
AAACAGTGTCTGCCTTCATATTTATCACATTTGATCACAGTGTGACGTCAAAACATGTTT
GTAAACTTTGTCTTTGAAACACTGCAGGATTGCTGTTTTCATGCTCTGAAACAGCGTTTG
GCATGCTGAAAAGGACAATTTTACCAAGTGATGTGTCCACAGAATTTCCTGAAAGATATT
CACTTGAAACAGCATTTGCCTTCATATTTATCATAGTTGAACACATTGTGAAGTCAAAGG
ATGTTTGTAAACATTGTCTTTGCAGAACTGCAATACTGCTGTTTTCATGCCCTGAAACAG
CTTTTCGTGCGCTGAAAAAGGCCTTTTTGCCATATAGTGTGTTCACTGAATGATATCACA
CAAAGTCTCTTGATACAACTTTTGACTTCAAGTTCATCATATTTAAAGACATCTTGAAGT
CAAAACATGTTTGAAAACATTGTTTTTAAAAACCGACAGTTTTGCTGTTTTCATGCTCTC
AAACATCTTTTCATGCAATGAAGAGTCCCCTTTTCCACATATTGTATTCATTGAATTCTA
TCACACAAAATCTCTTGAAACAACGTTTGACTTCATATTTTTCATATTTGAACAGAATGT
GATGTCAAAATGTGTTTGGAAACATTGTGCTTGCAAATCTGCAGTAA
>NODE_724_length_702_cov_15.165242
GGACTGTGAGAAAAATAAATAAACCAAAACTATCACATCCACAAACAACTAACAACAAAT
CTGACATATTTACCATAACAGCCGTTCTGAACTTTGCTCTAAATGAAACACATCCATAAA
ATAAGTGTTTGTTCTGCACCGTCCTTTGAAGTTGGATTTGTTTTTGCTCTTTAATGATTT
CTTTCTTCTGATGATGATGGAAGCCGTGCTGACACCTTCTTTTGCTTCATCAAGTTCCGC
TGCACAATTACATGAATTTACTTTCAATAAATTACCATCTTTGCATACATCAGTCAAATC
ATCCAGCTGAGGCATTCGCAAACAATATGCATTATTAATTTCATTGTCAGTGTTTATTTG
GTTAACTTGTAACCGACTTGGACAGCCCATTGCCTTGATGATGCATTTAAAAGCATCAGG
GTCGGCTTTTTAAAAGGAAATCAGGGGATGACATGCTTCCACACACCACTTCGCTCCCTG
CTGAGGCCACAGAGGGAAAAAGACTGAACTCCAGTGAAAGACCAATCAAAAACTCAAAAG
ATGCATCGTGAGCCGCTGTAGTCAAAACAACAGAATCAGGAAGATCATCCACATCACAGC
GATTCTCAGTGAGCGGTTGTTAGCACTGATTGACTATATTTCAATTTAACAAGTTTCTGC
TGTCGACAATAGTTAATTGAATGAATATATTGTATTCATGAAAGGGGAAAAAAACAAAAA
CAAGAGCAAAGAAGTTGAGTTGGGAATTATCTCTCATTAAGGAGTGAAGAGTTCAATGAT
TTCAAGCGTGTCAGTCATCGCTCTAAATGAGGAAGAGGAGAGCGAAAGGCTCaacagaaa
gtttct
>NODE_725_length_416_cov_8.401443
CTTACTCCCTCTGCTGTCTCATAATTGTCCAACAGCCACTGGAGCTAAAAGGGGGAACAA
ATGCTTATTAACTAAAGAGAGTCACAGACTGGTCCTTGCAAAGACCTTATGCCAACTGTC
AGTAAACTTGATCCTGCTGCATTACAACTCTGCAAAAGCTTCTATAGCAGCCAGTAAATT
TAAAGCATTTCTAACAATTAAAACCAGCAACAAAAACAGCAAGCACCGAACCCAAATGTA
CAGAGATTTGAGAGAGGCAGAAGAGCAAGAGAGATAGCTTAGCAAAAGTTAAGGTTAGCC
GAGGGCAAGCATTCGTAAAAGCAACTTACATGGCTGTTGAGCAGCGAGCTTCTCTGACTG
GATAAACCCTCAGATTTTTGGAGCGTCTCAATCGCCATTTCAATCTGATAAACCATGAAG
CACAGGACAAAAAAATGTAAGAGGAGGAAATAAAAACAAAAGCAAGAAAAATAAAAATGA
ACACATTACTGGCCACAAGCAAAAATAAATAGAGTCAAGAAAAGATCCAAAGGCAAGCAC
CACTAAACCCAAGCAGAGCA
>NODE_726_length_409_cov_17.652811
GAGGTCCTCTTTTTTTTTTTTACATTTTAGTCAGATGACATCACCACGTTGAGGCGCACA
CTCGTCTCAGCATGACTGATGTCCTCGCTATTTACAGCAAAGTCCCAAAACACTTCAAAG
GCATCCTCAAAAACATGCTTGTCCTCTTCGACATAACTGATTACAGCCAGCCTTGATTGT
GTGTGAGGGGCATTTAGTCAGGTAAGCATCAGTGAGTAACTATATTAAGCCAATACATCT
TGTATTGTAAAAACTACACTCAGTAATGTCGTGTTCCTAAGTCCTTTAACATGCTTTATT
AGGCAGCCTCGAGGTGACCATTATCTATCAGCCTGCTCTGCATAGCTCTTAACTAGGACA
ATGTGGATCTCTTGTAATGCGCCATATGAAAAAAATCCCTCCCTTAATCTATTTTTCTCC
AGATAGACAAACCTTGATGCTGATTAATGGTAGTTAAACTCACAAGCACTCCGTCAATGA
GATTGCAAATAGATGGTAATGTATTAGAGTCATTAAATACGCATCATTCTTTTGGCATGA
AATATGTTGACCa
>NODE_727_length_569_cov_15.864675
AGGTGATAATCTATAGTGTCAAAGGAAATCAGGTAAGTTACCTTGAAGACATCACATAAA
TGCCACTGAAAGGAAAGAGCGCTAGACATCCCCACGGGTCTCCGCAAGACAAAGCCCGGC
GAAAATGAACTTGTTTGAAGTCATTAAAAACGGGGAGAAAGAGGATGAGATGCGGGCAAT
GTCACATCTCAATATTCCGACTTTGTTCCATTGCGCAGGCTCGTTTTGGAGAAGTGAGAT
TTAGCGAACAGGAGACGGATTTAGAGAGAAAATCCCTCACATTTATCTACATTACACAGA
CATTTTCAACAGGAAACAGCTGGGGCAGCATTTGCCTCCTACTCGTCCTAAGTTATTCAT
TAAGGATTTTGGGCACATATTCAAATAACGTCATTTCTCTTTTTTCTCAGAACGGGATTG
AATTTTGATCTCTCTAAGACTTGGTTAGTAGTTCAGATCAAGATAGAAAAAGCGGTGCTG
CCCCACCAGCAGCAGCTCTCACTCACACAGCACACTATTTTATGCCCTGAAAGCCCGTGA
AGGAGAAGTTAAAGACGAGCTGGAGGTTGTGATATGACTCCTGGTCGTCGTGCGTAATTT
GGCACCGTGTAGCTCTGCAGTCTCTCCAGCGTCTGAGCTGATTAACGCTAAAATAAATCA
TTAAAAACACTTTTccacttacttagcacagtgctcctgacttggatggccaa
>NODE_730_length_370_cov_34.732433
AAAGCTCCTCTGATTGATAGATGATTTCTACATGTATGGCACATATTTATAATTTCATAT
GAACGTGCATCCAATTATAAAATCCCTAATATATTTCTCCCATTTTTGTGTGATCAGGAT
GTTTACATAAACCTTCAACTCCAATCTTCCCCCCAACTCACAGTAGATCTTATTTCTTAA
GAAGACAGCATTTTTCTTCTTCATTATACAGGCACACCTTGCGTGATAAATAGTAATATT
TACTGTTCTCATGCAAATCTTGACTAAACATTGTTCATTTTCCTTGTTCCAGTAATGAAT
CAAACGGACACCCTGTACCAGGGAATACATCTCTTTTATCCTCGCTTATGAATAAGGTAA
GATCCATCCATCAAACGCCTTTCATCCCAAGACAAATTAGCGGGACACAGAGGGGCCTGT
TTGTTTTTTAATGTTTCACCGCTAATAAGATGAGTTTGTATCATTTAAATTTTCCAGCCA
TTTTTCATACAGTGTAATTTTCACTGCACCTCTC
>NODE_731_length_624_cov_3.286859
TTTAGCATGCCAAAAGCGCATGAAAAGCTGTTTGAGAGCATGATAACAGTAAAACTGCCA
TTTGTCAAAAACAATGTTTACAAACATGTTTTGACTTCACAATGTGTTTAAATATGATAA
ATATGAAGTCAAAAGTTGTTACAAGTGACTTTGTGTGATATCATTGAATGAATACACTAT
GTGGCAAAAAGGCCTTTTCAGCGCATGAAAAGCTGTTTCAGAGCATGAAAACAGCAGGAC
TGGTGTTTGTCAAAGACAATGTTTCCAATGAGGTTTTGAGTTCACAATGTGGTCAAATGT
GATAAATATGAAGGCAAATGCTGTTTCAAGTGAACATCTGTCAGGAAATTCTGTGGATAC
ACCATTTGGTAAACTTGACCTTTTCAGCATGCCAAACGCTGTTTCAGAGCATCAAAACAT
CAATAATGCAATTTTTCAAAGACAATGTTTCCAACCATGTTTTGACTTCACAATGTGGTC
AGATGTGATAAATATGAAGGCAAATGGTGTTTCAAGCGACTTTGTGTGATATAATTCAGT
GAACCACTATGTGGCAAAAGAGGCCTTTTCAGGGCATGAAAAGCTGTTTCAGAGCATGAA
AACAGCAATACTGCAGTTTTTAAAAGACAATGTTTCCAATGAGGTTTTGAGTTCACAATG
TGGTCAAATGTGATAAATATGAAGGCAAATGCTGTTTCAAGTGAACATCTGTCAGGAAAT
TCTGTGGACACACCATTTGGTAAACTTGACCttttcagcatgccaaac
>NODE_732_length_756_cov_3.326720
ACTGAACTGTTTTTCTAGTAAAAGAGAAAGTTTACGGGCGAGCTGCCATGTTGGATTGAC
GCATCTGCAAGACGCCACTGTCACGGGCGGTCATGTGAGCAAATGCTTTTTATTTCCATG
CATTGGGAGCACTGCTCATCATATTCTACATCCAAATATGAACAAAGATATATCCATATT
TTTATTACTTTACAAAAAATGAAGACAAATGAATATTGGGCTGTTCAAAAAATAGCAGTA
TCTCCATTTTTTGCCTGCTTCTTGTCGATATATAAGCTTCACACAGGCGTCTTGTAAATG
TCACAGTACTCACAGCGAACTTCAGACCGTCTTTCATCACCCTGGAGCTGATCATTGGCT
GAGTCTTTGCCATTCTGGCTATTCTTTAATCCATTCCAATGGTACTCTTCCGTTTTCTTC
CACGTCTCTCTGCTTTTGCTGTCCATTTTAAAGCATTGGAGATCATTTTAGCCGAGCAGC
CTGTCGTTTTCTGGACTTTTTTATACGTTTTCCCCTCTCCAATCAAGGTTTTAATGAAAG
CACGCTGTTCTTCTCAACAATGTTAGGAAGGACCCATTTTTCTCAGGTTCTCACAGACAA
ATGCATGCGCAACATGTGGTGGCTTCATCCTTAAATAAGGAACACCTGATTGACACCTGT
TTCTTCACAGAATGAATGATGTGACTAATTCAACTCCACACTGCTATAATTTTGAACACG
CCACTTTCAATTTATTATTCAATTATAAAGACTCAAGAGCATACACATTATAAATGTTGG
GTCTGTTGCTTTTCTATGACTCTACTACATCTGCTGGTGAATTATTTGCCATGTTGTGAT
ACAATGTCTACCAAAACCAGTCACtgatctggttagtcgtgttttaccgctgttattttt
>NODE_734_length_657_cov_4.398782
CATAGAAAAACATGCACACATGCGGTATCAGCACCACTACGTATATCCGCATACATACAA
GCATGCATGAATACACACGCAGAAACCCATACACACATGTATTTTTCAGCTGGAGTTGCC
CCCTCCCAAGTCTGCCCTTCCTTTGAAAGAAAAATAAATCCAGCATAATATGATAGTTGA
AAGCAGGGGGTGATAAGATGGTGGGAGGTTGCAAGGGGGGTGGTGGGCAGCTCAATCATT
CACTGTAAAAAAAATTGCCCTGTATCATTCACCTGATTTGAATTGTAGCTCCCCCTTTTT
TTGAACCCCTGCCAATTCATTTTGTACATTAAAAATTGGTCAGGGTTGATAAGATTCCAT
TTTCACGGTTGGCAATGCAGAACTGGCGAAAGAATACAATTACAGACCCCAGAGTAAACT
CTCCGAATGTCAACTTGATGTAAATGATCAGAAGGCAGGGCGCCACAAAAGAACAGGCTT
CAACTTCAACAGCCCCCCACCCTCACCCCCAGCCTACCTCTACCTCTCTCTCTTTGTGTA
TGTCTCTCTACCTCTTGCTCTCCGTCACCACTCGACAGCCTTTCACCCTGCCAGTGGCAG
GCAGACAGGCCTGCTGAAGTGCCAGAGATGTAGGTGCAGTTTGTTCTGGTGGAGCACAGA
AAGGAAGTCTGGTGTCACAGTGCCAAAGCCTGATGGCAGACTGACACACATACACAGGAA
GTGTttaaatgaactttgacctctaaatataactattaaataatatattgctcaataaac
tttatgcaaacatttatatga
>NODE_735_length_347_cov_1.792507
GTTCAGCAGTTTGGGAGTTATGATCTAATAAAACATCCCAAGCAGAAAATATTAAGTCAG
CAAAATATTACGACTGATAAATTTCTGATTTTACTAATGATAATATTCATGATAATAAAT
ATAAAAACAGAAATTTTATCCAATAACTTCGAGCAAACAGCCTAAAAAACAGGTCATCTG
ATCATTTCTACTAACATCATCATCTATGTAATGAATGTGTGTGTGTGTACAGTCAGTTTG
TGTGCGACTGAATTGGATTTCCCACAGTCATCTGGATTATAACATTTGCTGTGACACAAT
CCTCAGACCTCACTCCCACTGGACAATCAATCTCCAGAGAAAAAAAAGAAATAATAGGCT
TAAGGATTAGCAGAGTTTCCTAACAGCAACACACACTTGCTGTCTGTACGTGGTCATTTC
TCTCCTCTTATTAttatggtgattatggattgctgcatcagtgtcaacttttaggtctgt
taatcacaaaa
>NODE_736_length_304_cov_1.697368
ATAATCAGATTATTGGAATAATAAGTTTCAGATTATTAGAATAATAAAACGGTTGCTGCT
CTTACATAACTACGTCTGTGTCGGCCCGTGTCTCTCACATTTCCAGAATGTTGGTGAAAA
CCGTCGTTTTATTCGCGTGTTTTATCACATTTTGGATTTTACAAAGAAGCTAAACTTGCT
GAGGATTTACAGCTGAAGGATGAAACGGCTAACTGGATTAGTCGTTGAGTTTTTGTGGGT
TTGATCATTTGGACACTAACACCATTTCTGAGCATATACACTACACGTTCCTCCAGGTCT
AACCTTTTGCCTTGTGTTAGAGTACATAAGCGTCTGAAGGAGTGTTTAGAGTTCGTCTGT
TTTCTGGAATAATCTGCAGATTATTGGCCAATAAAACAGTTGCTGCTGctgaataattga
atctgtgtctgcctccagtgttctgtga
>NODE_742_length_391_cov_7.235294
TGGAAGTTTTCAGCACACTCCTGTTAAAACCTCTGGAAAGGGAGGGCAGTGGGAAAAGAG
AAAAAAATCACAGGTATAGTAAGAAGAAAAAGTGTATCATTACATTGAGAGCCAGTCAGT
AGTGATGCCAGTTGGCCAAAGTTAGCAGGAAGCTGTCCTAGTAAATGGCAGCAGCTGCTC
GCAGTTCGAGAGAGCATGTCCCAGTCAGAGGAGAAAAGCGATGGCATCTACATTAATACT
ACCTTAATGGCCCATCTGGCGCTCCGTAGGGTCCCTGGCTGCGCCACCGACTCATAGGCG
TTTGACAGGCAGTCTCCAGCGCACCAGACGCGCATGGCATGCCAAATGGCTGGGAGACGC
CTCCGTGGCGCACAGATCTGTCAAACTCTCTGACGCTGTAGTCACACAGGCAAGGGAAGT
TAAGGCAAGTTTTCACACGTGATTGGTTCTTGACATGGatggggggagggagggggcagg
aggagaatgactggcttgtctatctctttcctccacaccctcctcaaatgcaaac
>NODE_746_length_293_cov_2.218430
TCATGCTCTGAAACAGCGTTTGGCATGCTGAAAAGGTCAATTTTACCAAATGGTGTGTCC
ACAGAATTTCCTGACAGATGTTCACTTGAAACAGCATTTGCCTTCATATTTATCACATCT
GACCACATTGTGAACTCAAAACCTCGTTGGAAACATTGTCTTTAAAAGACTGCAGTATTG
CTGTTTTCATGCTCTGAAACAGCTTTTCATGCCCTGAAAAGGCCTCTTTTGCCACATAGT
GGTTCACTGAATTATATCACACAAAGTCACTTGAAACACCATTTGCCTTCATATTGATCA
CATTTGACCACATTGTGAACTCAAAACATGTTTGTAAACATTGTTTTTTAAAAACACCAG
TCTTGCTGTTTTCATGCCCTGAAAaggcctcttttgccacatagtggttgactgaattat
atcacacaaagtcactt
>NODE_753_length_337_cov_1.664688
CTTTTCTTCTGTTTCTCCATTCTTCCATCCATCCTTGACCATGGCAATACAAACATGTTG
CTCCCAACCCTGCTCTTATCTCCGATCCTCCATCTTTCCTCACTTGGTTGTTTCTCTCCT
TCTTTGTCTCAGTCTTGTAAATTTCCAAAACTAGAATGAATTCTTTCTTTCGTACCTTTC
TTCTGTTTTTCATCCCATTCATCCATTGTTCCATCAATGCTGCACCCCTCAATCTCTCTG
CCCTTCCCACTCCTTTCTATTTCCATTAATTTCACCGTTAAATGATCTTTTCATTTCTCA
ATCCTCCAGCAATCGCGTCATGTAGAACTAGAAATGAGATCTGTTTCTGATCATTTCTTT
TCTACTTCCTGTCGGCTTTCCTCTTCCTTATTTCCTTATTGCTTCATCTGTACTTGCTTT
ACTTCCTACATCCTTCCACACACTAACCCACCATTTACTTTACTGTTAACGAAATTATAA
c
>NODE_754_length_396_cov_2.553030
TCTCTGCCTTCCCCATCTTATGTCACACCTCTCTCTCTCTCTCTCTCTCTCTCTCTGTCC
TCTAAAATAGACTAAATAGCCCTTTTCTGACCAAAAAAAATAATTATCTAGAATTTTAAA
CTATTATTTTCTAATAATAGGATTAGAATAAAATAGGTATTAAATCTTAATAAAAATAGC
AGAGGGAGGCCAAGCCGTTTAGGCACTAATGTAATGACAAATGTAATGAAAATGGACTAA
AATTTATGTGGATGGAGCCCGTGGTCTGTCTGTAACTCAGTCATGACCTTTAACCTACAT
TATCTCAGGAGGAGAGGACACAGACCGGGCCTGCTGAGCCACCTGCAGCTCAACAAAAGA
AAGAGCTCCCCCTGCTGGACATTTAAATTTACTGCAGTCGTAATCCCACACTTCCTGCTA
AGAGGGGAGTCTGGGTAAAATATGCAAATTAGGAACACAAATTCTCCCCAAAACTCGGAC
CTTTTCAACAATATTAAATGGATGCAACTTAATTTAAACCTGGAAAACGGTAAATACAAc
>NODE_755_length_705_cov_9.089362
AGAACATACTCAGAGTAATAGTAAACAGAGGGGAAACGTTGATCTCACAACAATCCCTCT
TTGTGTGTAATACAGCTTTACTACTTGAAAATGGATGAGGTTTGAATCAGCAAAATGTTC
ATAGAACAATTGCAGTAAGATAAAGGGGCTTTGGTAGTTCCAAATATGAATCATGCATAA
AGACAGAAAATAGATTTCCACCATTCATTCTAGTTAGAGGACATACTTTACAAATGCTAT
ATGTAGCTATCAGGGCACCAGTAAAATAGGTCAATAGATTGTGTGTGTGTGTCTAATCTT
TGATCAGATGGTGTTCTCATCCAGGGCTATTAATGTGCTGATCCACTAATTGGGAGAGCT
TGCTCTCTTAATGCAATGGCCTTCTAAATGTGTCCGTCCCAGTAATTTAATAATGGCCAT
TTCATGCTACTCTGACTTTTCAAACAGCTTGCTCGGGGCAGCTACAGGGACTGGTTATTG
ATTGAAACTCCTAGGCTGCCTGGGCTAGGCTCTGGGTGAGAGAGACTGATCAGCCTGCTT
CCCAGAGTCCAGATGCAACCACAGTCCAACCCCCTTCCACCCCAACACACACACACACAC
TCACACACACACATACACATCTCCGCATGCTGCTCGTAAACACACAAACATGGAACATTG
ACTCACCAAAGACAAGTGCATACTCACACATAAATTGTAGATTCCGCTGAGATCCCTGGC
ACCAGGCTTGATCAGTGGAGCACAGATGAGAGTGTTAAATGGAAAAGAAAATGTCACAGG
ACTCTGAAAATGAAGACTTgtgaccacttcaacagctctcttattctgctaccttcatgt
gcaggtcta
>NODE_759_length_390_cov_5.784616
TAACTCTGTCCGCTTCCCTCTATCCTCCCTCCCCTGTTTTGATACAAATATGGCTGCATT
TGTACAAGCGAAAAAGACAAAGCAAATTATGTAGCTGATAGATTCATCCTTTGTTTCTAA
CTTTAGTTTGGTTTTGAATTCCATCTGGATTTTTTATTTTTCTCCCCTCTATTTTCTTTT
GGTTTTGTTTATTTCTCCTCAGTCTCTGGACTAAATATGTAGCTTTGATACTAAAAGAGG
TCATTGTCTTTTTCCCATTTCGCTGCGGAGAACATTCCTTTCTCCTTTTTTTCTTTTTTT
CTTTCTTTCCTTTGTTTTGTTGATATTGCATACGTGTCACTGATTGAAATGGAAGGTAGG
TAATGCTTTGCCTACGCACGTGATCTTTATGCAGATGAGAATGTGACAAGCACCCTAGCC
TGAGTGACGTCAATGTTTCTCTCTCTCTCTCTCTCTCTCTCTCTCTCCCTCTCTCTCTCT
CTCTTTCTCTCTCTCTCTCTCTTTCTGTTGTTTACCAATggtctttaaccaaat
>NODE_762_length_358_cov_4.567039
TGAAAATCTCTTTTATGTGATTTAAATATGCTCCCAAATTTTCTAACATTAGAGGGTAAT
TTTAAAAGACAATAAGAAAACCAACAATAAAACAGATAATGATTATAGCCAATGTACATA
TATACATTGGCTATATATGTATATATATATATATATACACATATATAAAGTCACCTGGGT
GACTTTCTTACCAAGCACAACTCGAATTTCATCTGGCTCCTCGTTGCCACCATTCTGTCC
TGTGGATGGATCATCTATTTAACTTATTACAACTCACGCAACATTGACCCTCAGGGTGAG
GATGAAGGGTGAATCTAGTCCCCTTCAGCAGCTTGCACTGAGTGGGTTTGCGGAGAACAA
AGCAGCTGGGATAAAAAATATTCACCTCCAAGTCTGAGGCCATGGTTCTTTGCTGAAAAA
ATTGTTTATTGTCTGAAGATGTCCTTGTGTGTTCTTTGCCCTGTTTTTAAAGGTTGTAGC
TAACTTTGAGGTTTGCATgata
>NODE_763_length_429_cov_4.759907
GTTATTGAAGGAGGGTCAACTGCTTGATAGTAAGGTGCTTTCAGGGGGGGACAAAGCAGG
TGTGGGGCTTTATGATGAGAAGTTTTATGGTCAGGATTCCAGCTCTGTGGAGGAAATAGC
CAGGTGTATAATGCAAATAAGCACTGTGTTACAGTAAATAACCAGATGCACAAATGACAG
TCTCTGTTTCTCTCTCTTCTATTTATACTAATGGTTATCTCTAATCTTATTTGCATTCAA
ATTACCTCACAGGTGGTACACCAATAAGAGGTAAGAATGCTGGGTACTGAAAACATGCAC
TCACCCCCCTCTCCTGTTCACTGACCCAACACTACCCCCCATCGCCTTCATCCTCCTCCT
CCTGTCACCTCAGTGTGTCCCCATTTCCTGTCCTCCGTCCTTGTTGCCTGCTCCGACACT
TTCTCTGCCTTCAGCACATAACCGGTCAGAGGTCTTCACCAATAATAGTTTACTTCAACA
GCTTTCCAACCGATGCTACAGTTGGTTTATAGGCAGCAATGGCCAATGAAAgtctcggcc
accaaagctcattttggttctgttcacactcaa
>NODE_764_length_308_cov_3.571429
TTAGACTCTCAAAGCATCTTCCCGCTGCAGCTTTCCCAGCAAACACCCAAAGTGGTATCT
CGCCTTTTCTCTCGCTCAGACATTAATCTTGCTCTACCCTTCTACATCAAAAATGCTTGT
ATTGTCAGGGAGCGCTAATGTTTGCCTCCTATTCACTATATATACACATATATGTATTTT
TGTGTCTGAGGGAATCAGTCGAATGCATTGTTCCCAAATCATTGTAATATCTATTTAGAG
TGGCAACAGCACTGGCTGCCGATGCTCAGTATTCATGGAGCATAAACCAGCCTTAAGACT
TAGAAAATCTGAAAGGGCTTATCCCTATATTCTTAAACTCCCCTCTTTTATGTTGGTCTT
AGGCATTAAGGATAGGATTGTGAATAGCAATTGTTCAACTGCTGCACTGAGAGTGAGTGT
GTATACGTGGGTGGGGGTGTTTTATTCCCTGg
>NODE_765_length_433_cov_14.057736
AGAGAAACAGACAAGAGTGGAGAGAGAGTGTGAGAGACAGACGAAAAGAGAGTGGGGGGG
[truncated: 203,351 more chars]
