# Supplementary material for: Multilocus molecular systematics of the circumtropical reef-fish genus Abudefduf (Pomacentridae): history, geography and ecology of speciation
Source: PeerJ. 2018 Aug 14;6:e5357. doi: 10.7717/peerj.5357 (PMC6097498; doi:10.7717/peerj.5357)
Supplement: Data S1 [file peerj-06-5357-s013.zip › Data Supplement/assemblies/Abudefduf-saxatilis-112112.contigs.fasta]

>NODE_1_length_516_cov_33.843021
ATTACAGCAAAAAAACCCAAACAAAACAACTTTGCTGAAATTTTACGCATCCGATTTTAC
TCTATGTGATACTCATGGGAATGTTTCAAGGAAAAATAGTGCCTTTTTCAGCAGAACCAC
AGATTTTGGTGGTTATGTTCATGTTCTTCTCACCAAAAGTCTTAACTCATTTGAAATCAT
CAATTCAAAATGTTAAAAACAGGAAGTTTTCTCACTACAAGAGACACACTAAAATATTTA
TAGCTGCTAGTCGATTGGCCTTTTGTCAAACCTCGAAACACTGAAGCAAAGCCTCACTAT
ACCGGTCATCATGGCCAACCTTACCTGTCACACTGTAAGCAAAAAAAGGAGAAAGGCAGA
TGGAAATCCTACATTACAATCACACGCTACAAATCCTCTACTTTTCTTTGCTCCTCCGGA
TCAACAGCTCCAATAAATTTTCATTACACCTGTGTGAAGCGCTTCAAATAGAGCCACAGA
AGCAGAAACTAATTACTTTCTAATTTATTGACTAATGGCCACAGCCCTGGGAGACAGCTG
CAATTGTTCTAACAGTCCTGCTGCTCCGACTGCACTCAGGTCCACTTTAGATTCATAACC
AAAATAATTTATCATTACAAGCACATTAAATTGAACCGTATAGACCATAACAGTGGTAAt
>NODE_2_length_152_cov_3.203947
GGAAGGTCGTAGAGACTCGGGACCTAGACCGGCGTCTTCAGCATAGCCAAATTAGGTGGG
GCAGGTGGCATTTCCAGGTGTCTAGCATGTCTGGTTCCGGAGATATTGGCCAAAACGTTC
TCCCATTCACTGACAATGGGCAGTTCATAACACAGCAAGGGTTAGGGTTAGGGTTATGGG
TTCGGCCTGGGTTTGGGAAAACGGTGAGTGCTAGAGACATGAAACTTGTGTCTACCCCCC
CATTTGCTGCCGCCGCGATCGCACTGAGCCTACTCCCGAGTCTCTACGACGTCAGG
>NODE_4_length_474_cov_29.137131
GGGGCTGATAAGAGCCAGGGAGGTGGGGGCCCGTCTTCTGTGGTCGCCTCAGAGAGCAAG
GATGTCGACCTGTACGACTCGCGGGTGATGATCAGCAACCAAGTGCCTTTGGAGCCGCCG
TTGCTCTTTCTTCTGGAGGAATACAAAAACTATCTGGATGCTGCTAATATGTCCATGAGG
GTGCGGCGACACTCCGATCCCTCGCGGCGCGGAGAGCTCAGTGTGTGTGACAGTATTAGC
CAGTGGGTGACAGCTGTGGATAAAAAGACGGCAATAGACATGTCTGGGCAGACAGTTACC
GTCATGGAAAAGGTCCCTGTCCCCAATGGCCAACTGAAGCAATACTTTTATGAGACCAAA
TGCAACCCCATGGGGTACACAAAGGAGGGCTGCAGAGGAATAGACAAGCGGCATTATAAT
TCCCAATGCAGGACAACCCAGTCCTACGTGCGAGCACTTACCATGGATAGCAAAAAGAAG
ATTGGCTGGCGGTTTATAAGGATAGACACTTCATGTGTATGCACATTGACCATTAAAAGA
GGGAGATAGTGTATAAAATGTATAGATTTTATTGAAGAGTTTAAAAAAGAGAATAAAGAG
AAAATATCTATTTGTATa
>NODE_5_length_145_cov_8.075862
CCGTGTGTACTTAGACTTGCATGGCTTAATCTTTGAGACAAGCATATGCTACTGGCAGGA
TCAACCAGGTAGCCCAGAAGCGTGCGTGCGGCAGCGGGAGGGAGAGAAGGGAGGAGAGCC
AGCCAGGAAAGGCAGGCCATCCCCCGAAACCCCCCCACCCGACCTGCCGCGACGCGAGCG
TGGACTGCGCGGCACCCGGTCGGGACCGGGTGCGAAGCGTGGCAGAGAATGACGGGCGTG
GGGCCCTGTGCTTTTTGGCTGGAGAAATGGCCGTGTTGTCCGGAGAGAC
>NODE_9_length_145_cov_30.200001
TCAGAGCGGTCTGAAACGCGCTCTCAAAGGCCTTCTACGGGAACTTGTCTTGGCCTCAGC
ACTATGACACTGGCTGCGTTTTGCACGTCCCATTGTCAGTGAATGGGAGAAGGTTTTGGC
CAATATCTCCGCAACCAGACGTGCCAGACACCTGGAAATGCCACCTGCCCCACCTAATTT
GGCTATGCCGAAGACGCCGGTCTCAGTCCCGAGTCTCTACGACCTTTCCGTCCCGAGATA
CAGCAAAAAATCACAGGTTACTCCCACTTGCTGACGTGGTAGAGACTCG
>NODE_11_length_337_cov_29.471809
TATGACTAAAATGCAGCCATGCATTGTCTAGTTTTACCTGACAGTAAGAAAAAAAAAGAG
GAGGAGGACAGGTGTTTTCTAAGTGTGTTGCTTTTTAATTACAGAAATAATGGACGATTC
CCATTTCAACTCATCATACTTTTGGTCTCCCGTCCCCACTGTACAAGGACAGGTAGAGAC
AACCTTATTGTTGGAATTGTCTTGAAATACACATGGTATAGTGGTATGTGCTATGGCAAA
AGATACCCAAAAGCGATTCTCACTTTGACTGTTTGTCGAAATATTTTAAAGAATACATAA
TACCAGACAGTGATTTGACCCTGAAAATGTTGTTAATAACACCACCAAATAATGTTCTCT
TAGTTGGTGAAGTTGACTTGACCTCATATAGAAGTGATTTGAGTATGATTTGATGGGTTC
ATATGATCACTCCTGTCCCTCTCCTCTCTCATCTTTTCAAACCTCTTTGTTCCTTTTTTT
c
>NODE_12_length_514_cov_16.070040
TGTTACTCAGTCAGGAATTATTTTTCAGAATATACTAAATTTTGAAAAGATATATCTCTC
CCCCGTGCCTCCCCTGTTCTCTCATTCTATTGCTCTCCCTGTCTGTTTCTCTCTGTGTCT
TACAAACACACACACACACACACACTGCAACATGCATACAACCAGACATGCACAACCCCT
CTTAAAACTGGTTCTCCCCCCATAGCAATTTTGTCAGAAGTTGACAATGTCTTGATTTAG
TTGTCTGGCTGTTCCGGCCAGTTTTCCCTGCTGCGCTAATGTGAACAGGACATCCCGCTG
GGCACCAAAGAATACCACTTCACGGCAGCCGCATAGCTGGCAGCTTTTATTTATGGCGCT
ACCGAAATGAATGGGTATTAGTGTCCAAACATTTCACCATGCTCCTGCAGCCACACACAA
AAGCCACTGATTTCCAGCAAATCTGCACTTATTTTATTCAAGAAGACTAAAGCTAGGGAG
AGGGGAGAGAGACAGACAGACAGAAAGAGAGGGAGAGAGAAAACATTTATAATGACTTAA
AAGACCTCAAAAGAAGAATGGGAATTGCGTTTGAAAAGGATTTACGAGACAGAAATCGAA
AAAGAAAAAAATGGCCCCTCTATTTCACTGCATTTTTGTCAGAGTTGAAAATGGAAAA
>NODE_13_length_443_cov_8.873590
TGGAAAGGGAGGGCAGTGGGAAAAGAGAAAAAAATCACAGGTATAGTAAGAAGAAAAAGT
GTATCATTACATTGAGAGCCAGTCAGTAGTGATGCCAGTTGGCCAAAGTTAGCAGGAAGC
TGTCCTAGTAAATGGCAGCAGCTGCTCGCAGTTCGAGAGAGCATGTCCCAGTCAGAGGAG
AAAAGCGATGGCATCTACATTAATACTACCTTAATGGCCCATCTGGCGCTCCGTAGGGTC
CCTGGCTGCGCCACCGACTCATAGGCGTTTGACAGGCAGTCTCCAGCGCACCAGACGCGC
ATGGCATGCCAAATGGCTGGGAGACGCCTCCGTGGCGCACAGATCTGTCAAACTCTCTGA
CGCTGTAGTCACACAGGCAAGGGAAGTTAAGGCAAGTTTTCACACGTGATTGGTTCTTGA
CATGGATGGGGAGAGGGAGGGGGCAGGAGGAGAATGACTGGCTTGTCTATCTCTTTCCTC
CACACCCTCCTCAAATGCAAACACACGTATGTGCACACTCACCGGGCACACACACACACA
ATCGCACACACCCTCACACCTTCACaatctccatactagatgctaag
>NODE_14_length_640_cov_10.315625
AACATGCAATTACTTTTTTGCTGTTGTTCAACATTTAAACACGCATACCTGCTCCTACAC
ACATGCTGTCTCATTTGCACACAAGGGTATGAGCCTAAAGTTCTATTTTTTTTGCCTCTC
CAGCCTGAGAAATTATATTCTGATGCAAAGCTTCCAGTAAATTATTGGAAGTAATCATGA
ACCTTATTTAATGCTGATTTCATTTTTATTGGATGCAGACACTATGTGTATAATATATGT
CTGTGTTTATGTCTGTCTGGGGGTATGAGACTGAGTGCATGTGTGTTATGTGACCGTGTG
TATGTACATGTACTATGTGTCTGGATGTCTGCATATCTGCATGTGTGTGCGTGCATGTTA
GTCGTAGGCTCAGAGGCATAGCGTGGGTCTGCATGAGGGAGTGTGGTGGCAGAGCACTCC
TCTGATAGGCCAGATCCAGGGTGCACTGAAGCCTTTCGCATATATATGGAATTTTTGAAT
ATCTAAACCATTATTTAGCATCCAAATCAGTTCTGCTTGTCTGACTGATGGACAATTTCA
GTGTGACCCCGGTCTTTTTGCATGTGACCTATACTGTCGGGATTCTTGCATATTGTTTGG
ATGTTCACGTTGACTCCTCTCCCGTTTTTCTCTTTGATCCTTTTAGCATGCTCTTTGTGT
CGGAATTCATGAAATATTCATAGCTGGACTGTGGCTTTTCCATATCTTTATGTACAATTA
TTGGCAGCCGTCCTGTTATGTCGAGCCATCTTAATAGTAGgtattgggctcggttaagtg
tgac
>NODE_15_length_348_cov_7.043103
ACCTCTACCATGCTAACCACCAGCAGCCCCTTGCAGACCAGGGAGCAGACCACCCTGGGC
TGGTCAGCAACCCCTGCTTACACCTGCCATAAAACTTAAAAGCTACAGTCTCATCCCCCA
GCTTTGAAGTGTTCAAAGCATAGCTTAGTGACCTTTGATGCGACTTTGGCTGCAACACAT
GTTTTGCACCCATGTATAAACGCAGGCCTCTCAGTAGACAAGGCGGGATTGTTTACCTAC
ATGTGCGAAACGTAAGGGCCAATGCATGGCAACCATGCATGGAGCCTCCATTTCCACACG
TCAAGTTCCCCATGGTGGGAAACAGACGAGTCGAACCGGACACTGCTTTGAGCAAACATA
TTCAACCACCATGTGTTGAGCATTACTTAAAACACTTTCTCTGTGCGCTCAGACTGTTCA
ttaggccacaggctttcaaagatagacagatgcagcagttgagtcacttgcgtctgacat
cttattgcatat
>NODE_16_length_354_cov_16.124294
GGGAGGGAATGAATGCATTTTCTTCTTATCTATCTGTCTTTCACTCTCTTTCCCCAGTGA
GAGAGACAGAAGGGAATAAATGGCTCCCCTCTCCTCTCCGCTCTCCTCGGTGTGGGCTGA
CAGCGCAGCAGATGGTGGTTTAAGCAGTGAATTTATGAGCGCCACAATCTTAATGTTGCA
GAAAGAAAAGAAAAGGACTCGCATCAAACGCCACTGACAAATGCACTTGCTAATATTAAT
GCACTCCTCATTCATCCAATATGCTGCCTAATTGCTTTTCTGTACACAGTAATATGGCAC
CTGCTGCTCAAGTCCGGCGCTCGCGTCAGGAGAGGGGAGATCGAGGAGGGGGTGGGGGGC
GGACGTGGAAGTAGAGAGAGATGAGGAAGAAAGTGTCTCTCGCTCTCTCTTTCTGTCTTT
CTCGCTCCCTTTTTTCTGTGATGGATGCAAGGCTGTGGATCATGCGCCAGACCTGTCAGT
GTTCCTAATAGATCGGAA
>NODE_17_length_638_cov_12.064263
ATTTTCTTGCATTGCAAATAGCTTGAGTCTCAGCCTCTCTTCTGCTGTTTTTGTATTTTC
TAACATGACACATGAATCCCCGGTGGCCCTGAGAATCAGACAACCCAGGTGCAACACTAA
TATCCTCCCAGTATCCAAACATTTCCTTTAAAAGTAACTGGCACATTGGGGCCCATAAAT
TAGAACTGAATGCTGCTCAAGATGTCTGGCTTCCAATAAGACCGTACCCAGAGCAATAAA
CTTTGACATTGCTGCTTGAAAAATGCCTGCCCTTTTTCATTGTCAAGTGTTACAAATTGA
TGAAATGAGTTCATCGATGTTCCCTGGTCATTATCTCTCCAGTGGCACTTTGTTTTACAG
ACAGTGGGAAAAGGGACAGTGCAGATTAGAGGCCCAGGCACAGTTTATCAAACAAAATCT
AATATCATCCATAAGAGAGGAATCTGGAAATCAATACTTCATTACTAAATTGTTAGTGGG
GATGAAGAGTAATTGTGTGAGTTCAGAGATGTGTCTCGGCGGCCGGGGCATAGGAAGTTC
AATGTCACCCGGGAAGTGATAAGTAAAGGCACTGATGGGAAGAAACATTTCTGTAATGGG
GGGTGCTGTAGCAGGGCAGTGGCCTGAGCACAGAACAGACAATAGACACTGGTTTGCCAT
TGATTGGCTCAGCTATAAAGATGGAATGGTTTAAAGAGCCAGAGAGGGAAAGAGGGGGAG
ACAGAATGAGAGACGAAAAAAAAGGCTTAGAGCGAGCACCACCTTCTGAatttacccttg
tc
>NODE_18_length_496_cov_11.292338
ACGGAAAAAGGAAACTAAACAGCATGCAGTCCTAATTTGTCATGCTCATGTGCGGCATGT
CTGTGCGGGTTTGTGTGTCTCCAGAGTCCAGGCTGTGTAGATCACCATTCCGCCTTATCT
AATTTCATTAATGTGATCCCCTGTCCATCCCCTGACGGCTTAATAGCCATTATTTGTGGG
TCCCTTCAAATAAAGGCTCAGCAGTAAATTGCAGTCTGTGGAAATCGAGATATAAACGCC
ACCCTGCATTACTGTATAATATCTTTCCCTTTAATTAACTGAAAGCCATGCTGACATTTA
TTGGATTGCAAGTTACTTGTTAATGGCAATAAATTGCGAAACAAAAAAAAGAATCATTGC
TTATTTTACATCAATAATTTGTGGACCTTTTGCTAATGATTATTCATTACTCGCCTATGG
GGACTGTCGTGTTTGGTGAGCTAAAGTGAATGAAGAATGTAAAGATTTAAGTGGGCAGCA
TCTACTTAGTGTTATGGCTTCGGTGCCGTGCATTAAATGCCTCGCTCTGTTGCTGTCCCT
TTATCCTGTCTTGTGCATCTGGCTTTTGGTAAAGAATGTGTTCGGCAAAATTTATTGCAC
TGAGAACATTCCATCAGGCTGCGTTTAAGAGGAAAAGTAt
>NODE_19_length_762_cov_17.308399
TGTCTAAAGTTAGAAGTGGTCTGGCTGTTAATTAATCCATCATAAATTGATTTTGATCTC
TCCAGTGTTTGATTGAAGCCACTAATACACATTTGATAGCACAAAGTCCTCTGAGAAAGA
CAACCGCTGATCCAGTGTTTAAATTTTTTGGCTCGCTGTCAGACGTTGTCCTTAACCACT
GACGTGAGTCTTGAAATTCTATTGCAGACGTCGACTGCATATTTGCATTTTAGAAGTTCG
TCTGTGTGCGGTAGAAAATCTAGAACAATTGTTGGCCTGTCACTTCAGCTTTATCTTAAA
AAACTTACAAAGGTTTTCCTCCTTGCCATACACGGCTGCTTGGGTAATGCTGCCTCCTGT
GTCTGCAGACGTATTTTTCTAAAGGTGTGTGTGGCACATCTGTGCAGCTATTGTTTATTC
ATGGAGTAAACCCTTTGAAATGTGTTAAGATACTTCCCACTCATTATAAAAATCCTGCCA
CCCATGGATTAGGACTTTGATGTCACCAATCCTGCTTCAAAGGCTTCTTTCACTGCTATT
AATCACAGTTTAGCCTCTGAAGATATAGCCAGAGAAAACATTTGGACATCTTGTGCAGAA
ACTTTGAAATGTTCAGACTGTCTTGCATATGCTATGTTCATATCCTTTCCGCTGTGTGTG
GGGCTGTTGGACTGCTGTGCACGCAGCTGCACTCTTGAGTCCATGGGATTCAGCTCAGAT
TTAGGATCCTTCTGAACTGTCTTTTATACTGCTGTATGAACACTAACACATTAGTGCGAT
GTTCACTTTGTTTTCCATTTTTCTCAAATAAGGAAAAAGAACATTACCCACAGAGTGTTT
ACTGCAACTTAGTGTTTAATAGTTTACTCTCAATAATCATTTGCTTTCTGTATTACATAA
GCAAAc
>NODE_20_length_467_cov_18.922913
GTTTTGCTTTGAATGCAGGTGAATAGTTTTCTCCTAATTGTAAATATGAATACTGCCTCT
TTGCCTGAGTCAACTGTAATGTGAATCAGCATCTTGATTATTGCATGCTACACAACACCA
CAGATATTGATATACTATTAGAATGACTGTAAAATAGATATTTCTATCTAGCATCATTGT
ATTATAAAATGATTCATTTTCAGTAGTTAATAATTCCTTCTTGAGTCAAAAGGTTATAAG
TAGTATTTAATAATGCAAACTAAAGATTATGGTAGTGTAACACGTGGATGAATTAATCTT
TTTTATTTTCTTGGGCGTCAATATTACTAAGAAGTGTGAATCCCTGTTTGCTTCAGGGCA
AGATGTGTGACAGAGGTGGCATCGAGCTCTTACAGTCCAAGAACGAAAATGGGTGAAGAT
CACTGGACTGACACCAACCACACAGGATCTCTTTTAGTGGCTGTGGGCCATACGTGGTCA
CATGATTAGGCACAAATAGTGGCATTGGTACGACCTATTAGAAGGGGAATGGTGGAGATG
ACCTGACTATTGTCAAAGCTTCCTGAACTGAGCTAATATGTTGGACACTCTCCCTTATCT
TTGCTTTGTTG
>NODE_21_length_469_cov_11.797441
CTATTTATGATATTTGTCCATTTGTATTAGATGTATGTAGTCTTGTGTGAGTGTGTGTGT
TTCTGACACATGTGTGTTTGTGTGAGAGGGAGAGAATTGGGCCAGTATCCCACCTAATTG
TTATTGCGTCTGTGTTTGGCCTGGAGACAGTCGATAGGAATCAGCAGTGAGCCTGCTGGT
GGTGCTGGTGGAGGTGGAGGGGGGGTTACAGAGAGCTGTGTCTCCCACTTCCCAGTGTCT
TAGTTGTAATGCATCCCTCCACTAACAGGGATCAAGGTATTAGGGATTCAGGTTATTTGT
ATTGATTTTATGTGCTGTCATGCCGGGCTCGAGGACGCCCTCATATTTGTGGAAATTGCA
AATTCCACCTCGGAAATGTCACCAGCGTTTAATCTCTTCTTGAGTGGTCAATATGGGACC
CTCACTCTGGTCCGACCACGTTTATTAAACAGAGACCAAGCGTTTCCCACGGTTACCATG
ACACCATGCACCACGGAGCGGGATTGGTCCAGACTAAATGGGAACACGGGAGTGAGGAAG
TCCAACTTCAACATTAATAACTTTTGATAAGATCTGTGTCGATGGTTATGAGATTGTTCA
TGGataaggagag
>NODE_23_length_359_cov_37.941505
TTCCGATCTGTGACTTTTCAATTCCAGCCATAATTTGTTTCGATATTACATCTCCTGGAT
AGAGCAAGTGATGGAATTTTTCCTATCCGAGACAGAGGCAGTGGGGAAGCTGACGATGTC
CCATAATAGGTTATCACCAACCATATCTTTTGCAAAATAGAAACCCAACACATGTACATC
TGTGGCCTAGTGTCAGAGCCTTAAATATACATCAGAAATGCATTAAATTTGCTGATTGCT
ATTCTTTTCCAACAGCGTGTCAAGCCCCAAATTTATTTTTGTTTCGTGGCTTCCCGATTA
CTTTGAATTGCCAGCAGTCTCTCCTGACATTGACAGCTTTGAAGGAAGTGACAACATTAA
ATTTATTTTCTGCGTGCATATGTGTGTGTGAGCGTCTACGACCGGACGATGTACCCGTGT
TTTCTCTTAGATTGTTTGAGGTCCATTGCAGAGAGCCCAGCCCTTTCATATTGTATGTAA
TTTACTGGAACCACATATAGCAa
>NODE_24_length_534_cov_14.591761
GTCACTGTGTGCTTTGCTTAAAACACAGATAAGTACACACTGCACATGCTCTGTCACTGA
GCCATATAGATGTGGATTATATCTCAGTGAAAGGGCGCTTTGTATTTTTCCTTATTGTAT
GTGGAACATGGCTGCAGTATTGTTCAAGCTTTAAAAGTTTGCGTGAGAAAAGTTGTGCTC
TGAAAGAGAACAAGGATAAAAAATTAAGTTCTGATTACAATTACGGGACGTGACACTTAG
CTGATTTCAAATCAGCGAGGCCAAATTTCACAAAGCCTGTCAATGGTGGCAGCAAGCTCG
CCAGATCCCTCCCCAATCAAAAGTTTGCTCTATATAATTTTACGCAATCAGATTTCTCCA
CAGTCATCCAGTGCAATCAGGTAATCAGAGGGGAGCATTAACAAGACAAATGGGGTTTAA
AAAGTGGGTGCACTCTGTTTGCAGGAACTTCCTATGGAGAAGCCCCCTCCTCTCCTTGAT
TACTCCTATCACCCTCATACAGCGCAACATCCCCTGCTAAATAGCTTTCTACTACAGTAC
AGGCAGTATGTGCAGTAGGAACAAATGTGATTGACTTTACACGTAAAATGTGACAGGTAA
ATTAACCTCTTAGGGCTATTCATGTCAAGTGACTAACTGCCCAAACTTCACTAAATCAGC
CATATTGTATACAGTCAg
>NODE_25_length_447_cov_14.854587
TTTACTTTAATACTTTTATCACCGCAAATTACAGTCTGCACAAGCGGGCCCCGTGTTTAA
TATTCCCCCGCTCAAAAGAGAGTTAATTGTATATTGCATGCACTCTTTCTCCCCGGGCTC
CCTCTCCTTCTCCATTAGTCACTGCTGCACGCACACACACACAAACACACACACACACAC
ACACAAACATGCAGATGCCCGGCAATACCACATGCCCCCTCAGTGTGTATATGTGTGTGC
GCAGGGCTGGGTGTTGAGCGCATCGACTGAGTATCGATCCCACCACTCACCTCCCTGCAG
TCAGCTCTTGTCCTACATAGCATGCCCTGTCTGATTTCTCCCTTAATGGCTTTTATCCAG
CTCCAATCTTTATTTAAACTGAAAAGTAGGAATTAGCACCCACTTCTATCCTGGTCTCTC
TTACCTTTTCTTTTCACTGTCATCTCAGAGTGGGTATCGGCGAGTATCGGTCCATTGACC
CTCACTCCCTTCCTCCCCTGGCTATGATTGACTTCCCACTCAGAAAAATGCGCGATACAC
CACTGCGTTACTCGCATTCCTCCTCTGTGTTCCTTATATGCGTCCTATACA
>NODE_26_length_349_cov_3.140401
CTTTCATTTCTCTTTTTTTGGGTTATGTATTTACAGATATCTGAAAGTGTGCAGAATGAA
ATATTAAATATCCCTGCACATATGTTTGCTGAACACACTTAAAAGTGTCCTTTTACCAAA
GAAATGATTTCATGATTAGACACACACACACATTCCTGCTCCACAGGTGTGTGTGCACAT
TCCCCCCCTGTCCTGAGGGCTTTGTCCCTGCAGTTACATATGTGATCCCTGGAGGATGAG
GAGGGTGAGGATGAAGGGATAGAGGGAGGAGGTGGGGTCAGAGTGGTGTCTTCTTACCGA
CACCAAGGGCAGTTATGCAAAAAACCTTCCCCTGTTGTGCACAGGTCCTTTTGTTCTGAA
TAATCAACGAGTGCTTTGAAGCCTTTGTGGCCCTGATTCTGTCGACTCTTTTTCTAGTTT
ACCGATCATCAGTGTCAAGGGCTCGTTGCTCTGCCAATAGTTCATACGCCTGCACAGATC
ATCTCGGTGTGAg
>NODE_27_length_368_cov_23.608696
TTTCCCCCCCTTCCCAATCAATTTCATCTGCTGCCAATGGACTGATACAAATACAATTTC
TATTTACGCAACAGGATCAGACACAAAGCAAATAAAAGCTGCAAGATATGGAGTCCAAAA
CAACATCTGCTAGTCAGACTATGCAGATTAATTGGAAGTCTTTGTGTTGTGATTTCAGTT
GAGTGCAGTTTGACTAACATCTTAACCTACTTAGTGCAATTAGTGCTTCATTAGAGAGGC
TAACTAACTATTGCTTCTCTCCATAATGATGTGCAAGAGTGTAGACATAAAAGTACATAA
TCAATGGTTTCCAATTACTCCACAAGTGCAACCACTATTTCAAATAAACTGGATAATAAT
ATAGAGCCATTACAAAGTCTAAGGTAGCAGAACCATTTAATTGCAGTGCAGTTCTTCTCA
GCTCCAAGATTTTTTCACACTAATGAAGTGTCATACAAAAAAGGCTGTATTGATTTTTTT
CACCACACAGCCTCCACCACAAATATGTAATA
>NODE_28_length_630_cov_22.892063
TGAGTGAACAATATCTTTACCTTCTCTCAGTTCTCAAACTTTTTAAATGTCCTGGAGGAG
TTCTTGTTTGAGTCCCAAACCTACTGAGATCTCTAATGAAGGCTTTACCTTCCAGGCAAG
CATATTTCTCCAAATGACAGTAATTTACATATGATGTATTTAGAGAAGAAGAGGGCAGGC
TAATTCTATTTGGAGATTTTCCTTTGTTTTAGGAGTCATTAGCAGCTAGCTCAAATCTAA
TTTTTACAATTTCATCAGGCCATCTTGGAAAGCCTCTGTGAGCTCATCAGAGAGGAGCAT
TTATTGCTAAGTGTTCTCTATTGCATTAGCACACAATAAAGCGGCCAGGGACTGCTACAG
ACGTTTATGTGGAATCCAGTTAACACTCTGCCAATTCGTTTTTTATTGGGACACAATCAA
TTTTTATTCATTTTAAAGCCAGAATGCTTTCTTTCATTGTGTGCCTACCCCAGCTTATTA
TGCCCTAAACTAATTACTCAGTTGTTTTCACAAAATGCTAATGTTTATGTTAAAGATTTC
CTCTTTGAAATGCAGGCCTGACGTGCTTATACATACACTTCCCCCTATGCTTTAAACACA
ATAATAATGACATTCATTTCATTTCTATGAGCCTGGCAGTGACGGCTGTCTGAGTAATAA
CACTGATTTTAAAGAACTATAGATAAAGTCATcaaacctgacccttgggtcgaatctgcc
tctttatcttttgtatgacttgaattttgaattttacactctttgggctataac
>NODE_29_length_374_cov_15.339572
AACCCTCAGTCGATGGGTGCAGCACCACAAGCCCCTCAGGTACACCCCCGATAAGAATCC
GCCCTCCACATTCACTTACACTCAGTCGATTTGTACCGTAACCCCGCTTCCCTCCTCAGG
TTTCCACAGGGTTCCCGTGACCGCAGCAGCCGCTCAAACTTAACCAAAAACACTACTTCC
TCCCTACACAGGCTTTTAGATTTTTATTTTGGGAAGCTGAGTCCACTGTTTCCGCTGTTA
ACATGCAATGTATCTTCTATGTATTTCTTCTGCACAGGGCCAGTAATGTGAAGTGGACAT
AAAGTAAATGCTACATTGTCGAAACAAAATCCTTTGTTAAATGTTTGGATGCAGACGCCT
TGATGAAGATCTTAAATTTCCTTGGTTTGAAAGTGTTTCACATAGATGGCAGATTACCCG
GCGAACACGTCCTCCTTGATTTTTTTTTTTCACTATTTTTGTTGTTTTGTTTCTTTTTTC
TTTTTCTTGTAAATGCTTTTGTTTTTAGTGAGGTAATA
>NODE_30_length_734_cov_11.978202
AAGCCAGGGCTCCAAATCTTGTTGAAAGTATAAATCAGCGCGACTCAGAAACACGGTGGC
TACAATTCATAAATATGCTGGAAATGTTGGTGTAGCTGACCCGCTCTTTGCAGATAGAGC
ACTGGGTCCTCTGTTTCAGGATAAAAATGTCTGGAAAAAATAAAAGAAGCTTAAAAAACA
AAGCCACTAATGACATTTAAATCTCATTTGAATCGGTTCAGTGTCAACACCTACAGCTTT
CGAGGTATGCATCAAGGACCGGTCTAAGTAGGCACCGTGCAGCATGATTAAATCTAAATA
AGCTGACTCTTACACAGTTTGTTTGTTTATTGAGGCGAGTCAGGGGGTGTTCTGAGCCTC
AGAACTGCATTTAAAGCTGATCTGGCTCCTTCAGACAGCGCTGCATCCGACTTCCTGTTG
TCGACTCGCAGTTGCCACAGAAAAATTGCTGCTGCAGCCTTAGACAACCTACAGCACTTT
GTATGCCGAAAGAAAAGAGTTAATTAGAAATACAAATTCTCCCAGATTGTTATTAATGGG
AACTGTAGAGTAAGCAACACATATTTTGTGCCCATAAGTAATTCTCAGGTATCTTTGATC
TGTGGCCCACAGCGGATGCTGCTGCGTGCCGCTGTCTGGCTTCTGGGATTCTGCCAGCGC
CAGACATCTGGCTACTTTGTTATCATTGGCTGATCTGCTCCCGGGAGGCCACTCTTGTGA
CACCAGGCAGAGAGTGTCCTGGCAAGGAAAATTATCAGCACATTTTGAGTGGATTAGAGT
TCCAAAGTGGTCTTCAAATCTCTACAGGGGTCTAGTGAGCCATGCTCTactgggggttcc
tcagggctctgttttgacaccactgttgatttgaaagg
>NODE_31_length_1434_cov_17.142260
TGTGCTGTGCTGTGCTGTGCTGTGCTGTGCTGTGCTGTGCACTCGATGCTGAGCCGGCCG
GTCGGAGCGGCGTGGGACTCTCGGGCAGGAGAGCGTGGGTTTAAGGGCTACGGAAGAGAG
GTGGAGAGAGAGAGAGAGAGAGAGAGAGCGAGAAGGAGCCCGTCAAGAGCCCTCCCGCAG
GCAGAGAGGCAGAGAGGCAGAGAGGCAGGCGCCCCTGGTACCCCAGGGCCCTGGACGGCC
GTGTCGGCTGGAGGGGGCCCGCGCGCCCTCGGCCAGACACAAAAGCTTGGATCGAGGGAT
GACTTTCAATAGATCGCAGCGAGGGAGCTGCTCTGCTACGTACGACACCCTGACCCAGAA
TCAGGTCGTCTGCAAGTGATTTAGCACCAGGTTCTCCACAAACATGCGATGCGAGGCAGG
AGAGGGGCGACCATCGTCCGGCCGCGCCCCAGCCCTGTCACGAACGGCTCTCCGCACCGG
CCGAGGCCGGCTATCCGGGACCAACCGAAGATCCACGGCGCTACGGTATCGTCACGTCTA
GGCGGGATTCTGACTTAGAGGCGTTCAGTCATAATCCCACAGATGGTAGCTTCGCACCAT
TGGCTCCTCAGCCAAGCACATACACCAAATGTCTGAACCTGCGGTTCCTCTCGTACTGAG
CAGGATTACTATTGCAACAACACATCATCAGTAGGGTAAAACTAACCTGTCTCACGACGG
TCTAAACCCAGCTCACGTTCCCTATTAGTGGGTGAACAATCCAACGCTTGGTGAATTCTG
CTTCACAATGATAGGAAGAGCCGACATCGAAGGATCAAAAAGCGACGTCGCTATGAACGC
TTGGCCGCCACAAGCCAGTTATCCCTGTGGTAACTTTTCTGACACCTCCTGCTTAAAACC
CAAAAAGTCAGAAGGATCGTGAGGCCCCGCTTTCACGGTCTGTATTCATACTGAAAATCA
AGATCAAGCGAGCTTTTGCCCTTCTGCTCCACGGGAGGTTTCTGTCCTCCCTGAGCTCGC
CTTAGGACACCTGCGTTACCGTTTGACAGGTGTACCGCCCCAGTCAAACTCCCCACCTGC
CACTGTCCCCGGAGCGGGTCACGCCCGGCGGGTGCCGGACGCTTGACGCCAGAAGCGAGA
GCCCGCTCGGGGCTCGCCTCCCCGCCTCACCGGGTAAGTGAAAAAACGATAAGAGTAGTG
GTATTTCACCGGCGGCCGAGGCCTCCCACTTATTCTACACCTCTCATGTCTCTTCACAGT
GCCAGACTAGAGTCAAGCTCAACAGGGTCTTCTTTCCCCGCTGATTCTGCCAAGCCCGTT
CCCTTGGCTGTGGTTTCGCTAGATAGTAGGTAGGGACAGTGGGAATCTCGTTCATCCATT
CATGCGCGTCACTAATTAGATGACGAGGCATTTGGCTACCTTAAGAGAGTCATAGTTACT
CCCGCCGTTTACCCGCGCTTCATTGAATTTCTTCACTTTGACATTCAGAGCACTGGGCAG
AAATCACATCGCGTCAACACCCCCCGTGGGCCTTCGCGATGCTTTGTTTTAATTAAACAG
TCGGATTCCCCTGGTCCG
>NODE_32_length_427_cov_18.882904
CTTGCTGAATGTAAGTTCTGTTCCAATAGGAAATATGTAACTTTTGTAAAACCTAATCTC
CCTAAAAACAATTCTAAAAAATGTACTATGGTGTATTTCAAAGGCAAGAAATAACATAAA
TCTTTGTTTACCAAAAGAACACATTTATAGATCGAGTGGTGGGTTGTTGTTTTTTTTGAT
TCCTTCAACAGCACTGCGGAATACTTAAAGAATACAACTTTCAAACAGTGTTTAGGAAAA
AGGCACGGTGAGTCAGTGACATGCACATGTGAGAGAGAAGAGAAGACTGATTTAAAATAT
AGAGTGAGGGTTTAATAATGATACAAACCCACGATATGTAACACCTCAAAGCAGCACATT
GGCACAAAGTCAGAAGTAAGACAGCACAGAAGATAAAAACCTGTCTCAAAAAAATAAAGA
ATCAGAATAAATATCTCAATAAATAAATAAACAGGTAATATCTCATTAATTACTTTGAAA
CTAATAAATACGTACATTTGAAAATATGCACATTGGCAGAAATCAATAACCAAAAAAGTA
AATAGTACTTAATACAGAGTTACTTAGAAAt
>NODE_33_length_1639_cov_14.021355
GGGCCTGAGTCCTTCTGATCGAGGCTCAGCCCGTGGACGGTGTGAGGCCGGTAACGGCCC
CCGTCGCGCCGGGGTCCGGTCTTCTCGGAGTCGGGTTGTTTGGGAATGCAGCCCAAAGCG
GGTGGTAAACTCCATCTAAGGCTAAATACCGGCACGAGACCGATAGTCGACAAGTACCTT
AAGGGAAAGTTGAAAAGAACTTTGAAGAGAGAGTTCAAGAGGGCGTGAAACCGTTAAGAG
GTAAACGGGTGGGGTCCGCGCAGTCCGCCCGGGGGATTCAACTCGGCGGGCCAGGGGCGG
CCGCTCGGTGCGGGAGGATCCCCTCGTGGGACCTCTCCCCGGCGCCGGCCGTCCCCCGCC
GGGCGCATTTCCTCCGCGGCGGTGCGCCGCGACCGGCTCTGGGTCGGCCAGGAAGGGTCC
GGGGGCGAAGGTGGCTCGCGGCCTCGGCCGTGAGCTTTACAGCGACCCCCTCGCCCGGAA
CTCGCCGCTTCCCGGGGCCGTGGACCGAGTACTCTCTGCGCCCTCTCTCCCGTCCTCACG
GGCGGGAAGGGACGGGGCCCCCTCGCCCCCGGCGCGACTGTCGACCGGGGCGGACTGTCC
TCAGTGCGCCCCAACCGCGTCGCGCCGCCCAGGGCGGGGATCGGCCCACGCTGGCGCGCA
AGGGGTCAGCGGCGATGTCGGCTACCCACCCGACCCGTCTTGAAACACGGACCAAGGAGT
CTAACGCGCGCGCGAGTCAGAGGGTGGAGCAAACCCCGAGGCGCAATGAAAGTGAGGGCC
GGCGCACGCCGGCTGAGGTGGGATCCCGGGCCCCCCGTGGGCACCCGGGCGCACCACCGG
CCCGTCTCGCCCGCCGCGTCGGGGAGGTGGAGCTTGAGCGCGCGCGATAGGACCCGAAAG
ATGGTGAACTATGCCTGGGCAGGGCGAAGCCAGAGGAAACTCTGGTGGAGGCCCGTAGCG
GTCCTGACGTGCAAATCGGTCGTCCGACCTGGGTATAGGGGCGAAAGACTAATCGAACCA
TCTAGTAGCTGGTTCCCTCCGAAGTTTCCCTCAGGATAGCTGGCGCTCAGAGTCTCGCAG
TTTTATCTGGTAAAGCGAATGATTAGAGGTCTTGGGGCCGAAACGATCTCAACCTATTCT
CAAACTTTAAATGGGTAAGAAGCCCGGCTCGCTGGCTTGGAGCCGGGCGTGGAATGCGAG
CCGCCTAGTGGGCCACTTTTGGTAAGCAGAACTGGCGCTGCGGGATGAACCGAACGCCGG
GTTAAGGCGCCCGATGCCGACGCTCATCAGACCCCAGAAAAGGTGTTGGTTGATATAGAC
AGCAGGACGGTGGCCATGGAAGTTGGAATCCGCTAAGGAGTGTGTAACAACTCACCTGCC
GAATCAACTAGCCCTGAAAATGGATGGCGCTGGAGCGTCGGGCCCATACCCGGCCGTCGC
CGGCAACAGGAGCCGCGAGGGCTAGGCCGCGACGAGTAGGAGGGCCGCCGCGGTGCGCAC
GGAAGCCTAGGGCGCGAGCCCGGGTGGAGCCGCCGCGGGTGCAGATCTTGGTGGTAGTAG
CAAATATTCAAACGAGAACTTTGAAGGCCGAAGTGGAGAAGGGTTCCATGTGAACAGCAG
TTGAACATGGGTCAGTCGGTCCTAAGGGATGGGCGAACGCCGTTCGGAAGCGCGGGGCGA
TGGCCTACGTCGCCCCCGGCCGATCGAAAGGGAGTCGGGTTCAGATCCCCGAACCTGGAG
TGGCGGAGATAGGCGCCGCGAGGCGTCCAGTGCGGTAACGCAA
>NODE_34_length_626_cov_14.662939
ATGACATTTCACAAAGCTGGGCCTATGGATGTGGTGGGGAGTTATCACCTAGCTGTCAGC
AGCTAGAAATATCTGAGAAGAACACTTAGGAATCTGCACTGGCTATGTTGAATGTTGCAT
CTGTGGGTTTCAGAGCAATAAGTATAGTCAAGGCACCGTCTTTTGCTGCCCCAACTCCTC
TCTGAGGTTCTGTTGTCTCAGCTAAATGCAACCTGCCATGGTGTTGATGGTGAACCCATG
TGGTGTGCTGTCCACCAGAGAAACCTGGGGCATCTTGGGATAGCAGGAGAAAGATTGGTA
GAAAACCCATTTCTGAAGTGGATTTGTGCCCTTGTAATCCTGATTAATTTTGACCCGTTG
TGCTCATTTTAAACAGAGCATTACAGTAAGCGTGAACACAGCAAGCTCCGGGGCGAAACC
AGGAGCTTAGCGGCTTTGGGAGGCTTAGCTGCAGATGGCATTTTAAGCCGGACTTAATAA
ATTGTTTCCATTAAACTTACCGGCCCACACATACTGGATTAGACCAGTGGAACAAAGGAA
GAGGAGAGCGTGCAGACGAAGAAGAGGGGAAAAAAAGCACACAGAACTGCCATCATGCAC
ATCTGAGTCTGTTAACATCTCTCTGAGGCCAAATGAAAGGTGAAGATGAGGTTACTGTGG
TGTTAAGGGAGAGAGAGAAGCTTTTGGACATGAATGCAAAATACACTCACTTTAGATCTC
GTGCTCGTCAGGGATGTCGGACCAATTTGCTTAAATGACATAGAAGTAAa
>NODE_35_length_574_cov_15.031359
GTTATTCTGGGTGACAGGGTTTGAGGTTATATGAGTTTGGGAGGTGATAGGTCAATGAGG
TGTGGGCATGCCATGCGCCATAGTGAGTTGGAAACAACTGTCAGAGCTCCCGCAATGAAG
GTTAAGGGTTGCCATTTTTTCTCGTTTAGGGCTCGGTGTCGAGGTCACCATCTTTGGGAT
TGTGGTAAGCTTCTGTCAGTTCTGGACGACAGTCCTCACAAAAAATGGGGACTTTTTGTG
TGAAAAAAATAAAATAAAAAGTAAGTTGCCCTGACAAAGGCAAAGAAGTCAATTATTTTA
CTTGTTGGAAATCTGCAGTAATGTGGAGAAAACAAAGAGAAAAAAGTAAAAGCCAAAGTG
AAAAAAAACAGGATGGGGTATTGTGGGGTAAAGAAGGAGGTTGTTGGCAGGTCAGGGAGG
AAATTGAGAAGAAGCGAAGAAAGAATTGCCTGGTAATACAAACCCATCTCCTCATTTTTT
GATAAGAGTGTCTAGGATGGAACTCAAAGAGAACGAATAAAAGAAGAGAGAGGGAGGGGA
CACACGGCAAACCCAAAAAAAAGACAATAAGAATGATATCTACCAGACAATGTAGTTTGT
TTACCATAGCGTGTCCAATGCCTGATTGCTTTCCAGAAAAAGGGGAAGAAAGGAAATCAA
AAGAATAGTGAACAAAAAAGGTTGTTAATAAGGATGGACAGAAAACAAAAACCCAAAg
>NODE_36_length_618_cov_6.656958
GAAGGAGCTTTAAATTGGATATTATTACACATTAAACCCTCTGCGCACAGGCCAGGATCG
AACTGGATCAATATCTTGCCCAGCACAATAAATCAGATGCTTTCTCTCCCCTTCTCTCTT
TCCCCTTTGCTTTTTCGAGTGGCTATAGGCCACTGCTCAACTGGAACATATTTAAATTTT
CTTGTAACAAATTAATTCCAACATTTTCTCTTGATTGAATTAGGGCAAGTGCTGGTGCTG
TCACAAGTGTTTGGGCTGCTCCTGGGGAGAGACAAATTGCCAGGCCTGGACACGGGTAAC
AAGCAGTGGTGTTGAGTCGCTGATAATCTCCCCACTAATTCTCCATTACAGCAAAATGAG
GCCATAAATCTTCCTGACAGCTGATCGATGTAAACATTGTTTCCCCCATGATTGCCAGCT
CTCCCAGCGGAGCTACTGTCCGCTCACAATCCGCTGAAATTACTCCCGCAACAGCCCTCC
CTCCCTTCCTCTCCTCCCTGGAACTGGTGTGTGTGAGCGTCGGACTGGCCTGGCAGGGAA
ACCAAAGTCACTGCTGTCCTGTCGAGGGAAGGGATGGCCATCTAATTTTAGCTCAATGCT
CTCTAAACAAATGGAAAATATTAATCAAAATGTCTCTTGTTTAACCACTGGCACAAgcaa
ttcttagagaagaatgactgttctgctgccgtggcgttaggcagaataaacggcagtgaa
agattgagttgtcaaacagtcaaagcacaaggctcgttatca
>NODE_38_length_292_cov_19.023973
TATACCTCTTCATGCTGGATCTGAGGTTTGCTGTGCGTGTCTCGGCCTGCGTGTGTGTGT
GTGTGTGTGTGTGTGCTGTGGAGGAGAGAAAGGAAGGGGGGAGCGAGGCCGTGCGTGAAT
GAGGAGGGTGAGGTGGGGGTGTCTAATCCAGTCCCAGTGTGAAACTGTTGACATTTGTTC
TTTTTTTCCCTTCATTATGTGACTGGGGCTGTTTTGCGCTGGATTAGCTACAAATCTCCC
ATGCAGCACATTCAGCATGCCACTAGTAGTTTAACTTCATTAATAATGGATGAAGAGATT
GTAATCCAGGAGTAAGAGAGCATGCAAGAATACCATACACAGGGAGAGAGACCGGCAGGG
AGAGAGGGCACCCCTCTTCTAAAATGAGATTTCTCTCTCTCTCTTTTTTTTCCAGGACAG
TCCTGTGATGGTGATA
>NODE_39_length_749_cov_6.459279
ATATATTTTTTCTTAATCAAGTAGTAAATACACATCATCCCCCCCGAGATAACAGTTAAA
CGTTTCCATTTGTGAGACTAAAGCAGAAGCAGAACAGAAAACATGATGACACAGAGAAAA
CACCTTGACGCTAGAAGCGACCTGGTTACAGGGTACATATATATACAGCAGTGTTATCAA
AGCAATATGGAAGATGTGGTTTTGGTGTCTTTTTTTTTGAAGAATACAGGGGGAACATTA
GGAGAAGCATGAGAGAGTCAAAGTGTCAACGTTAGGTGAGAAGAAGAGTGGAGGAGGAAG
ATGTTAGAAGAGAAGAAGAAATAAAAAAAAGTCTCATGCACTAGAGGAGAACACGCACTC
ACACCCCACAGTGGCAGAAGCGGTGTTGGCGGCAGTGGCAGTAGTGGTAGTAGTAGAAAA
GGCTACATGTGTAGGGCTAGAAACATTGGTTACATCGTGCTGTTGTTGGCTGGAGTTGGA
GGCCTGCCGCCTTAGAGCCCCCTGAAAGGAAGTTCCACTCTGGAACGCACTCACTACATC
CATCTGCAAAGAATCAGACAGCGTGACAGGAGAAAGCCCAGAGGAAATAAAACACAACAC
AGCCAGAGGAGAGAGAAAAGAGAGAAAAAAATAAAGAAAAGGCACCAGTAACCATAGAAA
ATGTCACTTCGAAATTGGATTTAGGCATTATAGTTAAAAGAAAGAGGGAAAAGGGGATGA
TTGGGTTTAAAGGCACTGATCGGAGGGAGCTGACTCCAAAGTCTGACCTCACTTTCACTC
TTTTCTCTGCAGAATCCTTCCATACTTCCAACTACAGCCATGCCAATAGTCTTTGAACAA
TCAGCTGCACTATCGTGCTTTCCATCCAATCCaattcacttgcttctcatcag
>NODE_40_length_383_cov_23.845953
CTTACAGGCATGAAGACACTTTTTATTACACCAAAAGCTAAATAAAACATAGCACCAACT
TGTCAAGCTAATATATCTCTCTACGCTCAAGTCAGAACATATTTATCTTAAAACTTTAAA
GAACAGCTGCATTTCATCAAACGGGAGCTTGGCCTTAAAACAGCGCTCTTACCACTCCTT
TACCACTCACAAATCTAAGAGAAGACAGCATATCTTTGATGCCAGACAACCCAAACGGCA
AACATAATACTGTCTGCAAAGTGTGAATATTTGTATCTTTTTTTTCCCTTCCTCTACTCT
TTTTTTCCTGCCATGCCCTGCTGTCTGCCTGTGTTGTTTTGAAGCGGTGAATAGATTTAA
AAGATGCAGGATGACAAGACAAAGAGCTGGGGAATAGCCCCTGGGCACTTGTGCTTTAAG
TCATGCCATTTCCTTGCATGGCAGGCAGCCCTAAATAAGTTACTTATAAGCATTTATTGA
TGCACAAGTGTGGCATCTGTTCCTAGGCTGCGGTTCTGGATGTAATA
>NODE_41_length_525_cov_14.360000
CTCTCTCTCTCCGTATCTCTGTGTCTATGCTCAGCCCATTAATTGTGCCCGAACAGTGCC
ACATGCCTCAATGAAAATAAATTGCTTTTAATTTAGGCTTTCCTTTTTGCCACGGCCGGC
ATCACTTAATTTCATTAGCTCTGAACCTGTAGAGCGCTTTTTCAAAAGCGTCATCTCATG
GACGCACTTGAAAATGAAAAGAAGCCTCTCTTTTTTTTCCCCTCCTCGCTCCCTCTCTCC
TCTCTCTGCGCTCCTCAATTAACAGAATCGTTTCCTTTCAACTAAAATGAATGTTATTGA
AACCAATTAGCATGGACTGGAAAATCTCTCGTTAATGAGGGGAGTGTGGGTGAGTAAACA
GGAATGAAAAGATGAAATTAGAGAAGAGGCTCTTCTTGTTGGCCTGGAATAATGACATGC
TTAGTCGCCTAATTGTCTGGTGAAAAGCACCGCTGCGATAGTAACAGATTGCGGTGTTCA
TTAGGCAGCAATGGGCCACCTGCTGCTGGGGCGGCGAGCCCGCAGTCCCCGTACACGTGT
TTATCCCAGGGGGCACTTTTTTTTGGACACGACGCTCACTATGAAAAGCAAATGAGCTTG
CCAATATGCTGCAATGTTGTGTCCTTATTGCCAAGGCACAGAAGCATGATATGTCAAATC
AAATGAAAt
>NODE_42_length_546_cov_12.166667
ATTCCCATTTATAATTACAGTCTTAACTAGTAAAATCACCATTAGTGATTATATTTGAAT
ATATAGACCTAATTTACTGTTGGACTGACAGACACTGCTGACACAAACAAACGTGACTAA
CCGTAAGAAAACAAGAAAGCCTTGTTTATGATATTTATTGCTACGTATAAATGTTTCTAT
TGACAACCTTGCTATTTCAATTTGACAGTGATTCTAGGATTTTCAATTAAAACTGAGCTT
CAATTAACATGAAAATTAATTTTACTGACTGAGGCCATGTTGTGTTTTTCCTCTTTCAGC
CACCATTCTGTCCTGTGGATGGATCATCTATTTAACTTATTACAACTCACGCAACATTGG
CCTCATCCTTACCCTCATCATCAACAGACTCTACAAGGATGGCTACATTCACATCGGTGC
GTTCATCAGGAGCTCTGTCACACAGTGATGAATAGCGAGGAGGAACGCTGCCAAAGCTTT
GAGTTGAAGGCGTTAACTCAGTCTGCTGAATATTTCATGATGAGTCAGGTTCTCTCAGTG
ATTATCTCCACAGAGTCTGAACAGCAAAGTGCACCCAATAGCAGATTGAATTTCTGTAGA
TAAATGGCACAGGAATTAATTTACAAAGCACCTTGAGGCCATAAATGCAAGTGTAACTCT
GGTGTTGTTATTTAGCGTGTGATTAGTTTc
>NODE_43_length_441_cov_25.380953
CACACCAGTTTAAATGTTGTTATTACCATATCAGCAGTGTGTGAGACTGCTGATGCAGAA
AAAAACTGCATGACTCTTGTCTTAAAAGAAATTGTATTGCCACACAGTCACGATATAATC
TCAGGTGAAAATTCTGTAGAACATAACAAGCTCAATTCTCAAGAAGTGTATTTTTGCAAA
AACATCAGATCTTTCTATTAAAGGCAAGTTAAAGCATGTTATTATTGTTATTATTATAAT
GTACTGAGGAGACTTACATAGGTAGGGTCTTAGTGACTTACACATGAAGGGCTTGACACT
GCTGTGGATGTGCTTATGCTGCTTGAGGCCCGAAGACGTTGCGAACGTCTTGCCACAGTC
AGAGCAGGCATGGGCACGAGCCCCAACGTGCTGAGAGCGAATGTGCCTCTGTAGGTTACT
GGGGTCTGTGAACACCTGCTGGGGGAAGGAACCACACAGACACAGGGGAGTTACTATCTG
CCTCTAAAAAATGTAAAAAAAATACAAGCTGACATTTGCTCAAACACAAAAATGCTCATT
TGTTAAATAGACCCCTTCAAAAGTCATCACTTtacctttgagcag
>NODE_44_length_583_cov_7.929674
CTCATCAGAATATGACAGGCTTCCCGGGGCTAGGGGGGCATCACCCTCTCTCCCACCATG
CCCACCTCCACCCTGGGGAGCTGGGCAACGACCCCGGAGTGGCACTCACTCCATTTGGAC
CAGAGCACATGGCACAGACAAATGCTCTCAAACTTAGCCCATCTCAGCACATTCAGAGCC
ATCCCGAAGCCCAGACCGCGGCATCTTTCACTTCTGCTCAGACCACAGTTGGTTTCCCCG
TGGCTCACCCCCACTCAGGCTACTCAAGCAGCAGGGACTTCATCCTCAGGAGAGAACTCT
CAGCCTCTGCTATGCATGCACTTGGCGACCAGCATAGTTCCGCCTCCTCCCCTCATCACC
ATGGCATGTTCATCTCCCCAACAGGTGCTTATGGGCACACGGAAAGTGGGGCCCATTCAC
TTTTCACTGGACTTCACGACCAGGCGTCCCCAGGTGCCCACCACCACCATGCCCTCAATG
GGCAGATGCGCCTGGGTATACCGGGGGACATCTACGGCAGGCCAGAGCACTTCGGGCACA
GGCCAGAGCACTATGGACCGTCTTCTCTCCACAGCTACAACTCCATGAACCTCAATGTGA
ACATCGCTTCTGCTCCTCACGGAGCCGCGGGGGCGTTTTTAAGATACATGCGGCAGCCCA
TAAAGCAAGAGCTAATCTGCAAATGGATtgaccaggagcagagtcagaagaagccctgct
cgaaaac
>NODE_45_length_491_cov_13.073319
TGCAGCATCTCAGTATGATATTCCCTTACTCCTTCATTGCATATTGTTGGTTGCATATTG
TTTTTCTTTTTTTGTCCTGCTGTGGTTACTGCCTAGGGCCTGCAAAGCCCTGGCCAGCAG
CTTTGTCAGGATGCTAAATGGAGGGCCGTGAGTTTAAAAACTTAAAGAGGCAGTGAAATA
TTAGCCAATGTGGGTGAGGAATGAGTGGTTGAGAACCGCAGCGTGTCAGTGTTAAATGGT
CGGACTCGGATGCATATAAGTTAGTCCAAGCATGAAGGGCAGTGGGATGCTCGCGTGGAA
ACGATGTCCCCTCCCCTCCTTCCCATCCCTCACCCCCTCCACAGACACACATTCACACAC
ATACACACTCGTACTGTCACACCCCACCCACACAGCTTTTAAGCAAGGAGCCCATCAGAA
ACTTGTCATTTCTCTCATTCACTCCGACAGCCTTGAGACACAATGCAGACTTACCTCTGT
GTTGTACACCCCATATATCAGAAAGATGAACAGGCCCTGCAAACACAGACAAAGAAAGAA
AGAGAGAGAGGGAGAGAGAAAAAGAAAGAAGAGGAGGACAAAGTTGTTACTGTTGTTTTC
TCTCTTGTCTTTAAAAAAAAAAAAAAAAAAAAAAA
>NODE_46_length_441_cov_10.489796
CTTTGCTCATTATCCTCTTTGCCATCTTAATGCGTGGCACTGTAAGTGCAGGTTTGTTTG
CCTCCCTCTCTGAAAAGCGCTGGATTTCAGATGTTAACCTCTTTGGACACCTCCATTAAT
GAGCGTTCAAATGCGGCTCTATGGTAAGGGTTGAGCTTTAAGTAGCACAGAATGAAAAAT
GATTTGTATTGATGCAAATCGTGTGTACGGAGTGAATTATACACAATTACCCATCAATAC
TGGCCAGTCTTGCCCACCCTCACCAACAAGATGTGGTTAACAGGCAGAAAATAAGATTGA
AATGGTGTGTAAAGAGTTGAAAATGAATTTCAATGCTGCATTTGTCCACAATTACCCCGT
CGTTCACACGTGTTTTATTGGGAGTTTTTTTTTTTCTTCAAATATTTCTCAAAGCAGATT
GGAAACATTCTTGGTATTACCCTCTTTCTTCAGAGAAGAAAGAATTAAGGATTTTGTGAC
AAAAAAGAGATTTTCTCTCCTGCTGGAGCGACGGAGGATAACATGGAGGCTCACAGCGTG
TTTGATTGTTAATCGTGGCACAGGGGCTTTAACTGCTAATGCTCt
>NODE_47_length_505_cov_9.998020
ATCGCACTATTGCTATTTTTAGTCAGATACAGGATCTAAATACTTCCTCCACTACTGCTC
AGAACTCAGAATAACAAACTTACAGTTCCACTGTCAACATCTCTTACCCTCCTACTTTCC
CCCCCATTCTCTTTCCAGTTTTCTCCCTCCGAGCTTTTGCCATCGCATCCATGTCTTTTA
TCACAATTTTGACCCACAGAAAGGAATTCTCACAAGATATCAAAACAAAAATCTATATTT
AATATGAGAGCAATTACAAAGCAAAGTTGGCTGCACAGGGCTGTTGTCACCAGAGCGCGT
GTTTTTCATCAAATAGGTCATTAGACGATGATGGATGTAAACCTATAAAGTATCTAAACT
GGACCTTTTAACAAACCACGAGCAACACTATCATTTCTCTAATAGAACCTGCTGACCGTG
TCATTCCCTCCTGCCATTTGTCATTTTTCCTTGTGAAATAATCAATATCTGGGCGCTTTG
AAATAAATAATATAAAAGTCATAGTAACCTACCCGAGGAGCAACAAAAATAGACTTATGG
AGCACTCAGAAGGCCTATATGGCCTCAGGCCAGTGTCTGCTGCATGTTTCTAATCAATGC
ATAATATGAATTGTGTTTTTTAGAGCACagactacaggattttagtttg
>NODE_48_length_391_cov_9.744246
GTAACATAATAAGATGTCTGCATAAACTCTGCTCTTTTTTGCCATTTCATAAGATTTCTG
CACAAAGCCCAGTGCTGATAATAATGTTTTAATTCCCTTGAGAGGCAGTAGGTCTTCTCT
GGTGCTGCCAGTGGTGTTAATGGGGCAGGAATGCAGGACGAGTGCTTTCCCACGCTGTTG
GTTTTCTTCTGCCGGGTGCGTTTGAGATGAGGCTCTGGGCTGCCTCGGCTCTGCTAATGC
AGCCAGAGTGCAGACAAATGGAAAGTGACACTTGTGTGTGTAGAATGGTATTTGTGGTGA
CGCTTTGACTACAGATAATAAAGTGTTCGCCCTGAGGTGATTTTGCCCGGCAAGCACCCC
AGATGAAACTCACTTACTCAGAGAGGGAGGCAGAAGAGACAGAGAGGGAGACAGAAAAGA
CAGAGAGGGAGACAGAAGAGATGGAGAGGGGGGATGGAGAGGCGGAGAGGGGGTGAGGAA
ACGGAGAGAGAGCGAAGCAAGAGAAGAGTACAAATAAATatagacaggaggtaaa
>NODE_69_length_552_cov_11.519928
TTTAGTATTTTGGGCTGTTCTTGTTTCTTGTTGTCCTGTGGCGGGCAGAAAGGCTGTGAC
TCAGCTGTTTGCATGCAACATTTGAGAATAATGGATGTGAAGGCACACCAAACACGGACC
TTTAAAAATGCATGAGCGCCCCCCAAAAACCTCCCTCTCCCTCCACAGAATAGAGCTATC
ACTGGTGCCTGTTATCTCCCCGAACCCCCAGGTAGAAAATGGTAATGATACCACTTAACA
TCGCTGCACATATGGAGGGAAAATGGAAATGCCAACAGCACCTCAACTATAAAGCAAATC
AAATTGAAATATTAATCCGCTGATTAATATAACATTATGAGAGCCCATTCTCTTTGTTGT
TAAACAACAAAGGGTTGCAAAATAAGCAACTGCCTAAGAGGTAAGGGGTTTAAAAGAGTC
CCACAGAGGTGCTGAAGCCCCTCTCAAACATCATTACTCTGCATAATGTATTCCCTTCCA
CAGTGCTGAGATTTGATATTGATGTTTACTCATTTATTTTTTAATTAACGTTCGTTGTTA
ATGAATTCTTTGATGAGAGGCATTTTGTAAATCATTATCCTTGGAAGAGGAAAAAAGGGA
TGCATCGCTCTTGCCCCTTATACTCGTGACAGAAGAAAAAATGCGAGGTGTAAGGGGAAA
AAGTTGCAGCAGAGAAGTAGGGTCATTGTTTAAagt
>NODE_70_length_651_cov_11.125960
ATTACCAGCGAGCGATCAAACTTCTCAGAAGAAGGCGCCGGAGCCTGGCAGGTGGAATAC
CTCTGTTTTACTGCAAATGTGACCATGCAAATCAGTCAGCTGGTGCAGAGCTCCAAGGAG
TTCCTTGTGAAAATTGCATAGAAATTTCTGAATAACGGAAGGCATGACACCTCTTTGAAA
AATGCAAAAGTGAACAGATGGATGTGTGCCACCAAACGCTCTCATTGCAGCAGGCTAATA
CTGCGCCTTTGACTGCGATCCGCGCTTGATGTTAGCAGTTCATCTTCCTCTATTGTGCTT
TTCCTTTTGGAATGGGAGAAACATTTTCCCTGTGGATTGGAAGGTTTTCATGAGCAGGCA
GATGGAGAAAATATTGTTGACATTAAACTGTTCCTCTTTAAGGGAATTGTTGTGACAAGG
TGGAGCTCCCATCACTCGAAATAGCAGCTGTGTGCTGTTTACAAAGGGGCCCAAAGCAAT
GTTTGTTTCCATTGAAACGGTGGCAACTTTTTCTGTCTATGTAATGAAGAAGCTCCTGGC
ATTATATGTTTGCTCTCACATCTACTGTCATCATAATACAATATTTTTGTAGCGACAGCA
TTAGTGTTGTTACAGTGTATTACAGCTTCTACTGGTGTTGTACTGTTTTCTTAATTATTA
CTGCAGCTTTCCTGTGTGTCTTTAGGTTTTCAATCATTTGAGGAACTGTAGGAAGATTAC
TGGGGTGGAGGGAGAAGCCATTTTTGATCAATTAATTAAGTGACTTAAAAAAAAGTGCAT
TATttcccccattaa
>NODE_77_length_603_cov_14.585406
CTTATCAACATGCATGTAAACTGCTCTTTTCTCCATATCTATTTGCATAAGATGAGAGAA
CTATATAGCTGTAACCAAATTATTCCTGCACATTTTTCCCCCCTTTTACCCCTCATCCAA
AAGAGGAGGCGAAGAGGGGAAACTGTAACTACCCTGATAGTGGTGTTAACACCCAGCCAA
GCGCCTCGACTCCCCCTTCTGTTCTCTCCCCCTCTCCCTCCATCTTCTCTCTCCTCCCCT
GTTACCCTGGCCTATCAGTGCGGAGCAGTGGTCTGTGAAGAAATTCCCAATATCTAAATT
TACACACTGTATCAATCTTGTTTAATAGACTGGAAAGCTTATAGCCGCCATGGCAAGCCG
GCAGAGAGGGCAGCGGTGATAAATTGTCGGTGTGCAGGCGACAGCCGCCCGTGATGTATA
ATGAAATATTTATGATTTATCCCAGCTAATAAACTGAAATGAAGTGCATGATGTATGGGA
ACAGATGGGCCCTCTATTGATGCTGAGGTGGAGAGGCAAGAGGGGGAAGAGGAGACAGGA
AGATAGGTGGAGAGAAGGAAAAGGAGATGTGATGAGAGATGTTTGAAAGGTAGTGAGATA
AAAATGAAGGGTAAGGATGGGACTGAGGAATCAAAAAACATAGTTGTTTGTGTTTGACAT
TCGCTGGAACAGGGAAAGCGGGAAGAAGGAAGCATATTAGTAAgatggatagaaggatac
agggttggagtagagaactaatgagat
>NODE_78_length_145_cov_6.213793
TAGAGACATGAAACTTGTGTCTACCCCCCCATTTGCTGCCGCCGCGATCGCACTGAGCCT
ACTCCCGAGTCTCTACGACATCAGGAAGTGGGAGAAACCTGTGATTTTTTGCTGTATCTC
GGGACGGGAAGGTCGTAGAGACTCTGGACCTAGACCGGCGTCTTCAGCATAGCCAAATTA
GGTGGGGCAGGTGGCATTTCCAGGTGTCTAGCACGTCTGGTTCCGGAGATATTGGCCAAA
ACGTTCTCCCATTCACTGACAATGGGACGTGCATATCGCAGCCAGTGTG
>NODE_79_length_411_cov_10.968369
CTCTCATTAATCGATTGGTGACGGATGAAAGTCTGCGCCTCTCCACCATTCATCAAAAAT
TCAAAAAGGAGGGGGAGGGGGGGGGGGAAAGTAACTGGAAGTCTTAACTGGTGATAATCT
GAGCACTGAAAGTTTTCCAGCTTCTCTCATTTAAAAAACACACCCTGGTGTCTTTACCTT
GTTCCAACCCCACTGGGTAACCACGCACTCATTGTGTTTTCCTCAACTTGTTAAAACACC
ACATGGTACATTTGCATAGGATAACCAACATATAGCAAATCATTTGCATGCCTGAAAGTG
CACTTGAGTAACCGTAATTACACGTGACACCAATTACTCTGTTACTTTGTATTAAATTAT
AATGGAAAATTCCACTAGAGAATTGGAGCCTAATTGCATCTTAATTTGCATAATTTTGCA
TATTAATCACATCTCAGATGAATAATAAATTTCAGCCGATTTTTTTAATTTATGCATAGA
TACAAAAACAAGTTGAAAAATAATTTGTGAGTGAAAAAAAAAACAGGAACTATTACTTAG
AGCATTTGTGCTAAT
>NODE_80_length_594_cov_13.232324
CTAATTAATTAAATTAGAATACATTTTACAATGTATATAATTCAGTTCAAATTTGGTCCC
TGTCAGTCAACTGTGCTGCATAAAGGATATTATCTGGATTCTGCTGATAATACTCGCAGA
AGAAAATTAGTAGTATTTTTATATTCTAGTTTTGCTTGTTATCGCAATGCTTTTTCCACT
ACTGCATATTATTTTATTATTATTTTTTTAAGACTTCCACACACTTTCTGCGGCCTGTGT
ATAAGTTCATGCATAAGCTGTCTGCTGCCCCGACCCAACATCCCCTGCTGGCTCCCTCAG
AGCAGCTTGGCTCGGGCCGGTGGCTTCAACCTGCAGGCAGCCATAGGACAGCCCAAGCGG
AGCTGTCTGCCACTCCTGTGCTTCATTAGGAAACAAAATATAAGGTTTCCACTCCATTAG
GAATGACTTTAGGAGTGAAAGCACATAAGACGCCGACTCACCTCATCAACAATGCATTGC
AATAACGGCTGAGGATGAATGAGAGTGAGCAGAGAGGGGAGAGAGAAAACAGCATTAGCC
TGTATACAATGTCTTTACAGCAGAGTGGGAAGGAAAAAAAATCATTAATGCAATAAAATG
TGGTCAGATTAATCAAATGCCTCAAACTCTTATGAAAATATTACAGGCAGAGAATTTTCT
ATTACATCTAATGGTATCTAATCTAATACTGGCAGTTAAGGGCTTGGGCATCTATTTATT
GTGAAACACAATTTAGGa
>NODE_81_length_570_cov_14.217544
ATTTGGGTCAGTCCATTTTGGCTGCAGCTGAGCACCTCAACATCATCATTACGCTCCTTC
AACCCAACCTCTGCGCTCACCTCGCCTCGCCTCCTCGGACTCACCGACGAGCCTGCCAGG
CCACAAACAGCTGCTCGTCATCTGTCTTGTCACAACCTGTCCTGCTTTCGGACATAGGCT
TGCACATTTTTCGAGTTTTGGTTCTGAATTTCACCATGATCCGAATCAGAAATGAGACTT
TGTGTTTAAGATTTCACTTCCAAGCTCTCCCTGCCTGTGGGACCTGCTCCTTGGGCTTTT
CATCAGCTGCCATTTTCGACGGCATGCAGTAATTTCATGGCTCATTGCAAGCGCTGAAAA
CCTTTGAAACTGCAAATGTTAACTTTGCCTGGCCTGGAGCCATTTAGGAAGCGATTAATT
TAGCAAACAGAAGTGAGCCACTTTCTCCTCCTAGCCTGCGCATAATTTTTTGGGGCTTCT
ATCTGTATTTGAGTAAGAGTGAGCAATGTAATGACGGTTCCTGTAATTGTGGCAGTGTGA
AAATGGTTCCTACCTCAGCCCCCACTATCTCACTCATCTCTCCTGGCTGAGCCTCGACAG
CCTCGTACAGTGAGAGCACACGCAGATTGAGAAGAGGTGGAATCACTTACAACATGCTTG
ACCTTATTTCTTGTTGCGAGTTGTTAAAGCGTGTTAACAGAACATGTTTGTTTg
>NODE_86_length_404_cov_20.566832
GAGCCCCCGTTCCCTCCTCAAACCTTCGTCTTTCATTCAACGTCGAGTCCTTTCAAAACA
AGGTGAAGTTCAGCAAAGTTTCTCTGCAGAGATGATCAAACAGTCACATCACTAATGGCG
ATGGGTGACAGGGCCAGTGAATACAGATCAGCTTTAATTGTGGTGGGTCTTACTGCCACT
GTCTGTCAATCTGAGCCTTTGAATTGGCGAAAATTTGCTCTGTTCATTCTGTTAAATGAT
GTATCCAATTAAATGCTTTAGAATTCATGATCTTCAGTCAAGGTTAAATGAAAGCAGTTA
CTCCTGTCAGTAAGGTGATTAAAAGCTGCCTACATCAGACACATTTTGTGCAAAAATTTA
AATTTGGGACTAAAGCATGAATCTTTATTCATTATGTGCAGTCCTGCTCTATAAATGTCC
AGCACAGTCGCTCTTAATCACCTTGTTCATTTTAAATCTCACTTTAGTCCTTTTTATTAA
AAGGCATCCTGGTATTTAAATTACAGTGTTTTACATATTCTGATTAAACTGAAGCTGATT
CAAAGAAc
>NODE_87_length_820_cov_17.803659
ATGACTGTCATTTCTTTTGAGAAATATACATATCCTGCTGTCAGCTAGCATAGTTGACAG
TTTATCCTTGAGCAAAAAAAAAATCTAGTGGATGGGAATAAGCTTGGCATAATGCATGAG
CGTTTGATGGTTTCTACAGTTAACTCTAAAGGAGAAGTGGGAGGCGAGATTCTGAGCATT
TCTCCCTTTTATCTCCTTCACAGGTGTCAAAATGGAAGAGAGCCTCCCTCCTGGCACCAG
CTTGAAATGCACAATCTGTAACTACACGGCAGATTCTCTTATTACATTCCAGCATCACAT
CATGTCTCACCTGTCACAGGCGGCCTTCAGATGCAATCACTGCCATATCAGCTTCCAGAG
CCACAGGGAACTCTTACAGCATCAGGACTTACATGGGCACGGCAGCAAACTTCACAGGGA
AGGCGACGGCACCGAGCATTCCCCCAGGGGTCCTGAGGAAAGCCTCCAGCAGCAGCAGCA
GCAGGCCCGCGCTGAGCTGGCCAACAGGAAGGATGCTCTGCTGGGAAGTCCCAAAGGGGC
CCTCAACAAGGAGACCAGCACAGACGGAGAGGCTGACAAGGCTGAGAAGAAGCCCATGCT
GTCTGTTCAGAAGGGAGAGGCCCACCCAGGCAGCAAAGCCAGTTTTTCATACACTAGGAT
CAAGTCTGAGCCCTCCAGCCCCCGACTGGCCTCCTCCCCTGTGCAGCATAACATGCCTAC
ATTTCCCATGGGCCCCTTCTTGTCTCAGTTTGCTTTCTCCCAAGACATTTCAGTAGTCCC
GCAGGCTTCTGAGATTCTGGCTAAAATGTCAGAGCTAGTTCACCGGAGGCTGCGCCATGG
AGGGAACAGCTACCCCCCTGTCATCTACAGTCCTCTTATGCCCAAAGGGGCAACCTGTTT
TGAATGCAATATCACCTTCAGCAACCTGGACAActacttggtccacaaaaagcactattg
taac
>NODE_88_length_505_cov_9.073267
GACGTCAGGAAGTGGGAGTAACCTGTGATTTTTTGCTGTATCTCGGGACGGGAAGGTCGT
AGAGACTCGGGACCGAGACCGGCGTCTTCGGCATAGCCAAATTAGGTGGGGCAGGTGGCA
TTTCCAGGTGTCTAGCACGTCTGGTTCCGGAGATATTGGCCAAAACGTTCTCCCATTCAC
TGACAATGGGACCTGCATGACGCAGCCAGTGTCATAGTGCTGAGGCCGAGATAAGTTCCC
GTAGGAGGCGGTTGAGAGCGCGTTTCAGACCGCTCTGAGTTGATTGGTATAGGTCTGTAG
TGACATTTTTTTGGGTCCCGTAGTATGGGCCAACCCTAACCCTAAGGTCTGGAATTAGGG
TTAGGGTTAGGGTTAGGGCTAGGGTTAGGGTTTCGGCCTGGGGTGAGGGTTTGGTAAAAC
GGTTAGTGCTAGAGACATGAAACTTGTGTCTACCCCCCCATTTGCTGCCGCCGCGATCGC
GCTGAGCCTACTCCCGAGTCTCTACGACGTCAGGAAGTGGGAGTAACCTGTGATTTTTTG
CTGTATCTCGGGACGGGAAGGTCGTAGAGACTCGGGACCGAGACCGGCGTCTTCGGCATA
GCCAAATTAGGTGGGGCAGGTGGCATTTCCAGGTGTCTAGCACGTCTGG
>NODE_89_length_595_cov_9.492437
ATTTGCAAATGGTCTCCAGGAATGAAAGTAATTGTGTCTCATTAAGGGCTACGAAGTGTG
ACAGTAGGCGACTCAAAATGTTTCACTGACAGAGGACAGAAAAATCTCTTCAAAAGCAAC
ATGTCTGGTACATTCTTGAATATATATTTTTTTTCATACAGCGTTCCCTGATACTGATAG
CCGCAGAAAAATTGGATGGAAGTACATGTTTTTGCGATTCATCTGTACAGTAATGCCTTG
ATATAAGCACAATGCACTGTACATGACATCTTGTGAAACACTTTAATAAGAACAAGCGTT
CAGAAAAAGACAAAGAGACATCCTACTCAGTCCTGGCTGCCTCCATCTCTGCCTGTTTAT
GATGAAGGGCTCTTTTTGGTGTGAGAGTGAAAGAGACAGGCTGGGCTGGCTGTCATGTCA
TAAAGGATGCAGTCAGAGAGAGCAGACATGATTTCATGGCTAATGATTCCTGCACTAATA
TCAGTGTGGGCTGCAGAGGGGATAACCAAGTTGAGCTGTCTTAGCTCAAATGATTCAATT
AGGCCAGCTGTCCCTATTTGTCATGGCTCAACTGGCTTCTAGATTACCTTTCCAGAGTGC
ATACGTGCCTCTGCATTGAACTTACCAGCTCAACAGTTTCACGGAAAAAAAAAAAGAAAG
AAAGAAAAGCAAGACAAATAGAGAGAGAAAGAAAGGAGCAGTGGAGGGGAAGAAATGAAA
CAAAGAatgcagcgataac
>NODE_90_length_443_cov_6.855530
CTGACTCCGCCCACTCAGACAACTCCCACCCGGGCTCCTCGGACGACCAGCCTCACCCCA
GGAACACCCTGGTTCCTTTAGACTGCCCTCCGCTGTCCTCCTCACACCTCCACAGCCCGC
CCGTCTCCCTTCCTCCATCCTCCTCCTCCTCCTCCATCCCTCCGTCCTCCCTGTCCCTCT
CCGGCGCCTCCTCCACCTCCAACCCGCTGCTCCACTCCCAGTCTCTAGCCGGTAGCTCCC
ACCTCCTGCCCAGCGCCATGCAGCAGCACATGGACCTACAGAGCGACGCCCTCAAGTCGC
TGGACCCCCACTACAACTTCAACCACCCGTTCTCCATCACCAACCTCATGTCCAACGAGC
AGAAGATGGACCTCAAGTCCTACCAGGACCAGGTCATGGCCTACAACAGCTACACCAGCG
GCTCCCCTATGGGGGCCAAGCAGATCTACGACAGCCCGGGTCCGGCCGCGATGGACTCCG
GCGCTTACTACCAAACTCTGTACAGCCGCTCGGTGCTGAACGCCTCCTAACGTGGACGCC
CGTCCACAGAGGTGAGCTTCAAGATGGAGACttcctaaaatggacac
>NODE_91_length_452_cov_28.019911
CACCGCAGTGGGTTTGGGGTGGAGAGGGGGGGGACAGAGCTGAATGGGGCTGCTCTTTTG
CTCGCTGGAAACGGGAGGGAAAAAAAGTACACTTGTTATCTTGTGAACCCTCAAACATGT
AAGATAGGAATCTCTTGAATGTCAGCGACAGAAATGGAATTAACAAGAGATCTTTTTATT
GTCACAGAAGGTCATTAGGCTGCCAATCGGGGTAATTATGGAAATGATCTCCCCAGCTCT
TTGGAATGTTTTCCTGCTTCCATAAGGACTTGAAAGTGTTCAATCAGCCTCTCTCGTGGG
AAAGTTCAGCCATAACTGCAAGTGTACCAGCAAAATCAAATTAAGCAAAGAGATTTCATT
AGTATTTATAGCCCCGAGGCATTTGTAAAAGTATGGAGCAGCAGAGTAATGTGGGACTGT
GGAGGGGAGAATTATTGCTTAATGACAAAGGCCATACCTAGAAGACATACACATAGATAA
TGAATAGGAGGCATTGATTGCATCTTTAAAGAGGATTCTTGAGGGATTGTAAAATATTGA
TGCTTGTGTGGCTGACTTTGGACTCCCGGCATGATGGGTGTGAGGGTGGTAActtt
>NODE_92_length_677_cov_16.475628
GTCATTAGCTGAATGCAGATATTTTAATTAGCAGCCCAATAACTACGACTTCAGTTTGGG
AGGCTTATTTAAACAGCACACTGAGCTGCTCATAATGGATTCATGCAACGTGGACGTATA
TGGAAATTCACAGATTTGCAGTGCACCGTGTTTGGTACTGTAGGTAGCTCTCTCTGACAG
ATGCAGATCCAAAACCTCAACTGCTTGTATCCTAACCAGCTGATCACAGGAATAAGGGTT
AAAGAGAAGAATGGGCAATGGGCCCCAGTGAAAAATCCTCACCCTCTGGCAGTGCCTCAT
GGAAATGCCGCAAACGCTGTACGGATTCAAACGTATCAGGGATTATTAAGAGACCTGAGA
ACAAGGTCAAAGACTTGCAGAAGAACACAGAGCAAGTTAAACTTAACTTCCACTTCATCC
CCGAGGCTCTGAAAATACTTAGGAGATAGTTGAGGCAGGCTCTGTTGAAAGCTCCCCCGC
CGGCACGCAAAGCTTTACTTTTGATGTTAATTCCTTGAAAGCTGTTTCTTTAGCTGGGGA
TTAGTGCATGAAGAGCTAGGCTTACCATGCTCTGGCTAATAAAGATGAAACATCTAACAC
AGGTACTCGTACATACACTCGCCAGGGAACAGTGCCTATAAAGTTGCCTTAATTATAGAG
AACTGACTTCGCTTCAGTAACTATAAGAATAGGACGACATTTGTAGTTTGAAAATACTGT
GGTATTAAATGTTGGAAATCCTCTGTATTCTTTGGACACAAGTCATGAGGTAAAATAATG
AGTATATAGGCACATCACTTTCTCAGCTCATGTGAtcaaag
>NODE_93_length_888_cov_27.140766
GTCTTGCGCCGGTCCAAGAATTTCACCTCTAGCGGCACAATACGAATGCCCCCGGCCGTC
CCTCTTAATCATGGCCCCAGTTCAGAGAGAAAACCCACAAAATAGAACCGGAGTCCTATT
CCATTATTCCTAGCTGCGGTATTCAGGCGACCGGGCCTGCTTTGAACACTCTAATTTTTT
CAAAGTAAACGCTTCGGACCCCGCGGGACACTCAGCTAAGAGCATCGAGGGGGCGCCGAG
AGGCAGGGGCTGGGACAGACGGTAGCTCGCCTCGCGGCGGACCGTCAGCTCGATCCCGAG
ATCCAACTACGAGCTTTTTAACTGCAGCAACTTTAAGATACGCTATTGGAGCTGGAATTA
CCGCGGCTGCTGGCACCAGACTTGCCCTCCAATTGATCCTCGTTAAAGGATTTAAAGTGT
ACTCATTCCAATTACAGGGCCTCGAAAGAGTCCTGTATTGTTATTTTTCGTCACTACCTC
CCCGAGTCGGGAGTGGGTAATTTGCGCGCCTGCTGCCTTCCTTGGATGTGGTAGCCGTTT
CTCAGGCTCCCTCTCCGGAATCGAACCCTGATTCCCCGTTACCCGTGGTCACCATGGTAG
GCACAGAAAGTACCATCGAAAGTTGATAGGGCAGACATTCGAATGAGACGTCGCCGCCAC
GGGGGGCCAGCGATCGGCTCGAGGTTATCTAGAGTCACCAAAGCGGCCGGGGCGCCCCGA
GGGGCCACCCCGCATGGGTTTTGGGTCTGATAAATGCACGCATCCCCGGAGGTCAGCGCT
CGTTTGCATGTATTAGCTCTAGAATTGCCACAGTTATCCAAGTAACGGTAGAGCGATCAA
AGGAACCATAACTGATTTAATGAGCCATTCGCAGTTTCACTGTACCGGCCGTGTGTACTT
AGACTTGCATGGCTTAATCTTTGAGACAAGCATATGCTACTGGCAGGATCAACCAGGTAG
CCCAGAAGCGTGCGTGCGGCAGCGGGAGGGAGAGAAGGGAGGAGAGCCAGCCAGGAAAGG
CAGGCCATCCCC
>NODE_94_length_826_cov_11.347458
ATTGGCCGGCGGACTACAAGTAGATTTATAACCAGGAGGTCAAAGGTCAAATGAAACATC
AGAGGGTCGTCTATCTGTCCCACCTGTTAGACATCAAAGAAAAACCAGCCGCACTGCTCA
CAGCAACTGGCATTTAAAACAATTAAGTTTCCTGTCAAGTCCCTGTGATGAATTATCCGG
AAGCTTTACCCGCTGTAATTCTAAATCTTCCCAACAAGTGCCTTTGTTGTAGAGAAATTA
ATGAAAACAAGATTGTCTTTCATAGGAGCTGATCTAACAGCGCGACAGCCAGCTGCTCTT
CTTTGGGAATAAAAACAGTCAGCATTAAACACAGCTCACACAAAATACTTTTTTTTCCAC
CACTCGTGTGGAAAACAAATCAGGCGGCAGGCGCAGTGGCCATCTGTTTTGTTATTTGAT
ATGTGTGAATACATGTTGTAATGACTTTGTTTGTGAATCACTCTGCGCGGCAGAACACAC
GAGAGCTCTCGAAGTGCTGGAGTGTTCAAAGCTAATCATATAATTGGACACAATAGTCGA
TGACAAATGGAGACGCTTGGAGCCAGCCAGCTGGGGAAGTGAATATGTAATCATTGTAAA
ATCATATCATTTTTGCATATTTGAAGACAGCTTAATAGAGTTTGCGTGTCAGCACACTAT
CAAATGATGATCAGAGACAGTGTTGCTGTATTTGTTTTCCGAACCGCGCTTTGTTGGACC
ATTTATCTCCATCGTGATTAAAAGTGCTTCTCAAGAGTTTGTCTGCTATTGGTTCATTTG
TGTTTCATTATGTTCTGAACGCTGAAAGCAGATTTGGGAGAAATGACCGGTTGGAATTTT
CAAAAAGTCCTATTATACCGAAGTAAacagcctacaggggcacctgtactccagaaggta
cttctgcagtagccagggggtatatatggagggactgcggagaagctcatctaatatgga
aactaaaaat
>NODE_95_length_568_cov_13.517606
AATATCACTCAACCAAGTAATTCTCTATAGTGTTTGTGAGTTCAGAAGGGCCATCAAATT
TCATGTAAAATAAGCTCTCATGCAGGAGGAGACACTCATATTTTACGTCTAATTCTGGAG
GAGAAGATGTATTTCTTACTTCCCCAGGAAGCATGATTGGTGTGTGTCTGTGTATCATGA
TGAGATCACTTGGCGGGGCTGAGGATAAAATGTCGCTTAGGATAATGTGATTGCCCTTAA
GGTACAAGGAGGTGAATTATATTCCCTGATTTATAATCTGAAAATTAAAGACTCACTCAT
TTTCTAATTTAATTCCACCTTCAATGGAACAATGTTCACTCTGAGCCAAATTGGCGAATA
ATGTTACTAATTCAGATGCAGATGTAATTTCTATTCGGGGGGCTGCGGCGCGTGGTGATG
AACGAGTCCCGGATGGATCGTTGCCACTCCTATCTCCCCGTCTCGACAATTCCCCAGCAG
TTGTGATAATAACCTGAGCAATAAAGGAGGGATAGGCAGTGCTACCCCGTTCCACTCCTC
ATACCCCAAGTCATCTGATACTTCATCTAATAGTATTTCTGTCCTTTCCTGTGTCACTCT
GTCTTAGGGCAGCTGACACTGCGCTCCTTCCATACAGGAAAACAGAGTGCGGCGAATATT
ATAGATGTAAAACTGCATTAACATGAAGACTCTTAATAACCTGCATAATTAc
>NODE_96_length_405_cov_11.829630
GTTAATTTGCACTGTGACTGCTAAACAAGTTTTTTTTAATAGCAAATTTATTTTATAATA
TAATAAAGACTGCTGGTTAGAGGTTTGACCATTTAGAGTAATGCTGTAATGTAGTTTTAG
TGTACTTGTGACATTTAGACTTTTTGTAATGCGTCGTCGTGTATTTTAAATCTATTACAT
GGCAAACAAAGACCTGAAGTTCTACTTGCAGTAATTGTATTGCAGTATCTGTTAAAACAT
CTCAGTCATTTCCTTCTAATCATTTGGCCCTAGTGTGTGATATTGAAGTGTGTATGCCAA
GTTAAGATTTCTAACCCTGATTGTCGTTTGTTTCAGTACACGATGGGACGTGTGATCAGG
GGACAGAGAAAAGGTGCGGGCTCCGTGTTCAAAGCCCACGTCAAGCACAGAAAAGGTGCC
GCTAAACTCCGTCACATTGACTTCGCTGAACGCCATGGTTACATCAAGGGGATTGTGAAG
GTAACTTGTCGACCCTGACGCATCTTAGTCTTGCCATTTAGTGTAAGTGGAGCATTAACG
TTGTTTTCc
>NODE_98_length_489_cov_14.310839
CTTATTCACACACACTCATATTCTCCCTCTCTCTCCCTGCCTCTCTTTCTCTCCCGCTCT
GTCTCTTCCCACCCCCTGCCACCCCTGCTGCCCATCTCCCTCTTGCTCCACAGACACGTG
ACGACTCCGCATGATTATTGGCGCAATCACTCATGTAACAGCCTGCCCAGCTTTCCGTGG
GGGCTCCAGTATTTGTCACTGTCACTTCCCCAAGTGCTCCGCCATTGTCTTGGAAATTGT
ATGTGTAAGGCAAGAGATGCCTGTGACCCACTTCGACAAGGGAGCCAGCGATGTGAGGGC
GCTCATCACACAAAAAAACAGCAGTTTGATGTGTCCTATTATGTGTCCCAGCAAGAGCCA
TAAATAATTGTGACAAGTTTTTTGTTGCGCGTGAAAGTCCTTGACTCTGCCTCCTGTTCC
AGCACCTCCTCTCTCGTATGGAGACGCTGCCAAGCACCCCCGATGATAGATGGCACGGTG
CAGCAAATGACAACGGGATAGATTTTTAGTTTGTGCTTTGGAAGGGATCAGTAATGGTGC
TTTGCTGTACAAAGCAATAAAAGAGAAGGACAAGAGACAGAGGGGGGAGAATGAGGGAAA
AACAAAaaaaaagaaagatccatcgatggtgaa
>NODE_99_length_441_cov_18.775511
ATAACAGGCTAATGACGGATGTAAAATGTAATTTAAATAGGATGTAATTTTATAACTTGT
TGCTTCAGGAGGTTTTTTTTTTTTTTTAAAGTAACAAGAACACAAATAAGACAGCAAATC
AAATTAGTTCTCAGCATTTTAGGCAGTTTATTTGAAAAACACATACAAAAAGATCATATA
CAAGACAATAAATAAAAAAGAGACAGAACAGTTTGGGTTAAGCTATGCAACTTTTTGCAT
CATCATTAGTAATAAATACAGTACAAAATCCACCCAGAGTGAATCTAAAGATTTTCCACA
ATATTCACTGATCATGTTATTCTTCATTATGATTTAGCTATTGCTTTCATATTATTGATA
CATACTTCTACTTTTCTATAAAATACTCAAGATCATAAAACATTGCGCGGTTACAGCAAA
ACAGCAGTGTGTTGTACAAAGATGGCCACTTCCCTTTTTCACTGGCAGGTTAATAATCAA
CATTTTTTCAGCAGCAAAGAAACATCTGAAATATTCAAGAAGGTACAGCATCatattaaa
cacatctacagagctactcccacatacacataggaaaacctgaga
>NODE_100_length_952_cov_7.611344
ACGTTTTGGCCAATATCTCCGGAACCGGACGTGCTACACACCTGGAAATGCCACCTGCCC
CACCTAATTTGGCTACGCTGAAGACGCCAGTCTCGGTCCCGAGTCTCTACGACCTTCCCT
TCCCGAGATAGAGCAAAAAATCACTGGTTACTCTCACTTCCTGACGTCGCAGAGACTCGG
GAGTGGGCTCCGTGCGATCGCGGCGGCAGCAAATGGGGGGGTAGACACAGATTTCATGTC
TCTAGCACTGACCGTTTTCCGACCCCAGGCCGACATCCTAACCCTAAGCCTAACCCTCAT
TTCAGGCCTTAGGGTTAGGGTTGGCCCATACCACGGGACCCAAAAAAGTGTCACTACAAA
CCTACACCAATCAACTCAGAGCGGTCTGAAACGCGCTCCCAAACACCTTCTGCGGGCACT
CAGCACTGTGAAACTGGTCGCCTTGTGCACGCCCCATTGTCAGTGAATGGGAGAACATTT
TGGCCAATATCTCCGGAACCGGACGTGCTACACACCTGGAAATGCCACCTGCCCCACCTA
ATTTGGCTACGCTGAAGACGCCAGTCTCGGTCCCGAGTCTCTACGACCTTCCCTTCCCGA
GATAGAGCAAAAAATCACAGGTTACTCCCACTTCCTGACGTCGCAGAGACTCGGGAGTGG
GCTCCGTGCGATCGCGGCGGCAGCAAATGGGGGGGTAGACACAAGTTTCATGTCTCTAGC
ACTGACCGTTTTCCAAACCCTAACCCTAACCCTAACCCTAACCCTAATTCCAGGCCTTAG
GGTTAGGGTTGGCCCATACTACGGGACCCAAAAAAGTGTCACTACAAACCTATACCAATC
AACTCAGAGCGGTCTGAAACGCGCTCCCAAACACCTTCTGCGGGCACTTATCTTGGCTCA
GCACTTTGAAACTGGTCGCCTTATGCACGCCCCATTGTCAGTGAATGGGAGAACGTTTTG
GCCAATATCTCCGGAACCGGACGTGCTACACACCTGGAAATGCCACCTGCCCCACCTAAT
TTGGCTACGCTGAAGACGCCAGTCTCGGTCCCGAGTCTCTACGACCTTCCCTTCCCGAGA
TAGAGCAAAAAATCAc
>NODE_101_length_431_cov_10.914153
CTCACTATCTTCCATCTCTTGTACATTATTTTCTGTTCCTTGTTACTTCCTTGTTCTTGA
TGCATGCTCCTTTGGCATGAAGGACCTGAATGGCAGTTTTGATATGTCTTACCAGACCTC
TCTTTCAGGGCTTGTGCAACTAGAGGTCACCTCTTTTGTTTTGTCCTTCACAGCATGCCT
CTGTGATATACAGAGTTGTCTCTGACTCCTTATGTCGCGTCTTCTTCTGTGTAACGCATT
TTGGCTCCTATAGCCAATAAAACAATCCCCTGCCACTTGTTCCACAGCCTTTTTGTTGTT
TTGTGTACTTTGGCTTTGTGCACAATCCCAGTCCAATGCTAGTGATCTAGCTTTGCATGG
CATCGTGTGTTAGCTTAGACGTGTGTTTGTAAAGAGGGATGTTCTCTTTTTTCCAGCAAA
GATGTCACGGAAATTAAGCTTGCCTACTGAGCTAAAGCCAGACTTGGGTAAGCCTTGACT
TCGTGTATCCAAACAATTTGTATGAAATGCAGTATACTTTCGCCACTCCGACTGGACTCC
ACCACATCCCATAAGTCCAGTTTTATCTGGTTATA
>NODE_102_length_507_cov_19.583826
CTCTCTCTCTCTCTCTCTCTCTCTCTCTCTCTCTCTCTCTCTCTCTCTCTCTCTCTCTCT
CTCTGTAGCCTTCAGCCTTTCTCCCTCTCTCCCATCTTCTGGAACTCACGCCGCGGTCAC
GCCAGGACTTTTCCAGCAGGATTACAGGGAACGGTTCCGAGCTCACACGGCTTTGGATCT
CGCGCCCGCTGACCGACCCACCGACCGACTGGCATTCGTGGCATGCCGTCGGAGGGCCCC
CGCCGGCCCCGGCCCCAGCGCCGGGCGCTCCAAGCGGCTGGTTCCTCCACACCTGGCAGG
CCCGCAATTTCTTCTGTGGCCCGACTCAGAGTACCGGAGCGGGGAGGCTCCTCCGGTCGT
CGGCCCTTCTTCCTCAGAGGCGAGACCGAGACGCCCCGTCTGCCCCAGTTTGCCCGACCA
CGGAGCCCGTCGCCGGGTTCGTCGGCCCCGACCGCCCCCTCCCCGCTGAGGAGGTGGCGG
GGACCGCGTCCCGCTCAGGCGCCGGATGTCTCTCCGGACAACACGGCCATTTCTCCAGCC
AAAAAGCACAGGGCCCCACGCCCGTCATTCTCTGCCACGCTTCGCACCCGGTCCCGACCG
GGTGCCGCGCAGTCCACGCTCGCGTCGCGGCAGGTCGGGTGGGGGGGTTTC
>NODE_103_length_534_cov_16.205992
AACAAACGGGGATCAGCGTTTTCTTTTTTATTTTGATGGTAACATTTCACCTAATGATGA
AGAGCGCATTTTCCACGGTGTAAAGCCCACCACGCAGATGATCCCACAGAATGAGCTGAG
ACGGATTCAGGCTCCGCGCCTCAGTGTGTGGAGCAGCTGACTCCCTCTCTCCACGTCCAG
ATGGCTCCTGCACACAGATTTGCATTCATTTTCCTTTAATATCTTCTGAAATAGCGGGGC
AGCTGCATTTGTTGTCAAATACGGTTTAAAACTCCCTTTCAGGACAGCATCGTTACCTAC
GTGACGGGTGTGGAGATCCATTTTCCCTCTCCAGTCAACAGTATCAGATCTAAGAGGATT
TGTCTCAAAGTCTCCTAATTTGATAATCAGATTTAAATCGCCTTGGTGCGTGTAATCAGG
GGTTAAGTTCTAATAAGCGACTTGAAACTGTGCAAAAAAGCAGAGTGAGTTCTGTGCAAA
AAAGATATTTGCAATCTCGGTAGAACAGACAAAAAACATCTCCAACATGCGCCTCGGTTT
GTCTCATGTAAGAGAAAAACACTATTAACAAAGAGCCCCTCTCTTTCCTTTGACTTTTCC
CTGGTATTTTTTTTTAATTAATTAATTTATGCTTGCCACAAATTGAAACTTGGATTTCTC
TTAAGTAATCATAATAAt
>NODE_104_length_294_cov_12.074830
GTGATCAGAGAGCCGAGAGAGAGAGGGGACAAGTGATCAATGAGCGTGAGTGAGTGAGCT
GAGCAAATGCCATTGTTATTCTGATCTTTGAAAACACACTGAGAACAATCCACATTGTAC
CTGCAATCTCCACTCCAAAGTCAGCATGGAGAGGCATGACACAAAGGGCAGCAATCCTGT
GACAGGCAAGGGTCAGGCCAGGGTCAGGGAGATGGAGGTGGGAGGCGGTGGTGGTGGTGG
GGGGGCAGACCGATCCAGATCGCCTCCACGTAACGCCGTCATTTCCACATTTCCTCCACT
TCCTCCTCCCCGTGCAGGTTGCTAATGAGAGTTGCCAAAACAAGGAGACAGCACGGAGCG
ATTATTGCTCTGACCATTTCACCCCGACCTGATGTTTGCATTGAGAGTAAttagtattga
ccgagtctacctggtgta
>NODE_105_length_712_cov_15.032304
CTTTGCCACTCACAAAGACAGCAAAAGATTTCTAATGAACAAATCCTTAATAAATGTTGC
AGATCAGTCGCTTCCCCGCGAGTTATAATACAATAAACAGAACATTCCATAAAAGTATCT
AACTGAAAAACACTGTGTGGGAGAGAGCAAGGAAGAGAGAGACACAGAGAAAAAAAAGAA
TATGAAAGACCCCAATTCTCTCAAACTCCATAATAGTGAAATGAGCACATATAAATGTGT
TAAGAGTATCTCTTTGCATCTTGTATAGACTGCATGTATTTAATCTGTAAAGCTTATTAA
GGCCCTAGTCATTGCTATGCAAAGCAGCACCCAGTGCTTTTCTCTCGCTTTTCAGCCGAG
TGCAGTGTTTGGCCAATAGGACTGGCCCCCCGCCTCTCATTCTGCATTCATAACATGCAA
CATTTGCACAATGTATCTCTCAAAGGCCCTGAATAGAAGGCCTTAATACTCATGTAAACA
ACTGCAAACCAATTACTTAATGAATCGGGCCCACACATAATGAGGAGCCTCACAAAGGGC
TATAAATGCATTTTTTGCACCAAAGCCTCTGCTTTAAACTACAATCCCTCTGCTGTAGTC
TAGGCTTAACTGGCAAATCATAATTATTGTCTAAGACAACAGAGAGGAAGCCATTTTTGT
ATTTTGAGTCCAGCTCCATCCTCCTTTTGAAGTCACTCATCAGCTCGCTGACAAAATAAA
GCAAATAATTAACAAGTAGGATGGAGAGGGGGGGAGAAGAAAATACAGGAAGACAGAGAG
GACGAGGGGCAAAGAGATGGAGAAAGGGCAAGAGAGTGAGAGAGAGAGTGAGACGCAGAG
AGAAGAGAAAGGAGAg
>NODE_106_length_635_cov_8.425197
ATTTCGTCTGCCATCGTCTTTGTCATTTCGCTCCCTCGTCTGTCTAAAACTGGCACTTTT
GTTGCATTCCAAGAGGTTGATAAATCAATCCATCAAAAAATTCTTTGCGGTGAAACTCAA
TCAAGAAAGGTCATGTCGGCGGGAAAAGAACAGATTAAATTAGCATTGAATTAGACATGG
AAAGTGAGCTCTGTCAAAACCATCACTGTGCTCAGCACAATTAGAATATGTTAATTATGC
ATTTCATTAAGGGGCCTCAGCGCTCTTTGAATGTGAGATGAAATGTCACTGGTGTAGGCA
GCCGAAAAATGGAAGATTGCCAGGCACAACTTTCTTTGTGCAATGTGTGACACCTTCATT
AACATCAGGGATTGCTAGTCTGATTAGACTTTTTGTATTAGTTTAAGCCTTTAGGCTTTC
AAATGCTATGCCTTTTTTCTCCATTTTGATGTGGCAGCTCAGACCCTTCTCCATTTCCAA
GCAGATATTGTCTATGGTTCAATTCTTTGTTTAAATTCTCCGACATAATGCCATGACATT
GGACGTAACATCTCATTGTCTTTGTGTAGATGACGGCATTTACCATGTCTTTGTTTCACA
TAATCTCGGGTCACTTTCAGCAATGTGAGACTTGAAGAGCCAAATTCCCACAGTGTGTGT
TCAGAACGAGGATATTCAGGGTAGCATTCGAATTAAAGCACACATGATGATGACAttaac
tacggacagttacagtggcgctacatataaagacaaaatgcagtttcaactttataccg
>NODE_107_length_558_cov_11.532258
CCATCACCACCACAGAAAGACAAAAATATTAAAGTGGCCTCCTCGAAAGTGGCGGGGGCA
TATGCACAGAGAGGAGAGGATGCCCCCAAACTACTTTGGTTACACAAACTTTGTTTTCGG
CCTCAATGCATCAGAGCTCTCTCCATCCGTCTGCCATCTGCTGCTGAAGAATCTGTTTCA
CTCGATGAGCCAAGCCCAGCCTTTATTGGTCCTAATGGCACTATCAGCTGAGCCGCCAAA
CCCAATTACCTTTTAAAAAGGGAGGCCACCCCAGCTAATCATGGCTGCCTAACCTGATTT
GCCTGTGATGAAGAGACGGGATAAAGAGCAGTTAATGGAGGGAGAATGATCTCACAAATA
CAAAAAACTCAATTCATTTCTCCGGGAGAGCAATCTGTCCGATTCAGCGGTAATGGAGTG
GAGATTCATTAGTCCTCAGGCCTTAGTAGTAGCACCGTCCCCTTATCAACTGAATGACAA
AAGAACATTCAGTGTTCTCCGTTTATAGACTTCATTTTGTTGGGAAGGCACACAGAAAGG
TGACAGATTGGTAGCTGAGGCTAGATATCAAGATTGAGTTTCTGCACCTTTTCAATCCAG
CATCAAATCACAATGCATCAACAATTACAAGGACAGCAACAGCTACACTTGTCACTTCTT
AAATGATAAAAGACTtgcattcattgcaattcgtgtcatata
>NODE_108_length_417_cov_8.235012
ATAACTGAAGGCTCTGCCTCCCATTCTACTTCTAGAAACTCTGGGAGCCACAAGTAGACC
TGCAGTCTGAGAGCGAAGGACTCTGTTAGGATAATACGGTACAACAAGATCTTTAAGATA
TGACGGAGCTTGGTCATTAAGACTTTTATATGTTAAAAGCAGGATTTTAAAATCTATCCT
GTATTTTACAGGAAGCCAATGAAGAGAAGATAATACAGGAGAAATGTGATCTCTTTTACT
GGTTCCTGTCAAAACTCTGGCTGCAGCATTTTGTATTAGCTGGAGGTTTTTAAGAGAGTT
ATTGGGACATCCTGATAATAAGGAATTACAATAGTCCAGCCTAGAAGTTACAAATGCATG
GACTAGTTTCTCAGCGTCACTCTGAGACAGGATGCTCCTGATTTTTACAATATTACGTAG
ATGAAAGAAAGCTGTCCTACAGATTTGTTTTATATGTAAGTTGAACGACATATCCTGATC
AAAAGTAACTCCAAGGTTTTTTACAGTAGAGCTAGAGGCTAAGGCAATGCCATCTAGAGC
AACTATCTGGTTAGATAGTGA
>NODE_109_length_505_cov_8.578218
GTCACCTTAGAGTATTGCAGGCCTGCTGAAGCACTCCACTCCTCGGGAGGAGAATGTCAG
CCCAGGCTCGGGGCAGTTTTGACAAACAGAGTATATATTGATACATGATAAAGTATGCTA
GAAATCACCCGACTGCTGAGGGCTACTATAGTTTTAATATCATCATTTGAATTAACAAGC
ATTCTGTGGAGAAATAATGAGCTTTCATTATTCAGAACATCATCCTTACCCCGGCGGAGA
CTCGCAGGGCTATTAGTGCTTGAGAACTTAATGAAAAGAAGATAAAGAAGGTTTGAGATA
AAAGTTTGAATGGCCACACTCGGTAACCAGAGTTAAAATTTAATGCGGCCCCAGTGGATG
ACGGATGAGCTTCTTATCTGGGGCCTGGGGAATGGGTAGACAGGGGATCCGCTTTGGAAG
GTGCCATTCTGGGGGAGGTGAAGAATGTGCACCCCTCCCGCCTTTTCTGACAGGCCCAGT
GTGCTGTGCCAACCCGGGTGGACCCCCCACCCCACTTGCTCAGTGATTCATGCCAACCCA
TAGATAGCTGTATGTGTCACTGCAAGAGCACTTTCAGATCCCAGACCAAAAACATTGTTG
CTTTGCCAGAATGATATcccattaaattaacttggatttgattgcaaaa
>NODE_110_length_567_cov_7.560846
ACTGGTGTTCAGTGCAGGTGGGAGCAAAGCTAATAAGTGCGGCTGACCTGCTCGCACAAT
TAGATTAGCCGTGACCAGGACTTACCTCCGGGTCTGTAAACAACATCGTCCTCTGTAATG
AAAGACGTGATTTCTCCGTTCTCTGTGCGCTCGTAGCGTGACTTCTTCTTGGGCATCTTC
TTTTTGCCCTTCTTGCCGGCCTCCTCGGCCGTGCCGCTGCCTCCACCAGTGCTGCCATTG
TCGTTGTCCTCGTCCTCGCTGTGCTCGCTCTCTGCATAGTTCTTGGCTCCGCCCTCCAGC
GTGCAGCTGCGTCGGGGCCTGGAGCTCTCACTTTCACGATCTCCCCGGTCCCCGTCCTGC
CGACGGGACTTACCGGCCTCTCTTTTGTCCCGGTCCCTGTCTCTGTCCCTGTCCCGCTCT
TTCTCCCGTTCCTTCTCTTTGTCGGCCGTCATGATCCGCCACGTGCCTTCCTCAGTCCTC
TCACGGCTGGGCCTCCGTGAAAGGTAGACTGTGAGCCTGGGCTTCAGTCTTCTGAATTTA
CCAGTCAAATCCAGGGAAAATTTGGCCACACCAACAACCCCAGTGTTTCAGAAAAGCTGT
GGAAGAGGAAAAAGAAGGACAATTAACATAAGCGTATGTCAATAACCATCATCTTTACAA
TACAGGAGCTGCATGTTCTCAGTTAAATTGCTGTTTTGTACTGTAGGAGAt
>NODE_111_length_468_cov_12.160256
TTCACTCCAAATTAACAGCGTTCATTCTGAGGTGGCATGGATTTAAACACCCGTGCGATT
AAAGTCACACTAACACGCAACAAAATATTTCGTTCGCTATGAAATAAGTCGCAGGCCTGT
AGTCAAAGTTAAAAGCAACTTACTGCAGCAGCTCTCTGTCCTCCGCACCAACCCGACTAC
ACAGTCCGGAGAAAGGTACTGCATCCTCACTGCCACAAAGCCCTTTCTTCCTCCGATAAG
GGGAAGCCAGCAGCTGCGATTCCGGACAGTTAAGATTATATATGATGTGTATATATCGAA
GGTTTGTCAGCTCTTCCAGGCCATAAAACCCACTTAAATGACACCACGTGCTTCCTATGC
ACCATTCACAGGCCCTGCTTGGGGCAATTGGCATATGTAACCTTGTAAACTTTAAAATAC
CCTAAAAGAAAGACATACAAAAAGGGGATTGAATACATTGTCCACGCATAGGTTAGGCCT
AACAGAGCGCAGAGAAAGTGGACGCTGTGCTGACCGGTCCACATAACCGTCAAGGAAGTT
CAATAGGAAGCTATTAGTTTGAGAGGTGAgttgatttttattttctttaagtagtgctag
agagaaattacc
>NODE_112_length_420_cov_12.473809
TTCTCTCTCTCTCTCTCTCTCTCTCTCTCTCTCTCTCTCTCTCATGCTGTACCCATTCTT
CTTACTTTGAAACATCCCTCTCTTATCACACCTCTCCTCCTTTCCTCCCCCTCTCTTTCT
CTCTCTGGCTGTCTCTATCTATCTTCCCATCCCCCTTGGTGTTTTTCCCCCTCCCTACAA
TCAATGTGGCTTTTAAGATGCCTATCGATTTGTTCCCCTAGACAGGCCCAGCGCGCTGGG
GCGACACTTTGATTGCTGGGCCAGTAATTACTGTTATTATTTATGCATCTGGGCAAAATG
GCAGGACTTAACATTCACAGTACAAGAGGCCACAGGCAATCAACAGAGGTGAGCACCTGG
AGAGGGAGAGAGGGCCGGGCGAGCGAGGAGGAGAGAGAGCAGCATTGGCCCTGTGAGAGT
TGCACTCCAGAGATGAGCGCGAAGAGTGCAGTCAAAGATATTCACACTCACACACACACA
AACACGCACACACACTCCTGGGAGGGGATATGAAAGCATAAGCAGAAGACAGGCACATGT
GTGCAAATGCACTTGTATACAAAg
>NODE_113_length_742_cov_16.952829
ATTACACGACTCAAGAATGATTGAAGACTGTAGTAATGGACTGAATGGTGACGCGGTGAA
ACACCTTGTTACAAACAGTTTCCTGGATGCCATCAGTCACACTGCAGCGGGGAAATACTA
CAGCAACAGGTGAGACAGTATACAGTCTGAGGCGCCCAACCTCTCAGTGTGCTTTAACAC
ACAAAGTGAGAGAATCCAAAGGGAAAGGACGAGGACAGGGATGAGAGCAAAGGACGTGGG
GATCATACTGCCCAAAAAATGTTTGCAGACTGGATACTGAACACCGTTGTTGAGGTTACT
ATTTATCTCATGCCAGCCAAGTTGGCACGCACATCTGGCGCTGGGTACTTAGTGCAATTA
TTTATGATTTCCTCCAAGATTTAAAAGCTCTTCGCCCGGCCTTGTAATGCAGTAACTGAT
TGCACTGCTAATGTAATTAAGGGGAGATTATGATGTCCACGTGGCACACCAGATGGTGGC
ATTCACAGCGATGGGGGAAGGCACAACTGGCACACCACTGCACAAGGGCAGTGAGGCGCA
GTCAGTCGGAGCAGTCCAGACTCCCCACCAGACGGAGGAAAGTATATGTGTGCATGCGTG
TGTGCGTGCATGTGTGTGTGCGGCGTGCTTGCACAGATGCATGTGAGTGTATGGGTGTAT
ATTTGATGATAAGTTGAGCGATAAAGTGTAAGCTGATAGAGATGAGCAAAATACCATCAA
CAAAATTACTGACACTACACCAAGTGCATCGGATACATGCATAAGCTCAAAAATGCACCA
TACAGGTCAAATAAGGACCTACTGTTTGATCTTGGAAGGTTCCACATTATCTATAGGCAA
TTTAAGAAATCGCTGTTCTTTATTTCAAActacaaataggaagaat
>NODE_114_length_454_cov_12.971366
GTTAACAGTAATAAAAATAGCTATTAAGCATATATTCCCTTCCAACATGTCACTACAAGA
AAGGGAGAGAGAAGGAGAGAGAGAAGGAGGGAGGGATACTGGCACCTAATTACAAGGAGC
GCACTTGGCTGCTTTTATCAGTAATTGGACTATATAGCCCTTCATTATAATTTACTTTCT
CCCCCAAACTGTGATAATGCAGACAAGCAGAACTGAGTGGGCCTGTTAGTGGCCCAGAAA
CTGACACCAGTTAATGGTTAATTATAATGACTAAATTAAAGGAGTGACGGTGAGAGGGCT
CTGGATAAAGCCCAGGCACTTAATTTAACAGGATCACTATCAGAGAAAACTCATGAGAAA
TAGACGAGGTAAAGACAAAAAGAAATAATAAAAAAAGAGAAATTAGTAAAAAAGAAAACA
ACTGAGAATGTGTTTTTTGGAAGCTTTTTATTGGCTTCATTGTCAGAGCAGGGAGCTGGA
GATGTGTCCAGGGGATTAAGCGACCATTAACTGTCTGTTTCAGACTGATTGAAAACAGGG
TGAAAatatattttcatttaggcatccactcaccagaatatgtctcactttaagcaat
>NODE_115_length_640_cov_9.125000
GTAGCAAATAAAAAAAACAAAAGAAAAGCTCAAGCAGACAGTTTGATAAAAGACAGTGTG
GTGAACTCAATGTTAGCATTAGACAGATAGGTAACTCTGCTAAAACGAGCATGCAGAAGG
ACTGTGCGGCCGACAGGAGTGGACAGACATGAAGCTACAGGACAGTTGAGGGATACAGGG
CGCAGGGAGCAAAGGGAAGCAGAACTCTGGAGCTCTGGGGATCAGAAAGGGGGGCCAGCA
GCCTGGGGCCCAGGGATGGCCTGCGAGGCCCTGGGGAGGCCTGAAAGGCAGACAGGCAGG
CCACACGGACTGCAGCACTAACGGCAGGATTACTGGCATAGTGACACCGACACAGCCTCC
CTAAAAGGATCACAGCGGCGTAATAAACTTTATTAAATAATAAAACTTATTATAACTGTT
AACCCGATTTAGTTCATTCTTCGCGGCTTACACACACACACAAAAAAGAGGGGTGGATAT
AATAAGCCTTATACCGTACATAAGGCAAAGCCTACAAAAGCCATCGCCTTACCATTGACT
TTAATTGGATTTGAAAAACGGGTTGCAAATTATAGCATTCTCTACTTGCAACTTAGTAAA
ATAAGTGTATAGAAAAGAAGGGGAAAAACCTGTGGACTGAAAGTAAATTAATCTGCTTTC
TGCCCATGCTTAATTAAACTTCCTTAATGCTTATAAGAGTTAATGAGTGAATTGATTAAA
CAATACAGCTAATACTTACCCCCAGCTCACAAGCAGTGGTGATCAGCTCTCCTGTGGAAG
AGAa
>NODE_116_length_300_cov_2.843333
TTATCAGGTGTGGTCTCGGAGGTTATTATCCTCCTCAAACTTTGCATAACTTCTCATTGG
TCACTGGTCTATAAATAACCTTCTGTACTTCCTCCAACATGCGCTCAAGCCACAAAGAGG
TTTGGGGACAGAGGAGGGGATATTAAACCCTCTTCCTCTCCTTCTTCGCCTTCCCTCCTC
CGTCTCTTTGCCCACCTTCGGCCTCCGCCTCTCCTCCAGTCCCTCTCTTCCTCGCCCTCA
CCGGGTTTCACTTGGAGCTCATGGTGTAGCAGCCATGTGGGTGCCACTGCATGTCACGGA
TGCGCCTGATGGACTGCATCTGGGGGCAGCGGGCACCAAACTCGTTGAAATGCCTGAACT
CGCCCTTCTCCAGCAGGAACTGGCTGCCACGGTAGCCAGGGAACTGGTAAcccacccaac
tggggattgaaatagagggacaaa
>NODE_117_length_529_cov_9.818525
TATTCCATTTCCAGGGTTTATCCAGGTATGAGTCTATTAATAACTTGGATACAAAGATAT
GGAGCTTCAAACTGAAAAGGCAAATAGCACTCTGTCTGCCTGGGCTAAAACAATGAATTC
TAATGCATCTGGTTGGGGGAAGAGATAAGAGTGTGTTATTAATCTTGTGTCACATATATC
AGCTAATTACATACTTGCTATTCCAGTTCTTTCCATCTTTACAGCCCAGCTGTCTCAGGA
CACTGCACCTATGGCAAGGAGATAAAAAGGTAAGCATTCAGGGCTGGTAAACAGAAATGG
CAGCAGGAATTTATCACTGGAGTTTTTTTTTTTTGCTTTTTGCGATACTTGCCTGTTGAT
AAAATCTATGGCTTGTGCTTTGAGCTGCTCGGCACTGTGCAAGTCAGCCAGGATGAGGGT
GTCGGCCACATTCTCCACTGAAAGGCTGTTGCACAGGGCCTCTTCACACATGACCTTTAA
ACGCTCCAGAGCGTACTGGGGGTGGAGGTGAGTGGGGGGAGACAGAAAGCAGTGGTTACA
GTCTGGATGTAAAGTAAATCCCTATGGTCTGAGGTTTTGTCTCAACTATTCCAAACACAC
ACAAAGCCACCGGTGCAATCAGTTACTGAAATTCATAATGATTAcatctcccctgggaat
agaaaaaagtgac
>NODE_118_length_612_cov_11.650327
GTTGTTCTATGAAAGAATATGAACAAAAAAACATGCCTTTTCTCACAGATTGCTCAACTT
TACTGAAAGAAAAAGGAAATCTGGTATCCTGGTTGAATGCGCAGGCTGAGATCATTGAGT
AAAACATAAAAAATGGAATATGTTTACAAATAGGTGTCATGTCATGTTTGATCAATTTTT
GCCATGTAAAAAAATCGCTCGGTTCAATTGGACTGGTTTTTGGTGTTGTGTAAGAAACAA
AGAATGAGTTTCCTCACCTTGTCTTTAATCCAACGTTTGGGATGGGTCAGCATTACATGG
ATACAAGTGCACCTCCGATATTTGCCTTAGAACTTGCAGAGGCCATAGTTCACATTCAAG
TGAAGTGAGTGTATGCAGGGGCCTGGGCCCCCATCCCTGAGTCACCAGTGCGGACTTTCT
CACACTTATCTACCTGTGAAATCCTTCATACCTCTCATAACTGGTCAATGACTGTATCAG
CAAACTGCATCAGGTGTTTTTTCTACATGCTTTTTACACAGATTATATGGATTATTGTAT
TAGTAGATTTTGGTGCATCATTTTTAATGTAATAGCTCTTAAGCTTGTAGTTCAAGTTGT
TGTTTTATTTTCTCTCATTTTTCTAGATGACTGTTTTGTGTTAATATTGTCAATTTGAAA
TAGCTGTTATTTGCTTATTCTCTACTAAGAGTTCTTACCTAATTTTTAAATGCTACATGA
CCCTAATTAATTAAATGACTTAATAACCATTGTAAa
>NODE_119_length_780_cov_9.782051
CTTACTTTAAAAAAAAATAATTCACTAAAACACGTCGGCCACCACGTTCCTCTCTCTCTC
CTCTTCTGTACCCGTCTCCTTCCTCGACCCAGGACCCCTGCAACGCTCTGCTCTCCTCTC
ACCATCTCATATCTCGCACACAAACACATACACACAAGAAACACACGCGGAAACACACAT
TTCCACTGCCACCCGCGTGCATTTATTTATTCGTTATATTTCCTAATTCAGTTTGACGAA
TGAGTGACAGCTTGACACTTCATTCGGCAAGATTAATAGAACGACACAATATTTACGTGG
CAGAGACAGCCAATTATCCCACCATCTATCATCCAGATTATCTTTCTGATTGAAAACTAC
TCGTCCATGTAATCGGAATTATTTGGAATTAGAAGGGAATTTATGGCTTCTTGTGTCACT
TTTCCTGGACGGTGGTAAATTAGAAATATTAGATACATAAAGAGAGTATAGGAAATGGGA
TAAATAGAGGCCTGGAATTAATGCCACACATTTCCTTTTTTATCTGTTTGCCAGTCTCTG
TGCCTCTGAATGAACCCCATTTTCTGTCACCATTTTATAGGTTATCATCACATATTATTA
ACACATACTGTCGGCTGTACATTGTGGTGATGACGCTGTGTAATTCACACTTATATAAAA
GGAGTTGTCACACTCTTTTGCCATGAACTCCAGCATTTTTGCTGAGAGAATGTAGATATG
TTTGGTTGAGCAATGAGTTATTTTAATCAGAAAGCAGAATTAAATGTGTTCAACTTTGAA
GACAGTAATGGATAGATCTTATCAACAGAGATAGCCTTctgtgtattgatctctggctat
gttttttaaatgtccatctcactcaaggcagcaccgacattagtttactccttcaacctc
tgtccttcagcctctgttgattaa
>NODE_120_length_434_cov_15.447004
TGTTTGCACTTACTACAGCCATTAAGTTTACAAGCAGCATTTGTATTTATCACCAGGCCT
GGATGGTTAGAAGCAATCAAAAACCAAACACAAGGAGAGAAATACAAGGTTCAGGTTGAC
ATGTGAAGAAAAACTGAGGTGAAGTGCTGACATGCTGATGTCTTAGCAGATAACACTTAA
ATCATTTTCCTCCAAAACTTCACTGGTAAGGGTTCAAAGAGATATAGCCATAATACAAAT
TTTTGGAGTAAGTAGTGGTGTTTGAAGTTATTTTATGGGATTTTGCTGTAAGGCCCAGAA
TTGATTTGCAGAAGGGATAAAAGGAAGATACTTTATCTTCGGAGCTTTGTCGGAAAAAGC
TTAGCATCCATTGGTAGTTCCGCCAATATGCCTGCAGGGCATGGAGGTAGGGTGAGAGGG
GGGTTGCTGGCATTGACATTATATACCAGAATGAATTGTGCTGAGTTTACACCTCCTGCT
GCTTACGTTCTGCTCTTTCATAATCTTTCATGAACCATAcaatgttttatttaatgtcct
gggtcagagagaaacttgagaaaaaacatattaataat
>NODE_121_length_394_cov_18.304569
TTATGATTATTATTATTGCCTCGTATAAAGTATGTTTTGTGTATATTTATGGTTTATTTC
ATTATATTTGCAAGTTTAAAAGATTTTAAGTTTGCCAAAATTGTGGTTACACCATTTCGT
TTCTTAAAAGGGGGACAAATAGAAAAACAGCTTTAGAAGTACGATTTGGAAACGTTCTCC
ATAGTCAAAGAATGCACTGCTATATTTAACTAATTGAAGTGTATAAACATACATGCTGTG
TGCTAGATGTTATGCCTTTACTGCCTGTGTTCTGTTTGTCTTGTTAAATGAAAATCTTTT
AATTATTTAATCTAATCACAGTCTTGTTTTTTCAACCACTCGGTGAACCCCTGAGATAAA
TGGAGCAGCCCCTGTAGCAAGGCTTTGGCCCAAGTGAGGGTCCAACAACTAGCCAGGAAC
AGAGGGGATGTCCTTGGTTTAATACGCTCACAAGAATCTTTCCTGTTTATGCTGATGGGT
CTGATTTACAAAAAAAAAAAaaaggatgaaaagggttccgtttctgtaaaagcattgt
>NODE_122_length_435_cov_14.742529
TGTTACTTTACCGGGTGTCAGTCTGAAATTTTCTTTTCCAGTTTTGCACTTACAGCATTT
CTTTAGATTGTAAGTTCTTTACTAGAGCCGATCCACTTATGTTTGCTGTCAACATAAAAA
CCAATGGCAATCCTCACCATCACCCCTGGTCTATTGGCAAAAGGCTGCTGTCATCATGGC
TTCCGGTTAGGTCAGCCAAGGATCAAGGGGGGGGCAAGGGCACACACACATTGTAAGGTG
AAAGCCAAGGCCAAACGGGACAGGCAGTCATCTTAGCCAGTCATCTTTAGCCTCAATGGA
CTCTCAGCCTCAGCCCGCAACTGGACTCTTTCAAATTGAAACATCAAGGACTTTTGTTAA
TGTTGAATAAAAAAATATATACCAAAGTTAAAAATACACATTTCACATGAAAATGTTAGT
CTAGTCTTAATGATTCAGCTAAAACTACACCAACTAGGTTTGTAGTAATCATTTATTAAT
GATTAgctttttgtctttagcgcaaatctaaaaataatttgggaaatttacaccttcttc
acatagctcaccgaaataacaactagcatccaggataac
>NODE_123_length_574_cov_16.050522
ATGTGCAAGACAGAAAAAAGAATTCATCATAATGCAGAGAAGACTGTCTGTCACCTTCAC
TGAATGGTTTTTGACAAGAAAATAAATCTTTGGGGTTGTTTAATATATTTTATATTTTCT
TTATTTCGGTGCTAATAGAAAACCCAAATTAAATGTCCACCAGCGAGATAGAAATGCAAA
GATCGATGATCCTGCCCCTACTGTCCAATCACCCCTATTTAATTGACTGTATTTTCAGGG
TAATTGAACTGCTTGTTGTAAATTGAGGATTTTATAGAAACGACATGAAAACTACATTTA
CTGACATTCATCGCATCTTTGACATTGATTATCTGATCAGCGCCGTGTCATGCTAACCTC
CAATTCTTCATTACACACTGTTTATGAGCTGTTACAGAACAACTTGCTTGTTCCAGAGTG
ATTGATTGCCTTATTAACGCGTGTTCTTGTAAGTGTGACCGGACTGATTACGATGCATAT
GTTTAGAATAATGTTTCATTTAGCTGACTGCGAGTAATGCAGGGTGACAGCTGCTGCGGG
AGGACAAAAAACCTAAACTACAGGGAGCAAGCGGGGCCAAAACGCATTTAAGGTGGAACT
AGGAGACAGCGCAGAGCCCCTTGTATGGTCAAATGCAGCCGCTCAGCACCCAGATGAGGA
AGCTGGCAGCTCCTCAGTGCGCCAGAACACGACATTATTCCAACTACGTGTAGTTATA
>NODE_124_length_433_cov_14.411085
ACCTGATTATCTATTATCATGTTATTGGACGTAAATTTAACAAGCTGTTGAGAGCGCTGG
AAAATCAATACCTTTTAAATGCTGTTTATGTGTGATTAACGGTTAATATCCTCACAAATT
ATTTAATATAATAAGGTCATTTGTCTTTCACATGAGCCCGGTACCCTGCAAAGAATAATA
GAATAATAAATGAGGACACTAGTGAAGAGGAGATTTCTGATGCTTTCCCCGGCTCCGTTT
TATTACCCATATCCTCTTTACAGCTACAAAGCTGCACTATGGTTATTTTATGCAAGTCAT
AAAATTAGGCTGAGATGGAATTAGCAGACTCGGGGCTCTTTATAGGTCAAGCCGGTAGTT
TATGAGCCCACGACTCCCTGGCACTATTGTCAGGAGGCTAGTTAGAGGGGTCTTTAAGCA
TGATTTAATATGTCCATGCCTTGGAAAATAGTTAAATAGCTAATTAAATGGAGGAGTTAA
TTTACATATTAATTGACCTTCCAGTAATATTTATATTGATACCTACATGAGGATCCCTTG
TCTTCATTGCCTTTCATCATAGTTAGTCTGAGCAAAt
>NODE_125_length_437_cov_11.450801
AATAATTACTACCTATGTATTATTTATTTTGCTCCAGAGAGACAAATTGTCATGGTGCTC
CCTGGACGATATTCGTGTTTTCCTCTCCTCCCTCCCGCCTTTCTGTCCTCCTTTCCAGGC
CTGGAAGAAGAGAGAAGACCATAGTTTTGGGAAGAGGGACAGGGCGAGAGCAGGGGGAGA
ATGGTGGGGGCAGCAGTGATCTGCAAATCATTTATTTACGTTTGGCATCTGCATAATGAG
GCAGGGAGCCAATAGCAGCCCTGGCTGGCTGGAGACAGGGTGGCATGCCTTCAGTTTTAA
TGGGCACACTGAAGAAACTTCCAATCCTTCTTGACATTTCTCATAGCGAAATAAACGTGC
TCTGGGTCAGAGTGTCTATTAGGAAGATAAGAGACGAACAAGTCAATTATACTTCAATGA
CTGCATAGCCAGGGGACCTCATTAACATGATCAGGGAGGTCCATGCTGCAGCAGCCCTCT
CCTGTGTGTAGCTCCTGATTAAGTTGTGGAAGAATGACATGGCCTTTTTTTTGCCTGCTT
CATGTACAAAAAAGGCAAAAAACCCCACACAAAGACGTAAC
>NODE_126_length_465_cov_13.522581
TTATCTTCATGTTAAAGGCCACAAAAGCTCTTCAGTGAAGTCAGCCATTAAGAAATGACA
GGTATTGCTATCAGGCTTCTTTATAGGCTATTACCTGCAATGACAGCAGCTGCTGCTGCA
CCACTGTACGGCCTATCACATTATTTGCAGCTAAAGTCAGCTACTGTGTCATTTTGCCTC
ATTTTCTTGACAGTGCTATCATAAATCCATTGGGCTGCAGGGGAAACTGTCGACTACCTC
GATTATCTTCATAGCCTGAATGAATTCTGAAATGTATGTAACAGGCAATGACTGTTATGG
ATCAGGAGCCAGGGCCATATTCTCACTAACTCTCTCTCTCTCCTTCCTTGTATCTCTCTC
AGGTGATGTGCTGATCGAGGGCTTGAGGGCTCAGATATGCGCATAAAACTGAGTAAAAGA
GGCGAACTTTGAAGCACACAGTGACAGCTCATGACTACTGACGTCAGCTCTATCTCTTAA
GATATTCTAAAGATACTGAATGGTCAGTGATAGGATCCTTTTCTATTATGATGGGCCATA
TTAaagaaaaaaggtaactggaactatggtcataaaaaatacaaatgactgcatttttta
aaagaaaac
>NODE_127_length_536_cov_15.216418
CTTCAGCTGACCAATACATCACATGTCCCGGGCTACGACTATTTAATGTAGAATCTCCAA
AACTCACAAATGCAGTGTGACCAAATGTTCCAGAGATGTACCAGTATACTAAACAGGCTA
TATATCTCGCTCTGCTCTCCAAACAGAAATAGATTTCACTGAATTGTTTGATAAATTTGG
TCTAGGTTTTCCAGCCATCCTTATTGGAGCTTCTACTGTTTTTCTGGCTGTTGGTGGCCT
AAGCCCTAATCACCCTCTGTTCCCTCAGAGGCCATAAATTACTCCGATGAGATGGTGCTT
TGTGTTCCTACTGCTGGGGAGCGGGGCGAATTCACAGCGCCATATTTTGACAACCCGTAC
TTTAAATCATTGTTTTATGACAGATGGGAAAACTTCTGCACTTTCACCGGCCTGATTTAT
GTTCATTTGGGTCTGGAGGACACTATAATTTGCAAGTAATGTGAAAACAGATGGATAGAG
AGATACCAAAGGGTAAGACTGACCTATACATTCTCAGTGCAGCTTGCAAATGGCATCCAT
ATGCCGCGAGAACTCTTCCAGTTACATCTCCATTACCCTTTGTGTGTGTTCGTGTGTGTG
CCTGCGCGTGTGCGTCTGTGCATATGTTTGTATGTTTGGCTGATGCATGTTTGTTCTGTT
GAGAAAAAAAAAAAAGCTGA
>NODE_128_length_488_cov_26.102459
ATTACCAAGGAAACAGCGAGAAAAAAAAAAAATTCCTGCTGGGGAGAAAGAGACAGAGCC
TGTGGAGTAGACAAAGAGGAGAAAGAGCATGGGGGGAAGAAAGAGAGTGGGAGGACAGAG
AGACACAGAGAGAGAGACAGAGAGAGGAGAGGATAGAATGAATGCTAACAGGGAGCCCAA
ACCCAGTACTGAGGCTTTATCCTTCACAGGCGGAGGAGCAACAATCGCAAACACATTTTC
TCTCGCCCTGGCCCTAAGAGAGATAAAAAAGCAATTTGTATTCTATTCCTATTCAGCGTC
GCTTGGCCTGTTTCTCTGCCTGCATATTTGTAAACACAGCTTTGTCAGAGCAGCTTAATC
TTCCCAACACAAACACAGACTACAGGAAGGAGGGGCGAGAAAGGGCGAGCAAGGAAGAAC
AGTGATGAGGGGGGATAGGGTAAAGGACGAGTAAGAGAGGGAGGAGCAGGGTGAAAAGGG
TAAGAGGGCGAGCATGGGAAGGGAGGTCTGAGGAGCAACGGAGGGTCAGATGAGAAGTCG
GTCAGGGCATCGAGGATCAGAACTCGTTTCCGTCTCTGCTGCCACAGGATGTCTCTGTGT
CAAActccgaaagacccactgtgtgacataaa
>NODE_129_length_404_cov_2.754951
GTTAGGGTTTCGGCCTGGGGTGAGGGTTTGGGAAAACGGTTAGTGCTAGAGACATGAAAC
TTGTGTCTACCCCCCCATTTGCTGCCACCGCGATCGCACTGAGCCTACTCCCGAGTCTCT
ACGATGTCAGGAAGTGGGAGTAACCTGTGATTTTTTGCTGTATCTCGGGACGGGAAGGTC
GTAGAGACTCGGGACTGAGACCGGCGTCTTCGGCATGGCCAAATTAGGTGGGGCAGGTGG
CATTTCCAGGTGTCTAGCACGTCTGGTTCCGGAGATATTGGCCAAAACGTTCTCCCATTC
ACTGACAATGGGACGCGCATGACGCAGCCAGTGTCATAGTGCTGAGGCCAAGATAAGTTC
CCGTAGAAGGCGGTTGAGAGCGCGTTTCAGACCGCTCTGAGTTGATTGGTATAGGTTTGT
AGTGACATTTTTTTGGGTCCCGTAGTATGGGCCAACCCTAACCGTAAGGTCTGGAATTAG
GGTTAGGGTTAGGGTTAGGGTTAGGGTTAGGGTTTCGGCCTGGGGTGAGGGTTTGGGAAA
ACGGTTAg
>NODE_130_length_313_cov_20.578276
TATCATCATTAGGTTTATTACTCAAATTAACAGTTGCTCTCAACCATTTAAATCATTGTT
GGTGTTCGCCGTTAAAAGGGAGCAGTTTTTTTTTTCTTTCAGTCTTAGTAGTCAGACACA
TCTCCCTTTGGACTCTGACGGAGTGATTTTGGAGGTATTATATTCATGAGGGGTTCCAGT
AATTGGATTAAATTGGTTCCAGAATGTAGCAATTTATATTATAATATCCCATTACTTCTA
ATACTGTTCTTAATTAATTAGCCTGATTTTTTTTGGTCCGTGTTCCTGATAAGTTAAGTT
GGCTCAGGAGGAGGTCCGTCCCATGGTGACGTCTCGCCGAGCTACATCAGTCACACACAC
CTGGACACAGCACACAAGGTGAGGGAAAATCTCACTGAGAAAATGACCTTCATCTTTATT
GGAACTGAGGAAGAgaaggaggacttggatgtggatt
>NODE_131_length_360_cov_10.019444
GTGACACTCTTTTCACTGTGTTTGAGCATGTGCATCTGCTAGTATCAGCATGTATGTGCA
TGCGTGTGTGTTTGTTGGTGTTGGAACAGTGTGTGAGAGTGTCTTCATTACTAAGCCTCC
CCCCCTCTACAGGTTCACACTAATAAGTCCACCTTTCCTGATGCACGTTGTTGGAAGTTT
AACCATTTTTTTCCCAACAGAAGAATGAATTAATAACATTTTTTTAATACCACCCTCCCT
TCCTCCCCCCCACTCTTTTTGCTCCTCCACAACGAGGGGCCAAATCTCTTCAGCATTTCC
AGCCCTGTGAGCTAATTTGACAGCTCACGGGGGTGACGCTGATTCCACTTCGCAGAGACA
GGTACCCTAGGGCTAGCCAGCTGGATCGCAGCGGATGCTTACAGATTTGGCTTTAGCTTC
ATGCTGGGTGTCATCTGTCTCTTTGGTCTGGCGCGGGATAATTTTTGTGTGTGTGTGTGT
GTGTGTGTGTGTGTGTGTGTGTGT
>NODE_132_length_435_cov_33.565517
CAAACATATCCCCTTCCCCAAACAAACATGTCCCTGTCTCCACATTATCACCTTAGCCCG
AACAAAACACCTCTTTTTGTTCTCCTCTGGATCCTTGAGCGCAGGTACCTCCGCTTGTTT
GTTAACACCAGCACCAAAGAGAGGGAGAGGGAGAGGGAAAAAAATCAATGTAATACTGCA
GAACTATCAGATCATATGAAATTATGGATTCTTGGTCTGAGCATTCAGCCCTTGTCTGCC
GAGCTGCGCAAATCAATTCAAACAGACACAAAGAGCAAACACACGGCGTAACATCACAAT
AGGAAATTGAAGCGAGCGGAGCCTCCCTTTTAAAATATGCGGCTACATATTTGTTTTGTG
GATTACCATTCTGAAATGAAGTTTGAACAGTTACTTAAAATAATATGCAAAATATAATTC
CTTCTTCTTCTATTTTTATTATTATTCCTCTCCTCCATACCCCCATTCTCTTGTTTGTTG
GAGGAGAGGGGAGCGATGGCGGCCACAATGTAAacagacacacagagctgctatgatgct
gattatgtttccaaaacatattttggggccttattcccc
>NODE_133_length_531_cov_24.086630
TTATCCTTTTAATGAGTACACACACACACACACACACACACACACACACACACACACACA
CACTTTCCACTGCCTGGCTATTAGGCACCAAGAACAGGAGGAAAACTATTTGAAAGTGAA
TTTTAGATTTCCGGTCGTGGAGCTCTGCCTGGGAGTGGCAGCCGAGCAGAGGCGCAAGCA
GTGCGCGCACACACAGACACCTCATACACCTCAGTGTTTCAGCTCCAGTTGCTCTCGCAC
ACAGCATGGATGATCAAAAGAGGCCAACGGCTGCCGACCATTATGCCAATGACACTTTGA
GTAAGAGTCCAGAGAGCGCAGCGACATGACAGCCATTAGGGATTGAAAGTGGGACTTTAA
AGGAGGGCTGAAGGATAACTGTCAGTGCAGAATCAAAGGCAGAAAGTGAAATCTTCATAA
TGTATTGCACTGGAAAATTCCTGCTCTAGCTGTCTCTCTAAACCACTCGCTCAAAAGTAT
CCCATACACAGCTACGCCATTCAACTCCCCAAAAAACATGAAACAGCCAGGAACAAAGGG
CTGATGAGGGGAGTTCAGAGACTGGCACTCTGTAAATGAAAGCGAACAGCGGTGTGGGCC
ATTGTGCGGGTGGCAGACAGATAGATCATTAAGGACTGGACTGGGTTAAACTCTGAGCAG
AGGACTACTAGTAAg
>NODE_134_length_749_cov_10.238985
ATTACAAAGATCACATTGTACTACACTTGTGTGGAAAGTGCCAAACCATGGATCAGTGTA
ATAACCGAGAAAGGAAAGCAAGTCACACAAGTGTCAAAGTGAGGGATATTTTAGAATTTC
ATACTTTTAAATATTGCTGTGAACAGGAAAGGCCAAAAGGAGTGTCAGCTCCCAAACGAT
GACTCATGAAAAGCTTCGGCTTACATTTATGAGTTCCTTTTCCTGTGCCAGCGGCCTGAT
GGACTTGCGGGTAAAAGAACACCAGTTGGAAGCCTGGCCTCTTGATATTTGGGGCTCCTG
TCGAAGCCAACTGCAGCAAGTTTGTGCCTCCAGATTTGGGAGTTTTAAAATGAAGCCGAG
CAGCTGCAGTTTTCCCTTCAGTCTGGAAACGAGAGGCTTTGTGTCTCTTGTCACCCTGTG
TTAATTTGGGCCCTAATGTATTTTATAAACAAAGGGCTGCTCTCTAGCCTGACAGTCGTG
ACACCTTGATTCCAGTGCAGGATGCATGCAGGACGGGGTTACACCATTAATAATCAACTG
GCAGCCATCACACCATTTTAACCACGATCATTATGATAAAGGGCATACACTTAATTACAG
GCCTGCTTAATTATAGCTCTGTTGAAGCTCGTTTGTTTGGTCAAATGCTAATTATACCAC
CACGCTCTTGGCAAGTCCTCATTTCAATCCACTTTTTGCCGGCTGAACAGTGTGGCTTAT
TTTCATGCAAATTTGATATCTGGTGAATGTTTTGTCTCTCTTCTTTCCGCTTTTCTGTGC
CTTGTGTGAGTGTGTCTTTGTTTCGGAGGTGAACATCTCTCAGACAAGACGGAATCGGGA
ATAATCAAGAGTAATTAAACTGGAAGAGGGCTGGGAAAGGGCTGGGTTGGAGg
>NODE_135_length_630_cov_5.650794
TGTACAAAGAGGAAGACAGCGGAGATAAGGGAGGGATGAAGAGACGAGGAGGAGGAGAAG
GAGGCAGAGGGCGGAGGCATGCAAAAGCCCAAAGCCAGGCCTGTGCTGGGAGAGGAGGGG
AAGGAGGGGGAGGAGGGGAAGGAGGGGGAGGCCCAGTAAATCAGCCAGCCTCTTGTCAAC
ACCTCCCACCAGCCTCCCCCCAGGGGCTTCTAAAGCCACTGAGCTGAGAATAACAAATGG
CCGTCATTGGCCAGGCAAAAAGCTGTGATTATAATTATCACATCCCACACTGACCTTGCA
TAAACCTTAATCCTTCTCCAATGGAGCATTTAAATAGGCTGCCAACAGCGACAGAGATGA
GGAGCGAGGGAGGGGAGGCACGGGGAGGGAGGGGAGGTGAAGTGGGGAAGGCAGGAGAAG
GAGGCGTGCGGCGAGCACTGGAGAGGGAGCCGAGACAAATGTAAAGACAAGGAAGTGGAA
AGAAGAGGGAGCCGGGAGGGTGAAGCGAGTCGGCGGGAAGGGGGAGGTGGAAGGAGGAGG
TGAAGCCGAGAGAGTTAGCGGGAGTAGAACGGGGGTGAGGTGAAGCGGCGGGTGAGTGAT
GAGTGTAGCGAGTGCAGTGGTTCAGCGGCGGCACACCTGGAGGTTCAGCAGTTCAACACG
AGGAGTAATGAGGAGGCGAGGCCGCGAGTCAGCGAGCAAAGGCGGGACGGGGAGCAGGAC
AGTCGGGACAGTAGAACTTCATCGACTCCAGACCGATGACGCCCGAAAGGAAAc
>NODE_136_length_338_cov_30.982248
GTGACAGAGAGCAAACAAAGACTGGATGGGTAGGTCATAAATAATAATAATAATAATAAT
AATAATAATAATAATAATAATAATAATAATAATAATAATAATAATAATAATAACAAAATG
CAGGCTAGATTGTCTCAGTACCTTCTCACTATGGCTATGCTCCTCGTTTAGCGTAGTGCT
ACTGCACGTATCAACTCCCGAGTCTTTAACCTGCGGTTCACACCATGCCAAGTCCTCTTC
AAATGAGTGTCCCCCAAAGCGCACCATTTTCTTTTGCCTCTCAGATAAGGTGTGTGTCGG
CTCGGACATAAATGCCTGCTCAATAGTTTTTCTTTTTCCCCTTTGACTGTCCCCTACAGG
TGTGGGATAAAAACAGAAAGAAAAACAGAAAAAACAACATGCAAAGGTGTAAATAAAACA
AAGGAAACATGAAATGACAAAAGACTCTGGGAGAACGGGGATGGGGGGGAGGAGAGAGAC
Ag
>NODE_137_length_853_cov_10.392732
ATATGCCGACGCACACAGAGAAACATGTAGAAGAAAGGTGTTCAGGCAACATCAACCAAA
GAAATACAAAAAAACAGGATTGGGCAGAGAGAGGAGAGAAGAGGAAAAGCCAAATGTTAG
AAAAGAAAAGAAAGAAAGAAAGAAAGAAAGAAAGAAAGAAAGAAAGAAAGAAAGAAAGAA
AGAGAGAAAGTAAGAAAGAAAAGAAGAAAGAAAGAAAGAAAGAAAGAAAGAAAGAAAGAA
AGAAAGAAAGAAAGAAAAAGAGATCTGTGAATTTCCCCTTCCTCCCCTGAGACCTCCCTT
GATGCCAAGCATTCATCATCCAGCCTCTAATATCAGTTATTCTGTGGCTCCTCTGCTTAC
AGCAGAATTAATTTCTGCTTTAATTACTCTCATCGGCGGAATGCTGATGAAGGAGAGGGA
CGAGGCATTCTGGGACTCGGGCCTCATTCCACTGCTTTAATTTGAATGAATTCCACCCGG
AGACGCTGGCAAACAACTGGCAGCCGAGCCCCGGGAGCCACTCTGGGACTGCGCAGAAGA
GCTGCAGCCATGGCCCCCACCAACCAAGCTACCTTGTGTGTGCGTGCCTGTGTGTGTTGC
CTTGCTTGTGTGTATTATGTGGAGCATGTTGGTTGTGTGTGAGGCTGAGCGCTGTAGTGA
AAAGGTAGGGAGAAGGCACATACGAGACGGGGAAAAGAGAAACGAGATTGATAGATTAAG
TGATGAGTCTCCGTGCGCTGTGTGAGCATGTTTGCAGTGTTTGTGTGTGAAGTTGCATGT
GTCTTGCGTCCACATAAATGCACTCAAGGATACGGGATGAGAAAGTCGAACTTGTATAGA
AAACAAACTGTAAATGATTTCATACAGAGGGAGACAGTGAGAACAGGTCTGTATGGAGGC
AAACATAAGAAATATGAACAACATCACTGACTGCAGCCCTCTGTGTAACACAAGTGTTAG
TTTGAGAGCAAAAATCAttaatacttaatttgattat
>NODE_138_length_452_cov_17.542036
TTCAGGGGCCAGTAAAAAAAAAAAAAAAGCATATGCTTTAGTAGACACAGACATGCAAAG
CATTTCCATTCTTGCAGACTTCGTGTGGGTGAGTGAGTAACACTCCCTGCTCGCGTGGCA
GGGAAAGGAGATTGCTGGATTGGTCAGGGCAGGGAGAGATCCTTGTCGGTGACAGCGTCG
CTCCAGCGAGCTCAAAGCCACAGTAACACAGCCGAACAATCCAAACACACCCCACCAATT
TTTAATTTCTTCCATTAGAATTAATTATGAGGCCGAAGGCAATTTGTGTACCCTGTGTTT
AAGACTGCCTACTGGATTAATTAAAAACTGGATGCTGGAAAATTAATGTGTGAATTGTTA
TGCCTTGCTATAATGAGCCATCCCATGCTATTACATAGTAGTGTACTATACGATCACCTT
CAGGCCTCTGAACACACAAGGTTCATTAAAGAGCACAAACCTAGGCACAAGTCAACTTAA
AGAATGCCAGCCTCAGCACATATTCAACAGAGCACACGCGAGCAGCGAGACATTTAAATT
TTCACCCAAAATACAACAAGGTGAGGAAGTCTGGCTTAATGACTTGGAAGAAAAAa
>NODE_139_length_1097_cov_4.144941
CAGTGAATTCCAGCGTGGAACTGTCATAGGATGCCACCTGTGCAACAAATCCAGTCGTGA
AATTTCCTCGCTCCTAAATATTCCACAGTCAACTGTCAGCTCTATTATAACAAAATGGAA
GCGTTTGGGAACAACAGCAACTCAGCCACGAAGTGGTAGGCCACGTAAAGTGACGGAGAG
GGGTCAGCGGATGCTGAAGCGCATAGTGCAAAGAGGTCGCCGACTTTCTGCACAGTCAAT
TGCTACAGAGCTACAAACTTCATGTGACCTTCAGATTAGCCCAAGTACAGTACGCAGAGA
GCTTCATGGAATGGGTTTCCATGGCCGAGCAGCTGCAGCCAAGCCACACATCACCAAGTG
CAATGCAAAGCGTCGGATGCAATGGTGTAAAGCACGCCGCCACTGGCCTCTAGAGCAGTG
GAGACGCGTTCTCTGGAGTGATGAATCACGCTTTTCCATCTGGCAATCTGATGGACGAGT
CTGGGTTTGGAGGTTGCCAGGAGAACGGTACATTTCAGACTGCATTGTGCCGACTGTTAA
ATTTGGTGGAGGAGGAATTATGGTGTGGGGTTGTTTTTCAGGAGCTGGGCTTGGCCCCTT
AGTTCCAGTGAAAGGAACTTTGAATGCTTCAGGATACCAAAACATTTTGGACAATTCCAT
GCTCCCAACCTTGTGGGAACAGTTTGGAGCGGGCCCCTTCCTCTTTCAACATGACTGTGC
ACCAGTGCACAAAGCAAGGTCCATAAAGACATGGATGACAGAGTCTGGTGTGGATGAACT
TGACTGGCCTGCACAGAGTCCTGACCTGAACCCGATAGAACACCTTTGGGATGAATTAGA
GCGGAGACTGAGAGCCAGGCCTTCTCGACCAACATCAGTGTGTGACCTCACCAATGCGCT
TTTGGAAGAATGGTCAAAAATTCCTATAAACACTCTCCTCAACCTTGTGGACAGTCTTCC
CAGAAGAGTTGAAGCTGTAATAGCTGCAAAAGGTGGACCGACATCATATTGAACTCTATG
GGTTAGGAATGGGATGGCACTTCAGTTCATAGTATGAGTAAAGGCAGGTGAGCGAATACT
TTTGGTAATATAGTGTAGATAGATAGATAGATAGATAGATAGATAGATAGATAGATACTT
TATTAATCCCCTTGGGGAGGAGTGGGAGGAGCAATGCGGTGGAGGGAGGGGTTAAAAAAa
agtcaaggggcacatttccaatcatacttcacatagaatta
>NODE_140_length_581_cov_18.148020
GTCAGTTTCTCCTCAGTGTTACTCTCTGTGTTGGTGTCTGATCTTTGTGAGCATGAGCAA
TGTGTCCTAATGTTGTCAGTTTCATCTAAGAAAACACACGATATGGGTACAATTTGCATA
AATTTCCAAATGGAAGGCGTGAAAGCATGCTCGGCAACTGTGCCTGTTTGTTTAAAGTCA
GCCAAAGCTCTATAATTAGCAGTGTTTAATTATGGAAATGGCTGCCGAGGAGAATTTCAA
ACACACTTCTTCCCTGGATCATTAGTCACAGGGGCAAAAAATGAAATGCTTTCAGCAATG
AAGGGTTCATATTTCAAGCTTATAGCTGCTAAAAGGGTGTACTCAGAAAATCAATTTTAT
GAAAGTCCGTTCAGCACTAAAGGGAGTTCCATGCAACTAAGCAATTTTGAAATAATGTCG
GTGGGGGCCTGATTCATGGATGGTAACAGGACTTTGCTCTCCTTGCCTGGGACATTATCC
TCTAAGCTAAGGTCAGAGGTCAACCTCTGGTTTAAATCAACCTCTGTTTAGCATAACTCG
ATTCTTAAAGGGCTGCTGGCAACTCCACACTGAATAGATAAGTAGTCTTCTGCAGGCAGA
GAGCATGCAGTGTAGCAGATCAAAGCTTCTGAAAGCTGTCTAAAGACTAAAGTGGAAAAG
GGGAAAGTTCAGGTAAACTATGGCAGGGAAACTAACCTTGACCCTGTGAAATGCCAGTAA
CTTTg
>NODE_141_length_521_cov_19.328215
CTCACCACCAGAGCAAATTTTAATCTCAGACAAAGGCAGTGTAGTATGACACACCAGAGA
CAAGATGAGCTATTGCTTTAGCAGTTTGAGGCATAAATGACATTGACTTCTGGGAGATGG
AACTCTTTAACATGCTCTGCACCAACTGAGTCACATCTGCCGTTGACAAACAGCTAAGGA
GTAACCTGAGTCTATGTTCTCTTTACTGGCAATTTTTACATTTTATCATTGAAGTCAATG
AGCCAATCTGCAATTTACGCCGTGGAGAGCGGGATGAGTGTATTCAGAACCCGGTCACAC
ACCCAATCTCCTACTAAAGAGCAGCGATAATGTAATAATGCCTCACTGATGTGCCAGGCA
GTAATGGTGCTGAACATCTCCCATTCATCCAACACTACCTGATCATTGCTTTAACGGAAT
AATACATTACGGCTGGAAATAGCTGTAAACCTCCAACTTTATCTTGGGAATGTGCACTCC
TTTTTACCTCAGGAAACGTTCCTGTCCCTCGGTAATAAAAGGCAGAGCTATCAGGATGAA
ATGAAAAAGAGATTGAAACCCTTCTGTCTCTGTCAGGCAATGCACAGATATACAGAGTAT
GGCCTTCTTCCTATTTTGTAGCCTAAAGGCTGTTAGTATTATTATGAAAATAGGTAttat
gatct
>NODE_142_length_580_cov_22.018965
CAATGCATGCAATCCCAAATGAGTTCAACACTAGAAAAAAATATGTCTGTAAAGAGCTAC
GATAATCAGGGGGGGGAAAAAGCACTGAAAATGTGTGGTCCTTTATTACACTGGATTGTA
AGAAATTCTAAGAAAATATTCAGCAATCTAAATTGTAGGGAAAGTTCTTTAAGGAGTGCC
AGGACAGTAATTCATTTCACCTTAATAAAACCTTGCTTTTTTTTAACAACAACTAAAAAA
GAAATTTCCATATTACTCTTTAACAATAACAGAGAGTGTAAGAGTGCTTGTGACAGGTCT
GTCTAAAGGCTTGCATGCAAACTGGCCAGAGAGAAGTGATTGGCTGAGACTTGGCACGGT
GGACGGACAGACAGACAGACAGATGGACGAGAAACAGAGAGAGAGGACACAACCCACTAC
CTTAATGAGCCGTCGCTTTATGAGCTGCTGGTCAGCGGAAAGAAAGCCATGATTGATCTT
AGGGAAGACCATCTGAGCAGGTGTGTGAGGTCAAGAGGTCGGAGGTCAGAGGTGAGAGAA
GGTTGAAGAAGAATGAAGTCCCAGAAGATGATGAAGAAGAAGAAGAAGGAGGAAGAGGAA
GAGGAGGAGGAAAGAAGCAAATGCAGAAAGATTTTGTTAGAAAAGACCTGTGTTCATGAA
CCCGGCTGCAGCACCTTCACAGATGAGAAACCCACACTTTTCCAGCTCTTTTTCGGAAGT
TATA
>NODE_143_length_484_cov_19.266529
TTTTGTAAATGTAACATTTTCAATGCAGAGCTGTAGAAAATAATCACACAAAGTAGCCCA
CATCACCTATCAGCAGGCTCAGTTGTAATAGATTGTAATTCACATTCTGAAGACATTGGT
TGTAATGCATCCCAATCTGAAGCACTTTGGCCAGCCCTTCCCCCACCCATAAACACACAC
GCTCCCTTTCTCTCCTCTCCGGGCCTCCTGAGGTTGGTGTCTCTGCGTTAGGACTCTATT
GTTGCCTACTGCTGGATAATGCCCTTATTAATTGTACCTCTTTGTAAGGTGTCAGCTGTA
GCCTCAGATTGAGATGGATGGATCTCTGGAGTCTGCTCCCTGGCCCTCCACAGACGCTCT
ATCTCGGCACAGCACACAGATGCAACAGTGAGTGCAGCCACACTATGACTAAAAGCTCAG
ATAAAACAGCCATTTTAATTATTCCACCCTAAAAAGAAAAGAATGAAACATCCAAAGTGA
AAAAACCCTACTTCTGTCATCGCTAAGGTGAGCTAGCATGTGATGTGTTTCAATTATCTG
AATATCTGAGCACAGTATCCGTAGCAGTGATGAAAAATCTTCTTCTTTTTTATTGATTAT
TTTAGTGTGTTGCAAAAATACTGGTTAa
>NODE_144_length_396_cov_11.078282
TCTTACCATTTTCCCCCTACGCTGTCCTGGAGATAGAAGTGTCTTAATATCCACTCACTC
CAACAGATGCTGGTAGGTAATGTGTCTTGTTTGAAGTCATCATATGAGAACTTCTGCTGT
GCTCAGTAGATCGCCCACCACTTCGCTGACTTATGAATCTAATAACCCTTTGCAATATCG
GCGTGCTTAAACTCTCTTAGGCAACACCTTGGTGGCTCTACAGTAAAAGACAAATATCAA
CAAGCCGGGCTTGTCAGGGAAAGCTTGTACAGATATACGTAACACCCTCGCCCGGACAAC
GCCATTAGGGGTCTTACGTGATTGAAATAAGCGACGGCGGCACAAGTTTATGGGGGGATA
CTAGTTCCTGACTGATCGCTCGTTCACCGCCTCAGATCTTTAAAATCCGCATCGAGGAAC
AATGACAGAAGCATAAAACTTCTGGGACACATCCATATTCACGTGTTTGTGTTATCCACC
GTTAACTCCCTCTTTGGCGAGGGGCCATAGGCCTATTACGCAttacgcacaactggtcat
>NODE_145_length_464_cov_10.941811
GTTATGAAAAATAAAGAGACAAAACAGCGCGGTGATCTAAAATATTATCTCTTCAATCAT
ATCCTTTTCCCCAGATATCTTCATTTCCCCCCCTCAACCTGCCCTCCCTTTCTCTGTCAG
TTAGTCTGGCAAACAATCCCCTTGTTAGCAAACTGTTAAGACAGCCGCTTGGTACACAAA
TTGCGCTCGACCAAGCGAATTTGTTTTGCAAGGGTGACCTGTTTAATCATCTCATTTTCT
TTGGCGGACATTTATTCATCTGGTTTCCACGGTTACAGAGAACATTAAGGGGCTACAGTA
ATAAGGCTGGAGAGTCAAACAGGTAATAAAAAAATTAACGCCATTTTCCAGCAGCCGAGG
ACAGTGGGTGAAATGAATCAAGGGAGAGGAGAGGGAAGCAGCGGGGGGAAGCGGGGCGGG
GTGGGGTGGGCTCCAATATTGTCCAAACAATAAGCCTTAGCGGTTATTTTACTCTGTAGA
TCAGGTGGTGCTGTTATGGACATGACACTTTGGGCACAAAGCAGGAGAGATAAAGCTTTT
AAAGTGGCCCTGCTCCTATTTTTTTATTGTCATTCAGCGATTGCATATCAGAACAATTAA
AAAGTTAg
>NODE_147_length_385_cov_18.194805
CTATCTATTTTTTTTTTTGCCTCCTTCTTTTTCTTCTGCCGTAGCCAATTTGTTTTCAGG
CTCCATAAAATAGCCTTTTCTTATTTCAAGCAGCAGTGTATGCAGTGGAAAATCTTTCAC
ATAATATATCCTTAAAAGCACATTACTGTGTCCCATACACCGTTAAGAGTTAAGAACACA
GTTAATATTTACAGTTGAAAAAAATGGGAGAAAAGGAAAGGATTTTGCCAGGGAATAAAA
CACCCCCACCCACGTATACACACTCACTCTCAGTGCAGCAGTTGAACAATTGCTATTCAC
AATCCTATCCTTAATGCCTAAGACCAACATAAAAGAGGGGAGTTTAAGAATATAGGGATA
AGCCCTTTCAGCTTTTCTAAGTCTTAAGGCTGGTTTATGCTCCATGAATACTGAGCATCG
GCAGCCAGTGCTGTTGCCACTCTAAATAGATATTACAATGATTTGGGAACAATGCATTCG
ACTGATTCCCTCAGACACAAAAATACATATATGTGTATATATAGTGAAa
>NODE_148_length_660_cov_17.407576
CATGCTCTGGGGAAGGAAATCAGCGGCAATAAACCCTAATAGGACCAGCATGCATAGAAA
TGACTCCCAGAGGCCGGGGAAGCCTGGCGTGCCGCCAGAGACGCTGCAAATGGCAAATAA
TAATTTCCTCTCTACCTTATCCCCCGAACACTGCAGACCTTTAGCAGGAGAATGCATGAA
CAAGCTGAAATGCGGCGCTGCTGAAGCAGAGATAATGAATCTCCCAGAACGCGTTGGAAC
TTTTTCCGCTATTCCGGCTTTAGGGGGCATCTCATTACCTCCCGGGGTCATCGTCATGAC
AGCCCTTCACTCCCCCGCAGCCTCAGCAGCCGTTACAGACAGTGCGTTTCAAATTGCCAA
TCTGGCAGACTGCCCACAGAATAATTCCTCAGCATCCAGTGGAAACCCAGCGAAGAAGAA
AAGGAAAAGGTGTGGGGTCTGTGCACCCTGCAGGCGGCTAATCAACTGTGGTGTCTGCAG
CAGTTGTCGGAACCGCAAAACGGGCCACCAGATCTGCAAATTTAGGAAATGCGAGGAGCT
GAAGAAGAAGCCAGGCTCATCGCTGGAGGTGAGCACCAGGGCTCTGCTTCCCCTTCTTTT
ATTATTATCCCCTTGCACTCTAAAGCATTAACCTTTTCATCCAGTCACGTTCTAAGCCCT
TGAAAATTGTTTCCATGCCCACCCATGCCTGAACATCCCCCCGGTTTCTCAAATCTGCCT
ACCCGCCTAGCCTAATTGGCAGTAATTAGGGGTGTTTGTGCGGAGCGCAAGCTGAGCTTG
GCTCAGACACCCCTAATTGCTGCc
>NODE_149_length_360_cov_12.341666
TCTCTGAGGGGCAGACACAGCCTGACACACATGCGAACGCACACACTCTCACTTTTGAAT
ACAGCACCGCACAGACAGTCAATAACAGAATGGGGTGTGAGATTAAGCCTAAGCCCACCT
TCTTTTCATGTGGCAGAGCAGCCGCTGCCCCGAGATCTGGCACCAGATGGCGCTGTGCCG
GTCGGTGCCAGGAGATAATCGGGACAGATCGGGCCGCATTACTACCCATTATCTTCTAAT
TATTCTTGTGTGGAGCGCTGATCCTGCCGTTTGTGTAAGTGGATGGCACAGAGAGCCTGT
CGCCCCCGGCAGCACGAAAATCCTCCCCACTTCCCTCACCCCCTCTGGGGATGGAAGGAG
AGATCAGCCGGGGGAGGGAAAAGGAAGGAGGAGCTGGTTGGGTAAGGCAGCCAACCTGAT
AGACGGGAGAGACGCCTTTGTGGCATGCAAAACCGCCATTAATATTTTTTAATAAAGCGA
CATAAGAACGAGGAGATCCCGGCG
>NODE_150_length_917_cov_11.768811
GTTCCTTCAGCCCCAGGGTCATTATTTAAAAAGTGACAGAGACTCCAGTGAGTGAACGTG
AGAGAGGTGAGGAAGGAGGGAGGGTGAGGAAGAAAGAGGGAGAGGAGAGAGTGAGAACAG
CGCTCGGGAAAGAAGGGAGAAGGAGGGGCGGAGGGTGAGGGGCTCAGTTGTGCAGGTGTA
TTGTCCAGCGGAGGGAGAGGGTGCTGGGAGACAAATGAATCCAGCAGGCATTTGGTACAC
ACCGGAGATTGCTTATCGATCCAGATCGCAGTATTCAGGCCGGCCTGAGAGAGGGCTGAG
AATTTTCTGAGGGAGTTAATAACCTGGCAGCTCAGCTGTCTTGTCCAATTCACCAAAGGC
AGAGGCCTAATCAGGGCTGGATTCCTTTTTCTGTCTGAGGAGGGGGCTCCGGCCCTCCAC
CCTCTCTTTCAGCTTTGGCCGCTTTCTCTGTCTCTCCATCTCTCCAGCCTTCCTCTCATC
CCTCCCTCCCTCCACGGCCCCTCACTTCCACTCCATCGGAGCTCTGAAAGTGATTGAAAT
GACAGCCTATAGAAAGAGGCTAATCAAATTGTTTATTATCAGTCTGAATCAATATGTATG
GATTGTTAAAACATCAAAGTCAGCCCCTGGAAAAGTAATAGTCGCCGGCTGGCAGCAGCT
GCTCAGCCAAGGCTGGGTCCCTGGGAGCCTCGCTCCATTTAAAGCGACTTTCACTCTTAC
TTAAGTCCTGATGACCCGACGAGGTCAGTTGGCTGAAGGGGATGTACATGGCTGTTCTAC
AGCGCGGCTGCATAAAACCCCTCTAAACTTCCCTCCAGCTACTCAAATACACGTCTATTC
GGCCCGACTGATAAACAGTCCATCAACAAAATAAATGAGCCACCATGGTACTGAGATAAA
GACCATCGCTCACCTACTGTGCTCCAAGCAATATTTTGGACCACTGGTCACTGGTTCCct
caaattcaatattttgcacccatcctctcctttgaatccaactcttctttcttcaggaca
ccagtctggattgcaaatgaggtcaggctgatgaatgagtc
>NODE_151_length_429_cov_33.317017
ATCCCAAACCTGTCTCGTTTTAAAAACTCTTCATATGTAAGCCTTGAACCTTCTCTTCTC
CCCTTCCCTACCTATTTGCCTACCTACCTACCTACCGCTTCATTTTGTAAGCTAAACACT
GATACTGATCATTTCATTTATTTTATTTTGTTTTGTTCTTTTGATTTGCTTTGGGGGATT
TATCATTTGTTTGGGGATTAACACTCTAACAGGGATTTTGGCACTTCTTCATCGCTTCTT
GCTTCTTGGCTTTGGTTTTTTGCTCAAACGCCAAGAGGGGCTGAAGGTCTGGTCATTTGG
GCTTCTCATTAACCTGCTGCTCACTGTTTGTCCCCTTGTCACTTGTGTTTTAGAGAAAGA
TGAGGCTGCAATTGAGAGCTCTGAGTTCAATGCCACGTCAGTAGCTGATGTGGACAAGCG
GGTGAAACGGCGGCTACTTATGGGTAACTCTTTTCTTCCTCTTTCTATGTGTTGCCATGG
CGCTTGTGCTTGTATCCCAGACTCTACTCCTCTCCGTTCCTTCTCGTTCTCCTCTTTCTG
TCTTTATTTATTTATTTATTTTTAAAAGTAAAA
>NODE_152_length_145_cov_4.262069
AGGGTTGGCCCATACTACAGGACCCAAAAAAGTGTCACTACAAACCTATACCAATCAACT
CAGAGCGGCCTGAAACGCGCTCTCAAGTGCCTTCTGCGGGAACTTATCTTGGATTCAGCG
CTTCCACACTTGCTGCGAAATGCATTGCCCATTGTCAGTGAATGGGAGAACATTTTGGCC
AATATCTCCGGAACCAGACGTGCTAGACACCTGGAAATGCCACCTGCCCCACCTAATTTG
GCTATGCTGAAGACGCCGGTCTAGGTCCCGAGTCTCTACGACCTTCCCG
>NODE_153_length_579_cov_4.390328
TATATTATTTAATAGTTATATTTAGAGGTCAAAGTTCATTTAAACACCTCCTGTGTATGT
GTGTCAGTCTGCCATCAGGCTTTGGCACTGTGACACCAGACTTCCTTTCTGTGCTCCACC
AGAACAAACTGCACCTACATCTCTGGCACTTCAGCAGGCCTGTCTGCCTGCCACTGGCAG
GGTGAAAGGCTGTCGAGTGGTGACGGAGAGCAAGAGGTAGAGAGACATACACAAAGAGAG
AGAGGTAGAGGTAGGCTGGGGGTGAGGGTGGGGGGCTGTTGAAGTTGAAGCCTGTTCTTT
TGTGGCGCCCTGCCTTCTGATCATTTACATCAAGTTGACATTCGGAGAGTTTACTCTGGG
GTCTGTAATTGTATTCTTTCGCCAGTTCTGCATTGCCAACCGTGAAAATGGAATCTTATC
AACCCTGACCAATTTTTAATGTACAAAATGAATTGGCAGGGGTTCAAAAAAAGGGGGAGC
TACAATTCAAATCAGGTGAATGATACAGGGCAATTTTTTTTACAGTGAATGATTGAGCTG
CCCACCACCCCCCTTGCAACCTCCCACCATCTTATCACCCCCTGCTTTCAACTATCATAT
TATGCTGGATTTATTTTTCTTTCAAAGGAAGGGCAGACTTGGGAGGGGGCAACTCCAGCT
GAAAAATACATGTGTGTATGGGTTTCTGCGTGTGTATTCATGCATGCTTGTATGTATGCG
gat
>NODE_154_length_546_cov_17.380953
CATATTTTATTCCTCAGGTCTTCTTCACTTTAGTCGTGATTTCAAATCCCAAGATGCCAC
CCAAGGCACACCACTTTGCCTTAACTGTGCAGCGAACAGTTGGAGAGCAAATAGCGTGGG
GCTGTATATAAAAAATAAACCCAGCATGATAAAACTTGTCAAATGTGTTTCCATCACTCT
CATCTTTTCTCCCCTTTTCTAATAGCTCGAAAGTGAAAAAAGCTTTAAGCAAAATGTTAC
ATTTCATCATTTTTCCATTCTTTAATTTTCACCACAAAGCCTGACATGTTTTAAGAGGTG
CAACCTAATATTGCCTGAACTCCAGGACCTACCACAAAGATCTCTGGGTAAATGGGAGGG
AAGGAAGTGCACAGACAGGAGGACGGGCGTGGATGGAAAAGTGCGCAGTAACTTGGCTGC
AGCACACCCTTAAGTAACAACACATGGCAGTGGAGGAATTCCACATTCACGGACACTCTA
CATGAGCAAGGATGGGAAAGACTGTCCAGGTTGCTTTGCACCAAGCGGCCAACCAGTTCC
GAATGTGAAGCTGATAAGGCTCTGCCATACCTAATTCCTTTCCATGTTCTCATCCTGGGT
AGGCATCACAATGGGCATGATTCATGGGGGTAAttccgctagctactgacttggctcctg
tctgcatttgggaagaatgtgacctcacaa
>NODE_155_length_462_cov_15.848485
TTCCCCATCTCTTTTAAAAACTAATACCCAATTCCAATCACTGCTGCCATAAAGCATATC
TTGTAAAAGGTCATAGTGTGACCTCTGAGTTCCCTAAATTGGATGCTGGTTGGCCCACTT
TCCCTTGAAATACCGCACAGCCTGATATAAAAATGCCCTGTACACAATCACATCACTAGT
GGGACCGGCATCCATTCCATCAGTAGGTGTTCATTTCGATGTGATGTGTCACAGCACAGA
GAATTTAACAAGATATTGGTTGTCTTTGTTGAGGGAAACAGAAACCAGAACCCAAACATA
AACTAGAGCATTGGGGCCCAGGAATTATTCTGGGATAGGTGTATCTGTGCGTGCATGTGT
GCTTGCCATAGGCAGCATACCGGTATATAGTGGAGCATCTCTCTGCAGCCAGCCAAGGGA
ACTGATCAGATGGACGATCAAACACTAATCATTCCCTCACGGCCCATACCGAGTAAAGCT
GTCATTAATTTTGCGGAATTACATCAAATCTGAGACATTCTTTATGTGGCCCACGGCCTG
TAGACAGTTATACGACAGGGACTGCTGCGCTAAGCAGATGGGGCAGCTTGGCCGTGCATA
CTAAAA
>NODE_156_length_435_cov_13.749425
GTTATATCCATGTGGAGAAACTCAATGTGCTGTTCATGCACGCCAGGTTTGCTTTTCTCT
GTATTCACTGCTATGAGAACTGGTTTGAATCCAGACCTAACCTGTGCACCTGTGTGAGTC
ATGGTCTGACCTGTGCGAGTGGTTGTTAAAGTCCAGCACACCCGAGGTGAGCAGCTCCGA
CAGCTGCTGGTGGTTGTTGAAGTACAGGGCAAGGTCCGTGGCGATGATGGCCTTTCGGAT
GATCTCCAGCACCTGCTCGTACTCGCTGGAATTCAGGTTGGAGAAAATATTGTGCCCTTC
CAGCTATGAGAAACAAAGAGATCAATAAAAAAGCAAAAGCTCCACTTATGAGGCGTTCAG
CTCAGCTAGACTACAACAGGTTGTAATCGCAAGTTCATCTCAGGCCAGCAGATCCTGGAC
GTTACAGAAGAGAACAATCAGAACTAAATCATATGATCCTTTCAGTGGACGTATAATTGA
CAGTGTGTGTGTAAGTATTAGTTTTTAAAAAAGTATACTGCTAATTTAAGTATTTCTACT
GTAAAGTAAACTGATGTATCTGCTGGTCATACAGTTTTg
>NODE_157_length_296_cov_26.185810
AGAATGCAGTCCATTAAAGACACAATGTGAGTGGGTACTGTAAAAAGGATAAATGGTAAG
GCTCTTTAAGTACTCAGGGATGACCCTCAAAACATGTGTGTGAAAGTAATGTTAATTATA
AAGTAGTATAATACTTGAAAATGAGGGTTTTCCGCTTGCTAGTTATGTGCATTGGCACTT
AAAGCCAATACAGTTCAACAAAGCTATGGATGGCGTTTCAGGGATGCTGAAGGCCATTTT
TGCTCTGTCCCATCCTTACCAGCTGTATTTGTTCTCTTCAATAAATTCAAAGTAGCCCCT
TCCATGTTCCTCCCGGCGTCTCTTAACACCCTTCTTATTCTTCTGATCAGCATTCGTGTC
TTTGTCCGCATCCCCTTTGAAAATAGAACAAAGATATAGAATGAGGTGCTCCTTTTTGTG
AGAGAGAGAGGTCGGACTGG
>NODE_158_length_646_cov_21.602167
CTCTGATTGATAGATGATTTCTACATGTATGGCACATATTTATAATTTCATATGAACGTG
CATCCAGTTATAAAATCCCTAATATATTTCTCCATTTTTGTGTGATCAGGATGTTTACAT
AAACCTTCAACTCCAATCTTCCCCCCAACTCACAGTAGATCTTATTTCTTAAGAAGACAG
CATTTTTCTTCTTCATTATACAGGCACACCTTGCGTGATAAATAGTAATATTTACTGTTC
TCATGCAAATCTTGACTAAACATTGTTCATTTTCCTTGTTCCAGTAATGAATCAAACGGA
CACCCTGTACCAGGGAATACATCTCTTTTATCCTCGCTTATGAATAAGGTAAGATCCATC
CATCAAACGCCTTTCATCCCAAGACAAATTAGCGGGACACAGAGGGGCCTGTTTGTTTTT
TAATGTTTCACCGCTAATAAGATGAGTTTGTATCATTTAAATTTTCCAGCCATTTTTCAT
ACAGTGTAATTTTCACTGCACCTCTCACAAATTAATATAATGACGCAGTAGCCGGGTGCC
ATGCCAGATATATAGAGATGTTTGGTTTTTGATGAGCTGTTTTGAACTCGCCGTCCATTT
TTTCTCCTCCTTTATACTTTTTTTTCTCCCACTCGCCTCTCTCTACATTTATTTATAGAG
TTTATAAATTATTTGATTAAAAAGTCAgaggagaaaaaacaggacggcgctaccctcatt
ttttaacaagtctaaatgttagcgtatggaaatttaactgtgtatattttttgtgaagat
taaaatggac
>NODE_159_length_694_cov_10.378963
GTTTCCTTACAAAGCAGGGAACTGATCGAAACTAAAAGTACTGTTATTTGTTTTTTCTCC
AGCGGAGACAGAGCAATCATCCAATGACATTCACAAAGTATTTACTATCATAAACAGTAA
TTCTGTTCTAACTTCCCACTTTTACACTGACAAATTTTCAAATTGGAATCAAGTCACCAC
ACCCTCCCTTTCCCTCTCCACCCCCAGGTCTTTGTTCTGTACTGCAGAAAATCAGAGACA
GCCAGAGAGAGAGAGATGGAGGATGGAAAGAGAAAGATGAAGTGAGGGAGAGGGGAAAAA
TGTCTCTTCAAACAGAACTTGCCACCTTATTCTTCTCAAGGGGCAACAGCTTGAAATTAA
AACTAAATTTGAAATTAATGAAGCACATTCTGGCGGTGGCATTCGTTTCTGAAGTAATAA
ATTACTTGTATCAACCTCGGAGACAGCGGTTCCTGTCTGTCAATTAATATGTCTTACGCT
TCTTCTGCAGACTCTAATGCATTCCCTAACAGACACACTCGCCATTTAAATTAAGCATGC
ATTTTCACTCATTACACTGCTCAGCCCTCGCCTCCTCGTAAATAAAAAAATGTATGTACG
TTTCCCTGCGACAAATCTCTCTCCGCAAAACCCATTTGCTTCAATTACCAAAGATTAGAA
AAAAGTTTAGAGTTATTATTTACAGTTTAGCTTCAGGGAGAGGGCTTGAGGCTTTCAATT
TATATTCAAATCCCTCTAGTTTAAGAATAATACAATGGAAATCATACAGAGAAAAGATGC
ATCAAGACAAATCACAATCTTACCCCTCCGTACATCTATGGATGTTTTCTTTTGTTAa
>NODE_160_length_342_cov_5.122807
ATTATACTGCGTAAGAACAGGAACATGGCAGGATGTCGTTTTCCACTTTGAGCTTCCACT
GTAGCTTGAAATGACTAAAAGGTGTCCGAAATAATCACAGTTTATAAATGTCAACAGTTT
AAGTTGAGCTCAGTAACCCTGAGTCTCTGACGAGGCTTTAGCCAACGGCTCTGATTCTCA
TGTTTGTTTGTGCAGTCAGATGACCAGCATCACGCAGAGTGACATCATCAGCACGCTGCA
GTCGCTCAACATGGTGAAGTACTGGAAAGGTCAACACGTCATCTGTGTGACGCCCAAACT
GGTGGAGGAGCATCTAAAGAGCGCCCAGTACAAGAAGCCACCGATCACAGGTAAAGAGGC
TCCGAGCAGCAGCCTGATCCGTCCACAGACCGCTTCCACCCACTGCTAATGACATCACTT
CTTCACAGAGAGATCCTGGCTGTAGTCGGACTGAACGAGGATGAACAAAATGCTGAttat
gattaa
>NODE_161_length_386_cov_35.108807
ATGTTTTATTAGCATTTCATTAGTATGCTCGTGAAGAGACCGAATGATGGAATGCAGCAG
TGTGAGATTGTCTGTATTTTTGTTTAGCATTTGCTGGGTGTTGTCGCTTTCGGGTTGGGG
GCATGCAGCGGGGAGTCGAGAAGCACCCCACACCTCACGCTGAGTCCCCCTGGTGCTGCC
CCCTCTCATCTACGAGAAGAGTCTTCTTCTCCCCTGCTAAGTTTGCAAAGTCCAATTTTC
AGCTAATATGGAGGTCGCAACAGCAGGCGCAGAGGGCGTAGTAGGACATAATGGCTATGG
GATTGTAAATATTGGTTTTAGAGAGACACAATTGGAGGGCAAGCGGAGAGAAATTTCCAT
AGAGTATGTGCTAGCACCATTGGAGGCCTTGGTGCAGCAGAATAGATTTTCCATTCTAGT
GTGTCACATTAGATTTTCGGAGGTGCTCAGTGGCAGGTACATGTCATTAGTAACACTTTA
GCACAGTAATGAACCTTTTTATTTATCCGGTGCTTCTCTCATGAATGAAa
>NODE_162_length_325_cov_16.858461
ATTGTGTAACTGTCATGTTGAAACACACTCCTGGTGGCAGCAGTGTCTTTGGCTCGGCAT
GTTTTACAGGATGACTCACAGGCTGATGGACAGGCAAATCGATATTTTGACTTTGGCCAC
TGGATTTTCTCTTGCAGGAGGAGCGACGGTAATGGAAGAGGACTGTAAATAAGTGGAAGG
TTCTTGACAAATGAATCCATTAACATTTGCCTGTGTCGCCTGGCGAGCAGATTTGCTGTT
TTATGGAGCAGGAAAAAAGAGCTAGTAAATCTGAGGGCGCTGTAAGGGTGAGGAGCTGAG
AGCAAGCTGGGGAACACATCTCCCATGATGCAGCACTTTATCTCCCTCCCAAATGGCATC
TTTATCTGCCTAAATTAAGTTTTGATTCCTTGCCACATACGGAGCTGCAAATCACTTTTA
ATACTGATATCAAGAGCAGCAGTAAAGTGTGCCCAAAGCGATGGAAAGA
>NODE_168_length_395_cov_1.903798
GAAATGAGAGATAAATCAAAGAAAAAGATGAAGAAAGAAGTAAAGAAGGGAAAGGACAAG
ACAAGATGAATAAAAGAAGCAGAACAGAGAGGCAGAAAGGGAAGAGAAGAGGAAGAAATA
ATGAACGGATGGCAAAGAAAACGACAGATCAAGATAAAGAAGAAGGAAAGAATTAGAGTC
AAGGGAAGTGGAGAACAAGAAAAAGAATTAGAAGATAAATCAATGAAGGAAAGCAGAGAA
AGAAAAAGAGACAGGAGAGGGGAAGAAGAGAAAAAAAGAAGTAGAATCAGAGGAAGTACA
GGAAGAAAAGGAGGAGCAGAGAAGAGGAGGAAAAAGATCAGAAGCAGAAAAGATCAAGAA
AAGTAAACGAGGAAAAAAGAACAGGAGACGTAAAGAAGAAACGATGGAAGGAGGAAGGCA
AAAAGCAGGAGAAGACAGAAGAAGAAGACAGAAGGAGAAGGAGGAGATTAAGAAGACAGA
GGAAGACGGAGGAGATGAAGAAAAAGAAGACAGAAGGAGAAGGAGGAGATGAAGAAGAc
>NODE_169_length_393_cov_3.659033
ATAATGTCGTATATTACAGGGTGTTAGCAGCACTGGAGTTAAACACATCACTCATTTCAC
TGCAGATGTTTTAGGATTTGTGTTTTTAAACCCAAACGCTGCTTCTCCTGCAGCTCCGGA
GGTGGTGAAGAACGAGCGGTACACCTTCAGCCCCGACTGGTGGGCGCTGGGCTGCCTGCT
GTACGAGATGATCGAGGGCCAGTCGCCTTTCCAGCAGAGGAAGAAGAAGATCAAGAGGGA
GGAAGTGGAGCGGCTGGTGAGGGAGGTGGAGGAGGAATATTCCGACAAGTTCTCCGAGGA
CGCCAAGTCCCTCTGCAAAATGGTGGGCGGCCAAATCCACTTATTATTTTTCTCTTATTT
TTCACTCGTCTGCGGCTCCCATCTGCTCTTATGGAGTTTAAAGAGGAACACAAACCCTGA
CACGTTTCTCAGTTAGACACATTTAAATAAGATTCATCTAACGGTGGTGAttttgcatct
ttttggtcgctttgtgtctcttcgtgatagtcttgcttttctgtataatggttcttg
>NODE_170_length_448_cov_8.595983
ATTTGTTTTGTTTTTTTCTTTTGTCTGTATGTGTGTATGTGTGTGTGCATATTTTTATTT
TGGCCTGACTAATCCGCATGCCTCTCGCTGGTTCCTGTCCTAACAGGGGGTGTCATTTGA
TCAAGTCAATAATCTGCTGATTGAACCTGCTCGAATTGAGGAGGAAGAGGTCTGTACCTA
CTCTTTCCCGTCCAATCTGTCTCTCTGTCCCTCACTCACCCACTCATTTATCCACTTGAA
TTCAGAAGTGGAGACAGAAAATTCACTTTTAATCCGAACCAATCACTAGGGAACCCCTAA
CCACAACTCATTTACCAGACGGCCTGTGTGGCAGAACCTGGATACAGGACTGAAGGAGAC
ATTTTATCTGTTAACTTCATTTTTTACTGGACAGCTGGAGTGTTGACACTGTGGTAGCAA
ACATGTAGGATGATTTAGActaatatattcactgataacgtgcaaagcgacagcattttc
acatcatgcgattgcagcaaccctttttatttccctgcttgtaggctgcagctctttttt
gttgatacaggaaaaggttaagcttaagcacttgcatgtttactctcatata
>NODE_171_length_600_cov_17.351667
ATTGTCTTCTTTTTACCTCTGCAGGATTCTCCAAATTGGTCCTATCGAATGTGACAGGAG
GAAGAGCATTAAGCATCTGACAAGATGATATCTAAGTTCAATTTCCTACTCCTCACCTGA
TTTATACCTGCAGCAGATCATTTTCCTTTCTGTCATAAAGACCTCTATAAATCAGTGGTG
CTTATGGAAGCACTACAGAACAGGGTCCCTGGATTTGTATCCCCTGTGTTTGCTATTAGG
AAACCATTACAGCCACATTTTCCTCCTTCAAACAAAAATGATCAAATCTAATACTGGCAA
GATTAGAGAGATAAAGGGAGAAAGAGCTGGCGGAGCTGTTCAACACAGTCCCCTATCTAA
ACAATATGCTCTAAACTCAATAAAAACAGGGCTTTTTGCTGGTGACACCATTATCCATCT
GTTTGGACAAAATTGCTGTATCATGGTATAAATCTGCGATACAAGTGACATATCCTCTAA
AATAAAAGGGAACATTAACTGCTCTATCTTCTAGAGGCCATGGGACTAGCTGGCTATAAG
CTCAGTCAAGTGTGATGGCAGTTATACTGTGTTTTACTAGACTGCAGACAATTATACTTT
GCTCCTCTCCGCTAAGAAGACAAACTGCCATGGCTTCAACTGAAATGATTTCAAATAGAT
TTTCCAAAATGTCTGTCGCCAGATTGCTTCCATACATTATTTCACTTAAATGGAGAGAAA
AAAAGAGGGAGCaaatccacaaat
>NODE_173_length_426_cov_2.983568
CTCAGCACTCGGGGGTCCAGGTCCTGCCGGGGTAGAAGAGGGGCAAATTCCACACTAGAG
GGTCTGTCTCTGCGATGGGAGCGACCTTCACTACTATCCCCACTATCCTCACTTGCTGGG
GCTGTTCCAGGTTGCTGGCCCCATGAGCTAAGTTGCTGCTCCTGGCCAGAGCCAGAACTA
CCAGCATCTACTGAGTCCCAGCCTTTAGATGCATCTCCACCACCAGAGGATTTTCCCCAG
TCACCCCAGCCACCGCTTCCACTACTCCCTCCACCACTGCCTTGGCGGCCCCAGGCAGAA
AGACCTCCAGAGGGAGTTGAGTCCCAGCCTGAGTCCTTAGGGGATTCAGCTGCCTTGGTT
TCACCACTACCCCATACAGAGCTGCCTGTTGTGTCTCCATTGAGCTGGGATGATTCAGTG
GGTGACTGGCCTCCCCAGCCAGTTAAGCCATGGATAGGGCTCATAGGCTCCTGAGCTTGT
TGCTGTTGTTTAGTGTGGTTTGGTCCATCAGTGTTACGGTTTGCAGGCTCCATATTAAAG
GACAAGTTTGTGTTGGTTGAAGGGTGCTGt
>NODE_174_length_531_cov_14.303202
AGCCCCGGACATCTAAGGGCATCACAGACCTGTTATTGCTCAATCTCGTGTGGCTGAACG
CCACTTGTCCCTCTAAGAAGTTGGACGCCGACCGCACGGGGCCGCGTAACTAGTTAGCAT
GCCGGAGTCTCGTTCGTTATCGGAATTAACCAGACAAATCGCTCCACCAACTAAGAACGG
CCATGCACCACCACCCACAGAATCGAGAAAGAGCTATCAATCTGTCAATCCTTTCCGTGT
CCGGGCCGGGTGAGGTTTCCCGTGTTGAGTCAAATTAAGCCGCAGGCTCCACTCCTGGTG
GTGCCCTTCCGTCAATTCCTTTAAGTTTCAGCTTTGCAACCATACTCCCCCCGGAACCCA
AAGACTTTGGTTTCCCGGACGCTGCCCGGCGGGTCATGGGAATAACGCCGCCGGATCGCT
AGTTGGCATCGTTTATGGTCGGAACTACGACGGTATCTGATCGTCTTCGAACCTCCGACT
TTCGTTCTTGATTAATGAAAACATTCTTGGCAAATGCTTTCGCTTTCGTCCGTCTTGCGC
CGGTCCAAGAATTTCACCTCTAGCGGCACAATACGAATGCCCCCGGCCGTCCCTCTTAAT
CATGGCCCCAGTTCAGAGAGAAAACCCACAAAATAGAACCGGAGTCCTATTCCATTATTC
CTAGCTGCGGTATTC
>NODE_175_length_662_cov_10.545318
CTTGCTACATCCCTCGTGTCCGTCCTTGCTCCATCTCTGGTACAGAAACTCATGTTGATG
CAGTCAAACGGCTTTGGGATTTTGTTTCAAGCGTTTGTCTCCCCTCCTCTTCATCACTTT
CATCTCACCTTTTCCTTTAGTACCCAACCCCCAAGTACACTCCCCCTGCTTTGGTCTTGG
CCTTCCACGCTTGGAGGAACAGCGTGAGGCGGCATGGCCTCCATGCGGCTGACTGATTAT
TGTAATTCATACACTTTAATTAGCTGCACAAACCATTAGCCACAATTAGACTATTACAGA
ACGTTTTGTGGCAGGAGCCAGCCCCAAGATTGGCTTTATCTGCTGGAGGGAGAGAGGGAA
AACGAGGAAGAGAGAGAAAGAGACAGAGGAAGGGGCAGGAGGGCAAAATGTGTTTAGCTA
AACATTAGTGTGTATGTGTATTTAAGCTACAGAAAGCTCATTCAATATGTTGTAAAAGCC
CAAAAGTATGTGTAAGATGCCAAGCGTGACAAAGGATAAGATGTCTGAATTACCAGCAGC
ACTGAACAACAACCAAGTAAGACTGAGCTCTCGTTCGTTGCATCCATGTTCAAGCTCAAC
GAGATCCTCAATTTGAAATCTGAATCTTGTTAAACACAAATGTACAAGCGACTGTTTGCT
AGTCAAAGACGGTTACTAACACAttaagcattcccatgctctaaatcctccaccattctt
gatgtcatgatatttttttctttgattaccacagtcctgtgaaaacgcgtgcaccaccac
attgtctctgtcacgctactgttaag
>NODE_176_length_393_cov_5.646310
TATAACTACACTGTTGTCTGTCCAACACGACTTCTCAGTTCATCCCACCGCATATCTGTA
CACCTTACCTTGCGTATCTTTGTGCATGTATATGTGTGTGTTCCTAAGTGATGCCATCCT
CTCGTGCCCACCCACCCCCCAAATCCCCCACCCCACCTCCCACAACCCACCCATGCAAAT
TAGAACTTCACACACGTCGCTGCAAGCTGCCGGGTGCTCTGTGATTTCACACGACCAATT
AAGGCCCTCTTGGCAGTTGTGTGAACAGTTTCATTAGAGGAGATAATATTGCAAAGTGAA
ATGATAAGCAATCATTATGATTAATGCCCAGACATTACATTGCTCGTTAATGAGGTGTAA
ATGATCTCATTATTTTTTGAAAGAGTACAGATTAGATTAAAGTGGAGTGGACAGCGCTCC
TTGGTGTTCAGACAAGTTAGTGTTAATTAGGCCCAATCTCCAGGAGCAAATGAGCCGCAA
CCCTTTGGTAAACAATTAGGCTTCTATAGCCCCGGGCTAGATGGACAAGGATAGGCa
>NODE_177_length_701_cov_13.783167
ATGATCAGAGATAGAGTATTCAGAGTCCATATCGCTGCATGCCGAGCAGGTAGGCCCCGC
TCTGGCTCTCTCGCTCAACGCAATCCTCCACCCACCAACCGCTACTGTCCACACCGACAC
CACCAGCAGCAGCACCCAGGATGGACGGAAGGAGGAAAGGAGGGACCCGGGGAGGAAGAG
AGGACAGAAAGGAGGGATGAAACTGGCCTCTTCCATTCGGAGAAGGGGTGTGTGTGGAGG
CAGAGGAGAAGAGGTGGAGATAAGTGGACAGGAGGGAGGCTAAGAGGAGGGAATAGATGG
GGAGGAAGAGGCCCCTGTGCTATCCGGAGCTGTCTGTTTCTGTCTGTATGTCTGTTCTCA
CACAGTCGAAATCAATTTGCCATCAGGACTGTCACTGTGGAACAAAGAGAGAAGGAAGCT
TGCCAGGTCGGACACACTCAGAGAGAAATGGAGAAAGACAAGACAGGCACAAGGAGGCAG
GATAGAGTTTAGGAGAAGCGCAGGTGGGGTCTGGAAATCTACTTTGCCCCACCTACAGCT
ACAACTCCAAACACACCTGCCATTATCAGGAAGATTGGACTTCCAATTCCCTCATCAACA
TTTGCATGCAGATATGTATGCTGTTTAGAAATTGTGGCACAAATTGAGAAGCATTTTATC
CAATGTTTGTCCTTTCAAACAACAAAACCAAGACGTTACTGTTGATGAGAAAATCATCAA
GCCATCTCCTGAGCTGGAGGGATGTAGTATTAGATTAGTCTGTTGGGGTGAatacaccct
gcaggacagtgttgtctcaaaatactgatacagaaaattgaaaaataaaaaacggaaaaa
cattt
>NODE_178_length_305_cov_8.544262
CTATCAACAATGGAGTGGAATATGCAAAAATGCCAATTAAATGTGTTAGCATACGCACAG
TTTTTTTTTTATTTTTTTTGTATGATATCCCAACATCTGTGGCATTAGCCATGGCTCTCT
TTATGTAAAATAGAGACAGGGAAATGAATACGCAATCTACCACTGTGTTTTCATCATTAG
TGCGCTCCAACTCACGGCTCTGCTGCCTTCCAAGCTGCCTGAGTGGGGAGCGAGAGGAAC
ATTTGTGTGCCCTCGCTTGCCAAATTAATTCTTGTCTTGACATCTTAATTCTCAGTTCTT
GTGTGTGGTCAAATCAGCCTACTATAGAAAAGCAATCAAGCAATTATTCCCAAATTATAT
TTGCCCAACACACACTGATTGGTTATTCTTTTCTTATTGAGTAAGCTCATTAATTCTGAG
CAGCTTGCTTGTTATGCCTCTGCCATTAc
>NODE_179_length_145_cov_21.379311
GTCTCTCCGGACAACACGGCCATTTCTCCAGCCAAAAAGCACAGGGCCCCACGCCCGTCA
TTCTCTGCCACGCTTCGCACCCGGTCCCGACCGGGTGCCGCGCAGTCCACGCTCGCGTCG
CGGCAGGTCGGGTGGGGGGGTTTCAGGGGATGGCCTGCCTTTCCTGGCTGGCTCTCCTCC
CTTCTCTCCCTCCCGCTGCCGCACGCACGCTTCTGGGCTACCTGGTTGATCCTGCCAGTA
GCATATGCTTGTCTCAAAGATTAAGCCATGCAAGTCTAAGTACACACGG
>NODE_180_length_461_cov_29.156181
CTGCCTTTGGCACAAAGTTAGGAAACGTAAATGTTAATAATAATAATAATAATAATAATA
ATAATAATAATAATAATCTTTGCAAACTGCACCGGCAAGCACTTTTTCGAGCCTTTTTTT
CCTTTTCATCCCGTGTCAGTTTCTCTTTGACATTGCCGTGTACTTTGCAAAAAGAAAAAG
GAGCGAAAAAAATCTTTATCAAATCCCCATTCTGAGGCTTTCAATAAGGCAGGCCATTAC
CTCACTGGCGCTTTTGTTCGGCCTATACAAGAGAGAACAAAATGGTTATTCAGGAGGACG
CTTTAGATTTTTATTGTGGGCTCGCTATTCACAAAGAGCACCGTTATTGTATTAAAAAGA
ACCATCTGTGGCAGAAACAATGGCTTCAAATTATCTGTGAATACCCAGTGAACAAAATAT
AAAGCTTTTTCCTGCTCATTATGTGGGCTAAGCTAGGGGGTGGAAGATAGGAGAGGAGAG
GCATAGACTTTGCTATAACTGACTTTTGTTGTTCTtgcttgcattcttctcctttttaaa
tcggcccccttttcacattgtgtgtcgccataaacggcttttcttgttgcagggctagcg
gagag
>NODE_181_length_378_cov_22.481482
TTAACTTCTACAGTTTGAGTGAAGCTAACGAGATGCGAACAGGCATCAGAGGAAGGCCAG
GCTCTACAGGTGATAACCCTATTTGGCAGTGACATTTTTTAGTGTAAAGTCACAGTGGCG
GTGATGAGATCAAAGGCAGAGAGTCCCCCATTGGGTCCAATTAGAACTATAGCATTGTAC
AGGGAAGGGGTGGCAGGGGGGAGAGAGGGGAGTGGGTGGTTGGGGGAGAGGAGAGAAAAA
AATGTTGAGTTATGATATTCATAATCTATGCAGAGAGGCCTTTCCAGTACAGGTCTTCTC
CCCATAGCTGTGATCTTTTCAATTTACATCAAGGGAAGATGGTCGGGGATGAAAGCAGGG
CATCCAAGGCGCACAGCCCACAGAGGGCAGACATGGGGCCTCATTAAGGCCCAGCCCAGC
CAGCCCCAAACAGGGTTTGAAGTGCGTCACATAAAGAGCATGGGGTCAAAGGTCAGACAT
AGAACAGATCTCCATTTAACTCTCCAGCTGGAGATGGTAATA
>NODE_182_length_465_cov_14.509678
ATAATATGTGGATTTTTGTGTCTATTTAATCTTGATGGGATGTTTCATCTGCAGGCTGCT
ATCACAGCTGGCTGCCTTATTGTCTGGGTGAGACTGATGGGCTTGTGTGTAAGTGGTTCG
TGTGTGTGCTTTCCCATTTTCTTCAGTTTGTCTTCCCCTATTAGTCTGCATGCACATTTC
TACAACTGTTTGTTTGCTTATACAAGAGGAGACACATTTCTCTCTTATAAATCTAACCAC
TATATACGCACAATGCAATATGTACATATGTGTGTACATATTGTGAGTGTGTGCTGTCCA
TCAAGCCACACACATAGCCGTACCAAACCATTGGCTTGGTTGCTGATGATGACATATGAG
TTCCTGGCCTTGGTAATGGCTGTTAAATCTCATAATTACACGCTTCTTTATTGCAATGCA
TAATGACCCCACAGCACTATTGGACAATTAATTAAGATTTTCAGCCCAGGCTTTTTCAGG
CCCAGATGAGGAGGTGGAATGAGGTCTAATGTTCTTGTCTTCGAGCTAGGACATTAAAGC
ATGGTGCTGTAGGAAAGAAGGTTGTCTCTCTGTGTGCATTCATTTTCATCTTTGTCTTTC
TTTCTGTCt
>NODE_183_length_369_cov_5.168022
TTTACAAAGCCGGCTTTTAGTATTAGTGTGCACTCATTAGCCCTGGCTCTAAATAGGGCC
CTCCCCCACTTCTACCTCCCCTCTCGGTGGTACATTTGCCCTTTTTATGAGCCCTCCTTT
TCCATTTTTTTCCTCCTCCTCTTCTTTCCTTTCTCTTTTTTTTTCTCAACCCCAACACGG
AAATTGAAACTGTATCTGGGCTTATCTGCAACCTCCCCGTGCATCAACTGCCGAGATGTT
TAGACAAATTTTATGCATTATGCAGCGCAAATATCAAAACAGTTCTTGGCAGTGCCAGCA
GAAGCCTCATTAAAAATTCCTTAATTAAATCTTCTTGCAAAATGTAATCAGTCCAAGGAA
GGGGTTTTGTGTGTGTGTGCGCGCGTGTGTGTGTGTGTGTGTGTGTGTGTGTGTGTATGC
GTGTGCAGAAGACGACGTGTGTGTATGTGTGTGTGTCTGTCAGTGCCAAGGCTTTGATTT
GTGCCCTTCATGTTATGGCTTGGAGAAGTAATa
>NODE_184_length_465_cov_18.427958
TTTTACCATAACAGCCGTTCTGAACTTTGCTCTAAATGAAACACATCCATAAAATAAGTG
TTTGTTCTGCACCGTCCTTTGAAGTTGGATTTGTTTTTGCTCTTTAATGATTTCTTTCTT
CTGATGATGATGGAAGCCGTGCTGACACCTTCTTTTGCTTCATCAAGTTCCGCTGCACAA
TTACATGAATTTACTTTCAATAAATTACCATCTTTGCATACATCAGTCAAATCATCCAGC
TGAGGCATTCGCAAACAATATGCATTATTAATTTCATTGTCAGTGTTTATTTGGTTAACT
TGTAACCGACTTGGACAGCCCATTGCCTTGATGATGCATTTAAAAGCATCAGGGTCGGCT
TTTTAAAAGGAAATCAGGGGATGACATGCTTCCACACACCACTTCGCTCCCTGCTGAGGC
CACAGAGGGAAAAAGACTGAACTCCAGTGAAAGACCAATCAAAAACTCAAAAGATGCATC
GTGAGCCGCTGTAGTCAAAACAACAGAATCAGGAAGATCATCCACATCACAGCGATTCTC
AGTGAGCGGTTGTTAGCACTGATTGACTATATTTCAATTTAACAAGTTTCTGCTGTCGAC
AATAGTTAa
>NODE_189_length_333_cov_11.561562
TGACATACATAGTGGAGAACAATCTCTCACAAAATCCCGGATGGGAAACAAGCATAATCT
GGGCATCACACTGATAGCACAGCCACCATGTTGACACAACATCTACTGCCCAGCTGAGTG
CCACATAATCCCCTGTAGGAGGTGGATGCATACCTAGGATCCCTTGCAATGAGGTGTAGT
TAACCAGCCAGACTCGTGTGCAACGCCACAAACGAGCATCAATTTCCCCTCCCCCCACCT
TGGTGCTGGTGGACTATCAGCGAGGGTCCGACAGTGTTGTTCCTAATTACCTATTTCTCC
ACTCCTGATCCTGCGGCTGGCATAATTAGTTACCTGGGGCTGCAATCCAATTTGAAGTGA
TGACAAGAAAGTGATCCATGAAAAAGTAATAAGTTAAATCCAATTTCAGCCTGCCTCTAA
TTAAATGCACATGGAACTAATGAGTCAAACCCTACCATTTCACTGATAATGGTAATA
>NODE_198_length_756_cov_19.079365
TATACTATCGGTTCTACAGAACCAGACAAAGGCACAGAGAGCAGTTCACACATTTGCATG
AGTTGGAGGTCTCGTCGTAATGGTCGGTTAATGGAAATCAAATAACAACCTACGGAATAC
AGTCAGCAGTGTGTCCTTGCAACGCATACACCTTACAGGTGTATGTGTGTCTCTGTATGT
GTGTGTGCGTGTGTGTGCGTGCGTGCATGTCAGCAATGGACTCACAAGTGAAATAGCATC
TTTTTTGATAGAGTGATAATGAAAATAATAACATCCCTGACAAAATATTCATAACAGTAA
TGATGAATGCCATATTTCTCAGAAAGATACATCAGAGGCGTCTTGGTTAAAAGAAAACAG
TGGCCGGCGTCTCCCACACCCTCAAATTATCTGCTGCTTTCACATTTCACTGATAGCATA
GATGAGAGCTGAGAAAAATGGACACACAATTATGCTCACTTGTCGTATATTAATACTGCT
TCTTGACATCTTCCATGGACCCTGAGCTGTCATCTCTTTGTCTGCTTTAATTGAAAATTA
ATGGTTAGTGCGTTGCCAAGGCAACAGCGGCAGTGGTGGTGGGTAGTGAGCCACATTCAG
ACAGACACCAGTGGCATTGTTTGTCCTGTCTGACCTTGGAAGTCAGGGGAAAAAAAGAAA
GAAGAAAGGCAAAGGAGGACAAAAAACACATTAAAAAGAGAATGGAGAGGTAAGGGTTGA
AATGTTGTCCATTGGAGCGAGGGAGAAAAATAAAATAAAGTTATTGTGGCGTGGTTTTGG
CCAGGTAGACAGAAAGAAAACTGTGCTAAGGTGACTGAGGAGGGGACTGAAGATATGATG
TCAAAATGCCAAATGGGGAGAATTATGTTTGAGTACGAAAGCAGAAAAAGGCCTGGTGAt
>NODE_199_length_372_cov_5.704301
GTCACTTGAAACAACTTTTGCCTTCATATTTATCATATGTGAACACATTATAACATGAAA
ACCTGGTTGGAAACATTGTCTTTAAAAAACTGCAGTATTGCTGTTTTCATGCTCTGAAAC
AGCTTTTCATGCGCTGAAGAGGCCTCTTTTGCCACATAGTGTGTTCATTGAATTGTATCA
CACAAAGTCTCTTGAAACAACTTTTGCCTTCACATTTATCATATTTGAATACATTGGACG
TCAAAACATGTTTGGAAACACTGTCTTTGAAAAACTGCAGTTTTGCAGTTTTCATGCTCT
GAAACAGCGTTTCGTGCGCTGACAAGGCCTCTTTTGTCACATAGTGGTTGACTGAATTAT
ATCACACAAAGTCACTTGACACAACTTTTGACTTCATATTTATCATATATGAACACATTA
TAACGTGAAAACGTGGTTGGAAACATTGTCTTTGAAAAACTGCAATATTGCTGTTTTCAT
GCTCTGAAACAGCGTTTGGCATGCTGAAAAGGTCAa
>NODE_200_length_443_cov_12.279910
TTTATTTATTTATTTACAATCTTTTGACCTTTCGCCTTTGCCCCGCCGCTGACCCCCGTC
TCGTGTGCATTTCGCAGGAGAAGACGAGCGCCCTCAGCCTGAGCAACGTGGCTGGGGTCT
TCTACATTCTGGTCGGAGGACTCGGTTTGGCCATGCTGGTGGCCTTGATTGAGTTCTGTT
ACAAGTCCCGAGCCGAGGCGAAACGAATGAAGGTGGCAAAGAATGCACAGAATATTAACC
CAACTTCCTCGCAGAATTCACAGAATTTTGCAACTTATAAGGAAGGTTACAACGTATATG
GGATCGAAAGTGTAAAAATTTAGGGGGTAGGGAACGAGGTTTTCATAAATTCCCCCCAAC
TGCACGCTTTTTGGCTCCATCCGTTCCATCCTTCAGTGTTAGTGAATGAAGAGGTTGGCC
AAAGGATCGTATGTACTGGTGACTTATGATTTAATGAGAGAGAGAGATATCCCCCTTTTT
TAAAGCTTTAAAACTGTGTTTGTCCATTTAAGTTTCCTTGCTATTTGAAACCATTTTCAT
GTATGACTGTTGATGGCCATGCTTGTTAATACCtctgtcctagtaac
>NODE_201_length_576_cov_10.883680
CTCAGTCCTCCTGCAGTCATCCCTGAGTGTCTTTTGGCATTGCTTCCAATGGCAGGTGTA
GAGACAAACGAGAAACAGTGCTCAAACCTGCATGCGCACTTATTCAGGCGTATGCGTGTG
CGTTTGTGTGTGCATATATATATATATACATACATACATACACACACGTGTGTATGTATG
TATGTGCGTGTGTGTGTGGGTGTGTGTGTGTGTGTGTGTGTATATGTGTGTGTATACATC
CCTCCCACCCTGCTACGATACAGTAACTGCTGACCCCGGACACAGTGCCATTATGGCAGA
CGAGGCAGGGCTCCCCTGGCAGCGGCTGGGGCGGCTGGTTGCTAGGTGGAGAGACATTAC
CGCGGGCCTCTGCAATAATTTATCCTAAGAGCGCGGCGAGCCGTCATGTAGCCCCTGACA
GAGAGCTGCAGTACTTTATCAGCCTGCCTGTAAATCAGCCATGTGTGGGTGCAGACGGCA
ACATTGTTTGATCTCTTTCAGACACTCTAATAATCTGCTCCCCTCTGATTGATACCTTCA
CACAACAAAGCACATTACACCAGCAAACCACAGCAGCCATCGGTGTGTGTGTGCACATGT
GAGTGTGTACGTGCATGTGCTAACGTCTGCCTGTATGAAAAGTGTCCATGCGTGTGTGTG
TGTGTGTCTGTGTGTGTGTGTACGTGTGTGCATATGTGTGTGTGTCTTTCTGGTGGTCAt
>NODE_202_length_445_cov_16.238203
ATTTCCTATGAAAATTAATCGGCTATCAAACAATCTTGGTCTGCCGAGGATGATTATACA
GCAGGGGCAGCGACAGAGGAAGCAGGGGGGAGAAAGTGAGAGGAAGAGAAGGGGGAGAGA
GAGAGGGGAGAGAGAGAGGGGAGAGAATGCCCTTTGTGTAGGTGAAATGTGTCGGGGACT
GTCATCGTAATATACCTCAGTGAAATGAAGGTTAATTCTGATGTACAGCCTGCATGGCCG
TCATTATCGGCGAATCATGAAAATAAATTAAGCCACTGAAATAGATACTCCTCTGGTACG
CGGCAGGGATCTCATGAAGGATGGACGGCTGAACTTTACAGATTATTATTGGGAAATAGT
GCCGAATTCAATTAATGCACCTAAAAGACACCTTTATAGAGGGCAGCCATAATTTAAATG
ACAGCAGGGTGTAATTTTGCTTGTTATAAGTCAAATTTGCAGAGTTTCATGTTTCATGCA
TTTTTTTTTCTTTCCTTCCTTCCCCCCCATCCCGTTTTATCCCCCccccctttttttctt
ttttttccctgtttgctgaggatcttctcagtgcaagaaaattcctgaa
>NODE_203_length_428_cov_17.591122
ATTTTTGCCTTGACTGGAAAGTATTCCAAAAGAAAAAGCGCATTACAAGTTCTATAGGTG
GGCATCTGTGGTGAAAATAAATTGAATTTCAGTATGCATCTGTTTTAGTTATACACTTTC
TTTAAGTTCCGGAATAATTTTCAAAAAAAATGTGCATGTCTCGTATGCACTCCATAACCA
ATATCAATAAGCCTTTCATGTAGAGCTAACAAAGAGGCATCACATCTCCTGGCACGGACA
CGGTTGGTGTTGTTGAGATGTAATTGAAGCTGCAAGGGTCACATTTTCGGAATAGAAATT
ACAGTCTTGTCTTTGACTTGTGTGGCGTGAACCAGAGATGCATCCCACAGCCCTTGTGTC
CTTCACAAGCCTTTATTATTTATAACGCTCACTCTTTGAGCAATGACCAGTACTAATGCA
TAACCTTCTGTCCTTCTGGCTGATTCGCTTCCTTTGAAACCAAAGATTGAGGCAGGAGAA
GTGGGTGTATGGTGGATGAGGCAGGGGTGTGGGCGGGCGAAGGGGGAGAGCTAGTATAGG
GCAGTGGAGATCCAGGCTATCGAGAAGTTATa
>NODE_204_length_512_cov_5.691406
AGAGCAGGAAAACCAATCGCAGTCATCGATAATGCAGCACATCTACTGGCTTCCTACAGT
AGGGTTTACATATGCTCTCTCCAAAACACACACACTAATACACAGCAGGCGACCGTCGGC
GAATCCTTCCATCATTCCAGCGCTGTAGCAGCCTGCGAGTCCAGCCAGCCGGGATCGGGG
TCGTGGTGTGGCTGGCCAGGCGCCAGGACGTGTGCAGGGTCTACGCCATGGCACTGGCCC
TCGCAGGCTGGCAGCATTGAGAAGCGTAAAGGCATTCAGTAGCGTGAATGTCCCTTTGTC
TCAGAGCAGCGTGCCAGGCTAGCTCTAATGAGGCAGCTCTTTGTGGCAGGCCTCTCAACA
TCAAGTGGGCTGGTGGACTCATTAACCTGACTACTGCAAATAAAGCAGGCAGGCACAAGA
GACGCCTATGATAGCACACTTAAGGCCCTGCTGAATCCCTCCACCACCACCATCATCCCT
CCACCTCCTCCCTCTCCTCTTTTCCCTTCAGTCTCTCAGGCTTCCCAGGGCTCCTCTGGC
CTATTTCAGGTGTCCCAAATAAGGGATGGGGGGTGATTTCCACTTTCCTTATTCTGTCTC
CTTCTTACCTTGAGCTTTAATCAGTTTTTGGCTCTGCACTGTAACCTGGTTTTTGc
>NODE_205_length_341_cov_1.677419
CTTATGATTAGTCTGCAGCCCCGGCCTTTAATTCCCCGTTGATCCCAGCAGCCCTGAGCG
CTCACATTAAATATCCCCTCCTGCCTCCTTGCCGCCCCTTTAACTGAGACTTTTCCCACC
TTGCATACCTCTCTGAAGATCAAAGACATCAGAGGCAGCACGACTTATCAAAGCTAGAAC
GACCCTCTTCGGCTCTCATCTTCGTATAATCCGGGCTTTCGCTCTCTCCTCATTTCCATT
TCTGTAACACAATTTTTTCATGTCGTCTCTTCATTGATCTTTTATGGACATTTTCCTCTG
TTCATTATCCGCCCCCGAGAGGCTTCCTCTTCATCATCGCCCCTCCTTATCGTCGCTCTG
CTGGAGGCCTCGAGATGAACCCCATCGCCGTTGCATAACGTGAGAGTCCAACTGAACTCT
GTTTGTGTCCATAAACAccaggaggtcgcaggatgcacacagcgttcaggaagcagcatc
ataaa
>NODE_206_length_382_cov_10.654450
GTTTCCTGGTTTTTGGAACTGAGGCAGCCAATCAAGTGAGAAGGATTCTCTTTTAGTTTC
TCCGCTGGATTTCCACGTTGCTGCTATGTCCCAGCATCCTCACTGACATCAAGTGCAAAG
TTATGTGTTGAAGCTTCTGTAAATACGTTCAGATGTGGAAATACAAACTCCCTCGCAAAG
AAAATGTACATAAAGCTCACACAAGAAGTCCATCATGGCCAGGGGACGAAATGATAGTGT
TTTTATAAATATAAATATATATCGGGTTTGACAACCTTCGGACTGTTACATGCACTTTCT
TGGAAAGTTGGAAGATCTTTATGGGTCCAGTTTCTCTACACTTTAATACCTACTAACAAC
TAAGATACTGTAATTCTTTACTCTAATAATCAAATACATCAGTTTTCCAAAAGAAATTGT
GTGTTTGTGTGCTTTTATTTAATCGTGTCGCAACAATTGTCCCCATTTTTGGGGGAGGAT
TGCAGAAATAAAGATGAAACACCTTTTTTTTTTTTTTTTTTTAAAT
>NODE_208_length_612_cov_10.401960
CTGACCTTTGCAGTGCGCTCCCAGCGGTCTGCTCGGCCTGTAAAACCACCTCAGTGACAG
ATGATCAGTGGACACTTCTGAATGTTTTTCCCTCCAAATCACACACAGACCAACTCCAAA
GCAGCATGCCCTGATTAGCCTCATGACATGCAAAAATGAGCAGCAAAAAGAGCTCACAAC
AACAGATATCATTATGACTGATACCTCCAGTAGCTTTTACCCTCCCAACTCCTTCTCCTT
TTTAAAACCGCCCAGCTGATTTCGTCTCCTCTCTACCCCCTTTGTAGATAATTGGAACAA
TCCCACTGATGCCCAACTCTGCAGGGCCCTCCAGCCAATCAGGGGGTGGCAACCCAGCAC
TGCAGGTACAGCCAATTACACCTCAGCTTCTGACCAACGCTCAAGGCCAGATCATCGCCA
CGGTGATCGGCAATCAGATCCTGCCTGTCATCAACACCCAGGGAATCACGCTGTCACCAA
TCAAGCCTGGACAGCAGGTAACACATACACTCAAAAACACACAAAGGAAGACAGCTTGTA
GTGCAGATTATTACGTTCTTAAACTCCAAAAATGATCAAGAGCTGTTTTAAAAACTGTCG
AATGAGCAACACCTAGTGGAGTCAGACCAGAGCCTTGTTTATTCATGAAAGCAAGATTCC
AGCACTGCTAGCCAGGTTTGTTTTATGCTAAACGCCTCGTATTTTTTCCCGCTTCAacgc
tcataacgctcatttgcatcgttccctcttggaaaa
>NODE_209_length_297_cov_6.511785
CTTACTTCCCCTTCTCCTTTATTTCATCATCCTCACCTCTCTCTCTCTGCTTCATTCGGG
ATCCTTCCTGCTCACAGTTTGTCCCTGCTGCTCCCCTCCTCCCTTCCTTCCTCCCTCCCT
CCTCCTCCTCCCCATGCACTCCCTTTCTCTCCCCTAGTGTATTAAGGGGCTTTGACGCTC
TCAGTAAAAGCTGATTTATTCTCTGGGTGGTATCGATCGGTTTCTGCATTAAAGATTATA
ATTCATTACCCCGGCCCCTTTTAATACATTAAACACTCAAAATAAAAATAAAACAGCCCT
CCACACCCCCACCACCACCAGACTTTTGGTGTCCCGAGGGTGCGGGAAAACACTCTTGTC
GAGACGTCCGTTCTGTCGTCCGGGTCCCTGAGGCTCCACCTGTGTGTGTGTGTCTGTGTG
TGTTTGTGTGTGTCTCTGTGt
>NODE_210_length_595_cov_14.951261
CGTTGATTTTCTCATGTCGTCCCATGTCCGGTGAAAATTTGCACCACTTTTTTCTCACAT
TTTAAAAGGAAATGGGACAAAGGCGTGAAAACCTTGCATCTTTGTGAAACACCTTTTTGA
TCTCCATGAGTGGCCTACGAAATAGTAATAATTAATTAATAATGCATACAGAAAAGCTTT
TGAAAGTTTGGGCAGCATTTGGTCCCCATGTTTCAGAAGAACAGTGCATACTGAGATCCC
TTTTTCCTTTCATCTCTTTCCCAGTAAAGGCAAGAGAGGGGCTTATCCCTTCTGTTTCCT
CACGACTTCCTCTCTCAAATTCCTGGCCTATTACACAGCTCTCACATACCAGAAACAAGA
TGCCTTTTTATACTGTCAACCTTTTCATCTGAAATGTAAATTAATTCTTACTCAGTGTGC
CTTGACGAAGATCAAAGTGGGCACATTAACCTTCCCGGCCCCACCCCCCCTCCTTGGAGC
CTCTCACTGGAGGACAAGGGAGGGTGCCAAAAGGGGCAGGAGAGAGGAGGGCAGGGGGAG
GAGATTTGGCATTGTTTCCTCTGGCTCTCCTAAGGGCTGCCCTCATCTGGCACATGGAGC
ATCTCAGTCGCCTGCACACCTTGTGTAAATGTCCTCCATTAAACCCTTGTAAATTCAGCT
GCAGCATGGGTAAACATGGTTTCGGTGTGAGGAAAGCCTCTCTGTCGTCGCTGTCTTTCT
TTTTAGAGAAGtgtgtttg
>NODE_211_length_748_cov_14.125669
ATAGCCATTGGTCATAGGCTGTCTCCCCTTTATTTCTTTTGCTCTCCTGCTCTATCCTCC
CAGGTCTCCCACTGGAGCAGCGCCCTCAGGCACCGCATCATTTATTGCTGTCAGGAGTCA
CAGTGGAGAGGAGGGGGAAGAGAGGAGGGGAGGAGGAGGGGGAGGTGTGCAGGAGGAGGG
GAGACAGGGAGGAAGATGTGCTGCAGAGAGAAGCCAATGGAGGCGATGGGGAGAGGCAGG
CACGCTAGACTGTCAAATCTCAGCCGTTGAATATTTAATGGAGCCTGGAGTGTTTATTTA
GTTAGCCTGTCGATTTTTACCGCTCTGTCAATAGCGGCTCCCATGTAGCCTGCTGATGAT
CTTTAGTGTCTCTTCCCCCAGGAGAGGCCAGGCACTAAATGCAATTATGGATTTTCCTGC
ACCGCAATGTGTTTGATATTTTTACTGATCTAATTTGCAATCTGGTAGTTTATTGTTTGG
CATTTTAGTGGCGCTCAAGTGGCGAGGCAAATTTGATTTCCCCTCATAATTCTTTATAAC
TTCATTAATGCTGTTAGCACATTGGCACAGATCTTAAATAAGAATCATCCCATGGATGAA
TGCATTCCTCATTTTATTGTCTCCATGCCCCATTCTTTTTACTGATTCTGGTTCTAATTA
AAAATCATCCTCGTGGTGTACTGTCTTTGTGAAATATGAAATCATAATCGAATTTGAATG
GCTCCCTTCACAGAGTCTTGCGTATTCAACTGTATGCCCAGATTTGTTGTGGGCAGAAGA
AAACAGAATCAAAACAGCTTTCTTTCAGTGGCATTCAGCAtcttcagagacaaatgaggg
tattagccacagagcaaccaaagtaacagaggcaaaataatgtgggtgattg
>NODE_212_length_532_cov_16.665413
TATAACTTGTGAAAAAAGTATGGCTTCTGTTGTCTCTGCAGCCAGGGAAGTCACGATACC
TTCCAATCCCGCCATGTTGGTTAGCTCTTGATGCCAGTTGATCAGTGACGGGTGGCATGC
CGGCTCCAGAAAGATTGGCTCCAATGATAATGCCCCTAGGGCTGTGCTCTAAACGGTGAC
TGGGGTATCCAGAGTCTGAAAAATTGGGAACCGAATGGTCAACATATGCACTGGACCTCG
TCTCAGGGTAGTCTCGCAAATTGTGCGAGGGGCAGAGTTTTAAGGAACTGCCAGTGGGGT
GTCCCATGTGCTCTCCTGCCAAAGGTGGCAGCACCACGCTGGGTTCAGTATTGCTCTCCC
CGGGGTTGACGCAAGAGAGAGGGCAGCCACTAAACCTCGAAAGGCTTGTCATGTTTTGTT
GTGAGTTTGGCTATGAGTTTGCAAAATCAAACCAATTCAGCACCCAGGATACACCTAGAA
ATTCTGTTTCCCATTTTCCTTGTTGTATATCATCTGCATGTGAAATTCTTGGCCGTGAAC
TTCGCAGAAGTAGGAACCAGACTCAATTTCGTTAAAGTTGGTGTGAGTCCCATGCCGTTC
ACTTTGCCCTCTTGATTTGTGGCAAtaaccgtggtagtaaaaatgcttcgaaacaggcca
tggtgcaatataaaag
>NODE_213_length_684_cov_12.479532
ATAAAATCAGATGCCACCTCGGGCCAAAAACTTCCCAGTCTCATGCACTAGTTAAGACTG
TACCACATGCTCAAACACTTCTTCACAGCCCACAGGGGAAGGTCTTTCTGTTAAGACAAT
TGAGGAAGTTCTTTATCTCTTAACGATGTAATTTTAGGGTCTTTCTAGGAGTGAAACGTG
AGACAGTCAAACAATAAATCACATCCCTGTTTAGAGCAGGCGTCTGGCACGACTGGCCGG
CTTCAGCTCCCCAGACCACCACCTCCTCCACTGCCGCCTCCTCCTCTCCTCTCATGCTCT
CCATCCCTCATGCCTGTTAAAGGCTTGTCCTGCAGGGCCTGGATGCACTTGTGTGGTACA
ACAACAGAGAAACCGCCCAAAGCTCTTAACAGCTCTTCCTCTCCACTTCCTCCCTCCCTC
CATCTCCACACTGCTACCACCACCAGCTCCTCTCTCCCTCTCCACTCTGCTCTGTCTTTC
CCAGCTGCACCGGCGAGCTGTTCCGTATGAACTGCTGCCAGCTGAAAGCCTGCTACTCCT
GTGAGATTGCTATTACTCAGTGCAAGCAGGGCTCTGCGTAGCCAAAGGGCTGCTCTCCGA
GCTGTAGATCTCCATGTTGTGACTTGTCAACACGGGAAAAATCGTTACCAAGGCTGAGGC
ACTTCCATTCCACACAGAGGGGGTTCTGATTGCGACCAGGCAGACAGGCAGGTACTGTAC
TGGAGGTATTAGGACGACTGCCGTTGCCTGATTTTGTGCTGCAGAGGATTCTCTGCTGAG
AAAGAAGGCACTTTGAAATTATTAGATAACTGACATCAAGAAAAAcaa
>NODE_217_length_179_cov_5.206704
AACCCTAACCCTAACCCTAACCCTAATTCCAGACCTTACGGCTAGGGTTGGCCCATACTA
CAGGACCCAAAAAAGTGTCACTACAAACCTATACCAATCAACTCAGAGCGGTCTGAAACG
CGCTCTCAAGCGCCTTCTGCGGGAACTTATCTTGGATTCAACGCTTCCACACTTACTGCG
ATATGCACGTCCCATTGTCAGTGAATGGGAGAACATTTTGGCCAATATCTCCGGAACCAG
ACGTGCTAGACACCTGGAAATGCCACCTGCCCCACCTAATTTGGCTATGCTGAAGACGCC
GGTCTAGGTCCCGAGTCTCTACG
>NODE_218_length_498_cov_23.843374
TCTGACCTAGCGAACAAATAATCAGAGAGAGAATGAACAGATTCATTAAATTATCAGAAT
ATGATTAAATCACTGAGCAAATAGAAAATGTATGATATAGTAAGAAAAAAGCTGTAAAAT
ATTATAGTTTACAATAATTATTCACATTCAAAGGCTTTACATCTCAATACATACACAACA
TGGCCCCTGAACATGACTTCAATCCAAATATGATTCATATATTAGAATTTAAATAACACA
GAATGAACTATAGGCTAAACAATAGCCATCAAATAACCTTATACAAGAATAAAAATACAA
AAACTGTATCCTAATATCATTGCATTACTTGCTTCAGATTTTAATAATACATCATCTGTA
CATCACAGTTCTAGTCAGTTACAAGCCAGGTAGAGTATTCCATACACAATGTAACCGACT
GCCATCGACTTGATTCAAACAATTTTTCTAACTAGAGCAGAACACTTCTCTAGTGTTGCC
TCGACTTTATAGACAGATACAGCAATTTCATCGGTTATTTGGATCAGATAGATATCCTTT
AACTGACATCCAACCACATCCAGCCCTGGGCCCCAGGGCCGGAGGgtcctattcacctat
actccagtcacacactgcacacacagactcagctgaaggaag
>NODE_219_length_449_cov_19.271715
TTCAGTAGATGGTCCTCAGAAGCCATTTGCCCCTTCCAAAATGGCACCTCCCCGTGGTAC
ATCAATGTACAAGTTCTTCTCTTTGACCTATGATTTTTCTATGATGAATCCTGTCTTTCT
TTGCCAGTAGAGTACAGAAAAGTTCTTATTCTCTTTCTCTCTCCTTTCTCTTTCCTGTAG
TACCTTTATTTACGTACCCTGTTAAATCTAATTTGATTCTTCTTCCAAAGCCCCCAGCCT
CTATCTACTCGTACTAATGCTTCTTCTTTCTAATCTTATTTGCATTCATATTATCCACCC
AGGTGGTACACCAATAAGAGGTAAGAGTGCTGAACTGACGTTCACAGAATGAAAATAATA
CAAATTCATTCTTGCTGTCAACCCATCCATTCACTCGAATCACCTCCATTTTTGTCCTGT
TTACCAAGACCAAATCCCATTATGTTCATATGGACCTTCCTTCTTATTTGTCCTGTTTCG
TTGACTAAATTTGTATTCCATCTTTTTTGTCTATGCTTTATTTCCTCCTTTGTATTCTTG
TTTCAAGAGCCTGTTTAGCTCAGTTGTGATATGCTTGCCCTGGCTCAAATaag
>NODE_221_length_496_cov_20.145161
TTGATATTGCATATTTGGTTGTTGATGCAGATTGCGCTGCAACAGATAAAGTCAATTCCA
GGAAGCAACCTTTTTCACCAAAGTCAAGCATAGCTGTAAGACTTCTCTGCTATCTGAAAA
ATAGGTTTGAATTGCATGCAATTTGTGGCAGGCAGAGCACTCCAATGGAGGGAGGCTATT
AGTGAAATGCCTTGCCACTGTCTCTTTAAATGCCAATAAATTCCCATCATTACAGAATCT
GGCAGTTTTCCTCCCTGTCTGCAGCCTGGGTCTTTATCTCGCTCTGCCTCAGTCTCTGAG
CATGTAGATCTGGCCCAGTTAGATTGTCATACTTAACAAACATTAATGATTAATTTCCTC
CACTGAGTCAAATGGGGCTAAAGGGATGACTCGATTCATCTTATCGCACCACAAATTAGC
ATTTCCCCATATTCTCCAGCATCAACTGTGCATTAAAATTCCACATTTACCATTCTGGGC
ACTGGCAGCTGTGGTGAAAGAGCCAAGGAGATCTTCCTCCTATGTTGCCGGAGATTCTGA
TTACTTCTGTGTTATACAAAGAATAATTAATTCTGCCACTTTCTGCTTGTTACTGTACAT
GTCTGACTGATCTGAGTGAAATTACTCACTGAGGGGTTAt
>NODE_222_length_791_cov_19.615677
TGAAGCACTGGATGAATAGATACAAGTTAAAGCAAGCTCTGTAATGCGTTTTTTCAATTT
AGTCATGTAGATGTTGTATTCATTTATTTACAATTTACAATTTGGCACTCATATAACTCA
AACCCATTAATGTGCTTTGCAATGTTAATCAAATGCTAATGCAATTGCATATCCCCCTTT
ACTAGCCCTACCTCCTAGCAAACAGCACCACACTGACTTAATTGTGAGGGTAAAAAACAG
CACATACAGACTTCCTCTCATATTTAATTTTATCTTTGAATAAAAGAGCTATAGGAAAGT
ATTAATCTGCTTAACATTTCTAAGTACATCCTCCAAAGGATTTTGCTTTTTTAATCTTAC
ATATGCTCAGCAGAGTTACTGGCAAAAACTGTACATTTTCCTCATTTCATCCTTTCAACA
TCAAATGGTGAGCAGCAAAAATTGGATCAGACTTCAAAGACTGTGATGTGCTCCAAGTCA
CGGAGTGGCTCTTCTATTTCACATATTGAATCCGAGCAGGATATCAAAGTGCTACCAAAG
AACCTCAGGTCTTTACTAAAAAAGGGGTCTAACATCTGTAGAAAGAGGAGCGCAAAGACA
AATCACCTCAGGGAAGAGCGAGCATTTATTCTCAGCCGTGAATTTCCAGCCTTTTGATTC
TCTCGTTCCTGTACCACCCTGTCTTCTCCGCTGAGATGGAGGTTGGAGCAAGAGAACTCT
TTTGTCTCAAGGACTCAAAAAATTCCCAAAGAATAATCTGGGTTAAAGCTGCTTTGTAGA
GGAGCAGCATTTTACATACACGGCTAAAGGAAAGCAGAAGAAATGGTCATTGATATTCTG
TTACTTACATTTCCTTTATGTATGTAATCTGTCTGTGCCTCTTTACTCTTTGGAATGAAC
CTGTCAAAGAAAGACAtatttttaagcaaaatcaa
>NODE_223_length_512_cov_12.525391
ATCTCCTCAACACTGTGCCTCTTGCTGTAATGCTAATGGCTCTGAAAAGAGAGTTAATCA
CTGTTGCACAGTTAGCCACATGCTTGCCTCTTGCAGCATGGTCGGTGTGTTCCAGGGGTT
AGCAAAACACTGGTGTAACACATGATCGCTCTTTATGAGGCTGGGGCCTGCAAGAGAGAG
AGGGGGCCCACAGACGATGCTAAAAAGACGGTAATGACAGCCATTCACCGCAATCCAATT
ATGCAAAAGGGAGTCTAAACAATTCCATCATCCCCTAAATTAGATTGTCCTAACGAGATA
AAGGCACCAATTAATCCTGAATTAATTTCTACAGCTCATTTTCCCCAGAAAACACTCTAA
TATGCAAATGCCAGTGAGAGGCAGAGAGGCATCCTTCTGCAGGGGTTTGCACCACCTCTG
CGTGTTGGCTTCTCTTTCTGAGTGAACTTATGAACCTGGACACATTTTACGAAGATAAAA
AGACGGAATATAACAATGTCACAGCTCAGGTGTAGCACTGAAGAGAAGCTGTTTAATAGA
AAAGGCAAATGTCTCCCTTATAACTCATTATAGTGCTGCCATTAGTGTAATGGAAAGCAT
ATTGAAGCCAAAGCGAAGTCAatattggcagccacgtttagttgattaaatgtaag
>NODE_224_length_393_cov_21.254454
CTTTATCAGTCGCCGGCAGCAGATTTTGAGTGACAGCGCCACCAAACGCCTCTCGCCAGC
CGTCCTATTGATTTCTCTAAATCCCCAACAATAGCATTTGCATGCTTGTTTCTGTTATAA
TACAGATATGCCGTTTCGGAAATTAAAGAGCGGCAGGCAGACCAGAGGTAACTAATTGTG
TGCCTGTGTAATGAGTGCAGTTTCAATTTGATATAACCCACAGCTTTTCCCCTCGCAGGC
CCGCGCTAAGTACTTTCAAGTCTTTGTGGGGAAATAATTGATTTTTTGTGCTTTGGGCAC
AGGGAAAACTATTATGATCTTTTTGAATAATGGCAGCAGGAGAAAAGGCACGTTGAACGA
TTTAAATTGGTATTAGAGGAGAGGAAGGAAGGGAAGGAGGGTTTGGTGACGGGCGGAGGA
CTGATAGCGTAGCGGAGTCCTGGATTTTGACTGACAGTCTGCAAATGTCTACCAGTATGT
TGATTACTCATTCTCTTAAGGTGGAAGTGGGGCAATGCGAGGTGTCGTGGCAGTAAg
>NODE_225_length_348_cov_13.482759
TCAGTCATTTCCACCTATTTGTGAATCACTCTGCTTGCTCGGTTGCTTTGCAGTGCTTCT
TATTCTCTGTTGTGAGGGAAAAAAAGGAGGCTTAATGATGAGGAAAAGCACTGTTTTGTT
TGCACTACATGGTGTGAATTATTTGGGCATGAGAGGGTGACCAACAAGAAGTAGCCATTA
GACCTCTGAGAACAAGCAGCGACGCATACAGCCAGCACTCCGCCTCCCACCCGCCCCAAC
CACCTACACCACCCCTCGACAAATGCTCAGCGGTCATGAACTACATTGATCTGGGGTATA
ATTCTCTATGAAATTGATGGATGAGGGCAGCCATTGACAGAAAGGGTAAAGACCACTTTG
AGATGTCCCCTGTGAATAAGTATGATGGAAAATAGATTGTTGAAGAAGATTTATGTTTGT
TCTCCGCTGCCACAAGAGAGGGCCACCCCCCACCCTCTGTACCCAGCCTGGCTCGGACCA
ATCAAACATGTC
>NODE_227_length_477_cov_21.823900
TTACCATGTTAGGCTCCTTTTTTGTTGTAAGTTTTTGTTTAAATAAAAAAAAAATATTTG
CTCAAAGATGCAGCATTGGAGGTGTCAAATTTTTGTAGCCGTCTCTTGATCGTATTACTT
CCACAGTCCTGGTTTCCAATGCGTCTGAACTTTTTCCCTTTCTCTTTTATTTTGTTTGTG
GTACCTAGCCTTTTTTTCCCCTGCTTAAGACTTTAAAAGCCTTCAGCTCAGTAAAGCAGC
ACAAATTATCTTGCCACCTTGCTCAGCTCTGATGCTTTGGCCGCTAACTTTGGAAGGCCC
TTTACTACTGCATCAAAATTAGCATTGTCAAAGCAGTTAATGAATATTAATATTGTATTT
GTCATTGGAGCTGGCCCATTGCTGAACTCCAAGTCATCCATCAGGGACAAGATTAAGCAC
ACAATTATTTCTGACTGACAGGGACCAAATCTGGAAGATTTTTTTTTTCCTCCAACAATT
TAAAGAAAAAGACACAACATCATCTTAAGGTACCTCCCATGAGACGAGACAAGATTAATA
CACTTTTAATGAAGCAAGATTTCATGGTGCATGAACAGCAGGAATCTCAAGAAAAAAAAA
AGGAGAGGAATATAGAAATAt
>NODE_228_length_320_cov_5.421875
CCCACCTAATTTGGCTATGCTGAAGACGCCGGTCTAGGTCCCGAGTCTCTACGACCTTCC
CGTCCCGAGATACAGCAAAAAATCACAGGTTTCTCCCACTTCCTGACGTCGTAGAGACTC
GGGAGTAGGCTCAGTGCGATCGCGGCGGCAGCAAATGGGGGGGTAGAAACAAGTTTCATG
TCTCTAGCACTAACCGTTTTCCCAAACCCAGGCCGAAACCCTAACCCTAACCCTAACCCT
AACCCTAATTCCAGACCTTACGGCTAGGGTTGGCCCATACTACGGGACCCAAAAAAGTGT
CACTACAAACCTATACCAATCAACTCAGAACGGTCTGAAACGCGCTCTCAAGCGCCTTCT
GCGGGAACTTATCTTGGCTTCAGCGCTTCCACACTGGCTGCGTTATGCACTGCCCATTGT
CAGTGAATGGGAGAACGTTTTGGCCAATATCTCCGGAACCAGAC
>NODE_229_length_335_cov_16.214926
ATCAGGTTGGGGTCAACATATTTCATGCCAAAAGAATGATGCGTATTTAATGACTCTAAT
ACATTACCATCTATTTGCAATCTCATTGACGGAGTGCTTGTGAGTTTAACTACCATTAAT
CAGCATCAAGGTTTGTCTATCTGGAGAAAAATAGATTAAGGGAGGGATTTTTTTCATATG
GCGCATTACAAGAGATCCACATTGTCCTAGTTAAGAGCTATGCAGAGCAGGCTGATAGAT
AATGGTCACCTCGAGGCTGCCTAATAAAGCATGTTAAAGGACTTAGGAACACGACATTAC
TGAGTGTAGTTTTTACAATACAAGATGTATTGGCTTAATATAGTTACTCACTGATGCTTA
CCTGACTAAATGCCCCTCACACACAATCAAGGCTGGCTGTAATCAGTTATGTCGAAGAGG
ACAAGCATGTTTTTGAGGATGCCTTTGAAGTGTTTTGGGACTTTGCTGTaaatagcgag
>NODE_230_length_437_cov_10.240274
TACGTCCTGGGAGAACCTACCCTGATGCTGCAACTTCATTTAAAGAAATGAAGCGTTTAT
ATTAACCACAATGAAGACAAACTAGTACAGTGTCTGCTCTTTCCTGTGAAAGTGATCACA
TCTTTATGGCTCCCGTCACTGCTCTTTACAGATCTGTTTCCCAGAGGTATTTGATGTGGA
GAGCCAAAGCAGGAGGAAGTGTGGGTCTGCAGCCCGCATGTTAACAATGGCTCTCCTCAG
ACCCCCCGGCCCAGGCCCAGCCAGTCATGAAACACCATGGAGATGTTATTGACCTCAAGG
TTAACTCTCCTCAGGTAAGCCTGGGAGATAATGGACAAAGAGCAGTTCTTTTACAGGTGG
AGTGACACGGCATATCCGCGCTGCGCAACTCCTCTCGCATTGACAGATTTTCTAATTCAC
TGCAGATTCCCATAAAACTGGGTGGCCAGGGCCAGCTCTAGCCAACAGAGGGCCCATTCA
TGCTGGGTGGGATAGGGGGCCTGGCCAAATTAACCTGGATTAATTTAAAGGAGCAAAGGG
TCTTTACATCCGAATAAAATGAAGATCAATAAATTAAATGt
>NODE_231_length_361_cov_9.986150
TCTTACCAGCAGTGGCAGGGTTGATGCAGTCAAAAAGGGTCCCTTTCCTTTAATTATTTA
CTTCCCTATCCGACATTGTCCTGCAAGAGGTAAAAATACATTCATTTGAGGGACCCTTTT
CTGTGAACCAAGCAACCAGGAGCCCGTCCACTCGAGCATCGTCAGCATTGTGGAGAGAGA
GAGAGCGTGGCAAATCGATTGGCCGTGGCTGTCACTGCATGTGTGTGTTTGCGCGTGCTT
ATGTCTGTTTGTGTGTGTGCGAAAAACACAAAATATACTACTTCCATATAGCGAGACTTT
GATCAAAAAGACTATATAAATCCTTTGTTCTTTTTTATCCTTTGATAGTACAATGGCACC
CATATGGGGTTAACTTATGGATAAAATATGGGAGCCATGATTCAATGTCTGCAGCGCTGC
ATCCCTCTCTGTCAAATACACGTGTAGATGCTTGGCCGGGAGGGACCGGAGTGTTTCTGT
ACAGCCAGAAATGCGCCGTAGTCAg
>NODE_232_length_501_cov_18.375250
TTTGTTCTCTTATTCTTTTTGGGAACTATGTAAAACAAAAAAGAACGAATGGCGAAGAGA
ACCATTCTCTCTCCCCCAGCCCGGCAACCCCATCCCACTATCACCTCTCTGTCTCTCTCT
CCCCCTCTCTGACTGTACCTTGCTCTCCCTCTCTGGTAGTGCATATTTTGCTGGAGATGC
TAATGATCTCCCCCCGCTGTATTCTGATGCAAGGTCTGTCTACACTTTTCCCTTTCATCC
ACATACAAATGTGCTCTTATTGCCTCTTCGCCCTCGGGCCTTTTAAGATGCCTTTTTGAA
ATATGCCGTTTGATAACCACATCATTGGCCAAGTCCCTGCAGTGATTAGAGCTCTCTTTA
ATGTGAGCAAGTTAGAGAGTGAATGAGGGGCTCCGGGGCCGGCAGCTATCCATTCTCTTC
TGCCCTCACCCCTTGACATCTCCCGGGCCACTGGGGAGAACCAGTGTCGGGTGTAGGACG
ACCCAGAGCCCAGCTTAGCACATAGACACTGCTGGCCGTCCTCGATCTTTCATCTCCACA
TGGAGATTAAGCACAGGAGAAATGACACTGGAGGATCGCCTTCATAGAGACATGGTACTG
TATGCTGGAAGGCTAGATTCCTGTACTTTATCACAGGAAtgtgac
>NODE_233_length_359_cov_16.676880
CTCCTATCTTTAGGGTCCTTGTAACGCTTCTCTGAGTCTCTCTCTCTCTCTCTCTCTCTC
TCTCCCTCTCTCTCTCTCTCTCTCTCTGTTTCACCACTGTCACACTTTACATCTTTTCTC
TCTCTCTATCTCTACTACTCTCTCGCTCCCTCCCTACTACACAGTGATTCGGTGTACAGT
ACCCTCTGTCATTCTGTGCTGGCATGGTGCTTGTGCAACTGGGACTGCATTTTTCGCTGA
AGAGGCACATCGATAATAGCGCAGGCAGCTCTCTCCTTTCTGTCTTTCCCACTCTCTCCA
TCCCCCCCTTCTGTCTCTGAAGCACTGTGGTGAGCAGGCCCAAACTCCTCTAACCTCCAC
AGTGTCAGGTCGCCTCTCCTCAACATAATGAATGTGCTGTGTGAACAAGTCCGACAGGAT
GAGCCACCGGGTAGAGAGCAAAATAGTAGTGCACCTGCAACATTTATGCATAGCAACATA
ATGACAGCAAACTGAGTGATTAc
>NODE_234_length_420_cov_29.340477
ATTACTAATATCTATATCATCTTTTCCTTAGTCAGCTCTATTTAAATATGCAATCATTTA
CAGCTTTTGACTATGTGTGTGCACACCCAATTTCCAATATTCCTCTAGTAGACTTTTTAT
GCTGACATCAATGGCAAGCTATTAAAGACAGTATTTCATTATTGGTTCCTCTTCCCCAGT
GGTTATTTACAATCCCATATATACTAAGCACTGATATTAAAGGAGACCATTTTAATGAGG
TGCTATCTGCCACGGCAATATGTCTTTCTCCGAATGAGATTGTGTTTAAAGATTTTATCA
AGAAATGGCTGTTCGGCAGGGTTATGTTTTGTCCATGAAATATGCATTTCATATCTCTTT
CATTTCATTAACATAATTTAATTTGTGCTTTGCATTCTGTGCATAATACATATTTGATTT
ACAAAACAAATATTTCCATTAGAAAATGAATTTCATGCGCGGAAAAGGCAGAACTGAAAG
ATGTATTGTAAGGAAATAAGAAAAAAAGGAATTGTATTATCTTTGACTCAGAAAAAAAAA
Aaaatccttggcaaggagaaatac
>NODE_235_length_817_cov_12.368421
TTATGATAGTCGATTAAAAGCATCTAGATTATGTGGAGCACTGACAAAGAGTAAAACAGG
TTGGAACTATTAAAGTTCTGCTATGTAGAAATCAAATGGTTGGATAACACATGAAGTATG
ACTGAAAGAAAGCTGCATGTGCTTTTTTAACCTTTTGCAGTAGATGACTTAATTTGCAAA
GGGAAAGCCGGTCTCCCTCTGAAGTGCTACCTCTCTTTCTTCCTCTCCTTCTGCCTCCCT
CATTCCCTTCATCTCTCCTTCTGTCCTCTTTGGACTGTACCGTGACCTTCACTGGCGTTC
CACCTGCAGGAAGCCATGTTTGATTCTCTGTCCGCCGAGACGCCTGCTTGACAGCAGAAT
GGTGTCATAGGACCGAGTGGAGGAATTTCTCTTTCTCTGTCATCATTAAGGGGCTTCCCC
CTATGGTGAGGGGGATGAAAAGTACGATTTAATGTTCTCTGGAGAGTGGCAGCAGAAGAA
AAGCTCAAAGCCCTGCATGCTGGTTTCTGAGTGGGTCACTCCAGCCCTTGCAGCGAATGG
GATGTCCCTGAGGAATTTGCCATAGACTGGCCTGAAAGGATGGGGATTAAGACCCTTTTA
AGGATGGAAATGTAACAAAAGGAGCACTTTTATGATGTAGCAGCATAAAATGAGGGGGTC
CATTGTGTAACTGATTGCAAAAGATCTTTGAAACAGGCGGCCCTACACTGCATGCTCGCC
TGGCCCAGTGGGCTTTAACGGCTTGTACAAAATGACTTGTCTACATTAGGGACAGAGTGG
CTCTCGTTTAGGAAGCAATGTAGAAGATTATTGGTTTGTTTCTATTTTCACTCTTTGCTC
CTCCCTCTCTCTGCCTCTCTATCATTCACTCTGTCCTCTCCGTCTGCTATCAACGTTGGA
CTGAAACGGGCGACAGAGTCCCAGTGAAAGTTGGGTAATTTAGAGTGAGGGAGAAGGTAA
t
>NODE_236_length_458_cov_13.366812
ATGAAAATCTATAAAACAGCAAATTGTTCACAAATTATATTTTTTTTTCCAAGTTTTCAT
TTTTTTTTCTTTGCTTATTTGTGTTTTGCACAGTAACACAACACTCTCACAACAAGATCA
TGGTCTTATTACAAAACTCCCAACAAAATGTAAATATTTCTAGTTTTCTGTTGATACTTT
CATATTTTGGTTTTTAAAACCAGAAACTTGTCATTGTATATCCTTTCCACTGCCTATAGA
GGCGCATAAAAGGTTACTCACACACACAAATACTTCACAGCACTTTCTAAGAAAAATATA
CACTTACAAAATATGTTACAAATTGGCACACAAAAAATATACAAGATTTTGTAGTGTCAA
GAGTTCATTAAGATTCCTTCTGGTAACAACTCTAGACAGTATATATAAAGCTCGGTAATC
TTTTAATGAAAAGAGCAAAAGTAATTCCAACCAGTGTCAAAGAATCATGAAGTGAATACA
TCAAACATAACATTATAATATACATTCATAAAGAGGGTTAGGTACCTAATCTATTTTGCA
TTTCTTTTTTTGTTAACTCTGGGAAAACAAAACAAAAtaaaaaatctgaacgaaacagaa
aa
>NODE_239_length_305_cov_7.295082
TATTTGATTTGGTGTGTGCATGTGTGTGTGTGTCCCGTCAGGTCTATGGAAATGCAGGAT
TTAGCCAGTCCTCACAGCCGAGTAAGTGGAAGCAGTGAATCTCCTAATGGTCCCAACCTT
GACAACTCGCACATCAGTAACAATTCCATGACACCCAATGGCACTGAAGGTATGTGGGCA
GTGCTCTTAAGTTTAGCTTTCTCTGTCTTGTGTGCTATATTGAATTAAAAAAAAAAAATT
ACTGAGAAACTGAACAATCTGAATGTATTTCAGCGTGGCAGTAATGCATTAGAAGCAGTA
AACCATTCTAGCAGTAAAGCCAGTGCAAGTGTTGTTTGACCAAATTCTTGATTTATTATT
TAGGGTGAATTACCACTGCTTTTTTAAAATTATTATTAATATGGCAATAAGCAAccagta
aaacagtgctggtgtgtagtgtgaattat
>NODE_240_length_597_cov_8.700168
ATTGCTTTCATCCGCTTTAATTACATTCAGAAATGGCATTTCTGCCACATAATACACCCC
TATTGTTTCAGAATTATCTGGCTTGGGGAGTAAAATCTACAATATTTGACGATGCTCCCG
AGCTAAATCGCCTCTTGAAATTGAAATATGCTGCCGAAATACAAAATAAAAAGCCAGCCT
TTGCTGCTGATATACTGGAAGCTCCTTGGCTTTCTGCAGAATGCTATTATTATGCATATC
CAGGTAGAAAGTTAATTAACCCAAAGCTTAAGCTAATTATGGTAGCAGAATGCTATCAAC
CAAACGCTTTCAGTCTGACAGCTGTCCAGAATTTCATTTGCTAATCATTTGTCTTTTGCC
GGAGCATATGGTACATTTCCCCGCTATCACAGCAACAACAAACAGATGAAAATCATTAAC
TAAAAACAATGTGCAATGTGAAAAATCAGACACAGATTTATAAGGCTTTGTGTCAGAGAA
AAAAGGGGGATTTATGGCCTGGGAAATATAATGATAATTTTTGGTTTTAGCCACTTAGGA
TTTTAGGCAGATCACGTGACCCAAGTGTGCAGGGAATTCAGATGCACAAATATATTGTTT
ATATCTATATGCAAATGAGACAGAATGTTTATCCGTGTAAAATTAATTACAATTTTCTAT
AGGAGCATatgcaaagagcttgttcttagcaatttttagcttctagcatattttgtgcct
gttttttcaacacaatatttt
>NODE_241_length_412_cov_12.589806
CTGATGACAGAGCAGTGTGCGCCCAAAGCATAGGTAGATAGATAGATAGATAGATAGATA
GATAGATAGATAGATACTCTTGTACTCTTGTACAACCTGCAAGATATCTTGAGGCTCTGG
TCAAATAGGAGGCAGTGTGCAGAGGTGCCTCACTAATGTCTTGCCTCTGCCGGGCCAACA
TGACCACTGCAGGTCTTCAGGTGATTAACATGTTGGCAGGGGTTTCTACATGAAAAGACC
CCTGTTTCTTTGTCTTCTGGTGTGTAAATATTGTGCTAGCGGAATATGAAAGTAGTGCAA
CTATAAGGTACAAAAACATAGGGAAAAAAGATCAAGAGTGGGTCTCACATCAAGGAGGAC
CCTGAGGATGTCTTTGTTGTCAACTTCAGAAGGGGGAAGAGAGGAGCAGAGGAGGAAACT
GGCAGAAGGGGGAAAGATGCCAGAGAGAGCTCAAAGGATTCGGTCTGGGCAAGGTGATCG
GTATTCCTCGGCAGTCTGCCTTCTGGCTCAGATCAGTGGGAGTAAGCTGGCAGCCAAGCC
AGAGGGCATAACAGCA
>NODE_242_length_440_cov_6.561364
CTTTCTCCCCCCCAAATCTCCCCCTGGCTTGTCATCCTCTTAACCCACAGCCTTGGAGCT
CCTACCCCGGCCTCAGCTCTTCCCTCTCCCTGCCTCTCCTCCAGCCTGCCTTTCCCTCTA
CTCTGCCTCCCTTAGCCCCAGCCTTCTGCTCAGTGTTCAAGGGGAGAGCCAGCTAGGAAT
GCTGTGGCTCTAGACGTTTTGTCCAAGCCCTAGGTCTCTTTCACTGAGGCAAGATTAGTT
CATACAAAAACTCAACAATACACCACTGAAAGCCATTGTTGATATTCAACATTTTTCACA
TAGCGGAGCAGAATAGACAATGCGGCAGCCGGGAAAGCCCGAAGCGGACTAGCAGGGTTG
ATGGCTGATGGTATCTTAGCTGAGCGAGGCCTTAATCCCTTTTATACACACACACTCACA
CAAGTATACACACTCTCAACAGCCTGGAGACAGCAAAATCAATACTGCTTGCTCTGTCTC
TGTGTGTGGATCAGTgggtggatgagtgtgatacggagaaaaaagagaatagtactgttt
gtacctacgtgtgtgtgtgctgtcggactgtcttggcacataag
>NODE_243_length_617_cov_3.118315
CTCATAATACCAATATTTGTCAGATAAAATCTGCCTACAATCACAAATATAAAACAGTAA
AAAGTAGAAAAAAAACAAAGCACAACTACAGGTTGTTTAGTGAACTCAAGTCAATGTTTA
TTTAAAGTGATACTGAGTTCACATACACTCCTAAACTGAGGGTTTCTCACTTGCTTTTGC
TGCACTCCTGACGACAGTAATGGTTTTCTACATAATAAACCGTCAAGACAGTTTATCACA
TAAAAAACTCATAAGCTCACTAAAAGAGCCCCTCCCGCGGTAGTGCAGACTTTCCACCCT
CAGTGATGAGTGACAACAACAATAACAAAATTACAAAATATTAAAAGTGATTATGGATAA
ATAGGGAGACACATTAAAAACAATGAAGAGCTACAAATAATAAAAACAATAAAAAAGCAA
GACAAAAAGTTAAATACAGTTAAATACAACAAAAAGTTAAATAATACAAATGAAGAGAAT
TACAATGTAAACTTGCAAGAGGCAATAAAACAATGAAAAGCAAGACATGATACAAACAAT
GAGAGTTAGAGATAATTAAAACAATGACACTGATGCTCCGTTTACATGGACTACCAATGT
TATGACACACTGATGCGCCGTTTACACAGACTACCAATGATATGAGTCTaacactgaatg
ctccattttactgggctctcagtattaacactcaacattgataatctatatgcgagctac
cagaatgacactgaacactgatcatccacaatgcgagctct
>NODE_244_length_469_cov_22.637527
CACACTCAAGTACAGCAACAGGTAGAGTCTCTGACCGCAAACTCTTCCGTGGCTCCTCTG
AAAATAATCTCTCCCCCTTTTTTCTCTCTCCGTTTATCTCAATTGAGTTTCCAGCCCTTT
TGTTCGCTCTTCTTATCACTTGGAAAAAGGTGAACCCTCGTGTTATTTTTATTTTAATCT
TTGCTTTAATTGTAGTTTTTACCCTTGTGGTCCCTGATGGCTTCGCACAGTGATACTCTG
GTGGTGTTCTTTGGGGCAACAGCTGGTGCAAATGGGGGTAAACTGGGTTCGGATGAGAGG
GAAATAATTCTCTTGGTGTGGCAAATTGTGGATCTACATGAGAAAAAGGTACGGACCTTT
CTGACCCCTTCCTTCGTTGTACGGTTTCTTGTGTAGCCAGAGTGTTTGTGGCGTAGTGTG
TACCTGTAGAAGAAGAGTGTTTGACATTTAAATCAACATGGTGTGCTCACTGCAGCCGTG
CTTCATGCTAGCTAACGCTACATCAGCTCTCCGGCGTTAGCTCACCTTTTAACAGGTGTG
CGACTGAAACGTAACGAGCAGCGGAAAGCTTTAGCTTCACCTGAAGGAGAAAAACACACC
TTTTTGGTTTAGc
>NODE_247_length_455_cov_12.753846
CTCACTTTCTTTCCTTTCATTCTTCAAGCCTCAGAAGTGTCTCTTCTCTGTTACATCGAA
AGTCAAAAGAAGGACTGAAGAGAAAAATCTTTTCTTCTTTTCTTTTCTTTTTTTTTTTTT
AAAAAAAAGCACATTCCCTGTGAGCTATAGAGGCTTAGAATGGTTAGACAATTTAATTGG
ATAAAAGGAAAAGATTAAAGAGGCCCTGACTCTGTTCCATAAATAATTGATTTCTAATGT
ATTTGTAGTGGCAGTGAGACGCTGTTGTTTGGGATTGGGGGATGTTGAGTGGCAGAACGC
TTCAGATTTCCCTCAGTCTTTGCCTTCTTTGTTTTTTCACGCCGTGATATTGAAGCAGCA
TGAAAGGCAGAGAGGGAGCACACTTGCAGCTCAATTTGATCTTACATCGTCAGAAATCAA
AGATCGTGCATGTAAAGAAGGATCGCAAGGAACTTTTTTGTGGGAGACCAAACTTTTCAC
ACTATGTTACCAAAGAATACAATTCTGCTGGTGCAACCCTTGCAAACCCCAAAGGCAAAG
CCAGCAACTGCTGCTCGTATCCAAAACTAATAAAAGAACCACAAAATCCATTTTAGGAc
>NODE_248_length_425_cov_8.548235
TTGACTCTGGCAAAACAAAATGAGCGGGCTCTGTAGGATTGTGCACTCTGCATTGGCCAT
TCAGGCCTTCAGAGCCCCATTGTAGTACTTTGAAGAGAATGAAAGGAAACCCCACTGGTG
GAAATGCAGTGGAACAGCCCCACAACAGGCCACAACTGTTCCCTTATGCATGAAAGGCAG
GGACATAAAAGACAAGATGGACTTCTGAGGTAGGGCCAAAAACAAAGGCAACAAAAGTGC
TGATCACGAGGGGATGACACGACTCGTCTCGGCAGAAGGAGCAGGGAGAAAAGGGGCAGG
GGACAATAGCACTCCCAGCCAAATGACATGTTGGAGAATTGAAAAATCCACACAAGAAGT
GTCTTCTCAATTCACTAAACCCACAAGAGCTGGGTGACTGTCGGCTGGACCTTGGTCAAA
CTAAGAGGGGGTGGGCTAAAACAGCCCACAGCTTTTCTCTCTCTAACTTTCTTTCCCaaa
tctttccccgttttggcaaacaacttggcaagggcagagacagactggggtgatggcttt
agtctgcacacaccaaaccgaaaccaaac
>NODE_249_length_537_cov_14.463687
GTTATTTTCTGATCCAGGTGAGATCTGAGTAAATGATGGGGGTCGGCGCCCCCAAACTCC
TCACCTGCTCTGGAAGTAGTTTGCTAGTTCGGATGCCTCATGGTTCAGACTCCTCAGGTG
TACAATTAAATTGCCAGAGTTGGTGAACATGGCGCCGCACGTTTTGCACTCATAAATCCG
CGGCTTGCGGATTATGTGTCGGGAGACCCTCATGTGGTGCTTATATTCACCGAAGGACGT
GAATGTGGCGCTACAAATCTGGCACCGGAAACAGCGTTTACCTTCGTGCTTCAGCCGATG
CATCTTTAGGGAGTAGGCCCGTGTGAACTTTTTCCCACAGCGGTCACACTGGAAAGGTTT
AATGCCTGGAGGAAGAAGACAAAACCATTGCTTGCTGATTTGAACATTAGCATCAGACAA
GTGTTAGTAACCGTGTGTGGGTGAGGTAAGGTGGAGGGTTAATGTAATCACAAAGTCTGC
CAACTACTTTCTTTATCAATGTATTCCAGCATGCCTATAACGAGAATATCTTACTACTCA
TCCCTAAGGTCTCTACAAGGTACAGCAATGCACAACAACCAACTATCATTTCACCTTATA
TTTACATTTCCTTCAGCAACTGCATTCAGTAGACTTTTAAAGAATTAAAGGTCATTTTTA
ATCCAGTGCCAAAAGGGTAAt
>NODE_250_length_733_cov_14.327421
ATCACTGCCCCAGCAGGCCCGCCAATCACATACAGGCAGGCCCACGCTGAGACAAGGCCA
CAGAAAACAAGCAAACAAGACAACAATCGACAACAATCTTTAAACACGCTTGTCATTCTC
CTCTGAGAGATTTCCATTTCAGCTACTTAAGCGGCACATGAAAACACGACAGCCATTGCC
AACGATCTCTAAACACAACTCTGGTGTTCTCCCTCCTTGGAGAGATTACAGATTTCCAGC
CATTTAGCAGAGAATGAGAGGCGTCTGCAGATTGAGGGGATTGGTGCAGCACACATTGGT
GTGTCGCAGCCTGACTGGGTTGAGCGCAGTGTGCCATGTCATTTTTGGGCGCGCTGTTGC
TCAACATCAAGAGAAATCGATGGCGTCTCCACAGGGGCAGGGAGGCCTATGGAATAGAGG
AGCTTCTCAGGTCTGTTTGAACTCATTTTCTTTTCTGGGCGGTTGCCCCCTCGCTCAGCC
CCCTAAGGCATCTCCCTCACAGCAGGCCCTGACAGCTTGACACATTGACAGCTGCCGCTG
AATGACAACTGATTTGTACAAATTTCAAGCCTTATAAATCTACCTGTCACAACAAGAGCA
TAAAAGAGCTCGGACCCAGCAGGTAATTCGGAAGTGGTGGGGGAAGAAGAAAAAAATCCT
GCTTCCTCCTCCTCCTCTTCCTCACTGCTGACAGCCCGGTCTGAGAGGGAAAAAGAAAAA
GATAGGAGATAGAAAGTAAAGAAAAGACAACATGGCTCTTTTTCATTTCCTGCCAGTATA
CCGTGATTCACTCCTCAGGTCCACTTTGAATAAGAACCAGCGAAACCATTTTCTTGCCAT
CAGGTGATCAATTCTCTCATTTAGAGATTATAAAGAc
>NODE_251_length_322_cov_3.509317
TTCCTCATCCCCCCCTCCACCCCACCCACCACCACCACCACCCAGAAGAGAAGATTTACA
ATACAATCACTGTAAGTGCCCTGCTCGTCACAGCATCAATCCTAATCCTTAAAGATGGCT
AAAAATAAAGACGGCGGTGGCGGCGGTGGGGAGGGAGCCGTCGGCGGAGGCTCAGGAGGG
CAGCAGCCCCGTCACCCAGCCCGCCCGGCTCTGCTCAGCCCGGCCCAGCCGGCCGGCTCA
AGCAGGGGTCTGAGGGAGAGACACACAGAGGGACAGGGGAGGGAGAGGGTGAGGGAGAGG
CTGGGACGGCCGGGGAGGGAGGCTTACCCACATCTGATCCAGCTGACGGGGGCCATATGG
CAGCTGCTAGCCAGATAAAGAGATTAAGACTAGGAGGGAGTGCGATTACAGCTGTCTAGC
CAATTCAGGCAGCTCAAATCTGCAACTTCTAAATTAGTCTCCTCTa
>NODE_252_length_475_cov_8.515789
AGTTGAATTTTTCAAACACAGATAGCCGTCATAGCATCCCCAAGAGTGATGTCAGCTGTA
GGATTTGGTGAGCTGGGGTTGGGGGGGGATCTAAAGAGTGCATAACCATGGAAAGGGGCT
TGAACGCTCAAGAATCTTGTCTTTCTGTTTGCCCCCTCAATCGAGCGACACAAAGGCTGA
ATTACTCATTCAAACCTCGCGGGACAAAGGGAAAGGAGCTGGATAGCACTCCTGCATTTG
TAGTCAAACATTTAGAGACTTAAATCGAGTCGTCATGAAGGAGAAAGAGTCGGACAAAGC
CCATAGAATTGCCATCAGCAAACATTTTCCTGTGTCATATTATGGGGTCTCCATGGCTCC
CTCTGGCCCGCGGACAATAGCACAAGTTTGCACACTCGAATACTGTCACCCTGCCAACGG
CAACAAGGGCCCAAAACAGGACAATCCCCCAGAGAAAGCATGGGCTCCGCGGGGAAGGTT
GCAATAGAGGAGGAAAATGGGACTTGTGAAATGCTAATTGAGCTTCATCCCCTTATTGAA
GTGGAAAAAGAGCACCTATCGTTCCCCTGAACCGCGGCAGCAGAGGAATGAGATGTGAGG
AAGCTGTTTGTCTGGTGAg
>NODE_255_length_555_cov_13.246847
GTTTGCAATGAAATGGGCTGAGGCATTGAACGGGTTTTGCCAACTTGAAATTATTTGGTC
AATTATCTTCAGGTAGAAGGTGGTGTTTCAGGGCATTATATCAAAACAGGAAGGCTGTCG
GCCATTTCAATAGTTGTTGTCCTCAGTCTATTGCTTTTGGTGTTTTGGGAGAATTCCAAC
AAGGACAGGCTAAGAAGTCTTTATCTCTTTTTTTTTTTAAAAGACTCAAGCTTGCTTTTT
GTAGACCTGTACCATATTGTGCTGCTGAGGTGCTGGGGGAAGGCTCAGGACTGGCAGTCT
GAGCTCACTGTCACCGGCCGCCCTTCTTGTGTTTCTGCTCTAAACCCCCATTGTTCTCTC
GGCTTCTCTCCCCTTGGTGTGTGTCGTCTCTGGAATCTGATTTGTAGTGGGTGAGGTAAC
GTACGTGGAACACTTAATGGACGCAGAAGGCAAATCGAGGGTAAGTGCAAATACATACAA
ATAAAACATATGAATAAGCCTAGACAAACCTGTGTTTGTCAGCTGTGGTTTCTTTATTTA
CATTGTCGGGAATTGTTCAGATTCAGAAACCTGGTGGAGTGTGTGAGATGGTGACATGCC
GGAGGCGTGTTTTACTTGGTGTCGTCTGTGGCACTGACTTGAGGCCATCCTGAAGGGTTG
ATGCTCTTAAAACAGGACTTCAGCTTCCTTCGTAGTCAa
>NODE_256_length_145_cov_2.103448
TGTTTCAAGTGAACATCTGTCAGGAATTTCTGTGGACACACCATTTGGTAAAATTGACCT
TTTCAGCATGCCAAACGCTGTTTCAGAGCATGATGACAGCAATACTGCAGTGTTTCAAAG
ACAATGTTTCCAAACATGTTTTGACTTCACAATGTGGTCAAATGTGATAAATATGAAGGC
AAATGTTGTTTCAAGTGACTTTGTGTGATATAATTCAGTCAACCACTATGTGGCAAAAGA
GGCCTTTTCAGGGCATGAAAAGCTGTTTCAGAGCATGAAAACAGCAATA
>NODE_258_length_329_cov_2.462006
CTGACTATGTGTTTCGCATCGTATACCCTGGATACCGATACGACGCCAGTAAGTAACACT
GCAACACTGCTGCGCACACTGATAGAAAGCATCACAAAGCAGAAGTGGCTACTAAACAAC
AAAAATGAATCTCATTTCTATGGCTAACACTGATCTGTGTGTTTTTAAAGTACGATGGTG
TTTTTTCCACAGTACTTTTCCCCAGACCTGTAGGGTTGCACTTTTCTAACTGTGTTCTCT
GTTATCCCATTGGTGCAAGCAGTCACTATAAACTACCACCACACCACGGGCAGTCGCGCT
CCTTCGCTGGATGATGATGAGGAAGAGGAAGATAGGCTCCATGCTATGATCTCAATGATC
TGCTCGCGGAACCTCACAGACCCTAATGTCATGAAAGGTTTTTATCACTTTAACACACCC
ACCCAATCCCACCGCCCCTCCACCCCCCACCCCTGAGACCTCACCCTGGCttc
>NODE_259_length_601_cov_15.029950
GAACAGACACACAATCCGGGTCCAATGTCACTTCTCCTCATTATGTTAATGGTTAATACA
TGCAAATGAAAACATTCCGGCAATTTGATTTCTTTGAAGATAGTTTGCATATTGTCTTAG
CCATAATGATGGTACACTTTCTCCCCAGCTTCGATTTATGCAAGGCTAGTTAGTTCATTT
TTATCAGCTCTGAGTTCATTTCTAGGGCTACTGGAATGTGTTTTCCCCTTCCCCTCACTA
TTTAACTAATTAGGATTCAGGTACCATAAGCAGATTTTTCACGCTATTGGTGTTTTTCTT
AATTAAGAAACAAATGAATTCTCCCCAGCAAAATAGATGGAACAACGGGATAGGGTGCCA
GGGGCCAGATGCGGCGCTTCTTAATTAGAAGTCACTCCATTGTCTGAGGTTTTTTAATGA
AGCCCCAATCTAAATGGATATCAAAAAAGCTTCTAGTGAAGAAAAAAAACACACACACAC
ACCGGCCATTTAAAATAATAAGGAAATAAAGATAATGAAAGACAAAAGATATGTACTGGC
AGCCCCAGCTCACACCTCCAGTTCAGTGCATGCAGTGCTCTCGTCACCTCTGGATGAGCC
CTATTAAAACAGCACGATCCCTCGCCGGCCCCTGCCTGCCTGCAGCCATGTCTAATGTTC
TGCCAAGCCAACAGTGAAACACTCTCTTTTCAACTTCTCATCAAAGGTGGAAGTTTCATT
ACCCTGTGGATGGTTAtcaactaac
>NODE_260_length_596_cov_12.083893
ATGATATTCAACAGAGGGAAAGACACTGACATAACATATAGGAGACTCAGTTTGGCACTG
AGCTCTGGGTCACAAATTGTAGGGAATTTGTTGTTCGCAGTAGTTTGCTTTCTGAATGCA
CATCCCTTTACTGTTATAGCCCTTCACATGTCAGATAATACACTTTTTATGCACTGTTCT
AAATGGAAATGAAAGTGACAGAAATTCCCTCCAATGTCTGATTCCAAATCCCAGTATGAG
GCGAAACCTAGGTAGTGAAATTAGGGGAGAAAGCTGGGGATGAGGAGGAATGTGGAGCTG
TCAGTCAGTCAGTCAGTGGGAAGGGGGATTATGCAGAGCTCAGAGCAGTAATTGAACACC
ATCGGGCCCGCCCTCATTTACATCTCAGCCTTCTGCTGGCTTTGATTGGCAGCTGTACAT
GAAATGCCACATCAGTTGAAAGTATGTTGTGAGCTGGCACTAACAATCCTGTGGCTCCGG
GGAGACCTGCCATATTGTAATTTGGTTATCAGGCATGAAGGAAATAATTCTAAGTGCCAG
GAAATGTGAGGCAGAATAAATGCTTCATTGCTGCAAGTTGCCCAGGGTGACAGTTCTTAT
TTAATGTACAAGAGCGTCCCGTTGCCTGTAGATTTGGGGAGCAGAGAAGGGGAAAGGAGA
TGTAAACTAGGAGGTGGAGAATTTTCACAAAGACGGCGTTAAAATGGAAACCTGAAGCAA
AAAAAAAAAAAAAAAAAAAA
>NODE_261_length_343_cov_1.638484
ATCATACGAGGACCGAGAGGACCTGGAGACCGGGAGAGCCTGCAGCCCAGAGCTTATTGT
GCCATGACCTTCTTCTTAGGTGGCTTTTTGAAGATGAGGGAGAAGAGGTGCTGCTTTCAG
TGGCTTATGCCGCAGGGGTTATTTTAATCGCCGTTCTCCTGGTGCTTTTTATGAGGAGGA
ATGAACAAAATAAATTTTGATGGTTGCTGGTAAGAATGTGTTTTTCTGAATAAGTTCTTA
TTTAATGTGATATTTGTTATTCGGATTTATACATTTTTATCAATGTTGTTATTGTTTTTA
TATTTATTATCATATATATATATCGCTATTACATATTATTGCTGTTATTGTTATTCATTT
GTATGAATATTTATTTTAGATTTATTATTTATAAAGCTTGTTGTTTCTATTGATTATTTC
tagtattgttgttattcttatctattatatttgttatttatatgtatacatttttatgac
atattat
>NODE_262_length_342_cov_11.698831
AAATGTCCAATCTTATTCTATAACCCGTTAGAGTGACACTTGCGAATTTCCACTATGGAC
ATGGTGGCAGTACAAACGCAGATAGACGAAGGGGAATAAAAGGGCCTTCTCATGACAAAC
TTTCTGGAAATGTCAGCCTTTCATGCTGTTGAGAAGACCTATTTCATATCTATTACAGCA
GGCATTCTGTGTCCGATATTTCAGATTTCGGTCCTCCCCGTACTGCAAATCCTCTGCCAA
TCTTCCACCCTTAAGAATCTCTGCCAGCCCCGATGCATTATTCCCCCCACCGCCTCTCTC
CCCCTTTTGATGTGACAGAACAAACCGCGACCTATTAGGATTAAGGCTTTGAAAAGATCT
TTGAAGCCGCTCAAGGTTCCTTTAAACTGGGGAATGACAATATGAGCTGTGTGGCAGCAG
ATGCTGAATGGAGTGATTGCTAGTCCTTAGCGAGGTCTGCTGTCACATAACATACACACA
CACTCa
>NODE_263_length_535_cov_36.011215
CTCACCCTTATAAATTCGTTGCATTGTTCTATGCCATAGAGAAAAAAAAAAAGGACAAAT
TAAATACAAACTTGTGTGGTCTTTGTTTCTAGCCATGTACTGCAGTTGCTTCAAACATCC
TGAAAACAGTATGTAATAAGCTTTTGTTCTCAGAAGATCATGTTTAAGCCTAGCTTTCAT
ATGAACCTCTATTTTGTCCCATAGAATATGGAATGATCGGAGAGCATACAGTAAAAAGTC
AGCGGCCAAGATCAGTTCATGACACAAAGGCCCTGCAGGAGCAAGCTGAGTCTGCTAAAT
TTATGGCACAAACTGGTAATACAATAGTTATGTTTCTTTACTTTATTTTGTTAACTAAAC
TTAATTTCATCATGCATGCTCTCTCTTGTACTGCACCTTTTAAGTGGAAATGTTTTGCAT
TATTATTTTTCCTACTCATTCTCTATTGCTACATATGAACAAGGAAGATAAATTTCCCAT
TTCTCTATGAGTATTTACTTTGAATATAGAACATAATTGGGTTTTGTGGGTCTGTTTGTT
TTATTGTCACATAGTGAGTTGgcaagtggattactcatacagtatattcatagaacatta
attaaacagcagtttaaaactaaggccctaatgtagttaatcatttcctccaaggcgtga
taaattaaatgtcattcga
>NODE_264_length_298_cov_7.526845
AAAAAAAAAAAAAAAAAAAAAAAAAAAAAAAAAGGAGTGAAAACAAAGGGCACTTTCTGA
AACATCTTAAAGTAGAGTAGTGAGGCGTGACATTCCCAGGGTGACGGGACACAAAAGCTG
AGGTCATGGGGATGAAAAAGAGAATCAAACAGCCACTTTCACACGTCTGCCCTCCTCTGC
TGCGCCCCCCGAACACAATAGGAAACAAATGTTGTTAAAAGAGGATCGATGCCATTCATC
CTAAAGCAGCGAATGATAGCCAAACAATATTGTCACAGTGAATCGAGTTGAGATATGCTG
CCACCCAGACCTACGGAGAGGTGGAGAGGAGCTGCTATTCAGGGAACGATTAGGGGGGAA
CTTAAGCTCAGAGTGCTGCTGCTTAGAACGCAGGGGAACATTTATTGTCAGGGCTCAAGT
TTGGAGAGAAAAAAaaaagaag
>NODE_265_length_679_cov_8.533137
AGTAAACAAGTTAGTTGATTGGTTTTGCTTTATATACTGTGATTTAATAAGGAAAACACC
AACGTAAGCCAGTCCGAGCAGCGTCGGTGGTACCAGTGCCATGCTTTCCATTGGTTCCTG
TTTACATGATGCCCACAGGACACGCGGTGATTGGTGGCTCCTCACACGTGACCAGGCAAC
TTTGTACATTTGACAGGGAGTAGGAGGGTTTTGTGGAGATCAGAAAAACGACAGCGCGAT
AAAAATTAGTATTGTTGCACTTCACAAATTAATGACCATGAGTTCCTACTTGATAAACTC
CAACTATATCGAGCCTTCCTTTCCTCCATGCGACGAATATCAGCAGAGCGGATACATCCC
CAACCCTGGAGATTACTACGAGCGGCCAAAAGATACGGGCTTCCCCCATCACGACGAGCC
ATCCTATCCGAGGTCAAACTACACAGAATCGGGATACGATTACGGTAACGTCCCCGCCGC
CGGACTCGACGATTTCGGCGAGGGGCATCACGCACAGCCGCAGCCGGTTCCACAAAGCCA
CGGTCCTCGCCTCACCGCGGCCCCAGACGGTGGCGCAGGGGCAAATGCCAGCAAAGACTG
CAGCCTCGCCGGTGAGGTTTATCCCGGCGTAGCGAAGGGCAAGGAGCCGGTGGTCTATCC
TTGGATGAAAAAGGTCCACGTTAACACCGGTGAGTTATCGTCACGGTTAAATAGCAGAAC
CACTGAGAAACAACCACTGGAACACACGCAAGCCTATTGAGGCAGCACTAGTAGCAGCCC
TTACAACAGCAATTTACGACTATCGAGCAGCAGGGTCGGTAAt
>NODE_267_length_636_cov_11.822327
CCTCACAGATAGCTGCACCAACCCTTGAACATCTGAGCTGAATACTTTTCCAAGATTAAA
ACACGTCTTCTGGTAGTTGTGTCTCCTTTAAAAGCTGCACAACTTGACTGCTTCCTCCCC
ACTGAAAATGTTCCGGCGGCTCATAGAAAATTGTGTTGAACCTCTTTGACTTTGCGAAAT
AATTGAGTTAAAACACTCGATAAAACATTAATTAGCTTAGCAGTCTGGAGCAGATAACAT
AGATAAAACCCTATGTAATTCATATTGATTAGAATATGCACATTGAGCGTAACCTCTTAA
GACAAGTTTTCCTTATTAAATGGACACAAAGCCGAGGTCATTATTCGTACAAAGAAAGAT
CGCTTTAGATTTTATCTTTTCACATAAAAAGGTTTGATTGGATTTCTTTCTGAGGAAGCT
GCACAATCTATTTTATTCAGGTTTGATTGTATTACCTCTTAATTAGTTTGTATATTGAGT
AGAACAGGCCTTATTGATTTGAGGTGCATTCATTTGCATTGCAAAAATCCCCTTTAATCC
AATATAATCTCATCCTTACTCAAACAGAGCAGACTGCATCTCTGAGTTGCTCTTTACTTG
CTTGTTTTCCAGCTACTGCTTTTGGCTTGTCTTCGGTTTAATATAACCTCCTGGTAGAAA
TTAGAGATTGCATTCTCTATGCAAAataatttccctaaatttggctgtttatttaaaggt
agttacactcaatttctgtgtatttcatgtggagagtggtatgttgtgcgctgtaattta
>NODE_268_length_437_cov_12.739130
TAAACTTAGTCAAATTTAAAGACGGAGCTGTGGAGCAAAGCTGGAACCATGAGCGTAAAA
GTCAGATCGAGATCCTCTAATGTGTTTTTTTTTTCTCCGGCGAATATTTTAGTTTTCACA
GATTTTAAAAACGAATCTACGAGCAAAATGTGTTTCTCTTCCAGTAAACTTGCTGCATAT
GTGGATAGATCGCGATCTGGCTTTTGAGTTGGACATTTTTTGCAGTGCACGGAGAGGATT
TTACTATGTGCGCAGCCAGACCCCGCCTGCTCACTGCGCGTCACTGGCGAGTAGTGTGGA
CGCGGAGTCACTCCCCTGCCTACTTTTAATAGCTTTGTCATGTGATGGAAAGCAGTTGTA
AGACAGGTGCCCTCGGTTCATTCTCGGCGAGGGGCAGCAGTTGCCTGTGTGAGAGCGAGT
GGGAAGCGTGTGTGGATTTCTTTTTTACTTGATTTCTTTCTTTTTTTTTTCTTTTTTTTT
CCTTTTATTTTTTTGGTAAATTTTTCGGACCGTCATTCAGTTGGCTGGATGGCGTGGGAC
AGGTGTAACCAGGACTCGGTGTGGAGAGAATTAGAGGTGAg
>NODE_269_length_654_cov_8.996942
CGGCACTGAAGGGGTGGAGATAGTAGCAAAGGGAATGACAGAAAATATAGAGAAGCAGAA
AATGGATAGACTGAGTGAGAGAGAGAAGAGAGAGAAGGAGCAGAGAATGGGCTTAGGCTT
CTATAAACAAATCAACACATCTATCACCCTGGGCCTCCTGTAAGGGCCATTGGGTCACTG
GTGTGTTTGCACCGATCCCATCACTCACTCAGAGTCGACAGCGCGGCCATTCCCAACCAA
CCACAGTCTGCTTTTCCAATCCAGTCAACAAAGCCCAGGCCCTGGCACTGTCTGTTTAGC
TAGAGGGGAAAACTGTCAGGAAAAGTAAGACGAATGAGCTGCCCTGATTGACTATTTCCT
TAGATACTGAATCAATGGGCTTATTATCACCAGCAATTACAGTACTAATACAAACAGATG
CTTGGGGAAAGACATCTGCTTAGAGAGATGAGACAACTAGATTTCCAGTCAATAGAGTGA
AGAAAGCTCTTCTCTCACTGACCCTCAACAGAGGCATTTGTATTCATGTGAGACCCAGAG
GCAAATCTACAACAGTGCAAATGAAACACGCACGAATACTAAAGCACATAGATATTTATT
GCCACTTGAAGAGCAATTAATTTGTAATAATGCCTGTATCATGAGAAATAACAGGGCCGT
TTCCCATCTCCATTCATTTACCAATAAACAGTTCAAGTCTGAAAGGAATCAGATGTATTG
CTCAACTCTAAATAAcctgtttattcaaggaaaccggtgaaactaaacaatttaaaatgg
acaccatcgatacacttg
>NODE_270_length_472_cov_11.101695
TAGCACTAGAAGTGTGTATCAACCTGTTATCAGTTGCTTTGACATTTTGCTGTAGAAATG
CATGCACCTAATCATGCAGTTTAGACAGTGAGGCACGAGTCCAATAAAACAATGCCTTTG
ACCCGACACTGCCAAGTCTGGATCGGTCCGTCTTTTCCTCATCTTTCTGCCCCCTTTCCA
CCAGAGAGAAGTGTAATATTGTGCCATGCTTTTAATTGCAGAAATACATCCTTCCCCTCA
TTATGAGAAGCCGAGAGGACAAGAAGCATCTGCAGAGGATGGAAAGCAACATTGCGGCAA
TGAGTGGCACGCTGACACAGACAGGTGAAGATTAATATCTTCATCACTTTCTCCCTCCTT
AACATTTTCCCTCATTTATCTGTCGCCAAAATCGGGGGGCCCCGCACGTTTTTAACAAAT
GACGCCGCTGTCATTTCGCTTTAATTTGAAATTGCTTGTTTACTGTCAGGCTCGGGCTCA
ATTAATTACGTTTCGCTGAAAAGCTCTTAACCTCGGAATATTAATGAGGAGTTGGGAAAT
GACAACTTTTCTTTCTCCCCCCTCCATCCACCCACCCACCCATcctctctcactcccccc
tccctccctccttcca
>NODE_271_length_569_cov_9.732864
CTTCTCCTTCCATCATCCCCCCCTTTTGAAGTTATGTCCAAAAGGCTGTTATTATCTGGT
ATTAATAGATGCAGCCCCCAGGAAGACAAAATCAGCTATTGATAATTGCAAGGAGTATAC
GGCAGCTACTGTATCGATCGGCGTGTCCTCCACTCCCCCTGGTACCGAGAGATAAGGAGA
CACACTCTTTAGAGCAATATAATTTCTTTTGACCTATCTGCTTGCTACAGACTTATGATG
AATAGCCACAGTGGCTGAAGTCCTTTATCACCAAAGTTACCCCCTTGATATAATATTGAT
TCTTTATAACTAGCTCGCCACACAAAAATCAAACTGTCCACTTGGCCATCATCATCATCA
ATATCATCACAAAGGCGGGAGGAATGAAGATCCCTTGCGCCTCTAAAGGCGAGACTGCAC
AATCTCCTCTGTAGGCCTAATCTTTATTTTGCTGATGATGAAAGGAAAGGGGAAACGAGG
CGAGGTGCCATTTAAGACGAGGTGCCATTTAATCCGGTATAGACTACGCACACACACACG
CACAGAGAGAGAGAGAGAGAGAGAGAGAGAGGGTTGCTATACAGCGTCTGTGGAAGTTAT
TCATCTGGTGTGATTGTTTTCCCACATAGAAAGCTTTTCTGTCTGAGTTTAGGTTTTACA
TAATGCGAAattccgcctccttaaccctatggttttataggatacaccctgat
>NODE_272_length_612_cov_9.094771
ATTAGTTAGGGCTCTATGTTTCATTAGACTGTATTAGGAAAGAGAATATTCAAATAGGAT
TTTTTTTGTGTGTGTGCGCGTGTCAAGTTGTTCTGTGATTGTCAGACAGTCCTTCTCCCA
ATTATTAATTGTCAATGAGATCTTGAAACGGTGTTTAATGATAAACTTCGCATCTGCTTA
TTTATCCTATCGCGCCGGCTGCAGCTTTGTCGGAATAAAGAGTACACATTGCTTGGAAAG
CAAGAGGAGATATGATTGAAATAAAGACAAAATAAGATAAATAACAATGGCAAAGACTGC
TTAAGAAACCCAGTCATTCTATACATAGAATTCAAGAGCCGTATTTATCCGAGGAAGGCG
TGCAAATCTATGTAAGTATCTCCACTGTTTGCATAATAGATTAGAAATTAGCATTTTTGT
TCATTTTCCATGTATGCACAGTGCCTGGAAGAATAACACTCCATGCATATCAGATCAGCC
TGCCTACAATTTTGCGCAGTATATTATTTGACAATCTAAAATGTGTAATTTGCATGAAAT
TGCTTAATTAAAACACAGTCACTGGGGGTATTAATTTCTTTGTCTGACAGTGGAGTGTAG
TGAGGGGAGAGCAGGGGAGATGTAAAACGCTGTCAGATAGCGCTGTCACAGAGGCAGAAA
GGAAATTCTGCCACTTTTTTTTTTCTTCCTCTACCACCCCCCCACACACACCCCCGCCGC
CCTCTCTCCTAACGGCAcagagcgatgagagaggat
>NODE_273_length_2024_cov_10.618083
CTTAGATGGAGTTTACCACCCGCTTTGGGCTGCATTCCCAAACAACCCGACTCCGAGAAG
ACCGGACCCCGGCGCGACGGGGGCCGTTACCGGCCTCACACCGTCCACGGGCTGAGCCTC
GATCAGAAGGACTCAGGCCCCCGATCGGCACCGGGCAAGCGGTCTTCCGTACGCCACATT
TCCCGCGTCCGCCCGTCGGACGGGGATTCGGCGCTGGGCTCTTCCCTCTTCGCTCGCCGC
TACTGAGGGAATCCTTGTTAGTTTCTTTTCCTCCGCTTAGTAATATGCTTAAATTCAGCG
GGTCGTCTCGTCTGATCTGAGGTCGTAGTCGAGGAGTCGGTCCGCACGGCGGCGGACCGG
GGCCGCGGCTTCCCCCGCGAGGAGCGGGGGGGTGGGGCTCGCGGGCTCTGAGCGGATAGA
GAGGCCGGGGCGGCCTCGCCACCCGTCGCTCCCCTGCGCACGTGACCCCGGCCCGCGGAG
GGGTCCCCCAGCTTTTTGGCGCACGAGGGCGACGCGGTCAGCGCGGAGAGACGAGGACGT
CCACCGGCAGCCGCGTCCCGGCTCGCGCAAGCAGGGGGGATCCGCGGATGGGGAGGCGCT
CCCCTTTCTCCCCCGAGAGGGAGAGAGAGGAGGGAGGGAGGGAGGGAGGCGAGACCCACC
CGGGGCGGGAGTAGGCAGGTGCGAGCACCGCTACGCCGCGCCCGGGCGTCCCGAAAGGTC
TGCTCTTAGGGGGACGAAGGCGGCCGGGACCGCCTGCGACTGCCCCAGCCGCGGAGNNNN
NNNNNNCGAGACCCACCCGGGGCGGGAGTAGGCAGGTGCGAGCACCGCTACGCCGCGCCC
GGGCGTCCCGAAAGGTCTGCTCTTAGGGGGACGAAGGCGGCCGGGACCGCCTGCGACTGC
CCCAGCCGCGGAGACGCGGGGGTCTCCGATTGATGGCAAAGCGACCCTCAGACAGGCGTG
GCCCCGGGAGGAACCCGGGGCCGCAAGGTGCGTTCGAAGTGTCGATGATCAATGTGTCCT
GCAATTCACATTAGTTCTCGCAGCTAGCTGCGTTCTTCATCGACGCACGAGCCGAGTGAT
CCACCGCTAAGAGTTGTCAGGCTTTTTTTTTAGCTTTTTGTTTTTGGGCGAGAGGGTGGC
GTAGCGGGGGAGGGGGCCGTCGCGCCCCACACCCTGCCTGCCGCCCGCCCGCCCTACGGC
CAACGGGTTTCAGTGACAAGGAGTTGTCGGTAAAGACGTAAACAAAAACCTCCGGGCGCT
CCGCCGCTCCCGACCGGCGGTCGGGCTCGGAGGAGACTTTGAACCCCCCGCGCTCCCTCC
GGAGGAGGGAGGAGGGTTGGGTACCCGGAGGCGCGCGGAGGCCGGGCCAGGTGCCGGGCC
CGACGCATCCGCGCTTGGGGTTTTAGAGGTTCCGAGTGGCGGGCCAGAGGGTGGCGGGTT
TTCGCCGGACAGGGGGTCGCCCCGACCCGGCCCGAGCCTCCCCCGACGTCGGGCCGACCG
CCCGGGCTCCCGCGGCACCTTTGGGAGCGACGGGACGGCGGCCTCGACGGGTGTGAGAGA
GGCAGACGGGCGCGGAGAGGGGGACGCGGTGGCGTCCGGCGTTCCGCCAAAGAGCCTGGC
CCAGACTAGGAGGGGGTCGTGCGTGTCGCGCCGTCCGGAAGCCCGGAGGCGCTAGCCCTC
GGGGACGATCCGCACGTGCCGGGCCGCGGCCTCCGGGGAGGCGCGTCCGGTCGCGGGAAG
GCCCCTCGGCTGGTTCAGTTTGGGCCCGAGGGGGGAAACGGTGGGGGGAGGTGCCCCGCC
GCTCTCCTGGGCAAAACCGGTAATGATCCTTCCGCAGGTTCACCTACGGAAACCTTGTTA
CGACTTTTACTTCCTCTAGATAGTCAAGTTTGATCGTCTTCTCGGCGCTCCGCCAGGGCC
GTGACCGACCCCGGCGGGGCCGATCCGAGGACCTCACTAAACCATCCAATCGGTAGTAGC
GACGGGCGGTGTGTACAAAGGGCAGGGACTTAATCAACGCGAGCTTATGACCCGCGCTTA
CTGGGAATTCCTCGTTCATGGGAAATAATTGCAATCCCCAATCCCTATCACGAGTGGGGT
TCAGCGGGTTACCCACGCCTCTCGGCGAAGGGTAGACACACGCTGATCCACTCAGTGTGG
CGCGCGTG
>NODE_274_length_1277_cov_15.857478
GGGCCAAGGGTACCAAGGGTGTCAGAGTCAAGGGTACCAGGGGTACCAAGGATATACCGT
GAAGAGGCTAAACCTTGAGAGGCTAGAGAGAGAGTGAGGGGGAGAGAGGTCTCTCTCTCT
CTCTCTCTCTCTCTCTCTCTCTCTCTGGCGCGCGCTGGCCTTTCACTGCCTTTCGGCCGG
TCAGCACACAAACACCCGGGCGAGCCAAGACAGTGCCAGCAGGTTTGTAGGAAACGGTAT
TTTTGAAGGACTTTTGAGGGAGGCCTTTCAAAGTTCTTTATGCGATGAAATGACTTGCAT
ATGGTGCAGGCCACCTGCCTACCATCCCCTGAAACCTTCCCATCAGACACGGGGCGGGGA
ACATCCCGCCTGCCAGCCCGATCGACCGGCACCCACGGCACGCCTTTGGAGGGCCCCCGC
CGGTCCCGTCCCCAGTGCCGGGTGCTCCTGGTGGCCGGTTCCTCCAGACCTGGCGTGCCT
GCCTCACGTCTGCGGCCCCGACTGAGAGAACCGGAGCGGGGAGGCCCCTCCGGTTCGTCG
GTGCCTCCTCGGCGGCGAGACCAAGACGCCCCGTCTCTGCCCCAGTTGCCCGACCACGGA
GGCCGTCCCCGGGCCTGGTCGGCCTTGCCCCGCCCGTCCGCCTACGGCGGGAAGGCCGCG
CCTGGCTCAGACGGCGGCCGCCCTGCCGGACGACACGGCTGTTTCTCAAGGCACAAAGCA
ATGGGCGCGCGCCCGCGCGCCCACCCGCTCCGTCTGCTGCGCCTCGCGCCCGGTCCGGAC
CGGGTGCCACGCGGACCGACCCGCCCGCCCACCCGCCTGGGGGAGAGAGGGTCGTAGAGA
GCCGGCGAGCGTCAAGCCAGCGAGCCAGCCCATGACCCGCCGGGCAGCGTCCGGGAAACC
AAAGTCTTTGGGTTCCGGGGGGAGTATGGTTGCAAAGCTGAAACTTAAAGGAATTGACGG
AAGGGCACCACCAGGAGTGGAGCCTGCGGCTTAATTTGACTCAACGCGGGGAACCTCACC
CGGCCCGGACACGGAAAGGATTGACAGATTGATGGCTCTTTCTCGATACCGTGGGTGGTG
GTGCATGGCCGTTCCTAGTTGGTGGAGCTTCTGCCAATTCTTCCTAACAGGTGCACCAGT
GTCGAGGGTACCAGGGGCAGCAGGTGTGGGGTGTCCTGGGGTACCAGGGTCGACAGTATC
AGGGGGTAACAGGGCAGTAAAATCAGACGTGCCAGGGGCGCAAGAGGCTGGGGTACCAGG
GGCGTGAAAACCACGAATACCAGGGGCGCAGGAAGCTGGGGTACCAGGGGCATGGAAATC
AGGGTTACCGGGGGCGTGAGAACCAGGAATACCAGGGGCATGAAAAACCAGGGGTACCAG
GGGCGCAGGAAGCTGGGGTACCAGGGGCATGGAAATCAGGG
>NODE_275_length_458_cov_11.713974
TACTGCTATGCACGCACACATGCAATATACTGCAAACACACACTGCGCTTGAAGTTTGGC
CTTGGCCTTTGCTATACAACCAGCTAGCAATGAAGTGAATATGTTTCATTTCCTCTCTCT
GTCTCCATCTCCTGCTCTTTTACAGGACGGGTGTCTTTTAGCAGCTCACATCACAGAACC
CTACAAACGGCAATTAAAACGGATGTGCAACACTGGCTCTGTATAGGGAGAGAGAGCGGA
GAGAGAGAAAGAAAAGAGAAATGAGAGGGGACATGAGCGAGGGAGGCCAAAAGAAAGGAA
GAAAGAAAGAAAGTGAGAAAGTATGCGAGGGAAAATGTACAGCACCACCTCTCCTTCAAA
ACCAGGACTGATACTGTGTCTATTGATCTTTATAACAATAGCAGCAAGCTGTAAAATGTT
TGATGGTTTTGTACAGATCTTAGTCCCCCTCATTCATAATTACTGCTACACATGTAGAAC
CAAGGGCAACTTCAGAAGGGGCGCTGTTTGAAAAGCTGCTGCCAGACTGTAGGGATGATG
GGAAATCTCAGCGGGGCCTCACGGTAGCTCCAAGCCCTAAGGCTATCATTCCTCCTGCCG
AA
>NODE_276_length_355_cov_7.081690
CCATTTTCATCAGGTCAATGCTTGGCTGAAATTCCACAATGTCAGCGCCAAGGTCACCTC
TTTATGGCTATTTTTAACCCCATCACTCAAAAAGAGCAGGAGAAAGGGATCCTATCACTT
ATTGTGGATATCTACCAAAAATATCAAACGGCTGGAGAGGCGCAGGAGAGAGAAGGCTCG
TCCTAGAAGTGTGTGTTATGTGAGAGACCAAAATGTGGTGGTGGTCAACCTCCAATTATG
AGCGCTAGTAAGACAAGAGCTTTAATGGCTAACGTTTGCCTTCGGGGAGGTTTATTACAC
ACTGCTGTTTTGCAGAAGCAGCGTCAAATCTATAAAACGACCATTAGGAAGAGGGAAAAA
ATCAATCAAAATGCCATTAAAGTGGAATAAGTTGCCAATATTGCTGATGTGGTTGCGGGT
CCTTTGATTTTCCTTCAGATTATTAGGCACAGTCGAGTAGTGACTTTGTTAAGGGAAACC
AGTGTTGTTGGGGAGTAAt
>NODE_277_length_574_cov_10.212543
GTGACCAAAACTCACTGAAACCCGAATAAAAGTGATTTTAAAATCTGTATAGAAGAATAT
TTGCTTTTTTCCCCCCCACATAGCTTTTAAATGATCATTTTTTTCCTGCATCATAGAACA
TTGGGTCTGATCCACTGCATGCACATGGAGATGCATTTAGATCAGCCTATCTTCTCCTCC
TCCTCTTCCCTCCATCGCCTTACAGCCCCCTGTATCGGTGATAGTGGGATGGCAGGCAGG
ATGAAACACTTCCTCTGTGAAGCAGAACTTTTATGTCAGGTGAAGCCAGACACATCTCAT
CCCCTTCAATAGCTCCTCGTCAATTTCAGGCTTAAAATTTTATGGGATAGGATACTGTTT
GATGCAGTCTACCAGCGGTCCATAACAGCAGTCATTTATTGTGCACTGAAAAGAGGGGGA
AGAAATATTATGGCGCGCCAAAAGGGGTGGGTGGGTGTAAGGGAGGTGAGGGGAAAAGCC
CATACAGTGCAGGGAAAGGAGAAAACACAGGAGATGCTGGCAGATTGGCAGGCATGACCG
CCGGCTCTCACGTGACCTCATCAGCAAACATGAGCGGCTGATGCCGTCTGTCAGCCAGGT
GCCGGAGTAActtgactttgggagatataattcagtgaacacactatgtggcaaaagagg
ccttttcagcgcgtgaaaacagcattactgcagttttgcaaacacaaagtttagaaag
>NODE_278_length_439_cov_13.719818
CTGACCATGCAAACTGCTGTAGGCTTTGTAAGGTCATTATATGATAATGAAAATCATTAC
AGAATTACATGGGGGTTTAGGACATGAGAGCAGCAGGGAGGGGAGGGGAGGGCCACATTG
GGTTTGATAAATGGACTGTGAAGGTGCCCATCTGGCCCTCTCTATGGCTTTTTCTTCCTG
CTCTTTTATCCACTCTTGTCCTTTACTACCCCTCTTTCATTCTCCTCCTCTGTTCTCCAG
TGGGCCAGTGTAAAAAGCGAGCGGGCCTGTAGTGAAAGATTAACAGAGTGCAAACCCAAC
TCACCTCTGTGGAGGAGAAAAGAGGAGGGGAGACAGGCGGAGGTGTTTATGACCCAAAGC
AGGGTTTGTGCCTGACTTGGCAAACCCTGTCCTCCCATCTCTCAGTGTGGGCCGGTAGGA
GAGTAGGCAGCCATTGACCTTTGGCATCAGAAACAGTTGGACAGCTCAGGATGTGGGAAT
CGCCGTAGTTTTGAGGCGCTGGGGTGGTAAtacgttacaagctttgaaattgtccttttc
atttgtgccacagaccttgctccccacagattagtttagggaa
>NODE_279_length_270_cov_2.200000
GTCTCTACGACCTTCCCGTCCCGAGATACAGCAAAAAATCACAGGTTTCTCCCACTTCCT
GATGTCGTAGAGACTCGGGAGTAGGCTCAGTGCGATCGCGGTGGAAGCAAATGGGGGGGT
AGAAACAAGTTTCATGTCTCTAGCACTAACGGTTTTCCCAAACCCAGGCCGAAACCCTAA
CCCTAACCCTAACCCTAATTCCAGACCTTACGGCTAGGGTTGGCCCATACTACGGGACCC
AAAAAAGTGTCACTACAAACCTATACCAATCAACTCAGATCGGTCTGAAACGCGCTCTCA
AGCGCCTTCTGCGGGAACTTATCTTGGATTCAACGCTTCCACACTGGCTGCGATATGCAC
GTCCCATTGTCAGTGAATGGGAGAACGTTTTGGCCAATATCTCCGGAACCAGAC
>NODE_283_length_551_cov_15.711433
AGAGAACATCACACTCCCATGTGCACATGCTCACTTGTTCACTCCGAACACACACACACA
CACACACAGTGGCACACATACAGTAGTGTAGAGGAGGCGGGAGGAGTGGGTTAGGGGTTG
TAAAAGGAGCCGTGTGCTATGTAATGGAGGGGAGGAATGGGTTTGCTCTGTCAGACCGGG
CCGTCACAACGGCTTTGTTTCATGTTTGATTTAATTGTCTCTCCCCTGACAGGCCCATTC
ATCAATGGCTTTAATGGTCAATCAGAGACAGGCTGAGTGAGTGCTCCCATTCTGTTTAGC
CATAAGCTGGCCTGGGCTTTTATTTCATCAAAATGCCCCAGCCTAATGTACATGCTCACT
GGCTCAGAGTGGCCGCGGGGAGCACATAAAGAATGACTGAAAGCTTTCTGATTTCAGATC
AGTGAGAAGGATGTTTTTCTTTTTCTTTTTTTTCCTTCTTCTTCTTTCTCCTCCTCATCT
CCTCCTCTACTCTCTCCTCCCTGCTACACTGCCTGCTCCTCTGTTGACGAAAGGGAATAA
AAGGCTGTAATGTAGATCGTTTTGTGTTTTTAGAAAACAACTTTTTCTCCCTGAAAACCA
CGCTTCTTTGTTCATTCATTCATCTATTCATTTCTTCATTTTTTTTCAttctccccttcc
acccctgtcagtcagcccgtgcagctgcaagttat
>NODE_284_length_525_cov_10.405714
TAAAGCTCCAGAAGTGCACCGAGGCTGAATAGACCGGGGGGGCAACAAAGCGCTGGAGCT
GTGGGGCCCCGGCCATGCAGGGTCTGTGTTTGCAAGTCTCCGGTGGTTGAGACGAGGCGG
TGCATGTGGCTTGGGGCAGGGGAGGGGGCTCCCACTGCATTAGGCAGTAATAGGTTTGGG
ATGACCTAAACGATTTGTTGACTGGGACAATAAATCTGTTGTGTGTTTCTTGGCATGCTG
AGGGGAGGATTACAAGTTGTCGCACAAAGGAATGCAAATTGCAAGCCAAACTCTCCGAGA
GGCCTGTGGAGTAGCCAGCTATTTAGAGCATTTGTGCCGATCTGTGCTTCTCTCTCTCAC
TATTTTATGTTTCTCTATTAGTCCTAATAACTGTGAAGGGCCTGAGAGTAGCCACTGTAT
TCATCTCAAATCAATGGCTTTCCCGCACCAGGCCCTATAGACCTCCACATTTGCATTCCA
TCCTGTGAGATGACCAGCAGGACAATTGGCGTTAAGTCTCTTTCAGGCGGCCAAATGGAA
ATCTTGAATGCTAAatgacatttttctctcggcccttttactgaaatccactcagcgtga
ttattttctgcacaaagtttttgccactggttgaaccttgaacaggattttttatatttc
aatcataaa
>NODE_285_length_305_cov_19.311476
TATTACAATCCTCTTCATTAAATTTATCTCCTGCGACATAAACTTTTAATATGCGCACCA
GCAGTGTGTATGGGACTTCCAGGGCAGCTTAAATGACTGCAACCTGTAATTACTGTTCCA
GCACTTGATTAGAATAATCTGATTGCAATTATTCAGTGACTTTAAAATACAAGCCTCGAG
CTACAGAACAATAATTCAAGGGCAGTGATTGGGAACGTGTTTCTTTTTTGGCTGTAAAAT
GACGTTTTAATCGACACAGAGTGAAAGAGGTTCCCTGCTAAGGAGCCAGCTCCCTCAATT
AAAGCCCATTTATGCAGTGAGGGGTAAGACGTTGTGCTGCGATGTGGAGTTAATCAACCA
GGCAGACACTTACAGAGTTCTCACGGATCAGGGAACTAACCCCTCTAACGGGTAAACAGG
CAGAAATGCAGCACACAGGCAAGGCCACc
>NODE_286_length_476_cov_17.098740
GGGGTTGTTTCTACAGTATTAATAACCAAGCCTCACCTAAAAAATTAATTTGAAACTATG
CATACAGTCGTGAATAGGAGAGGGTAAAACTATTAATTAAAAGTGGAACAGGTTCTTATT
TTAGTGGAAAGTGGAAAAATTATGAGCCTTTGTTAAGGAAGGCCCAGGAGCAAAGCTTTC
ATTAGCCTACATGCATGGCAAAAGCAATTCATCAACTGTAATTTTGCCTCAATGGGCAAA
AAAGAGGGATCAACCTCAGCATGCTATTTATGGAGATTTACGGAAGTCTGGGAAATGCTA
ATGTGATTAACATTTATCTACAACATGTTTCGAAATGGCCCTCATGTCCACGTTTTGCCT
TTAAGATTAAGTTATTGCACTTGCTCGAGAAAAAAGAAAATTATGGAGTGATACAGAATC
TGCTTTGCAGTGCAAGAGCACACAATGCTGATTTTTTTGGAGAATTCTCTGTCACATTAG
TGGAGGATTTCTTCCCCCCCACCACCATTCCCTCCCCTCTCTCTAAATATCTCTCTTTAT
GTGTGTCTGTCCCCAGATGAAGGCGCGGCGAGCAGAGCGGCGCTTTTGTCctaccggagt
gtctctctcgaaaatgtgaa
>NODE_287_length_338_cov_2.707101
GACGGAGACGAAACAGCTCACCTTTGAAGACACCTCGGGAGCAAAAAGGTTTAAAGAAAG
CGACGAAGAAGTGTCAACGAGCCTGGAAAATGTCTGGGAGACATGAATGTTTAATGTCAA
GTGTGAATGTATTGAGATATAATAAATGCAGAGAGAAAAGGGGCAGAAGAGGAGAGCAGA
GAGGCTAATCTTGTTCCCATTTAAAGTGAAGGGATGAGGCAAACAGCATTTCTGTCTTTA
ATGGGCCTCTGGCAGCATTGTTAGTGTATGATCGCTGAGCTTCTCGTTACGGTTTCCTCA
GCTGCACCTGAATACTACGTGTGAATGCTTTCTTATTTGTAGCGTTATCTTCCAGCAGTG
CATTAAACTCGGTCTGTggatcaaattctgctgactgtgctgcggttacaggaaattata
ctgaagaagaggtggaacaacaaagataaccagcagaatgaatacatgccatgacaggta
at
>NODE_288_length_414_cov_11.391304
TTTATGACTAGAGTGTCTGACTTTGCTCTGGACATATTGCTTAGACAGAAGGATGGAGCA
GCAAAGGAAGAAGGGATAATTAGACGAGTGCAGATGGGTAAAAAACTAAAACAGTCACAA
CCTGCTGTGTTCTCCATGTGCCTGTTGTGTGTTTTCTTGCGGGTTGCCAGGCTCTGCGTA
CTGTATGCATTTTGTTGTTTCCTCCTGTCCAGGTCGCCAGCCATGGGGAACCTCATTAAG
GTCCTTGGCAAGGATTTAGAGAACTGTCCACATTTTTTCCTGGACTTTGAAAGTAAGTGA
GCGCCAGGGTGTGTGCACGTGTCTGTGTGCTTGAATTGTGAGTGCATGTGTGTGGAGCCG
AGGTGTGCAGTGGGAGGTCGGCGCATGGGGTCAGGGGAGGCGTGTTTGGAGGCGAGCTGC
TGAGCTGTTGATGGTGTGATGGAGTGTTGTTGAGGGTGTGGTTTGTCATTATCAGGAACT
CTTTAGTCCCACTCTCAGCCCGATCATGTTCTACATACGGATGTACGTTCCAAAGACAAA
TGCAGTGATGCAAAGAAg
>NODE_289_length_498_cov_11.427711
AAATGTCTGTTGTACTGCGTGTGTGTGTGTATGTGTGTGTGTGTGTGTGTGCGTGTGTGT
GTATTTGTTGCACAAACATTTGGTTTGAGCCATTGAACACACAGCTCTCAGCTGCCTCAA
GCAGCGCAAGTTTAGCAACTGTTTTCCTTTTTAATTGTTGTGGAAATTAAATAAGAGTGT
TTGTGACATGAATGTTGTAGGTAATGAGAGCCGGAGAGCAGCTGGGAGGCTACGGGCCTG
CGTGTGCATCATTAGGAGCTCAGAGGCTCCCAGGCTCCACGCTAGCGTAAGCCGCTAATG
AAAAGAATGTAGTCACAGATCTCATTTTTCAGGCAATTCTTGTGTAAACTGGAGATTTTC
CAGTGTATGCACAGTGGAACAGGGGCCCCACATAAATCACACAGGCTGGCTGCCTCCAGT
GAAAGAAAGAGGGGGTTTCGAGCACATGCTAACCACGCAGACATATGCTGCAGGAAACTG
GAAATCTGCAATGGCACAGCTAGAGGGAGAGCCACTCACAGCACCTACACCTGTCTGCCC
CCCCCTACCCACCCACCCACCTCTCCACATCTCTTCTAGCTCTCTATCCATCTCCACTGT
GCTGTccaacagtccaacccccatcctccccccacacacacc
>NODE_290_length_409_cov_7.183374
AAGACCAGGCAGAGCAGGGATGTGAAGAATATAAACACAATTTTTTTTTTATTGTCCAGA
GGGAAAGGGGGGGTGCCGGGGGTTGGGCGGTGGGGTCTGTAAAAGAGACGGGGACCTTAT
CACAGCCCAGCAGCTCTGTAATTCGCCGCCATGATAAAGTGGCAGCGCGGAAAACCTTAC
AAGGCTGGCACAATCCAAAGACGGATTAGGTTTTTCTGACATAAGCTTCCTGAAAAACTA
ATCAATCAGCCCATGCAGTATTATCAGAAGCGTGAGATTAAAGAGCTGCTCCTAATCCCC
CCACTGTACATTTTATTACACTTCCCAGTGTTAGTTGCCTTTAAATATACAATAAATAAA
TAATAAAACCAAACCTAATTGAGCATGGGGAAGGGGAAAAGGGTTAAAGAGCCCTTAGAG
AGGGAATTTATGTAGAATTTGTGTTTTGTTATGAAGACAGGGATAAAACTGTTGTCCTTG
CCAGAGCACTTTTTGACTTTGAATAGAGCATCACTGTCTCTGGCATGGGGGGGAAAAAAA
CCTCCGGCAGAAt
>NODE_291_length_405_cov_12.479012
AGTGGGGCGGTCATCCAAGCGGGCTCTAATTCACAGTGACACCAATTATGATTAATCTCA
TCACTTTAGGAGAGTAGGCTTGTCAAGGCCCTAATTAAGTGCGCTGTCCCCCCTATATGT
GCAGACAGGATCAACAACACATTATATTGTCATAATGGGCATCACAATCCACGAGTCTAT
TTTTGTGTTGCCTAACTTTTTAACGGCAAAAGTCCTCTGGAGGAAAGGGAATAACGTGAA
TAAAGAAGCAGAATATTATCCATGCTGAGGTGACGTCACGTCTTTGCCTCCGCTCGTGTT
CCTTATTCCGATCACCCGGCTCTCTGATTAGAGTCTTCAGTCCTACTCTGGGATGCTGCA
TTTCATTTCATATTTGATAATTGAGACAGATGATGTGACATAATCACAAGCCAGTGACAC
GTTGACCTAACACGAGGTAAACAACTCACTGAATAACAACGACACAAATGAATATCATTA
AAGGAGTCATCTGAGAACCATATGTCAGCATGCTGGATTCTCACCATTACACCTCATTAA
CATGGTAAc
>NODE_292_length_475_cov_19.400000
TATAGCTTTCGACATTTGATACGTACACCCCACCCTTAAAAACAAAAAAAAGAAAGGAAA
AATGTACCTCTGCCTCCCTCTCTCAGTCCAGAGACTCCACTCCATAACAGCAGGCCCTAA
TTTCTCTTTCCAGTCATGGAATATGATAATTTTCTTATTTGCAAGAAATATCAATTGCTC
AAGGCGGACACATAATCATTGGGGAGGAAAGGAGAAGCTACCTGTGTAATGTGCTTAACA
GGCTAACCCATTTAGCCGCAGGCGCTGTTTGAAAATGAGAAAGTGCTGATGGTCAAAATC
AATTTTCCCTGTGTCCAAATTACTCCCTGCCCGGCTTAGAATTTCACCTAAATGGCCAAA
CCTTAAAACACTGATACTAATTCTATCATATTAGAGCCTGGTCATATAGTTGAAGTTATT
GCTAATGCTATTTTGCTGTATTTATTGATGTAGCTAGATGACTCGAAGGCCAAGGAGCAA
AGAGTTCTGTTACTGCCTCTGTGTTTGTGTGTAGATGCATATCAGTACAACTCAGCGCAT
GAAATGCAATGCAGCCATCAGGCATTAACAGTCTTTTAGGATGCTTGCTGCTTGGGGGGT
TCACAAATTTCATAATAGa
>NODE_311_length_570_cov_25.287720
AAAATACCAGTAATATGCAAACACATAAAGTGTAATGTTAGGAGAAAAAGTTTCAAAGGT
GTGTAAAAATGTAATGACACTAAATAATGACATTAAAGTACGGACAGCACCTCACAGTGT
ATGTTTAGACAAAAATAGTTGCTAAAACCCATCCACTCTCGCTGGCTGTTGCTTGTGGGT
CCCAAATAAAACCTATTAAACATAATTATTCCAGGCTGATGGTGGCGTATAGTGGTCACA
GGCCAGTGAAATCTGTGAGTCATAGGATATGCTGTTACTTTTCCCTGGTAATGGGAAACA
TGACTCCTCTCTCTCGTTTGCTGTTGTGATTGAAGGCACTGACCTGTCATACATTTATAA
TAGGGGAGCAGGTGTGGCAGTGATGGACCTTAATTTCCTTTAATAAACCTTTTATGTGCC
ACACTCTTAATGCCACGCCGGGCCCTCAGAGGTCCTGCTCATAATAGGTTCATTACTTTT
GATTACTACAGCCTATTGAGACAAACAACTCCCAAACACTATAGATTACATTCTGTAAAA
ATGAATGTACCTCATTAGTTTGTAACACTTTTCCACAAAGACATGCTTCAACATTTTGTA
TAAATTTGTTGTTCTGAAGGCAAAATGTTGCTTTTACATCGAGCAACCTGAGATTATAAC
ATGGGCATTAATCAAAGTTCAAATGATGTTATCAGTGCACTGAAATATCACCAc
>NODE_312_length_510_cov_18.549019
TCTTACTCTGTGCGCTGCGCCGAGTCTCCGCAGTTTTAATTACAAGCCCTAATTTCCAAG
TCGCACATAGTGTCAAAAAACCTGCGACTATTTCTCAGAGATTCCCTTTAACAAGTGGAA
ACTTAGTGTCCTCCTGCACCATTTTATACATGATGAGCCGTCAGTAATGGGATTATTAAA
CAAAAACGTTTCAGGCGCTGGCGTTAACCTTTTTTAATGCCTAATTAGGTTTTGCAAAGA
AATAATTAGATTCTACAGTGCTTACACTGCCTATATTTTCAAATGGCATCTGCAGCAAAC
ACATCATCCTGCGACACTCGTTGCCAATAATCTGCGGATATATGCGCTACAGTAGCAGTC
GGATGTAAGATTTTAAAACATGTTGGGACCAAATAAGGTGCACTTAAAGCTAAAATAATT
ATCCGGCGCAAGCTATAGGACAACCTGCACAAGGAGCATAGTCTGGGCAACTGCGCCCCC
TTGTGGTGGATCTGCCCCTGCAGCAGGAGAGCGTTGGGAAAGAATAGCAAATGAAGCTGC
ACGTTTTATATACGTCTGTCTGTCTTTTTGTCTAATTACAATATCAGAAAATTCAACATT
ATTTATCGAAGCAGCAAAGCGTTGAGACAAAGTGGAAgaagagaagttggtttg
>NODE_314_length_568_cov_27.241198
CAATTGGCATCGATCAGCTACATGTTCAGTCTTGTCAGAGCATGGAAAATGGCCTTAACT
GACTTTCTATGTGACATTTCACATTAAATCAAGCGCTACACCTGTCATCCTTCATGTTTA
ACAGTTAACGAGTCCATTATTGTTATCTTCACCCAAATATTTCTCTGCATACTAAAGAGA
AAAGTTTCCTTCAATCCCCCAGGCGTTAGTCTTGGATTTGTGTTGTTCTGCAAGTCTGCG
ACATCATCCGAACCCCAGGAGCCTCTTGCTCAGTCTTGACGGATCCTCACTCTGCTGAAG
CCCAATACTGTTCTTCATCTTGTGTTGTCACAACCCCCCTGCTACCTTGATTCACTCTTG
GTCGTTGGCTAGGTTTTGGATTTATTACTTTCGAGGCCGAACAATCAGTGGACCAGGCTG
TCAACATGCATTTTCACGACATCATGGGCAAAAAAGTGTGTAGTTGTAGTTTTATTTTAC
CCTTAAGATCAAACAAAGGCTTGGGCGATGGAGCGAGAACTACACTATGATGCTGTTTAA
TTATTAAATATTAGTTTCTGGTGGCCTCCCATTTGTGAATGCAGCATCATACACAGCACA
AATTCAGCTTTTAACATCTTAAAATAATCAGGCTACTAACATGATTTACTTGTCTTCATT
TTTTAATTGCACCACATACTCCTGTCACACCTGTGCTTTCATAGTTACTAAa
>NODE_315_length_410_cov_6.500000
TATAACCACCTTCCCCATTTTAGCCCTCATTAGCATTAATTTTTAATGTAATTATGCTAT
TCTTTTACACTGAGCTCATAAATTACTGCTCTTTTGTTGCTGGCTGGCCTTGTAAAATCC
AAAGTAATGCTTTGTAGTCTGATCTTTAAGGCAATTACTGGCTTCTTCACTCTTTTATCT
CCCTGCATTTCCAATAACCTGCTCTCTAATGATTTATCTCCGCTGTACCCCCCCTCCTCC
TCTCCACTCTCCCCCCACTCCCTTCCCCGCTCTTTCTCTCTCTGCACCAGCGGCCAACTG
CCCTGCTGCCAGCCTCCGCCTCCAATCCCCCATCCGCCCACATTCTCCCCATCTCTTTAC
AGCAGGCCCAGATACATTGGTGGTGGTGGTGGTGGGGGGGAGATGCACACAAACACATGC
ATGAACGCTGGCTTTCACCAGCTTAACTATATTAACACACTCGCACGTGTACGAGTGTGT
TCAGTGTATGTGTGCGTGGTAACTTTGTTTACTATCTCCTTTAGTCAttttctagttcac
ccttcattagtaaa
>NODE_316_length_432_cov_8.474537
GATCCTTCTTTTAACACATGGCATCCTTGAATATTTTTTTGCTTTGCTTCGAATAGTAAT
AGTTTTCCTCTTGATTAAAAAAAAAAAGAAAACTAAATGTGTAAAAACACAAATGAATGA
ATAAACAAATAAATAATGCATCTCATAAGGCTACAATAAGAAAGTAAAATGATGTTTCGA
ACCTGGAACCACTTAGCGTGGCGCAGAGCAGCCAGAGCGTCAAGGCATTTTTGCCTGTCC
AAGACGTCCGCTGGGTCTTTCACCATACCCGAGGTTACATCTAAAAATGGATTTGAAGTG
TCAAAATGGTGATGAGGAATGGGTGTTTGACCAGGTCAGCAAGGCTGGCAAAGAACAAAC
ACATTGCCACACATACCAATATTCCATGACAACCAAACAATTGGTTGCTTTTGTGTAATT
TTGAAAATGTTACTGACATTACAAAAAAACTGACTGTACAAACCAACACATTGTCAAAGT
AAatgggaaaatacagattgtcagtgtatcgcatgttaagtcactgtatactctaaaaag
ggggatgaatttattgactcaacattaaaaggcaaa
>NODE_317_length_300_cov_16.283333
TATAACTTTTTGTTCATGACAGGATGGCACCCCTGAAGCAAAGAGAGCAGAGAAGCAGAC
TGACAGAGTTCTGACTCACGGCCAGTAGTGGGAGGAGCAGTAGCAGCAGTAGTGCTTGTA
GGAGAGGAAAGGGCATTGGACAAGGACACGTGACTAGGACTAGAAACATTGGTTACATCC
TGGGTCTGGCTGGTGGTGGATGATTGGCGTCTCAGAGCCCCCGCCCCCTGAAAGGAGGTG
CCACTCTTGAAGGTGTTGACTACTTCAATCTGTGGGAGGAGAGCGGGACAGGAGAGGACA
AATGGCTGCTCAGAGTGACACAGACCAAATGGCAACACAGGTTGACTGGCTGGGTGACTT
TGGTGGTAAAAGGGAGTACAGTGTCTCAGTCATGACACAATGGTAGGGGGACAgctaaag
gccagggtgtagtatcccgacaac
>NODE_318_length_292_cov_5.989726
GTCGTAGAGACTCGGGAGTAGGCTCAGTGCGATCGCGGCGGCAGCAAATGGGGGGGTAGA
CACAAGTTTCATGTCTCTAGCACTCACCGTTTTCCCAAACCCAGGCCGAAATCCTAACCC
TAACCCTAACCCTAACCCTAACCCTAATTCCAGACCTTATGGCTAGGGTTGGCCCATACT
ACGGGACCCAAAAAAGTGTCTCTACAAACCTATACCAATCAACTCAGAGCGGTCTGAAAC
GCGCTCTCAAGCGCCTTCTACGGGAACTTATCTTGGCTTCAGCGCTTCCACTCTGGCTGC
GATATGCACGTCCCATTGTCAGTGAATGGGAGAACGTTTTGGCCAATATCTCCGGAACCA
GACATGCTAGACACCTGGAAATGCCACCTGCCCCACCTAATTTGGCTATGCTGAAGACGC
CGGTCTAGGTCCCGAG
>NODE_319_length_326_cov_11.874233
ACACACACATCTCTACAGCATTTACCATGAACTTAACACCAGATGCATTACTACATCCAC
ACAGTCTGTCTCTAATTGTTTCTTTGAAATTTTCTTATCAGACATAACAGTCTGCAGAAC
TTACGGACAGCTTCACAGAACCAGCACACCACTGTGGGATATTAGCTAGCAGGCTAAGCT
AATATTTTGCCGACTATGAATCTCACCTTAGCGTTGCTCAGAAAAAAACTATAACAAGGA
TGTCGTGCTCTGGTCAAATTCTGCTGTTCAAGTTGTTACTACTGCATTTCTTGCCAAGCT
TTTAAAAAGGCTACAAAGCATAAAAGTCCTCTGAGAGGATGGTGGCTCTGCTAAGGTCTC
TGGCATTCATCCAAAATAAACGGGCATATGGCCGTGAGGACGCGCTCTGCTGGTGAGAGC
TGACGAGGACCGGGAGAGTTGCCAGATTAACCCTATAAGTGCTGAACAGG
>NODE_320_length_576_cov_14.274305
CTTACCATTGGCAAAGTTTGTCAAGGAAATAACCTAGTCTCCACGTGTTTGTTTGTGACA
GCCGAGACGTGAGTGGTGGAGACATAAATCAAGTCAGATTTATTTTTCCTCTCAACTTGG
AACATAGTTCTCTTCCCTGTAGAATTCAGAACTGATCATTAACCTTTCCTTTAGTTCCTT
CCCTTGCCTGGTCACATTTCCTCTCTATTTGGTTCCTGGCCCCATATGCCACTTTCCTAT
TTCCTGCCTGCAGACAGCAGGGAGTAGCTCTATTATCACCTTCCTAGAGCTGTCTTTGAA
TGTGAGAGGCAATTCCATTTCACTCAGCCGTGGGGAGGGGTAGGAGGAGGAGGGAAAAAA
GCACACCATAGAGCACACAGAAATTGGTTTAGGTTTACTTCTTATAGTCGAATGTACGGC
TACTTTTGCTGTTTGGCTCCCAGATTTTAGGATTATAGAGACTGCCGCCAATGTGCAGGT
TTTTGTGGCATAGTTTGAAATCAGAGCAAAGGTTAAGTGCAGTGTATCATGTCTGGTTGT
TGTGTGAACACTTTATCCTCAGCTCCATTTAGAAGTCACCTTTTGAAATATTAACAATCC
TAAACCAGTTATATTACTCTACTGTGAAGCTGTGCTAAACATATCCAATATGTCTCTAAT
GCTTTCCCTCTCCAGTGTGCTCACTACattttgcgacattttactcgaagcctgtgttat
>NODE_321_length_329_cov_7.349544
ATCACCCCCACCCTCGCCTAAGCCACTCACTGTCTCTGCGGGTGACCAATGTGTCAGATG
ATAACAGGGCGAAGGTCAATCCGTCTTGATACTCCTCCGCGTTTAGTTAAGTGTGGGTAA
CAGCGTTGCTCCGACATCCAAATGAGATTGCGTTCGATTAAGATCAGGTTCTCTTGGATT
CAGCGAGCACATTGGCAAAAAAGCGACCCCACTTCGCTTGTTGGCTTGAGTGTGGGTTTA
TGTTTAGTCTGTCCCCTCGCCCTAACCCCTCATTACAGCCGGTTTATCATGCCAGGAAGA
GAGTGGCAAAAACAAATTAGTCCACAGGAGGGAAAATAGCTGGGGATATCGATTTCGCCT
TTTCATGCCAGAGTGGAGCACAGAAAATATTGGGCTATAAAAGGGAAACAAGGATATAAA
GCCATTACGGTGCGCACTTAATTGATCCCACTTCCCATAACAAATTAATTGAG
>NODE_322_length_577_cov_22.381283
CGGGCTTTTACACATTGCGATCAGATACAGAAATACCTCATAAGCTTTGATTTTTGAGCG
TCCGATGATCTCATTTTATTTTGATGAACATTAATCACATGAACAATGCCTTATCTTGGA
TTGAATGTAATGGCATTTATCTGTGAAAGAGATGGCTTTACTCATTCAAAGTTTCACTCG
GAATAGAGGCAGCTTCAAACCAACTTAACAAACTCACACCCGCCAACCATCAAACCTACC
AAGGTGATGTTGGACCATTGTCCGACTACTGGGAAGGGTTTACAAAGGGCCTAGGGTATT
GACACATATGGCATCTAGAAAAAAAAACACTTCAGACTTGTCATTGTATTGTGATCACAT
ATTTCTGTTGTGACTATGTAGCGAGCTATCCAAGGTTTCCTTCTGCTGGAGTTGGACTGT
ATGAGACCAAGCCAGACCTAGCAGTGCGATACTGTATATAACATTGGTGTTGACTGTATT
TAATAATGTTCATGACTGTTATCTTCTTCTATAATATTCTATACTATGGGTAACTGTTTT
GTGGCTTCACTGGCCTGCTGCGTGGGGCTGGCTAACGTTTGGCTAACGTTGAAGAAACAT
TCAGATGGACTACGTGCACTGCGTCTATATGCACTTTGATTTATCAGGGAAATTTTATTA
ATGTTTTGTAAATGTTTCATATGACACTTAATGTGCCATTCCAGTTTTTACATCATCATG
G
>NODE_323_length_524_cov_20.814886
TTTTGTTTTAAGGTAACTCAACCGAACATCGGGCTTGAATAAGGAAAAATATACAGCAGT
CAATCAGTGATAAAAAAAAAAGTATCTGGAATACATAACAACAAAAGGAAAACTGATGAT
GCCCAGTGAATTACTTAGATAATTGTAATGTAATATGAACCCAGGAAACAAATAAATTCC
ATTTCCAATGAATCCACACAATTCAGTGAGCTACTCTCCTGGTCCATTTAACTACACACA
TGTGTACTATAATGAGCTGTAGACATTATGCCTAATTATGTATTAGACTGTGTTAGAGGG
CCTAACAAAAGCTTTTGAAAGGGACAATTACGTTTGTTGCTTAGTTACATCGTTAAAAAT
ATACCAAATCAGTGCAGATTATAGTGGGCGAGAATGCACATGTACACCACGAGCATTGTT
GCCAAAATGCACAAAATTCAATTCATTAGGAAAAAAGAAAACATTTTTGCTTGTGAAAAG
GACAGTGGCATAAGTGAAAATAAACAGTTTTTAACTGAAGTGTGTTCCTGTGGGTAAGTA
AAGTCTTTGTAAAAAAGAAAAAAAACATTTGTAAAACAGTGGAACACCAGCCAAGCAATG
GTGACAACTCATTTGTTTTTTAACAAAAGGCAACTTCAATAACattttatatgaaagaat
ggaggaag
>NODE_324_length_761_cov_5.227333
GTTCTATTGAAATCAGAGGTCTAGAGGTCCTATGTGTCTTTGCAGCAAAGGTCTGTGATT
GTGCAGATGAACAGACAGAAGATAATGATCGCTACACAACACAGAGGGACCTTGGCTAGC
AGCCCATAGTTCCCTTGAGCTGACGCACCAAGCAAACACAACACACTGTGCAAATGGACT
CGGCGAGCCCAAAACAGCGGCACATTTAAGAAGCATAGTGGGAAAAATTCCACCAATCTG
TTTTGCATTCGCAGCACCAACACTTAGACCAAAGGTTTTCACAGCTTTTGTTGGTTTTGT
ATTTTTTTCTCTCTCCTTTGGAAGCAGAAGTCCTTTGATTCTCAAGTCTCTCTGTAAAAA
CATTAAAAAAGATAATCCATTGGATCTAATTGACACAAAGCCCTCCTTCCCCCCTCCTCC
CTTGCCTCTATCCTCCGCCTATGGCCCTCATTTCTTCTGAGAAAGGCCAAGTGTTTTTGT
CCTGTAAATACCACGGAGCAGAGACAAAAAAGACGTCTTTAAAATGCAGTCTACAATCCA
TTACACATATTCCCCCTGCATATCCATTCAGTAATTATTCATTAGAAAACATTTAACGTC
ACAGTGAATTTCACACTAGGCAGTCGAAACACAATAGAGGAGATTTGGCCTATTTTGGGG
TGAGGAGTTGGGGAGGGGTTAGCTGTACAGAGGAAGGGTGAAGGCGAAGGAGGGGGGAGG
AGGGGAGCAGTATTTGTCTGATCTGAGAACCTCTGAAACGGGGCCGTCTTGAGACAACGG
GGACAGACTAAATAGTGCAGTAACGGTCTGTGCCCCGCTGCTTGCTGTGACACTCATTTA
GTGTGCTTTAGTGTGCCCCGAGGGCAAACAATAGAGGCTTGTTCTTAGCAAtcctgtgct
gtaat
>NODE_325_length_545_cov_20.379816
TTTTGCTTTAATATTCATTTTAGCCAAGTGTTGAGTAAATGTGCGGAGAATATGAATATT
AGGTATGAAGCCTCTTTGCATGAGATCAGTTTTGAAAACTATAAATTTTACCCAGCCGAA
AATTGTCTGGCAATTAAAGCGTATTGTGTGTAATAAGCAGTGTCTCTATCGGGTGTTTAG
CTTTATCGAGCCTGTCTGGAGATGGAACTCATACCTGCTGCTCTGTGAATTGCAGCACAT
AAAAGATGGACTGAATATGTTCCCGGGGAATATTGCCCTCTCCAAAAGACCAATCCGTCT
TGCTTAGGGAGGCAATCTTAGGTGCGGTAGATAAACTAATATTTGTGTATAACCTCAGTC
AGACAATACAAATGATCGGATGATTTTTCATCTCCTTATGCATACAGGGAAATATGAAAA
ATTGAGGTTTAGGAATATTTGCAGGGTCTGCGAGGCGGCTGGCTGGGCCGCTGAGTGCCC
TGGGCCACGCTCCTCACCAACGACTGCAGAGTGAAGAGTGATGAGAATATTATACCCGTC
TGTTTCCCGTCACTCCCCATCCTCCCCTCCCACCTTCTTCATTCTCTCCTCTCACCACAC
TAATTCATATGGCCACAAGATGGAGAGAGAGGGAGCGAGCGGGATAAAATGAGAGATCGA
gtacgacactggccgcccctttggtttgc
>NODE_326_length_403_cov_35.808933
TTTTATCTTTTTTTCCCTAAAATTGGCATTTGACATGATGATATTCTATTGCCGTCTGGG
GGAGGGAAGGGACAAAGGTTCTTCTTTTGAGTTTATATTCAAGTTTTCTCCTTTTTTCGT
GTATAATTTCTTCTTTTCCTGTTTAAAAAGAGTTCACACTTTTGTGATTTGCGTGTGCTG
CTCTTCATCAAAAGGTTCATTTTCCGGATCAGAGTCAGTGGTGTCAGAGTATCGATAATG
GTCTGGCTCATTGTCGCTAACGTCCGGGGTGACGGATGTTGAAGTGCTAGCCTCAGAATT
CGAAGGCTCCTCCACGGTTTTCGTAAAATACAACTTCACCTGGAAATGAAGACAACTAGC
TTCAGTGTGTGTCATGAGGTAATCAGAAACACAATCATCATTGGTCATTTGGATTATCTT
CTTAGTTAAAAACTAACAGTAAAGCAGTAAAGTTTTTTAACAACAGTATTTCCAATATAA
TAATATCTCACTTGGATCTTAATCCCGActgcttctttcactgcttaccttgaagtttgg
cgagaag
>NODE_327_length_551_cov_12.598911
TAATTGTAACCATGGGAACCAAACAAGCTTTACAATTATGTAAACAAAATGAGATGAGTA
TTTTTATATAGTTGACACATGATTAAATAATGAATTGCTTTCTTCTCACTAGTACCTTGC
ACTTACCACATGTACTAAGGAAGAATATGTCCAAATACACAGTATTTGTGAACGTAAAAT
AATTGATTTCCTTGCAGGTCGATGCTCCATTTTGTACAATATACATATATGCTGTACAGT
AAAGAAATTTTAAAACTACAAAAACTCTTTTAGATATACATTATTTATTTTTACCATTTT
GTAATTTAGACACTATACTGTAGCTTCAATATTGCCAGACTTACTGGAAGTGCCTATATT
GGTATTATGTATCATACAGTGAATATATTTGAAGATCATTAGACGTTGTCACAAACTGAA
CCATGTGGATGTTGTAATGTGAATACATTGAATTACAAGATTACAATTTCTGTGGTATCC
TTGTGTCAGTATTGTGTTTATTTCGCAATTTCTGGAATGAATCTGCTTTTTGTTTAAATT
TGCAAAGAGGCAACAGTCCGAAAAGACATCATTTCCTGCTAAGTTCTTAGTGTAGTGTTT
CATCAAGACCATCTCTGTGCTCAAACAGAGATCTTGATCCTAGTCGGAGTTTAATCCATG
TGTTTGCCTTCACAGTCCTGCTTTAATTTAGTAAa
>NODE_328_length_489_cov_11.413088
TTTGTGTTATGCTGTGTTTTCATAACTGGGGTCAGACACATGCAGCCCACCCAGTCTGTT
GAAGGGCCTTTGTAACTAAAACATCATACACATCCTGTGTTGCCTTTTAATACCTATTAG
GCTACTCAGGCTCATATATTTTTTCATTTTTTCCTGCATAATGTTAATGAAAGTCATTTT
TCAGACATTACAAGTGCAATGATTTGCAGTTAACCCATGCAAACAAGAGAAATAGTGGGC
AAACTGTTGTGACATTCATTGTATATAATGAAATCTTAATATGGTGCATATTTAAGTGAA
AGGTTAGCAACATAAAGGGCAAATGGATTGCCTGGCAATGAATTTTAAGCAGCTATTGAT
TTTACACTACAAGCTACCTCTTCCCTGAATGATAATTTTGAAATGGCACACTGCTTATCT
TAAAGCTGATCTGACACAACAGGACACCAGAAATACACCGAATATTAAGGCAAATACAGA
CGGATAAGTAACGCTCTTATAGATGATGCACCACTCTCATTCCACTTAACGAGAATACAT
AATAAGTGCTGATGTGCTCTCCAAAATTGAGCAGATGCGAATACATCTAAGGGCAAACGG
ATAGTTGTGATAAAAAtttctcaagggaaaaag
>NODE_329_length_490_cov_14.420408
CTCCTTTCTTCTCCTCTTTTCTTCCTCCACTTCTTTTTTCTCCCTCTCATCCTCCTATCT
CTCACACCGCTTTTCTCTGAAAAAATTCTCATGAATGATTTATATGTGTCTTGTTATCAG
CAACGATTTCTATAGACCCCAACGCATTCACCAAGACATTTGTGGCGTAATTGTTAATTT
TAATGCCATAATGGCTTCAGATGGGAGCTCTGATTAGACATTTATTACACAATTAAATGA
AACATACTCAAGAATCACAAAAGCCTTCCGTAATTATTTCAGGCCATTAATAAAATGGGC
ATTAAATTATATTGGACACAAAAGAGAAGTGAAATAGATTTCCATTAGAGCAATAGAGGC
AGAGAGGGGTAATAGATCCTGCCTGAATTCACTCTGAAATTAATTGTTGCCCAGCCTATT
TCCACACACAGTGGAATAAATGAATGAGAAAAGAGAGGAAGAGAAGAACGAGTTGGTGGC
CGAGAGAGTGAGGGGAGGGGGTTACATTAAGAGCCTCTGATAAAAACCTTTTGTTTGACA
TACTACAATGGACCCTCAATTCAAGAGAGAGAGAGGGAGAGTCGGACCAATTTCAATCTT
ACTCTGCCCGTCCAGGCTTCTGACTCGAGGTTac
>NODE_330_length_353_cov_11.175637
ATCGGTGGGCTCCTTTCAGCAGCCGAGCCAGCCTCAAAGCCCAGGCTCCTAACTAGCCTC
CTAATTAGCTGCAATTACAATGAAGACAACATGATGAGATAATAGAAATTTGCAAAATAA
TGACATACCACGGGAAAATATTCCTCCTCCCCAAGCACCATTTTTTTCCCTCCGGGAGCG
GCACAATGGAGAGCCGGGGCCCTTTTCTGAAAGCGGGGAGCTCAGAAAAAATGGTGGCGC
ATTATGTGGCATAGAACCCTATTGTCTGCCTTCTGGTTGCTTCAATCAACAGGCCATTGT
CTGGCTGCTTAAATCAAAATGACTCAAATACGGGCTCCGTAATGATGCCCTCTCAGCAGC
GCATACTGAACACAGAGACAGATTGAGGGAGAGAGGAGAGGAAGAGGAGGAAGAAACGGG
AGAGCAGAGGAGGAGGAGGAAGGAGAAAGGAGGAGAGGGGCTAATCGTGTGACGCAGGAC
TGAAATAAttaggtaag
>NODE_331_length_301_cov_1.627907
ATCACACAATTTCCAGAGCGAACTGGTCTCAGGGGGTTATTCCAAATCACATGAAACTTG
ACAAGTTGATAGAAGAGGCATTGGTGAGCAAAAGTTGTTAAAATCCTCCGCAAAAGTCTG
AGGGCGTGGCCGTGGCGGCACCACAAAGTTGGACATTCGCCATGAAACAGGCAGTGAGTG
CAAATAGCCTGAGCGTAGTGCGATTGGCCTGAAACTTTACACGTTGCATCACAGTCCGGT
CCTGATCACAACCATATGAAAATAATACCTCTCAGGAAGAGCGCCACCTACTGGAAGAGG
AAGTTTTGGCTAACATAATCGTATTGGACTGAAAACTGCCAGATTTCAGCAGACTCCCGC
CCCGGTGACCAACATAGGATGACTGAcggtctcggtcgcggtccagcgagaagcgaggac
ccgacaaatgctgcttgcagcttta
>NODE_332_length_362_cov_10.207182
TTTAACTCTTGCGCACACTCACGACAAACACACACACACACACACACACACACACGCACA
CGCGCCTTGACTCACACAAACACACATTCAGTCCCACCCCCAGACTTGCGATGTGTTACT
GTGATGATGCAGAGTGTGGTGGAAGGTGAAGAATAAGACAACGGAAGACAGGTGATGCTA
AAATGAACATTTATAATGACTGCTGTTGCTGTCGCAAAATAAGAATCCTTAAAAAAAGAC
CTCATATATATTAGCACTAGATTGCCCACTTCACTGGTAATCCACAAGTCAAGAAACACA
ACTCACTAGGTTTTTTTTCTCTTTACAAACACAATGCTACAATTACATTAAATATTCAAT
AATCTTTAAGTCAGTTAATGAATGTTGTTAAAAGCAACCACTAAGATACTAAAAAATAAA
AACAAAAACAATAATAATATTAATTCACCTTTTTCCAGTCGTTCCCTTTTTCTTGTTGCG
TTGTTATTTATTAATAGTATAAtaat
>NODE_333_length_586_cov_20.546076
ATTAGTTTTATGCTTAGATAAATTGCCTGTAATTCATTTACCCACTTTTGCCCAATCCCA
ATAATTAAACGTCTGGAGCCATAAAATCATACTGCATCATGCACTGCTGAAGTAACAATT
CATAAGATGTGGTGCTGAGTTTCTGCATGTGTGTGTGGGAGTTGGGGGCACAGACTCCCA
CCCATCTTCACTTCACCCCACCTTTTCATTTTCAATTATGTGTTGGAATATGAATCTTTA
ATAGGGTGATAATTGTGCTAGCATATTTGCTGTCACCCACCATTAGCCCAGATTAATTAG
CCCATTTAGTTTAGCTTAAGAAAGTGTCTGGCTGAGGAATGGGGGCACTGATGGAAGGCG
GATAGAGAGAGAGTAGAATCAGCACAATCTGTTCTATATCATAGTGCCATCTTTTTTCTG
CTTTCTCTCTGTCTCTTTGTGTTGTTCGCTTCTCTTCCTTTTCCCTCTTTGCTACTTCAA
CTCTCTTTTTCTCATCTAACTTAGTTTGTTAGTCTGTTTCATCAGTCTGCACTCATCTGC
TGCTCCTGTTCTCAGCAATATTTTTTGTCGCTCTGTGGCTTTTCAAGTGGTCGGTGGGGA
GACTGATGGGAGATTCGTGTTGTGCAGTTGAGACTTTCTCAGAACTATTAATTCTGTAAT
TACCAGCATTACACCAGCCAGTGGTGTAActattcaactaaactctaaaattacgttttg
ggagatcatg
>NODE_334_length_605_cov_23.449587
TAAATATCAACATTACTAAATCCCATGATAATGATTCATACATTTTTACAATATAGCTCA
AAATGTTTTGTTATTTTTTTCATATTGTAAGCAAACATTAGCTTTGAGCTTTTGGCAAGC
AATACCAAATTCCCATCACAGTGACAAAGGGATGTATAAAGAGCCAACTGAGCATAGACA
AGCTGGAAGATGTTCCCATTCATATTCAATATTCAAATTCTTATCTCTGTGTCGGTGTAT
GTGCACGAGTAGTCGGTGATCTCAGCGTACCGATTGCTGCTTGAAGTACTGTAGATTGCT
GGCTTTGACATTTTCCCATTGTGCATGGTGGTGCAGCAGGCAATAATTAAATATCAGGTG
CATAAGCTGCTCTTTAATTTGACATGTGTGCTTGAGGCAATAAACACATGTGGTGCAGTG
GGGGCTGCATAATTGCAGAGGAATAAAATATCATATCAAGAGTGAGAGGATCATTGTATC
AGGTACACGATGACAGCTCGTTTGATCATTATGCCAAGGCTAAAGAGGTTGGCTAATTAG
TTGTCATTAAAACTCACCCTCTAATCAGGGCTCGCTCTTGCATAAAAAATGTCCCTATCA
CATGATAAGCGAACAATGCCCTTAACCCTTTCAGGCCGATCTCAGTGCGTACAGCTATTA
GCTTTGGGAAACATGGGTTGACAAGTTTGACATTGCTCTGAATTTTCACAAAATCAGGAT
AAGATGAGCCACTGTTGTCGGTATGTGAt
>NODE_335_length_495_cov_28.206060
ATGATCAAATAATAATAATGATAATAATATTAATCAGAATAATAATCAGAATAAATCCAC
ATTTTTCATGCATTCAAAAAGCTGCAAAATGGAAAGAAGCGGCAGAAATTCGGATTTATT
GTTTCAGTTTAAACTAGACAAGGATGCTCTGAGCAAACAGTGAAGAACCAAGGTGATAAT
CTATAGTGTCAAAGGAAATCAGGTAAGTTACCTTGAAGACATCACATAAATGCCACTGAA
AGGAAAGAGCGCTAGACATCCCCACGGGTCTCCGCAAGACAAAGCCCGGCGAAAATGAAC
TTGTTTGAAGTCATTAAAAACGGGGAGAAAGAGGATGAGATGCGGGCAATGTCACATCTC
AATATTCCGACTTTGTTCCATTGCGCAGGCTCGTTTTGGAGAAGTGAGATTTAGCGAACA
GGAGACGGATTTAGAGAGAAAATCCCTCACATTTATCTACATTACACAGACATTTTCAAC
AGGAAACAGCTGGGGCAGCATTTGCCTCCTACTCGTCCTAAGTTATTCATTAAGGATTTT
GGGCACATATTCAAATAACGTCATTTCTCTTTTTTCTCAGAACGGGATTGAATTTTGATC
TCTCTAAGACTTGGTTAGTAGTTCAGATCAAGATAGAAa
>NODE_337_length_389_cov_9.362468
AAGCTAAATCAGCAGCGAGGTAAATAAACATTTGCTTAACTTTTGTTCATTACACTCTCC
TTCTGCCACTTAGGATTTAATCGCGGTTACTGGCAGGTAGAGTATGTGAGTCCATGCCTG
GTTAGGTGCAAGTGCTGCTGCCTCTCCTCCTCTCTCCTCCTTCTCTCTCTCTCTCTCTTC
ATATTATATAAAGAGTGGCAGCAGGCAGAGTGACAGACTGCCCCAAGAGATGACACCTGT
CACTGAGGGGAGTGCTGCTAATCTACAAGCCTCATTTTGTTTGAACTCTTTGTCACCTTG
CCGTCAAATCCTCATCTTCTCAGTCACTGCCAGCTTCCCTCCCCTCTGCTTCTCTGCTCG
CTCTGCTTTGCCCAGTCTCTCCACAATATATACAGTGCCTCCACAGCACACGCTCCACCA
CACAAACCAGTGTTCTCTGGTAAAACATGTTCCTGCTTTTATTGAATGAGCATTGTGCAC
GTCTGTATTCCTGTGTGTCATTTTGGGTTATTTCTAAATGAACACATAGTGAG
>NODE_338_length_485_cov_32.554638
TAAAGCAGTGTTGTGCGCTGCCACTTTAAGGAAACAGTAACAGTAAAGTGTAGAAAAAAA
CTTTAGCAGCAAAAACTAATAATTGCAAAGCAGCCAATTAAATTGTGCGGGAGAGATGAA
ACCGCTCATATTTCCCCTGGTAATTTCATGCTCTAAACTCGCTTCCGTGCGCACATAAAA
AGAGGAGAGAAAATATCATTTCAGAAGCTGACAGAACTCATTGTTCGTGGAATTTTAAAT
TCAAAAAAGTTAATAAAGGCGAGTGCGAGATGAAGGGAATTTGCATTTCTCAGATTAACA
GCATGTAGAGCAGCGGCGGCGCGCGCAGCCTCAGGTCATCATTTAAGAAACCTTTGCATA
TTTTATTTAAGAGTGGCCCGGTTTGGAGCGTAATAAGACAGACAGATAATGATTAGAAGG
TCGGGCCTGCAGGGCACAGCCGGGCTGGGCGCTGTAACGCTCTAATACCCAACACACACA
CGTACACACACACACACACACAAAGCACAGCACAGCACAGCCTGTGCCGGCTCCTCTAAT
TGGCTGCTGATGGTTTATGAAATGTTTTCCAAAGGTTTTATTATTGTTGTTGTTGTTGTT
GTTGTTGCTTTTATTGCTTTCATTATTTT
>NODE_339_length_361_cov_14.667590
TATGACTTCTAATTAGCAGTGTCCCAAAAACATATCAACAATAATCAACGACATTCCATA
ATGTTTCTGAACATCTGCGTGAGGCTGAGCATTTCATCAGTGCACATTGAATGATGGCCT
GTTTTAATGCGGCATCAAACTCTTAATAGCTGCTTTGTACCTTTTCACGTGCGGGTTCAC
TTTAGAGCCATCTAATTCAAAACAGGGATTCTCAATTATGCAACGTCCCATTTACATATG
CTAATTAGGATCATATTAATTATCTTGAAATTGGGTAATTAGCCAATCTCAATTAAGGCA
TTGTTCATTACACTAAATGCACAGGAAAGGTGTTTGAAGTTTTTCCCTATGCCTTTATTC
ATTTCTGCATGTGTGTATGTGTGTGTGCGTGCAAGAGAGAACTGGGCTGCCTGCCACATC
TGAATCAAGCCTCGGTGGTGTATTTAATAATTTAAGCATCCCAGCTCATACAAGGGATGC
ACCCACAGCTTTCATCGTTACCAAG
>NODE_340_length_426_cov_9.375587
CTCCGTCCGGTTCCCCCGGTTTTCGCTGGGCTGGATGCGGAGCTGCGTGCGCGGGGAAGT
GTACTCTCCAGTGGCTCGCACACCATCTAGTGAGGAGACGCGATGCAAAATGGGAGCAGA
GCTAGAAGCAGACAACCCCCAGGCTCTGATCCTGTTGCCATGCGGCCGTTTCCCGGGCAA
CCCGTTCCCAGTGGCTCGTGATGGAGCAGTAAAACCGGTCGGTATCGATAGAACCCGGGA
GCAATTAAAGGTATCGACCGGAGAGGCTCCCCCCGTTTAAGGAAATGAACGTTTGGCTGG
AGATGGACGCTGGGTGCCGGTGACGCAGGAGCATCCCGGAGGAGAACTCTGGCCAAGTGT
TGGGAAGACTCGTTCAGATCAGAGTTAGTGCGGTTTCACGGGATGACACATCAACAACAC
AACTCGGGCTTTATGATGAGTCCCGCAGAGGGCTGGGGAACCCCCAACAAGCGCACACAA
AGAGAAAGTTTGCTCTAAAGCAGCAGCCTGCTGCTCTGTGCTGCTCTAAGCCCTTTGACT
TAACCTACATAacacttaacacactgtaac
>NODE_343_length_670_cov_6.528358
ATCACTCTCTTTTTCTCTCTCTCCTTCTCTCTTTCTTCCTCACTGTTGTTTCCTCACTCT
CCACTTTCTTCACCTCTTTCAGTTCCTCCTTACCTCTGTTCATCCCTCCATCCACATCCC
TTATTCCCTTTCCTCTTTCTCCCTCTCTCGCTCTCTTTCGCTTTTCCTGGGGTATTTTTT
AAACAATGTGTCCTTCATGTACGGTTGGTTACGGGGCGTACAGAAGGACATCATTAGCGC
TGGTGGTTAAGCTGTAATTTACACCATTACCGAGGTAGGGGCCATTTTTATTGCCTAGTA
AATTTCAGCTCTGAAATATTTAGACCATATGGCTCAATTTGTGTAATAACCTTAATTTCC
AAGCACCCTTCAGCTCCCTTCAGCGCCGGCTGTTGTTGGCGGATGGCAGAGTGGTGCGTG
TACACGTTCGTATGTGTGCCCGATCTGGATTTGGAGCACATTTACACACAAACACACACA
TGCAAACAAGTACGCAGAAACATAGACATGGCAAAAATGTTACCGCATACGCTAAACATA
ACCTTTTACACAGTCTCTTCTGCATGCCCACACCGATTCCTTTATTCACACACACAGAAA
CACACGCACGCACACGTATGTATGCATGGCGGTAGCAGATTAATAGGGTGTCAGCTTCTG
TTTGGGTGAGGGAGCGTCAGGCGTCGGCCAGATGGTTCTCAGGGATGATGACTGTCAGGG
GTCCTGCTCTGATCAATGGGATGTATTAATACAGCACGCACATACGCACAcatgcgcgcg
cgcgcacacacacacacacacacacacacacaca
>NODE_345_length_416_cov_17.781250
CTTACTAAAATTGAGTGCTGTGGAACTAAAACAATCAGTAACTTGCCTCCTGGGTATTTA
TGTTTTCTCATATTGTAATCAGCAAGGATTATTTTAGCTCAGAGTTATATATATTCACTT
TAGCACTAGTTTGATGCATAAAGCACACATAAAAAAGTATATTTATGACACTTGTAAGCT
GTAGTCTTCTCTTTGCATCAACTAGCAGCATGCATGACAAAGCTGCATGGTTCAGTTCTG
CTATCTTTGAGAAATACTCCCAGACATGCCAGTGATCAGCCTCCTCTACTCGCACACACT
CAAGCAAACACACAGCACTGTACGTCCCTGTCTTAGACGCAACACAGCCATGGCTATTTC
TGTTCCACAGACTGATAGCTCCTACTGAAGATCATTGATTTTACGGGAAGCCCTGTTTAC
AGGCTGAGTGCCATCGACCTGAGGTGACTTTTTGCCTCCTGCAGTTGGAGCAATAGTGAA
GCACCCTTATGTCTGCATTAGTACAACAGTGGACTGAATATTTACAGCACACAATAAACA
CTGGTGTTCTACATGGTTAa
>NODE_346_length_311_cov_17.244373
CTGACTAGTCTGAGAAATAGGATTTCGCCTCATTAAAAATAAATCAGGCCATTTTACACC
GAACAAGAGCAAGCCAAATTGCGCTAAGGAAAGGACAATTAGCACAGAATCAATCCCTTT
CTTCCTGTTTCTTTTTTCTCTCTCTCATTTTGTTGTTTCTTTATTTTAGCACAGTAATGG
ATGCTAGGAGAGGAACACACAAACCATGAGATTCTTGGAAGAAGAAGGCAGACAAACCCC
CATCTCGCTCATAGCTATGTCTGGATTGCCTTCTGCGCTGAGATAGGAGTCAACATGTTT
AGCGACATCAAAAGAAAACCTGATACCTTAAGTATAAGAAGATTAACACTTGCAGTGATC
TTGAGCTTAGGCTTCTCCAGGACTTTCAACAGACTGTGCCAGAAGGGACAATTACCGATG
AATTGGCACCAACATCTCGTAGTTATAGATCGGAA
>NODE_347_length_338_cov_19.739645
ATTACCAATTTTATTATTATTTTTTTTAAATGAGTGAGAGATACTCACAACAGTGACTTA
AGAATTACTACTATTACACAGCAGTTTATTTAGATGATTGAAAGATATACCTGATAGACG
TTCTATACAATTAAAGGGAATAATCCTTTGCTTGCTTTAAATCTAAACAGGAGTCTCCCC
ACAAATGCCCCACATGCGGAAGAACCTTTAATCAAAGAAGTAACCTGAAAACTCACCTTC
TCACCCATACAGACATCAAGCCCTACAGCTGTGGCCGCTGCGGAAAGGTGTTTCGGCGCA
ACTGTGACTTGCGACGGCACAGTTTGACGCACAGCCCACATCAGGACTACTAGCCTGGAC
AGACTAACAAAATAACAATGGACAAAACGCAGAAAGACAAATCAGCGACTTCCTTTTTTT
TGTTTGTTTTTTCTTTTTTCTTTTTTTTTTGGTTGTTTTGTTCAAAGACATTCTCCAAAT
Ca
>NODE_348_length_372_cov_2.892473
CTTACCTTATACTTACCTGAAAATCCAATTCGGCCAGGGACAGGGATACTTTGGATGAGC
TATGGGAAGGACAAAGAATAGACACAAGACCGGAACAAACCCACAATTTAAGGGACAGTG
AAGTCCATCAATAAGGGCAATTGAGCCAGCTGTTGGGTTCCCCAGGATGGTTGGCCCGTG
CACCGCTCCGGCCCTCTTCGGGGGGCCGGGGCCCTTTCCCCTCAACCTAACCTGGCCAGT
GCCGCCTCCTGGGGGGGGCCCCTCAGTCATTTTCTTTAGGAGAAGCCAAGCAGGATCTCC
AGTTTAATGTATATGGGTAATGGCTTGTGATCTACAAACAGGGGAAACCTCCCTACTCTC
AATCCTAACTACAACCCTGATTTAAACCCTAACCCTAAATTTAACCCCAACCCTAAATTT
AACCCTAACCCTAAATTAGGCCCTAACCCTAAATTACCCCTACCCCTAATTAATTAACCC
TAACCCTAACCCCAATAATTAAAAccaaatagttta
>NODE_349_length_810_cov_10.834568
ATCCCTACCTGCGGATAAAGCCTGGGCCGTGTGAGACATAGAATACGGGACCGATGTCGC
CTGAACCGGGCCAAAAGCTCCCGTTTGACTGGAGACCACTTCACTGTGGCCTGCCATATG
ATGATTGTGGTGGTGGTGATGGTGGTGGGGATAATGATGGGCTGGGCTGATTTTGAGGGC
CGCGGAGTGCCCCATGTGTTCTGGCCCGAATGGACTCGGCCCCAGGCGGGGTTCCGCAGT
AATCTCCCCAGGGTGCGAGTGAGCCATTGAGTGTGGATGGCTGCTGAACCCCGGGAAGCC
TGTCACGCTCTGAGGGGTATGGTGGTGATGATGGTGATGGTGGTGAGCCCCTGCCAAGTC
AACTAATCTCAGCGCCGTGTTCCGTTTGGAAAACGTAGGGTCCATCACGGGGCTTCCCAA
TGCATCCACGCTCATTACTTCCTAATTTTAGAATAACTTGACAGCAGGCAAAATAATAAT
GATGATGACAAATATATTTTAATCGCAATGAAAAATAAAGAAAAAAAAACTTTATAAAGT
TAAGTCTATCTGCAGACTACATGGAATCCCATTCGGTTGAGAGGCAGCAGCAGGACGCTT
TGATACTGAATAGAGATTCATGGTAGGCGCTGCAGCCCGTGGAGCTAAACAATCACCCTG
CGCTCTAATTGGTCAGAGCTCTGTGATTGACGTCACCAGTGACAGTTTCCAACGTGAAGA
AAAATGTCTTAGTGACAGCGAGCAGCCAGCACGCATGCGCAGTGCCTCGGGCAACGCTTG
AGAAAAATAGTTGTTATGCAAAGGTTGTTGTACAATAAAAGTCCTAAAAACTTGATCCAG
ATATACAGTCGCCTTTCTTTTGTCGCAGCGAACAAAGACTGCGCGGCTATGAAATAGCAA
TTTCCCCACTCTGATTACGCGATTACAAAACAGACTGCCTCGCCAGAGTATGca
>NODE_350_length_421_cov_3.729216
TCTAACCAGGCCCGACCCTGCTGGGCTTCCGAGATCAGACGAGATCGGGCGCGTTGAGGG
TGGTGTGGCCGTAAGCAATGGCCTCCCGCACTATCTGGCCTTTTATACATGTCCGTCATC
ACCATCATTTGAGTGTCTTTATGTGTACATGAAGATGAGAAGAAGCTCTGAACACACTGA
CACGCTTTGTCCAGCACAACAGCAAAGAGCCAGCGATACACAACAAGGTATTAATTGTAG
CTTCACCCTGAGCCACAACATGAAAAGACCAGTGACACAGTAAGACACCAGTGACAATAA
ATGGGATCATATGACATCATGTGCAAGAGTGTCCCAGTGACAGGCTCCTGCAAAGGACAT
TTGCATTCAATTAAAAGCTTTCTTTAAGCTAGAAGAAGATCTACAAGGTAAAAACAGAAG
AAGACACACCTTGCAACAGCATCTATAAAACACTTGTTTGTCACAGGGCCTATCGCTTAC
GGCCATACCAGCCTGAGAACGCCCGATCTCGTCTGATCTCGGAAGCCAAGCAGGGTCGGG
CCTGGTTAGAGATCGGAAGAGCACa
>NODE_351_length_610_cov_15.860656
CTTTTCTTTCCTTCAACGTTAAAGTGATAAAAGGAAAGAGGCCATGGGGTTGGGTGGTGA
GTGACTCGTGATATCGAGTGAGAGGAGGAAGGAGAGGGAGCTGACTTGGGGGGCATCGTA
ATGCTGCATTGCCGGGGGATCAGGGCAACTCGGGGCACTGCCGGGGGATAGGACAGAGCT
ATCATGTCGCCCATCCTTCTGACAGGCGCACCCGTTTGATGGAGGGGCTCTCGCGCTCGT
CCAGGGCGGGCCGGGCCAGTCCCAGAGGTGAGTGGAACTCATTCCTGTGCTCATCGCGGT
CGCTGCCCTCATGGGAGCTGCTACAACTGCTCAGGCTATCAACAGGGGAGCGTCCCGAGT
CCTGGCGGGACGAGGGGTTCTGGGGAGGTGGTACCCCACCACCGTAGCCCCCCGGTGTGC
TGCTGGTGCGATCTCTAGGAGGAGAAACAGGTTCGGACTTGATGTGCAGGCTTTGAGCAG
AGGGCAGGGAGAGATTTGAACCCTGACATAAGTGAGAGCTAGAGCAATTTCTGTTGGAAG
GAGAGGAAACGCAAGAGGTTACAGAGTTACAGAGCAAGAAACAAAGTGACTCGCATGCAA
GTACGCATACACACACACTTGTGAGGTGTCATTTGTGTTCAAGTGAAGATTGAAAACAGT
AAAGGAGTCTTAGATATCTGAGTGTGGCATCTCAAAAAAACCCAAAAACCGTATGTGTTA
CATCATGCATATGCCAACAACACCTCAAAGTAAg
>NODE_352_length_746_cov_8.288204
TTCACTTAAGCAGCTTCACTTTTCTTTCTTTCTTTTTAAAAGTGAATAAGGAGAGTGAAA
ATGAACAATAGACATAATTTTAAAAGAATACGGACTCATTGGCCAGGATGACAAAGTGAC
CTAACAATGGCATTACAGGAGTTTGACAGAAAACCTACAAAGTGAGAGCGAGATAGAGAG
AAAAGTCATTCTGTCGAGTCCAGTCTTTTGCCCCAGAAAATGTCACTGCGATGACTGAAG
ACACAACGTCCATTTCCACCACCATCCGCTCGCTCTATCTCTCTCTTTCTTTCTCATTCA
TTGTCACTGCCTTTTCCCTTTAAGTGCACTTTCGCCCACACCACTTGGAAATTGATTGAA
ACAAAATGTCACAATTATGCCCTGTAGCTCGCCGCTTCAATTATTCATCAATTAGGGGCT
AGGCTCCTTTTTTTCTCTCCTCTGAGCTGATTTTTCATTCAGTTTGCTCGAGATGTATGG
CTCCCCTGCTGTTAACCAGTCCAAAGTCATTAGTTTCTGGGTTTGCAATTAAACCTGATG
CATTATGCATGAGGCTCCGACTCAGCAGACACACGCAGCAGCGGCCGCAGCAGCTAGCGA
ACGAGCTAGTAAGCTCTGGAGGCGTGGATGGGAAATTAATTTGCTAGAAATTAAGTTCTC
TCTATCCCTCCCTCTCTCTATCTTTCTCTTGTCTGGCAGGTTGGAACAGATGCCACTGGC
TAGAGATGGAGATAAAGATGGGGCAGCATCAGAGTGCAGTTTGATCAGCACTGACAAGGA
AAGCCGACCTctatagatttctcgtcaaaatgtgttggagagactcttaacattcacatt
gtaagatattggatagcaaatgtaatggtcgggctttcatacaggctgaa
>NODE_353_length_381_cov_17.120735
AATAACACCACGCAGGGGAAAAGTGGGCGCCAGGGAGAAGGAAGGAAAGACAGAGAGAGA
TGGAGGGGAGAGTGAAAAAAAAAGAGCAAAAAAGAGAATGGGGAGCTGGGGTCTTTTTCA
CCCCTTTTGTTCCTCCAAAAGTGCCCCTTATTTTATTTCCCTCTCTCTTTCACCAGGATC
CTCCAATGAATGGCATTACAGACAATGCCATATCCAGAGTGACACAAATTTATTTCGGTT
GCAGCGCCATAGTGTATTTCCACAGAACCAGGGGCGATTTGTCTGGGGACAATTTGGTTT
CCATAAAGGATTTAAATGGTTTCTGTGGAGATAGTGGGGTGAAATTTAATTTGTTTCTCA
TTTACTACAGCAGGTATGAAAAGGAGAAAAATTGGACGGCTGATGGGCTAAAAATTGGTG
CTGTCCCTCTGCTGTATCCCCAAAGGACCAAGGCCCTGCATCATATAGATTGAGTTCGAC
CCCCCCAGCCCTCCCAACCACAAGCCAAGCCAACACAGTCACACa
>NODE_361_length_323_cov_22.009289
TTTACTTTTAATTGAAAGGAAATTAAAGACGCATCCACATCCGCATGTGACAAAGGAAGA
TCACAAGGCTTGGGAGTGATGATAGCTTTTGTTTAAGATGGATTTCATAAAGAAAACCCC
CCACTGATAATGATGAAAAAAAATCTTGGACATTTCTCCAAATACAATTACCTCGGCATC
ACCTGATTCAATCAAATGCATTTGCATTCTGTTTGCATGCAGTGTTCCGTGAACCGGTAA
ACAAGGCAGGCAGAATAAATCTGATGTGTTTTCATGCTTATGGTTGCTCTTCTGTTTGCT
ACATTTTATTCTGAGTATTTGAATTTTTATGAATTGATAAATAACTGCACAAACATACGC
ATAGCTGTGTGGATGGATGTTCTAAAGATGGAGGGGCATATTTTTGCGAACCAAAAAAGA
AAAACGGAGAATGTTAGTTCATGTTTTGAGACAGATGTTGTTTGGCc
>NODE_362_length_561_cov_8.914438
GTTACCCAGAGCAACACTAAAAGGCACCCAACCCCAGAACAACCGGGAAACATTAACTGG
CCGCTCCGCTACCCACTAATGGATCGGACCCATTTCATCAGCAATCTGACATTTAATGAA
TATATATTTTATCTTCCCGTGCCAGTTATCGGAATGTCCTCCCCGTTCCGAGAAATGGTC
GTCCTGGGACTCTTTTGAACGGGCCTTTTTTCCTTCGACTGGCACCTGTACGCCAATCAC
ACTCACTGCAACCGGCCCGCAATCTTCCCTTGTTTTTTCCTCTTCGCTCTCTGTCTTCAA
TATGGTTCATGGATTAATAATTCATGGCCAGTTATTAGGGCCAGTTCAATAGGAGATCTG
CTGATGGAGGGTCGGCGCTCGGCGAGCGTGCCCGGAGGGATGCTGCGTGTTGTTGTGTCA
GCCCCCATCTGCCAGAATGCAATAAGGCAAACAATGGAGGCCTTGATTTCCACCAGCAGG
CCCATAATCTTTAAATGGCTATTAGCTGAAGAGTGCAACCAGTCAATAACCGACAAAATC
CTTTTAAAAGCTTCTCTCCCTCTCTCTCTCTCTCTCTCTTTCTCTCTCTCTCTCTTTCTC
TCTTTCTCCACTCCTCTCAAGCTCTCTCTTTTTATCTGCCTCCCGCTCTCTTTCTTCTCT
CTTGTTTCTGGTCAAATTGGGACACAGTTGCTACAATAAAACTCt
>NODE_363_length_427_cov_9.489461
ACAGAGCGCTATCCACGGTCAATGTTCTTTAGCATTTAGAATATGTGGCAAAGATTGTGC
TGAAATGACAGGTAGTCCTGCTCTGCTTGGGTTTAGTGGTGCTTGCCTTTGGATCTTTTC
TTGACTCTATTTATTTTTGCTTGTGGCCAGTAATGTGTTAATTTTTATTTTTCTTGCTTT
TGTTTTTATTTCCTCCTCTTACATTTTTTTGTCCTGTGCTTCGTGGTTTATCAGATTGAA
ATGGCGATTGAGACGCTCCAAAAATCTGAGGGTTTATCCAGTCAGAGAAGCTCGCTGCTC
AACAGCCATGTAAGTTGCTTTTACGAATGCTTGCCCTCGGCTAACCTTAACTTTTGCTAA
GCTCACTCTCTTGCTCTTCTGCCTCTCTCAAATCTCTGTACATTTGGGTTCGGTGCTTGC
TGTTTTTGTTGCTGGTTTTAATTGTTAGAAATGCTTTAAATTTACTGGCTGCTATAGAAG
CTTTTGCAGAGTTGTAATGCAGCAGGATCAAGTTTACTGACAGTTGGCATAAGGTCTTTG
CAAGGACCAGTCTGTGACTCTCTTTAGTTAa
>NODE_365_length_145_cov_12.034483
TCAAAACATGTTTGGAAACATTGTCTTTGAAACACTGCAGTATTGCTGTCATCATGCTCT
GAAACAGCGTTTGGCATGCTGAAAAGGTCAATTTTACCAAATGGTGTGTCCACAGAAATT
CCTGACAGATGTTCACTTGAAACAGCATTTGCCTTCATATTTATCACATTTGACCACATT
GTGAACTCAAAACATGTTTGGAAACATTGTCTTTGAAACACTGCAGTATTGCTGTCATCA
TGCTCTGAAACAGCGTTTGGCATGCTGAAAAGGTCAATTTTACCAAATG
>NODE_366_length_469_cov_12.281450
ACAAAAAAAAAAAAACCCCACCTAACGGGGGGTTTGATTTTAAAGTTTTTTTTAGGGGGA
CAAAAAAATTAAAAATCAACAAATTCCCCGTTTGGTGCAAAAAAACCCTAAAAAATCCAA
ACAACAGATGCAGCGGGAGCTCTTGTTCTAATATTAGGGCTTGTAGGGACGTATAGCAAC
ATGTTTCCATTAAACGCGGCGGTTCTAAGAATAGGCCGCGGCACATAAAGAGAAAATTTA
CAAGGGTGTCAGTCAACAATTTAATAAATTGAAAATCCATTTATCTGAATACAGAGTTCT
GCCCTTCACTCCACTGCCTTTCCCTAACAGATGGTGTTGTGGGTGCTTATGTCCAATTTG
ATTTGAACCAAACCCTCAGCCAATTTTTACACTGGCATGAAATCTCAGCGAGCCAGATCC
ACACACTGGCAGTCAGAAATAGCAGCGGAGAGGGCGCGACATTGTGAAAGAACGATGAAG
GGCAAAATCTGGAGCGACATTCGAGAAAGTCGCAGAAAAACTTTCCTTGTTGTTTCGTTT
TGTGTCGGTTTTTTTCTTTCCTTTCTTTCTTTCTTTCTTTCCATCCCCTCCCCCTCCTCC
TCCTCCTCCTCCt
>NODE_367_length_310_cov_9.461290
CAATCCTTTATGGGCTGATAAAGTAAGGGAAGTCTCTCAAGGAACAGTGCACTGACTTGG
CGGAGGGTCTCCCCGGGGAGCAGGTGTCAGGGTTGTCTATCAGAAGGCTGAAAGGAGAAA
AGGGACGTGTTACCGGGCTCTATTGTATCCCGGTTGTCATTGACTGATCGGGTCCATTTA
GCTGGCTTTCACAGTGAATGAAACCACCTGAATAGATGAAAGCGAGACAGCCTTCCCGAC
AAACAAGGAGCCCTGGAATATTCATGGAGGATCTGTGAGGAAAAGATTAATGTATTAGAA
ATTAAAATGGGGCCCGGACGTATGATCTTGCTCTAACACTTGGCCAGACCTGTGTCACCC
GCCGCTAGCGCCTGAAGTCGGCACATGCCGCTGCCAAGGTGGAGAGGAATCATTAAACAC
CCTGCCATTGTGTGAGCAGAATAATCAAACTTCA
>NODE_368_length_881_cov_8.777526
ATTTCCTTGAGTAATGAAAATGTCATGCACCATTTAATAAAACTGCAAGAAAAAAGTCCG
TGTTTCACACACTGGAGATAGCTAGGGCCCCACGGATTTGAAACTTTGACAGTTGCCCCT
TTTGATGTTTTCTCTGAGTTTTGTTTCTTTTTTTTTCTTGATGTGATTTCAAATTAATCT
CAACAGCTTGGATGTAAATATGAAAATGAGACTTGTTTGGTCTCCCCCTGACAACCCAGA
GCACTGCTGGCTGAGGTAACCGATATCTCTTTCCCCTTTAAACTGCAAATTATTTTACGT
TTATGAGTTTGTCTCATCTTCAAGGTCAAAAATGTAATTTTTGCTCTTTCAAAGGGTTAT
AACCTTAAAAGAGAACCTCAATCCATGCTGATTAATGAGAGACTCCTGCATTTGATGTTT
CAACGGTGACATTTTAAACTTTAAATATTTTATATGCATACCTATGAAAAAAAATGAAGA
TACGCATTCATGTGGAATAAACGCTATTGCAGAGAAGAAAGGCTGGGCTGGGTATCATTT
TAATAGAACAGTTAGAGTGCAATGGTTTTTCTTGGTGATTTTTATTTGAGGTTTTTATGT
GTGCGCAAGCTGATTTAAAGGCACACTAAATCATTGGGGATGGGGAGTAGTGGATTATGC
ATTTAATCAAGGAGTAGGCCTTGGGAGAGTGGCTGGCCGAGTCACCAGGGCATCAGTGAG
GGGTTGGCTCGAACATGGGGCCCATCCTCTTTGTTCCTCGCCATAATGGGCCATTTTTAC
ATCGTTTGTGAGCAAAAAATGATAGAGCATGTGCTTCTGCTCCAGCTGTGTTCCTGCTGA
TCGCCGGAACTGTGCGACTACTGTGTGTGTTTAATAGGAAATAACTATATCATGAGGTGG
CAGTGCTTAAAGTTActtagatgtgatctgcatgagccggctctcatgataggctttttg
cttagagcacaacatatgattgtttctgatcattttgcagatattccaccttgggaagtc
gtttt
>NODE_369_length_357_cov_26.585434
TAAACTGTCACGCCTGCACACACTGTAAAGAGACGCACTTTCAACTCGAGTCTCTCACAC
ACACACACACACACACACGAGCCACTTGCTAATCATGCGGCGCGCACATGGCAACAAACT
TCTGGATGATAATGATGCAATCCCCGTGTCAACTCGCCCCTCAAGTATAGCGAGCGATAA
AAAAAACAGTGGCTGCAAAGGAGAGGTGTGTCTCTCCGTATGAAAATCCAATGCAAATAA
GCTTTCACCCCCGTGGTACTTGAACTGTTTTCTCTTTGATAACCCAATTATTGTCTCAAG
AGCTGTGTCAATTGCTCTAGCGATCTCTTCTTGAACAAATCACTCCCCTAACCTCGAGCA
CTTTCGATTTGATTCTGCCATTTTTTGACAGTTCAAAGTAATCAGAGGAGGCCTCGGCTG
AGGACGAGGATTGATTTTGTGTTCTCGCTTATCATGCTAATTCCCTGAAAATCAGCCTTT
TTCATCCCCCTCCGCCTGATA
>NODE_372_length_640_cov_7.479688
AAGTAGCCACACAAGTGCAGGCACAAATAATTAATTCAGAGAATGATACAGGACTGATTG
GGTTGGCAATGCAGAGAAATGGAGCAAAGCGTTTGTGCTGGATTTATCCTGTCAGGATGT
CACCGACTGGAGGCATCATGGGCCTGTGATGGGAAAACAAACGAAGGGGAATGATTGTGT
AATTTACCTGCTGCTCTTTAAACGGAATAAATGTGGAGCAGCAGCATTTCTGCTGCTCGT
CCTGGATACAGTTTAAGTCAAAGGCTGCTTCGTGTCTAAGACAGAACTTGAATACGCACT
AGCCTTTCCAAATGTGACAGAAACGTTTTCTCTCGCAAATTTAAGCTCTTCTCTATGATA
AAATGAGAGTGATGATAAAAGGGAGAATGGGCAGTGCCGCCTCTTGCGGCGTGGGTGGGG
CTGACAAGAATAGACTACATTATGCAGTTCATTTAGTTAACAAGTGAAATAATGGGGAAG
CGTGCAGTGGGAATGCCGAGAGAAAGGCACAAAACCCTATTGAGAGCTCTTGGCCGCTTA
CAGCGTAACCGTCACATGGCCGAACCGAGTCCACGGCGCCTATTTAAGGAGCGGCTGTGC
GCCTTCAGCACCACTTCGCTGTCCACCGTCCCGAGGAGAGCACACACACTGAACACAGCC
GCAGTACGCACCGGCTTCGACTTGAACCGCGCCGAGCAACAAGTTTGCAACCATGCCGAG
GTCTTTTCTCGTGGATTCCTTGATTTTAAGGGAGGCCAACGACAAAGGGAACGAgaacaa
ccca
>NODE_373_length_657_cov_15.528158
TTCTGCATCATTGTGGTGTGTTTTTCATTGTAAAAATCCATCTGTTTATCTATGCACACC
TCTATGCATGTGTCTACGTGGTTGTGTGTCTGTCTGGTTGAGGTGTGAAGCTGCATCACC
AGCACCAAAGTGAACTGCAGATAACCTCATGACGTGGCACAGACATAGTATTCATGCCTA
TATAAAATTCACGGCGGCCGCATGTATCTGGTGGTGGTCTGAGCCGCTGATAAGGCTTTG
CACACTATCTGCCTTCAGTCTAGATGAAGGATGAGCTTCTCAGCCATAGACGTTGTCCAT
CCTGCTGATGCTCCCTCGTCTCATCGTAAACTCTTGTGCACCCTCTGGTGCTTGCTAGTC
TCCCAAACTTCTTTGTGTAGCCTGCTTTGCAGATTGTCTTCCTTGTCTGTGTGGTTGCTC
ATTATTCAGAGACAGACGGATCTCAGGTCATCTGCAGCTGCAGCAAAGAAGAAGCAGGAA
AGATGGCGATCATCCATTAGACCGACCGGGCGCACGCATGAAATACGAGGACAACTTTTG
GGAGGATCGCTTGAGGAGAAGATTGTACCAGTGAGTTTTTTTCCCCTCCTGCTTCTCGCA
CTATATTTCCAGTTTCGTCAAGGTTTTCGGCTGGGCTTTCAAGGTCTGCGAGAACGTCGC
TATGGTAGATCATGGGATATAATGTGGAGAGCGCCTCGTGAATGACCTGGAAAGAGCGGA
TCTCCCCCCACCGTTTCTCCTTTTAGTCCAGTTTGGTCCAGACGACTCGGTTGGAGAGAA
AGTCGGGTTTTTTTATgtgtg
>NODE_374_length_537_cov_17.523277
TATAGGACCAGATGGGAGGCAGCACGTGGCAAAGAGCTGTCCTTGTTGTCATTTGATGAT
GTCATCAGTGTCGTTGTTCCTCAGCGGACGTTGTTTCTCTGAAGAGAAAAAAGCCAGCAG
TTTCTTCATTGTTTTCTTTTTGTTCTCTATTTGTCTCTAAATCTTTCTCCTGTTTTTTGT
AAATGACAACAAAAAAGACCTGCCTTTAAATGTTCAGGACGTTTTCAGTCACACTTGAAC
AGGTTTTTAAAGACCTCAGTAGGTGAGCTAGTTTTACCCTTTTTGCCCTTTGAAACTGCA
GATTTTTTGGAGAATTTGTAATCCCGTCTTGATTAAAGATTGAGTGGAATTCTAGATGTG
ATGAATTTTGTCATATCTTCTCATTTTTTTTTCTTTTACATGAGTGTACACTTAGTTGTT
CAGAATATTTGGGACCATTAAAATGATCTTTGCTGTAAGATGTCCTATTACCATTTGTCC
TAATAACTCGGTGTTTCTTTGTTGCATCTTACTTTTAATTGATCAGTCACGGTGCCTCGC
CATTACAGAGAGACATTCATATATTTTTAGCACAGACAGTTCTGTTGGGTCCAACATGGT
TCCACAAACTACCACAAAACACCAGATTTTGAAAACTGAAGAGTAATTCAACATCACAGT
AGCGTATATTTGAATAGTGAa
>NODE_375_length_585_cov_12.642735
ATTACAAGATAAAGAATTACGAATGCTGTGTGTTCTTCCTGTTTCCCATCTAGTAATGTC
CAGCATACAGTCTATCTTTGTTTTGGGGGTTGTGGTTAATTGAATGCTTTATAACACAAA
CTGCATATCTATATTTCTGATTGTTTTTTTGTTGTCATCTGCATTTTTTTCATTTGATCT
GACATTTATTCAGTTTAAGGTCGAAAATGACACTGGCATTCCCTTATGCTAACACTCCTT
CATATTTGCTGTGCAAAGGGGAAGAATCAAAGTGAGAAAGAGAAAGGAAGAGGAAAAATT
AAGGACTGCTATTCCTGTTTTTGTCTCTCAGGTGAGTGAGACTGAGATCAATGGCCAGTT
TGAGTCAGTTTGCGAGTCCGTTTTTAGTGAAGTAGAATCCCAGGCCATGGAGGCCTTGGA
CCTGCCTGGTTCGTTCCGCACTCGAAGCCACAGTTACCTCCGTGCAATTCAGGCTGGTTA
TTCCCAAGATGACGACTGCTTGCCTTCAATGACATCCTCCACTGTCACTTCAACTCTCAG
ATCCACAACAGGTAAAACAACCCCCCCAGAAGAGAGAGGGCTTAGTTACATATCCTCATA
CATCCTATACATGCGCACAAACTTGACATACCTACATATGTACAGTGGGGAACCCTTGAG
CTTCAGGGATGCCAGGCTGAATGACTCCAGTTATTTTCTTTGGAAGCTACGGTGTGCGTG
TGTTTgttt
>NODE_377_length_373_cov_2.319035
ACTACTATGCAAGACGATTCCCCAAACCAAGTTTTATTTTTGTGCTGTGTAACAAAATGC
ACCGTTCCAAAACAGTAACAGTTTGTTTTCAAAAATTGTTGTTTTTAGAAATGAACAGAT
TGGGGCTTTTTTGTTATTTGTGTGCTGCACTGGGAACAGTGGCACAGTGTCTGTGTATAG
AGGCATCGTAAGAGTTGAAAGAGGACCACATTTAGGCTGTAGCGCTCAGAGTTCCCAAAG
CTTGTGGGTGTTTTAATGAGTCATTTTAACTTCATTTAAAGCCAGCTGAGCAGAAAATAG
ATCAGTGAATGAGCCCTGGGCCAGTATGGATCTGCAACCGATTTACATCTCTGTGAGAGC
CAACCCACATCCAAACAGCTGTGTGTGAGAGAGTGTGTGTGAGTGTGTGTGTGCGCATAT
CTGTCCTATGTGTCTGTCTGTGCAGGTGTGAGGTGAGTGCAGAACAAGGAGGGAACGTTT
CTGCAAGCAGTCTGCATACTTGTCTCTTTCATGTCTt
>NODE_378_length_553_cov_15.361664
GTTTTTCTTACATGTGTTTTGAAATCTAAACAAAAACAAAGAGTATAAAATCACTCTGGG
TATCGTTCACAAATAATTCTCCAGACTCATATCTGCTCTTTGTTTTATACACTATGTAAT
AATCACGGATCAGAGCTCTGGCCATACATTCATTCATCCATCCCTCTGGTCATGGCCAAC
ACGATACTGTTCTATACTGTGCTCTGCTTCTTCGATGCCTTGGCAGCAAATTAAGTTAAA
GCCTGCGTGGAAAAAAGAAGCCCTTAAATGTTGCCATATGCAGGATTGCATGGGAACTTC
CTGAGGAACACATGTTGTTCTGGGTCTCTCGGAGAGGTGTTGAGTCTGTGTAGTCTATAG
AGTGCGACTCAGTATGGTGGACCACTCAACGCCGGCAACAGAAAACAACCATTTACGGTG
TACCATAATATTTTGGGGAAAATGTCACATTTAAGACCGGTCAATTCTGAACAGGTCAGC
GGTTGTTGTATACGTTGTGCCATGTTACACGGGGACAGTCAGCTCCAACTAAACGCTGAA
TGTCAAAGTGCTCACATGTTTGCGCTTGATACTTTTGTGCACTATATCTCTTCCTTTTTG
TTCACACAGAATAGCTGCTTTGCTGGCACATTCTGAATTCTCACAGTTTGCGAAACCTAA
tctgtttctacaatcttgatgacatttcatggctgga
>NODE_379_length_537_cov_5.573557
GTCATGCCACTATATTTCAACTATCATTCATTTTGGAAATCAGGAGAGCAGTAAAATGTG
AAAGTATATCTTTCAAAGCTGTCCCTTGCTGTGGGCAAAGACGAACTCCCGACTTTAAAA
CTTTTAAAAGTTAGACAGGTTCTTTGAAGAAGAGTCAAAGGAGCAATTTAAAGAGACCTG
GAGTGGTGCGTACCACAGACTGCTATGGCGTCTCTGCACTGTGTGTGTATCAAACTGCCA
GCCAGACATGTGCAAACACACACACACATACACACTCCAATAGTTGCTTCTGTACCTGTC
TTTGCTTTTTTCCCTTTTTTATTTCAGCAGGGTGAATTTTTATCTAAATGCAAAGCAGGT
GATAGGTGCTCCAGTTTCCTCTAGAAGTAGCTCCCTTGTCTGGGCTCTCTTCCTGATAAG
AGTCCTACTTTGCCTGACATAAAAGAGCCCGGTATCATTTCCCCTGCCTCCCCAACAACC
CCCAGCTCGCTGCCCTCGCCCTTCCCCGAGCTTCACAAAGCTGCCTCTATTTGCTCCCAA
TTCAGGGCCCAATTGCAGATAAAGTTACAGCAAATTTGTTTGGAGGAAGAGCTGCTGAGG
CCTGCGATCCCTGGGGCAATAACAGCCTTGTCTTGCAGGGGCCGTGGGGAGAGCTGGCAG
CAGCAGGAGAacagaacccaa
>NODE_381_length_664_cov_11.736445
TTAACTATATCTGTTGCATGCAAGAAATGGCATTCCATATCATCCCTACATTTTGCTTAA
GCCTGACAGCTTTGAGGATGGGAGGGGGGTTAACTTAAGTATCTATTTTAAGGGGATTTG
GGGCTGCTGCTCAGCATTTCAGCCCTTGCTGACTCTCGGTGTCGGTTCGCTCTCCTCGCA
GGTGGATGCTTACGGAAACATCCTCCTCACCACGCTGGAGATGAACAACGAAGTGATGCC
TTCTGACGTGGGGAGCAGCGTCAGTGACTCTCGGAATTCGGTCATGTCCTTTGACAGCTC
CGGGGTCCAATTCAGGAAGCCCATGGCGCCCCGAGATGGCTTCAGCCACCACTCGCTGGA
TCGCAGTGCCATGCGGAGCCGGGCCAACTGTCGGCTACGACGACGCTCCTCCAAGCTCAA
GTTGAAAATCCCAAACCTGTCAGATGTTAGCACCATTGACAAGTGGTCCCGGGTCATTTT
CCCTATCACCTTTGGATTTTTCAACCTAATCTACTGGTTGTACTATGTGAATTGATGTGC
ATCCCACTAGGAATCATGGGCCATATTTTGAGAGCACATTAAATTGGCTTTGATACAGTT
CCAAAATATGTATACACATATACAAGTTGAACATATGTATATGCATATTTCTATATATTA
TATTTATATATACACGTGTGAAATCTGAAGGACCTTTCTGCTGTACAAAGTATTAATAGG
ATGACTTGAATGTTTAAGAATAATTGTGAGAGAAGAATTTCAAGGCTTTGAGTTTCTTTT
TCCTCCTGAAACAGACAAACAAAcaaac
>NODE_388_length_145_cov_10.627586
AGGTGGCATTTCCAGGTGTCTAGCACGTCTGGTTCCGGAGATATTGGCCAAAACGTTCTC
CCATTCACTGACAATGGGCAGTGCATAACGCAGCAAGGGTTTGGGTTAGGGTTAGGGTTT
CGGCCTGGGTTTGGGAAAACCGTTTGTGCTAGAGACATGAAACTTGTGTCTACCCCCCCA
TTTGCTGCCGCCGCGATCGCACTGAGCCTACTCCCGAGTCTCTACGACATCAGGAAGTGG
GAGAAACCTGTGATTTTTTGCTGTATCTCGGGACGGGAAGGTCGTAGAG
>NODE_389_length_690_cov_7.489855
AGAGAAGAGAGACACAAAAAAAAGGAAAGGGTCACAGAAGAGAAATAGAGACACAAGAGA
GTGAGACAGAGAGAAGAAAAGGGAGACACAAAGAGAGAGGGGAAACATGAGAGACAGCGC
GAGAGAGGCAATGAAAGTGAGTGGAAATGACTGACAGTCAGAGGATTCATCACAGGTAGA
GAGTGAAGGCTCTGGCCACAGAGGGACCTGGTGAGAAAGCTAACAGATCGCAATCTGAGT
TTTCACTCTGCGCCGCGGCTAACAGCTAGCAGCTACCCTGTCACCGCTGCCTAAACAAGC
CCAGTGTTTTCATCTCCATATACACAACGCGGCACTCTGTCTTTTCTTCTGATGGAGATA
AGATGTATAAATTATGAGCAGCTGACAAAGTCTACTCCAGCGCCCCCGGCGTCTCATCAA
TCACTAGCCTGTGTGTCAGCAGGTAACTGACGTGGCCCCCGGAGGCACAGCCCCCTCTTT
AGGTGTGTGAGTGTTTTTGTGTGCAAAAAAAGTGTGTTTGCTACCGTGCAAATTGAGCTT
TTGTGCACGTCTGAGCATCGTGTCTGTGTGTATGTGAGAGGCTGTGTGAACAGCTGATTC
AGTCTTAACTCCGCGCTGTAAGAGACAAAAAAGAAAATGAAATACATACAACCCGCACAC
ACCAGCTACTCAAAAACAACTCCTGAGTATGTGTGTGAACTCAAGGTTTTACTGTTATAC
CTTGGGGTTATCTGATGTACTGATATACTCCAAAGAGAAAGCTAAATGCTAGAAAGAAGC
AAAAGCATGAAGCTCCTAAAATAAAGAAAAGGAAAAaaaaggggtgaaactgga
>NODE_390_length_371_cov_5.867925
ATTTCACCCTTGAAATTCGTGATTACAAACGGGACAACTTTTTTAATTTTCTCTTTTGTC
TGGATTCAGCTGGCTGACAGTCTGCCCCAGCAGCCAGGCCTTTTAATCAATCACCTAGAT
AATCAAATGTCACTGGCTATCTGCTCCATGTAATTACTTTTGCAATTAAAAATCAATCTC
CAGTCACCCCGTCTAATTAGAAGGATGGGCAGATCTTCATCTAGATTGATTTTATAATAC
ATATTGACTTCAAATGCCATAACATTGCCATATTCTCTCATTTTCATGCTGTGGTGCATC
AAAACAAAATGCCAGGGATTATGGGGAGGTGCAATGAGGGGCTGTTCCAATTCTGTGTAC
CAGGAAAAGGTCCCCAGTCTAGGAAAGGTTCACCTTGCTTGCTTGTCTGTAATGACAACA
CTCATCCTCTCTGCTCCCATTGGAAAGGGAGGAGGGACAATAGAAGTCCAATGATCTACA
TGGCAGGCTACAGTCAGTGAAAAAAAAGAGCATAa
>NODE_392_length_344_cov_2.040698
AAGAGGAACTGAAGTCTCACGAGAATGAAGAAGTAAGAAAAGAAGAACGTGTGGAGAAAG
AGAACGATGAAGTGACGGAAGAAGAAGAAGAGATGGAAGAATATAAAGAAAATGAGGAGC
TTATGGCTGATGAGGACAAGAAAGACAACGACAGAGTAGAGAAGGAAAAAGAGGAAGAAG
GAGAAATACAGGAACAAGATGGAGAGAAGGAGGAAGAAAAGGTGGAAGAAATTAAAGGAA
AAGAAGAACGTGAGGAGAAAGGTGAGAAGACAGAAGAAGAAAACGACGACCTCACATCCC
ATGAAGATAAAGAAGTAAGAACAGAAGAATGTGAGGAGGAAGAAAAGGAGGAAGAGGAAG
AAATACAGGAACAAGATGGAGAGAAGGAGGAAGAAAAGGTGGAAGACATTCAAGAAAGCC
AGGAACTTAAGCCTCATGAAGATGAAGAAGAAGGAAAAGAAGAACTTGAGGAGAAggaga
aagataag
>NODE_393_length_423_cov_26.650118
ATAACCTCAGGTACGGCGCTACTATTTTTCTAAATGAAGAGCAAAATAACCCCCGCGCCC
ACACTCACCACTCTTGTTCTCGAAACTGAAAGAGTGGGCCTCCATTGAAGGATTTCAAAA
ATAGGGGCAATTTTAATCATCTCTCCATTCAATCTCAGTTGGATAAATCATATCTGAGAG
ATTTGCATAAATACAAACCATCAAAGACTTTTCATCTTCAAAGAGGTTTTCAAGACCCAA
TAGGCTTTGTACTGTAATCATCTGAGGTCACAACCCTGTGGGAGCAAGGCTGCTATGGCA
ACATAAAAACTAACGCTGGGGGCTTAGCATAATATCCCCCCTTCCTTCGCAAACACAGGA
AGGGGTGGGGGGGTCCGAGAGGGAGTGTGAAAAGAGGGTGTAGATAAACCTATTTCTGTG
ACAGAGGAAACTAGATAGATATGGCCTGTTGTGGGGGAAACCTAGCTGATATTACACATG
GAGATTACCACCGGTACACTGTGCCATGCAAACCCTAACAAGGCTGCGGCGAGCCGAGTG
GGCTGTTTGGATTCGACCAAAGGAAAa
>NODE_394_length_612_cov_14.232026
GTTACCGTGAGCTTCCAGTGGAGCATTAGCAGAGTTTGTCTCCCTGTTGATGGCAATAGG
AGAGGACAAGCTCTTCCAGGGCCGGAGCTTTTAGCCTCTTTTATGTGTCCTTTCGCATTG
GTGTCAGTCTGTCAATAATTCACAAGGCCAGCAGGGTGGCATTTGGGTGAAATAAAAGCC
CTGAAATTCGAGATTAGAATGTGATGACGGGCTTTGTTCCATGCCGGTGTCAGAGTGCTC
ATACGCTCAAAGGAGGGGAAGATGAATGTTTTTTCCCCGCTTTCCTTTATCACTGAGGGC
TGAATTGTGCATCTTTTGCGAGTGTGTTTGTGCGTGGCAGGCGAGAAAACCCAGACTGTC
TGCTGAGCTGTATCTGCGTCTCCAGCAGGGCAGCTGATTTGGTTTGTGAAGTATGTTAAT
AATCAAATGATCAACAAATAACAGATGTATTAGTTCATGCAGCTTGAAATGTCAAGGAGG
CTAAAAGCGGAAATCTAATACAGAAAGCCCAGTTGCATTGTATTATTTTCTGTGACAAAC
CCTCCGGTCCAAATTACGTAGAGCCTCCTACAGTGAGTAATCTTTACAGAAAACGGCGCC
AATATTTTGTAATTAAGCTGCAGTAAGACAACGAGCGCTGCCACAGATGGAAGTTGCAGA
ACTCGTATCACTTTTGTTTTTTGTTTTTTTCTCTCAGTGTGGAGGTGGATGGGGGAAGTT
AAAAAAAAATGCCCCGTGATTGAAAAGGAAAGTAAt
>NODE_395_length_367_cov_9.231607
ATATCTCACCCTGCCTTGGCCTCCAGGGCGATGACTTTGTGCTGTTGATTAGGCCTAGCA
TTATTCACAACCAAATTACTGCTTTGTCCACCCTCCCACAAAGTCCTCAGCACAGTGTCC
CTCCATCTCCATTTGGGAAGCCGTGGCTTAACAAGGCGGAAGAATGCCGAGGAGGGGGAA
AAGAGCTAGCAGGTGTGAGTGGGAGTGAGCGTCCAAGGCTCATGACCAAAAAGTCAACCT
GTGGTAGATGCACCCCCTGGTACGTAATGCTTCCACTTCATGGCCCACACACGCCATGAG
TACACACGCATGCCAGCACCCAGGCAACAGTGTGTGCTGCTGTTGGCGGGGGCAGGGCTC
TCATTGGCAGTGGGAGAGCTCTATCCCGCTGTCCGTGTTTACAGTCTTCAAGGTAGGGGC
GCACAGTACTTGTCTTTCAGGTGGATGATTAAATGAGTGGCACAACAAGAAGTGAAACAA
TTAGAATTTCTGCCTCATTATCATGGTAATA
>NODE_396_length_482_cov_9.807054
TATCAAAGCAAAAGCTACTTCAGCTTACTCTGCGTGAGGGAATTCACACAAAAGTGGTAT
TATCAGCATGCGAAATGCTGTTTCAGAAAATGAAAACAGTAATACTGGAGTTTTTCAAAA
ACAATGTTCACAAACACTTTTTGACGTCACAACTTGTTCTGACATGATATATGTGAAGGC
AAACGCTCTTTCAAGTCACTTTGTGTGAGGGAATTCAGTGGACAAATTATTTGGAAAAAG
TGGCCTTTTCAAGGTATCAAACGCTGTTTCAGAGCATGAAAATAGCAATACTCAAGTTTT
CAAAAGACAATGTTAATATAGCGGTACTAACTATCAATCACTAAGGCCACTGTAGCAACA
ATAAGATGTTGAATATGTTTAAGTGCCCAAATTTATGTGGCCTATCTCCATAGAACAATT
ATCAGTATGTGGGCTTTCTCTGTGACATTAGGTATGCTTAAGGAGAATACAGTTACAAGG
ACAAATTTGTAGTAAAACAAATTAAGGATTACATTTATTTAAATTTAACAATCTTCAGTG
TAACTGATCACATATCCTAAATGGCTTCAAGAACTCATTACTTAAAGGGAAACTAAATTC
TTTTCATCAGGACCCAAGCCAGTTAG
>NODE_397_length_327_cov_27.917431
TATTTGCAATAAGTGTCCGCGCCACATCTTAAGGGACCTGGAAATCATTACTGGCTGAGG
CCCTACTCTGCTACTAATTGGATGCGTTGGGCCTTATCAACTGAGGATTTTCCGAGACCT
TTGACAGATACCAATTCGAAAATCATTGTTCAGTTGTCAATTTAAGAGACCGTTAAAAGA
GCTTATTTTAATTTTAATTGGAACTTCCTCCTGCCTTCACAGTGAGCTGCGAGGATTAAA
AATGAGCTCAGGGCATGTGTGCACATATGTGTGTGTGTGCGCGTTCATACTCCCCTAGAA
GAAGAGGGAAACTGTGCAGGTTAAATTGACGGGTAACAGTTCTGACCAGCGTACGAATGA
AGACAGCATGCATGCACATTTAGTTTACAAGAATTTCACAGCTTTCCTGGGACTTCATCA
TCAACATCAAATAAGTCGGAATCTGAGCTGCAAAGCTCCCAAttaagcaaa
>NODE_400_length_741_cov_15.449392
CCAGAAAATTAACACACTGCTGGCAACCATCACCTCCAGCTGCTGCAGCTGAGGTGTTTC
CAGGTGCAGAATACAGAGGCGTTTGTCCCAGATGTGCACCTGGATGTTAGTCTCAGTCCC
TGTGGCATTCTGGTTGAGGAGACTAAAAGGCAGGCAGCTTATCCCTTGTTCTGGCAGGGC
ACCTAAGTAAGATTCTTTTTTCTCAATTCTCCCCAGACACACCATCCTGAGAAGCCACTT
TTTCCTACCACAGGAAGCCCAAGAGAACACTATAGGTAGCAGTCTGACAGGCAAACTGAA
CCCTGGCCTTTTATATCCTGCCAGGTTTGAGAAGTTGGACATCACCCCTAAAAGCGCCCA
GAAGATTAAGCCCGTTCTGGAGCGCTGGATGGCCGAGGCTGAAGCCCGCCACCGATCCGG
CATGCAGAACCTGACTGAGTTTATCGGCAGCGAGCCTTCGAAAAAACGCAAGCGGAGGAC
CTCTTTCACCCCGCAGGCGCTCGAGATCCTCAACAGCCACTTTGAGAAGAACACACACCC
CTCCGGACAGGAAATGACGGAAATAGCCGAGAAACTGAACTATGACAGGGAGGTGGTGCG
CGTCTGGTTCTGCAACAAGAGGCAAGCCTTGAAAAACACAATAAAGCGTTTGAAACAGCC
CGACATCGGCGCGGCTGCACCAATGGACCCTCTCACTGATTCTCTAGAGGAGCTGCCCAA
ATGAACGAGCTCTCCGGCAAAACAGTGGAGTGGAAAAGTGGCAGCCATTTAAAAACAACA
AAGGTGGATGAACTCCTCTTGAAATGAGAACTGAGACATGTTCCCAAGTCACCTGGATGG
ACAGTCCTGAGTTTGCAAACAAAAACTATGTGTTGTCAgtgtgat
>NODE_401_length_525_cov_14.872381
GATAAAAGTAGTTAAAAGAAGGAGAAACGGAGAAGGTGGAGGGGGGGGGGCGCAGGTTTG
AAGGAACAACAGGAGAGTGACTGACCAAATACTCAGCGACAGAAGGAGAGAGGAAGACGG
ATGTAGAGAGGGAGAAAGAGAGAGGGGGAGAATATATATGCGGTGGCCAGTGTTGTGAGA
CAAGGCAGGTTGCTGTCACTTTAAAAATGACTGTAATAAAAGTGACCGTCGGAAGATGGA
TCTGGTGATTTTGGCTTGCTAATCAGTCATCTGTGAAGAGGACCACAGCCCAGATTCAGC
GGCCGCCTGACACCTCTTGATTGATGCCTGTGCCCGATAAAAAAGGCCCATTAACTGTCC
TCCTATTAAACTGGGTGAAATGGCAAAAAATGCTCCTCTCTCCCACTCTGCTCCTCTGAT
CTCTCTTTCATTTAAACCATATACCTTTTATATTTTCTCCCCCTTTTCTTCCTCCTTATC
AGTCCTCACTGTTAAGGTACTCTGCTCTTCCTACAGTTATTATTGAGATCGTGGGAGAGT
GTGGGAGTAGATGTTAATCAGCAAGGCCTACTAGTGTTTGCGTGTGTGTACTTGTTCCCG
TGGCCACCGGATGTCACATActgtatttgagtgcggccgtccctctcggatcaatagaca
aatagtcaa
>NODE_402_length_488_cov_2.540984
ATGAGGGGAATGATGGCGAGGGTCTTAATTTCGAGTCCTATTCAGGCAAGCAGTCAGTGT
GAGCTTGCAAAGGTTGTCATTGTTCCTAGGCCTAGACCAAAAAGTAGAATGGTTAAGATG
TAAGGGTTCATTAGTAAAAGAAGGATTTTAACCAACATGTTTGGGGTATGGGCCCAAAAG
CTTTATTAGCTGATTTTACTAGGAAGTGGTGTAGTGGAAGCACTAAGAGTTTTGATCTCT
TCAGGTAGGGTTCGAGTCCCTTCTTTCTAAGGAGTTGGAGGGACTTTAACCCTCATAATT
CACTCTATCAAAGTGGCCCTTTTCTTCAGGCACAGCTCCAAGGTTAAAGTTGAGGGGGGA
GACCAGTGAGTGCGATGGGAAGTGATAAGTGTCAGATTACCAGAGCTAGTGTTAGTGGGA
GGAAGTTTTTTCAGATGAGGTGTATCAGTTGATCGTATCGGAATCGGGGGTAAGAGGCCC
GAACTCAGAGGAAAACAACGGAGAGGAGGGCTGCTTTAGTTATCAGGTTAATTGATGTTA
Attcagggaaggtgtgggacagggaggctcctaggaagagtgtggctgagagtgtgttta
taaggaggatgttggcgtattctgctagaaag
>NODE_403_length_433_cov_11.170900
AAAAAAAAAAAACACAGAACGCTTCAACTTTCTTTAATTATGTTTACCCAACAGGCTTTG
CTTCCTCATTTAAATAGCATAAACATCTGGCCGTGGTGAGCCACTAGCATGGCGGCAGTA
GTCAAGCAAATCTTGTGGAAAATAATGAAATTAGATCCCTGGTGCTGCGACAGTGGAAGG
GCAGAAGACATCCGCTCCATGTTAATAAAATTGCCATGAATGAGTGAATACAATTAGGAA
ATTGTCAGTGGTGGCAGTGAACTTTTGTAACTCACCGATGTTTGCATCATTCGATTAAGG
CAGCAATTTGGACTTGTTTATTTGCGGCTGTTGTGGCTTTTATTAATTGTGACCCGGCAG
TGATTGGCCTGCGATTAAACCAGTCACATATGATGTGACTGAGGGTGAGGGATGGATTGG
TGGGCAGGCTGATGGCAGACAGGGTTTTTTTTTATTGTTGTTTATCTCAGTGGGTGGATG
TCTAAGAGGATGGAACTTGTTTGTGTGTATTCATTGTAAACTCAGATGTGTGTGTTTGGA
TATGCATGATGCTCAACTTTGGAATTGAGGAAGTGAt
>NODE_405_length_515_cov_14.827185
TTCATGAATGAGGGAGGATGTGTCAAAACAAAGGCTCTGCCAAATCACTGAAAACACTCT
GCTCAATATTTGGCATTGTTTGCAAAAAATACGAGTCTAGACTTCTATGATACTCGCATG
CATTATTACACTGAAAGCTAGGAGGGTTATCGGCATAACAGGCTCACCCACAATCCCTGG
ATTCACAAAGGGAATGATTGTGGCTGGAATGTGGTGTGTTCCCAGGAAGACTAGAGAGGG
CCATCACAAAAGGAAAACCCACACGGTGGGCACTTTTTCTTCTGCCATGTACAGGAAGCG
AAATGAGAACTATCAAGTTTGACACTATTCACAGCGCCTTCACGGGGCCCTACAATACCT
GGCTGGGCAGACAGAATGCCGGGCTTAAGAAAGGGGGGAAAACGGCTGGCAAAGTCTCCG
TCACGTGAAAGCGTGTCGATATTTCTGACACCTCCAGGCTACGTGCCAAATAAAGAGCAT
AGGGGCTTGTCGCTGTGGGGCCGCTGGGCCCACCAGAATGCTGAAAGCTGGTACCCCTAA
TACTCCAACAGAGACCTGGGATGGAAGATTTCTGTGTAAACAAGAAAGAAATCTTACTGC
GCTTAAGTTTGGAAAAACTGCAGGAAATAACGAGCAATCAAAAAAAGAAAGAAAAgcat
>NODE_406_length_145_cov_84.503448
TTATGACCCGCGCTTACTGGGAATTCCTCGTTCATGGGAAATAATTGCAATCCCCAATCC
CTATCACGAGTGGGGTTCAGCGGGTTACCCACGCCTCTCGGCGAAGGGTAGACACACGCT
GATCCACTCAGTGTGGCGCGCGTGCAGCCCCGGACATCTAAGGGCATCACAGACCTGTTA
TTGCTCAATCTCGTGTGGCTGAACGCCACTTGTCCCTCTAAGAAGTTGGACGCCGACCGC
ACGGGGCCGCGTAACTAGTTAGCATGCCGGAGTCTCGTTCGTTATCGGA
>NODE_411_length_426_cov_4.333333
ATCACTAAGTAAGTGCAAAATGCCAACTTTCCCTACATGCAATTTGCCTTGTAAATGAAG
GCTGGCGCAATAACACATAAACCTGCTGTCTAAACAATACGCGTTGTGCTGCTCTGAGAG
GTAAAGCAGTGATCGTATACCTCATCGCTCTGAGAGGGGAACACTTGAGCCTCTCGATAT
CTGCATCCTGCACTTATACATATTGCATTTTTGATTGCTTTCCCACTTTACCGGGCACAG
ACTCGATATGCAAAGCGCGTGGGAGGCCTGCGAACACGTCAGCGAGCTGTACATTCATGC
CGTACCGGCTCAGATGTACTGTACATACACCCCTCCTGCCAAAAAAACAAATCTGATATC
TGCACCTGTGGAAATGAGACACGGTGTTCCAGCACGGAAAAATAATACCAGCCTCGCCTC
TCCACCAGCCTTTTGACTTCGTGACACTATCAAAGTATCACAGTAACAATACACACAGAT
CCCATTCACAGTTAAACAAGTGTGTTGCAGGAACCTGAATGTTGAGTGACTTAAATTTGT
CAAAACTCTGCAAACATTTCTTACCTTCAG
>NODE_412_length_302_cov_15.569536
TCCGATCTATTACAACATTTAGAACTCCCCCTTGCCTCCTGCGTCTCCCCAACCCCCAAC
CCACAAATCTGTGAATCTGGAATTGAATTTAGCCCAAGTTGAGGGCTGCGCTGGCATGAA
AAGACTATTTGATTAGAACGGCAGTTGTTTCATTTGTGGTGCAGCAGATTGCAGAGCCTC
TCTATCCGGTGTGCAATCTGTATTCATTACTCGGTGTAAAAGGATGATCCATGTCCTGAC
ACCAGGCTCATCATTTCATGCAGATGCACAGCAGCTCCACAAGGCCCTTACCAAGTCACC
ATAAAATGCCTCCTGCTGAAACCTCAGCAACACTCCTCTCCTTTCTGCCCTGCTTACCAC
TTTCTCTCCCCTCCCTGGTTTTGCTAGCTGAGCCCGCTTCTGCCTCTGATTACTTTGTGA
CCAGAAATGACTGAGACTGTGATAAa
>NODE_413_length_376_cov_1.696808
CAAAGCAAGAACAGCAAGCCGTCAGACAGCGGGACACGTCATACTCCACTTTCCCTTCCT
ATCCCCGTGCCCTCCACATGTCCCAGCAGCCCTCCAACTGCACTTATAAATCACCCCCTG
CTCACTCTGTCTCCTCCAAAACCTCCTCTTGCCTTATCGCCGCTTTCCCACAAAAATCCT
GCGTTTTTCTGTCGCTGCCGAACACACACGAGTGCAGCCTTTTGGAACATGAGAGAGACG
AAAGGGGAGGGGAGGAGGTGGGATTTGGGAGAGGGAAGGAGGAGAGAGGCAGGGAAGGAG
GAGAGAGGCAGACGCCAGGGACCAGCAGCAGAAAGAACTGCAGAGCAACGGCCTGCTGGC
TAGCTGGGGCATTAGCTCCTAGCAACAGAAACAGGGTGTGTGACTCAGAACTCTCTGAGA
CGACAAACCTGCAGATAACAAAAATAACagcaacgacgtgaggtgcaagaatatcatgaa
gagccggaaaacactttgcactgccgtaacagtagctaaa
>NODE_414_length_356_cov_16.207865
TATCATATCCTATTTGAATAATGAGGCAATACCGCCACTCCTGCTGCCCATTCTCCCTGC
ATCCTTGACTGGAGTCTTTGATAGACACTAATTCTAGCTCCATCTATAAAGCTCCTCTCA
TGCATTTTTAATAGAATCTATTACTTTAGGATTAAATTATAAAAGACTGTCCTCCTTAAA
TTTTTAATAGTTTGCATAATTGGTATCAGGGCCTGAATGCAAACCATAAAAACCCAGTTT
GTACAGGACTGAGCTGCAGAACGAGTCCGGCACAACCACACAACACTGTTGCACATAAAC
GACACCAGTGGCAATATGACTCTATCACATACAAGCACACATCTGCACAAGCTCACGCAC
GCACATACGAGCTCGGCCATTATAGCTTTGGTTTCACTGTCATGGGGAATAAGGTGCTGT
GAGCTCTGAATGAAGGGGACAATAAGGTCAGGGAGCATGAGAGTTGTTTTTGGCTGCTGA
gtctctaaaggagcctgagg
>NODE_415_length_673_cov_11.249628
ATTTTTCTAGACAGCCCAGAAGCCTGTACCCTTTACCTGCCCCCTTTTCAAAGAGTCCCC
CATAGAACTCTGAGCACTGTGGAATTTTAGTACTTAAGTTATGCATTTTTAAATGCCAAG
TAAATCTCCAAAAAGGTGTATTATTTTTTTCTACTGCATTTTTCTACATGTAAAAAAAAT
ATGTGTGGTGTGTATATGTACTATAATCTGTATTATGTTATTCTGTGTATTGTTGTATTA
TCCAAACATTATAAATGGTAATGGTTAAAAAATGTGAATGTTGTTACTGTAAAAGATGAC
TGTTTTTCCCCTCCTCAAAGTGAATGGTTTCTAACCTTGTGGACCTGTTACAATCTAGGT
GCAATGGCTACTAAAGTGAGACGGCATGACACGCGGGTCCATCCTTACCAAAGGATTGTG
ACCGCTGACAGAGGTCAGTTTAGTCTTTGAGCTACACTTTGCTATTGACTGATGCATTTC
AATGATTATTATGCCTAATATGCCTCAATGCCTTAGTTGGGAATTTGTACATTGTCTGTG
TTGTATTTTTTTTGTTTTGTTTTCTTTTTTCCCCCCTACCACCTTTCCTACCCCATACAT
CCACACACCAGCTAAATGGTTGATTGTGGTATGCACATTTTGTTTACATTTAGTACTTAA
CATATACCGTATATGTAGACTGTGTATATGTCAAAGCTCAGGCAAACGTGATCTTAAGAG
GTTTTTGGTTTATGCAGCTGTGAAGCCAGGACAGGTAGTTCTTTGCAGGCAGTGTTGAAG
GTGTTTAATGAcattcctctgatgtgagattagagcc
>NODE_420_length_567_cov_7.174603
AAATCAGAAAGGTTTATCTGTCTCAGAATACTGAAAAAAATCTTCTTTCTGTGTCTGTCT
CTAACATTATTCTTCCTCTTCTTCCCCCATCAGGATGACAAAGAAGGTGGTTCATCCTCT
TGAGACAAAGGACCTCACTCACACGCATGTGGACACACTCTCAAACACACACACACACCC
ATACACAAGAGCACCGAGGTCTGCTGTCATACACCTCTCATTAATTCCTACCTGTCAGCC
GGCTCCCCCTACCGTATCGGCCCCCCGAAAGGTGACAGCTTTCCAATGACTGACAAAGGC
TCTTTAGGTGATACAGAAGATCCCTAGCAACCGCTGGCTTCTGTAAAGTGCCCCTCAAAT
GTCACTTTTGCTGCTCCGAGACGTGCGCACTCACACACCCACACACAGTATTTTTAAAAC
AGAGGCCTGCTCTCAAGTCTTCAACCATCTTTGACATCCAGAGGCTATGGATGTCACAGA
GGCCTCAGCTCTTAAAGCTTTTAACATCCGAGAGAGATGGCGTTGTTTGACAGCGCTATT
GGTGGATGCTATTGTTGCGTGTCGTTTTTCCCCCCCAAGTGCATGGGATTTGCTTGTTTT
TTCTGTTGTAAGAGGCAGATAAGGAAGAGCGAGAAACAGAACCAAACTTTCCCTCTGTGT
CCATTCAGCTGTCATGAGTTGAGTGGCAACGGCGAGCAATattggtgtcgg
>NODE_421_length_342_cov_15.573099
AATTATGCATATAAACATAGTGGCTTAATTATCTCTCACAACATCAGTGACAATGTAATT
AACAAACATTGCAAGATCAATGAGAGAAACTGCGACCTTCAAAACATTTAACTCCTCACA
TTGAGGCATCGTGCGGATTTCCTATCAGTGCAAAACCCCAGAATACTTTTCCTAGATAAT
TTAGATGTCGCATTAGAGCCCTCGTAAGCCAGTCAATGGAAAAAAACCAATGAATAAAAA
CTATGAAAGCAATGACAGAGATGCTCATAGCGATGGATCAAACAGGCTTGACCATGACTT
CCATTTGCAATTCTGGGTTCACTGTAAAAGGTTATTGTTCATTTCAAGCTATTTCAAAGC
CCCCTCTATTTACTGCCTGTTAATTAACCAACCAAACAGCGAGGAAGTTTGAAGCGCGTA
GAGTTTTGTTTCGTTTTGTTTTTTTTAATATGACAAATTGCTCCAAActaatgcacataa
tgtcat
>NODE_422_length_332_cov_21.807228
TCTTCCGATCTATGACTTCCCAACAATACGCCACCTTTGATGATAAGGCAACATAATGTC
AACTTCATTCTGAGCTGGCAGTGAATGTGTAATGAACTTAACGTGATCATTAGTGCTGTT
AATTATCTTTCTAATATGAGGACACAGATATGATTATGGAAACTGCATTCGCTGATGAAA
TAAATCTCTGGGAGGATTGCACTGAAGCTTGACTGAGGACACAGCCTGCCTATCTGTCTC
TATATTCTCATTCATTACCTACAGTAGGCTTTAAAACTCTCTTTTTTTTGTTCAATAAAA
GTAGATATCTGAGAACCAGAAACTATGCTCAACGCTCTGCAGAAATGCATTACTATGGAT
CCAGTGATTGAAAAGAGACTCCCCATAAGCTCATGACTTGCCCAATAAAGGTCATAAGTT
GATGATCCAGACATTAAttaaagactcacttgtttcttcatgaggatggagggaaa
>NODE_424_length_145_cov_2.193104
TGAAACGCTGTTTGAGAGCATTAGAGCAGCACTGCTGCAGAGTTTCAACGACAATGTTTA
CAAATATGTTTTGACTTTAAAGGACAATGTTTACAAACATGTTTTGACTTCAGAAGCAAT
GTTTACAAACATGTTTTGACTTTTTAAGGCAATGTTTACAAACATGTTTTGACTTCAAAG
GACAATGTTTACAAACATGTTTTGACTTAGGACGCAATGTTTACAAACATGTTTTGACTT
AGGACGCAATGTTTACAAACATGTTTTGATTTCAAAGGACAATGTTTAC
>NODE_425_length_650_cov_8.981539
AGAATAATTAGAGCAATCACAGTGTTATTGCCCAGACAGGCTACTACATTTCATTCCATA
ATGACATCATTACCTCAAGTTAATTATGTGTCTTGCGAGGTGACACGTTTGATTAAACAC
ATGAATGCACAAACAAATCAAAAAATTAGCTGTGGAATGGCACACTAAATGGGAGGATTT
TTAATGGAGGAATTGTCATTTTGTTAGGTCGCCTCTGTTCCCAGGTACAACTGTGAAGGA
CAAATGCATTTAGGAGACACACAGAGAGAGAGAGTTGCCTCTACAGTGCAAAATGTAAGG
TGAAAAAGAAGCTAGGACGCAAAGGGTTAAGAAGCACAAACAATAACATTTCAGTAGCAG
ATGTCCTTGAGGCAAAACCAAGGACGAGGCAATTGCTAATCTTGTATTCCCAGCATGATC
AAATCACCAGGCAACAGATATAAATAAAAGGACAGGAAATGAGGAATTCACATTCAACGG
TGTCAGCAGCGAAATGAAGATTCATGGTGAAGAGCCCCGGTGAAGGCGGCAAAAATTAAC
TGCAAATAAAAGGGACAGACGGCCTCCAAAGTCCAGCGTATAAAGTAGGTTTGGTGGGAG
AAAAACACACACGCGCTAGATAGGGTCTAGTAGATGGTGGCTGGGGCTGAGGCGAATGGG
CTGCACTTTGTCATGGAGACAGGTGCTTTTATTTGACACCTAACAGGCTGCGCCCTGACT
GGATATTCTAAAAATATGAGTCTGCGCATGATCATCAGACTGTCTCGTTTTCCATTCATT
TCACACCGTCATTt
>NODE_426_length_372_cov_8.876344
TTTTTTTTTTTTTTTTTTTTTTTTTTAGGTGTGATGAGACAAAGGAACAAAGGATGCCTT
AGAGGAGAGGTTGCCTACATGCCTGGAAACCTCTTCAAAGCACACCGCCAAATGGATCTA
ACGCCTCCCCCTGCCACCTCTAGATCATGATACTTGGCTGAAGCTGTTCCGCTATCTTTA
TGATCCCTCCTCCATCTATGGCGAACTATAGCCATGCAGGGGACCACACCATCTTGCAGA
ATGTCTCTCCTCTCGCCACGTTCCTCAAACTGACCTCTCTGGGTTTCATCATCGGAGTCG
GCGTGGTCGGAAACCTCCTGATCTCCATCCTGCTGGTCAAAGACAAGAGCCTGCACCGAG
CGCCCTACTATTTCCTGCTGGATCTGTGCGCCTCTGATATCCTGCGCTCCGCCATCTGCT
TCCCCTTTGTCTTCACCTCAGTCAAGAATGGATCTGCCTGGACCTACGGCACACTGACCT
GCAAGGTGATCGCCTTCCTGGGTGTGCTCtcctgtt
>NODE_427_length_428_cov_14.901869
TTTTTGTTCTGATTAGTTTCCTTTTTTGAAAACACAAACTCTGTAAATAACCAACTGGCT
TTCCACATATACTTGATCAATTTTAATTGCCACAGCCCTCACCCTTCCGAAAGGAAGAGA
AAGTTGAAAGTAAAAGAAAGAAAAAAGTAAGAATGAAATGTATTCCCGCATACTATGATA
TGGTAAATGTTAGCGCCTGCTGCATCGCACTCCATATCACTTCGCTCCATATGAAAAATA
GTTTGCTATTTTGGAACCCCCTGGCAGCCATAGTGGATCACCACAGACCCAGAGCTCATT
TATCTTTTGTCAGAGATGAAGCCAAACTAACGCCATCTCCTGAAGCTGCTAAAGAATGAG
GAGGGACATAGGGAGGGTAAAAATAAACCCGGAGCCCAGGTAGCTACACAAAGAAGTCAT
TCTACAAGTAATGGGTGGCTTCTGAAAGTGGAACTCTGTTTGGAACTGTCTCTCCACTTG
GAAATGATGCTGTTTAGTGCTGAAGTTTATTCAGTTACCTTTGCGGGCGTTTATGAGGCT
GCCTGAGAATATGTGCTTGTAACAGCATTGTt
>NODE_428_length_380_cov_2.650000
GGGTAAAGTAGAAGGAGAAAGATCATGATTAGTCTCGAAGTTATTATGATTGGAGTATAG
TGCATAGCTGCTACTTGGATTTGCACCAAGAGTTTTTGGTTCCTAAGACCAACGGATGAG
CTGTTATCCTTTAGAAGCTTTATGGGCGAGTGAGCCCTGGAGTTTAACCAAGGTGACGAA
AATTAGCAGTTTTCGGTGCTGCCGAGCCTCTCTCGGTGGACAAGGGGATTTTAACCCCCG
TCTTTAGAATCACAATCTAATGTTTTTGTTAAACTAAGTCTACAAGCGGTTCAGCCTCAA
ATTAGTTCTGGTTTCAGAATTAAAAGTATAAGGGGGAGAAGGTGTAGGATTATGAGCAGG
TGTTCTCGGGAGTGGGTGGGGTCTAAGGCGATGATATGGGATGGGATGGGGCCCCGTTGG
GTCATTAGGAATATGTAAAGTGAGTAGCCGGCGGTGATGAGTGTTCCGGCTCCTGTTAAT
GCGAGGGTCCATCAGGATCAGTTGAATAAAGAGGTAATGATTAt
>NODE_429_length_570_cov_15.303509
ATCACCATTTGGCCCCTACTGTGCATTACCTCAAACTTCAGTACAAATGCAGAGAAAAAC
TCAGAAATTCTTGCTCAGCAACAGTCCATTTGAGCACAGTTCAGTCAGGTTGCTCTCAGT
AAACAAGGCATTTTCTAACTCGGCACCCAAGTCCATTATAAAGTCAGGGTGTCGTCAAGG
AAGGAGGGGCGAGCCGAAATGAGGGAGAGACACAAACGGAGCACCCAGATGCAGATTAGG
CTGCAGAAGATGAGGGTGTAAAAGGGATTTAATGGTAGGATGGATTAGAGAAATCCTTGT
AACAATGTTAAATAATTATGGTTCCAGCCGAGATCAAAGCGCCATTGATTGAACCCCTCA
AGCCTTCAGCACACAGAGTCTTGGAAAGCAAAGATTGGTAAACTAGTGCTCAGACCACTC
CGGCTGCTCCAGTTAAATTGGATTGGAAATATTAGGATATAGATGAATCCTTCAGGAGGC
TTTCGCAAAGCTTTTGTCACCGGAAATGTAGCTTGGGAACGGTATGAAAGGTTTGATAGT
GTACTGTCTCGACAGAATCATAAGACGAGGGTGTCGCAGCTGTCTCCACTGATACCTAAG
CGTTTTAAGTAGACTTATAGACACACTTGACTGTTATATCAGCAAACTGAAAACTTTCAG
TGCAGGCTTTCATTCAAGGTTTTATTTTTTTCCCCCTCCTTCGTCTTGTAAtca
>NODE_430_length_698_cov_11.065903
TAAATAGGGGTTCAATAATGAATGCACTTCCCCTGCTTTTATTTGCTTTAAGCCCTCACA
GTCACACACACATTGGCACCATGCGAGACACAAATTAGAGAGCGTTTTAAAGGAAATATT
CAAAGAGCAGCCTGCTGCCGGAATATCAGTTATTATTTTTGATGTTGCAATTTCTGACAC
TTTGATGCAATCAGTGAGTAGCCCCGGCATTCAGCCCTCTCCAGGGAGAGAGCTGTCAGG
AGTGAGGAGCCGGTGGGTAGATAATTATGGGAGATCAAACCTCGCTAGTTAGTAGGCAGG
AACGGGAGGCAAATGCCAAAAACCAGCCAATGTTTCGCAAACGCTTGTTCAAGGATATCC
TAATTGCTATAAGTGGTTCCTTCAGGACTGGCACTTCAAACACTGCCTGCTGCATGATGT
CATCTCCCTGGCTCCCCTTCACACTTACAACAGGCAAATTAAGGCAGAGGGCACAACAAA
ACATACCAGAGGATAGTGTCCTTCCTCTGTCATGACATGTGAACCACATAAGTAGCAAAT
GGGTGCACATCCTGCATATGTATGTATGTATATGCAAACACAAAGAGACAAGCGTCCAGA
TTTAGTCAAGTAGACAAAATACACTCTCAGTTTGTTTGTTTCCTTCATATGGGCAATGCA
TTGCGGTTACTTCATAACTTTTTATGCAGATATCAATGGAAAGGCATGACATAACATCAC
ATACTGCAATTAATATAGAATGCGGGCTAATTTATATGCAGAACACAACAAGACACGAGT
TGTATGATTTCAAAAGTGATACATTCTGACATCTAACTGTGTGCTCCATAATTCAAAGTG
Ag
>NODE_431_length_470_cov_8.674468
TTAGCTAAAGGTTTGAAATAGCACGGCTAATTTGAACAAAAGTAAACAGGAAACTAGAAT
TCAACTAGATGGGAGGTTGAGGGTCTGCTGTAGACATTTCATCAACAACACAGTTGTTTA
TTGTATTGCCAGGCCTATCAATGAGGAACACACAGGAGGAGGAGCCTCAGGATCCTCAGC
TGGTGCGACTGGACAACATGCTACTGGCGGAGGGGGTCGCGGGGCCGGAGAAGGGCGGCG
GGGCTGCTGCTGCTGTGTCTGCTGCCACCAGCTCGGGAGGGATGTCACCTGACAGCTCAC
TTGAGCACTCCGACTACAAAAGCAAGTTGAGCCAGATTCGCAGTATCTACCACACTGAGC
TGGAGAAGTATGAGCAGGTACCGTGTCGCAACAGGGAATGAGTGCTGACATTGCCTGTAC
ATGCTTGCCTCTACTGCAGCTGCCCGCCAGGAGCGTAATACATAGGCGTGTTAGGTCTAG
TGTTCACATCACATAACTTTGCTTTTATGTGGAATACATTTGTCAATTTCTGTCACGTGT
AAACACCAAAAAAGGTGCCTTATTAGTGTAACACTGAAGTCCTAGTTTGgttttcagatc
tgttgtgaatcact
>NODE_432_length_770_cov_8.789611
CTAACTTTTAGACATACAAGTGACGTCCAGGTTCCCTTGAAATGAAAACTCTAACTCTCC
AAGTGCAAAGCTAAAATTCAAATAAAGTAAACCGGACAAAAAGAAGAGTTGGTGCAACGA
TTTCTCCACGCGACTATTGTCAGTTTTGTCTGTAAACATGTAGGAGCAACAGAGTCGGGG
CCCCTGATGGATACAGAACTACTTGGGGGTGGGGGGATGTTGCTTATTTAGTCTGGGATG
ATGTGCACTGTCTCTGGCTCCAGAGGCTGCCCCTCTTCCTGTTTACCTGGGAGTCCTTTG
GGGTGAGGTTGAGCTGAAAAGCCCAGTCGGAGCCAGTCAAAGGGAGCGTGGCGCAGTCTT
GACCCTGGCGCTCCACTCATTGTGTAGTGCAGCGGTGTAATGAGGCCCTGTGTGGATATT
GATATGACAGAACAAAAGGCCAAGGTGCAGTAAGGACAGCAATCCACACGTTTCACACCA
TTTGTTTTTCACACCGTATCCATCACATTAATGGGTCACCTTTCTGTGACAGCTCATGAT
TACCTGCTTACCCATGGAGAGAAAAGGGGGTGAGAAAGAGAGGGAGAGAGAAAGCCTGGT
AGGTGCAGAGACAGAGAGATAGGCAGGAAGATAGGGAGCGAGGGTGCTCCGGTAGTGAGG
GCGAAGGGTGAGTTGGGGTTGGAAGGGGGCTCAGGGAGCGGGGGGATGGGAACCTTGTGC
CATTTTTTTATTCTTTCATGAAGATTGGCTCCAGCCCTGTCATCATCCCCACCGAGTGAA
TTTATGACAGGTCAGCTCTCCATGTAGTCAGCTGATGGATGGAGAACATCCAAGTTTATT
TGGGGCATAGTGGAAATGGCCGAACAATTCCCTAAAGCACTCATAGATTTTTTTTATATT
TTTTTTTGCTTgtt
>NODE_433_length_375_cov_6.394667
AGCTGTTCCATGTGCTTGTGAGTGCACATAGCCTCCTGCTCTCAGGAAGGGAAAAAGCAT
ATTCTTCCATCCCCAGGGGAAATAATTAATCCTTACAAGGCTGTCGCATGTTGAAATGAA
GCGAGTGTGAAGCATTTAGCCCAGGAGGCATTGCAGGCTGTCGCCCGCACAGGCACCTGT
TGTTGTCCCTGCCCTACATTTCATGAGAGAGCGCTGAGCAGAGGATAACAACATGCTCCA
CTGATGGCAAATGAGACACACAACTGCAGATGCAGGGTTGTGTATGTGCGTGGGTGTGTA
TGTATGCACATGTTTTCACTTTTTTTTTCTGTTTTCGTGCATTATGTTTGCATGCACGAC
CACTCCAGAGAGTGTGCACAGGTGCAGGAAACCCCCTACCTTATGAGGAGGTGAGGGCTC
GCACAAAAGAGTCGGTGCTGGCTGCCTCAGAGGGTGTTTATCAGCCAGAACCATCTGTAT
GCTGCTGCTCATAGCTATGATCTACTGcggcctaaacca
>NODE_434_length_564_cov_25.991135
TTTAGCTGCTGGACTGGAATGGTCCTGTTCAGTTTGACAGATCAGAAGAGGAAAAAATAT
CTCAACACCATGAAAACCAAAGGCTTAGCAATGAGCAAATCAGCCCTTTGTCTTGTTCAA
TTCAAATCAAAGGATAACCAGGAATGTTTGTTTGACAACAGCATTTACAATGCATTGTTC
TGAAGCCCAGAGCCTCCCAAACAAAGACAGATAGGCTTTAAACAAGTCATTTAATTAGCA
CCGGATCCCCAGCTTTGGCTGCGCCAACCAATTATACATTCCTGAGGCATGTGCAGGTCC
TATTTCACAGGAGCGAGAGGCAGATCCTCTCCAGCCCTGTCTCTTACAGTACATCTCTCC
CCTTCCATTTAAGAGAAGGTAAATAGCCCAGACAGACAGCTTCATTAGCCAGCGTCTGAA
GAGCGCGGGGCCGATTGTCGCTTAAATAGTGCGCTTTTACTGCAGGCCCAGCCAGCGACC
TCCGATCAATTACAGCTGACATTATTGTTTGTCGGGAGCTTTTTTCCTGGACAGAGGGAG
TAAAAAACGAGATCAGGCCTGAGCTTTGGCTGGAAATGTAATCTTCCCCCTCTCTTTGGT
TCTTTCGCTCCACAAACAATAAATCATTCAGTTGAAGAGATAATAAAGTGCCAAGTAGGA
GCTAGTTTAATTTTTGTCAGGGGAAATCTGTCCACAACAGAGTTAAGg
>NODE_435_length_418_cov_4.179426
AGTGATAACTGAGGATTAGCCCAGTGTACCATTACAGCTCCAGTGGTCCTACTCTGGCAG
TCGTCTGTGTCGGCTGGAAACATGGGCCTGTTTCCATGAGAGCTGTCGGCTGCTTGTTTT
ACCTCTGCTTAAAAGGCTCCCTACCCCACCACCACTGCAAGTCTAACAGTACCACCATGC
ATGGGTTCTGTTGGTACCAATACCAGGACTCCTTGATCGAGAGACAAGTAGAATTGGTAA
TGTAAAGTTTTGTGCCAGTGAAGAAGAAGAAGAAGAAGAGAGGATGACGACTGAGGTCTC
TTGGGTGTCTTACTCTTCCTCTGAGCTGCCCGCCTGCCTGCCTGCTCTAATTTTAGCTGT
GGAGCTGTGAGCAGCATAGTGATGACGGCCATCTTTACTCTCCACTAAAAGGCATCTGTG
GATGCCAAAAAGGCAGGCTAAACCTGGATGGCCAAACAGTCATTGTGActaagtgaatct
ctgatccccacacactaactgttcccacactgtaaaatatcacatgtataatctgtccac
tcttctgagcaaccagtagtga
>NODE_436_length_727_cov_10.921596
TTCACCACCGTCGACAATGCTGGAAATATAGATGCACAGATTTCATTTCACCATTGCTAT
GCGTGCCAGACTTTTATCCAAAGTAGCATCTGAATGTAAAAAGGTTTGTAGTAAATCCAT
TTTTTTTTTCACAACAATTGCCACCAAACTAAACTATCTGTTCTACTTATTTCTAAAAAA
GCATTGACCGTCAGGGCATAGCCAATATGGAGGTTAATCCATTCTAGTGTCTATACTATG
GGGATGCTTATGGAAGCATATTTGCTTAGGGCAGCCATGCAAATTATTACTTACTGCCCT
GTAAGCTGATAACACAAATTAGATACCCATTAAAGTTGAACAATGTATATAGAATGAGAA
AAGATTGCAAGTGATACCTGAAGGGATGCTTAAGTCATATGGCACTAAAATATGCCTCAT
GCTTGCAAACTTCAAAAGTGAAGAGATGTTTATCCTTGGGATTGGAAGATGCATAATGGT
AATCTCATATGCACAGAGGCAGCTGCCAGGTGGAGGATAGCACACTGCATGTTTATGAAT
AGAAATCATTACAGGGACTGGGGAGCATACCGGCATGGACCAGTGACACAGAACTTTTTT
ATCATCTACCCAGTGCACACTGCAGTACTTAAAAGTTGATGTGCCGAAATGTTTAGTACA
GTAAGGTGTTAGTTTAGCTGTGGTCATTTTGATTAGTGCTGTTTTTTTCTGTATTTACTT
GAAtggatgtgtttaaggtctctatcactttaagtcttgacctgaatattagctgaagtc
gaggacaacaaggctgttaatacgatcctgccacctgaggggcctgtgaaatcagaaaca
tgccagctttaacggcagcgccacaactcta
>NODE_437_length_610_cov_12.447541
CAGTTTTTTTTTTTTCTTTTTTCTTTTAGGCTGAGCACATCACCAGCACAGTGGGAATGC
ATTATTCAAATAGATCTTTGTTACTCCTCCAAGATGATTGTGGCACAATCAGCCATGAAA
TAAGTTTGCTGTTTTAAAAGTGTTATTCTCCCTCCAGGTCTCTCAGGTGTAGCTTTGTAT
TCAGGTCGGCTTGCCTGCGCCAAAAATCAATCTCAATCAAAGGTGGCGAGGAGTTTATCA
TAAATTATCATGAAAAGGGTTCCCACTCAGTAGATGCTTAATTACAATCTCATTTGAATA
AGTTTGCATATTAATGAGTTTGGAATGAAAATGGTTTGTGGGGTTTGTGATGGGGGGCTG
CAGGGTAACCCACGGCGATAATGACGGTCCTTTAAAATGTATGCGATATTATTGCTGGTG
GAGAGCCGCACACTTGTCTCTCACACACATGTACGCACATACGCGTGCACATATGCAAGG
GCCCATACAAACACACAGGCATATGCTCAAACACACTCGCGAAGAGACACACATCCACAC
ACACACACAGGCTATACACACATTAGTGCAAGCACACGCGCACTCAGGGGCGTTATAATA
TGATTAATGGCGGAGTGTCTCTGACATTAATAAActataaccaaattaaagacttcatta
gtctcaacttgggctcagtgtttggtcacacggtgaatcagcgctgtgtgatatttgcct
tgcaagacttttcctttttcgtttcctccttttt
>NODE_438_length_431_cov_12.700696
ATTACTCATCAAGTGATTATGAAACTGTTGGCATTATAGAAATCAGAGTGAAAGAATAGA
GTCAGGAGGGAAAAGAGGGAGGGGGTTGGCAATTTGTTCTCAATGGACAGCGGATGAAGA
GGTGGCAAGTTAAAGTCTCCAATCTGAAGGGTCTCCTTGTAAAGCTAATTCCAGTTAATG
GCCAAGAAACAAGCCTGCACTAACCCCACTGTATCTGACATCCAGGCTCCAGGTAATCAG
GCTGACATTAATGCAGGCTCCAAAAGAGACACCTCGTCATCAGGAATTTTCCTCATTGGC
ACCGAAAATGCCAGGCTGCACACCTCTGACTGCGTGGCCCCCACATCTATTAACCTTATT
GATTTGGAGCCCTGCTGAGCCCCTCCAGAGCTCCCGCCCCCCTGCTGCTGGACTGAAGTG
GATCAATCCTACGCCGGGGGCCACAACTCGATAACAACCCAGTGCTCCGAGACTACTGTT
TACAACCTGAAATGAATACACACATAGATGCTGCTCTGTATATTCACTGCTCATCTGCCG
ACACTCCCTGATACAAGTTTTAATAAGTGGTAATa
>NODE_439_length_765_cov_14.108497
AAACTCTAAATGCACACATGCAGGCTCTAATTCCACAGCCATAGAAAAATATACCTCCTT
ATAAATATATATACATACTTATAATCCATCTATCCTTCCACACATAAACACACAACACAA
CCATTTGTCCAAATGCACACATCTCCCCTGTGTAACAGCACACCGAATGTCCTGCTCTTA
CACCATCAGCAGCATCAAAAAGAAGAATCTATATTCTCCCCTCTGTCTTTTTTTCATTTG
AGTGACTATGAACCGGAGCAGCAGCAGCAGCAGCAGCAGCAGCAGCTGCAGCCTCTCTCC
CTGCTCGTGCTCAGTCGGGGTAAGGCAATAGGTTTAGCAGGCGAGGAGGCGAGGCAGATT
TATGGTGGTGGATGTGACCTCTGGGGCCGTAACACGGTGATGGGTGAGTGGCTCTCAACG
GTAAGCTACTGGCACTTGACAAAGTGCCCGAAGCAGAATGAATTTACTTCTCTTTTCCTC
AATCATCAAGCAGCCACTGCCCTGACCCCCATCCTGACTGCTATAACAAGATCTCCCATC
TCACAAGGGCCTGAAAAATTTACTGTCACATCTACTTTTCAATGAGCTCAAGTGAGCACT
TCTTTCACCTTCAGCGGAGCAGGTGCTGGTGTAGAGGAGGGCTAACCTGCCCCAGCGTGT
GTTTGTGTGTGTGTTTTATGTGTGGTATATATGTGTGTGTGCATGTGCGCGCGTGAGAGA
GAGAGAGATGGACATACATGGTGAAATTTTTGTACACACATGTAAAGCTGGTCCCCCTCA
CTTGCTGCCTCACTCACCCCTAAGTAACCCAAAGTCAGTGTCTCAGCCATGCAAATCCTC
ACAAATGCATCCACACGCTAGAATGTGCAAATTATAAGATAACAGAAAAAagatgtttca
aatgtttca
>NODE_440_length_371_cov_1.690027
AGAGGACATAAAGGAGGAAGAAAGAAGACAACAGAAAAAAGAGAAAGAACAAAAACAAAG
AAAGGGAAAAAGGAAAGAAATAGCGGAAAGAAGGGACAAAGACAGGAAGAGGAAAGGAGG
TAAGAGAGAAAGAAGAAGAGGAACGGGAGACGAGACGAAGGAGGGAGAGAAAGGAAGACA
AAGGAAGGATGACAGAAAAGAAAGAAAATGAAGGAAGGAAGGAAACAAATGAAGGAAAGA
AGAAAGACAAAGGAAAAAGGTGGAAAGAGAAGTAGGAAAGGAGGAACAGAGAAGGGAGAG
AAGAAATAGGGAAGACTAAAACAAAAGAAGGAAGTTAGAGAAAGAAAATGAATGAAAGAA
AAGGGAAAGAAGAGGAGAAGACAGAATGAAGGAGAGAGGTAGGAAGGAAGGAAGGAAACA
AATGAAGGAAAGAAGGAAAGGAAGGGAGACGGAAGGAGAAATAGGAAAGGAGGAAAAGGG
AAAGATGGAAGGAACACAGAAACGATAGAAGGAAg
>NODE_447_length_695_cov_13.738130
CATAGCTTGGAGAGAGGCATTGCCTCGGATTTGCTCCAGTTAATGGAGTAGCCTGAAAAT
TTTGAAAAGGATTGTATGGTGTCCATCAGGTGTGGCAGCGAGGTTATAGGCTCAGATATT
ACTGCTAAAATATCATCAGCATATAATAATAATTTATGTTCATTGTCTCCTCCCCTTACT
CCTCTTATTCCAGGGTTTGCTCTCACCGATACTGCTAGAACCTCTAAAAAGATAATGAAC
AGTAATGGGCTCAGTGAGCATCCCTGTCGTGTTCCACGAGTCAGATTAAAGAAAGGGGAG
ATTATTCCATTTGTCATCACTGCTGCTTTTGGTTCTGTATACAACATTTTTATCCATTTA
ATGAACTTAGAGTTGAAGCCAAAATGGGATAGGGTGGAGAACAGAAATTGCCACTACACC
CTATCAAAGGCCTTCTCTGCGTCCAGAGATATGGCAGTTATAGGAGCTTCTTGGGATTGA
TTCAGCCACATTAAGTGCATTAAGAGTCTAACATTATCAGTTGAAGTTCTATTTTTCATA
AAACCAACCTGGTTGGGGTGAATGATACTTGGTAAAACCAATTGTAGGCGTGTCGCCAAA
ATTTTTGTGACAACCTTACAGTCAAGATTAAGCAGACTTATAGGTCTAAAATTGGAAGGA
TCTGCTGCATCTTTACCTGTTTTGGGAATTAGTGAGATTACAGCTTCATTAAAGGGGAAA
CATTGTCTTTAAAAAACTGCAGTATTGCTGTTTTCATGCTCTGAAACAGCTTTTCATGCC
CTGAAAAGGCCTCTTTTGCCACATAGTGGTTCACTGAATTAGATTCACACAAAGTCACA
>NODE_448_length_506_cov_7.367589
TTATTTTTTTTTTCTCTCTTTTTTTTAAACTCGAGTCACATCCGCAATCCCGCGGCCCTA
TAAGGAGCTTTCACGCTTTTTGGTTTGCTTTAGATGTTTAATACCCCCTCTCTTTTGTGT
CAGGGAGCTGGAGAGGCGTTAAGAAGCGCTGATAAACCCCACTTAGATCCCTTCCTGGCC
CGTCACCCTGGCCTGCCGGGCCGCTTTAGCAGGGAACTGATCTGTGACGGCCTGCCACTC
AAACTGAGCACTTCTGAAGGCTGACACAATGGAGTGAGCAACACACCAGAGGGCCGGGGG
GTGGGTGGGGTAGGGGGATGGAGGGTGGGTGAGGCAGAGGAGGGAGAGGAGGCCAAGAGG
TGCCCTGAAAGAAGGCTAGAGGAGGGGCCAGAGAGCATCTCCCTGTTATCTGTTCCCTCT
CTTTCAGTTTATGCAGTTTCCCTCCTCCCTCTTCTTGCTGCTTGATACTGTAGAGCTCGC
GCTCTTTGACTGTTTGTCTTCTAGTCGGCAGTAACACACACAAAAGCCCCTTCTCTGTTG
TTTGTCTCTCTGTGGTCAGGGCTATCAGTCTGGCAGCCAGAAATGAAAGATTGAATGAAG
AGGCAGAGAGCTGGTTGGTGGGTGCGGTGGGAGGGTTGAGGAccagatag
>NODE_450_length_295_cov_1.003390
TTTATTACCTATATTTTTAAATGTGTTTTATTGCCTCCTATCGGCTCTGGTGAAACACTG
CCTGCAGTTCAGCCAAAAAAAAATATATATATATGTTTTGCTACAGGTTGCAGCTGAATC
ACTATTGGCTTCATGTTTGTGCTGACAGACAGTTGATTTTTGGTAAACTGTTAACATGAG
GCATCAGGATTAAGTTGATTTTGATGAAACACAAGACTTTAAGGCAAAACATGCATCCTT
TTCTCATTTCCTTGTTACAGATAGGGAGTTCAACGGCCAGCGTAAAGTTGAAAACTCAAC
aattctttgtttttatagtttctggctttgtgtatgtgaaacctgtattgcagcaaaagc
ctactgaatctttgttccatgtctgttggctgtagctgggtcacgaatggctccccagtt
gcaccaaagactgcagaat
>NODE_454_length_634_cov_17.922712
CACCACCAGCAGCACGCTTGTCCAGGGGGCTGGAGCACCAATGAGTTGTGTCGGAGCTAA
ATCCGCATGCAACTCAGCAACTGTGTCTAAATAACTGTCTCTAAAGCTTTTTATAAGCAA
GGCGCAAAAAATGAAAGGAATCTGAACGCAATCGACGAGCGACCGCTCAAAATGAGCCGT
GCATCCTCCCCGGCAGCAGCAGAAATGTCATTCATCAAAAAAAGTGGTCGCTGTTCGTTG
TTAAAATGCTCGGCTGACGTTGCTCCAATGATCATTTATTGTAACAGGTTTATAAGCAAA
TAAATAGGAGAGGGCTGTCACTTGATGATGGAGGCGGCCTTCGGTCAGACGAATAATATC
CAAGTGGAGAGGAAGAGAGGAGTGAGGAGCGAGGTGCTTGTCCCTGGGTTGATCTCTGAG
TCTGTTTTAGATTGCTCTTGGGTTTGGCCTCTTGGGTGAAATTGACAGTCTGATTAATAA
AATGAGCGGAGCAACATTTCCCTCTTCATTTAGGAATATTATTATGCTTTGATTCTCTAT
TGTTTGCCTCCTCTCTCTCCGCCCTCCCCCTCTGTAATCGTTGTTCTTTTATTTATCCCT
CTTATTTCTTTTTTTCCCCCCCTCCCTTTTTTTTGCCATTTCTGCGGCTTAATCACTATG
TGAAGTGCAATGAGATTAAGGTGCAACACTgagacaagagattaacagtattatttttca
cttattgagatcatgatgaggtatttttcttttgtgttttgcttcctttttcctcctt
>NODE_461_length_307_cov_1.824104
AATTAGAGGCTGTGTGACTGGTAAAGTGCATTCCTTCTTACCTAGTATCCCCTGACTGCA
TTGTGTAGAGAAACACTGCAGTGTTTGCTGCAGTGAACGCCACTCCTGCCACTGACATTG
GGCCTGCTTCTGTCCTCTACTGCAGTATCATGGTGCAGCAACACTATACACACGAGCATT
TATCGATTTTGGGAATTAGCTGATCTATGAAGCTTGAAGGAAGAGAAAAAAATACAATGT
ACCCTAAACAAGCAGCTAAGAAATACATTTGCTTAGAGTCTACACAACTCCTGGCAGCTA
ATTTGTTTATAATGAAAGTCAAAGGATCAAAGACTACAAGAAATGCAAACCCCTGCAACC
TCAGAGAAATCTAGCTTGACCTtgaaataaacatcttccctcttccctttgtattttatt
tatatttttattgaaaagacttcaaacaaac
>NODE_462_length_449_cov_13.621381
ATTTCTTTGCAGCAGATTACAAGATTTGCAGAGATTTGATCTGACCCTCTCGCACTGTTG
TAGGTGGCCTTGACATTAAAGGCAAAATGAGAACTTTAAATAACCATTCCCACCAGGATC
AGCTTTCTCTTTTTTTTCCACAGCAAGTGCTTTTGGAGTAGATGTAATGCTCATATAGGC
TGACACAAGAGAGAAAAAAACAGGAATACAAGGGTCCCTCAGTTAATGTATCATCATCTG
AGTGGGTTTGGATTGGAGTTATTAGAGTATTTCACTTCATTGCATGACCTCCTGTTCCTC
CTCAGATCATGAATCCTATTCATTACCCAGTCCTTCTGGAGTGCCCGCCTTTATAATATT
ACTCAATTTATATTCTGAAGCGGGCTCCTGGGAGAGCGATCAGCGCTCCGAAACAGCGAC
CCCCCTATAACCCAATCACAATATTTAAAGGGCAGCAAAGAGCTTTTTAATGCGCGTCGT
AGATAACCATTTAAAGTGGATTGCTTTGGTTTAATATGACCTTAACAGGCTGGCAGTCAC
ATGTGAAGAATGAATAAGCTAATAGGAGAGATGACAGGGAGAAAGAATGAAAT
>NODE_465_length_145_cov_1.800000
AACCCTTGCTGCAATATGCACTGCCCATTGTCAGTGAATGGGAGAACATTTGGGCCAATA
TCTCCGGAACCAGACGTGCTAGACACCTGGAAATGCCACCTGCCCCACCTAATTTGGCTA
TGCTGAAGACGCCGGTCTAGGTCCTGAGTCTCTACGACCTTCCCGTCCCGAGATACAGCA
AAAAATCACAGGTTTCTCCCACTTCCTGATGTCGTAGAGACTCGGGAGTAGGCTCAGTGC
GATCGCGGCGGCAGCAAATGGGGGGGTAGACACAAGTTTCATGTCTCTA
>NODE_466_length_437_cov_11.654462
TCTGACTAGCTGATAGGCCAATCAAGCCTTGAAATGCAGAGTAGTTGGCATGTTTTATCT
CTCCAAACTTAATTGCAATTTTCCAGAGGGAATGACGTGATCAAAATGGAGGGGTGAAAT
TAGCTCCACGTGAATAAAGTATTTATTTGATGCATTTGTTCTGTGATTTCAGGACTAAGT
ACGCATTGTATTCATATAGGGGACATTTTTCGTCATGCACACAGAAGTTTCTCTTTCCAC
AATTTATTCTCCCCCTGCTCACCTTTATTATGGTAATTGTGAACGCTGTTCCACTCCTCA
ACATTAGCTTTTGCTGAGTAGCAAAATGCCTTGGCTGAGGACTATTTGCCCCACACTGCC
CAATCATGCCAGATGCATGTGGTTATACAATATGGAGCGTTCATGAATTAATTTGCATAT
TAGGACATGAATTTCATACCCCCTCACTGCTGCGGCTGCTTTACGGCAGATTCGAGGCAA
TAATGACCTTACAGCAGATGAAAAGAACAAAGATTTGATGGCTCACTTGTTGGGGTAAAA
TGAatgcagtatgtgcggcgaattaaaggagggagtacaac
>NODE_467_length_337_cov_8.270030
AGAGAATAGCAACAAGCAGAAGATCTGAGACGTCTGGACAGTGAGAGAGCAGAGTAGAGG
TATGGTGAGACTCGGTAGAGGGATGAATAATTCAGGAAAGTGTTATCTCCTTGTGCTCAG
CTGCCCATCCCCTCCATGACCTATCATCTAATTGGTTGTAATAAGTTAAAGAGGGGAGCA
GGTGTGGCTGAAGGGTTAGAAAGTGGCCCACTTGGATTCTGGCTGTGCTTCAGCTACACT
AAAAAGAGATTCAGAGAAAGCGGATGGTGGGAAAGACAGAGGAGTTAGAGTGAAAGAAAG
AGAAAAGATCAAACTTTAATGACGTGGAGCAGACAAGGACACATAATCAATCCAGTGTAG
TACTAATATCTTAAAAGCAAATGTTGATGTCTGCAGTCGTTGACTTCTGTTCAAGTACCT
GGTCTAGGTTTGTGGACAGAAAATGTAAACCTAATAATTGCCCTTCATCCTGCCTTGTGT
T
>NODE_468_length_424_cov_1.464623
ATTACTATGGTGATAGCTTTTTTGGGGATGAAAATGAAATGTGTGAATGCTGCACCTGTG
AGAGTAATGGAGAGGGTCATTTCAAACACTGGGGGAAGCAGCCTCACCCTGAAACAACAA
AGGATACTGTAAGACAAAAGTATTTCCCAAAGGAGAGATATCCTTGTCATCACAGAGAGA
AGAGTGGTGCAGGTCTGACCTGCAACACGATCGCAAATAGAAGGAGCAAGCAGACTTCAG
GACCAGCTCTGACAGCAGAGTCAAAAAGAAGAGTGTTCAGAACCCAGAAGAGACAGAGAG
GAAGAAGAAAGAGCCTTAAGTCTGAAGGTAACAGAAGCATGAGGGAAAGACTGTCAAAAC
TAATGATAAATTAAAATTGAGGAAATGAAAGACTCAATCTGCTGGATGGGATGTGCTGTG
TCAGAAAAAAGTCAAAGAATTATGTTAGGACAAGATTGCTATTAAAGTATTAGAGCAGAT
GGCAAAGTATGTTTATAAACAACAACAGgtaagcatggagaagataatgtcattaaagag
gcaaagtgttgctcattctgattaaaac
>NODE_469_length_350_cov_24.545713
ATTGGCCTGAAATGTTATAAATCGTTTCTTCCATCTTTCCAGTGCACCTGTCAGAAAACA
GTCGATTTAGAAGAGATGAAAAAAGAAGCACGATAAGCTCCCCCCCATACAATATATTGA
GATGAGACTCCAAATAGTTAATAAAAAAGAAAAGAAAGAACAGGAAACACAAAATCCTAG
AGGCCTCATCAATCATTGGAGGCGGGGGGGACTCCATAGCTTGAAGCCCTGCTCTGGTTT
TGTCATTGACGAAAAATGGCTTTCCATAGAAAAATGAGCAAGATCACACGCACACACCCA
GGTCCTGTATTGATTTTTATGGCGGATGGTGGGGCTGGTGGGTAGTGGAGGCAATGCTCT
CAGAGCAGATGTCTAATGGTGTTTAGAGACTCTCCACTTTATCAAGCCAGGCCAGCACTG
ACAGTTAGATGCTGGAGGGCAATTAAAATTAAAGCCTGCCTGATTAGAATATCATATTCA
TCTGGATGGTAATA
>NODE_471_length_443_cov_3.218962
TTTTTGGTCCCATGGATCTGTATTTTAGTTGATTCCAGGTGTCCCAAGTTTACAGGCATC
TATTTTTTTTCCTCCAGAACAATAAACTCTGAGGGGCTCAAGGAAAGGGGTCCACGCATG
GAAGAGGGGGGCCGAGAGAGAGAGAGGGGCTCCGTTTATTAGACAGCAAATAGCCGGCCA
GTGGGTTTATGATGTGGAAGGTCATTGTTGGTTAATAAGTGGCCACATGAGTGCAGGCAG
GTGCTGTGTTAACACCTCCTCTTAACTCGCCTTTCCAGCAGAGGCCATTCATCAGCCCAG
TGTTAATGAAGGCCATATAATTAATAGGTGGATAGCAGAGAAAGCCCCCTGAGTTAATCA
ATGCAGGCCTGTTTGAAGAGCAGGGCTAAGATGAGACACCAGGGTTTCTAAAAGTGCAGG
TTCTTGGCTGTGAGAGTGGAAGCTTTTTAAGAGACATGCAGGTCACTGAGACAAAGAACA
AGAGCTCTGATGGCCTTCAGTTTCAAGGTTTgttaagacttgtgacgtcactgcaactgc
atgttcatccgaaataggctcacagaaataacacgtcacttaaggca
>NODE_472_length_450_cov_9.033334
ATGTGGGAATGTGTTCCAATCAGAGCTTTTTGGACTCAGATTCTAGATATCATAAGTAAC
TGGTTTGGAACAGAAATCCCCCCAAATCCAGAGCTTTGTCTACTGGGGGATAAATCTCAG
TTGCCTAATATGACCAAAAGTAACTTGTCTATAATTTCAGTGGGTATAACAACAGCCTGC
CGAGTAATTTTACGACACTGGAAGGCATCAGAGTGCCCACAGGTGAAAGAATGGGTCTGT
GCAATGACTGAAACTGCATCCTTTGAATGTATGCTAAGTAGATTAAGCGATGACAAGGGG
GAGGGGGCGACCCCTTGGGGAAGGTTTTGGGATTATATAAAGATAGATAACGACCCCCAC
TAGTATTCTGGTTTTCCTGTTTTGTTGTACCTCACCCAAGTGGGATCATGATATCCTGTA
TACCTCGGCAACATGTCTATATGATGTAGATGTACGACTGTTTTGGAGATAAAACTGTGC
TAAGTCTGTCACCGGAGTTAATTGTCAATCATATATTTTCTGTTCCTGTATGGAGACATA
TTAAGTTTTTTTTAAGTGCACCATGTACCAAGCCTTCGAAAAGTTCAATAAAAa
>NODE_473_length_512_cov_14.562500
CTTATTGCTGCCTAGAGTGCTATGACAACCGAAGTGAGAATAGATTTAATCTCTCCAGCC
CTGCTAATAATACTATGCTACTGGCTGAGCGCCGAAACATGCACAAAGGGCTAATCATCT
CTAGTAGTAAGCGTTTTCTTACACATACACATTTTCCCTGCAGTTCTCGGAACTGTCAGG
AGTAAAGAGATAAAGAATGGGCAGAGAGGGAAAAAAAGTCAGTTGTGGTGTGAGAAGTGT
CTGCCACCACGGCGTCATTAACACCCAGTGGTGCTGGGGTAAGGGAGGGAGTGCAGACGG
GGCCTCCAAGCACTAGGAGCGAAATTGCAAACCCAAGGTTCCTGATACAACCTGTTATTA
TTTTTGACACAAGCCATTTACAATAGCTATGAAGGTGGCAATGGAAAATGTAATATTGAT
TGTATGCCCTCAAGGCTTTGCTCCCCTGACTTCTAAGCGTCACACATCTCACATACAGTA
TGTTGGGCGTGATGATATGTTTCTCCTTTTTTTATTTTGTTTTGTTTCCCCCCACTTCCA
CAAATCCTATTTTAGGAGCTTTGTTGATAGTTTATTTGATGAGGTAATTACATCGGTAGA
TTGAGAGGCCAAGGTGACGTTTTGGGAGTCGAGAAAATAATAGAAAGCTGGGTAAc
>NODE_474_length_497_cov_8.631791
GAAACGCCTCGCACAAGAGAGAGAGAGAGAAAAAATGAATGGGCTGATGGAAAGATAAAA
AAGTAGCTACTACAGGAAAAACTATGCGAAAATAATGTGCAAATTGACTCGCTTCTATTC
AAAACGTGTATTCCCGAGTTGCAGTCATTGGTTGTCCATTTGTCACCCATTTAAAGCTCC
CTCTGCCTCCCTCCCTCCCTTCCCGTCTCTGCTAAGCATCTCCAGTCTACATATCTTCTT
TAGCTTTAACGAGCCTCGTTAAGATCGCAATAATATTCCACCCTCTAATTGCTCATTCCA
TTCAGCAGATAGGCGAGCATTGGCTTGTGCCTGATGCGCGCGGTGCGGTGGGAGGGTTGC
TGTGGAGATCGGAGACTCTGATAACCCCCCGTGCGTGCTGCACAAGTGGTGAAAGCCTCG
CGCTACGTACTGGCTAATGATTGGCACGCTTGACAGTGATTGGCAGGGCTGCCATGACAA
CGCTACAACGACACCAAGAAGACCAATAGAAAAGGGAAACAAAATGTTTCAATGCTACAC
TCAACGGCGGATTTAGGGGGGAGATATTATGAGGCTGGTGTCATTAGGCGATAGCCATTG
AATCattcaatcttttttacttgccgtatttttcggttttt
>NODE_475_length_383_cov_17.869452
GTTACATTTTTCCAACGCTGCCGCAGCTGATGTATGGCTGTTAAAGAGTAACTGTGATTC
GACATTACACAGCCATCCTGTGAGGTACCTGTGCTGCTCTCTTGGTCCTTATTCTAATCT
TATTTAACAGTCTCTGCCTGACACGCAATTCAATGCAGGCCCCCAGATTGGAGAGTTTCC
AAACAATCCTGAGCTCACCCAAGCTTGGAATTGGTTTTCCGTGGAACATCTCCCTCCTCC
CTTTGGGCACTTTACCAATTTGACCAAATTTGTTCCATCACTGGTTCTAAGTACCAGAAG
TGTTTTCTGCCCACACTTGGACTCGTTTCTGCAATTTGCACATTCTTTGCAGAACATTAA
CAGCTTTGTCAGGGGCTGAGCTACCAGCTGCTGTGCTGTGGGGGCCCGTGTTTCAGGGGA
TACTCAAAGGAAAAATGTCATAAAACACTAACAACTCATCACTTCCTATCATAGGCACAC
TTAAATATGCAGGGCAAGCCGATCCAATCGGTATATAaacacctaat
>NODE_476_length_529_cov_14.555765
AAAAAAAAAAAAAAAAAAAAAAAAAAAAGAGGGAAACTAAGTCAGAATGGGAGCAGGCAC
AACACAAACACAGACCAGTGGGACAAAGGAGAAAGAGAAAAACTGTTCAGTTACCTTTCC
CAACATTCTTTTTGGTAGCTGACGAAGGAGAGGGAATCATAGGTAATTTCAACTCAGCAC
GATTTGACTCAGTCAGAAGGTAGTGGGACTTATAGGCATATGAACTTAATATGGTGTCAG
TAAGGTCTTGCACTAACAGCCCTACACAAGACACACAGGAAGAGACGGGGGTGAGCCGCA
GTCAAACTCGAAATTAGCCAAAATTCACAAAAGAGAAAGAACAAACACATACGCACAGTC
TTACGCACCCACGCACACATAGTTGTAACACAAAAACAAAAAGTAAAACAAATTCGTCCC
AACACACAGAGGCCAAACAGTGCACTCAACTTATTGTTACATATTAGATCTAAACTGGCT
AAAAGTCGCAGAAAAGGGTGACAATCCTGTGTTTTCTCTCTCATCAGCATTCAGGACAGG
CGTGATTGATTAAGTGGAGTGCAGTGTAGCAGCCTGAATCATTCATAGTATTAGTATTGT
GATGGAAAACAAACATTACATTTCACAGCACCGCTATTCATGAACAACAATGCCAAACAT
GGAACATGTAAta
>NODE_477_length_323_cov_30.470589
TAATCAGAATGGTCTAGGAAAGGACAAATTGTTTAATAATTTAAGGAATACGGAGAGATA
AGAAAAGGCTCATATAAGGTAGAGACAGTGTTAAATCTTGGAAAAGGTGGCATGAAGGGT
TACGTAGTTTAGAACTGAAGTGTGCGGGATGGGGACACTTGTCATTGAGAAGAAAAGTAA
CAACAACAAACATCATGCAATTAACATTCGTCACAAGTGACAGCGCAGCTTTTAAAGGCT
AAATTGAAAAACCATTGAACTGTTAAATTAAAAGTGACAACACAACAGTCAGGTAGGACA
GCACACGGGACAGAAGGAGAGATCGAAGGAGAGAGAAAAGCAACAGTAAGAGAGACATAA
ATATGAAATGATTGTTAGCTTCAAACCTTATCATCTGGATTCGAATCCTCAACTATAAAA
TAGCAACTCTTAACACATTTATAGAAATACTGGAAAAATATTAGCAC
>NODE_478_length_481_cov_6.773389
ATTTCTTTCTTAGCAAAAAACCATGCTTTCAGGACTATGTATTCTATCTATGTCTAATGC
TATTATATATCATGCAAACCTCAAAGTTAGCTACAACCTTTAAAAATAGGGCAAAGAACA
CACAAGGACATCTTCAGACAATAAACAATTTTTTCAGCAAAGAACCATGGCCTCAGACTT
GGAGGTGAATATTTTTTATCCCAGCTGCTTTGTTCTCCGCAAACCCACTCAGTGCAAGCT
GCTGAAGGGGACTAGATTCACCCTTCATCCTCACCCTGAGGGTCAATGTTGCGTGAGTTG
TAATAAGTTAAATAGATGATCCATCCACAGGACAGAATGGTGGCAACGAGGAGCCAGATG
AAATTCGAGTTGTGCTTGGTAAGAAAGTCACCCAGGTGACTTTATATATGTGTATATATA
TATATATATACATATATAGCCAATGTATATATGTACATTGGCTATAATCATTATCTGTTT
TATTGTTGGTTTTCTTATTGTCTTTTAAAATTACCCTCTAATGTTAGAAAATTTGGGAGC
ATATTTAAATCACATAAAAGAGATtttcatctgttgtcgttagtcagtcgatcccaacaa
cagaaagcagttcagctgaggtgat
>NODE_479_length_605_cov_2.595041
TGTGGCAAAAGAGGCCTTTTCAGGGCATGAAAAGCTGTTTCAGAGCATGAAAACAGCAAT
ACTGCAGTTTTTTAAAGACAATGTTTCCAACCAGGTTTTCATGTTATAATGTGTTCACAT
ATGATAAATATGAAGGCAAAAGTTGTTTCAAGTGAGTTTGTGTGATATAATTCAGTGAAC
CACTGTGTGGCAAAAGAGGCCTTTTCAGGGCATGAAAAGCTGTTTCAGAGCATGAAAACA
GCAATACTGCAGTTTTTTAAAGACAGTGTTTCCAAACATGTTTTGAGTTCACAATGTGGT
CAGATGTGATAAATATGAAGGCAAATGGTGTTTCAAGTGACTTTGTGTGATATAATTCAG
TCAACCACTGTGTGGCAAAAGAGGCCTTTTTCAGGGCATGAAAAGCTGTTTCAGAGCATG
AAAACAGCAATACTGCAGTTTTTCAAAGACAATGTTGACAATCATGTTTTGACTTCACAA
TGTGTTTAAATATGATAAATATGAAGGCAAAAGTTGTTTCAAGTGACTTTGTGTGATATA
ATTCAGTGAACCACTATGTGGCAAAAGAGGCCTTTTCAGCGCATGAAAAGCTGTTTCAGA
GCATGAAAACAGCAATACTTCAGTTTATCTAAGAAAATGTTGTCAAACATGTTTTGACTT
CACAATCTGTTGAAATATGATAAATATGAAGGTAAACGCCATTTCAAATTACTTTTTGTG
AGGGAATTCAGTCGACAACTATCGACTTg
>NODE_480_length_361_cov_13.332410
CTTTTAGATTACAGGGCAGCTGGCCCCAGCTTTGAAGCTCCCCTCTCCCTTTGTCTCTGT
GCAATGCACTCTGGTAATTAACTTTGTCCTTCTTTTATTTGTTCCAGTCACTCGCAGTCC
ACTCTTCTGAGCATCTTCTCCCTGGAGTACCAGGTTAGAAGTTTTCTTCCTTTGTGAGCC
CTGACAGGTGCCTAATTGAATGATGAATGTCCCTTTATTTCTTTGTAATTGAACTGCCAG
CTTTCTGATTGGTTTGGAGGATGCCCCCCCACCATACCTCCCGTTTATTTCACACACCCC
CACCTCCACCCCTTCCTCCTCGTCACGTTCACGTTGAGGGCCTTTGCCTGCCTGAGCCTC
AGTGGATGTCTGCCAAGCCTTCCCATCCATCTGTCTAATAACATCTAGCCCCTGCTTATT
TGGTGGACCTGTAATAAATTATGCTAAACCATTATTATTCTGACAATAATAAtttccccg
tgtagtgcggctgcgtgtgctaaat
>NODE_481_length_708_cov_6.179379
TGACTAAATGGCTCAATAGCGCCACCTGTCACATATGGAAAAATGGGCCCTGGCGTCACT
TTTCACCTGCACCTCCAAAATTCAACGCACATATGCGGCGTGCCTAGATACACCTCACAA
CCACATATAAGCATGCCAAAAATATAAGTGACTGTCCGCCATCTTGATTAAAAAAAGGCG
TTTTTTTTCACAACTTTTGGCGGGTCAAAATAGCCTTAACATGGGCCGATCGGCCTCAAA
CTTTACACGTTGCATCGCAGTCAGGCGCTGATCTAAGCCACATGACGATAATGACTCTCG
GTCGTAGCGTCACCTGCTGGAAACAGGAAGTAGCATGTACTTGCTCCGATCGGCCTGAAA
CTTTAAACGTTGCATCACAGTCCGGTCCTCATCGCAACCATATGATAATAATACCTCTCA
GGAATAGCGCCACCTGCTGGAAACAGGAAGTAGCATGTGCTTGCTCCGTTCGGCCTCAAA
CTTTACACGTTGCATCACGGTCCGGCCCTGATCAAAGCCATATGACAATAATGAATTTCG
GTAATAGCGCCACCTGCTGGAAACGGGAAATGTGAGCTAACAAGCTCCCATTGGCCTGAA
AATTGGCACGTTTCATCAGACTCCCGCCCCGATGGTGTACGTACGATGACTGACGGTCTC
GGTCGCGGTCCAGCATAGGATGACTGACAGTCTCGGTCGCGATCCAGCGAGAAGCGAGGA
CCCGACAAATGCTGCTTGCAGCTTTAATTATTATTATTCTTTCTTCTCCCGCCGAAATGA
ATGCATTTTTGACGACCTAAACGTACTCGAAAACGTATGAAATTTGGCGCACGCATCAGA
CCCGGCGaaaaa
>NODE_482_length_416_cov_14.519231
CTTTGGTAGTTCCAAATATGAATCATGCATAAAGACAGAAAATAGATTTCCACCATTCAT
TCTAGTTAGAGGACATACTTTACAAATGCTATATGTAGCTATCAGGGCACCAGTAAAATA
GGTCAATAGATTGTGTGTGTGTGTCTAATCTTTGATCAGATGGTGTTCTCATCCAGGGCT
ATTAATGTGCTGATCCACTAATTGGGAGAGCTTGCTCTCTTAATGCAATGGCCTTCTAAA
TGTGTCCGTCCCAGTAATTTAATAATGGCCATTTCATGCTACTCTGACTTTTCAAACAGC
TTGCTCGGGGCAGCTACAGGGACTGGTTATTGATTGAAACTCCTAGGCTGCCTGGGCTAG
GCTCTGGGTGAGAGAGACTGATCAGCCTGCTTCCCAGAGTCCAGATGCAACCACAGTCCA
ACCCCCTTCCACCCCAACACACACACACACACTCACACACACACATACACATCTCCGCAT
GCTGCTCGTAAACACACAAACATGGAACATTGACTCACCAAAGACAAGTGCATACTCACA
CATAAattgtagattccgct
>NODE_483_length_461_cov_7.711497
ACCGCTGAAGTGCAACAGTAAAACAGTGACATTTCATATAAAACTCTGTGTAACGTCTTT
AAAATGGGCCTTTACAGATACCCACACATACAAACTGCTGGTCTAACCCCCTGTGATGCA
GAGTGTCCAGTCTTTTTTTTTTTTTAGAAAGAGAGAGAGAAATGTGTTTTGAAAGTAGAG
TGGCAAGTGGCGTCCACTGTGTGTTCTTTTAGACGGATCAATAGCTCAGTGTGTGAGAGA
GTGTCTTAAGAGCTGTTGTCTTGTGCTTTCAGCTGTGGCAGACCTGTTAGTGCTACAGAG
GGGAGCTGCGCGCCCCTGCCTCTGTACCAGCAGTGGCCTGAGGGGGGCTTTTAGTCCAAA
CACAAATGTCAACCACACATAGACTATTAGTGTTTAGTGCAGTTATTAAATGGACTTTAT
TTGTCCTTTAGGAGGCTAAAAGGCGCACTTAAAGGGGACCTGCGTGACAGCAGGGCAATT
TGCGAGTTTGGTAACTTAGGCTCGCTCATTGCAGACACATGAGTACAGATAAGTGTAAAA
GGAGGAAAGGCTGTAATGCACTGAGCAGGGAACAGTGTGTGTGTGTGCGTGTGTGTCTGT
GGTTt
>NODE_484_length_667_cov_9.743629
TTTCACTCCTTTTCCCCTTGCAGAATAGGACCCTTTGATGGAGGAGATATTTAGTTCTCA
TGCGGCTGGTTTGGCACTGACTGGAGCTGGGGCTTATTTGAAAGGGATCTTCCTGCCCCC
GTTGTCTCCAACCCCCCACCTCCTGTAGGCAAGCGGAGGGGAGTGGAGCACGACAGACAG
ACAGCCCCACAGCAGCCCACCCACACTAAATTAATTCTGACAAGGAACTTAAGATAACGT
CAAAGCGCTGACTAATCGCAGGATTGGGTTTCTGTAAGTCAGGGAGCTGTGAAATGTGCC
ATCATATCTAATAAAAGACCTCCAGTTGCTCCCTTTCTCTCTCAGCAGTGGTGAAGGTTG
GGGGAAGTGGGGCTGTGGTGTCGACTGTCTAGCTGAACTGGTCTGGAAAACAATTAAATT
TCACTTCGGCAGTGAAAGTGCAAGTGTGTGTATGTGTGTGTGTCAGTTAGGGTAAAATGA
TTGACATGTTTGTCAAGAGGCCTAAAGAATTCTTTCCTCCTAGTTTCCTCTGCCTCTTTT
CTCATTCTCTGGCTCTTTTGTTGAGTTCTGCTGTGGCGTTTTTGTCATTAAGGGTTTGTC
CATTGTCGTCTGTACTCAAAAAGTTGAATGGTTTTATTTTCCGTGACTGCTCTGTTTTCT
GCCCGTCTTTACTGTCCTCTTCTCTCATACTCTTTCTGTCTCTTTCCTCAGCATCTGAGC
TTCTTGGCGGTGGAAGTCAtcaggttcggagctaatcctgccaagttgattaggctgcag
gtagcattcacaccagtgggcaaaaggtcac
>NODE_485_length_421_cov_17.149643
GTTATTTTATTTATTTTTTTAATCACTGCTAGAGAAAGTCGTAAAAGTCAGTCTTTTGTG
TACTGATGTGAAGTTAATCTGATTTTAATTTAATTATACGAGTTAGTTGCGGAGGGCACA
GGCATTGGGGTGTTTGTTGTAAGAATGTTCTGACATTGGCGCAGGTATGGGGCAGCTAGC
ATGTTAATTAATGATGAAGATCCTGACAATATGCAGAGGCATGACAGCGTTAAGCCAGTC
GGCTGCTGCTTCCTTTGCATATTAATAGATCCTTCATTATTATTTAATATGACAGCTGCT
CCAAGGGCTACCATCAGACCTTGTCTCTGTTATTTGCTGTTTTGTGCTCCCCATGTGACA
GTGCCATGCTATTCTCTATTTGTTGAAATGTTCCCTTTTCTGTTCTCTCACTGGTGTGGC
TCTCTACATGCGACCGTGATGTGCTGTTTGTTTTGTGCTCAGGAGGATTCTGACTTGCCA
GTGCGTCTATATGAGAAAAGTGTCTGAATCTAAAGGTGACTTTGAAAGAATATATGAGGC
TGGATTGTTTTGTTTGCATAgtaat
>NODE_491_length_637_cov_12.062795
ATTACCAGGACTAAGGATCTGACTCTGCCGCCACCACTTGGCACTCCCCCTCCTCTCCCC
TCACTCCTCTTCTCTAATTATAGGTCAAGCACTCTTTTTGTAAATTATAAAACCTTTGTT
CTTATCAAGAAAACAGAGCAAAAAAGAACGATACCATGGAAGGAAAAGGAGCAAGGAAGA
CGAGAAAAAGTATATGAAAAAAAGAGGAGGGAAATGGTGTAAAAATAAGAAAGGGGGGGA
AATTTTTCAATTATAAAACCAAGCTAATTTGGTATGACCAGCGACTGTCATGCATGGTGA
CGGAGCTCCATTATGCAGTCATTTGAGCTCTTTCAAATTAGTTATGTTAATGTCCTGCGT
GTGAATGTAACACTTGGATGGGACAAGATTTCAGCAATTAATTTCTACAGTCAGCGGAGA
GACAAGCAAATTTATTTTCCCCCTCTCAGGGAATTGGTGGTGGAGGGAGTGAGGAGGGGA
GAGAGCATTCTGGAGCAGGGAACAAGCTAAACACAAGACCTAAATAAAGCCTGAACAATG
GGAGCCAATGCCTCCTCATTCATTCAATTGACAATGTTTTGCAGCTTAAACCTGTTTTAT
TAATTATGTTTGACATTTCCTTAATTAGTTTCATTTACACCAAATCAATCCCTGCTGCTG
TACAGCGTCATTTATCATTTTAAAAAATTTGCATAGCCAGTgctgactttttctacttaa
ttatacattaaaagtgtcagccgcgcttgctgcctggcattatctgaggcagaaaggttt
g
>NODE_500_length_314_cov_6.802548
TTGACCAGCTCGTCATATAAGTTGACCCCCCACTTCAGCCAAATTCCGGTTCCTTAGGCA
TACTGTTCCTCCTGCCGCATACAGCAAAAGCCTGGAGCAATGTTTAGCTAAACCTGCTGG
CCTACGTAGGCAGGGAGAGTCCCCAGAGGGCTGAACAATCAGACAATTTCAAGATCATGA
AGCATTAAACCAATCCCGGCAGGGTACACTAATTAAACAGCCGAGCCCGGCACAGCCAAC
CAATCCCCACAGAGCAATTAAATCCATCCCCTCTAAAACACTGTGGAACCTGTCTGGGGA
AAACTGCCGAGAAGTGAGAGAGCGAGAAAGAGGGAGAGATGGAGTGGGGAGGGGAGGAAA
ATATCATAAAATTCATCTGGAAAAAAAAAAGAGAGAAGAAAAAAAAACTAGAGGGGGAAG
Gcagcaggaggctaacaagggaaattgaaaaaggagag
>NODE_501_length_728_cov_15.550824
TAAACTTATAGCTTGTGTGTACATCATACATTACTAAACAATAATCGTTAATTTTATCTG
ACTATATACGTTAACAGAAATAGACATTATGTTTATGACCTAATGTTTAAATGGGATTAT
CTCTCGGAATATTATTAATAGCATGAATGAGGCTTTATTTCACAGCATTTGTATGCATGA
TTGAAAAAAATCTAAGAGGTTTCAAGCATGGGAGGAATTTTTACATTTGGGAGGGAGGAT
GCAATCAGTAGCTTGGGACTTGCAGAGGCCTCCTCGGGTGACAAATTGAAAGTGTCTCGG
TCTAGTTTATAGCCCTGATCAGGTCAAACGAAAAATATTGGAGGTCTGGGTGAGGAGACA
GGCCCGCCTGGTGCAGATAAATGGACTGATCATTTCTTATTGAGAAACAATTCCTAAAAG
GTAGTTTACTGTGTGACTGGGGAAGCGGCGAGCGGAGAGCAGAACACGCACCCACTGCTC
CCTCCCTGACCCTTCCTCCACTGCCGGAATTAAATGGATAGAGAGAACGCGTGTTTCTGA
TGGCACTCCTCCGCCAGAGAGACACTCCATTTGTTATGAAGTAGGGGTTCTGATGAAGTG
TAGGGAGCTCCTTTTTCTTTTTTCCCCCTTTTTTCATCCTTCCTTTCTCAGGCACTACAA
GGCCGGCCTTCAGTCTGCTTCACATGAAATGGATGGAAGGAGCCGATTGAATTTTACACT
CCCCTGGTCATGATTAATGTGTTTGGTGAGGACTGTCTTGGCAGTGAAACTCCACTACCA
CTAGCTGGCGCTCAAGCTCCTCCATGGCTGCGGCTTTATAACTTTGCacagagcttcgtt
caggggggtggtgttaaatcggggcagttctg
>NODE_503_length_518_cov_5.791506
TTCAACAGCGTAGTTGAAAAAAAGAACCTTGTCTATGCAAAACAAACAGAGAAAGTAAAA
AAGAGAAGAACTGGAGTCAAGACATTAAAAAGCAAAGAACACAAAGGAGGAATGAACAAT
AAATGATACAATCATAATAGTCAAATTGGAGAACTGTGGTGGAGCCAAAGCAATATTGGA
GGAAGGAAGGAGGAAAGGGAAGCTGTTACAATCACAACTAGTACAGTTTTTATTTAAGAT
TTGGACTCCGTACCTTGTCAGGCTGGGAGTCGTTGCGGGGGTGCTGGAAGGTGAGCAGGT
GCAGTCCCGGGACATAGTTCTCGGTGCGACAGGAGTGGAGGGAGGTTAGGAAAAGGGTAC
GCTCCCCCCACCAGCCGTACGCCCCTGAGATCTGGTCCACACGGCACGCACTTCGCTCTG
TGAGACCGAGAGGGAGAGGTCAGCACACAAAGAACATATCTGACCTCTTAAAAACTCATA
ATACAGCAGTTTCCTATAGCGCACTACTGTACTGAAACGGTGTGATTTGTGACTCTGGTG
TGATGTGTGTTCAAAAGGAGTAAAATGACATGACCTCATTGCACCAAAAGAGGCATGCGA
TTGGACAGGCAAGTCAAATCACGGCCTGATTAGCCTGTCCAATCTCAGCTGAGTGTAGTC
At
>NODE_504_length_440_cov_10.706819
GTTACTCGTGCACAATAAGAAAAGCTAGAATCAATTCAGTCAATGTGCACACTGTTAATA
AACTGCAGCTGATGGGACTGACGGATGTTTCACAGATTATCTGGATTTCTGCTGTGTTCG
CTGCCCTCATGACTCCCACACAGTTAAGTCTTTGCTGTAGCAAACATGAGCTCCACATAA
ACCGAGGTGGCTTTAACATAAAGGCCAGAATCACTGGGCAACATTTCACAGACTAGTGGT
CAGGGGTGCGTTCAATGGTCAAAGCCTAAGATCCAAGTAGCGGTAATTTCACTAAAAGCT
TTTTAGGGCCTTGAAGAACACGCTTTACCCATTGAACGTAGCTCCTCTTCCCTATGTAGG
AGATGGAGGGTGGAAAGAAATCTTACCCATCATACAAACCCATTATACCAACCATATACT
GAGCTGTGGTAGTAGGGTGTAGATGTATCATAACCATCATCATCTGCCAGCCAGCTCTGG
CCAATAGCCATCACAGATTGGCGGCTGCAGTGGCAATGAGAACAACACACAGTTAATATA
CTGTTTAGCCCCACATCGCCCCTCAGTTCATCCCCTGCTGTGAC
>NODE_505_length_536_cov_11.222015
ATTATTATGCCATTAAGCCTCTCCTCCTCTCCTCTGAAAGAGCAGCAGGGTCCCTCTCCA
ATCTAAAGAAGTCCTGGGTTTTTTTCCCCTCCTTTCCCTGAAATTACCCGGCGACGCGTG
CCTGAGTTTCTAATTGGCATGCCCGTCCCTGGAGACGGCCCCCTCCCTTCTTCCTAATGA
AAAGCCTCGGCCTTAATTACACTTTCCAAACGCTGATTGTTATTGACAAAACTCCTGTGG
CTCGGACAAACGACGGCAGATTAGCTCCATTACAGGCAGCCCTCCAAGAAGAGAAAGAGA
GGGATTTCAAATCGACAATGCAAAGTGAGGGGGGAAAAAGAGGAGCTTTCAATTTTTTTT
CCATGTACCTTGCTCTTAATTGTTTGGGCCATTGCTCCACTTAAGATGTCTCTTTCTCTC
CCGATGCCTCTTTTCTGTTCCATTGTGTTGCCGTCAGTGTACTTTTAGTGAGGGGACAAA
AGCCCAGTTATGTTACTTGAGAGAAAATGTTCATCTTTTGTCAATAGACAGGATTGCTGA
TGGCAGCATGAGTAAACATGAGGATTTGGCCTAATGCTTTTGTTTGCCTGCAAAAAGgta
catagactgtctaaagctgataggaccataaggtccaaaatcaacacctagcatctagac
agagagcctgctctccatat
>NODE_511_length_346_cov_2.112717
AGAGTATTACATTTCTTTTCATGCTTGACTTAATCAAAAGTGGGGAAGTGAAATTTACAC
CTTTTTGATGTTCTTTTTTCCCCGCTCACTAAGAGGGGCGATCTTAACCCATTTGATCTT
CACAAGCGCCCACTAAATGGCCAAATATGCCAAGCAGACGGAAGCAGACGGTTGGCAGTT
GCCAGTTTGCGCAGGGTCACTGTTGGAGCACTCCATGTGGTGGGGCAGGCAACCTCACAG
AAGGCTCCAGTCTTCACAGAGTCCAGCCAAGCTTCTGTCTGGAGGCCTACTGTCTCTTGC
TCACTGTCCGCACCCAGCCAAAAATCAATCCACCCTCATGCTGATTCTCTCTGCTCTGCC
TGAGCCAGTGTGAGACTTGTGTTGACTGAGCAGCATCAAATGAACACTGTAACTGGGGCT
TTATAACAAAACGGATAGACAAAAAgcaccagccaagtgtcatcgctatgatgtgtatat
ctgatggctt
>NODE_512_length_403_cov_9.367246
ATCATGGTCACCGCTGCTCCAGGCATTTAATGCCAAGCTGCTGATTGTGGATCCCTCTGA
GGGGCGGGGCTTCAACTTTCACACTCTAGATTAAAAAAAAAAGCCAGTGCTTGATTTCCA
ATGCTCCGCCCCCCAGCGGCATGCATGGAGGGGTGTGTGCGTGTACGTGAGCATGTGTGA
TTGCTTTGTGAGACTGTGTTCTGTATTTGTGGGTATGATCACCAGAGTGTGCTAGAGACT
GTGTCCTCCTACTTGTCTTAACTGATCCTCGTCTTATGGTGTGAGCTTTCAGCCTAAGCA
GCTCTAGCCAGGTGCTGCATCTGTCTGCAAAGGAACCGTAATCAACGGAGGCAGCTGGAG
AGAATACACACACACAGACAGACACACGCACGCGCGCACACACACACACAGCCCACACCC
GAAACAAACACAAACGCAACGACAACAACAACAACAGGAAAAGAAAAGAAAAAAAATAAT
AAAACAAAACAAAACAGGATACGTAAAACAAAACGAATAGAAGAAAAgaaaagaacaaaa
ctggatg
>NODE_513_length_155_cov_1.600000
AAACATGTTTTGACTTCAAAGGACAATGTTTACAAACATGTTTTGACTTAGGACGCAATG
TTTACAAACATGTTTTGACTTTTGAAGACAATGTTTACAAACATGTTTTGACTTCAAAGG
ACAATGTTTACAAACATGTTTTGATTTCAAAGGACAATGTTTACAAACATGTTTTGACTT
CACAGTGTGTTCAAATATGATAAATATGAAGGCAAAAGCTGTTTCATGTGACATTGTGTC
AAGATACTGAGAGGAGACACTGTTTGGCCAAAGTGGACTTTTCAGCGCCTGAAACGCTG
>NODE_514_length_145_cov_1.924138
CAATGGGCAGTGCATAACGCAGCAAGGGTTTGGGTTAGGGTTAGGGTTTCGGCCTGGGTT
TGGGAAAACCGTTAGTGCTAGAGACATGAAACTTGTGTCTACCCCCCCATTTGCTGCCGC
CGCGATCGCACTGAGCCTACTCCCAAGTCTCTACGACATCAGGAAGTGGGAGAAACCTGT
GATTTTTTGCTGTATCTCGGGACGGGAAGGTCGTAGAGACTCGGGACCTAGACCGGCGTC
TTCAGCATAGCCAAATTAGGTGGGGCAGGTGGCATTTCCAGGTGTCTAg
>NODE_515_length_428_cov_11.362149
TCTTTTATCGTGTGTGTGTGTGTGTGTGTGCGTGTGTGCGTGTGTGTACGCGCCATGCCT
GTCGGGATGTGGCAGCCCTCTCAGCCATGTCAGGGACAGCTTCGTCGAGGGTGGCAGCCG
GGGAAAATGATGATGATGAAATTAAAATTCTGCGCCTGGCAGAAGGGGCTGCCGCGATTT
CACTGGCGGCTGTGCGCATCGATCTGTTCCAGCATTTGACTTTCAACCATGACAAAACTG
TGGGCAAATTAATTGTTCTCCAGGATATTAGGCATCAGAGTCCATTAATCCTCTCTGGAG
CGCCACGCCGCATGAATACTAATCGTCTTTCCAGGCAGCCGTCTCATCCCTTGCTCCCTT
CTCTCTTTCTCCTCTCTTTTTTTCTTCCTTATCCCTCTTCTTTTCTGACTCTTCTTTTGC
TCTTTACAAATATCCTCTGCTCTGTTGTTTCTTTACTTACTCTCTCTCCTTCTCTCTCTC
TCTCTCTCTCTCGTTGCTGTCTCAAATGTTTTTTTTCCAGTCTGTGTAGGTTTTATCTTC
CAGTCTCTGCCCCTAAAAAACTGACAACAAAg
>NODE_516_length_495_cov_11.408081
AAAACAAGCCGCAAAGGAAAAATGAAGTTTATATTTTGTTATGAAAACATGAGTGTTGTG
ATTACGCATTATCAGAATACGTATAAAACTAACGATAATGCCACTTAAATTGTACTAATT
AAACCATATTAGCATTTTACTCATGGGATCCATGGATTGTTTGTTTCCCTTCAGGGAAAA
ACAGAAATCTTAATTTCTCTGTTTTAGCACTTTTGTAGAGAGTTGTTCAGTGAGCAGCAT
AAGGCATGCTGGCAGGCAGACAGAGAGGGCAGTGGGTGGGGCGGGGGGTTGGCGTGGCTG
GTGGTCTGTTGGGCTGGCTGACATCTCTGTCTCCTCCTCTCTCCCGGCAGTTCATGGCAT
CAAGTGGACTTGCAGCAATGGGAACAGCAGCTCTGGCTTCTCAGTGGAGCAGCTAGTGCA
ACAGATTCTGGACAGCCACCAAACTAAGCCACCTCCCCGGACTCACAACTGCCTCTGCAC
AGGCACCCTGGGTAAGGGCTAGTGGGTGGTGAGGAGTTGAACCGAAAAGTTCAGTGAGAG
AAGCAAAGAAGGCCATAAAATTACTGTTTAGTGCATGGTAGATCAAACAAGGTGGTTGGA
GTCTTTTATTGGCAGGTGATTTACAGTGAAATGAAGGAa
>NODE_517_length_344_cov_1.529070
ATTAATTAAGAGCTTTAGGGATTAAAGGGGAGGAGATACAATTAGCCGGAGAGCCGCTTT
AAGACATCGTGGAGTTTAATCTGAGCAGCAGGAAACATCCAGCCGGTTAGCGTCTGCAAA
GGACACGCACGAGTTCACGTCAGGCGCTGGTAGTAGCTGAAAAGTCTGCAATGAATAGAG
TAAAAGAAAGAAAGAAACAAACAAAGGAAGAAAGAAAGAAAGAAACAAGTAAACAAAAGG
AAGAAAGAAAGAATCGGCAGCAGCAGAACCAAAAAGTACCTGAAAAAACAGTGGAATTCT
GTCACGTTTAACAGCGGTAAAAAACAGGAAAATAACAGCAAATATTTGTGAATAAACACa
ttacaaagaaagaaagaaagaaagaaagaaagaaagttgcagcaaggatgccagaaaaaa
aatctaaaaaatcagtggaattctgggaaaaaaaactggaaaataactgaaaatgtcttt
aaagtaat
>NODE_518_length_462_cov_6.541126
ATTGTTAATATTTGGTTTTTGGCACGTTTTACTTTAATATTTCAGCCCATAGGGTCGGTA
ACGGGCTGTTTCTTATTCTTATTGTTTTAGAAAAATCCCAAATTGCATTAATGTATTATT
CAACTAAGGATTTATCGTCAGTATTTGGTTCTGAGTGGTGACCTTACCTAAGGTTTGGGT
CTTTATGGCTCTGTTTTATGTTCCTGTTTCCATATAGTGCATTTTAAATGATTTGTTTTT
ATTTATAGTAGGAGTGCATCCACGGTAAGGACAGCAGCCCCTGCCTCCCTCCCTCCTTCC
TCAAAGATACAGCAGAAGTGACTGGCTTGTCGGGCTTGAAGAATTGTTTAATTTCAGGGC
CCCGGCGTTTCCTGAGGTGAGGTCCGCATTGGCTGCTAATAGAGATCTAATTGATGGGCC
GAGTCCCGTTTCCGTGCTCTCTCTCCCTTTATTGCGCCCCGGCGTCTGCTGTAAAATAGG
TCTGTAATCAGATTCCGCCTATTCCTCCTGGAGCAGGATGAGCGCTCAGGGCTGCCGAGA
GAAAGAGATGGGGCAAAAGAAAAAGAAAAAAGAAAGAAGAGAGAAAGAGAGGAGGGGGGG
GGGGAG
>NODE_519_length_489_cov_16.361963
GTGACTCGGTGTGATCAGGGCCTTAAAGGGTTAAAATCTGTGCTACTTGGAGTGTGTCCC
CCAGAAAAGGAATGAGGTCCCCGGGAATGTTTTACAGATAAAATAAAAAGAATCAGGAGA
ATGAGGGAAAGAAGAGAAGTTGAATATATATTTCATGTGATAAGAGAAAGATGAAGCGCG
AGAAAAAAGATTCCATTACAGCTGCGACAGTTACAAAACTGCTGCTGTGTAGAGTAGCCT
CTGTTGAAAAGATTGATGCAATAAGGACTGACCTTGGCTTGGAGCAGGAGTCGGTGATGT
ATGTATGAGCATCTCCCTGCTAAATGGACCCAGATTTGTAGCACTAATATACATGGAAGC
CCAGTACCAAACTCGCCACGGCTATAAATCAACAGCCACTTTGGGTGTCATTTCTGGTTT
ATATTCTACTATTGTTCTGTGCTTTTAATTCGTGTCACTGCCATCTGTTCATTTGATGCA
GTTTCATACTGTATGATTTGGCTGCAGAGATACTGTGCAGACAATCCCTGTTAGACCATC
AGAGTGGATTAACTGCACTGGTAAATTCCACTGAGGCTATCTCACAGCCGCATGTAAATA
GAATCTGAATCGAGTGAAAGGAAAAATAGAAAt
>NODE_520_length_669_cov_12.780269
TTGACCAACAGGCAGAAAACTACATCACAATTTCTGAAATAAAACGGACACTTTTATACG
AGCATATGGGCCGTTGAAAATCAGAAAACTGTGAATCCCTAGCTATGCATTACGCACCGC
TGTCTGTGAAATATGTATATTTATGAAAACAACTGGTAAAACTAGCGCAACAGTACAATG
CCGACGTCAAACAAAAGCTCGTCAGTAATGTTTTATACAAATCCACTGATATAATAATTA
TACTATCCCCAGTCCTTAGTGGAGGTTGATTGTTCTTGCTGTGAGCTAACACACTTAATT
GTAGTATGCAAATGAGAGCAATTACAAAGCTTTTAGGTGAAGAGATGACAGCTGAGGTTG
GTTCTATTGGGGGCCTCACCCAAACAGTTGTCATGGAAACCACATAGAGTAACGCAACTG
TCAAACGGATATAATCTCATGATATGTCCAGAAATTGCCTCCTCTCTACTTTGTGCTCGC
AAAACCGATCCATATGAAAGGGAGATTCTTTGATTACTGAACAAATTGTCAATTTGTGTT
TTGCAAAGGGAAAGAGGGCTCATTTGAGGAAAAAGAAATGTTGGAATGGATTCAATTTCC
AAACCAACACTTCATAAAAATGTAAAATATGCTCACGCACATAGTCCGAAATGCTTTGAG
CATTTTTTTGTAGTGTCAGTAATTAGTCACGTGTGGCTAAAAGGAATTTACGACAATTAT
TTTTATAGTAGTCATTCGGCACACACATCTTTTGtgctgtgaagtcggtggcttgaacaa
acatgccttcacttaacatctgttctaagtaag
>NODE_521_length_567_cov_5.388007
GAAAACATACACCTCTTTGAGCGGTTGTCCTTTTATTGTGAGATATGCGTGTTCGCCTGC
AACACACATTTCAAGTGTTGTTGGCATACTGCTCATCGTCCTGCGCCTGATTTGACATGG
CTTAAATAACTATCTTCCTGCCAGTGATTGGCATTCACACAAGAAGGGGTGAGTGGGACT
GGGGAGCAGATGGTGACATTCCACATGACCAAACTGATCAATCAGCATGCTGGGACGCAG
GTGCAGCACAGGCGGGCAGCACCACACCATCTATTTCACCATCTACGGGGCACAAACACA
TGGGCACCAATCGTGGCACCCTGAGGGTCTGCATGCTCCTCCGTCCCGCTGCGCCAAGGT
TGATGACATCAGAGTTTCCCATCCGCTCTTCCACAAGACGCCAAGAAAAAGGAGGGAAAA
AAAGCCCTGTATAAAATCTGCAATAACAGCCCGGCCTGGGAAAAGGTTGTGTAAGTGACG
TCAAAGCCAGGGACTCCCATGTTTCACCCTGATACTAAAACTGATAAGGAAGAAAGAGGA
CGAAAGCACCTTCACATTTCAGCCTGACCGGAGTTATTTTGGCTTCTGATAACAGTAttt
aagaggcaaaatgactaaaattacttccttaccgcgggcacattcctgatttttttcccc
ccctcctcttacagtgttacaggacggaaacacaaagacacctttgatgat
>NODE_522_length_727_cov_9.939477
TTCAACTGCACCTTCCTCAGCTAATGCAGAAGGGATTTAGCTAGAAATCGTGGGTGTAAA
TCAACTTAGTTGCTGTTGCATTAAAAATTCACACCACGTCGTTGCATGTAAATGTTAACT
GTGAGCTGTTGTCTGGGATGCTTCTCTTACACCTTCCTTTTTGGTTAAAATGGATGAGAT
GGATTCTGTGGGAAAGGCAGGGAGACAAAAGCGTGAAAGATGTGTGTATCCATTCACAGC
TCCAGAGGACCTTCATTACAGAGCAAGCAGGTCCTGTCAACGTCTTTTCATTACATGGTC
CCATATATCCACCCCTGGTGTCCAAACGGTCCGCTCTGTCGCCTGTCAAGAAAAGGCACT
CTCGGGGAAAGTCCTCCTATCTCCTCGATCCCCCTCACCACGCCTGATTCCAGACTGTGA
GGCGGGAGAGGCCAGGCAGAAAGGGAGGAATCGTGTTTGCCATCAACAGCTCAAGAGAGT
AGCATGGCAGCAAGATTGATGACACCCTCCCTGAAAGTAACAAAAGAACTCCTGTGCACG
AGGGCCCGCTTATGGGGCTTGATAGAGTTGTCATCCTCTTAATAAACAGCTCTGATATGT
CAGCAGCAGTGGCAGCAGGGACTACACCATGCTCACCCACCAAGCCATGGGCAGGACCAC
CTACTGGCATCACAGCACACGCAACCGTGGGTGATCTCCCCAGATGGAGGCCCCTGTAGG
CGTTAGCGGGGTGATTACTGGAGAAGAATAAATAAATGACAAAAACATCCCTGTTTCTTG
ATTTCATTGCTGTGAAAGAGAGGCTGGTAAATTATGCAATGATagccgtgagaagcatta
gaattcatcctggtttaagtgggttggtgag
>NODE_523_length_533_cov_10.731708
GTTGTACCTTGAATAGAAGACGCTGAGCTTTAACTACAAATAAGAGTTTATTTAATTTTG
AGCCAACAAAGAAATGCACAAAGCTTGCAGCACAACTAAAGTAAATAATAAAAACTTCTT
CCCTAAACTTCCTTTCAAGTTATCCTCACCACTTTTAAACTTTTAAAGTGCAATGATACC
CAAAAATATGATTTGCCATAAAGAGCATGAATATTTGTGATGTAGCCAGTGGTAAAAAAT
CCTTTTGGGGATTTCGATATCTAAAAGAGAGAGGTTTATACATTAGCGCTGTAGTTGCAA
AACACTGTTGATATTCAAATGATTATTGTGCAAAATCTGGGATAAGCTTCTGTGTGAGAG
CTCTTCTAAGTGCCTACAACTATTGCTAATTCCCCTCACCATTGTGGGCCGAACAAAGGC
CTTAATCCCATTTCACTTTTGCAGAAGGCTGGGGCTATTTTCCCTCTCATAAACCAACAA
CACTCCCCCAAGCCAGAGCTGAGAGGTTCTGAGAAAGGGGCCAGTGTGTGTATACTTCAA
GGCTTTTTTGTCCAACTTGGCTAGTGCTCTGCATAAACTTTTAAGTGGTCCCAGTAGGCC
TCAAACACCTTTTGGCAGAAAAAATAAGCTACCACAAACTGTAAAAAGGAAAccaaacac
tctcttaacctggacaa
>NODE_524_length_426_cov_16.983568
TTGACTTCATAAACACAACAGTAGTAAAAATAAACCTGTACCAGACTGTGTTATGCCTTG
CTGCAAGCATCTACGCTTTAAAAAAGTAAGGTTGAGTGTGCAAGAAATGTGAAATTCACA
GAGAAAAAAAAGTATTCCCAGCATGTTGCAGAATACCAATATCCTTAAGCAGGCGGGGTT
TTTGATGTATAGACTCCTGCCAGTGAATTGTACAGATGAGACACTTAAGGCAAGACAATA
GTGTTATAGATTGTGGCAAGAGTTAAATCAATAGACCTTCTGAGGAGTAACAAGACACCC
AGTAGCAAGTGCTACTGCTTCACACACATAGGAGGGGCTGGGAAACAAATGAGGACTGGC
AGACAGGGGCTAAGACCTCAGTGTCACTGACTAGCCATTAGATGTTAGTGTGTATGCAGC
TGTGTGTCTGCGTGTGTGCATCCTTGGTCTACTCTGAACATGTGTTATGGATGTGTGTAA
GTGTATGTGTGAATGTGTTTGTAAGGCATAAgcaagagcagctacctgtgttttggttgt
acttttatctctgcttcttggccctgtaat
>NODE_525_length_810_cov_6.354321
TTAAAGGTACAGAAGCATGTTCCAGGTTTAACAGAGTGTTAGAGGGAAGTAAGAGCATAC
ACACAAAAAATAACAAAAAAAACAGCCCCTCTATTCAGCCCCCACACATCTTGCTCCACT
GCTCCACTGGAGAAAAGGAGGAATAAAATAGAGTGACCCTGCCACTAGCAGCTCTCTTTT
CCCCCCACTGCTCTCTTCTTCCTCCCCCTTGCCGTGTGAAATCAAATTTCCATGTGGCTC
CCGTATCTGTTGCACAGCGAGGTGATTTATCAGGGATGCAAAGAGCATGCAGAAACAATC
TTTATTACATCCATTTCCTGCTTGTCAGCCGGGATCATGTTGGCTGTTCATTAAAGGCGC
GGCGCAGGTGAGGAGAATGCATCCCGATGCCTTGATAGATTGTCTGCTCCCCTGTGGTGA
CAGCAGCTGGATGGATTGAACAGCGGGGGGCGAGGAGGGAGGAAAAAAAAGCGCTGACTC
CGTCGCTCCCCTTGTCAGACACACTTTTACATGGCCGGCCAGTGTCATTTCTACCAAACA
GTACCACACACACGCACGCACACACACGCACACACGCACACACACGCACACAGGCTTCTG
ACAGTCTTTGGACTTAAGCCAGGAGCTCGCCTTAATGCATGAACGCAGACGCACCATGAG
CTTACAAGTATTTACAGACAATGATGAGAAGAAACCGAGACACACATTGTAAAGATGAGG
TTTATCTTATTACACAGTCTCCAACCTTCGGCTTTCAGTGTTGAAAACACCACCCAAGCA
CCACAACCTAAAGGATAAAGCACACAATTTTAACTACAACAGCTTTTGGCCAGTTGAAAA
AAAGCTGGCCAAAgttttgaaactacaactttcaaaactatcagcaggatagtgggacag
taagagctcactactttttaaagctatcgtaccatatatactaactttaataac
>NODE_529_length_487_cov_6.813142
CGCTCCCCGCCCCCACCCGGCTCTCGGGGGGCGCGGAGACGGCACTTTACAAGGACTGAT
GATGCTGCAAAGACCACAATAATGATAATTAACTTGCTGAATTTAGAAGATTATGCTGTT
AATTAGTTGCAAAATAAAGATAAGTAATATAGTAGCAGATGGTTGAATAACACCCATGAG
ATGGAGGGTTATTACACTGATGAGGTTTCCATGGCAGAGATGAAATATGAATCTGACTGG
CTTTTCCCTCTTTCTATGGGCCATTCCAAGAGAATAATATCTTGTTTCTGCCAGAAGAGC
TTCTGGAAGGGTATTACACGATAAACTAATTTGGTAGATAGATTGGCCTGGCAAAGGTAG
TTGTTAGAATAATGTGGTCCTCTGTTTTCTCATGTAAATGTATTCCCTCTCACTTTGTTA
TTGCTTCGAAAGGCTCATTCACTTTCACCTTGTTTGCTCAGTGTTTGATGCTAGAGGAAT
TGACCTGTGAATCACAGACACCAGTCTGTAGAGGAATAGTTTCTGTGAATGGGATGTGTT
TGTGTTCGATTGGTGGAAGTGTTCAAAAAGCTTTTTTTGATAGTTTacttcccattacct
gctgtggctttccagattacaaacaaataaa
>NODE_530_length_643_cov_9.660964
ATTAGGCCCCAGTTTTCCTCTCATTTACACTAAAGCTACCGCGCACAGAGAGACGGGTTC
TTGACAGTGTTTATGTGCTGTGAGATCGCCACGGAGCAGCTTGGTAAAGGGGTCAGCTCT
CTGCTCCGTAGGTTGCACATCACCCGACACGTTCTGGCTACATGCAGCCGGCTTGGAGCA
GGCTCCCCCTGTCCCTGTAGAGGTGTGCTGTAGTCTTAACAGCCCGGAGGTGATGGTTGT
GGATCCCCGGAGGAGAAGCTAACTGTCCCGTGAACCCCTGACTGCTCATTTCGGCCATCT
AGTCTGCAGGAGAAGGCAACAGAGACTGGCGTATGCTACAGATTTCCTCTGCTTATCCAG
CTCCCAGTTTTTCCACCGTATTTTCTCAGGCTGCTTGTCATTGCCTGGACTCGGATCCCG
GAATCTTCATGATTTGCGGACACCATGCTCGTTTTTTAGCCGGGAAACCCTCTTTTCGTC
CCGCATGTTTAGGACCAAACGATCGGGGCTCGTCCGGCGACTCTGGAGGAGCCGTGCGCC
CGTGGAGGGCGACGGGGAGGCGGATAGAGGGACGCATGGCTCCGGGGGCTGCTGCATGGG
CAAAGCGACAAAGGTGGCCAAGTCCAACGCAGGGTCCGAGGCTGAATTGAAGGCGTTGAC
CCACTCGATACTGAAAAAGATCAAAGAGAAACAATTAGAGGTGCTTTTGCAGGCGGTGGA
GTCCAAGGGGGGTGCCCGAAGCCCCTGCTTGCTCCTGCCCAGCAAAGTGGACGCCAAAGT
GGGTCAa
>NODE_531_length_498_cov_7.162651
TTGACTTTGTGTGATATCATTCGGTGAACACATTTTGTGGCAAAAGAGGCCTTTTCAGTG
CATGAAAAGCTGTTTCAGAGCATAAAAACAGCAATACTGCAGTTTATCTAAGAAAATGTT
TACAAACATGTTTTGACTTCACAATCGGTTGAAATATGATAAATATGAAGGTAAACGCCA
TTTCAAATTACTTTTTGTGAGGGAATTCAGTCGACAACTATCGACTGGCCTTTTCAGCAT
GCCAAACGTTGTTTCAGAGCATGAAATCAGTAATACTGCAGGTTGTCAAAGACAATGTTT
AAAAACGGAATGACTTCACTACAATTTGTTGACACAGGATAAATATGAGGGCAAACGCTG
TTTCAAATTATTTCATTTGAGGTAATTCAGTCTGCACACCATTTGGAAAAAGAGGCCGTT
TTAGCGCATGAAAAGCTGTTTCAGGGCATGAAAACAACAAAACTGGCGTTTTTCAGGGAC
ACTGTTTTCAAACATGTATTGACTTCACAATGTGTTCAAATACGATGAATATGACAGTAA
AAACGATTTCAGGTGACTTTTTGTGAGAGAATTCAGAAAAACTGGACTTTTCAGCATGCG
ATaagctgagcatgaaaacagcaatactgcagttttgcaaag
>NODE_532_length_145_cov_7.537931
ACAGCGTTTCATGCGCTGAAAAGTCCACTTTGGCCAAACGCTGTCTCCTCTCACTATCTT
GACACAATGTCACTTGAAACAGCTTTTGCCTTCATATTTATCATATTTGAACACACTGTG
AAGTCAAAACATGTTTGTAAACATCTTCTGTGACAATCTGCAGGAGTGCTGTTTTTATGC
TCTCAAACAGCGTTTCATGCGCTGAAAAGTCCACTTTGGCCAAACGCTGTCTCCTCTCAC
TATCTTGACACAATGTCACTTGAAACAGCTTTTGCCTTCATATTTATCA
>NODE_534_length_365_cov_3.663014
TCAAAAGCTTGGCAAGAAATGCAGTACTAACAACTTGAACAGCAGAATTTGACCAGAGCT
CGACATCCTTGTTATAGTTTTTTTCTGAACAACGCTATGGTGAGATTCATAGTCGGCAAA
ATATTAGCTTAGCCTGCTAGCTAATATCACACCGTGGTGTGCTGGTTCTGTGAAGCTGTG
TGTAAGTTATGCAGACTGTTATGTCTGATAAGAAAATTTCAAAGAAACAATTAGAGACAG
ACTGTGTGGATGTAGTAATGCATCTGGTGTTAAGTTCATGGTAAATGCTGTAGAGATGTG
TGTGTGTAATTGAGGACATGAAATACAAGCTAAGGTTACAGGGCTAGCTTAGCTATACAT
CTTAAAGTATTGAATTCGTATGTCATTTGAATTTATTATTTCATGAACAGAGAAAGAAAG
TACTATGCTGTACAGTAAGAAAGAGATGCACATTTTAATTTAGTAAAACAACTTGTGCAT
GCAGGGGCTTTTTTTTtctttttcttttt
>NODE_535_length_403_cov_7.322581
AAAAACTTCACTTCTGGCATTCCTCGGCCACCTTCCGAGGCGCAGACCGGCTTCCATGCC
GCAGACTGCAGCTCCTCTCCGGGAAACGCTTCTTTCGGGCGACGGAACGCGGCGTGGAAA
CCCAAACGCACCGAGGGGTTCGGCTCTCAGCGAGCCTCCCCTGAAGTCGGAGATGCACAC
ATGAGGTCTGTCTGCCTGGGTGGTCTCTCTACTTTAGTGAGCTGTTGCTAAGCAGCTAAT
AATAGTCGTGTTTGCTGAGTAATTTTTGCCCTTCTGGAACCAATCAGATGCGAGAAAGTC
CTGCGATCTGACAGCCCCAGAGGCGGGATCTCCAGTCTTTTTTTTCCTCCTTTCACCCCT
CCTCCTTCTCTGCCTCCAAATGGAGAGAGGTCTTTTTCTCCTCTTCTATTGAATCTCAGA
GTTGGCCGTGACGCGCGGCCCAGGGGAAGACCACATAGATCTCACCAGAATGCTACGACC
ATCGAGGTTTCTCACCCGACGACTCGTGTATGGGAATCACTCCGTGCGCCTCGCTTTTTG
AGAGAAa
>NODE_536_length_439_cov_2.642369
CATGTGATCTTTGACTTGTTCCCTTGCACTATATCCCTATCGTTATATATTTCCTTCACG
TGGTGTCATGCGTGAATCGCCCCATGACCACGAAACCCACCTACAACCACAACATCAACT
ACAACCAACACCACCCTCCTCCTCCCTCCTCATCTACCTGTGCCGCCCGACGCCATGGCT
GCGGCTGCCCCTGAAACCCCCCTGTCCCCTCCGGTCGTGTTGTGACCTGCTGATGGCGGT
TTGGGTGCGAAAACAGCGGAGCGACAGCCGGACGCGGGCACTGAGTGTGAGGGACGACGA
GGAAGGGCACCTGATCTGTCGGAGTGGGGACGTCCTGCAAGAGAGATGTACTCACTGCCA
CTACTCTATCGTAACCCTTCTCCATATGAGTATTAAAGCATAGAGCATTTACATGACATG
GGAGTGCCTGATGATGATGCCTTGCTAGAATGCTCTCCGCTCTAGCTGAAATAGCAGGGT
GGAATGCAAGAATGTTGAAGATTTTTAGAGGGACTTTAGAtaaattctggttttcgtttt
aggattttaagctgtggagcactttctatgtttcacaggttac
>NODE_537_length_473_cov_14.606766
CTTATAAATGCACCGAGCTTTGCAGTGATGATCAAAAGGCCAAAATAGCGTGTGATTGGA
AAGAAACCTAATTGCCTTTCAAACCTCTGTGGCACGTTCTATTTATTAATCTGAAAATGG
TTCCAAATCTTGGGGATAATGAAAATCTCTTTTATAAATATGTATGCAGTGAAGTCACAA
CATAATAGGGGCCTGGTGAAAAACAGGAGGCAGCAAGGCGGCTGAAGGATGAGGCGCAGG
CCCTGCAGAAAAGAATGTTCCCCCAGCAGAAATTGGTTTAATTAATAGGACATTTTACAT
AATGATTACAGTGTAATTGCACCGACTAGCAGAGTGTCATTAAATATATCCTTGCTCCTT
TACAACACCCTCCAGCTAAAAATAATGAGTTACATTGGAAATCACTATGCAACAGGTTCA
TAAATAACATTTAAGCCCATACAAGGCAAGTACTTATAAATAATAAATATTTGCCTTTTG
TAATTGAAGAAAAAATGACTGCCTCTTTTTTTCCGCCACTGCACGCTGCTTTGTCCTGTT
GTAGCCGTGCAAAGGAGATTTTTCCCATTTTTCCCCTCttgtaagtgctgaataatttat
ttgctggctaatagtca
>NODE_538_length_576_cov_5.906250
TTGAGTATCCCTAGAAGGATTAAACTTGTCCTTTTCTCTCACTGCTCTGATAAAAAAATC
CACTGGCCCTAAATGAATAAGTGTGTTTGTGTCCGGGTATGTAAGCGTGCTGTTTCTGTG
CAGGAGGTGCATCTGTAGCATTCGTACAAACTCTTGTGTGTGCATGTAGGCACAGATAGC
GTGAACTGGGTGTGTGTTATGTGTTTAGGTTTGGGGATTTTAGTACAGCAGAGGGAGGGG
AAAAAGAATTGTAAGAAGAACATCCCCGGTCTCACAGCGACTTCAAAAGCTCTCCTTCCC
CAGGATATTAAGCGACTGTGATGAAAAATTTAGCAAGCGTTAAATAAGCTGCTTTGAAGT
GATCTGTTTTGGCTCAGCAGTCTCCAAATTTCCGTAGCCCCTCTGCAATAGCCATCTTTA
CTATAGAGGGGGAATAAAGGAACAGTGTGTTAAGTGCAGCAGTTGTGGGAGACCTGGCTG
GCTGGCAGAGGACATGCCAACAGTAATTGGTGCAGCCAAAGACATGAAGGCACGACTGCT
GCAACTGTCCCCTTTTGTCGTTCTCTGGATCTTTTTCTCCCTGTTTCACCTCTCCCTCCC
TGCAGGGTCTTTTTGCTGAGCCCTGTGAGTCGCAGGCAGACAGATGTTCCTCATATGTTC
CCTCTGAAAAGAGATTTTTTTTTCTTGACTTGCGCGTGGGTGTAACACAAATGTAAcagc
>NODE_539_length_699_cov_9.585121
TATATGTTTTTAGACAGTAGGCGCATTCATAAAATATCATTAAGAGTTGTGTAGTATATG
TGCAGTAGCAGGCATTAAGTGACGCTAAAACACAATAACTTATTCTGCTACTTTCTATTT
ATTATCCAAACTTTTAATGATGTTCCCCACATGTATACTGTGCATTACACCACACAGTGA
GCTAATATTCCACTCAATGTACAGAAAAACACTCTCAACACTCCCAGTGTAATCATCTTG
TAAGTACAAGCTGATAACACGGACCACAGAGATCAGTCTCTGTTGGATAACCTACACGCT
CAAATAAGAAGTGGTAGAGCGCCAGCAGATAAACCACGAATCCGTTTCCTCCCTCTCTTC
CGGACTATAGTCCCCTGTAGCCGGTGACTTCCCTGTCTCCCCGAACTCTCTGCAGCACCG
ACTGGTGGTGCAGAAGCACTGCTGATTAGCATGCAGTAATGATGGTGAGCTGGGCTCCAT
TGTTCTAACACCTCCCCTCTCCTCCGCACCAATCTGTCACCATTCAGTGGGCTAGAGCTG
CCTCAAATGCTTCTCTCCACAAATGAGATGGATAATTAGTTGCCCCTCACGAATGCTGCA
CTCTTCTCACCCCTGATTGCTTTCACCTTCTTGCTCCTGGCAATTTTGACACCTTGTAAT
CAGCCTGCTACTTCTCCGTCTCAATCCATATCCCTCTCCTTTTTTTTTTGCCTCTCATAT
TTTTTTTTATAGCTCTTAAATCTTGTTCAAATCTACCAGCTCTAGTAGCAAATGTCCCAA
GGACAAAGATGGATCTTATACTCCACTGAAAAGGATGGCAATAAGTACGCCTTAGAGCTA
AAG
>NODE_540_length_421_cov_9.064133
TCCACGAAGCAGGTGTGTGATGATCAATTATTAAGGATCCCACTCTGGTTACTCTTAGTG
GGAGGTGGAATTAGGGATCTGGGGGTTTGTGATGGTGGGAGAACATCTTTCTGTGTTGGA
CCTGGATGGGGGAGAGACAGTGGAGAAGGGAGAGGGAATACTATTTACATAAAATTAACA
GTTCAAAAGAATGAGTTCACACACCAATCAAACTTGTTAATTGACTGTCAATGGTGTGTC
CCTGAATATACAACACAACTACATTATTCATCTTAGGCCTTGACAGCGAAGACAGTCCAA
TTTGCATGGGCGTTCTAAACGTGATCAACAACCACAAAGCCACATGCATTTTTAATAGGC
CAGAGATGGGATCCTTTAATATTCATAAGGGTCAAACAATTGCATATGACATTAAACTTT
CTATAACAAGGTAAGTATTTTTCAAATGCTAGCCTTAGCAGTCTAAATGGCCCACAGAGA
AAAGGGAGAATGTGCTGTCTTCCAGTAGTGAATCAATGCTACATGCTTATGTTGGTTTAT
GTCTGTTCATTTGATTCTTAATAAt
>NODE_541_length_499_cov_16.090179
CATCTTTATCAGCCTTGACGCACTCTCTCTCTCTCTCTCTCTCTGTCTCTCTCTCATCTC
TTTTGCTCTCTCCCTCTCTGTCTCTCAAGCAGCCGGTAACTGAATGCACAAATTACTCTC
CCCTCCACCTTTAACTCCCACTAAATCTTTCCCCTTTTCCACTTTGCTGAGCCGGGATAT
TTTATTCCTCCATCAAATATGCATCCCATTAATTAAGTTAAATTACTCCTGACTGCCAAA
TATCCCCTGCCCCGATGGGTGTCAACACAGAAATGCATGACTGTGAACCTGCAATGACAC
GGCCCCAACACTTAAACATGAGTTACAGCCTTTTCCAGCTCCATCCATGGGCAGATTACC
AGACACTTTGGGCTGCTGAAATTAAGCGCCGTTCGCTCCTTCCCCTCCACCCAGCTTTTT
AATAAGTGCACAATGGATGACACTCGCACTTCTGACAATGAGAGGACTGATATTTTAATT
ACACCCCTTTTTTCATCAGCCTTCCTCTTCATCTTTTAATTGCTGTTGTTAATCACTCAT
TAACTCCCCTCTCTTTATTTTTTTTCCCTCCTACAATATACCTATGACATGATTAGCTCT
ATAGAATGGTTTGTTCAGCAACATTTTTAAAATAACtcaacta
>NODE_542_length_325_cov_18.360001
CACTTGGAGAGGCTGGCAGTTACCCAGTCCTCCATGAGCACACGCCGTGGACTGGTTCTG
AACTGGTTCCCTCACTTGGGGCTAGCCTGGGACCAAACCCGCGTCACCTCTAATTAGGGG
AGGCGCCCAGGCACAGGCATAACGAGCTGATGAATAATTAGAATTGGAGGAAATTGTGCA
GCCAGGGTGGCAAATCTGGAGGGACAAGTGCTGAAAACAAGGCAAGCAGCATTAAGTCCA
CAGTCAGTCAAATCTGTGAACTTGGCCAGCGGCGTTAACACTAGGCCTGTGTGAAGAGGA
ATAAAGCTCCAGCACTGGTGGCCAGCCAAGGCCATAGTCAGACCCCCAGGGTCGATTAAA
GGAACAAATAAGATGTGGGTGATAAATGAATCCATAAATTGCCAGCGATGAATATTAATT
CCTTACAGCTCTGGCGCTGTGAGAATGCTAAACCACGTGCAAAAGCATg
>NODE_548_length_294_cov_5.836735
TATAACCTTGTTTGATTGCTGGAGCAGAGATGTAATTGATTGATCTGCTCACCCTGTCTG
GGGCTCGGCTTCTGAAGTAGCCTTGTGTGTGTGGGTGTGTGTATTGAAGTGGGGGGTCGG
TTGATTGTTGAGCGGAGCTCCAGATAAGCATACATGTACACACATACCTCGACTCACGAT
GCAGATCACACACACAGACATTTACTGACACACTTTTGTTATTGTGGAATATAGTGTGCA
GCTGCTACCAGAGGTGTACAAATGAGGGAGAATGTGGAGGGAGTTTGTTTTTTAAACTCT
TCCCGGCACATCTGCCCTGTGTACCTCTCTAAACAAACCTTACCAACCAATCAACAAGCC
ATTAAACCTCATTAAAATTCTCCAActccctctgaagggattgtttgtgatttcctaatt
ggtggttacataagttag
>NODE_549_length_734_cov_3.622616
GACTGTGTTTGCTCTTTGGAGCAATACACCTGCCCATCCCAGCCATTGGAGAGAGCCCAG
TGTTGGTAGCCCTCCATGGGGATCAAGGCGTCGTGCCGCGGTTCAGGGTGGGCACTGATA
CTGGGCACTACCGACACGTCCAGATATCCAGGAACAGCCTGATATGAGCTGGCGAAACTC
GGGTAGAAGGCAAACTCTTTCGCCCTGGTAGACAGTTCTTCCGTGGGCAGCGCTGTGCTG
GGCTCGGCATATTTCTCTGCGGGATGGTACGAGCAGGGCTTCTGCTGCAAGTTCACGTTG
TGCGAATGAGATAATCGACAGCCGTAATATGGGTTTCCAAAGGGATAACCGTAACTCAAA
GATGCGCTGGATGAAGTCTGAGGAGCGGGACACTGCCGGCCGGTGTCTGGAGAGGAAATA
TCCGAGTACACGGAGCCCTGGTGGGTCGCTATGGTGCCAGAATGTCGTCCCAGCGCGGGG
TGCGACATCAGGTCCCTGCAGTGGGTCGCAGGGCAATTACCGCTCAGTCCCTCCATTGTT
TGGCTTTTATTCTGGTTGTTTTCATTCGGGCTTTTTTCATAAACGTACATCAAGGTGTCC
GCCCAGCGTGGATGCAGAACCAGCGAAGTCGTCATATCACGGGCTGCCGATGCTTTTTAA
AAGTCGACTACTCCAAGACGGACACCTCATTTCCAACTACATTTTACACCACGCGCATGC
GCACACGAGGCCCCTGTGTGTCCACTTCATTAAGAATCTGGCACGTGATACGCTAACAAG
TCCTACGAGATTGGGCTTGCGAGCAGGGGCAGAGCAGCCCTTTAAAGACCCACTGCCTCA
CATGCCACCGTTTTTTCCTGCAGAACACCGAGTCAtat
>NODE_550_length_580_cov_13.113793
TAGGAGATGTATGCATGCAATCAAAATTTAAGTTGGTTTTAGCTCGATATTTTTGGAGTG
TTAATTGAATCTATTTATTCATTTATTTGTTTAGCTGTACGTATTTTGCTAAAAGCTGTT
TTTCATATCTGAATTAATATCTGCGTACTGAATTAATATCTGTTGGTTAATAAAGAAAAC
AACATATGTTTGGTGCACAGTGCTGCATCCAACAGATTTGGCTACAGTATACATGACTGG
GTGACTCCATGGTTGTATATATGAAATAGCTCCAGCTTTACGCTCCTCTCCATTCCACGG
CCTCCGGTGTATAAATTTAGTTGATGGTTTTCGTTTCTCTTTCTTAATTCATTGCAGTCG
GATTCCTCTTTGATGCAGTTCTGTTGTCCCCCAAACAATTGAAGTGGAGACAATGGAGGC
ATAATGATAGATCCGTGTACCCACCATCTGTAAGAGCAGCTGCTCCCTTGCATCTGTACA
ATATGCTGGAGCGGGGAGCCTCAGTAATCTGCATAATAAGGAGAGGGCTTATCTCAGTCT
AGTTAATAATCACAAGCAATCGATGCACTTCATTCCCTCACTCTTGACTGATGAAAAAAA
ACAGCAAAGTTTTGGTATGTTTGCCGTATCCTCAAGATAGACAGGGGTCACGGAGTAATG
CCAAGCTGTTGATTTTGCCTGCAGCTACAGATTTAGTCTGCACTCAATTTCATCTTTTCA
TGAA
>NODE_551_length_427_cov_13.266979
TTAACCTTTCAATTAAGGAAATGTGCGCAGCATGCGCATCTAAATGCGCTCCTATAGCTT
TGTGCGGTAATTACAACATTTGGATCGACCCGCTATTGATGACAACAGGTTGACTTGCCC
CGCAGAACGCACGAGAGTAATTGCTTAAAGGTAATTGTGGAGAAAAAAATAATGCGCTAC
TATTAAAGCCGAACAGAAAGAGCACATATGGCAGAAAAGAAGAGGTGCGTGTGTCAACTC
TGTGGGCCCACCGTGCATATAAAATTGTGTGACAATTGCCGTGGAAAACACTCCTGGTGG
AAGGCAATTTCACAAATAATTTTAGCAACAATTAGGGAGTGTGGAGGGGTGAAATGGCGA
TTTCACATGCAGATGTGCCGGTGGGAAGGATCTGGTACCCTGCCGAATAGCTATGACCCT
CACTCTCCCGCTTTGGTTTGCTTCACATGGGACAGAGAAGCACAAAGAGACCGCCTCACC
CTCCTGGGAAGGCGCAAAGAGCACTGGATTAAGTCAAGCATCAATCATGTGAAATCCAAA
CAACAGCACGTTGCTTTCATGGAAGAAGAAA
>NODE_552_length_448_cov_1.845982
ACAGTGAACTCTCGGCAATGTAACAGCATGTTCTAGTAAAGCAACCTATGGGCTGAGTGA
CCATTCAATCACAGGTGGTGGGTGTAAGACAATGTGACAGCCTGATATAGGTCACTGGGG
TTGTCCAATATAACAGCTGCGCCCCTCCTGTGCCCACGCTAAGTTCTCTTCAGCACCCTC
TTCTTTGGGTGGTTGAGAGCTGAAAGGAGCTCAGACAAATAGCTGGATACGCTCGCGGAT
GGTCTGCCGACAGATTGGGCAGGTCTTGAGTGCAGCGCTGCAGTCGATGCAGGAGGCATG
TCCACACTGGAAGACCAGCTTGATGTGGTTGTCGATGCAGATGGGGCAGGTGATTCGCTC
CTCCATCTGGCGGTAGCGAGACTGCAGCTGCTCCAGCAGGTTGTGCTGTTCTGAGTTCTC
AGTGCCAGGGCTGCAGTCCACCTCTGTTTGGTCTGTTAAGAGAGGTCAACAGTATAACTC
AGTTTtagtcaagttagtttcatgcaagctgtgcggtcttgtgcaacatgagaatgaaca
gctgtttcactgtactgataagatatgaaggttgtacactatagcagctgaa
>NODE_559_length_302_cov_1.354305
ATCACCTTTTCATCTCTGCACTTTTTCCTGCAAATACGCAGTTGCACGTAAAAAGTCATG
CAATTAAAATGTTACTTATGTAAAAGTATAGAAAGATTATCAATAACATATATTTAAAGT
GATCCCCCTGTGATCAGAAGAATGTATATTATTGGATTTGAATTATTGATGTTGTAGCTC
ATGAAGCTCTTAGACTGAATTTCCCCGCAGGGATCAATACAGTCTTCCTTTATTCTGCTG
AATTTGCAAAGTAATGACTAAAAGCTGTCAGAAAATGTGGTTAAAATACAATATTTAAGT
TTGAAATACAGCAGAAAATGAACATACTGAAAACATAAATCATGCAAATTATAATGTTAC
TTAAGTAAAAATATAGAAAGATACTCAGCTacttggctgcatattgtattattattgtat
tattaatgtaaatttgcaaactaatt
>NODE_560_length_367_cov_13.204360
GTCACTTCAAATTCTGCTCTCTGTCCGCTTTAATAACCCAGACTATGAGATAAAGCATAT
TTTTTTTAAAGTGCCACTTTATTACAAAAGTATAAACTTGACTGACATTTCATGAATAGT
AATCTTGATATAAAACATTACAATCTTTTGCACTTAGCACTTAATTACACGCTTTTGAGT
ACAAGACCCTGTAGTCTGAATAGCAAACACACAACATTAGCTGCCACATTTAACTTAGCA
GGGCTTTCCAAGAACACACCGTAGCTTCATGGCTTCAAAAAACAAGAAACAGAATACACT
GAAATTTTTACATTGCAGCTTGTTTGCAGTTTTGTGTCACAAGATAAGTCATTCCAAAAC
ACAATTGAACATAATAGAAAAAGATAGATTTTCTTGACACTGATGATATATTTATTATTT
CTTTCTCTTTTGTCATGTACATACACGTTGCATCAACATACAGTATAAtcacattgtttg
ctggggacatttggtcaaatgagatcgtcgc
>NODE_561_length_663_cov_6.193062
GTTTGCAGCTTGAATGGTTTTAGCCGCATGCATGAGTAAATTAAAACAATTCAGTGCAAT
TGCACACAATTTCGCACGCCGATTCTTAGGCCCAGTGTGATTAACTTTCATGGTGGGATG
TAAAAATATGCAATCTCATCCTTTATCGGACATAAACAGTTGCAGCCAACCAGCAGGGGG
CCTTTGTTCTTTGCAGTAGCCACCTATTTTTGTAGAAAATCAACCATCCACATTACGGCC
TAACCTAGCCCTTTGTGTGGGGGATAGAGGTTGAACGGTGGTGAGCAGGGCGACTGGAGG
AGGGAGGGCTGGGAGCGAATTCTTGTCCAAACATTCTGCACGCGGATTTGTATTCATTGC
ACCCCTGCTGCTATTGATATCATTACGCAGGGTGCTCATGCTGTGAGGAAGGGGGCTGGG
ACTGGCAACGGGGAGGTCATGGAGCCGAAGGCCCTAACGAGAAGTGACACTGGCTCCAGG
TCGGCCAAGCATCCACCGGATTTCAATGGGAGCCGCACTTTCCCAGTCAGCGCATTAGAT
CAAAGATCATTACCTGCTAATCAAAACACATGAACATAAGGGCTTCCCTTCTTCCACTCT
TCTTTTGCTTCTCTTTAGCTGAGCTGAGGCTTAGGAGGAGATGCACCGGGAGATGAAGGA
GGAGACGGCACCAGCTACTGAACTGGATAGACCTCCATTGCCCCATGAACATTGGAAGAC
ACCAACTCCTTTACTTTCTGGACTCATTCCAGAAATCTTCCTGCAGCCTTCACCAGCTAT
TAACCAACTTTACAAGAAATAtgctat
>NODE_562_length_426_cov_12.572770
ATTACATTTAAATGATATACAACAGTAACTGAACAAGGCGGAAGACTATAAAAAAAAAAG
AAACCTATTGAAATATATAACAATCCTACAACAGCATGCAGTTTCACCACACTATCTTTC
AGTATACTATTTCTTACCCAGCACTCATTACATGATAAGTTGCTACAAGGAGGCACCGTG
ACAAAGAGCCCATACACTGGATTGAGGCTGAAATGAAGCCGGATGGAGTTGGGGTGGAGG
TGTGTACAAAGGGGGTGAGTGGGCTCTGAATACAGCTGGAGAGGTGAGAGGGACCTACTT
GCAGCGTGGTTTGTTAAGAGCTGTTAATGTGCACATCCCCTCATTCTGACAGAAGTAATC
GCAGGGGTTGGCCAGCTCATCACAACGTTGGTTCTTGAACCCTGACGTGCAGCTGCAAAA
CATTGTGTTGGGAGTGATAAAAGGGCCCAGAGAATGTTGAACTGTTGGCTGCTTGATGAA
TGGAGACTGACACACTAAACCCTTTCAGCAGCTTCAGTTATAAGATGGAGCAAGTCAGTG
TTGTGTCTGCATCAAGCAAATTAGCAAAAa
>NODE_564_length_531_cov_12.785311
CTCATTTTGCAGTACACACGACTTGAATTGTTCTTGCCCTTAACATTTTGCTTTCCTGTA
TGACCTCATTTCAATTTGTGACCCCGGCACTGTAGACTGCAACTGTAATGACCGGTGTTG
CCAGTGAAGATGGTGCCTTTTTGCTGCCTGCTCTTACTGCAGGCTCTATGTGTGATTGCC
GTGCGGCTGGATTCACAAGGAAGGGCATAAACTTGGACTGGAAGACAATGCATTAAGACT
GCTGGTCCCTATGCCTTAGATTTGGCACAGGTTAGGTAGAGGCATGAAATGCATATTGTT
TGTGTTCATTTGAATAAGGACAAATGTCAGATTTCCATGGCTCCAGGCAGCCTGCATGTT
AGATGATCAACTCTTTTGGGCCCCTGGATGTGGGGTCATCAGTAGCGCTTCCAGGTCACT
GTCACTGCATGCCGGTTTGGGGCCATAATTGACCTTTTGACAGAGCACAGGGAGACAGCC
TTTCTCTGAGGGCAGGAATAATCACTTTAGATTTACTTGTGGCTGTGCTCATGTTAGCTA
ATTAAAATGTTTGTTTTAAGAAAAATTCAATTGGTGATCTAAGAAAACATATTTTCGAGG
TTTTATTGGATGTTTAAATTGTTGTGGTGTAAAAAATATAATTGATAAAATAAGAAAATG
AAAGAAAAAAataaa
>NODE_565_length_328_cov_9.094512
GACAGCACGCATCTCCACTTGTCAAAGAAAACTTTTATCAATACCAAGAGCACTTGAAGT
TTGTTTGCATTTTGTTTTCCAGCACTCTTAACAACTTCAGAAGTCAGATCACAGGAGTAT
CTGATCAAAGCGCTTCGTGGTTAGTTCTGGAAACACAGGAGTGCTACGCCACGCTTTGAT
ACTCCACATCAATATTTCAATTCAACAATCACTTGACATGCACCCATACTCCCAGAGACG
AAAGACGAAAGGGGAGAGAGGGAGAGAGAGAGAGAGAGAGATCCAGGGAAGATGGAGGGG
GTTTGTGAAGTACATATACAGTAAAAGAAATGGATTGAAGAAATCACTACCTTGTTCACC
TTTGCAGCGATGTTGTATAAATTGAACTGAGATGCTCCTTACATCACTAATGAGCTCAAA
TCAGGATTGTTGGAGTCAggaagttttagcagcttatctttcgtctggaaac
>NODE_571_length_307_cov_12.612378
AACCAAAAACAAAAAAAAGAAAAAAAAAAAGAAAAGAAAGAAAAAAGGGGATGGGAGAGG
GAAGGGGGGGACACAAGAAAAAAAAAGGCACGGGCGCCCAGTCAGTCTTCACAACAAGGG
TAAAGAGAAGAAAGAAAATAGTCACCTGGCATTCTCTGTTTCTCCAGCTCATGCTGTGAG
GGTTTTCTACGTGGGGACTCATTGGTGGTGGTAAGAGAGTTGCCTGTGACAATGTGCCAA
TCAGAATCCCCGAATGAGGCTGGCAATACATGATTGGTTGGTTGAATGATATCAACAGGC
TGGTATCTAAAGACAAGAGAGAACCAAGAGTCATCCCAGCAGAAAACACACACACTCTTG
CCCTCTATTAGAAAGTCAATGCACAACTGGCAAATTTGTTACATATTTTGGAGACACCAT
CATCGCTGGAGACACTTTTTTTTTTTTTTAA
>NODE_572_length_421_cov_20.470308
ATAAATATCCGAAAAATATAAAGAAACAAGAAAATGTCCCTTCACATTATCACTATACAT
AATATCATTATATGTGTAAATGTATCCAATTTAGATGTGTTTTACATCAAAAAATTGACA
TATTTTTATTGATTTTACTGCAATTTCTGTGCATTTGAGCCAAATTGTTATGTGTACAAA
AGCTATATTGTGTATTTTATTAAATTAATATATAGTTGTGTTGCAATATACATGGGCTTA
TATTGTATTTGGCAAAAGTTGCCTTAGTAGCTGTCGAACTCTGTGAGTTTGCTTTAGTTT
GGGTTTTTTTGTTGGTGTTTTTTTTCATCTCTATTCTGCATCTTTGCAGGCTGGCTTCAG
TGCTTTTGAGATGTCGCCTCTTTTTACCCTGAGATCCAGCTGGATCAAATACAATAACTG
TTGAAAGCTTAATGAGCCAGCTGATCTAGAATACAATTCAAACCAACGACAAAAAGCAAC
AACCACAAGATAACAGTTTGAATATTTTTACTGAGCAGATTTTTACAGGGCAGCTATTTT
CTTTAACAATAACTAgtatgcgtag
>NODE_573_length_348_cov_2.893678
AGTATCTCCGCTTCGCTTGAGAAGAAGAAGAAGAAGAAGAAGAAAAAAATCCACCGTGGT
CCTTTTTTTCAGTTTGAAATATAAATAAACAGGCGAAAAAAGTTCAAGTTTTTTTTTTTG
CTTTTCATGAAATACGTCTCCGGCGTGTCTCGCATCCGCGACCTCGCCGACTAGTGTGCG
TTGCTCTTCTCTCCTTTGTGTTAATTTCACTCAAATCGAGTTTAATCCGATCGATCCCTC
GGCTGGTCGCGCTCCCGAGTCCTCCCCTCCAGACACTCGCTCACCTTCCTCGGCCAGGGG
GGGCGCGCTCCCGAGGACCTCTCATACAGATAAACAGGCGGCGTGCGCGGTCACTGACCC
CGCCGTGCCCGTGTGACGCTCTCTGAGAGTTCTCATTTGGGGATGGGAAAAaaggcacac
acacacacacacgcacacagacacacacacacgcacacagacacacgagggcgtcagttg
gagtgtggtgaa
>NODE_575_length_422_cov_9.957346
TTTATCACATTTGACCACATTGTGAACTCAAAACATGTTTGGAAACATTGTCTTTGAAAC
ACTGCAGTATTGCTGTCATCATGCTCTGAAACAGCGTTTGGCATGCTGAAAAGGTCAATT
TTACCAAATGGTGTGTCCACAGAATTTCCTGACAGATGTTCACTTGAAACAGCATTTGCC
TTCATATTTATCACATTTGACCACATTGTGAACTCAAAACCTGGTTGGAAACATTGTCTT
TAAAAAACTGCAGTATTGCTGTTTTCATGCTCTGAAACAGCTTTTCATGNNNNNNNNNNC
TGACCACATTGTGAACTCAAAACATGTTTGGAAACATTGTCTTTAAAAAACTGCAGTATT
GCTGTTTTCATGCTCTGAAACAGCTTTTCATGCCCTGAAAAGGCCTCTTTTGCCACANNN
NNNNNNNCTGGTTGGAAACATTGTCTTTAAAAAACTGCAGTATTGCTGTTTTCATGCTCT
GAAACAGCTTTTCATGCCCTGAAAAGGCCTCTTTTGCCACATAGTGGTTGACTGAATTAT
ATCACACAAAGTCACTTGAAACAACA
>NODE_576_length_511_cov_6.547945
TTTACGAGTCTTGTTTTGCTTTTCAGGAAAAGGGGGAGATCAGAGGGGGAGGGTGGCTGG
TGAAGGAGAATGCAGCAATCACATTTTTAAGCATGCACAAGCGGGCCGTTCCCGGTTCCT
AGGCTGGTGTGTGTCCCCCCCCATCCGACGCCAGCAGCCGTATGGGGAAAGCAGCGGCAG
ACACAGATGGCATGGACACTTCCACAAGGTCTGCCGCTCTGCCCTGCCCGCTCTGCCGCC
GGAGCCCGTTCGCCGCCGTCTCTCTCTTCCAGCTCGCTCCGCCGCCCAGCAGCACTGCAG
CACAGCACAGGCTGACGGCATGAGGCTTGATCCAGTGCATTTCTCCATGCTGGTCATCGG
GGTCTCCTTCGCCTGTTACGCCCCGAGTCTCAACTCCCTCCAGGACCAGGCGTACCGATC
CGCCGTGGTCATCGAGGGCGAGGTGCGCTCCTCCCCGGAGAACGTCTCCTCCCGGGAGCC
CTACAGTGTGAATGTCAAAGTGCTGGATGTGTGGCCCGTCAACAGCGGCGGCCTCGAGAG
GGAGCAGCTCGTGACCGTCGGGGACTTCGGCTCCGAGGCCCCGTGCATCACCGTGGAGAA
GGACCacagatatatctttttcatggaccccaccgccgagcctttggtattcaag
>NODE_577_length_672_cov_12.383928
ATAAATTACATTTTTTCACATTAGGGGTTTCTTTTTGTGATGTTTTAGTCACGTTATAAC
GCATTCCACAATACAGTTTTTCTGGTGTGGTTTAACTTTTAAGTAATTGTTGAGTGCTGG
GCCGTGCAAAACCATATTAACTGGGAGGTTGAGAGCGTTTGGTGGTTCTCCAGTGGAGGG
GTCCCCCTCCCCTTCCCCCTCCTGCCTGTGGTTTGGGAAGGCTGCCTGTGTTCCCCCTGG
CCGCCTGACAGAACTCCCCTTGGTCAAACTGTACCTTGTCTTCTTATTCCACCTGCCAAT
AGAAACGCTTTCAGTCAACGATCCCCCGGATGTTCTGGACAGGCAGAAATGCCTAACTGC
CTTGGCTTCTCTACGCCACGCTAAGTGGTTCCAGGTTTGGACCTTGTCTTTATTTGTCTC
TAAAACAGAAGTAGTTTTCAGTTTGGTTTTATGCTGTTTGTTCTTTTGTCTTTTATTTGG
GCGTTCCATGTGTTTTTTCTTTATTTACTCTTTCGAAGTGTACCTTCTGTAGTAATACTT
GACGACTTGGATGTTTGTTTCTTAGGAAACCTTTGTCATTACACTGTTGTAGAGTTGCTT
TGCTCACTTAACAGGTTCTATCGCAGTATCATTTTTAAAAAAACAGTTTGCTGCTTTTTA
GTCCCTGAGTTCATTAGTTTTCTCACTTTGCTCAACAGTTGCCTAACTCAAATCCGTAAA
ATATCTGGGACTAATACATCATGTGTCCAGGTGCAATATTTCTATAATGTCAGTGTTGCT
GTGAGTGAgttgttgttattttcatatctatgcaag
>NODE_580_length_698_cov_5.641834
CTGACTATAGATATAGTACAGTGATATCATGTGGTTTTGAGTGCCAAAATATTTCCTTTT
AGATGGAAGAGCAACAATTTCTACCAGCATTGATACTAATTTTAAGTCAAGCAGCATTCC
CAAATAGTCTGATCTGCACAAGGGTATTGCATTCGTGAAGGATGGGCCTAACTGTATCAG
AGCGTCTGTATCTGTGTGGGGCGAAGTCTTGAGGGCTGGATAATGTAATATCCCCTTCCC
TCCTCCCCCTCCCCCTGCACGTTACCCCACGGTGTGTGTGCCCAAGGCAGTGGGCGCCCT
GGCTCCTGTGACTAGTGGGTTTGCTCCCTTCAGCAGCACCACTCATCTCCCTCTTTAATG
TCATTTAGCTGCAGGGTGGCCAGCGCCTCACTCGCCCATTAATCCCATTCCAAATGCCAT
AACATTTCCCAAAAAGCCCCTGCTTCTTAAAGCCGATAATTAGAATGTCTATTTAAAGTT
CACCGCTCTCCCTTGCCGTTATCAATTAAAAGCCGTTTAAAGGAGATCGGTGGCAATAGT
CAACAAATTAAATCTCTTCCTCGCTCTTTGACGTTAAGTCTAGAATGCATAATAGGGGTC
AAAAAAGGCCCCCTGAATAGAGAGCAAAATTTTAAATTTCCAAACTGTTCTGCTGAGGAG
AGGAGCTGCTGTAAGTCACTGCTGCTGACTGCAGAAACAGTATTTAGTGAGATTTTTGGA
ATGGCTGTAGCATTATCTGATATCATTTGATAAAAGGAAAAATCTGATCCAGAAAAGAGG
CCAAGTGAGGTTATGATTAgcattatcaaagcttgggcgaaaggacagggagtccaacta
ac
>NODE_581_length_501_cov_7.023952
TATGACCTGCCGCGTGCGCACACACACAAACACACACACACACACACGCACACACACACA
GACACAGCAGGAGAAAGAGGCGTTAGCTCATCCCCCAGATTAAAATAACATGATTAAATA
TGGAAAGAGAACAGAGGTCTGAGGGGCTCCTGCGGGACTTCATTAGGGCAAATTGCCAAA
GAATGAAACATGAGTTAGCCAAGAGAGACTGCGGGCTAGGCCAATACCGCCGGGACCCCG
GAGCAGCAGCCGCTGTTATACTGCTGCAGCTTCACAGTCAATGTGTGAAGCGGACACACA
CTATCACACACACGCACAACTACCAGGAGACCCCCTGCTCACTGACACACACAGTGTCAC
AATTGACCGGCCAAAAGCGGGTGAGCTTGGCGGCTGAAAACCACCGCAGAAAGAAAAAGA
GGGCCCCACCCCTCTGAATCCACCCAAAGATCAAGCCTGGACATCAGAAAAAGCTCACAA
CAAAAAGTCTGTGTGTGTTTGTGTTCATGTGCCTCCCTCCTTGCATGTTTGTTTTAACTG
CATTCATTTTTCATATCGGCCAGTAAAAAGAAAAAagaaaaaagaaatgatcttttttta
ttgtctctatgcaatctctcatacacccagtcccacaatagttag
>NODE_582_length_342_cov_13.347953
GTAATTGCACAGTCCTTTGCTGAATTGTTCTGTGGATGCAAATTTAAATCCCTCCTATTA
TTTTAATAATCTGCCTTTTACTGCTTGTGCTCGGATCATTTGTTTGCAAACCAGGTTATT
TGGAGAGGGAGGCTCGGGGGTAATTTCATGCTTTGGAGCATTTATATCTATAACTTAATG
AGGAGAGGGCCTGTTGTTTCCTGGTAATACACTGCTAGAGGGGAGCAAACTTTTTATTCT
CCGTTTAGGGTACTGTTAGAGGGCAATAACGTGGGATTACTCTGATGGAATTAAGGAGCA
AACTGAGGAGAGACCTAATGCAGCTTCTGGTGATGGACCAAACTTAATACTGATGTTTTA
TTTAGGGTTTTTTAGGTTCATGGGATGTACCATAGGAGATGGGCTATCCCATTTGCCCAT
CACAATAAGCTTACACAGATTTcttcagatttaagcatcctgctgccccgcatgcagcct
gctaag
>NODE_583_length_457_cov_1.892779
CTCACCTTCCTCTTGACGAACTGGAAAGCCGAACACTTCTTAAAGGAGAAGGCTGTCTTC
TCCCCCCCTCCTCCCCCGCCTCCCCCTCCTCCTCCGGTCACCAGCTTCATGGCCGACGGC
GGCGCTCCGGTCGCTTCTGTAGATCCCAGGATGACGGAGAGACTGGAACTCAGCTGAGGT
CTGAGGAGGAGCTGCAGCCGGGACACCAAACGCAGGAGATGCTGCTGAGTTGTGAGGAGG
CAGGAGGAGGCAGGAGGAGTCAGGAGGCAGGATGCAGGATGCAGGAGGCAGGGGAGGCAG
GAGGTGGGAGGAGGTGGGAGGAGGCGATGAAACAGGATTACTGGAGCATCGGAGAGTCAC
AGATGGAAGAAAGAGGAGGACAGCAGCTCCTGTTGCTGTTTACAGTGAATGAAGTTTGTG
TTTGCATCCATACAGCTGCTCCTTTAAGATGCTGGTTCTGCTGCTGGTTCTGCTGCTGGT
TCTGCTGCTGGTTCTGGTTCTGCTGATGCACTGCAGCCCGTCTGATCCTCTGTAGCAGCG
GTTACAGGTGTCTCTCCTctgaactaaagccagattgccagagagaggaggcagagcaga
g
>NODE_586_length_704_cov_12.409091
CTTTGACTTCACTCTGTCTAATTGCTTCTGAAAAATCCTTTTATTTCCTCAGACCAGCCG
CTCTATAGAGAATCTGTTCAGTACAACTGATGGACAAACAGAGGAGAAGAATCATGTTGT
CAGATGAACACTTGAGTGAAAACTTTTGCAAGTTAATATATATGATATTCCATTTCTGTC
TCAGGACAGACTTTCCCCCTCTCATCTAAGTGTATCCAGCGCAGGTTTAATGCATATTTC
AGCAAGCCCAAGCAGGGTGCCTTAGAATTACCACTTTACTTGTGGGCCCTGAGGCCTTGG
AGCCGACTTTGACATCAAGAGAATATGTTTGGGAAAAGGAATGTGCGGCAAGCTTTCACC
TCCAGGTATTTATCTTCTAAGGTGGGGTGGACTAGCGAAGGAGGTGGTGGGGTGGCGGGT
GCAGCCAGGCTATGTCATGGCAGGTCGAGAAGAAACAGACATGAACCTGTCTTAGTGCTG
ATCCGTGTCCCTGCAGACTACTATGGTGCAGAGGTTGAGTGTGATGGAGCTCCTATGGCC
ACTTTTCTAGGCAAGTTCAGCAGCTTCTGTCAGCAAAACATCCCAAATTGCTGCTCACAG
AAGCAAAATCTCTTAAGATAACCGGCATGCTGTTTGCAAACGCAGAGACAATGCAGGCTC
ATTGAGTGCAATCCAAAAGGAACCACGTTATTTGACTTGGGATGAGTTGCTATGAAACAC
AAAATACATCTACAGTCTTTCAAGTACAAAAAAAGTTCAGTGTTACATCAAGACAGCCAA
ACTGAAAGGTGACTGCATGTGCAActtctgcagtcaaagactgtttgtcttgcttgcatt
gctctcat
>NODE_587_length_614_cov_8.674267
ATTAAACAAGTACCTCATTAGCCAACGCTTCAGTGCTCCCTGGAGGTGGCCACTGAGCCA
GGCTTTTTAATGAGCTGGGAACTTAAACGCTGCCAAAGTTTACCCCGGCCTTGCCTTTCT
CTGTTAGGCCACTGGGAAGAGCCATGCCCTCCCCCTTTGCCCCTGGTCTCCTCCACCCCC
ATCTCACCCCGGCCCTCCTCTTCCATTGAGGGCTGCTCATGCAGAGGAGAGAGAGGCACC
ACGCTGATTCCCTGCCTTTCAGCTCCGGAGAGGGGGATAATGCTGTTTTTGTACCACGCA
TCCAGAGGAATTATGTGCGCTAATTTGATTAGGGGAAGATTTGATTAACTGGAAAATGAG
GGCTTTGCTTAGACTTTCACACGCTTAATTTATCCCTTGCAAAGCAGACGCAACATTGTG
TCATGAAACTCAGAAGGCATATGAGAAGCCCATTCACCAGCTAGATGGCCCTTTCAGACT
CAACAATATCTAGGACTGCCACGGTTCAAATTGGGATAATCAGTTTAGAGCTTTTTGCCT
GGCCTCAGAATACAAATTGCATTTGGCATTAACAGTGAAAAGGTTCAAAGGATAATGAGA
TTAATGTAGCAGGgaattgagctaaggcagaaaatttccagaagaaaatgcaaaactagt
ggcattgttgcacaaggtggatgtgaagaattttttcctcctctatgatttatgtttgtg
tgattcctactgtggttgctgctaggagattatgataa
>NODE_595_length_487_cov_3.540041
ATAATTCACCAGCAGATGTAGTAGAGTCATAGAAAAGCAACAGACCCAACATTCATAATG
TGTATGCTCTTGAGTCTTCATAATTGAATTATAAATTGAAAGTGGTGTGTTCAAAATAAT
AGCAGTGTGGAGTTGAGTACCATCATTCATTCTGTGAAGAAACAGGTGTCAATCAGGTGT
CCCTTATTTAAGGATGAAGCCAGCACATGTTGTGCATGCATTTGTCTGTGAAAACCTGAG
AAAAATGGGTCCTTCCTGACATTGTTGAGAAGAACAGCGTGCTTTGATTAAAACCTTGAT
TGGAGAGGGGAAAACGTATAAAAAAGTCCAGAAAACGACAGGCTGCTCGGCTAAAATGAT
CTCCAATGCTTTAAAATGGACAGCAAAAGCAGAGAGACGTGGAAGGAAACGGAAGAGTAC
CATTGGAATGGATTAAAGAATAGCCAGAATGGCAAAGACTCAGCCAATGATCAGCTCCAG
GGTGATCAAAGACGGTCTGAAGTTCGCTGTGAGTACTGTGACATTTACAAGACGCCTGTG
TGAAGCTTATATATCGACAAGAAGCAGGCAAAAAATGGAGATACTGCTATTTTTTGAACA
GCCCAATATTCATTTGTCTTCATTTTTTGTA
>NODE_596_length_294_cov_3.391156
CCTAACCCTAACCCTAATTCCGGACCTTACGGCTAGGGTTGGCCCATACTACGGGACCCA
AAAAAGTGTCACTACAAACCTATACCAATCAACTCAGAGCGGTCTGAAACGCGCTCTCAA
GCGCCTTCTGCGGGAACTTATCTTGGCTTCAGCGCTTCCACACTGGCTGCGATATGCACG
TCCCATTGTCAGTGAATGGGAGAACGTTTTGGCCAATATCTCCGGAACCAGACGTGCTAG
ACACCTGGAAATGCCACCTGCCCTACCTAATTTGGCTATGCTGAAGACGCCGGTCTCAGT
CCCGAGTCTCTACGACCTTCCCTTCCCGAGATAGAGCAAAAAATCACAGGTTACTCCCAC
TTCCTGTTGTCGCAGAGACTCGTGAGTAGGCTCAGTGCGATCGCGGCGGCAGCAAATGGG
GGGGTAGAcacaagtaag
>NODE_597_length_349_cov_10.859599
TAGTTTCGTGCAGCATCCAGGGATAGAGATTAGCATGGAGCCATCAGCAGCGCTGCAGTC
CCTCCCTACCCTGCTTCTGCTGTCAGACCGCCTCCTCCCTGCTTGTCAGGAGCTCCGACG
AGGAGCTGTAAAAACCTTTTCCCCTCTCCTTAACAACTGCAAAACAACACGCACACACCC
CGGCTGAGGTGCCTGCTTTTCTGAGGCCTCTGACAGGACGTGCTGCAGGCACAAATTGTA
ATTCATAAAGGTTAAGGGGGTCAATGCCTTTTATTACCAGTCTGAGTGCATCCAGCTTGA
TGGGGCGGGCATGCAAATGGAATGTCTCAGAGTGTTCTATGCAAGAACTCAGACAGCGAG
TGCGTGCGTGCCTCTGAATGGGAGGAAGTAAAAGGTGGGTAAAGGGTGGTGGGGGGGTGT
GAGATCGGCTGCTCTCTCCACCTTCCACAGCCATGTAGGACCACACAGCCGCTGCCCGGT
TAATTAGACAGAG
>NODE_598_length_387_cov_3.108527
GTCACTATGAAGCTCTCTGTGATGATGCTGTTTTCTCTGTCCTGCCCACAGATATTCGCT
CCCTCCCTGATGTGGCAATGACTGGAAACTGTACAACCGAGTGCAGCGAATTGGGCCACT
CAGACGCCTGCTGGATGCCCGGGCATCCTTCCCCTGTACGCAAGACCAGGAACCCCCCGA
AACTCTCCACCTTCGTGCCTTACCAGGAGAGAGGGAGCCTGGGACGCCTGGCAAACGGGA
GCGCCAGGCTGGGTGGCGAGGAGCACCGGTCGCGCCTTCCACCCTCCCGCAGTGCCTATT
CCAGCAGTGTTCATGATGCCAATCAGGACTGCCCCTTAGAGGAGATGCCCCTGAGCGTAG
CCTCTGAGTTTCCACCCACCTCCCCTTCTGCCCACACTCCAAAAAGAGAAATTTACCTGT
GAGGAACATATTCATCTGATCGGTTACACACATGAAGAAAAGAtaacacccagttcagaa
ggagaaacaggctgtccacatgctaaagccaatgcccgttttgtaggtaac
>NODE_599_length_684_cov_6.362573
TTTTTATATTCAAATCAAGATGAAAAGTTCATTAAAGAGAATAAATATTTCATTAGATGC
TAAATAAAACAAAGGGAATTTTTGGCTTCTCTCAGCATAAAATTCCTTTGAAAGATTAAT
TAATACATGTAAATTATGCAAATTATGCCCATGCAAATATTTTATGAAGACAATTAAGGG
ATCCATTAATTACAGTCTTTTTTGCTTCAGTGACATTCATTCATTTAATTTTAATTTCAC
TTTAACTGTTTTGATGTTTAATCTTGCAACAAAGAACTTTATCTCTGTGCACAGGGTCGT
GTAAACTTGCCGAACACATCGAGTGGGGAAGCGGCAGGGAACCGGAGGAGATACTGGGGG
AAGATATTCGCATGTGCACCGTTGCCAGGCAGTACTGGCGAGGTACAGTCCCAGTAGCTT
GCCTGCCTGTGAAAAGAGCCACGTTCCCTCTTGGACCCGATTCAAAACACTGTAAAAGCA
ATTAATAAACACAGACTGTGTTAATATCGCAGAATTAGAGAAGTGTGACAAAAGACAAAT
AGAAATAATTAGTTCTCTAAAATTATGCCCTCATTATTTTTTTTCCCTCTCCCTCTCTTT
CTCTCTCTCCATTCGCCTGCCTGACTTTGGAGTTGAGAATATACCCACACATTTCTCTCG
GCTTTCATGCGAGTGATAGGCTTGTTTTTTCCCCTTCTGCTTGTGTAATTTATCAACATC
ATTTTTTGCCATTTGAggttaattatacagcgaggctcgcagagtagagtagaggagaca
tgggtggcagacaaatgcttctctaattgaacaaaacacaaagtgcag
>NODE_600_length_399_cov_3.526316
CTTACATACAAACTCCTCCTCATTAGTTTTTGTCACTTGCTTGGGTGCCAGGCACAGGAA
TAAATCAGACCACTATCAGCTGCTGCCTTGATAAGCTGCCTTATCTCATTAGGTTCCACA
TCAAAGTTAATCAGAGATGGGAATAGTAATTGGCCGACTAGACAATGCCACAGATCATGG
GGCTTTTGTAGTGTATGTCATCTCCAAAACATCAGCAGACTGGGGCTGGAAGATAGGGTG
CATCTGCTGGAGAGAGGAGGAAAGAGGAGTGTGTGTTGAGGGGGGGTGGTGTTGGTGGGA
GTGAGAGCTGGGAGTGAGTGTGCATGATGAGGAGCAGGGGGTGAGAGAGCCTGAGAGAGA
GAGAGCGGGAGAGAGAGAGAGAGAGAGGGGATGAGAGGGGAAAGGAGTAATGGCAGAGGC
ATAACAAGCAAGCTGCTCAGAATTAATGAGCTTACTCAATAAGAAAAGAATAACCAATCA
GTGTGTGTTGGGCAAATATAATTTGGGAATAATTGCTTGATTGCTTTTCTATAGTAGGCT
GAt
>NODE_602_length_629_cov_8.744039
GTTCCCTCAAGTGGTCCTTCGTAAAGCCTCTTAAGTGCTGCGTTGCTGTCAAAATATGTG
CAAATCACCAGTAAACTGGGTAGACAGCAATGAGAAAAATCAAGTCTATCTGGAATAGGA
AAGAAGAAAAAAATAATAAAGAAAAAAAATGGCGGGAATAAAAGTTATTTTCCCGACTAT
TCCAGAGGGTTCTCATGCTGTAAAAATGGAAGTGAGTGCAGGATACATCAGGAAAGTATC
AATGTCTACCTCCACACACAAAAGGGCCCCATCCTGCTATGACCTCTCCTACCATCCTCC
CCCTCCCCTACTGTGTCATTTACCCACAGTTTCTAAATGCTTCCTCCAGCCAGAGTGGAA
TCTGCTCAGAGGTGCCTGGGCTTTGTGGCGGAAACATAATTAAAGTGGTGAAAGATGTAA
AAGGTGAAGAATGGGGATGACATCAGGCCAATTTCACACTTGGCACTCGAATGGCTAGGT
CCAAGCCAGGACTCTTGCCTCGCAACACAGATCAAAGCCCACTGTCACCGCACCAGTGCA
GGAAAAAAAAGAGGCAAAAGGACACCTAACTATGCTAATCCCCAGGACGAATATATTTTA
ATCTTGTTAGAATACAAGTTAATGCCGTGGCTCAGTGGCTGAACTTTTTTGGCAAGAATG
AGAGGTGGACAGAACTACTTTTACCTTTTCTACATGAGGTGCCTCTGTCTGGCACCGGAT
AAACAGTCAGAGTCTGAACAAACTTTCTTTTGGTCAAACTCGGTGTGTATTAt
>NODE_604_length_360_cov_1.336111
ATGACTCAAAACAACAACAACAACAACAACAACAACAACAACAACAACAACAACATAGCA
CTGCGACACTGAAGGAAAGGCTGAACCAAGCACAGAGTGTGGGCTCTTCGGTACACCGCA
GTTAGACGGTTTCTTACTACAAACATGAGTTCAGTTTGTAAATGCTGCCGTTCCCGGGTT
TCCGACTCACCTCCGGCTCGACCGGTCGGACGTAGTTGGAGGGAAAAACTCCCGTCTGGT
CCCCGATGCATCCTCGCCACCACTCCCCCTCCCTCTCCGTCACCATGACGACGTCTCCCT
CCACAAACGTCAGGTCTCCCGCCTCCGGGCTCTCATAGGTGTACAAGGCCACGTACTCTG
GTGGGGAGACGTCAGCTTTAGCACGACAAGTGCTAAAGTTTTAACTCACTGTTAGACGAA
GACAGGTTCAGCTCTCACCTTCCAGCTGAACATAGTCCGGcgcgtcgaaagcgtcgactc
tgtaaaacgacaaatcaaagtgag
>NODE_607_length_145_cov_1.786207
CAAAAAATCACAGGTTTCTCCCACTTCCTGATGTCGTAGAGACTCGGGAGTAGGCTCAGT
GCGATCGCGGCGGCAGCAAATGGGGGGGTAGACACAAGTTTCATGTCTCTAGCACTAACG
GTTTTCCCAAACCCAGGCCGAAACTCTAACCCTAACCCAAACCCTTGCTGCAATATGCAC
TGCCCATTGTCAGTGAATGGGAGAACATTTGGGCCAATATCTCCGGAACCAGACGTGCTA
GACACCTGGAAATGCCACCTGCCCCACCTAATTTGGCTATGCTGAAGAC
>NODE_608_length_316_cov_4.750000
CTCCGGCTGCTGTCACTCACGCCACCACAGTGATGGAGGTGTGGTGGCGGAGGAGGCGGT
GGCGCTGGTTGCTGGGGATGTGTGATGTGTTGTGACAGCGGGAGCCAGGGCTGGCGGGCG
GTCACCATGCGGCACCATATTGCCAGGCTCCCCGGGGATGAAGGATCAGCATGCCAGCCT
TGCCAAGAAGTGCTAATAGGCGCAACACGTCTTGCTTTCACACATTAAGGCAAGCGAAGG
GTGACAGATCAGAGCTGTGATACTGCCGCCTGTAAGGGGGGAGAAAGGGGAAGGAAAAAA
AAGGGGCCATGGCGCTCGTTTGCCATGCAGTGCAGGCTAATGATGAAAAAAGTCTCAGAG
TCGAACAATATGCCCACCAATCACTGAGCTGATGCCTGACACCAGTGAGATGGAGGTATG
TCTGTCTGCACCGAGCCACTGCAGCCTTCACCACTgatgc
>NODE_609_length_332_cov_1.457831
TTTACAGTACAGCCTCCACTAGTGGTGCAAGCTTCCATTCATCTGCTGCATAATTTACAA
ACTCATTTTTGGAGCGGCACCAACACCCAGAGTCTGTTGAAACTGAAAACTAAATGCTGG
TAAAACGAGAAAATAAGGGAAAATAATTAAAGATAAACACAACTCTTCTGAGTAGAAAGA
CATAAACGAGAGACGAGCTGGAAAAGGGAAAGTAAGAATTGTGCTGTTTTGTATTTAAGG
AGAACGAGCGAAGATGAACGATAGAAGTTTGCGTCCGTGAAGACGGCGAGAAAATGAGGC
TGAAAGAGGGAAAAATGAGACGGTCTTTGCACCGAAAGAGAAATGAGATGGAAGCCGGCA
TCCATCAGCGAAAGAAGGAGAAAAATGAGCTCGACGGAGGGGACAAAAAAAATGAAAAAA
ATAACGGGAAGGAAGAGCGATGATcgagtcgaaggaggagaagaacaagaaaaggg
>NODE_610_length_309_cov_8.796117
TTTACCTTTCAGTTTGGATGATATTGAATACATTAGCCGATTGAACCTCATAAGAAACAC
AGGCGAGTGACAAGGCCCAATCGTCTTTGCGACTACCATGGTAACTGAGATTACAGGCTA
ACAAAGAGCAGACAGGGGGAAAAAATATTTAAAACCCGAATAGTGATACATAAATTAATT
AAAGGACAAAAAAACAAGTGGAGAATTAAAGTTGGAACATCTGTCAGCGACTTAGCTTCC
CAACGTAATACCAGTGTTAGAACATTTATACCCTTGAAGTTAATGATCCCCTCTTTAATT
GACAGTCAAGGAAAACTGGCTGCGGCAGCATCCTGCCGAGACACCGATAAGAGCCCCCCT
TCCCCCCGCCCAAAAATAAAATAAAAAAAAAAACAGTTTAAAGAACCTTGGCACTAATCC
CTATTGTcatcccagcgcagcagaaggacttac
>NODE_611_length_462_cov_8.196970
CTAACTATGCTATAGTTAAAATATACATCATATGGATCATATAACATTTATAACTGCCCT
TGCTTAACAGACTCAAAGGAGTGGCCCTCCTTCTGCAAAGGACATACTGCTGGACATGAC
TGGAATAGGGGAAGCTCTGTATATGGCATATAGGTTATATCCCATAAGACCAGAAACAAA
CATGTTTATTCCAGTCATCTCTTTGGTTAGTCCATTTGCTTTTAGCCCACATCTGTATGG
CAATCATCTCCACCAAAACACTGAGCCATTATAATCCCATCCCTCCTGCTCACACACACA
GAGTCCCCCAGCCTTAAGGAAGGCCCGACTTACTCTGATAGGATGTACGGATCCTTTTCT
TTGAATCTGAATAAAAGTTAGACAGGCCACGCATGCAAAACTCTGTCAGGCAGGCCCGCA
TGCCCACACCAGCAGCCACAGAGTCACCAAAAGGTGGAGGAAGGAGGAGGAGAAGAGGGA
GGAATTTGTGGTAAATGTAACGGAGGGGAAGGAATAAAGAGTGAGAAGTGTAGGTGAGGA
TTGAGGGCAAGGAGAGATGAGAGAGACAGAGAGGTGGGAATGAGAGAGAGAGATGGCGAT
GTAAGa
>NODE_616_length_312_cov_1.003205
CTTACCCGCCAACAGAATGATGGAAAGGAACACAATGACTCCGGCAAAGACCAGACCTCC
AACACGCAGTGTGTGGTAGTCTAAAAATCCACATTACCACACCATCAGTGACACCTATGA
AATGTGTTACTGCGCTCCTTATTTCTCCCTCATTTTTACCCCATCTTCTGCTGTCGCTTT
CATTCACACCCTTTCACCCCTTCCCTCCATTTCTTCCTCTTGCACACTCTCACTCACTTT
TTTCTTGCCTCCTGCTATTCCTCCTATTTTTTCTCCTACCTCTACACCCACTTTATTTGC
acatctaaattctacgtgtcctggcagaaactgactttatcctgtgcatgttttctgcat
tctttctttttagagcactggatgaagttaaatatttacactgttctgtctgagcagata
cacttttaaagatgtagttacttaccatatacaaag
>NODE_619_length_482_cov_1.128631
TTTACCATCTTTAGTTGTAGTTTGCAGTGATGGTTTACACATTATTGCAATAAAGGAGTA
ATGAGAGATACTGCTGCGTACTGAGTATAGATGAGGAGACAACACAAGAAGTAGCAAGAG
CGAGGAGTATGGTCAGTAATGTCTCTGTAATAGGGTCAGAAGCTGAAGTCCATTATGAAA
CCCCCTTGAGGCTCTATTTATAGTGACCCGAGGAGGGAGGGAGGTAGGAAAAGGATATAG
AGAGCAAGTGAGGTAGTGAAAAAAAGAGAAGAGTTTGAGATGAGGAGGCGAAGGAGGGAG
GAGAGAGGAAGACGGAGAGAAGGAGGTTGGAAGGGGCTTGGTGGGTGGAAAGATGCCAGA
GAGCAAAGTAGGGAGATGAAGTGTTGGGAAAGAGTGAAGATGGGTAAAGGCGGGAAATGG
GCATTGAGGATGAGTGCAGGAAGTGTGGAAATATGCCAGGAAGAAAAAGGGAGAAGGATG
GAGGGATGACTGAGAAGGAGGGGAgaaacccagcaggggaggaggagagattggcagtgc
acgagagggaaaccaagttgtgcggtcggaaggaatgagggtggtaagagagtggaggga
taaggagggaagagagagatggtgag
>NODE_620_length_145_cov_2.765517
ATGTTTGTAAACATTGTCCTTTAAAGTCAAAACATATTTGTAAACATTGTCGTTGAAACT
CTGCAGCAGTGCTGCTCTAATGCTCTCAAACAGCGTTTCAGGCGCTGAAAAGTCCACTTT
GGCCAAACAGTGTCTCCTCTCAGTGTCTTGACACAATGTCACATGAAACAGCTTTTGCCT
TCATATTTATCATATTTGAACACACTGTGAAGTCAAAACATGTTTGTAAACATTTTCTGT
GACAATCTGCAGGAGTGCTGTTTTTATGCTCTCAAACAGCGTTTCGGGC
>NODE_623_length_327_cov_1.529052
AAATGGATAAAATGGGGGAAAAAAAGAAAGTAGGAAATGAAAAAAGGGGAAAGGGGGCAA
CATCCAGCATGACTACGAAACAACGTCCTAGGGTAGGAGGAAGAGAGAGATGGTAGGAGA
GAGCAAGAGGAGGAGAGAAAAGAGAAAGGGGGGGAGTCGGGAGTAAGGAGAGATCAAGAT
GCTACAATGTATTGTCTTTACCTTTTTGGTCCACTTCTACTCAAGCATAGGAAAAAAAAG
AGGGAGAGAAAGAAAGAAAAGTCAGAGGGTGAAAGAAGGGGAGTGAAGAGAAGCAAGAAA
GCAAAAGCAAGAGCGGAAAGGAAGAGGAAAAGCAGGCAAGAAAGAAAGAAAGAAAGTAAG
TAAGTAAGAAAGAAAGAAAGAAAGAAAGAAAGAAAGAAAGAAAAAGAATTGCACAGATAA
AGACTTTGGAACTCATTCTCACCACAAACATTATTGTTCAGGAAGAAGAAg
>NODE_624_length_395_cov_4.134177
GTTAGGGTTAGGATTAGGATGAGGGTTAGGGTTAGGATTAGGGCTAAGGTTAAGGTTAGG
GTTAAGGTTAGAGTTAGAATTAGGGTTAGGGTTAGGTTAGGTCCAGGTTCCAAGTCCAAT
TTCGATTTGGGTTTTGATGTGGAGAAATCGTGGAACCTTAATTTCAGGAACACATCATCA
GTAGTGGACCCCAGGATCACAGAGTGTTTCGGCCATTTATCACTATACACTCTCCCCTGA
GGAAGGCCCTCCCGAGGTTGATCAGATCTCGGGATGTGTTCCCATAGCCAATTGTGTTTT
AGTTCTGCGTTTATTCCTTTTGATTTTCCTGTTTTGGTTTATCTTCTTTGGTTGTTTTCT
TCTTTTTGTTTCATCCTGTTCTTTACCGTTTCTTTAGACAGTTTTTGTCTTTTTTGGTAG
GGGTGAAAATACCTTTAAAGTCCATTTTAGAGAGGATGCTCATTTCTGTTGTTGTTTTTT
TGTTCCGTCCTGGTGTttaccgtttctttgtaatgtttttttctttttggtagggtaaa
>NODE_625_length_548_cov_4.344891
TGTGACTTTGTGTGATATAATTCAGTGAACCACTATGTGGCAAAAGAGGCCTTTTCAGGG
CATGAAAAGCTGTTTCAGAGCATGAAAACAGCAAGACTGCAGTTTTTTAAAGACAATGTT
TCCAACCATGTTTTCATGTTATAATGTGTTCACATATGATACATATGAAGTCAAAAGTTG
TTTCAAGTGACTTTGTGTGATATAATTCAATGAACACACTATGTGGCAAAATTGGCCTTT
TCAGCATGGTAAACGCTGTTTCAGAGCATGAAAACAGCAATACTGGTGCTTTTAAAAACA
ATGTTTCCAAACATGTTTTGAGTTCACAATGTGGTCAGATGTGATAAATATGAAGGCAAA
TGTTGTTTCAAGTGACTTTGTGTGATATAATTCAGTCAACCACTGTGTGACAAAAGAGGC
CTTTTTCAGGGCATGAAAAGCTGTTTCAGAGCGTGAAAACAGCAATACTGCAGTTTTTTA
AAGACAATGTTTCCAACCAGGTTTTGAGTTCACAATGTGGTCAAATGTGATAAATATGAA
GGCAAATACTGTTTCAAGTGAACATCTGTCAGGAAATTCTGTGGACACACCATTTGGTAA
AATTGACCTTTTCAGCATGCCAAACGCTGTTTCAGAGCATGAAAACAGCAATATTGCAGT
TTTTCAAAGACAATGTTTCCAACCACGTTTTC
>NODE_627_length_297_cov_1.619529
GGATGCCAGATTCCCAATTGCATGTGATTCACCTCTTGACGATTCCCTCCATTTTCAATC
TGTATGATAAAGAGCCCTAGAGTAAGCACAGTGAATGAGGGATTCTGGCAAGAGATAAAG
GACACCCAGAGTAGAAAACAGCACGGAAGAAAAGCAGCCAAACTCCTCCAGACAACCAGC
TTGGAAACTGAGGGAATTTTCATCCACCCAGCAAATATTGATTTTTGTCTTTGCTGCTCT
TTCCATCAATGCTTTAAACTAACACACCATCCCCGACCACCACCACCACCACCTCTCCGT
GCCCTCTGCTGGCACAGGGCCCGCTGTGTCCTGGGTGGTTTCATAAAAGTAGCACAGCGA
AGTCATGATGTGGTTCACTCACTCTTAACTACAATCTCTGGTGACATTGACATTCTACTG
TACCATCTCATCTCTTCAAAa
>NODE_628_length_332_cov_3.515060
CTTTTCAGCCTCCCCAATAATTCTTCTAGCCTTCTCTGCATGCGAAGCTAGCGCCGGCCT
AGCATTACTAGTCGCTACTGCCCGCACTCATGGCACTGATCGGCTACAGAACCTCAACCT
TCTACAATGCTAAAAATCCTCATCCCAACCATTATGCTCATCCCAGTCACATGAATCACC
CCCGCTAAACAACTATGAGCTACAACCCTCGCCTATAGCCTAATCATTGCACTGGCCAGC
CTAATCTGATTTAACATCACAGCAGAGACGGGCTGATCATTTATTAATCAGTACATGGCA
ACAGACCCACTATCAACCCCTCTCCTAGTCCTCACCTGCTGACTTCTCCCCCTAATAATT
CTCGCAAGCCAAAACCACACCTCCTCCGAACCCGTAAACCGTCAACGAATATATATTACA
CTACTAACATCCCTGCAAATTTTCCTAATTCTAGCCTTTAGTGCAACCGAAGTAAt
>NODE_629_length_397_cov_2.516373
GTTATCAATCTCCACGCTGCTCATTGGGCTCGATTACTGTATGTCCTGCTGATCTCTGAT
GTGCTGAAGTTCACACACAGCGTTTCTTTTCCTGTCTTTTCTGTCCATGTCATCAGCTGC
GATTGTCTCCAGCGAGCAGAACCCCGTCATCATCATCGCAGTGGTGGCCGTGGCGGGGAC
CATCATCCTGGTGTTCATGGTGTTCGGCTTCATCATCGGGAGAAGGTACGCTCTCGCGGG
CCCCATTGACTCTCCGCTCCTGTGAGTCTGCGCTTGTCAATTAGCCTTTCTGTCACTCAC
AGGCCTCCACGTCTGTGGAGGTGTCACACGCGCACACACGTGCACCCATCATCTCGTGGC
ATGCTGTGCTAATGGGTTGTGATGCATCATTTTCTCCACATCAAGCCCCACCAACTTTTT
TTTTTAAAGCTATTTCTGCAGAGCCATAATGAGACAAGTACTCCAGCGTGAGAAAGCTTT
GGCTCTGCACTCCttgtgttatcagcgtgtacgatcctgagtgcaggacaagcatggttt
t
>NODE_630_length_374_cov_2.451872
TTCAGTGTTCTGTGTTCTGTGTCTTTGCTCATTGTGATGTCACAGTGGTGACGCGTTCTG
TATTCCATGTCGTCGCTCATTGTGATGTCACAGTGGTGGCGTGTTCCGTGTTCCGTGTCG
TCGCTCAATGTGATGTCAAATTGGTGGCGATAAAAATACTGGATGGAGGACCTGGGTCTG
GTTCCGAAAATCACAGTCAGCAAGCTGTTACTCTGCAACCAACTTCACAAGATAAGTCAC
ATGTTTGAATAGAACAACCTATGCAGGAACGCTGTATTTTCAGTGTATTCCCTTAAATGA
TGAGATTTTCCTCTGTGTCTGTCTCTCCTTCAATGGCAAGTCTGGGATGATGTCAACATT
GTCAACTGTGACAACATCACCAGTGACATCACACAACCTACTGTGATATAGAACTCATTG
CATCCCAGAGGTTGTTTTGGACAACATGCCACACCAGCTGTCCCCCGTTCTTTTGTTTGA
GAATGAGGACAAAATGActtctctctttatccgacact
>NODE_631_length_561_cov_14.486631
GTCACTCGAGTCATAAGTCAGTGTTTGAGGCTAATCACAGCTAACTCCTCCAAACCTTGC
CAGCCCTCACCGCAAGCCTCATACCACCTCGTCTCATTCCCACATTCCTACAGCCGTCTT
TCCTCACCACTCCCACATCCACCCTCCACAGCCCCATCCAAGCCCACCCTCACCTTCTCA
ATCCACTCTTGGATCATTTCAATTTGCATCCCAACTGGCCCCGGGATTCCCTAGCCCTGT
TAAAAGGCAGGCTATTTGTTGTGCTCTGCGGTTAATGCCGCGCAGAGCTTTAAATACCCA
TATCAAATCTTGGAGGCTCAACAGATTCAGTTTTGCAAACCTGTATCGAACAGAGGTTCA
ATCCGTCAGCTTAGAAGTGTACACTCCTTAAGTTGTGTGATAAGGTAAAACCAATCACTG
GATTAGGCTCTCTCTGTCAGTGATGGTGTATTTTCAGTGCACAGTGTTGCTTTGCTGAAA
CAGGATAAGCTGATGGAGTAACATTATGGTGCTTGAGATTTCTTTTTCAATAGGAATATA
CTATTAATGGATTCCGAAGCCAGTGTGTGATGCTGCTCTTGCAGTTGTGGATAATGCATT
AGCATTAGCTGTGAAAAGCAGTTGGTGCCGGATACCATGAGCAATCATCTCTCAAAACCA
CAAATTtgattgtttttatcatgcaaatccagcctactacccgat
>NODE_632_length_174_cov_3.879310
ATTAGGTGGGGCAGGTGGCATTTCCAGGTGTCTAGCACGTCTGGTTCCGGAGATATTGGC
CAAAATGTTCTCCCATTCACTGACAATGGGCAGTGCATAACGCAGCATGGGTTTGGGTTA
GGGTTAGGGTTTCGGCCTGGGTTTTGGATAACCGTTAGGGCTAGAGACATGAAACTTGTT
TCTACCCCCCCATTTGCTGCCGCCGCGATCGCACTGAGCCTACTCCCGAGTCTCTACGAC
ATCAGGAAGTGGGAGAAACCTGTGATTTTTTGCTGTATCTCGGGACGGGAAGGTCGTAGA
GACTCGGGACCTAGACCG
>NODE_633_length_327_cov_8.091743
ATGAGGACTTCAAACATGCACCAGAGCAAGATGGGAGCAAATTCACTTTTTTTTTTTCCA
GTTCATCAAAGCCTCCACCGGCTAATCCCTTTCTTATATAAATAGCTCTTTTGGTGGAGA
GGGTAGCTGCCGCATAGAGCTCTAACCCTTCTGTCCCTGAAGCTACAGCCAGGATAAGCT
GTGTGTTGGATTGGCACATCGGGCTGCCTGGGGCCTGCTGCTGTGCTGGCCGCCAGTACA
GATGGAGGGCAGGGCTGGGCAATGCCAGCTTGTCAGTCGGATTAAAACGACTCATTTATT
CACTGAAGTATCGTGCAAAGCGACCGGGCCAAAGCGGGGTGAGGCAAAAGGGGGAGAGGA
GGGTCGAGCGGCAGCGAGATGGGGGCAGCCTGGATATGAGAAAGGGTCCTCTGCTCTCTG
GCCCCTCAgtccccccgccctcctcatcccactctcctgccttttttttcg
>NODE_634_length_379_cov_2.026385
ATCTCTTTACGTTCTGATCATTCTTTGCACACGCACACATTTTTAAAAAAGGACTGTAAT
TTTGGGCTCTCAGTGCTTGTTCCTCGCCTGTGATGGTGGTGTCCTTTCTGCACTGGCAAG
ATCAGAGTGCTTCTGTGCAATTCTAATCAGTGCAGTGGAGGGAGAGAAGGGAAGAGGTAG
GTTAAGGAGGGACCGTGTGAGTGAGCGTGTGTGCATGTGTATGAGGAAGAAAAGGGGACA
AGATAGGAGGGAAAAGGGGGTAGAGAGGCAGACGATGAAGAGGGAGAAGGAGTGTTTGCA
TTTTTCTGTGTGTTTGAGAGGCAAAGGAGCGAGACAGAGTGAGGGAGAGTGCGAGCCAGG
GAGGGAGAGAGAGAGAGCAGCAGAGGGAGGGGAATTGATATAGTGGGAGAGAGAGGGAGA
GGTGGTTACGTGGAGCAGCACCCCACTTCATCAGGCAGCATACGGCAGCCCTGCAGTGCG
ATCACACAGTGTGGGAATGGGGCTATGAGATCGAGAGCGAAAg
>NODE_635_length_445_cov_2.478652
ATGACTATGTGCAAACTAGCACTGAGTAAGAGGTGCTGGGAGGGCCCCTGTTGTGAGGGG
TAGAGAGAGTGGGAACAGAGTGAGGCAGGCAGGAAGGAAGCAGCTTTTGTTGGATTTACC
TGTGATCACATCCTTGCAGTGCGCTCCACAGACCCTCTTCTTCTCCGTCTGAGGGTCTGC
CCTCTTCAGTAGGTGCACCACTTCAGTGTAATTGGCTATGGCAGCCCCATACCTGGCAGC
AGTGAGGGCGATGGCGAGGTTCAGTCGAGCATCGTTGTGTTGTCCTGCAGCGGGGGGACA
GGACCAGAGCAGGGGGATGTGAGTCACCCCGAGCCTGTGACTGGTGGTATGGAAGTGTGT
CGGAACCGATATGTCACATCTGTCCCTGTCACTTTGCATCAGCGCGATGGCTGCTCTGGC
CACACAAGGAGCACACTTAAAGCCACAGTGGCCCTTTGGCCTGAGTGTGAGCTCCCCCGA
CCGCCCCTCCCTTCATCTCTCCTGCACTGGGAAGGGTAGCTGCTCCTCAGGAAAAGGCAT
GTAATGTGGGCACAAGGAGTAGACGCATCAAAGCCGTAAATATACCAAg
>NODE_636_length_486_cov_13.858025
CACTGTTTAAAAGACTTGAGAACTCATCCCCGCTGTCTGTCGAGGTGATCTTATATAGAC
CTATCTGGAGGAAGGGGAGCTTAAAGACTTGAATGTGGTAAATGTTGCAAGGTAACTTCA
AGTTGTTATGTGCAATACTTCTTTTGAACCTTTTTCCAGATAAAGACTCTTTGCAATGTA
ATTCTTTAATGCCATTTTTAATTGCAGACATTTAATTAAAGAAGATGTTAATATGTTTTT
CACAGTCATTTTCTACTGTTATTGTAATCCTTTTCATGCTGGTGTTTGTAAAAAAGAAAA
GAAATCAAACTATTTGTACTAATATAAATAATTGAAGTTATTTTTAAAACATTAAAGGTT
TTGTGCTCATTTGCTTATTTTGTTTATTTTAAGCTACTGTGATTGATTGCATTGTAATTA
TTAGGTCAACAATGTATTTAGCTGTTTATTGGTATATTTTTAATTGGAATGTATAATTGA
TTTTTATAATTTTGATCAGATTTTTGTTATATTTTTGAGGTGAAGCTTTTAATATGTTAA
AGTGTCTAGTTTTTACTAATTGCTATATTGTGCTCCACAATATATGGTTCACATTTTCTG
AAGGAAAataaatatttaaatatttgtctg
>NODE_639_length_437_cov_13.773456
TTCAGTTTGTGGTGAACTTCACTTTTTTTAACCAGATAACGGACAAATTCAATGTGATTT
ATGAGCCTTATCGTATTAGAATGTTAATATTATTCCCATCATATTTTGCCCAACAGCTCT
TGTGTGTTTTAAATGTATTTCAACATACTGTGCAGTTTCTGTTACTGATATTGCTTGCAT
GGGGAGTTTGCTTAGCTATCACAGGCTGGGAGAATGCTTCTTTTCCTCGATTTTCTCTAC
TTTTCTCTTTGCCTCCTGAAGGACTGAAGAAAGTACGTAATCCGGATCGAATGTACAGAT
CAGCAGTGTGTTATGCTGGCCATGGTCCACCTAAGAGTATCAGTGATGACACAGAGACGA
ACAGTAAGAGTCAGTTATTAATACTGCATTGCTGCTCCAAGAGGCCACTAGCTGGCCACT
CTATTATTCATTCATCAATTCATTTATTTACTTCTTGATTTCATCCGTCCCCATGCCCCC
CTCCTTCTTTTATTCTCCTCCAACACAACACCTCCTCCGGCTGCTCTGTTGATTGAAGTG
TCTGCTTTACGGGATCACGCTGTCAATAGCTGaagtgttgt
>NODE_640_length_620_cov_9.354838
GTGTTTTTCTATATATAAAATCATCATTTACATCTTCCACTCTGTCTCCTGTTGGCATGC
CGGCCCAGAGGCCTGGTCCTCAAACCACTAATCAGGTAATGTTGGGGAGGTTGAATGGCG
TGCCTCCCCCTGGTCAACCTTCACTGCTCACACAGTGGTGTTGTTTTAAAGAGCATTCTT
TAGCAGCTGAACTTGGAAAGGTATTAAAGTGGGATTAGGCTCCTCCACAATCCACTGCTT
GTGTCATTCAGGGAGTTTGTGTTCTCCTCTCCCCGCTGCCACCTCCCCACTCCTCCTCTG
TTTGATTGTGGCTAGCCGCAGGAGTGGGACTGACTGTGCCTTTCAAAGGAGAGGGGTAGG
GTTAAATCCCTAGTCCACTGCTCCCTGCTAATTCTCCTTGTTCCTTAGAGAAGGATTTAC
TTCTGCTGCCAGCTTCTCAAAGGCCTTCTCTGCCCATCCGAAAAGTCGGCGTTGCCTTCC
TGTGGAGGTGTGGTTGCCATAGAAGGGGCGTCATGCATGGCTATTCCATCTGAACCCCGC
TGAGAATGGGGACCGGGGACTGAAAACAGGCAGAAAGTCCGGATTAGACCCGAGGACAAA
GAAGGACAGGAAGATTCCAGAAGGGACGAATAGGAATTACAGCAGCAAAAATAATGCAAA
GTGACAGAGAGGGGAAATAGAAAAATAATGGCTTACAAGATTAGACTCGGCGAGGAGAAA
GAAgaaaggaaagagggctgaatgagaatgttttcatctagatg
>NODE_641_length_514_cov_3.898833
CTAACGGGACAAAATGACGAACCTGAGAGATACATGTTGAACATGAGGTTTCCTCCGCAG
TCCTGTCTCATTGTGTTCACTTGTTCAGAAAGGGTTGGATTTCATTTCGTTGGTGGCGGA
GGAAAAGATTTTTATTAAACTTTATCTCATAACTGTGATCTGGAATAAATGCGGGTGGAC
AGATTGAAGTTTCCAGGCAACTGTCACTGGCCCCCATCTCTGAGACAATATTCAGACAGC
AATTTCCCCTGGTGCATTGCTTTAATTAAAAGAGCAATTTACCTCTGTCAGCCCGCCTGG
TGCCCACAATAAAAAGAGGCCGATAGAAATTCGGCCCTTATCAATCCACCATCACAGTTT
AATAAAGTTTCCGCGTTAAGATCTGAGTTTCTATGGTGAATTGAAGTGTTTGACATGGAA
ACCAGTTCAGATCCTCCTCACTTTTCCGCCTCTTTACCTCTCGGCAAACAACAAAGACCT
ATTTCATGTTGGAAAAAGAATATTTACCTTGAAAAACACGCCTCAGTGCACATGAGAAAA
CAAGAACATTTCATCCCTCCCAACCTTCTCTCTGTGGGTTTAGGGTTATATGGCCTCAAT
CTGAGGGTAATGAGGTCGTAACTTTAAAACCATGGCTTCTGATGCTCACTGACGTTAt
>NODE_642_length_410_cov_9.070732
GACAAATAAGTAACCCATTCGTCGTCTTCCTGCATTATTGTCATGCTTCATCTTTCCCTT
CCTTGTATTTTTTTTGCTTCCTCTCTTTTCCCACTCTCACTCACTCTCTCTCTCTTTTCG
TTCTATGTTATTTCGTTTTTTTGCTTCAGCAGGACACCTCCATGGTTTGGGAGGGGCTGG
GCGGCATCTGTCCGCCCTGGGAGCCCTGCGACAGGGTGCGGGAGCGAGAGCGGGACCCAT
CCATGGAGTAGGAGGAGGACAGGGAGGTGGTGCGGGAGCGGGACAGGCGGGTCATGCAGG
AGGAAGCCACTGTGGAGAAAAGAAAGAAATGCACAATGAGATTACATTGTGTAGAAAGTG
TAAAACAATGCAGAAAGGTGTAAATTTCTAAAGGATAAAGCTGACGTTAAAGAGCATTTT
TATTATTGCTTTTAGTCACATTAAAATATATAAAAATAAACAATGCAGAAGTTCATCTCT
AACAACTTTCTGACTTGTTGTTTTAGCTTCAAAAATTCCTGAAACAGCAGTAAacagggt
ttttattagggact
>NODE_643_length_449_cov_9.487751
GTCACTTCCCACCAAGGAAAACACAAAGCAATGACACAAAGCAATTTCTTGGCCATCGCT
TGTCATAAAGCTAATTGATAAAGGAGGGTACGGTTGGAGTCTGTGGATGGCAGACTAGTA
CATGTGGCAGAGGGCGTACATCTTGATTGGCAGTGGCCATGTGGGAGAGAGTATGTATGT
GTGTTGTGTGTGAGCACATTTCCATGTGTGTATGTGTATGCGTCTGGGTCTGTGTGCGGG
ATAATCCTGGAGAATCTCTCTCTTTGAAGGGGAACAGATGTAGATTTACATATGTGGAGG
GTCCCCAGTCTGTGATGAGATTAGCTGGTTGGGATCTTTCTTCACAGCGACTGGAAGGTG
CATATTTAATAAATGCCTGGAGCTAGGCTGGGGCGTGCAGGGCTTGGCCCTCAGAGAGCC
ACAGGACAAAGGCAAACGAGGCCCATGGCAGGCTGGCCCATATGGGAACAGGGTTGCTTA
CAGATTGCAGTGGCCTTTCATTGGGTGTGAGACAAGGCTTTAAGGGTTTATATACAGAGA
GAGGGGAGCACTTGGTGGGCCACTTCTGCACCCTCTCCACAACGAGAGGTAAt
>NODE_644_length_568_cov_4.223591
AGTGTAGAGTACAGAGCTGGAGATGTGGGTGATGGCAGGTTGATGTCAGGGTCCCACACT
CAACACCCATCCTCACAGCAACACAGGTTATATATAGGTTACAGCTCGGTCCTGGCGAGA
GGTGGGTAAGATCGATAAATCTGAGCGAGATGTGCGCATTTGTACCCTCCCCTATTACAC
ACACACACACACCCACACCCACACACACAGTCAGTCACCCACCCTTCCCCCTGTCTTCAC
CTGTCTGTAGAGGTAAACACATGCATTTAAATCAGTTGTGGGGTGCCGTGGTAACAAAGA
CAAATGATGTTGTATGTAATATTTTTCTATTAACATAAAGTAATATAAAGTGAAGGGCAG
TGGTGTATGGAGGGAGTTAGGGGCTAATGTCCCGTATCAGATGTGGACAATGTCAGGGCT
GCATACTGAGCAGTCTGTGTCCTTCTCCCCTGCTGTGTGTGTGTGTGTGTCCTGCTCCTT
CACAGGGCGAGAAGGCAGTGACACACCGAGCTGCCAACGCTTGTATTATTCCCACTGCCT
TATTAACCCCTCTGCCCTCACCCCTCTCTCCTCACTCTCTTTTCTGCTCTCTCAGAGGAA
CTGAATGTATATCTAAACCGGCCTGAGCTCCTCTTCCACCCACCTCTTGGTTTACTGTCA
CTGCCGAAAGCACGCACCCAACATTTGTCAAGGAACAAGACATCAAAgtttc
>NODE_645_length_307_cov_1.791531
GTTATGAAACCAGTTTTGCACCAAGTTAAAATTAAAAGAAAAGCATTCTTGATTTGTTGT
ATATCAGAGTCAAAGGTGTAAGTTAGAGTGTCATCAGCGTAAAGATAAACAATACAGTAA
AGTGTATTCAAGGTAGGGTGATAAGAATATGAAAAAGAAAAAGTTCATGGACTGCAAACC
CTGATTATATTCCCTCTGATTTAAATCAAAGGAGAGTGTTTTTAGTTGAACCAGTACAAT
AGAGTTATCAAGGAGGAGGTGGTTATCGAACATATTAAAGACCTTGAAAAGATCTATAAA
TAAATTGCACCTGAGAGTTGGCCTTTATCAAGGTATAAAGAACTCattattattgaattt
gagaacagctgtggtggtagagaagtcaggtatgaaagccagcctcagatggaagtaaaa
cattgaacagactaatgctctgataggtgat
>NODE_646_length_511_cov_11.894325
TTTAGCTCAAGCACTTAATCTCAAGTCATCATCTCTATTTAAGATCAAAACATCTGATGA
GTAGATTATTTTCCCCCAATGCTCGATGAGGATCCCTCGCTCCAGAAGCCCCCTTTTAGG
AAGTGTTCCCATGTTTGACAGCATGCCAGTCTCAACAAAGGGGAAATGCTGAGTTCCCTT
TAATAGATCTATATTCATTTTCAAATGAGTTGATTAGCCAGCACAATGTCATTGGATTCA
GGGGCCCATTACACATTTATGATGGTAAATTACTGAACATTTACAATCCAAATGAAATTT
CATGAGGAGGGGATATTGAAAAAATGAAGGGAGAGAGACGCTTTGCGTTCATCCCTGTAG
CCTTGCCTCATTGCATCTCTCTTCCTCTCCCTCCCTCTCTGTCTCTCTCCCTTTCCCCCC
CCACTCTCTTTTCGTCTGTCTCTCACACTCTCTCTCCACTCTTGTCTGTTTCTCTCTCAC
ATATCACATCAGTGCCCCCTGTGGTCCAACTGGGCATCACATAAGGGTCTGCAGCCATGC
TCACTCGCACACATTGACATTTAGGGAAGTGTGCTGTTTTCATACTGCCATTCAAATAAC
ACTGGCTCATCTACAAGTAAGGTTACGGGCAAATATTCGGCGATGGCTgttttca
>NODE_647_length_307_cov_4.530945
TGTCAAGCCGGCAGTGATTGAATTTCTCCTCCTTCCTTAAGACGGAAGTGCAAAGCCGGT
GAGTGATTCCTGTGGATGCACTTAAGGTTTTAGTTGCAGGCGTCGTTGTGCCTGGGCAGA
TTTTATATGACACATGAAACTAACTACATGGTACTTAGGGCCTGCTGTAAACCAATCTGA
AGCCAGTCGGGAAAACAGGCCCATCAGCAGAGAGGCTTGTTTCTGTTGCATGACAAAAGG
ACTTGCAAAACCGCATCAATTAAAAGTTCATTAAGTTCAGCACTGGGAGGATGAGTGGAT
GCTCTCTATTTACGCCCAGGCCAGCCCAGCCCATTATCTTCAACCTGATTATTCAAATCC
CTGGATTATAACACAGACGTTTTCTCAGAGCCTTGCTTAGAATAATCATACTTAATAAta
tttcatttttctccccatggagtctgattag
>NODE_648_length_335_cov_1.408955
TTATTTCTGGCATAAATGTTAAAGCCTCCAACATGATGAGACACCCCAACCCCAAATAAG
TATTTTTATTGAGTGTGCATATATATTTAGATATCTATACAAACACACATACACACACAC
ACACACTCGCACACTTGGTCCAGGCGCTCATCTCCTTTAGTGCTTCAGTATTGATCAGTA
CAGGATGTAGAAGACTGGGCAATAAAGTGAAGCAACGCTCCCTCTTCTTCACTTCTCTCC
TCCTTTCCCTGCATTCCCTCCCCCATTCATCCCTTTTTATTTCCCAATTCATTCATTTAC
TTATTACTTCTCACATTAGTCATTCACCTGTCACCTGGTGTGGTGGTTATGATCCTCCTC
TGCTGCTGTTAACACTGTGTTCTCCACAAAAACTCTGCATGTTGTTTTTTAAGTTTGTTT
TCTACTATAAAATAGGCATTTTTTGTTGCagttttcttcctttaagttggatttgatat
>NODE_653_length_443_cov_4.857788
ATTATAAATAAATAAATAAACAAAAAACAAACCAAGATGGACTTGAAAGGGGATAGAAAA
AGTCTGTTTCAGTGAAGGGGGGATGACTGCGGTGGTCCCAGCGGTCCCCATAGGGACCTG
GGGGCGAGTCTCAGCCTTGTCATACTCCGCTCTTCTCCTCCTCCACTCTGCACACCAGCT
CCAGCCCCCCCTCCACCACCCCTGTTCTGCCCACGGAAAACGTCGATAGCAGGCTGCCGG
TGCCGAGGTCTCTGGTGGACACTAGCTCATTCTCCCGGCATCGACAGGCCCGCCAAATCA
ATATTTAGTTCCCCACTAACAAGCTGCCTCGGGGTCTGAGCCAGAGAGAGAGAGTAAGAA
AGAGAGGGAGAGTGAGAGAGAGAGGAATGCGGGACAGTGGAGGATGGCAGAGAGACAGAG
CAGGGACTGAGAGCTGTCCAGCTAGAAGGGAAAAACATGGATTCAGTAGAGTGTTGTGTG
TGTGTGTTAGTGTGGGAGGGGGAGAGGAAGGTGGAAAGGTCAGAAGAAGATCTGGGGAAC
AAGAGAACAGTGTCTGGTGTGTGTCGTGgtgcggaggcgacgcatga
>NODE_669_length_429_cov_2.622378
GTCTTGCGCCGGTCCAAGAATTTCACCTCTAGCGGCACAATACGAATGCCCCCGGCCGTC
CCTCTTAATCATGGCCCCAGTTCAGAGAGAAAACCCACAAAATAGAACCGGAGTCCTATT
CCATTATTCCTAGCTGCGGTATTCGGGCGACGGGGCCTGCTTTGAACACTCTAGTTTTTT
CAAAGTAAACGCTTCGGACCCCGCGGGACACTCAGCTAAGAGCATCGAGGGGGGCGCCGA
GAGGCAGGGGCTGGGACAGACGGTGGCTCGCCTCGCGGCGGACCGTCAGCTCGATCCCGA
GATCCAACTACGAGCTTTTTAACTGCAGCAACTTTAAGATACGCTATTGGAGCTGGAATT
ACCGCGGCTGCTGGCACCAGACTTGCCCTCCAATGGATCCTCGTCAAAGGATTTAAAGTG
TACTCATTCCAATTGCAGAGCCTCGAAAGAGTCCTGCATTGGTATTTTTCGTCACTACCT
CCCCGAGTCGGGAGTGGGTAAtttgcgcgcctgctgccttccttggatgtggtagccgtt
tctcaggctccctctccggaatcgaaccctgat
>NODE_670_length_308_cov_10.266233
TTCGCTGCCTTTGCGAGTAACAGGGAATGTTTAATTCATTCTAGTACATGCAGCCCTTCA
ACATGTCGATGGTGCGGGTTCGTGTGTCAGACCAAGAATAGAGTGTAATATCATAGGTGG
AGAGAACGGGTCATTTTGTACCTGTCCGATGAGCTGCACGATGAAGTCCACCACCAGCTT
GGAGTCCTTGTTGAACATTCCCTGCCACAGCTTGTCCACGACCCGCTGGGTGAAGTAGAA
GACGTTGTTGACCAGAATCTGATAACTGCCGCCGCTGCTGAGCGGCAGAGACGCATCTTC
ACCTGGAGGGAGACCAGCAACGACAGAGGATAAACTAATACAGTTTATCCTGAACGTACA
GAATCACACGAATGAACAGAACTGTGATAAAAACTACCCTGTCTGGATGGACTACTACGT
CTTCATTAACACAAATAACCATGGAGATGgaa
>NODE_671_length_736_cov_5.214674
GACTGGGACACTAGTAAGACCTCGAGCACCGAGCATCACCAGGACTGGCTGAGCTGCAGG
AAAACGTGCTCTGGATTTTTCTGAGCTGACTGAACTGTGGTTCACGTGATAAACTGGTTA
ACGTGTTAGCGAGGAGCATGACAACATGCCATTAGGCTGTAGAAATGTGTTTACTGTATG
TGCAAATGTTCAAAGTTCAGAAAAAGGTGAAAGAATTTGTCACCCAGCCCTCTGTCTCCA
TCCAGGCCGTCCCCCTGCCTGCTGTGACCGATTTTGTATACAGGAACAAAAAAACTGCTT
ATTGGAACCTGTGAAGGATGGCACGTTCATGAATCCCCCATTGAGATCAAGTATAACTGT
GTAGTGTTAATTGTGTACTATTCACCTTGTACAGCTGTATTCCTACAAATATGGTTTACT
GTATCATTGATACTGTAGTTTCAAAGACGTGAACAACTATTTTTATGAAATGCGACAGTA
CTGATATATTACATTTTGCTAAAAAACAAAAAACTTGTTTACTGAAAGATATTCTGAAAT
ACTGTCAAATAAACTCTTGACATGGTGTAAAATATTCTTTTCTAGAGATTTTTACTGAAA
ATGAGCCAAGAGCTGAAACAAATAATTAATCGATGAATTTTGATAATTGTTTTTTTACCC
AAAATGAAAAATGGTAAATATTCTTTAGTTTCAGCTTCTCGGATGTGTGCTTTCATGTGT
TTTGTCATTCTAAATTGTGTATTTTGGGGATTTTAATTTTAATTAATTGATTAAGTGCGA
TGGTGCCACTATTTACCAGAGACCGGATGAAACACTGACAATGAATCAAGTTGGAAATAG
GTTTTAATCAACACATCAGTCTCATCATTTCAACAGTCAt
>NODE_675_length_406_cov_7.219212
TATAACTAAAATATCATTATATTCCCCCTTTAATAACATAAACGCTGCACGCCAGGGAAA
CCCTTAATAGCGCGGGGCCCTGTAACTGGCCATTATCCGCCTGTAATGATATTACAGAAC
CAATTACGCGCCATTAGAAGGGATTTTCTGCACTTTATGTGGTTTAGTCCAATCCCGCAC
TCCTCTTCTAAATTTCAGCTGCTTCTCGAAGCCTCATTTTGCTTCCACCTCAGAGACGCA
TGGCGTCTGCGCTCTGCCGTCCCAGATGCGCTTTAAAACTAATTGAAAGGGTCCCGCAGC
AGATCATTTATCTGAGGAAGCGAAATAAATCGCAGGACCCCTTGCTGTGAACAAAATCAA
AAATTTGGCCTTGTGAGTGTTCTACATGCGCAACCCCTTGTAAAGTGGACCCCCTAACAC
ACCCTGACGAGCAAttaacccacccgacagtcaatctaaaacccaaaagcagtcatcctc
ctttttttaatatatgaaagaaccaaataaaaagtgcagcgggtatgtgtgcatgtttat
ggttagggaa
>NODE_676_length_475_cov_10.823158
TGACCATACTGTCTTTTCTCTTTAGGTTATGTGATATGTAGCTGGCACAGTGCAAGAGTA
CAAAAACAGTTTTGTTTTGCAGTGACTGGCTTTCTGTAAAGTCTGAGTCTCGTGGTGAGT
ACAGCATTTGTCAGCCTTCCCCCCCACCATTGTTCCTGCATGCCTGCAGTGAGAGTGAGG
GTGGGGGGCGTGAGGAAGTCTTGACTTTTTTTTGAGGGGGGAGTTATTTTGATTGTCTTT
ACCTATCAGGTGTAAATTTCCAGGCACTCAGTTCATTTTGGGCCTGCTCCAGTTTGTCTT
TAGTCTGTTCCAGTTCAGCCTTCATTTTGAGGAAAAACAAGTTGATGGCCGGATCCACCA
TGGATGACCGCAGTTGGGCCGCGCTCGGCTGCTGGACTTGCTTGAGGTACTGGATCTGGG
TCTGCAGGATACAACAAACACGTGTGAGTGATGGGTAATGATGAAGAAGTGTTCTGTGAT
TGATTAAAGTACCAAAACTAATCCTTAAATTCGACTCGAGTTGCCAGTTTCACAAAAAAA
TCTATAAAATCTAAAATAATCATATCCAAGTTGTATGATACAGTCATTTGATCTCAATTA
TTAATCTGAatctccaaat
>NODE_677_length_343_cov_2.034985
AAGTTTCCGTCCGACGTCACTGCAAACGTCAGAGCAACATCCGAGCTTCCTTATGGAGGA
GCCAATCAAAACCGTCTGTTTGTTTTGTTGAGCTAAGTTCTTCTGTGGCAGAAGAAGAAG
ACAAAGACGAAGAAGAAGAAGATGAAGAAGACTAAGAACACAAAGAGGACAAGGATGAAG
AAGACAAGGATGAAGACTAAGACAAAGAAGACAACAAAGAAGAAGACAAAAGACAAAGTC
AAAGATGAAGAAGAAGACAACGAAGTAGATGAAGATGATGAAGACGAAGAAGGTGAAGAA
GAAGCAGAAGAACAACGAAGAAGATGAAGGTGACGACTAAGAAGACAAGGATGAAGAAGA
CAAGGATGAAGACTAAGACAAAGAAGACGACAAAGAAGAAGACAAAAGACAAAGTTAAAG
ATGAAGAAGAAGACAACGAAGAAGATGAAGATGAAGAAGACGAAGACAACAAAGAAAAAG
AAGATGA
>NODE_678_length_386_cov_3.165803
ATTACTGCAGTCTAAATTCTCCCAGCCCCCCGCCTTGTGATTGTGTTTCTCTGTGCGTGC
GTGTTCCTCTGGGATGTTATATGCACTTTGATTTTTATTGTCTCACTAGTCTGGAGGCAC
ATTGTGGTATTTATAGTTAAAAATTGTGGAAATGGTATGTTTTAAATGGAAAGAAACATA
GTCCAGCAAATTTTCTGATAAAGATATTTAAAACAAGGCTACCAGAAAACGTGTCAAGGA
ATGAGACCTTGAGGGGAGAGAAGAGCTATGTGGACATGACTGCAAAGCAAGACAGGATAT
CTGCCATGTATACAGTTGCACGTGGGAATAAAAAGAGAGAGGGAGAAAGCGATGGGTGGA
GGGCTGAGTGGCAAGCTTTTGTCCTTGATGTTTTAAACAACCTGAAGCCCAAGGATTCAT
CACTCTACATCAATACGTGTCTGTCAATGCTGTAAATGACTATTACTCtctacttgaatc
taactgaaggtatagggccatgggcccaactgaagtagtcttaagtacat
>NODE_684_length_295_cov_1.406780
TAATCAGCTCGGTATTTAAGAAGGGCTGGAGTGGACACTTGCCTGTAATTAGCTGGCTTT
GTCAAGGATGTGTGTGTGCCTGTGTGTGGGGAGGTTTAAAAAGTGAATGGCAAAGAGAGA
GATCTTGGGAAGTTTGATGAGTGATACAAGATGGAGACTTAGATAGAAAGATGAGAAGGG
GGAGGAGAGTGTGGGTGATGGAAAGCCTGGAGCAGGCTGCCGCAGGGGGGGAAAAGGAGT
GAAGAGGAAGCTGGGGGAAGATTTGGGGAAGAGGAAAAGGACCATTGGGAGGACTGGGAG
AGGTGACAAGAAAGATGAAAGAAAAGAGAGAAGGTAGATGAGAGAAGGGTGTTGAGGAAA
AGCGGCAGGGAGAGGCAGGGACACAGCAAAAGGGATGTGAGGATGGAGAAGAGGGTTGAC
TTCTAAAGTGGgacattag
>NODE_686_length_362_cov_2.870166
AAACATCCTAAAACAGATGCCTCCAATGACGCGGCCATCTTTGATGAGGGCGAGGGTTTT
GTGCTTGCTGTGGAAAGAGCCCAACACGTCAGGGATAGTTCGCAGGACTGGGAATCGAAC
ATGAAAACATCTACTCACGGGTCAAACACCAGCCGTGTGATGTACTCTTTGGGCATTCGA
GGTAACTGGTGGGAGAAGACGTTCTGCAGGCCGACCAGCCACATCAGGATCTTCTTGTTG
GACTTCTGGGAGAGAGAGTTTCCGATGACGTGGAACTCGATGATGCCTCGTCTCTCCTCC
AGCCGGGCCGTCTCGTCGCGGGCGGCGTTCGGCGTCAGCAGGTTCGTCTGGTAACAGAAA
CAAGACGAAGCTCCAGTTAACATGAAACTAAAAAGAAATAAAAGGAAAAATCTACAAAAG
CTTTTCAGTTCTTAATATGCAAAGTTAGGCTTTTTTTTTCCTTTTAAATAGCAGCAaaca
tttgttttttttattttgctgattta
>NODE_687_length_323_cov_1.207430
TATATATATCGCACATGAGGAAAACAGGAGCATTGAAGCGGCGCCGGTGGAGAATTATAG
GTGATGGGAAACAAAATGAAACAGTGGTCTGTGCGTAACGGTGCTATAGGAAACCTGGAG
TTAGCGAGCGGCGGCCCCGCTGTGTGGGAAGGAGAAGAAGCGTGCTTCAAACTCGTTTCC
TCTCGAGCATGACTGCAGCTGGCCAATTTACAAGCGGCATGAATAATGCACCGGCAGTTG
GCCGCGAGTTGCTGTCCTCGCCGCTTTCTGCCACAATCGACGGACAGGAGCTCGTTGAAA
ACGGGCAACAGGAGttcagtctgatgccttaataacggcagtggaggggaggaagccctg
caagctgccctcctgcgtttctgctgagacgagtccgatgtgtttaattaaggggtcaag
tctggaggtcagaggtgctcctgctgctcttcacgctgattgctgaa
>NODE_688_length_470_cov_11.295745
TTTTCTGATTAAATGTGGCAGTTTGGAGATAATGAATTCTTTATAGTGTGCCTTGAGCAA
CTCAACAGCTTTGCCCTGCATGACAGCTTTATGGGGCGTCTTTTTGCCCAAATTTTGAAA
GTTTAACCTATGTAGATCAATGTGCTTCCTTAAAAGAGTTTAATAAATTAAAGTGCAGAG
GGCTTTTTTTCCTCAGCGAGCAGAAAAAGCTGATGAGACAGGTTTAGTTTAATCTCAGGC
AATAGAAGTCATTAACCATTCTCCCAGGAATTAAAATATAGCTTGCCCTTTTCTTCTCTC
ACTTATCATTAGCATCACTTTAATCTCCCCGCGTTTCACACTGCTATTTTAATCATTACT
TACTGCCTTTTGACAACTGAAGAACATGGCTTCTCCCCGCTCAGGCAATATCCTGATTTT
AGCTGACAAAATGTAGGACATCATTTAAAAATATCTAAATTTCCTCTTCCTTTTTTATTC
TTCTAACTTCCACTCTTTAGACCCCTGAATGTCTGTCTATTTATATCAAAGACAGCACAA
AAGACGAGAGGAGATTGAGTGGACGACATTCAAAATGTAATTTGAGTTGGCTGCAAGGGT
AAcaaaatgtataa
>NODE_689_length_369_cov_8.119241
TTGATGAAGTCAAATTAATTTGGTTAAAGACCATTGGTAAACAACAGAAAGAGAGAGAGA
GAGAGAAAGAGAGAGAGAGAGAGGGAGAGAGAGAGAGAGAGAGAGAGAGAGAGAGAGAGA
AACATTGACGTCACTCAGGCTAGGGTGCTTGTCACATTCTCATCTGCATAAAGATCACGT
GCGTAGGCAAAGCATTACCTACCTTCCATTTCAATCAGTGACACGTATGCAATATCAACA
AAACAAAGGAAAGAAAGAAAAAAAGAAAAAAAGGAGAAAGGAATGTTCTCCGCAGCGAAA
TGGGAAAAAGACAATGACCTCTTTTAGTATCAAAGCTACATATTTAGTCCAGAGACTGAG
GAGAAATAAACAAAACCAAAAGAAAATAGAGGGGAGAAAAATAAAAAATCCAGATGGAAT
TCAAAACCAAACTAAAGTTAGAAACAAAGGATGAATCTATCAGCTACATAATTTGCTTTG
TCTTTTTCGCTTGTacaaatgcagccatatttg
>NODE_698_length_382_cov_2.447644
ATCACTCAGAACAACTTTGAATTGATTTACTCTTTCCTCTAAGGGGACAAACCATGTCAG
CAAAATTCTCCCCATAACAGAACCTCCAGATGGCCCCTCTGTCGGAGTGAATCTGTTGCC
CGTCTATGTTTGCAATAATAGTTGTTCTCTTTGTCTACGCGCTGAAAAGTAGGAGAGGTG
GCATTATAAGCTCCGCCCCCTGCTGGCTCCTCCTCCTGCCTCCTCTCTGTCAATCACTGA
ACAGAGCATACAGAGAGAGTGTTCGCTGCCCTCTTCCTGAAATGTTTGTGAACAGTAGCA
GCTCAGTTGAATTTGAAGTCACTTGGACCAGGGCTAAAAGCAGAAGTATTCCAGACATGG
TAGGATTAATGACCTGTACAGCATTTGAAGCGAAGACTTGGAAGATCTCAATTAACGTGT
CAGTAAAGGCTATGATATGGCACCTTTAAAAGTATATCACAGTTCTGAAGGAAGTGTTTT
CATGAGGTCCTTTATTTTAATTAGGCTCTTATTAGTGGAAAGTCAc
>NODE_699_length_322_cov_7.577640
GTTAGGAGTTGATTTATAGATAGAAAATATACTGTCACAGATTACTGTGAGTTAGAAGAA
GTGTTTTAATCGGCTCAGAACGGGTCTTCAGGGGGTGACTAAACACAACAGTGTGTTTTT
TTGTTGTTCTTTTTGTTCTGATTTACCTCCATGCCCAGCCGGATGTCCTCCAGCACTCCG
TCCACCACGTGGATGCCCACGTCCTCCTGGTAGGCCACCAGGCCGGCCAGCAGGTTGGCC
ACGCAGTGGATGCTGTTGTACTTGACGTTCCAGATGTTGACCATGCAGCAGATCAGGTAG
CTCTTCACCTCGGGGTCCTGCCAGGGCAGCTTCCGCATCTGCCGGAGCACCTTCTCCGTG
GTGACCTTGGACAGGTCTTTGTAGAGCAGCTTGCGGATGTATTCCTGCAGCGGAGGCCTC
TTcttcttcaccgtcttctccatgggcggagggttgcagtagtagt
>NODE_700_length_389_cov_6.475578
GTTTGGATGCTCCGGGGTAGCTTGGTTGCAGGCGGACGTTGCGGCCGGTGGGGTGGCGGG
GGACATGGACAACTGTGGGGTTTCACATGAAGCAGGCTGCCCTTTCCCTGTCAGTAGGTG
CGCAGAATGGGGTATTCCATGTCCCCGTGGCGTGTCAGGTTCGGGGATGCTTGCACAGTT
ATACTGGCGCTCTTGGTAGCTCGCCCGCGGAGGATATAACTCCTGGTGGTGATGCTGGTA
GCCAGAGTCCCTTGCGCGGCTGTAATATTCTGGACTATGCTCAGGGATGTAGTTATTTTG
CGAATATTCCTCGCATGGAGGAAATTTCGGATCAATGTAGTTAGACTCCATCAAATACGA
GCTCATGATCATTAATTTCTGGAGTGGAAAATAATTTTTCTAGCTTTGTCGTTTTTCTGC
TCCATAAAGCCCTCCTACTTGCGAGCAGCCCTGTAAAGTTACTTTTACCACGTGACCCAG
TGGCCCAATAGCAGAGTAAGAGGTAGTTCCCGGATAAGGAACCAGAGGTATTa
>NODE_701_length_339_cov_3.109144
CAATGTCCGGTTCCTGCCACCCCGCTTCCCGCCCCCACCCCGCCGGGACCCCCCGACCCG
GGCGATCCCGACAGTTTCTGCTTCTTCACCCCGCAGCACCCGGCCGCCATCTTGGAACAA
TCTGCACCGACACACCGCTTCCGACCCATAACCGTCACCGCGGGAAGGGTGGGGGGGAAC
GCCGACCAGACGTAGAAATCCCACTGCGTTGATACGTACGACGGACAATACTCCACTTTC
ACTCTTTTATTTTTTGTCGGACGACGAAATAACCGATGTGGCGAGAAGACTGCAATGTCA
CCCTAGCGTTGCCTTTAAAAATGCGTGACTTCGCTACGCAAAATCCATAGCTGGATAAGC
GCTTTTCCTTGAGTAGTCAGCCAGTCCAGCTTTGGACCGTGGTGTTCCAGTGGATCACCT
ATAACGTCAGCCAAATATGCACCCCTTCTCCCTAACACGACACCATCCGAGGCAGTCAGT
CAg
>NODE_702_length_349_cov_4.146132
TTCCGATCTATTACTTTAAGTTTTATATATATTTTTTTTAAAATATAAATTTGGACCTAG
AGTCTGGTCTACATAGGTTTTTTAAGGAGCAATACCTGTGCCCCATACACCGCACGACCC
CAGGTATTGTTGGGCCTAGTTAAGGTTTTGGCACTCACCCAGATGATTCTTCCAGGCGTC
TGGAGTTGAGCTTGTTGACTGGGATGATTCTTTCGGGCGTTTTTGGTCGGAGTTTTTTTG
GTCAGAGTGATCCTCCCTGTCATCAAGAGCTGACTTTGTGCATTGGGTGTTAAAGGTTAT
TGCCTGCATCCACAGTCACGGTTTTATGTTTAAAGTTTGTTTTTCAAATAAAACATTTTT
TCCTCAAATTTGCGTCCTCTTGTTGATTGAAGGTTGTATTTACCGTTTTCCAGGTTTAAA
TTAAGCTGAATCCATTTAATATTGTTGAAAAGGTCCGAGTTTTGGGGAGAATTTGTGTTC
CTAATTTGCATAt
>NODE_703_length_481_cov_10.891891
GTTGCCAGGTAAGATTGAAATGCATCTTCTGTTCCAGCAATACTGAGTTCGAATCAGTAT
GAAAAAAAAAATAGAAGGGGGGGGGGTATGAACAGTGAAGTCAAGCCTTAAATCTGGCTG
CATACCATGTGACTTGACATGGAGCAACCAAATGAAAGAGAAAGTGAGAGAGAAAAAAGA
GAGAGAGGAGGGAGAGAGAGCAGTACCCCCATAAAACCATCACTGCTTTCAGTTCAAATA
GGTCCTATCATCTCCATGACAACAGTCGTAATGGTAACATGGAAATATATTAATGTAAAA
CCATGGCAACGTTCTCCAATTGAATTAAGCAGCACCTGTGCACATTACAGAAGAAGATAA
AAGACAAAAGGAGCCAGCTCCTGCTTGCCAAGCAGCTGTGGCTTTCAGACCTTAAAAACC
CATCTACATTTCCTGAACACATTTGTTTTCCAATGTTTCTCTGTGGCAAATTACCATAGC
GTTGAGCAGTTTTTGAGGGGTTTTCTGTCCTATTTGTGCAAACAGATGAGAAACTGGATA
ATTATGTTCTTTTCTCTCTTTTTTTCTCCTCCCTCCCGTCGACTGTAAGCCTAgcagtga
cggattaagagtatgtgtgtttgac
>NODE_706_length_147_cov_4.013606
GTCGTAGAGACTCGGGACCTAGACCGGCGTCTTCAGCATAGCCAAATTAGGTGGGGCAGG
TGGCATTTCCAGGTGTCTAGCACGTGTGGTTCCGGAGATATTGGCCAAAACGTTCTCCCA
TTCACTGACAATGGGCAGTGCATATCACAGCCAGAGTGGAAGCGCTGAATCCAAGATAAG
TTCCCGCAGAAGGCACTTGAGAGCGCGTTTCAGACCGCTCTGAGTTGATTGGTATAGGTT
TGTAGTGACACTTTTTTGGGTCCTGTAGTATGGGCCAACCCTAGCCGTAAG
>NODE_710_length_454_cov_5.497797
TCTCACCTGAAGCACAGTCTTCATGGTGACAGGAGAGACGATGGTGGTGCAAATCTTCTC
GCCGTTACGCGTCACCTGGCCCATGATGAAGAGCATCGGCGTAGCGAGCGCGAAGGACGT
GATCCACATGGCGCTGATGAGCTTTTTGGTGCGGCTGCGGGACATGATGCTCTTGGCCTT
GAACGGGTGGCAGATGGCCATGTAGCGCTCCACGCTCAGGCTGGCGATGTTGAGAGCCGT
AGCGTAAGAGCAGCTGTCCCGGAGGAAGTAGTAGCCCCTGCACACGGCGTCCCCGAACAC
CCACGGGTGGTGGAACCAGATGAAGTTGTAGAGCTCGATGGGCATGGAGAGGACGAGGAT
GAGCAGATCGGACACTGCCAGGCTGGCCAAGTGGTAGTGCACGGTGCTCTGGAGGTTCTG
CAGGGTCTTTTTGGTCAGCAGGGTGTACAGGGTGATGGAGTTTCCCAGAGAGCCCACAGC
GAACAGAGCCACGTAGATGACAGTGACTATCACCTTGGAGTAAACGTCCGTGTTCACTTC
CAAGTCTTCCTCCTCCGCTTTGGAAGCGGTGGTGCTGTTATCAAACGGAAACAGTGAg
>NODE_711_length_296_cov_2.449324
CATACTTCTGCAGCAGATATCAGAGCCCACTCCTGCTTCCTCCAATTCCCTTCAACGAAA
CAAAAATCACTTCTTTTCAAGATGCCACTTGCCTCCCTTGGCCTGTGTCCAGACATTACT
CCCTGCCCACCACCAAAGCTTCCATGTATGTGATTCCCTCCAACCACCTCTCAGAGCAAC
AGGGGACGGATCCTCGCTCCTTTCTACTCACAGCTTTTTGATTCCTTGCATGAACTATTC
GGGCTCTTCTTGCCAGACACTTGCAGTAGTCGTAGCGAAAGTAGTGTAATCCAAGCAAGT
TGTCTGATACATTCCAAAccacccactctccaggcacacgttaatattcatatatactgt
aaaattaaaatgttaaattaactacatctttatctttttttttaataaagttgtatgaac
gaggttaaaatcgaggtaaa
>NODE_712_length_291_cov_1.432990
TTTTGACACAGAAGGAATTATAGCTAGAATAGAAGCCTGGTATCAAAATGTAAAAATAAG
ATGTTTAATTTGCTGTAATCTTTTTACCATCCACCTGTCCCAAGAAGTGATATGGCCCTT
GAAAATCTACCCAAAATGCACTTTTAAAGGTTTTTGTCTACTGAAATTGTACACATCCAG
GATACCAATGCTTGTTTCTATTGCTCCACCTCTATGTACTTTGAGGGCCTGAGACTTGAA
AATTATTTATAGTATGTATGTAAAAGTTTTGCATGTATACTGAATATACTGTAGATGTTA
tacaaataaatagctgattctgagggcaacaggtgggaacttttttcacattggtttggt
tttatatggaatgacccaaatacagtagatctgcacattctagagaaagcaaaggtgtag
tttcatctaagccat
>NODE_713_length_344_cov_1.308140
GCTGAATTTATTCCTGCTTTTTATCTGAAAGTAAAACAATTCCACTTGTCTTTTAAGCGT
GTTTGCCAGATTTTACTACATTTTTCGGGCACTTTGAGTCTTTTAGTTGTTTGAAAGTGC
AGTGAAATTATTTCTGGTGAGTTTTAATGCGCCGAGCTGATGCTAAAGTCGCGCTGAGGA
TCACAGGGCAGCTTCTAGTTGTTGGCCTGGCTTTTAGTCGTTCATTTAATTTACTTTAAA
AAATGTCCTACCATCTCGCCTCTATTTCAACCATCATTGTCTTCAGTCTATTTTATTTAG
CTGTACATTTTATCCCCATCTGTCCACGTCATCCTCAgtaactttttccagctcctcctg
gaggatcctgaggcgtacccagaccagatgagatatataatccctccacaaagtgctgtc
tcctcccagttcactggaactcctctcaagcaaggacgttgataattatcttattagccg
attcagtg
>NODE_714_length_975_cov_4.789743
CTGACTCACGAAAGCAGATTTGACACAGGATAACTGTCAACAGCAACAGCGGCCTCAAGG
AGCAACCGCTGCTGAGTTCCGGACAAGGAATTTCCAAGAATGATGCTTTGTTGTGCACCA
CGTGGCACAGCGCTGCCCTGTTCAGTGCTGCGCTGCATTTGAGGAGCCATTTGACGCTTT
CACCGCTGCCACCCTTGTGTTTCCAAAGCAGATGCGTTGGCTCTGTTCGTGCTGGGCCCA
TCTCGCCTGACGCACCAGAGGCATCTTTTTTTTTAGTCACGTCGTCTCACGTTGGGTGCT
TCGGAGGTGGAGAATGAACCGTCCAACTTGAATCTTGTCCACGTCAGAACCAGTGTCTGT
CCGCCTCCAATCACTCTTGTCTCAAAATGTGTGCTTGTGTCTTCTCAGTGCTGATGCTGG
AATGTCCACGAGCCACCAAAAAGAGCTGCTTTTGCACTGCCACCGAAGGTGAAACCATGA
TATCGCTGACAACTCAGCGTGCTCCCTTCTCTTCTTTTTCCAACTGGCTGAGACACGTGC
TGAAGTATCCGACTGGGGCCCCTGACAGCGTGAGGAAAAAGCCTTGCCGCCCGCACCCAA
GAGCAAAACCATTCTCTCTTCAAAAAATGAGCTATGAGCCGTGTAAGCTTGTGACGACGC
CACAGAAACGGCTCGTGCCGCCTGCTACGTTTGACAGCTGTGGGTTGAAACGTCCCAGCC
TGACAGGTTATGCTAGAGCTTTTTTCATTTCACAAGGCCAGAGGAGGGTGCACCGTTCCC
GGCGGCACTGCAGTACCGGGTCGATGCGTGGAGCGAACGGGGCAAGCCCCTCTTTCGGCT
CCCAGCGCTAAAAATCCGTTTAATATGTAGTCCTCATATCGAGGACATATCAGATATTAA
ACTGATAAGAACAGATACTACACTTGATCTTAGCCAAAAGGCCGAGAAGCGATGTCCCCT
GAGCGTTCACTGCCCGGGGCCTCCCACCGCCACAGTTCCCGCTTGTGCTGGTGCACTGTT
TGTCACGGGCTGCAAAAGTGGCCTCTGCTTTGCGCCTCCGCCCACAAGCCCCCCTCAAGG
ATCTGTCAAGCACAGCTTGACACCTTTGCTTTCAACAAa
>NODE_715_length_394_cov_1.771574
CAAGAGAGGAAATGAAAGGAGAGACAAGAAGAGGGGAGAAAATTAGAAAATAGGAGAGTG
GCAAAGGACGGTAAGAGGAGAAAAATGACATGGTTGACAAGAAGGATAAGAGGGCAGGGG
AAGAACAGAGGGAGAGGGGGGAAGGAATGAAGAGGAAAACGAAGAGTGGGAAGAGAAGGT
GAGAACAGATGAAGACAGGAGAGGAGAAAATAAGAAAATACAAAAGACAGCAGGAGAGAG
GTGAGAATGGACTAAAAACGTTGGAGGGCGAGGAGAAAGGGAGAGGAAGGCAAAACAGGA
ATGATTGGAAAGTCAAGGAAAATTACAGGTGAGATAAGAAGAGGTGCCTCTGTGAGCGAA
GGGGAGGGTTAACATAAAGGAAACAAAAGGAGCGACAAACTGAGTGGGATAAAAATGAAG
ACGAGCATCATTTAGAGGACGAGAGAAAGGGAGGGCGAGGACAGAGAGGAAGGCAGGTGG
AAGATTAAAGAACAAAAACGTCCGGAAGAGAAAAGAGATACGGATGAGAAATGTAAAG
>NODE_716_length_290_cov_1.820690
CCACATATTGAGTGACTCTATGTTATAGAACTTACACAACAGCCGGTTTTCAAAACGCCC
TTTTATTCTGACAAAATTCACCAAATATAACCTCACATCTTAAGAGCTGTACTTCAAGTT
TGGCTCAGTTTTTGTAGCTTTTAAATGTCTTGTCAATAGAGAATACAAATACATGATCCA
CCTAAAGCTGACATGTGTGTTATCTTTATTGCTCATCGTCCTTCTATCTGAACTTACTCA
CGCTGACTCCAACTCAGGATCAGAAACCCAAAGCTGCTGTTGATTGAAATGCAGCAACGC
TATAAGCTCCTCTTCCTCCCACCTTCACTCCCACTTGTCTTGGCACAGCTCCTGCACATT
ATTCCTGAAGTTCTGATGAGCCTCTTGGCTTCCctgcagttgctcctctcagtgtagcct
ccctttgtaataag
>NODE_717_length_345_cov_3.321739
GAAACTCAGCATGACAGATTTATAGGAAGACACCATTTTACACTGTAAGGATGCAGCCCA
CAAAATGACAATGTTTACAGAGAGGTTTTCTTGTGTCGATTGACTCACAATTCAGGCCCA
CTGCACAGAGTTATAAGGGCTGGAGCCGCCCGGCGATCTACTAATGCTTCACTCATGCCT
CGGAGAACCAACTGTAAACCCACCACACAGCAGGATGAGAGAGAGGGAGAGGCATGGTGG
GAGGGTACAGAGACAGGAGGAGAGAGGGAATGTAGAGGGAGGACAGAGAGAGGTGACAGA
AAGAGGTAAAGATGGAAGAAAAAATATAGACGGGATAGAGAGAGAAAAAGAGTGACAGGA
TAAACTGAGAGAGACGGGGTGATAATAAATCACTAGTAGGCGAGTCAatcaggaggaggg
gccctgcttcaacgaagtggggtagggaggaagaggaggaggaggaggaggggacgggtt
acagatgag
>NODE_720_length_365_cov_1.769863
AAGACGTTAACTGTTGGTGGTTTCTGTAGAGATCTGAACTGTTTTCCCAGTATGTCTCAT
GGAAACTTCATCAGATTGAAATCTGTGGAATATGAAGTCAAAGTGAACACCTTGAACAGA
GGTCACCATCATCAATGAATAAGTTCGAGAGGAACAAGGAGATGGAGAAAGAGGAGAAGA
TAAAGAGGAAGAAGAAGAAAGTGTAAAAGGAGTGACGAAGAAGTTGAAGGAGGTAGAGAA
GAAGGCAAAGACATTCAAGAAGATGGTGAAGAAGAAGAAGAAAAGAATGTGAAGAAAAAG
AAGATAAAGAAGAAGTTAAAGAAGAACAAGATGTTAAGAAGGTGAAGAATAGGGTGAGGC
AGAAGGTGAACAAGAAGCTAAAGAAAAACAAGTTCAAGAAAAAAGAAGGTGAGCGGTGTA
AAGAAGAACAAGGTGAAGAAAAAGAAAGTAAAAAAGAAAAACATAATGAAGAAAAATGTA
AAGAAGGAGGTCAGGAAGGTAAGGAAGAa
>NODE_723_length_145_cov_1.779310
GGAACCAGACATGCTAGACACCTGGAAATGCCACCTGCCCCACCTAATTTGGCTATGCTG
AAGACGCCGGTCTAGGTCCCGAGTCTCTACGACCTTCCCGTCCTGAGATACAGCAAAAAA
TCACAGGTTTCTCCCACTTCCTGATGTCGTAGAGACTCGGGAGTAGGCTCAGTGCGATCG
CGGCGGCAGCAAATGGGGGGGTAGACACAAGTTTCATGTCTCTAGCACTCACCGTTTTCC
CAAACCCAGGCCGAAATCCTAACCCTAACCCTAACCCTAACCCTAAccc
>NODE_724_length_145_cov_1.468966
CTATGCTGAAGACGCCGGTCTAGGTCCCGAGTCTCTACGACCTTCCCGTCCCGAGATACA
GCAAAAAATCACAGGTTTCTCCCACTTCCTGATGTCGTAGAGACTCGGGAGTAGGCTCAG
TGCGATCGCGGCGGAAGCAAATGGTGGGGTAGAAACAAGTTTCATGTCTCTAGCCCTAAC
GGTTATCCAAAACCCAGGCCGAAACCCTAACCCTAACCCAAACCCATGCTGCGTTATGCA
CTGCCCATTGTCAGTGAATGGGAGAACGTTTTGGCCAATATCTCCGGAA
>NODE_726_length_405_cov_5.488889
CTTGTCTTATTTGGTGTACACAGTCTATAAGGGATTACCCTGCTCACTCTCCCCTCATAA
TCTGCTCATGATGACGTTATACTGCAGCTCCTGGGCTCCAGTTCTCGCGAGGTTATGGAA
AACAATCCAGACGCCCTCTCTCTCGCTCTCGGCCCCCCCTCCTCCCCAGCCCTCCCTTCC
CACGCCCCAGTGCGCTGTGGGATAGTGCCACTATAAAGTATATCCTCTCTCGGAGAAAGA
TAAGAAGCCCGAGACAGGAGGGGGATGAAGATGGCGGACGCCAAGCAGAAGAGGAATGAG
CAGTTAAAGCGATGGCTGGGCTCGGAAACGGACCTGGAGCCTCCTATTCTGAAAAAGAAG
AAGACGAAGGTGAAGTTCGATGATGGCGCCGTGTTTCTGGCCGCCTGCTCAAGCGGCGAT
ACCGAGGAGGTGCTCCGAATGCTTGACCGGGGCGCTGACATCAACTACGCCAATGTAGAC
GGTCTCACCGCCCTCCACCAGGTTTGTGTTAGCCTACTGTAGCTGTTAatgtcaccacaa
gacacaaat
>NODE_728_length_360_cov_2.308333
CATTGCAATGCAAAGATTGGAAATATATTGAAAAGAAAGACCCGCAAAAAGTAAAATACC
TTGAAAAATGGATAAAAAAGTACAACTTTAATGGTAAATTAAGTACCCAAAAATTAACCG
GGTTACAAGAAGCAATTGCAAGAGCTAATAAAAATAATCCGAAGAAAATGCGCAAAGATG
GATACGAGGATGTTAAATACTGGCTAGAAGTAGCACAAAAAAGAGAAGAAGGTGGTAGGA
AGGTTAAGGAAAAGGAATGTGCTGATAAATGTGTTGAGGCAGAGATAAACAAGCAGTTAA
TGTTTCACAGAAAGGAGGATGATGAAACAACTGTCAGAAGGCGATGTAGACAGAAAGAGG
CTGAGGAAGAAGAAAGTGTAGCAGCAATGACACCAAAAACGCCTGAGGGCAGCAATATAT
ACCCACCATTACCACCGCCACCGCCGCCACCCTATGCAATAACACCAGTAAAAACTAGAT
CCGTTACAAGAGGAATTGGCACAT
>NODE_729_length_314_cov_2.500000
GGAAAGTGATGAAAGGAGGAGACAAAGAACGAGAACATCTGAAGGAGAAAAAGGAACTAG
ACTAGAGAAGAGGAGGAGATGAAAAGGGAAAGGGGGAGACGAAACGAGGGAGAAAAACAC
AAAAGAAAAAAGAACAGGAGAATGAAGGAAAAAGTGAAGGAGAGAAAAGACGGCAAAAGA
AACAGAGAAGAAAAAAGAAAACAGAAAGAAAGACGAGACGAAAAAACAACGATGGAGAGA
TATGTCGAGGAGAGAGAATGACAGAAAGAAGCAGAAAAGGAGGAGAAAAGAAAAGAAAGG
AGACGAAACGAGGGAGAAACACGACAGTGTCGGAAAAACGCAAAAAGGAGAAGTGAAGGA
AGAAGAGACAGAAAAGAAGGAGGAGGAGAAAAAAGTTGCAGAAATACGTTAAACTGTTTG
GAAAGAAAAAAGAAAGTGTTGGAAAAAAGAGAGAAAGa
>NODE_730_length_518_cov_8.774131
TTAACCTTCACCATCCAGCCTGTTGCTGACTTGCCTACTGGGAATATCAACACAAACTCC
CTACTTGTGTGTCAAGGGTGGGTGAGTAGCTCATGTCTCAAAAGTGGTGTGTGGGGGTTT
GCACACATGTTGCCAGTCCAATTTTACTGTCATTCTCTGCTTCCTGAAACTCTATGATAG
GGAGCAGCCTGGCTACCATGGGCCTGCGAGGGTTAATCTAGCACTGAGCCAGATCACCTC
AGGGGAACCTGCCTGGAAAATGGGTTAATAAAGGTCATCCCCCAAAATAAACACTTTACA
GAATGTTTCTCCATTCATCCCTCCTTAAAATCAACTCGCAATAAAACGGGTCTGGGTGCA
ATTACTGCCGCTGCATTGGGGCATGAAATCAACCTGTCCCGTGTTCTGGCTGAGGTCTGC
TATGATCTCCACTTTTTCAGCCTATGCTGCTCCCCCTGTAGACCCTTTCCAGGAGCAGTT
GCACCCAGTTTCTCTCAGCTCCAGCATGCCAAACCTACTTAAAACAACTTTATTGATCTG
TCCAGAGGTGCAAAGCTAGACTGAAAACTAAATAAATAGAACCATTTTATGTCTACTGAG
CTTTTCTAAAAGTGCAAGTGCAGAAAGTGTATTATAGAAGAATAGAAAAGTatgtaattc
tt
>NODE_732_length_370_cov_1.559459
CAACTTGACAACTGGGGATGTTCCTGGTGGGGGAGGATGGTCATACATACAGTGCATTTA
ACAAAGATGCACCATCCACGACTAACGCTGCTATTCTGACACTAGTGACGGTATGTTTAA
AAAGACATCAGAATATAGATCCCAGTAATTAATATCAAGAATGGTTTTGTGAATTTTGTA
TTTAAAAAATTGAATAAATTAAGACTTTTTTTCTGTTTTGATGGCGAGGTTGATTTTTAT
TGTTGTAGTCTGACAGGATAAGAATTTACGTCAGATCTGACAGTTTAATTATCATATGTG
AGGTGTATTTGTTTTATAAAATCACACATGAACTGTATTTTTCAGGTTAATATTAGATGG
CTATTGTTTAGCTCATGGTAAAGCATTTTAAACGCTGTATTCTGGTGATTTCCTATGCAC
CAATTTGTTCCTCTTCTGCACCAATTAATGGTAGCAATGTCTTCATTTGTGAAagagaac
acacaaaattcaggcagcaggtgcaatttaaaat
>NODE_733_length_537_cov_7.316574
GTCATATTTAAATGGAGAGAGCCTGTTCTGCTGGCCAGGCAGCCAGGCTCAGGCAAGAGG
TCCCAATCAGCCAGCCTCACAGACTGCTCATTCAATAGGATTTAAAAAGCCAACTGTGTG
GAGAAATGAGAGTTTTGCCCCCCAAATCATATGGAATTACAGTGCTGGTTGCATATGGGG
GGAGCCAGTGGCAGGCACAAAAGCCCACAGGAAGCTGCTATTTCTGTGTGTTTTATTAAC
CCAACCAAGCAATTTAATTCTTTTGTTCGGGGGAGTTCTACTTCATTGATTAACAAAAGC
GGGGATATAATTTTTTCAGCCCCTTTTGAAAAGCCTGAAATGTCAAGCCTTTTAAAGGAG
ATTATTCTGCCTGTGTGCGATGAATAGAGCCCAGAGTAACCTTTTGTCTACAATTAAATA
TTCCAGCATAAATATAAAAGAAAATCAGAGATGGGGAAGATTGAGTCAGGAGAGATTGGA
GAGGTAGATCCTCTGCCCGATAGTGGCAACAGCCTGGCTCTAATTAGATATGCCAGGCGG
GCTGTGAGCAGTCACTCTCCACAGCACGCCGAGAGAGGAGGCAGCCTGAGAGAAGAGGAC
AGAGGAAACCTATCTGCTCATCTGTCTGTCCAGCGCCTTCCTCTGGGCATCCACAAGGTA
TTtcaggagactttgttttgt
>NODE_734_length_509_cov_15.369351
TAAACCAAATGTAATCCCCGCAGCTTTGGTTGCTAAATTGAGGTTTTGATTCACTTACTG
TAATAAATGACTTGACTCCTGAATACATTTCTGCAGTAATACTTGACACCGCGACGCTTA
TGGTGTGCAAGATGAAAACAGGATGTGTTTCTAAGCAGATTTAACAATGCAAAATGCATA
AAGTGTGAGGTCATCACTCCGAGAGAATGGAGTGTGTAAAAAAGAGAATACGAGCCTGCG
AGGTCACAGAAATAAAGATAAATGTGAGTACCAACAGCAAGGCTGTGGCAATGGAGCTAA
TAAGAAACTGTTTTATCTTTTTACAATTTAAATTGTAACCTTGAGCCCACAGCCAGCCAC
ACAGGCTCCCGGTAGAATCATAATTCTGGCAAGGGGGAGCAGTTCTAGGTGTGGGTGCAT
GGGCCACAGCATTAGCTCTCTGAGTGAAATATATGGCAGTGACGCCTCTCGGCCCCATCC
ACAATCAATTGGATTCTTTTCCTTTAATATTTACTTGCAGCGATGAGATGCTCGTCTGCA
TGGTGATGAACAGTCTGCCACTGGCGTTTGAAGGTGACCTGTCAGTGAGTATGGACAAAT
CTCTCGCTCGCAGAAATGTAGAAAATAAATCATTAGGGGCAGGCAGTCAGACa
>NODE_736_length_405_cov_4.501235
CATACTTCTTTGTGTTACTAACACAGAGACATGTTGTCATAAAATAAACATACGCCAAGC
ACAGTATGTTCCAATGCACGAAAACATTTTTAAAGACATGAACCCTATGAAATCTCTGCT
AAACTTGCTTGTCCTGCAAGAAGGAGAAGAAAACAAACAGGTGGCGTTATCATTGACACA
TATCAGACGGCAAAAACACACAAGAGCGTCTCAGTCAATCAGCAATCATGTCTGTCCTGA
GCATAAACACACCTATTATACACGCCAAGCGGTGTCAGTGTAAACAATGCAGAACAATAC
ACTCTGCATTTCTAGCTGCAGTGGCTCCTCTGATTGGCTCGATCGATCGTCGGAGGCATT
TGATGCTATAGGAGGAGAGGCGAGGCATATTGATTGGAGGATAATCAGAGTCAAGCTGGC
TTGGTCCTCTTCAATAATTCAAAGGAAGAATTTGGGTGAGATTCCCTCAGATCGGAGGTG
TGATGTACATTTCATAGCCTGAGAGTCGGGGAGCTGCACGGTAACGGGgaggggaggcgg
cgcgtgtga
>NODE_737_length_302_cov_1.450331
ATAACATGCACAGTTGAAGCATTACATGGGCGCATTGCACTTCTCATATAGACACATAAG
GGGGAAAAAAAACAGTGACAGACGATTGAGGATTCACTATAAATAAGGTCTAAATGTGTT
TTCTGTTAAAATTTTGACCTGAATCAAATACATTTTTGAATTATTTAGGAGAAAAGATAA
GATGAGATAAACTTCATTGATCCCTCACACATTACAGTAGCTAGATAAAAATGAAACCAT
AATAAAAAAAAATTAGATAAAGACATAATGATTGTAATAAAGACTCTGTCAACTCACATG
TAAAGATATGGCATTATGATAACTGTATCCATATTACAGGGCACACAGGTTGGGGAGAAT
TGAACTTTGAAGagagagaatacaatagaaaaacgttacgtgaacgttgtacagttaaaa
ctgtatctgtatctgacccatataat
>NODE_738_length_546_cov_7.644689
ATTTCATTCACTCAGTTTCTCTCGCTCACTCTCATCTCAGAGAGAGATTTATTTCACAGT
ATGTAGTGGATTAGGCCCCCCTCGTCTGCCCCTGGACAAAAGCATTGTTTTAGCACTAGC
CTGTTCGCTGTAACTGGAGGAAGCTACCACTACTAAGCGTCCACAATACGGCCATTGTGG
ACACAGGGCTAGGAGGACCCTGCCTCGGAGGCCGTCTAGACTTTGAGCCCGGGCCGATTG
GAGAAACAGGGGGAGAAAATCCCATCAGGCAGTGGAGTGAAAGTTAACTAAGGTAACCTG
CTGTGAACCTGATGAAGATGTCAAGCCAACATATGGCAAAAAATGTCTATTGTCAGAACA
AGGAGCTTTCTTCCCTCTGAGGGAGGGGATGGTAGAGGAGGAGGAGATGAGGGGTGGCTA
AAGAAAACTAGGGGGGTTGCACAACCTAAAGGAAGGAATAACTGCAGTGGTCATCGTTTT
ACTTCTGGATCAGTAGTCTTATTCTGGCCGGGAGGAGGCCCAACCCCTCTACTCACAATT
AAAGGAGTAAGCAGATTAACTGGCATCTTTCAAAGGCCAGCAGAAAGAAAAACTCACTCA
AAGACGTTTAATACATTTTTTCCCCCTTTGCCTATCAAGTCCTGCACTGCACACGGCAAA
TGGCATTACATTTCATGCTGATTTAGTGAg
>NODE_739_length_292_cov_2.410959
ATCACTTCAAAAGGTGAATAAAGTTAATTTAATAAAGCCATATTTGCAAGTGTGTGTGTT
GGGAGTTTGGGTTTTTTGGGGGGTGGGCAACATTTCACTGACTGCTTGGTGACATTAGAA
GACTTCCTCAGCATGGATCTGAACAATTCAAAACAAAGACAAATAAACAGTCAATTATTC
ATTTTAATACAATTGGGGGGAGGAAAAAAAATCAGCATCAACAACAACTCTGCAACTGCA
ACATTAGTACTAATAAAACACACACAGAGAAAACCTGCCTTAACAGCTGATGTCATGTCA
GTCACAATTTAAAACACATAAACAAAAGGAGGAAAATTACTGATGTGCTTTAATGATAAT
CATAATAGCTAATCATGGCTGTACGCAGTTGTTTAGTCAAGTAGCATAGTGCACATATGT
TTAATCATTTAATAAC
>NODE_740_length_322_cov_3.034162
GTTAGGATCCATCCAGTAGATCAATATCAAACTACTAAGCCTTAAGGCCACCATCTTTTT
TTTCTTTTAGAACAACAGAAAAAAAAAAAATCTTTTTTTTGGGAAACTTAATGTGCCAGT
GTCTATACTCATTACTCTTCATACCTCAAAATAAGAAAAGGAAAATCTAGTGCCATTTCA
TTTGTCATTCTTTTTGAAAGAAGTTTATCTATTTGTACTTATCCATCGGAGACATGCATT
CGCATGTGGTCATTGAAGAGCTCCATTTGGTCGAACTTGGCAGGGCAGACGGAGCACACG
TAGGTGGTCCCTTCTTGGCAACTCGCTTCTGCAGCTACACCCACTCCTGTTCCAACCCCA
GCCCCTACTCCAGCACCTCCACTTACTGGCATGGCGAGGGCCACCACTCCAGCTCCAGGC
TCAGGGACAGCCATAGGCATGGGAATGGAGACGGGGCCCGGGGTAC
>NODE_743_length_310_cov_1.209677
ATTTGTTTGTTTGTTTCATTTGTCCATTCTTTCTTCTTTTTGTTCCTTCTTTCATTCTTT
CTTTTTCTTTGTTTTCTTTTGTTTTCCTTCTTTCATTTGTTCTTTATTTTGTTCCTCGTT
TCTTCCTTCCTTTCTTTCGTTCATCCATTTGCTCTTTCTTTGTTTTTCTAAAAGTCTTTC
TTTCTCTTTTGTTCCTTTGTTGGTTCTTTTTCTTTCATTCTTTCTTTCTGTCCGTCCGTT
CTCTCCATCATCTTTCCTCCCTGTCGTTCTGTTCATTTCAGCTCCTCCGTGACTCTAGCT
CTCTTCAACACCCTTCCTTCCTTCTCTCCATCCAGATTTTATGTGCTTCCTGTTGTCTCC
GAGGTCGAGTCACTGAATGACAGagtgtgtcatcagttccctcctctcctttcacacctg
tcatactctcacactgcattgatcggtaaagaag
>NODE_745_length_293_cov_1.699659
TTTCACAGTTAAAATAAATGAACACAGCCTGCTTCACCGTTTCCACTCTAGCTGGAGGTT
CTTTAGTCTGATCATCATCAGTTACAGATTAACACAGTGTAAATGTAAAATACACTGTGA
TTTGTGGAAAATGTGGAAAATCATACCAGCATGTATGCAACTATACACACCTTTATTGGC
ACAGAAAGTTGTTTCATAAAACAATGGCTGAGACACAGGACAGGAAATCAGAGTTTTATA
GGTCAAATGTTAAAATACAGCAGACAAATATAGATGAGTTCCATTTCAGTCTTTTGTAAC
AACAATAAAATGCAGATCTATTTTTGGTTTGAGCATGtaagtacaaagatgtaaaaagtt
acaaaagctacaagcctcacctccataatgtgacgtttaccctctgtaactgtaaccacc
gtatgagttgtagcgat
>NODE_746_length_145_cov_2.331034
AGACTCGGGAGTAGGCTCAGTGCGATCGCGGCGGCAGCAAACGGGGGGGTAGACACCAGT
TTCATGTCTCTAGCACTGACCGTTTGCCCAAACCCTCACCCCAGGCCGAAACCCTAACCC
TAACCCTAATTCCGGAGCTTACGGCGAGGGCTGGCCCATACAACGGGACCCAAAAAAGTG
TCCCTACAGACCTATACCAATCAACTCAGAGCGGTCTGAAACGCGCTCTCAAAGGCCTTC
TACGGGAACTTGTCTTGGCCTCAGCACTATGACACTGGCTGCGTTTTGC
>NODE_748_length_424_cov_2.429245
TCTTACTCTGAAACAAAACAAGAAACAAAAATAAACACAGACAGACAGACTAAACACGGG
CCCTTTCCTACCTTTGGTTCTGTAATTTGGCTATTTTAAACAAAACAATTTAGATCTAAT
TTTATTTGACTATTTTAAACAAAACAATTTAGACCTAATTTTATTTGACTATTTTAAACA
AAACTATTTAGACCTAATTTTATTTGACTATTTTAAACAAAACAATTTAGACCGAATTTT
GATTCTCAAACAAAGGTTTTTAAATATGTATGCAAACACTGACAGCAAACTTACGTCAAA
ATGCGGATGGCGTCAACTTCTTTGGGACTGTAGTTCCACAGACCTCCAACAACACACAGT
GACAATAATTGGGTTTTCAAAAGGATCCCTTACCTCAATGCAATTTGGAATGATGAGCCA
CTGGCGTGTCTTTGGTCAGGGAAAACAGTCTCCTCCGAAGTGTATTGCCATCCGGGTCAC
GGCACCATATTGTTGAAGAAAAATTCGCTTTCAGTCCTTCCAAGTTTgctgtagtgaatg
ttttattaatataccggtatatggtgag
>NODE_749_length_437_cov_7.679634
TAGATATATTCCCCGCTGATATCATTCCGCACGTCACAAGAGGTGATTTATGCTCAATAA
TGGGGAAAATGTTTCTTCAATCACACAGGTGTTTCACACCACGCCTCAGCGCACAATGTT
ATCTCCAGCCCAACCAGAAAAAACAGATGTCCAGTCTCTCCCCATAGTGCGAGATCCTGC
TCCCACCGGGCATGCACAAAGTCACCCAGTCAACCACGCATTAAAGAGAGGCAGCTGCCA
GAGCATTAGTGTCCAAACCCTAAGTAGAGAGGCAGACATAAACAAGCATGACAGTTGGTT
TTTGGGATGCGAGGAACACTGATTGACAGTGCTCTGTCGGCCGGATTAGAGACGTTCATT
TCGTCCTGAACTCAATTATATTTTACAAAGGCTGACATCCCCAGTTAATTGCAGCCTTTC
CACATGAGGGAATTATTTGCACTTCTCAATTCCCTGGCCATGTGTACTCTGTTCCGCATG
TACAGGCTTCATCTAATATGTGGAAATATTGCAAATTAGATCAGAAAAAAAAGGAAAAGG
AAAAAAGAATCTGGGAAAAGAAAAAAAAAAACTTAGGGAAG
>NODE_750_length_412_cov_6.730583
CTGTGTGTGTGTTTGTGTCTTAGAGGGCCATTTGGACTGGCTAAGACATCTGCTCCATCA
TACGTCAGGGGCCTGGTGTGACATCTGGGGAATATACTGTATCCTGCCTTGCAACATTAC
ACACAATTTACTGCTAAAGGTCATTATGTACCCGTTAATCCACTTTTAATTGATATCAGT
GCAAACAGCACAACCTCCCAGCCACATGACAGATCACTGCCGCCACAAAACCAGGAAATT
GCTATATGGGAGTTAAAAATAGAATGGTAAACTTTTTGCTGTGGTCTGTCTTCACTTTGT
TAAAGCACTTTCGACATTTTGACTCGGACAAACAGCGACTGGTCGTTGGATAAGAAACGC
GCCACTGTGACTTTCTTTGCTTTGACTTGAAAACCTAGAGCACATAAACATCTAAGTGAC
ACCTTTGTGGCTATAAATCATCCTTCTCCTGCTTGCTGTACTGAGATCTGTGCCTCTGCA
GTATGTTTGCACTTTATGTTGCacgcagggatttcatctggctttgtgtgaattgtgaca
gcgccatagaaacaat
>NODE_751_length_145_cov_2.351724
GAAAACCTGGTTGGAAACATTGTCTTTAAAAAACTGCAGTATTGCTGTTTTCATGCTCTG
AAACAGCTTTTCATGCCCTGAAAAGGCCTCTTTTGCCACATAGTGGTTGACTGAATTATA
TCACACAAAGTCACTTGAAACAACTTTTGCCTTCATATTTATCACATTTGACCACATTGT
GAACTCAAAACATGTTTGGAAACATTGTCTTTGAAACACTGCAGTATTGCTGTCATCATG
CTCTGAAACAGCGTTTGGCATGCTGAAAAGGTCAATTTTACCAAATGGt
>NODE_752_length_451_cov_7.077605
CGGGCCAAACCCCACCTAGCTGAAAGCCCGAAACTGAGTGGGGGGAACAGGATCCGGGGC
CAACTCATTTTCAGTGTTAAGAGCCAAAGCAACACAGCTAATCCGCATTGTCAAGCGGGG
GCAAGCATGCAGACATGGATAAGACCACATCCTGAGCATCCGTGTCCCCAAGGCACAAGC
ACCCAGCTCTTGCTGGATGGGAAGTCATTTGTGAAGTCCTTTGCAACAGCCAGTCAAAGA
GGTTAATTGAAAAATTCCTTAATGTCATTACAACAGAACTAGATTAACCCAGAGCTAATT
CACTTTATTGTTCTGAAGAGAGGGGACTCAGCGCTGAACTCCAGAGCAAACGTGAAGCCC
AGAATCAGGGGTGAGGTGTTGTTTTTAAAGGACTATGCCAGTTTAATTAAGATAGGGAAC
ATTATTCACTGCTCTGCATGGTTGGAAGGAGCAAAATGGTCGCGCCGTATAAATGCAGCT
CTGGTGCCTCTTAAATCAAGGTGGCTTTTATTTAGGCGGTTGAATATGTAAACATTTCCA
AAGCTCTCCGCGATCCTGCTGTGCAGTGCTGCTTCTCATATTGTTTGTTGCTGTa
>NODE_753_length_921_cov_8.612378
GTTTCGTTTCTTCCTTCTGACACCATCCATTCATGCGCTACACCATGCGTAAGCATTGAT
TCATATGTGATTGGTCACACAATTCACAGTCTCAGGGGGCATTTCATCGCTGACAGACAA
GCTAATCTAAAATCCCCCAATTTACAAATGAAAATCCCACCATCCAATTGAGCTAATAGA
GGGACTTGAATGGGATAATAAGATGTGGTGTAATACTGTGTAAAAAGCCTGTAATGTTGT
GTTGGTGTAAGAGCCTGTGTGACTGGATGTTTGACTGTTTGCAGTGATTACAGGGGCCTG
CGGGCCTGGCGACGGCTCTGTGGCTGGGACAGGGAGCTTCTCCCTGGGCAAGGAGATACG
CCTGTCTGCCCCTTCTGCTGGAGCTACAGGGACCAGGATGTCAGGAGGGAGAGTGCTCCC
TGTGAGCGCTCTCCCTCTCTCTCTTTCACTCTCTTTCACTCTGTCTCTTCCTGTATGTGT
CTCTCTGCCTCTCGTTCCCGGTCTTGCTGGGTCTGTACTATTGCAGTGCTTGCAGATGTG
CACAAACAAGGGAGGATTAAAGCAAAACGAATCTAAACAGACAAATGGAATTAGAGTGAT
GGNNNNNNNNNNCTGTCTCTTCCTGTATGTGTCTCTCTGCCTCTCGTTCCCGGTCTTGCT
GGGTCTGTACTATTGCAGTGCTTGCAGATGTGCACAAACAAGGGAGGATTAAAGCAAAAC
GAATCTAAACAGACAAATGGAATTAGAGTGATGGGTGTCGGTGGGCTGGTTCACAGTGAT
AAACATAATGATGCTCAGTATGTGTGTGTGTGAGTGTGTGTGTTCCTGTGTCTGGGGGAT
TATCAGTGGTTAGGTGTGTGGTGTGTATGGCTGGGTGACTGCTTCTGGGTTTCTTTGTGT
GTTTGCCTATCTGTCTATGTTTTTGTAATTATGTGTGTGTATATTTACTCTGTCTCTAGT
TGTGTGTTTGATAAATGAGTTATTCCATAttgcctcacaaaaacaagtctctgcgccctc
tgcatgtctgtggatatgtttctgtgtttatgtcaggcttgtaat
>NODE_754_length_352_cov_2.849432
TTTATGTCTTACCTGCCTTTTTACTGAATTACTCGGCGGGCCCTTAGGGGCTGCTGCTGC
ACGCAATGCTGCAAATAACAGCTCAAATGAAAAAATGCAAATGATCAGGCTAGATCCAGC
ACTGAATCCATAGGGACCCCTTAGATACACACTCACACACTACCACACACACACACACAC
AAGCACAACCACGAAAACAAATTCTGTCTCATTCACTTGCTCTTTCTCTCTCTCTCTCTC
CCCCTTTTCTCTCCCTCTATCTATTTTCTCCCCTTCTCTCTTTCTTGCTGTGGGGAGAGG
AAGCCGGATGAATATCAGCAGGGGTCAGAGAAATTCTTGCAGTGAATAACAGAAGCATAA
TAAACAGAAGCCTTCACTCAAATTATGAGTGCTGCAGTTTCTCACACACACATAAGCTCG
GAAACGCACGCGCACGcacacacacacacacacacatacactcatatccacacacacaca
cacaaaggaatccaat
>NODE_755_length_298_cov_1.449664
ATTAGTCAAACAACCTCAAACCTGAGAGATTGAGTAGGTGGAAGAAAGAAGGGGGTGGAA
AAAGAGGAAACAAGAGAAGTAGCATGAGGGATATGGTAAAAAATACAAAGAAAAAGAAGA
ATAGAGAGGAAATGTGGAGATACAGAAAAAGCAAGATGAATAGAGTCATAAAAGCAGTGA
ATTACAGGAGGAAAACCTTAGGAATAAAACGATAGAAATCAGAGGAGGAGATGGTGACCA
ATAGCTGAGGAGTTAGAGAGGAAAAGTATATAAAAGGATGAGATTGAAATATTCAGAAGG
CGGAAACTACAAAGACAAAAAAGATGGGAGAGGACAAAAAGAGATAGAGGAGAGGGATTA
GAGGGGAGAAGAGGCAAGTAAAAGATACATGGATAGAGATGTGGAGAGAGGAAATGTGat
ggagacaaggaaagactgtgtt
>NODE_757_length_362_cov_3.809392
CTCACCACCCTATTTACCGCGACCTGCGCCCTCACTCAAAACGACATCAAAAAAATTGTC
GCATTCTCAACATCCAGCCAACTAGGACTAATAATAGTAACCATTGGCCTAAACCAACCT
CAACTGGCCTTCTTACATATCTGCACCCACGCTTTCTTTAAAGCCATACTCTTCCTATGC
TCAGGCTCCATTATCCACAGCCTAAATGACGAACAAGACATCCGAAAGATAGGAGGTATA
CACCACCTCACCCCCTTCACATCCTCCTGTCTGACTATCGGCAGCCTAGCCCTCACAGGC
ACACCCTTCCTAGCTGGCTTCTTCTCCAAAGATGCAATTATTGAAGCATTAAACACATCC
TACCTCAACGCCTGAGCCCTAATCCTTACCCTTCTAGCCACTTCCTTCACCGCCATCTAC
AGCCTCCGAGTAGTTTTCTTCGTATCCAttggccacccccgattcaacccactgtccccc
attaacgagaacaaccccactgtaat
>NODE_758_length_364_cov_1.423077
ATTATCAGCTGAATCAGAATCCGTTTTACCGCCACGTATTCACGTAGGGGGAACGGGACC
TGGAATGTTGGTGCATAACAGTAAACAAAGGGCAAGTAGGAAAACTTAAAGAAGGACAAA
AGACTGAAAAAAAACAAGTGTTGCAAGAGAGACAAGAGTTCCAGGTGAGATAGAATCAAA
GTGCAGCTAATTAAAGCTATTATAAAGCAAAGAAAACACAATTAGAATGATTGCAGTTTC
ATTAAATCGTTATTCGAAATGGTTTAGCGGGGAATGTGCAAAACCTCGCAGTATGTCGCG
TAAATAACATTTTAAAGAATCAGTGTCCTAATGTTACACGTTTTAAAGCAACGCAATAAA
ATAACACGTATGAGATAGAAGCTCTAAAAACAAATGTCAGAATAATAGTGAGAATTATAG
TGCAACAGTTGGCATCGATCTTTTTGAGTTCTTCTCTAGAATTATAGTTTCCTACATAAC
CACTTTAAAACACCAGGAGTTTAGTAAt
>NODE_759_length_310_cov_1.032258
TTAACTAATTTCTTCGTCTAGATTTTGCACCTGGTATCATTTTAAGAATCCCACAAACAA
ATGTCTGACTATTACCCAGGGAACAAAATGGCTGCCACATGGTTATGTAATAGATGTGAA
AGCATCTCACGAGTCGAACATGGCTCTTCTTTTTGTGTTGAAGGATGAAATGGAAACAGC
AGGAGCTAGAATAAATAAGGGATGACTAACATTCGCCACGTGATGGACAATTAGCTCTGA
AAAATGGACTTTAACATGTTGCCAAACTACAACCTCCACATATGGAGGTTCAGCGTGATC
CACTTCTCTTACAGAGGCCTGAGTCTCTGATAAACTCCCCGTTTGACCAGATGAAAGTCC
AAGACTGAAAAATGAACTGATCATCAGATCATAGCATAACACCTCATCCCTTAAAGTGAT
GGAAAAAAATGTAAAAATGATTCATGAGAACGAA
>NODE_760_length_314_cov_2.487261
GTTACTCCCACTTCCTGACGTCGTAGAGACTCGGGGATAGGCTCAGTGCGATCGCGGCGG
CAGCAAATGGGGGAGTAGACACAAGTTTCATGTCTCTAGCACTAACCGTTTGCCCAAACC
CTCAACCCAGGCCCAAACCCTAACCCTAACCCTAATTCCGGAGCTTACGTCCCATACAAC
GGGAGCCAAAAAAGTGTCCCTACAAACCTATACCAATCAACTCAGAGCGGTCTGAAACGC
GCTCTCAAAGGCCTTCTACGGGAACTTATCTCGGCCTCAGCACTATGACACTGGCTGCGT
TATGCACGTCCCATTGTCAGTGAATGGGAGAACGTTTTGGCCAATATCTCCGCAACCAGA
CGTGCTAGACACCTGGAAATGCCACCTGCCCCACCTAATTTGGCCATGCCGAAGACACCG
GTCTCAGTCCCGAGTCTCTACGACCCTCCCGTCCCGAg
>NODE_761_length_145_cov_2.213793
GACACCTGGAAATGCCACCTGCCCCACCTAATTTGGCTATGCTGAAGACGCCGGTCTAGG
TCCCGAGTCTCTACGACCTTCCCGTCCCGAGATACAGCAAAAAATCACAGGTTTCTCCCA
CTTCCTGATGCCGTAGAGACTCGGCAGTAGGCTCAGTGCGATCGCGGCGGCAGCAAATGG
GGGGGTAGACACAAGTTTCATGTCTCTAGCACTAACGGTTTTCCCAAACCCAGGCCGAAA
CCCTAACCCTAACCCAAACCCTTGCTGCGTTATGCACTGCCCATTGTCa
>NODE_763_length_331_cov_1.259819
CTGATATCCATGTAATTCCTGTGCCGAGTTCAGGCTACAGATAAGTTCAAGGAAAACTTA
AATAAGAACTACAAGAAGAAAAACTAGAAAAAAAAACATTAAAAAAGACTTCCAAGAAGA
GGAGAAAGAACTGTGAGAACATGAAACGGAGGGGCTACGAGAAAGAGAAAGAAACATGAT
GGCAACTGCCAAGAAAAACTACAAAAAGAAAAACAACGATGAGAACAAGCAGTAGATGGA
GAAACTCCAAGAAGACGAAAACTACACGAAAAAGAACTATGAGAAGAACTATGAGAAGAA
CTACAAGAAGATGGAGGGACATGATTTCAACTACCAAAAAAAAAAACTGCAAAAAGAAGA
AGCTCTATGAGAACAATAAGTAGAAGAACCACAGTACAAACTACaagaaagaaaatggga
catgatggctgctaagaaaaatcacatgaataacgacttcaagaaacaaagaaac
>NODE_764_length_308_cov_1.431818
ATCACAAAGCCAGAATAAGTTCAAACAGGCTCCTCCCCTTCGCCATCCTATCAGGCCCCT
CCCACAGTGACACAGCTGTGCAGGGAGCAGATCTGTAGGCCTTAATCCGCCCCGCCTCTC
CCTCCAGCCCATCCTTGACAGGACCAGTCAACCCCTCCCCCCAGCTCTGGCCGTGGGATT
TTAATCCGGCCACGAAAGCAGCGGGATTACAGAATCTCTCCCTCCCTCTTCCGCCATATC
TGATGTCCAAACATCTCTACGTGGTTTAAGTATGATACACTGCTCAGTTTGCCAGTGACT
GAAAAGGCCTTATGGTTAATCTTCACCTCTGACTTTGATGTATGTCATAGTACATTTCTC
CCACTGAACTACAGGAAGTTCACATTTGGTTAAACGTTTGGTCGGCGTTTCCCCTAAAAT
GCAGACTTAAATGTTCCTCTTTAGAAAgtaag
>NODE_765_length_338_cov_1.733728
TTTCCCAACGGAGGAACTGCTCAGCACTTAGTTTTCTCCAGGGTCATATTTCACCCACAC
AAACACAAAAGGAACAGAGAGAACATGAAGACACAAGAGACTTTGAAGGGAAAGTGACGG
ATAAATTAAGTGTCACTATCGAAGGGACAGGCGGAATATGAGGAGAACACAGAGCACAGG
GAAAAGACAAGATCGTTGACAATGTGCTCTTTCATTGCTGTGGCAATAGGGGGTACCTCT
AAAGTGTGCGGAAGGGGGAAGGGACCCAGTCAGTCTGTTGGGGTATACAGTTACACTGGA
TGGGCTCAGTGAAGAGGAAAGATAACACAGGCCTAATGAAAGAATGATCAGAACAATCCA
AGACCACATTTATCTATTTAGATTTTAATTGTATTTTAATGAGTGTctgtcggacagaat
ctctttgaacctctttgatgaatctctttgatgcgccatccatctactccatgaaatgcc
ac
>NODE_766_length_311_cov_2.601286
GTGTTCCTTATTTAAGGATGAAGCCAGCACATGTTGCGCATGCATTTGTCTGTGAAAACC
TGAGAAAAATGGGTCCTTCCTAACATTGTTGAGAAGAACAGCGTGCTTTCATTAAAACCT
TGATTGGAGAGGGGAAAACGTGTAAAAAAGTCCAGAAAACGACAGGCTGCTCGGCTAAAA
TGATCTCCAATGCTTTAAAATGGACAGCAAAAGCAGAGAGACGTGGAAGAAAACGGAAGA
GTACCATTGGAATGGATTAAAGAATAGCCAGAATGGCAAAGACTCAGCCAATGATCAGCT
CCAGGGTGATGAAAGACGGTCTGAAGTTCGCTGTGAGTACTGTGACATTTACAAGACGCC
TGTGTGAAGCTTATATATCGACAAGAAGCAGGCAAAAAATGGAGATACTGCTATTTTTTG
AACAGCCCAATATTCATTTGTCTTCATTTTTTGTA
>NODE_767_length_352_cov_3.130682
TTTTCATCTCTGGTTTGTTTAAGTTTTGTGAGGGGAGTGAAATCAGCTTGTTGTACTATT
TCTTTTTGAACTGCCAAGGCTATGATGCTGTAAAACGTTTGTGCTCTTTCAGGTGGAATA
TTTATAAATTCTGCAGGGTTGCTTGGAATTTCACACAGATCTATTATTTTTTCTTTTATG
TCAACAGGCAGGGTAAGTTTTAACAGTTGCATCATATCAGGCATGTGGGGTCTATATATT
GTACACACTGAATCCCATTCTTCCAGCCACTTTTGTTTATTCTTCCTGACATCCTTAGGA
AAGTCTCCCACTATTGCTTTGAGTTCTCTCCGACTCCAAGGTTTGTAAACAAGATCACTT
CCTACTGTAATTAATGGAGCTAATTTTGCTAGATTTTTCTTTTTCCTGTTTCTGTTTCTA
TTTGGTTTTGCTAAGGTCCATTCTTCCTCGTTTCTTTGAAAGTTAgatctgggatattcg
gtccaatcactatcag
>NODE_771_length_309_cov_1.129450
GTTAGTATAGTTTAGCTATTTCTTAGAGGTAAATTGGATTCTGTTCTGTCATTGGTTTTT
GGGTTTTGTAATGGTCTTGTAGTTTCGAGTTTTGAATGGTGTTTGGTTTGAGTTAGTTTT
TCTAAATAAATCATCTTTGTAAACTCCGTCCGCCTGAGTTCTGTGTCTGCGCATGGGTTC
CAGCCCCGCCCTCGTGACAGAATGGGAAGCGTGATGTTGACGGATCACGCGGATCCGTCA
ACATCGCGGATCCTGACAAGTACCATAACTGTTGGCAGAGAATTTCTTCGCGGTAACTGC
TCTCCTCTTCTGTGGGACATTACCAGCTGTGTGCTGTTAGTAAACCAATCCATCCTTCTC
Tcacctggctatttcatttctttctaatgtcactgtcacttgtattttcttatttgtctt
tgtccactgctaaaacgtacatttcctgctgat
>NODE_772_length_297_cov_2.417508
CTCTTCCTCTCTGTCTGTGTCTCTGGGTCCCTCTCTCACTCACTGGCTTTTGCTTTCACT
CTGTTTCTTCTTCTTCTCGTCCCTCCTTCCTCCTGCTTTATCCTCTCTTTTCTTTTCTCC
ATTGTTTCTGTTGACTTTTTTCTTTTCCTTTTCTTTGTCATTCCTTTCTTCTATTTGCTT
TCTTCTTCTCCTTCTCCTTCTTTTTCTTTTCTTTAATATTCCATTATCATCACGTCTTAT
TGTCTTTTTTTAAACTTCCCTTCTCTTCCCTTCTACTCTTCTCATTCGTTCTCATCTGTT
CTCTGTTCTTTTTTGATCTCTTTCATCTTCCCTTCTCTtttctctcctctcttcctttct
tccacttttactttttcttttttaacctcccttcacttcccttacttgcttttatctttt
tcttttcttttgccttttcat
>NODE_773_length_304_cov_10.736842
GTTCTTTACCAACTGCCCCCGCAATGTTTACCACTGATGAAATTATAATGCAGGCCCTGC
TGTATTATTTATAAGCCAATTAGGGGAAGTGTTACTTGATTTGATGGGGAGCCGACACAC
AGAGTACATTTAACTAATGGAGACCAAGAGAGTAAAGGGAAGGAGGGGAGGGAGGACAGC
TGAGGCGGACTATTCCGTACGATGCTCTAGGATTACGTGGCTAATTGCCCTGCTTTATCT
GTCTGTCACGGATAGCCATGCATATTTTAGCGTTCCCAAAGACTTTGATTGTTTGCACTC
GTGTTGGGGCTGTAACAAGTAGAGCAGAGGCCAGAGTGGAGTGTAGTTAAAAACTGGCAG
CAGGGGAGGCAAGGGGAGGGAGGGAGGGAGGGAGGAGGAGGAGGAGGAGGAAGAAGAGGA
GGGCGGTGGGTGTCGGGGTGCACACATG
>NODE_774_length_299_cov_2.123746
CACACATTGGTCCACTCACACATGTGCACAATTTCTTCTAAAACACATGCAACAGAGACT
TGTTCTCCCAGCAATCCATTAATGCAAAGATCCTATTGGAGGTCCAACCAATTTCCGACT
ATCACAATGTCCATAAAAAAACCCCCAAAGCCAATAAAACCTCTGAGGGTCATAACTCAC
TCTTAATCGTCTTGTACTCCTGTCAGATCTGACATCGCAGCAGTTCACAAGCTGCCCGAT
ACTGGTTGAATCTCAGATCTTCCACCTTTCGTTGAGTCTCATCCCACCACTCAATCCCCC
AACCTTACCCTCTTCTTCTTCTTCTTCTCCTCCCTTCCCCTCTTATCCCAAGACTCCCCT
CTTTTCCAGCTGCACTCCCAATAGCATTAGAGGACGAGGTCAGAAAGTGAGGGAAATGAA
ACTAAGAGTTTGATGAACCTGAT
>NODE_775_length_333_cov_1.894895
ATACCTAAAGCTTCATCTTACACTTTAGTGGTAAACACTGTAAATTAAGACTGAAATGGA
TTCTTTACCACTTGAAATCTGCCTTTGTGGAGATGAAATGGTGTGTAATAACAGTAAAAA
AAATATTGCTCAGTATAATTGAGTGGCTGTTTAAGTATCCTGACAAAAACATAAATGTGG
CAAAAAAGGAGAAATTATAGTATTTGGAAGAGGCTCAACTTTTAAGTTTTCAGTTTGGAT
AAGAACTGTTAAAATGATACAGTTCTTATCCAATATGGTTTCATTTAATCATTGCCCGCA
TCTTTCTACCATGCTTCCTATTCATCTAAAAAGATAAGTTCAGTTATAGTAAGGACGTTT
CAGTGGCTACGCACTGttgaaaactgctgaagaacatgtgtgaccaagctaacacactga
actacatgagagcaatgcaatcaatgttgtcatttgtactccccacagtattactag
>NODE_778_length_294_cov_1.051020
CTGACCAGTACAGAGAGAATGAATTAATATATGAGGGACTAAATTCATAACGTGTTAGAA
TTCACAGTTATCGGGAAAGTCTGTTTTTAAGCAAAAAAGTGTAAATAACAAAGTTGATTG
ACTGTTAAATGAATATTTTGACATTTTGGCAAACGCACTCTACAAAATCCATCTCATTTG
TGTAATTCATGCAAAAGCCAGAGTGGAAAAACAATAATCCTGCATTTTATGGATGATGTA
CCAGACTAATTCTTGGCTTAGACTCCTAACTTTTGGGTGTCTGCACTGGTTGCCTGGTAA
ccagtccttttaggtttgcccagttttgcatttttgtttggtgtttgctgaaagtatgtg
atcatagtatgttattttacttctcttacatctggtgtccaaattaatatttccaagcaa
actgtaattaaaagctaa
>NODE_779_length_521_cov_4.047985
AAGACAATGTTTCCAAACATGTTTTGAGTTCACAGTGTGGTCAGATGTGATAAATATGAA
GGCAAATGGTGTTTCAAGTGAACATCTGTCAGGAAATTCTGTGGACACACCATTTGGTAA
AATTGACCTTTTCAGCATGCCAAATGTTGTTTCAGAGCATGATGACAGCAATACTGCAGT
GTTTCAAAGACAATGTTTCCAAACATGTTTTGAGTTCACAATGTGGTCAAATGTGATAAA
TATGAAGGCAAATGTTGTTTCAAGAGACTTTGTGTGATACAATTCAGTGAACCACTATGT
GGCAAAAGAGGCCTTTTCAGGGCATGAAAAGCTGTTTCAGAGCATGAAAACAGCAATACT
GCAGTTTTTTTAAAGACAGTGTTTCCAAACATATTTTGAGTTCACAATGTGGTCAAATGT
GATAAATATGAAGGCAAATGTTGTTTCAAGAGACTTTGTGTGATACAATTCAGTGAACCA
CTATGTGGCAAAATTGGCCTTTTCAGCACGCCAAACGCTGTTTCAGAGCATGAAAACAGC
AAGACTGGTGTTTTAAAAAAACAATGTTTACAAACATGTATTGAGTTCACAGTGTGGTCA
GATGTGATAAATATGAAGACAAATGGTGTTTCAAGTGAACATctgtcaggaaattctgtg
gacac
>NODE_780_length_676_cov_11.562130
TCTAGGACTGTGCTTAGCAGTTTAAATCTAAACTGTCCAACATACAGCAGCTGATAGGAA
TACAAACCAAGCAATAATTGTTTTTAACAAAACACCCGTGGACTGCCTTAATCCCTACTA
CCATACTGTGTTGTGCAAACATGCTTGTTGTGGTAAGCTCTGCAAGCTGAGGTTATATTC
GTGCATCAGGTCATTCCTGTAGCGGGCTGGTCTGGGTCGGCCCACTCCCCTCTGAGAGCC
CTCTCATCAAGCCAGCCTCTCCTCTGCCGCCCTCTTCCCCACAATCCCCATAAACTCTCA
TAATTGCCACATTAAACTTGAGTTTATTATTTTTCTCCAGGTGCAGGTGTGCAGATGATA
TGAGCCCCAGGTTGCATTTACATACAAATTGAAGGTTTTTATTAATCAGGCAGGCAGCAG
GAATCAAACGGCAACACTCCATCAGGCCTTTAAATACATTTGGTGACATTTTTACCCGGC
ATTAGCATGATAGGGCAAGCGGAGTATAATGTACCAATGATTGCTTTTCCATTGAAAGCA
CAAACGGTTTCATTTTTCCTGTCATCTCAAATAAGTGTTAAAGAGGGTTTGGAGGCTATT
GTGCGAGTGCCGTATGCTGGGGACTTGGGACCGCTGATGGCCATATTAAATAACCATTAG
TGCCTGAGCTTAGATCATTGTGGCATCCGCCTCCTCTGAATTTATCCTGTGATTTCAAAT
GAAGGCAAGCTGTGCCAGCTTTCATAAAGTGCTCCAACCCTCTCCATTTTTCCTCAAACT
AAATGCATTACAACGGTAATTTTGTGACTGTTAAGATAAc
>NODE_784_length_295_cov_1.061017
GTTACCACATAGCAAAACAGTACTCAAGCAAAATCAGATGTTTGCAGAAATCAATACCTA
CACAAATTAAAAGCATTGTAAAACATTATCTGACTGCTTTAACCTTTTCACTAAAAAATG
CCAAAATGAGTAAAATTCCAAAATGTAGTGTTAATGATGAATATATCATGCAGGCACATG
CAGTACATCAACTAGCACTTGCACTCAAGAGTACAGGGGAAGTTTACTGCAAAAGAAAGA
TTCTTCTTTGAGAATAAAGTCTCATTTTACAGAGAGATTATTAAAACGGGTTCAGATGAA
aaacgttgggtcatgacatgaaaaagaagtgatgaaaattgaaaaagaatatatatgtat
attaatgtataagttaggaaagtctcattcttgatggcatccttaacaaaaataagtaaa
aagacacgtacatgctcaa
>NODE_785_length_293_cov_5.286689
GTTCTCTAAACGCTTCCTAATCAAACTTGGAATATGGAATACAGAATGAAGGGGATAGGG
GCTTTGTGGCGGAAATATAATTATGGCCACATAAAGCTGGTGAAGGTGGAGAATGGGGGA
TGACATCAGACCAATTTCACACCCAGGCCTCGGATGGCCAGGCCAAGCCTGGGCCTTGCT
GCGCAACACTGATCAAAGCCTGCTGCAGCCGCCCCAGAAGGCGAAAAAAGAGAGTCTTAA
CTATGCTAATCTCCAGGACAAATATATTTTAATCTTGTTAGAATACAAGTTAATGCTGCA
GCCCAGTGACCAAACTTTATGCTATAAGAGTAAGGACACAATAATACAAAATCCCACTTT
GTCTCAAAAGGTTTCTCTAtataacaagtgagttgagtttcagcaaaacaacagttgagg
aaatatcaagtagtcat
>NODE_786_length_417_cov_1.800959
CAGGAGGGGAGGCAGAGTGCACAGGGAGAGGAAGAGGATGGAGCGGAGCGGAGGGGGAAC
AGAAACGAAAGAAGAAGGCGAAAGGGCGATGGGGGAGAAAAGGGGAGGATCGATTGGTAA
GGAAAAAGAAAAAGGGGGGCAAGGGGCTGTTTCTCCTGGGTCCTGCTATGTTTCCCATTA
TGTAAGCCCTGGTCACCGGCAGCATGCCAGCAGGCAAAATAAAAGAGTCTCTCTGGCTTG
GCACGGCTCGTATTTTCCTATCCTCGGCGCGGGGTCAGGGAGGGGTCAGGCAGCTGGATG
GGGCGCTGGGGGGATTGTGGGGTCTGGGCTGGCCTCCAAAACCCAAAAGGCCCAGGGTTC
AAGTACCAGCTGAAAGCAATCAGGGGGAAATCTGGGAGTGCCACAGCTGCTCGCAGCAGC
GTTGTTCTGTGGCTCAACTCTCTCTCCCTCTTTCTGACTCTCTCTTGTCCCACTTCTCCC
TTCTCCGTTTGCCTGTTTCCCCCCCACTCCTCTCACTTTTCTTGACACACACAAAAAACT
GCATACTTTAAACATgagaag
>NODE_788_length_531_cov_6.350283
CTTGCAACGTTCATTTTACCCGTAGCAGTAAAGGGGAGGGATAAAAAAAACATATAGTGT
GAAAGATGGGCAGACAGCCCTGGGAGGACAATAGCTGTTGGCTTGAAAATGCTTCTTGAT
TATTAAAAGCTAATGCATTTTCAGCATTGCAGCCTTCATTAAGGGTGCGGATGGAGAGGG
GGGGGGAGTGAGAGGGATGAGTGGGTACTGGGAGGAGGAGAGGATGGGAGAGGAAGGGAG
AGAGAGAGAGAGAGAGAGAGGGAGAGAGAGGGAGACAGGGGCTGAGTCTGTCCTATAACT
CCTGGGTCTAAGACACATGCAGCTAGAAGATTGGCTCGGGCCTCTCCTAGGGGTCGACAA
TGTGTCATTTCCACCCGGCTAGATTGCCCTCTGCCTATCTGATATTAATGTGCAAATCAA
TATTTCAGGGATTAAATTTCCCTTCTTCATTTTTTATGGTTTCTACCTCAATAAGTCTCC
CGTCTAATAGAGGAGGCTGGATGATTTAGAAGCCTTTGCTGCAGAAAGAGAGAGAAAGAA
ATAGAGAGGAGCTTTGCAACAAGGCTATCGCTGCATTTTAATGTTCTTCTTCGTGGATCC
CCCATAGGCCCTTAGTAAGGAGGGCTATAtcgctgctttacagtgtaaagacagccaatt
tggctaaaaaggcag
>NODE_790_length_145_cov_1.841379
ATAAATATGAAGGCAAAAGCTGTTTCAAGTGACATTGTGTCAAGATAGTGAGAGGAGACA
GCGTTTGGCCAAAGTGGACTTTTCAGCGCCCGAAACGCTGTTTGAGAGCATAAAAACAGC
ACTCCTGCAGATTGTCACAGAAAAGGTTTACAAACATGTTTTGACTTCACAGTGTGTTCA
AATATGATAAATATGAAGGCAAAAGCTGTTTCAAGTGACATTgtgtcaagatagtgagag
gagacagcgtttggccaaagtggacttttcagcgcccgaaacgctgttt
>NODE_791_length_297_cov_1.777778
TGAACTAATTAGACAGCAGGTGCAGGTGCTCAGTCAGGGAAAGTGACCTCCACAAATGCT
TTTTAAAAATGCTTCCAGTGCCATCGGTTTGGAGTTTAGTAAAAAGAGAAACCACGTTTT
CATTGCAGTGAAATTCACTTTGATTGTGTACTGCAAAAATAAATAAATAAATAAATAAAT
AAATAAATAAATAAGGCTTTTCATGTAGGTTTTGTAGGGTCATACATTTAGTTAAAAAAT
GAATCAAGTTAATTTCCATCATTAATTCCATGCTTAATGAGCTGCTCATAATTGGGGATG
CTATAGGATCCTATTTTTAAAGTTTAAAGTAGTTAGATTAATCTTTTAAATCAATAATTT
TTAGCAATACATTCTATATATTATTAGACTAAACTATAATATATAATTGACTTAGTTTAA
ATATTCAATTAATTATGTAAt
>NODE_792_length_237_cov_1.691983
GGACTTTTCAGCGCCCGAAACGCTGTTTGAGAGCATAAAAACAGCACTCCTGCAGATTGT
CACAGAAAATGTTTACAAACATGTTTTGACTTCACAGTGTGTTCAAATATGATAAATATG
AAGGCAAAAGCTGTTTCATGTGACTTTGTGTCAAGATAGTGAGAGGAGACACTGTTTGGC
CAAAGTGGACTTTTCAGCGCCTGAAACGCTGTTTGAGAGCATTAGAGCAGCACTGCCGCA
GAGTTTCAACGACAATGTTTACAAATATGTTTTGACTTTAAAGGACAATGTTTACAAACA
TGTTTTGACTTCAGAAGCAATGTTTACAAACATGTTTTGACTTTTGAAGGCAATGTTTAC
AAACATGTTTTGACTTCAAAg
>NODE_793_length_537_cov_7.914339
AAGTGAACAGTGTCCTGTAGCCCATTAATAACTAGAACACACTCTAACTCCCAGATGTCC
AGTAACCTTTCTGTGGGCTCAGTGATTAACACACCATGTCCATTAGACATCCAAACAAGG
CCAGCTGTAAATTAACAGATCATGGTGCCTCCCCCCGCCTCGCCTCTCCACAGATGGTTG
GTGGGGCTCCGCTGGGCAGGGAAACTGATTGGTCCAATTCTTCCTCACAGGGAGACATCC
ATGAGGATTTCTGCACTGTGTGCAGACGCAGTGGCCAGTTGCTCATGTGCGACACGTGTT
CTCGTGTTTATCACCTGGACTGCCTGGATCCACCCCTGAAAACCATTCCTAAAGGCATGT
GGATCTGTCCAAAATGTCAAGATCAGGTAACCGCAGCAGCCGAGACTGATCCTGAGTCAG
GGGGAAGGGGGTACCGCAGTCCAGAGAGGAGCCTCTCAGGGCCTGTAGCTGTACTGTAGG
ACTGTTCAATCCTTTGTAAGCATATACATGATGCAGTATTGTTTTTTTGTGCTTCTGTCT
CATTCATTGTGTCAGTAAAGATTGGCATCTTACATCCATCCACTCCATTGCTTGTCCCTT
CTCGGCCCcaccacagggtggcggctcaatttgtcttcctcaagtctttttcttcccccg
agtctcagcctctatgacaac
>NODE_794_length_579_cov_7.395510
TTATGTGTCTAGATACCCAAAGTTACCCCCTTTCCCCTGTGTTAATAAACAACACAAGCT
AAGAGTCCTCAACTGTCATTGTGAATCTGCCCCCCCAGTGCTACATCCTGTCTTTCATTT
CTTCCTGCCCCGTCCCTTCCCCTGCAACAAAGGTTGTCTGCTAGTCGACAACTTGTGTTG
CACGGATAAAGAGCACGGATAAAGTTTCCACCTTCAAACGTTTTGTAGGAACTAAAAATG
TCCTCCTAGCTCAGTGTTATAGCAGGTGTTACACAAACATGCTAGAAAAGACTTTTACTA
GATCATATTTGAAAGATAAAGAGTATCTTATCGAGAGATAAAAACGAAACCTGGGGGATA
TAAGGCGAGCTTCTCTAACTTTGTTATAATTAATTGTATACCTGTGTATGTAAATATAAT
GCATTCCTATTTTGCAGTCAAGAACAAAATACTATTTGTAATATAGAATAAACTTTATTA
TGAAACCAAGCATTTCATGATTGTTTTTACTCTTTGTGTCCTTTTTGAGGCTAATTGCCC
TGTACTGACCTATATTTGAACTGTGCCATTTCTGACGATCAAAGTTGTAAGTGAAAGAAG
ATACTGCAATCTCTTGCAAGATGCACATTTGATGATTAATATTTAAAGATCCAGTCAACC
TCCAAGGCCCCTTttcacaacccagctgttggtggagctttcctgacagttcaaggaagt
cac
>NODE_797_length_313_cov_1.188498
CTCGTGCAGCTCCATGTCATCACACTCCCACCTCAGTGCTCCACTGTCAGGACTGTGTAT
TCACTGTGGCAGTCCTGACCTGGTTCAGGCACAACATGTTGGACCACATCAGAGCCAAAC
GAATTTAACTTGGTCTCAAATGACCAAAGAATGTGTTCCCAGTATTCGTCAGGCTTCTTT
GCGTGTTCTTTAGCAAAGTTCATGCAGCATTGTTGTGGGAAAGAGCAAACATGGGTTTTT
GTCTTGGACACATCCCTAACAGTTGATGTAGGAATGTCCTTCACGCTGTCTAAGCTATAC
CAGAAACTCTGATTTCTATGATAAAGGCTGTGCGAAGTCTAAAGCAGCTGCTGGGTGCTT
TTCAGAGGCTGATTGTGACAGTCTGtggcaccattttaggaagacgaccgctgcagctct
gattagtggcactgtggttcagactgtacttcctgat
>NODE_798_length_435_cov_1.537931
CTGTCTTATATTCTCTGCAGAGTATCCCTTGCCGTTGGCATGCAGTGCATCGCCTGTATC
ATAAGTTTCATGCAGTGTTAGTGGAACCCCTATGAGGCTTTGAACATTCGCCTCTTCCTC
CTCAGATGGGAGAACAAGCCTCAACATGGCTGGAGTACCAGGTGCTGCAGTATGGCTCAC
TGCAGGGCACACTGGTAAAATTGGAAATGGGATGTGTGGGGAGTCTGTGAAATTGCCCAG
GCCTGTGTGTGAATAATAGCCCAGCAGCTCTGTGCTATGCAGTGAATCAATGTGGCTCTG
TGCCAGGCAACAGCTAATATCGCCGCCTCCCTTATTCGCATTTCTCTCGCCCTCTCCTTG
CGTCTTTTTTTGTTTGGCACATAAAACACCCTGCATACATTTAACTGTTAAATATAACAG
TGTCTCCTAGCTACTGTAGCATTGCTCTCATAATTTTGCTCAGAGAAATGTTTCTTAAAG
GTCCAAATTTAGAGTTTCTGATGTGGTGAGGAGCTGTCAGCACAGCAAGAAGGAGCTTAA
CTCTCCactgcaaggaagcagtgaagagttaatcataag
>NODE_799_length_427_cov_3.920375
TTCACAATGTGGTCAGATGTGATAAATATGAAGGCAAATGCTGTTTCAAGTGAACATCTG
TCAGGAAATTCTGTGGACACATGTTGTGGTATTTTTTTAAAACTGAACAAATGATAAGAA
CTTAAAATGTGATGATTGAATTAGACTTTTGTATAAGATCAAAGTAATTCTGTGAATCTA
CAAAAGTACCAAAAGAGTTTGAAACAAACAGTCGGATTGGAACAAGCAGAGAATGAAGAG
GAGAAACTGAGGCCTACCCACCGCTAACAGGCTTGAGGCCTGTGCAGCTGAGGTAGAAGG
AATGACATCATTGGGTTCATCCGTCGGTCACGAGTGAAAAGTGCTGGTTCAGCAAGAAGT
TCAAGGCTGGCACTATGCCCGCAAAAATTTGGTTCTAATGCGCATGCGTGGGGCTGAAGT
TTTTAGCCTATCCGAAAACGCCATGAAGAAGGTTCCAATTGGTTCAAATGTCCTTACGAA
AGAATATATATTCAAACGTAATGATGGTAAAGATGTTATGATTGGTTTTGAAAAAGTATG
GGTGTAAATTTTCCAGGAGAAAGGAGGAGAt
>NODE_800_length_382_cov_3.408377
ATTTGCAATTTATTAGACAGTAAAAACGCACACTACATAAAGTTTGCATTTACATTATTA
TAATATTACACATGCTAGCGTAGCTTAACTAAAGCATAACACTGAAGATGTTAAGACGGA
CCCTAGAGAGGTCCCGTAAGCACAAAGGCTTGGTCCTGACTTTACTGTCAGCTTTAGCTA
AACTTACACATGCAAGTATCCGCACCCCTGTGAGAATGCCCCACAGTTTCCCGCCCGGAA
ACAAGGAGCCGGTATCAGGCACAGTCTACACCAGCCCATGACACCTTGCTTAGCCACACC
CTCAAGGGACTTCAGCAGTGATAAACATTAAGCCATAAGTGAAAACTTGACTTAGTTAAA
GCTAAAAGAGCCGGTAAAACTCGTGCCAGCCACCGCGGTTATACGAGAGGCTCAAGTTGA
CAGACAACGGCGTAAAGAGTGGTTAAGGAACTTATTAAACTAAAGCCGAACGCCCTCAGA
ACTGTTATACGTTTCCGAAGGTAAGaagccccaccacgaaagtgac
>NODE_801_length_446_cov_4.943946
TTTACTATTTACGCCACAGTACTGCGGCGGCGTGCGTCCTCCCCAGCCAGACGGGTCTGC
GTAATAGCCAAGAGGCCGGTTGGAGCAGCCTGCAGTCGGCAGGGGAAGAGCCTTAACTCC
GGCCGCTGCGTAGGACAGCAAGGTGGCCGCGTTACCGGCGAAATCAGCGGCGTCGTATGC
CGAGGCAGCAAAGTCCAGTCGGTTGTTGGCAGGGGTGACAAACCATCGCTGCGGGGGGGT
GGCAACAGTGGGCTCCTCGGTTTGCTGCGGGGATAGCAAGCTGTTGCCGAGTGGGACGCT
GCGCTCCGTGCCAGGACCAGTCCCCACGCCAGGGTGAAAGCGAGATTTGGCATAAGTGCT
GACAAATTGGTCCTGCAGGAAAGAGCTAGGCATGGCATATCTCGCACCCGGCACGATCTG
TGAACGCGGAGAGTCACCCGGTGATGGAGTTAGGCGGTCAATGTCGCAGCCTGTGTAGAC
ACTGAAAAGATGGAGAGACAAACAAAACAATTCAGAAACTAAACCGTGCGCTCCAGTCGG
TTCTCTAAAAAAAAAAAAAAAAATTAGGAGATTtaggtcagcgaagtcta
>NODE_805_length_298_cov_1.536913
ATTACGATGGACTGTTTTCTCTCCGCCCATACCTCTCTCTGGCTTGATCTTATGAACTGG
TAAGTTAGGGAGTTTCTCCACAACAATGTACGGTGACAGTTTCCATTTAGATTTCAGTTT
GTATTTGCCTCGAACTTCAAAGTTTCTCATCAGCACTCTGTCACCTTTGTCTAGAACTTG
TTCTTCAATATGCTTGTTGTGCGCTCTCTTGTTTCTTTGGTGGTTTTTGTCTGACGTTTA
TGTAGTGAGAGTGTAAGCTCTTTTGAGGTCGTTCATGAGCTTGGCAACATATTGATGGTA
GGACTTTGTCTTTTGGCTTTTGTTGAATACACTGAAGCAGATGTCTACAGGAAGGCAAGC
TTCTCTGCCGAACATTAGCAGGTAAGGCAAGTAACCGgttgcttcattctgtgaacaatt
gtggtcaagtcaacaagtgtgg
>NODE_807_length_359_cov_3.323120
ATAACCAGACAGTCTGAGGAGCGGTGGGACACGTCCACGCCTCCTCCTGGTCCTCCTGCA
GACACATGGAGATCACCCTGATGCTGATCTGTGACACAGAAACGTTCAGAAACAAAGTGA
TGGTTATCTCTTACCGGTCAGACCGGTGGGACTCAGCACCACCTCCCCGCCTCCTCCCAC
TACTCCCCGACGAGCTCGGTCCTGACAGGACAGAACAGCCAGGATGTGTCTGTCGTCCTC
CATCAGCCACACCTGAAGAAGAAGAAGTCAGTTAGACAGGTGGAGGACAGAGGAGGAACA
TCCTCGATAGAAACGGACTCACCTCCTCGTCGGGGACATGAGTCTCATGGCGACAGAATG
GACAGGTGATGACGGAGGGTGAAGACTCACCTGAAACAGAACCACATGACAGACTGATGA
GTCATGTGAtcatagtcacaccatgaactggaatctgacgcaaacagcatcaccagtgta
ctgttcccttattggtccatcag
>NODE_809_length_527_cov_4.294117
CTAGTGGTGTGAACACAGAATTACTGTCGAGCTCCTGAGAGGACGTCATCAGAGGCACAA
TGGTCAGTAGGCAGCGGGCTCTTGGGCCCCTGTGGGGGTTACAGGCTCCCAAGTGAGAGC
TCTGTGGACTCCCAGCTGTTCTATGCAACATGCTGAACAGTAGGGGGTCGCCCTGTGTTT
GTTTAAAACTAACAGGAGTCCCATTAAAGCCCTGACTCCCCTCATTTAGGACTGCCATGG
GGACACAAAGGACAGCCCTGGGAAGCGGCACGTTGCAAGGGACACCAATTATTGAGGCGA
GGACACAGGCCAGCTTGTTCGTGCTCAGGGACATGTCAACTCGTTGGACGACCCCCTCCG
TCAAACCCATTGACCAGAGCGCATGGAGAGGCATCTTAATTGGTGTTGGGCAAACAGATT
TTGTCACAAAGTTGCAAAGGAAGCTAAGTAGCTGAATGTTCACATTGTCCAACCCCTGAC
CTGAGCTTCAGGGGCCGTTCCGAGACATCATTATGCTCCATTACTTTGAGTAATCGTCTC
AGACTCGTCCTATACCGCAGCAGGAAATCCAGGACAGCAATTAAAAGCAATATTCTGGCA
ATAAAGACAGTGTAAATAAAAAGTGAGCCCTTTTCTCTGTGTACAGTGATATGATAGTGG
CGAGGGGTAAg
>NODE_810_length_292_cov_1.681507
GTGATTGAAAGTGCCAAAAATCTTACAAATTGGTCAAAGGGTGTGGCCGTGGTGCCCCTG
CAATGCTCATTACACAGAAAAAAAAGGCAAATTTCAATATGGAGTCATGCTGCCATCTGC
TGGCAACCGAAAATTATGACATGTTTTATACTTGTGAAAAGGCTGGGGAAACTTTCAGAC
AACATCTAAAGCAGCCGTTGTAGAACCGAAACGAGGACAGATTCAGCATTCAGTAGCATA
TTTCTCGCCTCAAATGTTTTCAAAAATACTTTTCACTGAACTGTTTTTCTAGTAAAAGAG
AAAGTTTacgggcgagctgccatgttggattgacgcatctgcaagacgccgctgtcacgg
gcggtcatgtgagcaaatgctttttatttccatgcattgggagcactgctcatcatattc
tacatccaaatatgaa
>NODE_811_length_291_cov_1.687285
ATCACTGAGCGGTGAATTGGAGGAACAATGCAGTGTCAGCAAGGCCTGCCTCATTTATTT
TAAAGCATCTTAGGTTTTGTAGACTCTGGACAAATTTGACCCGTTTAATTTAAAAGAAAG
AAGAAGAAAAAAGATAAGCGGTGATAAGATTTTTTATATGACATTAGATGACATCAAGTA
GGCTTAATTTGGTAATTCTTCAAAATAAAAGTCTCAATAAAAGACTAAATGGAGAGTTAA
ACACTAAAAGCACTGTCCAGAATTTGTAGACTCTGGACAAATTTGACTACCTCGACTCAA
AAGAAAGATCAAAAGGAACCCTCATATCTTTTATATGACATTGGATGACAGCAACTTGTG
CTTGATTTAGTAATTCTTCaaagtaaaagtcatttcttaagagtagaactctaaataaat
gctcaaaagtgtaat
>NODE_812_length_305_cov_11.190164
TAAAGGCCACTTACTGTCGTGTCCAATGCCTAACCCTTAATTTGCTGCTCCAGCCTTTGA
AGTGTGTGCATATTTCTGTTTCCTGACACTACCTTTCCTCTCGCTCTCTCTCCTCCGAGC
CCCAGCAGTTGATATTGCAACTGGATAGGCCATGTTTCCATGTAGGGGCTCTTTTTTGGC
CTGCTCTGATGATAGAAAACACAAGTGGGGAAGGGGAAACGGAGCGCTGGGCGCACAGAT
CCACAGAGAGGCCCCGGCCCCAGCCCCGGCCCAGACAACGCTGCAGGGGATTAGAGCACA
CCCTGGCAGCAGAATGGTTTCACTTAAGAATTTCAGTAATCACTTTTAGGAGTGTAATAT
ATAGCTGACCTTCGGCAGCGCCACACGACCCCCCGCTCCCCCAGCCATTTGATCAAAGGA
AGCGGCAGTGGCTGTGCAAAAGATCGGAa
>NODE_813_length_353_cov_1.691218
AATTGCACCTAAGGCTCATTAGATAAGCACATTCTTTCTTTACCAAAGATGAAGTCATTG
AAACCTGCGGTTCTAACATAAACCTGTAGGGCCGATATATTAGCAGAAACAGTTACGCGT
TTCTGGGTTCAGAAACACAAAGAAGGTTTTTGAAAGAAAAAATGTCAATTGTAAGTCCAA
GTTAGTGATTAACATGCGATCTGCCGGATAGTTAGTATTTTAAATGTAGCATACATTTGT
ACAGAATGCCCAGAAAACTGACCAAACAGAATATGAACGAATGCATGTGGGCTAAAATTG
AGTTGAAAACGTTTCATATTGAACATAAAACTGCTTTCATCCTGAGGCTATGTGACATCA
CCTCATAGACACAGAGCAAAATAGAAAGAATAGACGTTGGCGGCACTGAATATACTGTAC
TTACTTAAAACTATAAACTCAGCTGAACTCAGAAGGTAACATTGTTTTACATCACACTCA
AAATAATGATTGCatac
>NODE_814_length_308_cov_9.194805
TTTAACTTCTTTCAATTAAATAGATAGCTCGACAATGGAGGTGATAAAAGATGGGGAGGG
ACGGCTGATGACACGAACCAAACATTAGCGTGTTAGGGGTCAGCGGCGTTAAACCGACTG
TAAATCCCACCGTTCAATTTGGAAAATGCATTTCCCCTGCTCCCCACTTCTTTAATGGGT
CGTTTTAGCTGACAAGAGGCCTTTGAGCAGATCTTTTATGAAAATTCTAGACGTGCTCTT
CGCGTATTTGCCACCTTTCACAGAACACCAGTGTTCACTTTCAAATCACAGCCAAGAACA
AAGTCGCTTAAGTACCGTTTCCTTGATAGTGAAAGGAGGAGAGGAAGGAGGAGAAATGAA
AGGGGAGACGCGGAATGAGAGGAGAATTAAGTTAATGCCGTTTTCTGCCTCATTAGCTCT
GGGTAAataaccaatggatgacctccatggcg
>NODE_815_length_300_cov_1.166667
ATTAGCATTATTTATATTAGCAGTGACTTCAATGAATGCTAATCATATATTTAACAATTC
AATTAAAATTTCATGTACTTTGAAAGGGGCAACAGTGTGTGCTTTAATACTGTTTTAATG
ACAGAACATTTACTTATAATGGAACATAATTAATGGCAGAATTACTTTTTTTAATATTTG
GAAACTTTTTTAACATTAGCAATGACTTCAATGAATGCTAATCAAATATTAAAAATATTT
AACAATTCAGTTCCTAACATGCACTATGAAAGGGGCAATGTGTAATTTAATTGTACGTTT
AATGCTGCTTTGATGACAGAACATTTACGTGTAATAGAATATATTCACTCTGCATAATTA
CTACATTTAATAAAATATATTTGGAAGCGTTTTCCCCCACTGTTAGCATTATTAATAATA
GCAGTGACTCTAATGAAAGCTAAt
>NODE_816_length_323_cov_1.250774
ATAACGTTGGCTTTCGCTGTGTTTTGGCAACGTTTAGCGTTAGCCAAAAGACGCAAAAAG
TTCTGGTAAACTGAGAGCGAAGGTGATCTGTTACACACCTTAATTTCTATTGATTCTTGT
CAGTTTGGTGTGGCAGAATCAAACAAGTGAACTAATGTTTTAAATGAAGGTGAGCACTAT
CTTCTAAATGACGTCAAAGAATAAGACGAAAACTACAAAAACATAAATAGCAATTGCCAA
AAAGGACGAGAAGTGCAAAAGGACAAAAAGACAAGAAAAAGGCAAAACAAAAACGAAAAG
GAAGCGGAAAAAGAGCAAAGGGGAAAAGGGGCGAAAAAGAGCAAAAAGGAAAAAGGCAAA
AAGCAAAAGGAAAAAAGGCAAAAGGGAAAAAGCCCGGAACAAAAGCATTTTCCTACTTTT
ATTCTCTAAGGCCTGGGGGTGTGTTTTAGGGCGTGGAGAGAAGTTTa
>NODE_817_length_327_cov_1.599388
TTTCTCTCCACTGGAGAAAAAAAATTAAGCATTAAGTAACACTAGCACAGCTAAATTTGC
ATCCATCTGCTGATGTCAGGTAACAGGATACGAAGCTCTATCGTGTAGAATTCTTGATGG
GTGACATTTTTTGTGAATGAAACCGGCCAACAGATCGAGTAGAAATGGTAAAATGATATA
CCAGTATAATGCAGATTATGGTTCCAGGTAGCAACAAGTAAATGCAGTTAATAGAGTTAG
CTGAATCTGACCTAGAATGCGTACACAACCAAGAAAAACAGTATAAAACAGGTAAACAGG
TTCTTGGTTGGAGCACTTCAAAGATGGTACAAGAGAAAAAACACAAgaccagaactacaa
tttctgatgagtacctcagcagcaaacaccacatgactgcgctctaaactctgttgcctg
caatgcttcttgcaagccaaagctaaagctcctgctttgtagaaacctgaa
>NODE_818_length_145_cov_1.827586
TAGTGAGAGGAGACAGCGTTTGGCCAAAGTGGACTTTTCAGCGCCCGAAACGCTGTTTGA
GAGCATAAAAACAGCACTCCTGCAGATTGTCACAGAAAATGTTTACAAACATGTTTTGAC
TTCACAGTGTGTTCAAATATGATAGATATGAAGGCAAAAGCTGTTTCATGTGACATTGTG
TCAAGATACTGAGAGGAGACACTGTTTGGCCAAAGTGGACTTTTCAGCGCCTGAAACGCT
GTTTGAGAGCATTAGAGCAGCACTGCTGCAGAGTTTCaacgacaatgtt
>NODE_820_length_413_cov_2.092010
GTGTACATACCTATACTTTAAAAAATATCTTTAATGGTGTAATAGGAGCTTTAAAAATCT
AATAATGTGCTATTGGCGTCTCATTCAAACTTATGCTCAGTTGCCTTGGAATAACAAAAG
TTTCGAGATGCGGCAAGATTGTCAATTTCATTGAGCAGTGTCAGCGTTTGTTGGTAATTA
CAGCGGCTGCAAGTGGAGCGTATAAAACCAGCATCATTATCAGTCAAGGGCCATTATGGA
GGGTGACTCAGAATGACTAAAAGAAATAAGAGATACTGCAGAAGAAGAGGAGGGTAGTGG
TAGTGGTGGGGTGCTGATGGCTGGTGTCCCTGGATGACAGAATGGGGTGCAAGATAACAG
TCAGCAGACGGATATTGGCAGAGAGAGAAAGGGAACAGAGGCAATGCAACATCATCACAC
AATGTTGTTTGATACCTTCCGTTCCTTGCTTTATCTGCATTTCCTTCTCACTCATTCTCT
Gtctccttctgcaggatgtctgcatgtagtgctcacaatctgtagctgcagagaaagatc
cagcagttggaggagac
>NODE_821_length_345_cov_2.046377
ATCCCCAGTGCCTGACTGTGCCCACTACAACGCTTTGAATTACAATGAAACTCCTGAGGG
ACTTTTATTTTTTTCCTCACTAAAGGAGGCTTAATTGTCAACATGCTTTATTGTTGTAGG
CCATTAATTAACAATACGTCCCTTCCTGACTGTAAGACAACCTGTCAGTACAAACTGTTC
ATTGTGTGTTTGCAGCTAAACCAGAGAGTGACTCACTGTCTGATGTTTGCTGACGTCGGC
AGACATTGAAGATGCCTAAACTTTATACTACAAAGGGGCCATTAGAAAGTGGAGGAGGAG
AGGAGACAAGAAAAGTTGAAAGGAGATGGGGAGAAAGTGAAGGAAGAAGACAGAGAAGGG
AAGGTAAATGAGAAGAGAGGAACACAGGAGAGCAAATAAGGTAAAAAGAAAGGAAACAAA
GGAAAGGAAGATTAAAGAAGATGAAAGTAAAGGAAGGAAATTAGAGGACAAGAGTGGGAA
AGAGAGAGa
>NODE_822_length_353_cov_1.172804
TCCTCCTCCAATCATTCAGTCTTCATCAGACGGCTATTGTGTGAGCTCAGGGGGAGAACC
CAGAAAGAGAAAGATGGGGGCTGGGAATGTGTTTGGCATTCTGTACTATAGGAACAAGGT
TGTCAGTCTCAAATGATGCTCTCATAATCAGCACATTGGAGCCGGGCTGCTGCACAGAAT
CACAATATCAGCCTGATGCTACGTACATTTCTGTGGTCTCCCTTTTGGCCTGTCAATCTT
TCTTTATCTCTCTCTGTGTGCGTTGCCTCGCACGGCTTCCCTTTCTGTCCTGGCATTTTT
TGTTTGTTTCTTTTAGACTTTCTATCCTTGCACCGTTTCCTGGCATGCCTTACTGTTCTT
GTGCAAATTTCTTTCTGCTCGCGCCTCGCTTTGCCTCCAGTGTTTCATCTCCATCTTTTT
CGTTCGTGTTTGCTTTTCGCTCTTtcgctcaccatccccctgcctcagtttacccatttc
ctcctttagctttttcg
>NODE_823_length_299_cov_2.571906
GTCACTTGAAACAACTTTTGCCTTCATATTTATCATATGTGAACACATTATAACATGAAA
ACCTGGTTGGAAACATTGTCTTTAAAAAACTGCAGGATTGCTGTTTTCATGCTCTGAAAC
AGCTTTTCATGCCCTGAAAAGGCCTCTTTTGCCACATAGTGGTTGACTGAATTATATCAC
ACAAAGTCACTTGAAACAACTTTTGACTTCATATTTATCATATTTAAACACATTGTGAAG
TCAAAACATGTTTGAAAACATTGTCTTTGACAAACACCAGTCCTGCTGTTTTCATGCTCT
GAAACAGCTTTTCATGCGCTGAAAAGGCCTTTTTGCCACATAGTGTATTCATTCAATGAT
ATCACACAAAGTCACTTGTAACAACTTTTGACTTCATATTTTTCATATTTAAACACATTG
TGAAGTCAAAACATGTTTGTAAa
>NODE_826_length_152_cov_2.085526
GGTCGTAGAGACTCGGGACCTAGACCGGCGTCTTCAGCATAGCCAAATTAGGTGGGGCAG
GTTGCATTTCCAGGTGTCTAGCACGTCTGGTTCCGGAGATATTGGCCCAAATGTTCTCCC
ATTCACTGACAATGGGCAGTGCATTTCGCAGCGTGTGGAAGCGCTGAATCCAAGATAAGT
TCCCGCAGAAGGCACTTGAGAGCGCGTTTCAGGCCGCTCTGAGTTGATTGGTATAGGTTT
GTAGTGACACTTTTTTGGGTCCTGTAGTATGGGCCAACCCTAGCCGTAAGGtctgg
>NODE_829_length_160_cov_1.775000
GAGAAACCTGTGATTTTTTGCTGTATCTCGGGACGGGAAGGTCGTAGAGACTCGGGACCT
AGACCGGCGTCTTCAGCATAGCCAAATTAGGTGGGGCAGGTGGCATTTCCAGGTGTCTAG
CACGTCTGGTTCCGGAGATGTTGGCCAAAACGTTCTCCCTTTCACTGACAATGGGCAGTG
CATAACGCAGCAAGGGTTTGGGTTAGGGTTAGGGTTTCGGCCTGGGTTTGGGAAAACTGT
TAGTGCTAGAGACATGAAActtgtgtctacccccccatttgctgccgccgcgatcgcact
gagc
>NODE_830_length_291_cov_1.556701
TTTAGATTTTTGATGGACATGAAAACGTTATGATTTAGATGTAAATGTGAACTTTCAACT
TATTTGTTCCAAATTTCCATCTATGCAACTTAATATATGAATTCAAAATATGTAAATCCA
TAGACTCTAAGCATGAATAATTTTTTATCATGGAATATGCAAAGCATTGCTGTCTGGATG
AAAAACTGGATTTCCTTTCTCTACAGGAAGTAGATGATTTTTTTTCAAACAAATTTAAAT
TCAATCGATAATGTAATTACCTTTCAGAATGCACTCTATAAATTAGCTCTTGTATGTAGA
TTAAAATCTGGACTTCCTGTGTTAACAGGAAGTAGGAAGTGCAGCAGCAGCAGTCTGAAG
CACATGGTAAGACTGAGATCTGTAACTTAACAGTTTTTTTCGTACAAAACATCCATCCAT
CCTTCCATCCATCCa
>NODE_836_length_306_cov_2.248366
TGACTCTTGTTGAGATATAAGCCCTGGAATTAAATCCGAAATACTCATCTGACACATACA
ATAGAGGAGAATGTGGAATTTCTTTGATCTGCTCTTTCCCCTCAGTGCTTGTGTCTGGGG
AGATGCAACTACCTCTCCTGCGTGCAGCAGTCTGTAAGCTTTAACGTGGTCCTTGAATCA
GCCTCTTACCTCTGACTCTTGTTGACATATAAGTCCTTGAATCTTCTTCCAAATTATATG
TTGACGCTTGAAGAGACATTTTGAAATATATTTGATCTGCTCTATCTCCTCAATGCTTGT
GCCAAGAGAGATGCAACTACCTCTCCTAAATGCAGAAGTTTGTAAGCTTTAACATGGTCC
TTGAATCAGCCTCCTACCTTTCACTGTGGTTGAGATATAAGCCCTGGAAGTACTCTGAAA
TACTCATCTGACACATACAATAGAAGAGAa
>NODE_837_length_351_cov_1.592593
GGCATCCTCTCTGTCCTCCCAGGAGCAGAGCAAGCATGCCAGCCCCAGGTCCAGCATCAG
CAGCCCGCGCACCAGTCTGGTGGTACCGGGGCAGGACAGGTACACGAGCCCCAGGTCTAG
TTTGGTTCACTGTGAGGGCAACAGTGTCCTCAGTCCCAGATCCAGCTATGCAAGCACCGC
CAGCGACACGAGTAAACACTCCAGCCCCCGGGCCAGCCTCAACAGCTGCGACTGCTGCAG
CAAACCCAGCAGCAACCGCACCAGCGGCATCAGCATGGGCTACGACCAGAGGCACACCAG
CCCCAGGTCCAGCACGGCCAGCCAGTACTCGTTCACCACCAGCCCCAGATCCAGCTACTC
GGACTCCCGGTACGGGCCCGTGGTCAActacgacctggagggggccatcctgcacgcagc
gccgctggccagtccgcgctccagcatctgcagccaggacgggagcgcaagaccggggac
gagcgccaactgcgt
>NODE_838_length_349_cov_2.521490
ATGACCACGAAGGATACCGGCCGCAAGTCAGGAGACGGCGGCTCCTCCAACAGCAGCTCT
GAGAGCTGCAACGGCAACGAGTCCCCGCACTCCAACTCCTCCTCCAGCGAGCACAAAAGG
TCCCTGTCGGACATGAAGACGAGTCAGGCCCTGAGCCCGGAGCACACCGCCGCCTCCCCA
GTGACGCAGGGGCAGCACCTTATGTCTCAGCATCACTCGGTCCTTGCGCACGAAGCGCAC
CTGAAGCCGGAGCACCACTACTCCTTCAACCACCCCTTCTCCATCAACAACCTCATGTCC
TCGGAGCAGCAGCATCACAAAATGGACCTAAAGACTTACGAGCAAGTGATGCATTACTCT
GGCTATGGCTCCCCGATGGCCGGAGCTCTTTCCATGGGCTCCATGGCGGGGAAAGCGGGC
CTGGATTCTTCATCCATACCTGACACAActtactaccaaggcgtctattccaggccaatc
atgaactcctcat
>NODE_842_length_309_cov_1.401294
ATTGCTTTTCCAGATCTTGTCTTGGCATCCACAGTTTCCCTTAACTGCCTTTTCTTAATT
ATATTTCAGTACAAACTACAAGTTCAAAGCACTTTGATATCGTCTTTCAGCCTTCTGCTT
TGTATGTATCAGTTGGCTACAGTTTAGATCCTCAGCTAGTGGCTTAAAGGATCCAGTGGT
TACGTGTTACCACAAGGTTTGAACTATGTCATTAAGAGTCCAGCTGTATCTTAAAAACAT
TTTTTGGCCAGCATTCTAATTTTAACCAGGCAGTTGAATCCTAACAAGTTAATGAAAGTC
TTTACAAGAGCCTGGGTGCCAAAGCTTTTTAAAACATGTTTAATTACGACATGCTCAttt
ttgaatgttgtttgctacagggctttcaaaaatcactgaaattttagaattgggccaaaa
caatttaatacagttggaataaaactggtgtgg
>NODE_846_length_482_cov_1.956432
TCTTACCAAAAGCAAATATTTTGAAAATGTAGACCATTTCTTCCCCCTCTAGTTGTTGTT
CTTCTTCTTCCTCCTTTGGTTGTTGTAGGTCTTTTAGTAGTTCTTTTTGTAGTTCTTCTC
CTTCTTGTACTTCTCCTTATGGTTATTCTAATTATCTCTTTCTCTTTGTAGTTACTTTTC
TTGTTGTGGTTCTACTTGTAGTTCTTCTGGTGTTTCTTGTAGTTCTTCTTCTTCTGGTGC
TTCTTGCAGTTCTTCTTTTTGTGGTTCTTCTTCATGCACTACTCATTTTGTATCTAGTTT
GTCTAGTAGTAGCTCTCCCTTTTGTAATTTTATGGTTCTTCCTATTTATTTATTTATTTA
TATTTATTTATAGTTGTAGTTCTTCTTCTTCTGTAGTTTGTCTTGTAGTTCTTCCGATTC
TTTGTTCTTTTTGTAGTTCTTTTTCTTCTTTTTCTGCTTGTAGTTGTTCTTGTAGTTCTT
CTCAGTCTTTTTTAAAATTGTAATTAtttttctcctttgtctggttttacttgtagtgct
ttccagttgttgttgtattttttctccttcttgtagttctccttatggctcctcctgtta
atggatttttcctcaaagttcctctt
>NODE_850_length_306_cov_1.794118
CTGACATTTGAGAATTAAATTCCGGACTGTTATATAATTGCATAAGAGCCGAGACCTGTG
ATAGCCAATGAGGCTGACGTTGAGCAGCGGGAAGAAAAGACGAGCATTTTTTAAAACTGC
AGCAGTGAACACAACACGCTGGTATAGTGTACAGGTTTGATCGACAGCTAAAAGAGAGGA
AAAAGCTCCTTGAAAAGGTAACAACAACAGCCAAGGCCCGATATAACATGTCTTCTGAGA
CATATAACTCTATAGACAAGACGGGGAGCTGGGGAGAACTTGTGCAAGGTAAAAGTAGAG
TGAGATCCACAGAGACAAAGAGTCTGCGTGACTCAGGGAGAAAGAGATGCAGAAAAGTGT
GCAATAGAAAGAAAGCCAAAGCCTGTGGCAAGTTTACCGTAACAATATCATGTAGTGCGT
AATGTGGTGTTTCACTGTGTGTATAATTAg
>NODE_851_length_303_cov_1.722772
CTAATCTTTTTTTCTAGATTTTTGTCTTCCATAGTTTTAACCTGAATCCTAACCAATGTT
TTGCTTTTTTTTCTCCATAATGCTTTTGTCTTGCATGTACATCCAGGTGAGAAGCCTCAT
CAGTGCAGCATCTGCTGGCGCTCGTTCTCCCTGAAGGATTACTTAATTAAACATATGGTG
ACACACACAGGGGTGCGAGCCTACCAGTGCAGCATCTGCAACAAGCGTTTCACCCAGAAG
AGCTCTCTCAACGTCCACATGCGGCTGCACCGTGGAGAGAAGTCCTATGAGTGCTACATC
TGCAAGAAGAAGTTCTCACACAAGACCCTGCTGGAGAGGCACATGGCCCTGCACAGCACA
GCCAGCGCCATCACAGGGCTGCCGGTCAGTGCAGGTACCCCGGGCCCCGTCTCCATTCCC
ATGCCTATGGCTGTCCCTGAGCCTGGA
>NODE_852_length_292_cov_1.534247
AAAGGAGGAAGGTTGTGTAAGTCATGCTTACAGAGTGAAGCACAACCTGTGGACAGAAAA
ATGAGTGCATGGATAAGTAGTGATGATGTGTTTGGACGCGCTGCCAGAACATGTTAGCTT
TAACGCTCGCCTACTGTATATTATTGCAGGTTAAACTAAAAGAAACAGAGGCTACAGAAC
CTTTATCTATTTTTCTTAAACATCTCGATGTGCCTTCCTTTTGGTCCTTCTGTTCCTTCC
CTCCCTCTTTCTCCCTCTCTCCTCCTGTGCACCATCTGTATGATGCTTTGTATCCAATGT
GAAGAAGGAGTGCTTTCTGTTCTCTGTCGTGGACGTAGGAGTATGTGCGAGTCTTATGTG
TGCACATGTTTGTGTATGTGTTTCTAGCCATCACAGTCACTCTCAGCTCATtacctgaca
tgatggatgaagtgag
>NODE_853_length_337_cov_1.813056
ATTTTCTTGCAAGCCTTTTTTACATGCCTTTGTGTTGTTTGTGTAAATGTGTAATTTGCA
AGTATGCAAAATTTTTGCATATCAGTCCATTATGTGTTTCCATGTGTTTATGTACAGTTT
TTGCAATTCTGCGTGCATTGTATCAGTTAGAGGTTGCACGTGCATGTGTGTGTGTTCCAG
TGGGGCACACTGTCCTTTTTAAATGGCCCCTCCTGCGATGGTGACCTGTAATAAATGAGT
GGACGCGAGAAAGTGGCAGCCATGACAGCTGACTGGGGAGGGTGGGAATAGAGGGGGAGA
GAGAGGGAGAGAAAAGGTGGAAATGTGTGTCCAGGGGAGTGTGTGTTAGAGAGCAAGGGA
AGACAAAGCGAGACAAAGCGGAGGTAAAAGAGATGGAAAGTCTCCAAGGATAGATAAGGA
GCGAGCATGAGAGGATGAGGGGGAGACAATGGAAACAGAGAGGGGGCCCACAGTAAGGGA
t
>NODE_855_length_328_cov_2.475610
GTTTCCACTCCCCGTTGCGTCTAGGCATGATCTGCTGCTTTTCACATAGTCCGTTAATGT
TATGACAAATAATTCCTCTTTTTTGTTTCTTTCGCTTTTCCTGTTCGTCTCTTCCTGTCA
TTTTCCGCTTCCATTTAGGACGAATGCATCATCCTCATTAATACTCCTGTTGCTTTCCTC
CACCTCCTGCCTCCTCTCTCCCATCACCCTTAACCCCCGGCTCCCTGCAGCCCTGAGAGA
TGTCTGCCCTTGGGGTTAGTCTCATCTAACCCTCCCTTCATAGATCGTTCAACTTCCTGT
GAGCGTAGTTGCTCGCACACGTACAAACCACACAACATACGCACACACACACGCACACAC
ACACATACATGTACGTGTAATGGAGAAATCCTAAATCCATCCCCGTTTTCTGCTGCCTCT
CCTCTTATCAATAATTCAAGCCTCACTGATGGCAGCCCTGGCAGGGTGAGGc
>NODE_856_length_307_cov_1.009772
TACACCAGCAGTATGGAGCACTTGACCACTTACATCAAATTCTGATGAATTCATATATTT
AGTCGGACATTAGTGCTCAATACTTTCACTCTAACAGAAATATTTATTTGTAACACTGCA
AAGATAAGTCTCACTTCTGTTCTGGTCCTCACACTACGCACATTTTGTTTATGTGAAGGA
ATAGTCCTACATGCTGTGGAATATTTCTATTCGCTGTCTTGCTCAGAATTGGATTTCTGC
AGGACAAATGTTTGAATTTAGTACAATAAAGTATAATTTTACAAGTGGGTTTACACGTGG
ttaaacgtggtttgcacaatgattgcaatcaaacagaaataaattgattgtagattttga
gaaagggtacagaaaatgtttctgcacacatttatactctcagactgttcactgtggccg
agacaggacagggatgctgaaggggtgttac
>NODE_858_length_184_cov_5.076087
CCCTCATTTCAGGCCTTAGGGTTAGGGTTGGCCCATACCACGGGACCCAAAAAAGTGTCA
CTACAAACCTACACCAATCAACTCAGAGCGGTCTGAAACGCGCTCCCAAACACCTTCTGC
GGGCACTCAGCACTGTGAAACTGGCCGCCTTGTGCACGCCCCATTGTCAGTGAATGGGAG
AACATTTTGGCCAATATCTCCGGAACCGGACGTGCTACACACCTGGAAATGCCACCTGCC
CCACCTAATTTGGCTACGCTGAAGACGCCAGTCTCGGTCCCGAGTCTCTACGACCTTCCC
TTCCCGAGATAGAGCAAAAAATCACAGG
>NODE_859_length_151_cov_2.357616
CCCGAGTCTCTACGACGTCAGGAAGTGGGAGAAACCTGTGATTTTTTGCTGTATCTCGGG
ACGGGAAGGTCGTAGAGACTCGGGACCTAGACCGGCGTCTTCAGCATAGCCAAATTAGGT
GGGGCAGGTGGCATTTCCAGGTGTTTAGCATGTCTGGTTCCGGAGATATTGGCCAAAACG
TTCTCCCATTCACTGACAATGGGCAGTGCATAACGCAGCCAGTGTGGAAGCGCTGAAGCC
AAGATAAGTTCCCGCAGAaggcgcttgagagcgcgtttcagaccgttctgagttg
>NODE_860_length_360_cov_2.655555
GTAAGGTTGGCTGTTAGCCGCACGCCTAGGGCCAGTGGTCGGATAAATAGGCTAATGGTT
TCGATAATAATAAGAATCGGAATGAGAAGAGTTGGAGTTCCTTCTGGCAGAAGGTGTGCT
AGAGCGTGGTTTGGTTGGTTCCGTATTCCAATAATAACGGTTGCTAGTCAGAGGGGGACT
GCAAAGGCCATGTTAAGTGACAGTTGGGTGGTAGGGGTAAAGGTATAAGGGAGGAGGCCT
AGTATGTTAAGGGTGATAAGGAAAAGTATAAGTGATGCGAGTAGGGCAGCTCATTTATGG
CCTCCTAAGCTTAGGGGCTGAAAGATTTGCTGGGTAAAGCGGTTAATAAATCAGCCTTGA
AGGTTTAGTACGCGGTTGTTTAATCATCGAGATGTGGGTTTAGGGAAGAGGACTCAGGGG
AGAACTAAGGCTAGGGCTATTAAGGGAATTCCTAGATACGTGGGGCTCATAAATTGATCG
AAGAAGCTTAGTGTCATGGTCAGa
>NODE_861_length_145_cov_1.186207
ATCGCGGCGGAAGCAAATGGGGGGGTAGAAACAAGTTTCATGTCTCTAGCCCTAACGGTT
ATCCAAAACCCAGGCCGAAACCCTAACCCTAACCCAAACCCATGCTGCGTTATGCACTGC
CCATTGTCAGTGAATGGGAGAACGCTTTGGCCAATATCTCCGGAACCAGACGTGCTAGAC
ACCTGGAAATGCCACCTGCCCCACCTAATttggctatgctgaagacgccggtctaggtcc
cgagtctctacgaccttcccgtcccgagatacagcaaaaaatcacaggt
>NODE_863_length_345_cov_1.124638
CTCAGTATAGGAAGGATTACAAGCCCTGGCCTATCCCGAAGAAGAACGACCACCCGTGGA
TCCCCAAACCAAGCCCCACTTCAACCGCTACTACCGCCGGGCCGGAGAGGAGCGCAGGAG
GCGGTAAGCAGGAGCACGCCGCCGCTGAGGCCGAAACCGGCGTGGAGAAGAGCGAGATTG
AGGAGAAGATGCAGGAGAAGGAGACTAAGGAGGCGGTGAAGAAACCCGTGAAGAGGGAAA
AGTCGGCAGAGAGGAAAACAGGTGAGAAGACAGAGGGACAGATGCCTGCAGATGTGAGCG
CAGAGCAGAAGAAAGGCAGAGCAGCTGCAGACGCTGTCAACAGACAGATAAAGGAGGTGA
TGTCCACTTCCAGCAGCTACAGGTAAGTGTGTGAGAGTGAACCTTAGCCATGCATGTTCA
CAGAGGAAACAGAaatgtatccttaacttactctaagctgtgactttactgagactttgt
agtgggaaa
>NODE_864_length_298_cov_1.023490
CTTATGATAATCTATTTGGTGGCTTTATAATGAACACCAATACTGAAAGTAAAAACTATG
GAAAGATAGAAACAAGGGGAACTAGTGGAACTAAAAATAATAGTCCTTATAATATAGGTT
CACAACCAAGTTCTACAGGAAATAGAACGAGACAGGATATATTAGCATTTGATATATCAG
ATGCTATGAAAGAAAATCAAGAAAGTTTAGTTGCATTAGTTGAAGGTATTGATTTTAATA
GAGAATGGGTTTTAAATACTGTTTATGCACTTCAAATTGATATGGAAAGTAATATAACAC
caataatggatgatataaaacaagtatataacaaaacattaaaaggtggactggtcgtaa
caggaaatactcttcaagttgttggagataatgataacggttcatctaaagaatttttaa
agagtgatggaactttaacaac
>NODE_865_length_302_cov_1.013245
GAGACTATCTTCTGTATAGATATTGCTCCTGTAAATACGACAACGACACAGCACATCTGG
GCCAAGTGGCTCCGTCCACACATCTGTCTTTTGATGGCGAGTCAGGTAACAAGGTGGTTG
CTAAGTTGCGCCGTGACACTCAATCACTTTTCTTGCTGTGGTATCCTTCCTCGCAATAAG
TGTATTAAGATGTATCAGTTGAGGCACTTTGTGTTCTAAAAATGGAGTGTATTCATATAT
GAAATTCTACATACAGTATATACAGTATAGAGAGACAAATGTGCTAAGTTGAATAAATGt
gacattatggtcatctctgcttttgtttcccttggtaatactttacatgtgaccgtaaat
taaaactaaaagacaaacaggcctgatgtttaaataaatcagtatttttataaatactga
tttattcttgctatgaactataaaat
>NODE_866_length_387_cov_2.268734
TTAAGTAACAGCAAACATCTGTAAAAGTAGATTTTTTGTTGATTTAAATATCGTAAAAAT
CTGGTAATTTTATGTTCAAACCAGTTAAATTGATAAAAATGCAAATTATTTAAGAGTTTT
GGCTTCTTTTCTTCACCTACAATTAACATGTAAATCAATTCTTATTTTCTGTTATTTCCC
TAGCTATTATCTGTAATTTAACAAAACAGAGAAAATCCAGAACACAACAGTAAACTGTTC
AAAGAAGTAAAAAATAAAAACAGTTACTGACGTTAAAAAGTGTCGAGTGTCTTTTTACAG
TGTATGATGAACGGATGCGGGTAAGGAGGGGAAGTCAGAGGAAGGAAAGGAATGAGGAGG
GGTAAAATGAGGACTGAAGGGAGGTATTAATGAAGGAGAGGAGCAGAAGAGGGAGAAGGG
AGGGAAGGACTGGATCAAATTGGATTGAAGGGAGAAATTAAGAAGGAGAGAGAGGAGGTG
AAAAAAAAATGAAGGAAGGGAAGGAAGGAGATTACTGAGGGAGGAGGAAAg
>NODE_869_length_304_cov_2.365132
TCCTCTGTTGTATTGTTTAAACAGCTTTGGTTTAGTTTTGATCCCTTCCTCTTGCCTTTG
AGGCTGTTCCACGGTGTCAGCTGTTGACTGATAGTAAGAGAACTGCCTCACAGTGTGAAT
GAAAGAAAACTAGCGGTTGGTAAACACTGATAAGGGATAAATAGAAAGCGGTCAGGCAGA
GATAGTTCTGTGGGAGCCCAGATTGTGTGCGGTCTGTTAAAATGAGATTCTGAGCCTGTC
CTTTTTATTCTTCCTCCCCTCCCCTCCCCTCCCCTCCCCTGTGCGGCGTTTGTCTGGAAA
ATCTCCAGTGACCCGGCTCGGCAGTCCCAGGCTGCAGTATTCTCTTTTTGTATTTGTTTT
GTTTTCTAACAAGGGTCAAGTTGGCCAATAGACATGTCCCTGATGCTTATAGACAGCTGT
CATGACTTCAAGTACTTACAATAGTTAc
>NODE_870_length_324_cov_1.138889
CAAATAGCAGTCGCTGTGACCTGCTTTAACACCTTATCGATCTGAGGAGCTACGTGCAGA
ATGTGTAGGTATGCAGTGTTGGAAAGCAATTTGCATCTTTTTGTCTGCTCTGCAGGGGAG
ATAACATCAAAATTAATCAAAAACTCCACTGGGTAAAGACAGATTCAAAGGAGGTGGGTT
TTTGTAGTTGAGAATAAGCAACAGCCCCCTCTCCTGGCGAGAGTCCAACACGACAAGTGC
AGGAGGTGAGAGAAAGGGAAGGCAGTGGGGTCAGAAATGGAAAGATGGGACACAACAAAA
GAAAGCATCAAAGGTGGAAAGAGGATCAATAAAAATGAGCAGAATGTGTGCACCAGGTGC
ATCTCTCTTCTGTCTTTTATTTACCACCTGCAGCTTTGACAAACAGTTTGCGTTAGTTGG
ACACGCTACTGCTcgaaataaggttgtcaataagtacacagagggaag
>NODE_871_length_340_cov_1.247059
GTTACACGAGGTCGGGCTGGGTTCGGAATCTTTGCATCTCTCCAAGTGAACACCAACAGA
AGAAAGGAAAGGTGCTACCTAGTTTAGGATGAGTTGAGGGCAGCAGTAGCGGATGTGTAC
ACCTGCAACGCAGAGGGAATGAAACAACAGGGAGCTTGGACAAGATGGGAGAACGCGGTT
GAGAGAAAAATGACTGAGATTTGGAATACATCAAATTTCTCATCCAGGCTGTGTATGATG
TGCTTCCAAGCCCATCAAATCTGCAAATATGGGGAAAAACAGAGACACCAGCGTGCCCAC
TGTGTTACAAGCAAGGGACCCTGGAACATATCCTCAGcagctgctcaaaggctcttggag
agggacaacatcgatggagacacgatcaggtccttaaaaccatcgctgaggacatcagca
caggagctgagtgggcaaggcggttctgaacctccaagcagaccatcgcctttgtcagaa
ctgg
>NODE_873_length_174_cov_3.500000
CTAACCCTAATTCCAGACCTTACGGCTAGGGTTGGCCCATACTACAGGACCCAAAAAAGT
GTCACTACAAACCTATACCAATCAACTCAGAGCGGTCTGAAACGCGCTCTCAAGTGCCTT
CTGCGGGAACTTATCTTGGATTCAACGCTTCCACACTTGCTGCGATATGCACGTCCCATT
GTCAGTGAATGGGAGAACGTTTTGGCCAATATCTCCGGAACCAGACGTGCTAGACACCTG
GAAATGCCACCTGCCCCACCTAATTTGGCTATGCTGAAGACGTCGGTCTAGGTCCCGAGT
CTCTACGACCTTCCCGTC
>NODE_874_length_371_cov_1.846361
ATCAGACCCAACCATAAAAACACATTTCTCATCGCTCAACAATAATTGTCAGAAAATGAT
TTCGTTCAAGGGAGACGCTTGTTATGGCCAATTTTAATCAGAAACTCTGAACATAACCTG
CTCCCGATCAGGTGAGCTCCTCGTCATAAGTTACCATGAAGATATGCCAAGGTAAAAAGA
GAGATGATACTGAAACTCTGACTTTTGGCTCAACATACTGGCTTACCCACTAATCTCGCT
TCGTAGTACAGCCCTCAGGAAATGGTTTTCGTAGGACCTTAAGTAGAAATCAACTGGACT
TCTCTTGTAGGTTCTTGAAGATGTTTTACCTCTCATTGAAGAGGCATTTTATGTTACAGG
ATACTTTAAGTCTACTACAAATATATACTGTCCCCTGATGGGCAATATTAATACCTACAT
TTAGAAAAAAACATCTCTTTTGAAGTTGTTGTATTTGGGATAATGTAGTAAttttacttg
tattacttttaagcatttattattataatggtaat
>NODE_875_length_342_cov_1.061404
TTCTCAATGTCACATCATTTCTAACGAGATCATCACTCAGCATTCAATCCAACAGACTCC
CCTGGTATTAAAGGGATGACATACACTACGTGCTACTGACATCACATTACTGCCACCTCC
TATACCTCTATAACCAACGCTATATGTGAATAACAACAGCAGAAAAAGCAGCACTTGCAG
CTAAACTGAAACTGTCCACCTCAGCTGAAAGAGAACAGAAAACATACGGGTAGAAGCTAA
TTCTCTTGTTGTCTTGTCTTGACGCGGTCCCCCCGCGGTTCTTGCAAACTTTCACAGCGC
AGTACCGTGGCATGTCTGCGGCGAAACTACATGAAAACGCCTGGGAGAGACACGTCTGTG
TTTGCTACAATTATTTTTGAAAACACAAAACAGCTTGTAAAAACCTTCACGTCCGGGTTG
TAGCcgtcggagcggatgtgacgacaattccaagatggttaatgtcccctcctcgattac
agacga
>NODE_876_length_314_cov_1.802548
CTCGTCCTTTCACATCCTCCTCCTCTCTCCTCGTCCGGCTGCTGTGTTTGCTCTCTCCAT
CCTCATCCTTCCCTTCCAGTTGTGATTTGTTTCCATTTCCATTAGGTGCTTGTTGCAGCT
CCATTCTTCGTTTCCATGCAGAGTTGTCTTCTTCACACAGTCCTGAGACGTTATCTCTAG
AAACTGAGCTTTCTGTATTCTGCACAAAACTAGCATCGTCGCTGCTGCTGTGGAGAAGAC
CCTTGGCACAGTGGTGCTCGCCACCTTTCCTGTGATTTGTGTAAATAGCTGTGGCCAGGC
TGTAGTCCCAGGGCACTGCCACCTGAATGTTGTTGTTGTTGTACTCAACCACCCCCTCCT
CCGGCCCTGCCCCTTCTTGTTTCGCTTTTCCCTCCCCAACATGATCGCAGGCACCTGCCA
ACATGGCTgttttcacagtagttggactgatcgttgaa
>NODE_877_length_292_cov_4.496575
CTCACTAAATACGACTTTTAACAGTTTATCTGGGTGGACTTTTGTTTTAATCACACTGAG
ATTGTTAAAAATTGACCAAGATTGTCCAGGACAGCGACTAAAATGGTGTTTATGTTTGGT
AACTGTAATGCAAATCCCATCCTGCTGTTTTACTGTCAAAGAGGGTAAATGAGCTGACCT
GGGGACATCGAGGAAGACAGCCTGGCTCCACTGATTGTTAGCGCCTGAACAACATTTGTT
TGTCATTTCTTTAAATTTGAATGCAGCTTCGTTTTCCCAAACATATTACGTAAGTTGGAT
ATTTGTATAAATGTCATTTAAAATGTTGCAGGAACCTCAGGAAGCATTACGAAGCACCGT
GTTCATACTAACATCTGGATTTATTGTGAATTTTTGTGTTAACGTCAAACATTATAAAAG
GATGAATTACCATTTa
>NODE_880_length_311_cov_4.418006
GGTTATTCCCACAGGAATGATGATTAGATTCCCCATCATCATGATGAGCATTATCAAGTC
CCAGTAGAACCTGCAGATTGACACACACAAATCAGGAAGGCAAGAAGAAAAACATGCAAG
TTAATGATAAAGAAAACAGTCAAGGAAAAGGGTACACTGTATTTGATCCTACCTCTACTA
CTTTATCCATACTGAGTGTGTTAACACAAATACAGTGAACAGCTGAGGATGACAGGAAAG
CTACTCATTTTGCATCTATTCCAGCATGAAAAGTATTTGAGAACGTGCAGTTTGACCTGA
TTATCACTACACAGAGGATCACCAAACTTACTGCAAGTCATCCTGAGGGCAAAGAGGAAT
GTCTGAAACTATTTACATGACACCCAATAGTTGTCACACCATTTCACTAAcaagcacaaa
tgtcaacttcatggtgacaaaggaggaaaagtaag
>NODE_882_length_341_cov_1.038123
GTTCTAAATCTGGCAGCAGGGCAGGGGTGCAACTCAGAGGAGCAACAAGACTCTCCAGTG
CAGAGCGGCAGGAAAAAGAAGGAAGGGAAGGAAGAAAGAAAGAAAGAAAGAAAGAAAGAA
GGGAGGGAGACAGCCGGGTCACAGGAGTCCACCGAACGTCCAGGAAACAGCTCGCAGCTC
AGGGACTCAGCCAAGAGAGGCGGGCTGCAGTTTGTTATTGGAAAAAGCTGACAAGCGAGC
AGAGGCAAGCGGGGAGGGGAGAGAAAAGAAAGGGAGAGGTGACTGCTGCCTGACTTTCAG
CTGGTCAGTGAAGGCCTCATGCAGCTTCTTAGCAGCAGCTCAGTTCCATttttatctgcc
tgacacacctcgactttcagcagagctcaccgggagcccagaggggaagggaaggaagga
aggaagggagctaaagagaggaataagacacgagcaggaaaagacggagcacgcagaatg
gtgag
>NODE_883_length_405_cov_1.644444
ATTCTCATGCCAGCAAACTCTTCCTATGAGCACCTACCCACAACACAGCATTTCAATGCA
GCAGTCATATTTCCCCTCAAACCCTTTCAACCTCTTATCTCTCCACACCTCTCTTCAACC
CAGTGTCTTGACTTCCATCTTGCCTGCCTCAACTTTTTACATTTAATTCTTATCAACGCC
TACTCTTTCCTCTCATCCTCCACACTTTTCCCTCTCCCATGTTCCTATCAAACTCCCTCA
CTTCTTGCTTTCCTGCTCAGTTGCACCTACCTCCATCTTTTTTTGCCTCCCTCCCATTAG
ACTATCTGTCTAAAGCTCTTATGTAACTCCACATTGAACTCTATAGGTGTCTTCCACTTT
CATCCCTTCTAAGTCTCTGTCGGAGAATCCGTATAATCCTTTATGCCTTCTGTGTCTCAC
TGCTATCTGATCATGGCTATAGGAATATCTACCAAAATGGCGGTTTGTATCTCGTGCTGC
GTGTCTAACTGTTTGAATGGGTTgttttgttggatatctgtctggttgactggagatgtg
gatgggtag
>NODE_884_length_334_cov_1.398204
ATCGTACTGAGCTTCTTCTTCATTGCTGTGTCTGATGGGCAACCAAGAACACAAAGTGAA
TATTAAACTGAAGCCTGACTTTAACAAATATCACAAATTAAAATACAATATCTGTGAGAA
ACATTGCAGTTATGTAGATATTTTTAGTCACATTGTTCAACCTTTCGAAGTGCCGGGACT
TGATCAGTGTTGGGAGAGTTACAGAACAAATGTTTGGACATATTATTTGGAATGAACTGT
TAGATTGCTCATTACATTTGTAATGTATTTTTAAAACTTTGAATTACTTACATGACAGCA
CTGTCCAAGAAAAATAAAATCTTAGCTTACCTGTCAGGTCACTGTCACTGGTACTCTGGT
TAAGCAAAAAGCTCAGGCTTACCCTGAATGTTAGCCTGACAGTTAGCCTGATAGTTATTC
TGACAGGTAGCCTGACAGTTAGCCTGACAGGTAGCCTGACAGGTAGCCTTACAGTTAg
>NODE_885_length_298_cov_2.627517
ATTATATTGAAAAAAAATGTGATGATTCCTTTAAGAAGCTGATCTCTGACTGTGGAAGAA
GATACCACGTGTTCAATAACTATGATAAACAAAACCAAACACAAGTCAGAGAGCTGATAA
CAAAGATCGACACCATGGTGAAGGACAATGGAGGAAGCTGCTTCACCAACGAGATGCTGC
AAGAGGCTGAAGCAGCGATACAGAAAGAAATGGAGAGAATCCTGAAGGAGAAGGAAGAAG
AGATGAAGAGAATGATGGACGAACTTAAGAGAAAACATGAGGAAGAAAAAGAAGAAATGA
AAAGAAGAATAGAAGAACAGGCAGCAGAAATTGAAGAGGAGAGAAAAGTGAGAGAAAAGC
AACTCAAGGAAAAGGAAGAAAATATCAACAAGGAACGAGAAGAGAGAAAGAAAGAAcaag
aggaaagaaaagatgaagacag
>NODE_887_length_307_cov_1.475570
AAAACCACAATAACAGACCATATTTAAAACTGATGTAGCATGCAAATTCTACAGTTTAGA
TTATTTAAAATGTGTATTAAAACACTAAGAAAACTCCTTTAATCTCTATAATATACACAT
GCACATATTACTTATTTCATTTACAGTTGTCAGTAGATTGATTGATCTGCTGCAGTAAAG
TCTTAATGAACAACTTAGAGTTAAATGATAATTCTTTATAGCTGAATAAACCACGTGCTC
TTTTCAAAGATCCTCTTCAACTCTTTTTATGCTCGCTTTGTGTTTTTTTTGAGAGCAGAA
ACTGGCCACAGCGGCTCCACGTTTAGCTCGGTTAGCGCCCTGCACACTTGGACTTCTATC
AGAGGAGGAAGTCGGACCAGCGGCGGCCAACTGTCACACTCGGTGTTTAGAGGAATGTTG
GAACAATGATGCCGCcgaaaagcctggtaat
>NODE_888_length_146_cov_1.657534
CCAACATCTCCGGAACCAGACGTGCTAGACACCTGGAAATGCCACCTGCCCCACCTAATT
TGGCTATGCTGAAGACGCCGGTCTAGGTCCCGAGTCTCTACGACCTTCCCGTCCCGAGAT
ACAGCAAAAAATCACAGGTTTCTCATACTTCCTGATGCCGTAGAGACTCGGGAGTAGGCT
CAGTGCGATCGCGGCGGCAGCAAATGGGGGGGTAGACACAAGTTTCATGTCTCTAGCACT
AACGGTTTTCCCAAACCCAGGCCGAAACCCTAACCCTAACCCTAACCCTa
>NODE_889_length_361_cov_1.108033
TTTACTGACAGCTGGAGTCATCTGTGGATTTCTCATGTCTTATTAATCCAGTTCCTGATC
CTCTCAGACAAATCGCTATGTCCATGACATGTGTGTTCTGAAAAGATGTCATTGTGCTTC
AGGTTTTTTTCTTGGCTGATTTCTTCGCTGTTTGTGTCTGAAGGCTGCTTTTCATTTCGG
TTTTGTTGTTGTTGTGTTTTGTATTTTTTTCAGGTATCTCTGTTTCCCCTCTTGATGTTA
ATTCTGTCACAAATAGCCGTCAAGGTAAACGGCTATGTGCCGACAAGCCATACTAGTATA
CTAAAAGAGTTTCTGCTGTGATTTGCGGCATGAAACACTGCAGGCTGCTGTTGGTGCTGC
GTTTAGTAAAAGGCACAGAAGAATATTTTTAGCCTCTTTAGTTCGGCACAGGGGCCCCAG
AACAATGTGCCATAcagggaggtggaggaagacgtatagcttttgatgctcatgattgat
attctagtggttggacttggagaat
>NODE_890_length_145_cov_3.068965
AACCCTAATTCCAGACCTTACGGCTAGGGTTGGCCCATACTACGGGACCCAAAAAAGTGT
CACTACAAACCTATACCAATCAACTCAGAGCGGTCTGAAACGCGCTCTCAAGCGCCTTCT
GCGGGAACTTATCTTGGATTCAACACTTCCACACTGGCTGCGATATGCACGTCCCATTGT
CAGTGAATGGGAGAACGTTTTGGCCAATATCTCCGGAACCAGACGTGCTAGACACCTGGA
AATGCCACCTGCCCCACCTAATTTGGCTATGCTGAAGACGCCGGTCTAG
>NODE_892_length_314_cov_1.207006
GTTATGTTTGGAACGTACAGTTTCAGGTTTTAAACACATTTAGAAGCAGCATCACTGGAA
ACTGAGTGTTTTTGGAGATTGACGGACACTAAAAATGAAGGTACATTATTCTGCATCGCC
TCAGTTTTTGTCTGTATCACGGTTTAGCCTCCGTTTTTGTAGAAGTGCGTTACTAGATTG
CTTGAATTTATATTACTGTCAATAAAGTGTGACACTTTTTAAGACTCGGCCTCCGTCTCT
CAGAAATCGCGTTCCTACACAACTAGCCTGCACTGTCACTGCTTCTGATTGATTTGATTT
GATGGATTTTATTTGAGTGTTAGTTTTCTTAGAACTTGTCTTATTTTCATTTCTTTATTT
ATTCACTTCTTTACACATTTTAGTCGATTCAATGGAGTGTTTATTACTTAATTtctatta
ttttcttattctgtttttttcaataaatttttgtaacc
>NODE_893_length_313_cov_2.325879
ATTACCTACAGCTGAATACGGAGGATGAAATCATTATTCACCGTCAGATTATTAATCACT
ACTCCAGACCTGATCTGGCTCCTCAGCTGTGAAATTATAGTTCTACTTTAGCAAACAACA
ATAATGGACTGTACTCAGTTGAACAGGGTGAGAAAAGGGGGAGCTAAAAAAGAGAGAAAG
AAAAAGATGGAGGGACTTAAAGGGAAACAGACGGGAGAGGAGGAGGAGGGAGAACTACCA
ACCTGAGGGGGGGGTAAGAAGCTCAGGTGGAAAACGACGGATACGTGGAGGCAGGGAGAG
GAAGAAAAAGAGCAAGAACACAGGGAAAATGAGTTTGCCGAACAGCGCGCAGGAATCCAG
AGTAATAATtactgcactgctccctccattgtgtgtctgggaaagccagacccagccaca
gccaatttcaattcatctttattgaagctattgtcag
>NODE_894_length_145_cov_1.751724
ACATGTTTGTAAACATTGTCCTTTAAAGTCAAAACATATTTGTAAACATTGTCGTTGAAA
CTCTGCAGCAGTGCTGCTCTAATGCTCTCAAACAGCGTTTCAGGCGCTGAAAAGTCCACT
TTGGCCAAACAGTGTCTCCTCTCACTATCTTGACACAATGTCACATGAAACAGCTTTTGC
CTTCATATTTATCATATTTGAACACACTGTGAAGTCAAAACATGTTTGTAAACATtttct
gtgacaatctgcaggagtgctgtttttatgctctcaaacagcgtttcgg
>NODE_896_length_298_cov_1.469799
GTATTATTTCTAAGCTTTACTACTTTGCCTTTTTGCACAAGCTTTCCGTGTTTTTCTTTG
CCACTTTAATAACACAGATTCCCATGTTTTCTTTTGCCATGATGATCAAATTGATTGTTG
TCCTAATTTAACGGTATCACAGCTTCATTTCATGGTTTGAAATTTGGGAATTAGGTCCTA
CTTGAATCCAGGCGCCCTACTGTAGATAGAACAAGATTCATACATGAGGACTACTCCGAT
AACGTCTAACAAACCCTCATTTTACTATTTTAATATTACATAAATATATGTTTACAAATC
TACTCCTGTAGTTACATTAATGAAGTGCTGATCTGTGTAGCATGTGTCACCATTGtgaga
gacagtatgggttatttttctggagtttcatttgtcactcttggaactagcttgacagtc
attatgggtgaatttggatcca
>NODE_897_length_448_cov_1.419643
TTTCTCCAAGATGGCAGTCAAGTCAGTCTACTGTATGTGTGTCAATGGCTGATGTCTCAG
TGACGGGTGGAGTTTGATGAGAAGCAATGGAAGAGGAGACCGCATTGTTCGGCTTGTTGG
ACGGTAAGTTTAAGAAACTAAACAAACGTTTTCGTGGTTCAGAGCATGGCTGTGTTTAAA
CCAAGAGTTTTGTGGTCACCGCAGCCCTTCATCCTCCGGTATCACCTCAATGCTAAACAT
GCTGCTGCTAGCCAGAGCTAGCGTTAGCTACGACTGTCCTGGTGCAGGTGTGGCGCCAAA
AAGTGACGTAGTGAATGTAGTAGACAGATGAACAATGTGCAGATAAAGACAGATGAACAA
TGTGCAGATAAAGACAGATGAACAATGTGCAGATAAAGACAGATGAAAAATGTACATTCT
TGTTGAAGTTAACGTATATGTTTATTCATTGATTCAGTCGTCAACCAACATTTATTCAAA
TTGAAAAACTTTGCTGATTGTGTCAAATATTATTTGATTTAAAAAAAAATCACAATTAAT
TAATTAcaaaacctctgattcgttagagtctctttttaatggcgtcccaccg
>NODE_898_length_290_cov_1.006896
ATTCATAGCTAGCAGCTCTTTGCCAGTTGAGTGAGCTTGTGCCCCCACCGCAACCCATCC
CTACTTTCTCTCATGGGCCGCTTTTCCTATCTTTTCCAGACCAGTGTGGCAACAGTACAT
GAACCCAGCTTGTTCAGGCAGGTTGTGACATGCGCGGGAATGCCTCGGCTATAAAACGAT
GCTCAGAAGTCATGTTGACAATCAGAAATAGCTTCGTAAGCACGAAGGAGATGTTCTAAA
ATATAATAAAGGCAGCAAGAAAACAGAATTTAATGGCTTAGTGGTACACTTTACATGTGT
atgactcagtaacatgaaagcaaagagcatgaacgctccctttaaaacagtagcaaaact
gttatgtctttagcctactctgtaaagactcagagtgctgccatttattgaccctaaaaa
agctgaatgggaaa
>NODE_899_length_327_cov_1.351682
GAAACAAGGTGAGGAGATAAGGACAGGAGAAAATCAGCAAGGGAAGGTAAGAAAAGGTTT
TAAAAAAAGAAGAAGAAATAAGGAGTGTAGAGAGGAAGCAGAGAAGATGGGTGACAGAGG
TGACAAGGAATGAACAAAGGATAGAAAGGAGACAAGGGGAGTAGAAGAGAAGAGACAACA
TGGGGAGACAAGGAACGAGAAAATTAGAGAAGGAAACAAGAAAAGAAATTTAAAAAGATG
TCAGGAGAGAAGAGTGGAGTAGGCAAGGAAAGGAGACATAAAGACAGAAAACAAGTAGCA
AAAGGAGAGAAGGACTGTAGAGAGAAAGGAAATGAGATAAGGAGATGAGGGAAGATGAAT
TAGGAGATGAAGGAAGAACAGAAGAAATAAAGACATGATAAGGAATGGAAAGAGGATGAA
AAGGACAAAATGAGAAGAAACAGGAAAAGAAAAAAGGGAGTGAAAAGGGAa
>NODE_900_length_307_cov_1.850163
ATAATGGTTTCAGCTGAGTGGAAAAATATTGAGTAAGGTCCGAAGCGGTGAAGAGGAGTG
TGTAATAAGCAGAATGTAGTTCCCACACCATAATAACAGAAACATCCCCATACCACGATG
CTCGCACCACCATGCTTCACTGTCTTCACAGTGTACTGTGGCTTCAATGCAGAGTTTTGG
GGATCGTCTGACAAACTGCCTGTGGCCCTTGGACCCAGAAACAACAATCTTACTTTCATC
AGCCAACGAAATGTTTCTCCATTTGTCTTTAGGCCAGTCCATGTGTTCTCTGGCAAATTC
TATCCTCTTCAGCACATATTTTTTATTTTTTTAACATTGGGACTTTTTGCCTGCTTCTTC
TCGATAtataagcttcacacaggcgtcttgtaaatgtcacagtacttacagcgaacttca
gagcgtctttcatcaccctggagctgatcat
>NODE_901_length_294_cov_1.285714
TCCACTCAGAGTCTCTTATCACTCTCTGGCCTGTCATTACAGCTTTAAATGCTGCAGTGG
CAAAGTGGCAACTATGTGTGTGAGTGTGTGTGTTTGTCTTTTTTCCTCTCCTCTCTGCTT
TATATCTTCTCTCCTTGTTTCCTCTCCTCTTCTGTCCTCTTTATCTATTCTTTCCTTTTT
CTCTCATGTTTCCTCTGTTCTTAATGTCTCCCTTCCTTCCATCCATTCTTTTCTCCTCCT
ATCTGTATATATTCCTTCTTGACATGTTTTCTCCTCTTTGTCTCCATTTTCTCTTGTTGC
CTTGCCTCTTCTTTTAtcttggaatgaactctcatcattccttaatttctcctagttttg
ttttctcctcatctgccttttgtcttttctccttttttcactcctcttccccttccaagc
atcacctcagctacatct
>NODE_902_length_355_cov_3.701408
GAGGAGTATGCCACAGGGAGGGGAGGCCCTACACAGGAACTCAATAATAACTTTCAGCAG
TCTAGCCAGGAGGCTGGAAGCCCAGACTGCGGCTGTTCCCTCCTGTCCTCCTTCCTCCCT
CCGCATAGCCCCACGCTCCTCCCTTCACCCCCCTCCTCCTGCTGGCCTGTGTCTGCTCCA
CAGGACTGATGCATTCTGCAGACAGGCCAGCGCTCTTAAAGAGACACAGGCCACATTTTT
ATCCCCTGAATCACTGCAGTGGACGGAACCACTAAAGCAAGAGCAGAGTCCCTCATTTCC
AGCCACTCAATCAAGGGCCAGAGCTTTTTCTTAACGCTCGAGACACTGACGTGACGCAAA
ACGTGAGTGAATAAAGTATGTCGAGAGGCTCTCGGACtcgatctctggctggattctttc
actgcggcggccattgaaggtgcctttgatgctttctttaaagttcgtcaagtgcaatca
atgttcttggcaatgaaag
>NODE_906_length_305_cov_3.422951
CAGAGCATGATGACAGCAATACTGCAGTGTTTCAAAGACAATGTTTCCAAACATGTTTTG
AGTTCACAATGTGGTCAAATGTGATAAATATGAAGGCAAATGTTGTTTCAAGTGACTTTG
TGTGATATAATTCAGTGAACCACTATGTGGCAAAAGAGGCCTTTTCAGGGCATGAAAAGC
TGTTTCAGAGCATGAAAACAGCAATACTGCAGTTTTTTAAAGACAATGTTTCCAACGAGG
TTTTGAGTTCACAATGTGTTCAAATGTGATAAATATGAAGGCAAATGCTGTTTCAAGTGA
ACATCTGTCAGGAAATTCTGTGGACACACCATCTGGCAAAATTGACCTTTTCAGCATGCC
AAACGCTGTTTCAGAGCATGATGACAGCAACACTGCAGTGTTTCAAAGACAATGTTTCCA
AACATGTTTTGAGTTCACAATGTGGTCAA
>NODE_911_length_291_cov_1.683849
TTTGCTTTTTCTTAGAGGAGAGATGTCTCTCAATTGCACTGCCACTCCTAAAAAGGCTTA
AACTAAAAAATACAAAAAGTAAACATTTTTAAGCAACATTCAACCTTCTTCATAATCAAA
ATCAGTATGACAAAAGCAAGAAATAAAAGATGCAATCACAAGTGAGACAAATCTATACCA
ACACCTCCCCCAACCTCCCTGCAGGACAAATAGCCCTGGACACTGACCCCCACTTGTATT
GAAAAGAGCCTTGTTTGACCACGTCTGTGACCCTGCCACAATGTGGCCCTTTGTTTGCCT
TTAATATCCTTATCAAGTCTGTCTAGAcaccctgacaaccatcatcatcatcccccacaa
ggagcctctggcaagcactgctgcagtgtgaggccggccggcagctattacagcatcatg
tagctgcaatgcgac
>NODE_912_length_359_cov_2.724234
CTTAATGAATGAAAAACACAGTGCGAAACCTTCAGCCGTGCAAAAGATGGCGCTTCCCAG
AAATCATTTTCCTCTGGGTAAAGAGTGAAGATTCTCCTGTAATTAAGGGGGAATTACACC
GATGTAATATAAGCAAGTCTTGACTCGCAAAGTGGAAAAAGAAAAGGAGGGGAGTGGAGC
GGCGGCGGAGGGATGATACCGTCTCGAAGGAGGAGAGAGAGACTTCAAATCCGAGTGGCT
TTAAGGGTTCGGTGGTGAAAACAAAGCGCCATTTCCCTCTGAACCGGCCCTAATCATGAG
GTCATGCTGAGGAATGGAGGGATACATCTCAGCTGTTAATGTCTTCAATATGGCTGTAAA
AGACGCTCAGCTGTAACTTCTGCCTATTTGGCTCCCCCACATCACGTCGTTAGCCCTCTG
ATGCCTGTAATTTCCACGTTCTGTTTTCTGTCCTTCTTAACAAGTGTTTACAGACCGGGT
GTCAGACAGAAAGTGAGGAttat
>NODE_913_length_301_cov_1.777409
ATCATTTTTTAAAGGAAGGAACAGTGCTGAAAGGTGAAAAAAATACGTAATTCACATAAA
AGCTTTCCTGCGAGAATCATAGCATTGTAGGATAGAAGGAAGATCACATAAACTGTAAGG
GGTGCAGAGGAAAATAGGAACACTGACAAGCAGATTGAGGAAGAAGACCATCTCTGACAT
GGAGGACTAATGGTAATGGTGCATAAAAACAAAAGACAACAGAGAACATGTGAAGGACTT
GGAGAGGGAAAAGGATGATGAAGATGCAGGAGCATATTTGTAGGTTGGGTGACCAGAAAG
TAGAAGGAGGACCATAACAAAGAAAAAGTGGGTAGTAAAGGATAGGAAATAAAAACAAAC
ACAGGAGTCCATCAAATAAAACCAGCAACCATATAAACCGGACTTGACGGTCCTCCAGTT
ACCTGAACTGACTTCCTTTCTGAAa
>NODE_914_length_304_cov_1.003289
AAATGGAAAGGTCGGTTGTCTCTGAGTTTCAGACACTCAGACGCAATGATAAAAGAAACA
GAGCAAAGAAGACAGTTTACAGTGAAGTCCCATATGCTCGTACTTCAAACAAAGTGCTGT
GCAGACAAAATAAAAGAATCTTAAAGCTTCTTTCCAATGTTTAAGCAGGGGGTAAGTATA
GAGTGTTCAATTTCTATAACTCTTCTGAAACAATCCATAATCCAACAAAAAGAATATCTT
TAAGTGTTTGATAGGCAGAGGTCCAAGCACTTTACATATTCTTCCCTCTGCATTCCTCAC
ATTCTTGTTTCCTGCAGTCTGTTTAACTGGACTGATTGCCTCTGTGCTGGCAGCAGCATA
GATGGTGTGCTTTCTGGCCTGTAACCAAAATCTTGGTATGTCTATAAGAACAGGAACAAA
ATTAACACCCTGTGGCAAAATTGGAAAC
>NODE_920_length_352_cov_1.610795
TAACCTCCTCCCGTAACTGTCCTAAAGGCACAGAAAGCTGATTGAGGGCTTTGTCCATTC
CCACCTGAGAAGAGGGAGCAGAGGTCAGATTAGAATCAGTACCTTCACACTATCAGACTA
ACTTTAAGAAATTAAATATACTAAAATGGTGTAATGGTATAGTTTGTTAAAGGCCTATTG
AGAACTCAGTCAATACTGGATTTTTAAGACTGATGTTGATATTGATGCTACAAAAATAAC
AACTGGCCAATATTCATTATTTCTCGATTTCTTAATAGATGTTCTAAGACAACCTCTCTT
ACTAGATCTCATTTCACTTTTTCATTCTACTATTCTCTCCTGTCTTCCTCCCCATGACCC
AGAACTCATTCTTGTTGCTCCATCACGAAGGAAGTCTAGATTGTGGCATTAAAAGCTGAC
TAAAAGCTTCTGATTTGTAAAGCTCAAAAAATGCAGCCACAGTGGCTGATACTAGGCAAC
AATAACAACTACTGAc
>NODE_921_length_353_cov_3.696884
GTAAGTGGTGGCCACGGTGGCGTTATGGCCCATGGAGTGCTGTTGCATGCCGGTCTGAGA
CACCTGAGGCTGTCGGTAGGCTCCCAGTGGAGAGGTTAGGTTCCCTGCGCCGTCCATGCC
ACTAAACTTCTTGTAGGTCTCCTCGATTGGACTCAAAATATCTGTCACTGAAAAAGGCGT
TGTGTGCTTTGGGCTCAACGACATGATTCAGAAAGCAGGTAGATTTTTGTGTTTGAGCAG
ATCAACCGTGTTGTTGTATCGGCTCTCTCCTTGGTGGATGTCTACGTAAGAGAGTGCTTG
TAGTGCGCCTGAGATCCTATTGATCGCCTTGGAGAAGGAGGCGAGCCCAGGGCGCTCTTA
GCCCGGGTTTATTGGAGCCAGGAGCCAGGTTTACGACAAACACAGGGGGCGGAGCAAAAC
TCCTAAACCAGCAAACAATAGTCATTGACATTTTAGGGAAATAATTCATGAAAACACACT
TTGCTTTATATTAACTt
>NODE_922_length_390_cov_1.902564
ACACACACCCACACAAGCAGCAGCGTGATACTAATAGAGTTGTGATGTGGCGCTCCCGGC
TGGGTTGGAGCATTGGTCAGCTCTGCCCTTGCCTGGGAGGCAGTTCCCAATGCATCGCTG
CTGACATGCAAATCCTATGGCAATTGCTGCGCTCCAGTCCTTCTTTCTGTGTACTCTCTC
GCTCTCTCTCTACCCCTTTCTCTCCTGTGGATGTAACCGTCCACCCAGTGTACAGAGGAA
GAGCAGCTCGAGCAGCAGCAGCAACAGCAGCAGCAGCAGCAGGGAGAAATGCAAGGAGCC
CAGAGGAGCTCCAATGGCACCACAATCTCACCTCCTATCTCCTTCTCCTTCTATCATCTC
CCATACCCCTACTCCCAACCCATTCCTATTTCTGTCTCTATGCCCGTCTCCCTCTCTCCA
TGCCGGGCCACAGAGCACAAGGACAAagcagagtggaggaagacagtgcccagctacaac
caatcagccgcggccatggacttacgtgtatggaacacacaggatgaaagtcaa
>NODE_924_length_145_cov_4.386207
TGATTTTTTGCTGTATCTCGGGACGGGAAGGTCGTAGAGACTCGGGACCTAGACCGGCGT
CTTCAGCATAGCCAAATTAGGTGGGGCAGGTGGCATTTCCAGGTGTCTAGCACGTCTGGT
TCCGGAGATATTGGCCAAAACGTTGTCCCATTCACTGACAATGGGACGTGCATATCGCAG
CCAGAGTGGAAGCGCTGAATCCAAGATAAGTTCCCGCAGAAGGCACTTGAGAGCGCGTTT
CAGACCGCTCTGAGTTGATTGGTATAGGTTTGTAGTGACACTTTTTTGG
>NODE_926_length_341_cov_2.407625
TTGAGCTTGAAGAGAGTGATTAATAAAGGGAATGAGAGGGATGACATGGAACAATGACAA
AAAAGAGATAAAGGACAGAACAGGAAACAAGAAAGGACAGTTGGGGTGAAACATTACAAC
AGCAAACAAGTTAAGCTTCTCAAGAGAGTGAGCAATGACAGGCAGGCATATAACAGAAAA
GAAAAAGATAAACTAATCTAAAATATAAAGACAGTGATTGAGAAACTAATAGGTAAACAG
ATATAAGATGGTAGAAATGAAGGAGAAATGGATAGAAGGGAATAAAAAACAACAAATAAA
TTGCTACATCAATGGCAAGTGGAGAGCAAAAAAACACAAATAAAATGGCAGAAAGAGTAA
ACAAAAAAAGGGCCATGAAATGATGATGTAGAGAGCCAAGAAGAGGAGGGCAGACTGAGG
AGGATGAAGGATATGAGAACTCTGGTTTAACAGGTAGATTCTCATCATGCGGCTCATTGG
GTGAg
>NODE_927_length_425_cov_1.317647
GGCAGAATCCTCTGGGTACGGTACCTGCACATCGCTGGCCGACATTTCTCAGTGTGAAAG
GTAAGTTGGGAGCATGTGACAAATACAACAAGCAATGAAAGAGGTTTTCATGCTTATGCT
GCAAAGGCAGTCTAGAAGGTAGAGAATATAAAGAGCCATTCAGTAGACAGGTTTCCTTTC
ACCCTTGTCTCTTTGGGCTGACTGGAGGACTGCCTGATGTTAATTTACTGCAGAGGGGGG
TATTAGTCAAAGTTAAGAGAAAAGAAGAAATAAATAGTAAGAAGGGAAGACAAGGATATG
GAAATACAATATAAATGGAGGCAAAGAGAAAATCTGAAGTGAGGAAAGGAAAGAGGTAAA
AATGAGATGACAGGAAATCAAATAAGAAAAGACAAGCAAGAGGAGAGAGACAAGAGGAGA
GGAAAGAAGAAAAGTAGATGAAGTAGACTGAAATGAACAGAAGGGGAAAGGTGAGAAAAG
AGATGAAAAGGAAGAAAAAGAACAGTGGGAAAAGAGAAAAAAGAAGGGAGGAGAGAGAAG
AAAGATACAGGAGGATGAGCGACAGTAAg
>NODE_928_length_290_cov_1.751724
ATAACCAGGAGGAACTTGATGGGGAAGAGGGGCAGAATGGGAGTGAGGTAGAGGAGGAAA
CAGAGACGCAGGAGGGGCAGGAGGGGCAGGAGGGGCAGGAGGCTGAGGAGGATGACGAGG
GTGAGGAGGGTGAGACAACACAGGAGTCAGAGGAGGAGGAGGAGGTGACAGCTGATGATG
CAGATGCAGACGACGGAAAAGACAAAGATGCAGATGAGGTTCAGGATGTAGAGAAGTCAG
AGGAGTCAGAGGAGGTGAAGAGTGAAGAAAATGAGGAAGAAGATCAAGAAGCTGATAAGG
AGCAGGAAAACTCAGAGGAGGACAAAGAAGATGAAGAGAAAGAAATCCAAGCTGAAGACA
ATGGAAGTGAGAGTCAAGATGAAGGAGGTGACAGTAACGAGAATGGAACCGATGAAATCA
ACGACACTTCCGAc
>NODE_929_length_318_cov_1.235849
CTTCTCCAAGTTGTCTTCTTCGTGTCCGCTGAGATCATGGCAGCTTCTGTGACTGGTGAC
AAACAGTGCCATGGATGGTTATTCTATTGTGACCTCATATTTGAAACTAGTCATACTTCA
GTCCTAATTTTTAAAGGCATCAATAACTTGTTTTAAAGCATTAAGTGTTCTGTCACAGTT
GTCACAGACTTCAGCTAAACAAATCAACAAGCACACTTGAGGTGTGCGGTCCAAACAGAA
GGATCAGTGGAAGTTTAAAACTCCCCACCATTGTCCTCTTTCAGACTCCAAACATCACAG
ATTCACTTGAACCAACGTTAAAATAGCTTGAAAGCTGTCCGTCATATATCTTCTCACACA
CTCAAGAATGTGTGCGCTAGTGTGTTTTtaattgcttcattgtgactcatgattggtagc
ataaacacaagtttttaaattggttactcataaagtagtatt
>NODE_931_length_299_cov_1.307692
CTCCCCTGGAATCCTCTGCCTCTCTGACTCCTGCCTCTAGAATGTCCTCTGCCTTTGCTT
CCTTGATAGTACACCTCACTTTCTTCGTTGAAAAAGGTATTAGCAGGTTTTGTTTTATTT
TTCTTTTCTTTCATCACTTTTTCAGCATGGATGGCATGACTTATATACTCATCCAGCGTT
CCATTTGCAAGTTCCACATAATGCTTCTGTACCCAGTGACGTAGCCCATCTCTAGAGCCA
GCGTGTAGGGCATTTTTTAACTGCTGTTGATACACGCCTTTTTGGTCTCCGTCATCAGTG
AGTCCACTATGAGCTTTGAATActttttccagtctgactctgtatacttcaaaactctca
tcctccttctgctttactcttcctatttctgtgtaattcgcctttttcctgaattttttt
atcgctcgctctgccatagtttg
>NODE_934_length_290_cov_2.100000
CAGCAGAAAGGAAGGTCAAACTAAACAAATAAGAAAAGAGAAAGGAAAGAAGACAGAAAG
CAAAAGATCAATGGTTAAAAAAGTGGAAGAAAGGTGAAACAAAGAACAACAGAATAAAGG
CACAAGGAAGGAATAACAGAAAACCAAAGAAAGAAAGGAGGACAATGAGGAAGGATTGAA
AAATAGAAAAAGGAAAAATGTAGAAGCAAAAAAAGAAAACCATAACCATAGCCATAGCAA
AGAAAGTAGATGTCGCAGGATGAATGTAGAAAAGAGAAGAAAATGGTAAAATGAAGAAAC
AAGGAAGAGAGAGAAAAGAAAAGAAAATTGAAGAAAGGAAAGGAAAGAAAGGAAAGACTG
ACAATGAACAGAAAGTGGAAAGAAATGAAAAAGCACAGGAAAGAAAGGAAGGAACGCTga
aaggaaaaccaaat
>NODE_935_length_299_cov_1.043478
TTCTGCCCTCCACTACACATTCACTCTCCTCTCTCTACTGACCTAAAGTTCAACTCTAAC
AGATCATCTGACCGGCCATGACACAGCGGCTGCGCTACTGGTTGCCATGGTAACCACAGA
TCCGGGCAGCGAATGGGTGACGAGTTAATTTTTTAACCTTGAGCACAAACACTGAAAAAA
TATCATCATCCTGTAGAGGGCGCTCTATGCTCAGATTACCAGAGAGCAGCGCCCCCTGTA
GGAGGTATGGCCTTTCTAGGACCCTGTTTGTCGCGACAGCGCCACCTGCTGAGTTGAATa
gctaccctgttgaaggcaggaccacgtttgtggccaagatggacgacgatcagaaacaga
aaggtcactgttagcttggggaggggtcgcctcttactgctaacaactgttcaaatatct
gtttgagatcttaccgggtatgt
>NODE_939_length_145_cov_2.972414
CCCCATTTGCTGCCGCCGCGATCGCACTGAGCCTACTCCCGAGTCTCTACGACGTCAGGA
AGTGGGAGAAACCTGTGATTTTTTGCTGTATCTCAGGACGGGAAGGTCGTAGAGACTCGG
GACCTAGACCGGCGTCTTCAGCATGGCCAAATTAGGTGGGGCAGGTGGCATTTCCAGGTG
TCTAGCATGTCTGGTTCCGGAGATATTGGCCAAAACGTTCTCCCATTCACTGACAATGGG
CAGTGCATAACGCAGCAAGGGTTAGGGTTAGGGTTATGGGTTCGGCCTG
>NODE_940_length_368_cov_1.660326
ATTACACATGTGCACCTACTAGTGGCCACAAAAACATATATAACACAGGTCCGACTGTTG
ATTGTGTGGTGTCACATAACATCATGACACGTGACAGGTACTGCTTGCACTTTTTGATTA
ACCCTCTTATTTTACTAGAATACATATTTTTGATGGCTTTGCTGTGTTGTGTCATATAGT
GGCACAAATACTAGAAACTGCTGACAGAGTACCTGTTTTTGAGCAATGTCATCTTTTCTG
TAGCTGAAATATTTCCATACAACTGACATTGTGCCTTTTTGCAACACCAATCTTCCTTTT
CTCTCCTTATGTTGATGTGCACTTGTGAAGCTTGCATGTCAGCAAACTCTGTCTTGTTTT
AAAACACATCatatcaaagaacctttaaatttgagtaaataatgttctatcagacagact
tctcttgtagattagtcacggaaaatgagaatcaatttcttttttgtatcaaggagcaaa
aaaaaaagttgtagtatgacatgttgagttaa
>NODE_941_length_372_cov_1.365591
CTTTTTTTCCTGACAAAACACCCAGTTGGATCTGATTACCTAATCGCCAACAAGTTTACA
GCTGTGAGGCCTGAGCCGGCACAGCGAGGGCCTCGTTAGTTTCCTCTAAAACACAGTAGC
TCGGGACAGTCTGTCTTCGGCTCTGCTTGGCATCGGCCTCGCACAGGAATGTCTAACGCA
CACACACATTTGCTGTTGTCCTGCTCGACTCTTGGCAGCCGAGGCCGGAGTGTGGGCGGC
TGAGTTTTCATGAATCCGAGGCCTTCCCCTCTTCCTTCTTCCCTCCCTTCCTCCCTCTTT
TTTCCTCCCTCCTTCCCCCTCTGTTCAACACGTCTCCGGTTTCAGCGTTAGCGCGGCGCT
AATGCCGTGTGGATGGTAGCTGAAGCATTGTTAAAGTCAGCTGGGACTGTTTCTCAATTT
GCTATATTTAACCCGGTGAGCTGGCGTGGAGCTGACACGCTCACGCAGAGTGTGACGTCG
AGCCGTGACATCACTGgcgtgcagcttttgagtcat
>NODE_942_length_336_cov_2.401786
CTTATTAAACTGTCACTCACAAATCTGTGCTCATGTGTGCGTGCAGCAAGAGAGAGAAAG
AAAAACGGGAGAAGGTCATTAGAATACAGTGTGAAAGGAGAAGAGAGAGGTTGTAAAAGG
GGAGAGAGAGAGGGAGAGAGCAGGAGAGGTGCAGAAGAACAGACCATTACAACAATTAGC
GTGCCTTTTAAAAAGCTTTCCTTCACAGCCGTTTGATATTGAAATGAAACAATGTGCCTC
TGCAGGAGGCTGTTGGGAAATTAGCCTAACAATACATTAACTGACACACACAGACACACG
CTCGCTCTTCATCACCTGTGGAGGACTTGTTTCCTTCCCCTCTCCCAATTCAGCCATTTC
ATTTAAATTAATTTAAATTCACTTCCTTTCAAATCAGTTCAATTATGTTAAATACTTTTC
Agctcacctcagttaagtgtgcggcgctgacggtgaattttaccgagtcaggggacagtg
>NODE_943_length_299_cov_1.769231
ATTAAGAAAGAAGAACAGGAGGAGGTTGCTGTGGTGGAAAAAAACATCAATCACGACAAA
AGGCTAACAGTTGTAGTAACAGTAGGAGTGTTGTAAGTAGGAACTGTCATCAACAAACTT
TTGAACTATCCCTCAAGGATGGGATTCTTCATATAGTATCTAAAAGAGAAATTCATGTCC
CCAAATGCACTTTCCTAGTTCTGCTTTGCTAAGCTGGAGGTCAGTGTTGCCCACCTTAAT
TAGTGATGTTGATGTATTGCCTTTAAACTGGTTGTATTTTGGTTCGTAGCGTGACCCACT
TAGAAATCTCTCCTGCTTCTTTACCTCCACCTCTTCCTCTCCTCTTCCCTGTCTCTCTAT
CGCTGATGATTCTGTGCCCCCAGCACCCTCCTCCCCCtttatcagcaaaattaccctgtc
gggcttgctgcagaattagtcat
>NODE_945_length_305_cov_2.452459
TACACCTAAAAAGAGGATGAGGCAACGAGAAGGAATGCAGGAGCACAAAAGCAGAAAGAT
CAATCAAACAGAACAGAAAGGGAAACGTGTTACCAGAGAAAAGAAATAGTAGAGAAAAGA
CAAGGAAAAATGAAATGAGAGGAAATAAGTGCGAAGAGAGCAAAGAAACGAATAACGAAG
ATAGAAGGGAGGCGAGTAGTGTAAAGACACAAAAAAGAAAGAATGATTAAAAGAAAAGAA
AATCAAGCAAAAATAAGAAAGAAAAAGGCATAAAAATCCAAAAGGAAAAAAATTACAGAT
TAAAAGAGGTCAAAAGAGATAGATGAAGCAACAGGAGACAACACAAGTAGACAAACAGGG
GAAGCAAAAAAAAACAAAAGGCAAagaacagaggtcaagataagagaacacagctcaaca
gaggacagcagatgagtagaggagaggaa
>NODE_948_length_290_cov_2.100000
CAAACTACCAAAAATATCTCAGCCTCCTCCTGTGGCTGCAGGGGAGGGTTTGCAGACTGA
AACAGAGAAGAAGAGGAATAAGGCAGAAAAGGAAGGGCAAAAAAGAAAGGGAAGAAGAAA
AGGAATAAGGGAGGGAGGTGATGATGAGTTTTCTCTCTTACAAGGTCCTCCGAAGCACGT
GCCTGCGCTTTCCTGAACAGCTCGAGGTCGTAGTCGCTGGTAATGTTCTCCAACAGAGGC
TCCCGGCTCGTCCCGTGGCTTTGGCGGTGCTCCTGGTTGTGGTTGAAGACAGGGAAAAAG
AAACAATTGAGTTGAAAAAGAGTTGAAGGAGTTAGCACATTTACTAACGTCTTGGGGGAC
ATATTTTCCAGACATTCATTTGTCATCCACCTACCATATACTTTTCTTTCTGCTCCTTAT
Tgaggccagagttc
>NODE_951_length_303_cov_1.904290
ACAAGGAGGAAAGCGTTCGGTCCAGGTGGACACTTGGACGGGTTGAGTTTGAACTTTTGC
TTGTCCCCCTCTGGGATCTCAGTGAGGGAAAGAGAGCTGCTCCATCCAGCAGCATCCACC
ACAGTGAGCTCCCTACCCTCCACCACTCCATGGCACACTTCAGACTGAATTGTTCTGATT
CGACCACACTCAAACCTTTGATTTCTCAGGATGGTGTTTCCAGACCAACTCTTTCCAGCC
CATCTCCCACCGATGAGTACGATTCTGAGCTGTCGTGGGGTGACGACGTCTGTCTCCCCT
GAAGGAGAAAGAAAACATTTTGGGGGTTCAGACATGCAGAAATAAAAAatgacagttcta
ccaaaatgtcaggttttcaattagcttgaggaacagctttttggcttgatgatgatgcat
gatggtggatcaaattggcaaagaaac
>NODE_953_length_320_cov_1.287500
GTAAACACCAGTGAAAACAAAAATATTAGTAACAAACAGCCACTCAAAGCAAAAGGAAAC
AGTAAGTTAAAAAAGTCAACAAGTAAATAACTAATGAAAACAAAAATAAGCAACGAATGA
AAATGAAAGGAAACAGTGAGTAAAAACAAAAGCAAACGGCAATCAAAAACTGAAATAAAA
AGCAGGTAAAAACAACCGTAAAAACTGAGTGAAATCTAAACCAAACAATGACTTAAACAA
AACGAAACAGTGAGTTAAAACAACAAACAGAAATTGAAAAAGGAAACAGTGAATTAAAAA
CAAAAGTAAACGGAAAGTGAGAAAGTAGCAAACAGAAACGGAAAAAAGAAAACAGCAAGT
AAAAACAGAAGTAAACAGCAGGTAAAAACAAATGTTAAAAAGTGAGTGAAAACAGTGTGA
GTGAAAGAAACAAGCAAACGGAAACTGAAAAAGGAAACAGTGAt
>NODE_954_length_379_cov_1.905013
ATTACCTTAATCCTTAACCCACTTATCCTCATTGTATTTGTTCTTCTAGCCGTCGCCCTC
CTAACTCTTGTAGAGCGGAAAGTTCTAGGCTATATACAACTCCGAAAAGGCCCAAACGTA
GTTGGGCCCTACGGACTGCTTCAACCCATTGCAGACGGACTAAAACTTTTTATAAAAGAA
CCTGTACGCCCTTCAACATCCTCCCCCATCCTCTTTCTATTTACACCTATACTAGCCCTC
ACCCTCGCCCTGACACTCTGAACCCCCATACCTCTCCCCTTTCCAATAGCAGACCTCAAC
CTAGGCATTTTGTTTATTCTAGCCCTTTCCAGCCTAGCGGTATACTCAATTCTAGGCTCA
GGTTGAGCATCAAATTCAAAATACGCACTAATCGGAGCTCTACGAGCAGTCGCCCAAACC
ATTTCATATGAAGTAAGCCTAGGCCTAATCCTTCTAAATGCTATTATTTTCACCGGAGGC
TTTACCCTTCAAACCTTCAGCGTAGCCCAAGAAAGCACATGAc
>NODE_956_length_309_cov_1.168285
TTTGCAATCTCTCACCCACTTTTCTGCTATTTTCTTTTACAATGTGACTCAGTAATTTAT
TCATTTCGGGCTTTGGCACCATTTTTCCATCATATTGCCCATTAAACCTTTCCCTTTTTT
TTCTGTTAAAGTTCTCACTTATTTGCTGCTTTCGTTCTCTTTTGCTGCCTTTCATGAATT
TCAGTAGATTTCACACCTCAGACAGACAATCGCTGTATTCTCTCAGTCTTTCACCTATTT
TTCTGCTTTTTCCGCTCCACCTCTGAGGATGCTATCTTAAAAATAAAGATTGATGTTTCC
ACTTAAAGAatataaattgccgagctggcacattgtggctgtctttgcagactctaaagc
ataaagcatatcaggctacgcttatatgtgaactatttaagaatataaagtataaaaaaa
tctaatgtaaggttataaacaatacggaaagag
>NODE_957_length_145_cov_1.000000
TCCGATAACGAACGAGACTCCGGCATGCTAACTAGTTACGCGGCCCCGTGCGGTCGGCGT
CCAACTTCTTAGAGGGACAAGTGGCGTTCAGCCACACGAGATTGAGCAATAACAGGTCTG
TGATGCCCTTAGATGTCCGGGGCTTCACGCGCGCCACACTGAGTGGATCAGCGTGTGTCT
ACCCTTCGCCGAGAGGCGTGGGTAACCCGCTGAACCCCACTCGTGATAGGGATTGGGGAT
TGCAATTATTTCCCATGAACGAGGAATTCCCAGTAAGCGCGGGTCATAA
>NODE_958_length_145_cov_2.206897
GCGGCAGCAGCAAATGGGGGGGTAGAAACAAGTTTCGTGTCTCTAGCACTAACCGTTTTC
CCAAACCCAGGCCGAAACCCTAACCCTAACCCAACCCCTGGCTGCATTATGCACTGCCCA
TTGTCAGTGAATGGGAGAACGTTTAGGCCAATATCTCCGGAACCAGACGTGCTAGACACC
TGGAAATGCCACCTGCCCCACCTAATTTGGCTATGCTGAAGACGCCGGTCTAGGTCCCGA
GTCTCTACGACCTTCCCGTCCCGAGATACAGCAAAAAATCACAGGTTTC
>NODE_960_length_359_cov_1.097493
ATTATCATGGTGCGTTTTATTTCAGGGTGCTGGAGCAGAAGAAACACTAAAGAGACAAAT
ATAAATCCAGGACTGGAGCTGAAGAGTCAAAACAAGATTCAAAAATCACAGACGTATCCA
GAAAGTCTGACAAACATGAGTGACTGTGGATCATCTCTATGCTTCTGCTGCTCCTTCAGC
TCCAGATGCTCTGTCTGTGACACTTATGAACGTAGTGAAGCAAAGTCGGAACGTGAACCA
ACAGCAAGAGAGGAGTCATGGTTCAGCAGGACAGCCAGGAGGATCAGGAGAGTTCTGTTC
AGAGTTTGCAGAAATTGCTGTCCTTCGTCCCACGACCCTCCTGTGTCTATGAGCTGTGGT
AGTGCTCTaaatgatacatatggcactctgtcaggaggacgtagacgtcctatttggaga
gaacaacaaactttgccttcaaagaggataagaaaagagaccagtgaggattctatcagg
aacgtggatcatcatgtagtaat
>NODE_961_length_312_cov_1.141026
CTGTTTGGAATGATGAGTTGAAAAACTGGCTTGAAGTATGTTTCTAGATAAGTGTGTAGG
AAGAACGCAGAGTATTCCAAAGTGCATGTGTGTTTGCACACTCCCACACCAGGTTGCATA
CCTCAGACTTGAGTATGCATGAGAGAAATAAAGCACACAAACTTTCTCTCCCTGTTGGTC
TTTTTTCAAATACTGACACATGCATTCACACACACAGCAGGTTTTCCTGCTGTAGCTGTG
GCCTTGAGACTGAACATGAACGTACCTATCTCTCCCACACAGACCCCAAATGGTCTGTCT
ATGTGTTAAAATGGAGCTTTGCCAACTTGATCTAAAAAAACagaataaatctctaaactt
tccacttcctctctcagctgctcacctctttattccagcactttcagccatatcacatgt
tgcttatcatgtttcctctgttgtcatgagatgaat
>NODE_962_length_297_cov_1.666667
TTTATAAATTTCAATGAGTTTTACAGAGGAAAAGTACAGAAAACACAGAGGGAGACAAAT
AAAGGAGATTGTGCATATATACAAACGTATACATACCAACATACACAGACTCAGGAAGAG
GAAGAAGAAAGAAAAAAAATAAAATAAATAAATAAAAAAAATTCCTGCTTTGACAACACA
CACCGTTACACTTTATCCATTGCAAATAAAATAGAGAAACACCACATGGCAAGCACTACT
ACATATAAAGGGACATCATGTTGCTCTTGAAATATAAGACAAAAATGGTTGCCATATCTT
GTCAAAGGCTGCAGAGTTCAGAGAAACACTATATCGGACCCTTTCCACATGTAACAGATT
GGTCATTTCTGCCAACCAGGCCTTGAAAGGAGGGACTTTATCATCTTTCCAATGAGTTAG
AATGTTTCTTTTTGCAAtaac
>NODE_967_length_299_cov_1.688963
ATTACTTTAATTTTTAAATCTGCCCTCACGGTCCATCTGTTGCAAAGCGCGTTTCTTCCC
TTTGTTTCTTTCTCTCTGAACACTACACCTGACTCATATTCATATGTGTTGTTTATTCAA
AAACACCTGCTTCCTCCTTTCCTCCCCTCTCCTCCCTGTCTCTCACTCTCCTTTCCTTCC
TGCCCACTTTCTCCCTTCGCGACCTCTGCCCCACTCTCACTTTCACACCATTTCTCTGGA
AGTTTTCGGGACGCTTGTCATTTTTCTTGTGGTTTTTCTCACGCCAGCGCAGGATATGAA
AGGATTGTTTTGTGTTTGTGGGGGAGAATGGGTAAAAGCCATGTGAACAGAGAGCGAGAG
CGAGAGAGAGAGAGAGAGATAGAGATAGGAGAAGGCAGAGGGGAAAGAAGGAGAGATTTG
TTTAGTTTGTAGGGAAATGTCAg
>NODE_969_length_290_cov_1.072414
AATAGTAATAGTAATTTGTTCTTTTATGTCTGACTGTAAAATTACTTTTTCCCCTGTAAT
TCAATCAGCAAAAAATAAAAAATAAATTTAACAAATATTTTGCTTTATTTAAAAGAAACA
CTATGCCTTAAAAACAAAAAGGGAAATGGTAAAAAATTGCTTTAGTGTATAAAATTTCCC
AGTTTTAATAAATTATAGATAGGAATTAGTAAAATCACAGAATAAATTATTAATTTACAT
GTTAACTGTTAACAACAACAACAAAAACAAGCCAAAACTATAAATAATGTCCACATCAAa
tatctgtattttaataataaaaataataatagattttatttaaaaacacttttcattgta
aaaacagtctccaagtgctacaatttggaatcaaaccataaaaacaagtaaacaagacaa
cagccaaaagtcat
>NODE_972_length_145_cov_1.593103
GTTCTCCCATTCACTGACAATGGGCAGTGCATAACGCAGCAAGGGTTTGGGTTAGGGTTA
GGGTTTCGGCCTGGGTTTGGGAAAACCGTTAGTGCTAGAGACATGAAACTTGTGTCTACC
CCCCCATTTGCTGCCGCCGCGATCACACTGAGCCTACTCCCGAGTCTCTACGGCATCAGG
AAGTGGGAGAAACCTGTGATTTTTTGCTGTATCTCGGGACGGGAAGGTCGTAGAGACTCG
GGACCTAGACCGGCGTCTTCAGCATAGCCAAATTAGGTGGGGCAGGTGg
>NODE_975_length_302_cov_1.774834
CTGACCTGCTTGAGGCTATGTTAGATGGCACATCCAGTCCGGTAACTGAGAAAGTGATGC
CTGAGGAGCCAGCAAACGTTAGTGTAAATGTTCACATCAAGGAAAGCCCTTTACCTAAAA
CCGACTTTGATGTCACGCAGAGTAGTGAAAGCAATGTAACGGGAGATGGGAAAGGTGAAA
CTAGTCATAAAATAAGCCATTTACAAGAGACTGCAGGAAAAGAGAAGGCTCGAGAGGAGA
AGCAATGCATTATTGCAAAAGCATCCGGCCAAGATGAAGTGATGAGTTACAAACATTCAG
ACCCTAAAAGCAATGTGGCTACACACGGGTACGATGTTCCAGATGGCCTGGAACCGGAAG
ATCTGCCATCAGTGTCTGAAGCAGTGCCTCCTTCCCTTAAGCCCGAACCAAAGAAACAGT
CGAGgctttttaaacgaaacaaaaag
>NODE_976_length_320_cov_1.640625
ATCAGCACACATGCACATTTAACTTTGTCTCAGCTAGAAGAAACTGAACACAAAGGAGCA
GAAACTAATGTCCCTCCATCTTTACTGCCTCCATTTTTCCTTGTTCCAGTATTTCAGATA
AGAAAAGACAGGCAGCAGATCTTACCTTCTTGTATCATTCCTCCCTACACTTTCTTCTCT
TCTTTGTTGCTTTCTTCACTCTAGTCTTCCTGTCGGTAGCAGCTGCCTACAACATGCTGG
GACTTGGCTGGAAAGGAATGGTCTGCAAAAAGCCCCACTGGTCTGGAAAAAATAAGAGAG
AGAGGAAAAGAAAGGAAGAGGTTCAATCGTGTGAGTGGAGAAACGAAAGAAAGGAGAAAT
TTGAAACCTCCAAAGCTCCAGAAACAATCAGCCCCTCCCTTCCTCCTCCTTACTGCTGTC
TACCTCCATCTCCCTCACTGcttccctcatctctcactccttta
>NODE_978_length_318_cov_1.163522
TCCTGAAAACAGAGGACAGAGAAAGAGTAAAATAATCTCAGTGTAGCTTTTCAGACTTGC
CACTCTCTCTGGTAAGAATAAAGCCAGGGGTCTTAGAAGACGAGTGCCTTTTTAATGCTG
TCAGCCAGTGTCCAAGGCAGGGACACTGGGAGAGATGGTGAGTGAAATCCACACAGACAG
AAGACTTTATTCTGACAAAAAGGAGGGGAATAGATAATTGATCTTGTGACATTTGACCTC
TTTCAGCCTCTCTGTATTTATAAATCAATCTGTAATTGCACTGTAGCTCTCCTTCACAGT
AGACAACACTGAGAGGGAAAGAAACAAAcgaaagaaatggatacatgtgtttttaccaac
aatgatcgggtgtgtagctgtaatcagacctgggtcaaacatacagaagaacaagggtgt
ttgtgatttatctggactgatacatattgtagtagaagtaat
>NODE_979_length_332_cov_1.262048
ATTTGTTCTGTTTGAGCAGATGGAGTATTTTCTTGAACTAGAGGAGCTGTTGCTTGTTCT
GCCCGTTGTTCTGTTGTCATTTTCTCTTCTTGGACAGCTACTTGATCTTGGACTGGAGCG
GTTTTTGTGGTTTCTTCAGGTTGAGGAGGTTGAACTTGTTCTGTTTGTTGTTTTACAGAA
ATAGCCTCTTCTTGGGGAACCATTTCAGCTTGATCTGATGCAGTTTTTGCTTGTTCTGTT
TCTTGATTCAATTGTTGATTGTCAGAAATTTTCGTATCCTCTTCTCCAACTTGAGGACGC
TCTATTTCTAGATAGCTCGCAATTTTTTCATTTTCTCTTTCAATTAAATTGTCAGCGAAG
TTTTTTTCCAATAGGGATCCGAACGTTTGTGTAGATGCCTTTTTCTGATTAGTTTGTTGG
GTAGGAGGAggctttatttgatttttaggagtgggacgaggttgtgcattggtcat
>NODE_980_length_337_cov_1.326409
ATCACTCTAAGAAGCTGCTGCAGTGAAATCAGGGGAAGGGTCATGATTGAAATGGCTAGT
ATGGAGTTGGGGATGACAGAAAATGGTGACAACATTTAATCTAATTTAAGTATTAGTCTC
CCCTTTGTCTCTGATCTTCTAAACATATTTATCTAGCATTGAACCCGTAATCCATTAGGC
TCACTGCCCATCTTTAACATATGCATTCGTCTCTCCTCTGTCTTGTTTCTCTTTATTCTT
TCTTCCCATCATCTCTGAAATTCCCAGTGATGGCTGGAGGTGAGATCCTCAGAGATGACC
TTTTTCTGTGGACGAACTAATCCATTTTCCCTGCTCATCCCTTCTCAGAGCTGACCTCTG
AACCTctaagagtaataagacagaaaatgggtgcatgggacaaaaatgattttgtgtatc
agcatgtatgtgtttgtgcaatcatttggtgctctcataatgattctgcaattctctttc
t
>NODE_981_length_383_cov_1.355091
ATTAGCAATTGTTGTGACACTAATACATCAAACTAAGATAGTAAATATGGATGTGACAGA
CCAACAGCTGGATGCAAAGTTTACACTTTTTGGCTATCTGTTTTAAGAAGATGTAGTCAA
ACTGACAACTTCCTTGACATGTTTGGAGCCGACTGTGAGGAAATGTTCAGAAAATGGAGA
AACCATTACAGCTGTCTCTATTAGGTTGGGAGACATTGGTAGAACAAAAGGTGTTCATAG
ATATTGTGTTTCTTCCATCATTAAAAATAACAGATTCATGAAAAATCATGAAAACATTCA
CCATGACATCACTGTTTTGGAATCTCACAATTAGAACTTGACCGTCAAGATCTTGGTTTT
TTGAAACTTGAcgtgacgagcgaggtatgaatctgactgactcaggttttagtagcttag
ccctaaaacatgatttacaaaacaagctgaattataaaactttaaacttgtgactgagac
cgttaactcattaaagcaatgtttactgatgttattactcaagtgag
>NODE_982_length_357_cov_1.100840
ATTACTTGACACATATAAAAGAAATTTGAAACAACTCAATTCTATGACAAATTTACTCAT
TCTATAATAAATATAATAAAAATCTGAGATTTAATTAGGTCGACCGACATTATGTGTTTT
AAATCTGACATTTGGAGTGCCTGGGCAGTTCATACTCTGACGTTGTCTGCTGCATCTTCA
TCTGTGTAGAAACATTTTAGCATAAAACCAATCAGACAGTTTTATGTGTTTGCATAAAGA
CGTTATATCCCTTGCTATCAGAGATCCGTTTATTGTGAACTACTGAAGATAGCTGTTGTT
GTCTTCTTATCTAATGCTGTAAAAGCAACTACTGTCTTAAACTGGATGACCAGTGTACTG
CCAATTTCAGTTTGTAAGCTATGTAGCCTGTTAgccagtcaattgtgatacaggctcact
cgagagctgcttcaggtaagatgctaaatgatctggtcctaattctttagtgacactgtc
ctcggttgacgttccagttac
>NODE_985_length_301_cov_1.362126
GTCTTTATCCAAGTATGGACAGTAAAAAGGAGGATTTATCTCATAATGATATCAATAAAA
CACTGAAATAATGATAACAGCGACAGGCAACACGCAAAGAAGGGCCAAAAGTACTGTATT
ATAATATATCATACTGATTAATCAATGATGAGCAGAATTTAGTGTCAGGCGAAGCTTGAA
AACATTTTATACTTGACAAAAGGAAATACAATGTGATAGTGAAATTGAGAATCAAAAAAT
AAAGCATTAAACCCACTGGGAGAAAAGAAAGTGAGCAGTGAATGCTGCAAGAACATTACA
AAGTAATGCAATTTTTTTTTAGTCGATGTACTATAGGAGAAAAACATGGATAAGTACATA
ACATGAGTGTTTTAAAGGAAGTGAAAAACACTATTTCACTGAAAATACTTCTGTTTAGAC
GATATGATGTTAACCTATAGGAAAc
>NODE_987_length_314_cov_1.197452
GTTACGCATTAATAAAGTTAATCCTTATATGAATGTCCAGCATGCAGAAGAAGCAGTTGC
CCTTTAGCTTGTAAAGAAAGGGGTGTCATTTTTAGGTGTTTAAAGATGTCAGAGCATTCG
CTTTGCTTCAGTTGGCACTACGCTTTTCCACTGTTATTTGCAGACATCATAGACTAGCTC
TTCAGGAGATTTTCAAAAAATCCTGTCATACTTTTCAAATGGATGGGAAGTCGAGTGCTC
ATGCTTGTTTTTCTCACCGAGTGAAGCCTGTGGCTCTGTTGTGATTGAAGGTGTTGGAGC
TGCAGCaacagctgaagagtgcacagcaccgggacagcagggatctgtctgacgccttgt
cagccctgagagcccagcggcaggaggagcacatcaccaggtcagacaaactgcagggca
gctgacactgcccagtttgtcttggtccctgtagtaat
>NODE_988_length_310_cov_1.200000
CTATGTTATGTAATATGGAAAGAAGGTCTTGGCTCTCAATTAATTGTAGTGACTGCATTG
CCTTGCATTTGCCTTTTCTACATTTTGACTTTCCTAATGCCACCCTTAATGATTTTAAGA
TTGTTTGTAAGAGATACAGTTGCTTCCTGGTGTGTTCAAAATTGCACCATTCATCGCTTT
AAGATCAGGCAACATAAAAAATGATAAATGCTCTCTCTAGAGTATAATTGTAAAATCCCA
GACATATGGTCAGTGTGTGCATGTCAGCATATTCCCGTCGTTTTAACTGGAAGCGATGAA
AACGTTTATTGTCAGCTTTTCTTAGGATTTCACAGTGGAGGCCGGCATTGTCTTTTTATC
ATCAGcttatgagtgtttccttagtcctcccttctcctggcattttcttcagaattatca
tttttgtagccacttgagcaacttgggatgttag
>NODE_991_length_299_cov_1.715719
TACGATTAAGGCAAAAGAAATGAGAATAAAGACAAAGGAAAGGAAAGGAAAGGAAAGGAA
AGGAAAGGAAAGGAAAGGAAAGGAAAGGAAATAAGGTAAGAGTGAAGATAGGAGAAAAGT
AAGAGAGGTAAGTGAGGTTAAAGAAAAGGTAGGGAATAAGGAGACAAGGAAATGGGTATA
GATGAAAGAAAATGGAAGGAAAGGAGAGGAGAAAAGAAAGAGGGGGAATGCAGACAAAAA
AGAAAAAAGAGTAAAAGGAGAGTGAAGCAAAGGAAGAGAATAAAGGACAGGAGAGAAATA
AGAGGAAAAAGGGTGGAAAGGAAAGGAAAGGAAAGGAAAGGAAAGGAAAGGAAAGGAAAG
GAAAGGAAAGGAAAGGAAAGGAAAGCGAGAATGAGACTAGCCCACCCAGCCAGATGCACC
AGACATTATGcagaaaacctgag
>NODE_992_length_145_cov_1.531034
AGCATAGCCAAATTAGGTGGGGCAGGTGGCATTTCCAGGTGTCTAGCACGTCTGGTTCCG
GAGATATTGGCCAAAACGTTCTCCCATTCACTGACAATGGGCAGTGCATAACGCAGCAAG
GGTTTGGGTTAGGGTTAGGGTTTCAGCCTGGGTTTGGGAAAACCGTTAGTGCTAGAGACA
TGAAACTTGTGTCTACCCCCCCATTTGCTGCCGCCGCGATCGCACTGAGCCTACTCCCGA
GTCTCTACGGCATCAGGAAGttggagaaacctgtaattttttgctgtat
>NODE_993_length_315_cov_2.838095
TAGAGGTAGGAAAAGACTGATAGGTAAAAACAGAAGAGGAGAAAGAATCCAAAACAAAAA
GAGACACAGCTGAACAAATAGACAGAGAAAGAGGAAGAGATAGAGGAAGTGGAAGGCACT
AACTGATGACAATACCAAGAGGAAGGCAGAAACATGGACGGGTAGAATAAAACAGAGCTG
AGACTGAGGGAGGAAAATACAGCAAGATCTGAAGAAACGGTGAAAGGAGGTGCAAAGAGA
AAAGAGAAAAAGAGAGATGGACGGTTGAATAAAAAGAGTGAAAAACAGAAGACGAGAAAG
AATCAGAAGTTAGTAGAAAATCCTGGAAAAGGATTAAAGACGTCGAAAGAAGAGAACAGG
AAGAACTGGGAGACAGAAACAATAAACCTGAAATAAATCTGAATAAAAGGTTTCATAAAA
ACGAAAGTAGAGGCTGAaaaagtagaaatggaaggacaa
>NODE_994_length_294_cov_1.017007
TTTAGTTATTCCATCCCCACACCACCACAAAGGTATAGAACCAGAAGAAGAAGAAGAAAA
AGAAGAAGAATAAGAAGATAAAGCAGCAGCAGCAGCAGCAGAAGAAGGTAAACAAGAACA
AGAAGATAAGAAAAAGAAAGTAGTAAAGAAGAAGGTGAAGGTGGTGAAGAAGGTAAACAA
GAACAAGAAGGTGGTAAGAAGGTAAGGAAGAAGGTCAACAAGAAGAAGGAGAAGGTCAAG
AAGAAGGCAAACGATAAGAAGGATAAGAAGCAGAAGAAGATAAAGAAGAAGAAGGTGGTA
aagaagaaggtgaaggtggtaaagacgtaagtaaagaagaagtaagtaaagaaggaggtg
gaggtggtaaagaagaaaaagaagaagaaggtaaagaagacagtaaagctggcaaaaaag
aagaagttaaagaagaac
>NODE_997_length_294_cov_1.285714
CTTACATTAATTTCCTCTATCGTGACTCTAACCTTAAATCAAGTCTTCACCCTAACACTG
AATGAGTTATATTATGAGGATCTGCGTATTGTCCCCATGTAAACAGATTTATGTACCCAC
AACATAAGTAACAGCTACAAGTACACACATGTATGTGTACACACACAAATGGCAATTACT
GCCATTATAACAGAACAGTGGAAATCAGTGTCACATGCCTGTAAGATATGAGCTAATTGC
GTCCTCCCTTTCCTCAGTGCAACAATTTGATGTCAAAAGAATAACATCACAGCATTTTAA
ACTATCACTACCAGAATAATCGCAAAAATCTTTGTATTTTGCAATCACAATTAAATTGAT
ATTTACATATTTGGCCATTAAGCTTTTCTCTGTTTTCACATTTTTTAATTCTTGAAAACT
GTTTCAACTCATCACAGa
>NODE_999_length_313_cov_1.156550
CTTACACGTCATTCTACTAAAACCCATCCGTCGCTGGCGTGCAGTGACTCTCACCATCGG
CTGGGAGAAGAAGAACACACTGCTACTCTGCTTTAACAGCCTTCATCGTGCATCTGGTCT
TTGAATGCAGCCCTAGAAAGATGCAGCTGAATCTGAACACAGCTAGCGTTGTAAAGGGCT
AACCCTGCTAGCATGCTATGGCTAACACACAGCAGCGGGTGCACTGACCGTGCTGAAGTG
AACTCATTCAACCGTCACTTAAACTCACATTACTTAACTGTACGAAGGCTCGATGTGAAA
TATGACGCTGATTAAAACAAAAAGTGAAAAAGGTCACAGAATGCTTTAAAATGAAACAAA
TGGACGAAcaaagagaattaattcacatccagatcagaagactttgtttttattctacag
gacgttaaatcttccagtcaaaggtttaacgtgtaat
>NODE_1000_length_324_cov_1.509259
TTACTTAAATGATTATTGACTGGGCACCGGGACAGAAAACTACTAAGCTAATAGTTTAAA
GTGCAGCAAGTTGTCCTTCTTTCATGCCAAGTTTTTTATCTTTATGTTTAATGAGGACAG
AACTGCTGCATTTGACCCTCACATTGCCGTCTTTACAGAGGATGACGCCATCACTGCGAT
GGATATGGACGCAAATGGTGATGCAGATTCAGACAGGGAGGATATCTCTGCTCCTGTAAA
ACGAAGACGGAAGATGGTCTTAATCGATGAAGAGGAAGATGAGGATTAGTGACATTCCTT
AATGGACTGTAAAAACTGCAGACAGGAGGCCCTCTGGAGGTCCTCAGTACAGACAGCAGA
GACTGTTAATGGAATACCAAACAACCCAGagaggtaggatctttgtactgtccctgtgga
tacacaggtcctattaggcagtttcacttactcatttcttttcctaag
>NODE_1001_length_176_cov_1.289773
TTAGTGCTAGAGACATGAAACTTGTGTCTACCCCCCCATTTGCTGCCGCCGCGATCGCAC
TGAGCCTACTCCCGAGTCTCTACGGCATCAGGAAGTCGGAGAAACCTGTAATTTTTTGCT
GTATCTCGGGACGGGAAGGTCGTAGAGACTCGGGACCTAGACCGGCGTCTTCAGCCTAGC
CAAATTAGGTGGGGCAGGTGGCATTTCCAGGTGTCTAGCACGTCTGGTTCCGGAGATATT
GGCCAAAATGTTCTCCCATTCACTGACAATGGGCAGTGCATAACGCAGCATgggtttggg
ttagggttagggtttcggcc
>NODE_1003_length_304_cov_1.065789
CTTTGGACCTAACAATGGATTTCCTATAAATCTCCGGGTAGTTGAAATGATGAAGGGGCT
CACATATCACGAAATGTGCCAGTGCTTATTAGCACTTGAGAAGTTATTGATCGGGGATTT
TGATTAATGTCCGCTGGGGGCTGTGGTGGCATTCAGAGGCCCGTGGAGGCCCCCCTGTGC
AACTGGCTGGGACTTCTCTCAATTACCTCCAGTTTGTGCTGACTGCCAGCCTGAGCGTTG
GCAAGACGACAGCCACTGCAGCGCCCTGATGCCAGGAATAATAGGAACTCGCCCTCTATT
TCCCGATTCTTCTCCATTATTTAGACATAAATATATTGAAAGCAGGATGATGGCTGGAGA
GGGTTTACTTATTGAATAAAGTTTACTGTATGGGTCAGGACCGAAGTGCAGGAAGATGGT
TGGATAAGTAGCGGTTTACGGTGATAAT
>NODE_1005_length_323_cov_1.284830
CAGGCAAACGATAAATAAGTTCCTGATGGCAACTTTGGTCAACACGGTCTTCCTGGGAGA
CTTTAGAAAGACGTGATGGCGACAACCAAGTCAAACACCGTCTCTCGACAGACAGGAAGT
AGAATAACCACAGTTTGACCTGATGAAGTAAATAGCTGTATTTCATTACACTTGCAATGG
ATAACTTCCTTAGACCTTGTTTTCTACCAGACTTCCTAATTCCATCACCATTTGATTAAC
AACAGTTAGTAACACTTACCTTTGTTGTCTATCACACCCCTTGATTTCATCCCCATTTGT
TATGTAACTGTGTGCCAGACCCCTCGTCTCCTACCCCCTCGTCTCTTACCTTTTGTTGTC
[truncated: 15,236 more chars]
