# Supplementary material for: Multilocus molecular systematics of the circumtropical reef-fish genus Abudefduf (Pomacentridae): history, geography and ecology of speciation
Source: PeerJ. 2018 Aug 14;6:e5357. doi: 10.7717/peerj.5357 (PMC6097498; doi:10.7717/peerj.5357)
Supplement: Data S1 [file peerj-06-5357-s013.zip › Data Supplement/assemblies/Abudefduf-saxatilis-hoefleri-STRI-X-6134.contigs.fasta]

>NODE_5_length_388_cov_6.095361
GACACAAATTAGAGAGCGTTTTAAAGGAAATATTCAAAGAGCAGCCTGCTGCCGGAATAT
CAGTTATTATTTTTGATGTTGCAATTTCTGACACTTTGATGCAATCAGTGAGTAGCCCCG
GCATTCAGCCCTCTCCAGGGAGAGAGCTGTCAGGAGTGAGGAGCCGGTGGGTAGATAATT
ATGGGAGATCAAACCTCGCTAGTTAGTAGGCAGGAACGGGAGGCAAATGCCAAAAACCAG
CCAATGTTTCGCAAACGCTTGTTCAAGGATATCCTAATTGCTATAAGTGGTTCCTTCAGG
ACTGGCACTTCAAACACTGCCTGCTGCATGATGTCATCTCCCTGGCTCCCCTTCACACTT
ACAACAGGCAAATTAAGGCAGAGGGCACAACAAAACATACCAGAGGATAGTGTCCTTCCT
CTGTCATGACATGTGAACCACATAAGTAGCAAATGGGTGCACATCCTGCATATGTATGTA
TGTATATGCAAACACAAa
>NODE_6_length_287_cov_6.198606
CCGCCACTACCACCTCACATCCACCCTCCTCCTCCTCCTCCTCCTCCTCCTCCCCCCTTC
TCCACACCCCCCACCCCTCAAAGTACTCGATGTATAGTTAAAAAATGGGAGGGCACACTT
GAACCGAGCTGCTCTATGAAGGTAGGCTGCAGCGTGTGTTTATTGATGAGATGAAAAGAA
GATGGAAGTGAGAAATGAACAAAGTAAAGGAACATACTGAAACAAACTAAAACGCGCTTC
GTCGGGGGAAAGCAGGGGGAGCCGTGGAAACGCCGTCGCCACTTTTTTTTTGAACGAGCT
TCGAAGTGCAGGTAAGAGATTGAGAGGAGAGAAAAAaagtgaaggaaaagggatgggtct
ggacggggctctcctgcgctcttatcacagaaagggg
>NODE_7_length_425_cov_12.663529
GCCCTTAAACCCACGCTCTCCTGCCCGAGAGTCCCACGCCGCTCCGACCGGCCGGCTCAG
CATCGAGTGCACAGCACAGCACAGCACAGCACAGCACAGCACAGCACAGCACAGCACAGC
ACAGCAGAGGGTTACCAGGGGCGCGGGCGACAGGGGGTACCAGGGGCACGAGAGGCCAGG
CTGGATGGCTATTTTTGTTTCACTGCGAGTGCTCTTTCGCTGGCTGGAGCCGGTTGGAGG
GGAGGGGGTGCTTAAGTGTGGGGGAACGGGCTCAACCGGAGAGCAGGGTCTGCCCAGGCC
AGGCCCGGCCTGGTGGGCCCTAACCCTGACCGTAGCCCTAGCCCAGGGGAATGGAGGGAG
GATCTTCCCCTAAGTTAGAACCGAAGGTATAGAGGGAGCGTTCCCCCCTCCGAACTGCGA
ATTTTCCCCCCACGTTAGACCTACGGGTACCAGGGGAATGGAAGTAGAATTTCTCCCCCC
AAGTTGGAACCAGGCACACCAGGCGGTGTGGAGGGAGAGTTTCCCCTCAAATTCA
>NODE_8_length_289_cov_10.823529
GGCGGCGGCGGCGGTGGTGGTGGTGGTATGAGGTGGCGTGGGGGGGTCTGCACGAGAAGC
ATTGGGCGTCAAGGAAGAGAAGGGGCGAGAGAGGGATGGAGGGGAGGGAGCGAGGAAGGG
AGGGAGGGAGGCAGTTATTAAAAGCGATTGCATTGCCTCCCGGATGTCTCAGGAGAGCAG
AATCAGTGGAGATGTTAAACCTTGCTTGACACCCCAGTTGGATAATTGTGGGTGTGGGAG
CTAATCAGCGGAAGATGTCTCCTCAATTTAAATCTTGTCAGTTAGTGAAGATTAGGCCCT
CCTGTCCCGGCCACCATTAGCTTTGTTGCATGTCAATGCGCCGGTGAGGGTGTCCGCCTG
GTCCGGCTGCAAGGGTAAAAAAAAAAAAAGGCGAGCAGt
>NODE_19_length_294_cov_11.119047
GGAGCGCAGGATATCAGAGGCGCACAGATCCAGCAGGAAATAGTAGGGCGCTCGGTGCAG
GCTCTTGTCTTTGACCAGCAGGATGGAGATCAGGAGGTTTCCGACCACGCCGACTCCGAT
GATGAAACCCAGAGAGGTCAGTTTGAGGAACGTGGCGAGAGGAGAGACATTCTGCAAGAT
GGTGTGGTCCCCTGCATGGCTATAGTTCGCCATAGATGGAGGAGGGATCATAAAGATAGC
GGAACAGCTTCAGCCAAGTATCATGATCTAGAGGTGGCAGGGGGAGGCGTTAGATCCATT
TGGCGGTGTGCTTTGAAGAGGTTTCCAGGCATGTAGGCAACCTCTCCTCTAAGGCATCCT
TTGTTCCTTTGTCTCATCACACCTAaaaaaaaaaaaaaaaaaac
>NODE_24_length_266_cov_10.210526
CTGCTGATTAGCATGCAGTAATGATGGTGAGCTGGGCTCCATTGTTCTAACACCTCCCCT
CTCCTCCGCACCAATCTGTCACCATTCAGTGGGCTAGAGCTGCCTCAAATGCTTCTCTCC
ACAAATGAGATGGATAATTAGTTGCCCCTCACGAATGCTGCACTCTTCTCACCCCTGATT
GCTTTCACCTTCTTGCTCCTGGCAATTTTGACACCTTGTAATCAGCCTGCTACTTCTCCG
TCTCAATCCATATCCCTCTCCTCTTTTTTTTGCCTCTCATATTTTTTTTTATAGCTCTTA
AATCTTGTTCAAATCTACCAGCTCTAGTAGCAAATGTCCCAAGGACAAAGATGGATCTTA
TACTCCACTGAAAAGg
>NODE_25_length_250_cov_10.428000
ATACTTACACACACACTGTCAATTATACGTCCACTGAAAGGATCATATGATTTAGTTCTG
ATTGTTCTCTTCTGTAACGTCCAGGATCTGCTGGCCTGAGATGAACTTGCGATTACAACC
TGTTGTAGTCTAGCTGAGCTGAACGCCTCATAAGTGGAGCTTTTGCTTTTTTATTGATCT
CTTTGTTTCTCATAGCTGGAAGGGCACAATATTTTCTCCAACCTGAATTCCAGCGAGTAC
GAGCAGGTGCTGGAGATCATCCGAAAGGCCATCATCGCCACGGACCTTGCCCTGTACTTC
AACAACCACCAGCAGCTGTCGGAGCTGCTCACCTCGGGTGTGCTGGACTTTAACAACCAc
>NODE_26_length_342_cov_13.687135
CACGGTTGCCCCATTTCACCCCTCCTCCCTTCCTCTTTACCCATCCCCTCCCTATTTTTT
CCTTCCTCTCCCCCCCACCTCCCACTATCTCACCCTCTCTCGCTCTATCACTTTCTCACT
AGATTACCCCATCTCTCCCTCTCTCTCCCAGCCTCACCTACTCGATATTCCAGCCTTGTT
CTCCTGCAGTCTCCAGCACAACTTTCTGACCCACTTCCTCTCTCCTCCCTGGCCCCCTGA
TCAAAGCCTGCAGGACGGCATCGCCTTGGGCAGAGGAGAGGGAGCGCGAGATGGGGGGAT
GAAGGGATCCGAGCTGGGAGAAGAGAGGAAGAGACAGATAGAGAAAGGATAGAGCGGCAC
GGGAGAGAGGGAACAGAGAGATCACAAGGACAGGAAGAGGAGCCAGGTGCCCTCTCAGCC
CAAGGACAAAAGCTCTTCCTggctgatcacac
>NODE_27_length_234_cov_5.068376
CTGACCGTTTTCCAAACCCTAACCCTAACCCTAACCCTAACCCTAATTCCAGGCCTTAGG
GTTAGGGTTGGCCCATACTACGGGACCCAAAAAAGTGTCACTACAAACCTATACCAATCA
ACTCAGAGCGGTCTGAAACGCGCTCCCAAACACCTTCTGCGGGCACTTATCTTGGCTCAG
CACTTTGAAACTGGTCGCCTTATGCACGCCCCATTGTCAGTGAATGGGAGAACGTTTTGG
CCAATATCTCCGGAACCGGACGTGCTACACACCTGGAAATGCCACCTGCCCCACCTAATT
TGGCTACGCTGAAGACGCCAGTCTCGGTCCCGAGTCTCTACGAC
>NODE_28_length_252_cov_3.781746
ATAAGGAACGGAAGGGGCGGAGCTGAGCTTGTTGTCACGTGACCAAAACAACACCAATAG
TGCTACTCTTCAATAAATCTCCCCATTCTTCTGATCTCTTTTAATTTTCTGTCCTTCCAA
CAAGTCTTCTTCTCACCATCCTGCCCGCTTGTGCCCTCCAGTAATTCCTTCATGCCTCCT
CTCTGCCCTTCTCCATCTTCTTCTGTCCCCATTTGAGAAACGCTGACCTGCAGACTCCCT
AATGTGACCAATCAATATCACACAGAGGACAGCAGACTGCCGGACATACTAATATGAAGA
CACACTTCCTGCAATGTATGCAGGCAGGCATCCCTTTGGCCACTTCTCCAAAGATCTCAC
Ac
>NODE_29_length_365_cov_11.715069
CTTCCAAGGATAATGATTTACAAAATGCCTCTCATCAAAGAATTCATTAACAACGAACGT
TAATTAAAAAATAAATGAGTAAACATCAATATCAAATCTCAGCACTGTGGAAGGGAATAC
ATTATGCAGAGTAATGATGTTTGAGAGGGGCTTCAGCACCTCTGTGGGACTCTTTTAAAC
CCCTTACCTCTTAGGCAGTTGCTTATTTTGCAACCCTTTGTTGTTTAACAACAAAGAGAA
TGGGCTCTCATAATGTTATATTAATCAGCGGATTAATATTTCAATTTGATTTGCTTTATA
GTTGAGGTGCTGTTGGCATTTCCATTTTCCCTCCATATGTGCAGCGATGTTAAGTGGTAT
CATTACCATTTTCTACCTGGGGGTTCGGGGAGATAACAGGCACCAGTGATAGCTCTATTC
TGTGGAGGGAGAGGGAGGTTTTTGGGgggcgctcatgcatttttaaaggtccgtg
>NODE_30_length_315_cov_9.704762
GAATAATAATAAAAATAGAAGAAGAAGGAATTATATTTTGCATATTATTTTAAGTAACTG
TTCAAACTTCATTTCAGAATGGTAATCCACAAAACAAATATGTAGCCGCATATTTTAAAA
GGGAGGCTCCGCTCGCTTCAATTTCCTATTGTGATGTTACGCCGTGTGTTTGCTCTTTGT
GTCTGTTTGAATTGATTTGCGCAGCTCGGCAGACAAGGGCTGAATGCTCAGACCAAGAAT
CCATAATTTCATATGATCTGATAGTTCTGCAGTATTACATTGATTTTTTTCCCTCTCCCT
CTCCCTCTCTTTGGTGCTGGTGTTAACAAACAAGCGGAGGTACCTGCGCTCAAGGATCCA
GAGGAGAACAAAAAGAGGTGTTTTGTTCGGGCTAAGGTGATAATGTGGAgacagggacat
gtttg
>NODE_31_length_523_cov_9.086042
GGAAAATTATTGTAAACATAACATTGGCTTTTGTACAATTTTTTATGACTTCATAACAAG
CCATATAAGTTAATACTGATTTATGTGTGATAACAGGCTAATGACGGATGTAAAATGTAA
TTTAAATAGGATGTAATTTTATAACTTGTTGCTTCAGGAGGTTTTTTTTTAAAAAAGTAA
CAAGAACACAAATAAGACAGCAAATCAAATTAGTTCTCAGCATTTTAGGCAGTTTATTTG
AAAAACACATACAAAAAGATCATATACAAGACAATAAATAAAAAAGAGACAGAACAGTTT
GGGTTAAGCTATGCAACTTTTTGCATCATCATTAGTAATAAATACAGTACAAAATCCACC
CAGAGTGAATCTAAAGATTTTCCACAATATTCACTGATCATGTTATTCTTCATTATGATT
TAGCTATTGCTTTCATATTATTGATACATACTTCTACTTTTCTATAAAATACTCAAGATC
ATAAAACATTGCGCGGTTACAGCAAAACAGCAGTGTGTTGTACAAAGATGGCCACTTCCC
TTTTTCACTGGCAGGTTAATAATCAACATTTTTTCAGCAGCAAAGAAACATCTGAAatat
tcaagaaggtacagcatcatattaaacacatct
>NODE_32_length_251_cov_12.984064
GGACTCGGTTTGGCCATGCTGGTGGCCTTGATTGAGTTCTGTTACAAGTCCCGAGCCGAG
GCGAAACGAATGAAGGTGGCAAAGAATGCACAGAATATTAACCCAACTTCCTCGCAGAAT
TCACAGAATTTTGCAACTTATAAGGAAGGTTACAACGTATATGGGATCGAAAGTGTAAAA
ATTTAGGGGGTAGGGAACGAGGTTTTCATAAATTCCCCCCAACTGCACGCTTTTTGGCTC
CATCCGTTCCATCCTTCAGTGTTAGTGAATGAAGAGGTTGGCCAAAGGATCGTATGTACT
GGTGACTTATGATTTAATGAGAGAGAGAGATATCCCCCTTTTTTAAAGCTTTAAAACTGT
g
>NODE_33_length_388_cov_7.301547
CTCTTCCAGGTATGGCATCTTCCTCGCGGCCTCTGCTCAGCCTCCATCTTCCTCATCTTT
CCCACACCTTTCCACCCCGCCCTCCCACCTTCACACTTTCTCCCCCCCAAATCTCCCCCT
GGCTTGTCATCCTCTTAACCCACAGCCTTGGAGCTCCTACCCCGGCCTCAGCTCTTCCCT
CTCCCTGCCTCTCCTCCAGCCTGCCTTTCCCTCTACTCTGCCTCCCTTAGCCCCAGCCTT
CTGCTCAGTGTTCAAGGGGAGAGCCAGCTAGGAATGCTGTGGCTCTAGACGTTTTGTCCA
AGCCCTAGGTCTCTTTCACTGAGGCAAGATTAGTTCATACAAAAACTCAACAATACACCA
CTGAAAGCCATTGTTGATATTCAACATTTTTCACATAGCGGAGCAGAATAGACAATGCGG
CAGCCGGGAAAGCCAGAAGCGGACTAGCAGGGTTGATGGCTGATGGTATCTTAGCTGAGC
GAGGCCTTAATCCCTTTt
>NODE_34_length_862_cov_7.861949
CGAGTGGGGTTCAGCGGGTTACCCACGCCTCTCGGCGAAGGGTAGACACACGCTGATCCA
CTCAGTGTGGCGCGCGTGCAGCCCCGGACATCTAAGGGCATCACAGACCTGTTATTGCTC
AATCTCGTGTGGCTGAACGCCACTTGTCCCTCTAAGAAGTTGGACGCCGACCGCACGGGG
CCGCGTAACTAGTTAGCATGCCGGAGTCTCGTTCGTTATCGGAATTAACCAGACAAATCG
CTCCACCAACTAAGAACGGCCATGCACCACCACCCACAGAATCGAGAAAGAGCTATCAAT
CTGTCAATCCTTTCCGTGTCCGGGCCGGGTGAGGTTTCCCGTGTTGAGTCAAATTAAGCC
GCAGGCTCCACTCCTGGTGGTGCCCTTCCGTCAATTCCTTTAAGTTTCAGCTTTGCAACC
ATACTCCCCCCGGAACCCAAAGACTTTGGTTTCCCGGACGCTGCCCGGCGGGTCATGGGA
ATAACGCCGCCGGATCGCTAGTTGGCATCGTTTATGGTCGGAACTACGACGGTATCTGAT
CGTCTTCGAACCTCCGACTTTCGTTCTTGATTAATGAAAACATTCTTGGCAAATGCTTTC
GCTTTCGTCCGTCTTGCGCCGGTCCAAGAATTTCACCTCTAGCGGCACAATACGAATGCC
CCCGGCCGTCCCTCTTAATCATGGCCCCAGTTCAGAGAGAAAACCCACAAAATAGAACCG
GAGTCCTATTCCATTATTCCTAGCTGCGGTATTCGGGCGACGGGGCCTGCTTTGAACACT
CTAGTTTTTTCAAAGTAAACGCTTCGGACCCCGCGGGACACTCAGCTAAGAGCATCGAGG
GGGGCGCCGAGAGGCAGGGGCTGGGACAGACGGTGGCTCGCCTCGCGGCGGACCGTCAGC
TCGATCCCGAGATCCAACTACGAGCTTTTTAACTGCAGCAACTTTAAGATACGCTATTGG
AGCTGGAATTAc
>NODE_35_length_256_cov_1.101562
GAAGGAAACCAAGGTAAGGTATTTTTCTATAAGGAAGAATTAGAGGGGAATTAATGTCTC
TCTGAAATGATCCAAACAGAGTTTATGCTATTGAATTTATTACATTTTCTTATTCAATTG
AATGGGAAAGTGTGTCCAAGTGTTTGACTGGTAGTGTATATTGAGGCTTAAGTGGATTTT
TTTCAGTCATACACTAAAGTAGTCAGACATTGGTGATTTTGTTGTCCAGTGAAAAACTGG
TTTAAACTTTaccgtgaaatcagtatttcgcttgcagtcgataacttttaattttaaggc
gctgtaaatggaacagctgactaaagtactcattagtgggcaccgtcaagactgagaact
gcaaat
>NODE_36_length_298_cov_17.087248
CAATTCACTCATTAACTCTTATAAGCATTAAGGAAGTTTAATTAAGCATGGGCAGAAAGC
AGATTAATTTACTTTCAGTCCACAGGTTTTTCCCCTTCTTTTCTATACACTTATTTTACT
AAGTTGCAAGTAGAGAATGCTATAATTTGCAACCCGTTTTTCAAATCCAATTAAAGTCAA
TGGTAAGGCGATGGCTTTTGTAGGCTTTGCCTTATGTACGGTATAAGGCTTATTATATCC
ACCCCTCTTTTTTGTGTGTGTGTGTAAGCCGCGAAGAATGAACTAAATCGGGTTAACAGT
TATAATAAGTTTTATTATTTAATAAAGTTTATTACGCCGCTGTGATCCTTTTAGGGAGGC
TGTGTCGGTGTCACTATGCCAGTAATCCTGccgttagtgctgcagtcc
>NODE_37_length_111_cov_20.486486
CCTTCTGACGGTTGAAAAACTTGAAAAACTGAAGAAATTTCCAGTTTTATCTCCAGTTGA
AGCACTTTGAGATTGTTTTTACAATGTAAAAGCAGCCAAAATTCTTTAGGATTTTAAGAT
TTCACGTTTTCAAATGTCTCCCAAAGAAATTCTCCCTTCATGCCCTTAATAGTGGTGGTT
GTTACTTGTAAGGAAATTCCAATAGTACCAATGATTCTAAT
>NODE_38_length_304_cov_30.388159
TTTTAAGATTTCACGTTTTCAAATGTCTCCCAAAGAAATTCTCCCTTCATGCCCTTAATA
GTGGTGGTTGTTACTTGTAAGGAAATTCCAATAGTACCAATGATTCTAATACCAATGAGG
TGTCACGATCCCCGTATGTATGTGTCTGGTTTCCCCTTTTTTCCTTCCTTCCTCCCTCCC
TGGTCCTCTTTCTGCCTCCCTCTTTCTCTCATCCATCCCTTTCTCTTTCTGTGTGTCTTT
TGCTGTCTGTGTCTCTCGCTCTGTTTTCTCTCTGTGTGTGTCCCGCCTTCTCTGTCTTTC
CCTGCCTGCCTGCCTGCCTGCCTGCCTGCCTGCCTGCCTGCCTGCCTGCCTGCCTGCCTG
CAACCTGCCTGATTATTCATCCTCTACAGCTGCGTCAATTTACTCACCTGCAAT
>NODE_39_length_326_cov_10.460123
GCAGTGTAGGGCCGCCTGTTTCAAAGATCTTTTGCAATCAGTTACACAATGGACCCCCTC
ATTTTATGCTGCTACATCATAAAAGTGCTCCTTTTGTTACATTTCCATCCTTAAAAGGGT
CTTAATCCCCATCCTTTCAGGCCAGTCTATGGCAAATTCCTCAGGGACATCCCATTCGCT
GCAAGGGCTGGAGTGACCCACTCAGAAACCAGCATGCAGGGCTTTGAGCTTTTCTTCTGC
TGCCACTCTCCAGAGAACATTAAATCGTACTTTTCATCCCCCTCACCATAGGGGGAAGCC
CCTTAATGATGACAGAGAAAGAGAAATTCCTCCACTCGGTCCTATGACACCATTCTGCTG
TCAAGCAGGCGTCTCGGCGGACAGAGAATCAAACATGGCTTCCTGCAGGTGGAACGCCAG
TGAAGGTCACGGTACa
>NODE_41_length_382_cov_19.575916
TGCGCCCCTGGTACCCCTGGTTTTTCATGCCCCTGGTATTCCTGGTTCTCACGCCCCCGG
TAACCCTGATTTCCATGCCCCTGGTACCCCAGCTTCCTGCGCCCCTGGTATTCGTGGTTT
TCACGCCCCTGGTACCCCAGCCTCTTGCGCCCCTGGCACGTCTGATTTTACTGCCCTGTT
ACCCCCTGATACTGTCGACCCTGGTACCCCAGGACACCCCACACCTGCTGCCCCTGGTAC
CCTCGACACTGGTGCACCTGTTAGGAAGAATTGGCAGAAGCTCCACCAACTAGGAACGGC
CATGCACCACCACCCACGGTATCGAGAAAGAGCCATCAATCTGTCAATCCTTTCCGTGTC
CGGGCCGGGTGAGGTTCCCCGCGTTGAGTCAAATTAAGCCGCAGGCTCCACTCCTGGTGG
TGCCCTTCCGTCAATTCCTTTAAGTTTCAGCTTTGCAACCATACTCCCCCCGGAACCCAA
AGACTTTGGTTT
>NODE_42_length_227_cov_1.237885
CGTTGTCATTTTGGTGATTTTTATTTTTATTTTTTTAAAGACAACACAACTTTTAAACCC
ACATTTTGGTTTTCAGAGGGTTAAAGCTGCATTTTCTTTCTGGATGCAGCTCCTGCGTCA
TGAAGAGCAAAGAAAAGTTTGGGTATAACTGGCTCCTGTGCACGCATTCATCTCTGAACA
AACCTGTAAAAGCAGCAGCAGCAGTGGAGCTGACATTAAAGCTGCTGCTGTAACAAAGCT
GGCATTTCTTctacacaaaagatcggacacacgttttaacgttctgtccaatttatcagt
ggcattaagtaagggcacgccggctctccaataatta
>NODE_43_length_365_cov_10.879452
GAAGTGCGAGTGTCATCCATTGTGCACTTATTAAAAAGCTGGGTGGAGGGGAAGGAGCGA
ACGGCGCTTAATTTCAGCAGCCCAAAGTGTCTGGTAATCTGCCCATGGATGGAGCTGGAA
AAGGCTGTAACTCATGTTTAAGTGTTGGGGCCGTGTCATTGCAGGTTCACAGTCATGCAT
TTCTGTGTTGACACCCATCGGGGCAGGGGATATTTGGCAGTCAGGAGTAATTTAACTTAA
TTAATGGGATGCATATTTGATGGAGGAATAAAATATCCCGGCTCAGCAAAGTGGAAAAGG
GGAAAGATTTAGTGGGAGTTAAAGGTGGAGGGGAGAGTAATTTGTGCATTCAGTTACCGG
CTGCTTGAGAGACAGAGAGGGAGAGAGCAAAAGAGATGAGAGAGAGACAGAGAGAGAGAG
AGAGAGAGAGTGCGTCAAGGCTGATAAAGATGGCAACCGGGAGAGAGGAGGAagc
>NODE_44_length_581_cov_3.289157
CCCTTTCCCCTGTGTTAATAAACAACACAAGCTAAGAGTCCTCAACTGTCATTGTGAATC
TGCCCCCCCAGTGCTACATCCTGTCTTTCATTTCTTCTGCCCCGTCCCTTCCCCTGCAAC
AAAGGTTGTTTGCTAGTCGACAACTTGTGTTGCACGGATAAAGAGCACGGATAAAGTTTC
CACCTTCAAACGTTTTGTAGGAACTAAAAATGTCCTCCTAGCTCAGTGTTATAGCAGGTG
TTACACAAACATGCTAGAAAAGACTTTTACTAGATCATATTTGAAAGATAAAGAGTATCT
TATCGAGAGATAAAAACGAAACCTGGGGGATATAAGGCGAGCTTCTCTAACTTTGTTATA
ATTAATTGTATACCTGTGTATGTAAATATAATGCATTCCTATTTTGCAGTCAAGAACAAA
ATACTATTTGTAATATAGAATAAACTTTATTATGAAACCAAGCATTTCATGATTGTTTTT
ACTCTTTGTGTCCTTTTTGAGGCTAATTGCCCTGTACTGACCTATATTTGAACTGTGCCA
TTTCTGACGATCAAAGTTGTAAGTGAAAGAAGATACTGCAATCTCTTGCAAGATGCACAT
TTGATGATTAATATttaaagatccagtcaacctccaaggccccttttcacaagccagctg
ttggtggagctttcctgacagttcaaggaag
>NODE_45_length_331_cov_9.522658
CTTTGATCCATAACAAATTTCCTTCCTGGCGTGGAGGGGCCTGATAGGTTTGTGAAAAAA
GCGTCAAAAGCTAATGGCAACTCGCACGGCCGCACACTTACCTCCACAACAAAGGCCCCC
ATTCACTGTTGTCATGGTGCAGGCGCCAGAGCGAATGAACTCTTCATGCTCCATCAACAA
TTTAGTTAATTAGCTCATTTGTAATTGGCCGGCTTTGTTGCCTGGATGTTAGTGGGGGGA
CATCAAAGGAAGAAGGTGTTTGCAGCACTGCCGATTACAGGTTATCACATTGCCACTCAC
TGAGAGTCTCTCCCTCTCTCTCTCTCCCTCCCTCTCTCTCTCTCTCTCTCTCTCTCTCTC
TCTCTCTCTCTCTCTCTCTCACTCTTTCCCTGGTTCCCTGCTCTCACACAGAGAAGAAAA
GAAAGGGAAAGCTTTAATTTG
>NODE_46_length_318_cov_3.949686
CCATTCTCTTTCCAGTTTTCTCCCTCCGAGCTTTTGCCATCGCATCCATGTCTTTTATCA
CAATTTTGACCCACAGAAAGGAATTCTCACAAGATATCAAAACAAAAATCTATATTTAAT
ATGAGAGCAATTACAAAGCAAAGTTGGCTGCACAGGGCTGTTGTCACCAGAGCGCGTGTT
TTTCATCAAATAGGTCATTAGACGATGATGGATGTAAACCTATAAAGTATCTAAACTGGA
CCTTTTAACAAACCACGAGCAACACTATCATTTCTCTAATAGAACCTGCTGACCGTGTCA
TTCCCTCCTGCCATTTGCCATTTTTCCTTGTGAAATAATCAATATCTGGGCGCTTTGAAA
TAAAtaatataaaagtcatagtaacctacccgaggagcaacaaaaatagacttatggagc
actcagaa
>NODE_47_length_867_cov_7.230680
TTTTGCTCACCAATGCCTCTTCTATCAACCTGCCAAATTTCATGTGATTTGGAAAAACCC
CCTGAGACGAGTTCGCTCTGGAAATTGTGTGATTTTGGCCCCAAATTAGCCAAAATCCGC
TCTTTTTTTCAAAATGGCCGACTTCCTGTTGACTTTTGGATACGTGTGCAAGAAACTTTT
TTGTGCGTCTTGGTGTGTTACATGTGTGTACCAAATTTCATAGCTGTATGTTAAAGTATG
GGATCCAAATGCACTCAAAGTTTGGAGCTGATCGGAGCATGTACAGGATACTTCCTGTTC
CCAGCAGGTGGCGCTATTACCGAGATTCATTATTGTCATATGGCTGCGATGAGGGCCGGA
CTGTGATGCAACGTGTAAAGTTTGAGGCCGATCGGACCACGTTTAGGCTATTTACAGTGC
ACTTCCTGTTTCATGGCGAATGTCCAACTTTGTGGCGCCGTCACGGCCACGCCCTCAGAC
TTTTGCGGAGGATTTTAATAACTTTTGCTCACCAATGCCTCTTCTATCAAATTGCCAAAT
TTCATGTGATTTGGAATAACCCCCTGAGACGAGTTCGCTCTGGAAATTTTGTGGTTCTGG
ACATAGTGTTTCTGTTTCCAGCAGGTGGCGCTATTCCTGACAGGTATTTTTTTCATATGG
CTGCGATGAGGGCCGGGCTGTGATGCAACGTGTAAAGTTTCAGGCCGATCGGACCACGTT
CAGGTCATATTTCAGTGCACTTCCTGTTTCATGGCGAAACATCAAAGTTTGCGGCGCCGC
CATGGCCACGCCCTCAGACTTTTGCGGAGGATTTTAATAACTTTTGCTCACCAATGCCTC
TTCTATCAACTTGCCAAATTTCATGTGATTTGGAAAAACCCCCTGAGACGAGTTCGCTCT
GGAAATTGTGTGATTTTGGCCCAAAATTAGCCAAAATCCGCTCTTTTTTTCAAAATGGCC
GACTTCCTGTTGACTtt
>NODE_49_length_251_cov_1.119522
CATTTGAACACATTATGAAGTAAAAACATGTTTGTAAACATTGTCTTTGAAAAACTGCAG
TACTGCTGTTTTCATGCTCTGAAACAGCGTTTGGGATGCTGAAAAGGCCAGTTTTACCAA
ATGGTGTGTCCACCGATTTGTCTTTCTAAACATTGTGTTTGCAAAACTTCAGTAATGCTG
TATTCATGCGTTGAAAACGCCTCTTTTGCCACATAGTGTATTCATGGTATTACATCACAC
AAAGTCACTTgaaacaacttttggcttcatatttatcatatttaaacacattgtgaagtc
aatacatatttgacaacattgtctttgacaaagaccagttttgctgttttcatgctcaaa
g
>NODE_51_length_112_cov_3.866071
AGCATAGCCAAATTAGGTGGGGCAGGTGGCATTTCCAGGTGTCTAGCACGTCTGGTTCCG
GAGATATTGGCCCAAATGTTCTCCCATTCACTGACAATGGGCAGTGCATATTGCAGCAAG
GGTTTGGGTTAGGGTTAGGGTTTCGGCCTGGGTTTGGGAAAACCGTTAGTGCTAGAGACA
TGAAACTTGTGTCTACCCCCCCATTTGCTGCCGCCGCGATCG
>NODE_58_length_274_cov_13.667883
TTTTTTCCCCTCTTCTTCGTCTGCACGCTCTCCTCTTCCTTTGTTCCACTGGTCTAATCC
AGTATGTGTGGGCCGGTAAGTTTAATGGAAACAATTTATTAAGTCCGGCTTAAAATGCCA
TCTGCAGCTAAGCCTCCCAAAGCCGCTAAGCTCCTGGTTTCGCCCCGGAGCTTGCTGTGT
TCACGCTTACTGTAATGCTCTGTTTAAAATGAGCACAACGGGTCAAAATTAATCAGGATT
ACAAGGGCACAAATCCACTTCAGAAATGGGTTTTCTACCAATCTTTCTCCTGCTATCCCA
AGATGCCCCAGGTTTCTCTGGTGGACAGCACACCACATGGGTTCACCATCAACACCATGG
CAGGTTGCATTTAGCTGAGACAAc
>NODE_59_length_360_cov_18.827778
AGTACAGCAACAGGTAGAGTCTCTGACCGCAAACTCTTCCGTGGCTCCTCTGAAAATAAT
CTCTCCCCCTTTTTTCTCTCTCCGTTTATCTCAATTGAGTTTCCAGCCCTTTTGTTCGCT
CTTCTTATCACTTGGAAAAAGGTGAACCCTCGTGTTATTTTTATTTTAATCTTTGCTTTA
ATTGTAGTTTTTACCCTTGTGGTCCCTGATGGCTTCGCACAGTGATACTCTGGTGGTGTT
CTTTGGGGCAACAGCTGGTGCAAATGGGGGTAAACTGGGTTCGGATGAGAGGGAAATAAT
TCTCTTGGTGTGGCAAATTGTGGATCTACATGAGAAAAAGGTACGGACCTTTCTGACCCC
TTCCTTCGTTGTACGGTTTCTTGTGTAGCCAGAGTGTTTGTGGCGTAGTGTGTACCTGTA
GAAGAAGAGTGTTTGACATTTAAATCAACATGGTGTGCTCTCTGCAGCCg
>NODE_60_length_462_cov_7.863636
GCTGTAATTATGGTATTCATGAAAAGATGAAATTGAGTGCAGACTAAATCTGTAGCTGCA
TGCAAAATCAACAGCTTGGCATTACTCCGTGACCCCTGTCTATCTTGAGGATACGGCAAA
CATACCAAAACTTTGCTGTTTTTTTTCATCAGTCAAGAGTGAGGGAATGAAGTGCATCGA
TTGCTTGTGATTATTAACTAGACTGAGATAAGCCCTCTCCTTATTATGCAGATTACTGAG
GCTCCCCGCTCCAGCATATTGTACAGATGCAAGGGAGCAGCTGCTCTTACAGATGGTGGG
TACACGGATCTATCATTATGCCTCCATTGTCTCCACTTCAATTGTTTGGGGGACAACAGA
ACTGCATCAAAGAGGAATCCGACTGCAATGAATTAAGAAAGAGAAACGAAAACCATCAAC
TAAATTTATACACCGGAGGCCGTGGAATGGAGAGGAGCGTAAAGCTGGAGCTATTTCATA
TATACAACCATGGAGTCACCCAGTCATGTATACTGTAGCCAAATCTGTTGGATGCAGCAC
Tgtgcaccaaacatatgttgttttctttatta
>NODE_61_length_346_cov_10.427746
AGTGCAAGAGTACAAAAACAGTTTTGTTTTGCAGTGACTGGCTTTCTGTAAAGTCTGAGT
CTCGTGGTGAGTACAGCATTTGTCAGCCTTCCCCCCCACCATTGTTCCTGCATGCCTGCA
GTGAGAGTGAGGGTGGGGGGCGTGAGGAAGTCTTGACTTTTTTTTGAGGGGGGAGTTATT
TTGATTGTCTTTACCTATCAGGTGTAAATTTCCAGGCACTCAGTTCATTTTGGGCCTGCT
CCAGTTTGTCTTTAGTCTGTTCCAGTTCAGCCTTCATTTTGAGGAAAAACAAGTTGATGG
CCGGATCCACCATGGATGACCGCAGTTGGGCCGCGCTCGGCTGCTGGACTTGCTTGAGGT
ACTGGATCTGGGTCTGCAGGATACAACAAACACGTGTGAGTGATGGGTTATGATGAAGAA
GTGTTCTGTGATTGATTAAAGTACCAAAACTAATCc
>NODE_62_length_403_cov_16.027296
AGGAGACATGAGAGAGTCAGGGAGGAAAGAAGAAAGGAGAGGAGAGGAGATATGATTACC
AAGGAAACAGCGAGAAAAAAAAAAATTCCTGCTGGGGAGAAAGAGACAGAGCCTGTGGAG
TAGACAAAGAGGAGAAAGAGCATGGGGGGAAGAAAGAGAGTGGGAGGACAGAGAGACACA
GAGAGAGAGACAGAGAGAGGAGAGGATAGAATGAATGCTAACAGGGAGCCCAAACCCAGT
ACTGAGGCTTTATCCTTCACAGGCGGAGGAGCAACAATCGCAAACACATTTTCTCTCGCC
CTGGCCCTAAGAGAGATAAAAAAGCAATTTGTATTCTATTCCTATTCAGCGTCGCTTGGC
CTGTTTCTCTGCCTGCATATTTGTAAACACAGCTTTGTCAGAGCAGCTTAATCTTCCCAA
CACAAACACAGACTACAGGAAGGAGGGGCGAGAAAGGGCGAGCAAGGAAGAACAGTGATG
AGGGGGGATAGGGTAAAGGACGAGTAAGAGAGG
>NODE_63_length_291_cov_5.505155
TTAAAAAAAAAAAAAAAAAAAAAAAAAAAAAAGGAGTGAAAACAAAGGGCACTTTCTGAA
ACATCTTAAAGTAGAGTAGTGAGGCGTGACATTCCCAGGGTGACGGGACACAAAAGCTGA
GGTCATGGGGATGAAAAAGAGAATCAAACAGCCACTTTCACACGTCTGCCCTCCTCTGCT
GCGCCCCCCGAACACAATAGGAAACAAATGTTGTTAAAAGAGGATCGATGCCATTCATCC
TAAAGCAGCGAATGATAGCCAAACAATATTGTCACAGTGAATCGAGTTGAGATATGCTGC
CACCCAGACCTACGgagaggtggagaggagctgctattcagggaacgattaggggggaac
ttaagctcagagtgctgctgctcagaacgcaggggaacatt
>NODE_64_length_357_cov_4.815126
GGTGATGGTGGTGAGCCCCTGCCAAGTCAACTAATCTCAGCGCCGTGTTCCGTTTGGAAA
ACGTAGGGTCCATCACGGGGCTTCCCAATGCATCCACGCTCATTACTTCCTAATTTTAGA
ATAACTTGACAGCAGGCAAAATAATAATGATGATGACAAATATATTTTAATCGCAATGAA
AAATAAAGAAAAAAAAACTTTATAAAGTTAAGTCTATCTGCAGACTACATGGAATCCCAT
TCGGTTGAGAGGCAGCAGCAGGACGCTTTGATACTGAATAGAGATTCATGGTAGGCGCTG
CAGCCCGTGGAGCTAAACAATCACCCTGCGCTCTAATTGGTCAGAGCTCTGTGATTGACG
Tcaccagtgacagtttccaacgtgaagaaaaatgtcttagtgacagcgagcagccagcac
gcatgcgcagtgcctcgggcaacgcttgagaaaaatagttgttatgc
>NODE_65_length_242_cov_5.640496
GCAGGCAGTAAATCCATTGGAGTCCACTGATAGCGCCTGTTTGCACAGCCACTGCCGCTT
CCTTTGATCAAATGGCTGGGGGAGCGGGGGGTCGTGTGGCGCTGCCGAAGGTCAGCTATA
TATTACACTCCTAAAAGTGATTACTGAAATTCTTAAGTGAAACCATTCTGCTGCCAGGGT
GTGCTCTAATCCCCTGCAGCGTTGTCTGGGCCGGGGCTGGGGCCGGGGCCTCTCTGTGGA
TCTGTGCGCCCAGCGCTCCGTTTCCCCTTCCCCACTTGTGTTTTCTATCATCAGAGCAGG
CCAAAAAAGAGCCCCTACATGGAAACATGGCCTATCCAGTTGCAATATCAAc
>NODE_66_length_233_cov_1.098712
CCTATTCAGAATCAAACCCTGTCTCTGTCTGAACTGGCTTCTCAGCACCAGAACCAGAGG
AACCTGGCGTCCTCGGGTCTGGCTCAGCCTCAGCTCGGCCTGCAGCACCAACCCTCTGCA
CCCAAACAGCCACCTGGCCTCTCCGAGCTGCTCTCTTTGTCACATTTGGCATCTGAGCAC
AAAAGCAAAACCTCAGCCAGCTCATCTGGGTCGCACCTCTGCCTCAGCTCGCTGCTTTCA
CCAGCAAAAccagagaggagggagggagtgttggcagaaagtacagccgagggtgggacc
aagcgcaagctcaaccacagaccaacccaccgagtctctaaac
>NODE_67_length_228_cov_1.232456
AATCAGTATGAGTGAAGAATAAATATACTTAAAATCTATTATATGTGTATTATACTATAA
TATAGTACGTTGTTGTTGTTGTTGTACACATTGCATTGTGTATGTGCATAGTGTAGACAC
AGTATTTGGAAATATTTACATTACTATAATAACCATATAGTAGCAATAGAAAAAACAACT
GTACTGTGTAATTTTTTTGTTATATGTGTATGAACACAGTAATTAAAGTTTTGAATCATT
TGACATTTCAatgtactcacttctgctgtaagctgtaggtcttctttctgcctgtcaaca
ctgacagtcagcatgagtacattttctacacttacatt
>NODE_68_length_722_cov_7.559557
GTGAAACTGCGAATGGCTCATTAAATCAGTTATGGTTCCTTTGATCGCTCTACCGTTACT
TGGATAACTGTGGCAATTCTAGAGCTAATACATGCAAACGAGCGCTGACCTCCGGGGATG
CGTGCATTTATCAGACCCAAAACCCATGCGGGGTGGCCCCTCGGGGCGCCCCGGCCGCTT
TGGTGACTCTAGATAACCTCGAGCCGATCGCTGGCCCCCCGTGGCGGCGACGTCTCATTC
GAATGTCTGCCCTATCAACTTTCGATGGTACTTTCTGTGCCTACCATGGTGACCACGGGT
AACGGGGAATCAGGGTTCGATTCCGGAGAGGGAGCCTGAGAAACGGCTACCACATCCAAG
GAAGGCAGCAGGCGCGCAAATTACCCACTCCCGACTCGGGGAGGTAGTGACGAAAAATAA
CAATACAGGACTCTTTCGAGGCCCTGTAATTGGAATGAGTACACTTTAAATCCTTTAACG
AGGATCAATTGGAGGGCAAGTCTGGTGCCAGCAGCCGCGGTAATTCCAGCTCCAATAGCG
TATCTTAAAGTTGCTGCAGTTAAAAAGCTCGTAGTTGGATCTCGGGATCGAGCTGACGGT
CCGCCGCGAGGCGAGCTACCGTCTGTCCCAGCCCCTGCCTCTCGGCGCCCCCTCGATGCT
CTTAGCTGAGTGTCCCGCGGGGTCCGAAGCGTTTACTTTGAAAAAATTAGAGTGTTCAAA
GCAGGCCCGGTCGCCTGAATACCGCAGCTAGGAATAATGGAATAGGACTCCGGTTCTATT
TTGTGGGTTTTCTCTCTGAACTGGGGCCATGATTAAGAGGGACGGCCGGGGg
>NODE_69_length_446_cov_6.405829
CATGAGCTGTCACTGTGTGCTTCAAAGTTCGCCTCTTTTACTCAGTTTTATGCGCATATC
TGAGCCCTCAAGCCCTCGATCAGCACATCACCTGAGAGAGATACAAGGAAGGAGAGAGAG
AGAGTTAGTGAGAATATGGCCCTGGCTCCTGATCCATAACAGTCATTGCCTGTTACATAC
ATTTCAGAATTCATTCAGGCTATGAAGATAATCGAGGTAGTCGACAGTTTCCCCTGCAGC
CCAATGGATTTATGATAGCACTGTCAAGAAAATGAGGCAAAATGACACAGTAGCTGACTT
TAGCTGCAAATAATGTGATAGGCCGTACAGTGGTGCAGCAGCAGCTGCTGTCATTGCAGG
TAATAGCCTATAAAGAAGCCTGATAGCAATACCTGTCATTTCTTAATGGCTGACTTCACT
GAAGAGCTTTTGTGGCCTTTAACATGAAGATAATAGAAGATACAACAAATTTTACAGCTT
TTGCGTTGCATccataatttatctccagaggcccccacgcagcagtagcacaacaaggac
aacatgctcctagagg
>NODE_70_length_401_cov_8.057357
GTTCAATTTATACAACATCGCTGCAAAGGTGAACAAGGTAGTGATTTCTTCAATCCATTT
CTTTTACTGTATATGTACTTCACAAACCCCCTCCATCTTCCCTGGATCTCTCTCTTTCTC
TCTCTCTCTCCCTCTCTCCCTCTCTCCCCTTTCGTCTTTCGTCTCTGGGAGTATGGGTGC
ATGTCAAGTGATTGTTGAATTGAAATATTGATGTGGAGTATCAAAGCGTGGCGTAGCACT
CCTGTGTTTCCAGAACTAACCACGAAGCGCTTTGATCAGATACTCCTGTGATCTGACTTC
TGAAGTTGTTAAGAGTGCTGGAAAACAAAATGCAAACAAACTTCAAGTGCTCTTGGTATT
GATAAAAGTTTTCTTTGACAAGTGGAGATGCGTGCTGTCTGCCTGTGTCTGCCCAAGACT
GGAGATTTTGGGGTTTTCGTACATGCTAATGGACATGAGATGAGGGAATTATTATAGTTT
TCTGCTTCTCTCACACCTCGCAACGTAAACt
>NODE_71_length_531_cov_4.758945
GCTCCTTGGGGGAACTAAAGGTGAAGTCAGTTATCTGCCATTATTTGGTTTAAAACATTC
CCAGCAGTATCCAACATCTCTGCCTATTTGATTCACTTTGAGCATGTCTCTCTCCTGGAT
GCATTCATCCTCCCTAAACTCCTGAGTTGGAGTGGTTCGCCTCAGGCAGAGGAAGCAATA
ATGTGAACCCTGGAGAGCTATTCAGAGTGAAGAGGAGAGTGGAGAGGAGCCTCCTCCACT
GTTCTCCTCCAGCGGGCCGTTTGGGAGGCTAAACGGCGCCGATATCCCTTATTAAACCAT
CTGGCTGATGCTAATTAGATTATCAGAGATAAAGAGAAGGAGTTTTCTTTGTACATTTTA
ATGAGATAATGTGTCAGGCAATTGCGAGGAGAAGCGTTATTTTCCGAGTGCAGAGACTTT
TCAGGTGAAAGTGTACAAGAACGAACAGATGCAGAGGAATGATTAATAGTGCTTATCTGG
AACCATCTTGCCTACATAAGGGGAAATACAGATTAGGAGAGTAAAAGTATATGTCTTTTT
GCGACTTCCTTATTATATTAACATTTAAAAAGTGCATCCCctgacttccaggaaaatttg
gtcaattagaaaactctaataccgtcatcgcagttgttctg
>NODE_72_length_305_cov_7.281967
GGTCAGCATTACATGGATACAAGTGCACCTCCGATATTTGCCTTAGAACTTGCAGAGGCC
ATAGTTCACATTCAAGTGAAGTGAGTGTATGCAGGGGCCTGGGCCCCCATCCCTGAGTCA
CCAGTGCGGACTTTCTCACACTTATCTACCTGTGAAATCCTTCATACCTCTCATAACTGG
TCAATGACTGTATCAGCAAACTGCATCAGGTGTTTTTTCTACATGCTTTTTACACAGATT
ATATGGATTATTGTATTAGTAGATTTTGGTGCATCATTTTTAATGTAATAGCTCTTAAGC
TTGTAGTTCAAGTTGTTGTTTTATTTTCTCTCATTTTTCTAGATGACTGTTTTGTGTTAA
TATTGTCAATTTGAAATAGCTGTTATTTgcttattctctactaagagttcttacc
>NODE_83_length_262_cov_2.225191
GCAATAATAAATTTGGGGCTATGGGGGTCTGACATTGTCTGCGCTCAGTATAATTAAGCG
GTGCATTAGAAAGAGGGCTGGAATAAAACATGAGTATGTAAATGCAGCCTAGAGCTGATG
TTCTAGTGATTATTACAATGCAGATAAAGCATTTCTCACAACTGCCTGTGTCTACTGAAG
CCTCCAAAAACATCTGGACCTTTTAATTGAAAAATGGCATGGTGTTTCGCTGTGCTGCTT
TGTGCTAAGTGAAGTCAACAATTAAGACGAAAATGTAATTGATAAGAATTGCATtgctcc
attatttggtgttctagtcaagaaaattgatttatcaattatttacaggtcacagagcag
aggccatgcatt
>NODE_84_length_299_cov_6.133779
GTGGTCGTGCATGCAAACATAATGCACGAAAACAGAAAAAAAAAGTGAAAACATGTGCAT
ACATACACACCCACGCACATACACAACCCTGCATCTGCAGTTGTGTGTCTCATTTGCCAT
CAGTGGAGCATGTTGTTATCCTCTGCTCAGCGCTCTCTCATGAAATGTAGGGCAGGGACA
ACAACAGGTGCCTGTGCGGGCGACAGCCTGCAATGCCTCCTGGGCTAAATGCTTCACACT
CGCTTCATTTCAACATGCGACAGCCTTGTAAGGATTAATTATTTCCCCTGGGGATGGAAG
AATATGCTTTTTCCCTTCCTGAGAGCAGGAGGCTATGTGCACTCACAAGCACATGAAACA
GCTTACAGTAAATGAACAGAGAAACCTGGGCTAGCGCTGTTTTTACaat
>NODE_85_length_338_cov_7.952663
GTTATTAATGTTGAAGTTGGACTTCCTCACTCTCATGTTCCCATTTAGTCTGGACCAATC
CTGCTCCATGGTGCATGGTGTCATGGTAACCGTGGGAAACGCTTGGTCTCTGTTTAATAA
ACGTGGTCGGACCAGAGTGAGGGTCCCATATTGACCACTCAAGAAGAGATTAAACGCTGG
TGACATTTCCGAGGTGGAATTTGCAATTTCCACAAATATGAGGGCGTCCTCGAGCCCGGC
ATGACAGCACATAAAATCAATACAAATAACCTGAATCCCTAATACCTTGATCCCTGTTAG
TGGAGGGATGCATTACAACTAAGACACTGGGAAGTGGGAGACACAGCTCTCTGTAACCCC
CCCTCCACCTCCACCAGCACCACCAGCAGGCTCACTGCTGATTCCTATCGACTGTCTCCA
GGCCAAACACAGACGCAATAACAATTAG
>NODE_86_length_251_cov_1.115538
TTAATCAATAATCAAAATAGTTCATATTTGACATCTAGTTGATTAACAGCTCCAGTATAC
AGTACTAGTCTTCAGGTTACTCACTGTCTATACTACACAGAACTTACTCTATTTAACTGT
AATAAATCCAGTATTATTATTAATACTAATCATGTGATTACAGCTTCTTAAAAAAGTCAT
TATCTTTGAAAAAAACACGACATTTTTTGGGAAACACGATCATCATTTTTCACCTTTTTC
TGACGTTTTAttgacagtgaaaataatcgctacctgcagcccttaagatgacgttcccca
tgttttaggagtgaaaacacaaaatctcaggcccggaaacatgcgacattcgtgatagtt
c
>NODE_89_length_437_cov_5.796339
TGCAGAGCACTAGCCAAGTTGGACAAAAAAGCCTTGAAGTATACACACACTGGCCCCTTT
CTCAGAACCTCTCAGCTCTGGCTTGGGGGAGTGTTGTTGGTTTATGAGAGGGAAAATAGC
CCCAGCCTTCTGCAAAAGTGAAATGGGATTAAGGCCTTTGTTCGGCCCACAATGGTGAGG
GGAATTAGCAATAGTTGTAGGCACTTAGAAGAGCTCTCACACAGAAGCTTATCCCAGATT
TTGCACAATAATCATTTGAATATCAACAGTGTTTTGCAACTACAGCGCTAATGTATAAAC
CTCTCTCTTTTAGATATCGAAATCCCCAAAAGGATTTTTTACCACTGGCTACATCACAAA
TATTCATGCTCTTTATGGCAAATCATATTTTTGGGTATCATTGCACTTTAAAAGTTTAAA
AGTGGTGAGGATAACTTGAAAGGAAGTTTAGGGAAGAAGTTTTTATTATTTACtttagtt
gtgctgcaagctttgtgcatttctttgttggctcaaaattaaataaactcttatttgtag
ttaaagc
>NODE_90_length_332_cov_12.644578
TTTTCCCTCCCTTTCTCTCTCTCTCTCTCTCTCTCTCTCTCTCTCTCTCTCTCTCTCTCT
CTCTCTCTCTCGCCGCTGTCTTTCAAAGGCTGATGTGGAGTGCACATAATTATGCATATA
AACATAGTGGCTTAATTATCTCTCACAACATCAGTGACAATGTAATTAACAAACATTGCA
AGATCAATGAGAGAAACTGCGACCTTCAAAACATTTAACTCCTCACATTGAGGCATCGTG
CGGATTTCCTATCAGTGCAAAACCCCAGAATACTTTTCCTAGATAATTTAGATGTCGCAT
TAGAGCCCTCGTAAGCCAGTCAATGGAAAAAAACCAATGAATAAAAACTATGAAAGCAAT
GACAGAGATGCTCATAGCGATGGATCAAACAGGCTTGACCATGACTTCCATTTGCAATTC
Tgggttcactgtaaaaggttat
>NODE_91_length_429_cov_18.477856
GACAAGTAAATCATGTTAGTAGCCTGATTATTTTAAGATGTTAAAAGCTGAATTTGTGCT
GTGTATGATGCTGCATTCACAAATGGGAGGCCACCAGAAACTAATATTTAATAATTAAAC
AGCATCATAGTGTAGTTCTCGCTCCATCGCCCAAGCCTTTGTTTGATCTTAAGGGTAAAA
TAAAACTACAACTACACACTTTTTTGCCCATGATGTCGTGAAAATGCATGTTGACAGCCT
GGTCCACTGATTGTTCGGCCTCGAAAGTAATAAATCCAAAACCTAGCCAACGACCAAGAG
TGAATCAAGGTAGCAGGGGGGTTGTGACAACACAAGATGAAGAACAGTATTGGGCTTCAG
CAGAGTGAGGATCCGTCAAGACTGAGCAAGAGGCTCCTGGGGTTCGGATGATGTCGCAGA
CTTGCAGAACAACACAAATCCAAGACTAACGCCTGGGGGATTGAAGGAAACTTTTCTCTT
TAGTATGCAGAGAAATATTTGGGTGAAGATAACAATAATGGACTCGTTAACTGTTAAac
>NODE_92_length_261_cov_6.065134
GTAACTTTATCTCAATTGGGCCCTGAATTGGGAGCAAATAGAGGCAGCTTTGTGAAGCTC
GGGGAAGGGCGAGGGCAGCGAGCTGGGGGTTGTTGGGGAGGCAGGGGAAATGATACCGGG
CTCTTTTATGTCAGGCAAAGTAGGACTCTTATCAGGAAGAGAGCCCAGACAAGGGAGCTA
CTTCTAGAGGAAACTGGAGCACCTATCACCTGCTTTGCATTTAGATAAAAATTCACCCTG
CTGAAATAAAAAAGGGAAAAAAGCAAAGACAGGTACAGAAGCAACTATTGGAGTGTGTAT
GTGTGTGTGTGTTTGCACATGTCTGGCTGGCAGTTTGATACACACACAGTGCAGAGACGC
CATAGCAGTCt
>NODE_93_length_381_cov_7.729659
CATGCCATTAGGCTGTAGAAATGTGTTTACTGTATGTGCAAATGTTCAAAGTTCAGAAAA
AGGTGAAAGAATTTGTCACCCAGCCCTCTGTCTCCATCCAGGCCGTCCCCCTGCCTGCTG
TGACCGATTTTGTATACAGGAACAAAAAAACTGCTTATTGGAACCTGTGAAGGATGGCAC
GTTCATGAATCCCCCATTGAGATCAAGTATAACTGTGTAGTGTTAATTGTGTACTATTCA
CCTTGTACAGCTGTATTCCTACAAATATGGTTTACTGTATCATTGATACTGTAGTTTCAA
AGACGTGAACAACTATTTTTATGAAATGCGACAGTACTGATATATTACATTTTGCTAAAA
AACAAAAAACTTGTTTACTGAAAGATATTCTGAAATACTGTCAAATAAACTCTTGACATG
GTGTAAAATATTCTTTTCTAGAGATTTTTACACCATGTCAAGAGTTTATTTGACAGTATT
TCAGAATATCt
>NODE_94_length_471_cov_10.791932
AGCTCGGGAAGTCCTCCTCTGTTTTTTTTATGTTCTTATTCATGGGCAAAATAAGAAGCA
GGCAGTTTGCTGGCAGTAGGAGGTTTAGCTGCCTGGAGCTAACGGGAGCATCAAACCACG
GCTGTGTGTTTCCATCTGTGTGTGTGTGTGTCTGGAGCTGCTGTTGTTGCTGTTGCTGCT
GCTACCGCTACCACTTGCCTCCGTCTCCTCCCTTCTCTGGCCTAATCAACAAAACAGCCT
CAGCTGCCCCTTCGGATCCCCTGCCAGGGTCCCTATCATCCTCTGATCAAATATTAATGT
GTGATACTGAGCTTGCTCACTAATCCAAAGCCAATTAATATTATCTGTCAATTATTTACA
GATCCTGAGGTGCGGAGGCAGATCCCTGAGGACTACATCGGCCAGGTTCAGAATACGTAA
TTGACTTCCTCTTTCGCCCCCCACCTCAACCCCAGCCTCCCTTCATTCTTTCTTCCTCTC
TCCCTCTTGCATTTTCTTTCATTTTTCCTCTCTTTTCATCTCCTCCTTCCTTTTTTGTTT
ATGTGTGTCTTTTAAAGCCTAAATGgttgtcttttcagtgg
>NODE_95_length_445_cov_6.444944
ATGCAAGCTGAAACTGGTGACAAGACAAGGGTAAATTCAGAAGGTGGTGCTCGCTCTAAG
CCTTTTTTTTCGTCTCTCATTCTGTCTCCCCCTCTTTCCCTCTCTGGCTCTTTAAACCAT
TCCATCTTTATAGCTGAGCCAATCAATGGCAAACCAGTGTCTATTGTCTGTTCTGTGCTC
AGGCCACTGCCCTGCTACAGCACCCCCCATTACAGAAATGTTTCTTCCCATCAGTGCCTT
TACTTATCACTTCCCGGGTGACATTGAACTTCCTATGCCCCGGCCGCCGAGACACATCTC
TGAACTCACACAATTACTCTTCATCCCCACTAACAATTTAGTAATGAAGTATTGATTTCC
AGATTCCTCTCTTATGGATGATATTAGATTTTGTTTGATAAACTGTGCCTGGGCCTCTAA
TCTGCACTGTCCCTTTTCCCACTGTCTGTAAAACAAAGTGCCACTGGAGAGATAATGACC
AGGGAACATCGATGAACTCATTTCATCAATTTGTAACACTTGACAATGAAAAAGGGCAGG
CATTTTTCAAGCAGc
>NODE_96_length_323_cov_14.253870
TATACCAATAAACAGCTAAATACATTGTTGACCTAATAATTACAATGCAATCAATCACAG
TAGCTTAAAATAAACAAAATAAGCAAATGAGCACAAAACCTTTAATGTTTTAAAAATAAC
TTCAATTATTTATATTAGTACAAATAGTTTGATTTCTTTTCTTTTTTACAAACACCAGCA
TGAAAAGGATTACAATAACAGTAGAAAATGACTGTGAAAAACATATTAACATCTTCTTTA
ATTAAATGTCTGCAATTAAAAATGGCATTAAAGAATTACATTGCAAAGAGTCTTTATCTG
GAAAAAGGTTCAAAAGAAGTATTGCACATAACAACTTGAAGTTACCTTGCAACATTTACC
ACATTCAAGTCTTTAAGCTCCCCTTCCTCCAGATAGGTCTATATAAGATCACCTCGACAG
ACAgcggggatga
>NODE_97_length_338_cov_6.576923
GAGTGCAAGGGGATAATAATAAAAGAAGGGGAAGCAGAGCCCTGGTGCTCACCTCCAGCG
ATGAGCCTGGCTTCTTCTTCAGCTCCTCGCATTTCCTAAATTTGCAGATCTGGTGGCCCG
TTTTGCGGTTCCGACAACTGCTGCAGACACCACAGTTGATTAGCCGCCTGCAGGGTGCAC
AGACCCCACACCTTTTCCTTTTCTTCTTCGCTGGGTTTCCACTGGATGCTGAGGAATTAT
TCTGTGGGCAGTCTGCCAGATTGGCAATTTGAAACGCACTGTCTGTAACGGCTGCTGAGG
CTGCGGGGGAGTGAAGGGCTGTCATGACGATGACCCCGGGAGGTAATGAGATGCCCCCTA
AAGCCGGAATAGCGGAAAAAGTTCCAACGCGTTCTGGGAGATTCATTATCTCTGCTTCAG
CAGCGCCGCATTTCAGCTTGTTCATGCA
>NODE_98_length_902_cov_6.320399
GGCGGCGCCACAAAGTTGGACATTCGTCATGAAACAGGAAGTGAGTGTAAATAGCCTGAA
CGTGGTCCGATCGGCCTCAAACTTTACACGTTGCATCACAGTCCGGCCCTCATCGCAGCC
ATATGATAATAATACCTCTCAGGAATAGCGCCACCTGCTGGAAACAGGAAGTAGCATGTA
CATGCTCCGATCGGCTCCAAACTTTGCGTGCGCATCATACACGGCAAAATAATTGATATT
TGACGGTAGATACACACATCAGTGACTAAATGGCTCAATAGCGCCACCTGTCACATATGG
AAAAATGGGCCCTGGCGTCACTTTTCACCTGCACCTCCAAAATTCAACGCACATATGCGG
CGTGCCTAGATACACCTCACAACCACATATAAGCATGCCAAAAATACAAGTGACTGTCCG
CCATCTTGATTAAAAAAAGGCGTTTTTTTTCACAACTTTTGGCGGGTCAAAATAGCCTTA
ACATGGGCCGATCGGCCTCAAACTTTACACGTTGCATCGCAGTCAGGCGCTGATCTAAGC
CACATGACGATAATGACTCTCGGTCGTAGCGTCACCTGCTGGAAACAGGAAGTAGCATGT
ACTTGCTCCGATCGGCCTGAAACTTTAAACGTTGCATCACAGTCCGGTCCTCATCGCAAC
CATATGATAATAATACCTCTCAGGAATAGCGCCACCTGCTGGAAACAGGAAGTAGCATGT
GCTTGCTCCGATCGGCCTCAAACTTTACACGTTGCATCACGGTCCGGCCCTGATCAAAGC
CATATGACAATAATGAATTTCGGTAATAGCGCCACCTGCTGGAAACGGGAAATGTGAGCT
AACAAGCTCCCATTGGCCTGAAAATTGGCACGTTTCATCAGACTCCCGCCCCGATGGTGT
ACGTACGATGACTGACGGTCTCGGTCGCGGTCCAGCATAGGATGACTGACAGTCTCGGTC
GCGATCCAGCGAGAAGCGAGGACCCGACAAATGCTGCTTGCAGCTTTAATTA
>NODE_99_length_294_cov_10.891156
GGTAACCACGCGCTCATTGTGTTTTCCTCAACTTGTTAAAACACCACATGGTACATTTGC
ATAGGATAACCAACATATAGCAAATCATTTGCATGCCTGAAAGTGCACTTGAGTAACCGT
AATTACACGTGACACCAATTACTCTGTTACTTTGTATTAAATTATAATGGAAAATTCCAC
TAGAGAATTGGAGCCTAATTGCATCTTAATTTGCATAATTTTGCATATTAATCACATCTC
AGATGAATAATAAATTTCAGCCGATTTTTTTAATTTATGCATAGATACAAAAACAAGTTG
AAAAATAATTTGTGAGTGAAAAAAAAAACAGGAACTATTACTTAGAGCATTTGTGCTAAT
TTCTCTCATTACCcgacgttcaagccaaagatgtctgtactctt
>NODE_100_length_257_cov_7.354085
GAAGGTTAATGTGCCCACTTTGATCTTCGTCAAGGCACACTGAGTAAGAATTAATTTACA
TTTCAGATGAAAAGGTTGACAGTATAAAAAGGCATCTTGTTTCTGGTATGTGAGAGCTGT
GTAATAGGCCAGGAATTTGAGAGAGGAAGTCGTGAGGAAACAGAAGGGATAAGCCCCTCT
CTTGCCTTTACTGGGAAAGAGATGAAAGGAAAAAGGGATCTCAGTATGCACTGTTCTTCT
GAAACATGGGGACCAAATGCTGCCCAAACTTTCAAAAGCTTTTCTGTAtgcattattaat
taattattactatttcgtaggccactcatggagatcaaaaaggtgtttcacaaagatgca
aggtttt
>NODE_101_length_268_cov_1.052239
CTGCTTTGACAGCTTAGTTATTGTTGAGTTCACATGAATGTGAAGCGTGATGTGATGTTT
TATTTCTGAAAGACAAATAATTACTGTCATCTAGTCTTCTGACACATCACATCAGTTTCA
TTCAACTCAATTCAATCAAATTTTATTTATGTTGCGCAAATTTACAACATAAGTTATCTC
ACAGCGTTTATCATGGTAAGGTATAGATCTTACAAGTTATAACAGAACAGAAAGTTGTAA
CAGAACAACAaacagtatacccaacaatccagttgcctttggacttcctataagtaagca
ctcagcgatggttttatctctaaacctttgtgatctgcctctatacaaaatatctctctc
ttcttttcctgatgtttt
>NODE_102_length_352_cov_7.039773
CTATTTAGCAGATAGGAACCTCATTGGCTTTTTAAATGCTGCATTAAATACATAACTCAT
CTCTTCCCTCTGCAATTAACATCAGAACATCACACTCATTTCCATTTTAATGACTTCCCA
ACAATACGCCACCTTTGATGATAAGGCAACATAATGTCAACTTCATTCTGAGCTGGCAGT
GAATGTGTAATGAACTTAACGTGATCATTAGTGCTGTTAATTATCTTTCTAATATGAGGA
CACAGATATGATTATGGAAACTGCATTCGCTGATGAAATAAATCTCTGGGAGGATTGCAC
TGAAGCTTGACTGAGGACACAGCCTGCCTATCTGTCTCTATATTCTCATTCATTACCTAC
AGTAGGCTTTAAAACTCTCTTTTTTTTGTTCAATAAAAGTAGATATCTGAGAACCAGAAA
Ctatgctcaacgctctgcagaaatgcattactatggatccag
>NODE_107_length_240_cov_11.937500
CCTGTGCTGGGAGAGGAGGGGAAGGAGGGGGAGGAGGGGAAGGAGGGGGAGGCCCAGTAA
ATCAGCCAGCCTCTTGTCAACACCTCCCACCAGCCTCCCCCCAGGGGCTTCTGAAGCCAC
TGAGCTGAGAATAACAAATGGCCGTCATTGGCCAGGCAAAAAGCTGTGATTATAATTATC
ACATCCCACACTGACCTTGCATAAACCTTAATCCTTCTCCAATGGAGCATTTAAATAGGC
TGCCAACAGCGACAGAGATGAGGAGCGAGGGAGGGGAGGCACGGGGAGGGAGGGGAGGTG
AAGTGGGGAAGGCAGGAGAAGGAGGCGTGCGGCGAGCACTGGAGAGGGAG
>NODE_108_length_242_cov_1.123967
AGGTGAAAAAGAAAGAAAGAAAAAAAAACACAGTTTCACCAATGCTTAAGACCAACAGAA
ATGTCTCGATCGGGACAGGATCTTTCTACAGTAAATAGCCCTCTCTGTTTTCACATCAGT
ACAGCAGGTCTGTGGGGCTGAAACCTGCATTAAAGTGCAGACTGGAGCAGGAGAGGGGGG
CAGCTTCAGGACCTAAAATGGACACCAGGGCTCGGAGGGAAGCCTTCCTCCCCCTGCGTG
ATCCGTAGCTtatgtttagcaactcgcactgtcattattgtagcacattgtcaaagtggc
tcagcaatttattactaccgtcgatgcaaacgcgtgcaccgtttagcgtcag
>NODE_109_length_517_cov_7.448743
CCCCAGCCGCGGCTCGAGCCCAGCCCCGCTTCGCACCCCAGCCCGACCGACCCAGCCCTT
AGAGCCAATCCTTATCCCGAAGTTACGGATCTGACTTGCCGACTTCCCTTACCCGCCTTG
ATCTAACATGCCAGAGGCTGTTCACCTTGGAGACCTGCTGCGGATATGGGTACGGCCTGG
CGCGAGATTTACACCATCTCCCCCGGATTTTCAAGGGCCAGCGAGAGCTCACCGGACGCC
GCCGGAACCGCGACGCTTTCCAGGGCACGGGCCCCTCTCTCGGGGCGAACCCATTCCAGG
GCGCCCTGCCCTTCACAAAGAAAAGAGAACTCTCCCCGGGGCTCCCGCCAGCTTCTCCGG
GTTCGCTTGCGTTACCGCACTGGACGCCTCGCGGCGCCTATCTCCGCCACTCCAGGTTCG
GGGATCTGAACCCGACTCCCTTTCGATCGGCCGGGGGCGACGTAGGCCATCGCCCCGCGC
TTCCGAACGGCGTTCGCCCATCCCTTAGGACCGACTGACCCATGTTCAACTGCTGTTCAC
ATGGAACCCTTCTCCACTTCGGCCTTCAAAGTTCTCGTTTGAATATTTGCTACTACCACC
AAGATCTGCACCCGCGGCGGCTCCACC
>NODE_110_length_263_cov_6.680608
GGTGCTTGCCTTTGGATCTTTTCTTGACTCTATTTATTTTTGCTTGTGGCCAGTAATGTG
TTCATTTTTATTTTTCTTGCTTTTGTTTTTATTTCCTCCTCTTACATTTTTTTGTCCTGT
GCTTCGTGGTTTATCAGATTGAAATGGCGATTGAGACGCTCCAAAAATCTGAGGGTTTAT
CCAGTCAGAGAAGCTCGCTGCTCAACAGCCATGTAAGTTGCTTTTACGAATGCTTGCCCT
CGGCTAACCTTAACTTTTGCTAAGCTCACTCTCTTGCTCTTCTGCCTCTCTCAAATCTCT
GTACATTTGGGTTCGGTGCTTGCTGTTTTTGTTGCTGGTTTTAATTGTTAGAAATGCTTT
AAATTTACTGGCt
>NODE_111_length_902_cov_6.509978
ATATTTGAACACATTGTGAATTAAAAAAATGCTTGTACACATTGTCTTTGAACAACGGCA
TTCTTGCTGTTTTCATTGTCTGAAACAGCGTTTGGCATGCTGAAAAGGTGACCTTTGCAA
AGTGTTCACTGAATTCCCTCCGAAACAGTCACTTGAAACAGCTTTTCTCTTCATTTTTTT
CATATTTTAACACTTTTTGAAGTCAAACCATATTTGTAAATGTAACTCCCATTAATTTAA
CCAAACACAAATGTATTGCACTAAAGAGTAAGAATATATTGGTTGCATTTAAAAATAACT
TTCAGCAATTATTGGGTTAATTCTTTCAAATTTCCCCTGTTCAGCACTTATAGGGTTAAT
CTGGCAACTCTCCCGGTCCTCGTCAGCTCTCACCAGCAGAGCGCGTCCTCACGGCCATAT
GCCCGTTTATTTTGGATGAATGCCAGAGACCTTAGCAGAGCCACCATCCTCTCAGAGGAC
TTTTATGCTTTGTAGCCTTTTTAAAAGCTTGGCAAGAAATGCAGTAGTAACAACTTGAAC
AGCAGAATTTGACCAGAGCACGACATCCTTGTTATAGTTTTTTTCTGAGCAACGCTAAGG
TGAGATTCATAGTCGGCAAAATATTAGCTTAGCCTGCTAGCTAATATCCCACAGTGGTGT
GCTGGTTCTGTGAAGCTGTGCGTAAGTTCTGCAGACTGTTATGTCTGATAAGAAAATTTC
AAAGAAACAATTAGAGACAGACTGTGTGGATGTAGTAATGCATCTGGTGTTAAGTTCATG
GTAAATGCTGTAGAGATGTGTGTGTCATTGAGGACATGAAATACAAGCTAAGGTTACAGG
GCTAGCTTAGCTATACATCTTAAAGTATTGAATTCGTATGTCATTTGAATTTATTATTTC
ATGAACAGAGAAAAAAAGTATTATGCTGTACAGTAAGAAAGAGATGCAAATTTTAATTTA
GTAAAACAACTTGTGCATGCAGGGGCTTTTTTTTTTTTTTTTTTTTTTTTTT
>NODE_112_length_491_cov_9.199593
ATAAGGGTAAAGACAAACTGAGGGCACTTAGCAGGCTGCATGCGGGGCAGCAGGATGCTT
AAATCTGAAGAAATCTGTGTAAGCTTATTGTGATGGGCAAATGGGATAGCCCATCTCCTA
TGGTACATCCCATGAACCTAAAAAACCCTAAATAAAACATCAGTATTAAGTTTGGTCCAT
CACCAGAAGCTGCATTAGGTCTCTCCTCAGTTTGCTCCTTAATTCCATCAGAGTAATCCC
ACGTTATTGCCCTCTAACAGTACCCTAAACGGAGAATAAAAAGTTTGCTCCCCTCTAGCA
GTGTATTACCAGGAAACAACAGGCCCTCTCCTCATTAAGTTATAGATATAAATGCTCCAA
AGCATGAAATTACCCCCGAGCCTCCCTCTCCAAATAACCTGGTTTGCAAACAAATGATCC
GAGCACAAGCAGTAAAAGGCAGATTATTAAAATAATAGGAGGGATTTAAATTTGCATCCA
CAGAACAATTAAGCAAAGGACTGTGCAATTACTCCTCCCCTCCTCCTCCCCTTTTCATTC
CACCTTTCTACTGGCAAGCCCAGAGTCCCTCGCACTTATGTGTCCATCTGTTCTTTCTAA
g
>NODE_118_length_270_cov_14.566667
GAGCAGAGTGGGAGAGAGGAGCATTTTTTGCCATTTCACCCAGTTTAATAGGAGGACAGT
TAATGGGCCTTTTTTATCGGGCACAGGCATCAATCAAGAGGTGTCAGGCGGCCGCTGAAT
CTGGGCTGTGGTCCTCTTCACAGATGACTGATTAGCAAGCCAAAATCACCAGATCCATCT
TCCGACGGTCACTTTTATTACAGTCATTTTTAAAGTGACAGCAACCTGCCTTGTCTCACA
ACACTGGCCACCGCATATATATTCTCCCCCTCTCTCTTTCTCCCTCTCTACATCCGTCTT
CCTCTCTCCTTCTGTCGCTGAGTATTTGGTCAGTCACTCTCCTGTTGTTCCTTCAAACCT
GCGCCCCCCCCCCCCCCCCC
>NODE_119_length_330_cov_10.672728
TAATTGTAATGTAATATGAACCCAGGAAACAAATAAATTCCATTTCCAATGAATCCACAC
AATTCAGTGAGCTACTCTCCTGGTCCATTTAACTACACACATGTGTACTATAATGAGCTG
TAGACATTATGCCTAATTATGTATTAGACTGTGTTAGAGGGCCTAACAAAAGCTTTTGAA
AGGGACAATTACGTTTGTTGCTTAGTTACATCGTTAAAAATATACCAAATCAGTGCAGAT
TATAGTGGGCGAGAATGCACATGTACACCACGAGCATTGTTGCCAAAATGCACAAAATTC
AATTCATTAGGAAAAAAGAAAACATTTTTGCTTGTGAAAAGGACAGTGGCATAAGTGAAA
ATAAACAGTTTTTAACTGAAGTGTGTTCCTGTGGGTAAGTAAAGTCTTTGTAAAAAAGAA
AAAAAACATTTGTAAAACAg
>NODE_120_length_375_cov_7.896000
CAAGCCTCACCTAAAAAATTAATTTGAAACTATGCATACAGTCGTGAATAGGAGAGGGTA
AAACTATTAATTAAAAGTGGAACAGGTTCTTATTTTAGTGGAAAGTGGAAAAATTATGAG
CCTTTGTTAAGGAAGGCCCAGGAGCAAAGCTTTCATTAGCCTACATGCATGGCAAAAGCA
ATTCATCAACTGTAATTTTGCCTCAATGGGCAAAAAAGAGGGATCAACCTCAGCATGCTA
TTTATGGAGATTTACGGAAGTCTGGGAAATGCTAATGTGATTAACATTTATCTACAACAT
GTTTCGAAATGGCCCTCATGTCCACGTTTTGCCTTTAAGATTAAGTTATTGCACTTGCTC
GAGAAAAAAGAAAATTATGGAGTGATACAGAATCTGCTTTGCAGTGCAAGAGCACACAAT
GCTGATTTTTTTGGAGAATTCTCTGTCACATtagtggaggatttcttcccccccaccacc
attcc
>NODE_121_length_343_cov_10.685131
ATGATCTACCATAGCGACGTTCTCGCAGACCTTGAAAGCCCAGCCGAAAACCTTGACGAA
ACTGGAAATATAGTGCGAGAAGCAGGAGGGGAAAAAAACTCACTGGTACAATCTTCTCCT
CAAGCGATCCTCCCAAAAGTTGTCCTCGTATTTCATGCGTGCGCCCGGTCGGTCTAATGG
ATGATCGCCATCTTTCCTGCTTCTTCTTTGCTGCAGCTGCAGATGACCTGAGATCCGTCT
GTCTCTGAATAATGAGCAACCACACAGACAAGGAAGACAATCTGCAAAGCAGGCTACACA
AAGAAGTTTGGGAGACTAGCAAGCACCAGAGGGTGCACAAGAGTTTACGATGAGACGAGG
GAGCATCAGCAGGATGGACAACGTCTATGGCTGAGAAGCTCATCCTTCATCTAGACTGAA
GGCAGATAGTGTGCAAAGCCTTATCAGCGGCTc
>NODE_122_length_284_cov_6.330986
CAGGGGCCGGGCGTCCCCTTTGCGCACGGGGCTCCTGAGCTATTCCCGGGGAATTGGCTC
GACTTTTCAAGCTGTAAACTTTATTAGGGCCGATTCTGGCTCTCTGACATTTGGGTGCTA
AATGAATGGGGGTTTTGTCTATGAATTAGATCGTAAAAATCATCCGAAGAGCGGCCAGAT
AGGCTCACTGGCCATAAACGGTCACGTGGTAGCCATTAAAGTAAGTTTTATGGTTTTGGG
GAGTTGACAGTATATTGCACATAACATATAATCGCACTGACGGCGAGGCTTCGTCTGACT
CTCTCTTTGCAGGCTGTAAGTGTTACTTGACCGGTACAGACCATCTCTGTTGCTCAGTCT
GCCTCAGTGTGGACCGGACGCTCTCCAGGATGAg
>NODE_123_length_429_cov_10.545455
GAAAGTCGCTGGGTTAAGAACATGACTAAGAGGTTAACAGTAATAAAAATAGCTATTAAG
CATATATTCCCTTCCAACATGTCACTACAAGAAAGGGAGAGAGAAGGAGAGAGAGAAGGA
GGGAGGGATACTGGCACCTAATTACAAGGAGCGCACTTGGCTGCTTTTATCAGTAATTGG
ACTATATAGCCCTTCATTATAATTTACTTTCTCCCCCAAACTGTGATAATGCAGACAAGC
AGAACTGAGTGGGCCTGTTAGTGGCCCAGAAACTGACACCAGTTAATGGTTAATTATAAT
GACTAAATTAAAGGAGTGACGGTGAGAGGGCTCTGGATAAAGCCCAGGCACTTAATTTAA
CAGGATCACTATCAGAGAAAACTCATGAGAAATAGACGAGGTAAAGACAAAAAGAAATAA
TAAAAAAAGAGAAATTAGTAAAAAAGAAAACAACTGAGAATGTGTTTTTTGGAAGCTTTT
TATTGGCTTCATTGTCAGAGCAGGGAGCTGGAGATGTGTCCAGGGGATTAAGCGACCAt
>NODE_124_length_530_cov_6.156604
CAAACCTCTGCTCACTAAATCAGCATGAAATGTAATGCCATTTGCCGTGTGCAGTGCGAG
ACTTGATAGGCAAAGGGGGAAAAAATGTATTAAACGTCTTTGAGTGAGTTTTTCTTTCTG
CTGGCCTTTGAAAGATGCCAGTTAATCTGCTTACTCCTTTAATTGTGAGTAGAGGGGTTG
GGCCTCCTCCCGGCCAGAATAAGACTACTGATCCAGAAGTAAAACGATGACCACTGCAGT
TATTCCTTCCTTTAGGTTGTGCAACCCCCCTAGTTTTCTTTAGCCACCCCTCATCTCCTC
CTCCTCTACCATCCCCTCCCTCAGAGGGAAGAAAGCTCCTTGTTCTGACAATAGACATTT
TTTGCCATATGTTGGCTTGACATCTTCATCAGGTTCACAGCAGGTTACCTTAGTTAACTT
TCACTCCACTGCCTGATGGGATTTTCTCCCCCTGTTTCTCCAATCGGCCCGGGCTCAAAG
TCTAGACGGCCTCCGAGGCAGGGTCCTCCTAGCCCTGTGTCCACAATGGCCGTATTGTGG
ACGCTTAGTAGTGGTAGCTTCCTCCAGTTACAGCGAACAGGCTAGTGCTAAAACAATGCT
TTTGTCCAGGGGCAGACGAGGGGGGCCTAATCCactacat
>NODE_125_length_343_cov_16.839649
TCTCTCTCTCTCTCTCTCTCTCTCTCTCTCTCGCTCCTTGTCATTGCAGACACCTGTTGC
CGCAGGTGGGCGACGGGGACAGTACTGCAACTAACTGGAGCCCGAGGCTGTGGGTGTGAC
AGGGGCACAGAGAACATTTGATCGCTAAGTGAGAACCACCGGTACCATCAGCACAAAGGG
AGAATTTCCCTCCATTTCAGAACCAAAGGCACCGAGGGGCACAAAGTGAGAGAATTTCCC
TCCAAGAAAGAAGCGTAGGTACCAGGGGCACAGAGAACATTTGAAATCTATATGACAAGC
ATGGGTACCAGGTGCTCGATGGCAAAATTTCTCTACAAGTTAGAGTCATGGTAACAGGGG
CAGGGAGGGAAGGCACAGGCCAGGGTTTGGGTGTAAGGGATTAAGAATTAAAAGGTTAAA
GTTAGCTAACCCTAACCCGAAACCTAACACTAG
>NODE_126_length_411_cov_4.939173
GTGCATTTTCTTTGTGAAAAGATGATTACAACTTGTGGAGTGACGCAATCCGAGGCCATA
AGACTGAAGAGCCAATTCCCTATTCCAGGGCTGGACGTATCCGGACCCCCAGTCAGAGCG
GGAGGACCTGGTGTATTACGAGCACAAGCCCCTCACCAAATCGACGCCGGCGTCAGCCAA
CGCGGGAGACAAGGACTCCAAGGAGCATCCAGAGGAGCGGGGGGAGAAGGGCGGGGTGAT
GCGTCACCCGGACAACCCGCTGGACATTGCAGTGACACGTCTGGCCGATCTGGAGCGCAA
CATCGAGAGAAGGTACCTGAGGAGCCCCTTAGGTACCACCATTCAGATCAGGCTGGATAA
TGTGGGTACGGTCACTGTCCCTGCCCCCGCCCCATCCACTAGTGCTGACAGGGAAGGGTA
GGTCATTTCTCCAACCAAAGCTCCCCACTCTCCCACTAAGACCCTTTTTCTCTCTCTGTG
TGTGCTTTATGTTTCCCATATTACTCAAACAGTGGGGGTCt
>NODE_127_length_278_cov_9.172662
GGAAAAAAGATATAAGCGATATAATTGAACAAAACATGTAACCTGTCTAAATCTGAGCAG
AAAATGAGAGAAAATGAAAATTCTATTAGTCTCTAATGTTCCCTCTGCCCCCCTCCCATG
TGCTCTTCATCTCTCCAGCAAAGTATTCAAATGCAAGCCCTGCCTTACCTCCCCGTGTCT
CTTTTTCTCTAATTATCCATGAGGTCAGTAAGCAAAATGGGGAAGAAGCCAGGAGATCAA
TACAAATTATCCCTGAGCAAACCAGTGCTGACAGTTTGAATTGCAGCATATGTTTACCCA
AAATCAGGCAATTTATCTTAATATCAGGCGAGTAATGCAGCAGGGGTGAGAGGTCACACA
ATCTCTCCACCTCATAATTACCCGCCTc
>NODE_128_length_371_cov_11.956873
GCACTAAAACAAACGGGGATCAGCGTTTTCTTTTTTATTTTGATGGTAACATTTCACCTA
ATGATGAAGAGCGCATTTTCCACGGTGTAAAGCCCACCACGCAGATGATCCCACAGAATG
AGCTGAGACGGATTCAGGCTCCGCGCCTCAGTGTGTGGAGCAGCTGACTCCCTCTCTCCA
CGTCCAGATGGCTCCTGCACACAGATTTGCATTCATTTTCCTTTAATATCTTCTGAAATA
GCGGGGCAGCTGCATTTGTTGTCAAATACGGTTTAAAACTCCCTTTCAGGACAGCATCGT
TACCTACGTGACGGGTGTGGAGATCCATTTTCCCTCTCCAGTCAACAGTATCAGATCTAA
GAGGATTTGTCTCAAAGTCTCCTAATTTGATAATCAGATTTAAATCGCCTTGGTGCGTGT
AATCAGGGGTTAAGTTCTAATAAGCGACTTGAAACTGTGCAAAAAAGCAGAGTGAGTTCT
g
>NODE_129_length_321_cov_6.246106
GTATCAGATGACTTGGGGTATGAGGAGTGGAACGGGGTAGCACTGCCTATCCCTCCTTTA
TTGCTCAGGTTATTATCACAACTGCTGGGGAATTGTCGAGACGGGGAGATAGGAGTGGCA
ACGATCCATCCGGGACTCGTTCATCACCACGCGCCGCAGCCCCCCGAATAGAAATTACAT
CTGCATCTGAATTAGTAACATTATTCGCCAATTTGGCTCAGAGTGAACATTGTTCCATTG
AAGGTGGAATTAAATTAGAAAATGAGTGAGTCTTTAATTTTCAGATTATAAATCAGGGAA
TATAATTCACCTCCTTGTACCTTAAGGGCAATCACATTATCCTAAGCGACATTTTATCCT
CAGCCCCGCCAAGTGATCTCATCATGATACACAGACACACACCAATCATGCTTCCTGGGG
AAGTAAGAAAt
>NODE_130_length_111_cov_4.171171
GTTTTTTAAAGACAATGTTTCCAACCAGGTTTTCATGTTATAATGTGTTCACACATGATA
AATATGAAGGCAAAAGTTGTTTCAAGTGAGTTTGTGTGATGTAATTCAGTGAACCACTGT
GTGGCAAAAGAGGCCTTTTCAGGGCATGAAAAGCTGTTTCAGAGCATGAAAACAGCAATA
CTGCAGTTTTTTAAAGACAGTGTTTCCAATCATGTTTTGAG
>NODE_131_length_413_cov_11.595642
ATATTAATCTCCATGCTTGCTGGCCAAACAACATCTGTCTCAAAACATGAACTAACATTC
TCCGTTTTTCTTTTTTGGTTCGCAAAAATATGCCCCTCCATCTTTAGAACATCCATCCAC
ACAGCTATGCGTATGTTTGTGCAGTTATTTATCAATTCATAAAAATTCAAATACTCAGAA
TAAAATGTAGCAAACAGAAGAGCAACCATAAGCATGAAAACACATCAGATTTATTCTGCC
TGCCTTGTTTACCGGTTCACGGAACACTGCATGCAAACAGAATGCAAATGCATTTGATTG
AATCAGGTGATGCCGAGGTAATTGTATTTGGAGAAATGTCCAAGATTTTTTTTCATCATT
ATCAGTGGGGGGTTTTCTTTATGAAATCCATCTTAAACAAAAGCTATCATCACTCCCAAG
CCTTGTGATCTTCCTTTGTCACATGCGGATGTGGATGCGTCTTTAATTTCCTTTCAATTA
AAAGTAAATATacgcctttattttttcccccactgtgaaatcc
>NODE_132_length_231_cov_11.515152
GTGAGTGTGCATGATGAGGAGCAGGGGGTGAGAGAGCCTGAGAGAGAGAGAGCGGGAGAG
AGAGAGAGAGAGAGGGGATGAGAGGGGAAAGGAGTAATGGCAGAGGCATAACAAGCAAGC
TGCTCAGAATTAATGAGCTTACTCAATAAGAAAAGAATAACCAATCAGTGTGTGTTGGGC
AAATATAATTTGGGAATAATTGCTTGATTGCTTTTCTATAGTAGGCTGATTTGACCACAC
ACAAGAACTGAGAATTAAGATGTCAAGACAAGAATTAATTTGGCAAGCGAGGGCACACAA
ATGTTCCTCTCGCTCcccactcaggcagcttggaaggcagc
>NODE_133_length_395_cov_4.784810
GGAATGATCACTAGGTGAAAACCACACAGGCCTGCAATCTGAATAAGTACACTTTCTTTC
AAAACTGAATTAAAAAAGGAGTCAAAATAGGGTTATTCTACACTGAAGGATTCAGATGCG
CGTCCATGCGCACAAAACAGGCAGAAAATACACAATGTGAGCTGTAAAAAACCAACAAAT
AAACAAACGAATGAATAAAATGCTGTATGCAAAGTGCCTGGAGCATCCAGTGCGCTTACC
TAGACTTGGAGGGGGGCTGAATGTGTTGCCAGCGTTAAGACAGCGCGCAGAGTTAATGAA
ATATCTCCAAATGGGAGTCAGGAGTGCGTGCAGAGATAAGCCTGATGTGGTTTATATACC
CAGAAAGCAAGTGCTCCTCTTCTCATATTGTCCAAGAGCGTTTGCATAGCTGGCCAAGTG
GCTCTGCTCTTGCTGACTCGCTAACATTGCATTGTGTTTGTTTTCCCCTTGCTATGACGT
GTGGCAAAATATTGGCCATATGTCc
>NODE_134_length_284_cov_9.947183
CAAAGAAATTTTTTTGTTTTAAAAAAAAAGAGGAAAACCTTGGGAGTTGATCATGTGGGG
GTTGTGGGGGGGGGGCATATCTAGCATTAGTGAGGAATGGTGGGTTAAATCACTTACTGA
AGATTTTTAATGACATTTCAGTGTTCCTCGTATAATTACTCTTCATCCAAGATGGGCCGT
AATGCTGTTGGACAGTCGCGGTTCAGGCTCGCTAGCTCGCTTCATTAGCGTGTCATTCCT
ATTTCACATCAGAGGCTTTAATTGTAATGCTGAATATGCACAGCTCTCCACAGAAGCCTA
ATCAAAGTGGATCCACTTGTATTATTAATATCAGAAATCAGCCCGCTTGCTATTTTTTTA
TAAATAAAAGAATACAGACGCATAAATCAGCTGT
>NODE_135_length_244_cov_1.155738
AATCGTGATTAAAAATGATCGCAAAGCCTGCAACTTAGGTAATACATTATGCAGGACGTC
TGACCCAGGGTTCACAAAAATGTGTCAATGAATGGACTCACAAATTAAAAGAAAATGGTA
GCTAGATGAAGCATGGTAGAAACAGAACACGGATGACAAAAATACAATAAAGCTAAAAAT
ATTATAAAGTTATAATACAAACAATGTACAAGGCATGATACATTTACATATGGTTATGTA
CAGGTATAACatgatggacaatgtacctacattattgttgttgaagtcaaaaactttggt
gagagaaaagatcagtgttaacatgatgtcactgcacatgaagagctgcaagag
>NODE_136_length_375_cov_5.082667
AAACCCACAGAGAGAAGGTTGGGAGGGATGAAATGTTCTTGTTTTCTCATGTGCACTGAG
GCGTGTTTTTCAAGGTAAATATTCTTTTTCCAACATGAAATAGGTCTTTGTTGTTTGCCG
AGAGGTAAAGAGGCGGAAAAGTGAGGAGGATCTGAACTGGTTTCCATGTCAAACACTTCA
ATTCACCATAGAAACTCAGATCTTAACGCGGAAACTTTATTAAACTGTGATGGTGGATTG
ATAAGGGCCGAATTTCTATCGGCCTCTTTTTATTGTGGGCACCAGGCGGGCTGACAGAGG
TAAATTGCTCTTTTAATTAAAGCAATGCACCAGGGGAAATTGCTGTCTGAATATTGTCTC
AGAGATGGGGGCCAGTGACAGTTGCCTGGAAACTTCAATCTGTCCACCCGCATTTATTCc
agatcacagttatgagataaagtttaataaaaatcttttcctccgccaccaacgaaatga
aatcc
>NODE_137_length_328_cov_8.804878
CAACACCACAGATATTGATATACTATTAGAATGACTGTAAAATAGATATTTCTATCTAGC
ATCATTGTATTATAAAATGATTCATTTTCAGTAGTTAATAATTCCTTCTTGAGTCAAAAG
GTTATAAGTAGTATTTAATAATGCAAACTAAAGATTATGGTAGTGTAACACGTGGATGAA
TTAATCTTTTTTATTTTCTTGGGCGTCAATATTACTAAGAAGTGTGAATCCCTGTTTGCT
TCAGGGCAAGATGTGTGACAGAGGTGGCATCGAGCTCTTACAGTCCAAGAACGAAAATGG
GTGAAGATCACTGGACTGACACCAACCACACAGGATCTCTTTTAGTGGCTGTGGGCCATA
CGTGGTCACATGATTAGGCACAAATAGTGGCATTGGtacgacctattagaaggggaatgg
tggagatgacctgactat
>NODE_138_length_338_cov_7.227811
CTGAGTTTCTCAAGTAGCCACAGAGTCCAACCCTTCTCCAAGCAATGCGTTGCCAAGACC
AAACAGCAAGCACGACTATTTAACTGGTAATCATCCCCCCTTTCTCCTATTGCTGTGTGT
TTTCCATTGCTACTTACCATTTTCCCCCTACGCTGTCCTGGAGATAGAAGTGTCTTAATA
TCCACTCACTCCAACAGATGCTGGTAGGTAATGTGTCTTGTTTGAAGTCATCATATGAGA
ACTTCTGCTGTGCTCAGTAGATCGCCCACCACTTCGCTGACTTATGAATCTAATAACCCT
TTGCAATATCGGCGTGCTTAAACTCTCTTAGGCAACACCTTGGTGGCTCTACAGTAAAAG
ACAAATATCAACAAGCCGGGCTTGTCAGGGAAAGCTTGTACAGATATACGTAACACCCTC
GCCCGGACAACGCCATTAGGGGTCTTac
>NODE_139_length_423_cov_14.851064
ACTAAAAGTACACTGACGGCAACACAATGGAACAGAAAAGAGGCATCGGGAGAGAAAGAG
ACATCTTAAGTGGAGCAATGGCCCAAACAATTAAGAGCAAGGTACATGGAAAAAAAATTG
AAAGCTCCTCTTTTTCCCCCCTCACTTTGCATTGTCGATTTGAAATCCCTCTCTTTCTCT
TCTTGGAGGGCTGCCTGTAATGGAGCTAATCTGCCGTCGTTTGTCCGAGCCACAGGAGTT
TTGTCAATAACAATCAGCGTTTGGAAAGTGTAATTAAGGCCGAGGCTTTTCATTAGGAAG
AAGGGAGGGGGCCGTCTCCAGGGACGGGCATGCCAATTAGAAACTCAGGCACGCGTCGCC
GGGTAATTTCAGGGAAAGGAGGGGAAAAAAACCCAGGACTTCTTTAGATTGGAGAGGGAC
CCTGCTGCTCTTTCAGAGGAGAGGAGGAGAGGCTTAATGGCATAAtaatcagacaggggt
cccaggcagagaaggcaggaggacggagggactttttgggggaggtgaaagcc
>NODE_140_length_315_cov_6.377778
TTCTTGCCGGCCTCCTCGGCCGTGCCGCTGCCTCCACCAGTGCTGCCATTGTCGTTGTCC
TCGTCCTCGCTGTGCTCACTCTCTGCATAGTTCTTGGCTCCGCCCTCCAGCGTGCAGCTG
CGTCGGGGCCTGGAGCTCTCACTTTCACGATCTCCCCGGTCCCCGTCCTGCCGACGGGAC
TTACCGGCCTCTCTTTTGTCCCGGTCCCTGTCTCTGTCCCTGTCCCGCTCTTTCTCCCGT
TCCTTCTCTTTGTCGGCCGTCATGATCCGCCACGTGCCTTCCTCAGTCCTCTCACGGCTG
GGCCTCCGTGAAAGGTAGACTGTGAGCCTGGGCTTCAGTCTTCTGAATTTACCAGTCAAA
TCCAGGGAAAATTTGGCCACACCAACAACCCCAGTGTTTCAGAAAAGCTGTGGAAGAGGA
AAAAg
>NODE_141_length_271_cov_1.036900
TGTGTGTTCATCATTTACCGTACAAGTACCATACCAGTACAGACCGAAGAGTTAGCTATG
CTGCATACTAGACTTTAAAAAATAACCTTTATTACCTGTGGATAGAATTGTATTGCAAAT
TAAATGCTGCCTGGACTTAAAGTTTGTATCAAAGCATGTTCAGTTACTTTATGTGTTTGT
AACAAAAGTCAGTGATCTGATCTCGGACTGATATACAGACGGCAGACGCTCAGAAAACAG
GCATGTGTGTcctgtttaaagactttaacgtctgcatgttaatcagcaaagacatgtaga
gttaacacttcctaattacttccatcatcaatcagtggtctacaaacgcagaacgtggaa
ttggcagagcagttcaaaccc
>NODE_142_length_362_cov_8.900553
ATTCTGTTGTTTTGACTACAGCAGCTCACGATGCATCTTTTGAGTTTTTGATTGGTCTTT
CACTGGAGTTCAGTCTTTTTCCCTCTGTGGCCTCAGCAGGGAGCGAAGTGGTGTGTGGAA
GCATGTCATCCCCTGATTTCCTTTTAAAAAGCCGACCCTGATGCTTTTAAATGCATCATC
AAGGCAATGGGCTGTCCAAGTCGGTTACAAGTTAACCAAATAAACACTGACAATGAAATT
AATAATGCATATTGTTTGCGAATGCCTCAGCTGGATGATTTGACTGATGTATGCAAAGAT
GGTAATTTATTGAAAGTAAATTCATGTAATTGTGCAGCGGAACTTGATGAAGCAAAAGAA
GGTGTCAGCACGGCTTCCATCATCATCAGAAGAAAGAAATCATTAAAGAGCAAAAACAAA
TCCAACTTCAAAGGACGGTGCAGAACAAACACTTATTTTATGGATGTGTTTc
>NODE_143_length_392_cov_13.107142
CGATTTGTACCGTAACCCCGCTTCCCTCCTCAGGTTTCCACAGGGTTCCCGTGACCGCAG
CAGCCGCTCAAACTTAACCAAAAACACTACTTCCTCCCTACACAGGCTTTTAGATTTTTA
TTTTGGGAAGCTGAGTCCACTGTTTCCGCTGTTAACATGCAATGTATCTTCTATGTATTT
CTTCTGCACAGGGCCAGTAATGTGAAGTGGACATAAAGTAAATGCTACATTGTCGAAACA
AAATCCTTTGTTAAATGTTTGGATGCAGACGCCTTGATGAAGATCTTAAATTTCCTTGGT
TTGAAAGTGTTTCACATAGATGGCAGATTACCCGGCGAACACGTCCTCCTTGATTTTTTT
TTTTCACTATTTTTGTTGTTTTGTTTCTTTTTTCTTTTTCTTGTAAATGCTTTTGTTTTT
AGTGAGGTAATTATACATATGGTCATTCCAGCCCTGTATTCTACATTAAATGTGGTTAGA
AGTCATGTTTATTAAACTGTAg
>NODE_144_length_265_cov_7.060377
CTAAGGTTTGGGTCTTTATGGCTCTGTTTTATGTTCCTGTTTCCATATAGTGCATTTTAA
ATGATTTGTTTTTATTTATAGTAGGAGTGCATCCACGGTAAGGACAGCAGCCCCTGCCTC
CCTCCCTCCTTCCTCAAAGATACAGCAGAAGTGACTGGCTTGTCGGGCTTGAAGAATTGT
TTAATTTCAGGGCCCCGGCGTTTCCTGAGGTGAGGTCCGCATTGGCTGCTAATAGAGATC
TAATTGATGGGCCGAGTCCCGTTTCCGTGCTCTCTCTCCCTTTATTGCGCCCCGGCGTCT
GCTGTAAAATAGGTCTGTAATCAGATTCCGCTTATTCCTCCTGGAGCAGGATGAGCGCTC
AGGGCTGCCGACAGc
>NODE_145_length_243_cov_1.139918
GTGTTGCACATGATTTCACTCCTTTTGTGTGTCATTTTGGGTTGGTTTGTCATCTTGAGG
TTCTTTTTCTCCCAATTTGGGTCATTTTTCTTCTTCATTGTGTCCTGTTGTGTCTGATTT
TTGTTGTTTTGGAGTTTATTTTAGTTGTTTCATCTCATTTTAGTCACATTTTCTTGTTTT
GCTTCTGTCTCTTTTATAATCGCTTTGTGTCTCATTTTAGTTGTTTAGATTGTGTTTTCA
TCGTCTTGCAtgtctttatggttattttgtgacactttgcgattgctttgtgtgtgtttg
tgcctgtttcttgtgtccttctggtccatttggatctctttgtggttattttg
>NODE_146_length_355_cov_3.943662
ACAGGCCTTAGATGTACCCTGCTGAGGTCCTCTGAAACCAGAGACCCTTGAAGTGGACGT
CTGCCTGTGTCCAGTCTGCTCCCAGGAACCCTTTCAGATCCAAGGACTCCAAATGTGGCG
TGCTGCATGAAGACATTTTGGACGTAGCCTGGTCAGTAGGGTATCTCCCTGCCCCCGACT
CACCACCACCACCTCTACCATGCTAACCACCAGCAGCCCCTTGCAGACCAGGGAGCAGAC
CACCCTGGGCTGGTCAGCAACCCCTGCTTACACCTGCCATAAAACTTAAAAGCTACAGTC
TCATCCCCCAGCTTTGAAGTGTTCAAAGCATAGCTTAGTGACCTTTGATGCGACTTTGGC
TGCAACACATGTTTTGCACCCATGTATAAACGCAGGCCTCTCAGTAGACAAGGCGGGATT
GTTTACCTACATGTGCGAAACGTAAGGGCCAATGCATGGCAACCa
>NODE_147_length_388_cov_10.023196
CTGGGAGTCCTTTGGGGTGAGGTTGAGCTGAAAAGCCCAGTCGGAGCCAGTCAAAGGGAG
CGTGGCGCAGTCTTGACCCTGGCGCTCCACTCATTGTGTAGTGCAGCGGTGTAATGAGGC
CCTGTGTGGATATTGATATGACAGAACAAAAGGCCAAGGTGCAGTAAGGACAGCAATCCA
CACGTTTCACACCATTTGTTTTTCACACCGTATCCATCACATTAATGGGTCACCTTTCTG
TGACAGCTCATGATTACCTGCTTACCCATGGAGAGAAAAGGGGGTGAGAAAGAGAGGGAG
AGAGAAAGCCTGGTAGGTGCAGAGACAGAGAGATAGGCAGGAAGATAGGGAGCGAGGGTG
CTCCGGTAGTGAGGGCGAAGGGTGAGTTGGGGTTGGAAGGGGGCTCAGGGAGCGGGGGGA
TGGGAACCTTGTGCCATTTTTTTATTCTTTcatgaagattggctccagccctgtcatcat
ccccaccgagtgaattta
>NODE_150_length_293_cov_8.136518
TCAGCCACTGAGCCACGGCATTAACTTGTATTCTAACAAGATTAAAATATATTCGTCCTG
GGGATTAGCATAGTTAGGTGTCCTTTTGCCTCTTTTTTTTCCTGCACTGGTGCGGTGACA
GTGGGCTTTGATCTGTGTTGCGAGGCAAGAGTCCTGGCTTGGACCTAGCCATTCGAGTGC
CAAGTGTGAAATTGGCCTGATGTCATCCCCATTCTTCACCTTTTACATCTTTCACCACTT
TAATTATGTTTCCGCCACAAAGCCCAGGCACCTCTGAGCAGATTCCACTCTGGCTGGAGG
AAGCATTTAGAAACTGTGGGTAAATGACACAGTAGGGGAGGGGGAGGATGGTAGGAGAGG
TCATAGCAGGATGGGGCCCTTTTGTGTGTGGAGGTAGACATTg
>NODE_151_length_362_cov_7.386740
AGTCTCTTTCAAGCCAGGGGTGTAAATAATCTCCCATTGCATTCTATTATTTATACCCCT
GGCTTGAAAGGGACTGTATTAACTTATAAGTTATAAGTAGTTAGAAGTTACTTACTTTAA
ACTGGGGGGGGTTGAGGGGGAGGCGGAGGGGGGAGGCGAACCGACGCTCTGCTTAGCTGA
CTTCCCCCCAAATTGCTGACATAATTACATGAATGTAATTTTTTATGACTCACAGAAAAT
CTTGGCATTTTCACTGAAGCAGATAATTAGACTTGGAATAAAGCAGGGGCGGAATAATTA
ATACATCAAAACTAGATGAACTTTTTCTAATTATTTTTATTTAATCTCCATTCTAATTAT
TGTTCTAGTCGGCTGAGCGAGATTGCCTTTCTCATTCAGGGTGTGAAATGCACCcgtagc
gctcaatcctcacccagtgaaatatcaactaagcgtggagacgggaaatcac
>NODE_152_length_516_cov_9.106589
GCATTTGTGAGGATTTGCGTGGCTGAGACACTGACTTTGGGTTACTTAGGGGTGAGTGAG
GCAGCAAGTGAGGGGGACCAGCTTTACATGTGTGTACAAAAATTTCACCATGTATGTCCA
TCTCTCTCTCTCTCACGCGCGCACATGCACACACACATATATACCACACATAAAACACAC
ACACAAACACACGCTGGGGCAGGTTAGCCCTCCTCTACACCAGCACCTGCTCCGCTGAAG
GTGAAAGAAGTGCTCACTTGAGCTCATTGAAAAGTAGATGTGACAGTAAATTTTTCAGGC
CCTTGTGAGATGGGAGATCTTGTTATAGCAGTCAGGATGGGGGTCAGGGCAGTGGCTGCT
TGATGATTGAGGAAAAGAGAAGTAAATTCATTCTGCTTCGGGCACTTTGTCAAGTGCCAG
TAGCTTACCGTTGAGAGCCACTCACCCATCACCGTGTTACGGCCCCAGAGGTCACATCCA
CCACCATAAATCTGCCTCGCCTCCTCGCCTGCTAAACCTATTGCCTTACCCCGACTGAGC
ACGAGCAGGGAGAGAGGCTGCAGCTGCTGCTGCTGCTGCTGCTGCTGCTGCTCCGGTTCA
TAGTCACTCAAATGAAAAAAAGACAg
>NODE_153_length_483_cov_8.569358
GGAGGAGAAATAAAACAAAACAAAACCAAAAAAAAGGCATGGCGCTGCAACATCTGGTCT
TCACTGCAGGTAAGTGGTTAATTTGCATAATGTATACAGGTTTTTAGGATTTTTTCCCTA
TTTTTTATTTTTTACTAAACAGCATTTCCTTTTTTTTTATAAACCAGAAAAAACTAAACT
CTACAGAGAAAGTCCCCTACCCGCAGTCTTTCGCTGCCGATAGAGTTTGACATCAAGCTG
TACAGCGCAGTCGAAAACATACTTACATCTGAGCTCATTTACAGGTACAGCCATAATCAA
GGCACAAAGATCTACAAGTAGATTTGTTTTTCTTTCAATTAAGTTGTACAAAATAATATT
ACATTTTACAGTCTGTACAGGATAATTCAACCTTGCACAGTGTACAAGTTAACAAAAAAA
CAAAACCAAAAAAAAAAGAACAATACATTTTTCTCTCCCCGTCCCCCCACCCTCCTCCCC
ATCAGTATCTCTAAGCTAAAAGGATGGTTTGTGTGGAAAAAAAaacaacacaaaaaaaaa
aaacaggaggcaggtccgagtccgtggaggcagcagggctaaggtgcaaagag
>NODE_154_length_316_cov_9.107594
GGCAGCCCTCTCAGCCATGTCAGGGACAGCTTCGTCGAGGGTGGCAGCCGGGGAAAATGA
TGATGATGAAATTAAAATTCTGCGCCTGGCAGAAGGGGCTGCCGCGATTTCACTGGCGGC
TGTGCGCATCGATCTGTTCCAGCATTTGACTTTCAACCATGACAAAACTGTGGGCAAATT
AATTGTTCTCCAGGATATTAGGCATCAGAGTCCATTAATCCTCTCTGGAGCGCCACGCCG
CATGAATACTAATCGTCTTTCCAGGCAGCCGTCTCATCCCTTGCTCCCTTCTCTCTTTCT
CCTCTCTTTTTTTCTTCCTTATCCCTCTTCTTTTCTGACTCTTCTTTTGCTCTTTACAAA
TATCCTCTGCTCTGTTGTTTCTTTACTTACTCTCTCTCCTTCTCTCTCTCTCTCTCTCTC
TCTCTc
>NODE_155_length_428_cov_6.098131
CAATCTAAGAGAAAACACGGGTACATCGTCCGGTCGTAGACGCTCACACACACATATGCA
CGCAGAAAATAAATTTAATGTTGTCACTTCCTTCAAAGCTGTCAATGTCAGGAGAGACTG
CTGGCAATTCAAAGTAATCGGGAAGCCACGAAACAAAAATAAATTTGGGGCTTGACACGC
TGTTGGAAAAGAATAGCAATCAGCAAATTTAATGCATTTCTGATGTATATTTAAGGCTCT
GACACTAGGCCACAGATGTACATGTGTTGGGTTTCTATTTTGCAAAAGATATGGTTGGTG
ATAACCTATTATGGGACATCGTCAGCTTCCCCACTGCCTCTGTCTCGGATAGGAAAAATT
CCATCACTTGCTCTATCCAGGAGATGTAATATCGAAACAAATTATGGCTGGAATTGAAAA
GTCACAAGCTTATTCTGTCTTGATCAAACCACTGCCAAGAGGCTAAGTGCAGAGGTGGAG
ATACCCCCAAAATGCTTTTTATTGCATTATCATCAatgacatctacagcactctcagt
>NODE_156_length_314_cov_5.213376
AATTCAGGGAAAAGAGAACATTATGCCTTTGTTCCTCTTGACGTTTTGCTCCGGGATGCT
CAGACTGTGGAGCTCAGGTGGGGCCAGAGAAAACAGTGGCCCTCAGAACGACACGACACG
GTAGCAGCAGCAGCCGCATGGCAAGACAGCAAGAGAACACTCTGGGGTTTAAAAGTACCC
AAAGCATCCTGGGTAATTAGCCATTACGGCGCTGTCACAGAGGGTTCTGCAGTCAATACA
GAGATAATTTGGGCAATGGTGAATGACAGTGCTGTCCAGGCTTTTGGGATGATCAAGGAC
AGATCCAGCTGCACCAGGCATCTGTCAGGCCCATGAATCACTCCTCCAGCCAGCAGCTGG
GTGAGTGGAGCAGAGAGAATCGCTGGAGAAGCATGTGCAGACACACAaataaacatgttc
cccc
>NODE_157_length_294_cov_13.534014
GAGCAACTGGTTTTGGACTGTGGCGTCCTGTCCGGTCCAAGATCCCCATGTAATAGGATT
CCTCAAAGCTGCAGATGGATGGCAAATCTAGGCGGTTTCATCTACTAAAAGAGGGCATAA
ATCACTAGCGGAGGAAGCGGGGACGAGGCAGGGGTTATCACCAGTCTGCCTCCCTCATGA
GAGCTTTGCATTAAAGCATTAGTGAAATTAATTCATCTTTCATAAGAGGTTTGAGCAGTA
TCTGTGATCTATGATAACAACCAATTTCTCACTACGGAGGGGCCGGCGGAGGAGGGAGGG
AGGGAGGCAGGAGAAAAAAAAATACTCTGCGACCCTGATAGACTACACAAATCTGCTCTT
TTTAAATGGGCTAACATTATCTGGAGTGCTGCTCTCTGGAGCAt
>NODE_158_length_799_cov_12.560700
CGCGGATCTCCCCAGCTGCGGCGCCCGCTGGGGTCCCGTTCGCGCGGGCCCCCCGGCGGG
TTGCCTCGGCTGGCGCCTAGCAGCTGACTTAGAACTGGTGCGGACCAGGGGAATCCGACT
GTTTAATTAAAACAAAGCATCGCGAAGGCCCACGGGGGGTGTTGACGCGATGTGATTTCT
GCCCAGTGCTCTGAATGTCAAAGTGAAGAAATTCAATGAAGCGCGGGTAAACGGCGGGAG
TAACTATGACTCTCTTAAGGTAGCCAAATGCCTCGTCATCTAATTAGTGACGCGCATGAA
TGGATGAACGAGATTCCCACTGTCCCTACCTACTATCTAGCGAAACCACAGCCAAGGGAA
CGGGCTTGGCAGAATCAGCGGGGAAAGAAGACCCTGTTGAGCTTGACTCTAGTCTGGCAC
TGTGAAGAGACATGAGAGGTGTAGAATAAGTGGGAGGCCTCGGCCGCCGGTGAAATACCA
CTACTCTTATCGTTTTTTCACTTACCCGGTGAGGCGGGGAGGCGAGCCCCGAGCGGGCTC
TCGCTTCTGGCGTCAAGCGTCCGGCACCCGCCGGGCGTGACCCGCTCCGGGGACAGTGGC
AGGTGGGGAGTTTGACTGGGGCGGTACACCTGTCAAACGGTAACGCAGGTGTCCTAAGGC
GAGCTCAGGGAGGACAGAAACCTCCCGTGGAGCAGAAGGGCAAAAGCTCGCTTGATCTTG
ATTTTCAGTATGAATACAGACCGTGAAAGCGGGGCCTCACGATCCTTCTGACTTTTTGGG
TTTTAAGCAGGAGGTGTCAGAAAAGTTACCACAGGGATAACTGGCTTGTGGCGGCCAAGC
GTTCATAGCGACGTCGCTTTTTGATCCTTCGATGTCGGCTCTTCCTATCATTGTGAAGCA
GAATTCACC
>NODE_159_length_266_cov_8.428572
TTGGGGGGGGGGATTGTATCTCTAAATGTGTCGCTTGATTGAAGTGCGTAAGGTTCTGAG
CTAATTACATCCAGAACCGCAGCCTAGGAACAGATGCCACACTTGTGCATCAATAAATGC
TTATAAGTAACTTATTTAGGGCTGCCTGCCATGCAAGGAAATGGCATGACTTAAAGCACA
AGTGCCCAGGGGCTATTCCCCAGCTCTTTGTCTTGTCATCCTGCATCTTTTAAATCTATT
CACCGCTTCAAAACAACACAGGCAGACAGCAGGGCATGGCAGGAAAAAAAGAGTAGAGGA
AGGGAAAAAAAAGATACAAATATTCACACTTTGCAGACAGTATTATGTTTGCCGTTTGGG
TTGTCTGACATCAAAg
>NODE_160_length_528_cov_7.075758
AAATCCATTAATATATAAATGATGAAACCTTTACCTGCTCCCAGTTGCTTTGGCTTTCAT
GTTGTTGTTGTGTTGTTGTTTGGATCGTAATCAGGTATTAATGCCATTCTGTCTGAACTC
AAAGATGGCAGGCTGCCTGGTAATTCATATGCTTGTTCTCTGATGGCATCTGTCGAAGTG
TGCTCTCTGCATATTGGTACATACCCTATGGGAAATTTCAATCCAGCCCCAGACTGAGTG
GGATGTAAGCAATTTCTTAACTGGGACACTTGCGTGAAAACAGAAAGAACAGAGAGGGAG
AGAGAGAGAGAGAGAGAGAGGGAGAGCAGATAGAGGGGGAGAGAGGAAGAGACAGAGAGG
GAGGGAGAGAATAAGTTTGAGGCCAATCCTACTGTGACGAGCGGTGACAGAGTGAAGAGG
CCTCAGTATACCGCCTGGCTTTATTAATTTGGGACATATGGTTCACACAAACAAAAAGTT
ACGGCGCGAGAGAAGCAGAAAATCTTGATGGAGGGATTTTCATAATAGGCTGATTAGTGC
CAGCGCCCGACTTCATCTGAAATTAATCAATATAATATTaacagactattgtaattggaa
ggaggggagctttgtcttagcaggcgatgacgacagct
>NODE_165_length_304_cov_5.730263
GGAGCGGAGTGGGAACAGAAACGAAAGAAGAAGGCAAAAGGGAGATGGGGGAGAAAAGGG
GAGGATCGATTGGTAAGGAAAAAGAAAAAGGGGGGCAAGGGGCTGTTTCTCCTGGGTCCT
GCTATGTTTCCCATTATGTAAGCCCTGGTCACCGGCAGCATGCCAGCAGGCAAAATAAAA
GAGTCTCTCTGGCTTGGCACGGCTCGTATTTTCCTATCCTCGGCGCGGGGTCAGGGAGGG
GTCAGGCAGCTGGATGGGGCGCTGGGGGGATTGTGGGGTCTGGGCTGGCCTCCAAAACCC
AAAAGGCCCAGGGTTCAAGTACCAGCTGAAAGCAATCAGGGGGAAATCTGGGAGTGCCAC
AGCtgctcgcagcagcgttgttctgtggctcaactctctctccctctttctgac
>NODE_166_length_355_cov_8.214085
AGACATCTTATCCTTTGTCACGCTTGGCATCTTACACATACTTTTGGGCTTTTACAACAT
ATTGAATGAGCTTTCTGTAGCTTAAATACACATACACACTAATGTTTAGCTAAACACATT
TTGCCCTCCTGCCCCTTCCTCTGTCTCTTTCTCTCTCTTCCTCGTTTTCCCTCTCTCCCT
CCAGCAGATAAAGCCAATCTTGGGGCTGGCTCCTGCCACAAAACGTTCTGTAATAGTCTA
ATTGTGGCTAATGGTTTGTGCAGCTAATTAAAGTGTATGAATTACAATAATCAGTCAGCC
GCATGGAGGCCATGCCGCCTCACGCTGTTCCTCCAAGCGTGGAAGGCCAAGACCAAAGCA
GGGGGAGTGTACTTGGGGGTTGGGTACTAAAGGAAAAGGTGAGATGAAAGTGATGAAGAG
GAGGGGAGACAAACGCTTGAAACAAAATCCCAAAGCCTTTTTGAc
>NODE_173_length_230_cov_14.982609
CTGCTTTCGGACATAGGCTTGCACATTTTTCGAGTTTTGGTTCTGAATTTCACCATGATC
CGAATCAGAAATGAGACTTTGTGTTTAAGATTTCACTTCCAAGCTCTCCCTGCCTGTGGG
ACCTGCTCCTTGGGCTTTTCATCAGCTGCCATTTTCGACGGCATGCAGTAATTTCATGGC
TCATTGCAAGCGCTGAAAACCTTTGAAACTGCAAATGTTAACTTTGCCTGGCCTGGAGCC
ATTTAGGAAGCGATTAATTTAGCAAACAGAAGTGAGCCACTTTCTCCTCCTAGCCTGCGC
ATAATTTTTTGGGGCTTCTATCTGTATTTGAGTAAGAGTg
>NODE_174_length_486_cov_9.181070
AAAGTTACAAGTTCACAGTCACTTTGGTAAAACACTTGATTACTTGGAAATCAACCAGTC
AATCTGTTTACCGATTGAAAAAAAAACAAAACAAAAAAACCCATGAAGTACATAAATGAT
ATTTGCTGTTTAAATAAAATACATAATTTCCATGATGATGTAAAAACTGGAATGGCACAT
TAAGTGTCATATGAAACATTTACAAAACATTAATAAAATTTCCCTGATAAATCAAAGTGC
ATATAGACGCAGTGCACGTAGTCCATCTGAATGTTTCTTCAACGTTAGCCAAACGTTAGC
CAGCCCCACGCAGCAGGCCAGTGAAGCCACAAAACAGTTACCCATAGTATAGAATATTAT
AGAAGAAGATAACAGTCATGAACATTATTAAATACAGTCAACACCAATGTTATATACAGT
ATCGCACTGCTAGGTCTGGCTTGGTCTCATACAGTCCAACTCCAGCAGAAGGAAACCTTG
GATAGCTCGCTACATAGTCACAACAGAAATATGTGATCACAATACAATGACAAGTCTGAA
Gtgttttttttttctagatgccatatgtgtcaataccctaggccctttttaaaccc
>NODE_175_length_340_cov_12.585294
ATAAATTACCACTGTTATGGTCTATACGGTTCAATTTAATGTGCTTGTAATGATAAATTA
TTTTGGTTATGAATCTAAAGTGGACCTGAGTGCAGTCGGAGCAGCAGGACTGTTAGAACA
ATTGCAGCTGTCTCCCAGGGCTGTGGCCATTAGTCAATAAATTAGAAAGTAATTAGTTTC
TGCTTCTGTGGCTCTATTTGAAGCGCTTCACACAGGTGTAATGAAAATTTATTGGAGCTG
TTGATCCGGAGGAGCAAAGAAAAGTAGAGGATTTGTAGCGTGTGATTGTAATGTAGGATT
TCCATCTGCCTTTCTCCTTTTTTTGCTTACAGTGTGACAGGTAAGGTTGGCCATGATGAC
CAGTATAGTGAGGCTTTGCTTCAGTGTTTCGAGGTTTGACAAAAGGCCAGTCGACTAgca
gctataaatattttagtgtgtctcttgtag
>NODE_176_length_493_cov_6.237322
GGTGGTGGAGGGGGGGAGGAGGATGAGGGCTCTATCGCTGGTGAAGTGACACTGTGGTGA
AGCGGTGGCAGGGCGGCGGTGAAGCTGCAGGCCCGGGGAGGATCCAGCTCAGCTTGCCTC
TCCACTCCTCTCTGGCCAGACGGGGTGAATCAATCATCTCCAAAGATGTCAGCATCTGCC
CAAGCAATTTCAGATTGGAATAAATGGCAGATGGGGATGTTGTTCCCTCTGTTTAATCAG
TTCCACCAAATGTGGTTTTATCTCTTATAAAATGAAACCATCTGTAGCACGTAGGTGTAA
GGATCAAGTGAGGGAGGACGGAGGGAGAGGGTGACAGAGGGAGAGAGGAGAGATGTGCGT
GTGTTTGGAGTGTGCACGCATATGTGCATGTGTATGCCTTTTAATGTGTGTGTGTGCGTG
TGTGTTCGGCGTATGTGTGTGTGGTGACGGAGGGCAGGGAGAGATGGAACACTGTGAAAC
AGAAGCAGAATAGTGGGAGTGAAATAGGAAAAAAAAGAGAAGCACTTATccattataaag
agggaaaatgtaatcttactgcgagctcacacctccactctaatctcctctttcttcctc
aaa
>NODE_177_length_377_cov_8.994695
CATAAATGGCTCTGGCGTAGCTATTCCGAATGCTGAGACTGAGGTCCTCAAACACGAGTG
AAACCTATCTAAAAGTAGCTGAAAGATTACAATCCTCTTCATTAAATTTATCTCCTGCGA
CATAAACTTTTAATATGCGCACCAGCAGTGTGTATGGGACTTCCAGGGCAGCTTAAATGA
CTGCAACCTGTAATTACTGTTCCAGCACTTGATTAGAATAATCTGATTGCAATTATTCAG
TGACTTTAAAATACAAGCCTCGAGCTACAGAACAATAATTCAAGGGCAGTGATTGGGAAC
GTGTTTCTTTTTTGGCTGTAAAATGACGTTTTAATCGACACAGAGTGAAAGAGGTTCCCT
GCTAAGGAGCCAGCTCCCTCAATTAAAGCCCATTTATGCAGTGAGGGGTAAGACGTTGTG
CTGCGATGTGGAGTTAATCAACCAGGCAGACACTTACAGAGTTCTCACGGATCAGGGAAC
TAACCCc
>NODE_178_length_292_cov_19.243151
CGCAGCAGTTTATTTAGATGATTGAAAGATATACCTGATAGACGTTCTATACAATTAAAG
GGAATAATCCTTTGCTTGCTTTAAATCTAAACAGGAGTCTCCCCACAAATGCCCCACATG
CGGAAGAACCTTTAATCAAAGAAGTAACCTGAAAACTCACCTTCTCACCCATACAGACAT
CAAGCCCTACAGCTGTGGCCGCTGCGGAAAGGTGTTTCGGCGCAACTGTGACTTGCGACG
GCACAGTTTGACGCACAGCCCACATCAGGACTACTAGCCTGGACAGACTAACAAAATAAC
AATGGACAAAACGCAGAAAGACAAATCAGCGACTTCCTTTTTTTTGTTTGTTTTTTCTTT
TTTCTTTTTTCTTTTTTTTTTTGGTTGTTTTGTTCAAAGACa
>NODE_179_length_243_cov_1.156379
GGAATCACCTGCCTGAGGAGATAAGAGTCACTTTATAAAATCCATTTTTATAGACTTGCT
TTTATAGGATGTTGTCGATTTTGTTCTCATTTTCTCTTTTTTATTTATTTCATTTGCTTG
TTATTTTACTAATGTTTTTCTGCCCTTGTTTTAATGGTTTCACCCTCTATTTATTCTTCT
TCTTGAATGTGACATGGCATTTTTGGTGTTTTTATTACTTCATCAATAGGTGTTTGTTGT
ACTGATTGATtcacattgataatttggatcttgtattttgcatctttttccttgtttaat
tctgattctccactttttgcttctcttgtctttttctcgttctgccttgagta
>NODE_180_length_545_cov_7.431193
CGTGTTTGTTTGTTTGTTTGTTTGTTTGTTTGTTTGTTTGTCTGTTTCAGGAGGAAAAAG
AAACTCAAAGCCTTGAAATTCTTCTCTCACAATTATTCTTAAACATTCAAGTCATCCTAT
TAATACTTTGTACAGCAGAAAGGTCCTTCAGATTTCACACGTGTATATATAAATATAATA
TATAGAAATATGCATATACATATGTTCAACTTGTATATGTGTATACATATTTTGGAACTG
TATCAAAGCCAATTTAATGTGCTCTCAAAATATGGCCCATGATTCCTAGTGGGATGCACA
TCAATTCACATAGTACAACCAGTAGATTAGGTTGAAAAATCCAAAGGTGATAGGGAAAAT
GACCCGGGACCACTTGTCAATGGTGCTAACATCTGACAGGTTTGGGATTTTCAACTTGAG
CTTGGAGGAGCGTCGTCGTAGCCGACAGTTGGCCCGGCTCCGCATGGCACTGCGATCCAG
CGAGTGGTGGCTGAAGCCATCTCGGGGCGCCATGGGCTTCCTGAATTGGACCCCGGAGCT
GTCAAAGGACATGACCGAATTCCGAGAGTCACTGACGCTGCTCCCCACGTCAGAAGGCAT
CACTTCGTTGTTCATCTCCAGCGTGGTGAGGAGGATGTTTCCGTAAGCATCCACc
>NODE_181_length_275_cov_1.021818
CAAAACTGAGTGAATCCCCATGCACTCCCATGTTAAAATGCCCAACTTTACAGCAGAAAA
CATGTTCACACCCTGGTGCAAAAAGCACTTTTGGTCTCTATAGTCAGTTCAGACAGGACA
CTTTGTCAGATTTAACCATTTATTTTGGAATGACATGTTTGGTGATGACTCTGCTCGAGT
GATGCTCTGGAACAATCTGAGTAAGCATGACACTGACAGTCACTGAGATCGCAAACTCCC
CAGCAAAGCCtgcgattcacaacatttaaatgaataccatgtgaacactgaaacaaggag
acctacttagacggtcatcattatgcaaaatccagtttggatagttttaacgtacaatta
tgaaccattcatgttccatgtccaa
>NODE_182_length_439_cov_8.050114
GATTATTCAATCGAAATGTTCTTTTCTAAAGCACGTCATTTTCATAGAGCTACAATCAAT
CTTGGCCAATCACCGTTAGGCAACTGGAGTCCGCAATAATGGCAAGTGCAAAATGCTGTA
AAAGGCCCGTGGCTATGGGTTTGGAGCAGACCTACCCCCTGACTCTGGGAATGAATAAGC
ATTCCTTAATTAGCCCATCGGGTTAAGTGCAAACCTTAATGGGCCTTTCCCAAACTCCAG
CGTGACATCGTTCTCCAAACATGGCCAAGAAGAAAGTTCCATTAGCAATATTAATACAAG
CTTAGTTGATCATTTTCATTCAATTAACTTCTTTCAATTAAATAGATAGCTCGACAATGG
AGGTGATAAAAGATGGGGAGGGACGGCTGATGACACGAACCAAACATTAGCGTGTTAGGG
GTCAGCGGCGTTAAACCGACTGTAAATCCCACCGTTCAATTTGGAAAATGCATTTCCCCT
GCTCCCCACTTCTTTAATGGGTCGTTTTAGCTGACAAGAGGCCTTTGAGCAGATCTTTTA
TGAAAATTc
>NODE_183_length_397_cov_11.551638
CATTTCTGTGCGTCTCTAATATTTAAGCAACGGGCAATAAAGAAAGGGCGAAGTTGAAAT
CTTTTTGCACGTTGTTATGAAAAATAAAGAGACAAAACAGCGCGGTGATCTAAAATATTA
TCTCTTCAATCATATCCTTTTCCCCAGATATCTTCATTTCCCCCCCTCAACCTGCCCTCC
CTTTCTCTGTCAGTTAGTCTGGCAAACAATCCCCTTGTTAGCAAACTGTTAAGACAGCCG
CTTGGTACACAAATTGCGCTCGACCAAGCGAATTTGTTTTGCAAGGGTGACCTGTTTAAT
CATCTCATTTTCTTTGGCGGACATTTATTCATCTGGTTTCCACGGTTACAGAGAACATTA
AGGGGCTACAGTAATAAGGCTGGAGAGTCAAACAGGTAATAAAAAAATTAACGCCATTTT
CCAGCAGCCGAGGACAGTGGGTGAAATGAATCAAGGGAGAGGAGAGGGAAGCAGCGGGGG
GAAGCGGGGCGGGGTGGGGTGGGCTCC
>NODE_184_length_449_cov_9.935412
GGTCGGGCAACTGGGGCAGAGACGGGGCGTCTTGGTCTCGCCGCCGAGGAGGCACCGACG
AACCGGAGGGGCCTCCCCGCTCCGGTTCTCTCAGTCGGGGCCGCAGACGTGAGGCAGGCA
CGCCAGGTCTGGAGGAACCGGCCACCAGGAGCACCCGGCACTGGGGACGGGACCGGCGGG
GGCCCTCCAAAGGCGTGCCGTGGGTGCCGGTCGATCGGGCTGGCAGGCGGGATGTTCCCC
GCCCCGTGTCTGATGGGAAGGTTTCAGGGGATGGTAGGCAGGTGGCCTGCACCATATGCA
AGTCATTTCATCGCATAAAGAACTTTGAAAGGCCTCCCTCAAAAGTCCTTCAAAAATACC
GTTTCCTACAAACCTGCTGGCACTGTCTTGGCTCGCCCGGGTGTTTGTGTGCTGACCGGC
CGAAAGGCAGTGAAAGGCCAGCGCGCGCCAGAGAGAGAGAGAGAGAGAGAGAGAGAGAGA
GAGAGAGAGACCTCTCTCCCCCTCACTCTCTCTCTAGCCTCTCAAGGTTTAGCCTCTTCA
CGGTATATCCTTGGTACCc
>NODE_185_length_259_cov_7.694981
CCAAAGTCACCCAGCCAGTCAACCTGTGTTGCCATTTGGGCTGTGTCACTCTGAGCAGCC
ATTTGTCCTCTCCTGTCCCGCTCTCCTCCCACAGATTGAAGTAGTCAACACCTTCAAGAG
TGGCACCTCCTTTCAGGGGGCGGGGGCTCTGAGACGCCAATCATCCACCACCAGCCAGAC
CCAGGATGTAACCAATGTTTCTAGTCCTAGTCACGTGTCCTTGTCCAATGCCCTTTCCTC
TCCTACAAGCACTACTGCTGCTACTGCTCCTCCCACTACTGGCCGTGAGTCAGAACTCTG
TCAGTCTGCTTCTCTGCTCTCTTTGCTTCAGGGGTGCCATCCTGTCATGAACAAAAAGTT
ATTTTTCTc
>NODE_186_length_233_cov_2.403434
GTCTATCTCTTTGTTTGTTAATAATTTGTCCATCCCCAACTTCTGTAGTATTTCCAGTTC
CTGTGTAGTTTACCTTACGACATGTAGTAGTCTCCCTCGGGAGAAGTCCGTCCTGCGTGT
CTCCCTTGATTCATCAGTTTCCCTTTCCCTTGAACTTCCTGTGCTATCAGTTGTAATTAT
ATTCATTGTGGTAAATTTATTGTTTGAAATTCCTGTTTGCTGTGTCTTTGTCGTGACACA
CTTGAGTCTCTGACCGGCTCCGTGACAAAATGTTTCACTGATAATCTGCTCTGTAATGGC
CATATGCTACTCGACCAATGCTACTCTTCACTGTAGAAAGTCa
>NODE_187_length_374_cov_13.580214
GCACCTCAAATCAATAAGGCCTGTTCTACTCAATATACAAACTAATTAAGAGGTAATACA
ATCAAACCTGAATAAAATAGATTGTGCAGCTTCCTCAGAAAGAAATCCAATCAAACCTTT
TTATGTGAAAAGATAAAATCTAAAGCGATCTTTCTTTGTACGAATAATGACCTCGGCTTT
GTGTCCATTTAATAAGGAAAACTTGTCTTAAGAGGTTACGCTCAATGTGCATATTCTAAT
CAATATGAATTACATAGGGTTTTATCTATGTTATCTGCTCCAGACTGCTAAGCTAATTAA
TGTTTTATCGAGTGTTTTAACTCAATTATTTCGCAAAGTCAAAGAGGTTCAACACAATTT
TCTATGAGCCGCCGGAACATTTTCAGTGGGGAGGAAGCAGTCAAGTTGTGCAGCTTTTAA
AGGAGACACAACTACCAGAAGACGTGTTTTAATCTTGGAAAAGTATTCAGCTCAGAtgtt
caaa
>NODE_188_length_262_cov_1.072519
TACGTTGTGAAAAGTGAAAAGGGACCTGGAAATATGAGATATGGAGCGCCTTATTAAGCT
TTTGATAAGGCGCAGCAACAAAAAGATGGAACATGAAGACATGCTATAAGTTGAAACAGC
ACATGACTCTATTAAGAGGATTTTCTAATGTTTCAACATGCAGACTGTGTCTCTGAAGAA
TTCCAGCATGTCAAGGGTTGATAAATTGTTTTGCTGCAGAAAATACAGAAAAATGCTAGT
TTTAATTTACcacagattcaaggtgactgagtcaagtttgatggaccatgaatccaaaac
tcccaaatatgatcatacttccattaaatgtgacaaaaagtaccaaatgttcacttctga
atagcaaatata
>NODE_189_length_256_cov_7.074219
GGCCCTGCTGTATTATTTATAAGCCAATTAGGGGAAGTGTTACTTGATTTGATGGGGAGC
CGACACACAGAGTACATTTAACTAATGGAGACCAAGAGAGTAAAGGGAAGGAGGGGAGGG
AGGACAGCTGAGGCGGACTATTCCGTACGATGCTCTAGGATTACGTGGCTAATTGCCCTG
CTTTATCTGTCTGTCACGGATAGCCATGCATATTTTAGCGTTCCCAAAGACTTTGATTGT
TTGCACTCGTGTTGGGGCTGTAACAAGTAGAGCAGAGGCCAGAGTGGAGTGTAGTTAAAA
ACTGGCAGCAGGGGAGGCAAGGGGAGGGAGGGAGGGAGGGAGGGAGGGAGGAGGAGGAGG
AGGAAG
>NODE_190_length_270_cov_7.700000
ACACAGCGAAACAAGCATGACAGTTGGTTTTTGGGATGCGAGGAACACTGATTGACAGTG
CTCTGTCGGCCGGATTAGAGACGTTCATTTCGTCCTGAACTCAATTATATTTTACAAAGG
CTGACATCCCCAGTTAATTGCAGCCTTTCCACATGAGGGAATTATTTGCACTTCTCAATT
CCCTGGCCATGTGTACTCTGTTCCGCATGTACAGGCTTCATCTAATATGTGGAAATATTG
CAAATTAGATCAGAAAAAAAAGGAAAAGGAAAAAAGAATCTGGGAAAAGAAAAAAAAAAC
TTAGGGAAGTGTCGAGGGGCAAAAAGCAGTGAAATACTGGTACGACTTCAAGAGAGAAGC
GTCTGGGTGAGTAGTCTGCc
>NODE_191_length_440_cov_6.081818
AAACAGCTGAGCTATTTCAGATATATCCCTGACACAGATATAAGTAAAAAAACAAAAAAA
GACAACAACAAGAAAATGTCAATAACCCTGTTCCTTCATTTCACTGTAAATCACCTGCCA
ATAAAAGACTCCAACCACCTTGTTTGATCTACCATGCACTAAACAGTAATTTTATGGCCT
TCTTTGCTTCTCTCACTGAACTTTTCGGTTCAACTCCTCACCACCCACTAGCCCTTACCC
AGGGTGCCTGTGCAGAGGCAGTTGTGAGTCCGGGGAGGTGGCTTAGTTTGGTGGCTGTCC
AGAATCTGTTGCACTAGCTGCTCCACTGAGAAGCCAGAGCTGCTGTTCCCATTGCTGCAA
GTCCACTTGATGCCATGAACTGCCGGGAGAGAGGAGGAGACAGAGATGTCAGCCAGCCCA
ACAGACCACCAGCCACGCCAACCCCCCGCCCCACCCACTGCCCTCTCTGTCTGCCTGCCA
GCATGCCTTATGCTGCTCACTGAACAACTCTCTACAAAAGTGCTAAAACAGAGAAATTAA
GATTTCTGTt
>NODE_192_length_247_cov_7.307693
GGAGAACTGTGGTGGAGCCAAAGCAATATTGGAGGAAGGAAGGAGGAAAGGGAAGCTGTT
ACAATCACAACTAGTACAGTTTTTATTTAAGATTTGGACTCCGTACCTTGTCAGGCTGGG
AGTCGTTGCGGGGGTGCTGGAAGGTGAGCAGGTGCAGTCCCGGGACATAGTTCTCGGTGC
GACAGGAGTGGAGGGAGGTTAGGAAAAGGGTACGCTCCCCCCACCAGCCGTACGCCCCTG
AGATCTGGTCCACACGGCACGCACTTCGCTCTGTGAGACCGAGAGGGAGAGGTCAGCACA
CAAAGAACATATCTGACCTCTTAAAAACTCATAATACAGCAGTTTCCTATAGCGCAc
>NODE_195_length_180_cov_2.516667
CGCATGAAACGCTGTTTGAGAGCATAAAAACAGCACTCCTGCAGATTGTCACAGAAGATG
TTTACAAACATGTTTTGACTTTAAAGGACAATGTTTACAAACATGTTTTGACTTAGGACG
CAATGTTTACAAACATGTTTTGACTTTTGAAGACAATGTTTACAAACATGTTTTGATTTC
AAAGGACAATGTTTACAAACATGTTTTGACTTAGGACGCAATGTTTACAAACATGTTTTG
ACTTTTGAAGACAATGTTTACAAACATGTTTTGATTTCAAAGGACAATGT
>NODE_196_length_351_cov_7.612535
GCCTGTAATATTTTCATAAGAGTTTGAGGCATTTGATTAATCTGACCACATTTTATTGCA
TTAATGATTTTTTTTCCTTCCCACTCTGCTGTAAAGACATTGTATACAGGCTAATGCTGT
TTTCTCTCTCCCCTCTCTGCTCACTCTCATTCATCCTCAGCCGTTATTGCAATGCATTGT
TGATGAGGTGAGTCGGCGTCTTATGTGCTTTCACTCCTAAAGTCATTCCTAATGGAGTGG
AAACCTTATATTTTGTTTCCTAATGAAGCACAGGAGTGGCAGACAGCTCCGCTTGGGCTG
TCCTATGGCTGCCTGCAGGTTGAAGCCACCGGCCCGAGCCAAGCTGCTCTGAGGGAGCCA
GCaggggatgttgggtcggggcagcagacagcttatgcatgaacttatacacaggccgca
gaaagtgtgtggaagtcttaaaaaaataataataaaataat
>NODE_201_length_111_cov_3.720721
CCTTCTGACGGTTGAAAAACTTGAAAAACTGAAGAAATTTCCAGTTTTATCTCCAGTTGA
AGCACTTTGAGATTGTTTTTACAATGTAAAAGCAGCCAAAATTCTTTAGGTTTTTAAGAT
TTCACGTTTTCAAATGTCTCCCAAAGAAATTCTCCCTTCATGCCCTTAATAGTGGTGGTT
GTTACTTGTAAGGAAATTCCAATAGTACCAATGATTCTAAT
>NODE_202_length_382_cov_6.149215
CTCACCCTCAGTCACATCATATGTGACTGGTTTAATCGCAGGCCAATCACTGCCGGGTCA
CAATTAATAAAAGCCACAACAGCCGCAAATAAACAAGTCCAAATTGCTGCCTTAATCGAA
TGATGCAAACATCGGTGAGTTACAAAAGTTCACTGCCACCACTGACAATTTCCTAATTGT
ATTCACTCATTCATGGCAATTTTATTAACATGGAGCGGATGTCTTCTGCCCTTCCACTGT
CGCAGCACCAGGGATCTAATTTCATTATTTTCCACAAGATTTGCTTGACTACTGCCGCCA
TGCTAGTGGCTCACCACGGCCAGATGTTTATGCTATTTAAATGAGGAAGCAAAGCCTGTT
GGGTAAACATAATTAAAGAAAGTTGAAGCTTTCTGTGTTTTTGTTTTTTTTTTAACTTCT
CTTCCTTGCCCTCTCTTTGTCTCCCTATCTCTCCTCCTACGTGTCTCTCTCGCTTTCTTa
actttacttcat
>NODE_203_length_379_cov_13.696570
CTGCTCCACTGGAGAAAAGGAGGAATAAAATAGAGTGACCCTGCCACTAGCAGCTCTCTT
TTCCCCCCACTGCTCTCTTCTTCCTCCCCCTTGCCGTGTGAAATCAAATTTCCATGTGGC
TCCCGTATCTGTTGCACAGCGAGGTGATTTATCAGGGATGCAAAGAGCATGCAGAAACAA
TCTTTATTACATCCATTTCCTGCTTGTCAGCCGGGATCATGTTGGCTGTTCATTAAAGGC
GCGGCGCAGGTGAGGAGAATGCATCCCGATGCCTTGATAGATTGTCTGCTCCCCTGTGGT
GACAGCAGCTGGATGGATTGAACAGCGGGGGGCGAGGAGGGAGGAAAAAAAAGCGCTGAC
TCCGTCGCTCCCCTTGTCAGACACACTTTTACATGGCCGGCCAGTGTCATTTCTACCAAA
CAGTACCACACACACGCACGCACACACACGCACAAACGCACACACGCACACACACGCACA
CAGGCTTCt
>NODE_204_length_242_cov_1.161157
ACTGGGTCTCCTTGTAAGACTTGAAACACTAAAACCAGCTGGCTTTTTGCACCTGGGTTC
GAACTCGGTTGATCCGGCCATGCATGGGCGGCCTTATGGAGTGAACGTTACATTTTGTGA
GTGTTGACTAAGCTGTCATATTTATGGGAGTTGAAAAATTTATTAATCTGAATATATTTC
TCAATCTGCTTCTTATAGGTTCTACGGCCACATCTGGATTGATGTCAGTCAGATGTAGGC
AGGTTAGCGgagttcatgtggtccaaataccacgttttctctccactttaactttcactg
ttgctgatttcatcctaaatgtttaatttacaagggaaaagcattagctttg
>NODE_205_length_331_cov_10.706948
TTGTCATTTTGTTAGGTCGCCTCTGTTCCCAGGTACAACTGTGAAGGACAAATGCATTTA
GGAGACACACAGAGAGAGAGAGTTGCCTCTACAGTGCAAAATGTAAGGTGAAAAAGAAGC
TAGGACGCAAAGGGTTAAGAAGCACAAACAATAACATTTCAGTAGCAGATGTCCTTGAGG
CAAAACCAAGGACGAGGCAATTGCTAATCTTGTATTCCCAGCATGATCAAATCACCAGGC
AACAGATATAAATAAAAGGACAGGAAATGAGGAATTCACATTCAACGGTGTCAGCAGCGA
AATGAAGATTCATGGTGAAGAGCCCCGGTGAAGGCGGCAAAAATTAACTGCAAATAAAAG
GGACAGACGGCCTCCAAAGTCCAGCGTATAAAGTAGGTTTGGTGGGAGAAAAACACacac
gcgctagatagggtctagtag
>NODE_206_length_356_cov_14.143258
CAGTCTACTTCAGCTTTGTGTAGCTGGGATAGTACAAATCAACCCTTATGCGTCGCTCCA
CTCATTACTTTTGATCTTTGTTTTTTTTTTTTTTTTAAAGACAAGAGAGAAAACAACAGT
AACAACTTTGTCCTCCTCTTCTTTCTTTTTCTCTCTCCCTCTCTCTCTTTCTTTCTTTGT
CTGTGTTTGCAGGGCCTGTTCATCTTTCTGATATATGGGGTGTACAACACAGAGGTAAGT
CTGCATTGTGTCTCAAGGCTGTCGGAGTGAATGAGAGAAATGACAAGTTTCTGATGGGCT
CCTTGCTTAAAAGCTGTGTGGGTGGGGTGTGACAGTACGAGTGTGTATGTGTGTGAATGT
GTGTCTGTGGAGGGGGTGAGGGATGGGAAGGAGGGGAGGGGACATCGTTTCCACGCGAGC
ATCCCACTGCCCTTCATGCTTGGACTAACTTATATGCATCCGAGTC
>NODE_207_length_231_cov_1.220779
AGTAATATTTTGAGCTGAAACTGGAAATACACATTCGGGGACATTTGGGATTACATTAAC
TTTCTAAAAAAATGAGCATAATGAGGGATCTTTAAATGAGTTTTTGAAGGTTGTGAAACA
AAACTAACAAACCACAAACTATTTTAAAGCATCACATGGGTCTTTTTGTCAATATAAATC
ACAATAGACGACATAATGAATAATACTTTGAGTTCATTTCCAAATCCAAGACTAAAAATT
TGTCTTTTTTtcaattccttttcattttagattttaacaatgtcaacaaaaattgaactt
tcaaaggtaaaacagtagtctttagtattttgcactataat
>NODE_208_length_408_cov_2.769608
AGACGAGTTCGCTCTGGAAATTTTGTGGTTCTGGACATAGTGTTTCTGTTTCCAGCAGGT
GGCGCTATTCCTGACAGGTATTTTTTTCATATGGCTGCGATGAGGGCCGGACTGTGATGC
AACGTGTAAAGTTTCAGGCCGGTCGGACCACGTTCAGGTCATTTTTCAGTGCACTTCCTG
TTTCATGGCGAAACATCAAAGTTTGCGGCGCCGTCACGGCCACGCCCTCAGACTTTTGCG
GAGGATTTTAAGAAGTTTTGCTCACCAATGCCTCTTCTATCAACTTGCCAAATTTCATGT
GATTTGGAAGAACCCCCTGAGACGAGTTCGCTCTGGAAAATGTGTAATTTTGGCCCAAAA
TCAGCCAAAATCCGCTCTTTTTTTCAAAATGGCCGACTTCCTGTTGAGTTTTGGACATCT
GTCCAAGAGACTTTTTTGTGCGTCTTGGTGTGTTACATATGTGTACCGATTTTCGTAGCT
GTAGGTGAAATATTGTTCAGGGGCTGTAGATTCTTAAc
>NODE_209_length_363_cov_11.504132
GCACTGCTGACTTTTCTCAGAAAGCCACAGCATCAAAGTCAGAAATCAAAATAAAGCAGA
GTAACTTTGTGAGTAAAGGGACGAGGTTGGTCTCATTTCTTATTTAAAATCAGCTCCATA
ATTTGATCTTTGTAAAACTTAAGTTGCTGCAGGTGTTCGGCAGGAGGAATGATAGCCTTA
GGGCTTGGAGCTACCGTGAGGCCCCGCTGAGATTTCCCATCATCCCTACAGTCTGGCAGC
AGCTTTTCAAACAGCGCCCCTTCTGAAGTTGCCCTTGGTTCTACATGTGTAGCAGTAATT
ATGAATGAGGGGGACTAAGATCTGTACAAAACCATCAAACATTTTACAGCTTGCTGCTAT
TGTTATAAAGATCAATAGACACAGTATCAGTCCTGGTTTTGAAGGAGAGGTGGTGCTGTA
CATTTTCCCTCGCATACTTTCTCACTTTCTTTCTTTCTTCCTTTCTTTTGGCc
>NODE_210_length_321_cov_6.143302
TATATTTTTGCAAGTGTGTTGTGCTGTCATGTTTGTAGCATTCCATGTGGGAGGGTCTGT
TGATAAGTAAGCCATCTGTAGTGTTCTGCCGAACGACATGTTGTAAAGCGCGATTTGAGA
GTGTGGAGAGACTTGACTTGACAAATCTTGGCACATAATGAGACAGAAGGGAGTAAAGGC
AGAAGTCTGTCCAGAGATAAACAATTAGATTTGTCCCTGAGGTAAAGGCCATGCAATGCA
AGGACTCTCAGACTAACAAAATCAATATGGCTTCCAGTAAGAACACTCAGGGGGTAGAGT
GATGAAGAGGTTATCATTCATTTCTCAGATTAGGACACACATACACAATGAGGAACAGTC
TCGCTTTAAAAATCAATATgatcactagcataaaagacgcttggcagtgatgtatgtatt
tgaaagtatgc
>NODE_211_length_266_cov_15.733083
TTGGGGGACGCTCTTCCCTTATTACTAGAAACAGTTACTCGCTATGCATAACCTAGTTAA
TAGTTAAATTTGCTATTGCTTTTTTCTTGTCTTGTTAAAATGAAATCTTTCGATCTTTTT
CAATAAAGTTTAGTCTTAATAGAATGTTATAAACAGTCGTTCTGGTTCAATATAACCTGT
GATAAGTTTGTGTAGTTCTAAAAAGCCACTCCGTCCACACCCTCCCTCCACTTACTACCG
CTTTGTGATGAAACCTTATGCAAAAATGTGGGTCTGAAAGCATAGTTTTCAGTTTTCAGT
GAACATTTTATATAACATTCAGCTCTTGGAGGCTTGAGCGGATAAATTAAAAAAAAAAAA
ATAACAAAAAAAAAAA
>NODE_212_length_283_cov_1.780919
CAATTTTGCCAAATGGTGTGTCCACAGAATTTCCTGACAGATGTTCACTTGAAACAGCAT
TTGCCTTCATATTGATCATATGTGAACACATTTTAACATGAAAACCTGGTTGGAAACATT
GTCTTTAAAAAAGTGCAGTATTGCTGTTTTCATGCTCTGAACCAGCTTTTCATGCCCTGA
AAAGGCCTCTTTTGCCAAATAGTGGTTGACTGAATTATATCACACAAAGTCACTTGAAAC
AACATTTGCCTTCATATTAATCACATTTGACCACATTGTGAACTCAAAACATGTTTGGTa
acattgtctttgaaaaactgcagtattgctgttttcatgctctgaaacagcttttcatgc
gctgaaaaggcctcttttgccgcatagtagttc
>NODE_213_length_393_cov_10.982188
ATATTAAAGTGGCCTCCTCGAAAGTGGCGGGGGCATATGCACAGAGAGGAGAGGATGCCC
CCAAACTACTTTGGTTACACAAACTTTGTTTTCGGCCTCAATGCATCAGAGCTCTCTCCC
TCCGTCTGCCATCTGCTGCTGAAGAATCTGTTTCACTCGATGAGCCAAGCCCAGCCTTTA
TTGGTCCTAATGGCACTATCAGCTGAGCCGCCAAACCCAATTACCTTTTAAAAAGGGAGG
CCACCCCAGCTAATCATGGCTGCCTAACCTGATTTGCCTGTGATGAAGAGACGGGATAAA
GAGCAGTTAATGGAGGGAGAATGATCTCACAAATACAAAAAACTCAATTCATTTCTCCGG
GAGAGCAATCTGTCCGATTCAGCGGTAATGGAGTGGAGATTCATTAGTCCTCAGGCCTTA
GTAGTAGCACCGTCCCCTTATCAACTGAATGACAAAAGAACATTCAGTGTTCTCcgttta
tagacttcattttgttgggaagg
>NODE_214_length_427_cov_11.716628
AGCCTTGAACCTTCTCTTCTCCCCTTCCCTACCTATTTGCCTACCTACCTACCTACCGCT
TCATTTTGTAAGCTAAACACTGATACTGATCATTTCATTTATTTTATTTTGTTTTGTTCT
TTTGATTTGCTTTGGGGGATTTATCATTTGTTTGGGGATTAACACTCTAACAGGGATTTT
GGCACTTCTTCATCGCTTCTTGCTTCTTGGCTTTGGTTTTTTGCTCAAACGCCAAGAGGG
GCTGAAGGTCTGGTCATTTGGGCTTCTCATTAACCTGCTGCTCACTGTTTGTCCCCTTGT
CACTTGTGTTTTAGAGAAAGATGAGGCTGCAATTGAGAGCTCTGAGTTCAATGCCACGTC
AGTAGCTGATGTGGACAAGCGGGTGAAACGGCGGCTACTTATGGGTAACTCTTTTCTTCC
TCTTTCTATGTGTTGCCATGGCGCTTGTGCTTGTATCCCAGACTCTACTCCTCTCCGTTC
CTTCTCGTTCTCCTCTTTCTGTCTTTATTTATTTATTTATTTTTAAAAGTAAACTTt
>NODE_215_length_228_cov_1.236842
ATTTTTTTAGATTTTAATCAGACATTTAGTGACTAGTTTAAGAGGAAAGACATTTTTTTG
TGGATAGCATAAATCAGAACACGCAGTTTAATGCAGTTCTGCATTAAACTGCGTGTTCTC
TAATAACTGAATTTTATTCCTCGTGTGACCAAAGTGCACAAAGTGGCTAAAAGACTTGGA
CACCACCTCAGAGATCCATGTTTAGTGACATCAGAAGAAAGTCAATCAGTTTGAATGTGA
GAGAAGTAAAaatgtgcagagataagtcacacaagaattaatacaagtaagaaaatctaa
ttaattctgatgaaatccgatcctggcgtagcggtctg
>NODE_216_length_371_cov_4.716981
AGCCGAGAGAAATGTGTGGGTATATTCTCAACTCCAAAGTCAGGCAGGCGAATGGAGAGA
GAGAAAGAGAGGGAGAGGGAAAAAAAATAATGAGGGCATAATTTTAGAGAACTAATTATT
TCTATTTGTCTTTTGTCACACTTCTCTAATTCTGCGATATTAACACAGTCTGTGTTTATT
AATTGCTTTTACAGTGTTTTGAATCGGGTCCAAGAGGGAACGTGGCTCTTTTCACAGGCA
GGCAAGCTACTGGGACTGTACCTCGCCAGTACTGCCTGGCAACGGTGCACATGCGAATAT
CTTCCCCCAGTATCTCCTCCGGTTCCCTGCCGCTTCCCCACTCGATGTGTTCGGCAAGTT
TACACGACCCTGTGCACAGAGATAAAGTTCTTTGTTGCAAGATTAAACATCAAAACAGTT
AAAGTGAAATTAAAATTAAATGAATGAATGTCACTGAAGCAAAAAAgactgtaattaatg
g
>NODE_217_length_299_cov_2.688963
GTTTTAAGTTTTAGGTTAACTTAGACGGGTGTCTCTCTGGTTTCGCATGTGCAGCCAGTT
GCTTGGCAGCTCCAACAATGCTTTGTGAGTGCACACACGAGTGTATTCGTGTCATCGTAT
GCATGTATATGTGTGTGCACAAGTGTGCATTTGTGCATGTGTGCACTGACGTGTGTCACT
TAATCTTTTCTCCTTTTTCTTTCTGTTTTATATTTACTACGTCAGGCAACAAATGAATCA
TCTTTATTACGGAGAAATTTAATTTGGGTGAACTTAACTGCTGCTGCCAAGGTCAGACAG
GCAGAATGTCATTTTAATCCAATCAACTTTAATCTGTTGGTTATAAAAGAGTTAGGCTGT
TGAAGAATGGCTGTATCTCAGGCCCTTTATTACACTGGCTAATGACTTT
>NODE_218_length_296_cov_8.557432
GGGGGAAGCCCGTATCTTTTGGCCGCTCGTAGTAATCTCCAGGGTTGGGGATGTATCCGC
TCTGCTGATATTCGTCGCATGGAGGAAAGGAAGGCTCGATATAGTTGGAGTTTATCAAGT
AGGAACTCATGGTCATTAATTTGTGAAGTGCAACAATACTAATTTTTATCGCGCTGTCGT
TTTTCTGATCTCCACAAAACCCTCCTACTCCCTGTCAAATGTACAAAGTTGCCTGGTCAC
GTGTGAGGAGCCACCAATCACCGCGTGTCCTGTGGGCATCATGTAAACAGGAACCAATGG
AAAGCATGGCACTGgtaccaccgacgctgctcggactggcttacgttggtgttttcctta
ttaaatcacagtatataaagcaaaaccaatcaactaacttgtttac
>NODE_219_length_298_cov_11.093960
AACAGCATACATATCTGCATGCAAATGTTGATGAGGGAATTGGAAGTCCAATCTTCCTGA
TAATGGCAGGTGTGTTTGGAGTTGTAGCTGTAGGTGGGGCAAAGTAGATTTCCAGACCCC
ACCTGCGCTTCTCCTAAACTCTATCCTGCCTCCTTGTGCCTGTCTTGTCTTTCTCCATTT
CTCTCTGAGTGTGTCCGACCTGGCAAGCTTCCTTCTCTCTTTGTTCCACAGTGACAGTCC
TGATGGCAAATTGATTTCGACTGTGTGAGAACAGACATACAGACAGAAACAGACAGCTCC
GGATAGCACAGGGGCCTCTTCCTCCCCATCTATTCCCTCCTCTTAGCCTCCCTCCTGTCC
ACTTATCTCCACCTCTTCTCCTCTGCCTCCACACACACCCCTTCTCcg
>NODE_220_length_225_cov_1.857778
CTGGCGCTCATATCACCATGTGCTATGTATGATTTAAGTGGGAGCTGTCAGGAGTGAGTG
CACACTGTACTAATGCTGCAGGATCCCTCTATCTCTCACTTCTTCTGTTTCCTTTTTCAC
TTTTTTTCTTCACTTCATCTGCTTTTTTTGTTACTGTCTGTCCCTTTTTTTCACTCATCC
TCTCACTCCCCCTCATTCTCCGTTTGTCTCTCCAGGCATTTTCTTTCAGTGTTGGGCAAG
TTACTCAATAaatatcatcaggtactcatcccctgttactcactgagcagtggaagttgc
tagttgcattaaatcaccttcacctccacacatgt
>NODE_221_length_477_cov_8.878407
AAGTTTGTCAAGGAAATAACCTAGTCTCCACGTGTTTGTTTGTGACAGCCGAGACGTGAG
TGGTGGAGACATAAATCAAGTCAGATTTATTTTTCCTCTCAACTTGGAACATAGTTCTCT
TCCCTGTAGAATTCAGAACTGATCATTAACCTTTCCTTTAGTTCCTTCCCTTGCCTGGTC
ACATTTCCTCTCTATTTGGTTCCTGGCCCCATATGCCACTTTCCTATTTCCTGCCTGCAG
ACAGCAGGGAGTAGCTCTATTATCACCTTCCTAGAGCTGTCTTTGAATGTGAGAGGCAAT
TCCATTTCACTCAGCCGTGGGGAGGGGTAGGAGGAGGAGGGAAAAAAGCACACCATAGAG
CACACAGAAATTGGTTTAGGTTTACTTCTTATAGTCGAATGTACGGCTACTTTTGCTGTT
TGGCTCCCAGATTTTAGGATTATAGAGACTGCCGCCAATGTGCAGGTTTTTGTGGCATAG
TTTGAAATCAGAGCAAAGGTTAAGTGCAGTgtatcatgtctggttgttgtgtgaacactt
tatcctcagctccatttagaagtcaccttttgaaatattaacaatcc
>NODE_223_length_316_cov_10.946202
AAAAACTTCAAATTTACCTCCTCTTACCTCTTTTAAATTCCCCCAAAAAGCATAAAGTAT
AATAAGCCAGTGAAAGAGAAGACACATAAAAATGTAGACTCGTGGTACCTTTGGTATAAA
GCATTCCGTTTTCCTTCTTTTCTGTCTTTCTCTTGCTCAGTAGCGATCCGATAATAGCAT
ATGGAAAGTGTTTTCAAAATGCCCAGATTTGGCACATTGTCATTGAAAAGAGAGGAGCGC
AGTGATGCGGTGCTACAACAGGGGAAATGAGTTGCGGATTGGACGCAGCCCGCCTCGGTG
CGGACTTATCCCACTTTAATTTAATATTCCGCAATCACACACACTAGTGATGGCATATAA
TTCAAGGAGAAATTCAGAGGGAAGGAAATGCTTTTGTGTGTGTGTGTGTATGTGTGTGTG
TGTGTG
>NODE_226_length_298_cov_6.567114
GGACAGCGGATGAAGAGGTGGCAAGTTAAAGTCTCCAATCTGAAGGGTCTCCTTGTAAAG
CTAATTCCAGTTAATGGCCAAGAAACAAGCCTGCACTAACCCCACTGTATCTGACATCCA
GGCTCCAGGTAATCAGGCTGACATTAATGCAGGCTCCAAAAGAGACACCTCGTCATCAGG
AATTTTCCTCATTGGCACCGAAAATGCCAGGCTGCACACCTCTGACTGCGTGGCCCCCAC
ATCTATTAACCTTATTGATTTGGAGCCCTGCTGAGCCCCTCCAGAGCTCCCGCCCCCCTG
CTGCTGGACTGAAGTGGATCAATCCTACGCCGGGGGCCACAACTCGATAACAACCCAGTG
CTCCGAGACTACTGTTTACAACCTGAAATGAATACACACATAGATGCt
>NODE_227_length_473_cov_7.959831
AGTATTTACTCAAAGAACTGCAAAGGACACTGCCATTGTTTCGAAGATAAATATCCGAAA
AATATAAAGAAACAAGAAAATGTCCCTTCACATTATCACTATACATAATATCATTATATG
TGTAAATGTATCCAATTTAGATGTGTTTTACATCAAAAAATTGACATATTTTTATTGATT
TTACTGCAATTTCTGTGCATTTGAGCCAAATTGTTATGTGTACAAAAGCTATATTGTGTA
TTTTATTAAATTAATATATAGTTGTGTTGCAATATACATGGGCTTATATTGTATTTGGCA
AAAGTTGCCTTAGTAGCTGTCGAACTCTGTGAGTTTGCTTTAGTTTGGGTTTTTTTGTTG
GTGTTTTTTTTCATCTCTATTCTGCATCTTTGCAGGCTGGCTTCAGTGCTTTTGAGATGT
CGCCTCTTTTTACCCTGAGATCCAGCTGGATCAAATACAATAACTGTTGAAAGCTTAATG
AGCCAGCTGATCTAGAATACAATTCAAACCAACGACAAAAAGCAACAACCacaagataac
agtttgaatatttttactgagcagatttttacagggcagctat
>NODE_228_length_293_cov_7.682594
GAATATCTTTGACTGCACTCTTCGCGCTCATCTCTGGAGTGCAACTCTCACAGGGCCAAT
GCTGCTCTCTCTCCTCCTCGCTCGCCCGGCCCTCTCTCCCTCTCCAGGTGCTCACCTCTG
TTGATTGCCTGTGGCCTCTTGTACTGTGAATGTTAAGTCCTGCCATTTTGCCCAGATGCA
TAAATAATAACAGTAATTACTGGCCCAGCAATCAAAGTGTCGCCCCAGCGCGCTGGGCCT
GTCTAGGGGAACAAATCGATAGGCATCTTAAAAGCCACATTGATTGTAGGGAGGGGGAAA
AACACCAAGGGGGATGGGAAGATAGATAGAGACAGCCAGAGAGAGAAAGAGAGGGGGAGG
AAAGGAGGAGAGgtgtgataagagagagatgcactccagagat
>NODE_229_length_265_cov_14.015095
CACACACATGCACGCACACACGCATGCACACATATACTTTCCTCCGTCTGGTGGGGAGTC
TGGACTGCTCCGACTGACTGCGCCTCACTGCCCTTGTGCAGTGGTGTGCCAGTTGTGCCT
TCCCCCATCGCTGTGAATGCCACCATCTGGTGTGCCACGTGGACATCATAATCTCCCCTT
AATTACATTAGCAGTGCAATCAGTTACTGCATTACAAGGCCGGGCGAAGAGCTTTTAAAT
CTTGGAGGAAATCATAAATAATTGCACTAAGTACCCAGCGCCAGATGTGCGTGCCAACTT
GGCTGGCATGAGATAAATAGTAACCTCAACAACGGTGTTCAGTATCCAGTCTGCAAACAT
TTTTTGGGCAGTATg
>NODE_233_length_393_cov_1.972010
CGAAATGTTTCTCCATTTGTCTTTAGGCCAGTCCATGTGTTCTCTGGCAAATTCTATCCT
CTTCATCACATATTTTTTTTTTTTTTAACATTGGGACTTTTTGCCTGCTTCTTCTCGATA
TATAAGCTTCACACAGGCGTCTTGTAAATGTCACAGTACTCACAGCGAACTTCAGAGCGT
CTTTCATCACCCTGGAGCTGATCATTGGCTGAGTCTTTGCCATTCTGGCTATTCTTTAAT
CCATTCCAATGGTACTCTTCCGTTTTCTTCCACGTCTCTCTGCTTTTGCTGTCCATTTTA
AAGCATTGGAGATCATTTTAGCCGAGCAGCCTGTCGTTTTCTGGACTTTTTTATACGTTT
TCCCCTCTCCAATCAAGGTTTTAATCAAAGCACGCTGTTCTTCTCAACAATGTTAGGAAG
GACCCATTTTTCTCAGGTTTTCACAGACAAATGCATGCGCAACATGTGGTAGCTTCATCC
TTAAATAAGGAACACctgattga
>NODE_234_length_260_cov_1.076923
CCTCTCCTTTCCTCTCCTCTCCTCCTATGTTGATGAGATACGGTGATTTCTCTTAGGGGA
GGCGTCAGTCCATCCTAGTGCAGCCCCGTCTCGCGCCTGTCCCACCCCGAGTATCCAGGT
AATAAACCAACCGGCAAACTCTCACTCTCCATCCATAACTGCTGCCTCTTCTCCACTTCA
ACTGTTCTCTATGTGCGTCCCTGTCCACATGCAGCACCCTGTGAACTCAACACAGGCCGA
CACACCAACagaaacccgtttactttctcatttatcctctcagaagaaagaggcctgtca
cagaatgtttgcacagaggttactgatggttctgaaggcggacctcctgttagagtgaca
ataaaacatt
>NODE_235_length_368_cov_10.326087
ACTGATGAAAGGTTGATTGATATGGTGTCAGGCGCTCTGTGATGGATTAAATTGTGTGTG
CAGACGTTGTGGCCCTGGCCAGTCATGGCTGTTGCTGCCTTTTCCGCCAGCCACTGCTGC
GGCAGCTTTAAGAAAATTTGATTTTCGCAGCTCAGAAACACACGGCAGCCCCTTTCTCTC
CGCTGCCTGACTTCCATTTAGTTTGAGAGTGCACAAGTGATTCTTTATTGGATGAAATCT
GCGCCGGATTGGATAAAGTGTTAGAGCGCTGAGCCATCTATCACTATCACCGCCCCAGCT
CCAGTTTCATTTTAAAAGAAAAGAATGAAAGCAGAAAAAACAGAAAGAAGAAGAAGAAAA
ACAGACAGCCATAGGATGTTGGAGATTTGAAAATTAACTGTGGCAAGGGAAAAAAAAGAT
CTATCCTCCAACCACTAAGCCTGTTTcctctgttggaggataccaagcttttctctgt
>NODE_238_length_477_cov_8.649895
TTTATTCACCCCTCCACGTATTCGATTACACACCCCTACCTTTGTGGGTTTCAGGGAAAT
TACAACCCGAGACAAAGGTATTGATGCAATATTACATGTAGGTAGGAGTAATCACCATCA
CAGGACTGTCCTGGAAAAAAAAGAGAGAGAGAGAAATCTCATTTTAGAAGAGGGGTGCCC
TCTCTCCCTGCCGGTCTCTCTCCCTGTGTATGGTATTCTTGCATGCTCTCTTACTCCTGG
ATTACAATCTCTTCATCCATTATTAATGAAGTTAAACTACTAGTGGCATGCTGAATGTGC
TGCATGGGAGATTTGTAGCTAATCCAGCGCAAAACAGCCCCAGTCACATAATGAAGGGAA
AAAAAGAACAAATGTCAACAGTTTCACACTGGGACTGGATTAGACACCCCCACCTCACCC
TCCTCATTCACGCACGGCCTCGCTCCCCCCTTCCTTTCTCTCCTCCACAGCACAcacaca
cacacacacacacacacgcaggccgagacacgcacagcaaacctcagatccagcatgaag
aggtatacacacacctacctctctccatcaccttttctgggatgttt
>NODE_239_length_264_cov_9.431818
GTTTCCCTCTTCTTCTAGGGGAGTATGAACGCACACACACACACATATGTGCACACATGC
CCTGAGCTCATTTTTAATCCTCGCAGCTCACTGTGAAGGCAGGAGGAAGTTCCAATTAAA
ATTAAAATAAGCTCTTTTAACGGTCTCTTAAATTGACAACTGAACAATGATTTTCGAATT
GGTATCTGTCAAAGGTCTCGGAAAATCCTCAGTTGATAAGGCCCAACGCATCCAATTAGT
AGCAGAGTAGGGCCTCAGCCAGTAATGATTTCCAGGTCCCTTAAGATGTGGCGCGGACAC
TTATTGCAAATTACTGACAAAGAGCCCTGCTGTATTGATGAGGGGGAGAACAGCCAAGTC
TCCATGTTCCCATc
>NODE_240_length_252_cov_1.119048
GTGTAGTTTTTGCCACCATTTAAAATACTAAATTTAAATCTTGCTGAACAAATGAATAAG
AAATAGATGAGGAAAAATTCATCAAGAAGCTTACTTCATACAAGTCAAATTCAGAGCAAA
GGAATCGATCAGCTGGGAGAACAGACTAGACTGTGGCTAATTGTGAGCACTGTGTTCAAT
TTAAGAAAGAAAACACTGCAAAAAGGCTGCAAACAACAAAACTAATGAAAAGAAGTACGT
TCTGAATTTGaattcctcttcatgtcagcataaagcagttgttgctgatcacagcttaag
aaacaaatgaaaaatgaaaaaggggtttgctaaatattcaaataaaatgactacattact
at
>NODE_241_length_471_cov_16.163483
AGCGTTGGATTGTTCACCCACTAATAGGGAACGTGAGCTGGGTTTAGACCGTCGTGAGAC
AGGTTAGTTTTACCCTACTGATGATGTGTTGTTGCAATAGTAATCCTGCTCAGTACGAGA
GGAACCGCAGGTTCAGACATTTGGTGTATGTGCTTGGCTGAGGAGCCAATGGTGCGAAGC
TACCATCTGTGGGATTATGACTGAACGCCTCTAAGTCAGAATCCCGCCTAGACGTGACGA
TACCGTAGCGCCGTGGATCTTCGGTTGGTCCCGGATAGCCGGCCTCGGCCGGTGCGGAGA
GCCGTTCGTGACAGGGCTGGGGCGCGGCCGGACGATGGTCGCCCCTCTCCTGCCTCGCAT
CGCATGTTTGTGGAGAACCTGGTGCTAAATCACTTGCAGACGACCTGATTCTGGGTCAGG
GTGTCGTACGTAGCAGAGCAGCTCCCTCGCTGCGATCTATTGAAAGTCATCCCTCGATCC
AAGCTTTTGTGTCTGGCCGAGGGCGCGCGGGCCCCCTCCAGCCGACACGGCCGTCCAGGG
CCCTGGGGTACCAGGGGCGCCTGCCTCTCTGCCTCTCTGCC
>NODE_244_length_111_cov_8.873874
CCAGCCGACACGGCCGTCCAGGGCCCTGGGGTACCAGGGGCGCCTGCCTCTCTGCCTCTC
TGCCTCTCTGCCTCTCTGCCTGCGGGAGGGCTCTTGACGGGCTCCTTCTCGCTCTCTCTC
TCTCTCTCTCCACCTCTCTTCCGTAGCCCTTAAACCCACGCTCTCCTGCCCGAGAGTCCC
ACGCCGCTCCGACCGGCCGGCTCAGCATCGAGTGCACAGCA
>NODE_245_length_370_cov_8.032433
ACATAGCTTTTAAATGATCATTTTTTTCCTGCATCATAGAACATTGGGTCTGATCCACTG
CATGCACATGGAGATGCATTTAGATCAGCCTATCTTCTCCTCCTCCTCTTCCCTCCATCG
CCTTACAGCCCCCTGTATCGGTGATAGTGGGATGGCAGGCAGGATGAAACACTTCCTCTG
TGAAGCAGAACTTTTATGTCAGGTGAAGCCAGACACATCTCATCCCCTTCAATAGCTCCT
CGTCAATTTCAGGCTTAAAATTTTATGGGATAGGATACTGTTTGATGCAGTCTACCAGCG
GTCCATAACAGCAGTCATTTATTGTGCACTGAAAAGAGGGGGAAGAAATATTATGGCGCG
CCAAAAGGGGTGGGTGGGTGTAAGGGAGGTGAGGGGAAAAGCCCATACAGTGCAGGGAAA
GGAGAAAACACAGGAGATGCTGGCAGATTGGCAGGCATGACCGCCGGCTCTCACGTGACc
>NODE_246_length_318_cov_7.418239
TGCTGTAATGCTAATGGCTCTGAAAAGAGAGTTAATCACTGTTGCACAGTTAGCCACATG
CTTGCCTCTTGCAGCATGGTCGGTGTGTTCCAGGGGTTAGCAAAACACTGGTGTAACACA
TGATCGCTCTTTATGAGGCTGGGGCCTGCAAGAGAGAGAGGGGGCCCACAGACGATGCTA
AAAAGACGGTAATGACAGCCATTCACCGCAATCCAATTATGCAAAAGGGAGTCTAAACAA
TTCCATCATCCCCTAAATTAGATTGTCCTAACGAGATAAAGGCACCAATTAATCCTGAAT
TAATTTCTACAGCTCATTTTCCCCAGAAAACACTCTAATATGCAAATGCCAGTGAGAGGC
AGAGAGGCATCCTTCTGCAGGGGTTTGCACCACCTCTGCATGTTGGCTTCTCTTTCTGAG
TGaactta
>NODE_247_length_487_cov_8.310061
CCGTCCTGGATTCATCTTGAGCCGACACTAGAAAGGTGATTATCACTTGTTTGTTTATTC
TGTTTAAAAAGAAAGAAAAACAGCATTTGAAAAGCCAAAGTGGCTTTGGCGTTAATGATT
ACTTCTCCAAGCCATAACATGAAGGGCACAAATCAAAGCCTTGGCACTGACAGACACACA
CACATACACACACGTCGTCTTCTGCACACGCATACACACACACACACACACACACACACA
CACACACACGCGCGCACACACACACAAAACCCCTTCCTTGGACTGATTACATTTTGCAAG
AAGATTTAATTAAGGAATTTTTAATGAGGCTTCTGCTGGCACTGCCAAGAACTGTTTTGA
TATTTGCGCTGCATAATGCATAAAATTTGTCTAAACATCTCGGCAGTTGATGCACGGGGA
GGTTGCAGATAAGCCCAGATACAGTTTCAATTTCCGTGTTGGGGTTGAGAAAAAAAAAGA
GAAAGGAAAGAAGAGGAGGAGGAAAAAAATGGAAAAGGAGGGCTCATAAAAAGGGCAAAT
GTACCACCGAGAGGGGAGGTAGAAGTGGGGGAGGGCCCTATTTAGAGCCAGGGCTAA
>NODE_248_length_347_cov_4.740634
CGACTACGACCTCAGATCAGACGAGACGACCCGCTGAATTTAAGCATATTACTAAGCGGA
GGAAAAGAAACTAACAAGGATTCCCTCAGTAGCGGCGAGCGAAGAGGGAAGAGCCCAGCG
CCGAATCCCCGTCCGACGGGCGGACGCGGGAAATGTGGCGTACGGAAGACCGCTTGCCCG
GTGCCGATCGGGGGCCTGAGTCCTTCTGATCGAGGCTCAGCCCGTGGACGGTGTGAGGCC
GGTAACGGCCCCCGTCGCGCCGGGGTCCGGTCTTCTCGGAGTCGGGTTGTTTGGGAATGC
AGCCCAAAGCGGGTGGTAAACTCCATCTAAGGCTAAATACCGGCACGAGACCGATAGTCG
ACAAGTACCTTAAGGGAAAGTTGAAAAGAACTTTGAAGAGAGAGTTCAAGAGGGCGTGAA
ACCGTTAAGAGGTAAACGGGTGGGGTCCGCGCAGTCc
>NODE_249_length_252_cov_10.305555
TCTCTCTCTCTCTCTCTCTCTCTCTCTCTCTCTCTCTCTCTCTCTCTCTCTCTCTCTCTG
TAGCCTTCAGCCTTTCTCCCTCTCTCCCATCTTCTGGAACTCACGCCGCGGTCACGCCAG
GACTTTTCCAGCAGGATTACAGGGAACGGTTCCGAGCTCACACGGCTTTGGATCTCGCGC
CCGCTGACCGACCCACCGACCGACTGGCATTCGTGGCATGCCGTCGGAGGGCCCCCGCCG
GCCCCGGCCCCAGCGCCGGGCGCTCCAAGCGGCTGGTTCCTCCACACCTGGCAGGCCCGC
AATTTCTTCTGTGGCCCGACTCAGAGTACCGGAGCGGGGAGGCTCCTCCGGTCGTCGGCC
ct
>NODE_251_length_300_cov_11.393333
GTGGAGAATGACTGCTCACAGCCCGCCTGGCATATCTAATTAGAGCCAGGCTGTTGCCAC
TATCGGGCAGAGGATCTACCTCTCCAATCTCTCCTGACTCAATCTTCCCCATCTCTGATT
TTCTTTTATATTTATGCTGGAATATTTAATTGTAGACAAAAGGTTACTCTGGGCTCTATT
CATCGCACACAGGCAGAATAATCTCCTTTAAAAGGCTTGACATTTCAGGCTTTTCAAAAG
GGGCTGAAAAAATTATATCCCCGCTTTTGTTAATCAATGAAGTAGAACTCCCCCGAACAA
AAGAATTAAATTGCTTGGTTGGGTTAATAAAACACACAGAAATAGCAGCTTCCTGTGGGC
TTTTGTGCCTGCCACTGGCTCCCCCCATATGCAACCAGCACTGTAATTCc
>NODE_252_length_299_cov_5.856187
GGATGATACAGGTGACACTCAGACCAGGAGGGATCTCGCTGCCATGTGACAAGCTGCCTT
CTACATTCTTTCACCGTCCTCAGCACCAATTCTGATACAAGGAAGGAAGGAAGAGACAAG
CGTCATCTTCAGATGCAACACTCGCAGCAATTTCACAAATCTTTTAATGATTTGTGACCC
CTTTGTGGACGGCAAAATTGTGAACTCATGCACCCATAACTTCTCACTTAATCTGTATTA
CTCTCATCACAACAGAGCAAGCCACTCTATCAGTAAATGCTAATCTCCTAATTAACAAGC
TAATTAGGCAATTACAGCTTTGCAGAAGGATGCCTAAATGAAATATGACAACACAGTCAC
TTTCTACAGCACCTGTGGGTCTTTTCAGATGTCACAATGAGAAGCATGa
>NODE_253_length_375_cov_8.101334
CGCATACACATCTAGCTGCAACCACTCCCTGTCTCTTGACAAACCATTATGTACAATCCT
GCCACTGTATAGTGCTGTCAGAAAGCTGCCAAAATAATCTCTTCTGCAGGAGAATTTAAC
TCCATACCTTCTGGCACAGTGCAGCGATGCAATTTAATGCCTCCTGTGATAACTAATGGA
AGAAACTCTTAAAACTTCAGAGCTTATAATAAGCTTGTCAGCTTATCATATTAGGCATGT
GAGCTTATAACATTAGCATTTAAATGTTCCCGGGTATACAGTAATGTGATTGGAGGGCTT
TGCCATTTTGACTTTGCCATTGAGGAGAGAGGGAGGCAGAGAGACACAGGAAAAAGGGGT
GTTGATGCTGTCACGAGGAAGCGTCGAGGACTGTTGGCTCACGTCTTACAATTGTTCACA
GCAATTGTGTGTAAGCTCTAATGGATGCACAGGTAGGGGAATGAACAAAAAAGCTGTAAA
CTAta
>NODE_254_length_428_cov_5.137850
CCGAAGAAACCATGCAGGCCTCAATATTGTTTTTCTACAAAATCTAGTTAAAGTTTATTT
GTAAAATTGTCTCTGCAGTGGAGACGAGAGAGTGATTTCATGTAGTTATTTAAGCAATCA
TCAGAGGAGGGAGAGGAAAGGCGCTGACAGGAGCCAGAGACACTTCAGGCCTGTTCTCTT
GTCAGAGTTGTCTAGACCAAATATTGGGATGAAGTTATCAACCGTTATTTGATTTCAATT
TTCTCCACGCACCTCGCCGAGGTCATAATAACAACTTTATTTTCAGTGGTGCATAAATTA
ATTACGCGCATTTAATAACTAAAATATCATTATATTCCCCCTTTAATAACATAAACGCTG
CACGCCAGGGAAACCCTTAATAGCGCGGGGCCCTGTAACTGGCCATTATCCGCCTGTAAT
GATATTACAGAACCAATTACGCGCCATTAGAAGGGATTTTCTGCACTTTATGTGGTTTAG
TCCAATCCCGCACTCCTCTTCTAAATTTCAGCTGCTTCTCGAAGCCTCATTTTGCTTc
>NODE_255_length_714_cov_4.920168
CCAATTTTAGACCTATAAGTCTGCTTAATCTTGACTGTAAGGTTGTCACAAAAATTTTGG
CGACACGCCTACAATTGGTTTTACCAAGTATCATTCACCCCAACCAGGTTGGTTTTATGA
AAAATAGAACTTCAACTGATAATGTTAGACTCTTAATGCACTTAATGTGGCTGAATCAAT
CCCAAGAAGCTCCTATAACTGCCATATCTCTGGACGCAGAGAAGGCCTTTGATAGGGTGT
AGTGGCAATTTCTGTTCTCCACCCTATCCCATTTTGGCTTCAACTCTAAGTTCATTAAAT
GGATAAAAATGTTGTATACAGAACCAAAAGCAGCAGTGATGACAAATGGAATAATCTCCC
CTTTCTTTAATCTGACTCGTGGAACACGACAGGGATGCTCACTGAGCCCATTACTGTTCA
TTATCTTTTTAGAGGTTCTAGCAGTATCGGTGAGAGCAAACCCTGGAATAAGAGGAGTAA
GGGGAGGAGACAATGAACATAAATTATTATTATATGCTGATGATATTTTAGCAGTAATAT
CTGAGCCTATAACCTCGCTGCCACACCTGATGGACACCATACAATCCTTTTCAAAATTTT
CAGGCTACTCCATTAACTGGAGCAAATCCGAGGCAATGCCTCTCTCCAAGCTATGTATTT
CATCGATGTTGGAGAAGTTTAATTTCAGATGGGTACGTGAGGGAATGAAATATCTCGGTA
TCAAACTTTCTGAGGACATAGACAAAATAGTGGCACTAAACTTTAATCCTTTACTTCAAA
AGATAAAAACAAACCTTGACAAATGGGGAAAATTAAAACTGACa
>NODE_257_length_385_cov_4.841558
CGGGAGGGAGAGTAGAGAGAGGGAGGGAGAGAGTGAGGGAGAGAGAGAGAGAGAAAGAGA
GGGAGACGTGGGGGGATCAGCTCCCCAACACAGTTTATTGATTTTTTTTTTCCTGCTCGA
CAGAAAGCCTGTATAACAGCTCTATTGCCCTCATAATGATTAGTGACAAAAGTTTAATTA
AGCAATTATGAAGCCAATAATAGAGTTGTCTGGTTTGCTTAGCTTTAGACTGTTTAAGAC
TTATCTCCCTCTCGCACATCACAGCAGCTGGAATGTGCTTGAAGAGATTAATGCTACGAG
AACACAGATGCCCACTTTAATACAGCGCCATGATGCCGTTTGAATGAAGTTGAGAACACA
AGCTTCTCTTTATCAAattacaagtctgcttttcatgaatatggaggaaaaaggaagaaa
aaaaaacagcaatggcttcaaggtgtaattataaagacatacaacagaaagacacacaat
tccgttttagtaatc
>NODE_258_length_393_cov_8.300255
CCTCCTCCTCCCTTCCCTTCCCTTCCCTCCCTCACTCACTCACTCACTCACTCACTCTCT
CACTCACTCAGTCTCTCTTTTCCCCTCCTGTTTTTTTTCTCCCCTTCCTTTAGTTTTTGA
CAGCATCATAATAATCTGGGTATCTTCTTGATCATGCCCCATGTTTTTTTTTTCCCTTCT
TTTCTTCCTCATCTTCTCAGAGACGAGTTTCAAATTGCCTGCGTCAGGACTTTGCTAATT
AAAGTCATACTTTCAAAAATGCCATAATAACTGTTAATTAGCTTGATGCTATTTTCAGCA
TAATTTGCTAATTAGTGGAAAACCTGTACAGCGTTTCTCTCTAATTACAGTATGGCTCCG
CACGGCGCATCTGTGCCTTGACTCCAAATGATACCATTACAAAGTCCCGTATTACGCATT
CTCTCAAAACAGTTAATTGCCTCCACAGATAGTGAGATACTTCAGTCAGCTGATTTTTAT
GGTAATAAATGGACAGGCACAGA
>NODE_259_length_483_cov_8.366460
GGGAAAGAAAGCACACAATGAGGAAAGAAAAAAAAAATCCACCAAGAAGCAGTAGACAAT
TAGCAACGATGTCAGTAAGTCGCCATGATTAACATTCGGATCACTGGGATGTAAATACTC
AAAGAAACACATGCTGCACTCCTACAAGCCTCCTTTCTAAGCAGCTCCGTGCAATACAGT
GAATGAGCAAGGGGGTCGCGCACACCAGGCTTGCTGACAAGCCTTTTTTATGACATTCAT
CAAAGCCATCTGCCATTTTCCGCTCAATTAATTTGTTATGGGAAGTGGGATCAATTAAGT
GCGCACCGTAATGGCTTTATATCCTTGTTTCCCTTTTATAGCCCAATATTTTCTGTGCTC
CACTCTGGCATGAAAAGGCGAAATCGATATCCCCAGCTATTTTCCCCTCCTGTGGACTAA
TTTGTTTTTGCCACTCTCTTCCTGGCATGATAAACCGGCTGTAATGAGGGGTTAGGGCGA
GGGGACAGACTAAACATAAACCCACACTCAAGCCAACAAGCGAAGTGGGGTCGCTTTTTT
GCCAATGTGctcgctgaatccaagagaacctgatcttaatcgaacgcaatctc
>NODE_260_length_379_cov_8.240106
GGAACACACAGGAGGAGGAGCCTCAGGATCCTCAGCTGGTGCGACTGGACAACATGCTAC
TGGCGGAGGGGGTCGCGGGGCCGGAGAAGGGCGGCGGGGCTGCTGCTGCTGTGTCTGCTG
CCACCAGCTCGGGAGGGATGTCACCTGACAGCTCACTTGAGCACTCCGACTACAAAAGCA
AGTTGAGCCAGATTCGCAGTATCTACCACACTGAGCTGGAGAAGTATGAGCAGGTACCGT
GTCGCAACAGGGAATGAGTGCTGACATTGCCTGTACATGCTTGCCTCTACTGCAGCTGCC
CGCCAGGAGCGTAATACATAGGCGTGTTAGGTCTAGTGTTCACATCACATAACTTTGCTT
TTATGTGGAATACATTTGTCAATTTCTGTCACGTGTAAACACCAAAAAAGGTGCCTTATT
AGTGTAACACTGAAGTCCTAGTTTGGTTTTCAGATCTGTTGTGAATCACTCATGAGACAC
ATAAAtagg
>NODE_261_length_326_cov_6.141104
TGGCTATAGGCCACTGCTCAACTGGAACATATTTAAATTTTCTTGTAACAAATTAATTCC
AACATTTTCTCTTGATTGAATTAGGGCAAGTGCTGGTGCTGTCACAAGTGTTTGGGCTGC
TCCTGGGGAGAGACAAATTGCCAGGCCTGGACACGGGTAACAAGCAGTGGTGTTGAGTCG
CTGATAATCTCCCCACTAATTCTCCATTACAGCAAAATGAGGCCATAAATCTTCCTGACA
GCTGATCGATGTAAACATTGTTTCCCCCATGATTGCCAGCTCTCCCAGCGGAGCTACTGT
CCGCTCACAATCCGCTGAAATTACTCCCGCAACAGCCCTCCCTCCCTTCCTCTCCTCCCT
GGAACTGGTGTGTGTGAGCGTCGGACTGGCCTGGCAGGGAAACCAAAGTCACTGCTGTCC
TGTCGAGGGAAGGGat
>NODE_262_length_389_cov_18.465296
CATGGCAACAAACTTCTGGATGATAATGATGCAATCCCCGTGTCAACTCGCCCCTCAAGT
ATAGCGAGCGATAAAAAAAACAGTGGCTGCAAAGGAGAGGTGTGTCTCTCCGTATGAAAA
TCCAATGCAAATAAGCTTTCACCCCCGTGGTACTTGAACTGTTTTCTCTTTGATAACCCA
ATTATTGTCTCAAGAGCTGTGTCAATTGCTCTAGCGATCTCTTCTTGAACAAATCACTCC
CCTAACCTCGAGCACTTTCGATTTGATTCTGCCATTTTTTGACAGTTCAAAGTAATCAGA
GGAGGCCTCGGCTGAGGACGAGGATTGATTTTGTGTTCTCGCTTATCATGCTAATTCCCT
GAAAATCAGCCTTTTTCATCCCCCTCCGCCTGATTACCACTCTTGGAAAAAGGCCCCTGA
ACTGTGTTTCTCTCCCCAGTGCTGCTGTCATGCAACCCCCACAACCCTCTGTTCTCGTCC
CCCTCGCAGCGGCGGTggc
>NODE_263_length_111_cov_15.360360
AGCAGGATTACTATTGCAACAACACATCATCAGTAGGGTAAAACTAACCTGTCTCACGAC
GGTCTAAACCCAGCTCACGTTCCCTATTAGTGGGTGAACAATCCAACGCTTGGTGAATTC
TGCTTCACAATGATAGGAAGAGCCGACATCGAAGGATCAAAAAGCGACGTCGCTATGAAC
GCTTGGCCGCCACAAGCCAGTTATCCCTGTGGTAACTTTTC
>NODE_264_length_385_cov_10.714286
GGATAGATGGTAAGGCTCTTTAAGTACTCAGGGATGACCCTCAAAACATGTGTGTGAAAG
TAATGTTAATTATAAAGTAGTATAATACTTGAAAATGAGGGTTTTCCGCTTGCTAGTTAT
GTGCATTGGCACTTAAAGCCAATACAGTTCAACAAAGCTATGGATGGCGTTTCAGGGATG
CTGAAGGCCATTTTTGCTCTGTCCCATCCTTACCAGCTGTATTTGTTCTCTTCAATAAAT
TCAAAGTAGCCCCTTCCATGTTCCTCCCGGCGTCTCTTAACACCCTTCTTATTCTTCTGA
TCAGCATTCGTGTCTTTGTCCGCATCCCCTTTGAAAATAGAACAAAGATATAGAATGAGG
TGCTCCTTTTTGTGAGAGAGAGAGGTCGGACTGGCAGTGGGGTTCTGGCCCACAAAGCCC
GTTCATTAGTTACATTGTGTCGACCATGATCATCAAAATTAAGGCTACTAAGAGGCAACA
CCTCATAATTAATAa
>NODE_265_length_314_cov_11.257962
CCAAGGTCCAGCCGACAGTCACCCAGCTCTTGTGGGTTTAGTGAATTGAGAAGACACTTC
TTGTGTGGATTTTTCAATTCTCCAACATGTCATTTGGCTGGGAGTGCTATTGTCCCCTGC
CCCTTTTCTCCCTGCTCCTTCTGCCGAGACGAGTCGTGTCATCCCCTCGTGATCAGCACT
TTTGTTGCCTTTGTTTTTGGCCCTACCTCAGAAGTCCATCTTGTCTTTTATGTCCCTGCC
TTTCATGCATAAGGGAACAGTTGTGGCCTGTTGTGGGGCTGTTCCACTGCATTTCCACCA
GTGGGGTTTCCTTTCATTCTCTTCAAAGTACTACAATGGGGCTCTGAAGGCCTGAATGGC
CAATGCAGAGTGCACAATCCTACAGAGCCCGCTCATTTTGTTTTGCCAGAGTCAATAAAA
ATGc
>NODE_266_length_294_cov_1.595238
ATAATTTTATTTATTTATTTGTTTTTAGGCCAGATTTAATTTAGTACATTTGGTTATCTC
TTACAAAATAGACCCCAATGTACATGTAAAACACAAAGAACAATGCAACTACTAAAATAA
AACGTTCATGACCTCACAGTGACCAATAATTTCCTAACCATTTCATCCATCTGCACTGGG
CAATAATTAATTAAACGTTGAATTTAACCTCAGTTTTAACTGCTTTTATTCCTGCATTAC
ACCACCATTAAAGGCCCCTTGGCTTGATGTAACCACAATAAACACTTCCACTTATAGACA
GTCACACCCATCACAACACTGAGCTAAAAGCACACGGGCTATTTACATTGGCTGGTGCTT
TTCCTAAATTCAGCTGTACACACATACATACACACACACACACa
>NODE_267_length_282_cov_7.177305
CACGTTGCTGCTATGTCCCAGCATCCTCACTGACATCAAGTGCAAAGTTATGTGTTGAAG
CTTCTGTAAATACGTTCAGATGTGGAAATACAAACTCCCTCGCAAAGAAAATGTACATAA
AGCTCACACAAGAAGTCCATCATGGCCAGGGGACGAAATGATAGTGTTTTTATAAATATA
AATATATATCGGGTTTGACAACCTTCGGACTGTTACATGCACTTTCTTGGAAAGTTGGAA
GATCTTTATGGGTCCAGTTTCTCTACACTTTAATACCTACTAACAACTAAGATACTGTAA
TTCTTTACTCTAATAATCAAATACATCAGTTTTCCAAAAGAAATTGTGTGTTTGTGTGCT
TTTATTTAATCGTGTCGCAACAATTGTCccca
>NODE_268_length_310_cov_9.470967
AAATCAGGCAACGGCAGTCGTCCTAATACCTCCAGTACAGTACCTGCCTGTCTGCCTGGT
CGCAATCAGAACCCCCTCTGTGTGGAATGGAAGTGCCTCAGCCTTGGTAACGATTTTTCC
CGTGTTGACAAGTCACAACATGGAGATCTACAGCTCGGAGAGCAGCCCTTTGGCTACGCA
GAGCCCTGCTTGCACTGAGTAATAGCAATCTCACAGGAGTAGCAGGCTTTCAGCTGGCAG
CAGTTCATACGGAACAGCTCGCCGGTGCAGCTGGGAAAGACAGAGCAGAGTGGAGAGGGA
GAGAGGAGCTGGTGGTGGTAGCAGTGTGGAGATGGAGGGAGGGAGGAAGTGGAGAGGAAG
AGCTGTTAAGAGCTTTGGGCGGTTTCTCTGTTGTTGTACCACAcaagtgcatccaggccc
>NODE_274_length_422_cov_12.149289
CATGCCTCAATGAAAATAAATTGCTTTTAATTTAGGCTTTCCTTTTTGCCACGGCCGGCA
TCACTTAATTTCATTAGCTCTGAACCTGTAGAGCGCTTTTTCAAAAGCGTCATCTCATGG
ACGCACTTGAAAATGAAAAGAAGCCTCTCTTTTTTTTCCCCTCCTCGCTCCCTCTCTCCT
CTCTCTGCGCTCCTCAATTAACAGAATCGTTTCCTTTCAACTAAAATGAATGTTATTGAA
ACCAATTAGCATGGACTGGAAAATCTCTCGTTAATGAGGGGAGTGTGGGTGAGTAAACAG
GAATGAAAAGATGAAATTAGAGAAGAGGCTCTTCTTGTTGGCCTGGAATAATGACATGCT
TAGTCGCCTAATTGTCTGGTGAAAAGCACCGCTGCGATAGTAACAGATTGCGGTGTTCAT
TAGGCAGCAATGGGCCACCTGCTGCTGGGGCGGCGAGCCCGCAGTCCCCGTACACGTGTT
TATCCCAGGGGGCACTTTTTTTTGGACACGACGCTCACTAtgaaaagcaaat
>NODE_275_length_255_cov_1.101961
GTGCAAATTCACAACATATGACATCTCACATCTAACACAGTAAGGTACAGCTCTTATGAA
TAAACAAGACATGTAAAAACTCTCATACAATATATCACTACTATGTTCTAACAGCTACAA
ACTATATTTCTAGTGCAATTCTTTGTTGAATTGGGTGCAATATTCTCCATGTTTTAAATT
TTGGATTTTCAAGACGCACACATGGTTTAAAAAAATCAACAGATATAGCAGCAAAAAGAA
ACCCTAGTAAaaaataatagtaaatatctataaaaataatgattattttagctgatttaa
gcacaataaaaatgtgtaatatagcaatcacacattgtacaacaaacttgtaaaattagt
tggtt
>NODE_276_length_333_cov_8.156157
GGTCTTTTCTAACAAAATCTTTCTGCATTTGCTTCTTTCCTCCTCCTCTTCCTCTTCCTC
CTTCTTCTTCTTCTTCATCATCTTCTGGGACTTCATTCTTCTTCAACCTTCTCTCACCTC
TGACCTCCGACCTCTTGACCTCACACACCTGCTCAGATGGTCTTCCCTAAGATCAATCAT
GGCTTTCTTTCCGCTGACCAGCAGCTCATAAAGCGACGGCTCATTAAGGTAGTGGGTTGT
GTCCTCTCTCTCTGTTTCTCGTCCATCTGTCTGTCTGTCTGTCCGTCCACCGTGCCAAGT
CTCAGCCAATCACTTCTCTCTGGCCAGTTTGCATGCAAGCCTTTAGACAGACCTGTCACA
AGCACTCTTACACTCTCTGTTATTGTTAAAGAGTAATATGGAAATTTCTTTTTTAGTTGT
TGTTAAAAAAAaagcaaggtttt
>NODE_277_length_319_cov_10.783699
GGTTGGTATCGACTCAGTCAGAATCATAGTCCCAGTTCTGAGTAACGCCAGTCAATAATT
TAACAGTGAGAAATATAGCAAGCTGATGAATAAATTACTGTCTGAAATGCTGCTTTCTTC
TGCATTTGGGAGAGACATTTTCCCCCCCTTCTGTCTTTGTAGACTTCATGGAGTAAAGAT
TGCACACAGGAAGGCAGAGAACCAGATTAAAATGGCAAAGATGATTATGATGAACGAGCT
TAACAAACGAGCCAACCTATTAATAGAGCAACTGGAGGTAATTACTTTCTCATTCTTTCT
TTCCTTCTTATCGTTCAGCCAGCCGTGAATGTACATGCAAAGAATCTGTAACTGCCATGA
TGTAATCAGCCCTGAAAGCAAGCAAACGAGAGCCAATGATAATCTGTCAAAGTTGCTTAA
ACCAACATC
>NODE_278_length_223_cov_6.004484
CCTGGCAGCTGCCTCTGTGCATATGAGATTACCATTATGCATCTTCCAATCCCAAGGATA
AACATCTCTTCACTTTTGAAGTTTGCAAGCATGAGGCATATTTTAGTGCCATATGACTTA
AGCATCCCTTCAGGTATCACTTGCAATCTTTTCTCATTCTATATACATTGTTCAACTTTA
ATGGGTATCTAATTTGTGTTATCAGCTTACAGGGCAGTAAGTAATAATTTGCATGGCTGC
CCTAAGCAAATATGCTTCCATAAGCATCCCCATAGTATAGACACTAGAATGGATTAACCT
CCATATTGGCTATGCCCTGACGGTCAATGCTTC
>NODE_280_length_193_cov_5.683938
TGCCCATTGTCAGTGAATGGGAGAACGTTTTGGCCAATATCTCCGGAACCAGACGTGCTA
GACACCTGGAAATGCCACCTGCCCCACCTAATTTGGCTATGCTGAAGACGTCGGTCTAGG
TCCCGAGTCTCTACGACCTTCCCGTCCCGAGATACAGCAAAAAATCACAGGTTTCTCCCA
CTTCCTGATGTCATAGAGACTCGGGAGTAGGCTCAGTGCGATCGCGGCAGCAGCAAATGG
GGGGGTAGACACAAGTTTCATGTCTCTAGCACTAACGGTTTTCCCAAACCCAGGCCGAAA
CCC
>NODE_281_length_359_cov_3.660167
TTTTCATGCTGGAATAGATGCAAAATGAGTAGCTTTCCTGTCATCCTCAGCTGTTCACTG
TATTTGTGTTAACACACTCAGTATGGATAAAGTAGTAGAGGTAGGATCTAATACAGTGTA
CCCTTTTCCTTGACTGTTTTCTTTATCATTAACTTGCATGTTTTTCTTCTTGCCTTCCTG
ATTTGTGTGTGTCAATCTGCAGGTTCTACTGGGACTTGATAATGCTCATCATGATGATGG
GGAATCTAATCATCATTCCTGTGGGAATAACCTTCTTCTCAGAGCAGACCACCACCACCT
GGCTGGTCTTCAATGTGGCTTCGGACACCATCTTCTTGGTTGACCTGGTCATGAACTTCA
GAACGGGGATCGTCAACGAGGAGAGCTCCGAGATCATCCTCGATCCCAAGGTCATCAAGA
TGAATTACCTGAAGAGCTGGTTCGTCGTGGACTTCCTCTCCTCCattcc
>NODE_282_length_269_cov_6.189591
CCCTGGTCAACCTTCACTGCTCACACAGTGGTGTTGTTTTAAAGAGCATTCTTTAGCAGC
TGAACTTGGAAAGGTATTAAAGTGGGATTAGGCTCCTCCACAATCCACTGCTTGTGTCAT
TCAGGGAGTTTGTGTTCTCCTCTCCCCGCTGCCACCTCCCCACTCCTCCTCTGTTTGATT
GTGGCTAGCCGCAGGAGTGGGACTGACTGTGCCTTTCAAAGGAGAGGGGTAGGGTTAAAT
CCCTAGTCCACTGCTCCCTGCTAATTCTCCTTGTTCCTTAGAGAAGGATTTACTTCTGCT
GCCAGCTTCTCAAAGGCCTTCTCTGCCCATCCGAAAAGTCGGCGTTGCCTTCCTGTGGAG
GTGTGGTTGCCATAGAAGg
>NODE_284_length_344_cov_11.046512
CCACAAAAAAGTTCCTTGCGATCCTTCTTTACATGCACGATCTTTGATTTCTGACGATGT
AAGATCAAATTGAGCTGCAAGTGTGCTCCCTCTCTGCCTTTCATGCTGCTTCAATATCAC
GGCGTGAAAAAACAAAGAAGGCAAAGACTGAGGGAAATCTGAAGCGTTCTGCCACTCAAC
ATCCCCCAATCCCAAACAACAGCGTCTCACTGCCACTACAAATACATTAGAAATCAATTA
TTTATGGAACAGAGTCAGGGCCTCTTTAATCTTTTCCTTTTATCCAATTAAATTGTCTAA
CCATTCTAAGCCTCTATAGCTCACAGGGAATGTGCTTTTTTTAAAAAAAAAAAAAAAGAA
AAGAAAAGAAGAAAAGATTTTTCTCTTCAGTCCTTCTTTTGACTTTCGATGTAACAGAGA
AGAGACACTTCTGAGGCTTGAAGAATGAAAGGAa
>NODE_285_length_366_cov_8.931694
TTGTTTACCAAAAGAACACATTTATAGATTGAGTGGTGGGTTGTTGTTTTTTTTGATTCC
TTCAACAGCACTGCGGAATACTTAAAGAATACAACTTTCAAACAGTGTTTAGGAAAAAGG
CACGGTGAGTCAGTGACATGCACATGTGAGAGAGAAGAGAAGACTGATTTAAAATATAGA
GTGAGGGTTTAATAATGATACAAACCCACGATATGTAACACCTCAAAGCAGCACATTGGC
ACAAAGTCAGAAGTAAGACAGCACAGAAGATAAAAACCTGTCTCAAAAAAATAAAGAATC
AGAATAAATATCTCAATAAATAAATAAACAGGTAATATCTCATTAATTACTTTGAAACTA
ATAAATACGTACATTTGAAAATATGCACATTGGCAGAAATCAATAACCAAAAAAGTAAAT
AGTACTTAATACAGAGTTACTTAGAAATCATAAGTTATTgattactcaaatcaaaa
>NODE_286_length_302_cov_9.466887
GTTATTCCGTGAGCTGTCCTGCACAAATGTCGCACCAGCTAGCTTGTACACTCACACTGT
GTGTGCGTGTGCGTGTGTGTGTGTGTGTGTGTGTGTGTGTGTGTGTGTGTTTGTGTGTGC
GCGCGTGCAGGTTTTACAGTCAGGCTCAATACACGCATGCCAGCGCACACACTCACACAA
AGCAACACAAATCCATACTAGCCACAGGCTCCTCTCCAATCTATTTTCTGCTCAGCTGGT
TTTAAATGAAGTTATTATGACTCATTAAAATGCCCACAAGCTTGTGGAAGTCGGCCAATT
ACGATTTAAATTTAGCCTCCTGCTCTCACAACCTTATCTCCCCCCTGTACAACCAACCTC
TCATCTCTGCCTCTGCTTTTTTTTTCTCCCTTTTTTTTTTTTTTTTTTTTTT
>NODE_287_length_229_cov_13.340611
GTGGAGTTGCCAGCAGCCCTTTAAGAATCGAGTTATGCTAAACAGAGGTTGATTTAAACC
AGAGGTTGACCTCTGACCTTAGCTTAGAGGATAATGTCCCAGGCAAGGAGAGCAAAGTCC
TGTTACCATCCATGAATCAGGCCCCCACCGACATTATTTCAAAATTGCTTAGTTGCATGG
AACTCCCTTTAGTGCTGAACGGACTTTCATAAAATTGATTTTCTGAGTACACCCTTTTAG
CAGCTATAAGCTTGAAATATGAACCCTTCATTGCTGAAAGCATTTCATTTTTTGCCCCTG
TGACTAATGATCCAGGGAAGAAGTGTGTTTGAAATTCTC
>NODE_292_length_263_cov_6.961977
GGAGAGATGGCAAGAAGGAGAGAGTGTGTATGTGAGCGAAGAGGAAATGAAGTGGCAATA
AGTGCAGCCAAAGGGGAAATGCTCTTCACCGTGAGTTTAATACATCAGACTGGGGATTTG
GCAGCCCGCCACACAGCAATTGTTTACCTTTTTGCTCACTGGCTGCATCTGTTCTGTTTT
GTAAACGGCACTAAACTATTCGCCCGTAAACACCGGAATCAATAACAACTGCTAAGGGAA
TTCCCTTATCCCGCCCCTCCCTCTCTTTCCCTCCCTCTCTTCCCCATGTTTTCATCCCTA
TCCACCACCCCTTTTCCTTCCCCTAGATCTCCTCCTCTCTCCCTTCTCTCTGTTCCCTGC
CAGTCAAGAGCAg
>NODE_300_length_222_cov_2.450450
GGAGCTGGTTGCACTAAACAAGTGTAACAGCGACAGAAGGTGGAGCCTACTGATGCTCAC
CTGATGGACACAGTAGCTCTACCTCCCCCTTTCTCTTCCTTTCTTCTACACCTCCCATTT
CTCCAGCTTCCTTACACCTCCCCTAGCTTCACCCCTCCATTCATCCCTATTCTCCCTCCT
TTACCCCTTTTCTCCCACCTACTCCCTCCCAAAGGGTAGTATGTTCCGCTCAGTGTTCCA
CACTGCAGCCTCACAGAAACACCTCCAAATGTTTCTGTGTGGAGTTATGTGTTCTCCCCG
TCATTCCTCCCACAATATGAAAAACACAAACa
>NODE_301_length_224_cov_1.254464
TAAATGAAACCTTTGAGGCTGATAATAAAAGCCAAACCATACTCTGGGCTTCTCCTAGCG
TATATCAGACGATGTGGAGTTTTTTGGGGTATTTTTTTTTAAAGCTGGTGATCTAGACGC
AGGATGAACATGCCAAAGCTTTGAAATGCAATTTTTCCTACAACCGAAAATCTTCATTAA
AACACGATTACTTGAGGACGAAGGGCTAATCCGCCCCCTAAATCCACTCGAGTTCATGAG
GCAGTAATGAaacagcagcaacctatttctttctatttcgatcctgttatttgggggggg
attttcagcagctagagccattgacagagctgag
>NODE_305_length_657_cov_14.056316
AACAACAACAACAATAATAAAACCTTTGGAAAACATTTCATAAACCATCAGCAGCCAATT
AGAGGAGCCGGCACAGGCTGTGCTGTGCTGTGCTTTGTGTGTGTGTGTGTACGTGTGTGT
GTTGGGTATTAGAGCGTTACAGCGCCCAGCCCGGCTGTGCCCTGCAGGCCCGACCTTCTA
ATCATTATCTGTCTGTCTTATTACGCTCCAAACCGGGCCACTCTTAAATAAAATATGCAA
AGGTTTCTTAAATGATGACCTGAGGCTGCGCGCGCCGCCGCTGCTCTACATGCTGTTAAT
CTGAGAAATGCAAATTCCCTTCATCTCGCACTCGCCTTTATTAACTTTTTTGAATTTAAA
ATTCCACGAACAATGAGTTCTGTCAGCTTCTGAAATGATATTTTCTCTCCTCTTTTTATG
TGCGCACGGAAGCGAGTTTAGAGCATGAAATTACCAGGGGAAATATGAGCGGTTTCATCT
CTCCCGCACAATTTAATTGGCTGCTTTGCAATTATTAGTTTTTGCTGCTAAAGTTTTTTT
CTACACTTTACTGTTACTGTTTCCTTAAAGTGGCAGCGCACAACACTGCTTTATTTTCCA
TGTATTTGTGTGCAGTTCCAGCACTAACCATTAGCCAGCCGCTCTGATTGGACGGCCCTC
TCCATGTGATTTGTGCAGTGATTTGATATTCAGATTTCAGATTCAGGGATGCCCAGAGTG
GTTCAGGAATTTCTACGGCAGATGAAAATCAggctcacacatggagt
>NODE_306_length_243_cov_1.144033
ATGCCTGTCAAATAAAAAAACAATGACGTGTTTCTTCTGTGCAAGGAAAGCACAACAGCT
TTATCTTTCCTTTTGTTATATTAGGGACACACTGGGACCAAGGTATCGGCTTGGATCAGA
AGGTTGTTTACACTGTTGTTCTATCTACAGTAGCTGATGCATCTTTGCATCATTATCAAA
AGAGAAACTGTGCTATCAAACTGTCTGCTGCAGACTACAGCACAGACTGCAGCGTCTTCG
CAAACCAAACaagcaggctgtaacctaacagcttgcctctcacacacactacagccctct
tcgtgtacttgctcacacacaatctaaaactgcaactgtctgctgcctttttc
>NODE_307_length_338_cov_9.245563
ACACAGGCACGCACACACAAGGTAGCTTGGTTGGTGGGGGCCATGGCTGCAGCTCTTCTG
CGCAGTCCCAGAGTGGCTCCCGGGGCTCGGCTGCCAGTTGTTTGCCAGCGTCTCCGGGTG
GAATTCATTCAAATTAAAGCAGTGGAATGAGGCCCGAGTCCCAGAATGCCTCGTCCCTCT
CCTTCATCAGCATTCCGCCGATGAGAGTAATTAAAGCAGAAATTAATTCTGCTGTAAGCA
GAGGAGCCACAGAATAACTGATATTAGAGGCTGGATGATGAATGCTTGGCATCAAGGGAG
GTCTCAGGGGAGGAAGGGGAAATTCACAGATCTCTTTCTCTTTCTTTCTTTCTTTCTTTC
TTTCTTTCTTTCTTTCTTTCTTTCTTCTTTTCTTTCTTTCTTTCTTTCTTTCTTTCTTTC
TTTCTTTCTTTCTTTTCTTTTCTAACAT
>NODE_308_length_431_cov_6.380510
CTTTTTCTCTCTCTCCTTCTCTCTTTCTTCCTCACTGTTGTTTCCTCACTCTCCACTTTC
TTCACCTCTTTCAGTTCCTCCTTACCTCTGTTCATCCCTCCATCCACATCCCTTATTCCC
TTTCCTCTTTCTCCCTCTCTCGCTCTCTTTCGCTTTTCCTGGGGTATTTTTTAAACAATG
TGTCCTTCATGTACGGTTGGTTACGGGGCGTACAGAAGGACATCATTAGCGCTGGTGGTT
AAGCTGTAATTTACACCATTACCGAGGTAGGGGCCATTTTTATTGCCTAGTAAATTTCAG
CTCTGAAATATTTAGACCATATGGCTCAATTTGTGTAATAACCTTAATTTCCAAGCACCC
TTCAGCTCCCTTCAGCGCCGGCTGTTGTTGGCGGATGGCAGAGTGGTGCGTGTACACGTT
CGTATGTGTGCCCGATCTGGATTTGGAGCACATTTACACACAAACACACACATGCAAACA
AGTACGCAGAAacatagacatggcaaaaatgttaccgcatacgctaaacataacctttta
c
>NODE_309_length_272_cov_4.492647
TCCTGACAATAGTGCCAGGGAGTCGTGGGCTCATAAACTACCGGCTTGACCTATAAAGAG
CCCCGAGTCTGCTAATTCCATCTCAGCCTAATTTTATGACTTGCATAAAATAACCATAGT
GCAGCTTTGTAGCTGTAAAGAGGATATGGGTAATAAAACGGAGCCGGGGAAAGCATCAGA
AATCTCCTCTTCACTAGTGTCCTCATTTATTATTCTATTATTCTTTGCAGGGTACCGGGC
TCATGTGAAAGACAAATGACCTTATTATATTAAATAATTTGTGAGGATATTAACCGTTAA
TCACACATAAACAGCATTTAAAAGGTATTgattttccagcgctctcaacagcttgttaaa
tttacgtccaataacatgataa
>NODE_310_length_368_cov_9.211957
GAGGGAGCAAGTGTAATCTAAATTGGATATAGAGGCTATTATTACACAACATTATGCGTT
GTGGTGGACTAATTGCGCGGCTGGATGAGTTAAACAGTCAGTTAATGTCGAGTGGCGGAC
AGGTTTCTGGAGCGCACAAGGTCAGCTGCGCTGCTCCCAAGCCTTTAGTGGTGTACAGAA
AAATGCTTGAAGTATTCATGGGATTTTTAACCATTCTAAATCTGTGTCCTAAACCGATTA
GTTGACACCAATTTTTCTTTGATGTATTAGCTGAGGGCTTTTGCCACTTGGAAGCCAATT
GAAATTCAAAACAGTTTTCGCTCCAAATGCTTTGGGGAGATCTGCTGCAAATAATGGATG
TAATTTATTTTTGACCTTGCTTTTTTTTTTTCGAACGGGTGGGTTATTAAATGATTAAAC
ATATGTGCACTATGCTACTTGACTAAACAACTGCGTACAGCCATGATTAGCTATTATg
>NODE_311_length_433_cov_6.508083
CAGCCCACCCCATAACCCCACACTCCCCTCTTAGAGCTGCAAGGCACAGGGCTGTGCTTT
ATTTCTCTGCTCATTTTTCTCAGAGATTGGTACCTTCACACGCAGATCCATACCATGCTC
CTGTGCAGTGCAGGCGGCGGTGAAGAAAGAGGGTTATATTTTCCCCTTGAGTTAGGACAC
CTCATGACAAATGATAATGGATAATCAATAAAGTGGGAAATATGAGGCAGCAAACTTTAT
GAAGCCAGGAGACATATTACTCCCCAACAACACTGGTTTCCCTTAACAAAGTCACTACTC
GACTGTGCCTAATAATCTGAAGGAAAATCAAAGGACCCGCAACCACATCAGCAATATTGG
CAACTTATTCCACTTTAATGGCATTTTGATTGATTTTTTCCCTCTTCCTAATGGTCGTTT
TATAGATTTGACGCTGCTTCTGCAAAACAGCAGTGTGTAATAAACCTCCCCGAAGGCAAA
CGTTAGCCATTAAAGCTCTTGTCTTACTAGCGCTCATAATTGGAGGTTGACCACCACCAC
ATt
>NODE_312_length_297_cov_2.245791
AAGGTAAGAGACGGGGGGTAGGAGACGAGGGGTCTGGCACACAGTTACATAACAAATGGG
GATGAAATCAAGGGGTGTGATAGACAACAAGATGAGGGGGTAGGAGACGAGGGGTCTGGC
TCACAGTTACATGACAAATGGGGATGAAATCAAGGGGTGTGATAGACAACAGAGGTAAGT
GTTACTAACTGTTGTTAATCAAATGGTGGTGGAATTAGGAAGTCTGGTAGACAACAAGGT
CTAAGGAAGTTGTCTGTTGCAAGTGTAATGAAATACAGCTATTTACTTCATCAGAGGTCA
ATATGAAGCTATCGCCAGTAAAGGCTTAACTTAACTGAGACGGGAAACAAGAGGAAACAG
CAGTGCTCAAGGTAAGGAATGTTAAAGTAgtcttttgaagaaatgcc
>NODE_319_length_402_cov_14.092040
GTGTTCTGCTCTAGTTAGAAAAATTGTTTGAATCAAGTCGATGGCAGTCGGTTACATTGT
GTATGGAATACTCTACCTGGCTTGTAACTGACTAGAACTGTGATGTACAGATGATGTATT
ATTAAAATCTGAAGCAAGTAATGCAATGATATTAGGATACAGTTTTTGTATTTTTATTCT
TGTATAAGGTTATTTGATGGCTATTGTTTAGCCTATAGTTCATTCTGTGTTATTTAAATT
CTAATATATGAATCATATTTGGATTGAAGTCATGTTCAGGGGCCATGTTGTGTATGTATT
GAGATGTAAAGCCTTTGAATGTGAATAATTATTGTAAACTATAATATTTTACAGCTTTTT
TCTTACTATATCATACATTTTCTATTTGCTCAGTGATTTAATCATATTCTGATAATTTAA
TGAATCTGTTCATTCTCTCTCTGATTATTTGTGCGCTAGGTCAGTAGATGTTGAATGATG
AATTTTCCACTTAATGCTTGGTagtccagtaa
>NODE_320_length_276_cov_5.833333
AGCGGTGGAATATTCCTGGGCTGTGTTGTCATTTTTCTCGCGTTCTTTTTTTCTCTCTCT
CTCTCTCTCTCTCTCTCTCTCTCTCTCTCTCTCTCTCTTCCTCCTGTATTCTTGAAGGCT
CTTTGCAGCTGTAACTCATTTCACTTGATGACTTTACTGGGGTTACAGAGAGTGACGACA
AATTGATTACCTGGCAGAGCAAGAATGGAGCGAAGAGAGGCGCAGGCTGACAGTCATGTT
ATAATAATATGTTTAATGATGTGTGGAGGGGGAACAAGGAGAGAGGAGTATTGAAATAAG
AGCATGGAAGATGCAAAGGAATAGGTTTCATTTGTAAAGATGCAGTATCCCTCTTGGTGG
AAATGGTGTTTTGCAAGGTGTTGTAa
>NODE_321_length_256_cov_1.097656
GCGTTTTAGGCTCAGAGGACGACAACATGCAGACTAAACGATACAGTGAATGCAGCATGG
CTCGGAATGGTGGAACTTCTTCCCACAGCTGATGAGCAGAGACTCTAAACTGGACTGAAA
CTCGTCCAAAAAGACAAAAAACACACAAAAAATGACTCAAATGAACCATAACGACACCAA
AAGTATCATTTGGAACCATCGTGGAGTCATTTTGAACCAGTTTAAAGTCGTTTTGAACCA
GTTTAAAGTCgttttggtgaattcttggttcagtttggacatttttggtactttggataa
atttaaaatgatttttaatgaatgaatattagactgagaggagaaccagacctactctac
caatag
>NODE_322_length_557_cov_9.012568
ACAATGGCATTACAGGAGTTTGACAGAAAACCTACAAAGTGAGAGCGAGATAGAGAGAAA
AGTCATTCTGTCGAGTCCAGTCTTTTGCCCCAGAAAATGTCACTGCGATGACTGAAGACA
CAACGTCCATTTCCACCACCATCCGCTCGCTCTATCTCTCTCTTTCTTTCTCATTCATTG
TCACTGCCTTTTCCCTTTAAGTGCACTTTCGCCCACACCACTTGGAAATTGATTGAAACA
AAATGTCACAATTATGCCCTGTAGCTCGCCGCTTCAATTATTCATCAATTAGGGGCTAGG
CTCCTTTTTTTCTCTCCTCTGAGCTGATTTTTCATTCAGTTTGCTCGAGATGTATGGCTC
CCCTGCTGTTAACCAGTCCAAAGTCATTAGTTTCTGGGTTTGCAATTAAACCTGATGCAT
TATGCATGAGGCTCCGACTCAGCAGACACACGCAGCAGCGGCCGCAGCAGCTAGCGAACG
AGCTAGTAAGCTCTGGAGGCGTGGATGGGAAATTAATTTGCTAGAAATTAAGTTCTCTCT
ATCCCTCCCTCTCTCTATCTTTCtcttgtctggcaggttggaacagatgccactggctag
agatggagataaagatggggcagcatcagagtgcagtttgatcagcactgacaaggaaag
ccgacct
>NODE_323_length_305_cov_6.236065
GGTGTGCTTGTGCCATACTGATGCGTGACAGTGTGTATGTGTGTGTGTGTGTGTGTGTGT
GCGTGTGTGTGTGTGTGTATGCATGCTGAGAGCAGGGGGCCGGCAGCTGTCAGGGGCTAG
GAGCAGCAGGCACTAATGAAGCAGATGAATAGTGCAAAAACTCCCAAATACAAACAGGAC
AGTTGACATTTTTCATCTGTCAAAAGCAGAAGATGCATGAAAATACGATGGGGTCTTGTT
TAACCCTTTGCCTCCTGGTGTCAAAAGCTGGCTGGGTTTCTTCTTTTTCTCTGTCTGCCT
CTGTCTCACCCCCTTTTCCTCTCTCGCATATTGAAAAATAATTTTTTTGGATAGCATCAT
CTAACCCTTACATAGAAATGTACACACTGTGCCCTGTAGAGTACTAAGAAGTATa
>NODE_324_length_111_cov_3.639640
ACAATCTCAAAGTGCTTCAACTGGAGATAAAACTGGAAATTTCTTCAGTTTTTCAAGTTT
TTCAACCGTCAGAAGGCTCTCTCTGTTTCTCTGTCTCTGTCTGTCTGTCTGTCTCTCTCT
CTCTCTCTCTCTCTCTCTCTCTCTCTCTCTCTCTCTCTCTCGCTCCTTGTCATTGCAGAC
ACCTGTTGCCGCAGGTGGGCGACGGGGACAGTACTGCAACT
>NODE_329_length_429_cov_8.759907
GATCTTGGGGATGCTCTTTTGCTCGCTGGAAACGGGAGGGAAAAAAAGTACACTTGTTAT
CTTGTGAACCCTCAAACATGTAAGATAGGAATCTCTTGAATGTCAGCGACAGAAATGGAA
TTAACAAGAGATCTTTTTATTGTCACAGAAGGTCATTAGGCTGCCAATCGGGGTAATTAT
GGAAATGATCTCCCCAGCTCTTTGGAATGTTTTCCTGCTTCCATAAGGACTTGAAAGTGT
TCAATCAGCCTCTCTCGTGGGAAAGTTCAGCCATAACTGCAAGTGTACCAGCAAAATCAA
ATTAAGCAAAGAGATTTCATTAGTATTTATAGCCCCGAGGCATTTGTAAAAGTATGGAGC
AGCAGAGTAATGTGGGACTGTGGAGGGGAGAATTATTGCTTAATGACAAAGGCCATACCT
AGAAGACATACACATAGATAATGAATAGGAGGCATTGATTGCATCTTTAAAGAGGATTCT
Tgagggattgtaaaatattgatgcttgtgtggctgactttggactcccggcatgatggg
>NODE_330_length_297_cov_9.003367
CAGACAGGTCTGGCGCATGATCCACAGCCTTGCATCCATCACAGAAAAAAGGGAGCGAGA
AAGACAGAAAGAGAGAGCGAGAGACACTTTCTTCCTCATCTCTCTCTACTTCCACGTCCG
CCCCCCACCCCCTCCTCGATCTCCCCTCTCCTGACGCGAGCGCCGGACTTGAGCAGCAGG
TGCCATATTACTGTGTACAGAAAAGCAATTAGGCAGCATATTGGATGAATGAGGAGTGCA
TTAATATTAGCAAGTGCATTTGTCAGTGGCGTTTGATGCGAGTCCTTTTCTTTTCTTTCT
GCAACATTAAGATTGTGGCGCTCATAAATTCACTGCTTAAACCACCATCTGCTGCGCTGT
CAGCCCACACCGAGGAGAGCGGAGAGGAGAGGGGAGCCATTTATTCc
>NODE_331_length_350_cov_12.554286
TAATTCTTCATCGTTGCTTTGGGTTTTTGTTTTCTGTCCATCCTTATTAACAACCTTTTT
TGTTCACTATTCTTTTGATTTCCTTTCTTCCCCTTTTTCTGGAAAGCAATCAGGCATTGG
ACACGCTATGGTAAACAAACTACATTGTCTGGTAGATATCATTCTTATTGTCTTTTTTTT
GGGTTTGCCGTGTGTCCCCTCCCTCTCTCTTCTTTTATTCGTTCTCTTTGAGTTCCATCC
TAGACACTCTTATCAAAAAATGAGGAGATGGGTTTGTATTACCAGGCAATTCTTTCTTCG
CTTCTTCTCAATTTCCTCCCTGACCTGCCAACAACCTCCTTCTTTACCCCACAATACCCC
ATCCTGTTTTTTTTCACTTTGGCTTTTACTTTTTTCTCTTTGTTTTCTCCACATTACTGC
AGATTTCCAACAAGTAAAATAATTGACTTCTTTGCCTTTg
>NODE_332_length_387_cov_9.788114
GTTTTGTTTTCCCAGAGTTAACAAAAAAAGAAATGCAAAATAGATTAGGTACCTAACCCT
CTTTATGAATGTATATTATAATGTTATGTTTGATGTATTCACTTCATGATTCTTTGACAC
TGGTTGGAATTACTTTTGCTCTTTTCATTAAAAGATTACCGAGCTTTATATATACTGTCT
AGAGTTGTTACCAGAAGGAATCTTAATGAACTCTTGACACTACAAAATCTTGTATATTTT
TTGTGTGCCAATTTGTAACATATTTTGTAAGTGTATATTTTTCTTAGAAAGTGCTGTGAA
GTATTTGTGTGTGTGAGTAACCTTTTATGCGCCTCTATAGGCAGTGGAAAGGATATACAA
TGACAAGTTTCTGGTTTTAAAAACCAAAATATGAAAGTATCAACAGAAAACTAGAAATAT
TTACATTTTGTTGGGAGTTTTGTAATAAGACCATGATCTTGTTGTGAGAGTGTTGTGTTA
CTGTGCAAAACACAAAt
>NODE_333_length_268_cov_4.828358
GACGTATATAAAACGTGCAGCTTCATTTGCTATTCTTTCCCAACGCTCTCCTGCTGCAGT
GGCAGATCCACCACAAGGGGGCGCAGTTGCCCAGACTATGCTCCTTGTGCAGGTTGTCCT
ATAGCTTGCGCCGGATAATTATTTTAGCTTTAAGTGCACCTTATTTGGTCCCAACATGTT
TTAAAATCTTACATCCGACTGCTACTGTAGCGCATATATCCGCAGATTATTGGCAACGAG
TGTCGCAGGATGATGTGTTTGCTGCAGGTGCCATTTGAAAATATAGGCAGTGTAAGCACT
GTAGAATCTAATTATTTCTTTGCAAAACCTAATTAGGCATTAAAAAAGGTTAACGCCAGC
GCCTGAAACGTTTTTGTT
>NODE_334_length_516_cov_10.381783
CTTTTCTCTTCCACAGAGGTGAGTTGGGTTTGCACTCTGTTAATCTTTCACTACAGGCCC
GCTCGCTTTTTACACTGGCCCACTGGAGAACAGAGGAGGAGAATGAAAGAGGGGTAGTAA
AGGACAAGAGTGGATAAAAGAGCAGGAAGAAAAAGCCATAGAGAGGGCCAGATGGGCACC
TTCACAGTCCATTTATCAAACCCAATGTGGCCCTCCCCTCCCCTCCCTGCTGCTCTCATG
TCCTAAACCCCCATGTAATTCTGTAATGATTTTCATTATCATATAATGACCTTACAAAGC
CTACAGCAGTTTGCATGGTCAGTACAAAACTCGCAGCTGTTCGCTTCCATGTTTGCTCGC
CGGCTGTGACAAAGCTTTTTTTGTTTTCTGTTTTTTTTCTTTTGGCCAGAGCAGTGACCT
CTAGGCGTTAGAAGGTCAGCATAAGGTCACATCAAAGTGTACATACTGTCAGCATACAGA
CTGAAGACAGTATCCAGCCCGTGTTACATTTCTCCcacacagaactagagaagactggta
gattttctgtgtatgtacttccagtgtgaagccttcctcacctgtgattgcacagatgtg
aaatgtgatctatgaatttttaaaac
>NODE_335_length_223_cov_1.260090
AGCAGATTTAAAGTATTTAAACCTCAGGCCAGCTCATTCCGCCTGTTTCCAGTCTTCAAA
AGATAAACAGAGCTCAGCACGCAGGTTTGTATCTATCTACATCCATCTTTACATTTAACT
TTTAAGAAGAAAAGAGTCATCCAGCTCACTGATTGCAAAGCTATTAAATTAATATAAAAA
AAACAAGTAGCGAAGCTTAATAGTGTTGTTTGTTGGGATAGATGCAACCAAATGCATTAA
CCAGAGTAACtctgcttctatctttaagccaaaatcaaagcttttgatcacttactcacc
tccagaaaactttatcataaatgtgtaattctc
>NODE_343_length_228_cov_1.236842
ACTGAAAAGCAGTGTGTGCTTGTGCAGATCAATATGTCTGGGAGGCTTGCTGTGGCAACG
CTTTCCACTGGTGCCATTTCACTTTATTATTCAATCTGACATTGTGTTCATAATTGCCGT
CTCCTGTTTGCTGCTTATTTTCAGTAAACATCCCATTAATGTCATTTTCAGCTGACACAG
ACTCTGAATAAGGAGCACTTCATGCTTTCATGACGACCGAAGAAATATGCAGATTTCAAA
GATGTTGCTTcagcacgtcaaataacagaaacaggtattgctgcatttttaatggcaaat
tttatattttgtacttttctggctagaaagttgacgcc
>NODE_344_length_406_cov_17.697044
GGCAGGCAGGCAGGCAGGCAGGCAGGCAGGCAGACAGACAGACAGGCTGGACAGAGGTAA
TGAATGCAGTTATTAAATTGTTTCAGCAGCAAAGAGGTCTATTCTTATGCCATTATAAAG
GGAACAATTTATCCCCACTGATCGGCCCTGTCTCCTTTCTCCTCGCTCACTTTGATCTGC
CAGCATATTGCCTTGATGTGTCCTATTCAATAGCGAATCTGGGGCAATTTTAATGCTTTT
GTACCTCGCCACCGCTCCACTTCTCCCTCCCTGTTTAAAAATAGCTGTTAATTATAAGTG
CAGTTTAAATGTCTCTAGTGACCCAGAAATGCAGGTTGGAGTGAGAAGAAGGGATTGAGC
ATCTCCAAGTTTAAAAAGAGCGAGACACTATTTCTCTCCCTCTTTATCATGCTTTCTTCA
ATCTCTCTTTTCTCCTCACACCCCCTTACCACTTCTTTGTCTTCTCCAATCACCTCCCct
ccgattctacttctccattcctttagtgttcatcca
>NODE_349_length_250_cov_1.128000
TAAACCTCATCAGAGCTTAAGCCTTGTAAATGGAGAAAGCAGTCCTTCATAGCTAATCAT
ACACTATAAGTCAACTATATCTGACACACGCAAAACAACTAATAATCACATCAAGATGTT
TAGCATCCATTTATGTGTGGATGCCACTAACTCTCTGGAGACAGAGCACGCTGATGCAAA
TCCATTCAAATCCATTTAGTTGCACTTAGAGCTGAAGAAGATATTGTATCGGGATGTGTC
CGTTTATCTTttaaagcataattgcatcctcaaatttgagaggactctcagaatatcttg
aaaaagaaacaaaggagtaattgagcgatgacttgagatcaatacattctttctacatcc
>NODE_350_length_222_cov_1.576577
CGATGATCAGCTCCACGTACTTGGTTGTACTCTGGACATGACGTTTATGCTGGGAGAAAG
AGTGAGCGGAGAGGCAATAGGAGGGGAAAGATGTAGTAGAAAAAGTGAAGGAAAGGTGAC
ATAGATAGAAGAAAGAGCAGCAAATGAGATGAGAGTGGAAAGTGATAAAACAGGAGATGA
AAAGAAAAGGGGGAGGAGAAGAGAGCAGAGAGGACATTagaaggaagcacttcgctgcag
tcttctggaaagggcagtctgaattcagcaggtggcgactaagtatggctttccccctga
actacgctctgcacaaaaggcagcggaaaagc
>NODE_351_length_350_cov_3.782857
CCTGTTGAGAGGGGTAGAGAGAGTGGGAACAGAGTGAGGCAGGCAGGAAGGAAGCAGCTT
TTGTTGGATTTACCTGTGATCACATCCTTGCAGTGCGCTCCACAGACCCTCTTCTTCTCC
GTCTGAGGGTCTGCCCTCTTCAGTAGGTGCACCACTTCAGTGTAATTGGCTATGGCAGCC
CCATACCTGGCAGCAGTGAGGGCGATGGCGAGGTTCAGTCGAGCATCGTTGTGTTGTCCT
GCAGCGGGGGGACAGGACCAGAGCAGGGGGATGTGAGTCACCCCGAGCCTGTGACTGGTG
GTATGGAAGTGTGTCGGAACCGATATGTCACATCTGTCCCTGTCACTTTGCATCAGCGCG
ATGGCTGCTCTGGCCACACAAGGAGCACACTTAAAGCCACAGTGGCCCTTTGGCCTGAGT
GTGAGCTCccccgaccgcccctcccttcatctctcctgca
>NODE_356_length_387_cov_6.788114
GTATTACTGTAAAACATGGGCCCCCACAGCACAGCAGCTGGTAGCTCAGCCCCTGACAAA
GCTGTTAATGTTCTGCAAAGAATGTGCAAATTGCAGAAACGAGTCCAAGTGTGGGCAGAA
AACACTTCTGGTACTTAGAACCAGTGATGGAACAAATTTGGTCAAATTGGTAAAGTGCCC
AAAGGGAGGAGGGAGATGTTCCACGGAAAACCAATTCCAAGCTTGGGTGAGCTCAGGATT
GTTTGGAAACTCTCCAATCTGGGGGCCTGCATTGAATTGCGTGTCAGGCAGAGACTGTTA
AATAAGATTAGAATAAGGACCAAGAGAGCAGCACAGGTACCTCACAGGATGGCTGTGTAA
TGTCGAATCACAGTTACTCTTTAACAGCCATACATCAGCTGCGGCAGCGTTGGAAAAATG
TAACAtgaggtggcatgtaaactcactggacagttgcaggaaacatgagagtttttttta
gtgcattatgagctgtg
>NODE_357_length_271_cov_2.450185
CAAAAATCCCCTCTCAGCCACAATGAGACACGGAACATTTGGAGGTAACAGAAAAGCAGC
GAGAGGAAGGCGGAGGTGAAGAAAAGAAAAAGGGATGAGGGAGAGGTACACCGGTTCAGA
TGGGTAAATAAGACGGAGAGAAAAACTGAGAAATGTGAAAAAGAGTGATTTGCTGTTGAC
AGGCGGCAGAGAGAAAGACTGAGACGGCAGCTCATCATCAGCCCTCCCTTCCCCTCCTCC
CTCTTTGTCATTGACAACCACCACGGCCACATCTGCATCCGAGCATCTAAACGTTATCGA
ATGGCCCACGGAGCTATGAAGCGGAGAAGACAGGTGGAATTGCATTCTAACGCCTCCGAT
TAGGCTGATCAATAGCAGCTg
>NODE_358_length_240_cov_5.558333
TATTTTCATAATAATACTAACAGCCTTTAGGCTACAAAATAGGAAGAAGGCCATACTCTG
TATATCTGTGCATTGCCTGACAGAGACAGAAGGGTTTCAATCTCTTTTTCATTTCATCCT
GATAGCTCTGCCTTTTATTACCGAGGGACAGGAACGTTTCCTGAGGTAAAAAGGAGTGCA
CATTCCCAAGATAAAGTTGGAGGTTTACAGCTATTTCCAGCCGTAATGTATTATTCCGTT
AAAGCAATGATCAGGTAGTGTTGGATGAATGGGAGATGTTCAGCACCATTACTGCCTGGC
ACATCAGTGAGGCATTATTACATTATCGCTGCTCTTTAGTAGGAGATTGT
>NODE_359_length_476_cov_8.380252
CTTGTTCACTCCGAACACACACACACACAGTGGCACACATACAGTAGTGTAGAGGAGGCG
GGAGGAGTGGGTTAGGGGTTGTAAAAGGAGCCGTGTGCTATGTAATGGAGGGGAGGAATG
GGTTTGCTCTGTCAGACCGGGCCGTCACAACGGCTTTGTTTCATGTTTGATTTAATTGTC
TCTCCCCTGACAGGCCCATTCATCAATGGCTTTAATGGTCAATCAGAGACAGGCTGAGTG
AGTGCTCCCATTCTGTTTAGCCATAAGCTGGCCTGGGCTTTTATTTCATCAAAATGCCCC
AGCCTAATGTACATGCTCACTGGCTCAGAGTGGCCGCGGGGAGCACATAAAGAATGACTG
AAAGCTTTCTGATTTCAGATCAGTGAGAAGGATGTTTTTCTTTTTCTTTTTTTTCCTTCT
TCTTCTTTCTCCTCCTCATCTCCTCCTCTACTCTCTCCTCCCTGCTACACTGCCTGCTCC
TCTGTTGACGAAAGGGAATAAAAGGCTGtaatgtagatcgttttgtgtttttagaaaaca
actttttctccctgaaaaccacgcttctttgttcattcattcatct
>NODE_360_length_222_cov_1.270270
CAGAAGATAAAGACCAAAAAGAATCTACTTTAGTCCTCAAACTGTTTCATTTTCCATTCT
CTCATCTGCTCTTGCTCATCTCCATCGCCTTCAAATATGACAAATTACTCCTCTGCTTCC
CTTTTTTCCTGACTTCTGCAATTTCATTTTGCTCTTCCTCTTTCTTTTCTCTCTCTCTCT
CTCTCTCACACCCCCTCTACCTCCATGCTCCTCTCTTCCTTCCCTTCCCTCTCTCTTCAG
CTGCTCCTCCcagctgtttaatcacacatggctcatgcctaaagaagagggagggagaga
gggagggaggggacaaatgggaggagagacag
>NODE_361_length_226_cov_6.035398
TGTGTTTAATGATTCCTCTCCACCTTGGCAGCGGCATGTGCCGACTTCAGGCGCTAGCGG
CGGGTGACACAGGTCTGGCCAAGTGTTAGAGCAAGATCATACGTCCGGGCCCCATTTTAA
TTTCTAATACATTAATCTTTTCCTCACAGATCCTCCATGAATATTCCAGGGCTCCTTGTT
TGTCGGGAAGGCTGTCTCGCTTTCATCTATTCAGGTGGTTTCATTCACTGTGAAAGCCAG
CTAAATGGACCCGATCAGTCAATGACAACCGGGATACAATAGAGCCCGGTAACACGTCCC
TTTTCTCCTTTCAGCCTtctgatagacaaccctgac
>NODE_362_length_420_cov_5.783333
CTACTTTTTTACAATGTGGATTTAATGATTTATTTTATTTTATTCACTCTACCTTTCACT
CCAAACCGCCTTTGCAGGAGAGTTTAGACTCAAACACACGTTTAGTTTTTTATTTTCTAC
TTATGTACAGATATTTTGGCCCCCTTCACTGTCCACTCCAGGTTTTCTTGCTCTCCAAGT
TGACCTGTCAAGCAGATTACCACAGAAAGAGATTAATGGCAGAGGCGGGTTGCAATAATA
ATCGTTTTGTTTGATGTGACAACTTTGATAGGCGTTGATTTACTTACAAACTGATAGGCT
TTTAATTGAGCGCCTCCATCCCGATTGAGATGAAAGGGAAAACCACATTGAAAAGCTGCC
CGATTGCCCCGGAGCCTCAATACTGATTAGCCATCTCAGTGGTGAATAGTTCAAGGCATT
TTAAACTTCTTTTCTCAACGGCCTGACAGACCATTTCTCTTCCTTTCTTTCCCCTCCAAG
TCCGCTTATTCTCCCTACCTCTACGAGAAAATAaatcattttcattgtat
>NODE_363_length_290_cov_1.331035
GGGTTTTATTAAAATACTATTTTTAATAGTTCCTTCATCAGATTTAAGTTTTTTAAAAAC
ACACAAAAATAAACGTATGTGGCGACAAAACAACAAAAACAAGACACATAACAAGAAGAA
CAAGACAGCAAAGGAAAGAAACGTGACAAGACTGTCTGGCCGAGTTGCTGGAGGCTGTTA
AAATGCAAATAGTTAAATATTTGTAGTATGTGGAGACAAAACAACAACAGAACAACAACA
AAACAACAAAGAAGAGACACAAAATGACCAAAACAAGACGCATAACAAGACAAACAAACC
AAAAAAAAAACAGGAAACAaaaggaaagaaacgggtcaagaccgtctggacgagttgttg
gaggcttctaaaatgttaacagttaaatatctgcagttgg
>NODE_364_length_548_cov_8.841241
CCCAGTGAGAGCTTTGAAAAGCAGGCTGATGTGATAATCCTGTGAGAAGCAGGTGGTCTT
CTTTAATGTTGGTGTTAAACAAAATTGCACTAACTCTTTTTCAGTCCTTATAATCTCTAA
ATGAGAGAATTGATCACCTGATGGCAAGAAAATGGTTTCGCTGGTTCTTATTCAAAGTGG
ACCTGAGGAGTGAATCACGGTATACTGGCAGGAAATGAAAAAGAGCCATGTTGTCTTTTC
TTTACTTTCTATCTCCTATCTTTTTCTTTTTCCCTCTCAGACCGGGCTGTCAGCAGTGAG
GAAGAGGAGGAGGAGGAAGCAGGATTTTTTTCTTCTTCCCCCACCACTTCCGAATTACCT
GCTGGGTCCGAGCTCTTTTATGCTCTTGTTGTGACAGGTAGATTTATAAGGCTTGAAATT
TGTACAAATCAGTTGTCATTCAGCGGCAGCTGTCAATGTGTCAAGCTGTCAGGGCCTGCT
GTGAGGGAGATGCCTTAGGGGGCTGAGCGAGGGGGCAACCGCCCAGAAAAGAAAATGAGT
TCAAACAGACCTGAGAAGCTCCTCTATTCCATAGGCCTCCCTGCCCCTGTGGAGACGCCA
TCGATTTCTCTTGATGTTGAGCAACAGCGCGCCCAAAAATGACATGGCACACTGCGCt
>NODE_365_length_239_cov_1.179916
GACGAAAAAACTGATCAGTTCATCAAAAAAGGAGCCTGATTTGAGGCGATTCGGCGCCAC
CGGAGCCGCCCCATGGTGACAGCACTGCCCTTGACTGAGTCTGGTTAGATTTTTACACTA
AAAGAAAGAGATGCATGTTAAAAGAGTTCCAACTGTGAACAGAAAATAGCATGTGAAAGT
TTTGAAATACCCCTCAGTCAAATTAAAGTGGATGCTGGTATACTGAAAAGAACGAAACTT
AAAATAACTTtttttaatcatgcaaatgcaaacagttggtctgaaaacagacatccctgc
atccttactgtgatacataacacaaaaaacaacattagatgataaaatc
>NODE_366_length_283_cov_9.084805
TATCACAACCTCCAGCTCGTCTTTAACTTCTCCTTCACGGGCTTTCAGGGCATAAAATAG
TGTGCTGTGTGAGTGAGAGCTGCTGCTGGTGGGGCAGCACCGCTTTTTCTATCTTGATCT
GAACTACTAACCAAGTCTTAGAGAGATCAAAATTCAATCCCGTTCTGAGAAAAAAGAGAA
ATGACGTTATTTGAATATGTGCCCAAAATCCTTAATGAATAACTTAGGACGAGTAGGAGG
CAAATGCTGCCCCAGCTGTTTCCTGTTGAAAATGTCTGTGTAATGTAGATAAATGTGAGG
GATTTTCTCTCTAAATCCGTCTCCTGTTCGCTAAATCTCACTTCTCCAAAACGAGCCTGC
GCAATGGAACAAAGTCGGAATATTGAGATGTGa
>NODE_367_length_384_cov_9.757812
GTTTGTGGTGAACTTCACTTTTTTTAACCAGATAACGGACAAATTCAATGTGATTTATGA
GCCTTATCGTATTAGAATGTTAATATTATTCCCATCATATTTTGCCCAACAGCTCTTGTG
TGTTTTAAATGTATTTCAACATACTGTGCAGTTTCTGTTACTGATATTGCTTGCATGGGG
AGTTTGCTTAGCTATCACAGGCTGGGAGAATGCTTCTTTTCCTCGATTTTCTCTACTTTT
CTCTTTGCCTCCTGAAGGACTGAAGAAAGTACGTAATCCGGATCGAATGTACAGATCAGC
AGTGTGTTATGCTGGCCATGGTCCACCTAAGAGTATCAGTGATGACACAGAGACGAACAG
TAAGAGTCAGTTATTAATACTGCATTGCTGCTCCAAGAGGCCACTAGCTGGCCACTCTAT
TATTCATTCATCAATTCATTTATTTACTTCTTGATTTCATCCGTCCCCATGCCCCCCTCC
TTCTTTTATTCTCc
>NODE_368_length_276_cov_1.021739
AAACAAAAACAAAAGATTTCTTTGTATCAGCCGCTATCTCTGGCCTTCCCTCCTCTCGTC
TTTTATCTTTTTTTCTCCTGCATCTTCTTTGGTCTCCATGTTTAGCTCCATAATTGCCCC
TCATGCCAAGAAGGTTTCCAGTTATTGCACCAGCTAAATGTGACTGTTTGCTTTGCTTTG
ACCAGTGGTAGGCCATCAGGGCCAGCAAGGCCCTCTCTGCTGGCCTAAACTCTATCAGAA
TCCCTGACTTacattttaatattttcccattagttactctttttacattatccccaatag
tctgttctcttcaattcatagcgtgtctctggactgtggtgcatccagcagtgtatgttt
atattagagcttttatctaatcatat
>NODE_369_length_328_cov_7.332317
GAAACAAACATCCAAGTCGTCAAGTATTACTACAGAAGGTACACTTCGAAAGAGTAAATA
AAGAAAAAACACATGGAACGCCCAAATAAAAGACAAAAGAACAAACAGCATAAAACCAAA
CTGAAAACTACTTCTGTTTTAGAGACAAATAAAGACAAGGTCCAAACCTGGAACCACTTA
GCGTGGCGTAGAGAAGCCAAGGCAGTTAGGCATTTCTGCCTGTCCAGAACATCCGGGGGA
TCGTTGACTGAAAGCGTTTCTATTGGCAGGTGGAATAAGAAGACAAGGTACAGTTTGACC
AAGGGGAGTTCTGTCAGGCGGCCAGGGGGAACACAGGCAGCCTTCCCAAACCACAGGCAG
GAGGGGGAAGGGGAGGGGGACCCCTCCACTGGAGAACCACCAAACGCTCTCAACCTCCCA
GTTAATATGGTTTTGCAc
>NODE_370_length_324_cov_7.811728
TTAAGATGACTAAAATGCAGCCATGCATTGTCTAGTTTTACCTGACAGTAAGGGAAAAAA
AAGAGGAGGAGGACAGGTGTTTTCTAAGTGTGTTGCTTTTTAATTACAGAAATAATGGAC
GATTCCCATTTCAACTCATCATACTTTTGGTCTCCCGTCCCCACTGTACAAGGACAGGTA
GAGACAACCTTATTGTTGGAATTGTCTTGAAATACACATGGTATAGTGGTATGTGCTATG
GCAAAAGATACCCAAAAGCGATTCTCACTTTGACTGTTTGTCGAAATATTTTAAAGAATA
CATAATACCAGACAGTGATTTGACCCTGAAAATGTTGTTAATAACACcaccaaataatgt
tctcttagttggtgaagttgacttgacctcatatagaagtgatttgagtatgatttgatg
ggttcatatgatca
>NODE_371_length_254_cov_9.996063
ACAAATTCTTTGGAGAACTCAATTCATTTGTCTTTTTAATAATACAAAATTTAATAATGA
ATCCAATTTGCTTCTCCTCAGTGGCCCCCTGGATTATCCTAGGATGCAGAATACCATCCT
GGCATCTAAATGTCTTCAATACAAGATTAACAATTGACAAAGGGTTGCGGGTTGCAGGGT
GATTATTGGCTGCAGGCGGAGATTAAAGCAAAGCAGCAGCACAGCTGACAGTTTGGTTAT
CTCTTTTGGACTAAATGAAAATCATGGCCTGAATCCATCAAAGGAGATTAGGAAAATGTG
AGCCCATTACTGATGTCCTCTCACAGGTTGGTGTGTCTGTATATGTCTGTTTTTTTTTTT
TTTT
>NODE_372_length_346_cov_10.491329
CATCCAAAAGAGGAGGCGAAGAGGGGAAACTGTAACTACCCTGATAGTGGTGTTAACACC
CAGCCAAGCGCCTCGACTCCCCCTTCTGTTCTCTCCCCCTCTCCCTCCATCTTCTCTCTC
CTCCCCTGTTACCCTGGCCTATCAGTGCGGAGCAGTGGTCTGTGAAGAAATTCCCAATAT
CTAAATTTACACACTGTATCAATCTTGTTTAATAGACTGGAAAGCTTATAGCCGCCATGG
CAAGCCGGCAGAGAGGGCAGCGGTGATAAATTGTCGGTGTGCAGGCGACAGCCGCCCGTG
ATGTATAATGAAATATTTATGATTTATCCCAGCTAATAAACTGAAATGAAGTGCATGATG
TATGGGAACAGATGGGCCCTCTATTGATGCTGAGGTGGAGAGGCAAGAGGGGGAAGAGGA
GACAGGAAGATAGGTGGAGAGAAGGAAAAGGAGATg
>NODE_376_length_368_cov_5.603261
TTAAGTCTCACATTGCTGAAAGTGACCCGAGATTATGTGAAACAAAGACATGGTAAATGC
CGTCATCTACACAAAGACAATGAGATGTTACGTCCAATGTCATGGCATTATGTCGGAGAA
TTTAAACAAAGAATTGAACCATAGACAATATCTGCTTGGAAATGGAGAAGGGTCTGAGCT
GCCACATCAAAATGGAGAAAAAAGGCATAGCATTTGAAAGCCTAAAGGCTTAAACTAATA
CAAAAAGTCTAATCAGACTAGCAATCCCTGATGTTAATGAAGGTGTCACACATTGCACAA
AGAAAGTTGTGCCTGGCAATCTTCCATTTTTCGGCTGCCTACACCAGTGACATTTCATCT
CACATTCAAAGAGCGCTGAGGCCCCTTAATGAAATGCATAATTAACATATTCTAATTGTG
CTGAGCACAGTGATGGTTTTGACAGAGCTCACTTTCCATGTCTAATTCAATGCTAATT
>NODE_377_length_268_cov_1.029851
ACTGTATGTAATTAAACTATTTTATCATTTTTTACAGCGATACAGACTTTAAAGCTATAT
CGCCTTTCCCAATTTCAAAAACTAGCAACGTGTGTCAGAAAAGTAAAGAAGGACACGAGG
ATGTGGAAGACGACCACAGGAGCGGAAGGCCTTCAACGAGCAGGGCTGAGGCCAACGTTG
AGCACGTCAGGCAGATGGTACGTGGCGATCATTGCTTGACTGTTCGACTGATCGCAAATG
AGCTGGGCATgaactgggacaatgtctggaagattatcactgaaaatttgggcatgtgga
aagtctgcacaaagatggtgctgaaactgctgaacgatgaccagaagaatcaatccatgc
aagtgtgtcaggacttcc
>NODE_378_length_225_cov_1.253333
ATAGTCCAATGGCTATAAAACCCGGTTCGGCTGACCACCTTCCAAAGTCAACCATTGGTC
TCCTGAGCTTAACCAGAATGGTTCCCCTGGATAGAAAAGGAAGGACATTTCGCACAACTA
CATGCTTTAATTTTCAGCAGAAATTCCAGGCTTTTGTGGGAGGTTCTGACACAAAGGACG
TCTACTTCAGTCCAAGATTAATGATATCATCAACAAAAATTACACCACTGCTGCTGGGCA
GACTTGGTTCtattaaaaagcaattattttgcaacttccatataaagatgtggaaaagtg
caattggaaatcattgcccttctttttaactaaat
>NODE_380_length_464_cov_7.385776
TATTTGTTCAGTTTGACAGATCAGAAGAGGAAAAAATATCTCAACACCATGAAAACCAAA
GGCTTAGCAATGAGCAAATCAGCCCTTTGTCTTGTTCAATTCAAATCAAAGGATAACCAG
GAATGTTTGTTTGACAACAGCATTTACAATGCATTGTTCTGAAGCCCAGAGCCTCCCAAA
CAAAGACAGATAGGCTTTAAACAAGTCATTTAATTAGCACCGGATCCCCAGCTTTGGCTG
CGCCAACCAATTATACATTCCTGAGGCATGTGCAGGTCCTATTTCACAGGAGCGAGAGGC
AGATCCTCTCCAGCCCTGTCTCTTACAGTACATCTCTCCCCTTCCATTTAAGAGAAGGTA
AATAGCCCAGACAGACAGCTTCATTAGCCAGCGTCTGAAGAGCGCGGGGCCGATTGTCGC
TTAAATAGTGCGCTTTTACTGCAGGCCCAGCCAGCGACCTCCGATCAATTACAGCTGACA
TTATTGTTTGTCGGGAGCTTTTTTCCTGGACAGAGGGAGTAAAAAACGAGATCAGGCCTG
AGCTTTGGCTGGAAATGTAATCTTCCCCCTCtct
>NODE_381_length_298_cov_3.191275
TATTGGCCAAAATGTTCTCCCATTCACTGACAATGGGGCGTGCACAAGGCGACCAGTTTC
ACAGTGCTGAGTGCCCGCAGAAGGTGTTTGGGAGCGCGTTTCAGACCGCTCTGAGTTGAT
TGGTGTAGGTTTGTAGTGACACTTTTTTGGGTCCCGTGGTATGGGCCAACCCTAACCCTA
AGGCCTGAAATGAGGGTTAGGCTTAGGGTTAGGATGTCGGCCTGGGGTCGGAAAACGGTC
AGTGCTAGAGACATGAAATCTGTGTCTACCCCCCCATTTGCTGCCGCCGCGATCGCACGG
AGCCCACTCCCGAGTCTCTGCGACGTCAGGAAGTGAGAGTAACCAGTGATTTTTTTGCTC
TATCTCGGGAAGGGAAGGTCGTAGAGACTCGGGACCGAGACTGGCGTc
>NODE_382_length_322_cov_11.549689
CAAATCTTTCATACCGTTCCCAAGCTACATTTCCGGTGACAAAAGCTTTGCGAAAGCCTC
CTGAAGGATTCATCTATATCCTAATATTTCCAATCCAATTTAACTGGAGCAGCCGGAGTG
GTCTGAGCACTAGTTTACCAATCTTTGCTTTCCAAGACTCTGTGTGCTGAAGGCTTGAGG
GGTTCAATCAATGGCGCTTTGATCTCGGCTGGAACCATAATTATTTAACATTGTTACAAG
GATTTCTCTAATCCATCCTACCATTAAATCCCTTTTACACCCTCATCTTCTGCAGCCTAA
TCTGCATCTGGGTGCTCCGTTTGTGTCTCTCCCTCATTTCGGCTCGCCCCTCCTTCCTTG
ACGACACCCTGACTTTATAATGGACTTGGGTGCCGAGTTAGAAAATGCCTTGTTTACTGA
GAGCAACCTGAc
>NODE_383_length_295_cov_10.505085
GTCCCAAGTCCCCAGCATACGGCACTCGCACAATAGCCTCCAAACCCTCTTTAACACTTA
TTTGAGATGACAGGAAAAATGAAACCGTTTGTGCTTTCAATGGAAAAGCAATCATTGGTA
CATTATACTCCGCTTGCCCTATCATGCTAATGCCGGGTAAAAATGTCACCAAATGTATTT
AAAGGCCTGATGGAGTGTTGCCGTTTGATTCCTGCTGCCTGCCTGATTAATAAAAACCTT
CAATTTGTATGTAAATGCAACCTGGGGCTCATATCATCTGCACACCTGCACCTGGAGAAA
AATAATAAACTCAAGTTTAATGTGGCAATTATGAGAGTTTATGGGGATTGTGGGGAAGAG
GGCGGCAGAGGAGAGGCTGGCTTGATGAGAGggctctcagagggg
>NODE_384_length_520_cov_10.142307
ATGTATTCTGGATTTAAGCTCCATTGTAAAATCCATAACATGCCTGCACCTGACCTGCTC
TGCTGCAGCCCCCACAACAACCCCTCACATCTGACTTTGGCACAAAGTTAGGAAACGTAA
ATGTTAATAATAATAATAATAATAATAATAATAATAATAATAATAATCTTTGCAAACTGC
ACCGGCAAGCACTTTTTCGAGCCTTTTTTTCCTTTTCATCCCGTGTCAGTTTCTCTTTGA
CATTGCCGTGTACTTTGCAAAAAGAAAAAGGAGCGAAAAAAATCTTTATCAAATCCCCAT
TCTGAGGCTTTCAATAAGGCAGGCCATTACCTCACTGGCGCTTTTGTTCGGCCTATACAA
GAGAGAACAAAATGGTTATTCAGGAGGACGCTTTAGATTTTTATTGTGGGCTCGCTATTC
ACAAAGAGCACCGTTATTGTATTAAAAAGAACCATCTGTGGCAGAAACAATGGCTTCAAA
TTATCTGTGAATACCCAGTGAACAAAATATAAAGCTTTTTCCTGCTCATTATGTGGGCTA
AGCTAGGGGGTGGAAGATAGGAGAGGAGAGGCATAGACTTTGCTataactgacttttgtt
gttcttgcttgcattcttctcctttttaaa
>NODE_385_length_231_cov_1.173160
TAGACAAACATGAGAGACAATGATACTGCAGTAAATAAAAGCCACATGTCGGTGGGAGGA
TTTTAGCCTGTGGTGGTTTGGACGCCTGAACCTGCTCGACTTCACCATGAAGGGCCAAAG
AAGACCAACGAGTGTCATTAACTTCCCTCCACAATCACAGACTTAAAGACTGAGAAAGCC
AGACTTTCCTGACATAACAAAAAGCTCTTTAAAACGCTGTTCGATCGTGTTGAGATAACA
AAGGCTATCAgattttaatagtccatgtcgctcgagggatgttgtcattgaaacgcagac
ggaggcaaaaactgaggcattctgaaatccatgaaaagttt
>NODE_386_length_378_cov_6.029100
GTCCCCGTGGCGTGTCAGGTTCGGGGATGCTTGCACAGTTATACTGGCGCTCTTGGTAGC
TCGCCCGCGGAGGATATAACTCCTGGTGGTGATGCTGGTAGCCAGAGTCCCTTGCGCGGC
TGTAATATTCTGGACTATGCTCAGGGATGTAGTTATTTTGCGAATATTCCTCGCATGGAG
GAAATTTCGGATCAATGTAGTTAGACTCCATCAAATACGAGCTCATGATCATTAATTTCT
GGAGTGGAAAATAATTTTTCTAGCTTTGTCGTTTTTCTGCTCCATAAAGCCCTCCTACTT
GCGAGCAGCCCTGTAAAGTTACTTTTACCACGTGACCCAGTGGCCCAATAGCAGAGTAAG
AGGTAGTTCCCGGATAAGGAACCAGAGGTatttagcatacctacagtcgccattgtgggc
acaaatctctctctctctctctctttctctctctccctccctcgctctctctctctccct
ctctctct
>NODE_387_length_231_cov_10.463203
AGCAGACTGAGTTAACGCCTTCAACTCAAAGCTTTGGCAGCGTTCCTCCTCGCTATTCAT
CACTGTGTGACAGAGCTCCTGATGAACGCACCGATGTGAATGTAGCCATCCTTGTAGAGT
CTGTTGATGATGAGGGTAAGGATGAGGCCAATGTTGCGTGAGTTGTAATAAGTTAAATAG
ATGATCCATCCACAGGACAGAATGGTGGCTGAAAGAGGAAAAACACAACATGGCCTCAGT
CAGTAAAATTAATTTTCATGTTAATTGAAGCTCAGTTTTAATTGAAAATCCTAGAATCAC
TGTCAAATTGAAATAGCAAGGTTGTCAATAGAAACATTTAt
>NODE_388_length_524_cov_6.156488
CTGTTTTGCATTCGCAGCACCAACACTTAGACCAAAGGTTTTCACAGCTTTTGTTGGTTT
TGTATTTTTTTCTCTCTCCTTTGGAAGCAGAAGTCCTTTGATTCTCAAGTCTCTCTGTAA
AAACATTAAAAAAGATAATCCATTGGATCTAATTGACACAAAGCCCTCCTTCCCCCCTCC
TCCCTTGCCTCTATCCTCCGCCTATGGCCCTCATTTCTTCTGAGAAAGGCCAAGTGTTTT
TGTCCTGTAAATACCACGGAGCAGAGACAAAAAAGACGTCTTTAAAATGCAGTCTACAAT
CCATTACACATATTCCCCCTGCATATCCATTCAGTAATTATTCATTAGAAAACATTTAAC
GTCACAGTGAATTTCACACTAGGCAGTCGAAACACAATAGAGGAGATTTGGCCTATTTTG
GGGTGAGGAGTTGGGGAGGGGTTAGCTGTACAGAGGAAGGGTGAAGGCGAAGGAGGGGGG
AGGAGGGGAGCAGTATTTGTCTGATCTGAGAACCTCTGAAACGGGGCCGTCTTGAGACAA
CGGGGACAGACTAAATAGTGCAGTAACGGTCTgtgccccgctgcttgctgtgacactcat
ttagtgtgctttagtgtgccccgagggcaaacaa
>NODE_389_length_252_cov_1.119048
ATGTGCACGTCACACATCAGTACTTTTATCAATATTAACATTAACACATATTAATATTTG
TTGCTGCAGCTTTTGAACATCACATGGTCGTTCTTTTTCTCGTTTCCTGAGTGTCACTGT
TTTTACACTGCTGTTTGTTTTCAGCGTAGCACCGAGAACTTACAGCCACAGAACGTGACT
TAAAACACGACTCCATTCTGTCGGGCTGATGCTCCTCGTCAGCAGGTATGAAGGGTTAGG
GTTAGGGCTAgtagtagggctggtacagtggcagctgtaatgaggatgaaagtgcaccga
tcttttgtcaggcagctgaagaggatctgcacatagaagcgaacataaagactgagtggt
ga
>NODE_390_length_400_cov_17.209999
TCAGAATATTATTAATAGCATGAATGAGGCTTTATTTCACAGCATTTGTATGCATGATTG
AAAAAAATCTAAGAGGTTTCAAGCATGGGAGGAATTTTTACATTTGGGAGGGAGGATGCA
ATCAGTAGCTTGGGACTTGCAGAGGCCTCCTCGGGTGACAAATTGAAAGTGTCTCGGTCT
AGTTTATAGCCCTGATCAGGTCAAACGAAAAATATTGGAGGTCTGGGTGAGGAGACAGGC
CCGCCTGGTGCAGATAAATGGACTGATCATTTCTTATTGAGAAACAATTCCTAAAAGGTA
GTTTACTGTGTGACTGGGGAAGCGGCGAGCGGAGAGCAGAACACGCACCCACTGCTCCCT
CCCTGACCCTTCCTCCACTGCCGGAATTAAATGGATAGAGAGAACGCGTGTTTCTGATGG
CACTCCTCCGCCAGAGAGACACTCCATTTGTTATGAAGTAGGGGTTCTGATGAAGTGTAG
GGAGCTCCTTTTTCTTTTTTCCCCCtattc
>NODE_391_length_304_cov_7.766448
CTCAGTTCTCATTTCAAGAGGAGTTCATCCACCTTTGTTGTTTTTAAATGGCTGCCACTT
TTCCACTCCACTGTTTTGCCGGAGAGCTCGTTCATTTGGGCAGCTCCTCTAGAGAATCAG
TGAGAGGGTCCATTGGTGCAGCCGCGCCGATGTCGGGCTGTTTCAAACGCTTTATTGTGT
TTTTCAAGGCTTGCCTCTTGTTGCAGAACCAGACGCGCACCACCTCCCTGTCATAGTTCA
GTTTCTCGGCTATTTCCGTCATTTCCTGTCCGGAGGGGTGTGTGTTCTTCTCAAAGTGGC
TGTTGAGGATCTCGAGCGCCTGCGGGGTGAAAGAGGTCCTCCGCTTGCGTTTTTTCGAAG
GCTCGCTGCCGATAAACTCAGTCAGGTTCTGCATGCCGGATCGGTggcgggctt
>NODE_392_length_363_cov_9.305785
GGTGCCTATTTGCTGCCTGCTCTTACTGCAGGCTCTATGTGTGATTGCCGTGCGGCTGGA
TTCACAAGGAAGGGCATAAACTTGGACTGGAAGACAATGCATTAAGACTGCTGGTCCCTA
TGCCTTAGATTTGGCACAGGTTAGGTAGAGGCATGAAATGCATATTGTTTGTGTTCATTT
GAATAAGGACAAATGTCAGATTTCCATGGCTCCAGGCAGCCTGCATGTTAGATGATCAAC
TCTTTTGGGCCCCTGGATGTGGGGTCATCAGTAGCGCTTCCAGGTCACTGTCACTGCATG
CCGGTTTGGGGCCATAATTGACCTTTTGACAGAGCACAGGGAGACAGCCTTTCTCTGAGG
GCAGGAATAATCACTTTAGATTTACTTGTGGCTGTGCTCATGTTAGCTAATTAAAATGTT
TGTTTTAAGAAAAATTCAATTGGTGATCTAAGAAAACATATTTTCGAGGTTTt
>NODE_393_length_244_cov_1.151639
GTGTATAAATAAATGTACTTCCCAAAGTGTCTCACTATTACTTTAACAGTGAGCAGGCAC
ATTCAATGTGAATTGGAGGGTCTGTTTATGTCACTGGACACAACATAAAAAACTATGTCT
AAATCAAGATTTGAGCTTCCCCAAATTTACAGTAACTAAAACTGACGACCAAACGAGCCG
CTTGCTTACTTTGCTGCTTCTCTTTCCAGCAGCTGCTCTGCAGGTGTTCGATATAGTCGC
TCTCTATGGTtttctctagttcatccagggcagctccacggtattccttctcaaaacttt
tatcgacatagtatggtacacccatgtgctgcgtttccctggataccaccagcc
>NODE_394_length_269_cov_1.048327
ATTTAAAAGGCAGTAGGAGTAAACTTCATGTGTCTGGCATTTTTCAAAACTTCAGCTGTA
CAGCATCTATGTACAGTAGATTTAACAGCAGGGAGACAAACAGGATGTAAATGAGACAAG
ACAATCAATTAAATCCTCAAACTGGACAACCTCAAACTCAAGCAAATAGATTAAGATCAC
AGCAAAAAACAAACAAACAAAAAAAACAGGTTACAGAAGAGCAGTTGTAGGATGTCTGAT
CTTAAGTTGAggagcataaataacagacacagggtctccttataagagcctgaagtcttt
gctttgaaaatctgaggctcctcacagggataaaaaaaaaaagcaaaacaactcttcaaa
atggacaaagtattgcctt
>NODE_395_length_236_cov_2.677966
CATGTGTGCTCTCACTCCCTTCCTCACCATATGTTAACCAGAGCAGCCCTCCCCTGGTTA
ATAGTAGCAGGGGGAATAGTCCCAAGTGCTCCATTTTGCATTTTGATAGTCTGTATGATC
ATTTTCTCACCCTCACACCTCCTTCATCTCTACTCGTCACACCCCACCCACCTCCACACA
CTTCCTGGGATGTCTTCTTCTTTCTCGTTTTCGAAAAAATCTCGCGCCCACCTCTTCTTC
CTTATTGATGCTCGCTTTCATCCCTCAGTGTACATCCCATCTTCCCTCCTTCCAACCTCT
TGGATGCTCAGCATTCTTCACTGCAGCACCGCCGGCTCAACACATg
>NODE_396_length_237_cov_1.746835
GGGTGTCACAGCAGTGATCGGAGATTCAGTGGTGTTGGATGTATTTGTTTTTGGTTGTAA
TAAATTAATTTATTTTTTTTAACTTAATTTTTATTTCAAATTCAACAATTTATACAATAG
TATCACATTTCTTCAATTTTTCTTTTTTGTTTACAGCTGTATCTATACATGTACAAGGGT
AGGCACAACCAAAGAAGAAGAAGAAAAAAGAAACAAACAAACAAAAAAAACACATTTAAG
AAAGAAACCTAGCAAGACAAATATAACTTAACTCTATCATAGGGAGAAAATATATAAGAG
GTGGATGGAAGTCCAAATAAATAATAATAATAAAGGGaggtaggagt
>NODE_397_length_400_cov_7.817500
GCTAATGCATTATCCACAACTGCAAGAGCAGCATCACACACTGGCTTCGGAATCCATTAA
TAGTATATTCCTATTGAAAAAGAAATCTCAAGCACCATAATGTTACTCCATCAGCTTATC
CTGTTTCAGCAAAGCAACACTGTGCACTGAAAATACACCATCACTGACAGAGAGAGCCTA
ATCCAGTGATTGGTTTTACCTTATCACACAACTTAAGGAGTGTACACTTCTAAGCTGACG
GATTGAACCTCTGTTCGATACAGGTTTGCAAAACTGAATCTGTTGAGCCTCCAAGATTTG
ATATGGGTATTTAAAGCTCTGCGCGGCATTAACCGCAGAGCACAACAAATAGCCTGCCTT
TTAACAGGGCTAGGGAATCCCGGGGCCAGTTGGGATGCAAATTGAAATGATCCAAGAGTG
GATTgagaaggtgagggtgggcttggatggggctgtggagggtggatgtgggagtggtga
ggaaagacggctgtaggaatgtgggaatga
>NODE_398_length_316_cov_9.737342
ATATGTGATGATAACCTATAAAATGGTGACAGAAAATGGGGTTCATTCAGAGGCACAGAG
ACTGGCAAACAGATAAAAAAGGAAATGTGTGGCATTAATTCCAGGCCTCTATTTATCCCA
TTTCCTATACTCTCTTTATGTATCTAATATTTCTAATTTACCACCGTCCAGGAAAAGTGA
CACAAGAAGCCATAAATTCCCTTCTAATTCCAAATAATTCCGATTACATGGACGAGTAGT
TTTCAATCAGAAAGATAATCTGGATGATAGATGGTGGGATAATTGGCTGTCTCTGCCACG
TAAATATTGTGTCGTTCTATTAATCTTGCCGAATGAAGTGTCAAGCTGTCACTCATTCGT
CAAACTGAATTAggaaatataacgaataaataaatgcacgcgggtggcagtggaaatgtg
tgtttc
>NODE_399_length_308_cov_6.337662
GATGCACGTTGTTGGAAGTTTAACCATTTTTTTCCCAACAGAAGAATGAATTAATAACAT
TTTTTTAATACCACCCTCCCTTCCTCCCCCCCACTCTTTTTGCTCCTCCACAACGAGGGG
CCAAATCTCTTCAGCATTTCCAGCCCTGTGAGCTAATTTGACAGCTCACGGGGGTGACGC
TGATTCCACTTCGCAGAGACAGGTACCCTAGGGCTAGCCAGCTGGATCGCAGCGGATGCT
TACAGATTTGGCTTTAGCTTCATGCTGGGTGTCATCTGTCTCTTTGGTCTGGCGCGGGAT
AATTTTTGTGTGTGTGTGTGTGTGTGTGTGTGTGTGTGTGTGTGTGTCCGCCCTGACATC
ATGTGCCTGAGCAGTTTGTGCCTGGCAGGCCTTGTCTGTCCAGGTTGGCCATCAAACa
>NODE_400_length_111_cov_5.243243
CCTAACGGTTATCCAAAACCCAGGCCGAAACCCTAACCCTAACCCAAACCCATGCTGCGT
TATGCACTGCCCATTGTCAGTGAATGGGAGAACGTTTTGGCCAATATCTCTGGAACCAGA
CGTGCTAGACACCTGGAAATGCCACCTGCCCCACCTAATTTGGCTATGCTGAAGACGCCG
GTCTAGGTCCCGAGTCTCTACGACCTTCCCGTCCCGAGATA
>NODE_401_length_375_cov_8.261333
CTTATCATGTGATAGGGACATTTTTTATGCAAGAGCGAGCCCTGATTAGAGGGTGAGTTT
TAATGACAACTAATTAGCCAACCTCTTTAGCCTTGGCATAATGATCAAACGAGCTGTCAT
CGTGTACCTGATACAATGATCCTCTCACTCTTGATATGATATTTTATTCCTCTGCAATTA
TGCAGCCCCCACTGCACCACATGTGTTTATTGCCTCAAGCACACATGTCAAATTAAAGAG
CAGCTTATGCACCTGATATTTAATTATTGCCTGCTGCACCACCATGCACAATGGGAAAAT
GTCAAAGCCAGCAATCTACAGTACTTCAAGCAGCAATCGGTACGCTGAGATCACCGACTA
CTCGTGCACATACACCGACACAGAGATAAGAATTTGAATATTGAATATGAATGGGAACAT
CTTCCAGCTTGTCTATGCTCAGTTGGctctttatacatccctttgtcactgtgatgggaa
tttgg
>NODE_402_length_284_cov_8.771127
ATGTCAGCCTTTCATGCTGTTGAGAAGACCTATTTCATATCTATTACAGCAGGCATTCTG
TGTCCGATATTTCAGATTTCGGTCCTCCCCGTACTGCAAATCCTCTGCCAATCTTCCACC
CTTAAGAATCTCTGCCAGCCCCGATGCATTATTCCCCCCACCGCCTCTCTCCCCCTTTTG
ATGTGACAGAACAAACCGCGACCTATTAGGATTAAGGCTTTGAAAAGATCTTTGAAGCCG
CTCAAGGTTCCTTTAAACTGGGGAATGACAATATGAGCTGTGTGGCAGCAGATGCTGAAT
GGAGTGATTGCTAGTCCTTAGCGAGGTCTGCTGTCACATAACATACACACACACTCACCC
TCACACACTCACACTCACACACACACACACGCGc
>NODE_403_length_331_cov_17.679758
CTGTTTGGCCTCTGTGGGTTGGGACGAATTTGTTTTACTTTTTGTTTTTGTGTTACAACT
ATGTGTGCGTGGGTGCGTAAGACTGTGCGTATGTGTTTGTTCTTTCTCTTTTGTGAATTT
TGGCTAATTTCGAGTTTGACTGCGGCTCACCCCCGTCTCTTCCTGTGTGTCTTGTGTAGG
GCTGTTAGTGCAAGACCTTACTGACACCATATTAAGTTCATATGCCTATAAGTCCCACTA
CCTTCTGACTGAGTCAAATCGTGCTGAGTTGAAATTACCTATGATTCCCTCTCCTTCGTC
AGCTACCAAAAAGAATGTTGGGAAAGGTAACTGAACAGTTTTTCTCTTTCTCCTTTGTCC
CACTGGTCTGTGTTTGTGTTGTGCCTGCTCCCATTCTGACTTAGTTTCCCTCTTTTTTTT
TTTTTTTTTTTTTTTTTTTGC
>NODE_404_length_235_cov_5.561702
CTAAAGAGTGCATAACCATGGAAAGGGGCTTGAACGCTCAAGAATCTTGTCTTTCTGTTT
GCCCCCTCAATCGAGCGACACAAAGGCTGAATTACTCATTCAAACCTCGCGGGACAAAGG
GAAAGGAGCTGGATAGCACTCCTGCATTTGTAGTCAAACATTTAGAGACTTAAATCGAGT
CGTCATGAAGGAGAAAGAGTCGGACAAAGCCCATAGAATTGCCATCAGCAAACATTTTCC
TGTGTCATATTATGGGGTCTCCATGGCTCCCTCTGGCCCGCGGACAATAGCACAAGTTTG
CACACTCGAATACTGTCACCCTGCCAACGGCAACAAGGGCCCAAa
>NODE_405_length_260_cov_1.084615
GGCAACAGTACTAACCACTGCACACCGTTCTGCCCTAAAAGAAAGCAGTGGGGCATTTTT
GTTTGTTTTTTGTCTCAGTTTAGTCACCAGTTTGGACAGATGATGCTTAAAAGTCAACTT
CTCATCAATTCAAATTCCAAGAGAGAAACAGGGTTCTCCGCACAACAGCAGAATGCCGCT
TAAACAGGTGCTTCTCAGCTTGAGGACAGCAAATTTTTACAGTACAGAAAGGGGGGCTGG
ACGGCATTGCtaaatttcacatcataaacaaattccaagatatttatactctctttcaag
atttgtagtagagattagagatagtagagtagattatcatattcgtataatggtatatat
cattattagg
>NODE_406_length_501_cov_5.499002
TGAGATGAGTATTTTTATATAGTTGACACATGATTAAATAATGAATTGCTTTCTTCTCAC
TAGTACCTTGCACTTACCACATGTACTAAGGAAGAATATGTCCAAATACACAGTATTTGT
GAACGTAAAATAATTGATTTCCTTGCAGGTCGATGCTCCATTTTGTACAATATACATATA
TGCTGTACAGTAAAGAAATTTTAAAACTACAAAAACTCTTTTAGATATACATTATTTATT
TTTACCATTTTGTAATTTAGACACTATACTGTAGCTTCAATATTGCCAGACTTACTGGAA
GTGCCTATATTGGTATTATGTATCATACAGTGAATATATTTGAAGATCATTAGACGTTGT
CACAAACTGAACCATGTGGATGTTGTAATGTGAATACATTGAATTACAAGATTACAATTT
CTGTGGTATCCTTGTGTCAGTATTGTGTTTATTTCGCAATTTCTGGAATGAATCTGCTTT
TTGTTTAAATTTGCAAAGAGGCAACAGTCCAAAAAGACATCATTTCCTGCTAAGTTATTA
GTGTAGTGTTTCATCAAGACCATCTCTGTGCTCAAACAGAGATCTTGATCCTAGTCGGAG
TTTAATCCATg
>NODE_409_length_262_cov_8.530535
GGAAACTCTGATGTCATCAACCTTGGCGCAGCGGGACGGAGGAGCATGCAGACCCTCAGG
GTGCCACGATTGGTGCCCATGTGTTTGTGCCCCGTAGATGGTGAAATAGATGGTGTGGTG
CTGCCCGCCTGTGCTGCACCTGCGTCCCAGCATGCTGATTGATCAGTTTGGTCATGTGGA
ATGTCACCATCTGCTCCCCAGTCCCACTCACCCCTTCTTGTGTGAATGCCAATCACTGGC
AGGAAGATAGTTATTTAAGCCATGTCAAATCAGGCGCAGGACGATGAGCAGTATGCCAAC
AACACTTGAAATGTGTGTTGCAGGCGAACACGCATATCTCACAATAAAAGGACAACCGCT
CAAAgaggtgta
>NODE_410_length_288_cov_10.510417
TAACACACTGTTCCTTTATTCCCCCTCTATAGTAAAGATGGCTATTGCAGAGGGGCTACG
GAAATTTGGAGACTGCTGAGCCAAAACAGATCACTTCAAAGCAGCTTATTTAACGCTTGC
TAAATTTTTCATCACAGTCGCTTAATATCCTGGGGAAGGAGAGCTTTTGAAGTCGCTGTG
AGACCGGGGATGTTCTTCTTACAATTCTTTTTCCCCTCCCTCTGCTGTACTAAAATCCCC
AAACCTAAACACATAACACACACCCAGTTCACGCTATCTGTGCCTACATGCACACACAAG
AGTTTGTACGAATGCTACAGATGCACCTCCTGCACAGAAACAGCACGCTTACATACCCGG
ACACAAACACACTTATTCATTTAGGGCCAGTGGATTTt
>NODE_411_length_303_cov_18.277227
GAGTGAAAAAAAAAGAGCAAAAAAGAGAATGGGGAGCTGGGGTCTTTTTCACCCCTTTTG
TTCCTCCAAAAGTGCCCCTTATTTTATTTCCCTCTCTCTTTCACCAGGATCCTCCAATGA
ATGGCATTACAGACAATGCCATATCCAGAGTGACACAAATTTATTTCGGTTGCAGCGCCA
TAGTGTATTTCCACAGAACCAGGGGCGATTTGTCTGGGGACAATTTGGTTTCCATAAAGG
ATTTAAATGGTTTCTGTGGAGATAGTGGGGTGAAATTTAATTTGTTTCTCATTTACTACA
GCAGGTATGAAAAGGAGAAAAATTGGACGGCTGATGGGCTAAAAATTGGTGCTGTCCCTC
TGCTGTATCCCCAAAGGACCAAGGCCCTGCATCATATAGATTGAGTTCGACCc
>NODE_412_length_222_cov_3.963964
CTATTCCTGAGAGGTATCATTATCATGTGGTTGCGATGAGGGCCGGACTGTGATGCAACG
TGTAAAGTTTCAGGCCGATCGGACCACGTTCAGGTCATTTTTCAGTGCACTTCCTGTTTC
GTGGCGAAACATCAAAGTTTGCGGCGGCGCCACGGCCACGCCCTCAGACTTTTGCGGAGG
ATTTTATGAACTTTTGCTCACCAATGCCTCTTCTATCAACTTGCCAAATTTCATGTCATT
TGGAATTACCCCCTGGGACGAGTTCGCTCTGGAAAATGTGTGATTTTGGGGCAAAATCCG
GCCTTTTTTTCAAAATGGCGGACTTCCTGTTg
>NODE_413_length_223_cov_8.278027
TGTAACTATATTAAGCCAATACATCTTGTATTGTAAAAACTACACTCAGTAATGTCGTGT
TCCTAAGTCCTTTAACATGCTTTATTAGGCAGCCTCGAGGTGACCATTATCTATCAGCCT
GCTCTGCATAGCTCTTAACTAGGACAATGTGGATCTCTTGTAATGCGCCATATGAAAAAA
ATCCCTCCCTTAATCTATTTTTCTCCAGATAGACAAACCTTGATGCTGATTAATGGTAGT
TAAACTCACAAGCACTCCGTCAATGAGATTGCAAATAGATGGTAATGTATTAGAGTCATT
AAATACGCATCATTCTTTTGGCATGAAATAtgt
>NODE_414_length_345_cov_7.539130
GCTGAACAGTAGGGGGTCGCCCTGTGTTTGTTTAAAACTAACAGGAGTCCCATTAAAGCC
CTGACTCCCCTCATTTAGGACTGCCATGGGGACACAAAGGACAGCCCTGGGAAGCGGCAC
GTTGCAAGGGACACCAATTATTGAGGCGAGGACACAGGCCAGCTTGTTCGTGCTCAGGGA
CATGTCAACTCGTTGGACGACCCCCTCCGTCAAACCCATTGACCAGAGCGCATGGAGAGG
CATCTTAATTGGTGTTGGGCAAACAGATTTTGTCACAAAGTTGCAAAGGAAGCTAAGTAG
CTGAATGTTCACATTGTCCAACCCCTGACCTGAGCTTCAGGGGCCGTTCCGAGACATCAT
TATGCTCCATTACTTTGAGTAATCGTCTCAGACTCGTCCTATACCGCAGCAGGAAATCCA
GGACAGCAATTAAAAGCAATATTCTGGCAATAAAg
>NODE_415_length_578_cov_10.550173
AATTTACAATTTGGCACTCATATAACTCAAACCCATTAATGTGCTTTGCAATGTTAATCA
AATGCTAATGCAATTGCATATCCCCCTTTACTAGCCCTACCTCCTAGCAAACAGCACCAC
ACTGACTTAATTGTGAGGGTAAAAAACAGCACATACAGACTTCCTCTCATATTTAATTTT
ATCTTTGAATAAAAGAGCTATAGGAAAGTATTAATCTGCTTAACATTTCTAAGTACATCC
TCCAAAGGATTTTGCTTTTTTAATCTTACATATGCTCAGCAGAGTTACTGGCAAAAACTG
TACATTTTCCTCATTTCATCCTTTCAACATCAAATGGTGAGCAGCAAAAATTGGATCAGA
CTTCAAAGACTGTGATGTGCTCCAAGTCACGGAGTGGCTCTTCTATTTCACATATTGAAT
CCGAGCAGGATATCAAAGTGCTACCAAAGAACCTCAGGTCTTTACTAAAAAAGGGGTCTA
ACATCTGTAGAAAGAGGAGCGCAAAGACAAATCACCTCAGGGAAGAGCGAGCATTTATTC
TCAGCCGTGAATTTCCAGCCTTTTGATTCTCTCGTTCCTGTACCACCCTGTCTTCTCCGC
TGAGATGGAGGTTGGAGCAAGAGAACTCTTTTGTCTCAAGGACTCAAAAAATTCCCAAAG
AATAATCTGGGTTAAAGCTgctttgtag
>NODE_417_length_383_cov_6.023499
GTCAAAGATAATACAATTCCTTTTTTTCTTATTTCCTTACAATACATCTTTCAGTTCTGC
CTTTTCCGCGCATGAAATTCATTTTCTAATGGAAATATTTGTTTTGTAAATCAAATATGT
ATTATGCACAGAATGCAAAGCACAAATTAAATTATGTTAATGAAATGAAAGAGATATGAA
ATGCATATTTCATGGACAAAACATAACCCTGCCGAACAGCCATTTCTTGATAAAATCTTT
AAACACAATCTCATTCGGAGAAAGACATATTGCCGTGGCAGATAGCACCTCATTAAAATG
GTCTCCTTTAATATCAGTGCTTAGTATATATGGGATTGTAAATAACCACTGGGGAAGAGG
AACCAATAATGAAATACTGTCTTTAATAGCTTGCCATTGATGTCAGCATAAAAAGTCTAC
TAGAGGAATATTGGAAATTGGGTGTGCACACACATAGTCAAAAGCTGTAAATGATTGCAT
ATTTAAATAGAGc
>NODE_418_length_301_cov_9.186047
GTCATTGTGCTTGTCAATAAGGGTTGGTGGCGACGTGGCAGTATCACATTGACTCTTGCG
TATTAATACTCAGTGTCCTATTGGGCCATCAGCTGATTGTTTGGAATGTAAATGATGCTG
CTGATGGCTCCAGTGACTGATGGCTTAAATTCCAATTAATCAATTGCTTCATCAGTTTCC
CTAATTCAGATCAAATATCTCCTGAGTGCACACTCTTCTTTCAGTGGTATTAGAAGAAAT
AAATGCTCTGGAAGTAATTTTCATCAATCTCGTGTACATGCCAATATGCCTCACAAGCCT
GGTCCAGGTTGAGGACTTAATGTCTTAAGTGTGTGTTTGTGGGTGTGTGTGTGTGTGTAG
AAGAGGGATTTGCATATTAGGAAGGAATGTAAGGAATTAAAATAGGGttac
>NODE_419_length_444_cov_7.923423
CTCTCTCCCCCCCCTCTCTCTGTCTCTCTCCTCCCCCCCATCCCCGTTCTCCCAGAGTCT
TTTGTCATTTCATGTTTCCTTTGTTTTATTTACACCTTTGCATGTTGTTTTTTCTGTTTT
TCTTTCTGTTTTTATCCCACACCTGTAGGGGACAGTCAAAGGGGAAAAAGAAAAACTATT
GAGCAGGCATTTATGTCCGAGCCGACACACACCTTATCTGAGAGGCAAAAGAAAATGGTG
CGCTTTGGGGGACACTCATTTGAAGAGGACTTGGCATGGTGTGAACCGCAGGTTAAAGAC
TCGGGAGTTGATACGTGCAGTAGCACTACGCTAAACGAGGAGCATAGCCATAGTGAGAAG
GTACTGAGACAATCTAGCCTGCATTTTGTTATTATTATTATTATTATTATTATTATTATT
ATTATTATTATTATTATTATTTATGACCTACCCATCCAGTCTTTGTTTGCTCTCTGTCAC
TAAGTGTaaataggtgagatgtttgtttttttggattttatttgacgttgtataaattga
tttctcttgcaatt
>NODE_420_length_1081_cov_4.870490
CCATTCTTTCACCTGTGGGCACTCTGATGCCTTCCAGTGTCGTAAAATTACTCGGCAGGC
TGTTGTTATACCCACTGAAATTATAGACAAGTTACTTTTGGTCATATTAGGCAACTGAGA
TTTATCCCCCAGTAGACAAAGCTCTGGATTTGGGGGGATTTCTGTTCCAAACCAGTTACT
TATGATATCTAGAATCTGAGTCCAAAAAGCTCTGATTGGAACACATTCCCACATGCAGTG
GAGGAAAGTTCCTGTTTCCTCTTTGCATTTCCAACATAGATCATCACCCAGTAGCTTCAT
CCTATACAATCTAGATGGTGTGTAATAGTATCTATGTAATATGTTGTATTGTGTAAGTTT
ACCTCTTGCCTCTCTCACATATTTACCACAATCAGCCAAAATTATTCCCCATCTATCGGT
TTCGATCTCTCCACCTAAGTCCCTTTGCCAAACCATCTTTAACTGATTAGAGTCATCGCT
GAGAGAAGAATTAGCAATTTTGTAAAATTGTGAGGCTTTTCGTTTTGCAATTGGGAGTCT
CATATAATCTATCACCATGTTATCCAAAATATTATATGGCTTTGAGATAACACAGCTCCT
TATTTGTAAGAATTTCCAAAAGTTGCCTTTTCCCACCAAATTAAATTTCTGTAACAGCTT
ATCATATGACAAAAACACACCACCTTCAAATAGATCATTAATGGTGCTTAATCCTCTAGA
GTGCCAGTGTTTCCAATACACAGATTTCTTCCCAATACAAACATCAGGATTATGCCACAA
TGATGAATATTTTTGTAAAGTATGTCTAAGTTTAAACATTTTATGTACTCTGCTCCAGAC
ATCCTTTGAGTGTAAAAGTATTGGATTTGTAATATTAGATATTTTTTGTGACAATACCTC
TATGGGTTGATAAGGCAAGCATATCTCCTTTTCTACCTCCATCCAGGCTGCTTCAGCCTC
TGTAGTTTGCCAGTACCTTGCTATTTTGGCCATCTCAAAAGCTAAATAATACAGTCTAAG
ATCTGGGAGGCCCAGGCCTCCTTTCTCTTTATGTGCACATAACTTTCTCAGTTTTATTCG
TGGTCTTTTCCCAGCCCACAGAAACTGTTTTATTACATCATCCAGTTGTCTAAAAATGGT
GGATGGTATCTTAATTGGTTGCATCATTGCCACATAGTTGAACTGTGGGGt
>NODE_421_length_388_cov_7.971650
ACCCACACACGGTTACTAACACTTGTCTGATGCTAATGTTCAAATCAGCAAGCAATGGTT
TTGTCTTCTTCCTCCAGGCATTAAACCTTTCCAGTGTGACCGCTGTGGGAAAAAGTTCAC
ACGGGCCTACTCCCTAAAGATGCATCGGCTGAAGCACGAAGGTAAACGCTGTTTCCGGTG
CCAGATTTGTAGCGCCACATTCACGTCCTTCGGTGAATATAAGCACCACATGAGGGTCTC
CCGACACATAATCCGCAAGCCGCGGATTTATGAGTGCAAAACGTGCGGCGCCATGTTCAC
CAACTCTGGCAATTTAATTGTACACCTGAGGAGTCTGAACCATGAGGCATCCGAACTAGC
AAACTACTTCCAGAGCAGGTGAGGAGTTTGGGGGCGCCGACCCCCATCATTTACTCAGAT
CTCACCTGGATCAGAAAATAACTTCAGTTTAGATTCTAATACCTGAATTTCATTGGTTCG
TTGTCGTGGCTTTGGTTg
>NODE_422_length_549_cov_8.331511
CTTGAAATTATTTGGTCAATTATCTTCAGGTAGAAGGTGGTGTTTCAGGGCATTATATCA
AAATAGGAAGGTTGTCGGCCATTTCAATAGTTGTTGTCCTCAGTCTATTGCTTTTGGTGT
TTTGGGAGAATTCCAACAAGGACAGGCTAAGAAGTCTTTATCTCTTTTTTTTTTAAAAAG
ACTCAAGCTTGCTTTTTGTAGACCTGTACCATATTGTGCTGCTGAGGTGCTGGGGGAAGG
CTCAGGACTGGCAGTCTGAGCTCACTGTCACCGGCCGCCCTTCTTGTGTTTCTGCTCTAA
ACCCCCATTGTTCTCTCGGCTTCTCTCCCCTTGGTGTGTGTCGTCTCTGGAATCTGATTT
GTAGTGGGTGAGGTAACGTACGTGGAACACTTAATGGACGCAGAAGGCAAATCGAGGGTA
AGTGCAAATACATACAAATAAAACATATGAATAAGCCTAGACAAACCTGTGTTTGTCAGC
TGTGGTTTCTTTATTTACATTGTCGGGAATTGTTCAGATTCAGAAACCTGGTGGAGTGTG
TGAGATGGTGACATGCCGGAGGCGTGTTTTACTTGGTGTCGTCTGTGGCACTGACTTGAG
GCCATCCTGAAGGGTTGATGCTCTTAAAAcaggacttcagcttccttcgtagtcaatcc
>NODE_423_length_553_cov_4.701627
AACTGTAAGATCCCCTACCAGGACCAGCCTCAGCAGAGCTCGGGCCAGCTCCCTCCAGTG
CAGGCCCAGCTCCCTCCCCAGACCTTACAACCTCCTGTCTCCATTGTGGGCTTGACTGTG
AAGGAAGACTCTTTCTATCTGCCTCCTGCCTACACAGCCCATCCGGCCTCCACACAGTCC
CAGCCTCCGGTTCAGCAGCAGCAAGTCCAGCCGCAGCCTCAGCCCGGATTAATGCAGGAG
GTAGAGTTTTCTAGTTCTTTCTATGGCTCAAGTGAGCCAGCACCTGGTGGGCCATGCCTT
ATGGCCAGCGACAGTGGTGGTGGTGTTAACCATGACGATGTGGCCATTGGCAGCTACAAC
ACCTCATACACATCTTCATTTGTGTTCACCTACCCAGAGGGAGCCTGCGGGGTCAGTGCC
AACCAGCGGAACAGCAGTAGCGAGCAGTCATCTGATTCCCTGAACTCGCCTTCGCTGCTG
GCGCTTTGACTGACCGACAGACACACGCATTCACATATTAAGACACACACACAGTATGCT
CGCTGGAAGTAGAGCCTCAGACACGTACATGCACAGAACCAATCAGTCtcacagactgag
atgaaaaccaacaatcgtctgtacctgattgggttaaagtttacacattctgaaatgcat
tcc
>NODE_424_length_266_cov_9.736842
GGAGAGTGCTCCCTGTGAGCGCTCTCCCTCTCTCTCTTTCACTCTCTTTCACTCTCTGTC
TCTTCCTGTATGTGTCTCTCTGCCTCTCGTTCCCGGTCTTGCTGGGTCTGTACTATTGCA
GTGCTTGCAGATGTGCACAAACAAGGGAGGATTAAAGCAAAACGAATCTAAACAGACAAA
TGGAATTAGAGTGATGGGTGTCGGTGGGCTGGTTCACAGTGATAAACATAATGATGCTCA
GTATGTGTGTGTGTGAGTGTGTGTGTTCCTGTGTCTGGGGGATTATCAGTGGTTAGGTGT
GTGGTGTGTATGGCTGGGTGACTGCTTCTGGGTTTCTTTGTGTGTTTGCCTATCTGTCTA
TGTTTTTGTAATTATg
>NODE_425_length_241_cov_1.796680
CTACAGAGAATCTGACGTGGGCAGTGCGTATGGCAGCTTCTTAGATATATTTGTTTCTCT
ATACAATATACACTACCCTGCTGTAGAATGCTCTATAAGGAAGAAAAATATAAGAAGTCC
TTGGCTTACCAAAGGAATAATAAATGCTTGTAAAAAGAAAAATAATCTCTATAAATTGTT
CATTAAGTTAAAAACCAAAGAAGAAGAACAAAGATATAAAACTTACAGGAATAAATTAAC
AGAAATAACAAGAACTAGCAAAAAGCTATATTATAATAAATTATTATATGAAAGTAAGAA
TAATATAAAAGGAACTTGGGATATACTGAACAAATGAATCAAAAAAGGGTc
>NODE_426_length_436_cov_6.720183
ATCACATCACTAGTGGGACCGGCATCCATTCCATCAGTAGGTGTTCATTTCGATGTGATG
TGTCACAGCACAGAGAATTTAACAAGATATTGGTTGTCTTTGTTGAGGGAAACAGAAACC
AGAACCCAAACATAAACTAGAGCATTGGGGCCCAGGAATTATTCTGGGATAGGTGTATCT
GTGCGTGCATGTGTGCTTGCCATAGGCAGCATACCGGTATATAGTGGAGCATCTCTCTGC
AGCCAGCCAAGGGAACTGATCAGATGGACGATCAAACACTAATCATTCCCTCACGGCCCA
TACCGAGTAAAGCTGTCATTAATTTTGCGGAATTACATCAAATCTGAGACATTCTTTATG
TGGCCCACGGCCTGTAGACAGTTATACGACAGGGACTGCTGCGCTAAGCAGATGGGGCAG
CTTGGCCGTGCATACTAAATACCACCGTCCCCCATTTCTCTATCTCCGCCCTCCCAACAC
TCTGCCCTCCTTCCAGGCATTCTGCTTCTGCTCCTTCTTTCTTTGTTTTCTACCCTTCTA
ATGCCt
>NODE_427_length_345_cov_9.692754
GTTTTCTAATGACAAAACAAATCAGAATTTAGCTCAAGCACTTAATCTCAAGTCATCATC
TCTATTTAAGATCAAAACATCTGATGAGTAGATTATTTTCCCCCAATGCTCGATGAGGAT
CCCTCGCTCCAGAAGCCCCCTTTTAGGAAGTGTTCCCATGTTTGACAGCATGCCAGTCTC
AACAAAGGGGAAATGCTGAGTTCCCTTTAATAGATCTATATTCATTTTCAAATGAGTTGA
TTAGCCAGCACAATGTCATTGGATTCAGGGGCCCATTACACATTTATGATGGTAAATTAC
TGAACATTTACAATCCAAATGAAATTTCATGAGGAGGGGATATTGAAAAAATGAAGGGAG
AGAGACGCTTTGCGTTCATCCCTGTAGCCTTGCCTCATTGCATCTCTCTTCCTCTCCCTC
CCTCTCTGTCTCTCTCCCTTTCCCCCCCCACTCTc
>NODE_428_length_409_cov_7.581907
GTTTGCTATTAGGAAACCATTACAGCCACATTTTCCTCCTTCAAACAAAAATGATCAAAT
CTAATACTGGCAAGATTAGAGAGATAAAGGGAGAAAGAGCTGGCGGAGCTGTTCAACACA
GTCCCCTATCTAAACAATATGCTCTAAACTCAATAAAAACAGGGCTTTTTGCTGGTGACA
CCATTATCCATCTGTTTGGACAAAATTGCTGTATCATGGTATAAATCTGCGATACAAGTG
ACATATCCTCTAAAATAAAAGGGAACATTAACTGCTCTATCTTCTAGAGGCCATGGGACT
AGCTGGCTATAAGCTCAGTCAAGTGTGATGGCAGTTATACTGTGTTTTACTAGACTGCAG
ACAATTATACTTTGCTCCTCTCCGCTAAGAAGACAAACTGCCATGGCTTCAACTGAAATG
ATTTCAAATAGATTTTCCAAAATGTCTGTCGCCAGATTGCTTCCATACATTATTTCACTT
AAATGGAGAGAAAAAAAGAGGGAGCAAATCCACAAATCa
>NODE_429_length_279_cov_6.207885
GGAGAGAAGACGGTCCATAGTGCTCTGGCCTGTGCCCGAAGTGCTCTGGCCTGCCGTAGA
TGTCCCCCGGTATACCCAGGCGCATCTGCCCATTGAGGGCATGGTGGTGGTGGGCACCTG
GGGACGCCTGGTCGTGAAGTCCAGTGAAAAGTGAATGGGCCCCACTTTCCGTGTGCCCAT
AAGCACCTGTTGGGGAGATGAACATGCCATGGTGATGAGGGGAGGAGGCGGAACTATGCT
GGTCGCCAAGTGCATGCATAGCAGAGGCTGAGAGTTCTCTCCTGAGGATGAAGTCCCTGC
TGCTTGAGTAGCCTGAGTGGGGGTGAGCCACGGGGAAACCAACTGTGGTCTGAGCAGAAG
TGAAAGATGCCGCGGTCTGGGCTTCGAGa
>NODE_430_length_339_cov_6.811209
TAAATAGACAGACATTCAGGGGTCTAAAGAGTGGAAGTTAGAAGAATAAAAAAGGAAGAG
GAAATTTAGATATTTTTAAATGATGTCCTACATTTTGTCAGCTAAAATCAGGATATTGCC
TGAGCGGGGAGAAGCCATGTTCTTCAGTTGTCAAAAGGCAGTAAGTAATGATTAAAATAG
CAGTGTGAAACGCGGGGAGATTAAAGTGATGCTAATGATAAGTGAGAGAAGAAAAGGGCA
AGCTATATTTTAATTCCTGGGAGAATGGTTAATGACTTCTATTGCCTGAGATTAAACTAA
ACCTGTCTCATCAGCTTTTTCTGCTCGCTGAGGAAAAAAAGCCCTCTGCACTTTAATTTA
TTAAACTCTTTTAAGAAAGCACATTGATCTACATAGGTTAAACTTTCAAAATTTGGgcaa
aaagacgccccataaagctgtcatgcagg
>NODE_431_length_292_cov_9.938356
CCTTATTTTTAAAATTCTACAAATATTCTATTTCCAGGGTTTATCCAGGTATGAGTCTAT
TAATAACTTGGATACAAAGATATGGAGCTTCAAACTGAAAAGGCAAATAGCACTCTGTCT
GCCTGGGCTAAAACAATGAATTCTAATGCATCTGGTTGGGGGAAGAGATAAGAGTGTGTT
ATTAATCTTGTGTCACATATATCAGCTAATTACATACTTGCTATTCCAGTTCTTTCCATC
TTTACAGCCCAGCTGTCTCAGGACACTGCACCTATGGCAAGGAGATAAAAAGGTAAGCAT
TCAGGGCTGGTAAACAGAAATGGCAGCAGGAATTTATCACTGGAGTTTTTTTTTTTTGCT
TTTTGCGATACTTGCCTGTTGATAAAATCTATGGCTTGTGCT
>NODE_432_length_476_cov_12.924370
TTCAAATTCGATTATGATTTCATATTTCACAAAGACAGTACACCACGAGGATGATTTTTA
ATTAGAACCAGAATCAGTAAAAAGAATGGGGCATGGAGACAATAAAATGAGGAATGCATT
CATCCATGGGATGATTCTTATTTAAGATCTGTGCCAATGTGCTAACAGCATTAATGAAGT
TATAAAGAATTATGAGGGGAAATCAAATTTGCCTCGCCACTTGAGCGCCACTAAAATGCC
AAACAATAAACTACCAGATTGCAAATTAGATCAGTAAAAATATCAAACACATTGCGGTGC
AGGAAAATCCATAATTGCATTTAGTGCCTGGCCTCTCCTGGGGGAAGAGACACTAAAGAT
CATCAGCAGGCTACATGGGAGCCGCTATTGACAGAGCGGTAAAAATCGACAGGCTAACTA
AATAAACACTCCAGGCTCCATTAAATATTCAACGGCTGAGATTTGACAGTCTAGCGTGCC
TGCCTCTCCCCATCGCCTCCATTGGCTTCTCTCTGCAGCACATCTTCCTCCCTGTCTCCC
CTCCTCCTGcacacctccccctcctcctcccctcctctcttccccc
>NODE_433_length_252_cov_2.698413
GAACCTCTTCGAAGTGGCTACTGCCTTTGGAAAAGATAAAACACTTGTTTCGCAAGTGCA
GATTTATTTTCTGATGGTTTCGCCTGCTCTCTGTGTGTCCCTCGACTTCTTTCCTTCCCT
TCCTGCCCTGTTATTTTGTCTTGCTCTCCACCCTGATTGTGCTGCTTTCACTCTTTAATT
TTCTCCATGTCTTCTGTCTTCACGCCTGTCTTTTCGCTCTCTGACCTCTTTTCTGTTTGG
CTCTGGTCCGTCCCTATTTTTCTTTTTCTGTGTAGATCGGTGTTAAAATCAACATTTCCT
GAGCAGTTTAGACAAATGTAACAATTACAGTTTGATTCTGGGAATTGAAATTCAGTTGTT
Tc
>NODE_434_length_243_cov_6.683127
GAATCAATCCCTTTCTTCCTGTTTCTTTTTTCTCTCTCTCATTTTGTTGTTTCTTTATTT
TAGCACAGTAATGGATGCTAGGAGAGGAACACACAAACCATGAGATTCTTGGAAGAAGAA
GGCAGACAAACCCCCATCTCGCTCATAGCTATGTCTGGATTGCCTTCTGCGCTGAGATAG
GAGTCAACATGTTTAGCGACATCAAAAGAAAACCTGATACCTTAAGTATAAGAAGATTAA
CACTTGCAGTGATCTTGAGCTTAGGCTTCTCCAGGACTTTCAACAGACTGTGCCAGAAGG
GACAATTACCGATGAATTGGCACCAACATCTCGTAGTTATTTAACAAAATCTg
>NODE_435_length_246_cov_1.134146
ATTACTTTACATTTTTTAAGCTACATTTCAAGGTCCTTTCTCCATTATATTTCCCTAAAT
AACTGCATTTTGCATTAAAAAAACGAATATTTGAAGCCCTAAAAGGTGAAATCAGGACCT
CTTATTATCTCATGACCTTCTGGAGAGGACCTGACCCCGACACTCTAAAAATAAATACCA
AAAATAAAAAACAATTCTTATGAAGTGATATAAGTAAATTATATTCAGCAAACAAACTAC
ACTGACTTCGgttaattagcttctcctctacattcaaacatatttagaatatgttttacg
gtggttatgattcacggtgactacatttgttttcgtgacctctcagttttatcttg
>NODE_436_length_282_cov_9.822695
GTCCTGTCAACGTCTTTTCATTACATGGTCCTATATATCCACCCCTGGTGTCCAAACGGT
CCGCTCTGTCGCCTGTCAAGAAAAGGCACTCTCGGGGAAAGTCCTCCTATCTCCTCGATC
CCCCTCACCACGCCTGATTCCAGACTGTGAGGCGGGAGAGGCCAGGCAGAAAGGGAGGAA
TCGTGTTTGCCATCAACAGCTCAAGAGAGTAGCATGGCAGCAAGATTGATGACACCCTCC
CTGAAAGTAACAAAAGAACTCCTGTGCACGAGGGCCCGCTTATGGGGCTTGATAGAGTTG
TCATCCTCTTAATAAACAGCTCTGATATGTCAGCAGCAGTGGCAGCAGGGACTACACCAT
GCTCACCCACCAAGCCATGGGCAGGACCACCt
>NODE_437_length_320_cov_10.521875
TATGTGTGTCTTCACTAGACAACAGTAAGAATTTTTCTAATGTCAAGAGCAGAGCTTCTT
TTTTCTTTCTGTTTCTCTTCACCCACCTTCCCTCCACCACTCCCCTCCATCTATGCATTC
GTGTTGTATTATGAAAAAAGCAAACACGATTATTTTTGATTTCCCGTTTGCCTGAGCAGT
ACATTTGGCCCACCCCTCTCTCCCCCGACCCTCTTGATTGAGGGCTAATGAAAAAGCTGT
CCTGAGCGTCGCTCCCTCCCTGTATCCATTAAGAATAATTAGACGGGAACAATTTTGATG
CCTGTAACCTCGGCGAGTGTGGCTAATGGTGTTATAAATTGCTCCTTGTCCTGGGCCCTG
CAAGCATTGGCGTGCGGCGGTGGGGGCGAGACGCTTAATTCAAAAGCACTCTGTCAACAG
CACTGATTTG
>NODE_438_length_447_cov_6.425056
CTTCCCCTATTAGTCTGCATGCACATTTCTACAACTGTTTGTTTGCTTATACAAGAGGAG
ACACATTTCTCTCTTATAAATCTAACCACTATATACGCACAATGCAATATGTACATATGT
GTGTACATATTGTGAGTGTGTGCTGTCCATCAAGCCACACACATAGCCGTACCAAACCAT
TGGCTTGGTTGCTGATGATGACATATGAGTTCCTGGCCTTGGTAATGGCTGTTAAATCTC
ATAATTACACGCTTCTTTATTGCAATGCATAATGACCCCACAGCACTATTGGACAATTAA
TTAAGATTTTCAGCCCAGGCTTTTTCAGGCCCAGATGAGGAGGTGGAATGAGGTCTAATG
TTCTTGTCTTCGAGCTAGGACATTAAAGCATGGTGCTGTAGGAAAGAAGGTTGTCTCTCT
GTGTGCATTCATTTTCATCTTTGTCTTTCTTTCTGTCTgtttatgtctctttctctcact
ctctctgttctctctgttctctttgctccaattgtttagcctttcctctcgatgcttgtc
ctcgatgatgatattgg
>NODE_439_length_385_cov_12.612987
ATACAAACTTGTGTGGTCTTTGTTTCTAGCCATGTACTGCAGTTGCTTCAAACATCCTGA
AAACAGTATGTAATAAGCTTTTGTTCTCAGAAGATCATGTTTAAGCCTAGCTTTCATATG
AACCTCTATTTTGTCCCATAGAATATGGAATGATCGGAGAGCATACAGTAAAAAGTCAGC
GGCCAAGATCAGTTCATGACACAAAGGCCCTGCAGGAGCAAGCTGAGTCTGCTAAATTTA
TGGCACAAACTGGTAATACAATAGTTATGTTTCTTTACTTTATTTTGTTAACTAAACTTA
ATTTCATCATGCATGCTCTCTCTTGTACTGCACCTTTTAAGTGGAAATGTTTTGCATTAT
TATTTTTCCTACTCATTCTCTATTGCTACATATGAACAAGGAAGATAAATTTCCCATTTC
TCTATGAGTATTTACTTTGAATATAGAACATAAttgggttttgtgggtctgtttgtttta
ttgtcacatagtgag
>NODE_442_length_111_cov_2.072072
TTCATGCTCTGAAACAGCTTTTCATGCCCTGAAAAGGCCTCTTTTGCCACATAGTGGTTC
ACTGAATTATATCACACAAAGTCACTTGAAACACCATTTGCCTTCATATTGATCACATCT
GACCACATTGTGAACTCAAAACATGTTTGGAAACATTGTCTTTAAAAAACTGCAGTATTG
CTGTTTTCATGCTCTGAAACAGCTTTTCATGCCCTGAAAAG
>NODE_443_length_257_cov_1.097276
CAGAGATCTATTATAAAAAAGACAGACAGGCCAGACCACTACGATCAGTCACAGATGAAG
CAAACAGAGTTGATTAATGGCCTTGTCAACATCTAAGATGCACCTGAAGATAAGAACACA
GACAGCTCTCATTGTTAACATATTGGATATGGAGAAATGGGAACCTGCATTGCATCGTGG
CACGTAGCAGTCAACATAAAAGGTGATTTTGATGTTTTTCAGGAAAATTATCGTTCAGAG
TAATCAACTAattgaaaaaaaactgtcgatacattaatcaatagcaaagcagtcattaga
ggcagccctgtgtgtaacacacacatttacacgtctaaagttacacaacgtcacaacaac
acattac
>NODE_449_length_404_cov_11.002475
GATTTCTACATGTATGGCACATATTTATAATTTCATATGAACGTGCATCCAATTATAAAA
TCCCTAATATATTTCTCCATTTTTGTGTGATCAGGATGTTTACATAAACCTTCAACTCCA
ATCTTCCCCCCAACTCACAGTAGATCTTATTTCTTAAGAAGACAGCATTTTTCTTCTTCA
TTATACAGGCACACCTTGCGTGATAAATAGTAATATTTACTGTTCTCATGCAAATCTTGA
CTAAACATTGTTCATTTTCCTTGTTCCAGTAATGAATCAAACGGACACCCTGTACCAGGG
AATACATCTCTTTTATCCTCGCTTATGAATAAGGTAAGATCCATCCATCAAACGCCTTTC
ATCCCAAGACAAATTAGCGGGACACAGAGGGGCCTGTTTGTTTTTTAATGTTTCACCGCT
AATAAGATGAGTTTGTATCATTTAAATTTTCCAGCCATTTTTCATACAGTGTAATTTTCA
CTGCACCTCTCACAAATTAATAtaatgacgcagt
>NODE_450_length_375_cov_4.152000
GTTGTGCTGCTAATGTACTCAAATTAACTCAACTGTAAATTGTCTCCTTTGGATGTCTGT
CTAGCTAAAAGTTCGCTATATGATTCATGATTCAGATTGCTTTTAACAGTTATTGGCTAA
GCAATATGGTAAATGTACAAGGTGATGCAAATGGCATTAGTGGGAAAGGATGCACAGGAG
CATGTAATGCAGTCAATACTACATTAACTACTGATGCCCAATTACAGAACCAGGGAGAGA
GGCTTTTAGGAGCATTAGGACTTGCAGAAAAGCTGAGATCACCTGCTGCTCATTGCCTAA
AAGCTTCACCCTTTATTTGCTGGGCCCTACCAGCAGCTCCAGCGTTTTGGCCAGGTTGTC
GACAGAGCAGCTTGGATCTGGTCTCCTTTCACTGTGGTGCCTCTTAGCGTTTATTGGCTC
TAAAGTTATAGGCTTGTCAATTCAACCTTCTTGTCTAATGTATCCACTTAGTCCCGTGCA
CAAAT
>NODE_451_length_245_cov_2.102041
TTAAAGTATTTCAATTTCAAAACATTTTGAGTTTAACTATTACATAAAACTAACAAGTGA
AAATGATTCCACAGCAGTATGAATCCTACCAATGTCGTAGGCAAGGAAGTCAGCAGAGAA
GCACTTGGCCCCGTTGCTGAGTGATGTGTCATTATGTGTGTTGCCACCAAAGAAGAGCAG
AGTGCCGCTGAGGAGAGCAGCTGAATGCAGGTACCGTGGAAAGCCACTTTCTCTCAGAAT
GAACCTGGAACATATGCATGACAAGGGTGTCAAGGACGACTGGAACCAGAAAGCATGTAA
CACAAAGTGTCATACACCGTCTGGAATGCATAATGAATAATGAAAGCGGCACATg
>NODE_452_length_277_cov_13.364621
GATGTTGCTAATATGTCCATGAGGGTGCGGCGACACTCCGATCCCTCGCGGCGCGGAGAG
CTCAGTGTGTGTGACAGTATTAGCCAGTGGGTGACAGCTGTGGATAAAAAGACGGCAATA
GACATGTCTGGGCAGACAGTTACCGTCATGGAAAAGGTCCCTGTCCCCAATGGCCAACTG
AAGCAATACTTTTATGAGACCAAATGCAACCCCATGGGGTACACAAAGGAGGGCTGCAGA
GGAATAGACAAGCGGCATTATAATTCCCAATGCAGGACAACCCAGTCCTACGTGCGAGCA
CTTACCATGGATAGCAAAAAGAAGATTGGCTGGCGGTTTATAAGGATAGACACTTCATGT
GTATGCACATTGACCATTAAAAGAGGG
>NODE_453_length_313_cov_8.597445
GAGCCTGCGTCAAGAAAACAGACCCCCAGCTCAACCTGCCCGCTCCCCGCCCCCACCCGG
CTCTCGGGGGGCGCGGAGACGGCACTTTACAAGGACTGATGATGCTGCAAAGACCACAAT
AATGATAATTAACTTGCTGAATTTAGAAGATTATGCTGTTAATTAGTTGCAAAATAAAGA
TAAGTAATATAGTAGCAGATGGTTGAATAACACCCATGAGATGGAGGGTTATTACACTGA
TGAGGTTTCCATGGCAGAGATGAAATATGAATCTGACTGGCTTTTCCCTCTTTCTATGGG
CCATTCCAAGAGAATAATATCTTGTTTCTGCCAGAAGAGCTTCTGGAAGGGTATTACACG
ATAAACTAATTTGGTAGATAGATTGGCCTGGCAAAGGTAGTTGTTAGAATAATGTGGTCC
TCt
>NODE_454_length_361_cov_6.321330
TTCACGTCGGCCTGATTGTCAGAATAAGCTTGCATTCCTTTGAAAAGTGATTGACCGCCT
GAAAGGGTACAAATTAGGGGCCTGTTCGTCTTTTCTTCTCCGGTCGTGGGGTTTATTTGC
GGCAGATTCACCCAGGCCCAAAATTAAGTGAACTCAGGCAGGGATGAATGGGAGAGCTCT
GATTGAATAATTGATTTCTTTTGTGCGGCCTGTGTTTAAGAGGGATAACTAGACATCCTT
TGGAGTGTAATGATTGTAATTACTGCGATGACTGGTCATGTCAAATATGACACAGGAAAG
GACTGTTATTAACCTTTATTCTCCACATAGGAAAAAAAATAACCCAATATCCTCTTGTCT
CTCCATTCTGCATATGGGTTTCACCTCCGATAGAGGCATGGCTTGCTGTAGGTTGAATGC
ATGGATGAACTCATTCCctgtcttctactcctgtcccatgaaaggtagatg
>NODE_455_length_268_cov_1.018657
TGAACATACCTATCTGTTAATGAAGATTGTGTGATATGATTGAAATTGTTACCCTTCTAA
CAAAGAAAGCTTGATGTGAGGTTGTTTTGTCAACTAGAACAAAAAAAAAATGTGGAATTA
CCAAAATTGTACAGCTTTCCTTAAAATAACACTTTTCTACATATTTAATAAAACATACAT
AAATAAAATGCACAGACATTGAAAGCTACAGTGATCCTACAACTCTGAACAAGAACACCT
GTTGTTTGCCttaatatttagaacatgcccccaaagaggatgtcatgaaaacctttaatc
tgtggctttgatgcaaaatgttaatctagtttggaaaagttctaacctaaataattgttt
ctacagcaaagacagcaa
>NODE_456_length_273_cov_1.032967
TACTGACCTAAAATGAATTTAATATTTGTAGGTTTTCTTGGTTTGTGATTTGTTTCCAAT
CAAACTGACATTGAACAGTTCTGATTCTTGTCTACTTATCTGCTCTAGAGGCATCAGTTG
AGCTCAGTGTGCAGCAACAGTGAGCTCTCTTCATCAGTATTCTGAACTCTAAAGGACAAA
CTCTGTAAAACTGCACCTTAGTTCTTTGTCCATACAACATTAAGATGCTGCTAAGTGAAA
TCTGCTGTTGtatcattggtttatctgtatgacagctgagattttcactgaaagtgcgca
aaggaaagaacacatttttatgcccttctctctgctgtaactttgcagttagtccatgtt
tattaaatgtgcagaccaaatgc
>NODE_463_length_301_cov_10.235881
ATATAAGATTAAAAAAAAAAAAAAGTGTCTCCAGCGATGATGGTGTCTCCAAAATATGTA
ACAAATTTGCCAGTTGTGCATTGACTTTCTAATAGAGGGCAAGAGTGTGTGTGTTTTCTG
CTGGGATGACTCTTGGTTCTCTCTTGTCTTTAGATACCAGCCTGTTGATATCATTCAACC
AACCAATCATGTATTGCCAGCCTCATTCGGGGATTCTGATTGGCACATTGTCACAGGCAA
CTCTCTTACCACCACCAATGAGTCCCCACGTAGAAAACCCTCACAGCATGAGCTGGAGAA
ACAGAGAATGCCAGGTGACTATTTTCTTTCTTCTCTTTACCCTTGTTGTGAAGACTGACT
GGGCGCCCGTGCCTTTTTTTTTCTTGTGTCCCCCCCTTCCCTCTCCCATCc
>NODE_464_length_325_cov_6.649231
TAAGGGCCTATGGGGGATCCACGAAGAAGAACATTAAAATGCAGCGATAGCCTTGTTGCA
AAGCTCCTCTCTATTTCTTTCTCTCTCTTTCTGCAGCAAAGGCTTCTAAATCATCCAGCC
TCCTCTATTAGACGGGAGACTTATTGAGGTAGAAACCATAAAAAATGAAGAAGGGAAATT
TAATCCCTGAAATATTGATTTGCACATTAATATCAGATAGGCAGAGGGCAATCTAGCCGG
GTGGAAATGACACATTGTCGACCCCTAGGAGAGGCCCGAGCCAATCTTCTAGCTGCATGT
GTCTTAGACCCAGGAGTTATAGGACAGACTCAGCCCCTGTCTCCCTCTCTCTCCCTCTCT
CTCTCTCTCTCTCTCTCCCTTCCTCTCCCATCCTCTCCTCCTCCCAGTACCCACTCATCC
CTCTCACTCCCCCCc
>NODE_467_length_298_cov_1.328859
ATGTTTTTCAGTTTTGTGTGATTATTCCTAAAGTCCACCTGGAATAGTTCAACATTTTTG
TAAATGCACTGATTTGTGTTCACACAGCGTAAATTGACAAGAGTGATCCCACTCTCATAT
CACTATGTTAAAATTGGCAGCTAGTTAGTTTAGCTTAGCATACAGAACCAGGGGAAAGTG
CTATCCGGCTTCTGAAAGTCACTAAATATCACTTTTTTTTCCCAATGTAATCGATACAAC
AACTGAAGAAGAATTTAAGGTTTGTGGTGAGTTGTGTGCAGTATAAAgttacccaggttc
tagaaaagctaatttagtgaagtctatggcctgagtgaaaacatgtacatgtgccagaaa
ctctaacctgactgtgcagttggaagcatgatgtgtcagcaaacccgg
>NODE_468_length_245_cov_1.432653
GTTCTGTCTACTTTTACTCTGGGTTTTTTACTATTCTTAAGGGCTTTGCTTTTCTACAAT
TTAGGTTGGGCTTTGTTTTTCTATGTTTTACTTAAAGTTGGACTTAAGTTACGTTTACAA
TGCAACAGAGTGAACATGTTCTTTGTAAGTGTGAGCTTTGACTTCTAGAATTTTTACTTC
AGCACGTATTTCAATGTAAAAGTGTCATCCTGTCTCTGCGTTCCTGAATGGACTCATCCG
GAAGATTATCacagcgacacatcctgcagtggcctccctctccttcctacacaggttacg
caagtatcattttcttccagctaaaccggtgaacccgattctttattgacaatcc
>NODE_469_length_340_cov_3.402941
GTCTTCAAATATGCAAAAATGATATGATTTTACAATGATTACATATTCACTTCCCCAGCT
GGCTGGCTCCAAGCGTCTCCATTTGTCATCGACTATTGTGTCCAATTATATGATTAGCTT
TGAACACTCCAGCACTTCGAGAGCTCTCGTGTGTTCTGCCGCGCAGAGTGATTCACAAAC
AAAGTCATTACAACATGTATTCACACATATCAAATAACAAAACAGATGGCCACTGCGCCT
GCCGCCTGATTTGTTTTCCACACGAGTGGTGGAAAAAAAAGTATTTTGTGTGAGCTGTGT
TTAATGCTGACTGTTTTTATTCCCAAAGAAGAGCAGCTGGCTGTCGCGCTGTTAGATCAG
CTCCTATGAAAGACAATCttgttttcattaatttctctacaacaaaggcacttgttggga
agatttagaattacagcgggtaaagcttcc
>NODE_470_length_250_cov_1.128000
CTTTGTGCGAAGCTAAGCTAACTGCAGCTGTAGCCTTATTATACATGCATGAGAGCGGTA
TCAGTCTCCTCACTATACTCTCAGCAAGACAGCGAATTAGACTATTTACCAAAATGTCTA
ACTGTTCCTTTAAGACACCAGGCTGCATTATGGAAATACAGCAGTCATCTGGATAACAAA
AAAAAAGTAAAAGAATCAGCTGAGAGTCGGGACGGTCACAGTTTGTAGAAAATATGTGTG
TAATTTTTTTccaaattttgaaacttgacagaaaaatcatgagtttagtggtttacttat
caaatcatgagacctatgttaacattgatcattcctgtttcagcactatcagcgctgctc
>NODE_471_length_369_cov_16.113821
CAATTTAAATTGTAACCTTGAGCCCACAGCCAGCCACACAGGCTCCCGGTAGAATCATAA
TTCTGGCAAGGGGGAGCAGTTCTAGGTGTGGGTGCATGGGCCACAGCATTAGCTCTCTGA
GTGAAATATATGGCAGTGACGCCTCTCGGCCCCATCCACAATCAATTGGATTCTTTTCCT
TTAATATTTACTTGCAGCGATGAGATGCTCGTCTGCATGGTGATGAACAGTCTGCCACTG
GCGTTTGAAGGTGACCTGTCAGTGAGTATGGACAAATCTCTCGCTCGCAGAAATGTAGAA
AATAAATCATTAGGGGCAGGCAGTCAGACAGGGGCCTCTCTCCCTCCCTCACTCTCCTCG
GATTTAAATCAGCTCAGATTTATGATTTGAATTAATGCTTCGTTTGGTCAAAGGAATGGT
CGCAGAGACAAATGATGTTTGGTACTGAAACCATCCTAATATTGATTACTGGGTGTCGc
>NODE_472_length_438_cov_6.531963
GTATTAAACCAAGGACATCCCCTCTGTTCCTGGCTAGTTGTTGGACCCTCACTTGGGCCA
AAGCCTTGCTACAGGGGCTGCTCCATTTATCTCAGGGGTTCACCGAGTGGTTGAAAAAAC
AAGACTGTGATTAGATTAAATAATTAAAAGATTTTCATTTAACAAGACAAACAGAACACA
GGCAGTAAAGGCATAACATCTAGCACACAGCATGTATGTTTATACACTTCAATTAGTTAA
ATATAGCAGTGCATTCTTTGACTATGGAGAACGTTTCCAAATCGTACTTCTAAAGCTGTT
TTTCTATTTGTCCCCCTTTTAAGAAACGAAATGGTGTAACCACAATTTTGGCAAACTTAA
AATCTTTTAAACTTGCAAATATAATGAAATAAACCATAAATATACACAAAACATACTTTA
TACGAGGCAATAATAATAATCATAATAAATAGTTTTTAAGTTAACAATAAGtaaaaacta
caagcttaaagtcgcccaaataatacaagtttgttggcgctattttgaattttttctgtt
taaattat
>NODE_473_length_271_cov_3.225092
CTGACGACGCGCTTTGTGTCCGCACTTTTTTCCGCCTCGGAGCCCCGTGAAGAAGAAACG
CGCCTCCGTCCGGTTCCCCCGGTTTTCGCTGGGCTGGATGCGGAGCTGCGTGCGCGGGGA
AGTGTACTCTCCAGTGGCTCGCACACCATCTAGTGAGGAGACGCGATGCAAAATGGGAGC
AGAGCTAGAAGCAGACAACCCCCAGGCTCTGATCCTGTTGCCATGCGGCCGTTTCCCGGG
CAACCCGTTCCCAGTGGCTCGTGATGGAGCAGTAAAACCGGTCGGTATCGATAGAACCCG
GGAGCAATTAAAGGTATCGACCGGAGAGGCTCCCCCCGTTTAAGGAAATGAACGTTTGGC
TGGAGATGGACGCTGGGTGCc
>NODE_474_length_233_cov_1.158798
CCTATGTGTTATCAAAGGATTCTGTCGTTGATCACAGACATTGCTATACATACTTGGGAA
TGGTCATTAATGATAGCTGATCAGAAGTGACAGATAGTGACACGTTTCATCATGTTAACA
TTTTATTTTAGATAATTCCTGTTGCATTCTTCTAAAATGCATTTTACATTTGTGTACTGC
CCCTACTCATGTTGACATTCAACTGCAGCTTGTATGTACTTCTGCAATAATGTTAGGTCA
CTACATTTGtgtacatgttctgcaatgtgcagtattcagaactgcaacatcagttacact
actgttttttgagtcttaatacaccacatcagtgatatatcac
>NODE_475_length_321_cov_8.859813
TGTTCTTTTTCTCAGTGACCTGCATGTCTCTTAAAAAGCTTCCACTCTCACAGCCAAGAA
CCTGCACTTTTAGAAACCCTGGTGTCTCATCTTAGCCCTGCTCTTCAAACAGGCCTGCAT
TGATTAACTCAGGGGGCTTTCTCTGCTATCCACCTATTAATTATATGGCCTTCATTAACA
CTGGGCTGATGAATGGCCTCTGCTGGAAAGGCGAGTTAAGAGGAGGTGTTAACACAGCAC
CTGCCTGCACTCATGTGGCCACTTATTAACCAACAATGACCTTCCACATCATAAACCCAC
TGGCCGGCTATTTGCTGTCTAATAAACGGAGCCCCTCTCTCTCTCTCGGCCCCCCTCTTC
CATGCGTGGACCCCTTTCCTTGAGCCCCTCAGAGTTTATTGTTCTGGAGGAAAAAAAATA
GATGCCTATAA
>NODE_476_length_238_cov_1.180672
AACACACTCACATATGACACGCACAGAGGCGGTGTCTGTCAGCAGTAATACTGAGGTGAT
GCAGAGAGGATTATCTTCCCTTCTGTTAGCTGGCTTATTACACTTTGTGTGTGTTTGTGT
GTGTGTGTGTGCTGTGCAGCAGTTGTTATGGAGAAGATTAACAGCAGCTCTATTGCCGTG
CTTTCACACACAAAGTTGTTGGAATATCATCTGCTGAATACGTACAGCCAAGTGCTTTCC
TTTCTTTCCCtgtgtcactttattgctctgttctttctcttctgctcagtgtctttcctc
ttcgtttctccccacctgtcagctcctcctctcctccccagggtctct
>NODE_477_length_325_cov_10.033846
GGACTGTCATGTAGGTAGTGGGGGGGGGGGATAGAGACAGAAAGACAGAGAGCAGGTCGG
TGCTTAAAGCTAACAGGTAACCTTTCTGTGCACCTAGGACAAAGGCAGGGGGAAAAAGAA
AATGTCAAATTAAGAGAGGCCAGGCAGAGAGACGTGGCTGCCATATTTGTGTGAAAGCCC
AGTGCTGTTGGCAGCAGAGATGGCTGCTTTCTGATTCATCTGGGGCCGTATGGCAAAGCT
TTGTCAGTCTGTGCGAGGTATAAATAATTCAGGGTGAGAGATGGCAATTACAGGGCCCTG
CACAACCAAAATGAATATTTTATAAGGACTAAAACTGCCCTGGAATGAATCACACACATG
GAGTCACACACACATACACACACAAGTGTAAGTGAATGTGCGCACACGCACACATGCGCC
CAAACACACAcacaa
>NODE_478_length_231_cov_3.194805
GTGTCTAATATCCTTTGGATTGAAGGTGCTTTAGTTTCCGAAGCAACCCCCTGACAACAT
GAGATGGGTAAAAAGGTAAGAATTTCCTCAATGCAGATGGAGTTATCTGAAATCATGGCT
GTAGTATTCAGTCTTCTCCCTCCTTCTGCCTTCTCTCCTCCTCTACCCCTTTTCTCTCTC
GCCCCTTCTTTCTCAATTGTGTCCCTCGCCTCTAGCAAATGGGAGTCATTTGTTTGTGTG
AACTTCCCATAACCCGTAGTGTGTGAGACACTTATCATTCAGAGTGGTGCTGCTTCGTCC
TGAGTTGTAATACCTCTTCTCTTCTCTTCTCTTCTCTTCTc
>NODE_479_length_354_cov_2.615819
GTAGAATCAAAAATGGGGAAAGGAAACAGTAAGTGTCAATCTAGAGAAGCATTGCAATGC
AAAGATTGGAAATATATTGAAAAGAAAGACCCGCAAAAAGTAAAATACCTTGAAAAATGG
ATAAAAAAGTACAACTTTAATGGTAAATTAAGTACCCAAAAATTAACCGGGTTACAAGAA
GCAATTGCAAGAGCTAATAAAAATAATCCGAAGAAAATGCGCAAAGATGGATACGAGGAT
GTTAAATACTGGCTAGAAGTAGCACAAAAAAGAGAAGAAGGTGGTAGGAAGGTTAAGGAA
AAGGAATGTGCTGATAAATGTGTTGAGGCAGAGATAAACAAGCAGTTAATGTTTCACAGA
AAGGAGGATGATGAAACAACTGTCAGAAGGCGATGTAGACAGAAAGAGGCTGAGGAAGAA
GAAAGTGTAGCAGCAATGACACCAAAAACGCCTGAGGgcagcaa
>NODE_480_length_291_cov_9.793815
ATTTCATGCGCTGAGTTGTACTGATATGCATCTACACACAAACACAGAGGCAGTAACAGA
ACTCTTTGCTCCTTGGCCTTCGAGTCATCTAGCTACATCAATAAATACAGCAAAATAGCA
TTAGCAATAACTTCAACTATATGACCAGGCTCTAATATGATAGAATTAGTATCAGTGTTT
TAAGGTTTGGCCATTTAGGTGAAATTCTAAGCCGGGCAGGGAGTAATTTGGACACAGGGA
AAATTGATTTTGACCATCAGCACTTTCTCATTTTCAAACAGCGCCTGCGGATAAATGGGT
TAGCCTGTTAAGCACATTACACAGGTAGCTTCTCCTTTCCTCCCCAATGATTATGTGTCC
GCCTTGAGCAATTGATATTTCTTGCAAATAAGAAAATTATC
>NODE_481_length_276_cov_11.478261
CTCTCTCTCTCTCTCTCTCTCCCTCTCTCTCTCTCTCTCTCTCTCTCTCTCTCTCTCTGT
TTCACCACTGTCACACTTTACATCTTTTCTCTCTCTCTATCTCTACTACTCTCTCGCTCC
CTCCCTACTACACAGTGATTCGGTGTACAGTACCCTCTGTCATTCTGTGCTGGCATGGTG
CTTGTGCAACTGGGACTGCATTTTTCGCTGAAGAGGCACATCGATAATAGCGCAGGCAGC
TCTCTCCTTTCTGTCTTTCCCACTCTCTCCATCCCCCCCTTCTGTCTCTGAAGCACTGTG
GTGAGCAGGCCCAAACTCCTCTAACCTCCACAGTGTCAGGTCGCCTCTCCTCAACATAAT
GAATGTGCTGTGTGAACCAGTCCGAc
>NODE_482_length_225_cov_1.160000
GAAAAAAAAAACAAAACTGGGGACACCGTTTGTTTGACTGGGTCTTGAGGTGGAAATTAC
ATGCATGCTTTGTTTTAGGTAGTCACTTCTGAATTTCACCTCCGGAGTTGTGGCGCTTTT
GTTTTGACTTTGTCTTAAGGGGGCCGCGGTGAAACATCTGTGGGGGTAATGACATCCTGG
AGTGTCGAGAGAGAGGGGGGGAGAAAGAAAAGAGAACGGGGAAGGAAAGAGAGAGAAAAC
AAGAGGAGAgccaccagacagcatccttttgtcacagagtggaaagctatgggactgatc
acccatgtgtgaacggaataccataccgacaaaat
>NODE_483_length_380_cov_9.286842
GAAAGCAAGAGGAGATATGATTGAAATAAAGACAAAATAAGATAAATAACAATGGCAAAG
ACTGCTTAAGAAACCCAGTCATTCTATACATAGAATTCAAGAGCCGTATTTATCCGAGGA
AGGCGTGCAAATCTATGTAAGTATCTCCACTGTTTGCATAATAGATTAGAAATTAGCATT
TTTGTTCATTTTCCATGTATGCACAGTGCCTGGAAGAATAACACTCCATGCATATCAGAT
CAGCCTGCCTACAATTTTGCGCAGTATATTATTTGACAATCTAAAATGTGTAATTTGCAT
GAAATTGCTTAATTAAAACACAGTCACTGGGGGTATTAATTTCTTTGTCTGACAGTGGAG
TGTAGTGAGGGGAGAGCAGGGGAGATGTAAAACGCTGTCAGATAGCGCTGTCACAGAGGC
AGAAAGGAAATTCTGCCACTTTTTTTTTTCTTCCTCTACCACCCCCCCCCCACACACCCC
CGCCGCCCTC
>NODE_484_length_257_cov_1.027237
ATGCAACTAAAACGCAATGACATGTTGTTCAAACTGGCTGTGAAAGGTCGCATTATAACA
CAATCCCAGTCATTTTAAACTTAACCGAGCTTCTCGCGAGTAGTAATTGTTGTGAAAATC
TCCACCAAAGCATGATAATTCCCCAAACCGAACTAAACAGTGAGTGAAAACTAAAGGGTC
ATTTCAGAATAATGGTCCCCCACACAAGACGTGAACCCCGGTCTATTGCCTCCTTGTCTG
CACTTGGTAGctcattcaaactggtagcctttcctactaagtcacagtgttaccatttgg
tgagaaaatacgtttctttcaaaatgtaaatgcagtttattgtacaggaagttagttttg
gggagac
>NODE_485_length_407_cov_4.063882
TCACATTTCAAAAAATTGTGAAGTCAAAACATGAATGTCAACATTGTCTTTGCAAAACTG
CAGTATTGCTGTTTTCATGCTCAGCTTATCGCATGCTGAAAAGTCCAGTTTTTCTGAATT
CTCTCACAAAAAGTCACCTGAAATCGTTTTTACTGTCATATTCATCGTATTTGAACACAT
TGTGAAGTCAATACATGTTTGAAAACAGTGTCCCTGAAAAACGCCAGTTTTGTTGTTTTC
ATGCCCTGAAACAGCTTTTCATGCGCTAAAACGGCCTCTTTTTCCAAATGGTGTGCAGAC
TGAATTACCTCAAATGAAATAATTTGAAACAGCGTTTGCCCTCATATTTATCCTGTGTCA
ACAAATTGTAGTGAAGTCATTCCGTTTTTAAACATTGTCTTTGACAACCTGCAGTATTAC
TGATTTCATGCTCTGAAACAACGTTTGGCATGCTGAAAAGGCCAGTCGATAGTTGTCGAC
TGAATTCCCTCACAAAAAGTAATTTGAAATGGCGTTt
>NODE_486_length_252_cov_1.119048
TGTCTTTGGTGCATGGCTTGCAGTCAGATGAGACACGGGATTATGCTGATTGTAATGATG
GTGCAGTGCAGACTAAATAAGGGGTCAGGGGTGGTATAAGCATGTGCTTTAAATGCATGA
AGCCCCAGGAAATGGAGATTGCTGTTTTTCTTTATTGCTCCCAATCTGCGATTTTAATGT
TATTGTTATTGTAACCCTCCCATTTCTGGGACATTTAACTTCTTTATTATCCGAGTGCCA
GTGCACTTTAacttaatcacagacacagtcgcattgctctgtcatgcattagaacttttt
aaacttttcccttgcacaaaaacaaaaactgaaacaatctaaacagcaaaaaaaatatct
tt
>NODE_487_length_224_cov_9.191964
TTCCTCTTTTTTTTCTGCCCCCCCACCCCTTTTTTTTTGTTTTCACCAGTTTCAGTCCCT
TATGTTTGGTAATCGGCATTGCTAAGTCAGAAGACATCAGCTTGACTCTATAAATTACCA
CCTGATCCTTTCTTCCTGGATAATTAGGTACCCATTAGTTCTAATCAAGTAGTTACTTAA
TTATTGCAGTAATTAGTCTAATGGTCTAGCAAATTGAAGCTTTATCACTTTCGGATACTT
AATGTTCTTGGCAGAGTACATCACAAGTGTCAAGGCTTGGGCTTCAGCAATCAGGCAGCA
GAAAACAAAGTTTATACCATGTCATAAATAATAt
>NODE_488_length_275_cov_1.494545
CATCTTGTTGGTGAGGGTGGGCAAGACTGGCCAGTATTGATGGGTAATTGTGTATAATTC
ACTCCGTACACACGATTTGCATCAATACAAATCATTTTTCATTCTGTGCTGCTTAAAGCT
CAACCCTTACCATAGAGCCGCATTTGAACGCTCATTAATGGAGGTGTCCAAAGAGGTTAA
CATCTGAAATCCAGCGCTTTTCAGAGAGGGAGGCAAACAAACCTGCACTTACAGTGCCAC
GCATTAAGATGGCAAAGAGGATAATGAGCAAAGTAGATTTGTAACATCCTCTTTTGAATT
AAAATTGAATCGGGAAATGTGgaaccctaagcagccatattcgcctttattattatataa
gtgcacaagaccgagaagaactgac
>NODE_489_length_246_cov_1.146341
TGTGCATCTATCTAAGTGCACAAAGAGAAAACTGACCTGATATACCTTTGTGTAAAAAAG
CTCCTGCTCTCTCCCTGGATACTTTCAAATAGCAATAATCCAATGAAACCAATAATCATT
CGATAATTCTGGATTCTGAAGAGATTTTCTCCACAGACTTTAAATGTACTGTCTCTCATT
CATGCATCCCTCCCATGTGCCCAAGCTCGCTCACATCCCCTGCATTATTTGCGTGATCGT
AATTCACTCTttactatttgaaaagtcttgccagcttgttcgctattgattttatttaca
atgcttctatattttacccggcgcatatcagaggaattgtttaagtgcatgcatgg
>NODE_492_length_230_cov_1.173913
AAGTGCTGTTTTTACGAACACTCGCTCATCTCCATTGGATTCTCATTAGAGAGGAGTTAA
GTGCAGTGGGTTGACTTTGTGGTCGTGTTTTTTGTTATTATGGATCTGTAACAGTAAAGT
TTCTGTCTTGGGCCCCACCGTAGGTCAGCAACATTGGATCTCCATTCATATCGACAACGC
AATAGCATCTTTCTCTGTATTGTTAATTTTGTATCATGTCAACTGTTTTCGATTGCCTTT
GGTCCTGTTTtttaagttgaaacatcctgaaattcattttaccctttgtcctgattcttt
tttctctttttcttccccctccttctctctgcttcctctc
>NODE_494_length_225_cov_1.253333
ATGCACAAGCATAACAAAGACAATTAGGGGTTGAAGTGTTTGTTTATGGTCTACTTGTTG
CGGTCTTTCATTCTAAACAATAAATACTAAAAAGTGATTCATAGCTCTTTAAGACCTGCG
GCTACTGGCTAAACATTTGCATGAAATAAGATGCCATATGCTGTTTGTTTAGGTGCTGAT
TAATATTCACTGTGTGTGGTTCGAGTTGAAGTAACTTGGATATTGCAGAAAATGACCCAG
CTACACAGCCatatcatatagagctgtgtgatagtgggatttctttcctgtatatttgaa
aatttgtcactcagatgaaaggcaaacaggcatgg
>NODE_495_length_341_cov_6.214076
AAAAGCCAGTGCTTGATTTCCAATGCTCCGCCCCCCAGCGGCATGCATGGAGGGGTGTGT
GCGTGTACGTGAGCATGTGTGATTGCTTTGTGAGACTGTGTTCTGTATTTGTGGGTATGA
TCACCAGAGTGTGCTAGAGACTGTGTCCTCCTACTTGTCTTAACTGATCCTCGTCTTATG
GTGTGAGCTTTCAGCCTAAGCAGCTCTAGCCAGGTGCTGCATCTGTCTGCAAAGGAACCG
TAATCAACGGAGGCAGCTGGAGAGAATACACACACACAGACAGACACACGCACGCGCGCA
CACACACACACAGCCCACACCCGAAACAAACACAAACGCAACGACAACAACAACAACAGG
AAAAGAAAAGAAAAAAAATAATaaaacaaaacaaaacaggatacgtaaaacaaaacgaat
agaagaaaagaaaagaacaaaactggatgag
>NODE_496_length_263_cov_10.482890
CCTCAGCGGACGTTGTTTCTCTGAAGAGAAAAAAGCCAGCAGTTTCTTCATTGTTTTCTT
TTTGTTCTCTATTTGTCTCTAAATCTTTCTCCTGTTTTTTGTAAATGACAACAAAAAAGA
CCTGCCTTTAAATGTTCAGGACGTTTTCAGTCACACTTGAACAGGTTTTTAAAGACCTCA
GTAGGTGAGCTAGTTTTACCCTTTTTGCCCTTTGAAACTGCAGATTTTTTGGAGAATTTG
TAATCCCGTCTTGATTAAAGATTGAGTGGAATTCTAGATGTGATGAATTTTGTCATATCT
TCTCATTTTTTTTTCTTTTACATGAGTGTACACTTAGTTGTTCAGAATATTTGGGACCAT
TAAAATGATCTTT
>NODE_498_length_352_cov_8.988636
GGGTGGATGGAGGGGGGAGAAAGAAAAGTTGTCATTTCCCAACTCCTCATTAATATTCCG
AGGTTAAGAGCTTTTCAGCGAAACGTAATTAATTGAGCCCGAGCCTGACAGTAAACAAGC
AATTTCAAATTAAAGCGAAATGACAGCGGCGTCATTTGTTAAAAACGTGCGGGGCCCCCC
GATTTTGGCGACAGATAAATGAGGGAAAATGTTAAGGAGGGAGAAAGTGATGAAGATATT
AATCTTCACCTGTCTGTGTCAGCGTGCCACTCATTGCCGCAATGTTGCTTTCCATCCTCT
GCAGATGCTTCTTGTCCTCTCGGCTTCTCATAATGAGGGGAAGGATGTATTTCTGCAATT
AAAAGCATGGCACAATATTACACTTCTCTCTGGTGGAAAGGGGGCAGAAAGATGAGGAAA
AGACGGACcgatccagacttggcagtgtcgggtcaaaggcat
>NODE_499_length_279_cov_1.010753
GCGTTTCTTTTTACCTTTATTATATTTTTAAACCTCTCATACTTGTTAAGGATGACAGTT
TGTTCTTCTTGTGAAAAATATGCAGCTCAAGACCTGTCCGTGTTTGTGATTGATTGTCTG
GTGCCAACACTGGCTTTTTTATGTGAACCCACTCAGAGCTTGGTTTGGAAAAGTTGACAA
ATTGATAACCCAGTTTGTGTTACTGCTTAGGCTGACTGCAGTTCTTAGACTGATGCCAGA
TTCACTAGACgagttttataacgctaaaagaatttaaatcaggcttcatcacacatgtaa
ggatgaactttacagaaaatgttccctctaatctcttcctaaaaatgcacacattgcaag
atacattaacaagaatatgttgttagagg
>NODE_500_length_477_cov_7.976939
TAATGCATGAGCGTTTGATGGTTTCTACAGTTAACTCTAAAGGAGAAGTGGGAGGCGAGA
TTCTGAGCATTTCTCCCTTTTATCTCCTTCACAGGTGTCAAAATGGAAGAGAGCCTCCCT
CCTGGCACCAGCTTGAAATGCACAATCTGTAACTACACGGCAGATTCTCTTATTACATTC
CAGCATCACATCATGTCTCACCTGTCACAGGCGGCCTTCAGATGCAATCACTGCCATATC
AGCTTCCAGAGCCACAGGGAACTCTTACAGCATCAGGACTTACATGGGCACGGCAGCAAA
CTTCACAGGGAAGGCGACGGCACCGAGCATTCCCCCAGGGGTCCTGAGGAAAGCCTCCAG
CAGCAGCAGCAGCAGGCCCGCGCTGAGCTGGCCAACAGGAAGGATGCTCTGCTGGGAAGT
CCCAAAGGGGCCCTCAACAAGGAGACCAGCACAGACGGAGAGGCTGACAAGGCTGAGAAG
AAGCCCATGCTGTCTGTTCAGAAGGGAGAGGCCCACCcaggcagcaaagccagtttttca
tacactaggatcaagtctgagccctccagcccccgactggcctcctc
>NODE_501_length_331_cov_10.190332
AGAAGGGGGAGAGAGAGAGAGGAGAGAGAGGGGAGAGAATGCCCTTTGTGTAGGTGAAAT
GTGTCGGGGACTGTCATCGTAATATACCTCAGTGAAATGAAGGTTAATTCTGATGTACAG
CCTGCATGGCCGTCATTATCGGCGAATCATGAAAATAAATTAAGCCACTGAAATAGATAC
TCCTCTGGTACGCGGCAGGGATCTCATGAAGGATGGACGGCTGAACTTTACAGATTATTA
TTGGGAAATAGTGCCGAATTCAATTAATGCACCTAAAAGACACCTTTATAGAGGGCAGCC
ATAATTTAAATGACAGCAGGGTGTAATTTTGCTTGTTATAAGTCAAATTTGCAGAGTTTC
ATGTTTCATGCATTTTTTTTTCTTTCCTTCCTTCCCCCCCATCCCGTTTTATCCCCCCCC
TTTTTTTCTTTTTTTTCCCTG
>NODE_502_length_229_cov_1.231441
GTCACAAATGTAGTGAGTCTCCACCATGAGCCTCGCCCTGCTGATTATATCTGATATCTG
GAAGGACAGGTGGTCGTTGATAGACCTCAGATTGGAACGAGCACGTGGGTCACGGATGTA
GTTTAAGCAGTCCTCGACTCTTCTGGTTGCAGATTTTACATTTTCAACCAGTTTTTGTGC
TGCGATTTCAAATTCCTGGTCTGTATTTTCGTCTGCATTGTTTTCTCTGAAGTGTTCAGC
AGCACTATATgcaatgctgacaatattctgaaatgtactgtcataatctttattctcttt
gcttaaatgaccagaaagcactctaattttaatcaaaag
>NODE_503_length_226_cov_18.752213
GGATTAATAATTCATGGCCAGTTATTAGGGCCAGTTCAATAGGAGATCTGCTGATGGAGG
GTCGGCGCTCGGCGAGCGTGCCCGGAGGGATGCTGCGTGTTGTTGTGTCAGCCCCCATCT
GCCAGAATGCAATAAGGCAAACAATGGAGGCCTTGATTTCCACCAGCAGGCCCATAATCT
TTAAATGGCTATTAGCTGAAGAGTGCAACCAGTCAATAACCGACAAAATCCTTTTAAAAG
CTTCTCTCCCTCTCTCTCTCTCTCTCTCTCTTTCTCTCTCTCTCTCTTTCTCTCTTTCTC
CACTCCTCTCAAGCTCTCTCTTTTTATCTGCCTCCC
>NODE_505_length_283_cov_6.363957
CGTAACCCTAATCCTTACCCCGACCGTAACCCTCACCCTGACCCTCAGTGTAACCCTAGC
CCCCGAACCTAACCCTGGCCCTAACCCTAAACTTGACCCTGATCCGCCTGGCCTTTTGCC
TGGAGCTGGGGACGGCCAAGGAGCTATGGCGGAGGTGAGGCTTCCCTTCCCACTCCACAG
TCAGGATTTAGAGCCAGCTTCCCAGGGGACGTGCAGTCAAAGAGGCCGGGATATCAGGCC
AGGGGTACCAGGGGTAGACAGGGCAGGCGCGCGCGTACACACACGTACACACACGTACAC
ACACGTACACACACGCAAACACACACGCGCACACAACACACACAACACACACAACACACA
CACACACAcacacacacagctgtgcaccgatac
>NODE_506_length_315_cov_2.571429
TCCAAAAAAGACAAAAACTGTCTAAAGAAACGGTAAAGAACAGGATGAAACAAAAAGAAG
AAAACAACCAAAGAAGATAAACCAAAACAGGAAAATCAAAAGGAATAAACGCAGAACTAA
AACACAATTGGCTATGGGAACACATCCCGAGATCTGATCAACCTCGGGAGGGCCTTCCTC
AGGGGAGAGTGTATAGTGATAAATGGCCGAAACACTCTGTGATCCTGGGGTCCACTACTG
ATGATGTGTTCCTGAAATTAAGGTTCCACGATTTCTCCACATCAAAACCCAAATCGAAAT
TGGACTTGGAACCTGGACCTAACCTAACCCTAACCCTAATTCTAACTCTAACCTTAACCC
TAACCTTAACCTTAGCCCTAATCCTAACCCTAACCCTcatcctaatcctaaccctaacct
taacc
>NODE_507_length_354_cov_11.036723
GTCACTGCTGCACGCACACACACACACACAAACACACACACACACACACACAAACATGCA
GATGCCCGGCAATACCACATGCCCCCTCAGTGTGTATATGTGTGTGCGCAGGGCTGGGTG
TTGAGCGCATCGACTGAGTATCGATCCCACCACTCACCTCCCTGCAGTCAGCTCTTGTCC
TACATAGCATGCCCTGTCTGATTTCTCCCTTAATGGCTTTTATCCAGCTCCAATCTTTAT
TTAAACTGAAAAGTAGGAATTAGCACCCACTTCTATCCTGGTCTCTCTTACCTTTTCTTT
TCACTGTCATCTCGGAGTGGGTATCGGCGAGTATCGGTCCATTGACCCTCACTCCCTTCC
TCCCCTGGCTATGATTGACTTCCCACTCAGAAAAATGCGCGATACACCACTGCGTTACTC
GCATTCCTCCTCTGTGTTCCTTAtatgcgtcctatatagataag
>NODE_508_length_361_cov_12.337950
ATCGTTCAACGTGCCTTTTCTCCTGCTGCCATTATTCAAAAAGATCATAATAGTTTTCCC
TGTGCCCAAAGCACAAAAAATCAATTATTTCCCCACAAAGACTTGAAAGTACTTAGCGCG
GGCCTGCGAGGGGAAAAGCTGTGGGTTATATCAAATTGAAACTGCACTCATTACACAGGC
ACACAATTAGTTACCTCTGGTCTGCCTGCCGCTCTTTAATTTCCGAAACGGCATATCTGT
ATTATAACAGAAACAAGCATGCAAATGCTATTGTTGGGGATTTAGAGAAATCAATAGGAC
GGCTGGCGAGAGGCGTTTGGTGGCGCTGTCACTCAAAATCTGCTGCCGGCGACTGATAAA
GGTCTGAATTCAAATTAGCGCCAAAGCCGGCCAGTGACATCAGAAGTGACATCCGAAATA
AAAGGGACGGCTTCATGATATATGTAATTATTCTCCTCGCATTTGCGCTAc
>NODE_509_length_227_cov_1.242291
GCACGAGACCCCTGGCGACGGAGGAAGGTCCCCGCCTTCTTTTAAGCGCAAGGGGGTGTT
CCGCGGAAGGAGAGGCGCTCCCCTTCCTCCCTCGGGGACAAAATCTGCTGGGTCAAAAAT
ATTCATACAGCAATGCTAAAAGTTTTCTGAGCGTCCCCTTGGCCATTTTTTTTTTCCTCA
ACTAGATACTTATGGTAGCCATCCACAAGCTTCTGTACCGGGCACTTTATACTTAGGAAC
AGTTTTTTTGcacagaaatggctccaggtgacttacttgacttgttcaagtcagtgcttt
gctgtttcagatctttgctgagctcctcaaactttcc
>NODE_510_length_356_cov_10.103932
ATATGTGCTGAGGCTGGCATTCTTTAAGTTGACTTGTGCCTAGGTTTGTGCTCTTTAATG
AACCTTGTGTGTTCAGAGGCCTGAAGGTGATCGTATAGTACACTACTATGTAATAGCATG
GGATGGCTCATTATAGCAAGGCATAACAATTCACACATTAATTTTCCAGCATCCAGTTTT
TAATTAATCCAGTAGGCAGTCTTAAACACAGGGTACACAAATTGCCTTCGGCCTCATAAT
TAATTCTAATGGAAGAAATTAAAAATTGGTGGGGTGTGTTTGGATTGTTCGGCTGTGTTA
CTGTGGCTTTGAGCTCGCTGGAGCGACGCTGTCACCGACAAGGATCTCTCCCTGCCCTGA
CCAATCCAGCAATCTCCTTTCCCTGCCACGCGAGCAGGGAGTGTTACTCACTCACCCATA
CGAAGTCTGCAAGAAtggaaatgctttgcatgtctgtgtctactaa
>NODE_511_length_261_cov_1.076628
TGTTCTTCAGACTTACTAAGCCGTTTAACCAGTGTTAGCCGCTCAACTTCTTTTTTACCG
GGAAGTATGTTGTTCATCTTTTCAATCACAAATGGCAAAAATACTTTTCTGTATCTAGAG
AAAACGCTACTAGAAGATGGTAGATGCTGAATTCCACAGTATTTTCTGCAGTCATGTTCA
ATTAGATATTTGAAAAACAAACATCCTCCGCTATATGTTTTTTGCATTTAAGTCAACTCT
ATGGCGGATGtaaagactaattaaaatttcagcatctgtcaagactaattcacgctatct
tctgaacagctgcgattgtgtttatgttagtagttgcgctgtgggccagaaggagtgtaa
tgatgcagagg
>NODE_512_length_275_cov_1.021818
GCACGGTGGTGGCAGCATCATGATGTGAAGCACGGTGGTGGCAGCATCATGATGTGAGGT
TGGTTATTGGAAAAAACGAACAAAAACCAGATTCAGTGTTCAGACTGTGACACCTGGATG
GATGTAGAACTGATCTGGTGTCAGTTTCTACCAGAACTCCAATGTGTTCTCCATCCTAAA
TGTCATGTGTCTATCTGCTGTACTGATGAAGTTCTGATGAAGTTCTGAGGCTCAGAAATG
ACGAAACAGTccattaaacagtgatcagtctggacccatctctatggactttaaggacct
ggaactctggagacattcacagtatgaaggtggaactttgcgtcataaaataaagttagt
gtaggtgaagaatcagctgattctg
>NODE_513_length_382_cov_6.848167
AGACAAACGCCGCACAGGGGAGGGGAGGGGAGGGGAGGGGAGGAAGAATAAAAAGGACAG
GCTCAGAATCTCATTTTAACAGACCGCACACAATCTGGGCTCCCACAGAACTATCTCTGC
CTGACCGCTTTCTATTTATCCCTTATCAGTGTTTACCAACCGCTAGTTTTCTTTCATTCA
CACTGTGAGGCAGTTCTCTTACTATCAGTCAACAGCTGACACCGTGGAACAGCCTCAAAG
GCAAGAGGAAGGGATCAAAACTAAACCAAAGCTGTTTAAACAATACAACAGAGGAAATAA
ATTCATAAATCCTAATTCTTCCCAACCCACAAGGGTATAAGCAGATCCTTTATAGTTAGG
CCAACAAACAAAACCACAGCCAATGAGGTACATTACAATCAAGGTAAATTCAGAAATATA
TTTAGAAAAAAGAAAGGCGGAAAAAAAATCCCATGTAATATTAATTGGGAACATTTCATA
gtcttgccctgt
>NODE_514_length_406_cov_6.041872
GGTTACAGCTCGGTCCTGGCGAGAGGTGGGTAAGATCGATAAATCTGAACGAGATGTGCG
CATTTGTACCCTCCCCTATTACACACACACACACACACCCACACCCACACACACAGTCAG
TCACCCACCCTTCCCCCTGTCTTCACCTGTCTGTAGAGGTAAACACATGCATTTAAATCA
GTTGTGGGGTGCCGTGGTAACAAAGACAAATGATGTTGTATGTAATATTTTTCTATTAAC
ATAAAGTAATATAAAGTGAAGGGCAGTGGTGTATGGAGGGAGTTAGGGGCTAATGTCCCG
TATCAGATGTGGACAATGTCAGGGCTGCATACTGAGCAGTCTGTGTCCTTCTCCCCTGCT
GTGTGTGTGTGTGTGTCCTGCTCCTTCACAGGGCGAGAAGGCAGTGACACACCGAGCTGC
CAACGCTTGTATTATTCCCACTGCCTTATTAACCCCTCTgccctcacccctctctcctca
ctctcttttctgctctctcagaggaactgaatgtat
>NODE_515_length_515_cov_8.122330
CTGGTTCCTACTTCTGCGAAGTTCACGGCCAAGAATTTCACATGCAGATGATATACAACA
AGGAAAATGGGAAACAGAATTTCTAGGTGTATCCTGGGTGCTGAATTGGTTTGATTTTGC
AAACTCATAGCCAAACTCACAACAAAACATGACAAGCCTTTCGAGGTTTAGTGGCTGCCC
TCTCTCTTGCGTCAACCCCGGGGAGAGCAATACTGAACCCAGCGTGGTGCTGCCACCTTT
GGCAGGAGAGCACATGGGACACCCCACTGGCAGTTCCTTAAAACTCTGCCCCTCGCACAA
TTTGCGAGACTACCCTGAGACGAGGTCCAGTGCATATGTTGACCATTCGGTTCCCAATTT
TTCAGACTCTGGATACCCCAGTCACCGTTTAGAGCACAGCCCTAGGGGCATTATCATTGG
AGCCAATCTTTCTGGAGCCGGCATGCCACCCGTCACTGATCAACTGGCATCAAGAGCTAA
CCAACATGGCGGGATTGGAAGGTATCGTGACTTCCCTGGCTGCAGAGACAACAGAAGCCA
TACTTTTTTCACAAGTTATCAGGAGCAGGCCCACGCCTCCGCCGACGCATCCCGAGAGCT
CGGCAGCCAGATGATGCTGGGGCTa
>NODE_516_length_301_cov_6.441861
CCAGGCTTCCGTGCTCACCGCGGCGGCCCTCCTACTCGTCGCGGCCTAGCCCCGCCGGAC
GGCACCTTCTGCCGGCGACGGCCGGGTATGGGCCCGACGCTCCAGCGCCATCCATTTTCA
GGGCTAGTTGATTCGGCAGGTGAGTTGTTACACACTCCTTAGCGGATTCCAACTTCCATG
GCCACCGTCCTGCTGTCTATATCAACCAACACCTTTTCTGGGGTCTGATGAGCGTCGGCA
TCGGGCGCCTTAACCCGGCGTTCGGTTCATCCCGCAGCGCCAGTTCTGCTTACCAAAAGT
GGCCCACTAGGCGGCTCGCATTCCACGCCCGGCTCCAAGCCAGCGAGCCGGGCTTCTTAC
CCATTTAAAGTTTGAGAATAGGTTGAGATCGTTTCGGCCCCAAGACCTCTA
>NODE_517_length_354_cov_4.937853
CTTGCTTCGCTCTCTCTCCGTTTCCTCACCCCCTCTCCGCCTCTCCATCCCCCCTCTCCA
TCTCTTCTGTCTCCCTCTCTGTCTTTTCTGTCTCCCTCTCTGTCTCTTCTGCCTCCCTCT
CTGAGTAAGTGAGTTTCATCTGGGGTGCTTGCCGGGCAAAATCACCTCAGGGCGAACACT
TTATTATCTGTAGTCAAAGCGTCACCACAAATACCATTCTACACACACAAGTGTCACTTT
CCATTTGTCTGCACTCTGGCTGCATTAGCAGAGCCGAGGCAGCCCAGAGCCTCATCTCAA
ACGCACCCGGCAGAAGAAAACCAACAGCGTGGGAAAGCACTCGTCCTGCATTCCTGCCCC
ATTAACACCACTGGCAGCACCAGAGAAGACCTACTGCCTCTCAAGGGAATTAAAACATTA
TTATCAGcactgggctttgtgcagaaatcttatgaaatggcaaa
>NODE_518_length_248_cov_8.052420
GGACATGGCATTCTCTAATTCATAACGGTGGCATGCCATCATAATAATAAGGAATAGGAT
CTGTCATGGTGTCTAGCTGGTGCTTTTATTAGACCGATGGGAGGTCTCCGTGCCTCTCCT
TTCTGTGTTGTAGTAATGAAAGTTACAGCACGTTCTCGCCCAGCCAAAGGTTGGCCCTGC
CTAATGAAAACAGATGAAGCAGAGATAAAGTGTTTGCCGACATTAAGGGACTCATTTATC
ACCGTTAGCCCCCGAGCTATAGAACACCTTGGTCTGGAGCTCTCCTTTAACAGGCCCTGC
CTCACAGCACCCCGGTGGCACACTGCAGCCTTCCAGCCACATGCACGCCTCCATCTTT
>NODE_520_length_395_cov_9.015190
GGTGTCAGAGTGCTCATACGCTCAAAGGAGGGGAAGATGAATGTTTTTTCCCCGCTTTCC
TTTATCACTGAGGGCTGAATTGTGCATCTTTTGCGAGTGTGTTTGTGCGTGGCAGGCGAG
AAAACCCAGACTGTCTGCTGAGCTGTATCTGCGTCTCCAGCAGGGCAGCTGATTTGGTTT
GTGAAGTATGTTAATAATCAAATGATCAACAAATAACAGATGTATTAGTTCATGCAGCTT
GAAATGTCAAGGAGGCTAAAAGCGGAAATCTAATACAGAAAGCCCAGTTGCATTGTATTA
TTTTCTGTGACAAACCCTCCGGTCCAAATTACGTAGAGCCTCCTACAGTGAGTAATCTTT
ACAGAAAACGGCGCCAATATTTTGTAATTAAGCTGCAGTAAGACAACGAGCGCTGCCACA
GATGGAAGTTGCAGAACTCGTATCACTTTTGTTTTTTGTTTTTTTCTCTCAGTGTGGAGG
TGGATGGGGGAAGTTAAAAAAAAAt
>NODE_521_length_260_cov_1.080769
CCTGATGAACCCACCGATGTGAATGTAGCCATCCTTGTAGAGTCTGTTGATGATGAGGGT
GAGGATGAGGCCAATGTTGCGTGAGTTGTAATAAGTTAAATAGATGATCCATCCACAGGA
CAGAATGGTGGCTAAAAGAGGAAAAACACAACATGGCCTCAGTCAGTAAAATTAATTTTA
ACATTAATTGAAGCTCAGTTTTAATTGAAAATCCTGGAATCACTGTCAATAACTGAAATA
GCAAGGTTGTcaatagaaacatttatacgtagcaataaatatcataaacaaggctttctt
gttttctgatggttagtcacatttatttgtgtcagcagtgtctgtcagccgaacagtaaa
ttagatctat
>NODE_522_length_324_cov_7.540123
GGGCACATGTGTGTAAAACAAAACAAAAATTTAAAAAAAAAAATAAAAGAAAAAATAAAA
AAGGTCATCCTTAGCAGGACGGGCAAAAATGGAGTCACAATGGATAGTAGAGCTTACCAG
CAGTGGCAGGGTTGATGCAGTCAAAAAGGGTCCCTTTCCTTTAATTATTTACTTCCCTAT
CCGACATTGTCCTGCAAGAGGTAAAAATACATTCATTTGAGGGACCCTTTTCTGTGAACC
AAGCAACCAGGAGCCCGTCCACTCGAGCATCGTCAGCATTGTGGAGAGAGAGAGAGCGTG
GCAAATCGATTGGCCGTGGCTGTCACTGCATGTGTGTGTTTGCGCGTGCTTATGTCTGTT
TGTGTGTGTGCGAAAAACACAAAATATACTACTTCCATATAGCGAGACTTTGATCAAAAA
GACTATATAAATCc
>NODE_523_length_229_cov_1.227074
TGAGTTAAATTAAATGCTTTATATGACCTCCCAATATGACATTATTTAATTCTAGCTACA
CAGTATATCATAAATAGTGTGCATGATACTGGTGTCAGTGGTCGGCCAAATCGCCTCAAA
AGGTACAAATACACTCATTTTTAAACTAAATGCAGAAGAACAAAGTGAAGACAAGTAAAC
ATGTGAGCCGTGTAATGAATATTAATGCTTATGTTAGAAAGTGTGTATTTAGAAAACAAA
TTAGTGCTTCaaatgaagttgcagtagtggtagaatgtagatctgtgatgtgaataacca
tttttagtgctaattgagaagttctttatcacgcagtgc
>NODE_524_length_369_cov_8.482385
ACATTTGGTTTGAGCCATTGAACACACAGCTCTCAGCTGCCTCAAGCAGCGCAAGTTTAG
CAACTGTTTTCCTTTTTAATTGTTGTGGAAATTAAATAAGAGTGTTTGTGACATGAATGT
TGTAGGTAATGAGAGCCGGAGAGCAGCTGGGAGGCTACGGGCCTGCGTGTGCATCATTAG
GAGCTCAGAGGCTCCCAGGCTCCACGCTAGCGTAAGCCGCTAATGAAAAGAATGTAGTCA
CAGATCTCATTTTTCAGGCAATTCTTGTGTAAACTGGAGATTTTCCAGTGTATGCACAGT
GGAACAGGGGCCCCACATAAATCACACAGGCTGGCTGCCTCCAGTGAAAGAAAGAGGGGG
TTTCGAGCACATGCTAACCACGCAGACATATGCTGCAGGAAACTGGAAATCTGCAATGGC
ACAGCTAGAGGGAGAGCCACTCACAGCAcctacacctgtctgcccccccctacccaccc
>NODE_525_length_295_cov_3.589830
TCAGTGCTAACCACCGAGCCACCCTGCAGCCCTTTCTCTGTTTATTTTCTCTCATTTCCT
CTCATCTTTTTCATTTTCGCTTCTCTTTTTGCTCTTTTTATCTTTTGTCATTTCTTTTCA
CTTCTCTTTTTTTGTTTTCCCTTCTTTTCTCTTCGTTTCTTCCCATTCTTTTCTCTTCTC
TGTGTATTTTCTCTCATTTCCTCTCATCTTTTTCTTTTTTCTCTTCTCTTCTCTTCTCTT
CTCTTCTCTTCTCTTCTCTTCTCTTCTCTTCTCTTCTCTTCTCTTCTCAAAACAACTGTA
ACCACAATGTACCTGAACTCTGAAGGATATACATTCACAATCTCCTCGGCTCCGTCCAAA
CATTgtctttagtgtacttcataatagcacctcagtcttaactat
>NODE_526_length_236_cov_9.724576
CCCACCCAGCATGAATGGGCCCTCTGTTGGCTAGAGCTGGCCCTGGCCACCCAGTTTTAT
GGGAATCTGCAGTGAATTAGAAAATCTGTCAATGCGAGAGGAGTTGCGCAGCGCGGATAT
GCCGTGTCACTCCACCTGTAAAAGAACTGCTCTTTGTCCATTATCTCCCAGGCTTACCTG
AGGAGAGTTAACCTTGAGGTCAATAACATCTCCATGGTGTTTCATGACTGGCTGGGCCTG
GGCCGGGGGGTCTGAGGAGAGCCATTGTTAACATGCGGGCTGCAGACCCACACTTCCTCC
TGCTTTGGCTCTCCACATCAAATACCTCTGGGAAACagatctgtaa
>NODE_527_length_228_cov_1.236842
TATTTCCTTCAACAAAACGACTTAACTTGATTAATCGATCATCAAAATAGTTGCTGGTTT
ATTAGAATTTAATAGATGACAGTTAATTGATTAATTGGATAATTGTTGCAGCTCTACTTG
AAAAGCTGCTTCATTTATTTCAAAATCGTTCCCAATCATTTTCCTTTCAGCTGACTAATT
AGTTAATCAGCTAATTATTTCAGCTCTCTTCCAGCCACACCACAGACAGGCCTCTCAGAG
ATGCCGCCTTcctgctctgttagcttctccagcttcaatctttctcttctttctttagga
aacatgttactaaagttactttgtgaccgtctccctcc
>NODE_528_length_318_cov_4.594340
AGGTGCAAGTGCTGCTGCCTCTCCTCCTCTCTCCTGCTTCTCTCTCTCTCTCTCTTCATA
TTATATAAAGAGTGGCAGCAGGCAGAGTGACAGACTGCCCCAAGAGATGACACCTGTCAC
TGAGGGGAGTGCTGCTAATCTACAAGCCTCATTTTGTTTGAACTCTTTGTCACCTTGCCG
TCAAATCCTCATCTTCTCAGTCACTGCCAGCTTCCCTCCCCTCTGCTTCTCTGCTCGCTC
TGCTTTGCCCAGTCTCTCCACAATATATACAGTGCCTCCACAGCACACGCTCCACCACAC
AAACCAGTGTTCTCTGGTAAAACATGTTCCTGCTTTTATTGAATGAGCATTGTGCACGTC
TGTATTCCTGTGTGTCATTTTGGgttatttataaatgaacacatagtgagtactttttgc
caaactcc
>NODE_529_length_249_cov_1.132530
GCATCACATCAGTATGACTATTTTTATTGGACTGCAATGCAGTGCTCTTGAAATTTTAAA
GATTCTACATTTGATTTAGTAAAATTCATTAAAGTTAGCATCTCCTCAGTACAGACAAAG
ATGACTGAACATGTCGAGGAGCAGCTCTGTGAGAACATTCTTCATAAAGAGTTTTTCCTG
ATTTACTTATTTCAGCTCCACTGCCTTACAAAAACTGTGTGTTCTTATGATGACCATGTG
TTAACAGTAAaagaggatgattaatacaggctacagtaatttacattaaagctgtgtggc
tgccctactttcatgtttctaattagccctgatgattatggaaataatttcagttatgg
>NODE_530_length_247_cov_1.020243
CAAACCTATACCAATCAACTCAGAGCGGTCTGAAACGTGCTCTCAAAGGCCTTCTACGGG
AACTTATCTCGGCCTCAGCACTATGACACTGGCTGCGTTCTGCGCGTCCCATTGTCAGTG
AATGCGTGAAAGGTTTTGGCCAATATCTCCGGAACCAGACGTGCTAGACACCTGGAAATG
CCACCTGCCCCACCTAATTTGGCTATGCCGAAGACGCCGGTCTCAGTCCCGAGTCTCTAG
GACCTTCCCgtcccgagatacagcaaaaaatcacaggttactcccacttcctgacgtcgt
agagactcgggagtaggctcagtgcgatcgcggtggcagcaaatgggggggtagaca
>NODE_531_length_415_cov_7.084337
ACTCTAAACTTTTTTCTAATCTTTGGTAATTGAAGCAAATGGGTTTTGCGGAGAGAGATT
TGTCGCAGGGAAACGTACATACATTTTTTTATTTACGAGGAGGCGAGGGCTGAGCAGTGT
AATGAGTGAAAATGCATGCTTAATTTAAATGGCGAGTGTGTCTGTTAGGGAATGCATTAG
AGTCTGCAGAAGAAGCGTAAGACATATTAATTGACAGACAGGAACCGCTGTCTCCGAGGT
TGATACAAGTAATTTATTACTTCAGAAACGAATGCCACCGCCAGAATGTGCTTCATTAAT
TTCAAATTTAGTTTTAATTTCAAGCTGTTGCCCCTTGAGAAGAATAAGGTGGCAAGTTCT
GTTTGAAGAGACATTTTTCCCCTCTCCCTCACTTCATCTTTCTCTTTCCATCCTCCATCT
CTCTCTCTCTGGCTGTCTCTGATTTTCTGCAGTACAGAACAAAGACCTGGGGGTGGAGAG
GGAAAGGGAGGGTGTGGTGACTTGATTCCAATTTGAAAATTTGTc
>NODE_532_length_281_cov_6.875445
GACTTTGGAGTCAGCTCCCTCCGATCAGTGCCTTTAAACCCAATCATCCCCTTTTCCCTC
TTTCTTTTAACTATAATGCCTAAATCCAATTTCGAAGTGACATTTTCTATGGTTACTGGT
GCCTTTTCTTTATTTTTTTCTCTCTTTTCTCTCTCCTCTGGCTGTGTTGTGTTTTATTTC
CTCTGGGCTTTCTCCTGTCACGCTGTCTGATTCTTTGCAGATGGATGTAGTGAGTGCGTT
CCAGAGTGGAACTTCCTTTCAGGGGGCTCTAAGGCGGCAGGCCTCCAACTCCAGCCAACA
ACAGCACGATGTAACCAATGTTTCTAGCCCTACACATGTAGCCTTTTCTACTACTACCAC
TACTGCCACTGCCGCCAACACCGCTTCTGCc
>NODE_533_length_284_cov_8.415493
GGGCTACTTTTTCATGGTTCAGGGGCCCCAACCCTCCCCTCACACAATTAACTTTTCCAG
TGTAATGAGATGATTGATATGCTGGAAGTGTGTGCTTTAAGGAGATATTAATCATTCCCT
CTGGTAATTTTAATCATGCGTTCCATCATCCCCAGCTGCTGAGGATCACCTTCCTAGCAA
ACAAAGGGCGGCCACGCCACTTGCATAGTCATTCTGTTCTAGTTTAACTTTATTTTATGC
TGGTTCCTCCCATCTGTTCGCACAAGCCTCCACAGCCCACGTTGCACGTTGACAAGCTGG
GGAAGCAGTGTGTGGGTGGGTGATTGTATGAGTGTGTCTGTGTGCATGTATGTGTGTAAA
CTTTAGAAACACAGGCATCTTTGAAATGGTAAAt
>NODE_534_length_230_cov_1.221739
GATAACTTCTTAGCTTCTGGGGAGGTGGGACTTTTAACAGATGATGAGGAAGATGAAGAA
CGTGACTTCTTGGGCTGTTTCTGGGTCGATTTGCCGTCTTTGTGCTCTTTGGGTTGGAAA
TCTTGTGCTGTGGTTTTGGGGGAGCGGAGAGGTGCAGGGCTTGGAGTGTCGAAGGACAGG
CCTAAAGGTAAAGGGTGACCTGAAGTGCTCATGTCACTGAAGTCAAATAGCTCACTGTTG
CTGCTCATGCgagagtcgttcagaagccatgacgcatcagaaggtgacaaaggtggggct
gaggctaacacctcacctttcggggaaaggcctgggcttg
>NODE_535_length_306_cov_7.310458
CCAGACACTGTTCTCTTGTTCCCCAGATCTTCTTCTGACCTTTCCACCTTCCTCTCCCCC
TCCCACACTAACACACACACACAACACTCTACTGAATCCATGTTTTTCCCTTCTAGCTGG
ACAGCTCTCAGTCCCTGCTCTGTCTCTCTGCCATCCTCCACTGTCCCGCATTCCTCTCTC
TCTCACTCTCCCTCTCTTTCTTACTCTCTCTCTCTGGCTCAGACCCCGAGGCAGCTTGTT
AGTGGGGAACTAAATATTGATTTGGCGGGCCTGTCGATGCCGGGAGAATGAGCTAGTGTC
CACCAGAGACCTCGGCACCGGCAGCCTGCTATCGACGTTTTCCGTGGGCAGAACAGGGGT
GGTGGAGGGGGGGCTGGAGCTGGTGTGCAGAGTGGAGGAGGAGAAGAGCGGAGTAt
>NODE_536_length_311_cov_7.935691
GTATTTTAAATCTATTACATGGCAAACATAGAACTGAAGTTCTACTTGCAGTAATTGTAT
TGCAGTATCTGTTAAAACATCTCAGTCATTTCCTTCTAATCATTTGGCCCTAGTGTGTGA
TATTGAAGTGTGTATGCCAAGTTAAGATTTCTAACCCTGATTGTCGTTTGTTTCAGTACA
CGATGGGACGTGTGATCAGGGGACAGAGAAAAGGTGCGGGCTCCGTGTTCAAAGCCCACG
TCAAGCACAGAAAAGGTGCCGCTAAACTCCGTCACATTGACTTCGCTGAACGCCATGGTT
ACATCAAGGGGATTGTGAAGGTAACTTGTCGACCCTGACGCATCTTAGTCTTGCCATTTA
GTGTAAGTGGAGCATTAACGTTGTTTTCCCTGCGCCCGTCTGTCctctcaggatatcatc
c
>NODE_537_length_369_cov_7.883469
GTGAGGTCTGTACACATCTCCTGCAGTCAAGTACTCAGGAGAATCAGAAGACTGTCCACT
TCACATGCATGTTGACCAGCTCGTCATATAAGTTGACCCCCCACTTCAGCCAAATTCCGG
TTCCTTAGGCATACTGTTCCTCCTGCCGCATACAGCAAAAGCCTGGAGCAATGTTTAGCT
AAACCTGCTGGCCTACGTAGGCAGGGAGAGTCCCCAGAGGGCTGAACAATCAGACAATTT
CAAGATCATGAAGCATTAAACCAATCCCGGCAGGGTACACTAATTAAACAGCCGAGCCCG
GCACAGCCAACCAATCCCCACAGAGCAATTAAATCCATCCCCTCTAAAACACTGTGGAAC
CTGTCTGGGGAAAACTGCCGAGAAGTGAGAGAGCGAGAAAGAGGGAGAGATGGAGTGGGG
AGGGGAGGAAAATATCATAAAATTCATCTGGAAAAAAAAAAGAGAGAAGAAAAAAAAAc
>NODE_538_length_266_cov_3.218045
TGAATGTCCCTTTGTCTCAGAGCAGCGTGCCAGGCTAGCTCTAATGAGGCAGCTCTTTGT
GGCAGGCCTCTCAACATCAAGTGGGCTGGTGGACTCATTAACCTGACTACTGCAAATAAA
GCAGGCAGGCACAAGAGACGCCTATGATAGCACACTTAAGGCCCTGCTGAATCCCTCCAC
CACCACCATCATCCCTCCACCTCCTCCCTCTCCTCTTTTCCCTTCAGTCTCTCAGGCTTC
CCAGGGCTCCTCTGGCCTATTTCAGGTGTCCCAAATAAGGgatggggggtgatttccact
ttccttattctgtttccttcataccttgagctttaatcagtttttggctctgcactgtaa
cctggtttttgctgaa
>NODE_539_length_386_cov_6.362694
TCAAACGCAAAGTGACGGCAAAAATACAAGGAAAAGTAAACTAAAAAAAGAACGGGAGGA
GGAAAAAAAAAAAAACAAAGAAAAAAAAAAAAGGATATTGAAAAATCATTGAGTCAACAT
GGACATCTGGCATTGGGTGAAGTTTTTAATTACCTCTTTACGCCATAGGCCATATTAAGC
AAATTGTCCAGCCTGTAAAGAGAAGGAGGGTTCTGGGGTTAATGGTGGGCAGATGGTCGA
CTCACTCAATGGAACTAATGTTAAGTCCCTGTAGGAACTGCATGGTCCTCCTCACTCAAG
AACAAACAAACCCATCTATAGTTGGTCCATTACACTGAGGAGCCCCACCAGAAAAAAAGA
AAACAAAAAAAAAAAACCGCTACCATCAGTAAATGAAGCTACAGTACGATCAGTATGGTC
TGCACTCGCTCGGTTTCGGCCGCTGAGCAGcttcgggccgcagcgccgcctcgctaacgc
cggagcagagtgttgc
>NODE_540_length_234_cov_1.205128
CTCTTTCTCTACCAGGTTAGAGTCTGACTGGACGACATCTGGCCCACTGAGACATTGGAG
CCAGCTGTTCTGATTTTAAAAACCAAAAGTGATCCATCAAGTCTGCAAAGATCAGCTGAA
ATAGGTAGAGGGGTGTTAGAGCAGCAGGAAAAGAGTGGAGGGGAGTATTGGGAGCTATTA
AGGTCTGTTCAGGTGTTCACAGTTGATTGAGAATCCTGTCAGCTCCATCAGCAGCCCAGC
ACCAATGAAGaaagccattataccttcaaacacaacagaaacatgacagatctacatctc
tccaactcactgtctggacaataacacatcactattctaacacc
>NODE_541_length_296_cov_2.601351
CGATATGTCAGTCTGCAATGATGATTGACCCCCACGAATGCAATACAAACATCCACCGTA
TATGAGATTTGACTTCCAAACAACTGCAAATGTGTCAGAGGTAGAGATCTAAGTTTTCCT
TTGTGTCCTCCAAGTGCATGACAAAGAAAGCAGCTTGGAGTCGTGTGGGTAAGAAGACAC
CAATGTCACTGACAAGATGAGGAAATACACTCCAAATCGTATCCAGCACTCTGGTTATAA
ACCTCTGGCCGAGTGCAGTCACTGCCTTTTTGCTTTGTCTCCCCTTCAAAACATTGTCAC
AAGGCTCTCCCTCCCTTCCTCCTCTTCTTTTCTCCTCTCCCTTCCTTTCTTCTCCCTCTT
CTGTCCTGTCCTTTTAGATCTCCACGTCGCTTTCCTCCTCTCTGGC
>NODE_542_length_319_cov_5.094044
GCGATGACAAGGGGGAGGGGGCGACCCCTTGGGGAAGGTTTTGGGATTATATAAAGATAG
ATAACGACCCCCACTAGTATTCTGGTTTTCCTGTTTTGTTGTACCTCACCCAAGTGGGAT
CATGATATCCTGTATACCTCGGCAACATGTCTATATGATGTAGATGTACGACTGTTTTGG
AGATAAAACTGTGCTAAGTCTGTCACCGGAGTTAATTGTCAATCATATATTTTCTGTTCC
TGTATGGAGACATATTAAGTTTTTTTTAAGTGCACCATGTACCAAGCCTTCGAAAAGTTC
AATAAAAACTTGAATTAAAAAAAAAAAGACAATGTTTCCAAACAAGTTTTCATGTTATAA
TGTGTTCACATATGATAAATATGAAGGCAAAAGTTGTTTCAAGTGAGTTTGTGTGATATA
ATTCAGTCa
>NODE_543_length_223_cov_1.004484
GTCTGGTTTGAAAATTCCTAGAAATTCAATAGACTGGAATGGATGTTGAAAAAGCACGTT
TTTGACCGCTGCATCCCAGAGGAGTCACAGAACTTGAGACTTGGACCAGTTTATGGAGGA
GCCAGAAACCTTATTCCTCGTCTTCCTCCCGCCAGTGAATCGTATCTATTCCAGAGTGTC
TTGTGGTTTTATTTTCGGCAGTTTGACTGTTTTGTGCTTTCCTTTATGAGGCTGAGAGAA
TTTTATGTTCTTTTCTTTATGACTGTTTTATAGATCTGGTGAAATTTCATATTTCTTTTT
ATTGTCAAAAAATCCAATAAAAGACCAAAATCC
>NODE_544_length_262_cov_9.923664
GTGATTAACACACCATGTCCATTAGACATCCAAACAAGGCCAGCTGTAAATTAACAGATC
ATGGTGCCTCCCCCCGCCTCGCCTCTCCACAGATGGTTGGTGGGGCTCCGCTGGGCAGGG
AAACTGATTGGTCCAATTCTTCCTCACAGGGAGACATCCATGAGGATTTCTGCACTGTGT
GCAGACGCAGTGGCCAGTTGCTCATGTGCGACACGTGTTCTCGTGTTTATCACCTGGACT
GCCTGGATCCACCCCTGAAAACCATTCCTAAAGGCATGTGGATCTGTCCAAAATGTCAAG
ATCAGGTAACCGCAGCAGCCGAGACTGATCCTGAGTCAGGGGGAAGGGGGTACCGCAgtc
cagagaggagcc
>NODE_545_length_131_cov_9.595420
GAGTCTCACTTCGTGCCCCTGGTACCCGGAGTCTCACTTCGTGCCCCTGGTACCCGGAGT
CTCACTTCGTGCCCCTGGTACCCGGAGTCTCACTTCGTGCCCCTGGTACCTGTGGAGGGA
AATTCTGCCTCTGTGTGTGTGTGTGTGTGTGTGTGTGTGTGTGTGTGTGTGTGTGTGTGT
GTGTGTGTGTGTGTGTGTGTGTGTGTGTGTGTGTGTGTGTGTGTGTGTGTGTGTGTGTGT
G
>NODE_546_length_329_cov_7.155015
GAGGAAGAGGAGGAGGAGGGAGGAGGGTAGCGGATCAGCAGCCAACTCCACTCTGAAACC
CTCCCCTCGCTCTCTCTTTCTCTTCCCTGCAATACCTCCGCCTCCTCCCCCCTCCCCTTG
AGTAAATCTATAGGGAGGGAAGGCAGAGACAGGTGCATTTCTCCACAAATTGAGTTAGCC
AAGACATGCCACATCCAATTGGGCTAAATTGATGTGAGAGTTTGTGATGTCTGCCGTGGG
TATTACAGCAAAGGTCAGTGTGCCGAGACAATGACATCAATCTGGTCCACGTGGCCGAGA
GCGCTCGGGCCCCCACCGGCCCCCTGATTCAGATGCAAACCTGCAAACACAGGCAGGGGA
AGGAGAGGGCGGACGAACGCCGGTCGCAAACTGGTGGGCATTTTGTGATTAGAAACTAAA
CAAGACCTCCACACAGTCt
>NODE_547_length_336_cov_17.229166
GCATGATTATTGGCGCAATCACTCATGTAACAGCCTGCCCAGCTTTCCGTGGGGGCTCCA
GTATTTGTCACTGTCACTTCCCCAAGTGCTCCGCCATTGTCTTGGAAATTGTATGTGTAA
GGCAAGAGATGCCTGTGACCCACTTCGACAAGGGAGCCAGCGATGTGAGGGCGCTCATCA
CACAAAAAAACAGCAGTTTGATGTGTCCTATTATGTGTCCCAGCAAGAGCCATAAATAAT
TGTGACAAGTTTTTTGTTGCGCGTGAAAGTCCTTGACTCTGCCTCCTGTTCCAGCACCTC
CTCTCTCGTATGGAGACGCTGCCAAGCACCCCCGATGATAGATGGCACGGTGCAGCAAAT
GACAACGGGATAGATTTTTAGTTTGTGCTTTGGAAGGGATCAGTAATGGTGCTTTGCTGT
ACAAAGCAATAAAAGAGAAGGacaag
>NODE_548_length_234_cov_1.205128
GAAAGGAAACAAGGAGGAAACAAAATGAGTAGACTTAAAGGCAAGATAAGAGGAGGAAAT
GATAAGGATAAAAACATTAAGAAGAGAAGACAAAACAGGAAAGAGGATGAAGAAAGAAAA
AGAAAAGGAAAATGCAAAGGAAAGAAATTAAATGAGGAAAAGAAAGGTAAAGAGGAAAGG
AAAGGAAAGGAAAGGAAAGGAAAGGAAAGGAAAGGAAAGGAAAGGAAAGGAAAGGAAAGG
AGATGGGGAAagaggaaaagatgagaggaaggtaaagtagatgagaagaaaaaaagggga
aagagaagagaggaaaagtaggaaaatagacaaatgggagagac
>NODE_549_length_287_cov_4.790941
CTGCAGTATTGCTGTTTTCATGCTCTGAAACAGCGTTTGGCATGCTGAAAAGGTCAATTT
TACCAAATGGTGTGTCCACAGAATTTCCTGACAGATGTTCACTTGAAACAACATTTGCCT
TCATATTTATCACATTTGACCACATTGTGAACTCAAAATATGTTTGGAAACACTGTCTTT
AAAAAAACTGCAGTATTGCTGTTTTCATGCTCTGAAACAGCTTTTCATGCCCTGAAAAGG
CCTCTTTTGCCACATAGTGGTTCACTGAATTGTATCACACAAAGTCTCTTGAAACAACAT
TTGCCTTCATATTTATCACATTTGACCACATTGTGAACTCAAAACATGTTTGGAAACATT
GTCTTTGAAACACTGCAGTATTGCTGTCATCATGCTC
>NODE_552_length_375_cov_6.664000
AACATTAGACATGGCTGAAGGCAGGCAGGGGCCGGCGAGGGATCGTGCTGTTTTAATAGG
GCTCATCCAGAGGTGACGAGAGCACTGCATGCACTGAACTGGAGGTGTGAGCTGGGGCTG
CCAGTACATATCTTTTGTCTTTCATTATCTTTATTTCCTTATTATTTTAAATGGCCGGTG
TGTGTGTGTGTTTTTTTTCTTCACTAGAAGCTTTTTTGATATCCATTTAGATTGGGGCTT
CATTAAAAAACCTCAGACAATGGAGTGACTTCTAATTAAGAAGCGCCGCATCTGGCCCCT
GGCACCCTATCCCGTTGTTCCATCTATTTTGCTGGGGAGAATTCATTTGTTTCTTAATTA
AGAAAAACACCAATTGCGTGAAAAATCTGCTTATGGTACCTGAATCCTAATTAGTTAAAT
AGTGAGGGGAAGGGGAAAACACATTCCAGTAGCCCTAGAAATGAACTCAGAGCTGATAAA
AATGa
>NODE_553_length_427_cov_5.374707
CCTGATTATGCTCTTTTTTTTCACTGACTGTAGCCTGCCATGTAGATCATTGGACTTCTA
TTGTCCCTCCTCCCTTTCCAATGGGAGCAGAGAGGATGAGTGTTGTCATTACAGACAAGC
AAGCAAGGTGAACCTTTCCTAGACTGGGGACCTTTTCCTGGTACACAGAATTGGAACAGC
CCCTCATTGCACCTCCCCATAATCCCTGGCATTTTGTTTTGATGCACCACAGCATGAAAA
TGAGAGAATATGGCAATGTTATGGCATTTGAAGTCAATATGTATTATAAAATCAATCTAG
ATGAAGATCTGCCCATCCTTCTAATTAGACGGGGTGACTGGAGATTGATTTTTAATTGCA
AAAGTAATTACATGGAGCAGATAGCCAGTGACATTTGATTATCTAGGTGATTGATTAAAA
GGCCTGGCTGCTGGGGCAGACTGTCAGCCAGCTGAATCCAGACAAAAGAGAAAATTAAAA
AAGTTGTCCCGTTTGTAATCACGAATTTCAAGGGTGAAATTACAAAGCCAAACATCc
>NODE_554_length_242_cov_1.165289
GATAGCCATTAAACACAGACACAGTCAGTGATTTTCCACACACAAATGCACAAAAACAAA
AAAGGGAAATTGGGACATGGTGTGCAAATTCTCCTCTCTCACCGTGACATCTTGCCAGGC
TATACATTACTTTCATGCCAATAAATCATGTCAGAGTGAACCAAACTGAAATAGAGGCAG
AGATTATGAGGTGTTACATCCTGTTATTTTGCTCATGGCTTTTTAAATTACACAGAGTCC
TCCGAAAAAAaaaaggctcagtgctgctactcaaaccatggaatcagacatttatcagct
ccatggataagagagtaaacactttaacgctgcagatgttctcggtgagaca
>NODE_556_length_111_cov_1.009009
ACTTCACAGTGTGTTCAAATATGATAAATATGAAGGCAAAAGCTGTTTCAAGTGACATTG
TGTCAAGATAGTGAGAGGAGACAGCGTTTGGCCAAAGTGGACTTTTCAGCAcatgaaacg
ctgtttgagagcataaaaacagcactcctgcagattgtcacagaaaatgtttacaaacat
gttttgacttcacagtgtgttcaaatatgataaatatgaag
>NODE_558_length_188_cov_5.117021
AACCCTAACCCTAACCCTAACCCTAACCCTAATTCCAGACCTTACGGCTAGGGTTGGCCC
ATACTACAGGACCCAAAAAAGTGTCACTACAAACCTATACCAATCAACTCAGAGCGGCCT
GAAACGCGCTCTCAAGTGCCTTCTGCGGGAACTTATCTTGGATTCAGCGCTTCCACACTT
GCTGCGAAATGCACTGCCCATTGTCAGTGAATGGGAGAACATTTTGGCCAATATCTCCGG
AACCAGACGTGCTAGACACCTGGAAATGCCACCTGCCCCACCTAATTTGGCTATGCTG
>NODE_559_length_266_cov_7.699248
GTAGTTGTGCTCGTAGTGAAACTGCTGTCAGAAGAGGGGCCAAGGCAGAGTTGATGTGAT
CAGAGAGCCGAGAGAGAGAGGGGACAAGTGATCAATGAGCGTGAGTGAGTGAGCTGAGCA
AATGCCATTGTTATTCTGATCTTTGAAAACACACTGAGAACAATCCACATTGTACCTGCA
ATCTCCACTCCAAAGTCAGCATGGAGAGGCATGACACAAAGGGCAGCAATCCTGTGACAG
GCAAGGGTCAGGCCAGGGTCAGGGAGATGGAGGTGGGAGGCGGTGGTGGTGGTGGTGGTG
GGGGGGCAGACCGATCCAGATCGCCTCCACGTAACGCCGTCATTTCCACATTTCCTCCTC
TTCCTCCTCCCCGTGc
>NODE_562_length_229_cov_1.231441
CAAACTCAAGGCCTGCTGGCCAAATGTGGCCCACCACATCATTTTATGTGGCCTGTGGGG
AATGTGTATTTCTTAATCCAGTAAATTAATGACATTTATGTTATCATAACAGGGCTCCAT
ACTGCAAACAATATGGCTGCATACGCAACCTTTTTTAAGAGTGTGTAATTTGAAATTTAT
TGTGTGAGTGAATGATGGTCATTAGCTGATCTGGATCCTTCCGTCACCACAGGTAGTGAC
TGCGTAAGGTactgtagttatgtcttccacattgacttagtctccccatgcttgatgtgt
aaaactgtcaatttcattgttaccgtgatctaatgatga
>NODE_563_length_413_cov_5.050848
GACTTAGCAAACAGCTCCTCACCTTGAGGACTCCTCACTTCATCTATTTGTGTGAACGCT
CAGCTGAAATGATGACAAGGTGCAGGGGTGCACAAGGTGAGCTATTGTTTTGGTGTGTAG
GAAGTGTTGTGTTGTGTCGTATGCATGCATCAGGCAGTCACTTAAAGAAGTGCTTGCCGT
TCCTGTGAATTAACGAGCAGTTGGGAAGAACAGGCCAAGGCGGTGCCATCTGTAAATGTC
ACAGGCACTGCTTGCTCATTTTACACATCATTAAAGCCAATATTCCTAACCTGTATCAGA
GCAATCAGGAGCAGGCCATTACTGCGACAGGGGCCCCGGGGGAACCACGACCAAACTCAG
AAAGAAAAGAGCAGTGAGGAAGAGAAAGATAGAGCACACTCTTTATCTCTCTGACACACA
CACACACACACACTTCTGCACACTTCTACGTGCACACGCACAAACAAACAAGCAGCACAC
CTTCTAAGAATAAACAAACACATGAAATCAGCACCAAtaccac
>NODE_564_length_246_cov_1.142276
ACAGGATCATATGCACTTGCTTTTTGAAACAAGAACACAACCATTTACAGCACATCCAGA
CATAAAATAAGATGTACTGTTAAGCATAGCCTTGTTGTGATAAATGCTGAGTTAATACTG
TCTGTACTCCCTCAACCCAGCCGTTTGATGAACATACAGTCAGAATAAGAACCCATATTA
GCTTATTAGCCAGGGATGATTAAAACAACACCGCCTTACCAGTCGAAACGAGAAAACAGA
GTCAACATTAtgacgcatgaactgtctaacttagcttgtaaaattaatcatacataggat
aagcatccatgtaaatcatgttacagagaacgtaccagtatagtcagccaccgctt
>NODE_565_length_294_cov_8.717687
TTAAACGAAACGCGTCTCTTTTTAGGACCAAGCGGCCCTCTCGACCTCCATGCTGGCTCT
GGCAAGGTACCAAGTAGCACAAGTGCCGACTAGCCAATGGGGTTCAGGGGGAGGTCCCTG
AGCTCTGACCAGTCAAACACACTCTCCTTCCTTATATGGCAGCTCATCTCCATGGTAACG
TGTGCTAAGTTGCAGCAGTCGTGTCAAAGTTCACTATATAGAGAGCTCAGTGAGCTGATC
AGAGAGAAAGCATTCTGCCAGCCCGGCTCCTACCAATCGCAAATCACTTCCTAACCTCCG
CCTTTTTAACATATTTGATCACTTTGATTCCCGACTCCTTTTTCCTATTATTTTTCAGTG
CACGGAGGAGGTTTGCAGGTtgtgatctttgttttttttttagt
>NODE_566_length_283_cov_7.098940
TGGCTGCCTTACCCAACCAGCTCCTCCTTCCTTTTCCCTCCCCCGGCTGATCTCTCCTTC
CATCCCCAGAGGGGGTGAGGGAAGTGGGGAGGATTTTCGTGCTGCCGGGGGCGACAGGCT
CTCTGTGCCATCCACTTACACAAACGGCAGGATCAGCGCTCCACACAAGAATAATTAGAA
GATAATGGGTAGTAATGCGGCCCGATCTGTCCCGATTATCTCCTGGCACCGACCGGCACA
GCGCCATCTGGTGCCAGATCTCGGGGCAGCGGCTGCTCTGCCACATGAAAAGAAGGTGGG
CTTAGGCTTAATCTCACACCCCATTCTGTTATTGACTGTCTGTGCGGTGCTGTATTCAAA
AGTgagagtgtgtgcgttcgcatgtgtgtcagg
>NODE_567_length_288_cov_9.631945
CAGTTTGTTTGTTTATTGAGGCGAGTCAGGGGGTGTTCTGAGCCTCAGAACTGCATTTAA
AGCTGATCTGGCTCCTTCAGACAGCGCTGCATCCGACTTCCTGTTGTCGACTCGCAGTTG
CCACAGAAAAATTGCTGCTGCAGCCTTAGACAACCTACAGCACTTTGTATGCCGAAAGAA
AAGAGTTAATTAGAAATACAAATTCTCCCAGATTGTTATTAATGGGAACTGTAGAGTAAG
CAACACATATTTTGTGCCCATAAGTAATTCTCAGGTATCTTTGATCTGTGGCCCACAGCG
GATGCTGCTGCGTGCCGCTGTCTGGCTTCTGGGATTCTGCCAGCGCCAGACATCTGGCTA
CTTTGTTATCATTGGCTGATCTGCTGTTCATGTTAAGt
>NODE_568_length_248_cov_7.036290
CAAACCATCGCTGCGGGGGGGTGGCAACAGTGGGCTCCTCGGTTTGCTGCGGGGATAGCA
AGCTGTTGCCGAGTGGGACGCTGCGCTCCGTGCCAGGACCAGTCCCCACGCCAGGGTGAA
AGCGAGATTTGGCATAAGTGCTGACAAATTGGTCCTGCAGGAAAGAGCTAGGCATGGCAT
ATCTCGCACCCGGCACGATCTGTGAACGCGGAGAGTCACCCGGTGATGGAGTTAGGCGGT
CAATGTCGCAGCCTGTGTAGACACTGAAAAGATGGAGAGACAAACAAAACAATTCAGAAA
CTAAACCGTGCGCTCCAGTCGGTTCTCTAAAAAAAAAAAAAAAAATTAGGAGATTTAG
>NODE_569_length_462_cov_7.432900
GTGAGCCACAGAGAGACAGTGAATGGCGGTGACGGCAGTTATGTGCCACCACAATAAAGC
TGCTTTCCATCGCTTTGGGCACACTTTACTGCTGCTCTTGATATCAGTATTAAAAGTGAT
TTGCAGCTCCGTATGTGGCAAGGAATCAAAACTTAATTTAGGCAGATAAAGATGCCATTT
GGGAGGGAGATAAAGTGCTGCATCATGGGAGATGTGTTCCCCAGCTTGCTCTCAGCTCCT
CACCCTTACAGCGCCCTCAGATTTACTAGCTCTTTTTTCCTGCTCCATAAAACAGCAAAT
CTGCTCGCCAGGCGACACAGGCAAATGTTAATGGATTCATTTGTCAAGAACCTTCCACTT
ATTTACAGTCCTCTTCCATTACCGTCGCTCCTCCTGCAAGAGAAAATCCAGTGGCCAAAG
TCAAAATATCGATTTGCCTGTCCATCAGCCTGTGAGTCATCCTGTAAAACATGCCGAGCC
AAAGACACTGCTGCCACCAGGAGTGTGTTTCAACATGACAGTTACACAATCAGGGTACAA
GCTTTTTTTTtaaaaccaaagttatgtaacac
>NODE_570_length_349_cov_5.994269
CAGAACAAATGCATCAAATAAATACTTTATTCACGTGGAGCTAATTTCACCCCTCCATTT
TGATCACGTCATTCCCTCTGGAAAATTGCAATTAAGTTTGGAGAGATAAAACATGCCAAC
TACTCTGCATTTCAAGGCTTGATTGGCCTATCAGCTAGTCAGTATGCTGCCATGGTTTTC
ATCACTGTTAATTGATCCTTTCTTTAATTAATCTGGAAAGGAAAGCCCATATCTCTATCC
TGTCTGATCGTCCCCTCTGTCTGCCATAACACAATAAAGGCCCTATCCTACTGCTAGTAA
CTCTGCCTTAGCTTCTCCCTCTGGCTCTCGGCCAAATGGACTATTTATGgtgcacctatc
taacgacaagcctgctgtatggagttcaatggctgggttcattaacagtgctttacccgg
ctacttctaatttgcatgcagtgacaccttgcttttaat
>NODE_572_length_263_cov_8.832700
TAATTTCATCCACCAGTGGTTTTAGAGAGAAGAATGTGGAGTTACCTATAAGGCTTTGAC
ATTATAAATCACCTCTTGAGACCAGATTGTGCGGCAGTATCGATTGATCCTGATATATCA
CAGAAATTTACTGTCACTTCTGTTTTCAATTAAAGATACAATCAGTCAGATAATGACTTA
ATTGGATTTTACAGAAGATTGAGTTTTATCGCCCCGTGCTTTACGAGTTTAGTTAAGGAA
GGCCATTTTATCACGGTTGTCAGGGGCGACCGGCTGCCGCTGCCTTGTCCTTCTGTAGCT
GCTGCTGCCCTGTGTACAGCGCAGGGGAGAAAAGTGTCACAGGATTGGTTTTCCTTGAGC
TGCCTCcgcctcc
>NODE_573_length_232_cov_4.456897
TATCTACAATTACCCACGCCGATGTTTCTCCTCAAAGCTGAACAGGAGAAAAAAGATTTT
CATCGGACATGAAAGGGAAAGGAAGGAAGCAAACATCTGTGGGTTGGAGATGGAAATAAA
GTCATTATTATTAGTTTTTATTTTGGTGCCCCCCCATCCTCCTGCCTCCCTCTGCCTCCT
TCTGGCTCTTAGCATTTCACTCCCCCATTTCAGGATGGGAGTACATGGCCGGGTGAATGG
TTTAGTTTCCTGCAAAAGCCACAGCACAGAAAACGAGATCTTTCCTGCTTGGGTTAGCCT
ACCCTGCTTTGTTCTTTCCAAAGAGTCGCCTGTGCTTGCACc
>NODE_574_length_240_cov_1.175000
GAACAACAGAAATGTGTTTTCATCACTAAAAGACAAACTAGTGATGAGCAAACAAGCAAA
ACCAACCAAAAAAACTAAACTTTCAAAACATAGTTCAGAAATCTATGTGTTATTATATTT
ATTGGTGATTCCATAATTTCAGAACAAATATCTTTCATTAAACAATAAAAAGACCACAAA
ATATTTGCAAACTAATAAAAAATGAAGGGTCACAAAATGGCTGCCCGTTGCAGTCACACA
CGTTGCAGCActttaggcttcttgagttgaaacacttttgacaaacatataacatgtact
ggaacacagaaatgacaccacacaatttctgatttcaaaaaacacactca
>NODE_578_length_365_cov_4.545206
CCAGTCTTGCTGTTTTCATGCTCTGAAACAGCGTTTGGCGTGCTGAAAAGGCCAATTTTG
CCACATAGTGTGTTCATTGAATTATATCACACAAAGTCACTTGAAACAACATTTGCCTTC
ATATTTATCACATTTGAACACATTGTGAAGTCAAAACATGTTTGGAAACATTGTCTTTAA
AAAACTGCAGTATTGCTGTTTTCATGCTCTGAAACAGCTTTTCATGCCCTGAAAAGGCCT
GTTTTGCCACACAGTGGTTCACTGAATTATATCACATAAAGTCACTTGAAACAACATTTG
CCTTCATATTTATCAAATCTGACCACATTGTGAACTCAATACATGTTTGTAAACATTGTT
TTTTTAAAACACCAGTCTTGCTGTTTTCATGCTCTGAAACAGCGTTTGGCGTGCTGAAAA
GGCCAATTTTGCCACATAGTGTGTTCATTGAATTATATCACACAAAGTCACTTGA
>NODE_581_length_111_cov_10.540541
CACTGACAATGGGACGTGCAAAACGCAGCCAGTGTCATAGTGCTGAGGCCAAGACAAGTT
CCCGTAGAAGGCCTTTGAGAGCGCGTTTCAGACCGCTCTGAGTTGATTGGCATAGGTCTG
TAGGGACACTTTTTTGGGTCCCGTTGTATGGGCCAGCCCTCACCGTAAGCTCCGGAATTA
GGGTTAGGGTTAGGGTTTCGGCCTGGGGTGAGGGTTTGGGC
>NODE_582_length_531_cov_11.775894
ATATATGTATGTATATATATATAAACACATTTTTATAGCTACAGCACCTTTTCCCATGGG
GCAACAGTGTCAATACCTCGCACATGGTACATGGCCGTGCCAAAGAAAAAAAGAAATAAA
AACAATATATTGGTCAGGATATTTATCTTTTTTTCCCTAAAATTGGCATTTGACATGATG
ATATTCTATTGCCGTCTGGGGGAGGGAAGGGACAAAGGTTCTTCTTTTGAGTTTATATTC
AAGTTTTCTCCTTTTTTCGTGTATAATTTCTTCTTTTCCTGTTTAAAAAGAGTTCACACT
TTTGTGATTTGCGTGTGCTGCTCTTCATCAAAAGGTTCATTTTCCGGATCAGAGTCAGTG
GTGTCAGAGTATCGATAATGGTCTGGCTCATTGTCGCTAACGTCCGGGGTGACGGATGTT
GAAGTGCTAGCCTCAGAATTCGAAGGCTCCTCCACGGTTTTCGTAAAATACAACTTCACC
TGGAAATGAAGACAACTAGCTTCAGTGTGTGTCATGAGGTAATCAGAAACACAATCATCA
TTGGTCATTTGGATTATCTTCTTAGTTAAAAACTAACAGTAAAGCAGTAAAGTTTTTTAA
CAACAGTATTTCCAATATAATAAtatctcacttggatctta
>NODE_583_length_245_cov_1.151020
CAAACATATATGATGGAAAGGGCTGCTCGATGATAATGCAACTTTCTCAATATAGACTAT
ATAAGATCTTGTGTTCTTGGGAGTGCAAATTTGCCAAGCTATAGTTTGGTGTCCAAACTC
ATGACAATGCATGTTTTTTACATGGCTTTGTACACTTAATTTACAATTGAAACAAATTTC
TGTTTCAACTGAAAGTTACGCTGTTTGTTGCTTGTGTTTCTGTTTGTTTAGCTTTCCATA
AGATCCAACCcaacaatgacccataggctaatttgctctgggaggacaagaaattttagg
attagactgttcataggtgtctggcttgtgctgcatggctcacatcttggaaaag
>NODE_584_length_387_cov_3.335917
GAACCATATGCTTGGTAACGATGAAAGCTGTGGGTGCATCCCTTGTATGAGCTGGGATGC
TTAAATTATTAAATACACCACCGAGGCTTGATTCAGATGTGGCAGGCAGCCCAGTTCTCT
CTTGCACGCACACACACATACACACATGCAGAAATGAATAAAGGCATAGGGAAAAACTTC
AAACACCTTTCCTGTGCATTTAGTGTAATGAACAATGCCTTAATTGAGATTGGCTAATTA
CCCAATTTCAAGATAATTAATATGATCCTAATTAGCATATGTAAATGGGACGTTGCATAA
TTGAGAATCCCTGTTTTGAATTAGATGGCTCTAAAGTGAACCCGCACGTGAAAAGGTACA
AAGCAGCTATTAAGAGTTTGATGCCGCATTAAAACAGGCCATCATTCAATGTGCACTGAT
GAAATGCTCAGCCTCACGCAGATGTTCAGAAACATTATGGAATGTCGTTGATTATTGTTG
Ataggtttttgggacac
>NODE_585_length_316_cov_12.496836
CCATTAGGCCTTCAGCGTGCTGATAGGAGAGTTTCAGACAAGCGAGGTTGCGTGCTGGAT
GAAGAGTTAAAACAGGAAGGGTCATAAAAAAATGATTCAAGGGCTTAAGAGGGGAGGGAA
GGAGGGTATTTTGTACGAGCCATGCGATGGAATCGTGTGTTTACCCCCTGACATAGATGT
CAGACATCTTCTCTCCTGTCATGAAAGCATCGTCCTCTAGAATTACGTCATCAGTGTTCC
AAATAACAACACGAAGCTCAAAGCTAGACACCAGCAGAGCATTGACCAGAGAGGAGAGAA
AGGACGACAGACAGACAGGAGACACACCACAAACAGAGAGACGCGACACAAACACGCACA
CAGAAAAAATGGAAACAAAACAAAACAAAAAAAATAATGGTTAACTGCAAAAAAAAAAAG
TCCACa
>NODE_586_length_237_cov_1.540084
GGAGCGTGTGTGTGTGTGTGTGTGTGTGTGTGTATGTGTGTGTGAAGAGGCCACACACAA
GCCCAGACGTGTGGGAGTGTATTGGATTCTCATGGGCTGTCTGGGAGAGACACTGTCCCT
CTCTCTCTCTTTTTCTATCTCATTCTCTCTCAAGCGTGTGGTCTCCTCTCATGTGAACAC
ACTGCCAGTATAAAGGATCTCTTCATCTCTCTTTTTTGGGCTCTTTCTTACATCCTGATG
TGAAAAGGGTTCATTcactgaggcactgccgtctaactcctactcatcccaatttatcag
ttactgccaattggacctaactgggaacttgtgggaatccaggtgct
>NODE_588_length_523_cov_2.277247
GCGTCTTGCAGATGCGTCAATCCAACATGGCAGCTCGCCCGTAAACTTTCTCTTTTACTA
GAAAAACAGTTCAGTGAAAAGTATTTTTGAAAACATTTCAGGCGAGAAATATGCTACTGA
ATGCTGAATCTGTCCTCGTTTCGGTTCTACAACGGCTGCTTTAGATGTTGTCTGAAAGTT
TCCCCAGCCTTTTCACAAGTATAAAACATGTCATAATTTTCGGTTGCCAGCAGATGGCAG
CATGACTCCATATTGAAATTTGCCTTTTTTTCTGTGTAATGAGCATTGCAGGGGCACCAC
GGCCACACCCTTTGACCAATTTGTAAGATTTTTGGCACTTTCAATCACTAGGGAGTGTAG
TATATACTGACCAAATTTGAGACAGATTGGAGCATGTACAGGGTAGTTACACAGCACTTG
ATGTTTCATGGCGAAGGATGAAAATTCAGAGGGTCGCCACAGCCACACCCTTTGAGTAAT
GCAGAAGATTTTGATAACTTTTAATCATGAAGGCCTGTTGTGTATACTAGTAAAATTTGA
GATCTGTAGGAGTTACCCCCTAGGACGAGTTCGCTCTTGAAAATGACGAAAATCAGCCAA
AATTTGATAATGAATTGAAAATGGCGGAATTCc
>NODE_592_length_233_cov_1.210300
GACTTTCAGGGTGAAAATGTTTACAAATCTGATTTCACACCCGTCAGTAAGAAATTGGAC
TTTCTTTGTCGAATCGGTGTCCTCTTTCCTCCGACTCTGATTTCCAGCAGCAGCTGTGCG
TAAAAAGCCTGTAGCTTAATAAAGGTCACTCACCTCCAGTCAGATAATCCTCTTAAAATC
TATACTCATGTACTTTCCTGTGAAGTTAGTTTGACTTAAGCATTGTATAATGCTGTTTAT
CTGGGTTAATctctgacacaagtcttgttactgttgtttgacttggaaataagcttctat
tgctggatgctgtcacccccatgtttctgctttacatggaaac
>NODE_593_length_337_cov_4.709199
GCCTTTGAGTATCTCTCTGTCTGAGTCAGTAACACACACACAGAGACACACACAAACACA
CACAGACACACACACACAGGTGGAGCCTCAGGGACCCGGACGACAGAACGGACGTCTCGA
CAAGAGTGTTTTCCCGCACCCTCGGGACACCAAAAGTCTGGTGGTGGTGGGGGTGTGGAG
GGCTGTTTTATTTTTATTTTGAGTGTTTAATGTATTAAAAGGGGCCGGGGTAATGAATTA
TAATCTTTAATGCAGAAACCGATCGATACCACCCAGAGAATAAATCAGCTTTTACTGAGA
GCGTCAAAGCCCCTTAATACACTAGGGGAGAGAAAGGGAGTGCATGGGGAGGAGGAGGAG
GGAGGGAGGAAGGAAGGGAGGAGGGGAGCAGCAGGGACAAACTGTGAGCAGGAAGGATCC
CGAATGAAGCAGAGAGAGAGAGGTgag
>NODE_594_length_293_cov_13.235495
GCAATCCCATCCCACTATCACCTCTCTGTCTCTCTCTCCCCCTCTCTGACTGTACCTTGC
TCTCCCTCTCTGGTAGTGCATATTTTGCTGGAGATGCTAATGATCTCCCCCCGCTGTATT
CTGATGCAAGGTCTGTCTACACTTTTCCCTTTCATCCACATACAAATGTGCTCTTATTGC
CTCTTCGCCCTCGGGCCTTTTAAGATGCCTTTTTGAAATATGCCGTTTGATAACCACATC
ATTGGCCAAGTCCCTGCAGTGATTAGAGCTCTCTTTAATGTGAGCAAGTTAGAGAGTGAA
TGAGGGGCTCCGGGGCCGGCAGCTATCCATTCTCTTCTGCCCTCACCCCTTGACATCTCC
CGGGCCACTGGGGAGAACCAGTGTCGGGTGTAGGACGACCCAg
>NODE_595_length_232_cov_6.577586
GGTAAAAAACTAAAACAGTCACAACCTGCTGTGTTCTCCATGTGCCTGTTGTGTGTTTTC
TTGCGGGTTGCCAGGCTCTGCGTACTGTATGCATTTTGTTGTTTCCTCCTGTCCAGGTCG
CCAGCCATGGGGAACCTCATTAAGGTCCTTGGCAAGGATTTAGAGAACTGTCCACATTTT
TTCCTGGACTTTGAAAGTAAGTGAGCGCCAGGGTGTGTGCACGTGTCTGTGTGCTTGAAT
TGTGAGTGCATGTGTGTGGAGCCGAGGTGTGCAGTGGGAGGTCGGCGCATGGGGTCAGGG
GAGGCGTGTTTGGAGGCGAGCTGCTGAGCTGTTGATGGTGTg
>NODE_596_length_357_cov_7.170868
AAATGTAACATTTTCAATGCAGAACTGTAGAAAATAATCACACAAAGTAGCCCACATCAC
CTATCAGCAGGCTCAGTTGTAATAGATTGTAATTCACATTCTGAAGACATTGGTTGTAAT
GCATCCCAATCTGAAGCACTTTGGCCAGCCCTTCCCCCACCCATAAACACACACGCTCCC
TTTCTCTCCTCTCCGGGCCTCCTGAGGTTGGTGTCTCTGCGTTAGGACTCTATTGTTGCC
TACTGCTGGATAATGCCCTTATTAATTGTACCTCTTTGTAAGGTGTCAGCTGTAGCCTCA
GATTGAGATGGATGGATCTCTGGAGTCTGCTCCCTGGCCCTCCACAGACGCTCTATCTCG
GCACAGCACACAGATGCAACAGTGAGTGCAGCCACACTATGACTAAAAGCTCAGATAAAA
CAGCCATTTTAATTATTCCACCCTAAAAAGAAAAGaatgaaacatcc
>NODE_601_length_222_cov_1.270270
ATGTGTTGCCATGTAGCAAAAGGAACATATTTCTCTGTGTTTCAGTGGAACTTGTTAACA
AAGAATGTAATGCTTCGCTGTGAGCTTGTCCTAATCTTGTTTGGTCTCTTGTTGCATGGC
AAGCCGTCATGTATATGATTTGAATGACTGGTAAGCTCTTGTTCCCTGTGATTGCAAAGA
TGAAAAGTGATTATTGCTATTGTGCAATGCCTAATTTAAAAACTACACCAATAAATGTTG
AGCTGTCCTTatgtggctattttggattttttcaaacttttgattagagctgtgttactt
tgactgaaacatgaatgtgtcataatgctgaa
>NODE_602_length_575_cov_5.502609
TGAGCGCCGAAACATGCACAATGGGCTAATCATCTCTAGTAGTAAGCGTTTTCTTACACA
TACACATTTTCCCTGCAGTTCTCGGAACTGTCAGGAGTAAAGAGATAAAGAATGGGCAGA
GAGGGAAAAAAAGTCAGTTGTGGTGTGAGAAGTGTCTGCCACCACGGCGTCATTAACACC
CAGTGGTGCTGGGGTAAGGGAGGGAGTGCAGACGGGGCCTCCAAGCACTAGGAGCGAAAT
TGCAAACCCAAGGTTCCTGATACAACCTGTTATTATTTTTGACACAAGCCATTTACAATA
GCTATGAAGGTGGCAATGGAAAATGTAATATTGATTGTATGCCCTCAAGGCTTTGCTCCC
CTGACTTCTAAGCGTCACACATCTCACATACAGTATGTTGGGCGTGATGATATGTTTCTC
CTTTTTTTATTTTGTTTTGTTTCCCCCCACTTCCACAAATCCTATTTTAGGAGCTTTGTT
GATAGTTTATTTGATGAGGTAATTACATCGGTAGATTGAGAGGCCAAGGTGACGTTTTGG
GAGTCGAGAAAATAATAGAAAGCTGGGTAACTACagcaatgcaatatgatattggtctga
tgtgacaggtgttaatatacccaatggcaatctgtatttcatctctttttcatgagggtg
cttactgaattacttccaaatgacg
>NODE_604_length_409_cov_14.166259
ATGGCACAGTGTACCGGTGGTAATCTCCATGTGTAATATCAGCTAGGTTTCCCCCACAAC
AGGCCATATCTATCTAGTTTCCTCTGTCACAGAAATAGGTTTATCTACACCCTCTTTTCA
CACTCCCTCTCGGACCCCCCCACCCCTTCCTGTGTTTGCGAAGGAAGGGGGGATATTATG
CTAAGCCCCCAGCGTTAGTTTTTATGTTGCCATAGCAGCCTTGCTCCCACAGGGTTGTGA
CCTCAGATGATTACAGTACAAAGCCTATTGGGTCTTGAAAACCTCTTTGAAGATGAAAAG
TCTTTGATGGTTTGTATTTATGCAAATCTCTCAGATATGATTTATCCAACTGAGATTGAA
TGGAGAGATGATTAAAATTGCCCCTATTTTTGAAATCCTTCAATGGAGGCCCACTCTTTC
AGTTTCGAGAACAAGAGTGGTGAGTGTGGGCGCGGGGGTTATTTTGCTCTTCATTTAGAA
AAATAGTAGCGCCGTACCTGAGGTTATTTATAACCGTCt
>NODE_605_length_234_cov_1.200855
TGGGCTCACCTATGGTAAACTGTTCAAGGTAGCATAACCTATCGCTGTCACTATCAGTTT
TGTCCTGAATTGTATGGTCAAATGCTCTTAAGAATGATTTAAACTCAAGTGGATCACAAC
TGAAAACAGGAATGTCTCTTTGGGGCAAATGTGACAGTCTCTGTTGTTTGACCAACATCT
TAGTAATGTCATTTTGTTTTTGCATCACTTTACACAGATCTCACGTATTCTTGTTTCATT
TGATGATCAGgtacctttaaccattctgaatgttcaagctttatttctggatgctgtttc
ctctgctgcagattgtctggaaaacttacttcaggatctgcaac
>NODE_606_length_260_cov_1.084615
GTTAACGTGAGTTAGGTCAAGATTAGGTTAAGTTACGGTGAGTTAGGTTTAGGCTAAGGC
AAAGTAAGAGTAAGGTGAGGACATGGATAGATTTAGGTTAAGGTGAAGTTCTAGGAGGGT
AAGTTTAGGTTAAGGTTAGGGAGAGTTAGGTTTAGATGAAGGTCAAGTCAAGTTTAACCA
CAAAATGCAATTTTCACGATTTGTGTCTCAACCAGCTGAAATTTTGTATCATACTTTGCT
TCCCTGCAACaatcagataaaaaggttaaaaagtaaaacaaactaactgaccagctaact
aactagtatctgttctggtcagtttaagtctctggttaactggttaaagttagtcggcgt
cctctgaagt
>NODE_607_length_253_cov_4.877470
AGACAGTGATAAAAAGACGATACTGCCTCGGCTCATTAAAATGTATGTGGCATCTTACTC
TTTAGTGAAAGCCTTTTCTTGTCTGTGTATGTGTGTGAACCCAAAAAGAAGCAAATCAAT
GTAAGAGAATCTGATTGATATTCACTTCAGAGGGTGGAAGTGGGAGAGCCTGGGCTCACC
ATGGCACTCTGTGGGCTTTTGTTCCTGGCAGGTTGGACAGGCCTTCACTGTGAGGATGAC
ATTAATGAGTGCCTTCCACAGCCCTGCAACCAGGGGATATGCATTCAGAATGATCCAGGC
TACGGCTACACCTGTTTCTGTCGTCCTGGATTTGTGGTGAGGCTCCCCACCTTATTTCCC
TTa
>NODE_608_length_351_cov_10.054132
CTTCTGGGGGGGTTGTTTTACCTGTTGTGGATCTGAGAGTTGAAGTGACAGTGGAGGATG
TCATTGAAGGCAAGCAGTCGTCATCTTGGGAATAACCAGCCTGAATTGCACGGAGGTAAC
TGTGGCTTCGAGTGCGGAACGAACCAGGCAGGTCCAAGGCCTCCATGGCCTGGGATTCTA
CTTCACTAAAAACGGACTCGCAAACTGACTCAAACTGGCCATTGATCTCAGTCTCACTCA
CCTGAGAGACAAAAACAGGAATAGCAGTCCTTAATTTTTCCTCTTCCTTTCTCTTTCTCA
CTTTGATTCTTCCCCTTTGCACAGCAAATATGAAGGAGTGTTAGCATAAGGGAATGCCAG
TGTCATTTTCGACCTTAAACTGAATAAATGTCAGATCAAATGAAAAAAATGCAGATGACA
ACAAAAAAACAATCAGAaatatagatatgcagtttgtgtta
>NODE_609_length_466_cov_4.568669
GTGTGCAAGTTGTATGTATTTCATTTTCTTTTTTGTCTCTTACAGCGCGGAGTTAAGACT
GAATCAGCTGTTCACACAGCCTCTCACATACACACAGACACGATGCTCAGACGTGCACAA
AAGCTCAATTTGCACGGTAGCAAACACACTTTTTTTGCACACAAAAACACTCACACACCT
AAAGAGGGGGCTGTGCCTCCGGGGGCCACGTCAGTTACCTGCTGACACACAGGCTAGTGA
TTGATGAGACGCCGGGGGCGCTGGAGTAGACTTTGTCAGCTGCTCATAATTTATACATCT
TATCTCCATCAGAAGAAAAGACAGAGTGCCGCGTTGTGTATATGGAGATGAAAACACTGG
GCTTGTTTAGGCAGCGGTGACAGGGTAGCTGCTAGCTGTTAGCCGCGGCGCAGAGTGAAA
ACTCAGATTGCGATCTGTTAGCTTTCTCACCAGGTCCCTCTGTGGCCAGAGCCTTCACTC
TCTACCTGTGATGAATCCTCTGACTGTCAGTCATTTCCACTCACTTTCATTGCCtctctc
gcgctgtctctcatgttccccctccctgtcccagag
>NODE_610_length_226_cov_1.022124
TCCGTAACATTTCTACAGTAACAGTGCCAATAGCTTTTCAGCGTCTTGATCATACTTGTG
TTTTCTTTCTTTTAAAAGAAAAACCTCCCTTCCTGCATTATCAGTTGGCACTGGGGCAAC
ATTTTGATCATGCACAATCCCTCCCTCCCCTCCTTCTTCCCCGCAGATCTGGCTTCAGAT
CACTCGGTATGCATCTACACCATAATGCATGCTGGGGGCTGACACTCTTGTTGTCTGAAA
CAAGGTTTCCtccgcaacctctcagttgtgtctcattaagggggaaatttaacagaagct
ttaggtaaaccttcaagacaagctgaaatggaactc
>NODE_611_length_333_cov_6.648649
GTCTTTTACAGTGTTATACTCCAAACCATTCCAGTACCACCCGGTGCATGCTGTTGTACT
CCTGATGCACTCAATGCATGGAGAATAATAATCTGTCTCAAGTCTGTGTTGACCTGTGTC
TTTGGAGACAAAAACAAGAAAGCAACAGGTGTAGTATTACCAGTGAGGAACACCAAAACA
TTTTGTCATGGATTTAGTGCTGCAGTGTACTCAGAACGTTCTCTGTTTTTCAACTGAAGG
TTATGAAAAGCCTTGGAGCCTTAACAGCATGTCTGGCATGAGCGGGGATGCCTCTGGAGT
GTCCTCAGTGTCCGCCCTGCCCTGCAGCCCACCCTGTCTAATGCAGCACTCACATTCTCC
CATCCCATCCATTATGTAGCATGGTTGAGTAGCAGACACAATGCCATTGGAAGGCCAGTC
CACACTCCTCCTTCTTATCTTTC
>NODE_612_length_226_cov_1.057522
TAAACAGACCGTCCAGAGGCAATGGCACTGAAGAAAACACACCTATTAAGCAGCTAACGT
TTAACAGAGCATACAAGAAAAGGTTAACATAAATAATACATCAACTCGAGACTCTCCCCA
GTACAACACAGTTATACTGTCAGTTTTTGGATATTAACATCATATACAGAAAGTTGTCAC
TTAGTAGAATGCGGCTGATTCATGCCTTCCTATAGTATGTGGGGAACTTGACATTGTCTG
ATTAAAGGCAacagtaggaatgagatatatttgtgcatgttgtgcaggagtctgaaacac
aatctcttcaagactttccagtgaaaatccttttct
>NODE_613_length_252_cov_10.571428
AGTCAGTTTGGATTTGGGCCCTGATGGGTGAGGCCCTTTACAAGCCGATGTTGTTCATGT
TTCTGACAGTGCCAGCCCCCTGTCTAAAAGCCCTAGCAAGTGCCATTTGTCTCCGGGTTA
ACAGAAAGACGAGATATAGGGCGGGCTGAATTATTTAAGCTCCCACAACACATGCACTTT
TGCTTTTCAAGCATGAGTTATAATTTAATTAGAAACTTCTGGTGCGTTGCTGGCTATTTA
AATATTAAAATCTTCCGCTGATCACATTGGATTAGCCATCCCTGTGAAATTCCCTGAGAT
GTCAGTTGTTGTCTTTCTGTCTCCTCTCTCTCTCTCTCTCTCCCGCTTCTCACTCTCGCC
Gc
>NODE_614_length_229_cov_5.921397
ATTGAGGATTTTATAGAAACGACATGAAAACTACATTTACTGACATTCATCGCATCTTTG
ACATTGATTATCTGATCAGCGCCGTGTCATGCTAACCTCCAATTCTTCATTACACACTGT
TTATGAGCTGTTACAGAACAACTTGCTTGTTCCAGAGTGATTGATTGCCTTATTAACGCG
TGTTCTTGTAAGTGTGACCGGACTGATTACGATGCATATGTTTAGAATAATGTTTCATTT
AGCTGACTGCGAGTAATGCAGGGTGACAGCTGCTGCGGGAGGACAAAAAACCTAAACTAC
AGGGAGCAAGCGGGGCCAAAACGCATTTAAGGTGGAACt
>NODE_615_length_229_cov_1.227074
GAAAGAGACAGAGACTGTGGCTACAGAGGACTCCAGCCTTCAGCCCCACAAAAGAGGAAA
GGAGCCTTAATCCTGGTAATGAGGCCCGTGAATACAGCCTTTATTTATACGGGGGAAAGG
GCCAATCCCTCTGTACACAGCACGCTAACTAGCCATCTTAAGGGCCATCTTATCCACACA
AACGATCTAGTCGACAACAGAATGAAAGAAAAGTAAGGTTGTGGGGGGCTAAAAAGGAGA
GACACATGTTggagaggagggatgaggcttatgtcaacacaaacactacttttacactat
ttatttcatctttctctgtatcagctgttttttttttcc
>NODE_616_length_519_cov_4.614644
TGTTTCAGGGCATGATAACAACAAAACTGGCGTTTGTCAGAGACACTATTTTCAAACATG
TTTTGACTTCACAATGTGTTCAAATACGATGAATATGACAGTAAATACGATTTCAGGTGA
CTTTTTGTGAGAGAATTCAGAAAAAATGGGACTTTTCAGCATGCGATAAGCTGAGCATGA
AAACAAAATAACTGCCGGTTTTCAACATGTTTTGACCTTACAATATGTTCAATTATGATA
AATATAAAGGCAAATGCTGTTTCAGGTCAACATCTGTGAGGTAATTCTGTGGACACACTA
TTTGGTAAAACTGGCCTTTTTAGCATGCCAAAAGCGCATGAAAAGCTGTTTGAGAGCATG
ATAACAGTAAAACTGCCATTTGTCAAAAACAATGTTTACAAACATGTTTTGACTTCACAA
TGTGTTTAAATATGATAAATATGAAGTCAAAAGTTGTTACAAGTGACTTTGTGTGATATC
ATTGAATGAATACACTATGTGGCAAAAAGGCCTTTTCAGCGCATGAAAAGCTGTTTCAGA
GCATGAAAACAGCAGGACTGGTGTTTGTCAAAGACAATGTTTTCAAACATGTTTTGACTT
CACAATGTGTTTAAATATGATAAATATGA
>NODE_617_length_240_cov_5.804167
CTAGGCTGGTGTGTGTCCCCCCCCATCCGACGCCAGCAGCCGTATGGGGAAAGCAGCGGC
AGACACAGATGGCATGGACACTTCCACAAGGTCTGCCGCTCTGCCCTGCCCGCTCTGCCG
CCGGAGCCCGTTCGCCGCCGTCTCTCTCTTCCAGCTCGCTCCGCCGCCCAGCAGCACTGC
AGCACAGCACAGGCTGACGGCATGAGGCTTGATCCAGTGCATTTCTCCATGCTGGTCATC
GGGGTCTCCTTCGCCTGTTACGCCCCGAGTCTCAACTCCCTCCAGGACCAGGCGTACCGA
TCCGCCGTGGTCATCGAGGGCGAGGTGCGCTCCTCCCCGGAGAACGTCTc
>NODE_618_length_261_cov_1.080460
TGCTTGTCTTTTTCTTTGAGTCAGTCGTGTTACCTTGAGCAGTGTGGTCTTGGTGGGGTT
GAGTTTAGAGTTGCAGTCGACTACAGCTTCCACTGCCGGAGAGTTATCTCCTACCAGCAG
GAGAGTCGGGCACCTGGAGGCCAACAGAGGATTTAACAGGAGCTGCTGCAAACATGCGAC
AAGATAAAGCTGGTAGTTGTGCTCACAGGCTGGTTAAAAGTGTGTTTTACTAACTTGAGC
GTTCTGACGTtgatgttccctccaggaacgggcctctccacctccagagctccacggctg
ttgtatgagcggaagaactggctgacattggactggttcatggtggcggtgatgtggtgg
cggtacgtcct
>NODE_619_length_426_cov_12.769953
GGGAAAAAAAGAAATAAGAGGGATAAATAAAAGAACAACGATTACAGAGGGGGAGGGCGG
AGAGAGAGGAGGCAAACAATAGAGAATCAAAGCATAATAATATTCCTAAATGAAGAGGGA
AATGTTGCTCCGCTCATTTTATTAATCAGACTGTCAATTTCACCCAAGAGGCCAAACCCA
AGAGCAATCTAAAACAGACTCAGAGATCAACCCAGGGACAAGCACCTCGCTCCTCACTCC
TCTCTTCCTCTCCACTTGGATATTATTCGTCTGACCGAAGGCCGCCTCCATCATCAAGTG
ACAGCCCTCTCCTATTTATTTGCTTATAAACCTGTTACAATAAATGATCATTGGAGCAAC
GTCAGCCGAGCATTTTAACAACGAACAGCGACCACTTTTTTTGATGAATGACATTTCTGC
TGCTGCCGGGGAGGATGCACGGCTCATTTTGAGCGGTCGCTCGTCGATTGCGTTCAGATT
CCTTTCATTTTTTGCGCCTTGCTTATAAAAAGCTTTAGAGACAGTTATTTAGACAc
>NODE_620_length_487_cov_5.794661
CCCAGGACATTAAATAAAACATTGTATGGTTCATGAAAGATTATGAAAGAGCAGAACGTA
AGCAGCAGGAGGTGTAAACTCAGCACAATTCATTCTGGTATATAATGTCAATGCCAGCAA
CCCCCCTCTCACCCTACCTCCATGCCCTGCAGGCATATTGGCGGAACTACCAATGGATGC
TAAGCTTTTTCCGACAAAGCTCCGAAGATAAAGTATCTTCCTTTTATCCCTTCTGCAAAT
CAATTCTGGGCCTTACAGCAAAATCCCATAAAATAACTTCAAACACCACTACTTACTCCA
AAAATTTGTATTATGGCTATATCTCTTTGAACCCTTACCAGTGAAGTTTTGGAGGAAAAT
GATTTAAGTGTTATCTGCTAAGACATCAGCATGTCAGCACTTCACCTCAGTTTTTCTTCA
CATGTCAACCTGAACCTTGTATTTCTCTCCTTGTGTTTGGTTTTTGATTGCTTCTAACCA
TCCAGGCCTGGTGATAAATACAAATGCTGCTTGTAAACTTAATGGCTGTAGTAAGTGCAA
ACAAGAtggtatgaagccctgctggtgcttcgtgctcactcagctgctgaaatattc
>NODE_621_length_457_cov_9.293217
AGTATGTATAAGCACGTCAGGCCTGCATTTCAAAGAGGAAATCTTTAACATAAACATTAG
CATTTTGTGAAAACAACTGAGTAATTAGTTTAGGGCATAATAAGCTGGGGTAGGCACACA
ATGAAAGAAAGCATTCTGGCTTTAAAATGAATAAAAATTGATTGTGTCCCAATAAAAAAC
GAATTGGCAGAGTGTTAACTGGATTCCACATAAACGTCTGTAGCAGTCCCTGGCCGCTTT
ATTGTGTGCTAATGCAATAGAGAACACTTAGCAATAAATGCTCCTCTCTGATGAGCTCAC
AGAGGCTTTCCAAGATGGCCTGATGAAATTGTAAAAATTAGATTTGAGCTAGCTGCTAAT
GACTCCTAAAACAAAGGAAAATCTCCAAATAGAATTAGCCTGCCCTCTTCTTCTCTAAAT
ACATCATATGTAAATTACTGTCATTTGGAGAAATATGCTTGCCTGGAAGGTAAAGCCTTC
ATTAGAGATCTCAGTAGGTTTGGGACTCAAACAAGAACTCCTCCAGGACATTTAAAAAGT
TTGAGAACtgagagaaggtaaagatat
>NODE_622_length_247_cov_2.004049
ATGATTTTAAAATGACGAAAAGAAACAAAATTGACACAAAATGACAGAAAAAAGATATAA
AAAGACACAAGTGACAAAATGAGGCAAAAAGATAAAAATTCCAGAAAAAAGATTTTAAAA
TGATGTAAAAAGACATAAAAATTAAAGAAAAAGAGGCAAAGAGACACAAAAAGACACAAA
AAAGATGTGAAAATGACACAAAGACTTTAAAATGACACAAAGACTTTAAAATGACACAAA
GAATTTAAAATGTCTTCCATCTTTATGAACGACTcggctgaacttcaggttagttttaga
gctccctctgctgctcggacagatgttcattcctcctccgcctcctcctcctcctcc
>NODE_623_length_230_cov_1.217391
TGATCAGGTGGTGTACAATCAGTTCGTCTGTAAACAGCTGCCTGTGACTGGAGTTGATAT
TAATGACCAATTTAATTAAGTTACATGCTGTATATTCTGACTGACTGGATATAAACGTCA
GGTATAACCCTGCCATGTTCGCTGCACATTTACCGTGACTCCCTCCTCCCCTTCCGCTAT
CTATGTGTTACTGTTTTGAAAATCCTCCTCACTACGGTAAAAAAACGACAGCAACCTACA
CGCTGAAATGgcaaagctctgataaagatttggagtgtgcagtaaggcaggcccgcttgg
tccttttggtgaattagccattttaataacggcgcttacc
>NODE_624_length_231_cov_1.220779
GTCACATGAAAAAACAATTCACCCATCTCTTTCTTGCTGATTCCTCTGACTTCCTCACTC
AGACCCATACAGCAAATCCTGTACAGGTTACAGATGGTACACACCAACTGGAATCTTAAT
TCTTTCTCCAAACCTATTTGTGATAAAGAAAAAGCATCTTCTTTCAACTGGTCACGCAGC
TTGAGCTGGTAGAGAAAGCTCACACAGTGCCATCCTGTGGTGGTGATGGTGATGCTTCTT
TGGTATTTGTatatgtattttttaaagcaatgcattttgtagatcaatccaggagccata
gagcagattttttcctcattcatgatttcaaattcttcttc
>NODE_625_length_416_cov_11.639423
CCAGATTGTGAAGTCGAGCCTCTAGCAGTGTAGTGCTGAAGGTTTGTTTGTGCTGTTATG
CCCTCTGGCTTGGCTGCCAGCTTACTCCCACTGATCTGAGCCAGAAGGCAGACTGCCGAG
GAATACCGATCACCTTGCCCAGACCGAATCCTTTGAGCTCTCTCTGGCATCTTTCCCCCT
TCTGCCAGTTTCCTCCTCTGCTCCTCTCTTCCCCCTTCTGAAGTTGACAACAAAGACATC
CTCAGGGTCCTCCTTGATGTGAGACCCACTCTTGATCTTTTTTCCCTATGTTTTTGTACC
TTATAGTTGCACTACTTTCATATTCCGCTAGCACAATATTTACACACCAGAAGACAAAGA
AACAGGGGTCTTTTCATGTAGAAACCCCTGCCAACATGTTAATCACCTGAAGACCTGCAG
TGGTCATGTTGGCCCGGCAGAGGCAAGACATTAGTGAGGCACCTCTGCACACTGCCTCCT
ATTTGACCAGAGCCTCAAGATATCTTGCAGGTTGTACAAGAGtaca
>NODE_626_length_401_cov_7.443890
TTCACTTTAGTCGTGATTTCAAATCCCAAGATGCCACCCAAGGCACACCACTTTGCCTTA
ACTATGCAGCGAACAGTTGGAGAGCAAATAGCGTGGGGCTGTATATAAAAAATAAACCCA
GTATGATAAAACTTGTCAAATGTGTTTCCATCACTCTCATCTTTTCTCCCCTTTTCTAAT
AGCTCGAAAGTGAAAAAAGCTTTAAGCAAAATGTTACATTTCATCATTTTTCCATTCTTT
AATTTTCACCACAAAGCCTGACATGTTTTAAGAGGTGCAACCTAATATTGCCTGAACTCC
AGGACCTACCACAAAGATCTCTGGGTAAATGGGAGGGAAGGAAGTGCACAGACAGGAGGA
CGGGCGTGGATGGAAAAGTGCGCAGTAACTTGGCTGCAGCACACCCTTAAGTAACAACAC
ATGGCAGTGGAGGAATTCCACATTCACGGACACTCTACATGAGCAAGGATGGGAAAGACT
GTCCAGGTTGCTTTGCACCAAGCGGCCAACc
>NODE_627_length_177_cov_4.887006
ACCCTAACCCTAATTCCAGACCTTACGGCTAGGGTTGGCCCATACTACAGGACCCAAAAA
AGTGTCACTACAAACCTATACCAGTCAACTCAGAGCGGTCTGAAACGCGCTCTCAAGCGC
CTTCTGCGGGAACTTTTCTTGGATTCAACGCTTCCACACTTGCTGCGATATGCACGTCCC
ATTGTCAGTGAATGGGAGAACATTTTGGCCAATATCTCCGGAACCAGACGTGCTAGACAC
CTGGAAATGCCACCTGCCCCACCTAATTTGGCTATGCTGAAGACGCC
>NODE_629_length_495_cov_4.533333
CAGCGTTCATTCGGAGGTGGCATGGATTTAAACACCCGTGCGATTAAAGTCACACTAACA
CGCAACAAAATATTTCGTTCGCTATGAAATAAGTCGCAGGCCTGTAGTCAAAGTTAAAAG
CAACTTACTGCAGCAGCTCTCTGTCCTCCGCACCAACCCGACTACACAGTCCGGAGAAAG
GTACTGCATCCTCACTGCCACAAAGCCCTTTCTTCCTCCGATAAGGGGAAGCCAGCAGCT
GCGATTCCGGACAGTTAAGATTATATATGATGTGTATATATCGAAGGTTTGTCAGCTCTT
CCAGGCCATAAAACCCACTTAAATGACACCACGTGCTTCCTATGCACCATTCACAGGCCC
TGCTTGGGGCAATTGGCATATGTAACCTTGTAAACTTTAAAATACCCTAAAAGAAAGACA
TACAAAAAGGGGATTGAATACATTGTCCACGCATAGGTTAGGCCTAACAGAGCGCAGAGA
AAGTGGACGCTGTGCTGACCGGTCCACATAACCGTCAAGGAAGTTCAATAGGAAGCTATT
AGTTTGAGAGgtgagttgatttttattttctttaagtagtgctagagagaaattacctcc
taacc
>NODE_630_length_273_cov_7.765568
ACAACCAGGTGCTGATATTCCTGCCTTTTAGAGCCCACACAAGGCTAACCATGCTGGGTA
ACTGATCAACTACAGCTGCCTGCACAAGCCCAAGGCAAACAGAGAGAGAAATAGAAAGCA
GAGGGAGACGACCAGCGACAAGCCTGGCCGCTCTTGTACTCACCAGCACTGGCAGAACAC
AGCAGAGACACCAAGAGCACAATCACCAGCGTCAGGATCTTCACATTCATTTCTGCACTC
CCCTCTGGCTCTCCGCTAGTCACTCGCTGATATACTGTAGTGGTGTGTGTGTGTGGATGG
GAGGGAGAGAGAGAGAGAGAGAGAGGGAGGGAGAGCAGCTGAGCGAGCAAGAGAGAGAGA
GAGAGAGAGAGAGAGAGACTGTa
>NODE_631_length_248_cov_1.197581
GTTCAAGGTGGTTACCCATCTTTCAAACCTTTCAGATGCCAACTGATTGGTCAATTACAG
GATGTGTCAGAACAAGTCCACTCCACAGAGGCTCCACTTTGAAACCTACAGGACCCAAAG
GATCCGTTGTCAATGTCGCAGTGCCAAACAACAAAGGACACAACCAGAGGTCCTCAGTCC
ATTGTCCAACAGGTCAGAGCTGTTCTGGCAGCACAAGACCTACACAATATCAGTCAGGTG
GTTTTAATATcgtggctgtaagttgtatgtgtttattccaaatgtatgtcatatttcaca
atcgaacataatctgggagaaaatgtgttcttttcaaaatgtaattgagaattcttta
>NODE_632_length_340_cov_7.002941
CCCTCTCTGCCTCTATTGCTCTAATGGAAATCTATTTCACTTCTCTTTTGTGTCCAATAT
AATTTAATGCCCATTTTATTAATGGCCTGAAATAATTACGGAAGGCTTTTGTGATTCTTG
AGTATGTTTCATTTAATTGTGTAATAAATGTCTAATCAGAGCTCCCATCTGAAGCCATTA
TGGCATTAAAATTAACAATTACGCCACAAATGTCTTGGTGAATGCGTTGGGGTCTATAGA
AATCGTTGCTGATAACAAGACACATATAAATCATTCATGAGAATTTTTTCAGAGAAAAGC
GGTGTGAGAGATAGGAGGATGAGAGGGAGAAAAAAGAAGTGGAGGAAGAAAAGAGGAGAA
GAAAGGAGCTGAGTTTTCTTTATTCCATTGAAAAACGGGGATGgccaaaagatagggcat
tttaaaactgtgtcaccctctccagctcct
>NODE_633_length_384_cov_6.080729
CTCCTAACCTAATTTACTTAATTTCTCTCCTTTTACCATTCCATCACCATCCTATCCTAC
TTACATCACCATCTCTCTCTCTCTCATTCCCACCTCTCTGTCTCTCTCATCTCTCCTTGC
CCTCAATCCTCACCTACACTTCTCACTCTTTATTCCTTCCCCTCCGTTACATTTACCACA
AATTCCTCCCTCTTCTCCTCCTCCTTCCTCCACCTTTTGGTGACTCTGTGGCTGCTGGTG
TGGGCATGCGGGCCTGCCTGACAGAGTTTTGCATGCGTGGCCTGTCTAACTTTTATTCAG
ATTCAAAGAAAAGGATCCGTACATCCTATCAGAGTAAGTCGGGCCTTCCTTAAGGCTGGG
GGACTCTGTGTGTGTGAGCAGGAGGGATGGGATTATAATGGCTCAGTGTTTTGGTGGAGA
TGATTGCCATACAGATGTGGGCTAAAAGCAAATGGACTAACCAAAGAGATGACTGGAATA
AACATGTTTGTTTc
>NODE_634_length_562_cov_6.211744
GAAAGAAGGGAGAAGGAGGGGCGGAGGGTGAGGGGCTCAGTTGTGCAGGTGTATTGTCCA
GCGGAGGGAGAGGGTGCTGGGAGACAAATGAATCCAGCAGGCATTTGGTACACACCGGAG
ATTGCTTATCGATCCAGATCGCAGTATTCAGGCCGGCCTGAGAGAGGGCTGAGAATTTTC
TGAGGGAGTTAATAACCTGGCAGCTCAGCTGTCTTGTCCAATTCACCAAAGGCAGAGGCC
TAATCAGGGCTGGATTCCTTTTTCTGTCTGAGGAGGGGGCTCCGGCCCTCCACCCTCTCT
TTCAGCTTTGGCCGCTTTCTCTGTCTCTCCATCTCTCCAGCCTTCCTCTCATCCCTCCCT
CCCTCCACGGCCCCTCACTTCCACTCCATCGGAGCTCTGAAAGTGATTGAAATGACAGCC
TATAGAAAGAGGCTAATCAAATTGTTTATTATCAGTCTGAATCAATATGTATGGATTGTT
AAAACATCAAAGTCAGCCCCTGGAAAAGTAATAGTCGCCGGCTGGCAGCAGCTGCTCAGC
CAAGGCTGGGTCCCTGGGAGCCTCGCTCCATTTAAAGCGACTTTCACTCTTACTTAAGTC
CTGATGACCCGACGAGGTCAGTTGGCTGAAGGGgatgtacatggctgttctacagcgcgg
ctgcataaaacc
>NODE_635_length_318_cov_7.000000
CTGCTCCTTTCTTTCTCTCTCTATTTGTCTTGCCTTTCTTTCTTTCTTTTTTTTTTTCCG
TGAAACTGTTGAGCTGGTAAGTTCAATGCAGAGGCACGTATGCACTCTGGAAAGGTAATC
TAGAAGCCAGTTGAGCCATGACAAATAGGGACAGCTGGCCTAATTGAATCATTTGAGCTA
AGACAGCTCAACTTGGTTATCCCCTCTGCAGCCCACACTGATATTAGTGCAGGAATCATT
AGCCATGAAATCATGTCTGCTCTCTCTGACTGCATCCTTTATGACATGACAGCCAGCCCA
GCCTGTCTCTTTCACTCTCACACCAAAAAGAGCCCTTCATCATAAACAGGCAGAGATGGA
GGCAGCCAGGACTGAGTAGGATGTCTCTTTGTCTTTTTCTGAACGCTTGTTCTTATTAAA
GTGTTTCa
>NODE_636_length_274_cov_1.029197
GTTTCGAGATGAAATTCACTATACAGTGTCACTCGAGCTTTTCTGTTGCATGCAACATTC
TGTTTGTCCATGTCAGTAGTGTTGCAGGCTCTGCTTGACTTGCCAAACACATGACTGCGT
ACTAAAGGCTTTTCATGTGGGTAGAAATGCCATGAATTCAGAATTTGTGCCCTCTGTGCG
GCCACACAAGATGCTTTAAGGCTTTGAGCATTTTCTAGGCAGGCCTTAGGGCAGTGTTCT
AATTGAAAGAgacaaagagaacaagggataggtagggagcgcataagaggctagaggaac
tgttttttcttcaaccaatcaagtgcaggataaatgtcaagccatggaaaggccaggctc
agatataaagaacactgttgactc
>NODE_637_length_490_cov_9.091837
TACACACTGCACATGCTCTGTCACTGAGCCATATAGATGTGGATTATATCTCAGTGAAAG
GGCGCTTTGTATTTTTCCTTATTGTATGTGGAACATGGCTGCAGTATTGTTCAAGCTTTA
AAAGTTTGCGTGAGAAAAGTTGTGCTCTGAAAGAGAACAAGGATAAAAAATTAAGTTCTG
ATTACAATTACGGGACGTGACACTTAGCTGATTTCAAATCAGCGAGGCCAAATTTCACAA
AGCCTGTCAATGGTGGCAGCAAGCTCGCCAGATCCCTCCCCAATCAAAAGTTTGCTCTAT
ATAATTTTACGCAATCAGATTTCTCCACAGTCATCCAGTGCAATCAGGTAATCAGAGGGG
AGCATTAACAAGACAAATGGGGTTTAAAAAGTGGGTGCACTCTGTTTGCAGGAACTTCCT
ATGGAGAAGCCCCCTCCTCTCCTTGATTACTCCTATCACCCTCATACAGCGCAACATCCC
CTGCTAAATAGCTTTCTACTACAGTACAGGCAGTATGTGCAGTAGGAACAAATGTGATTG
ACTTTACACGTAAAATGTGACAGGTAAATTAACCTCTTAGGGCTATTCATGTCAAgtgac
>NODE_638_length_248_cov_4.951613
GGTTTAACAGGGAGGCAGGGCTGTGAAAAAGGGGTTTGAGTAAAACCTTGGATGAATAAT
AGACTGCTTCCCAAGCAGCAGCACTCTTGGTGGTAGGAGGTTAATATTCTCACATGTCAT
TAGGTCTGCTGGCTCGACTGATGGCTCATTGAATCAGGCAGCAAATGATTTCCTCATGCT
GCAGAGGACAGAGCACTTCAAAGGGAAGGGGCTGAGGTCAGGACAGCACTCCGCTTTGAT
TAATGACCGGGGCTCAGCAGAGGTTGCCTGTAGGTAAGAATGTGACGGTGAATTGGATGT
GAAGGGGACCGACTTTTAAGCTAGATTTGACCCACCTCCAGAAAAACTTGCAGATACa
>NODE_639_length_400_cov_9.167500
ATACAAACAGCTGCTATGCAGGCTGGAAAGCAGCTAAACATACTTGACTGGTCAAAAAGC
CAGTAAATTACATTGACAGAATGACACATGTAATTAAAAGAATCCATGCCGCTTTTACCT
TTTGCGCTTCACACCTACAGTGGCACAACGACGAGAGCCGGCAACTCCCACCCCGCTAAT
TACCATTATCAGTGAAATGGTAGGGTTTGACTCATTAGTTCCATGTGCATTTAATTAGAG
GCAGGCTGAAATTGGATTTAACTTATTACTTTTTCATGGATCACTTTCTTGTCATCACTT
CAAATTGGATTGCAGCCCCAGGTAACTAATTATGCCAGCCGCAGGATCAGGAGTGGAGAA
ATAGGTAATTAGGAACAACACTGTCGGACCCTCGCTGATAGTCCACCAGCACCAAGGTGG
GGGGAGGGGAAATTGATGCTCGTTTGTGGCGTTGCACACGAGTCTGGCTGGTTAACTACA
CCTCATTGCAAGGGATCCTAGGTATGCATc
>NODE_640_length_272_cov_9.518382
TGACTCGCTTCTATTCAAAACGTGTATTCCCGAGTTGCAGTCATTGGTTGTCCATTTGTC
ACCCATTTAAAGCTCCCTCTGCCTCCCTCCCTCCCTTCCCGTCTCTGCTAAGCATCTCCA
GTCTACATATCTTCTTTAGCTTTAACGAGCCTCGTTAAGATCGCAATAATATTCCACCCT
CTAATTGCTCATTCCATTCAGCAGATAGGCGAGCATTGGCTTGTGCCTGATGCGCGCGGT
GCGGTGGGAGGGTTGCTGTGGAGATCGGAGACTCTGATAACCCCCCGTGCGTGCTGCACA
AGTGGTGAAAGCCTCGCGCTACGTACTGGCTAATGATTGGCACGCTTGACAGTGATTGGC
AGGGCTGCCATGACACGCTACA
>NODE_642_length_225_cov_1.248889
GTACTTTTTCAAGCTGAACTCTCAGCACTCCTCTAGTGTGACAACTTGCTCTTCTTTTGA
TCTTTTCGTGTCATTTCTAACAGAAGATTTTGGGGTTTCGCATTATTGATTAAAGAAAAC
AAGACATTGAAAGGTGTTAGTGTGGGTCCTTGGGAACTTTGACAGAATTTTTTTCACCAT
TTTCTATCCGAACCAAACGAATTGATAAATTTAGGGAAAAAAAGGCAGATAAATTTTAAT
TGCGTTCCCAgttaggaatggaatagaatggattaagatgacaaacacaagtcattaatg
catgaatattttcagtatgtcgacaatccctcttc
>NODE_647_length_276_cov_1.018116
GACAAAGTAATCTTCAGGTGAAAACAGACTCCTACCCTCCCTCTACCTCTGTCTCTCTCT
CTCTCTCTCTCTCTCTTTTCTCCTCTATCTCCGGCGCTCGCTCCACCTGCTCGGAGCAGA
GAGTCGACCAGCTCGCTCAGCAGCTCTCCCTCTTGTGTCTGAGCGCTGTGCTGTTGCTCC
ATCCATTCCCCTTCGTTTCTCAGCCTCCCATCCCTCCCCGTTCAGCTCATGAATGTTTAG
ACACGGCAAAttgtggccgagaggcaccgaattaaccctcgggactcaaaatgcactccg
cttttttcttttgtttcgctttttgccccctctctcactgcgtatgtgaccctcctgaat
gggacaatcagttctttttaggggga
>NODE_648_length_309_cov_1.650485
TGAGTCCGAAGTAGACGCAAGTAGTTCTTTGTTTGTCCTTCATGCTCTTTTCATTTCTAA
CCTCAAGCAGAAACATTTATCTTATCCTGTTTTTCAACTTTTTCCTCAACCTCCTTTCGG
GTCCTCCCCTCCTCCTCTTCTGTTTTTCATCGTGCTGACTTGTCGGCTCCTGGCTTCCGT
CACTCTCCATGGCCAGGAGGTGTGTACACTAACCTTTGGTGACCTCTGAGCTCAACTAGG
GTCCTCCAGAGAGAGGCAAAGTGAGAAGAAACAAGTGAGCGCACAATAATTAAACATGGC
CCCATGTCACTGGCATCATTTCTGATTTTTAAAAAAAAATTTTATGGATGCCATAGAGAC
TAGTGCAATAGTACTTGTGAAtgagagaggcagagtgacacagaaaaagtctgttgtta
>NODE_649_length_308_cov_3.243506
TCATCACCATCATTTGAGTGTCTTTTTGTGTGTCTTTGTCCAGCTCAACGGCAAAGAGCC
AGTGATACCCAACAAGGTACTAATTGTAGCTTCACCCTGAGCCACAACATGAAAACACGA
GTGACACGGTAAGACACGAGTGACAATAAATGGGATCATATCACATCATGTGCAAGAGTG
TCCCAGTGACAGGCTCCTGCAAAGGACATTTTCATTCAATTAAAATGTCCGTTTAAATTT
GAAGAAGATGTACAAGGTAAAAACAGAAGAACACACGCCTTGCAACAGCATGTATAAAAC
ACTTGTTTGTTACAGAGCCTACGGCTTACGGCCATACCAGCCTGAGAACGCCCGATCTCG
TCTGATCTCGGAAGCCAAGCATGGTCGGGCCTGGTTAGTACTTGGatgagagaccgcc
>NODE_650_length_232_cov_1.133621
ACAACCTTGGGCTTTATGAATAAGAGACACTTGGCAGAATTTTGAAATGCAGCAGGTCTC
CTCAACCTTCTCACCAGGCCAGAGGGAGATTTGACAAAGTCTAATTGTAGCTCTAATTAA
AACTGCAAATCAGAGAGTGAATAGCAGCATGTTGACGATGAGTCAGTGGCATTAATGTCA
CCGAACTGGTTCTAAAAATGTCCAACTACAACTCGACATCCATTTTAGTCAGCCTGGCAC
CAGGCTCCCTcttcagctccgcaacctttaaaaaatggcagcaggttgtgttttaacaac
atgttccaggtacagtgacgctcaggaggaaagcaaataact
>NODE_651_length_286_cov_5.157342
TACAAGAGAATATGAGTTTCTGATTGAGGTGACAATAACAGAAAATATAGTGTGTGGCTC
GTGTGTAAAGTAAACTAAGCGGCACGGGTGCTTGTTAGGATAATATGTCCTACTCATTAT
CTAGAGTAATAAGTGTATCAAATTCACATAATCATGTCTAATTAGTATCAGTAATTATCT
TGTTGGGCCCAGGAATATTAATCTTCAGGTCCCAGAGGGGAGGGAGCAGAATCGCAGCAA
GAATGGGAGAGAGAGCGAGGGAATCATGCTGAGGAGCACCGACTAAATTAGCATGCTGAA
ATCAGAGCAGAGGAGGAGGAGGGGGAGGACGGGGGGAGAGCGCCTCGGAGTAGGAGAATT
GAAAAGAAAATGTGAAACTTTGTTTTAGAAAAAGTg
>NODE_652_length_111_cov_16.720720
TACTGCAGTTTTTTAAAGACAATGTTTCCAACCAGGTTTTGAGTTCACAATGTGGTCAAA
TGTGATAAATATGAAGGCAAATGCTGTTTCAAGTGAACATCTGTCAGGAATTTCTGTGGA
CACACCATTTGGTAAAATTGACCTTTTCAGCATGCCAAACGCTGTTTCAGAGCATGATGA
CAGCAATACTGCAGTGTTTCAAAGACAATGTTTCCAAACAT
>NODE_653_length_239_cov_1.179916
CCCTTTTCTCTGTCTTTTCTTTTGATTCTTTCACCCCCCCGCTCGCACAGAATTTATTCT
CCTTTTTCTTTACAGCCATCTCCGTCAGCGACTCTCTGCAGCGTGGTGTCAGAAAGACAT
TTTTATAACAGCATCTAAAGCTAAGTCACAATACAGATGATTAATCAAGCATGGGAAAGA
CAGATCAATATAGAGCGGTGGTGCGATGTCCTGAAGAAATCAGAAATGAAACGCACTTGG
AAATCTGCAGgtttctagtgtatcgcacacatgatctttgacttccatttgttctgcttc
taaaagctaaccattcggtgacaatgacaagagtctctccgggtttttg
>NODE_654_length_337_cov_8.347181
CTAGGAGGAAAGAATTCTTTAGGCCTCTTGACAAACATGTCAATCATTTTACCCTAACTG
ACACACACACATACACACACTTGCACTTTCACTGCCGAAGTGAAATTTAATTGTTTTCCA
GACCAGTTCAGCTAGACAGTCGACACCACAGCCCCACTTCCCCCAACCTTCACCACTGCT
GAGAGAGAAAGGGAGCAACTGGAGGTCTTTTATTAGATATGATGGCACATTTCACAGCTC
CCTGACTTACAGAAACCCAATCCTGCGATTAGTCAGCGCTTTGACGTTATCTTAAGTTCC
TTGTCAGAATTAATTTAGTGTGGGTGGGCTGCTGTGGGGCTGTCTGTCTGTCGTGCTCCA
CTCCCCTCCGCTTGCCTACAGGAGGTGGGGGGTTGGAGACAACGGGGGCAGGAAGATCCC
TTTCAAATAAGCCCCAGCTCCAGTCAG
>NODE_656_length_354_cov_9.477401
GATCTACAGTGGGAATGCATTATTCAAATAGATCTTTGTTACTCCTCCAAGATGATTGTG
GCACAATCAGCCATGAAATAAGTTTGCTGTTTTAAAAGTGTTATTCTCCCTCCAGGTCTC
TCAGGTGTAGCTTTGTATTCAGGTCGGCTTGCCTGCGCCAAAAATCAATCTCAATCAAAG
GTGGCGAGGAGTTTATCATAAATTATCATGAAAAGGGTTCCCACTCAGTAGATGCTTAAT
TACAATCTCATTTGAATAAGTTTGCATATTAATGAGTTTGGAATGAAAATGGTTTGTGGG
GTTTGTGATGGGGGGCTGCAGGGTAACCCACGGCGATAATGACGGTCCTTTAAAATGTAT
GCGATATTATTGCTGGTGGAGAGCCGCACACTTGTCTCTCACACACATGTACGCACATAC
GCGTGCACATATGCAAGGGCCCATACAAACACACAGGCATATGc
>NODE_657_length_269_cov_14.293680
CACTCTCTGTGAAGTTCAGTTGTCCACAAAAACTACAAGTACCTTTTGTTGTTCGTCTAT
CTGTTCTTTATCTCTTCTCTCTCTCTCTCTCGCTCTCTCTCTCTCTCTCCCTCTCTTACA
CTCAAGACAAGAGAAGACGATGGGTAGAGCTGCTGTCAATCTTGGCAATCAATGCGCGCA
GCCATGTCGCAAGTATTCAAAGCATTTCCCGTCGTGCAACATCAGAAAGTGAGTGGCCAG
GGCATTGATCTGAGGAAGGCAAAGAGGCAGGACTCCCCCTCCTCCTCCCAGACAAGAGAT
GCGAGAGAGAGAGAGAGAGAGAGAGAGAGAGAGAGAGAGAGAGGGAGAGGGCGAGAGAGA
GAGAGAGAGAGAGAGATGT
>NODE_658_length_232_cov_1.051724
AAATTTTTCATTTATCTCACTGCTTTTCACCAACTTCCTCAGCAGCTTCATTTGAAAGTG
CCAAGTAAGAAGAAAATCCCCCCGCCTCCGCTCTCACTCTGTCTCTTCCCTCTCACTCCT
CCTTTCTAGAGGTTGTTCTTTATTTCGAAGGGAGGGGGTTAAGACACAGTAGCCAGGGGT
GCTGTTGATTGCCCCCTGACCTAGGCACCCATGCGTGCCTAGAGTATGACTTCACTTTCC
CCCCTCTGTGccattgtgaggcttccagcatgtccaattgtgtttgtgtttaagtctgtt
caatgacaggggaagagtggaggaggagggagggttggagct
>NODE_659_length_236_cov_1.940678
GATTTTCCTCTGTGTCTGTCTCTCCTTCAATGGCAAGTCTGGGATGATGTCAACATTGTC
AACTGTGACATCATCACCAGTGACATCACACAACCTACTGTGATATAGAACTCATTGCAT
CCCAGAGGTTGTTTTGGACAACATGCCACACCAGCTGTCCCCCGTTCTTTTGTTTGAGAA
TGAGGACAAAATGACTTCTCTATTTGTCCGACACTTATTCGGCAATGTTCCGTGTTCCGT
GTTCTGTGTCGTGGCTCATTGTGATGTCACAATGGTGACGTGTTCCGTGTCGTGGCTCAT
TGTGATGTCACAGTGGTGGcgtgttccttgtcgtggctcattgtga
>NODE_660_length_242_cov_3.119835
CAAATACGGTGCAAAACTAACAGAGAAATTCTGCTGCTGTGCTGCGAGTGCATCCACAGG
GAGATGAGCAGACCAAATATTTTGATGCACAGCAGGTATTTATAAGAGAAAGTTTATTTT
TTTTCTCACTTCATTCCTGTTTTTTTTCCCCCCCTTTCTTGCTTCTACTAATCAGCCTCT
GCGGATGCACTGCCACACCTGCTCCCTGGTCACCAGCTCAGGTCACCTGATCGGAGGCGG
CCGAGGTGAAGAGATCGACCAGGCCGAGTGCGTCATCCGCATGAATGACGCTCcgaccgt
caggggttacgcccgagacgtcggccgccgcacatccctgcgcgtcatcgct
>NODE_661_length_257_cov_1.093385
AGCAAAAAATGTCTAGAACCTGTGTTCAGTCACCCAGAGCTTCATTAGTATGATAATGTG
CTTTAAAGTGTTAAGTTAAAGTACTAAAGTACTTTTCTAAATTTTGGGAAAAACTTTCCT
GTCAAGGAGAGGTTAGGTCATTGTTAATGCAGTTTTGACAAAAACAAATAAATAAAAAGT
ACATATTGTCACATTATTCTAACCATTGTCATACCAGTAATACTAGTATTGACCCATCTT
ATTATTATTAtcataattattaatattataattattattattgatcctaatataatcaat
tattttctctgacacctttttatgaacttgctctcactcattatgaatttatttcctctg
catcagc
>NODE_663_length_223_cov_1.973094
GGTCTCCTCGGTGTTTTTCAACAGGGAACAGTACAATCTGTTATACTGTAGGGATCATCA
GCTCTTCCTCAACCAATGATTACAAGTAATTACCTGTTTTTTTCTCTCTCCCTCCATCCC
TCCCTCCCTCCATCCCTCCATCCCTCCCCCCTCTCTCTTCCCCTTTTCTCCCTTGAGCTA
TTACCCTAACTGGCTGTTGTGGAGCAAAGAGGAGGTGTGTGGAGAACAAGGCAGGCTTTT
ATGGACTCCCCACCAGCGCcactccacaccgctccattttgaaattatcgggtccccttg
cttttgaagtctctgtaagcgcaccctcctatt
>NODE_664_length_257_cov_1.015564
TGGCGTGATGTCTGTCACCTCCCTCATGCCTCTTTTCTCCTCCCGTTTTGTCTCTAAACA
CCGTCTTGTGAATCAGAAACGCCATAAAAAATGGTCTTAAAAACAGAAAGAGCAGTATTC
CCTGGGACTTTTCTTCAAGGGGTTGAGTGAAACGTCACCCCGGTTGAAGAATGGCAGCGA
TATCCAGCCAGAGGACAGCTTCCTCACTCTCCCCGTTCTCTCGGAGCTCGATAAATCAGC
TCAAGGTTCCtcagtgatcctctgtgtggcagtggacggggatttatcatcctcagataa
aggctcagtcctcgtcaacgttcactttcaccctcggctgggaatttatgagacaccggt
ggcattg
>NODE_665_length_291_cov_11.969072
TAGGCCTGTCTCAGTGGAGATTTTTTTTGCCTGCTAATTGATAGAAATTAAGCCATTAAT
CAAGCCACTAGCCATCATTCAACCCAGGGAAGATGAATACAAACTTTCATAATAACCACC
TTCCCCATTTTAGCCCTCATTAGCATTAATTTTTAATGTAATTATGCTATTCTTTTACAC
TGAGCTCATAAATTACTGCTCTTTTGTTGCTGGCTGGCCTTGTAAAATCCAAAGTAATGC
TTTGTAGTCTGATCTTTAAGGCAATTACTGGCTTCTTCACTCTTTTATCTCCCTGCATTT
CCAATAACCTGCTCTCTAATGATTTATCTCCGCTGTACCCCCCCTCCTCCTCTCCACTCT
CCCCCCACTCCCTTCCCCGCTCTTTCTCTCTCttcaccagc
>NODE_666_length_274_cov_3.445256
TTTCATGTCTCTAGCACTAACGGTTTTCCCAAACCCAGGCCGAAACCCTAACCCTAACCC
TAACCCTAACCCTAATTCCAGACCTTACGGCTAGGGTTGGCCCATACTACGGGACCCAAA
AAAGTGTCACTACAAACCTATACCAATCAACTCAGAACGGTCTGAAACGCGCTCTCAAGC
GCCTTCTGCGGGAACTTATCTTGGCTTCAGCGCTTCCACACTGGCTGCGTTATGCACTGC
CCATTGTCAGTGAATGGGAGAACGTTTTGGCCAATATCTCCGGAACCAGACATGCTAAAC
ACCTGGAAATGCCACCTGCCCCACCTAATTTGGCTATGCTGAAGACGCCGGTCTAGGTCC
CGAGTCTCTACGACCTTCCCGTCC
>NODE_667_length_277_cov_1.014440
CTGCTAAAAATACAGCGGTGCAGCCCTCTGCTGTGGATGAAGCCAGCCTAAAACAACTGC
CGCAGAAAGACCCTTCAAAGCTGAGTTCATCAAGTTTAAGGCATCCACAGTCGATTGTTC
TTTCCTTTGATACACTCTGATGTTGTTATCTGACGCAGTTTCACTAACCTTGGCATTCTT
TGAATGAGTAACTCACTCACATTCCAGAGCAAAGGGTAAATGTTTGAAACTACATGAGGA
GCCATGCTGCtctatttcgaggtgaaactagtgaagcttaaatgacagaatgttctacaa
tctatttttctcttcaactattatgttatgcagacctatgcccttacaggatgtcactgt
tgctttttcttcatagtttaaaagatt
>NODE_668_length_396_cov_6.191919
ACAGTAAAACAGTGACATTTCATATAAAACTCTGTGTAACGTCTTTAAAATGGGCCTTTA
CAGATACCCACACATACAAACTGCTGGTCTAACCCCCTGTGATGCAGAGTGTCCAGTCTT
TTTTTTTTTTAGAAAGAGAGAGAGAAATGTGTTTTGAAAGTAGAGTGGCAAGTGGCGTCC
ACTGTGTGTTCTTTTAGACGGATCAATAGCTCAGTGTGTGAGAGAGTGTCTTAAGAGCTG
TTGTCTTGTGCTTTCAGCTGTGGCAGACCTGTTAGTGCTACAGAGGGGAGCTGCGCGCCC
CTGCCTCTGTACCAGCAGTGGCCTGAGGGGGGCTTTTAGTCCAAACACAAATGTCAACCA
CACATAGACTATTAGTGTTTAGTGCAGTTATTAAATGGACTTTATTTGTCCTTTAGGAGG
CTAAAAGGCGCACTTAAAGGGGACCTGCGTGACAGCAGGGCAATTTGCGAGtttggtaac
ttaggctcgctcattgcagacacatg
>NODE_669_length_293_cov_8.549488
TGATGGACAAACAGAGGAGAAGAATCATGTTGTCAGATGAACACTTGAGTGAAAACTTTT
GCAAGTTAATATATATGATATTCCATTTCTGTCTCAGGACAGACTTTCCCCCTCTCATCT
AAGTGTATCCAGCGCAGGTTTAATGCATATTTCAGCAAGCCCAAGCAGGGTGCCTTAGAA
TTACCACTTTACTTGTGGGCCCTGAGGCCTTGGAGCCGACTTTGACATCAAGAGAATATG
TTTGGGAAAAGGAATGTGCGGCAAGCTTTCACCTCCAGGTATTTATCTTCTAAGGTGGGG
TGGACTAGCGAAGGAGGTGGTGGGGTGGCGGGTGCAGCCAGGCTATGTCATGGCAGGTCG
AGAAGAAACAGACATGAACCTGTCTTAGTGCTGATCCGTGTCC
>NODE_670_length_229_cov_1.449782
CAAAAACTGAACAAAAACAGGGGAAGCAAACAGGATGAACTCGTACAAGACTAAAGAAAG
ACAAGACTTTTCGTACACTGACAACTAAATGGGAGACAAGGCACATGTGAAACTGATCAG
GGCAGTTAGCAAAGGAGGGAATCAGATACAGGAAGGAAGTACAGAGCAACAGACACACAA
GAGGGCTGTACGAAGTGAGATTAGTTGGTAAGCGACATATGTTGAGCCTAAAGTCAGAGT
TTTCAGTATCATTAAAgtggttctcttttgacctggctatatctccattgtgacatatgc
tgtggagctaacctgagggctgtactccgaagcgagatt
>NODE_671_length_333_cov_5.033033
ATAGTGAAATGAGCACATATAAATGTGTTAAGAGTATCTCTTTGCATCTTGTATAGACTG
CATGTATTTAATCTGTAAAGCTTATTAAGGCCCTAGTCATTGCTATGCAAAGCAGCACCC
AGTGCTTTTCTCTCGCTTTTCAGCCGAGTGCAGTGTTTGGCCAATAGGACTGGCCCCCCG
CCTCTCATTCTGCATTCATAACATGCAACATTTGCACAATGTATCTCTCAAAGGCCCTGA
ATAGAAGGCCTTAATACTCATGTAAACAACTGCAAACCAATTACTTAATGAATCGGGCCC
ACACATAATGAGGAGCCTCACAAAGGGCTATAAATGCATTTTTTGCACCAAAGCCTCTGC
TTTAAACTACAATCCCTCTGCTGTAGTCTAGGCTTAACTGGCAAATCATAATTATTGTCT
AAGACAACAGAGAGGAAGCCATt
>NODE_672_length_304_cov_7.940790
CTTGTGCAGATGTGTGCTTGTATGTGATAGAGTCATATTGCCACTGGTGTCGTTTATGTG
CAACAGTGTTGTGTGGTTGTGCCGGACTCGTTCTGCAGCTCAGTCCTGTACAAACTGGGT
TTTTATGGTTTGCATTCAGGCCCTGATACCAATTATGCAAACTATTAAAAATTTAAGGAG
GACAGTCTTTTATAATTTAATCCTAAAGTAATAGATTCTATTAAAAATGCATGAGAGGAG
CTTTATAGATGGAGCTAGAATTAGTGTCTATCAAAGACTCCAGTCAAGGATGCAGGGAGA
ATGGGCAGCAGGAGTGGCGGTATTGCCTCATTATTCAAATAGGAtatgattaccatagag
caggagtccctcagagctgaagcagagctcgctggccactgtgatcacgaacag
>NODE_673_length_111_cov_1.099099
GATCGCACTGAGCCTACTCCCGAGTCTCTACGACATCAGGAAGTGGGAGAAACCTGTGAT
TTTTTGCTGTATCTCGGGACGGGAAGGTCGTAGAGACTCGGGACCTAGACTGGCGTCTTC
AGCATAGCCAAATTAGGTGGGGCAGGTGGCATTTCCAGGTGTCTAGCACGTCTGGTTCCG
GAGATATTGGCCAAAACGTTCTCCCATTCACTGACAATGGG
>NODE_674_length_252_cov_1.119048
AGATAAAATAAAATAAGCTGGATAAATAACTAAAATAAAATAAATATCTCCTATTAAATA
AGATCTAGAAGTAAAATAAAAGAATTAAAAACAGAATAAGAAATAAAGATGAAGTAATAC
ATTTCACATTAAATGGACAAAAACATGTAAATAGGTGAATAAATTAAATGTCTATTATTA
AAATACAGATCGATGTAGATAGAAATACAAGTTAAAAAGAATTCTAAAAAGAAGAAATTG
TAAAAATGAAgtaataaacttcattaaatagacaaaatgcataaaaaggtgaataaataa
tatatttattttttaaatagtgacggttagagatagaagttaaaaatatatataaaaaca
ag
>NODE_675_length_249_cov_1.128514
CCACCATAAAGGCAATGCATTACAGCATTATTTGTGTCTCACAATTACACAATAGAAGAT
GTATTTCTGTTAAGCTATAGCTACTGTACACACACATACTGACTCTTACTCACCCATATA
AATAATGCCACCAGGGTCACTGACTAAAGAAGATTACATTTTGCTGATCTCACAGATTAC
CCGTTCAAGTAAAAGAGAGCCAATGTCCTGGTCAGAGTGTGGTTAGACAGCACTGCACTA
CACACAAGAAcaaaccaaacaattgtttaaatatctatatttactgcatgtacaacagta
ggtgcactatgggttaaaagagcaaaggcagagggaatatattggacagcagccttcat
>NODE_676_length_374_cov_5.588235
TACGAACACACACAAAGGGTAATGGAGATGTAACTGGAAGAGTTCTCGCGGCATATGGAT
GCCATTTGCAAGCTGCACTGAGAATGTATAGGTCAGTCTTACCCTTTGGTATCTCTCTAT
CCATCTGTTTTCACATTACTTGCAAATTATAGTGTCCTCCAGACCCAAATGAACATAAAT
CAGGCCGGTGAAAGTGCAGAAGTTTTCCCATCTGTCATAAAACAATGATTTAAAGTACGG
GTTGTCAAAATATGGCGCTGTGAATTCGCCCCGCTCCCCAGCAGTAGGAACACAAAGCAC
CATCTCATCGGAGTAATTTATGGCCTCTGAGGGAACAGAGGGTGATTAGGGCTTAGGCCA
CCAACAGCCAGAAAAACAGTAGAAGCTCCAATAAGGATGGCTGGAAAACCtagaccaaat
ttatcaaacaattcagtgaaatctatttctgtttggagagcagagcgagatatatagcct
gttt
>NODE_677_length_317_cov_6.343849
GGTTCATTACTGTGCTAAAGTGTTACTAATGACATGTACCTGCCACTGAGCACCTCCGAA
AATCTAATGTGACACACTAGAATGGAAAATCTATTCTGCTGCACCAAGGCCTCCAATGGT
GCTAGCACATACTCTATGGAAATTTCTCTCCGCTTGCCCTCCAATTGTGTCTCTCTAAAA
CCAATATTTACAATCCCATAGCCATTATGTCCTACTACGCCCTCTGCGCCTGCTGTTGCG
ACCTCCATATTAGCTGAAAATTGGACTTTGCAAACTTAGCAGGGGAGAAGAAGACTCTTC
TCGTAGATGAGAGGGGGCAGCACCAGGGGGACTCAGCGTGAGGTGTGGGGTGCTTCTCGA
CTCCCCGCTGCATGCCCCCAACCCGAAAGCGACAACACCCAGCAAATGCTAAACAAAAAT
ACAgaca
>NODE_678_length_226_cov_1.216814
TGATTTTTGATGGTGCCATGAATAACCCAGATGAAATCAATGTTCCAGCTGAAGAGAAAC
ACCAGGAATCGCTTTCCCTGTCACAACATACACATCATTAGGCTGACAGCTCAAGGACAA
AGCCACACTAATAATTAGGAAAGCGGATCACAGAAACACACACACAAGCAGCTAAGTATC
ACTCTACTCACGTCATCGTTTCTAATGTAAGTGGGACGCTGAAAGTACTGGAGCAACAAG
TTGATTATCTgcttgttgtcttctgacgtgtaatccagactcaaaagcacatcatggaga
ctccacactctttggatctcagcaccctgacagaat
>NODE_679_length_257_cov_1.093385
CCATGCTGGATGTATCTTCCAACAACTTGCTCCTCTGATTGCTGCTTCTGAGCCATGCTG
CATTTATTTTACTGCTCAAGTATGTTTTATTTGCGTCTAGTTTGTGTCCATACGTGTCCT
CTATCTGCTCTGTGTAAACACTACCTGCAATCCAGCCAAAAAAATTACTGATTTTTTGTC
TCACAACTCTCTTAAGTCCCTCTGAGCTTCTTGGTTGTGTTGAGGAGTGGAGAAGTTTGT
ATTTTTAGAGtatgagtttttgtacaacacatagagaagaatacatttacagtttctgac
tctgctaaatgttgtgatctttatgattttggaatatgacaatgataacaagaagaaaga
gaattac
>NODE_680_length_370_cov_4.654054
GATGTCAGCGCCCCGGTCAAGCATTCGGAGCACCTCCTCGGTATCGCCGCTTGAGCAGGC
GGCCAGAAACACGGCGCCATCATCGAACTTCACCTTCGTCTTCTTCTTTTTCAGAATAGG
AGGCTCCAGGTCCGTTTCCGAGCCCAGCCATCGCTTTAACTGCTCATTCCTCTTCTGCTT
GGCGTCCGCCATCTTCATCCCCCTCCTGTCTCGGGCTTCTTATCTTTCTCCGAGAGAGGA
TATACTTTATAGTGGCACTATCCCACAGCGCACTGGGGCGTGGGAAGGGAGGGCTGGGGA
GGAGGGGGGGCCGAGAGCGAGAGAGAGGGCGTCTGGATTGTTTTCCATAACCTCGCGAGA
ACTGGAGCCCAGGAGCTGCAGTATAACGTCATCATGAGCAGATTATGAGGGGAGAGTGag
cagggtaatcccttatagactgtgtacaccaaataagacaagagtgcttgaaaatattac
>NODE_681_length_240_cov_1.175000
CATTGTCACTTAAACTACAACATTTTTAACCTCTGCAGATGCATCTTGGCATCAATTTTC
ACTGTTCTCAGTTCTGAGTGTATCAAGTCCAACACCCTATTTATAATATATGCAGGATAT
CAGGGACAGCCCTCTCTACACCTCATTGTAAATGTATATTGTAGGGAGTTAAAATTACAT
CTAGTATATTGTTGTATTCTTTGTTTTCCTACATACTGGAAAACTGCATCATGCAAACAG
GTGTTTACTTaaaggacaacacggattctttgttattcagttgtgtttattgcgtgagga
tccatcgttttcagcacattacatgatgtgatgaatgtcacattgtttca
>NODE_682_length_258_cov_1.085271
GGTTGCTGAGGAAGCAAAGGGTTGAGAGGGATGTGGAGGAGCAAAGGGATAGAACAAGTG
AGACAGATACCAAGAGGGGGATTTGCGAAGTAGAAAACAAAGAGGAAAGGGAAAAGAGTG
CAGGCGGAGAGCGAGGGAGGACTTGTAATGAGAGGAAGGACGGTGCTCAAGAAGAGAAAG
AAAGAAATGACTGAAGAAAGGAAGAGTAACGGATATACTTACAGTTGCCGTGTGAGATGC
TAATAGGCTcgctgtcttcggggaagcccgccccggctatttgcagcagcgtgaagtaga
gtaacaaggcctctgacctcatggtcgcaccaacactgctgctgctgctgctggtcctct
gctacaga
>NODE_685_length_273_cov_1.029304
CTTGAAATCATGCTAAATGTCCATTGAAAATACCATTTTAAACCAGTCTGACTATCTGTA
CAACAACCTTTCTTACTTTTGCCTCTCATCTAAACAGGGTCAAATTGTATGATATTGTAT
GCTAATACGGTGCTGTCGGCAAACTGTTATTCAGTATGCATGGCTCCCATTCCTGAGCAC
TGCACTTAAAAATGGCAGGATCATTTAGTTGAAAGGACAATACTGGAAAGACAAGCAAGC
ATCATTTTGAaagactgacttcatgggaacaaaagatgcattattagaagccgctatatc
tacgaatgacaaatggctaaattatttatttaaggtaaagaacattttcaactgcatttg
taatcttacaggttgtgccaata
>NODE_686_length_238_cov_1.184874
AGATAATATCTAAATCTGTCGCAGCGCATCTTTTCTCATCTGAGATTAATGTTTTGTACA
AGGTCCCCGACAGGTAAATGAATTTATCTACAAACACAAAATGTGTGGAGAGTTGTGATG
TTGAATTACTTAATTAATGTTCTTTAATCAAAATGTGAAGCCAAACATTTATTTTGTGAT
TGAGGTTTGTCTGTTAATAATAACAGCAATGAAAATGTCAGAGTAAACAAATACAAACAT
CCTGTAATTAactataatggtaaaggggacgaatgaaagtgaatttctgtggaataactg
agctgcactaaatttgttcacctgataaagacattctacttttaaaac
>NODE_688_length_222_cov_8.049549
GGCTACTCTCAGGCCCTTCACAGTTATTAGGACTAATAGAGAAACATAAAATAGTGAGAG
AGAGAAGCACAGATCGGCACAAATGCTCTAAATAGCTGGCTACTCCACAGGCCTCTCGGA
GAGTTTGGCTTGCAATTTGCATTCCTTTGTGCGACAACTTGTAATCCTCCCCTCAGCATG
CCAAGAAACACACAACAGATTTATTGTCCCAGTCAACAAATCGTTTAGGTCATCCCAAAC
CTATTACTGCCTAATGCAGTGGGAGCCCCCTCCCCTGCCCCAAGCCACATGCACCGCCTC
GTCTCAACCACCGGAGACTTGCAAACACAGAC
>NODE_689_length_111_cov_10.198198
TGTATCTCGGGACGGAAAGGTCGTAGAGACTCGGGACTGAGACCGGCGTCTTCGGCATAG
CCAAATTAGGTGGGGCAGGTGGCATTTCCAGGTGTCTAGCACGTCTGGTTCCGGAGATAT
TGGCCAAAACCTTCTCCCATTCACTGACAATGGGACGTGCAAAACGCAGCCAGTGTCATA
GTGCTGAGGCCAAGACAAGTTCCCGTAGAAGGCCTTTGAGA
>NODE_690_length_556_cov_5.782374
GTAAACAGAGGGGAAACGTTGATCTCACAACAATCCCTCTTTGTGTGTAATACAGCTTTA
CTACTTGAAAATGGATGAGGTTTGAATCAGCAAAATGTTCATAGAACAATTGCAGTAAGA
TAAAGGGGCTTTGGTAGTTCCAAATATGAATCATGCATAAAGACAGAAAATAGATTTCCA
CCATTCATTCTAGTTAGAGGACATACTTTACAAATGCTATATGTAGCTATCAGGGCACCA
GTAAAATAGGTCAATAGATTGTGTGTGTGTGTCTAATCTTTGATCAGATGGTGTTCTCAT
CCAGGGCTATTAATGTGCTGATCCACTAATTGGGAGAGCTTGCTCTCTTAATGCAATGGC
CTTCTAAATGTGTCCGTCCCAGTAATTTAATAATGGCCATTTCATGCTACTCTGACTTTT
CAAACAGCTTGCTCGGGGCAGCTACAGGGACTGGTTATTGATTGAAACTCCTAGGCTGCC
TGGGCTAGGCTCTGGGTGAGAGAGACTGATCAGCCTGCTTCCCAGAGTCCAGATGCAACC
ACAGTCCAACCCCCTTCCACCCCAACACACACACACACACTCACACACACACATACACAT
CTCCGCATGCTGCTCGTAAACACacaaacatggaacattgactcaccaaagacaagtgca
tactca
>NODE_691_length_381_cov_4.404200
AAGCGGCTGGTTCCTCCACACCTGGCAGGCCCGCAATTTCTTCTGTGGCCCGACTCAGAG
TACCGGAGCGGGGAGGCTCCTCCGGTCGTCGGCCCTTCTTCCTCAGAGGCGAGACCGAGA
CGCCCCGTCTGCCCCAGTTTGCCCGACCACGGAGCCCGTCGCCGGGTTCGTCGGCCCCGA
CCGCCCCCTCCCCGCTGAGGAGGTGGCGGGGACCGCGTCCCGCTCAGGCGCCGGATGTCT
CTCCGGACAACACGGCCATTTCTCCAGCCAAAAAGCACAGGGCCCCACGCCCGTCATTCT
CTGCCACGCTTCGCACCCGGTCCCGACCGGGTGCCGCGCAGTCCACGCTCGCGTCGCGGC
AGGTCGGGTGGGGGGGTTTCGGGGGATGGCCTGCCTTTCCTGGCTGGCTCTCCTCCCTTC
TCTCCCTCCCGCTGCCGCACGCACGCTTCTGGGCTACCTGGTTGATCCTGCCAGTAGCAT
ATGCTTGTCTC
>NODE_692_length_227_cov_1.757709
CCCTCTGCGGACGTCATGTCTGGTCCTGGCTGGCAGGAGTCCTGGCCTGGAGGAACCACC
TCTCTATAATCAATTTCCCTCCCTTTTACTCCTCTTCTGTCTGTCCTGTCTTTCACTCAG
TTCCTCTGCCTTTCTCACGTCATATTTCTGTCATAAGTTCTCTCCCTCTTTTGCTCCTTT
CTTCTCTTAAATGTTTCCTTCTCTCTCTCGTTCATCTCTTTTCACTAGCTCCCTTCTTCT
TCTGTCTCATCTAGGTCTCCTATTCTTGTTCTCTTTAATTCGTTTCTGACCCTTGTCCTT
TTTGTCCCTTTGCCCCCTCTTCccaaatccacagtgt
>NODE_693_length_408_cov_9.468137
ACAATAACTTTATTTTATTTTTCTCCCTCGCTCCAATGGACAACATTTCAACCCTTACCT
CTCCATTCTCTTTTTAATGTGTTTTTTGTCCTCCTTTGCCTTTCTTCTTTCTTTTTTTCC
CCTGACTTCCAAGGTCAGACAGGACAAACAATGCCACTGGTGTCTGTCTGAATGTGGCTC
ACTACCCACCACCACTGCCGCTGTTGCCTTGGCAACGCACTAACCATTAATTTTCAATTA
AAGCAGACAAAGAGATGACAGCTCAGGGTCCATGGAAGATGTCAAGAAGCAGTATTAATA
TACGACAAGTGAGCATAATTGTGTGTCCATTTTTCTCAGCTCTCATCTATGCTATCAGTG
AAATGTGAAAGCAGCAGATAATTTGAGGGTGTGGGAGACGCCGGCCACTGTTTTCTTTTA
ACCAAGACGCCTCTGATGTATCTTTCTGAGAAATATGGCATTCATCATTACTGTTATGAA
TATTTTGTCAGGGATGTTattattttcattatcactct
>NODE_694_length_229_cov_1.148472
CCAACAACCAACACTGAATGCTTTCGATCCACTGCATTAAAAACCGACATCATTCTGTAA
AGGATATCAACAGGTGGGCTCAGGAACACTTTGAAAAACCATTGTTAGTTTGTCACTACA
TCTATAACTCCAAGTTAAAACTCTACCGTCAAAGCAAAAGCCATACATTAACACCCAGAA
ACACCGCCAGCTTGTCTGGGCCCAAGCTCATTTGAGATGGACTGACCCAAAGTGGAAAAG
CGTGCTGTGgtctgatgagtccacatttcaaagtgattttggaaaccatggatgccgtgt
cccccgttgttgttatcagggcaaagttgaaaagtcagc
>NODE_695_length_403_cov_7.032258
CAGTCCCTGCAGTCTTATTGACCTTGGTTCCTTCTCATTTGCATCCACCATTTTTCATTC
TTCGGAATATGGCGTTGGGGGACTTTTCCATCATTAAGTGAATTTACAGCGATTTCCTTA
TGTGTTTTCTCCAAGGGATTGGGTTATGAGATGCACATTAAATATCCATTAATACCTCAT
TATCCCACTGATAAGATTACCATGATAATGAGGCAGAAATTCTAATTGTTTCACTTCTTG
TTGTGCCACTCATTTAATCATCCACCTGAAAGACAAGTACTGTGCGCCCCTACCTTGAAG
ACTGTAAACACGGACAGCGGGATAGAGCTCTCCCACTGCCAATGAGAGCCCTGCCCCCGC
CAACAGCAGCACACACTGTTGCCTGGGTGCTGGCATGCGTGTGTACTCATGGCGTGTGTG
GGCCATGAAGTGGAAGCATTACGTACCAGGGGGTGCATCTACCACAggttgactttttgg
tcatgagccttggacgctcactcccactcacac
>NODE_696_length_381_cov_11.797900
AATCAGTCAGCTGGTGCAGAGCTCCAAGGAGTTCCTTGTGAAAATTGCATAGAAATTTCT
GAATAACGGAAGGCATGACACCTCTTTGAAAAATGCAAAAGTGAACAGATGGATGTGTGC
CACCAAACGCTCTCATTGCAGCAGGCTAATACTGCGCCTTTGACTGCGATCCGCGCTTGA
TGTTAGCAGTTCATCTTCCTCTATTGTGCTTTTCCTTTTGGAATGGGAGAAACATTTTCC
CTGTGGATTGGAAGGTTTTCATGAGCAGGCAGATGGAGAAAATATTGTTGACATTAAACT
GTTCCTCTTTAAGGGAATTGTTGTGACAAGGTGGAGCTCCCATCACTCGAAATAGCAGCT
GTGTGCTGTTTACAAAGGGGCCCAAAGCAATGTTTGTTTCCATTGAAACGGTGGCAACTT
TTTCTGTCTATGTAATGAAGAAGCTCCTGGCATTATATGTTTGCTCTCACATCTACTGTC
ATCATAATACA
>NODE_697_length_427_cov_5.135831
GTCAGTCATTCAGTGGGAAGGGGGATTATGCAGAGCTCAGAGCAGTAATTGAACACCATC
GGGCCCGCCCTCATTTACATCTCAGCCTTCTGCTGGCTTTGATTGGCAGCTGTACATGAA
ATGCCACATCAGTTGAAAGTATGTTGTGAGCTGGCACTAACAATCCTGTGGCTCCGGGGA
GACCTGCCATATTGTAATTTGGTTATCAGGCATGAAGGAAATAATTCTAAGTGCCAGGAA
ATGTGAGGCAGAATAAATGCTTCATTGCTGCAAGTTGCCCAGGGTGACAGTTCTTATTTA
ATGTACAAGAGCGTCCCGTTGCCTGTAGATTTGGGGAGCAGAGAAGGGGAAAGGAGATGT
AAACTAGGAGGTGGAGAATTTTCACAAAGACGGCGTTAAAATGGAAACCTGAAGCAAAAA
AAAAAAAAAAAAAAAAAAGATagataagagataatcaataaaaagtcattatgcatcatt
tttggttcatgctttgtctgggtaaaatcgcagcaacagttgcacacccagactatt
>NODE_698_length_281_cov_1.003559
CCTAAAAAGAAAAACACATAAGAAAAGCAATGTTCATTTTTTTCAATAAACACATTTTCC
TAGCTTTGCATCTCAGATAATGAAATTAGGTCCTTTATAGCGGTCAAATAGTACATTGCC
ATTACCCTGATACACCGTCTCTAAGTATTAGTGTTCTAATAGGCAGCTGTGTTTTGGATT
TCTTCAGATTTTGGCCTAGTTAGATGTTTTTCTCCCCTCGGTGTCATTTGAGTGATGCAA
CAGATAAGACACATAAACATCTCAGCTGTCTGTAGTTCAGCAGTTTTCCCAAGCATTGCA
GCAGTACATGTGTAGTGTGTGTTCCAATAACCAGATAAAAACTCTTCCTTGCCAACCGCT
ATTTATATGACAGCAAAGAGACCAAACTTTC
>NODE_699_length_111_cov_6.288288
TGAATGGGAGAACGTTTTGGCCAATATCTCCGGAACCAGACGTGCTAGACACCTGGAAAT
GCCACCTGCCCCACCTAATTTGGCTATGCTGAAGACGCCGGTCTAGGTCCAGAGTCTCTA
CGACCTTCCCGTCCCGAGATACAGCAAAAAATCACAGGTTTCTCCCACTTCCTGATGTCG
TAGAGACTCGGGAGTAGGCTCAGTGCGATCGCGGCGGCAGC
>NODE_700_length_404_cov_4.126237
ATGCAGTCAAATGAGAAAGTAACCAAAAATCAGAAAGGTTTATCTGTCTCAGAATACTGA
AAAAAATCTTCTTTCTGTGTCTGTCTCTAACATTATTCTTCCTCTTCTTCCCCCATCAGG
ATGACAAAGAAGGTGGTTCATCCTCTTGAGACAAAGGACCTCACTCACACACATGTGGAC
ACACTCTCAAACACACACACACACCCATACACAAGAGCACCGAGGTCTGCTGTCATACAC
CTCTCATTAATTCCTACCTGTCAGCCGGCTCCCCCTACCGTATCGGCCCCCCGAAAGGTG
ACAGCTTTCCAATGACTGACAAAGGCTCTTTAGGTGATACAGAAGATCCCTAGCAACCGC
TGGCTTCTGTAAAGTGCCCCTCAAATGTCACTTTTGCTGCTCCGAGACGTGCGCACTCAC
ACACCCACACACAGTATTTTTAAAACAGAGGCCTGCTCTCAAGTCTTCAACCATCTTTGA
CATCCAGAGGCTATGGATGTCACAGAGGCCTCAg
>NODE_701_length_448_cov_9.683036
ATGTTAGGCTCCTTTTTTGTTGTAAGTTTTTGTTTAAATAAAAAAAAAATATTTGCTCAA
AGATGCAGCATTGGAGGTGTCAAATTTTTGTAGCCGTCTCTTGATCGTATTACTTCCACA
GTCCTGGTTTCCAATGCGTCTGAACTTTTTCCCTTTCTCTTTTATTTTGTTTGTGGTACC
TAGCCTTTTTTTCCCCTGCTTAAGACTTTAAAAGCCTTCAGCTCAGTAAAGCAGCACAAA
TTATCTTGCCACCTTGCTCAGCTCTGATGCTTTGGCCGCTAACTTTGGAAGGCCCTTTAC
TACTGCATCAAAATTAGCATTGTCAAAGCAGTTAATGAATATTAATATTGTATTTGTCAT
TGGAGCTGGCCCATTGCTGAACTCCAAGTCATCCATCAGGGACAAGATTAAGCACACAAT
TATTTCTGACTGACAGGGACCAAATCTGGAAGATTTTTTTTTTCCTCCAACAATTTAAAG
AAAAAGACACAACATCATCTTAAGGTACCTCCCATGAGACGAGACAAGATTAATACACTT
TTAATGAAGCAAGATTTc
>NODE_702_length_253_cov_1.086957
GGCTTCCACTGTACATCTCACTTAACTCGATTCGGTTTTGATAGGCAGCTGACCACAAAG
CCTCTGCAAACACTGCCAACGTCTTTCACAAAGCTCGGATGAAAACAGACTGTCAGACAA
GGCAAGAGCAAATTTTATTATCCAACCCCTCATCTGAATACGTTGAGGGAGGGGAGGGGA
GACGAGGGCAAAGACAAAGAGAGTTGACACGGGAGAGAGGGAGAGAAAAGCAGAGTGAGA
TGGAAGAAAGagcaagagaaagggcaaccacatggctaccggtcgtgtccttcacaggtg
gaaatagatctcagtgagcccatccagacccgagccaacctgcctttctctaacacacac
atc
>NODE_703_length_353_cov_2.705382
TAAGACAGCCTCATTTTATTCATGATGCTGCTTATGACCCTGAACTCCCCAATGTGAGAA
GGTGTGTGTGTGCGCGCATGTGTGTGTTTGTGTGTGTGTGTTCGCTTTGGGAGATGTGAC
TCTGTCACCTTCCGCTGGGCTCAGCCAGGTGTGAAAAGGCATTCTGTCAGACCTCCCTGC
TACTGGGTCCATTTATCCTTCGTTTGTGTGTGTGTGTGTGTGTGTGTGTGTGTGTGTGTG
AGAGAGAGAGAGAGAGAGAGAAAGAGAGAGAGAGAGAGAGTGTGTGTGCTAGGTCCGTTT
ATCTTCCGTGAGTGTGTGTGTGTTGTCTGCCTGCACCTGGCCCTCAACTAACAAACTCCT
CCAAACCGCACAGTATAGACCACAAAGCCCCGGGGTATTTACTGAGAaactacgatactg
ccacacatggacacacacaaacacacacctacacacacacttc
>NODE_704_length_389_cov_5.071980
AAAAAAATTAAAGTTAAAAACTTCACTTCTGGCATTCCTCGGCCACCTCCCGAGGCGCAG
ACCGGCTTCCATGCCGCAGACTGCAGCTCCTCTCCGGGAAACGCTTCTTTCGGGCGACGG
AACGCGGCGTGGAAACCCAAACGCACCGAGGGGTTCGGCTCTCAGCGAGCCTCCCCTGAA
GTCGGAGATGCACACATGAGGTCTGTCTGCCTGGGTGGTCTCTCTACTTTAGTGAGCTGT
TGCTAAGCAGCTAATAATAGTCGTGTTTGCTGAGTAATTTTTGCCCTTCTGGAACCAATC
AGATGCGAGAAAGTCCTGCGATCTGACAGCCCCAGAGGCGGGATCTCCAGTCTTTTTTTT
CCTCCTTTCACCCCTCCTCCTTCTCTGCCTCCAAATGGAGAGAGGTCTTTTTCTCCTCTT
CTATTGAATCTCAGAGTTGGCCGTGACGCGCGGCCCAGGGGAAGACCACATAGATCTCAC
CAGAATGCTACGACCATCg
>NODE_706_length_229_cov_1.165939
GTTTTTGTCTCTCCTGGTGATTTATCTAAAAGACAGCATTTCTTTCCAACTTGCTTCAGA
AGGTTAAATATAATAAATATAAACAACAAAAAGAGTTTCGACTAGGTGCTTTAAAAATGT
ACGGCTAAGAAACCATAAAAAAATTCTCTCAAATGTTGCCATGTACGAGTCTGTGGTTCT
CTGTTGCGTGTAGATACAGCAATGTGGATTTTTATGGCATCTGGACCGAAAACTCAATGA
TTCTAATTTActgtaagcttttgttcttgtcatgctcctccgccatcttcctcctctcct
ttctgcttttccctgcaggggttgccacggcgagtatcc
>NODE_707_length_224_cov_1.183036
CGTCTCACGGAAAGGCCTGGGACCTTCCAAGCATGAAGCATTTACAAGAGAAAGGAGAGA
CAGTGTAAGACAGGAAGGACAGACAGGCCAGAGGGCGGAGGACAGAGACAGAAAAATGAC
ATGGTGAGCAAAGCAGATGAGAAAGGAAAGAGATGACCAGCTGAAACTCATGTGCATGTT
ATTAAGTCTACCTAAAATAACTTGTGAAAGTACTCTATGTAAAGAATTGTGTCATATTTG
TGAATTTAGTttagcacagctacactggcttgtgggttttagttgctacactaatgctga
tatttgtggacttaaactgctatcagacaatata
>NODE_709_length_272_cov_17.698530
TCCGGGAATTACTACTGGGGCGGGGCTATAGCGCCGTTTCTGCTGGTCGTTCGCTCCAGT
CTGTATAGTTTGTACGAGCAGCAATTGTGATGCAGTCATAAGACGGCCAGGACGAATTTG
GGGCGTATGGGAGTCACATGAAAGGAATGATGCAATGCTTGGCAACCAATTTCTAGCTGG
GGATAACACCAGCAGAATCAGAACATGTTTTATTAAACAGTGTTGGCTCTAACAAAAATC
TAAAAATATACATATATGCATGGATATCTAATGTCGAAGAATTGTTTGTTTCCGGAACAC
AAAAGCTGAATCGATTTTCTTACGACTTGTTTTTATCGTGGTTTAAAAAAAAAATAAAAT
AAAAAATCCAGCCAATCCattt
>NODE_710_length_231_cov_1.190476
GGTTCACCTGTCTGACACGCTGTTAGCGGCTTTCTCAGCTCTTTCAGAGGTGGGAAGCAT
TTAGGACTCAAACGATCAGTTAATAATTGAAGAGGTGCCGCTGATGGGCTTTAAATGAGA
CAAGAAGCGGCTCTTCAGTGTGTTTACTAATTAAATAAGTCCAGAAATAAACAGGCAGGT
CTCATTATTTAGGCTGACACCGTCTCACGGCGCAGAAACTCAACTCTTACAGTTGATGTT
ACACTCTGTAaagtagttcaagggatcttttcacaccacttcattaaatgcatggttggt
ttgtttgtttagataaatcagatgtgttgacactataatgg
>NODE_711_length_241_cov_10.128631
CTCCTTTACTGTTTTCAATCTTCACTTGAACACAAATGACACCTCACAAGTGTGTGTGTA
TGCGTACTTGCATGCGAGTCACTTTGTTTCTTGCTCTGTAACTCTGTAACCTCTTGCGTT
TCCTCTCCTTCCAACAGAAATTGCTCTAGCTCTCACTTATGTCAGGGTTCAAATCTCTCC
CTGCCCTCTGCTCAAAGCCTGCACATCAAGTCCGAACCTGTTTCTCCTCCTAGAGATCGC
ACCAGCAGCACACCGGGGGGCTACGGTGGTGGGGTACCACCTCCCCAGAACCCCTCGTCC
CGCCAGGACTCGGGACGCTCCCCTGTTGATAGCCTGAGCAGTTGTAGCAGC
>NODE_712_length_254_cov_3.562992
TCCCCGAGTCTCTACGACGTCAGGAAGTGGGAGTAACCTGTGATTTTTTGCTGTATCTCG
GGACGGGAGGGTCGTAGAGACTCGGGACTGAGACCGGCGTCTTCGGCATGGCCAAATTAG
GTGGGGCAGGTGGCATTTCCAGGTGTCTAGCACGTCTGGTTGCGGAGATATTGGCCAAAA
CGTTCTCCCATTCACTGACAATGGGACGTGCATAACGCAGCCAGTGTCATAGTGCTGAGG
CCGAGATAAGTTCCCGTAGAAGGCCTTTGAGAGCGCGTTTCAGACCGCTCTGAGTTGATT
GGTATAGGTTTGTAGGGACACTTTTTGGCTCCCGTTGTATGGGACGTAAGCTCCGGAATT
AGGg
>NODE_713_length_390_cov_9.733334
TGTGCCAGCAACGCAGCTATTCTGTGTGAACAAAAAGGAAGAGATATAGTGCACAAAAGT
ATCAAGCGCAAACATGTGAGCACTTTGACATCCAGCGTTTAGTTGTAGCTAACTGTCCCC
GTGTAACATGGCACAACGTATACAACAACCGCTGACCTGTTCAGAATTGACCGGTCTTAA
ATGTGACATTTTCCCCAAAATATTATGGTACACCGTAAATGGTTGTTTTCTGTTGCCGGC
GTTGAGTGGTCCACCATACTGAGTCGCACTCTATAGACTACACAGACTCAACACCTCTCC
GAGAGACCCAGAACAACATGTGTTCCTCAGGAAGTTCCCATGCAATCCTGCATATGGCAA
CATTTAAGGGCTTCTTTTTTCCACGCAGGCTTTAACTTAATTTGCTGCCAAAGCATCGAA
GAAGCAGAGCACAGTATAGAACAGTATCGTGTTGGCCATGACCAGAGGGATGGATGAATG
AATGTATGGCCAGAGCTCTg
>NODE_714_length_243_cov_1.827160
ATGTATCTCCAACAACCTGCTCCTCTGTTCACTGTTCCTGAGCCATGACACAATCATTCT
ATTGATCCAGGAGGTTTGGTTCTCCTCTCAGTCTCAGTTGTTGTCTCTTTGTGTGTTTTG
TGCTATTTTGTGTCATATTTTTGGTCTTGTCAATTTGTCATTTTGGCTTGTTTTTGTTGT
TGTGTCCCATTTGTGTTGTTTCATCTTGTTTTATGACGTTCTGTCTCCTTTTTGTCATCT
TGTGTCTAATTTGTGTTTCGTGTCTTGCTTCTGTCACTTGTTTTTTGCCCTTTTGTacaa
atttttggtctcatttttgtcgttttgtgtctctttctggtggtttcatctcc
>NODE_715_length_396_cov_10.666667
GGGATAAGGGAGAAAGAGGGGGAGCGGAGAGCAACATGGCAGCTTATTTAGAAGACTTCC
TTTATTGGAACATGTGCAAGCAGTTCACTCACAAAGGACTTAAATAGGATATTTTCTGTT
CCCTATAGTTGCTTTCCCCTTTTAAGTGCCGAGGCAAAAAAAGTAAGTTTACAACTCCCT
CCTCAATGGGGGCTCTTCACTCTCAGGTTGCGGGGACCTGAGTGACCTAGGAAAGTTAAT
TAGGAGGCGAACAAAGAGCGAGCTGGAGCAGAATGCCTCGCCTCTCCTCCAGCCAAAGAT
GTCATCCATTAATTAGGAAAATCTTTAAGGTGGCCTTATTGAATTTACAGAAAGCCCCGT
GGTTGGCGGGCAACAGTTTTTTGATCAAGCCCTGACTCAAACAATGCCTTTCTGGGGGTT
AAAAAAGAAGAAGAAGGGAGGAGATTGGTGGTAGAAGACGAGAGGCAGAAAGGGAAAAGG
GGGGGAGAAAAAGAAACGTATGGGTc
>NODE_716_length_111_cov_1.882883
AGCAATTATTGGGTTAATTCTTTCAAATTTCCCCTGTTCAGCACTTATAGGGTTAATCTG
GCAACTCTCCCGGTCCTCGTCAGCTCTCACCAGCAGAGCGCGTCCTCACGACCATATGCC
CGTTTATTTTGGATGAATGCCAGAGACCTTAGCAGAGCCACCATCCTCTCAGAGGACTTT
TATGCTTTGTAGCCTTTTTAAAAGCTTggcaagaaatgcag
>NODE_717_length_315_cov_1.939682
CAAAAGTTGAAAATTTTCGTGGAGTTGGCATTTCCACCTCGTTTCTCCTAGACCTACGAA
AGTCGGTACACATATGTAACACACCGAGACGTACAAAAAAGTCTCTTGGACACATACCCT
AAACTCAACAGGAAGTCCGCCATTTTGAAAAAAAGGCCGGATTTTGGCCCAAAATCACAC
TTTTTCCAGAGCGAACTCGTCTCAGGGCGTTATTCCAAATCACATGAAATTTGACAAGTT
GATAGAAGAGGCATTGGTGAGCAAAAGTTCTTAAAATCCTTCGCAAGAGTCTGAGGGCGT
GGCCGTGGCGGCGCCGCAAAGTTTGATGTTTCGCCATGAAACAGGAAATGCACTGAAAAA
TGACCTGAACGTGGTCCGACCGGCCTCAAACTGTACACGTTGTATGACAGTCCAGCCCTc
atcac
>NODE_718_length_267_cov_1.048689
CATCAAAAAGGTGTCTATTTACAATAGTCCAACATGAACCACCACAGCTCAGATTGTGTG
AGCATCTTGACGGAGCCTCCAGAGTGGGCAGATGTCACTGGTACAGTGGAGATCCCTGAT
AAAAGCAGTCAACGATGACACCCCCCGAAAAATGTGACTACCTGAAAACACTGGCAGCTA
TAGAAAAAGACGTTCTCAAGTCTGTCCTAAATTTCCCAGGCCAGTTTTTTTTGACTCCTT
CTACTCGTGGcagtctgacaggaaagttgccaaaaaacccaaaaaggcaggaatcaagaa
tattgtgggtaaaaacgagatgttgatttaaaaaaaaaaaaaagagaagcttggttactt
catttgatatcctgaga
>NODE_719_length_252_cov_2.924603
ATATAAATTGAGTAATATTATAAAGGCGGGCACTCCAGAAGGACTGGGTAATGAATAGGA
TTCATGATCTGAGGAGGAACAGGAGGTCATGCAATGAAGTGAAATACTCTAATAACTCCA
ATCCAAACCCACTCAGATGATGATACATTAACTGAGGGACCCTTGTATTCCTGTTTTTTT
CTCTCTTGTGTCAGCCTATATGAGCATTACATCTACTCCAAAAGCACTTGCTGTGGAAAA
AAAAGAGAAAGCTGATCCTGGTGGGAATGGTTATTTAAAGTTCTCATTTTGCCTTTAATG
TCAAGGCCACCTACAACAGTGctagagggtcagatcaaatctccgcaaatcttgtaatct
gc
>NODE_720_length_313_cov_13.108626
AATGCCTTCATTCTCATTGCAGGTACACATACAACAAAATTTAAAAGCTTGGGTGTGAGT
TAACTTTGGGGATGGCAGAAGCAGGATACTCACCAACAGGCTTTTGTGTTTCAAGGCTCT
TTCCTTTGTATGTATCAAACAGGTTGAGAGACGCATACTTGGTTTTGCCTTCCTTCCCCT
TTGCAGTTTGCCCAGAGCGCTCTGACATTGCGCTGTCCGCTCATTGAGTATGGTGAGCCC
TGAGACTGTGGGAGAAAGGAGAGAGAGATTTGACACCAGCTATACACAGAAAGTGAAAGT
GTTGACTGCACAAGCATTCAAAACAACTAAAACAGAAACAGTTTCACAAATGAAAATAAA
CACAGGATTTGACTCATCTCTTGGCTGAGGTTAATATAATCAAGCACTCCTGGCGTAAct
tac
>NODE_724_length_268_cov_3.641791
AGAGGCCTTTTCAGGGCATGAAAAGCTGTTTCAGAGCATGAAAACAGCAATACTGCAGTT
TTTTAAAGACAATGTTTCCAACCAGGTTTTCATGTTATAATGTGTTCACATATGATAAAT
ATGAAGGCAAAAGTTGTTTCAAGTGAGTTTGTGTGATGTAATTCAGTGAACCACTATGTG
GCAAAAGAGGCCTTTTCAGGGCATGAAAAGCTGTTTCAGAGCATGAAAACAGCAAGACTG
CAGTTTTTTAAAGACAATGTTTCCAACGAGGTTTTGAGTTCACAATGTGTTCAAATGTGA
TAAATATGAAGGCAAATGCTGTTTCAAGTGAACATCTGTCAGGAAATTCTGTGGACACAC
CATCTGGCAAAATTGACc
>NODE_725_length_321_cov_10.479751
GTTGCTATTTTATAGTTGAGGATTCGAATCCAGATGATAAGGTTTGAAGCTAACAATCAT
TTCATATTTATGTCTCTCTTACTGTTGCTTTTCTCTCTCCTTCGATCTCTCCTTCTGTCC
CGTGTGCTGTCCTACCTGACTGTTGTGTTGTCACTTTTAATTTAACAGTTCAATGGTTTT
TCAATTTAGCCTTTAAAAGCTGCGCTGTCACTTGTGACGAATGTTAATTGCATGATGTTT
GTTGTTGTTACTTTTCTTCTCAATGACAAGTGTCCCCATCCCGCACACTTCAGTTCTAAA
CTACGTAACCCTTCATGCCACCTTTTCCAAGATTTAACACTGTCTCTACCTTATATGAGC
CTTTTCTTATCTCTCCGTATTCCTTAAATTATTAAACAATTTGTCCTTTCCTAGACCATT
CTGATTAACAg
>NODE_728_length_258_cov_2.313953
CAAAGAGAAAAGAAAGGCTCCCCAGAGGAAAAGGTCTGGAGTTTCTCAAAGAAGTTGAAA
AAGCCCCCAAAAAACTTACCGGCTATTCTGTCTCTCTCCATAACTCAACGGCTACCTCAA
ATAGCCACATGTAATCTCTCGCTTTTCTCTCCTCTCCTTCCTTCCCTCCCTTTTTTTTTC
TGCATGGAGACTTCCCCTTTTCTCCTGACTTAGTCACCCTGTCCCCCTCTTTCAACCCTC
CCTCTCTCCTCCCTCCTTTTCCTCCCTTGCTCTTACTTCCTCCAAGTTTTAATGTCTTCA
GTCTGTCAGAATAACAAGTGAACCGACCAGACGTCCACAGCCATGTGCTGGTCATATGGA
GTCCCTCt
>NODE_729_length_222_cov_1.270270
GTTCTGTAGAAAGAAAAGTCAGGAAACTACTCCTTCTAAGTACTAATTCTCTAAAAGCTA
ACTGAGCTAGCTTAGAAGAGCCTCTTAGTCTTGTGGGAATTTTTTTGCTGTTAAACTGTA
TTACAAATATAGATTTTATTGCATTTAATACATTATTAATTTGCTACAGGCTATGAACAA
AAGGACAAAAAAGCCGAAAGAAGAAATAAGAGCACATTTTTTTTCACAATCAATACAAAA
GGAGTGAAATtaaacttttacaatttataccacataacagtgtacaacaatttggttggg
aaccttcaaacattaagctctttgctaacatc
>NODE_730_length_315_cov_11.165079
GTGCTGGACATTTATAGAGCAGGACTGCACATAATGAATAAAGATTCATGCTTTAGTCCC
AAATTTAAATTTTTGCACAAAATGTGTCTGATGTAGGCAGCTTTTAATCACCTTACTGAC
AGGAGTAACTGCTTTCATTTAACCTTGACTGAAGATCATGAATTCTAAAGCATTTAATTG
GATACATCATTTAACAGAATGAACAGAGCAAATTTTCGCCAATTCAAAGGCTCAGATTGA
CAGACAGTGGCAGTAAGACCCACCACAATTAAAGCTGATCTGTATTCACTGGCCCTGTCA
CCCATCGCCATTAGTGATGTGACTGTTTGATCATCTCTGCAGAGAAACTTTGCTGAACTT
CACCTTGTTTTGAAAGGACTCGACGTTGAATGAAAGACGAAGGTTTGAGGAGGGAACGGG
GGCTC
>NODE_731_length_240_cov_8.166667
GCTACGATACAGTAACTGCTGACCCCGGACACAGTGCCATTATGGCAGACGAGGCAGGGC
TCCCCTGGCAGCGGCTGGGGCGGCTGGTTGCTAGGTGGAGAGACATTACCGCGGGCCTCT
GCAATAATTTATCCTAAGAGCGCGGCGAGCCGTCATGTAGCCCCTGACAGAGAGCTGCAG
TACTTTATCAGCCTGCCTGTAAATCAGCCATGTGTGGGTGCAGACGGCAACATTGTTTGA
TCTCTTTCAGACACTCTAATAATCTGCTCCCCTCTGATTGATACCTTCACACAACAAAGC
ACATTACACCAGCAAACCACAGCAGCCATCGGTGTGTGTGTGCACATGTg
>NODE_732_length_396_cov_6.429293
GTTCATGACAGTTTTCCATTAAAATTAAGCATTTAAATATTTGGAGCAAGTGAGACAGAC
GACATGCGCATTTCTGCATCTCCTTGTGTTTATGTACGTGTGTGTCACCATTTGGAATGT
GTGTGAACACATGTTTATGCATGCGTGTCAGCCTGAGCCTGTGTGTATATGAGTGTGTGT
GTGTGCGCGCGTGTCTGTGTGTGTGTTTGTGTCTTAGAGGGCCATTTGGACTGGCTAAGA
CATCTGCTCCATCATACGTCAGGGGCCTGGTGTGACATCTGGGGAATATACTGTATCCTG
CCTTGCAACATTACACACAATTTACTGCTAAAGGTCATTATGTACCCGTTAATCCACTTT
TAATTGATATCAGTGCAAACAGCACAACCTCCCAGCCACATGACAGATCACTGCCGCCAC
AAAACCAGGAAATTGCTATATGGGAGTTAAAAATAGAATGGTAAACTTTTTGCTGTGGTC
TGTCTTCACTTTGTTAAAGCACTTTG
>NODE_735_length_283_cov_6.197880
ATAAAATATTGACTTCATAAACACAACAGTAGTAAAAATAAACCTGTACCAGACTGTGTT
ATGCCTTGCTGCAAGCATCTACGCTTTAAAAAAGTAAGGTTGAGTGTGCAAGAAATGTGA
AATTCACAGAGAAAAAAAAGTATTCCCAGCATGTTGCAGAATACCAATATCCTTAAGCAG
GCGGGGTTTTTGATGTATAGACTCCTGCCAGTGAATTGTACAGATGAGACACTTAAGGCA
AGACAATAGTGTTATAGATTGTGGCAAGAGTTAAATCAATAGACCTTCTGAGGAGTAACA
AGACACCCAGTAGCAAGTGCTACTGCTTCACACACATAGGAGGGGCTGGGAAACAAATGA
GGACTGGCAGACAGGGGCTAAGACCTCAGTGTc
>NODE_736_length_223_cov_1.260090
AGATATAACTGGTTTCATGTCATTTAAAGCCTTTTCTCTGTAAAACTGTACCATCAGGTG
ACCTGCTCTCACTTGTTTTATTTGGCTGCTCGGCACACGGTGAATATTAAAGGTTAGAGG
TCAAGCTCGTGCTCTTTGAAAGAAAGCAGGATGGGTGCAGCGCTGCTTTATGAGTGTATT
CTGTTGTTTGTTTGGTTTGAAATCTATTACTGGAGACAAAAACACCTCCCACACACTCTG
TCACAGTGACgtctttgtgcgaccatctgttattccctcacctgttcgccggtttgcctc
cacagctgcacgtcatcgcctgattaaaatcac
>NODE_737_length_273_cov_1.029304
AAGTCAGATCCCTGTGACATTGGTCCTGCAGCTTTAGCCTAGTTGCCTAAAATGATCTCA
GTATTTCTTAATCGCCCTCCTGATCTCCTTTCTGTCTCCTTGAAGATACACACCTGTGTA
AGGATCAGAGGAGACAGAAAGGAACTTGAAAGAGAGAGAGAGAGCTGCTCGGCTGCTCTG
TCCTGACAAAAGGAGATTTTAATTCTAATGGGAAAAATGGACAGAAAATGACTTAACATT
TGCCATTTGTcttgcatttgaatctttctagctgaaaagagggcttagaaatctgtgcaa
taatgacactccatatccttagaccctcgatttatctgacaaacaacaacgagctggaga
acagggctgaaatacacacagaa
>NODE_738_length_241_cov_1.170125
AGCGGGCCCTGGGCAGCAGGATATGTGCCGGACGACGTTAGAAAATTGATTAGAATGTGG
CTGTAATCGATTTCCCCTCCTCTTTCATCTCTCTCTTGCCGAGTGGGGTGTTGGTCTGAA
GCGGTTTGAGGGCGGCGAGCTTCGGAAAAACTGCAAGATTTTATGGATTAAAAGAAAAAT
GAAAACTCTAAAGATTGACTCTTCTTCAGCGTGCTGCTCTTTGCTTCCCAGATGCAGAGA
CAGCGGCGACgggagcctcagacgtttagcgccggcacgcgttgacctgtcacagcatct
gaggtggctatcgttagcttgagccacatgacgggcatcttgtcggcatcg
>NODE_739_length_251_cov_1.123506
AAAGACAGCTAGTGAACTGTTGCCCGGATAATAAGCCTATGTGGTCTGATCCCACAGAGG
TGCTACTGTAACAAAAATTGCTGAGACCCTTAAAGCTTTTATCCCCGATGACAAAAAGGT
GTCAGAACACACAATGCGTCACAGCTTGCTGTGTACTGGGGTTGCGTGCCCACAGATTAG
TTAAAGTGCCTGTGCTGACCTCCTGTCTAATGCTGAAAGCACCTACAATGGATATGTGAG
CATCAAAACTggaccttggagcaatgaaagaaggtgtcctgatctcacgaatcacatttg
agagatgattgcaggacgtactatgggaagaggacaaatgggcaaagggagtgtgatttt
c
>NODE_740_length_387_cov_8.387597
TCACCTCTTTTGTTTTGTCCTTCACAGCATGCCTCTGTGATATACAGAGTTGTCTCTGAC
TCCTTATGTCGCGTCTTCTTCTGTGTAACGCATTTTGGCTCCTATAGCCAATAAAACAAT
CCCCTGCCACTTGTTCCACAGCCTTTTTGTTGTTTTGTGTACTTTGGCTTTGTGCACAAT
CCCAGTCCAATGCTAGTGATCTAGCTTTGCATGGCATCGTGTGTTAGCTTAGACGTGTGT
TTGTAAAGAGGGATGTTCTCTTTTTTCCAGCAAAGATGTCACGGAAATTAAGCTTGCCTA
CTGAGCTAAAGCCAGACTTGGGTAAGCCTTGACTTCGTGTATCCAAACAATTTGTATGAA
ATGCAGTATACTTTCGCCACTCCGACTGGACTCCACCACATCCCATAAGTCCAGTTTTAT
CTGGTTATTAGCCTCAAAATTGGCAAGCTGTgcagatgttctcctaagtttgcatgagtc
aaaagtagcactgatct
>NODE_741_length_235_cov_1.200000
CAAATCAGATTCTTTTCAGTTTGTCTTTATTTAGATCACGATCACGAACTGCGAGTGTAG
GCTTTACTGCAGATATGTTGGACACACTCTTTTCTTTGCCCTTTCAGTCATGTTGGCTAT
CTGCAGAGGTTCCTTTTCTTTCCCCGGGTTCATACCTCTGTCTACTATAGGAAAACTAGC
ATTTTAGATACACTCTTTATGAAGGCCAACTGAATGCAGCACTCACATGCTATACACTGA
AACAGTTACActaatcattactcatctttgtagtcgccagtaagtgatgcctagctgagg
gagtgtttgaacacaatgtgaagtaaattttaccgatttgttttg
>NODE_742_length_351_cov_3.216524
CCGGACCCGCCGAGTTGAATCCCCCGGGCGGACTGCGCGGGCCCCACCCGTTTACCTCTT
AACGGTTTCACGCCCTGTTGAACTCTCTCTTCAAAGTTCTTTTCAACTTTCCCTCACGGT
ACTTGTTCGCTATCGGTCTCGTGCCCGTATTTAGCCTTAGATGGAGTTTACCACCCGCTT
TGGGCTGCATTCCCAAACAACCCGACTCCGAGAAGACCGGACCCCGGTGCAGCGGGCGCC
CTTACCGGCCTCACACCGTCCACGGGCTGAGCCTCCATCAAAAGGACTCGGGGCCCCCGA
CCGGCACCGGGCAAGCGGTCTTCTGTACGCCACATTTCCCGCGCCCGCCCGTCGGACGAG
GATTCGGCGCTGGGCTCTTCCCTCTTCGCTCGCCGCTACCGAGGGAATCCTTGTTAGTTT
CTTTTCCTCCGCTTAGTAatatgcttaaattcagcgggtcg
>NODE_743_length_260_cov_1.080769
GCAACGTTTTTATTCGTTTGCAGGCGTTTGAATACCAGTTTAAAGGGACGAACTGTGACT
TCAAGTCGACAGAATCCACAAAAGTAAACCACCACAAATAGATCCGTTCGAAACAGCAGT
TAAATCAGCTGCAGCTCAAATACACGTAAGATGTAAATCATCTTTATTTTTATCCTCATT
GTACTTTTAGTATTTCTTGACTTGTGTCCGACTAACGTGAACGTCACCGGCGGGGGATCC
ATCAAGTCTGttttagctgttctttcacaaagcacagcatgcaacaacctctaacattag
agcttaaaacttatcagaatcataaaatttgttaaatatttttttttaaagcaagttcat
actgattcat
>NODE_744_length_262_cov_1.202290
GTTTGTTGTTTTCTCTTGTTTCCTTTTCCCTGATTTTCACCCCCTTTTTCATTTCTCACA
CCACACAGCTGATCTCTCCCGCCTCCTCTCTCTAGGTGATTTGTCTTCTCCCTATCACAG
TGCTCCTGTCCTCTGATTTTTTTTTTTGTTCTCCTTGATATTTTCCTCCTCACCTCACCC
CTTCTCCTCCCACACACGCTTTGTCCTCTACTCTTTTTGTCTCTGTGATGTCTCTTGCCC
TCCTCCTCCTCTTCTACTTGTGTTATTTCCTTCCTCTTCTTCCCTATTTCTTTCTTTCTT
GCCCACCAATGCACCCACCTGCGTCGCTCCCTCTCACTCTTCCCTCCCCCCTCCCTCCTT
CCTCTGTCTTGT
>NODE_745_length_416_cov_7.134615
GCCACCCGCACAATGGCCCACACCGCTGTTCGCTTTCATTTACAGAGTGCCAGTCTCTGA
ACTCCCCTCATCAGCCCTTTGTTCCTGGCTGTTTCATGTTTTTTGGGGAGTTGAATGGCG
TAGCTGTGTATGGGATACTTTTGAGCGAGTGGTTTAGAGAGACAGCTAGAGCAGGAATTT
TCCAGTGCAATACATTATGAAGATTTCACTTTCTGCCTTTGATTCTGCACTGACAGTTAT
CCTTCAGCCCTCCTTTAAAGTCCCACTTTCAATCCCTAATGGCTGTCATGTCGCTGCGCT
CTCTGGACTCTTACTCAAAGTGTCATTGGCATAATGGTCGGCAGCCGTTGGCCTCTTTTG
ATCATCCATGCTGTGTGCGAGAGCAACTGGAGCTGAAACACTGAGGTGTATGAGGTGTCT
GTGTGTGCGCGCACTGCTTGCGCCTCTGCTCGGCTGCCACTCCCAGGCAGAGCTCCACGA
CCGGAAATCTAAAATTCACTTTCAAATAGTTTTCCTCCTGTTCTTg
>NODE_746_length_234_cov_10.888889
AAGGTAATTGTGGAGAAAAAAATAATGCGCTACTATTAAAGCCGAACAGAAAGAGCACAT
ATGGCAGAAAAGAAGAGGTGCGTGTGTCAACTCTGTGGGCCCACCGTGCATATAAAATTG
TGTGACAATTGCCGTGGAAAACACTCCTGGTGGAAGGCAATTTCACAAATAATTTTAGCA
ACAATTAGGGAGTGTGGAGGGGTGAAATGGCGATTTCACATGCAGATGTGCCGGTGGGAA
GGATCTGGTACCCTGCCGAATAGCTATGACCCTCACTCTCCCGCTTTGGTTTGCTTCACA
TGGGACAGAGAAGCACAAAGAGACCGCCTCACcctcctgggaag
>NODE_747_length_242_cov_1.165289
GCTCATCAGTCCTTGTATCACCCCTTCTATCTCCATCTCTTCCGCTCTCCTCTTCCCTTC
ATTTTTCCATTCAAACAGAAGGTGCCTCCCCTCTTTGTCTGGGAAACTTAGGCTCTTATC
TCTTCACCTCTATCAGCGTTGTCCGATCTCCCTTTCTCTCTTTATATCTCTCCTTTAATC
TCCCTCTGTATCTCCCTTCTGTTCTCATTTTTTCCCTGCGTGGCCGAACTACAAGTAGTG
GGCCGCTTTAtctcttagatgttatcgcaaactttcatataaggtcgaataaaaggaata
tagcacactctgtaatttcgctttctcattcatctgcagaaggaaagcatca
>NODE_748_length_222_cov_1.270270
CCACATTGTCCTCCTGTCTTCACTCTCATGCTTCCTGCTCGTTGCTCTGAGCGGGATCAA
ACTTTAACGGTTCGATCAACATTATTAAAAGGTGACTGATAATAAACGTCCTTTCTTTCG
TCCCCGGTGTTTCCCTCCTTGCTTCCCCCACTGCCCCGCCCAACCGGCCCGGAGGGCTGG
TTCTTTTGCTTATGTGTATAATTACCTCGTTAAGCTTGTTAACAATGTCCAGGCCCTCCG
TCCATTCTCTccagtgtctttctttatctctgtgtggcttgtttcgtctcttcatcttcc
ctcccttcccctccatgtgacatctgcacccc
>NODE_749_length_276_cov_1.018116
GCTGCCACACACTGACTGAAACAAAAAACTTAAATACGTCATTGTAGGATCAGGTCACCC
TCCACAATCCTACTTTCCTCCTTTTTTAAGTGAAGGAAGAATAATCCTGTTGCATGTCAT
GTTGTCACCAATCCCTCTTACATTAAATGGGGATATCATGGATGTTATGCCTGCCTGGCA
GCTGTACAGTCTGTCACTTACTACACTGCATCTTCATTCAAAGTTAAAATGTATTGAATT
TGAACTTTTTtttcttttactagttcccaacctctttgtcctatggcccttgaaaaagaa
cacacatacaccccacagagcctaaaatatctgtttctttcttcagccctttaaacaagc
aaaaataccagtcaaatgtatgaaaa
>NODE_750_length_454_cov_2.154185
GCGTCACGAACAGGATGTGCTGTGACCTGCGACGCTGCTGAAGGCTTGATGCGCTGACTC
CCGTTCTTTGCCGGCTAAATATAAGGTGAGCATTTCTCACATTAGAACGCTGGTTAGTTC
ATTGGGGCTTTCTGTCTGTGTTGCTGTAGATCACACCATAAAGAAGCTGTGTGTGTGTGT
GTGATGATGTGTTGATGTGTGGAGTGGTCCTTCGTTTTAAATTGGGGTTTTGTTGCGTTG
CAAGAATGCAATAGGGGCTAGTGTAATAGAAAAGAGTAAAAGTTGAAGTGTAAAAGAGAA
GAAATGATACAATGAAGAGAAGACAATAAGTTGAAATAAAGAAAAGAAATGGAAAAAGAG
GATAAATAAAAGAGAAACAAAGATAAAAGAGACAAGAGAAGAATAAAGAGAGAGAGAGAA
AAAGGAGCGGCAGAAAGCATGCTATTAGGAAAAGTATGAATGAGTCGACTTTAGGAGAAT
TTAGGATTGGATGTTGCTTGTGTCTGTGAAATGGTACCGAAAATGTTGTGTGTATGTACT
TTGTGAGTCTGTTTTGTTCATTAg
>NODE_755_length_336_cov_12.904762
CTTAATGAACTTTTAATTGATGCGGTTTTGCAAGTCCTTTTGTCATGCAACAGAAACAAG
CCTCTCTGCTGATGGGCCTGTTTTCCCGACTGGCTTCAGATTGGTTTACAGCAGGCCCTA
AGTACCATGTAGTTAGTTTCATGTGTCATATAAAATCTGCCCAGGCACAACGACGCCTGC
AACTAAAACCTTAAGTGCATCCACAGGAATCACTCACCGGCTTTGCACTTCCGTCTTAAG
GAAGGAGGAGAAATTCAATCACTGCCGGCTTGACACACCGAAGATGAGGCACGTGTTCCT
GCTTTTAGTTGTTTCGAAGAACACTCTGGCAAGGCAAGCTGGGATTTCTGTATGTCTGAA
TAACATCCCTGATATgaccagatcctgagtcactcaatatgtcaggccgtgtttttccca
gcccacgaattgtgatgcatagatag
>NODE_756_length_222_cov_1.270270
GCACTATAAACCCTCCCTCCCTCTATTCCACTCTCCTCCCGTCGCTCTTCCTCTCTCTGC
CGCTCTTTCCCTCCTCTTGTTCACCTTTTAGCTGCCCCTGTTTAACTCCCATCCTTTCCC
CTCATAGGAAATGCCCTGATTCCTCTTGTCTTATTAATAATGCTGCTAACTGTCTGGTTC
CAGCAGAAGTGTGAGTGTGTGTGAGAGAGAGGCAGACACGACTAGAACGACATCTGTGAG
TGTATTTATAtgggactaagggagtatctgctctgagggcaggaccagcccccatcctct
gtgtaactagcagccactggcatgtcccagag
>NODE_757_length_225_cov_1.248889
ATATGATCCATAAAATAAAAGCCGCATGGCTTAAAAACCGTATGGGAGCAAATTGTTGGA
AGATACATTCAGCACAGTGACACGCCGGTGTAGAGTTGATGTGCAGAGTAGTGTACAAAC
ACTTAGTTTGTAATGGCTGTAAAAATGTGAATATTTTATTTTTTAAATTTCCAGTATTGA
TAACATGTGTAGGCACTTAAAAAAACAATTATAATTGTTACATAATTATAAATGTGTAGT
ACTGTACCAAatacatttctgagttctctctccttctattcatgactgttctgcttctgt
ttctgttagaggggccggactttctactgcaatga
>NODE_758_length_267_cov_1.052434
AAACCTCTGTCTCCTTGGAGCGTGCAGCCCCCACCACCGCCATTTACTCCACCCCACCTC
CTCCCGGCTGTTCCTAGCCCAGTACACTGGCATCCTGCCCAGATACATTGGTAGTCGTTA
GTTGTCACTGGAACGATGTGACACTTCGCTCTGATTCGCGGGAACTGTTGTTGAAAGTGA
TCGTTCCTGCCAAGGAGAAGCCCTCACCACGGATAAATGGACACTGAACAGCATGTGAAC
AGAGAGATAAaaatggcagtgggaaaataaactagtcaacctcggagtgtagcctggctt
ctcaacaccaaaatctttggggccggtgagctttacagagaggctgtcagtgaaaaacag
agagtttgtgcattttc
>NODE_759_length_240_cov_1.079167
GTTGCCGACATGAAGCCCCGACTGACTGACTGACTGACTGACTGACTGACTGACGACTGA
GCTGTGACCAACAGTCAGAGTTTTCAGGTGAACTGCAGGCAGTGTTAACGGAGCAGAGAG
GACAGAAGGATGAATGAGGGGAATATTTGTAGTATATTCATTTACATTAGTGGTCAATAA
TGAACTCTTCTGTGTTCAGGTACTTCAGGTACGATAAAAACATTCTGTGATCGCAGCGTC
TTCAGCGGGAatattttctggtttctttgctctgtgacagaaaactgaagatgtctggac
taaacgagacgtttgaggaaacactgacgaacgtttgtcaacagtttcag
>NODE_760_length_231_cov_1.199134
TGTGTTCCATGTGAACCTAGTGCAGGTTTTATACAGTGAAAACTGAGCAGCGTCACTAAT
GAACTCTGTTACGACCAACCTTTGTGACGTTTGTGTCAAATAGCTGTAGATGTATTCAGT
AAAACCAAATGCTTGTGAGGACACATTCATCCAGTTTGTGGGTTTTAAAGGTGGAGGTAA
CCTCGGGTCCACCGAGTCCATAATGGCTCTGAGAAATGGTAGATTTATTGATTAACTGGG
CTGATTTAGGgcaaaccgatcactggctcctgcatcatctgattactttgaggataaatc
tgcgttggctcgatctgcaccagccgctgtaggtatgcagg
>NODE_761_length_274_cov_6.872263
CAAGACTGATTTCTTAAAATAGGTTTTCGACTAGCCAGTCCCCTGAGGGACATCAACTAG
ACATCATGACACAAACAGACACTGGGATTTATATCAACACAGATCTGCTTCGGCACTAAA
GGTAAAGGTAACACTAACTTTTCGGTCTTTGTCTCCGAACTCAATGCCCAGTGAGTCCAT
GGCTCGAAGAATGGCTGCCAAGCTCTGGATGGTGTTGCTGTAGACCACAGGCTTATACTG
CTTCACATCATCCCCAGAAAAGCCATCTTCATGGATAATCCTGCATGCGTACAGAGACAT
TATCAGAGAAACACAAGCCTGGACTAAACAGAAAAAGTCGCACACGTCCATATGGTCCTA
AATAACTGTCTTTTCACCATAAAA
>NODE_762_length_242_cov_1.161157
GAACCATTTGTTTAATGTCTGGAGCTGCTTCTACTAACTCTAAAATGGCTAATCCATTAG
AAGAGCACACCAAATGTTCTGCAGCTAGCTGCAAGAGTCACTACACGAGTCTTCATACAC
TCTTAGCATCTGATGAACTGAACACCTAGTGGATTACTTTTGATGGCAATGTCACCACAA
CAACAACAGGAAAATCCTCAGTGTGAGCATGTTGTGTGGTTAAAAGGGCTGACATTGCTA
TTGTGTTTGAtgatataccctcaggcgagtgctctggggaagatgcaaatctgagaaaca
tttagagatggtggaaactttaagaaagatttgaaaccaataaacaaagact
>NODE_763_length_111_cov_2.450450
ACAGGTTTCTCCCACTTCCTGATGTCGTAGAGACTCGGGAGTAGGCTCAGTGCGATCGCG
GCGGCAGCAAATGGGGGGGTAGACACAAGTTTCATGTCTCTAGCACTAACAGTTTTCCCA
AACCCAGGCCGAAACCCTAACCCTAACCCAAACCCTTGCTGCGTTATGCACTGCCCATTG
TCAGTGAATGGGAGAACGTTTTGGCCAATATCTCCGGAACc
>NODE_765_length_179_cov_3.966480
CTGCAGAGTTTCAACGACAATGTTTACAAATATGTTTTGACTTTAAAGGACAATGTTTAC
AAACATGTTTTGACTTCAGAAGCAATGTTTACAAACATGTTTTGACTTTTTAAGGCAATG
TTTACAAACATGTTTTGACTTCAAAGGACAATGTTTACAAACATGTTTTGACTTAGGACG
CAATGTTTACAAACATGTTTTGACTTAGGACGCAATGTTTACAAACATGTTTTGACTTAG
GACGCAATGTTTACAAACATGTTTTGATTTCAAAGGACAATGTTTACAA
>NODE_766_length_341_cov_8.049853
TTACGGAGCCCGTATTTGAGTCATTTTGATTTAAGCAGCCAGACAATGGCCTGTTGATTG
AAGCAACCAGAAGGCAGACAATAGGGTTCTATGCCACATAATGCGCCACCATTTTTTCTG
AGCTCCCCGCTTTCAGAAAAGGGCCCCGGCTCTCCATTGTGCCGCTCCCGGAGGGAAAAA
AATGGTGCTTGGGGAGGAGGAATATTTTCCCGTGGTATGTCATTATTTTGCAAATTTCTA
TTATCTCATCATGTTGTCTTCATTGTAATTGCAGCTAATTAGGAGGCTAGTTAGGAGCCT
GGGCTTTGAGGCTGGCTCGGCTGCTGAAAGGAGCCCACCGATTATGGCCCCGACAAGAGA
GGAAGCAGGAGAAAAGGGGAGATTAATGCTGTTACCCAGGAGACACTGGCTTCCATCTGC
GGGGAACAATGCAGTTTTGTTTTCTCCGGGA
>NODE_767_length_227_cov_1.242291
GGCTGTAGCCTGCAGGCTGGTGGACAGTAGAAGGTCAGAGGTTGTACAGTGACTGGTGAG
CAGCTCACAGGATTCTGCTGATGAGGCCAATTCTGGCTGACTTCACGCTCTCCTTGGTAT
AAAATGTAATTACAGTTACACTTTTTTTTCCCGTCCTTTCTCCCACTCTCTGACCGGCTT
TCATTTTTTTCAGTCACCATCTCTCAGTCTGTTCTAAAACTGAAATTTTATTTTGAATTT
GGTCCTTTTTtttgctggttactttgctctttaactgtttttctccctccttcagcgaca
tactgtacatattacccatatgcggttaatcttcttt
>NODE_768_length_266_cov_1.060150
CCCAGATACATCCACAGAGGCTTCCTGTGTCTTCATCATCCCAAACCGGTCAATCCCCCT
TTTCTACATGCTCCTTTCTCCACTATATTCTATTTATTTTATTTATTTTTGTTTGTAAAG
CATCTTTAAGTGTCTTGAAAAGCACTATATTATTATTGTATTTATTTATTTATTTTTAAT
TAATAACATGCAGCCCAGAGGGAAATATTATCAACTCTGCAGTCTCCTTCAGCTTCAGCA
TTTTATTGTCatctttctgctcactacctgattttaatgtcctgaacgtgaatcttttgg
tttggcttcatcattttctttatttttggtttcatgccctaaaaatccactgtgtgctaa
atacccagaatcaaat
>NODE_769_length_263_cov_1.699620
GTTTATATTTCATTTCTATTTTATTTTATATTAGATTTTTAGTCATCTTCTTGTGTTCAA
TAGACACTTCATCCCATGTCATGTATTTTCATACAGTCTGAGTATATTGCTCTCCCATAT
ATTTTCATTTTTCTATTGGTAGAACTCTGCAGGGAACGGATGTTTTAATTCAGAGGCTTC
ACTACACAATTAGAGATTACTCAAAACGGACTCTGAAAAACTATATATTGAATATACTAA
TGAATCTGTGAATTTGATCCTCTTTtttgtaaatgtttaatttattgacttctgcgtgag
agccgacgcagctcagaaagccttgataaaagacctttattcacaaatttcaagaggcaa
ctataagtgagtc
>NODE_771_length_228_cov_1.776316
TGTTGTTTCACCTTTATACCCAATGTAAAAGAATTCTAAATGATTAATCAGATGTTGATG
TAAACACCTGTCAAATTCAGGCAGTATTAGCTGTAAGTGTTTGCCCTCTTTGATCAACTC
CAAAAGCACATTTCAAAGGCTGATACGACAGCTGCAGCATTTCCTGGCAAGGGCATCCAT
TTTAGAATCAATGTTCACTTTATTCCTAAACCAGGACTTGTTCTAGCCGCCAACCTTGAA
CAGCGGCCCTTTAGATCACTGCTTTGTGGAGGTCACAATTTTTTTCATTCACACACAACA
TTTTTCTCTCaagggcagcaaaccgagcacgagtttgc
>NODE_772_length_248_cov_1.137097
CTGGTATGGCCCCATTACCAAGTAAAATTTTAAAGTTGTTTCTGAAACCCAAATACAGGT
ACTTAGAGATCGTAATATAATAATGTATGACCTGGACAATGAGACAATTACCATGCACCA
TATATTTATCTATAATGTATTTCAGTCTCTTATTGTTGATGAAGCAGAAAATAGCAGCAC
CACCAACTGATAGGCTAGAACCAGTTTCTCAATTACTTTTACAATATGAAGGCATCATTC
ATACTGTATTttcttggttgaatgtttgtatataatctggtggtattattactgagagga
agttggaattgtgtacattttagatttcatggcccattaacacctccagtttttcagt
>NODE_773_length_237_cov_1.050633
CTGTACGCTTATTCCTCCCTTGGCGTCTTTCTCTTCTTTCTGCCTGCCTCTAGTCCACTT
CCTTGTCCTCTACTCGTCCTCTCTTCCATCCCTCGGTCCTTTTGGAATGATGCACATTTG
TTCCCACTGTCACATCTTTGCCGCTCTTCCCTCCTTATTCTCTCTGTTGTCTGACTCCTC
CTCGGCCCCCTACACCCCCCTCCCTGCTCCTCTCACTCCCTAGATGACTTTAAATGACTT
CAGGGAAAGTtatttggagttcaggtagagttcagatgcagacccggtagcctctctcta
ttctcccctgtctaagccgacacgtgaaagtctcccctggcttcctc
>NODE_774_length_242_cov_5.636364
CAACACGTTTTTTTAATATTTAATAGGAGTTTAATGTAAAAGTTGCGACCCTGCAGCTGA
AATTTGATCTTTACTGCAAAAAAGTGCCGTAAAACAATCAATAATTCCCCATTAGTATCT
GCCCTCGCTATTGACGAAACAGAGACAAACCTTTGGAGCAGACGAAACACCAGCTGACGT
TGACGTGACTGTGGTGGCTGTAGCCCTTCTTGGCGTGGAAGTGGTTGGTGCAGATGATGG
CGGTGTTGGTGATCATCTCGCTTCCCGCAGCCACGCACTGGTCGCCGACGTGATACGCCA
CCGGGCAGCGCAGGCAACGCATCAACCTCCCTGCAGCACAGAGCGAAGGGGa
>NODE_775_length_263_cov_1.752852
CCATACCAAGTGTTCGACCTAATCAGCCCATTGTGGTTCTGATGAGAAATTATTAAGATA
TTTTCCTTCTGGCATTAACTCCAATTCAGCTTAAAATGGCCTGATTTCATTGTTGCATTT
TCCCTGATGAAGACAGACATGTTCAATCAGCCTCTGAATGGGCTGCGTGTTAACAGACGG
CCAGCATCTGATGACAAGGCCCGCCCCATTAGCTACATAATCACACCAAGTGTCCCTGGC
GGTTACGAATGACGTTGCTAAAGAAAAGCTTGTGCAAacgacgactgaaacatccaacta
aataaactttgctcacacctgtgtcagagtcagatcaagcatgaatttaaatcttcaggt
ggagctcagcatc
>NODE_776_length_225_cov_8.755555
ACAGTGTGGCTACAAGGTCACTCCAAGTATTGATAAATCACCCAGCTGTGATTCCCTCCT
GACAGCTCAAACTAACATCAAGCTGGATGGGGGAGAACAAAAGACCATCAAGCGGCCCTT
TTCCTGACACTTTTATTCAATCACGGCCAGATTGCTTACGACAGCACCAGCAGCTGTTTC
GTCTTCATCTTTCCCCATTTGATAAAGCGTGTCAAGTCATATTTCTGTAAGTACTTCACC
TCACCCCATACTGTGCAGATCCACAGCGATTCGGCATATGCACATTCCACATGAGGGGAT
CGTCAAATGGGTCAGGGAGTAATGACACCCCTCTg
>NODE_778_length_325_cov_5.421538
TGAAGCTACGGTGTGTTCTTGGAAAGCCCTGCTAAGTTAAATGTGGCAGCTAATGTTGTG
TGTTTGCTATTCAGACTACAGGGTCTTGTACTCAAAAGCGTGTAATTAAGTGCTAAGTGC
AAAAGATTGTAATGTTTTATATCAAGATTACTATTCATGAAATGTCAGTCAAGTTTATAC
TTTTGTAATAAAGTGGCACTTTAAAAAAAATATGCTTTATCTCATAGTCTGGGTTATTAA
AGCGGACAGAGAGCAGAATTTGAAGTGACGACGGACTTCTCTAGGAGTTGCCATGTCCTT
TTTTATATTTTCTGATCTTAAAAGCTGCCCGTAGATTCCAGGACATACATCTTAGGGGTC
ACTGTTTGAAAAACATGGAGTATtctcatacattatgtgacatccgaggctgcatgtttc
tcctattgtgctctg
>NODE_779_length_248_cov_1.137097
GGCTTTTTCGATGGTTCTAAACTATCGTTTATTTTTCATGTTCCCTACGGACAGGTTGGT
GTAACATCTACAACAGCATGGTCTTACAAACACATGTATTGCCTACTGGACACTGACACT
GCTGGTTGTTTCTACAAAATACTACAAAATAAAACGTCTAAATTATTCTGTCCACAGAAT
GGTCTGGATCGGCCTTTCTTGCACACTGGGAACGTTACGTTAGACTCACATCAGACTTTA
TAATCATCTTttttattgtaaataccagaacttctgcacctcgtgtcttccaccagcatg
atttgtgcattaatgtcacgttcttctgcacattagtttccttatggttctgaaatgt
>NODE_780_length_222_cov_1.076577
CCTTTGGGTGTTGTAGTTCTGGAGTGGGGCCTCTGTAGATGGGGCTTTTTTAGTGCATCC
CAAAGGTGCTCAGTTGGATTGGGATGTTGGGAGTTTGGAAGCTAAGTCATCATCCTGGGC
TCTTGGTCATGTTCCTCAAGCCATTCCTGAACAGTTGTGGTGATGAAGTGCATTGTCCTG
TAGGAGGAGACTGCTATTGCTGTCAGGGAGAGCTGTTGTTGTGTTTATACTGTAACATAA
TGTATATAATgcattttactgttgatttggcacttctggttagatgctaaactctaaact
cttagtactggtccaatgaaaaagttgaatct
>NODE_781_length_251_cov_6.418327
CCAGAAAGTAAAGGAGTTGGTGTCTTCCAATGTTCATGGGGCAATGGAGGTCTATCCAGT
TCAGTAGCTGGTGCCGTCTCCTCCTTCATCTCCCGGTGCATCTCCTCCTAAGCCTCAGCT
CAGCTAAAGAGAAGCAAAAGAAGAGTGGAAGAAGGGAAGCCCTTATGTTCATGTGTTTTG
ATTAGCAGGTAATGATCTTTGATCTAATGCGCTGACTGGGAAAGTGCGGCTCCCATTGAA
ATCCGGTGGATGCTTGGCCGACCTGGAGCCAGTGTCACTTCTCGTTAGGGCCTTCGGCTC
CATGACCTCCCCGTTGCCAGTCCCAGCCCCCTTCCTCACAGCATGAGCACCCTGAGTAAT
g
>NODE_782_length_235_cov_3.212766
GGCGAACCCATTCCAGGGCGCCCTGCCCTTCACGGGGAAAAGAGAACTCTCCCCGGGGCC
CCCGCCAGCATCTCCGGGTTCGTTTGCGTCACCGCACTGGGCGCCTCGCGGCGCCTATCT
CCGCCACTCCGGGTTCGGGGATCTTAGCCCGACTCCCTTTCGATCGGCCGGGGGGCGACG
TAGGCCATCGCCCCGCGCTTCCGAACGGCGTTCGCCCATCCCTTAGGACCGACTCACCCA
TGTTCAACTGCTGTTCACATGGAACCCTTCTCCACTTCGGCCTTCAAAGTTCTCGTTTGA
ATATTTGCTACTACCACCAAGATCTGCACCCGCGGCGGCTCCACc
>NODE_783_length_241_cov_6.721992
GTCAGTTTTCTCTGACCATAAATGTATGCCTTTGCACGGTAATTGTGTGGAAAATGCATG
CAGCCTCCACCTAGCATAACCACCCCTGCTGCACTCCCCTGTGGATAACAAATGGCCCTT
TTCTCTGGGAATTGAGGCTAAACGATGGTTTCACTTAGAGAGCAAAGTGACTGTCCATCT
TCATAACAGTGCTCTCCATCAAAGAGCAATGAATCCCATCCCATCCCACTGGCTCTGATT
AAACACAGGCAATGGATATCCCCTTTATGAAGGCCTGCAAAGCTGGCCCTCATGTCAGCC
TTGCACCTGCAACTATCAGCTTCTCCTTTAATAAAAAAACAGCCCCACACa
>NODE_784_length_243_cov_1.156379
ACCAACCACCCCCACTTACACAATTAATCACTCCTCGGGTGGATCTGACAGAAGGAAAAC
TCCTCACAGCGGCATTTTAATCTCCGCAGGGCTGCTGATGAGATGTAATTTTGTGTGTTC
TGCACTGAATGTATGCAGATATTCAATTATCATAATTGCAGCGACGATAAATATGTCAAA
TAGAATGACAGAGAATCTCCAGTGTGTACATCTGTTAAGAAAAGACTGGAAATCAAACAG
TAGTAGGTAActtatattatgtctgaaagtgattatgttacgattagagcaaccagttta
ttatgtactcctctaccctgttcttttttaagtattttattcaaaagcatact
>NODE_785_length_417_cov_5.306954
CCCTTTGCCCCTGGTCTCCTCCACCCCCATCTCACCCCGGCCCTCCTCTTCCATTGAGGG
CTGCTCATGCAGAGGAGAGAGAGGCACCACGCTGATTCCCTGCCTTTCAGCTCCGGAGAG
GGGGATAATGCTGTTTTTGTACCACGCATCCAGAGGAATTATGTGCGCTAATTTGATTAG
GGGAAGATTTGATTAACTGGAAAATGAGGGCTTTGCTTAGACTTTCACACGCTTAATTTA
TCCCTTGCAAAGCAGACGCAACATTGTGTCATGAAACTCAGAAGGCATATGAGAAGCCCA
TTCACCAGCTAGATGGCCCTTTCAGACTCAACAATATCTAGGACTGCCACGGTTCAAATT
GGGATAATCAGTTTAGAGCTTTTTGCCTGGCCTCAGAATACAAATtgcatttggcattaa
cagtgaaaaggttcaaaggataatgagattaatgtagcagggaattgagctaaggcagaa
aatttccaaaagaaaatgcaaaactagtggcattgttgcacaaggtg
>NODE_786_length_243_cov_1.148148
GTTTAATCAAACAGAAATGTCAAAAAATACCTAATGAAACAAAAACCTTGATCTCGCACT
TGAAAGTCTTTTTTCACACCATCAAAAGCTCTTCATCTGTCATTTTTAGGCCCACCAGAT
TGCATTCTATAAATGATCTCAGAGACACACAGCGGGACAATATCGTCCTTCAAATGACAG
CAGAGTGGCCATCTTGGCTCTGTTTCCTCGTGCCATCCTGATTAGTGCTGGGTAAAACTG
AGGGGAGCTGtggtggcgagataacacacatgagagattagtgggaaaccaaaacagctt
catagtggacatatatagagattcttttattgttctgtcttaaatatttttag
>NODE_787_length_250_cov_8.156000
AGCTCATGTCTCAAAAGTGGTGTGTGGGGGTTTGCACACATGTTGCCAGTCCAATTTTAC
TGTCATTCTCTGCTTCCTGAAACTCTATGATAGGGAGCAGCCTGGCTACCATGGGCCTGC
GAGGGTTAATCTAGCACTGAGCCAGATCACCTCAGGGGAACCTGCCTGGAAAATGGGTTA
ATAAAGGTCATCCCCCAAAATAAACACTTTACAGAATGTTTCTCCATTCATCCCTCCTTA
AAATCAACTCGCAATAAAACGGGTCTGGGTGCAATTACTGCCGCTGCATTGGGGCATGAA
ATCAACCTGTCCCGTGTTCTGGCTGAGGTCTGCTATGATCTCCACTTTTTCAGCCTATGc
>NODE_788_length_356_cov_3.123595
GTTTTTAATTCACAATGTGTTTAAATATGATAAATATGAAGCCAAAAGTTGTTTTAATTG
ACTTTGTGTGATATCATTCAGTGAACACATTTTGTGGCAAAAGAGGCCTTTTCAGCGCGT
GAAAACAGCATTACTGCAGTTTTGCAAACACAAAGTTTAGAAAGACGTTTTGACATCACA
TTCTTTTCAAATATGATAAATATGAAGTCAAAAGTTGTGTCAAGTAACTTTGTGTGACAT
AATTCAGTGAACAATCTATGTAGCAAAAGAGGCCTTTTCAGTGCATGCCAAACGCTGTTT
CAGAGCATGAAAACAGCAAAACTGCCGGTTTTAAAAGACAATGTTTACAAACACATTTTG
ACTTGACAATGTGTTTGAATAAAATAAATTTGAAATCAAAAGTTGTTTCAAGTGTCTTTG
TGTGATATCATTCATTGAACACACGATGTGGCAAAAAGGCCTTTTa
>NODE_789_length_377_cov_7.809019
CTTATTTGAGAAAAATGGAAAACAAAGTGAACATCGCACTAATGTGTTAGTGTTCATACA
GCAGTATAAAAGACAGTTCAGAAGGATCCTAAATCTGAGCTGAATCCCATGGACTCAAGA
GTGCAGCTGCGTGCACAGCAGTCCAACAGCCCCACACACAGCGGAAAGGATATGAACATA
GCATATGCAAGACAGTCTGAACATTTCAAAGTTTCTGCACAAGATGTCCAAATGTTTTCT
CTGGCTATATCTTCAGAGGCTAAACTGTGATTAATAGCAGTGAAAGAAGCCTTTGAAGCA
GGATTGGTGACATCAAAGTCCTAATCCATGGGTGGCAGGATTTTTATAATGAGTGGGAAG
TATCTTAACACATTTCAAAGGGTTTACTCCATGAATAAACAATAGCTGCACAGATGTGCC
ACACACACCTTTAGAAAAATACGTCTGCAGACACAGGAGGCAGCATTACCCAAGCAGCCG
TGTATGg
>NODE_790_length_273_cov_1.032967
TGTTTACACATAACATCAAGCTGGTAATGCAGAGCTGTGGCAGTAGGCATGACGACATGT
CTCCAGGCTTCACGTTCCCTGCCTCCGTTTACTAAACAGCCTTGATAGGACATGACTGTT
TTAGTAAATAGAAAAGACGCATGTGTGTGTGTGTGTCCTTGTGTGTATTGTCAGTTGATT
TGGTACCAGGTAGCATTAACTTTTTGTTCAAGGTAGTCGTTACGCAAATGTGAAATAGTG
TATCCCTTCActtttgaaggaataaatttgccaaacttcatccactcaacagtgaggagt
gattttctttttcttctctttacatatctataatcaggacagttcctacacacacaaatc
tgtcatgcataacagctctggta
>NODE_791_length_223_cov_6.448431
GGTGCTGGAGTAGGGGCTGGGGTTGGAACAGGAGTGGGTGTAGCTGCAGAAGCGAGTTGC
CAAGAAGGGACCACCTACGTGTGCTCCGTCTGCCCTGCCAAGTTCGACCAAATGGAGCTC
TTCAATGACCACATGCGAATGCATGTCTCCGATGGATAAGTACAAATAGATAAACTTCTT
TCAAAAAGAATGACAAATGAAATGGCACTAGATTTTCCTTTTCTTATTTTGAGGTATGAA
GAGTAATGAGTATAGACACTGGCACATTAAGTTTCCCAAAAAAAAGATTTTTTTTTTTCT
GTTGTTCTAAAAGAAAAAAagatggtggcctta
>NODE_792_length_244_cov_1.155738
GATATGGGACATCACCACAGTAAGGAAAAATGACAGAGGCATGCAAGACAACGCCTGCAG
ATGATTGAATGCTAAGAGGTAAATGTGATGATGTTGCAGATTTAGTTTTACTTAATGCCC
ATAAACCAACCGTGCACTTGTACTCAGCTGTGTTGTTTATGTTGTTGGTCATTATTGTGG
TCCATAAATAACAGATTACTGGAATTAAGTTGTAATGCATTGACTAACTTAGAGCTAATG
CAGCGTGTTTgttctttatcgtccaatgctagtttatgaccacacttgaaaaagtaatgg
ctttcccatcaactataagtgtagcttatgccaattaccaagtatgagcatgcc
>NODE_793_length_237_cov_8.527426
AGTGCTGGAATCTTGCTTTCATGAATAAACAAGGCTCTGGTCTGACTCCACTAGGTGTTG
CTCATTCGACAGTTTTTAAAACAGCTCTTGATCATTTTTGGAGTTTAAGAACGTAATAAT
CTGCACTACAAGCTGTCTTCCTTTGTGTGTTTTTGAGTGTATGTGTTACCTGCTGTCCAG
GCTTGATTGGTGACAGCGTGATTCCCTGGGTGTTGATGACAGGCAGGATCTGATTGCCGA
TCACCGTGGCGATGATCTGGCCTTGAGCGTTGGTCAGAAGCTGAGGTGTAATTGGCTGTA
CCTGCAGTGCTGGGTTGCCACCCCCTGATTGGCTGGAGGGCCCTGCa
>NODE_794_length_366_cov_9.237705
GATATTTTGCATACTTCAGAGTGAAAAAGAGAAAGCAAGTTGGAAGAGATGCAGGAGAGG
ACAGAGACAAAGAACAGAGGAGAAAGAGAAAGGCAAAAGAGACAACACATTTTAAACTAA
AATTTCCAGTTGGCAGAAACAGTGAATTTCTTCATTGACAAGATCGTTTTTAGAAATTTT
CTGTGTAAACCCATCAGCACCTTCATGGAACCAATTAGATAAGTTTCTGTAAGGTAGTGG
GAGACGAAGAAGATGCAACGTAGTAGTTGGCAAATGCTGCAGTCAAATCTTGTGTGGCAA
GCTGGCCATCCCCTAATACAACAGATACAGTCACATATCAACGTTACACGCAAAGAGAGT
GCAGGACGATTTACTGTGTCGATGTGATATCATCGTTGATGGGGGAAGTGCAGGGAGGTA
GCAGGAGTGAGAGAGAGGATTAAGGTGGCGTTACCttgatccaaaactcctcgtag
>NODE_795_length_339_cov_6.188791
ATAAAAAAGTATATTTATGACACTTGTAAGCTGTAGTCTTCTCTTTGCATCAACTAGCAG
CATGCATGACAAAGCTGCATGGTTCAGTTCTGCTATCTTTGAGAAATACTCCCAGACATG
CCAGTGATCAGCCTCCTCTACTCGCACACACTCAAGCAAACACACAGCACTGTACGTCCC
TGTCTTAGACGCAACACAGCCATGGCTATTTCTGTTCCACAGACTGATAGCTCCTACTGA
AGATCATTGATTTTACGGGAAGCCCTGTTTACAGGCTGAGTGCCATCGACCTGAGGTGAC
TTTTTGCCTCCTGCAGTTGGAGCAATAGTGAAGCACCCTTATGTCTGCATTAGTACAACA
GTGGACTGAATATTTACAGCACACAATAAACACTGGTGTTCTACATGGTTAATTGTCTGA
GTTACAGTGTTAGGAATCATCAAGAACAg
>NODE_797_length_222_cov_3.549550
AGATGGTTGGCAGAGTTCATAGGAACAGTAAGTCCCTCAAGGATATGAGGATTTGGCAGA
TGGACTGAGATGTGAGAAAAACCATCTTTCAGGACAAAGCATGGAGTAAATTCAGGCACA
CATCAGACACAGCAAATTAGGAGAGAGGGAAGGAGTAGGACTGAGAAAAGAGAAAAAAGA
TGAAGAGACAGGAAGCTAGAGAGACAGACAAACAGAAAGATGAGTTGAGACAGGCTGAAT
ACAGACAACATCCAAAAGAAACAAACAACGCACCAAACAAAAGTGGATTGGTGCTGCATT
TGTAGCTATGTAAGAAAATGCAGGAGAGCCTa
>NODE_798_length_323_cov_6.965944
TAAATGTCTGTGTGTGTGATCTGCATCGTGAGTCGAGGTATGTGTGTACATGTATGCTTA
TCTGGAGCTCCGCTCAACAATCAACCGACCCCCCACTTCAATACACACACCCACACACAC
AAGGCTACTTCAGAAGCCGAGCCCCAGACAGGGTGAGCAGATCAATCAATTACATCTCTG
CTCCAGCAATCAAACAAGGTTATTATCAGGCAGCAGCTCACCGACCTGGAAAGGCCTGGC
CAATCAAAGGCTGCTGTGATGTGGGGGCTGGCACTCGCTCATGTGACAGTAACACAGAGT
GGCAGCTCATGTTGTCAAGGGATAGAAGGATGGAAAGAGGTAAGACAGACAACTGAGGCT
GAATTCAAAGCAAGAAAACGAAGGATGTGTGGGGAACAGGAAAAAAACAATATCTGTAAA
TCACCCAtctctg
>NODE_799_length_254_cov_1.110236
GCACATGACTTTGCAATTATTCACCGACTACAGGATATGTTAGGCTTTTGTAAAATCATA
AGGGGCAGTGGGACGGATGATAGGCAGCCGGGAAAGTGGAGTCAAGCGCCATAGCAAAAA
AACACAAAAAAGCAAAGCAACAGGGTGACACAAGGGAGACAAATGGAACTGAAGAGAAGG
ACGGGAAATGGAGAAACATCGAAATGGAGACACCAATGGGAGGTTGGGCGCTGAAGAGGG
AAGGGGAAATgcaaaccatgtgcagttacataaaatttgtgtcaacctctagctgagaga
cagagtaggatggtaaaaggcagagaagggttgttgagtgaaagagggatatcagtaagt
ttcg
>NODE_800_length_247_cov_6.591093
TGCATTTGATGTTTCAACGGTGACATTTTAAACTTTAAATATTTTATATGCATACCTATG
AAAAAAAATGAAGATACGCATTCATGTGGAATAAACGCTATTGCAGAGAAGAAAGGCTGG
GCTGGGTATCATTTTAATAGAACAGTTAGAGTGCAATGGTTTTTCTTGGTGATTTTTATT
TGAGGTTTTTATGTGTGCGCAAGCTGATTTAAAGGCACACTAAATCATTGGGGATGGGGA
GTAGTGGATTATGCATTTAATCAAGGAGTAGGCCTTGGGAGAGTGGCTGGCCGAGTCACC
AGGGCATCAGTGAGGGGTTGGCTCGAACATGGGGCCCATCCTCTTTGTTCCTCGCCA
>NODE_801_length_387_cov_4.322998
GGCAGAGAGACTGGTGGTGGGATCTACCCCTCTTCTTTCCTACAGCTGCAGCTCAGCGGA
TTAGCCGTCATCCACAAGGCAACATTACACAAGTAGCCTTTGAACAAAAGTCATGGATAC
TATTAATGATATGGTAATCCGTAATGGAGCTACCTCCCAGTAGTGATTATACTGACATGG
GAAGAATGTCCAAGAGTCCTGGACGCAACTACCCAAACAACACTGTGGCTATTGTTGGCA
GGCCTGGTCTGAGGCCTGCACCTACATCCACTGGCATCAGCCGACTAACAATCCCTTCCT
CCGACACGCACACACCCACACAAACTGCCCCCTGCTTTCTTGACACCCTTCCCTCCACCC
CGATCACCCTATGAATAAAAATGAAAACCCAAAAATGGATGGACAGAAAGAGTGGGAGGG
AAGGGGTGGGAGCGGAGGGAAGAAAAACAAAGTGTCTTGGCCGGGATCAGCCAGGGATTT
CTCCCTATGTGGTTCCc
>NODE_802_length_307_cov_5.527687
GGAAATGCTAATTTGTGGTGCGATAAGATGAATCGAGTCATCCCTTTAGCCCCATTTGAC
TCAGTGGAGGAAATTAATCATTAATGTTTGTTAAGTATGACAATCTAACTGGGCCAGATC
TACATGCTCAGAGACTGAGGCAGAGCGAGATAAAGACCCAGGCTGCAGACAGGGAGGAAA
ACTGCCAGATTCTGTAATGATGGGAATTTATTGGCATTTAAAGAGACAGTGGCAAGGCAT
TTCACTAATAGCCTCCCTCCATTGGAGTGCTCTGCCTGCCACAAATTGCATGCAATTCAA
ACCTATTTTTCAGATAGCAGAGAAGTCTTACAGCTATGCTTGACTTTGGTGAAAAAGGTT
GCTTCCTGGAATTGACTTTATCTGTTGCAGCGCAATCTGCATcaacaaccaaatatg
>NODE_803_length_231_cov_1.207792
TACTTACCTCGGTGTCTTCTTTTTGAGGCTCCCTAATACATAAAAGCCTGGGTTGCATTT
GTACCGACACACAGAGCCGACGTCGTGCCCTGAAGTCAGACAGTCCGCTGTCAGCAGCTT
GGCATCGGATATGTTTGGAACCTCTGGACACTCGATCTTGCAGTAGGCCTCTGGGAAAGA
CCACAGCCCGTCCTCCAAACACACCAACCTGTCACTGTCACCTGAGGAGGACAGAGGAGA
GAGAGGAAGgaagagtggggaaggacaatttcagttcaacaaggtttcaagagaattctg
aagtacaaccgaaaagaggaagaacaaaacagctgcagcac
>NODE_804_length_111_cov_3.711712
GACACACCATTTGGTAAAATTGACCTTTTCAGCATGCCAAACGCTGTTTCAGAGCATGAT
GACAGCAATACTGCAGTGTTTCAAAGACAATGTTTCCAAACATGTTTTGACTTCACAATG
TGGTCAAATGTGATAAATATGAAGGCAAATGTTGTTTCAAGTGACTTTGTGTGATATAAT
TCAGTCAACCACTATGTGGCAAAAGAGGCCTTTTCAGGGCa
>NODE_806_length_234_cov_1.200855
ACCCTTTAGTCGGCTTCTCTCTTAGAGCCACCACAGCAGCCATGATTAGTGGTACTACGG
CTCCTCCTGATTACTGCTGACACTGTGTCACTGATTTTTACTTCATCTTCATACATCTGT
TTTTTCTTCATCTTGGTGAAATCTCACAGTCAGATCTTCTCCACGAGGAGCCATGATGTA
GACATAGTCACAATAGGTCCAACACTCCACTATGTACAGCTGACTTCAGGACGTGTTCAT
ACAGTTGGAGttcttagaagtcacaggtggactcgctgtagtttcttcttggggtctaaa
ctttcatatttggttttattgggttcaattagaggaaatactcg
>NODE_807_length_246_cov_1.146341
TTACACGTTTGGGGGTTTCTGGCCTGGCTTAAAATCTTTATGGCATGTTTGGATTTGTTC
ATTTACTCAGAGTAAATGGATTGTTAGTGTGGAATTGTTTTTATTTATTATTGTCTTGTT
TTTGTTATGTTTTTGTCCTGTGTTGGGAATATTTGCACATGTACTATACATTGGCTCACG
ACAAATCTCACCATCTCTGTGTGCAGGTGCTATAACAAACTTTATTCATGGTAAGTCTTT
TTATTTGTCTtgtaggtgttataattatcctgcctgttatccactgtgtcagaaacaaca
tgacacaaatgtggagagagagcaaacctccagcattctaaaagcctcttcaacat
>NODE_808_length_249_cov_9.240964
GTGTGTGTGGGGGTTGGGGGCACAGACTCCCACCCATCTTCCCTTCACCCCACCTTTTCA
TTTTCAATTATGTGTTGGAATATGAATCTTTAATAGGGTGATAATTGTGCTAGCATATTT
GCTGTCACCCACCATTAGCCCAGATTAATTAGCCCATTTAGTTTAGCTTAAGAAAGTGTC
TGGCTGAGGAATGGGGGCACTGATGGAAGGCGGATAGAGAGAGAGTAGAATCAGCACAAT
CTGTTCTATATCATAGTGCCATCTTTTTTCTGCTTTCTCTCTGTCTCTTTGTGTTGTTCG
CTTCTCTTCCTTTTCCCTCTTTGCTACTTCAACTCTCTTTTTCTCATCTAACTTAGTTt
>NODE_809_length_421_cov_7.646081
ACCACAGTGTCAACACTCCAGCTGTCCAGTAAAAAATGAAGTTAACAGATAAAATGTCTC
CTTCAGTCCTGTATCCAGGTTCTGCCACACAGGCCGTCTGGTAAATGAGTTGTGGTTAGG
GGTTCCCTAGTGATTGGTTCGGATTGAAAGTGAATTTTCTGTCTCCACTTCTGAATTCAA
GTGGATAAATGAGTGGGTGAGTGAGGGACAGAGAGACAGATTGGACGGGAAAGAGTAGGT
ACAGACCTCTTCCTCCTCAATTCGAGCAGGTTCAATCAGCAGATTATTGACTTGATCAAA
TGACACCCCCTGTTAGGACAGGAACCAGCGAGAGGCATGCGGATTAGTCAGGCCAAAATA
AAAATATGCACACACACATACACACATACAGACAAAAGAAAAAAACAAAACAAATCACTT
TCCTCATACTTTCCATAAACTTCACCCAACACACTCAACACTCCACTATCTGCTTGCAGG
TTGTGGGACTTTAAAGTCCACTGGGATGGTTCACCTTGAAGCAGAAGTGAt
>NODE_811_length_242_cov_1.161157
GCAGGTATTCTGTCCTTCTACAGCGTCTCTGAAACCATGACTCTCCTCCACAGAGTCCAG
ACCACATTCACTCAGCAGATACATGCTGGACTTTGGATTAATGTTTTTCCTGGAACAAGT
GCTGAGTTGTGTGAACTGAAATAGACAGAGGTAACTGAAGTGAGTCTGATTGTGTCTTTG
GTTCTTTGACTCATTTAGTCTCCATCATTGTTGCCCACAGCTCCTTGTTTTTTTATTTCT
ACACTGCACAcagatcaactgtccatcaaacagtgactgtcagcacttgttcatcttctg
gtttcttcttctgctcatctttgactttcttccaacttttgtcactaaaaac
>NODE_812_length_222_cov_1.265766
GTGTTTCGGGAACAAAAGGAAGGAGGGATAAATGGCAAGAAAGAATGCGGGAAGAGAAAG
AAAGGTACAAGGGAGAGAAAGTCGCATTAAAAAGAGTGGAAACTTAACAATTAGCGTGTG
TAATGAGGCAGGCGGTTTGTTTGGTGCTAAAGTGAGCAGGGCTTTATGGATGGTTGGTGT
TCGACTATGTGGGATTGGCAAGTTGGTGGAGAGCACTGAGGCTTTGAAGTTGGAGGAAGA
AAGAAAAGTAaagaaagtagaggaagtgataaacatgctgccacttagtgaagttagata
agagggaggaataaagagaggaggggaaaatt
>NODE_813_length_235_cov_1.404255
GTCACGTTAAAGGAACGTTTTACAAAACAAAATAAAAAATCCGTAATTTAAGACCTCAAT
AACATCTTAAAAACTTAATTTAAATGTTGGTTCTTCTTTTGTTCTCATGGAATATTGTGT
CAGTTTTTTAAAAAAGAACGTCCTCACACCCCTAAAATATATTACATATTATAGACTAAA
TCTTCCCCATTTGTTAATATATAACGTTATTCATAAAAAACATTCTCTCATCTGAAGGCC
TCGAGAACATCTGCAGAACATTTTTGAAATGCTGGTTCTTTTATTATCACGTAACATTGG
AGGAATGTTTTACAGAAGAACGTTCTCAGCATCTTCAGAATATTa
>NODE_814_length_271_cov_1.036900
TATACAGACACATGCTGTGTTTTCCTGGATAAATCTCCTTTTTAATATGCAAATGTGTTT
GGAGCACTGAGACCAAAGGGATAGGGGCTTTGACGTTTCTTTAGTCTTGCTCTACCAAAC
GGAGCATAAGTGTGTACGGGCTGTGTAAGTTAGTGGATGAAAAAGCATAAAAAACACCTC
TGTTATGCATGAAGACATTCGAGGAATGACGAATGCGAAAAAATGCAGTACATGGCTAGT
TGCAGACAGAgaggaaacaggaagattctcagtgttctggtattatggtcattctggaaa
acaaagaccagtgaccagcatctcaacgtttgtcattctcactttgactacgagtttccc
ggctaaagtcatgaccctctg
>NODE_815_length_225_cov_1.200000
TTCTCCCAACAGTCCTCTTCCCTCTGCTGTGCTTGGTGACGCTTCACCTTGTTTCAGAAG
TTTGCAAGTTTTCGGTTTTTTGTGGAAAATTTGTACCTCTTGTGTTTTTTTTCTCTTTTT
TTTTTCTTTTTCTTTTTTTGCTTAGGTAGCCAAGGCATTTTGCACCGAGGAGTAAACATA
AATCATCATCTTATAAATCTCAGAGGTAGAGCCCTGACAATTTGCTCAGAGAGGAGATTG
GCAGGTAGAtagataagacagacagacaaagtaaaccgacgctgtctgtgtttaagacga
gaaagtctgtgagtcgcagaagcagcaaacgagag
>NODE_816_length_255_cov_1.086275
GTATCTTTCATTCAGCAATGAAGAATAATTAATTTTATGTGTAAGTCTCAAATAACTGTG
TCATAATAATAAAATTAAACATTTTAACATAATAGAAGCACAGGATTACATTGTCAAATT
TCAACTGAATGCTTAAGATGGAGCACAAAATGCCATTCTGAATGATCCTTGAAAAGGCCA
AACTGGTAAAGTCTGGATACCTTAACAATCTGAAGCTGCCTCTGAAATAAACCCTTTCAT
CCACTTGAAAtgattgtctaaaaacagcccaaccgtagctttctgtttgcaaccaaacat
cttttgtacatttcagattacattacaagctcttgcatcagaccctctcaccgcgcacgc
acact
>NODE_817_length_249_cov_3.104418
GTGTTTCTCCGTTCTGAATTGGGTTTTGTTGCGTTGCAAAAATTCAACAGGGGGAGTGTA
ATAGAAAAGAGCAAAAGTTAAAGTGTAAAAGAGAAGAAATGAATAAATGAAGAGAAGAGA
AAAAGTTGAAATAAAGAGAAGAAATGGAAAAAGGCGATAAATAAAGAGAAGAAATGAAAA
AAGAGGATAAATAAAAGAGAAATAAAGAGAATATAAAAGATTAAAGACAAAAGAGTTAAG
GATAAAGAGAAATAGGAAATACAAGGAAAAGAGAGAAAATAAGTGTTAAAGCTGCAGATT
TGGACAAAGCCCTCTGGGAGGCCGTTTTAGATGACGGGCCATTAAATCCTGGAATATTc
>NODE_818_length_239_cov_1.175732
ACTGGTCTCTCTAATTGATATTGCTTATATTTTGGCATACAGACCAGATTTTCACTTAAA
TGTATTTTTTCTTAACGACATAATCTGTAAGCAGTGCGAGAAATATGTGTGAAATCCACA
TATTATAAATATAGTAAATTTAGGAGCCATAAATTCACCGATACCTATTTCAAAACGCAG
CGGAATCATTCAGCTGGTGTCTCTGTTGTGTCTCCGGATTGTTTTTTGCTGTTGCGCATC
TTCCGGCGCTtaacttccggtttgcgttagcacatagctgtgttgtgtgcgctctccccc
tcagttgtttgtgtgatgtttggctaaaaaccggccccgtttgttgcag
>NODE_819_length_244_cov_1.717213
AAAGGTGTAGAAAGAATGAGAGAAAACAAGTCGGAAAAGAGAGGAAGTGGAAGGATTGAA
GAAAAGGGAGAAAATATAATGAAGGAGGAAGAGGAGGTGAGCTGAGGGCCAAAACTGGAC
ATGAGGTGAGGTGGAAAATAGTAGAAGGAAGACGGAACATGGATAGAAAGGAAAAGTAAC
AAGGAAAAAGAGAGGGGAGAGATAGAGGCATGAAAGATGTGGAAGGAGAGGAAAGTGGAG
AGAACaggaggagaaaacatgaggaggaggggaggaacacgactggacagagagatgagg
aagacgagaggacaaagaaaggtggtgagaagaaacgagagacggattagaagg
>NODE_821_length_396_cov_7.628788
GAGAGAGAGAGAGAGAGAGAGAGAGAGAGAGAGAGAGAGAGAGAGAGAGAGAGAGAGGGC
TAAGCTGCGGCTAGCAGCAGTGTCCAAGGGTCTCCACCGCGGTCCGACCTGCCAGTGGGG
CGGTCATCCAAGCGGGCTCTAATTCACAGTGACACCAATTATGATTAATCTCATCACTTT
AGGAGAGTAGGCTTGTCAAGGCCCTAATTAAGTGCGCTGTCCCCCCTATATGTGCAGACA
GGATCAACAACACATTATATTGTCATAATGGGCATCACAATCCACGAGTCTATTTTTGTG
TTGCCTAACTTTTTAACGGCAAAAGTCCTCTGGAGGAAAGGGAATAACGTGAATAAAGAA
GCAGAATATTATCCATGCTGAGGTGACGTCACGTCTTTGCCTCCGCTCGTGTTCCTTATT
CCGATCACCCGGCTCTCTGATTAGAGTCTTCAGTCCTACTCTGGGATGCTGCATTTCATT
TCATATTTGATAATTGAGACAGATGa
>NODE_822_length_310_cov_9.138710
GGCTTGGGGAGTAAAATCTACAATATTTGACGATGCTCCCGAGCTAAATCGCCTCTTGAA
ATTGAAATATGCTGCCGAAATACAAAATAAAAAGCCAGCCTTTGCTGCTGATATACTGGA
AGCTCCTTGGCTTTCTGCAGAATGCTATTATTATGCATATCCAGGTAGAAAGTTAATTAA
CCCAAAGCTTAAGCTAATTATGGTAGCAGAATGCTATCAACCAAACGCTTTCAGTCTGAC
AGCTGTCCAGAATTTCATTTGCTAATCATTTGTCTTTTGCCGGAGCATATGGTACATTTC
CCCGCTATCACAGCAACAACAAACAGATGAAAATCATTAACTAAAAACAATGTGCAATGT
GAAAAATCAGACACAGATTTATAAGGCTTTGTGTCAGAGAAAAAAGGgggatttatggcc
>NODE_823_length_246_cov_1.142276
TAACAAGTGTATGTATAACGTACATTTGGTCATCCACTCAAGTCCGACGGTCCACATGCA
GCCATGTAGACAGTCCGCACTAGAAGCGTTCTGTTTGTTTAAACAACTGTTTGGTATGAG
GAGAGACTGTACGAGGGGATTCGCCGCCATCCACACCTTTAAACTTCATCATTATAGGAG
CTGTAATTGAAGCAGTTGCTGCCAGATGTTGATTTGAACATGCTTTCCATGTACGGCGCC
CAAACACGGTaagaagtcctactttctccagctatgatgtgcccatgttcaccagctgaa
ctcagtgttgggtcgataaccagctgctgcttctcatgtttttctgtttttgatat
>NODE_827_length_255_cov_1.105882
CCAACGGTCTCCGCACAAACCCGAAATCTTTAGAACTGTGGGTTGAAGTCATTTGGTGTC
ATCCATCTCTCACCCTGTTCAACTCAATTTGTCTCTTATTGTGCAGGCGACACAGCATGG
AAGGCCCGACTGTACACTGTATTCTGAGCTTTTAAAAGAGCATCCCAGCAGTAACAAAGG
GAGACTGACTGCAGCTGTAAAGCTTGTTTACCGCTGACAAAAACCAGGACAAAAAGTACA
AAAAGAGAGAagccggagcgccaccgcagcagtgatcgcaccagcaacaagctgcggcgc
attctttccttcaacaggtgattaattgtaaaggtcagctgaaaactcgaccttgttcgg
aattc
>NODE_828_length_276_cov_1.018116
TGTTTCTAACTTACAAATGCACATTAGAGCTCTCAAACTTCAAACTTCATTCATTTAAAC
ATCAACACTGAGGTCTGACGCTGCCTCATAATGAAGGAGACGTTGAACTCACCTCAGTTA
TTTACTAAATCAAAGTGAAATTAATGTTGCTGATAGAATATCCTCTGTGGTAAATACCAA
TAAACTGATCCGTTTTCTAACCCGTGTTCTGCCAGCTGCAGTGTCAAACAATCCGAGCAG
CACATCAGGAacaaacgcggcgacatatatatgcacttcatcaacagctgaatgcatgta
gcaacacggtgcatccagtttgtaactgcacagcttcacagaaaggttgcaaacacacag
cgcaacacatttgcagataaaacttc
>NODE_830_length_267_cov_1.048689
TAGCTAAAACTTGCACTTGGAAGCAGACAGAGTCAGATAACCTCAGTGATGGTCTGTTGC
TAGGCAGTAACTATGCAGCAGTCTCTCCATGTGTTTTCTGCCTTCTCCTCACAACTGCTT
TTAAGCATCTCTTTGCTTCTCTCTCTTCAGCCTGTTATTCATTCCGCCCTGCTTTAATTC
CATCTCTATTCTTTGCACTCCTCTCCATACCTCTCTGCATTCTCTTGCTACGTTGTGTAA
TCTTTATTTCccctttttccctgttctttctccccctcatcttttttccctccttcccag
cctgctccctctcctttgagacccccacccaccactgtgtagttcaacgagtgcagaaat
gtgcagctgtggttggg
>NODE_831_length_260_cov_1.038462
ACGAGAAGACATGCGGAGAAATCCAGCATGGGGTTTGGCCACAAGTTTGATCCATTAAAT
TCTGCAGACCACACCTAACTCCACACACGGAAACTTAGAGCAAAGCTTTGTCTTGTTAAG
TTGCTGGAATCCAGACATTGCTTTTGAGAACTTATTAACCCCCTGCTGTTCTGTTTCCAC
CCCTTCTCACCTTCATATTTTCCTCACTTTCTTCCCATCTCCATCGCCATTCCTGTTTTA
CTCCCCTCTAttccccattcatatccatcttatttggttcctttcctctctgcagttcgt
attaaaccaggttcaacgtctccggtggagtatcagagtgacagcgatgcagagagtggt
acggagtccg
>NODE_832_length_264_cov_1.064394
GGCTTGTACCATTCAATTGAATGGGAAAATGTGTCCAAACTTTTGACTAGTAGTGTATAT
AGCACCTTTTAACCTTAGCTAGGCTATAAAAAGGGGCTTTACAGTGTGTTTCTCATTCAC
CCATCCATATACACACACATATAACAATAGCAGCAGCAGCACCATGCAGGATGCTCACTT
GCCATTGGGAGCAACTTTGGGTTTTAGTACATCGGAGTGTATCGAATCGCCAACCTGACA
ATTAGCGGACaacccattctaccatctaagccactgctgcccatcatgaggtattattat
caccatgtagtatttttttctctttactctccactacctttatgtaagtacatttttgtt
cagtacaattttcc
>NODE_834_length_284_cov_3.690141
GTCAATTTTACCAAATGGTGTGTCCACAGAATTTCCTGACAGATGTTCACTTGAAACAGC
ATTTGCCTTCATATTAATCACATTTGACCACATTGTGAACTCAAAACCTGGTTGGAAACA
TTGTCTTTAAAAAATTGCAGTATTGCTGTTTTCATGCTCTGAAACAGCTTTTCATGCCCT
GAAAAGGCCTGTTTTGCCACATAGTGGTTCACTAAATTGTATCACACAAAGTCACTTTAA
ACACCATTTGCCTTCATATTTATCACATCTGACCACATTGTGAACTCAAAACATGATTGG
AAACACTGTCTTTAAAAAACTGCAGTATTGCTGTTTTCATGCTCTGAAACAGCTTTTCAT
GCCCTGAAAAGGCCTCTTTTGCCACACAGTGGTT
>NODE_835_length_228_cov_1.236842
AAGCATTAGTTATTGGCATGCTTAATTGAATGTGCTTCGAGGTGTAATGCCGTGATGTCC
TTTGATTCTATTAATTGTGTACTTAAAAGGCTGCAGCTTTCAGTAAAATGCTGCAGTGCA
TGAGGACGGCACAGAGAGGACTGCACATGTGGAAGGAAGGAAAATTGCTCTCCTGCAAGT
GCACCCCCCTCCTGCCCTCTCTCTGCTTCTTTTGCTCTCTCTCTCCTTCCATCCCTGCTC
TTTGTCCTGGgaacgtaccaaccagagagagggaagaggagaaagaagggggaggggtga
gccagcatgtcagacaggggagagcatgaaaaagggag
>NODE_836_length_243_cov_1.176955
CACTTGCTTATTTCATTACCTCCTAATTATTTCGCTCTGTCTCTATCCTCTTCTGTCCCC
GCCTCCTTCCCTTCGTCCTCCCCCCACCCATCTTCCCGTCTCTTGACGCGGCTTCCTGTT
TAGTCACATTCTCCAGCAGCACCTGACTGTGTCGGCAGGAAAAGCCAACGCTGTCAGAGC
TGCGGCAGGCAAAACCAAACGCTGACCGAGCCAGAAAGCCTGCACTGCTGATTATAGATG
GAACGGGAAGAGGGAGGGAGGGAGAGGGGGAAGAATCAAATGTTCCcacagctatgagca
ccgctcggaggcatttccaccctgctgggacaaaacgattgttattaatgcaa
>NODE_837_length_264_cov_1.871212
TTATATTCACTATGTTTTTGCAGCTATTATGAATGTTTATAAAGATTGCATTATTCTGCT
CAGTCTTTATTTGTGTTGTACTCTCGTTGTTGCACACCCAGACAGTCACACATCTTTTAC
TCATACCTACTCCAATCACTCCAACACAGAGCTTCCTAACTTTTGTTTTCCTCCTCCTCC
CTCCCTTCTCTCCATCTTCCCTCTCCCACTCTATTCCTCTCCTTTGCTCTCCGCTGCTGT
AAAGCCTTTCCGTGACTAGCTGTCATTAATCTTCCCTCTCTAGGGGCAGGATCTtgactg
cgtgccagcaagcgctcatacaaagccaagacagccatccaaaaacagagccgcttttct
tgtttccagagcac
>NODE_838_length_231_cov_1.212121
ATAAAGGCCAGGTGCATCCAACTTCAGATTCTGATCATTCTTCTGACACTAAAAAATTAT
TCGACACTAGTTGGGTTTTGTGTTTGATACTGTGTTTGAAAAGGTTGTGCTCATGAATTG
TATTCACCACAGGAGACCATGCATACTTGCAATCATGGAATCATGGGAGCTCAAAAATCT
ACACGCATTTTAAACCACACAAAGTGTAAATTAGACTGTTGTATTTGTCTCAGGTCTTAT
CTTACTTGGCcctcactagttcccatacacctgcctcctgcttcccttcatctgtaccct
tccactcatttgcccctgccccatatacagcaggtccatcc
>NODE_839_length_228_cov_1.236842
GAATGCTTTAAGTGTGACTATATGTCAGAATATGCTTTTAACACATGCTAAAAAACAAAG
TAAAACGACTAAATACAAGAATAAAAGACAAATGAATGGAAAATTTAGGTCAGTAAGCTG
ATCATGCAATCAGTGAGCCAGTGGCAACCTATAACCTTTCATGAGTCGACAATATATGAA
AACTAATGTGCCAATCAGTTCAGAATTGAAAGAGACACCCTTGAGGGACTTCTTCAACTT
TTTGATACCTgcctcatgatggggcaataatgacaaggtgatgaaacaattgtgcaggtt
atttggaggctgtgttcagatcaataaatcatctgctg
>NODE_840_length_261_cov_1.076628
TTATGTCAGTTTTAAGTCACATTATATTGCTTTCACTGGTCTTGTATCTTCCCAGCCTTG
TCACCCAAAAATAATGCTTCAAAGCAACTAAACTGCATTCTAAATTAAACATATTTAGAA
TGCAGTGTCTATCAGATGATATTTATTTCTGACATATATTTATTTTACTGCTTTACTGTC
ATTCCTTGTCAACCAACCTCACATATTAGATGAGATGGGAATCGCTTGTTTCAAATTAAT
TTATGTTTCTttcaaaatgtaaattagaatacagtttagttgtataagaacatattttgt
tgtaatgcagagttggtctttgagttgtaaaagctccactcactacctaaacctcagagc
ctcatatctct
>NODE_841_length_241_cov_1.041494
TTAACAACAACCTAAGATCCTTAAAGTTGACATCAAAGAATGCAGAAAGGCCTCTCCACC
CATCACCTTCTACTAGAAACAGCATAAACCCAGCAGTAATGTCTCCTGGACAAACGAGGC
TGGGAGACGTGAAGAGGCACAGGTCAGAGTAGAGTAGGACCGCATCCCAGCACAGTCCAG
CTGGAGCTCTGGCCCACACAGTTTCCAGCTTTGGGAGTGTTGTGGAGGAGTGGCGAGGTG
GGAGAAGGGActgctttgtcctgtgcgctctcctcctgcccctgcagacctcccaggact
ggtgatgggtagggggacagagaggtaactttgtaagtcatcactaaatct
>NODE_842_length_272_cov_1.033088
ACAGCTCCTCCTCTTAACTTTTGCACAATGAGAAAATTAAGGCACACTTCCCACTGGGCA
CCATGGAGCATCAAAGCACCACTTTGGGAAAACCAAACAGTCAAACTTACATTATCCAGA
TCATAGTAAAATTTTATGTGCACCAGAAGTAAAAACATACAAAAGCATTCTGAGGTAGCT
GATGTGTGTTTTCTGCTATACCCCCTCACCTCACAGTTAAGACTGCCTTGGCTATTTAGG
TTTCACTGAGtgtgcagattgtcgcccttgggtgttttgtctttctgctgatgcataagt
cagtgctttatgtgagcagggagacacttccttgctggaatgggaagcagctggaaatgg
tgttgatgctttgctcaaacat
>NODE_843_length_438_cov_11.180366
AATGAACGTAAAAGTATAGTTTAAAAAATAATTGTCATTGGATATGCTTATTTGAGCCAG
GGCAAGCATATCACAACTGAGCTAAACAGACTCTTGAAACAAGAATACAAAGGAGGAAAT
AAAGCATAGACAAAAAAGATGGAATACAAATTTAGTCAACGAAACAGGACAAATAAGAAG
GAAGGTCCATATGAACATAATGGGATTTGGTCTTGGTAAACAGGACAAAAATGGAGGTGA
TTCGAGTGAATGGATGGGTTGACAGCAAGAATGAATTTGTATTATTTTCATTCTGTGAAC
GTCAGTTCAGCACTCTTACCTCTTATTGGTGTACCACCTGGGTGGATAATATGAATGCAA
ATAAGATTAGAAAGAAGAAGCATTAGTACGAGTAGATAGAGGCTGGGGGCTTTGGAAGAA
GAATCAAATTAGATTTAACAGGGTACGTAAATAAAGGTACTACAGGAAAGAGAAAGGAGA
GAGAAAGAGAATAAGAACTTTTCTGTACTCTACTGGCAAAGAAAGACAGGATTCATCATA
GAAAAatc
>NODE_844_length_224_cov_1.254464
GGAAAACTTCCAGGGGTTAATATTTTATACATTGGCACTGTATGTACAGTAGCAAACCTC
TCTGAGCTGTTGTGAGAGTGTCTTCCTGTCTGAGTTCCAGGCGTCCTGCCAGTCAACCAC
TTAGCGCCTCAGTCTGTTGGACAACACCATGACAAAATATCACCTCTTCGTCCTCTTTTA
TTTAGCTCTCTTACCGCCCTTTTCATGTAGCTTAGCTTAGCTTATCTACCTCCAAGGTGT
CAGAAGACCCtgacatcacagtctgcagttaagctgctgttcagggacatttgaacttaa
agctgcaataatcaaagtttacatgaactgaggt
>NODE_845_length_246_cov_2.158537
GCAATTACAGTTAAGTAGAGAGAGAAAGCAATTGGAGGCTGTCTGTTCCAAATGATGACA
TGATTGGCTGGATGAGGACTGTTAGCAGTTATGTCATCTCAGCAGATCATGTGGTCCGAC
ATTTAGTTCAGTGCAAATCATTACTTTCTCCTGGGGATATCCATTAATTACCTGTCAAAC
ACATGTAGGCTGTTATGTAACACACAGAGGCAGCACAGCTCTGCCTCTGTGTGTAGACAT
TGTCAATCTGGGTCACTGACTGTTCACAATTCAAGTGCGTCACAGACTTTGTGGGACTCA
TCACTGTTTGATGCTCTTTGCCATGACCGGTGTGTCACGATAGTGAACCCAAAGTt
>NODE_846_length_349_cov_3.979943
AGATAGCGGCTAAAGAGCTTATTTCCCAAATCTCTTTATCCTTTCTAGAACTGTGAGACG
TTGACAGAAAGTCAGTTAACTCTAGCCAGTGGCAGCTGCATGGGTTTTGCATAATTAATT
ATTTATACGGAGCCAGACATAGTAATTACCATCCAGATGAATATGATATTCTAATCAGGC
AGGCTTTAATTTTAATTGCCCTCCAGCATCTAACTGTCAGTGCTGGCCTGGCTTGATAAA
GTGGAGAGTCTCTAAACACCATTAGACATCTGCTCTGAGAGCATTGCCTCCACTACCCAC
CAGCCCCACCATCCGCCATAAAAATCAATACAGGACCTGGGTGTGTGCGTGTGATCTTGC
TCATTTTTCTATGGAAAGCCATTTTTCGTCAATGACAAAACCAGAGCAGGGCTTCAAGCT
ATGGAGTCCCCCCCGCCTCCAATGATTGATGAGGCCTCt
>NODE_847_length_111_cov_2.234234
TTTGCTTCCGCCGCGATCGCACTGAGCCTACTCCCGAGTCTCTACGACATCAGGAAGTGG
GAGAAACCTGTGATTTTTTGCTGTATCTCGGGACGGGAAGGTCGTAGAGAGTCGGGACCT
AGACCGGCGTCTTCAGCATAGCCAAATTAGGTGGGGCAGGTGGCATTTCCAGGTGTCTAG
CACGTCTGGTTCCGGAGATATTGGCCAAAACGTTCTCCCAt
>NODE_848_length_224_cov_1.696429
GATAATGGAAATGCAGCCTCCTCTCTTGCAGACACTCCTTTCAGCAGGGACAGGAACTAG
CAGCAAAAGGATAAATGCGCTGCAAACATTTATCAATACGCCTAATAAGTCTGTGGATCC
AAAACTGCTGCTGCTGTTCCTTTCTTATCCTACAGATGGCAGAGGTTGGCAAGCGTAGAG
CTGATCTCTCTTCATCAGATTTAACCAAAGAATACTCCAGCGAAGAAATCCTTTACACAC
ACTCCGGTGTTCTCGACACAGTCTGCATGTTCTCTTTGCCAGATGTCAGACTCCTGAAGT
AAATCAGTACACTGTATGcacaacaagccgatgt
>NODE_850_length_229_cov_1.227074
ACCCCATCCATCATATAAAGCTTTCATCGTCACCAAAGAAAGCTGTGTGAAGTCTGATAA
ATGGCTTCAAGTGATGCCACCAAGTTACAGTGGTTCTGATATATATTTGTAAAGTAAAAA
ATATGCTGATATGGAGTTACATGGAATCAAACCTAGGCTGGGCTCACTGTAAAACTAACA
TAATTCAAAATCTGGCTGCAGGCTGCATTAGAGGAAACTTCAGATATTCTCCTTTTAAAT
CCCAGACATAgacacactgcaagagtggaaaaaacaaaacagaacacagagcatcacaaa
ctacaggatatttttaagtattatcagacagaggaacca
>NODE_851_length_248_cov_1.431452
CCACAAATACAAGAATGAGAACTGGCAGGAGAACATGAAGGCCGCAGGATGAACTGCCAA
AGACAAAGGGAGGGAAAAGACTAAACACTGAGAAGTGACTCGGGAGACAAGACAGGTGGA
ACTAATCAGGGTAATCAAAAGGGAGGGACAAAGAGCAGAAGTAAAAACACAAGCGACACA
TGAGGAAAGTCAATTTCAACATAAAACAGGAAGTAGCTGAAAAGGGACATGAAACCTCCA
CATAGACGAacagagggacacaggagacagaaaaatgaacaggaatgtattcgaaaaaca
aaaccaggaacctaaacccaggaaccaagactttgctgcgacgtcccgagtgacttct
>NODE_852_length_238_cov_1.184874
CCAACTCATTCTCGTCATCTCTCCCTCTCTCTCTGTCTCCTGTCCAATTAGAAATGCTGC
AGCTCCCCCTATTGGCACGGATCAGGTGGGAGTTTTTGGAGATCAAAGTTTCCTAGCTTT
ATCAAACACAGCTCTGCGTTGTAATGAATACCACAGCCAGGAAGCCAGACATGACCAACA
CTCGACACTTATGAAGCGGTAATCTTTATCTGAGATCTGCACACTGCAGTTTGCCTAAAT
GGCACAGTCAacatagtggtgctggacatgtcattaaagcattcatgggtgtaattaagc
atgcataatctcaaatgtcatcaaaaccggcttcattctacagtacat
>NODE_853_length_289_cov_6.560554
ATACTGTTTCTGCAGTCAGCAGCAGTGACTTACAGCAGCTCCTCTCCTCAGCAGAACAGT
TTGGAAATTTAAAATTTTGCTCTCTATTCAGGGGGCCTTTTTTGACCCCTATTATGCATT
CTAGACTTAACGTCAAAGAGCGAGGAAGAGATTTAATTTGTTGACTATTGCCACCGATCT
CCTTTAAACGGCTTTTAATTGATAACGGCAAGGGAGAGCGGTGAACTTTAAATAGACATT
CTAATTATCGGCTTTAAGAAGCAGGGGCTTTTTGGGAAATGTTATGGCATTTGGAATGGG
ATTAATGGGCGAGTGAGGCGCTGGCCACCCTGCAGCTAAATGACATTAAAGAGGGAGATG
AGTGGTGCTGCTGAAGGGAGCAAACCCACTAGTCACAGg
>NODE_854_length_254_cov_1.102362
GCAATTTTTCAGATGGAGAGTATTTGCTGTATTGAATGTCTAAAAGAAACTCTTACATTC
CTCAGTTTGGAATCTTAGCTGAAAGAACACCATGGCAATAAAATGCTCTTGAACTGATGT
ATGGTGACGCATGGAGAGAGTAAAGAAAGGAAAGCAATTGAGATTCTGCAGGGCAGAGCT
GAGCACTATTTACCTATGAAGCCCAGAGCGAGCCTGCGGGCACGACACACAGATGACACC
ACGAATAAATgatgcctcatggaaatgttttataatccggctgattctcttgtgaccatt
tggacattttctgttgaataaaatatcacgcgggcgtggaaagtatcatttagacatttt
aaat
>NODE_855_length_311_cov_7.958200
AGTGAAGTCAAGCCTTAAATCTGGCTGCATACCATGTGACTTGACATGGAGCAACCAAAT
GAAAGAGAAAGTGAGAGAGAAAAAAGAGAGAGAGGAGGGAGAGAGAGCAGTACCCCCATA
AAACCATCACTGCTTTCAGTTCAAATAGGTCCTATCATCTCCATGACAACAGTCGTAATG
GTAACATGGAAATATATTAATGTAAAACCATGGCAACGTTCTCCAATTGAATTAAGCAGC
ACCTGTGCACATTACAGAAGAAGATAAAAGACAAAAGGAGCCAGCTCCTGCTTGCCAAGC
AGCTGTGGCTTTCAGACCTTAAAAACCCATCTACATTTCCTGAACACATTTGTTTTCCAA
TGTTTCTCTGTGGCAAATTACCATAGCGTTGAGCAGTTTTTGaggggttttctgtcctat
t
>NODE_856_length_277_cov_2.332130
AAATTTAGTCAAAGTCATAGCGCCTCCTATTGGTAACAGGAAGTTACAAGCAGTACATTT
GCATTTACCATTGCTACAAATTTTGTGATATCAGCGTGGAAATTTATCAGCTAAGTCTTC
ACAACATGACAATGCTACAGTGTGAAGATTTCGAGCTTATATGAAACGCAGTTGCCGTGG
CGACCGATTTTCATCGTGACACAAGATGGACTTTTTGGCACCTTAGGAATGCTCACCAAT
TGACAAAAATTTGCACACACGTCACTATCGGCTACGCGAAACAAACTGTACACGTCTTGG
GACTGTATGTGCTATAGCGCCCCCTACAGTATTTTAAAACATCAGCCCCCCCGTGCCGTT
TCACCTACAGCTACCAAATTTGACAGg
>NODE_861_length_247_cov_1.141700
GAATTTCATGTTTTTCCTCTTTTTTCTATTATTGTGAACTGAATCTTTTGGCACCGGTGA
TCGAAGAGTACATATATCTCATCTTGGGATCTGGGTCGTTGTGATGGACACTGTCGTTAA
CCAATAACTCCGGAAAAACAGCCCACGCGCTACTCAGTAATGAAGAAGATCCTTAAAACA
TTGTAGTACACACAACAGATAGCAAGTATTTGCATATTTGTGTGTGTGATTGTATCCGCA
TGTGTGTTTGtctgccttcctggtttgttgaatacctgcgtgctcgaatgcttgtcattg
ttttgcagtgatgcgggtgagaatgaggctaaaggtgaacaatgctgcacagatgag
>NODE_862_length_237_cov_2.763713
ATACACTGTATTAATTAGTCCAACACTGTTTCAACTTCCTCCCCCACCCATGCACTCACC
ATGGGAATCAGCCATAGTGATGCTCAATGGATACATCACCCCTTCTCTGCCACTTTCTGC
TTCTCCCTCTCTCTCCCCTTTATTTCAGCCATTTCCATATTCCTCCTCCCAAAGACTGTA
TGGTAATGGGAGAGGTGTAATTGAGAGGCGCTTCGTTAGAGGAGATTTAAATGTGTTTCT
TTGTGTGTGTGTGTGTGTTAAGAGTTGGGAGGGGGTGTATTTGGATCATTGCTGCTATTT
GGATCTTATTCTGCCAAGgagggccagttatcatcattaatgcctcc
>NODE_863_length_252_cov_1.115079
CCAACAGGAAAATCCAGGACTGGTCTTTCAAAGGGAGCAGACCAATCTTGATACTGGGGG
ATTCAAACATAAACCGAATCCCAGCTCACAACAATCCACAGGTTCAACTCGACAGCTACC
CCGGAGCCAACATCTACCACTTCCTTAAGGTGTGTGAAAAGACTCCCCCCAACCCAACTG
CCAAAATTGTCATCTTCTCCATCGGAATCAACAATAAAGACCAGGACCCCAAGCAGACAT
CATGCAAACAactccgatctctctttaaaacagctgctactaccttccctaatgcagata
tctatttccccatcatcaacttctcacccaacctcaccccaatgcaacagaacaacctga
aa
>NODE_864_length_280_cov_1.003571
ATATTCAAAACTTGAGCATTTCTTTCAAAAGCTGTCTCCACTGATATGCTATTTTTGTAG
TTTCCTTCTCTTTTGCTTCTGCTTATGTAATAAGCCATCCTTCCTGACCTCCATCACTAT
ATTTGCTTAGTCTATCAGTTGACTGATATTGGCTGTTATCAGGTTCTCCCTGACTGCGTC
CTGCTGTCCCACTGATGATAGGACATGGATGAAGTGCCTGAATGTTTGCCATTCCTGAGC
TATCTCACACaggatacaggattaccttactgtttgtgggaatattctctgcaccagcag
cctgagataattttcgtctcttggctgctcccacattgattttctactgctagaaatgga
atagtggttttgatcatctgctggataaac
>NODE_867_length_111_cov_1.693694
CACACTGTGAAGTCAAAACATGTTTGTAAACATTGTCCTTTGAAATCAAAACATGTTTGT
AAACATTGTCTTCAAAAGTCAAAACATGTTTGTAAACATTGCGTCCTAAGGCAAAACATG
TTTGTAAACATTGTCCTTTAAAGTCAAAACATGTTTGTAAACATCTTCTGTGACAATCTG
CAGGAGTGCTGTTTTTATGctctcaaacagcgtttcatgcg
>NODE_868_length_241_cov_1.170125
TACTCAGTCAAATAATTGAACACACAATGATGTTATTTTATAAAGAAATAGCCCACAGTC
AGAAACACACAATAGGTATGAGGGTGGGTGTGTCATTGTGTGATCATTAACACATCACCC
TGACACACAAATGGTTTCCAGGCCTGTTATATGCAAGGTTAGGCAGTAAATAACGTCCTG
AAAATAACAGAGGGGAGAAGGGGAATGAAAGCGAGAGGGGGGATGGTGCAATAATAATGA
AAGCAATAAAaggagacccattttcccagctgtgatctgtgcctcagtcaatgtgtatgt
ctgtgcatgtgtgcatctgtgtgtgtggatgtgtttgagagggagattttc
>NODE_869_length_229_cov_1.227074
ATACATGTGAGCATTTAATACATTTGGTCAGGTTTTTTGTTGGAGTTTTCCATTGCTTAA
ACACACATATAAACGCGCAAGCAGACGTGTGTGGAAACAAAGAGGCCTTGCATGAACTCA
AGAGATTGGTGCCACTGAACAAAACACAAAGTCTCTCTCTCCCACACACACACACACATA
CACACACAAGCCACCTCTTACCCCATCACCACCCCACCCACTGCTCAGTGCACCCTGCCT
GCTGATAAGCtggtttgccaggcttgcccagcgccgctgatggctccgtttgcacaaccg
ctccattgttgctgtgcagagtggacaactgcacgttgg
>NODE_870_length_230_cov_1.226087
CTGTTTCAGGTCCTTGAACGCCGCCTCGGCTTCAGGGGACCAGCGAAAAGGTTTGACGGT
GGATGTCAGAGCTGTAAGTGGGGCAGCGACCTTGCTATAATCTCTGATAAAACGACGGTA
GAAGTTAGCAAATCCTAAAAACCTTTGGAGCTGCTTCCGGCTTTCGGGGACGGGCCAGTC
CCGGACAGCAGCGAGCTTGTCCAGATCCATTTTAATCATATCGGGAGATATGATGTAGCC
TAGGAATGAAactgtggaaacatgaaattcacacttttctccctttatgaacagcttatt
tttatagaggcattccaggaccagacggacatgacgagtg
>NODE_871_length_267_cov_5.850187
CCATATCAAACAACGCAGCGCGAAAATTACTGTGGCGATGATAAGGCTGCCAGATAGAGA
GGGAGAGGAGAGCAAGGGGGGGGGGGGAGGAAACTGAAAGGAAGTGACTCTACTCAATTA
TACTGCAAAATTGGTATGACTGAATATTTTTCATTCAGGTGACTGATAGTATCAGTGAAA
CTGCAATGCAGATAAATAAAGGAGCCTTCTGTCAAGAATAAACACCATTAATCATGAAGC
CAGCTACTGCGTGACCGCCTGTCCCCCCGACTTACTCCATAGAGAAAGTATTAAAGAGGG
GGGGAGGCTGTGAGGGGTGAGGCGAGGGAGGGAGGATGGAGGGGGGAAACCAGTGACTGC
ACCAGAGAGGGGTGACc
>NODE_873_length_253_cov_1.110672
GAATTTCAAACACATGCAGATTAGGATAAATAGGAAATACAGCTTTGTAAGATGAACGAT
GACTTTTGTGTTTGCCGTCTTTCATTGCCGTCATTCGTCAGACAAAACGCTGCTTTCTCA
AAGTGTTGTTGCAAGTGCACGGAGCAGTCTTCTGATTAATTAGAAACATTAAAAATCACA
CACTGCCAAGCACTGGCCGGCCAAAAATCTCCACTAAAGGATAAATATATTTGATATACT
TGGCTGCATTgctcccactctcttctccttgcgtctctctttcacacatatgtaatctct
gactcatttcatcaacttttttctctttcttcaccccccaccacttctcctcctgtctct
tca
>NODE_876_length_223_cov_1.264574
CAAAGACAGCTTCTGAAGTAGTTTCACAGACGCGCAAGTGTTCAAGTAATCTGGCATGAC
TGCATTCCAAGTGCAGTTTCTGTACACAAGTGCTAAAACATTGCAGAAGTTACAGTTTTG
CAATCTGTTGTTTGTCCTCCAGGACGCTGCATCTCATACAGGGCAGACTGAGAGAGGAGC
ACGCTCTACAAGAAGTCCTTTACAAAACTCTCCTCAAAGGGGCTCCCACTGCTCTGCCAC
CACGGTTAGTtcttcattaatccttcaaaaagaaaataaaacaacagatgaagaattaag
ctctgtccttcctatgctgttatgttctatgca
>NODE_877_length_241_cov_3.585062
GATTTCATGCTCTGAAACAACGTTTGGCATGCTGAAAAGGCCAGTCGATAGTTGTCGACT
GAATTCCCTCACAAAAAGTAATTTGAAATGGCGTTTACCTTCATATTTATCATATTTCAA
CCGATTGTGAAGTCAAAACATGTTTGTAAACATTTTCTTAGATAAACTGCAGTATTGCTG
TTTTTATGCTCTGAAACAGCTTTTCATGCACTGAAAAGGCCTCTTTTGCCACAAAATGTG
TTCACCGAATGATATCACACAAAGTCAATTAAAACTAGTTTTGGCTTCATATTTATCATA
TTTGAACACATTGTGAATTAAAAAAATGCTTGTACACATtgtctttgaaca
>NODE_878_length_223_cov_1.260090
GGTTTTTGGCAGGTTTTTTTCCCCATTATGGGTCTCTTTAAAAACCATTTCAATAAAGTT
CACTGACTTTCTGCAGAGTTAAAATTAGCTGCATGTGACACATTGCAGGTATTTTCCGTG
GGTTGTTTATTCAGACTGATTTCTTTTTTCTTTTCTGACCAACTCAAGTGACTATTTAGT
AAAAATCCGTAATGCTAATATTGAGTTTCTCAGTGTCATGACCTGATCAACTTTGGCTCC
TCTTGTGCAGttcgtctcatctctgccggattctcataaagccctgcgctgctctccaat
gctattggactaatcaaccttatcagttgtttg
>NODE_879_length_277_cov_1.014440
CTTTGGAGCTGAAACTGCAGCTTGTTTTTCAGCACTAAGGTCAATCAGAATAGAATGTAA
TAATTATAACAGTCTTTATTTATAGAGATTTCAGAGTGTTTCACGAAGCAGCAAAACAAA
ACCGACAATTCAATTGATTTAATTGGTTTTATTCTAATTTCTTGAATTTTTAAGTGCTTA
TATTGTGAGTACTTCGGTGTGCTGGTGATTCTTTATCCTCTGTTCCGTTATTCTGTCTCT
GTTTTGTTCCtttttatattttcaccctcttaaatttggtcttttctgcttttcctcagc
aacttttcttttggcttccatccgtctttttctttccaccgctgattattttgttcataa
ttctccatttttatacaacgtcaggat
>NODE_880_length_293_cov_4.535836
GTGCCTAGAGCTACATAACAGCACACTGTCCCACTGGAAAAACAAAGCCCAGACGTCCCA
AGGCTCTCCCAGAGTCTCTCTCTTTCGTTCGTTCGTTCCTTCCTTCCTTCCTTCCTTCCT
TCTCTCCTGTCTGTTGCCTCTTCTCAACCCTCTCTCGCCATCTCTACTCTCCTGTGCCGT
GTATGTGTGAGGAGCACTGCCGGAGGGCGATGGTGGAGTGGGTGGTTACAAGGTGAAGTA
GCTCTTCTCTCTACTGTAGTCTTGACCAGTACTGAGACATGTCAGGCTCGCTCCCTGGGA
CTTGGACAGGGACAGACACTCCAGGAGAGATGAGTCCTGCAGAGTCAAAAAGAGAAAGAC
ATGAGCACAAAAACAAAACAGAAACCAAAAAAAAGCCCAAGAA
>NODE_881_length_234_cov_1.158120
AAAAAACCCCACTCTTTTATTAAAAGATAAAGCCATGTGACGTGACAATATAGTCTTTAG
TCTTAATTGGTCTTTAGTCTTAATTGGTCATTGATGTTGACCATCAATGACCAATGTTGG
CTTGAAGCTGTATTTGAAAGTCATGCTTGATATTGTTCAGAGCTGTAAGTATTGGTGTAC
ACATGACAGTAACACAGTACCACCACGGGATGGTTTGTAAGAAGTGAGTAATAACAGATA
ACCTCTCTCAccctctcttgatcaagtcaaattttttcgttcagtccacatagctgtttt
tcaggcctcgttggcgcagttggcagcgcgtcagtctcataatc
>NODE_882_length_223_cov_1.264574
AGTGTTTTTACAGTGGTCTCAACTCTTCTGTCTTCATTTTAAGAGGATTATGTGCAGCGT
AATTGTTTTACTTTGGTTGATATGGAGAACAATTAACAAAACAATTAGTTGTCAGCTAAT
AAATTAATCTACTATTCCATCCTGTTCTATTTTTAAATGAACTGATTTGAAAATTGTGAT
CTATGAACATGAATTTGCTCATTTTAATCTGCATAAACTGGTCTCTGAATTCTTGGAACA
TTACTAATATctgttgatcaaccattccaaaagaatacagtattgcattgtttcttttct
ttctgcatgtaaggctctgaacgctattcatgg
>NODE_883_length_232_cov_1.206897
AACAGGTCCTTAGATTGTTACCCCGGGCCATGAGATCACCATCTGCCCCATCACATTACT
GCATCTCTTTTTTTTTTTTTGCTCCGCACACACACATCCGGTCTCTTGTTCACTCTCTAT
CTCGCTCCCTTCTCTGCTCTGTCATTGGTTAATCTGCCTACAATCCCACCCCGGGGCTAA
TCCTCATGGGTACATTGCCCTTGGTGGCTGTAACCTTCACTTCAATCCCCTCACATATTT
CTATGTCATTctttttttcatcaatatttaataattaaaaaaaacagcacttccggatgt
tcttgcaacatcttcagacccacataatgtgaagctctccgt
>NODE_884_length_250_cov_1.856000
ATAACAATGGCAATGATTGTCTTTTTTTCTTGAATTCATTGTGTTACTGGTCCTTTAATA
GCTGAGCAAGTGTAAGGAAGCTATTCATAACTCACGGCAAGGAATAATTTTAACAAGACA
ATGGTCGCAGGCCAAAAAAAAACACTTTGCACTTGCTGTCTACATGAAAAGGGTGGAATA
GATGCATGCACCTACAAGGAGCCTTGCTACCAGGAGCAACTACAATCTCCCATATGTACT
AGATTGAAAAaggcaacagagcaggaaaatgttaaataatgcagaaaattgaatgagcat
gttgcgcctctgaatatatccagaagtttgtgtggtgtaattcacggatgtgtgtcattc
>NODE_885_length_393_cov_3.949109
CCATTTCCACTTTTCTTCTCCAATCCATTTTTGCCTCCCTCTCTAAGCCTCCTCCTCTTT
TGCACCCCTTCATCCTGTCCTCCATCCATCCTTACAGTACTTCAAGATGGATAGAAAAAT
AAAGTCCTCCAGCGGCTCTCTAGATGGAGGGAGAAAAAAAAAAGGCAGACAGACAAGAAA
ATAAAAGCTGAGGGGATGGCGAGGGCAAAGGAGAGAAAAGGGGAAGAGAGAGAGAAAAAG
AGACTGAGGGAGGACATTCAAATCAATACTTCTGTTTGTCAGGTTGCATTTTTCCCCACT
ATACTTCCTCTGTATCTCTCTTGCTAAACACACACACACACTCGCGCTCTGGCCATGAAC
CCAGCAGCCGCCGCCATTTCAGGTTGTTTTCTCTTGCTCCAAGCTCCCTCTCCCTCAGCT
Gccctggccattttgccgtctctgacaaagcctcttcatgaagcattcagcaaaaggaca
gatcttacgccgtcatttcatgc
>NODE_886_length_370_cov_7.743243
TCTGTGATGCCCTTAGATGTCCGGGGCTGCACGCGCGCCACACTGAGTGGATCAGCGTGT
GTCTACCCTTCGCCGAGAGGCGTGGGTAACCCGCTGAACCCCACTCGTGATAGGGATTGG
GGATTGCAATTATTTCCCATGAACGAGGAATTCCCAGTAAGCGCGGGTCATAAGCTCGCG
TTGATTAAGTCCCTGCCCTTTGTACACACCGCCCGTCGCTACTACCGATTGGATGGTTTA
GTGAGGTCCTCGGATCGGCCCCGCCGGGGTCGGTCACGGCCCTGGCGGAGCGCCGAGAAG
ACGATCAAACTTGACTATCTAGAGGAAGTAAAAGTCGTAACAAGGTTTCCGTAGGTGAAC
CTGCGGAAGGATCATTACCGGTTTTGCCCAGGAGAGCGGCGGGGCACCTCCCCCCACCGT
TTCCCCCCTCGGGCCCAAACTGAACCAGCCGAGGGGCCTTCCCGCGACCGGCCGCGGCCc
>NODE_887_length_232_cov_1.211207
GTTTCTGTGTAACATTCATAATGAACAAAGCTCTCCTTAGCAGGCTAGTGATCTTTTGGT
TGATGTTCATTATATTTTGGTGATGCCAAACTGATGCTGTGAGGTAAAAAAAACGTTTCA
TTTCATGAAATGTCTGCAGGAACAGCATCAACAACAGCAGCAGCATCAAACCTGCAAAAC
GAGACTGTTATTTCAAAATAAAAGGAAAGGTCTGTTTGTCTGTTTTCCCTGTGACGGCAG
CGACTCAGTCtgcaggaaaagtttagatttttttgtccaggatggttttagatgtgacgg
acttacgcgtggttctgtggttctgtgtttgtgtggaaagta
>NODE_888_length_222_cov_1.162162
TAAGAGTGTATTAATTCTAGCAAACATCAAAGACACTCCCTCATCCATCTCTCTTTTTCC
TCTCCTTCTCCTTTCCTCCCTCCCTCTGTCACTCTCTCTAATGCTCATTTTAGCATCATT
TTGTCCGCATCGCCTTTTTTTGTTGTTTGTTTGTTTTTTGTCGTTTATACTCCTGCCTTT
GCTTTGCCTGTCTGTTTTGGTGTGTCTCACCTCTCTTGCATGTGCTTGGCGGGGTGTGAC
AGCATTGAGAagtcaccaaagaggtaaatgatgataggccatccatcatgctttatggac
tctgtatggtgctgccgtggagagtggctgca
>NODE_890_length_229_cov_2.397380
TTCTCCTCCTTACGATCATCATCTTCTTCCCCTGCTTATTATGTTGTTCTTCTCCTCATT
ATCTTCTGCATTTCCTCTTAATCATCTTCTTCTTCTTCTTCTTCTTCTTCATCGTCGTCT
TCTTCTCCTCTTTATGATCTTCTTATGTTTATCCCTCCATTATCATCATCATCTTCTTCC
CCTACTCCTTATTATCTTCATCTCACCCTCATTATCTCCTCCTCCTCCTCCTCCTCCTCC
TCCTTATGATGATCTTCTTCTTCTTCTTCTTTGGTAATAATCTTCACGTTCATAACGTTA
TTAactttatattttacagattattttgaggtgacatcc
>NODE_891_length_263_cov_1.022814
GCGACTTCAGGACACTTCCTCCCTCTCTGTCTTGCCTTCATCTCTCCATGTCTCTCTCTT
TCTGTCTCTGGCCTGTCAATACGCATCCACTTGTCTGATGGGTCCTTCTGAGAAGCTTAC
AGCTGACATGCTGGTGTCTTTATTTCCACCAGCAATCCTTTTAGAGTTGGCCTCGGTGAT
CAGTCATGCCACTGACAAGCAACTCAGGCCTCAGCACCTCAGAAACCCTCCATCCACTCC
TCCTCATGACtctatgtcattacaaaggaggggcagggaaaggcttcggtccagagtgag
aattcaggttgactccatttctcagatattgcaagacatgctatatatctctgtgtcctc
aaggtttgatgcc
>NODE_892_length_119_cov_2.058824
TTTGTAAACATTGTCCTTTGAAGTCAAAACATGTTTGTAAACATTGCGTCCTAAGTCAAA
ACATGTTTGTAAACATTGCGTCCTAAGTCAAAACATGTTTGTAAACATTGTCTTCAAACG
TCAAAACATGTTTGTAAACATTTTCTGTGACAATCTGCAGGAGTGCTGTTTTTATGCTCT
CAAACAGCGTTTCGGGCGCTGAAAAGTCCACTTTGGCCAAACGCTGTCT
>NODE_895_length_242_cov_1.161157
AGCAGATCATGAATGCAAAGAGGACCACCAGTACCAGCGTGGTGGCCTTCTGCTCCTTTT
TTGCAGTGTTTAACCTCTTCTTTAACCTCTTTTTCAGAGCGTGAATAATTTTGAGGGCGC
AAAATGAAATAATGGAAATGGGGATGATACAGCAAAATTCATCAATCCCTTCAAACACCA
GATACATAGTAGGTAGTGGATCATTAAGAGTACATGAGCTAAAATTTCCCTCAGGGTCAT
ATGTAACTTCgttgtagatgagtatgtagacattcaagagaaaacacacgccccacacca
ctacacatgccagtttggcaaaaaatggcccccgcagtcttccattggtcag
>NODE_896_length_296_cov_2.810811
CCTCTCTTTTGTGTCAGGGAGCTGGAGAGGCGTTAAGAAGCGCTGATAAACCCCACTTAG
ATCCCTTCCTGGCCCGTCACCCTGGCCTGCCGGGCCGCTTTAGCAGGGAACTGATCTGTG
ACGGCCTGCCACTCAAACTGAGCACTTCTGAAGGCTGACACAATGGAGTGAGCAACACAC
CAGAGGGCCGGGGGGTGGGTGGGGTAGGGGGATGGAGGGAGGGTGAGGCAGAGGAGGGAG
AGGAGGCCAAGAGGTGCCCTGAAAGAAAGCTAGAGGAGGGGCCAGAGAGCATCTCCCTGT
TATCTGTTCCCTCTCTTTCAGTTTATGCAGTTTCCCTCCTCCCTCTTCTTGCTGCTTGAT
ACTGTAGAGCTCGCGCTCTTTGACTGTTTGTCTTCtagtcggcagt
>NODE_897_length_364_cov_2.332417
GAAGAGGAAGAGGAAGAGGAAGAGGAAGAGGAGGAAAGTACTCCAGCTAAAGAGATACAT
ATAGCAGAAACCAAAGACAACATTAATGATGAAATAGAGGAAAAGGATGGTGAGGAAGAT
GCATGTCAGAAAGATGACACTGAAGACACACTGAATACAAATGTGGAAAAAGTTAGCGAT
GAGATAAAAGCACCAGCTGTTGAAACAAGACTTCTTAGAAGTGGTGGAAAGTTAGTTAAA
ACCATAGCAGTGGATCAGAAAAAGGAAGACAAGAACGACGAAGAAGCTGCAGTCCAGAAA
GATGAAAATCTAGAGTCAGAAGTTGAGATTAAAAAAGTAGAAGCTGTGGCAGGGGTTTCC
CTTGCAAAGCAAGAGACAGTGGAAAAGGAACAGTCTACtgtttcagtccatgaagaaaca
gcagctactgaggaggctgatcctgtagaaaatattgctgttgaaggagaagag
>NODE_903_length_380_cov_8.865789
CCTCACCCTCTGGCAGTGCCTCATGGAAATGCCGCAAACGCTGTACGGATTCAAACGTAT
CAGGGATTATTAAGAGACCTGAGAACAAGGTCAAAGACTTGCAGAAGAACACAGAGCAAG
TTAAACTTAACTTCCACTTCATCCCCGAGGCTCTGAAAATACTTAGGAGATAGTTGAGGC
AGGCTCTGTTGAAAGCTCCCCCGCCGGCACGCAAAGCTTTACTTTTGATGTTAATTCCTT
GAAAGCTGTTTCTTTAGCTGGGGATTAGTGCATGAAGAGCTAGGCTTACCATGCTCTGGC
TAATAAAGATGAAACATCTAACACAGGTACTCGTACATACACTCGCCAGGGAACAGTGCC
TATAAAGTTGCCTTAATTATAGAGAACTGACTTCGCTTCAGTAACTATAAGAATAGGACG
ACATTTGTAGTTTGAAAATActgtggtattaaatgttggaaatcctctgtattctttgga
cacaagtcat
>NODE_904_length_243_cov_1.160494
ACACACAGATTATACAGCACAAATTACAAAAGAGGTTAATTACGGGTAAAGAGATAAAGA
TTAATTACAAAATAAATAATGAAATGTAAGAAATGCAACAGCAGTAGTTGGCAAAACGAA
AACATTTTTAACATCATAAATTGAAACTACTTTTCAGTTCAGCATGCTGTACACTTCCTT
GACAAAATGAATGAAAAAAGATGATTGAATGACCTTGTAAAGTGTTGGTGCACCAACACT
TTACAAGCCTtgataataaatgctgcacctctgtgcaagactctgaaactcgactggagg
gactaaaagccttcttatagcataagccacattacctcatttgtgaatcaaac
>NODE_905_length_272_cov_9.569853
GCTGCGCTGGGATGACAATAGGGATTAGTGCCAAGGTTCTTTAAACTGTTTTTTTTTTTT
TATTTTATTTTTGGGCGGGGGGAAGGGGGGCTCTTATCGGTGTCTCGGCAGGATGCTGCC
GCAGCCAGTTTTCCTTGACTGTCAATTAAAGAGGGGATCATTAACTTCAAGGGTATAAAT
GTTCTAACACTGGTATTACGTTGGGAAGCTAAGTCGCTGACAGATGTTCCAACTTTAATT
CTCCACTTGTTTTTTTGTCCTTTAATTAATTTATGTATCACTATTCGGGTTTTAAATATT
TTTTCCCCCTGTCTGCTCTTTGTTAGCCTGTAATCTCAGTTACCATGGtagtcgcaaaga
cgattgggccttgtcactcgcc
>NODE_906_length_228_cov_1.973684
CCATCATAATTGATGTGTTGCAAAGCAGATTACACACATTAGCGCACACTGTTCTAGCTA
TGACAGCTCCAACTGAACATGACAAATTCCATAATATGCAAAAAAAAAAAAGGAAGGTAT
TTTGCTCTCTCTGGGTATTAAACGACAACTAACAAAGAAGCATTTGCATTGGCAGGAAAG
AGCGAACGTGTTTGCGAATGTTAGCGTGTGTGCATCCATGTCTAACTACACCTCCTCCAT
GCTCTCATCTCGCCTTAATTACATTCTATTTGTTCCACTTGGGGcggagggtcctgtaaa
ctgtttggctgcttggcacggcttcccccttttgctcg
>NODE_907_length_257_cov_1.093385
TATGTTAATGAGAAGTGACACTAAAGATGTGGCTGATTTCCTACATGGCCCTGGAAGTCG
CTTTGCATTAGGTGGGATGACAGATGATTAAAGGGAGAGGCAGAAAGTGGTATCTCGCTG
AGTGACAGTCAAATGAGGGAAACGCAAGCAAGGCAACAACCTGCGAGAGGCAGGAGCTTG
ATTACTTGATCGCTCCCTCTCTGTGGCTGCTGTGAATACATGCTTGGCTCCCCAGCAATA
TTTAATGAGAaaaagatgcagatgcagatagtccagctgagtatctattagcactggaat
aaaacatcgacgtgttgaaggaagctggtgccagcatgctgtttaatttgctgctatacc
taaaatg
>NODE_908_length_258_cov_1.003876
TGACCGTCCTTCGGCTTCACAAGTTGAGAGCTTGTTGGCAAGTGTTAGCATGCACACACA
CTGAGCCACCCTGGTGACCCTGCTACATGTTAGCATTTGTCATCTGCTGCCTTCAACCTT
GAGCTCTTCAGCTTGTGATTACAACATGGGAAGTGTTGGAGTTGTAGCGGTGTATCAGAC
GTAGGTTTGAGAGCATGGAAGCTGTTGTTGCTGTTTAGAATCCACGAGGCTAACCTTTTA
GCGAGCTAATgagccgtaaatgcaaaggcacaatgaaaagatgagaaggctgggtttgta
ttcattatccaggctttaaaagcagccagtggacacgcgtgtggttctgttcaggataca
acatgtac
>NODE_910_length_182_cov_4.461538
TCAAGTGACTTTGTGTGATATAATTCAATGAACACACTATGTGGCAAAATTGGCCTTTTC
AGCACGCCAAACGCTGTTTCAGAGCATGAAAACAGCAAGACTGGTGTTTTTAAAAAACAA
TGTTTACAAACATGTTTTGAGTTCACAATGTGGTCAAATGTGATCAATATGAAGGCAAAT
GGTGTTTCAAGTGAACATCTGTCAGGAAATTCTGTGGACACACCATTTGGTAAAATTGAC
CTTTTCAGCATGCCAAACGCTGTTTCAGAGCATGAAAACAGCAATACTGCAG
>NODE_911_length_228_cov_2.131579
GCATGTTGGGGAACTTTCCACAGTGTTTCTATGGATTCTGTCTTCATGTAAAACCAGACT
GACTCCATCGTGTTAAGTGCTCCAGTGTTGCATAATAGACACCAGCAGCACTTATTTATC
CGCTTCCTGTTCCAGCACTTCCTGTTATACTGTCAAACCTTTTCCCATTAAACTCTAGAC
CTGTTTCAGACTTGGATTTTAGACTGGTTTTGGACCTGCTTTTGGGCTCGTTGAGGGCTT
GCTTTAGATGTTTTTGGACCTGGCTGTAAGCTTTGGTTTGGTCCTGGTATTGGATCTCGT
TGTGGACTTGGTTGTGGACTCTTTTTGACTACTGCTAg
>NODE_912_length_222_cov_1.265766
CAAATTTGCACAAGCCACTTTGATGACCTACATTTTTGCTGCCTGTTAAACTATTAACAC
GTGCCCTCAGATATTTTCTCCCTTTGCACCAGAGGTGTGATTTATTTCATGTCATTATCA
CAGTTTGTGGGGCTGATGTAGCGGTTTCAACGAAATAGAAACAGGGGTGTTGGAAGTGAG
GCTCACTTTCCAGGCCTCATGAGAAGATGGACTGTTTTTAACGCCGTGGGTTTGCTGCTA
TGCAAATTGTgaatctaatatcaacaatacgttcttagcctgatgttgatgacctcatgt
aatgatgaagtctcatgctacatgccacaggc
>NODE_913_length_241_cov_1.170125
AGATGTGACCTTCTGTGAAGGGATAGCGAAGCTTGAACACTGGCGGACCGAGTGCACTGA
AGTTCAAGAAGACGATGATGAAAAATAATTCAAGAACAATCCTTTTTTTTGTGGCATTTT
TTAGTGCTGAGGCAGAGAACCCTCATATATTACCGAGCTATAAAGCTGTGTTTTAGTTCT
TACTTCACATTTCAGACTAGAATAGCATTGAAAGCACACTACAAACTCGTGCAGTGAGTG
CTCCATACAGgttgcgcaccgtgacagtgtgcattaatgtgatacatttggagttaataa
gaaccactgtctttcagtttcaagtgtacatgcgataactagtgagaataa
>NODE_914_length_246_cov_1.012195
GGACTCGAACCCGACACAGCCACTACGCCTCCGTTCCCGGGTCCGCACCCTAACCACTAG
GCTACGGGGGCGGCCCACAAATTGTTATTTTTAAAAGGACAATCTGTGTTGGGCCCTATT
ATCATATTTTCATAATTTCTGGTCATAATTTTTGGTCCATTTTTTTCTTTTTTGATTTGT
GTTGCTGATAACTATTAGAAAAATTCTTGTGAAATAAACCAGTGAAACAACCAGAGGCTG
GAAAAATGCTgaatcagaataaattgaaggcagcagaacacgagattacattaggatttg
ctcatctaaaaaagacatctcagccccatccattactgtattggtggtcagtttgt
>NODE_916_length_229_cov_1.231441
AGATAAAATTAATCACTCATCATTTCATAGAAGCCACTTTCGGTACTACATAATCCACTC
TGTGCTTAATATGGCTTTTATTTTGTGACTGATTGTATGATGTAGGATTGAGGACTTCTG
TGTGATGAGGCAAGAGGCAGTAGCAGAAATTAAAGAAGCAACCTTAGTGCTTATCCAGTT
TAAGAAAGCGCTCCTCTTTAAAGCTCTATAGCAAATCATTGAACTGAAGAGTATTCTGTT
TTGTCTCTGTtgcaaccaagctagaaaaaaaaaaattaagaaagacaagcagagtaggga
aggatttgagtcacgctgatccgaacaaggcacaggttt
>NODE_919_length_231_cov_1.220779
TTTTTGTCTTTTATCTTCGCATCCTTCTTTGTCTTTATTTCTTCTTTTCAATTAAACATT
CTTTCTTTTCATCAACTATTCATTGTTCAACCTCTTTCTTTCTTTCTTTCTTTCTTTCTT
TCTTTCTTTCTTTTTTGTTTCATGTCTTTGTCCTTTTTTGAAACCTTAATTTTTATTTCG
TTATTTTTTAAAAAGTTTTATTTATTTATGATCATTTTTAATTTGTTTCCTTTCTTTTAT
TCTTTTTGTCttttgtcttcgcatccttcattgtctttatttcttcttttcaattaaaca
ttctttcttttcatcaactattcattgttcaacctctttct
>NODE_920_length_270_cov_1.888889
CATGTTGTGTTGAAAAGGCAGGTCAATGAAGTCTGGGTAAATCAGTATAGCAAGCCACTA
TTGAAATGTTGGAACGCAAATATTGATATCCAGTATGTTGTTGATGCCTATGCCTGTATA
GTTTATATTATTTCTTACATTTCAAAGGCAGAAAAGGAAATAGGACTGTTGTTAGGGAAT
GCTGAAAGGGAGGCAGCGAAACATAACAATGTTAGTGCTAGAGATGCTTTGAAAAGCCTA
GGCAGTATTTATTTGCATAACCGTGATGTCTGTGCACAAGAGGCTGTGTATAGGTTAACA
CAGAATATGCATCTTAAGGAATGTTCTAGGAAAGTTGTTTTTGTTCCAACAGGAAACAAT
GTAGTTAGAATGAGTTTGCc
>NODE_921_length_247_cov_1.141700
TTTAGATGTTTTATTTCCATTTCATGTCTGTTTATTTAATTGTGTTTGTATTTACATTCA
TTTATTTGTTTTATTTTTATTTATATATTTTTAAAATTCATATCTGTGATGTTTTTAGAT
TGTTTTAATTTTAATGTATACATTTATTTATATTATTATATTTAATTTACACCTTGACTG
AAAAAAATGACCAAACTGTAAATACCGAAAACTCTACTTTTTAAAAAAAAATAGTTTTTT
AATGTTTAGGtgtgaaattatacttttttttttgctgtagttaaatccaccaaaaacatt
attttgacagatatggtttaaaaaaaaactgttattttacagattttcactgttttc
>NODE_922_length_259_cov_1.084942
GACAAGGGGCACCACTATTAGATGTTTTTTTACTGACTATCTAAATTAGACCTTGTATGT
CTGCTGGTTACACCTGTATCTTGTATTCTCCTTTCAATGAGTGGCAGTCCGTCTTGGCGT
TGTGTTTTTTGGTCCATTAAATGGCATTTTGTACGTTCATGGTCACCAAAAGATTAATCC
TAGTAACAATTCCTGAAGATGATCATTGCGATGTAGAGTCATGTCTCAGACTTTTGGGTG
AACTGGGGTAaaatttcttattcagctccctcttagtctgcattgtaggagatacaatgt
gaaagattttggctttgaattaaacttatgtttattcaagcaaaataggaccttctagga
ccttctatt
>NODE_923_length_268_cov_1.052239
AAATTACACCTTTTAAATGTTTATGCTTCAGTGTCAATTGACTGGTACGAGGTGACATGT
AACCAATGTGGGATGTCAGATCTGGTAAGCAATCTGTTCTTAAATGTTCTTAATTAAAAT
CAAAGTCAAACAGAGCAAAATATTTGATAAAAGGAACGTGTGAGTATTCACCTGTAGCCT
CAGGCAGCTTCAGAGGACGATCAGCCTCCTAGCATGCCATTCTTCCCGTACGGATTGGAC
GGTAGTATATacaatgagaaatagtgtttttgtccagaacacagaaatcatgagagtaat
aaatattcagttcaaaccctcaattctaaatgaaacatctttcattttattaacactttt
ctaatattgttgatgcat
>NODE_924_length_262_cov_1.072519
CATTTGATTTGTCTACAAGCACCTTTCAGGACACTCAAGGACACTTGATAACACAAACAG
TATAAAATCAGAAAACAGTAACAATAAAAACACAATAAAATACACTGATGATAAATCAGA
CACAAAATGACGACAAACAAGACATAAAAGACACAAATGAGAAACAAAAATGGCAAATCT
AACACAAAGCAAAAAACAAATGAGTTAAAAGCTGACAAGACAAGACGCAAAATGCCACAA
AGTGACACAAaacgacacaaatgagacacaaaatgacacaaacgagacataaaagacaaa
aatgagaagcaaaaatcacaaaaactagacacaaaatgatcagaatgagactcaaaatga
caaaaaccagac
>NODE_925_length_293_cov_1.252560
TTTGGTTAAAGCACCATGGTCAATCATTGTAAATTCAAATGTTATTAAAAAATGATCAGA
CATAATAGAGCTTTGTTGGAGAACCGTAAGATGTTCAATTTCTATGCCATACGTCAAAAC
AAGATCGAGGGTATGGTTAAAACAGTGAGTTGGTTCATTTACATTTTGAGAAAAACCAAC
TGAGTCTAACAATGAGCTAAATGCAGAGTTGAGGCTGTCATTCTCATCATCTACATGAAT
ATTAAAGTCACCCACTATAATGACTTTATCTGTACTGAGCACTAAGTCAGATAAGAACTC
TGAGAattcagttagaaactcagagtaaggagcaggtggtcgatagacgacaactaacag
aattggtttttgctttttgcaattcaagcgcgagagactaaga
>NODE_926_length_228_cov_1.026316
AGGGGAGCATAATGAGATAATAAGAGCCGACTTAACACAAGGATTTTTGTCCTCTTTCTT
CTTCCTCCTTCATCCCTCATCTTCATTTCCTCCTTCATTACAAGAGGAGTCCGGCTCTGA
GCCAGGCTGTAATGCTGCGCGTTGGCCGTGAGAGCTTTTCTTCCTCCCTCTATCTCTGTC
TCCTCTCTGTCTCTCTTTCTACCCTCCCTCCTCCTGTCTTCTCCCCTTCTCTCCCTTGAA
CACCCTGTTTagctgtttaagctgatgacacagagaatattgcatgttgaaaggccgttt
caccacacacacacacacacacacacacacacacgcac
>NODE_928_length_268_cov_1.052239
AAAACAAATATAGAAAAAAAATTAATTAACATAATTCATTTTTACAAATAATCAATTGTT
CTTTTATAAAGTGTAACTATAAAATTACAGTGTTGATGTGTTATTATTTTGCGAATACAT
GCCCCTATTTTCACCATTCTTACAGTATTCAATATCAAATTACTCAGCTTTTTAATGTAT
TTCTTCTGACTCCCTCGCTGCCAGATTTTCACTTTTCTCTTTTTCTTTTTTTTACAGTGT
GCAGACAATTtggatgagcatcttattgagattcaaggagccgcatctctccccctctct
aacgttccctccctttacactttagtttcaattattctccatcaaacataatcggccatg
aacgtcaatgacaagctc
>NODE_929_length_314_cov_2.452229
TGACACCATGAAAGCCTGGGATGGATAGGAACAAAGAATTAGACCCTTAAGGAGTTTGAG
GCTCATTTATGTGTGTGTGTTCCCCCTTTTTCTCTCTCTTTTTTTTCCTCCCTCCCTAAC
TCCCTCCCAGCAGTCCCTCCCTCTCTGCTCTAAACAGAACCACATTTCGCCAAGCAGTGA
TCTGGCTACAGTGAAAGCACACCACTGTCTGGAGTGTATTGTACTTTCAGAGCCCAGGGA
AATACTTTTACTAGCCCTCCCTTCCCCTCTTTCTCCTTGCGCTCTCTCTCTCTCACTCTC
TCGCTCTTGCTTGTTTCCGACCCCTTTCTTTCCATTACATATATTTGTATACACGTCGGT
AAACACACTGACGCACCATATGTCGAGCTAAGGTAAATACATACGGCTGGAGGAGCGGGT
TTCc
>NODE_930_length_225_cov_1.248889
CCCTCTGTTACTCAGTGTAGTCTTCAGCTGGGACGAGGGGATTTCGGGTTTCAAAAAAGG
GAAAATCAGGGGAGAGGGGTAGAAAGGAGGAACAGGACTGAATGAAGTACATGCCAAAGG
AGAACTAATGAGGAGAGTAGAGCAGAAAGAAAATAGAGGAACCACGGGAACAACATAGAA
CTGGGAAGTTATAGAAAGGATCAGACTAAAGGCAGAGGCTTGTACAATAAATGACATTTG
ACTGTCTCTGtaaaggtcagcttgcatgattagggatcaactccaagcttcgactcaaat
tcatagaaaatctgtatggagagcaattttaactc
>NODE_933_length_260_cov_2.161538
AATGTATCCTGCAGAGTAGGACAGACGCCACATGAAGAATGTGTGCATGGTTATTTAAAC
CTATTAACTTGGACATCAATGTGGAATTAACCTCAATGTAACAGCTAACATGTAAAAATA
CTCCTGAACAAGTCCATGACATTTATTAGAACTTAAACTTGCAAAAACTGCACGTGAGAG
CACATTTAATTGTAGGAAAAGAATGTTTTGAAATGTTCTCACGAAAGTTTAGACGGGATA
ACTACTAAACAGGGGTGCCCCGGAGATTTTATTAGGATTGGTTTGCTCATTATTATATTG
TGTGCGTCTCAGCAGATACAATATAGGCACTATTTAGAGTGATCTTGGCTTACTATGTTA
CCAAAgcctg
>NODE_934_length_281_cov_1.003559
ATCCTGAAAGACATTGGTAAAGACTAAGGGCTGTTTCATGGATAACACAAATCACAGCAG
TTGCTAACATCTAAAGGGCTCTAAAGTGTGAGTCTGTTTCTTGGATTTGCTCCTAAATGG
GAAAATGAGTACAAATAAAAGGAAACAACACAAAGAGCATGTGTGAAAAAAGAAATTCAC
TGCACTAAATGTTGTTATAGTAAACGTGGCTTAAAGAATAATCCAAAAGAAATGTTTCTG
CTTACACAGCGTGCTGTTAAAGGGGAATTCCAGTTTATTTCAATGTGGGGCATTTTTCCT
TAATGTGGCTACTGTGGCTATACGGGTCATGGTTACTTCGTACTGTTCACCTGGGTTTTA
TAAATTCAGAGAAATAAAGGTCACACAAAAC
>NODE_935_length_364_cov_8.969780
CTGCCAACCGTCTGCTTCCGTCTGCTTGGCATATTTGGCCATTTAGTGGGCGCTTGTGAA
GATCAAATGGGTTAAGATCGCCCCTCTTAGTGAGCGGGGAAAAAAGAACATCAAAAAGGT
GTAAATTTCACTTCCCCACTTTTGATTAAGTCAAGCATGAAAAGAAATGTAATACTCTCA
AGTGGCAAGGGTTTACACTATTGATGCTGTTACTTCTGCTTCAGGAGGCCCAATCAGCCG
ACAGGGAGCTGAGTAAACTCGCCCTGAGTTTTAGGGGAGGCCAGATGGAGGGCTTTTGCT
GTGCCTGAAAAGACAGCTTAAGAGCTCGCCTCCTCAATCCCACTCAATACTGACTGTGTG
AAATCCTGGCCCTGGCTAACCCCCCAACCCACCCGCCTTTTCCAAAGCTGGTGGCTACCA
CCATATGGGCTTGTTTAAAAACTCCCACAGGCTGgtacaaagcacaacaacaca
>NODE_936_length_249_cov_1.128514
GATTCTCCACAGTTAACCTCCTTTAACCATGAACAAAGTTTTTCCTCAAACTTCCTAAAG
TTGCAGTTTTAACCAAAACGATGATGTTGAACAATGATGATAATTTGATGATTTGACAGC
AGCACCAGATCAGAAAAGATGTCATTGTAAAAGACACCGAAACATTTTGTTGTTGAATTT
GAAAGACGTTGGTGTTTGCTTGACTCGTTTTTTGTCATGTGTATTGACATGCAGTATGTA
ATCACAACTAttgtgtgtctgtgtgtttttgtctgtgtttatgtacttttgttcatttat
attcatgagtgtcttgagttttttattccaacaacagctttttcttgttgatcagagcg
>NODE_937_length_247_cov_1.141700
AAAAATAATGAAAGAAAATAATAACATAACACAAAAATGACTCACATGAAGTACTCAAAA
TACTTCAAATATGCAGTAACAAAAATATCTTAACGACATGAACAAAAAAATGTGTAAAAC
TAATATTAATAAAGAATACTGCTGAGTAAACAGAAAATGAAAAACCAAAAATATCCACAG
AAAAAAACACCAAAAAGAACAGAACACAAAATAATAACAAAAATGAAATCAAATCTTTGA
AAACAAGAGAaaactcctaaattaaaaaaaaaaaaccttcaataacgataagataacatt
ttaatagtgatatatcgaataagtgaatatcaaactttaaacaacctaaaataaaga
>NODE_938_length_233_cov_2.326180
TAACAAAAACGGATCCCATTCAGCTTGTGATTTATCCTTCTCCTCCTTCTTCTTTATTCT
GCTTCTGTTTCTTCTTCTTCTCCTTTTTTATTCTCCCTTGTACTTCTTCTTTTGCTCCAT
CTTTCTCCTTCTTCTCCTTCTCCCTCTTCTTCTTCTTCTTCTATTTCTTCTTGTCCTCCT
CTTCCTCCTCCTCCTCCTCCTCCTCCTCCTCTTCTACTCCTTCTTCTTCTGCTCCTCCCC
CTCTAAACCACCAGTCAATCTTACAATGAGTATTTTTTTTATGGCTTTTCATCAACAAGC
AAACATAGTTTTAGTTCACTAAAAATGtacctttttgaaaagc
>NODE_939_length_229_cov_1.231441
ATGGAGAGTGTGGAAAAGAGGTAAAGAAGCGTGTGCGAGCACGTTCAAATGGGTGGGGAA
AAGTGTCCAGTGTGATGTGTGACAAAAGTGTATAAGCAAGAATGAAAGGAAAGGTACACA
AAATGGTTTTGAGATCAGCGATGTTGTCTAGTTTAAAGACAGTGACACTGAGGAAAAGAG
AGGAGGCAGAGCTGGAGGTAGCAGAGATTAAAATGTTGAGGTTCTCTTTGGGAGTAAACA
GGATGGATAGgatcaggaaccagtacttcacagggacagctcatgtcagatgttttggag
atagagccagagaggccagactgagatagtttggacatg
>NODE_940_length_240_cov_1.133333
ATCCGCGGGTGAAAGGCCGCAAACTCTGCGTTCAGACGCGCCGTGTGCGGAAATGAACAG
CGTGTCATTAACTGTGGCAAACTGAGCTGATGTAATGCTGTCACAGCGGCGGCCTGCGTG
CAATTTAATCAATGTATTGATCCGAAATTACTGGAAACATCACATGAAACAGCCAGCGTC
AAGCTAGACCGGATGGAGAGAAACAGCTTCCGTCAGTGGTTTACAAAAATAAAAGCCTGG
CTGAAGCTGTcacagattaggatggcacaaagtctcaaagactccttcttcttcttcctc
ttcttcttattgataatttagttatttatttacttacatatatttacagc
>NODE_941_length_232_cov_1.215517
GCAAAACAACTGAAAATGGAGTCCAAAAATGACAATAATGACACAAAAATTACTATAAAT
AGACACAAAATGAATGTAAACAGACACAAACATTACAATAGATACAAAAATTCCTACAGA
GACACAAAAATTGGTGTAAAAAAGACACAAGATGAATGTAAAGTGATGCAAAATTGTAAA
AAGATGCAAAAATTTAAAAAATGACCAGAAGTGGATAAAAAGGAGATGCAAAATGACGAC
AAACAACTCCaaaaaccaccagaaatcgatgcaaagacagaaaaccacagcagagagaca
caacaggctcatgaagagatgtaacactaatacaaagagaca
>NODE_942_length_242_cov_1.161157
GGGTGTAATGCTTTTGTAATACTTTATAGTAAAGCAATTTCCTGGTTTAAATCCTGTCAA
GAAGGGGAAAGAAAAAGTTCAAAATGAATCAGAATTGCAACACTGGAAAACATGCTTCCA
CAAATATTGATCTTTCATCTGTGGAATTCTACAAATATAATTCATCTCTGAGCAGACATG
CAATGAACACCAAACACACAGCAGACGTAGATAAGCTTCAATAGACAAAGTAACTGCAGA
GTTTGAATGTtttatgtggttttaagatgagcagatcaacaaaaatataaggcttttatt
cagaatcataaaagcattgatttcattgtagactcacagcacaagtatagtt
>NODE_943_length_226_cov_1.243363
CTGTCTCCCCTGGTGATGGACTGTGATGCCAATCTGTTGCAGCAGCTCACAACAAGTCTG
TCAGTACTGAGCTGTAAAGACAGAGAGCGAAGTAGTTCACAGTTTACCTGAACTATGCCA
TCCTTCTTCATTTTTCTTTACTTTCTACTTTTCTTTATTTCCTTCACTTCCCCTTGTCAT
TGTTCCCTTTTTTACTATCCTTCTTCTGTTTTTCTTTATGCTTACTTACCTCTCTGGCGA
CCTTTTCTTTatttataatgtctttttttcttccttacattctatttttacccccgtgtt
tccccatctttcagtctttgcatcagtaacccatcc
>NODE_944_length_295_cov_1.854237
AGTCATCCCTGGGAGAGCGAATCAATCCCTAATTCTCCACAACTGGTCCTGTATTGGCCT
CTTTATTCACTTCTTTACCGTTTTCCTTTTTCTCAGGCCTATTCTTATAACTTCACTATA
ACTCTTTAATACCACAACGGTTTCTCTATTTTTCTCATATGCTTCTTTATTCTTCTTAGG
CCTTCTCTTTCTCATATGCTTCTTTATTCTTCTTAGGCCTTCTCTTACTCTTTAGTACCT
CAACAGGTCATCTATTTTCTCATATGCTTCTTCTTCTTCTTGGGCCTTCTCTTCTCATAT
CCTTCTTCGCGATTTTATTGTGCACATACATCACTTGACCAATAAACACATTCCCCTGAC
CTCTGCAAAAATCACTTCCGCGTTTCCTTCCAAATACAAAATCCc
>NODE_945_length_279_cov_1.007168
GGCCAGGAGCTATCGGCTTGTTATTGACTTGTATCGGTGTTGCACTGTGGTGCTATCAGA
TCCACTCTGAGGAAAGTGAAATTGCAGTGGGTGTGAATGAGGTGGGGAATGACATTTTCA
GCGAATTGGGAAAATATTATTATACTGAGTCAAGAATTTCCTCATTACGGAAAGATTTTC
CGCTTTGGTCTTGCACAGCCTTGCACATCCGCATCCCTACCTCCGCCACGGACTGTACTG
TAAGCGAGTGtaggcaactgagcctgtcttcaattattcacctatgacggcttttcaact
caagctctctccctctctctccccctaatgtcgcgctctgctcagcccaactttctctct
cgtccttttttctactttacttctctttt
>NODE_946_length_233_cov_1.210300
CTATCTATCTATCTACTTTCCTTCCAAATCACACACCAAGTACTCTCTTACTTGTCTCCC
TTATCACATTAGATGTAGTGGTGCAGTCATCTGGAAGCACTTCCTGACACCCAGAGCTTG
TTTAAACTCCTCCCTGAAAACCACACAACACTCTTCCTTTTTTAGCTTTCATCGTTTCGT
CCTCTGATCTGCTTTTGCCCTCTTCATCTTCCTCACCACGGGAGTCATCCTACACACGCC
GTCCTATACTgtctgacttcactttcacctaccactgctttgcagtcactgatcttcttc
agattacaaagtctatacaagatatagtctacctgtgtgttcc
>NODE_947_length_250_cov_1.128000
CATTTCACTTTCCACAAAATACGAGGAGTGTCTTTAAGACATTAATGCAACCAAAAACAA
TATAGAGTAGATTACCTAACCGTGATCACTACAGAAGTCCATTGGAAATGACTTTACTGT
AAAGTTTCTTGCAGGTTAAACCTGCTCAGATTACTTGTCTTTTCAACCAATGTATGAGTT
CAATAGGAGAGTGCAATTGAGAAGTTGGCTTAATAAGAATTTCTGTATAACATACTTTTC
AGTTGTTGAAaccaacttcaaaccaggatttataactatacctatcatatgtccttggcc
tctttggacttggttattaaagatgtttctagtggtttctttcagtacctgttgctttat
>NODE_949_length_224_cov_1.428571
AAGAGGCAAATGGGAGCAGAGATAGAGAAAGTCAAACTTTGACTTTTGAAGTTGTTTAAT
GAGACATCTTGCATGAAAAAATCAAAAAGGAACGAGAGAAGAAAGCATCCAAAGCGCACC
AGTAAAAATAGATGGAGAAAGCAGGCTGAAAAGGGAGACAGAGACCAAGACACATAAGAA
GTCAAAAGACACAAAAGAAGAAAAAGGGGAAATGTGAATGTTTAAAAAAAAGGGTGAACC
GATGAGAGCTtagagggtgaaagagagatatttggactgagggagaacaacatggagatg
aaattgcaaattgccacatttcccagccaggact
>NODE_950_length_267_cov_2.947566
GGTTGCTGGGTACTCGCACTCACACCCACGGAACACAGGGCTGTATGATTGCGTGCTGTA
CATCTACGCCCACACACACACACACACACACACACACACACACACACACACACACACGGA
ATGCAGTTGGCTGCTGGTGTGTCATGTCTGTATAAGCAGGCATTGATTTTTCTGTCCTGG
CCTGCCACCTCCACCATTTATTCTCTGCTTTGCACCAGGGCCCAGAGGACTAGAGAAATT
CTGTTACAGTCCACACACACACAAACACACACAAACACACACACACACACACCCCTGCAG
GGCCAGTGGGGAGAATAGAGTTCACCTGTCCAGCGTCCCTGACCActtagccagggctaa
atgaacagttagcaacg
>NODE_952_length_290_cov_6.606896
TTCTTACCCAGCACTCATTACATGATAAGTTGCTACAAGGAGGCACCGTGACAAAGAGCC
CATACACTGGATTGAGGCTGAAATGAAGCCGGATGGAGTTGGGGTGGAGGTGTGTACAAA
GGGGGTGAGTGGGCTCTGAATACAGCTGGAGAGGTGAGAGGGACCTACTTGCAGCGTGGT
TTGTTAAGAGCTGTTAATGTGCACATCCCCTCATTCTGACAGAAGTAATCGCAGGGGTTG
GCCAGCTCATCACAACGTTGGTTCTTGAACCCTGACGTGCAGCTGCAAAACATTGTGTTG
GGAGTGATAAAAGGGCCCAGAGAATGTTGAACTGTTGGCTGCTTGATGAATGGAGACTGA
CACACTAAACCCTTTCAGCAGCTTCAGTTATAAGATGGAg
>NODE_953_length_263_cov_1.307985
TGCAGGTCTGCATGTGTCACACATGGGAGGAACTCCTGTGTTTTTTAATACATTTTTAAT
CCCACCATTTGATGCCCCCCTTGTCCACCATAATTTGTACTGACTGCTGAACAAAATCAA
AGGCCTTGTACTTGCTGCTTCTCGCCTCTGCTGCTCTCTGCTACAAAAAAATGCATTTTT
TATATCACTTTTTTCCCCCTTCTCCCCTCCCTACACACACCTTGGTATGTTTATTTTGAC
ATGAAAGTGGgactgtgtgagagcactggctgttgcaagtcactcctcattagtggtctg
atttccctatgctgtctgtgtgtgtgtgtgtgtgtgtgcatgtgtgtgattgtactggct
ccttattatatag
>NODE_954_length_248_cov_2.383065
CCACCACCACCACCCCATCGTACGCACACACACACACGCACATCCCACACGTCTACACGC
ATACACATTAAACAATACTCTAATTACAACATTTAGAACTCCCCCTTGCCTCCTGCGTCT
CCCCAACCCCCAACCCACAAATCTGTGAATCTGGAATTGAATTTAGCCCAAGTTGAGGGC
TGCGCTGGCATGAAAAGACTATTTGATTAGAACGGCAGTTGTTTCATTTGTGGTGCAGCA
GATTGCAAAGCCTCTCTATCCGGTGTGCAATCTGTATTCATTACTCGGTGTAAAAGGATG
ATCCATGTCCTGACACCAGGCTCATCATTTCATGCAGATGCACAGCAGCTCCACAAGG
>NODE_955_length_280_cov_1.157143
GTCGCTTTTCAGAAACAAACCAAACGCAGCTCGGAGTGCTTTTACGAGGCGGCTGACAAA
ACACGGAATATTAAAAAACGATTTAGAGACGAGTGCTCGGCAGCATGAGGGAGCGGCGCT
GAACACCAGTCGGGTAGTTAAGAGAATAACGCACAAGCAGAAGAAGCAACGAACGCTAAA
ATGTGGAATGTTACTCTAAGTAAACTAGAAAACAGCCCTCCGGACGCGCCAGCAACCAAC
ATCATATCACAAAAAGAAGGAACaacaaatcctgcagagctgcaggcgttccatgattat
ccctgatgaaactcgcctgaagaggaagagcgtcgacgtgtgaggaggttcaggaagacg
gaaagtaaagctggacagcaggcgccgttg
>NODE_956_length_222_cov_2.189189
CAGGTTTTGAGTTCACAATGTGGTCAAATGTGATTAATATGAAGGCAAATGCTGTTTCAA
GTGAACATCTGTCAGGAAATTCTGTGGACACACCATTTGGTAAAATTGACATTTTCAGCA
TGCCAAACGCTGTTTCAGAGCATGAAAACAGCAATATTGCAGTTTTTCAAAGACAATGTT
TCCAACCACGTTTTCATGTTATAATGTGTTCACATATGATAAATATGAAGTCAAAAGTTG
TGTCAAGTGACTTTGTGTGATATAATTCAGTGAACCACTATGTGACAAAAGAGGCCTTGT
CAGCGCACGAAACGCTGTTTCAGAGCATGAAA
>NODE_957_length_281_cov_1.003559
AGCATTCCCTGAAAGTACAGAGGCAAAAAAAGATTCTTTAAGCCATTGCATGAAGACGTT
GTGCAGAGTCTCTGCCTTGCTTATCCCATAAGTTACTTGGTATTTGTGCTGCTTCTGGTA
CGCACGTGTGTTTTTGAACTCCTGTGTTTTTGCTAGCAGCCAGGTATCAGTGGCGTTAGT
AAAATTAACCATTTTTGCTGTATTTTGAGCTGACACTTAAAAGAAACATTCTATAAATTT
AGAGGTAAAATCTGCATTACGGGGTTTATGTAATTTCTAAGCTAACGTATTGTTCTAATC
CTAATAAACAGTATTAGCTCTTAGAGTATGCTAAGTGTACAAATGGTTGTTTGATGATTA
AAAAGTAAGCAAGAAGCCAATTGCGAGCCGG
>NODE_958_length_231_cov_1.220779
GTCACTCTGTATGTTACTCAATGTGGGGTTTCAGATCACAGGCTAACATTTTTATTGCAG
AGGTTACAGGCCCACTGTGTGTGCTGTGATTTTTAACACTCACTGTAATTTGCTCTCCCC
ACTGCTTGACTTTTATGTGGAAGACTGCTGTATCTACAGAGTGGGGCAAAGTGAAGAGTG
AATGTACAGGATGTTGACAATGGTGCTCAGCCTGTGTTGAAATAACATCAAATCTAATAA
CACAAATGTGgaacaatctgagatagctgttccatttaaacaaacggtgcaataaatcca
ttgaataagagagcgggagagtatatggggacaggtgtgag
>NODE_959_length_252_cov_1.035714
GTTTGGCGTGAGATGGAACGAGGCAGGGATGTGTTGGGGTTGTACTGCGAGGCTGTCGTC
AAGGTTGACCTGGCGGTGTCATCCACAGAATGTAAAAAAAGAAAACGGATATATGATGGC
TTAAAACCGCAGAGACGCTAAAAACTCTCAACGCCGGAGAATCCCGATGAAAGGAAACCT
GCAGCTCGGTATCTCAGTGCTTTGTGGGCCGAAATATGTGACAAAAAAACCACCTAAAAT
CTATGTAAGGaattaaaaccgaagactagacgcccaaaaggtttgtaaacatcaatgata
atcgagaaatggtggaatctgctgcttttgccccgaggcaggctttagaaagctgcagtt
cc
>NODE_960_length_280_cov_1.007143
ATTAATTATTTTTCTAATCACGTCCCACCACTAATATAAATATACCTTTATCTCTCACAT
TTTTACCAAAAATGATCATTGTATAATAATATATATAATAAGTTGATATAGTAAATTTTC
ACCTGAATAAATTCAGTAAAAGTGTTTTTGAACTTTGTTTGTCCTCCAAAACGATAACGT
TATTCCACAATCTTGAGCACATTTTAATAATTAAAGGTGTTTGAATGTAAATGTTTACAA
AATGTGCTATttatgctctttatttaaaagaggatgttgtaactgactctcgtgttcttt
gcttgaaagctgtcgcagacagtagtttgactgttcctttgtgatttgtacttcacagtg
tacagcgtgcggctggtattagctccgcct
>NODE_962_length_240_cov_1.175000
CACAATATGGGACAGGGATGAAATGACACTCAGCACCACAGCATGCCACAGCTGGAATGG
CAGCATAGTGTACACTGTGAAGATGATGAAGAGGAAGAAAGGCACCTGGAGAGAAAAAAG
GAAAGGTTCAGTCATTTAAAATAATCATTTGTTGTACCAATCAAATGGTATTACATCATG
TATTTATTCACAGAGGCAAAGATTTTAAATAATTCTAGAAAAGCTTAATTGCATACAAAA
GCTTCTGCAAatatttgcagattgtaattgttgttaaaattaaattttctttaagtagcc
atgctaatttgtgtgaccttatgaaagacactttcaacaaaaatacagcc
>NODE_963_length_258_cov_4.565891
CTAATATTAGGGCTTGTAGGGACGTATAGCAACATGTTTCCATTAAACGCGGCGGTTCTA
AGAATAGGCCGCGGCACATAAAGAGAAAATTTACAAGGGTGTCAGTCAACAATTTAATAA
ATTGAAAATCCATTTATCTGAATACAGAGTTCTGCCCTTCACTCCACTGCCTTTCCCTAA
CAGATGGTGTTGTGGGTGCTTATGTCCAATTTGATTTGAACCAAACCCTCAGCCAATTTT
TACACTGGCATGAAATCACAGCGAGCCAGATCCACACACTGGCAGTCAGAAATAGCAGCG
GAGAGGGCGCGACATTGTGAAAGAACGATGAAGGGCAAAATCTGGAGCGACATTCGAGAA
AGTCGCAg
>NODE_964_length_227_cov_1.903084
AAATAAAATCAAAGGAGAAAAAGAAAAATGGGAAAAATGGGATATAAAGGAAACAGAGGA
GAAAGTAAAGGAAAGAAACAACAAAAAAAGAGGAAACAAAAGGAAGAGAAGCAAAGGGAA
AAATGAAAGGAAAGCAGAGAAAATGAAAAATGGAATGAAAATGAAAAGACAAAAAGACAG
AAAAGGAAATCAATGAAAACAGGAAGAAAAGAGTAAATGAAGGAAAAATAAGGGAGGTAA
GAAAGAGGGAGAAATTATGGAAAGAGCAGATTGGACAGAAAGAGTAGAAAGGAGAGGGTA
Gacaggggagaaagtgaaaggaaggaaaggaaaagac
>NODE_970_length_242_cov_4.706612
CTGGCTTAGGGCAACAACCTGAGTTGTATCAACTCCAATGTCATCCATCGCCACAGTGCT
TCCACAAAGGTAAGAATCGGTCTCTCTTTTATTTCTTCTTTTTTTTTCTTTTTGAAAATG
AGATGACAAATCATTCTGTGAAAATGCACCACTAACGTTCTCTTTCTCTCTTCTCTATTT
TTTGTCTTCCAGATGGGAGTGGAAGTGTTCCTCCGTTCTAAAATAAGTCTGTGACTTACT
TCATCAAGTATGGCATATTGTCATATTTTGTGGAGCACCTTTTACTGAAAAGTAAAAAAT
AATTAAGTGTATAAATATACATAATGTATATACAACTTAAGGACTTTAACTC
>NODE_972_length_236_cov_1.190678
CTTTTGTTATCTCTATTTGTCCCATATAAACACACAGCATGATAATCTAAGAAGGCTCAG
TTCTCATCGTCTGTGTCCTCCTCTTCATCCTCATCACCCTCTTCCTCTTCAGATTCATCT
TCATCCTCCTCATCGTCCTCGTCCTCCTCCTCTCTTCTCGTCTGGCGAGCTCTTTGCTGC
TGTGACAACAAATAAACAGTCACTGTGCTACTAAAACACTTTTGGCGATAATTTCAAGTT
CCACAGGATCagtttcctctggaacatttctccgtctccagagttacaaatattagcaga
gacaggtgaaggtgtgaacacaccccgaaacaaaacaacaccgtgc
>NODE_973_length_222_cov_1.265766
GATCATTTCTTTTTTGAAGAGAGAGAAAGCACAAATTGCCCTCCTACAGGAAACTCTTCT
GACAGATGTGGAACACATTAAATTAAGGAGAGACTGGGTAGGCCAGGTGTTCTATTCGTC
CTTTAACTCGCATAGTAGGGCAGTAGCCATTCTCATTCACAAGAAATTACTCTTTACTCT
GGATGAGGTCATTCAGGATGATGAAGGTCGATTTGTTATTATTTCAGGATTTCTATATGG
GGAACGAATCctcattggctctgtttacggccctaacaggttcgagccctctttcttctg
caggctgctcgcagtatcttcctcacttctga
>NODE_974_length_282_cov_1.726950
CGAATATAATTATGAATATGCTGCTTTTGTCTGACTGTCTCTGTGTTATTTTTTTACTTA
TTTACTGAAAATATACCAGAATTTAAGGGCCTCAACTGCTGTGGGGAGAATTAAAACCGA
TTGGACACTTTACACAAGTCAAAATGAAGGACAAAAATGAAAATGTAAGCTTTTTTTTGT
GTTTTGTTTTGTTCTGTTGTACTAAAGATGTACCGAACTATGACCTCACAACCGTGGTTA
ATACCAAACCATGAGTTTTGTGTGGGACTGCCTAGCCTGCTAGCATTAGCACTAATCCAC
ACCTACCATCAGTGAGGACGTGGTGAGTCCTGGAAAatctcacagcaatcctttgggcac
tctgtctacaactctgtgattcaaaacatgat
>NODE_975_length_225_cov_1.253333
TTCTCTTTGTTCCAGGTTTACTCAAGAGTCTCGTTAGGTCCTCCCTGTTCTCGATCAGAT
TCCTGTTAAACGTTTTCTCGTTAAGATTCAGTTGATGGACAGAACCGGGATCAGGAAGTG
GAAAGAAAATTAAAAAGTCAAAGTTGAATTTATTTCAAATAAATGAAGAACTCGAAGAAC
ACAAAGAAGAACATGAAGAAGAAAACAGAGAACAACATGAAGAAGAATGTAAGGAAGAAC
ACGAAGAAGAacatgaagaagaatgtaaagaagaacgtgaagaagaacacgaagaagaaa
acgaagaacatgaagaagaacattaagaagaacac
>NODE_976_length_121_cov_3.099174
ATAATTCAGTCAACCACTATGTGGCAAAAGAGGCCTTTTCAGGGCATGAAAAGCTGTTTC
AGAGCATGAAAACAGCAATACTGCAGTTTTTTAAAGACAATGTTTCCAACGAGGTTTTGA
TTTCACAATGTGGTCAAATGTGATAAATATGAAGGCAAATGCTGTTTCAAGTGAACATCT
GTCAGGAAATTCTGTGGACACACCATTTGGTAAAATTGACCTTTTCAGCAt
>NODE_977_length_230_cov_1.817391
CATTTTTGACTCCTGGAGCACTGCAAACACAACGAATGACCTCTGACGGTGTTGAAAGTT
GTCTCTGTGCATCTTTTCACACAGATATCTCCCTTTATGATGGTTAAATCAATGTAAAAT
ACATATACATATACGTACAGCACTTTCTGTTGCTGAAAGACAGAAATTACCTTCTCTGGG
ATGGCTGCTGCTGCTGCTGCTGCTGCTGCTGCTGCTGCTGCTGGAGGAGGAGGAGGAGGA
GGTTTGGTCAccttctcgtcttcttcttctccctcctcctcctcctcctcctcttcctcc
gcctcccattggctgctgtcaggatagaactcgtcctctt
>NODE_978_length_246_cov_1.146341
TTCTTCTTCTTCCTAAATTTTGTCATGATTATGAGGCTGGCAAACAGCCAGCACAGACTC
TCACGCAATGGACAAATGGTGAAGTGGTATCAAATCTTACCTTCATACACAGTGAAGAAG
CGCAATTCCCAAAATGTTGAACTACTCCCTTAAGTGTAGCTGTTCAATTTTATGTCATAA
CATCTCAAGGCTGCCTTTAATCCTTCGACTCTGACTTTTAATGTTGAATTTTAGAATTGC
ACTTTTAAATtcaacccacgtagataacccagtttaacatcagggactgaagtctgtctt
gatgcacatgaaccaggctgagcagcttttacacaactagcattcgcagacacgct
>NODE_979_length_240_cov_1.175000
TGTGATCACATATAAAAGCTTTTCAAATGCATGTAGTTACTTGTGTAAATAAAAAGACTG
TTGTAGATTATGTGTTAAACCTAAAGGAAGGCCACATGCTTTTCCTGGACAAGACCATCG
GCACAACGTTTTCCTGGAGCTTTTATTTAATCAACCTAATGTTTTTTAGCTGACGTGAGA
AACGAAACACAAATAAGCTCAAGGAATTTTTTTCAATTAGCTCAAGCCGCCATAGACTGG
GCTCGTGTCCcaggagtcagctaagccttctttgcttcaagaaactggtaacaataaaat
ctccttctgatctctgaattctctgcgcaggatagtgtgaggaatatctt
>NODE_980_length_223_cov_1.659193
ATACTTCTAAACCAGCAACATGTATGTTAGACCCAATCCCAACCAGACTGTAAAAGGACA
TCTTTAATATAATTAACACTACAGTATTAGACCTCATCAGCCTCTCTTTATTAATAGGAA
ACTTACTGCAGGCTTTTAAGATTGCTGTAATAAAACAACAATTCAAAAAGCCTACTCTAG
ACCCAGGTGTTATAGCCAACTATAATCCCACATCCAAACTCCCTTTGATTTCTAAAATTC
TTGAAAAAGTggttgtgaaccaattatgtgattatgtacaaaggaatggtttgtatgaag
agtttcagtcaggatttagaatccatcatagta
>NODE_981_length_407_cov_3.371007
GCATGGTTGCAAACTTGTTGCTCGGCGCGGTTCAAGTCGAAGCCGGTGCGTACTGCGGCT
GTGTTCAGTGTGTGTGCTCTCCTCGGGACGGTGGACAGCGAAGTGGTGCTGAAGGCGCAC
AGCCGCTCCTTAAATAGGCGCCGTGGACTCGGTTCGGCCATGTGACGGTTACGCTGTAAG
CGGCCAAGAGCTCTCAATAGGGTTTTGTGCCTTTCTCTCGGCATTCCCACTGCACGCTTC
CCCATTATTTCACTTGTTAACTAAATGAACTGCATAATGTAGTCTATTCTTGTCAGCCCC
ACCCACGCCGCAAGAGGCGGCACGGCCCATTCTCCCTTTTATCATCACTCTCATTTTATC
ATAGAGAAGAGCTTAAATTTGCGAGAGAAAACGTTTCTGTCACATTTGGAAAGGCTAGTG
CGTATTCAAGTTCTGTCttagacacgaagcagcctttgacttaaactgtatccaggacga
gcagcagaaatgctgctgctccacatttattccgttt
>NODE_982_length_264_cov_1.068182
ACTTTGTCTATTTGTCTTCAATTTGCTTCTTTTTTATATTAGTTTGCACCTCCCTCTGAT
CTTTTTGTGTCTTTGCAGTTGTTTTCATCTATTTGTGCCCTTTTTGCATCTCTTTCGTGT
CTTGTATCTTGAATCCGGGTGACACTTTAATCCAAGATCTTTGATTTATAACCAAAAACC
TGCAAAACGGCCTCGGTTTCATCTGTGCTAAATGGCAATGTTAGCATGCTAGCACAGTAA
CCCAAGACAGtgaacttggaagacctcattcctgccggtgttagcatttagctaaacgtc
ttcattgttcatgaatacagatctcacctgcagaatcacgcagaaacctgctttgtttca
gcttctgttgtgtg
>NODE_984_length_232_cov_1.215517
TAATATATTGCCAACACTCCTGGAAATTTAAAGCGGCATCTCTTGAATGAAGACTAAAAG
CACATCTTTTCCTGTTTGTGTTTCACGGAGTGTTGAGTAATGTTGATGCGTATGGCATGC
CCAAAAATGAAGTGTCCATTATAACAAATGTACAAAAGAAATCTGGTTTCAAGTTCTTTG
TGTGTAGTTCGTTCAAACCCTTGAAACAAAACCATATTGATTTACAGAAGCCCTCAGTGA
TTGTATACAAtaaaataagatcatttctccttttgtcttttgttgcaacataaaccatat
acatgtacggatgtcaagtccattaaattcctctctgatcac
>NODE_986_length_249_cov_1.020080
ACATCACCCACAAGTTTCCCGAAGAGCGACTTCGAAGCTCAGTGTGGCTACAGGTGTCAC
CATCTCAACAATACCTGACTGTGCCTTCTTCTTCTTCTTCTTCTTCTTCTTCTTCTTCTG
CCATTCAGTGGAGCACAGGCCATCAACAACCCTTCTCTAAAGCCGTTCTTGCGGTGTTCG
CTTGGTCTTAAAGTGTGGCCGACGTACCTCCACTTTCTTTTTCTAATTTCTTTTGCCACG
GCTTTCTGATctgttctttcccagacttcaaggtttgtgatgtggtgaaccattggatgt
caaggatgtgacctaagcactcgttgatgaatacctggattctggtttccaactttctt
>NODE_988_length_434_cov_4.792627
GTTTGCACTACATGGTGTGAATTATTTGGGCATGAGAGGGTGACCAACAAGAAGTAGCCA
TTAGACCTCTGAGAACAAGCAGCGACGCATACAGCCAGCACTCCGCCTCCCACCCGCCCC
AACCACCTACACCACCCCTCGACAAATGCTCAGCGGTCATGAACTACATTGATCTGGGGT
ATAATTCTCTATGAAATTGATGGATGAGGGCAGCCATTGACAGAAAGGGTAAAGACCACT
TTGAGATGTCCCCTGTGAATAAGTATGATGGAAAATAGATTGTTGAAGAAGATTTATGTT
TGTTCTCTGCTGCCACAAGAGAGGGCCACCCCCCACCCTCTGTACCCAGCCTGGCTCGGA
CCAATCAAACATGTCATTGTGGTCAGATTAAACTCACTGCCTCTATTCAGCTGCCAACTC
GGTGACAATTAGCTCATTCTCAAGATGCAAAAAAAGACAGAAGCAGCATtctttttcaca
aaggcatgccatctctctcttgtacttatgacaggtgatgctgtgggacatcacactgaa
gtta
>NODE_989_length_222_cov_1.126126
ACATCTTTGTGGCCATGCTGCTCTATATCCGAGACGCTCGTATGCTCCATTTATTACTTA
AATAATCCAATAATGCCATGTGTTGTCTTTGTGGCATGTAATTTCATAAGACACACTTAA
CTGGAAGAATGTGATTTACTCCGCCTCATTTAATCAGATGGAGTCATGGTGCTCTAAATA
GAATACAGTCAATTTTTTTCTGCCATTCATGCAAAGCAGGGTTGTACTTTAAGCTCTTAT
GTTAGCAAACatcctccctgtcttctaataagaatccatgcagctaaatgacagatgcca
atcaaccaaatgcaaatgaatctaacattttg
>NODE_991_length_256_cov_1.097656
ATTCAGCTAATTACTCTCTCAACAGGCCTGCTTATGGGCAAGAAAGTGAGAAACTCTTTG
CATGTGAAATGAGATTAGGCATTCAGCTGATGGCTTGTCAGTCGGTTGGATCTGTGCAGC
GCTGCCCGAGGACAGCAGGGGGAGGCCTGCATGGTCACTGGAGCAAAATGAACAGGAGCC
ACAGTTGTTGGATTCTGCGTCCAGCTGTAAATTACATGTGTCACTAAGTGAAACAGAGTG
AGGTGTCACCgtggcttccagcaggtggtccagctgccaccatcagcacgtaacatttta
ataaaagagactcgtctccaatgaggcttcctaccgagagctgcaatgaattatttgtca
aatatt
>NODE_992_length_240_cov_1.175000
TAAAGAAAATATTTGAGCTGTTGCGTTAAGAAAGTTAACTTAAGAAGGCGAATTTCAAGT
AAGACATAGGAAACGAAGCCTAGATTAAATTGTAGGTAAGAATCCTTAACAACAGGCTTC
TTGGGTGCCACCAAATCAGCTCTGACTTGTCAAGGCATAAGCCTCACAGACCTCTGAAGG
TGTCTTATTTTATCAAACACCAAGATACTGGCAGCAGATCCTTCAAAGTCTGTAAGTTTT
AAGGTGAATCctgaacaaacttgttttttccagaacaccctacagacgctcagtcatatt
gagatctgggaactaagagaccaaatcaacaccttgaactctttgttaat
>NODE_993_length_240_cov_1.166667
TTAGTACAACGTAATCTTGGTATACTTTTTTATTTTTTTTGCATACTACATACTACATTT
TGACCCAGTAGGTATGCACTGTTAATATAGTGGCAGTTTCAAACAGCCATAAAGACAAGA
AGCTAACTCTAGTTTAATATTGTCTTTTCGTTTCTTTTTTTTTTTGAATCAAGCTTTCTC
TTTGCTAATTGTAAAAACAAGAACTACAAAAACAAGTATATTTCCAAAATTGTTGTAGTA
TTTTTTAAGTgttttatttatcttcacaattagaaagagaacttgttaataccatatgta
cagtatatgaggtcttgttctactacaatagtgcaatagatgaatgtcag
>NODE_994_length_231_cov_2.311688
CATTAAAGACGAGACATTAAATGACTAAAAGGAGATACTGATGAGAAAAATGAGACGCAG
AGCAAAAAAATGAGACACAAAATGAGAAAAATGAGACAGTAAATGAGAAAAATGAGACAG
TAAATGAGAAAAATGAGACCGTAAATGATGACCAATGAGGACCAAATGTCCCATACAGGT
TAGAGAAATCCCCCAAGGCGTTTCTTTAGCAGTTTATTTTAAGGATTAGGCTCTGGGTTT
ATGGAGCTGATGAGGTGACGCTGGGGTaatgagggaggtcatctcacgatgtggaaatac
atttccagttaaagtttagtttttctttcgttttaatcaga
>NODE_995_length_264_cov_1.382576
CATCATATAACGTTCAGGCTTATGCCACATAAAATAAATGTGAATCTCAATGGTCACAAT
CGAATGATAGTAGCTGCCTTAATACTAACACTTCTTTTTCAAAGAGGGTATGTGAGGTGA
AAGTAGAGGAGGCATGAAAATCATGTTTGATAGCGTATTGTTCATTAAATTTCAAACAAA
GTCAGAAAATGTAACACAAAATACCCTGCATCCCCCATTTCATTAATGACGGATACACTA
TTTCTGACATGTGGATTTAGGTCCTCATTTAAACACTTTGACTAATTCATTAAAAAAACA
TTGACCAACtgaccacatctaaattagcttttttgccatcaagcagtgagcactattaca
aatgaatgaaaaat
>NODE_996_length_254_cov_1.106299
TATTTAATCTGAATAGTCTCCTGTTTCCAGCCAAGTTAGACTGTGTTAATACCCCAGAGA
TGAAGAAGCTACTGTATTATGCAATTTCAATTTTCTCTAACTGGCATTTCCCTATGTTGT
TGAACACTCTGGTTATCTTTTATCTGTGCAGCTGACCTTAAATGACTTGTTCTTTCTCTT
TTACATTTCTCTGTCTGTTCTGGACATTTGTTTGTCCTCTGCCAAATCTGAACTGCCCTC
TCATACGGTTtactctttggatttcattcatgtgccaatttgataatatttaagaattgt
tttcctgatctcagcagcctctgcttgcttagcccatgctgtgagcgggctctctgtgag
gctc
>NODE_997_length_335_cov_1.397015
GTTAAAAGCCGACAGAGCAGGGAACAGGTTGGATTTCACAGGAAGCATGCTTATGAAGCT
GACAGGTAGTAGGTAGAAGCGGGGTTTGTGAGAATCAGGGAGACTAGATACACTGACAGT
GAGGCAAAGGTGACACAAAGCAGGGCGGTGAAGGGAACTACGATGTCTGGAAACAAGTCT
GAACTGAGAGAAGAAGTAAAAACTAACAAAACAAAACCAGAAAGCACATTTAAATACCAA
GAAAAACCGTACGAGGTCTCCCAAAGCATCTGTTAGTGTCATTTCCTGATTGTTTTATCG
GCGTTATTGTGGGTTCAGCTGCGTTTCCTGCTTACAGTTTGCATAAACTAAATAGTTACT
AATTGAAAAATCAGTCAGTGTTTCCTCCTTCAGAATCACGTGGTTATTAATCTGCAGTAA
CTTCAGTATATTTAATGTTGTACAg
>NODE_998_length_268_cov_4.925373
CCTCTTTTCTTTTTACTCTCGTCTCGTGACAAACCTCCTTCCTTCGTCGGCGCCTTCTAA
TCCTCCCTCCTTTCCTCCTCCCTCAGTAATCTCCTTCCTTCCCTTTCCTTCATTTTTTTT
TCACCTCCTCTCTCTCCTTCTTAATTTCTCCCTTCAATCCAATTTGATCCAGTCCTTCCC
TCCCTTCTCCCTCTTCTGCTCCTCTCCTTCATTAATACCTCCCTTCAGTCCTCATTTTAC
CCCTCCTCATTCCTTTCCTTCCTCTGACTTCCCCTCCTTACCCGCATCCGTTCATCATAC
ACTGTAAAAAGACACTCGACACTTTTTAACGTCAGTAACTGTTTTTATTTTTTACTTCTT
TGaacagtttactgttgt
>NODE_999_length_252_cov_1.396825
TTATTCTGTGGCTCATGTTTGTATTGGGCGCATATCAATTCCTCCGGCCCGTTCATGCAT
TTTAATTCTGTTGCATTAAGTAGGCGTTCCACTTATTTTATTTGTAATCCCCTATATCTG
GAGCCTGAAATATTGGCCTGTCAAGGAAAGTGACAAGAGAGAGGGAGGGAGGGAAGAAAG
GAAGAAAGAGAGAGAGAGGGGAGAAAAAAAACACAAGGGCACAATGTGAATTTCCAAGAA
CATCCGAGAattgctctgcagctcagaagagcgaggtaatctcgtcttccaccgcttgtg
atggcccctgcagggcttgtgtgtgtatgtgtctctgtgcatatatgtgtgtgtgttacg
tg
>NODE_1000_length_245_cov_1.142857
TTAGGTCTGGGGGGGGTTCAAGGGTCATGGAGGTCGAGAGGCGGTATGAATGACTGCCTG
TTATCAGGTGGCGAACAAAAGAATGTGTGTGTCTGTGTGTGTGCGTGAGCGCATGTATTC
CAGAGAGAGAAACAGGAAACGAAGATTGACTGAATGACAGGAGGAAAGAGATGGAGTCAG
AGTGATCGTGGTAGATGGAAGTACAAACACAAACAGGAGACAGAAACATGCAGGCATCAG
GGAAGGAAgcaagttgttcttccatatttttctaaagtctttcagttgccttaatctcgt
catagttcaccttttgtccttatgtttttcacatccattcatagtgtgtctttcc
>NODE_1004_length_240_cov_1.175000
CTTGTGTGTTTGTACATGCATATGTGCAGACATACATGAGGTCTTGAGGCTGTCACAGAC
CTTTGTCTTCAGCCGTCAGTTCTCTCTCGACCACGAAAGGTAAGGATTTATATAGCAGCA
GTATGGTGGTGAATGTGAATCCCACATTCTGAAGATAATATTTACACTCTACCTGTGATA
GTATCATGTAGATTCCTCCCTGGCAGTAGATGCTTGGACTCCTGTGGATTCAGGAACCAA
GATGTAAGCAgcagatctttaaagtcctgtgagttgcaatttggagcctccaaagatgct
ccatcggactgagatctgaggactttcaaggccatatcaacatcttgaac
>NODE_1006_length_259_cov_2.177606
TGGTTGTCATCAACAAGTCCTAAAAGTTGTCCTTGCCTCTCCACATCACCTCTTCCCATA
TCCCATTTCTTTCGTTATTTCCATTTGTCTGCCTCGGGTTATCAACTATGTGATACAGTG
GAGATAAATTAGACCTATTGTTGGCCTGATGAAGCAGAACCTTATGCTGAAATCGCTCTC
TGCCTTTATACCAAACGCAGCCAGGCAGTGTGATAACAACCACATAAAGCATATGATGAA
TAGCAGCCAAGGTGGCTATTGGTGGAGGATATTATGTGTATGTGCACACGTACACACAGC
TTTCTCACAGACAGGCGCCTAGAACATATACTTCAATGCGGCCTCAAACGCACACAGcta
tttgcacac
>NODE_1007_length_247_cov_1.141700
TGACACCAATGAGGCGTAAAATAACAAAAATGATGCAAAACTGACAAACAAGACACAAAA
TGACAAAAACGAACAAAAAATGACACAAAACGGAGATGACAAGAGAGACTGAGAGGAGAA
CCAGATGTACTGGATCAACACAGTGAATGCAGCATGGCTCAGAGACAGTAAGCAGAGGAG
CAGGTTGTTGGAGATACATCCAGCATGGTGGAACATCTTTGTGAGCAGAAACGTTTGTAG
GTTTGTAGAGgcggtgaaaacgtgaagagttaaatatctgtgctacgtagagcctccgct
tgttgctgtacgtttttgatccgttcagccgttaaccaaagatccaaatacagttcc
>NODE_1008_length_281_cov_1.003559
TTATGTTGTACTTTCAGATGCACCTTGCAGGCCAGCAGAAGATGTTTAACATTTTCAGCC
TGCGGTCAGGTGGTAGATACCTGGTTGAGGTGCGCTGCAAACCTGATCATGGCTTTTGGA
GTGAATGGAGTTCTGCTTCCCACATCAAAGTTCCTGACTGTAAGATATCCACCAACAATC
ATCTGCAGTCACCACATATAACATACATTATATCTACTTCACTGATGAGATATAATCCTC
AACGTTTTGGGGAATATGCCAAACCACTTTCTTGCTGAGAGATAGTGATACAACCTTTAT
GCCTGTCCATTAATTTGAAGCTACAGCCAGGGATCAGCTAGCTTAGCTCTGGATTACAGC
TGCAGTGCACAACTTTTATCTCCCCCTTCTG
>NODE_1009_length_245_cov_1.151020
CTACTTGTGTGTTTTTAATCAAGTAAAATTTCAAGGACTTTTAACTTTATTTTTAAGGTA
TTGTTAAAAATCTTATTTTTGTTTGTCTAAATAAAGATATTTCTTTATAAGACAAGGAAA
ACCAGCAAATACTCACCTCGAAGAGACCAAATCAGTGAATTTTGGGCATTTTTGTCCAAA
AACTTGACTTAAATGATAAAATATCAACAATATTTCTGCTTTACTTTCAACAGATAATTT
CAGCTCCATAggctcatgatgtaaattcatttggtattttcatttagtgtaggaaattca
tgacccggtttcaacaagaaattagattttaggtgaagtggcttcaactctaatt
>NODE_1010_length_222_cov_1.270270
ACTGTATAAAAAGTTTGACTCTGTAAAGGTTCAGGGTCAGCTCTGTGTCGGTAAGCCGAG
GGGAAATTTGGTTGTTACAGCAGAAAGAGTGAAGTTACCACCACTACAGGAAACTTTACA
TGAGGACTATGGGTGCATTTCTTCAACAGTACTATACACTGTATTTATTTTTCCCTTTCT
AAACAAGCTGTCTGGAACTGTCCCGCTTTAGCCCTCTTCATCTTAAGTAATTTTTGTCTT
TTCCCTTTAAatttcatttctccctctttttccactttaccatgacagacaaagccctct
tcactcacatgtgagcaagaatcaggaaatcc
>NODE_1011_length_225_cov_1.253333
TAACAGTCAGTATCCACAGTTGGTATTTTCTTCTTGTATATTTTACATTTAACTTTCTAT
TAGATGCACTTACCCATTCACCCTTAGGGCTTTGAATCATGTTTCATGCCAATCTTTTTT
TAAACATACGTGCGTTAGTTCACTAGTTATCCACTGCTGTTCATCTTTAGTTATCCATTA
CTCTACCAGTCACTGTTCATTTCTTGTGACCTTCTGCCTTTCTCTTGTCGATGAAGTCTT
GTGCCCCCGCtggtgtattaatggtgctggttcactctttatatgttaccaggagtctcg
ccagatgattcagtccatgtcagacctcaatgtct
>NODE_1012_length_231_cov_1.220779
TTTCTGTCTCGTTTGTAAAATAACACTTTTTCAGCTTTGTCTTTCCGACTCTTCTTTCCT
GAGCTGTCACTTCTTTAACATCTTTGAAATAAACTTCACCGCATCAGGACACAGTTTTAA
ACACGTTCGCACCTTTTCTCTCAGCATTAGCTTCTCTTTTTATTGTAGTGTTGCTGACCT
CAAACTTCAGCTTCTGGATTCCATTTATTAAATTCTGGATAAAACAGTCATCTAAATGTC
TGATTTTGTTaccccctgctcccaaaccatacatgaaacattcaggaaagcactatattg
gaataaaatcactcgtatttcctgaagggcagatgagatgc
>NODE_1013_length_222_cov_2.653153
TATCTCCCAGACAGTCCTTTTGCTTTGTTGTTTAAAAAAAAAACAACTTCTCCCCCCCAT
CCTTTCTAACATAACTAATTTTTCAGCATTGCAGAATGAATATAAGCAATTTGTTGTGGA
GAAGAATTCAAGATGTGTACATGTGTTAAGTGAGGAGAGGGCCGTGATTTTTTTTCCTTT
TTTTTTTCCTTTTTCAGATATTGCTTTCCATTTCTCACAAACTTTCCTCCTTGAGACAGA
ATATGAAATGTTTATGCAGTTTGTGCAAAACAATTCATGTGCAGTTTTAACGAGCAATTA
ACTTCATCAATGAATAAGTAAACAGTTTTTTg
>NODE_1014_length_248_cov_1.040323
GTAACCTCCTACTCTTCCCTCTGTCTTCCTCTTTCTCTTCCCATCGTTTTTTATCTTTCA
GCTCTTTCCTGCTTTTCCTCTCTTATTTTATTTCCTTTCCCACTCTCATTTTTTTTGTTC
CCCACACAACCTCAGTGCCCTCCTCTTCCTCTCTTCCTCCTCTGTCGTACTGATTCCCCC
TATTCCCCCTTCCCCCCGTTCATCTCCGGGTCTCACCAGTCGTTTATGCCCCCTCGGTGA
GTGCTATTAcagcatcactttgcatttagataaccatcgcctcgccgccccaaattggtc
cggagcaggaggacgaggataaagagacgaggagagggaagaaggggaggaggagcgt
>NODE_1015_length_249_cov_3.606426
CAATTCAGCCTCGGACCCTGCGTTGGACTTGGCCACCTTTGTCGCTTTGCCCATGCAGCA
GCCCCCGGAGCCATGCGTCCCTCTATCCGCCTCCCCGTCGCCCTCCACGGGCGCACGGCT
CCTCCAGAGTCGCCGGACGAGCCCCGATCGTTTGGTCCTAAACATGCGGGACGAAAAGAG
GGTTTCCCGGCTAAAAAACGAGCATGGTGTCCGCAAATCATGAAGATTCCGGGATCCGAG
TCCAGGCAATGACAAGCAGCCTGAGAAAATACGGTGGAAAAACTGGGAGCTGGATAAGCA
GAGGAAATCTGTAGCATACGCCAGTCTCTGTTGCCTTCTCCTGCAGACTAGATGGCCGA
>NODE_1016_length_230_cov_1.178261
GCAACAAGGTGGTAAACACGCCTTTAGGTGGGGAGCCAACCCTGGGTCTCACAGCCCTCA
AAGCTACTTCTCATTCACCCTGAGGGCAAAGCACTAACAACTCTGTTCCTCAAAGAGCCT
TCGAGCCTCCCATCCCCTCCCGCCTCCTCCTCACTCTCTCTCTCCCTCTCTGTCTCTCCC
TTTTTCTCTCTCCCTTCATCCAACGTCTTTGGTTTATCAAGCTTATATATACCCAGGAGG
GTCATTTACAcaagctgaggagaattaataagagagtggattcatgaatcatacgctact
taagtatgaaagcaaaggcaaaacgctgtatctgccttct
>NODE_1017_length_281_cov_1.003559
ACTTTCCAGTAAATAAAAAAAGGAATTTGCAATATGCCTGTTTTTAAACAACGAATACTC
TTTGAAACCCCGGAAAAAAATTACCATAGTACCTAGACATGTTGTACCAACACTCACACA
CCATGTGACAGTATATGTATACAGTATATTGCATTGCTATTTTTGTGATGCATGCAACAG
AGAAAAACAACTTAACACTAAGGCAGATGGTACACTTTAAATAGCAATTAGCCTGAAAAT
CAACATCATTTTCATGTGTGCTTCTAAATGTCAGTGTACAGAGGACAGTGTATCATTAGA
TTAGGTGTTGTAGGCCTCTGTCACATGAACATTGAAAAACAAAGAAAGACGGATGGATTC
TCCATGTAAATTCAGCTTAAGTTGTAATAAC
>NODE_1019_length_265_cov_1.060377
TCTTAAACTAAGCGTGAAAAAACGTTAGGTGTCCGTCGTTAAGTTAAAGTCACTGAAAGT
GTTATACACACTGTCATGTCCGTGTCATGTAGGCTAGATAACATTCATGCTGTCACGTTA
ATCCTCCACAGTGCCATTAAACAGCTGACAGCTTTGTATGAGGCTTTAGGAATGTGTGGA
GTGAATAAGCAGTAACACACACGTGTATATGTTGGTGTGTTTGTTATGCGAGTTGTACCT
GCTGACTTTTgtcaccactgggacagacagtgatgtgaagctgttgtcagtgtgtctgtg
ataatatgaagaggtttgtgatgaaaatggtttcactgttacgttatagtaactgaagaa
aagtggacatttcct
>NODE_1020_length_239_cov_1.179916
AAAGTCAGACTTTTCAGTACTACGAAGGCGACTCTCTTTTTAACTGGCTATATCTCCATG
GTAACATACGCTGTGGAGCTAGCCTGGTCGGGAGCAGGTTATGTTCCGAGTTTCGGCTTA
AAAGGGCTTGGACAAGCACCGCCCTCTCTCAACTCCTTTGGACATGGCCTCACCATTCAT
TGAAAATCCCGTGGACCTGAGTGCGCGAATTGTTAGAGGCTCTCTCAGGAGGGAGAGAGT
TTTTAGAGACcggagcgacccttttgcttttcccggtgatgttttgtatgagcgatacag
attgtcagctgagggaatacgctacttgtgcaaactggtagagccgtac
>NODE_1022_length_236_cov_1.978814
AAAAAGGGGGGCGACATGACTGTGGATGGAGTGTAGATAGCAACAGTTCAAAAGCATGTA
GATGACAAGCTGGCATGCCAATGAGCCAGCATGAATATGAGGAGGTGAGAAGAAATGAGC
AATGCTTGGAAGAAGAGCGCAGGGAAAACACGACAAACGACAGGAGGGAGAAGAAAGAGG
ACAGAGGAAGGTATGAGGGCAATGAAAACAGACAGAGACAAAGGGAGAAAATCAAAAGGA
AAATTAAAGCTGAGGGCGAACAGAACCAGGTGGCTCAGGACAGAAAACAAGTTGTAGAAA
CAAAAGAAAGCATAAATATAAAGGTTGCTATGAGTACTACTAATCa
>NODE_1023_length_243_cov_1.160494
GAAGTATATGGGAGACTGGGAGAGAAAGAGTAAAAAAACATAAAGCAGTGAGTGAAAGAA
AAACAGAATAAGAGAATAAAAAAAGCAAAAGAAAAATAGAGAAAAAAGAAAACAGATCAG
AGAAAGGCAGAAAGAAGAGAAAGAAAAAGGAAACAACGCAACAAGAAAAGTAAAGGCGAG
AATGAGATAAAATAGAGAAGAGAGATCAGAACTTGGGAAAAGTCAAAAAGGGAAGCACGG
AGCCGGATGAagaaaagagcaaaagatagagaaaagggaaaacatgaaaacctgaaggag
agacgaaggatggagagctggaggaggaagagaaaacagaaatctggagggag
>NODE_1024_length_266_cov_1.060150
CAAAGAATAGAATATAAGGACTCACCAACAATTAGCACTGTGAAGTGGCAGGCTCCAGAT
GTCAGCAGGTGTAGCGCTCATTAGCACTCCCGGGAGAAAAGGGGATGAAGATATGGCTGT
TAAAAATCAGATGGTGAGGAAGTAGCCCCAAGGTTAGACAACAGAGAAGTTGACAATTTC
ACACTCCATCCTCCTTAAGCAGCAGTACTGTAAATATGCAAATAACTGCAGCTGTAAATG
CCTCAGTGGAgctgcctggtgagcagcacacgaactgatcatacagggcagcttagtttt
gctgacgtgtaacactccctctcatgttctgactatgactgggcataactttaatattta
tttgatgtttccattc
>NODE_1025_length_222_cov_1.265766
CTGTCTGCTTTGTCATTTCTTTTATTAACCCTTTTCACTCTTGCCTGCAGGCAGGTGACA
CAGTCGGTGTAGTGCGGAAAGAAGATGGCAGCCTCCATTTCTTTGTGAATGGTGTGGCTC
AGGGCCCAGCAGCCTGGAATGTCCCCCCGAGTGTCTATGCCGTGGTTGACCTCTATGGCC
AGGCAGCTCAGGCCACCATCATGGACGACATGGGTGAGAGAGGGAGGAGGACAAACAGGG
CAGCAGTGAGgatgataatataactgagtgcactaatcctctcctctcttttgcatttcc
ctttctcagtggaccttccccctcttccagag
>NODE_1026_length_269_cov_1.044610
GGAAATTCACCCATTACAGCAGCTGGATACAGATGAGGCAGAAAGAAGCACAAGAATTAC
GAAAAGCACAACAGAGTTAAAAAATAGAGATCTACACGTCTCAGTACAATACTCATTCTA
AATGATGAGTATTCTGGACTATTAAAATACCCTGTACATATACTAGTACATACTCCACGG
AGGTTCTTTTTCTACTGATGAAAGAGTCTGTGCAACACCACTGACGTGATCAGTTTACAT
ATATATATCTatataattatacaggtgtggcatggaggataacgtacacacattctgtta
ttgcagtcaaaaaacgttactggcagaaaacaccagcggttagcatgatgttattacaca
tggagagctgtaagacaac
>NODE_1027_length_255_cov_1.098039
AGGTGCTTTATTAGAAGGCAGTGCAGAATTAACAAGCTTTTTATTCATCCTTTTGTTTAC
CTTGAAGAGCAGATTCTGTGGAACGGTTATGGCTTTAAATAGTATCCTCTCTCTCTCTGC
AGGTAAGGGAGATGTATTTGGGGATGTTTTCTGGAAGGAGGTGACTCTGGCTCAGGCCTG
CGCCAACGTCCGAGCTCTGACCTACTGCGACCTGCACGTCATCAAACGCGACGCCCTGCA
GAAGGTTCTGgagttctacacggcgttctccaaccacttctccagaaacctgctgctcac
gtacaacctgcgaaagagggtgagtggctctttagttagcaccaagaaaaagtacgatac
acttc
>NODE_1028_length_243_cov_2.259259
AGTCCATTTTGGCTGCAGCTGAGCACCTCAACATCATCATTACGCTCCTTCAACCCAACC
TCTGCGCTCACCTCGCCTCGCCTCCTCGGACTCACCGACGAGCCTGCCAGGCCACAAACA
GCTGCTCGTCATCTGTCTTGTCACAACCTGTCCTGCTTTCGGACATGGGCTTGCACATTT
TTCGAGTTTTGGTTCTGAATTTCACCATGATCCGAATCAGAAATGAGACTTTGTGTTTAA
GATTTCACTTCCAAGCTCTCTCTGCCTGTGGGACCTGCTCCTTGGGCTTTTCATCAGCTG
CCATTTTCGACGGCATGCAGTAATTtcatggctcattgcaagcgctgaaaacc
>NODE_1029_length_252_cov_1.119048
TGAAACTCAATTCCCGGAGATGTTTCACACCAACAGTGAACCACGAAAGAGATGATAGGA
GGTTTTTACTGTGACACAAGCAGGGAATGTTGAGTTTTTCTGATAGCAGCTTAACAGTAA
ACAGATACCAAATTGCATACCTCATATATATATGGTACTGTACAAAAATTTTAAGCAGGT
GTAAAAAAATGCTGTAAATGAAGAACACTTTCAAAAATATAAAGAATATTTGCTTATTTT
TAACAACTTAcaaaatgcaaagtgagttaacaaaagaagatctaaatcaaattaatattt
ggtgttactaccctttgccttgaaaccagtatcaattattgtaggtacacatgcacaaag
tc
>NODE_1030_length_238_cov_1.647059
CTTTATGTTCCACACTTCTTCTTCTTCTTCTTCTTCTTCTTCTTCTTCTTCTTCTTTATG
TTCTACAGTTCTCCTTCTTCTTCTCTTCCTCCTTCTTCTTCTTCTTCTTCATGTTTCACA
GTTCTTCTTCTCCTCTTTCTCCTTCTGCTGCCTCTTCTTCTCAGAGCTTCGTGTCTTTAT
GTTCCACAATTCTTCTTCTTCTTCTTCTTCTTCTTCTTCTTCACGCGTCACAAATGAGCG
TCGAAGTTGAATTTTTAATAAAGTTTCATTAAGTGAGTTTCAGCATTTAAGGGGAAAGTT
AAGGGAAACTGACATATTTCAGGTGAAACTTGAGTGGAGTCTGACAGc
>NODE_1031_length_250_cov_1.128000
ACACTATGTCTTACTTACGTATACTTTTCTGAGCATCTGAAAACACTTAAGTGGTATTTG
ACCAACAATATTTTTTTGGGGGGGGGGGTTTTGCACTTCTTAAAATAGCAATTGAAAAAA
GGCATAAAAATGAGTGTGAATAAAAACATCAAAGTAACAGGCAGAAGAACAACAGTTAAA
TGAGTAGAAAAGAAGGATTTTTATCCCCACTATCTTTGACCCTGCAGTTGTTCTATGTCT
ACTACTGGACctagctgaggacacctgtacagagcatgaaggatgaggaattaaaacttt
gtccatgtgcttgtgaagattgtgaactgggaagacaagaaaccactgctggccgttgtc
>NODE_1032_length_278_cov_1.010791
TAATTAAATCAGAAGTGAATTCAAACGGCGAGGAGACCTGAGGTTACAGTGAAAGAGCAG
CAGAGCTGCCCTGTCAATCATTCCAGACAGGACTGTCAATCAAGTAGCCACGCCCCTTGA
CCCCGCAACATTTTGATGCTTTATATAAAATTCAAGATTGATTTATTTTCAAATTGGCCA
TCTGATCTCTTATTTTGACCAAAAATTAATGGAAAAAAAAATCCTGAGCTGTAGAAAAGC
TTTCTTTGAAattttagttttcactgtgtagaattggggtctatggagccaaagcttttt
ggagccagcacctggcggacgtagtggtagtgcaagtttttgacacttccgggtaggctt
catcagccggttgctacatccattatat
>NODE_1033_length_263_cov_1.072243
ACTCTTAGCTTTGGCCTCCTCTCAGACTCTACATCTCCTGTCTCTCCCTCGTTGCACACA
TGTAGCACTGACTAGCTTTTTCTTGCCAGGGGGTGCTCTTGTGTAGCTGTTGTGATTTGC
AGTGACTTACTTGTCATCCCTGCTTTCTTCCTGCCCATTCTTCTCTTCCCTTCAGGTCCA
AGCACAGCTCTTGCAGTTTGCAGCAAAAAACATTGGTCTGAACCCTGCACTTTTAACCTC
ACCAATAAACcctcaacaaatgaccctgttgtaccaacttcagcaactgcaaatggtgag
gcgtcttcccttcctaactattttctaaaaaggtttaggctctaatcgaaatagaaagca
gattaagccaaat
>NODE_1034_length_222_cov_1.265766
GTCACTGAATGCTAATGACAGAGGCTCATTGGCAAAACCTTTTCTCATATACTGAATAAG
TAGCATGGTGGAATCATAGTCCGGCCTGTATTATGTTTGGTCATTCTCAATACATTTTTC
CATGCGTGTGTGCAATGCTAACTACTGTAAGTTGAATTATTAATGCAAAACTTGTTTTGT
TTTTGTTTATTTTTTTACATTTTGACATGGATATTATTTTTATGGCATTTGCCTTGGCAA
GGTCAGGATGtcaactttattgtcagtaatcatgaccagtgaggtttcttgatgcatgta
tctctaataattgatcagacagctcagatcag
>NODE_1036_length_251_cov_1.119522
GCCAGGTTTATTAGGGCAAAACAGAATGTTTTTGTTCAGTTCGAGACACTGACTTCTGCC
TGAAGATTAACTGTACATTAGGTCAACAGAGGTTGCTGTGGTTTTAATTCCGAAAGGCTT
CCTCTTTCTCTCACTTCTGTATCCACCTCTTAAGTAAAGATAAAGCCGAAGGAGTAGAGT
TTCCTTAAAAACAAACATTTATGTTATTTAAACAATGTGTGTTATTGGTCATGTCATCCC
TCAGTAGCTTgaggcatccgtgagggaagggataagtttcattcttctgaggttgcatac
tggtgatcaccggtgctgtagcagtggttagcgttttagttcgattgttaactttcgctg
g
>NODE_1037_length_235_cov_1.195745
CTTCATCAATCACAAAGACAAAAGGAGATGAGAAGAAGAGAAGAAGAGGGAGAACTGACT
GCACCGAGGAAACAAGGAAAAACAAACATCAAAGATCATTAGAGAGCGGTAATCCTGCTT
TCTAGGCATCCCTGTCAGAATCTTCTGTTTCTTCATGAAATTCCCCAAAAGCAAGTCAGG
CACATACATTTGAGTACATTCAAGCAGCGCATCAAGCAGTGATTGATGCAAATAAACACA
AGCCTTTCTTtatcaacttcagttgtcaaagtgtcctgaaatctgagtctaacatgtttt
gaaaaataagtttaaagtatgactgaaccttcatttttaatgtag
>NODE_1039_length_240_cov_1.175000
GAGAACAAAAGTTATTTCAAAAATCTCATCCTCGTCTGTCTCATCGTGGTTATTACCCCT
GTTCCTAACCCCAACCCGCGCATTGCCTTTGACACCCCATTTCAACCGCCCAGTCATCGG
ATGAAGCGGGGGGTGTCATCGAGATAATTTCACCTAACCTAGCCCAACCCTAACCCTAAC
CCCTGGTCCCTAACATTAAACCTGGACGCAAACTTCAATCTCTTTAAAAGGATGGATAAA
AACGTTAACAcacctggaatcatttaaccaaacaccagaatagccaataaaacaacagag
aacacagaaagtacagtccaggtttaatgttagggaccaggggttagggt
>NODE_1040_length_226_cov_1.247788
TAAAGAAATGGAAAAGATGAAGTGGTTACAAAGGAATAGGAAAAGTTAACTGTCCTTCAC
AGTTTTCAAAAATTGTGCATGCTTATATTTATCTTATAATAACTTCTTGTGGGTATGTGA
AAATATAAGTCAAGTCATTGTTATTTATAAAGCACATTTTAAACAACAGGTGCTGAGCCA
ACGTGCTTTCCAGCAGAGAGATAAGACTGGCTGTAGAAATTGACCTTGGCATCTCCAGAG
CCAGAAATACctgcacaaaaaggaagttaataacatgaagttgtacatataatggactgc
attatgaaagtgataataatggcgttaaacaacatt
>NODE_1041_length_247_cov_1.137652
TGGTCCAAAAAGTTTCCAGCCCTGCTTTGTGTGATCCTGCACAGGCTCTATGGAACCATG
CACAAACAGAATTTCATATGAGCTATTCTCTCTGAGAGTGGAACTTGGATTGAAATTCAC
CACTTACAGAGAGCTGTGCCACTTCAGAGTGATCCTATGCATCCAGCCCGGTGATTGTTT
TCCAGTGAGGCAATAGCCATGTTTTTCTGCTGCATGTTGAAATGAAGGCAGAAGAACAAG
CGAATTAAGTggaaatgcatcgagctgcaatatgtgagacagagccctttgaaatagcgg
ttattcagtgctttggctcagtgacccttcagcaggtcagataactgcaactactgt
>NODE_1042_length_232_cov_1.215517
CTGGTTTGTTAAATTATTATGTCACAAGGTCATATGTGTTGGTATGTTGCTTTATCATTG
CTTACGTAAGTCATTTAGAAATGTTTAGAGGTTTTGTTGCTTGCTAACAGGTCGATCTTT
GGAACATACGGTAGCTACTAGAGTGAAATGTTAATGTGGGAATAATGCAAACCTTACCAG
CGAAAAACAACCGTGCCTACATAGTCAAGAGTTAATCACATCACTATTCAGGGGAAACAC
CTTGCTACGTcacacagtgaggctcattatctattttgccatgacagtacatgtgtgtgt
tggaaatctttcctctgttcagaagatttattaataatccag
>NODE_1043_length_243_cov_1.090535
AGATTTTGACTTTTTTTTTTATCTCCAAAATGCATTTTGTGTAAAACCACAGATTTGGGC
CAGCTACAAAGCATGTGAAGTCAACAGCTCTTGTTTATAAAGAGGCAGATTTTCCTCACC
CAGGGTAGGCAGGGATGGCAGGCTGAGGCACAGCAGCCCGCACAGCACTGTAGACGGGCC
GACCTCGGCCCCTGAGGTGGGCGCCACGAAACGCTGCCGCTGCTGTTGTGGCTGCTGCTG
CAGCTGCTGaagggtagggaaaccctgggactggaggcaaggaggaagatagagtgaaca
aaagaaataagagaggaggtggacagcaggagagaaaggaggagtgacagtag
>NODE_1044_length_246_cov_1.528455
ATGTTGATTCAAATGCTTCTCAGAGGCCTCTGTGAGTGATTTTACAAAGTTCAATAACTG
TATATTTTGTATTATGTTTTAGCTCCAAAGGAATGGCAGAAAAAAAAGAAATGTTTAAAA
AAGCTTTGTTCCCTGAACTAAATTGTACTATTTGTGTTGTCGATTGAACAAATTGCATTC
CTTGCTTGTGAATAGATGCATTTTTCTCCCTGCTCCTTAAATTTTCTCCCCTTCTTTCCC
TCCTTTCTTTcattttttagcctttgaagtttgaataaaatttctagtttgcagaatgta
ttactaaataaatgggttgtcatcttgtacctctcatttcatcactttttatctgt
>NODE_1045_length_111_cov_1.000000
CACTGCCCATTGTCAGTGAATGGGAGAACATTTTGGCCAATATCTCCGGAACCAGACGTG
CTAGACACCTGGAAATGCCACCTGCCCCACCTAATTTGGCTATGCTGAAGCCGCCGGTCT
AGGTCCCGAGTCTCTACGACCTTCCCGTCCCGAGATACAGCAAAAAATCACAGGTTTCTC
CCACTTCCTGATGTCGTAGAGACTCGGGAGTAGGCTCAGTG
>NODE_1046_length_251_cov_1.079681
AAATCTTTAATTCTTGTAATTTTTAAACAATGTTTTTTGTTATTTTAAAAACTTTTCCTA
TAATAATAAAAATGCAGTATATTAATATTATTTGTGTAGCAATGCATGCTTTTATTTGCT
GTATTACTTTTTTTTTTTTTTTTACTGTATTTAAAAGAGCAAAAATATCTTTATTTACAG
ATATTTGAAAGAAAAAACATCTATGTGAAGGATGAAAATATCGGTTGGAATATTCACCAA
TTTTCCAATTtagttaaattagtgaaatcacataaaaaagtaataatttatgttaactgt
taaaaaaaaaactgtaaataatcttaacattaaaaatctgtttgttttttttttacaaat
a
>NODE_1048_length_251_cov_1.410359
GTTCCAAACTGATTATCCCTTGAGACAGTATGGTATTCAGCCTCGTATTACAGATCCCCG
TCACATCTCCCTCCTTCTTTCTTCATGCTACGGACATTGTAGAGAGATCTCAGACAGAAT
CAATAGGAGCCAATCAGCAGCAGACAGAGATGGACACGGGCCCTTTCTCTCTCTTTCTCT
CCCTCACTGTCTACTTTAATGCAAAGTCGGTCATTCCTTTATTGTCATCTTTCCTTTCTC
CTCTTCATACGTCTTCCCTTCTCCTTTTTACCTCTTTTAATTCCCCCTTCATCCTGTTTT
GTGTGCTCCCCCAAATTGGTAAGGACAGAGAGAATGGTGaggacagagagagtcaatgga
g
>NODE_1049_length_239_cov_1.301255
GTGTTTTCAGCTCTGTATTGACTTCAGCTCTGTTTTTACCCGAGTGGATGCACGAGTTGG
TGCAGGTTCTTTGTGTGGCGCTGCATTCTAACAAGGGTACTAACATCTTTTTTCTTTCTT
TTTTTCCCCCTCACCCAATCACCTCTCCCCTCCTCTGTTGTCTTCACATATTCTGCTTTC
CTCGATTCTGTGTGCTCTTTTTCCCTTTCAACTTCTAATTCTTCTAATTCTGCCTCCCTT
CAATTTCCATcctttacctctggcacctgatctatctctttgactttcaccacccctccc
atactgtcttctgtcttctgctttctggtgctttctctcagtatgacca
>NODE_1050_length_293_cov_3.375427
GAAATACATTCAGATTGTTCAGTTTCTCAGTAATTTTTTTTTTTAATTCAATATAGCACA
CAAGACAGAGAAAGCTAAACTTAAGAGCACTGCCCACATACCTTCAGTGCCATTGGGTGT
CATGGAATTGTTACTGATGTGCGAGTTGTCAAGGTTGGGACCATTAGGAGATTCACTGCT
TCCACTTACTCGGCTGTGAGGACTGGCTAAATCCTGCATTTCCATAGACCTGACGGGACA
CACACACACATGCACACACCAAATCAAATTACACATATCGCTCTGGTTTCAGGGAAGGCA
CAGAGCTCTCATACTCAGCGCTGTGTACACAATATGCATATTCCGGTCGTGACAGTAGTA
AAATAATGAAGACACTACAACGTAAGAAAAagtaaagtatata
>NODE_1051_length_256_cov_1.101562
TATCAGCTCCTCTGTTGTGGAATCAGCTCCAAGTTTGAGTTCGCTAGGCAGACACTCTCT
CTACTTTTAAGATTAAGCTTAAAACTTTCCTCTTTGATAAAGTTCATTGTTAGGGTTGCT
CAGGCTTACCTGAGCTGTCTCTTAGTTATAGGAACTATAGGTTTAGACTGCTTGGGGATT
CCCATGATGCACTGGGATGGGCTGCTCTCCTCTACTTTCCTCTATCTTTCTTCTATACAG
TTATAGATCAccattatatatcaccaactctgtgtttcccccgaggttctctgcttgttc
tttcaacgaatattcctgtatctggagtttctgacctcaccgacatccaaaattttcatt
gttttg
>NODE_1052_length_244_cov_1.151639
TGGTTTGATTCCCAGCAGGGCAGACCTTTAATGCATGTCATTGCCCTGCACTCTATCCCA
ACATTTCCTGTCTGTCCCTGTTCAGGCTTTAAAGAGATGGAGACTTTATTCTAACACTGC
GACTCTCTTTGGATATAAGAGAAAAGAGAAGGAAACTAGTCAAGTTCTAAGATGAAGCGA
TTTTTAAACCGTTCTAATCTTTGTATTTGTGTTCACCACATACCTGTGTTTTGGATGATG
AATTCCCGCAcatccctggactgtgacaagtttccatagacacgtgtggcttcaagcatg
gcgtccatactggagctgagcaccaacttcagcatcactgaagtacaaagaaaa
>NODE_1053_length_253_cov_1.114625
GCATTTAATGCCTAATATTTACCAAATTAACCTGAATAACTGTTGAAAATAAGGGTTCAT
TTGTCCAATCAAAGCTCTAAGGCCACTGCATACGTTCAATTTTCTGTTTTTTTTGCATGG
AGACCCCCAAAAACTGGACTGCACAGGCATTACCAATCAAATAATCAGAGAGGATTTTGT
ATTATAGTAAAATAGACTGACATGAACGAATCCTTTCCATGTGTGTCACAGCTTGTATCT
GTTAGTTTGAaaagcacacatgaaaactagcacttgtcagcatttgaaatagtctattga
tcagtttaggatcaaaactcccaaattctctgattttcagcttcttaaatgtgaatgttt
tgt
>NODE_1054_length_255_cov_1.101961
CACATGGCTTGAAGACTTGGTTTTATGTGTTTCCATTCAAAGTGGCTACACAGTCAAAGT
CAAGTTTGTTCATGTTCATGGAAAGCGCACTGTCAAGTGGAGTCAAGGTTTGAGATCTCA
GGAATAGCCAAAGAGACACTGGTGTGAGGCAGGCTGAATAAAGAGACTGCATATATAATA
TGTGATATTATAACCAAGTGATTGTGCATATGCTGATGTTGATTGAAGAAAGGTTATGTC
TGAGGATGATtctctaaaatgtgtattgaatgttgtcataattaatgggaatcagatgtt
ggtatttttgtaataatctacatttgtcagtaaattctaactgcgtagttggaaagggga
actaa
>NODE_1056_length_222_cov_1.270270
TGCCCCCTTTCAGACAGAGAGCATGCGTCTGCATTAATAAGCATTTTAAGTTGGAGCTTG
TTGATGTGGGTCAGTTTCACCAACTTTATACACAACAGAGTCATTCAATGTGTTTTAACA
AACATGATATGACATAGGATGATCATCAGTTCTCTGTGTAGGTCAAAGCATAATCTGGAA
AGCGTCGAAGGACGAGTATAAAGAGGCATGACATGTAAAATAAAATAAATCTAAATTCCA
CTCCATGATAttgtatcagtaaatgtaaaatgttcaaacagtttcaatcatttctttcag
ttatggccctgtgtttgtgtatgcttacaatg
>NODE_1057_length_225_cov_1.253333
AAGTCTGGTTCAAGATTGGATTTTTCCAGAAAAAAACTGGCAAATATTATTCACACCTTC
AGCACCTTTCGACTTGCATCTGTAAATGAAACCCAGTTCCTTTCTTCCAGTTACATTCCT
TCTTCAGGACATCCTATTTATAGACCTAAGACTGATTTTCACTTTTATGCAGACGACACC
ATGGTTTGTACTAAATTGTCTTTTGGTTACAGCTAATTCAGAAGTCTCATTCTAAGACTA
AAACCCAAACtatttaaaaatgttttttccatattctaaaacattttgtatttgtttatt
tgtttatttatttatttcgaaaagtgctgtataaa
>NODE_1058_length_223_cov_1.237668
CTTTTTTCAAACTCTCTGTTTGTATGGCAGTCATTCATGCCGCTTCACTCCTTCTCTTCC
TACCTTTTCTCACTTTACTGCTCTCTCTTTCCATCTGTCTGTCTCCTCTCCCCCTCCTCC
TCCTCCTCCTCTTTCTTCTTCTTTTCTTCTTCTTCTTCTTCTTCTTCTTCTCTCTCTGTC
TCTCTCCTGCCCTGGGTCATGGAACACGTTGTTCCCTCCTTCAGACTGTATGAGCTGCTG
GCTAGCTCTGccttttcatgccttttttttcctgtgcaagactgcagttgtttttttctc
tgagggggtatgtcagtgctaaaccacatgatt
>NODE_1059_length_228_cov_1.078947
GGTTGTATAGAAGTCTATAAGAAAATGGCCCTACTTCTCTCTTGATTTGTTCCTTCAGTA
AACATTTCCTTGATGATTTTAAGGTTTCAAATGCTGGTTTTAGGTCTCCTTCGACACAGA
GTGATGCTCACTTTGTAAATTATGGTCCCATTTAGAGCAAACTGGGTATTAAAGCTGCTA
CCAGCGTGGTGGTTTTACATAGAGTCCTTGTGTTGTCAGTCAGATCCGCCGCTGCTTGTC
ATGTTATATTttaaaaaacaaaatggccaaaaatgccaaactgaggctttaaaactgtaa
ttcattaactaatgggtaaattcactgtggctacttcc
>NODE_1060_length_253_cov_1.114625
GTCCAGGAAATCAACTGGAATACCAATGAATATTGAGTTATACACATAGCAGTCTAGATC
TTGATTTTTAAAACACACCTCCTCACCCATCACACATTAAGTTTAAAATAAGTTGATGTT
CTGATAATGCTGATTTTTTAATGTGTTAAACTGTTTCAACAAAGAAAAATTATCCACATT
GTTTGGATCACTTGATTTGCAGTTTTACATAACTGAGATACCGTGTCCAAACATGAGTGA
ATGTGCTGCGtaggacagtgctgcggtgaacctgctgtagctgactgcatcatcactgtg
attgaattattcagagaagcaggatttaatctcaatttaggcatcagaagcaagagagaa
gtc
>NODE_1061_length_299_cov_3.123746
TGTTTCAGAGCATGAAAACAGCAATACTGCAGTTTTTTAAAGACAGTGTTTCCAATCATG
TTTTGAGTTCACAATGTGGTCAGATGTGATAAATATGAAGGCAAATGCTGTTTCAAGTGA
ACATCTGTCAGGAAATGCCGTGGACACACCATTTGGTCAAACTGGCCTTTTCAGCATGCC
AAACGCTGTTTCAGAGCATGAAAACAGCAAAACTGTGGGTTTTCAAAGACAATGTTTTCA
AACATGTTTTGACTTCACAATATGTTCAAATATGATAAACATGAAGTCAAAAGTTGTTCA
AGTGAATTTGAGACAGGAAATTCAGTCTACACAACATGTGGCAGAAAGTACTTTTTAGTA
CATGAAGTTGCACATGAAGTTTGTAAACATTTTTCAAATGAATTCACAg
>NODE_1062_length_229_cov_2.008734
GGAGAGGGGAAGATAATGATGGCTATCGTAAACATGGTTAAATGAAGGGGAATGTGAAGA
AAGACATGAGGGGATGGAGGGGATGGAGGAAGAGAGAGAAACGGGGGAGGCTGTGGCCAA
TGATAAAATGAAGGGTGAAAATGTTAGTAGCAAAATAATAAAGGAAAGAGAGGCATATTG
GAGGAGATACAGAGGAGGGTGCAGACAGAAAGAAAGCTGAATTGTGCAAAAATGGACCAT
TCTCGTCCGTCTACATGCAAAATAAAAAAAGAAGGGTGAGGGAACGCACAGAGGGATGCT
GCATGGAGcaaaaacaataaacaacgcagaatgtgcagc
>NODE_1063_length_268_cov_2.619403
TGTTGGCAGTGGGGGCACAACGCAGCAACACATGCTAAAGAAATCTGCCTCTCGCAGGGG
GAAGAGAAAGCAGTGGGAAAGATTTCAGCAGGGCTGCCATGGCTTTAGCAAGAAAGGAGG
GTGGCGGTGGTGGTGGTGGGGTAGAGTTGGAGCTGAAAGCTCCCTGGCATATCGGGCTTT
AGTCAAAATTCCTACCAACAAATGAAATATCCGTGGCTCTGAAAATTTCAACACACATCC
TGGAGTATTTTTCATTACTAGACATACTGGATGTTAGGTTTGTACATTTCGAACTGAGGG
GAAACTTAAACAggagattactgtagtttttctccatttcattctctctctgtgtttctg
atcacatcaccgaaacat
>NODE_1064_length_231_cov_1.220779
GTAATGTTCAGGGAACATAACAAACAACTGATTGATTCGTCTGTTCATTTTGGAGATGAA
ACGTAGAACCTGAGGAGGCAGAAGACGAAGCAGCCTCCTACTGTTTACTCTGTGACTCGT
TCAGCATCTCGTTAGACTCGTCTCTCAGGGCATACACGAGCTCATTGACCTCCACAGCAG
TCTTTGTCATGGTGCCCAGTGCTGGCTAAACTCCCACAATGCTCTCTGCTTGCTAACAAC
ATCATGAGTCcaaactggtaaaaatatataaaacatgttttctgcaggaatgagtcgtgt
ttactgctgaagttcagacaaatgcttaatgaagccacttc
>NODE_1065_length_261_cov_1.080460
AAACATTTAAAGTTCTGCCTCCTCCTTCAAGGTCAGCGACAGAAGCTGGATCATCGATGC
AAAGTTAGAAATGGTCAATACAGACTTTGGTCAATACTGCACCAACGTTTGGGGCCTCTA
ACATCAATGTGGCACAAGTATGGTAACCTGGTATCTATAGGGGTGTAGCTGCTGGTGTTC
TATGTGTGGAGTTACAAGCTGCTCCACGTTCAGACTGAACAACCTCTGAGTCTGATCCTG
CAGAATATTTctgcacatttactggaaatgagcgacgctaatatctgaagtgactcgacc
gaccctttgatctccgctcaggacagctcgggtcctgtttgtctctgatgatggtgaaac
ctctcatgtgg
>NODE_1066_length_232_cov_1.215517
GTGTTGCACCTTCTGGTTCAGGACCCTCAGGGCGAACGCTCTGGTCGGCACATCCGGGTC
GCACGCCTCCAGCAGCCAATCAGAGAAGGGCTTGTTAGGAGGGTCACTGGTGCCGCCCCT
TGTTGATCCTGCAGAGGATGCTGGGAGTTTGCCGACAGGTGTCTTTGCTTCTCTGTTGTT
GTTTGCTGTTGACTCTGGGTTTCTGTAGGACGAACCAGCAGCGGTTGCGGCGTTGAGGTT
ATCAGGCCGGtaggcgccgtgagtagcgatgacagctctgaggttggacgccagctcctg
gatgacgacgtccggatgctgctgcgacaaagtctgcagagg
>NODE_1067_length_242_cov_1.165289
TATTTAGTTTTTTTTCTTTCACTATAATACCCAGTTGCTATGGATGTGTCTGTGCTACAT
ATAATGCGCAAAAACCAGACAAATCTATTTTTACCCTTTTTGACTGAGTGTAAACATACT
TTTGCATTAAAATATTATTATACTATATAACAAATAACTCATAACTGTACTTATGCCTTG
TTTGGCAACCGTGTTTAATTACTTTTTAAGAACTTTATTGCCTGATGGAATACAAACTTT
ACACTTTGAAattatgattatgtacaattagaggtttatttaaagtgctattcttatcac
acatgcagtattaccacattatagcattgaaaccactcagtgcagtgctaac
>NODE_1068_length_228_cov_1.236842
ATAGCTGGGAAACCATTCTTCAGCTTACTTAATTATCTTGTTTGTATATTTTTGCAATCT
GAGTGAGCAAAACTAAACCAAAGGTTTAGGAGTTCATTCATTGTAAAGGTTTATTTTTAC
AATTCTGTCAGGAAAAAGACAAGAAGGGAAACATGCGAAAGGTGCAACAGGCAAATATAC
AGCCAGTAACAATAGCAATTTAACTGTCAATAAAATACAGCATTCATTTGTTTGAAGTAT
GAATTCATAGtaatataaaaacaagagaaggagaaaagggaagacacagagtaaaatctg
tcattcattgtttcagtagtctttccagacacgactgg
>NODE_1070_length_263_cov_1.072243
ACAGATTGTGAAAAATTTGAAGGGTGTCTGAAAACTTTTTTCCACGACTGTATTTCAAAG
TATTTCAAACTAATACCTGCATGGCATCTATGCATTTCTAAACCATATAATGGAAAGTTG
TAATATTCAAGTAATCCAGCAATGCATGTTCAAGTCCGATACTGATTTTGAAGAAGGAGA
ACAAGAAAACCTCACCCTGCAAGTTTACAAGATTGGATCTTATGGTGTGTTACTTATGAA
ATACTGGCTGtctaaatctgtgctcttgagactactcatgtttccatgacaaatttttat
gtgcaatctgaattactgcttcagacaaaggcaatacaaacagcaaaattctacaaaaaa
aaaaaacttggac
>NODE_1071_length_244_cov_1.155738
AGGTGAGGCAGCGACTCTCCCACCTCGGACAGCTGAGAGTAACCATGAAGGTACTCAGGA
GTAGTGACGAACACACAGACTGTGACTATCACCCAGTGGTACGGGAACTAGAGATTGACG
GATGTGCTTTTTTTCAGGGCCAACACTGATACCGATTATTGATAAGAGTCAGATAACACA
TATATGGAACGATTATGCATTAAATGTTATATATTGACATCATGTGTTAAAGGAAACCCA
TCATCCATACctagtttacttcactgataaggaatattacaactgaacatgtacaacaga
ctgctgagattgattgattgattgattgattgagactgatcagcttgtctcctg
>NODE_1072_length_251_cov_1.043825
GTGTCTACCTAAAGTTTGCTCCAGCAAACCAGACACCCAATAACTGCTTTGTTCTGCCTT
ATAGTAGCGCCAAGAGAATCGTGACTCCTTGTTCCGACTGTATCTTTTCCACAAAGAATC
TATGTGTCATCAGTGAGCTGACCTCTGAATGTACATAGTTACATGTTTCATGAAAAATAA
GCTACAGTCGTAACAAAACGATCATCTATCCACATACATGTTTTTGAATCAAAGCCTTGG
AGAGGGCAAGggatgtgtgtgggtttttcattgctacaacttatgtttagtcagaaattc
ttaataagcaactgctaggatctgaaagacgttttccaattggcattttttaactgaggt
t
>NODE_1073_length_256_cov_1.097656
CGATTGAGTTTATGGGCCATGGAGCGGAGTAAAAAGGGGGGTGGTTGTTCGGTGCCAGAG
GGCGCCCCCTGTCCGCCTGGAGGTGGAACTACAGCTCCCTGTCCAAGAGTGGGAGGTTGT
TTTGTTTAGTGCAGCTATTAAATGTGCAATGTATTACGTAGCCTGTCTCGAAACATACAC
GCTATAAAGCTCATTTTGTTGTCCATTGTGTAAGCTTTGTATCTTGAAAGAAAACGACAA
AAAGAAAAAAcaacaattgtacacaaacagttattgccattataacagaagttgcatggg
atctggggatgtgttgctcacctgtttgcttataggacaacaaaattccattcgagagca
gctacc
>NODE_1074_length_250_cov_1.128000
CCTCATATAGAATACCCTTGAGCTGTTTCACAGCTATCTAAAATCTCCTAGATGTCTTTG
CTGGCTCGCTAAGCAACTCCACCTACTTTCACCCCAGCCTGCATTTCATTATGAATGTGA
AGTTTGAGTTGGCTTAGCTGCTGTTTAATAATGCATTTGTCATCCGTGACCAGACCAGCT
GAGGGGGTTAGACCAAACAAACAAAAAATGAGGTCAATATCACCTGGTCCTTTATATCGA
GGTCGAGCATtaacacatgaaaggagaactggagaagaacaactggtgcaatttattcat
gtgcggtttaaagttccattttcacctcagtgacaagtgcaattgacagtgcttataaaa
>NODE_1075_length_224_cov_1.254464
ACTTAAGGGCAAGTTCTGTTTGGAGAAGTTCTAACTAGATGTCTGGAAACAGTGGAAACT
CAATTCTCTGATCATATCGGTGCATCAGTCGGAACACACGGACGGAAAACAAGTGAGAGG
TAACAGAAAGAGAGCGCGACAGAGCAGATCAGAGGCCGCGAATCCGAAGCAAGAGAGGCA
AATATTGTGCAAAACACGTACCCTAACTCCAGCTCAAACGGGTGCCTCATTTCTGGCATC
ATCTCCTTTAgagcaagccatttaatttcaggccactgatacccatccctcctttcacaa
gagttaatatcccattctccctcctcctctttgc
>NODE_1076_length_271_cov_1.040590
GATCCAAACTAGAAGCACTGCCTTTGGATAAGCTTATTCTGCAAGAGATCAAAGCCAGGA
TGATTGAACACATTTTAAGGCGAATAATAAACATGAATAAAACATGTCATGGAAGTTTTA
TGGGTCCCTCAAGAAGATAATATGACTAGGTCTGGTGCAGAACTCTTAGTTCAACATTGC
TTAAGAAACTGATGCTATGCTTGAAAGATTCCCTCACTGAGTGTGACAGGGCAAGATGTT
TCATATAATAtgcatgataccatgcaatgtactctgcagccgcatttcatttgtaactat
aacaataatatttcatcattaacattcttcttaaccctcccttcctccctctgtctcgct
cttttttcttaccctctcaac
>NODE_1077_length_237_cov_1.189873
TTTTCTTATTTACTTGCTTCTTCTCTTTTGTCTTATCTCTTTTTCCTCTTCTCTCGTCCT
ATCTCTTCTTCTCTCATCTCATTTCTTCTCTCGTCTTGTCTCCTTTTTCATCTCTTCTCG
TGTTGTATCTTCTCACCTCTTTGCATTTCATCTCCTCTCGTCTCTTCTCTCTACTCGTCT
CTTCTTTTCCCGTCTCTTCGTCTTTTATATTGTTTCTTCTTTTCTCTCTCATCTCTTCTC
GTCTTGCATCtcttcatctctttgcatgttgtctctttctcgtttcatctcatctattgt
cttcttcctgtcttcacttctcttgtcctgtcatctgttctcggttc
>NODE_1078_length_244_cov_1.151639
TACATCCTGAGTGGGAGTTTCCTTGTCTAATTCAAAATGGCCGACTTCCTGTTGAGTTTC
GGGTATGTGTGCAAAAGGGCTTTTTTGTGCGCTCTGACATTCTACAGATGCCCACTGAAT
TAAATAGGTCTAGGCAGAACATGCTGTGGGGGCCCAGTTTTAATAATAATGCAGGGGGCG
CTGTTGAGCCATTTTTCCACCTATGTAGCTAAAACCACATCAGGACGTGACCTCAGTGTC
CTCAATGCTAcaaacacaagaccaaagaaacgcagttatctgaggttcattattcagtct
catatatagctaatacagctaattaaagctatcgaactggtctcacctcctgaa
>NODE_1081_length_280_cov_1.003571
TTTTAAATCATGCATTGTGATCTTTCATAGATTTTTTTTACAGATCTTCCTGAAATGTGA
CAACATCTGCTGGGTCAAAAATATCTTTGGTTTATTGTCCCTTTACCTCATCTACGTGCT
TTTGGTAGCCATCTAGGAGCTTGTGGTTGTATCTTTGACCACTCCTTTTCTTAGAATTGG
TGCAGTTCATCTAAATTTGTCATTCTGGCACAGACTTGTTTCTTCATCACAGTCCACTGA
TTCTTGATGGGGTTTAAGTCAGGACTTTGGAGAGACCAGTCTGAAACCTTAATTCTACAT
TTCGCCATTTCTTTACCACCTTTTATATGTTTTGATTCATTGTCTATTTGGAACACTAAA
CTGCATCCAAGATCCAACCTTCTGACTTAT
>NODE_1082_length_255_cov_1.239216
GATGAGGGCATTGTGGGGGGTTTCGCAAGCAATGGGCCACCATGACAGAGACTTCTGTAG
CGGTTAATGACCTCCGTCCAGCGCTTACAAGCAGAGTTTAATCTTTACGTTTCAACTAAG
AGAATCTATTCCTTAAAAACTAACATGATTGCTTTAAAAACACAAGTGGATTCAATCGGA
TGCTGAGCTGAGGCATCTTTTAGTAACTAAATCTTAAGGACACTGTTCATGCAAATGTTT
TCACAACTGAagacagaagtttgttttgcgggtgcttttatgttgccttggtgaaaagcg
tgacaacatcacaacagtcttgtaacagtgacagcaatcagtaaccaaggcactggttgt
tatcg
>NODE_1083_length_227_cov_1.766520
ATCACATTTGTCCAGCACTACAACGGCAAACACCATGTCATGAAGCAAACACAGATGAGA
CAAATCTTTCTTCTGCTTCTCCTTGCTTTGCTGCTTCACCAGCTCCACCTTCTCCCTCCC
CTATGTCCACTCCTTGCCCTTACCAGCTTACTGGAATACCTTACCGGGATTTGCTGGATC
TCTCCTGTATTTGTGATGATCTGCTGCATGACCTGCATGGTCTGGCCTTGGGCTTGAGCT
GTCTGAGCTTGaccctgggctgcggcagcctggacaatctgcacctgctgaccctcaccc
acctgcatagcgacaggcgcactctaatgtggagaag
>NODE_1084_length_111_cov_1.396396
TTCAAAAGTCAAAACATGTTTGTAAACATTGCTTCTGAAGTCAAAACATGTTTGTAAACA
TTGTCCTTTAAAGTCAAAACATGTTTGTAAACATTTTCTGTGACAATCTGTAGGAGTGCT
GTTTTTATGCTCTCAAACAGCGTTTCATGCGCTGAAAAGTCCACTTTGGCCAAAcgctgt
ctcctctcactatcttgacacaatgtcacttgaaacagctt
>NODE_1085_length_253_cov_1.114625
CAGACATATTGCACTGCACTATGGGTGATAAATATGTTGGACTGTTTGAGTGAGCACATA
TAGTATATCCCCATCACTGTTGTAATGCATACTTAACAAAATTATATATGGATATTGGTA
AATTTATGTTTTTATTGCTTTGTTTCTTTCACTTATTGCTTTTATCAGTCACTAATACCG
ATTTTCTCGGTCCCAACAAAGACTAAAAACACTGTCACAGTAAGTTCTGAGGGAGACTTC
ATTGCTTGTTgtagtgcaaaaacaagttgtgagtggatcaaaacaatgatgacaaatcaa
tcaaatcaaatcagtaccactagtggaaaaatatgtgttgatacttaaatgttcactatt
acc
>NODE_1086_length_232_cov_1.215517
ATGTGCATGACTCACAGGGGTGCCCAGAGTTCATTGCTGATATGCTGTATATTTCCTGTG
TTGACAGAGAGAGAAAGAATATTCCAGAAATGATTGATGCTTTTGTTTTCTTGCCTGTTG
CAGGAGAAAAAGAAAGAGATGGAAAAACAGATATGTATGCAGTCAGAATGATCAAGAGAT
TTGTCTTTGTGTGTGTGTAGCCTGTGCACGTGTACTCGTATGTGTGTGTGCATGTTCACA
GGTGGGTCTTtatcgctgcagtcaaacttctgtaggctgatgtcaggaaaattactgttt
gaataaacagatggcttgtgttggctggtttatcgtcaggac
>NODE_1087_length_251_cov_1.123506
GCAACAAAATCTGCCTACCAGCACTCCAAAAGCTCCTCAATTAACACCTTATATCACGTT
ATCAGTGAAATGTGACCATTTCTTGGCTCCCTGCAGTCACCAGACAAACAGTCCGCTACT
CAGATTGACTCGCAATAGGCCAAAGTGGAACTATATGAGACTTTACCTGGCTTTGTTCCA
AGAGGCTTAAAACAGCTTTGATGAGCTCAGAGACGCAGACACCCTGTGTCATCTAATGGC
CTTGAATTTTtattactgttaatgttaatgtaatgcactgcttccattcacggctgcagc
ccaaaatagcctcattcctgaattgtaatcttcctaactagccctttccattactttact
t
>NODE_1088_length_241_cov_1.170125
GAAAACAATCTCTGCTTCTTCACTGACATCTTCATCTTCTTTGATGAGTTTTTCCACAGA
ATTAAGTGTTATTATGATTAGACTGGCCTGCAAAAATAAGAATATTAGGAATTGTGAATG
CTCAGCGCCACTTGAGTGCAGGGGCAGAGCCAAGAGGTGACCCAGGGTGACAGATACCAC
AGAGTGAACTCTCTCACTTCTCTGGCCACCCAAAACAACCAGCAGCAGTTACATCCAGTA
ATTTCTGTTTtctggcagatcttttttgcagagacatttttctatgatgatgtttgtata
cagctgcattattagtgcacccacccactattcatccacatacaacctgcc
>NODE_1090_length_168_cov_3.166667
AATCACAGGTTTCTCCCACTTCCTGATGTCGTAGAGACTCGGGAGTAGGCTCAGTGCGAT
CGCGGCAGCAGCAAATGGGGGGGTAGACACAAGTTTCATGTCTCTAGCACAAACGGTTTT
CCCAAACCCAGGCCGAAACCCTAACCCTAACCCAAACCCATGCTGCGTTATGCACTGCCC
ATTGTCAGTGAATGGGAGAACATTTGGGCCAATATCTCCGGAACCAGACGTGCTAGACAC
CTGGAAATGCCACCTGCCCCACCTAATTTGGCTATGCT
>NODE_1091_length_231_cov_1.731602
GAAAAAGAAAGAACACAAGGACACCTGAACTCACTGGATAGAATAAAATGATGAGGGAAA
GTGCTTCCTTTGAATAATTGATAGCTAGGACGAACAACACAAAAGAGAAGTGTAGGCAGG
TTTTCTAGTATTTCCTCTAATATTAAAACTAAAACAACGGGAGACTAGATGTAATAATAG
TGGTGCAGAGGTAGGTGCTGTCGGGGCTGTATTCAACTGTCAAGGATTTTTTCGCTTTGT
TTTTTTAAAATGTGTTTGGGGCTTTTTTTCTTCCTTGAATTATTTGGTCttgttttccga
aaagtggatttgtaaacttaagccaataaagactcatgtat
>NODE_1092_length_257_cov_1.097276
GGAGACAACGTTGTTGCTGTGGATGATATCTCTTTTCTAAACTGTGAAAACTCCTACCAG
CCTCCAGGTAAAGTTTTATCAAAATTACATGTGAGTTTATATATTACTACATTCTTAATA
AGACCGTATGATGGAAGTTGCTCATTCTGAAATCATTTTCCCTCCTCAGCTCTGTCCTCC
TCTGACTGTCCTTTTGAAGAGGATCTGTGTAGTTGGGTGCAGGGGGCTGAGGATGAGCTG
GACTGGCTCAgcaggtcagggcccactgaaacccccaacactggtcctgcaggagaccac
accaccggcaaaggtaagccctttgttaaactgtctttgtacaagcagtttcttcaaaat
cataact
>NODE_1094_length_272_cov_1.036765
CACACGCTGTCCTCCAAAAAGCCCCATGAGAGGCTGCAGGAATGCAGCTGCATGCTGGGA
AATATGACAACTTTCAACCTCTTCTGTTGTACTAAACATCCTGTGTGCTAAACCTTGTAG
GATTATGGGTAAAATATAGCTGTATATGTAACATGAAGCTGGAAAATTTTATTCAAACAT
TTTGAGCATTCTAACGTCCCTCATTTGATCCAATGGATGGCTCAGACGGATGATATCAGT
CATTCTCTTCagttatgcatatcactgtttgtgaatgcatactctgtacaagtatgtgtc
ctctgatacattccagtgatacatgcagtccatatacccaacatgcctttcagctgcttt
taggcttctataatcaaataca
>NODE_1095_length_266_cov_1.060150
GAAGTCCTTCTCAACACAATTTGTTTTGACAGAATTCACTTTTCTTGTTGTGGACAATAA
GTTGTATTTGTGAAAAAAATTCACCTCAGGAGAAACATAACTGAACAACAAAAGGCTTCA
GTCCCGTGGGGGGGCTGTTATTTAAGAAAACCAAGCAATTACTCTGGTTTCTCGGGGCTT
TTAGGCTGTTAAACCTCCAAATACTGAGCAATCACTGGAATTTCCAAACACAGCCTTGGA
TATGTAAGTGacacactttccccacttccctcggtgttaacacggaagtctgctgtgctg
ctcgaggggcaacccctttcccccccttgatttatgagaccaagaagtgatctccctcca
tctctccccagtcaca
>NODE_1096_length_278_cov_1.014388
AGAACTGTTCTCGTTTACATAGATTTCTGTTTCTGTCGTCAGACTACAGAATGAGTATGA
AATACTGATGGAAACCCAACTCATTAAGATCACAAGTCACTTCCAAGCCACTTTGCATCG
CTAAAATCCAGATTTATAACTGCAAATCGCCCGAGAAACTCACCAGACATGAGTTAAAGA
CGATGGTTTTGCTGTAAGTTTTGCTATTTTACAGAGTTCTGTGCTGTTATAAAGGTCACA
TAGTAAAAACaccataaaggaaaaagaagttgcttcagcagcttgtaaaatatccactat
gtccatgttgcacattgtttagtatacagactgaactttattaagggacagaaaaagaaa
cttagattgtgttttaaagttgcattac
>NODE_1097_length_252_cov_1.119048
GTTTTCTTTTAAAAATCTACGTTTTCCAATATTCTCCACTGCCCTCAGGCCTCCTAATGG
CCGCTCCACTGATATTGACCATAATAACAAAAGGATGCCTCACCATGGGATTTTGTTCTT
CTTATCTTTGGTGGAAATAAAAGAAAAAAGCTCCACCAGAAGACCTGAGGTTTTCAGAGG
GTTCACAGGATAGAAGAAAAACGATAAACAGGTAGGACCTTCAAGGCCTTTATGAATTCA
TCCCCTTCTGgtcttagtcgacacacgtgcagctgagttatattgtttgtggagaaacca
cagagtaaaaatagtcaatcatgcaggtaataaaagtggcaatgttcttgaaatgacaga
at
>NODE_1098_length_250_cov_1.128000
GTAAGACAGCAGGGATGAGGACAAAAAGACGGCAGGGAAACAGCCAGATCAGAGCCACTG
TGTTGTAAATAGTTTGTCTGATGTTCGGGGGAGAAGAAAAAGAACAAAACTGCAAAAGAG
AAAGTTACAGAGACAGACAGTAGAGAAAGAACATATGTTAAACTCTACAGTTCAGATGAT
GATGAATACCACAAATAATTGCTTTGGTAGAAAATGTTTAGTTGATTTTTGAACCAGATT
TTTGGGTGCTgttgatgttaatttattcacattagagaatgaagaactgtcaacaagcaa
caagcatttgggcttcagaattcaataaaattaaaagatgaaaaactacattatttttct
>NODE_1099_length_327_cov_1.700306
TCTTCCAAACACTCCACTGTGGGTCGAAGTTGATGTTGTAGTCCCTTGATGGGGATCCGT
AACAAGAGTTAACGTATCAGAAGCAAACCTTCTCTGGGCTGTCGCCACACTATTAGCCCC
ACAAATTACTAATTCCTCTGTCGCTTAACGTGCTACACTTAAAGCTCCCGTTTCTTCGTC
AGTGCATTTATATAACCATCGGTACCGAAATCCATCCGAAGTGTAAACTCTCTTTAAATA
AGCTCAAGTGTTGATTGCTGATCCATGGTAGGAACTTCCCAGGTGAAGTTTTCTCCGCGT
CTTCGCTGTAGGCATACAAAACGACTGGAGTTTTGCTTTATTCCGCACGGTCCTCTCCGT
CCGTGCGCGGCAGAAGCCTCTTGAGGCTGCCAGCAAAGGGTTTTCTGTGGTGTATGCTGG
GTAATGTAGTTTCTATc
>NODE_1100_length_222_cov_1.270270
GATGCTAATTTTCTTCTTCAGTTTTTGCTGCTTAACAGACATTTCTGAGACCACAGAGTG
ACAACAGACAGAGAGTAGTGCATTTAATTGCTCAATTATCAGTTAATATAAATACTGACT
GTCAGTTATCGGCCACTATAGTCAGGCAGGTGGATGAATGGTCCGTCCCTATTTAAATGA
GGGATTCTTCTAATTATATAATGATCTCTGTCTTTTCAAACAAATAAAATCACCAAAATG
AATTTTTCTGagcaagaagttgtaaaaacaggaaatgtcaagtttttcccgactgttctt
gaacctatcatgagtgacttgcagttgtgttg
>NODE_1101_length_261_cov_6.114943
TGAAGTCTGAGGAGCGGGACACTGCCGGCCGGTGTCTGGAGAGGAAATATCCGAGTACAC
GGAGCCCTGGTGGGTCGCTATGGTGCCAGAATGTCGTCCCAGCGCGGGGTGCGACATCAG
GTCCCTGCAGTGGGTCGCAGGGCAATTACCGCTCAGTCCCTCCATTGTTTGGCTTTTATT
CTGGTTGTTTTCATTCGGGCTTTTTTCATAAACGTACATCAAGGTGTCCGCCCAGCGTGG
ATGCAGAACCAGCGAAGTCGTCATATCACGGGCTGCCGATGCTTTTTAAAAGTCGACTAC
TCCAAGACGGACACCTCATTTCCAACTACATTTTACACCACGCGCATGCGCACACGAGGC
CCCTGTGTGTc
>NODE_1102_length_274_cov_1.029197
AGTCATACACTGAGCCTGCCGTCAGGAGAAAGACGAGGAAAAAAAATCACAGAAGTAAAT
TTAAAAGTGACAGAGAAATGTTACCGTACTGAGAAAGACATCCATTACTCACTCAGTTTG
GGTGGGTTTTAGAAACTGCCGTTAGGACGTTTACATGCAAAGTACTTCTCATTTATTTCT
CATTGTCATGGCAACGCCTGGAAGCACAAGTGTACGTCAGTGATTTGTCAGTGCCAGACA
GACCAGAGAGaaaataagccatttatcctgccttgagttttgacatttgtgtcaatgaga
tatttacagaaccaaacaccgctctgactctgatacagggggaagtgtgttttaatagat
caagacaaaccaaggttagtgtct
>NODE_1103_length_244_cov_1.016393
GTAAGACATGATGGACCTTAGCTGTGCAGCCCAGTAATACCACAATAAGTTTGGACATTT
TCACACTTCACGTTTAAATGGCAAATATAACAAACGTAGCATTGCTTTTATATTGTTTCA
AATGTTTTTTTTAATTTTCAGAAATAAATGTAGTGATGTTGGCATGGGAATGTTTTGAAA
ACGATAAAGTAGCTTTGGTAAAACATTCATTTTTAAAAAGTTAATTCTTCCTGAAACAGG
CAGCGACAACtatctatcaactcaatctgcagtttcttccattagtggtccgtagttagc
atcaacaacatcttctatctttggcacagtttgtatccttaagtatgtgaattc
>NODE_1104_length_223_cov_1.264574
TTGGTCAGAATGAGCCGCTCGTCAGACGACCCCCGGAAGAGAGTGTACACACGCCGACTT
ATTGTGTAACCGACTCGTCTGTCCTCCCTGCAGCCAGCAGTAATTATCAGCCTGAATGAA
TAAACGTTCTTTGGGTGAACACGGTGAGGAAGAACACAGATTAACGCTTTTGTTCAACCT
GCCTGCAGGAATGCCGACTTCTCCCGTGAAAGCCCGGATCCCCCTCACCAGCTTCGGTCA
CCTGATCACAgaggtgaaggtaagaacacgacccggtccaggtgttgtgccacatgaacc
atttcagtaacgatctcaccagtaaaaatagct
>NODE_1105_length_255_cov_1.101961
GTAAGTTAATCTCGTTCTCCACAGTATCACCTCCCTCTTTGTGTCACCAGCTGTAAAATA
CATTGCTCAATGTATCCTAAATTCTAAGTATCTTATGAGCTTTATAAAGCAATAACCAGG
TAATACTTCAAATGTACCACTACCATGTAGCTGCTCAAGGTGGAGCTAATTTTATATAAT
AAAAATAGAATTATATACTGTATGTATTTTATACTGCAAGAGAACCAATGTTTTTTTTAT
TGTTTTGTATcttaaaatgtgtattctatgcaaagagaccgagaagaaacctcaagacag
acatgttttttacaagtgttcaggtgaactgtgcaaatacagaaaaatagtcctattcac
attac
>NODE_1106_length_226_cov_1.238938
ACAGTTTTCCATTCTTCTCAGCCCCTTTGTGATTGTGTTTGTGCTTGTGTACTATGCATT
GTATTGTTCCCCCTCTTTCTTCCCATCCTTCAATCCCTCCTTCCTCTTTCCCTCCCTCCC
CAGCTCTTCGCAGTCCCATGTCTGTGCCCCCCGGTTCATATCCGGCTCATTTTGGCGTGG
TGTCCCACGCAGGACTGAATGGAGAGCTGGCCAGTCCAGGAGGCTTCGGCGGAGCTCTGA
CTCTCTCCCcacaaatcagcgcagcagccagcgcctactcccgaagccccatggtgagta
gaggccaaattattctcctctgtcaaggtttgattt
>NODE_1108_length_265_cov_1.060377
CCATTCATCTTTGTTATATCATGGTGGTGACTTCAGCGAGCCCTGATATGTCGTAAAAGT
GTCATTGTCACTTGTTCTGTGGGAACCTAATGCCTCTGTAAGATCTTAAGCACAACTGCT
GCACTGACTGCGTGTCACGGTTCATGTATTCGTCTCATTTTCCCACATTTCAGTGCAAAG
TGGGGTCAAAATTTACTTTAAAATCTGTAAATTCAGAAGCAGTCGCAGCGCTGCTGTTTG
TTCCTGACTTcaaatcatgccgccgctttcttctgtgagttctgcttcgactgtcgccca
aacaacaacaacaacaacaacaacaacaacgttgtggcgctacactatggcgaatgcatg
ccttaagcagtctgg
>NODE_1109_length_269_cov_1.048327
CTGAAATTGATTTTTCAGTCACTGATATCGGGAACTAAACTGTAAATTAGCTTTAGCTAA
GACTCCTGTCAAGTAGCTTTAACAAGCTGCAGTGTTGTTTGTGCTGTTATTTAGTTCTTG
TATATTTTACAGAATCTTTTAAGTCCCATTTTTATAACATAGTAATTTTTATAAAGGTGG
TCTGATCAAGATTTTTGTGGCCAGTTACTGAGAGCTGGCAGCAGCATCAGTGGAGATTGA
TCATCAAATAaagggttaacctaaagctttccagtcattatgtagcatcattcttttatt
tacctattctaaacaacattgtgtcttcagtatcgaaattaacagattacaaaatatcat
gaattgacaactgtttatt
>NODE_1110_length_274_cov_1.029197
AGTGTTGCTGAATCAGGTCGTACTCACTGGGTTTGGTGGCGTCTTGATGGTGACTCTGTG
GTATTGTGAATGCCCATTTTGGTTTTGTGCTGAGCACCTCCAGTGACTTGAAGTTTGTCA
TTGTTTTCCTGTTGTGGTCAGCTTTCTTAAAGTGCACAGTGTTCCCCTCATTTGTTGTGT
TAGTTTCTTTGCTCTGATAGTGCATCTGCATCCCCTCAATCGTTGCTTTGAGCATTTTCT
TTGTGTCTTCattttctctcctcagctgctcagttttctcttggagctcttcagcttctc
ttttgcgagctaccatcattcgctccagttctttatctttctcctcacactttttcttta
aggtcgcgttctctcgctcttctt
>NODE_1111_length_245_cov_1.004082
CAAGACCACTACTCAGAAAGAACTACACAACAAGTTTAAGCACAAGAGCCTAACAACATA
ATTAACATACAATGTAATCTAAGGCACACAGCTACTTAGCTGACAGCCAATAGAGAGCAG
TTAGGGGAATGTGGGCAGTGAGGTTGAGTGGCGTGGCTGGGTGGAGCCTGAAGCGTGGCT
CTCTGGGTTGCAGAGTGAACGGAGAATGGGAACGGTGAGCCAAGACCCACGTGGTGGTGG
TGTAAGGATTaacatgaggcaggtgtctaatgagggagaggcaacagagaactaggcaca
agaacaacgcagaatcacaaagaagaatcagagcaaggaaaactggcctgagttg
>NODE_1112_length_241_cov_1.966805
GGCTGCCTATAAAATGTCGTGAGGGTGTTTATCAGAGAGGACGGAGAGACAGAATGCATA
GAATGTTTGTCTGCATTGTGGGTCCAGAGAATAGCCCGATCCTTCAGCTGTGTCACTCAC
TGCTAAGTAATGCCAAACAGGAAATCAATGTTGCCCGCTGTGTGTATTTGTGTGTGTCCG
TGTGCGTCTCCAGACACCTCTGGCTGCCAGTGTTCCCCTCTTGGATGAGTGTGTGTATGT
TTGTGTGAAAGAAAGATGTGTCTGCCCAGGCCAAAGGCAAACCCATGCCAGCGTAAACAG
GGCAAGTGCCATCCTTCTCTCCCTCTGCTGTATTCCCTATCTCCAAATCAa
>NODE_1113_length_229_cov_1.812227
TATAGTTGGAGTTGGCTTGGATGAACCTGAACCATCCCTTAGTTCTGCTGCTGTAGGTTT
AGACTGCTGCCTTGAGCACGTTTCCTCTACTCTACTCCACTCCTTCTCTCTTTATACATT
TATATACCAGCATTACATGTCACTAACTTTGTGTCTTTTCTCTGTTGTAGTTTGTGTATT
GTTCTCTCAGTAGATATCTCTGGCTCTTGAGCTACACGTTTATGATCTGTGGCTACTGGC
CTTCCCGACCTTTCCTGTGTTTATTGTTCTTTTATGCGTTGTCTGTTTTCTATCGGCTAT
CCTTATCTCTATCCTTTTAACCCTcaccctaaccagtcc
>NODE_1114_length_258_cov_1.089147
AGTCCTGGGTCTTTAGTAGTAAAGCTCAAGACCACCCCTTGTGAACACGTCCATGATTGG
TTAGACGCCAATATGAATTTTGTGCCCAAAAATGTTCGGCGTACAAGAAAATCACTGGAA
TGCAACTATGGCTTTTTACTTTGTTTTACCTAAACAGGGCTGTTTTGTTGTTCACATTTC
GGACCCTGGCTTGTATAGATTTCAGCTACCAAGCTTTTTATAAAAAACTTTTTCTTCAAA
TAATTCCCCTgattatttctgaggttctacttgactgcgcaacaggacgagctttgtatg
tagcatccttacaacaatcaggattttgctggtctaatcagttagtgtcataatcccgct
tcagcccc
>NODE_1115_length_233_cov_1.206009
GTAATTTGTTACAGACTATGAAACCCCCAAAGTCTGACTCTTGCTCAGCCATATTGTCGA
CTGCTTATTTTGTTCATGTTTTGTAGCTTATAAAAACAGCACATGGACGTATTCACGTAT
GAAAAACATGATTTTTTTTTTTACTGGAGGAGGTCTTTAGGAAGTTGTTTCTCAGGCTCA
GGTGCTAGAGCACATTGTCTGGCAAATGCAAAGTTGTTGGTTTGACCCCCAGGACCTTTA
CGTGCCAGAgtgtccttgggcaagtcaagttggtcgcgatgcagctgaacatcttgcatg
gcacgccagcggtctgttagtgtgaataagaaacacgttgtag
>NODE_1116_length_261_cov_1.080460
ACCAGCAACACCAAAACGTGTGGGCTTAGTGAGCAACGTACCATTTCCTTTGTGAGTGAA
ATTTTAATTATAGCCCAAAAACTTTATTGTATCCATTAACCGAGTTTGACTAGCAAAATC
TCAACAGTCTGCCTTTATTAAAGATGTTTTAATTACCCTGACAGATGTTAAGAGCTCATA
TCCAAGATTGATTAGTGCATATCAAAGCATATTTGTTTTAATTGTTCTACATGAGATAAA
AATGAGCCTGattccgtcactgagcatgcacaaaattaatcgagggatttttttttagat
tttttagggacttttcaagttgaaaatatcaaatcaatgcagagctatcagtgtcctagt
gaacaaagttc
>NODE_1117_length_240_cov_1.175000
TTTTGATCCCGTGAAGTATAAGCGGGCATATTCTTTGATGTACACAGGTGCCTTGATTGA
AAATAAAAGGATAAATCCTCCAATGAAAAGCGATAGTGAAGAATTAATCTTGCATATCAT
AAATAAATATATGACTGGTATTATGAAATTCATGAGGCCAGTCTCAACATAACCACAACC
GAAGTTAGGTGATGCAGTGCCTCTGTTATGCTGCAGAGGCAATTTCGCTGGTATGGTTTA
GGTCCAATTGtccccttagagggaaaggtcaaggtaaaccaataaaaagctggtgtgagc
actcacctttatcctataatgacaattgctgataatgctcccatttatag
>NODE_1118_length_258_cov_1.767442
TTGTTAGGGTCTAATAATTATGAACTGGGTGTTACTGAGATATTGGTGTAAAGGAAATTG
TTTAAGTGCCATCTGGTGGCCAGAAATGCAGTTACGATGTATTACTGCATAACTGGAAAC
TGGCACTGCGAAATGGGATTTACTGGGAAAATGGTCCCAATACACATGAATGGATGGCAG
GCCCAACATAGCAAATGTGCCCGTTGGCGATGAGCTTTTCCGTATAACAATGTAAAAAAG
CCAACTTTACATGATAAGACCCTAACCCTAATTCCAGACCTTACGGCTAGGGTTGGCCCA
TACTACAGGACCCAAAAAAGTGTCACTACAAACCTATACCAGTCAACTCAGAGCGGtctg
aaacgcgc
>NODE_1119_length_228_cov_1.232456
CAGGCCCCCAACTAACTCTATTAGTTGCTTGTTGGGCCTTCAAGCTCAACTGTAGTGACA
GGAACAGCAAAGGACACCAACTGAAAATGGGCTCCAAATCTCCTCCATTATATACCTTTC
AGTGGTTTGCCATATTTGGCCTCAACCTCTTGTTTAAAGTATCACTTTAGATATAGAGCA
TATAGAAGAAGGTTGGTATTTTTAGTTTTTCAAATAAAACACTATTTATTCTTCACATAT
AATATATGAAcggtatagaaagaagatgctaaacacatggagcatcaaaaaggcctggtg
actaaatctcattaccacaaagtagtgcaaaaatttgc
>NODE_1120_length_273_cov_1.029304
CTTTCAGATGTGAGCACATGGTCTCATGAGATTGGATGACAAATCTCGAATGGCATCACT
GTAGGAGGAGGGCCAGCAGTGTTTGCCAGGGAATTAGAAGGATCTCAGCAAACATACATT
GTGCATATGACAATATTTTTGCTTTTTTGTCTGGCTATACTAAAAATTGGCAACTTGAAA
AAGTTAAACTCAGCAGGTTTATGTGTATGTTTTCTTGTTTTTGCATTAATCCTAAAAGCC
AAACCTGATTtacattaggtgactgtggattgttgggaggattctgactgtgatcactcc
acccatctactgagaatatattgacacaccagttggtaaatctaatcatccatttattaa
aaaagaaaagcaactaacactgt
>NODE_1121_length_257_cov_1.097276
CTGACCGGACTGTTGACTGTTAGTTTAGCCACAACTCTTTCCCTCTTTCTTTCTCCTTCT
GCATTACATTTCTACATCTGCCTGCATTGTGTCCTTCTCATCTGACTCACTTCATCCAAG
AGTCTTTTATCTTTTGTTTCCTTTTTCTAATTTCGTGCTACATCACCTTCCTATTTTACT
TTTCCCTTGTAACTCTTCTTCAGCATTCCCTTTAATATTTTCTCTCCATCCTATTCTATT
TTGTTTCATCtcttttctttattttttccaacaaagccttctattgtagcagctttgttg
ctgtgacaccactcttctgctgtgttctccacagagacagtggccaccgaggtctgtgca
gctccct
>NODE_1122_length_230_cov_1.226087
GGCTAGTCCTGTGATGGACTGTCCAGAGTCTGCTCCACCTCTGCTCCCCCACAACCCTCT
ACAGGATGAAGGAAGCATAGCTAATGGATGGATGGATGTGTAGCATGAGATCAGTGATTG
GCTTGTCATGGCATGAGCTTGTTTTTTCTTACCCTCAGAGACCTATAGCATGAAACTGTA
CTATCCGGTAACCATTGCTGTCACTCAAACTAAGTGGAGCCGATATCCTGAAAATTATGA
CGTCAAGTTTtagcagctgttaaaaagcctgagtgaatgtctgccttaatacgttgactg
aaaataagggtttgacgagaggactaatatctgcctaaca
>NODE_1123_length_265_cov_1.060377
CGATGATTTTTAAAGTGTCTGCATTTATTGTGTGTGTCTCAGCAAGACTGGTCATGAGGG
TTGTGCCTCAGTGTGTTCTCAAAGGTCCTAGATAAAATATATACCATCATCCTCAGCAAC
TCAGTCCCTCTGACGATGCATTTGTTGCATTTAATGCGACTTAAACAGAGGAGATTACTA
AACAAGAACATGCAACAGCAGCCATTTGTGGTCTTTGAGTGCCTTCAATTGCTACTTCAA
ATTGACAGCAgcaaactgtgtggagaaagcaaaacatgatgaaacctgacaagactcttg
tggcggctgtggttaagttaaaaggttgcatcttaaggttgcaggttcagtaacagggtc
cttctgcacatgtgg
>NODE_1125_length_255_cov_3.392157
ATCATATTTGAACACATTGTGAAGTCAAAACATGTTTGTAAACATTCTGTTTTAAAAACT
GCAGTATTGATGTTTTCATGCTCTGAAACAGTTTTTCAGTCACTGAAAAGGCCTCTTTTG
CCACATAGTGTATTCACTGAATTATATCACACAAAGTCACTTGAAATAACTTTTGGCTTC
AGATTTATCATTTTCAACCACACTGTAAAGTCAAAACATGTTTGTAAACATTGTCTTTGA
AAACCGACAGTTTTGCTCTTTTCATGCTCTGAAACAACGTTTGGCATTCTGAAAAGGCCA
ATTTTACTAAATGGTGAATCCACAGAATTTCCTGACAGACATTCATTTGAAACAGTATCT
GCCTt
>NODE_1126_length_247_cov_1.141700
GAAATGAACTAATTTTAGGATAGCTGCAATAATATTAATAATAATAATAATTAAAAACTG
TTTACATTTTCACAAAAATTAAATTTCTCTTCTGCATCAGGGTGATTTATTCCAGGACTT
CAGGAAGAAAACACTGTTTTTTTGTTGTTTTTTTTGGCTTGCTGACCCAAAGCAATCCCA
CTCGTTGAGCTGTTCATTTATTCCTTACACCAACAGGATTAGTGCCCTGCACAACTACCA
CAGAAATCAAgggaagaaaacgctatccaaggatctctgactaggtctgaactgattaaa
cctgaagaagtaggctcttaacgaagcagccattccgctccagaagcttgtaacctg
>NODE_1129_length_231_cov_1.216450
AAAAAAAACAAGTCAAAAGAGAAAAATTAAACACACAGAAAAACAAAACAAACAGCAAAA
AGATGCAAAACAAAATAATAAAAAAAAATTCAATAAATGACCACAACGAAACACAAATCA
ACTATCAAGAGAGCAAACAAGCCAAAAGAGACACAAGTCGACCACAAGCGGTCACAAAAC
AACCAAAATGATCTTAACAGACACAACATGACCATGAAGAGACCAAAGTCAACCGAAAAG
AGTCACAAAAcgagacaaattatccacagatcgatccaaaacaacagtaaaagatgtaaa
acgtcaaataaagacatgagatgactaatgtggtcccatat
>NODE_1130_length_230_cov_1.421739
GATCTTTGCGGTCATTTGTGTGTCTTTCTGGTCATTTTGCATCTTTTTGTGGTCATTCTG
TGTCTTTTTGCAGTAGTTTTGTGTCCTTGTAGGCATTTTTTCATCCTTTTGTGGTTGTTT
TGTGGCGCTTTATAGTAATTTTGTGTGTCTTTGTAGTCGTTTGGCATCTCCTCGTTTTCC
TTTTGCATTATGTGGTAATTTTTCATCTTTTTTGTTCTTATTTTGTTCTTATTTTGCATT
TTTTTGTCATattgcatcttcgtagaccttttttgcatcttttttgatccttttgcactt
ctttatggctcatttgcagttgttttgtatcagtttgtcg
>NODE_1131_length_229_cov_1.231441
GTGATTATCTCAAAACTTCAGCGTGTGAAAAGTGAAACTCGTCGTATAATTAGAAATCAC
TGGTGTAAGTGAGAAATGACTCTTTAATTAGCAGCTTTTGAGCGTTTTGGCTCCTGTCAC
ATTTTTACTCACTGTAACAGGAAGTCTTCAGTCTGTGGACACAGAACAAGCACGGCTAGA
AGAACCTAAAAATGTCTTCTGTACAGTTATAATGCAATAAATCATTATAAAAGAAAAAAC
AAGCTGATTTtttaaatattttgttattattatttacaaaacttggtaccaacatgtcaa
acattcccacgagtgtcaccaacactgggaaaaaacatg
>NODE_1132_length_258_cov_1.089147
TACAATGTAAGAACAAAGCCAAGGTATTTTGTTGGATAATGTGATCATGTAACCTGGTTT
TTTGTTTTTGGCTCTCTCTCCTAAAGGCTGCCCTTCTGGATTGTCTTCTGTGTGAAGCAA
ATAGGATTAATCCAGGAAATGGCTAATTTTGCACAATTTCAACAATATCTTCGCGTAATG
TAATTTTGTAAATACATATTATATAATTATTTTGAAAATAAATATTTTCAAAAATCTCAT
TTTGTCCATTgtgttatacagtgtcattactgagttaaaatgggtttgaagctggatctt
ctagacttctagaggttttagtagggtttcacaaagcagaattgtaggagtcctgtaaaa
gcaacaaa
>NODE_1133_length_292_cov_2.897260
GACGATAAATAGAGACAATGGCACATGTATGTAGGTTTGTAAGATATACAGCGAGGAGAA
AAAGTTAAATACAGACCAAAAGACAAGAGGCAGATATGGAACTTGTGTTCAGTCATGGAG
GAGACATTCAGGCCCTGGAGCTCCTCAACAGAAGCCACATCATCAGACAGAAAAACCCAG
AGAGAAGCTTTATAGAGCTGGAGGGGTTTCAGTTCTTATCTGACAGTTCTGTACTTCAAC
ATTAAGGCCCTGGGTTGTCTTCACAAGAACAATAAAGTACTGATGAAATCCACCTACAGT
CAGTTCTCTCACAGTGCTTTACGCCACACCACTTTCATTTCTCACGTTCATATACACAGT
AGAGAtaaaaacattgccaccaggacattcagatacattagc
>NODE_1134_length_227_cov_1.237885
ACTAACTGATCAGTTGTTTGGTCAAAACAGTGAAGGAATAATTGTGAAAAATATCGATCA
GTGGTTCTTAAAGCACAGAAAGACAAATGTTTCGTTCACAACCCAAAGAAATTCAGTTTA
CTGCCAAAGAAGAAGAATAAAAACAGAAAATATTCACATTTCAGAAGCTTTTCTTAAAAG
AAACACCCAGTTAACCAAACAGTTTGATAATGCAGCTTTACAGTACGCTCTCTCAAACTC
TACTGGAGGgaaaagcaccattctgacagcagatgaacccgatctggtgaactgatggtg
gcagaagagaacacatccgtgtagatctgctgagttc
>NODE_1135_length_233_cov_1.197425
CTGTTATGACCCCATTAATCCTAAAAAAGAAAAAGGGAAGTTGACTTTCTTTGACTATTT
ATTTTACAAAAATGAAAAAAAAACCTAGAATTAGAATGTGCAACATTTTTCCAAGTCCCT
TAAAGGTGTAACCAGCACCAGAAAAACAGATGGTGGCTCCGCATGTTGGAGATATTTACC
GAATTACATGTTTATTTGTCTCCTATCTAGTCTGTGTGAACACGTCCTGCAGTTCAACCG
AAAATTCCCTgaatttctgtcgcgtgaccgacggtcacggctgagtcgcccgaggcttct
cggttgcgtcaaagagcgcagagttttatatttttgccagaat
>NODE_1136_length_245_cov_1.142857
TGATCAGAGAGACGCAAAACGCTGATAGCCAGATAAAAAGGACCAAACGGAGCAAAAGAG
GCACAAAAACATCTCAATAAGGTGCAACGACACCAAAATCAGACACAAAACAAATGCAAA
GAGACAAAAAATGACTGAAAAGAGACGTAAAGAGACACAAAAAGTCCAAAATTAGATGCA
AAATTATTGCAAAAGATCTCTTCTTTTTGCACATCAATCTTAGCAACATACACAAACGTC
ACTTTGCAAActacgacgccaaatcaaacacgtccacaacgagacacaaaaagacaaaag
tgagacagaaaaagacgaaaatgagacacaaaacgaccaaatgtgaacacaaaat
>NODE_1137_length_277_cov_1.010830
GTCATTCTGATGTTAGAGGTGTGTGTGGAGATGTTTCAGACGCTACCACAACATCCGGAG
TAGAGTCTGGACATCAGAGGGGATAAAATGGGTACATGATCTGAGTCTGCAATGAGTGAG
TTCATGACATCTCTCTACGGCAGTATGGGGAATCAGCTGCTTCAAGCAGTCCTGTGGTCA
TATGAGCTGGTGGTCAGGCCAAAACACACAGATGGAGACCTGCTGTTCACAGAATCGTTG
TCTCCCTTGgtgtaccccatgtccagttacatgaccatgataggctttgattccacctta
ccaaaagtgacgactgaaatctctacaaacgagggggaaaaaacagtccctgtaagtagt
tttccatttgcaggccatttaaggttg
>NODE_1139_length_275_cov_1.018182
TGCATGCCGACACAATCTCTTGCTTGTCCCTCTATACTTGTGAGTACAGTATGTCGCCCT
ATAGCTCAACCTCAGGCTGCAGGCAGACTGACTTAAAGCACAGCCCTGCCTTTCACTAGG
GTTTCCATTGCAGGGGACTCCAAAAAAAACTTATGAATCTGTTACTCCAACTGCTACTGC
GTCCCGGAATGTACTTTGCACAACATACCTTTACCAAAATATATGCACTTACATTTTACA
AATTCCTTCAgtttcccaaaaaatcaatacagtctgaaaacttttgaaaatgccgtaaaa
cttttctcacccttcacagtgtctttactttctaaaacattccctaactttaaatacatc
atgactgtcaaactaaaaaatgaaa
>NODE_1141_length_226_cov_1.146018
CCATGTCTGGCTCCACTCCGAAGTACTCCAGCACCATCCTCAGAGCGTACACGACATCCT
CCAGCAGCGACATTGGAGGCTTTTTTCCTGCAGCAGCCGACGAATGCACAGATCCTGTTT
CTGCTGACTGTCCTGGTTGGAGTCCAACACACAGAGGAGGAGGACAACTCACATACTGTA
CACCTGAACAGAACAAAACACACAACACTGACGTCAAAGCTCCGATCGTGTTTAAGTAAT
CAAAGTCTCAcatattcacagactgtgttttccagctccaaatactacagagatggtcga
ttcctccatgagtgtgaaacttctggtgttaaatat
>NODE_1142_length_223_cov_1.260090
GAAACCAAACGTCTAACCCCGACTAGAATACGCTATTTTTGGACCGACTCCCTCACTGCT
GCTCTACATCGATGTTGCTATTCTTCACTTTAATGCCACCAACAATTCACCATCCAAGAC
CAATTTCTCTTCATCAAATAGAGGACATCTTTACTGTCACAACTGGCAGCCGGCTAAGCG
AGGCTGTGGTGAGTCATATTCAGTACGAGCATACTTTAGTGTCACGTTATGCTGGAAGTG
CCCCAGCAGTtggaggtagccttcctggagattggaatgtctacagagtggcgtcaggaa
gcacaggtggagcaccaggttcactgagatttg
>NODE_1144_length_222_cov_1.270270
ACACGTCAGTGCTCTGGCTTCTATAAAATGCTGCCAGAAATGGATGACTGGAGAAGTCTG
AGAAGTTCTTAGTAAGATTTGCTCAGTACGGCATGACCAGCAATTGACTTTTTGATTCCA
ACCCCAACCTTTTTTGCACCACAGACTGGTTTCAAGCAACATTACTTTCTACGGACCAGT
CATCACGCACATAACAAATAATGATAGTTTTTTTTGTTTAAAAAAGTGTCCCAAACGAAT
AAAATTACTCtttattgctaaaaatgtatttacttttccctctgtctctatctcttttca
aagaagctctccagtccagagacgtttgttct
>NODE_1145_length_258_cov_1.089147
GTTACACAGGGACATTCATGTTGGCAACCATTGTTTTTGTCTTTAAGAAGATCAATAAAA
TAATAACATTTTATGCTGTAAATCATTTTTTTTCTTTCATGTCTTTTTTTCTTTTTGTGT
TTTTTAAGGTGGTTGTACACAGCAACTGCATGATCATATAAATGAAATATGGAGTGTTGC
ATTAGGCTTTGATCACTGTCTCTGCCAATGAGACTCACAAAACCCAGACAAACAGAGTTG
CAGAGGCAGTgagtgttcattcaacagcagtgtaagaggacaattgtagtttctcatgaa
gtatatttcaaccttaaaattttcagcatttgaatatcgaaataaatccatttattgtac
catgttaa
>NODE_1146_length_339_cov_1.660767
GGAGAAAAATATGAGCAACAAACAACTGCTATGAAAGAATTCTTTAGAATGCATTTTGCA
TTTAAAAAAAAACTGATTGCATTCTCAAGAGAACATTGTTATTTTATTGTTCCTGAATGG
TGTTTGCTTTGAAGTCATGTCAGTAGTATATTTTTTACTATTTAGGGACAGGATACTGTG
CCATGTGGACATGCTAGTATCTGCTGTGGCTTCACTTGGAGTACTGTAGATATTACATTT
ATCACTCTTTAACTGGCGTTGAATCATTTCCTGTTTTTCTCCAAATGCTCAATTCTCTAA
ATGCTGAATGCAGTATAATATCCCAATGAGACTTGAAAAGCTATTTTTAATGTCACAGTG
AGGGccttgttcaattcaccctccattcctctatatatttatgactaatcctcttgtaat
cgctgacagtttatcatttgtaaagttcc
>NODE_1147_length_229_cov_1.231441
CCAGAGATGGGGAATTGAGAAAAAAAAGTTACAGCAAAGACAAAGATTAATTGTTTTAAT
GTTATCTAGCAGGAATGTGACATTATGCATAACTTCCCACTGTGTTTGCCTTCATTAAAT
TCCATCCAAATGCTACTAGAATAACCACACACACCTTCACATCCGACTGGTCATTTTGAC
TTAATATTCTGCCTGTTACCTTGGAGATGCCATGACTCATTAATACCATGGGTCATGACC
TCCTTCCTCActtttctttgctgttgcagtgcttaaaacatatttaaaaaaccttcttta
ctgcggtggcaaaaagatccgtcaaagctgcaacacaga
>NODE_1149_length_269_cov_1.040892
TTTTCACTGTTCTGCCGCTCCCCTCCAGTTGAATAGCTTTAGTAGAAACCTTGAGGCTGC
TGTGGTGTGATTTGTCTCTGGTTTTTGTCTTCACTTCCAACCTTCCCATTTGTAAGGGCC
CTTAAATCAGCCTTGCACTCTGCTGAGCCATGAGAACAGGCCAGACGGAGCCAGAGAGGG
AAGGGAGTGAGGCGGATTTGGATGTGTGTGTGTGGGCATGTATGTCTTAATGTATGTTTA
TTCATACAGcacggagacaagaaagagggagggagagaaggaggtgattggctccaccag
agtatcacacatgtgggtgaattttaatcaaaacactcactaatcaccatttacaggccg
tctatataaaggcctgttc
>NODE_1150_length_260_cov_2.096154
GGAGTATAAGCTGTCTACCAGTATTTGTAAAAGAGACTCTGAGTCCTACAAGACTTGTGC
AGTGGACTAGGGTAAGTGGGTGATAGAAACAGTGTGCAATCATGAGGGGGAGTAGATAGG
GGGATTGAGCTAATGCCCAAATCCTGTCCTACTGAGCCTGTAGCGGGGCGTCCAAGAGAT
AAAGAGAAACAGAAGGAGAGGGAAGTAAGAGACGGAAAGAAAGGCGGAGGAGAGGGATCT
TAGGAAAGAAACAGAAAAGGGAAAACTAATGAAAAGATAGCTGAGGAAGATGTGGAGATT
GAGAGAGGAGAGTGGGAGGAGATTTAttaataagagaaaagagaatgaaaagccaaaaaa
aaaagaaaaa
>NODE_1151_length_225_cov_1.248889
ATCTGCAGAATCCCTCTCTCTCAGTCTTTAAGAAAACACTAAAGACCGAGGCAGGACTGC
AACAACAAAAACAAAAAAATTAAATAAAAAAAGTAAAAAAAATCCTGTTACCTCCTGCAC
TGCCTGCAGGCACCAAGGTCCCTTCAGACCTAAACTTGTTTTATGGCACTTACCCAGGTT
GTTCTTCTCCTGACTAGATCCCTGCTTGTGTTGTATCTACTCTCAGATGTACGTCACTTT
GGATAAAAGCtctatgaagctgtagaactgtggaactgtaaagtgtttatctgctagatt
tcatcacatttaaagttggaaaacgtgattcctgt
>NODE_1152_length_235_cov_1.110638
GTGTGTAGTTGTGGTTGCATGTGTTTGCACTTGCTGAATACAGAGAGGTAGTCTTGTTTG
CTGGCCTCAGATTTATGAAGCTCTAACTCTGGCTGAAGAATCGACCTTCTCTTCACCAGC
CAGGAATGCAGATAAAAGAAGCAGTTTTCATGCTGTCCTCTCATTCATCCTGACCTCTCA
CTCTTTTCCCTCTGATGTACTTCAATGTCTTCTTTATTTTTCCTCTCTGGATCTCTGGAC
ATCCCACTATccaagcactcattccactcagtgtaagactttctttgagtttttattttc
acttcttgtctttttctgtcccactccgcctgctgtcctgaaaca
>NODE_1153_length_224_cov_1.093750
AGGCGCATTTTTTCCAGTGTGGCCCGGCTGGCACAGTGGGAGGGAGGAGGGAGGGGGAGA
GAGAGAGAGAGAGAGAGAGAGGGAGGTAGAGAGAAAGGGGGAGGCGGCGCAGGGCTGGAG
GAGGAGGAGGGGGGTTGGTCCGGGAGAGCATGGCAGCAGGAGCCACTGCGCCGCTGACTT
GGTTTGCTTCCCACAGATCCAGAACACCGCGTTTCGTGCGCTCTCGGTTACGTGGCGGAG
CGGCTCGTCGgggggacgcttgacccgcagattctggtgcgtttacgcgcggcggagagg
cttgttttaccgctgctgctgctgttgtggttgt
>NODE_1154_length_257_cov_1.217899
AGTTGTTGAAGTTGTTGAGTTGTGTGACTGGTCTTTCACTTGTGCCAAGATGCTTTTTTT
ATTATTATTATTATTATTTGCCAATTTCAGAATAGTTTTGTGTAACACTCAGCTGCCTCC
AGTCTTCATACTCTCTCTCAGTACTCTGCAACTCAGGGTCACGTTGTCCTTTTTGCATTT
GTCTGTCGTTCATTGAGTGACTGTATATAAATACTGCACCTTGAATTTGTTCCGCAGACT
GTAATTGCACtgcttaattactttttgaataaagaagactcgacggaagtctccactctt
ctacatgtgtacagagcatacatacggaaaggactaaaactagcagatatttttttatta
ctgattc
>NODE_1155_length_256_cov_1.015625
CCGTAAAGAACTGGCAGAAATAATGGCATAATGGAAAAAGGAGAAAGTCTTGTATCTGCC
CCGAATCATTTTAAATAGGCTTGTTGTCCTTCAGTTTCTGTCATCTAAACTTCAGATACA
TGCCTTTTCATACATGTTCTTGATAAGGAAAACAACTGGTCATTATATTTGAAAACAGTT
AGTACCAAAAGAATGTAAGTGAACCAAACCAAGTGAGACAAAACGGCCTACAGAGAATCG
AATGAATGTGactgttgtgaatatcatctgtctcttatactgtagtagagagaatgaaga
caaactcactgcaaccaacaccattacggtgtcactcgtacaggggatatttgtttggag
ataata
>NODE_1156_length_235_cov_1.387234
AAGTTTCTTGGTCGCTGAGGAATACGAGGAAAGTCGAAAGAGAGTTGAGGAGCTGCAGGA
GCAAAATGAGAAGACGAGAAAAGAAGTAGACAATCTCAGAGTTAAGTGTGAGGAGATGAA
GGAGAAGAGTGAGGAAGAAGTTAAGAAACATCTCAGGGGATGTGAAGAGAGAGTGGAGAG
CATCAAGGCTGAAATCCAAACTGTTAAGAAAGAGCGAGATGTGGAAGTGAAGGCTTTAAA
GGAGGCCAACGACAAGCTACAAGCAGAGATAGAAATGATGAAGGAAAGAGAAGGTGAGAG
CGAGAGGCAGGTGAatgaaatgagagagcattttgagaaacagat
>NODE_1157_length_234_cov_1.380342
GCACTTTTTTTTAGCTTCTCTCTAATGTTCTCTTTCTTTTCCTGTTTGATTTCTTGTCTA
ATCAAGTGAGAACTGAGTTCTCAGGCTGTTTATCATCCGATCCTCCTCTTCCTTTCATTT
GAATAAATTGATTTTTTGGCCAGTGTGCCGAGTCTCCACATCTCCCTTCTTCCTACTCCT
TTAACCTCATATTGTACAAAATGCACATCATCTTTTTCTTTTCCTGCTTCACATTTTCCT
GTTCTCTCTTCCTGCTGGGGACTCTAAGCTCTTGCAATGGGTGAAACTAAAAAGTCCTTC
ACCTCTGACTctgaccctgtaaatttcaaccccctcctactttg
>NODE_1158_length_111_cov_2.837838
GACATCAGGAAGTGGGAGAAACCTGTGATTTTTTGCTGTATCTCGGGACGGGAAGGTCGT
AGAGACTCGGGACCTAGACCGGCGTCTTCAGCATAGCCAAATTAGGTGGGACAGGTGGCA
TTTCCAGGTGTCTAGCACGTCTGGTTCCGGAGATATTGGCCAAAATGTTCTCCCATTCAC
TGACAATGGGCAGTGCATAACGCAGCATGGGTTTGGGTTAg
>NODE_1159_length_239_cov_1.803347
TGTAACATAAGCACCATAAAACTGCACATGGCACCATCCCATTGAAGTCGTCACATGTCG
TACCTTGATGTGGAATTCCAGGTTTTCGTCCATGGCAAAGATGTGGTTGAAAATGTCCTC
AGCGATGCGAGGGATGATACCCATCTGGTGAGGGTCGTGCAGTTTGCCCTGCAGCCGGGA
GTTAGAGACAAAGATGAGAGGTTAATGCGAATCCTTCATGCAGCAGGAAAGGGAAAACAA
GAGCCATGACAGAAAAAGAGAAAATGCTATTGTGGCCCAAAGAATCAACAAAAACACAAA
CCAGTCATaaacaaacaacaaaccagtaccaaaaagagaattaggtccc
>NODE_1160_length_228_cov_1.228070
GAGATTATGAAGTAGGACTGCAGTGCAGTGTCCTTGGTTCCTGTTACCGTGCAGGGTGAT
ATGGTGCAGAAGGACAGTTCCAGATGGCAGACATCTGTCGTGGGGATTACAGTGGTTTAC
TTTTAGTAATCTGAATACTAAATTTCCCATCTGCAAGTGTTTGCATGCATGTGTGTGGGT
GTAGGTGTATCGGGGGACTGCTTGTAGTGGGAAGAGTGAAGGGGAGAGATTGTTTTAACA
GTCTTGCAATgctcatttatgcttcctggtttctccatgaagtaaaagtaatgaatattt
cattgaaaaatgcagtgatatcgcaggaaatgcatgac
>NODE_1161_length_228_cov_1.236842
TTATGATTCATCGAACGAGATCAACGACAGCCACGGTTAGAGGCATTATGTTTTCAGGTT
CATGCATCTGTCCGTCTTATGAAAGTGTTGACTGCTGACTTTAATCAATCCAAACATTAA
ATCTGCATTCAGCTTATTAAACAAACAACACTCGACTCGTTGCAGCACAACAGCAGCGCA
CCGGCTTGACAACACGAGATGACGATGAGGATGATGATGATAGTCATTAGCATTTAATTT
GCATAGCATAgtttatacagcaagttaacttcaaagtgctttccataaataatggccagt
[truncated: 352,906 more chars]
