# Supplementary material for: Multilocus molecular systematics of the circumtropical reef-fish genus Abudefduf (Pomacentridae): history, geography and ecology of speciation
Source: PeerJ. 2018 Aug 14;6:e5357. doi: 10.7717/peerj.5357 (PMC6097498; doi:10.7717/peerj.5357)
Supplement: Data S1 [file peerj-06-5357-s013.zip › Data Supplement/assemblies/Abudefduf-saxatilis-hoefleri-STRI-X-6136.contigs.fasta]

>NODE_1_length_618_cov_21.542070
GTACTTCTCTGAGTTCATAGATTTTTTTTTCTCTTTCTTTCTCTTTTTGTTTTCAAAATG
TGCCACTGTTGAGCTGCCTCATGTTAATGGTGCTAAGAAAGCTGACAATTGTTTTCTTTT
CTTTTCTGTTTCGTTCAGATTTTTTATTTTGTTTTGTTTTCCCAGAGTTAACAAAAAAAG
AAATGCAAAATAGATTAGGTACCTAACCCTCTTTATGAATGTATATTATAATGTTATGTT
TGATGTATTCACTTCATGATTCTTTGACACTGGTTGGAATTACTTTTGCTCTTTTCATTA
AAAGATTACCGAGCTTTATATATACTGTCTAGAGTTGTTACCAGAAGGAATCTTAATGAA
CTCTTGACACTACAAAATCTTGTATATTTTTTGTGTGCCAATTTGTAACATATTTTGTAA
GTGTATATTTTTCTTAGAAAGTGCTGTGAAGTATTTGTGTGTGTGAGTAACCTTTTATGC
GCCTCTATAGGCAGTGGAAAGGATATACAATGACAAGTTTCTGGTTTTAAAAACCAAAAT
ATGAAAGTATCAACAGAAAACTAGAAATATTTACATTTTGTTGGGAGTTTTGTAATAAGA
CCATGATCTTGTTGTGAGAGTGTTGTGTTACTGTGCAAAACACAAATAAGCAAAGAAAAA
AAAATGAAAACTTGGAAAAAAAAATATAATTTGTGAACAATTTGCTGTTTTATAGATTTT
CATGTAAATTATTTGAGTATTATTTTgttttttgttttgttg
>NODE_2_length_629_cov_20.667727
AAACGTGCTCTGGATTTTTCTGAGCTGACTGAACTGTGGTTCACGTGATAAACTGGTTAA
CGTGTTAGCGAGGAGCATGACAACATGCCATTAGGCTGTAGAAATGTGTTTACTGTATGT
GCAAATGTTCAAAGTTCAGAAAAAGGTGAAAGAATTTGTCACCCAGCCCTCTGTCTCCAT
CCAGGCCGTCCCCCTGCCTGCTGTGACCGATTTTGTATACAGGAACAAAAAAACTGCTTA
TTGGAACCTGTGAAGGATGGCACGTTCATGAATCCCCCATTGAGATCAAGTATAACTGTG
TAGTGTTAATTGTGTACTATTCACCTTGTACAGCTGTATTCCTACAAATATGGTTTACTG
TATCATTGATACTGTAGTTTCAAAGACGTGAACAACTATTTTTATGAAATGCGACAGTAC
TGATATATTACATTTTGCTAAAAAACAAAAAACTTGTTTACTGAAAGATATTCTGAAATA
CTGTCAAATAAACTCTTGACATGGTGTAAAATATTCTTTTCTAGAGATTTTTACTGAAAA
TGAGCCAAGAGCTGAAACAAATAATTAATCGATGAATTTTGATAATTGTTTTTTTACCCA
AAATGAAAAATGGTAAATATTCTTTAGTTTCAGCTTCTCGGATGTGTGCTTTCATGTGTT
TTGTCATTCTAAATTGTGTATTTTGGGGATTTTAATTTTAATTAATTGATTAAGTGCGAT
GGTGCCACTATTTACCAGAGACCGGATGAAACACTGACAATGAATCAAGTTGg
>NODE_3_length_571_cov_31.658493
GGAGACAGGGAGGAAGATGTGCTGCAGAGAGAAGCCAATGGAGGCGATGGGGAGAGGCAG
GCACGCTAGACTGTCAAATCTCAGCCGTTGAATATTTAATGGAGCCTGGAGTGTTTATTT
AGTTAGCCTGTCGATTTTTACCGCTCTGTCAATAGCGGCTCCCATGTAGCCTGCTGATGA
TCTTTAGTGTCTCTTCCCCCAGGAGAGGCCAGGCACTAAATGCAATTATGGATTTTCCTG
CACCGCAATGTGTTTGATATTTTTACTGATCTAATTTGCAATCTGGTAGTTTATTGTTTG
GCATTTTAGTGGCGCTCAAGTGGCGAGGCAAATTTGATTTCCCCTCATAATTCTTTATAA
CTTCATTAATGCTGTTAGCACATTGGCACAGATCTTAAATAAGAATCATCCCATGGATGA
ATGCATTCCTCATTTTATTGTCTCCATGCCCCATTCTTTTTACTGATTCTGGTTCTAATT
AAAAATCATCCTCGTGGTGTACTGTCTTTGTGAAATATGAAATCATAATCGAATTTGAAT
GGCTCCCTTCACAGAGTCTTGCGTATTCAACTGTATGGCCAGATTTGTTGTGGGCAGAAG
AAAACAGAATCAAAACAGCTTTCTTTCAGTGGCATTCAGCATCTTCAGAGACAAATGAGG
GTATTAGCCACAgagcaaccaaagtaacagaggcaaaataatgtgggtgattgtc
>NODE_4_length_334_cov_26.026947
CCATTTCAAAGATGCCTGTGTTTCTAAAGTTTACACACATACATGCACACAGACACACTC
ATACAATCACCCACCCACACACTGCTTCCCCAGCTTGTCAACGTGCAACGTGGGCTGTGG
AGGCTTGTGCGAACAGATGGGAGGAACCAGCATAAAATAAAGTTAAACTAGAACAGAATG
ACTATGCAAGTGGCGTGGCCGCCCTTTGTTTGCTAGGAAGGTGATCCTCAGCAGCTGGGG
ATGATGGAACGCATGATTAAAATTACCAGAGGGAATGATTAATATCTCCTTAAAGCACAC
ACTTCCAGCATATCAATCATCTCATTACACTGGAAAAGTTAATTGTGTGAGGGGAGGGTT
GGGGCCCCTGAACCATGAAAAAGTAGCCCACCCCTCGACATGTTTACTTACACAACAGAA
CAGACCCAATAACTCCATGTGTTCTGTACTGTGTTTTGAGAGTTTTAACTGTTTccac
>NODE_5_length_459_cov_33.662308
CAAAAAACCTAAAACGAAAAAAAAGAAAAAAAAGGAAAAAAAAAAAAACTTAAATTATGA
ACTCAATGCTTTTGGGGGGAAAAAAAGCTGAGAGAATATTGTAACAAACTTCGTACAGAG
TTCAGTCTATTAATTGTTTCATGTTAGATATTCTATGTGTTTACCTCAATTGAAAAAGAA
TGTTTTTGCTAGTTTCAGATCTGCTGTGGCATTGATATTGTATGTCCATGAATTCCTTCC
TTTTTCAGCACGTGTTCCTCACTAGATGATAAGATGCCGTCTCCCTTAAGCTTTGTCAAA
AATACATTAAATACTTGTATGAGGACTGTGACGTAATGTTTAAAAGGTGTTCAGTCACAA
ATGCTGTAATAAATATTTCATTTTTGATTTTTGTTAGATTTTTGTGTGATTAACTGTGTT
GCCCACAAAGTCTTACCTCACGATCCCACCTGAAGGAAACACAACTAAGTGCTTCTTGAT
GATCATTAATCAGGAAACAAGTTTGGAGGTGAATTTTTGCACGTTAAATGGTGGTCGTAA
AAAAACAAAAACAAAATACAGTTCTCACTTTCTTCCAGCACTCTGTTTGAaattgcttgt
ttt
>NODE_6_length_550_cov_16.785454
AGCAATGGACTCACAAGTGAAATAGCATCTTTTCTGATAGAGTGATAATGAAAATAATAA
CATCCCTGACAAAATATTCATAACAGTAATGATGAATGCCATATTTCTCAGAAAGATACA
TCAGAGGCGTCTTGGTTAAAAGAAAACAGTGGCCGGCGTCTCCCACACCCTCAAATTATC
TGCTGCTTTCACATTTCACTGATAGCATAGATGAGAGCTGAGAAAAATGGACACACAATT
ATGCTCACTTGTCGTATATTAATACTGCTTCTTGACATCTTCCATGGACCCTGAGCTGTC
ATCTCTTTGTCTGCTTTAATTGAAAATTAATGGTTAGTGCGTTGCCAAGGCAACAGCGGC
AGTGGTGGTGGGTAGTGAGCCACATTCAGACAGACACCAGTGGCATTGTTTGTCCTGTCT
GACCTTGGAAGTCAGGGGAAAAAAAGAAAGAAGAAAGGCAAAGGAGGACAAAAAACACAT
TAAAAAGAGAATGGAGAGGTAAGGGTTGAAATGTTGTCCATTGGAGCGAGGGAGAAAAAT
AAAATAAAGTTATTGTGGCGTGGTTTTGGCCAGGTAGACAGAAAGAAAACTGTGCTAAGG
TGACTGAGGAGGGGACTGAAGATATGATGTCAAAATGCCAAATGGGGAGAATTATGTTTG
AGTACGAAAGCAGAAAAAGGCctggtgattcttc
>NODE_7_length_542_cov_20.035055
TGCATCTGGCATGATTGGGCAGTGTGGGGCAAATAGTCCTCAGCCAAGGCATTTTGCTAC
TCAGCAAAAGCTAATGTTGAGGAGTGGAACAGCGTTCACAATTACCATAATAAAGGTGAG
CAGGGGGAGAATAAATTGTGGAAAGAGAAACTTCTGTGTGCATGACGAAAAATGTCCCCT
ATATGAATACAATGCGTACTTAGTCCTGAAATCACAGAACAAATGCATCAAATAAATACT
TTATTCACGTGGAGCTAATTTCACCCCTCCATTTTGATCACGTCATTCCCTCTGGAAAAT
TGCAATTAAGTTTGGAGAGATAAAACATGCCAACTACTCTGCATTTCAAGGCTTGATTGG
CCTATCAGCTAGTCAGTATGCTGCCATGGTTTTCATCACTGTTAATTGATCCTTTCTTTA
ATTAATCTGGAAAGGAAAGCCCATATCTCTATCCTGTCTGATCGTCCCCTCTGTCTGTCA
TAACACAATAAAGGCCCTATCCTACTGCTAGTAACTCTGCCTTAGCTTCTCCCTCTGGCT
CTCGGCCAAATGGACTATTTATGGTGCACCTATCTAACGACAAGCCTGCTGTATGGAGTT
CAATGGCTGGGTTCATTAACAGTGCTTTACCCGGCTACTTCTAATTTGCATGCAGTGACA
Ccttgcttttaatatggatgtgaagg
>NODE_8_length_473_cov_15.733615
GATGACGGCCAAACACGTCCAGAAAGTCAGCCTCTTGGTGTAGAAACGGTGGTGTGCGAT
GGCCAGGTAGCGCGTGACGCTGACGCAGAAGAGCATGAACGCCGTGTGGAAACAGGAGAG
CACACCCAGGAAGGCGATCACCTTGCAGGTCAGTGTGCCGTAGGTCCAGGCAGATCCATT
CTTGACCGAGGTGAAGACAAAGGGGAAGCAGATGGCGGAGCGCAGGATATCAGAGGCGCA
CAGATCCAGCAGGAAATAGTAGGGCGCTCGGTGCAGGCTCTTGTCTTTGACCAGCAGGAT
GGAGATCAGGAGGTTTCCGACCACGCCGACTCCGATGATGAAACCCAGAGAGGTCAGTTT
GAGGAACGTGGCGAGAGGAGAGACATTCTGCAAGATGGTGTGGTCCCCTGCATGGCTATA
GTTCGCCATAGATGGAGGAGGGATCATAAAGATAGCGGAACAGCTTCAGCCAAGTATCAT
GATCTAGAGGTGGCAGGGGGAGGCGTTAGATCCATTTGGCGGTGTGCTTTGAAGAGGTTT
CCAGGCATGTAGGCAACCTCTCCTCTAAGGCATCCTTTGTTCCTTTGTCTCATCACACCT
AAAAAAAAAAAAAAAAa
>NODE_9_length_424_cov_26.464622
GGTTGCCAGGTAAGATTGAAATGCATCTTCTGTTCCAGCAATACTGAGTTCGAATCAGTA
TGAAAAAAAAAATAGAAGGGGGGGGTATGAACAGTGAAGTCAAGCCTTAAATCTGGCTGC
ATACCATGTGACTTGACATGGAGCAACCAAATGAAAGAGAAAGTGAGAGAGAAAAAAGAG
AGAGAGGAGGGAGAGAGAGCAGTACCCCCATAAAACCATCACTGCTTTCAGTTCAAATAG
GTCCTATCATCTCCATGACAACAGTCGTAATGGTAACATGGAAATATATTAATGTAAAAC
CATGGCAACGTTCTCCAATTGAATTAAGCAGCACCTGTGCACATTACAGAAGAAGATAAA
AGACAAAAGGAGCCAGCTCCTGCTTGCCAAGCAGCTGTGGCTTTCAGACCTTAAAAACCC
ATCTACATTTCCTGAACACATTTGTTTTCCAATGTTTCTCTGTGGCAAATTACCATAGCG
TTGAGCAGTTTTTGAGGGGTTTTCTGTCCTATTTGTGCAAACAGATGAGAAACTGGATAA
TTATGTTCTTTTCTCTCTTTTTTTCTCc
>NODE_10_length_360_cov_17.188889
TTGACATTCAGCGTTTAGTTGGAGCTGACTGTCCCCGTGTAACATGGCACAACGTATACA
ACAACCGCTGACCTGTTCAGAATTGACCGGTCTTAAATGTGACATTTTCCCCAAAATATT
ATGGTACACCGTAAATGGTTGTTTTCTGTTGCCGGCGTTGAGTGGTCCACCATACTGAGT
CGCACTCTATAGACTACACAGACTCAACACCTCTCCGAGAGACCCAGAACAACATGTGTT
CCTCAGGAAGTTCCCATGCAATCCTGCATATGGCAACATTTAAGGGCTTCTTTTTTCCAC
GCAGGCTTTAACTTAATTTGCTGCCAAGGCATCGAAGAAGCAGAGCACAGTATAGAACAG
TATCGTGTTGGCCATGACCAGAGGGATGGATGAATGAATGTATGGCCAGAGCTCTGATCC
GTGATTATTACATAGTGTATAAAACAAAGAGCAGATATGAGTCTGGAGAATTATTTGTGA
ACGATACCCAGAGTGATTTTATAc
>NODE_11_length_697_cov_17.473457
CAAGCTTTTTAATGCATGTCCTTCTCAGGTTTTCCTATGTGTATGTGGGAGTAGCTCTGT
AGATGTGTTTAATATGATGCTGTACCTTCTTGAATATTTCAGATGTTTCTTTGCTGCTGA
AAAAATGTTGATTATTAACCTGCCAGTGAAAAAGGGAAGTGGCCATCTTTGTACAACACA
CTGCTGTTTTGCTGTAACCGCGCAATGTTTTATGATCTTGAGTATTTTATAGAAAAGTAG
AAGTATGTATCAATAATATGAAAGCAATAGCTAAATCATAATGAAGAATAACATGATCAG
TGAATATTGTGGAAAATCTTTAGATTCACTCTGGGTGGATTTTGTACTGTATTTATTACT
AATGATGATGCAAAAAGTTGCATAGCTTAACCCAAACTGTTCTGTCTCTTTTTTATTTAT
TGTCTTGTATATGATCTTTTTGTATGTGTTTTTCAAATAAACTGCCTAAAATGCTGAGAA
CTAATTTGATTTGCTGTCTTATTTGTGTTCTTGTTACTTTTTTTTAAAAAAAAAACCTCC
TGAAGCAACAAGTTATAAAATTACATCCTATTTAAATTACATTTTACATCCGTCATTAGC
CTGTTATCACACATAAATCAGTATTAACTTATATGGCTTGTTATGAAGTCATAAAAAATT
GTACAAAAGCCAATGTTATGTTTACAATAATTTTCCTACTCAGTACATATGTTGGTCTTT
TATCCAAAATGTTTATCTGAGTTACACTTTGTGAAATTAACATTTTGTCTAAAAAAAAAT
TCTGTAAGACCAActtaataattattgtctgtattttataattaaatcaattataaattg
t
>NODE_12_length_443_cov_21.442438
CAATTATATTTTTTACACCACAACAATTTAAACATCCAATAAAACCTCGAAAATATGTTT
TCTTAGATCACCAATTGAATTTTTCTTAAAACAAACATTTTAATTAGCTAACATGAGCAC
AGCCACAAGTAAATCTAAAGTGATTATTCCTGCCCTCAGAGAAAGGCTGTCTCCCTGTGC
TCTGTCAAAAGGTCAATTATGGCCCCAAACCGGCATGCAGTGACAGTGACCTGGAAGCGC
TACTGATGACCCCACATCCAGGGGCCCAAAAGAGTTGATCATCTAACATGCAGGCTGCCT
GGAGCCATGGAAATCTGACATTTGTCCTTATTCAAATGAACACAAACAATATGCATTTCA
TGCCTCTACCTAACCTGTGCCAAATCTAAGGCATAGGGACCAGCAGTCTTAATGCATTGT
CTTCCAGTCCAAGTTTATGCCCTTCCTTGTGAATCCAGCCGCACGGCAATCACACATAGA
GCCTGCAGTAAGAGCAGGCAGCAAAAAGGCACCATCTTcactggcaacaccggtcattac
agttgcagtctacagtgccggggtcacaaattgaaatgaggtcatac
>NODE_13_length_700_cov_19.902857
GTACAACAACAGCTACAGAATCTATTATTCATTAAGTGTAACCAATATAAAATTTAAAAC
AGTCTGGGCTTTTTTGTGGAATTATGTAAGGTCAGCATAATTTTCTGCCTATTACTAATA
TCTATATCATCTTTTCCTTAGTCAGCTCTATTTAAATATGCAATCATTTACAGCTTTTGA
CTATGTGTGTGCACACCCAATTTCCAATATTCCTCTAGTAGACTTTTTATGCTGACATCA
ATGGCAAGCTATTAAAGACAGTATTTCATTATTGGTTCCTCTTCCCCAGTGGTTATTTAC
AATCCCATATATACTAAGCACTGATATTAAAGGAGACCATTTTAATGAGGTGCTATCTGC
CACGGCAATATGTCTTTCTCCGAATGAGATTGTGTTTAAAGATTTTATCAAGAAATGGCT
GTTCGGCAGGGTTATGTTTTGTCCATGAAATATGCATTTCATATCTCTTTCATTTCATTA
ACATAATTTAATTTGTGCTTTGCATTCTGTGCATAATACATATTTGATTTACAAAACAAA
TATTTCCATTAGAAAATGAATTTCATGCGCGGAAAAGGCAGAACTGAAAGATGTATTGTA
AGGAAATAAGAAAAAAAGGAATTGTATTATCTTTGACTCAGAAAAAAAAAAAATCCTTGG
CAAGGAGAAATACACTCAATAGATTTTTTATATGTGAGTGTGTGTGCGTCTCAGGGAGTT
TATGTGTGTACTGCATGTGTGTGTGTATACTGCTATCCATGCATGTTTGTGTAGACTGTA
TGTAAATGTGCATTATAGAAGCAATGAAAGCTGAGGGTATATTGCATAAAGTTTAGTGCA
ATAt
>NODE_14_length_425_cov_15.437647
CTGTGTGTCTGTCCCCTCAGCCAGACTGTGTGGAGGTCTTGTTTAGTTTCTAATCACAAA
ATGCCCACCAGTTTGCGACCGGCGTTCGTCCGCCCTCTCCTTCCCCTGCCTGTGTTTGCA
GGTTTGCATCTGAATCAGGGGGCCGGTGGGGGCCCGAGCGCTCTCGGCCACGTGGACCAG
ATTGATGTCATTGTCTCGGCACACTGACCTTTGCTGTAATACCCACGGCAGACATCACAA
ACTCTCACATCAATTTAGCCCAATTGGATGTGGCATGTCTTGGCTAACTCAATTTGTGGA
GAAATGCACCTGTCTCTGCCTTCCCTCCCTATAGATTTACTCAAGGGGAGGGGGGAGGAG
GCGGAGGTATTGCAGGGAAGAGAAAGAGAGAGCGAGGGGAGGGTTTCAGAGTGGAGTTGG
CTGCTGATCCGCTACCCTCCTCCCTCCTCCTCCTCTTCCTCCTCCTCTTCACCCCCCCAA
AAACACTCACCCACATGCATATAAACACCGTACACCAACTTCTCCCTTTTTCTCTTTCTC
TCAGCTCTTTTCCCcctgccatactttgc
>NODE_15_length_450_cov_19.544445
TCGCATCTGCTCAATTTTGGAGAGCACATCAGCACTTATTATGTATTCTCGTTAAGTGGA
ATGAGAGTGGTGCATCATCTATAAGAGCGTTACTTATCCGTCTGTATTTGCCTTAATATT
CGGTGTATTTCTGGTGTCCTGTTGTGTCAGATCAGCTTTAAGATAAGCAGTGTGCCATTT
CAAAATTATCATTCAGGGAAGAGGTAGCTTGTAGTGTAAAATCAATAGCTGCTTAAAATT
CATTGCCAGGCAATCCATTTGCCCTTTATGTTGCTAACCTTTCACTTAAATATGCACCAT
ATTAAGATTTCATTATATACAATGAATGTCACAACAGTTTGCCCACTATTTCTCTTGTTT
GCATGGGTTAACTGCAAATCATTGCACTTGTAATGTCTGAAAAATGACTTTCATTAACAT
TATGCAGGAAAAAATGAAAAAATATATGAGCCTGAGTAGCCTAATAGGTATTAAAAGGCA
ACACAGGATGTGTATGATGTTTTAGTTACAAAGGCCCTTCAACAGACTGGGTGGGCTGCA
TGTGTCTGACCCCAGTTATGAAAACACAGCATAACACaaacatgcagtctgtat
>NODE_16_length_514_cov_37.819065
GGAAAAAAAAGAGAAAGGAGAGCAGGAAAAAAAACTCCGGGGCTTGTTATGGAGTTCGTG
TGAAAGACACACGGATTTCCACCCTTCTTTACCAGTTAAACCAGTATCTCTGGATAGAAC
ACACTCAAGTACAGCAACAGGTAGAGTCTCTGACCGCAAACTCTTCCGTGGCTCCTCTGA
AAATAATCTCTCCCCCTTTTTTCTCTCTCCGTTTATCTCAATTGAGTTTCCAGCCCTTTT
GTTCGCTCTTCTTATCACTTGGAAAAAGGTGAACCCTCGTGTTATTTTTATTTTAATCTT
TGCTTTAATTGTAGTTTTTACCCTTGTGGTCCCTGATGGCTTCGCACAGTGATACTCTGG
TGGTGTTCTTTGGGGCAACAGCTGGTGCAAATGGGGGTAAACTGGGTTCGGATGAGAGGG
AAATAATTCTCTTGGTGTGGCAAATTGTGGATCTACATGAGAAAAAGGTACGGACCTTTC
TGACCCCTTCCTTCGTTGTACGGTTTCTTGTGTAGCCAGAGTGTTTGTGGCGTAGTGTGT
ACCTGTAGAAGAAGAGTGTTTGACATTTAAATCAACATGGTGTGCTCTCTGCAGCCGTGC
TTCATGCTAGCTAACGCTACATCAGCTCTCCGGCGTTAGCTCACCTTTTAACAGGTGt
>NODE_17_length_504_cov_14.805555
GCAATGAGAAGCTTGAGTAAACACAATCAATGGAAGATACTAGCATATGCACCACAGAGA
CTTCCGAAGTCTTCCCCCCCTTTTATTCACCCCTCCACGTATTCGATTACACACCCCTAC
CTTTGTGGGTTTCAGGGAAATTACAACCCGAGACAAAGGTATTGATGCAATATTACATGT
AGGTAGGAGTAATCACCATCACAGGACTGTCCTGGAAAAAAAAGAGAGAGAGAGAAATCT
CATTTTAGAAGAGGGGTGCCCTCTCTCCCTGCCGGTCTCTCTCCCTGTGTATGGTATTCT
TGCATGCTCTCTTACTCCTGGATTACAATCTCTTCATCCATTATTAATGAAGTTAAACTA
CTAGTGGCATGCTGAATGTGCTGCATGGGAGATTTGTAGCTAATCCAGCGCAAAACAGCC
CCAGTCACATAATGAAGGGAAAAAAAGAACAAATGTCAACAGTTTCACACTGGGACTGGA
TTAGACACCCCCACCTCACCCTCCTCATTCACGCACGGCCTCGCTCCCCCCTTCCTTTCT
CTCCTCCACAGCACACACACACACACACACACACACGCAGGCCGAGACACGCACAGCAAA
CCTCAGATCCAGCATGAAGAGGTATACACACACCTACCTCTCTCCAGa
>NODE_18_length_496_cov_17.284275
CCTCTTATTGTATATTGCCTGACACACACACACACACACACACACACACACACACACACA
CACACACACACACACACAAAAGCATTTCCTTCCCTCTGAATTTCTCCTTGAATTATATGC
CATCACTAGTGTGTGTGATTGCGGAATATTAAATTAAAGTGGGATAAGTCCGCACCGAGG
CGGGCTGCGTCCAATCCGCAACTCATTTCCCCTGTTGTAGCACCGCATCACTGCGCTCCT
CTCTTTTCAATGACAATGTGCCAAATCTGGGCATTTTGAAAACACTTTCCATATGCTATT
ATCGGATCGCTACTGAGCAAGAGAAAGACAGAAAAGAAGGAAAACGGAATGCTTTATACC
AAAGGTACCACGAGTCTACATTTTTATGTGTCTTCTCTTTCACTGGCTTATTATACTTTA
TGCTTTTTGGGGGAATTTAAAAGAGGTAAGAGGAGGTAAATTTGAAGTTTTTATAACGAT
TGTGTATTTATGGAGCGTCGCTGGATGGCTTTAGGGCTGAGTGTGAAAATGTCGAGAGAG
TTTATGTTGAGCATCTGTGGGCTAAAAAAACTTCATTTCTTTCGCTGTTGTTGTTGTTGT
TGTTGTTGTtgtttttcctccgttttcctcgtttactgct
>NODE_19_length_383_cov_20.788511
GCCGAAATCGTCGAGTCCGGCGGCGGGGACGTTACCGTAATCGTATCCCGATTCTGTGTA
GTTTGACCTCGGATAGGATGGCTCGTCGTGATGGGGGAAGCCCGTATCTTTTGGCCGCTC
GTAGTAATCTCCAGGGTTGGGGATGTATCCGCTCTGCTGATATTCGTCGCATGGAGGAAA
GGAAGGCTCGATATAGTTGGAGTTTATCAAGTAGGAACTCATGGTCATTAATTTGTGAAG
TGCAACAATACTAATTTTTATCGCGCTGTCGTTTTTCTGATCTCCACAAAACCCTCCTAC
TCCCTGTCAAATGTACAAAGTTGCCTGGTCACGTGTGAGGAGCCACCAATCACCGCGTGT
CCTGTGGGCATCATGTAAACAGGAACCAATGGAAAGCATGGCACTGGTACCACCGACGCT
GCTCGGACTGGCTTACGTTGGTGTTTTCCTTATTAAATCACAGTATATAAAGCAAAACCA
ATCAACTAACTTGTTTACTGCCAAAGTTATGTGGGTGAGGCTctcct
>NODE_20_length_299_cov_25.290970
AAAAGGAGCTCGGTGTTATTCCGTGAGCTGTCCTGCACAAATGTCGCACCAGCTAGCTTG
TACACTCACACTGTGTGTGTGTGTGCATGTGTGTGTGTGTGTGTGTGTGTGTGTGTGTGT
GTGTGTGTGCGCGTGTGTGTTTGTGTGTGCGCGCGTGCAGGTTTTACAGTCAGGCTCAAT
ACACGCATGCCAGCGCACACACTCACACAAAGCAACACAAATCCATACTAGCCACAGGCT
CCTCTCCAATCTATTTTCTGCTCAGCTGGTTTTAAATGAAGTTATTATGACTCATTAAAA
TGCCCACAAGCTTGTGGAAGTCGGCCAATTACGATTTAAATTTAGCCTCCTGCTCTCACA
ACCTTATCTCCCCCCTGTACAACCAACCTCTCATCTCTGCCTCTGCTTTTTTTTTCTCCC
TTTTTTTTTTTTTTTTTTTTTTG
>NODE_21_length_354_cov_25.836159
GTGTCTAAATAACTGTCTCTAAAGCTTTTTATAAGCAAGGCGCAAAAAATGAAAGGAATC
TGAACGCAATCGACGAGCGACCGCTCAAAATGAGCCGTGCATCCTCCCCGGCAGCAGCAG
AAATGTCATTCATCAAAAAAAGTGGTCGCTGTTCGTTGTTAAAATGCTCGGCTGACGTTG
CTCCAATGATCATTTATTGTAACAGGTTTATAAGCAAATAAATAGGAGAGGGCTGTCACT
TGATGATGGAGGCGGCCTTCGGTCAGACGAATAATATCCAAGTGGAGAGGAAGAGAGGAG
TGAGGAGCGAGGTGCTTGTCCCTGGGTTGATCTCTGAGTCTGTTTTAGATTGCTCTTGGG
TTTGGCCTCTTGGGTGAAATTGACAGTCTGATTAATAAAATGAGCGGAGCAACATTTCCC
TCTTCATTTAGGAATATTATTATGCTTTGATTCTCTATTGTTTGCCTCCTCTCTCTCCGC
CCTCCCCCTCTGTAAtcg
>NODE_22_length_486_cov_20.411522
GTAAGATTGAAATTGGTCCGACTCTCCCTCTCTCTCTCTTGAATTGAGGGTCCATTGTAG
TATGTCAAACAAAAGGTTTTTATCAGAGGCTCTTAATGTAACCCCCTCCCCTCACTCTCT
CGGCCACCAACTCGTTCTTCTCTTCCTCTCTTTTCTCATTCATTTATTCCACTGTGTGTG
GAAATAGGCTGGGCAACAATTAATTTCAGAGTGAATTCAGGCAGGATCTATTACCCCTCT
CTGCCTCTATTGCTCTAATGGAAATCTATTTCACTTCTCTTTTGTGTCCAATATAATTTA
ATGCCCATTTTATTAATGGCCTGAAATAATTACGGAAGGCTTTTGTGATTCTTGAGTATG
TTTCATTTAATTGTGTAATAAATGTCTAATCAGAGCTCCCATCTGAAGCCATTATGGCAT
TAAAATTAACAATTACGCCACAAATGTCTTGGTGAATGCGTTGGGGTCTATAGAAATCGT
TGCTGATAACAAGACACATATAAATCATTCATGAGAATTTTTTCAGAGAAAAGCGGTGTG
AGAGATAGGAGGATGAGAGGGAGAAAAAAGAAGTGGAGGAAGAAAAGAGGAGAAGAAAGG
AGCTGAGTTTTCTTTATTCCATTGAAAAAc
>NODE_23_length_487_cov_23.047228
GGAAAAAGAATGTCCGTTTGCTGCAGGGGGTCTAAGTTCTTCTTTCCATCTTCACAAGTC
AACAGAACGTCACATTTTCAGAAGTCATTTTAAGTTCTAATCTCTGCAGATTCTTCCCAG
AAATTTCCCAACGGCCAAAGTGACTCTTCATCCAGCAAGGAGTCAGTAGCAAGTAGTTGT
TTTGGTTCTGGAATGGAAATGACTTTTCTTCTGTGTTTACTGTTCAGGGATCAGTTCCAG
GCGCTCACAGCTCACAAATGCACAGTAGCCGTCTCATTTAAAAAGCACACAGGTTTTATT
GCATATCAATTTCATGTATAAATTCTTCATAGCATTGGAAAGATTACATTTGGTATACAT
TGCTATTCTACAGAATTAACATCAGAGTCATATCTTTTCAATGAAATTTCTCTAAAGTAC
ATCTGCAATAATCACAAGCATCAAAAGAACTGCAATTTCAGAATTGTTCAATATTATTCT
ACAATCCTTTTATTGTTTTTCATTACGTCTTCTCCCAAACGTCTTTTCTATGTCTTTCAG
AACCACCTGCCCGAACATCGTAAGGCAGTCAGAACTTGAAGTCAAACCTACTAAACCTAG
CCACATGTACAATAAGTGCatctacagattt
>NODE_24_length_436_cov_31.217890
GGCACAAGCAGGGTCCCTTTCACAGCAGAGCAGAGCCACATCACCGCAGTGGGTTTGGGG
TGGAGAGGGGGGGGACAGAGCTGAATGGGGCTGCTCTTTCGCTCGCTGGAAACGGGAGGG
AAAAAAAGTACACTTGTTATCTTGTGAACCCTCAAACATGTAAGATAGGAATCTCTTGAA
TGTCAGCGACAGAAATGGAATTAACAAGAGATCTTTTTATTGTCACAGAAGGTCATTAGG
CTGCCAATCGGGGTAATTATGGAAATGATCTCCCCAGCTCTTTGGAATGTTTTCCTGCTT
CCATAAGGACTTGAAAGTGTTCAATCAGCCTCTCTCGTGGGAAAGTTCAGCCATAACTGC
AAGTGTACCAGCAAAATCAAATTAAGCAAAGAGATTTCATTAGTATTTATAGCCCCGAGG
CATTTGTAAAAGTATGGAGCAGCAGAGTAATGTGGGACTGTGGAGGGGAGAATTATTGCT
TAATGACAAAGGCCATACCTAGAAGACATACACATAGATAATGAATAGGAGGCATTGATT
GCATCTTTAAAGAGGATTCTTGAGGGattgtaaaatattg
>NODE_25_length_439_cov_10.362186
AGACAGTCCTCACCAAACACATTAATCATGACCAGGGGAGTGTAAAATTCAATCGGCTCC
TTCCATCCATTTCATGTGAAGCAGACTGAAGGCCGGCCTTGTAGTGCCTGAGAAAGGAAG
GATGAAAAAAGGGGGAAAAAAGAAAAAGGAGCTCCCTACACTTCATCAGAACCCCTACTT
CATAACAAATGGAGTGTCTCTCTGGCGGAGGAGTGCCATCAGAAACACGCGTTCTCTCTA
TCCATTTAATTCCGGCAGTGGAGGAAGGGTCAGGGAGGGAGCAGTGGGTGCGTGTTCTGC
TCTCCGCTCGCCGCTTCCCCAGTCACACAGTAAACTACCTTTTAGGAATTGTTTCTCAAT
AAGAAATGATCAGTCCATTTATCTGCACCAGGCGGGCCTGTCTCCTCACCCAGACCTCCA
ATATTTTTCGTTTGACCTTATCAGGGCTATAAACTAGACCGAGACACTTTCAATTTGTCA
CCCGAGGAGGCCTCTGCAAGTCCCAAGCTACTGATTGCATCCTCCCTCCCAAATGTAAAA
ATTcctcccatgcttgaaacctcttagatttttttcaatcatg
>NODE_26_length_486_cov_27.456791
CAAATAAGAAGTGGTAGAGCGCCAGCAGATAAACCACGAATCCGTTTCCTCCCTCTCTTC
CGGACTATAGTCCCCTGTAGCCGGTGACTTCCCTGTCTCCCCGAACTCTCTGCAGCACCG
ACTGGTGGTGCAGAAGCACTGCTGATTAGCATGCAGTAATGATGGTGAGCTGGGCTCCAT
TGTTCTAACACCTCCCCTCTCCTCCGCACCAATCTGTCACCATTCAGTGGGCTAGAGCTG
CCTCAAATGCTTCTCTCCACAAATGAGATGGATAATTAGTTGCCCCTCACGAATGCTGCA
CTCTTCTCACCCCTGATTGCTTTCACCTTCTTGCTCCTGGCAATTTTGACACCTTGTAAT
CAGCCTGCTACTTCTCCGTCTCAATCCATATCCCTCTCCTCTTTTTTTTGCCTCTCATAT
TTTTTTTTATAGCTCTTAAATCTTGTTCAAATCTACCAGCTCTAGTAGCAAATGTCCCAA
GGACAAAGATGGATCTTATACTCCACTGAAAAGGATGGCAATAAGTACGCCTTAGAGCTA
AAGTGGGATTTTACCCGAACTGTTCACATTACTGTATACACAAGTAAATATAGTGCACGG
AAATACACACAAAAAATCTAGCTGTCAGTa
>NODE_27_length_547_cov_13.561243
AACTAGAATTCAACTAGATGGGAGGTTGAGGGTCTGCTGTAGACATTTCATCCACAACAC
AGTTGTTTATTGTATTGCCAGGCCTATCAATGAGGAACACACAGGAGGAGGAGCCTCAGG
ATCCTCAGCTGGTGCGACTGGACAACATGCTACTGGCGGAGGGGGTCGCGGGGCCGGAGA
AGGGCGGCGGGGCTGCTGCTGCTGTGTCTGCTGCCACCAGCTCGGGAGGGATGTCACCTG
ACAGCTCACTTGAGCACTCCGACTACAAAAGCAAGTTGAGCCAGATTCGCAGTATCTACC
ACACTGAGCTGGAGAAGTATGAGCAGGTACCGTGTCGCAACAGGGAATGAGTGCTGACAT
TGCCTGTACATGCTTGCCTCTACTGCAGCTGCCCGCCAGGAGCGTAATACATAGGCGTGT
TAGGTCTAGTGTTCACATCACATAACTTTGCTTTTATGTGGAATACATTTGTCAATTTCT
GTCACGTGTAAACACCAAAAAAGGTGCCTTATTAGTGTAACACTGAAGTCCTAGTTTGGT
TTTCAGATCTGTTGTGAATCACTCATGAGACACATAAATAGGTATTTCTTATAGCACAAA
CTAaaacctctcctcagttgataaaatagtctaatacatttgctgcacgtgtatagaaac
tctcgttcggttctatgtaagtgagctaatt
>NODE_28_length_452_cov_18.464602
GTGTGCTGCATTTCTGCCTGTTTACCCGTTAGAGGGGTTAGTTCCCTGATCCGTGAGAAC
TCTGTAAGTGTCTGCCTGGTTGATTAACTCCACATCGCAGCACAACGTCTTACCCCTCAC
TGCATAAATGGGCTTTAATTGAGGGAGCTGGCTCCTTAGCAGGGAACCTCTTTCACTCTG
TGTCGATTAAAACGTCATTTTACAGCCAAAAAAGAAACACGTTCCCAATCACTGCCCTTG
AATTATTGTTCTGTAGCTCGAGGCTTGTATTTTAAAGTCACTGAATAATTGCAATCAGAT
TATTCTAATCAAGTGCTGGAACAGTAATTACAGGTTGCAGTCATTTAAGCTGCCCTGGAA
GTCCCATACACACTGCTGGTGCGCATATTAAAAGTTTATGTCGCAGGAGATAAATTTAAT
GAAGAGGATTGTAATCTTTCAGCTACTTTTAGATAGGTTTCACTCGTGTTTGAGGACCTC
AGTCTCAGCATTCGGAATAGCTACGCCAGAGCCATTTATGGTAGATATTTTTCGTACCCT
GCGCCATTCTCCTTCGGCCCCCTCAGTCctctcagtcaaccaagcccaggcaatgg
>NODE_29_length_506_cov_17.292490
GAAAGCAACGTGCCAAAAAAACAAACAAAAAAACCCCCCACCTAACGGGGGGTTTGATTT
TAAAGTTTTTTTTAGGGGGACAAAAAAATTAAAAATCAACAAATTCCCTGTTTGGTGCAA
AAAAACCCTAAAAAATCCAAACAACAGATGCAGCGGGAGCTCTTGTTCTAATATTAGGGC
TTGTAGGGACGTATAGCAACATGTTTCCATTAAACGCGGCGGTTCTAAGAATAGGCCGCG
GCACATAAAGAGAAAATTTACAAGGGTGTCAGTCAACAATTTAATAAATTGAAAATCCAT
TTATCTGAATACAGAGTTCTGCCCTTCACTCCACTGCCTTTCCCTAACAGATGGTGTTGT
GGGTGCTTATGTCCAATTTGATTTGAACCAAACCCTCAGCCAATTTTTACACTGGCATGA
AATCTCAGCGAGCCAGATCCACACACTGGCAGTCAGAAATAGCAGCGGAGAGGGCGCGAC
ATTGTGAAAGAACGATGAAGGGCAAAATCTGGAGCGACATTCGAGAAAGTCGCAGAAAAA
CTTTCCTTGTTGTTTCGTTTTGTGTCGGTTTTTTTCTTTCCTTTCTTTCTTTCTTTCTTT
CCATCCCCTCCCCCTCCTCCTCCTCCTCCTCCTCCTCCTCCTCTTcctcc
>NODE_30_length_582_cov_21.515465
CAAACCACCACTGGCTTGTCAGTTTCTCAGTGTTACTCTCTGTGTTGGTGTCTGATCTTT
GTGAGCATGAGCAATGTGTCCTAATGTTGTCAGTTTCATCTAAGAAAACACACGATATGG
GTACAATTTGCATAAATTTCCAAATGGAAGGCGTGAAAGCATGCTCGGCAACTGTGCCTG
TTTGTTTAAAGTCAGCCAAAGCTCTATAATTAGCAGTGTTTAATTATGGAAATGGCTGCC
GAGGAGAATTTCAAACACACTTCTTCCCTGGATCATTAGTCACAGGGGCAAAAAATGAAA
TGCTTTCAGCAATGAAGGGTTCATATTTCAAGCTTATAGCTGCTAAAAGGGTGTACTCAG
AAAATCAATTTTATGAAAGTCCGTTCAGCACTAAAGGGAGTTCCATGCAACTAAGCAATT
TTGAAATAATGTCGGTGGGGGCCTGATTCATGGATGGTAACAGGACTTTGCTCTCCTTGC
CTGGGACATTATCCTCTAAGCTAAGGTCAGAGGTCAACCTCTGGTTTAAATCAACCTCTG
TTTAGCATAACTCGATTCTTAAAGGGCTGCTGGCAACTCCACACTGAATAGATAAGTAGT
CTTCTGCAGGCAGAGAGCATGCAGTGTAGCAGATCAAAGCTTCTGAAAGCTGTCTAAAGA
CTAAAGTGGAAAAGGGGAAAGTTCAGGTAAACTATGGCAGGGAAACTaaccttgaccctg
tgaaat
>NODE_31_length_536_cov_18.014925
GGAATAATCGCTTTGTAGCCTGCTGCTGCATTTATCTGGACACAGGTATATTTTAACCAC
CGGGTGTTGACAGTGTTGACTATTAGCCAGCAAATAAATTATTCAGCACTTACAAGAGGG
GAAAAATGGGAAAAATCTCCTTTGCACGGCTACAACAGGACAAAGCAGCGTGCAGTGGCG
GAAAAAAAGAGGCAGTCATTTTTTCTTCAATTACAAAAGGCAAATATTTATTATTTATAA
GTACTTGCCTTGTATGGGCTTAAATGTTATTTATGAACCTGTTGCATAGTGATTTCCAAT
GTAACTCATTATTTTTAGCTGGAGGGTGTTGTAAAGGAGCAAGGATATATTTAATGACAC
TCTGCTAGTCGGTGCAATTACACTGTAATCATTATGTAAAATGTCCTATTAATTAAACCA
ATTTCTGCTGGGGGAACATTCTTTTCTGCAGGGCCTGCGCCTCATCCTTCAGCCGCCTTG
CTGCCTCCTGTTTTTCACCAGGCCCCTATTATGTTGTGACTTCACTGCATACATATTTAT
AAAAGAGATTTTCATTATCCCCAAGATTTGGAACCATTTTCAGATTAATAAATAGAACGT
GCCACAGAGGTTTGAAAGGCAATTAGGTTTCTttccaatcacacgctattttggcctttt
gatcatcactgcaaagcttg
>NODE_32_length_385_cov_23.638962
CAAAACAAATCAGAATTTAGCTCAAGCACTTAATCTCAAGTCATCATCTCTATTTAAGAT
CAAAACATCTGATGAGTAGATTATTTTCCCCCAATGCTCGATGAGGATCCCTCGCTCCAG
AAGCCCCCTTTTAGGAAGTGTTCCCATGTTTGACAGCATGCCAGTCTCAACAAAGGGGAA
ATGCTGAGTTCCCTTTAATAGATCTATATTCATTTTCAAATGAGTTGATTAGCCAGCACA
ATGTCATTGGATTCAGGGGCCCATTACACATTTATGATGGTAAATTACTGAACATTTACA
ATCCAAATGAAATTTCATGAGGAGGGGATATTGAAAAAATGAAGGGAGAGAGACGCTTTG
CGTTCATCCCTGTAGCCTTGCCTCATTGCATCTCTCTTCCTCTCCCTCCCTCTCTGTCTC
TCTCCCTTTCCCCCCCCACTCTCTTTTCGTCTGTCTCTCACACTCTCTCTCCACTCTTGT
CTGTTTCTCTCTCACATATCACATCAGTGCCCCCTGTGGTCCAACTGag
>NODE_33_length_549_cov_19.056467
GCAGAACAACTGCGATGACGGTATTAGAGTTTTCTAATTGACCAAATTTTCCTGGAAGTC
AGGGGATGCACTTTTTAAATGTTAATATAATAAGGAAGTCGCAAAAAGACATATACTTTT
ACTCTCCTAATCTGTATTTCCCCTTATGTAGGCAAGATGGTTCCAGATAAGCACTATTAA
TCATTCCTCTGCATCTGTTCGTTCTTGTACACTTTCACCTGAAAAGTCTCTGCACTCGGA
AAATAACGCTTCTCCTCGCAATTGCCTGACACATTATCTCATTAAAATGTACAAAGAAAA
CTCCTTCTCTTTATCTCTGATAATCTAATTAGCATCAGCCAGATGGTTTAATAAGGGATA
TCGGCGCCGTTTAGCCTCCCAAACGGCCCGCTGGAGGAGAACAGTGGAGGAGGCTCCTCT
CCACTCTCCTCTTCACTCTGAATAGCTCTCCAGGGTTCACATTATTGCTTCCTCTGCCTG
AGGCGAACCACTCCAACTCAGGAGTTTAGGGAGGATGAATGCATCCAGGAGAGAGACATG
CTCAAAGTGAATCAAATAGGCAGAGATGTTGGATACTGCTGGGAATGTTTTAAACCAAAT
AATGGCAGATAACTGACTTCACCTTTAGTtcccccaaggagcgagaaacatttcagatta
ggctttaaatctttctgagatatatcagtctgt
>NODE_34_length_534_cov_27.531836
TTTGCATTCATGTCCAAAAGCTTCTCTCTCTCCCTTAACACCACAGTAACCTCATCTTCA
CCTTTCATTTGGCCTCAGAGAGATGTTAACAGACTCAGATGTGCATGATGGCAGTTCTGT
GTGCTTTTTTTCCCCTCTTCTTCGTCTGCACGCTCTCCTCTTCCTTTGTTCCACTGGTCT
AATCCAGTATGTGTGGGCCGGTAAGTTTAATGGAAACAATTTATTAAGTCCGGCTTAAAA
TGCCATCTGCAGCTAAGCCTCCCAAAGCCGCTAAGCTCCTGGTTTCGCCCCGGAGCTTGC
TGTGTTCACGCTTACTGTAATGCTCTGTTTAAAATGAGCACAACGGGTCAAAATTAATCA
GGATTACAAGGGCACAAATCCACTTCAGAAATGGGTTTTCTACCAATCTTTCTCCTGCTA
TCCCAAGATGCCCCAGGTTTCTCTGGTGGACAGCACACCACATGGGTTCACCATCAACAC
CATGGCAGGTTGCATTTAGCTGAGACAACAGAACCTCAGAGAGGAGTAGGGGCAGCAAAA
GACGGTGCCTTGACTATACTTATTGCTCTGAAACCCACAGATGCAACATTCAACATAGCC
AGTGCAGATTCCTAAGTGTTCTTCTCAGATATTTCTagctgctgacagctaggtgataac
tccccaccacatccatag
>NODE_35_length_359_cov_18.498608
GGGCACCAAAGTTTACTTTTAAAAATAAATAAATAAATAAATAAAGACAGAAAGAGGAGA
ACGAGAAGGAACGGAGAGGAGTAGAGTCTGGGATACAAGCACAAGCGCCATGGCAACACA
TAGAAAGAGGAAGAAAAGAGTTACCCATAAGTAGCCGCCGTTTCACCCGCTTGTCCACAT
CAGCTACTGACGTGGCATTGAACTCAGAGCTCTCAATTGCAGCCTCATCTTTCTCTAAAA
CACAAGTGACAAGGGGACAAACAGTGAGCAGCAGGTTAATGAGAAGCCCAAATGACCAGA
CCTTCAGCCCCTCTTGGCGTTTGAGCAAAAAACCAAAGCCAAGAAGCAAGAAGCGATGAA
GAAGTGCCAAAATCCCTGTTAGAGTGTTAATCCCCAAACAAATGATAAATCCCCCAAAGC
AAATCAAAAGAACAAAACAAAATAAAATAAATGAAATGATCAGTATCAGTGTTTAGCTTA
CAAAATGAAGCGGTAGGTAGGTa
>NODE_36_length_684_cov_9.377193
TCAGCCAAAAATCTATTTAACATTTTCAATTACAACTTTGTGGTGAAACTGTTTTCTCAG
CAGCAATAAGCACGCCTTAAACGCCTCCATCACCGTCCGCTAATGAATGCACAGGCTTCG
GTTCCCATTCAGTGATTCTGTCAGGGGGAAATAATAAGAAAGGAAGAGGTGAGAAGGATC
AGAAGTTTGGTTCTGACCGATAGGAACAGCAGAAAGAGCAGGTATCCTTCAGCTGAAAGA
CGGTGACACGAGTTAAAGAAAAGCACTGATCATCTTTGAGGGACATGGCATTCTCTAATT
CATAACGGTGGCATGCCATCATAATAATAAGGAATAGGATCTGTCATGGTGTCTAGCTGG
TGCTTTTATTAGACCGATGGGAGGTCTCCGTGCCTCTCCTTTCTGTGTTGTAGTAATGAA
AGTTACAGCACGTTCTCGCCCAGCCAAAGGTTGGCCCTGCCTAATGAAAACAGATGAAGC
AGAGATAAAGTGTTTGCCGACATTAAGGGACTCATTTATCACCGTTAGCCCCCGAGCTAT
AGAACACCTTGGTCTGGAGCTCTCCTTTAACAGGCCCTGCCTCACAGCACCCCGGTGGCA
CACTGCAGCCTTCCAGCCACATGCACGCCTCCATCTTTACCCTTCTTTCTCTTTCATTCG
CCGCATATTTCACACCGGCGGTTTTTCGCTGTTTACATCTGTACATACGCGCCGTCTCGT
TCGCACGGCTTATTGAAGTTGGAGAGAGGTTTTAGTGCCAAAAAAAAGAGAGAGTTTTAG
TGGAACCTTTATCAAATCTAAAggatttggcagtccttgcgggacctc
>NODE_37_length_607_cov_21.919275
ACTGTGAAAATACAAGATATTATATCAGACATTTCCTGAAAAGCACTTATAACCAGCCTT
ATCACATACCGACAACAGTGGCTCATCTTATCCTGATTTTGTGAAAATTCAGAGCAATGT
CAAACTTGTCAACCCATGTTTCCCAAAGCTAATAGCTGTACGCACTGAGATCGGCCTGAA
AGGGTTAAGGGCATTGTTCGCTTATCATGTGATAGGGACATTTTTTATGCAAGAGCGAGC
CCTGATTAGAGGGTGAGTTTTAATGACAACTAATTAGCCAACCTCTTTAGCCTTGGCATA
ATGATCAAACGAGCTGTCATCGTGTACCTGATACAATGATCCTCTCACTCTTGATATGAT
ATTTTATTCCTCTGCAATTATGCAGCCCCCACTGCACCACATGTGTTTATTGCCTCAAGC
ACACATGTCAAATTAAAGAGCAGCTTATGCACCTGATATTTAATTATTGCCTGCTGCACC
ACCATGCACAATGGGAAAATGTCAAAGCCAGCAATCTACAGTACTTCAAGCAGCAATCGG
TACGCTGAGATCACCGACTACTCGTGCACATACACCGACACAGAGATAAGAATTTGAATA
TTGAATATGAATGGGAACATCTTCCAGCTTGTCTATGCTCAGTTGGCTCTTTATACATCC
CTTTGTCACTGTGATGGGAATTTGGTATTGCTTGCCAAAAGCTCAAAGCTAATGTTTGCT
TACAATATGAAAAAAATAACAAAACATTTTg
>NODE_38_length_522_cov_17.712645
GCTGGCTTGACTGACACTTCTCCATGTCTCTTCTGTTGGTTTTGCTGCACCTTACAACTT
CCATATTTCTGTTCACCAAGTGTCTAATTGGATTTTGGTGACTTCCTTGAACTGTCAGGA
AAGCTCCACCAACAGCTGGCTTGTGAAAAGGGGCCTTGGAGGTTGACTGGATCTTTAAAT
ATTAATCATCAAATGTGCATCTTGCAAGAGATTGCAGTATCTTCTTTCACTTACAACTTT
GATCGTCAGAAATGGCACAGTTCAAATATAGGTCAGTACAGGGCAATTAGCCTCAAAAAG
GACACAAAGAGTAAAAACAATCATGAAATGCTTGGTTTCATAATAAAGTTTATTCTATAT
TACAAATAGTATTTTGTTCTTGACTGCAAAATAGGAATGCATTATATTTACATACACAGG
TATACAATTAATTATAACAAAGTTAGAGAAGCTCGCCTTATATCCCCCAGGTTTCGTTTT
TATCTCTCGATAAGATACTCTTTATCTTTCAAATATGATCTAGTAAAAGTCTTTTCTAGC
ATGTTTGTGTAACACCTGCTATAACACTGAGCTAGGAGGACATTTTTAGTTCCTACAAAA
CGTTTGAAGGTGGAAACTTTATCCGTGCTCTTTATCCGTGCAACACAAGTTGTCGACTAG
CAGACa
>NODE_39_length_468_cov_19.314102
GTGTGTGTTTGTTCTTGTCTTATGTAGAGTTGAATATAGTTACGTCTTTGTGTGGGGTTT
TTTGCCTTTTTTGTACATGAAGCAGGCAAAAAAAAGGCCATGTCATTCTTCCACAACTTA
ATCAGGAGCTACACACAGGAGAGGGCTGCTGCAGCATGGACCTCCCTGATCATGTTAATG
AGGTCCCCTGGCTATGCAGTCATTGAAGTATAATTGACTTGTTCGTCTCTTATCTTCCTA
ATAGACACTCTGACCCAGAGCACGTTTATTTCGCTATGAGAAATGTCAAGAAGGATTGGA
AGTTTCTTCAGTGTGCCCATTAAAACTGAAGGCATGCCACCCTGTCTCCAGCCAGCCAGG
GCTGCTATTGGCTCCCTGCCTCATTATGCAGATGCCAAACGTAAATAAATGATTTGCAGA
TCACTGCTGCCCCCACCATTCTCCCCCTGCTCTCGCCCTGTCCCTCTTCCCAAAACTATG
GTCTTCTCTCTTCTTCCAGGCCTGGAAAGGAGGACAGAAAGGCGGGAGGGAGGAGAGGAA
AACACgaatatcgtccagggagcaccatgacaatttgtctctctggagcaaaataaataa
tacataggtagt
>NODE_40_length_467_cov_15.059958
AAATTTTAATCTCAGACAAAGGCAGTGTAGTATGACACACCAGAGACAAGATGAGCTATT
GCTTTAGCAGTTTGAGGCATAAATGACATTGACTTCTGGGAGATGGAACTCTTTAACATG
CTCTGCACCAACTGAGTCACATCTGCCGTTGACAAACAGCTAAGGAGTAACCTGAGTCTA
TGTTCTCTTTACTGGCAATTTTTACATTTTATCATTGAAGTCAATGAGCCAATCTGCAAT
TTACGCCGTGGAGAGCGGGATGAGTGTATTCAGAACCCGGTCACACACCCAATCTCCTAC
TAAAGAGCAGCGATAATGTAATAATGCCTCACTGATGTGCCAGGCAGTAATGGTGCTGAA
CATCTCCCATTCATCCAACACTACCTGATCATTGCTTTAACGGAATAATACATTACGGCT
GGAAATAGCTGTAAACCTCCAACTTTATCTTGGGAATGTGCACTCCCTTTTACCTCAGGA
AACGTTCCTGTCCCTCGGTAATAAAAGGCAGAGCTATCAGGATGAAATGAAAAAGAGATT
GAAACCCTTCTGTCTCTGTCAGGCAATgcacagatatacagagtatggccttcttcctat
tttgtagccta
>NODE_41_length_410_cov_9.085366
AACAAATTTGCTGTAACTTTATCTGCAATTGGGCCCTGAATTGGGAGCAAATAGAGGCAG
CTTTGTGAAGCTCGGGGAAGGGCGAGGGCAGCGAGCTGGGGGTTGTTGGGGAGGCAGGGG
AAATGATACCGGGCTCTTTTATGTCAGGCAAAGTAGGACTCTTATCAGGAAGAGAGCCCA
GACAAGGGAGCTACTTCTAGAGGAAACTGGAGCACCTATCACCTGCTTTGCATTTAGATA
AAAATTCACCCTGCTGAAATAAAAAAGGGAAAAAAGCAAAGACAGGTACAGAAGCAACTA
TTGGAGTGTGTATGTGTGTGTGTGTTTGCACATGTCTGGCTGGCAGTTTGATACACACAC
AGTGCAGAGACGCCATAGCAGTCTGTGGTACGCACCACTCCAGGTCTCTTTAAATTGCTC
CTTTGACTCTTCTTCAAAGAACCTGTCTAACTTTTAAAAGTTTTAAAGTCGGGAGTTCGT
CTTTGCCCACAGCAAGGGACAGCTTTGAAAGATATACTTTCACATTTTActgctctcctg
atttccaaaatgaa
>NODE_42_length_515_cov_21.005825
CAGCTCTACTGTATCTAAATGGTAATAATGCAGCATCTCAGTATGATATTCCCTTACTCC
TTCATTGCATATTGTTGGTTGCATATTGTTTTTCTTTTTTTGTCCTGCTGTGGTTACTGC
CTAGGGCCTGCAAAGCCCTGGCCAGCAGCTTTGTCAGGATGCTAAATGGAGGGCCGTGAG
TTTAAAAACTTAAAGAGGCAGTGAAATATTAGCCAATGTGGGTGAGGAATGAGTGGTTGA
GAACCGCAGCGTGTCAGTGTTAAATGGTCGGACTCGGATGCATATAAGTTAGTCCAAGCA
TGAAGGGCAGTGGGATGCTCGCGTGGAAACGATGTCCCCTCCCCTCCTTCCCATCCCTCA
CCCCCTCCACAGACACACATTCACACACATACACACTCGTACTGTCACACCCCACCCACA
CAGCTTTTAAGCAAGGAGCCCATCAGAAACTTGTCATTTCTCTCATTCACTCCGACAGCC
TTGAGACACAATGCAGACTTACCTCTGTGTTGTACACCCCATATATCAGAAAGATGAACA
GGCCCTGCAAACACAGACAAAGAAAGAAAGAGAGAGAGGGAGAGAGAAAAAGAAAGAAGA
GGAGGACAAAGTTGTTACTGTTGTTTTCTCTCTTGTCTTTAAAAAAAAAAAAAAAAAAA
>NODE_43_length_400_cov_13.645000
TTTTTTTTTTTTTTTTTTTTTTGCTTCAGGTTTCCATTTTAACGCCGTCTTTGTGAAAAT
TCTCCACCTCCTAGTTTACATCTCCTTTCCCCTTCTCTGCTCCCCAAATCTACAGGCAAT
GGGACGCTCTTGTACATTAAATAAGAACTGTCACCCTGGGCAACTTGCAGCAATGAAGCA
TTTATTCTGCCTCACATTTCCTGGCACTTAGAATTATTTCCTTCATGCCTGATAACCAAA
TTACAATATGGCAGGTCTCCCCGGAGCCACAGGATTGTTAGTGCCAGCTCACAACATACT
TTCAACTGATGTGGCATTTCATGTACAGCTGCCAATCAAAGCCAGCAGAAGGCTGAGATG
TAAATGAGGGCGGGCCCGATGGTGTTCAATTACTGCTCTGAGCTCTGCATAATCCCCCTT
CCCACTGACTGACTGACTGACAGCTCCACATTCCTCCTCATCCCCAGCTTTCTCCCCTAA
TTTCACTACCTAGGTTTCGCCTCATACTGGGATTTGGAATCAGACATTGGAGGGAATTTC
TGTc
>NODE_44_length_419_cov_28.374702
CAAGAGCATTTTTCTTTTTTTCTTTTTTAAAACTGAGATGATTTACATGGTAATGTCTAC
AGTTTAATAAACATGACTTCTAACCACATTTAATGTAGAATACAGGGCTGGAATGACCAT
ATGTATAATTACCTCACTAAAAACAAAAGCATTTACAAGAAAAAGAAAAAAGAAACAAAA
CAACAAAAATAGTGAAAAAAAAAAATCAAGGAGGACGTGTTCGCCGGGTAATCTGCCATC
TATGTGAAACACTTTCAAACCAAGGAAATTTAAGATCTTCATCAAGGCGTCTGCATCCAA
ACATTTAACAAAGGATTTTGTTTCGACAATGTAGCATTTACTTTATGTCCACTTCACATT
ACTGGCCCTGTGCAGAAGAAATACATAGAAGATACATTGCATGTTAACAGCGGAAACAGT
GGACTCAGCTTCCCAAAATAAAAATCTAAAAGCCTGTGTAGGGAGGAAGTAGTGTTTTTT
GGTTAAGTTTGAGCGGCTGCTGCGGTCACGGGAACCCTGTGGAAACCTGAGGAGGGAAGC
GGGGTTACGGTACAAATCGACTg
>NODE_45_length_488_cov_17.709017
CATACACATTTTCCCTGCAGTTCTCGGAACTGTCAGGAGTAAAGAGATAAAGAATGGGCA
GAGAGGGAAAAAAAGTCAGTTGTGGTGTGAGAAGTGTCTGCCACCACGGCGTCATTAACA
CCCAGTGGTGCTGGGGTAAGGGAGGGAGTGCAGACGGGGCCTCCAAGCACTAGGAGCGAA
ATTGCAAACCCAAGGTTCCTGATACAACCTGTTATTATTTTTGACACAAGCCATTTACAA
TAGCTATGAAGGTGGCAATGGAAAATGTAATATTGATTGTATGCCCTCAAGGCTTTGCTC
CCCTGACTTCTAAGCGTCACACATCTCACATACAGTATGTTGGGCGTGATGATATGTTTC
TCCTTTTTTTATTTTGTTTTGTTTCCCCCCACTTCCACAAATCCTATTTTAGGAGCTTTG
TTGATAGTTTATTTGATGAGGTAATTACATCGGTAGATTGAGAGGCCAAGGTGACGTTTT
GGGAGTCGAGAAAATAATAGAAAGCTGGGTAACTACAGCAATGCAATATGATATTGGTCT
GATGTGACAGGTGTTAATATACCCAATGGCAATCTGTATTTCATCTCTTTTTCATGAGGG
TGCTTActgaattacttccaaatgacgtttat
>NODE_46_length_364_cov_18.489012
CTCTCTCCCCCCCCTCTCTCTGTCTCTCTCCTCCCCCCCATCCCCGTTCTCCCAGAGTCT
TTTGTCATTTCATGTTTCCTTTGTTTTATTTACACCTTTGCATGTTGTTTTTTCTGTTTT
TCTTTCTGTTTTTATCCCACACCTGTAGGGGACAGTCAAAGGGGAAAAAGAAAAACTATT
GAGCAGGCATTTATGTCCGAGCCGACACACACCTTATCTGAGAGGCAAAAGAAAATGGTG
CGCTTTGGGGGACACTCATTTGAAGAGGACTTGGCATGGTGTGAACCGCAGGTTAAAGAC
TCGGGAGTTGATACGTGCAGTAGCACTACGCTAAACGAGGAGCATAGCCATAGTGAGAAG
GTACTGAGACAATCTAGCCTGCATTTTGTTATTATTATTATTATTATTATTATTATTATT
ATTATTATTATTATTTATGACCTACCCATCCAGTCTTTGTTTGCTCTCTGTCACTAAGTg
taaataggtgagatgtttgtttttttgg
>NODE_47_length_488_cov_9.795082
AGAAAAATCTCCTCAAAAGCAACATGTCTGGTACATTCTTGAATATATATTTTTTTCATA
CAGCGTTCCCTGATACTGATAGCCGCAGAAAAATTGGATGGAAGTACATGTTTTTGCGAT
TCATCTGTACAGTAATGCCTTGATATAAGCACAATGCACTGTACATGACATCTTGTGAAA
CACTTTAATAAGAACAAGCGTTCAGAAAAAGACAAAGAGACATCCTACTCAGTCCTGGCT
GCCTCCATCTCTGCCTGTTTATGATGAAGGGCTCTTTTTGGTGTGAGAGTGAAAGAGACA
GGCTGGGCTGGCTGTCATGTCATAAAGGATGCAGTCAGAGAGAGCAGACATGATTTCATG
GCTAATGATTCCTGCACTAATATCAGTGTGGGCTGCAGAGGGGATAACCAAGTTGAGCTG
TCTTAGCTCAAATGATTCAATTAGGCCAGCTGTCCCTATTTGTCATGGCTCAACTGGCTT
CTAGATTACCTTTCCAGAGTGCATACGTGCCTCTGCATTGAACTTACCAGCTCAACAGTT
TCACGGAAAAAAAAAAAGAAAGAAAGAAAAGCAAGACAAATAGAGAGAGAAAGAAAGGAG
CAGTGGAGGGGAAGAAATgaaacaaagaatgc
>NODE_48_length_374_cov_17.906418
TTCCTCCACCTGTCACAACATGTGTGCACCCCGACACCCACCGCCCTCCTCTTCTTCCTC
CTCCTCCTCCTCCCTCCCTCCCTCCCTCCCTCCCTCCCCTTGCCTCCCCTGCTGCCAGTT
TTTAACTACACTCCACTCTGGCCTCTGCTCTACTTGTTACAGCCCCAACACGAGTGCAAA
CAATCAAAGTCTTTGGGAACGCTAAAATATGCATGGCTATCCGTGACAGACAGATAAAGC
AGGGCAATTAGCCACGTAATCCTAGAGCATCGTACGGAATAGTCCGCCTCAGCTGTCCTC
CCTCCCCTCCTTCCCTTTACTCTCTTGGTCTCCATTAGTTAAATGTACTCTGTGTGTCGG
CTCCCCATCAAATCAAGTAACACTTCCCCTAATTGGCTTATAAATAATACAGCAGGGCCT
GCATTATAATTTCATCAGTGGTAAACATTGCGGGGGCAGTTGGTAAAGAACCTATCCCTC
ATTAATTTCTTAATTTGGGTAGATGGAACGAAGGGGAa
>NODE_49_length_425_cov_19.472940
AAGCCGGTCTCCCTCTGAAGTGCTACCTCTCTTTCTTCCTCTCCTTCTGCCTCCCTCATT
CCCTTCATCTCTCCTTCTGTCCTCTTTGGACTGTACCGTGACCTTCACTGGCGTTCCACC
TGCAGGAAGCCATGTTTGATTCTCTGTCCGCCGAGACGCCTGCTTGACAGCAGAATGGTG
TCATAGGACCGAGTGGAGGAATTTCTCTTTCTCTGTCATCATTAAGGGGCTTCCCCCTAT
GGTGAGGGGGATGAAAAGTACGATTTAATGTTCTCTGGAGAGTGGCAGCAGAAGAAAAGC
TCAAAGCCCTGCATGCTGGTTTCTGAGTGGGTCACTCCAGCCCTTGCAGCGAATGGGATG
TCCCTGAGGAATTTGCCATAGACTGGCCTGAAAGGATGGGGATTAAGACCCTTTTAAGGA
TGGAAATGTAACAAAAGGAGCACTTTTATGATGTAGCAGCATAAAATGAGGGGGTCCATT
GTGTAACTGATTGCAAAAGATCTTTGAAACAGGCGGCCCTACACTGcatgctcgcctggc
ccagtgggctttaacggcttgtacaaaat
>NODE_50_length_512_cov_15.738281
GTGCATTAGTTTGGAGCAATTTGTCATATTAAAAAAAACAAAACGAAACAAAACTCTACG
CGCTTCAAACTTCCTCGCTGTTTGGTTGGTTAATTAACAGGCAGTAAATAGAGGGGGCTT
TGAAATAGCTTGAAATGAACAATAACCTTTTACAGTGAACCCAGAATTGCAAATGGAAGT
CATGGTCAAGCCTGTTTGATCCATCGCTATGAGCATCTCTGTCATTGCTTTCATAGTTTT
TATTCATTGGTTTTTTTCCATTGACTGGCTTACGAGGGCTCTAATGCGACATCTAAATTA
TCTAGGAAAAGTATTCTGGGGTTTTGCACTGATAGGAAATCCGCACGATGCCTCAATGTG
AGGAGTTAAATGTTTTGAAGGTCGCAGTTTCTCTCATTGATCTTGCAATGTTTGTTAATT
ACATTGTCACTGATGTTGTGAGAGATAATTAAGCCACTATGTTTATATGCATAATTATGT
GCACTCCACATCAGCCTTTGAAAGACAGCGGCGAGAGAGAGAGAGAGAGAGAGAGAGAGA
GAGAGAGAGAGAGAGAGAGAAAGAGAGAAAGGGAGGGAAAAAATGTTTTAATTGTGAGCT
GAGCAGAAACATGGCAATATAGATGCCCTAGTTACAATCAACAAAGAGCAACTCGg
>NODE_51_length_357_cov_26.403362
AGTGAGAGGAAGAGAAGGGGGAGAGAGAGAGAGGAGAGAGAGGGGAGAGAATGCCCTTTG
TGTAGGTGAAATGTGTCGGGGACTGTCATCGTAATATACCTCAGTGAAATGAAGGTTAAT
TCTGATGTACAGCCTGCATGGCCGTCATTATCGGCGAATCATGAAAATAAATTAAGCCAC
TGAAATAGATACTCCTCTGGTACGCGGCAGGGATCTCATGAAGGATGGACGGCTGAACTT
TACAGATTATTATTGGGAAATAGTGCCGAATTCAATTAATGCACCTAAAAGACACCTTTA
TAGAGGGCAGCCATAATTTAAATGACAGCAGGGTGTAATTTTGCTTGTTATAAGTCAAAT
TTGCAGAGTTTCATGTTTCATGCATTTTTTTTTCTTTCCTTCCTTCCCCCCCATCCCGTT
TTATCCCCCCCCTTTTTTCTTTTTTTTTTCCCTGTTTGCTGaggatcttctcagtgcaag
aaaattcctgaaaagactaaa
>NODE_52_length_590_cov_25.635593
CAATGTGAGTTTATCTGCATGTTTGCTATGTGTCTACGCTGTGCTTTCAAGCTCAATTAA
TACTTCCAACTCACCCTTATAAATTCGTTGCATTGTTCTATGCCATAGAGAAAAAAAAAA
AGGACAAATTAAATACAAACTTGTGTGGTCTTTGTTTCTAGCCATGTACTGCAGTTGCTT
CAAACATCCTGAAAACAGTATGTAATAAGCTTTTGTTCTCAGAAGATCATGTTTAAGCCT
AGCTTTCATATGAACCTCTATTTTGTCCCATAGAATATGGAATGATCGGAGAGCATACAG
TAAAAAGTCAGCGGCCAAGATCAGTTCATGACACAAAGGCCCTGCAGGAGCAAGCTGAGT
CTGCTAAATTTATGGCACAAACTGGTAATACAATAGTTATGTTTCTTTACTTTATTTTGT
TAACTAAACTTAATTTCATCATGCATGCTCTCTCTTGTACTGCACCTTTTAAGTGGAAAT
GTTTTGCATTATTATTTTTCCTACTCATTCTCTATTGCTACATATGAACAAGGAAGATAA
ATTTCCCATTTCTCTATGAGTATTTACTTTGAATATAGAACATAATTGGGTTTTGTGGGT
CTGTTTGTTTTATTGTCACATAGTGAGTTGGCAAGTGGATTACTCATAcagtatattcat
agaacattaattaaacagcagtttaaaactaaggccctgatgtagttaatcatttcctcc
aaggcgtgataaat
>NODE_53_length_312_cov_17.259615
TTACCTCCCCTCCCTCTACCTCTCACGGTTGCCCCATTTCACCCCTCCTCCCTTCCTCTT
TACCCATCCCCTCCCTATTTTTTCCTTCCTCTCCCCCCCACCTCCCACTATCTCACCCTC
TCTCGCTCTATCACTTTCTCACTAGATTACCCCATCTCTCCCTCTCTCTCCCAGCCTCAC
CTACTCGATATTCCAGCCTTGTTCTCCTGCAGTCTCCAGCACAACTTTCTGACCCACTTC
CTCTCTCCTCCCTGGCCCCCTGATCAAAGCCTGCAGGACGGCATCGCCTTGGGCAGAGGA
GAGGGAGCGCGAGATGGGGGGATGAAGGGATCCGAGCTGGGAGAAGAGAGGAAGAGACAG
ATAGAGAAAGGATAGAGCGGCACGGGAGAGAGGGAACAGAGAGATCACAAGGACAGGAAG
AGGAGCCAGGTGCCCTCTCAGCCCAAggacaaaagc
>NODE_54_length_431_cov_6.211137
CGGGCTGAGATTCGGAGAGAGGCCGGATGTAGTGTAACCGGCCGGGGCTGGGGACAGAGC
GTTTGTGCCGCTGCTACCACTACTACTACTGCTGCCGCTAACGTTACCCCCGGGTCCCCC
CAGGCCGTTGGCTCTGCTCACGTTCGCCGCCGCTGCAACAGTCGCGGAGGAGCCAATCCC
CAACTCCGAGCCACAATGTCCGGTTCCTGCCACCCCGCTTCCCGCCCCCACCCCGCCGGG
ACCCCCCGACCCGGGCGATCCCGACAGTTTCTGCTTCTTCACCCCGCAGCACCCGGCCGC
CATCTTGGAACAATCTGCACCGACACACCGCTTCCGACCCATAACCGTCACCGCGGGAAG
GGTGGGGGGGAACGCCGACCAGACGTAGAAATCCCACTGCGTTGATACGTACGACGGACA
ATACTCCACTTTCACTCTTTTATTTTTTGTCGGACGACGAAATAACCGATGTGGTGAGAA
GACTGCAATGTCACCCTAGCGTTGCCTTTAAAAATGCGTGACTTCGCTACGCAAAATCCA
TAGCTGGATAAGCGCTTTTCCTTGAGTAGTCAGCc
>NODE_55_length_388_cov_15.270618
TGGTTAACGACGACATGATGCCAGGGACCCCCCCCCTCTCACCCCACCACCACCACCACC
ACCACCCCATCGTACGCACACACACACACGCACATCCCACACGTCTACACGCATACACAT
TAAACAATACTCTAATTACAACATTTAGAACTCCCCCTTGCCTCCTGCGTCTCCCCAACC
CCCAACCCACAAATCTGTGAATCTGGAATTGAATTTAGCCCAAGTTGAGGGCTGCGCTGG
CATGAAAAGACTATTTGATTAGAACGGCAGTTGTTTCATTTGTGGTGCAGCAGATTGCAG
AGCCTCTCTATCCGGTGTGCAATCTGTATTCATTACTCGGTGTAAAAGGATGATCCATGT
CCTGACACCAGGCTCATCATTTCATGCAGATGCACAGCAGCTCCACAAGGCCCTTACCAA
GTCACCATAAAATGCCTCCTGCTGAAACCTCAGCAACACTCCTCTCCTTTCTGCCCTGCT
TACCACTTTCTCTCCCCTCCCTGGTTTTGCTAGCTGAGCCCGCTTCTGCCTc
>NODE_56_length_640_cov_19.748438
GCATTAGAGACATATTGGATATGTTTAGCACAGCTTCACAGTAGAGTAATATAACTGGTT
TAGGATTGTTAATATTTCAAAAGGTGACTTCTAAATGGAGCTGAGGATAAAGTGTTCACA
CAACAACCAGACATGATACACTGCACTTAACCTTTGCTCTGATTTCAAACTATGCCACAA
AAACCTGCACATTGGCGGCAGTCTCTATAATCCTAAAATCTGGGAGCCAAACAGCAAAAG
TAGCCGTACATTCGACTATAAGAAGTAAACCTAAACCAATTTCTGTGTGCTCTATGGTGT
GCTTTTTTCCCTCCTCCTCCTACCCCTCCCCACGGCTGAGTGAAATGGAATTGCCTCTCA
CATTCAAAGACAGCTCTAGGAAGGTGATAATAGAGCTACTCCCTGCTGTCTGCAGGCAGG
AAATAGGAAAGTGGCATATGGGGCCAGGAACCAAATAGAGAGGAAATGTGACCAGGCAAG
GGAAGGAACTAAAGGAAAGGTTAATGATCAGTTCTGAATTCTACAGGGAAGAGAACTATG
TTCCAAGTTGAGAGGAAAAATAAATCTGACTTGATTTATGTCTCCACCACTCACGTCTCG
GCTGTCACAAACAAACACGTGGAGACTAGGTTATTTCCTTGACAAACTTTGCCAATGGTA
AGGCTCATAGGTAAAATAAATATCGTGATCAATTTGTTTTGCCGTTTGAATTTttaatcc
atacagctgcaggaccgagaggacgatgcatgctgcaaaaaaaaaggtgtagagcaaaga
atac
>NODE_57_length_382_cov_11.397905
CAGTTTACGTTGCGAGGTGTGAGAGAAGCAGAAAACTATAATAATTCCCTCATCTCATGT
CCATTAGCATGTACGAAAACCCCAAAATCTCCAGTCTTGGGCAGACACAGGCAGACAGCA
CGCATCTCCACTTGTCAAAGAAAACTTTTATCAATACCAAGAGCACTTGAAGTTTGTTTG
CATTTTGTTTTCCAGCACTCTTAACAACTTCAGAAGTCAGATCACAGGAGTATCTGATCA
AAGCGCTTCGTGGTTAGTTCTGGAAACACAGGAGTGCTACGCCACGCTTTGATACTCCAC
ATCAATATTTCAATTCAACAATCACTTGACATGCACCCATACTCCCAGAGACGAAAGACG
AAAGGGGAGAGAGGGAGAGAGGGAGAGAGAGAGAGAGAGAGAGAGAGAGAGAGAGAGATC
CAGGGAAGATGGAGGGGGTTTGTGAAGTACATATACAGTAAAAGAAATGGATTGAAGAAA
TCACTACCTTGTTCACCTTTGCAGCGATGTTGTATAAAttgaactg
>NODE_58_length_332_cov_19.295181
GCGTGCCCGGCGCGCGAGTGTGAAAGGCGGGAAGCCGGGAGAGCAGCTCCTCATTTAAAG
AGTAAATAATCTCCCATTGCATTCTATTATTTATACCCCTGGCTTGAAAGGGACTGTATT
AACTTATAAGTTATAAGTAGTTAGAAGTTACTTACTTTAAACTGGGGGGGGTTGAGGGGG
AGGCGGAGGGGGGAGGCGAACCGACGCTCTGCTTAGCTGACTTCCCCCCAAATTGCTGAC
ATAATTACATGAATGTAATTTTTTATGACTCACAGAAAATCTTGGCATTTTCACTGAAGC
AGATAATTAGACTTGGAATAAAGCAGGGGCGGAATAATTAATACATCAAAACTAGATGAA
CTTTTTCTAATTATTTTTATTTAATCTCCATTCTAATTATTGTTCTAGTCGGCTGAGCGA
GATTGCCTTTCTCATTCAGGGTGTGAAATGCACCCGTAGCGCTCAATCCTCACCCa
>NODE_59_length_507_cov_12.792899
ACAAAGAGGAAGACAGCGGAGATAAGGGAGGGATGAAGAGACGAGGAGGAGGAGAAGGAG
GCAGAGGGCGGAGGCATGCAAAAGCCCAAAGCCAGGCCTGTGCTGGGAGAGGAGGGGAAG
GAGGGGGAGGAGGGGAAGGAGGGGGAGGCCCAGTAAATCAGCCAGCCTCTTGTCAACACC
TCCCACCAGCCTCCCCCCAGGGGCTTCTGAAGCCACTGAGCTGAGAATAACAAATGGCCG
TCATTGGCCAGGCAAAAAGCTGTGATTATAATTATCACATCCCACACTGACCTTGCATAA
ACCTTAATCCTTCTCCAATGGAGCATTTAAATAGGCTGCCAACAGCGACAGAGATGAGGA
GCGAGGGAGGGGAGGCACGGGGAGGGAGGGGAGGTGAAGTGGGGAAGGCAGGAGAAGGAG
GCGTGCGGCGAGCACTGGAGAGGGAGCCGAGACAAATGTAAAGACAAGGAAGTGGAAAGA
AGAGGGAGCCGGGAGGGTGAAGCGAGTCGGCGGGAAGGGGGAGGTGGAAGGAGGAGGTGA
AGCCGAGAGAGTTAGCGGGAGTAgaacgggggtgaggtgaagcggcgggtgagtgatgag
tgtagcgagtgcagtggttcagcggcggcacacctggaggttcagcagttc
>NODE_60_length_458_cov_46.471615
AGAAACACCACAGAGGAGACGGAGAGAGCGAGAGATAGCGAAAAAGAAATGTGGAGGAAC
ACTAAAGGAATGGAGAAGTAGAATCGGAGGGGAGGTGATAGGAGAAGACAAAGAAGTGGT
AAGGGGGTGTGAGGAGAAAAGAGAGATTGAAGAAAGCATGATAAAGAGGGAGAGAAATAG
TGTCTCGCTCTTTTTAAACTTGGAGATGCTCAATCCCTTCTTCTCACTCCAACCTGCATT
TCTGGGTCACTAGAGACATTTAAACTGCACTTATAATTAACAGCTATTTTTAAACAGGGA
GGGAGAAGTGGAGCGGTGGCGAGGTACAAAAGCATTAAAATTGCCCCAGATTCGCTATTG
AATAGGACACATCAAGGCAATATGCTGGCAGATCAAAGTGAGCGAGGAGAAAGGAGACAG
GGCCGATCAGTGGGGATAAATTGTTCCCTTTATAATGGCATAAGAATAGACCTCTTTGCT
GCTGAAACAATTTAATAACTGCATTCATTACCTCTGTCCAGCCTGTCTGTCTGTCTGCTG
CACAATGTGTAACCGCTTTTGCCACGCACTACCTCTCTTTGTCTTACTTTCCCTCTTcct
ca
>NODE_61_length_540_cov_12.748148
TAGAGATATGGTCTCCAATATCATCATCGAGGACAAGCATCGAGAGGAAAGGCTAAACAA
TTGGAGCAAAGAGAACAGAGAGAACAGAGAGAGTGAGAGAAAGAGACATAAACAGACAGA
AAGAAAGACAAAGATGAAAATGAATGCACACAGAGAGACAACCTTCTTTCCTACAGCACC
ATGCTTTAATGTCCTAGCTCGAAGACAAGAACATTAGACCTCATTCCACCTCCTCATCTG
GGCCTGAAAAAGCCTGGGCTGAAAATCTTAATTAATTGTCCAATAGTGCTGTGGGGTCAT
TATGCATTGCAATAAAGAAGCGTGTAATTATGAGATTTAACAGCCATTACCAAGGCCAGG
AACTCATATGTCATCATCAGCAACCAAGCCAATGGTTTGGTACGGCTATGTGTGTGGCTT
GATGGACAGCACACACTCACAATATGTACACACATATGTACATATTGCATTGTGCGTATA
TAGTGGTTAGATTTATAAGAGAGAAATGTGTCTCCTCTTGTATAAGCAAACAAACAGTTG
TAGAAATGTGCATGCAGACTAATAGGGGAAGACAAACTGAAGAAAATGGGAAAGCACACA
CACGAACCACTCACACACAAGCCCATCAGTCTCACCCAGACAATAAGGCAGCCAGCTGTG
ATAGCAGCCTGCAGATGAAAcatc
>NODE_62_length_830_cov_27.389156
GTTAGCAGAAGCAGGTGGCTTTGAGCTAAACCAACACTCACAAGCAGAAATCTCCATTAA
AATAATGAAAGCAATAAAAGCAACAACAACAACAACAACAACAACAATAATAAAACCTTT
GGAAAACATTTCATAAACCATCAGCAGCCAATTAGAGGAGCCGGCACAGGCTGTGCTGTG
CTGTGCTTTGTGTGTGTGTGTGTGTACGTGTGTGTGTTGGGTATTAGAGCGTTACAGCGC
CCAGCCCGGCTGTGCCCTGCAGGCCCGACCTTCTAATCATTATCTGTCTGTCTTATTACG
CTCCAAACCGGGCCACTCTTAAATAAAATATGCAAAGGTTTCTTAAATGATGACCTGAGG
CTGCGCGCGCCGCCGCTGCTCTACATGCTGTTAATCTGAGAAATGCAAATTCCCTTCATC
TCGCACTCGCCTTTATTAACTTTTTTGAATTTAAAATTCCACGAACAATGAGTTCTGTCA
GCTTCTGAAATGATATTTTCTCTCCTCTTTTTATGTGCGCACGGAAGCGAGTTTAGAGCA
TGAAATTACCAGGGGAAATATGAGCGGTTTCATCTCTCCCGCACAATTTAATTGGCTGCT
TTGCAATTATTAGTTTTTGCTGCTAAAGTTTTTTTCTACACTTTACTGTTACTGTTTCCT
TAAAGTGGCAGCGCACAACACTGCTTTATTTTCCATGTATTTGTGTGCAGTTCCAGCACT
AACCATTAGCCAGCCGCTCTGATTGGACGGCCCTCTCCATGTGATTTGTGCAGTGATTTG
ATATTCAGATTTCAGATTCAGGGATGCCCAGAGTGGTTCAGGAATTTCTACGGCAGATGA
AAATCAGGCTCACACATGGAGTCAGCCTCAGACAGACcgacacacaaactgagagctcga
ctttaaaatgcacaacatgtttgacagcatctgtgtcttttcctgaattcagctaaagta
aattctgcagttct
>NODE_63_length_516_cov_15.125969
GGTGAACGAGCGATCAGTCAGGAACTAGTATCCCCCCATAAACTTGTGCCGCCGTCGCTT
ATTTCAATCACGTAAGACCCCTAATGGCGTTGTCCGGGCGAGGGTGTTACGTATATCTGT
ACAAGCTTTCCCTGACAAGCCCGGCTTGTTGATATTTGTCTTTTACTGTAGAGCCACCAA
GGTGTTGCCTAAGAGAGTTTAAGCACGCCGATATTGCAAAGGGTTATTAGATTCATAAGT
CAGCGAAGTGGTGGGCGATCTACTGAGCACAGCAGAAGTTCTCATATGATGACTTCAAAC
AAGACACATTACCTACCAGCATCTGTTGGAGTGAGTGGATATTAAGACACTTCTATCTCC
AGGACAGCGTAGGGGGAAAATGGTAAGTAGCAATGGAAAACACACAGCAATAGGAGAAAG
GGGGGATGATTACCAGTTAAATAGTCGTGCTTGCTGTTTGGTCTTGGCAACGCATTGCTT
GGAGAAGGGTTGGACTCTGTGGCTACTTGAGAAACTCAGTATCGAGACCCGTGTCTGATG
AGGCTGATGTTGACAAAGCTTGTGTGAAAAAAAAAGACTGTGTGGCATTTCTCCGCTCAG
GATATGCCGGTACAGTGAGaggggtaaggaaatattacattgtgtctgcgcgcaatgtgc
>NODE_64_length_458_cov_26.045851
CCGTGGTACATCAATGTACAAGTTCTTCTCTTTGACCTATGATTTTTCTATGATGAATCC
TGTCTTTCTTTGCCAGTAGAGTACAGAAAAGTTCTTATTCTCTTTCTCTCTCCTTTCTCT
TTCCTGTAGTACCTTTATTTACGTACCCTGTTAAATCTAATTTGATTCTTCTTCCAAAGC
CCCCAGCCTCTATCTACTCGTACTAATGCTTCTTCTTTCTAATCTTATTTGCATTCATAT
TATCCACCCAGGTGGTACACCAATAAGAGGTAAGAGTGCTGAACTGACGTTCACAGAATG
AAAATAATACAAATTCATTCTTGCTGTCAACCCATCCATTCACTCGAATCACCTCCATTT
TTGTCCTGTTTACCAAGACCAAATCCCATTATGTTCATATGGACCTTCCTTCTTATTTGT
CCTGTTTCGTTGACTAAATTTGTATTCCATCTTTTTTGTCTATGCTTTATTTCCTCCTTT
GTATTCTTGTTTCAAGAGCCTGTTTAGCTCAGTTGTGATATGCTTGCCCTGGCTCAAATA
AGCATATCCAATGACAATTATTTTTTaaactatacttttacgttcatttttgttttcttt
tt
>NODE_65_length_414_cov_12.743961
CTACTTGACTAAATCTGGACGCTTGTCTCTTTGTGTTTGCATATACATACATACATATGC
AGGATGTGCACCCATTTGCTACTTATGTGGTTCACATGTCATGACAGAGGAAGGACACTA
TCCTCTGGTATGTTTTGTTGTGCCCTCTGCCTTAATTTGCCTGTTGTAAGTGTGAAGGGG
AGCCAGGGAGATGACATCATGCAGCAGGCAGTGTTTGAAGTGCCAGTCCTGAAGGAACCA
CTTATAGCAATTAGGATATCCTTGAACAAGCGTTTGCGAAACATTGGCTGGTTTTTGGCA
TTTGCCTCCCGTTCCTGCCTACTAACTAGCGAGGTTTGATCTCCCATAATTATCTACCCA
CCGGCTCCTCACTCCTGACAGCTCTCTCCCTGGAGAGGGCTGAATGCCGGGGCTACTCAC
TGATTGCATCAAAGTGTCAGAAATTGCAACATCAAAAATAATAACTGATATTCCGGCAGC
AGGCTGCTCTTTGAATATTTCCTTTAAAACGCTCTCTAATTTGTGTCTCGCATggtgcca
atgtgtgtgtgactgtga
>NODE_66_length_344_cov_12.982558
GGCGTGCCGCCAGAGACGCTGCAAATGGCAAATAATAATTTCCTCTCTACCTTATCCCCC
GAACACTGCAGACCTTTAGCAGGAGAATGCATGAACAAGCTGAAATGCGGCGCTGCTGAA
GCAGAGATAATGAATCTCCCAGAACGCGTTGGAACTTTTTCCGCTATTCCGGCTTTAGGG
GGCATCTCATTACCTCCCGGGGTCATCGTCATGACAGCCCTTCACTCCCCCGCAGCCTCA
GCAGCCGTTACAGACAGTGCGTTTCAAATTGCCAATCTGGCAGACTGCCCACAGAATAAT
TCCTCAGCATCCAGTGGAAACCCAGCGAAGAAGAAAAGGAAAAGGTGTGGGGTCTGTGCA
CCCTGCAGGCGGCTAATCAACTGTGGTGTCTGCAGCAGTTGTCGGAACCGCAAAACGGGC
CACCAGATCTGCAAATTTAGGAAATGCGAGGAGCTGAAGAAGAAGCCAGGCTCATCGctg
gaggtgag
>NODE_67_length_481_cov_17.958420
GTACCAGTATACTAAACAGGCTATATATCTCGCTCTGCTCTCCAAACAGAAATAGATTTC
ACTGAATTGTTTGATAAATTTGGTCTAGGTTTTCCAGCCATCCTTATTGGAGCTTCTACT
GTTTTTCTGGCTGTTGGTGGCCTAAGCCCTAATCACCCTCTGTTCCCTCAGAGGCCATAA
ATTACTCCGATGAGATGGTGCTTTGTGTTCCTACTGCTGGGGAGCGGGGCGAATTCACAG
CGCCATATTTTGACAACCCGTACTTTAAATCATTGTTTTATGACAGATGGGAAAACTTCT
GCACTTTCACCGGCCTGATTTATGTTCATTTGGGTCTGGAGGACACTATAATTTGCAAGT
AATGTGAAAACAGATGGATAGAGAGATACCAAAGGGTAAGACTGACCTATACATTCTCAG
TGCAGCTTGCAAATGGCATCCATATGCCGCGAGAACTCTTCCAGTTACATCTCCATTACC
CTTTGTGTGTGTTCGTGTGTGTGCCTGCGCGTGTGCGTCTGTGCATATGTTTGTATGTTT
GGCTGATGCATGTTTGTTCTGTTGAGAAAAAAAAAAAAGCTGAAGGAAAATGGGGAAgaa
gcctgtgaaaatttagtactgaagc
>NODE_68_length_291_cov_9.721649
CTGCGTGAGAACAGGAACATGGCAGGATGTCGTTTTCCACTTTGAGCTTCCACTGTAGCT
TGAAATGACTAAAAGGTGTCCGAAATAATCACCGTTTATAAATGTCAACAGTTTAAGTTG
AGCTCAGTAACCCTGAGTCTCTGACGAGGCTTTAGCCGACGGCTCTGATTCTCATGTTTG
TTTGTGCAGTCAGATGACCAGCATCACGCAGAGTGACATCATCAGCACGCTGCAGTCGCT
CAACATGGTGAAGTACTGGAAAGGTCAACACGTCATCTGTGTGACGCCCAAACTGGTGGA
GGAGCATCTAAAGAGCGCCCAGTACAAGAAGCCACCGATCACAGGTAAAGAGGCTCCGAG
CAGCAGCCTGATCCGTCCACAGACCGCTTCCACCCACTGCTAATGACGTCACTTCTTCAC
AGAGAGATCCTGGCt
>NODE_69_length_387_cov_18.754522
CATGTTATAATCTCAGGTTGCTCGATGTAAAAGCAACATTTTGCCTTCAGAACAACAAAT
TTATACAAAATGTTGAAGCATGTCTTTGTGGAAAAGTGTTACAAACTAATGAGGTACATT
CATTTTTACAGAATGTAATCTATAGTGTTTGGGAGTTGTTTGTCTCAATAGGCTGTAGTA
ATCAAAAGTAATGAACCTATTATGAGCAGGACCTCTGAGGGCCCGGCGTGGCATTAAGAG
TGTGGCACATAAAAGGTTTATTAAAGGAAATTAAGGTCCATCACTGCCACACCTGCTCCC
CTATTATAAATGTATGACAGGTCAGTGCCTTCAATCACAACAGCAAACGAGAGAGAGGAG
TCATGTTTCCCATTACCAGGGAAAAGTAACAGCATATCCTATGACTCACAGATTTCACTG
GCCTGTGACCACTATACGCCACCATCAGCCTGGAATAATTATGTTTAATAGGTTTTATTT
GGGACCCACAAGCAACAgccagcgagagtggatgggttttagcaactattt
>NODE_70_length_586_cov_12.779863
TTTATTTGTTTAGCTGTACGTATTTTGCTAAAAGCTGTTTTTCATATCTGAATTAATATC
TGCGTACTGAATTAATATCTGTTGGTTAATAAAGAAAACAACATATGTTTGGTGCACAGT
GCTGCATCCAACAGATTTGGCTACAGTATACATGACTGGGTGACTCCATGGTTGTATATA
TGAAATAGCTCCAGCTTTACGCTCCTCTCCATTCCACGGCCTCCGGTGTATAAATTTAGT
TGATGGTTTTCGTTTCTCTTTCTTAATTCATTGCAGTCGGATTCCTCTTTGATGCAGTTC
TGTTGTCCCCCAAACAATTGAAGTGGAGACAATGGAGGCATAATGATAGATCCGTGTACC
CACCATCTGTAAGAGCAGCTGCTCCCTTGCATCTGTACAATATGCTGGAGCGGGGAGCCT
CAGTAATCTGCATAATAAGGAGAGGGCTTATCTCAGTCTAGTTAATAATCACAAGCAATC
GATGCACTTCATTCCCTCACTCTTGACTGATGAAAAAAAACAGCAAAGTTTTGGTATGTT
TGCCGTATCCTCAAGATAGACAGGGGTCACGGAGTAATGCCAAGCTGTTGATTTTGCCTG
CAGCTACAGATTTAGTCTGCACTCAATTTCATCTTTTCATGAATACCATAATTACAGCAG
GACGTTCTGAGTTATCATACCGCTTCTCCCCTtctcgctcccttatagagtttatagcct
ctgtagcaat
>NODE_71_length_418_cov_15.090909
GGACAGATTGAAGTTTCCAGGCAACTGTCACTGGCCCCCATCTCTGAGACAATATTCAGA
CAGCAATTTCCCCTGGTGCATTGCTTTAATTAAAAGAGCAATTTACCTCTGTCAGCCCGC
CTGGTGCCCACAATAAAAAGAGGCCGATAGAAATTCGGCCCTTATCAATCCACCATCACA
GTTTAATAAAGTTTCCGCGTTAAGATCTGAGTTTCTATGGTGAATTGAAGTGTTTGACAT
GGAAACCAGTTCAGATCCTCCTCACTTTTCCGCCTCTTTACCTCTCGGCAAACAACAAAG
ACCTATTTCATGTTGGAAAAAGAATATTTACCTTGAAAAACACGCCTCAGTGCACATGAG
AAAACAAGAACATTTCATCCCTCCCAACCTTCTCTCTGTGGGTTTAGGGTTATATGGCCT
CAATCTGAGGGTAATGAGGTCGTAACTTTAAAACCATGGCTTCTGATGCTCACTGACGTT
ATCATGGGCACTCTTCTGCTTCTCCTGGGCATCAGGAGCagtggactgtgtggagaatat
atgggctttatggctctgcagg
>NODE_72_length_467_cov_12.779443
GTATCTTAAAAACGCCCCCGCGGCTCCGTGAGGAGCAGAAGCGATGTTCACATTGAGGTT
CATGGAGTTGTAGCTGTGGAGAGAAGACGGTCCATAGTGCTCTGGCCTGTGCCCGAAGTG
CTCTGGCCTGCCGTAGATGTCCCCCGGTATACCCAGGCGCATCTGCCCATTGAGGGCATG
GTGGTGGTGGGCACCTGGGGACGCCTGGTCGTGAAGTCCAGTGAAAAGTGAATGGGCCCC
ACTTTCCGTGTGCCCATAAGCACCTGTTGGGGAGATGAACATGCCATGGTGATGAGGGGA
GGAGGCGGAACTATGCTGGTCGCCAAGTGCATGCATAGCAGAGGCTGAGAGTTCTCTCCT
GAGGATGAAGTCCCTGCTGCTTGAGTAGCCTGAGTGGGGGTGAGCCACGGGGAAACCAAC
TGTGGTCTGAGCAGAAGTGAAAGATGCCGCGGTCTGGGCTTCGGGATGGCTCTGAATGTG
CTGAGATGGGCTAAGTTTGAGAGCATTTGTCTGTGCCATGTGCTCTGGTCCAAATGGAGT
GAGTGCCACTCCGGGGTCGTTGCCCAGCTCCCCAGGGTGGAGGTGGGCATGGTGGGAGAG
AGGGTGAtgcc
>NODE_73_length_519_cov_12.354527
ATCTTCATAGAACAATTGCAGTAAGATAAAGGGGCTTTGGTAGTTCCAAATATGAATCAT
GCATAAAGACAGAAAATAGATTTCCACCATTCATTCTAGTTAGAGGACATACTTTACAAA
TGCTATATGTAGCTATCAGGGCACCAGTAAAATAGGTCAATAGATTGTGTGTGTGTGTCT
AATCTTTGATCAGATGGTGTTCTCATCCAGGGCTATTAATGTGCTGATCCACTAATTGGG
AGAGCTTGCTCTCTTAATGCAATGGCCTTCTAAATGTGTCCGTCCCAGTAATTTAATAAT
GGCCATTTCATGCTACTCTGACTTTTCAAACAGCTTGCTCGGGGCAGCTACAGGGACTGG
TTATTGATTGAAACTCCTAGGCTGCCTGGGCTAGGCTCTGGGTGAGAGAGACTGATCAGC
CTGCTTCCCAGAGTCCAGATGCAACCACAGTCCAACCCCCTTCCACCCCAACACACACAC
ACACACTCACACACACACATACACATCTCCGCATGCTGCTCGTAAACACACAAACATGGA
ACATTGACTCACCAAAGACAAGTGCATACTCACACATAAATTGTAGATTCCGCTGAGATC
CCTGGCACCAGGCTTGATCAGTGGAGCACAGATGAGAGTGttaaatggaaaagaaaatgt
cac
>NODE_74_length_718_cov_16.026463
TAAAAAAAAAATTAAAAAAAATCACGGCCCCCTTAATAAGTGAGTGATGCTGCGGATTTC
TGAATGGACAAACTGCGCAAAGGCAGCCGTGCTTCGTGGCGAAGGTTACGCCATAAGATG
CTGTTGGCTTGTTAACCTTTCAATTAAGGAAATGTGCGCAGCATGCGCATCTAAATGCGC
TCCTATAGCTTTGTGCGGTAATTACAACATTTGGATCGACCCGCTATTGATGACAACAGG
TTGACTTGCCCCGCAGAACGCACGAGAGTAATTGCTTAAAGGTAATTGTGGAGAAAAAAA
TAATGCGCTACTATTAAAGCCGAACAGAAAGAGCACATATGGCAGAAAAGAAGAGGTGCG
TGTGTCAACTCTGTGGGCCCACCGTGCATATAAAATTGTGTGACAATTGCCGTGGAAAAC
ACTCCTGGTGGAAGGCAATTTCACAAATAATTTTAGCAACAATTAGGGAGTGTGGAGGGG
TGAAATGGCGATTTCACATGCAGATGTGCCGGTGGGAAGGATCTGGTACCCTGCCGAATA
GCTATGACCCTCACTCTCCCGCTTTGGTTTGCTTCACATGGGACAGAGAAGCACAAAGAG
ACCGCCTCACCCTCCTGGGAAGGCGCAAAGAGCACTGGATTAAGTCAAGCATCAATCATG
TGAAATCCAAACAACAGCACGTTGCTTTCATGGAAGAAGAAAAAAAAAAGCAGGTTCTTT
AACAAATGTCTCACCTCTGTTTGGGTCTTTCTTTGCAGCTACAACAGGTATGTTTTGGAA
AATCACACAGATACACAAAAAGCTAATAATGCAGTTTTTTTTTTTGTGGTTCAGCTCCAT
CATGCAGGTTTACTGTGTTTTa
>NODE_75_length_353_cov_23.566572
TTTTTTTCCTTTTCATCCCGTGTCAGTTTCTCTTTGACATTGCCGTGTACTTTGCAAAAA
GAAAAAGGAGCGAAAAAAATCTTTATCAAATCCCCATTCTGAGGCTTTCAATAAGGCAGG
CCATTACCTCACTGGCGCTTTTGTTCGGCCTATACAAGAGAGAACAAAATGGTTATTCAG
GAGGACGCTTTAGATTTTTATTGTGGGCTCGCTATTCACAAAGAGCACCGTTATTGTATT
AAAAAGAACCATCTGTGGCAGAAACAATGGCTTCAAATTATCTGTGAATACCCAGTGAAC
AAAATATAAAGCTTTTTCCTGCTCATTATGTGGGCTAAGCTAGGGGGTGGAAGATAGGAG
AGGAGAGGCATAGACTTTGCTATAACTGACTTTTGTTGTTCTTGCTTGCATTCTTCTCCT
TTTTAAAtcggcccccttttcacattgtgtgtcgccataaacggcttttcttgttgcagg
gctagcggagagaagac
>NODE_76_length_411_cov_13.111922
CCTAGCACTCATTACATGATAAGTTGCTACAAGGAGGCACCGTGACAAAGAGCCCATACA
CTGGATTGAGGCTGAAATGAAGCCGGATGGAGTTGGGGTGGAGGTGTGTACAAAGGGGGT
GAGTGGGCTCTGAATACAGCTGGAGAGGTGAGAGGGACCTACTTGCAGCGTGGTTTGTTA
AGAGCTGTTAATGTGCACATCCCCTCATTCTGACAGAAGTAATCGCAGGGGTTGGCCAGC
TCATCACAACGTTGGTTCTTGAACCCTGACGTGCAGCTGCAAAACATTGTGTTGGGAGTG
ATAAAAGGGCCCAGAGAATGTTGAACTGTTGGCTGCTTGATGAATGGAGACTGACACACT
AAACCCTTTCAGCAGCTTCAGTTATAAGATGGAGCAAGTCAGTGTTGTGTCTGCATCAAG
CAAATTAGCAAAATAACTCATATGAACACAGATCAACTACACTGCTCACCAAGTGAGGGG
GCACATCTGcaagggaagaatctgttacagtggtgtcacgtctaagatgtgtattttctt
gagaaataataaaaa
>NODE_77_length_626_cov_17.170927
ATCATTCTGTTTCTAGCTAGTCAAGTGTAGCACCGAGTCAAAAAGCCTCCTATCAAAAAT
GGATAAAAATATCCTTCACTGTATTGACCAACAGGCAGAAAACTACATCACAATTTCTGA
AATAAAACGGACACTTTTATACGAGCATATGGGCCGTTGAAAATCAGAAAACTGTGAATC
CCTAGCTATGCATTACGCACCGCTGTCTGTGAAATATGTATATTTATGAAAACAACTGGT
AAAACTAGCGCAACAGTACAATGCCGACGTCAAACAAAAGCTCGTCAGTAATGTTTTATA
CAAATCCACTGATATAATAATTATACTATCCCCAGTCCTTAGTGGAGGTTGATTGTTCTT
GCTGTGAGCTAACACACTTAATTGTAGTATGCAAATGAGAGCAATTACAAAGCTTTTAGG
TGAAGAGATGACAGCTGAGGTTGGTTCTATTGGGGGCCTCACCCAAACAGTTGTCATGGA
AACCACATAGAGTAACGCAACTGTCAAACGGATATAATCTCATGATATGTCCAGAAATTG
CCTCCTCTCTACTTTGTGCTCGCAAAACCGATCCATATGAAAGGGAGATTCTTTGATTAC
TGAACAAATTGTCAATTTGTGTTTTGCAAAGGGAAAGAGGGCTCATTTGAGGAAAAAGAA
ATGTTGGAATGGATTCAATTTCCAAACCAACACTTCATAAAAATGTAAAATATGCTCACG
CACAtagtccgaaatgctttgagcatttttttgtagtgtcagtaattagt
>NODE_78_length_341_cov_15.718475
GGGGGGGGGGGGGGGGGGTCGCTGGCACGTTCCAGTCACGCCCGCTTCCCGGCCCGCGGC
CAATCAATACCACTTTCCTGTTTTAGAGGCGGGTAATTATGAGGTGGAGAGATTGTGTGA
CCTCTCACCCCTGCTGCATTACTCGCCTGATATTAAGATAAATTGCCTGATTTTGGGTAA
ACATATGCTGCAATTCAAACTGTCAGCACTGGTTTGCTCAGGGATAATTTGTATTGATCT
CCTGGCTTCTTCCCCATTTTGCTTACTGACCTCATGGATAATTAGAGAAAAAGAGACACG
GGGAGGTAAGGCAGGGCTTGCATTTGAATACTTTGCTGGAGAGATGAAGAGCACATGGGA
GGGGGGCAGAGGGAACATTAGAGACTAATAGAATTTTCATTTTCTCTCATTTTCTGCTCA
GATTTAGACAGGTTACATGTTTTGTTCAATTATATCGCTTATATCTTTTTTCCCCCTGCT
TGTGt
>NODE_79_length_475_cov_19.225264
AGTGTTTAAATTTTTTGGCTCGCTGTCAGACGTTGTCCTTAACCACTGACGTGAGTCTTG
AAATTCTATTGCAGACGTCGACTGCATATTTGCATTTTAGAAGTTCGTCTGTGTGCGGTA
GAAAATCTAGAACAATTGTTGGCCTGTCACTTCAGCTTTATCTTAAAAAACTTACAAAGG
TTTTCCTCCTTGCCATACACGGCTGCTTGGGTAATGCTGCCTCCTGTGTCTGCAGACGTA
TTTTTCTAAAGGTGTGTGTGGCACATCTGTGCAGCTATTGTTTATTCATGGAGTAAACCC
TTTGAAATGTGTTAAGATACTTCCCACTCATTATAAAAATCCTGCCACCCATGGATTAGG
ACTTTGATGTCACCAATCCTGCTTCAAAGGCTTCTTTCACTGCTATTAATCACAGTTTAG
CCTCTGAAGATATAGCCAGAGAAAACATTTGGACATCTTGTGCAGAAACTTTGAAATGTT
CAGACTGTCTTGCATATGCTATGTTCATATCCTTTCCGCTGTGTGTGGGGCTGTTGGACT
GCTGTGCACGCAGCTGCACTCTTGAGTCCATGGGATTCAGCTCAGATTTAGGATCCTACT
GAACTGAATCCCATGGACA
>NODE_80_length_468_cov_23.467949
GAGACGGAGACGAGTTCTGATCCTCGATGCCCTGACCGACTTCTCATCTGACCCTCCGTT
GCTCCTCAGACCTCCCTTCCCATGCTCGCCCTCTTACCCTTTTCACCCTGCTCCTCCCTC
TCTTACTCGTCCTTTACCCTATCCCCCCTCATCACTGTTCTTCCTTGCTCGCCCTTTCTC
GCCCCTCCTTCCTGTAGTCTGTGTTTGTGTTGGGAAGATTAAGCTGCTCTGACAAAGCTG
TGTTTACAAATATGCAGGCAGAGAAACAGGCCAAGCGACGCTGAATAGGAATAGAATACA
AATTGCTTTTTTATCTCTCTTAGGGCCAGGGCGAGAGAAAATGTGTTTGCGATTGTTGCT
CCTCCGCCTGTGAAGGATAAAGCCTCAGTACTGGGTTTGGGCTCCCTGTTAGCATTCATT
CTATCCTCTCCTCTCTCTGTCTCTCTCTCTGTGTCTCTCTGTCCTCCCACTCTCTTTCTT
CCCCCCATGCTCTTTCTCCTCTTTGTCTACTCCACAGGCTCTGTCTCTTTCTCCCCAGCA
GGAATTTTTTTTTTTCTCGCTGTTTCCTTGGTAATCATATctcctctcctctcctttctt
ctttcctccctg
>NODE_81_length_664_cov_15.858434
TTTACATAATTCTCAGATATTAATCTCTTTTTTCGTGTTTTTGGTTTCGCCATTTACATA
ACTGTGGTTAATCACACTGACAACACATAGTTTTTGTTTGCAAACTCAGGACTGTCCATC
CAGGTGACTTGGGAACATGTCTCAGTTCTCATTTCAAGAGGAGTTCATCCACCTTTGTTG
TTTTTAAATGGCTGCCACTTTTCCACTCCACTGTTTTGCCGGAGAGCTCGTTCATTTGGG
CAGCTCCTCTAGAGAATCAGTGAGAGGGTCCATTGGTGCAGCCGCGCCGATGTCGGGCTG
TTTCAAACGCTTTATTGTGTTTTTCAAGGCTTGCCTCTTGTTGCAGAACCAGACGCGCAC
CACCTCCCTGTCATAGTTCAGTTTCTCGGCTATTTCCGTCATTTCCTGTCCGGAGGGGTG
TGTGTTCTTCTCAAAGTGGCTGTTGAGGATCTCGAGCGCCTGCGGGGTGAAAGAGGTCCT
CCGCTTGCGTTTTTTCGAAGGCTCGCTGCCGATAAACTCAGTCAGGTTCTGCATGCCGGA
TCGGTGGCGGGCTTCAGCCTCGGCCATCCAGCGCTCCAGAACGGGCTTAATCTTCTGGGC
GCTTTTAGGGGTGATGTCCAACTTCTCAAACCTGGCAGGATATAAAAGGCCAGGGTTCAG
TTTGCCTGTCAGACTGCTACCTATAGTGTTCTCTTGGGCTTCCTGTGGTAGGAAAAAGTG
GCTTCTCAGGATGGTGTGTCTGGGGAGAATTGAGAAAAAAGAATCTTACTTAGGTGCCCT
GCCAGAACAAGGGATAAGCTGCCTGCCa
>NODE_82_length_500_cov_29.056000
GTAGGACAAAAGCGCCGCTCTGCTCGCCGCGCCTTCATCTGGGGACAGACACACATAAAG
AGAGATATTTAGAGAGAGGGGAGGGAATGGTGGTGGGGGGGAAGAAATCCTCCACTAATG
TGACAGAGAATTCTCCAAAAAAATCATCATTGTGTGCTCTTGCACTGCAAAGCAGATTCT
GTATCACTCCATAATTTTCTTTTTTCTCGAGCAAGTGCAATAACTTAATCTTAAAGGCAA
AACGTGGACATGAGGGCCATTTCGAAACATGTTGTAGATAAATGTTAATCACATTAGCAT
TTCCCAGACTTCCGTAAATCTCCATAAATAGCATGCTGAGGTTGATCCCTCTTTTTTGCC
CATTGAGGCAAAATTACAGTTGATGAATTGCTTTTGCCATGCATGTAGGCTAATGAAAGC
TTTGCTCCTGGGCCTTCCTTAACAAAGGCTCATAATTTTTCCACTTTCCACTAAAATAAG
AACCTGTTCCACTTTTAATTAATAGTTTTACCCTCTCCTATTCACGACTGTATGCATAGT
TTCAAATTAATTTTTTAGGTGAGGCTTGGTTATTAATACTGTAGAAACAACCCCTTTTGT
GTTAAAGTAACAGGGAGGTAATGTTAgcctgcaggtttataaag
>NODE_83_length_573_cov_14.455498
GAAAAGCCAAGAAAAGGCAAGTACAGGGCCATAATTGATGGCTCAAAGTGTAAGCTTTCT
CTCTGAGGGTCTGCTCAGGTCCTGATCCCCTGGCCTCAACCTGAAACAATCACTCTTAGT
TAACGACAACACTTCAGCTATTGACAGCGTGATCCCGTAAAGCAGACACTTCAATCAACA
GAGCAGCCGGAGGAGGTGTTGTGTTGGAGGAGAATAAAAGAAGGAGGGGGGCATGGGGAC
GGATGAAATCAAGAAGTAAATAAATGAATTGATGAATGAATAATAGAGTGGCCAGCTAGT
GGCCTCTTGGAGCAGCAATGCAGTATTAATAACTGACTCTTACTGTTCGTCTCTGTGTCA
TCACTGATACTCTTAGGTGGACCATGGCCAGCATAACACACTGCTGATCTGTACATTCGA
TCCGGATTACGTACTTTCTTCAGTCCTTCAGGAGGCAAAGAGAAAAGTAGAGAAAATCGA
GGAAAAGAAGCATTCTCCCAGCCTGTGATAGCTAAGCAAACTCCCCATGCAAGCAATATC
AGTAACAGAAACTGCACAGTATGTTGAAATACATTTAAAACACACAAGAGCTGTTGGGCA
AAATATGATGGGAATAATATTAACATTCTAATACGATAAGGCTCATAAATCACATTGAAT
TTGTCCGTTATCTGGTTAAAAAAAGTGAAGTTCACCACAAACTGAATATTTTTGtac
>NODE_84_length_568_cov_12.901408
GGGCGGGCCGGGCCAGTCCCAGAGGTGAGTGGAACTCATTCCTGTGCTCATCGCGGTCGC
TGCCCTCATGGGAGCTGCTACAACTGCTCAGGCTATCAACAGGGGAGCGTCCCGAGTCCT
GGCGGGACGAGGGGTTCTGGGGAGGTGGTACCCCACCACCGTAGCCCCCCGGTGTGCTGC
TGGTGCGATCTCTAGGAGGAGAAACAGGTTCGGACTTGATGTGCAGGCTTTGAGCAGAGG
GCAGGGAGAGATTTGAACCCTGACATAAGTGAGAGCTAGAGCAATTTCTGTTGGAAGGAG
AGGAAACGCAAGAGGTTACAGAGTTACAGAGCAAGAAACAAAGTGACTCGCATGCAAGTA
CGCATACACACACACTTGTGAGGTGTCATTTGTGTTCAAGTGAAGATTGAAAACAGTAAA
GGAGTCTTAGATATCTGAGTGTGGCATCTCAAAAAAACCCAAAAACCGTATGTGTTACAT
CATGCATATGCCAACAACACCTCAAAGTAAGTTCAGTGCGCTCACCCTAGCTGGCCGAGG
GCTGAATGCTGCATGTTTTGAAGGTGTTGCTGTTGCCACCCGCTCATTGAGCCAAGGTGT
AGGGAGCTGCCACTGTTGAAGCCGGACAGGGAGGACAGGTctgcactattcagtgaatac
tctgtgtacaaacataaagaaagaagacacaatgtagattatagattgttca
>NODE_85_length_573_cov_17.776615
CACTCACATGTGAAATGAGGTTGTAAGGTTGTGCACAAAAGAAGGCAGAGCACAATAGGA
GAAACATGCAGCCTCGGATGTCACATAATGTATGAGAATACTCCATGTTTTTCAAACAGT
GACCCCTAAGATGTATGTCCTGGAATCTACGGGCAGCTTTTAAGATCAGAAAATATAAAA
AAGGACATGGCAACTCCTAGAGAAGTCCGTCGTCACTTCAAATTCTGCTCTCTGTCCGCT
TTAATAACCCAGACTATGAGATAAAGCATATTTTTTTTAAAGTGCCACTTTATTACAAAA
GTATAAACTTGACTGACATTTCATGAATAGTAATCTTGATATAAAACATTACAATCTTTT
GCACTTAGCACTTAATTACACGCTTTTGAGTACAAGACCCTGTAGTCTGAATAGCAAACA
CACAACATTAGCTGCCACATTTAACTTAGCAGGGCTTTCCAAGAACACACCGTAGCTTCA
TGGCTTCAAAAAACAAGAAACAGAATACACTGAAATTTTTACATTGCAGCTTGTTTGCAG
TTTTGTGTCACAAGATAAGTCATTCCAAAACACAATTGAACATAATAGAAAAAGATAGAT
TTTCTTGACACTGATGATATATTTATTATTTCTTTCTCTTTTGTCATGTACATACACGTT
GCATCAACATACAGTATAATcacattgtttgctggggacatttggtcaaatgagatc
>NODE_86_length_697_cov_12.097561
GTTTCGAAGCATTTTTACTACCACGGTTATTGCCACAAATCAAGAGGGCAAAGTGAACGG
CATGGGACTCACACCAACTTTAACGAAATTGAGTCTGGTTCCTACTTCTGCGAAGTTCAC
GGCCAAGAATTTCACATGCAGATGATATACAACAAGGAAAATGGGAAACAGAATTTCTAG
GTGTATCCTGGGTGCTGAATTGGTTTGATTTTGCAAACTCATAGCCAAACTCACAACAAA
ACATGACAAGCCTTTCGAGGTTTAGTGGCTGCCCTCTCTCTTGCGTCAACCCCGGGGAGA
GCAATACTGAACCCAGCGTGGTGCTGCCACCTTTGGCAGGAGAGCACATGGGACACCCCA
CTGGCAGTTCCTTAAAACTCTGCCCCTCGCACAATTTGCGAGACTACCCTGAGACGAGGT
CCAGTGCATATGTTGACCATTCGGTTCCCAATTTTTCAGACTCTGGATACCCCAGTCACC
GTTTAGAGCACAGCCCTAGGGGCATTATCATTGGAGCCAATCTTTCTGGAGCCGGCATGC
CACCCGTCACTGATCAACTGGCATCAAGAGCTAACCAACATGGCGGGATTGGAAGGTATC
GTGACTTCCCTGGCTGCAGAGACAACAGAAGCCATACTTTTTTCACAAGTTATCAGGAGC
AGGCCCACGCCTCCGCCGACGCATCCCGAGAGCTCGGCAGCCAGATGATGCTGGGGCTAC
CTGGCGACCTCCTCACCCGGACTCACCCCTATGGCCAAGCCATCAGCCCCAAGGGAAACA
GCCAGCAGCTTGTCACACAGTTCCTGGgtctgtacaaacccctgaacatggcaattcagc
g
>NODE_87_length_489_cov_17.586912
CTTTAGTTGAAGTCCTAAAATGGATTTTGTGGTTCTTTTATTAGTTTTGGATACGAGCAG
CAGTTGCTGGCTTTGCCTTTGGGGTTTGCAAGGGTTGCACCAGCAGAATTGTATTCTTTG
GTAACATAGTGTGAAAAGTTTGGTCTCCCACAAAAAAGTTCCTTGCGATCCTTCTTTACA
TGCACGATCTTTGATTTCTGACGATGTAAGATCAAATTGAGCTGCAAGTGTGCTCCCTCT
CTGCCTTTCATGCTGCTTCAATATCACGGCGTGAAAAAACAAAGAAGGCAAAGACTGAGG
GAAATCTGAAGCGTTCTGCCACTCAACATCCCCCAATCCCAAACAACAGCGTCTCACTGC
CACTACAAATACATTAGAAATCAATTATTTATGGAACAGAGTCAGGGCCTCTTTAATCTT
TTCCTTTTATCCAATTAAATTGTCTAACCATTCTAAGCCTCTATAGCTCACAGGGAATGT
GCTTTTTTTAAAAAAAAAAAAAAGAAAAGAAAAGAAGAAAAGATTTTTCTCTTCAGTCCT
TCTTTTGACTTTCGATGTAACAGAGAAGAGACACTTCTGAGGCTTGAAGAATGAAAGGAA
AGAAAGTGAGTAAAGTGTAAATGAACTCCCCCt
>NODE_88_length_494_cov_33.969635
GAACAGACACACAATCCGGGTCCAATGTCACTTCTCCTCATTATGTTAATGGTTAATACA
TGCAAATGAAAACATTCCGGCAATTTGATTTCTTTGAAGATAGTTTGCATATTGTCTTAG
CCATAATGATGGTACACTTTCTCCCCAGCTTCGATTTATGCAAGGCTAGTTAGTTCATTT
TTATCAGCTCTGAGTTCATTTCTAGGGCTACTGGAATGTGTTTTCCCCTTCCCCTCACTA
TTTAACTAATTAGGATTCAGGTACCATAAGCAGATTTTTCACGCTATTGGTGTTTTTCTT
AATTAAGAAACAAATGAATTCTCCCCAGCAAAATAGATGGAACAACGGGATAGGGTGCCA
GGGGCCAGATGCGGCGCTTCTTAATTAGAAGTCACTCCATTGTCTGAGGTTTTTTAATGA
AGCCCCAATCTAAATGGATATCAAAAAAGCTTCTAGTGAAGAAAAAAAACACACACACAC
ACCGGCCATTTAAAATAATAAGGAAATAAAGATAATGAAAGACAAAAGATATGTACTGGC
AGCCCCAGCTCACACCTCCAGTTCAGTGCATGCAGTGCTCTCGTCACCTCTGGATGAGCC
CTATTAAAACAGCACGATCCCTCGCCGGCCCCTGCctg
>NODE_89_length_693_cov_22.095238
TTAAAACAATGCAAAGACTTGTATTTACCGTTACTTCTTGTGGACATTTATCATAATTGG
CCTGCACAGACATCATTGCATTGCCCACTAACACATACTGCTCTGGTACTGTGAGATCCG
TCCAACATAGTGGAAGCAACACAGCAGATGGTAAGCTTGAAAAGAAGCGGTGCAAACTAA
AATCCTGTAGTCTGTGCTCTAAAAAACACAATTCATATTATGCATTGATTAGAAACATGC
AGCAGACACTGGCCTGAGGCCATATAGGCCTTCTGAGTGCTCCATAAGTCTATTTTTGTT
GCTCCTCGGGTAGGTTACTATGACTTTTATATTATTTATTTCAAAGCGCCCAGATATTGA
TTATTTCACAAGGAAAAATGACAAATGGCAGGAGGGAATGACACGGTCAGCAGGTTCTAT
TAGAGAAATGATAGTGTTGCTCGTGGTTTGTTAAAAGGTCCAGTTTAGATACTTTATAGG
TTTACATCCATCATCGTCTAATGACCTATTTGATGAAAAACACGCGCTCTGGTGACAACA
GCCCTGTGCAGCCAACTTTGCTTTGTAATTGCTCTCATATTAAATATAGATTTTTGTTTT
GATATCTTGTGAGAATTCCTTTCTGTGGGTCAAAATTGTGATAAAAGACATGGATGCGAT
GGCAAAAGCTCGGAGGGAGAAAACTGGAAAGAGAATGGGGGGGAAAGTAGGAGGGTAAGA
GATGTTGACAGTGGAACTGTAAGTTTGTTATTCTGAGTTCTGAGCAGTAGTGGAGGAAGT
ATTTAGATCCTGTATCTGACTAAAAATAGCAATAGTGCGATATAAtaacacgcaatc
>NODE_90_length_522_cov_16.890804
GAAACGCAACTAAATAGAGCTCTTTTTTTAATCCTGTGAAAGGCAACGGTGCTCCAGACA
TCCGATCAGTTTTCAGCAGCACGCTGTTGCTATATGTGGTTCCAGTAAATTACATACAAT
ATGAAAGGGCTGGGCTCTCTGCAATGGACCTCAAACAATCTAAGAGAAAACACGGGTACA
TCGTCCGGTCGTAGACGCTCACACACACATATGCACGCAGAAAATAAATTTAATGTTGTC
ACTTCCTTCAAAGCTGTCAATGTCAGGAGAGACTGCTGGCAATTCAAAGTAATCGGGAAG
CCACGAAACAAAAATAAATTTGGGGCTTGACACGCTGTTGGAAAAGAATAGCAATCAGCA
AATTTAATGCATTTCTGATGTATATTTAAGGCTCTGACACTAGGCCACAGATGTACATGT
GTTGGGTTTCTATTTTGCAAAAGATATGGTTGGTGATAACCTATTATGGGACATCGTCAG
CTTCCCCACTGCCTCTGTCTCGGATAGGAAAAATTCCATCAGTTGCTCTATCCAGGAGAT
GTAATATCGAAACAAATTATGGCTGGAATTGAAAAGTCACAAGCTTATTCTGTCTTGATC
AAACCACTGCCAAGAGGCTAAGTGCAGAGGTGGAGATACCCCCAAAATGCTTTTTATtgc
attatc
>NODE_91_length_610_cov_16.204918
GACCTTTATTGGGCAAGTCATGAGCTTATGGGGAGTCTCTTTTCAATCACTGGATCCATA
GTAATGCATTTCTGCAGAGCGTTGAGCATAGTTTCTGGTTCTCAGATATCTACTTTTATT
GAACAAAAAAAAGAGAGTTTTAAAGCCTACTGTAGGTAATGAATGAGAATATAGAGACAG
ATAGGCAGGCTGTGTCCTCAGTCAAGCTTCAGTGCAATCCTCCCAGAGATTTATTTCATC
AGCGAATGCAGTTTCCATAATCATATCTGTGTCCTCATATTAGAAAGATAATTAACAGCA
CTAATGATCACGTTAAGTTCATTACACATTCACTGCCAGCTCAGAATGAAGTTGACATTA
TGTTGCCTTATCATCAAAGGTGGCGTATTGTTGGGAAGTCATTAAAATGGAAATGAGTGT
GATGTTCTGATGTTAATTGCAGAGGGAAGAGATGAGTTATGTATTTAATGCAGCATTTAA
AAAGCCAATGAGGTTCCTATCTGCTAAATAGGGTAATTAATGCTATATATTACTTATGTT
TGTCCAAATGAAGGAATGAAATTAGGAGATGATGACGCCGACTTGCTGTTTATCTGTCAC
AACACGGCTCTAGTTCGCAAACTTCATTATTACTCTCTTTTCTGTCTGTAATATTTATAT
AATCTCCCCTCAAATTACTCCTTTATTTCtttttctgcacaacttctcatttggataggc
agtcagtcattcagagaaacagttttcattctcc
>NODE_92_length_514_cov_5.157588
TCAGGCCGGTGAACTGAGGCTCTCAGCATCTGGCGGGTACTCCCTGGCCAGAGAAACAGT
CAGCTCCCTGGTCTCCAGCTGCAGGGTGGCTCCAACCCAGGTCCATTAGTCACCAGACCC
TGGACACCTCTCGCTCATCCCACCACATAAGGTGGCGTAATTGATACCCATCAGCCGCCG
CTATAATCTCCTCGGTGGGAGGCAGGATGCGCACCTCATGTTTGGTTAAGAAGGTGCTGA
GCGGGGTCCAGGACTCCGGGCCTGTCTCTTTGCCATCACTCCACTTGAAGGTGAGATGAT
TTAGGGGCCTGGGAGAAAGTTAATTTCTCTTGATCATTGTGTGCAACCTGGAGCCTTAAT
GGCGGGCGTAATTAATTCTGCTGATGTTAATCACCAGGGCTGGTCCCCACAATTATCAGC
CCTGTGCAGATGGGGAGCGGCGCAGACATGAAAAATTAGGAAAATGAATCTGTAATGGGG
TGGCAGATCTAATCTGCGTCAGAGAAAACAAAGTTAGGAAGAGCAAAGAGCCCCAACATT
CCAGGTGAAAGCCACCAATACCGACAAACCTgtgtggcagagttgaaaaatgttgccgtg
tccaaagtgttttgtaattactggggcattgaattgttctattgttaattcatcactg
>NODE_93_length_461_cov_19.034708
CAATCTGTTTACCGATTGAAAAAAAACAAAACAAAAAAACCCATGAAGTACATAAATGAT
ATTTGCTGTTTAAATAAAATACATAATTTCCATGATGATGTAAAAACTGGAATGGCACAT
TAAGTGTCATATGAAACATTTACAAAACATTAATAAAATTTCCCTGATAAATCAAAGTGC
ATATAGACGCAGTGCACGTAGTCCATCTGAATGTTTCTTCAACGTTAGCCAAACGTTAGC
CAGCCCCACGCAGCAGGCCAGTGAAGCCACAAAACAGTTACCCATAGTATAGAATATTAT
AGAAGAAGATAACAGTCATGAACATTATTAAATACAGTCAACACCAATGTTATATACAGT
ATCGCACTGCTAGGTCTGGCTTGGTCTCATACAGTCCAACTCCAGCAGAAGGAAACCTTG
GATAGCTCGCTACATAGTCACAACAGAAATATGTGATCACAATACAATGACAAGTCTGAA
GTGTTTTTTTTTCTAGATGCCATATGTGTCAATACCCTAGGCCCTTTGTAAACCCTTCCC
AGTAGTCGGACAATGGTCCAACATCACCTTGGTAGGTTTgatggttggcgggtgtgagtt
tgtta
>NODE_94_length_398_cov_12.761307
ACCTCTGCGCTCACCTCGCCTCGCCTCCTCGGACTCACCGACGAGCCTGCCAGGCCACAA
ACAGCTGCTCGTCATCTGTCTTGTCACAACCTGTCCTGCTTTCGGACATAGGCTTGCACA
TTTTTCGAGTTTTGGTTCTGAATTTCACCATGATCCGAATCAGAAATGAGACTTTGTGTT
TAAGATTTCACTTCCAAGCTCTCCCTGCCTGTGGGACCTGCTCCTTGGGCTTTTCATCAG
CTGCCATTTTCGACGGCATGCAGTAATTTCATGGCTCATTGCAAGCGCTGAAAACCTTTG
AAACTGCAAATGTTAACTTTGCCTGGCCTGGAGCCATTTAGGAAGCGATTAATTTAGCAA
ACAGAAGTGAGCCACTTTCTCCTCCTAGCCTGCGCATAATTTTTTGGGGCTTCTATCTGT
ATTTGAGTAAGAGTGAGCAATGTAATGACGGTTCCTGTAATTGTGGCAGTGTGAAAATGG
TTCCTACCTCAGCCCCCACTATCTCACTCATCTctcctggctgagcctcgacagcctcgt
ac
>NODE_95_length_629_cov_12.186009
CAGACAGAGAAAAGAAAGACATGAAGAACATAGAAGAGAAAAGGAAAGCTGCAAAAGTTA
CAGAAAGCTTCATAGTGAAATGGGTTGTGCAAAGTTTAGCTCAGCACCACTGACCTCTAG
TGAAACCCCCAACGTGGTCAGAAAATGGGAGTTTAATTGCAACAATTTGATTTAGCTCAA
AATAATTTCAATTCAGATCAGATCAGTGCTACTTTTGACTCATGCAAACTTAGGAGAACA
TCTGCACAGCTTGCCAATTTTGAGGCTAATAACCAGATAAAACTGGACTTATGGGATGTG
GTGGAGTCCAGTCGGAGTGGCGAAAGTATACTGCATTTCATACAAATTGTTTGGATACAC
GAAGTCAAGGCTTACCCAAGTCTGGCTTTAGCTCAGTAGGCAAGCTTAATTTCCGTGACA
TCTTTGCTGGAAAAAAGAGAACATCCCTCTTTACAAACACACGTCTAAGCTAACACACGA
TGCCATGCAAAGCTAGATCACTAGCATTGGACTGGGATTGTGCACAAAGCCAAAGTACAC
AAAACAACAAAAAGGCTGTGGAACAAGTGGCAGGGGATTGTTTTATTGGCTATAGGAGCC
AAAATGCGTTACACAGAAGAAGACGCGACATAAGGAGTCAGAGGCAACTCTGTATATCAC
AGAGGCATGCTGTGAAGGACAAAACAAAAGAGGTGACCTCTAGTTGCACAAGCCCTGAAA
GAgaggtctggtaagacatatcaaaactgccattcaggtccttcatgccaaag
>NODE_96_length_483_cov_31.995859
ATAAACACATTTTTATAGCTACAGCACCTTTTCCCATGGGGCAACAGTGTCAATACCTCG
CACATGGTACATGGCCGTGCCAAAGAAAAAAAGAAATAAAAACAATATATTGGTCAGGAT
ATTTATCTTTTTTTCCCTAAAATTGGCATTTGACATGATGATATTCTATTGCCGTCTGGG
GGAGGGAAGGGACAAAGGTTCTTCTTTTGAGTTTATATTCAAGTTTTCTCCTTTTTTCGT
GTATAATTTCTTCTTTTCCTGTTTAAAAAGAGTTCACACTTTTGTGATTTGCGTGTGCTG
CTCTTCATCAAAAGGTTCATTTTCCGGATCAGAGTCAGTGGTGTCAGAGTATCGATAATG
GTCTGGCTCATTGTCGCTAACGTCCGGGGTGACGGATGTTGAAGTGCTAGCCTCAGAATT
CGAAGGCTCCTCCACGGTTTTCGTAAAATACAACTTCACCTGGAAATGAAGACAACTAGC
TTCAGTGTGTGTCATGAGGTAATCAGAAACACAATCATCATTGGTCATTTGGATTATCTT
CTTAGTTAAAAACTAACAGTAAAGCAGTAAAGTTTTTTAACAACAGTATTTCCAATATAA
TAATATCTCACTTGGATCTTAATCCcg
>NODE_97_length_373_cov_25.203753
CCCGCCCCAACGCCAGTGTGCTGCGACCTTCAGAGGGGTGTCATTACTCCCTGACCCATT
TGACGATCCCCTCATGTGGAATGTGCATATGCCGAATCGCTGTGGATCTGCACAGTATGG
GGTGAGGTGAAGTACTTACAGAAATATGACTTGACACGCTTTATCAAATGGGGAAAGATG
AAGACGAAACAGCTGCTGGTGCTGTCGTAAGCAATCTGGCCGTGATTGAATAAAAGTGTC
AGGAAAAGGGCCGCTTGATGGTCTTTTGTTCTCCCCCATCCAGCTTGATGTTAGTTTGAG
CTGTCAGGAGGGAATCACAGCTGGGTGATTTATCAATACTTGGAGTGACCTTGTAGCCAC
ACTGTTGTGTGTATGTATAAGTGTGTGTGTGTGTGTGTGTGTGTGTGTGTGTGTGTGTGT
GTGTAAAGTATGTCACAAAAGTCAatatgtcacatttctgcaaatattttattatatctt
ttcatgcgacaacactgaagaaatgacactttgctac
>NODE_98_length_349_cov_13.693410
GATTCTGCAGAGAAAAGAGTGAAAGTGAGGTCAGACTTTGGAGTCAGCTCCCTCCGATCA
GTGCCTTTAAACCCAATCATCCCCTTTTCCCTCTTTCTTTTAACTATAATGCCTAAATCC
AATTTCGAAGTGACATTTTCTATGGTTACTGGTGCCTTTTCTTTATTTTTTTCTCTCTTT
TCTCTCTCCTCTGGCTGTGTTGTGTTTTATTTCCTCTGGGCTTTCTCCTGTCACGCTGTC
TGATTCTTTGCAGATGGATGTAGTGAGTGCGTTCCAGAGTGGAACTTCCTTTCAGGGGGC
TCTAAGGCGGCAGGCCTCCAACTCCAGCCAACAACAGCACGATGTAACCAATGTTTCTAG
CCCTACACATGTAGCCTTTTCTACTACTACCACTACTGCCACTGCCGCCAACACCGCTTC
TGCCACTGTGGGGTGTGAGTGCGTGTTCTCCTCTAGTGCATGAGACTTTTTTTTATTTCT
TCTTCTATTCTAa
>NODE_99_length_580_cov_23.377586
CTCATAGCAGCTATCTATGCCTTCAGCTTTGGAAAGAAATCCATCTGGTTTGACTAAAAT
AATCAAAAATAAATTCCTTAGTCATATCTCTGATTTGCTGCCATGAGTGAACAATATCTT
TACCTTCTCTCAGTTCTCAAACTTTTTAAATGTCCTGGAGGAGTTCTTGTTTGAGTCCCA
AACCTACTGAGATCTCTAATGAAGGCTTTACCTTCCAGGCAAGCATATTTCTCCAAATGA
CAGTAATTTACATATGATGTATTTAGAGAAGAAGAGGGCAGGCTAATTCTATTTGGAGAT
TTTCCTTTGTTTTAGGAGTCATTAGCAGCTAGCTCAAATCTAATTTTTACAATTTCATCA
GGCCATCTTGGAAAGCCTCTGTGAGCTCATCAGAGAGGAGCATTTATTGCTAAGTGTTCT
CTATTGCATTAGCACACAATAAAGCGGCCAGGGACTGCTACAGACGTTTATGTGGAATCC
AGTTAACACTCTGCCAATTCGTTTTTTATTGGGACACAATCAATTTTTATTCATTTTAAA
GCCAGAATGCTTTCTTTCATTGTGTGCCTACCCCAGCTTATTATGCCCTAAACTAATTAC
TCAGTTGTTTTCACAAAATGCTAATGTTTATGTTAAAGATTTCCTCTTTGAAATGCAGGC
CTGACGTGCTTATACATACACTTCCCCCTATGCTTTAAACACAATAATAATGACAttaat
ttca
>NODE_100_length_478_cov_13.983264
AGATTTGGGAAAGAAAGTTAGAGAGAGAAAAGCTGTGGGCTGTTTTAGCCCACCCCCTCT
TAGTTTGACCAAGGTCCAGCCGACAGTCACCCAGCTCTTGTGGGTTTAGTGAATTGAGAA
GACACTTCTTGTGTGGATTTTTCAATTCTCCAACATGTCATTTGGCTGGGAGTGCTATTG
TCCCCTGCCCCTTTTCTCCCTGCTCCTTCTGCCGAGACGAGTCGTGTCATCCCCTCGTGA
TCAGCACTTTTGTTGCCTTTGTTTTTGGCCCTACCTCAGAAGTCCATCTTGTCTTTTATG
TCCCTGCCTTTCATGCATAAGGGAACAGTTGTGGCCTGTTGTGGGGCTGTTCCACTGCAT
TTCCACCAGTGGGGTTTCCTTTCATTCTCTTCAAAGTACTACAATGGGGCTCTGAAGGCC
TGAATGGCCAATGCAGAGTGCACAATCCTACAGAGCCCGCTCATTTTGTTTTGCCAGAGT
CAATAAAAATGCTAAGTTAAAAGCTAACCCCCTTATGCCCTCCTCGAATGGAGCGACTTG
TTTGACCTTTTTAAGCTCCCCTCTCAATTAACTTTTAATGATaaattcatagattttttt
tcttagctgtcatttaaagtgc
>NODE_101_length_469_cov_14.991471
ATACTCTTGTACTCTTGTACAACCTGCAAGATATCTTGAGGCTCTGGTCAAATAGGAGGC
AGTGTGCAGAGGTGCCTCACTAATGTCTTGCCTCTGCCGGGCCAACATGACCACTGCAGG
TCTTCAGGTGATTAACATGTTGGCAGGGGTTTCTACATGAAAAGACCCCTGTTTCTTTGT
CTTCTGGTGTGTAAATATTGTGCTAGCGGAATATGAAAGTAGTGCAACTATAAGGTACAA
AAACATAGGGAAAAAAGATCAAGAGTGGGTCTCACATCAAGGAGGACCCTGAGGATGTCT
TTGTTGTCAACTTCAGAAGGGGGAAGAGAGGAGCAGAGGAGGAAACTGGCAGAAGGGGGA
AAGATGCCAGAGAGAGCTCAAAGGATTCGGTCTGGGCAAGGTGATCGGTATTCCTCGGCA
GTCTGCCTTCTGGCTCAGATCAGTGGGAGTAAGCTGGCAGCCAAGCCAGAGGGCATAACA
GCACAAACACACCTTCAGCACTACACTGCTAGAGGCTCGACTTCACAATCTGGAGGGGCG
GGAGTCGGAGGGAGAGACAGAGGGAAGAGCAGGAGAAAATAAATACACTGTAATTATCTT
CAAATCATCAACc
>NODE_102_length_501_cov_15.457086
CAGGCACAAACCCTGCTTTGGGTCATAAACACCTCCGCCTGTCTCCCCTCCTCTTTTCTC
CTCCACAGAGGTGAGTTGGGTTTGCACTCTGTTAATCTTTCACTACAGGCCCGCTCGCTT
TTTACACTGGCCCACTGGAGAACAGAGGAGGAGAATGAAAGAGGGGTAGTAAAGGACAAG
AGTGGATAAAAGAGCAGGAAGAAAAAGCCATAGAGAGGGCCAGATGGGCACCTTCACAGT
CCATTTATCAAACCCAATGTGGCCCTCCCCTCCCCTCCCTGCTGCTCTCATGTCCTAAAC
CCCCATGTAATTCTGTAATGATTTTCATTATCATATAATGACCTTACAAAGCCTACAGCA
GTTTGCATGGTCAGTACAAAACTCGCAGCTGTTCGCTTCCATGTTTGCTCGCCGGCTGTG
ACAAAGCTTTTTTTGTTTTCTGTTTTTTTTCTTTTGGCCAGAGCAGTGACCTCTAGGCGT
TAGAAGGTCAGCATAAGGTCACATCAAAGTGTACATACTGTCAGCATACAGACTGAAGAC
AGCATCCAGCCCGTGTTACATTTCTCCCACACAGAACTAGAGAAGACTGGTAGATtttct
gtgtatgtacttccagtgtgaatccttcctcacctgtgattgcac
>NODE_103_length_523_cov_19.845125
TTCCGATCTGTTTGAGCATATGCCTGTGTGTTTGTATGGGCCCTTGCATATGTGCACGCG
TATGTGCGTACATGTGTGTGAGAGACAAGTGTGCGGCTCTCCACCAGCAATAATATCGCA
TACATTTTAAAGGACCGTCATTATCGCCGTGGGTTACCCTGCAGCCCCCCATCACAAACC
CCACAAACCATTTTCATTCCAAACTCATTAATATGCAAACTTATTCAAATGAGATTGTAA
TTAAGCATCTACTGAGTGGGAACCCTTTTCATGATAATTTATGATAAACTCCTCGCCACC
TTTGATTGAGATTGATTTTTGGCGCAGGCAAGCCGACCTGAATACAAAGCTACACCTGAG
AGACCTGGAGGGAGAATAACACTTTTAAAACAGCAAACTTATTTCATGGCTGATTGTGCC
ACAATCATCTTGGAGGAGTAACAAAGATCTATTTGAATAATGCATTCCCACTGTGCTGGT
GATGTGCTCAGCCTAAAAGAAAAAAGAAAAAAAAAACTGGGCATATCTGTTCTTGGCATC
AAGGTGACAAAGTGATGTGTGTGAATGTGTGTCTGTGTTTATAATGGAAGGTAAACCAAG
CATAACTCAGTTTACCCAGTGTTTTATTGGAAGGATTACAACCTTAGCTGACTAAAAGTG
ACACttt
>NODE_104_length_509_cov_19.667976
GAGAGTTGAATAGCACATGCATACTTTCAAATACATACATCACTGACAAGCGTCTTTCAT
GCTAGTGATCATATTGATTTTTAAAGCGAGACTGTTCCTCATTGTGTATGTGTGTCCTAA
TCTGAGAAATGAATGATAACCTCTTCATCACTCTACCCCCTGAGTGTTCTTACTGGAAGC
CATATTGATTTTGTTAGTCTGAGAGTCCTTGCATTGCATGGCCTTTACCTCAGGGACAAA
TCTAATTGTTTATCTCTGGACAGACTTCTGCCTTTACTCCCTTCTGTCTCATTATGTGCC
AAGATTTGTCAAGTCAAGTCTCTCCACACTCTCAAATCGCGCTTTACAACATGTCGTTCG
GCAGAACACTACAGATGGCTTACTTATCAACAGACCCTCCCACATGGAATGCTACAAACA
TGACAGCACAACACACTTGCAAAAATATACACAAACTGACATACAATGTAATCACACTCT
GGAGACGCGATTACACATACTGACACAAAACATGAATCACATTTTTTAAGAAACACTGTT
TTTTGAGATTATAGTGTAAGCCTTCCTAAGAAAAAATTATAAGCAATTATTGATTGTTTG
AGATCTACagcgaactgcacacaaattttactaataattataattcctatttt
>NODE_105_length_488_cov_10.139344
GGTTTCCTTGAATAAACAGGTTATTTAGAGTTGAGCAATACATCTGATTCCTTTCAGACT
TGAACTGTTTATTGGTAAATGAATGGAGATGGGAAACGGCCCTGTTATTTCTCATGATAC
AGGCATTATTACAAATTAATTGCTCTTCAAGTGGCAATAAATATCTATGTGCTTTAGTAT
TCGTGCGTGTTTCATTTGCACTGTTGTAGATTTGCCTCTGGGTCTCACATGAATACAAAT
GCCTCTGTTGAGGGTCAGTGAGAGAAGAGCTTTCTTCACTCTATTGACTGGAAATCTAGT
TGTCTCATCTCTCTAAGCAGATGTCTTTCCCCAAGCATCTGTTTGTATTAGTACTGTAAT
TGCTGGTGATAATAAGCCCATTGATTCAGTATCTAAGGAAATAGTCAATCAGGGCAGCTC
ATTCGTCTTACTTTTCCTGACAGTTTTCCCCTCTAGCTAAACAGACAGTGCCAGGGCCTG
GGCTTTGTTGACTGGATTGGAAAAGCAGACTGTGGTTGGTTGGGAATGGCCGCGCTGTCG
ACTCTGAGTGAGTGATGGGATCGGTGCAAACACACCAGTGACCCAATGGCCCTTACAGGA
GGCCCAGGGTGATAGATGTGTTGATttgttta
>NODE_106_length_430_cov_20.990698
CTCCCGTGCAAAGTTTTCATGCATGCAAGCACTAAAACAAACGGGGATCAGCGTTTTCTT
TTTTATTTTGATGGTAACATTTCACCTAATGATGAAGAGCGCATTTTCCACGGTGTAAAG
CCCACCACGCAGATGATCCCACAGAATGAGCTGAGACGGATTCAGGCTCCGCGCCTCAGT
GTGTGGAGCAGCTGACTCCCTCTCTCCACGTCCAGATGGCTCCTGCACACAGATTTGCAT
TCATTTTCCTTTAATATCTTCTGAAATAGCGGGGCAGCTGCATTTGTTGTCAAATACGGT
TTAAAACTCCCTTTCAGGACAGCATCGTTACCTACGTGACGGGTGTGGAGATCCATTTTC
CCTCTCCAGTCAACAGTATCAGATCTAAGAGGATTTGTCTCAAAGTCTCCTAATTTGATA
ATCAGATTTAAATCGCCTTGGTGCGTGTAATCAGGGGTTAAGTTCTAATAAGCGACTTGA
AACTGTGCAAAAAAGCAGAGTGAGTTCTGTGCAAAAAAGATATTTGCAATCTCGGTAGAA
CAGACAAAAAACATCTCCAGATCGGAAGAGCACa
>NODE_107_length_447_cov_19.342281
GAAAAAAAAATCCACCAAGAAGCAGTAGACAATTAGCAACGATGTCAGTAAGTCGCCATG
ATTAACATTCGGATCACTGGGATGTAAATACTCAAAGAAACACATGCTGCACTCCTACAA
GCCTCCTTTCTAAGCAGCTCCGTGCAATACAGTGAATGAGCAAGGGGGTCGCGCACACCA
GGCTTGCTGACAAGCCTTTTTTATGACATTCATCAAAGCCATCTGCCATTTTCCGCTCAA
TTAATTTGTTATGGGAAGTGGGATCAATTAAGTGCGCACCGTAATGGCTTTATATCCTTG
TTTCCCTTTTATAGCCCAATATTTTCTGTGCTCCACTCTGGCATGAAAAGGCGAAATCGA
TATCCCCAGCTATTTTCCCCTCCTGTGGACTAATTTGTTTTTGCCACTCTCTTCCTGGCA
TGATAAACCGGCTGTAATGAGGGGTTAGGGCGAGGGGACAGACTAAACATAAACCCACAC
TCAAGCCAACAAGCGAAGTGGGGTCGCTTTTTTGCCAATGTGCTCGCTGAATCCAAGAGA
ACCTgatcttaatcgaacgcaatctcatttggatgtcggagcaacgctgtt
>NODE_108_length_531_cov_14.261770
TAACGAGCCTTGTGCTTTGACTGTTTGACAACTCAATCTTTCACTGCCGTTTATTCTGCC
TAATGCCACGGCAGCAGAACAGTCATTCTTCTCTAAGAATTGCTTGTGCCAGTGGTTAAA
CAAGAGACATTTTGATTAATATTTTCCATTTGTTTAGAGAGCATTGAGCTAAAATTAGAT
GGCCATCCCTTCCCTCGACAGGACAGCAGTGACTTTGGTTTCCCTGCCAGGCCAGTCCGA
CGCTCACACACACCAGTTCCAGGGAGGAGAGGAAGGGAGGGAGGGCTGTTGCGGGAGTAA
TTTCAGCGGATTGTGAGCGGACAGTAGCTCCGCTGGGAGAGCTGGCAATCATGGGGGAAA
CAATGTTTACATCGATCAGCTGTCAGGAAGATTTATGGCCTCATTTTGCTGTAATGGAGA
ATTAGTGGGGAGATTATCAGCGACTCAACACCACTGCTTGTTACCCGTGTCCAGGCCTGG
CAATTTGTCTCTCCCCAGGAGCAGCCCAAACACTTGTGACAGCACCAGCACTTGCCCTAA
TTCAATCAAGAGAAAATGTTGGAATTAATTTGTTACAAGAAAATTTAAATATGTTCCAGT
TGAGCAGTGGCCTATAGCCACTCGAAAAAGCAAAGGGGAAAGAGAGAAGGGGAGAGAAAG
CATCTGATttattgt
>NODE_109_length_529_cov_5.117202
GTGTGTCAGTGTGTGTGTGTTGTGTTGCTGGTGGCACGGCTTCAGGATTGTGTCGAGGCT
GTCTGTAATAAATGTGCCCAGGCGAGTGGGCCCAAAAAGATATATCACAAACAGGAGGGG
AGGCAGAGTGCACAGGGAGAGGAAGAGGATGGAGCGGAGCGGAGTGGGAACAGAAACGAA
AGAAGAAGGCGAAAGGGAGATGGGGGAGAAAAGGGGAGGATCGATTGGTAAGGAAAAAGA
AAAAGGGGGGCAAGGGGCTGTTTCTCCTGGGTCCTGCTATGTTTCCCATTATGTAAGCCC
TGGTCACCGGCAGCATGCCAGCAGGCAAAATAAAAGAGTCTCTCTGGCTTGGCACGGCTC
GTATTTTCCTATCCTCGGCGCGGGGTCAGGGAGGGGTCAGGCAGCTGGATGGGGCGCTGG
GGGGATTGTGGGGTCTGGGCTGGCCTCCAAAACCCAAAAGGCCCAGGGTTCAAGTACCAG
CTGAAAGCAATCAGGGGGAAATCTGGGAGTGCCACAGCTGCTCGCAGCAGCGTTGTTCTG
TGGCTCAACTCTCTCTCCCTCTTTCTGACTCTCTCTTGTCCCACTTCTCCCTTCTCCGTT
TGCCTGTTTACCCCCCACTCCTCTCACTTTtcttgacacacacaaaaaactgcatacttt
aaacatgagaagt
>NODE_110_length_311_cov_7.112540
TGCACGTCCAAATTTCTTGATTACAAGACGAAGGAGGGGGAAAAAAATAAAACCTTGAAT
GAAAGCCTGCACTGAAAGTTTTCAGTTTGCTGATATAACAGTCAAGTGTGTCTATAAGTC
TACTTAAAACGCTTAGGTATCAGTGGAGACAGCTGCGACACCCTCGTCTTATGATTCTGT
CGAGACAGTACACTATCAAACCTTTCATACCGTTCCCAAGCTACATTTCCGGTGACAAAA
GCTTTGCGAAAGCCTCCTGAAGGATTCATCTATATCCTAATATTTCCAATCCAATTTAAC
TGGAGCAGCCAGAGTGGTCTGAGCACTAGTTTACCAATCTTTGCTTTCCAAGACTCTGTG
TGCTGAAGGCTTGAGGGGTTCAATCAATGGCGCTTTGATCTCGGCTGGAACCATAATTAT
TTAACATTGTTACAAGGATTTCTCTAATCCATCCT
>NODE_111_length_565_cov_17.093805
AAATAGACAAAAAGACAGAAAGACAGACGTATATAAAACGTGCAGCTTCATTTGCTATTC
TTTCCCAACGCTCTCCTGCTGCAGTGGCAGATCCACCACAAGGGGGCGCAGTTGCCCAGA
CTATGCTCCTTGTGCAGGTTGTCCTATAGCTTGCGCCGGATAATTATTTTAGCTTTAAGT
GCACCTTATTTGGTCCCAACATGTTTTAAAATCTTACATCCGACTGCTACTGTAGCGCAT
ATATCCGCAGATTATTGGCAACGAGTGTCGCAGGATGATGTGTTTGCTGCAGATGCCATT
TGAAAATATAGGCAGTGTAAGCACTGTAGAATCTAATTATTTCTTTGCAAAACCTAATTA
GGCATTAAAAAAGGTTAACGCCAGCGCCTGAAACGTTTTTGTTTAATAATCCCATTACTG
ACGGCTCATCATGTATAAAATGGTGCAGGAGGACACTAAGTTTCCACTTGTTAAAGGGAA
TCTCTGAGAAATAGTCGCAGGTTTTTTGACACTATGTGCGACTTGGAAATTAGGGCTTGT
AATTAAAACTGCGGAGACTCGGCGCAGCGCACAGAGTAAGTAAGGCGCCGTGGCTTGCAT
GCGTTTTCTCTGTTTAAATTATGATTGTGCCTGCCTGCTGTAGCGTGTTGCCACTGTTTT
CTGCTCTTTCTTTTTCCTCTTTGCAATGtcgccttaattgttcgggctc
>NODE_112_length_429_cov_12.025641
ACTGGATTAATATCTGAATTGAGTGCTGGATGGCTGCTTGCCTACAGCTTTTTTAGAAGG
GTTTAACAGGGAGGCAGGGCTGTGAAAAAAGGGGTTTGAGTAAAACCTTGGATGAATAAT
AGACTGCTTCCCAAGCAGCAGCACTCTTGGTGGTAGGAGGTTAATATTCTCACATGTCAT
TAGGTCTGCTGGCTCGACTGATGGCTCATTGAATCAGGCAGCAAATGATTTCCTCATGCT
GCAGAGGACAGAGCACTTCAAAGGGAAGGGGCTGAGGTCAGGACAGCACTCCGCTTTGAT
TAATGACCGGGGCTCAGCAGAGGTTGCCTGTAGGTAAGAATGTGACGGTGAATTGGATGT
GAAGGGGACCGACTTTTAAGCTAGATTTGACCCACCTCCAGAAAAACTTGCAGATACCAT
CACACAGGTTGGGTTGATGGGTTGTGACTGAAAAGCTTGCTGGCCCTCTGGCTTATACAA
TCATAAAAATGAAACTTGCTGGCTGACAGGCTTACCGGACATCATGGTAGTATTAAATCA
GTTTATACTTAAataaagaacacagatatcact
>NODE_113_length_493_cov_11.348885
ACATATAAGGGAATGAACATCAGACTGAGGTGTGACTTCAGTTTGAATTTTGCCATCCCA
GCTCGTAATTTTATTCACTTGGTGTGATTAAAACCAGAAAATGTGATATGTGTTCCATAC
CGAGAGCATGATATGTATTCCATACAGTGAGAGTAGTGATGAGTGTAGTGTGTTGTGATG
AGGGACACTAGGTTTGATGGTTGCAGCTTCACACAGTGCAATAATAAATTTGGGGCTATG
GGGGTCTGACATTGTCTGCGCTCAGTATAATTAAGCGGTGCATTAGAAAGAGGGCTGGAA
TAAAACATGAGTATGTAAATGCAGCCTGGAGCTGATGTTCTAGTGATTATTACAATGCAG
ATAAAGCATTTCTCACAACTGCCTGTGTCTACTGAAGCCTCCAAAAACATCTGGACCTTT
TAATTGAAAAATGGCATGGTGTTTCGCTGTGCTGCTTTGTGCTAAGTGAAGTCAACAATT
AAGACGAAAATGTAATTGATAAGAATTGCATTGCTCCATTATTTGGTGTTCTAGTCAAGA
AAATTGATTTATCAATTATTTACAGGTCACAGAGCAGAGGCCATGCATTTCTGTTTTCAt
tgcatcatcatctcggaacatacagcaccgagccgag
>NODE_115_length_397_cov_15.954660
GCCTGTGCTGATTGCAGCAGCTTGCAGCAGACAAGGGATGGGGGACTGCAGGTGGTGGAG
GGGGGGAGGAGGATGAGGGCTCTATCGCTGGTGAAGTGACACTGTGGTGAAGCGGTGGCA
GGGCGGCGGTGAAGCTGCAGGCCCGGGGAGGATCCAGCTCAGCTTGCCTCTCCACTCCTC
TCTGGCCAGACGGGGTGAATCAATCATCTCCAAAGATGTCAGCATCTGCCCAAGCAATTT
CAGATTGGAATAAATGGCAGATGGGGATGTTGTTCCCTCTGTTTAATCAGTTCCACCAAA
TGTGGTTTTATCTCTTATAAAATGAAACCATCTGTAGCACGTAGGTGTAAGGATCAAGTG
AGGGAGGACGGAGGGAGAGGGTGACAGAGGGAGAGAGGAGAGATGTGCGTGTGTTTGGAG
TGTGCACGCATATGTGCATGTGTATGCCTTTTAATGTGTGTGTATGCGTGTGTGTTCGGC
GTATGTGTGTGTGGTGACGGAGGGCAGGGAGAGATGGAACACTGTGAAACAGAAGCAGAA
t
>NODE_116_length_536_cov_20.082090
ATGCAAATTTTTTAAAATGATAAATGACGCTGTACAGCAGCAGGGATTGATTTGGTGTAA
ATGAAACTAATTAAGGAAATGTCAAACATAATTAATAAAACAGGTTTAAGCTGCAAAACA
TTGTCAATTGAATGAATGAGGAGGCATTGGCTCCCATTGTTCAGGCTTTATTTAGGTCTT
GTGTTTAGCTTGTTCCCTGCTCCAGAATGCTCTCTCCCCTCCTCACTCCCTCCACCACCA
ATTCCCTGAGAGGGGGAAAATAAATTTGCTTGTCTCTCCGCTGACTGTAGAAATTAATTG
CTGAAATCTTGTCCCATCCAAGTGTTACATTCACACGCAGGACATTAACATAACTAATTT
GAAAGAGCTCAAATGACTGCATAATGGAGCTCCGTCACCATGCATGACAGTCGCTGGTCA
TACCAAATTAGCTTGGTTTTATAATTGAAAAATTTCCCCCCCTTTCTTATTTTTACACCA
TTTCCCTCCTCTTTTTTTCATATACTTTTTCTCGTCTTCCTTGCTCCTTTTCCTTCCATG
GTATCGTTCTTTTTTGCTCTGTTTTCTTGATAAGAACAAAGGTTTTATAATTTACAAAAA
GAGTGCTTGACCTATAATTAGAGAAGAGGAGTGAGGGGAGAGGAGGGGGAGTGCCAAGTG
gtggcggcagagtcagatcc
>NODE_117_length_448_cov_16.241072
GTTGAAACCTTTTTGCATGTTGTTATGAAAAATAAAGAGACAAAACAGCGCGGTGATCTA
AAATATTATCTCTTCAATCATATCCTTTTCCCCAGATATCTTCATTTCCCCCCCTCAACC
TGCCCTCCCTTTCTCTGTCAGTTAGTCTGGCAAACAATCCCCTTGTTAGCAAACTGTTAA
GACAGCCGCTTGGTACACAAATTGCGCTCGACCAAGCGAATTTGTTTTGCAAGGGTGACC
TGTTTAATCATCTCATTTTCTTTGGCGGACATTTATTCATCTGGTTTCCACGGTTACAGA
GAACATTAAGGGGCTACAGTAATAAGGCTGGAGAGTCAAACAGGTAATAAAAAAATTAAC
GCCATTTTCCAGCAGCCGAGGACAGTGGGTGAAATGAATCAAGGGAGAGGAGAGGGAAGC
AGCGGGGGGAAGCGGGGCGGGGTGGGGTGGGCTCCAATATTGTCCAAACAATAAGCCTTA
GCGGTTATTTTACTCTGTAGATCAGGTGGTGCTGTTATGGACATGACACTTTGGGCACAA
AGCAGGAGAGATAAAGCTTTTAAAGTGGCCCTGCTCCTATTTTTTTATTGTc
>NODE_118_length_539_cov_16.654917
AAAAGTTGTTTTCTAAAAACACAAAACGATCTACATTACAGCCTTTTATTCCCTTTCGTC
AACAGAGGAGCAGGCAGTGTAGCAGGGAGGAGAGAGTAGAGGAGGAGATGAGGAGGAGAA
AGAAGAAGAAGGAAAAAAAAGAAAAAGAAAAACATCCTTCTCACTGATCTGAAATCAGAA
AGCTTTCAGTCATTCTTTATGTGCTCCCCGCGGCCACTCTGAGCCAGTGAGCATGTACAT
TAGGCTGGGGCATTTTGATGAAATAAAAGCCCAGGCCAGCTTATGGCTAAACAGAATGGG
AGCACTCACTCAGCCTGTCTCTGATTGACCATTAAAGCCATTGATGAATGGGCCTGTCAG
GGGAGAGACAATTAAATCAAACATGAAACAAAGCCGTTGTGACGGCCCGGTCTGACAGAG
CAAACCCATTCCTCCCCTCCATTACATAGCACACGGCTCCTTTTACAACCCCTAACCCAC
TCCTCCCGCCTCCTCTACACTACTGTATGTGTGCCACTGTGTGTGTGTGTGTGTGTTCGG
AGTGAACAAGTGAGCATGTGCACATGGGAGTGTGATGTTCTCTGCTGGAAGTGTCTGTTT
GTGTGTGTGATGTCTCACTGTGAAACCACTTTGTccccccccccacacacacacacacac
acacaccaccaccccctccaaac
>NODE_119_length_504_cov_14.043651
ATATAGTTAAGCTGGTGAAAGCCAGCGTTCATGCATGTGTTTGTGTGCATCCCCCCCCCA
CCACCACCACCACCAATGTATCTGGGCCTGCTGTAAAGAGATGGGGAGAATGTGGGCGGA
TGGGGGATTGGAGGCGGAGGCTGGCAGCAGGGCAGTTGGCCGCTGGTGCAGAGAGAGAAA
GAGCGGGGAAGGGAGTGGGGGGAGAGTGGAGAGGAGGAGGGGGGGTACAGCGGAGATAAA
TCATTAGAGAGCAGGTTATTGGAAATGCAGGGAGATAAAAGAGTGAAGAAGCCAGTAATT
GCCTTAAAGATCAGACTACAAAGCATTACTTTGGATTTTACAAGGCCAGCCAGCAACAAA
AGAGCAGTAATTTATGAGCTCAGTGTAAAAGAATAGCATAATTACATTAAAAATTAATGC
TAATGAGGGCTAAAATGGGGAAGGTGGTTATTATGAAAGTTTGTATTCATCTTCCCTGGG
TTGAATGATGGCTAGTGGCTTGATTAATGGCTTAATTTCTATCAATTAGCAGGCAAAAAA
AATCTCCACTGAGACAGGCCTAAATTGAGCATTGAATTACACATCTTTACCACGGtgcag
ggagagaggtagggggggcagaagagggaaaggcactttattgaaaac
>NODE_120_length_661_cov_13.763994
GAACAGAGAACGAAGGCATGGTGAGATGCAAAAAGTAAATGAAAAAAAGGAACAAAGAGG
TTTGAAAAGATGAGAGAGGAGAGGGACAGGAGTGATCATATGAACCCATCAAATCATACT
CAAATCACTTCTATATGAGGTCAAGTCAACTTCACCAACTAAGAGAACATTATTTGGTGG
TGTTATTAACAACATTTTCAGGGTCAAATCACTGTCTGGTATTATGTATTCTTTAAAATA
TTTCGACAAACAGTCAAAGTGAGAATCGCTTTTGGGTATCTTTTGCCATAGCACATACCA
CTATACCATGTGTATTTCAAGACAATTCCAACAATAAGGTTGTCTCTACCTGTCCTTGTA
CAGTGGGGACGGGAGACCAAAAGTATGATGAGTTGAAATGGGAATCGTCCATTATTTCTG
TAATTAAAAAGCAACACACTTAGAAAACACCTGTCCTCCTCCTCTTTTTTTTCCCTTACT
GTCAGGTAAAACTAGACAATGCATGGCTGCATTTTAGTCATCTTAATTTGTTTCCTTTCC
GTATATCCTGTCCTCCACTGGTTGACACACCGAATACGTCAAGTTTCAGGATCAGTGTGC
AGTACTGAAATTCTGATGCTGTTAAATTTTGTTCTAAAAAATTCAGCGACTTTTACCTGA
TTCCAAGAGTGTGGAATGGGTGTGGTTGTAGGACACTATTTACTTATGGTTTTtgggttg
ttgtcaaataattgatcctatttacagagaagaggatgtgaaaggaatcaagcaaagatg
ttcaatcccagaagggatgaatgtc
>NODE_121_length_610_cov_19.173771
ATATGGAAATTCACAGATTTGCAGTGCACCGTGTTTGGTACTGTAGGTAGCTCTCTCTGA
CAGATGCAGATCCAAAACCTCAACTGCTTGTATCCTAACCAGCTGATCACAGGAATAAGG
GTTAAAGAGAAGAATGGGCAATGGGCCCCAGTGAAAAATCCTCACCCTCTGGCAGTGCCT
CATGGAAATGCCGCAAACGCTGTACGGATTCAAACGTATCAGGGATTATTAAGAGACCTG
AGAACAAGGTCAAAGACTTGCAGAAGAACACAGAGCAAGTTAAACTTAACTTCCACTTCA
TCCCCGAGGCTCTGAAAATACTTAGGAGATAGTTGAGGCAGGCTCTGTTGAAAGCTCCCC
CGCCGGCACGCAAAGCTTTACTTTTGATGTTAATTCCTTGAAAGCTGTTTCTTTAGCTGG
GGATTAGTGCATGAAGAGCTAGGCTTACCATGCTCTGGCTAATAAAGATGAAACATCTAA
CACAGGTACTCGTACATACACTCGCCAGGGAACAGTGCCTATAAAGTTGCCTTAATTATA
GAGAACTGACTTCGCTTCAGTAACTATAAGAATAGGACGACATTTGTAGTTTGAAAATAC
TGTGGTATTAAATGTTGGAAATCCTCTGTATTCTTTGGACACAAGTCATGAGGTAAAATA
ATGAGTATATAGGCACATCACTTTCTCAGCTCATGTGATCAAAGCTGCCTTCATGGTATG
CCTTCAGTCTCCCCAGCTTAAGTCTCCTTACCAt
>NODE_122_length_624_cov_8.959936
CCTGCAGGGTGTATTCACCCCAACAGACTAATCTAATACTACATCCCTCCAGCTCAGGAG
ATGGCTTGATGATTTTCTCATCAACAGTAACGTCTTGGTTTTGTTGTTTGAAAGGACAAA
CATTGGATAAAATGCTTCTCAATTTGTGCCACAATTTCTAAACAGCATACATATCTGCAT
GCAAATGTTGATGAGGGAATTGGAAGTCCAATCTTCCTGATAATGGCAGGTGTGTTTGGA
GTTGTAGCTGTAGGTGGGGCAAAGTAGATTTCCAGACCCCACCTGCGCTTCTCCTAAACT
CTATCCTGCCTCCTTGTGCCTGTCTTGTCTTTCTCCATTTCTCTCTGAGTGTGTCCGACC
TGGCAAGCTTCCTTCTCTCTTTGTTCCACAGTGACAGTCCTGATGGCAAATTGATTTCGA
CTGTGTGAGAACAGACATACAGACAGAAACAGACAGCTCCGGATAGCACAGGGGCCTCTT
CCTCCCCATCTATTCCCTCCTCTTAGCCTCCCTCCTGTCCACTTATCTCCACCTCTTCTC
CTCTGCCTCCACACACACCCCTTCTCCGAATGGAAGAGGCCAGTTTCATCCCTCCTTTCT
GTCCTCTCTTCCTCCCCGGGTCCCTCCTTTCCTCCTTCCGTCCATCCTGGGTGCTGCTGC
TGGTGGTGTCGGTGTGGACAGTAGCGGTTGGTGGGTGGAGGATTGCGTTGAGCGAGAGAG
CCAGAGCGGGGCCTACCTGCTCGGCATGCAGCGATATGGACTCTGAAt
>NODE_123_length_596_cov_18.511745
CTCCTCCTTCCGTCTACGGAGAGAAGATGAAAGGCTTTTTTATTCTCTGCTGTATTTGAG
CACCTCCACTCTCTCCTCCAACCCAGCCCTTTCCCAGCCCTCTTCCAGTTTAATTACTCT
TGATTATTCCCGATTCCGTCTTGTCTGAGAGATGTTCACCTCCGAAACAAAGACACACTC
ACACAAGGCACAGAAAAGCGGAAAGAAGAGAGACAAAACATTCACCAGATATCAAATTTG
CATGAAAATAAGCCACACTGTTCAGCCGGCAAAAAGTGGATTGAAATGAGGACTTGCCAA
GAGCGTGGTGGTATAATTAGCATTTGACCAAACAAACGAGCTTCAACAGAGCTATAATTA
AGCAGGCCTGTAATTAAGTGTATGCCCTTTATCATAATGATCGTGGTTAAAATGGTGTGA
TGGCTGCCAGTTGATTATTAATGGTGTAACCCCGTCCTGCATGCATCCTGCACTGGAATC
AAGGTGTCACGACTGTCAGGCTAGAGAGCAGCCCTTTGTTTATAAAATACATTAGGGCCC
AAATTAACACAGGGTGACAAGAGACACAAAGCCTCTCGTTTCCAGACTGAAGGGAAAACT
GCAGCTGCTCGGCTTCATTTTAAAACTCCCAAATCTGGAGGCACAAACTTGCTGCAGTTG
GCTTCGACAGGAGCCCCAAATATCAAGAGGCCAGGCTTCCAACTGGTGTTCTTTtacccg
caagtccatcaggccgctgg
>NODE_124_length_609_cov_19.082102
TAAAATTTTCATTTGACGGAATAATTTACCCTGTTATGTATATATACAAATAGATATTTT
CTCTTTATTCTCTTTTTTAAACTCTTCAATAAAATCTATACATTTTATACACTATCTCCC
TCTTTTAATGGTCAATGTGCATACACATGAAGTGTCTATCCTTATAAACCGCCAGCCAAT
CTTCTTTTTGCTATCCATGGTAAGTGCTCGCACGTAGGACTGGGTTGTCCTGCATTGGGA
ATTATAATGCCGCTTGTCTATTCCTCTGCAGCCCTCCTTTGTGTACCCCATGGGGTTGCA
TTTGGTCTCATAAAAGTATTGCTTCAGTTGGCCATTGGGGACAGGGACCTTTTCCATGAC
GGTAACTGTCTGCCCAGACATGTCTATTGCCGTCTTTTTATCCACAGCTGTCACCCACTG
GCTAATACTGTCACACACACTGAGCTCTCCGCGCCGCGAGGGATCGGAGTGTCGCCGCAC
CCTCATGGACATATTAGCAGCATCCAGATAGTTTTTGTATTCCTCCAGAAGAAAGAGCAA
CGGCGGCTCCAAAGGCACTTGGTTGCTGATCATCACCCGCGAGTCGTACAGGTCGACATC
CTTGCTCTCTGAGGCGACCACAGAAGACGGGCCCCCACCTCCCTGGCTCTTATCAGCCCC
CCGTCCCAGTTGTGCCGCCTCGCCCTCcacctccagcagctcctctatcacctgctcaaa
tgtgtctgtgagtgagggcagctccccacgctg
>NODE_125_length_365_cov_20.002739
TTAAAATAAATTGTATTGCCACACAGTCACGATATAATCTCAGGTGAAAATTCTGTAGAA
CATAACAAGCTCAATTCTCAAGAAGTGTATTTTTGCAAAAACATCAGATCTTTCTATTAA
AGGCAAGTTAAAGCATGTTATTATTGTTATTATTATAATGTACTGAGGAGACTTACATAG
GTAGGGTCTTAGTGACTTACACATGAAGGGCTTGACACTGCTGTGGATGTGCTTATGCTG
CTTGAGGCCCGAAGACGTTGCGAACGTCTTGCCACAGTCAGAGCAGGCATGGGCACGAGC
CCCAACGTGCTGAGAGCGAATGTGCCTCTGTAGGTTACTGGGGTCTGTGAACACCTGCTG
GGGGAAGGAACCACACAGACACAGGGGAGTTACTATCTGCCTCTAAAAAATGTAAAAAAA
ATACAAGCTGACATTTGCTCAAACACAAAAATGCTCATTTGTTAAATAGACCCCTTCAAA
AGTCATCACTTTACCTTTGAGCAGTTTTc
>NODE_126_length_519_cov_21.165703
TAGACTTCTATGATACTCGCATGCATTATTACACTGAAAGCTAGGAGGGTTATCGGCATA
ACAGGCTCACCCACAATCCCTGGATTCACAAAGGGAATGATTGTGGCTGGAATGTGGTGT
GTTCCCAGGAAGACTAGAGAGGGCCATCACAAAAGGAAAACCCACACGGTGGGCACTTTT
TCTTCTGCCATGTACAGGAAGCGAAATGAGAACTATCAAGTTTGACACTATTCACAGCGC
CTTCACGGGGCCCTACAATACCTGGCTGGGCAGACAGAATGCCGGGCTTAAGAAAGGGGG
GAAAACGGCTGGCAAAGTCTCCGTCACGTGAAAGCGTGTCGATATTTCTGACACCTCCAG
GCTACGTGCCAAATAAAGAGCATAGGGGCTTGTCGCTGTGGGGCCGCTGGGCCCACCAGA
ATGCTGAAAGCTGGTACCCCTAATACTCCAACAGAGACCTGGGATGGAAGATTTCTGTGT
AAACAAGAAAGAAATCTTACTGCGCTTAAGTTTGGAAAAACTGCAGGAAATAACGAGCAA
TCAAAAAAAGAAAGAAAAGCATTAAGAATACGGTCTCCTTAGGCGGGAGTTAAGGTGTca
aaaacctcagagtcaaatattcttatcaactgtattgagattaatgtgatttttccatct
ttg
>NODE_127_length_429_cov_21.076923
TTATCTTGGGTAATAAACCATTTATTAGGTGTTTATATACCGATTGGATCGGCTTGCCCT
GCATATTTAAGTGTGCCTATGATAGGAAGTGATGAGTTGTTAGTGTTTTATGACATTTTT
CCTTTGAGTATCCCCTGAAACACGGGCCCCCACAGCACAGCAGCTGGTAGCTCAGCCCCT
GACAAAGCTGTTAATGTTCTGCAAAGAATGTGCAAATTGCAGAAACGAGTCCAAGTGTGG
GCAGAAAACACTTCTGGTACTTAGAACCAGTGATGGAACAAATTTGGTCAAATTGGTAAA
GTGCCCAAAGGGAGGAGGGAGATGTTCCACGGAAAACCAATTCCAAGCTTGGGTGAGCTC
AGGATTGTTTGGAAACTCTCCAATCTGGGGGCCTGCATTGAATTGCGTGTCAGGCAGAGA
CTGTTAAATAAGATTAGAATAAGGACCAAGAGAGCAGCACAGGTACCTCACAGGATGGCT
GTGTAATGTCGAATCACAGTTACTCTTTAACAGCCATACATCAGCTGCGGCAGCGTTGGA
AAAATGTAACATGAGGTGGCATGTAAACTCAAt
>NODE_128_length_472_cov_20.413136
CGCCTCAGCCCCAGCCACCATCTACTAGACCCTATCTAGCGCGTGTGTGTTTTTCTCCCA
CCAAACCTACTTTATACGCTGGACTTTGGAGGCCGTCTGTCCCTTTTATTTGCAGTTAAT
TTTTGCCGCCTTCACCGGGGCTCTTCACCATGAATCTTCATTTCGCTGCTGACACCGTTG
AATGTGAATTCCTCATTTCCTGTCCTTTTATTTATATCTGTTGCCTGGTGATTTGATCAT
GCTGGGAATACAAGATTAGCAATTGCCTCGTCCTTGGTTTTGCCTCAAGGACATCTGCTA
CTGAAATGTTATTGTTTGTGCTTCTTAACCCTTTGCGTCCTAGCTTCTTTTTCACCTTAC
ATTTTGCACTGTAGAGGCAACTCTCTCTCTCTCTGTGTCTCCTAAATGCATTTGTCCTTC
ACAGTTGTACCTGGGAACAGAGGCGACCTAACAAAATGACAATTCCTCCATTAAAAATCC
TCCCATTTAGTGTGCCATTCCACAGCTAATTTTTTGATTTGTTTGTGCATTCATGTGTTT
AATCAAACGTGTCACctcgcaagacacataattaacttgaggtaatgatgtcattatgga
atgaaatgtagtagcc
>NODE_129_length_429_cov_12.671329
TAATAAAGCAGCCAGCCCCTTACCCTTAACTCTGTTGTGGACAGATTTCCCCTGACAAAA
ATTAAACTAGCTCCTACTTGGCACTTTATTATCTCTTCAACTGAATGATTTATTGTTTGT
GGAGCGAAAGAACCAAAGAGAGGGGGAAGATTACATTTCCAGCCAAAGCTCAGGCCTGAT
CTCGTTTTTTACTCCCTCTGTCCAGGAAAAAAGCTCCCGACAAACAATAATGTCAGCTGT
AATTGATCGGAGGTCGCTGGCTGGGCCTGCAGTAAAAGCGCACTATTTAAGCGACAATCG
GCCCCGCGCTCTTCAGACGCTGGCTAATGAAGCTGTCTGTCTGGGCTATTTACCTTCTCT
TAAATGGAAGGGGAGAGATGTACTGTAAGAGACAGGGCTGGAGAGGATCTGCCTCTCGCT
CCTGTGAAATAGGACCTGCACATGCCTCAGGAATGTATAATTGGTTGGCGCAGCCAAAGC
TGGGGATCCGGTGCTAATTAAATGACTTGTTTAAAGCCTATCTGTCTTTGTTTGGGAGGC
TCTGGGCTTCAGAACAATGCATTGTAaatgctg
>NODE_130_length_535_cov_15.371963
CATGTAAAAAAATCGCTCGGTTCAATTGGACTGGTTTTTGGTGTTGTGTAAGAAACAAAG
AATGAGTTTCCTCACCTTGTCTTTAATCCAACGTTTGGGATGGGTCAGCATTACATGGAT
ACAAGTGCACCTCCGATATTTGCCTTAGAACTTGCAGAGGCCATAGTTCACATTCAAGTG
AAGTGAGTGTATGCAGGGGCCTGGGCCCCCATCCCTGAGTCACCAGTGCGGACTTTCTCA
CACTTATCTACCTGTGAAATCCTTCATACCTCTCATAACTGGTCAATGACTGTATCAGCA
AACTGCATCAGGTGTTTTTTCTACATGCTTTTTACACAGATTATATGGATTATTGTATTA
GTAGATTTTGGTGCATCATTTTTAATGTAATAGCTCTTAAGCTTGTAGTTCAAGTTGTTG
TTTTATTTTCTCTCATTTTTCTAGATGACTGTTTTGTGTTAATATTGTCAATTTGAAATA
GCTGTTATTTGCTTATTCTCTACTAAGAGTTCTTACCTAATTTTTAAATGCTACATGACC
CTAATTAATTAAATGACTTAATAACCATTGTAAATACGGTATTGTGCAAACCCCATTTTC
ATTCATTTCAATTGCTAGTGTTATATAAATGACTTTTTTGTCTAGACACCATTtctcttt
atgaaataaagaaacatgc
>NODE_131_length_494_cov_8.479757
AAAGTTCGCCTCTTTTACTCAGTTTTATGCGCATATCTGAGCCCTCAAGCCCTCGATCAG
CACATCACCTGAGAGAGATACAAGGAAGGAGAGAGAGAGAGTTAGTGAGAATATGGCCCT
GGCTCCTGATCCATAACAGTCATTACCTGTTACATACATTTCAGAATTCATTCAGGCTAT
GAAGATAATCGAGGTAGTCGACAGTTTCCCCTGCAGCCCAATGGATTTATGATAGCACTG
TCAAGAAAATGAGGCAAAATGACACAGTAGCTGACTTTAGCTGCAAATAATGTGATAGGC
CGTACAGTGGTGCAGCAGCAGCTGCTGTCATTGCAGGTAATAGCCTATAAAGAAGCCTGA
TAGCAATACCTGTCATTTCTTAATGGCTGACTTCACTGAAGAGCTTTTGTGGCCTTTAAC
ATGAAGATAATAGAAGATACAACAAATTTTACAGCTTTTGCGTTGCATCCATAATTTATC
TCCAGAGGCCCCCACGCAGCAGTAGCACAACAAGGACAACATGCTCCTAGAGGTGtactg
gagagagatgcagtatgagctgcagggggttggaggccccggctgtactttgcaattaat
ggagaaactgcacagagttcaaaacatcctctatcagt
>NODE_132_length_432_cov_11.097222
TTTGGAAGACAGACTAAAAAGCTTAGGCTTTAGATTTTCATGGATTTCAAAGTTATCCTG
GATGCTAGTTGTTATTTCGGTGAGCTATGTGAAGAAGGTGTAAATTTCCCAAATTATTTT
TAGATTTGCGCTAAAGACAAAAAGCTAATCATTAATAAATGATTACTACAAACCTAGTTG
GTGTAGTTTTAGCTGAATCATTAAGACTAGACTAACATTTTCATGTGAAATGTGTATTTT
TAACTTTGGTATATATTTTTTTATTCAACATTAACAAAAGTCCTTGATGTTTCAATTTGA
AAGAGTCCAGTTGCGGGCTGAGGCTGAGAGTCCATTGAGGCTAAAGATGACTGGCTAAGA
TGACTGCCTGTCCCGTTTGGCCTTGGCTTTCACCTTACAATGTGTGTGTGCCCTTGCCCC
CCCCTTGATCCTTGGCTGACCTAACCGGAAGCCATGATGACAGCAGCCTTTTGCCAATAG
ACCAGGGGTGATGGTGAGGATTGCCATTGGTTTTTATGTTGACAGCAAACATAAGTGGAT
CGGCTCTAGTAAAGAACTTACAATCTAAAGAAATGc
>NODE_133_length_510_cov_29.982353
GCATGAGGAACAGATGTGAAAATTCATAGAGACTTGATAGATGCACTTCTGCTACAGAAT
GCAGTCCATTAAAGACACAATGTGAGTGGGTACTGTAAAAAGGATAAATGGTAAGGCTCT
TTAAGTACTCAGGGATGACCCTCAAAACATGTGTGTGAAAGTAATGTTAATTATAAAGTA
GTATAATACTTGAAAATGAGGGTTTTCCGCTTGCTAGTTATGTGCATTGGCACTTAAAGC
CAATACAGTTCAACAAAGCTATGGATGGCGTTTCAGGGATGCTGAAGGCCATTTTTGCTC
TGTCCCATCCTTACCAGCTGTATTTGTTCTCTTCAATAAATTCAAAGTAGCCCCTTCCAT
GTTCCTCCCGGCGTCTCTTAACACCCTTCTTATTCTTCTGATCAGCATTCGTGTCTTTGT
CCGCATCCCCTTTGAAAATAGAACAAAGATATAGAATGAGGTGCTCCTTTTTGTGAGAGA
GAGAGGTCGGACTGGCAGTGGGGTTCTGGCCCACAAAGCCCGTTCATTAGTTACATTGTG
TCGACCATGATCATCAAAATTAAGGCTACTAAGAGGCAACACCTCATAATTAATAAATGA
TTAATATAAAAACAATACAATCATACTCCACAAATTGTAACAGCTCTTAAAAGA
>NODE_134_length_478_cov_19.732218
CTATCTGTCTGCCACCCGCACAATGGCCCACACCGCTGTTCGCTTTCATTTACAGAGTGC
CAGTCTCTGAACTCCCCTCATCAGCCCTTTGTTCCTGGCTGTTTCATGTTTTTTGGGGAG
TTGAATGGCGTAGCTGTGTATGGGATACTTTTGAGCGAGTGGTTTAGAGAGACAGCTAGA
GCAGGAATTTTCCAGTGCAATACATTATGAAGATTTCACTTTCTGCCTTTGATTCTGCAC
TGACAGTTATCCTTCAGCCCTCCTTTAAAGTCCCACTTTCAATCCCTAATGGCTGTCATG
TCGCTGCGCTCTCTGGACTCTTACTCAAAGTGTCATTGGCATAATGGTCGGCAGCCGTTG
GCCTCTTTTGATCATCCATGCTGTGTGCGAGAGCAACTGGAGCTGAAACACTGAGGTGTA
TGAGGTGTCTGTGTGTGCGCGCACTGCTTGCGCCTCTGCTCGGCTGCCACTCCCAGGCAG
AGCTCCACGACCGGAAATCTAAAATTCACTTTCAAATAGTTTTCCTCCTGTTCTTGGTGC
CTAATAGCCAGGCAGTGGAAAGTGTGTGTGTGTGTGTGTGTGTGTGTGTGTGTGTGTGTG
TGTGTGTGTGTGTGTGTGTGTg
>NODE_135_length_329_cov_18.255320
TGTGTGTGTGTGTCCATGTCTCTGTGTGTATTTGTGTGTCCAACTCCTTTGTGACCGCTT
TCTTGAACCCGAACCCTCCCTGCACAGAGGGAAATGGCGGACTGTGGCAACGACAGGGCA
GTTTTACAGTGCACCGGGCTGAATGTTAAACTTATATTTAATGTATGACATTTCACACAA
ATCATCCGGCCACAGACATGACCCTGGGGTATTCCGCAGATTGCTTTTTCAGTGCCTCAG
CAACTGTGGAATTATTCGTCCCAGAGAGAGAGAGGGAGAGAGAGAGGGAGAAGGGGGAAA
AAAAAGCCTTTGAGTTTGGCGAAATGATCGCCCTCTCACTGCTCTGGCCATCCCAGACTG
GAAGCTCTCTCTCTCTCTCTCTCTCCCTCTCTCTTTTCTCTGTGATATCATGATCGCAGG
GCCGTGCCAAATTGAAAACATCTTGGCAGTCTGGAGGCTGTATGAAAtaacca
>NODE_136_length_619_cov_10.348950
CGAGAAAAAGGAAAAACCGAAAAATACGGCAAGTAAAAAAGATTGAATGATTCAATGGCT
ATCGCCTAATGACACCAGCCTCATAATATCTCCCCCCTAAATCCGCCGTTGAGTGTAGCA
TTGAAACATTTTGTTTCCCTTTTCTATTGGTCTTCTTGGTGTCGTTGTAGCGTTGTCATG
GCAGCCCTGCCAATCACTGTCAAGCGTGCCAATCATTAGCCAGTACGTAGCGCGAGGCTT
TCACCACTTGTGCAGCACGCACGGGGGGTTATCAGAGTCTCCGATCTCCACAGCAACCCT
CCCACCGCACCGCGCGCATCAGGCACAAGCCAATGCTCGCCTATCTGCTGAATGGAATGA
GCAATTAGAGGGTGGAATATTATTGCGATCTTAACGAGGCTCGTTAAAGCTAAAGAAGAT
ATGTAGACTGGAGATGCTTAGCAGAGACGGGAAGGGAGGGAGGGAGGCAGAGGGAGCTTT
AAATGGGTGACAAATGGACAACCAATGACTGCAACTCGGGAATACACGTTTTGAATAGAA
GCGAGTCAATTTGCACATTATTTTCGCATAGTTTTTCCTGTAGTAGCTACTTTTTTATCT
TTCCATCAGCCCATTCATTTTTTCTCTCTCTCTCTCTTGTGCGAGGCGTTTCAGTGTTCT
AGCTGCATGTGTTTTCTTTTTCTTTTTTTTCCTATCatgttatcgctttcttgttttcct
ttaaaaatttcagtcctgtaatcgtttggctttttgcccccgg
>NODE_137_length_492_cov_18.477642
AGTGCAGAAAAGGTGAAGCCAAGACGGAGGAAAATGGAGACGCACAAGCCGAGCAGGTCA
GGGGAATAAAAACGAAACGGAAAAAGGAAACTAAACAGCATGCAGTCCTAATTTGTCATG
CTCATGTGCGGCATGTCTGTGCGGGTTTGTGTGTCTCCAGAGTCCAGGCTGTGTAGATCA
CCATTCCGCCTTATCTAATTTCATTAATGTGATCCCCTGTCCATCCCCTGACGGCTTAAT
AGCCATTATTTGTGGGTCCCTTCAAATAAAGGCTCAGCAGTAAATTGCAGTCTGTGGAAA
TCGAGATATAAACGCCACCCTGCATTACTGTATAATATCTTTCCCTTTAATTAACTGAAA
GCCATGCTGACATTTATTGGATTGCAAGTTACTTGTTAATGGCAATAAATTGCGAAACAA
AAAAAAGAATCATTGCTTATTTTACATCAATAATTTGTGGACCTTTTGCTAATGATTATT
CATTACTCGCCTATGGGGACTGTCGTGTTTGGTGAGCTAAAGTGAATGAAGAATGTAAAG
ATTTAAGTGGGCAGCATCTACTTAGTGTTATGGCTTCGGTGCCGTGCATTAAATGCCTCG
CTCTGTTGCTGTCCCTTTATCCTGTCTTGTGCatct
>NODE_138_length_460_cov_10.580435
GTTGTGACGGCAGGGGTGAGATAGGAGGGCAGACAGGCGCAAAGTGGAAGGATGCTGGGC
TTCTCCAAGGGGATGTTTGGCTTTGTAATTTCACCCTTGAAATTCGTGATTACAAACGGG
ACAACTTTTTTAATTTTCTCTTTTGTCTGGATTCAGCTGGCTGACAGTCTGCCCCAGCAG
CCAGGCCTTTTAATCAATCACCTAGATAATCAAATGTCACTGGCTATCTGCTCCATGTAA
TTACTTTTGCAATTAAAAATCAATCTCCAGTCACCCCGTCTAATTAGAAGGATGGGCAGA
TCTTCATCTAGATTGATTTTATAATACATATTGACTTCAAATGCCATAACATTGCCATAT
TCTCTCATTTTCATGCTGTGGTGCATCAAAACAAAATGCCAGGGATTATGGGGAGGTGCA
ATGAGGGGCTGTTCCAATTCTGTGTACCAGGAAAAGGTCCCCAGTCTAGGAAAGGTTCAC
CTTGCTTGCTTGTCTGTAATGACAACACTCATCCTCTCTGCTCCCATTGGAAAGGGAGGA
GGGACAATAGAAGTCCAATGATCTACATGGCAGGCTACAGTCAgtgaaaaaaaagagcat
aatc
>NODE_139_length_598_cov_19.926422
TTTTTTTTAAGTCACTTAATTAATTGATCAAAAATGGCTTCTCCCTCCACCCCAGTAATC
TTCCTACAGTTCCTCAAATGATTGAAAACCTAAAGACACACAGGAAAGCTGCAGTAATAA
TTAAGAAAACAGTACAACACCAGTAGAAGCTGTAATACACTGTAACAACACTAATGCTGT
CGCTACAAAAATATTGTATTATGATGACAGTAGATGTGAGAGCAAACATATAATGCCAGG
AGCTTCTTCATTACATAGACAGAAAAAGTTGCCACCGTTTCAATGGAAACAAACATTGCT
TTGGGCCCCTTTGTAAACAGCACACAGCTGCTATTTCGAGTGATGGGAGCTCCACCTTGT
CACAACAATTCCCTTAAAGAGGAACAGTTTAATGTCAACAATATTTTCTCCATCTGCCTG
CTCATGAAAACCTTCCAATCCACAGGGAAAATGTTTCTCCCATTCCAAAAGGAAAAGCAC
AATAGAGGAAGATGAACTGCTAACATCAAGCGCGGATCGCAGTCAAAGGCGCAGTATTAG
CCTGCTGCAATGAGAGCGTTTGGTGGCACACATCCATCTGTTCACTTTTGCATTTTTCAA
AGAGGTGTCATGCCTTCCGTTATTCAGAAATTTCTATGCAATTTTCACAAGGAACTCCTT
GGAGCTCTGCACCAGCTGACTGATTTGCATGgtcacatttgcagtaaaacagaggtattc
cacctgccaggctccggcgcct
>NODE_140_length_473_cov_14.672304
ATGACTGTCATTTCTTTTGAGAAATATACATATCCTGCTGTCAGCTAGCATAGTTGACAG
TTTATCCTTGAGCAAAAAAAAATCTAGTGGATGGGAATAAGCTTGGCATAATGCATGAGC
GTTTGATGGTTTCTACAGTTAACTCTAAAGGAGAAGTGGGAGGCGAGATTCTGAGCATTT
CTCCCTTTTATCTCCTTCACAGGTGTCAAAATGGAAGAGAGCCTCCCTCCTGGCACCAGC
TTGAAATGCACAATCTGTAACTACACGGCAGATTCTCTTATTACATTCCAGCATCACATC
ATGTCTCACCTGTCACAGGCGGCCTTCAGATGCAATCACTGCCATATCAGCTTCCAGAGC
CACAGGGAACTCTTACAGCATCAGGACTTACATGGGCACGGCAGCAAACTTCACAGGGAA
GGCGACGGCACCGAGCATTCCCCCAGGGGTCCTGAGGAAAGCCTCCAGCAGCAGCAGCAG
CAGGCCCGCGCTGAGCTGGCCAACAGGAAGGATGCTCTGCTGGGAAGTCCCAAAGGGGCC
CTCAACAAGGAGACCAGCACAGACGGAGAGGCTGACAAGGCTGAGAAGAAGCCCATGCTG
TCTGTTCAGAaaggaga
>NODE_141_length_455_cov_13.980220
CTATTCAAAGTCAAAAAGTGCTCTGGCAAGGACAACAGTTTTATCCCTGTCTTCATAACA
AAACACAAATTCTACATAAATTCCCTCTCTAAGGGCTCTTTAACCCTTTTCCCCTTCCCC
ATGCTCAATTAGGTTTGGTTTTATTATTTATTTATTGTATATTTAAAGGCAACTAACACT
GGGAAGTGTAATAAAATGTACAGTGGGGGGATTAGGAGCAGCTCTTTAATCTCACGCTTC
TGATAATACTGCATGGGCTGATTGATTAGTTTTTCAGGAAGCTTATGTCAGAAAAACCTA
ATCCGTCTTTGGATTGTGCCAGCCTTGTAAGGTTTTCCGCGCTGCCACTTTATCATGGCG
GCGAATTACAGAGCTGCTGGGCTGTGATAAGGTCCCCGTCTCTTTTACAGACCCCACCGC
CCAACCCCCGGCACCCCCCCTTTCCCTCTGGACAATAAAAAAAAAATTGTGTTTATATTC
TTCACATCCCTGCTCTGCCTGGTCTTCACATCAACCTCTCCCAGGATTTGACTTGTAAGA
AAGAGGGGGGGAAAAAAAGTGTGGAACTTAAGTCTTCAAAAAGCCACCAGAGAAATTGg
>NODE_142_length_453_cov_17.993378
GTGGGATTTTCCTATAAAGACAATTAAACACAACTGAAAAAGCCTTTTAGTGAATACTTA
TATTTGCTTGACAGGGCAAGACTATGAAATGTTCCCAATTAATATTACATGGGATTTTTT
TTCCGCCTTTCTTTTTTCTAAATATATTTCTGAATTTACCTTGATTGTAATGTACCTCAT
TGGCTGTGGTTTTGTTTGTTGGCCTAACTATAAAGGATCTGCTTATACCCTTGTGGGTTG
GGAAGAATTAGGATTTATGAATTTATTTCCTCTGTTGTATTGTTTAAACAGCTTTGGTTT
AGTTTTGATCCCTTCCTCTTGCCTTTGAGGCTGTTCCACGGTGTCAGCTGTTGACTGATA
GTAAGAGAACTGCCTCACAGTGTGAATGAAAGAAAACTAGCGGTTGGTAAACACTGATAA
GGGATAAATAGAAAGCGGTCAGGCAGAGATAGTTCTGTGGGAGCCCAGATTGTGTGCGGT
CTGTTAAAATGAGATTCTGAGCCTGTCCTTTTTATTCTTCCTCCCCTCCCCTCCCCTCCC
CTCCCCTGTGCGGCGTTTGTCTGGAAAATCTCCAGTGACCCGGCTCGGCAGTCCCAg
>NODE_143_length_453_cov_12.355409
ATCACACATTAAAACACCTCTCATTTACTTCTGTTGTTGTTGCTCCAACTTCTCTCTCTC
TCTCTCTCTCTCTCTCTCTCTCTCTCTCATGCTGTACCCATTCTTCTTACTTTGAAACAT
CCCTCTCTTATCACACCTCTCCTCCTTTCCTCCCCCTCTCTTTCTCTCTCTGGCTGTCTC
TATCTATCTTCCCATCCCCCTTGGTGTTTTTCCCCCTCCCTACAATCAATGTGGCTTTTA
AGATGCCTATCGATTTGTTCCCCTAGACAGGCCCAGCGCGCTGGGGCGACACTTTGATTG
CTGGGCCAGTAATTACTGTTATTATTTATGCATCTGGGCAAAATGGCAGGACTTAACATT
CACAGTACAAGAGGCCACAGGCAATCAACAGAGGTGAGCACCTGGAGAGGGAGAGAGGGC
CGGGCGAGCGAGGAGGAGAGAGAGCAGCATTGGCCCTGTGAGAGTTGCACTCCAGAGATG
AGCGCGAAGAGTGCAGTCAAAGATATTCACACTCACACACACACAAACACGCACACACAC
TCCTGGGAGGGGATATGAAAGCATAAGCAGAAGACAGGCACATGTGtgcaaatgcac
>NODE_144_length_366_cov_12.732241
CTTTTTGGTCACATCCTTCCCCCTGCCTATCTCTCTCTCTCTCTCTCTCTCTCTCTCTCT
CTCTCTCTCTCTCTCTCTCTGACATTCACTCAGTCCCTGCAGTCTTATTGACCTTGGTTC
CTTCTCATTTGCATCCACCATTTTTCATTCTTCGGAATATGGCGTTGGGGGACTTTTCCA
TCATTAAGTGAATTTACAGCGATTTCCTTATGTGTTTTCTCCAAGGGATTGGGTTATGAG
ATGCACATTAAATATCCATTAATACCTCATTATCCCACTGATAAGATTACCATGATAATG
AGGCAGAAATTCTAATTGTTTCACTTCTTGTTGTGCCACTCATTTAATCATCCACCTGAA
AGACAAGTACTGTGCGCCCCTACCTTGAAGACTGTAAACACGGACAGCGGGATAGAGCTC
TCCCACTGCCAATGAGAGCCCTGCCCCCGCCAACAGCAGCACACACTGTTGCCTGGGTGC
TGGCATGCGTGTGTACTCATGGCGTGTGTG
>NODE_145_length_402_cov_26.457712
GGAAATTCTGCCTCTGTGTGTGTGTGTGTGTGTGTGTGTGTGTGCGTGTGTGTGTGTGCG
TGTGGTTCGCTATCCTCCAGAGCCCCCGTTCCCTCCTCAAACCTTCGTCTTTCATTCAAC
GTCGAGTCCTTTCAAAACAAGGTGAAGTTCAGCAAAGTTTCTCTGCAGAGATGATCAAAC
AGTCACATCACTAATGGCGATGGGTGACAGGGCCAGTGAATACAGATCAGCTTTAATTGT
GGTGGGTCTTACTGCCACTGTCTGTCAATCTGAGCCTTTGAATTGGCGAAAATTTGCTCT
GTTCATTCTGTTAAATGATGTATCCAATTAAATGCTTTAGAATTCATGATCTTCAGTCAA
GGTTAAATGAAAGCAGTTACTCCTGTCAGTAAGGTGATTAAAAGCTGCCTACATCAGACA
CATTTTGTGCAAAAATTTAAATTTGGGACTAAAGCATGAATCTTTATTCATTATGTGCAG
TCCTGCTCTATAAATGTCCAGCACAGTCGCTCTTAATCACCTTGTTCATTTTAAATCTCA
CTTtag
>NODE_146_length_401_cov_14.483790
TACATGGAGAGCTGACCTGTCATAAATTCACTCGGTGGGGATGATGACAGGGCTGGAGCC
AATCTTCATGAAAGAATAAAAAAATGGCACAAGGTTCCCATCCCCCCGCTCCCTGAGCCC
CCTTCCAACCCCAACTCACCCTTCGCCCTCACTACCGGAGCACCCTCGCTCCCTATCTTC
CTGCCTATCTCTCTGTCTCTGCACCTACCAGGCTTTCTCTCTCCCTCTCTTTCTCACCCC
CTTTTCTCTCCATGGGTAAGCAGGTAATCATGAGCTGTCACAGAAAGGTGACCCATTAAT
GTGATGGATACGGTGTGAAAAACAAATGGTGTGAAACGTGTGGATTGCTGTCCTTACTGC
ACCTTGGCCTTTTGTTCTGTCATATCAATATCCACACAGGGCCTCATTACACCGCTGCAC
TACACAATGAGTGGAGCGCCAGGGTCAAGACTGCGCCACGCTCCCTTTGACTGGCTCCGA
CTGGGCTTTTCAGCTCAACCTCACCCCAAAGGACTCCCAGGTAAACAGGAAGAGGGGCag
cctct
>NODE_147_length_491_cov_5.109980
CGAAGAAGGGAATGAAGGAGGAGATTGTGTATAAAGATTTAAAGAAGTGCAGGAGAAAAA
CAAAAGCGGTTTACTAATAGCAGCAGCCTCTGTAAACAGAAAACAACACGGTTTTTTAAT
ATTTAATAGGAGTTTAATGTAAAAGTTGCAACCCTGCAGCTGAAATTTGATCTTTACTGC
AAAAAAGTGCCGTAAAACAATCAATAATTCCCCATTAGCATCTGCCCTTGCTATTGACGA
AACAGAGACAAACCTTTGGAGCAGACGAAGCACCAGCTGACGTTGACGTGACTGTGGTGG
CTGTAGCCCTTCTTGGCGTGGAAGTGGTTGGTGCAGATGATGGCAGTGTTGGTGATCATC
TCGCTTCCCGCAGCCACGCACTGGTCGCCGACGTGATACGCCACCGGGCAGCGCAGGCAA
CGCATCAACCTCCCTGCAGCACAGAGCGAAGGGGAAGGAGACAAGATTACACAAACAAAA
CTGACAGACGGAGCTGCAAGTTTAGTGTTTGGGCAACAAAATGGCAGAAAatggtgaaaa
atgtcgatcggtgtgtcctgaagccccagatgacgtgctcaaatgtccataacccaaaga
ctttcaatttactgtcacagaggagtaaagaaacc
>NODE_148_length_610_cov_22.593443
TTAAGATGTGCTGCATGTTTGTTATTGCAGGTTTTTGAAACAAATACATAGAATCAATAA
ATGTCGATTTGTCAGATTTCATCTGCAATGTTAAATGTTCATTTACTAAATTAAAGCAGG
ACTGTGAAGGCAAACACATGGATTAAACTCCGACTAGGATCAAGATCTCTGTTTGAGCAC
AGAGATGGTCTTGATGAAACACTACACTAAGAACTTAGCAGGAAATGATGTCTTTTCGGA
CTGTTGCCTCTTTGCAAATTTAAACAAAAAGCAGATTCATTCCAGAAATTGCGAAATAAA
CACAATACTGACACAAGGATACCACAGAAATTGTAATCTTGTAATTCAATGTATTCACAT
TACAACATCCACATGGTTCAGTTTGTGACAACGTCTAATGATCTTCAAATATATTCACTG
TATGATACATAATACCAATATAGGCACTTCCAGTAAGTCTGGCAATATTGAAGCTACAGT
ATAGTGTCTAAATTACAAAATGGTAAAAATAAATAATGTATATCTAAAAGAGTTTTTGTA
GTTTTAAAATTTCTTTACTGTACAGCATATATGTATATTGTACAAAATGGAGCATCGACC
TGCAAGGAAATCAATTATTTTACGTTCACAAATACTGTGTATTTGGACATATTCTTCCTT
AGTACATGTGGTAAGTGCAAGGTACTAGTGAGAAGAAAGCAATTCATTATTTAATCatgt
gtcaactatataaaaatactcatctcattttgtt
>NODE_149_length_528_cov_21.378788
GGTGGATGCTTACGGAAACATCCTCCTCACCACGCTGGAGATGAACAACGAAGTGATGCC
TTCTGACGTGGGGAGCAGCGTCAGTGACTCTCGGAATTCGGTCATGTCCTTTGACAGCTC
CGGGGTCCAATTCAGGAAGCCCATGGCGCCCCGAGATGGCTTCAGCCACCACTCGCTGGA
TCGCAGTGCCATGCGGAGCCGGGCCAACTGTCGGCTACGACGACGCTCCTCCAAGCTCAA
GTTGAAAATCCCAAACCTGTCAGATGTTAGCACCATTGACAAGTGGTCCCGGGTCATTTT
CCCTATCACCTTTGGATTTTTCAACCTAATCTACTGGTTGTACTATGTGAATTGATGTGC
ATCCCACTAGGAATCATGGGCCATATTTTGAGAGCACATTAAATTGGCTTTGATACAGTT
CCAAAATATGTATACACATATACAAGTTGAACATATGTATATGCATATTTCTATATATTA
TATTTATATATACACGTGTGAAATCTGAAGGACCTTTCTGCTGTACAAAGTATTAATAGG
ATGACTTGAATGTTTAAGAATAATTGTGAGAGAAGAATTTCAAGGCTTTGAGTTTCTTTT
CCCTCCTGAAACAGACAAACAAACAAACAAACAAACAAACAAACAAACACGAgatcccac
cagggatttttg
>NODE_150_length_566_cov_6.501767
TGTCCAATCGCATGCCTCTTTTGGTGCAATGAGGTCATGTCATTTTACTCCTTTTGAACA
CACATCACACCAGAGTCACAAATCACACCGTTTCAGTACAGTAGTGCGCTATAGGAAACT
GCTGTATTATGAGTTTTTAAGAGGTCAGATATGTTCTTTGTGTGCTGACCTCTCCCTCTC
GGTCTCACAGAGCGAAGTGCGTGCCGTGTGGACCAGATCTCAGGGGCGTACGGCTGGTGG
GGGGAGCGTACCCTTTTCCTAACCTCCCTCCACTCCTGTCGCACCGAGAACTATGTCCCG
GGACTGCACCTGCTCACCTTCCAGCACCCCCGCAACGACTCCCAGCCTGACAAGGTACGG
AGTCCAAATCTTAAATAAAAACTGTACTAGTTGTGATTGTAACAGCTTCCCTTTCCTCCT
TCCTTCCTCCAATATTGCTTTGGCTCCACCACAGTTCTCCAATTTGACTATTATGATTGT
ATAATTTATTGTTCATTCCTCCTTTGTGTTCTTTGCTTTTTAATGTCTTGACTCCAGTTC
TTCTCTTTTTTACTTTCTCTGTTTGTTTTGCATAGACAAGGTTCTTTTTTTCAACTACGC
TGTTGAACTTGTGGTGCAGTTTTCAGAGAAtagtgcttctgttgatgtttttcaacttcc
atccatcctccactgtccttccacctcctcacccctccaccaggtgtcca
>NODE_151_length_343_cov_13.209912
CTTACTTGCTTTCTTTTTCCCTCCTCCCTCTTTTAGTGTTCCTGCAGATTCCCCTGCTGT
CGGCTCTCGTCACATTCCCCAATCTGTTAGCCTTCTGATACCGGGGCCAGACTTGAAAGG
AAGTCTTAAGGACGAGAGCTTATACACTGTGCCAGATTTTGTTAAATAACTACGAGATGT
TGGTGCCAATTCATCGGTAATTGTCCCTTCTGGCACAGTCTGTTGAAAGTCCTGGAGAAG
CCTAAGCTCAAGATCACTGCAAGTGTTAATCTTCTTATACTTAAGGTATCAGGTTTTCTT
TTGATGTCGCTAAACATGTTGACTCCTATCTCAGCGCAGAAGGCAATCCAGACATAGCTA
TGAGCGAGATGGGGGTTTGTCTGCCTTCTTCTTCCAAGAATCTCATGGTTTGTGTGTTCC
TCTCCTAGCATCCATTACTGTGCTAAAATAAAGAAACAACAAAATGAGAGAGAGAAAAAA
GAAACAg
>NODE_154_length_444_cov_19.792793
GGAAAAGTGTTTTTAATGATTTATTTTAGCGTTAATCAGCTCAGACGCTGGAGAGACTGC
AGAGCTACACGGTGCCAAATTACGCACGACGACCAGGAGTCATATCACAACCTCCAGCTC
GTCTTTAACTTCTCCTTCACGGGCTTTCAGGGCATAAAATAGTGTGCTGTGTGAGTGAGA
GCTGCTGCTGGTGGGGCAGCACCGCTTTTTCTATCTTGATCTGAACTACTAACCAAGTCT
TAGAGAGATCAAAATTCAATCCCGTTCTGAGAAAAAAGAGAAATGACGTTATTTGAATAT
GTGCCCAAAATCCTTAATGAATAACTTAGGACGAGTAGGAGGCAAATGCTGCCCCAGCTG
TTTCCTGTTGAAAATGTCTGTGTAATGTAGATAAATGTGAGGGATTTTCTCTCTAAATCC
GTCTCCTGTTCGCTAAATCTCACTTCTCCAAAACGAGCCTGCGCAATGGAACAAAGTCGG
AATATTGAGATGTGACATTGCCCGCATCTCATCCTCTTTCTCCCCGTTTTTAATGACTTC
AAACAAGTTCATTTTCGCCGGGCTTTGTCTTGCGGAGACCCGTGGGGa
>NODE_155_length_576_cov_11.118055
AATTTGCAAAGTTTATTTTACATTGGAAGGACACATAGAAGTGCCTCGTCATGACATGAC
CATGTGTTAAAGACCTTAAGATACTAGATTGCTAATCTTTCTGTCAGTCTGCAGGAGACG
TGATATGCATCTGCATGGTAATGATTATTTTTAAATTGATTCCACAAATTCTTTGGAGAA
CTCAATTCATTTGTCTTTTTAATAATACAAAATTTAATAATGAATCCAATTTGCTTCTCC
TCAGTGGCCCCCTGGATTATCCTAGGATGCAGAATACCATCCTGGCATCTAAATGTCTTC
AATACAAGATTAACAATTGACAAAGGGTTGCGGGTTGCAGGGTGATTATTGGCTGCAGGC
GGAGATTAAAGCAAAGCAGCAGCACAGCTGACAGTTTGGTTATCTCTTTTGGACTAAATG
AAAATCATGGCCTGAATCCATCAAAGGAGATTAGGAAAATGTGAGCCCATTACTGATGTC
CTCTCACAGGTTGGTGTGTCTGTATATGTCTGTTTTTTTTTTTTTTTTTCCCCAGTCTTC
GATTGGAAGCCAAATCTGTTGATTCCCCTCTGCCGCTCAGTGAAGTAGACATCCCCCTTC
CACTGATGTCAGCAACCTCATTTGTGTATGCACTTGAGAGCTGTTGCTTTAATTTTCTTC
CGAACGCAGCTGTGTTAGCTAAAAAGAGGAAACTCGCAGCACCTCTgaaataatgagcta
>NODE_156_length_606_cov_26.262377
CCAAATAACCGATGAAATTGCTGTATCTGTCTATAAAGTCGAGGCAACACTAGAGAAGTG
TTCTGCTCTAGTTAGAAAAATTGTTTGAATCAAGTCGATGGCAGTCGGTTACATTGTGTA
TGGAATACTCTACCTGGCTTGTAACTGACTAGAACTGTGATGTACAGATGATGTATTATT
AAAATCTGAAGCAAGTAATGCAATGATATTAGGATACAGTTTTTGTATTTTTATTCTTGT
ATAAGGTTATTTGATGGCTATTGTTTAGCCTATAGTTCATTCTGTGTTATTTAAATTCTA
ATATATGAATCATATTTGGATTGAAGTCATGTTCAGGGGCCATGTTGTGTATGTATTGAG
ATGTAAAGCCTTTGAATGTGAATAATTATTGTAAACTATAATATTTTACAGCTTTTTTCT
TACTATATCATACATTTTCTATTTGCTCAGTGATTTAATCATATTCTGATAATTTAATGA
ATCTGTTCATTCTCTCTCTGATTATTTGTGCGCTAGGTCAGTAGATGTTGAATGATGAAT
TTTCCACTTAATGCTTGGTAGTCCAGTAATTAAAGCATGTAGGGATTTAGGCATACAAAT
AAAGCCATGTGTCCTGTCTTCTGTTAACCATGACACAGCAGCAAAACAGCAGCAGCAGCA
TTCAGTGGCAATGGCATCTCACATTTTTGCAGCATGTAAATAAAGTACCGGCCCATTATC
AGCGTTTTATTTGTGTATATGTGTgtgttg
>NODE_157_length_432_cov_6.319445
GTAGGTTTTGTAAGGCTTTGCCTTGTCACTTCCCACCAAGGAAAACACAAAGCAATGACA
CAAAGCAATTTCTTGGCCATCGCTTGTCATAAAGCTAATTGATAAAGGAGGGTACGGTTG
GAGTCTGTGGATGGCAGACTAGTACATGTGGCAGAGGGCGTACATCTTGATTGGCAGTGG
CCATGTGGGAGAGAGTATGTATGTGTGTTGTGTGTGAGCACATTTCCATGTGTGTATGTG
TATGCGTCTGGGTCTGTGTGTGGGATAATCCTGGAGAATCTCTCTCTTTGAAGGGGAACA
GATGTAGATTTACATATGTGGAGGGTCCCCAGTCTGTGATGAGATTAGCTGGTTGGGATC
TTTCTTCACAGCGACTGGAAGGTGCATATTTAATAAATGCCTGGAGCTAGGCTGGGGCGT
GCAGGGCTTGGCCCTCAGAGAGCCACAGGACAAAGGCAAACGAGGCCCATGGCAGGCTGG
CCCATATGGGAACAGGGTTGCTTACAGATTGCAGTGGCCTTTCATTGGGTGTGAGACAAG
GCTTTAagggtttatatacagagagaggggagcact
>NODE_158_length_341_cov_6.410557
CTCTTTTCATCATAATAGTGTTCAAGCCAGCGCAGACTGGCCATGTGAGAGTGGAATGAT
CACTAGGTGAAAACCACACAGGCCTGCAATCTGAATAAGTACACTTTCTTTCAAAACTGA
ATTAAAAAAGGAGTCAAAATAGGGTTATTCTACACTGAAGGATTCAGATGCGCGTCCATG
CGCACAAAACAGGCAGAAAATACACAATGTAAGCTGTAAAAAAACCAACAAATAAACAAA
CGAATGAATAAAATGCTGTATGCAAAGTGCCTGGAGCATCCAGTGCGCTTACCTAGACTT
GGAGGGGGGCTGAATGTGTTGCCAGCGTTAAGACAGCGCGAAGAGTTAATGAAATATCTC
CAAATGGGAGTCAGGAGTGCGTGCAGAGATAAGCCTGATGTGGTTTATATACCCAGAAAG
CAAGTGCTCCTCTTCTCATATTGTCCAAGAGCGTTTGCATAGCTGGCCAAGTGGCTCTGC
TCTTG
>NODE_159_length_441_cov_13.750566
TAGATATACAAACAGCTGCTATGCAGGCTGGAAAGCAGCTAAACATACTTGACTGGTCAA
AAAGCCAGTAAATTACATTGACAGAATGACACATGTAATTAAAAGAATCCATGCCGCTTT
TACCTTTTGCGCTTCACACCTACAGTGGCACAACGACGAGAGCCGGCAACTCCCACCCCG
CTAATTACCATTATCAGTGAAATGGTAGGGTTTGACTCATTAGTTCCATGTGCATTTAAT
TAGAGGCAGGCTGAAATTGGATTTAACTTATTACTTTTTCATGGATCACTTTCTTGTCAT
CACTTCAAATTGGATTGCAGCCCCAGGTAACTAATTATGCCAGCCGCAGGATCAGGAGTG
GAGAAATAGGTAATTAGGAACAACACTGTCGGACCCTCGCTGATAGTCCACCAGCACCAA
GGTGGGGGGAGGGGAAATTGATGCTCGTTTGTGGCGTTGCACACGAGTCTGGCTGGTTAA
CTACACCTCATTGCAAGGGATCCTAGGTATGCATCCACCTCCTACAGGGGATTATGTGGC
ACTCAGCTGGGCAGTAGATGTTGTAGATCGAAGAGCACACGTCTg
>NODE_160_length_470_cov_15.978724
CCATTTCATCAGCAATCTGACATTTAATGAATATATATTTTATCTTCCCGTGCCAGTTAT
CGGAATGTCCTCCCCGTTCCGAGAAATGGTCGTCCTGGGACTCTTTTGAACGGGCCTTTT
TTCCTTCGACTGGCACCTGTACGCCAATCACACTCACTGCAACCGGCCCGCAATCTTCCC
TTGTTTTTTCCTCTTCGCTCTCTGTCTTCAATATGGTTCATGGATTAATAATTCATGGCC
AGTTATTAGGGCCAGTTCAATAGGAGATCTGCTGATGGAGGGTCGGCGCTCGGCGAGCGT
GCCCGGAGGGATGCTGCGTGTTGTTGTGTCAGCCCCCATCTGCCAGAATGCAATAAGGCA
AACAATGGAGGCCTTGATTTCCACCAGCAGGCCCATAATCTTTAAATGGCTATTAGCTGA
AGAGTGCAACCAGTCAATAACCGACAAAATCCTTTTAAAAGCTTCTCTCCCTCTCTCTCT
CTCTCTCTCTCTCTTTCTCTCTCTCTCTCTTTCTCTCTTTCTCCACTCCTCTCAAGCTCT
CTCTTTTTATCTGCCTCCCGCTCTCTTTCTTCTCTCTTGTTTCTGGTCAAATTGGGACAC
AGTTGCTACAATAa
>NODE_161_length_435_cov_13.183908
GTTGGACTGACAGACACTGCTGACACAAACAAACGTGACTAACCGTAAGAAAACAAGAAA
GCCTTGTTTATGATATTTATTGCTACGTATAAATGTTTCTATTGACAACCTTGCTATTTC
AATTTGACAGTGATTCTAGGATTTTCAATTAAAACTGAGCTTCAATTAACATGAAAATTA
ATTTTACTGACTGAGGCCATGTTGTGTTTTTCCTCTTTCAGCCACCATTCTGTCCTGTGG
ATGGATCATCTATTTAACTTATTACAACTCACGCAACATTGGCCTCATCCTTACCCTCAT
CATCAACAGACTCTACAAGGATGGCTACATTCACATCGGTGCGTTCATCAGGAGCTCTGT
CACACAGTGATGAATAGCGAGGAGGAACGCTGCCAAAGCTTTGAGTTGAAGGCGTTAACT
CAGTCTGCTGAATATTTCATGATGAGTCAGGTTCTCTCAGTGATTATCTCCACAGAGTCT
GAACAGCAAAGTGCACCCAATAGCAGATTGAATTTCTgtagataaatggcacaggaatta
atttacaaagcaccttgaggccataaatgcaagtgtaac
>NODE_162_length_378_cov_16.198412
AGGGAAGCTCTTTAAAACATCAAACTGTAGCGCGGTGAAGAGATGAACAACTTTTTTTTT
TTTTTTGGGTCTTTTTTTGCGACAATTGGATACGAACGTATTTACAAAGCCGGCTTTTAG
TATTAGTGTGCACTCATTAGCCCTGGCTCTAAATAGGGCCCTCCCCCACTTCTACCTCCC
CTCTCGGTGGTACATTTGCCCTTTTTATGAGCCCTCCTTTTCCATTTTTTTCCTCCTCCT
CTTCTTTCCTTTCTCTTTTTTTTTCTCAACCCCAACACGGAAATTGAAACTGTATCTGGG
CTTATCTGCAACCTCCCCGTGCATCAACTGCCGAGATGTTTAGACAAATTTTATGCATTA
TGCAGCGCAAATATCAAAACAGTTCTTGGCAGTGCCAGCAGAAGCCTCATTAAAAATTCC
TTAATTAAATCTTCTTGCAAAATGTAATCAGTCCAAGGAAGGGGTTTTGTGTGTGTGTGC
GCGCGCGTGTGTGTGTGTGTGTGTGTGTGTGTGTGTGTGTGT
>NODE_163_length_554_cov_21.413357
ACATTCCTGTGATAAAGTACAGGGATCTAGCCTTCCAGCATACAGTACCATGTCTCTATG
AAGGCGATCCTCCAGTGTCATTTCTCCTGTGCTTAATCTCCATGTGGAGATGAAAGATCG
AGGACGGCCAGCAGTGTCTATGTGCTAAGCTGGGCTCTGGGTCGTCCTACACCCGACACT
GGTTCTCCCCAGTGGCCCGGGAGATGTCAAGGGGTGAGGGCAGAAGAGAATGGATAGCTG
CCGGCCCCGGAGCCCCTCATTCACTCTCTAACTTGCTCACATTAAAGAGAGCTCTAATCA
CTGCAGGGACTTGGCCAATGATGTGGTTATCAAACGGCATATTTCAAAAAGGCATCTTAA
AAGGCCCGAGGGCGAAGAGGCAATAAGAGCACATTTGTATGTGGATGAAAGGGAAAAGTG
TAGACAGACCTTGCATCAGAATACAGCGGGGGGAGATCATTAGCATCTCCAGCAAAATAT
GCACTACCAGAGAGGGAGAGCAAGGTACAGTCAGAGAGGGGGAGAGAGAGACAGAGAGGT
GATAGTGGGATGGGGTTGCCGGGCTGGGGGAGAGAGAATGGTTCTCTTCGCCATTCGTTC
TTTTTTGTTTTACATAGTTCCCAAAAAGAATAAGAGAACAAATAcatttttgaacaaagg
cagggctcttgaagtggaagccctttgggggtgtgagg
>NODE_164_length_484_cov_15.500000
ACAGCGTCACTTAGTCTCAGAGTCACGGGCCAAAAAAGTTTGTCAACTGCTGCTACACAA
ACCATTCTAATTATATAAGGTACATGGAGTTCCTGTTCTTGATGATTCCTAACACTGTAA
CTCAGACAATTAACCATGTAGAACACCAGTGTTTATTGTGTGCTGTAAATATTCAGTCCA
CTGTTGTACTAATGCAGACATAAGGGTGCTTCACTATTGCTCCAACTGCAGGAGGCAAAA
AGTCACCTCAGGTCGATGGCACTCAGCCTGTAAACAGGGCTTCCCGTAAAATCAATGATC
TTCAGTAGGAGCTATCAGTCTGTGGAACAGAAATAGCCATGGCTGTGTTGCGTCTAAGAC
AGGGACGTACAGTGCTGTGTGTTTGCTTGAGTGTGTGCGAGTAGAGGAGGCTGATCACTG
GCATGTCTGGGAGTATTTCTCAAAGATAGCAGAACTGAACCATGCAGCTTTGTCATGCAT
GCTGCTAGTTGATGCAAAGAGAAGACTACAGCTTACAAGTGTCATAAATATACTTTTTTA
TGTGTGCTTTATGCATCAAACTAGTGCTAaagtgaatatatataactctgagctgaaata
atccttgctgattacaatatgagaaaac
>NODE_165_length_406_cov_9.756158
CACACACACACACACACACACACACACACACACACACACACACACACACACACACACACA
CAGAAAAATCCAGAGCATGTGGAGCTTTTATTGTGAAAAGACAGTTATTTATGACCATAT
GGACGTGTGCGACTTTTTCTGTTTAGTCCAGGCTTGTGTTTCTCTGATAATGTCTCTGTA
CGCATGCAGGATTATCCATGAAGATGGCTTTTCTGGGGATGATGTGAAGCAGTATAAGCC
TGTGGTCTACAGCAACACCATCCAGAGCTTGGCAGCCATTCTTCGAGCCATGGACTCACT
GGGCATTGAGTTCGGAGACAAAGACCGAAAAGTTAGTGTTACCTTTACCTTTAGTGCCGA
AGCAGATCTGTGTTGATATAAATCCCAGTGTCTGTTTGTGTCATGATGTCTAGTTGATGT
CCCTCAGGGGACTGGCTAGTCGAAAACCTATTTTAAGAAATCAGTCTTGGAAATATTTGA
CTTTGTGATTGGTTtgttttgtccatttcaataaattcttgcgtataatggttcagaatg
ataaatgtat
>NODE_166_length_346_cov_19.289017
GGTTGCTTTTAACAACATTCATTAACTGACTTAAAGATTATTGAATATTTAATGTAATTG
TAGCATTGTGTTTGTAAAGAGAAAAAAAACCTAGTGAGTTGTGTTTCTTGACTTGTGGAT
TACCAGTGAAGTGGGCAATCTAGTGCTAATATATATGAGGTCTTTTTTTAAGGATTCTTA
TTTTGCGACAGCAACAGCAGTCATTATAAATGTTCATTTTAGCATCACCTGTCTTCCGTT
GTCTTATTCTTCACCTTCCACCACACTCTGCATCATCACAGTAACACATCGCAAGTCTGG
GGGTGGGACTGAATGTGTGTTTGTGTGAGTCAAGGCGCGTGTGCGTGTGTGTGTGTGTGT
GTGTGTGTTTGTCGTGAGTGTGCGCAAGAGTTAACAAACCTGTGTGTTTATTTGTGTGTC
TATGCAAAATAATGGTACCTGTGGGTAAGAGTGTGTGTGTGTGTGTGAGTGAGTGAGTGA
GTGTGTAGAt
>NODE_167_length_480_cov_26.885416
ACAGTACCACATTGACTTAATTGTGAGGGTAAAAAACAGCACATACAGACTTCCTCTCAT
ATTTAATTTTATCTTTGAATAAAAGAGCTATAGGAAAGTATTAATCTGCTTAACATTTCT
AAGTACATCCTCCAAAGGATTTTGCTTTTTTAATCTTACATATGCTCAGCAGAGTTACTG
GCAAAAACTGTACATTTTCCTCATTTCATCCTTTCAACATCAAATGGTGAGCAGCAAAAA
TTGGATCAGACTTCAAAGACTGTGATGTGCTCCAAGTCACGGAGTGGCTCTTCTATTTCA
CATATTGAATCCGAGCAGGATATCAAAGTGCTACCAAAGAACCTCAGGTCTTTACTAAAA
AAGGGGTCTAACATCTGTAGAAAGAGGAGCGCAAAGACAAATCACCTCAGGGAAGAGCGA
GCATTTATTCTCAGCCGTGAATTTCCAGCCTTTTGATTCTCTCGTTCCTGTACCACCCTG
TCTTCTCCGCTGAGATGGAGGTTGGAGCAAGAGAACTCTTTTGTCTCAAGGACTCAAAAA
ATTCCCAAAGAATAATCTGGGTTAAAGCTGCTTTGTAGAGGAGCAGCATTTTACATACAC
GGCTAAAGGAAAGCAGAAGAAatg
>NODE_168_length_590_cov_7.735593
CCTTAAACCCACGCTCTCCTGCCCGAGAGTCCCACGCCGCTCCGACCGGCCGGCTCAGCA
TCGAGTGCACAGCACAGCACAGCACAGCACAGCACAGCACAGCACAGCACAGCACAGCAC
AGCACAGCACAGCACAGCACAGCAGAGGGTTACCAGGGGCGCGGGCGACAGGGGGTACCA
GGGGCACGAGAGGCCAGGCTGGATGGCTATTTTTGTTTCACTGCGAGTGCTCTTTCGCTG
GCTGGAGCCGGTTGGAGGGGAGGGGGTGCTTAAGTGTGGGGGAACGGGCTCAACCGGAGA
GCAGGGTCTGCCCAGGCCAGGCCCGGCCTGGTGGGCCCTAACCCTGACCGTAGCCCTAGC
CCAGGGGAATGGAGGGAGGATCTTCCCCTAAGTTAGAACCGAAGGTATAGAGGGAGCGTT
CCCCCCTCCGAACTGCGAATTTTCCCCCCACGTTAGACCTACGGGTACCAGGGGAATGGA
AGTAGAATTTCTCCCCCCAAGTTGGAACCAGGCACACCAGGCGGTGTGGAGGGAGAGTTT
CCCCTCAAATTCAGAGCCACGGGTACCATGGGCACGAAGGGAGAAATGTTAAAGGAGACA
TTTTGATCTTTAAAATCTCAATGTTGTGATTTTACTTGTCCTCATGGTTTCATCTCCAGC
TGAAGCACATTCAGATTATTTTCACAATGCAAAGTGGGTTTTTTTTTTCTTTTTTTCTTT
TGGGGGGGGGGAGG
>NODE_169_length_434_cov_13.970046
AAGTCCACTGATCTTCATGTATTCATATTTACGCTGTCTTTATTAAACGTCTTCTACCAA
CCTACACAGGAAAAGAAAAAGGGATTTTAAATAAGCTTATCATAATCACCCGTTCGCCCA
TTTCTTCTGCTTTCTACTTATCAAACATAAAACAGACTGAGAGACTTATATCTCTGGTTT
ACATTTTCACTCTGCCTCATTGTGTGTGACACCCCTCCTCTCCTCTCACTTTCTGTCCCT
CCTCATCCCTCCTCTCTCCCCCCCCTCTCTCTGCATGCCCACAGCCCAGCAGTAATTCTG
TGTTTATCAACTCTTTATTATGGCCCCTCGCATCATCATTTACAATGGTAGCATCTGCTC
ATTGCCTAGCCCGAGCATGGGGCAAATTGCTTTTATAGGGAAAAAACAGCCAGTGAGAGG
ACTCACACACTCACAAATACACACACACACAGCAGCGGCTGCGCACAAATCAAGAAACCG
AGCCCCGGCCTATTTACAGCGGTTGTTAACTCTCCTGGCAGAATCACACACAAACACACA
AACACTTCACTTCTTCTAACAGGATCAAATGATTAGCt
>NODE_170_length_456_cov_23.390350
GGGATCTGAAAGTGCTCTTGCAGTGACACATACAGCTATCTATGGGTTGGCATGAATCAC
TGAGCAAGTGGGGTGGGGGGTCCACCCGGGTTGGCACAGCACACTGGGCCTGTCAGAAAA
GGCGGGAGGGGTGCACATTCTTCACCTCCCCCAGAATGGCACCTTCCAAAGCGGATCCCC
TGTCTACCCATTCCCCAGGCCCCAGATAAGAAGCTCATCCGTCATCCACTGGGGCCGCAT
TAAATTTTAACTCTGGTTACCGAGTGTGGCCATTCAAACTTTTATCTCAAACCTTCTTTA
TCTTCTTTTCATTAAGTTCTCAAGCACTAATAGCCCTGCGAGTCTCCGCCGGGGTAAGGA
TGATGTTCTGAATAATGAAAGCTCATTATTTCTCCACAGAATGCTTGTTAATTCAAATGA
TGATATTAAAACTATAGTAGCCCTCAGCAGTCGGGTGATTTCTAGCATACTTTATCATGT
ATCAATATATACTCTGTTTGTCAAAACTGCCCCGAGCCTGGGCTGACATTCTCCTCCCGA
GGAGTGGAGTGCTTCAGCAGGCCTGCAATACTCTAAGGTGACAACTGGCAGAGTTTGTGc
>NODE_171_length_422_cov_2.473934
AGGATCGTACACGCTGATAACACAAGGAGTGCAGAGCCAAAGCTTTCTCACGCTGGAGTA
CTTGTCTCATTATGGCTCTGCAGAAATAGCTTTAAAAAAAAAAGTTGGTGGGGCTTGATG
TGGAGAAAATGATGCATCACAACCCATTAGCACAGCATGCCACGAGATGATGGGTGCACG
TGTGTGCGCGTGTGACACCTCCACAGACGTGGAGGCCTGTGAGTGACAGAAAGGCTAATT
GACAAGCGCAGACTCACAGGAGCGGAGAGTCAATGGGGCCCGCGAGAGCGTACCTTCTCC
CGATGATGAAGCCGAACACCATGAACACCAGGATGATGGTCCCCGCCACGGCCACCACCG
CGATGATGATGACGGGGTTCTGCTCGCTGGAGACAATCGCAGCTGATGACATGGACAGAA
AAGACAGGAAAAGAAACGCTGTGTGTGAACTTCAGCACATCAGAGATCAGCAGGACATAC
AGTAATCGAGCCCAATGAGCAGCGTGGAGATTGATaaccctccgtcctccctcccctcca
ccatctccaaacccaccccttcccct
>NODE_172_length_643_cov_13.143080
AAACTTCTTTCTAAGCACTTACCAAGAAAAAAGGAACTGAGAAAATAAAGACAGTTATCT
GTTGTTTGGGGACATCTAAAGGATTACTCTCCATGAAGCTTTCAACATTACATAATCCAC
AAAATGTGACTGTTAAAGGCTATTTTTCTTGATTATGAAATTTGTGAACCCCCCAAGCAG
CAAGCATCCTAAAAGACTGTTAATGCCTGATGGCTGCATTGCATTTCATGCGCTGAGTTG
TACTGATATGCATCTACACACAAACACAGAGGCAGTAACAGAACTCTTTGCTCCTTGGCC
TTCGAGTCATCTAGCTACATCAATAAATACAGCAAAATAGCATTAGCAATAACTTCAACT
ATATGACCAGGCTCTAATATGATAGAATTAGTATCAGTGTTTTAAGGTTTGGCCATTTAG
GTGAAATTCTAAGCCGGGCAGGGAGTAATTTGGACACAGGGAAAATTGATTTTGACCATC
AGCACTTTCTCATTTTCAAACAGCGCCTGCGGCTAAATGGGTTAGCCTGTTAAGCACATT
ACACAGGTAGCTTCTCCTTTCCTCCCCAATGATTATGTGTCCGCCTTGAGCAATTGATAT
TTCTTGCAAATAAGAAAATTATCATATTCCATGACTGGAAAGAGAAATTAGGGCCTGCTG
TTATGGAGTGGAGTCTCTGGACTGAGAGAGGGAGGCAGAGGTACATTTTTCCTTTCTTTT
TTTTGTTTTTAAGGGTGGGGTGTACGTATCAAATGTCGAAAgctatattggaattggggc
gctgtca
>NODE_173_length_307_cov_18.117264
GGGTTTTTGGATGTTTCATTCTTTTCTTTTTCGGGTGGAATAATTAAAATGGCTGTTTTA
TCTGAGCTTTTAGTCATAGTGTGGCTGCACTCACTGTTGCATCTGTGTGCTGTGCCGAGA
TAGAGCGTCTGTGGAGGGCCAGGGAGCAGACTCCAGAGATCCATCCATCTCAATCTGAGG
CTACAGCTGACACCTTACAAAGAGGTACAATTAATAAGGGCATTATCCAGCAGTAGGCAA
CAATAGAGTCCTAACGCAGAGACACCAACCTCAGGAGGCCCGGAGAGGAGAGAAAGGGAG
CGTGTGTGTTTATGGGTGGGGGAAGGGCTGGCCAAAGTGCTTCAGATTGGGATGCATTAC
AACCAATGTCTTCAGAATGTGAATTACAATCTATTACAACTGAGCCTGCTGATAGGTGAT
GTGGGCTACTTTGTGTGATTATTTTCTACAG
>NODE_174_length_347_cov_13.648415
TATTTAGTCTGGACCAATCCCGCTCCGTGGTGCATGGTGTCATGGTAACCGTGGGAAACG
CTTGGTCTCTGTTTAATAAACGTGGTCGGACCAGAGTGAGGGTCCCATATTGACCACTCA
AGAAGAGATTAAACGCTGGTGACATTTCCGAGGTGGAATTTGCAATTTCCACAAATATGA
GGGCGTCCTCGAGCCCGGCATGACAGCACATAAAATCAATACAAATAACCTGAATCCCTA
ATACCTTGATCCCTGTTAGTGGAGGGATGCATTACAACTAAGACACTGGGAAGTGGGAGA
CACAGCTCTCTGTAACCCCCCCTCCACCTCCACCAGCACCACCAGCAGGCTCACTGCTGA
TTCCTATCGACTGTCTCCAGGCCAAACACAGACGCAATAACAATTAGGTGGGATACTGGC
CCAATTCTCTCCCTCTCACACAAACACACATGTGTCAGAAACACACACACTcacacaaga
ctacatacatc
>NODE_175_length_494_cov_7.987854
GTGCAGTGCGAGACTTGATAGGCAAAGGGGGAAAAAATGTATTAAACGTCTTTGAGTGAG
TTTTTCTTTCTGCTGGCCTTTGAAAGATGCCAGTTAATCTGCTTACTCCTTTAATTGTGA
GTAGAGGGGTTGGGCCTCCTCCCGGCCAGAATAAGACTACTGATCCAGAAGTAAAACGAT
GACCACTGCAGTTATTCCTTCCTTTAGGTTGTGCAACCCCCCTAGTTTTCTTTAGCCACC
CCTCATCTCCTCCTCCTCTACCATCCCCTCCCTCAGAGGGAAGAAAGCTCCTTGTTCTGA
CAATAGACATTTTTTGCCATATGTTGGCTTGACATCTTCATCAGGTTCACAGCAGGTTAC
CTTAGTTAACTTTCACTCCACTGCCTGATGGGATTTTCTCCCCCTGTTTCTCCAATCGGC
CCGGGCTCAAAGTCTAGACGGCCTCCGAGGCAGGGTCCTCCTAGCCCTGTGTCCACAATG
GCCGTATTGTGGACGCTTAGTAGTGGTAGCTTCCTCCAGTTACAGCGAACAGGCTAGTGC
TAAAACAATGCTTTTGTCCAGGGGCAGACGAGGGGGGCCTAATCCACTACATActgtgaa
ataaatctctctctgagatgagagtgagcgagagaaac
>NODE_176_length_308_cov_17.363636
ATCCTCACTGACATCAAGTGCAAAGTTATGTGTTGAAGCTTCTGTAAATACGTTCAGATG
TGGAAATACAAACTCCCTCGCAAAGAAAATGTACATAAAGCTCACACAAGAAGTCCATCA
TGGCCAGGGGACGAAATGATAGTGTTTTTATAAATATAAATATATATCGGGTTTGACAAC
CTTCGGACTGTTACATGCACTTTCTTGGAAAGTTGGAAGATCTTTATGGGTCCAGTTTCT
CTACACTTTAATACCTACTAACAACTAAGATACTGTAATTCTTTACTCTAATAATCAAAT
ACATCAGTTTTCCAAAAGAAATTGTGTGTTTGTGTGCTTTTATTTAACCGTGTCGCAACA
ATTGTCCCCATTTTTGGGGGAGGATTGCAGAAATAAAGATGAAACACCTTTTTTTTTTTT
TTTTTTTTTAAATCCTTTTCTTGTGCGTAACT
>NODE_177_length_426_cov_19.363850
CCTGCGTGACCATATAGTCAAGGAAAGGCATTAGAAGGGTAGAAAACAAAGAAAGAAGGA
GCAGAAGCAGAATGCCTGGAAGGAGGGCAGAGTGTTGGGAGGGCGGAGATAGAGAAATGG
GGGACGGTGGTATTTAGTATGCACGGCCAAGCTGCCCCATCTGCTTAGCGCAGCAGTCCC
TGTCGTATAACTGTCTACAGGCCGTGGGCCACATAAAGAATGTCTCAGATTTGATGTAAT
TCCGCAAAATTAATGACAGCTTTACTCGGTATGGGCCGTGAGGGAATGATTAGTGTTTGA
TCGTCCATCTGATCAGTTCCCTTGGCTGGCTGCAGAGAGATGCTCCACTATATACCGGTA
TGCTGCCTATGGCAAGCACACATGCACGCACAGATACACCTATCCCAGAATAATTCCTGG
GCCCCAATGCTCTAGTTTATGTTTGGGTTCTGGTTTCTGTTTCCCTCAACAAAGACAACC
AATATCTTGTTAAATTCTCTGTGCTGTGACACATCACATCGAAATGAACACCTACTGATG
GAATGGATGCcggtcccactagtgatgtga
>NODE_178_length_404_cov_12.579208
TGTGACTTCAAAAGGAGGATGGAGCTGGACTCAAAATACAAAAATGGCTTCCTCTCTGTT
GTCTTAGACAATAATTATGATTTGCCAGTTAAGCCTAGACTACAGCAGAGGGATTGTAGT
TTAAAGCAGAGGCTTTGGTGCAAAAAATGCATTTATAGCCCTTTGTGAGGCTCCTCATTA
TGTGTGGGCCCGATTCATTAAGTAATTGGTTTGCAGTTGTTTACATGAGTATTAAGGCCT
TCTATTCAGGGCCTTTGAGAGATACATTGTGCAAATGTTGCATGTTATGAATGCAGAATG
AGAGGCGGGGGGCCAGTCCTATTGGCCAAACACTGCACTCGGCTGAAAAGCGAGAGAAAA
GCACTGGGTGCTGCTTTGCATAGCAATGACTAGGGCCTTAATAAGCTTTACAGATTAAAT
ACATGCAGTCTATACAAGATGCAAAGAGATACTCTTAACACATTTATATGTGCTCATTTC
ACTATTATGGAGTTTGAGAGAATTGGGGTCTTTCATATTCTTTTTTTTCTCTGTGTCTCT
Ctcttcct
>NODE_179_length_566_cov_14.660777
CCTCCACCCCCAGTACGCTCTGGAGCGTTTAAAGGTCATGTGTGAAGAGGCCCTGTGCAA
CAGCCTTTCAGTGGAGAATGTGGCCGACACCCTCATCCTGGCTGACTTGCACAGTGCCGA
GCAGCTCAAAGCACAAGCCATAGATTTTATCAACAGGCAAGTATCGCAAAAAGCAAAAAA
AAAAAACTCCAGTGATAAATTCCTGCTGCCATTTCTGTTTACCAGCCCTGAATGCTTACC
TTTTTATCTCCTTGCCATAGGTGCAGTGTCCTGAGACAGCTGGGCTGTAAAGATGGAAAG
AACTGGAATAGCAAGTATGTAATTAGCTGATATATGTGACACAAGATTAATAACACACTC
TTATCTCTTCCCCCAACCAGATGCATTAGAATTCATTGTTTTAGCCCAGGCAGACAGAGT
GCTATTTGCCTTTTCAGTTTGAAGCTCCATATCTTTGTATCCAAGTTATTAATAGACTCA
TACCTGGATAAACCCTGGAAATGGAATATTTGTAGAATTTTAAAAAGAAGGGAGGTGGTC
GCTATTGGAAGTTTTTCTTTCCGCTGATGTAGTGCCGTGTTATAGGACACCTTGAAACCT
TGAACTTATTTATATCTGTTGTATTCACAGTGTGAAGGCTTTCCAATCCTGCACTCATTT
TTATGTTTATGCATGTGTACAGAAATCTCTAATGACCCTTTtcaagtttt
>NODE_180_length_507_cov_14.088758
AACTTTCACACTCTAGATTAAAAAAAAAAGCCAGTGCTTGATTTCCAATGCTCCGCCCCC
CAGCGGCATGCATGGAGGGGTGTGTGCGTGTACGTGAGCAAGTGTGATTGCTTTGTGAGA
CTGTGTTCTGTATTTGTGGGTATGATCACCAGAGTGTGCTAGAGACTGTGTCCTCCTACT
TGTCTTAACTGATCCTCGTCTTATGGTGTGAGCTTTCAGCCTAAGCAGCTCTAGCCAGGT
GCTGCATCTGTCTGCAAAGGAACCGTAATCAACGGAGGCAGCTGGAGAGAATACACACAC
ACAGACAGACACACGCACGCGCGCACACACACACACAGCCCACACCCGAAACAAACACAA
ACGCAACGACAACAACAACAACAGGAAAAGAAAAGAAAAAAAATAATAAAACAAAACAAA
ACAGGATACGTAAAACAAAACGAATAGAAGAAAAGAAAAGAACAAAACTGGATGAGGTTT
GGGAGCGGTGCAGGATAACTCTGTCCGAGACAAAAGGATGAAAAGTCAAAACAGGGTAGT
GTAGTAGTTTTGGTAGCAAGGAGGTGGGGCATGGGGAGATAGTAGACAAGAAGGgagctt
acctctggatgagatgttggtgctctctgggacacctgtcatacacacaca
>NODE_181_length_438_cov_25.821918
AAACTATGCATGGGAAGGTAGGTTCATCACAACCTAACCGTAGCGAGATTGACTGTCGTT
CCAAGGGACCAATCAGAAGAGCGGAGCTAAGATCTTTTCCTTGGCGACATCCAATAGAGA
CTCCGGGAATTACTACTGGGGCGGGGCTATAGCGCCGTTTCTGCTGGTTGTTCGCTCCAG
TCTGTATAGTTTGTACGAGCAGCAATTGTGATGCAGTCATAAGACGGCCAGGACGAATTT
GGGGCGTATGGGAGTCACATGAAAGGAATGATGCAATGCTTGGCAACCAATTTCTAGCTG
GGGATAACACCAGCAGAATCAGAACATGTTTTATTAAACAGTGTTGGCTCTAACAAAAAT
CTAAAAATATACATATATGCATGGATATCTAATGTCGAAGAATTGTTTGTTTCCGGAACA
CAAAAGCTGAATCGATTTTCTTACGACTTGTTTTTATCGTGGTTTAAAAAAAAAAAAATG
AAAAATCCAGCCAATCCATTTAGCGCTTACTTGCTCGTGACGTGGTTATCAATTGTGTTG
CCAACCGCTGCTTTTCACCTGTCTATTGATTACAGgtgtttg
>NODE_182_length_545_cov_13.662385
GTCTGCTCGGCCTGTAAAACCACCTCAGTGACAGATGATCAGTGGACACTTCTGAATGTT
TTTCCCTCCAAATCACACACAGACCAGCTCCAAAGCAGCATGCCCTGATTAGCCTCATGA
CATGCAAAAATGAGCAGCAAAAAAGCTCACAACAACAGATATCATTATGACTGATACCTC
CAGTAGCTTTTACCCTCCCAACTCCTTCTCCTTTTTAAAACCGCCCAGCTGATTTCGTCT
CCTCTCTACCCCCTTTGTAGATAATTGGAACAATCCCACTGATGCCCAACTCTGCAGGGC
CCTCCAGCCAATCAGGGGGTGGCAACCCAGCACTGCAGGTACAGCCAATTACACCTCAGC
TTCTGACCAACGCTCAAGGCCAGATCATCGCCACGGTGATCGGCAATCAGATCCTGCCTG
TCATCAACACCCAGGGAATCACGCTGTCACCAATCAAGCCTGGACAGCAGGTAACACATA
CACTCAAAAACACACAAAGGAAGACAGCTTGTAGTGCAGATTATTACGTTCTTAAACTCC
AAAAATGATCAAGAGCTGTTTTAAAAACTGTCGAATGAGCAACACCTAGTGGAGTCAGAC
CAGAGCCTTGTTTATTCATGAAAGCAAGATTCCAGCACTGCTAGCCAGGTTTGTTTTATG
CTAAACGCCTCGTATTTtttcccgcttca
>NODE_183_length_472_cov_17.875000
AATACGTTTAATTACTGGCGCACAGTGGCTGAACTGTGGGCTAATCAACAATGCTCTTCC
TTGACAGATGGAGTCCCTAAGATGTTGGTTTAAGCAACTTTGACAGATTATCATTGGCTC
TCGTTTGCTTGCTTTCAGGGCTGATTACATCATGGCAGTTACAGATTCTTTGCATGTACA
TTCACGGCTGGCTGAACGATAAGAAGGAAAGAAAGAATGAGAAAGTAATTACCTCCAGTT
GCTCTATTAATAGGTTGGCTCGTTTGTTAAGCTCGTTCATCATAATCATCTTTGCCATTT
TAATCTGGTTCTCTGCCTTCCTGTGTGCAATCTTTACTCCATGAAGTCTACAAAGACAGA
AGGGGGGGAAAATGTCTCTCCCAAATGCAGAAGAAAGCAGCATTTCAGACAGTAATTTAT
TCATCAGCTTGCTATATTTCTCACTGTTAAATTATTGACTGGCGTTACTCAGAACTGGGA
CTGTGATTCTGACTGAGTCGAAACCAACCTGTCCTCTATCTGTTTGGCATTGTTCTCCAC
GGCAGACCTCCTCTCCTCCACCTGCATCATCAGGCTCTCAAacagccactgctgatcctg
cagggccttcccgatc
>NODE_184_length_411_cov_15.980536
TCCTCAACACTGTGCCTCTTGCTGTAATGCTAATGGCTCTGAAAAGAGAGTTAATCACTG
TTGCACAGTTAGCCACATGCTTGCCTCTTGCAGCATGGTCGGTGTGTTCCAGGGGTTAGC
AAAACACTGGTGTAACACATGATCGCTCTTTATGAGGCTGGGGCCTGCAAGAGAGAGAGG
GGGCCCACAGACGATGCTAAAAAGACGGTAATGACAGCCATTCACCGCAATCCAATTATG
CAAAAGGGAGTCTAAACAATTCCATCATCCCCTAAATTAGATTGTCCTAACGAGATAAAG
GCACCAATTAATCCTGAATTAATTTCTACAGCTCATTTTCCCCAGAAAACACTCTAATAT
GCAAATGCCAGTGAGAGGCAGAGAGGCATCCTTCTGCAGGGGTTTGCACCACCTCTGCAT
GTTGGCTTCTCTTTCTGAGTGAACTTATGAACCTGGACACATTTTACGAAGATAAAAAGA
CGGAATATAACAATGTCACAGCTCAGGTGTAGCACTGAAGAGAAGCTGTTTAATAGAAAA
GGCAAATGtctccct
>NODE_185_length_427_cov_17.121780
ATAGCCGTCATAGCATCCCCAAGAGTGATGTCAGCTGTAGGATTTGGTGAGCTGGGGTTG
GGGGGGGGATCTAAAGAGTGCATAACCATGGAAAGGGGCTTGAACGCTCAAGAATCTTGT
CTTTCTGTTTGCCCCCTCAATCGAGCGACACAAAGGCTGAATTACTCATTCAAACCTCGC
GGGACAAAGGGAAAGGAGCTGGATAGCACTCCTGCATTTGTAGTCAAACATTTAGAGACT
TAAATCGAGTCGTCATGAAGGAGAAAGAGTCGGACAAAGCCCATAGAATTGCCATCAGCA
AACATTTTCCTGTGTCATATTATGGGGTCTCCATGGCTCCCTCTGGCCCGCGGACAATAG
CACAAGTTTGCACACTCGAATACTGTCACCCTGCCAACGGCAACAAGGGCCCAAAACAGG
ACAATCCCCCAGAGAAAGCATGGGCTCCGCGGGGAAGGTTGCAATAGAGGAGGAAAATGG
GACTTGTGAAATGCTAATTGAGCTTCATCCCCTTATTGAAGTGGAAAAAGAGCACCTATC
GTTCCCCTGacccgcggcagcagatgaatga
>NODE_186_length_424_cov_29.252359
AGCCCTCATTTCCATTTCAATCTCAACCTCATGAATGCAAAAACTCTGGCCGAAAATTAA
TAACACCACGCAGGGGAAAAGTGGGCGCCAGGGAGAAGGAAGGAAAGACAGAGAGAGATG
GAGGGGAGAGTGAAAAAAAAGAGCAAAAAAGAGAATGGGGAGCTGGGGTCTTTTTCACCC
CTTTTGTTCCTCCAAAAGTGCCCCTTATTTTATTTCCCTCTCTCTTTCACCAGGATCCTC
CAATGAATGGCATTACAGACAATGCCATATCCAGAGTGACACAAATTTATTTCGGTTGCA
GCGCCATAGTGTATTTCCACAGAACCAGGGGCGATTTGTCTGGGGACAATTTGGTTTCCA
TAAAGGATTTAAATGGTTTCTGTGGAGATAGTGGGGTGAAATTTAATTTGTTTCTCATTT
ACTACAGCAGGTATGAAAAGGAGAAAAATTGGACGGCTGATGGGCTAAAAATTGGTGCTG
TCCCTCTGCTGTATCCCCAAAGGACCAAGGCCCTGCATCATATAGATTGAGTTCGACCCC
CCCAGCCCTCCCAACCACAAGCCaagcc
>NODE_187_length_476_cov_16.392857
TCTCTCCTTCTCTCTTTCTTCCTCACTGTTGTTTCCTCACTCTCCACTTTCTTCACCTCT
TTCAGTTCCTCCTTACCTCTGTTCATCCCTCCATCCACATCCCTTATTCCCTTTCCTCTT
TCTCCCTCTCTCGCTCTCTTTCGCTTTTCCTGGGGTATTTTTTAAACAATGTGTCCTTCA
TGTACGGTTGGTTACGGGGCGTACAGAAGGACATCATTAGCGCTGGTGGTTAAGCTGTAA
TTTACACCATTACCGAGGTAGGGGCCATTTTTATTGCCTAGTAAATTTCAGCTCTGAAAT
ATTTAGACCATATGGCTCAATTTGTGTAATAACCTTAATTTCCAAGCACCCTTCAGCTCC
CTTCAGCGCCGGCTGTTGTTGGCGGATGGCAGAGTGGTGCGTGTACACGTTCGTATGTGT
GCCCGATCTGGATTTGGAGCACATTTACACACAAACACACACATGCAAACAAGTACGCAG
AAACATAGACATGGCAAAAATGTTACCGCATACGCTAAACATAACCTTTTACACAGTCTC
TTCTGCATGCCCACACCGATTCCTTTATTCACACACACAGAAACACGCGCACGcacacgt
atgtatgcatggcggtagca
>NODE_188_length_456_cov_15.263158
GTCACTAATATGACAATTAACTCTGTCCGCTTCCCTCTATCCTCCCTCCCCTGTTTTGAT
ACAAATATGGCTGCATTTGTACAAGCGAAAAAGACAAAGCAAATTATGTAGCTGATAGAT
TCATCCTTTGTTTCTAACTTTAGTTTGGTTTTGAATTCCATCTGGATTTTTTATTTTTCT
CCCCTCTATTTTCTTTTGGTTTTGTTTATTTCTCCTCAGTCTCTGGACTAAATATGTAGC
TTTGATACTAAAAGAGGTCATTGTCTTTTTCCCATTTCGCTGCGGAGAACATTCCTTTCT
CCTTTTTTTCTTTTTTTCTTTCTTTCCTTTGTTTTGTTGATATTGCATACGTGTCACTGA
TTGAAATGGAAGGTAGGTAATGCTTTGCCTACGCACGTGATCTTTATGCAGATGAGAATG
TGACAAGCACCCTAGCCTGAGTGACGTCAATGTTTCTCTCTCTCTCTCTCTCTCTCTCTC
TCTCTCCCTCTCTCTCTCTCTCTTTCTCTCTCTCTCTCTCTTTCTGTTGTTTACCAATGG
TCTTTAACCAAATTAATTTGACTTCATCAATTATGATTTGACTCTTAAAAGATTGGATTa
>NODE_189_length_546_cov_10.397436
GGAAACCACCAGATAGAGAGGAGAGGAGAAATTATAAATAAATAAATAAACAAAAAACAA
AACAAGATGGACTTGAAAGGGGATAGAAAAAGTCTGTTTCAGTGAAGGGGGGATGACTGC
GGTGGTCCCAGCGGTCCCCACAGGGACCTGGGGGCGAGTCTCAGCCTTGTCATACTCCGC
TCTTCTCCTCCTCCACTCTGCACACCAGCTCCAGCCCCCCCTCCACCACCCCTGTTCTGC
CCACGGAAAACGTCGATAGCAGGCTGCCGGTGCCGAGGTCTCTGGTGGACACTAGCTCAT
TCTCCCGGCATCGACAGGCCCGCCAAATCAATATTTAGTTCCCCACTAACAAGCTGCCTC
GGGGTCTGAGCCAGAGAGAGAGAGTAAGAAAGAGAGGGAGAGTGAGAGAGAGAGGAATGC
GGGACAGTGGAGGATGGCAGAGAGACAGAGCAGGGACTGAGAGCTGTCCAGCTAGAAGGG
AAAAACATGGATTCAGTAGAGTGTTGTGTGTGTGTGTTAGTGTGGGAGGGGGAGAGGAAG
GTGGAAAGGTCAGAAGAAGATCTGGGGAACAAGAGAACAGTGTCTGGTGTGTGTCGTGGT
GCGGAGGCGACGCATGAGTGCCTGCGGCAGCCGCTGACAAGAACACAGACAAGACACACA
TACATACTCGACACTCTCAATCatacacat
>NODE_190_length_360_cov_19.352777
AAGTGGCCTCCTCGAAAGTGGCGGGGGCATATGCACAGAGAGGAGAGGATGCCCCCAAAC
TACTTTGGTTACACAAACTTTGTTTTCGGCCTCAATGCATCAGAGCTCTCTCCCTCCGTC
TGCCATCTGCTGCTGAAGAATCTGTTTCACTCGATGAGCCAAGCCCAGCCTTTATTGGTC
CTAATGGCACTATCAGCTGAGCCGCCAAACCCAATTACCTTTTAAAAAGGGAGGCCACCC
CAGCTAATCATGGCTGCCTAACCTGATTTGCCTGTGATGAAGAGACGGGATAAAGAGCAG
TTAATGGAGGGAGAATGATCTCACAAATACAAAAAACTCAATTCATTTCTCCGGGAGAGC
AATCTGTCCGATTCAGCGGTAATGGAGTGGAGATTCATTAGTCCTCAGGCCTTAGTAGTA
GCACCGTCCCCTTATCAACTGAATGACAAAAGAACATTCAGTGTTCTCCGTTTATAGACT
TCATTttgttgggaaggcacacag
>NODE_191_length_603_cov_31.650084
ATTGAAACTGTAATATAACAGCAAGTGCAGGATGAGTGCATTTAGTAACTATGAAAGCAC
AGGTGTGACAGGAGTATGTGGTGCAATTAAAAAATGAAGACAAGTAAATCATGTTAGTAG
CCTGATTATTTTAAGATGTTAAAAGCTGAATTTGTGCTGTGTATGATGCTGCATTCACAA
ATGGGAGGCCACCAGAAACTAATATTTAATAATTAAACAGCATCATAGTGTAGTTCTCGC
TCCATCGCCCAAGCCTTTGTTTGATCTTAAGGGTAAAATAAAACTACAACTACACACTTT
TTTGCCCATGATGTCGTGAAAATGCATGTTGACAGCCTGGTCCACTGATTGTTCGGCCTC
GAAAGTAATAAATCCAAAACCTAGCCAACGACCAAGAGTGAATCAAGGTAGCAGGGGGGT
TGTGACAACACAAGATGAAGAACAGTATTGGGCTTCAGCAGAGTGAGGATCCGTCAAGAC
TGAGCAAGAGGCTCCTGGGGTTCGGATGATGTCGCAGACTTGCAGAACAACACAAATCCA
AGACTAACGCCTGGGGGATTGAAGGAAACTTTTCTCTTTAGTATGCAGAGAAATATTTGG
GTGAAGATAACAATAATGGACTCGTTAACTGTTAAACATGAAGGATGACAGGTGTAGCGC
TTGATTTAATGTGAAATGTCACATAGAAAGTcagttaagtccattttccatgctctgaca
agactgaacatgtagctgatcgatgcc
>NODE_192_length_484_cov_29.289257
CAACTGGAAGGAGTACCTGGACTTTGAAATTGAAAACGGGACTCCGGAGCGCGTGGTTGT
TCTCTTTGAACGTTGCCTCATCGCCTGTGCACTCTACGAGGAGTTTTGGATCAAGGTAAC
GCCACCTTAATCCTCTCTCTCACTCCTGCTACCTCCCTGCACTTCCCCCATCAACGATGA
TATCACATCGACACAGTAAATCGTCCTGCACTCTCTTTGCGTGTAACGTTGATATGTGAC
TGTATCTGTTGTATTAGGGGATGGCCAGCTTGCCACACAAGATTTGACTGCAGCATTTGC
CAACTACTACGTTGCATCTTCTTCGTCTCCCACTACCTTACAGAAACTTATCTAATTGGT
TCCATGAAGGTGCTGATGGGTTTACACAGAAAATTTCTAAAAACGATCTTGTCAATGAAG
AAATTCACTGTTTCTGCCAACTGGAAATTTTAGTTTAAAATGTGTTGTCTCTTTTGCCTT
TCTCTTTCTCCTCTGTTCTTTGTCTCTGTCCTCTCCTGCATCTCTTCCAACTTGCTTTCT
CTTTTTCACTCTGAAGTATGCAAAATATCTAGAGGGCTACAGCACTGATGGTGTGAGACA
TGTCTACAAGAAGgcttgcaccatccac
>NODE_193_length_597_cov_22.954773
AGACATACAGAACTAGTAAAGCCATTGCACACAGTTTGCTACTTCTGGTTCAGAAATGGT
GTTAGAGTACAGTACTGACAGTCATGCGATCACAACTGCAGGCCCCATTCTTACATCTTA
ATAAATGTGCCTTTTGATTTGAGTAATCAATAACTTATGATTTCTAAGTAACTCTGTATT
AAGTACTATTTACTTTTTTGGTTATTGATTTCTGCCAATGTGCATATTTTCAAATGTACG
TATTTATTAGTTTCAAAGTAATTAATGAGATATTACCTGTTTATTTATTTATTGAGATAT
TTATTCTGATTCTTTATTTTTTTGAGACAGGTTTTTATCTTCTGTGCTGTCTTACTTCTG
ACTTTGTGCCAATGTGCTGCTTTGAGGTGTTACATATCGTGGGTTTGTATCATTATTAAA
CCCTCACTCTATATTTTAAATCAGTCTTCTCTTCTCTCTCACATGTGCATGTCACTGACT
CACCGTGCCTTTTTCCTAAACACTGTTTGAAAGTTGTATTCTTTAAGTATTCCGCAGTGC
TGTTGAAGGAATCAAAAAAAACAACAACCCACCACTCGATCTATAAATGTGTTCTTTTGG
TAAACAAAGATTTATGTTATTTCTTGCCTTTGAAATACACCATAGTACATTTTTTAGAAT
TGTTTTTAGGGAGATTAGGTTTTACAAAAGTTACATATTTCCTATTGGAACAGAACttac
attcagcaagtacatccagtg
>NODE_194_length_528_cov_13.734848
GTATTTTGCTCATCTCTATCAGCTTACACTTTATCGCTCAACTTATCATCAAATATACAC
CCATACACTCACATGCATCTGTGCAAGCACGCCGCACACACACATGCACGCACACACGCA
TGCACACATATACTTTCCTCCGTCTGGTGGGGAGTCTGGACTGCTCCGACTGACTGCGCC
TCACTGCCCTTGTGCAGTGGTGTGCCAGTTGTGCCTTCCCCCATCGCTGTGAATGCCACC
ATCTGGTGTGCCACGTGGACATCATAATCTCCCCTTAATTACATTAGCAGTGCAATCAGT
TACTGCATTACAAGGCCGGGCGAAGAGCTTTTAAATCTTGGAGGAAATCATAAATAATTG
CACTAAGTACCCAGCGCCAGATGTGCGTGCCAACTTGGCTGGCATGAGATAAATAGTAAC
CTCAACAACGGTGTTCAGTATCCAGTCTGCAAACATTTTTTGGGCAGTATGATCCCCACG
TCCTTTGCTCTCATCCCTGTCCTCGTCCTTTCCCTTTGGATTCTCTCACTTTGTGTGTTA
AAGCACACTGAGAGGTTGGGCGCCTCAGACTGTATACTGTCTCACCTGTTGCTGTAGTAT
TTCCCCGCTGCAGTGTGACTGATGGCATCCAGGAAActgtttgtaacaaggtgtttcacc
gcgtcaccattc
>NODE_195_length_626_cov_3.720447
AACTAAGGAAAGAAAACAAGACGCAAAGGAAAAATGAAGTTTATATTTTGTTATGAAAAC
ATGAGTGTTGTGATTACGCATTATCAGAATACGTATAAAACTAACGATAATGCCACTTAA
ATTGTACTAATTAAACCATATTAGCATTTTACTCATGGGATCCATGGATTGTTTGTTTCC
CTTCAGGGAAAAACAGAAATCTTAATTTCTCTGTTTTAGCACTTTTGTAGAGAGTTGTTC
AGTGAGCAGCATAAGGCATGCTGGCAGGCAGACAGAGAGGGCAGTGGGTGGGGCGGGGGG
TTGGCGTGGCTGGTGGTCTGTTGGGCTGGCTGACATCTCTGTCTCCTCCTCTCTCCCGGC
AGTTCATGGCATCAAGTGGACTTGCAGCAATGGGAACAGCAGCTCTGGCTTCTCAGTGGA
GCAGCTAGTGCAACAGATTCTGGACAGCCACCAAACTAAGCCACCTCCCCGGACTCACAA
CTGCCTCTGCACAGGCACCCTGGGTAAGGGCTAGTGGGTGGTGAGGAGTTGAACCGAAAA
GTTCAGTGAGAGAAGCAAAGAAGGCCATAAAATTACTGTTTAGTGCATGGTAGATCAAAC
AAGGTGGTTGGAGTCTTTTATTGGCAGGTGATTTACAGTGAAATGAAGGAACAGGGTTAT
TGACATTTTCTTGTTGTTGTCTTTTTTTGTTTTTTTACTTATATCTGTGTCAGGGATATA
TCTGAAATAGCTCAGCTGTTTTCTCTTAcacagtaaaagctgtggtattt
>NODE_196_length_504_cov_17.015873
ACAGAACCCTACAAACGGCAATTAAAACGGATGTGCAACACTGGCTCTGTATAGGGAGAG
AGAGCGGAGAGAGAGAAAGAAAAGAGAAATGAGAGGGGACATGAGCGAGGGAGGCCAAAA
GAAAGGAAGAAAGAAAGAAAGTGAGAAAGTATGCGAGGGAAAATGTACAGCACCACCTCT
CCTTCAAAACCAGGACTGATACTGTGTCTATTGATCTTTATAACAATAGCAGCAAGCTGT
AAAATGTTTGATGGTTTTGTACAGATCTTAGTCCCCCTCATTCATAATTACTGCTACACA
TGTAGAACCAAGGGCAACTTCAGAAGGGGCGCTGTTTGAAAAGCTGCTGCCAGACTGTAG
GGATGATGGGAAATCTCAGCGGGGCCTCACGGTAGCTCCAAGCCCTAAGGCTATCATTCC
TCCTGCCGAACACCTGCAGCAACTTAAGTTTTACAAAGATCAAATTATGGAGCTGATTTT
AAATAAGAAATGAGACCAACCTCGTCCCTTTACTCACAAAGTTACTCTGCTTTATTTTGA
TTTCTGACTTTGATGCTGTGGCTTTCTGAGAAAAGTCAGCAGTGCTCATTTTACAGAAAT
CCAAcatcttgtatcttgcacaaagtgacctaaactctttcaagttca
>NODE_197_length_664_cov_27.222891
CTACCCTCCCCCATGTGTTGATCTCCTCGCTTCCCCATTCGCAGACCTCTGCAGGATGCA
CATGACAGAGCGATTTAAAAAAAGAAAAGAAAAACTTTAAATTGATTTGGCAGTGCAGGA
CTTTGAGCATCCTTATAGAACACTGTTTAAAAGACTTGAGAACTCATCCCCGCTGTCTGT
CGAGGTGATCTTATATAGACCTATCTGGAGGAAGGGGAGCTTAAAGACTTGAATGTGGTA
AATGTTGCAAGGTAACTTCAAGTTGTTATGTGCAATACTTCTTTTGAACCTTTTTCCAGA
TAAAGACTCTTTGCAATGTAATTCTTTAATGCCATTTTTAATTGCAGACATTTAATTAAA
GAAGATGTTAATATGTTTTTCACAGTCATTTTCTACTGTTATTGTAATCCTTTTCATGCT
GGTGTTTGTAAAAAAGAAAAGAAATCAAACTATTTGTACTAATATAAATAATTGAAGTTA
TTTTTAAAACATTAAAGGTTTTGTGCTCATTTGCTTATTTTGTTTATTTTAAGCTACTGT
GATTGATTGCATTGTAATTATTAGGTCAACAATGTATTTAGCTGTTTATTGGTATATTTT
TAATTGGAATGTATAATTGATTTTTATAATTTTGATCAGATTTTTGTTATATTTTTGAGG
TGAAGCTTTTAATATGTTAAAGTGTCTAGTTTTTACTAATTGCTATATTGTGCTCCACAA
TATATGGTTCACATTTTCTGAAGGAAAATAAATATTTAAATATTTGTCTGTTAATGATGT
TACTTAATGGCAAGATTTCAATAGTTTt
>NODE_198_length_569_cov_13.664324
GGCAATATGATGCGGCGCAGTGTTGGATGGGATTTGATTGATTTAATCAGTATTTTGGAT
AACAGCTGGTGCGTCAGTTGCACCGCAAATGTGGAATCCAGCCTTTAAACGATTTACAGC
AGCAAAATAACTACACGTAGTTGGAATAATGTCGTGTTCTGGCGCACTGAGGAGCTGCCA
GCTTCCTCATCTGGGTGCTGAGCGGCTGCATTTGACCATACAAGGGGCTCTGCGCTGTCT
CCTAGTTCCACCTTAAATGCGTTTTGGCCCCGCTTGCTCCCTGTAGTTTAGGTTTTTTGT
CCTCCCGCAGCAGCTGTCACCCTGCATTACTCGCAGTCAGCTAAATGAAACATTATTCTA
AACATATGCATCGTAATCAGTCCGGTCACACTTACAAGAACACGCGTTAATAAGGCAATC
AATCACTCTGGAACAAGCAAGTTGTTCTGTAACAGCTCATAAACAGTGTGTAATGAAGAA
TTGGAGGTTAGCATGACACGGCGCTGATCAGATAATCAATGTCAAAGATGCGATGAATGT
CAGTAAATGTAGTTTTCATGTCGTTTCTATAAAATCCTCAATTTACAACAAGCAGTTCAA
TTACCCTGAAAATACAGTCAATTAAATAGGGGTGATTGGACAGTAGGGGCAGGATCATCG
ATCTTTGCATTTCTATCTCGCTGGTGGACATTTAATTTGGGTTTTCTATTAGc
>NODE_199_length_543_cov_21.898710
ATAATTGTTTTTAACAAAACACCCGTGGACTGCCTTAATCCCTACTACCATACTGTGTTG
TGCAAACATGCTTGTTGTGGTAAGCTCTGCAAGCTGAGGTTATATTCGTGCATCAGGTCA
TTCCTGTAGCGGGCTGGTCTGGGTCGGCCCACTCCCCTCTGAGAGCCCTCTCATCAAGCC
AGCCTCTCCTCTGCCGCCCTCTTCCCCACAATCCCCATAAACTCTCATAATTGCCACATT
AAACTTGAGTTTATTATTTTTCTCCAGGTGCAGGTGTGCAGATGATATGAGCCCCAGGTT
GCATTTACATACAAATTGAAGGTTTTTATTAATCAGGCAGGCAGCAGGAATCAAACGGCA
ACACTCCATCAGGCCTTTAAATACATTTGGTGACATTTTTACCCGGCATTAGCATGATAG
GGCAAGCGGAGTATAATGTACCAATGATTGCTTTTCCATTGAAAGCACAAACGGTTTCAT
TTTTCCTGTCATCTCAAATAAGTGTTAAAGAGGGTTTGGAGGCTATTGTGCGAGTGCCGT
ATGCTGGGGACTTGGGACCGCTGATGGCCATATTAAATAACCATTAGTGCCTGAGCTTAG
ATCATTGTGGCATCCGCCTCCTCTGAATTTATCCTGTGATTTCAAATGAAGGCAAGCTGT
GCCAGCTTTCATAAAGTGCtacaaccc
>NODE_200_length_307_cov_14.452768
GCTCTTCCGATCTGAAAATGATTTATTTTCTCGTAGAGGTAGGGAGAATAAGCGGACTTG
GAGGGGAAAGAAAGGAAGAGAAATGGTCTGTCAGGCCGTTGAGAAAAGAAGTTTAAAATG
CCTTGAACTATTCACCACTGAGATGGCTAATCAGTATTGAGGCTCCGGGGCAATCGGGCA
GCTTTTCAATGTGGTTTTCCCTTTCATCTCAATCGGGATGGAGGCGCTCAATTAAAAGCC
TATCAGTTTGTAAGTAAATCAACGCCTATCAAAGTTGTCACATCAAACAAAACGATTATT
ATTGCAACCCGCCTCTGCCATTAATCTCTTTCTGTGGTAATCTGCTTGACAGGTCAACTT
GGAGAGCAAGAAAACCTGGAGTGGACAGTGAAGGGGGCCAAAATATCTGTACATAAGTAG
AAAATAAAAAAAAAACTAAACGTGTGTTTGA
>NODE_201_length_661_cov_17.254160
GTGAGTTAACGTGAGAGAGGTGAGGAAGGAGGGAGGGTGAGGAAGAAAGAGGGAGAGGAG
AGAGTGAGAACAGCGCTCGGGAAAGAAGGGAGAAGGAGGGGCGGAGGGTGAGGGGCTCAG
TTGTGCAGGTGTATTGTCCAGCGGAGGGAGAGGGTGCTGGGAGACAAATGAATCCAGCAG
GCATTTGGTACACACCGGAGATTGCTTATCGATCCAGATCGCAGTATTCAGGCCGGCCTG
AGAGAGGGCTGAGAATTTTCTGAGGGAGTTAATAACCTGGCAGCTCAGCTGTCTTGTCCA
ATTCACCAAAGGCAGAGGCCTAATCAGGGCTGGATTCCTTTTTCTGTCTGAGGAGGGGGC
TCCGGCCCTCCACCCTCTCTTTCAGCTTTGGCCGCTTTCTCTGTCTCTCCATCTCTCCAG
CCTTCCTCTCATCCCTCCCTCCCTCCACGGCCCCTCACTTCCACTCCATCGGAGCTCTGA
AAGTGATTGAAATGACAGCCTATAGAAAGAGGCTAATCAAATTGTTTATTATCAGTCTGA
ATCAATATGTATGGATTGTTAAAACATCAAAGTCAGCCCCTGGAAAAGTAATAGTCGCCG
GCTGGCAGCAGCTGCTCAGCCAAGGCTGGGTCCCTGGGAGCCTCGCTCCATTTAAAGCGA
CTTTCACTCTTACTTAAGTCCTGATGACCCGACGAGGTCAGTTGGCTGAAGGGGATGTAC
ATGGCTGTTCTACAGCGCGGCTGCATAAAACCCCTCTAAACTTCCCTTCAGCTACTCAAA
TACATGTCTATtctgcccgactgat
>NODE_202_length_447_cov_13.827741
CGTTTATGAGTTTGTCTCATCTTCAAGGTCAAAAATGTAATTTTTGCTCTTTCAAAGGGT
TATAACCTTAAAAGAGAACCTCAATCCATGCTGATTAATGAGAGACTCCTGCATTTGATG
TTTCAACGGTGACATTTTAAACTTTAAATATTTTATATGCATACCTATGAAAAAAAATGA
AGATACGCATTCATGTGGAATAAACGCTATTGCAGAGAAGAAAGGCTGGGCTGGGTATCA
TTTTAATAGAACAGTTAGAGTGCAATGGTTTTTCTTGGTGATTTTTATTTGAGGTTTTTA
TGTGTGCGCAAGCTGATTTAAAGGCACACTAAATCATTGGGGATGGGGAGTAGTGGATTA
TGCATTTAATCAAGGAGTAGGCCTTGGGAGAGTGGCTGGCCGAGTCACCAGGGCATCAGT
GAGGGGTTGGCTCGAACATGGGGCCCATCCTCTTTGTTCCTCGCCATAATGGGCCATTTT
TACATCGTTTGTGAGCAAAAAATGATAGAGCATGTGCTTCTGCTCCAGCTGTGTTCCTGC
TCATCGCCGGAACTGTGCGACTACTGTGTGTGTTTAATAGGAAATAACTAt
>NODE_203_length_414_cov_4.823671
AAAAAATGCATTTAAAATCAAAAGTGAACTGATTTCTTATTCGAAAGCGGGAGCATAAAT
AGATAAAATTTGAAGCGGAGCTAAAAGGTTCTAAAGAGAGCGCGGGTGGATTCCTAGGGG
GGCCATGCTATCTCTCAGATATGGTAATGGCATAATTGTCATATTAAAACAACACAACGT
GCGTTTAGGAGTCAGCAGGTGTCACAGTTAGTGAAAGCCCACACCAGCCCTCCTACTATA
CACTGTATTAATTAGTCCAACACTGTTTCAACTTCCTCCCCCACCCATGCACTCACCATG
GGAATCAGCCATAGTGATGCTCAATGGATACATCACCCCTTCTCTGCCACTTTCTGCTTC
TCCCTCTCTCTCCCCTTTATTTCAGCCATTTCCATATTCCTCCTCCCAAAGACTGTATGG
TAATGGGAGAGGTGTAATTGAGAGGCGCTTCGTTAGAGGAGATTTAAATGTGTTTCTTTG
TGTGTGTGTGTGTGTTAAGAGTTGGGAGGGGGTGTATTTGGATCATTGCTGCTATTTGGA
TCTTATTCTGCCAAGgag
>NODE_204_length_507_cov_18.493097
CTGTGAGTATGTAAATTAATTGTGGTATTCATTAACTTAAACAATAAAACCCAACACTAC
CAGGGAAGTGCACATACTCCTCTATTTGGCCACATTAACACTGACACACTTAAAGATACC
AATATCTGGTTCTTAGAAAGAACAGATGGACACATAAGTGCGAGGGACTCTGGGCTTGCC
AGTAGAAAGGTGGAATGAAAAGGGGAGGAGGAGGGGAGGAGTAATTGCACAGTCCTTTGC
TGAATTGTTCTGTGGATGCAAATTTAAATCCCTCCTATTATTTTAATAATCTGCCTTTTA
CTGCTTGTGCTCGGATCATTTGTTTGCAAACCAGGTTATTTGGAGAGGGAGGCTCGGGGG
TAATTTCATGCTTTGGAGCATTTATATCTATAACTTAATGAGGAGAGGGCCTGTTGTTTC
CTGGTAATACACTGCTAGAGGGGAGCAAACTTTTTATTCTCCGTTTAGGGTACTGTTAGA
GGGCAATAACGTGGGATTACTCTGATGGAATTAAGGAGCAAACTGAGGAGAGACCTAATG
CAGCTTCTGGTGATGGACCAAACTTAATACTGATGTTTTATTTAGGGTTTTTTAGGTTCA
TGGGATGTACCATAGGAGATGGGCTATCCCATTTGCCcatcacaataagct
>NODE_207_length_488_cov_8.004098
TAAAGGTGGGTTGTTCTCGTTCCCTTTGTCGTTGGCCTCCCTTAAAATCAAGGAATCCAC
GAGAAAAGACCTCGGCATGGTTGCAAACTTGTTGCTCGGCGCGGTTCAAGTCGAAGCCGG
TGCGTACTGCGGCTGTGTTCAGTGTGTGTGCTCTCCTCGGGACGGTGGACAGCGAAGTGG
TGCTGAAGGCGCACAGCCGCTCCTTAAATAGGCGCCGTGGACTCGGTTCGGCCATGTGAC
GGTTACGCTGTAAGCGGCCAAGAGCTCTCAATAGGGTTTTGTGCCTTTCTCTCGGCATTC
CCACTGCACGCTTCCCCATTATTTCACTTGTTAACTAAATGAACTGCATAATGTAGTCTA
TTCTTGTCAGCCCCACCCACGCCGCAAGAGGCGGCACTGCCCATTCTCCCTTTTATCATC
ACTCTCATTTTATCATAGAGAAGAGCTTAAATTTGCGAGAGAAAACGTTTCTGTCACATT
TGGAAAGGCTAGTGCGTATTCAAGTTCTGTCTTAGACACGAAGCAGCCTTTGACTTAAAC
TGTATCCAGGACGAGCAGCAGAAATGCTGCTGCTCCACATTTATTCCGtttaaagagcag
caggtaaattacacaatcattccccttcgttt
>NODE_208_length_565_cov_23.470797
GAATAGTTTTCTCCTAATTGTAAATATGAATACTGCCTCTTTGCCTGAGTCAACTGTAAT
GTGAATCAGCATCTTGATTATTGCATGCTACACAACACCACAGATATTGATATACTATTA
GAATGACTGTAAAATAGATATTTCTATCTAGCATCATTGTATTATAAAATGATTCATTTT
CAGTAGTTAATAATTCCTTCTTGAGTCAAAAGGTTATAAGTAGTATTTAATAATGCAAAC
TAAAGATTATGGTAGTGTAACACGTGGATGAATTAATCTTTTTTATTTTCTTGGGCGTCA
ATATTACTAAGAAGTGTGAATCCCTGTTTGCTTCAGGGCAAGATGTGTGACAGAGGTGGC
ATCGAGCTCTTACAGTCCAAGAACGAAAATGGGTGAAGATCACTGGACTGACACCAACCA
CACAGGATCTCTTTTAGTGGCTGTGGGCCATACGTGGTCACATGATTAGGCACAAATAGT
GGCATTGGTACGACCTATTAGAAGGGGAATGGTGGAGATGACCTGACTATTGTCAAAGCT
TCCTGAACTGAGCTAATATGTTGGACACTCTCCCTTATCTTTGCTTTGTTGCATTAAGTA
CTGAGCAGCTTTGTAAAGGAAAAAAACAGGAGTGGGATGGGAAGCTATTGGGGTGGTGGA
AGGACACTGTCCAGACATGACAGTAggaagtttgtattattattaattg
>NODE_209_length_537_cov_11.664804
AGCGGGCACGATGATGATGATGACAGCACTTTCACAGAGGAGCAGAAATTCCCATTTTTC
CAGGGGGATTGTGGCTCGATGGCAACCCCGGAGGTGGTAATTATGGGCTCTGAAGAAATA
ACTTCCGAAAAAGAGCTGGAAAAGTGTGGGTTTCTCATCTGTGAAGGTGCTGCAGCCGGG
TTCATGAACACAGGTCTTTTCTAACAAAATCTTTCTGCATTTGCTTCTTTCCTCCTCCTC
TTCCTCTTCCTCCTTCTTCTTCTTCTTCATCATCTTCTGGGACTTCATTCTTCTTCAACC
TTCTCTCACCTCTGACCTCCGACCTCTTGACCTCACACACCTGCTCAGATGGTCTTCCCT
AAGATCAATCATGGCTTTCTTTCCGCTGACCAGCAGCTCATAAAGCGACGGCTCATTAAG
GTAGTGGGTTGTGTCCTCTCTCTCTGTTTCTCGTCCATCTGTCTGTCTGTCTGTCCGTCC
ACCGTGCCAAGTCTCAGCCAATCACTTCTCTCTGGCCAGTTTGCATGCAAGCCTTTAGAC
AGACCTGTCACAAGCACTCTTACACTCTCTGTTATTGTTAAAGAGTAATATGGAAATTTC
TTTTTTAGTTGTTGTTAAAAAAAAGCAAGGTTTTATTAAGGTGAAATGAATTACTGTcct
ggcactccttaaagaactttc
>NODE_210_length_445_cov_15.901124
ATACATACAAGCATGCATGAATACACACGCAGAAACCCATACACACATGTATTTTTCAGC
TGGAGTTGCCCCCTCCCAAGTCTGCCCTTCCTTTGAAAGAAAAATAAATCCAGCATAATA
TGATAGTTGAAAGCAGGGGGTGATAAGATGGTGGGAGGTTGCAAGGGGGGTGGTGGGCAG
CTCAATCATTCACTGTAAAAAAAATTGCCCTGTATCATTCACCTGATTTGAATTGTAGCT
CCCCCTTTTTTTGAACCCCTGCCAATTCATTTTGTACATTAAAAATTGGTCAGGGTTGAT
AAGATTCCATTTTCACGGTTGGCAATGCAGAACTGGCGAAAGAATACAATTACAGACCCC
AGAGTAAACTCTCCGAATGTCAACTTGATGTAAATGATCAGAAGGCAGGGCGCCACAAAA
GAACAGGCTTCAACTTCAACAGCCCCCCACCCTCACCCCCAGCCTACCTCTACCTCTCTC
TCTTTGTGTATGTCTCTCTACCTCTTGCTCTCCGTCACCACTCGACAGCCTTTCACCCTG
CCAGTGGCAGGCAGACAGGCCTGCTGAAGTGCCAGAGATGTAGGTGcag
>NODE_211_length_549_cov_16.256830
TGGTCGAATCCAAACAGCCCACTCGGCTCGCCGCAGCCTTGTTAGGGTTTGCATGGCACA
GTGTACCGGTGGTAATCTCCATGTGTAATATCAGCTAGGTTTCCCCCACAACAGGCCATA
TCTATCTAGTTTCCTCTGTCACAGAAATAGGTTTATCTACACCCTCTTTTCACACTCCCT
CTCGGACCCCCCCACCCCTTCCTGTGTTTGCGAAGGAAGGGGGGATATTATGCTAAGCCC
CCAGCGTTAGTTTTTATGTTGCCATAGCAGCCTTGCTCCCACAGGGTTGTGACCTCAGAT
GATTACAGTACAAAGCCTATTGGGTCTTGAAAACCTCTTTGAAGATGAAAAGTCTTTGAT
GGTTTGTATTTATGCAAATCTCTCAGATATGATTTATCCAACTGAGATTGAATGGAGAGA
TGATTAAAATTGCCCCTATTTTTGAAATCCTTCAATGGAGGCCCACTCTTTCAGTTTCGA
GAACAAGAGTGGTGAGTGTGGGCGCGGGGGTTATTTTGCTCTTCATTTAGAAAAATAGTA
GCGCCGTACCTGAGGTTATTTATAACCGTCTTTTTTCCTGGTGTGTCAAAGAGGGGAGAA
AAAGGAGAGGAAGGGAGGGGGGACATGGAGGTAGACACTTCTACTCGGAGCTTTTGCACT
CTCTTCTCTCGCTCTCTCTCTCTCTCtcttttt
>NODE_212_length_540_cov_12.424074
GTCCAGTGACATATTTGTCAGGGGGTAGGTACAGCGGGACGGGGCCACCAAGCCTCATCC
CGTGGGTGTAAGCTGTGTGTGGACTTTTTTTTTTTTGCAGTTAACCATTATTTTTTTTGT
TTTGTTTTGTTTCCATTTTTTCTGTGTGCGTGTTTGTGTCGCGTCTCTCTGTTTGTGGTG
TGTCTCCTGTCTGTCTGTCGTCCTTTCTCTCCTCTCTGGTCAATGCTCTGCTGGTGTCTA
GCTTTGAGCTTCGTGTTGTTATTTGGAACACTGATGACGTAATTCTAGAGGACGATGCTT
TCATGACAGGAGAGAAGATGTCTGACATCTATGTCAGGGGGTAAACACACGATTCCATCG
CATGGCTCGTACAAAATACCCTCCTTCCCTCCCCTCTTAAGCCCTTGAATCATTTTTTTA
TGACCCTTCCTGTTTTAACTCTTCATCCAGCACGCAACCTCGCTTGTCTGAAACTCTCCT
ATCAGCACGCTGAAGGCCTAATGGAACGTTAGAACAGTAAGGGACCAAACCACAAGAATA
ACTTCAGTATGATTAAAAGCTTATCAAATTTCAGGTAAATCCAACAGTCTAAACTGAGCC
TATAAAGCCACAGTTTGATGGCATTAATACATCAGGACTGATACACCAACATGATTGTTG
Gattctgacttatgacacaaatat
>NODE_213_length_620_cov_26.843548
GAGGTGTGGGCATGCCATGCGCCATAGTGAGTTGGAAACAACTGTCAGAGCTCCCGCAAT
GAAGGTTAAGGGTTGCCATTTTTTCTCGTTTAGGGCTCGGTGTCGAGGTCACCATCTTTG
GGATTGTGGTAAGCTTCTGTCAGTTCTGGACGACAGTCCTCACAAAAAATGGGGACTTTT
TGTGTGAAAAAAATAAAATAAAAAGTAAGTTGCCCTGACAAAGGCAAAGAAGTCAATTAT
TTTACTTGTTGGAAATCTGCAGTAATGTGGAGAAAACAAAGAGAAAAAAGTAAAAGCCAA
AGTGAAAAAAAACAGGATGGGGTATTGTGGGGTAAAGAAGGAGGTTGTTGGCAGGTCAGG
GAGGAAATTGAGAAGAAGCGAAGAAAGAATTGCCTGGTAATACAAACCCATCTCCTCATT
TTTTGATAAGAGTGTCTAGGATGGAACTCAAAGAGAACGAATAAAAGAAGAGAGAGGGAG
GGGACACACGGCAAACCCAAAAAAAAGACAATAAGAATGATATCTACCAGACAATGTAGT
TTGTTTACCATAGCGTGTCCAATGCCTGATTGCTTTCCAGAAAAAGGGGAAGAAAGGAAA
TCAAAAGAATAGTGAACAAAAAAGGTTGTTAATAAGGATGGACAGAAAACAAAAACCCAA
AGCAACGATGAAGAATTAGGATGTTAGTACATTAGTTGGTTAGAAATTGGTTAGTAGTAA
AAAAATGACTTTTATCATGGATGAGTTAGTGTCGCGGTGAacaa
>NODE_214_length_422_cov_12.279621
CTAGTCGGCTTGATCCTTGTGCACCAAAGCGCCACCACCGCGCGCCATACTCGCGTGCAC
ACAGGCGCGCACATCACATTATACGGCATCAGCCGGGCTCAAAGTGGATCATTATTTACT
AAACAGGTTGCCTAACAAGAAAAGACGGATTCCCCTGCAGGCTTGTATAAAAACCCTGGA
AGCATGGCGGTGGAGCAATATCCATCATAATTGATGTGTTGCAAAGCAGATTACACACAT
TAGCGCACACTGTTCTAGCTATGACAGCTCCAACTGAACATGACAAATTCCATAATATGC
AAAAAAAAAAGGAAGGTATTTTGCTCTCTCTGGGTATTAAACGACAACTAACAAAGAAGC
ATTTGCATTGGCAGGAAAGAGCGAACGTGTTTGCGAATGTTAGCGTGTGTGCATCCATGT
CTAACTACACCTCCTCCATGCTCTCATCTCGCCTTAATTACATTCTATTTGTTCCACTTG
GGGCGGAGGGTCCTGTaaactgtttggctgcttggcacggcttcccccttttgctcggtg
acaaggcgtcattcaacacagctaat
>NODE_215_length_325_cov_13.630769
GAAAGTTAAGACAGGAAATCTAAACCCAGTTTCACTTCAACAGAAAAGGGGGAGATCTCC
CTCCGAGGAACTCGACTAGACTCCTCCTGTTCGTGATCACAGTGGCCAGCGAGCTCTGCT
TCAGCTCTGAGGGACTCCTGCTCTATGGTAATCATATCCTATTTGAATAATGAGGCAATA
CCGCCACTCCTGCTGCCCATTCTCCCTGCATCCTTGACTGGAGTCTTTGATAGACACTAA
TTCTAGCTCCATCTATAAAGCTCCTCTCATGCATTTTTAATAGAATCTATTACTTTAGGA
TTAAATTATAAAAGACTGTCCTCCTTAAATTTTTAATAGTTTGCATAATTGGTATCAGGG
CCTGAATGCAAACCATAAAAACCCAGTTTGTACAGGACTGAGCTGCAGAACGAGTCCGGC
ACAACCACACAACACTGTTGCACATAAACGACACCAGTGGCAATATGAC
>NODE_216_length_487_cov_9.308008
AGAGGGAAAGTTTGGTTCTGTTTCTCGCTCTTCCTTATCTGCCTCTTACAACAGAAAAAA
CAAGCAAATCCCATGCACTTGGGGGGGAAAAACGACACGCAACAATAGCATCCACCAATA
GCGCTGTCAAACAACGCCATCTCTCTCGGATGTTAAAAGCTTTAAGAGCTGAGGCCTCTG
TGACATCCATAGCCTCTGGATGTCAAAGATGGTTGAAGACTTGAGAGCAGGCCTCTGTTT
TAAAAATACTGTGTGTGGGTGTGTGAGTGCGCACGTCTCGGAGCAGCAAAAGTGACATTT
GAGGGGCACTTTACAGAAGCCAGCGGTTGCTAGGGATCTTCTGTATCACCTAAAGAGCCT
TTGTCAGTCATTGGAAAGCTGTCACCTTTCGGGGGGCCGATACGGTAGGGGGAGCCGGCT
GACAGGTAGGAATTAATGAGAGGTGTATGACAGCAGACCTCGGTGCTCTTGTGTATGGGT
GTGTGTGTGTGTTTGAGAGTGTGTCCACATGCGTGTGAGTGAGGTCCTTTGTCTCAAGAG
GATGAACCACCTTCTTTGTCATCCTGATGGGGGAAGAAGAGGAAGAATAATGTTAGAGAC
AGACACAGAAAGAAGATTTTTttcagtattc
>NODE_217_length_343_cov_14.676385
CTACGCATGGACACTTTTCATACAGGCAGACGTTAGCACATGCACGTACACACTCACATG
TGCACACACACACCGATGGCTGCTGTGGTTTGCTGGTGTAATGTGCTTTGTTGTGTGAAG
GTATCAATCAGAGGGGAGCAGATTATTAGAGTGTCTGAAAGAGATCAAACAATGTTGCCG
TCTGCACCCACACATGGCTGATTTACAGGCAGGCTGATAAAGTACTGCAGCTCTCTGTCA
GGGGCTACATGACGGCTCGCCGCGCTCTTAGGATAAATTATTGCAGAGGCCCGCGGTAAT
GTCTCTCCACCTAGCAACCAGCCGCCCCAGCCGCTGCCAGGGGAGCCCTGCCTCGTCTGC
CATAATGGCACTGTGTCCGGGGTCAGCAGTTACTGTATCGTAGCAGGGTGGGAGGGATGT
ATACACACACATATACACACACACACACACACAcccacacacacacgcacatacatacat
acacacg
>NODE_218_length_510_cov_16.625490
AGTAGTTGAGTTATTTTAAAAATGTTGCTGAACAAACCATTCTATAGAGCTAATCATGTC
ATAGGTATATTGTAGGAGGGAAAAAAAATAAAGAGAGGGGAGTTAATGAGTGATTAACAA
CAGCAATTAAAAGATGAAGAGGAAGGCTGATGAAAAAAGGGGTGTAATTAAAATATCAGT
CCTCTCATTGTCAGAAGTGCGAGTGTCATCCATTGTGCACTTATTAAAAAGCTGGGTGGA
GGGGAAGGAGCGAACGGCGCTTAATTTCAGCAGCCCAAAGTGTCTGGTAATCTGCCCATG
GATGGAGCTGGAAAAGGCTGTAACTCATGTTTAAGTGTTGGGGCCGTGTCATTGCAGGTT
CACAGTCATGCATTTCTGTGTTGACACCCATCGGGGCAGGGGATATTTGGCAGTCAGGAG
TAATTTAACTTAATTAATGGGATGCATATTTGATGGAGGAATAAAATATCCCGGCTCAGC
AAAGTGGAAAAGGGGAAAGATTTAGTGGGAGTTAAAGGTGGAGGGGAGAGTAATTTGTGC
ATTCAGTTACCGGCTGCTTGAGAGACAGAGAGGGAGAGAGCAAAAGAGATGAGAGAGAGA
CAGAGAGAGAGAGAGAGAGAGAGAGAGAGAGAGTGCGTCAAGGCTGATAAAGAT
>NODE_219_length_773_cov_5.605433
GACGATCCGCACGTGCCGGGCCGCGGCCTCCGGGGAGGCGCGTCCGGTCGCGGGAAGGCC
CCTCGGCTGGTTCAGTTTGGGCCCGAGGGGGGAAACGGTGGGGGGAGGTGCCCCGCCGCT
CTCCTGGGCAAAACCGGTAATGATCCTTCCGCAGGTTCACCTACGGAAACCTTGTTACGA
CTTTTACTTCCTCTAGATAGTCAAGTTTGATCGTCTTCTCGGCGCTCCGCCAGGGCCGTG
ACCGACCCCGGCGGGGCCGATCCGAGGACCTCACTAAACCATCCAATCGGTAGTAGCGAC
GGGCGGTGTGTACAAAGGGCAGGGACTTAATCAACGCGAGCTTATGACCCGCGCTTACTG
GGAATTCCTCGTTCATGGGAAATAATTGCAATCCCCAATCCCTATCACGAGTGGGGTTCA
GCGGGTTACCCACGCCTCTCGGCGAAGGGTAGACACACGCTGATCCACTCAGTGTGGCGC
GCGTGCAGCCCCGGACATCTAAGGGCATCACAGACCTGTTATTGCTCAATCTCGTGTGGC
TGAACGCCACTTGTCCCTCTAAGAAGTTGGACGCCGACCGCACGGGGCCGCGTAACTAGT
TAGCATGCCGGAGTCTCGTTCGTTATCGGAATTAACCAGACAAATCGCTCCACCAACTAA
GAACGGCCATGCACCACCACCCACAGAATCGAGAAAGAGCTATCAATCTGTCAATCCTTT
CCGTGTCCGGGCCGGGTGAGGTTTCCCGTGTTGAGTCAAATTAAGCCGCAGGCTCCACTC
CTGGTGGTGCCCTTCCGTCAATTCCTTTAAGTTTCAGCTTTGCAACCATACTCCCCCCGG
AACCCAAAGACTTTGGTTTCCCGGACGCTGCCCGGCGGGTCATGGGAATAACGCCGCCGG
ATCGCTAGTTGGCATCg
>NODE_220_length_553_cov_29.766727
GTTGAGGGATACAGGGCGCAGGGAGCAAAGGGAAGCAGAACTCTGGAGCTCTGGGGATCA
GAAAGGGGGGCCAGCAGCCTGGGGCCCAGGGATGGCCTGCGAGGCCCTGGGGAGGCCTGA
AAGGCAGACAGGCAGGCCACACGGACTGCAGCACTAACGGCAGGATTACTGGCATAGTGA
CACCGACACAGCCTCCCTAAAAGGATCACAGCGGCGTAATAAACTTTATTAAATAATAAA
ACTTATTATAACTGTTAACCCGATTTAGTTCATTCTTCGCGGCTTACACACACACACAAA
AAAGAGGGGTGGATATAATAAGCCTTATACCGTACATAAGGCAAAGCCTACAAAAGCCAT
CGCCTTACCATTGACTTTAATTGGATTTGAAAAACGGGTTGCAAATTATAGCATTCTCTA
CTTGCAACTTAGTAAAATAAGTGTATAGAAAAGAAGGGGAAAAACCTGTGGACTGAAAGT
AAATTAATCTGCTTTCTGCCCATGCTTAATTAAACTTCCTTAATGCTTATAAGAGTTAAT
GAGTGAATTGATTAAACAATACAGCTAATACTTACCCCCAGCTCACAAGCAGTGGTGATC
AGCTCTCCTGTGGAAGAGAATAGGGGAGGAAATTAATGTAAACCcaataattattattaa
gagacaagtctgctcccaaagttttcccaaatcaaat
>NODE_221_length_402_cov_16.475124
GGGGTTGTGGGGGGGGGGGGGAATATCTAGCATTAGTGAGGAATGGTGGGTTAAATCACT
TACTGAAGATTTTTAATGACATTTCAGTGTTCCTCGTATAATTACTCTTCATCCAAGATG
GGCCGTAATGCTGTTGGACAGTCGCGGTTCAGGCTCGCTAGCTCGCTTCATTAGCGTGTC
ATTCCTATTTCACATCAGAGGCTTTAATTGTAATGCTGAATATGCACAGCTCTCCACAGA
AGCCTAATCAAAGTGGATCCACTTGTATTATTAATATCAGAAATCAGCCCGCTTGCTATT
TTTTTATAAATAAAAGAATACAGACGCATAAATCAGCTGTCATTTATTAGCATGGCCCTG
GCATATCCGCCAGACATGCAAGTAGAGCAACCCCACCCCATCTCCGTTCCTCCCTGCATC
ACTCATCAAGATTTAAAAAGAAGAAAAGACGGAGAGGAGAAAAGAAAGAAAAAAAGAAAA
GAAGCTGCATTAAATATACATACTAATTCCACTGTgaagtaatcagattacaaagcaggt
gacacc
>NODE_222_length_423_cov_15.735225
CTCACGGCTGGGCACAGTTGGGGAGCAGCTCCTTATTCATTCATGAGAGAAGCACCGGAT
AAATAAAAAGGTTCATTACTGTGCTAAAGTGTTACTAATGACATGTACCTGCCACTGAGC
ACCTCCGAAAATCTAATGTGACACACTAGAATGGAAAATCTATTCTGCTGCACCAAGGCC
TCCAATGGTGCTAGCACATACTCTATGGAAATTTCTCTCCGCTTGCCCTCCAATTGTGTC
TCTCTAAAACCAATATTTACAATCCCATAGCCATTATGTCCTACTACGCCCTCTGCGCCT
GCTGTTGCGACCTCCATATTAGCTGAAAATTGGACTTTGCAAACTTAGCAGGGGAGAAGA
AGACTCTTCTCGTAGATGAGAGGGGGCAGCACCAGGGGGACTCAGCGTGAGGTGTGGGGT
GCTTCTCGACTCCCCGCTGCATGCCCCCAACCCGAAAGCGACAACACCCAGCAAATGCTA
AACAAAAATACAGACAATCTCACACTGCTGCATTCCATCATTCGGTCTCTTCACgagcat
actaatgaaatgctaataaaacattaa
>NODE_223_length_511_cov_17.927593
CATTTGAATCGGTTCAGTGTCAACACCTACAGCTTTCGAGGTATGCATCAAGGACCGGTC
TAAGTAGGCACCGTGCAGCATGATTAAATCTAAATAAGCTGACTCTTACACAGTTTGTTT
GTTTATTGAGGCGAGTCAGGGGGTGTTCTGAGCCTCAGAACTGCATTTAAAGCTGATCTG
GCTCCTTCAGACAGCGCTGCATCCGACTTCCTGTTGTCGACTCGCAGTTGCCACAGAAAA
ATTGCTGCTGCAGCCTTAGACAACCTACAGCACTTTGTATGCCGAAAGAAAAGAGTTAAT
TAGAAATACAAATTCTCCCAGATTGTTATTAATGGGAACTGTAGAGTAAGCAACACATAT
TTTGTGCCCATAAGTAATTCTCAGGTATCTTTGATCTGTGGCCCACAGCGGATGCTGCTG
CGTGCCGCTGTCTGGCTTCTGGGATTCTGCCAGCGCCAGACATCTGGCTACTTTGTTATC
ATTGGCTGATCTGCTCCCGGGAGGCCACTCTTGTGACACCAGGCAGAGAGTGTCCTGGCA
AGGAAAATTATCAGCACATTTTGAGTGGATTAGAGTTCCAAAGTGGTCTTCAAATCTCTA
CAGGGGTCTAGTGAGCCATGCtctactgggggttcctcagggctctgttttgaca
>NODE_224_length_486_cov_15.495885
CTACTATTAAGATGGCTCGACATAACAGGACGGCTGCCAATAATTGTACATAAAGATATG
GAAAAGCCACAGTCCAGCTATGAATATTTCATGAATTCCGACACAAAGAGCATGCTAAAA
GGATCAAAGAGAAAAACGGGAGAGGAGTCAACGTGAACATCCAAACAATATGCAAGAATC
CCGACAGTATAGGTCACATGCAAAAAGACCGGGGTCACACTGAAATTGTCCATCAGTCAG
ACAAGCAGAACTGATTTGGATGCTAAATAATGGTTTAGATATTCAAAAATTCCATATATA
TGCGAAAGGCTTCAGTGCACCCTGGATCTGGCCTATCAGAGGAGTGCTCTGCCACCACAC
TCCCTCATGCAGACCCACGCTATGCCTCTGAGCCTACGACTAACATGCACGCACACACAT
GCAGATATGCAGACATCCAGACACATAGTACATGTACATACACACGGTCACATAACACAC
ATGCACTCAGTCTCATACCCCCAGACAGACATAAACACAGACATATATTATACACAtagt
gtctgcatccaataaaaatgaaatcagcattaaataaggttcatgattacttccaataat
ttactggaagtaatcatgaaccttatttaa
>NODE_225_length_507_cov_10.820513
CCATTAAAATTAAGCATTTAAATATTTGGAGCAAGTGAGACAGACGACATGCGCATTTCT
GCATCTCCTTGTGTTTATGTACGTGTGTGTCACCATTTGGAATGTGTGTGAACACATGTT
TATGCATGCGTGTCAGCCTGAGCCTGTGTGTATATGAGTGTGTGTGTGTGCGCGCGTGTC
TGTGTGTGTGTTTGTGTCTTAGAGGGCCATTTGGACTGGCTAAGACATCTGCTCCATCAT
ACGTCAGGGGCCTGGTGTGACATCTGGGGAATATACTGTATCCTGCCTTGCAACATTACA
CACAATTTACTGCTAAAGGTCATTATGTACCCGTTAATCCACTTTTAATTGATATCAGTG
CAAACAGCACAACCTCCCAGCCACATGACAGATCACTGCCGCCACAAAACCAGGAAATTG
CTATATGGGAGTTAAAAATAGAATGGTAAACTTTTTGCTGTGGTCTGTCTTCACTTTGTT
AAAGCACTTTGGACATTTTGACTCGGACAAACAGCGACTGGTCGTTGGATAAGAAACGCG
CCACTGTGACTTTCTTTGCTTTGACTTGAAAACCTAGAGCACATAAACATCTAAGTGACA
CCTTTGTGGCTATAAATCATCCTTCTCCTGCTTGctgtactgagatctgtg
>NODE_226_length_387_cov_9.361757
CACACTTTCTTTAAGTTCCGGAATAATTTTCAAAAAAAATGTGCATGTCTCGTATGCACT
CCATAACCAATATCAATAAGCCTTTCATGTAGAGCTAACAAAGAGGCATCACATCTCCTG
GCACGGACACGGTTGGTGTTGTTGAGATGTAATTGAAGCTGCAAGGGTCACATTTTCGGA
ATAGAAATTACAGTCTTGTCTTTGACTTGTGTGGCGTGAACCAGAGATGCATCCCACAGC
CCTTGTGTCCTTCACAAGCCTTTATTATTTATAACGCTCACTCTTTGAGCAATGACCAGT
ACTAATGCATAACCTTCTGTCCTTCTGGCTGATTCGCTTCCTTTGAAACCAAAGATTGAG
GCAGGAGAAGTGGGTGTATGGTGGATGAGGCAGGGGTGTGGGCGGGCGAAGGGGGAGAGC
TAGTATAGGGCAGTGGAGATCCAGGCTATCGAGAAGTTATTATGTTTTTTCCCTTTATAT
CTGAGGATGTGGAATAACACTGTGATGCTTCTTTTCTCCAGAATAGAGTTa
>NODE_227_length_508_cov_14.187008
CCTGTGGAGCGAAAAAAAAAAAAGAAAGAACGAAAGAAAGAAAGGCAAAGAAAGGGAGGG
AATGAATGCATTTTCTTCTTATCTATCTGTCTTTCACTCTCTTTCCCCAGTGAGAGAGAC
AGAAGGGAATAAATGGCTCCCCTCTCCTCTCCGCTCTCCTCGGTGTGGGCTGACAGCGCA
GCAGATGGTGGTTTAAGCAGTGAATTTATGAGCGCCACAATCTTAATGTTGCAGAAAGAA
AAGAAAAGGACTCGCATCAAACGCCACTGACAAATGCACTTGCTAATATTAATGCACTCC
TCATTCATCCAATATGCTGCCTAATTGCTTTTCTGTACACAGTAATATGGCACCTGCTGC
TCAAGTCCGGCGCTCGCGTCAGGAGAGGGGAGATCGAGGAGGGGGTGGGGGGCGGACGTG
GAAGTAGAGAGAGATGAGGAAGAAAGTGTCTCTCGCTCTCTCTTTCTGTCTTTCTCGCTC
CCTTTTTTCTGTGATGGATGCAAGGCTGTGGATCATGCGCCAGACCTGTCAGTGTTCCTA
ATTAAAATTTTATACTTACAGGCTCAGGGAAAAAAAAAAGGTGGAAAGCACTCAGTAAAC
AATCAGTTATGAGAGGAGAGGAAGGGAGAGGCCATCACAGACACACTCGCGc
>NODE_228_length_492_cov_30.776423
CGTGCCTCCCCTGTTCTCTCATTCTATTGCTCTCCCTGTCTGTTTCTCTCTGTGTCTTAC
AAACACACACACACACACACTGCAACATGCATACAACCAGACATGCACAACCCCTCTTAA
AACTGGTTCTCCCCCCATAGCAATTTTGTCAGAAGTTGACAATGTCTTGATTTAGTTGTC
TGGCTGTTCCGGCCAGTTTTCCCTGCTGCGCTAATGTGAACAGGACATCCCGCTGGGCAC
CAAAGAATACCACTTCACGGCAGCCGCATAGCTGGCAGCTTTTATTTATGGCGCTACCGA
AATGAATGGGTATTAGTGTCCAAACATTTCACCATGCTCCTGCAGCCACACACAAAAGCC
ACTGATTTCCAGCAAATCTGCACTTATTTTATTCAAGAAGACTAAAGCTAGGGAGAGGGG
AGAGAGACAGACAGACAGAAAGAGAGGGAGAGAGAAAACATTTATAATGACTTAAAAGAC
CTCAAAAGAAGAATGGGAATTGCGTTTGAAAAGGATTTACGAGACAGAAATCGAAAAAGA
AAAAAATGGCCCCTCTATTTCACTGCATTTTTGTCAGAGTTGAAAATGGAAAATATCTAT
ATCCCTAAAATGACTCAACTTTAAGTGCttatattc
>NODE_229_length_496_cov_20.772177
CTACAGGCCTTAACATAAGGATTTAAACGACATGTTTTAAGTTTTAGGTTAAGTTAGACG
GGTGTCTCTCTGGTTTCGCATGTGCAGCCAGTTGCTTGGCAGCTCCAACAATGCTTTGTG
AGTGCACACACGAGTGTATTCGTGTCATCGTATGCATGTATATGTGTGTGCACAAGTGTG
CATTTGTGCATGTGTGCACTGACGTGTGTCACTTAATCTTTTCTCCTTTTTCTTTCTGTT
TTATATTTACTACGTCAGGCAACAAATGAATCATCTTTATTACGGAGAAATTTAATTTGG
GTGAACTTAACTGCTGCTGCCAAGGTCAGACGGGCAGAATGTCATTTTAATCCAATCAAC
TTTAATCTGTTGGTTATAAAAGAGTTAGGCTGTTGAAGAATGGCTGTATCTCAGGCCCTT
TATTACACTGGCTAATGACTTTGATTGTGAGGCGCCTATCAAGAGGTTAGGAGTTCCTAT
GGTGCTTCATGTCCTGCTAATTCGCTACCTCATGTCACTATTGGGCTCAACTAACCCTAA
AATCGCTATTGCCTTCGTTCCCTGTTTACAAGAAAATCTAAACCGTAAAGAAAGTGAAAT
ACTTAttacgttttaaaacatgactctaaaaccactgtac
>NODE_230_length_450_cov_21.417778
CTGGAAGTCTTAACTGGTGATAATCTGAGCACTGAAAGTTTTCCAGCTTCTCTCATTTAA
AAAACACACCCTGGTGTCTTTACCTTGTTCCAACCCCACTGGGTAACCACGCGCTCATTG
TGTTTTCCTCAACTTGTTAAAACACCACATGGTACATTTGCATAGGATAACCAACATATA
GCAAATCATTTGCATGCCTGAAAGTGCACTTGAGTAACCGTAATTACACGTGACACCAAT
TACTCTGTTACTTTGTATTAAATTATAATGGAAAATTCCACTAGAGAATTGGAGCCTAAT
TGCATCTTAATTTGCATAATTTTGCATATTAATCACATCTCAGATGAATAATAAATTTCA
GCCGATTTTTTTAATTTATGCATAGATACAAAAACAAGTTGAAAAATAATTTGTGAGTGA
AAAAAAAAACAGGAACTATTACTTAGAGCATTTGTGCTAATTTCTCTCATTACCCGACGT
TCAAGCCAAAGATGTCTGTACTCTTGATCAACAAGAGCCGCATTTTGAAACTGAGAGTTT
GTCAAAGCCTCAGCAGAGAAAAGAAAAAGAAGAAAGAGATGGAGAAACAATTTt
>NODE_231_length_384_cov_13.825521
TACTTGGTTGTTGTTCAGTGCTGCTGGTAATTCAGACATCTTATCCTTTGTCACGCTTGG
CATCTTACACATACTTTTGGGCTTTTACAACATATTGAATGAGCTTTCTGTAGCTTAAAT
ACACATACACACTAATGTTTAGCTAAACACATTTTGCCCTCCTGCCCCTTCCTCTGTCTC
TTTCTCTCTCTTCCTCGTTTTCCCTCTCTCCCTCCAGCAGATAAAGCCAATCTTGGGGCT
GGCTCCTGCCACAAAACGTTCTGTAATAGTCTAATTGTGGCTAATGGTTTGTGCAGCTAA
TTAAAGTGTATGAATTACAATAATCAGTCAGCCGCATGGAGGCCATGCCGCCTCACGCTG
TTCCTCCAAGCGTGGAAGGCCAAGACCAAAGCAGGGGGAGTGTACTTGGGGGTTGGGTAC
TAAAGGAAAAGGTGAGATGAAAGTGATGAAGAGGAGGGGAGACAAACGCTTGAAACAAAA
TCCCAAAGCCGTTTGACTGCATCAACATGAGTTTCTGTACCAAAGATg
>NODE_232_length_524_cov_17.874046
ACACTCCCGCGTCTATCAGTTAACTTTGTGTAACAGCCACGCAGAGCACATAAAATGATT
GTTTGTGAGATAAGGTCTCTCTGTGGCATCCCCTTGTCTCTGTGATTGAAAGTCGCTGGG
TTAAGAACATGACTAAGAGGTTAACAGTAATAAAAATAGCTATTAAGCATATATTCCCTT
CCAACATGTCACTACAAGAAAGGGAGAGAGAAGGAGAGAGAGAAGGAGGGAGGGATACTG
GCACCTAATTACAAGGAGCGCACTTGGCTGCTTTTATCAGTAATTGGACTATATAGCCCT
TCATTATAATTTACTTTCTCCCCCAAACTGTGATAATGCAGACAAGCAGAACTGAGTGGG
CCTGTTAGTGGCCCAGAAACTGACACCAGTTAATGGTTAATTATAATGACTAAATTAAAG
GAGTGACGGTGAGAGGGCTCTGGATAAAGCCCAGGCACTTAATTTAACAGGATCACTATC
AGAGAAAACTCATGAGAAATAGACGAGGTAAAGACAAAAAGAAATAATAAAAAAAGAGAA
ATTAGTAAAAAAGAAAACAACTGAGAATGTGTTTTTTGGAAGCTTTTTATTGGCTTCATT
GTCAGAGCAGGGAGCTGGAGATGTGTCCAGGGGATTAAGCGACCATTAActgtctgtttc
agactgat
>NODE_233_length_458_cov_15.606987
ATATTTTATTCCTCAGGTCTTCTTCACTTTAGTCGTGATTTCAAATCCCAAGATGCCACC
CAAGGCACACCACTTTGCCTTAACTGTGCAGCGAACAGTTGGAGAGCAAATAGCGTGGTG
CTGTATATAAAAAATAAACCCAGTATGATAAAACTTGTCAAATGTGTTTCCATCACTCTC
ATCTTTTCTCCCCTTTTCTAATAGCTCGAAAGTGAAAAAAGCTTTAAGCAAAATGTTACA
TTTCATCATTTTTCCATTCTTTAATTTTCACCACAAAGCCTGACATGTTTTAAGAGGTGC
AACCTAATATTGCCTGAACTCCAGGACCTACCACAAAGATCTCTGGGTAAATGGGAGGGA
AGGAAGTGCACAGACAGGAGGACGGGCGTGGATGGAAAAGTGCGCAGTAACTTGGCTGCA
GCACACCCTTAAGTAACAACACATGGCAGTGGAGGAATTCCACATTCACGGACACTCTAC
ATGAGCAAGGATGGGAAAGACTGTCCAGGTTGCTTTGCACCAAGCGGCCAACCAGTTCCG
AATGTGAAGCTGATAAGGCTCTGCCATACCTAATTCCTTTCCATGTTCTCATCCTGGGTA
Gg
>NODE_234_length_500_cov_15.752000
GAGAGAGAGAGAGAGAGAGAGAGAGAGAGAGAGAGAGAGAGAGAGAGAGAGAGAGGGCTA
AGCTGCGGCTAGCAGCAGTGTCCAAGGGTCTTCACCGCGGTCCGACCTGCCAGTGGGGCG
GTCATCCAAGCGGGCTCTAATTCACAGTGACACCAATTATGATTAATCTCATCACTTTAG
GAGAGTAGGCTTGTCAAGGCCCTAATTAAGTGCGCTGTCCCCCCTATATGTGCAGACAGG
ATCAACAACACATTATATTGTCATAATGGGCATCACAATCCACGAGTCTATTTTTGTGTT
GCCTAACTTTTTAACGGCAAAAGTCCTCTGGAGGAAAGGGAATAACGTGAATAAAGAAGC
AGAATATTATCCATGCTGAGGTGACGTCACGTCTTTGCCTCCGCTCGTGTTCCTTATTCC
GATCACCCGGCTCTCTGATTAGAGTCTTCAGTCCTACTCTGGGATGCTGCATTTCATTTC
ATATTTGATAATTGAGACAGATGATGTGACATAATCACAAGCCAGTGACACGTTGACCTa
acacgaggtaaacaactcactgaataacaacgacacaaatgaatatcattaaaggagtca
tctgagaaccatatgtcagcatgctggattctcaccattacacc
>NODE_235_length_380_cov_27.278948
CCTCTCTCGGCGTGCTGTGGAGAGTGACTGCTCACAGCCCGCCTGGCATATCTAATTAGA
GCCAGGCTGTTGCCACTATCGGGCAGAGGATCTACCTCTCCAATCTCTCCTGACTCAATC
TTCCCCATCTCTGATTTTCTTTTATATTTATGCTGGAATATTTAATTGTAGACAAAAGGT
TACTCTGGGCTCTATTCATCGCACACAGGCAGAATAATCTCCTTTAAAAGGCTTGACATT
TCAGGCTTTTCAAAAGGGGCTGAAAAAATTATATCCCCGCTTTTGTTAATCAATGAAGTA
GAACTCCCCCGAACAAAAGAATTAAATTGCTTGGTTGGGTTAATAAAACACACAGAAATA
GCAGCTTCCTGTGGGCTTTTGTGCCTGCCACTGGCTCCCCCCATATGCAACCAGCACTGT
AATTCCATATGATTTGGGGGGCAAAACTCTCATTTCTCCACACAGTTGGCTTTTTAAATC
CTATTGAATGAGCAGTCTGTGAGGCTGGCTGATTGGGACCTCTt
>NODE_236_length_450_cov_18.044445
ATGTAGGTATGTCAAGTTTGTGCGCATGTATAGGATGTATGAGGATATGTAACTAAGCCC
TCTCTCTTCTGGGGGGGTTGTTTTACCTGTTGTGGATCTGAGAGTTGAAGTGACAGTGGA
GGATGTCATTGAAGGCAAGCAGTCGTCATCTTGGGAATAACCAGCCTGAATTGCACGGAG
GTAACTGTGGCTTCGAGTGCGGAACGAACCAGGCAGGTCCAAGGCCTCCATGGCCTGGGA
TTCTACTTCACTAAAAACGGACTCGCAAACTGACTCAAACTGGCCATTGATCTCAGTCTC
ACTCACCTGAGAGACAAAAACAGGAATAGCAGTCCTTAATTTTTCCTCTTCCTTTCTCTT
TCTCACTTTGATTCTTCCCCTTTGCACAGCAAATATGAAGGAGTGTTAGCATAAGGGAAT
GCCAGTGTCATTTTCGACCTTAAACTGAATAAATGTCAGATCAAATGAAAAAAATGCAGA
TGACAACAAAAAAACAATCAGAAATATAGATATGCAGTTTGTGTTATAAAGCATTCAATT
AACCACAACCCCCAAAACAAAGATAGACTGTATGCTGGACATTActagatggga
>NODE_237_length_528_cov_7.636364
GAACCAAAACCCAACTATAGCCCTCATAATTAAAAAATACACTTCACTTTAGCTGCCCCT
CGCTCTAAAAGTTTTTAATTCCACCCAGAGGACCCCTGGCTCCGGCTGCTGTCACTCACG
CCACCACAGTGATGGAGGTGTGGTGGCGGAGGAGGCGGTGGCGCTGGTTGCTGGGGATGT
GTGATGTGTTGTGACAGCGGGAGCCAGGGCTGGCGGGCGGTCACCATGCGGCACCATATT
GCCGGGCTCCCCGGGGATGAAGGATCAGCATGCCAGCCTTGCCAAGAAGTGCTAATAGGC
GCAACACGTCTTGCTTTCACACATTAAGGCAAGCGAAGGGTGACAGATCAGAGCTGTGAT
ACTGCCGCCTGTAAGGGGGGAGAAAGGGGAAGGAAAAAAAAGGGGCCATGGCGCCCGTTT
GCCATGCAGTGCAGGCTAATGATGAAAAAAGTCTCAGAGTCGAACAATATGCCCACCAAT
CACTGAGCTGATGCCTGACACCAGTGAGATGGAGGTATGTCTGTCTGCACCGAGCCACTG
CAGCCTTCACCACTGATGCTCAACTCCATATTGTAACTGAcaataaagcgccaagtgttg
aaacgggatcaacacttttcagagaagacatccacgttctcacccaaagcagccggggtc
aagtgggctgct
>NODE_238_length_456_cov_21.140350
CATCAACCAAAGAAATACAAAAAAACAGGATTGGGCAGAGAGAGGAGAGAAGAGGAAAAG
CCAAATGTTAGAAAAGAAAAGAAAGAAAGAAAGAAAGAAAGAAAGAAAGAAAGAAAGAAA
GAAAGAAAGAAAGAAAGAAAGAAAGAAAAGAAGAAAGAAAGAAAGAAAGAAAGAAAGAAA
GAAAGAAAGAAAGAAAAAGAGATCTGTGAATTTCCCCTTCCTCCCCTGAGACCTCCCTTG
ATGCCAAGCATTCATCATCCAGCCTCTAATATCAGTTATTCTGTGGCTCCTCTGCTTACA
GCAGAATTAATTTCTGCTTTAATTACTCTCATCGGCGGAATGCTGATGAAGGAGAGGGAC
GAGGCATTCTGGGACTCGGGCCTCATTCCACTGCTTTAATTTGAATGAATTCCACCCGGA
GACGCTGGCAAACAACTGGCAGCCGAGCCCCGGGAGCCACTCTGGGACTGCGCAGAAGAG
CTGCAGCCATGGCCCCCACCAACCAAGCTACCTTGTGTGTGCGTGCCTGTGTGTGTTGCC
TTGCTTGTGTGTATTATGTGGAGCATGTTGGTTGTGTGTgaggctgagcgctgtagtgaa
>NODE_239_length_425_cov_17.687059
CGCACTGTTGTAGGTGGCCTTGACATTAAAGGCAAAATGAGAACTTTAAATAACCATTCC
CACCAGGATCAGCTTTCTCTTTTTTTTCCACAGCAAGTGCTTTTGGAGTAGATGTAATGC
TCATATAGGCTGACACAAGAGAGAAAAAAACAGGAATACAAGGGTCCCTCAGTTAATGTA
TCATCATCTGAGTGGGTTTGGATTGGAGTTATTAGAGTATTTCACTTCATTGCATGACCT
CCTGTTCCTCCTCAGATCATGAATCCTATTCATTACCCAGTCCTTCTGGAGTGCCCGCCT
TTATAATATTACTCAATTTATATTCTGAAGCGGGCTCCTGGGAGAGCGATCAGCGCTCCG
AAACAGCGACCCCCCTATAACCCAATCACAATATTTAAAGGGCAGCAAAGAGCTTTTTAA
TGCGCGTCGTAGATAACCATTTAAAGTGGATTGCTTTGGTTTAATATGACCTTAACAGGC
TGGCAGTCACATGTGAAGAATGAATAAGCTAATAGGAGAGACGACAGGGAGAAAGAATGA
AATCAAAAAGCAGAATATGAGagatttgt
>NODE_240_length_549_cov_12.335155
GCTAGCTTGAGTGGCTAAAAAGAGAAAAGGCTGGTTGTTGTCTCTTCTGCTCTGTACTGG
CATTACTATTTTACAAGCAAGCAGGCTCATTACAGAACCATATGCTTGGTAACGATGAAA
GCTGTGGGTGCATCCCTTGTATGAGCTGGGATGCTTAAATTATTAAATACACCACCGAGG
CTTGATTCAGATGTGGCAGGCAGCCCAGTTCTCTCTTGCACGCACACACACATACACACA
TGCAGAAATGAATAAAGGCATAGGGAAAAACTTCAAACACCTTTCCTGTGCATTTAGTGT
AATGAACAATGCCTTAATTGAGATTGGCTAATTACCCAATTTCAAGATAATTAATATGAT
CCTAATTAGCATATGTAAATGGGACGTTGCATAATTGAGAATCCCTGTTTTGAATTAGAT
GGCTCTAAAGTGAACCCGCACGTGAAAAGGTACAAAGCAGCTATTAAGAGTTTGATGCCG
CATTAAAACAGGCCATCATTCAATGTGCACTGATGAAATGCTCAGCCTCACGCAGATGTT
CAGAAACATTATGGAATGTCGTTGATTATTGTTGATATGTTTTTGGGACACTGCTAATTA
GAAGTCATTACCTACTTATCACTTTTGTGCCACTACTTAAGCAGGAATGAAAACAATCTt
ggttgctggaattgccattcgtgtacaaaaacc
>NODE_241_length_352_cov_22.633522
AATGTCTTTGAACAAAACAACCAAAAAAAAAAAGAAAAAAGAAAAAAGAAAAAACAAACA
AAAAAAAGGAAGTCGCTGATTTGTCTTTCTGCGTTTTGTCCATTGTTATTTTGTTAGTCT
GTCCAGGCTAGTAGTCCTGATGTGGGCTGTGCGTCAAACTGTGCCGTCGCAAGTCACAGT
TGCGCCGAAACACCTTTCCGCAGCGGCCACAGCTGTAGGGCTTGATGTCTGTATGGGTGA
GAAGGTGAGTTTTCAGGTTACTTCTTTGATTAAAGGTTCTTCCGCATGTGGGGCATTTGT
GGGGAGACTCCTGTTTAGATTTAAAGCAAGCAAAGGATTATTCCCTTTAATTGTATAGAA
CGTCTATCAGGTATATCTTTCAATCATCTAAATAAACTGCTGCGTAATAGTAGTAATTCT
TAAGTCACTGTTGTGAGTATCTCTCACTCATTTAAAAATAATAATAATAAAATTGGTAAT
AGGCCAAACGCAGTGg
>NODE_242_length_478_cov_4.343096
AAAAATACCTGTCAGGAATAGCGCCACCTGCTGGAAACAGAAACACTATGTCCAGAACCA
CAAAATTTCCAGAGCGAACTCGTCTCAGGGGGTTATTCCAAATCACATGAAATTTGGCAA
TTTGATAGAAGAGGCATTGGTGAGCAAAAGTTATTAAAATCCTCCGCAAAAGTCTGAGGG
CGTGGCCGTGACGGCGCCACAAAGTTGGACATTCGCCATGAAACAGGAAGTGCACTGTAA
ATAGCCTAAACGTGGTCCGATCGGCCTCAAACTTTACACGTTGCATCACAGTCCGGCCCT
CATCGCAGCCATATGACAATAATGAATCTCGGTAATAGCGCCACCTGCTGGGAACAGGAA
GTATCCTGTACATGCTCCGATCAGCTCCAAACTTTGAGTGCATTTGGATCCCATACTTTA
ACATACAGCTATGAAATTTGGTACACACATGTAACACACCAAGACGCACAAAAAAGTTTC
TTGCACACGTATCCAAAAGTCAACAGGAAGTCGGCCATTTTGAAAAAAAGAGCGGATTTT
GGCTAATTTTGGGCCAAAATCACACAATTTCCAGAGCGAACTCGTCTCAGGGGGTTTTTC
CAAATCACATGAAATTTGGCAA
>NODE_243_length_465_cov_14.556990
GAAAAACCAGCCGCACTGCTCACAGCAACTGGCATTTAAAACAATTAAGTTTCCTGTCAA
GTCCCTGTGATGAATTATCCGGAAGCTTTACCCGCTGTAATTCTAAATCTTCCCAACAAG
TGCCTTTGTTGTAGAGAAATTAATGAAAACAAGATTGTCTTTCATAGGAGCTGATCTAAC
AGCGCGACAGCCAGCTGCTCTTCTTTGGGAATAAAAACAGTCAGCATTAAACACAGCTCA
CACAAAATACTTTTTTTTCCACCACTCGTGTGGAAAACAAATCAGGCGGCAGGCGCAGTG
GCCATCTGTTTTGTTATTTGATATGTGTGAATACATGTTGTAATGACTTTGTTTGTGAAT
CACTCTGCGCGGCAGAACACACGAGAGCTCTCGAAGTGCTGGAGTGTTCAAAGCTAATCA
TATAATTGGACACAATAGTCGATGACAAATGGAGACGCTTGGAGCCAGCCAGCTGGGGAA
GTGAATATGTAATCATTGTAAAATCATATCATTTTTGCATATTTGAAGACAGCTTAATAG
AGTTTGCGTGTCAGCACACTATCAAATGATGATCAGAGACAGTGTTGCTGTATTTGTTTT
CCGAACCGC
>NODE_244_length_308_cov_21.022728
CTGACGGCAACACAATGGAACAGAAAAGAGGCATCGGGAGAGAAAGAGACATCTTAAGTG
GAGCAATGGCCCAAACAATTAAGAGCAAGGTACATGGAAAAAAAATTGAAAGCTCCTCTT
TTTCCCCCCTCACTTTGCATTGTCGATTTGAAATCCCTCTCTTTCTCTTCTTGGAGGGCT
GCCTGTAATGGAGCTAATCTGCCGTCGTTTGTCCGAGCCACAGGAGTTTTGTCAATAACA
ATCAGCGTTTGGAAAGTGTAATTAAGGCCGAGGCTTTTCATTAGGAAGAAGGGAGGGGGC
CGTCTCCAGGGACGGGCATGCCAATTAGAAACTCAGGCACGCGTCGCCGGGTAATTTCAG
GGAAAGGAGGGGAAAAAAACCCAGGACTTCTTTAGATTGGAGAGGGACCCTGCTGCTCTT
TCAGAGGAGAGGAGGAGAGGCTTAATGGCATa
>NODE_245_length_532_cov_15.026316
GTTTGCCCTCGGGGCACACTAAAGCACACTAAATGAGTGTCACAGCAAGCAGCGGGGCAC
AGACCGTTACTGCACTATTTAGTCTGTCCCCGTTGTCTCAAGACGGCCCCGTTTCAGAGG
TTCTCAGATCAGACAAATACTGCTCCCCTCCTCCCCCCTCCTTCGCCTTCACCCTTCCTC
TGTACAGCTAACCCCTCCCCAACTCCTCACCCCAAAATAGGCCAAATCTCCTCTATTGTG
TTTCGACTGCCTAGTGTGAAATTCACTGTGACGTTAAATGTTTTCTAATGAATAATTACT
GAATGGATATGCAGGGGGAATATGTGTAATGGATTGTAGACTGCATTTTAAAGACGTCTT
TTTTGTCTCTGCTCCGTGGTATTTACAGGACAAAAACACTTGGCCTTTCTCAGAAGAAAT
GAGGGCCATAGGCGGAGGATAGAGGCAAGGGAGGAGGGGGGAAGGAGGGCTTTGTGTCAA
TTAGATCCAATGGATTATCTTTTTTAATGTTTTTACAGAGAGACTTGAGAATCAAAGGAC
TTCTGCTTCCAAAGGAGAGAGAAAAAAATACAAAACCAACAAAAGCTGTGAAAacctttg
gtctaagtgttggtgctgcgaatgcaaaacagattggtggaatttttcccactatgcttc
ttaaatgtgccgctgt
>NODE_246_length_516_cov_15.246124
GTTATGCTAATAGATATGGGACATAGCAGAATGATTAATGTGTGTGTTGTGTGAGGGAGA
GGAACTGTGTGAAGGCACGTCACATCACACTGTCAAGACAGGCCCTTCCTTCCCCCCCCC
ATGCACTTGGAGAGGCTGGCAGTTACCCAGTCCTCCATGAGCACACGCCGTGGACTGGTT
CTGAACTGGTTCCCTCACTTGGGGCTAGCCTGGGACCAAACCCGCGTCACCTCTAATTAG
GGGAGGCGCCCAGGCACAGGCATAACGAGCTGATGAATAATTAGAATTGGAGGAAATTGT
GCAGCCAGGGTGGCAAATCTGGAGGGACAAGTGCTGAAAACAAGGCAAGCAGCATTAAGT
CCACAGTCAGTCAAATCTGTGAACTTGGCCAGCGGCGTTAACACTAGGCCTGTGTGAAGA
GGAATAAAGCTCCAGCACTGGTGGCCAGCCAAGGCCATAGTCAGACCCCCAGGGTCGATT
AAAGGAACAAATAAGATGTGGGTGATAAATGAATCCATAAATTGCCAGCGATGAATATTA
ATTCCTTACAGCTCTGGCGCTGTGAGAATGCTAAACCACGTGCAAAAGCATGCAGAGTGT
TGATACCGTGATACTGTGTCACCATTTTTGAGGCAGCATGTCAGAATCCCAATAAATGAt
>NODE_247_length_421_cov_18.097387
AAATATTGTGAAAAATCACACGTAGCGACGAGAACATTACAAATTATTAACCCACAAAAG
CAGTTTATATAATATAATAGTTATATTGTCAACAATACAACAGCAATGCCAAGGGTTCAT
ATGTGCTACCTTTGTGTGTGTGTTTGGGCGCATGTGTGCGTGTGCGCACATTCACTTACA
CTTGTGTGTGTATGTGTGTGTGACTCCATGTGTGTGATTCATTCCAGGGCAGTTTTAGTC
CTTATAAAATATTCATTTTGGTTGTGCAGGGCCCTGTAATTGCCATCTCTCACCCTGAAT
TATTTATACCTCGCACAGACTGACAAAGCTTTGCCATACGGCCCCAGATGAATCAGAAAG
CAGCCATCTCTGCTGCCAACAGCACTGGGCTTTCACACAAATATGGCAGCCACGTCTCTC
TGCCTGGCCTCTCTTAATTTGACATTTTCTTTTTCCCCCTGCCTTTGTCCTAGGTGCACA
GAAAGGTTACCTGTTAGCTTTAAGCACCGACCTGCTCTCTGTCTTTCTGTCTCTATCCCC
CCCCCcactacctacatgacagtcc
>NODE_248_length_433_cov_13.655890
CACATACTCAGGAGTTGTTTTTGAGTAGCTGGTGTGTGCGGGTTGTATGTATTTCATTTT
CTTTTTTGTCTCTTACAGCGCGGAGTTAAGACTGAATCAGCTGTTCACACAGCCTCTCAC
ATACACACAGACACGATGCTCAGACGTGCACAAAAGCTCAATTTGCACGGTAGCAAACAC
ACTTTTTTTGCACACAAAAACACTCACACACCTAAAGAGGGGGCTGTGCCTCCGGGGGCC
ACGTCAGTTACCTGCTGACACACAGGCTAGTGATTGATGAGACGCCGGGGGCGCTGGAGT
AGACTTTGTCAGCTGCTCATAATTTATACATCTTATCTCCATCAGAAGAAAAGACAGAGT
GCCGCGTTGTGTATATGGAGATGAAAACACTGGGCTTGTTTAGGCAGCGGTGACAGGGTA
GCTGCTAGCTGTTAGCCGCGGCGCAGAGTGAAAACTCAGATTGCGATCTGTTAGCTTTCT
CACCAGGTCCCTCTGTGGCCAGAGCCTTCACTCTCTACCTGTGATGAATCCTCTGACTGT
CAGTCATTTCCACTCACTTTCattgcctctctcgcgc
>NODE_249_length_425_cov_2.211765
AAAAGTAGTTTCAAGTGACTTTGTGTGATATAATTCAGTGAATACACGATGTGGCAAAAG
AGGCCTTTTCAGCGCACGAAAAGCTGTTTCAGAGCATGAAAACAGCAATACTGCAGTTTT
GCAAAGACAATGTTGACATTCATGTTTTGACTTCACAATGTGTTGAAATGTGATAGATGT
GAAGGCAAATGCTGTTTCACGTGAACATCTGTCAGGAAATTCTGTGGACGCACCATTTGG
TAAAATTGGCCTTTTCACAATGTCAAACGCTGTTTCAGAGCATGAAAGCAGCATTACTGC
AGATTTGCAAAAACATTTTGACATCACATTCTGTTCAAATATGAAAAATATGAAGTCAAA
CGTTGTTTCAAGAGATTTTGTGTGATAGAATTCAATGAATACAATATGTGGAAAAGGGGA
CTCTTCATTGCATGAAAAGATGTTTGAGAGCATGAAAACAGCAAAACTGTCGGTTTTTAA
AAACAATGTTTTCAAACATGTTTTGACTTCAAGATGTCTTTAAATATGATGAACTTGAAA
TCAAAAGTTGTATCAAGACACTTTGTGTg
>NODE_250_length_417_cov_21.848921
CTAATGTGTTTTTTTTTTCTCTCCGGCGAATATTTTAGTTTTCACAGATTTTAAAAACGA
ATCTACGAGCAAAATGTGTTTCTCTTCCAGTAAACTTGCTGCATATGTGGATAGATCGCG
ATCTGGCTTTTGAGTTGGACATTTTTTGCAGTGCACGGAGAGGATTTTACTATGTGCGCA
GCCAGACCCCGCCTGCTCACTGCGCGTCACTGGCGAGTAGTGTGGACGCGGAGTCACTCC
CCTGCCTACTTTTAATAGCTTTGTCATGTGATGGAAAGCAGTTGTAAGACAGGTGCCCTC
GGTTCATTCTCGGCGAGGGGCAGCAGTTGCCTGTGTGAGAGCGAGTGGGAAGCGTGTGTG
GATTTCTTTTTTACTTGATTTCTTTCTTTTTTTTTTCTTTTTTTTTCCTTTTATTTTTTT
GGTAAATTTTTCGGACCGTCATTCAGTTGGCTGGATGGCGTGGGACAGGTGTAACCAGGA
CTCGGTGTGGAGAGAATTAGAGGTGAGCGCATCTTAAAAAAAAAAAAAAAAAAAAAAAAT
CTGTCCTGTttctagccctct
>NODE_256_length_397_cov_21.340050
CTCCTCCACTGCCGCCTCCTCCTCTCCTCTCATGCTCTCCATCCCTCATGCCTGTTAAAG
GCTTGTCCTGCAGGGCCTGGATGCACTTGTGTGGTACAACAACAGAGAAACCGCCCAAAG
CTCTTAACAGCTCTTCCTCTCCACTTCCTCCCTCCCTCCATCTCCACACTGCTACCACCA
CCAGCTCCTCTCTCCCTCTCCACTCTGCTCTGTCTTTCCCAGCTGCACCGGCGAGCTGTT
CCGTATGAACTGCTGCCAGCTGAAAGCCTGCTACTCCTGTGAGATTGCTATTACTCAGTG
CAAGCAGGGCTCTGCGTAGCCAAAGGGCTGCTCTCCGAGCTGTAGATCTCCATGTTGTGA
CTTGTCAACACGGGAAAAATCGTTACCAAGGCTGAGGCACTTCCATTCCACACAGAGGGG
GTTCTGATTGCGACCAGGCAGACAGGCAGGTACTGTACTGGAGGTATTAGGACGACTGCC
GTTGCCTGATTTTGTGCTGCAGAGGATTCTCTGCTGAGAAAGAAGGcactttgaaattat
t
>NODE_257_length_301_cov_27.475082
ATAGTTTTCCCTGTGCCCAAAGCACAAAAAATCAATTATTTCCCCACAAAGACTTGAAAG
TACTTAGCGCGGGCCTGCGAGGGGAAAAGCTGTGGGTTATATCAAATTGAAACTGCACTC
ATTACACAGGCACACAATTAGTTACCTCTGGTCTGCCTGCCGCTCTTTAATTTCCGAAAC
GGCATATCTGTATTATAACAGAAACAAGCATGCAAATGCTATTGTTGGGGATTTAGAGAA
ATCAATAGGACGGCTGGCGAGAGGCGTTTGGTGGCGCTGTCACTCAAAATCTGCTGCCGG
CGACTGATAAAGGTCTGAATTCAAATTAGCGCCAAAGCCGGCCAGTGACATCAGAAGTGA
CATCCGAAATAAAAGGGACGGCTTCATGATATATGTAATTATTCTCCTCGCATTTGCGCT
ACTTTTTTTTTTTTTTTTTTTTTCC
>NODE_258_length_515_cov_9.598059
TAGAAAATTGTAATTAATTTTACACGGATAAACATTCTGTCTCATTTGCATATAGATATA
AACAATATATTTGTGCATCTGAATTCCCTGCACACTTGGGTCACGTGATCTGCCTAAAAT
CCTAAGTGGCTAAAACCAAAAATTATCATTATATTTCCCAGGCCATAAATCCCCCTTTTT
TCTCTGACACAAAGCCTTATAAATCTGTGTCTGATTTTTCACATTGCACATTGTTTTTAG
TTAATGATTTTCATCTGTTTGTTGTTGCTGTGATAGCGGGGAAATGTACCATATGCTCCG
GCAAAAGACAAATGATTAGCAAATGAAATTCTGGACAGCTGTCAGACTGAAAGCGTTTGG
TTGATAGCATTCTGCTACCATAATTAGCTTAAGCTTTGGGTTAATTAACTTTCTACCTGG
ATATGCATAATAATAGCATTCTGCAGAAAGCCAAGGAGCTTCCAGTATATCAGCAGCAAA
GGCTGGCTTTTTATTTTGTATTTCGGCAGCATATTTCAATTTCAAGAGGCGATTTAGCTC
GGGAGCATCGTCAAATATTGTAGATTTTACTCCCCAAGCCAGATAATTCTGAAACAATAG
GGGTGTATTATGTGGCAGAAATGCCATTTCTGAATGTAATTAAAGAGATCGGAAGAGCa
>NODE_259_length_461_cov_22.830803
CAAAAACACACACACACACTCACACACACACACACACACACACACACACACACACACACA
CACACACACTGAAAGCTCCCGTCTTTCCATCTGGTAAAGTGGGCTGTTGTGATTGATTTG
TGGATTTGCTCCCTCTTTTTTTCTCTCCATTTAAGTGAAATAATGTATGGAAGCAATCTG
GCGACAGACATTTTGGAAAATCTATTTGAAATCATTTCAGTTGAAGCCATGGCAGTTTGT
CTTCTTAGCGGAGAGGAGCAAAGTATAATTGTCTGCAGTCTAGTAAAACACAGTATAACT
GCCATCACACTTGACTGAGCTTATAGCCAGCTAGTCCCATGGCCTCTAGAAGATAGAGCA
GTTAATGTTCCCTTTTATTTTAGAGGATATGTCACTTGTATCGCAGATTTATACCATGAT
ACAGCAATTTTGTCCAAACAGATGGATAATGGTGTCACCAGCAAAAAGCCCTGTTTTTAT
TGAGTTTAGAGCATATTGTTTAGATAGGGGACTGTGTTGAACAGCTCCGCCAGCTCTTTC
TCCCTTTATCTCTCTAATCTTGCCAGTATTAGATTTGATCATTTTTGTTTGAAGGAGGAA
AATGt
>NODE_260_length_562_cov_11.960855
CCACCCCATAACCCCACACTCCCCTCTTAGAGCTGCAAGGCACAGGGCTGTGCTTTATTT
CTCTGCTCATTTTTCTCAGAGATTGGTAACTTCACACGCAGATCCATACCATGCTCCTGT
GCAGTGCAGGCGGCGGTGAAGAAAGAGGGTTATATTTTCCCCTTGAGTTAGGACACCTCA
TGACAAATGATAATGGATAATCAATAAAGTGGGAAATATGAGGCAGCAAACTTTATGAAG
CCAGGAGACATATTACTCCCCAACAACACTGGTTTCCCTTAACAAAGTCACTACTCGACT
GTGCCTAATAATCTGAAGGAAAATCAAAGGACCCGCAACCACATCAGCAATATTGGCAAC
TTATTCCACTTTAATGGCATTTTGATTGATTTTTTCCCTCTTCCTAATGGTCGTTTTATA
GATTTGACGCTGCTTCTGCAAAACAGCAGTGTGTAATAAACCTCCCCGAAGGCAAACGTT
AGCCATTAAAGCTCTTGTCTTACTAGCGCTCATAATTGGAGGTTGACCACCACCACATTT
TGGTCTCTCACATAACACACACTTCTAGGACGAGCCTTCTCTCTCCTGCGCCTCTCCAGC
CGTTTGATATTTTTGGTAGATATCCACAATAAGtgataggatccctttctcctgctcttt
ttgagtgatggggttaaaaatagccataaagagcaggagaaaggga
>NODE_261_length_380_cov_14.294737
TGAAATCAAGAAACAGGGATGTTTTTGTCATTTATTTATTCTTCTCCAGTAATCACCCCG
CTAACGCCTACAGGGGCCTCCATCTGGGGAGATCACCCACGGTTGCGTGTGCTGTGATGC
CAGTAGGTGGTCCTGCCCATGGCTTGGTGGGTGAGCATGGTGTAGTCCCTGCTGCCACTG
CTGCTGACATATCAGAGCTGTTTATTAAGAGGATGACAACTCTATCAAGCCCCATAAGCG
GGCCCTCGTGCACAGGAGTTCTTTTGTTACTTTCAGGGAGGGTGTCATCAATCTTGCTGC
CATGCTACTCTCTTGAGCTGTTGATGGCAAACACGATTCCTCCCTTTCTGCCTGGCCTCT
CCCGCCTCACAGTCTGGAATCAGGCGTGGTGAGGGGGATCGAGGAGATAGGAGGACTTTC
CCCGAGAGTGCCTTTTCTTGACAGGCGACAGAGCGGACCGTTTGGACACCAGGGGTGGAT
ATATGGGACCATGTAATGAAAAGACGTTGACAGGACCTGCTTGc
>NODE_262_length_436_cov_28.575687
GGACGGCGAGTTCAAAACAGCTCATCAAAAACCAAACATCTCTATATATCTGGCATGGCA
CCCGGCTACTGCGTCATTATATTAATTTGTGAGAGGTGCAGTGAAAATTACACTGTATGA
AAAATGGCTGGAAAATTTAAATGATACAAACTCATCTTATTAGCGGTGAAACATTAAAAA
ACAAACAGGCCCCTCTGTGTCCCGCTAATTTGTCTTGGGATGAAAGGCGTTTGATGGATG
GATCTTACCTTATTCATAAGCGAGGATAAAAGAGATGTATTCCCTGGTACAGGGTGTCCG
TTTGATTCATTACTGGAACAAGGAAAATGAACAATGTTTAGTCAAGATTTGCATGAGAAC
AGTAAATATTACTATTTATCACGCAAGGTGTGCCTGTATAATGAAGAAGAAAAATGCTGT
CTTCTTAAGAAATAAGATCTACTGTGAGTTGGGGGGAAGATTGGAGTTGAAGGTTTATGT
AAACATCCTGATCACACAAAAATGGGAGAAATATATTAGGGATTTTATAATTGGATGCAC
GTTCATATGAAATTATAAATATGTGCCATACatgtagaaa
>NODE_263_length_436_cov_13.477064
GATCTAGAGCGCAGACGCCATGCGTCTCTGAGGTGGAAGCAAAATGAGGCTTCGAGAAGC
AGCTGAAATTTAGAAGAGGAGTGCGGGATTGGACTAAACCACATAAAGTGCAGAAAATCC
CTTCTAATGGCGCGTAATTGGTTCTGTAATATCATTACAGGCGGATAATGGCCAGTTACA
GGGCCCCGCGCTATTAAGGGTTTCCCTGGCGTGCAGCGTTTATGTTATTAAAGGGGGAAT
ATAATGATATTTTAGTTATTAAATGCGCGTAATTAATTTATGCACCACTGAAAATAAAGT
TGTTATTATGACCTCGGCGAGGTGCGTGGAGAAAATTGAAATCAAATAACGGTTGATAAC
TTCATCCCAATATTTGGTCTAGACAACTCTGACAAGAGAACAGGCCTGAAGTGTCTCTGG
CTCCTGTCAGCGCCTTTCCTCTCCCTCCTCTGATGATTGCTTAAATAACTACATGAAATC
ACTCTCTCGTCTCCACTGCAGAGACAATTTTACAAATAAACTTTAACTAGATtttgtaaa
attgtctctgcagtggagacgagagagtgatttcatgtag
>NODE_264_length_458_cov_17.650656
CTAGTCTTTTGCCCCAGAAAATGTCACTGCGATGACTGAAGACACAACGTCCATTTCCAC
CACCATCCGCTCGCTCTATCTCTCTCTTTCTTTCTCATTCATTGTCACTGCCTTTTCCCT
TTAAGTGCACTTTCGCCCACACCACTTGGAAATTGATTGAAACAAAATGTCACAATTATG
CCCTGTAGCTCGCCGCTTCAATTATTCATCAATTAGGGGCTAGGCTCCTTTTTTTCTCTC
CTCTGAGCTGATTTTTCATTCAGTTTGCTCGAGATGTATGGCTCCCCTGCTGTTAACCAG
TCCAAAGTCATTAGTTTCTGGGTTTGCAATTAAACCTGATGCATTATGCATGAGGCTCCG
ACTCAGCAGACACACGCAGCAGCGGCCGCAGCAGCTAGCGAACGAGCTAGTAAGCTCTGG
AGGCGTGGATGGGAAATTAATTTGCTAGAAATTAAGTTCTCTCTATCCCTCCCTCTCTCT
ATCTTTCTCTTGTCTGGCAGGTTGGAACAGATGCCACTGGCTAGAGATGGAGATAAAGAt
ggggcagcatcagagtgcagtttgatcagcactgacaaggaaagccgacctctatagatt
tc
>NODE_265_length_521_cov_17.399233
CTGAATGGAGGCGTGCACCAGCTCAGTTTGATTTAAATTAAACTTCCTCCATTCTTTCAT
ATAAAATGTTATTGAAGTTGCCTTTTGTTAAAAAACAAATGAGTTGTCACCATTGCTTGG
CTGGTGTTCCACTGTTTTACAAATGTTTTTTTTCTTTTTTACAAAGACTTTACTTACCCA
CAGGAACACACTTCAGTTAAAAACTGTTTATTTTCACTTATGCCACTGTCCTTTTCACAA
GCAAAAATGTTTTCTTTTTTCCTAATGAATTGAATTTTGTGCATTTTGGCAACAATGCTC
GTGGTGTACATGTGCATTCTCGCCCACTATAATCTGCACTGATTTGGTATATTTTTAACG
ATGTAACTAAGCAACAAACGTAATTGTCCCTTTCAAAAGCTTTTGTTAGGCCCTCTAACA
CAGTCTAATACATAATTAGGCATAATGTCTACAGCTCATTATAGTACACATGTGTGTAGT
TAAATGGACCAGGAGAGTAGCTCACTGAATTGTGTGGATTCATTGGAAATGGAATTTATT
TGTTTCCTGGGTTCATATTACATTACAATTATCTAAGTAATTCACTGGGCATCATCAGTT
TTCCTTTTGTTGTTATGTATTCCAGATACTTTTTTTTTATCACTGATTGActgctgtata
ttttt
>NODE_266_length_509_cov_15.709234
GTCAGTCACAGAGAGGCAGAGCAAGAGTGAGAGCAAACGGGGCTCATTTTAAGAGGGCAC
ACTATGTTCGGCCCCCTGTCTCTTAATCCTGGGCGTTTGTCGCAGCTAATTATGGTGGAC
AAGCCTCTTTATCGAACCTGCTCCTGCCATCAGCATTAGGATGCATGAGCTGCGCCTGTT
GTTTTAAACGCTCTCATTAACCACACAAATCAGTGCTGTTGACAGAGTGCTTTTGAATTA
AGCGTCTCGCCCCCACCGCCGCGCGCCAATGCTTGCAGGGCCCAGGACAAGGAGCAATTT
ATAACACCATTAGCCACACTCGCCGAGGTTACAGGCATCAAAATTGTTCCCGTCTAATTA
TTCTTAATGGATACAGGGAGGGAGCGACGCTCAGGACAGCTTTTTCATTAGCCCTCAATC
AAGAGGGTCGGGGGAGAGAGGGGTGGGCCAAATGTACTGCTCAGGCAAACGGGAAATCAA
AAATAATCGTGTTTGCTTTTTTCATAATACAACACGAATGCATAGATGGAGGGGAGTGGT
GGAGGGAAGGTGGGTGAAGAGACGCAGAAAGAAAAAAGAAGCTCTGCTCTTGACATTAGA
AAAATTCTTACTGTTGTCTAGTGAAGACACACAtatgctgagaagtgacagtt
>NODE_267_length_388_cov_12.036082
TTGCCCTAATCGTAACATAATAAGATGTCTGCATAAACTCTGCTCTTTTTTGCCATTTCA
TAAGATTTCTGCACAAAGCCCAGTGCTGATAATAATGTTTTAATTCCCTTGAGAGGCAGT
AGGTCTTCTCTGGTGCTGCCAGTGGTGTTAATGGGGCAGGAATGCAGGACGAGTGCTTTC
CCACGCTGTTGGTTTTCTTCTGCCGGGTGCGTTTGAGATGAGGCTCTGGGCTGCCTCGGC
TCTGCTAATGCAGCCAGAGTGCAGACAAATGGAAAGTGACACTTGTGTGTGTAGAATGGT
ATTTGTGGTGACGCTTTGACTACAGATAATAAAGTGTTCGCCCTGAGGTGATTTTGCCCG
GCAAGCACCCCAGATGAAACTCACTTACTCAGAGAGGGAGGCAGAAGAGACAGAGAGGGA
GACAGAAAAGACAGAGAGGGAGACAGAAGAGATGGAGAGGGGGGATGGAGAGGCGGAGAG
GGGGTGAGGAAACGGAGAGAGAGCGAAGCAAGAGAAGAGTACAAATAAATAt
>NODE_268_length_404_cov_9.071782
CAAGACACTTTGTTTTTCTTCCCTCCGCTCCCACCCCTTCCCTCCCACTCTTTCTGTCCA
TCCATTTTTGGGTTTTCATTTTTATTCATAGGGTGATCGGGGTGGAGGGAAGGGTGTCAA
GAAAGCAGGGGGCAGTTTGTGTGGGTGTGTGCGTGTCGGAGGAAGGGATTGTTAGTCGGC
TGATGCCAGTGGATGTAGGTGCAGGCCTCAGACCAGGCCTGCCAACAATAGCCACAGTGT
TGTTTGGGTAGTTGCGTCCAGGACTCTTGGACATTCTTCCCATGTCAGTATAATCACTAC
TGGGAGGTAGCTCCATTACGGATTACCATATCATTAATAGTATCCATGACTTTTGTTCAA
AGGCTACTTGTGTAATGTTGCCTTGTGGATGACGGCTAATCCGCTGAGCTGCAGCTGTAG
GAAAGAAGAGGGGTAGATCCCACCACCAGTCTCTCTGCCTCACACACACACACACACACA
CACACACACACACACACACACACacacgttcttccaatcctctaagcctgtgccctgtga
accatgac
>NODE_269_length_368_cov_2.421196
GGAAAATCGCCGTGGCATGTCTTGTTTTTTACATGTTTTTGAATGACCACTTAGATACAG
AACATTGACTGAGATTATAAAAACTCAATTTACATTTTCCTCAGATTTTCTGTAATGCTT
TCCAGCATCCATCGACTGTGGTTTTCTCTGTCCACTGATAGTTTCTTCTCACTTTATCTT
CTCTCTCCTGCTGCGTATCAATCCCATGCCTCGTATTTGTTGGATTCTTGCACCATCCGA
TTTTGTTAATCACCTCTACAACACCTTTTTAACCCACCTTTGTCTTTCTCCCTCTCTATC
CCCATTTTAATTTGCACCTCTGCACTTCCGCTGCACCACTTCTCATCACCTCCTCTCCTC
CTGTGGTTTTCCTTCTTTTTTCTAAAATTTATTTCTTGTTTTTTTGTTTTTTGTTTTTTT
TGCACCCCGTCCTCCCTCTTACCACCCGTCCATTTCCCCCTCcatctcacgctgcaggtg
gcgaggacggcgaggccagggagcgtgatgag
>NODE_270_length_468_cov_13.403846
AATAAATAAATAAATAAATAAATAAATAAATAAATAATAAAAAATACCAATTAAAAAGGC
AAAACAAATAGTTAATATCAGCCAAACAGGCACAAGCTAGATTGGGTTAGGGGAATACCC
AACAGAGTTAGGTTTTGGGTTAGGGATGGGGTTAGGGCTAGTGTTAGGTTTCGGGTTAGG
GTTAGCTAACTTTAACCTTTTAATTCTTAATCCCTTACACCCAAACCCTGGCCTGTGCCT
TCCCTCCCTGCCCCTGTTACCATGACTCTAACTTGTAGAGAAATTTTGCCATCGAGCACC
TGGTACCCATGCTTGTCATATAGATTTCAAATGTTCTCTGTGCCCCTGGTACCTACGCTT
CTTTCTTGGAGGGAAATTCTCTCACTTTGTGCCCCTCGGTGCCTTTGGTTCTGAAATGGA
GGGAAATTCTCCCTTTGTGCTGATGGTACCGGTGGTTCTCACTTAGCGATCAAATGTTCT
CTGTGCCCCTGTCACACCCACAGCCTCGGGCTCCAGTTAGTTGCAGTACTGTCCCCGTCG
CCCACCTGCGGCAACAGGTGTCTGCAATGACAAGGAGCGAGAGAGAGAGAGAGAGAGAGA
GAGAGAGAGAGA
>NODE_271_length_450_cov_16.508888
TGGTGTAATGCTGGTAATTACAGAATTAATAGTTCTGAGAAAGTCTCAACTGCACAACAC
GAATCTCCCATCAGTCTCCCCACCGACCACTTGAAAAGCCACAGAGCGACAAAAAATATT
GCTGAGAACAGGAGCAGCAGATGAGTGCAGACTGATGAAACAGACTAACAAACTAAGTTA
GATGAGAAAAAGAGAGTTGAAGTAGCAAAGAGGGAAAAGGAAGAGAAGCGAACAACACAA
AGAGACAGAGAGAAAGCAGAAAAAAGATGGCACTATGATATAGAACAGATTGTGCTGATT
CTACTCTCTCTCTATCCGCCTTCCATCAGTGCCCCCATTCCTCAGCCAGACACTTTCTTA
AGCTAAACTAAATGGGCTAATTAATCTGGGCTAATGGTGGGTGACAGCAAATATGCTAGC
ACAATTATCACCCTATTAAAGATTCATATTCCAACACATAATTGAAAATGAAAAGGTGGG
GTGAAGGGAAGATGGGTGGGAGTCTGTGCCCCCAACCCCCACACACACATCCAGAAACTC
AGCACCACATCTTATGAATTGTTACTTCAGCAGTGCATGATGCAAGATCGGAAG
>NODE_272_length_516_cov_11.738372
CTACTGCATATTATTTTATTATTATTTTTTTAAGACTTCCACACACTTTCTGCGGCCTGT
GTATAAGTTCATGCATAAGCTGTCTGCTGCCCCGACCCAACATCCCCTGCTGGCTCCCTC
AGAGCAGCTTGGCTCGGGCCGGTGGCTTCAACCTGCAGGCAGCCATAGGACAGCCCAAGC
GGAGCTGTCTGCCACTCCTGTGCTTCATTAGGAAACAAAATATAAGGTTTCCACTCCATT
AGGAATGACTTTAGGAGTGAAAGCACATAAGACGCCGACTCACCTCATCAACAATGCATT
GCAATAACGGCTGAGGATGAATGAGAGTGAGCAGAGAGGGGAGAGAGAAAACAGCATTAG
CCTGTATACAATGTCTTTACAGCAGAGTGGGAAGGAAAAAAAATCATTAATGCAATAAAA
TGTGGTCAGATTAATCAAATGCCTCAAACTCTTATGAAAATATTACAGGCAGAGAATTTT
CTATTACATCTAATGGTATCTAATCTAATACTGGCAGTTAAGGGCTTGGGCATCTATTTA
TTGTGAAACACAATTTAGGAAGTTTAAAGGGAGGCAGTGAAGCATGCGCGCAACATAGCc
gttaggaacataggcacagatcttttcctgctattttctttcctccaactcataaaagct
>NODE_273_length_400_cov_29.375000
TGTGAATCTGAGCTGTCACAATCAGCAGCCCCCCCATTAAACTGTACTGCGCCGCAGACC
CATACGTTTCTTTTTCTCCCCCCCTTTTCCCTTTCTGCCTCTCGTCTTCTACCACCAATC
TCCTCCCTTCTTCTTCTTTTTTAACCCCCAGAAAGGCATTGTTTGAGTCAGGGCTTGATC
AAAAAACTGTTGCCCGCCAACCACGGGGCTTTCTGTAAATTCAATAAGGCCACCTTAAAG
ATTTTCCTAATTAATGGATGACATCTTTGGCTGGAGGAGAGGCGAGGCATTCTGCTCCAG
CTCGCTCTTTGTTCGCCTCCTAATTAACTTTCCTAGGTCACTCAGGTCCCCGCAACCTGA
GAGTGAAGAGCCCCCATTGAGGAGGGAGTTGTAAACTTACTTTTTTTGCCTCGGCACTTA
AAAGGGGAAAGCAACTATAGGGAACAGAAAATATCCTATTTAAGTCCTTTGTGAGTGAAC
TGCTTGCACATgttccaataaaggaagtcttctaaataagctgccatgttgctctccgct
cccc
>NODE_274_length_557_cov_19.508080
TTTGGCTCCTTTCGGTTGAAGCTAATCAAGCAGTCACTGCAGCCTCTTCAGTAATCACAC
TGACTGACTGCTCTTCAGGTACTTGTCTTATCAGCCCCAGTTTCTATCATATTGTTGAAG
AAGAGTGAAGGGAATGAATATTTCAGCAGCTGAGTGAGCACGAAGCACCAGCAGGGCTTC
ATACCATCTTGTTTGCACTTACTACAGCCATTAAGTTTACAAGCAGCATTTGTATTTATC
ACCAGGCCTGGATGGTTAGAAGCAATCAAAAACCAAACACAAGGAGAGAAATACAAGGTT
CAGGTTGACATGTGAAGAAAAACTGAGGTGAAGTGCTGACATGCTGATGTCTTAGCAGAT
AACACTTAAATCATTTTCCTCCAAAACTTCACTGGTAAGGGTTCAAAGAGATATAGCCAT
AATACAAATTTTTGGAGTAAGTAGTGGTGTTTGAAGTTATTTTATGGGATTTTGCTGTAA
GGCCCAGAATTGATTTGCAGAAGGGATAAAAGGAAGATACTTTATCTTCGGAGCTTTGTC
GGAAAAAGCTTAGCATCCATTGGTAGTTCCGCCAATATGCCTGCAGGGCATGGAGGTAGG
GTGAGAGGGGGGTTGCTGGCATTGACATTATATACCAGAATGAATTGTGCTGAGTTTACA
CCTCCTGCTGCTTACGTTCTGctctttcataatctttcatg
>NODE_275_length_608_cov_21.694078
GGAGTGTGTAAAAAAGAGAATACGAGCCTGCGAGGTCACAGAAATAAAGATAAATGTGAG
TACCAACAGCAAGGCTGTGGCAATGGAGCTAATAAGAAACTGTTTTATCTTTTTACAATT
TAAATTGTAACCTTGAGCCCACAGCCAGCCACACAGGCTCCCGGTAGAATCATAATTCTG
GCAAGGGGGAGCAGTTCTAGGTGTGGGTGCATGGGCCACAGCATTAGCTCTCTGAGTGAA
ATATATGGCAGTGACGCCTCTCGGCCCCATCCACAATCAATTGGATTCTTTTCCTTTAAT
ATTTACTTGCAGCGATGAGATGCTCGTCTGCATGGTGATGAACAGTCTGCCACTGGCGTT
TGAAGGTGACCTGTCAGTGAGTATGGACAAATCTCTCGCTCGCAGAAATGTAGAAAATAA
ATCATTAGGGGCAGGCAGTCAGACAGGGGCCTCTCTCCCTCCCTCACTCTCCTCGGATTT
AAATCAGCTCAGATTTATGATTTGAATTAATGCTTCGTTTGGTCAAAGGAATGGTCGCAG
AGACAAATGATGTTTGGTACTGAAACCATCCTAATATTGATTACTGGGTGTCGCAGCAAT
CTCTTGTTTATATCAAGCACTCTCCTGTGACAGGGTGGCCAGCAGGAGTCATCCTGATAA
TACGCTGGAGATATatggcctgctctgcaccgtagagccatgaaacacagctagcagtgt
gttgtcttcttcatcgagcccaggacttctgc
>NODE_276_length_302_cov_4.291391
ACACACAAATCAAGATTAGGCAAATACACACACACCCACACAAGCAGCAGCGTGATACTA
ATAGAGTTGTGATGTGGCGCTCCCGGCTGGGTTGGAGCATTGGTCAGCTCTGCCCTTGCC
TGGGAGGCAGTTCCCAATGCATCGCTGCTGACATGCAAATCCTATGGCAATTGCTGCGCT
CCAGTCCTTCTTTCTGTGTACTCTCTCGCTCTCTCTCTACCCCTTTCTCTCCTGTGGATG
TAACCGTCCACCCAGTGTACAGAGGAAGAGCAGCTCGAGCAGCAGCAGCAACAGCAGCAG
CAGCAGCAGGGAGAAATGCAAGGAGCCCAGAGGAGCTCCAATGGCACCACAATCTCACCT
CCTATCTCCTTCTCCTTCTATCATCTCCCATACCCCTACTCCCAACCCATTCCTAtttct
gtctctatgcccgtctccctctctcc
>NODE_277_length_295_cov_18.064407
CCCCCCCCCGCCACTCCCCCCCCTGCACCTCCTCCCCTCCCCCTTATCTACTCCCCACTT
TCTTCTGGAGATCTCTGTCACTTTAATCCACAGAGTCTGCCGCTGGTTAACAAGGAAATC
CTGTGTCAATTATCACCAACCACTTCCTGCTGGGAGAGCAGCAGGGAATCAAAGGGGCCT
GAGAGTCTTTCACACCAGAGAGGAGCAGTAGGCCTAATTAAATGGCCCTTGTGTCCCGCT
GGCTGCCGGTGGCCGGGTGACAGATAGCCCAGCTCAACGATAACCTCCTTCAGCTGATGA
TTGTTTTGATAGGGGAGCTAGTAGGCACTTTGGGTGCCCTAAGGTTGGCAGATTGCGATC
CAGGAGTCCAAATTAACTCACATCCAACACGTTAAGGTTTATGGAGAAAAATGATGGGCA
AATTCTTAGAAATGTATgt
>NODE_278_length_659_cov_17.119879
ACCACGTTTAGTCCAGTGTATGGGTAAAACACCATAATACTCCTAACTGACTAGCAGACC
ACACTCACGCGTCCTAATAAAAATAAATAAAGCAATCAAAGCAGCTCGGGAAGTCCTCCT
CTGTTTTTTTTATGTTCTTATTCATGGGCAAAATAAGAAGCAGGCAGTTTGCTGGCAGTA
GGAGGTTTAGCTGCCTGGAGCTAACGGGAGCATCAAACCACGGCTGTGTGTTTCCATCTG
TGTGTGTGTGTGTCTGGAGCTGCTGTTGTTGCTGTTGCTGCTGCTACCGCTACCACTTGC
CTCCGTCTCCTCCCTTCTCTGGCCTAATCAACAAAACAGCCTCAGCTGCCCCTTCGGATC
CCCTGCCAGGGTCCCTATCATCCTCTGATCAAATATTAATGTGTGATACTGAGCTTGCTC
ACTAATCCAAAGCCAATTAATATTATCTGTCAATTATTTACAGATCCTGAGGTGCGGAGG
CAGATCCCTGAGGACTACATCGGCCAGGTTCAGAATACGTAATTGACTTCCTCTTTCGCC
CCCCACCTCAACCCCAGCCTCCCTTCATTCTTTCTTCCTCTCTCCCTCTTGCATTTTCTT
TCATTTTTCCTCTCTTTTCATCTCCTCCTTCCTTTTTTGTTTATGTGTGTCTTTTAAAGC
CTAAATGGTTGTCTTTTCAGTGGTTCAGGGCGAGCGTTGCAGGATGCTGCCTGGGCATTA
GCATTGCTGATATATCTGACATTGCGGGAtgggggcggcaggggagctgcgctctgctaa
ggctttgtgtctgactctcactc
>NODE_279_length_621_cov_18.462158
ACTGTTCATAATAGGCTCCCCTGTTGCTATGGCAGGTTCCAGACAGCTACTGAATAATCT
CACGCATGTCATTGCATGAAGATGTGATATGTCCACCATAGCCGTTACAGCCAGTCAATT
TCCATATAATACCGCAGCTAGATTATTCAATCGAAATGTTCTTTTCTAAAGCACGTCATT
TTCATAGAGCTACAATCAATCTTGGCCAATCACCGTTAGGCAACTGGAGTCCGCAATAAT
GGCAAGTGCAAAATGCTGTAAAAGGCCCGTGGCTATGGGTTTGGAGCAGACCTACCCCCT
GACTCTGGGAATGAATAAGCATTCCTTAATTAGCCCATCGGGTTAAGTGCAAACCTTAAT
GGGCCTTTCCCAAACTCCAGCGTGACATCGTTCTCCAAACATGGCCAAGAAGAAAGTTCC
ATTAGCAATATTAATACAAGCTTAGTTGATCATTTTCATTCAATTAACTTCTTTCAATTA
AATAGATAGCTCGACAATGGAGGTGATAAAAGATGGGGAGGGACGGCTGATGACACGAAC
CAAACATTAGCGTGTTAGGGGTCAGCGGCGTTAAACCGACTGTAAATCCCACCGTTCAAT
TTGGAAAATGCATTTCCCCTGCTCCCCACTTCTTTAATGGGTCGTTTTAGCTGACAAGAG
GCCTTTGAGCAGATCTTTTATGAAAATTCTAGACGTGCTCTTCGCGTATTTGCCACCTTT
CACagaacaccagtgttcaccttcaaatcacagccaagaacaaag
>NODE_280_length_391_cov_12.764706
TTTTCAATTTCCCTTGTTAGCCTCCTGCTGCATTCCCCCTATAGTTTTTTTTTCTTCTCT
CTTTTTTTTTTCCAGATGAATTTTATGATATTTTCCTCCCCTCCCCACTCCATCTCTCCC
TCTTTCTCGCTCTCTCACTTCTCGGCAGTTTTCCCCAGACAGGTTCCACAGTGTTTTAGA
GGGGATGGATTTAATTGCTCTGTGGGGATTGGTTGGCTGTGCCGGGCTCGGCTGTTTAAT
TAGTGTACCCTGCCGGGATTGGTTTAATGCTTCATGATCTTGAAATTGTCTGATTGTTCA
GCCCTCTGGGGACTCTCCCTGCCTACGTAGGCCAGCAGGTTTAGCTAAACATTGCTCCAG
GCTTTTGCTGTATGCGGCAGGAGGAACAGTATGCCTAAGGAACCGGAATTTGGCTGAAGT
GGGGGGTCAACTTATATGACGAGCTGGTCAACATGCATGTGAAGTGGACAGTCTTCTGAT
TCTCCTGAGTACTTGACTGCAGGAGATGTGTAcagacctcacaggaatgtgtacc
>NODE_281_length_324_cov_19.191359
GAAACGCGTCTCTTTTTAGGACCAAGCGGCCCTCTCGACCTCCATGCTGGCTCTGGCAAG
GTACCAAGTAGCACAAGTGCCGACTAGCCAATGGGGTTCAGGGGGAGGTCCCTGAGCTCT
GACCAGTCAAACACACTCTCCTTCCTTATATGGCAGCTCATCTCCATGGTAACGTGTGCT
AAGTTGCAGCAGTCGTGTCAAAGTTCACTATATAGAGAGCTCAGTGAGCTGATCAGAGAG
AAAGCATTCTGCCAGCCCGGCTCCTACCAATCGCAAATCACTTCCTAACCTCCGCCTTTT
TAACATATTTGATCACTTTGATTCCCGACTCCTTTTTCCTATTATTTTTCAGTGCACGGA
GGAGGTTTGCAGGTTGTGATCTTTGTTTTTTTTTTAGTTGTTTTGTTTTAGCGCTTTCGC
TTTTTTTTCCTCCTTCTTCTTCTTCTTCTCACCAAAAAGGAGGGAGAg
>NODE_282_length_658_cov_15.519757
GGGGTACGAAGATGACAAACGCGTAGACAGCGTTGCGCTCAGCACGCCGTCACCAGGGCC
AACCAGAGGGGGGGGCAACCTGCGAAAGCCAGCTGGGGGCATCTTGGCACACGCTCGGCG
AGGCACATTAAGTCGGCCTCACCCTGCATGGAACCTTTTGTTCAGCAGAATCCTGCCTGA
CCTGCATCCCCCCTCTTACTCACGACGCCTCCCACCGCACTCAGCTCATCAGCAAACACC
TAATGAGCCTGCGTCAAGAAAACAGACCCCCAGCTCAACCTGCCCGCTCCCCGCCCCCAC
CCGGCTCTCGGGGGGCGCGGAGACGGCACTTTACAAGGACTGATGATGCTGCAAAGACCA
CAATAATGATAATTAACTTGCTGAATTTAGAAGATTATGCTGTTAATTAGTTGCAAAATA
AAGATAAGTAATATAGTAGCAGATGGTTGAATAACACCCATGAGATGGAGGGTTATTACA
CTGATGAGGTTTCCATGGCAGAGATGAAATATGAATCTGACTGGCTTTTCCCTCTTTCTA
TGGGCCATTCCAAGAGAATAATATCTTGTTTCTGCCAGAAGAGCTTCTGGAAGGGTATTA
CACGATAAACTAATTTGGTAGATAGATTGGCCTGGCAAAGGTAGTTGTTAGAATAATGTG
GTCCTCTGTTTTCTCATGTAAATGTATTCCCTCTCACTTTGTTATTGCTTCGAAAGGCTC
ATTCACTTTCACCTTGTTTGCTCAGTGTTTGATGCTAGAGGAATTGACCTGTGAatcaca
gacaccagtctgtagaggaata
>NODE_283_length_460_cov_11.604348
GGTCCCCTCGAATGAAAGCTTTTAGTTTTTTTTTTTTACTCACCTTGCTGAGGCGCTGGG
GGCTTTGTGGGGGTCCTTGGCCACTAAACAGGCGTCAGGGGCCGGGCGTCCCCTTTGCGC
ACGGGGCTCCTGAGCTATTCCCGGGGAATTGGCTCGACTTTTCAAGCTGTAAACTTTATT
AGGGCCGATTCTGGCTCTCTGACATTTGGGTGCTAAATGAATGGGGGTTTTGTCTATGAA
TTAGATCGTAAAAATCATCCGAAGAGCGGCCAGATAGGCTCACTGGCCATAAACGGTCAC
GTGGTAGCCATTAAAGTAAGTTTTATGGTTTTGGGGAGTTGACAGTATATTGCACATAAC
ATATAATCGCACTGACGGCGAGGCTTCGTCTGACTCTCTCTTTGCAGGCTGTAAGTGTTA
CTTGACCGGTACAGACCATCTCTGTTGCTCAGTCTGCCTCAGTGTGGACCGGACGCTCTC
CAGGATGAGGACCGCGTCTCTGGGTAAGTTTCTCCAGACTAGCCGGTTGCCTGAGAATAG
CCAGCCTATGTTAAACAGCCATATTATTGTATTCGCTCCCTCTATCCGTCCCTATTAGTC
CATt
>NODE_284_length_498_cov_12.871486
CCCCTGTCAGGGAAGCGCAAAGGCTAGATACTATAGATTACTTTAATCCCCTGCCAGATA
TAAAAAGGATAATTACATATTTGTGGTGGAGGCTGTGTGGTGAAAAAAATCAATACAGCC
TTTTTTGTATGACACTTCATTAGTGTGAAAAAATCTTGGAGCTGAGAAGAACTGCACTGC
AATTAAATGGTTCTGCTACCTTAGACTTTGTAATGGCTCTATATTATTATCCAGTTTATT
TGAAATAGTGGTTGCACTTGTGGAGTAATTGGAAACCATTGATTATGTACTTTTATGTCT
ACACTCTTGCACATCATTATGGAGAGAAGCAATAGTTAGTTAGCCTCTCTAATGAAGCAC
TAATTGCACTAAGTAGGTTAAGATGTTAGTCAAACTGCACTCAACTGAAATCACAACACA
AAGACTTCCAATTAATCTGCATAGTCTGACTAGCAGATGTTGTTTTGGACTCCATATCTT
GCAGCTTTTATTTGCTTTGTGTCTGATCCTGTTGCGTAAATAGAAATTGTATTTGTATCA
GTCCATTGGCAGCAGATGAAATTGATTGGGAAGGGGGGGAAATAGGGGGCGGCTGGGGAG
AAAAAAAAATCTAAGGTGATGGAATATAAAGTGGCCACTTTg
>NODE_285_length_464_cov_11.618534
ATGTTTACCCATGCTGCAGCTGAATTTACAAGGGTTTAATGGAGGACATTTACACAAGGT
GTGCAGGCGACTGAGATGCTCCATGTGCCAGATGAGGGCAGCCCTTAGGAGAGCCAGAGG
AAACAATGCCAAATCTCCTCCCCCTGCCCTCCTCTCTCCTGCCCCTTTTGGCACCCTCCC
TTGTCCTCCAGTGAGAGGCTCCAAGGAGGGGGGGTGGGGCCGGGAAGGTTAATGTGCCCA
CTTTGATCTTCGTCAAGGCACACTGAGTAAGAATTAATTTACATTTCAGATGAAAAGGTT
GACAGTATAAAAAGGCATCTTGTTTCTGGTATGTGAGAGCTGTGTAATAGGCCAGGAATT
TGAGAGAGGAAGTCGTGAGGAAACAGAAGGGATAAGCCCCTCTCTTGCCTTTACTGGGAA
AGAGATGAAAGGAAAAAGGGATCTCAGTATGCACTGTTCTTCTGAAACATGGGGACCAAA
TGCTGCCCAAACTTTCAAAAGCTTTTCTGTATGCATTATTAATTAATTATTACTATTTCG
TAGGCCACTCATGGAGATCAAAAAGGTGTTTCACAAAGatgcaaggttttcacgcctttg
tcccattt
>NODE_286_length_614_cov_14.053746
ATATTTGGTTGTTGATGCAGATTGCGCTGCAACAGATAAAGTCAATTCCAGGAAGCAACC
TTTTTCACCAAAGTCAAGCATAGCTGTAAGACTTCTCTGCTATCTGAAAAATAGGTTTGA
ATTGCATGCAATTTGTGGCAGGCAGAGCACTCCAATGGAGGGAGGCTATTAGTGAAATGC
CTTGCCACTGTCTCTTTAAATGCCAATAAATTCCCATCATTACAGAATCTGGCAGTTTTC
CTCCCTGTCTGCAGCCTGGGTCTTTATCTCGCTCTGCCTCAGTCTCTGAGCATGTAGATC
TGGCCCAGTTAGATTGTCATACTTAACAAACATTAATGATTAATTTCCTCCACTGAGTCA
AATGGGGCTAAAGGGATGACTCGATTCATCTTATCGCACCACAAATTAGCATTTCCCCAT
ATTCTCCAGCATCAACTGTGCATTAAAATTCCACATTTACCATTCTGGGCACTGGCAGCT
GTGGTGAAAGAGCCAAGGAGATCTTCCTCCTATGTTGCCGGAGATTCTGATTACTTCTGT
GTTATACAAAGAATAATTAATTCTGCCACTTTCTGCTTGTTACTGTACATGTCTGACTGA
TCTGAGTGAAATTACTCACTGAGGGGTTATTTAAAAGGTCAAGGTGGGTTTTTTTTATTT
GCTGTGTTAAGTCCTGGTCATGCAGTACTTTGCTTTCACTCTTTACTTCCACTGTGATAA
AATGTTCATGcacgcattataattcctgtattttgagg
>NODE_287_length_395_cov_17.693670
ACTTTTTATGATGCGCTTTGAGTATCCTTCCTCGTTCCAACAATTACTCTACATATCTAA
GGCTGTGTGATCCAAAACAGAGCAACTGGTTTTGGACTGTGGCGTCCTGTCCGGTCCAAG
ATCCCCATGTAATAGGATTCCTCAAAGCTGCAGATGGATGGCAAATCTAGGCGGTTTCAT
CTACTAAAAGAGGGCATAAATCACTAGCGGAGGAAGCGGGGACGAGGCAGGGGTTATCAC
CAGTCTGCCTCCCTCATGAGAGCTTTGCATTAAAGCATTAGTGAAATTAATTCATCTTTC
ATAAGAGGTTTGAGCAGTATCTGTGATCTATGATAACAACCAATTTCTCACTACGGAGGG
GCCGGCGGAGGAGGGAGGGAGGGAGGCAGGAGAAAAAAAAATACTCTGCGACCCTGATAG
ACTACACAAATCTGCTCTTTTTAAATGGGCTAACATTATCTGGAGTGCTGCTCTCTGGAG
CATCATCCCAGATTCATATCCCAGCCGGGAAAGaagcataaatcaccgggcaaaacttt
>NODE_288_length_387_cov_13.684754
TGCATCTGTAGCATTCGTACAAACTCTTGTGTGTGCATGTAGGCACAGATAGCGTGAACT
GGGTGTGTGTTATGTGTTTAGGTTTGGGGATTTTAGTACAGCAGAGGGAGGGGAAAAAGA
ATTGTAAGAAGAACATCCCCGGTCTCACAGCGACTTCAAAAGCTCTCCTTCCCCAGGATA
TTAAGCGACTGTGATGAAAAATTTAGCAAGCGTTAAATAAGCTGCTTTGAAGTGATCTGT
TTTGGCTCAGCAGTCTCCAAATTTCCGTAGCCCCTCTGCAATAGCCATCTTTACTATAGA
GGGGGAATAAAGGAACAGTGTGTTAAGTGCAGCAGTTGTGGGAGACCTGGCTGGCTGGCA
GAGGACATGCCAACAGTAATTGGTGCAGCCAAAGACATGAAGGCACGACTGCTGCAACTG
TCCCCTTTTGTCGTTCTCTGGATCTTtttctccctgtttcacctctccctccctgcaggg
tctttttgctgagccctgtgagtcgcaggcagacagatgttcctcatatgt
>NODE_289_length_356_cov_22.033709
GGAGAGAGAGTAAGTAAAGAAACAACAGAGCAGAGGATATTTGTAAAGAGCAAAAGAAGA
GTCAGAAAAGAAGAGGGATAAGGAAGAAAAAAAGAGAGGAGAAAGAGAGAAGGGAGCAAG
GGATGAGACGGCTGCCTGGAAAGACGATTAGTATTCATGCGGCGTGGCGCTCCAGAGAGG
ATTAATGGACTCTGATGCCTAATATCCTGGAGAACAATTAATTTGCCCACAGTTTTGTCA
TGGTTGAAAGTCAAATGCTGGAACAGATCGATGCGCACAGCCGCCAGTGAAATCGCGGCA
GCCCCTTCTGCCAGGCGCAGAATTTTAATTTCATCATCATCATTTTCCCCGGCTGCCACC
CTCGACGAAGCTGTCCCTGACATGGCTGAGAGGGCTGCCACATCCCGACAGGCATGGCGC
GTACACACACGCACACACGCACACACACACACACACACACACACACACACGATAAAAGCA
CAGTGAACACACAAACATGc
>NODE_290_length_545_cov_21.330275
TGTTTTTGTTTTTTTCCCCTTTCATGAATACAATATATTCATTCAATTAACTATTGTCGA
CAGCAGAAACTTGTTAAATTGAAATATAGTCAATCAGTGCTAACAACCGCTCACTGAGAA
TCGCTGTGATGTGGATGATCTTCCTGATTCTGTTGTTTTGACTACAGCGGCTCACGATGC
ATCTTTTGAGTTTTTGATTGGTCTTTCACTGGAGTTCAGTCTTTTTCCCTCTGTGGCCTC
AGCAGGGAGCGAAGTGGTGTGTGGAAGCATGTCATCCCCTGATTTCCTTTTAAAAAGCCG
ACCCTGATGCTTTTAAATGCATCATCAAGGCAATGGGCTGTCCAAGTCGGTTACAAGTTA
ACCAAATAAACACTGACAATGAAATTAATAATGCATATTGTTTGCGAATGCCTCAGCTGG
ATGATTTGACTGATGTATGCAAAGATGGTAATTTATTGAAAGTAAATTCATGTAATTGTG
CAGCGGAACTTGATGAAGCAAAAGAAGGTGTCAGCACGGCTTCCATCATCATCAGAAGAA
AGAAATCATTAAAGAGCAAAAACAAATCCAACTTCAAAGGACGGTGCAGAACAAACACTT
ATTTTATGGATGTGTTTCATTTAGAGCAAAGTTCAGAACGGCTGTTATGGTAAATATGTC
AGATTTGTTGTTAGTTGTTTGTGGATGTg
>NODE_291_length_484_cov_4.797521
CAAAAGTCAAAACATGTTTGTAAACATTGCTTCTGAAGTCAAAACATGTTTGTAAACATT
GTCCTTTAAAGTCAAAACATGTTTGTAAACATTTTCTGTGACAATCTGCAGGAGTGCTGT
TTTTATGCTCTCAAACAGCGTTTCATGCGCTGAAAAGTCCACTTTGGCCAAACGCTGTCT
CCTCTCACTATCTTGACACAATGTCACTTGAAACAGCTTTTGCCTTCATATTTATCATAT
TTGAACACACTGTGAAGTCAAAACATGTTTGTAAACATTGTCCTTTGAAATCAAAACATG
TTTGTAAACATTGTCCTTTGAAGTCAAAAACATGTTTGTAAACATTGCGTCCTAAGTCAA
AACATGTTTGTAAACATTGTCCTTTGAAGTCAAAACATGTTTGTAAACATTGCCTTCAAA
AGTCAAAACATGTTTGTAAACATTGCTTCTGAAGTCAAAACATGTTTGTAAACATTGTCC
TTTAAAGTCAAAACATGTTTGTAAACATTTTCTGTGACAATCTGCAGGAGTGCTGTTTTT
ATGCTCTCAAACAGCGTTTCGGGCGCTGAAAAGTCCACTTTGGCCAAACGCTGTCTCCTC
TCACTATCTTGACACAATGTCACTTGAA
>NODE_292_length_391_cov_13.800511
ACGGTGGTGAGCAGGGCGGCTGGAGGAGGGAGGGCTGGGAGCGAATTCTTGTCCAAACAT
TCTGCACGCGGATTTGTATTCATTGCACCCCTGCTGCTATTGATATCATTACGCAGGGTG
CTCATGCTGTGAGGAAGGGGGCTGGGACTGGCAACGGGGAGGTCATGGAGCCGAAGGCCC
TAACGAGAAGTGACACTGGCTCCAGGTCGGCCAAGCATCCACCGGATTTCAATGGGAGCC
GCACTTTCCCAGTCAGCGCATTAGATCAAAGATCATTACCTGCTAATCAAAACACATGAA
CATAAGGGCTTCCCTTCTTCCACTCTTCTTTTGCTTCTCTTTAGCTGAGCTGAGGCTTAG
GAGGAGATGCACCGGGAGATGAAGGAGGAGACGGCACCAGCTACTGAACTGGATAGACCT
CCATTGCCCCATGAACATTGGAAGACACCAACTCCTTTACTTTCTGGACTCATTCCAGAA
ATCTTCCTGCAGCCTTCACCAGCTATTAACCAACTTTACaagaaatatgctataa
>NODE_293_length_364_cov_23.021978
TATATTTCTGTACCCTGCCTTCTTTGTAATATCCTAAATTGTTTTATTGTAAGTTATGCC
AGGAGTGCTTGATTATATTAACCTCAGCCAAGAGATGAGTCAAATCCTGTGTTTATTTTC
ATTTGTGAAACTGTTTCTGTTTTAGTTGTTTTGAATGCTTGTGCAGTCAACACTTTCACT
TTCTGTGTATAGCTGGTGTCAAATCTCTCTCTCCTTTCTCCCACAGTCTCAGGGCTCACC
ATACTCAATGAGCGGACAGCGCAATGTCAGAGCGCTCTGGGCAAACTGCAAAGGGGAAGG
AAGGCAAAACCAAGTATGCGTCTCTCAACCTGTTTGATACATACAAAGGAAAGAGCCTTG
AAACACAAAAGCCTGTTGGTGAGTATCCTGCTTCTGCCATCCCCAAAGTTAACTCACACC
CAAGCTTTTAAATTTTGTTGTATGTGTACCTGCAATGAGAATGAAGGCATTAGATTTGGT
TTGGTTTTGCAACATATGTCTTGTTTGa
>NODE_294_length_566_cov_15.563604
TCAGCATCAACAATAAAAAAAAGGAAAAAATGGCAGGCAGATATAAATGAATATTCCTCA
CCTGTCTGCTCATGTTGACTCCTCTTGTTTGGATTTCACAGTGGGGGAAAAAATAAAGGC
GTATATTTACTTTTAATTGAAAGGAAATTAAAGACGCATCCACATCCGCATGTGACAAAG
GAAGATCACAAGGCTTGGGAGTGATGATAGCTTTTGTTTAAGATGGATTTCATAAAGAAA
ACCCCCCACTGATAATGATGAAAAAAAATCTTGGACATTTCTCCAAATACAATTACCTCG
GCATCACCTGATTCAATCAAATGCATTTGCATTCTGTTTGCATGCAGTGTTCCGTGAACC
GGTAAACAAGGCAGGCAGAATAAATCTGATGTGTTTTCATGCTTATGGTTGCTCTTCTGT
TTGCTACATTTTATTCTGAGTATTTGAATTTTTATGAATTGATAAATAACTGCACAAACA
TACGCATAGCTGTGTGGATGGATGTTCTAAAGATGGAGGGGCATATTTTTGCGAACCAAA
AAAGAAAAACGGAGAATGTTAGTTCATGTTTTGAGACAGATGTTGTTTGGCCAGCAAGCA
TGGAGATTAATATTTGACTGTGTCTGATGTGTACTTAAGAATGTATCAAAGAAGATGCAT
CATTTTGGGGCCTACCAGAGGATGTTGCAGCTGGCGCGATGACAAAAAGc
>NODE_295_length_366_cov_13.724044
CATTCAGATGAACTTAGATTTACAATCAATACATATGATTGACATTAACCAGATCCTTCT
TTTAACACATGGCATCCTTGAATATTTTTTTGCTTTGCTTCGAATAGTAATAGTTTTCCT
CTTGATTAAAAAAAAAAAGAAAACTAAATGTGTAAAAACACAAATGAATGAATAAACAAA
TAAATAATGCATCTCATAAGGCTACAATAAGAAAGTAAAATGATGTTTCGAACCTGGAAC
CACTTAGCGTGGCGCAGAGCAGCCAGAGCGTCAAGGCATTTTTGCCTGTCCAAGACGTCC
GCTGGGTCTTTCACCATACCCGAGGTTACATCTAAAAATGGATTTGAAGTGTCAAAATGG
TGATGAGGAATGGGTGTTTGACCAGGTCAGCAAGGCTGGCAAAGAACAAACACATTGCCA
CACATACCAATATTCCATGACAACCAAACAATTGGTTGCTTTTGTGTAATTTTGAAAATG
TTACTGACattacaaaaaaactgactgtac
>NODE_296_length_606_cov_14.671618
TGAAACTGAAGGCCATCAGAGCTCTTGTTCTTTGTCTCAGTGACCTGCATGTCTCTTAAA
AAGCTTCCACTCTCACAGCCAAGAACCTGCACTTTTAGAAACCCTGGTGTCTCATCTTAG
CCCTGCTCTTCAAACAGGCCTGCATTGATTAACTCAGGGGGCTTTCTCTGCTATCCACCT
ATTAATTATATGGCCTTCATTAACACTGGGCTGATGAATGGCCTCTGCTGGAAAGGCGAG
TTAAGAGGAGGTGTTAACACAGCACCTGCCTGCACTCATGTGGCCACTTATTAACCAACA
ATGACCTTCCACATCATAAACCCACTGGCCGGCTATTTGCTGTCTAATAAACGGAGCCCC
TCTCTCTCTCTCGGCCCCCCTCTTCCATGCGTGGACCCCTTTCCTTGAGCCCCTCAGAGT
TTATTGTTCTGGAGGAAAAAAAATAGATGCCTGTAAACTTGGGACACCTGGAATCAACTA
AAATACAGATCCATGGGACCAAAAAGGAGTTAAGTAGCATAGGTGGTTAATGGATTGATG
AGGAGCCTCTCCACAAGCCCTGTGAAGAGAAGACGGAGGCAGCTATAGGTGAGTGTCAGA
GCTTTTCTCTCTTGGCATTGTAGCTAATGGTAGCAGCTACGCAGCACTCCAATGCTAATC
TGTCATAATAGCAGGTCAGTATACGACTGGTAGATTTAAGCTTTTTTAAAACatggaata
catcacacagctatcatcatccatctgata
>NODE_297_length_527_cov_16.679317
CCACTGAGCCAGGCTTTTTAATGAGCTGGGAACTTAAACGCTGCCAAAGTTTACCCCGGC
CTTGCCTTTCTCTGTTAGGCCACTGGGAAGAGCCATGCCCTCCCCCTTTGCCCCTGGTCT
CCTCCACCCCCATCTCACCCCGGCCCTCCTCTTCCATTGAGGGCTGCTCATGCAGAGGAG
AGAGAGGCACCACGCTGATTCCCTGCCTTTCAGCTCCGGAGAGGGGGATAATGCTGTTTT
TGTACCACGCATCCAGAGGAATTATGTGCGCTAATTTGATTAGGGGAAGATTTGATTAAC
TGGAAAATGAGGGCTTTGCTTAGACTTTCACACGCTTAATTTATCCCTTGCAAAGCAGAC
GCAACATTGTGTCATGAAACTCAGAAGGCATATGAGAAGCCCATTCACCAGCTAGATGGC
CCTTTCAGACTCAACAATATCTAGGACTGCCACGGTTCAAATTGGGATAATCAGTTTAGA
GCTTTTTGCCTGGCCTCAGAATACAAATTGCATTTGGCATTAACAGTGAAAAGGTTCAAA
GGATAATGAGATTAATGTAGCAGGGAATTGAGCTAAGGCAGAAAATTTCCAGAAGAAAAT
GCAAAACTAGTGGCATTGTTGCACAAGGTGGATGTGAAGAATTTTTTCCTCCTCTATGAT
TTATGTTTgtg
>NODE_298_length_434_cov_20.923964
ACATTTTAACCCTGATTTCATAAATCTAAGCACTAAAATGCCCAAAAATCATGCGTCACC
GGCCATCATTCTTCCCTCTTCACCATCGATGGATCTTTCTTTTTTTTTGTTTTTCCCTCA
TTCTCCCCCCTCTGTCTCTTGTCCTTCTCTTTTATTGCTTTGTACAGCAAAGCACCATTA
CTGATCCCTTCCAAAGCACAAACTAAAAATCTATCCCGTTGTCATTTGCTGCACCGTGCC
ATCTATCATCGGGGGTGCTTGGCAGCGTCTCCATACGAGAGAGGAGGTGCTGGAACAGGA
GGCAGAGTCAAGGACTTTCACGCGCAACAAAAAACTTGTCACAATTATTTATGGCTCTTG
CTGGGACACATAATAGGACACATCAAACTGCTGTTTTTTTGTGTGATGAGCGCCCTCACA
TCGCTGGCTCCCTTGTCGAAGTGGGTCACAGGCATCTCTTGCCTTACACATACAATTTCC
AAGACAATGGCGGAGCACTTGGGGAAGTGACAGTGACAAATACTGGAGCCCCCACGGAAA
GCTGGGCAGGCTGTTACATGAGTGATTGCGCCAATAAt
>NODE_299_length_382_cov_10.960733
ATCACATTTTTAAGCATGCACAAGCGGGCCGTTCCCGGTTCCTAGGCTGGTGTGTGTCCC
CCCCCATCCGACGCCAGCAGCCGTATGGGGAAAGCAGCGGCAGACACAGATGGCATGGAC
ACTTCCACAAGGTCTGCCGCTCTGCCCTGCCCGCTCTGCCGCCGGAGCCCGTTCGCCGCC
GTCTCTCTCTTCCAGCTCGCTCCGCCGCCCAGCAGCACTGCAGCACAGCACAGGCTGACG
GCATGAGGCTTGATCCAGTGCATTTCTCCATGCTGGTCATCGGGGTCTCCTTCGCCTGTT
ACGCCCCGAGTCTCAACTCCCTCCAGGACCAGGCGTACCGATCCGCCGTGGTCATCGAGG
GCGAGGTGCGCTCCTCCCCGGAGAACGTCTCCTCCCGGGAGCCCTACAGTGTGAATGTCA
AAGTGCTGGATGTGTGGCCCGTCAACAGCGGCGGCCTCGAGAGGGAGCAGCTCGTGACCG
TCGGGGActtcggctccgaggccccgtgcatcaccgtggagaagga
>NODE_300_length_299_cov_9.979933
TGTGCGTTGAATTTTTACTCAAGGCTTAACTTTTTTAATAACGATTTTTTCTCCCCCCCC
CTCCTCTCTTTCTCTCTTCTTTCTTTTTTCTTTTTCTTTTGCCCCATCTCTTTCTCTCGG
CAGCCCTGAGCGCTCATCCTGCTCCAGGAGGAATAGGCGGAATCTGATTACAGACCTATT
TTACAGCAGACGCCGGGGCGCAATAAAGGGAGAGAGAGCACGGAAACGGGACTCGGCCCA
TCAATTAGATCTCTATTAGCAGCCAATGCGGACCTCACCTCAGGAAACGCCGGGGCCCTG
AAATTAAACAATTCTTCAAGCCCGACAAGCCAGTCACTTCTGCTGTATCTTTGAGGAAGG
AGGGAGGGAGGCAGGGGCTGCTGTCCTTACCGTGGATGCACCCCTACTATAAATAAAAAC
AAATCATTTAAAATGCACTATAt
>NODE_301_length_439_cov_13.396356
GATAATCATAATAGCTAATCATGGCTGTACGCAGTTGTTTAGTCAAGTAGCATAGTGCAC
ATATGTTTAATCATTTAATAACCCACCCGTTCGAAAAAAAAAAAAGCAAGGTCAAAAATA
AATTACATCCATTATTTGCAGCAGATCTCCCCAAAGCATTTGGAGCGAAAACTGTTTTGA
ATTTCAATTGGCTTCCAAGTGGCAAAAGCCCTCAGCTAATACATCAAAGAAAAATTGGTG
TCAACTAATCGGTTTAGGACACAGATTTAGAATGGTTAAAAATCCCATGAATACTTCAAG
CATTTTTCTGTACACCACTAAAGGCTTGGGAGCAGCGCAGCTGACCTTGTGCGCTCCAGA
AACCTGTCCGCCACTCGACATTAACTGACTGTTTAACTCATCCAGCCGCGCAATTAGTCC
ACCACAACGCATAATGTTGTGTAATAATAGCCTCTATATCCAATTTAGATTACACTTGCT
CCCTCAGGCATTTTAAGTGGCATGCATCATCTTTCATTCACTTCTTCTGTGCCACGTAAA
GCCGTTTTCATGCGTCAAAACCGAAGAAGTCGTTCCCTCATGg
>NODE_302_length_295_cov_6.250847
CGCCACTCGGAACCTCTAAAACCCCAAGCGCGGATGCGTCGGGCCCGGCACCTGGCCCGG
CCTCCGCGCGCCTCCGGGTACCCAACCCTCCTCCCTCCTCCGGAGGGAGCGCGGGGGGTT
CAAAGTCTCCTCCGAGCCCGACCGCCGGTCGGGAGCGGCGGAGCGCCCGGAGGTTTTTGT
TTACGTCTTTACCGACAACTCCTTGTCACTGAAACCCGTTGGCCGTAGGGCGGGCGGGCG
GCAGGCAGGGTGTGGGGCGCGACGGCCCCCTCCCCCGCTACGCCACCCTCTCGCCCAAAA
ACAAAAAGCTAAAAAAAAAGCCTGACAACTCTTAGCGGTGGATCACTCGGCTCGTGCGTC
GATGAAGAACGCAGCTAGCTGCGAGAACTAATGTGAATTGCAGGACACATTGATCATCGA
CACTTCgaacgcaccttgc
>NODE_303_length_510_cov_15.784314
GCCTTATCTCATTAGGTTCCACATCAAAGTTAATCAGAGATGGGAATAGTAATTGGCCGA
CTAGACAATGCCACAGATCATGGGGCTTTTGTAGTGTATGTCATCTCCAAAACATCAGCA
GACTGGGGCTGGAAGATAGGGTGCATCTGCTGGAGAGAGGAGGAAAGAGGAGTGTGTGTT
GAGGGGGGGTGGTGTTGGTGGGAGTGAGAGCTGGGAGTGAGTGTGCATGATGAGGAGCAG
GGGGTGAGAGAGCCTGAGAGAGAGAGAGCGGGAGAGAGAGAGAGAGAGAGGGGATGAGAG
GGGAAAGGAGTAATGGCAGAGGCATAACAAGCAAGCTGCTCAGAATTAATGAGCTTACTC
AATAAGAAAAGAATAACCAATCAGTGTGTGTTGGGCAAATATAATTTGGGAATAATTGCT
TGATTGCTTTTCTATAGTAGGCTGATTTGACCACACACAAGAACTGAGAATTAAGATGTC
AAGACAAGAATTAATTTGGCAAGCGAGGGCACACAAATGTTCCTCTCGCTCCCCACTCAG
GCAGCTTGGAAGGCAGCAGAGCCGTGAGTTGGAGCGCACTAATGATGAAAACACAGTGGT
AGATTGCGTATTCATTTCCCTGTCTCTATTTTACATAAAgagagccatggctaa
>NODE_304_length_496_cov_19.645161
TTTTTCTGTTATCTTATAATTTGCACATTCTAGCGTGTGGATGCATTTGTGAGGATTTGC
GTGGCTGAGACACTGACTTTGGGTTACTTAGGGGTGAGTGAGGCAGCAAGTGAGGGGGAC
CAGCTTTACATGTGTGTACAAAAATTTCACCATGTATGTCCATCTCTCTCTCTCTCACGC
GCGCACATGCACACACACATATATACCACACATAAAACACACACACAAACACACGCTGGG
GCAGGTTAGCCCTCCTCTACACCAGCACCTGCTCCGCTGAAGGTGAAAGAAGTGCTCACT
TGAGCTCATTGAAAAGTAGATGTGACAGTAAATTTTTCAGGCCCTTGTGAGATGGGAGAT
CTTGTTATAGCAGTCAGGATGGGGGTCAGGGCAGTGGCTGCTTGATGATTGAGGAAAAGA
GAAGTAAATTCATTCTGCTTCGGGCACTTTGTCAAGTGCCAGTAGCTTACCGTTGAGAGC
CACTCACCCATCACCGTGTTACGGCCCCAGAGGTCACATCCACCACCATAAATCTGCCTC
GCCTCCTCGCCTGCTAAACCTATTGCCTTACCCCGACTGAGCACGAGCAGGGAGAGAGGC
TGCAGCTGCTGCTGCTGCTGCTGCTgctgctccggttcat
>NODE_305_length_327_cov_17.834862
CATAGCTTCCACGAAGCAGGTGTGTGATGATCAATTATTAAGGATCCCACTCTGGTTACT
CTTAGTGGGAGGTGGAATTAGGGATCTGGGGGTTTGTGATGGTGGGAGAACATCTTTCTG
TGTTGGACCTGGATGGGGGAGAGACAGTGGAGAAGGGAGAGGGAATACTATTTACATAAA
ATTAACAGTTCAAAAGAATGAGTTCACACACCAATCAAACTTGTTAATTGACTGTCAATG
GTGTGTCCCTGAATATACAACACAACTACATTATTCATCTTAGGCCTTGACAGCGAAGAC
AGTCCAATTTGCATGGGCGTTCTAAACGTGATCAACAACCACAAAGCCACATGCATTTTT
AATAGGCCAGAGATGGGATCCTTTAATATTCATAAGGGTCAAACAATTGCATATGACATT
AAACTTTCTATAACAAGGTAAGTATTTTTCAAATGCTAGCCTTAGCAGTCt
>NODE_306_length_501_cov_23.071856
GCTTGTGTTCATGCGAAAAGATTTCTGAACCAGCTGGAGTTTTGTGGTCCTCCCCATTGG
TCATTGGGTTGCAGGCCTGGTTCAGTCAGAGGTGATTGAATAGAAATATTGTTTTTTTTT
CTTTTTTTGGGGGGGTGGGGGGCATACTGATGAAAGGTTGATTGATATGGTGTCAGGCGC
TCTGTGATGGATTAAATTGTGTGTGCAGACGTTGTGGCCCTGGCCAGTCATGGCTGTTGC
TGCCTTTTCCGCCAGCCACTGCTGCGGCAGCTTTAAGAAAATTTGATTTTCGCAGCTCAG
AAACACACGGCAGCCCCTTTCTCTCCGCTGCCTGACTTCCATTTAGTTTGAGAGTGCACA
AGTGATTCTTTATTGGATGAAATCTGCGCCGGATTGGATAAAGTGTTAGAGCGCTGAGCC
ATCTATCACTATCACCGCCCCAGCTCCAGTTTCATTTTAAAAGAAAAGAATGAAAGCAGA
AAAAACAGAAAGAAGAAGAAGAAAAACAGACAGCCATAGGATGTTGGAGATTTGAAAATT
AACTGTGGCAAGGGAAAAAAAAGATCTATCCTCCAACCACTAAGCCTGTTTCCTCTGTTG
GAGGATACCAAGCTTTTCTCTGTAGAGATGCCCccgtgactcact
>NODE_307_length_455_cov_26.960440
GTCACTTGACATGAATAGCCCTAAGAGGTTAATTTACCTGTCACATTTTACGTGTAAAGT
CAATCACATTTGTTCCTACTGCACATACTGCCTGTACTGTAGTAGAAAGCTATTTAGCAG
GGGATGTTGCGCTGTATGAGGGTGATAGGAGTAATCAAGGAGAGGAGGGGGCTTCTCCAT
AGGAAGTTCCTGCAAACAGAGTGCACCCACTTTTTAAACCCCATTTGTCTTGTTAATGCT
CCCCTCTGATTACCTGATTGCACTGGATGACTGTGGAGAAATCTGATTGCGTAAAATTAT
ATAGAGCAAACTTTTGATTGGGGAGGGATCTGGCGAGCTTGCTGCCACCATTGACAGGCT
TTGTGAAATTTGGCCTCGCTGATTTGAAATCAGCTAAGTGTCACGTCCCGTAATTGTAAT
CAGAACTTAATTTTTTATCCTTGTTCTCTTTCAGAGCACAACTTTTCTCACGCAAACTTT
TAAAGCTTGAACAATACTGCAGCCATGTTCCACATACAATAAGGAAAAATACAAAGCGCC
CTTTCACTGAGATATAATCCACATCTATATGGCTCAGTGACAGAGCATGTGCAGTGTGt
>NODE_308_length_677_cov_8.741507
GAGTTGCGTTGCTCTCAGCCCCAGTTTGTCATTGCTGTGCCGCCACCAGTCCATGCATAA
AATTAGGCGACCATGCTCATTGACATGGAGTATCTCTTCTCTATTTATCACGCTCGCCCG
ATAAATAAAGTGTGTTTTTGTTGTTGCCGTCCCTAACAGAGAAGAGAACAGAAACACAAC
AGATAAGCTCTGGTTATTTTATTTATTTTTTTAATCACTGCTAGAGAAAGTCGTAAAAGT
CAGTCTTTTGTGTACTGATGTGAAGTTAATCTGATTTTAATTTAATTATACGAGTTAGTT
GCGGAGGGCACAGGCATTGGGGTGTTTGTTGTAAGAATGTTCTGACATTGGCGCAGGTAT
GGGGCAGCTAGCATGTTAATTAATGATGAAGATCCTGACAATATGCAGAGGCATGACAGC
GTTAAGCCAGTCGGCTGCTGCTTCCTTTGCATATTAATAGATCCTTCATTATTATTTAAT
ATGACAGCTGCTCCAAGGGCTACCATCAGACCTTGTCTCTGTTATTTGCTGTTTTGTGCT
CCCCATGTGACAGTGCCATGCTATTCTCTATTTGTTGAAATGTTCCCTTTTCTGTTCTCT
CACTGGTGTGGCTCTCTACATGCGACCGTGATGTGCTGTTTGTTTTGTGCTCAGGAGGAT
TCTGACTTGCCAGTGCGTCTATATGAGAAAAGTGTCTGAATCTAAAGGTGACTTTGAAAG
AATATATGAGGCTGGATTGTTTTGTTTGCATAGTAATGAATGCAGATTAGCACTGAGTGG
GATTGGTCTTGTTGACGTTTAGACTTCTAGTGGCTTAATAg
>NODE_309_length_669_cov_17.502243
ATTTTTCTTCCATTATTTAATTAGTTGCAGTTTTTACAGTGTATGCAGATTTTAGACTTA
GTTAGATTTTTTTATTTCAATCAAACTGTGTTCAATTGTGTTTGTAAAGTCTGTGGTAGC
TTTTGTTGCAACATAAAATAATTTAAACAGAAAAAATTCAAAATAGCGCCAACAAACTTG
TATTATTTGGGCGACTTTAAGCTTGTAGTTTTAACTTATTGTTAACTTAAAAACTATTTA
TTATGATTATTATTATTGCCTCGTATAAAGTATGTTTTGTGTATATTTATGGTTTATTTC
ATTATATTTGCAAGTTTAAAAGATTTTAAGTTTGCCAAAATTGTGGTTACACCATTTCGT
TTCTTAAAAGGGGGACAAATAGAAAAACAGCTTTAGAAGTACGATTTGGAAACGTTCTCC
ATAGTCAAAGAATGCACTGCTATATTTAACTAATTGAAGTGTATAAACATACATGCTGTG
TGCTAGATGTTATGCCTTTACTGCCTGTGTTCTGTTTGTCTTGTTAAATGAAAATCTTTT
AATTATTTAATCTAATCACAGTCTTGTTTTTTCAACCACTCGGTGAACCCCTGAGATAAA
TGGAGCAGCCCCTGTAGCAAGGCTTTGGCCCAAGTGAGGGTCCAACAACTAGCCAGGAAC
AGAGGGGATGTCCTTGGTTTAATACGCTCACAAGAATCTTTCCTGTTTATGCTGATGGGT
CTGATTTACAAAAAAAAAAAAAAGGATGAAAAGGGTTCCGTTtctgtaaaagcattgtaa
tactgtatcaatttcaatatcaatttgtgataa
>NODE_310_length_347_cov_15.072046
AAGACACATGTGCGCACACGCATACACATCTAGCTGCAACCACTCCCTGTCTCTTGACAA
ACCATTATGTACAATCCTGCCACTGTATAGTGCTGTCAGAAAGCTGCCAAAATAATCTCT
TCTGCAGGAGAATTTAACTCCATACCTTCTGGCACAGTGCAGCGATGCAATTTAATGCCT
CCTGTGATAACTAATGGAAGAAACTCTTAAAACTTCAGAGCTTATAATAAGCTTGTCAGC
TTATCATATTAGGCATGTGAGCTTATAACATTAGCATTTAAATGTTCCCGGGTATACAGT
AATGTGATTGGAGGGCTTTGCCATTTTGACTTTGCCATTGAGGAGAGAGGGAGGCAGAGA
GACACAGGAAAAAGGGGTGTTGATGCTGTCATGAGGAAGCGTCGAGGACTGTTGGCTCAC
GTCTTACAATTGTTCACAGCAATTGTGTGTAAGCTCTAATGGATGCACAGGTAGGGGAAT
GAACaaaaaag
>NODE_311_length_480_cov_21.591667
GGTCATTCACGAGGCGCTCTCCACATTATATCCCATGATCTACCATAGCGACGTTCTCGC
AGACCTTGAAAGCCCAGCCGAAAACCTTGACGAAACTGGAAATATAGTGCGAGAAGCAGG
AGGGGAAAAAAACTCACTGGTACAATCTTCTCCTCAAGCGATCCTCCCAAAAGTTGTCCT
CGTATTTCATGCGTGCGCCCGGTCGGTCTAATGGATGATCGCCATCTTTCCTGCTTCTTC
TTTGCTGCAGCTGCAGATGACCTGAGATCCGTCTGTCTCTGAATAATGAGCAACCACACA
GACAAGGAAGACAATCTGCAAAGCAGGCTACACAAAGAAGTTTGGGAGACTAGCAAGCAC
CAGAGGGTGCACAAGAGTTTACGATGAGACGAGGGAGCATCAGCAGGATGGACAACGTCT
ATGGCTGAGAAGCTCATCCTTCATCTAGACTGAAGGCAGATAGTGTGCAAAGCCTTATCA
GCGGCTCAGACCACCACCAGATACATGCGGCCGCCGTGAATTTTATATAGGCATGAATAC
TATGTCTGTGccacgtcatgaggttatctgcagttcactttggtgctggtgatgcagctt
cacacctcaaccagacagacacac
>NODE_312_length_593_cov_14.456998
AGAAGTTTTTATCATTTATTTTAGTGTTGTACCTTGAATAGAAGACGCTGAGCTTTAACT
ACAAATAAGAGTTTATTTAATTTTGAGCCAACAAAGAAATGCACAAAGCTTGCAGCACAA
CTAAAGTAAATAATAAAAACTTCTTCCCTAAACTTCCTTTCAAGTTATCCTCACCACTTT
TAAACTTTTAAAGTGCAATGATACCCAAAAATATGATTTGCCATAAAGAGCATGAATATT
TGTGATGTAGCCAGTGGTAAAAAATCCTTTTGGGGATTTCGATATCTAAAAGAGAGAGGT
TTATACATTAGCGCTGTAGTTGCAAAACACTGTTGATATTCAAATGATTATTGTGCAAAA
TCTGGGATAAGCTTCTGTGTGAGAGCTCTTCTAAGTGCCTACAACTATTGCTAATTCCCC
TCACCATTGTGGGCCGAACAAAGGCCTTAATCCCATTTCACTTTTGCAGAAGGCTGGGGC
TATTTTCCCTCTCATAAACCAACAACACTCCCCCAAGCCAGAGCTGAGAGGTTCTGAGAA
AGGGGCCAGTGTGTGTATACTTCAAGGCTTTTTTGTCCAACTTGGCTAGTGCTCTGCATA
AACTTTTAAGTGGTCCCAGTAGGCCTCAAACACCTTTTGGCAGAAAAAATAAGCTACCAC
AAACTGTAAaaaggaaaccaaacactctcttaacctggacaatacaaaagaaaatatatg
aagtcttttattactca
>NODE_313_length_380_cov_5.710526
CTGCGCACGTGACCCCGTCCCGCGGAGGGGTCCCCCAGCTTTTTGGCGCACGAGGGCGAC
GCGGTCAGCGCGGAGAGACGAGGACGTCCACCGGCAGCCGCGTCCCGGCTCGCGCAAGCA
GGGGGGATCCGCGGATGGGGAGGCGCTCCCCTTTCTCCCCCGAGAGGGAGAGAGAGGAGG
GAGGGAGGGAGGCGAGACCCACCCGGGGCGGGAGTAGGCAGGTGCGAGCACCGCTACGCC
GCGCCCGGGCGTCCCGAAAGGTCTGCTCTTAGGGGGACGAAGGCGGCCGGGACCGCCTGC
GACTGCCCCAGCCGCGGAGACGCGGGGGTCTCCGATTGATGGCAAAGCGACCCTCAGACA
GGCGTGGCCCCGGGAGGAACCCGGGGCCGCAAGGTGCGTTCGAAGTGTCGATGATCAATG
TGTCCTGCAATTCACATTAGTTCTCGCAGCTAGCTGCGTTCTTCATCGACGCACGAGCCG
AGTGATCCACCGCTAAGAGTTGTCAGGCTTTTTTTTTAGCTTTt
>NODE_314_length_478_cov_15.792887
ATTAGAGAAGCATTTGTCTGCCACCCATGTCTCCTCTACTCTACTCTGCGAGCCTCGCTG
TATAATTAACCTCAAATGGCAAAAAATGATGTTGATAAATTACACAAGCAGAAGGGGAAA
AAACAAGCCTATCACTCGCATGAAAGCCGAGAGAAATGTGTGGGTATATTCTCAACTCCA
AAGTCAGGCAGGCGAATGGAGAGAGAGAAAGAGAGGGAGAGGGAAAAAAAATAATGAGGG
CATAATTTTAGAGAACTAATTATTTCTATTTGTCTTTTGTCACACTTCTCTAATTCTGCG
ATATTAACACAGTCTGTGTTTATTAATTGCTTTTACAGTGTTTTGAATCGGGTCCAAGAG
GGAACGTGGCTCTTTTCACAGGCAGGCAAGCTACTGGGACTGTACCTCGCCAGTACTGCC
TGGCAACGGTGCACATGCGAATATCTTCCCCCAGTATCTCCTCCGGTTCCCTGCCGCTTC
CCCACTCGATGTGTTCGGCAAGTTTACACGACCCTGTGCACAGAGATAAAGTTCTTTGTT
GCAAGATTAAACATCAAAACAGTTAAAGTGAAATTAAAATTAAATGAATGAATGTCACTG
AAGCAAAAAAGACtgtaattaa
>NODE_315_length_403_cov_14.895782
CAGGTCGGGGTGAAATGGTCAGAGCAATAATCGCTCCGTGCTGTCTCCTTGTTTTGGCAA
CTCTCATTAGCAACCTGCACGGGGAGGAGGAAGAGGAGGAAATGTGGAAATGACGGCGTT
ACGTGGAGGCGATCTGGATCGGTCTGCCCCCCCACCACCACCACCACCACCGCCTCCCAC
CTCCATCTCCCTGACCCTGGCCTGACCCTTGCCTGTCACAGGATTGCTGCCCTTTGTGTC
ATGCCTCTCCATGCTGACTTTGGAGTGGAGATTGCAGGTACAATGTGGATTGTTCTCAGT
GTGTTTTCAAAGATCAGAATAACAATGGCATTTGCTCAGCTCACTCACTCACGCTCATTG
ATCACTTGTCCCCTCTCTCTCTCGGCTCTCTGATCACATCAACTCTGCCTTGGCCCCTCT
TCTGACAGCAGTTTCACTCCGAGCACAACTACATCATGCAACCTTTGAGCTACTTTCGTA
CGTTAGCATATATTTCCTGCATGCAAAGCAACGCCACCTGGCATCTTACTGGGAGGTGAA
GCGCTGg
>NODE_316_length_316_cov_22.962025
GATTTCATCATATTCCTGATTTAAAGAGGACAATGTCTGTCTTGTTCACTTGTTCTTTTC
CATGCCCAAGCCAATCTCCACAGATGTAGTCGCATAGTTCCTGGATCTGCCTCACGATAA
TATTCCATCTTGTGGTGCATTTTCTTTTAGTTACTGAAGTTTTGTTAAGGCTCACCACTA
ACTTATATTCTCCCTCTTTTTCTCCCTCCCCTCCCTTCTGTTTCTCTCTGCATAGGATTT
GGTTTCATAACTTTTGAGAGTGAAGACATCGTAGAGAAAGTCTGTGAAATTCATTTTCAT
GAAATCAATAACAAAATGGTAAGTCCACACATTTTTTTTTCAATTTCAGGTGGACGTTGA
AGGATTAATATTTGATTTCTCCTTTTCCCTAGTATTAATAGCATAGCTCGAGTGTGTGTG
TGTGTGTGTGTGTGTGTGTGTGTGTGTGTGTGTGTGTGTG
>NODE_317_length_352_cov_17.178978
TGAAGCCACCTGCACACAGAGGGCAGGCTGCCACTGTTTCAATGGGCGCTGCATGCACAC
CCCAGCGGGCTTCCAGATAGCGGCTAAAGAGCTTATTTCCCAAATCTCTTTATCCTTTCT
AGAACTGTGAGACGTTGACAGAAAGTCAGTTAACTCTAGCCAGTGGCAGCTGCATGGGTT
TTGCATAATTAATTATTTATACGGAGCCAGACATAGTAATTACCATCCAGATGAATATGA
TATTCTAATCAGGCAGGCTTTAATTTTAATTGCCCTCCAGCATCTAACTGTCAGTGCTGG
CCTGGCTTGATAAAGTGGAGAGTCTCTAAACACCATTAGACATCTGCTCTGAGAGCATTG
CCTCCACTACCCACCAGCCCCACCATCCGCCATAAAAATCAATACAGGACCTGGGTGTGT
GCGTGTGATCTTGCTCATTTTTCTATGGAAAGCCATTTTTCGTCAATGACAAAACCAGAG
CAGGGCTTCAAGCTAA
>NODE_318_length_417_cov_12.676259
AGTGTGCACTGGGTAGATGATAAAAAAGTTCTGTGTCACTGGTCCATGCCGGTATGCTCC
CCAGTCCCTGTAATGATTTCTATTCATAAACATGCAGTGTGCTATCCTCCACCTGGCAGC
TGCCTCTGTGCATATGAGATTACCATTATGCATCTTCCAATCCCAAGGATAAACATCTCT
TCACTTTTGAAGTTTGCAAGCATGAGGCATATTTTAGTGCCATATGACTTAAGCATCCCT
TCAGGTATCACTTGCAATCTTTTCTCATTCTATATACATTGTTCAACTTTAATGGGTATC
TAATTTGTGTTATCAGCTTACAGGGCAGTAAGTAATAATTTGCATGGCTGCCCTAAGCAA
ATATGCTTCCATAAGCATCCCCATAGTATAGACACTAGAATGGATTAACCTCCATATTGG
CTATGCCCTGACGGTCAATGCTTTTTTAGAAATAAGTAGAACAGATAGTTTAGTTTGGTG
GCAATTGTTGTGAAAAAAAAAAAGGATTTACTACAAACCTTTTTACATTCAGATGCTACT
TTGGATAAAAGTCTGGCACGc
>NODE_319_length_682_cov_12.099707
ATGAACCTAAAACCAGCGTTCCCTGGCTGAACATTATATCTAACACATGGCTGTCAGTCA
CTGCAGACCTGTACTGAGACGTACTCAAGGTCAAATACCTGTCGGAAGGTCATGAACGAA
CAGGATAAAGAAATATGGTGGAGTCAGGGTCAGTGATGCCCATTACCTTTCCTTTGTCCC
CTACAAATGAGTATCATTCACCTGATTATCTATTATCATGTTATTGGACGTAAATTTAAC
AAGCTGTTGAGAGCGCTGGAAAATCAATACCTTTTAAATGCTGTTTATGTGTGATTAACG
GTTAATATCCTCACAAATTATTTAATATAATAAGGTCATTTGTCTTTCACATGAGCCCGG
TACCCTGCAAAGAATAATAGAATAATAAATGAGGACACTAGTGAAGAGGAGATTTCTGAT
GCTTTCCCCGGCTCCGTTTTATTACCCATATCCTCTTTACAGCTACAAAGCTGCACTATG
GTTATTTTATGCAAGTCATAAAATTAGGCTGAGATGGAATTAGCAGACTCGGGGCTCTTT
ATAGGTCAAGCCGGTAGTTTATGAGCCCACGACTCCCTGGCACTATTGTCAGGAGGCTAG
TTAGAGGGGTCTTTAAGCATGATTTAATATGTCCATGCCTTGGAAAATAGTTAAATAGCT
AATTAAATGGAGGAGTTAATTTACATATTAATTGACCTTCCAGTAATATTTATATTGATA
CCTACATGAGGATCCCTTGTCTTCATTGCCTTTCATCATAGTTAGTCTGAGCAAATATGG
TGTAACTTTTTTTGTTTAAACTCAAGTTTCGTTttattgtcgccag
>NODE_320_length_352_cov_9.849432
CTGTCTCCTGTTGGCATGCCGGCCCAGAGGCCTGGTCCTCAAACCACTAATCAGGTAATG
TTGGGGAGGTTGAATGGCGTGCCTCCCCCTGGTCAACCTTCACTGCTCACACAGTGGTGT
TGTTTTAAAGAGCATTCTTTAGCAGCTGAACTTGGAAAGGTATTAAAGTGGGATTAGGCT
CCTCCACAATCCACTGCTTGTGTCATTCAGGGAGTTTGTGTTCTCCTCTCCCCGCTGCCA
CCTCCCCACTCCTCCTCTGTTTGATTGTGGCTAGCCGCAGGAGTGGGACTGACTGTGCCT
TTCAAAGGAGAGGGGTAGGGTTAAATCCCTAGTCCACTGCTCCCTGCTAATTCTCCTTGT
TCCTTAGAGAAGGATTTACTTCTGCTGCCAGCTTCTCAAAGGCCTTCTCTGCCCATCCGA
AAAGTCGGCGTTGCCTTCCTGTGGAGGTGTGGTTGCCATAGAAGGGGCGTCATGcatggc
tattccatctgaaccc
>NODE_321_length_335_cov_11.701492
GTGTGTGCGCGTGTGTGTGTGTGTGTATGCATGCTGAGAGCAGGGGGCCGGCAGCTGTCA
GGGGCTAGGAGCAGCAGGCACTAATGAAGCAGATGAATAGTGCAAAAACTCCCAAATACA
AACAGGACAGTTGACATTTTTCATCTGTCAAAAGCAGAAGATGCATGAAAATACGATGGG
GTCTTGTTTAACCCTTTGCCTCCTGGTGTCAAAAGCTGGCTGGGTTTCTTCTTTTTCTCT
GTCTGCCTCTGTCTCACCCCCTTTTCCTCTCTCGCATATTGAAAAATAATTTTTTTGGAT
AGCATCATCTAACCCTTACATAGAAATGTACACACTGTGCCCTGTAGAGTACTAAGAAGT
ATATGTATATTTGTTATGAAGCAATTAAGAGTCTTTCCCACATGGTGCTTTCCAAGACAG
TGAAATTAACTTTTTTTTCTTTTTTTTCAAACTTGGGCATGAACAAACTCATACTTTTg
>NODE_322_length_437_cov_13.299771
GAATCCTATCGCCTAGATTGCATGCTTTCAAGACAGGGGAGGGAAAAGCATCCCTAACAA
CAAAATGATATAAATTACCACTGTTATGGTCTATACGGTTCAATTTAATGTGCTTGTAAT
GATAAATTATTTTGGTTATGAATCTAAAGTGGACCTGAGTGCAGTCGGAGCAGCAGGACT
GTTAGAACAATTGCAGCTGTCTCCCAGGGCTGTGGCCATTAGTCAATAAATTAGAAAGTA
ATTAGTTTCTGCTTCTGTGGCTCTATTTGAAGCGCTTCACACAGGTGTAATGAAAATTTA
TTGGAGCTGTTGATCCGGAGGAGCAAAGAAAAGTAGAGGATTTGTAGCGTGTGATTGTAA
TGTAGGATTTCCATCTGCCTTTCTCCTTTTTTTGCTTACAGTGTGACAGGTAAGGTTGGC
CATGATGACCGGTATAGTGAGGCTTTGCTTCAGTGTTTCGAGGTTTGACAAAAGGCCAGT
CGACTAGCAGCTATAAATATTTTAGTGTGTCTCTTGTAGTGAGAAAACTTCCTgttttta
acattttgaattgatgatttcaaatgagttaagacttttgg
>NODE_323_length_415_cov_10.946988
GCTTTCAAAAGTACCTCATGTTTGTAAATGACAGGGTGCTTTGCTGTGAATCTCTATGGC
TATAATTGTCTGAAAGCTGCATTTACAAGTAAATACAATGCCACCACAGTGCTAATAATA
TTTAGCCGGTTCAGACTGCTTCCCTGTGAAGCATATTAATGCAACTTTGATCACCGTGTG
CTTTTCCAGTAGCAATGCTTTGGTGTTTAAAGGGGTGGAGTTAGCAGATTGTGACAAAGT
GCGGGAGGGAGTGGAGGTGCATGGGTACAGCGGATTCCCATCCCGCTTCTGGGCAATGAT
CTTACCTTGAATGTGGACATGGCTGGGTCCCTGCTATACCTGTCTATGGTGTGGAACTTG
GACGAGTGGTTGAGCTCATGGTACAGCTCAGAATGTCTTTTGCGAGTGTGCATCACTTTC
TGGAAGGGAAGAAAGGAAGGGACAGCAAAAATGAAGCAAATAGAAACAAACTTAAAAAAA
AAGCAAAAGGGATGGAAGGGGGGGGGGGAGCAAGGTAAGGGCAGGCAGGGGAATGGGTAG
AAGGCTTGAGGGACTGCAg
>NODE_324_length_775_cov_11.943226
TCAGAGCGGTCTGAAACGCGCTCTCAAAGGCCTTCTACGGGAACTTGTCTTGGCCTCAGC
ACTATGACACTGGCTGCGTTTTGCACGTCCCATTGTCAGTGAATGGGAGAAGGTTTTGGC
CAATATCTCCGCAACCAGACGTGCTAGACACCTGGAAATGCCACCTGCCCCACCTAATTT
GGCTATGCCGAAGACGCCGGTCTCAGTCCCGAGTCTCTACGACCTTTCCGTCCCGAGATA
CAGCAAAAAATCACAGGTTACTCCCACTTGCTGACGTCGTAGAGACTCGGGAGTAGGCTC
AGTGCGATCGCGGCGGCAGCAAACGGGGGGGTAGACACCAGTTTCATGTCTCTAGCACTG
ACCGTTTGCCCAAACCCTCACCCCAGGCCGAAACCCTAACCCTAACCCTAATTCCGGAGC
TTNNNNNNNNNNGGAGTAGGCTCAGTGCGATCGCGGCGGCAGCAAACGGGGGGGTAGACA
CCAGTTTCATGTCTCTAGCACTGACCGTTTGCCCAAACCCTCACCCCAGGCCGAAACCCT
AACCCTAACCCTAATTCCGGAGCTTACGGTGAGGGCTGGCCCATACAACGGGACCCAAAA
AAGTGTCCCTACAGACCTATACCAATCAACTCAGAGCGGTCTGAAACGCGCTCTCAAAGG
CCTTCTACGGGAACTTGTCTTGGCCTCAGCACTATGACACTGGCTGCGTTTTGCACGTCC
CATTGTCAGTGAATGGGAGAAGGTTTTGGCCAATATCTCCGCAACCAGACGTGCCAGACA
CCTGGAAATGCCACCTGCCCCACCTAATTTGGCTATGCCGAAGACGCCGGTCTCAGTCCC
GAGTCTCTACGACCTTTCCGTCCCGAGATACAGCAAAAAATCACAGGTTACTCCCACTTG
CTGACGTGGTAGAGACTCg
>NODE_325_length_489_cov_25.537832
TTTGTCGGAATAAAGAGTACACATTGCTTGGAAAGCAAGAGGAGATATGATTGAAATAAA
GACAAAATAAGATAAATAACAATGGCAAAGACTGCTTAAGAAACCCAGTCATTCTATACA
TAGAATTCAAGAGCCGTATTTATCCGAGGAAGGCGTGCAAATCTATGTAAGTATCTCCAC
TGTTTGCATAATAGATTAGAAATTAGCATTTTTGTTCATTTTCCATGTATGCACAGTGCC
TGGAAGAATAACACTCCATGCATATCAGATCAGCCTGCCTACAATTTTGCGCAGTATATT
ATTTGACAATCTAAAATGTGTAATTTGCATGAAATTGCTTAATTAAAACACAGTCACTGG
GGGTATTAATTTCTTTGTCTGACAGTGGAGTGTAGTGAGGGGAGAGCAGGGGAGATGTAA
AACGCTGTCAGATAGCGCTGTCACAGAGGCAGAAAGGAAATTCTGCCACTTTTTTTTTTC
TTCCTCTACCACCCCCCCCCACACACCCCCGCCGCCCTCTCTCCTAACGGCACAGAGCGA
TGAGAGAGGATAACGCCTGCCCAGCTAATTTGGGTTATGGTGGTAACGGAGGCCAGTGCA
CTAGAAAGATACCGAAGGGAGGGGAGGCAGATG
>NODE_326_length_516_cov_9.343023
GAAAGGAATAACAAGATTCTCATTTGGGCTCTATACACACTGCCCACAGATACATGTATA
ATTGGCCCTGTTTTCATTGTGCTCTGCTGTTAAATGCACTAGCTATTAGGGTAGTGGTAT
TGGTGCTGATTTCATGTGTTTGTTTATTCTTAGAAGGTGTGCTGCTTGTTTGTTTGTGCG
TGTGCACGTAGAAGTGTGCAGAAGTGTGTGTGTGTGTGTGTGTGTCAGAGAGATAAAGAG
TGTGCTCTATCTTTCTCTTCCTCACTGCTCTTTTCTTTCTGAGTTTGGTCGTGGTTCCCC
CGGGGCCCCTGTCGCAGTAATGGCCTGCTCCTGATTGCTCTGATACAGGTTAGGAATATT
GGCTTTAATGATGTGTAAAATGAGCAAGCAGTGCCTGTGACATTTACAGATGGCACCGCC
TTGGCCTGTTCTTCCCAACTGCTCGTTAATTCACAGGAACGGCAAGCACTTCTTTAAGTG
ACTGCCTGATGCATGCATACGACACAACACAACACTTCCTACACACCAAAACAATAGCTC
ACCTTGTGCACCCCTGCACCTTGTCATCATTTCAGCTGAGCGTTCACACAAATAGATGAA
GTGAGGAGTCCTCAAGGTGAGGAGCTGTTTGCTAAGTCCTTTCAAAGGGTTTGtcacaac
>NODE_327_length_418_cov_13.956938
AGATGTTTTAAAAAAAAAAAAAAAATCTACTATAGCAGGCGCTTCACAGACTCAATTCTT
TTCTTCTCTCCAGTATCTTGCACTTAACACATGTAGCAATACCTACAGGATGGGGAAATT
GTGTAATTCACCAGTATTTGTTTAAGTGGAATATGACATTTTATTTCTAGATATTGTTTG
ACTTTGTATAAAAAAATATATACTGTACAGATTCAAAAGTATATTATGACAAAAAAACTT
TTAGAAAAATATTTATTTTTACTGTTTTGTAATTTAGACACAATACTGTAGCTCCTCTAT
TGCCAGACTTACTGGAAGTGCCTCTCGATAATGTATTACAAAGTAACTATACAATATATT
GGGATTATTAGAACCTGTCACTAGCAGAGCAGTGTTGATGTTGTAATGTGAATATTGTTG
AATAATAAGATTTATAAATGCTGCACATGTGTCTGTGTTGTCCTTTAGCCATTTCTCCAG
CAACTCATGGGAAGAGCCTCACCTTGGGTTTATTATATTCAAGTCAAACATTTTTTAAAT
TACGAAGTTCAAATTGTCATTg
>NODE_328_length_457_cov_10.459518
AAACCGTAAACAGTAGTTTGTGTTCATGTTTCCCTCTGTGAAATTCTGTGTCTCTCTCTC
GCTGACACTACAAAAAAAAAAGAGCTTGGTTACTTTGCTGTATAATTCAGGGAAAAGAGA
ACATTATGCCTTTGTTCCTCTTGACGTTTTGCTCCGGGATGCTCAGACTGTGGAGCTCAG
GTGGGGCCAGAGAAAACAGTGGCCCTCAGAACGACACGACACGGTAGCAGCAGCAGCCGC
ATGGCAAGACAGCAAGAGAACACTCTGGGGTTTAAAAGTACCCAAAGCATCCTGGGTAAT
TAGCCATTACGGCGCTGTCACAGAGGGTTCTGCAGTCAATACAGAGATAATTTGGGCAAT
GGTGAATGACAGTGCTGTCCAGGCTTTTGGGATGATCAAGGACAGATCCAGCTGCACCAG
GCATCTGTCAGGCCCATGAATCACTCCTCCAGCCAGCAGCTGGGTGAGTGGAGCAGAGAG
AATCGCTGGAGAAGCATGTGCAGACACACAAATAAACATGTTCCCCCTCTCTCCCCTCGC
CACACCGGGAAATGGCTATTAAAGGTCTGCCGTTACAGAGCACCGAGTGGAAAAGGCTTG
t
>NODE_329_length_465_cov_14.804301
CTAGTTATTGTTAAAGAAAATAGCTGCCCTGTAAAAATCTGCTCAGTAAAAATATTCAAA
CTGTTATCTTGTGGTTGTTGCTTTTTGTCGTTGGTTTGAATTGTATTCTAGATCAGCTGG
CTCATTAAGCTTTCAACAGTTATTGTATTTGATCCAGCTGGATCTCAGGGTAAAAAGAGG
CGACATCTCAAAAGCACTGAAGCCAGCCTGCAAAGATGCAGAATAGAGATGAAAAAAAAC
ACCAACAAAAAAACCCAAACTAAAGCAAACTCACAGAGTTCGACAGCTACTAAGGCAACT
TTTGCCAAATACAATATAAGCCCATGTATATTGCAACACAACTATATATTAATTTAATAA
AATACACAATATAGCTTTTGTACACATAACAATTTGGCTCAAATGCACAGAAATTGCAGT
AAAATCAATAAAAATATGTCAATTTTTTGATGTAAAACACATCTAAATTGGATACATTTA
CACATATAATGATATTATGTATAGTGATAATGTGAAGGGACATTTTCTTGTTTCTTTATA
TTTTTCGGATATTTATCTTCGAAACAATGGCAGTGTCCTTTGcagttctttgagtaaata
ctccgctct
>NODE_330_length_460_cov_10.071739
ATAATTGAATACAGCATACGCTGTGTATTGGAGGCAAACTGTGATCAGTGTCATTTATGA
CTAGAGTGTCTGACTTTGCTCTGGACATATTGCTTAGACAGAAGGATGGAGCAGCAAAGG
AAGAAGGGATAATTAGACGAGTGCAGATGGGTAAAAAACTAAAACAGTCACAACCTGCTG
TGTTCTCCATGTGCCTGTTGTGTGTTTTCTTGCGGGTTGCCAGGCTCTGCGTACTGTATG
CATTTTGTTGTTTCCTCCTGTCCAGGTCGCCAGCCATGGGGAACCTCATTAAGGTCCTTG
GCAAGGATTTAGAGAACTGTCCACATTTTTTCCTGGACTTTGAAAGTAAGTGAGCGCCAG
GGTGTGTGCACGTGTCTGTGTGCTTGAATTGTGAGTGCATGTGTGTGGAGCCGAGGTGTG
CAGTGGGAGGTCGGCGCATGGGGTCAGGGGAGGCGTGTTTGGAGGCGAGCTGCTGAGCTG
TTGATGGTGTGATGGAGTGTTGTTGAGGGTGTGGTTTGTCATTATCAGGAACTCTTTAGT
CCCACTCTCAGCCCGATCATGTTCTACATAcggatgtacgttccaaagacaaatgcagtg
atgc
>NODE_332_length_427_cov_2.702576
GGCACTTATTAGGTTTACATTTTCTGTCCACAAACCTAGACCAGGTACTTGAACAGAAGT
CAACGACTGCAGACATCAACATTTGCTTTTAAGATATGAGTACTACACTGGATTGATTAT
GTGTCCTTGTCTGCTCCACGTCATTAAAGTTTGATCTTTTCTCTTTCTTTCACTCTAACT
CCTCTGTCTTTCCCACCATCCGCTTTCTCTGAATCTCTTTTTAGTGTAGCTGAAGCACAG
CCAGAATCCAAGTGGGCCACTTTCTAACCCTTCAGCCACACCTGCTCCCCTCTTTAACTT
ATTACAACCAATTAGATGATAGGTCATGGAGGGGATGGGCAGCTGAGCACAAGGAGATAA
CACTTTCCTGAATTATTCATCCCTCTACCGAGTCTCACCATACCTCTACTCTGCTCTCTC
ACTGTCCAGACGTCTCAGATCTTCTGCTTGTTGCTATTCTCTCTTTGTTGTCTCTTcagt
atctcttaacaccctccaccctggaagatcctgtaccaggacccggccgtatctgttatt
aaaatgcaaaccagtgccatttttagaagtt
>NODE_333_length_300_cov_3.553333
GTTTTCATGCTCAGCTTATCGCATGCTGAAAAGTCCAGTTTTTCTGAATTCTCTCACAAA
AAGTCACCTGAAATCGTTTTTACTGTCATATTCATCGTATTTGAACACATTGTGAAGTCA
ATACATGTTTGAAAACAGTGTCCCTGAAAAACGCCAGTTTTGTTGTTTTCATGCCCTGAA
ACAGCTTTTCATGCGCTAAAACGGCCTCTTTTTCCAAATGGTGTGCAGACTGAATTACCT
CAAATGAAATAATTTGAAACAGCGTTTGCCCTCATATTTATCCTGTGTCAACAAATTGTA
GTGAAGTCATTCCGTTTTTAAACATTGTCTTTGACAACCTGCAGTATTACTGATTTCATG
CTCTGAAACAACGTTTGGCATGCTGAAAAGGCCAGTCGATAGTTGTCGACTGAATTCCCT
CACAAAAAGTAATTTGAAATGGCG
>NODE_334_length_372_cov_13.244623
TTTTTAAAAACTAATACTTACACACACACTGTCAATTATACGTCCACTGAAAGGATCATA
TGATTTAGTTCTGATTGTTCTCTTCTGTAACGTCCAGGATCTGCTGGCCTGAGATGAACT
TGCGATTACAACCTGTTGTAGTCTAGCTGAGCTGAACGCCTCATAAGTGGAGCTTTTGCT
TTTTTATTGATCTCTTTGTTTCTCATAGCTGGAAGGGCACAATATTTTCTCCAACCTGAA
TTCCAGCGAGTACGAGCAGGTGCTGGAGATCATCCGAAAGGCCATCATCGCCACGGACCT
TGCCCTGTACTTCAACAACCACCAGCAGCTGTCGGAGCTGCTCACCTCGGGTGTGCTGGA
CTTTAACAACCACTCGCACAGGTCAGACCATGACTCACACAGGTGCACAGGTTAGGTCTG
GATTCAAACCAGTTCTCATAGCAGTGAATACAGAGAAAAGCAAACCTGGCGTGCATGAAC
AGCACATTGAGTTTCTCCACATGGATATAACGAGGc
>NODE_335_length_321_cov_13.956387
GCACGGAGTGATTCCCATACACGAGTCGTCGGGTGAGAAACCTCGATGGTCGTAGCATTC
TGGTGAGATCTATGTGGTCTTCCCCTGGGCCGCGCGTCACGGCCAACTCTGAGATTCAAT
AGAAGAGGAGAAAAAGACCTCTCTCCATTTGGAGGCAGAGAAGGAGGAGGGGTGAAAGGA
GGAAAAAAAAGACTGGAGATCCCGCCTCTGGGGCTGTCAGATCGCAGGACTTTCTCGCAT
CTGATTGGTTCCAGAAGGGCAAAAATTACTCAGCAAACACGACTATTATTAGCTGCTTAG
CAACAGCTCACTAAAGTAGAGAGACCACCCAGGCAGACAGACCTCATGTGTGCATCTCCG
ACTTCAGGGGAGGCTCGCTGAGAGCCGAACCCCTCGGTGCGTTTGGGTTTCCACGCCGCG
TTCCGTCGCCCGAAAGAAGCGTTTCCCGGAGAGGAGCTGCAGTCt
>NODE_336_length_517_cov_7.181818
CTTCATTTAAAGAAATGAAGCATTTATATTAACCACAATGAAGACAAACTAGTACAGTGT
CTGCTCTTTCCTGTGAAAGTGATCACATCTTTATGGCTCCCGTCACTGCTCTTTACAGAT
CTGTTTCCCAGAGGTATTTGATGTGGAGAGCCAAAGCAGGAGGAAGTGTGGGTCTGCAGC
CCGCATGTTAACAATGGCTCTCCTCAGACCCCCCGGCCCAGGCCCAGCCAGTCATGAAAC
ACCATGGAGATGTTATTGACCTCAAGGTTAACTCTCCTCAGGTAAGCCTGGGAGATAATG
GACAAAGAGCAGTTCTTTTACAGGTGGAGTGACACGGCATATCCGCGCTGCGCAACTCCT
CTCGCATTGACAGATTTTCTAATTCACTGCAGATTCCCATAAAACTGGGTGGCCAGGGCC
AGCTCTAGCCAACAGAGGGCCCATTCATGCTGGGTGGGATAGGGGGCCTGGCCAAATTAA
CCTGGATTAATTTAAAGGAGCAAAGGGTCTTTACATCCGAATAAAATGAAGATCAATAAA
TTAAATGTCCAGGTCAGGATGTCAAGTTGCAGCGATGAtcgacttgcatacagaaagtta
cgttctttggctcaggctgggctcaagacaaaaagaagaaaaaaaacaaaacgggagaga
g
>NODE_337_length_407_cov_2.125307
CTGACAGAGGATCTGTGTCTCAGTCAGTGTCTCCACAGTTGCCTCCTTCCTGGTGAGGTC
GATGACTTTGGGTATTGTGTTATAAATTCTGGTAATTGACTGGAGGGAGGTGAGCATCAG
GCCACTGAGACTGAGCAGGCAGCATCGAATAAGAGGCAGTTGGCACTTTTGTACCATTAA
CATCTTATAAAAGGTGAGACAGGGCACACTTTTTTTGAAAGGAAAGGATGTAGGAGACTG
AATAAATGTCTCTGAACAGACAATTACAGCGGACAAATCAAAAAAGGTCTACAAGTCCAG
TAATTTGCCACCATTATGTCCATTTTGTGATTGCATCTACTTCCAAAGGTCTACCCAAGT
ACAGAGAGCCCTAAGACCCTCTTATCCACCCTTTTCTCCCTCTCTCCACCCCTCCCTTCT
CCCGCAGTCCTCTATTGAACTGAAAGGTCAGAGCACTAATAAAACTATTAGCAGAAATGA
ATCTCTCAGATGTGTTAATGCACTTTTAATTCCTGTTAGCAAATTTcatcccccagcagt
ttgctgcccgc
>NODE_338_length_346_cov_14.384393
CCTCAAAACGGAGACTGCCATGGTGGATTGTTTTAAAATAACAATAATAATTGGAGAAAA
ATAACTTTTTGTTCATGACAGGATGGCACCCCTGAAGCAAAGAGAGCAGAGAAGCAGACT
GACAGAGTTCTGACTCACGGCCAGTAGTGGGAGGAGCAGTAGCAGCAGTAGTGCTTGTAG
GAGAGGAAAGGGCATTGGACAAGGACACGTGACTAGGACTAGAAACATTGGTTACATCCT
GGGTCTGGCTGGTGGTGGATGATTGGCGTCTCAGAGCCCCCGCCCCCTGAAAGGAGGTGC
CACTCTTGAAGGTGTTGACTACTTCAATCTGTGGGAGGAGAGCGGGACAGGAGAGGACAA
ATGGCTGCTCAGAGTGACACAGACCAAATGGCAACACAGGTTGACTGGCTGGGTGACTTT
GGTGGTAAAAGGGAGTACAGTGTCTCAGTCATGACACAATGGTagggggacagctaaagg
ccagggtgta
>NODE_339_length_387_cov_14.372093
CCTTCCATCATCCCCCCTTTTGAAGTTATGTCCAAAAGGCTGTTATTATCTGGTATTAAT
AGATGCAGCCCCCAGGAAGACAAAATCAGCTATTGATAATTGCAAGGAGTATACGGCAGC
TACTGTATCGATCGGCGTGTCCTCCACTCCCCCTGGTACCGAGAGATAAGGAGACACACT
CTTTAGAGCAATATAATTTCTTTTGACCTATCTGCTTGCTACAGACTTATGATGAATAGC
CACAGTGGCTGAAGTCCTTTATCACCAAAGTTACCCCCTTGATATAATATTGATTCTTTA
TAACTAGCTCGCCACACAAAAATCAAACTGTCCACTTGGCCATCATCATCATCAATATCA
TCACAAAGGCGGGAGGAATGAAGATCCCTTGCGCCTCTAAAGGCGAGACTGCACAATCTC
CTCTGTAGGCCTAATCTTTATTTTGCTGATGATGAAAGGAAAGGGGAAACGAGGCGAGGT
GCCATTTAAGACGAGGTGCCATTTAATCCGGTATAGACTACGCACACACAc
>NODE_340_length_532_cov_7.315790
ATAAGACCAGAAACAAACATGTTTATTCCAGTCATCTCTTTGGTTAGTCCATTTGCTTTT
AGCCCACATCTGTATGGCAATCATCTCCACCAAAACACTGAGCCATTATAATCCCATCCC
TCCTGCTCACACACACAGAGTCCCCCAGCCTTAAGGAAGGCCCGACTTACTCTGATAGGA
TGTACGGATCCTTTTCTTTGAATCTGAATAAAAGTTAGACAGGCCACGCATGCAAAACTC
TGTCAGGCAGGCCCGCATGCCCACACCAGCAGCCACAGAGTCACCAAAAGGTGGAGGAAG
GAGGAGGAGAAGAGGGAGGAATTTGTGGTAAATGTAACGGAGGGGAAGGAATAAAGAGTG
AGAAGTGTAGGTGAGGATTGAGGGCAAGGAGAGATGAGAGAGACAGAGAGGTGGGAATGA
GAGAGAGAGATGGCGATGTAAGTAGGATAGGATGGTGATGGAATGGTAAAAGGAGAGAAA
TTAAGTAAATTAGGTTAGGAGGGAAAGAATTGGAAGTAAAAGCAAGAATGGATGAGGAAA
TAATAGTGTTAAGACATTTTAGGAGGGAAGGAAAGGGATtgaggaggggagggagggaag
gggagagagaagaacaaacaggcttagagtggaaaagaaagtgaaagcaagcagtaactg
agttagtgtcaggggg
>NODE_341_length_445_cov_13.173034
TTTAGTCACGTTATAACGCATTCCACAATACAGTTTTTCTGGTGTGGTTTAACTTTTAAG
TAATTGTTGAGTGCTGGGCCGTGCAAAACCATATTAACTGGGAGGTTGAGAGCGTTTGGT
GGTTCTCCAGTGGAGGGGTCCCCCTCCCCTTCCCCCTCCTGCCTGTGGTTTGGGAAGGCT
GCCTGTGTTCCCCCTGGCCGCCTGACAGAACTCCCCTTGGTCAAACTGTACCTTGTCTTC
TTATTCCACCTGCCAATAGAAACGCTTTCAGTCAACGATCCCCCGGATGTTCTGGACAGG
CAGAAATGCCTAACTGCCTTGGCTTCTCTACGCCACGCTAAGTGGTTCCAGGTTTGGACC
TTGTCTTTATTTGTCTCTAAAACAGAAGTAGTTTTCAGTTTGGTTTTATGCTGTTTGTTC
TTTTGTCTTTTATTTGGGCGTTCCATGTGTTTTTTCTTTATTTACTCTTTCGAAGTGTAC
CTTCTGTAGTAATACTTGACGACTTGGATGTTTGTTTCTTAGGAAACCTTTGTCATTACA
CTGTTGTAGAGTTGCTTTGCTCACTTAACAGgttctatcgcagtatcat
>NODE_342_length_793_cov_5.108449
GCGGTATTCAGGCGACCGGGCCTGCTTTGAACACTCTAATTTTTTCAAAGTAAACGCTTC
GGACCCCGCGGGACACTCAGCTAAGAGCATCGAGGGGGCGCCGAGAGGCAGGGGCTGGGA
CAGACGGTAGCTCGCCTCGCGGCGGACCGTCAGCTCGATCCCGAGATCCAACTACGAGCT
TTTTAACTGCAGCAACTTTAAGATACGCTATTGGAGCTGGAATTACCGCGGCTGCTGGCA
CCAGACTTGCCCTCCAATTGATCCTCGTTAAAGGATTTAAAGTGTACTCATTCCAATTAC
AGGGCCTCGAAAGAGTCCTGTATTGTTATTTTTCGTCACTACCTCCCCGAGTCGGGAGTG
GGTAATTTGCGCGCCTGCTGCCTTCCTTGGATGTGGTAGCCGTTTCTCAGGCTCCCTCTC
CGGAATCGAACCCTGATTCCCCGTTACCCGTGGTCACCATGGTAGGCACAGAAAGTACCA
TCGAAAGTTGATAGGGCAGACATTCGAATGAGACGTCGCCGCCACGGGGGGCCAGCGATC
GGCTCGAGGTTATCTAGAGTCACCAAAGCGGCCGGGGCGCCCCGAGGGGCCACCCCGCAT
GGGTTTTGGGTCTGATAAATGCACGCATCCCCGGAGGTCAGCGCTCGTTTGCATGTATTA
GCTCTAGAATTGCCACAGTTATCCAAGTAACGGTAGAGCGATCAAAGGAACCATAACTGA
TTTAATGAGCCATTCGCAGTTTCACTGTACCGGCCGTGTGTACTTAGACTTGCATGGCTT
AATCTTTGAGACAAGCATATGCTACTGGCAGGATCAACCAGGTAGCCCAGAAGCGTGCGT
GCGGCAGCGGGAGGGAGAGAAGGGAGGAGAGCCAGCCAGGAAAGGCAGGCCATCCCCTGA
AACCCCCCCACCCGACCTGCCGCGACGCGAGCGTGGA
>NODE_343_length_514_cov_19.266537
ATCTCTCATTTTATCCCGCTCGCTCCCTCTCTCTCCATCTTGTGGCCATATGAATTAGTG
TGGTGAGAGGAGAGAATGAAGAAGGTGGGAGGGGAGGATGGGGAGTGACGGGAAACAGAC
GGGTATAATATTCTCATCACTCTTCACTCTGCAGTCGTTGGTGAGGAGCGTGGCCCAGGG
CACTCAGCGGCCCAGCCAGCCGCCTCGCAGACCCTGCAAATATTCCTAAACCTCAATTTT
TCATATTTCCCTGTATGCATAAGGAGATGAAAAATCATCCGATCATTTGTATTGTCTGAC
TGAGGTTATACACAAATATTAGTTTATCTACCGCACCTAAGATTGCCTCCCTAAGCAAGA
CGGATTGGTCTTTTGGAGAGGGCAATATTCCCCGGGAACATATTCAGTCCATCTTTTATG
TGCTGCAATTCACAGAGCAGCAGGTATGAGTTCCATCTCCAGACAGGCTCGATAAAGCTA
AACACCCGATAGAGACACTGCTTATTACACACAATACGCTTTAATTGCCAGACAATTTTC
GGCTGGGTAAAATTTATAGTTTTCAAAACTGATCTCATGCAAAGAGGCTTCATACCTAAT
ATTCATATTCTCCGCACATTtactcaacacttggctaaaatgaatattaaagcaaaac
>NODE_344_length_373_cov_15.793566
GAAGTCTGTTGGGGAGACGGGACATTCCAAACAGCATAACTCATTCTTTACACCATCTCT
GCTGCCATTAGTTAATTATATGCAGGTGTTTTCCTTTCTCAGGTTTTTTGTTGTAGATCT
AATAAAAATGTAACCATAAGTACATAAAGCCAGAAAGACAGCGAAAAGGAAAGGGGGAGA
CAGTGTGGAGGAAGTGGCTGAATTTGCTGTGTGAAGCAAATTACTGCCCCCATGTAGATT
CATCAGTTCTCCCTGCTGGATTAAGGAAGGGCCTTTCTAATGAAGTTCGCCCCGTCAAAA
TGAAGGGACTAATTCTGATTTAGCTGAGGTAATGAACTTCCCCTCTCCTAGTGAGAGCAG
CACCATGGGGTGAGGAAAGAGGGGTGGTTGTGGAGGGGGGGAGGTGTGGGGGCAAAGGAG
AGTGGCAGCAAGAGAGAGAGGGAGACAGGACGGAGATGAGACAGGAGAGAGACATGCAAC
GAGGACAGATAGAGCTAGAAGGGAGAGCGAAAGCAAG
>NODE_345_length_500_cov_13.968000
GGGCAGAAAGGCTGTGACTCAGCTGTTTGCATGCAACATTTGAGAATAATGGATGTGAAG
GCACACCAAACACGGACCTTTAAAAATGCATGAGCGCCCCCCAAAAACCTCCCTCTCCCT
CCACAGAATAGAGCTATCACTGGTGCCTGTTATCTCCCCGAACCCCCAGGTAGAAAATGG
TAATGATACCACTTAACATCGCTGCACATATGGAGGGAAAATGGAAATGCCAACAGCACC
TCAACTATAAAGCAAATCAAATTGAAATATTAATCCGCTGATTAATATAACATTATGAGA
GCCCATTCTCTTTGTTGTTAAACAACAAAGGGTTGCAAAATAAGCAACTGCCTAAGAGGT
AAGGGGTTTAAAAGAGTCCCACAGAGGTGCTGAAGCCCCTCTCAAACATCATTACTCTGC
ATAATGTATTCCCTTCCACAGTGCTGAGATTTGATATTGATGTTTACTCATTTATTTTTT
AATTAACGTTCGTTGTTAATGAATTCTTTGATGAGAGGCATTTTGTAAATCATTATCCTT
GGAAGAGGAAAAAAGGGATGCATCGCTCTTGCCCCTTATACTCGTGACAGAAGAAAAAAt
gcgaggtgtaaggggaaaaaattgcagcagagaagtagggtcat
>NODE_346_length_523_cov_16.160612
TACTTTAATTACAATGTTATGGCTTACTCGCTCGCAAGGTTACAACAAAGAATAAATCAA
ACTTCATTAAAAGTCTCAGTAACTCAACGCATGAGCACACAAAATCATCACAGAACCAAC
CAGATTATATTCCAAACTAACTCCATGCATCTCATAAGGAGGTTGTTTTCCTTTTTCATA
TTTCATAAATATGAACCAGGGTGGTTTTTGTCTGTGCCTGTCCATTTATTACCATAAAAA
TCAGCTGACTGAAGTATCTCACTATCTGTGGAGGCAATTAACTGTTTTGAGAGAATGCGT
AATACGGGACTTTGTAATGGTATCATTTGGAGTCAAGGCACAGATGCGCCGTGCGGAGCC
ATACTGTAATTAGAGAGAAACGCTGTACAGGTTTTCCACTAATTAGCAAATTATGCTGAA
AATAGCATCAAGCTAATTAACAGTTATTATGGCATTTTTGAAAGTATGACTTTAATTAGC
AAAGTCCTGACGCAGGCAATTTGAAACTCGTCTCTGAGAAGATGAGGAAGAAAAGAAGGG
AAAAAAAAAACATGGGGCATGATCAAGAAGATACCCAGATTATTATGATGCTGTCAAAAA
CTAAAGGAAGGGGAGAAAAAAAACAGGAGGGGAAAAGAGAGACTGAgtgagtgagagagt
gagtgag
>NODE_347_length_434_cov_16.129032
CGGCGAAGCGGACGGCCCCCGGTCCCGCTCTGAACTCTGAACCAGGAAGCGGTTGTTCAG
CTCCTGCCTCAGGAGGTCATGCTCTGCAAGAAAGGAGAGCGAGGAAAACCAAAAACAAAA
AAAAAGAAAAAAAAAAGAAAAGAAAGAAAAAAGGGGATGGGAGAGGGAAGGGGGGGACAC
AAGAAAAAAAAAGGCACGGGCGCCCAGTCAGTCTTCACAACAAGGGTAAAGAGAAGAAAG
AAAATAGTCACCTGGCATTCTCTGTTTCTCCAGCTCATGCTGTGAGGGTTTTCTACGTGG
GGACTCATTGGTGGTGGTAAGAGAGTTGCCTGTGACAATGTGCCAATCAGAATCCCCGAA
TGAGGCTGGCAATACATGATTGGTTGGTTGAATGATATCAACAGGCTGGTATCTAAAGAC
AAGAGAGAACCAAGAGTCATCCCAGCAGAAAACACACACACTCTTGCCCTCTATTAGAAA
GTCAATGCACAACTGGCAAATTTGTTACATATTTTGGAGACACCATCATCGCTGGAGACA
CTTTTTTTTTTTTTTAATCTTATATTGCAGCACCAAAt
>NODE_348_length_450_cov_10.833333
AGCAATGGAGTGGATGGATGTGAGATGCCAATCTTTACTGACACAATGAATGAGACAGAA
GCACAAAAAAACAATACTGCATCATGTATATGCTTACAAAGGATTGAACAGTCCTACAGT
ACAGCTACAGGCCCTGAGAGGCTCCTCTCTGGACTGCGGTACCCCCTTCCCCCTGACTCA
GGATCAGTCTCGGCTGCTGCGGTTACCTGATCTTGACATTTTGGACAGATCCACATGCCT
TTAGGAATGGTTTTCAGGGGTGGATCCAGGCAGTCCAGGTGATAAACACGAGAACACGTG
TCGCACATGAGCAACTGGCCACTGCGTCTGCACACAGTGCAGAAATCCTCATGGATGTCT
CCCTGTGAGGAAGAATTGGACCAATCAGTTTCCCTGCCCAGCGGAGCCCCACCAACCATC
TGTGGAGAGGCGAGGCGGGGGGAGGCACCATGATCTGTTAATTTACAGCTGGCCTTGTTT
GGATGTCTAATGGACATGGTGTGTTAATCACTGAGCCCACAGAAAGGTTACTGGACATCT
GGGAGTTAGAGTGTGTTCTAGTTATTAATGggctacaggacactgttcactttg
>NODE_349_length_474_cov_7.964135
CCTTTCTCCTTCCTCCTCCTCCTCTGCTCTCCCGTTTCTTCCTCCTCTTCCTCTCCTCTC
TCCCTCAATCTGTCTCTGTGTTCAGTATGCGCTGCTGAGAGGGCATCATTACGGAGCCCG
TATTTGAGTCATTTTGATTTAAGCAGCCAGACAATGGCCTGTTGATTGAAGCAACCAGAA
GGCAGACAATAGGGTTCTATGCCACATAATGCGCCACCATTTTTTCTGAGCTCCCCGCTT
TCAGAAAAGGGCCCCGGCTCTCCATTGTGCCGCTCCCGGAGGGAAAAAAATGGTGCTTGG
GGAGGAGGAATATTTTCCCGTGGTATGTCATTATTTTGCAAATTTCTATTATCTCATCAT
GTTGTCTTCATTGTAATTGCAGCTAATTAGGAGGCTAGTTAGGAGCCTGGGCTTTGAGGC
TGGCTCGGCTGCTGAAAGGAGCCCACCGATTATGGCCCCGACAAGAGAGGAAGCAGGAGA
AAAGGGGAGATTAATGCTGTTACCCAGGAGACACTGGCTTCCATCTGCGGGGAACAATGC
AGTTTTGTTTTCTCCGGGATCCTGCTCAGATCAACAGAATGggggctagctctgctctac
tctgcttggcgacaatgc
>NODE_350_length_513_cov_12.471735
ATTGATCCGAGCGGGACGGCCGCACTCAAATACAGTATGTGACATCCGGTGGCCACGGGA
ACAAGTACACACACGCAAACACTAGTAGGCCTTGCTGATTAACATCTACTCCCACACTCT
CCCACGATCTCAATAATAACTGTAGGAAGAGCAGAGTACCTTAACAGTGAGGACTGATAA
GGAGGAAGAAAAGGGGGAGAAAATATAAAAGGTATATGGTTTAAATGAAAGAGAGATCAG
AGGAGCAGAGTGGGAGAGAGGAGCATTTTTTGCCATTTCACCCAGTTTAATAGGAGGACA
GTTAATGGGCCTTTTTTATCGGGCACAGGCATCAATCAAGAGGTGTCAGGCGGCCGCTGA
ATCTGGGCTGTGGTCCTCTTCACAGATGACTGATTAGCAAGCCAAAATCACCAGATCCAT
CTTCCGACGGTCACTTTTATTACAGTCATTTTTAAAGTGACAGCAACCTGCCTTGTCTCA
CAACACTGGCCACCGCATATATATTCTCCCCCTCTCTCTTTCTCCCTCTCTACATCCGTC
TTCCTCTCTCCTTCTGTCGCTGAGTATTTGGTCAGTCACTCTCCTGTTGTTCCTTCAAAC
CTGCGCCCCCCCCCTCCACCTTCTCCGTTTCTCCTTCTTTTAACTacttttatctga
>NODE_351_length_510_cov_24.090197
TCTACTTCTTTTCTCCTCTGCTGTTTCTCCCTCTCTTTGTCTGTTGCTTTTTGTCCCCTT
TTAAGTTAGTATATAGGACCAGATGGGAGGCAGCACGTGGCAAAGAGCTGTCCTTGTTGT
CATTTGATGATGTCATCAGTGTCGTTGTTCCTCAGCGGACGTTGTTTCTCTGAAGAGAAA
AAAGCCAGCAGTTTCTTCATTGTTTTCTTTTTGTTCTCTATTTGTCTCTAAATCTTTCTC
CTGTTTTTTGTAAATGACAACAAAAAAGACCTGCCTTTAAATGTTCAGGACGTTTTCAGT
CACACTTGAACAGGTTTTTAAAGACCTCAGTAGGTGAGCTAGTTTTACCCTTTTTGCCCT
TTGAAACTGCAGATTTTTTGGAGAATTTGTAATCCCGTCTTGATTAAAGATTGAGTGGAA
TTCTAGATGTGATGAATTTTGTCATATCTTCTCATTTTTTTTTCTTTTACATGAGTGTAC
ACTTAGTTGTTCAGAATATTTGGGACCATTAAAATGATCTTTGCTGTAAGATGTCCTATT
ACCATTTGTCCTAATAACTCGGTGTTTCTTTGCTGCATCTTACTTTTAATTGATCAGTCA
CGGTGCCTCGCCATTAcagagagacattcatatatttttagcacagacagttct
>NODE_352_length_303_cov_10.273928
CGTGTCTTAAATTTCTGACATGTCCAAACTAAACTTGTAATTGGGTGAGATGTAGACTTC
GCTGACCTAAATCTCCTAATTTTTTTTTTTTTTTTTTAGAGAACCGACTGGAGCGCACGG
TTTAGTTTCTGAATTGTTTTGTTTGTCTCTCCATCTTTTCAGTGTCTACACAGGCTGCGA
CATTGACCGCCTAACTCCATCACCGGGTGACTCTCCGCGTTCACAGATCGTGCCGGGTGC
GAGATATGCCATGCCTAGCTCTTTCCTGCAGGACCAATTTGTCAGCACTTATGCCAAATC
TCGCTTTCACCCTGGCGTGGGGACTGGTCCTGGCACGGAGCGCAGCGTCCCACTCGGCAA
CAGCTTGCTATCCCCGCAGCAAACCGAGGAGCCCACTGTTGCCACCCCCCCGCAgcgatg
gtttgtcacccctgccaacaaccaact
>NODE_353_length_498_cov_13.578313
ATTAGAGTTTAATAGTGAGACTGAGCTGGCCAGAATTTTTGTAGAGACAGGAAGCAGGCA
CCAGTGGATTTTTTTCTACTTTTAATGTTTTTTTGTTGTTTGTTTGTTTTTGTGGTGGCT
GCTATTTTTTGTTATTGTGTGTTTACTGTATGAATCACTATATGAGCTCCTAAACTAATT
AAATTCCTCTGTGCATCGGTAATGGGAAGCTAAGAGATATAATTGTTGTCATTTTCATGC
CATCCTTTTAATTACTTTCTGGTTCCATTTCATTCCATTTGAATTGACAGCCTGATCAAC
TTTTAATTGCCAGTTTTTGCAAACAGCTTATCAGCCTGTTCCAAGCCTGCATGCAGAGTA
CTAAATGACCTGGTCAAACACACTCACAAACACACAAACACGCAGCAAATCCCAGAGCAA
ATGGATACACGTGCACACTGAGCACACACATGCATACCAACCCTCCGCACCAGATGCATG
GTGGAGTTTGACAGAGTGAGATGCGGATGCAGCAAACAGGAGGCCCATTCATTTCCCTAT
AGAACAGCAGCAGCAGGAAGAAGAGGGGGAGAGGGCACAAAGCAGGGAGAGGAGGGAGAG
CTGGGAGTACGATGGAGATAGCAACGAGTGAGGTAATccatc
>NODE_354_length_382_cov_13.494764
CCTTCATACCCCTCTTGGTACTCGTCCACCTGATGGGAACATGGAGACTTGGCTGTTCTC
CCCCTCATCAATACAGCAGGGCTCTTTGTCAGTAATTTGCAATAAGTGTCCGCACCACAT
CTTAAGGGACCTGGAAATCATTACTGGCTGAGGCCCTACTCTGCTACTAATTGGATGCGT
TGGGCCTTATCAACTGAGGATTTTCCGAGACCTTTGACAGATACCAATTCGAAAATCATT
GTTCAGTTGTCAATTTAAGAGACCGTTAAAAGAGCTTATTTTAATTTTAATTGGAACTTC
CTCCTGCCTTCACAGTGAGCTGCGAGGATTAAAAATGAGCTCAGGGCATGTGTGCACATA
TGTGTGTGTGTGCGCGTTCATACTCCCCTAGAAGAAGAGGGAAACTGTGCAGGTTAAATT
GACGGGTAACAGTTCTGACCAGCGTACGAATGAAGACAGCATGCATGCACATTTAGTTTA
CAAGAATTTCACAGCTTTCCTGGGACTTCATCATCAACATCAAATa
>NODE_355_length_342_cov_8.783626
TCCTTTCATGTGAAAGTTTTTTTTTTTTTCCTGACTTATTGTAAAAACAGCGCTAGCCCA
GGTTTCTCTGTTCATTTACTGTAAGCTGTTTCATGTGCTTGTGAGTGCACATAGCCTCCT
GCTCTCAGGAAGGGAAAAAGCATATTCTTCCATCCCCAGGGGAAATAATTAATCCTTACA
AGGCTGTCGCATGTTGAAATGAAGCGAGTGTGAAGCATTTAGCCCAGGAGGCATTGCAGG
CTGTCGCCCGCACAGGCACCTGTTGTTGTCCCTGCCCTACATTTCATGAGAGAGCGCTGA
GCAGAGGATAACAACATGCTCCACTGATGGCAAATGAGACACACAACTGCAGATGCAGGG
TTGTGTATGTGCGTGGGTGTGTATGTATGCACATGTTTTCACTTTTTTTTTCTGTTTTCG
TGCATTATGTTTGCATGCACGACCACTCCAGAGAGTGTGCACAGGTGCAGGAAACcccct
acctta
>NODE_356_length_326_cov_11.021472
ATATACAGAGACAGAGCAAGCAGTATTGATTTTGCTGTCTCCAGGCTGTTGAGAGTGTGT
ATACTTGTGTGAGTGTGTGTGTATAAAAGGGATTAAGGCCTCGCTCAGCTAAGATACCAT
CAGCCATCAACCCTGCTAGTCCGCTTCGGGCTTTCCCGGCTGCCGCATTGTCTATTCTGC
TCCGCTATGTGAAAAATGTTGAATATCAACAATGGCTTTCAGTGGTGTATTGTTGAGTTT
TTGTATGAACTAATCTTGCCTCAGTGAAAGAGACCTAGGGCTTGGACAAAACGTCTAGAG
CCACAGCATTCCTAGCTGGCTCTCCCCTTGAACACTGAGCAGAAGGCTGGGGCTAAGGGA
GGCAGAGTAGAGGGAAAGGCAGGCTGGAGGAGAGGCAGGGAGAGGGAAGAGCTGAGGCCG
GGGTAGGAGCTCCAAGGCTGTGGgttaagaggatgacaagccagggggag
>NODE_357_length_574_cov_10.883275
TAACGTTTTTATCGGTGGTCTTCAACCCTGGTCATGGTGAGATTAGTTCAGCTTCACCAC
AGTAGAGAGATATGTGAAGCTGGTGGTGATGCCACAGTGAATACTGCCACAGTACTGTCT
CTTTGGACAACTGAATGGTGCCATCTAGCACAATAACACCATTCTGGTATATAAGTGCAA
TCAGCTCTTCAAGACCAGAGTTGCTGAATCACAGTTTGTAGTCACAGCAGGGGATGAACT
GAGGGGCGATGTGGGGCTAAACAGTATATTAACTGTGTGTTGTTCTCATTGCCACTGCAG
CCGCCAATCTGTGATGGCTATTGGCCAGAGCTGGCTGGCAGATGATGATGGTTATGATAC
ATCTACACCCTACTACCACAGCTCAGTATATGGTTGGTATAATGGGTTTGTATGATGGGT
AAGATTTCTTTCCACCCTCCATCTCCTACATAGGGAAGAGGAGCTACGTTCAATGGGTAA
AGCGTGTTCTTCAAGGCCCTAAAAAGCTTTTAGTGAAATTACCGCTACTTGGATCTTAGG
CTTTGACCATTGAACGCACCCCTGACCACTAGTCTGTGAAATGTTGCCCAGTGATTCTGG
CCTTTATGTTAAAGCCACCTCGGTTTATGTGGAGCTCATGTTTGCTACAGCAAAGACTTA
ACTGtgtgggagtcatgagggcagcgaacacagcagaaatccagataatctgtgaaac
>NODE_358_length_625_cov_23.708799
GTATGAGAGAGGCATGGAGCTCCACAGACACATAAAATAATGTGCCTCACAGATAGCTGC
ACCAACCCTTGAACATCTGAGCTGAATACTTTTCCAAGATTAAAACACGTCTTCTGGTAG
TTGTGTCTCCTTTAAAAGCTGCACAACTTGACTGCTTCCTCCCCACTGAAAATGTTCCGG
CGGCTCATAGAAAATTGTGTTGAACCTCTTTGACTTTGCGAAATAATTGAGTTAAAACAC
TCGATAAAACATTAATTAGCTTAGCAGTCTGGAGCAGATAACATAGATAAAACCCTATGT
AATTCATATTGATTAGAATATGCACATTGAGCGTAACCTCTTAAGACAAGTTTTCCTTAT
TAAATGGACACAAAGCCGAGGTCATTATTCGTACAAAGAAAGATCGCTTTAGATTTTATC
TTTTCACATAAAAAGGTTTGATTGGATTTCTTTCTGAGGAAGCTGCACAATCTATTTTAT
TCAGGTTTGATTGTATTACCTCTTAATTAGTTTGTATATTGAGTAGAACAGGCCTTATTG
ATTTGAGGTGCATTCATTTGCATTGCAAAAATCCCCTTTAATCCAATATAATCTCATCCT
TACTCAAACAGAGCAGACTGCATCTCTGAGTTGCTCTTTACTTGCTTGTTTTCCAGCTAC
TGCTTTtggcttgtcttcggtttaatataacctcctggtagaaattagagattgcattct
ctatgcaaaataatttccctaaatttggctgtttatttaaaggtagtta
>NODE_359_length_405_cov_18.441975
CCTTGTTGTATTTTGGGTGAAAATTTAAATGTCTCGCTGCTCGCGTGTGCTCTGTTGAAT
ATGTGCTGAGGCTGGCATTCTTTAAGTTGACTTGTGCCTAGGTTTGTGCTCTTTAATGAA
CCTTGTGTGTTCAGAGGCCTGAAGGTGATCGTATAGTACACTACTATGTAATAGCATGGG
ATGGCTCATTATAGCAAGGCATAACAATTCACACATTAATTTTCCAGCATCCAGTTTTTA
ATTAATCCAGTAGGCAGTCTTAAACACAGGGTACACAAATTGCCTTCGGCCTCATAATTA
ATTCTAATGGAAGAAATTAAAAATTGGTGGGGTGTGTTTGGATTGTTCGGCTGTGTTACT
GTGGCTTTGAGCTCGCTGGAGCGACGCTGTCACCGACAAGGATCTCTCCCTGCCCTGACC
AATCCAGCAATCTCCTTTCCCTGCCACGCGAGCAGGGAGTGTTACTCACTCACCCACACG
AAGTCTGCAAGAATGGAAATGCTTTGCATGTCTGTGTCTACTAAAGCATATGCTTTTttt
ttttgttac
>NODE_360_length_359_cov_17.025070
CCATTCCAGTACCACCCGGTGCATGCTGTTGTACTCCTGATGCACTCAATGCATGGAGAA
TAATAATCTGTCTCAAGTCTGTGTTGACCTGTGTCTTTGGAGACAAAAACAAGAAAGCAA
CAGGTGTAGTATTACCAGTGAGGAACACCAAAACATTTTGTCATGGATTTAGTGCTGCAG
TGTACTCAGAACGTTCTCTGTTTTTCAACTGAAGGTTATGAAAAGCCTTGGAGCCTTAAC
AGCATGTCTGGCATGAGCGGGGATGCCTCTGGAGTGTCCTCAGTGTCCGCCCTGCCCTGC
AGCCCACCCTGTCTAATGCAGCACTCACATTCTCCCATCCCATCCATTATGTAGCATGGT
TGAGTAGCAGACACAATGCCATTGGAAGGCCAGTCCACACTCCTCCTTCTTATCTTTCCT
GTCAGATTTTGCTTTGACACTTGCCTTCGCTCCTGCATTTTTTTTTTCTTCATTTTTATT
TCTTTACTTTTCTGGAAAActgt
>NODE_361_length_348_cov_10.603448
TGACTTATGCTCATACACACCCACACCAACACACACACACACACACACACAAATAGCAGC
ACAATGACTCCAACTGTACAAGCCCGCACCTTTACTTCTCTGTATAAAGACGTTATTCCG
CAGAAATGAAGAGATAAAGAAGAAAGGTTATTTTGCAGCTCCACTGACAGCACATCAGCA
CACACCCCCACTTATACAGTACATACGGTTTTGCACGTACAATGGCATTTTCTCCCCAAC
AACTGCTCTTGTTTAGTATGCGCTTCCTTTGGTCTTGAGGAGGAATGATCCTCACTCTAA
TGAACTAGGGCCTGCCACTTGAATGTAAAACAGGATTTAACCCGTCTTCAATGTCAGAGC
CCCTCCCTGGGGCTGCTTCAGACAACACACACATTCGCAAATTCATGGAGATGTACACGC
ACGCAGACACACAAGCAAACCCGCCAATGTACACACACACACACACACACACACACACAC
ACACACACACAC
>NODE_363_length_427_cov_8.817330
GTCAGGCTGAAATGTGAAGGTGCTTTCGTCCTCTTTCTTCCTTATCAGTTTTAGTATCAG
GGTGAAACATGGGAGTCCCTGGCTTTGACGTCACTTACACAACCTTTTCCCAGGCCGGGC
TGTTATTGCAGATTTTATACAGGGCTTTTTTTCCCTCCTTTTTCTTGGCGTCTTGTGGAA
GAGCGGATGGGAAACTCTGATGTCATCAACCTTGGCGCAGCGGGACGGAGGAGCATGCAG
ACCCTCAGGGTGCCACGATTGGTGCCCATGTGTTTGTGCCCCGTAGATGGTGAAATAGAT
GGTGTGGTGCTGCCCGCCTGTGCTGCACCTGCGTCCCAGCATGCTGATTGATCAGTTTGG
TCATGTGGAATGTCACCATCTGCTCCCCAGTCCCACTCACCCCTTCTTGTGTGAATGCCA
ATCACTGGCAGGAAGATAGTTATTTAAGCCATGTCAAATCAGGCGCAGGACGATGAGCAG
TATGCCAACAACACTTGAAATGTGTGTTGCAGGCGAACACGCATATCTCACAATAAAAGG
ACAACCGCTCAAAGAGGTGTATGTTTTCTAt
>NODE_364_length_375_cov_2.485333
GTTAAATTAATTTCTTGCAAAGCTAAAAATGTGTCCAACCTTCTTCCTTGCTGTCTGTTT
TGTACATACTGATATATGTATTATCATCCACAGTAGGCTTGTACTGCACAACATCTCAGC
ATGTGTATTGTTTTGTGTGCTTCCTGTGTGTGTGTGTGTTTGGGAAGTTGCATAATAAAT
GTCCTTTCTTAGGACAACAAATCACTCCTTCTCTCCCCTCGGTGTGTGTCGTTCCACTCC
TATCTCTGGTGTTTTGCCAATAGCCCTCTCAGCACTCAATCAATTACGTGTGTGTGTGAC
AGAGCATGTGTTTGCGCGATGACATGTATGTGTTGTTGGGCTTTGCCAGCTCTCCTTGGT
TTTTATTCTTTCTGACATGTTTTCATGCCCACCTCACTTTCTATTTGTTTTCATTAagat
gacacggacatgaaagagcatcacaaggaacacaattataatagatgtacactgtgctta
tgcatttggttcacattttcagactcactgaggtgatat
>NODE_365_length_680_cov_12.667647
TATTCAACATGTCAGTATAATTCAGGGTGTCAGTAAAACCTGATGCTCTAAACAGGAGCA
AACCTCCCCTTTTAAATAATTGATATTTTCTGATTAAATGTGGCAGTTTGGAGATAATGA
ATTCTTTATAGTGTGCCTTGAGCAACTCAACAGCTTTGCCCTGCATGACAGCTTTATGGG
GCGTCTTTTTGCCCAAATTTTGAAAGTTTAACCTATGTAGATCAATGTGCTTCCTTAAAA
GAGTTTAATAAATTAAAGTGCAGAGGGCTTTTTTTCCTCAGCGAGCAGAAAAAGCTGATG
AGACAGGTTTAGTTTAATCTCAGGCAATAGAAGTCATTAACCATTCTCCCAGGAATTAAA
ATATAGCTTGCCCTTTTCTTCTCTCACTTATCATTAGCATCACTTTAATCTCCCCGCGTT
TCACACTGCTATTTTAATCATTACTTACTGCCTTTTGACAACTGAAGAACATGGCTTCTC
CCCGCTCAGGCAATATCCTGATTTTAGCTGACAAAATGTAGGACATCATTTAAAAATATC
TAAATTTCCTCTTCCTTTTTTATTCTTCTAACTTCCACTCTTTAGACCCCTGAATGTCTG
TCTATTTATATCAAAGACAGCACAAAAGACGAGAGGAGATTGAGTGGACGACATTCAAAA
TGTAATTTGAGTTGGCTGCAAGGGTAACAAAATGTATAATACGGTTTATTTGTGCCTGTC
ATGTTATTCTAATAGATGGTGAACTTCGcatatcgctctatgtgggtcattgcagggtgt
tgggggtatatttgtctgcccttgaatcaatgaacatttacaac
>NODE_366_length_540_cov_6.150000
GCAACGTCGCACATTTTAAACTTTAAATACACATTAAAAGTGCAGCAGCAGTTTCAGGTA
ATCAGTGATTAGTTCAGGAGTGTATGAAGGTATAAATAAAGGTTCATTGTAGCCTGAGCA
CGCTCAACGTTAGCAGTTGATTTATAGATAGAAAATAAACTGTCACAGATTACTGTGAGT
TAGAAGAAGTGTTTTAATCGGCTCAGAACGGGTCTTCAGGGGGTGACTAAACACAACAGT
GTGTTTTTTTGTTGTTGTTTTTGTTCTGATTTACCTCCATGCCCAGCCGGATGTCCTCCA
GCACTCCGTCCACCACGTGGATGCCCACGTCCTCCTGGTAGGCCACCAGGCCGGCCAGCA
GGTTGGCCACGCAGTGGATGCTGTTGTACTTGACGTTCCAGATGTTGACCATGCAGCAGA
TCAGGTAGCTCTTCACCTCGGGGTCCTGCCAGGGCAGCTTCCGCATCTGCCGGAGCACCT
TCTCCGTGGTGACCTTGGACAGGTCTTTGTAGAGCAGCTTGCGGATGTATTCCTGCAGCG
GAGGCCTCTTCTTCTTCACCGTCTTCTCCATGGGCGGAGGGTTGCAGTAgtagtaggcgt
tctccaccatcgtcacgtagcgggcgtccagatgctgagcctgctttttacgcatcattt
gttcctggaggacagacagcattc
>NODE_367_length_466_cov_11.060086
GGCCGGTGGGGTGGCGGGGGACATGGACAACTGTGGGGTTTCACATGAAGCAGGCTGCCC
TTTCCCTGTCAGTAGGTGCGCAGAATGGGGTATTCCATGTCCCCGTGGCGTGTCAGGTTC
GGGGATGCTTGCACAGTTATACTGGCGCTCTTGGTAGCTCGCCCGCGGAGGATATAACTC
CTGGTGGTGATGCTGGTAGCCAGAGTCCCTTGCGCGGCTGTAATATTCTGGACTATGCTC
AGGGATGTAGTTATTTTGCGAATATTCCTCGCATGGAGGAAATTTCGGATCAATGTAGTT
AGACTCCATCAAATACGAGCTCATGATCATTAATTTCTGGAGTGGAAAATAATTTTTCTA
GCTTTGTCGTTTTTCTGCTCCATAAAGCCCTCCTACTTGCGAGCAGCCCTGTAAAGTTAC
TTTTACCACGTGACCCAGTGGCCCAATAGCAGAGTAAGAGGTAGTTCCCGGATAAGGAAC
CAGAGGTATTTAGCATACCTACAGTCGCCATTGTGGGCACAAATCTCTCTCTCTCTCTCT
CTTTCTCTCTctccctccctctctctctctctctccctctctctctctctctatcccccc
cccatcctcc
>NODE_368_length_308_cov_4.474026
CCACAAACACACACACATACACAGCACTAACTCTCCCAGGCTGCCGCTGAGACTCACAAT
AAAGGACTGGGGAGGGGTGGAGGCGGTGGAGGGATGGAGGAGGAGGAGGAGGTGGGGTGG
ATGGCAGCCTGTCAGCTGCTCTGACATCATCCTCAGATGGAGATGCTACCTCCAGCTGTG
CTCTTTCTACAGCCATATGCTGCCTCCTCTACACTCCTGCCACCAGACTCCTCTTTCATT
CTACCAACACCGCACAACTTTGTCTCTCTTTCTCCCCCTTTTTTTTCGCTCTCTCTGGGA
AAAATAAAACAAAATAAAACAAAACAAAAAAACACACGGGTTTGCTAAACGCACTGGGAT
GCTGATTTGGGTGTTTATTTGAAAATCATTAAACTGAAACTGTGAGGGAAGTTtgcaata
aaaaataaccagcgtaataaagttttgtctgg
>NODE_369_length_454_cov_6.680617
GTGTGTGAGCGTGTTTGTGTGTGTCGGCTTTACTCCTGCTCTGTTGGTATTAGAGGGAAG
GATATTCAGAGTCTATATTGTATGTCACTTTGGCTTTAGCATAGTCAGTTTTCTCTGACC
ATAAATGTATGCCTTTGCACGGTAATTGTGTGGAAAATGCATGCAGCCTCCACCTAGCAT
AACCACCCCTGCTGCACTCCCCTGTGGATAACAAATGGCCCTTTTCTCTGGGAATTGAGG
CTAAACGATGGTTTCACTTAGAGAGCAAAGTGACTGTCCATCTTCATAACAGTGCTCTCC
ATCAAAGAGCAATGAATCCCATCCCATCCCACTGGCTCTGATTAAACACAGGCAATGGAT
ATCCCCTTTATGAAGGCCTGCAAAGCTGGCCCTCATGTCAGCCTTGCACCTGCAACTATC
AGCTTCTCCTTTAATAAAAAAACAGCCCCACACATCTGGTCCAGGGAGCAGTGCGCTGCT
CCAGCAGGCCTATTCAGCCGAATCTGTTTGAAAGTGCCACACCTCCACTTGATTCAAATT
ACctaaggcatttcttattggtggggtcacatggaaggcccccagatcacaaagttca
>NODE_370_length_486_cov_14.456790
CCATATCTATTTGCATAAGATGAGAGAACTATATAGCTGTAACCAAATTATTCCTGCACA
TTTTTCCCCCCTTTTACCCCTCATCCAAAAGAGGAGGCGAAGAGGGGAAACTGTAACTAC
CCTGATAGTGGTGTTAACACCCAGCCAAGCGCCTCGACTCCCCCTTCTGTTCTCTCCCCC
TCTCCCTCCATCTTCTCTCTCCTCCCCTGTTACCCTGGCCTATCAGTGCGGAGCAGTGGT
CTGTGAAGAAATTCCCAATATCTAAATTTACACACTGTATCAATCTTGTTTAATAGACTG
GAAAGCTTATAGCCGCCATGGCAAGCCGGCAGAGAGGGCAGCGGTGATAAATTGTCGGTG
TGCAGGCGACAGCCGCCCGTGATGTATAATGAAATATTTATGATTTATCCCAGCTAATAA
ACTGAAATGAAGTGCATGATGTATGGGAACAGATGGGCCCTCTATTGATGCTGAGGTGGA
GAGGCAAGAGGGGGAAGAGGAGACAGGAAGATAGGTGGAGAGAAGGAAAAGGAGATGTGA
TGAGAGATGTTTGAAAGGTAGTGAGATAAAAATGAAGGGTAAGGATGGGACTGAGGAATC
AAAAAACATAGTTgtttgtgtttgacattc
>NODE_371_length_465_cov_7.548387
GATGCTCAGCACAGCTTTTGTGCAGTGCTGCCAACAAATTGAAATCTAAGCCAGACCTCA
CATAGGAACAGAATGATTACAGTTTGCAAACAATTTGACAACACTGATGACACAGTGCCA
ATATCAGTTTAATAAAAAAACATGTTGTGATTATTCCAAAGCCACTGGCTCTCTTTTTGG
CTCGCAAACAAAGAGTGGAGGGTGTAAGTAGGAGGGGAGGCTCACATGGTGCACTATGGG
TCAAGAATAGGCTAACTTTGTTGAAAATGCACTTTGACTAACCGTCTCCTCCTCTCTCCC
CCCCTCCTTGTTTTTGTCTCTCTCTCTCTTTTCCCCCTCCAGTTCCACCAGGTTAGAAGA
GTGATGACCATCCTGTTCCTTACTATGGTTATTTCATACTTCAGTTGCATGAGAGCTGCG
CCCCTGAGAGATGCCCCGGGCATGCGGGGCCATCGGACGGAAGGCTACTTGGGCGCTGCT
GCGACGGCCGCACGAGGCCACGGGACTCCACAGAGTGGCGGCGGGCCAGGCCAGCGTGGG
GAGCTGCCCTCACTCACAGACACATTTGAGCAGGTGATAGAGGAGCtgctggaggtggag
ggcgaggcg
>NODE_372_length_346_cov_20.346821
GTAGAAAAGGTAAAAGTAGTTCTGTCCACCTCTCATTCTTGCCAAAAAAGTTCAGCCACT
GAGCCACGGCATTAACTTGTATTCTAACAAGATTAAAATATATTCGTCCTGGGGATTAGC
ATAGTTAGGTGTCCTTTTGCCTCTTTTTTTTCCTGCACTGGTGCGGTGACAGTGGGCTTT
GATCTGTGTTGCGAGGCAAGAGTCCTGGCTTGGACCTAGCCATTCGAGTGCCAAGTGTGA
AATTGGCCTGATGTCATCCCCATTCTTCACCTTTTACATCTTTCACCACTTTAATTATGT
TTCCGCCACAAAGCCCAGGCACCTCTGAGCAGATTCCACTCTGGCTGGAGGAAGCATTTA
GAAACTGTGGGTAAATGACACAGTAGGGGAGGGGGAGGATGGTAGGAGAGGTCATAGCAG
GATGGGGCCCTTTTGTGTGTGGAGGTAGACATTGATACTTTCCTGATGTATCCTGCACTC
ACTTCCATTt
>NODE_373_length_349_cov_23.163324
GACGGCAGTTATGTGCCACCACAATAAAGCTGCTTTCCATCGCTTTGGGCACACTTTACT
GCTGCTCTTGATATCAGTATTAAAAGTGATTTGCAGCTCCGTATGTGGCAAGGAATCAAA
ACTTAATTTAGGCAGATAAAGATGCCATTTGGGAGGGAGATAAAGTGCTGCATCATGGGA
GATGTGTTCCCCAGCTTGCTCTCAGCTCCTCACCCTTACAGCGCCCTCAGATTTACTAGC
TCTTTTTTCCTGCTCCATAAAACAGCAAATCTGCTCGCCAGGCGACACAGGCAAATGTTA
ATGGATTCATTTGTCAAGAACCTTCCACTTATTTACAGTCCTCTTCCATTACCGTCGCTC
CTCCTGCAAGAGAAAATCCAGTGGCCAAAGTCAAAATATCGATTTGCCTGTCCATCAGCC
TGTGAGTCATCCTGTAAAACATGCCGAGCCAAAGACACTGCTGCCACCAGGAGTGTGTTT
CAACATGACAGTt
>NODE_374_length_366_cov_17.707651
GCTCTTCCGATCTCAACATATTTCATGCCAAAAGAATGATGCGTATTTAATGACTCTAAT
ACATTACCATCTATTTGCAATCTCATTGACGGAGTGCTTGTGAGTTTAACTACCATTAAT
CAGCATCAAGGTTTGTCTATCTGGAGAAAAATAGATTAAGGGAGGGATTTTTTTCATATG
GCGCATTACAAGAGATCCACATTGTCCTAGTTAAGAGCTATGCAGAGCAGGCTGATAGAT
AATGGTCACCTCGAGGCTGCCTAATAAAGCATGTTAAAGGACTTAGGAACACGACATTAC
TGAGTGTAGTTTTTACAATACAAGATGTATTGGCTTAATATAGTTACTCACTGATGCTTA
CCTGACTAAATGCCCCTCACACACAATCAAGGCTGGCTGTAATCAGTTATGTCGAAGAGG
ACAAGCATGTTTTTGAGGATGCCTTTGAAGTGTTTTGGGACTTTGCTGTAAATAGCGAGG
ACATCAGTCACGCTGAGACGAGTGTGCGCc
>NODE_375_length_349_cov_7.189112
ATCACACTTAATGTGCAGTAAAGCGCCACAGACAAAGCTTCTTCGTTCGGAATGCCCCCC
TCTACTGCGCCACACAGCTCTCACCACCAACCTTCTGTGGCTGTGTTTCCCCTTCACCAC
CACCGCCGCCGCCGCCACCCCCCCACTCCTCCCTTCATCTCCTCTCCCCACCAGGGGAAA
AGAGTTATAGCTGCCATAAAAGGCAGGTAATGCATTGTTAACTAATTCTGTCTGCTCAGA
GCTGATATATCCTCTGCTCTAAATCTCTGTGCTTCCAATAAAATGCAAATGCTAATGCTT
GCCCTCCATGAGCTGATATCATTTTTAACAGGCCAGAGGTAAATGCTAGAGAAGGGTGGG
GTGGGCCAGCGGTAGTTTGTGACATGGTGGGGCTTTGGGCTTTCATGGTACATTCTGTCA
TAAAGGAGACCTCGAGAACCTGCTCCACATACCGCTGACCAACAGTATGCATGCGTGTAA
GTgtgcccaagtg
>NODE_376_length_435_cov_10.071264
GCAGGCTCCCCCTGTCCCTGTAGAGGTGTGCTGTAGTCTTAACAGCCCGGAGGTGATGGT
TGTGGATCCCCGGAGGAGAAGCTAACTGTCCCGTGAACCCCTGACTGCTCATTTCGGCCA
TCTAGTCTGCAGGAGAAGGCAACAGAGACTGGCGTATGCTACAGATTTCCTCTGCTTATC
CAGCTCCCAGTTTTTCCACCGTATTTTCTCAGGCTGCTTGTCATTGCCTGGACTCGGATC
CCGGAATCTTCATGATTTGCGGACACCATGCTCGTTTTTTAGCCGGGAAACCCTCTTTTC
GTCCCGCATGTTTAGGACCAAACGATCGGGGCTCGTCCGGCGACTCTGGAGGAGCCGTGC
GCCCGTGGAGGGCGACGGGGAGGCGGATAGAGGGACGCATGGCTCCGGGGGCTGCTGCAT
GGGCAAAGCGACAAAGGTGGCCAAGTCCAACGCAGGGTCCGAGGCTGAATTGAAGGCGTT
GACCCACTCGatactgaaaaagatcaaagagaaacaattagaggtgcttttgcaggcggt
ggagtccaaggggggtgcccgaagcccctgcttgctcct
>NODE_377_length_345_cov_4.260870
GGAAAAGCTGGAAGTTTTCAGCACACTCCTGTTAAAACCTCTGGAAAGGGAGGGCAGTGG
GAAAAGAGAAAAAAATCACAGGTATAGTAAGAAGAAAAAGTGTATCATTACATTGAGAGC
CAGTCAGTAGTGATGCCAGTTGGCCAAAGTTAGCAGGAAGCTGTCCTAGTAAATGGCAGC
AGCTGCTCGCAGTTCGAGAGAGCATGTCCCAGTCAGAGGAGAAAAGCGATGGCATCTACA
TTAATACTACCTTAATGGCCCATCTGGCGCTCCGTAGGGTCCCTGGCTGCGCCACCGACT
CATAGGCGTTTGACAGGCAGTCTCCAGCGCACCAGACGCGCATGGCATGCCAAATGGCTG
GGAGACGCCTCCGTGGCGCACAGATCTGTCAAACTCTCTGACGCTGTAGTCACACAGGCA
AGGGAAGTTAAGGCAAGTTTTCACACGTGATTGGTTCTTGACATGGATGGGGAGAGGGAG
GGGGCAGGa
>NODE_378_length_250_cov_4.508000
CCTGTGATTTTTTGCTGTATCTCGGGACGGGAAGGTCGTAGAGACTCGGGACCTAGACCG
GCGTCTTCAGCATAGCCAAATTAGGTGGGGCAGGTGGCATTTCCAGGTGTCTAGCACGTC
TGGTTCCGGAGATATTGGCCAAAATGTTCTCCCATTCACTGACAATGGGCAGTGCATAAC
GCAGCATGGGTTTGGGTTAGGGTTAGGGTTTCGGCCTGGGTTTGGGAAAACCGTTAGAGC
TAGAGACATAAAACTTGTGTCTACCCCCCCATTTGCTGCCGCCGCGATCGCACTGAGCCT
ACTCCCGAGTCTCTACGACATCAGGAAGTGGGAGAAACCTGTGATTTTTTGCTGTATCTC
GGGACGGGAAGGTCGTAGAGACTCGGGACCTAGa
>NODE_379_length_550_cov_11.632728
TGCCTTCTTTCTTCTCTCCCACAAAGAGAGCAGTCTGGTTGCTTGAGATTTATTTAATTG
TAAGTGCTGAATTCAAAGAGCAGATAAAGACACACAAACGGGCCAAACCCCACCTAGCTG
AAAGCCCGAAACTGAGTGGGGGGAACAGGATCCGGGGCCAACTCATTTTCAGTGTTAAGA
GCCAAAGCAACACAGCTAATCCGCATTGTCAAGCGGGGGCAAGCATGCAGACATGGATAA
GACCACATCCTGAGCATCCGTGTCCCCAAGGCACAAGCACCCAGCTCTTGCTGGATGGGA
AGTCATTTGTGAAGTCCTTTGCAACAGCCAGTCAAAGAGGTTAATTGAAAAATTCCTTAA
TGTCATTACAACAGAACTAGATTAACCCAGAGCTAATTCACTTTATTGTTCTGAAGAGAG
GGGACTCAGCGCTGAACTCCAGAGCAAACGTGAAGCCCAGAATCAGGGGTGAGGTGTTGT
TTTTAAAGGACTATGCCAGTTTAATTAAGATAGGGAACATTATTCACTGCTCTGCATGGT
TGGAAGGAGCAAAATGGTCGCGCCGTATAAATGCAGCTCTGGTGCCTCTTAAATCAAGGT
GGCTTTTATTTAGGCGGTTGAATATGTAAACATTTCCAAAGCTCTCCGCGATCCTGCTGT
GCAGTGCTGCTTCTCATATTGTTTGTTGctgtat
>NODE_380_length_424_cov_26.141510
AGCAAGTAAGTCCACACAAATATGTAACCCTATTTTAATTCCTTACATTCCTTCCTAATA
TGCAAATCCCTCTTCTACACACACACACACACCCACAAACACACACTTAAGACATTAAGT
CCTCAACCTGGACCAGGCTTGTGAGGCATATTGGCATGTACACGAGATTGATGAAAATTA
CTTCCAGAGCATTTATTTCTTCTAATACCACTGAAAGAAGAGTGTGCACTCAGGAGATAT
TTGATCTGAATTAGGGAAACTGATGAAGCAATTGATTAATTGGAATTTAAGCCATCAGTC
ACTGGAGCCATCAGCAGCATCATTTACATTCCAAACAATCAGCTGATGGCCCAATAGGAC
ACTGAGTATTAATACGCAAGAGTCAATGTGATACTGCCACGTCGCCACCAACCCTTATTG
ACAAGCACAATGACACTTTTAATCCCCGCTTGATCAAATTGCATATATTTTGGGATTTCC
ACACCGATTCAATATATCTTATGAATTTTTAATCCTGTAGGAGACACAGGGGTTTAAGCT
ACACAGATTTATCTgtttccttctatgt
>NODE_381_length_479_cov_21.202505
GGAGACACTCATATTTTACGTCTAATTCTGGAGGAGAAGATGTATTTCTTACTTCCCCAG
GAAGCATGATTGGTGTGTGTCTGTGTATCATGATGAGATCACTTGGCGGGGCTGAGGATA
AAATGTCGCTTAGGATAATGTGATTGCCCTTAAGGTACAAGGAGGTGAATTATATTCCCT
GATTTATAATCTGAAAATTAAAGACTCACTCATTTTCTAATTTAATTCCACCTTCAATGG
AACAATGTTCACTCTGAGCCAAATTGGCGAATAATGTTACTAATTCAGATGCAGATGTAA
TTTCTATTCGGGGGGCTGCGGCGCGTGGTGATGAACGAGTCCCGGATGGATCGTTGCCAC
TCCTATCTCCCCGTCTCGACAATTCCCCAGCAGTTGTGATAATAACCTGAGCAATAAAGG
AGGGATAGGCAGTGCTACCCCGTTCCACTCCTCATACCCCAAGTCATCTGATACTTCATC
TAATAGTATTTCTGTCCTTTCCTGTGTCACTCTGTCTTAGGGCAGCTGACACTGCGCTCC
TTCCATACAGGAAAACAGAGTGCGGCGAATATTATAGATGTAAAACTGCATTAACatgaa
gactcttaataacctgcataatt
>NODE_382_length_236_cov_5.733051
GACTCGGGACCTAGACCGGCGTCTTCAGCATAGCCAAATTAGGTGGGGCAGGTGGCATTT
CCAGGTGTCTAGCACGTCTGGTTCCGGAGATATTGGCCAAAACGTTCTCCCATTCACTGA
CAATGGGCAGTGCATAACGCAGCATGGGTTTGGGTTAGGGTTAGGGTTTCGGCCTGGGTT
TTGGATAACCGTTAGGGCTAGAGACATGAAACTTGTTTCTACCCCCCCATTTGCTTCCGC
CGCGATCGCACTGAGCCTACTCCCGAGTCTCTACGACATCAGGAAGTGGGAGAAACCTGT
GATTTTTTGCTGTATCTCGGGACGGGAAGGTCGTAGAGACTCGGGACCTAGACCGGCGTC
TTCAGCATAGCCAAATTAGG
>NODE_383_length_519_cov_17.105972
CATTTATTACTTTCCTTTTCAATCACGGGGCATTTTTTTTTTAACTTCCCCCATCCACCT
CCACACTGAGAGAAAAAAACAAAAAACAAAAGTGATACGAGTTCTGCAACTTCCATCTGT
GGCAGCGCTCGTTGTCTTACTGCAGCTTAATTACAAAATATTGGCGCCGTTTTCTGTAAA
GATTACTCACTGTAGGAGGCTCTACGTAATTTGGACCGGAGGGTTTGTCACAGAAAATAA
TACAATGCAACTGGGCTTTCTGTATTAGATTTCCGCTTTTAGCCTCCTTGACATTTCAAG
CTGCATGAACTAATACATCTGTTATTTGTTGATCATTTGATTATTAACATACTTCACAAA
CCAAATCAGCTGCCCTGCTGGAGACGCAGATACAGCTCAGCAGACAGTCTGGGTTTTCTC
GCCTGCCACGCACAAACACACTCGCAAAAGATGCACAATTCAGCCCTCAGTGATAAAGGA
AAGCGGGGAAAAAACATTCATCTTCCCCTCCTTTGAGCGTATGAGCACTCTGACACCGGC
ATGGAACAAAGCCCGTCATCACATTCTAATCTCGAATTTCAGGGCTTTTATTTCACCCAA
ATGCCACCCTGCTGGCCTTGTGAATTATTGACAGACTGACACCAATGCGAAAGGACACAT
Aaa
>NODE_384_length_293_cov_5.607509
AAAGTAAGGGAAGTCTCTCAAGGAACAGTGCACTGACTTGGCGGAGGGTCTCCCCGGGGA
GCAGGTGTCAGGGTTGTCTATCAGAAGGCTGAAAGGAGAAAAGGGACGTGTTACCGGGCT
CTATTGTATCCCGGTTGTCATTGACTGATCGGGTCCATTTAGCTGGCTTTCACAGTGAAT
GAAACCACCTGAATAGATGAAAGCGAGACAGCCTTCCCGACAAACAAGGAGCCCTGGAAT
ATTCATGGAGGATCTGTGAGGAAAAGATTAATGTATTAGAAATTAAAATGGGGCCCGGAC
GTATGATCTTGCTCTAACACTTGGCCAGACCTGTGTCACCCGCCGCTAGCGCCTGAAGTC
GGCACATGCCGCTGCCAAGGTGGAGAGGAATCATTAAACACCCTGCCATTGTGTGAGCAG
AATAATCAAACTTCAAC
>NODE_385_length_345_cov_8.333333
GCGAATATACAGAGCAGCATCTATGTGTGTATTCATTTCAGGTTGTAAACAGTAGTCTCG
GAGCACTGGGTTGTTATCGAGTTGTGGCCCCCGGCGTAGGATTGATCCACTTCAGTCCAG
CAGCAGGGGGGCGGGAGCTCTGGAGGGGCTCAGCAGGGCTCCAAATCAATAAGGTTAATA
GATGTGGGGGCCACGCAGTCAGAGGTGTGCAGCCTGGCATTTTCGGTGCCAATGAGGAAA
ATTCCTGATGACGAGGTGTCTCTTTTGGAGCCTGCATTAATGTCAGCCTGATTACCTGGA
GCCTGGATGTCAGATACAGTGGGGTTAGTGCAGGCTTGTTTCTTGGCCATTAACTGGAAT
TAGCTTTACAAGGAGACCCTTCAGATTGGAGACTTTAACTTGCCACCTCTTCATCCGCTG
TCCATTGAGAACAAATTGCCAACCCCCTCCCTCTTTTCCCTCCTGACTCTATTCTTTcac
tctgatttc
>NODE_386_length_409_cov_10.613692
GGATGAGTAGTAAGACATTCTCGTTATAGGCATGCTGGAATACATTGATAAAGAAAGTAG
TTGGCAGACTTTGTGATTACATTAACCCTCCACCTTACCTCACCCACACACGGTTACTAA
CACTTGTCTGATGCTAATGTTCAAATCAGCAAGCAATGGTTTTGTCTTCTTCCTCCAGGC
ATTAAACCTTTCCAGTGTGACCGCTGTGGGAAAAAGTTCACACGGGCCTACTCCCTAAAG
ATGCATCGGCTGAAGCACGAAGGTAAACGCTGTTTCCGGTGCCAGATTTGTAGCGCCACA
TTCACGTCCTTCGGTGAATATAAGCACCACATGAGGGTCTCCCGACACATAATCCGCAAG
CCGCGGATTTATGAGTGCAAAACGTGCGGCGCCATGTTCACCAACTCTGGCAATTTAATT
GTACACCTGAGGAGTCTGAACCATGAGGCATCCGAACTAGCAAACTACTTCCAGAGCAGG
TGAGGAGTTTGGGGGCGCCGACCCCCATCATTTACTCAGATCTCACCTGgatcagaaaat
aacttcagtttag
>NODE_387_length_401_cov_25.942644
GCACAGTGCAAGAGTACAAAAACAGTTTTGTTTTGCAGTGACTGGCTTTCTGTAAAGTCT
GAGTCTCGTGGTGAGTACAGCATTTGTCAGCCTTCCCCCCCACCATTGTTCCTGCATGCC
TGCAGTGAGAGTGAGGGTGGGGGGCGTGAGGAAGTCTTGACTTTTTTTTGAGGGGGGAGT
TATTTTGATTGTCTTTACCTATCAGGTGTAAATTTCCAGGCACTCAGTTCATTTTGGGCC
TGCTCCAGTTTGTCTTTAGTCTGTTCCAGTTCAGCCTTCATTTTGAGGAAAAACAAGTTG
ATGGCCGGATCCACCATGGATGACCGCAGTTGGGCCGCGCTCGGCTGCTGGACTTGCTTG
AGGTACTGGATCTGGGTCTGCAGGATACAACAAACACGTGTGAGTGATGGGTTATGATGA
AGAAGTGTTCTGTGATTGATTAAAGTACCAAAACTAATCCTTAAATTCGACTCGAGTTGC
CAGTTTCACAAAAAAATCTATAAAATCTAAAATAATCATATCCAAGTTGTATTATACAGT
CATTc
>NODE_388_length_436_cov_13.479358
ATGTTTGCTACCACAGTGTCAACACTCCAGCTGTCCAGCAAAAAATGAAGTTACCAGATA
AAATGTCTCCTTCAGTCCTGTATCCAGGTTCTGCCACACAGGCCGTCTGGTAAATGAGTT
GTGGTTAGGGGTTCCCTAGTGATTGGTTCGGATTAAAAGTGAATTTTCTGTCTCCACTTC
TGAATTCAAGTGGATAAATGAGTGGGTGAGTGAGGGACAGAGAGACAGATTGGACGGGAA
AGAGTAGGTACAGACCTCTTCCTCCTCAATTCGAGCAGGTTCAATCAGCAGATTATTGAC
TTGATCAAATGACACCCCCTGTTAGGACAGGAACCAGCGAGAGGCATGCGGATTAGTCAG
GCCAAAATAAAAATATGCACACACACATACACACATACAGACAAAAGAAAAAAACAAAAC
AAATCACTTTCCTCATACTTTCCATAAACTTCACCCAACACACTCAACACTCCACTATCT
GCTTGCAGGTTGTGGGACTTTAAAGTCCACTGGGATGGTTCACCTTGAAGCAGAAGTGAT
TCCACACTCACTCCCCAGCCACCGACAAGCAAATAcaggc
>NODE_389_length_382_cov_17.856022
GTAACTTTTTGTTTGTGTGAACCATATGTCCCAAATTAATAAAGCCAGGCGGTATACTGA
GGCCTCTTCACTCTGTCACCGCTCGTCACAGTAGGATTGGCCTCAAACTTATTCTCTCCC
TCCCTCTCTGTCTCTTCCTCTCTCCCCCTCTATCTGCTCTCCCTCTCTCTCTCTCTCTCT
CTCTCCCTCTCTGTTCTTTCTGTTTTCACGCAAGTGTCCCAGTTAAGAAATTGCTTACAT
CCCACTCAGTCTGGGGCTGGATTGAAATTTCCCATAGGGTATGTACCAATATGCAGAGAG
CACACTTCGACAGATGCCATCAGAGAACAAGCATATGAATTACCAGGCAGCCTGCCATCT
TTGAGTTCAGACAGAATGGCATTAATACCTGATTACGATCCAAACAACAACACAACAACA
ACATGAAAGCCAAAGCAACTGGGAGCAGGTAAAGGTTTCATCATTTATATATTAATGGAT
TTACTAACAAAGACTCTACACTCTCCCCCCCCCCCCCCCCCCCCCC
>NODE_390_length_579_cov_22.896374
AGAGTGCTGTCCGTCCTCTATTCTTTCTCGACACAGACGCCACAATTCTGTTTTACTCTC
TCTGTTTTTCACTTACTTACTTTAAAAAAAAATAATTCACTAAAACACGTCGGCCACCAC
GTTCCTCTCTCTCTCCTCTTCTGTACCCGTCTCCTTCCTCGACCCAGGACCCCTGCAACG
CTCTGCTCTCCTCTCACCATCTCATATCTCGCACACAAACACATACACACAAGAAACACA
CGCGGAAACACACATTTCCACTGCCACCCGCGTGCATTTATTTATTCGTTATATTTCCTA
ATTCAGTTTGACGAATGAGTGACAGCTTGACACTTCATTCGGCAAGATTAATAGAACGAC
ACAATATTTACGTGGCAGAGACAGCCAATTATCCCACCATCTATCATCCAGATTATCTTT
CTGATTGAAAACTACTCGTCCATGTAATCGGAATTATTTGGAATTAGAAGGGAATTTATG
GCTTCTTGTGTCACTTTTCCTGGACGGTGGTAAATTAGAAATATTAGATACATAAAGAGA
GTATAGGAAATGGGATAAATAGAGGCCTGGAATTAATGCCACACATTTCCTTTTTTATCT
GTTTGCCAGTCTCTGTGCCTCTGAATGAACCCCATTTTCTGTCACCATTTTATAGGTTAT
CATCACATATTATTAACACATACTGTCGGCTGTACATTGTGGTGATGACGCTGTGTAATT
cac
>NODE_391_length_433_cov_17.965359
GTTTTCTGCTCTACCTGTAAAATCACACTGTGGTAAAGTGATGCAGGTCAGCTTATTCGA
AGAGAAATAATTTACTTGTAATTTGACAAGTTGTTTCCGCAAGTGGTGCAGATTAGGTTA
GATAAAATGACAATATTTTTACAAATGAGCTAAGCGAGGCATAGGAATAAGCACCTATGA
GTGCAGAGACAACACTTTGTCATCATGCTTCTCATTGTGACATCTGAAAAGACCCACAGG
TGCTGTAGAAAGTGACTGTGTTGTCATATTTCATTTAGGCATCCTTCTGCAAAGCTGTAA
TTGCCTAATTAGCTTGTTAATTAGGAGATTAGCATTTACTGATAGAGTGGCTTGCTCTGT
TGTGATGAGAGTAATACAGATTAAGTGAGAAGTTATGGGTGCATGAGTTCACAATTTTGC
CGTCCACAAAGGGGTCACAAATCATTAAAAGATTTGTGAAATTGCTGCGAGTGTTGCATC
TGAAGATGACGCTTGTCTCTTCCTTCCTTCCTTGTATCAGAATTGGTGCTGAGGACGGTG
AAAGAATGTAGAAGGCAGCTTGTCACATGGCAGCGAG
>NODE_392_length_474_cov_11.502110
CAACAGAAAGTTCACCCCTCCCTCTCTTCTTCTGCCCTCTTTATCACCAGATAACTTATG
TAAAGTAGCAGATGAAACCCATTCCCATTCACGTCGGCCTGATTGTCAGAATAAGCTTGC
ATTCCTTTGAAAAGTGATTGACCGCCTGAAAGGGTACAAATTAGGGGCCTGTTCGTCTTT
TCTTCTCCGGTCGTGGGGTTTATTTGCGGCAGATTCACCCAGGCCCAAAATTAAGTGAAC
TCAGGCAGGGATGAATGGGAGAGCTCTGATTGAATAATTGATTTCTTTTGTGCGGCCTGT
GTTTAAGAGGGATAACTAGACATCCTTTGGAGTGTAATGATTGTAATTACTGCGATGACT
GGTCATGTCAAATATGACACAGGAAAGGACTGTTATTAACCTTTATTCTCCACATAGGAA
AAAAAATAACCCAATATCCTCTTGTCTCTCCATTCTGCATATGGGTTTCACCTCCGATAG
AGGCATGGCTTGCTGTAGGTTGAATGCATGGATGAACTCATTCCCTGTCTTCTACTCCTG
TCCCATGAAAGGTAGATGGGTAATTGACTGTGCAGTCAGAGTCACTGGTATGTCAATGAC
TCACACGGCTAGTGAGCc
>NODE_393_length_317_cov_16.264984
CTGTGGGAGTTTTTAAACAAGCCCATATGGTGGTAGCCACCAGCTTTGGAAAAGGCGGGT
GGGTTGGGGGGTTAGCCAGGGCCAGGATTTCACACAGTCAGTATTGAGTGGGATTGAGGA
GGCGAGCTCTTAAGCTGTCTTTTCAGGCACAGCAAAAGCCCTCCATCTGGCCTCCCCTAA
AACTCAGGGCGAGTTTACTCAGCTCCCTGTCGGCTGATTGGGCCTCCTGAAGCAGAAGTA
ACAGCATCAATAGTGTAAACCCTTGCCACTTGAGAGTATTACATTTCTTTTCATGCTTGA
CTTAATCAAAAGTGGGGAAGTGAAATTTACACCTTTTTGATGTTCTTTTTTCCCCGCTCA
CTAAGAGGGGCGATCTTAACCCATTTGATCTTCACAAGCGCCCACTAAATGGCCAAATAT
GCCAAGCAGACGGAAGCAGACGGTTGGCAGTTGCCAGTTTG
>NODE_394_length_402_cov_16.741293
GGTGTGATCAGGGCCTTAAAGGGTTAAAATCTGTGCTACTTGGAGTGTGTCCCCCAGAAA
AGGAATGAGGTCCCCGGGAATGTTTTACAGATAAAATAAAAAGAATCAGGAGAATGAGGG
AAAGAAGAGAAGTTGAATATATATTTCATGTGATAAGAGAAAGATGAAGCGCGAGAAAAA
AGATTCCATTACAGCTGCGACAGTTACAAAACTGCTGCTGTGTAGAGTAGCCTCTGTTGA
AAAGATTGATGCAATAAGGACTGACCTTGGCTTGGAGCAGGAGTCGGTGATGTATGTATG
AGCATCTCCCTGCTAAATGGACCCAGATTTGTAGCACTAATATACATGGAAGCCCAGTAC
CAAACTCGCCACGGCTATAAATCAACAGCCACTTTGGGTGTCATTTCTGGTTTATATTCT
ACTATTGTTCTGTGCTTTTAATTCGTGTCACTGCCATCTGTTCATTTGATGCAGTTTCAT
ACTGTATGATTTGGCTGCAGAGATACTGTGCAGACAATCCCTGTTAGACCATCAGAgtgg
attaac
>NODE_395_length_342_cov_3.561404
CTCATGCCTATGGCTGTCCCTGAGCCTGGAGCTGGAGTGGTGGCCCTCGCCATGCCAGTA
AGTGGAGGTGCTGGAGTAGGGGCTGGGGTTGGAACAGGAGTGGGTGTAGCTGCAGAAGCG
AGTTGCCAAGAAGGGACCACCTACGTGTGCTCCGTCTGCCCTGCCAAGTTCGACCAAATG
GAGCTCTTCAATGACCACATGCGAATGCATGTCTCCGATGGATAAGTACAAATAGATAAA
CTTCTTTCAAAAAGAATGACAAATGAAATGGCACTAGATTTTCCTTTTCTTATTTTGAGG
TATGAAGAGTAATGAGTATAGACACTGGCACATTAAGTTTCCCAAAAAAAAGATTTTTTT
TTTTCTGTTGTTCTAAAAGAAAAAAAAGATGGtggccttaaggcttagtagtttgatatt
gatctactggatggatcctaactacaggcctctaaatgtatgctttcctaaaatactgat
ttatgt
>NODE_396_length_330_cov_11.509091
TTTAGTTGTGACATTTAGACTTTTTGTAATGCGTCGTCGTGTATTTTAAATCTATTACAT
GGCAAACAAAACACCTGAAGTTCTACTTGCAGTAATTGTATTGCAGTATCTGTTAAAACA
TCTCAGTCATTTTCTTCTAATCATTTGGCCCTAGTGTGTGATATTGAAGTGTGTATGCCA
AGTTAAGATTTCTAACCCTGATTGTCGTTTGTTTCAGTACACGATGGGACGTGTGATCAG
GGGACAGAGAAAAGGTGCGGGCTCCGTGTTCAAAGCCCACGTCAAGCACAGAAAAGGTGC
CGCTAAACTCCGTCACATTGACTTCGCTGAACGCCATGGTTACATCAAGGGGATTGTGAA
GGTAACTTGTCGACCCTGACACATCTTAGTCTTGCCATTTAGTGTAAGTGGAGCATTAAC
GTTGTTTTCCCTGCGCCCGTCTGTCCTCTCAGGATATCATCCATGACCCCGGCc
>NODE_397_length_460_cov_14.715218
GTGTGTGCGTGCGTGTGTGTGGTACTGTTTGGTAGAAATGACACTGGCCGGCCATGTAAA
AGTGTGTCTGACAAGGGGAGCGACGGAGTCAGCGCTTTTTTTTCCTCCCTCCTCGCCCCC
CGCTGTTCAATCCATCCAGCTGCTGTCACCACAGGGGAGCAGACAATCTATCAAGGCATC
GGGATGCATTCTCCTCACCTGCGCCGCGCCTTTAATGAACAGCCAACATGATCCCGGCTG
ACAAGCAGGAAATGGATGTAATAAAGATTGTTTCTGCATGCTCTTTGCATCCCTGATAAA
TCACCTCGCTGTGCAACAGATACGGGAGCCACATGGAAATTTGATTTCACACGGCAAGGG
GGAGGAAGAAGAGAGCAGTGGGGGGAAAAGAGAGCTGCTAGTGGCAGGGTCACTCTATTT
TATTCCTCCTTTTCTCCAGTGGAGCAGTGGAGCAAGATGTGTGGGGGCTGAATAGAGGGG
CTGTTTTTTTTGTTATTTTTTGTGTGTATGCTCTTACTTccctctaacactctgttaaac
ctggaacatgcctctgtacctttaagtctaaaaccacaacaaacgttgtgtgcagatgtt
cacg
>NODE_398_length_359_cov_19.030642
TTAAAACAGCGCTCTTACCACTCCTTTACCACTCACAAATCTAAGAGAAGACAGCATATC
TTTGATGCCAGACAACCCAAACGGCAAACATAATACTGTCTGCAAAGTGTGAATATTTGT
ATCTTTTTTTTCCCTTCCTCTACTCTTTTTTTCCTGCCATGCCCTGCTGTCTGCCTGTGT
TGTTTTGAAGCGGTGAATAGATTTAAAAGATGCAGGATGACAAGACAAAGAGCTGGGGAA
TAGCCCCTGGGCACTTGTGCTTTAAGTCATGCCATTTCCTTGCATGGCAGGCAGCCCTAA
ATAAGTTACTTATAAGCATTTATTGATGCACAAGTGTGGCATCTGTTCCTAGGCTGCGGT
TCTGGATGTAATTAGCTCAGAACCTTACGCACTTCAATCAAGCGACACATTTAGAGATAC
AATCCCCCCCCCCCAACACATACACACACACACACCCTCCCCTTCAACGTTGCTTCCTCA
TTCCCGTTTTCAATCTCTCTCGc
>NODE_399_length_376_cov_14.031915
GTGATGAGATCAAAGGCAGAGAGTCCCCCATTGGGTCCAATTAGAACTATAGCATTGTAC
AGGGAAGGGGTGGCAGGGGGGAGAGAGGGGAGTGGGTGGTTGGGGGAGAGGAGAGAAAAA
AATGTTGAGTTATGATATTCATAATCTATGCAGAGAGGCCTTTCCAGTACAGGTCTTCTC
CCCATAGCTGTGATCTTTTCAATTTACATCAAGGGAAGATGGTCGGGGATGAAAGCAGGG
CATCCAAGGCGCACAGCCCACAGAGGGCAGACATGGGGCCTCATTAAGGCCCAGCCCAGC
CAGCCCCAAACAGGGTTTGAAGTGCGTCACATAAAGAGCATGGGGTCAAAGGTCAGACAT
AGAACAGATCTCCATTTAACTCTCCAGCTGGAGATGGTAATTAGCAGGTGCAATGATGAT
CCCTGCCTGACTGTAAGGGATGATACCACTATAGGTGACACCAGGCATCTGTGTGAATGC
GTGTGGGCACCATTGAACGTCttcgcacacatggtgcctc
>NODE_400_length_493_cov_16.563894
ATCTCGCCTTTTCTCTCGCTCAGACATTAATCTTGCTCTACCCTTCTACATCAAAAATGC
TTGTATTGTCAGGGAGCGCTAATGTTTGCCTCCTATTCACTATATATACACATATATGTA
TTTTTGTGTCTGAGGGAATCAGTCGAATGCATTGTTCCCAAATCATTGTAATATCTATTT
AGAGTGGCAACAGCACTGGCTGCCGATGCTCAGTATTCATGGAGCATAAACCAGCCTTAA
GACTTAGAAAAGCTGAAAGGGCTTATCCCTATATTCTTAAACTCCCCTCTTTTATGTTGG
TCTTAGGCATTAAGGATAGGATTGTGAATAGCAATTGTTCAACTGCTGCACTGAGAGTGA
GTGTGTATACGTGGGTGGGGGTGTTTTATTCCCTGGCAAAATCCTTTCCTTTTCTCCCAT
TTTTTTCAACTGTAAATATTAACTGTGTTCTTAACTCTTAACGGTGTATGGGACACAGTA
ATGTGCTTTTAAGGATATATTATGTGAAAGATTTTCCACTGCATACACTGCTGCTTGAAA
TAAGAAAAGGCTATTTTATGGAGCCTGAAAACAAATTTGCTACGGCAGAAGAAAAAGAAG
GAGGCAAAAAAAAAATAGATAGAACTTTGCAGTATCa
>NODE_401_length_406_cov_10.091133
TGTACTGCAGAAAATCAGAGACAGCCAGAGAGAGAGAGATGGAGGATGGAAAGAGAAAGA
TGAAGTGAGGGAGAGGGGAAAAATGTCTCTTCAAACAGAACTTGCCACCTTATTCTTCTC
AAGGGGCAACAGCTTGAAATTAAAACTAAATTTGAAATTAATGAAGCACATTCTGGCGGT
GGCATTCGTTTCTGAAGTAATAAATTACTTGTATCAACCTCGGAGACAGCGGTTCCTGTC
TGTCAATTAATATGTCTTACGCTTCTTCTGCAGACTCTAATGCATTCCCTAACAGACACA
CTCGCCATTTAAATTAAGCATGCATTTTCACTCATTACACTGCTCAGCCCTCGCCTCCTC
GTAAATAAAAAAATGTATGTACGTTTCCCTGCGACAAATCTCTCTCCGCAAAACCCATTT
GCTTCAATTACCAAAGATTAGAAAAAAGTTTAGAGTtattatttacagtttagcttcagg
gagagggcttgaggctttcaatttatattcaaatccctctagtttaagaataatacaatg
gaaatcatac
>NODE_402_length_309_cov_11.038835
CAAAGTGGACTTTTCAGCGCCCGAAACGCTGTTTGAGAGCATAAAAACAGCACTCCTGCA
GATTGTCACAGAAAATGTTTACAAACATGTTTTGACTTCACAGTGTGTTCAAATATGATA
AATATGAAGGCAAAAGCTGTTTCATGTGACATTGTGTCAAGATACTGAGAGGAGACACTG
TTTGGCCAAAGTGGACTTTTCAGCGCCTGAAACGCTGTTTGAGAGCATTAGAGCAGCACT
GCTGCAGAGTTTCAACGACAATGTTTACAAATATGTTTTGACTTTAAAGGACAATGTTTA
CAAACATGTTTTGACTTCAGAAGCAATGTTTACAAACATGTTTTGACTTTTGAAGGCAAT
GTTTACAAACATGTTTTGACTTCAAAGGACAATGTTTACAAACATGTTTTGACTTAGGAC
GCAATGTTTACAAACATGTTTTGACTTTTGAAG
>NODE_404_length_432_cov_6.988426
ATTAGCCGAGCAGTCGGCGACACAGCAGACTGTTGATGCCTTACAGGATGTTGCAACAGG
ATGTTGACTGGGAACAAGTGCGGCGATTTACTGGAAAGTCATCCAACAGCAGGAAGAAGG
TGAAAAGAAAGGAGAAAAGGCGAGTAATGCAGGGCCAGAAGAAACTAAAAAGAGAGGAAA
GGCAGAAAGAAAAAGGTTGAATATCGCGGTAAAAAGCAGGGTGAAAGAGGAGTGAGAGGA
GGAGGAAAGAGGTGTAAAGTGGCGGAGAAGTTGACCAGAGAGAGACACTAGTTCCAACAG
CAGACATCCTCGGTGTTGTTTGTTTTGTGTGAAAGTGAATGATAAAAGAGGCATGAAATC
AGCAGAGAAAGGCAAGACAACAGCAAGGGTCCACAGCCCTCCATCACGGCTCATACAGCT
CCACAGTGGCGGCTCGCACAATAGGCCCCAACTACTGACTACCTCCACCTCCTCCCCCAC
CTCCACAGCTGTGTGTGTGTGTGTGTGTGTGTGTGTGTGTGTGTGACCGGTAAATAATTA
ACTTATTCTGCtctgctgaccaggacttatgagacc
>NODE_405_length_487_cov_16.223820
GCTCTTCCGATCTCCACATCCACCCTCCACAGCCCCATCCAAGCCCACCCTCACCTTCTC
AATCCACTCTTGGATCATTTCAATTTGCATCCCAACTGGCCCCGGGATTCCCTAGCCCTG
TTAAAAGGCAGGCTATTTGTTGTGCTCTGCGGTTAATGCCGCGCAGAGCTTTAAATACCC
ATATCAAATCTTGGAGGCTCAACAGATTCAGTTTTGCAAACCTGTATCGAACAGAGGTTC
AATCCGTCAGCTTAGAAGTGTACACTCCTTAAGTTGTGTGATAAGGTAAAACCAATCACT
GGATTAGGCTCTCTCTGTCAGTGATGGTGTATTTTCAGTGCACAGTGTTGCTTTGCTGAA
ACAGGATAAGCTGATGGAGTAACATTATGGTGCTTGAGATTTCTTTTTCAATAGGAATAT
ACTATTAATGGATTCCGAAGCCAGTGTGTGATGCTGCTCTTGCAGTTGTGGATAATGCAT
TAGCATTAGCTGTGAAAAGCAGTTGGTGCCGGATACCATGAGCAATCATCTCTCAAAACC
ACAAATTTGATTGTTTTTATCATGCAAATCCAGCctactacccgataagattgattgagg
tcttataggattgcagtgtttattctcgtag
>NODE_406_length_438_cov_6.579909
CCCAACTCCCCTTTAAGGGTGTGGGTCTAGGTGATTTAAGCCAATGATATGACTCGGTGT
TCTGCAGGAAAAAACGGTGGCATGTGAGGCAGTGGGTCTTTAAAGGGCTGCTCTGCCCCT
GCTCGCAAGCCCAATCTCGTAGGACTTGTTAGCGTATCACGTGCCAGATTCTTAATGAAG
TGGACACACAGGGGCCTCGTGTGCGCATGCGCGTGGTGTAAAATGTAGTTGGAAATGAGG
TGTCCGTCTTGGAGTAGTCGACTTTTAAAAAGCATCGGCAGCCCGTGATATGACGACTTC
GCTGGTTCTGCATCCACGCTGGGCGGACACCTTGATGTACGTTTATGAAAAAAGCCCGAA
TGAAAACAACCAGAATAAAAGCCAAACAATGGAGGGACTGAGCGGTAATTGCCCTGCGAC
CCACTGCAGGGACCTGATGTCGCACCCCGCGCTGGGACGACATTCTGGCACCATAGCGAC
CCACCAGGGCTCCGTGTACTCGGATATTTCCTCTCCAGACACCGGCCGGCAGTGTCCCGC
TCCTCAGACTTCATCCAGCGCATCTTTGAGTTACGGTTATCc
>NODE_407_length_465_cov_12.200000
TGAACTGTAGCCCTACAGACTGTGTATCCCTGGTCCTGACAAAGAAAGGAGCTTCAGTAG
TTTCGTGCAGCATCCAGGGATAGAGATTAGCATGGAGCCATCAGCAGCGCTGCAGTCCCT
CCCTACCCTGCTTCTGCTGTCAGACCGCCTCCTCCCTGCTTGTCAGGAGCTCCGACGAGG
AGCTGTAAAAACCTTTTCCCCTCTCCTTAACAACTGCAAAACAACACGCACACACCCCGG
CTGAGGTGCCTGCTTTTCTGAGGCCTCTGACAGGACGTGCTGCAGGCACAAATTGTAATT
CATAAAGGTTAAGGGGGTCAATGCCTTTTATTACCAGTCTGAGTGCATCCAGCTTGATGG
GGCGGGCATGCAAATGGAATGTCTCAGAGTGTTCTATGCAAGAACTCAGACAGCGAGTGC
GTGCGTGCCTCTGAATGGGAGGAAGTAAAAGGTGGGTAAAGGGTGGTGGGGGGGTGTGAG
ATCGGCTGCTCTCTCCACCTTCCACAGCCATGTAGGACCACACAGCCGCTGCCCGGTTAA
TTAGACAGTATGACATTGACCTCAGGTAGTTAACGGCCACTTTGATATGCGCTGTCTTGC
AATTAATAt
>NODE_408_length_381_cov_13.409449
GAAAGTGACCCGAGATTATGTGAAACAAAGACATGGTAAATGCCGTCATCTACACAAAGA
CAATGAGATGTTACGTCCAATGTCATGGCATTATGTCGGAGAATTTAAACAAAGAATTGA
ACCATAGACAATATCTGCTTGGAAATGGAGAAGGGTCTGAGCTGCCACATCAAAATGGAG
AAAAAAGGCATAGCATTTGAAAGCCTAAAGGCTTAAACTAATACAAAAAGTCTAATCAGA
CTAGCAATCCCTGATGTTAATGAAGGTGTCACACATTGCACAAAGAAAGTTGTGCCTGGC
AATCTTCCATTTTTCGGCTGCCTACACCAGTGACATTTCATCTCACATTCAAAGAGCGCT
GAGGCCCCTTAATGAAATGCATAATTAACATATTCTAATTGTGCTGAGCACAGTGATGGT
TTTGACAGAGCTCACTTTCCATGTCTAATTCAATGCTAATTTAATCTGTTCTTTTcccgc
cgacatgacctttcttgattgagtttcaccgcaaagaattttttg
>NODE_409_length_359_cov_5.387187
AGTGTCTCACCCTGCAGAGAAAATAAGAAATAACCATAACTCCTTCCACTGCCAACCTGC
CCTGCATGACCCCTGTTTTAAGTGGGTAGCAGGTAATTGCTGAGGCGGTGTTACCCATCA
GCCTACAAGTCCATGTGTGCCTTATGTGTCATCTCTATTTATTATATTCTGCACGCTCCC
TGGGCCTTGGTAATCAATTTCACAAGGATACAGGGCTGATATCAGCTGCCGTGCACATTA
TGAGGCGAGCCCTCCTCTTATCAAGTGCAGAATTGCCGGCTAGAGGTCATGAACAGATAA
ACAGGGATGTAACACAACTCCCCCACTCACCTGCCCCCCAGTGAACACAAAGGTGGGAAG
GTGATGTTGTGAGGGGGGTACAAAGAACAAAACACCCAGCAAGGAAAAGGTTGTGACCCT
TGTAAGGTGCCTCTTGTTACGCCCGACCTTCAGAATTTCATCATCAGTGCTTCTGTCTGC
TTAATAATTCGGAAGCTCCCGTc
>NODE_410_length_463_cov_10.125270
TAAGGGTGCGGATGGAGAGGGGGGGGGAGTGAGAGGGATGAGTGGGTACTGGGAGGAGGA
GAGGATGGGAGAGGAAGGGAGAGAGAGAGAGAGAGAGAGAGAGAGAGGGAGAGAGAGGGA
GACAGGGGCTGAGTCTGTCCTATAACTCCTGGGTCTAAGACACATGCAGCTAGAAGATTG
GCTCGGGCCTCTCCTAGGGGTCGACAATGTGTCATTTCCACCCGGCTAGATTGCCCTCTG
CCTATCTGATATTAATGTGCAAATCAATATTTCAGGGATTAAATTTCCCTTCTTCATTTT
TTATGGTTTCTACCTCAATAAGTCTCCCGTCTAATAGAGGAGGCTGGATGATTTAGAAGC
CTTTGCTGCAGAAAGAGAGAGAAAGAAATAGAGAGGAGCTTTGCAACAAGGCTATCGCTG
CATTTTAATGTTCTTCTTCGTGGATCCCCCATAGGCCCTTAGTAAGGAGGGCTATATCGC
TGCTTTACAGTGTAAAGACAGCCAATTTGGCTAAAAAGGCAGAAAGGGAAAATATGAGTC
CGGTTgaatacttaagacgctgtggtaatccgagtagtaggtattagtgaaggggagctt
ccccccc
>NODE_411_length_401_cov_9.745636
AGTTATGAATGAAAGTATTCAGTAATTCACAGTATATTTGCAACTATAGCGTAAAAATAA
TTCACTTTCAAATAGATGTTGTTCTGACACTAAAAGGTTGAGAGGACAAAGGTTCTGTTG
TGGAAAACAACACATTTCCCTGATTTCCTCGACAATGCTCTCTCATCTTACAGGTATCAC
ACGTCAAGGCCTTTTATTCAATAATTACAAGAGAATATGAGTTTCTGATTGAGGTGACAA
TAACAGAAAATATAGTGTGTGGCTCGTGTGTAAAGTAAACTAAGCGGCACGGGTGCTTGT
TAGGATAATATGTCCTACTCATTATCTAGAGTAATAAGTGTATCAAATTCACATAATCAT
GTCTAATTAGTATCAGTAATTATCTTGTTGGGCCCAGGAATATTAATCTTCAGGTCCCAG
AGGGGAGGGAGCAGAATCGCAGCAAGAATGGGAGAGAGAGCGAGGGAATCATGCTGAGGA
GCACCGACTAAATTAGCATGCTGAAATCAGAGCAGAGGAGGAGGAGGGGGAGGACGGGGG
AAGAG
>NODE_412_length_456_cov_9.607456
AAGCTGCTCAGTGCTCTCTAGGGTATACATAGTTGTGGAGGGGAATGCCAACAATTACTG
TGATGTTGAGAAGAGTCAGCACAGCTGCTTCATCTTCAGGAACTAATCTTGTGTTTCTCA
CCCACAAAAGATCTCCTACAGTACAAAACAGCAATTTAACTGAGAACATGCAGCTCCTGT
ATTGTAAAGATGATGGTTATTGACATACGCTTATGTTAATTGTCCTTCTTTTTCCTCTTC
CACAGCTTTTCTGAAACACTGGGGTTGTTGGTGTGGCCAAATTTTCCCTGGATTTGACTG
GTAAATTCAGAAGACTGAAGCCCAGGCTCACAGTCTACCTTTCACGGAGGCCCAGCCGTG
AGAGGACTGAGGAAGGCACGTGGCGGATCATGACGGCCGACAAAGAGAAGGAACGGGAGA
AAGAGCGGGACAGGGACAGAGACAGGGACCGGGACAAAAGAGAGGCCGGTAAGTCCCGTC
GGCAGGACGGGGACCGGGGAGATCGTGAAAGTGAGAGCTCCAGGCCCCGACGCAGCTGCA
CGCTGGAGGGCGGAGCCAAGAACTATGCAGAGAGCGAGCACAGCGAGGACGAGGACAacg
>NODE_413_length_452_cov_10.836283
GATGAACAGCACTGTTGGATGGAATCTGCCTCTCTGTGTATCTCTCAGACGCTGGCTGCC
ACTTTATCTCTTCCATCCTGCTAGATTACACCTCCAGGGTTCAGGTGGGAATCAATCATT
GCTATTATTACCTGAAGTCACCAGATGCATCTATCACCACTAAGGTTACCATAACCTCAA
TATTAACAGAGGAAAAGCCCCTCTAATAAACAGCAGAAAGGATGGGCTGGCTGGTGGGAT
TTCATCTTCCTTTCACTTTTAATAAGGCACTCAGAGGAATAAAGATTACAGGCCATATTT
AGCATGCAGAACAAATCAGGCTCTTCCAGGCTCTTCCTCTCCTCCGCTTCTCATTCTGGT
TAGTCATTAAGACTGAGGAGGAGGAGGGGGGGGTTCTAGTGTGTAGAGGCGTTCCCTGGT
TCAGCAGTCATGCTGCCGCTCTCTGTGTTCTCCTACTGCCTGCAGCTGCTGTTAATAAGA
CTTTTCTAAGGCCTGATATGTGTAAACTTAGTAGACAGTCTCCACATGCCTCCACAAGCC
TGGTTGGACCACTGGCTCTCTCAAGCCTCTATAGTgcaccagccgacagacgacac
>NODE_414_length_512_cov_17.847656
AAGCATGGCCATCAACAGTCATACATGAAAATGGTTTCAAATAGCAAGGAAACTTAAATG
GACAAACACAGTTTTAAAGCTTTAAAAAAGGGGGATATCTCTCTCTCTCATTAAATCATA
AGTCACCAGTACATACGATCCTTTGGCCAACCTCTTCATTCACTAACACTGAAGGATGGA
ACGGATGGAGCCAAAAAGCGTGCAGTTGGGGGGAATTTATGAAAACCTCGTTCCCTACCC
CCTAAATTTTTACACTTTCGATCCCATATACGTTGTAACCTTCCTTATAAGTTGCAAAAT
TCTGTGAATTCTGCGAGGAAGTTGGGTTAATATTCTGTGCATTCTTTGCCACCTTCATTC
GTTTCGCCTCGGCTCGGGACTTGTAACAGAACTCAATCAAGGCCACCAGCATGGCCAAAC
CGAGTCCTCCGACCAGAATGTAGAAGACCCCAGCCACGTTGCTCAGGCTGAGGGCGCTCG
TCTTCTCCTGCGGAATGCACACGAGACGGGGGTCAGCGGCGGGGCAAAGGCGAAAGGTCA
AAAGATTGTAAATAAATAAATAAATAGCTAGATAGATAAATAATTAAATAAATAAATAAT
TGAATAAAtaaataaatgtacacgaataaaacaaaatcgcatccacaacgagaact
>NODE_415_length_371_cov_3.309973
CTAACGACAACAGATGAAAATCTCTTTTATGTGATTTAAATATGCTCCCAAATTTTCTAA
CATTAGAGGGTAATTTTAAAAGACAATAAGAAAACCAACAATAAAACAGATAATGATTAT
AGCCAATGTACATATATACATTGGCTATATATGTATATATATATATATATACACATATAT
AAAGTCACCTGGGTGACTTTCTTACCAAGCACAACTCGAATTTCATCTGGCTCCTCGTTG
CCACCATTCTGTCCTGTGGATGGATCATCTATTTAACTTATTACAACTCACGCAACATTG
ACCCTCAGGGTGAGGATGAAGGGTGAATCTAGTCCCCTTCAGCAGCTTGCACTGAGTGGG
TTTGCGGAGAACAAAGCAGCTGGGATAAAAAATATTCACCTCCAACTCTGAGGCCATGGT
TCTTTGCTGAAAAAATTGTTTATTGTCTGAAGATGTCCTTGTGTGTTCTTTGCCCTGTTT
TTAAAGGTTGTAGCTAACTTTGAGGTTTGCATGAt
>NODE_417_length_372_cov_11.545699
ATTACCAGCTCCTTTCTGTGCCAAATCTTACCCCTCGCCACTATCATATCACTGTACACA
GAGAAAAGGGCTCACTTTTTATTTACACTGTCTTTATTGCCAGAATATTGCTTTTAATTG
CTGTCCTGGATTTCCTGCTGCGGTATAGGACGAGTCTGAGACGATTACTCAAAGTAATGG
AGCATAATGATGTCTCGGAACGGCCCCTGAAGCTCAGGTCAGGGGTTGGACAATGTGAAC
ATTCAGCTACTTAGCTTCCTTTGCAACTTTGTGACAAAATCTGTTTGCCCAACACCAATT
AAGATGCCTCTCCATGCGCTCTGGTCAATGGGTTTGACGGAGGGGGTCGTCCAACGAGTT
GACATGTCCCTGAGCACGAACAAGCTGGCCTGTGTCCTCGCCTCAATAATTGGTGTCCCT
TGCAACGTGCCGCTTCCCAGGGCTGTCCTTTGTGTCCCCATGGCAGTCCTAAATGAGGGG
AGTCAGGGCTTTAATGGGACTCCTGTTAAGATCGGa
>NODE_418_length_480_cov_6.027083
CTCAATGAGGTTACCCCAAAGGTGAGTCTGTTCATCTATAACTTCCCCCCGTCTGACTGC
ATCCATCCCTCCATCCCTTCTTTTTTACCTCTTACTTCCCCTTCTCCTTTATTTCATCAT
CCTCACCTCTCTCTCTCTGCTTCATTCGGGATCCTTCCTGCTCACAGTTTGTCCCTGCTG
CTCCCCTCCTCCCTTCCTTCCTCCCTCCCTCCTCCTCCTCTCCATGCACTCCCTTTCTCT
CCCCTAGTGTATTAAGGGGCTTTGACGCTCTCAGTAAAAGCTGATTTATTCTCTGGGTGG
TATCGATCGGTTTCTGCATTAAAGATTATAATTCATTACCCCGGCCCCTTTTAATACATT
AAACACTCAAAATAAAAATAAAACAGCCCTCCACACCCCCACCACCACCAGACTTTTGGT
GTCCCGAGGGTGCGGGAAAACACTCTTGTCGAGACGTCCGTTCTGTCGTCCGGTTCCCTG
AGGCTCCACCTGTGTGTGTGTGTCTGTGTGTGTTTGTGTGTGTCTCTGTGTGTGTGTTAC
TGACTCAGACAGAGAGATACTCAAAGGCGCACACTCCTCCCTCCATGCTCgtgctgtcga
atgcacatggattctcaggcaaac
>NODE_419_length_369_cov_2.731707
ATCCACCGTATATGAGATTTGACTTCCAAACAACTGCAAATGTGTCAGAGGTAGAGATCT
AAGTTTTCCTTTGTGTCCTCCAAGTGCATGACAAAGAAAGCAGCTTGGAGTCGTGTGGGT
AAGAAGACACCAATGTCACTGACAAGATGAGGAAATACACTCCAAATCGTATCCAGCACT
CTGGTTATAAACCTCTGGCCGAGTGCAGTCACTGCCTTTTTGCTTTGTCTCCCCTTCAAA
ACATTGTCACAAGGCTCTCCCTCCCTTCCTCCTCTTCTTTTCTCCTCTCCCTTCCTTTCT
TCTCCCTCTTCTGTCCTGTCCTTTTAGATCTCCACGTCGCTTTCCTCCTCTCTGGCTGTG
AAAACCTGCCGTGGCCAATTATGGAGAGACAAAGGGAAGGACATGGATGGGTTCCCCGGC
AGCACGGCCAGCCAGCCAGCTAGGcaggcaggcaggcaggcaggcaggcagcgagaggca
ggcaggcagcctttcagtgttcctgtggaaaac
>NODE_420_length_351_cov_2.980057
GGGCCGCGCACCGCGCCTCCGGCGGCGGAGAGAGGAGGGCGACGGGGCGACTGCTCCCCC
AGCCGCGGCTCGAGCCCAGCCCCGCTTCGCACCCCAGCCCGACCGACCCAGCCCTTAGAG
CCAATCCTTATCCCGAAGTTACGGATCTGACTTGCCGACTTCCCTTACCCGCCTTGATCT
AACATGCCAGAGGCTGTTCACCTTGGAGACCTGCTGCGGATATGGGTACGGCCTGGCGCG
AGATTTACACCATCTCCCCCGGATTTTCAAGGGCCAGCGAGAGCTCACCGGACGCCGCCG
GAACCGCGACGCTTTCCAGGGCACGGGCCCCTCTCTCGGGGCGAACCCATTCCAGGGCGC
CCTGCCCTTCACAAAGAAAAGAGAACTCTCCCCGGGGCTCCCGCCAGCTTCTCCGGGTTC
GCTTGCGTTACCGCACTGGACGCCTCGCGGCGCCTATCTCCGCCACTCCAGGTTCGGGGA
TCTGAACCCGACTCc
>NODE_421_length_435_cov_5.636782
GAAAGATGGTGAACTATGCCTGGGCAGGGCGAAGCCAGAGGAAACTCTGGTGGAGGCCCG
TAGCGGTCCTGACGTGCAAATCGGTCGTCCGACCTGGGTATAGGGGCGAAAGACTAATCG
AACCATCTAGTAGCTGGTTCCCTCCGAAGTTTCCCTCAGGATAGCTGGCGCTCAGAGTCT
CGCAGTTTTATCTGGTAAAGCGAATGATTAGAGGTCTTGGGGCCGAAACGATCTCAACCT
ATTCTCAAACTTTAAATGGGTAAGAAGCCCGGCTCGCTGGCTTGGAGCCGGGCGTGGAAT
GCGAGCCGCCTAGTGGGCCACTTTTGGTAAGCAGAACTGGCGCTGCGGGATGAACCGAAC
GCCGGGTTAAGGCGCCCGATGCCGACGCTCATCAGACCCCAGAAAAGGTGTTGGTTGATA
TAGACAGCAGGACGGTGGCCATGGAAGTTGGAATCCGCTAAGGAGTGTGTAACAACTCAC
CTGCCGAATCAACTAGCCCTGAAAATGGATGGCGCTGGAGCGTCGGGCCCATACCCGGCC
GTCGCCGGCAACAGGAGCCGCGAGGGCTAGGCCGCGACg
>NODE_422_length_355_cov_10.800000
GTTAAGTACTAAATGTAAACAAAATGTGCATACCACAATCAACCATTTAGCTGGTGTGTG
GATGTATGGGGTAGGAAAGGTGGTAGGGGGGAAAAAAGAAAACAAAACAAAAAAAATACA
ACACAGACAATGTACAAATTCCCAACTAAGGCATTGAGGCATATTAGGCATAATAATCAT
TGAAATGCATCAGTCAATAGCAAAGTGTAGCTCAAAGACTAAACTGACCTCTGTCAGCGG
TCACAATCCTTTGGTAAGGATGGACCCGCGTGTCATGCCGTCTCACTTTAGTAGCCATTG
CACCTAGATTGTAACAGGTCCACAAGGTTAGAAACCATTCACTTTGAGGAGGGGAAAAAC
AGTCATCTTTTACAGTAACAACATTCACATTTTTTAACCATTACCATTTATAATGTTTGG
ATAATACAACAATACACAGAATAACATAATACAGATTATAGTACATATACACACCACACA
TATtgttttttacatgtag
>NODE_423_length_359_cov_6.481894
CCCGCCGGGCGTGACCCGCTCCGGGGACAGTGGCAGGTGGGGAGTTTGACTGGGGCGGTA
CACCTGTCAAACGGTAACGCAGGTGTCCTAAGGCGAGCTCAGGGAGGACAGAAACCTCCC
GTGGAGCAGAAGGGCAAAAGCTCGCTTGATCTTGATTTTCAGTATGAATACAGACCGTGA
AAGCGGGGCCTCACGATCCTTCTGACTTTTTGGGTTTTAAGCAGGAGGTGTCAGAAAAGT
TACCACAGGGATAACTGGCTTGTGGCGGCCAAGCGTTCATAGCGACGTCGCTTTTTGATC
CTTCGATGTCGGCTCTTCCTATCATTGTGAAGCAGAATTCACCAAGCGTTGGATTGTTCA
CCCACTAATAGGGAACGTGAGCTGGGTTTAGACCGTCGTGAGACAGGTTAGTTTTACCCT
ACTGATGATGTGTTGTTGCAATAGTAATCCTGCTCAGTACGAGAGGAACCGCAGGTTCAG
ACATTTGGTGTATGTGCTTGGCt
>NODE_424_length_299_cov_2.832776
AATGAGCTAACTTAATTATCATAGCAACTGGCAGTACTCTTTAACATGTCAATGGTCCTT
GGCCTGCATGCATAATTTTGCTGTGTTATTGTGGTGGCCTCTGCGTTTCAAAAACCCAAA
CCACAGGCACGGGGGCCTATTGTCATGGGCGCATCCATCTGGATCAAGGCCATTAGAGGA
TATTTGCACTTCCTCTGTGGCTCCTGGCTCTTTTTGACATGCGGCAGAAGGAGAAGGCAT
CACCCACCAGTGCAGGGCCAATTGAGGTGTAGATTGACCAGAGGGACAGTAAAGAAGGGC
AGTCAGCAGGGCAGCACTCCTGTCAAATCCAGTGATGGACACCCATGTGGCAGCTGCTAG
TTGGCCTGTGGTTTCTGAGGTCCCATTGCAATTGATGGGACATGACGAGGCAGGCACCCC
GGTTTCCCTCTTTTGTCCCGGGg
>NODE_425_length_330_cov_7.648485
ACACACCACACTGGACAGCGTCACACAACATCAGGATCTACAACACTGTTTCACTGTTAC
TACTATGCAAGACGATTCCCCAAACCAAGTTTTATTTTTGTGCTGTGTAACAAAATGCAC
CGTTCCAAAACTGTAACAGTTTGTTTTCAAAAATTGTTGTTTTTAGAAATGAACAGATTG
GGGCTTTTTTGTTATTTGTGTGCTGCACTGGGAACAGTGGCACAGTGTCTGTGTATAGAG
GCATCGTAAGAGTTGAAAGAGGACCACATTTAGGCTGTAGCGCTCAGAGTTCCCAAAGCT
TGTGGGTGTTTTAATGAGTCATTTTAACTTCATTTAAAGCCAGCTGAGCAGAAAATAGAT
CAGTGAATGAGCCCTGGGCCAGTATGGATCTGCAACCGATTTACATCTCTGTGAGAGCCA
ACCCACATCCAAACAGCTGTGTGTGAGAGAGTGTGTGTGAGTGTGTGTGTGCGc
>NODE_426_length_297_cov_3.010101
TAAAAATTTTGTCTCCTGTCATCAAAATCTGTTGTAATTTATAAATGCGATCCTCAGAAA
ATGGTTAAAATCGAGTCAAAATATTTCTATATTCCTCTCCTTTTTTTTTTCTTGAGATTC
CTGCTGTTCATGCACCATGAAATCTTGCTTCATTAAAAGTGTATTAATCTTGTCTCGTCT
CATGGGAGGTACCTTAAGATGATGTTGTGTCTTTTTCTTTAAATTGTTGGAGGAAAAAAA
AAATCTTCCAGATTTGGTCCCTGTCAGTCAGAAATAATTGTGTGCTTAATCTTGTCACTG
ATGGATGACTTGGAGTTCAGCAATGGGCCAGCTCCAATGACAAATACAATATTAATATTC
ATTAACTGCTTTGACAATGCTAATTTTGATGCAGTAGTAAAGGGCCTTCCAAAGTTAGCG
GCCAAAGCATCAGAGCTGAGc
>NODE_427_length_502_cov_8.772908
GGGAAAAACACGGCCTGACATATTGAGTGACTCAGGATCTGGTCATATCAGGGATGTTAT
TCAGACATACAGAAATCCCAGCTTGCCTTGCCAGAGTGTTCTTCGAAACAACTAAAAGCA
GGAACACGTGCCTCATCTTCGGTGTGTCAAGCCGGCAGTGATTGAATTTCTCCTCCTTCC
TTAAGACGGAAGTGCAAAGCCGGTGAGTGATTCCTGTGGATGCACTTAAGGTTTTAGTTG
CAGGCGTCGTTGTGCCTGGGCAGATTTTATATGACACATGAAACTAACTACATGGTACTT
AGGGCCTGCTGTAAACCAATCTGAAGCCAGTCGGGAAAACAGGCCCATCAGCAGAGAGGC
TTGTTTCTGTTGCATGACAAAAGGACTTGCAAAACCGCATCAATTAAAAGTTCATTAAGT
TCAGCACTGGGAGGATGAGTGGATGCTCTCTATTTACGCCCAGGCCAGCCCAGCCCATTA
TCTTCAACCTGATTATTCAAATCCCTGGATTATAACACAGACGTTTTCTCAGAGCCTTGC
TTAGAATAATCATACTTAATAATAtttcatttttcttcccatggagtctgattagaattg
agtctgcatcatcaaaagagaggaataatgctcttgatagttgtgc
>NODE_429_length_592_cov_6.665541
CTGCTTTAATCAGTTGTTTTTGTAATGAAGAGGGGCTTTTTCACAGTACACGATAGTTGT
TCCAAGTGGATCTTTGTTAGAGGAATCCTGAAGGCTTGTGTGACAGAGCGCTATCCACGG
TCAATGTTCTTTAGCATTTAGAATATGTGGCAAAGATTGTCCTGAAATGACAGGTAGTCC
TGCTCTGCTTGGGTTTAGTGGTGCTTGCCTTTGGATCTTTTCTTGACTCTATTTATTTTT
GCTTGTGGCCAGTAATGTGTTCATTTTTATTTTTCTTGCTTTTGTTTTTATTTCCTCCTC
TTACATTTTTTTGTCCTGTGCTTCGTGGTTTATCAGATTGAAATGGCGATTGAGACGCTC
CAAAAATCTGAGGGTTTATCCAGTCAGAGAAGCTCGCTGCTCAACAGCCATGTAAGTTGC
TTTTACGAATGCTTGCCCTCGGCTAACCTTAACTTTTGCTAAGCTCACTCTCTTGCTCTT
CTGCCTCTCTCAAATCTCTGTACATTTGGGTTCGGTGCTTGCTGTTTTTGTTGCTGGTTT
TAATTGTTAGAAATGCTTTAAATTTACTGGCTGCTATAGAAGCTTTTGCAGAGTTGTAAT
GCAGCAGGATCAAGTTTACTGACAGTTGGCATAAGGTCTTTGCAAGGACCAGTCtgtgac
tctctttagttaataagcatttgttcccccttttagctccagtggctgttggacaattat
gagacagcagagggag
>NODE_430_length_318_cov_1.330189
TGATTTTTTGTCCTTTTCTTTCTTTTTATTGTCTTGTTTCCTCCTTCTACCTCTCACTTC
TTCCAATTTTTTCTCTTCATCTCTTCTTTTCCTAATTTTATCATCCCTCTTCATCCACTC
TTCCTCTTCTTTCATTCGTCCCCTTTTTCTCTTCATACATCCTCTCTTACCTTCCTCTTT
TTAAATTACATTTAATTTTTTTTAATCTCCCATCTTTCCTCTTTATTTCCGCCTTTGTTT
CTCAACCCACGCACTCTATGTGTCTGACACCTCAATGTGATAAATGTGTGGCCTCTGACC
TCCAATCCTCCTGATGCCCAAGCCTTGAAAAAGTTCAATCTTTCATCACCAGTGTTGATA
CACTGTGTTAAAAtgcaaatgatacacagccacatacacacaaatatacacaatcacaca
cagaaaaagtccaaaaagttcacttttaataactgctgctgc
>NODE_431_length_516_cov_5.521318
TCTTTGCCAATGTATCTGTTTCCAAATGGGACCGAGACAGGCCTTAGATGTACCCTGCTG
AGGTCCTCTGAAACCAGAGACCCTTGAAGTGGACGTCTGCCTGTGTCCAGTCTGCTCCCA
GGAACCCTTTCAGATCCAAGGACTCCAAATGTGGCGTGCTGCATGAAGACATTTTGGACG
TAGCCTGGTCAGTAGGGTATCTCCCTGCCCCCGACTCACCACCACCACCTCTACCATGCT
AACCACCAGCAGCCCCTTGCAGACCAGGGAGCAGACCACCCTGGGCTGGTCAGCAACCCC
TGCTTACACCTGCCATAAAACTTAAAAGCTACAGTCTCATCCCCCAGCTTTGAAGTGTTC
AAAGCATAGCTTAGTGACCTTTGATGCGACTTTGGCTGCAACACATGTTTTGCACCCATG
TATAAACGCAGGCCTCTCAGTAGACAAGGCGGGATTGTTTACCTACATGTGCGAAACGTA
AGGGCCAATGCATGGCAACCATGCATGGAGCCTCCATTTCCACACGTCAAGTTCCCCATG
GTGGGAAACAGACGAGTCGAACCGGACACTGCTTTGAGCAAACATATTCAACCACCATGT
GTTgagcattacttaaaacactttctctgtgcgctcagactgttcattaggccacgggct
>NODE_432_length_356_cov_4.469101
AATGCCTCTCTCCAAGCTATGTATTTCATCGATGTTGGAGAAGTTTAATTTCAGATGGGT
ACGTGAGGAAATGAAATATCTCGGTATCAAACTTTCTGAGGACATAGACAAAATAGTGGC
ACTAAACTTTAATCCTTTACTTCAAAAGATAAAAACAAACCTTGACAAATGGGGAAAATT
AAAACTAACATTGTGGGGAAAAATTAATGCCATAAAAATGATAGTCACCCCACAGTTCAA
CTATGTGGCAATGATGCAACCAATTAAGATACCATCCACCATTTTTAGACAACTGGATGA
TGTAATAAAACAGTTTCTGTGGGCTGGGAAAAGACCACGAATAAAACTGAGAAAGTTATG
TGCACATAAAGAGAAAGGAGGCCTGGGCCTCCCAGATCTTAGACTGTATTATTTAGCTTT
TGAGATGGCCAAAATAGCAAGGTACTGGCAAACTACAGAGGCTGAAGCAGCCTGGATGGA
GGTAGAAAAGGAGATATGCt
>NODE_433_length_349_cov_5.277937
TTTTCCCATCCCCAAATGAGAACTCTCAGAGAGCGTCACACGGGCACGGCGGGGTCAGTG
ACCGCGCACGCCGCCTGTTTATCTGTATGAGAGGTCCTCGGGAGCGCGCCCCCCCTGGCC
GAGGAAGGTGAGCGAGTGTCTGGAGGGGAGGACTCGGGAGCGCGACCAGCCGAGGGATCG
ATCGGATTAAACTCGATTTGAGTGAAATTAACACAAAGGAGAGAAGAGCAACGCACACTA
GTCGGCGAGGTCGCGGATGCGAGACACGCCGGAGACGTATTTCATGAAAAGCAAAAAAAA
AAACTTGAACTTTTTTCGCCTGTTTATTTATATTTCAAACTGAAAAAAAGGACCACGGTG
GATTTTTTTCTTCTTCTTCTTCTTCTTCTCAAGCGAAGCGGAGATACTAGCCCCACTAAC
GAGGAGTTGGTTTGATAAAAAGCccgaagtgaccgagcctgctgggtaagctaacaaata
ccctcttcttcaa
>NODE_434_length_309_cov_8.902913
GCGACCGTCGGCGAATCCTTCCATCATTCCAGCGCTGTAGCAGCCTGCGAGTCCAGCCAG
CCGAGATCGGGGTCGTGGTGTGGCTGGCCAGGCGCCAGGACGTGTGCAGGGTCTACGCCA
TGGCACTGGCCCTCGCAGGCTGGCAGCATTGAGAAGCGTAAAGGCATTCAGTAGCGTGAA
TGTCCCTTTGTCTCAGAGCAGCGTGCCAGGCTAGCTCTAATGAGGCAGCTCTTTGTGGCA
GGCCTCTCAACATCAAGTGGGCTGGTGGACTCATTAACCTGACTACTGCAAATAAAGCAG
GCAGGCACAAGAGACGCCTATGATAGCACACTTAAGGCCCTGCTGAATCCCTCCACCACC
ACCATCATCCCTCCACCTCCTCCCTCTCCTCTTTTCCCTTCAGTCTCTCAGGCTTCCCAG
GGCTCCTCTGGCCTATTTCAGGTGtcccaaata
>NODE_435_length_145_cov_4.193103
CTCTACGACCTTCCCGTCCCGAGATACAGCAAAAAATCACAGGTTTCTCCCACTTCCTGA
TGTCGTAGAGACTCGGGAGTAGGCTCAGTGCGATCGCGGCGGCAGCAAATGGGGGGGTAG
ACACAAGTTTCATGTCTCTAGCACAAACGGTTTTCCCAAACCCAGGCCGAAACCCTAACC
CTAACCCAAACCCTTGCTGCGTTATGCACTGCCCATTGTCAGTGAATGGGAGAACGTTTT
GGCCAATATCTCCGGAACCAGACGTGCTAGACACCTGGAAATGCCACCT
>NODE_436_length_445_cov_8.579775
CAACCTCTGCTCAGGGATTAATTAGAAAATAGATGTAAGCTAATCATCCTGCATAATGTA
TTGATGTGTATCTTGTTTCATTAACAATCATCAACAATCCACTCATGTGCTGTGATACTA
ACATACTGTTTGCCTTAGCTACAGGGGCTAGGTAAACACTCAAATGCATTTCCTCTTTTT
TTTCTGCCCCCCCCCCTTTTTTTTTTGTTTTCACCAGTTTCAGTCCCTTATGTTTGGTAA
TCGGCATTGCTAAGTCAGAAGACATCAGCTTGACTCTATAAATTACCACCTGATCCTTTC
TTCCTGGATAATTAGGTACCCATTAGTTCTAATCAAGTAGTTACTTAATTATTGCAGTAA
TTAGTCTAATGGTCTAGCAAATTGAAGCTTTATCACTTTCGGATACTTAATGTTCTTGGC
AGAGTACATCACAAGTGTCAAGGCTTGGGCTTCAGCAATCAGGCAGCAGAAAACAAAGTT
TATACCATGTCATAAATAATATTGGTCTGTTCGTGGTCTGATGTGAAAATAACACAAGTT
TATGTTAGATTGTGGCAAAtaaaaagctgtgtaataaaaaaaataatag
>NODE_437_length_397_cov_10.108313
GCTAATGCTACAGCCATTCCAAAAATCTCACTAAATACTGTTTCTGCAGTCAGCAGCAGT
GACTTACAGCAGCTCCTCTCCTCAGCAGAACAGTTTGGAAATTTAAAATTTTGCTCTCTA
TTCAGGGGGCCTTTTTTGACCCCTATTATGCATTCTAGACTTAACGTCAAAGAGCGAGGA
AGAGATTTAATTTGTTGACTATTGCCACCGATCTCCTTTAAACGGCTTTTAATTGATAAC
GGCAAGGGAGAGCGGTGAACTTTAAATAGACATTCTAATTATCGGCTTTAAGAAGCAGGG
GCTTTTTGGGAAATGTTATGGCATTTGGAATGGGATTAATGGGCGAGTGAGGCGCTGGCC
ACCCTGCAGCTAAATGACATTAAAGAGGGAGATGAGTGGTGCTGCTGAAGGGAGCAAACC
CACTAGTCACAGGAGCCAGGGCGCCCACTGCCTTGGGCACACACACCGTGGGGTAACGTG
CAGGGGGAGGGGGAGGAGGGAAGGGGATATTACATTATCCAGCCCTCAAGACTTCGcccc
a
>NODE_438_length_475_cov_7.880000
AAAAAGCATTTTTTTTTTCCCCAGATTGCTTTAAAAACATCTATGAATATTCACTCCTAA
TTAACAGCGTTCATTCTGAGGTGGCATGGATTTAAACACCCGTGCGATTAAAGTCACACT
AACACGCAACAAAATATTTCGTTCGCTATGAAATAAGTCGCAGGCCTGTAGTCAAAGTTA
AAAGCAACTTACTGCAGCAGCTCTCTGTCCTCCGCACCAACCCGACTACACAGTCCGGAG
AAAGGTACTGCATCCTCACTGCCACAAAGCCCTTTCTTCCTCCGATAAGGGGAAGCCAGC
AGCTGCGATTCCGGACAGTTAAGATTATATATGATGTGTATATATCGAAGGTTTGTCAGC
TCTTCCAGGCCATAAAACCCACTTAAATGACACCACGTGCTTCCTATGCACCATTCACAG
GCCCTGCTTGGGGCAATTGGCATATGTAACCTTGTAAACTTTAAAATACCCTAAAAGAAA
GACATACAAAAAGGGGATTGAATACATTGTCCACGCATAGGTTAGGCCTAACAGAGCGCA
GAGAAAGTGGACGCTGTGCTGACcggtccacataaccgtcaaggaagttcaataggaagc
tattagtttgagaggtgag
>NODE_439_length_266_cov_7.417293
GCGCTGAAAAGTCCACTTTGGCCAAACGCTGTCTCCTCTCACTATCTTGACACAATGTCA
CTTGAAACAGCTTTTGCCTTCATATTTATCATATTTGAACACACTGTGAAGTCAAAACAT
GTTTGTAAACATTGTCCTTTGAAATCAAAACATGTTTGTAAACATTGTCCTTTGAAGTCA
AAACATGTTTGTAAACATTGCGTCCTAAGTCAAAACATGTTTGTAAACATTGTCCTTTGA
AGTCAAAACATGTTTGTAAACATTGTCTTCAAAAGTCAAAACATGTTTGTAAACATTGCG
TCCTAAGTCAAAACATGTTTGTAAACATTGTCCTTTGAAGTCAAAACATGTTTGTAAACA
TTGCCTTCAAAAGTCAAAACATGTTTGTAAACATTGCTTCTGAAGTCAAA
>NODE_440_length_448_cov_1.428571
GGCCTGAAACTTTACACGTTGCATCACAGTCCGGCCCTCATCACAACCATATGAAAATAA
TACCTCTCAGGAATAGCGCCACCTGCTGACAGAGGAAGATTTTGGCCCAAAATCACAATT
TCCAGAGCTATCTCGTCTCAGGGGGTTATTCCAAATCACATGAAATTTGACAAGTTGATA
GAAGAGGCATTGGTGAGCAACAGTTGTTAAAATCCTCCGCAAAAGTCTGAGGGCGTGGCC
GTGACGGCGCCACAAAGTTTGATGTTTCGCCATGAAACTTGAAGCGCACTGTAAATAGCC
TGAACATGCTCTGATCAACCTGAAACTTTACACGTTGCATCACCGTCTGGCCCTCATCAC
AACCATATGAAAATGATACCTGTCAGGAATAGCGCCACCTGCTGGAAACAGAAACATTTT
GCACAAAATCACAAAATTTCCACAGCTATCTCGTCTCAGGGTTTTTTTCCAAATCACATG
AAATTTGGCAAGTTGATAGAAGAGGCATTGGTGACCAAAAGTTATTAAAATCCTCCGCAA
AAGTCTAAAGGCGTGGCCGTGacgacgccacaaagttggacattcgccatga
>NODE_441_length_327_cov_7.681957
ATGAAGACGTAGTAGTCCATCCAGACAGGGTAGTTTTTATCACAGTTCTGTTCATTCGTG
TGATTCTGTACGTTCAGGATAAACTGTATTAGTTTATCCTCTGTCGTTGCTGGTCTCCCT
CCAGGTGAAGATGCGTCTCTGCCGCTCAGCAGCGGCGGCAGTTATCAGATTCTGGTCAAC
AACGTCTTCTACTTCACCCAGCGGGTCGTGGACAAGCTGTGGCAGGGAATGTTCAACAAG
GACTCCAAGCTGGTGGTGGACTTCATTGTGCAGCTCATCGGACAGGTACAAAATGACCCG
TTCTCTCCACCTATGATATTACACTCTATTCTTGGTCTGACACACGAACCCGCACCATCG
ACATGTTGAAGGGCTGCATGTACTAGAATGAATTAAACATTCCCTGTTACTCTCAAAGGC
AGCGAACAGTTCCTCTTCATGTACTCGTTGTTGTTGTCGctgaaggcagaa
>NODE_443_length_292_cov_10.541096
AGATTGATTGGTTCTGTGCATGTACGTGTCTGAGGCTCTACTTCCAGCGAGCATACTGTG
TGTGTGTCTTAATATGTGAATGCGTGTGTCTGTCGGTCAGTCAAAGCGCCAGCAGCGAAG
GCGAGTTCAGGGAATCAGATGACTGCTCGCTACTGCTGTTCCGCTGGTTGGCACTGACCC
CGCAGGCTCCCTCTGGGTAGGTGAACACAAATGAAGATGTGTATGAGGTGTTGTAGCTGC
CAATGGCCACATCGTCATGGTTAACACCACCACCACTGTCGCTGGCCATAAGGCATGGCC
CACCAGGTGCTGGCTCACTTGAGCCATAGAAAGAACTAGAAAACTCTACCTCCTGCATTA
ATCCGGGCTGAGGCTGCGGCTGGACTTGctgctgctgaaccggaggctgggactgtgtgg
aggccggatgggctgt
>NODE_444_length_433_cov_4.882217
TTGATGTGTCATCCCGTGAAACCGCACTAACTCTGATCTGAACGAGTCTTCCCAACACTT
GGCCAGAGTTCTCCTCCGGGATGCTCCTGCGTCACCGGCACCCAGCGTCCATCTCCAGCC
AAACGTTCATTTCCTTAAACGGGGGGAGCCTCTCCGGTCGATACCTTTAATTGCTCCCGG
GTTCTATCGATACCGACCGGTTTTACTGCTCCATCACGAGCCACTGGGAACGGGTTGCCC
GGGAAACGGCCGCATGGCAACAGGATCAGAGCCTGGGGGTTGTCTGCTTCTAGCTCTGCT
CCCATTTTGCATCGCGTCTCCTCACTAGATGGTGTGCGAGCCACTGGAGAGTACACTTCC
CCGCGCACGCAGCTCCGCATCCAGCCCAGCGAAAACCGGGGGAACCGGACGGAGGCGCGT
TTCTTCTTCACGGGGCTCCGAGGCGGAAAAAAGTGCGGACACAAAGCGCGTCGTCAGCCG
GGCCGACCCCCCCTCCCCGCGCCGCTCTCTGCTAACACCACACTCGGAGGAGAAGCGACG
GAAAGCGccgctgtgatggacataatgatcgcggtgc
>NODE_448_length_145_cov_7.427586
AGGTGGCATTTCCAGGTGTCTAGCACGTCTGGTTCCGGAGATATTGGCCAAAACGTTCTC
CCATTCACTGACAATGGGCAGTGCATAACGCAGCAAGGGTTTGGGTTAGGGTTAGGGTTT
CGGCCTGGGTTTGGGAAAACCGTTAGTGCTAGAGACATGAAACTTGTGTCTACCCCCCCA
TTTGCTGCCGCCGCGATCGCACTGAGCCTACTCCCGAGTCTCTACGACATCAGGAAGTGG
GAGAAACCTGTGATTTTTTGCTGTATCTCGGGACGGGAAGGTCGTAGAG
>NODE_450_length_297_cov_1.441077
TCTGTTTGTGCTGCTGCTCCGACAAAAACGAGACAGTTTAATTTGGTCTCACTAAATTCT
TCCTCATTATCTGATGATTATTTTGTAGGGAATAACTGCCTGACACACACATCATAACAA
GTGCTGTTTGTTTTCTGTTTCTGAAACTTAGCTGATGTATTTTCTGGTCGTTTTGCTTGA
AACTAGAAAACTATTGTTAGTTCAACTTTTTAGGAATGACAGAATCATTTAGCACATTTT
TCTGCCTGTAATGTGCAGTCTGATGAGGAACCCTGGCAGCGGGGGCAGCTGGAGACCTAC
CTCCTGTGCGTCTGTCAGCAGGCCGGCCGGTCTGAGCGCACATGCTCAGTGGGGTTATTT
TTGCGCACGGAAGCTTTAAGAGCGCAGCGGCTGGAGGcagacggcagcagagagcggaga
gcagctgaggcagcaccggag
>NODE_452_length_331_cov_7.794562
GTAAACTATTATTGGTGAAGACCTCTGACCGGTTATGTGCTGAAGGCAGAGAAAGTGTCG
GAGCAGGCAACAAGGACGGAGGACAGGAAATGGGGACACACTGAGGTGACAGGAGGAGGA
GGATGAAGGCGATGGGGGGTAGTGTTGGGTCAGTGAACAGGAGAGGGGGGTGAGTGCATG
TTTTCAGTACCCAGCATTCTTACCTCTTATTGGTGTACCACCTGTGAGGTAATTTGAATG
CAAATAAGATTAGAGATAACCATTAGTATAAATAGAAGAGAGAGAAACAGAGACTGTCAT
TTGTGCATCTGGTTATTTACTGTAACACAGTGCTTATTTGCATTATACACCTGGCTATTT
CCTCCACAGAGCTGGAATCCTGACCATAAAACTTCTCATCATAAAGCCCCACACCTGCTT
TTCCCCCCCCCTGAAAGCACCTTACTATCaagcagttgaccctccttcaataaca
>NODE_453_length_304_cov_3.154605
GAGAATCAGACAACCCAGGTGCAACACTAATATCCTCCCAGTATCCAAACATTTCCTTTA
AAAGTAACTGGCACATTGGGGCCCATAAATTAGAACTGAATGCTGCTCAAGATGTCTGGC
TTCCAATAAGACCGTACCCAGAGCAATAAACTTTGACATTGCTGCTTGAAAAATGCCTGC
CCTTTTTCATTGTCAAGTGTTACAAATTGATGAAATGAGTTCATCGATGTTCCCTGGTCA
TTATCTCTCCAGTGGCACTTTGTTTTACAGACAGTGGGAAAAGGGACAGTGCAGATTAGA
GGCACAGGCACAGTTTATCAAACAAAATCTAATATCATCCATAAGAGAGGAATCTGGAAA
TCAATACTTCATTACTAAATTGTTAGTGGGGATGAAGAGTAATTGTgtgagttcagagat
gtgtctcggcggccggggcataggaagt
>NODE_456_length_303_cov_8.023103
GGCGGCCAGAAACACGGCGCCATCATCGAACTTCACCTTCGTCTTCTTCTTTTTCAGAAT
AGGAGGCTCCAGGTCCGTTTCCGAGCCCAGCCATCGCTTTAACTGCTCATTCCTCTTCTG
CTTGGCGTCCGCCATCTTCATCCCCCTCCTGTCTCGGGCTTCTTATCTTTCTCCGAGAGA
GGATATACTTTATAGTGGCACTATCCCACAGCGCACTGGGGCGTGGGAAGGGAGGGCTGG
GGAGGAGGGGGGGCCGAGAGCGAGAGAGAGGGCGTCTGGATTGTTTTCCATAACCTCGCG
AGAACTGGAGCCCAGGAGCTGCAGTATAACGTCATCATGAGCAGATTATGAGGGGAGAGT
GAGCAGGGTAATCCCTTATAGACTGTGTACACCAAATAAGACAAGAGTGCTTGAAAATAT
TACATAACACTCCACTGGCtcacaagc
>NODE_457_length_313_cov_2.709265
AGAAGTCCACCGCCTTTTATGCCCACTTCGACTTGGTCACCACAAATTGAGAAAATGCCG
CTTGAAATTATTACATTGATTGAAAGAGACAAATTCATTTGTAAAGATTTATTCAAAAAT
TACAAGGAACAATCCAACATGACACAACAAGAAATAGACGCCTTAGAAGAACTGAGACAG
AATAAACACATTATTATTAAGCCAGCGGATAAGGGCAGCTCAGTTGTAATTCAAAGTAGA
GAGCAATATATAAAGGAGGCCTATAGGCAATTGAATGATCAAACTTATTATAGAAAATTA
GAGGAACCAATTTATTTAAGAACGATACCGTTAATTCATAACATAATTGATAAGTTACAT
AAGGACAAATTCattaatgcaaaacaaaagcaatatttaaaaggggagggaaacccaaga
ccaaggaggttctatactttaccgaagatacataaag
>NODE_458_length_326_cov_3.119632
ATGACAGTAAATACGATTTCAGGTGACTTTTTGTGAGAGAATTCAGAAAAAATGGGACTT
TTCAGCATGCGATAAGCTGAGCATGAAAACAAAATAACTGCCGGTTTTCAACATGTTTTG
ACCTTACAATATGTTCAATTATGATAAATATGAAGGCAAATGCTGTTTCAGGTCAACATC
TGTGAGGTAATTCTGTGGACACACTATTTGGTAAAACTGGCCTTTTTAGCATGCCAAAAG
CGCATGAAAAGCTGTTTGAGAGCATGATAACAGTAAAACTGCCATTTGTCAAAAACAATG
TTTACAAACATGTTTTGACTTCACAATGTGTTTAAATATGATAAATATGAAGTCAAAAGT
TGTTACAAGTGACTTTGTGTGATATCATTGAATGAATACACTATGTGGCAAAAAGGCCTT
TTCAGCGCATGAAAAGCTGTTTCAGAGCATGAAAACAGCAGGACTGGTGt
>NODE_459_length_314_cov_3.490446
GTCACCCTGGCCTGCCGGGCCGCTTTAGCAGGGAACTGATCTGTGACGGCCTGCCACTCA
AACTGAGCACTTCTGAAGGCTGACACAATGGAGTGAGCAACACACCAGAGGGCCGGGGGG
TGGGTGGGGTAGGGGGATGGAGGGAGGGTGAGGCAGAGGAGGGAGAGGAGGCCAAGAGGT
GCCCTGAAAGAAGGCTAGAGGAGGGGCCAGAGAGCATCTCCCTGTTATCTGTTCCCTCTC
TTTCAGTTTATGCAGTTTCCCTCCTCCCTCTTCTTGCTGCTTGATACTGTAGAGCTCGCG
CTCTTTGACTGTTTGTCTTCTAGTCGGCAGTAACACACACAAAAGCCCCTTCTCTGTTGT
TTGTCTCTCTGTGGTCAGGGCTATCAGTCtggcagccagaaatgaaagattgaatgaaga
ggcagagagctggttggtgggtgcggtgggagggttga
>NODE_460_length_294_cov_1.397959
AATATTAGAATATGAACCTTTACTCTAAATATTACAAGTCCCACAAAATAATCAAGTCAT
GTAGTGCCCAGCGAGATCCCCGGACCTTAATCCCATACAAAACTTCAGGGGTGACATCAA
AAATGCTGTTTGTGAGGCAAAACCAACAAATGCACAAGAATTGTCAAATCTTGTCAAATC
ATCCTGGGCTGGAATGCCTGTTCACTGGTGCCACAAGTTGAAGGACTCCATGCAACACCA
GTGTGAAACACTTCTCAGAAACATGGTTATGCAATGAAATATTAGTTCAGTGATTCACAG
GAATGCTAAATCCTACACATTTTTTTTCAGTTTATTTTGTACATATttcagtttgtaata
aaaaatggagttactgctatttttttaacagcccaacattcatttgtcttaattttttgt
aaagtactaaaaatatgg
>NODE_461_length_328_cov_2.884146
TGTGTGTGTGTCTTTTCCAAGGGTCGGCCACGTTGTGAATGTGCAGTTCCTCAGACAAGC
AGACACTGACACAGAGGCATGTCGACAACTCAGCGCCATGGCGACAGGTGTTGCCGAGGA
AATAGTGCAGCTGCTGCATGGATATTTCAGGCTAATAAGCGTGCACCATCAAGCAACTCT
CCACTTTCCCTCCCTTCCCCTCCCCTCTGCTCTGTCCCCTGAACCAACACACCCCTGCCT
GATAGTGGAAGCTGGAATGCAACTCTGAGGGGAGTCCATCTTGAACTGTGCTTATACCAT
GCTATTACATAAAGTAGTTGTTTGAAAGGAAGAGAGGGGAGTCGAGGAAGATATTCAAAA
CAAGATATTAAATGAAAAATCTTCAGCTACTTTAGCTGCtgacattaaagtaacattcat
gagaaaaacccaaccttggatcctgttaataaccaaaagcaacaaaaaaaag
>NODE_462_length_290_cov_1.317241
GGTTCTGTTTCTGGTCATTGTATGCATTTTTGTGATAATTTTGTGCGTCTGTGCAGTCAT
TTTGCATCCCTCAGAGGTTGTTTTGGTTCTTTGTGTGGTCATTTTGTGCGTTTTCATAGT
CATTTTTGTCTCTTTGTGGTTGTTTTGTGTCTCATTTTACACATCTTGGTAGTTTGTTTT
GCATCTTGTGTATTTCTTTCCTTTCATATTGTGTCTCATGCTTTGTGTCTCGTCTCCTTC
ACCTCATCACTTGTGATTGTTTTGTGTCTCTGTGTTGTTGCTTCGTGTCTCTTTCTGTTC
TATTTGCATTGTGTTGTGGTTGTTTGCATCCTGTGTTGCATCTGTGTGGTCTCTCTGAGT
CTCtgtggtcatttggcttcattgtgttcccctcattcaaccctttacgattgttttgca
tcactttagtgtca
>NODE_464_length_296_cov_3.233108
CTGCCTCTCTCTCTCCCTCCCTCCGTGCCTCTCTCTCCCCCTCCCTCACATTTTTTTTCA
TGCTGTCCCTTTCCAGTCCCTCCCTCATTTTCAACTTTCTTTGTTCCCCTCCCATATCTC
TCTCTTTCTCTCTCTCTCTTACCGCTCTTCCTTCTTTTCATCCCTCCTTGCTCCATTTCT
CCCTCCCTCCTTCTCTAAAGTTGCACATGGTTTCTGTCTGAGGAGGTTTAACTTTTCAGG
CTCTGGGTGGGAGAGGGATGATACCAGAGAGCTGCAGGCAAACACCCATGTTCAGAGCTT
TGACCAGCTTCCCTCAGCAATGTCAGAATTTCTGGAATATTTGAAATAATCTAGAAACCA
GATCATCTCTTAAGTTGCATAAGTTTTTTTTGTAGCCATATTGGATGTGGGTGATTTCTC
TTCTTTTCCTGGTTTGCACc
>NODE_466_length_375_cov_4.256000
AGATTGTTACGGAAAGAAAGTATGTAAAGACTTCAATAATAACAATATAAAACCCCCTCA
GTTAATAATACACCTCCACCACAGGCTGCACCTGCTTCAGTATTCAACTGTGCTTGAGAT
CTCTCTGGCAGACGTATCGAGACATCAGCAAATTATCAGCCTATGTGGACTGAGAGCTTC
ATTAGCACTAACGCTGCATGCCAGCTAACGCGGCATAATTTTACACCCCCACTCTCCCCT
TGTGTGTGTGTCGTGGTGCATCTTTGCGTGGGTATGTATGCGCAGATGAAGTGGACAGAT
CTAGTCTCACACACCTTTACATATGCATTCCCTCATTGTTTTACCCTGGCGTACATCTTA
CCATGCACCACACTAAGCCATACCCAACACCTGTAGGTTATGTAAGGAGTTTTATGGAGT
ATAATTTCGGGTATGATTTATTTTTGTTTAGTTCGGTGCCCTGTTGCCTCACGATAACTG
GTCTTAATTTATTTGTTGAATAATTTGCAGAGTGTTTGc
>NODE_469_length_301_cov_2.132890
AGTATTTACGTCAATGGACTCTTCAGTTATATCAAGTTGTATTTGCACATGTTGAGTGTT
CTTCTGTGCAATTTTAGTATTTCTCAATATTGAAGGCAGATCACAGGGTTGTCAGGTTGT
CCGTGTTTTTGATTAGATGAACATCGGAATGTGTTTCTTGGATGTCTGCAGTCTGTGTCA
AACTATTTTTCATTAGATAATTTTTTTCATTTATGGTTCCTGATGCTTTTTTAGATATTC
CACTTAGTCAAATATGCATTAATATCTTTCCTAAGGGGATATAAAGTGTAAAGAGTGGTG
TAATTGAGACTGAATTGTCGGATGTGTTAATGCTTTGCAGTAATTCACTTGTAGATGTTA
ACAAGTGGTGCAGCTGAGACTTATTTTCCTGAGTGTGCTAGGCTACATGCTAAGAGGTTA
GTTGTGCCTCTTAGCTTGCAGCTAa
>NODE_470_length_292_cov_2.332192
GCAGACGGCTCTGCTACATGTGCTGCAGACGGCACTGAGAGCGTTGTAAAGAAAGGAGTT
CATATACGTCGACTCGAACAGGACGCTAACATCAGTCAGATGTAGCAGCTGATAGGTGAT
CCACACTGAACAGTCCTGTTTGGTCTTTCTTGGGCTCTGTTGAACTGATCCAGGAATAAA
GATGCAGCGGCAGCAATGAGACAGAAAGAGACATTTTCAGCTACAAGCAAATTCTGTGCC
CGCCACCGCTCCCTCCTCCTCTCTGGGGAAATCACCGACGAGGGAGAGAGGAGAAATGTT
GTTTTCTTTTCGCTCAAGTGCCGTGTTAACCCTCTTTCTCTGCCTCTTCTGTCCACCTGT
GCCCTCCTCAGCCTCTGCTGCAGCACAATAATAATCTGCCCATCTGCCGTAATCAAACTC
TTCCCTCTTCCCCtat
>NODE_471_length_301_cov_1.421927
AAAAATAATGGTTCCAGCTTAAGCGCCAATAATCAAAAAGTCCTACAGATTTACCTTAGA
AATGTGTGGTGGCATCAATATCTAGATAGTAAGGTCTGCAGTGTCTTATAAATCCCTTCT
TATAACATACTTACCTTTCCTGATTTTAAATTAGCTTTATTTTTTTTTTTTTATTAAAAC
TGTCTTTTATTTTATTTATTATATCTTTTTACTGTTCTTGACCTTTCGGCATATCTTATA
GGTCTTCTATTTATTTCATATTTTTACCTCCCTACCCTATCCTAACTTGATTCATGTGCT
GCCAATGAGAAACACTTTGTAGCATGTGCTTTTAAAAGTGCTGTGTTTGCTTTatataaa
taaagtttattaatatcatcatgaaagatccctctaacgtaaaagagtttgtgtgtgaat
atgatatgtcaatgaattttaagag
>NODE_472_length_459_cov_1.263617
CCAATTTAATTAAGCTCCTACAGTGCACTTGTCCTGTGGTGTTGACAGGTATGTCTGCCT
ATCAAATGATCTATTTACATGCCATCAGGTATCCTTTACACACTTTCCCCTGTGGTCCCT
GACCCTGGAGAATGGCCCTTCAGATGCCCAGAGAGGGCCCCAGGCTTGTCAAAGGATCGC
CTGTTGAGGGCCTGCTGGCCTGGTGGAAAAAGGTGTGCTCTTAGCTTGTTATGTGACACG
GAGGGGAGACAGGCCAGAGGAAGGTGAGGGGAGGAGTGTGGGGTGTGGTGGTGGGGGGTC
AAGGCACGCAACAATGGCCCCTCTCAAGTCAGGAGGGCCCATCAGTTAAGTGTGTTTTCC
TGCAATTTGAGAAAGTGGAATCTGGTCAAATTGGTGTCCTCTTGAGTTCTGATTGCTTGA
GTTATGTGACTGGGGGAGGGAGCACGACGGAGGGAGGCATGAGGTGAGGTGGTGTATGAG
GGGGCTTGTACTGCCTTAATTGATACTTTCAGATCTTCCGAAAGAggagtgaaacccaca
gtagtgctgaacagcggcattccaggtcagactggctgtctccatggcgacaactggcgg
ggt
>NODE_473_length_309_cov_1.572816
GCGACTCTTTTGGCTCCGCTCTGCTTTGACGCATTGTTAAACCCTCACAACGGTAAAAAT
AGAAGGACGATTTTAAAGGGTGCATTAGATACACTCAACGCAGCACTGCATCTCTGGTGG
AGCAGCTGACTGCAGCACTGAGTGAAAGCAGGACAACGAAGAGCAGCAGAAGAGAGACCG
CTCCACTCTCTCCCTCTCTGCTCTTTTCTTCACACATCTATAAACATGAAATATGCAGCA
CCTGCAGAGTACTCCGTCCATCTGTGTGGGGCTGTGCATGTTACTCACTCTCTGCATGCA
TGGGAGATGTTTGGAGGCACTGTGTATTTGCAGTCCATGATCATAGTGAGCGTCTCGCTG
TCGTTAGCctcctggaaggggggctgaccacagaccagcatgaacaggatcacccccaga
ctccagatatctgcggagacaccgagaaaatgc
>NODE_475_length_295_cov_1.447458
TGTTTCTGCTTTCTTTGCTGCTCCTGTACTCTTTTGGCCACTTTTAGCACTGTCTGACGA
ATTCAGACTCTTTTTTCGCACACTGGCATTACTACTAAGCTTGTCAGTGGATGAATGTTT
GCTATTTTTTGAGGAGCTGATTATACCTTCCTTTGCTTTTTTGTCTATGCTGCTTGTTGA
AGTTGAACTTTTCTGATTGCTAGCAGGCCTAATTATCTTTTTCTTCTTCATACTTTTAGA
ACTGTTGTCTTTTTTTGCCGTTTCTGGACTTTGTGAATTGGTTGCAGTTTGGGCTTCATC
CTTAGTCACTGAAGACAGATTGTTTGTAATCTGATGTCTCGGAGATAGTGGTTCAGATGA
CAGTGATAACATCTCCTCTTTCtgcctttgtagtgagtcagcagtgggtggctgccagct
acaatctatatcacaatca
>NODE_479_length_292_cov_2.565068
GTAGCAGAACGAAGGAGCTGGTCTCCACAAATGAAGCCCTGAGGGAGGAGATTGGCAAAA
AAAGCAAGGGGCTCAGTTGGGAGGATGAACAAAAGGAACTGTGAAAATACGTCTTCAGTG
AATACCGACTAAACAAAATGTCAAAAATGTGGAGAAGGCTTTGGAGAACAAAGAAAGCAA
ACAAGACTAATTTTACATCAAACACAGGTAGAAGGAGGAGACAAATCAAGTCAAATAAAA
GGAAATCCCTTCTCTCTTGGAAACTCTTAGAGAAGGGGACAAACAACTCTTCTTGGAGCT
GCCTGGAAAGAGGATGGTGACAAAGTCAGAGCTGCGTCCTAAAAACTAACTGCAAGAACC
GAAGAGGAGGACAAAGATAAAAATCTGAATGAAGATGAAAAGGAAGGAAGAAAAAAAAAC
AAAACAAAGACTAACc
