# Supplementary material for: Multilocus molecular systematics of the circumtropical reef-fish genus Abudefduf (Pomacentridae): history, geography and ecology of speciation
Source: PeerJ. 2018 Aug 14;6:e5357. doi: 10.7717/peerj.5357 (PMC6097498; doi:10.7717/peerj.5357)
Supplement: Data S1 [file peerj-06-5357-s013.zip › Data Supplement/assemblies/Abudefduf-saxatilis-STRI-10000.contigs.fasta]

>NODE_1_length_807_cov_35.254028
GTAACTTTTTTTGCAAGTGAAAAAACAATAATAGAAACTTGTTAACTATATCTGTTGCAT
GCAAGAAATGGCATTCCATATCATCCCTACATTTTGCTTAAGCCTGACAGCTTTGAGGAT
GGGAGGGGGGTTAACTTAAGTATCTATTTTAAGGGGCTTTGGGGCTGCTGCTCAGCATTT
CAGCCCTTGCTGACTCTCGGTGTCGGTTCGCTCTCCTCGCAGGTGGATGCTTACGGAAAC
ATCCTCCTCACCACGCTGGAGATGAACAACGAAGTGATGCCTTCTGACGTGGGGAGCAGC
GTCAGTGACTCTCGGAATTCGGTCATGTCCTTTGACAGCTCCGGGGTCCAATTCAGGAAG
CCCATGGCGCCCCGAGATGGCTTCAGCCACCATTCGCTGGATCGCAGTGCCATGCGGAGC
CGGGCCAACTGTCGGCTACGACGACGCTCCTCCAAGCTCAAGTTGAAAATCCCAAACCTG
TCAGATGTTAGCACCATTGACAAGTGGTCCCGGGTCATTTTCCCTATCACCTTTGGATTT
TTCAACCTAATCTACTGGTTGTACTATGTGAATTGATGTGCATCCCACTAGGAATCATGG
GCCATATTTTGAGAGCACATTAAATTGGCTTTGATACAGTTCCAAAATATGTATACACAT
ATACAAGTTGAACATATGTATATGCATATTTCTATATATTATATTTATATATACACGTGT
GAAATCTGAAGGACCTTTCTGCTGTACAAAGTATTAATAGGATGACTTGAATGTTTAAGA
ATAATTGTGAGAGAAGAATTTCAAGGCTTTGAGTTTCTTTTTCCTCCTGAAACAGACAAA
CAAACAAACAAACAAACAAACAAACAAACACGAGATCCCACCAGGGGTTTTTGGAACTAA
AGACTGCATGATATTTTTGCTATAAAAAAGGAGAAAAAAAAAAGAAAAAACGAGAAAAAA
GAGGAAGTGAAAGCTCTTGAGagagaaaa
>NODE_2_length_827_cov_36.453445
TGGCAACCCTATTCGGCGTGCGTGTCTGTGTGCGTGCGTGGGTGCGTGCGTGCGTGCGTG
CGTGTGTGTGTGTGTGTGTGTGTGTGTGTTAAAGAGGGTATGTGAGATTTCTTGTGTGTG
GGCAACCAACAATGAAACATTTGAAACATCTTTTTTCTGTTATCTTATAATTTGCACATT
CTAGCGTGTGGATGCATTTGTGAGGATTTGCGTGGCTGAGACACTGACTTTGGGTTACTT
AGGGGTGAGTGAGGCAGCAAGTGAGGGGGCCAGCTTTACATGTGTGTACAAAAATTTCAC
CATGTATGTCCATCTCTCTCTCTCTCACGCGCGCACATGCACACACACATATATACCACA
CATAAAACACACACACAAACACACGCTGGGGCAGGTTAGCCCTCCTCTACACCAGCACCT
GCTCCGCTGAAGGTGAAAGAAGTGCTCACTTGAGCTCATTGAAAAGTAGATGTGACAGTA
AATTTTTCAGGCCCTTGTGAGATGGGAGATCTTGTTATAGCAGTCAGGATGGGGGTCAGG
GCAGTGGCTGCTTGATGATTGAGGAAAAGAGAAGTAAATTCATTCTGCTTCGGGCACTTT
GTCAAGTGCCAGTAGCTTACCGTTGAGAGCCACTCACCCATCACCGTGTTACGGCCCCAG
AGGTCACATCCACCACCATAAATCTGCCTCGCCTCCTCGCCTGCTAAACCTATTGCCTTA
CCCCGACTGAGCACGAGCAGGGAGAGAGGCTGCAGCTGCTGCTGCTGCTGCTGCTGCTGC
TCCGGTTCATAGTCACTCAAATGAAAAAAAGACAGAGGGGAGAATATAGATTCTTCTTTT
TGATGCTGCTGATGGTGTAAGAGCAGGACATTCGGTGTGCTGTTACACAGGGGAGATGTG
TGCATTTGGACAAATGGTTGTGTTGTGTGTTTATGTGTGGAAGGATAGATGGATTACAAG
TATGTATATATATTTataaggaggtatatttttctatggctgtggaatt
>NODE_3_length_856_cov_30.539721
TCCCACACCTGTGTCCAGATGATTACGGGGCCATAAAGTGCCCTCTGACTCCATCAGCAC
AAAGGTAATCCTGTCGCTCCAGAGAAGAATCACCAGGCCTTTTTCTGCTTTCGTACTCAA
ACATAATTCTCCCCATTTGGCATTTTGACATCATATCTTCAGTCCCCTCCTCAGTCACCT
TAGCACAGTTTTCTTTCTGTCTACCTGGCCAAAACCACGCCACAATAACTTTATTTTATT
TTTCTCCCTCGCTCCAATGGACAACATTTCAACCCTTACCTCTCCATTCTCTTTTTAATG
TGTTTTTTGTCCTCCTTTGCCTTTCTTCTTTCTTTTTTTCCCCTGACTTCCAAGGTCAGA
CAGGACAAACAATGCCACTGGTGTCTGTCTGAATGTGGCTCACTACCCACCACCACTGCC
GCTGTTGCCTTGGCAACGCACTAACCATTAATTTTCAATTAAAGCAGACAAAGAGATGAC
AGCTCAGGGTCCATGGAAGATGTCAAGAAGCAGTATTAATATACGACAAGTGAGCATAAT
TGTGTGTCCATTTTTCTCAGCTCTCATCTATGCTATCAGTGAAATGTGAAAGCAGCAGAT
AATTTGAGGGTGTGGGAGACGCCGGCCACTGTTTTCTTTTAACCAAGACGCCTCTGATGT
ATCTTTCTGAGAAATATGGCATTCATCATTACTGTTATGAATATTTTGTCAGGGATGTTA
TTATTTTCATTATCACTCTATCAAAAAAGATGCTATTTCACTTGTGAGTCCATTGCTGAC
ATGCACGCACGCACACACACGCACACACACATACAGAGACACACATACACCTGTAAGGTG
TATGCGGTGCAAGGACACACTGCTGACTGTATTCCGTAGGTTGTTATTTGATTTCCATTA
ACCGACCATTACGACGAGACCTCCAACTCATGCAAATGTGTGAACTGCTCTCTGTGCCTT
TGTCTGGTTCTGTAGAACCGATAGTATACACattgacgcacagacacaagatcacacaca
aacacgtcctgatacaag
>NODE_4_length_408_cov_16.343138
TTTACATGTGACAGTTAGTGAGGCTGCGCAGAAGACAATCAGTTGAAAAGCTGTTGACAT
GGCCAGTTCAGAAGCCATTAGGAAAGTCTTTCATTTCAAAACGGCAACCAATAATGTTAC
AACCTTCGTAGTCTTGCAACATCTGTTTAAGAGATAAGATATCTCTACAGGCCTTAACAT
AAGGATTTAAACGACATGTTTTAAGTTTTAGGTTAAGTTAGACGGGTGTCTCTCTGGTTT
CGCATGTGCAGCCAGTTGCTTGGCAGCTCCAACAATGCTTTGTGAGTGCACACACGAGTG
TATTCGTGTCATCGTATGCATGTATATGTGTGTGCACAAGTGTGCATTTGTGCATGTGTG
CACTGACGTGTGTCACTTAATCTTTTCTCCTTTTTCTTTCTGTTTTATATTTACTACGTC
AGGCAACAAATGAATCATCTTTATTACGGAGAAATTTAATTTGGGTGAACTTAACTGCTG
CTGCCAAGGTCAGACGGGCAGAATGTCATTTTAATCCAATCAACTTTAATCTGTTGGTTA
TAAAAGAGTTAGGCTGTTGAAGAATGGCTGTATCTCAGGCCCTTTATTAC
>NODE_5_length_722_cov_26.860111
TGCAGGTGAATAGTTTTCTCCTAATTGTAAATATGAATACTGCCTCTTTGCCTGAGTCAA
CTGTAATGTGAATCAGCATCTTGATTATTGCATGCTACACAACACCACAGATATTGATAT
ACTATTAGAATGACTGTAAAATAGATATTTCTATCTAGCATCATTGTATTATAAAATGAT
TCATTTTCAGTAGTTAATAATTCCTTCTTGAGTCAAAAGGTTATAAGTAGTATTTAATAA
TGCAAACTAAAGATTATGGTAGTGTAACACGTGGATGAATTAATCTTTTTTATTTTCTTG
GGCGTCAATATTACTAAGAAGTGTGAATCCCTGTTTGCTTCAGGGCAAGATGTGTGACAG
AGGTGGCATCGAGCTCTTACAGTCCAAGAACGAAAATGGGTGAAGATCACTGGACTGACA
CCAACCACACAGGATCTCTTTTAGTGGCTGTGGGCCATACGTGGTCACATGATTAGGCAC
AAATAGTGGCATTGGTACGACCTATTAGAAGGGGAATGGTGGAGATGACCTGACTATTGT
CAAAGCTTCCTGAACTGAGCTAATATGTTGGACACTCTCCCTTATCTTTGCTTTGTTGCA
TTAAGTACTGAGCAGCTTTGTAAAGGAAAAAAACAGGAGTGGGATGGGAAGCTATTGGGG
TGGTGGAAGGACACTGTCCAGACATGACAGTAGGAAGTTTGTATTATTATTAATTGAATA
TATTTTGCATTTTCTCTTGTCCCACCCCATCCCCTTTACCTTGACGACTTGAAATGTTTC
ATCTACGTCCTCATGATGTTCTTCTATCAACCTTGCTTAGGATGAGAACAAATCTTCTCA
TGCAAATGGACACGATGATCAGAGcaagaagtaagtttggaatttttgctaaatcaccca
tttt
>NODE_6_length_653_cov_22.330782
CAATTCCAGCAACCAAGATTGTTTTCATTCCTGCTTAAGTAGTGGCACAAAAGTGATAAG
TAGGTAATGACTTCTAATTAGCAGTGTCCCAAAAACATATCAACAATAATCAACGACATT
CCATAATGTTTCTGAACATCTGCGTGAGGCTGAGCATTTCATCAGTGCACATTGAATGAT
GGCCTGTTTTAATGCGGCATCAAACTCTTAATAGCTGCTTTGTACCTTTTCACGTGCGGG
TTCACTTTAGAGCCATCTAATTCAAAACAGGGATTCTCAATTATGCAACGTCCCATTTAC
ATATGCTAATTAGGATCATATTAATTATCTTGAAATTGGGTAATTAGCCAATCTCAATTA
AGGCATTGTTCATTACACTAAATGCACAGGAAAGGTGTTTGAAGTTTTTCCCTATGCCTT
TATTCATTTCTGCATGTGTGTATGTGTGTGTGCGTGCAAGAGAGAACTGGGCTGCCTGCC
ACATCTGAATCAAGCCTCGGTGGTGTATTTAATAATTTAAGCATCCCAGCTCATACAAGG
GATGCACCCACAGCTTTCATCGTTACCAAGCATATGGTTCTGTAATGAGCCTGCTTGCTT
GTAAAATAGTAATGCCAGTACAGAGCAGAAGAGACAACAACCAGCCTTTTCTCTTTTTAG
CCACTCAAGCTAGCTACTGTGCCAGCGGTGGCCAATGCATTATACAAGCTTGTTTGGGTT
TGCATGTTGCTAAGCCGATGCTGAGAAGGCCAATTTGTGCTAACAATGAAAGGAAAGTGA
AAAAAAAGAAAagtaaaaatcactggaagaagcaacagacagaagatgtcaaatg
>NODE_7_length_642_cov_18.657320
ATTTCACATTAATAGTAAATGTCTTGCTGATGATAGTAAACTCATCCAAACATGATTAAA
CACCAACTTTGTTAAACCTTTTCACTTCTCAGGCCAGACGGGACGGTGAGGTCCTCTTTT
TTTTTTTTTTACATTTTAGTCAGATGACATCACCACGTTGAGGCGCACACTCGTCTCAGC
ATGACTGATGTCCTCGCTATTTACAGCAAAGTCCCAAAACACTTCAAAGGCATCCTCAAA
AACATGCTTGTCCTCTTCGACATAACTGATTACAGCCAGCCTTGATTGTGTGTGAGGGGC
ATTTAGTCAGGTAAGCATCAGTGAGTAACTATATTAAGCCAATACATCTTGTATTGTAAA
AACTACACTCAGTAATGTCGTGTTCCTAAGTCCTTTAACATGCTTTATTAGGCAGCCTCG
AGGTGACCATTATCTATCAGCCTGCTCTGCATAGCTCTTAACTAGGACAATGTGGATCTC
TTGTAATGCGCCATATGAAAAAAATCCCTCCCTTAATCTATTTTTCTCCAGATAGACAAA
CCTTGATGCTGATTAATGGTAGTTAAACTCACAAGCACTCCGTCAATGAGATTGCAAATA
GATGGTAATGTATTAGAGTCATTAAATACGCATCATTCTTTTGGCATGAAATATGTTGAC
CCCAACCTGATTATATACATAATTAAAACTGCTCAACAGTTTCTGAGCACGGAGCTGCAG
AGCAGAGAGAGAGCGAGCAGGTCGACAGGCAGGAGTCAtaatgatacacagcagccacgt
cacttatttgggtcatttgtcatttccgcccagcattatttcag
>NODE_8_length_573_cov_24.595114
TTTATATCTCCAACAGGGGTGCCCCCCAAACCCCCTCAACCCAGCACCGCCCACCCCTGC
CTCTGGATGAAGATGCCTGCGCTGTATACTCAGCAGCCTAGAGGCCCTTTAATCATACTA
GATATACAAACAGCTGCTATGCAGGCTGGAAAGCAGCTAAACATACTTGACTGGTCAAAA
AGCCAGTAAATTACATTGACAGAATGACACATGTAATTAAAAGAATCCATGCCGCTTTTA
CCTTTTGCGCTTCACACCTACAGTGGCACAACGACGAGAGCCGGCAACTCCCACCCCGCT
AATTACCATTATCAGTGAAATGGTAGGGTTTGACTCATTAGTTCCATGTGCATTTAATTA
GAGGCAGGCTGAAATTGGATTTAACTTATTACTTTTTCATGGATCACTTTCTTGTCATCA
CTTCAAATTGGATTGCAGCCCCAGGTAACTAATTATGCCAGCCGCAGGATCAGGAGTGGA
GAAATAGGTAATTAGGAACAACACTGTCGGACCCTCGCTGATAGTCCACCAGCACCAAGG
TGGGGGGAGGGGAAATTGATGCTCGTTTGTGGCGTTGCACACGAGTCTGGCTGGTTAACT
ACACCTCATTGCAAGGGATCCTAGGTATGCATCCACCTCCTACAGGGGATTATGTGGCAC
TCAGCTGGGCAGTAGATGTTGTGTCAACATGGTGTCTGTGCTATCAGTGTAATGCCCAGA
TTATGCTTGTTTCCCATCCGGGATTTTGTGAGAGa
>NODE_9_length_765_cov_19.457516
ATTGCAAACAAACATGTTCTGTTAACACGCTTTAACAACTCGCAACAAGAAATAAGGTCA
AGCATGTTGTAAGTGATTCCACCTCTTCTCAATCTGCGTGTGCTCTCACTGTACGAGGCT
GTCGAGGCTCAGCCAGGAGAGATGAGTGAGATAGTGGGGGCTGAGGTAGGAACCATTTTC
ACACTGCCACAATTACAGGAACCGTCATTACATTGCTCACTCTTACTCAAATACAGATAG
AAGCCCCAAAAAATTATGCGCAGGCTAGGAGGAGAAAGTGGCTCACTTCTGTTTGCTAAA
TTAATCGCTTCCTAAATGGCTCCAGGCCAGGCAAAGTTAACATTTGCAGTTTCAAAGGTT
TTCAGCGCTTGCAATGAGCCATGAAATTACTGCATGCCGTCGAAAATGGCAGCTGATGAA
AAGCCCAAGGAGCAGGTCCCACAGGCAGAGAGAGCTTGGAAGTGAAATCTTAAACACAAA
GTCTCATTTCTGATTCGGATCATGGTGAAATTCAGAACCAAAACTCGAAAAATGTGCAAG
CCTATGTCCGAAAGCAGGACAGGTTGTGACAAGACAGATGACGAGCAGCTGTTTGTGGCC
TGGCAGGCTCGTCGGTGAGTCCGAGGAGGCGAGGCGAGGTGAGCGCAGAGGTTGGGTTGA
AGGAGCGTAATGATGATGTTGAGGTGCTCAGCTGCAGCCAAAATGGACTGACCCAAATTA
GGTTTGATTAAATCACAGGGGTGACGCTGCAGTTCTGCAGAGATCATTAACATCAAAATG
ATTATGGTGGAACAGTTTGACTTAGCTGAACCCAACCGGTTCACCAGCAGTCTGGCGCTA
GAACACTGCAATTTGCATATTGACAGCAATAAGCTTTAAGCATATCCAATTAcaactaaa
acacaaaggaactactttagaatccattgctgctctgttttacttat
>NODE_10_length_831_cov_33.351383
CACTGTTTAGGTCTTCTAGGATACACAACATTTAATTAACATGCTGTCATAAAATTGATA
AAAATTAAAGTGGTTTTCTTTTAAAAAATGCAGTCATTTGTATTTTTTATGCCCACAGTA
CCAGTTACCTTTTTTCTTTAATATGGCCCATCATAATAGAAAAGGATCCTATCACTGACC
ATTCAGTATCTTTAGAATATCTTAAGAGATAGAGCTGACGTCAGTAGTCATGAGCTGTCA
CTGTGTGCTTCAAAGTTCGCCTCTTTTACTCAGTTTTATGCGCATATCTGAGCCCTCAAG
CCCTCGATCAGCACATCACCTGAGAGAGATACAAGGAAGGAGAGAGAGAGAGTTAGTGAG
AATATGGCCCTGGCTCCTGATCCATAACAGTCATTGCCTGTTACATACATTTCAGAATTC
ATTCAGGCTATGAAGATAATCGAGGTAGTCGACAGTTTCCCCTGCAGCCCAATGGATTTA
TGATAGCACTGTCAAGAAAATGAGGCAAAATGACACAGTAGCTGACTTTAGCTGCAAATA
ATGTGATAGGCCGTACAGTGGTGCAGCAGCAGCTGCTGTCATTGCAGGTAATAGCCTATA
AAGAAGCCTGATAGCAATACCTGTCATTTCTTAATGGCTGACTTCACTGAAGAGCTTTTG
TGGCCTTTAACATGAAGATAATAGAAGATACAACAAATTTTACAGCTTTTGCGTTGCATC
CATAATTTATCTCCAGAGGCCCCCACGCAGCAGTAGCACAACAAGGACAACATGCTCCTA
GAGGTGTACTGGAGAGAGATGCAGTATGAGCTGCAGGGGGTTGGAGGCCCCGGCTGTACT
TTGCAATTAATGGAGGAACTGCACAGAGTTCAAAACATCCTCTATCAGTTGATATTATCA
CACAACTGTACATGTACTAAATTTTGTATTTTTGTATTTATATGAGATCTTATATTGTTA
CATTGACACTGGTTCTGTATtaatttgcataaattatctttggtgccatgttt
>NODE_11_length_886_cov_35.474041
ATCTTTCTACTGCCTTGGAAACATATATATTATACATATAGAAAAAAGAAAGAAAAGCTA
CAGTGAATTATAAAAGAAAAGATGGCAGTCAAGTTGTCAGACCAAAAGAGACTCATGACA
GAAAAAAGCAGTTCGTCCTGCTGTTAAGGAGGATATAAGGAGAGAGTCAGTCACAGAGAG
GCAGAGCAAGAGTGAGAGCAAACGGGGCTCATTTTAAGAGGGCACACTATGTTCGGCCCC
CTGTCTCTTAATCCTGGGCGTTTGTCGCAGCTAATTATGGTGGACAAGCCTCTTTATCGA
ACCTGCTCCTGCCATCAGCATTAGGATGCATGAGCTGCGCCTGTTGTTTTAAACGCTCTC
ATTAACCACACAAATCAGTGCTGTTGACAGAGTGCTTTTGAATTAAGCGTCTCGCCCCCA
CCGCCGCGCGCCAATGCTTGCAGGGCCCAGGACAAGGAGCAATTTATAACACCATTAGCC
ACACTCGCCGAGGTTACAGGCATCAAAATTGTTCCCGTCTAATTATTCTTAATGGATACA
GGGAGGGAGCGACGCTCAGGACAGCTTTTTCATTAGCCCTCAATCAAGAGGGTCGGGGGA
GAGAGGGGTGGGCCAAATGTACTGCTCAGGCAAACGGGAAATCAAAAATAATCGTGTTTG
CTTTTTTCATAATACAACACGAATGCATAGATGGAGGGGAGTGGTGGAGGGAAGGTGGGT
GAAGAGACGCAGAAAGAAAAAAGAAGCTCTGCTCTTGACATTAGAAAAACTCTTACTGTT
GTCTAGTGGAGACACACATATGCTGAGAAGTGACAGTTCATTTGCTTTCACTGCCTTGAC
GACTTATGGCAGAGCAAACTTATGCTGTGTGATAGATTTCTAAGACATGGTTATTGGTTA
ATGAAAACAGAAGTGAAGTTCATCAGGGAAACATTTGATTGTTTAGGGAGGGGAGTCGCT
GATTAAGTTTCGCCGATGTGCACTTGTGTGAAATTGGTCAttgttaatgattgtacaata
gctgtggtaaaattatactttattaatgaatcatcctggtctggtaaa
>NODE_12_length_781_cov_28.381561
CACAGGACGCACTGACAGCTTATCAACATGCATGTAAACTGCTCTTTTCTCCATATCTAT
TTGCATAAGATGAGAGAACTATATAGCTGTAACCAAATTATTCCTGCACTTTTTCCCCCC
TTTTACCCCTCATCCAAAAGAGGAGGCGAAGAGGGGAAACTGTAACTACGCTGATAGTGG
TGTTAACACCCAGCCAAGCGCCTCGACTCCCCCTTCTGTTCTCTCCCCCTCTCCCTCCAT
CTTCTCTCTCCTCCCCTGTTACCCTGGCCTATCAGTGCGGAGCAGTGGTCTGTGAAGAAA
TTCCCAATATCTAAATTTACACACTGTATCAATCTTGTTTAATAGACTGGAAAGCTTATA
GCCGCCATGGCAAGCCGGCAGAGAGGGCAGCGGTGATAAATTGTCGGTGTGCAGGCGACA
GCCGCCCGTGATGTATAATGAAATATTTATGATTTATCCCAGCTAATAAACTGAAATGAA
GTGCATGATGTATGGGAACAGATGGGCCCTCTATTGATGCTGAGGTGGAGAGGCAAGAGG
GGGAAGAGGAGACAGGAAGATAGGTGGAGAGAAGGAAAAGGAGATGTGATGAGAGATGTT
TGAAAGGTAGTGAGATAAAAATGAAGGGTAAGGATGGGACTGAGGAATCAAAAAACATAG
TTGTTTGTGTTTGACATTCGCTGGAACAGGGAAAGCGGGAAGAAGGAAGCATATTAGTAA
GATGGATAGAAGGATACAGGGTTGGAGTAGAGAACTAATGAGATTAAATGATGGAACAGA
GGACAGACAGAAGATGGCAGTAAAAACAGACTACCAACAAAATATAATCCTTCTCCTACA
GTGCTTCATCGTGTTGATTTCAGGTAAGGTGGGAACAGTTGTTTTCTTTTATTGACTCCA
TATTTCAGGTGGAGTCtcattcctgctgtagtgtctgcaaacagcttaaccttaaatgtt
cag
>NODE_13_length_423_cov_20.115839
TTACAAAGAACTGTATTGTGTTTTTCTTATCTTCTCTTGTCCTTTGAGCAATGTCAAGGT
GAAGACAGATTGCCAGAGATGGGTGATTTACAGATATTGTTTTTTTCCTGTTCCCCACAC
ATCCTTCGTTTTCTTGCTTTGAATTCAGCGTCAGTTGTCTGTCTTACCTCTTTCCATCCT
TCTATCCCTTGACAACATGAGCTGCCACTCTGTGTTACTGTCACATGAGCGAGTGCCAGC
CCCCACATCACAGCAGCCTTTGATTGGCCAGGCCTTTCCAGGTCGGTGAGCTGCTGCCTG
ATAATAACCTTGTTTGATTGCTGGAGCAGAGATGTAATTGATTGATCTGCTCACCCTGTC
TGGGGCTCGGCTTCTGAAGTAGCCTTGTGTGTGTGGGTGTGTGTATTGAAGTGGGGGGTC
GGTTGATTGTTGAGCGGAGCTCCAGATAAGCATACATGTACACACATACCTCGACTCACG
ATGCAGATCACACACACAGACATTTACTGACACACTTTTGTTATTGTGGAATATAGTGTG
CAGCTGCTACCAGAGGTGTACAAATGAGGGAGAATGTGGAGggagtttgttttttaaact
cttcc
>NODE_14_length_909_cov_33.441143
ATAGTCTCCTGCACATGTGTCGTCCATATCCTTCCTACCAGGGAATGACATCCAGCTTGA
TGTGGGGGCCAATCAAAGACGCAACAGGGACTGGATTTATTGCATGGAGGGCGCCTGTGT
TCTAGGGGCATGCACAAATTGTATGTTTACAGCCAATGTGTGAGGTTGTGGCTATGATTA
AGACATCATTGTTGTGGTACAAAGTAACTGGCATTTCACAGGGTCAAGGTTAGTTTCCCT
GCCATAGTTTACCTGAACTTTCCCCTTTTCCACTTTAGTCTTTAGACAGCTTTCAGAAGC
TTTGATCTGCTACACTGCATGCTCTCTGCCTGCAGAAGACTACTTATCTATTCAGTGTGG
AGTTGCCAGCAGCCCTTTAAGAATCGAGTTATGCTAAACAGAGGTTGATTTAAACCAGAG
GTTGACCTCTGACCTTAGCTTAGAGGATAATGTCCCAGGCAAGGAGAGCAAAGTCCTGTT
ACCATCCATGAATCAGGCCCCCACCGACATTATTTCAAAATTGCTTAGTTGCATGGAACT
CCCTTTAGTGCTGAACGGACTTTCATAAAATTGATTTTCTGAGTACACCCTTTTAGCAGC
TATAAGCTTGAAATATGAACCCTTCATTGCTGAAAGCATTTCATTTTTTGCCCCTGTGAC
TAATGATCCAGGGAAGAAGTGTGTTTGAAATTCTCCTCGGCAGCCATTTCCATAATTAAA
CACTGCTAATTATAGAGCTTTGGCTGACTTTAAACAAACAGGCACAGTTGCCGAGCATGC
TTTCACGCCTTCCATTTGGAAATTTATGCAAATTGTACCCATATCGTGTGTTTTCTTAGA
TGAAACTGACAACATTAGGACACATTGCTCATGCTCACAAAGATCAGACACCAACACAGA
GAGTAACACTGAGGAGAAACTGACAAGCCAGTGGTGGTTTGAAGGAAATACCCTGCACTG
GTATGATGTTCTGCACAATGAGGATCAAAGCAGGCACGGCAGAAGTATCAGATGATTGAG
AATGTTCACATACATGTGTGTATGTGTGTTTGTGCATAAATGAATATgcattcattcatt
actatgagtgc
>NODE_15_length_511_cov_32.610569
ACCCGGATCTCACATGTCATTAGGTCTGCTGGCTCGACTGATGGCTCATTGAATCAGGCA
GCAAATGATTTCCTCATGCTGCAGAGGACAGAGCACTTCAAAGGGAAGGGGCTGAGGTCA
GGACAGCACTCCGCTTTGATTAATGACCGGGGCTCAGCAGAGGTTGCCTGTAGGTAAGAA
TGTGACGGTGAATTGGATGTGAAGGGGACCGACTTTTAAGCTAGATTTGACCCACCTCCA
GAAAAACTTGCAGATACCATCACACAGGTTGGGTTGATGGGTTGTGACTGAAAAGCTTGC
TGGCCCTCTGGCTTATACAATCATAAAAATGAAACTTGCTGGCTGACAGGCTTACCGGAC
ATCATGGTAGTATTAAATCAGTTTATACTTAAATAAAGAACACAGATATCACTGCTATTG
CCTCTAACTGTAAGTCTTAAGGTGAATTTTCTGCTTTTGGAGCATCTAGTTACGTTCTCA
GTTGAATGACGTGCAGTTTTTAAGGCAAGTTCAGCCTTTATAGCATCTTATTAGGTGATA
CTCAAATATTGCTAACTTTGATTTCCACAGAAACTCTAACCATGTAATTGTTTGACTGGA
AATAAACTCGAGTGGGAATCAAACACACCACCATCTGGGTTGTCATTCTCCTGGGCCCCA
ttatcactctccttattagtttttgactcagca
>NODE_16_length_736_cov_32.828804
TAAATGATAAAATGCACAGATTAGCTTACCAACCCACTTAAACCAGGATGAATTCTAATG
CTTCTCACGGATATCATTGCATAATTTACCAGCCTCTCTTTCACAGCAATGAAATCAAGA
AACAGGGATGTTTTTGTCATTTATTTATTCTTCTCCAGTAATCACCCCGCTAACGCCTAC
AGGGGCCTCCATCTGGGGAGATCACCCACGGTTGCGTGTGCTGTGATGCCAGTAGGTGGT
CCTGCCCATGGCTTGGTGGGTGAGCATGGTGTAGTCCCTGCTGCCACTGCTGCTGACATA
TCAGAGCTGTTTATTAAGAGGATGACAACTCTATCAAGCCCCATAAGCGGGCCCTCGTGC
ACAGGAGTTCTTTTGTTACTTTCAGGGAGGGTGTCATCAATCTTGCTGCCATGCTACTCT
CTTGAGCTGTTGATGGCAAACACGATTCCTCCCTTTCTGCCTGGCCTCTCCCGCCTCACA
GTCTGGAATCAGGCGTGGTGAGGGGGATCGAGGAGATAGGAGGACTTTCCCCGAGAGTGC
CTTTTCTTGACAGGCGACAGAGCGGACCGTTTGGACACCAGGGGTGGATATATGGGACCA
TGTAATGAAAAGACGTTGACAGGACCTGCTTGCTCTGTAATGAAGGTCCTCTGGAGCTGT
GAATGGATACACACATCTTTCACGCTTTTGTCTCCCTGCCTTTCCCACAGAATCCATCTC
ATCCATTTTAACCAAAAAGGAAGGTGTAAGAGAAGCATCCCAGACAACAGCTCACAGTTA
ACATTTACATGCCACGACGTGGTGTGAATTTTTAATGCAACAGCAACTAAGTTGATTTAC
ACCCACGATTTCTAGCTAAATCCCTTCTGCATTAGCTGAGGAAGGTGCAgttgaattttc
accctctttcctctttct
>NODE_17_length_1043_cov_27.237776
ACATTTCAAAGCATTTTCTCTGCGATATTTGAAAACGGAGTCGTGCCGTGAACGCCTGCG
TGTCCCTTTTAAAACAAACCCAGCGCCTGTCAATCACGGCGCATTCCAACCAATCCCAAA
GCTCCCTTTTTAAAAGCAGGTTTGCCTGCTGTGCTTTTATATTGCACCATGGCCTGTTTC
GAAGCATTTTTACTACCACGGTTATTGCCACAAATCAAGAGGGCAAAGTGAACGGCATGG
GACTCACACCAACTTTAACGAAATTGAGTCTGGTTCCTACTTCTGCGAAGTTCACGGCCA
AGAATTTCACATGCAGATGATATACAACAAGGAAAATGGGAAACAGAATTTCTAGGTGTA
TCCTGGGTGCTGAATTGGTTTGATTTTGCAAACTCATAGCCAAACTCACAACAAAACATG
ACAAGCCTTTCGAGGTTTAGTGGCTGCCCTCTCTCTTGCGTCAACCCCGGGGAGAGCAAT
ACTGAACCCAGCGTGGTGCTGCCACCTTTGGCAGGAGAGCACATGGGACACCCCACTGGC
AGTTCCTTAAAACTCTGCCCCTCGCACAATTTGCGAGACTACCCTGAGACGAGGTCCAGT
GCATATGTTGACCATTCGGTTCCCAATTTTTCAGACTCTGGATACCCCAGTCACCGTTTA
GAGCACAGCCCTAGGGGCATTATCATTGGAGCCAATCTTTCTGGAGCCGGCATGCCACCC
GTCACTGATCAACTGGCATCAAGAGCTAACCAACATGGCGGGATTGGAAGGTATCGTGAC
TTCCCTGGCTGCAGAGACAACAGAAGCCATACTTTTTTCACAAGTTATCAGGAGCAGGCC
CACGCCTCCGCCGACGCATCCCGAGAGCTCGGCAGCCAGATGATGCTGGGGCTACCTGGC
GACCTCCTCACCCGGACTCACCCCTATGGCCAAGCCATCAGCCCCAAGGGAAACAGCCAG
CAGCTTGTCACACAGTTCCTGGGTCTGTACAAACCCCTGAACATGGCAATTCAGCGTGGA
GGAGGCGACGCTTTCCTCAGGTGCTCTAAGCAGACAGTCAAGCATGAGCTGGTGTGCAAG
TGGAGTGACGGCCAAGAGGGGGCTGGGAAGCTGCCTTGCTCCAGAGCCTTCGGGACCATG
TATGAACTTGTCACCCATGTGACAGTGGAGCACGTCGGAGGACCCGAGCACTCTGAATAT
GTGTGTCACTGGGAGAAttgtgcga
>NODE_18_length_615_cov_22.343090
ACTATGCTAACCCCTTTATCCTGTCTCCTGTAGGGCTGAGTGTCTGCAGAGAGGCGTCTC
CCCCTCCAAAGCTCAGGGCCTCGGCTCCAATCTGGTCACAGAGGTGCGAGTCTATAACTG
GTTCGCCAACCGTCGCAAAGAGGAAGCCTTCAGGCAGAAGTTGGCCATGGACGCCATCAC
CGCACCGACCCACGGCATCAACCCGCTGCTGTCTCACAGCTCGCCGCATCACCCCCAGAC
CAGCGCTTCACCTCCCAGTAAGACGCCAGGTGGCGTTGCTTTGCATGCAGGAAATATATG
CTAACGTACGAAAGTAGCTCAAAGGTTGCATGATGTAGTTGTGCTCGGAGTGGAACTGCT
GTCAGAAGAGGGGCCAAGGCAGAGTTGATGTGATCAGAGAGCCGAGAGAGAGAGGGGACA
AGTGATCAATGAGCGTGAGTGAGTGAGCTGAGCAAATGCCATTGTTATTCTGATCTTTGA
AAACACACTGAGAACAATCCACATTGTACCTGCAATCTCCACTCCAAAGTCAGCATGGAG
AGGCATGACACAAAGGGCAGCAATCCTGTGACAGGCAAGGGTCAGGCCAGGGTCAGGGAG
ATGGAGGTGGGAGGCGGTGGTGGTGGTGGTGGTGGTGGTGGGGGGGCAGACCGATCCAGA
TCGCCTCCACGTAACGCCGTCATTTCCACATTTCCTCCTCTTCCTCCTCCCCGTGCAGGT
TGCTAATGAGAGTTGCCAAAACAAGGAGACAGCACGGAGCGATTATTGCTCTGACCATTT
CACCCCGACCTGATGTt
>NODE_19_length_751_cov_29.641811
CCCCAAAACCAGATGGAACAAGGCAGAGTAACCGCAAAAAGCAGCAGACTCTAGAGATTC
TCCCTTTCTTGAGTTATGAATTCACCATATGCTGTGCAAAATTATACTTGTGAATCTAAA
GGCTGAGGTTTGTTTGTGAGAAGCTCTACGAGAATAAACACTGCAATCCTATAAGACCTC
AATCAATCTTATCGGGTAGTAGGCTGGATTTGCATGATAAAAACAATCAAATTTGTGGTT
TTGAGAGATGATTGCTCATGGTATCCGGCACCAACTGCTTTTCACAGCTAATGCTAATGC
ATTATCCACAACTGCAAGAGCAGCATCACACACTGGCTTCGGAATCCATTAATAGTATAT
TCCTATTGAAAAAGAAATCTCAAGCACCATAATGTTACTCCATCAGCTTATCCTGTTTCA
GCAAAGCAACACTGTGCACTGAAAATACACCATCACTGACAGAGAGAGCCTAATCCAGTG
ATTGGTTTTACCTTATCACACAACTTAAGGAGTGTACACTTCTAAGCTGACGGATTGAAC
CTCTGTTCGATACAGGTTTGCAAAACTGAATCTGTTGAGCCTCCAAGATTTGATATGGGT
ATTTAAAGCTCTGCGCGGCATTAACCGCAGAGCACAACAAATAGCCTGCCTTTTAACAGG
GCTAGGGAATCCCGGGGCCAGTTGGGATGCAAATTGAAATGATCCAAGAGTGGATTGAGA
AGGTGAGGGTGGGCTTGGATGGGGCTGTGGAGGGTGGATGTGGGAGTGGTGAGGAAAGAC
GGCTGTAGGAATGTGGGAATGAGACGAGGTGGTATGAGGCTTGCGGTGAGGGCTGGCAAG
GTTTGGAGGAGTTAGCTGTGATTAGCCTCAAACACTGACTTATGACTCGAGTGACAACAG
TTTCGCAACAAATCGCAGCAGggaatgcgtcgc
>NODE_20_length_729_cov_36.396435
GCCCATTGCTTTGCTCCCCCATAAAAATAGCCCATCCCATTATTCTTCTGCCTCCCTGGG
GGCCACAAGGTCTCCAGCATCATTACCAGGACTAAGGATCTGACTCTGCCGCCACCACTT
GGCACTCCCCCTCCTCTCCCCTCACTCCTCTTCTCTAATTATAGGTCAAGCACTCTTTTT
GTAAATTATAAAACCTTTGTTCTTATCAAGAAAACAGAGCAAAAAAGAACGATACCATGG
AAGGAAAAGGAGCAAGGAAGACGAGAAAAAGTATATGAAAAAAAGAGGAGGGAAATGGTG
TAAAAATAAGAAAGGGGGGGAAATTTTTCAATTATAAAACCAAGCTAATTTGGTATGACC
AGCGACTGTCATGCATGGTGACGGAGCTCCATTATGCAGTCATTTGAGCTCTTTCAAATT
AGTTATGTTAATGTCCTGCGTGTGAATGTAACACTTGGATGGGACAAGATTTCAGCAATT
AATTTCTACAGTCAGCGGAGAGACAAGCAAATTTATTTTCCCCCTCTCAGGGAATTGGTG
GTGGAGGGAGTGAGGAGGGGAGAGAGCATTCTGGAGCAGGGAACAAGCTAAACACAAGAC
CTAAATAAAGCCTGAACAATGGGAGCCAATGCCTCCTCATTCATTCAATTGACAATGTTT
TGCAGCTTAAACCTGTTTTATTAATTATGTTTGACATTTCCTTAATTAGTTTCATTTACA
CCAAATCAATCCCTGCTGCTGTACAGCGTCATTTATCATTTTAAAAAATTTGCATAGCCA
GTGCTGACTTTTTCTACTTAATTATACATTAAAAGTGTCAGCCGCGCTTGCTGCCTGGCA
TTATCTGAGGCAGAAAGGTTTGTGGCTGGACGGGGGTGGCATTAATCAtcagggcgggcg
cgggcaagggg
>NODE_21_length_619_cov_43.518578
AATGGTGCTAAGAAAGCTGACAATTGTTTTCTTTTCTTTTCTGTTTCGTTCAGATTTTTT
ATTTTGTTTTGTTTTCCCAGAGTTAACAAAAAAAGAAATGCAAAATAGATTAGGTACCTA
ACCCTCTTTATGAATGTATATTATAATGTTATGTTTGATGTATTCACTTCATGATTCTTT
GACACTGGTTGGAATTACTTTTGCTCTTTTCATTAAAAGATTACCGAGCTTTATATATAC
TGTCTAGAGTTGTTACCAGAAGGAATCTTAATGAACTCTTGACACTACAAAATCTTGTAT
ATTTTTTGTGTGCCAATTTGTAACATATTTTGTAAGTGTATATTTTTCTTAGAAAGTGCT
GTGAAGTATTTGTGTGTGTGAGTAACCTTTTATGCGCCTCTATAGGCAGTGGAAAGGATA
TACAATGACAAGTTTCTGGTTTTAAAAACCAAAATATGAAAGTATCAACAGAAAACTAGA
AATATTTACATTTTGTTGGGAGTTTTGTAATAAGACCATGATCTTGTTGTGAGAGTGTTG
TGTTACTGTGCAAAACACAAATAAGCAAAGAAAAAAAAATGAAAACTTGGAAAAAAAATA
TAATTTGTGAACAATTTGCTGTTTTATAGATTTTCATGTAAATTATTTGAGTATTATTTT
GTTTTTTGTTTTGTTGTAACTGTTGCAAAGGTTTTAAATATTTGTGATCAAGCCTGTATG
GTGATAATGTAATATTGGTAACTTGCTGAGTTTTGTAATAATGTTTATGGAGTAAATATA
CAAAttaaaataagattttga
>NODE_22_length_917_cov_21.909487
TGCAATAAAGATAACGCCATGTACCGCCATATCAACACATGCTATACCAAAAAAAACAAC
CCCAAAACCTCTCTTGTATCCGCACCAGACACAATCATAAAGCAAGAAGGTACCTATAAT
TTGTGACAGCACACAACTTACAGGCATGAAGACACTTTTTATTACACCAAAAGCTAAATA
AAACATAGCACCAACTTGTCAAGCTAATATATCTCTCTACGCTCAAGTCAGAACATATTT
ATCTTAAAACTTTAAAGAACAGCTGCATTTCATCAAACGGGAGCTTGGCCTTAAAACAGC
GCTCTTACCACTCCTTTACCACTCACAAATCTAAGAGAAGACAGCATATCTTTGATGCCA
GACAACCCAAACGGCAAACATAATACTGTCTGCAAAGTGTGAATATTTGTATCTTTTTTT
TCCCTTCCTCTACTCTTTTTTTCCTGCCATGCCCTGCTGTCTGCCTGTGTTGTTTTGAAG
CGGTGAATAGATTTAAAAGATGCAGGATGACAAGACAAAGAGCTGGGGAATAGCCCCTGG
GCACTTGTGCTTTAAGTCATGCCATTTCCTTGCATGGCAGGCAGCCCTAAATAAGTTACT
TATAAGCATTTATTGATGCACAAGTGTGGCATCTGTTCCTAGGCTGCGGTTCTGGATGTA
ATTAGCTCAGAACCTTACGCACTTCAATCAAGCGACACATTTAGAGATACAATCCCCCCC
CCCAACACATACACACACACACACCCTCCCCTTCAACGTTGCTTCCTCATTCCCGTTTTC
AATCTCTCTCGCTTGGGTGTTTTACTCATTCACACTGCGTGGAATCCTCCATGCACAGTA
ATTACTCCACGATAACCTCCATCATCATTATCGTTATCCTCTCCAGTATTCAGCCGATGT
ACTGGGGATTGCTTAAACTGTAAAGCCAGTGAGGTGCTGCTCGTGTGTGGGGCCCTCGTT
TTGATGACATCACCAGAGATAAAGGGACACTAAACAATCAAATAGGCACATGAAATCAGT
CGCTGGTTCAGGCGTGAGCTATTTCACAGAGCCAGATCcgaaacgacccctgaaattctt
ttaatagggtttgtttcac
>NODE_23_length_674_cov_42.204746
TTTCTCATCTTTTTAATGAATGTGAAACAATGGCACTGTATTCTTTGCTCTACACCTTTT
TTTTGCAGCATGCATCGTCCTCTCGGTCCTGCAGCTGTATGGATTAAAAATTCAAACAGC
AAAACAAATTGATCACGATATTTATTTTACCTATGAGCCTTACCATTGGCAAAGTTTGTC
AAGGAAATAACCTAGTCTCCACGTGTTTGTTTGTGACAGCCGAGACGTGAGTGGTGGAGA
CATAAATCAAGTCAGATTTATTTTTCCTCTCAACTTGGAACATAGTTCTCTTCCCTGTAG
AATTCAGAACTGATCATTAACCTTTCCTTTAGTTCCTTCCCTTGCCTGGTCACATTTCCT
CTCTATTTGGTTCCTGGCCCCATATGCCACTTTCCTATTTCCTGCCTGCAGACAGCAGGG
AGTAGCTCTATTATCACCTTCCTAGAGCTGTCTTTGAATGTGAGAGGCAATTCCATTTCA
CTCAGCCGTGGGGAGGGGTAGGAGGAGGAGGGAAAAAAGCACACCATAGAGCACACAGAA
ATTGGTTTAGGTTTACTTCTTATAGTCGAATGTACGGCTACTTTTGCTGTTTGGCTCCCA
GATTTTAGGATTATAGAGACTGCCGCCAATGTGCAGGTTTTTGTGGCATAGTTTGAAATC
AGAGCAAAGGTTAAGTGCAGTGTATCATGTCTGGTTGTTGTGTGAACACTTTATCCTCAG
CTCCATTTAGAAGTCACCTTTTGAAATATTAACAATCCTAAACCAGTTATATTACTCTAC
TGTGAAGCTGTGCTAAACATATCCAATATGTCTCTAATGCTTTCCCTCTCCAGTGTGCTC
ACTACATTTTGcaaca
>NODE_24_length_700_cov_45.015713
GCAGAGAAAATTATTGAGGGAATGAGGTGAGGGGGAGAGGGAGTACTGCACATATAGAGG
AGAGAGGAGCACACATCAAGGAGACATGAGAGAGTCAGGGAGGAAAGAAGAAAGGAGAGG
AGAGGAGATATGATTACCAAGGAAACAGCGAGAAAAAAAAAATTCCTGCTGGGGAGAAAG
AGACAGAGCCTGTGGAGTAGACAAAGAGGAGAAAGAGCATGGGGGGAAGAAAGAGAGTGG
GAGGACAGAGAGACACAGAGAGAGAGACAGAGAGAGGAGAGGATAGAATGAATGCTAACA
GGGAGCCCAAACCCAGTACTGAGGCTTTATCCTTCACAGGCGGAGGAGCAACAATCGCAA
ACACATTTTCTCTCGCCCTGGCCCTAAGAGAGATAAAAAAGCAATTTGTATTCTATTCCT
ATTCAGCGTCGCTTGGCCTGTTTCTCTGCCTGCATATTTGTAAACACAGCTTTGTCAGAG
CAGCTTAATCTTCCCAACACAAACACAGACTACAGGAAGGAGGGGCGAGAAAGGGCGAGC
AAGGAAGAACAGTGATGAGGGGGGATAGGGTAAAGGACGAGTAAGAGAGGGAGGAGCAGG
GTGAAAAGGGTAAGAGGGCGAGCATGGGAAGGGAGGTCTGAGGAGCAACGGAGGGTCAGA
TGAGAAGTCGGTCAGGGCATCGAGGATCAGAACTCGTTTCCGTCTCTGCTGCCACAGGAT
GTCTCTGTGTCAAACTCCGAAAGACCCACTGTGTGACATAAAAACACACACACACACACA
TACACAGCATCTTCTAACCCACTCACCCCCCTGTTGTCATCCCTACCCACTGGCCTAAAG
TCCAACAGGCCAGATTACTGACAGAAGCACAGGAACAAgcat
>NODE_25_length_935_cov_41.725132
ATGACCAATAAGATTACAGCACTCACCTCATAGTCCCGCCCTCACCTTTACAAACCAGCC
AATAGACGCCGCCGCTCTGACTCCTCTCTCGCAGAGGCCGAGCCACACAGGTAACTCGGG
AAAAAAAAAGAGAAAGGAGAGCAGGAAAAAAAACTCCGGGGCTTGTTATGGAGTTCGTGT
GAAAGACACACGGATTTCCACCCTTCTTTACCAGTTAAACCAGTATCTCTGGATAGAACA
CACTCAAGTACAGCAACAGGTAGAGTCTCTGACCGCAAACTCTTCCGTGGCTCCTCTGAA
AATAATCTCTCCCCCTTTTTTCTCTCTCCGTTTATCTCAATTGAGTTTCCAGCCCTTTTG
TTCGCTCTTCTTATCACTTGGAAAAAGGTGAACCCTCGTGTTATTTTTATTTTAATCTTT
GCTTTAATTGTAGTTTTTACCCTTGTGGTCCCTGATGGCTTCGCACAGTGATACTCTGGT
GGTGTTCTTTGGGGCAACAGCTGGTGCAAATGGGGGTAAACTGGGTTCGGATGAGAGGGA
AATAATTCTCTTGGTGTGGCAAATTGTGGATCTACATGAGAAAAAGGTACGGACCTTTCT
GACCCCTTCCTTCGTTGTACGGTTTCTTGTGTAGCCAGAGTGTTTGTGGCGTAGCGTGTA
CCTGTAGAAGAAGAGTGTTTGACATTTAAATCAACATGGTGTGCTCTCTGCAGCCGTGCT
TCATGCTAGCTAACGCTACATCAGCTCTCCGGCGTTAGCTCACCTTTTAACAGGTGTGCG
ACTGAAACGTAACGAGCAGCGGAAAGCTTTAGCTTCACCTGAAGGAGAAAAACACACCTT
TTTGGTTTAGCATGTCAGCTTGTCGACGTAAACCACGCTGCATTGACAATTAAGTGCCTT
TATTGCAACTACATTGTCAATTGTTTGACTTTTTTAAAAAAAGCGTTTATTTCCTTTATG
TGTGGGGTGTCATTGCCAAAAAGTGGTCGCCTGCCAAAAAGTGGTATGTCACAGTTTCTG
AATGTACACAGCTGCTTTTATCTGGGTCCAAAGGTAATAATGAAAACTGTTTTggtgtta
tccctatgtctctgcattatttcacctgttctgtgct
>NODE_26_length_620_cov_45.911289
TGAATCAAATAAAGAACGTCTAAAAGACTGTCATGACTCATTTTGCAGTACACACGACTT
GAATTGTTCTTGCCCTTAACATTTTGCTTTCCTGTATGACCTCATTTCAATTTGTGACCC
CGGCACTGTAGACTGCAACTGTAATGACCGGTGTTGCCAGTGAAGATGGTGCCTTTTTGC
TGCCTGCTCTTACTGCAGGCTCTATGTGTGATTGCCGTGCGGCTGGATTCACAAGGAAGG
GCATAAACTTGGACTGGAAGACAATGCATTAAGACTGCTGGTCCCTATGCCTTAGATTTG
GCACAGGTTAGGTAGAGGCATGAAATGCATATTGTTTGTGTTCATTTGAATAAGGACAAA
TGTCAGATTTCCATGGCTCCAGGCAGCCTGCATGTTAGATGATCAACTCTTTTGGGCCCC
TGGATGTGGGGTCATCAGTAGCGCTTCCAGGTCACTGTCACTGCATGCCGGTTTGGGGCC
ATAATTGACCTTTTGACAGAGCACAGGGAGACAGCCTTTCTCTGAGGGCAGGAATAATCA
CTTTAGATTTACTTGTGGCTGTGCTCATGTTAGCTAATTAAAATGTTTGTTTTAAGAAAA
ATTCAATTGGTGATCTAAGAAAACATATTTTCGAGGTTTTATTGGATGTTTACATTGTTG
TGGTGTAAAAAATATAATTGATAAAATAAGAAAATGAAAGAAAAAAATAAACTTGCCTTT
GAACTTTTCTTGCATTTGAAAAAAATATTTATTGTCTTAAGTATTATCACAATGAAATCT
TTGACCACTGGGGCTGAGAAAc
>NODE_27_length_920_cov_35.831520
TCTATCTCTCTCATTCTGCCTCTCTGTCTCTTTTCCCCCCTCTCTCTCTCCCGGACAGCT
TGGTCACCCTGGCCTGCAGGAGAGGGACTCACCGTGATGAAATAGAGGTAGGCAGTTGTT
CCTTCAGCCCCAGGGTCATTATTTAAAAAGTGACAGAGACTCCAGTGAGTGAACATGAGA
GAGGTGAGGAAGGAGGGAGGGTGAGGAAGAAAGAGGGAGAGGAGAGAGTGAGAACAGCGC
TCGGGAAAGAAGGGAGAAGGAGGGGCGGAGGGTGAGGGGCTCAGTTGTGCAGGTGTATTG
TCCAGCGGAGGGAGAGGGTGCTGGGAGACAAATGAATCCAGCAGGCATTTGGTACACACC
GGAGATTGCTTATCGATCCAGATCGCAGTATTCAGGCCGGCCTGAGAGAGGGCTGAGAAT
TTTCTGAGGGAGTTAATAACCTGGCAGCTCAGCTGTCTTGTCCAATTCACCAAAGGCAGA
GGCCTAATCAGGGCTGGATTCCTTTTTCTGTCTGAGGAGGGGGCTCCGGCCCTCCACCCT
CTCTTTCAGCTTTGGCCGCTTTCTCTGTCTCTCCATCTCTCCAGCCTTCCTCTCATCCCT
CCCTCCCTCCACGGCCCCTCACTTCCACTCCATCGGAGCTCTGAAAGTGATTGAAATGAC
AGCCTATAGAAAGAGGCTAATCAAATTGTTTATTATCAGTCTGAATCAATATGTATGGAT
TGTTAAAACATCAAAGTCAGCCCCTGGAAAAGTAATAGTCGCCGGCTGGCAGCAGCTGCT
CAGCCAAGGCTGGGTCCCTGGGAGCCTCGCTCCATTTAAAGCGACTTTCACTCTTACTTA
AGTCCTGATGACCCGACGAGGTCAGTTGGCTGAAGGGGATGTACATGGCTGTTCTACAGC
GCGGCTGCATAAAACCCCTCTAAACTTCCCTCCAGCTACTCAAATACACGCCTATTCTGC
CCGACTGATAAACAGTCCATCAACAAAATAAATGAGCCACCATGGTACTGAGATAAAGAC
CATCGCTCACCTACTGTGCTCCAAGCAATATTTTGGACCACTGGTCACTGGTTCCCTCAA
ATTCAATATTTTGCACCCAtac
>NODE_30_length_795_cov_18.724527
CCCCCGATTTTGGCTCTTGCAACAGACAGAAAAGAACATATAAAGAAGGAGAGCTGTTTT
CTTTTCAGTGTCTCCCCTCGGCTAAGTCTGGGGTAAGCCCACTAATCCCGCTTGGTGTGA
TGACTCACAACGGGTGTGGCCAATGTGTTCCCAAAGATATCTTTTCCACAGTCTGAATAT
CAATAGGAATGTTTATGTTGGCTTTGCGAATCATGTTGTGTGGCATTTAATAGTTTCTAA
TGGTGGCCGAACGCCTCTTCTTGTGTTTATGTTTGTATATCTTACCCACAGAAAACAAAA
AATTATGAAAAACCGACATGCTATTTATGATATTTGTCCATTTGTTTTAGATGTATGTAG
TGTTGTGTGAGTGTGTGTGTTTCTGACACGTGTGTTTGTGTGAGAGGGAGAGAATTGGGC
CAGTATCCCACCTAATTGTTATTGCGTCTGTGTTTGGCCTGGAGACAGTCGATAGGAATC
AGCAGTGAGCCTGCTGGTGGTGCTGGTGGAGGTGGAGGGGGGGTTACAGAGAGCTGTGTC
TCCCACTTCCCAGTGTCTTAGTTGTAATGCATCCCTCCACTAACAGGGATCAAGGTATTA
GGGATTCAGGTTATTTGTATTGATTTTATGTGCTGTCATGCCGGGCTCGAGGACGCCCTC
ATATTTGTGGAAATTGCAAATTCCACCTCGGAAATGTCACCAGCGTTTAATCTCTTCTTG
AGTGGTCAATATGGGACCCTCACTCTGGTCCGACCACGTTTATTAAACAGAGACCAAGCG
TTTCCCACGGTTACCATGACACCATGCACCACGGAGCGGGATTGGTCCAGACTAAATGGG
AACACGGGAATGAGGAAGTCCAACTTCAACATTAATAACTTTTGATAAGATCTGTGTCGA
TGGTTATGAGATTGTtcacggataaggagagttgactctggattaggttcagcactggga
ggagttgtgttcagaaa
>NODE_31_length_724_cov_28.186464
GCGGTTGTCTCTGGCTGCCCCGCACGTTACTTCCTAAAAACATTTTGATATGTGCATTCG
CAGGTAGATCTTTGATAGCTGTTTATTCAAAAGCAAACTTGAAAAGAGGATATAACCTCG
AGTCAGAAGCCTGGACGGGCAGAGTAAGATTGAAATGGGTCCGACTCTCCCTCTCTCTCT
CTTGAATTGAGGGTCCATTGTAGTATGTCAAACAAAAGGTTTTTATCAGAGGCTCTTAAT
GTAACCCCCTCCCCTCACTCTCTTGGCCACCAACTCGTTCTTCTCTTCCTCTCTTTTCTC
ATTCATTTATTCCACTGTGTGTGGAAATAGGCTGGGCAACAATTAATTTCAGAGTGAATT
CAGGCAGGATCTATTACCCCTCTCTGCCTCTATTGCTCTAATGGAAATCTATTTCACTTC
TCTTTTGTGTCCAATATAATTTAATGCCCATTTTATTAATGGCCTGAAATAATTACGGAA
GGCTTTTGTGATTCTTGAGTATGTTTCATTTAATTGTGTAATAAATGTCTAATCAGAGCT
CCCATCTGAAGCCATTATGGCATTAAAATTAACAATTACGCCACAAATGTCTTGGTGAAT
GCGTTGGGGTCTATAGAAATCGTTGCTGATAACAAGACACATATAAATCATTCATGAGAA
TTTTTTCAGAGAAAAGCGGTGTGAGAGATAGGAGGATGAGAGGGAGAAAAAAGAAGTGGA
GGAAGAAAAGAGGAGAAGAAAGGAGCTGAGTTTTCTTTATTCCATTGAAAAACGGGGATG
GCCAAAAGATAGGGCATTTTAAAACTGTGTCACCCTCTCCAGCTCCTTTCTTCCCCTGTC
TCTCTCTATCTCCCTTTAATTTGCCTTCCTCTTTATTTTTGAAGTGACAGATTTcacttt
gggaat
>NODE_32_length_486_cov_4.148148
GTGATGAGATTTAAATTAATTCAGCCTCCATTCAAATTCACCATGAGATGAGCTGCTCCA
TTATTTGGCCTTCCAGCCCAACACTTCTCCCTCCTTTCATCCCTCCTTTCTCTCCCTCTC
TGTCTCTCCTCCCTTCCTCCTCTTTTCTTTTTACTCTCGTCTCGTGACAAACCTCCTTCC
TTCGTCGGCGCCTTCTAATCCTCCCTCCTTTCCTCCTCCCTCAGTAATCTCCTTCCTTCC
CTTTCCTTCATTTTTTTTCACCTCCTCTCTCTCCTTCTTAATTTCTCCCTTCAATCCAAT
TTGATCCAGTCCTTCCCTCCCTTCTCCCTCTTCTGCTCCTCTCCTTCATTAATACCTCCC
TTCAGTCCTCATTTTACCCCTCCTCATTCCTTTCCTTCCTCTGACTTCCCCTCCTTACCC
GCATCCGTTCATCATACACTGTAAAAAGACACTCGACACTTTTTAACATCAGTAACTGTT
TTTATTTTTTACTTCTTTGAACAGTTTACTGTTGTGTTCTGGATTTTCTCTGTTTTGTTA
AATTACAGATAATAGCTAGGGAAATAACAGAAAATAAGAATTGATTTACATGTTAATTGT
AGGTGAagaaaagaagccaaaactcttaaataatttgtatttttatcaatttaactggtt
tgaacata
>NODE_33_length_461_cov_4.624729
ATCCCAGCATGCTCATCTGTAACCCGTCCCCTCCTCCTCCTCCTCCTCCTCCTCTTCCTC
CCTACCCCACTTCGTTGAAGCAGGGCCCCTCCTCCTGATTGACTCGCCTACTAGTGATTT
ATTATCACCCCGTCTCTCTCAGTTTATCCTGTCACTCTTTTTCTCTCTCTATCCCGTCTA
TATTTTTTCTTCCATCTTTACCTCTTTCTGTCACCTCTCTCTGTCCTCCCTCTACATTCC
CTCTCTCCTCCTGTCTCTGTACCCTCCCACCATGCCTCTCCCTCTCTCTCATCCTGCTGT
GTGGTGGGTTTACAGTTGGTTCTCCGAGGCATGAGTGAAGCATTAGTAGATCGCCGGGCG
GCTCCAGCCCTTATAACTCTGTGCAGTGGGCCTGAATTGTGAGTCAATCGACACAAGAAA
ACCTCTCTGTAAACATTGTCATTTTGTGGGCTGCATCCTTACAGTGTAAAATGGTGTCTT
CCTATAAATCTGTCATGCTGAGTTTCAATGGACACTAAAACAACCTTGATGTGATGCCAG
AACAGCACATCTTATCATTTGGCTGATGATGCAACTTTTTTAACCACGACAAAAAGTCAG
TAAAAGAGGAAttaagagtctaaagtcattggcctctcttctg
>NODE_34_length_833_cov_25.094837
AGGCGAAAGAAGCTACTTGGAGGAGCGGTTAACAACTCGAACGGCTGCATTTTAAACCCC
CCAAAAATCGAGAGAAATCGTTACATTCTGCGAGACGCGTGCAAACAAACCAGATCCTCC
ACCGGCAATAGTGATACACCGACGTATCTGACACGACTGTATCACCGTCAACTGCTCGGC
ATAGTTTCACCCCGAGGACAACAATGATACCGCGGCACAAAAGCAGCGACGTATGCTAGT
CTCTCTCCTTGTTTCTGCCTATCTCTTCCAGTGATCCCCCCCTCTCTCTCCCCTCATCTG
CCTCCCCTCCCTTCGGTATCTTTCTAGTGCACTGGCCTCCGTTTACCACCATAACCCAAA
TTAGCTGGGCAGGCGTTATCCTCTCTCATCGCTCTGTGCCGTTAGGAGAGAGGGCGGCGG
GGGTGTGTGGGGGGGGGTGGTAGAGGAAGAAAAAAAAAGTGGCAGAATTTCCTTTCTGCC
TCTGTGACAGCGCTATCTGACAGCGTTTTACATCTCCCCTGCTCTCCCCTCACTACACTC
CACTGTCAGACAAAGAAATTAATACCCCCAGTGACTGTGTTTTAATTAAGCAATTTCATG
CAAATTACACATTTTAGATTGTCAAATAATATACTGCGCAAAATTGTAGGCAGGCTGATC
TGATATGCATGGAGTGTTATTCTTCCAGGCACTGTGCATACATGGAAAATGAACAAAAAT
GCTAATTTCTAATCTATTATGCAAACAGTGGAGATACTTACATAGATTTGCACGCCTTCC
TCGGATAAATACGGCTCTTGAATTCTATGTATAGAATGACTGGGTTTCTTAAGCAGTCTT
TGCCATTGTTGTTTATCTTATTTTGTCTTTATTTCAATCATATCTCCTCTTGCTTTCCAA
GCAATGTGTACTCTTTATTCCGACAAAGCTGCAGCCGGCGCGATAGGATAAATAAGCAGA
TGCGAAGTTTATCATTAAACACCGTTTCAAGATCTCATTGACAATTAATAATTGg
>NODE_35_length_764_cov_27.027487
TGATGAAAAGTGTTTTGTTTTTTGGGGGTTTTTTTGGGCTCTGCAGGGGTTTAGCAGTCT
CGCTGAGAGTGAGTCTGAAAGGTTGGCTGACAAGTACCTTCCAAACATGCAAACACACAC
ACACACATTGTGAACAATCGTACCAAATACTGCAATTTTCCAAGAGGGAACGATGCAAAT
GAGCGTTATGAGCGTTGAAGCGGGAAAAAATACGAGGCGTTTAGCATAAAACAAACCTGG
CTAGCAGTGCTGGAATCTTGCTTTCATGAATAAACAAGGCTCTGGTCTGACTCCACTAGG
TGTTGCTCATTCGACAGTTTTAAAAACAGCTCTTGATCATTTTCGGAGTTTAAGAACGTA
ATAATCTGCACTACAAGCTGTCTTCCTTTGTGTGTTTTTGAGTGTATGTGTTACCTGCTG
TCCAGGCTTGATTGGTGACAGCGTGATTCCCTGGGTGTTGATGACAGGCAGGATCTGATT
GCCGATCACCGTGGCGATGATCTGGCCTTGAGCGTTGGTCAGAAGCTGAGGTGTAATTGG
CTGTACCTGCAGTGCTGGGTTGCCACCCCCTGATTGGCTGGAGGGCCCTGCAGAGTTGGG
CATCAGTGGGATTGTTCCAATTATCTACAAAGGGGGTAGAGAGGAGACGAAATCAGCTGG
GCGGTTTTAAAAAGGAGAAGGAGTTGGGAGGGTAAAAGCTACTGGAGGTATCAGTCATAA
TGATATCTGTTGTTGTGAGCTTTTTTGCTGCTCATTTTTGCATGTCATGAGGCTAATCAG
GGCATGCTGCTTTGGAGTTGGTCTGTGTGTGATTTGGAGGGAAAAACATTCAGAAGTGTC
CACTGATCATCTGTCACTGAGGTGGTTTTACAGGCCGAGCAGACCGCTGGGAGCGCACTG
CAAAGGTCAGCGCTGAATACCTGTGTGTGTGATGGTGCacaccact
>NODE_36_length_692_cov_14.515896
CTCCAATACGTTTGAGGTTTGGGTTTGCGTTGCTGCATGTCAGGCAAAAGTGCTAGAATT
CATCTCCCTATTGAAATAGCAAGGAATGTATTGTGTTTTCTTCTTCTTTTTTTTTGTTCA
CAACAGATTTTTCACTACGAGTGAATACAAATGCGCGTCTGGAAGTTAAACAGCGCTTAG
AAATTCAGAGAAGTTTCTCTGTCTGATCATATCTGAAGCTCATGTAACAGAGAAGCTGAG
ACACCACATGGACTCAGAACCCAGTCAGTTGTGGGTCCATGTAGTTGCACCATCATGTAA
ATGTTGCACCAGTTTTGTAGTAGTATACAGATAAATGACTGAACAAAAATATAAAGCCAA
TCTTTGTTCTTAGGTGACATGTAGGAGTTAAAGTCCTTAAGTTGTATATACATTATGTAT
ATTTATACACTTAATTATTTTTTACTTTTCAGTAAAAGGTGCTCCACAAAATATGACAAT
ATGCCATACTTGATGAAGTAAGTCACAGACTTATTTTAGAACGGAGGAACACTTCCACTC
CCATCTGGAAGACAAAAAATAGAGAAGAGAGAGAAAGAGAACGTTAGTGGTGCATTTTCA
CAGAATGATTTATCATCTCATTTTCAAAAAGAAAAAAAAAAAGAAGAGATAAAAGAGAGG
CCGATTCTTACCTTTGTGGAAGCACTGTGGCGATGGATGACATTGGAGTTGATACAACTC
AGGTTGTTGCCCTAAGCCAGGGGCGATCGAGGCACCTGCCCCAAACATGGGTTCCAGGAC
GGCCAGTTCCTCCAGGAGGGACTGAGTGCAAGACACGGCGGGCGTGGGCGAGGCGATGGG
CGTGGACGTGGCGGAGCTGGGGGAGGCAGTGAgg
>NODE_37_length_782_cov_32.108696
ATAAGTGAGCCATGATTGCACATTTTAGTACCACATAGACTGTGATCTAGAGCAATTGTT
TTCTATTGGGCATAATGTGTTTAGAAGCACATCTTTGAACTTCTTTCACACACACTCAAA
ACTGTATGACCAGCAGATACATCAGTTTACTTTACAGTAGAAATACTTAAATTAGCAGTA
TACTTTTTTAAAAACTAATACTTACACACACACTGTCAATTATACGTCCACTGAAAGGAT
CATATGATTTAGTTCTGATTGTTCTCTTCTGTAACGTCCAGGATCTGCTGGCCTGAGATG
AACTTGCGATTACAACCTGTTGTAGTCTAGCTGAGCTGAACGCCTCATAAGTGGAGCTTT
TGCTTTTTTATTGATCTCTTTGTTTCTCATAGCTGGAAGGGCACAATATTTTCTCCAACC
TGAATTCCAGCGAGTACGAGCAGGTGCTGGAGATCATCCGAAAGGCCATCATCGCCACGG
ACCTTGCCCTGTACTTCAACAACCACCACCAGCTGTCGGAGCTGCTCACCTCGGGTGTGC
TGGACTTTAACAACCACTCGCACAGGTCAGACCATGACTCACACAGGTGCACAGGTTAGG
TCTGGATTCAAACCAGTTCTCATAGCAGTGAATACAGAGAAAAGCAAACCTGGCGTGCAT
GAACAGCACATTGAGTTTCTCCACATGGATATAACGAGGCTTTGCTCCCCTCCAGGGACC
GTGTGATTGGTCTGATGATGACAGCATGTGACCTGTGTTCTGTTACCAAGCAATGGCCAA
TCACACGACTCACAGCCAACGACATCTATGCTGAGTTCTGGGCTGAGGTACAGTGGGATA
CTGTTAGAGCGCAAACAGTTTCAGTGTCATGATCATGCCTCCAGCATAACAGTGATACAT
CTGTTATCGCTTGTATATGTTGCCACAACTTTGTATGTCTTATTTGTAAGGCAAaaaata
gtgt
>NODE_38_length_517_cov_29.379110
ATGCGTATTAGTGCGCTGTCCTCGTATTGTTTTTCCGATCCCAATCTAAATGTAAATGTT
TGCTATTTTGACATCTACTAACTTTGTCTCCTCCTAATCGCCATCGCTTCTCTTTTTCCT
CCCCCCCATGAGGGAACGACTTCTTCGGTTTTGACGCATGAAAACGGCTTTACGTGGCAC
AGAAGAAGTGAATGAAAGATGATGCATGCCACTTAAAATGCCTGAGGGAGCAAGTGTAAT
CTAAATTGGATATAGAGGCTATTATTACACAACATTATGCGTTGTGGTGGACTAATTGCG
CGGCTGGATGAGTTAAACAGTCAGTTAATGTCGAGTGGCGGACAGGTTTCTGGAGCGCAC
AAGGTCAGCTGCGCTGCTCCCAAGCCTTTAGTGGTGTACAGAAAAATGCTTGAAGTATTC
ATGGGATTTTTAACCATTCTAAATCTGTGTCCTAAACCGATTAGTTGACACCAATTTTTC
TTTGATGTATTAGCTGAGGGCTTTTGCCACTTGGAAGCCAATTGAAATTCAAAACAGTTT
TCGCTCCAAATGCTTTGGGGAGATCTGCTGCAAATAATGGATGTAATTTATTTTTGACCT
TGCTTTTTTTTTTTTCGAACGGGTGGGTTATTAAATGATTAAACATATGTGCACTATGCT
ACTTGACTAAACAACTGCGTACAGCCATGATTAGCTATA
>NODE_39_length_621_cov_38.626408
CAAAACAAAGAGTTCTTTGAAGAACAAAGTGAAGCTGCCACATACAACGACTGCCTGGAG
ACGAATCCTATCGCCTAGATTGCATGCTTTCAAGACAGGGGAGGGAAAAGCATCCCTAAC
AACAAAATGATATAAATTACCACTGTTATGGTCTATACGGTTCAATTTAATGTGCTTGTA
ATGATAAATTATTTTGGTTATGAATCTAAAGTGGACCTGAGTGCAGTCGGAGCAGCAGGA
CTGTTAGAACAATTGCAGCTGTCTCCCAGGGCTGTGGCCATTAGTCAATAAATTAGAAAG
TAATTAGTTTCTGCTTCTGTGGCTCTATTTGAAGCGCTTCACACAGGTGTAATGAAAATT
TATTGGAGCTGTTGATCCGGAGGAGCAAAGAAAAGTAGAGGATTTGTAGCGTGTGATTGT
AATGTAGGATTTCCATCTGCCTTTCTCCTTTTTTTGCTTACAGTGTGACAGGTAAGGTTG
GCCATGATGACCGGTATAGTGAGGCTTTGCTTCAGTATTTCGAGGTTTGACAAAAGGCCA
ATCGACTAGCAGCTATAAATATTTCAGTGTGTCTCTTGTAGTGAGAAAACTTCCTGTTTT
TAACATTTTGAATTGATGATTTCAAATGAGTTAAGACTTTTGGTGAGAAGAACATGAACA
TAACCACCAAAATCTGTGGTTCTGCTGAGAAAGGCACTATTTTTCCTTGAAACATTCCCA
TGTGTATCACATAGAGTAAAATCGGATGCGTAAAATTTCAGCAAAGTTGTTTTGTTTGGG
TTTTTTTGCTGTAATTTCACTAc
>NODE_40_length_762_cov_24.458006
TCCTCAACAGCATGCTGAAGGAGCCATCGTTAATTCCAGACCAAATTTTGGCCAAAAACA
TCTACCAGGTAAATGTTTTAAGTTTAGTTGAATTATTATCAAAAACTCATTAAAATTCTT
TGATTTCATGGATTTTTTCTATTTTTAGTGCCTATAGTTAATTTTTCTGTAGTTTTTTAT
GTGTCTGTTGCCTCACAGTTACCCATCTAACAAATCCACCGCTCATGTACTGTGAGTTTT
TAAATGTTACTCCGGCACCTGGCTGACAGACGGCATCAGCCGCTCATGTTTGCTGATGAG
GTCACGTGAGAGCCGGCGGTCATGCCTGCCAATCTGCCAGCATCTCCTGTGTTTTCTCCT
TTCCCTGCACTGTATGGGCTTTTCCCCTCACCTCCCTTACACCCACCCACCCCTTTTGGC
GCGCCATAATATTTCTTCCCCCTCTTTTCAGTGCACAATAAATGACTGCTGTTATGGACC
GCTGGTAGACTGCATCAAACAGTATCCTATCCCATAAAATTTTAAGCCTGAAATTGACGA
GGAGCTATTGAAGGGGATGAGATGTGTCTGGCTTCACCTGACATAAAAGTTCTGCTTCAC
AGAGGAAGTGTTTCATCCTGCCTGCCATCCCACTATCACCGATACAGGGGGCTGTAAGGC
GATGGAGGGAAGAGGAGGAGGAGAAGATAGGCTGATCTAAATGCATCTCCATGTGCATGC
AGTGGATCAGACCCAATGTTCTATGATGCAGGAAAAAAATGATCATTTAAAAGCTATGTG
GGGGGAAAAAAAGCAAATATTCTTCTATACAGATTTTAAAATCACTTTTATTCGGGTTTC
AGTGAGTTTTGGTCACATCAGTCAAACTATATATTTTGATTTTATTTATTCACAATTCAC
ATGTGCGCCTCTTGGTATTACTATATTAATGTTTCCTcattgcc
>NODE_41_length_757_cov_33.643330
CCCACTCTGTCTATGGCTCATGCTCCATTATGGTTTTATCTGGGGGTGTGAAAATATCAT
TCCCAAATGCTGTCTCCTCTAAGATCCTCTCACAATTGGCTGCTGAAGAAAACTGGCTTG
ACTAGCTTGGTTCAGTATCCCTGTTGATCTATGTTATCACGTCTCATTACACCAATCACA
TTTGACAGAGAGTTGAATAGCACATGCATACTTTCAAATACATACATCACTGACAAGCGT
CTTTCATGCTAGTGATCATATTGATTTTTAAAGCGAGACTGTTGCTCATTGTGTATGTGT
GTCCTAATCTGAGAAATGAATGATAACCTCTTCATCACTCTACCCCCTGAGTGTTCTTAC
TGGAAGCCATATTGATTTTGTTAGTCTGAGAGTCCTTGCATTGCATGGCCTTTACCTCAG
GGACAAATCTAATTGTTTATCTCTGGACAGACTTCTGCCTTTACTCCCTTCTGTCTCATT
ATGTGCCAAGATTTGTCAAGTCAAGTCTCTCCACACTCTCAAATCGCGCTTTACAACATG
TCGTTCGGCAGAACACTACAGATGGCTTACTTATCAACAGACCCTCCCACATGGAATGCT
ACAAACATGACAGCACAACACACTTGCAAAAATATACACAAACTGACATACAATGTAATC
ACACTCTGGAGACGCGATTACACATACTGACACAAAACATGAATCACATTTTTTAAGAAA
CACTGTTTTTTGAGATTATAGTGTAAGCCTTCCTGAGAAAAAATTATAAGCAATTATTGA
TTGTTTGAGATCTACAGCGAACTGCACACAAATTTTACTAATAATTATAATTCCTAATTT
TTTCATTCAAGACAATGCTGTCATTCTTACTCATTCCTCATCTATTATATCACAGATGGT
TCAGAGCAGAGTAGAGCtgatcaaactgaaaagctccag
>NODE_42_length_630_cov_39.961906
TTTAGGAAAAAAACACAACAGGAGATGAGTGTTTGTGGAGGTTTAGGTTTTATTTCTTGA
GCTAAGCCCTGCCGTCTCCATTCTAGCAACACTTCCTCATTCATGTCAGCCCCATGGTGT
TACTCAGTCAGGAATTATTTTTCAGAATATACTAAATTTTGAAAAGATATATCTCTCCCC
CGTGCCTCCCCTGTTCTCTCATTCTATTGCTCTCCCTGTCTGTTTCTCTCTGTGTCTTAC
AAACACACACACACACACACTGCAACATGCATACAACCAGACATGCACAACCCCTCTTAA
AACTGGTTCTCCCCCCATAGCAATTTTGTCAGAAGTTGACAATGTCTTGATTTAGTTGTC
TGGCTGTTCCGGCCAGTTTTCCCTGCTGCGCTAATGTGAACAGGACATCCCGCTGGGCAC
CAAAGAATACCACTTCACGGCAGCCGCATAGCTGGCAGCTTTTATTTATGGCGCTACCGA
AATGAATGGGTATTAGTGTCCAAACATTTCACCATGCTCCTGCAGCCACACACAAAAGCC
ACTGATTTCCAGCAAATCTGCACTTATTTTATTCAAGAAGACTAAAGCTAGGGAGAGGGG
AGAGAGACAGACAGACAGAAAGAGAGGGAGAGAGAAAACATTTATAATGACTTAAAAGAC
CTCAAAAGAAGAATGGGAATTGCGTTTGAAAAGGATTTACGAGACAGAAATCGAAAAAGA
AAAAAATGGCCCCTCTATTTCACTGCATTTTTGTCAGAGTTGAAAATGGAAAATATCTAT
ATCCCTAAAATGACTCAACTTTAAGTGCTTAt
>NODE_43_length_793_cov_28.085751
GAGAGGTGGTGGGTTACTTTCGTACAGTAAAAGTTAAAGAAGGACAGACGATTTGATGGT
GCGTCATTGTCTAATAAAAGTAAGCTCTCTGGGGTAATGATATTAACATTTTAAGCAATC
AGCACTTTGAGGCTTCACACAGAGTGCACGTGTTCTACTTTATGCTTGTGTTCATGCGAA
AAGATTTCTGAACCAGCTGGAGTTTTGTGGTCCTCCCCATTGGTCATTGGGTTGCAGGCC
TGGTTCAGTCAGAGGTGATTGAATAGAAATATTGTTTTTTTTTTCTTTTTTTGGGGGGGT
GGGGGGCATACTGATGAAAGGTTGATTGATATGGTGTCAGGCGCTCTGTGATGGATTAAA
TTGTGTGTGCAGACGTTGTGGCCCTGGCCAGTCATGGCTGTTGCTGCCTTTTCCGCCAGC
CACTGCTGCGGCAGCTTTAAGAAAATTTGATTTTCGCAGCTCAGAAACACACGGCAGCCC
CTTTCTCTCCGCTGCCTGACTTCCATTTAGTTTGAGAGTGCACAAGTGATTCTTTATTGG
ATGAAATCTGCGCCGGATTGGATAAAGTGTTAGAGCGCTGAGCCATCTATCACTATCACC
GCCCCAGCTCCAGTTTCATTTTAAAAGAAAAGAATGAAAGCAGAAAAAACAGAAAGAAGA
AGAAGAAAAACAGACAGCCATAGGATGTTGGAGATTTGAAAATTAACTGTGGCAAGGGAA
AAAAAAAGATCTATCCTCCAACCACTAAGCCTGTTTCCTCTGTTGGAGGATACCAAGCTT
TTCTCTGTAGAGATGCCCCCGTGACTCACTAGTCTCTCAAGCTCTCCTGTCTCTCTGCTC
TCATAATGTCTGCTGACCAGCTCAAGCCCACACCTGTTCGCACCCTGCTCTTTATGTCTA
GCTCGTTTAACATAGAACTCTGCTTTTTTTTTTCTCCATATGTGGTCCTCAccactgcaa
catcttgtgtttact
>NODE_44_length_644_cov_17.718945
CTGTAAGAGGAGGGGGGGAAAAAAAATCAGGAATGTGCCCACAGTAAGGAAGTAATTTTA
GTCATTTTGCCTCTTAAATACTGTTATCAGAAGCCAAAATAACTCCGGTCAGGCTGAAAT
GTGAAGGTACTTTCGTCCTCTTTCTTCCTTATCAGTTCAGTATCAGGGTGAAACATGGGA
GTCCCTGGCTTTGACGTCACTTACACAACCTTTTCCCAGGCCGGGCTGTTATTGCAGATT
TTATACAGGGCTTTTTTTCCCTCCTTTTTCTTGGCGTCTTGTGGAAGAGCGGATGGGAAA
CTCTGATGTCATCAACCTTGGCGCAGCGGGACGGAGGAGCATGCAGACCCTCAGGGTGCC
ACGATTGGTGCCCATGTGTTTGTGCCCCGTAGATGGTGAAATAGATGGTGTGGTGCTGCC
CGCCTGTGCTGCACCTGCGTCCCAGCATGCTGATTGATCAGTTTGGTCATGTGGAATGTC
ACCATCTGCTCCCCAGTCCCACTCACCCCTTCTTGTGTGAATGCCAATCACTGGCAGGAA
GATAGTTATTTAAGCCATGTCAAATCAGGCGCAGGACGATGAGCAGTATGCCAACAACAC
TTGAAATGTGTGTTGCAGGCGAACACGCATATCTCACAATAAAAGGACAACCGCTCAAAG
AGGTGTATGTTTTCTATGTGCATTTATCTCCTCTGCTCCTCACTAACATACTCAGCAAAA
ACTGAATTTGATGCAGTGATGGTGCGACTGTGGGAACATATGTTTTGGCTTGTTTGCATC
TGAAAGTCTTTATTTTATTTTGAGCGCGGCTCcttatttatttcac
>NODE_45_length_436_cov_24.912844
CACAACACATTAATGTCAGCGCCGTCATCACACATAACATACACGACCAGAAATGACGGC
GCTGACAGGACTCAGAGTGTGTGTGTGTGTGTGTGTGTGTGTGTGTGATCAGCCAGGAAG
AGCTTTTGTCCTTGGGCTGAGAGGGCACCTGGCTCCTCTTCCTGTCCTTGTGATCTCTCT
GTTCCCTCTCTCCCGTGCCGCTCTATCCTTTCTCTATCTGTCTCTTCCTCTCTTCTCCCA
GCTCGGATCCCTTCATCCCCCCATCTCGCGCTCCCTCTCCTCTGCCCAAGGCGATGCCGT
CCTGCAGGCTTTGATCAGGGGGCCAGGGAGGAGAGAGGAAGTGGGTCAGAAAGTTGTGCT
GGAGACTGCAGGAGAACAAGGCTGGAATATCGAGTAGGTGAGGCTGGGAGAGAGAGGGAG
AGATGGGGTAATCTAGTGAGAAAGTGATAGAGCGAGAGAGGGTGAGATAGTGGAAGGTGG
GGGGGAGAGGAAGGAAAAAATAGGGAGGGGATGGGTAAAGAGGAAGGGAGGAGGGGTGAA
ATGGGGCAACCGTGAGAGGTAGAGGGAGGGGAGGTAAGGGAGGGGGGCTGCCTGAACTAA
ACGAGTAGAAggagataa
>NODE_46_length_846_cov_33.447990
TGGCCAGACTCCAATGAAATTATACGCAATCTTCTTTTAAGTTCCTCCCCTTTTGGTTTG
TACTGTTCAATTTACATGCTGGTTTAACTTTGGCACTCACCTTGCTGCTCCTCAAAAGCT
GCCCACAACAGGTGGATGGCCGGCTTCTTGGGCAGGTGGATGGTGCAAGCCTTCTTGTAG
ACATGTCTCACACCATCAGTGCTGTAGCCCTCTAGATATTTTGCATACTTCAGAGTGAAA
AAGAGAAAGCAAGTTGGAAGAGATGCAGGAGAGGACAGAGACAAAGAACAGAGGAGAAAG
AGAAAGGCAAAAGAGACAACACATTTTAAACTAAAATTTCCAGTTGGCAGAAACAGTGAA
TTTCTTCATTGACAAGATCGTTTTTAGAAATTTTCTGTGTAAACCCATCAGCACCTTCAT
GGAACCAATTAGATAAGTTTCTGTAAGGTAGTGGGAGACGAAGAAGATGCAACGTAGTAG
TTGGCAAATGCTGCAGTCAAATCTTGTGTGGCAAGCTGGCCATCCCCTAATACAACAGAT
ACAGTCACATATCAACGTTACACGCAAAGAGAGTGCAGGACGATTTACTGTGTCGATGTG
ATATCATCGTTGATGGGGGAAGTGCAGGGAGGTAGCAGGAGTGAGAGAGAGGATTAAGGT
GGCGTTACCTTGATCCAAAACTCCTCGTAGAGTGCACAGGCGATGAGGCAACGTTCAAAG
AGAACAACCACGCGCTCCGGAGTCCCGTTTTCAATTTCAAAGTCCAGGTACTCCTTCCAG
TTGTTGAGCTGCGACTTCTCTAAGGCTTTGACATGGAAGTATGGTCTCTTTATCTGTAAA
AAATACATAAATAAATATATTAGTTTGACAATAAAGTCAAGACTGAACATATTTTGAGCA
ATGTGGAGAAAACACAACACCTACCCCTTCCTCAAAGGCCCATCGTTTGCTGACTTCATG
ttcgttgtggttgaacacttcttgccgaacctcgatcaccttgtggcgcatgttctcgat
ctcagtca
>NODE_47_length_597_cov_36.824120
CAGGATATGATGACACACCCAAGGAGAACACTTGGGAAGCTTGAGTATAAGCACAGTTAA
GATACAGTTTTCCAGAAAAGTAAAGAAATAAAAATGAAGAAAAAAAAATGCAGGAGCGAA
GGCAAGTGTCAAAGCAAAATCTGACAGGAAAGATAAGAAGGAGGAGTGTGGACTGGCCTT
CCAATGGCATTGTGTCTGCTACTCAACCATGCTACATAATGGATGGGATGGGAGAATGTG
AGTGCTGCATTAGACAGGGTGGGCTGCAGGGCAGGGCGGACACTGAGGACACTCCAGAGG
CATCCCCGCTCATGCCAGACATGCTGTTAAGGCTCCAAGGCTTTTCATAACCTTCAGTTG
AAAAACAGAGAACGTTCTGAGTACACTGCAGCACTAAATCCATGACAAAATGTTTTGGTG
TTCCTCACTGGTAATACTACACCTGTTGCTTTCTTGTTTTTGTCTCCAAAGACACAGGTC
AACACAGACTTGAGACAGATTATTATTCTCCATGCATTGAGTGCATCAGGAGTACAACAG
CATGCACCGGGTGGTACTGGAATGGTTTGGAGTATAACACTGTAAAAGACTCAGAAAGGT
AGGCACCTCAGGCAGGGAATGTATTTTCAGCTACAGGTAGAATGTCACACTGTGTGCCAT
TTACTGCACACAGCTGGAGACTTACAGGACTCTCTTAGAGGAATGTTTTGAACATTAATA
TCAAATTGTTTTTTAAAAAGAGGGGGCTTTAAACccttttattaaggagtagaaatcag
>NODE_48_length_606_cov_40.358086
GAAAGAAAGAAAGAAAGAAAGAAAGAAAGAAAGAAAGAAAGAAAGAAAGAAAGAAAGAAA
GAAAAAGAGATCTGTGAATTTCCCCTTCCTCCCCTGAGACCTCCCTTGATGCCAAGCATT
CATCATCCAGCCTCTAATATCAGTTATTCTGTGGCTCCTCTGCTTACAGCAGAATTAATT
TCTGCTTTAATTACTCTCATCGGCGGAATGCTGATGAAGGAGAGGGACGAGGCATTCTGG
GACTCGGGCCTCATTCCACTGCTTTAATTTGAATGAATTCCACCCGGAGACGCTGGCAAA
CAACTGGCAGCCGAGCCCCGGGAGCCACTCTGGGACTGCGCAGAAGAGCTGCAGCCATGG
CCCCCACCAACCAAGCTACCTTGTGTGTGCGTGCCTGTGTGTGTTGCCTTGCTTGTGTGT
ATTATGTGGAGCATGTTGGTTGTGTGTGAGGCTGAGCGCTGTAGTGAAAAGGTAGGGAGA
AGGCACATACGAGACGGGGAAAAGAGAAACGAGATTGATAGATTAAGTGATGAGTCTCCG
TGCGCTGTGTGAGCATGTTTGCAGTGTTTGTGTGTGAAGTTGCATGTGTCTTGCGTCCAC
ATAAATGCACTCAAGGATACGGGATGAGAAAGTCGAACTTGTATAGAAAACAAACTGTAA
ATGATTTCATACAGAGGGAGACAGTGAGAACAGGTCCGTATGGAGGCAAACATAAGAAAT
ATGAACAACATCACTGACTGCAGCCCTCTGTGTAACACAAGTGTTAGTTTGAGAGCAAAA
ATCattaa
>NODE_49_length_532_cov_28.812031
GTGTCCAAATATTAACAAAAATATTTATACATTTTGTAAGAAAAAAAGAAATGAGGAATC
TCAACAAAAAGTGTCCTGGAGTTACGGTCAAGAGCGGAGTATTTACTCAAAGAACTGCAA
AGGACACTGCCATTGTTTCGAAGATAAATATCCGAAAAATATAAAGAAACAAGAAAATGT
CCCTTCACATTATCACTATACATAATATCATTATATGTGTAAATGTATCCAATTTAGATG
TGTTTTACATCAAAAAATTGACATATTTTTATTGATTTTACTGCAATTTCTGTGCATTTG
AGCCAAATTGTTATGTGTACAAAAGCTATATTGTGTATTTTATTAAATTAATATATAGTT
GTGTTGCAATATACATGGGCTTATATTGTATTTGGCAAAAGTTGCCTTAGTAGCTGTCGA
ACTCTGTGAGTTTGCTTTAGTTTGGGTTTTTTTGTTGGTGTTTTTTTTCATCTCTATTCT
GCATCTTTGCAGGCTGGCTTCAGTGCTTTTGAGATGTCGCCTCTTTTTACCCTGAGATCC
AGCTGGATCAAATACAATAACTGTTGAAAGCTTAATGAGCCAGCTGATCTAGAATACAAT
TCAAACCAACGACAAAAAGCAACAACCACAAGATAACAGTTTGAATATTTTTACTGAGCA
GATTTTTACAGGGCAGCTATTTTCTTTAACAATAACTAGTATGCGTAGTTTGTg
>NODE_50_length_726_cov_40.185951
TCTTTCTCACTCACTTGGAGAAGAGGACCAGACACTTGGTAGTTCACAGAAGAGGTAACG
GAAATCAATTGAGATTGTGATTTAAAGAGTTTTTTTTCTCTCTGTCTTTTCCCCCTCCTC
TCACATCAAATTGATTCCTTTGCTTGTTTTGCTTTAATATTCATTTTAGCCAAGTGTTGA
GTAAATGTGCGGAGAATATGAATATTAGGTATGAAGCCTCTTTGCATGAGATCAGTTTTG
AAAACTATAAATTTTACCCAGCCGAAAATTGTCTGGCAATTAAAGCGTATTGTGTGTAAT
AAGCAGTGTCTCTATCGGGTGTTTAGCTTTATCGAGCCTGTCTGGAGATGGAACTCATAC
CTGCTGCTCTGTGAATTGCAGCACATAAAAGATGGACTGAATATGTTCCCGGGGAATATT
GCCCTCTCCAAAAGACCAATCCGTCTTGCTTAGGGAGGCAATCTTAGGTGCGGTAGATAA
ACTAATATTTGTGTATAACCTCAGTCAGACAATACAAATGATCGGATGATTTTTCATCTC
CTTATGCATACAGGGAAATATGAAAAATTGAGGTTTAGGAATATTTGCAGGGTCTGCGAG
GCGGCTGGCTGGGCCGCTGAGTGCCCTGGGCCACGCTCCTCACCAACGACTGCAGAGTGA
AGAGTGATGAGAATATTATACCCGTCTGTTTCCCGTCACTCCCCATCCTCCCCTCCCACC
TTCTTCATTCTCTCCTCTCACCACACTAATTCATATGGCCACAAGATGGAGAGAGAGGGA
GCGAGCGGGATAAAATGAGAGATCGAGTACGACACTGGCCGCCCCTTTGGTTTGCCGTCT
TTGACTTTTACCGTCTGTCCACCCGTCCATGATTGACAGTCACGCTGACATAAATCTCCT
GCTTGTCt
>NODE_51_length_587_cov_26.909710
CTGTAGCAGCTACTATCAAGTTCCAGCACAAGTCTTGGAGAAAACCACCAACTGGGTTTT
ACACACACACTCAGACACACGCGCAGGAGAATGGGAGGAAGGGAGGAAAAAAAAATCGCG
TCTTCTTCCTTTTTCTCCTTGTGAGGTACAGCGCCAGCAAAAGCGCGCAGCTGAATGTTT
TCAGAGCTTGGAATATGAAGACAAACTCTCTCCCTCCTTTTTGGTGAGAAGAAGAAGAAG
AAGGAGGAAAAAAAAGCGAAAGCGCTAAAACAAAACAACTAAAAAAAAAACAAAGATCAC
AACCTGCAAACCTCCTCCGTGCACTGAAAAATAATAGGAAAAAGGAGTCGGGAATCAAAG
TGATCAAATATGTTAAAAAGGCGGAGGTTAGGAAGTGATTTGCGATTGGTAGGAGCCGGG
CTGGCAGAATGCTTTCTCTCTGATCAGCTCACTGAGCTCTCTATATAGTGAACTTTGACA
CGACTGCTGCAACTTAGCACACGTTACCATGGAGATGAGCTGCCATATAAGGAAGGAGAG
TGTGTTTGACTGGTCAGAGCTCAGGGACCTCCCCCTGAACCCCATTGGCTAGTCGGCACT
TGTGCTACTTGGTACCTTGCCAGAGCCAGCATGGAGGTCGAGAGGGCCGCTTGGTCCTAA
AAAGAGACGCGTTTCGTTTATTCTAAAAAAAAAAAAAGGAGAGGAATCATTCCTACTCAC
TCAAATCAACCCATAAGCTATATTCACATGCAGCCCCGGTAAAGCTTTa
>NODE_52_length_462_cov_13.419913
GAAGATTTACAATACAATCACTGTAAGTGCCCTGCTCGTCACAGCATCAATCCTAATCCT
TAAAGATGGCTAAAAATAAAGACGGCGGTGGTGGCGGTGGGGAGGGAGCCGTCGGCGGAG
GCTCAGGAGGGCAGCAGCCCCGTCACCCAGCCCGCCCGGCTCTGCTCAGCCCGGCCCAGC
CGGCCGGCTCAAGCAGGGGTCTGAGGGAGAGACACACAGAGGGACAGGGGAGGGAGAGGG
TGAGGGAGAGGCTGGGACGGCCGGGGAGGGAGGCTTACCCACATCTGATCCAGCTGACGG
GGGCCATATGGCAGCTGCTAGCCAGATAAAGAGATTAAGACTAGGAGGGAGTGCGATTAC
AGCTGTCTAGCCAATTCAGGCAGCTCAAATCTGCAACTTCTAAATTAGTCTCCTCTACTC
CAGCCGACAGGAGGGGGAAAAGTGGGTAGAGCAGACCGCACATGCTTTCAAGCAATTTTA
CAGCCGGTTAGAATTAACTGAAATTTAAAAAAGGCATTAAATAATAAGGATCAAATGTGA
TCATTCTGACATTTATTTGCTCTTTTATTAACTGAAATATGCGTTGTTTTCTTTTCTTAA
ATTACAAAATTGTACGTTTTTTTTTACAATTACTcaaaaagcac
>NODE_53_length_388_cov_25.237114
ATCAGGACAAGAGCAACAAGATTACATTTGAATACATTTATCATTCTGAACCATTATACG
CAAGAATTTATTGAAATGGACAAAACAAACCAATCACAAAGTCAAATATTTCCAAGACTG
ATTTCTTAAAATAGGTTTTCGACTAGCCAGTCCCCTGAGGGACATCAACTAGACATCATG
ACACAAACAGACACTGTGATTTATATCAACACAGATCTGCTTCGGCACTAAAGGTAAAGG
TAACACTAACTTTTCGGTCTTTGTCTCCGAACTCAATGCCCAGTGAGTCCATGGCTCGAA
GAATGGCTGCCAAGCTCTGGATGGTGTTGCTGTAGACCACAGGCTTATACTGCTTCACAT
CATCCCCAGAAAAGCCATCTTCATGGATAATCCTGCATGCGTACAGAGACATTATCAGAG
AAACACAAGCCTGGACTAAACAGAAAAAGTCGCACACGTCCATATGGTCCTAAATAACTG
TCTTTTCACAATAAAAGCTCCACATGCTCTGGATTTTTCTGTGTGTGTGTGTGTGTGTGT
GTGTGTGTGTGTGCGTGTGTGTGTGTGTGT
>NODE_54_length_489_cov_18.382414
CATATACTTCTCATGTTTAAAGTATGCAGTTTTTTGTGTGTGTCAAGAAAAGTGAGAGGA
GTGGGGGGGAAACAGGCAAACGGAGAAGGGAGAAGTGGGACAAGAGAGAGTCAGAAAGAG
GGAGAGAGAGTTGAGCCACAGAACAACGCTGCTGCGAGCAGCTGTGGCACTCCCAGATTT
CCCCCTGATTGCTTTCAGCTGGTACTTGAACCCTGGGCCTTTTGGGTTTTGGAGGCCAGC
CCAGACCCCACAATCCCCCCAGCGCCCCATCCAGCTGCCTGACCCCTCCCTGACCCCGCG
CCGAGGATAGGAAAATACGAGCCGTGCCAAGCCAGAGAGACTCTTTTATTTTGCCTGCTG
GCATGCTGCCGGTGACCAGGGCTTACATAATGGGAAACATAGCAGGACCCAGGAGAAACA
GCCCCTTGCCCCCCTTTTTCTTTTTCCTTACCAATCGATCCTCCCCTTTTCTCCCCCATC
TCCCTTTCGCCTTCTTCTTTCGTTTCTGTTCCCACTCCGCTCCGCTCCATCCTCTTCCTC
TCCCTGTGCACTCTGCCTCCCCTCCTGTTTGTGATATATCTTTTTGGGCCCACTCGCCTG
GGCACATTTATTACAGACAGCCTCGACACAATCCTGAAGCCGTGCCACCAGCAACACAAC
acacacacact
>NODE_55_length_662_cov_40.090633
TTAAACTAGACAAGGATGCTCTGAGCAAATAGTGAAGAACCAAGGTGATAATCTATAGTG
TCAAAGGAAATCAGGTAAGTTACCTTGAAGACATCACATAAATGCCACTGAAAGGAAAGA
GCGCTAGACATCCCCACGGGTCTCCGCAAGACAAAGCCCGGCGAAAATGAACTTGTTTGA
AGTCATTAAAAACGGGGAGAAAGAGGATGAGATGCGGGCAATGTCACATCTCAATATTCC
GACTTTGTTCCATTGCGCAGGCTCGTTTTGGAGAAGTGAGATTTAGCGAACAGGAGACGG
ATTTAGAGAGAAAATCCCTCACATTTATCTACATTACACAGACATTTTCAACAGGAAACA
GCTGGGGCAGCATTTGCCTCCTACTCGTCCTAAGTTATTCATTAAGGATTTTGGGCACAT
ATTCAAATAACGTCATTTCTCTTTTTTCTCAGAACGGGATTGAATTTTGATCTCTCTAAG
ACTTGGTTAGTAGTTCAGATCAAGATAGAAAAAGCGGTGCTGCCCCACCAGCAGCAGCTC
TCACTCACACAGCACACTATTTTATGCCCTGAAAGCCCGTGAAGGAGAAGTTAAAGACGA
GCTGGAGGTTGTGATATGACTCCTGGTCGTCGTGCGTAATTTGGCACCGTGTAGCTCTGC
AGTCTCTCCAGCGTCTGAGCTGATTAACGCTAAAATAAATCATTAAAAACACTTTTCCAC
TTACTTAGCACAGTGCTCCTGACTTGGATGGCCAATAAAAAGCGAAATAAAAAAAGGGGG
GGATACACGTGAAGTGGAGggaatatggaaaaatatgacatttttattgcaacgcggagc
cagt
>NODE_56_length_512_cov_27.013672
GTCCGATTCAGCGGTGCAGAGAAGATTTAACTACATTTTTTGACTTGATCAGATGCCGCA
GAACAACTGCGATGACGGTATTAGAGTTTTCTAATTGACCAAATTTTCCTGGAAGTCAGG
GGATGCACTTTTTAAATGTTAATATAATAAGGAAGTCGCAAAAAGACATATACTTTTACT
CTCCTAATCTGTATTTCCCCTTATGTAGGCAAGATGGTTCCAGATAAGCACTATTAATCA
TTCCTCTGCATCTGTTCGTTCTTGTACACTTTCACCTGAAAAGTCTCTGCACTCGGAAAA
TAACGCTTCTCCTCGCAATTGCCTGACACATTATCTCATTAAAATGTACAAAGAAAACTC
CTTCTCTTTATCTCTGATAATCTAATTAGCATCAGCCAGATGGTTTAATAAGGGATATCG
GCGCCGTTTAGCCTCCCAAACGGCCCGCTGGAGGAGAACAGTGGAGGAGGCTCCTCTCCA
CTCTCCTCTTCACTCTGAATAGCTCTCCAGGATTCACATTATTGCTTCCTCTGCCTGAGG
CGAACCACTCCAACTCAGGAGTTTAGGGAGGATGAATGCATCCAGGAGAGAGACATGCTC
AAAGTGAATCAAATAGGCAGAGATGTTGGATACTGCTGGGAATGTTTTAAACCAAATAAT
GGCAGATAACTGACTTCACCTTTAGTTCCCCCAa
>NODE_57_length_506_cov_27.498024
TATACTTTGAGACTCGGGGAGAAGATGGGGAGAATTTTTATTTATTTATTCATATTTTTT
TTTGAAAGATTTCAACCGAACGTAAGGATTTTTTTTTATTATTATTATTATATCGTATTT
TTGTCTTTTCAGGAATTTTCTTGCACTGAGAAGATCCTCAGCAAACAGGGGAAAAAAAAA
GAAAAAAAGGGGGGGATAAAACAGGATGGGGGGGAAGGAAGGAAAGAAAAAAAAATGCAT
GAAACATGAAACTCTGCAAATTTGACTTATAACAAGCAAAATTACACCCTGCTGTCATTT
AAATTATGGCTGCCCTCTATAAAGGTGTCTTTTAGGTGCATTAATTGAATTCGGCACTAT
TTCCCAATAATAATCTGTAAAGTTCAGCCGTCCATCCTTCATGAGATCCCTGCCGCGTAC
CAGAGGAGTATCTATTTCAGTGGCTTAATTTATTTTCATGATTCGCCGATAATGACGGCC
ATGCAGGCTGTACATCAGAATTAACCTTCATTTCACTGAGGTATATTACGATGACAGTCC
CCGACACATTTCACCTACACAAAGGGCATTCTCTCCCCTCTCTCTCCTCTCTCTCTCTCC
CCCTTCTCTTCCTCTCACTTTCTCCCCCCTGCTTCCTCTGTCGCTGCCCCTGCTGTATAA
TCATCCTCGGCAGACcaagattgtttga
>NODE_58_length_471_cov_10.299363
CACCAGACATGTTGAGTGTGAACAGAACCAAAATGAGCTTTGGTGGCCGAGACTTTCATT
GGCCATTGCTGCCTATAAACCAACTGTAGCATCGGTTGGAAAGCTGTTGAAGTAAACTAT
TATTGGTGAAGACCTCTGACCGGTTATGTGCTGAAGGCAGAGAAAGTGTCGGAGCAGGCA
ACAAGGACGGAGGACAGGAAATGGGGACACACTGAGGTGACAGGAGGAGGAGGATGAAGG
CGATGGGGGGTAGTGTTGGGTCAGTGAACAGGAGAGGGGGGTGAGTGCATGTTTTCAGTA
CCCAGCATTCTTACCTCTTATTGGTGTACCACCTGTGAGGTAATTTGAATGCAAATAAGA
TTAGAGATAACCATTAGTATAAATAGAAGAGAGAGAAACAGAGACTGTCATTTGTGCATC
TGGTTATTTACTGTAACACAGTGCTTATTTGCATTATACACCTGGCTATTTCCTCCACAG
AGCTGGAATCCTGACCATAAAACTTCTCATCATAAAGCCCCACACCTGCTTTTTCCCCCC
CTGAAAGCACCTTACTATCAAGCAGTTGACCCTCCTTCAATAACAACAGGCTTGTTTTGG
TTACAACCCAAAGGTATGTTTTTTTTTTCCTcctacattcttcagtaaggagg
>NODE_59_length_628_cov_26.539808
CATCCTTTATCGGACATAAACAGTTGCAGCCAACCAGCAGGGGGCCTTTGTTCTTTGCAG
TAGCCACCTATTTTTGTAGAAAATCAACCATCCACATTACGGCCTAACCTAGCCCTTTGT
GTGGGGGACAGAGGTTGAACGGTGGTGAGCAGGGCGGCTGGAGGAGGGAGGGCTGGGAGC
GAATTCTTGTCCAAACATTCTGCACGCGGATTTGTATTCATTGCACCCCTGCTGCTATTG
ATATCATTACGCAGGGTGCTCATGCTGTGAGGAAGGGGGCTGGGACTGGCAACGGGGAGG
TCATGGAGCCGCAGGCCCTAACGAGAAGTGACACTGGCTCCAGGTCGGCCAAGCATCCAC
CGGATTTCAATGGGAGCCGCACTTTCCCAGTCAGCGCATTAGATCAAAGATCATTACCTG
CTAATCAAAACACATGAACATAAGGGCTTCCCTTCTTCCACTCTTCTTTTGCTTCTCTTT
AGCTGAGCTGAGGCTTAGGAGGAGATGCACCGGGAGATGAAGGAGGAGACGGCACCAGCT
ACTGAACTGGATAGACCTCCATTGCCCCATGAACATTGGAAGACACCAACTCCTTTACTT
TCTGGACTCATTCCAGAAATCTTCCTGCAGCCTTCACCAGCTATTAACCAACTTTACAAG
AAATATGCTATAATATATGCTAAATCAGAACAAGTTACAAATTCACAGCGGCGTACTGCC
TCCCGATTTATTAAGCTACACAGTAAAAGCTGCAAAATTGTTTGTCAGTTCTGCTccagt
cagttgaaattctgtcatttactgcattat
>NODE_60_length_489_cov_18.593046
GCCCTGAAGGAACGGTGCTGGAAGGTGCACTGGTCCTCCTCCCGGATGAAAGAGTACGTC
CCTACGTCTAGCACCGGCGGGAACGCCATCGCCACCGACAGCGTCCACACCATGCAGATG
ACGGCCAAACACGTCCAGAAAGTCAGCCTCTTGGTGTAGAAACGGTGGTGTGCGATGGCC
AGGTAGCGCGTGACGCTGACGCAGAAGAGCATGAACGCCGTGTGGAAACAGGAGAGCACA
CCCAGGAAGGCGATCACCTTGCAGGTCAGTGTGCCGTAGGTCCAGGCAGATCCATTCTTG
ACCGAGGTGAAGACAAAGGGGAAGCAGATGGCGGAGCGCAGGATATCAGAGGCGCACAGA
TCCAGCAGGAAATAGTAGGGCGCTCGGTGCAGGCTCTTGTCTTTGACCAGCAGGATGGAG
ATCAGGAGGTTTCCGACCACGCCGACTCCGATGATGAAACCCAGAGAGGTCAGTTTGAGG
AACGTGGCAAGAGGAGAGACATTCTGCAAGATGGTGTGGTCCCCTGCATGGCTATAGTTC
GCCATAGATGGAGGAGGGATCATAAAGATAGCGGAACAGCTTCAGCCAAGTATCATGATC
TAGAGGTGGCAGGGGGAGGCGTTAGATCCATTTGGCGGTGTGCTTTGAAGAGGTTTCCAG
GCATGTAGGCA
>NODE_61_length_865_cov_19.753757
GCTCTCTACAATGTAGTGACCTTTTGCCCACTGGTGTGAATGCTACCTGCAGCCTAATCA
ACTTGGCAGGATTAGCTCCGAACCTGATGACTTCCACCGCCAAGAAGCTCAGATGCTGAG
GAAAGAGACAGAAAGAGTATGAGAGAAGAGGACAGTAAAGACGGGCAGAAAACAGAGCAG
TCACGGAAAATAAAACCATTCAACTTTTTGAGTACAGACGACAATGGACAAACCCTTAAT
GACAAAAACGCCACAGCAGAACTCAACAAAAGAGCCAGAGAATGAGAAAAGAGGCAGAGG
AAACTAGGAGGAAAGAATTCTTTAGGCCTCTTGACAAACATGTCAATCATTTTACCCTAA
CTGACACACACACATACACACACTTGCACTTTCACTGCCGAAGTGAAATTTAATTGTTTT
CCAGACCAGTTCAGCTAGACAGTCGACACCACAGCCCCACTTCCCCCAACCTTCACCACT
GCTGAGAGAGAAAGGGAGCAACTGGAGGTCTTTTATTAGATATGATGGCACATTTCACAG
CTCCCTGACTTACAGAAACCCAATCCTGCGATTAGTCAGCGCTTTGACGTTATCTTAAGT
TCCTTGTCAGAATTAATTTAGTGTGGGTGGGCTGCTGTGGGGCTGTCTGTCTGTCGTGCT
CCACTCCCCTCCGCTTGCCTACAGGAGGTGGGGGGTTGGAGACAACGGGGGCAGGAAGAT
CCCTTTCAAATAAGCCCCAGCTCCAGTCAGTGCCAAACCAGCCGCATGAGAACTAAATAT
CTCCTCCATCAAAGGGTCCTATTCTGCAAGGGGAAAAGGAGTGAATGGGCTTGAATGAGC
AGGCTGAAAACAAATCCCGTCTTGGCCCAGCCTGTCGCCCACTTAGTGCCCTCAGCCTTC
ATCCCCCCACAGCCGCCCGGCCCGGCCAGTGATACCGGAGAACTGATACAGCTGATATAC
CAACTTAACACACGTGTCACGCACAGCTAAACACAAAATCAACTACATACTGCAAGGACT
ACAGATCAGTatttttgctcaatgaaa
>NODE_66_length_528_cov_31.001894
GTGGCCACTTTATATTCCATCACCTTAGATTTTTTTTTCTCCCCAGCCGCCCCCTATTTC
CCCCCCTTCCCAATCAATTTCATCTGCTGCCAATGGACTGATACAAATACAATTTCTATT
TACGCAACAGGATCAGACACAAAGCAAATAAAAGCTGCAAGATATGGAGTCCAAAACAAC
ATCTGCTAGTCAGACTATGCAGATTAATTGGAAGTCTTTGTGTTGTGATTTCAGTTGAGT
GCAGTTTGACTAACATCTTAACCTACTTAGTGCAATTAGTGCTTCATTAGAGAGGCTAAC
TAACTATTGCTTCTCTCCATAATGATGTGCAAGAGTGTAGACATAAAAGTACATAATCAA
TGGTTTCCAATTACTCCACAAGTGCAACCACTATTTCAAATAAACTGGATAATAATATAG
AGCCATTACAAAGTCTAAGGTAGCAGAACCATTTAATTGCAGTGCAGTTCTTCTCAGCTC
CAAGATTTTTTCACACTAATGAAGTGTCATACAAAAAAGGCTGTATTGATTTTTTTCACC
ACACAGCCTCCACCACAAATATGTAATTATCCTTTTTATATCTGGCAGGGGATTAAAGTA
ATCTATAGTATCTAGCCTTTGCGCTTCCCTGACAGGGGTGTGTGTGTGGGCTTTTACCCT
TTTCAAAATATGCAGCTTTTTGATGAATGAACTTTAGACAaaatgatgtt
>NODE_67_length_796_cov_33.134422
AAAGAGCCTGCTCATTTACCCAGTGAGAGCTTTGAAAAGCAGGCTGATGTGATAATCCTA
TGAGAAGCAGGTGGTCTTCTTTAATGTTGGTGTTAAACAAAATTGCACTAACTCTTTTTC
AGTCTTTATAATCTCTAAATGAGAGAATTGATCACCTGATGGCAAGAAAATGGTTTCGCT
GGTTCTTATTCAAAGTGGACCTGAGGAGTGAATCACGGTATACTGGCAGGAAATGAAAAA
GAGCCATGTTGTCTCTTCTTTACTTTCTATCTCCTATCTTTTTCTTTTTCCCTCTCAGAC
CGGGCTGTCAGCAGTGAGGAAGAGGAGGAGGAGGAAGCAGGCTTTTTTTCTTCTTCCCCC
ACCACTTCCGAATTACCTGCTGGGTCCGAGCTCTTTTATGCTCTTGTTGTGACAGGTAGA
TTTATAAGGCTTGAAATTTGTACAAATCAGTTGTCATTCAGCGGCAGCTGTCAATGTGTC
AAGCTGTCAGGGCCTGCTGTGAGGGAGATGCCTTAGGGGGCTGAGCGAGGGGGCAACCGC
CCAGAAAAGAAAATGAGTTCAAACAGACCTGAGAAGCTCCTCTATTCCATAGGCCTCCCT
GCCCCTGTGGAGACGCCATCGATTTCTCTTGATGTTGAGCAACAGCGCGCCCAAAAATGA
CATGGCACACTGCGCTCAACCCAGTCAGGCTGCGACACACCAATGTGTGCTGCACCAATC
CCCTCAATCTGCAGACGCCTCTCATTCTCTGCTAAATGGCTGGAAATCTGTAATCTCTCC
AAGGAGGGAGAACACCAGAGTTGTGTTTAGAGATCGTTGGCAATGGCTGTCGTGTTTTCA
TGTGCCGCTTAAGTAGCTGAAATGGAAATCTCTCAGAGGAGAATGACAAGCGTGTTTAAA
GATTGTTGTCGATTGTTGTCTTGTTTGCTTGTTTTCTGTGGCCTTGTCTCAGCGTGGGCC
Tgcctgtatgtgattggc
>NODE_68_length_564_cov_12.677305
CTGCCACACAAGCAGCATCATTACTTGGTTGCCAACTTGGATCGCCGGCTTTGAACACAA
GACCAGACACAGTGATGATCTGTTTTATGGGCCACATAAGGACTGAAATATGAACACTTA
AAGCTACTCGCACAAACAAACGCAGGCATAACAGTAAATCAATCAAGAAAAATCATACGC
ATACACCCATGTGGCCACCCCAAAACAACGACGCACACCTCCCTCGCCACGTACGCACAC
ATTTATTTGTGCACGGCACTAAGTGGATACATTAGACAAGAAGGTTGAATTGACAAGCCT
ATAACTTTAGAGCCAATAAACGCTAAGAGGCACCACAGTGAAAGGAGACCAGATCCAAGC
TGCTCTGTCGACAACCTGGCCAAAACGCTGGAGCTGCTGGTAGGGCCCAGCAAATAAAGG
GTGAAGCTTTTAGGCAATGAGCAGCAGGTGATCTCAGCTTTTCTGCAAGTCCTAATGCTC
CTAAAAGCCTCTCTCCCTGGTTCTGTAATTGGGCATCAGTAGTTAATGTAGTATTGACTG
CATTACATGCTCCTGTGCATCCTTTCCCACTAATGCCATTTGCATCACCTTGTACATTTA
CCATATTGCTTAGCCAATAACTGTTAAAAGCAATCTGAATCATGAATCATATAGCGAACT
TTTAGCTAGACAGACATCCAAAGGAGACAATTTACAGTTGAGTTAATTTGAGTACATTAG
CAGCACAACATGGATTCAGTCagaca
>NODE_69_length_503_cov_37.427437
TTTTTTTTTTTTTTTTTAAGATGCGCTCACCTCTAATTCTCTCCACACCGAGTCCTGGTT
ACACCTGTCCCACGCCATCCAGCCAACTGAATGACGGTCCGAAAAATTTACCAAAAAAAT
AAAAGGAAAAAAAAAAGAAAAAAAAAGAAAGAAATCAAGTAAAAAAGAAATCCACACACG
CTTCCCACTCGCTCTCACACAGGCAACTGCTGCCCCTCGCCGAGAATGAACCGAGGGCAC
CTGTCTTACAACTGCTTTCCATCACATGACAAAGCTATTAAAAGTAGGCAGGGGAGTGAC
TCCGCGTCCACACTACTCGCCAGTGACGCGCAGTGAGCAGGCGGGGTCTGGCTGCGCACA
TAGTAAAATCCTCTCCGTGCACTGCAAAAAATGTCCAACTCAAAAGCCAGATCGCGATCT
ATCCACATATGCAGCAAGTTTACTGGAAGAGAAACACATTTTGCTCGTAGATTCGTTTTT
AAAATCTGTGAAAACTAAAATATTCGCCGGAAGAAAAAAAAAAACACATTAGAGGATCTC
GATCTGACTTTTACGCTCATGGTTCCAGCTTTGCTCCACAGCTCCGTCTTTAAATTTGAC
TAAATTTGTACTTTTTAACCATTTCAACTTGAAAAAAAGTGTCTGCTTGTTTTTTTCTAG
TCACCCCAAATACTGCAAAAaatgt
>NODE_70_length_511_cov_7.669276
CTGTCGGAGTTGAAATCAAGAGAGCTCAGTCTTAAATCATCTGCTCGTGTCGATACCAAT
GATTTATCCACTTCTGTCATTGGTATAAATCAGCAGATCACCCCTCATCTCTCTTCTAAA
ACTCAAAGTTGGACACTTTAGTTAGATCATAATCTAAGTCTTCAAGAACTGAGAGCAGTT
TGAAAAAACTGTCACTGTCTCTAAATGAACAGAAAATTTAAAAAAGGGAGATCATTAAAG
GAAACAATTCAACCTTATGTATAAATAAGGACGTGAATGCAAACCTGGAACCACTTGGCG
TGGCGGAGAGACGCCAAGGCAGTTAGGCATTTCTGCCTGTCCAGAACGTCCGGCGGATCG
TTGACTGTTCGCATTTCTATTGACGAGGTGGGGTAAGAAGAAAAGGTACAGTTTGACCAA
GGGGGTCGGCTCTGTCTTGCAGCTCAGGGAGTAGCAGCTTTTCCCAAACCACCAGCAGCA
GGGAAAGGGGGTCCCAAGTACCTAATGTGTAAATCTTTGGTCCCAGTGAACATAATATTC
ACCCATCACAGATCGCAGCTAACTTTTCCATAATGTGTGCAAGTAAAAAGATTGTCAGTG
AGACACAGCGGCGTTTACAACATTGCATAGCATGTTGTGCATGTATGAGCACTGCACTAC
Agtaaagacccctttccctaagcctcttggctt
>NODE_71_length_702_cov_18.384615
GAAAGAGTCACTAAAGGTTACCATAATGCCTACATAGTGTCTGCGCCTCAGAGCCATTCA
AAGTTCATCTGCTTTTCTCCAGGGAGAAATTTGTAGTCATACAGTACGAAAAAAGACAGT
GATAAAAAGACGATACTGCCTCGGCTCATTAAAATGTATGTGGCATCTTACTCTTTAGTG
AAAGCCTTTTCTTGTCTGTGTATGTGTGTGAACCCAAAAAGAAGCAAATCAATGTAAGAG
AATCTGATTGATATTCACTTCAGAGGGTGGAAGTGGGAGAGCCTGGGCTCACCATGGCAC
TCTGTGGGCTTTTGTTCCTGGCAGGTTGGACAGGCCTTCACTGTGAGGATGACATTAATG
AGTGCCTTCCACAGCCCTGCAACCAGGGGATATGCATTCAGAATGATCCAGGCTACGGCT
ACACCTGTTTCTGTCGTCCTGGATTTGTGGTGAGGCTCCCCACCTTATTTCCCTTATCCA
CCTGTTTTTTGTCTTTTCTAGCTAACCTTTATCCTCTTGCACCCTTGATGCTTCTGTGGC
ACTAATTAGCTGAATTGTTAAGATGTCTGATCACCTTTTTCATTGTTGCTTATGGTCTAA
TCTAAGTCTCTTTATCGTAGCAGGAAAATGGGAGGCTTCTAAGATGTGACATTTTCCGTA
TTTGTTCCGACCTTATAAGAACAACTTCCGCCCCAAAAGTTAACCAGAATTATCAATAAA
ATTAATAACATCAGTAATATTAAACTTTAAACTTTAAAAATGCAGCTGACATACTATCTT
GCATCACGTGTTTGAGTTTAAAAACCCTTGTTTTTGTTACATAATGTCAGTGTGCTTTAT
TTTTCAAGCTGCAGACAATaaactccatttagcatctcaatgtg
>NODE_72_length_655_cov_35.825954
CCCTGCCCCTTACTGCACACATTAATGCTATGTCCAATTATGATGACTGACACCTACGTG
AACATCTGCACACAACATTTGTTGTGGTTTTAGACTTAAAGGTACAGAGGCATGTTCCAG
GTTTAACAGAGTGTTAGAGGGAAGTAAGAGCATACACACAAAAAATAACAAAAAAAACAG
CCCCTCTATTCAGCCCCCACACATCTTGCTCCACTGCTCCACTGGAGAAAAGGAGGAATA
AAATAGAGTGACCCTGCCACTAGCAGCTCTCTTTTCCCCCCACTGCTCTCTTCTTCCTCC
CCCTTGCCGTGTGAAATCAAATTTCCATGTGGCTCCCGTATCTGTTGCACAGCGAGGTGA
TTTATCAGGGATGCAAAGAGCATGCAGAAACAATCTTTATTACATCCATTTCCTGCTTGT
CAGCCGGGATCATGTTGGCTGTTCATTAAAGGCGCGGCGCAGGTGAGGAGAATGCATCCC
GATGCCTTGATAGATTGTCTGCTCCCCTGTGGTGACAGCAGCTGGATGGATTGAACAGCG
GGGGGCGAGGAGGGAGGAAAAAAAAGCGCTGACTCCGTCGCTCCCCTTGTCAGACACACT
TTTACATGGCCGGCCAGTGTCATTTCTACCAAACAGTACCACACACACGCACGCACACAC
ACGCACACACGCACACACGCTTCTGACAGTCTTTGGACTTAAGCCAGGAGCTTGCCTTAA
TGCATGAACGCAGACGCACCATGAGCTTACAAGTATTTACAGACACTGATGAGAAGAAAC
TGAGACACACATTGTAAAGATGAGGTTTATCTTATTACacagtttccaaccttcggc
>NODE_73_length_845_cov_37.586983
TGCGTTTTTTCAATTTAGTCATGTAGATGTTGTATTCATTTATTTACAATTTACAATTTG
GCACTCATATAACTCAAACCCATTAATGTGCTTTGCAATGTTAATCAAATGCTAATGCAA
TTGCATATCCCCCTTTACTAGCCCTACCTCCTAGCAAACAGCACCACACTGACTTAATTG
TGGGGGTAAAAAACAGCACATACAGACTTCCTCTCATATTTAATTTTATCTTTGAATAAA
AGAGCTATAGGAAAGTATTAATCTGCTTAACATTTCTAAGTACATCCTCCAAAGGATTTT
GCTTTTTTAATCTTACATATGCTCAGCAGAGTTACTGGCAAAAACTGTACATTTTCCTCA
TTTCATCCTTTCAACATCAAATGGTGAGCAGCAAAAATTGGATCAGACTTCAAAGACTGT
GATGTGCTCCAAGTCACGGAGTGGCTCTTCTATTTCACATATTGAATCCGAGCAGGATAT
CAAAGTGCTACCAAAGAACCTCAGGTCTTTACTAAAAAAGGGGTCTAACATCTGTAGAAA
GAGGAGCGCAAAGACAAATCACCTCAGGGAAGAGCGAGCATTTATTCTCAGCCGTGAATT
TCCAGCCTTTTGATTCTCTCGTTCCTGTACCACCCTGTCTTCTCCGCTGAGATGGAGGTT
GGAGCAAGAGAACTCTTTTGTCTCAAGGACTCAAAAAATTCCCAAAGAATAATCTGGGTT
AAAGCTGCTTTGTAGAGGAGCAGCATTTTACATACACGGCTAAAGGAAAGCAGAAGAAAT
GCTCATTGATATTCTGTTACTTACATTTCCTTTATGTATGTAATCTGTCTGTGCCTCTTT
ACTCTTTGGAATGAACCTGTCAAAGAAAGACATTTTTTTAAGCAAAATCAACATGAAGTT
GACAATCACAAAACAAACAAATTATGAATCTACCTAATGCACAGCAATCTAGAGCTGACG
ATGATTTGTATTTGTCTTTTTGCTTCacaattatgcaatttgtgcaagacaacaatacgt
ttctgtg
>NODE_74_length_802_cov_36.753117
ATAACTAAAATGATGTCAGAAAAAACATGGAAAATAGAGCTGTGTAAATCCACATTTATT
CTGTCTGCGTGGCATAAAGGATTGGTGAGCCAATGAAAAGTGGGACTACAAACATCCAAA
AATTTGCTTTTATCAGTGTGTTTCCTCAACGCAGGTATTTTACTATGTTTTATAGGTTTT
TCAGCATGTCTTAAATATATTTCTGAACACTGCCTGTTTTGTAATATCCTAAATTGTTTT
ATTGTAAGTTACGCCAGGAGTGCTTGATTATATTAACCTCAGCCAAGAGATGAGTCAAAT
CCTGTGTTTATTTTCATTTGTGAAACTGTTTCTGTTTTAGTTGTTTTGAATGCTTGTGCA
GTCAACACTTTCACTTTCTGTGTATAGCTGGTGTCAAATCTCTCTCTCCTTTCTCCCACA
GTCTCAGGGCTCACCATACTCAATGAGCGGACAGCGCAATGTCAGAGCGCTCTGGGCAAA
CTGCAAAGGGGAAGGAAGGCAAAACCAAGTATGCGTCTCTCAACCTGTTTGATACATACA
AAGGAAAGAGCCTTGAAACACAAAAGCCTGTTGGTGAGTATCCTGCTTCTGCCATCCCCA
AAGTTAACTCACACACAAGCTTTTAAATTTTGTTGTATGTGTACCTGCAATGAGAATGAA
GGCATTAGATTTGGTTTGGTTTTGCAACATATGTCTTGTTTGATGGGTTGAAATATCTGT
CCTATTATGCTGGGGTGCAAAAGGTTCCTTCAAAATTTGCATTGTTTTCCAGTAAAGATG
TACAGCTTGTTTTGTAATTAATCAGATGTAGCACAAAGAAAGAGACATGCCTAACCACAG
TTGGATTTGGTTTTGTGATTTAAAATTGCTGTATTGTATCCTGCCACCAGTTGCTGCAAC
TTTGATGCATTATCCTACTGTCTCTCTAATAGCTCTCTTGCTGATTTCCAATACAGGAAG
TGCATATATCtcagatgcctgcaa
>NODE_75_length_799_cov_32.506882
TATCGTCACTAAGATTACGGTTAGTTTTCTAGCTGTAGGTTTTCTCTTAGGCTCAGCTGA
TGGGCGAATGTATTGATGCATTAGCCTGAGGTTTAAAACGGCGACATTTGACAAAGCATG
CTCAGGTTTGCAATGAAATGGGCTGAGGCATTGAACGGGTTTTGCCAACTTGAAATTATT
TGGTCAATTATCTTCAGGTAGAAGGTGGTGTTTCAGGGCATTATATCAAAATAGGAAGGC
TGTCGGCCATTTCAATAGTTGTTGTCCTCAGTCTATTGCTTTTGGTGTTTTGGGAGAATT
CCAACAAGGACAGGCTAAGAAGTCTTTATCTCTTTTTTTTTTTTAAAAAGACTCAAGCTT
GCTTTTTGTAGACCTGTACCATATTGTGCTGCTGAGGTGCTGGGGGAAGGCTCAGGACTG
GCAGTCTGAGCTCACTGTCACCGGCCGCCCTTCTTGTGTTTCTGCTCTAAACCCCCATTG
TTCTCTCGGCTTCTCTCCCCTTGGTGTGTGTCGTCTCTGGAATCTGATTTGTAGTGGGTG
AGGTAACGTACGTGGAACACTTAATGGACGCAGAAGGCAAATCGAGGGTAAGTGCAAATA
CATACAAATAAAACATATGAATAAGCCTAGACAAACCTGTGTTTGTCAGCTGTGGTTTCT
TTATTTACATTGTCGGGAATTGTTCAGATTCAGAAACCTGGTGGAGTGTGTGAGATGGTG
ACATGCCGGAGGCGTGTTTTACTTGGTGTCGTCTGTGGCACTGACTTGAGGCCATCCTGA
AGGGTTGATGCTCTTAAAACAGGACTTCAGCTTCCTTCGTAGTCAATCCTGTGGATTGCA
GTAGCTGACAATGTCCCTTTTGGTTGCTGGATTTGCTCCTTATGATCTAATGGGTCTTAG
TCTGCAAGAGGTTGTCACAAGGCTGTTAGATGGTTGTTAAATAAAACTCAttttgtagaa
ctgctttactggaaatgttac
>NODE_76_length_870_cov_23.318390
TGCAGGCTATTTGCATGCGCCGGCTACCTGTACATGTGCAAGATAACAAAGTGTTTACTA
TTCTGTGCATTATGCAGTACATCAGGTCCTTCTGTGTTGCACTGAAAACAACTGTAAATA
CCCGCTTTTATCAAAGAAAACGACTTCCCAAGGTGGAATATCTGCAAAATGATCAGAAAC
AATCATATGTTGTGCTCTAAGCAAAAAGCCTATCATGAGAGCCGGCTCATGCAGATCACA
TCTAAGTAACTTTAAGCACTGCCACCTCATGATATAGTTATTTCCTATTAAACACACACA
GTAGTCGCACAGTTCCAGCGATCAGCAGGAACACAGCTGGAGCAGAAGCACATGATCTAT
CATTTTTTGCTCACAAATGATGTAAAAATGGCCCATTATGGCGAGGAACAAAGAGGATGG
GCCCCATGTTCGAGCCAACCCCTCACTGATGCCCTGGTGACTCGGCCAGCCACTCTCCCA
AGGCCTACTCCTTGATTAAATGCATAATCCACTACTCCCCATCCCCAATGATTTAGTGTG
CCTTTAAATCAGCTTGCGCACACATAAAAACCTCAAATAAAAATCACCAAGAAAAACCAT
TGCACTCTAACTGTTCTATTAAAATGATACCCAGCCCAGCCTTTCTTCTCTGCAATAGCG
TTTATTCCACATGAATGCGTATCTTCATTTTTTTTCATAGGTATGCATATAAAATATTTA
AAGTTTAAAATGTCACCGTTGAAACATCAAATGCAGGAGTCTCTCATTAATCAGCATGGA
TTGAGGTTCTCTTTTAAGGTTATAACCCTTTGAAAGAGCAAAAATTACATTTTTGACCTT
GAAGATGAGACAAACTCATAAACGTAAAATAATTTGCAGTTTAAAGGGGAAAGAGATATC
GGTTACCTCAGCCAGCAGTGCTCTGGGTTGTCAGGGGGAGACCAAACAAGTCTCATTTTC
ATATTTACATCCAAGCTGTTGAGATTAATTTGAAATCACATCAAGAAAAAAAAAGAAACA
AAACTcagagaaaacatcaaaaggggcaactg
>NODE_77_length_614_cov_28.371336
AAATACATTTCGTAAAAGTGAAAAGCAAAGGAGCAAATGAAGAAAAAAAATCAATTAATT
TACTGAATTTAAACAAGTGTATCGATGGTGTCCATTTTAAATTGTTTAGTTTCACCGGTT
TCCTTGAATAAACAGGTTATTTAGAGTTGAGCAATACATCTGATTCCTTTCAGACTTGAA
CTGTTTATTGGTAAATGAATGGAGATGGGAAACGGCCCTGTTATTTCTCATGATACAGGC
ATTATTACAAATTAATTGCTCTTCAAGTGGCAATAAATATCTATGTGCTTTAGTATTCGT
GCGTGTTTCATTTGCACTGTTGTAGATTTGCCTCTGGGTCTCACATGAATACAAATGCCT
CTGTTGAGGGTCAGTGAGAGAAGAGCTTTCTTCACTCTATTGACTGGAAATCTAGTTGTC
TCATCTCTCTAAGCAGATGTCTTTCCCCAAGCATCTGTTTGTATTAGTACTGTAATTGCT
GGTGATAATAAGCCCATTGATTCAGTATCTAAGGAAATAGTCAATCAGGGCAGCTCATTC
GTCTTACTTTTCCTGACAGTTTTCCCCTCTAGCTAAACAGACAGTGCCAGGGCCTGGGCT
TTGTTGACTGGATTGGAAAAGCAGACTGTGGTTGGTTGGGAATGGCCGCGCTGTCGACTC
TGAGTGAGTGATGGGATCGGTGCAAACACACCAGTGACCCAATGGCCCTTACAGGAGGCC
CAGGGTGATAGATGTGTTGATTTGTTTATAGAAGCCTAAGCCCATTCTCTGCTCCTTCTC
TCTcttctctctctca
>NODE_78_length_624_cov_43.011219
ATGACTGACGACAACAACAGCTAGTCTTTACGCAATATTTGTGTCCACTCTTCCTTTTTT
ATACTTGAAGATGTTCATTAAAGTGCTGCTGCTTCCCTCTAGTGGTCACTGGATGTCTTT
GCTGAATGTAAGTTCTGTTCCAATAGGAAATATGTAACTTTTGTAAAACCTAATCTCCCT
AAAAACAATTCTACAAAATGTACTATGTTGTATTTCAAAGGCAAGAAATAACATAAATCT
TTGTTTACCAAAAGAACACATTTATAGATCGAGTGGTGGGTTGTTGTTTTTTTTGATTCC
TTCAACAGCACTGCGGAATACTTAAAGAATACAACTTTCAAACAGTGTTTAGGAAAAAGG
CACGGTGAGTCAGTGACATGCACATGTGAGAGAGAAGAGAACACTGATTTAAAATATAGA
GTGAGGGTTTAATAATGATACAAACCCACGATATGTAACACCTCAAAGCAGCACATTGGC
ACAAAGTCAGAAGTAAGACAGCACAGAAGATAAAAACCTGTCTCAAAAAAATAAAGAATC
AGAATAAATATCTCAATAAATAAATAAACAGGTAATATCTCATTAATTACTTTGAAACTA
ATAAATACGTACATTTGAAAATATGCACATTGGCAGAAATCAATAACCAAAAAAGTAAAT
AGTACTTAATACAGAGTTACTTAGAAATCATAAGTTATTGATTACTCAAATCAAAAGGCA
CATTTATTAAGATGTAAGAATGGGGCCTGCAGTTGTGATCGCATGACTGTCAGTACTGTA
CTCTAACACCATTTCTGAACcagaag
>NODE_79_length_376_cov_58.840427
TTTATTTCTCAGACTATTATTATTATACTATTAATAAATAACAACGCAACAAGAAAAAGG
GAACGACTGGAAAAAGGTGAATTAATATTATTATTGTTTTTGTTTTTATTTTTTAGTATC
TTAGTGGTTGCTTTTAACAACATTCATTAACTGACTTAAAGATTATTGAATATTTAATGT
AATTGTAGCATTGTGTTTGTAAAGAGAAAAAAAACCTAGTGAGTTGTGTTTCTTGACTTG
TGGATTACCAGTGAAGTGGGCAATCTAGTGCTAATATATATGAGGTCTTTTTTTAAGGAT
TCTTATTTTGCGACAGCAACAGCAGTCATTATAAATGTTCATTTTAGCATCACCTGTCTT
CCGTTGTCTTATTCTTCACCTTCCACCACACTCTGCATCATCACAGTAACACATCGCAAG
TCTGGGGGTGGGACTGAATGTGTGTTTGTGTGAGTCAAGGCGCGTGTGCGTGTGTGTGTG
TGCGTTTGTCGTGAGTGTGCGCAAGAGTTAACAAACCTGTGTGTTTATTTGTGTGTCTAT
GCAAAATAATGGTACCTG
>NODE_80_length_963_cov_22.588785
GGGGATTTATCAGGGATGTCTCTGCCTCGGCTGGGGCTAGGGGGACCAAATTACAGCCCC
GGTGTCTGGTTCGAGGCGGAGGAGGAAATAGATGGGTCTAGATATAATGGTGATGGCCCC
TGGGTGGTACTCCTTTGAGGGAGAAAGAGGAGATTAGAGTGGAGGTGTGAGCTCGCAGTA
AGATTACATTTTCCCTCTTTATAATGGATAAGTGCTTCTCTTTTTTTTCCTATTTCACTC
CCACTATTCTGCTTCTGTTTCACAGTGTTCCATCTCTCCCTGCCCTCCGTCACCACACAC
ACATACGCCGAACACACACGCACACACACACATTAAAAAGCATACACATGCACATATGCG
TGCACACTCCAAACACACGCACATCTCTCCTCTCTCCCTCTGTCACCCTCTCCCTCCGTC
CTCCCTCACTTGATCCTTACACCTACGTGCTACAGATGGTTTCATTTTATAAGAGATAAA
ACCACATTTGGTGGAACTGATTAAACAGAGGGAACAACATCCCCATCTGCCATTTATTCC
AATCTGAAATTGCTTGGGCAGATGCTGACATCTTTGGAGATGATTGATTCACCCCGTCTG
GCCAGAGAGGAGTGGAGAGGCAAGCTGAGCTGGATCCTCCCCGGGCCTGCAGCTTCACCG
CCGCCCTGCCACCGCTTCACCACAGTGTCACTTCACCAGCGATAGAGCCCTCATCCTCCT
CCCCCCCTCCACCACCTGCAGTCCCCCATCCCTTGTCTGCTGCAAGCTGCTGCAATCAGC
ACAGGCCCCTGATTGGACTTGGGCAGGTGAGCGCAATACACTTTAATCATCGGGCCAGTA
CATGCCAGATCATCCCGTCTGTATGGGTGTGTGACTGTGTGGCTGCTGAGTGGGAGGGTG
ATCTGTGTCGGTGCCTGGATGCATTAAAGGGCTGGTTCACCCAGATTACAAATAAACATA
TTTTCTCACTTACCTCTATCTGGCCATGCAGACAGGCTTTATTTGCACGGAGGTTGTGAT
GGTGACAGCATTGAAAAATTACATTCAAACATGAATAAGCCTCTATAGCCATGCTAGTGC
ATGTATTGGTATAGCAGTGCTTGACGGTAAATAGTGAAGTCGTGTTCTGCAGGTATTTTA
GGAAg
>NODE_81_length_676_cov_40.690830
ATGACTTTACCTGTAGTTCTTTAAAATCAGTGTTATTACTCAGACAGCCGTCACTGCCAG
GCTCATAGAAATGAAATGAATGTCATTATTATTGTGTTTAAAGCATAGGGGGAAGTGTAT
GTATAAGCACGTCAGGCCTGCATTTCAAAGAGGAAATCTTTAACATAAACATTAGCATTT
TGTGAAAACAACTGAGTAATTAGTTTAGGGCATAATAAGCTGGGGTAGGCACACAATGAA
AGAAAGCATTCTGGCTTTAAAATGAATAAAAATTGATTGTGTCCCAATAAAAAACGAATT
GGCAGAGTGTTAACTGGATTCCACATAAACGTCTGTAGCAGTCCCTGGCCGCTTTATTGT
GTGCTAATGCAATAGAGAACACTTAGCAATAAATGCTCCTCTCTGATGAGCTCACAGAGG
CTTTCCAAGATGGCCTGATGAAATTGTAAAAATTAGATTTGAGCTAGCTGCTAATGACTC
CTAAAACAAAGGAAAATCTCCAAATAGAATTAGCCTGCCCTCTTCTTCTCTAAATACATC
ATATGTAAATTACTGTCATTTGGAGAAATATGCTTGCCTGGAAGGTAAAGCCTTCATTAG
AGTTCTCAGTAGGTTTGGGACTCAAACAAGAACTCCTCCAGGACATTTAAAAAGTTTGAG
AACTGAGAGAAGGTAAAGATATTGTTCACTCATGGCAGCAAATCAGAGATATGACTAAGG
AATTTATTTTTGATTATTTTAGTCAAACCAGATGGATTTCTTTCCAAAGCTGAAGGCATA
GATAGCTGCTATGAGAAACAAATACTGTATGTGTAAAATTTCATTGCTATCTACCACATT
TGTATTTAATTTGAaatc
>NODE_82_length_532_cov_17.812031
GAAGTTGAAAAACATCAACAGAAGCACTATTCTCTGAAAACTGCACCACAAGTTCAACAG
CGTAGTTGAAAAAAAGAACCTTGTCTATGCAAAACAAACAGAGAAAGTAAAAAAGAGAAG
AACTGGAGTCAAGACATTAAAAAGCAAAGAACACAAAGGAGGAATGAACAATAAATGATA
CAATCATAATAGTCAAATTGGAGAACTGTGGTGGAGTCAAAGCAATATTGGAGGAAGGAA
GGAGGAAAGGGAAGCTGTTACAATCACAACTAGTACAGTTTTTATTTAAGATTTGGACTC
CGTACCTTGTCAGGCTGGGAGTCGTTGCGGGGGTGCTGGAAGGTGAGCAGGTGCAGTCCC
GGGACATAGTTCTCGGTGCGACAGGAGTGGAGGGAGGTTAGGAAAAGGGTACGCTCCCCC
CACCAGCCGTACGCCCCTGAGATCTGGTCCACACGGCACGCACTTCGCTCTGTGAGACCG
AGAGGGAGAGGTCAGCACACAAAGAACATATCTGACCTCTTAAAAACTCATAATACAGCA
GTTTCCTATAGCGCACTACTGTACTGAAACGGTGTGATCTGTGACTCTGGTGTGATGTGT
GTTCAAAAGGAGTAAAATGACATGACCTCATTGCACCAAAAGAGGCATGCGATTGGACAG
GCAAGTCAAATCACGGCCTGATTAGCCTGTCCAATCTCAGCTGAGTGTAGTCAt
>NODE_83_length_822_cov_23.148418
TGTTCATCTTTCTGCTTTGATCATACCATCCCATGACATATCCATCGTCAGCTTTTCAAC
TCCTCCAGGAGTGGGCATAGCCTAATTGGTGCTACGAGGAATAAATCAAAGCAGAAAACA
GGACTTGTTCCAAACACAGCTCATAATGCACTAAAAAAAACTCTCATGTTTCCTGCAACT
GTCCAGTGAGTTTACATGCCACCTCATGTTACATTTTTCCAACGCTGCCGCAGCTGATGT
ATGGCTGTTAAAGAGTAACTGTGATTCGACATTACACAGCCATCCTGTGAGGTACCTGTG
CTGCTCTCTTGGTCCTTATTCTAATCTTATTTAACAGTCTCTGCCTGACACGCAATTCAA
TGCAGGCCCCCAGATTGGAGAGTTTCCAAACAATCCTGAGCTCACCCAAGCTTGGAATTG
GTTTTCCGTGGAACATCTCCCTCCTCCCTTTGGGCACTTTACCAATTTGACCAAATTTGT
TCCATCACTGGTTCTAAGTACCAGAAGTGTTTTCTGCCCACACTTGGACTCGTTTCTGCA
ATTTGCACATTCTTTGCAGAACATTAACAGCTTTGTCAGGGGCTGAGCTACCAGCTGCTG
TGCTGTGGGGGCCCGTGTTTCAGGGGATACTCAAAGGAAAAATGTCATAAAACACTAACA
ACTCATCACTTCCTATCATAGGCACACTTAAATATGCAGGGCAAGCCGATCCAATCGGTA
TATAAACACCTAATAAATGGTTTATTACCCAAGATAACACACTACAATGCAGTTATAAGC
AGAAATAACAACATTTTAATAATGCATTTAAAAATGATAACACTCCTTATATAGAGATAT
TGTTAATATTTATGTATTAACAGCTATTTGTTGACTGATCATACTGTATGCCTTTAACAG
CATATGATTACACATGTCAAGCTTTATATTTTAAACACATTTTTCTTACAGGCAGGTTTG
AAACCTCTTATAAATGCCACTACATGTTATTTTGAcatagcttc
>NODE_84_length_915_cov_33.833881
ATGACCAATTTCGAGATTCTATCAAAGCAACTGTGCTGTTCTGCAAATCCACCCTAATTA
CTACACATTGTTCCAAGTGTAGGAGAAAGAGAATTTCACATGAATGCTGAAAGGAGAAGA
TAGAAAGACTTTTTGCAATTAGAATACATACTGTAAAATACATAAACAAGGCTCAATAAT
GTCTACCTGGGTAACAACTTAATATTTTTGTTCTGATTAGTTTCCTTTTTTGAAACCACA
AACTCTGTAAATAACCAACTGGCTTTCCACATATACTTGATCAATTTTAATTGCCACAGC
CCTCACCCTTCCGAAAGGAAGAGAAAGTTGAAAGTAAAAGAAAGAAAAAAGTAAGAATGA
AATGTATTCCCGCATACTATGATATGGTAAATGTTAGCGCCTGCTGCATCGCACTCCATA
TCACTTCGCTCCATATGAAAAATAGTTTGCTATTTTGGAACCCCCTGGCAGCCATAGTGG
ATCACCACAGACCCAGAGCTCATTTATCTTTTGTCAGAGATGAAGCCAAACTAACGCCAT
CTCCTGAAGCTGCTAAAGAATGAGGAGGGACATAGGGAGGGTAAAAATAAACCCGGAGCC
CAGGTAGCTACACAAAGAAGTCATTCTACAAGTAATGGGTGGCTTCTGAAAGTGGAACTC
TGTTTGGAACTGTCTCTCCACTTGGAAATGATGCTGTTTAGTGCTGAAGTTTATTCAGTT
ACCTTTGCGGGCATTTATGAGGCTGCCTGAGAATATGTGCATGTAACAGCATTGTTACGT
GACAAGTTATCTGACCAATTAAATGATGATTTTATTAGGTTCCTCTTAAAAATGCCTGCA
AATGCGAAATGGTTATGAGACAAAATAAAGGTGCTTCTATATGTGTCATATTAAAGTGCT
GCCTCAGGGCATCGTACCATCCAATTAATCATCCAAAAGGAAATACACCACTGGTGTATA
ACACTGGTGTATAGCACCACGACTGCTTTATAAATTAAATCACTTGATATTCTGTTTCTG
AAAGAGAAATACTGTTTATGTCTTGTATGAGCATATAATAATGACAGTTTGTAACGTAAT
ATTAatacagccagcac
>NODE_85_length_685_cov_17.218979
CCTAAATCACTTTAAGTCTGATTCCAGTCACACCTACAGCTTCTTTGATATCTTTAATAT
CCCCATGGATCTTCACAGAGAGATGTGTGGTCTCTTTTCTGGCTAATGTTATCACCGGCC
CCTGTTGGTGTGTTTTTCTATATATAAAATCATCATTTACATCTTCCACTCTGTCTCCTG
TTGGCATGCCGGCCCAGAGGCCTGGTCCTCAAACCACTAATCAGGTAATGTTGGGGAGGT
TGAATGGCGTGCCTCCCCCTGGTCAACCTTCACTGCTCACACAGTGGTGTTGTTTTAAAG
AGCATTCTTTAGCAGCTGAACTTGGAAAGGTATTAAAGTGGGATTAGGCTCCTCCACAAT
CCACTGCTTGTGTCATTCAGGGAGTTTGTGTTCTCCTCTCCCCGCTGCCACCTCCCCACT
CCTCCTCTGTTTGATTGTGGCTAGCCGCAGGAGTGGGACTGACTGTGCCTTTCAAAGGAG
AGGGGTAGGGTTAAATCCCTAGTCCACTGCTCCCTGCTAATTCTCCTTGTTCCTTAGAGA
AGGATTTACTTCTGCTGCCAGCTTCTCAAAGGCCTTCTCTGCCCATCCGAAAAGTCGGCG
TTGCCTTCCTGTGGAGGTGTGGTTGCCATAGAAGGGGCGTCATGCATGGCTATTCCATCT
GAACCCCGCTGAGAATGGGGACCGGGGACTGAAAACAGGCAGAAAGTCCGGATTAGACCC
GAGGACAAAGAAGGACAGGAAGATTCCAGAAGGGACGAATAGGAATTACAGCAGCAAAAA
TAATGCAAAGTGACAGAGAGGGGAAATAGAAAAATAATGGCTTACAAGATTAGACTCGGC
GAGGAGAAAGAAGAAAGGAAAgagggc
>NODE_86_length_764_cov_29.727749
CTTTTATGTCTGTCAAACCTTTGGGAAATGACATTGTGAATAATATATGCAGCAGAGGGA
AGTGGAAGGATTTGAATAAATGTCTTGTCATTGACTCAAGTTGTCCTATAAAGGGGACAA
ATCCATTTTTGTGTAATGCATTTTAAAATTTAGATTTTGTTATATATATATATATATATA
TGTATTCCAAAGTGACTCGGTGTGATCAGGGCCTTAAAGGGTTAAAATCTGTGCTACTTG
GAGTGTGTCCCCCAGAAAAGGAATGAGGTCCCCGGGAATGTTTTACAGATAAAATAAAAA
GAATCAGGAGAATGAGGGAAAGAAGAGAAGTTGAATATATATTTCATGTGATAAGAGAAA
GATGAAGCGCGAGAAAAAAGATTCCATTACAGCTGCGACAGTTACAAAACTGCTGCTGTG
TAGAGTAGCCTCTGTTGAAAAGATTGATGCAATAAGGACTGACCTTGGCTTGGAGCAGGA
GTCGGTGATGTATGTATGAGCATCTCCCTGCTAAATGGACCCAGATTTGTAGCACTAATA
TACATGGAAGCCCAGTACCAAACTCGCCACGGCTATAAATCAACAGCCACTTTGGGTGTC
ATTTCTGGTTTATATTCTACTATTGTTCTGTGCTTTTAATTCGTGTCACTGCCATCTGTT
CATTTGATGCAGTTTCATACTGTATGATTTGGCTGCAGAGATACTGTGCAGACAATCCCT
GTTAGACCATCAGAGTGGATTAACTGCACTGGTAAATTCCACTGAGGCTATCTCACAGCC
GCATGTAAATAGAATCTGAATCGAGTGAAAGGAAAAATAGAAATTTCAAACTAAAAGTTT
TATTGTTTGTCAGGAACTCGGCAGAACAGCGATTCAATATAAAATTAACAAAGAGCAAGA
ACAGCAAGAAAAACTCCTGTTAAacctccagctgaaaggcttgtgg
>NODE_89_length_669_cov_17.493273
ATTCACAGGTTGTTTTCGTTTGTCCCAATCTTGCAAGTATCCCAACTCCCCTTTAAGGGT
GTGGGTCTAGGTGATTTAAGCCAATGATATGACTCGGTGTTCTGCAGGAAAAAACGGTGG
CATGTGAGGCAGTGGGTCTTTAAAGGGCTGCTCTGCCCCTGCTCGCAAGCCCAATCTCGT
AGGACTTGTTAGCGTATCACGTGCCAGATTCTTAATGAAGTGGACACACAGGGGCCTCGT
GTGCGCATGCGCGTGGTGTAAAATGTAGTTGGAAATGAGGTGTCCGTCTTGGAGTAGTCG
ACTTTTAAAAAGCATCGGCAGCCCGTGATATGACGACTTCGCTGGTTCTGCATCCACGCT
GGGCGGACACCTTGATGTACGTTTATGAAAAAAGCCCGAATGAAAACAACCAGAATAAAA
GCCAAACAATGGAGGGACTGAGCGGTAATTGCCCTGCGACCCACTGCAGGGACCTGATGT
CGCACCCCGCGCTGGGACGACATTCTGGCACCATAGCGACCCACCAGGGCTCCGTGTACT
CGGATATTTCCTCTCCAGACACCGGCCGGCAGTGTCCCGCTCCTCAGACTTCATCCAGCG
CATCTTTGAGTTACGGTTATCCCTTTGGAAACCCATATTACGGCTGTAGATTATCTCATT
CGCACAACGTGAACTTGCAGCAGAAGCCCTGCTCGTACCATCCCGCAGAGAAATATGCCG
AGCCCAGCACAGCGCTGCCCACGGAAGAACTGTCTACCAGGGCGAAAGAGTTTGCCTTCT
ACCCGAGTTTCGCCAGCTCATATCAGGCTGTTCCTGGATATCTGGACGTGTCGGTAGTGC
CCAGTATCAGt
>NODE_90_length_692_cov_42.069363
GTATTACGTGCGCATCAAAATGTGTCATTAAGGAGGAAAAAGGAAGCAAAACGCAAAAGA
AAAATACCTCATCATGATCTCAATAAGTGAAAAAATAATACTGTTAATCTCTTGTCACAG
TGTTGCACCTTAATCTCATTGCACTTCACATAGTGATTAAGCCGCAGAAATGGCAAAAAA
AAAGGGAGGGGGGAAAAAAAGAAATAAGAGGGATAAATAAAAGAACAACGATTACAGAGG
GGGAGGGCGGAGAGAGAGGAGGCAAACAATAGAGAATCAAAGCATAATAATATTCCTAAA
TGAAGAGGGAAATGTTGCTCCGCTCATTTTATTAATCAGACTGTCAATTTCACCCAAGAG
GCCAAACCCAAGAGCAATCTAAAACAGACTCAGAGATCAACCCAGGGACAAGCACCTCGC
TCCTCACTCCTCTCTTCCTCTCCACTTGGATATTATTCGTCTGACCGAAGGCCGCCTCCA
TCATCAAGTGACAGCCCTCTCCTATTTATTTGCTTATAAACCTGTTACAATAAATGATCA
TTGGAGCAACGTCAGCCGAGCATTTTAACAACGAACAGCGACCACTTTTTTTGATGAATG
ACATTTCTGCTGCTGCCGGGGAGGATGCACGGCTCATTTTGAGCGGTCGCTCGTCGATTG
CGTTCAGATTCCTTTCATTTTTTGCGCCTTGCTTATAAAAAGCTTTAGAGACAGTTATTT
AGACACAGTTGCTGAGTTGCATGCGGATTTAGCTCCGACACAACTCATTGGTGCTCCAGC
CCCCTGGACAAGCGTGCTGCTGGTGGTGCTGCTGCTGCTGCTGGTGGAGGTGGTGGTGGT
GGTGCTGGTGGTGGTGGTGGTGGTGTGTTttggt
>NODE_91_length_819_cov_6.205128
CCCATTGTCAGTGAATGGGAGAACGTTTTGGCCAATATCTCCGGAACCAGACGTGCTAGA
CACCTGGAAATGCCACCTGCCCCACCTAATTTGGCTATGCTGAAGACGCCGGTCTCGGTC
CCGACTCTCTACGACCTTCCCGTCCCGAGATACAGCAAAAAATCACAGGTTTGTCCCACT
TCCTGATGTCGTAGAGACTCGGGAGTAGGCTCAGTGCGATCGCGGCGGCAGCAAATGGGG
GGGTAGACACAAGTTTCATGTCTCTAGCACTAACCGTTTTCCCAAACCCAGGCCGAAACC
CTAACCCTAACCCTAACCCTAACCCTAACCCTAATTCCGGACCTTACGGCTAGGGTTGGC
CCATACTACGGGACCCAAAAAAGTGTCACTACAAACCTATACcaatcaactcagagcggt
ctgaaacgcgctctcaagcgccttctgcgggaacttatcgtggcatcagcgcttccacac
tggctgcgatatgcacgtcccattgtcagtgaatgggagaacgttttggccaatatctcc
ggaaccagacgtgctAGACACCTGGAAATGCCACCTGCCCCACCTAATTTGGCTATGCTG
AAGACGCCGGTCTCGGTCCCGACTCTCTACGACCTTCCCGTCCCGAGATACAGCAAAAAA
TCACTGGTTTGTCCCACTTCCTGACGTCGTAGAGACTCGGGAGTAGGCTCAGTGCGATCG
CGGCGGCAGCAAATGGGGGGGTAGACACAAGTTTCATGTCTCTAGCACTCACCGTTTTCC
CAAACCCAGGCCGAAACCCTAACCCTAACCCTAACCCTGTCTGCGTTATGCACTGCCCAT
TGTCAGTGAATGGGAGAACGTTTTGGCCAATATCTCCGGAACCAGACGTGCTAGACACCT
GGAAATGCCACCTGCCCCACCTAATTTGGCTATGCTGAAGACGCCGGTCTCGGTCCCGAC
TCTCTACGACCTTCCCGTCCCGAGATACAGCAAAAAATCAC
>NODE_92_length_703_cov_23.294453
GTGGGGTTTGGTGCTGAGCCCAGCTGTGCTGTCTCTGAGGCAGCCTGCAACACAGCATCT
ATTCTGTCTAAGCCTCTGAAGGACCTCTGGAGACTGTTGTGACAAACCCTTTGAAAGGAC
TTAGCAAACAGCTCCTCACCTTGAGGACTCCTCACTTCATCTATTTGTGTGAACGCTCAG
CTGAAATGATGACAAGGTGCAGGGGTGCACAAGGTGAGCTATTGTTTTGGTGTGTAGGAA
GTGTTGTGTTGTGTCGTATGCATGCATCAGGCAGTCACTTAAAGAAGTGCTTGCCGTTCC
TGTGAATTAACGAGCAGTTGGGAAGAACAGGCCAAGGCGGTGCCATCTGTAAATGTCACA
GGCACTGCTTGCTCATTTTACACATCATTAAAGCCAATATTCCTAACCTGTATCAGAGCA
ATCAGGAGCAGGCCATTACTGCGACAGGGGCCCCGGGGGAACCACGACCAAACTCAGAAA
GAAAAGAGCAGTGAGGAAGAGAAAGATAGAGCACACTCTTTATCTCTCTGACACACACAC
ACACACACACTTCTGCACACTTCTACGTGCACACGCACAAACAAACAAGCAGCACACCTT
CTAAGAATAAACAAACACATGAAATCAGCACCAATACCACTACCCTAATAGCTAGTGCAT
TTAACAGCAGAGCACAATGAAAACAGGGCCAATTATACATGTATCTGTGGGCAGTGTGTA
TAGAGCCCAAATGAGAATCTTGTTATTCCTTTCCCTCCATACTGTGGCGCTCAGAAAGCT
AAGCCATTACAAGAGTGGAGGCTCCAGGGACAGCTTTCGGAAATGAGAGCGAGTCGGGGA
GTGACAAAACAAAGTATTGAGATAAACACCCaccattagtacagg
>NODE_93_length_542_cov_27.750923
GAAAAACAACCACCAACTATCAGCCAAAACTATCAAGAATGTCCGCTTACCCTTTTTCTT
TTATTCGCTCGCCTTCTCGACTGTCTTGAATTCGTATGTAGATATTTTAGTAAAAATTGG
TGATAGCTCATGTTAACCATTGTTCAGTCTTGACGGCTGAATGTGATTTTACGGAAACTC
CCGGCGGTGTTTATATTGGGGTAGAGGCCAACCAAACTATGCATGGGAAGGTAGGTTCAT
CACAACCTAACCGTAGCGAGATTGACTGTCGTTCCAAGGGACCAATCAGAAGAGCGGAGC
TAAGATCTTTTCCTTGGCGACATCCAATAGAGACTCCGGAAATTACTACTGGGGCGGGGC
TATATCGCCGTTTCTGCTGGTTGTTCGCTCCAGTCTGTATAGTTTGTACGAGCAGCAATT
GTGATGCAGTCATAAGACGGCCAGGACGAATTTGGGGCGTATGGGAGTCACATGAAAGGA
ATGATGCAATGCTTGGCAACCAATTTCTAGCTGGGGATAACACCAGCAGAATCAGAACAT
GTTTTATTAAACAGTGTTGGCTCTAACAAAAATCTAAAAATATACATATATGCATGGATA
TCTAATGTCGAAGAATTGTTTGTTTCCGGAACACAAAAGCTGAATCGATTTTCTTACGAC
TTGTTTTTATCGTGGTTTAAAAAAAAAAAAAAAAAAAAAAAATCCAGCCAATCCATTTAG
CGCT
>NODE_94_length_684_cov_22.921053
AGACAATGTGGTGGTGCATGCGTTTTCACAGGACTGTGGTAATCAAAGAAAAAAATATCA
TGACATCAAGAATGGTGGAGGATTTAGAGCATGGGAATGCTTAATGTGTCAGTAACCGTC
TTTGACTAGCAAACAGTCGCTTGTACATTTGTGTTTAACAAGATTCAGATTTCAAATCGA
GGATCTCGTTGAGCTTGAACATGGATGCAACGAACGAGAGCTCAGTCTTACTTGGTTGTT
GTTCAGTGCTGCTGGTAATTCAGACATCTTATCCTTTGTCACGCTTGGCATCTTACACAT
ACTTTTGGGCTTTTACAACATATTGAATGAGCTTTCTGTAGCTTAAATACACATACACAC
TAATGTTTAGCTAAACACATTTTGCCCTCCTGCCCCTTCCTCTGTCTCTTTCTCTCTCTT
CCTCGTTTTCCCTCTCTCCCTCCAGCAGATAAAGCCAATCTTGGGGCTGGCTCCTGCCAC
AAAACGTTCTGTAATAGTCTAATTGTGGCTAATGGTTTGTGCAGCTAATTAAAGTGTATG
AATTACAATAATCAGTCAGCCGCATGGAGGCCATGCCGCCTCACGCTGTTCCTCCAAGCG
TGGAAGGCCAAGACCAAAGCAGGGGGAGTGTACTTGGGGGTTGGGTACTAAAGGAAAAGG
TGAGATGAAAGTGATGAAGAGGAGGGGAGACAAACGCTTGAAACAAAATCCCAAAGCCAT
TTGACTGCATCAACATGAGTTTCTGTACCAGAGACGGAGCAAGGACGGACACGAGGGATG
TAGCAAGCAGAAAAGAAAACAGGACATAAAAATGGATTTTACATGTTTCAGTCCGGGAAA
CAGGTTGTTTTTTATGCTTATGCata
>NODE_95_length_635_cov_27.351181
CACACACACACTCTAACACACAGGGATCTGGGGGATATATAGGGGTGTGGTAGAGCTAGT
GATGGGGCTCTGCTTTGATGCCCAGTGGGAGATTACAGGGCCAAGAAGCAGAGATAAAAG
TACAACCAAAACACAGGTAGCTGCTCTTGCTTATGCCTTACAAACACATTCACACATACA
CTTACACACATCCATAACACATGTTCAGAGTAGACCAAGGATGCACACACGCAGACACAC
AGCTGCATACACACTAACATCTAATGGCTAGTCAGTGACACTGAGGTCTTAGCCCCTGTC
TGCCAGTCCTCATTTGTTTCCCAGCCCCTCCTATGTGTGTGAAGCAGTAGCACTTGCTAC
TGGGTGTCTTGTTACTCCTCAGAAGGTCTATTGATTTAACTCTTGCCACAATCTATAACA
CTATTGTCTTGCCTTAAGTGTCTCATCTGTACAATTCACTGGCAGGAGTCTATACATCAA
AAACCCCGCCTGCTTAAGGATATTGGTATTCTGCAACATGCTGGGAATACTTTTTTTTTC
TCTGTGAATTTCACATTTCTTGCACACTCAACCTTACTTTTTTAAAGCGTAGATGCTTGC
AGCAAGGCATAACACAGTCTGGTACAGGTTTATTTTTACTACTGTTGTGTTTATGAAGTC
AATATTTTATTTCACAATATCATATAGCAGTGGTGTAGAGCAGAAGTTATATTTTAGTTT
TTTGTCGATCTGTTGGGACATAGATGAAATATTCAGCCTCATAGTGGCATCCTGGAAAAA
AATTACATTCTCAGGTTAGAATAAACACAGAGGCCTa
>NODE_96_length_625_cov_9.126400
GATAAAAATGTCTGCAGCGACGACTGGCTCATCATCTCTCAGCACAGTGCACTGATCTGT
GTGAAGGTGATTGCGATGCGATGCTCTAATTTGGGTGGCTATCACACTTAATGTGCAGTA
AAGCGCCACAGACAAAGCTTCTTCGTTCGGAATGCCCCCCTCTACTGCGCCACACAGCTC
TCACCACCAACCTTCTGTGGCTGTGTTTCCCCTTCACCACCACCGCCGCCACCCCCCCAC
TCCTCCCTTCATCTCCTCTCCCCACCAGGGGAAAAGAGTTATAGCTGCCATAAAAGGCAG
GTAATGCATTGTTAACTAATTCTGTCTGCTCAGAGCTGATATATCCTCTGCTCTAAATCT
CTGTGCTTCCAATAAAATGCAAATGCTAATGCTTGCCCTCCATGAGCTGATATCATTTTT
AACAGGCCAGAGGTAAATGCTAGAGAAGGGTGGGGTGGGCCAGCGGTAGTTTGTGACACG
GTGGGGCTTTGGGCTTTCATGGTACATTCTGTCATAAAGGAGACCTCGAGAACCTGCTCC
ACATACCGCTGACCAACAGTATGCATGCGTGTAAGTGTGCCCAAGTGGCCGTGGGTACGC
ACATGAGGCTGCACATTTTTGATAAGCCCGTGTTGTACGAGAAGTAGCAGTTACCCTGCG
ATGGTTTAAAACTAAGAGCGGCATCTTTGTCATTACGAAACCAGCACTAGAAGCTTTTCA
GTCAGTACTCACTCACCATCAAATAACACAAGCCAATTTGCCTGTGgatgtaatgcatca
tatttccatgttaatagtagtgtcata
>NODE_97_length_835_cov_19.498203
TGTATCCTAAACCTCCAGAACATAATCATGACATTATAAAATCAGCCTGAATAGTTACCT
CAGGCCCGCAGACCCAGCCTTCTGTCGGCCGTGCTCACTCAGCCTGTGTTTGAGTGTCAG
CCAAGTCAGCTATGGCTGCTCCAGAGAGCCTGAAGTCTGTTGGGGAGACGGGACATTCCA
AACAGCATAACTCATTCTTTACACCATCTCTGCTGCCATTAGTTAATTATATGCAGGTGT
TTTCCTTTCTCAGGTTTTTTGTTGTAGATCTAATAAAAATGTAACCATAAGTACATAAAG
CCAGAAAGACAGCGAAAAGGAAAGGGGGAGACAGTGTGGAGGAAGTGGCTGAATTTGCTG
TGTGAAGCAAATTACTGCCCCCATGTAGATTCATCAGTTCTCCCTGCTGGATTAAGGAAG
GGCCTTTCTAATGAAGTTCGCCCCGTCAAAATGAAGGGACTAATTCTGATTTAGCTGAGG
TAATGAACTTCCCCTCTCCTAGTGAGAGCAGCACCATGGGGTGAGGAAAGAGGGGTGGTT
GTGGAGGGGGGGAGGTGTGGGGGCAAAGGAGAGTGGCAGCAAGAGAGAGAGGGAGACAGG
ACGGAGATGAGACAGGAGAGAGACATGCAACGAGGACAGATAGAGCTAGAAGGGAGAGCG
AAAGCAAGGTGGAGAATGAGAAAAAAAATTATGCAAAACGGCTGTCTCGTATTTGCTGAG
ATGTATTAAATTTCCAGTGCGGGTGCCTGTGTTATATAAAATTATGTTAATGTCTTGTGG
CCCGCTGCGAATGGCGGCTTGCTGGTCCTGAGCATGCGTGGCTGGCCGCTACACGGAGCG
CACTCAGTGGGACTCAGCTTTTCTATTAAGGAAAACCTCTAGACACCTGATGATGAATTC
TCTCTCACCAAATGTTCCCCCTTTTTTGTGTTGAAAATATGAACGCTTTTCTAAATGACt
ttggagagcctggcgtggcgcttggcggcctgcatcgagcaggggggaaaggggtat
>NODE_98_length_665_cov_35.212029
AAATATAACCTACTTATCCCAAAAGGCGCAACAGGTGTCAAGTGCAAGAAGCAGAACAGG
AGAAAAGCACCTGACGACCGTCTCAGCTTTCCCTTTTGGCAAGATAAAAAAGCCATCCCA
GCGAGGCAGAGTGAGGCTCTGAACATGAGATCAATGGAGCATATTTAAAAGACATTAGAG
AGCAGTCCTCCTGTCACATTCCTGTGATAAAGTACAGGGATCTAGCCTTCCAGCATACAG
TACCATGTCTCTATGAAGGCGATCCTCCAGTGTCATTTCTCCTGTGCTTAATCTCCATGT
GGAGATGAAAGATCGAGGACGGCCAGCAGTGTCTATGTGCTAAGCTGGGCTCTGGGTCGT
CCTACACCCGACACTGGTTCTCCCCAGTGGCCCGGGAGATGTCAAGGGGTGAGGGCAGAA
GAGAATGGATAGCTGCCGGCCCCGGAGCCCCTCATTCACTCTCTAACTTGCTCACATTAA
AGAGAGCTCTAATCACTGCAGGGACTTGGCCAATGATGTGGTTATCAAACGGCATATTTC
AAAAAGGCATCTTAAAAGGCCCGAGGGCGAAGAGGCAATAAGAGCACATTTGTATGTGGA
TGAAAGGGAAAAGTGTAGACAGACCTTGCATCAGAATACAGCGGGGGGAGATCATTAGCA
TCTAGAGCAAAATATGCACTACCAGAGAGGGAGAGCAAGGTACAGTCAGAGAGGGGGAGA
GAGAGACAGAGAGGTGATAGTGGGATGGGGTTGCCGGGCTGGGGGAGAGAGAATGGTTCT
CTTCGCCATTCGTTCTTTTTTGTTTTACATAGTTCCCAAAAAGAATAAGAGAACAAATAC
ATTTTTg
>NODE_99_length_839_cov_22.075089
GTGCTGAATCCAGAGAATGTATGGAATAAAAAAATGACACTGATTGTTTGTTTTAGTTTA
AAGTTTGTGACAGAAAGTTTCCAGACGAAAGATAAGCTGCTAAAACTTCCTGACTCCAAC
AATCCTGATTTGAGCTCATTAGTGATGTAAGGAGCGTCTCAGTTCAATTTATACAACATC
GCTGCAAAGGTGAACAAGGTAGTGATTTCTTCAATCCATTTCTTTTACTGTATATGTACT
TCACAAACCCCCTCCATCTTCCCTGGATCTCTCTCTTTCTCTCTCTCTCTCTCTCCCTCT
CTCCCTCTCTCCCCTTTCGTCTTTCGTCTCTGGGAGTATGGGTGCATGTCAAGTGATTGT
TGAATTGAAATATTGATGTGGAGTATCAAAGCGTGGCGTAGCACTCCTGTGTTTCCAGAA
CTAACCACGAAGCGCTTTGATCAGATACTCCTGTGATCTGACTTCTGAAGTTGTTAAGAG
TGCTGGAAAACAAAATGCAAACAAACTTCAAGTGCTCTTGGTATTGATAAAAGTTTTCTT
TGACAAGTGGAGATGCGTGCTGTCTGCCTGTGTCTGCCCAAGACTGGAGATTTTGGGGTT
TTCGTACATGCTAATGGACATGAGATGAGGGAATTATTATAGTTTTCTGCTTCTCTCACA
CCTCGCAACGTAAACTGTGCTACAGGGGAGGGAATCACTACAGAATCATGCTGTGATATC
GAGGTACTCAAATAGCGATGCAAAAATATTGTAATTCGCTGATTTATGTTTTCATTAGAA
TTTGTTAGGATTTAGAACTTTATTTCATTGGGAAACTAAATCGCTAAATTGAGACACGTG
TGAATGATAAGACCTCAGAAGGAATCCCTTCATGCAATGGAAGCTTATAGATAAAAATAA
AGGATTCGTTTGAATAAGTTTTGGGGGGACATAAATACTCTTTTACACCAAAACGTGCAT
TCAATGActaaatcatttaatgagtcgagctaatcctccagaactgcgattagaaacaga
a
>NODE_100_length_523_cov_5.858509
TTGACTTTCATCCTGTGTGTTCCATACACGTAAGTCCATGGCCGCGGCTGATTGGTTGTA
GCTGGGCACTGTCTTCCTCCACTCTGCTTTGTCCTTGTGCTCTGTGGCCCGGCATGGAGA
GAGGGAGACGGGCATAGAGACAGAAATAGGAATGGGTTGGGAGTAGGGGTATGGGAGATG
ATAGAAGGAGAAGGAGATAGGAGGTGAGATTGTGGCGCCATTGGAGCTCCTCTGGGCTCC
TTGCATTTCTCCCTGCTGCTGCTGCTGCTGTTGCTGCTGCTGCTCGAGCTGCTCTTCCTC
TGTACACTGGGTGGACGGTTACATCCACAGGAGAGAAAGGGGTAGAGAGAGAGCGAGAGA
GTACACAGAAAGAAGGACTGGAGCGCAGCAATTGCCATAGGATTTGCATGTCAGCAGCGA
TGCATTGGGAACTGCCTCCCAGGCAAGGGCAGAGCTGACCAATGCTCCAACCCAGCCGGG
AGCGCCACATCACAACTCTATTAGTATCACGCTGCTGCTTGTGTGGGTGTGTGCGTATTT
GCCTAATCTTGATTTGTGTGTGTGCGCCTGTGTGCATGAGGCTCTTATCTGCAGGTTTTC
ATCTCACTCTGTATGACCTAGCTTCAGAATGGCACTGAATGCTCACTCTGTTGGGCTAAT
TGAATGGCAGGGATAGAAAGTGACAGCTGTTGACTGGAAGAAGTc
>NODE_101_length_628_cov_19.011147
CCACAGCTTTTACTGTGTAAGATAAAACAGCTGAGCTATTTCAGATATATCCCTGACACA
GATATAAGTAAAAAAACAAAAAAAGACAACAACAAGAAAATGTCAATAACCCTGTTCCTT
CATTTCACTGTAAATCACCTGCCAATAAAAGACTCCAACCACCTTGTTTGATCTACCATG
CACTAAACAGTAATTTTATGGCCTTCTTTGCTTCTCTCACTGAACTTTTCGGTTCAACTC
CTCACCACCCACTAGCCCTTACCCAGGGTGCCTGTGCAGAGGCAGTTGTGAGTCCGGGGA
GGTGGCTTAGTTTGGTGGCTGTCCAGAATCTGTTGCACTAGCTGCTCCACTGAGAAGCCA
GAGCTGCTGTTCCCATTGCTGCAAGTCCACTTGATGCCATGAACTGCCGGGAGAGAGGAG
GAGACAGAGATGTCAGCCAGCCCAACAGACCACCAGCCACGCCAACCCCCCGCCCCACCC
ACTGCCCTCTCTGTCTGCCTGCCAGCATGCCTTATGCTGCTCACTGAACAACTCTCTACA
AAAGTGCTAAAACAGAGAAATTAAGATTTCTGTTTTTCCCTGAAGGGAAACAAACAATCC
ATGGATCCCATGAGTAAAATGCTAATATGGTTTAATTAGTACAATTTAAGTGGCATTATC
GTTAGTTTTATACGTATTCTGATAATGCGTAATCACAACACTCATGTTTTCATAACAAAA
TATAAACTTCATTTTTCCTTTGCGCCTTGTTTTCTTTCCTTAGTTCAATATTGAATAGTT
GCTCTTCTGTTGTaacccttacccctaatg
>NODE_102_length_712_cov_26.155899
TACAAGAAGCCGGCGTTTCTCTGTACTTGACCTCTTCCCGAATAGTGCGAGCCGACACCA
ATATTGCTCGCCGTTGCCACTCAACTCATGACAGCTGAATGGACACAGAGGGAAAGTTTG
GTTCTGTTTCTCGCTCTTCCTTATCTGCCTCTTACAACAGAAAAAACAAGCAAATCCCAT
GCACTTGGGGGGGAAAAACGACACGCAACAATAGCATCCACCAATAGCGCTGTCAAACAA
CGCCATCTCTCTCGGATGTTAAAAGCTTTAAGAGCTGAGGCCTCTGTGACATCCATAGCC
TCTGGATGTCAAAGATGGTTGAAGACTTGAGAGCAGGCCTCTGTTTTAAAAATACTGTGT
GTGGGTGTGTGAGTGCGCACGTCTCGGAGCAGCAAAAGTGACATTTGAGGGGCACTTTAC
AGAAGCCAGCGGTTGCTAGGGATCTTCTGTATCACCTAAAGAGCCTTTGTCAGTCATTGG
AAAGCTGTCACCTTTCGGGGGGCCGATACGGTAGGGGGAGCCGGCTGACAGGTAGGAATT
AATGAGAGGTGTATGACAGCAGACCTCGGTGCTCTTGTGTATGGGTGTGTGTGTGTGTTT
GAGAGTGTGTCCACATGCGTGTGAGTGAGGTCCTTTGTCTCAAGAGGATGAACCACCTTC
TTTGTCATCCTGATGGGGGAAGAAGAGGAAGAATAATGTTAGAGACAGACACAGAAAGAA
GATTTTTTTCAGTATTCTGAGACAGATAAACCTTTCTGATTTTTGGTTACTTTCTCATTT
GACTGCATGATTTGTTGGTATAATGAAAGCAACAGTCAACAGCGCAATCCCATTTCAACT
ATACCGATGTGTGATTTTCATAATAAACACCGATACACACACAAGCATCAATGt
>NODE_103_length_807_cov_20.086740
GAATAAATTATTTATGCTTTGTGTGATTTTTATTTAGCCTACAGCCTATTTAAAATGTAA
GTGCATGTTTTTAGTCATTTCGCGGTAATTCTATCACCAAACTGTCGCCGTTTTTGAGTT
ATCCTCCCCCAAAAAGCACGCGTTCCTCACAAACTTGCACTCTGAACGTGTGAAATCTCA
GCACAGCCTGTGTGGGCCCGCAGTGGAAACCTCAAGTCCGTTTACTGTCCCGACACCAAA
CTGTCTGCTCCCCAGCCATGGTTTGTGTCCCTCCCAACCTCCCAAGCTGCTCGGAGAAGG
TATAAAGCTCCAGAAGTGCACCGAGGCTGAATAGGCCGGGGGGCCAACAAAGCGCTGTAG
CTGTGGGGCCCCGGCCATGCAGGGTCTGTGTTTGCAAGTCTCCGGTGGTTGAGACGAGGC
GGTGCATGTGGCTTGGGGCAGGGGAGGGGGCTCCCACTGCATTAGGCAGTAATAGGTTTG
GGATGACCTAAACGATTTGTTGACTGGGACAATAAATCTGTTGTGTGTTTCTTGGCATGC
TGAGGGGAGGATTACAAGTTGTCGCACAAAGGAATGCAAATTGCAAGCCAAACTCTCCGA
GAGGCCTGTGGAGTAGCCAGCTATTTAGAGCATTTGTGCCGATCTGTGCTTCTCTCTCTC
ACTATTTTATGTTTCTCTATTAGTCCTAATAACTGTGAAGGGCCTGAGAGTAGCCACTGT
ATTCATCTCAAATCAATGGCTTTCCCGCACCAGGCCCTATAGACCTCCACATTTGCATTC
CATCCTGTGAGATGACCAGCAGGACAATTGGCGTTAAGTCTCTTTCAGGCGGCCAAATGG
AAATCTTGAATGCTAAATGACATTTTTCTCTCGGCCCTTTTACTGAAATCCACTCAGCGT
GATTATTTTCTTCACAAAGTTTTTGCCACTGGTTGAACCTTGAACAGGATTTTTTAtatt
tcaatcataaatatccatctacagagctc
>NODE_104_length_631_cov_21.817749
CTAAAGGACATTACCAGCTCCTTTCTGTGCCAAATCTTACCCCTCGCCACTATCATATCA
CTGTACACAGAGAAAAGGGCTCACTTTTTATTTACACTGTCTTTATTGCCAGAATATTGC
TTTTAATTGCTGTCCTGGATTTCCTGCTGCGGTATAGGACGAGTCTGAGACGATTACTCA
AAGTAATGGAGCATAATGATGTCTCGGAACGGCCCCTGAAGCTCAGGTCAGGGGTTGGAC
AATGTGAACATTCAGCTACTTAGCTTCCTTTGCAACTTTGTGACAAAATCTGTTTGCCCA
ACACCAATTAAGATGCCTCTCCATGCGCTCTGGTCAATGGGTTTGACGGAGGGGGTCGTC
CAACGAGTTGACATGTCCCTGAGCACGAACAAGCTGGCCTGTGTCCTCGCCTCAATAATT
GGTGTCCCTTGCAACGTGCCGCTTCCCAGGGCTGTCCTTTGTGTCCCCATGGCAGTCCTA
AATGAGGGGAGTCAGGGCTTTAATGGGACTCCTGTTAGTTTTAAACAAACACAGGGCGAC
CCCCTACTGTTCAGCATGTTGCATAGAACAGCTGGGAGTCCACAGAGCTCTCACTCGGGA
GCCTGTAACCCCCACAGGGGCCCAAGAGCCCGCTGCCTACTGACCATTGTGCCTCTGATG
ACGTCCTCTCAGGAGCTCGACAGTAATTCTGTGTTCACACCACTAGCAGCGACGTTGGCG
TTCTACTTTTCAGTGGCCTGATTGCAAGGTGTGGTGCCAGAGGAGTCACAGAAAagaggc
ggaacgttgcaagcagcactggtcggcgattgg
>NODE_105_length_657_cov_21.000000
ATTGTTTCTTTGTTTGCTCCTTTGTCTCCTTTGTTTTTTCTTTCTTTCTTGCTTACTTGC
TTTCTTTTTCCCTCCTCCCTCTTTTAGTGTTCCTGCAGATTCCCCTGCTGTCGGCTCTCG
TCACATTCCCCAATCTGTTAGCCTTCTGATACCGGGGCCAGACTTGAAAGGAAGTCTTAA
GGACGAGAGCTTATACACTGTGCCAGATTTTGTTAAATAACTACGAGATGTTGGTGCCAA
TTCATCGGTAATTGTCCCTTCTGGCACAGTCTGTTGAAAGTCCTGGAGAAGCCTAAGCTC
AAGATCACTGCAAGTGTTAATCTTCTTATACTTAAGGTATCAGGTTTTCTTTTGATGTCG
CTAAACATGTTGACTCCTATCTCAGCGCAGAAGGCAATCCAGACATAGCTATGAGCGAGA
TGGGGGTTTGTCTGCCTTCTTCTTCCAAGAATCTCATGGTTTGTGTGTTCCTCTCCTAGC
ATCCATTACTGTGCTAAAATAAAGAAACAACAAAATGAGAGAGAGAAAAAAGAAACAGGA
AGAAAGGGATTGATTCTGTGCTAATTGTCCTTTCCTTAGCGCAATTTGGCTTGCTCTTGT
TCGGTGTAAAATGGCCTGATTTATTTTTAATGAGGCGAAATCCTATTTCTCAGACTAGTC
AGTATAATAGCCCAAGGTTATTTCCGAGACCTGTTTCTTCAGCGGGCTCCTTTCAAGATC
AACAGAAAAGACACCTGTCTCAAAGTATAAATGATTTACTGTCTAATTAATTTTCCTGAC
CCCAAGCTGCACTgtatgcattttagggtcggtatgatgccgttgctggtaaagtgtgt
>NODE_106_length_704_cov_31.468750
TCTTGCTCACCTCACTCTCTCATCGCTCCCCATTTACTCCAGCATAGGAGGAGGGACTGT
TATTGTCTCAGGATAAAGTTAGATATTTATCATCGGAAGAGAGAAATGCACTCTTAGGGC
GAGGGCCGAGTAGGATAAGACACTGTGAGTATGTAAATTAATTGTGGTATTCATTAACTT
AAACAATAAAACCCAACACTACCAGGGAAGTGCACATACTCCTCTATTTGGCCACATTAA
CACTGACACACTTAAAGATACCAATATCTGGTTCTTAGAAAGAACAGATGGACACATAAG
TGCGAGGGACTCTGGGCTTGCCAGTAGAAAGGTGGAATGAAAAGGGGAGGAGGAGGGGAG
GAGTAATTGCACAGTCCTTTGCTGAATTGTTCTGTGGATGCAAATTTAAATCCCTCCTAT
TATTTTAATAATCTGCCTTTTACTGCTTGTGCTCGGATCATTTGTTTGCAAACCAGGTTA
TTTGGAGAGGGAGGCTCGGGGGTAATTTCATGCTTTGGAGCATTTATATCTATAACTTAA
TGAGGAGAGGGCCTGTTGTTTCCTGGTAATACACTGCTAGAGGGGAGCAAACTTTTTATT
CTCCGTTTAGGGTACTGTTAGAGGGCAATAACGTGGGATTACTCTGATGGAATTAAGGAG
CAAACTGAGGAGAGACCTAATGCAGCTTCTGGTGATGGACCGAACTTAATACTGATGTTT
TATTTAGGGTTTTTTAGGTTCATGGGATGTACCATAGGAGATGGGCTATCCCATTTGCCC
ATCACAATAAGCTTACACAGATTTCTTCAGATTTAAGCATCCTGCTGCCCCGCATGCAGC
CTGCTAAGTGCCCTCAGTTTGTCTTTACCCTTATGTATGTTTtctt
>NODE_107_length_372_cov_11.465054
AAGACCAGCCAGGTGGTGGTGGTCTGCTCTGAGAAGAAGGTTATTCCCACAGGAATGATG
ATTAGATTCCCCATCATCATGATGAGCATTATCAAGTCCCAGTAGAACCTGCAGATTGAC
ACACACAAATCAGGAAGGCAAGAAGAAAAACATGCGAGTTAATGATAAAGAAAACAGTCA
AGAAAAAGGGTACACTGTATTAGATCCTACCTCTACTACTTTATCCATACTGAGTGTGTT
AACACAAATACAGTGAACAGCTGAGGATGACAGGAAAGCTACTCATTTTGCATCTATTCC
AGCATGAAAAGTATTTGAGAACGTGCAGTTTGACCTGATTATCACTACACAGAGGATCAC
CAAACTTACTGCAAGTCATCCTGAGGGCAAAGAGGAATGTCTGAAACTATTTACATGACA
CCCAATAGTTGTCACACCATTTCACTAACAAGCACAAATGTCAACTTCATGGTGACAATG
GAGGAAAAGTAAGAAGATTATCAAAGTCAGCAGGATTCATCCTCTGGGGACCTTGAATAT
TCCTACAACTCCTc
>NODE_108_length_630_cov_59.906349
TTAGCCTTAATTGCAGTTTACAGGGAAAGGGTAATCACTTGTGAAACAGGGCGTGTTATT
TTCTCGCCCAGAGTGTGAATCCTAAGCAGGCCAATCGCCAGCTCTATCGCTCCATCTCTC
CGCTGGCTGAATCCTAATGGCTGGATGGAGAGAAGGAGCGCAGGGAGCGGGGAGAGAGAG
AGAGGCTGACAGCGGGGCTTGACATGGGCATTAAATCATGCCCCGAGGAATCCTCCATCC
ACGGGCTCCTGACAGCCGCGCTGTCATCACGGCCAGGCCACTTCCTATGCCTCTTGACAA
CACTGGAGCAGAATTAGTCAGAGCATCAGATGTAAATTGGCGCTGTTCAAGGATGATAAT
GAGCACCAAGATACATGTCGGTGTCACTGACGGGACGCCATCATGATTGGCTGTCCCTCA
CACCGTGCTCTATTAGGTCTAATGGTATTCAGGCCAGGTATGGGCTGAAGGCGGGAGCAG
GGGGGAGCAGCGATGGACAGGGAGAAAGTTTTCTGTTGTGATCAGTTTGTTCCATCTGTG
CGTATTGGTTTCTTTAAGACTGTGTGGCCAGAGAAGAGGGGGACACTGACACGGGGTCCA
TGCAGCCCCTAGTTTCAGCTGTCCACTTGCTGACATGTTGTCTCTATCCTACAGCCCCAA
AGTTTGAAACATAAAGCAACAGTTACTACCTCATTTTTTCACGCATCACGCTGCCATACG
CCACAAACAGCCTGAACAAGAGCGTTATTAGTCTGAACTCACAGCCACTTCCATAATTTC
TCCAGCCCATTCACTCAAAACTCctactagct
>NODE_109_length_651_cov_13.308756
TCAAGACCTCTGAACCCTGCAACACAAACAGAAAGGAGGCATCCACATAGGTTGCGGTCA
AGAGGGGTGTAAAGAATACACCAATCTTTTGGCAATTGATAATGTTACTTTACCGGGTGT
CAGTCTGAAATTTTCTTTTCCAGTTTTGCACTTACAGCATTTCTTTAGATTGTAAGTTCT
TTACTAGAGCCGATCCACTTATGTTTGCTGTCAACATAAAAACCAATGGCAATCCTCACC
ATCACCCCTGGTCTATTGGCAAAAGGCTGCTGTCATCATGGCTTCCGGTTAGGTCAGCCA
AGGATCAAGGGGGGGGCAAGGGCACACACACATTGTAAGGTGAAAGCCAAGGCCAAACGG
GACAGGCAGTCATCTTAGCCAGTCATCTTTAGCCTCAATGGACTCTCAGCCTCAGCCCGC
AACTGGACTCTTTCAAATTGAAACATCAAGGACTTTTGTTAATGTTGAATAAAAAAATAT
ATACCAAAGTTAAAAATACACATTTCACATGAAAATGTTAGTCTAGTCTTAATGATTCAG
CTAAAACTACACCAACTAGGTTTGTAGTAATCATTTATTAATGATTAGCTTTTTGTCTTT
AGCGCAAATCTAAAAATAATTTGGGAAATTTACACCTTCTTCACATAGCTCACCGAAATA
ACAACTAGCATCCAGGATAACTTTGAAATCCATGAAAATCTAAAGCCTAAGCTTTTTAGT
CTGTCTTCCAAAAGGCTTTGACTTGAAGATTGTTGCTCCTTGCCGGCAATGAACCACAAA
CCAATCACCTGTGGTCTATTATCATTCATGAGGAGCAAAaacctgcaggtcac
>NODE_110_length_447_cov_36.463089
TTACTTGGTAGATACATTATATGAAACTAGGTGTCAAACTTTTCATAGTCTTACTTTTTC
CCTTGAGAAATTTTTATCACAACTATCCGTTTGCCCTTAGATGTATTCGCATCTGCTCAA
TTTTGGAGAGCACATCAGCACTTATTATGTATTCTTGTTAAGTGGAATGAGAGTGGTGCA
TCATCTACAAGAGCGTTACTTATCCGTCTGTATTTGCCTTAATATTCGGTGTATTTCTGG
TGTCCTGTTGTGTCAGATCAGCTTTAAGATAAGCAGTGTGCCATTTCAAAATTATCATTC
AGGGAAGAGGTAGCTTGTAGTGTAAAATCAATAGCTGCTTAAAATTCATTGCCAGGCAAT
CCATTTGCCCTTTATGTTGCTAACCTTTCACTTAAATATGCACCATATTAAGATTTCATT
ATATACAATGAATGTCACAACAGTTTGCCCACTATTTCTCTTGTTTGCATGGGTTAACTG
CAAATCATTGCACTTGTAATGTCTGAAAAATGACTTTCATTAACATTATGCAGGAAAAAA
TGAAAAAATATATGAGCCTGAGTAGCCTAATAGGTATTAAAAGGCAACACAGGATGTGTA
TGATGTTTTAGTTACAGATCGGAAGAGCA
>NODE_111_length_635_cov_34.618896
CCAACAAAGACAAAGCTAACCGCTACTTCTCGCCAAACTTCAAGGTAAGCATTGAAAGAA
GCAGTCGGGATTAAGATCCAAGTGAGATATTATTATATTGGAAATACTGTTGTTAAAAAA
CTTTACTGCTTTACTGTTAGTTTTTAACTAAGAAGATAATCCAAATGACCAATGATGATT
GTGTTTCTGATTACCTCATGACACACACTGAAGCTCGTTGTCTTCATTTCCAGGTGAAGT
TGTATTTTACGAAAACCGTGGAGGAGCCTTCGAATTCTGAGGCTAGCACTTCAACATCCG
TCACCCCGGACGTTAGCGACAATGAGCCAGACCATTATCGATACTCTGACACCACTGACT
CTGATCCGGAAAATGAACCTTTTGATGAAGAGCAGCACACGCAAATCACAAAAGTGTGAA
CTCTTTTTAAACAGGAAAAGAAGAAATTATACACGAAAAAAGGAGAAAACTTGAATATAA
ACTCAAAAGAAGAACCTTTGTCCCTTCCCTCCCCCAGACGGCAATAGAATATCATCATGT
CAAATGCCAATTTTAGGGAAAAAAAGATAAATATCCTGACCAATATATTGTTTTTATTTC
TTTTTTTCTTTGGCACGGCCATGTACCATGTGCGAGGTATTGACACTGTTGCCCCATGGG
AAAAGGTGCTGTAGCTATAAAAATGTGTTTATATATATATACATACATATATGTATATAC
ATATATACATGCATATATAAACAAACTTTTTTGTGTCAAAGACAATGGAAAGAGTACCAC
AATCAGGAGACGGGAGTTGAAGTGTGggagaagttag
>NODE_112_length_1096_cov_35.798359
ATTATTCCAAAGCCACTGGCTCTCTTTTTGGCTCGCAAACAAAGAGTGGAGGGTGTAAAT
AGGAGGGGAGGCTCACATGGTGCACTATGGGTCAAGAATAGGCTAACTTTGTTGAAAATG
CACTTTGACTAACCGTCTCCTCCTCTCTCCCCCCCTCCTTGTTTTTGTCTCTCTCTCTCT
CTTCCCCCTCCAGTTCCACCAGGTTAGAAGAGTGATGACCATCCTGTTCCTTACTATGGT
TATTTCATACTTCAGTTGCATGAGAGCTGCGCCCCTGAGAGATGCCCCGGGCATGCGGGG
CCATCGGACGGAAGGCTACTTGGGCGCTGCTGCGACGGCCGCACGAGGCCACGGGACTCC
ACAGAGTGGCGGCGGGCCAGGCCAGCGTGGGGAGCTGCCCTCACTCACAGACACATTTGA
GCAGGTGATAGAGGAGCTGCTGGAGGTGGAGGGCGAGGCGGCACAACTGGGACGGGGGGC
TGATAAGAGCCAGGGAGGTGGGGGCCCGTCTTCTGTGGTCGCCTCAGAGAGCAAGGATGT
CGACCTGTACGACTCGCGGGTGATGATCAGCAACCAAGTGCCTTTGGAGCCGCCGTTGCT
CTTTCTTCTGGAGGAATACAAAAACTATCTGGATGCTGCTAATATGTCCATGAGGGTGCG
GCGACACTCCGATCCCTCGCGGCGCGGAGAGCTCAGTGTGTGTGACAGTATTAGCCAGTG
GGTGACAGCTGTGGATAAAAAGACGGCAATAGACATGTCTGGGCAGACAGTTACCGTCAT
GGAAAAGGTCCCTGTCCCCAATGGCCAACTGAAGCAATACTTTTATGAGACCAAATGCAA
CCCCATGGGGTACACAAAGGAGGGCTGCAGAGGAATAGACAAGCGGCATTATAATTCCCA
ATGCAGGACAACCCAGTCCTACGTGCGAGCACTTACCATGGATAGCAAAAAGAAGATTGG
CTGGCGGTTTATAAGGATAGACACTTCATGTGTATGCACATTGACCATTAAAAGAGGGAG
ATAGTGTATAAAATGTATAGATTTTATTGAAGAGTTTAAAAAAGAGAATAAAGAGAAAAT
ATCTATTTGTATATATACATAACAGGGTAAATTATTCCGTCAAATGAAAATTTTATGGAC
TGCATGTAAAAAAAGATGAAGTTTATACAGTAAAAGTGATACTACAGTCTATTTATTGAA
CATATTCATGACCTTGTAAACAATTAAAAAAAATCTGATCAGTCATTTGCGCCCAGTTTA
AATTActatatcacattc
>NODE_113_length_718_cov_30.192200
ACAGATCAGAAGAGGAAAAAATATCTCAACACCATGAAAACCAAAGGCTTAGCAATGAGC
AAATCAGCCCTTTGTCTTGTTCAATTCAAATCAAAGGATAACCAGGAATGTTTGTTTGAC
AACAGCATTTACAATGCATTGTTCTGAAGCCCAGAGCCTCCCAAACAAAGACAGATAGGC
TTTAAACAAGTCATTTAATTAGCACCGGATCCCCAGCTTTGGCTGCGCCAACCAATTATA
CATTCCTGAGGCATGTGCAGGTCCTATTTCACAGGAGCGAGAGGCAGATCCTCTCCAGCC
CTGTCTCTTACAGTACATCTCTCCCCTTCCATTTAAGAGAAGGTAAATAGCCCAGACAGA
CAGCTTCATTAGCCAGCGTCTGAAGAGCGCGGGGCCGATTGTCGCTTAAATAGTGCGCTT
TTACTGCAGGCCCAGCCAGCGACCTCCGATCAATTACAGCTGACATTATTGTTTGTCGGG
AGCTTTTTTCCTGGACAGAGGGAGTAAAAAACGAGATCAGGCCTGAGCTTTGGCTGGAAA
TGTAATCTTCCCCCTCTCTTTGGTTCTTTCGCTCCACAAACAATAAATCATTCAGTTGAA
GAGATAATAAAGTGCCAAGTAGGAGCTAGTTTAATTTTTGTCAGGGGAAATCTGTCCACA
ACAGAGTTAAGGGTAAGGGGCTGGCTGCTTTCTTCATACCATTTTCAATGACAATGGCTT
AGTTCCTTTTTTTCTTATTTCCCTCTGTAGGGTTAGATGGGCAGAGAGGCTGAAGTTGTG
TTTCGATGAAGATTAACTGCAGCACAAATCACTGCAAGTTATCATTTTTTTGTCATCAAA
ATAAATTACTGCTCTCTTTTTAATCATTTTAAAAACATTCAATCTTTTTTTTTTGGgtgg
>NODE_114_length_884_cov_21.175339
CTTATGTATGTGCAGAAAGAGCGAGCTTCAAAGTAAAATTACCATATGTCAGATGTTTAA
TTTCTCACTACTTGCGCAGAATTTCTGCTAATGCAGAATGTAAAATGAAAGAGTACACCG
CAGGCCCAAGTGTAAAGCATCAACAGAGCTAACCGAATGATAAAACATGAAGATTTACAA
TATATTAATTGCAAGACAGCGCATATCAAAGTGGCCGTTAACTACCTGAGGTCAATGTCA
TACTGTCTAATTAACCGGGCAGCGGCTGTGTGGTCCTACATGGCTGTGGAAGGTGGAGAG
AGCAGCCGATCTCACACCCCCCCACCACCCTTTACCCACCTTTTACTTCCTCCCATTCAG
AGGCACGCACGCACTCGCTGTCTGAGTTCTTGCATAGAACACTCTGAGACATTCCATTTG
CATGCCCGCCCCATCAAGCTGGATGCACTCAGACTGGTAATAAAAGGCATTGACCCCCTT
AACCTTTATGAATTACAATTTGTGCCTGCAGCACGTCCTGTCAGAGGCCTCAGAAAAGCA
GGCACCTCAGCCGGGGTGTGTGCGTGTTGTTTTGCAGTTGTTAAGGAGAGGGGAAAAGGT
TTTTACAGCTCCTCGTCGGAGCTCCTGACAAGCAGGGAGGAGGCGGTCTGACAGCAGAAG
CAGGGTAGGGAGGGACTGCAGCGCTGCTGATGGCTCCATGCTAATCTCTATCCCTGGATG
CTGCACGAAACTACTGAAGCTCCTTTCTTTGTCAGGACCAGGGATACACAGTCTGTAGGG
CTACAGTTCATCTGAGTTCTACCTCTGATCTCTTCCTCCTCCATAGCGAAGTAAACCTTT
CGAAATCTGTGTGTGTGGACCAGAAAATTAGGTCTACGTGCAAGATAAGAACACTTGTTG
ATTAGTTTAAGAAATATAACTGACACAGACTGACTTACAGGAGATAAGGTTTGCAGAACA
TATATATATTTACCAATAGTTAGTCTGACAATGATTATCTGAATTCATCATTTCTGCTTt
aagcctaggaaatgctgcttttcattacgtaagacaaatataggtg
>NODE_115_length_911_cov_34.712402
GTGGGCCCTTTTTGTTGGGAGTCAAAGTGATCACCAAAATAAACAGATGGGATTAAACCT
TTTGGGCGTCAGTCGCCTGAACTTTGACATTCCCTTGGTTCATCTAAAGAAACTTATTGG
AAACATGGCAAAATGAAGGTGGAACAGCCCCGGGTTTATATCCAGTTGGTTCAGTTCAGC
TTTAATTCAGTTTAATTCTAATCAAAAGTTTGTTGTTTAATTATCCAGATTCTTTTTTTT
TTTACCTTGTCACCATTTGGCCCCTACTGTGCATTACCTCAAACTTCAGTACAAATGCAG
AGAAAAACTCAGAAATTCTTGCTCAGCAACAGTCCATTTGAGCACAGTTCAGTCAGGTTG
CTCTCAGTAAACAAGGCATTTTCTAACTCGGCACCCAAGTCCATTATAAAGTCAGGGTGT
CGTCAAGGAAGGAGGGGCGAGCCGAAATGAGGGAGAGACACAAACGGAGCACCCAGATGC
AGATTAGGCTGCAGAAGATGAGGGTGTAAAAGGGATTTAATGGTAGGATGGATTAGAGAA
ATCCTTGTAACAATGTTAAATAATTATGGTTCCAGCCGAGATCAAAGCGCCATTGATTGA
ACCCCTCAAGCCTTCAGCACACAGAGTCTTGGAAAGCAAAGATTGGTAAACTAGTGCTCA
GACCACTCCGGCTGCTCCAGTTAAATTGGATTGGAAATATTAGGATATAGATGAATCCTT
CAGGAGGCTTTCGCAAAGCTTTTGTCACCGGAAATGTAGCTTGGGAACGGTATGAAAGGT
TTGATAGTGTACTGTCTCGACAGAATCATAAGACGAGGGTGTCGCAGCTGTCTCCACTGA
TACCTAAGCGTTTTAAGTAGACTTATAGACACACTTGACTGTTATATCAGCAAACTGAAA
ACTTTCAGTGCAGGCTTTCATTCAAGGTTTTATTTTTTTCCCCCTCCTTCGTCTTGTAAT
CAAGAAATTTGGACGTGCATCATGGCAATTCTCCCGCAGAAAAGGAAGGTTTTATCTCGC
TCCTCCAGGGGTTTATTCAAAGTCTTCTGACAAGTCTCACAAAACATGAATGACATTGAG
attgctgatactg
>NODE_116_length_585_cov_27.572649
CTTCCTGTTCCTTTCTACTTCTTTTCTCCTCTGCTGTTTCTCCCTCTCTTTGTCTGTTGC
TTTTTGTCCCCCTTTAAGTTAGTATATAGGACCAGATGGGAGGCAGCACGTGGCAAAGAG
CTGTCCTTGTTGTCATTTGATGATGTCATCAGTGTCGTTGTTCCTCAGCGGACGTTGTTT
CTCTGAAGAGAAAAAAGCCAGCAGTTTCTTCATTGTTTTCTTTTTGTTCTCTATTTGTCT
CTAAATCTTTCTCCTGTTTTTTGTAAATGACAACAAAAAAGACCTGCCTTTAAATGTTCA
GGACGTTTTCAGTCACACTTGAACAGGTTTTTAAAGACCTCAGTAGGTGAGCTAGTTTTA
CCCTTTTTGCCCTTTGAAACTGCAGATTTTTTGGAGAATTTGTAATCCCGTCTTGATTAA
AGATTGAGTGGAATTCTAGATGTGATGAATTTTGTCATATCTTCTCATTTTTTTTTCTTT
TACATGAGTGTACACTTAGTTGTTCAGAATATTTGGGACCATTAAAATGATCTTTGCTGT
AAGATGTCCTATTACCATTTGTCCTAATAACTCGGTGTTTCTTTGCTGCATCTTACTTTT
AATTGATCAGTCACGGTGCCTCGCCATTACAGAAAGACATTCATATATTTCTAGCACAGA
CAGTTCTGTTGGGTCCAACATGGTTCCACAAACTACCACAAAACACCAGATTTTGAAAAC
TGAAGAGTAATTCAACATCACAGTAGCGTATATTTGAATAGTGAatt
>NODE_117_length_819_cov_23.619047
CACACTACAAACCTTTACAACTATAATCAGAATTGCGTTTCGCATAATTGTTTTTGTCCT
GCTGGTAAGTTTAGCATTTCGGTAAATTAGCTCACTTACATAGAACTGAACGAGAGTTTC
TATACACGTGCAGCAAATGTATCAGGCTATTCTATCAACTGAGGAGAGGTTTTAGTTTGT
GCTATAAGAAACACCTATTTATGTGTCTCATGAGTGATTCACAACAGATCTGAAAACCAA
ACTAGGACTTCAGTGTTACACTAATAAGGCACCTTTTTTGGTGTTTACACGTGACAGAAA
TTGACAAATGTATTCCACATAAAAGCAAAGTTATGTGATGTGAACACTAGACCTAACATG
CCTATGTATTACGCTCCTGGCGGGCAGCTGCAGTAGAGGCAAGCATGTACAGGCAATGTC
AGCACTCATTCCCTGTTGCGACACGGTACCTGCTCATACTTCTCCAGCTCAGTGTGGTAG
ATACTGCGAATCTGGCTCAACTTGCTTTTGTAGTCGGAGTGCTCAAGTGAGCTGTCAGGT
GACATCCCTCCCGAGCTGGTGGCAGCAGACACAGCAGCAGCAGCCCCGCCGCCCTTCTCC
GGCCCCGCGACCCCCTCCGCCAGTAGCATGTTGTCCAGTCGCACCAGCTGAGGATCCTGA
GGCTCCTCCTCCTGCGTGTTCCTCATTGATAGGCCTGGCAATACAATAAACAACTGTGTT
GTGGATGAAATGTCTACAGCAGACCCTCAACCTCCCATCTAGTTGAATTCTAGTTTCCTG
TTTACTTTTGTTCAAATTAGACGTACTATTTCAAACCTTTAGCTAATACAAACCGCAAAA
AATATTTCCTAAAGATGGAATTATTACACTTTCTTTAGCGACTGTTTTGTGCAGTAAAAA
TCATTCACAATCCTCTCCTACTGTTACATAAACGAATGCTATGACTTtaaggatgctttc
gcttgttgtcaaggttgcatatttgaaaaactgacttttga
>NODE_118_length_367_cov_17.351500
AAGCATGTGACCACCACTGCTTCCACTCCTCTCCAACCCATAGCCCAGGAAAGAGATGCT
GAACTTAACCTCTGCAACAGTGATGAATTAACAATAGAACAATTCAATGCCCCAGTAATT
ACAAAACACTTTGGACACGGCAACATTTTTCAACTCTGCCACACAGGTTTGTCGGTATTG
GTGGCTTTCACCTGGAATGTTGGGGCTCTTTGCTCTTCCTAACTTTGTTTTCTCTGACGC
AGATTAGATCTGCCACCCCATTACAGATTCATTTTCCTAATTTTTCATGTCTGCGCCGCT
CCCCATCTGCACAGGGCTGATAATTGTGGGGACCAGCCCTGGTGATTAACATCAGCAGAA
TTAATTACGCCCGCCATTAAGGCTCCAGGTTGCACACAATGATCAAGAGAAATTAACTTT
CTCCCAGGCCCCTAAATCATCTCACCTTCAAGTGGAGTGATGGCAAAGAGACAGGCCCGG
AGTCCTGGACCCCGCTCAGCACCTTCTTAACCAAACATGAGGTGCGCATCCTGCCTCCCA
CCGAGGAGA
>NODE_119_length_887_cov_35.388950
CGGAGCACAACTTGACACACCCTGTGCAAAATTATGAAACTGTGCTAAATCCACAGCAGA
CCTTTGGAGGCTAATGTATTCTGGATTTAAGCTCCATTGTAAAATCCATAACATGCCTGC
ACCTGACCTGCTCTGCTGCAGCCCCCACAACAACCCCTCACATCTGACTTTGGCACAAAG
TTAGGAAACGTAAATGTTAATAATAATAATAATAATAATAATAATAATAATAATAATCTT
TGCAAACTGCACCGGCAAGCACTTTTTCGAGCCTTTTTTTCCTTTTCATCCCGTGTCAGT
TTCTCTTTGACATTGCCGTGTACTTTGCAAAAAGAAAAAGGAGCGAAAAAAATCTTTATC
AAATCCCCATTCTGAGGCTTTCAATAAGGCAGGCCATTACCTCACTGGCGCTTTTGTTCG
GCCTATACAAGAGAGAACAAAATGGTTATTCAGGAGGACGCTTTAGATTTTTATTGTGGG
CTCGCTATTCACAAAGAGCACCGTTATTGTATTAAAAAGAACCATCTGTGGCAGAAACAA
TGGCTTCAAATTATCTGTGAATACCCAGTGAACAAAATATAAAGCTTTTTCCTGCTCATT
ATGTGGGCTAAGCTAGGGGGTGGAAGATAGGAGAGGAGAGGCATAGACTTTGCTATAACT
GACTTTTGTTGTTCTTGCTTGCATTCTTCTCCTTTTTAAATCGGCCCCCTTTTCACATTG
TGTGTCGCCATAAACGGCTTTTCTTGTTGCAGGGCTAGCGGAGAGAAGACAGCGGAGCTC
CAGACAGACAGCGGGGCTGCGCGGGGGCTGCACGCCGACCACAACGCACCGGCTGCCGGA
TCGAACCCCGCGCGGACTACCGGGAGGACGGGGGCGACGGCGCCGAGGGTTGACGGATGG
CTGCCGGCGGACTGGAAGCTCCGGCCCCGGACACACCGAGGCTCCTTCACCGGGGGGAAG
CGACAGACAGATATGGAGGAGGTTGAGCGAAATGGCATCTTGTTTCATTTCTGCCAATCA
AGACGAGAggaagacaactcccaaactggcagtaagttggagtggagag
>NODE_120_length_673_cov_32.738483
TCTATTTATTCATTTATTTGTTTAGCTGTACGTATTTTGCTAAAAGCTGTTTTTCATATC
TGAATTAATATCTGCGTACTGAATTAATATCTGTTGGTTAATAAAGAAAACAACATATGT
TTGGTGCACAGTGCTGCATCCAACAGATTTGGCTACAGTATACATGACTGGGTGACTCCA
TGGTTGTATATATGAAATAGCTCCAGCTTTACGCTCCTCTCCATTCCACGGCCTCCGGTG
TATAAATTTAGTTGATGGTTTTCGTTTCTCTTTCTTAATTCATTGCAGTCGGATTCCTCT
TTGATGCAGTTCTGTTGTCCCCCAAACAATTGAAGTGGAGACAATGGAGGCATAATGATA
GATCCGTGTACCCACCATCTGTAAGAGCAGCTGCTCCCTTGCATCTGTACAATATGCTGG
AGCGGGGAGCCTCAGTAATCTGCATAATAAGGAGAGGGCTTATCTCAGTCTAGTTAATAA
TCACAAGCAATCGATGCACTTCATTCCCTCACTCTTGACTGATGAAAAAAAACAGCAAAG
TTTTGGTATGTTTGCCGTATCCTCAAGATAGACAGGGGTCACGGAGTAATGCCAAGCTGT
TGATTTTGCCTGCAGCTACAGATTTAGTCTGCACTCAATTTCATCTTTTCATGAATACCA
TAATTACAGCAGGACGTTCTGAGTTATCATACCGCTTCTCCCCTTCTCGCTCCCTTATAG
AGTTTATAGCCTCTGTAGCAATGCTGGACCTCACATCAGATTCGGGCGTATGACTTTAAG
TCTGTGATAAACACATAGCTTGTGCTGTGTTGATAAGAGTCACACCTTATAAGCAAtcct
ctcacacgagaagat
>NODE_121_length_627_cov_38.751198
ATAGATATATTTTTTTCTTAAGAAAAATAATTCAACTGTATCGAAAGTTACAAGTTCACA
GTCACTTTGGTAAAACACTTGATTACTTGGAAATCAACCAGTCAATCTGTTTACCGATTG
AAAAAAAAACAAAACAAAAAAACCCATGAAGTACATAAATGATATTTGCTGTTTAAATAA
AATACATAATTTCCATGATGATGTAAAAACTGGAATGGCACATTAAGTGTCATATGAAAC
ATTTACAAAACATTAATAAAATTTCCCTGATAAATCAAAGTGCATATAGACGCAGTGCAC
GTAGTCCATCTGAATGTTTCTTCAACGTTAGCCAAACGTTAGCCAGCCCCACGCAGCAGG
CCAGTGAAGCCACAAAACAGTTACCCATAGTATAGAATATTATAGAAGAAGATAACAGTC
ATGAACATTATTAAATACAGTCAACACCAATGTTATATACAGTATCGCACTGCTAGGTCT
GGCTTGGTCTCATACAGTCCAACTCCAGCAGAAGGAAACCTTGGATAGCTCGCTACATAG
TCACAACAGAAATATGTGATCACAATACAATGACAAGTCTGAAGTGTTTTTTTTTTCTAG
ATGCCATATGTGTCAATACCCTAGGCCCTTTGTAAACCCTTCCCAGTAGTCGGACAATGG
TCCAACATCACCTTGGTAGGTTTGATGGTTGGCGGGTGTGAGTTTGTTAAGTTGGTTTGA
AGCTGCCTCTATTCCGAGTGAAACTTTGAATGAGTAAAGCCATCTCTTTCACAGATAAAT
GCCATTACATTCAATccaagataaggcat
>NODE_122_length_682_cov_43.256599
GGGGAGTTATCACCTAGCTGTCAGCAGCTAGAAATATCTGAGAAGAACACTTAGGAATCT
GCACTGGCTATGTTGAATGTTGCATCTGTGGGTTTCAGAGCAATAAGTATAGTCAAGGCA
CCGTCTTTTGCTGCCCCTACTCCTCTCTGAGGTTCTGTTGTCTCAGCTAAATGCAACCTG
CCGTGGTGTTGATGGTGAACCCATGTGGTGTGCGGTCCACCAGAGAAACCTGGGGCATCT
TGGGATAGCAGGAGAAAGATTGGTAGAAAACCCATTTCTGAAGTGGATTTGTGCCCTTGT
AATCCTGATTAATTTTGACCCGTTGTGCTCATTTTAAACAGAGCATTACAGTAAGCGTGA
ACACAGCAAGCTCCGGGGCGAAACCAGGAGCTTAGCGGCTTTGGGAGGCTTAGCTGCAGA
TGGCATTTTAAGCCGGACTTAATAAATTGTTTCCATTAAACTTACCGGCCCACACATACT
GGATTAGACCAGTGGAACAAAGGAAGAGGAGAGCGTGCAGACGAAGAAGAGGGGAAAAAA
AGCACACAGAACTGCCATCATGCACATCTGAGTCTGTTAACATCTCTCTGAGGCCAAATG
AAAGGTGAAGATGAGGTTACTGTGGTGTTAAGGGAGAGAGAGAAGCTTTTGGACATGAAT
GCAAAATACACTCACTTTAGATCTCGTGCTCGTCAGGGATGTCGGACCAATTTGCTTAAA
TGACATAGAAGTAAACAAACAAAAAAGATGCATAAACCATTTAGCTTGGCAGTGGATTTA
GGGCTTATCCTCTGACTGTTTATATATAAACACATTAACAGTGCtgtagcttaaggattt
aggatctgcccatacccttgcttt
>NODE_123_length_633_cov_31.883097
TCTTTTAGATGAAACACTACATTAAGATGTGCTGCATGTTTGTTATTGCAGGTTTTTGAA
ACAAATACATAGAATCAATAAATGTCGATTTGTCAGATTTCATCTGCAATGTTAAATGTT
CATTTACTAAATTAAAGCAGGACTGTGAAGGCAAACACATGGATTAAACTCCGACTAGGA
TCAAGATCTCTGTTTGAGCACAGAGATGGTCTTGATGAAACACTACACTAAGAACTTAGC
AGGAAATGATGTCTTTTCGGACTGTTGCCGCTTTGCAAATTTAAACAAAAAGCAGATTCA
TTCCAGAAATTGCGAAATAAACACAATACTGACACAAGGATACCACAGAAATTGTAATCT
TGTAATTCAATGTATTCACATTACAACATCCACATGGTTCAGTTTGTGACAACGTCTAAT
GATCTTCAAATATATTCACTGTATGATACATAATACCAATATAGGCACTTCCAGTAAGTC
TGGCAATATTGAAGCTACAGTATAGTGTCTAAATTACAAAATGGTAAAAATAAATAATGT
ATATCTAAAAGAGTTTTTGTAGTTTTAAAATTTCTTTACTGTACAGCATATATGTATATT
GTACAAAATGGAGCATCGACCTGCAAGGAAATTAATTATTTTACGTTCACAAATACTGTG
TATTTGGACATATTCTTCCTTAGTACATGTGGTAAGTGCAAGGTACTAGTGAGAAGAAAG
CAATTCATTATTTAATCATGTGTCAACTATATAAAAATACTCATCTCATTTTGTTTACAT
AATTGTAAAGCTTGTTTGGTTCCCATGGTTACAAt
>NODE_124_length_644_cov_9.781055
TCCATAATGCTTTTGTCTTGCATGTACATCCAGGTGAGAAGCCTCATCAGTGCAGCATCT
GCTGGCGCTCGTTCTCCCTGAAGGATTACTTAATTAAACATATGGTGACACACACAGGGG
TGCGAGCCTACCAGTGCAGCATCTGCAACAAGCGTTTCACCCAGAAGAGCTCTCTCAACG
TCCACATGCGGCTGCACCGTGGAGAGAAGTCCTATGAGTGCTACATCTGCAAGAAGAAGT
TCTCACACAAGACCCTGCTGGAGAGGCACATGGCCCTGCACAGCACAGCCAGCGCCATCA
CAGGGCTGCCGGTCAGTGCAGGTACCCCGGGCCCCGTCTCCATTCCCATGCCTATGGCTG
TCCCTGAGCCTGGAGCTGGAGTGGTGGCCCTCGCCATGCCAGTAAGTGGAGGTGCTGGAG
TAGGGGCTGGGGTTGGAACAGGAGTGGGTGTAGCTGCAGAAGCGAGTTGCCAAGAAGGGA
CCACCTACGTGTGCTCCGTCTGCCCTGCCAAGTTCGACCAAATGGAGCTCTTCAATGACC
ACATGCGAATGCATGTCTCCGATGGATAAGTACAAATAGATAAACTTCTTTCAAAAAGAA
TGACAAATGAAATGGCACTAGATTTTCCTTTTCTTATTTTGAGGTATGAAGAGTAATGAG
TATAGACACTGGCACATTAAGTTTCCCAAAAAAATGATTTTTTTTTTTCTGTTGTTCTAA
AAGAAAAAAAAGATGGTGGCCTTAAGGCTTAGTAGTTTGATATTGATCTACTGGATGGAT
CCTAActacaggcctctaaatgtatgctttcctaaaatactgattt
>NODE_125_length_870_cov_23.027586
TTGCTAAAGCCATCAGATATACACATCATAGCGATGACACTTGGCTGGTGCTTTTTGTCT
ATCCGTTTTGTTATAAAGCCCCAGTTACAGTGTTCATTTGATGCTGCTCAGTCAACACAA
GTCTCACACTGGCTCAGGCAGAGCAGAGAGAATCAGCATGAGGGTGGATTGATTTTTGGC
TGGGTGCGGACAGTGAGCAAGAGACAGTAGGCCTCCAGACAGAAGCTTGGCTGGACTCTG
TGAAGACTGGAGCCTTCTGTGAGGTTGCCTGCCCCACCACATGGAGTGCTCCAACAGTGA
CCCTGCGCAAACTGGCAACTGCCAACCGTCTGCTTCCGTCTGCTTGGCATATTTGGCCAT
TTAGTGGGCGCTTGTGAAGATCAAATGGGTTAAGATCGCCCCTCTTAGTGAGCGGGGAAA
AAAGAACATCAAAAAGGTGTAAATTTCACTTCCCCACTTTTGATTAAGTCAAGCATGAAA
AGAAATGTAATACTCTCAAGTGGCAAGGGTTTACACTATTGATGCTGTTACTTCTGCTTC
AGGAGGCCCAATCAGCCGACAGGGAGCTGAGTAAACTCGCCCTGAGTTTTAGGGGAGGCC
AGATGGAGGGCTTTTGCTGTGCCTGAAAAGACAGCTTAAGAGCTCGCCTCCTCAATCCCA
CTCAATACTGACTGTGTGAAATCCTGGCCCTGGCTAACCCCCCAACCCACCCGCCTTTTC
CAAAGCTGGTGGCTACCACCATATGGGCTTGTTTAAAAACTCCCACAGGCTGGTACAAAG
CACAACAACACAGTTTTCATATCAAGTACTCTCTCAAAGAGGCCCCCCCTCTGACTCCTT
CCCTTCCGATTCCAAAGGCTGTCACGGGTTCTGCTCTGATTAATAGTTGGTGTTGGCCGT
CTGTTTTGGCAGATCATTTTGTGCGATGATTAATATGATTTTGCCAGCTCAATCCAGATT
TCATATGTTACTAAAGGAGCTGCTGACTGACTGGATGTTTGCCTTTTCACCTGCAAAAAA
ACCACCCCCAGATATTGGAgagatattagtgg
>NODE_126_length_820_cov_44.617073
CAGACACCTTAACATTGACTGATAGCAGAGGTGCTGTTGCACTGTGCAGAATCCCTGACT
CTCCATGTTTTATTCTTCTAATACTCTTTAAATTAGATATTGAGCTGCGTCTGTTTAGAC
CAACTGGACCAACTTGTAACAGGGAATTTTGATTAACTGCGCTTGATTTATTTGTTTTAG
TAAAACAACAACAACCCTAATTGTTAATGATTCCTCTGTTGGTGGTTGTTGGTCTGCTCT
GTGTTGGATTACAGCTTGAAAAATATATATTTATATCCACTACCGAAGCTGGGAACTGAG
AGTGCTGTAGATGTCATTGATGATAATGCAATAAAAAGCATTTTGGGGGTATCTCCACCT
CTGCACTTAGCCTCTTGGCAGTGGTTTGATCAAGACAGAATAAGCTTGTGACTTTTCAAT
TCCAGCCATAATTTGTTTCGATATTACATCTCCTGGATAGAGCAAGTGATGGAATTTTTC
CTATCCGAGACAGAGGCAGTGGGGAAGCTGACGATGTCCCATAATAGGTTATCACCAACC
ATATCTTTTGCAAAATAGAAACCCAACACATGTACATCTGTGGCCTAGTGTCAGAGCCTT
AAATATACATCAGAAATGCATTAAATTTGCTGATTGCTATTCTTTTCCAACAGCGTGTCA
AGCCCCAAATTTATTTTTGTTTCGTGGCTTCCCGATTACTTTGAATTGCCAGCAGTCTCT
CCTGACATTGACAGCTTTGAAGGAAGTGACAACATTAAATTTATTTTCTGCGTGCATATG
TGTGTGTGAGCGTCTACGACCGGACGATGTACCCGTGTTTTCTCTTAGATTGTTTGAGGT
CCATTGCAGAGAGCCCAGCCCTTTCATATTGTATGTAATTTACTGGAACCACATATAGCA
ACAGCGTACTGCTGAAAACTGATCGGATGTCTGGAGCACCGTTGCCTTTCACAGGATTAA
AAAAAAGAGCtctatttagttgcgtttctaaaggaatatcct
>NODE_127_length_477_cov_30.226416
ATCGCTAATTTTCGAGCAGCCTCGGCACACAAACAACATGCAAGAGGAAGACGAGGGTGA
GGGGAGGAGGGGGGGAGGAGGAGGAAGAGGAGGAGGAGGAGGAGGAGGAGGAGGAGGGGG
AGGGGATGGAAAGAAAGAAAGAAAGAAAGGAAAGAAAAAAACCGACACAAAACGAAACAA
CAAGGAAAGTTTTTCTGCGACTTTCTCGAATGTCGCTCCAGATTTTGCCCTTCATCGTTC
TTTCACAATGTCGCGCCCTCTCCGCTGCTATTTCTGACTGCCAGTGTGTGGATCTGGCTC
GCTGAGATTTCATGCCAGTGTAAAAATTGGCTGAGGGTTTGGTTCAAATCAAATTGGACA
TAAGCACCCACAACACCATCTGTTAGGGAAAGGCAGTGGAGTGAAGGGCAGAACTCTGTA
TTCAGATAAATGGATTTTCAATTTATTAAATTGTTGACTGACACCCTTGTAAATTTTCTC
TTTATGTGCCGCGGCCTATTCTTAGAACCGCCGCGTTTAATGGAAACATGTTGCTATACG
TCCCTACAAGCCCTAATATTAGAACAAGAGCTCCCGCTGCATCTGTTGTTTGGATTTTTT
AGGGTTTTTTTGCACCAAACAGGGAATTTGTTGATTTTTAATTTTTTTGTCcccctaaa
>NODE_128_length_575_cov_18.361738
GGTAGAAAAACAGTCAATTAGAGAGCAAACAGAGAGTGGTCGAATCAGACGCAGATTTTG
CTCGACATGGATCTAAATGTTTATCTTTCTGTCTCCTTTTAGCGCAGACAGTTGTGGAAA
TGCTCCTACCAGTCACTGATAATACTTATAGTTTTTACATATGGGCTCCTCACAGAAGCA
GCTTCGGTTTCTCTGTGACGTCGGGTTTTCACACGGCACAGGAATGATTGAATTCCAACC
TGCGCGTAAGTGTTTTTTGATCTAGTCGGCTTGATCCTTGTGCACCAAAGCGCCACCACC
GCGCGCCATACTCGCGTGCACACAGGCGCGCACATCACATTATACGGCATCAGCCGGGCT
CAAAGTGGATCATTATTTACTAAACAGGTTGCCTAACAAGAAAAGACGGATTCCCCTGCA
GGCTTGTATAAAAACCCTGGAAGCATGGCGGTGGAGCAATATCCATCATAATTGATGTGT
TGCAAAGCAGATTACACACATTAGCGCACACTGTTCTAGCTATGACAGCTCCAACTGAAC
ATGACAAATTCCATAATATGCAAAAAAAAAGGAAGGTATTTTGCTCTCTCTGGGTATTAA
ACGACAACTAACAAAGAAGCATTTGCATTGGCAGGAAAGAGCGAACGTGTTTGCGAATGT
TAGCGTGTGTGCATCCATGTCTAACTACACCTCCTCCATGCTCTCATCTCGCCTTAATTA
CATTCTATTTGTTCCACTTGGGGCGGAGGGTCCTGTa
>NODE_129_length_823_cov_31.405832
CTGGGGCCTCGCAAGACTCTACGCAGGAGCACAGCCTGGACCTGAGCAAGAAAGACCACA
GGTACACAGCTGCATGGTGAATAAAGGGTTAATTCAAAATGCACAGCGTTAATTAATACA
TCTGCAAAATAAGCCAACAAGGAAATAAAGCTCCTCTGATTGATAGATGATTTCTACATG
TATGGCACATATTTATAATTTCATATGAACGTGCATCCAATTATAAAATCCCTAATATAT
TTCTCCCATTTTTGTGTGATCAGGATGTTTACATAAACCTTCAACTCCAATCTTCCCCCC
AACTCACAGTAGATCTTATTTCTTAAGAAGACAGCATTTTTCTTCTTCATTATACAGGCA
CACCTTGCGTGATAAATAGTAATATTTACTGTTCTCATGCAAATCTTGACTAAACATTGT
TCATTTTCCTTGTTCCAGTAATGAATCAAACGGACACCCTGTACCAGGGAATACATCTCT
TTTATCCTCGCTTATGAATAAGGTAAGATCCATCCATCAAACGCCTTTCATCCCAAGACA
AATTAGCGGGACACAGAGGGGCCTGTTTGTTTTTTAATGTTTCACCGCTAATAAGATGAG
TTTGTATCATTTAAATTTTCCAGCCATTTTTCATACAGTGTAATTTTCACTGCACCTCTC
ACAAATTAATATAATGACGCAGTAGCCGGGTGCCATGCCAGATATATAGAGATGTTTGGT
TTTTGATGAGCTGTTTTGAACTCGCCGTCCATTTTTTCTCCTCCTTTATACTTTTTTTTT
CTCCCCCTCGCCTCTCTCTACATTTATTTATAGAGTTTATAAATTATTTGATTAAAAAGT
CAGAGGAGAAAAAACAGGACGGCGCTGCCCTCATTTTTTAACAAGTCTAAATGTTAGCGT
ATGGAAATTTAACTGTGTATATTTTTTGTGAAGATTAAAATGGACATTGTCTCGGTCATA
cctcttatctgactggtacaaatgtgccaggtggtttccatcaca
>NODE_130_length_603_cov_28.300165
TACGGATTTGAGTTAGGCAACTGTTGAGCAAAGTGAGAAAACTAATGAACTCAGGGACTA
AAAAGCAGCAAACTGTTTTTTTTAAAAATGATACTGCGATAGAACCTGTTAAGTGAGCAA
AGCAACTCTACAACAGTGTAATGACAAAGGTTTCCTAAGAAACAAACATCCAAGTCGTCA
AGTATTACTACAGAAGGTACACTTCGAAAGAGTAAATAAAGAAAAAACACATGGAACGCC
CAAATAAAAGACAAAAGAACAAACAGCATAAAACCAAACTGAAAACTACTTCTGTTTTAG
AGACAAATAAAGACAAGGTCCAAACCTGGAACCACTTAGCGTGGCGTAGAGAAGCCAAGG
CAGTTAGGCATTTCTGCCTGTCCAGAACATCCGGGGGATCGTTGACTGAAAGCGTTTCTA
TTGGCAGGTGGAATAAGAAGACAAGGTACAGTTTGACCAAGGGGAGTTCTGTCAGGCGGC
CAGGGGGAACACAGGCAGCCTTCCCAAACCACAGGCAGGAGGGGGAAGGGGAGGGGGACC
CCTCCACTGGAGAACCACCAAACGCTCTCAACCTCCCAGTTAATATGGTTTTGCACGGCC
CAGCACCCAACAATTACTTAAAAGTTAAACCACACCAGAAAAACTGTATTGTGGAATGTG
TTATAACGTGACTAAAACATCACAAAAAGAAACCCCTAATGTGAAGAAATTTAATTTATT
AAGGGACTATTGGCTGTATCAAATGGGAGGTTgtctctccatggttgcttcaactcaaat
ggatg
>NODE_131_length_693_cov_31.025974
CAAACAATAATGAGGGCAAAGAGGCACTTATTTTTTTTCCTCATATTCACCACATTTTCT
TAATCATCCACCCCTTTCCCAATCATCCACCCCACCACCCAGCAGCTCAGTGCTTTCCCA
TCCTCAAATTCCCTCAAAGTTTCAGATGCTCACAATTCTACAATGCCCAGATGCTGTCCT
TTGGCCCTTTACCCCCCTCAACCCAGAGCTATCATTCATAACCTTTCTGTGGAGCTGGGA
GTGAAAGAGGTGGGATAAGGGAGAAAGAGGGGGAGCGGAGAGCAACATGGCAGCTTATTT
AGAAGACTTCCTTTATTGGAACATGTGCAAGCAGTTCACTCACAAAGGACTTAAATAGGA
TATTTTCTGTTCCCTATAGTTGCTTTCCCCTTTTAAGTGCCGAGGCAAAAAAAGTAAGTT
TACAACTCCCTCCTCAATGGGGGCTCTTCACTCTCAGGTTGCGGGGACCTGAGTGACCTA
GGAAAGTTAATTAGGAGGCGAACAAAGAGCGAGCTGGAGCAGAATGCCTCGCCTCTCCTC
CAGCCAAAGATGTCATCCATTAATTAGGAAAATCTTTAAGGTGGCCTTATTGAATTTACA
GAAAGCCCCGTGGTTGGCGGGCAACAGTTTTTTGATCAAGCCCTGACTCAAACAATGCCT
TTCTGGGGGTTAAAAAAGAAGAAGAAGGGAGGAGATTGGTGGTAGAAGACGAGAGGCAGA
AAGGGAAAAGGGGGGGAGAAAAAGAAACGTATGGGTCTGCGGCGCAGTACAGTTTAATGG
GGGGGCTGCTGATTGTGACAGCTCAGATTCACATGGGTATGGGGGGCATAGTTTGGGAAT
GATGTCAtgcaaaggcaacctgggggcttgggaag
>NODE_132_length_776_cov_24.871134
ATCGCTCGAAAGCATCTAAATGACCAGTTGTGCGTAATGCGTAATAGGCCTATGGCCCCT
CGCCAAAGAGGGAGTTAACGGTGGATAACACAAACACGTGAATATGGATGTGTCCCAGAA
GTTTTATGCTTCTGTCATTGTTCCTCGATGCGGATTTTAAAGATCTGAGGCGGTGAACGA
GCGATCAGTCAGGAACTAGTATCCCCCCATAAACTTGTGCCGCCGTCGCTTATTTCAATC
ACGTAAGACCCCTAATGGCGTTGTCCGGGCGAGGGTGTTACGTATATCTGTACAAGCTTT
CCCTGACAAGCCCGGCTTGTTGATATTTGTCTTTTACTGTAGAGCCACCAAGGTGTTGCC
TAAGAGAGTTTAAGCACGCCGATATTGCAAAGGGTTATTAGATTCATAAGTCAGCGAAGT
GGTGGGCGATCTACTGAGCACAGCAGAAGTTCTCATATGATGACTTCAAACAAGACACAT
TACCTACCAGCATCTGTTGGAGTGAGTGGATATTAAGACACTTCTATCTCCAGGACAGCG
TAGGGGGAAAATGGTAAGTAGCAATGGAAAACACACAGCAATAGGAGAAAGGGGGGATGA
TTACCAGTTAAATAGTCGTGCTTGCTGTTTGGTCTTGGCAACGCATTGCTTGGAGAAGGG
TTGGACTCTGTGGCTACTTGAGAAACTCAGTATCGAGACCCGTGTCTGATGAGGCTGATG
TTGACAAAGCTTGTGTGAAAAAAAAAGACTGTGTGGCATTTCTCCGCTCAGGATATGCCG
GTACAGTGAGAGGGGTAAGGAAATATTACATTGTGTCTGCGCGCAATGTGCTGTGGATGT
GATGTAGGCTATAGGCTGCTGTGTTGGAGAGATGCTTGTGTGTGCTGCCAGTGGAGGGCT
TTATATTTTATGCATGTATGGATGTTCCTTCTTCTTCTTttttcttttttttttaagg
>NODE_133_length_461_cov_32.952278
GTTTTTTTTTTCTGCGCTCGGTGTCACCTGCTTTGTAATCTGATTACTTCACAGTGGAAT
TAGTATGTATATTTAATGCAGCTTCTTTTCTTTTTTTTTCTTTTCTCCTCTCCGTCTTTT
CTTCTTTTTAAATCTTGATGAGTGATGCAGGGAGGAACGGAGATGGGGTGGGGTTGCTCT
ACTTGCATGTCTGGCGGATATGCCAGGGCCATGCTAATAAATGACAGCTGATTTATGCGT
CTGTATTCTTTTATTTATAAAAAAATAGCAAGCGGGCTGATTTCTGATATTAATAATACA
AGTGGATCCACTTTGATTAGGCTTCTGTGGAGAGCTGTGCATATTCAGCATTACAATTAA
AGCCTCTGATGTGAAATAGGAATGACACGCTAATGAAGCGAGCTAGCGAGCCTGAACCGC
GACTGTCCAACAGCATTACGGCCCATCTTGGATGAAGAGTAATTATACGAGGAACACTGA
AATGTCATTAAAAATCTTCAGTAAGTGATTTAACCCACCATTCCTCACTAATGCTAGATA
TTTCTCCCCCCCCACAACCCCCACATGATCAACTCCCAAGGTTTTCCTCTTTTTTTTTAA
AACAAAAAAATTTCTTTGCCACAAAAccaaacttctacctcag
>NODE_134_length_650_cov_36.166153
AAAGATAAACATCACAGAGTGAAAATGGAATTGGAAATTAATCACAGCTATAAATTAAGT
CACCTTTAGGGGTATCCGTCTTTCTCATCCACAGAGTTACAGGTAGATAGCTGAAGTAAC
TCTGGGTGCAGAGCTGCAGGATAGAGAGGAATTTGAATTATGACAAATGGCATAATATGA
TTTGCACACAAAGCAGTGGTTTGGGGCTGATGTTTTTTTACAACTGTGAGCCACAGAGAG
ACAGTGAATGGTGGTGACGGCAGTTATGTGCCACCACAATAAAGCTGCTTTCCATCGCTT
TGGGCACACTTTACTGCTGCTCTTGATATCAGTATTAAAAGTGATTTGCAGCTCCGTATG
TGGCAAGGAATCAAAACTTAATTTAGGCAGATAAAGATGCCATTTGGGAGGGAGATAAAG
TGCTGCATCATGGGAGATGTGTTCCCCAGCTTGCTCTCAGCTCCTCACCCTTACAGCGCC
CTCAGATTTACTAGCTCTTTTTTCCTGCTCCATAAAACAGCAAATCTGCTCGCCAGGCGA
CACAGGCAAATGTTAATGGATTCATTTGTCAAGAACCTTCCACTTATTTACAGTCCTCTT
CCATTACCGTCGCTCCTCCTGCAAGAGAAAATCCAGTGGCCAAAGTCAAAATATCGATTT
GCCTGTCCATCAGCCTGTGAGTCATCCTGTAAAACATGCCGAGCCAAAGACACTGCTGCC
ACCAGGAGTGTGTTTCAACATGACAGTTACACAATCAGGGTACAAGCTTTTTTTTTTTTA
AACCAAAGTTATGTAACGGACTACAAGTCAGACACGAGATTAATCACATttg
>NODE_135_length_753_cov_19.077024
ATTTTTCTTCAGCAACAGCAGATTTTACAGAATTACTTTTGGAAGAATTACATACTTTTC
TATTCTTCTATAATACACTTTCTGCACTTGCACTTTTAGAAAAGCTCAGTAGACATAAAA
TGGTTCTATTTATTTAGTTTTCAGTCTAGCTTTGCACCTCTGGACAGATCAATAAAGTTG
TTTTAAGTAGGTTTGGCATGCTGGAGCTGAGAGAAACTGGGTGCAACTGCTCCTGGAAAG
GGTCTACAGGGGGAGCAGCATAGGCTGAAAAAGTGGAGATCATAGCAGACCTCAGCCAGA
ACACGGGACAGGTTGATTTCATGCCCCAATGCAGCGGCAGTAATTGCACCCAGACCCGTT
TTATTGCGAGTTGATTTTAAGGAGGGATGAATGGAGAAACATTCTGTAAAGTGTTTATTT
TGGGGGATGACCTTTATTAACCCATTTTCCAGGCAGGTTCCCCTGAGGTGATCTGGCTCA
GTGCTAGATTAACCCTCGCAGGCCCATGGTAGCCAGGCTGCTCCCTATCATAGAGTTTCA
GGAAGCAGAGAATGACAGTAAAATTGGACTGGCAACATGTGTGCAAACCCCCACACACCA
CTTTTGAGACATGAGCTACTCACCCACCCTTGACACACAAGTAGGGAGTTTGTGTTGATA
TTCCCAGTAGGCAAGTCAGCAACAGGCTGGATGGTGAAGGTTAATATGTGAGAGGAACAC
AGAGAGAGAATGACATTAAAATGAAATACAGGGAACAGCGAGCACTTTTCAACTGCCTGC
TCTTTTTCCTCTGCTGGAAACAGTTGTCGTAAATTACTGGATTGTCTTTAGGCTTTTATC
AGCTAAATAAACGATCATCCGAGATTATGTGAGTAACTGATCTTCCCTTGGGGTGAGTGC
ATGTATTCATGCATGTACATGCTGATCATGGCTGt
>NODE_136_length_520_cov_17.036539
GCTTTCACCGCATTCACCGTGTCTCTTAAAAAAAATGAAGTTTCTCTCAAAAAGCGAGGC
GCACGGAGTGATTCCCATACACGAGTCGTCGGGTGAGAAACCTCGATGGTCGTAGCATTC
TGGTGAGATCTATGTGGTCTTCCCCTGGGCCGCGCGTCACGGCCAACTCTGAGATTCAAT
AGAAGAGGAGAAAAAGACCTCTCTCCATTTGGAGGCAGAGAAGGAGGAGGGGTGAAAGGA
GGAAAAAAAAGACTGGAGATCCCGCCTCTGGGGCTGTCAGATCGCAGGACTTTCTCGCAT
CTGATTGGTTCCAGAAGGGCAAAAATTACTCAGCAAACACGACTATTATTAGCTGCTTAG
CAACAGCTCACTAAAGTAGAGAGACCACCCAGGCAGACAGACCTCATGTGTGCATCTCCG
ACTTCAGGGGAGGCTCGCTGAGAGCCGAACCCCTCGGTGCGTTTGGGTTTCCACGCCGCG
TTCCGTCGCCCGAAAGAAGCGTTTCCCGGAGAGGAGCTGCAGTCTGCGGCATGGAAGCCG
GTCTGCGCCTCGGAAGGTGGCCGAGGAATGCCAGAAGTGAAGTTTTTAACTTTAATTTTT
TTTTCTACCACCACCACGATGGTGGTAGTTGAGCCTCAAATTACAGTGGTTGAAGGGGAG
GGCCTTCGGTAGACTATAGTGTCGTTACATGTCAGCTCCACt
>NODE_137_length_669_cov_31.333334
ACCTACCCTGATGTCCCCCTGTTGTCATTCTCTTCTCTTCCTCTTCTTATGTTTTTTTAA
TGGACACAGAGGTAACGGTAGTATTCTTTTCAATGCACTTGGATACAAAGGTTAATTAGT
GCTAATATTTTTCCAGTATTTCTATAAATGTGTTAAGAGTTGCTATTTTATAGTTGAGGA
TTCGAATCCAGATGATAAGGTTTAAAGCTAACAATCATTTCATATTTATGTCTCTCTTAC
TGTTGCTTTTCTCTCTCCTTCGATCTCTCCTTCTGTCCCGTGTGCTGTCCTACCTGACTG
TTGTGTTGTCACTTTTAATTTAACAGTTCAATGGTTTTTCAATTTAGCCTTTAAAAGCTG
CGCTGTCACTTGTGACGAATGTTAATTGCATGATGTTTGTTGTTGTTACTTTTCTTCTCA
ATGACAAGTGTCCCCATCCCGCACACTTCAGTTCTAAACTACGTAACCCTTCATGCCACC
TTTTCCAAGATTTAACACTGTCTCTACCTTATATGAGCCTTTTCTTATCTCTCCGTATTC
CTTAAATTATTAAACAATTTGTCCTTTCCTAGACCATTCTGATTAACAGATAGCATTCTA
TGCATAAGCCCCTGCTTAGACCGTGGTAGTCTCACTACCATTACCTATTATAATGATGCC
TATACAAGTATTACTTTGCATTAGATTTCTCACGGACCTGTGCATTTTCTTACAAGTTAT
GTTTTATCGTTTCAAGAAATGCTGTTAACCTGGCAGTTTTAAAACTGAATGAGCAAGGCC
TCTTGGACAAATTGAAAAACAAATGGTGGTAcgacaagggagagtgcggcagcgggggag
gtgactccaag
>NODE_138_length_557_cov_42.486534
AATAGATGAATGAATGAACAAAGAAGCGTGGTTTTCAGGGAGAAAAAGTTGTTTTCTAAA
AACACAAAACGATCTACATTACAGCCTTTTATTCCCTTTCGTCAACAGAGGAGCAGGCAG
TGTAGCAGGGAGGAGAGAGTAGAGGAGGAGATGAGGAGGAGAAAGAAGAAGAAGGAAAAA
AAAGAAAAAGAAAAACATCCTTCTCACTGATCTGAAATCAGAAAGCTTTCAGTCATTCTT
TATGTGCTCCCCGCGGCCACTCTGAGCCAGTGAGCATGTACATTAGGCTGGGGCATTTTG
ATGAAATAAAAGCCCAGGCCAGCTTATGGCTAAACAGAATGGGAGCACTCACTCAGCCTG
TCTCTGATTGACCATTAAAGCCATTGATGAATGGGCCTGTCAGGGGAGAGACAATTAAAT
CAAACATGAAACAAAGCCGTTGTGACGGCCCGGTCTGACAGAGCAAACCCATTCCTCCCC
TCCATTACATAGCACACGGCTCCTTTTACAACCCCTAACCCACTCCTCCCGCCTCCTCTA
CCCTACTGTATGTGTGCCACTGTGTGTGTGTGTGTGTTCGGAGTGAACAAGTGAGCATGT
GCACATGGGAGTGTGATGTTCTCTGCTGGAAGTGTCTGTTTGTGTGTGTGATGTCTCACT
GTGAAACCACTTTGTCCCCCCCCCACCCCCCCCCAACACACACACACacacacacacaca
cacacacacacacacacac
>NODE_139_length_663_cov_26.579185
GAAACGTGAACTTTAGAGTTACATTTCAGTAATCGAGACATCTTACAAATGAAAAATGAA
GTTTGTTTTCTAAGTTACCTCAGACGCATTGTTTCTACACGACAGGATATTTGTGTCATA
AGTCAGAATCAAAGAATCATGTTGGTGTATCAGTCCTGATGTATTAATGCCATCAAACTG
TGGCTTTATAGGCTCAGTTTAGACTGTTGGATTTACCTGAAATTTGATAGGCTTTTAATC
ATACTGAAGTTATTCTTGTGGTTTGGTCCCTTACTGTTCTAACGTTCCATTAGGCCTTCA
GCGTGCTGATAGGAGAGTTTCAGACAAGCGAGGTTGCGTGCTGGATGAAGAGTTAAAACA
GGAAGGGTCATAAAAAAATGATTCAAGGGCTTAAGAGGGGAGGGAAGGAGGGTATTTTGT
ACGAGCCATGCGATGGAATCGTGTGTTTACCCCCTGACATAGATGTCAGACATCTTCTCT
CCTGTCATGAAAGCATCGTCCTCTAGAATTACGTCATCAGTGTTCCAAATAACAACACGA
AGCTCAAAGCTAGACACCAGCAGAGCATTGACCAGAGAGGAGAGAAAGGACGACAGACAG
ACAGGAGACACACCACAAACAGAGAGACGCGACACAAACACGCACACAGAAAAAATGGAA
ACAAAACAAAACAAAAAAAATAATGGTTAACTGCAAAAAAAAAAAGTCCACACACAGCTT
ACACCCACGGGATGAGGCTTGGTGGCCCCGTCCCGCTGTACCTACCCCCTGACAAATATG
TCACTGGACTTTTCCCCAGTGAAGTAATCATCGTCCTCCAGTATTACTTCGTCTGTATTc
caaat
>NODE_140_length_573_cov_38.263527
CAGGCTCAATGTGGCTTTACTTACTGCCACGACACCTCGCATTGCCCCACTTCCACCTTA
AGAGAATGAGTAATCAACCTACTGGTAGACATTTGCAGACTGTCAGTCAAAATCCAGGAC
TCCGCTACGCTATCAGTCCTCCGCCCGTCACCAAACCCTCCTTCCCTTCCTTCCTCTCCT
CTAATACCAATTTAAATCGTTCAACGTGCCTTTTCTCCTGCTGCCATTATTCAAAAAGAT
CATAATAGTTTTCCCTGTGCCCAAAGCACAAAAAATCAATTATTTCCCCACAAAGACTTG
AAAGTACTTAGCGCGGGCCTGCGAGGGGAAAAGCTGTGGGTTATATCAAATTGAAACTGC
ACTCATTACACAGGCACACAATTAGTTACCTCTGGTCTGCCTGCCGCTCTTTAATTTCCG
AAACGGCATATCTGTATTATAACAGAAACAAGCATGCAAATGCTATTGTTGGGGATTTAG
AGAAATCAATAGGACGGCTGGCGAGAGGCGTTTGGTGGCGCTGTCACTCAAAATCTGCTG
CCGGCGACTGATAAAGGTCTGAATTCAAATTAGCGCCAAAGCCGGCCAGTGACATCAGAA
GTGACATCCGAAATAAAAGGGACGGCTTCATGATATATGTAATTATTCTCCTCGCATTTG
CGCTACTTTTTTTTTTTTTTTCCTTTTCGCTCTCCCTCCTCTTTTCTCCCCGTCCCTCAT
TCTCTCTTTCTCCTCATTGTGTGTACTTGTGTAAc
>NODE_141_length_573_cov_35.815010
AATATGTTTATCAGTATTCATGCTTATTTGACAGGTTTTAGACGTTTTTTTATTCTGGCT
GGACTGTGTTTTGTTTTAAGGTAACTCAACCGAACATCGGGCTCGAATAAGGAAAAATAT
ACAGCAGTCAATCAGTGATAAAAAAAAAGTATCTGGAATACATAACAACAAAAGGAAAAC
TGATGATGCCCAGTGAATTACTTAGATAATTGTAATGTAATATGAACCCAGGAAACAAAT
AAATTCCATTTCCAATGAATCCACACAATTCAGTGAGCTACTCTCCTGGTCCATTTAACT
ACACACATGTGTACTATAATGAGCTGTAGACATTATGCCTAATTATGTATTAGACTGTGT
TAGAGGGCCTAACAAAAGCTTTTGAAAGGGACAATTACGTTTGTTGCTTAGTTACATCGT
TAAAAATATACCAAATCAGTGCAGATTATAGTGGGCGAGAATGCACATGTACACCACGAG
CATTGTTGCCAAAATGCACAAAATTCAATTCATTAGGAAAAAAGAAAACATTTTTGCTTG
TGAAAAGGACAGTGGCATAAGTGAAAATAAACAGTTTTTAACTGAAGTGTGTTCCTGTGG
GTAAGTAAAGTCTTTGTAAAAAAGAAAAAAAAACATTTGTAAAACAGTGGAACACCAGCC
AAGCAATGGTGACAACTCATTTGTTTTTTAACAAAAGGCAACTTCAATAACATTTTATAT
GAAAGAATGGAGGAAGTttaatttaaatcaaactg
>NODE_142_length_710_cov_27.025352
ATTTTCATGAAAAAATGACCCAAACTGGCTTTTTCCAGCCCATCAAAAGTGACAACTTCC
TCCGTTTCTTTCTCTTATATTATTATAATCTCAAATTTCACTGGATTTTGGTTGAATACA
AGAAGACATTTGCAGATGTCAACTCGAGCTCGTGACGGGCGTTCTTCACCATTTCCTGAC
ATTTTATAGACCGAACTCGTAATCAATGAATCGACACAGCGCCGGGCAGCTTTATCAATA
ATAGAAATAAACACTATTTGCTGCTGCAGCGACACGCGGCATCTTATCTGTATAGGACGC
ATATAAGGAACACTGAGGAGGAATGCGAGTAACGCAGTGGTGTATCGCGCATTTTTCTGA
GTGGGAAGTCAATCATAGCCAGGGGAGGAAGGGAGTGAGGGTCAATGGACCGATACTCGC
CGATACCCACTCCGAGATGACAGTGAAAAGAAAAGGTAAGAGAGACCAGGATAGAAGTGG
GTGCTAATTCCTACTTTTCAGTTTAAATAAAGATTGGAGCTGGATAAAAGCCATTAAGGG
AGAAATCAGACAGGGCATGCTATGTAGGACAAGAGCTGACTGCAGGGAGGTGAGTGGTGG
GATCGATACTCAGTCGATGCGCTCAACACCCAGCCCTGCGCACACACATATACACACTGA
GGGGGCATGTGGTATTGCCGGGCATCTGCATGTTTGTGTGTGTGTGTGTTTGTGTGTGTG
TGTGTGCGTGCAGCAGTGACTAATGGAGAAGGAGAGGGAGCCCGGGGAGAAAGAGTGCAT
GCAATATACAATTAACTCTCTTTTGAGCGGGGGAATATTAAACACGGGGCCCGCTTGTGC
AGACTGTAATTTGCGGTGATAAAAGTATTAAAGTAAAGCACTTGGACAAAGa
>NODE_143_length_603_cov_23.502487
GCCACGTCTACCTCTTTATTAGGATGTAACACATTTAGAACTCCAACAAGCAGCATTTAT
GGTTCTCAGAAACATTGTTTTGTTTGTGGACAGCCAGTGTTATCTGAGGGCTATGGATTT
TATCTGTGCTTCGGAGGAGGCGGACTGTTTCTCTTGCAGGAGAGCCTCACCCACATAACT
TTGGCAGTAAACAAGTTAGTTGATTGGTTTTGCTTTATATACTGTGATTTAATAAGGAAA
ACACCAACGTAAGCCAGTCCGAGCAGCGTCGGTGGTACCAGTGCCATGCTTTCCATTGGT
TCCTGTTTACATGATGCCCACAGGACACGCGGTGATTGGTGGCTCCTCACACGTGACCAG
GCAACTTTGTACATTTGACAGGGAGTAGGAGGGTTTTGTGGAGATCAGAAAAACGACAGC
GCGATAAAAATTAGTATTGTTGCACTTCACAAATTAATGACCATGAGTTCCTACTTGATA
AACTCCAACTATATCGAGCCTTCCTTTCCTCCATGCGACGAATATCAGCAGAGCGGATAC
ATCCCCAACCCTGGAGATTACTACGAGCGGCCAAAAGATACGGGCTTCCCCCATCACGAC
GAGCCATCCTATCCGAGGTCAAACTACACAGAATCGGGATACGATTACGGTAACGTCCCC
GCCGCCGGACTCGACGATTTCGGCGAGGGGCATCACGCACAGCCGCAGCCGGTTCCACAA
AGCCACGGTCCTCGCCTCACCGCGGCCCCAGACGGTGGCGCAGGGGCAAATGCCAGCaaa
gactg
>NODE_144_length_653_cov_24.185299
CTTGCTGCGGAGTCCTGGCCTGCTTTCACCTCTCCTCTCTTTACAGCCATGATCTTGAGA
AGGAGCTTTAAATTGGAAATTATTACACATTAAACCCTCTGCGCGCAGGCCAGGATCGAA
CTGGATCAATATCTTGCCCAGCACAATAAATCAGATGCTTTCTCTCCCCTTCTCTCTTTC
CCCTTTGCTTTTTCGAGTGGCTATAGGCCACTGCTCAACTGGAACATATTTAAATTTTCT
TGTAACAAATTAATTCCAACATTTTCTCTTGATTGAATTAGGGCAAGTGCTGGTGCTGTC
ACAAGTGTTTGGGCTGCTCCTGGGGAGAGACAAATTGCCAGGCCTGGACACGGGTAACAA
GCAGTGGTGTTGAGTCGCTGATAATCTCCCCACTAATTCTCCATTACAGCAAAATGAGGC
CATAAATCTTCCTGACAGCTGATCGATGTAAACATTGTTTCCCCCATGATTGCCAGCTCT
CCCAGCGGAGCTACTGTCCGCTCACAATCCGCTGAAATTACTCCCGCAACAGCCCTCCCT
CCCTTCCTCTCCTCCCTGGAACTGGTGTGTGTGAGCGTCGGACTGGCCTGGCAGGGAAAC
CAAAGTCACTGCTGTCCTGTCGAGGGAAGGGATGGCCATCTAATTTTAGCTCAATGCTCT
CTAAACAAATGGAAAATATTAATCAAAATGTCTCTTGTTTAACCACTGGCACAAGCAATT
CTTAGAGAAGAATGACTGTTCTGCTGCCGTGGCGTTAGGCAGAATAAACGGCAGTGAAAG
ATTGAGTTGTCAAACAGTCAAAGCACAAGGCTCGTTATCAGCGTGTTCactgtct
>NODE_145_length_784_cov_21.447704
ATCAGGTCTGAGAGACGTCTGCAGAGCTACGACTTCAAATTCAGTTGACTCTGCATCGCC
GACGCTCATCGAGCGCGCCCAGTTCACTTATTGATCATCTGAAAATGTCCCGAGTTTTCC
TCCTCCACCCCTGAGCTCGCGGCGTCCTCCTCCACGCCCACTGTCTGTATCGAGCCGCCA
TCACTTTACCGGGAGGTGTCACGGCGAGATCCGGGCAGATTTTATCTATTATGGGAGGGC
GTGATTCATGGAGGCGGAGGCAGCTCAAGGAAAACCAATCCTGTGACACTTTTCTCCCCT
GCGCTGTACACAGGGCAGCAGCAGCTACAGAAGGACAAGGCAGCGGCAGGCGGTCGCCCC
TGACAACCGTGATAAAATGGCCTTCCTTAACTAAACTCGTAAAGCACGGGGCGATAAAAC
TCAATCTTCTGTAAAATCCAATTAAGTCATTATCTGACTGATTGTATCTTTAATTGAAAA
CAGAAGTGACAGTAAATTTCTGTGATATATCAGGATCAATCGATACTGCCGTACAATCTG
GTCTCAAGAGGTGATTTATAATGTCAAAGCCTTATAGGTAACTCCACATTCTTCTCTCTA
AAACCACTGGTGGATGAAATTAAGAGTAAGTGCGTTTCATAAAAAAACAAGATGGTCACG
TTATTGATTACAACAGATGGGGCAGAATCCAATGAATGTTCCCACAGCGCGGCGGAAAGA
AAATACAAGTAATTTTCTTTGTCTGTTTTATATTGTTGTTCCCAGCACACCATCACATTT
ACACTCCATCACTTAGAGCATTTTTATTTCCCTAAAACTTGTAGCGACATAAACTCCAAA
GCTCCAAATTACTTTTGTTGCTGTCTTATTCAAACACAAACACAAATAAACATGTTGAAA
GCATGCAGTTTGAAATGAATCTCCATAAAACACAAACAATGTACAGTGCAGGAGTGTACT
AGTCAG
>NODE_146_length_405_cov_14.111111
GATAAACACCCTCTGAGGCAGCCAGCACCGAGTCTTTTGTGCGAGCCCTCACCTCCTCAT
AAGGTAGGGGGTTTCCTGCACCTGTGCACACTCTCTGGAGTGGTCGTGCATGCAAACATA
ATGCACGAAAACAGAAAAAAAAAGTGAAAACATGTGCATACATACACACCCACGCACATA
CACAACCCTGCATCTGCAGTTGTGTGTCTCATTTGCCATCAGTGGAGCATGTTGTTATCC
TCTGCTCAGCGCTCTCTCATGAAATGTAGGGCAGGGACAACAACAGGTGCCTGTGCGGGC
GACAGCCTGCAATGCCTCCTGGGCTAAATGCTTCACACTCGCTTCATTTCAACATGCGAC
AGCCTTGTAAGGATTAATTATTTCCCCTGGGGATGGAAGAATATGCTTTTTCCCTTCCTG
AGAGCAGGAGGCTATGTGCACTCACAAGCACATGAAACAGCTTACAGTAAATGAACAGAG
AAACCTGGGCTAGCGCTGTTTTTACAATAAGTCAGGAAAAAAAAAACTTTCACATGAAAG
GAATGTAAACAAACCAAGCATatgattgaactgcattggagattaga
>NODE_147_length_594_cov_43.205387
TTTCAGAATGTCATATTAGGGGGGGATGCCTGCTGTCCCCACAGCAGTGGTAGTGTTAGT
CAGTTGATATTGCATATTTGGTTGTTGATGCAGATTGCGCTGCAACAGATAAAGTCAATT
CCAGGAAGCAACCTTTTTCACCAAAGTCAAGCATAGCTGTAAGACTTCTCTGCTATCTGA
AAAATAGGTTTGAATTGCATGCAATTTGTGGCAGGCAGAGCACTCCAATGGAGGGAGGCT
ATTAGTGAAATGCCTTGCCACTGTCTCTTTAAATGCCAATAAATTCCCATCATTACAGAA
TCTGGCAGTTTTCCTCCCTGTCTGCAGCCTGGGTCTTTATCTCGCTCTGCCTCAGTCTCT
GAGCATGTAGATCTGGCCCAGTTAGATTGTCATACTTAACAAACATTAATGATTAATTTC
CTCCACTGAGTCAAATGGGGCTAAAGGGATGACTCGATTCATCTTATCGCACCACAAATT
AGCATTTCCCCATATTCTCCAGCATCAACTGTGCATTAAAATTCCACATTTACCATTCTG
GGCACTGGCAGCTGTGGTGAAAGAGCCAAGGAGATCTTCCTCCTATGTTGCCGGAGATTC
TGATTACTTCTGTGTTATACAAAGAATAATTAATTCTGCCACTTTCTGCTTGTTACTGTA
CATGTCTGACTGATCTGAGTGAAATTACTCACTGAGGGGTTATTTAAAAGGTCAAGGTGG
GCTTTTTTTATTTGCTGTGTTAAGTCCTGGTcatgcagtactttgctttcactctt
>NODE_148_length_691_cov_36.123009
AAGATAAGTGAATTATAAGCTGTTGCTTTCACCTCTACACAATCTATTGCCAAATTGCCC
AGTCACAAAATGAGTGTAGATTTTTTTTTTGTTGCTTACTTTATTATTATTATTATTATT
ATGATTATGATTACTTAAGAGAAATCCAAGTTTCAATTTGTGGCAAGCATAAATTAATTA
ATTAAAAAAAAATACCAGGGAAAAGTCAAAGGAAAGAGAGGGGCTCTTTGTTAATAGTGT
TTTTCTCTTACATGAGACAAACCGAGGCGCATGTTGGAGATGTTTTTTGTCTGTTCTACC
GAGATTGCAAATATCTTTTTTGCACAGAACTCACTCTGCTTTTTTGCACAGTTTCAAGTC
GCTTATTAGAACTTAACCCCTGATTACACGCACCAAGGCGATTTAAATCTGATTATCAAA
TTAGGAGACTTTGAGACAAATCCTCTTAGATCTGATACTGTTGACTGGAGAGGGAAAATG
GATCTCCACACCCGTCACGTAGGTAACGATGCTGTCCTGAAAGGGAGTTTTAAACCGTAT
TTGACAACAAATGCAGCTGCCCCGCTATTTCAGAAGATATTAAAGGAAAATGAATGCAAA
TCTGTGTGCAGGAGCCATCTGGACGTGGAGAGAGGGAGTCAGCTGCTCCACACACTGAGG
CGCGGAGCCTGAATCCGTCTCAGCTCATTCTGTGGGATCATCTGCGTGGTGGGCTTTACA
CCGTGGAAAATGCGCTCTTCATCATTAGGTGAAATGTTACCATCAAAATAAAAAAGAAAA
CGCTGATCCCCGTTTGTTTTAGTGCTTGCATGCATGAAAACTTTGCACGGGAGTGGAATT
AGAAGGAGCTTAGTCACATTTTCTcccaaaaaa
>NODE_149_length_554_cov_38.906136
AGAGAGAGAGAGAGAGAGAGAGAGAGAGAGAGAGAGAGAGAGAGAGAGGGCTAAGCTGCG
GCTAGCAGCAGTGTCCAAGGGTCTCCACCGCGGTCCGACCTGCCAGTGGGGCGGTCATCC
AAGCGGGCTCTAATTCACAGTGACACCAATTATGATTAATCTCATCACTTTAGGAGAGTA
GGCTTGTCAAGGCCCTAATTAAGTGCGCTGTCCCCCCTATATGTGCAGACAGGATCAACA
ACACATTATATTGTCATAATGGGCATCACAATCCACGAGTCTATTTTTGTGTTGCCTAAC
TTTTTAACGGCAAAAGTCCTCTGGAGGAAAGGGAATAACGTGAATAAAGAAGCAGAATAT
TATCCATGCTGAGGTGACGTCACGTCTTTGCCTCCGCTCGTGTTCCTTATTCCGATCACC
CGGCTCTCTGATTAGAGTCTTCAGTCCTACTCTGGGATGCTGCATTTCATTTCATATTTG
ATAATTGAGACAGATGATGTGACATAATCACAAGCCAGTGACACGTTGACCTAACACGAG
GTAAACAACTCACTGAATAACAACGACACAAATGAATATCATTAAAGGAGTCATCTGAGA
ACCATATGTCAGCATGCTGGATTCTCACCATTACACCTCATTAACATGGTAACATATGCT
GGCTCCCAAGCACAGGAAAAAGAAACACCACCGTTTGTCATCTGCCAAACCAGAACCTCC
TGTTTCTCtcatcttc
>NODE_150_length_704_cov_50.278408
AATCACTTTTAATCCAGGTGATAGATGGGCACTGCAGCAGTTCAGCTCTTTTTGCTTCCA
AATGCAAGTCCAAGTCTAAAATGAAATAGGAACAGGCAGGAACATTACCTGCATATGCGG
TCAAATTAATATGTTAAACTGTGGAGTGGAAGCTAATGAAGTCACTGTGTGCTTTGCTTA
AAACACAGATAAGTACACACTGCACATGCTCTGTCACTGAGCCATATAGATGTGGATTAT
ATCTCAGTGAAAGAGCGCTTTGTATTTTTCCTTATTGTATGTGGAACATGGCTGCAGTAT
TGTTCAAGCTTTAAAAGTTTGCGTGAGAAAAGTTGTGCTCTGAAAGAGAACAAGGATAAA
AAATTAAGTTCTGATTACAATTACGGGACGTGACACTTAGCTGATTTCAAATCAGCGAGG
CCAAATTTCACAAAGCCTGTCAATGGTGGCAGCAAGCTCGCCAGATCCCTCCCCAATCAA
AAGTTTGCTCTATATAATTTTACGCAATCAGATTTCTCCACAGTCATCCAGTGCAATCAG
GTAATCAGAGGGGAGCATTAACAAGACAAATGGGGTTTAAAAAGTGGGTGCACTCTGTTT
GCAGGAACTTCCTATGGAGAAGCCCCCTCCTCTCCTTGATTACTCCTATCACCCTCATAC
AGCGCAACATCCCCTGCTAAATAGCTTTCTACTACAGTACAGGCAGTATGTGCAGTAGGA
ACAAATGTGATTGACTTTACACGTAAAATGTGACAGGTAAATTAACCTCTTAGGGCTATT
CATGTCAAGTGACTAACTGCCCAAACTTCACTAAATCAGCCATATTGTATACAGTCAGTA
GCACCACACCATTCATTATCGGTGAAATACTGTGATGCAGATTGCa
>NODE_151_length_657_cov_18.898022
ATTCAACAGGTCACCTCGAATGAAAGCTTTTAGTTGTTTTTTTTTTTTTACTCACCTTGC
TGAGGCGCTGGGGGCTTTGTGGGGGTCCTTGGCCACTAAACAGGCGTCAGGGGCCGGGCG
TCCCCTTTGCGCACGGGGCTCCTGAGCTATTCCCGGGGAATTGGCTCGACTTTTCAAGCT
GTAAACTTTATTAGGGCCGATTCTGGCTCTCTGACATTTGGGTGCTAAATGAATGGGGGT
TTTGTCTATGAATTAGATCGTAAAAATCATCCGAAGAGCGGCCAGATAGGCTCACTGGCC
ATAAACGGTCACGTGGTAGCCATTAAAGTAAGTTTTATGGTTTTGGGGAGTTGACAGTAT
ATTGCACATAACATATAATCGCACTGACGGCGAGGCTTCGTCTGACTCTCTCTTTGCAGG
CTGTAAGTCTTACTTGACCGGTACAGACCATCTCTGTTGCTCAGTCTGCCTCAGTGTGGA
CCGGACGCTCTCCAGGATGAGGACCGCGTCTCTGGGTAAGTTTCTCCAGACTAGCCGGTT
GCCTGAGAATAGCCAGCCTATGTTAAACAGCCATATTATTGTATTCGCTCCCTCTATCCG
TCCCTATTAGTCCATTACACTAATTTGTCAGTTGTGGAGTGCTGAATACTGGTCTCGGCA
GATGTTGCGCAGGGTTGGGTCCGGCTCATGGCTATTTAATTGCTTCCTTCCCCGTGTAAC
TTGTTTCCCTCCATCTGTGGTGTAACTCATAATCCATTTTTACATGTTGGATAATTATCT
CTGTGTCCATTTCCACCCCCacaaacttctagttgttgtcgttttattgctttggagaa
>NODE_152_length_613_cov_14.050570
CCTTCTTCAGCTCCGGCTCGCTGGCGTCCACAGGGGCGTACGATGCCTTGAATACCAAAG
GCTCGGCGGTGGGGTCCATGAAAAAGATATATCTGTGGTCCTTCTCCACGGTGATGCACG
GGGCCTCGGAGCCGAAGTCCCCGACGGTCACGAGCTGCTCCCTCTCGAGGCCGCCGCTGT
TGACGGGCCACACATCCAGCACTTTGACATTCACACTGTAGGGCTCCCGGGAGGAGACGT
TCTCCGGGGAGGAGCGCACCTCGCCCTCGATGACCACGGCGGATCGGTACGCCTGGTCCT
GGAGGGAGTTGAGACTCGGGGCGTAACAGGCGAAGGAGACCCCGATGACCAGCATGGAGA
AATGCACTGGATCAAGCCTCATGCCGTCAGCCTGTGCTGTGCTGCAGTGCTGCTGGGCGG
CGGAGCGAGCTGGAAGAGAGAGACGGCGGCGAACGGGCTCCGGCGGCAGAGCGGGCAGGG
CAGAGCGGCAGACCTTGTGGAAGTGTCCATGCCATCTGTGTCTGCCGCTGCTTTCCCCAT
ACGGCTGCTGGCGTCGGATGGGGGGGGACACACACCAGCCTAGGAACCGGGAACGGCCCG
CTTGTGCATGCTTAAAAATGTGATTGCTGCATTCTCCTTCACCAGCCACCCTCCCCCTCT
GATCTCCCCCTTTTCCTGAAAGGCAAAACAAGACTCGTAAATTAGCCTCCTCTCGAATCC
AGGGCTGAAACCTCTCTCTCCCTCTCTCTCTTTCTCTTTCTCTCTCTCTCTCTTTCTCTC
TCTCTCTCTCTctcc
>NODE_153_length_704_cov_17.819603
AGTATGGCAGGGGGAAAAGAGCTGAGAGAAAGAGAAAAAGGGAGAAGTTGGTGTACGGTG
TTTATATGCATGTGGGTGAGTGTTTTTGGGGGGGGTGAAGAGGAGGGGGAGGAGGAGGAG
GGAGGAGGAGGGAGGAGGGTAGCGGATCAGCAGCCAACTCCACTCTGAAACCCTCCCCTC
ACTCTCTCTTTCTCTTCCCTGCAATACCTCCGCCTCCTCCCCCCTCCCCTTGAGTAAATC
TATAGGGAGGGAAGGCAGAGACAGGTGCATTTCTCCACAAATTGAGTTAGCCAAGACATG
CCACATCCAATTGGGCTAAATTGATGTGAGAGTTTGTGATGTCTGCCGTGGGTATTACAG
CAAAGGTCAGTGTGCCGAGACAATGACATCAATCTGGTCCACGTGGCCGAGAGCGCTCGG
GCCCCCACCGGCCCCCTGATTCAGATGCAAACCTGCAAACACAGGCAGGGGAAGGAGAGG
GCGGACGAACGCCGGTCGCAAACTGGTGGGCATTTTGTGATTAGAAACTAAACAAGACCT
CCACACAGTCTGGCTGAGGGGACAGACACACAGTGCGTCGGAAATGATGGTCGTTTTGAT
TACAGACATTCACAGTAGGCTGCTTGCGTTAACATTACTCAGCAGTAAACCACTTTACAG
CATGTTGTTTTATGTTCCCTCTGTGACAGCTTACCAGAAAAATAAGTTGTATTTTTCTGT
CTTTAATTGAGCAGCATTTAACTCTTAACAAATACAATTACCAGCAAACCTCTGGACAAT
CATGTTGTAAGAACACTACTCTTTCAGCCGCTCTCTGTCATATTCTTCATGTCATTATAC
TGAACCTATAGATGGTATGCCCTGATAGTAAAGTGTGTTCTCATGc
>NODE_154_length_522_cov_20.208813
TCTACTATCTCCCCATGCCCCACCTCCTTGCTACCAAAACTACTACACTACCCTGTTTTG
ACTTTTCATCCTTTTGTCTCGGACAGAGTTATCCTGCACCGCTCCCAAACCTCATCCAGT
TTTGTTCTTTTCTTTTCTTCTATTCGTTTTGTTTTACGTATCCTGTTTTGTTTTGTTTTA
TTATTTTTTTTCTTTTCTTTTCCTGTTGTTGTTGTTGTCGTTGCGTTTGTGTTTGTTTCG
GGTGTGGGCTGTGTGTGTGTGTGCGCGCGTGCGTGTGTCTGTCTGTGTGTGTGTATTCTC
TCCAGCTGCCTCCGTTGATTACGGTTCCTTTGCAGACAGATGCAGCACCTGGCTAGAGCT
GCTTAGGCTGAAAGCTCACACCATAAGACGAGGATCAGTTAAGACAAGTAGGAGGACACA
GTCTCTAGCACACTCTGGTGATCATACCCACAAATACAGAACACAGTCTCACAAAGCAAT
CACACATGCTCACGTACACGCACACACCCCTCCATGCATGCCGCTGGGGGGCGGAGCATT
GGAAATCAAGCACTGGCTTTTTTTTTTAATCTAGAGTGTGAAAGTTGAAGCCCCGCCCCT
CAGAGGGATCCACAATCAGCAGCTTGGCATTAAATGCCTGGAGCAGCGGTGACCATGATT
ACAAATTAGAAGGAAGTTATTTTTATTTCTTTatttttattgtt
>NODE_155_length_735_cov_39.993198
AGTCTTTTTAGCCAGTGGAGCTGTCATTTGTTTTCCTTTGGTCGAATCCAAACAGCCCAC
TCGGCTCGCCGCAGCCTTGTTAGGGTTTGCATGGCACAGTGTACCGGTGGTAATCTCCAT
GTGTAATATCAGCTAGGTTTCCCCCACAACAGGCCATATCTATCTAGTTTCCTCTGTCAC
AGAAATAGGTTTATCTACACCCTCTTTTCACACTCCCTCTCGGACCCCCCCACCCCTTCC
TGTGTTTGCGAAGGAAGGGGGGATATTATGCTAAGCCCCCAGCGTTAGTTTTTATGTTGC
CATAGCAGCCTTGCTCCCACAGGGTTGTGACCTCAGATGATTACAGTACAAAGCCTATTG
GGTCTTGAAAACCTCTTTGAAGATGAAAAGTCTTTGATGGTTTGTATTTATGCAAATCTC
TCAGATATGATTTATCCAACTGAGATTGAATGGAGAGATGATTAAAATTGCCCCTATTTT
TGAAATCCTTCAATGGAGGCCCACTCTTTCAGTTTCGAGAACAAGAGTGGTGAGTGTGGG
CGCGGGGGTTATTTTGCTCTTCATTTAGAAAAATAGTAGCGCCGTACCTGAGGTTATTTA
TAACCGTCTTTTTTCCTGGTGTGTCAAAGAGGGGAGAAAAAGGAGAGGAAGGGAGGGGGG
ACATGGAGGTAGACACTTCTACTCGGAGCTTTTGCACTCTCTTCTCTCGCTCTCTCTCTC
TCTCTTTTTTTTGTCTGGCTTTGAAAGGAAATATCTGACGGAGGGGGCTTTTGTGTGTTT
CCAGATGATAGATTTAGGAATTTGGGCTACCCCACTGGCAGTCCAGGGCTAGCTGTGAAC
TGGTCTGTTGGAAAAAATTGGAATGCTTTGGTCTTCAAAGAATTAAACTTGGTTTtaaag
ccctacttaggtgagct
>NODE_157_length_754_cov_32.030502
ATAGGCTCCCCTGTTGCTATGGCAGGTTCCAGACAGCTACTGAATAATCTCACGCATGTC
ATTGCATGAAGATGTGATATGTCCACCATAGCCGTTACAGCCAGTCAATTTCCATATAAT
ACCGCAGCTAGATTATTCAATCGAAATGTTCTTTTCTAAAGCACGTCATTTTCATAGAGC
TACAATCAATCTTGGCCAATCACCGTTAGGCAACTGGAGTCCGCAATAATGGCAAGTGCA
AAATGCTGTAAAAGGCCCGTGGCTATGGGTTTGGAGCAGACCTACCCCCTGACTCTGGGA
ATGAATAAGCATTCCTTAATTAGCCCATCGGGTTAAGTGCAAACCTTAATGGGCCTTTCC
CAAACTCCAGCGTGACATCGTTCTCCAAACATGGCCAAGAAGAAAGTTCCATTAGCAATA
TTAATACAAGCTTAGTTGATCATTTTCATTCAATTAACTTCTTTCAATTAAATAGATAGC
TCGACAATGGAGGTGATAAAAGATGGGGAGGGACGGCTGATGACACGAACCAAACATTAG
CGTGTTAGGGGTCAGCGGCGTTAAACCGACTGTAAATCCCACCGTTCAATTTGGAAAATG
CATTTCCCCTGCTCCCCACTTCTTTAATGGGTCGTTTTAGCTGACAAGAGGCCTTTGAGC
AGATCTTTTATGAAAATTCTAGACGTGCTCTTCGCGTATTTGCCACCTTTCACAGAACAC
CAGTGTTCACTTTCAAATCACAGCCAAGAACAAAGTCGCTTAAGTACCGTTTCCTTGATA
GTGAAAGGAGGAGAGGAAGGAGGAGAAATGAAAGGGGAGACGCGGAATGAGAGGAGAATT
AAGTTAATGCCGTTTTCTGCCTCATTAGCTCTGGGTAAATAACCAATGGATGACCTCCAT
GGCGCTCCGTCTTGTCTTTGCCTGTTCATGCATACA
>NODE_158_length_775_cov_14.766452
ATGCTTCACAACCGCCAACAAAGCTTCCGAAGAGAAAACCCCAAAGTAGTACGCTACTTT
TGTTTACCTCCCAAAGAACCACACATGTACAGACATACAAGCTGCGCTCGTTTTGTTTTT
ATCAAGCACCATTCTAAATAGTTGGGTCGTCGCGCAAAGCCTGAAGAACTAGAGGCAGAC
GTGCTGTTCTCCTCCCGCCCAGCGCCTCCAGGCTGCATCGAGGCAGTGCAGGAACACATG
TGCCATTAGATACTGTTTACCTTTCAGTTTGGATGATATTGAATACATTAGCCGATTGAA
CCTCATAAGAAACACAGGCGAGTGACAAGGCCCAATCGTCTTTGCGACTACCATGGTAAC
TGAGATTACAGGCTAACAAAGAGCAGACAGGGGGAAAAAATATTTAAAACCCGAATAGTG
ATACATAAATTAATTAAAGGACAAAAAAACAAGTGGAGAATTAAAGTTGGAACATCTGTC
AGCGACTTAGCTTCCCAACGTAATACCAGTGTTAGAACATTTATACCCTTGAAGTTAATG
ATCCCCTCTTTAATTGACAGTCAAGGAAAACTGGCTGCGGCAGCATCCTGCCGAGACACC
GATAAGAGCCCCCCTTCCCCCCGCCCAAAAATAAAATTAAAAAAAAAAACAGTTTAAAGA
ACCTTGGCACTAATCCCTATTGTCATCCCAGCGCAGCAGAAGGACTTACAAACACAGATA
ACTCCGCTGAAGCTGTCTATTTCTCAGGAGTTATGGGGACAGCCGAGCCGCTGCACGCCT
CAAATCAGTCACTCAGATTAGCCCAATCCCTCTGTGCTGTCAGTCAGCCGAGACACTAGC
TTGTCACCGCATTTACATGAGTCCATCTCATATGTGACAATGCCCCCTATATATGACAAT
GGCTGCGAGGAAGGGGTCCACTCGCTCacagatagcggggtgtacagtatggcagac
>NODE_159_length_622_cov_17.429260
AGATGACATCCGAAACCTTAGACTTAGCAAAGTTCCTGCACTGTCTCAAAACAAGCTATT
ACAACTGTTACCACAGGCTAAATACTATCCCTCACGACAAGTCCACTGATCTTCATGTAT
TCATATTTACGCTGTCTTTATTAAACGTCTTCTACCAACCTACACAGGAAAAGAAAAAGG
GATTTTAAATAAGCTTATCATAATCACCCGTTCGCCCATTTCTTCTGCTTTCTACTTATC
AAACATAAAACAGACTGAGAGACTTATATCTCTGGTTTACATTTTCACTCTGCCTCATTG
TGTGTGACACCCCTCCTCTCCTCTCACTTTCTGTCCCTCCTCATCCCCCCTCTCTCCCCC
CCTCTCTCTGCATGCCCACAGCCCAGCAGTAATTCTGTGTTTATCAACTCTTTATTATGG
CCCCTCGCATCATCATTTACAATGGTAGCATCTGCTCATTGCCTAGCCCGAGCATGGGGC
AAATTGCTTTTATAGGGAAAAAACAGCCAGTGAGAGGACTCACACACTCACAAATATACA
CACACACAGCAGCGGCTGCGCACAAATCAAGAAACCGAGCCCCGGCCTATTTACAGCGGT
TGTTAACTCTCCTGGCAGAATCACACACAAACACACAAACACTTCACTTCTTCTAACAGG
ATCAAATGATTAGCTGGCCACCATCGGCGAATCAAAATGAGTCCCAAACCCAATGAGGGA
GCAGTTTTGATTTTCCTTTTATTTTTTTTTGAACATCTACCTGACGCTGCGATGTGAAAA
Acaaatatcacatctggccttgga
>NODE_160_length_505_cov_9.154455
GGCTCTTGTTCTACAGTGAGCCACAGTGCTGTTATGTGGAGTGCCTCGGCGCTGCACGTT
GACGATGCCGAGGCCATTTCAGGCGGGAGCTGATGAACTGCAGATGAACAATTTCGCACT
TCCCTCAGACCTGAGCTTACATACAAACTCCTCCTCATTAGTTTTTGTCACTTGCTTGGG
TGCCAGGCACAGGAATAAATCAGACCACTATCAGCTGCTGCCTTGATAAGCTGCCTTATC
TCATTAGGTTCCACATCAAAGTTAATCAGAGATGGGAATAGTAATTGGCCGACTAGACAA
TGCCACAGATCATGGGGCTTTTGTAGTGTATGTCATCTCCAAAACATCAGCAGACTGGGG
CTGGAAGATAGGGTGCATCTGCTGGAGAGAGGAGGAAAGAGGAGTGTGTGTTGAGGGGGG
GTGGTGTTGGTGGGAGTGAGAGCTGGGAGTGAGTGTGCATGATGAGGAGCAGGGGGTGAG
AGAGCCTGAGAGAGAGAGAGCGGGAGAGAGAGAGAGAGAGAGAGGGGATGAGAGGGGAAA
GGAGTAATGGCAGAGGCATAACAAGCAAGCTGCTCAGAATTAATGAGCTTACTCAATAAG
AAAAGAATAACCAATCAGTGTGTGTTGGGCAAATATAATTTGGGAATAATTGCTTGATTG
CTTTTCTATAGTAGGCTGATTTGACCA
>NODE_165_length_225_cov_9.502222
CACGTCTGGTTCCGGAGATATTGGCCAAAACGTTCTCCCATTCACTGACAATGGGACGTG
CATATCGCAGCCAGTGTGGAAGCGCTGAAGCCAAGATAAGTTCCCGCAGAAGGCGCTTGA
GAGCGCGTTTCAGACCGCTCTGAGTTGATTGGTATAGGTTTGTAGTGACACTTTTTTGGG
TCCCGTAGTATGGGCCAACCCTAGCCGTAAGGTCTGGAATTAGGGTTAGGGTTAGGGTTA
GGGTTAGGGTTAGGGTTAGGGTTTCGGCCTGGGTTTGGGAAAACGGTTAGTGCTAGAGAC
ATGAAACTTGTGTCTACCCCCCCATTTGCTGCCGCCGCGATCGCACTGAGCCTACTCCCG
AGTCTCTACGACGTCAGGAAGTGGGAGAAACCTATGATTTTTTGCTg
>NODE_166_length_651_cov_55.285713
TTTTGCAGAGACTTGTTCTTTCCAGCCCCAGCAAACACTGTTCACAATGTTCATTTTGGC
CAGCTGTTATTGTAATTACTACCTGGTCTTTTAAGAGCTGTTACAATTTGTGGAGTATGA
TTGTATTGTTTTTATATTAATCATTTATTAATTATGAGGTGTTGCCTCTTAGTAGCCTTA
ATTTTGATGATCATGGTCGACACAATGTAACTAATGAACGGGCTTTGTGGGCCAGAACCC
CACTGCCAGTCCGACCTCTCTCTCTCACAAAAAGGAGCACCTCATTCTATATCTTTGTTC
TATTTTCAAAGGGGATGCGGACAAAGACACGAATGCTGATCAGAAGAATAAGAAGGGTGT
TAAGAGACGCCGGGAGGAACATGGAAGGGGCTACTTTGAATTTATTGAAGAGAACAAATA
CAGCTGGTAAGGATGGGACAGAGCAAAAATGGCCTTCAGCATCCCTGAAACGCCATCCAT
AGCTTTGTTGAACTGTATTGGCTTTAAGTGCCAATGCACATAACTAGCAAGCGGAAAACC
CTCATTTTCAAGTATTATACTACTTTATAATTAACATTACTTTCACACACATGTTTTGAG
GGTCATCCCTGAGTACTTAAAGAGCCTTACCATTTATCCTTTTTACAGTACCCACTCACA
TTGTGTCTTTAATGGACTGCATTCTGTAGCAGAAGTGCATCTATCAAGTCTCTATGAATT
TTCACATCTGTTCCTCATGCCACTTATTGTTTTGGAAAGCCCGTTGTGTCCTCAAGGTGA
ATCGAGGCTGCTAAAAAAAAAAAAGAACCCAAAGGAAAgtagcagatgtgcac
>NODE_167_length_761_cov_38.508541
TGAGTAAGAGAGTGTCGGACATCCCGGCGTGACAGATTACATTGCTCAGAGTGCATATCA
GGCCGAAGTGTTGAGGCCCACTAATCCGCCCTCTAATTCTCAATTAGTGTAAAATGAGCC
CATAAATCACGCAGACAGGCCGATCGATGGAAACGTTGTTTTAGGAGTGATTGGCAGCCT
CCCCAAAGGTTACTGTTTAAGTTGGTTTAAGGTTACAGCTCTCTCCAGGCTGCAGGCAGG
CTGTGTGTGTGTGTGTGTGCGTGTGTGTGTGTGTGTGAGACTGTGTTGGCTTGGCTTGTG
GTTGGGAGGGCTGGGGGGGTCGAACTCAATCTATATGATGCAGGGCCTTGGTCCTTTGGG
GATACAGCAGAGGGACAGCACCAATTTTTAGCCCATCAGCCGTCCAATTTTTCTCCTTTT
CATACCTGCTGTAGTAAATGAGAAACAAATTAAATTTCACCCCACTATCTCCACAGAAAC
CATTTAAATCCTTTATGGAAACCAAATTGTCCCCAGACAAATCGCCCCTGGTTCTGTGGA
AATACACTATGGCGCTGCAACCGAAATAAATTTGTGTCACTCTGGATATGGCATTGTCTG
TAATGCCATTCATTGGAGGATCCTGGTGAAAGAGAGAGGGAAATAAAATAAGGGGCACTT
TTGGAGGAACAAAAGGGGTGAAAAAGACCCCAGCTCCCCATTCTCTTTTTTGCTCTTTTT
TTTTTTCACTCTCCCCTCCATCTCTCTCTGTCTTTCCTTCCTTCTCCCTGGCGCCCACTT
TTCCCCTGCGTGGTGTTATTAATTTTCGGCCAGAGTTTTTGCATTCATGAGGTTGAGATT
GAAATGGAAATGAGGGCTGGCTGAGTGAGCAGTCTCAGCAGTGGCCGCGGCCAAACGGGG
GCCCCAGCGCAGCGCCGCACAACCCAGCGCTCTGCCGACACGt
>NODE_168_length_826_cov_22.576271
GTCACTATCCTCCGGCATTTCCATCTTGATATCATCCATTTCTCTCAGCAAGAAGTTTGC
TCTTAATTAAAAATGAATCACTAGAGCTTTTGAGCACTGGAGGACGGAGGATGAGTTGGA
AAAAAAAATAATCACAGTGCTTTGTGACAATTTGACTGAATGCAGCATGACGGCACATCC
AAGCTGTACTCGTAAACTGCGTTTAGCAAAGCAATGCACCTGCAGACTGGGACACTAGTA
AGACCTCGAGCACCGAGCATCACCAGGACTGGCTGAGCTGCAGGAAAACGTGCTCTGGAT
TTTTCTGAGCTGACTGAACTGTGGTTCACGTGATAAACTGGTTAACGTGTTAGCGAGGAG
CATGACAACATGCCATTAGGCTGTAGAAATGTGTTTACTGTATGTGCAAATGTTCAAAGT
TCAGAAAAAGGTGAAAGAATTTGTCACCCAGCCCTCTGTCTCCATCCAGGCCGTCCCCCT
GCCTGCTGTGACCGATTTTGTATACAGGAACAAAAAAACTGCTTATTGGAACCTGTGAAG
GATGGCACGTTCATGAATCCCCCATTGAGATCAAGTATAACTGTGTAGTGTTAATTGTGT
ACTATTCACCTTGTACAGCTGTATTCCTACAAATATGGTTTACTGTATCATTGATACTGT
AGTTTCAAAGACGTGAACAACTATTTTTATGAAATGCGACAGTACTGATATATTACATTT
TGCTAAAAAACAAAAAACTTGTTTACTGAAAGATATTCTGAAATACTGTCAAATAAACTC
TTGACATGGTGTAAAATATTCTTTTCTAGAGATTTTTACTGAAAATGAGCCAAGAGCTGA
AACAAATAATTAATCGATGAATTTTGATAATTGTTTTTTTACCCAAAATGAAAAATGGTA
AATATTCTTCGGTTTCAGCTTCTCGGATGTGTGCTTTCATGTGTTTTGTCATTCTAAATT
GTGTATTTTGGGGATTTTAATTTTAATTAATTGATTAAgtgcgatggt
>NODE_169_length_668_cov_32.091316
ACCGATTCGTCTGGACCAAACTGGACTAAAAGGAGAAACGGTGGGGGGAGATCCGCTCTT
TCCAGGTCATTCACGAGGCGCTCTCCACATTATATCCCATGATCTACCATAGCGACGTTC
TCGCAGACCTTGAAAGCCCAGCCGAAAACCTTGACGAAACTGGAAATATAGTGCGAGAAG
CAGGAGGGGAAAAAAACTCACTGGTACAATCTTCTCCTCAAGCGATCCTCCCAAAAGTTG
TCCTCGTATTTCATGCGTGCGCCCGGTCGGTCTAATGGATGATCGCCATCTTTCCTGCTT
CTTCTTTGCTGCAGCTGCAGATGACCTGAGATCCGTCTGTCTCTGAATAATGAGCAACCA
CACAGACAAGGAAGACAATCTGCAAAGCAGGCTACACAAAGAAGTTTGGGAGACTAGCAA
GCACCAGAGGGTGCACAAGAGTTTACGATGAGACGAGGGAGCATCAGCAGGATGGACAAC
GTCTATGGCTGAGAAGCTCATCCTTCATCTAGACTGAAGGCAGATAGTGTGCAAAGCCTT
ATCAGCGGCTCAGACCACCACCAGATACATGCGGCCGCCGTGAATTTTATATAGGCATGA
ATACTATGTCTGTGCCACGTCATGAGGTTATCTGCAGTTCACTTTGGTGCTGGTGATGCA
GCTTCACACCTCAACCAGACAGACACACAACCACGTAGACACATGCATAGAGGTGTGCAT
AGATAAACAGATGGATTTTTACAATGAAAAACACACCACAATGCTGCAGAATAAACACAT
GGAAATATGCTTCTAATAAAAATAAATATATATAAATATATATTTTACAATCACCAAGCC
CTTTATTTTg
>NODE_170_length_498_cov_41.865463
GGGGGAGAAAAAAATCAACGCATCAAAAAACAAACTTTAAACAATGACCCTACTTCTCTG
CTGCAACTTTTTCCCCTTACACCTCGCATTTTTTCTTCTGTCACGAGTATAAGGGGCAAG
AGCGATGCATCCCTTTTTTCCTCTTCCAAGGATAATGATTTACAAAATGCCTCTCATCAA
AGAATTCATTAACAACGAACGTTAATTAAAAAATAAATGAGTAAACATCAATATCAAATC
TCAGCACTGTGGAAGGGAATACATTATGCAGAGTAATGATGTTTGAGAGGGGCTTCAGCA
CCTCTGTGGGACTCTTTTAAACCCCTTACCTCTTAGGCAGTTGCTTATTTTGCAACCCTT
TGTTGTTTAACAACAAAGAGAATGGGCTCTCATAATGTTATATTAATCAGCGGATTAATA
TTTCAATTTGATTTGCTTTATAGTTGAGGTGCTGTTGGCATTTCCATTTTCCCTCCATAT
GTGCAGCGATGTTAAGTGGTATCATTACCATTTTCTACCTGGGGGTTCGGGGAGATAACA
GGCACCAGTGATAGCTCTATTCTGTGGAGGGAGAGGGAGGTTTTTGGGGGGCGCTCATGC
ATTTTTAAAGGTCCGTGTTTGGTGTGCCTTCACATCCATTATTCTCAAATGTTGCATGCA
AACAGCTGAGTCACAGcgtg
>NODE_171_length_748_cov_27.848930
GAACATTAAAGTGTTTGTTCGTTTCCCTTTTGTGTTGTCTGCTGGCAACTTTAAAAGTAA
ATGCTAGTACTCTGTGCCAAAGTTTAGTTCAAATTATAGCATGTAAAACGAAAACCTAAC
ACTGAAATAGTAAACGTGGAAAGGTATTGTTTTTCTTGATGTCAGTTATCTAATAATTTC
AAAGTGCCTTCTTTCTCAGCAGAGAATCCTCTGCAGCACAAAATCAGGCAACGGCAGTCG
TCCTAATACCTCCAGTACAGTACCTGCCTGTCTGCCTGGTCGCAATCAGAACCCCCTCTG
TGTGGAATGGAAGTGCCTCAGCCTTGGTAACGATTTTTCCCGTGTTGACAAGTCACAACA
TGGAGATCTACAGCTCGGAGAGCAGCCCTTTGGCTACGCAGAGCCCTGCTTGCACTGAGT
AATAGCAATCTCACAGGAGTAGCAGGCTTTCAGCTGGCAGCAGTTCATACGGAACAGCTC
GCCGGTGCAGCTGGGAAAGACAGAGCAGAGTGGAGAGGGAGAGAGGAGCTGGTGGTGGTA
GCAGTGTGGAGATGGAGGGAGGGAGGAAGTGGAGAGGAAGAGCTGTTAAGAGCTTTGGGC
GGTTTCTCTGTTGTTGTACCACACAAGTGCATCCAGGCCCTGCAGGACAAGCCTTTAACA
GGCATGAGGGATGGAGAGCATGAGAGGAGAGGAGGAGGCGGCAGTGGAGGAGGTGGTGGT
CTGGGGAGCTGAAGCCGGCCAGTCGTGCCAGACGCCTGCTCTAAACAGGGATGTGATTTA
TTGTTTGACTGTCTCACGTTTCACTCCTAGAAAGACCCTAAAATTACATCGTTAAGAGAT
AAAGAACTTCCTCAATTGTCTTAACAGAAAGACCTTCCCCTGTGGGCTGTGAAGAAGTGT
TTGAGCATGTGGTACAGTCTtaactagtgc
>NODE_172_length_785_cov_17.605095
GTGTTTCTCTGTCCTTCTTTCTGTCTGTCTCTATCTCTCCCTCTCCTGCTTTTCTTGCTG
CCCATGATGATGTGACAAGGCTGCTAAGCAGATATATGCAGCCGTCATTTACGCGCCAGG
CTATCTGTAACAGAACAATTCCTCAATTCATTTTTCACATCATTGTTTTCCCCTTTTTAG
CGTGTCACAGAGGTCTTGCGTTGTGGGTGTTGTGACGGCAGGGGTGAGATAGGAGGGCAG
ACAGGCGCAAAGTGGAAGGATGCTGGGCTTCTCCAAGGGGATGTTTGGCTTTGTAATTTC
ACCCTTGAAATTCGTGATTACAAACGGGACAACTTTTTTAATTTTCTCTTTTGTCTGGAT
TCAGCTGGCTGACAGTCTGCCCCAGCAGCCAGGCCTTTTAATCAATCACCTAGATAATCA
AATGTCACTGGCTATCTGCTCCATGTAATTACTTTTGCAATTAAAAATCAATCTCCAGTC
ACCCCGTCTAATTAGAGGGATGGGCAGATCTTCATCTAGATTGATTTTATAATACATATT
GACTTCAAATGCCATAACATTGCCATATTCTCTCATTTTCATGCTGTGGTGCATCAAAAC
AAAATGCCAGGGATTATGGGGAGGTGCAATGAGGGGCTGTTCCAATTCTGTGTACCAGGA
AAAGGTCCCCAGTCTAGGAAAGGTTCACCTTGCTTGCTTGTCTGTAATGACAACACTCAT
CCTCTCTGCTCCCATTGGAAAGGGAGGAGGGACAATAGAAGTCCAATGATCTACATGGCA
GGCTACAGTCAGTGAAAAAAAGAGCATAATCAGGAGCAGAAGCTTACAGTGTAGGGTAAA
AATAGACTCCTGTCCACCACAGAAACCAAACCTATTGTCATTCTGATAATGATGTAGGGG
TATATAGGAAAACACTGGCTTCTAACACAATATTGACATCTTCActtgttatctggggga
tctatcg
>NODE_173_length_736_cov_23.979620
CCGAACATTCAGCTCAAAAGGGGATAAATGTTGCCGCTGAAGAGAAACTTTTTGCTGCTG
TGTTATTATATGAAGAGTCATGTGAGTCTGCAGCTAATCTATAGGAGAGCTGACCCCTAA
GTAAATATTTTTGAGTATCCCTAGTAGGATTAAACTTGTCCTTTACTCTCACTGCTCTGA
TAAAAAATCCACTGGCCCTAAATGAATAAGTGTGTTTGTGTCCGGGTATGTAAGCGTGCT
GTTTCTGTGCAGGAGGTGCATCTGTAGCATTCGTACAAACTCTTGTGTGTGCATGTAGGC
ACAGATAGCGTGAACTGGGTGTGTGTTATGTGTTTAGGTTTGGGGATTTTAGTACAGCAG
AGGGAGGGGAAAAAGAATTGTAAGAAGAACATCCCCGGTCTCACAGCGACTTCAAAAGCT
CTCCTTCCCCAGGATATTAAGCGACTGTGATGAAAAATTTAGCAAGCGTTAAATAAGCTG
CTTTGAAGTGATCTGTTTTGGCTCAGCAGTCTCCAAATTTCCGTAGCCCCTCTGCAATAG
CCATCTTTACTATAGAGGGGGAATAAAGGAACAGTGTGTTAAGTGCAGCAGTTGTGGGAG
ACCTGGCTGGCTGGCAGAGGACATGCCAACAGTAATTGGTGCAGCCAAAGACATGAAGGC
ACGACTGCTGCAACTGTCCCCTTTTGTCGTTCTCTGGATCTTTTTCTCCCTGTTTCACCT
CTCCCTCCCTGCAGGGTCTTTTTGCTGAGCCCTGTGAGTCGCAGGCAGACAGATGTTCCT
CATATGTTCCCTCTGAAAAGAGATTTTTTTTTTTCTTGACTTGCGCGTGGGTGTAACACA
AATGTAACAGCGGTGACACCAGGAAGTCAGAGGTTACTCTCGGGTCTTGACTCAGTTATA
TTTTTTGTCCTTAAtgac
>NODE_174_length_726_cov_32.338844
AAGGTACAGGTCTTTTGCAAACTTTTATAAAACCAATGGGGCATTTCCACAGACTGCAAA
GATTGCCCGTATCACGACGCCCATTTTTCCCAGTGCTAGAATTGGTATGTCCCCTTGGAA
CTGTGATAACGCCATGCTCTGGGGAAGGAAATCAGCGGCAATAAACCCTAATAGGACCAG
CATGCATAGAAATGACTCCCAGAGGCCGGGGAAGCCTGGCGTGCCGCCAGAGACGCTGCA
AATGGCAAATAATAATTTCCTCTCTACCTTATCCCCCGAACACTGCAGACCTTTAGCAGG
AGAATGCATGAACAAGCTGAAATGCGGCGCTGCTGAAGCAGAGATAATGAATCTCCCAGA
ACGCGTTGGAACTTTTTCCGCTATTCCGGCTTTAGGGGGCATCTCATTACCTCCCGGGGT
CATCGTCATGACAGCCCTTCACTCCCCCGCAGCCTCAGCAGCCGTTACAGACAGTGCGTT
TCAAATTGCCAATCTGGCAGACTGCCCACAGAATAATTCCTCAGCATCCAGTGGAAACCC
AGCGAAGAAGAAAAGGAAAAGGTGTGGGGTCTGTGCACCCTGCAGGCGGCTAATCAACTG
TGGTGTCTGCAGCAGTTGTCGGAACCGCAAAACGGGCCACCAGATCTGCAAATTTAGGAA
ATGCGAGGAGCTGAAGAAGAAGCCAGGCTCATCGCTGGAGGTGAGCACCAGGGCTCTGCT
TCCCCTTCTTTTATTATTATCCCCTTGCACTCTAAAGCATTAACCTTTTCATCCAGTCAC
GTTCTAAGCCCTTGAAAATTGTTTCCATGCCCACCCATGCCTGAACATCCCCCCGGTTTC
TCAAATCTGCCTACCCGCCTAGCCTAATTGGCAGTAAttaggggtgtttgtgcggagcgc
aagctgag
>NODE_175_length_936_cov_11.633547
TTGATGATGAGTGTTCTAAAGATCATTTTCTCATGTTCTTTTGCTCAGATGTGACTGCAG
AGTGGTGCTGACCAGGGTCCTGAAATGTGTTCTGGTGGAAAACCGAAGAAACCATGCAGG
CCTCAATATTGTTTTTCTACAAAATCTAGTTAAAGTTTATTTGTAAAATTGTCTCTGCAG
TGGAGACGAGAGAGTGATTTCATGTAGTTATTTAAGCAATCATCAGAGGAGGGAGAGGAA
AGGCGCTGACAGGAGCCAGAGACACTTCAGGCCTGCTCTCTTGTCAGAGTTGTCTAGACC
AAATATTGGGATGAAGTTATCAACCGTTATTTGATTTCAATTTTCTCCACGCACCTCGCC
GAGGTCATAATAACAACTTTATTTTCAGTGGTGCATAAATTAATTACGCGCATTTAATAA
CTAAAATATCATTATATTCCCCCTTTAATAACATAAACGCTGCACGCCAGGGAAACCCTT
AATAGCGCGGGGCCCTGTAACTGGCCATTATCCGCCTGTAATGATATTACAGAACCAATT
ACGCGCCATTAGAAGGGATTTTCTGCACTTTATGTGGTTTAGTCCAATCCCGCACTCCTC
TTCTAAATTTCAGCTGCTTCTCGAAGCCTCATTTTGCTTCCACCTCAGAGACGCATGGCG
TCTGCGCTCTGCCGTCCCAGATGCGCTTTAAAACTAATTGAAAGGGTCCCGCAGCAGATC
ATTTATCTGAGGAAGCGAAATAAATCGCAGGACCCCTTGCTGTGAACAAAATCAAAAATT
TGGCCTTGTGAGTGTTCTACATGCGCAACCCCTTGTAAAGTGGACCCCCTAACACACCCT
GACGAGCAATTAACCCACCCGACAGTCAATCTAAAACCCAAAAGCAGTCATCCTCCTTTT
TTTAATATATGAAAGAACCAAATAAAAAGTGCAGCGGGTATGTGTGCATGTTTATGGTTA
GGGAATATGCTTGACTCTGGAATAACAATCACTTGTGATGAATTTTTTTGGCACCAGAGC
AGAGCTGCCGTTTGCCACCCTGGGCATGTCTCCCCTCTCTCTCTCTCTCCCTCTCTGTCT
TTTCTTTCTTTCTTTCTTTCTGTCTATCTTTCTCCCTt
>NODE_176_length_524_cov_27.603054
TCACAGACCAAATGCCTCTGACAATAATATGGATGGCTGCTTTAAACTTACTTGTAAATG
CTGGTAAAACATACAGTAGCCAGAAAAAAAGAGCTTTCCTGTGTGTCTCTAATATTTAAA
GAACGGGCAATAAAGAAAGGGCCAAGTTGAAACCTTTTTGCATGTTGTTATGAAAAATAA
AGAGACAAAACAGCGCGGTGATCTAAAATATTATCTCTTCAATCATATCCTTTTCCCCAG
ATATCTTCATTTCCCCCCCTCAACCTGCCCTCCCTTTCTCTGTCAGTTAGTCTGGCAAAC
AATCCCCTTGTTAGCAAACTGTTAAGACAGCCGCTTGGTACACAAATTGCGCTCGACCAA
GCGAATTTGTTTTGCAAGGGTGACCTGTTTAATCATCTCATTTTCTTTGGCGGACATTTA
TTCATCTGGTTTCCACGGTTACAGAGAACATTAAGGGGCTACAGTAATAAGGCTGGAGAG
TCAAACAGGTAATAAAAAAATTAACGCCATTTTCCAGCAGCCGAGGACAGTGGGTGAAAT
GAATCAAGGGAGAGGAGAGGGAAGCAGCGGGGGGAAGCGGGGCGGGGTGGGGTGGGCTCC
AATATTGTCCAAACAATAAGCCTTAGCGGTTATTTTACTCTGTAGATCAGGTGGTGCTGT
TATGGACATGACACTTTGGGCACAAAGCAGGAGAGATAAAGCTTTt
>NODE_177_length_638_cov_20.023512
GCCTTGAAGAGTGGAATGAAGGCGGAAACTGAATAACAGGCTGCACTTTGTGTTTTGTTC
AATTAGAGAAGCATTTGTCTGCCACCCATGTCTCCTCTACTCTACTCTGCGAGCCTCGCT
GTATAATTAACCTCAAATGGCAAAAAATGATGTTGATAAATTACACAAGCAGAAGGGGAA
AAAACAAGCCTATCACTCGCATGAAAGCCGAGAGAAATGTGTGGGTATATTCTCAACTCC
AAAGTCAGGCAGGCGAATGGAGAGAGAGAAAGAGAGGGAGAGGGAAAAAAAATAATGAGG
GCATAATTTTAGAGAACTAATTATTTCTATTTGTCTTTTGTCACACTTCTCTAATTCTGC
GATATTAACACAGTCTGTGTTTATTAATTGCTTTTACAGTGTTTTGAATCGGGTCCAAGA
GGGAACGTGGCTCTTTTCACAGGCAGGCAAGCTACTGGGACTGTACCTCGCCAGTACTGC
CTGGCAACGGTGCACATGCGAATATCTTCCCCCAGTATCTCCTCCGGTTCCCTGCCGCTT
CCCCACTCGATGTGTTCGGCAAGTTTACACGACCCTGTGCACAGAGATAAAGTTCTTTGT
TGCAAGATTAAACATCAAAACAGTTAAAGTGAAATTAAAATTAAATGAATGAATGTCACT
GAAGCAAAAAAGACTGTAATTAATGGATCCCTTAATTGTCTTCATAAAATATTTGCATGG
GCATAATTTGCATAATTTACATGTATTAATTAATCTTTCAAAGGAATTTTATGCTGAGAG
AAGCCAAAAATTCCCTTTGTTTTATTTAGCATCTAAtgaa
>NODE_178_length_938_cov_18.752665
TTCACAGTAAGTGAGTGAACAACTAAGTAGGTAATAACACTGCTCAACACATCTATTTTC
ATTTTATTAGTAGAAAAATCAGCAATAGCAAAATGTCCACATTAATGCTAAATACATTAA
ATTACAGTAAACTGTTTTTCTCCTTAAGGAATTAGATGTATAATGTTAATAGAAATGAGA
TTTAAGATTTTTGGTCTCACAAAGCTGTATGCTACTTCAGCAGGTGCTTATGGATGAAGT
GATGGATTACCTCACTCGTTGCTATCTCCATCGTACTCCCAGCTCTCCCTCCTCTCCCTG
CTTTTTGCCCTCTCCCCCTCTTCTTCCTGCTGCTGCTGTTCTATAGGGAAATGAATGGGC
CTCCTGTTTGCTGCATCCGCATCTCACTCTGTCAAACTCCACCATGCATCTGGTGCGGAG
GGTTGGTATGCATGTGTGTGCTCAGTGTGCACGTGTATCCATTTGCTCTGGGATTTGCTG
CGTGTTTGTGTGTTTGTGAGTGTGTTTGACCAGGTCATTTAGTACTCTGCATGCAGGCTT
GGAACAGGCTGATAAGCTGTTTGCAAAAACTGGCAATTAAAAGTTGATCAGGCTGTCAAT
TCAAATGGAATGAAATGGAACCAGAAAGTAATTAAAAGGATGGCATGAAAATGACAACAA
TTATATCTCTTAGCTTCCCATTACCGATGCACAGAGGAATTTAATTAGTTTAGGAGCTCA
TATAGTGATTCATACAGTAAACACACAATAACAAAAAATAGCAGCCACCACAAAAACAAA
CAAACAACAAAAAAACATTAAAAGTAGAAAAAAATCCACTGGTGCCTGCTTCCTGTCTCT
ACAAAAATTCTGGCCAGCTCAGTCTCACTATTAAACCCTAATAGGGGGAGGCCAACGGAT
ATGGACAACATTGGTGTTTAACTATTGCTGTTGAATCATTAGTACAATCTATGTGGGTCC
AATTAGTGTGCTTTAAGTGGCTGGTGGATTGGCGGGATATTCCCAGTCCTCCCAGTTTGT
CCATATGGCCGTAGGCTGTGTATCCGCTGTGTTAATGAGCCTGTCAGTTTCTATCCCACT
CAGCATTGGCCCAAGATGGGCTGATGGGCACTTTGGTAAg
>NODE_179_length_614_cov_34.172638
ATTCTTAACTTATAAATGCACCAAGCTTTGCAGTGATGATCAAAAGGCCAAAATAGCGTG
TGATTGGAAAGAAACCTAATTGCCTTTCAAACCTCTGTGGCACGTTCTATTTATTAATCT
GAAAATGGTTCCAAATCTTGGGGATAATGAAAATCTCTTTTATAAATATGTATGCAGTGA
AGTCACAACATAATAGGGGCCTGGTGAAAAACAGGAGGCAGCAAGGCGGCTGAAGGATGA
GGCGCAGGCCCTGCAGAAAAGAATGTTCCCCCAGCAGAAATTGGTTTAATTAATAGGACA
TTTTACATAATGATTACAGTGTAATTGCACCGACTAGCAGAGTGTCATTAAATATATCCT
TGCTCCTTTACAACACCCTCCAGCTAAAAATAATGAGTTACATTGGAAATCACTATGCAA
CAGGTTCATAAATAACATTTAAGCCCATACAAGGCAAGTACTTATAAATAATAAATATTT
GCCTTTTGTAATTGAAGAAAAAATGACTGCCTCTTTTTTTCCGCCACTGCACGCTGCTTT
GTCCTGTTGTAGCCGTGCAAAGGAGATTTTTCCCATTTTTCCCCTCTTGTAAGTGCTGAA
TAATTTATTTGCTGGCTAATAGTCAACACTGTCAACACCCGGTGGTTAAAATATACCTGT
GTCCAGATAAATGCAGCAGCAGGCTACAAAGCGATTATTCCCTGCTCCCAGATATTTTGT
TGGATGCAGTCCCTGTATACACTGCAGTAAATCACCAACTTCCAATTACCTacctccata
aaacaaggcttgtatt
>NODE_180_length_554_cov_37.855595
GTTGTTTAATATATTTTATATTTTCTTTATTTCGGTGCTAATAGAAAACCCAAATTAAAT
GTCCACCAGCGAGATAGAAATGCAAAGATCGATGATCCTGCCCCTACTGTCCAATCACCC
CTATTTAATTGACTGTATTTTCAGGGTAATTGAACTGCTTGTTGTAAATTGAGGATTTTA
TAGAAACGACATGAAAACTACATTTACTGACATTCATCGCATCTTTGACATTGATTATCT
GATCAGCGCCGTGTCATGCTAACCTCCAATTCTTCATTACACACTGTTTATGAGCTGTTA
CAGAACAACTTGCTTGTTCCAGAGTGATTGATTGCCTTATTAACGCGTGTTCTTGTAAGT
GTGACCGGACTGATTACGATGCATATGTTTAGAATAATGTTTCATTTAGCTGACTGCGAG
TAATGCAGGGTGACAGCTGCTGCGGGAGGACAAAAAACCTAAACTACAGGGAGCAAGCGG
GGCCAAAACGCATTTAAGGTGGAACTAGGAGACAGCGCAGAGCCCCTTGTATGGTCAAAT
GCAGCCGCTCAGCACCCAGATGAGGAAGCTGGCAGCTCCTCAGTGCGCCAGAACACGACA
TTATTCCAACTACGTGTAGTTATTTTGCTGCTGTAAATCGTTTAAAGGCTGGATTCCACA
TTTGCGGTGCAACTGACGCACCAGCTGTTATCCAAAATACTGATTAAATCAATCAAATCC
CATCCAACACTGCgcc
>NODE_181_length_889_cov_20.682789
GCTATTAATAAATACAACAACCTTCCCATACACAGTTAAAAACTATTGAAATCTTGCCAT
TAAGTAACATCATTAACAGACAAATATTTAAATATTTATTTTCCTTCAGAAAATGTGAAC
CATATATTGTGGAGCACAATATAGCAATTAGTAAAAACTAGACACTTTAACATATTAAAA
GCTTCACCTCAAAAATATAACAAAAATCTGATCAAAATTATAAAAATCAATTATACATTC
CAATTAAAAATATACCAATAAACAGCTAAATACATTGTTGACCTAATAATTACAATGCAA
TCAATCACAGTAGCTTAAAATAAACAAAATAAGCAAATGAGCACAAAACCTTTAATGTTT
TAAAAATAACTTCAATTATTTATATTAGTACAAATAGTTTGATTTCTTTTCTTTTTTACA
AACACCAGCATGAAAAGGATTACAATAACAGTAGAAAATGACTGTGAAAAACATATTAAC
ATCTTCTTTAATTAAATGTCTGCAATTAAAAATGGCATTAAAGAATTACATTGCAAAGAG
TCTTTATCTGGAAAAAGGTTCAAAAGAAGTATTGCACATAACAACTTGAAGTTACCTTGC
AACATTTACCACATTCAAGTCTTTAAGCTCCCCTTCCTCCAGATAGGTCTATATAAGATC
ACCTCGACAGACAGCGGGGATGAGTTCTCAAGTCTTTTAAACAGTGTTCTATAAGGATGC
TCAAAGTCCTGCACTGCCAAATCAATTTAAAGTTTTTCTTTTCTTTTTTTAAATCGCTCT
GTCATGTGCATCCTGCAGAGGTCTGCGAATGGGGAAGCGAGGAGATCAACACATGGGGGA
GGGTAGAGGGGAGGAGGGTGAGGTGAGAGTGGGTTTGGGGTGTCCTTAACAACTTAATAG
TTGAGAAACATTTGGTGCACACCACAACAATTAATTTTAATAGCTAATTCATGTACTTGT
CATTTTCTCTTTTTTTTTCTTGTCATGCATGCTAAGGATTACAATAGGTGCTAGTTggca
agttcaagaatatatatatatacttttttcaaatattaaaatatctaaaca
>NODE_182_length_709_cov_57.225670
ATCCTAAAGGAGTGGTCAGTTTAAACAAAGCCTTGGGCGACAATTGAAACTGTAATATAA
CAGCAAGTGCAGGATGAGTGCATTTAGTAACTATGAAAGCACAGGTGTGACAGGAGTATG
TGGTGCAATTAAAAAATGAAGACAAGTAAATCATGTTAGTAGCCTGATTATTTTAAGATG
TTAAAAGCTGAATTTGTGCTGTGTATGATGCTGCATTCACAAATGGGAGGCCACCAGAAA
CTAATATTTAATAATTAAACAGCATCATAGTGTAGTTCTCGCTCCATCGCCCAAGCCTTT
GTTTGATCTTAAGGGTAAAATAAAACTACAACTACACACTTTTTTGCCCATGATGTCGTG
AAAATGCATGTTGACAGCCTGGTCCACTGATTGTTCGGCCTCGAAAGTAATAAATCCAAA
ACCTAGCCAACGACCAAGAGTGAATCAAGGTAGCAGGGGGGTTGTGACAACACAAGATGA
AGAACAGTATTGGGCTTCAGCAGAGTGAGGATCCGTCAAGACTGAGCAAGAGGCTCCTGG
GGTTCGGATGATGTCGCAGACTTGCAGAACAACACAAATCCAAGACTAACGCCTGGGGGA
TTGAAGGAAACTTTCCTCTTTAGTATGCAGAGAAATATTTGGGTGAAGATAACAATAATG
GACTCGTTAACTGTTAAACATGAAGGATGACAGGTGTAGCGCTTGATTTAATGTGAAATG
TCACATAGAAAGTCAGTTAAGTCCATTTTCCATGCTCTGACAAGACTGAACATGTAGCTG
ATCGATGCCAATTGAACCAATATTACATTTTGTTACTTCATGCTGTTTCATCCAAACCCC
ACCTTGATCTGTCCCTTGGTATAATGCTGTGGAGCACACACTCGCAGcagc
>NODE_183_length_884_cov_29.020363
TGAATTAAAAGGAGGAGAGGTATTCCACTTGTCCAACTCCAGCAATCCATCCAATGGATC
AATTTTTCTCTCAAATTCCCAATCCATTCCCCATCTCTTTTAAAAACTAATACCCAATTC
CAATCACTGCTGCCATAAAGCATATCTTGTAAAAGGTCATAGTGTGACCTCTGAGTTCCC
TAAATTGGATGCTGGTTGGCCCACTTTCCCTTGAAATACCGCACAGCCTGATATAAAAAT
GCCCTGTACACAATCACATCACTAGTGGGACCGGCATCCATTCCATCAGTAGGTGTTCAT
TTCGATGTGATGTGTCACAGCACAGAGAATTTAACAAGATATTGGTTGTCTTTGTTGAGG
GAAACAGAAACCAGAACCCAAACATAAACTAGAGCATTGGGGCCCAGGAATTATTCTGGG
ATAGGTGTATCTGTGCGTGCATGTGTGCTTGCCATAGGCAGCATACCGGTATATAGTGGA
GCATCTCTCTGCAGCCAGCCAAGGGAACTGATCAGATGGACGATCAAACACTAATCATTC
CCTCACGGCCCATACCGAGTAAAGCTGTCATTAATTTTGCGGAATTACATCAAATCTGAG
ACATTCTTTATGTGGCCCACGGCCTGTAGACAGTTATACGACAGGGACTGCTGCGCTAAG
CAGATGGGGCAGCTTGGCCGTGCATACTAAATACCACCGTCCCCCATTTCTCTATCTCCG
CCCTCCCAACACTCTGCCCTCCTTCCAGGCATTCTGCTTCTGCTCCTTCTTTCTTTGTTT
TCTACCCTTCTAATGCCTTTCCTTGACTATATGGTCACGCAGGGCCACTGATTACATCAC
TCACCCCACAGTAATGAGCATCATTTCCCTCAAAAAAGCTCATATTGCTTACAGAAAAAA
AATGGCACAGACTTGTATACTCAGAGTTTTATTCCTACATAAGACACATTATGCACTGAT
TTAGTGTGATGAGAAAATAAATTGTTTACCCACATAAATCTTTAATGTTTGTgtcttgga
tgttgataactctaacagtttacttgcctgcacaacagaaggtcat
>NODE_184_length_661_cov_26.214827
TACTGAGTAGGAAAATTATTGTAAACATAACATTGGCTTTTGTACAATTTTTTATGACTT
AATAACAAGCCATATAAGTTAATACTGATTTATGTGTGATAACAGGCTAATGACGGATGT
CAAATGTAATTTAAATAGGTTGTAATTTTATAACTTGTTGCTTCAGGAGGGGTTTTTTTA
AGTAACAAGAACACAAATAAGACAGCAAATCAAATTAGTTCTCAGCATTTTAGGCAGTTT
ATTTGAAAAACACATACAAAAAGATCATATACAAGACAATAAATAAAAAAGAGACAGAAC
AGTTTGGGTTAAGCTATGCAACTTTTTGCATCATCATTAGTAATAAATACAGTACAAAAT
CCACCCAGAGTGAATCTAAAGATTTTCCACAATATTCACTGATCATGTTATTCTTCATTA
TGATTTAGCTATTGCTTTCATATTATTGATACATACTTCTACTTTTCTATAAAATACTCA
AGATCATAAAACATTGCGCGGTTACAGCAAAACAGCAGTGTGTTGTACAAAGATGGCCAC
TTCCCTTTTTCACTGGCAGGTTAATAATCAACATTTTTTCAGCAGCAAAGAAACATCTGA
AATATTCAAGAAGGTACAGCATCATATTAAACACATCTACAGAGCTACTCCCACATACAC
ATAGGAAAACCTGAGAAGGACATGCATTAAAAAGCTTGTGCTTTAAGTTCTACTGTTCAT
TCCGGTTCATCAGCTTGAGTTAATACTATGGCTACTGTCCAGTTCGCTCTGGAGTTATGG
GGTACACTGTGGAGGGCATGGGGTAAGGCCAGTGAGAGCACGAAATGAAATAATAAtagt
aag
>NODE_186_length_456_cov_29.265350
TTTACTTCAATATTCTTTTCCCTCAATCTTCTTTGTTTTTTTTTTGTTCTATTTTGGTGT
AATTGAGAGCAAGACAGTCACCAAGAGGGGAACATTCGGTGTGGCCTGGTTTCCTGGTTT
TTGGAACTGAGGCAGCCAATCAAGTGAGAAGGATTCTCTTTTAGTTTCTCCGCTGGATTT
CCACGTTGCTGCTATGTCCCAGCATCCTCACTGACATCAAGTGCAAAGTTATGTGTTGAA
GCTTCTGTAAATACGTTCAGATGTGGAAATACAAACTCCCTCGCAAAGAAAATGTACATA
AAGCTCACACAAGAAGTCCATCATGGCCAGGGGACGAAATGATAGTGTTTTTATAAATAT
AAATATATATCGGGTTTGACAACCTTCGGACTGTTACATGCACTTTCTTGGAAAGTTGGA
AGATCTTTATGGGTCCAGTTTCTCTACACTTTAATACCTACTAACAACTAAGATACTGTA
ATTCTTTACTCTAATAATCAAATACATCAGTTTTCCAAAAGAAATTGTGTGTTTGTGTGC
TTTTATTTAATCGTGTCGCAACAATTGTCCCCATTTTTGGGGGAGGATTGCAGAAATAAA
GATGAAACATCTTTTTTTTTTTTTTTTTTTTTTTTAAT
>NODE_187_length_532_cov_62.770676
CTTACTAGTAGTCCTCTGCTCAGAGTTTAACCCAGTCCAGTCCTTAATGATCTATCTGTC
TGCCACCCGCACAATGGCCCACACCGCTGTTCGCTTTCATTTACAGAGTGCCAGTCTCTG
AACTCCCCTCATCAGCCCTTTGTTCCTGGCTGTTTCATGTTTTTTGGGGAGTTGAATGGC
ATAGCTGTGTATGGGATACTTTTGAGCGAGTGGTTTAGAGAGACAGCTAGAGCAGGAATT
TTCCAGTGCAATACATTATGAAGATTTCACTTTCTGCCTTTGATTCTGCACTGACAGTTA
TCCTTCAGCCCTCCTTTAAAGTCCCACTTTCAATCCCTAATGGCTGTCATGTCGCTGCGC
TCTCTGGACTCTTACTCAAAGTGTCATTGGCATAATGGTCGGCAGCCGTTGGCCTCTTTT
GATCATCCATGCTGTGTGCGAGAGCAACTGGAGCTGAAACACTGAGGTGTATGAGGTGTC
TGTGTGTGCGCGCACTGCTTGCGCCTCTGCTCGGCTGCCACTCCCAGGCAGAGCTCCACG
ACCGGAAATCTAAAATTCACTTTCAAATAGTTTTCCTCCTGTTCTTGGTGCCTAATAGCC
AGGCAGTGGAAAGTGTGTGTGAGTATGTGTGTGTGTGTGTGTGTGTGTGTGTGTGTGTGT
ACTCATTAAAAGGATAACACAGGTTTCTACTGTATCAGcatctcaggctcagcc
>NODE_188_length_748_cov_51.524063
GTTCAACACTGATTTGACTGCTAGCATAATTTTGCAGAGGAGACTATTTGCAGATGCAGC
AGAGTTATCAATCCGAACAGACACACAATCCGGGTCCAATGTCACTTCTCCTCATTATGT
TAATGGTTAATACATGCAAATGAAAACATTCCGGCAATTTGATTTCTTTGAAGATAGTTT
GCATATTGTCTTAGCCATAATGATGGTACACTTTCTCCCCAGCTTCGATTTATGCAAGGC
TAGTTAGTTCATTTTTATCAGCTCTGAGTTCATTTCTAGGGCTACTGGAATGTGTTTTCC
CCTTCCCCTCACTATTTAACTAATTAGGATTCAGGTACCATAAGCAGATTTTTCACGCTA
TTGGTGTTTTTCTTAATTAAGAAACAAATGAATTCTCCCCAGCAAAATAGATGGAACAAC
GGGATAGGGTGCCAGGGGCCAGATGCGGCGCTTCTTAATTAGAAGTCACTCCATTGTCTG
AGGTTTTTTAATGAAGCCCCAATCTAAATGGATATCAAAAAAGCTTCTAGTGAAGAAAAA
AAACACACACACACACCGGCCATTTAAAATAATAAGGAAATAAAGATAATGAAAGACAAA
AGATATGTACTGGCAGCCCCAGCTCACACCTCCAGTTCAGTGCATGCAGTGCTCTCGTCA
CCTCTGGATGAGCCCTATTAAAACAGCACGATCCCTCGCCGGCCCCTGCCTGCCTGCAGC
CATGTCTAATGTTCTGCCAAGCCAACAGTGAAACACTCTCTTTTCAACTTCTCATCAAAG
GTGGAAGTTTCATTACCCTGTGGATGGTTATCAACTAACTATTTCTGAAAACTGTTGCAG
CTGTCAACTTTTATGCTCGAGCCTTCCTGGCTTGAAATAACAGTGGCGGCTAGCGGAATC
CGCACTTATCacatcagtgtcattcatgat
>NODE_189_length_430_cov_62.481396
TCCCATTCATATTCAATATTCAAATTCTTATCTCTGTGTCGGTGTATGTGCACGAGTAGT
CGGTGATCTCAGCGTACCGATTGCTGCTTGAAGTACTGTAGATTGCTGGCTTTGACATTT
TCCCATTGTGCATGGTGGTGCAGCAGGCAATAATTAAATATCAGGTGCATAAGCTGCTCT
TTAATTTGACATGTGTGCTTGAGGCAATAAACACATGTGGTGCAGTGGGGGCTGCATAAT
TGCAGAGGAATAAAATATCATATCAAGAGTGAGAGGATCATTGTATCAGGTACACGATGA
CAGCTCGTTTGATCATTATGCCAAGGCTAAAGAGGTTGGCTAATTAGTTGTCATTAAAAC
TCACCCTCTAATCAGGGCTCGCTCTTGCATAAAAAATGTCCCTATCACATGATAAGCGAA
CAATGCCCTTAACCCTTTCAGGCCGATCTCAGTGCTTACAGCTATTAGCTTTGGGAAACA
TGGGTTGACAAGTTTGACATTGCTCTGAATTTTCACAAAATCAGGATAAGATGAGCCACT
GTTGTCGGTATGTGATAAGGCTGGTTATAAGTGCTTTTCAGGAAATGTCTGATATAATAT
TATGtattttca
>NODE_190_length_620_cov_26.833872
GCCCAGGTGATGAACTTCTGAATGTGGTCCAGCTGGCCACATATCTCTATTGCCCCTTGC
AGCTGGTCCTCCAGACGCTGCTGGAAACCCTCGGAAATCTTCTGCAAAGGAATTATAAAA
AATACGTTTAATTACTGGCGCACAGTGGCTGAACTGTGGGCTAATCAACAATGCTCTTCC
TTGACAGATGGAGTCCCTAAGATGTTGGTTTAAGCAACTTTGACAGATTATCATTGGCTC
TCGTTTGCTTGCTTTCAGGGCTGATTACATCATGGCAGTTACAGATTCTTTGCATGTACA
TTCACGGCTGGCTGAACGATAAGAAGGAAAGAAAGAATGAGAAAGTAATTACCTCCAGTT
GCTCTATTAATAGGTTGGCTCGTTTGTTAAGCTCGTTCATCATAATCATCTTTGCCATTT
TAATCTGGTTCTCTGCCTTCCTGTGTGCAATCTTTACTCCATGAAGTCTACAAAGACAGA
AGGGGGGGAAAATGTCTCTCCCAAATGCAGAAGAAAGCAGCATTTCAGACAGTAATTTAT
TCATCAGCTTGCTATATTTCTCACTGTTAAATTATTGACTGGCGTTACTCAGAACTGGGA
CTGTGATTCTGACTGAGTCGAAACCAACCTGTCCTCTATCTGTTTGGCATTGTTCTCCAC
GGCAGACCTCCTCTCCTCCACCTGCATTATCAGGCTCTCAAACAGCCACTGCTGATCCTG
CAGGGCCTTCCCGATCTGCATCACCCTAAACACACGAGAGATCACAGTATCAACCAGACA
GAAAGTTCACTAATTTATTCTt
>NODE_191_length_697_cov_21.622669
TAATTAACCAGTATTTCTGCAACACACTAAAATAATCAATAAAAAAGAAGAAGATTTTTC
ATCACTGCTACGGATACTGTGCTCAGATATTCAGATAATTGAAACACATCACATGCTAGC
TCACCTTAGCAATGACAGAAGTAGGGTTTTTTCACTTTGGTTGTTTCATTCTTTTTTTTT
TTAGGGTGGAATAATTAAAATGGCTGTTTTATCTGAGCTTTTAGTCATAGTGTGGCTGCA
CTCACTGTTGCATCTGTGTGCTGTGCCGAGATAGAGCGTCTGTGGAGGGCCAGGGAGCAG
ACTCCAGAGATCCATCCATCTCAATCTGAGGCTACAGCTGACACCTTACAAAGAGGTACA
ATTAATAAGGGCATTATCCAGCAGTAGGCAACAATAGAGTCCTAACGCAGAGACACCAAC
CTCAGGAGGCCCGGAGAGGAGAGAAAGGGAGCGTGTGTGTTTATGGGTGGGGGAAGGGCT
GGCCAAAGTGCTTCAGATTGGGATGCATTACAACCAATGTCTTCAGAATGTGAATTACAA
TCTATTACAACTGAGCCTGCTGATAGGTGATGTGGGCTACTTTGTGTGATTATTTTTTAC
AGCTCTGCATTGAAAATGTTACATTTACAAAATACAGTCTCGTTAAAAAATCTGTGATAT
TGTTGAATTATACAGAGATGCTTTTAGATTTGTGGAGGTGAACAAAACAACAAGTTTTAA
AAAAGTGCAAAAAAAAAAACCCTCAAACAAACAAAAGTCAAGATTCATTGCTGCTTATTT
GATTTTAACGACAGCTTATGGAAACATTACAAGAAGAAAaatccgagatatcaaatacag
catatctgataatggagctctcatgaaagtgtcctgtta
>NODE_192_length_729_cov_16.844994
AATCCGAAAGCGTTTAGGCTTAATTAGGCCCCAGTTCTCCTCTCATTTACACTAAAGCTA
CCGCGCACAGATAGACGGATTCTTGACAGTGTTTATGTGCTGTGAGATCGCCACGGAGCA
GCTTGGTAAAGGGGTCAGCTCTCTGCTCCGTAGGTTGCACATCACCCGACACGTTCTGGC
TACATGCAGCCGGCTTGGAGCAGGCTCCCCCTGTCCCTGTAGAGGTGTGCTGTAGTCTTA
ACAGCCCGGAGGTGATGGTTGTGGATCCCCGGAGGAGAAGCTAACTGTCCCGTGAACCCC
TGACTGCTCATTTCGGCCATCTAGTCTGCAGGAGAAGGCAACAGAGACTGGCGTATGCTA
CAGATTTCCTCTGCTTATCCAGCTCCCAGTTTTTCCACCGTATTTTCTCAGGCTGCTTGT
CATTGCCTGGACTCGGATCCCGGAATCTTCATGATTTGCGGACACCATGCTCGTTTTTTA
GCCGGGAAACCCTCTTTTCGTCCCGCATGTTTAGGACCAAACGATCGGGGCTCGTCCGGC
GACTCTGGAGGAGCCGTGCGCCCGTGGAGGGCGACGGGGAGGCGGATAGAGGGACGCATG
GCTCCGGGGGCTGCTGCATGGGCAAAGCGACAAAGGTGGCCAAGTCCAACGCAGGGTCCG
AGGCTGAATTGAAGGCGTTGACCCACTCGATACTGAAAAAGATCAAAGAGAAACAATTAG
AGGTGCTTTTGCAGGCGGTGGAGTCCAAGGGGGGTGCCCGAAGCCCCTGCTTGCTCCTGC
CCAGCAAAGTGGACGCCAAAGTGGGTCAACAGTCTTACTCTCTCCCCATGCTGCTCTACA
AAGTGTTCAGGTGGCCGGACCTCAGGCATTCCTCGgagctgaagaggctgtcttgctgtg
aatcctacggg
>NODE_193_length_643_cov_38.894245
TTTTGCTTTCTTTTAAGCTGCGAGCAATTTCTGAGCCAAAATTGACATCACAGCAACTTT
TACTCCTCTATCTTCTTTTATCAGGTTTAAGTGCAGGTTACTGAGGTCATTTATTTACAG
ATGTGTTTTTCTTCCAAGTCATTAAGCCAGACTTCCTCACCTTGTTGTATTTTGGGTGAA
AATTTAAATGTCTCGCTGCTCGCGTGTGCTCTGTTGAATATGTGCTGAGGCTGGCATTCT
TTAAGTTGACTTGTGCCTAGGTTTGTGCTCTTTAATGAACCTTGTGTGTTCAGAGGCCTG
AAGGTGATCGTATAGTACACTACTATGTAATAGCATGGGATGGCTCATTATAGCAAGGCA
TAACAATTCACACATTAATTTTCCAGCATCCAGTTTTTAATTAATCCAGTAGGCAGTCTT
AAACACAGGGTACACAAATTGCCTTCGGCCTCATAATTAATTCTAATGGAAGAAATTAAA
AATTGGTGGGGTGTGTTTGGATTGTTCGGCTGTGTTACTGTGGCTTTGAGCTCGCTGGAG
CGACGCTGTCACCGACAAGGATCTCTCCCTGCCCTGACCAATCCAGCAATCTCCTTTCCC
TGCCACGCGAGCAGGGAGTGTTACTCACTCACCCACACGAAGTCTGCAAGAATGGAAATG
CTTTGCATGTCTGTGTCTACTAAAGCATATGCCTTTTTTTTTTACTGGCCCCTGAATAAA
GTCAGTCGCTTTTTATACTACAATTTGTGCGTGCGTTTCCTTTGATCTGCTCTCCTCTGC
TCAGCCTTTCCAAGTCGATGTGTTGGTGGGTTTGGTTACtcagag
>NODE_194_length_710_cov_54.181690
AAACCTGCTTAGGTTTTGGAGGGTTATATCAGTGGTACCATTTCAACATTTGCTATTATT
TTGAGATATTAATGGGGTAAATAATGCACTTTTTTTTAAGTCACTTAATTAATTGATCAA
AAATGGCTTCTCCCTCCACCCCAGTAATCTTCCTACAGTTCCTCAAATGATTGAAAACCT
AAAGACACACAGGAAAGCTGCAGTAATAATTAAGAAAACAGTACAACACCAGTAGAAGCT
GTAATACACTGTAACAACACTAATGCTGTCGCTACAAAAATATTGTATTATGATGACAGT
AGATGTGAGAGCAAACATATAATGCCAGGAGCTTCTTCATTACATAGACAGAAAAAGTTG
CCACCGTTTCAATGGAAACAAACATTGCTTTGGGCCCCTTTGTAAACAGCACACAGCTGC
TATTTCGAGTGATGGGAGCTCCACCTTGTCACAACAATTCCCTTAAAGAGGAACAGTTTA
ATGTCAACAATATTTTCTCCATCTGCCTGCTCATGAAAACCTTCCAATCCACAGGGAAAA
TGTTTCTCCCATTCCAAAAGGAAAAGCACAATAGAGGAAGATGAACTGCTAACATCAAGC
GCGGATCGCAGTCAAAGGCGCAGTATTAGCCTGCTGCAATGAGAGCGTTTGGTGGCACAC
ATCCATCTGTTCACTTTTGCATTTTTCAAAGAGGTGTCATGCCTTCCGTTATTCAGAAAT
TTCTATGCAATTTTCACAAGGAACTCCTTGGAGCTCTGCACCAGCTGACTGATTTGCATG
GTCACATTTGCAGTAAAACAGAGGTATTCCACCTGCCAGGCTCCGGCGCCTTCTTCTGAG
AAGTTTGATCGCTCGCTGGTAATCTGATTGGGAGAGATCCATCCaatttgcg
>NODE_195_length_625_cov_40.403198
CTATCCATTACTGTCTTCAAAGTTGAACACATTTAATTCTGCTTTCTGATTAAAATAACT
CATTGCTCAACCAAACATATCTACATTCTCTCAGCAAAAATGCTGGAGTTCATGGCAAAA
GAGTGTGACAACTCCTTTTATATAAGTGTGAATTACACAGCGTCATCACCACAATGTACA
GCCGCCAGTATGTGTTAATAATATGTGATGATAACCTATAAAATGGTGACAGAAAATGGG
GTTCATTCAGAGGCACAGAGACTGGCAAACAGATAAAAAAGGAAATGTGTGGCATTAATT
CCAGGCCTCTATTTATCCCATTTCCTATACTCTCTTTATGTATCTAATATTTCTAATTTA
CCACCGTCCAGGAAAAGTGACACAAGAAGCCATAAATTCCCTTCTAATTCCAAATAATTC
CGATTACATGGACGAGTAGTTTTCAATCAGAAAGATAATCTGGATGATAGATGGTGGGAT
AATTGGCTGTCTCTGCCACGTAAATATTGTGTCGTTCTATTAATCTTGCCGAATGAAGTG
TCAAGCTGTCACTCATTCGTCAAACTGAATTAGGAAATATAACGAATAAATAAATGCACG
CGGGTGGCAGTGGAAATGTGTGTTTCCGCGTGTGTTTCTTGTGTGTATGTGTTTGTGTGC
GAGATATGAGATGGTGAGAGGAGAGCAGAGCGTTGCAGGGGTCCTGGGTCGAGGAAGGAG
ACGGGTACAGAAGAGGAGAGAGAGAGGAACGTGGTGGCCGACGTGTTTTAGTGAATTTTT
TTTTTTTAAGTAAGTAAGTGAAAAAca
>NODE_196_length_949_cov_55.051632
TGTGCTACCTAGCGCACCTTCACATGCCTTTCCTTTCAACATCCCACTCCTGCGGCTGCA
TAAGAGGAGGAAGTTGGTGAGAGAGATACAAAGACTCGGCGTGACGCACATACAATCTGC
AGACTGAAGCGGTTTCACAACCATGGTCTCCGATGTCTCACTGCAGTTCTCTGGTGTGTT
GGAGAGAAAGAACTGAATCCCCTATCCTCTGGCCCTGCTCACTCCCACCGAGCAGAAGAA
ACACCACAGAGGAGACGGAGAGAGCGAGAGATAGCGAAAAAGAAATGTGGAGGAACACTA
AAGGAATGGAGAAGTAGAATCGGAGGGGAGGTGATTGGAGAAGACAAAGAAGTGGTAAGG
GGGTGTGAGGAGAAAAGAGAGATTGAAGAAAGCATGATAAAGAGGGAGAGAAATAGTGTC
TCGCTCTTTTTAAACTTGGAGATGCTCAATCCCTTCTTCTCACTCCAACCTGCATTTCTG
GGTCACTAGAGACATTTAAACTGCACTTATAATTAACAGCTATTTTTAAACAGGGAGGGA
GAAGTGGAGCGGTGGCGAGGTACAAAAGCATTAAAATTGCCCCAGATTCGCTATTGAATA
GGACACATCAAGGCAATATGCTGGCAGATCAAAGTGAGCGAGGAGAAAGGAGACAGGGCC
GATCAGTGGGGATAAATTGTTCCCTTTATAATGGCATAAGAATAGACCTCTTTGCTGCTG
AAACAATTTAATAACTGCATTCATTACCTCTGTCCAGCCTGTCTGTCTGTCTGCTGCACA
ATGTGTAACCGCTTTTGCCACGCACTACCTCTCTTTGTCTTACTTTCCCTCTTCCTCATT
GTGTTCCAAACTTATCACCTCATTCCTTTTACTTCTTTACATCTCACAGTCCTGCTTTGC
TCTCCTCCCTCCCCCACCCATCCTCCACCAAGTCCTCCACCTTGCCCCCGTCCCCTGCTG
CCTTGCCTCTTTTCCTGTACGTTCCAGCGGTAGCTACAGCAGCAGAGTTTCCACTGAGCT
GATGTGCTGCAGGCCCCACAATGAAGATGTGCAATGTCTGACACTCTTGGAATGAGAGCC
CTAATAGAAGGGGAAGCGGTTATCACAGAGCTCCCCCAGGACCAGCCTCtg
>NODE_197_length_875_cov_19.128000
CAGTACATCATCTCTGAGTAATTGTGTTGGCTGCATGCCTCATCTTCAATAGGCACTACC
TTTTTCAGTTATGACTTCCCCTTACCAGTGCACTTGTCTTCCTACTTTTCTCTGTTACCC
TTTAATAACTCTGTTTTAGCACCTCTCTGAAAGAATGGAAATACGTTTGAGCAGGAAGTT
AGAAGATTCTGTTCTTGGATAAAGCTGCTCAGTGCTCTCTAGGGTATACATAGTTGTGGA
GGGGAATGCCAACAATTACTGTGATGTTGAGAAGAGTCAGCACAGCTGCTTCATCTTCAG
GAACTAATCTTGTGTTTCTCACCCACAAAAGATCTCCTACAGTACAAAACAGCAATTTAA
CTGAGAACATGCAGCTCCTGTATTGTAAAGATGATGGTTATTGACATACGCTTATGTTAA
TTGTCCTTCTTTTTCCTCTTCCACAGCTTTTCTGAAACACTGGGGTTGTTGGTGTGGCCA
AATTTTCCCTGGATTTGACTGGTAAATTCAGAAGACTGAAGCCCAGGCTCACAGTCTACC
TTTCACGGAGGCCCAGCCGTGAGAGGACTGAGGAAGGCACGTGGCGGATCATGACGGCCG
ACAAAGAGAAGGAACGGGAGAAAGAGCGGGACAGGGACAGAGACAGGGACCGGGACAAAA
GAGAGGCCGGTAAGTCCCGTCGGCAGGACGGGGACCGGGGAGATCGTGAAAGTGAGAGCT
CCAGGCCCCGACGCAGCTGCACGCTGGAGGGCGGAGCCAAGAACTATGCAGAGAGCGAGC
ACAGCGAGGACGAGGACAACGACAATGGCAGCACTGGTGGAGGCAGCGGCACGGCCGAGG
AGGCCGGCAAGAAGGGCAAAAAGAAGATGCCCAAGAAGAAGTCACGCTACGAGCGCACAG
AGAACGGAGAAATCACGTCTTTCATTACAGAGGACGATGTTGTTTACAGACCCGGAGGTA
AGTCCTGGTCACGGCTAATCTAATTGTGCGAGCAGGTCAGCCGCACTTATTAGCTTTGTT
CCCACCTGCACTGAACACCAGTCAgtgtccatttata
>NODE_198_length_764_cov_39.780106
TGGAAGACAGAAACTCCATCGGCGACAACAGCAACGTCAACATCACAATTCAAATCCCCC
TTAATATTCACCCCAACCCATTCCATCCCTAAAATCCCAAACCTGTCTCGTTTTAAAAAC
TCTTCATATGTAAGCCTTGAACCTTCTCTTCTCCCCTTCCCTACCTATTTGCCTACCTAC
CTACCTACCGCTTCATTTTGTAAGCTAAACACTGATACTGATCATTTCATTTATTTTATT
TTGTTTTGTTCTTTTGATTTGCTTTGGGGGATTTATCATTTGTTTGGGGATTAACACTCT
AACAGGGATTTTGGCACTTCTTCATCGCTTCTTGCTTCTTGGCTTTGGTTTTTTGCTCAA
ACGCCAAGAGGGGCTGAAGGTCTGGTCATTTGGGCTTCTCATTAACCTGCTGCTCACTGT
TTGTCCCCTTGTCACTTGTGTTTTAGAGAAAGATGAGGCTGCAATTGAGAGCTCTGAGTT
CAATGCCACGTCAGTAGCTGATGTGGACAAGCGGGTGAAACGGCGGCTACTTATGGGTAA
CTCTTTTCTTCCTCTTTCTATGTGTTGCCATGGCGCTTGTGCTTGTATCCCAGACTCTAC
TCCTCTCCGTTCCTTCTCGTTCTCCTCTTTCTGTCTTTATTTATTTATTTATTTTTAAAA
GTAAACTTTGGTGCCCACTGTGTCAACTCCCAAAGTTGCAACTGTATCTAACGTGATGAA
AAATGACTAAAAAAAGGTCACAGTTTCTTTAAAACCTTTCCACCTAACTCCACCTACCAA
ATTTCTGGATGGCTCTAAGGTTTTCTCAGTGACTAACATTTACTTTCCCAGTTACACCTC
ACTCAAAGTGTTTGTGTTCCATTACCCTCTCTTGTGATTACCCATTTTACAGAAACAGGA
CACCTTActagcaaaacaaaaaccctgcaaaggttgtagacctaac
>NODE_199_length_721_cov_16.120667
CAAATGAAAATCCCACCATCCAATTGAGCTAATAGAGGGACTTGAATGGGATAATAAGAT
GTGGTGTAATACTGTGTAAAAAGCCTGTAATGTTGTGTTGGTGTAAGAGCCTGTGTGACT
GGATGTTTGACTGTTTGCAGTGATTACAGGGGCCTGCGGGCCTGGCGACGGCTCTGTGGC
TGGGACAGGGAGCTTCTCCCTGGGCAAGGAGATACGCCTGTCTGCCCCTTCTGCTGGAGC
TACAGGGACCAGGATGTCAGGAGGGAGAGTGCTCCCTGTGAGCGCTCTCCCTCTCTCTCT
TTCACTCTCTTTCACTCTCTGTCTCTTCCTGTATGTGTCTCTCTGCCTCTCGTTCCCGGT
CTTGCTGGGTCTGTACTATTGCAGTGCTTGCAGATGTGCACAAACAAGGGAGGATTAAAG
CAAAACGAATCTAAACAGACAAATGGAATTAGAGTGATGGGTGTCGGTGGGCTGGTTCAC
AGTGATAAACATAATGATGCTCAGTATGTGTGTGTGTGAGTGTGTGTGTTCCTGTGTCTG
GGGGATTATCAGTGGTTAGGTGTGTGGTGTGTATGGCTGGGTGACTGCTTCTGGGTTTCT
TTGTGTGTTTGCCTATCTGTCTATGTTTTTGTAATTATGTGTGTGTATATTTACTCTGTC
TCTAGTTGTGTGTTTGATAAATGAGTTATTCCATATTGCCTCACAAAAACAAGTCTCTGC
GCCCTCTGCATGTCTGTGGATATGTTTCTGTGTTTATGTCAGGCTTGTAATTTTTTCTTA
TTGTTTATGTTTGTACTGTGCAGCCGCTACTGTCACCTGCATGTATCTAGCGGGCATCAA
AACTCTCCACCCAATATTGGTGTAAATAGaaagataacacactgtttgtgaaagtggaat
atg
>NODE_200_length_651_cov_20.322580
CTGAGTGAGTTAAAAAAAAAAAACTCTGTCCCTAAAGTATCTTATTGTTATTCCTAATCA
GTCCTCAGAATCATAAACAACCTCACAACTTTTTTTTTTATTATTATTACTATTCAGCCC
TCTCTGCTTATGCAGTTCCCAGAAGGCATTGCCTTTTCGACTTTTCCTCTCCGGCGGCAA
AGATGCCGGGAAAACAAATAAGAGCCGAAAACAAAACAAAACAAAGTCTCCTGAAATACC
TTGTGGATGCCCAGAGGAAGGCGCTGGACAGACAGATGAGCAGATAGGTTTCCTCTGTCC
TCTTCTCTCAGGCTGCCTCCTCTCTCGGCGTGCTGTGGAGAGTGACTGCTCACAGCCCGC
CTGGCATATCTAATTAGAGCCAGGCTGTTGCCACTATCGGGCAGAGGATCTACCTCTCCA
ATCTCTCCTGACTCAATCTTCCCCATCTCTGATTTTCTTTTATATTTATGCTGGAATATT
TAATTGTAGACAAAAGGTTACTCTGGGCTCTATTCATCGCACACAGGCAGAATAATCTCC
TTTAAAAGGCTTGACATTTCAGGCTTTTCAAAAGGGGCTGAAAAAATTATATCCCCGCTT
TTGTTAATCAATGAAGTAGAACTCCCCCGAACAAAAGAATTAAATTGCTTCGTTGGGTTA
ATAAAACACACAGAAATAGCAGCTTCCTGTGGGCTTTTGTGCCTGCCACTGGCTCCCCCC
ATATGCAACCAGCACTGTAATTCCATATGATTTGGGGGGCAAAACTCTCATTTCTCCACA
CAGTTGGCTTTTTAAATCCTATTGAATGAGCAGTCTGTGAGGCTGGCTGATTg
>NODE_201_length_1097_cov_29.512306
GTAGTCAATTAATGTGGCTATGCTTCACAGCACAGGTTTTTACTGGGTTTCTTATGGTGC
AATGCCTGTGAGCAACAAATAAAAAACATTATGGTCTTGCATGTGATGATTTGTGCTAAA
GGAGTAGAGGCCTCACCTTGGTGCGTCCTGAACCGAGCTGCGGTGGCAGAGATCTGGAAG
CAGCCGTGACCCGAGCCCTGGATGTCGCAAGATTTCCTGTTGAATGCAAAAGCAGAGCCA
GCAGACGTTTAGACGTTCTCATATCATGACTTATTTAAGGTTTAGAGAAGGTTTGAACTG
CCTTATGTAATATAGAAAGCAAATGATTATTGATAGTAAACTATTAAACACTAAGTTGCA
GTAAACACTCTGTGGGTAATGTTCTTTTTCCTTATTTGAGAAAAACGGAAAACAAAGTGA
ACATTGCACTAATGTGTTAGTGTTCATACAGCAGTATAAAAGACAGTTCAGAAGGAGCCT
AAATCTGAGCTGAATCCCATGGACTCAAGAGTGCAGCTGCGTGCACAGCAGTCCAACAGC
CCCACACACAGCGGAAAGGATATGAACATAGCATATGCAAGACAGTCTGAACATTTCAAA
GTTTCTGCACAAGATGTCCAAATGTTTTCTCTGGCTATATCTTCAGAGGCTAAACTGTGA
TTAATAGCAGTGAAAGAAGCCTTTGAAGCAGGATTGGTGACATCAAAGTCCTAATCCATG
GGTGGCAGGATTTTTATAATGAGTGGGAAGTATCTTAACACATTTCAAAGGGTTTACTCC
ATGAATAAACAATAGCTGCACAGATGTGCCACACACACCTTTAGAAAAATACGTCTGCAG
ACACAGGAGGCAGCATTACCCAAGCAGCCGTGTATGGCAAGGAGGAAAACCTTTGTAAGT
TTTTTAAGATAAAGCTGAAGTGACAGGCCAACAATTGTTCTAGATTTTCTACCGCACACA
GACGAACTTCTAAAATGCAAATATGCAGTCGACGTCTGCAATAGAATTTCAAGACTCACG
TCAGTGGTTAAGGACAACGTCTGACAGCGAGCCAAAAATTTAAACACTGGATCAGCGGTT
GTCTTTCTCAGAGGACTTTGTGCTATCAAATGTGTATTAGTGGCTTCAATCAAACACTGG
AGAGATCAAAATCAATTTATGATGGATTAATTAACAGCCAGACCACTTCTAACTTTAGAC
AAAGAATGTCCTATTTGTGCCAAAGGTTTCTCAGTGAGCAAAAGCAATGTGGTGTCTCAT
GGGacaaaaacaacagaca
>NODE_202_length_606_cov_35.443893
ACAAAACATGACAGAGGCTGAGACTAAAAACAAATCGCTGCGTCTAACAGTCGATGATCG
CTGTGTTGTTAGCCACATGCCTATGTGATCATGTGAAATCTCCTCAACACTGTGCCTCTT
GCTGTAATGCTAATGGCTCTGAAAAGAGAGTTAATCACTGTTGCACAGTTAGCCACATGC
TTGCCTCTTGCAGCATGGTCGGTGTGTTCCAGGGGTTAGCAAAACACTGGTGTAACACAT
GATCGCTCTTTATGAGGCTGGGGCCTGCAAGAGAGAGAGGGGGCCCACAGACGATGCTAA
AAAGACGGTAATGACAGCCATTCACCGCAATCCAATTATGCAAAAGGGAGTCTAAACAAT
TCCATCATCCCCTAAATTAGATTGTCCTAACGAGATAAAGGCACCAATTAATCCTGAATT
AATTTCTACAGCTCATTTTCCCCAGAAAACACTCTAATATGCAAATGCCAGTGAGAGGCA
GAGAGGCATCCTTCTGCAGGGGTTTGCACCACCTCTGCGTGTTGGCTTCTCTTTCTGAGT
GAACTTATGAACCTGGACACATTTTACGAAGATAAAAAGACGGAATATAACAATGTCACA
GCTCAGGTGTAGCACTGAAGAGAAGCTCTTTAATAGAAAAGGCAAATGTCTCCCTTATAA
CTCATTATAGTGCTGCCATTAGTGTAATGGAAAGCATATTGAAGCCAAAGCGAAGTCAAT
ATTGGCAGCCAGGTTTAGTTGATTAAATGTAAGGAGCTCAAACGGTTCAAAtatttaagg
tgtgaaag
>NODE_203_length_731_cov_6.991792
GCGTGGGTTTAAGGGCTACGGAAGAGAGGTGGAGAGAGAGAGAGAGAGAGAGAGAGAGAG
AGAAGGAGCCCGTCAAGAGCCCTCCCGCAGGCAGAGAGGCAGAGAGGCAGAGAGGCAGAG
AGGCAGAGAGGCAGGCGCCCCTGGTACCCCAGGGCCCTGGACGGCCGTGTCGGCTGGAGG
GGGCCCGCGCGCCCTCGGCCAGACACAAAAGCTTGGATCGAGGGATGACTTTCAATAGAT
CGCAGCGAGGGAGCTGCTCTGCTACGTACGACACCCTGACCCAGAATCAGGTCGTCTGCA
AGTGATTTAGCACCAGGTTCTCCACAAACATGCGATGCGAGGCAGGAGAGGGGCGACCAT
CGTCCGGCCGCGCCCCAGCCCTGTCACGAACGGCTCTCCGCACCGGCCGAGGCCGGCTAT
CCGGGACCAACCGAAGATCCACGGCGCTACGGTATCGTCACGTCTAGGCGGGATTCTGAC
TTAGAGGCGTTCAGTCATAATCCCACAGATGGTAGCTTCGCACCATTGGCTCCTCAGCCA
AGCACATACACCAAATGTCTGAACCTGCGGTTCCTCTCGTACTGAGCAGGATTACTATTG
CAACAACACATCATCAGTAGGGTAAAACTAACCTGTCTCACGACGGTCTAAACCCAGCTC
ACGTTCCCTATTAGTGGGTGAACAATCCAACGCTTGGTGAATTCTGCTTCACAATGATAG
GAAGAGCCGACATCGAAGGATCAAAAAGCGACGTCGCTATGAACGCTTGGCCGCCACAAG
CCAGTTATCCCTGTGGTAACTTTTCTGACACCTCCTGCTTAAAACCCAAAAAGTCAGAAG
GATCGTGAGGCCCCGCTTTCACGGTCTGTATTCATACTGAAAATcaagatcaagcgagct
tttgcccttctgc
>NODE_204_length_485_cov_9.092784
GTGTATTTGCAAGTCTAAGAGGTTTGTTTCTTCACAGGTTCAGTTCATAATTGTACACAG
TAGGTTTTAAATGTGTCTAACACCACAGATTTTGAGCAGTTGCAGGAACATTAAAGCTTC
GAAGGACCATTACAGCTATGAAGGGCGGAAGTAAGATAAACTCTGTTGATGTCCAGAGAG
GAAATTGTGTTTACTTTGTGAAAATCCCGTACAGTTGTTAGCGTTTTCTAATATAGGCAC
AATGAAGTGAAATCTGGCTGGACTCACTGAGAACCTACACAAACAAAGCTGCTGAAATAT
AAGCCATCGCCTCCTCTTCTCCCTCCCTCATCTATTCATCCATCCCTCTCTGTGTCCCTT
TATCCCCTGACTCTACCCCTCCCTCCTTCCTCTCATCCCCCTCTCCCGTGATCAGGCTAA
CAATATGGATCACACAGACGGAGTTATTTATAGATCAGGATTCCCAAGGGAGTTCCTCAC
CCCACTGGGCATCAGTGCATTCAGAGAAAAACCCCATGGACGTTTACTCACAGTTAGCGA
GGAACCTGACGCTCATTCATGGTTTAAATATAATGTCAGCAAAATGTGTATAATAAAAAC
AAAGCCACATAAAGGCACACACCAGTGACATCAGTGCAAGCCTTGCATGTTAAGAATGAa
gcctaat
>NODE_205_length_624_cov_33.522434
CTCTCGGTCTGTCGAGGAAGAGAGAGTTGAGAGAAAGTCAGTCAGACAGCATTTTGTGCT
GAGGCCGGTGATTCTCAGAACATTTCAGTCTTGTGTCCTGCCAATTCCCGTCCCCACTGA
AACGTATCAATTTATTGTTGGTTTTTCTTACATGTGTTTTGAAATCTAAACAAAAACAAA
GAGTATAAAATCACTCTGGGTATCTTTCACAAATAATTCTCCAGACTCATATCTGCTCTT
TGTTTTATACACTATGTAATAATCACGGATCAGAGCTCTGGCCATACATTCATTCATCCA
TCCCTCTGGTCATGGCCAACACGATACTGTTCTATACTGTGCTCTGCTTCTTCGATGCCT
TGGCAGCAAATTAAGTTAAAGCCTGCGTGGAAAAAAGAAGCCCTTAAATGTTGCCATATG
CAGGATTGCATGGGAACTTCCTGAGGAACACATGTTGTTCTGGGTCTCTCGGAGAGGTGT
TGAGTCTGTGTAGTCTATAGAGTGCGACTCAGTATGGTGGACCACTCAACGCCGGCAACA
GAAAACAACCATTTACGGTGTACCATAATATTTTGGGGAAAATGTCACATTTAAGACCGG
TCAATTCTGAACAGGTCAGCGGTTGTTGTATACGTTGTGCCATGTTACACGGGGACAGTC
AGCTCCAACTAAACGCTGAATGTCAAAGTGCTCACATGTTTGCGCTTGATACTTTTGTGC
ACTATATCTCTTCCTTTTTGTTCACACAGAATAGCTGCTTTGCTGGCACATTCTGAATTC
TCACAGTTTGTGAAACctaatctgtt
>NODE_206_length_693_cov_9.079365
GGGACAACGTTTTGGCCAATATCTCCGGAACCAGACGTGCTAGACACCTGGAAATGCCAC
CTGCCCCACCTAATTTGGCTATGCTGAAGACGCCGGTCTCGGTCCCGAGTCTCTACGACC
TTCCCGTCCCGAGATACAGCAAAAAATCACAGGTTTGTCCCACTTCCTGACGTCGTAGAG
ACGCGGGAGTAGGCCCAGTGCGATCGCGGCGGCAGCAAATGGGGGGGTAGACACAAGTTT
CATGTCTCTAGCACTAACCGTTTTGCCAAACCCGGGCCGAAACCCTAACCCTAACCCTAA
CCCTAACCCTAACCCTAATTCCGGAGCTTACGGCTAGGGTTGGCCCATACTACGGGACCC
AAAAAAGTGTCACTACAAACCTATACCAATCAACTCAGAGCGGTCTGAAACGCGCTCTCA
AGCGCCTTCTGCGGGAACTTATCTTGGCTTCATCGCTTCCACACTGGCTGCGATATGCAC
TGCCCATTGTCAGTGAATGGGACAACGTTTTGGCCAATATCTCCGGAACCAGACGTGCTA
GACACCTGGAAATGCCACCTGCCCCACCTAATTTGGCTATGCTGAAGACGCCGGTCTCGG
TCCCGAGTCTCTACGACCTTCCCGTCCCGAGATACAGCAAAAAATCACAGGTTTGTCCCA
CTTCCTGACGTCGTAGAGACTCGGGAGTAGGCTCAGTGCGATCGCGGCGGCAGCAAATGG
GGGGGTAGACACAAGTTTCATGTCTCTAGCACTAACCGTTTTGCCAAACCCGGGCCGAAA
CCCTAACCCTAACCCTAACCCTAACCCTAACCCTAATTCCGGAGCTTACGGCTAGGGTTG
GCCCATACTACGGGACCCAAAAAAGTGTCACTACa
>NODE_207_length_651_cov_44.205837
CCACTCACTGTCTCTGCGGGTGACCAATGTGTCAGATGATAACAGGGCGAAGGTCAATCC
CTCTTGATACTCCTCCGCGTTTAGTTAAGTGTGGGTAACAGCGTTGCTCCGACATCCAAA
TGAGATTGCGTTCGATTAAGATCAGGTTCTCTTGGATTCAGCGAGCACATTGGCAAAAAA
GCGACCCCACTTCGCTTGTTGGCTTGAGTGTGGGTTTATGTTTAGTCTGTCCCCTCGCCC
TAACCCCTCATTACAGCCGGTTTATCATGCCAGGAAGAGAGTGGCAAAAACAAATTAGTC
CACAGGAGGGGAAAATAGCTGGGGATATCGATTTCGCCTTTTCATGCCAGAGTGGAGCAC
AGAAAATATTGGGCTATAAAAGGGAAACAAGGATATAAAGCCATTACGGTGCGCACTTAA
TTGATCCCACTTCCCATAACAAATTAATTGAGCGGAAAATGGCAGATGGCTTTGATGAAT
GTCATAAAAAAGGCTTGTCAGCAAGCCTGGTGTGCGCGACCCCCTTGCTCATTCACTGTA
TTGCACGGAGCTGCTTAGAAAGGAGGCTTGTAGGAGTGCAGCATGTGTTTCTTTGAGTAT
TTACATCCCAGTGATCCGAATGTTAATCATGGCGACTTACTGACATCGTTGCTAATTGTC
TACTGCTTCTTGGTGGATTTTTTTTTTCTTTCCTCATTGTGTGGTTTCTTTCCCTTTGCA
TTCCTTAACTGCAGTATGTGTCCATGTGCATGCTTGCTTGCCCATGTGGCGGTGTGTTTC
AGTGTATGTTTATACTGACAGGCTGCTGCCCCAGTAgcagaacaaatgctaat
>NODE_208_length_743_cov_20.939434
CACAATGTATCATGGGACATGATTCCATACAGCTCGCCCGGCTTCGTTTAATTTTAAAAT
ATCAAATTGTTTTCCTCCACAGTCACCTGATTTCGTCTGCCATCGTCTTTGTCATTTCGC
TCCCTCGTCTGTCTAAAACTGGCACTTTTGTTGCATTCCAAGAGGTTGATAAATCAATCC
ATCAAAAAATTCTTTGCGGTGAAACTCAATCAAGAAAGGTCATGTCGGCGGGAAAAGAAC
AGATTAAATTAGCATTGAATTAGACATGGAAAGTGAGCTCTGTCAAAACCATCACTGTGC
TCAGCACAATTAGAATATGTTAATTATGCATTTCATTAAGGGGCCTCAGCGCTCTTTGAA
TGTGAGATGAAATGTCACTGGTGTAGGCAGCCGAAAAATGGAAGATTGCCAGGCACAACT
TTCTTTGTGCAATGTGTGACACCTTCATTAACATCAGGGATTGCTAGTCTGATTAGACTT
TTTGTATTAGTTTAAGCCTTTAGGCTTTCAAATGCTATGCCTTTTTTCTCCATTTTGATG
TGGCAGCTCAGACCCTTCTCCATTTCCAAGCAGATATTGTCTATGGTTCAATTCTTTGTT
TAAATTCTCCGACATAATGCCATGACATTGGACGTAACATCTCATTGTCTTTGTGTAGAT
GACGGCATTTACCATGTCTTTGTTTCACATAATCTCGGGTCACTTTCAGCAATGTGAGAC
TTGAAGAGCCAAATTCCCACAGTGTGTGTTCAGAACGAGGATATTCAGGGTAGCATTCGA
ATTAAAGCACACATGATGATGACATTAACTACGGACAGTTACAGTGGCGCTACATATAAA
GACAAAATGCAGTTTCAACTTTATACCGTCAGTACTGCCATTTTGACCCTCGATAGATAG
ACAGACAGATAGATAGATAGATAGa
>NODE_209_length_523_cov_14.596559
CTATAGCGCCATAAAAAGACAAATAAAGCACATACTCCATTACGGTACACCGTCTTCTTC
CATCTCCATGGTTATTTGTGTTAATGAAGACGTAGTAGTCCATCCAGACAGGGTAGTTTT
TATCACAGTTCTGTTCATTCGTGTGATTCTGTACGTTCAGGATAAACTGTATTAGTTTAT
CCTCTGTCGTTGCTGGTCTCCCTCCAGGTGAAGATGCGTCTCTGCCGCTCAGCAGCGGCG
GCAGTTATCAGATTCTGGTCAACAACGTCTTCTACTTCACCCAGCGGGTCGTGGACAAGC
TGTGGCAGGGAATGTTCAACAAGGACTCCAAGCTGGTGGTGGACTTCATCGTGCAGCTCA
TCGGACAGGTACAAAATGACCCGTTCACTCCGCCTATGATATTACACTCTATTCTTGGTC
TGACAGTCGAACCCACACCATCGACATGTTGAAGGGCTGCATGTACTAGAATGAATTAAA
CATTCCCTGTTACTCTCAAAGGCAGCGAACAGTTCCTCTTCATGTACTCGTTGTTGTTGT
CGCTGAAGGCAGAAGAATTTATAATAGATCAGATATTAGAGTAGACTCTTCGAGGATGTT
CGGCTCAGCGCCAGACTCGAATTGTAGTCCGCAGACTTATCGCACTCAGCAAAATGTAAG
TTCTGAACGGCttacattgtgggacgggacacattttcctgaagc
>NODE_210_length_575_cov_36.405216
AACCTGAAACTATCACTCTTAGTTAACGACAACACTTCAGCTATTGACAGCGTGATCCCG
TAAAGCAGACACTTCAATCAACAGAGCAGCCGGAGGAGGTGTTGTGTTGGAGGAGAATAA
AAGAAGGAGGGGGGCATGGGGACGGATGAAATCAAGAAGTAAATAAATGAATTGATGAAT
GAATAATAGAGTGGCCAGCTAGTGGCCTCTTGGAGCAGCAATGCAGTATTAATAACTGAC
TCTTACTGTTCGTCTCTGTGTCATCACTGATACTCTTAGGTGGACCATGGCCAGCATAAC
ACACTGCTGATCTGTACATTCGATCCGGATTACGTACTTTCTTCAGTCCTTCAGGAGGCA
AAGAGAAAAGTAGAGAAAATCGAGGAAAAGAAGCATTCTCCCAGCCTGTGATAGCTAAGC
AAACTCCCCATGCAAGCAATATCAGTAACAGAAACTGCACAGTATGTTGAAATACATTTA
AAACACACAAGAGCTGTTGGGCAAAATATGATGGGAATAATATTAACATTCTAATACGAT
AAGGCTCATAAATCACATTGAATTTGTCCGTTATCTGGTTAAAAAAAGTGAAGTTCACCA
CAAACTGAATATTTTTGTCCCCACAACAAAAATGGCCTGTAATAGGGGTCACAGTAGCTC
TGGCTTGGTTTGATACGGGTCAGTGAAACTTCTTGTTGTATCAATGGTAAACTGGATGAA
TCAATAcaatcaatcagtggagtccgtgcaaagcagt
>NODE_211_length_547_cov_25.078611
CTGTAAAGAGCTACAATAATCAGGGGGGAAAAAAGCACTGAAAATGTGTGGTCCTTTATT
ACACTGGATTGTAAGAAATTCTAAGAAAATATTCAGCAATCTAAATTGTAGGGAAAGTTC
TTTAAGGAGTGCCAGGACAGTAATTCATTTCACCTTAATAAAACCTTGCTTTTTTTTAAC
AACAACTAAAAAAGAAATTTCCATATTACTCTTTAACAATAACAGAGAGTGTAAGAGTGC
TTGTGACAGGTCTGTCTAAAGGCTTGCATGCAAACTGGCCAGAGAGAAGTGATTGGCTGA
GACTTGGCACGGTGGACGGACAGACAGACAGACAGATGGACGAGAAACAGAGAGAGAGGA
CACAACCCACTACCTTAATGAGCCGTCGCTTTATGAGCTGCTGGTCAGCGGAAAGAAAGC
CATGATTGATCTTAGGGAAGACCATCTGAGCAGGTGTGTGAGGTCAAGAGGTCGGAGGTC
AGAGGTGAGAGAAGGTTGAAGAAGAATGAAGTCCCAGAAGATGATGAAGAAGAAGAAGAA
GGAGGAAGAGGAAGAGGAGGAGGAAAGAAGCAAATGCAGAAAGATTTTGTTAGAAAAGAC
CTGTGTTCATGAACCCGGCTGCAGCACCTTCACAGATGAGAAACCCACACTTTTCCAGCT
CTTTTTCGGAAGTTATTTCTTCAGAGCCCATAATTACCACCTCCGGGGTTGCCATCGAGC
CACAATCCc
>NODE_212_length_794_cov_22.465996
AATGACACCCTCCCCCTCACCTCAACCCTTACCTTAATCCATTTCCATGTCATTTTAATG
CCACTGAATAATATGCAAAAACCATAAAATGTGTTGACATGACACGCAAAACATGCCTTA
AGTGACGTGTTATTTCTGTGAGCCTATTTCAGATGAACATGCAGTTGCAGTGACGTCACA
AGTCTTAACAAACCTTGAAACTGAAGGCCATCAGAGCTCTTGTTCTTTGTCTCAGTGACC
TGCATGTCTCTTAAAAAGCTTCCACTCTCACAGCCAAGAACCTGCACTTTTAGAAACCCT
GGTGTCTCATCTTAGCCCTGCTCTTCAAACAGGCCTGCATTGATTAACTCAGGGGGCTTT
CTCTGCTATCCACCTATTAATTATATGGCCTTCATTAACACTGGGCTGATGAATGGCCTC
TGCTGGAAAGGCGAGTTAAGAGGAGGTGTTAACACAGCACCTGCCTGCACTCATGTGGCC
ACTTATTAACCAACAATGACCTTCCACATCATAAACCCACTGGCCGGCTATTTGCTGTCT
AATAAACGGAGCCCCTCTCTCTCTCTCGGCCCCCCTCTTCCATGCGTGGACCCCTTTCCT
TGAGCCCCTCAGAGTTTATTGTTCTGGAGGAAAAAAAATAGATGCCTGTAAACTTGGGAC
ACCTGGAATCAACTAAAATACAGATCCATGGGACCAAAAAGGAGTTAAGTAGCATAGGTG
GTTAATGGATTGATGAGGAGCCTCTCCACAAGCCCTGTGAAGAGAAGACGGAGGCAGCTA
TAGGTGAGTGTCAGAGCTTTTCTCTCTTGGCATTGTAGCTAATGGTAGCAGCTACGCAGC
ACTCCAATGCTAATCTGTCATAATAGCAGGTCAGTATACGACTGGTAGATCTAAGCTTTT
TTAAAACATGGAATACATCACACAGCTATCATCATCCATCTGATAACGTAATGTCTTCTT
ATCGTACAGActtgta
>NODE_213_length_828_cov_23.126812
TGGTGACCCCTTCCCAATTACGGGCGCTACAGCAGAACATATCACAGCACCGTCCAAAGT
GACAGTCATTTAGCAGCAACTCATCTGAGGGGAGGAAGTGGGAGATGGATGATAAGGAAA
TAAAAAATGATTTGCCAGGACCTGTTAGCCACTTCTCTACACAGGCCTGCCGCCCCCCCC
AGCTCCTCCCTGTCTTATTCACACACACTCATATTCTCCCTCTCTCTCCCTGCCTCTCTT
TCTCTCCCGCTCTGTCTCTTCCCACCCCCTGCCACCCCTGCTGCCCATCTCCCTCTTGCT
CCACAGACACGTGACGACTCCGCATGATTATTGGCGCAATCACTCATGTAACAGCCTGCC
CAGCTTTCCGTGGGGGCTCCAGTATTTGTCACTGTCACTTCCCCAAGTGCTCCGCCATTG
TCTTGGAAATTGTATGTGTAAGGCAAGAGATGCCTGTGACCCACTTCGACAAGGGAGCCA
GCGATGTGAGGGCGCTCATCACACAAAAAAACAGCAGTTTGATGTGTCCTATTATGTGTC
CCAGCAAGAGCCATAAATAATTGTGACAAGTTTTTTGTTGCGCGTGAAAGTCCTTGACTC
TGCCTCCTGTTCCAGCACCTCCTCTCTCGTATGGAGACGCTGCCAAGCACCCCCGATGAT
AGATGGCACGGTGCAGCAAATGACAACGGGATAGATTTTTAGTTTGTGCTTTGGAAGGGA
TCAGTAATGGTGCTTTGCTGTACAAAGCAATAAAAGAGAAGGACAAGAGACAGAGGGGGG
AGAATGAGGGAAAAACAAAAAAAAAGAAAGATCCATCGATGGTGAAGAGGGAAGAATGAT
GGCCGGTGACGCATGATTTTTGGGCATTTTAGTGCTTAGATTTATGAAATCAGGGTTAAA
ATGTAGTAGTGGTGTGGTATTTGGCCACTCACGGCAAAAACATTGATAAATGCATGAAAT
ACATTTCGTAGTATTATATTGTCCACTATAACTGCaaagaatagtgtttt
>NODE_214_length_547_cov_51.510056
CTCACCTGATTTATACCTGCAGCAGATCATTTTCCTTTCTGTCATAAAGACCTCTATAAA
TCAGTGGTGCTTATGGAAGCACTACAGAACAGGGTCCCTGGATTTGTATCCCCTGTGTTT
GCTATTAGGAAACCATTACAGCCACATTTTCCTCCTTCAAACAAAAATGATCAAATCTAA
TACTGGCAAGATTAGAGAGATAAAGGGAGAAAGAGCTGGCGGAGCTGTTCAACACAGTCG
CCTATCTAAACAATATGCTCTAAACTCAATAAAAACAGGGCTTTTTGCTGGTGACACCAT
TATCCATCTGTTTGGACAAAATTGCTGTATCATGGTATAAATCTGCGATACAAGTGACAT
ATCCTCTAAAATAAAAGGGAACATTAACTGCTCTATCTTCTAGAGGCCATGGGACTAGCT
GGCTATAAGCTCAGTCAAGTGTGATGGCAGTTATACTGTGTTTTACTAGACTGCAGACAA
TTATACTTTGCTCCTCTCCGCTAAGAAGACAAACTGCCATGGCTTCAACTGAAATGATTT
CAAATAGATTTTCCAAAATGTCTGTCGCCAGATTGCTTCCATACATTATTTCACTTAAAT
GGAGAGAAAAAAAGAGGGAGCAAATCCACAAATCAATCACAACAGCCCACTTTACCAGAT
GGAAAGACGGGAGCTTTCAGTGTGTGTGTGTGTGTGTGTGTGTGTGTgtgtgtgtgtgtg
tgtgtgtgt
>NODE_215_length_1576_cov_32.588833
ATTTGTTGGGGTTAACCTCACTTTCTTCCCGCAGCACTTCCTTGGCTTAGCTGGCATGCC
GCGGCGGTATTCTGACTACCCAGACGCCTACACCCTGTGAAATACAGTCTCATCTATTGG
ATCCCTTGTATCTCTAGTAGCAGTTATTATGTTCCTCTTCATTATCTGAGAAGCCTTCGC
AGCTAAACGTGAAGTTCTATGAGTTGAACTAACCTCAACAAATGTTGAATGACTACATGG
CTGCCCTCCTCCCTACCACACCTTTGAAGAACCTGCATTTGTTCAAATCCAACAAACTTG
GCAAGAGCATAAAACTCATACAGCCATTCCTGCCTAATTTTCTAACGAGAAAGGGAGGAG
TTGAACCCCCATAAATTGGTTTCAAGCCAGTCACATAACCGCTCTGTCACTTTCTTTATA
AGACACTAGTTAAACCGCTAATAACACTGCCTTGTCAAGACAGAATTGTGGGTTAAACCC
CCGCGTGTCTTGCATTAATGGCCCATCCCTCCCAACTAGGATTTCAAGACGCAGCTTCCC
CTGTAATAGAAGAACTTCTTCATTTCCATGACCACGCCTTAATAATTGTATTTCTCATCA
GCACCCTAGTTCTTTACATCATTGTTGCTATAGTAACCACTAAACTAACTAACAAATTTA
TTCTAGATTCGCAAGAAATTGAAATTATTTGAACAATTCTCCCTGCCCTCATCCTCACCC
TCATCGCACTCCCGTCCCTTCGCATCCTTTACCTAATAGACGAAATCAACGATCCCCATC
TAACAATTAAAGCCATAGGACACCAATGGTACTGAAGCTATGAATATACAGACTATGAAG
ATCTGGGATTTGACTCCTACATGATTCCTACACAAGACCTGACAAGCGGACAATTCCGAC
TTCTAGATGCAGACCATCGAATAGTAGTTCCAGTTGAATCCCCAATCCGTATGCTAATCT
CCGCCGAAGACGTCCTACACTCATGAGCAGTACCCTCCCTCGGTGTAAAAATAGACGCAG
TCCCCGGCCGACTAAACCAAGCAGCCTTTATTGCATCTCGACCTGGAGTGTTCTACGGAC
AGTGCTCTGAAATCTGCGGAGCCAACCATAGCTTCATGCCCATCGTTGTAGAAGCCGTTC
CCCTAGAACAGTTCGAAACCTGATCCTCCCTAATACTTGAAGACGCTTCGCTAAGAAGCT
AAATAGGGTCTAGCGTTAGCCTTTTAAGCTAAAGATTGGTGGCCCCCACCCACCCCTAGC
GAGTATGCCACAACTCAATCCCGCACCCTGGTTTGCCATCCTAGTGTTTTCGTGGTTAGT
CTTCCTGACCGTTATCCCTCCCAAAGTCTTAGCACACACCTTCCCTAATGAACCTACCCC
TCAAAGCACAGAAAAACCCAAAACAGAATCCTGAAACTGACCATGACACTAAGCTTCTTC
GATCAATTTATGAGCCCCACATATCTAGGAATCCCCTTAATAGCCCTAGCCTTAGTTCTC
CCCTGAATCCTCTTTCCTAAACCCACATCTCGTTGACTAAACAACCGCGTACTAAACCTT
CAAGGCTGATTTATCAACCGCTTCACCCAGCAAATCTTTCAGCCCCTAAGCTTAGGGGGC
CACAAATGAGCTGCTCTACTCGCATCACTTATACTTTTCCTTATTACCCTTAATATACTA
GGCCTCCTCCCCTATACCTTTACCCCTACCACCCAACTGTCACTTAACATGGCCTTTGCA
GTCCCTCTCTGACTAGCa
>NODE_218_length_1064_cov_23.809210
TTTAGAGCACATTTACATTACAAAATTATTCTTAGTACTCAGATGCAACAGACTTTGGTA
AATAGTGTTTAGATTTGGTATGATCTCTTTACTAAATCCCTCCTCGTGGGAGCCAAAATT
TGGGCGACAGTCTGGTCTGGACGGCCAGAATCTAAAACTCTTTGAAACAGCACACCGTAT
GTTTTTACATAATTCTCAGATATTAATCTCTTTTTTCGTGTTTTTGGTTTCGCCATTTAC
ATAACTGTGGTTAATCACACTGACAACACATAGTTTTTGTTTGCAAACTCAGGACTGTCC
ATCCAGGTGACTTGGGAACATGTCTCAGTTCTCATTTCAAGAGGAGTTCATCCACCTTTG
TTGTTTTTAAATGGCTGCCACTTTTCCACTCCACTGTTTTGCCGGAGAGCTCGTTCATTT
GGGCAGCTCCTCTAGAGAATCAGTGAGAGGGTCCATTGGTGCAGCCGCGCCGATGTCGGG
CTGTTTCAAACGCTTTATTGTGTTTTTCAAGGCTTGCCTCTTGTTGCAGAACCAGACGCG
CACCACCTCCCTGTCATAGTTCAGTTTCTCGGCTATTTCCGTCATTTCCTGTCCGGAGGG
GTGTGTGTTCTTCTCAAAGTGGCTGTTGAGGATCTCGAGCGCCTGCGGGGTGAAAGAGGT
CCTCCGCTTGCGTTTTTTCGAAGGCTCGCTGCCGATAAACTCAGTCAGGTTCTGCATGCC
GGATCGGTGGCGGGCTTCAGCCTCGGCCATCCAGCGCTCCAGAACGGGCTTAATCTTCTG
GGCGCTTTTAGGGGTGATGTCCAACTTCTCAAACCTGGCAGGATATAAAAGGCCAGGGTT
CAGTTTGCCTGTCAGACTGCTACCTATAGTGTTCTCTTGGGCTTCCTGTGGTAGGAAAAA
GTGGCTTCTCAGGATGGTGTGTCTGGGGAGAATTGAGAAAAAAGAATCTTACTTAGGTGC
CCTGCCAGAACAAGGGATAAGCTGCCTGCCTTTTAGTCTCCTCAACCAGAATGCCACAGG
GACTGAGACTAACATCCAGGTGCACATCTGGGACAAACGCCTCTGTATTCTGCACCTGGA
AACACCTCAGCTGCAGCAGCTGGAGGTGATGGTTGCCAGCAGTGTGTTAATTTTCTGGGC
GAGGTTGTGGTTCTCTGTCCCAAATTGGCAATAGTGGAACAAGGAGATGTTGCCAATGGC
TAGAAGTCAAGGTCCATTCGAACCAAAGacatatcaaacatctaac
>NODE_219_length_889_cov_32.310463
GGAGATCAGATCTCTTGAGTGAGGTGGTGAAAGTGCGAAAGGTCAAAATGTGTCTTGCAG
GAATTAGCGTTTTACTGAGAAGCAGGGATGAAAGTGTGTTCGCAAGAGAGTAAAAGCAAA
GAAGGAAGAAAAAAAAGCCTGTTGGCTGTAGCATTAACAGTAGATGAGGCTGGCGCACTG
TGACAGGCAACAGTGAGGTTAGATCAAGTGGGATTGAATGAAATTGCACACCAGTTTAAA
TGTTGTTATTACCATATCAGCAGTGTGTGAGACTGCTGATGCAGAAAAAAACTGCATGAC
TCTTGTCTTAAAAGAAATTGTATTGCCACACAGTCACGATATAATCTCACGTGAAAATTC
TGTAGAACATAACAAGCTCAATTCTCAAGAAGTGTATTTTTGCAAAAACATCAGATCTTT
CTATTAAAGGCAAGTTAAAGCATGTTATTATTGTTATTATTATAATGTACTGAGGAGACT
TACATAGGTAGGGTCTTAGTGACTTACACATGAAGGGCTTGACACTGCTGTGGATGTGCT
TATGCTGCTTGAGGCCCGAAGACGTTGCGAACGTCTTGCCACAGTCAGAGCAGGCATGGG
CACGAGCCCCAACGTGCTGAGAGCGAATGTGCCTCTGTAGGTTACTGGGGTCTGTGAACA
CCTGCTGGGGGAAGGAACCACACAGACACAGGGGAGTTACTATCTGCCTCTAAAAAATGT
AAAAAAAAATACAAGCTGACATTTGCTCAAACACAAAAATGCTCATTTGTTAAATAGACC
CCTTCAAAAGTCATCACTTTACCTTTGAGCAGTTTTCACACTCGTAGTGCTTGCCACTGT
CGTGTGACATCTGATGTCGGATTAGGTTTGATTTCCAGTTGAAGGCCTTGGGACACTGGT
CACACTTGTATTCCCGCTCCTCAGAGTGAGACAGAGTGTGGGCCTCCAGGCTACAGGAAA
CACAGAAAATAAAGCAACAATTAGAATTGGTCACATCATGATAAGATTTGTTTTTTTCTT
ATGGCTGATAGTCACCACCATTTTTTTGTTTCTTGTAAAAAGTCagatatg
>NODE_220_length_462_cov_35.495670
GCGCACTTATTCAGGCGTATGCGTGTGCGTTTGTGTGTGCATATATATGTATATATATAT
ATATATACATACATACATACACACACGTGTGTATGTATGTATGTGCGTGTGTGTGTGGGT
GTGTGTGTGTGTACATGTGTGTGTATACATCCCTCCCACCCTGCTACGATACAGTAACTG
CTGACCCCGGACACAGTGCCATTATGGCAGACGAGGCAGGGCTCCCCTGGCAGCGGCTGG
GGCGGCTGGTTGCTAGGTGGAGAGACATTACCGCGGGCCTCTGCAATAATTTATCCTAAG
AGCGCGGCGAGCCGTCATGTAGCCCCTGACAGAGAGCTGCAGTACTTTATCAGCCTGCCT
GTAAATCAGCCATGTGTGGGTGCAGACGGCAACATTGTTTGATCTCTTTCAGACACTCTA
ATAATCTGCTCCCCTCTGATTGATACCTTCACACAACAAAGCACATTACACCAGCAAACC
ACAGCAGCCATCGGTGTGTGTGTGCACATGTGAGTGTGTACGTGCATGTGCTAACGTCTG
CCTGTATGAAAAGTGTCCATGCGTGTGTGTGTGTGTGTGTGTGTGTGTGTGCGTGTGTGT
GTATATATGTGTGTGTGTCTTTCTGGTGGTCATCagtattgcca
>NODE_222_length_858_cov_11.370629
CACCTGCCCCACCTAATTTGGCTATGCCGAAGACGCCGGTCTCAGTCCCGAGTCTCTACG
ACCTCCCCGTCCCGAGATACAGCAAAAAATCACAGGTTACTCCCACTTCCTGACGTCGTA
GAGACTCGGGAGTAGGCTCAATGCGATCGCGGTGGCAGCAAATGGGGGGGTAGACACAAG
TTTCATGTCTCTAGCACTGACCGTTTGCCCAAACCCTCACCCCAGCCCGAAACCCTAACC
CTAACCCTAATTCCGGAGCTTACGGTGAGGGCTGGCCCATACAACGGGACCCAAAAAAGT
GTCCCTACAAACCTATACCAATCAACTCAGAGCGGTCTGAAACGCGCTCTCAAAGGCCTC
CTACGGGAACTTATCTCGCGTTATGCACGTCCCACTGTCAGCGAATGGGAGAACGTTTTG
GCCAATATCTCCGGAACCAGACGTGCTAGACACCTGAAAATGCCACCTGCCCCACCTAAT
TTGGCTATGCCGAAGACGCCGGTCTCAGTCCCGAGTCTCTACGACCTCCCCGTCCCGAGA
TACAGCAAAAAATCACAGGTTACTCCCACTTCCTGACGTCGTAGAGACTCGGGAGTAGGC
TCAATGCGATCGCGGTGGCAGCAAATGGGGGGGTAGACACAAGTTCCATGTCTCTAGCAC
TGACCGTTTGCCCAAACCCTCACCCCAGCCCGAAACCCTAACCCTAACCCTAATTCCGGA
GCTTACGGTGAGGGCTGGCCCATACAACGGGACCCAAAAAAGTGTCCCTACAAACCTATA
CCAATCAACTCAGAGCGGTCTGAAACGCGCTCTCAAAGGCCTCCTACGGGAACTTATCTC
GCGTTATGCACGTCCCATTGTCAGCGAATGGGAGAACGTTTTGGCCAATATCTCCGGAAC
CAGACGTGCTAGACACCTGAAAATGCCACCTGCCCCACCTAATTTGGCTATGCCGAAGAC
GCCGGTCTCAGTCCCGAGTCTCTACGACCTCCCCGTCCCGAGATACAGCAAAAAATCACA
GGTTACTCCCACTTCCTGAc
>NODE_223_length_784_cov_26.104591
ATCATTTTTTTCTCATGTAAGACAAATGAAAGGCAAGAGAGGGATGGGAGTGCTGTGCCA
AATCTGATTATTTATCTCCTTAACAGATTGCTGTGTTACAGTCCCTGAGCTGTGGTTACT
GATGTTGGGAAGTAAAGTGGGCCAAGCGCTTTGCAAGGATGCTCCCCCTTACAAAGCTGA
TGCAGCACTGTATTGGGAATTTGTGTCAGATACAGATCAGGCACATTTGATTTAAATAAG
CAAATCATTGAATAAAGATGACCTGGCTCACAGGGGTATATCTCTATCTATGCATCACAA
TTCGTGGGCTGGGAAAAACACGGCCTGACATATTGAGTGACTCAGGATCTGGTCATATCA
GGGATGTTATTCAGACATACAGAAATCCCAGCTTGCCTTGCCAGAGTGTTCTTCGAAACA
ACTAAAAGCAGGAACACGTGCCTCATCTTCGGTGTGTCAAGCCGGCAGTGATTGAATTTC
TCCTCCTTCCTTAAGACGGAAGTGCAAAGCCGGTGAGTGATTCCTGTGGATGCACTTAAG
GTTTTAGTTGCAGGCGTCGTTGTGCCTGGGCAGATTTTATATGACACATGAAACTAACTA
CATGGTACTTAGGGCCTGCTGTAAACCAATCTGAAGCCAGTCGGGAAAACAGGCCCATCA
GCAGAGAGGCTTGTTTCTGTTGCATGACAAAAGGACTTGCAAAACCGCATCAATTAAAAG
TTCATTAAGTTCAGCACTGGGAGGATGAGTGGATGCTCTCTATTTACGCCCAGGCCAGCC
CAGCCCATTATCTTCAACCTGATTATTCAAATCCCTGGATTATAACACAGACGTTTTCTC
AGAGCCTTGCTTAGAATAATCATACTTAATAATATTTCATTTTTCTTCCCATGGAGTCTG
ATTAGAATTGAGTCTGCATCATCAAAAGAGACGAATAATGCTCTTGATAGTTGTgcgatt
taagtg
>NODE_224_length_398_cov_77.052765
GCAATGTCAGATATATCAGCAATGCTAATGCCCAGGCAGCATCCTGCAACGCTCGCCCTG
AACCACTGAAAAGACAACCATTTAGGCTTTAAAAGACACACATAAACAAAAAAGGAAGGA
GGAGATGAAAAGAGAGGAAAAATGAAAGAAAATGCAAGAGGGAGAGAGGAAGAAAGAATG
AAAGGAGGCTGGGGTTGAGGTGGGGGGCGAAAGAGGAAGTCAATTACGTATTCTGAACCT
GGCCGATGTAGTCCTCAGGGATCTGCCTCCGCACCTCAGGATCTGTAAATAATTGACAGA
TAATATTAATTGGCTTTGGATTAGTGAGCAAGCTCAGTATCACACATTAATATTTGATCA
GAGGATGATAGGGACCCTGGCAGGGGATCCGAAGGGGCAGCTGAGGCTGTTTTGTTGATT
AGGCCAGAGAAGGGAGGAGACGGAGGCAAGTGGTAGCGGTAGCAGCAGCAACAGCAACAA
CAGCAGCTCCAGACACACACACACACACACAGATGGAAACACACAGCCGTGGTTTGATGC
TCCCGTTAGCTCCAGGCAGCTAAACCTCCTACTGCCAGCA
>NODE_225_length_474_cov_3.364979
CTGCAGGTCCGGGTAGGTGCTCATAGATCCCCTGGAGCTGCGTGAACTCCTGGAGCTGTG
ACTGGAGATGCTGGACCGCGGACTGACCACGCAGTTGGCGCTCGTCCCCGGTCTTGCGCT
CCCGTCCTGGCTGCAGATGCTGGAGCGCGGACTGGCCAGCGGCGCTGCGTGCAGGATGGC
CCCCTCCAGGTCGTGGTTGACCACGGGCCCGTACCGGGAGTCCGAGTAGCTGGATCTGGG
GCTGGTGGTGAACGAGTACTGGCTGGCCGTGCTGGACCTGGGGCTGGTGTGCCTCTGGTC
GTAGCCCATGCTGATGCCGCTGGTGCGGTTGCTGCTGGGTTTGCTGCAGCAGTCGCAGCT
GTTGAGGCTGGCCCGGGGGCTGGAGTGTTTACTCGTGTCGCTGGCGGTGCTTGCATAGCT
GGATCTGGGACTGAGGACACTGTTGCCCTCACAGTGAACCAAACTAGACCTGGGGCTCGT
GTACCTGTCCTGCCCCGGTACCACCAGACTGGTGCGCGGGCTGCTGATGCTGGACCTGGG
GCTGGCATGCTTGCTCTGCTCCTGGGAGGACAGAGAGGATGCCAGGCTGGACCGGGGGCT
GGTGGCGTTGTATCTCCCGTCGTGGCTGCTGGTGATGCACACGCTGTtgcacctgt
>NODE_230_length_442_cov_15.803167
TTTTTTTTCTGCCCCCCCCCCCCTTTTTTTTTTGTTTTCACCAGTTTCAGTCCCTTATGT
TTGGTAATCGGCATTGCTAAGTCAGAAGACATCAGCTTGACTCTATAAATTACCACCTGA
TCCTTTCTTCCTGGATAATTAGGTACCCATTAGTTCTAATCAAGTAGTTACTTAATTATT
GCAGTAATTAGTCTAATGGTCTAGCAAATTGAAGCTTTATCACTTTCGGATACTTAATGT
TCTTGGCAGAGTACATCACAAGTGTCAAGGCTTGGGCTTCAGCAATCAGGCAGCAGAAAA
CAAAGTTTATACCATGTCATAAATAATATTGGTCTGTTCGTGGTCTGATGTGAAAATAAC
ACAAGTTTATGTTAGATTGTGGCAAATAAAAAGCTGTGTAATAAAAAAAATAATAGTTTG
AGAAATAAATTTTAATTTGATTGCAGCTTGACAAAACATCACTAATAGCCCAGAGAGGAG
GGGGCGGATTATATTTGGTGTCAGGTTATTGTGATACACTCATATTAGCCTGCTTGAACA
TAGGGAAACACCTCTCATACCAATGAAAGAGGACAAGGTTAGCAGCTAGGCCAATTTACC
AGTTTACcaatctttttataagaa
>NODE_231_length_738_cov_40.514904
CCACTACTGCAAATCATTCTGTTTCTAGCTAGTCAAGTGTACCACCGAGTCAAAAAGCCT
CCTATCAAAAATGGATAAAAATATCCTTCACTGTATTGACCAACAGGCAGAAAACTACAT
CACAATTTCTGAAATAAAACGGACACTTTTATACGAGCATATGGGCCGTTGAAAATCAGA
AAACTGTGAATCCCTAGCTATGCATTACGCACCGCTGTCTGTGAAATATGTATATTTATG
AAAACAACTGGTAAAACTAGCGCAACAGTACAATGCCGACGTCAAACAAAAGCTCGTCAG
TAATGTTTTATACAAATCCACTGATATAATAATTATACTATCCCCAGTCCTTAGTGGAGG
TTGATTGTTCTTGCTGTGAGCTAACACACTTAATTGTAGTATGCAAATGAGAGCAATTAC
AAAGCTTTTAGGTGAAGAGATGACAGCTGAGGTTGGTTCTATTGGGGGCCTCACCCAAAC
AGTTGTCATGGAAACCACATAGAGTAACGCAACTGTCAAACGGATATAATCTCATGATAT
GTCCAGAAATTGCCTCCTCTCTACTTTGTGCTCGCAAAACCGATCCATATGAAAGGGAGA
TTCTTTGATTACTGAACAAATTGTCAATTTGTGTTTTGCAAAGGGAAAGAGGGCTCATTT
GAGGAAAAAGAAATGTTGGAATGGATTCAATTTCCAAACCAACACTTCATAAAAATGTAA
AATATGCTCACGCACATAGTCCGAAATGCTTTGAGCATTTTTTTGTAGTGTCAGTAATTA
GTCACGTGTGGCTAAAAGGAATTTACGACAATTATTTTTATAGTAGTCATTCGGCACACA
CATCTTTTGTGCTGTGAAGTCGGTGGCTTGAACAAACATGCCTTCACTTAACATCTGTTC
TAAGTAAgcaatagtctatg
>NODE_232_length_663_cov_28.583710
TCTAGTCCTATTGGGAGAACTGTTTGGTACCATTGCCTGGGCTTGGTTGACTGAGAGGAC
TGAGGGGGCCGAAGGAGAATGGCGCAGGGTACGAAAAATATCTACCATAAATGGCTCTGG
CGTAGCTATTCCGAATGCTGAGACTGAGGTCCTCAAACACGAGTGAAACCTATCTAAAAG
TAACTGAAAGATTACAATCCTCTTCATTAAATTTATCTCCTGCGACATAAACTTTTAATA
TGCGCACCAGCAGTGTGTATGGGACTTCCAGGGCAGCTTAAATGACTGCAACCTGTAATT
ACTGTTCCAGCACTTGATTAGAATAATCTGATTGCAATTATTCAGTGACTTTAAAATACA
AGCCTCGAGCTACAGAACAATAATTCAAGGGCAGTGATTGGGAACGTGTTTCTTTTTTGG
CTGTAAAATGACGTTTTAATCGACACAGAGTGAAAGAGGTTCCCTGCTAAGGAGCCAGCT
CCCTCAATTAAAGCCCATTTATGCAGTGAGGGGTAAGACGTTGTGCTGCGATGTGGAGTT
AATCAACCAGGCAGACACTTACAGAGTTCTCACGGATCAGGGAACTAACCCCTCTAACGG
GTAAACAGGCAGAAATGCAGCACACAGGCAAGGCCACCAAGAACGTACACCCACAGATAG
CAACATTCATGCTATCAGTTACTGTATTATGCTGTTTCTTTTCTTAAATAAATTGTATGA
AATAATATAAAAATGCTTAAAAGTCAAAGTATATAGGACAAAGTCTTGCTATGATCCGTT
GATTAAAAGAAACCTGGAATAAAAGTTCTAaatcaaaatacacttgcagtccatcaccac
ataag
>NODE_233_length_690_cov_42.123188
CACCTCAGATACCATCATAAATGTTTTAGAAGCAGCAGTACAATATGGAAACAAAGAAAA
GATAAATACTCAACTCCCTGCAAGGGGAATAAGGCCCCAAAATATGTTTTGGAAACATAA
TCAGCATCATAGCAGCTCTGTGTGTCTGTTTACATTGTGGCCGCCATCGCTCCCCTCTCC
TCCAACAAACAAGAGAATGGGGGTATGGAGGAGAGGAATAATAATAAAAATAGAAGAAGA
AGGAATTATATTTTGCATATTATTTTAAGTAACTGTTCAAACTTCATTTCAGAATGGTAA
TCCACAAAACAAATATGTAGCCGCATATTTTAAAAGGGAGGCTCCGCTCGCTTCAATTTC
CTATTGTGATGTTACGCCGTGTGTTTGCTCTTTGTGTCTGTTTGAATTGATTTGCGCAGC
TCGGCAGACAAGGGCTGAATGCTCAGACCAAGAATCCATAATTTCATATGATCTGATAGT
TCTGCAGTATTACATTGATTTTTTTCCCTCTCCCTCTCCCTCTCTTTGGTGCTGGTGTTA
ACAAACAAGCGGAGGTACCTGCGCTCAAGGATCCAGAGGAGAACAAAAAGAGGTGTTTTG
TTCGGGCTAAGGTGATAATGTGGAGACAGGGACATGTTTGTTTGGGGAAGGGGATATGTT
TGTTATGGGTTGTTTTAGGAGGAGCTACTTCCCATATAGTCTATTAGGCCTGTGGCATCT
GCAGCCACCCAAAACCTAGGATTTAAGACTAAACACTCTGCTTAGCTGCAGCTTGTTACG
TAGACGCATTATGCCCATACAGCCATTAACTAATATACACAAGTGCAGTAGTTTTGATGC
CTCACAATAGATTAAACGAttaaatgttggct
>NODE_234_length_656_cov_27.914635
GTTGCAGTTTTTACAGTGTATGCAGATTTTAGACTTAGTTAGATTTTTTTATTTCAATCA
AACTGTGTTCAATTGTGTTTGTAAAGTCTGTGGTAGCTTTTGTTGCAACATAAAATAATT
TAAACAGAAAAAATTCAAAATAGCGCCAACAAACTTGTATTATTTGGGCGACTTTAAGCT
TGTAGTTTTAACTTATTGTTAACTTAAAAACTATTTATTATGATTATTATTATTGCCTCG
TATAAAGTATGTTTTGTGTATATTTATGGTTTATTTCATTATATTTGCAAGTTTAAAAGA
TTTTAAGTTTGCCAAAATTGTGGTTACACCATTTCGTTTCTTAAAAGGGGGACAAATAGA
AAAACAGCTTTAGAAGTACGATTTGGAAACGTTCTCCATAGTCAAAGAATGCACTGCTAT
ATTTAACTAATTGAAGTGTATAAACATACATGCTGTGTGCTAGATGTTATGCCTTTACTG
CCTGTGTTCTGTTTGTCTTGTTAAATGAAAATCTTTTAATTATTTAATCTAATCACAGTC
TTGTTTTTTCAACCACTCGGTGAACCCCTGAGATAAATGGAGCAGCCCCTGTAGCAAGGC
TTTGGCCCAAGTGAGGGTCCAACAACTAGCCAGGAACAGAGGGGATGTCCTTGGTTTAAT
ACGCTCACAAGAATCTTTCCTGTTTATGCTGATGGGTCTGATTTACAAAAAAAAAAAAAA
AGGATAAAAAGGGTTCCGTTTCTGTAAAAGCATTGTAATACTGTATCAATTTCAATATCA
ATTTGTGATAATGAAACAAAAGCGTTGCTTttgcgccagtacacatttaaaacccagc
>NODE_235_length_747_cov_35.234272
AATCTCATTTTAAACAGATGCCACGGGCTTTGCACTGCACCCAAGAAAATAAAGCAGCTC
TTATTTTCCCTCTGAAGAACATACTCAGAGTAATAGTAAACAGAGGGGAAACGTTGATCT
CACAACAATCCCTCTTTGTGTGTAATACAGCTTTACTACTTGAAAATGGATGAGGTTTGA
ATCAGCAAAATGTTCATAGAACAATTGCAGTAAGATAAAGGGGCTTTGGTAGTTCCAAAT
ATGAATCATGCATAAAGACAGAAAATAGATTTCCACCATTCATTCTAGTTAGAGGACATA
CTTTACAAATGCTATATGTAGCTATCAGGGCACCAGTAAAATAGGTCAATAGATTGTGTG
TGTGTCTAATCTTTGATCAGATGGTGTTCTCATCCAGGGCTATTAATGTGCTGATCCACT
AATTGGGAGAGCTTGCTCTCTTAATGCAATGGCCTTCTAAATGTGTCCGTCCCAGTAATT
TAATAATGGCCATTTCATGCTACTCTGACTTTTCAAACAGCTTGCTCGGGGCAGCTACAG
GGACTGGTTATTGATTGAAACTCCTAGGCTGCCTGGGCTAGGCTCTGGGTGAGAGAGACT
GATCAGCCTGCTTCCCAGAGTCCAGATGCAACCACAGTCCAACCCCCTTCCACCCCAACA
CACACACACTCACACACACACATACACATCTCCGCATGCTGCTCATAAACACACAAACAT
GGAACATTGACTCACCAAAGACAAGTGCATACTCACACATAAATTGTAGATTCCGCTGAG
ATCCCTGGCACCAGGCTTGATCAGTGGAGCACAGATGAGAGTGTTAAATGGAAAAGAAAA
TGTCACAGGACTCTGAAAATGAAGACTTGGGACCGCTTCAACAGCTCTCTTATTCTGCTA
CCTTCATGTGCAGGTCTATGTATAGTCAc
>NODE_236_length_691_cov_23.950796
TGCAACAAGAGCTTCTCTGGAGCAAGGGCCCTGGAAATGCACTTGAGCACCTCACACAGC
GGTGAGTGGCAACGTCACAAGCCTAGAATTGGGGAAAAATTAGATTTTCCCCAAACAAAT
GTCATTGTTTTTATATTTTGGCTCGTGCAGATGGCTACTTTCACTCAATTTTAAAAGAAA
ATCTGTTTTAGAAAAAGGGACAGAGTTTTAGACACGTTTGGAAAAATGACTGTCATTTCT
TTTGAGAAATATACATATCCTGCTGTCAGCTAGCATAGTTGACAGTTTATCCTTGAGCAA
AAAAAAAATCTAGTGGATGGGAATAAGCTTGGCATAATGCATGAGCGTTTGATGGTTTCT
ACAGTTAACTCTAAAGGAGAAGTGGGAGGCGAGATTCTGAGCATTTCTCCCTTTTATCTC
CTTCACAGGTGTCAAAATGGAAGAGAGCCTCCCTCCTGGCACCAGCTTGAAATGCACAAT
CTGTAACTACACGGCAGATTCTCTTATTACATTCCAGCATCACATCATGTCTCACCTGTC
ACAGGCGGCCTTCAGATGCAATCACTGCCATATCAGCTTCCAGAGCCACAGGGAACTCTT
ACAGCATCAGGACTTACATGGGCACGGCAGCAAACTTCACAGGGAAGGCGACGGCACCGA
GCATTCCCCCAGGGGTCCTGAGGAAAGCCTCCAGCAGCAGCAGCAGGCCCGCGCTGAGCT
GGCCAACAGGAAGGATGCTCTGCTGGGAAGTCCCAAAGGGGCCCTCAACAAGGAGACCAG
CACAGACGGAGAGGCTGACAAGGCTGAGAAGAAGCCCATGCTGTCTGTTCAGAAGGGAGA
GGCCCACCCAGGCAGCAAAGCCAGTTTTTCATa
>NODE_237_length_809_cov_23.961681
GAAATGAGTTTATCTGGAAAAAGTACTGTATTCGTTGTTACTGTATTCCCCTGTTGTGGT
GATATTTACAGAGCTGAGTGGGTACAGGTGGAAACAAGCAAATAATCATGTAGCTAAAAG
ACACCCCACCCCACCACACCACTCCCAGCACATTATTCCGTAGGAGCAGACAAATAGTGG
AAGGAGGGACGTCAGGAAATAGTATTGCTTTGAAGCCCATAACTCTATTCTGGAGAAAAG
AAGCATCACAGTGTTATTCCACATCCTCAGATATAAAGGGAAAAAACATAATAACTTCTC
GATAGCCTGGATCTCCACTGCCCTATACTAGCTCTCCCCCTTCGCCCGCCCACACCCCTG
CCTCATCCACCATACACCCACTTCTCCTGCCTCAATCTTTGGTTTCAAAGGAAGCGAATC
AGCCAGAAGGACAGAAGGTTATGCATTAGTACTGGTCATTGCTCAAAGAGTGAGCGTTAT
AAATAATAAAGGCTTGTGAAGGACACAAGGGCTGTGGGATGCATCTCTGGTTCACGCCAC
ACAAGTCAAAGACAAGACTGTAATTTCTATTCCGAAAATGTGACCCTTGCAGCTTCAATT
ACATCTCAACAACACCAACCGTGTCCGTGCCAGGAGATGTGATGCCTCTTTGTTAGCTCT
ACATGAAAGGCTTATTGATATTGGTTATGGAGTGCATACGAGACATGCACATTTTTTTTG
AAAATTATTCCAGAACTTAAAGAAAGTGTATAACTAAAACAGATGCATACTGAAATTCAA
TTTATTTTCACCACAGATGCCCACCTATAGAACTTGTAATGCGCTTTTTCTTTTGGAATT
CTTTCCAGTCAAGGCAAAAATAATCTTCTTAATTTTATACATGCAAACAATGGGGAGAAT
TATACCGTCAGTTATTTTTGAAGTTCTACGTGTTGCTCAAAGTCATTTCTGCATAAACAA
GCATCCGTGAAACCTGATGACCTTTGCTGCt
>NODE_238_length_886_cov_27.630926
CTTTTGGCACCGGTGTCAAGCTATTTTGCATACTCCTGTCTGCTCTAAATGTTTTTCCGT
TTTTTATTTTTCAATTTTCTGTATCAGTATTTTGAGACAACACTGTCCTGCAGGGTGTAT
TCACCCCAACAGACTAATCTAATACTACATCCCTCCAGCTCAGGAGATGGCTTGATGATT
TTCTCATCAACAGTAACGTCTTGGTTTTGTTGTTTGAAAGGACAAACATTGGATAAAATG
CTTCTCAATTTGTGCCACAATTTCTAAACAGCATACATATCTGCATGCAAATGTTGATGA
GGGAATTGGAAGTCCAATCTTCCTGATAATGGCAGGTGTGTTTGGAGTTGTAGCTGTAGG
TGGGGCAAAGTAGATTTCCAGACCCCACCTGCGCTTCTCCTAAACTCTATCCTGCCTCCT
TGTGCCTGTCTTGTCTTTCTCCATTTCTCTCTGAGTGTGTCCGACCTGGCAAGCTTCCTT
CTCTCTTTGTTCCACAGTGACAGTCCTGATGGCAAATTGATTTCGACTGTGTGAGAACAG
ACATACAGACAGAAACAGACAGCTCCGGATAGCACAGGGGCCTCTTCCTCCCCATCTATT
CCCTCCTCTTAGCCTCCCTCCTGTCCACTTATCTCCACCTCTTCTCCTCTGCCTCCACAC
ACACCCCTTCTCCGAATGGAAGAGGCCAGTTTCATCCCTCCTTTCTGTCCTCTCTTCCTC
CCCGGGTCCCTCCTTTCCTCCTTCCGTCCATCCTGGGTGCTGCTGCTGGTGGTGTCGGTG
TGGACAGTAGCGGTTGGTGGGTGGAGGATTGCGTTGAGCGAGAGAGCCAGAGCGGGGCCT
ACCTGCTCGGCATGCAGCGATATGGACTCTGAATACTCTATCTCTGATCATAGTCCACCA
TCACGGACTGATCTCTCAAGAGACTGCCTTTGCTACTGCTTGTCTTTCATGCATGTACAT
GGTTGTGTCATTTTGTCAAACTAAAGGACATGTTCATGTACTGTACAAGTGCCAAAAGAC
TCCAATGTCGTTGTACTAAAGCCACTGACTGAATGGCCTTTTTAAGCa
>NODE_239_length_855_cov_23.681871
TTAATCATATGTGTGCTGTATTTTGTTGTCTGTGGTTAGTGTAATTAGGATGAAATGCTA
GGAAATTTCTTCAGCCATTTCTATTAAACATAAACTTCTTTCTAAGCACTTACCAAGAAA
AAAGGAACTGAGAAAATAAAGACAGTTATCTGTTGTTTGGGGGCATCTAAAGGATTACTC
TCCATGAAGCTTTCAACATTACATAATCCACAAAATGTGACTGTTAAAGGCTATTTTTCT
TGATTATGAAATTTGTGAACCCCCCAAGCAGCAAGCATCCTAAAAGACTGTTAATGCCTG
ATGGCTGCATTGCATTTCATGCGCTGAGTTGTACTGATATGCATCTACACACAAACACAG
AGGCAGTAACAGAACTCTTTGCTCCTTGGCCTTCGAGTCATCTAGCTACATCAATAAATA
CAGCAAAATAGCATTAGCAATAACTTCAACTATATGACCAGGCTCTAATATGATAGAATT
AGTATCAGTGTTTTAAGGTTTGGCCATTTAGGTGAAATTCTAAGCCGGGCAGGGAGTAAT
TTGGACACAGGGAAAATTGATTTTGACCATCAGCACTTTCTCATTTTCAAACAGCGCCTG
CGGCTAAATGGGTTAGCCTGTTAAGCACATTACACAGGTAGCTTCTCCTTTCCTCCCCAA
TGATTATGTGTCCGCCTTGAGCAATTGATATTTCTTGCAAATAAGAAAATTATCATATTC
CATGACTGGAAAGAGAAATTAGGGCCTGCTGTTATGGAGTGGAGTCTCTGGACTGAGAGA
GGGAGGCAGAGGTACATTTTTCCTTTCTTTTTTTTGTTTTTAAGGGTGGGGTGTACGTAT
CAAATGTCGAAAGCTATATTGGAATTGGGGCGCTGTCAGGCCTCATCAATAAAAATATAC
AGTGATAGACTGTAAGTGGTGGAGGGGGGACATGGAGGGATGGAGGGGCGCTGAGACAGA
ACGACTGGCTTTGACTCTGAAGCAGAAAGAGCTGGGAACATATACAGTAGGGTGTGTCTT
AAGAAAGCTGTAATttc
>NODE_240_length_799_cov_20.937422
GCATTATATGGAGAGCAGGCTCTCTGTCTAGATGCTAGGTGTTGATTTTGGACCTTATGG
TCCTATCAGCTTTAGACAGTCTATGTACCTTTTTGCAGGCAAACAAAAGCATTAGGCCAA
ATCCTCATGTTTACTCATGCTGCCATCAGCAATCCTGTCTATTGACAAAAGATGAACATT
TTCTCTCAAGTAACATAACTGGGCTTTTGTCCCCTCACTAAAAGTACACTGACGGCAACA
CAATGGAACAGAAAAGAGGCATCGGGAGAGAAAGAGACATCTTAAGTGGAGCAATGGCCC
AAACAATTAAGAGCAAGGTACATGGAAAAAAAATTGAAAGCTCCTCTTTTTCCCCCCTCA
CTTTGCATTGTCGATTTGAAATCCCTCTCTTTCTCTTCTTGGAGGGCTGCCTGTAATGGA
GCTAATCTGCCGTCGTTTGTCCGAGCCACAGGAGTTTTGTCAATAACAATCAGCGTTTGG
AAAGTGTAATTAAGGCCGAGGCTTTTCATTAGGAAGAAGGGAGGGGGCCGTCTCCAGGGA
CGGGCATGCCAATTAGAAACTCAGGCACGCGTCGCCGGGTAATTTCAGGGAAAGGAGGGG
AAAAAAACCCAGGACTTCTTTAGATTGGAGAGGGACCCTGCTGCTCTTTCAGAGGAGAGG
AGGAGAGGCTTAATGGCATAATAATCAGACAGGGGTCCCAGGCAGAGAAGGCAGGAGGAC
GGAGGGACTTTTTGGGGGAGGTGAAAGCCTTCCGAAATGATAAAAGAAACACATGCAGGA
TTGCTAGAGGAAAATGGAGGCAGTAAATAGCGGGATGTAGAGCCCTTGAAAGAATGAGAG
GGTGCCGTTGATGAGAACTGATTAATTAAAGGAATAACGAGGCAGTCAAGGGTGGAGTGT
GAGACGGCCCTCTCTAATGAGAAGAAAACAAAGGAGCTGTCTTTCCCGGCCCTTTATCAC
ATTGTTCTATAACACTTAGgg
>NODE_241_length_552_cov_7.463768
GAATGCTTCTGCGGACTCGCGGTCGCCCTAAAAAATAAACAGCTCTGAGCGCGTAAAATA
ATACCCGACACCCGCGCTGGATTATTTTATAACTTGGAAAAGCAAAGTGCAGTTTTCATT
TAAAAAGATGAGGACTTCAAACATGCACCAGAGCAAGATGGGAGCAAATTCACTTTTTTT
TTTCCAGTTCATCAAAGCCTCCACCGGCTAATCCCTTTCTTATATAAATAGCTCTTTTGG
TGGAGAGGGTAGCTGCCGCATAGAGCTCTAACCCTTCTGTCCCTGAAGCTACAGCCAGGA
TAAGCTGTGTGTTGGATTGGCACATCGGGCTGCCTGGGGCCTGCTGCTGTGCTGGCCGCC
AGTACAGATGGAGGGCAGGGCTGGGCAATGCCAGCTTGTCAGTCGGATTAAAACGACTCA
TTTATTCACTGAAGTATCGTGCAAAGCGACCGGGCCAAAGCGGGGTGAGGCAAAAGGGGG
AGAGGAGGGTCGAGCGGCGGCGAGATGGGGGCAGCCTGGATATGAGAAAGGGTCCTCTGC
TCTCTGGCCCCTCAGTCCCCCCGCCCTCCTCATCCCACTCTCCTGCCTTTTTTTCGCCGG
TTACTTATCTTTCTAGGGCTGCCAGAAGCCATTACCGCAGTGTACGGAAGGCGGACGGCA
GGGTGGCATCTCCTAgtgcccgggtgacagattgccgctcggcattggcggcgaaggagg
tgaggggtggaaag
>NODE_242_length_616_cov_30.504869
GCAATCATCTTAAAAACAATTCTACACAACCAAAGCCACGACAACGATCCAATGAAATTC
AGGTATTAGAATCTAAACTGAAGTTATTTTCTGATCCAGGTGAGATCTGAGTAAATGATG
GGGGTCGGCGCCCCCAAACTCCTCACCTGCTCTGGAAGTAGTTTGCTAGTTCGGATGCCT
CATGGTTCAGACTCCTCAGGTGTACAATTAAATTGCCAGAGTTGGTGAACATGGCGCCGC
ACGTTTTGCACTCATAAATCCGCGGCTTGCGGATTATGTGTCGGGAGACCCTCATGTGGT
GCTTATATTCACCGAAGGACGTGAATGTGGCGCTACAAATCTGGCACCGGAAACAGCGTT
TACCTTCGTGCTTCAGCCGATGCATCTTTAGGGAGTAGGCCCGTGTGAACTTTTTCCCAC
AGCGGTCACACTGGAAAGGTTTAATGCCTGGAGGAAGAAGACAAAACCATTGCTTGTTGA
TTTGAACATTAGCATCAGACAAGTGTTAGTAACCGTGTGTGGGTGAGGTAAGGTGGAGGG
TTAATGTAGTCACAAAGTCTGCCAACTACTTTCTTTATCAATGTATTCCAGCATGCCTAT
AACGAGAATGTCTTACTACTCATCCCTAAAGTCTCTACAAGGTACAGCAATGCACAACAA
CCAACTATCATTTCACCTTATATTTACATTTCCTTCAGCAACTGCATTCAGTAGACTTTT
AAGGAATTAAAGGTCATTTTTAATCCAGTGCCAAAAGGGTAATAAacacgtatttattac
actccaagtccaataaat
>NODE_243_length_547_cov_6.367459
TAAGAGCCTAATTAAAATAAAGGACCTCATGAAAACACTTCCTTCAGAACTGTGATATAC
TTTTAAAGGTGCCATATTATAGCCTTTACTAACACGTTAATTGAGATCTTCCAAGTCTTC
GCTTCAAATGCTGTACAGGTCATTAATCCTACCATGTCTGGAATACTTCTGCTTTTAGCC
CTGGTCCAAGTGACTTCAAATTCAACTGAGCTGCTACTGTTCACAAACATTTCAGGAAGA
GGGCAGCAAACACTCTCTCTGTATGCTCTGTTCAGTGATTGACAGAGAGGAGGCAGGAGG
AGGAGCCAGCAGGGGGCGGAGCTTATAATGCCACCTCTCCTACTTTTCAGCGTCTAGACA
AAGAGAACAACTATTATTGCAAACATAGACGGGCAACAGATTCACTCCGACAGAGGGGCC
ATCTGGAGGTTCTGTTATGGGGAGAATTTTGCTGACATGGTTTGTCCCCTTAGAGGAAAG
AGTAAATCAATTCAAAGTTGTTCTGAGTGATCACCTTTAACATTTCCATCCTCATGGGAG
TGGTGTCTTTTAGAATGACAATGCCTCCATCCATAATACACAATAACCTCCTCAAGGGTT
TACTGAAAATGATGTTAATCATATGCTATGATCTTCACAGTCACCAGATCTTCACCCAGT
TGAACACCTAAGGGTGCTACCTATGGAAGCACTTTGGATTTTAACAGCGCTGCCACCACC
ATCTTGAAa
>NODE_244_length_371_cov_2.617251
AACCAAAACCACTGTGTATTTTTTTTTAACTTTCCTTTCATTAAGTCATAAGGTTTATTT
ATTGTAGTCACACTGAAATCAGTTTTATTTAAAGTTAATTTCTTTTGCCTAATTATAGCA
AATGTTTTATTTTCCTGATCATCTAATCCATCCATCAACTTCAGATTCCTGCTCCCCACC
ACCACCACCACCACTCCAACACACACATGCAAACTCACAGCCAGTGAAGCAACCCCTTTG
CACTAATCCCTTTGTATTCACAGCCCCATTCCCACCAAACAATGTCCTAAAGCCTAATCC
CAAACCAAGCTCAACAAACCTGGGCCACCTGCTAGCAAGTCACAGTGCAGCTAAAAGGCC
AACACAAGCGTTAACAGCAAACCGTCTGTTTTGAGTCGCCTTAAAACACCACTTCACATG
CATTCATGCAAAGAACAGGAACTCATTAATGCATGGGCTGAAGCTCACACACACACATGC
ATCCAGCAGCAGTTTTTTCCAGTCTTTCTCCCTCTTTTTGGCCCTGTTTCCTCTGCTCCC
TTTCTGTCACCGt
>NODE_245_length_674_cov_37.467358
ATGTTTTGAAAGGTTCAGACCTCCTGTTTTTTTACCATAACAAACATGGATTTGCAGTAT
TAAAAAAAAAAAACCCTCTTTTTAAAAATGCCGATTGACTGTGGGGAAAGTTCTTTGAAT
CAGCTTCAGTTTAATCAGAATATGTAAAACACTATAATTTAAATACCAGGATGCCTTTTA
ATAAAAAGGACTAAAGTGAGATTTAAAATGAACAAGGTGATTAAGAGCGACTGTGCTGGA
CATTTATAGAGCAGGACTGCACATAATGAATAAAGATTCATGCTTTAGTCCCAAATTTAA
ATTTTTGCACAAAATGTGTCTGATGTAGGCAGCTTTTAATCACCTTACTGACAGGAGTAA
CTGCTTTCATTTAACCTTGACTGAAGATCATGAATTCTAAAGCATTTAATTGGATACATC
ATTTAACAGAATGAACAGAGCAAATTTTCGCCAATTCAAAGGCTCAGATTGACAGACAGT
GGCAGTAAGACCCACCACAATTAAAGCTGATCTGTATTCACTGGCCCTGTCACCCATCGC
CATTAGTGATGTGACTGTTTGATCATCTCTGCAGAGAAACTTTGCTGAACTTCACCTTGT
TTTGAAAGGACTCGACGTTGAATGAAAGACGAAGGTTTGAGGAGGGAACGGGGGCTCTGG
AGGATAGCGAACCACACACACACACACAGGCACACACACACACACACACACATACACTAA
CCTACCTCTGGGACCAAACCTCCCTGCGATGCACCTCTGGTTTAACAGCAGCAACTGTCC
TGGAAATGGACGTGACAGGACAAAAGAAAACAGAGCAAGTCTCACACCATTATGTTTATT
ATCTCCATcagtggct
>NODE_246_length_902_cov_36.664082
AGGCAGATGAATTGTGGTGTCGGCTTTCTATGCACGCTGCCACAGAATCATTAGCCACTA
CATTCGCTCGAGCCAGAACAGACATGGAGGCTAATCAGCAGCTGTAATGGACACACTTCA
TAATTGTCAGTCTTTTGCGGCATGGTAAGGAGACTTAAGCTGGGGAGACTGAAGGCATAC
CATGAAGGCAGCTTTGATCACATGAGCTGAGAAAGTGATGTGCCTATATACTCATTATTT
TACCTCATGACTTGTGTCCAAAGAATACAGAGGATTTCCAACATTTAATACCACAGTATT
TTCAAACTACAAATGTCGTCCTATTCTTATAGTTACTGAAGCGAAGTCAGTTCTCTATAA
TTAAGGCAACTTTATAGGCACTGTTCCCTGGCGAGTGTATGTACGAGTACCTGTGTTAGA
TGTTTCATCTTTATTAGCCAGAGCATGGTAAGCCTAGCTCTTCATGCACTAATCCCCAGC
TAAAGAAACAGCTTTCAAGGAATTAACATCAAAAGTAAAGCTTTGCGTGCCGGCGGGGGA
GCTTTCAACAGAGCCTGCCTCAACTATCTCCTAAGTATTTTCAGAGCCTCGGGGATGAAG
TGGAAGTTAAGTTTAACTTGCTCTGTGTTCTTCTGCAAGTCTTTGACCTTGTTCTCAGGT
CTCTTAATAATCCCTGATACGTTTGAATCCGTACAGCGTTTGCGGCATTTCCATGAGGCA
CTGCCAGAGGGTGAGGATTTTTCACTGGGGCCCATTGCCCATTCTTCTCTTTAACCCTGT
GATCAGCTGGTTAGGATACAAGCAGTTGAGGTTTTGGATCTGCATCTGTCAGAGAGAGCT
ACCTACAGTACCAAACACTGTGCACTGCAAATCTGTGGTTTTCCATATACGTCCACGTTG
CATGAATCCATTATGAGCAGCTCAGTGTGCTGTTTAAATAAGCCTCCCAAACTGAAGTCG
TAGTTATTGCGCTGCTAATTAAAATATCTGCATTCAGCTAATGACAAATGAGCGTACATG
TTTTTACGTCTTTATTTTCTTATTAGTGTTGCCAAACCTACAtagaagaatgcctttgtg
gcac
>NODE_247_length_978_cov_21.085890
ATTATGTAAGGCAGAAAGTAAATTAAACACAATGAACAGCCATAACATTGGTGTGCCCTG
GTCCATTTAAGCACATTTACGTGGGCCATTATTGACAGACGGCTAAGTGTCATTTGTCAA
GGAAAGAAGAATTGACGGGGATAAGAAACACAGAGAAATAACGGTCAATCAAACCTACTT
TACAGTCATAAGGGAAAAAAGCAGCCATGTCCAATATTTCATTTTTCTCTTGGAGAAAAC
ATAAGATCATAATACCTATTTTCATAATAATACTAACAGCCTTTAGGCTACAAAATAGGA
AGAAGGCCATACTCTGTATATCTGTGCATTGCCTGACAGAGACAGAAGGGTTTCAATCTC
TTTTTCATTTCATCCTGATAGCTCTGCCTTTTATTACCGAGGGACAGGAACGTTTCCTGA
GGTAAAAAGGAGTGCACATTCCCAAGATAAAGTTGGAGGTTTACAGCTATTTCCAGCCGT
AATGTATTATTCCGTTAAAGCAATGATCAGGTAGTGTTGGATGAATGGGAGATGTTCAGC
ACCATTACTGCCTGGCACATCAGTGAGGCATTATTACATTATCGCTGCTCTTTAGTAGGA
GATTGGGTGTGTGACCGGGTTCTGAATACACTCATCCCGCTCTCCACGGCGTAAATTGCA
GATTGGCTCATTGACTTCAATGATAAAATGTAAAAATTGCCAGTAAAGAGAACATAGACT
CAGGTTACTCCTTAGCTGTTTGTCAACGGCAGATGTGACTCAGTTGGTGCAGAGCATGTT
AAAGAGTTCCATCTCCCAGAAGTCAATGTCATTTATGCCTCAAACTGCTAAAGCAATAGC
TCATCTTGTCTCTGGTGTGTCATACTACACTGCCTTTGTCTGAGATTAAAATTTGCTCTG
GTGGTGAGCTAAAATCCTAAAATGTTACTTATAGCATAGAGAAAAGATTTACAAACAGAT
GTATCAAGAATATGTTGAAATAAAAAGTGACACGATTTACATAGATCAGTATTTAAAATT
AAATGAATTAAAAAGCTGTTCCTGTTGAGATTTTAAAAAAAGCTTTGATCTCCTCACTCA
AATAATTAACAAttacagtacatgtcaccaacatctttaggataatttgtgcttgataat
tgacagctaattaatgaaat
>NODE_248_length_564_cov_25.143618
TGTTCACACACTCGTGCACACTGGCACCCATTAAGGCTCCCAGAGGTCCATGACGACTCC
TTTGTCTCTAATGGAGGAGTCGACAAACAATCGGTGAGCGCGGGAGTTCAGAAAAACGCT
GATGGAAATGCAAGAAAGCGGCGAGAGTGAGAAGCGGGAGAGAGAGAGAGAGAGAGAGAG
AGGAGACAGAAAGACAACAACTGACATCTCAGGGAATTTCACAGGGATGGCTAATCCAAT
GTGATCAGCGGAAGATTTTAATATTTAAATAGCCAGCAACGCACCAGAAGTTTCTAATTA
AATTATAACTCATGCTTGAAAAGCAAAAGTGCATGTGTTGTGGGAGCTTAAATAATTCAG
CCCGCCCTATATCTCGTCTTTCTGTTAACCCGGAGACAAATGGCACTTGCTAGGGCTTTT
AGACAGGGGGCTGGCACTGTCAGAAACATGAACAACATCGGCTTGTAAAGGGCCTCACCC
ATCAGGGCCCAAATCCAAACTGACTGGCCTCACTACAGAACAACGTCTCTAACCTACGAA
TTAATTTGGTTAATTAATCCATTATTAATTACGTTAAAGGCCACACAACATTGGCACATT
GTAAAAAGATGACAGGGAAAGAAAAGGAAAAAAAAAAAGGCCTCTTCCTAATGAACCGGG
GGATGTTAATGAGGCGCCAGACAACTATGTTCtggctcctctcactatatcatcctacct
gcttgctcttattagaagtttccagc
>NODE_249_length_980_cov_21.504082
ATAAAATACTAGAGTGGTATATTTAAAGGTTAATGGCCATGGGTATTCTTGTGTATGCGA
ATGTGCATGCACACTTGTGCGTGTTGTTATATGAACTTGCGTGAATATGCGCTAATGTCT
GCTCACATGTGCACATATCAGGCAAGACAGATGAGGATGACAGATGTGAGTGTATTCGTG
CATGGGTGTGTGTGCGACGAGGGGGGAGCTGGGTATTCGTGTGTGCATGATGGAAAAATG
TCGAATAGACATGGGAGCACAATGACGGCTCTTTGAGTTTCATCCGTCTCCCCATCACTG
CCTTCATCCCTCCTTCCACCCACTTTCCTAAAGGCACAAACTCTGCCAGTTGTCACCTTA
GAGTATTGCAGGCCTGCTGAAGCACTCCACTCCTCGGGAGGAGAATGTCAGCCCAGGCTC
GGGGCAGTTTTGACAAACAGAGTATATATTGATACATGATAAAGTATGCTAGAAATCACC
CGACTGCTGAGGGCTACTATAGTTTTAATATCATCATTTGAATTAACAAGCATTCTGTGG
AGAAATAATGAGCTTTCATTATTCAGAACATCATCCTTACCCCGGCGGAGACTCGCAGGG
CTATTAGTGCTTGAGAACTTAATGAAAAGAAGATAAAGAAGGTTTGAGATAAAAGTTTGA
ATGGCCACACTCGGTAACCAGAGTTAAAATTTAATGCGGCCCCAGTGGATGACGGATGAG
CTTCTTATCTGGGGCCTGGGGAATGGGTAGACAGGGGATCCGCTTTGGAAGGTGCCATTC
TGGGGGAGGTGAAGAATGTGCACCCCTCCCGCCTTTTCTGACAGGCCCAGTGTGCTGTGC
CAACCCGGGTGGACCCCCCACCCCACTTGCTCAGTGATTCATGCCAACCCATAGATAGCT
GTATGTGTCACTGCAAGAGCACTTTCAGATCCCAGACCAAAAACATTGTTGCTTTGCCAG
AATGATATCCCATTAAATTAACTTGGATTTGATTGCAAAATATGTCTGACTATCATTGCC
CAAAGTTAAGTCTGCTTCACTTCCCTTCTATAAGCTACAGCTACAGTGTATTACATAATT
AATGATTAGTTATCAACAAGAAAAGATAATTGATGCCCACAGGAGTTGGTAGTTTAAGTG
AAGACAGATCAgcaaaggctag
>NODE_250_length_654_cov_44.006115
TTTAGTTGAATAGTTACACCACTGGCTGGTGTAATGCTGGTAATTACAGAATTAATAGTT
CTGAGAAAGTCTCAACTGCACAACACGAATCTCCCATCAGTCTCCCCACCGACCACTTGA
AAAGCCACAGAGCGACAAAAAATATTGCTGAGAACAGGAGCAGCAGATGAGTGCAGACTG
ATGAAACAGACTAACAAACTAAGTTAGATGAGAAAAAGAGAGTTGAAGTAGCAAAGAGGG
AAAAGGAAGAGAAGCGAACAACACAAAGAGACAGAGAGAAAGCAGAAAAAAGATGGCACT
ATGATATAGAACAGATTGTGCTGATTCTACTCTCTCTCTATCCGCCTTCCATCAGTGCCC
CCATTCCTCAGCCAGACACTTTCTTAAGCTAAACTAAATGGGCTAATTAATCTGGGCTAA
TGGTGGGTGACAGCAAATATGCTAGCACAATTATCACCCTATTAAAGATTCATATTCCAA
CACATAATTGAAAATGAAAAGGTGGGGTGAAGGGAAGATGGGTGGGAGTCTGTGCCCCCA
ACCCCCACACACACATCCAGAAACTCAGCACCACATCTTATGAATTGTTACTTCAGCAGT
GCATGATGCAGTATGATTTTATGGCTCCAGACGTTTAATTATTGGGATTGGGCAAAAGTG
GGTAAATGAATTACAGGCAATTTATCTAAGCATAAAACTAATTTGAAAACATGAATGTGG
TTTTATTCCTATATTGTAGTTCTGTCTAATTCCTTCAACACACAATGCTGTGTAGTCTAG
TCATCATGCACAGCAAATGTGTCTGTCAgttttgatcttcagttgattccaccttg
>NODE_251_length_740_cov_40.683784
GTGTGCAGTGTGTGACTGGAGTATAGGTGAATAGGACCCTCCGGCCCTGGGGCCCAGGGC
TGGATGTGGTTGGATGTCAGTTAAAGGATATCTATCTGATCCAAATAACCGATGAAATTG
CTGTATCTGTCTATAAAGTCGAGGCAACACTAGAGAAGTGTTCTGCTCTAGTTAGAAAAA
TTGTTTGAATCAAGTCGATGGCAGTCGGTTACATTGTGTATGGAATACTCTACCTGGCTT
GTAACTGACTAGAACTGTGATGTACAGATGATGTATTATTAAAATCTGAAGCAAGTAATG
CAATGATATTAGGATACAGTTTTTGTATTTTTATTCTTGTATAAGGTTATTTGATGGCTA
TTGTTTAGCCTATAGTTCATTCTGTGTTATTTAAATTCTAATATATGAATCATATTTGGA
TTGAAGTCATGTTCAGGGGCCATGTTGTGTATGTATTGAGATGTAAAGCCTTTGAATGTG
AATAATTATTGTAAACTATAATATTTTACAGCTTTTTTCTTACTATATCATACATTTTCT
ATTTGCTCAGTGATTTAATCATATTCTGATAATTTAATGAATCTGTTCATTCTCTCTCTG
ATTATTTGTGCGCTAGGTCAGTAGATGTTGAATGATGAATTTTCCACTTAATGCTTGGTA
GTCCAGTAATTAAAGCATGTAGGGATTTAGGCATACAAATAAAGCCATGTGTCCTGTCTT
CTGTTAACAACCATGACACAGCAGCAAAACAGCAGCAGCAGCATTCAGTGGCAATGGCAT
CTCACATTTTTGCAGCATGTAAATAAAGTACCGGCCCATTATCAGCGTTTTATTTGTGTA
TATGTGTGTGTTGTGAAACTTCATTGTTTTTTTAAATGTGTATGTAACACGCACGAAGTA
Ataacactcaaggaaacgtccg
>NODE_252_length_714_cov_22.700279
CTGACGGAAGCGAGGAGGGGTTGGTGGTGGCGAAGGTGGGGTTCTCGCACTTCTTGTGAA
TTGTGTCAACTGAGGCAACAGTTTCGTGTTGGAAACCACTTCTTTTTCCCTCCAAACTCA
AGTCCCAAGTCACATCCAAACACCAGTTTTCTCTCATTAATCGATTGGTGACGGATGAAA
GTCTGCGCCTCTCCACCATTCATCAAAAATTCAAAAAGGAGGGGGAGGGGGGGGGAAGTA
ACTGGAAGTCTTAACTGGTGATAATCTGAGCACTGAAAGTTTTCCAGCTTCTCTCATTTA
AAAAACACACCCTGGTGTCTTTACCTTGTTCCAACCCCACTGGGTAACCACGCGCTCATT
GTGTTTTCCTCAACTTGTTAAAACACCACATGGTACATTTGCATAGGATAACCAACATAT
AGCAAATCATTTGCATGCCTGAAAGTGCACTTGAGTAACCGTAATTACACGTGACACCAA
TTACTCTGTTACTTTGTATTAAATTATAATGGAAAATTCCACTAGAGAATTGGAGCCTAA
TTGCATCTTAATTTGCATAATTTTGCATATTAATCACATCTCAGATGAATAATAAATTTC
AGCCGATTTTTTTAATTTATGCATAGATACAAAAACAAGTTGAAAAATAATTTGTGAGTG
AAAAAAAAAACAGGAACTATTACTTAGAGCATTTGTGCTAATTTCTCTCATTACCCGACG
TTCAAGCCAAAGATGTCTGTACTCTTGATCAACAAGAGCCGCATTTTGAAACTGAGAGTT
TGTCAAAGCCTCAGCAGAGAAAAGAAAAAGAAGAAAGAGATGGAGAAACAATTTTTGGAA
AATTCCATGCATCGTTTTTTTGTTGTTGTTTTTTTTTTTTTACATAAACTTTCTGg
>NODE_253_length_1035_cov_24.827053
CGGAGCAACACACTCTTGAGTTTAGTGAATGGGAGTCCCAGGACTACTGCATTTATCATT
GAAATACTGAGCTGTCAAGTCACACTACATACCTGTCAAGAAGGGCTCAAAGGTACAGCT
CCGGCTCCTCTCCTCTGTTGCAGTGCATGATTCTTCATTGCATTGCATAGCAGGCCTATT
CGCCGTTGTTTTCAGCCATATGTCAACATAATTCATTTCCGTGTGTGACAGCTCCTTACA
GTAAGACATGGTGGGACTACTAGTTCTCAAAACCATGTTTACATAACCAGGAGCCTGTGC
TAAGCGCTGTTTTCTGCTCTACCTGTAAAATCACACTGTGGTAAAGTGATGCAGGTCAGC
TTATTCGAAGAGAAATAATTTATTTGTAATTTGACAAGTTGTTTCCGCAAGTAGTGCAGA
TTAGGTTAGATAAAATGACAATATTTTTACAAATGAGCTAAGCGAGGCATAGGAATAAGC
ACCTATGAGTGCAGAGACAACACTTTGTCATCATGCTTCTCATTGTGACATCTGAAAAGA
CCCACAGGTGCTGTAGAAAGTGACTGTGTTGTCATATTTCATTTAGGCATCCTTCTGCAA
AGCTGTAATTGCCTAATTAGCTTGTTAATTAGGAGATTAGCATTTACTGATAGAGTGGCT
TGCTCTGTTGTGATGAGAGTAATACAGATTAAGTGAGAAGTTATGGGTGCATGAGTTCAC
AATTTTGCCGTCCACAAAGGGGTCACAAATCATTAAAAGATTTGTGAAATTGCTGCGAGT
GTTGCATCTGAAGATGACGCTTGTCTCTTCCTTCCTTCCTTGTATCAGAATTGGTGCTGA
GGACGGTGAAAGAATGTAGAAGGCAGCTTGTCACATGGCAGCGAGATCCCTCCTGGTCTG
AGTGTCGCCTGTATCATCCCCTGTTGCTCGGGGAGATTGGAGGAAATGACCGAGCAGACG
GTGCCAGAGACATTACTAACCCAATTATGAACAGTCTTTCATCTGGTTTGAATACTTTAT
TTTATTTATTTCCTGATATTTGTCGCTGCTATGCATTCGCTTTGTCTTCATTATCATTGC
ACATGCGAAAGCAGAGACAAGTAGCATGATTGTTGACCGAATGTGCTTCTTGGTTTTAAA
CTAACATCCAGGAAATGGCGCCTTTAAAAATTCTGATGAACTTGTCGGATGCAGGTAGGA
GAAATACACacacatag
>NODE_254_length_459_cov_28.588236
ACCTTTCAGTTTGGCTGTCTTGATGTAACACTGAACTTTTTTTGTACTTGAAAGACTGTA
GATGTATTTTGTGTTTCATAGCAACTCATCCCAAGTCAAATAACGTGGTTCCTTTTGGAT
TGCACTCAATGAGCCTGCATTGTCTCTGCGTTTGCAAACAGCATGCCGGTTATCTTAAGA
GATTTTGCTTCTGTGAGCAGCAATTTGGGATGTTTTGCTGACAGAAGCTGCTGAACTTGC
CTAGAAAAGTGGCCATAGGAGCTCCATCACACTCAACCTCTGCACCATAGTAGTCTGCAG
GGACACGGATCAGCACTAAGACAGGTTCATGTCTGTTTCTTCTCGACCTGCCATGACATA
GCCTGGCTGCACCCGCCACCCCACCACCTCCTTCGCTAGTCCACCCCACCTTAGAAGATA
AATACCTGGAGGTGAAAGCTTGCCGCACATTCCTTTTCCCAAACATATTCTCTTGATGTC
AAAGTCGGCTCCAAGGCCTCAGGGCCCACAAGTAAAGTGGTAATTCTAAGGCACCCTGCT
TGGGCTTGCTGAAATATGCATTAAACCTGCGCTGGATACACTTAGATGAGAGGGGGAAAG
TCTGTCCTGAGACAGAAATGGAATATCATATATATTAACTT
>NODE_255_length_495_cov_19.010101
TACACACACACACACACACACACACATACACATACACACACACACACACACACACACACA
CTAGAGTAATCCTTTGTATACAAGTGCATTTGCACACATGTGCCTGTCTTCTGCTTATGC
TTTCATATCCCCTCCCAGGAGTGTGTGTGCGTGTTTGTGTGTGTGTGAGTGTGAATATCT
TTCACTGCACTCTTCGCGCTCATCTCTGGAGTGCAACTCTCACAGGGCCAATGCTGCTCT
CTCTCCTCCTCGCTCGCCCGGCCCTCTCTCCCTCTCCAGGTGCTCACCTCTGTTGATTGC
CTGTGGCCTCTTGTACTGTGAATGTTAAGTCCTGCCATTTTGCCCAGATGCATAAATAAT
AACAGTAATTACTGGCCCAGCAATCAAAGTGTCGCCCCAGCGCGCTGGGCCTGTCTAGGG
GAACAAATCGATAGGCATCTTAAAAGCCACATTGATTGTAGGGAGGGGGAAAAACACCAA
GGGGGATGGGAAGATAGATAGAGACAGCCAGAGAGAGAAAGAGAGGGGGAGGAAAGGAGG
AGAGGTGTGATAAGAGAGGGATGTTTCAAAGTAAGAAGAATGGGTACAGCATGAGAGAGA
GAGAGAGAGAGAGAGAGAGAGAAGTTGGAGCAACAATAACAGAAGTAAATGAGAGGTGTT
TTAATGTGtgattgagg
>NODE_256_length_476_cov_13.634454
CTCAATTGGTCTCTCAGTGGAAATTCTAAACATTCAATAAAAAAAAGGAAGAGGTGGGAA
AAAAAATCTTAAATGTCCAATCTTATTCTATAACCCGTTAGAGTGACACTTGCGAATTTC
CACTATGGACATGGTGGCAGTACAAACGCAGATAGACGAAGGGGAATAAAAGGGCCTTCT
CATGACAAACTTTCTGGAAATGTCAGCCTTTCATGCTGTTGAGAAGACCTATTTCATATC
TATTACAGCAGGCATTCTGTGTCCGATATTTCAGATTTCGGTCCTCCCCGTACTGCAAAT
CCTCTGCCAATCTTCCACCCTTAAGAATCTCTGCCAGCCCCGATGCATTATTCCCCCCAC
CGCCTCTCTCCCCCTTTTGATGTGACAGAACAAACCGCGACCTATTAGGATTAAGGCTTT
GAAAAGATCTTTGAAGCCGCTCAAGGTTCCTTTAAACTGGGGAATGACAATATGAGCTGT
GTGGCAGCAGATGCTGAATGGAGTGATTGCTAGTCCTTAGCGAGGTCTGCTGTCACATAA
CATACACACACACTCACCCTCACACACTCACACACACACACACACACACACACACACACA
CACACACACACACACACACACACACACACACACACACACACACACACACACACACACA
>NODE_257_length_707_cov_22.258841
TTTACCAAAGGTTGATGCTGAGTAGGCAGCTAAGAGCATCTCGGCCCACTCAGCTGTTGA
AATTCCCATTCTTTTGTAATGGGAAAGAGAAAATGATATTCAACAGAGGGAAAGACACTG
ACATAACATATAGGAGACTCAGTTTGGCACTGAGCTCTGGGTCACAAATTGTAGGGAATT
TGTTGTTCGCAGTAGTTTGCTTTCTGAATGCACATCCCTTTACTGTTATAGCCCTTCACA
TGTCAGATAATACACTTTTTATGCACTGTTCTAAATGGAAATGAAAGTGACAGAAATTCC
CTCCAATGTCTGATTCCAAATCCCAGTATGAGGCGAAACCTAGGTAGTGAAATTAGGGGA
GAAAGCTGGGGATGAGGAGGAATGTGGAGCTGTCAGTCAGTCAGTCAGTGGGAAGGGGGA
TTATGCAGAGCTCAGAGCAGTAATTGAACACCATCGGGCCCGCCCTCATTTACATCTCAG
CCTTCTGCTGGCTTTGATTGGCAGCTGTACATGAAATGCCACATCAGTTGAAAGTATGTT
GTGAGCTGGCACTAACAATCCTGTGGCTCCGGGGAGACCTGCCATATTGTAATTTGGTTA
TCAGGCATGAAGGAAATAATTCTAAGTGCCAGGAAATGTGAGGCAGAATAAATGCTTCAT
TGCTGCAAGTTGCCCAGGGTGACAGTTCTTATTTAATGTACAAGAGCGTCCCGTTGCCTG
TAGATTTGGGGAGCAGAGAAGGGGAAAGGAGATGTAAACTAGGAGGTGGAGAATTTTCAC
AAAGACGGCGTTAAAATGGAAACCTGAAGCAAAAAAAAAAAAAAAAAAGATAGATAAGAG
ATAATCAATAAAAAGTCATTATGAATCATTTTTGGTTCATGCtttgtct
>NODE_258_length_709_cov_29.622004
TGAATGAGAAAGGACACTACTTCAACGTGATATTATCACACAAAAAATATGAAAAAGACC
AGAAGGAGAGTTCAAAGCACAACCAAAAGTGAAAGTCCCTCAGCCAGTGAACTTTGTGAC
CTGGGGGCCTTCCATGTGACCCCACCAATAAGAAATGCCTTAGGTAATTTGAATCAAGTG
GAGGTGTGGCACTTTCAAACAGATTCGGCTGAATAGGCCTGCTGGAGCAGCGCACTGCTC
CCTGGACCAGATGTGTGGGGCTGTTTTTTTATTAAAGGAGAAGCTGATAGTTGCAGGTGC
AAGGCTGACATGAGGGCCAGCTTTGCAGGCCTTCATAAAGGGGATATCCATTGCCTGTGT
TTAATCAGAGCCAGTGGGATGGGATGGGATTCATTGCTCTTTGATGGAGAGCACTGTTAT
GAAGATGGACAGTCACTTTGCTCTCTAAGTGAAACCATCGTTTAGCCTCAATTCCCAGAG
AAAAGGGCCATTTGTTATCCACAGGGGAGTGCAGCAGGGGTGGTTATGCTAGGTGGAGGC
TGCATGCATTTTCCACACAATTACCGTGCATAGGCATACATTTATGGTCAGAGAAAACTG
ACTATGCTAAAGCCAAAGTGACATACAATATAGACTCTGAATATCCTTCCCTCTAATACC
AACAGAGCAGGAGTAAAGCCGACACACACAAACACGCTCACACACACCTGTGCATGATCT
GTACGTGTGCCTGTGCATACATCATCACTCACTTGTGTTCGCCTGCTGGTGATGTATTTT
CACACACAGTCATAGTAAAACTCTTACATGTATAAAAAGGCACAACACAGCAACATTAAT
GATCTCAGGGCACTTCACATAGTGAGTTGCAAACATGCTTGCTcataggga
>NODE_259_length_700_cov_34.585712
CAAACTAGGCCTCAAAAGCAGCAATAAGAGCTCTGTGATGAGATATGACAACAGAAACGA
TGAATACAATACTTATCTTTAGGTTTTATAATGAAATTACATAGTTTTGCTAACCCGTGT
ATTTTTATAGGTCATTTCCCACTAAACATCATCAAAAAAAGAAAGAGGAAACCCTCCAGC
TTCACACTATTGGGTTTCATTCATTTCATTTGATTTGACATATCATGCTTCTGTGCCTTG
GCAATAAGGACACAACATTGCAGCATATTGGCAAGCTCATTTGCTTTTCATAGTGAGCGT
CGTGTCCAAAAAAAAGTGCCCCCTGGGATAAACACGTGTACGGGGACTGCGGGCTCGCCG
CCCCAGCAGCAGGTGGCCCATTGCTGCCTAATGAACACCGCAATCTGTTACTATCGCAGC
GGTGCTTTTCACCAGACAATTAGGCGACTAAGCATGTCATTATTCCAGGCCAACAAGAAG
AGCCTCTTCTCTAATTTCATCTTTTCATTCCTGTTTACTCACCCACACTCCCCTCATTAA
CGAGAGATTTTCCAGTCCATGCTAATTGGTTTCAATAACATTCATTTTAGTTGAAAGGAA
ACGATTCTGTTAATTGAGGAGCGCAGAGAGAGGAGAGAGGGAGCGAGGAGGGGAAAAAAA
AGAGAGGCTTCTTTTCATTTTCAAGTGCGTCCATGAGATGACGCTTTTGAAAAAGCGCTC
TACAGGTTCAGAGCTAATGAAATTAAGTGATGCCGGCCGTGGCAAAAAGGAAAGCCTAAA
TTAAAAGCAATTTATTTTCATTGAGGCATGTGGCACTGTTCGGGCACAATTAATGGGCTG
AGCATAGACACAGAGATACGGAGAGAGAGAACAAAAAAAAAa
>NODE_260_length_438_cov_5.710046
GGAATTATTGTCCAGAATAATGAAGTGCAGGCAAAGGAGGAAAAGTCAGGGTAGAGGGGG
TGGTGTGGGTGGTGGAAGACATGTCTTTATCAGAAAAAAAAAAGACATGCAACAAAGGGA
AAAGGGTGCTGAGAGGGGAGACAGAGAAAAAAGGTAGGCTGAATGGTGAGGAGGAGGAGG
AGGAGGAGGAGGAGGAGGAGGAAAAACGTCAGGGCACATGGAAAAGACAGAAGAGGGGAG
GGAGGGAAGGAGTGCGGAGATGTTTCAACAAAAGGTCTCGTGTTGAGAAACACTCGTTCT
CCCTCACTTTCTCCCTTTCCCGCTCATTATCCCCCCACAGGATAGAGGGGAGGGTGGCCG
TGGGGGGGATGACATTTTCGATTGTTCTTTTAAGGGCTTCTTATTATCACCTTTCATGAG
AAACCTTCTCTTTCTCCATCTCTCTCTTCGACTTTTTCTTTTTCTCTCGCTCCCTCACAA
CAGATTCAAAGAGAACTTTTTATGTTCTCTCTTTCCATATTCCCTGTGTCCTTCTCCCTC
TGTTGCCCTATCTCTCTCCCCCCTCTCTTGTTCTCTCTCTCTGCTCTGCAGTATAATTGC
ATGGCTGAttaattacaagg
>NODE_261_length_553_cov_6.296564
GGCGTGGCCGTGGCGGCACCACAAAGTTGGACATTCGTCATGAAACAGGAAGTGACTGTA
AATAGCCTGAACGTGGTCCGATCGGCCTCAAACTTTACACGTTGCATCACAGTCCGGCCC
TCATCGCAGCCATATGATAATAATACCTCTCAGGAATAGCGCCACCTGCTGGAAACAGGA
AGTAGCATGTACATGCTCCGATCGGCTCCAAACTTTGCGTGCGCATCATACACGGCAAAA
TAATTGATATTTGACGGTAGATACACACATCAGTGACTAAATGGCTCAATAGCGCCACCT
GTCACATATGGAAAAATGGGCCCTGGCGTCACTTTTCACCTGCACCTCCAAAATTCAACG
CACATATGCGGCGTGCCTAGATACACCTCACAACCACATATAAGCATGCCAAAAATACAA
GTGACTGTCCGCCATCTTGATTAAAAAAAGGCGTTTTTTTTCACAACTTTTGGCGGGTCA
AAATAGCCTTAACATGGGCCGATCGGCCTCAAACTTTACACGTTGCATCGCAGTCAGGCG
CTGATCTAAGCCACATGACGATAATGACTCTCGGTCGTAGCGTCACCTGCTGGAAACAGG
AAGTAGCATGTACTTGCTCCGATCGGCCTGAAACTTTAAACGTTGCATCACAGTCCGGTC
CTCATCGCAACCATATGATAATAATACCTCTCAGGAATAGCGCCACCTGCTGGAAACAGG
AAGTAGCAGATCGGa
>NODE_262_length_661_cov_42.800304
ATATATAAATGTATAACAAAATAAATAGTGAACTTTTCCTGTCACGAAATATACTAATTA
GCTATTTTACTTCATCAATAATAAGTAGTGCAGATAATTCAAGCAGTCTGAGAGGGAAAA
TGCCTGTCATCTTTCAGCGTCCAGAAATATTGTCACAGCGTCACTTAGTCTCAGAGTCAC
GGGCCAAAAAAGTTTGTCAACCGCTGCTACACAAACCATTCTAATTATATAAGGTACATG
GAGTTCCTGTTCTTGATGATTCCTAACACTGTAACTCAGACAATTAACCATGTAGAACAC
CAGTGTTTATTGTGTGCTGTAAATATTCAGTCCACTGTTGTACTAATGCAGACATAAGGG
TGCTTCACTATTGCTCCAACTGCAGGAGGCAAAAAGTCACCTCAGGTCGATGGCACTCAG
CCTGTAAACAGGGCTTCCCGTAAAATCAATGATCTTCAGTAGGAGCTATCAGTCTGTGGA
ACAGAAATAGCCATGGCTGTGTTGCGTCTAAGACAGGGACGTACAGTGCTGTGTGTTTGC
TTGAGTGTGTGCGAGTAGAGGAGGCTGATCACTGGCATGTCTGGGAGTATTTCTCAAAGA
TAGCGGAACTGAACCATGCAGCTTTGTCATGCATGCTGCTAGTTGATGCAAAGAGAAGAC
TACAGCTTACAAGTGTCATAAATATACTTTTTTATGTGTGCTTTATGCATCAAACTAGTG
CTAAAGTGAATATATATAACTCTGAGCTAAAATAATCCTTGCTGATTACAATATGAGAAA
ACATAAATACCCAGGAGGCAAGTTACTGATTGTTTTAGTTCCAcagcactcaattttagt
aag
>NODE_263_length_818_cov_28.740831
CGTGCATTATTCCTTTCATCCCCACTCAACCACAAAGTGATTTTACTTTGCCACTCACAA
AGACAGCAAAAGATTTCTAATGAACAAATCCTTAATAAATGTTGCAGATCAGTCGCTTCC
CCGCGAGTTATAATACAATAAACAGAACATTCCATAAAAGTATCTAACTGAAAAACACTG
TGTGGGAGAGAGCAAGGAAGAGAGAGACACAGAGAAAAAAAAGAATATGAAAGACCCCAA
TTCTCTCAAACTCCATAATAGTGAAATGAGCACATATAAATGTGTTAAGAGTATCTCTTT
GCATCTTGTATAGACTGCATGTATTTAATCTGTAAAGCTTATTAAGGCCCTAGTCATTGC
TATGCAAAGCAGCACCCAGTGCTTTTCTCTCGCTTTTCAGCCGAGTGCAGTGTTTGGCCA
ATAGGACTGGCCCCCCGCCTCTCATTCTGCATTCATAACATGCAACATTTGCACAATGTA
TCTCTCAAAGGCCCTGAATAGAAGGCCTTAATACTCATGTAAACAACTGCAAACCAATTA
CTTAATGAATCGGGCCCACACATAATGAGGAGCCTCACAAAGGGCTATAAATGCATTTTT
TGCACCAAAGCCTCTGCTTTAAACTACAATCCCTCTGCTGTAGTCTAGGCTTAACTGGCA
AATCATAATTATTGTCTAAGACAACAGAGAGGAAGCCATTTTTGTATTTTGAGTCCAGCT
CCATCCTCCTTTTGAAGTCACTCATCAGCTCGCTGACAAAATAAAGCAAATAATTAACAA
GTAGGATGGAGAGGGGGGGAGAAGAAAATACAGGAAGACAGAGAGGACGAGGGGCAAAGA
GATGGAGAAAGGGCAAGAGAGCGAGAGAGAGTGAGACGCAGAGAGAAGAGAAAGGAGAGA
AACAGGGCAAGAGCATGCTGCAGTGTTATGCTTCTGCTTAAGTGCAGGGCTTCCAGACCA
CTTGTGGAAgcaataaagcgcaagaagtgactgtggtaag
>NODE_265_length_583_cov_19.506004
GAGTTTAAAAAAAAAAAAAAAAAAAAAAAAAAAAAAAAGGAGTGAAAACAAAGGGCACTT
TCTGAAACATCTTAAAGTAGAGTAGTGAGGCGTGACATTCCCAGGGTGACGGGACACAAA
AGCTGAGGTCATGGGGATGAAAAAGAGAATCAAACAGCCACTTTCACACGTCTGCCCTCC
TCTGCTGCGCCCCCCGAACACAATAGGAAACAAATGTTGTTAAAAGAGGATCGATGCCAT
TCATCCTAAAGCAGCGAATGATAGCCAAACAATATTGTCACAGTGAATCGAGTTGAGATA
TGCTGCCACCCAGACCTACGGAGAGGTGGAGAGGAGCTGCTATTCAGGGAACGATTAGGG
GGGAACTTAAGCTCAGAGTGCTGCTGCTTAGAACGCAGGGGAACATTTATTGTCAGGGCT
CAAGTTTGGAGAGAAAAAAAAAGAAGATTAATTAATCAAAATTGCAAAAAAAAAATTGTC
AAAGCCTCAGATTTTTTTTGGGAACAAATATTTTAGTGGCACAAAAATAATTCAGAATGT
ATTTTTTAAAATGTGATTTTTGTGTTTCAGGTGCATCCTGGTTCCTGGCTGCATGTATGA
AGCTCCATGGCAGACTCCAGGCAATGTAGATTTAGGCAATTAACCAACCAATAAATAAAC
AAATCGTCGCTAGAGGTGCAGGAACCCGCAAACATTTGTAACCGGGCGCAAATTAGCGCA
ATTTTCTATTTGACTTGTTTCCATCTCCTCCATgcagattatcat
>NODE_266_length_414_cov_44.794685
TTTATGAAACCAGAATTTTAATGACTGTTTTTTTCTGACTTGTAGGTAAAGAGACTTTTT
TTTTGTGACTTCCGAAAAAATGCATGTTGTACTATAAAGCTTTAACAGCTTGGATCATGA
ATCTGTTACATTGGCTATACGCACATTACATTATGATTACATACATTTCTAAGAATTTGC
CCATCATTTTTCTCCATAAACCTTAACGTGTTGGATGTGAGTTAATTTGGACTCCTGGAT
CGCAATCTGCCAACCTTAGGGCACCCAAAGTGCCTACTAGCTCCCCTATCAAAACAATCA
TCAGCTGAAGGAGGTTATCGTTGAGCTGGGCTATCTGTCACCCGGCCACCGGCAGCCAGC
GGGACACAAGGGCCATTTAATTAGGCCTACTGCTCCTCTCTGGTGTGAAAGACTCTCAGG
CCCCTTTGATTCCCTGCTGCTCTCCCAGCAGGAAGTGGTTGGTGATAATTGACACAGGAT
TTCCTTGTTAACCAGCGGCAGACTCTGTGGATTAAAGTGACAGAGATCTCCAGAAGAAAG
TGGGGAGTAGATAAGGGGGAGGGGAGGAGGTGCAGGGGGGGGAGTGGCGGGGGGGG
>NODE_267_length_761_cov_23.613667
GTGGGAAGAAAACAAGCGCCATCTGAGATGTTTATGGTGACAGATTTGCATTGCTTTTAA
CCAGGGTTCTAACAGCACAGTCGACAAATCTCTGCTCTACAGCAGGTGACAACGAGCGAG
CATTTTAAAAACACACGCAACAGCCATGTCTGCAACTTGCCTTTGTCAGATTAAATGCAC
TCTAAAAGGAGGAGAGGGTTTTCATAGAGCATATTGCCTTCTGTATTATAGAAAACAAAG
AGAGCAGTCTGGTTGCTTGAGAGGGATTTAATTGTAAGTGCTGAATTCAAAGAGCAGATA
AAGACACACAAACGGGCCAAACCCCACCTAGCTGAAAGCCCGAAACTGAGTGGGGGGAAC
AGGATCCGGGGCCAACTCATTTTCAGTGTTAAGAGCCAAAGCAACACAGCTAATCCGCAT
TGTCAAGCGGGGGCAAGCATGCAGACATGGATAAGACCACATCCTGAGCATCCGTGTCCC
CAAGGCACAAGCACCCAGCTCTTGCTGGATGGGAAGTCATTTGTGAAGTCCTTTGCAACA
GCCAGTCAAAGAGGTTAATTGAAAAATTCCTTAATGTCATTACAACAGAACTAGATTAAC
CCAGAGCTAATTCACTTTATTGTTCTGAAGAGAGGGGACTCAGCGCTGAACTCCAGAGCA
AACGTGAAGCCCAGAATCAGGGGTGAGGTGTTGTTTTTAAAGGACTATGCCAGTTTAATT
AAGATAGGGAACATTATTCACTGCTCTGCATGGTTGGAAGGAGCAAAATGGTCGCGCCGT
ATAAATGCAGCTCTGGTGCCTCTTAAATCAAGGTGGCTTTTATTTAGGCGGTTGAATATG
TAAACATTTCCAAAGCTCTCCGCGATCCTGCTGTGCAGTGCTGCTTCTCATATTGTTTGT
TGCTGTATGTACCACTGGGGTCTCAGACATAATCTGTTTgggt
>NODE_268_length_661_cov_33.801815
TTAATACACTGGCAAGATGAGCAGCTAGATGAGAACATGGCCCCTCAACAGAAGAGATTC
AGCTTCGGATGGCTGTTGAACCCACATGGGTCAACATCGAGGGCGCGTTGATGGAGGTCC
CGCAAGGACTGCCAAATCCTTTAGATTTGATAAAGGTTCCACTAAAACTCTCTCTTTTTT
TTGGCACTAAAACCTCTCTCCAACTTCAATAAGCCGTGCGAACGAGACGGCGCGTATGTA
CAGATGTAAACAGCGAAAAACCGCCGGTGTGAAATATGCGGCGAATGAAAGAGAAAGAAG
GGTAAAGATGGAGGCGTGCATGTGGCTGGAAGGCTGCAGTGTGCCACCGGGGTGCTGTGA
GGCAGGGCCTGTTAAAGGAGAGCTCCAGACCAAGGTGTTCTATAGCTCGGGGGCTAACGG
TGATAAATGAGTCCCTTAATGTCGGCAAACACTTTATCTCTGCTTCATCTGTTTTCATTA
GGCAGGGCCAACCTTTGGCTGGGCGAGAACGTGCTGTAACTTTCATTACTACAACACAGA
AAGGAGAGGCACGGAGACCTCCCATCGGTCTAATAAAAGCACCAGCTAGACACCATGACA
GATCCTATTCCTTATTATTATGATGGCATGCCACCGTTATGAATTAGAGAATGCCATGTC
CCTCAAAGATGATCAGTGCTTTTCTTTAACTCGTGTCACCGTCTTTCAGCTGAAGGATAC
CTGCTCTTTCTGCTGTTCCTATTGGTCAGAACCAAACTTCTGATCCTTCTCACCTCTTCC
TTTCTTATTATTTCCCCCTGACAGAATCACTGAATGGGAACCgaagcctgtgcattcatt
agc
>NODE_269_length_486_cov_17.794239
CCTCGTCCTCCTCCGCCTCCTTTAAGTTCCCTCAAGTCATGATCTGGCCCGTAAATTAGT
ACTGGGAGAAAAATAGGTTCTGTAAGATGAAACTGGGTTTCAGTATGTATCAGCACACGA
CTCAGGGGAGACAAGAGAGAAGAAGCAGGCAGTAAATCCATTGGAGTCCACTGATAGCGC
CTGTTTGCACAGCCACTGCCGCTTCCTTTGATCAAATGGCTGGGGGAGCGGGGGGTCGTG
TGGCGCTGCCGAAGGTCAGCTATATATTACACTCCTAAAAGTGATTACTGAAATTCTTAA
GTGAAACCATTCTGCTGCCAGGGTGTGCTCTAATCCCCTGCAGCGTTGTCTGGGCCGGGG
CTGGGGCCGGGGCCTCTCTGTGGATCTGTGCGCCCAGCGCTCCGTTTCCCCTTCCCCACT
TGTGTTTTCTATCATCAGAGCAGGCCAAAAAAGAGCCCCTACATGGAAACATGGCCTATC
CAGTTGCAATATCAACTGCTGGGGCTCGGAGGAGAGCGAGCGAGAGGAAAGGTAGTGTCA
GGAAACAGAAATATGCACACACTTCAAAGGCTGGAGCAGCAAATTAAGGGTTAGGCATTG
GACACGACAGTAAGTGGCCTTTACATCAGAAACAGGGTAAacaatgtctggattgtgttt
cgcttctt
>NODE_270_length_363_cov_19.955923
CGATCGCGGCGGCAGCAAATGGGGGGGTAGACACAAGTTTCATGTCTCTAGCACTAACCG
TTTTCCCAAACCCAGGCCGAAACCCTAACCCTAACCCTAACCCTAACCCTAACCCTAATT
CCGGACCTTACGGCTAGGGTTGGCCCATACTACGGGACCCAAAAAAGTGTCACTACAAAC
CTGTACCAGTCAACTCAGAGCGGCCTGAAACGCGCTCTCAAACGCCTTCTGCGGGAACTT
ATCTCGGCTTCAGCGCTTCCCCACTGGCTGCGATAGGCACGTCCCATTGTCAGTGAATGG
GAGAACGTTTTGGCCAATATCTCCGGAAGCAGACGTGCTAGACACCTGGAAATGCCACCT
GCCCCACCTAATTTGGCTATGCTGAAGATGCCGGTCTCAGTCCCGAGTCTCTACGACCTT
CCCGTCCCGAGATACAGCAAAAAATCACAGGTTTCTCCCACTTCCTGACGTCGTAGAGAC
TCGGGAGTAGGCTCAGTGCGATCGCGGCGGCAGCAAATGGGGGGGTAGACACAAGTTTCA
TGTCT
>NODE_271_length_515_cov_43.456310
CCAAGGAAAAACCATTCAAATGTCAAGAATGTGGGAAAGGATTCTGTCAGTCTCGAACTC
TAGCCGTCCATAAAACCTTACACATGCAGGTAAGCTCAGAATATTACCACGACCTTAGCT
GTGTGATGCGTTATGATCAGAATTCACCTGTTATGCCCTGTCTACTGCATGCATGGGGAT
ATTTAAAGGCCTCGCAAAACCACTGCGTGTGGCCTATTACCAATTTTATTATTATTTTTT
TAAATGAGTGAGAGATACTCACAGCAGTGACTTAAGAATTACTACTATTACGCAGCAGTT
TATTTAGATGATTGAAAGATATACCTGATAGACGTTCTATACAATTAAAGGGAATAATCC
TTTGCTTGCTTTAAATCTAAACAGGAGTCTCCCCACAAATGCCCCACATGCGGAAGAACC
TTTAATCAAAGAAGTAACCTGAAAACTCACCTTCTCACCCATACAGACATCAAGCCCTAC
AGCTGTGGCCGCTGCGGAAAGGTGTTTCGGCGCAACTGTGACTTGCGACGGCACAGTTTG
ACGCACAGCCCACATCAGGACTACTAGCCTGGACAGACTAACAAAATAACAATGGACAAA
ACGCAGAAAGACAAATCAGCGACTTCCTTTTTTTTGTTTGTTTTTTCTTTTTCTTTTTTC
TTTTTTTTTTTTGGTTGTTTTGTTCAAAGACATTCTc
>NODE_272_length_983_cov_34.114956
GGAGATGAATACAAGCCGAAAAACTAAATAAGCTTTCCTGTGGTCATGAGGGTGAGGGTC
ATGCTTTGATTACAAAGATCACATTGTACTACACTTGTGTGGAAAGTGCCAAACCATGGA
TCAGTGTAATAACCGAGAAAGGAAAGCAAGTCACACAAGTGTCAAAGTGAGGGATATTTT
AGAATTTCATACTTTTAAATATTGCTGTGAACAGGAAAGGCCAAAAGGAGTGTCAGCTCC
CAAACGATGACTCATGAAAAGCTTCGGCTTACATTTATGAGTTCCTTTTCCTGTGCCAGC
GGCCTGATGGACTTGCGGGTAAAAGAACACCAGTTGGAAGCCTGGCCTCTTGATATTTGG
GGCTCCTGTCGAAGCCAACTGCAGCAAGTTTGTGCCTCCAGATTTGGGAGTTTTAAAATG
AAGCCGAGCAGCTGCAGTTTTCCCTTCAGTCTGGAAACGAGAGGCTTTGTGTCTCTTGTC
ACCCTGTGTTAATTTGGGCCCTAATGTATTTTATAAACAAAGGGCTGCTCTCTAGCCTGA
CAGTCGTGACACCTTGATTCCAGTGCAGGATGCATGCAGGACGGGGTTACACCATTAATA
ATCAACTGGCAGCCATCACACCATTTTAACCACGATCATTATGATAAAGGGCATACACTT
AATTACAGGCCTGCTTAATTATAGCTCTGTTGAAGCTCGTTTGTTTGGTCAAATGCTAAT
TATACCACCACGCTCTTGGCAAGTCCTCATTTCAATCCACTTTTTGCCGGCTGAACAGTG
TGGCTTATTTTCATGCAAATTTGATATCTGGTGAATGTTTTGTCTCTCTTCTTTCCGCTT
TTCTGTGCCTTGTGTGAGTGTGTCTTTGTTTCGGAGGTGAACATCTCTCAGACAAGACGG
AATCGGGAATAATCAAGAGTAATTAAACTGGAAGAGGGCTGGGAAAGGGCTGGGTTGGAG
GAGAGAGTGGAGGTGCTCAAATACAGCAGAGAATAAAAAAGCCTTTCATCTTCTCTCCGT
AGACGGAAGGAGGGGAGGTGCTGGGGTGGCTGGGGATGTTGATAGCTTTGCTGTTTTATA
ATCCCACATTTAGTCTTGTGGAAAGACTCAGGATCAAGAatagggagtagtatatgtttg
tataaagtcaaacttcaactttgct
>NODE_273_length_511_cov_27.461840
GAGAGAGAGAGAGAGAGAGAGAGAGAGAGAGAGAGAGAGAGAGAGGGAGAGAGAGAAAGA
GAGAGAGAGGGAGAGACTCTCAGTGAGTGGCAATGTGATAACCTGTAATCGGCAGTGCTG
CAAACACCTTCTTCCTTTGATGTCCCCCCACTAACATCCAGGCAACAAAGCCGGCCAATT
ACAAATGAGCTAATTAACTAAATTGTTGATGGAGCATGAAGAGTTCATTCGCTCTGGCGC
CTGCACCATGACAACAGTGAATGGGGGCCTTTGTTGTGGAGGTAAGTGTGCGGCCGTGCG
AGTTGCCATTAGCTTTTGACGCTTTTTTCACAAACCTATCAGGCCCCTCCACGCCAGGAA
GGAAATTTGTTATGGATCAGAGTTGGTTTGAATCCTGCATTGCTAGAGCAGAACCCTGTC
AACTAGCTGTCTGGAAGGTCAAAATGTGCTATTTGAAAGGCAGTGATGTTTTCTTTGTTA
AGCCCCTGTACCCACTGAGAGAGGAGGCGCTGTACGGAGAGGGGGATAGCTCCTGTGCGT
TTCACAATAAAATAGACTTTACCACATGGTGTTAACAGGGAGAGGTGAGCGGATATCAGC
TGCGGTGTTACATCTCTGTCACGGGGCGTGCTCTTACTTCAAAAACTGTCCAAAGTCCTC
gcagatgttctcacagccgggccacttgcacac
>NODE_274_length_800_cov_22.418751
ATATTGTTAGAATACACTGCTTCTCCACCATTATTGATTTCATCCAAAAGACACTTTATA
AAGTTTCTCTCGCCCTGCAGTTTCATCAGCGTTAGACGAGACATTATTCTAGTTACATTT
ATAGTAGTAGACAGATGAGCACACCTTCGATTACATTCATATCTGTAAGCAAATATTTGA
CAACTCATCCAGTCTTATGTCTTCTGATGGCAGGGAGCTGGGGAGTTTATTGTTATAGTT
TACAGCTTTTTTGTTCATTCCCCTACCTGTGCATCCATTAGAGCTTACACACAATTGCTG
TGAACAATTGTAAGACGTGAGCCAACAGTCCTCGACGCTTCCTCGTGACAGCATCAACAC
CCCTTTTTCCTGTGTCTCTCTGCCTCCCTCTCTCCTCAATGGCAAAGTCAAAATGGCAAA
GCCCTCCAATCACATTACTGTATACCCGGGAACATTTAAATGCTAATGTTATAAGCTCAC
ATGCCTAATATGATAAGCTGACAAGCTTATTATAAGCTCTGAAGTTTTAAGAGTTTCTTC
CATTAGTTATCACAGGAGGCATTAAATTGCATCGCTGCACTGTGCCAGAAGGTATGGAGT
TAAATTCTCCTGCAGAAGAGATTATTTTGGCAGCTTTCTGACAGCACTATACAGTGGCAG
GATTGTACATAATGGTTTGTCAAGAGACAGGGAGTGGTTGCAGCTAGATGTGTATGCGTG
TGCGCACATGTGTCTTATCTTCTGGTTTGTTCGGTATATGTGGCTATATAGAGGATAGTT
TATTTGATGGAGAGCTGCACCACAGCTGCATTTCCTGTCATCCTTCCACTCCCTCAGACC
TGATAACCTATAAAGCAACAGACAGCATTCAGATCACAGAATACAATTATACCATGTGGA
TCACGGGACAAAACAAACATCACACGCGCTGACACATCGTTTGTTGTTTTGTTTTGTTTT
TTGACAAAAGATAAAAACGcag
>NODE_275_length_649_cov_19.027735
TATTCCCCTGCGTCCACCTCATATGAGAGACAAATCTGTTGACAACAAGGTCGTCCTGTG
AGCAAACTTTCTGCTTTCTTCTCCCTCTCCTTCTCCTTCCATCATCCCCCCCTTTTGAAG
TTATGTCCAAAAGGCTGTTATTATCTGGTATTAATAGATGCAGCCCCCAGGAAGACAAAA
TCAGCTATTGATAATTGCAAGGAGTATACGGCAGCTACTGTATCGATCGGCGTGTCCTCC
ACTCCCCCTGGTACCGAGAGATAAGGAGACACACTCTTTAGAGCAATATAATTTCTTTTG
ACCTATCTGCTTGCTACAGACTTATGATGAATAGCCACAGTGGCTGAAGTCCTTTATCAC
CAAAGTTACCCCCTTGATATAATATTGATTCTTTATAACTAGCTCGCCACACAAAAATCA
AACTGTCCACTTGGCCATCATCATCATCAATATCATCACAAAGGCGGGAGGAATGAAGAT
CCCTTGCGCCTCTAAAGGCGAGACTGCACAATCTCCTCTGTAGGCCTAATCTTTATTTTG
CTGATGATGAAAGGAAAGGGGAAACGAGGCGAGGTGCCATTTAAGACGAGGTGCCATTTA
ATCCGGTATAGACTACGCACACGCACACACACACGCACAGAGAGAGCGAGAGAGAGAGAG
AGAGAGAGAGAGAGAGGGTTGCTATACAGCGTCTGTGGAAGTTATTCATCTGGTGTGATT
TTTTTCCCACATAGAAAGCTTTTCTGTCTGAGTTTAGGTTTTACATAATGCGAAATTCCG
CCTCCTTAACCCTATGGTTTTATAGGATACaccctgatatgaaagtggatt
>NODE_276_length_882_cov_21.575964
ATAATAACAACAGTCCTGCTGTGTTTCCTTCGATCCCCCCCCACCACCCACACCTCCGCC
CTCTCTCGGGGCACAACAGCTTCCCATACACAAGAGCAGCGACGTCCTTGAGTAAAGAAA
GTGAAGTGGAGGAGAGGGAAAAAAAGTGGGTGAGTGGAGCTGTGGATGGGGGGAGAGAGG
AGAAGACAGAGGGGTGAGTGTACAAAGAGGAAGACAGCGGAGATAAGGGAGGGATGAAGG
GAGGAGGAGGAGAAGGAGGCAGAGGGCGGAGGCATGCAAAAGCCCAAAGCCAGGCCTGTG
CTGGGAGAGGAGGGGAAGGAGGGAGAGGAGGGGAAGGAGGGGGAGGAGGGGAAGGAGGGG
GAGGCCCAGTAAATCAGCCAGCCTCTTGTCAACACCTCCCACCAGCCTCCCCCCAGGGGC
TTCTGAAGCCACTGAGCTGAGAATAACAAATGGCCGTCATTGGCCAGGCAAAAAGCTGTG
ATTATAATTATCACATCCCACACTGACCTTGCATAAACCTTAATCCTTCTCCAATGGAGC
ATTTAAATAGGCTGCCAACAGCGACAGAGATGAGGAGCGAGGGAGGGGAGGCACGGGGAG
GGAGGGGAGGTGAAGTGGGGAAGGCAGGAGAAGGAGGCGTGCGGCGAGCACTGGAGAGGG
AGCCGAGACAAATGTAAAGACAAGGAAGTGGAAAGAAGAGGGAGCCGGGAGGGTGAAGCG
AGTCGGCGGGAAGGGGGAGGTGGAAGGAGGAGGTGAAGCCGAGAGAGTTAGCGGGAGTAG
AACGGGGGTGAGGTGAAGCGGCGGGTGAGTGATGAGTGTAGCGAGTGCAGTGGTTCAGCG
GCGGCACACCTGGAGGTTCAGCAGTTCAACACGAGGAGTAATGAGGAGGCGAGGCCGCGA
GTCAGCGAGCAAAGGCGGGAGAGGGAGCAGGACAGTCGGGACAGTAGAACTTCATCGACT
CCAGACCGATGACGCCCGAAAGGAAACAAACATGGCGGAGCGAAGCGTCGTGGCGGTTCC
GACGCGTTGGGATCGCTccgtgtgaatcgggcgcgttcggactc
>NODE_277_length_739_cov_34.713127
CAGCATCAACAATAAAAAAAAGGAAAAAATGGCAGGCAGATATAAATGAATATTCCTCAC
CTGTCTGCTCATGTTGACTCCTCTTGTTTGGATTTCACAGTGGGGGAAAAAATAAAGGCG
TATATTTACTTTTAATTGAAAGGAAATTAAAGACGCATCCACATCCGCATGTGACAAAGG
AAGATCACAAGGCTTGGGAGTGATGATAGCTTTTGTTTAAGATGGATTTCATAAAGAAAA
CCCCCCACTGATAATGATGAAAAAAAATCTTGGACATTTCTCCAAATACAATTACCTCGG
CATCACCTGATTCAATCAAATGCATTTGCATTCTGTTTGCATGCAGTGTTCCGTGAACCG
GTAAACAAGGCAGGCAGAATAAATCTGATGTGTTTTCATGCTTATGGTTGCTCTTCTGTT
TGCTACATTTTATTCTGAGTATTTGAATTTTTATGAATTGATAAATAACTGCACAAACAT
ACGCATAGCTGTGTGGATGGATGTTCTAAAGATGGAGGGGCATATTTTTGCGAACCAAAA
AAGAAAAACGGAGAATGTTAGTTCATGTTTTGAGACAGATGTTGTTTGGCCAGCAAGCAT
GGAGATTAATATTTGACTGTGTCTGATGTGTACTTAAGAATGTATCAAAGAAGATGCATC
ATTTTGGGGCCTACCAGAGGATGTTGCAGCTGGCGCGATGACAAAAAGCATAAGGCCACA
CTTGGCAACAGTCAGTCATATACTTACAGCCTGGATAGCTGGAGAGAAATGTAGTGATTA
CACCACAGTCTTGTTCCCTTCTAATCCCTGACCTTCTTTCTCCCTGGACACTTGGACCTT
AACTCTGTTTGTAAAATTCTCACTCTGCCTCATCTTTTCAcataatgtatgtgtctaatg
ttggctgatttgcatggaaaa
>NODE_278_length_799_cov_26.702127
ATTACCTTGACATTTACCCTGCATTCAATCAAGTTTTTAACAGCAGATTTATTGCGATGA
CTTTTTTGTATTGCAGAAGGCAGCAGTAATTATGCAGGTTATTAAGAGTCTTCATGTTAA
TGCAGTTTTACATCTATAATATTCGCCGCACTCTGTTTTCCTGTATGGAAGGAGCGCAGT
GTCAGCTGCCCTAAGACAGAGTGACACAGGAAAGGACAGAAATACTATTAGATGAAGTAT
CAGATGACTTGGGGTATGAGGAGTGGAACGGGGTAGCACTGCCTATCCCTCCTTTATTGC
TCAGGTTATTATCACAACTGCTGGGGAATTGTCGAGACGGGGAGATAGGAGTGGCAACGA
TCCATCCGGGACTCGTTCATCACCACGCGCCGCAGCCCCCCGAATAGAAATTACATCTGC
ATCTGAATTAGTAACATTATTCGCCAATTTGGCTCAGAGTGAACATTGTTCCATTGAAGG
TGGAATTAAATTAGAAAATGAGTGAGTCTTTAATTTTCAGATTATAAATCAGGGAATATA
ATTCACCTCCTTGTACCTTAAGGGCAATCACATTATCCTAAGCGACATTTTATCCTCAGC
CCCGCCAAGTGATCTCATCATGATACACAGACACACACCAATCATGCTTCCTGGGGAAGT
AAGAAATACATCTTCTCCTCCAGAATTAGACGTAAAATATGAGTGTCTCCTCCTGCATGA
GAGCTTATTTTACATGAAATTTGATGGCCCTTCTGAACTCACAAACACTATAGAGAATTA
CTTGGTTGAGTGATATTACGTTGCTTTTTACCCCTGTCAATGCATAGTTTTGTTGGTTGA
ACATCAGGTCAACATACAGAATATCAAAGTCCTACAGCTGTAGATTATAAGGCACATGGG
GAGTTTTACAAATGGAAACACCTAAGGATATGCAAAGGTCTAATGTTATGGGTTTGAAAC
CACTCAGAaacagtgctcttt
>NODE_279_length_561_cov_24.395721
ATCATCACAATGCTGTCACTCTGGATCTGTCTCTGAACTAAGCTGTCTCAGAGCTAAGAT
CCAGACACACTTGAGAGACCGAGGCAGACTACTCACCCAGACGCTTCTCTCTTGAAGTCG
TACCAGTATTTCACTGCTTTTTGCCCCTCGACACTTCCCTAAGTTTTTTTTTTTCTTTTC
CCAGATTCTTTTTTCTTTTTCCTTTTTTTTCTGATCTAATTTGCAATATTTCCACATATT
AGATGAAGCCTGTACATGCGGAACAGAGTACACATGGCCAGGGAATTGAGAAGTGCAAAT
AATTCCCTCATGTGGAAAGGCTGCAATTAACTGGGGATGTCAGCCTTTGTAAAATATAAT
TGAGTTCAGGACGAAATGAACGTCTCTAATCCGGCCGACAGAGCACTGTCAATCAGTGTT
CCTCGCATCCCAAAAACCAACTGTCATGCTTGTTTATGTCTGCCTCTCTACTTAGGGTTT
GGACACTAATGCTCTGGCAGCTGCCTCTCTTTAATGCGTGGTTGACTGGGTGACTTTGTG
CATGCCCGGTGGGAGCAGGATCTCGCACTATGGGGAGAGACTGGACATCTGTTTTTTCTG
GTTGGGCTGGAGATAACATTGTGCGCTGAGGCGTGGTGTGAAACACCTGTGTGATTGAAG
AAACATTTTCCCCATTATTGAGCATAAATCACCTCTTGTGACGTGCGGAATGATATCAGC
GGGGAATATATCTattagcataa
>NODE_281_length_665_cov_12.658647
ACACACCCCGAGAGCAGGAAAACCAATCGCAGTCATCGATAATGCAGCACATCTACTGGC
TTCCTGCAGTAGGGTTTACATATGCTCTCTCCAAAACACACACACTAATACACAGCAGGC
GACCGTCGGCGAATCCTTCCATCATTCCAGCGCTGTAGCAGCCTGCGAGTCCAGCCAGCC
GGGATCGGGGTCGTGGTGTGGCTGGCCAGGCGCCAGGACGTGTGCAGGGTCTACGCCATG
GCACTGGCCCTCGCAGGCTGGCAGCATTGAGAAGCGTAAAGGCATTCAGTAGCGTGAATG
TCCCTTTGTCTCAGAGCAGCGTGCCAGGCTAGCTCTAATGAGGCAGCTCTTTGTGGCAGG
CCTCTCAACATCAAGTGGGCTGGTGGACTCATTAACCTGACTACTGCAAATAAAGCAGGC
AGGCACAAGAGACGCCTATGATAGCACACTTAAGGCCCTGCTGAATCCCTCCACCACCAC
CATCATCCCTCCACCTCCTCCCTCTCCTCTTTTCCCTTCAGTCTCTCAGGCTTCCCAGGG
CTCCTCTGGCCTATTTCAGGTGTCCCAAATAAGGGATGGGGGGTGATTTCCACTTTCCTT
ATTCTGTCTCCTTCTTACCTTGAGCTTTAATCAGTTTTTGGCTCTGCACTGTAACCTGGT
TTTTGCTGAAAAATGAATGAACTAGGTTTGCTTGGTCCCATGGAGCAGATGTAGTCAGTT
GTTGCAAGGGCCACCTACTTACAAAGCATTTCAGAAAATATTCTTATATTTATCCGCTGG
CATACTTCCTCTGATGTCTCAGTGAGCTGGATGGTGGTTCTTTGTTGTGGTAAAGAACAT
ATACCTt
>NODE_287_length_561_cov_58.064171
ACTGCTGTTTAATTAATGTTATATGAATATACTGTATGAGTAATCCACTTGCCAACTCAC
TATGTGACAATAAAACAAACAGACCCACAAAACCCAATTATGTTCTATATTCAAAGTAAA
TACTCATAGAGAAATGGGAAATTTATCTTCCTTGTTCATATGTAGCAATAGAGAATGAGT
AGGAAAAATAATAATGCAAAACATTTCCACTTAAAAGGTGCAGTACAAGAGAGAGCATGC
ATGATGAAATTAAGTTTAGTTAACAAAATAAAGTAAAGAAACATAACTATTGTATTACCA
GTTTGTGCCATAAATTTAGCAGACTCAGCTTGCTCCTGCAGGGCCTTTGTGTCATGAACT
GATCTTGGCCGCTGACTTTTTACTGTATGCTCTCCGATCATTCCATATTCTATGGGACAA
AATAGAGGTTCATATGAAAGCTAGGCTTAAACATGATCTTCTGAGAACAAAAGCTTATTA
CATACTGTTTTCAGGATGTTTGAAGCAACTGCAGTACATGGCTAGAAACAAAGACCACAC
AAGTTTGTATTTAATTTGTCCTTTTTTTTTTTCTCTATGGCATAGAACAATGCAACGAAT
TTATAAGGGTGAGTTGGAAGTATTAATTGAGCTTGAAAGCACAGCGTAGACACATAGCAA
ACATGCAGATAAACTCACATTGTTGTGTTTGTTTTTGTTCTTTTAAGACTCTAACACTTC
ATCAGACCAGCTCCCTCCCTCCc
>NODE_288_length_501_cov_42.654690
ACAAGTGTAGCTGTTGCTGTCCTTGTAATTGTTGATGCATTGTGATTTGATGCTGGATTG
AAAAGGTGCAGAAACTCAATCTTGATATCTAGCCTCAGCTACCAATCTGTCACCTTTCTG
TGTGCCTTCCCAACAAAATGAAGTCTATAAACGGAGAACACTGAATGTTCTTTTGTCATT
CAGTTGATAAGGGGACGGTGCTACTACTAAGGCCTGAGGACTAATGAATCTCCACTCCAT
TACCGCTGAATCGGACAGATTGCTCTCCCGGAGAAATGAATTGAGTTTTTTGTATTTGTG
AGATCATTCTCCCTCCATTAACTGCTCTTTATCCCGTCTCTTCATCACAGGCAAATCAGG
TTAGGCAGCCATGATTAGCTGGGGTGGCCTCCCTTTTTAAAAGGTAATTGGGTTTGGCGG
CTCAGCTGATAGTGCCATTAGGACCAATAAAGGCTGGGCTTGGCTCATCGAGTGAAACAG
ATTCTTCAGCAGCAGATGGCAGACGGAGGGAGAGAGCTCTGATGCATTGAGGCCGAAAAC
AAAGTTTGTGTAACCAAAGTAGTTTGGGGGCATCCTCTCCTCTCTGTGCATATGCCCCCG
CCACTTTCACGGAGGCCACTTTAATATTTTTGTCTTTCTGTGGTGGTGATGGTGACATTT
TCAAATGGAGGCGGTGACAGCGT
>NODE_289_length_604_cov_22.951986
CACCGCATAACACAGAAAGGAAACTTAAGCAACCAATGACCAGAGTCAGATACGACATAC
ACAAGGCCTGCTCCTCTCATACCAGGTCAGCACTTAAATCAAATGAGGAGAAAAATATGC
AAACACTCGGTGCCTTTAATGTGAAGGGTTTCCATGCAGGGAGGGCACATGTGTGTAAAA
CAAAACAAAAATAAAAAAAAAAATAAAAGAAAAAATAAAAAAGGTCATCCTTAGCAGGAT
GGGCAAAAATGGAGTCACAATGGATAGTAGAGCTTACCAGCAGTGGCAGGGTTGATGCAG
TCAAAAAGGGTCCCTTTCCTTTAATTATTTACTTCCCTATCCGACATTGTCCTGCAAGAG
GTAAAAATACATTCATTTGAGGGACCCTTTTCTGTGAACCAAGCAACCAGGAGCCCGTCC
ACTCGAGCATCGTCAGCATTGTGGAGAGAGAGAGAGCGTGGCAAATCGATTGGCCGTGGC
TGTCACTGCATGTGTGTGTTTGCGCGTGCTTATGTCTGTTTGTGTGTGTGCGAAAAACAC
AAAATATACTACTTCCATATAGCGAGACTTTGATCAAAAAGACTATATAAATCCTTTGTT
CTTTTTTATCCTTTGATAGTACAATGGCACCCATATGGGGTTAACTTATGGATAAAATAT
GGGAGCCATGATTCAATGTCTGCAGTGCTGCATCCCTCTCTGTCAAATACACGTGTAGAT
GCTTGGCCGGGAGGGACCGGAGTGTTTCTGTACAGCCAGAAATGCGCCGTAGTCAGTGAt
cggtat
>NODE_290_length_565_cov_25.628319
TTTGAATGGCAGTATGAAAACAGCACACTTCCCTAAATGTCAATGTGTGCGAGTGAGCAC
GGCTGCAGACCCTTATGTGATGCCCAGTTGGACCACAGGGGGCACTGATGTGATATGTGA
GAGAGAAACAGACAAGAGTGGAGAGAGAGTGTGAGAGACAGACGAAAAGAGAGTGGGGGG
GGGAAAGGGAGAGAGACAGAGAGGGAGGGAGAGGAAGAGAGATGCAATGAGGCAAGGCTA
CAGGGATGAACGCAAAGCGTCTCTCTCCCTTCATTTTTTCAATATCCCCTCCTCATGAAA
TTTCATTTGGATTGTAAATGTTCAGTAATTTACCATCATAAATGTGTAATGGGCCCCTGA
ATCCAATGACATTGTGCTGGCTAATCAACTCATTTGAAAATGAATATAGATCTATTAAAG
GGAACTCAGCATTTCCCCTTTGTTGAGACTGGCATGCTGTCAAACATGGGAACACTTCCT
AAAAGGGGGCTTCTGGAGCGAGGGATCCTCATCGAGCATTGGGGAAAATAATCTACTCAT
CAGATGTTTTGATCTTAAATAGAGATGATGACTTGAGATTAAGTGCTTGAGCTAAATTCT
GATTTGTTTTGTCATTAGAAAACTGACATGTAATCGACGTGAGAGAAATGGGGCTCATTT
AAAACCTCATTCAAAAAACCAAAGTGGGGACAAGAACTTAATGACGCTTCATTTTCAGCT
GGGAAAATGTGgcaaaattaaattctt
>NODE_291_length_813_cov_18.911440
GCATTCATATTAAATAAACATATGGCTGAAACACCTTTAGATAATTGTAAGGAAACCTCT
TTTACTTGTGTAGCCAACGTATTATGTGTCTAGATACCCAAAGTTACCCCCTTTCGTCTG
TGTTAATAAACAACACAAGCTAAGAGTCCTCAACTGTCATTGTGAATCTGCCCCCCCAGT
GCTACATCCTGTCTTTCATTTCTTCCTGCCCCGTCCCTTCCCCTGCAACAAAGGTTGTCT
GCTAGTCGCCAACTTGTGTTGCACGGATAAAGAGCACGGATAAAGTTTCCACCTTCAAAC
GTTTTGTAGGAACTAAAAATGTCCTCCTAGCTCAGTGTTATAGCAGGTGTTACACAAACA
TGCTAGAAAAGACTTTTACTAGATCATATTTGAAAGATAAAGAGTATCTTATCGAGAGAT
AAAAACGAAACCTGGGGGATATAAGGCGAGCTTCTCTAACTTTGTTATAATTAATTGTAT
ACCTGTGTATGTAAATATAATGCATTCCTATTTTGCAGTCAAGAACAAAATACTATTTGT
AATATAGAATAAACTTTATTATGAAACCAAGCATTTCATGATTGTTTTTACTCTTTGTGT
CCTTTTTGAGGCTAATTGCCCTGTACTGACCTATATTTGAACTGTGCCATTTCTGACGAT
CAAAGTTGTAAGTGAAAGAAGATACTGCAATCTCTTGCAAGATGCACATTTGATGATTAA
TATTTAAAGATCCAGTCAACCTCCAAGGCCCCTTTTCACAAGCCAGCTGTTGGTGGAGCT
TTCCTGACAGTTCAAGGAAGTCACCAAAATCCAATTAGACACTTGGTGAACAGAAATATG
GAAGTTGTAAGGTGCAGCAAAACCAACAGAAGAGACATGGAGAAGTGTCAGTCAAGCCAG
CTTTGTATTTACCCACCAAGTCCCAGCATCACGTAAAATCTGAAAAGGAcctatgtgggt
gtaccagatgttacaacagcttcaaattacatggt
>NODE_292_length_420_cov_10.414286
TTGGAGACAGGCATATTCAGAACACAAGTAAGGCAGTTTTCGTCAAATATTCTTGCACTA
GGGCAAGAGTTAAATTCCAGTTTGTCTGTTTGACGTTTAATGACTTTGACAAAACCCTGG
CTTAACAGGACCACCAGTTAGCAGGCCCCAGTCTGCAACAACGGTGTCTTTGTCAGTCAT
TTTCACCAAATTTTCATTTAAAGGACTACTCTGTAGCACTCCCAGTTGCCAAATTCTTAA
AGACTGAGGAAGTGGATGATGGATGAGCATGAGCCAGCAATCGATCGATCTGTCGGCGTC
TCTCTCTAACCCCTTTTCATGGCTGGCATCACTGCAGTCCCTCAAGCCTTCTACCCATTC
CCCTGCCTGCCCTTACCTTGCTTCCCCCCCCTCTTCCATCCCTTTTGCTTTTTTTTTAAG
TTTGTTTCTATTTGCTTCATTTTTGCTGTCCCTTCCTTTCTTCCCTTCCAGAAAGTGATG
CACACTCGCAAAAGACATTCTGAGCTGTACCATGAGCTCAACCACTCGTCCAAGTTCCAC
ACCATAGACAGGTATAGCAGGGACCCAGCCATGTCCACATTCAAGGTAGATCGGAAGAGC
AC
>NODE_293_length_710_cov_21.690142
AAGCAGGGAAATAAAAAGGGTTGCTGCAATCGCATGATGTGAAAATGCTGTCGCTTTGCA
CGTTATCAGTGAATATATTAGTCTAAATCATCCTACATGTTTGCTACCACAGTGTCAACA
CTCCAGCTGTCCAGTAAAAAATGAAGTTACCAGATAAAATGTCTCCTTCAGTCCTGTATC
CAGGTTCTGCCACACAGGCCGTCTGGTAAATGAGTTGTGGTTAGGGGTTCCCTAGTGATT
GGTTCGGATTAAAAGTGAATTTTCTGTCTCCACTTCTGAATTCAAGTGGATAAATGAGTG
GGTGAGTGAGGGACAGAGAGACAGATTGGACGGGAAAGAGTAGGTACAGACCTCTTCCTC
CTCAATTCGAGCAGGTTCAATCAGCAGATTATTGACTTGATCAAATGACACCCCCTGTTA
GGACAGGAACCAGCGAGAGGCATGCGGATTAGTCAGGCCAAAATAAAAATATGCACACAC
ACATACACACATACAGACAAAAGAAAAAAACAAAACAAATCACTTTCCTCATACTTTCCA
TAAACTTCACCCAACACACTCAACACTCCACTATCTGCTTGCAGGTTGTGGGACTTTAAA
GTCCACTGGGATGGTTCACCTTGAAGCAGAAGTGATTCCACACTCACTCCCCAGCCACCG
ACAAGCAAATACAGGCAGAGGTGGAAAGACAAGACCAAGGAGCTGAGCTACAGTGCAAAA
AAACAACACACAGTGTAGAGAGAGCGGACAAAAGAAGGCAAAAGCTCCCAAACCAGAACA
AGCCCAGCCTCCACACCACAAATAGCAATCTCCTCCGGTAGCAAGACTGAATGTAGACAA
CAGGCTACTTATGTAAAGACTGAACAGAACAGTatcagcctaaaagctataa
>NODE_294_length_419_cov_51.002388
AGGAAAACGGAGGAAAAACAACAACAACAACAACAACAACAGCGAAAGAAATGAAGTTTT
TTTAGCCCACAGATGCTCAACATAAACTCTCTCGACATTTTCACACTCAGCCCTAAAGCC
ATCCAGCGACGCTCCATAAATACACAATCGTTATAAAAACTTCAAATTTACCTCCTCTTA
CCTCTTTTAAATTCCCCCAAAAAGCATAAAGTATAATAAGCCAGTGAAAGAGAAGACACA
TAAAAATGTAGACTCGTGGTACCTTTGGTATAAAGCATTCCGTTTTCCTTCTTTTCTGTC
TTTCTCTTGCTCAGTAGCGATCCGATAATAGCATATGGAAAGTGTTTTCAAAATGCCCAG
ATTTGGCACATTGTCATTGAAAAGAGAGGAGCGCAGTGATGCGGTGCTACAACAGGGGAA
ATGAGTTGCGGATTGGACGCAGCCCGCCTCGGTGCGGACTTATCCCACTTTAATTTAATA
TTCCGCAATCACACACACTAGTGATGGCATATAATTCAAGGAGAAATTCAGAGGGAAGGA
AATGCTTTTGTGTGTGTGTGAGTGTGTGTGTGTGTGTGTGTGTGTGTGTGTGTGTGCGTG
T
>NODE_295_length_571_cov_32.775833
CCTGAGGATAACACACACAAATTACATCCGAATCCTGAACAATAGCGACGATCTCATTTG
ACCAAATGTCCCCAGCAAACAATGTGATTATACTGTATGTTGATGCAACGTGTATGTACA
TGACAAAAGAGAAAGAAATAATAAATATATCATCAGTGTCAAGAAAATCTATCTTTTTCT
ATTATGTTCAATTGTGTTTTGGAATGACTTATCTTGTGACACAAAACTGCAAACAAGCTG
CAATGTAAAAATTTCAGTGTATTCTGTTTCTTGTTTTTTGAAGCCATGAAGCTACGGTGT
GTTCTTGGAAAGCCCTGCTAAGTTAAATGTGGCAGCTAATGTTGTGTGTTTGCTATTCAG
ACTACAGGGTCTTGTACTCAAAAGCGTGTAATTAAGTGCTAAGTGCAAAAGATTGTAATG
TTTTATATCAAGATTACTATTCATGAAATGTCAGTCAAGTTTATACTTTTGTAATAAAGT
GGCACTTTAAAAAAAATATGCTTTATCTCATAGTCTGGGTTATTAAAGCGGACAGAGAGC
AGAATTTGAAGTGACGACGGACTTCTCTAGGAGTTGCCATGTCCTTTTTTATATTTTCTG
ATCTTAAAAGCTGCCCGTAGATTCCAGGACATACATCTTAGGGGTCACTGTTTGAAAAAC
ATGGAGTATTCTCATGCATTATGTGACATCCGAGGCTGCATGTTTCTCCTATTGTGCTCT
GCCTTCTTTTGTGCACAACCTTACAACCTCATt
>NODE_296_length_579_cov_43.582039
ACTGCAGCTCAGTGGACAAATGTGATGACTTCAAGGGAAGTAGCCACCTGTCACGAAATG
TTTCAGTCTCAAAGCAGTGTCATAAGTTGTGCTAAGCAGTAAGATGACACGAGAGGAAAT
TCTTTATAAACCTGCAGGCTAACATTACCTCCCTGTTACTTTAACACAAAAGGGGTTGTT
TCTACAGTATTAATAACCAAGCCTCACCTAAAAAATTAATTTGAAACTATGCATACAGTC
GTGAATAGGAGAGGGTAAAACTATTAATTAAAAGTGGAACAGGTTCTTATTTTAGTGGAA
AGTGGAAAAATTATGAGCCTTTGTTAAGGAAGGCCCAGGAGCAAAGCTTTCATTAGCCTA
CATGCATGGCAAAAGCAATTCATCAACTGTAATTTTGCCTCAATGGGCAAAAAAGAGGGA
TCAACCTCAGCATGCTATTTATGGAGATTTACGGAAGTCTGGGAAATGCTAATGTGATTA
ACATTTATCTACAACATGTTTCGAAATGGCCCTCATGTCCACGTTTTGCCTTTAAGATTA
AGTTATTGCACTTGCTCGAGAAAAAAGAAAATTATGGAGTGATACAGAATCTGCTTTGCA
GTGCAAGAGCACACAATGATGATTTTTTTGGAGAATTCTCTGTCACATTAGTGGAGGATT
TCTTCCCCCCCACCACCATTCCCTCCCCTCTCTCTAAATATCTCTCTTTATGTGTGTCTG
TCCCCAGATGAAGGCGCGGCGAGCAGAgcggcgcttttgtc
>NODE_297_length_578_cov_33.044983
GTCAGGTTCAGGTTCTCCCCCCGTGAACCCCGGCGGCCACACACAAACACACTTCTCTAA
AAAGAAAGACAGCGACGACAGAGAGGCTTTCCTCACACCGAAACCATGTTTACCCATGCT
GCAGCTGAATTTACAAGGGTTTAATGGAGGACATTTACACAAGGTGTGCAGGCGACTGAG
ATGCTCCATGTGCCAGATGAGGGCAGCCCTTAGGAGAGCCAGAGGAAACAATGCCAAATC
TCCTCCCCCTGCCCTCCTCTCTCCTGCCCCTTTTGGCACCCTCCCTTGTCCTCCAGTGAG
AGGCTCCAAGGAGGGGGGGTGGGGCCGGGAAGGTTAATGTGCCCACTTTGATCTTCGTCA
AGGCACACTGAGTAAGAATTAATTTACATTTCAGATGAAAAGGTTGACAGTATAAAAAGG
CATCTTGTTTCTGGTATGTGAGAGCTGTGTAATAGGCCAGGAATTTGAGAGAGGAAGTCG
TGAGGAAACAGAAGGGATAAGCCCCTCTCTTGCCTTTACTGGGAAAGAGATGAAAGGAAA
AAGGGATCTCAGTATGCACTGTTCTTCTGAAACATGGGGACCAAATGCTGCCCAAACTTT
CAAAAGCTTTTCTGTATGCATTATTAATTAATTATTACTATTTCGTAGGCCACTCATGGA
GATCAAAAAGGTGTTTCACAAAGATGCAAGGTTTTCACGCCTTTGTCCCATTTCCTTTTA
AAATGTGAGAAAAAAGTGGTGCAAATTTTCACCggacatg
>NODE_298_length_798_cov_20.989975
CTTACACAGGTTTAAACTCTGTATGTTGGTAAACAGCAGTGTGAAATCATTGTCTAGGAA
CACAAACTAATTAATTAAATTAGAATACATTTTACAATGTATATAATTCAGTTCAAATTT
GGTCCCTGTCAGTCAACTGTGCTGCATAAAGGATATTATCTGGATTCTGCTGATAATACT
CGCAGAAGAAAATTAGTAGTATTTTTATATTCTAGTTTTGCTTGTTATCGCAATGCTTTT
TCCACTACTGCATATTATTTTATTATTATTTTTTTAAGACTTCCACACACTTTCTGCGGC
CTGTGTATAAGTTCATGCATAAGCTGTCTGCTGCCCCGACCCAACATCCCCTGCTGGCTC
CCTCAGAGCAGCTTGGCTCGGGCCGGTGGCTTCAACCTGCAGGCAGCCATAGGACAGCCC
AAGCGGAGCTGTCTGCCACTCCTGTGCTTCATTAGGAAACAAAATATAAGGTTTCCACTC
CATTAGGAATGACTTTAGGAGTGAAAGCACATAAGACGCCGACTCACCTCATCAACAATG
CATTGCAATAACGGCTGAGGATGAATGAGAGTGAGCAGAGAGGGGAGAGAGAAAACAGCA
TTAGCCTGTATACAATGTCTTTACAGCAGAGTGGGAAGGAAAAAAAATCATTAATGCAAT
AAAATGTGGTCAGATTAATCAAATGCCTCAAACTCTTATGAAAATATTACAGGCAGAGAA
TTTTCTATTACATCTAATGGTATCTAATCTAATACTGGCAGTTAAGGGCTTGGGCATCTA
TTTATTGTGAAACACAATTTAGGAAGTTTAAAGGGAGGCAGTGAAGCATGCGCGCAACAT
AGCCGTCAGGAACATAGGCACAGATCTTTTCCTGCTATTTTCTTTCCTCCAACTCATAAA
AGCTTACCATTAAAGACTGTAGGTCGCTCTGAGTTTGGGGGGGAAGACTACACAGAGAGG
GGAGGCAATATGTAATTAgc
>NODE_299_length_454_cov_30.268723
AGATGTAATCACTACCTCAATTCCAAAGTTGAGCATCATGCATATCCAAACACACACATC
TGAGTTTACAATGAACACACACAAACAAGTTCCATCCTCTTAGACATGCACCCACTGAGA
TAAACAACAATAAAAAAAAACCCTGTCTGCCATCAGCCTGCCCACCAATCCATCCCTCAC
CCTCAGTCACATCATATGTGACTGGTTTAATCGCAGGCCAATCACTGCCGGGTCACAATT
AATAAAAGCCACAACAGCCGCAAATAAACAAGTCCAAATTGCTGCCTTAATCGAATGATG
CAAACATCGGTGAGTTACAAAAGTTCACTGCCACCACTGACAATTTCCTAATTGTATTCA
CTCATTCATGGCAATTTTATTAACATGGAGCGGATGTCTTCTGCCCTTCCACTGTCGCAG
CACCAGGGATCTAATTTCATTATTTTCCACAAGATTTGCTTGACTACTGCCGCCATGCTA
GTGGCTCACCACGGCCAGATGTTTATGCTATTTAAATGAGGAAGCAAAGCCTGTTGGGTA
AACATAATTAAAGAAAGTTGAAGCTTTCTGTGTGTTTTTTTTTTTACTTCTCTTCCTTGC
CCTCTCTTTGTCTCCCTATCTCTCCTCCtacgtgtc
>NODE_300_length_885_cov_31.835028
GTATCATTATCCTGTCTTATTGCGGTGAAACATGGACGTTTTTAACCACTTGCCGTGTAG
ATGTATTTACCAGAAAATTCTCAGGAATCAGTTTCATTTTATTATAGCCTGACCTGTGAA
TATGAAACTTCATTAACATTTACTGCAGCATCCCCGTCCAGCACATTTTCTATTTCATTT
TAGCATTCCAGACCAACAGACAAAGTCAAAGGGGGTTTCTGTGTGTGTTTGTGGTAACAA
ATGACGGTGTGAAATGAATGGAAAACGAGACAGTCTGATGATCATGCGCAGACTCATATT
TTTAGAATATCCAGTCAGGGCGCAGCCTGTTAGGTGTCAAATAAAAGCACCTGTCTCCAT
GACAAAGTGCAGCCCATTCGCCTCAGCCCCAGCCACCATCTACTAGACCCTATCTAGCGC
GTGTGTGTTTTTCTCCCACCAAACCTACTTTATACGCTGGACTTTGGAGGCCGTCTGTCC
CTTTTATTTGCAGTTAATTTTTGCCGCCTTCACCGGGGCTCTTCACCATGAATCTTCATT
TCGCTGCTGACACCGTTGAATGTGAATTCCTCATTTCCTGTCCTTTTATTTATATCTGTT
GCCTGGTGATTTGATCATGCTGGGAATACAAGATTAGCAATTGCCTCGTCCTTGGTTTTG
CCTCAAGGACATCTGCTACTGAAATGTTATTGTTTGTGCTTCTTAACCCTTTGCGTCCTA
GCTTCTTTTTCACCTTACATTTTGCACTGTAGAGGCAACTCTCTCTCTCTGTGTGTCTCC
TAAATGCATTTGTCCTTCACAGTTGTACCTGGGAACAGAGGCGACCTAACAAAATGACAA
TTCCTCCATTAAAAATCCTCCCATTTAGTGTGCCATTCCACAGCTAATTTTTTGATTTGT
TTGTGCATTCATGTGTTTAATCAAACGTGTCACCTCGCAAGACACATAATTAACTTGAGG
TAATGATGTCATTATGGAATGAAATGTAGTAGCCTGTCTGGGCAATAACACTGTGATTGC
TCTAATTATTCTCACTGACTAGCACTGTCATTTATTCCAGCACAACa
>NODE_301_length_842_cov_25.447744
AAGGGGGATTATCTGCACACAGCATCTTGTGAATGAACCTAGATGGAAAGTTGAGGTGAA
ATAATGATATAGTCAATCCCCCGAGATGATTCTGTAAACATATTTTATTCCTCAGGTCTT
CTTCACTTTAGTCGTGATTTCAAATCCCAAGATGCCACCCAAGGCACACCACTTTGCCTT
AAATGTGCAGCGAACAGTTGGAGAGCAAATAGCGTGGGGCTGTATATAAAAAATAAACCC
AGTATGATAAAACTTGTCAAATGTGTTTCCATCACTCTCATCTTTTCTCCCCTTTTCTAA
TAGCTCGAAAGTGAAAAAAGCTTTAAGCAAAATGTTACATTTCATCATTTTTCCATTCTT
TAATTTTCACCACAAAGCCTGACATGTTTTAAGAGGTGCAACCTAATATTGCCTGAACTC
CAGGACCTACCACAAAGATCTCTGGGTAAATGGGAGGGAAGGAAGTGCACAGACAGGAGG
ACGGGCGTGGATGGAAAAGTGCGCAGTAACTTGGCTGCAGCACACCCTTAAGTAACAACA
CATGGCAGTGGAGGAATTCCACATTCACGGACACTCTACATGAGCAAGGATGGGAAAGAC
TGTCCAGGTTGCTTTGCACCAAGCGGCCAACCAGTTCCGAATGTGAAGCTGATAAGGCTC
TGCCATACCTAATTCCTTTCCATGTTCTCATCCTGGGTAGGCATCACAATGGGCATGATT
CATGGGGGTAATTCCGCTAGCTACTGACTTGGCTCCTGTCTGCATTTGGGAAGAATGTGA
CCTCACAATATGCCTCTTTCAGACCCATCCCTGTCTGACTTCGACCAGCCTCTCCTTGAA
GCCCTCTTCTGTTAGAGGCTGTAGAGTGAAGACAAGGGAATGCAGCAGAAAGGCAAGGAA
GAGGGGCTAAGCTGAGAGGAAAAAAAATCTTGCAAACATACTCCTCCTTACCCATTTTCT
CTCTTCCTACATCACTCTCTCCCTCCCAGTCTAATAACTAAATGAtgtggagtgaggagg
ggaa
>NODE_302_length_650_cov_18.869230
GAAAAAAAAAAAAAAAAACGACTCCATGTTCCTGGTGTTTTTCTGCAGGTTTGCAGTGAG
AGCATTAGCAGTTAAAGCCCCTGTGCCACGATTAACAATCAAACACGCTGTGAGCCTCCA
TGTTATCCTCCGTCGCTCCAGCAGGAGAGAAAATCTCTTTTTTGTCACAAAATCCTTAAT
TCTTTCTTCTCTGAAGAAAGAGGGTAATACCAAGAATGTTTCCAATCTGCTTTGAGAAAT
ATTTGAAGAAAAAAAAAAACTCCCAATAAAACACGTGTGAACGACGGGGTAATTGTGGAC
AAATGCAGCATTGAAATTCATTTTCAACTCTTTACACACCATTTCAATCTTATTTTCTGC
CTGTTAACCACATCTTGTTGGTGAGGGTGGGCAAGACTGGCCAGTATTGATGGGTAATTG
TGTATAATTCACTCCGTACACACGATTTGCATCAATACAAATCATTTTTCATTCTGTGCT
ACTTAAAGCTCAACCCTTACCATAGAGCCGCATTTGAACGCTCATTAATGGAGGTGTCCA
AAGAGGTTAACATCTGAAATCCAGCGCTTTTCAGAGAGGGAGGCAAACAAACCTGCACTT
ACAGTGCCACGCATTAAGATGGCAAAGAGGATAATGAGCAAAGTAGATTTGTAACATCCT
CTTTTGAATTAAAATTGAATCGGGAAATGTGGAACCCTAAGCAGCCATATTCGCCTTTAT
TATTATATAAGTGCACAAGACCGAGAAGAACTGACCAGCAGGATAAAGCTACTGGGAAAC
CTCACATGCAGAGACCCTCTGTCACTCAGAGCTGCCTGGAAATTATGcagta
>NODE_303_length_691_cov_25.431259
TTAATCTTTTTTATGCCGTCATCTCTCAGGTCCAGGGGACCCACGGTGTAATTTAAATCT
AAATGCTTTCCCTGGCATTAGAATTCATTTTAGATGGGTCAATTGTTCCATAATAAAGGG
ATAGAAGGTGTACTTCATGCAAGAGATTTATGTTTGCCATTTGTTCATATTCATGTGCTA
CTGAATACCCCTCAATTCAAATGGTGATGGCAGCTCATATCAGTCGAGCTCCAGACCTAC
AGATCACTAACCGGCAGCAATGAATTTCATTTGCGGAGGACAAAAAGAGTGAGGAGGGAG
AGGAGAGAGAGAGCGGGAGGGAGAGTAGAGAGAGGGAGGGAGAGAGTGAGGGAGAGAGAG
AGAGAGAAAGAGAGGGAGACGTGGGGGGATCAGCTCCCCAACACAGTTTATTGATTTTTT
TTTTCCTGCTCGACAGAAAGCCTGTATAACAGCTCTATTGCCCTCATAATGATTAGTGAC
AAAAGTTTAATTAAGCAATTATGAAGCCAATAATAGAGTTGTCTGGTTTGCTTAGCTTTA
GACTGTTTAAGACTTATCTCCCTCTCGCACATCACAGCAGCTGGAATGTGCTTGAAGAGA
TTAATGCTACGAGAACACAGATGCCCACTTTAATACAGCGCCATGATGCCGTTTGAATGA
AGTTGAGAACACAAGCTTCTCTTTATCAAATTACAAGTCTGCTTTTCATGAATATGGAGG
AAAAAGGAAGAAAAAAAACAGCAATGGCTTCAAGGTGTAATTATAAAGACATACAACAGA
AAGACACACAATTCCGTTTTAGTAATCTGCCTGTATGAAATATGCATGATAATGTATTAC
TGAATAAAGACTTACCATGTTCTAAGAGGCTTt
>NODE_304_length_623_cov_26.373997
AATAACAGTTGGTGTGCAATGGTAACAATTTCTCATTTTTAAAGATTTGTTGGTATGTCA
TTTGAAAACATGATGAATATTCTTAAAAATAAGTTCTGACTCTTTAGTGACTTTGACCGA
TTTAGTCCAGTGCAATGAATGACCCTCAAAGAACATTTTTTTTTTGTTATTTTTTTTTTT
TTAATTTATCCGCTCAAGCCTCCAAGAGCTGAATGTTATATAAAATGTTCACTGAAAACT
GAAAACTATGCTTTCAGACCCACATTTTTGCATAAGGTTTCATCACAAAGCGGTAGTAAG
TGGAGGGAGGGTGTGGACGGAGTGGCTTTTTAGAACTACACAAACTTATCACAGGTTATA
TTGAACCAGAACGACTGTTTATAACATTCTATTAAGACTAAACTTTATTGAAAAAGATCT
AAAGATTTCATTTTAACAAGACAAGAAAAAAGCAATAGCAAATTTAACTATTAACTAGGT
TATGCATAGCGAGTAACTGTTTCTAGTAATAAGGGAAGAGCGTCCCCCAACCCTCCAGAC
ATTTTTTTCAGTTTTCTTGACTTTTAGATTTTTTTATATTGTAATTTTGATATATTGGTA
CAAAGCACAAACGTACTAAAAGTTCTCTCAGTGCAGTGGACTACTGGAAGAGCCTCTCCA
CTAGTCGCTTTGTTCCCTTTTGCTCAGAAACGCCCCCCTCCCTGTACCAGAATCACGCAA
ATACACAGACAATGAAACAAATAAATACATAAATTACACAGATTTAAaataaccgattaa
taaatatagaataaatagaaataaa
>NODE_305_length_740_cov_24.460812
CATCAGAGTGTTTAAAATGTAACCCTCCCACCCTCATCCTAGTTTACAGCTTGGCAACAC
CACAAGTGACCAATCAGAAGCTTGGCTAATGATGCATGAGTCATGCAAAGTACCACACAA
GCAAATTCATCTGAGCATTTGGGAGAGTGCAGTGGCAAAAACAAACACACGCACACCGTA
GCTTCCAAAGAAAATAACTGGAGTCATTCAGCCTGGCATCCCTGAAGCTCAAGGGTTCCC
CACTGTACATATGTAGGTATGTCAAGTTTGTGCGCATGTATAGGATGTATGAGGATATGT
AACTAAGCCCTCTCTCTTCTGGGGGGGTTGTTTTACCTGTTGTGGATCTGAGAGTTGAAG
TGACAGTGGAGGATGTCATTGAAGGCAAGCAGTCGTCATCTTGGGAATAACCAGCCTGAA
TTGCACGGAGGTAACTGTGGCTTCGAGTGCGGAACGAACCAGGCAGGTCCAAGGCCTCCA
TGGCCTGGGATTCTACTTCACTAAAAACGGACTCGCAAACTGACTCAAACTGGCCATTGA
TCTCAGTCTCACTCACCTGAGAGACAAAAACAGGAATAGCAGTCCTTAATTTTTCCTCTT
CCTTTCTCTTTCTCACTTTGATTCTTCCCCTTTGCACAGCAAATATGAAGGAGTGTTAGC
ATAAGGGAATGCCAGTGTCATTTTCGACCTTAAACTGAATAAATGTCAGATCAAATGAAA
AAAATGCAGATGACAACAAAAAAACAATCAGAAATATAGATATGCAGTTTGTGTTATAAA
GCATTCAATTAACCACAACCCCCAAAACAAAGATAGACTGTATGCTGGACATTACTAGAT
AGGAAACAGGAAGAACACACAGCATTCGTAATTCTTTATCTTGTaattctagcaggtgtc
ttagaaataggctaaactgctc
>NODE_306_length_867_cov_31.595156
CTAGGTGCAGTGAAACAAAACGAAAAAGATTTTAAACAGGCACCAAAACAGTCATAGGTA
GGTTGTGGGGGCATGATAGTATCTATTATGATAGTCGATTAAAAGCATCTAGATTATGTG
GAGCACTGACAAAGAGTAAAACAGGTTGAAACTATTAAAGTTCTGCTATGTAGAAATCAA
ATGGTTGGATAACACATGAAGTATGACTGAAAGAAAGCTGCATGTGCTTTTTTAACCTTT
TGCAGTAGATGACTTAATTTGCAAAGGGAAAGCCGGTCTCCCTCTGAAGTGCTACCTCTC
TTTCTTCCTCTCCTTCTGCCTCCCTCGTTCCCTTCATCTCTCCTTCTGTCCTCTTTGGAC
TGTACCGTGACCTTCACTGGCGTTCCACCTGCAGGAAGCCATGTTTGATTCTCTGTCCGC
CGAGACGCCTGCTTGACAGCAGAATGGTGTCATAGGACCGAGTGGAGGAATTTCTCTTTC
TCTGTCATCATTAAGGGGCTTCCCCCTATGGTGAGGGGGATGAAAAGTACGATTTAATGT
TCTCTGGAGAGTGGCAGCAGAAGAAAAGCTCAAAGCCCTGCATGCTGGTTTCTGAGTGGG
TCACTCCAGCCCTTGCAGCGAATGGGATGTCCCTGAGGAATTTGCCATAGACTGGCCTGA
AAGGATGGGGATTAAGACCCTTTTAAGGATGGAAATGTAACAAAAGGAGCACTTTTATGA
TGTAGCAGCATAAAATGAGGGGGTCCATTGTGTAACTGATTGCAAAAGATCTTTGAAACA
GGCGGCCCTACACTGCATGCTCGCCTGGCCCAGTGGGCTTTAACGGCTTGTACAAAATGA
CTTGTCTACATTAGGGACAGAGTGGCTCTCGTTTAGGAAGCAATGTAGAAGATTATTGGT
TTGTTTCTATTTTCACTCTTTGCTCCTCCCTCTCTCTGCCTCTCTATCATTCACTCTGTC
CTCTCCGTCTGCTATCAACGTTGGACTGAAACGGGCGACAGAGTCCCAGTGAAAGTTGGG
TAATTTAGAGTGAGGGAGAAGGTAATTag
>NODE_307_length_850_cov_8.357647
ATTGTACAACATGCATGTTTTCTAGTGTATAAATCTGTGCACACTTTCCCTTCCTAGCTG
TGTGTGTGTGTGTGTGTGTGTGTGTGTGTGTGTGTCAAAATCCACATCCAAGTCCTCCTT
CTCTTCCTCAGTTCCAATAAAGATGAAGGTCATTTTCTCAGTGAGATTTTCCCTCACCTT
GTGTGCTGTGTCCAGGTGTGTGTGACTGATGTAGCTCGGCGAGACGTCACCATGGGACGG
ACCTCCTCCTGAGCCAACTTAACTTATCAGGAACACGGACCAAAAAAAATCAGGCTAATT
AATTAAGAACAGTATTAGAAGTAATGGGATATTATAATATAAATTGCTACATTCTGGAAC
CAATTTAATCCAATTACTGGAACCCCTCATGAATATAATACCTCCAAAATCACTCCGTCA
GAGTCCAAAGGGAGATGTGTCTGACTACTAAGACTGAAAGAAAAAAAAAACTGCTCCCTT
TTAACGGCGAACACCAACAATGATTTAAATGGTTGAGAGCAACTGTTAATTTGAGTAATA
AACCTAATGATGATTTTTTTTTTCTAATTGACATTTCGACCATTTACAACCTGAGTAGGT
TTTTGTTTGAGCTCCCTTGCGCTTGATAAAGACGAATGACTGTAAAAGCTGATTGGTGCT
TTTTCTCTTAATGGCCCTTACCCAATTTAAAAAATGTCTTAAAAGAGACAAAAGACTACA
CTTCTGCACTAGTTAAAGTGGAGTGCGTTTTGGAGGAGTGGATAAATTGACATTAAGAAT
CACAGCAACTTTAAAGGCGCAGAAATCATTTCACGAGGGATAAATTCACATTAGAGTATA
TTAAACAATACGTGAGTACTTAGGAGATAATTCAGAGTTAGGAGGTAAAGCTGGCGGTGA
GCACTTTAGAAGTGGAAACGGGTCACAGAGCAGTTTGAAAGTAAAATTTTTTGTTGTTCA
AAATGCCAATTGCTTGTGCAGTGATGGAGGAAGGATTGAGAttttctgtttaagtaaaag
cagccaaatcag
>NODE_308_length_955_cov_31.576963
GGTCATTAATATGTCCATTGAGGGTCACCACATTCATGCCACATATCAAATCCCCTTTGA
ATGAGATCAGTTCCCTCCTGTCAGAGCCCATTAGATCCGTCCCACAGCCCCAGTGGCCAG
CTGACAGGGGAGAAACCCTAGCCCCAGCCTAGCACCATTAACATTAGAAAATGAGCAATC
AGCTGGAATGAAGCGCAAGAGGAGGGGGGGACCCGTCCAAACTTTAGCAAAGATACCCAG
CAAATCCAACACAAAATGTAAGTAAGAGTGTATGAGAGAGGCATGGAGCTCCACAAACAG
AAAATAATGTGCCTCACAGATAGCTGCACCAACCCTTGAACATCTGAGCTGAATACTTTT
CCAAGATTAAAACACGTCTTCTGGTAGTTGTGTCTCCTTTAAAAGCTGCACAACTTGACT
GCTTCCTCCCCACTGAAAATGTTCCGGCGGCTCATAGAAAATTGTGTTGAACCTCTTTGA
CTTTGCGAAATAATTGAGTTAAAACACTCGATAAAACATTAATTAGCTTAGCAGTCTGGA
GCAGATAACATAGATAAAACCCTATGTAATTCATATTGATTAGAATATGCACATTGAGCG
TAACCTCTTAAGACAAGTTTTCCTTATTAAATGGACACAAAGCCGAGGTCATTATTCGTA
CAAAGAAAGATCGCTTTAGATTTTATCTTTTCACATAAAAAGGTTTGATTGGATTTCTTT
CTGAGGAAGCTGCACAATCTATTTTATTCAGGTTTGATTGTATTACCTCTTAATTAGTTT
GTATATTGAGTAGAACAGGCCTTATTGATTTGAGGTGCATTCATTTGCATTGCAAAAATC
CCCTTTAATCCAATATAATCTCATCCTTACTCAAACAGAGCAGACTGCATCTCTGAGTTG
CTCTTTACTTGCTTGTTTTCCAGCTACTGCTTTTGGCTTGTCTTCGGTTTAATATAACCT
CCTGGTAGAAATTAGAGATTGCATTCTCTATGCAAAATAATTTCCCTAAATTTGGCTGTT
TATTTAAAGGTAGTTACACTCAATTTCTGTGTATTTCATGTGGAGAGTGGTATGTTGTGC
GCTGTAATTTATACGTCGAGTGTAAtaacaagctgtagtattttcatgtggctgtgt
>NODE_309_length_382_cov_17.429319
TTAGGGTTAGGGTTAGGGTTAGGGTTAGGGTTAGGGTTTCGGCCTGGGTTTGGGAAAACG
GTTAGTGCTAGAGACATGAAACTTGTGTCTACCCCCCCATTTGCTGCCGCCGCGATCGCA
CTGAGCCTACTCCCGAGTCTCTACGACGTCAGGAAGTGGGACAAACCTGTGATTTTTTGC
TGTATCTCGGGACGGGAAGGTCGTAGAGACTCGGGACCGAGACCGGCGTCTTCGGCATAG
CCAAAATAGGTGGGGCAGGTGGCATTTCCAGGTGTCTAGCACGTCTGGTTCCGGAGATAT
TGGCCAAAACGTTCTCCCATTCACTGACAATGGGCAGTGCATATCGCAGCCAGTGTGGAA
GCGCTGATGCCAAGATAAGTTACCGCAGAAGGCGCTTGAGAGCGCGTTTCAGACCGCTCT
GAGTTGATTGGTATAGGTTTGTAGTGACACTTTTTTGGGTCCCGTAGTATGGGCCAACCC
TAGCCGTAAGGTCCGGAATTAGGGTTAGGGTTAGGGTTAGGGTTAGGGTTAGGGTTTCGG
CCTGGGTTTGGGAAAACGGTTAGT
>NODE_310_length_766_cov_23.908617
TTTTGCTTTTATCTGTTTAATTGGCTGGTCTGATAGCACATTTATTTACAGCTGTGTATG
ATTTAGAAAAACAGCAAACCTAGCACCAGGAAATATTTAATACTTCTGCTTGATAATAAT
AATAAAAAAAAGACTGATCGGTTCTAAAAAACGATTAATTTTCTATCCCACTAATGGTTT
TAGCACTAGAAGTGTGTATCAACCTGTTATCAGTTGCTTTGACATTTTGCTGTAGAAATG
CATGCACCTAATCATGCAGTTTAGACAGTGAGGCACGAGTCCAATAAAACAATGCCTTTG
ACCCGACACTGCCAAGTCTGGATGGGTCCGTCTTTTCCTCATCTTTCTGCCCCCTTTCCA
CCAGAGAGAAGTGTAATATTGTGCCATGCTTTTAATTGCAGAAATACATCCTTCCCCTCA
TTATGAGAAGCCGAGAGGACAAGAAGCATCTGCAGAGGATGGAAAGCAACATTGCGGCAA
TGAGTGGCACGCTGACACAGACAGGTGAAGATTAATATCTTCATCACTTTCTCCCTCCTT
AACATTTTCCCTCATTTATCTGTCGCCAAAATCGGGGGGCCCCGCACGTTTTTAACAAAT
GACGCCGCTGTCATTTCGCTTTAATTTGAAATTGCTTGTTTACTGTCAGGCTCGGGCTCA
ATTAATTACGTTTCGCTGAAAAGCTCTTAACCTCGGAATATTAATGAGGAGTTGGGAAAT
GACAACTTTTCTTTCTCCCCCCTCCATCCACCCACCCACCCATCCTCTCTCACTCCCCCC
TCCCTCCCTCCTTCCATCCGTCTCCCCCCCCCCACCTCCTCCTCCCTGCGCCAACCTCAC
CCCCCAATCCAAAGCTCCATCGCCATCATCATCATCCACCCCTCTTTCCCGTAGGTGGGC
AGAAAGTtcattttaattttgtgtgcgtgcatgtgtgtgtttgcgagc
>NODE_311_length_802_cov_18.933916
GTGTATAATGTCTGTTGTATTTATTCTTGAATAAAATGTTCTGCATAAGTTGATGGTAAA
TGTGTGTCCATTGTTTCTTTTGTGGCCCTTAAATACCAGGATTTACTCATGATAATATTC
ATGTCACACAGACACTGTGGAAGGCAGAGATCACTATATGTCCAGTCTGGATTTACAGTC
CAAACCAGACCCTGCAGAGCCATAAAGTCCATATATTCTCCACACAGTCCACTGCTTCTG
ATGCCCAGGAGAAGCAGAAGAGCGCCCATGATAACGTCAGTGTTCATCAGAAGCCATGGT
TTTAAAGTTACGACCTCATTACCCTCAGATTGAGGCCATATAACCCTAAACCCACAGAGA
GAAGGTTGGGAGGGATGAAATGTTCTTGTTTTCTCATGTGCACTGAGGCGTGTTTTTCAA
GGTAAATATTCTTTTTCCAACATGAAATAGGTCTTTGTTGTTTGCCGAGAGGTAAAGAGG
CGGAAAAGTGAGGAGGATCTGAACTGGTTTCCATGTCAAACACTTCAATTCACCATAGAA
ACTCAGATCTTAACGCGGAAACTTTATTAAACTGTGATGGTGGATTGATAAGGGCCGAAT
TTCTATCGGCCTCTTTTTATTGTGGGCACCAGGCGGGCTGACAGAGGTAAATTGCTCTTT
TAATTAAAGCAATGCACCAGGGGAAATTGCTGTCTGAATATTGTCTCAGAGATGGGGGCC
AGTGACAGTTGCCTGGAAACTTCAATCTGTCCACCCGCATTTATTCCAGATCACAGTTAT
GAGATAAAGTTTAATAAAAATCTTTTCCTCCGCCACCAACGAAATGAAATCCAACCCTTT
CTGAACAAGTGAACACAATGAGACAGGACTGCGGAGGAAACCTCATGTTCAACATGTATC
TCTCAGGTTCGTCATTTTGTCCCGTTAGGAGCCGCAGAAACAGCCTATTATGAGATGATT
Ttttaaattttgctgggtgtcctg
>NODE_313_length_937_cov_17.310566
CCTTCACTCACCACTGTTAGATGAATTCTCTGGGAGCCACAGTCCAAGTACAGACTTCTC
TCCAGGCTGCAGTAGGAGCACTTCAACAAGTTGAATGAATATAAACTCCTTGTAGTTATG
GTGCTTTCCTTGAACCAATCAGCGACCCCAGGCCCCTCACAATGCACCCCAATCAGCCTC
CAAGCGCCCTGGTATCGAATTCTTCACCATTGCAAATTGTTGTCATGGAGATCTGGAAAA
AGCCGCTGAGGGGATGCGATATTTCTCCCGACGCGATGATTTTCTGCGCGTTGGCCAAAC
ACCTGAAAAAACCCGCAGTAGTGCGCATAAAGCAAAAATGAGTGTAATTCTGCTGAAACA
TGCGTGCTCCCAAACTCCACATCAAAGTTGAATTTTCAAACACAGATAGCCGTCATAGCA
TCCCCAAGAGTGATGTCAGCTGTAGGATTTGGTGAGCTGGGGTGGGGGGGGGATCTAAAG
AGTGCATAACCATGGAAAGGGGCTTGAACGCTCAAGAATCTTGTCTTTCTGTTTGCCCCC
TCAATCGAGCGACACAAAGGCTGAATTACTCATTCAAACCTCGCGGGACAAAGGGAAAGG
AGCTGGATAGCACTCCTGCATTTGTAGTCAAACATTTAGAGACTTAAATCGAGTCGTCAT
GAAGGAGAAAGAGTCGGACAAAGCCCATAGAATTGCCATCAGCAAACATTTTCCTGTGTC
ATATTATGGGGTCTCCATGGCTCCCTCTGGCCCGCGGACAATAGCACAAGTTTGCACACT
CGAATACTGTCACCCTGCCAACGGCAACAAGGGCCCAAAACAGGACAATCCCCCAGAGAA
AGCATGGGCTCCGCGGGGAAGGTTGCAATAGAGGAGGAAAATGGGACTTGTGAAATGCTA
ATTGAGCTTCATCCCCTTATTGAAGTGGAAAAAGAGCACCTATCGTTCCCCTGAACCGCG
GCAGCAGAGGAATGAGATGTGAGGAAGCTGTTTGTCTGGTGAGTACACCTCATGTCCTGA
ACCAGTCCCGGAGAGAGGTTCTTTAAAAAAAAAAATAAAAAAAAATCTGCAGTCTATatc
gaggctacaggccatttattcggagagagctgcaggcta
>NODE_314_length_817_cov_37.020809
TGCATAAATGTTGCTCTCGTTCCCCTCGAGTTTATTTCATCCGCTAAACGATTCGCTCTC
GTTTCCCCCCCCTGCAGGTCAAGCGGCCCCTCAGGCCGCAACAGCGGCGGCAGCCTCTCA
GCCCGGAGGCCAGCCGGACTACAGCGCGGCCTGGGCGGAGTACTACCGGCAGCAGGCCGC
GTACTACGGCACCGCCAACCCTCAGTCGATGGGTGCAGCACCACAAGCCCCTCAGGTACA
CCCCCGATAAGAATCCGCCCTCCACATTCACTTACACTCAGTCGATTTGTACCGTAACCC
CGCTTCCCTCCTCAGGTTTCCACAGGGTTCCCGTGACCGCAGCAGCCGCTAAAACTTAAC
CAAAAAAACTACTTCCTCCCTACACAGGCTTTTAGATTTTTATTTTGGGAAGCTGAGTCC
ACTGTTTCCGCTGTTAACATGCAATGTATCTTCTATGTATTTCTTCTGCACAGGGCCAGT
AATGTGAAGTGGACATAAAGTAAATGCTACATTGTCGAAACAAAATCCTTTGTTAAATGT
TTGGATGCAGACGCCTTGATGAAGATCTTAAATTTCCTTGGTTTGAAAGTGTTTCACATA
GATGGCAGATTACCCGGCGAACACGTCCTCCTTGATTTTTTTTTCACTATTTTTGTTGTT
TTGTTTCTTTTTTCTTTTTCTTGTAAATGCTTTTGTTTTTAGTGAGGTAATTATACATAT
GGTCATTCCAGCCCTGTATTCTACATTAAATGTGGTTAGAAGTCATGTTTATTAAACTGT
AGACATTACCATGTAAATCATCTCAGTTTTAAAAAAAAAAAGAAAGAAAGAAAAATGCTC
TTGCCTGTTGTGTTTTTGCAATAAAACAAACTGAAACCTCCTGTGTTGGTAAGTTGGGGT
GGTTTTAAAAGCGACAAAGGGGTTGAGATGAACTTCTGTATGTTTTGTTGTTGTTGTTTG
Cgggaggggaaacggttgaactgcaggccatgtgtgggt
>NODE_315_length_395_cov_44.951900
TGTGGAGCGAAAAAAAAAAAAGAAAGAACGAAAGAAAGAAAGGCAAAGAAAGGGAGGGAA
TGAATGCATTTTCTTCTTATCTATCTGTCTTTCACTCTCTTTCCCCAGTGAGAGAGACAG
AAGGGAATAAATGGCTCCCCTCTCCTCTCCGCTCTCCTCGGTGTGGGCTGACAGCGCAGC
AGATGGTGGTTTAAGCAGTGAATTTATGAGCGCCACAATCTTAATGTTGCAGAAAGAAAA
GAAAAGGACTCGCATCAAACGCCACTGACAAATGCACTTGCTAATATTAATGCACTCCTC
ATTCATCCAATATGCTGCCTAATTGCTTTTCTGTACACAGTAATATGGCACCTGCTGCTC
AAGTCCGGCGCTCGCGTCAGGAGAGGGGAGATCGAGGAGGGGGTGGGGGGCGGACGTGGA
AGTAGAGAGAGATGAGGAAGAAAGTGTCTCTCGCTCTCTCTTTCTGTCTTTCTCGCTCCC
TTTTTTCTGTGATGGATGCAAGGCTGTGGATCATGCGCCAGACCTGTCAGTGTTCCTAAT
TAAAATTTTATACTTACAGGCTCAGGGAAAAAAAAAA
>NODE_316_length_597_cov_17.834171
CAGGCACAAATAATTAATTCAGAGAATGATACAGGACTGATTGGGTTGGCAATACAGAGA
AATGGAGCAAAGCGTTTGTGCTGGGTTTATCCTGTCAGGATGTCACCGACTGGAGGCATC
ATGGGCCTGTGATGGGAAAACAAACGAAGGGGAATGATTGTGTAATTTACCTGCTGCTCT
TTAAACGGAATAAATGGCATCGTCCTGGATACAGTTTAAGTCAAAGGCTGCTTCGTGTCT
AAGACAGAACTTGAATACGCACTAGCCTTTCCAAATGTGACAGAAACGTTTTCTCTCGCA
AATTTAAGCTCTTCTCTATGATAAAATGAGAGTGATGATAAAAGGGAGAATGGGCAGTGC
CGCCTCTTGCGGCGTGGGTGGGGCTGACAAGAATAGACTACATTATGCAGTTCATTTAGT
TAACAAGTGAAATAATGGGGAAGCGTGCAGTGGGAATGCCGAGAGAAAGGCACAAAACCC
TATTGAGAGCTCTTGGCCGCTTACAGCGTAACCGTCACATGGCCGAACCGAGTCCACTGC
GCCTATTTAAGGAGCGGCTGTGCGCCTTCAGCACCACTTCGCTGTCCACCGTCCCGAGGA
GAGCACACACACTGAACACAGCCGCAGTACGCACCGGCTTCGACTTGAACCGCGCCGAGC
AACAAGTTTGCAACCATGCCGAGGTCTTTTCTCGTGGATTCCTTGATTTTAAGGGAGGCC
AACGACAAAGGGAACGAGAACAACCCACCTTTATTCCCCTACGCCGTGCACTCGCcgca
>NODE_317_length_604_cov_49.097683
CTGACACAAACGTTGATCCTGTGGCGCTGGAGAAGCATTTGACGGTTGATGCACCAAAAA
ACCTAAAACGAAAAAAAAGAAAAAAAAGGAAAAAAAAAAAACTTAAATTATGAACTCAAT
GCTTTTGGGGGGAAAAAAAGCTGAGAGAATATTGTAACAAACTTCGTACAGAGTTCAGTC
TATTAATTGTTTCATGTTAGATATTCTATGTGTTTACCTCAATTGAAAAAGAATGTTTTT
GCTAGTTTCAGATCTGCTGTGGCATTGATATTGTATGTCCATGAATTCCTTCCTTTTTCA
GCACGTGTTCCTCACTAGATGATAAGATGCCGTCTCCCTTAAGCTTTGTCAAAAATACAT
TAAATACTTGTATGAGGACTGTGACGTAATGTTTAAAAGGTGTTCAGTCACAAATGCTGT
AATAAATATTTCATTTTTGATTTTTGTTAGATTTTTGTGTGATTAACTGTGTTGCCCACA
AAGTCTTACCTCACGTTCCCACCTGAAGGAAACACAACTAAGTGCTTCATTCATTAATCA
GGAAACAAGTTTGGAGGTGAATTTTTGCACGTTAAATGGTGGTCGTAAAAAAACAAAAAC
AAAATACAGTTCTCACTTTCTTAAAGCACTCTGTTTGAAATTGCTTGTTTTAACCAACAT
TAAGTGTGGAGTGCCGTCTTTAAATGACAGTAACAAATTATGGTTGAAATTCATCTTGCC
GGGGCAATTTGTTTAGTTATTTAGGCACACAAATATACCGTCTGAATGATTAACAACTGC
CAAAtg
>NODE_318_length_794_cov_26.104534
GTCACCAAGCATTCAATGGGGTTTTTACCAGACATGTATTGAAACCCATCTGTGGAACAA
CTAGGTACCGAGGTTGTTAACGTTTTTATCGGTGGTCTTCAACCCTGGTCATGGTGAGAT
TAGTTCAGCTTCACCACAGTAGAGAGATATGTGAAGCTGGTGGTGATGCCACAGTGAATA
CTGCCACAGTACTGTCTCTTTGGACAACTGAATGGTGCCATACAGCACAATAACACCATT
CTGGTATATAAGTGCAATCAGCTCTTCAAGACCAGAGTTGCTGAATCACAGTTTGTAGTC
ACAGCAGGGGATGAACTGAGGGGCGATGTGGGGCTAAACAGTATATTAACTGTGTGTTGT
TCTCATTGCCACTGCAGCCGCCAATCTGTGATGGCTATTGGCCAGAGCTGGCTGGCAGAT
GATGATGGTTATGATACATCTACACCCTACTACCACAGCTCAGTATATGGTTGGTATAAT
GGGTTTGTATGATGGGTAAGATTTCTTTCCACCCTCCATCTCCTACATAGGGAAGAGGAG
CTACGTTCAATGGGTAAAGCGTGTTCTTCAAGGCCCTAAAAAGCTTTTAGTGAAATTACC
GCTACTTGGATCTTAGGCTTTGACCATTGAACGCACCCCTGACCACTAGTCTGTGAAATG
TTGCCCAGTGATTCTGGCCTTTATGTTAAAGCCACCTCGGTTTATGTGGAGCTCATGTTT
GCTACAGCAAAGACTTAACTGTGTGGGAGTCATGAGGGCAGCGAACACAGCAGAAATCCA
GGTAATATGTGAAACATCCGTCAGTCCCATCAGCTGCAGTTTATTAACAGTGTGCACATT
GACTGAATTGATTCTAGCTTTTCTTATTGTGCACGAGTAACTTTCAGTAATGTGTTAAAC
AGTTTTCCAGGAAGGCAGTCATCTGAAGCATTAAAAAATGGTCAAAGGACGTACTTACGT
TTAACACAAGAAGAAa
>NODE_319_length_907_cov_43.878719
ACGGACGGATGGAGGCAGGGTGAATAATATTACGGAGAAAAAGGAAAATGTGGACACAGA
GCAAGAAGGAGAAAAGAAGTGCATGATGAAAAAGTTGGGAATTAGACATCCTCCTGTGTG
TGAAATCTGGAGGTCAAGAACTGCAGAATTTACTTTAGCTGAATTCAGGAAAAGACACAG
ATGCTGTCAAACATGTTGTGCATTTTAAAGTCGAGCCCTCAGTTTGTGTGTCGGTCTGTC
TGAGGCTGACTCCATGTGTGAGCCTGATTTTCATCTGCCGTAGAAATTCCTGAACCACTC
TGGGCATCCCTGAATCTGAAATCTGAATATCAAATCACTGCACAAATCACATGGAGAGGG
CCGTCCAATCAGAGCGGCTGGCTAATGGTTAGTGCTGGAACTGCACACAAATACATGGAA
AATAAAGCAGTGTTGTGAGCTGCCACTTTAAGGAAACAGTAACAGTAAAGTGTAGAAAAA
AACTTTAGCAGCAAAAACTAATAATTGCAAAGCAGCCAATTAAATTGTGCGGGAGAGATG
AAACCGCTCATATTTCCCCTGGTAATTTCATGCTCTAAACTCGCTTCCGTGCGCACATAA
AAAGAGGAGAGAAAATATCATTTCAGAAGCTGACAGAACTCATTGTTCGTGGAATTTTAA
ATTCAAAAAAGTTAATAAAGGCGAGTGCGAGATGAAGGGAATTTGCATTTCTCAGATTAA
CAGCATGTAGAGCAGCGGCGGCGCGCGCAGCCTCAGGTCATCATTTAAGAAACCTTTGCA
TATTTTATTTAAGAGTGGCCCGGTTTGGAGCGTAATAAGACAGACAGATAATGATTAGAA
GGTCGGGCCTGCAGGGCACAGCCGGGCTGGGCGCTGTAACGCTCTAATACCCAACACACA
CACGTACACACACACACACACACAAAGCACAGCACAGCACAGCCTGTGCCGGCTCCTCTA
ATTGGCTGCTGATGGTTTATGAAATGTTTTCCAAAGGTTTTATTATTGTTGTTGTTGTTG
TTGTTGTTGCTTTTATTGCTTTCATTATTTTAATGGAGATTTCTGCTTGTGAGTGTTGGT
TTAGCTCAa
>NODE_320_length_918_cov_47.418301
AACACAAGGGGAGAGGAGTTAAAGGGGTTGTAGGCTATGTGAAGACCAGTTTCTTGAACA
GAACTGCCCCGATTTAACACCACCCCCCTGAACGAAGCTCTGTGCAAAGTTATAAAGCCA
CAGCCATGGAGGAGCTTGAGCGCCAGCTAGTGGTAGTGGAGTTTCACTGCCAAGACAGTC
CTCACCAAACACATTAATCATGACCAGGGGAGTGTAAAATTCAATCGGCTCCTTCCATCC
ATTTCATGTGAAGCAGACTGAAGGCCGGCCTTGTAGTGCCTGAGAAAGGAAGGATGAAAA
AAGGGGGAAAAAAGAAAAAGGAGCTCCCTACACTTCATCAGAACCCCTACTTCATAACAA
ATGGAGTGTCTCTCTGGCGGAGGAGTGCCATCAGAAACACGCGTTCTCTCTATCCATTTA
ATTCCGGCAGTGGAGGAAGGGTCAGGGAGGGAGCAGTGGGTGCGTGTTCTGCTCTCCGCT
CGCCGCTTCCCCAGTCACACAGTAAACTACCTTTTAGGAATTGTTTCTCAATAAGAAATG
ATCAGTCCATTTATCTGCACCAGGCGGGCCTGTCTCCTCACCCAGACCTCCAATATTTTT
CGTTTGACCTGATCAGGGCTATAAACTAGACCGAGACACTTTCAATTTGTCACCCGAGGA
GGCCTCTGCAAGTCCCAAGCTACTGATTGCATCCTCCCTCCCAAATGTAAAAATTCCTCC
CATGCTTGAAACCTCTTAGATTTTTTTCAATCATGCATACAAATGCTGTGAAATAATGCC
TCATTCATGCTATTAATAATATTCTGAGAGATAATCCCATTTAAACATTAGGTCATAAAC
ATAATGTCTATTTCTGTTAACGTATATAGTCAGATAAAATTAACGATAATTGTTTAGTAA
TGTATGATGTACACACAAGCTATAAGTTTATATCTTATCAACTATAATTGCGTCCCTGCA
TGCTGTTTTTTTCAAATATGCTTATTGTTGTCACTTTGCCAGTTAACTCCTACTGCCATG
TTAATGTCAGTGCTGAGCATAGACCTCAAAACTCATGTGATACTCATGCCaccattagac
cactggacagaaagtgcatt
>NODE_321_length_703_cov_31.708393
AAATAGCATCTGGAACACTGTGCTTAAAAGACCAATCAGTTTGTTGACTTAATAAATAAT
ACAGTAATTCCCATTTATAATTAAAGTCTTAACTAGTAAAATCACCATTAGTGATTATAT
TTGAATATATAGACCTAATTTACTGTTGGACTGACAGACACTGCTGACACAAACAAACGT
GACTAACCGTGAGAAAACAAGAAAGCCTTGTTTATGATATTTATTGCTACGTATAAATGT
TTCTATTGACAACCTTGCTATTTCAATTTGACAGTGATTCTAGGATTTTCAATTAAAACT
GAGCTTCAATTAACATGAAAATTAATTTTACTGACTGAGGCCATGTTGTGTTTTTCCTCT
TTCAGCCACCATTCTGTCCTGTGGATGGATCATCTATTTAACTTATTACAACTCACGCAA
CATTGGCCTCATCCTCACCCTCATCATCAACAGACTCTACAAGGATGGCTACATTCACAT
CGGTGCGTTCATCAGGAGCTCTGTCACACAGTGATGAATAGCGAGGAGGAACGCTGCCAA
AGCTTTGAGTTGAAGGCGTTAACTCAGTCTGCTGAATATTTCATGATGAGTCAGGTTCTC
TCAGTGATTATCTCCACAGAGTCTGAACAGCAAAGTGCACCCAATAGCAGATTGAATTTC
TGTAGATAAATGGCACAGGAATTAATTTACAAAGCACCTTGAGGCCATAAATGCAAGTGT
AACTCTGGTGTTGTTATTTAGCGTGTGATTAGTTTCTTTCAAAACATTCAATTTCTCTAC
TAAAGCGGAGTTCTTGTTGTACGTGCTCTGTAATATAATCCCAAAGACTGTACACACCAA
AAATTAAACATTAAAAAAAAAAagtagtgacatatattttgtcac
>NODE_325_length_774_cov_21.887596
CCACACACACCAGCGAGCCCGAGATCATGTCATCAAAATTGCATTTTTTTTTCTCCCCCT
CTTTTGGTAAAATAAAATCACCGACGGATCCGGGGGCAAAAAGCCAAACGATTACATGAC
TGAAATTTTTAAAGGAAAACAAGAAAGCGATAACATGATAGGGAAAAAAAAGAAAAAGAA
AACACATGCAGCTAGAACACTGAAACGCCTCGCACAAGAGAGAGAGAGAGAAAAAATGAA
TGGGCTGATGGAAAGATAAAAAAGTAGCTACTACAGGAAAAACTATGCGAAAATAATGTG
CAAATTGACTCGCTTCTATTCAAAACGTGTATTCCCGAGTTGCAGTCATTGGTTGTCCAT
TTGTCACCCATTTAAAGCTCCCTCTGCCTCCCTCCCTCCCTTCCCGTCTCTGCTAAGCAT
CTCCAGTCTACATATCTTCTTTAGCTTTAACGAGCCTCGTTAAGATCGCAATAATATTCC
ACCCTCTAATTGCTCATTCCATTCAGCAGATAGGCGAGCATTGGCTTGTGCCTGATGCGC
GCGGTGCGGTGGGAGGGTTGCTGTGGAGATCGGAGACTCTGATAACCCCCCGTGCGTGCT
GCACAAGTGGTGAAAGCCTCGCGCTACGTACTGGCTAATGATTGGCACGCTTGACAGTGA
TTGGCAGGGCTGCCATGACAACGCTACAACGACACCAAGAAGACCAATAGAAAAGGGAAA
CAAAATGTTTCAATGCTACACTCAACGGCGGATTTAGGGGGGAGATATTATGAGGCTGGT
GTCATTAGGCGATAGCCATTGAATCATTCAATCTTTTTTACTTGCCGTATTTTTCGGTTT
TTCCTTTTTCTCGATAATTTTCTTTCTCTCTCAGGTCATTTCCATGGTTTTCAGATCCCC
TTTAGAGCTTTATCCCTCCCATTTCTTCCTGCCAAACTTCGCTGATCGCCCTCTGc
>NODE_330_length_650_cov_23.987692
ATTGAGTCGCAAAGCCATTTAAAATGATTACAGCAAAGCATTGTTCTGCATTTAACAGGA
CAAGCAAAGAAAACCACAAAACAAACCTGGCACAGCGTACCGTGAGAAGGATGAGGCGAG
TGATGTAGAGAGAAAGGAGGTGTGTGCGGTGGTGGGGGGGCAGATGAGAAAAGTTTTGCC
CGGTGATTTATGCTTCTTTCCCGGCTGGGATATGAATCTGGGATGATGCTCCAGAGAGCA
GCACTCCAGATAATGTTAGCCCATTTAAAAAGAGCAGATTTGTGTAGTCTATCAGGGTCG
CAGAGTATTTTTTTTTCTCCTGCCTCCCTCCCTCCCTCCTCCGCCGGCCCCTCCGTAGTG
AGAAATTGGTTGTTATCATAGATCACAGATACTGCTCAAACCTCTTATGAAAGATGAATT
AATTTCACTAATGCTTTAATGCAAAGCTCTCATGAGGGAGGCAGACTGGTGATAACCCCT
GCCTCGTCCCCGCTTCCTCCGCTAGTGATTTATGCCCTCTTTTAGTAGATGAAACCGCCT
AGATTTGCCATCCATCTGCAGCTTTGAGGAATCCTATTACATGGGGATCTTGGACCGGAC
AGGACGCCACAGTCCAAAACCAGTTGCTCTGTTTTGGATCACACAGCCTGAGATATGTAG
AGTAATTGTTGGAACGAGGAAGGATACTCAAAGCGCATCATTAAAAGTTATCAAAAAGGA
CACAGGGGCCAGGTATCTTGTTTACATCCTCTCATAGCTAATTTGCAGTGCTAATAAAAT
GCATTTAAAAATCATGCAGGTTGTCAGCCAGAATCCTCTGAGGAAGGTTAAa
>NODE_331_length_666_cov_21.990992
TAATATTCAGGTCAAGACTTAAAGTGATAGAGACCTTAAACACATCCATTCAAGTAAATA
CAGAAAAAAACAGCACTAATCAAAATGACCACAGCTAAACTAACACCTTACTGTACTAAA
CATTTCGGCACATCAACTTTTAAGTACTGCAGTGTGCACTGGGTAGATGATAAAAAAGTT
CTGTGTCACTGGTCCATGCCGGTATGCTCCCCAGTCCCTGTAATGATTTCTATTCATAAA
CATGCAGTGTGCTATCCTCCACCTGGCAGCTGCCTCTGTGCATATGAGATTACCATTATG
CATCTTCCAATCCCAAGGATAAACATCTCTTCACTTTTGAAGTTTGCAAGCATGAGGCAT
ATTTTAGTGCCATATGACTTAAGCATCCCTTCAGGTATCACTTGCAATCTTTTCTCATTC
TATATACATTGTTCAACTTTAATGGGTATCTAATTTGTGTTATCAGCTTACAGGGCAGTA
AGTAATAATTTGCATGGCTGCCCTAAGCAAATATGCTTCCATAAGCATCCCCATAGTATA
GACACTAGAATGGATTAACCTCCATATTGGCTATGCCCTGACGGTCAATGCTTTTTTAGA
AATAAGTAGAACAGATAGTTTAGTTTGGTGGCAATTGTTGTGAAAAAAAAAAAGGATTTA
CTACAAACCTTTTTACATTCAGATGCTACTTTGGATAAAAGTCTGGCACGCATAGCAATG
GTGAAATGAAATCTGTGCATCTATATTTCCAGCATTGTCGACGGTGGTGAAGGCTTCTTA
CTGGAACAACCACATAATATGGGCATGAACTTGAAATGCAATATTTTTTACTGGTGAACT
ACAgcatg
>NODE_332_length_679_cov_39.007362
TATTAACATCATGGACTGCACAACAACAGCTACAGAATCTATTATTCATTAAGTGTAACC
AATATAAAATTTAAAACAGTCTGGGCTTTTTTGTGGAATTATGTAAGGTCAGCATAATTT
TCTGCCTATTACTAATATCTATATCATCTTTTCCTTAGTCAGCTCTATTTAAATATGCAA
TCATTTACAGCTTTTGACTATGTGTGTGCACACCCAATTTCCAATATTCCTCTAGTAGAC
TTTTTATGCTGACATCAATGGCAAGCTATTAAAGACAGTATTTCATTATTGGTTCCTCTT
CCCCAGTGGTTATTTACAATCCCATATATACTAAGCACTGATATTAAAGGAGACCATTTT
AATGAGGTGCTATCTGCCACGGCAATATGTCTTTCTCCGAATGAGATTGTGTTTAAAGAT
TTTATCAAGAAATGGCTGTTCGGCAGGGTTATGTTTTGTCCATGAAATATGCATTTCATA
TCTCTTTCATTTCATTAACATAATTTAATTTGTGCTTTGCATTCTGTGCATAATACATAT
TTGATTTACAAAACAAATATTTCCATTAGAAAATGAATTTCATGCGCGGAAAAGGCAGAA
CTGAAAGATGTATTGTAAGGAAATAAGAAAAAAAGGAATTGTATTATCTTTGACTCAGAA
AAAAAATCCTTGGCAAGGAGAAATACACTCAATAGATTTTTTATATGTGAGTGTGTGTGC
GTCTCAGGGAGTTTATGTGTGTACTGCATGTGTGTGTGTATACTGCTATCCATGCATGTT
TGTGTAGACTGTATGTAAATGTGCATTATAGAAGCAATGAAAGCTGAGGGTATATTGCAT
aaagtttagtgcaatataact
>NODE_333_length_783_cov_29.089399
ATTACCACCCCAGCGCCTCAAAACTACGGCGATTCCCACATCCTGAGCTGTCCAACTGTT
TCTGATGCCAAAGGTCAATGGCTGCCTACTCTCCTACCGGCCCACACTGAGCGATGGGAG
GACAGGGTTTGCCAAGTCAGGCACAAACCCTGCTTTGGGTCATAAACACCTCCGCCTGTC
TCCCCTCCTCTTTTCTCCTCCACAGAGGTGAGTTGGGTTTGCACTCTGTTAATCTTTCAC
TACAGGCCCGCTCGCTTTTTACACTGGCCCACTGGAGAACAGAGGAGGAGAATGAAAGAG
GGGTAGTAAAGGACAAGAGTGGATAAAAGAGCAGGAAGAAAAAGCCATAGAGAGGGCCAG
ATGGGCACCTTCACAGTCCATTTATCAAACCCAATGTGGCCCTCCCCTCCCCTCCCTGCT
GCTCTCATGTCCTAAACCCCCATGTAATTCTGTAATGATTTTCATTATCATATAATGACC
TTACAAAGCCTACAGCAGTTTGCATGGTCAGTACAAAACTCGCAGCTGTTCGCTTCCATG
TTTGCTCGCCGGCTGTGACAAAGCTTTTTTTGTTTTCTGTTTTTTTTTCTTTTGGCCAGA
GCAGTGACCTCTAGGCGTTAGAAGGTCAGCATAAGGTCACATCAAAGTGTACATACTGTC
AGCATACAGACTGAAGACAGCATCCAGCCCGTGTTACATTTCTCCCACACAGAACTAGAG
AAGACTGGTAGATTTTCTGTGTATGTACTTCCAGTGTGAATCCTTCCTCACCTGTGATTG
CACAGATGTGAAATGTGATCTATGAATTTTTAAAACCTAAAACCTCCCTGGTGCCACTGG
GATGTGCCATTTCCTATACTAATAGGCCTGTTCCCTGGAGGTTGTGTCTTGCTCTTCAAT
CCGCACTTCCTGTGTGGCATACAGAACTgttctgctgcagtacagtcacccacccacata
ataat
>NODE_334_length_608_cov_32.766449
CTGGTGAGTGGATGCCTAAATGAAAATATATTTTCACCCTGTTTTCAATCAGTCTGAAAC
AGACAGTTAATGGTCGCTTAATCCCCTGGACACATCTCCAGCTCCCTGCTCTGACAATGA
AGCCAATAAAAAGCTTCCAAAAAATACATTCTCAGTTGTTTTCTTTTTTACTAATTTCTC
TTTTTTTATTATTTCTTTTTGTCTTTACCTCGTCTATTTCTCATGAGTTTTCTCTGATAG
TGATCCTGTTAAATTAAGTGCCTGGGCTTTATCCAGAGCCCTCTCACCGTCACTCCTTTA
ATTTAGTCATTATAATTAACCATTAACTGGTGTCAGTTTCTGGGCCACTAACAGGCCCAC
TCAGTTCTGCTTGTCTGCATTATCACAGTTTGGGGGAGAAAGTAAATTATAATGAAGGGC
TATATAGTCCAATTACTGATAAAAGCAGCCAAGTGCGCTCCTTGTAATTAGGTGCCAGTA
TCCCTCCCTCCTTCTCTCTCTCCTTCTCTCTCCCTTTCTTGTAGTGACATGTTGGAAGGG
AATATATGCTTAATAGCTATTTTTATTACTGTTAACCTCTTAGTCATGTTCTTAACCCAG
CGACTTTCAATCACAGAGACAAGGGGATGCCACAGAGAGACCTTATCTCACAAACAATCA
TTTTATGTGCTCTGCGTGGCTGTTACACAAAGTTAACTGATAGACGCGGGAGTGTTGGGA
AACACGAAAAGAAAGGAGCCAAGTATTAAGGAAACCAAAGGAAAAGAGAAGTAAatgaag
gcaagggagg
>NODE_335_length_601_cov_4.658902
GTGAGGTTTCCCGTGTTGAGTCAAATTAAGCCGCAGGCTCCACTCCTGGTGGTGCCCTTC
CGTCAATTCCTTTAAGTTTCAGCTTTGCAACCATACTCCCCCCGGAACCCAAAGACTTTG
GTTTCCCGGACGCTGCCCGGCGGGTCATGGGAATAACGCCGCCGGATCGCTAGTTGGCAT
CGTTTATGGTCGGAACTACGACGGTATCTGATCGTCTTCGAACCTCCGACTTTCGTTCTT
GATTAATGAAAACATTCTTGGCAAATGCTTTCGCTTTCGTCCGTCTTGCGCCGGTCCAAG
AATTTCACCTCTAGCGGCACAATACGAATGCCCCCGGCCGTCCCTCTTAATCATGGCCCC
AGTTCAGAGAGAAAACCCACAAAATAGAACCGGAGTCCTATTCCATTATTCCTAGCTGCG
GTATTCAGGCGACCGGGCCTGCTTTGAACACTCTAATTTTTTCAAAGTAAACGCTTCGGA
CCCCGCGGGACACTCAGCTAAGAGCATCGAGGGGGCGCCGAGAGGCAGGGGCTGGGACAG
ACGGTAGCTCGCCTCGCGGCGGACCGTCAGCTCGATCCCGAGATCCAACTACGAGCTTTT
TAACTGCAGCAACTTTAAGATACGCTATTGGAGCTGGAATTACCGCGGCTGCTGGCACCA
GACTTGCCCTCCAATTGATCCTCGTTAAAGGATTTAAAGTGTACTCATTCCAATTACAGG
GCCTCGAAAGAGTCCTGTATTGTTATTTTTCGTCACTACCTCCCCGAGTCGGGAGTGGGT
AAt
>NODE_336_length_682_cov_11.766862
TCACCCCAGGCCGAAACCCTAACCCTAACCCTAACCCTAACCCTAATTCCGGACCTTACG
GTGAGGGCTGGCCCATACAACGGGACCCAAAAAAGTGTCACTACAAACCTATACCAATCA
ACTCAGAGCGCTCTGAAACGCGCTCTCAAAGGCCTTCCACGGGAACTTTTCTTGGCCTCA
GCACTATGACACTGGCTGCGTTATGCACCTCCCATTGTCAGTGAATGGGAGAACGTTTTG
GCCAATATCTCCGGAACCAGACGTGCTAGGAACCTGGAAATGCCACCTGCCCCACCTAAT
TTGGCTATGCCGAAGACGCCGGTCTCAGTCCCGAGTCTCTACGACCTTCCCGTCGCGAGA
TACAGCAAAAAATCACAGGTTACTCCCACTTGCTGACGTCGTAGAGACTCGGGAGTAGGC
TCAGTGCGACGGCGGCGGCAGCAAATGGGGGGGTAGACACAAGTTTCGTGTCTCTAGCAC
TAACCGTTTGCCCAAAACCTCACCCCAGGCCGAAACCCTAACCCTAACCCTAACCCTAAC
CCTAATTCCGGACCTTACGGTGAGGGCTGGCCCATACAACGGGACCCAAAAAAGTGTCAC
TACAAACCTATACCAATCAACTCAGAGCGCTCTGAAACGCGCTCTCAAAGGCCTTCCACG
GGAACTTTTCTTGGCCTCAGCGCTATGACACTGGCTGCGTTATGCACCTCCCATTGTCAG
TGAATGGGAGAACGTTTTGGCCAATATCTCCGGAACCAGACGTGCTAGGAACCTGGAAAT
GCCACCTGCCCCACCTAATTTGGCTATGCCGAAGACGCCGGTCTCAGTCCCGAGTCTCTA
CGACCTTCCCGTCGCGAGATACAg
>NODE_337_length_631_cov_25.896990
CAATTTTGTCATGTTTTGAATAAATGTTCTTCTTTTTGTGTAGTTCTACAACAGCAACAA
CTTCAATTAGGAACAGTTTAGGTTTCAGCAGTTTGTCTGAACACAGAAGATTGAAGGTGA
TGCTATCTATAAATGACTGAAAAAGGGGGAAAAAACAGGCTATATTTTTCTCATCTCTCA
TACCACACACAACCTCCTCCTTTCTTCTTCCCCCACACCATCGTGGCAGGAATCCTTTGT
CAGAGGTGTTCATCTGGAACAACTTTGCCACACTTGTTTTCATGTTCTTTTAGATTACAG
GGCAGCTGGCCCCAGCTTTGAAGCTCCCCTCTCCCTTTGTCTCTGTGCAATGCACTCTGG
TAATTAACTTTGTCCTTCTTTTATTTGTTCCAGTCACTCGCAGTCCACTCTTCTGAGCAT
CTTCTCCCTGGAGTACCAGGTTAGAAGTTTTCTTCCTTTGTGAGCCCTGACAGGTGCCTA
ATTGAATGATGAATGTCCCTTTATTTCTTTGTAATTGAACTGCCAGCTTTCTGATTGGTT
TGGAGGATGCCCCCCCACCATACCTCCCGTTTATTTCACACACCCCCACCTCCACCCCTT
CCTCCTCGTCACGTTCACGTTGAGGGCCTTTGCCTGCCTGAGCCTCAGTGGATGTCTGCC
AAGCCTTCCCATCCATCTGTCTAATAACATCTAGCCCCTGCTTATTTGGTGGACCTGTAA
TAAATTATGCTAAACCATTATTATTCTGACAATAATAATTTCCCCGTGTAGTGCGGCTGC
GTGTGCTAAATGTTTGCTGACTCGCACTGTCAc
>NODE_338_length_441_cov_37.487530
GGTGATGAGATCAAAGGCAGAGAGTCCCCCATTGGGTCCAATTAGAACTATAGCATTGTA
CAGGGAAGGGGTGGCAGGGGGGAGAGAGGGGAGTGGGTGGTTGGGGGAGAGGAGAGAAAA
AAATGTTGAGTTATGATATTCATAATCTATGCAGAGAGGCCTTTCCAGTACAGGTCTTCT
CCCCATAGCTGTGATCTTTTCAATTTACATCAAGGGAAGATGGTCGGGGATGAAAGCAGG
GCATCCAAGGCGCACAGCCCACAGAGGGCAGACATGGGGCCTCATTAAGGCCCAGCCCAG
CCAGCCCCAAACAGGGTTTGAAGTGCGTCACATAAAGAGCATGGGGTCAAAGGTCAGACA
TAGAACAGATCTCCATTTAACTCTCCAGCTGGAGATGGTAATTAGCAGGTGCAATGATGA
TCCCTGCCTGACTGTAAGGGATGATACCACTATAGGTGACACCAGGCATCTGTGTGAATG
CGTGTGGGCACCATTGAACGTCTTCGCACACATGGTGCCTCGACACGTTGATATATAACA
TCTATCAAGGATACCAACTCATTTCATGCTCTCATGCATGTTTATACAAAACCTGCTGGT
ATTATTGTGTGTTTACTACATTt
>NODE_339_length_878_cov_33.374714
GTTTTCTTCTTGCGGGACTCTGATGTAGAAAATTTGGCTAGGATAGCACGATGGCACTTT
ATTACTGCAGCGCATCTCTGACAAATCCTGTAGTGTTTATTCACCGCGACACTAACTCAT
CCATGATAAAAGTCATTTTTTTACTACTAACCAATTTCTAACCAACTAATGTACTAACAT
CCTAATTCTTCATCGTTGCTTTGGGTTTTTGTTTTCTGTCCATCCTTATTAACAACCTTT
TTTGTTCACTATTCTTTTGATTTCCTTTCTTCCCCTTTTTCTGGAAAGCAATCAGGCATT
GGACACGCTATGGTAAACAAACTACATTGTCTGGTAGATATCATTCTTATTGTCTTTTTT
TTGGGTTTGCCGTGTGTCCCCTCCCTCTCTCTTCTTTTATTCGTTCTCTTTGAGTTCCAT
CCTAGACACTCTTATCAAAAAATGAGGAGATGGGTTTGTATTACCAGGCAATTCTTTCTT
CGCTTCTTCTCAATTTCCTCCCTGACCTGCCAACAACCTCCTTCTTTACCCCACAATACC
CCATCCTGTTTTTTTTCACTTTGGCTTTTACTTTTTTCTCTTTGTTTTCTCCACATTACT
GCAGATTTCCAACAAGTAAAATAATTGACTTCTTTGCCTTTGTCAGGGCAACTTACTTTT
TATTTTATTTTTTTCACACAAAAAGTCCCCATTTTTTGTGAGGACTGTCGTCCAGAACTG
ACAGAAGCTTACCACAATCCCAAAGATGGTGACCTCGACACCGAGCCCTAAACGAGAAAA
AATGGCAACCCTTAACCTTCATTGCGGGAGCTCTGACAGTTGTTTCCAACTCACTATGGC
GCATGGCATGCCCACACCTCATTGACCTATCACCTCCCAAACTCATATAACCTCAAACCC
TGTCACCCAGAATAACCACTAACACTCTAATTCATTCACTCACCTTGTCACCGTTTCACT
CACTTTGCCCTCCCTGTGTGTTTTTGTAGCATGCTGGTgaaagtggtgtttgtgtgtttt
ggcttacctttgaccacccttaacccccgggcccatatgc
>NODE_340_length_611_cov_25.181669
AGAAAGAAAAGGAAACACAAAATCCTAGAGGCCTCATCAATCATTGGAGGCGGGGGGGAC
TCCATAGCTTGAAGCCCTGCTCTGGTTTTGTCATTGACGAAAAATGGCTTTCCATAGAAA
AATGAGCAAGATCACACGCACACACCCAGGTCCTGTATTGATTTTTATGGCGGATGGTGG
GGCTGGTGGGTAGTGGAGGCAATGCTCTCAGAGCAGATGTCTAATGGTGTTTAGAGACTC
TCCACTTTATCAAGCCAGGCCAGCACTGACAGTTAGATGCTGGAGGGCAATTAAAATTAA
AGCCTGCCTGATTAGAATATCATATTCATCTGGATGGTAATTACTATGTCTGGCTCCGTA
TAAATAATTAATTATGCAAAACCCATGCAGCTGCCACTGGCTAGAGTTAACTGACTTTCT
GTCAACGTCTCACAGTTCTAGAAAGGATAAAGAGATTTGGGAAATAAGCTCTTTAGCCGC
TATCTGGAAGCCCGCTGGGGTGTGCATGCAGCGCCCATTGAAACAGTGGCAGCCTGCCCT
CTGTGTGCAGGTGGCTTCAGCAAGACATTGTGGGGCTTTTCCTTTTGAAGATGTATTTAG
TTGAAAAAGAGAATGCTCACTTTACGGACGTCCTCTTTCTTGTGCCATCTGACTCCTTAG
CTCACACGCGGCGCTTGTCTCACTTTGTGACGCGGTCTGTCTCTCTGTTATTTATCTTTT
TTGATAAGTTACCACGCAGAAACTCCTATGACATGATTTTTTTTCATTTTGACTGTTGCC
AAAACATTAAGTg
>NODE_341_length_848_cov_23.497641
TTTCTGGAAATCTATTGTTGCTTAGTTGTAATTTTTAGTTTCCATATTAGATGAGCTTCT
CCGCAGTCCCTCCATATATACCCCCTGGCTACTGCAGAAGTACCTTCTGGAGTACAGGTG
CCCCTGTAGGCTGTTTACTTCGGTATAATAGGACTTTTTGAAAATTCCAACCGGTCATTT
CTCCCAAATCTGCTTTCAGCGTTCAGAACATAATGAAACACAAATGAACCAATAGCAGAC
AAACTCTTGAGAAGCACTTTTAATCACGATGGAGATAAATGGTCCAACAAAGCGCGGTTC
GGAAAACAAATACAGCAACACTGTCTCTGATCATCATTTGATAGTGTGCTGACACGCAAA
CTCTATTAAGCTGTCTTCAAATATGCAAAAATGATATGATTTTACAATGATTACATATTC
ACTTCCCCAGCTGGCTGGCTCCAAGCGTCTCCATTTGTCATCGACTATTGTGTCCAATTA
TATGATTAGCTTTGAACACTCCAGCACTTCGAGAGCTCTCGTGTGTTCTGCCGCGCAGAG
TGATTCACAAACAAAGTCATTACAACATGTATTCACACATATCAAATAACAAAACAGATG
GCCACTGCGCCTGCCGCCTGATTTGTTTTCCACACGAGTGGTGGAAAAAAAAGTATTTTG
TGTGAGCTGTGTTTAATGCTGACTGTTTTTATTCCCAAAGAAGAGCAGCTGGCTGTCGCG
CTGTTAGATCAGCTCCTATGAAAGACAATCTTGTTTTCATTAATTTCTCTACAACAAAGG
CACTTGTTGGGAAGATTTAGAATTACAGCGGGTAAAGCTTCCGGATAATTCATCACAGGG
ACTTGACAGGAAACTTAATTGTTTTAAATGCCAGTTGCTGTGAGCAGTGCGGCTGGTTTT
TCTTTGATGTCTAACAGGTGGGACAGATAGACGACCCTCTGATGTTTCATTTGACCTTTG
ACCTCCTGGTTATAAATCCACTTGTAGTCCGCCGGCcaataaacctatcatcgtatgatg
gactgcagtt
>NODE_342_length_602_cov_12.712625
GTGACTGCAGTATGTTATGTACAAAGGCACACAGAGTTACAAGCAAATACATATGCACAC
ACTACACATACATGCACGCACTACACACACATTTACCCACGCAAAGTGCTCTCTCTCTCT
CACACACAAGCACAAAGCAAGCAAACAAGCACACAGATGAGGCACTACAAGCTCAAAATC
CCTTTATTACCTCTCGTTGTGTAGAGGGTGCAGAAGTGGCCCACCAAGTGCTCCCCTCTC
TCTGTATATAAACCCTTAAAGCCTTGTCTCACACCCAATGAAAGGCCACTGCAATCTGTA
AGCAACCCTGTTCCCATATGGGCCAGCCTGCCATGGGCCTCGTTTGCCTTTGTCCTGTGG
CTCTCTGAGGGCCAAGCCCTGCACGCCCCAGCCTAGCTCCAGGCATTTATTAAATATGCA
CCTTCCAGTCGCTGTGAAGAAAGATCCCAACCAGCTAATCTCATCACAGACTGGGGACCC
TCCACATATGTAAATCTACATCTGTTCCCCTTCAAAGAGAGAGATTCTCCAGGATTATCC
CGCACACAGACCCAGACGCATACACATACACACATGGAAATGTGCTCACACACAACACAC
ATACATACTCTTTCTCCCACATGGCCACTGCCAATCAAGATGTACGCCCTCTGCCACATG
TACTAGTCTGCCATCCACAGACTCCAACCGTACCCTCCTTTATCAATTAGCTTTATGACA
AGCGATGGCCAAGAAATTGCTTTGTGTCATTGCTTTGTGTTTTCCTTGGTGGGAAGTGAc
aagg
>NODE_343_length_890_cov_20.420225
TACGTCTGCGATGGAAATAAGCATTTTCAATTTTGAGACACTACTTCAATTGACTTCTTG
AATAATACAGGACAGCAATTGAAGCAACATCGTATTTACCCCTGTGGAGATGATCCCAAA
TACTTTCGAACTATTTCAGCTGGGCATAAAGGAATCATGAAAGGCCTCACCGCTCCCCAG
CGTCCCTTTGCGCGGGGAATGGAACCAGAGTCTTGATATCAAAACTTCAAATACTTCCTG
TAGAACCAATGCAATGGTGACGGGGCGGGAGGGGGAGTTCATTTACACTTTACTCACTTT
CTTTCCTTTCATTCTTCAAGCCTCAGAAGTGTCTCTTCTCTGTTACATCGAAAGTCAAAA
GAAGGACTGAAGAGAAAAATCTTTTCTTCTTTTCTTTTCTTTTTTTTTTTTTAAAAAAAG
CACATTCCCTGTGAGCTATAGAGGCTTAGAATGGTTAGACAATTTAATTGGATAAAAGGA
AAAGATTAAAGAGGCCCTGACTCTGTTCCATAAATAATTGATTTCTAATGTATTTGTAGT
GGCAGTGAGACGCTGTTGTTTGGGATTGGGGGATGTTGAGTGGCAGAACGCTTCAGATTT
CCCTCAGTCTTTGCCTTCTTTGTTTTTTCACGCCGTGATATTGAAGCAGCATGAAAGGCA
GAGAGGGAGCACACTTGCAGCTCAATTTGATCTTACATCGTCAGAAATCAAAGATCGTGC
ATGTAAAGAAGGATCGCAAGGAACTTTTTTGTGGGAGACCAAACTTTTCACACTATGTTA
CCAAAGAATACAATTCTGCTGGTGCAACCCTTGCAAACCCCAAAGGCAAAGCCAGCAACT
GCTGCTCGTATCCAAAACTAATAAAAGAACCACAAAATCCATTTTAGGACTTCAACTAAA
GTTTTGTGCTTGGATTAAAATATCCGATAGATATGACGGTAAAAACGCAAAACGCATTCA
TCTACTGCACGTGCTGCGTTATGATATTAAGAGCACAACGCGGTTAAAACATACTTCATA
GAAATGTGGCTCCaatgaatgatcttgctttatttcacatctaataaacagc
>NODE_344_length_574_cov_24.324041
TCATCCCTGAGAACCATCTGGCCGACGCCTGACGCTCCCTCACCCAAACAGAAGCTGACA
CCCTATTAATCTGCTACCGCCATGCATACATACGTGTGCGTGCGTGTGTTTCTGTGTGTG
TGAATAAAGGAATCGGTGTGGGCATGCAGAAGAGACTGTGTAAAAGGTTATGTTTAGCGT
ATGCAGTAACATTTTTGCCATGTCTATGTTTCTGCGTACTTGTTTGCATGTGTGTGTTTG
TGTGTAAATGTGCTCCAAATCCAGATCGGGCACACATACGAACGTGTACACGCACCACTC
TGCCATCCGCCAACAACAGCCGGCGCTGAAGGGAGCTGAAGGGTGCTTGGAAATTAAGGT
TATTACACAAATTGAGCCATATGGTCTAAATATTTCAGAGCTGAAATTTACTAGGCAATA
AAAATGGCCCCTACCTCGGTAATGGTGTAAATTACAGCTTAACCACCAGCGCTAATGATG
TCCTTCTGTACGCCCCGTAACCAACCGTACATGAAGGACACATTGTTTAAAAAATACCCC
AGGAAAAGCGAAAGAGAGCGAGAGAGGGAGAAAGAGGAAAGGGAATAAGGGATGTGGATG
GAGGGATGAACAGAGGTAAGGAGGAACTGAAAGAGGTGAAGAAAGTGGAGAGTGAGGAAA
CAACAGTGAGGAAGAAAGAGAGAAGGAGAGAGAGAAAAAGAGAGTGATTAATATAGGGAG
TGAAGAAACAGAGAGAGAGAGAGAGCTAgcagcatg
>NODE_350_length_742_cov_22.200809
TTTTTTAATGGCCGTTTCTGAAGGCATCAAACCACTGCTGCAAACACAACCGCGATACAA
ATCCCAGTTCTTCGTATACATCGGGATAAACATTTATTTAAGTTTTGCGTCCCATGCCAG
GCTTTCGCATGTGCACGTACACGCTCCCGCAGAGAAACATCTCGTGGTTTCCCAGGTTTC
AATAAAGTGCCTTTCCCTCTTCTGCCCCCCCTACCTCTCTCCCTGCACCGTGGTAAAGAT
GTGTAATTCAATGCTCAATTTAGGCCTGTCTCAGTGGAGATTTTTTTTGCCTGCTAATTG
ATAGAAATTAAGCCATTAATCAAGCCACTAGCCATCATTCAACCCAGGGAAGATGAATAC
AAACTTTCATAATAACCACCTTCCCCATTTTAGCCCTCATTAGCATTAATTTTTAATGTA
ATTATGCTATTCTTTTACACTGAGCTCATAAATTACTGCTCTTTTGTTGCTGGCTGGCCT
TGTAAAATCCAAAGTAATGCTTTGTAGTCTGATCTTTAAGGCAATTACTGGCTTCTTCAC
TCTTTTATCTCCCTGCATTTCCAATAACCTGCTCTCTAATGATTTATCTCCGCTGTACCC
CCCCTCCTCCTCTCCACTCTCCCCCCACTCCCTTCCCCGCTCTTTCTCTCTCTGCACCAG
CGGCCAACTGCCCTGCTGCCAGCCTCCGCCTCCAATCCCCCATCCGCCCACATTCTCCCC
ATCTCTTTACAGCAGGCCCAGATACATTGGTGGTGGTGGTGGTGGGGGGGAGATGCACAC
AAACACATGCATGAACGCTGGCTTTCACCAGCTTAACTATATTAACACACTCGCACGTGT
ACGAGTGTGTTCAGTGTATGTGTGCGTGGTAACTTTGTTTACTATCTCCTTTAGTCATTT
TCTAGTTCACCCTTCATTAGTAAa
>NODE_351_length_838_cov_25.042959
CAATACTGAAATAATAGAAATGTTACACTGAATAAAGAGTGCTTCTATAAATAACTCTCA
GAAAAGTTTAACAAATGAAGACAGTTTTGGATGAGCCCTGGATTAAAAGCACACGCTATG
AACCTAAAACCAGCGTTCCCTGGCTGAACATTATATCTAACACATGGCTGTCAGTCACTG
CAGACCTGTACTGAGACATACTCAAGGTCAAATACCTGTCGGAAGGTCATGAACGAACAG
GATAAAGAAATATGGTGGAGTCAGGGTCAGTGATGCCCATTACCTTTCCTTTGTCCCCTA
CAAATGAGTATCATTCACCTGATTATCTATTATCATGTTATTGGACGTAAATTTAACAAG
CTGTTGAGAGCGCTGGAAAATCAATACCTTTTAAATGCTGTTTATGTGTGATTAACGGTT
AATATCCTCACAAATTATTTAATATAATAAGGTCATTTGTCTTTCACATGAGCCCGGTAC
CCTGCAAAGAATAATAGAATAATAAATGAGGACACTAGTGAAGAGGAGATTTCTGATGCT
TTCCCCGGCTCCGTTTTATTACCCATATCCTCTTTACAGCTACAAAGCTGCACTATGGTT
ATTTTATGCAAGTCATAAAATTAGGCTGAGATGGAATTAGCAGACTCGGGGCTCTTTATA
GGTCAAGCCGGTAGTTTATGAGCCCACGACTCCCTGGCACTATTGTCAGGAGGCTAGTTA
GAGGGGTCTTTAAGCATGATTTAATATGTCCATGCCTTGGAAAATAGTTAAATAGCTAAT
TAAATGGAGGAGTTAATTTACATATTAATTGACCTTCCAGTAATATTTATATTGATACCT
ACATGAGGATCCCTTGTCTTCATTGCCTTTCATCATAGTTAGTCTGAGCAAATATGGTGT
AACTTTTTTTGTTTAAACTCAAGTTTCGTTTTATTGTCGCCAGAGAGGCGCAGTGTATTC
CCTTCCATGTCAGGCACACAGCTGGCTGGGGTTTTGtgtgttgagggctccttttgttgt
>NODE_352_length_553_cov_14.430380
GCCGAGCAGTGGTGAGATGGGACATGGGTCATCCCGAAGAGTAAGACGGCGGGGCAAATG
ATTGATGGAGTTGTGGTTGGTCTATAAAGGTCTGCAAAGAGTGCTTGGAGATAATCAGAG
AGAGGGTGTCTGAAGGCCTCATAACCCCACCGCACACAAACATGCACACACCCACATACG
CTGACTCAAGAGAGAGATGAGACGGGAGCTTCCGAATTATTAAGCAGACAGAAGCACTGA
TGATGAAATTCTGAAGGTCGGGCGTAACAAGAGGCACCTTACAAGGGTCACAACCTTTTC
CTTGCTGGGTGTTTTGTTCTTTGTACCCCCCTCACAACATCACCTTCCCACCTTTGTGTT
CACTGGGGGGCAGGTGAGTGGGGGAGTTGTGTTACATCCCTGTTTATCTGTTCATGACCT
CTAGCCGGCAATTCTGCACTTGATAAGAGGAGGGCTCGCCTCATAATGTGCACGGCAGCT
GATATCAGCCCTGTATCCTTGTGAAATTGATTACCAAGGCCCAGGGAGCGTGCAGAATAT
AATAAATAGAGATGACACATAAGGCACACATGGACTTGTAGGCTGATGGGTAACACCGCC
TCAGCAATTACCTGCTACCCACTTAAAACAGGGGTCATGCAGGGCAGGTTGGCAGTGGAA
GGAGTTATGGTTAtttcttattttctctgcagggtgagacactctgtgaaacatttcttt
ccctctgcgtatgtg
>NODE_353_length_456_cov_49.706139
CATGAATAGCGGTGCTGTGAAATGTAATGTTTGTTTTCCATCACAATACTAATACTATGA
ATGATTCAGGCTGCTACACTGCACTCCACTTAATCAATCACGCCTGTCCTGAATGCTGAT
GAGAGAGAAAACACAGGATTGTCACCCTTTTCTGCGACTTTTAGCCAGTTTAGATCTAAT
ATGTAACAATAAGTTGAGTGCACTGTTTGGCCTCTGTGTGTTGGGACGAATTTGTTTTAC
TTTTTGTTTTTGTGTTACAACTATGTGTGCGTGGGTGCGTAAGACTGTGCGTATGTGTTT
GTTCTTTCTCTTTTGTGAATTTTGGCTAATTTCGAGTTTGACTGCGGCTCACCCCCGTCT
CTTCCTGTGTGTCTTGTGTAGGGCTGTTAGTGCAAGACCTTACTGACACCATATTAAGTT
CATATGCCTATAAGTCCCACTACCTTCTGACTGAGTCAAATCGTGCTGAGTTGAAATTAC
CTATGATTCCCTCTCCTTCGTCAGCTACCAAAAAGAATGTTGGGAAAGGTAACTGAACAG
TTTTTCTCTTTCTCCTTTGTCCCACTGGTCTGTGTTTGTGTTGTGCCTGCTCCCATTCTG
ACTTAGTTTCCCTCTTTTTTTTTTTTTTTTTTTGCAAA
>NODE_354_length_577_cov_25.913345
CACTATGCCCAACTATTTAAAGTTACTAATAAATGCTATTTTTGTGGTGTTTTGTTTGTA
AACCTATTGACTGCAATAAGATTGCTTTTTTATTATTTCTCAAGAAAATACACATCTTAG
ACGTGACACCACTGTAACAGATTCTTCCCTTGCAGATGTGCCCCCTCACTTGGTGAGCAG
TGTAGTTGATCTGTGTTCATATGAGTTATTTTGCTAATTTGCTTGATGCAGACACAACAC
TGACTTGCTCCATCTTATAACTGAAGCTGCTGAAAGGGTTTAGTGTGTCAGTCTCCATTC
ATCAAGCAGCCAACAGTTCAACATTCTCTGGGCCCTTTTATCACTCCCAACACAATGTTT
TGCAGCTGCACGTCAGGGTTCAAGAACCAACGTTGTGATGAGCTGGCCAACCCCTGCGAT
TACTTCTGTCAGAATGAGGGGATGTGCACATTAACAGCTCTTAACAAACCACGCTGCAAG
TAGGTCCCTCTCACCTCTCCAGCTGTATTCAGAGCCCACTCACCCCCTTTGTACACACCT
CCACCCCAACTCCATCCGGCTTCATTTCAGCCTCAATCCAGTGTATGGGCTCTTTGTCAC
GGTGCCTCCTTGTAGCAACTTATCATGTAATGAGTGCTGGGTAAGAAATAGTATACTGAA
AGATAGTGTGGTGAAACTGCATGCTGTTGTAGGATTGTTATATATTTCAATAGATTTCTT
TTTTTTTTTttatagtcttctgccttgttcaggtagttt
>NODE_355_length_713_cov_14.091164
ATGGCCGGCAAATTCATACAAAAGACTAATTACTGTTGTACTTCACTTCAGTCTCAAAGG
CCTCTTATATAAGGACTTGGGGGTTCTCTTGCCTCTTTTCTCCTCTTGATGGGTATTTTT
TTTACAAGTAGGCCTCATGCTAGACAAAAGCGTTTAAAAATTGGTGATTGCTTTCATCCG
CTTTAATTACATTCAGAAATGGCATTTCTGCCACATAATACACCCCTATTGTTTCAGAAT
TATCTGGCTTGGGGAGTAAAATCTACAATATTTGACGATGCTCCCGAGCTAAATCGCCTC
TTGAAATTGAAATATGCTGCCGAAATACAAAATAAAAAGCCAGCCTTTGCTGCTGATATA
CTGGAAGCTCCTTGGCTTTCTGCAGAATGCTATTATTATGCATATCCAGGTAGAAAGTTA
ATTAACCCAAAGCTTAAGCTAATTATGGTAGCAGAATGCTATCAACCAAACGCTTTCAGT
CTGACAGCTGTCCAGAATTTCATTTGCTAATCATTTGTCTTTTGCCGGAGCATATGGTAC
ATTTCCCCGCTATCACAGCAACAACAAACAGATGAAAATCATTAACTAAAAACAATGTGC
AATGTGAAAAATCAGACACAGATTTATAAGGCTTTGTGTCAGAGAAAAAAGGGGGATTTA
TGGCCTGGGAAATATAATGATAATTTTTGGTTTTAGCCACTTAGGATTTTAGGCAGATCA
CGTGACCCAAGTGTGCAGGGAATTCAGATGCACAAATATATTGTTTATATCTATATGCAA
ATGAGACAGAATGTTTATCCGTGTAAAATTAATTACAATTTTCTATAGGAGCATATGCAA
AGAGCTTGTtcttagcaatttttagcttctagcatattttgtgcctgttttttca
>NODE_356_length_904_cov_33.676991
ATGCATTTGAAGTGTTTGCTTTCATTCATTTATTTCATTTTAAAGGCTCAAAAGGCGTAA
ACACTTAATAGATTACAGCAGATTTTTGGCAGGTAACCGTGGAGTCACCCGGAGCCACCC
AGCCTTTAAATCTATTTTTGTGCAACAACATCACAAAGAGCTCTTAAAATACCAGTAATA
TGCAAACACATAAAGTGTAATGTTAGGAGAAAAAGTTTCAAAGGTGTGTAAAAATGTAAT
GACACTAAATAATGACATTAAAGTACGGACAGCACCTCACAGTGTATGTTTAGACAAAAA
TAGTTGCTAAAACCCATCCACTCTCGCTGGCTGTTGCTTGTGGGTCCCAAATAAAACCTA
TTAAACATAATTATTCCAGGCTGATGGTGGCGTATAGTGGTCACAGGCCAGTGAAATCTG
TGAGTCATAGGATATGCTGTTACTTTTCCCTGGTAATGGGAAACATGACTCCTCTCTCTC
GTTTGCTGTTGTGATTGAAGGCACTGACCTGTCATACATTTATAATAGGGGAGCAGGTGT
GGCAGTGATGGACCTTAATTTCCTTTAATAAACCTTTTATGTGCCACACTCTTAATGCCA
CGCCGGGCCCTCAGAGGTCCTGCTCATAATAGGTTCATTACTTTTGATTACTACAGCCTA
TTGAGACAAACAACTCCCAAACACTATAGATTACATTCTGTAAAAATGAATGTACCTCAT
TAGTTTGTAACACTTTTCCACAAAGACATGCTTCAACATTTTGTATAAATTTGTTGTTCT
GAAGGCAAAATGTTGCTCTTACATCGAGCAACCTGAGATTATAACATGGGCATTAATCAA
AGTTCAAATGATGTTATCAGTGCACTGAAATATCACCACTGACTCATAATATTAGCAGGG
CCTTTTTTTCCTTTCTTTATGTGACATTTCAGACGTGTCCCTCTTATGTAAATATTTAAA
CAACAGCATTTTATCATGTATGTTTTTGTTGTATTTAAATCGCCTCTGTTTAATCGAGAA
TAACGTGTGCAAAAATAATAGGACGCTACAGCAAGTTCAATGAAAATAAAATAATAAAAC
CCAatt
>NODE_357_length_599_cov_9.797997
TCCTCAAAGTGCCCAGGTCTCCGGATAAACCAGGGAAAGGTTCCTTTTGGACTCTCCACC
CGGACTCCGGGAACATGTTTGAGAACGGCTGCTACCTGAGGAGGCAGAAGCGCTTCAAGT
GTGACAAGAAGATGACCACGAAGGATACCGGCCGCAAGTCAGGAGACGGCGGCTCCTCCA
ACAGCAGCTCTGAGAGCTGCAACGGCAACGAGTCCCCGCACTCCAACTCCTCCTCCAGCG
AGCACAAAAGGTCCCTGTCGGACATGAAGACGAGTCAGGCCCTGAGCCCGGAGCACACCG
CCGCCTCCCCAGTGACGCAGGGGCAGCACCTTATGTCTCAGCATCACTCGGTCCTTGCGC
ACGAAGCGCACCTGAAGCCGGAGCACCACTACTCCTTCAACCACCCCTTCTCCATCAACA
ACCTCATGTCCTCGGAGCAGCAGCATCACAAAATGGACCTAAAGACTTACGAGCAAGTGA
TGCATTACTCTGGCTATGGCTCCCCGATGGCCGGAGCTCTTTCCATGGGCTCCATGGCGG
GGAAAGCGGGCCTGGATTCTTCATCCATACCTGACACAACTTACTACCAAGGCGTCTATT
CCAGGCCAATCATGAACTCCTCATAAACTCTTCTCCCCCCTCCGTCTAATGTGGACTTTC
TTCCCATTCGATTTGTACATTTGTAAAAAAAAATAACAAAAAAATATAGACTTTGTGTAC
AATacgtatttcagatatttttgacgtttcccaccgttttagttgtcgagtttgttcgta
g
>NODE_358_length_480_cov_5.697917
CTGAAATCACTTTATTTCCCTTTTCCCTCCCTCCCTCCCTCTCTCTCTGTCTTCTGCTCT
TGTGGGGAATGATGGGAGTTGTTTAGTGACAAATAAGTAACCCATTCGTCGTCTTCCTGC
ATTAGTGTCATGCTTCATCTTTCCCTTCCTTGTATTTTTTTTGCTTCCTCTCTTTTCCCA
CTCTCACTCACTCTCTCTCTCTTTTCGTTCTATGTTATCTCGTTTTTTTGCTTCAGCAGG
ACACCTCCATGGTTTGGGAGGGGCTGGGCGGCATCTGTCCGCCCTGGGAGCCCTGTGACA
GGGTGCGGGAGCGAGAGCGGGACCCATCCATGGAGTAGGAGGAGGACAGGGAGGTGGTGC
GGGAGCGGGACAGGCGGGTCATGCAGGAGGAAGCCACTGTGGAGAAAAGAAAGAAATGCA
CAAAGAGATTACACTGTGCAGAAAGTGGAAAACAATGCAGAAAGGCGTGAATTTCTAAAG
GATAAAGCTGACGTTAATCAGCATTTTTATTATTGCTATTAGTCACATTAAAATATATAA
AAATAAACAATGCAGAAGTTCATCTCTAACAACTTTCTGACTTGTTGTTTTAGCTGCAAA
AATTCCTGAAACAGCAGTGAACAGGGTTTTTATTAGGGactattttaagcagcggaataa
ca
>NODE_359_length_525_cov_32.619049
ATTTGGGTGAAACAACTCTTTAGGTCAGATTCATCATGTTGTTGTCGGGATACTACACCC
TGGCCTTTAGCTGTCCCCCTACCATTGTGTCATGACTGAGACACTGTACTCCCTTTTACC
ACCAAAGTCACCCAGCCAGTCAACCTGTGTTGCCATTTGGTCTGTGTCACTCTGAGCAGC
CATTTGTCCTCTCCTGTCCCGCTCTCCTCCCACAGATTGAAGTAGTCAACACCTTCAAGA
GTGGCACCTCCTTTCAGGGGGCGGGGGCTCTGAGACGCCAATCATCCACCACCAGCCAGA
CCCAGGATGTAACCAATGTTTCTAGTCCTAGTCACGTGTCCTTGTCCAATGCCCTTTCCT
CTCCTACAAGCACTACTGCTGCTACTGCTCCTCCCACTACTGGCCGTGAGTCAGAACTCT
GTCAGTCTGCTTCTCTGCTCTCTTTGCTTCAGGGGTGCCATCCTGTCATGAACAAAAAGT
TATTTTTCTCCAATTATTATTGTTATTTTAAAACAATCCACCATGGCAGTCTCCGTTTTG
AGGTTGGCATCTCTAAAGATTTTCTCTCTTGCTATCTGCCTTTTTTTTCATTTTCTCTCT
TTCTTCTGTCTTTTTGCTGTTCATACTGGATTTCAAATTCATCTTGATATCTCCTCCCAT
GGTTGGGTGTACTGTCGTCTCATTGGTGAATGTGTGTTTGTTTCCCc
>NODE_360_length_814_cov_33.625309
GTTTCCAAGTTGTTTGTCATCTAAACAAATCTTCCCTGCAGCATTTCTTCATACTTCCAA
TAATAGTGACTGGTTCAAATGCCAATTTATGCTTTGCTCTGACATATTGCCCACACCATG
TGGTATATGTGCTTGCGTGTACGTTTCTGTGTGTTTCAGTAAGTGTGTCACGTTGATTGT
GTCTGCAAGAGACTGTGTGTGTGTTTGCATGCCCGCTGTTTGTATGCATTATTGTACGTG
TTAGTGGAGGTGGCTGGTGGCGGTGTACCAACTAGTCACGGACCTGGAGGATTAGATTTA
CCATTTCAAAGATGCCTGTGTTTCTAAAGTTTACACACATACATGCACACAGACACACTC
ATACAATCACCCACCCACACACTGCTTCCCCAGCTTGTCAACGTGCAACGTGGGCTGTGG
AGGCTTGTGCGAACAGATGGGAGGAACCAGCATAAAATAAAGTTAAACTAGAACAGAATG
ACTATGCAAGTGGCGTGGCCGCCCTTTGTTTGCTAGGAAGGTGATCCTCAGCAGCTGGGG
ATGATGGAACGCATGATTAAAATTACCAGAGGGAATGATTAATATCTCCTTAAAGCACAC
ACTTCCAGCATATCAATCATCTCATTACACTGGAAAAGTTAATTGTGTGAGGGGAGGGTT
GGGGCCCCTGAACCATGAAAAAGTAGCCCACCCCTCGACATGTTTACTTACACAACAGAA
CAGACCCAATAACTCCATGTGTTCTGTACTGTGTTTTGAGAGTTTTAACTGTTTCCACTG
AAACAGGCCCCTCTCAGCAGGGGACTTAACAGTAACTGGAATTTTTTTACGAACTGGCAA
AACTTTGTTTGCTGAGGAACAGTCAAAAGGTGTAGGCTGAGTGGTTATAAAGCATAAGTA
TGATGCTAAACAATACTAAATGCACATTTCAACAGGAATGCAAAAATTTGCATTAAATat
gtacagtaggggctgcagtgcatcaccacatcctgc
>NODE_361_length_888_cov_16.765766
CATTTTGAACCTGGGTGTCCCTATAATCTTCCTTGCCATCTTTACCAGATTATGAATCTG
AGTTTACCAACTAAAGATACTGTAGTGAAGCATGAACTCTACTAAATAGGGTGAGGATGG
TCATCCTGGATGTGTGATCTCACCCTTAATTTAAGTTATATTTGACCCACACTCTCCCCA
GTGAACCAAAACCCAACTATAGCCCTCATAATTAAAAAATACACTTCACTTTAGCTGCCC
CTCGCTCTAAAAGTTTTTAATTCCACCCAGAGGACCCCTGGCTCCGGCTGCTGTCACTCA
CGCCACCACAGTGATGGAGGTGTGGTGGCGGAGGAGGCGGTGGCGCTGGTTGCTGGGGAT
GTGTGATGTGTTGTGACAGCGGGAGCCAGGGCTGGCGGGCGGTCACCATGCGGCACCATA
TTGCCGGGCTCCCCGGGGATGAAGGATCAGCATGCCAGCCTTGCCAAGAAGTGCTAATAG
GCGCAACACGTCTTGCTTTCACACATTAAGGCAAGCGAAGGGTGACAGATCAGAGCTGTG
ATACTGCCGCCTGTAAGGGGGGAGAAAGGGGAAGGAAAAAAAAGGGGCCATGGCGCCCGT
TTGCCATGCAGTGCAGGCTAATGATGAAAAAAGTCTCAGAGTCGAACAATATGCCCACCA
ATCACTGAGCTGATGCCTGACACCAGTGAGATGGAGGTATGTCTGTCTGCACCGAGCCAC
TGCAGCCTTCACCACTGATGCTCAACTCCATATTGTAACTGACAATAAAGCGCCAAGTGT
TGAAACGGGATCAACACTTTTCCGAGAAGACATCCACGTTCTCACCCAAAGCAGCCGGGG
TCAAGTGGGCTGCTTGGGGCTACAACACCTTTGTCACATTTGCTACCAGAACCCACAGCT
TGGATGTACTCCGCAGAGCTGAACGCTGCAGTGTGGAAAGGAAATGAGAGCTCCCGTGCA
CCCAGTCCTGTTACTTCCACCTTAGGGGCCATATGGTTGATTTGGCAGGTtctcaagcac
ctgccgctatttgtttgcctcaaagattatttggaacactttgtattggg
>NODE_362_length_631_cov_30.431063
CAGCACACTGAAAGCAGCACTTTGAAAAATGGTGCACTCAGTCCCAAGTGTGCTGCACCC
TCAACGGAGTTATGTATTCTCTTGCCAACGATATGTGATTTGCAACAATTTATGTTACGT
TCAACAGTTTGATCAAAACAAGCAATTTGGTGCTGCAATATAAGATTTTAAAAAAAAAGT
GTCTCCAGCGATGATGGTGTCTCCAAAATATGTAACAAATTTGCCAGTTGTGCATTGACT
TTCTAATAGAGGGCAAGAGTGTGTGTGTTTTCTGCTGGGATGACTCTTGGTTCTCTCTTG
TCTTTAGATACCAGCCTGTTGATATCATTCAACCAACCAATCATGTATTGCCAGCCTCAT
TCGGGGATTCTGATTGGCACATTGTCACAGGCAACTCTCTTACCACCACCAATGAGTCCC
CACGTAGAAAACCCTCACAGCATGAGCTGGAGAAACAGAGAATGCCAGGTGACTATTTTC
TTTCTTCTCTTTACCCTTGTTGTGAAGACTGACTGGGCGCCCGTGCCTTTTTTTTTCTTG
TGTCCCCCCCTTCCCTCTCCCATCCCCTTTTTTCTTTCTTTTCTTTTTTTTTTCTTTTTT
TTTGTTTTTGGTTTTCCTCGCTCTCCTTTCTTGCAGAGCATGACCTCCTGAGGCAGGAGC
TGAACAACCGCTTCCTGGTTCAGAGTTCAGAGCGGGGCCGGGGGCCGTCCGCTTCGCCGC
TGGCCCCTGTGTCACTCCTGAGGGCCGAGTTTCACCAACACCAGCacatgcaccagcacc
aacacacccaccagcacaccttcacgcccttcc
>NODE_363_length_545_cov_15.344954
CTGATTAATTTTCTGCATGGGTTAATTGTTGCAGCCCCTTCTGTCATATCTCCTGACCTC
CACCGTCTGTGATGTGTCATTGTGTTTAGTGCAATGCATTTGTGTTTGCCTGAGAATCCA
TGTGCATTCGACAGCACGAGCATGGAGGGAGGAGTGTGCGCCTTTGAGTATCTCTCTGTC
TGAGTCAGTAACACACACACAGAGACACACACAAACACACACAGACACACACACACAGGT
GGAGCCTCAGGGACCCGGACGACAGAACGGACGTCTCGACAAGAGTGTTTTCCCGCACCC
TCGGGACACCAAAAGTCTGGTGGTGGTGGGGGTGTGGAGGGCTGTTTTATTTTTATTTTG
AGTGTTTAATGTATTAAAAGGGGCCGGGGTAATGAATTATAATCTTTAATGCAGAAACCG
ATCGATACCACCCAGAGAATAAATCAGCTTTTACTGAGAGCGTCAAAGCCCCTTAATACA
CTAGGGGAGAGAAAGGGAGTGCATGGGGAGGAGGAGGAGGGAGGGAGGAAGGAAGGGAGG
AGGGGAGCAGCAGGGACAAACTGCGAGCAGGAAGGATCCCGAATGAAGCAGAGAGAGAGA
GAGAGAGAGGTGAGGATGATGAAATAAAGGAGAAGGGGAAGTAAGAGGTAAAAAAAGAAG
GGATGGAGGGATGGATGCAGTCAGACGGGgggaagttatagatgaacagactcacctttg
gggtaac
>NODE_364_length_495_cov_39.048485
GAGCATGTCGATGAGAACCAAGTGTGACGTCTATGGGTAACACAATGCACGATGCGAATG
ATCATGTGAAGGCTTCTGCATGGTCATTGCAAGCATTATCGTTGAAATGTGTTACTAGGA
CAGAGGTATTAACAAGCATGGCCATCAACAGTCATACATGAAAATGGTTTCAAATAGCAA
GGAAACTTAAATGGACAAACACAGTTTTAAAGCTTTAAAAAAGGGGGATATCTCTCTCTC
TCTCATTAAATCATAAGTCACCAGTACATACGATCCTTTGGCCAACCTCTTCATTCACTA
ACACTGAAGGATGGAACGGATGGAGCCAAAAAGCGTGCAGTTGGGGGGAATTTATGAAAA
CCTCGTTCCCTACCCCCTAAATTTTTACACTTTCGATCCCATATACGTTGTAACCTTCCT
TATAAGTTGCAAAATTCTGTGAATTCTGCGAGGAAGTTGGGTTAATATTCTGTGCATTCT
TTGCCACCTTCATTCGTTTCGCCTCGGCTCGGGACTTGTAACAGAACTCAATCAAGGCCA
CCAGCATGGCCAAACCGAGTCCTCCGACCAGAATGTAGAAGACCCCAGCCACGTTGCTCA
GGCTGAGGGCGCTCGTCTTCTCCTGCGAAATGCACACGAGACGGGGGTCAGCGGCGGGGC
AAAGGGGAAAGGGCAAa
>NODE_365_length_753_cov_21.284197
GAAGCCAAGACGGAGGAAAATGGAGACGCACAAGCCGAGCAGGTCAGGGGAATAAAAATG
AAACGGAAAAAGGAAACTAAACAGCATGCAGTCCTAATTTGTCATGCTCATGTGCGGCAT
GTCTGTGCGGGTTTGTGTGTCTCCAGAGTCCAGGCTGTGTAGATCACCATTCCGCCTTAT
CTAATTTCATTAATGTGATCCCCTGTCCATCCCCTGACGGCTTAATAGCCATTATTTGTG
GGTCCCTTCAAATAAAGGCTCAGCAGTAAATTGCAGTCTGTGGAAATCGAGATATAAACG
CCACCCTGCATTACTGTATAATATCTTTCCCTTTAATTAACTGAAAGCCATGCTGACATT
TATTGGATTGCAAGTTACTTGTTAATGGCAATAAATTGCGAAACAAAAAAAAGAATCATT
GCTTATTTTACATCAATAATTTGTGGACCTTTTGCTAATGATTATTCATTACTCGCCTAT
GGGGACTGTCGTGTTTGGTGAGCTAAAGTGAATGAAGAATGTAAAGATTTAAGTGGGCAG
CATCTACTTAGTGTTATGGCTTCGGTGCCGTGCATTAAATGCCTCGCTCTGTTGCTGTCC
CTTTATCCTGTCTTGTGCATCTGGCTTTTGGTAAAGAATGTGTTCGGCAAAATTTATTGC
ACTGAGAACATTCCATCAGGCTGCGTTTAAGAGGAAAAGTATTACTATTCAGCGCTCCAT
TTTGCTTGCACGGTGATGTTCCCCTGTTAAACACAATGCTGGAACAGAAAACTGGACTGC
AGTATTTGTTGATGTGTGTGCGTGTTTGCTGAGGGTTTTTAATCCTCTTTATGAGGCTTT
AGTGACGGGTCACCTTTTGCAACAGCAGCATGCTGTATATTAGTCAaattcatcattcga
cagacttccaacagacctgctcctctcataagaac
>NODE_366_length_641_cov_41.000000
ATTTGGCTACATTAATCAGATGATTACAAAAGCATTCTTTCTAGTTACTGGTTAAGTGCT
GCTGTCAGGCTTATTTGCATGGCCTATGAACCAGTGGCTGAATATACGTGATCAAGTGAC
ACATTTTGGTGGCAAAACAGAACTCATATCTCAAGTAGAAAATTTTCAGCGCAGCCTTAA
TGTAAAGTCTGACGTCCGTTAATGTTTTATTAGCATTTCATTAGTATGCTCGTGAAGAGA
CCGAATGATGGAATGCAGCAGTGTGAGATTGTCTGTATTTTTGTTTAGCATTTGCTGGGT
GTTGTCGCTTTCGGGTTGGGGGCATGCAGCGGGGAGTCGAGAAGCACCCCACACCTCACG
CTGAGTCCCCCTGGTGCTGCCCCCTCTCATCTACGAGAAGAGTCTTCTTCTCCCCTGCTA
AGTTTGCAAAGTCCAATTTTCAGCTAATATGGAGGTCGCAACAGCAGGCGCAGAGGGCGT
AGTAGGACATAATGGCTATGGGATTGTAAATATTGGTTTTAGAGAGACACAATTGGAGGG
CAAGCGGAGAGAAATTTCCATAGAGTATGTGCTAGCACCATTGGAGGCCTTGGTGCAGCA
GAATAGATTTTCCATTCTAGTGTGTCACATTAGATTTTCGGAGGTGCTCAGTGGCAGGTA
CATGTCATTAGTAACACTTTAGCACAGTAATGAACCTTTTTATTTATCCGGTGCTTCTCT
CATGAATGAATAAGGAGCTGCTCCCCAACTGTGCCCAGCCGTGAGAAGCAGACAGAGGAG
GCAGAGAGAGAGGGAGAGAGGGAGAGAGGGGGAGACAGAGGGg
>NODE_367_length_829_cov_16.575392
AAGAAACAAAAGTTGGAGAAATTGCTTGCCCTACATCTGTCATTGTCATTGAGAGACTGG
CCATAATACTTTATTTATATTCTGTTCTGGAGATACGTGGTTTCTGTTGTAAATGTTCAT
TGATTCAAGGGCAGACAAATATACCCCCAACACCCTGCAATGACCCACATAGAGCGATAT
GCGAAGTTCACCATCTATTAGAATAACATGACAGGCACAAATAAACCGTATTATACATTT
TGTTACCCTTGCAGCCAACTCAAATTACATTTTGAATGTCGTCCACTCAATCTCCTCTCG
TCTTTTGTGCTGTCTTTGATATAAATAGACAGACATTCAGGGGTCTAAAGAGTGGAAGTT
AGAAGAATAAAAAAGGAAGAGGAAATTTAGATATTTTTAAATGATGTCCTACATTTTGTC
AGCTAAAATCAGGATATTGCCTGAGCGGGGAGAAGCCATGTTCTTCAGTTGTCAAAAGGC
AGTAAGTAATGATTAAAATAGCAGTGTGAAACGCGGGGAGATTAAAGTGATGCTAATGAT
AAGTGAGAGAAGAAAAGGGCAAGCTATATTTTAATTCCTGGGAGAATGGTTAATGACTTC
TATTGCCTGAGATTAAACTAAACCTGTCTCATCAGCTTTTTCTGCTCGCTGAGGAAAAAA
AGCCCTCTGCACTTTAATTTATTAAACTCTTTTAAGGAAGCACATTGATCTACATAGGTT
AAACTTTCAAAATTTGGGCAAAAAGACGCCCCATAAAGCTGTCATGCAGGGCAAAGCTGT
TGAGTTGCTCAAGGCACACTATAAAGAATTCATTATCTCCAAACTGCCACATTTAATCAG
AAAATATCAATTATTTAAAAGGGGAGGTTTGCTCCTGTTTAGAGCATCAGGTTTTACTGA
CACCCTGAATTATACTGACATGTTGAATATATTTTTCTGCTGTCACTGTGATGGTGCTGT
GAACTTTTCCATTTTGAATGCCACCCTttttctttttttttttaaacacct
>NODE_368_length_990_cov_20.299999
GCGACTACCTTAACTTTATGGAAATATAATAATAAACTGCTAAAGTGCACCTTTAAGAAG
CTAAAACAGACAAAAGTATGGTTGATTCAGCACCACTTTACTTTTGTGCTGTACATAAAT
GCAATCTGCACAGTCTTACATACATTGAATTATGAATAGTGATGTCCCGGTAAATACAAT
CTGAGCACCAGATGATCACAATAGAGACAACAGACCATCTATATGAACATAAAACTAATA
TTACTTCTGCAAAGTGTCACTTTTAGTCAGCTAAGGTTGTAATCCTTCCAATAAAACACT
GGGTAAACTGAGTTATGCTTGGTTTACCTTCCATTATAAACACAGACACACATTCACACA
CATCACTTTGTCACCTTGATGCCAAGAACAGATATGCCCAGTTTTTTTTTCTTTTTTCTT
TTAGGCTGAGCACATCACCAGCACAGTGGGAATGCATTATTCAAATAGATCTTTGTTACT
CCTCCAAGATGATTGTGGCACAATCAGCCATGAAATAAGTTTGCTGTTTTAAAAGTGTTA
TTCTCCCTCCAGGTCTCTCAGGTGTAGCTTTGTATTCAGGTCGGCTTGCCTGCGCCAAAA
ATCAATCTCAATCAAAGGTGGCGAGGAGTTTATCATAAATTATCATGAAAAGGGTTCCCA
CTCAGTAGATGCTTAATTACAATCTCATTTGAATAAGTTTGCATATTAATGAGTTTGGAA
TGAAAATGGTTTGTGGGGTTTGTGATGGGGGGCTGCAGGGTAACCCACGGCGATAATGAC
GGTCCTTTAAAATGTATGCGATATTATTGCTGGTGGAGAGCCGCACACTTGTCTCTCACA
CACATGTACGCACATACGCGTGCACATATGCAAGGGCCCATACAAACACACAGGCATATG
CTCAAACACACTCGCGAAGAGACACACATCCACACACACACACAGGCTATACACACATTA
GTGCAAGCACACGCGCACTCAGGGGCGTTATAATATGATTAATGGCGGAGTGTCTCTGAC
ATTAATAAACTATAACCAAATTAAAGACTTCATTAGTCTCAACTTGGGCTCAGTGTTTGG
TCACACGGTGAATCAGCGCTGTGTGATATTTGCCTTGCAAGACTTTTCCTTTTTCGTTTC
CTTCTTTTTAAGCCACAAAAGTTTaatttccc
>NODE_369_length_704_cov_22.933239
TCGTTTCATCTCACCAGATCAATTGTCATATCCACATAACACACACCTCAATACAATGGA
TGTAATAGGGAAGCCAGGGAGATGCTGGCGCCCAACAACAAGTCTATTAAGCCACTAGAA
GTCTAAACGTCAACAAGACCAATCCCACTCAGTGCTAATCTGCATTCATTACTATGCAAA
CAAAACAATCCAGCCTCATATATTCTTTCAAAGTCACCTTTAGATTCAGACACTTTTCTC
ATATAGACGCACTGGCAAGTCAGAATCCTCCTGAGCACAAAACAAACAGCACATCACGGT
CGCATGTAGAGAGCCACACCAGTGAGAGAACAGAAAAGGGAACATTTCAACAAATAGAGA
ATAGCATGGCACTGTCACATGGGGAGCACAAAACAGCAAATAACAGAGACAAGGTCTGAT
GGTAGCCCTTGGAGCAGCTGTCATATTAAATAATAATGAAGGATCTATTAATATGCAAAG
GAAGCAGCAGCCGACTGGCTTAACGCTGTCATGCCTCTGCATATTGTCAGGATCTTCATC
ATTAATTAACATGCTAGCTGCCCCATACCTGCGCCAATGTCAGAACATTCTTACAACAAA
CACCCCAATGCCTGTGCCCTCCGCAACTAACTCGTATAATTAAATTAAAATCAGATTAAC
TTCACATCAGTACACAAAAGACTGACTTTTACGACTTTCTCTAGCAGTGATTAAAAAAAT
AAATAAAATAACCAGAGCTTATCTGTTGTGTTTCTGTTCTCTTCTCTGTTAGGGACTGCA
CCACGGGCAACAACAAAAACACACTTTATTTATCGGGCGAGCGGGATAAATagagaagag
atactccatgtcaatgagcatggtcgcctaattttatgcatggact
>NODE_370_length_866_cov_15.224018
CGCATATTAGCCTTTTTGCCGCATCTGCCAGCATTCGCAGCCATTCCCCCTGCGCAGCTG
CATATCTAGTCAGGGCTGAGCCTTCCCAGGCCTTATTAAAGCCAAGAGAGTGTTTCAGTT
CAGGGTCATTGAGAGAGTGCTGCACATAAATATGTTAGGGCAGCACTATCAGCCGGTCAG
TTTACTGGGGGTGATCGATGATGGTCCCGGCACACTCGCCCAACAAACATCTTAAGCGGA
TGCGGTTTTTGCTTAATTGGGAGCTTTGCAGCTCAGATTCCGACTTATTTGATGTTGATG
ATGAAGTCCCAGGAAAGCTGTGAAATTCTTGTAAACTAAATGTGCATGCATGCTGTCTTC
ATTCGTACGCTGGTCAGAACTGTTACCCGTCAATTTAACCTGCACAGTTTCCCTCTTCTT
CTAGGGGAGTATGAACGCGCACACACACACATATGTGCACACATGCCCTGAGCTCATTTT
TAATCCTCGCAGCTCACTGTGAAGGCAGGAGGAAGTTCCAATTAAAATTAAAATAAGCTC
TTTTAACGGTCTCTTAAATTGACAACTGAACAATGATTTTCGAATTGGTATCTGTCAAAG
GTCTCGGAAAATCCTCAGTTGATAAGGCCCAACGCATCCAATTAGTAGCAGAGTAGGGCC
TCAGCCAGTAATGATTTCCAGGTCCCTTAAGATGTGGCGCGGACACTTATTGCAAATTAC
TGACAAAGAGCCCTGCTGTATTGATGAGGGGGAGAACAGCCAAGTCTCCGTGTTCCCATC
AGGTGGACGAGTACCAAGAGGGGTCTGAAGGAGAGCTGGGTGTCTCTCCCTCTCTCTCCC
TCTCTCTCCCTCTCTGCAGCCATAATGTGGCCTCGCTGTGTAGCTCATATATAGCCCCCC
TGCTGACATGGACTCTGAGAGACCAGCCTCTCTTGACATGAGCCCCAGCTCAGGGAAAAT
GCTAATGCTAACACGAGGGAGGTGTCAGGAGCGGATCATCAATAATGTCTGCAAGTTTAC
TGCCCTcttctaattatagctcctatct
>NODE_371_length_578_cov_12.534602
ATACTACGGGACCCAAAAAAGTGTCACTACAAACCTATACCAATCAACTCAGAGCGGTCT
GAAACGCGCTCTCAAGCGCCTTCTGCGGGAACTTATCTTGGCTTCAGCGCTTCCACACTG
GCTGCGTTATGCACTGTTTTTTTTTTCTAACCCTAACCCTAACCCTAACCCTAATTCCGG
ACCCAGACGTGCTAGACACCTGGAAATGCCACCTGCCCCACCTAATTTGGCTATGCTGAA
GACGCCGGTCTCAGTCCCGAGTCTCTACGACCTTCCCGTCCCGAGATACAGCAAAAAATC
ACAGGTTTCTCCCACTTCNNNNNNNNNNTTATGCACTGCCCATTGTCAGTGAATGGGAGA
ACGTTTTGGCCAATATCTCCGGAAGCAGACGTGNNNNNNNNNNAGACCCAAAAAAGTGTC
ACTACAAACCTATACCAATCAACTCAGAGCGGTCTGAAACGCGCTCTCAAGCGCCTTCTG
CGGGAACTTATCTTGGCTTCAGCGCTTCCACACTGGCTGCGATATGCACGTCCCATTGTC
AGTGAATGGGAGAACGTTTTGGCCAATATCTCCGGAAGCAGACGTGCTAGACACCTGGAA
ATGCCACCTGCCCCACCTAATTTGGCTATGCTGAAGACGCCGGTCTCAGTCCCGAGTCTC
TACGACCTTCCCGTCCCGAGATACAGCAAAAAATCACAGGTTTCTCCCACTTCCTGACGT
CGTAGAGACTCGGGAGTAGGCTCAGTGCGATCGCGGCGGC
>NODE_372_length_703_cov_24.429588
CAGTGATGTAGAGTCCTATTGGACGGTGCACTGATGACAGAGCAGTGTGCGCCCAAAGCA
TAGATAGATAGATAGATAGATAGATAGATAGATAGATAGATAGATAGATAGATAGATAGA
TACTCTTGTACTCTTGTACAACCTGCAAGATATCTTGAGGCTCTGGTCAAATAGGAGGCA
GTGTGCAGAGGTGCCTCACTAATGTCTTGCCTCTGCCGGGCCAACATGACCACTGCAGGT
CTTCAGGTGATTAACATGTTGGCAGGGGTTTCTACATGAAAAGACCCCTGTTTCTTTGTC
TTCTGGTGTGTAAATATTGTGCTAGCGGAATATGAAAGTAGTGCAACTATAAGGTACAAA
AACATAGGGAAAAAAGATCAAGAGTGGGTCTCACATCAAGGAGGACCCTGAGGATGTCTT
TGTTGTCAACTTCAGAAGGGGGAAGAGAGGAGCAGAGGAGGAAACTGGCAGAAGGGGGAA
AGATGCCAGAGAGAGCTCAAAGGATTCGGTCTGGGCAAGGTGATCGGTATTCCTCGGCAG
TCTGCCTTCTGGCTCAGATCAGTGGGAGTAAGCTGGCAGCCAAGCCAGAGGGCATAACAG
CACAAACACACCTTCAGCACTACACTGCTAGAGGCTCGACTTCACAATCTGGAGGGGCGG
GAGTCGGAGGGAGAGACAGAGGGAAGAGCAGGAGAAAATAAATACACTGTAATTATCTTC
AAATCATCAACCACTGACAGCCATTGTAAATATGTGCATGGGTGTACGCGTGTACACATT
CCAGTAAAAGTCAGAACGCATCACCTGCCGTTGTGTCGGGACAATAGTTTCCTGTAGGAG
ATTCAGCCGCGTGTCACGTGTGGCGAAGAtcctgaggtcgccact
>NODE_373_length_675_cov_30.832592
TCTGTCTTGACACTCACCCACTCTCCACCCCCACACAGCTCTACTGTATCTAAATGGTAA
TAATGCAGCATCTCAGTATGATATTCCCTTACTCCTTCATTGCATATTGTTGGTTGCATA
TTGTTTTTCTTTTTTTGTCCTGCTGTGGTTACTGCCTGGGGCCTGCAAAGCCCTGGCCAG
CAGCTTTGTCAGGATGCTAAATGGAGGGCCGTGAGTTTAAAAACTTAAAGAGGCAGTGAA
ATATTAGCCAATGTGGGTGAGGAATGAGTGGTTGAGAACCGCAGCGTGTCAGTGTTAAAT
GGTCGGACTCGGATGCATATAAGTTAGTCCAAGCATGAAGGGCAGTGGGATGCTCGCGTG
GAAACGATGTCCCCTCCCCTCCTTCCCATCCCTCACCCCCTCCACAGACACACATTCACA
CACATACACACTCGTACTGTCACACCCCACCCACACAGCTTTTAAGCAAGGAGCCCATCA
GAAACTTGTCATTTCTCTCATTCACTCCGACAGCCTTGAGACACAATGCAGACTTACCTC
TGTGTTGTACACCCCATATATCAGAAAGATGAACAGGCCCTGCAAACACAGACAAAGAAA
GAAAGAGAGAGAGGGAGAGAGAAAAAGAAAGAAGAGGAGGACAAAGTTGTTACTGTTGTT
TTCTCTCTTGTCTTTAAAAAAAAAAAAAAAAACAAAGATCAAAAGTAATGAGTGGAGCGA
CGCATAAGGGTTGATTTGTACTATCCCAGCTACACAAAGCTGAAGTAGACTGTAGTGAAA
AGTACTGAGAGAAGTAGGACAACTTCTCTCTCTCAAACTGGGCCAACTCTGTAAGGCTCA
GCTTGCATTTGTTTCGT
>NODE_374_length_389_cov_14.969151
CTATGTTCTCTTCTTCCCTTATCACACAATCTCACACAACACAACACACCACACTGGACA
GCGTCACACAACATCAGGATCTACAACACTGTTTCACTGTTACTACTATGCAAGACGATT
CCCCAAACCAAGTTTTATTGTTGTGCTGTGTAACAAAATGCACCGTTCCAAAACTGTAAC
AGTTTGTTTTCAAAAATTGTTGTTTTTAGAAATGAACAGATTGGGGCTTTTTTGTTATTT
GTGTGCTGCACTGGGAACAGTGGCACAGTGTCTGTGTATAGAGGCATCGTAAGAGTTGAA
AGAGGACCACATTTAGGCTGTAGCGCTCAGAGTTCCCAAAGCTTGTGGGTGTTTTAATGA
GTCATTTTAACTTCATTTAAAGCCAGCTGAGCAGAAAATAGATCAGTGAATGAGCCCTGG
GCCAGTATGGATCTGCAACCGATTTACATCTCTGTGAGAGCCAACCCACATCCAAACAGC
TGTGTGTGAGAGAGTGTGTGTGAGTGTGTGTGTGCGCATATCTGTCCTATGTGTCTGTCT
GTGCAGGTGTGAGGTGAGTGCAGAACAAGGa
>NODE_375_length_610_cov_35.370491
TGGGGGTGTCACAGATGTCCAGCCCTTTGAAAGAAAATTAAACAAGTACCTCATTAGCCA
ACGCTTCAGTGCTCCCTGGAGGTGGCCACTGAGCCAGGCTTTTTAATGAGCTGGGAACTT
AAACGCTGCCAAAGTTTACCCCGGCCTTGCCTTTCTCTGTTAGGCCACTGGGAAGAGCCA
TGCCCTCCCCCTTTGCCCCTGGTCTCCTCCACCCCCATCTCACCCCGGCCCTCCTCTTCC
ATTGAGGGCTGCTCATGCAGAGGAGAGAGAGGCACCACGCTGATTCCCTGCCTTTCAGCT
CCGGAGAGGGGGATAATGCTGTTTTTGTACCACGCATCCAGAGGAATTATGTGCGCTAAT
TTGATTAGGGGAAGATTTGATTAACTGGAAAATGAGGGCTTTGCTTAGACTTTCACACGC
TTAATTTATCCCTTGCAAAGCAGACGCAACATTGTGTCATGAAACTCAGAAGGCATATGA
GAAGCCCATTCACCAGCTAGATGGCCCTTTCAGACTCAACAATATCTAGGACTGCCACGG
TTCAAATTGGGATAATCAGTTTAGAGCTTTTTGCCTGGCCTCAGAATACAAATTGCATTT
GGCATTAACAGTGAAAAGGTTCAAAGGATAATGAGATTAATGTAGCAGGGAATTGAGCTA
AGGCAGAAAATTTCCAGAAGAAAATGCAAAACTAGTGGCATTGTTGCACAAGGTGGATGT
GAAGAATTTTTTCCTCCTCTATGATTTATGTTTGTGTGATTCCTACTGTGGTTGCTGCTA
GGAGATTATGAt
>NODE_376_length_534_cov_17.936329
GTGTCGAAGAGCAGGCAATGGAAATGGACATTGCCGTGCTGCAGCAGGTGGAAGAACTGG
AGAGGAAGGTCACCGCAGCCAGCCTACAGGTCAAGGTGAAATAGAAACACATGATCACAA
ATATACACAAGTGCATTTTCTTTGTGAAAAGAAGATTACAACTTGTGGAGTGACGCAATC
CGAGGCCATAAGACTGAAGAGCCAATTCCCTCTTCCAGGGCTGGACGTATCCGGACCCCC
AGTCAGAGCGGGAGGACCTGGTGTATTACGAGCACAAGCCCCTCACCAAATCGACGCCGG
CGTCAGCCAACGCGGGAGACAAGGACTCCAAGGAGCATCCAGAGGAGCGGGGGGAGAAGG
GCGGGGTGATGCGTCACCCGGACAACCCGCTGGACATTGCAGTGACACGTCTGGCCGATC
TGGAGCGCAACATCGAGAGAAGGTACCTGAGGAGCCCCTTAGGTACCACCATTCAGATCA
GGCTGGATAATGTGGGTACGGTCACTGTCCCTGCCCCCGCCCCATCCACTAGTGCTGACA
GGGAAGGGTAGGTCATTTCTCCAACCAAAGCTCCCCACTCTCCCACTAAGACCCTTTTTC
TCTCTCTGTGTGTGCTTTATGTTTCCCATATTACTCAAACAGTGGGGGTCTTTGCTGCTT
TCACAGCAGACTATTGTGGTGGCTTGTTGCATTTTTTTTTTTTTTCTCCTTCTTTt
>NODE_377_length_458_cov_30.978167
ATTACACACAGCCCCGTTTGATTCTGATGGGTCCTGAAAGCCAGGAGACATACGTAGCTG
TAACAACATCAATGCGCTTCGCCAGGTTTTCAAGTCAGGGACATGTCTTATAATAATTAC
TACCTATGTATTATTTATTTTGCTCCAGAGAGACAAATTGTCATGGTGCTCCCTGGACGA
TATTCGTGTTTTCCTCTCCTCCCTCCCGCCTTTCTGTCCTCCTTTCCAGGCCTGGAAGAA
GAGAGAAGACCATAGTTTTGGGAAGAGGGACAGGGCGAGAGCAGGGGGAGAATGGTGGGG
GCAGCAGTGATCTGCAAATCATTTATTTACGTTTGGCATCTGCATAATGAGGCAGGGAGC
CAATAGCAGCCCTGGCTGGCTGGAGACAGGGTGGCATGCCTTCAGTTTTAATGGGCACAC
TGAAGAAACTTCCAATCCTTCTTGACATTTCTCATAGCGAAATAAACGTGCTCTGGGTCA
GAGTGTCTATTAGGAAGATAAGAGACGAACAAGTCAATTATACTTCAATGACTGCATAGC
CAGGGGACCTCATTAACATGATCAGGGAGGTCCATGCTGCAGCAGCCCTCTCCTGTGTGT
AGCTCCTGATTAAGTTGTGGAAGAATGACATGGCCTTTTT
>NODE_383_length_506_cov_15.367589
GCTAAATCAGCAGCGAGGTAAATAAACATTTGCTTAACTTTTGTTCATTACACTCTCCTT
CTGCCACTTAGGATTTAATCGCGGTAACTGGCAGGTAGAGCATGTGAGTCCATGCCTGGT
TAGGTGCAAGTGCTGCTGCCTCTCCTCCTCTCTCCTCCTTCTCTCTCTCTCTCTCTCTTC
ATATTATATAAAGAGTGGCAGCAGGCAGAGTGACAGACTGCCCCAAGAGATGACACCTGT
CACTGAGGGGAGTGCTGCTAATCTACAAGCCTCATTTTGTTTGAACTCTTTGTCACCTTG
CCGTCAAATCCTCATCTTCTCAGTCACTGCCAGCTTCCCTCCCCTCTGCTTCTCTGCTCG
CTCTGCTTTGCCCAGTCTCTCCACAATATATACAGTGCCTCCACAGCACACGCTCCACCA
CACAAACCAGTGTTCTCTGGTAAAACATGTTCCTGCTTTTATTGAATGAGCATTGTGCAC
GTCTGTATTCCTGTGTGTCATTTTGGGTTATTTATAAATGAACACATAGTGAGTACTTTT
TGCCAAACTCCAAAAAAAAGTAAAATCTTGGCAGTTCAGTGTCTTACTCAGAGGTGTGTA
AAATTGCTTATCTGCCCCCAGCGTATGAGAAGATGAGGCGTCCTtgttcaaatgttttta
tttcccaaacaaagacccattaattgat
>NODE_384_length_636_cov_33.289307
GGCTTGGGCCTGTCTGGCCTGAGAATGTGACAGGAGATAGACAGAGAAGAGAGACACACA
AAAAAGGAAAGGGTCACAGAAGAGAAATAGAGACACAAGAGAGTGAGACAGAGAGAAGAA
AAGGGAGACACAAAGAGAGAGGGGAAACATGAGAGACAGCGCGAGAGAGGCAATGAAAGT
GAGTGGAAATGACTGACAGTCAGAGGATTCATCACAGGTAGAGAGTGAAGGCTCTGGCCA
CAGAGGGACCTGGTGAGAAAGCTAACAGATCGCAATCTGAGTTTTCACTCTGCGCCGCGG
CTAACAGCTAGCAGCTACCCTGTCACCGCTGCCTAAACAAGCCCAGTGTTTTCATCTCCA
TATACACAACGCGGCACTCTGTCTTTTCTTCTGATGGAGATAAGATGTATAAATTATGAG
CAGCTGACAAAGTCTACTCCAGCGCCCCCGGCGTCTCATCAATCACTAGCCTGTGTGTCA
GCAGGTAACTGACGTGGCCCCCGGAGGCACAGCCCCCTCTTTAGGTGTGTGAGTGTTTTT
GTGTGCAAAAAAAGTGTGTTTGCTACCGTGCAAATTGAGCTTTTGTGCACGTCTGAGCAT
CGTGTCTGTGTGTATGTGAGAGGCTGTGTGAACAGCTGATTCAGTCTTAACTCCGCGCTG
TAAGAGACAAAAAAGAAAATGAAATACATACAACCCGCACACACCAGCTACTCAAAAACA
ACTCCTGAGTATGTGTGTGAACTCAAGGTTTTACTGTTATACCTTGGGGTTATCTAATGT
ACTGATATACTCCAAAGAGAAAGCTAAATGCTAgaaag
>NODE_388_length_863_cov_26.071842
TTTATATCTGTGTGTATGTGCGGGAGGAAGGGAGGGAGGCATCAGGGGAGAAGCAAAAGA
TGAAGAGAATGAGCGTGCCGCTTAGGAAATGTCACACTGGGAAGATTTGCAGGTTTTGAT
CCTAGCAAATTAATGCAAAACCCCAGTGCAAGTATTTGATTTGGGAAAACTTTGGGAGCA
GACTTGTCTCTTAATAATAATTATTGGGTTTACATTAATTTCCTCCCCTATTCTCTTCCA
CAGGAGAGCTGATCACCACTGCTTGTGAGCTGGGGGTAAGTATTAGCTGTATTGTTTAAT
CAATTCACTCATTAACTCTTATAAGCATTAAGGAAGTTTAATTAAGCATGGGCAGAAAGC
AGATTAATTTACTTTCAGTCCACAGGTTTTTCCCCTTCTTTTCTATACACTTATTTTACT
AAGTTGCAAGTAGAGAATGCTATAATTTGCAACCCGTTTTTCAAATCCAATTAAAGTCAA
TGGTAAGGCGATGGCTTTTGTAGGCTTTGCCTTATGTACGGTATAAGGCTTATTATATCC
ACCCCTCTTTTTTGTGTGTGTGTGTAAGCCGCGAAGAATGAACTAAATCGGGTTAACAGT
TATAATAAGTTTTATTATTTAATAAAGTTTATTACGCCGCTGTGATCCTTTTAGGGAGGC
TGTGTCGGTGTCACTATGCCAGTAATCCTGCCGTTAGTGCTGCAGTCCGTGTGGCCTGCC
TGTCTGCCTTTCAGGCCTCCCCAGGGCCTCGCAGGCCATCCCTGGGCCCCAGGCTGCTGG
CCCCCCTTTCTGATCCCCAGAGCTCCAGAGTTCTGCTTCCCTTTGCTCCCTGCGCCCTGT
ATCCCTCAGCTGTCCTGTAGCTTCATGTCTGTCCACTCCTGTCGGCCGCACAGTCCTTCT
GCATGCTCGTTTTAGCAGAGTTACCTATCTGTCTAATGCTAACATTGAGTTCACCACACT
GTCTTTTATCAAACTGTCTGCTTGAGCTTTTCTTTTGTTTTTTTTATTTGCTACTTTTCA
TTTGCTCCTTGACTTATTATGacat
>NODE_389_length_965_cov_21.590673
CTAACTAAGCTCACTGAAAAAAGAACTTCAGGCCAAACATATTCACTTAAGCAGCTTCAC
TTTTCTTTCTTTCTTTTTAAAAGTGAATAAGGAGAGTGAAAATGAACAATAGACATAATT
TTAAAAGAATACGGACTCATTGGCCAGGATGACAAAGTGACCTAACAATGGCATTACAGG
AGTTTGACAGAAAACCTACAAAGTGAGAGCGAGATAGAGAGAAAAGTCATTCTGTCGAGT
CCAGTCTTTTGCCCCAGAAAATGTCACTGCGATGACTGAAGACACAACGTCCATTTCCAC
CACCATCCGCTCGCTCTATCTCTCTCTTTCTTTCTCATTCATTGTCACTGCCTTTTCCCT
TTAAGTGCACTTTCGCCCACACCACTTGGAAATTGATTGAAACAAAATGTCACAATTATG
CCCTGTAGCTCGCCGCTTCAATTATTCATCAATTAGGGGCTAGGCTCCTTTTTTTCTCTC
CTCTGAGCTGATTTTTCATTCAGTTTGCTCGAGATGTATGGCTCCCCTGCTGTTAACCAG
TCCAAAGTCATTAGTTTCTGGGTTTGCAATTAAACCTGATGCATTATGCATGAGGCTCCG
ACTCAGCAGACACACGCAGCAGCGGCCGCAGCAGCTAGCGAACGAGCTAGTAAGCTCTGG
AGGCGTGGATGGGAAATTAATTTGCTAGAAATTAAGTTCTCTCTATCCCTCCCTCTCTCT
ATCTTTCTCTTGTCTGGCAGGTTGGAACAGATGCCACTGGCTAGAGATGGAGATAAAGAT
GGGGCAGCATCAGAGTGCAGTTTGATCAGCACTGACAAGGAAAGCCGACCTCTATAGATT
TCTCGTCAAAATGTGTTGGAGAGACTCTTAACATTCACATTGTAAGATATTGGATAGCAA
ATGTAATGGTCGGGCTTTCATACAGGCTGAACAAACCTGGTGAAATTCTCAACAGGGGTA
GCAGTGATATATCACATTCCTGTACTGAAAACCAATGTAAAACAGGAAAATAGGTGTCGA
AAACATAGATATTCATACAAAGGTTTTAAGTAAGTCATGTAAAAAATGTAATTTCACAAA
ACCATCTTGTATCCAGCTGCAGCAACATTTACTCCACTATCAggtagttttatgaacact
gtgcttg
>NODE_390_length_743_cov_39.734859
CACACTGCGCTTGAAGTTTGGCCTTGGCCTTTGCTATACAACCAGCTAGCACTGAAGTGA
ATATGTTTCATTTCCTCTCTCTGTCTCCATCTCCTGCTCTTTTACAGGACGGGTGTCTTT
TAGCAGCTCACATCACAGAACCCTACAAACGGCAATTAAAACGGATGTGCAACACTGGCT
CTGTATAGGGAGAGAGAGCGGAGAGAGAGAAAGAAAAGAGAAATGAGAGGGGACATGAGC
GAGGGAGGCCAAAAGAAAGGAAGAAAGAAAGAAAGTGAGAAAGTATGCGAGGGAAAATGT
ACAGCACCACCTCTCCTTCAAAACCAGGACTGATACTGTGTCTATTGATCTTTATAACAA
TAGCAGCAAGCTGTAAAATGTTTGATGGTTTTGTACAGATCTTAGTCCCCCTCATTCATA
ATTACTGCTACACATGTAGAACCAAGGGCAACTTCAGAAGGGGCGCTGTTTGAAAAGCTG
CTGCCAGACTGTAGGGATGATGGGAAATCTCAGCGGGGCCTCACGGTAGCTCCAAGCCCT
AAGGCTATCATTCCTCCTGCCGAACACCTGCAGCAACTTAAGTTTTACAAAGATCAAATT
ATGGAGCTGATTTTAAATAAGAAATGAGACCAACCTCGTCCCTTTACTCACAAAGTTACT
CTGCTTTATTTTGATTTCTGACTTTGATGCTGTGGCTTTCTGAGAAAAGTCAGCAGTGCT
CATTTTACAGAAATCCAACGTCTTGTATCTTGCACAAAGTGACCTAAACTCTTTCAAGTT
CAAGTTAGGCATTAGCATTTAATGTTGACAAATGCATGTCTCAGTTTGTTTGCACGTAGT
TTAAATGCAAATGCGGATGTGCGCTCTCTTTTCCCATTTTGTTGCTTTGTCAACatgttg
tttgcattcgaaaccacagtgagaa
>NODE_391_length_383_cov_13.130548
GCGCCTCGACCGCATGGCGCCTCGACCGCACAGCGCCGGGGCAGGTCAGAGGGAGCAGCT
CCATACCTCAGCAGATATAGTCACCTGTGACAATCCTTTATGGGCTGATAAAGTAAGGGA
AGTCTCTCAAGGAACAGTGCACTGACTTGGCGGAGGGTCTCCCCGGGGAGCAGGTGTCAG
GGTTGTCTATCAGAAGGCTGAAAGGAGAAAAGGGACGTGTTACCGGGCTCTATTGTATCC
CGGTTGTCATTGACTGATCGGGTCCATTTAGCTGGCTTTCACAGTGAATGAAACCACCTG
AATAGATGAAAGCGAGACAGCCTTCCCGACAAACAAGGAGCCCTGGAATATTCATGGAGG
ATCTGTGAGGAAAAGATTAATGTATTAGAAATTAAAATGGGGCCCGGACGTATGATCTTG
CTCTAACACTTGGCCAGACCTGTGTCACCCGCCGCTAGCGCCTGAAGTCGGCACATGCCG
CTGCCAAGGTGGAGAGGAATCATTAAACACCCTGCCATTGTGTGAGCAGAATAATCAAAC
TTCACCCCCCCCCCCTTTTCTTTCC
>NODE_392_length_429_cov_11.275059
CAAGTTTTTCCAGCGTGTTTTTTTAAAAAAAGTGAGCAACTGCAGGTTTTGAATATTCAG
TCAGACCGATCCGTTCATCTTGATTTTTACGGCGCGGTTTTATTACGCACCAACCTGAGC
CATTTTCCTGCATGACCTGTGTCCCTATCAGGCTTAAAGACACCGGCTGATAGTTTACAT
AAATCTGCCTTGTGGTTTCGCCCCGACCCGGGAGGCTTAAACGGTGTATTATTCCAAACA
TATGCATTTTAATCAGCTCGGTCACACTTACAAGAACTCCAGTTAATAAGGCCATCAATC
AAGCGCATGTGCAGGGGAGGGGAGAAGAGAGGGGGGAGAGAGGGAGAGAGGTTTGTGGGT
GCAGTGCTTCCTGATTAGGATGAACCTTTTACCTCAGAGGGTGCAGATCTACAGACTTTG
TTCGACATGTTTGGTGTCTCTTTTTATTTTTAGTGTTTGCGTTCCTCCGCCGTCACTGGA
ATACTCCGTTAGAATGAAGGCTGGATGGAGGGTTGCGTCTCATCTAAAATTGAATTATTT
TTTTAATCCAATCTTTCTTCTTAGATTCTAGCAACAATTACGCAattgtccaatattttc
ttcccccaaca
>NODE_393_length_489_cov_10.576687
AATTTGGCTATGCTGAAGACGCCGGTCTAGGTCCCGAGTCTCTACGACCTTCCCGTCCTG
AGATACAGCAAAAAATCACAGGTTTCTCCCACTTCCTGACGTCGTAGAGACTCGGGAGTA
GGCTCAGTGCGATCGCGGCGGCAGCAAATGGGGGGGTAGACACAAGTTTCATGTCTCTAG
CATTAATCGTTTTCCCAATCCCAGGCCGAACCCATAACCCTAACCCTAACCCTTGCTGCG
TTATGCACGTCCCATTGTCAGTGAATGGGAGAACGTTTTGGCCAATATCTCCGGAACCAG
ACATGCTAGACACCTGGAAATGCCACCTGCCCCACCTAATTTGGCTATGCTGAAGACGCC
GGTCTAGGTCCCGAGTCTCTACGACCTTCCCGTCCTGAGATACAGCAAAAAATCACAGGT
TTCTCCCACTTCCTGACGTCGTAGAGACTCGGGAGTAGGCTCAGTGCGATCGCGGCGGCA
GCAAATGGTGGGGTAGACACAAGTTTCATGTCTCTAGCATTAATCGTTTTCCCAATCCCA
GGCCGAACCCATAACCCTAACCCTAACCCTTGCTGCGTTATGCACGTCCCATTGTCAGTG
AATGGGAGAACGTTTTGGCCAATATCTCCGGAACCAGACATGCTAGACACCTGGAAATGC
CACCTGCCCCa
>NODE_395_length_400_cov_4.977500
CCATCATTCTTAACTTCTCTGCAGCCCCGCTGTATGGCTGCATTAGTATGTATGGCCGTG
TAGCTCGGGGTTTAGAGGTTTATGTCTCCTAATAGACAGAGATTTGTCCTGTCACACAAA
CACCCACATGCAGCTTACAGCCAGAGACAGAAGGGAGAACTTCCGCTCTCTGTGCGGAGA
GCTAAGAGAGAGAAAGAACATTTATGCTCCTGTCTTATCTCCGGAGAGAAAGGTTCCATT
TCTGCACGAATCATGAAGCATTCATTTGCGGCTTCTTTTTGCTCCCACGCTGCTCCCCGT
CTTCCCCCCTCTCTCTCCTGCGTCCTCTCTCTCTCTTTCTGCCCCTTTTCTCTCCCCCTC
GTTTGCTGATTGGATTAAGACCAAAGAAACAGAGTGAAGAGATGAGGAAGGGGATGAGAG
CTTATTAAGCATGTGAGAGGTGAGATGACAGTAAGCTGTGCAGAAAGCGATTGAGAGGGG
GAGGAGGAGGGGAGATGCGCACGGCCACATGTGCGAGAGTCTGCACTTTTTTTTTTGTGC
ATTTTGGGTCGGGGCGAGAAGAGGGAGAAAGAGGGAGGAAGt
>NODE_400_length_587_cov_34.649063
CACATTTATCTCAGTAATTGGCCTCAGTGTTTAAGTGGATAATGTGGTTATCGCTGCATT
CTTTGTTTCATTTCTTCCCCTCCACTGCTCCTTTCTTTCTCTCTCTATTTGTCTTGCTTT
TCTTTCTTTCTTTTTTTTCCCGTGAAACTGTTGAGCTGGTAAGTTCAATGCAGAGGCACG
TATGCACTCTGGAAAGGTAATCTAGAAGCCAGTTGAGCCATGACAAATAGGGACAGCTGG
CCTAATTGAATCATTTGAGCTAAGACAGCTCAACTTGGTTATCCCCTCTGCAGCCCACAC
TGATATTAGTGCAGGAATCATTAGCCATGAAATCATGTCTGCTCTCTCTGACTGCATCCT
TTATGACATGACAGCCAGCCCAGTCTGTCTCTTTCACTCTCACACCAAAAAGAGCCCTTC
ATCATAAACAGGCAGAGATGGAGGCAGCCAGGACTGAGTAGGATGTCTCTTTGTCTTTTT
CTGAACGCTTGTTCTTATTAAAGTGTTTCACAAGATGTCATGTACAGTGCATTGTGCTTA
TATCAAGGCATTACTGTACAGCTGAATCGCAAAAACATGTACTTCCATCCAATTTTTCTG
CGGCTATCAGTATCAGGGAACGCTGTATGAAAAAAATATATATTCAAGAATGTACCAGAC
ATGTCGCTTTTGAAGAGATTTTTCTGTCCTCTGTCAGTGAAACATTTTGAGTCGCCTACT
GTCACActtcgtagcccttaatgagacacaattactttcattcctggag
>NODE_401_length_746_cov_23.789545
TTCGTCTTCCAATATGTCATATCTATTAAGCCATTTTAACAGCCCCTCTGTACAGGTCTG
GAGTATTTATCTTTAATTGTTTCTATGGCGCTGTCACAATTCACACAAAGCCAGATGAAA
TCCCTGCATGCAACATAAAGTGCAAACATACTGCAGAGGCACAGATCTCAGTACAGCAAG
CAGGAGAAGGATGATTTATAGCCACAAAGGTGTCACTTAGATGTTTATGTGCTCTAGGTT
TTCAAGTCAAAGCAAAGAAAGTCACAGTGGCGCGTTTCTTATCCAACGACCAGTCGCTGT
TTGTCCGAGTCAAAATGTCCAAAGTGCTTTAACAAAGTGAAGACAGACCACAGCAAAAAG
TTTACCATTCTATTTTTAACTCCCATATAGCAATTTCCTGGTTTTGTGGCGGCAGTGATC
TGTCATGTGGCTGGGAGGTTGTGCTGTTTGCACTGATATCAATTAAAAGTGGATTAACGG
GTACATAATGACCTTTAGCAGTAAATTGTGTGTAATGTTGCAAGGCAGGATACAGTATAT
TCCCCAGATGTCACACCAGGCCCCTGACGTATGATGGAGCAGATGTCTTAGCCAGTCCAA
ATGGCCCTCTAAGACACAAACACACACACAGACACGCGCGCACACACACACACTCATATA
CACACAGGCTCAGGCTGACACGCATGCATAAACATGTGTTCACACACATTCCAAATGGTG
ACACACACGTACATAAACACAAGGAGATGCAGAAATGCGCATGTCGTCTGTCTCACTTGC
TCCAAATATTTAAATGCTTAATTTTAATGGAAAACTGTCATGAACTGATCACCCTCGGAG
GATGCTTACTCTGTAAACATCAAAGGACAGTGTCAAACGTACAGTCGTCTGtgcttttca
ttcgcattttagatatggagagagtaca
>NODE_406_length_400_cov_28.670000
CCAAGACAGTCCGACAGCACACACACACGTAGGTACAAACAGTACTATTCTCTTTTTTCT
CCGTATCACACTCATCCACCCACTGATCCACACACAGAGACAGAGCAAGCAGTATTGATT
TTGCTGTCTCCAGGCTGTTGAGAGTGTGTATACTTGTGTGAGTGTGTGTGTATAAAAGGG
ATTAAGGCCTCGCTCAGCTAAGATACCATCAGCCATCAACCCTGCTAGTCCGCTTCGGGC
TTTCCCGGCTGCCGCATTGTCTATTCTGCTCCGCTATGTGAAAAATGTTGAATATCAACA
ATGGCTTTCAGTGGTGTATTGTTGAGTTTTTGTATGAACTAATCTTGCCTCAGTGAAAGA
GACCTAGGGCTTGGACAAAACGTCTAGAGCCACAGCATTCCTAGCTGGCTCTCCCCTTGA
ACACTGAGCAGAAGGCTGGGGCTAAGGGAGGCAGAGTAGAGGGAAAGGCAGGCTGGAGGA
GAGGCAGGGAGAGGGAAGAGCTGAGGCCGGGGTAGGAGCTCCAAGGCTGTGGGTTAAGAG
GATGACAAGCCAGGGGGAGATTTGGGGGGGAGAAAGTGTGAa
>NODE_407_length_811_cov_25.803946
TACCGGACGATTGATCGGAGTGACCACAGAGGAAGACTTTACGCAATGCAAGCTGAAACT
GGTGACAAGACAAGGGTAAATTCAGAAGGTGGTGCTCGCTCTAAGCCTTTTTTTTCCTCT
CTCATTCTGTCTCCCCCTCTTTCCCTCTCTGGCTCTTTAAACCATTCCATCTTTATAGCT
GAGCCAATCAATGGCAAACCAGTGTCTATTGTCTGTTCTGTGCTCAGGCCACTGCCCTGC
TACAGCACCCCCCATTACAGAAATGTTTCTTCCCATCAGTGCCTTTACTTATCACTTCCC
GGGTGACATTGAACTTCCTATGCCCCGGCCGCCGAGACACATCTCTGAACTCACACAATT
ACTCTTCATCCCCACTAACAATTTAGTAATGAAGTATTGATTTCCAGATTCCTCTCTTAT
GGATGATATTAGATTTTGTTTGATAAACTGTGCCTGGGCCTCTAATCTGCACTGTCCCTT
TTCCCACTGTCTGTAAAACAAAGTGCCACTGGAGAGATAATGACCAGGGAACATCGATGA
ACTCATTTCATCAATTTGTAACACTTGACAATGAAAAAGGGCAGGCATTTTTCAAGCAGC
AATGTCAAAGTTTATTGCTCTGGGTACGGTCTTATTGGAAGCCAGACATCTTGAGCAGCA
TTCAGTTCTAATTTATGGGCCCCAATGTGCCAGTTACTTTTAAAGGAAATGTTTGGATAC
TGGGAGGATATTAGTGTTGCACCTGGGTTGTCTGATTCTCAGGGCCACCGGGGATTCATG
TGTCATGTTAGAAAATACAAAAACAGCAGAAGAGAGGCTGAGACTCAAGCTATTTGCAAT
GCAAGAAAATGCTGCTTAGGACATAAATCACGCTGAGATGTTACATGCAAGTCACACATG
CGTGGATGCGAGGGCCAAATAAACGCTTGAATTCTAATGTTCTTGCTTAAAGTGTTTTCT
GAGAATATTAAACACGCCTtaagtaacaacaac
>NODE_408_length_572_cov_11.632867
CAAAGAAAAGCTTGTAAACCTACATTTTTAGCGCCGCCGGGTTTGTGTTTGACTCGAGAA
ATGACTTCATTTCAGATATTTTACATAGAAATGAATCCTGATTCCACATTGATATATATA
ATTATTTAATTAGAGGCGAGTTCGGCCGCAGTGATAGATCTCCCAGCTACTCATGACTGG
TCTCATAAGTCCTGGTCAGCAGAGCAGAATAAGTTAATTATTTACCGGTCACACACACAC
ACACACACACACAGCTGTGGAGGTGGGGGAGGAGGTGGAGGTAGTCAGTAGTTGGGGCCT
ATTGTGCGAGCCGCCACTGTGGAGCTGTATGAGCCGTGATGGAGGGCTGTGGACCCTTGC
TGTTGTCTTGCCTTTCTCTGCTGATTTCATGCCTCTTTTATCATTCACTTTCACACAAAA
CAAACAACACCGAGGATGTCTGCTGTTGGAACTAGTGTCTCTCTCTGGTCAACTTCTCCG
CCACTTTACACCTCTTTCCTCCTCCTCTCACTCCTCTTTCACCCTGCTTTTTACCGCGAT
ATTCAACCTTTTTCTTTCTGCCTTTCCTCTCTTTTTAGTTTCTTCTGGCCCTGCATTACT
CGCCTTTTCTCCTTTCTTTTCACCTTCTTCCTGCTGTTGGATGACTTTCCAGTAAATCGC
CGCACTTGTTCCCAGTCAACATCCTGTTGCAACATCCTGTAAGGCATCAACAGTCTGCTG
TGTCGCCGACTGCTCGGCTAATAGTGAATTtttc
>NODE_411_length_753_cov_34.596283
TATCACCATCAAAACAAAGACACATGATACCGTATTATCTTCTAGGACTGTGCTTAGCAG
TTTAAATCTAAACTGTCCAACATACAGCAGCTGATAGGAATACAAACCAAGCAATAATTG
TTTTTAACAAAACACCCGTGGACTGCCTTAATCCCTACTACCATACTGTGTTGTGCAAAC
ATGCTTGTTGTGGTAAGCTCTGCAAGCTGAGGTTATATTCGTGCATCAGGTCATTCCTGT
AGCGGGCTGGTCTGGGTCGGCCCACTCCCCTCTGAGAGCCCTCTCATCAAGCCAGCCTCT
CCTCTGCCGCCCTCTTCCCCACAATCCCCATAAACTCTCATAATTGCCACATTAAACTTG
AGTTTATTATTTTTCTCCAGGTGCAGGTGTGCAGATGATATGAGCCCCAGGTTGCATTTA
CATACAAATTGAAGGTTTTTATTAATCAGGCAGGCAGCAGGAATCAAACGGCAACACTCC
ATCAGGCCTTTAAATACATTTGGTGACATTTTTACCCGGCATTAGCATGATAGGGCAAGC
GGAGTATAATGTACCAATGATTGCTTTTCCATTGAAAGCACAAACGGTTTCATTTTTCCT
GTCATCTCAAATAAGTGTTAAAGAGGGTTTGGAGGCTATTGTGCGAGTGCCGTATGCTGG
GGACTTGGGACCGCTGATGGCCATATTAAATAACCATTAGTGCCTGAGCTTAGATCATTG
TGGCATCCGCCTCCTCTGAATTTATCCTGTGATTTCAAATGAAGGCAAGCTGTGCCAGCT
TTCATAAAGTGCTCCAACCCTCTCCATTTTTCCTCAAACTAAATGCATTACAACGGTAAT
TTTGTGACTGTTAAGATAACTAGCGTTAACAAGCACTTAATTAAAATGTACAATAAATAG
CCGTCTGCAGCCTTATctcccctccagagcgacgc
>NODE_412_length_526_cov_7.182509
GTCACTAAAGCTGCAAATCAAACCAGTTATTGTGAGCATAGCAGCAAAGACACGAAGAAG
GGAATGAAGGAGGAGATTGTGTATAAAGATTTAAAGAAGTACAGGAGAAAAACAAAAGCG
GTTTACCAATAGCAGCAGCCTCTGTAAATAGAAAAAACACCACAGTTTTTTAATATTTAA
TAGGAGTTTAATATAAAAGTTGCGACCCTGCAGCTGAAATTTGATCTTTACTACAAAAAA
GTGCCGTAAAACAATCAATAATTCCCCATTAGTATCTGCCCTCGCTATTGACGAAACAGA
GACAAACCTTTGGAGCAGACGAAACACCAGCTGACGTTGACGTGACTGTGGTGGCTGTAG
CCCTTCTTGGCGTGGAAGTGGTTGGTGCAGATGATGGCGGTGTTGGTGATCATCTCGCTT
CCCGCAGCCACGCACTGGTCGCCGACGTGATACGCCACCGGGCAGCGCAGGCAACGCATC
AACCTCCCTGCAGCACAGAGCGAAGGGGAAGGAGACAAGATTACACAAACATACTGACAG
AAGGAGCTGCAAGTTTAGTGTTTGGGCAACAAAATGGCAGAAAATGGTGAAAAATGTCGA
TCAGTGTGTCCTGAAGCCCCAGATGACGTGCTCAAATGTCCATAACACGACTTTCAATTT
ACTGTCACAGAGGAGTAAAGAAACCACAAAGTATTTACATTTAAGacg
>NODE_413_length_385_cov_21.075325
GGGATACTTTACAGTGTTATCCAATGACAATTTGAACTTCGTAATTTAAAAAATGTTTGA
CTTGAATATAATAAACCCAAGGTGAGACTCTTCCCATGAGTTGCTGGAGAAATGGCTAAA
GGACAACACAGACACATGTGCAGCATTTATAAATCTTATTATTCAACAATATTCACATTA
CAACATCAACACTGCTCTGCTAGTGACAGGTTCTAATAATCCCAATATATTGTATAGTTA
CTTTGTAATACATTATCGAGAGGCACTTCCAGTAAGTCTGGCAATAGAGGAGCTACAGTA
TTGTGTCTAAATTACAAAACAGTAAAAATAAATATTTTTCTAAAAGTTTTTTTGTCATAA
TATACTTTTGAATCTGTACAGTATATATTTTTTTATACAAAGTCAAACAATATCTAGAAA
TAAAATGTCATATTCCACTTAAACAAATACTGGTGAATTACACAATTTCCCCATCCTGTA
GGTATTGCTACATGTGTTAAGTGCAAGATACTGGAGAGAAGAAAAGAATTGAGTCTGTGA
Agcgcctgctatagtagattttttttt
>NODE_414_length_622_cov_16.758842
GTGTCCATGTGATAACCATCAGCCATCAGTTGGTTTTACTTTGATTCAGCCTTACAAAGT
GAACAGTGTCCTGTAGCCCATTAATAACTAGAACACACTCTAACTCCCAGATGTCCAGTA
ACCTTTCTGTGGGCTCAGTGATTAACACACCATGTCCATTAGACATCCAAACAAGGCCAG
CTGTAAATTAACAGATCATGGTGCCTCCCCCCGCCTCGCCTCTCCACAGATGGTTGGTGG
GGCTCCGCTGGGCAGGGAAACTGATTGGTCCAATTCTTCCTCACAGGGAGACATCCATGA
GGATTTCTGCACTGTGTGCAGACGCAGTGGCCAGTTGCTCATGTGCGACACGTGTTCTCG
TGTTTATCACCTGGACTGCCTGGATCCACCCCTGAAAACCATTCCTAAAGGCATGTGGAT
CTGTCCAAAATGTCAAGATCAGGTAACCGCAGCAGCCGAGACTGATCCTGAGTCAGGGGG
AAGGGGGTACCGCAGTCCAGAGAGGAGCCTCTCAGGGCCTGTAGCTGTACTGTAGGACTG
TTCAATCCTTTGTAAGCATATACATGATGCAGTATTGTTTTTTTGTGCTTCTGTCTCATT
CATTGTGTCAGTAAAGATTGGCATCTCACATCCATCCACTCCATTGCTTGTCCCTTCTCG
GCCCCACCACAGGGTGGCGGCTCAATTTGTCTTCCTCAAGTCTTTTTCTTCCCCCGAGTC
TCAACCTCTATGACAACTCCGAGCTTCTCTCTGCAGATCCTGAAAAAAGAAgaagccatt
ccctggcctggcaccctggctatc
>NODE_415_length_583_cov_29.778730
TCACTCTGTCACACTCTGAATGAAAAAAAAGAAAAAGAAAAAGGGGGAGCACAAAATAAC
GACATGTCTGGCGTGTCTCTTTGTGCACAAACACCGTGCCCTTTTACCTATCAGAATGAT
TGTCCCGCCATTATGCGATTTAATGGTAAAACACACATACTCTTAATCCGTCACTGCTAG
GCTTACAGTCGACGGGAGGGAGGAGAAAAAAAGAGAGAAAAGAACATAATTATCCAGTTT
CTCATCTGTTTGCACAAATAGGACAGAAAACCCCTCAAAAACTGCTCAACGCTATGGTAA
TTTGCCACAGAGAAACATTGGAAAACAAATGTGTTCAGGAAATGTAGATGGGTTTTTAAG
GTCTGAAAGCCACAGCTGCTTGGCAAGCAGGAGCTGGCTCCTTTTGTCTTTTATCTTCTT
CTGTAATGTGCACAGGTGCTGCTTAATTCAATTGGAGAACGTTGCCATGGTTTTACATTA
ATATATTTCCATGTTACCATTACGACTGTTGTCATGGAGATGATAGGACCTATTTGAACT
GAAAGCAGTGATGGTTTTATGGGGGTACTGCTCTCTCTCCCTCCTCTCTCTCTTTTTTCT
CTCTCACTTTCTCTTTCATTTGGTTGCTCCATGTCAAGTCACATGGTATGCAGCCAGATT
TAAGGCTTGACTTCACTGTTCATACCCCCCCCCCTTTCTATTTTTTTTTTCATACTGATT
CGAATTCAGTATTGCTGGAACAGAagatgcatttcaatcttacct
>NODE_416_length_458_cov_26.262009
GGATGGGGGTTGGGCTGTTGGACAGCACAGTGGAGATGGATAGAGAGCTAGAAGAGATGT
GGAGAGGTGGGTGGGTGGGTAGGGGGGGGCAGACAGGTGTAGGTGCTGTGAGTGGCTCTC
CCTCTAGCTGTGCCATTGCAGATTTCCAGTTTCCTGCAGCATATGTCTGCGTGGTTAGCA
TGTGCTCAAAACCCCCTCTTTCTTTCACTGGAGGCAGCCAGCCTGTGTGATTTATGTGGG
GCCCCTGTTCCACTGTGCATACACTGGAAAATCTCCAGTTTACACAAGAATTGCCTGAAA
AATGAGATCTGTGACTACATTCTTTTCATTAGCGGCTTACGCTAGCGTGGAGCCTGGGAG
CCTCTGAGCTCCTAATGATGCACACGCAGGCCCGTAGCCTCCCAGCTGCTCTCCGGCTCT
CATTACCTACAACATTCATGTCACAAACACTCTTATTTAATTTCCACAACAATTAAAAAG
GAAAACAGTTGCTAAACTTGCGCTGCTTGAGGCAGCTGAGAGCTGTGTGTTCAATGGCTC
AAACCAAATGTTTGTGCAACAAATACACACACACGCACACACACACACATACACACACAC
ACGCAGTCCAACACACATTTTGATGTTGGGCTATAAAGAg
>NODE_417_length_637_cov_18.313972
GGCTCAGCATCTGGACGCCCGCTACGTGACGATGGTGGAGAACGCCTACTACTACTGCAA
CCCTCCGCCCATGGAGAAGACGGTGAAGAAGAAGAGGCCTCCGCTGCAGGAATACATCCG
CAAGCTGCTCTACAAAGACCTGTCCAAGGTCACCACGGAGAAGGTGCTCCGGCAGATGCG
GAAGCTGCCCTGGCAGGACCCCGAGGTGAAGAGCTACCTGATCTGCTGCATGGTCAACAT
CTGGAACGTCAAGTACAACAGCATCCACTGCGTGGCCAACCTGCTGGCCGGCCTGGTGGC
CTACCAGGAGGACGTGGGCATCCACGTGGTGGACGGAGTGCTGGAGGACATCCGGCTGGG
CATGGAGGTAAATCAGAACAAAAACAACAACAAAAAAACACACTGTTGTGTTTAGTCACC
CCCTGAAGACCCGTTCTGAGCCGATTAAAACACTTCTTCTAACTCACAGTAATCTGTGAC
AGTATATTTTCTATCTATAAATCAACTCCTAACGTTGAGCGTGCTCAGGCTACAATGAAC
CTTTATTTATACCTTCATACACTCCTGAACTAATCACTGATTACCTGAAACTGCTGCTGC
ACTTTTAATGTGTATTTAAAGTTTAAAATGTGCGACGTTGCTCATGTCACTTTGACTGCG
AGGCTTTATTGCATGTACAGTTGACAAACTGTCGTGCATTCCTACTGAAGACGTGCACTC
TGAGGTCGCGGCACTCGTGTGTCAAGCGGCTGACAGGTTTACGCCTGTGCCGTTGAGGTT
GGCGGGATCGACTGcagcgacagaacaaagaaaaaagac
>NODE_418_length_522_cov_16.498085
CTATACTGCTCGCTCAAGCATGACGGCTGGTAATGCAGGTTTGGATGTAGCTCTGTGTGT
GTCTCTTTGAGGGGGGGAAGCTCCCCTTCACTAATACCTACTACTCGGATTACCACAGCG
TCTTAAGTATTCAACCGGACTCATATTTTCCCTTTCTGCCTTTTTAGCCAAATTGGCTGT
CTTTACACTGTAAAGCAGCGATATAGCCCTCCTTACTAAGGGCCTATGGGGGATCCACGA
AGAAGAACATTAAAATGCAGCGATAGCCTTGTTGCAAAGCTCCTCTCTATTTCTTTCTCT
CTCTTTCTGCAGCAAAGGCTTCTAAATCATCCAGCCTCCTCTATTAGACGGGAGACTTAT
TGAGGTAGAAACCATAAAAAATGAAGAAGGGAAATTTAATCCCTGAAATATTGATTTGCA
CATTAATATCAGATAGGCAGAGGGCAATCTAGCCGGGTGGAAATGACACATTGTCGACCC
CTAGGAGAGGCCCGAGCCAATCTTCTAGCTGCATGTGTCTTAGACCCAGGAGTTATAGGA
CAGACTCAGCCCCTGTCTCCCTCTCTCTCCCTCTCTCTCTCTCTCTCTCTCTCTCTCCCT
TCCTCTCCCATCCTCTTCTCCTCCCAGTACCCACTCATCCCTCTGACCCCCCCCCCTCTC
CATCCGCACCCTTAATGAAGGCTGCAATGCTGAAAATGCATTAg
>NODE_419_length_796_cov_24.937185
GAAAATGCAGTTTTCTTTCTGATCTTTCTATTTTCAGGAACCAATCAGACAGAGAAAAGA
AAGACATGAAGAACATAGAAGAGAAAAGGAAAGCTGCAAAAGTTACAGAAAGCTTCATAG
TGAAATGGGTTGTGCAAAGTTTAGCTCAGCACCACTGACCTCTAGTGAAACCCCCAACGT
GGTCAGAAAATGGGAGTTTAATTGCAACAATTTGATTTAGCTCAAAATAATTTCAATTCA
GATCAGATCAGTGCTACTTTTGACTCATGCAAACTTAGGAGAACATCTGCACAGCTTGCC
AATTTTGAGGCTAATAACCAGATAAAACTGGACTTATGGGATGTGGTGGAGTCCAGTCGG
AGTGGCGAAAGTATACTGCATTTCATACAAATTGTTTGGATACACGAAGTCAAGGCTTAC
CCAAGTCTGGCTTTAGCTCAGTAGGCAAGCTTAATTTCCGTGACATCTTTGCTGGAAAAA
AGAGAACATCCCTCTTTACAAACACACGTCTAAGCTAACACACGATGCCATGCAAAGCTA
GATCACTAGCATTGGACTGGGATTGTGCACAAAGCCAAAGTACACAAAACAACAAAAAGG
CTGTGGAACAAGTGGCAGGGGATTGTTTTATTGGCTATAGGAGCCAAAATGCGTTACACA
GAAGAAGACGCGGCATAAGGAGTCAGAGACAACTCTGTATATCACAGAGGCATGCTGTGA
AGGACAAAACAAAAGAGGTGACCTCTAGTTGCACAAGCCCTGAAAGAGAGGTCTGGTAAG
ACATATCAAAACTGCCATTCAGGTCCTTCATGCCAAAGGAGCATGCATCAAGAACAAGGA
AGTAACAAGGAACAGAAAATAATGTACAAGAGATGGAAGATAGCGAGAAAGATGGTTAAA
AATTACTGAGGTATTCTTCTGCTAATTATACAGTATTATCCCTGGTTATCAAATTGCTCC
ATGTTttaaaagagtgaa
>NODE_420_length_492_cov_14.766260
GTGACCTCTCGGTCGTGATGGAGTCTCCCTCCTCGGACAGGTAGTTAGTGCCGGCTCTGC
CACCGATGGAGTTAGTGGGCCAGCAGGAAAAGACCGAGCTGGATTTACTATTTACGCCAC
AGTACTGCGGCGGCGTGCGTCCTCCCCAGCCAGACGGGTCTGCGTAATAGCCAAGAGGCC
GGTTGGAGCAGCCTGCAGTCGGCAGGGGAAGAGCCTTAACTCCGGCCGCTGCGTAGGACA
GCAAGGTGGCCGCGTTACCGGCGAAATCAGCGGCGTCGTATGCCGAGGCAGCAAAGTCCA
GTCGGTTGTTGGCAGGGGTGACAAACCATCGCTGCGGGGGGGTGGCAACAGTGGGCTCCT
CGGTTTGCTGCGGGGATAGCAAGCTGTTGCCGAGTGGGACGCTGCGCTCCGTGCCAGGAC
CAGTCCCCACGCCAGGGTGAAAGCGAGATTTGGCATAAGTGCTGACAAATTGGTCCTGCA
GGAAAGAGCTAGGCATGGCATATCTCGCACCCGGCACGATCTGTGAACGCGGAGAGTCAC
CCGGTGATGGAGTTAGGCGGTCAATGTCGCAGCCTGTGTAGACACTGAAAAGATGGAGAG
ACAAACAAAACAATTCAGAAACTAAACCGTGCGCTCCAGTCGGTTCTCTAAAAAAAAAAA
AAAAAAAAAAAAAA
>NODE_425_length_472_cov_24.050848
CACTCCAAACCGCCTTTGCAGGAGATTTTAGAAAACTCAAACACACGTTTAGTTTTTTTT
TTATTTTCTACTTATGTACAGATATTTTGGCCCCCTTCACTGTCCACTCCAGGTTTTCTT
GCTCTCCAAGTTGACCTGTCAAGCAGATTACCACAGAAAGAGATTAATGGCAGAGGCGGG
TTGCAATAATAATCGTTTTGTTTGATGTGACAACTTTGATAGGCGTTGATTTACTTACAA
ACTGATAGGCTTTTAATTGAGCGCCTCCATCCCGATTGAGATGAAAGGGAAAACCACATT
GAAAAGCTGCCCGATTGCCCCGGAGCCTCAATACTGATTAGCCATCTCAGTGGTGAATAG
TTCAAGGCATTTTAAACTTCTTTTCTCAACGGCCTGACAGACCATTTCTCTTCCTTTCTT
TCCCCTCCAAGTCCGCTTATTCTCCCTACCTCTACGAGAAAATAAATCATTTTCATTGTA
TGTAAATAAAATCGAGCTGACATCAATATATAATGTCTGGATTTTTTTTTCTCTCTTTTT
TTTTTCTTTTTTGTTCCCCGTCTTTGTTATTCTTGTTGCAGATGACAGTGAGCCCGAGGC
ACATGACAGGTTTTAACAACACAATAGCAGATGCGTACagccaaaatggacagg
>NODE_429_length_594_cov_28.466330
CGGGATATGTTAACATCATGTATCCTAACATACATGACAAATGCCAGCGGAGGAACAAAG
CATGACAAAGAAGATGGGCTATAATTGAATCAGAAGGAAAATGTGCCGGTGTTAGTGACA
GTGGGGGAGAACAACATTTAGACTATTGGTAGTTGAAAAAATGCCGTGGCCTACCACTAA
CCTTCACATCCATATTAAAAGCAAGGTGTCACTGCATGCAAATTAGAAGTAGCCGGGTAA
AGCACTGTTAATGAACCCAGCCATTGAACTCCATACAGCAGGCTTGTCGTTAGATAGGTG
CACCATAAATAGTCCATTTGGCCGAGAGCCAGAGGGAGAAGCTAAGGCAGAGTTACTAGC
AGTAGGATAGGGCCTTTATTGTGTTATGACAGACAGAGGGGACGATCAGACAGGATAGAG
ATATGGGCTTTCCTTTCCAGATTAATTAAAGAAAGGATCAATTAACAGTGATGAAAACCA
TGGCAGCATACTGACTAGCTGATAGGCCAATCAAGCCTTGAAATGCAGAGTAGTTGGCAT
GTTTTATCTCTCCAAACTTAATTGCAATTTTCCAGAGGGAATGACGTGATCAACATGGAG
GGGTGAAATTAGCTCCACGTGAATAAAGTATTTATTTGATGCATTTGTTCTGTGATTTCA
GGACTAAGTACGCATTGTATTCATATAGGGGACATTTTTCGTCATGCACACAGAAGTTTC
TCTTTCCACAATTTATTCTCCCCCTGCTCACCTTTATTATGGTAATTGTGAACGCT
>NODE_430_length_800_cov_22.992500
CCCAAAAGCAGACGTGGCTGCTCTGCTCCGGTCCCCCGACATGCTCCACCGTGACGTGGT
TGACCAGCTCGTGCATGGTGCTGTAAGTTTTCGAGCAGGGCTTCTTCTGACTCTGCTCCT
GGTCAATCCATTTGCAGATTAGCTCTTGCTTTATGGGCTGCCGCATGTATCTTAAAAACG
CCCCCGCGGCTCCGTGAGGAGCAGAAGCGATGTTCACATTGAGGTTCATGGAGTTGTAGC
TGTGGAGAGAAGACGGTCCATAGTGCTCTGGCCTGTGCCCGAAGTGCTCTGGCCTGCCGT
AGATGTCCCCCGGTATACCCAGGCGCATCTGCCCATTGAGGGCATGGTGGTGGTGGGCAC
CTGGGGACGCCTGGTCGTGAAGTCCAGTGAAAAGTGAATGGGCCCCACTTTCCGTGTGCC
CATAAGCACCTGTTGGGGAGATGAACATGCCATGGTGATGAGGGGAGGAGGCGGAACTAT
GCTGGTCGCCAAGTGCATGCATAGCAGAGGCTGAGAGTTCTCTCCTGAGGATGAAGTCCC
TGCTGCTTGAGTAGCCTGAGTGGGGGTGAGCCACGGGGAAACCAACTGTGGTCTGAGCAG
AAGTGAAAGATGCCGCGGTCTGGGCTTCGGGATGGCTCTGAATGTGCTGAGATGGGCTAA
GTTTGAGAGCATTTGTCTGTGCCATGTGCTCTGGTCCAAATGGAGTGAGTGCCACTCCGG
GGTCGTTGCCCAGCTCCCCAGGGTGGAGGTGGGCATGGTGGGAGAGAGGGTGATGCCCCC
CTAGCCCCGGGAAGCCTGTCATATTCTGATGAGGAAGGGGTTGAGTCGCTGCCAAATCCG
CTAATCTTATCGCCGGATTCCTCTTGCTTAAAGGGGGCTCCATAACTACACTGACAAGTC
CATCCGCACTCACCGCAATTGTTTTTCACCACACCACGCTCTCTAAAACATGAGGAAAAT
ATgtatataaggggtctataag
>NODE_431_length_600_cov_16.281666
CCCTGACCTTATTGTCCCCTTCATTCAGAGCTCACAGCACCTTATTCCCCATGACAGTGA
AACCAAAGCTATAATGGCCGAGCTCGTATGTGCGTGCGTGAGCTTGTGCAGATGTGTGCT
TGTATGTGATAGAGTCATATTGCCACTGGTGTCGTTTATGTGCAACAGTGTTGTGTGGTT
GTGCCGGACTCGTTCTGCAGCTCAGTCCTGTACAAACTGGGTTTTTATGGTTTGCATTCA
GGCCCTGATACCAATTATGCAAACTATTAAAAATTTAAGGAGGACAGTCTTTTATAATTT
AATCCTAAAGTAATAGATTCTATTAAAAATGCATGAGAGGAGCTTTATAGATGGAGCTAG
AATTAGTGTCTATCAAAGACTCCAGTCAAGGATGCAGGGAGAATGGGCAGCAGGAGTGGC
GGTATTGCCTCATTATTCAAATAGGATATGATTACCATAGAGCAGGAGTCCCTCAGAGCT
GAAGCAGAGCTCGCTGGCCACTGTGATCACGAACAGGAGGAGTCTAGTCGAGTTCCTCGG
AGGGAGATCTCCCCCTTTTCTGTTGAAGTGAAACTGGGTTTAGATTTCCTGTCTTAACTT
TCACAAATGGGATACGAAGTGACATGTGATTTGTTGTGGTTTAAAGCACTCTGTCGTTGA
AATACCCTTTGTCTTGTTGGGTTTCTCCTCCCTGTTGTTTCACTCGAGATTGTTTCTTGT
CCTCGCTGAAagcatgtagaaggtgttcaagcatgaaaacaggaagcctgcagtgttgta
ac
>NODE_432_length_505_cov_7.219802
CAAACTTTAACGCTTTTAGAAAATGTGAAATGATTTTAGCACTCTCTTTTTGTACATACT
TCTTTGTGTTACTAACACACAGACATGTTGTCATAAAATAAACATACGCCAAGCACAGTA
TGTTCCAATGCACGAAAACATTTTTAAAGACATGAACCCTATGAAATCTCTGCTAAACTT
GCTTGTCCTGCAAGAAGGAGAAGAAAACAAACAGGTGGCGTTATCAGTGACACATATCAG
ACAGCAAAAAACACACAAGAGCGTCTCAGTCAATCAGCAATCATGTCTGTCCTGAGCATA
AACACACCTATTATACACGCCAAGCGGTGTCAGTGTAAACAATGCAGAACAATACACTCT
GCATTTCTAGCTGCAGTGGCTCCTCTGATTGGCTCGATCGATCGTCGGAGGCATTTGATG
CTATAGGAGGAGAGGCGAGGCATATTGATTGGAGGATAATCAGAGTCAAGCTGGCTTGGT
CCTCTTCAATAATTCAAAGGAAGAATTTGGGTGAGATTCCCTCAGATCGGAGGTGTGATG
TACATTTCATAGCCTGAGAGTCGGGGAGCTGCACGGTAACGGGGAGGGGAGGCGGCACGT
GTGAGTGTGTGTCTGTGTGTGTGTGTGTGTGTGTGTCTGTGTGTGAGTGTGTGTGTGTGT
GTGTGtgtgtgttgtgtgtgtgaggaa
>NODE_433_length_620_cov_10.585484
CGGGAGAGAAATTAAATCAGTGGCTAAATTATTGCATGATTGTCCATTCCCCAAAGACTT
GGGCATCATTTGGTAGAAAGTGTCTAATAATTGGTTTTCGGCCATGTCAGACACATGCAA
TTCCCCCTACTAATGGCTCTGTTAGGTAGAACTGGGCCTCCTGGGTCAGAGAAGGACAGA
AAATAGCCAGACGGCAAAAAGCGCCCTACACCCTTGTCCTTTTTTTTCACTTCAGACAAA
CGAGGGAACAAGAGAGAAAGAGAGAGACACAGAGAAGGGGAGAGATGGCAAGAAGGAGAG
AGTGTGTATGTGAGCGAAGAGGAAATGAAGTGGCAATAAGTGCAGCCAAAGGGGAAATGC
TCTTCACCGTGAGTTTAATACATCAGACTGGGGATTTGGCAGCCCGCCACACAGCAATTG
TTTACCTTTTTGCTCACTGGCTGCATCTGTTCTGTTTTGTAAACGGCACTAAACTATTCG
CCCGTAAACACCGGAATCAATAACAACTGCTAAGGGAATTCCCTTATCCCGCCCCTCCCT
CTCTTTCCCTCCCTCTCTTCCCCATGTTTTCATCCCTATCCACCACCCCTTTTCCTTCCC
CTAGATCTCCTCCTCTCTCCCTTCTCTCTGTTCCCTGCCAGTCAAGAGCAGTGTGTGTGT
GTGTGTGTGTGTGTCAGAGAGAGAGAGAGAGAGAGCGATGCAGTGTAGCTGGTGGTACCC
AGAGAGACAAGTAGAAGACTGATGGCTCGCCAAAAATACCTGCCCGTTTTTTGGTTGTTt
tttttttccttttgtgttacac
>NODE_434_length_723_cov_33.338867
CCTGCCTGACTCAACCTCCACCATAACCCCCCCTAGTTAGTGTGTGAACTGTCTGGTTTG
AGCTGAGGGGGCGGGGAGGGCATATCCATGTCGGCATGTGAGTGACCACCTCTTCAGGAA
CAGTCCGGACTCCTTCAGGCCCTTGGACGGTGAGGGGATACGAGGGGAGAGCTGAAACAC
AAGTGTCACCTGACCATACTGTCTTTTCTCTTTAGGTTATGTGATATGTAGCTGGCACAG
TGCAAGAGTACAAAAACAGTTTTGTTTTGCAGTGACTGGCTTTCTGTAAAGTCTGAGTCT
CGTGGTGAGTACAGCATTTGTCAGCCTTCCCCCCCACCATTGTTCCTGCATGCCTGCAGT
GAGAGTGAGGGTGGGGGGCGTGAGGAAGTCTTGACTTTTTTTTGAGGGGGGAGTTATTTT
GATTGTCTTTACCTATCAGGTGTAAATTTCCAGGCACTCAGTTCATTTTGGGCCTGCTCC
AGTTTGTCTTTAGTCTGTTCCAGTTCAGCCTTCATTTTGAGGAAAAACAAGTTGATGGCC
GGATCCACCATGGATGACCGCAGTTGGGCCGCGCTCGGCTGCTGGACTTGCTTGAGGTAC
TGGATCTGGGTCTGCAGGATACAACAAACACGTGTGAGTGATGGGTTATGATGAAGAAGT
GTTCTGTGATTGATTAAAGTACCAAAACTAATCCTTAAATTCGACTCGAGTTGCCAGTTT
CACAAAAAAATCTATAAAATCTAAAATAATCATATCCAAGTTGTATTATACAGTCATTTG
ATCTCAATTATTAATCTGAATCTCCAAATCAAAGAAATTTTGAGCAATTTCTGCATGTTG
CCTTTTTATATTATATAGTTAAGCAATTCTAAGCAGTAGTTAGATTGAAATTTAGATACT
TCAAg
>NODE_435_length_683_cov_14.469985
CTGATCTGAATGGTATATTTTAATGTAATACAATAATGTGTTACAAATTTGTTCCAAAAA
ATAAAAAAGTAAAAGCTTTGGAAAGACACTGGCTACGGTAACATTAAACTCATCAGAAAA
TATTTGACTTTTAGAAAAAAAGGGACAGTTATGAATGAAAGTATTCAGTAATTCACAGTA
TATTTGCAACTATAGCGTAAAAATAATTCACTTTCAAATAGATGTTGTTCTGACACTAAA
AGGTTGAGAGGACAAAGGTTCTGTTGTGGAAAACAACACATTTCCCTGATTTCCTCGACA
ATGCTCTCTCATCTTACAGGTATCACACGTCAAGGCCTTTTATTCAATAATTACAAGAGA
ATATCAGTTTCTGATTGAGGTGACAATAACAGAAAATATAGTGTGTGGCTCGTGTGTAAA
GTAAACTAAGCGGCACGGGTGCTTGTTAGGATAATATGTCCTACTCATTATCTAGAGTAA
TAAGTGTATCAAATTCACATAATCATGTCTAATTAGTATCAGTAATTATCTTGTTGGGCC
CAGGAATATTAATCTTCAGGTCCCAGAGGGGAGGGAGCAGAATCGCAGCAAGAATGGGAG
AGAGAGCGAGGGAATCATGCTGAGGAGCACCGACTAAATTAGCATGCTGAAATCAGAGCA
GAGGAGGAGGAGGGGGAGGACGGGGGAAGAGCGCCTCGGAGTAGGAGAATTGAAAAGAAA
ATGTGAAACTTTGTTTTAGAAAAAGTGGCGGATGAATGGTACCTAAAATAAGAGAAAAAA
AAAAGGTTCTGATCGCTACTGAACATAAGAAGTGTTTGTTACTGGGGTTTGTGAAGCCCT
GCGCTGCGTGgatttatttccagcc
>NODE_436_length_747_cov_21.610441
CCCTGCCCACTGACACTGTTCTCAGCAGCCCCGCCTCGCTATCTCAGCTTCACGGCACAA
TAACAAATCAACAACAGCAAAAAAAAGAAAAAAAGTCACACTACACTGGCAATACATAAC
ACCACCGAGACAAAGAATCTTCATTGTTTCAGGGTTCCTATAAATATCTAGAGGTTATGC
TAATAGATATGGGACATAGCAGAATGATTAATGTGTGTGTTGTGTGAGGGAGAGGAACTG
TGTGAAGGCACGTCACATCACACTGTCAAGACAGGCCCTTCCTTCCCCCCCCCATGCACT
TGGAGAGGCTGGCAGTTACCCAGTCCTCCATGAGCACACGCCGTGGACTGGTTCTGAACT
GGTTCCCTCACTTGGGGCTAGCCTGGGACCAAACCCGCGTCACCTCTAATTAGGGGAGGC
GCCCAGGCACAGGCATAACGAGCTGATGAATAATTAGAATTGGAGGAAATTGTGCAGCCA
GGGTGGCAAATCTGGAGGGACAAGTGCTGAAAACAAGGCAAGCAGCATTAAGTCCACAGT
CAGTCAAATCTGTGAACTTGGCCAGCGGCGTTAACACTAGGCCTGTGTGAAGAGGAATAA
AGCTCCAGCACTGGTGGCCAGCCAAGGCCATAGTCAGACCCCCAGGGTCGATTAAAGGAA
CAAATAAGATGTGGGTGATAAATGAATCCATAAATTGCCAGCGATGAATATTAATTCCTT
ACAGCTCTGGCGCTGTGAGAATGCTAAACCACGTGCAAAAGCATGCAGAGTGTTGATACC
GTGATACTGTGTCACCATTTTTGAGGCAGCATGTCAGAATCCCAATAAATGATTGACAGT
CATATTTGGCTGCAAGTGCTGTTCTCACTTCCAACACCCATGCTGGGGTGAAATTAGCCT
AGCCGCTCTTTATTTGtaaaagaagtcaa
>NODE_437_length_739_cov_32.872803
ACTACAAACCAAGGACAAATGATTAAACTACTACACCTTAATCACATCCAAATGAAAAGC
TGTCACTTGCACATTAGATGAGCAATAAAACAAGTCTGTGTACATGTAACATACTATACT
ATGACACTGCTGTTGATAAATGCTCTGGATGATTTGGTAGAATAGCCAACTCCCTTCAAA
AAAAATCTGCTTCAGTACTAAATTTTCACAGGCTTCTTCCCCATTTTCCTTCAGCTTTTT
TTTTTTCTCAACAGAACAAACATGCATCAGCCAAACATACAAACATATGCACAGACGCAC
ACGCGCAGGCACACACACGAACACACACAAAGGGTAATGGAGATGTAACTGGAAGAGTTC
TCGCGGCATATGGATGCCATTTGCAAGCTGCACTGAGAATGTATAGGTCAGTCTTACCCT
TTGGTATCTCTCTATCCATCTGTTTTCACATTACTTGCAAATTATAGTGTCCTCCAGACC
CAAATGAACATAAATCAGGCCGGTGAAAGTGCAGAAGTTTTCCCATCTGTCATAAAACAA
TGATTTAAAGTACGGGTTGTCAAAATATGGCGCTGTGAATTCGCCCCGCTCCCCAGCAGT
AGGAACACAAAGCACCATCTCATCGGAGTAATTTATGGCCTCTGAGGGAACAGAGGGTGA
TTAGGGCTTAGGCCACCAACAGCCAGAAAAACAGTAGAAGCTCCAATAAGGATGGCTGGA
AAACCTAGACCAAATTTATCAAACAATTCAGTGAAATCTATTTCTGTTTGGAGAGCAGAG
CGAGATATATAGCCTGTTTAGTATACTGGTACATCTCTGGAACATTTGGTCACACTGCAT
TTGTGAGTTTTGGAGATTCTACATTAAATAGTCGTAGCCCGGGACATGTGATGTATTGGT
CAgctgaagtgcccgaggcca
>NODE_438_length_578_cov_38.204151
ACCTAAAGACATGCATGAGGCAAGGCAACATCAAGTTCAGGCTTCTACTTAAGTTTGGAA
GCTATAAAGCTAAATAAATAGAATGAAGTAAGCAAGTAAGTCCACACAAATATGTAACCC
TATTTTAATTCCTTACATTCCTTCCTAATATGCAAATCCCTCTTCTACACACACACACAC
ACACACACACCCACAAACACACACTTAAGACATTAAGTCCTCAACCTGGACCAGGCTTGT
GAGGCATATTGGCATGTACACGAGATTGATGAAAATTACTTCCAGAGCATTTATTTCTTC
TAATACCACTGAAAGAAGAGTGTGCACTCAGGAGATATTTGATCTGAATTAGGGAAACTG
ATGAAGCAATTGATTAATTGGAATTTAAGCCATCAGTCACTGGAGCCATCAGCAGCATCA
TTTACATTCCAAACAATCAGCTGATGGCCCAATAGGACACTGAGTATTAATACGCAAGAG
TCAATGTGATACTGCCACGTCGCCACCAACCCTTATTGACAAGCACAATGACACTTTTAA
TCCCCGCTTGATCAAATTGCATATATTTTGGGATTTCCACACCGATTCAATATATCTTAT
GAATTTTTAATCCTGTAGGAGACACAGGGGTTTAAGCTACACAGATTTATCTGTTTCCTT
CTATGTGGCCAAACAGGCTGAAGACAGAAAGACCAAAGCTGTTTTTACTATCCTCTATCT
TTTGCGCATTTGTGGTCAGATATAGTGCATCATTAGTTgc
>NODE_439_length_709_cov_23.300423
TGGAAGTGAAATTCAGGTGGTCAAGTGACCTCAAGTGGTCCTTCGTAAAGCCTCTTAAGT
GCTGCGTTGCTGTCAAAATATGTGCAAATCACCAGTAAACTGGGTAGACAGCAATGAGAA
AAATCAAGTCTATCTGGAATAGGAAAGAAGAAAAAAATAATAAAGAAAAAAAATGGCGGG
AATAAAAGTTATTTTCCCGACTATTCCAGAGGGTTCTCATGCTGTAAAAATGGAAGTGAG
TGCAGGATACATCAGGAAAGTATCAATGTCTACCTCCACACACAAAAGGGCCCCATCCTG
CTATGACCTCTCCTACCATCCTCCCCCTCCCCTACTGTGTCATTTACCCACAGTTTCTAA
ATGCTTCCTCCAGCCAGAGTGGAATCTGCTCAGAGGTGCCTGGGCTTTGTGGCGGAAACA
TAATTAAAGTGGTGAAAGATGTAAAAGGTGAAGAATGGGGATGACATCAGGCCAATTTCA
CACTTGGCACTCGAATGGCTAGGTCCAAGCCAGGACTCTTGCCTCGCAACACAGATCAAA
GCCCACTGTCACCGCACCAGTGCAGGAAAAAAAAGAGGCAAAAGGACACCTAACTATGCT
AATCCCCAGGACGAATATATTTTAATCTTGTTAGAATACAAGTTAATGCCGTGGCTCAGT
GGCTGAACTTTTTTGGCAAGAATGAGAGGTGGACAGAACTACTTTTACCTTTTCTACATG
AGGTGCCTCTGTCTGGCACCGGATAAACAGTCAGAGTCTGAACAAACTTTCTTTTGGTCA
AACTCGGTGTGTATTATTAAGCCACATACTGTACAGGCAGCAGATAGCAGACACAAGCCA
GTGAAAGGCAAAGCAACAGTTTTCATTAAGAAAAGCGATagagaaaaaaaa
>NODE_440_length_693_cov_17.952381
TGTGCTCCGAGCCTCACGGTAAGACAGAATTGGGCATTGTCGCCAAGCAGAGTAGAGCAG
AGCTAGCCCCCATTCTGTTGATCTGAGCAGGATCCCGGAGAAAACAAAACTGCATTGTTC
CCCGCAGATGGAAGCCAGTGTCTCCTGGGTAACAGCATTAATCTCCCCTTTTCTCCTGCT
TCCTCTCTTGTCGGGGCCATAATCGGTGGGCTCCTTTCAGCAGCCGAGCCAGCCTCAAAG
CCCAGGCTCCTAACTAGCCTCCTAATTAGCTGCAATTACAATGAAGACAACATGATGAGA
TAATAGAAATTTGCAAAATAATGACATACCACGGGAAAATATTCCTCCTCCCCAAGCACC
ATTTTTTTCCCTCCGGGAGCGGCACAATGGAGAGCCGGGGCCCTTTTCTGAAAGCGGGGA
GCTCAGAAAAAATGGTGGCGCATTATGTGGCATAGAACCCTATTGTCTGCCTTCTGGTTG
CTTCAATCAACAGGCCATTGTCTGGCTGCTTAAATCAAAATGACTCAAATACGGGCTCCG
TAATGATGCCCTCTCAGCAGCGCATACTGAACACAGAGACAGATTGAGGGAGAGAGGAGA
GGAAGAGGAGGAAGAAACGGGAGAGCAGAGGAGGAGGAGGAAGGAGAAAGGAGGAGAGGG
GCTAATCGTGTGACGCGGGACTGAAATAATTAGGTAAGAAAAAAGGGCCGGAGAAAGTCG
CCGAAGATCAGAAGGAAAGGGGAACCGGTGACGGACGGATACAGCTGTTTTCATCTGCTC
CTGTTAGATCACATTAAATATTAGAGTGCAAGAAAAAACAaatcaagctgagagagagga
gaggaggaggaggaggaggatggagggaggagaca
>NODE_444_length_502_cov_24.721115
GGGCTTTTATCAGACTAAAACAATGCTGTCCAGGGTATTTGCTGCATTGTTGGTTAGTTG
GTCTCCCTGTCCTTTTGCCCAAGCTTTGATAATGCTAATCATAACCTCACTTGGCCTCTT
TTCTGGATCAGATTTTTCCTTTTATCAAATGATATCAGATAATGCTACAGCCATTCCAAA
AATCTCACTAAATACTGTTTCTGCAGTCAGCAGCAGTGACTTACAGCAGCTCCTCTCCTC
AGCAGAACAGTTTGGAAATTTAAAATTTTGCTCTCTATTCAGGGGGCCTTTTTTGACCCC
TATTATGCATTCTAGACTTAACGTCAAAGAGCGAGGAAGAGATTTAATTTGTTGACTATT
GCCACCGATCTCCTTTAAACGGCTTTTAATTGATAACGGCAAGGGAGAGCGGTGAACTTT
AAATAGACATTCTAATTATCGGCTTTAAGAAGCAGGGGCTTTTTGGGAAATGTTATGGCA
TTTGGAATGGGATTAATGGGCGAGTGAGGCGCTGGCCACCCTGCAGCTAAATGACATTAA
AGAGGGAGATGAGTGGTGCTGCTGAAGGGAGCAAACCCACTAGTCACAGGAGCCAGGGCG
CCCACTGCCTTGGGCACACACACCGTGGGGTAACGTGCAGGGGGAGGGGGAGGGGGAGGA
GGGAAGGGGATATTACATTATCCA
>NODE_445_length_786_cov_11.328244
GCGTGTGTGCGTGTTTGTGTGTGTGTCTATGGGAGGTGTCTCCATTCCCCGTCTTGGGGT
TAAGCGTCTGCTTCCGTTCTCCACACCTGCAAGCTGAGTGTCTCTCCCTTCTATCCATCT
ATCCATCCCTGTTCTTCTTTATCTCTCACTCCCTTCCCCTCCTTTTGCCTCCCCTCCCGG
AGAGTTGAGGCCATTGTCGGGCTGAGCGGTGTTGGGTTCTGTTCTCCTGCTGCTGCCAGC
TCTCCCCACGGCCCCTGCAAGACAAGGCTGTTATTGCCCCAGGGATCGCAGGCCTCAGCA
GCTCTTCCTCCAAACAAATTTGCTGTAACTTTATCTGCAATTGGGCCCTGAATTGGGAGC
AAATAGAGGCAGCTTTGTGAAGCTCGGGGAAGGGCGAGGGCAGCGAGCTGGGGGTTGTTG
GGGAGGCAGGGGAAATGATACCGGGCTCTTTTATGTCAGGCAAAGTAGGACTCTTATCAG
GAAGAGAGCCCAGACAAGGGAGCTACTTCTAGAGGAAACTGGAGCACCTATCACCTGCTT
TGCATTTAGATAAAAATTCACCCTGCTGAAATAAAAAAGGGAAAAAAGCAAAGACAGGTA
CAGAAGCAACTATTGGAGTGTGTATGTGTGTGTGTGTTTGCACATGTCTGGCTGGCAGTT
TGATACACACACAGTGCAGAGACGCCATAGCAGTCTGTGGTACGCACCACTCCAGGTCTC
TTTAAATTGCTCCTTTGACTCTTCTTCAAAGAACCTGTCTAACTTTTAAAAGTTTTAAAG
TCGGGAGTTCGTCTTTGCCCACAGCAAGGGACAGCTTTGAAAGATATACTTTCACATTTT
ACTGCTCTCCTGATTTCCAAAATGAATGATAGTTGAAATATAGTGGCATGACTAACAGAG
AATACCAAGTCAGAGTTTAATCACCAGAAATAGAGACTCAACGGAAAAATGTGTCaggct
gtttgttg
>NODE_446_length_545_cov_23.299082
GCCCAAAACAGCGGCACATTTAAGAAGCATAGTGGGAAAAATTCCACCAATCTGTTTTGC
ATTCGCAGCACCAACACTTAGACCAAAGGTTTTCACAGCTTTTGTTGGTTTTGTATTTTT
TTCTCTCTCCTTTGGAAGCAGAAGTCCTTTGATTCTCAAGTCTCTCTGTAAAAACATTAA
AAAAGATAATCCATTGGATCTAATTGACACAAAGCCCTCCTTCCCCCCTCCTCCCTTGCC
TCTATCCTCCGCCTATGGCCCTCATTTCTTCTGAGAAAGGCCAAGTGTTTTTGTCCTGTA
AATACCACGGAGCAGAGACAAAAAAGACGTCTTTAAAATGCAGTCTACAATCCATTACAC
ATATTCCCCCTGCATATCCATTCAGTAATTATTCATTAGAAAACATTTAACGTCACAGTG
AATTTCACACTAGGCAGTCGAAACACAATAGAGGAGATTTGGCCTATTTTGGGGTGAGGA
GTTGGGGAGGGGTTAGCTGTACAGAGGAAGGGTGAAGGCGAAGGAGGGGGGAGGAGGGGA
GCAGTATTTGTCTGATCTGAGAACCTCTGAAACGGGGCCGTCTTGAGACAACGGGGACAG
ACTAAATAGTGCAGTAACGGTCTGTGCCCCGCTGCTTGCTGTGACACTCATTTAGTGTGC
TTTAGTGTGCCCCGAGGGCAAACAATAGAGGCTTGTTCTTAGCAATCCTGTGCTGTAATT
TGGACTt
>NODE_447_length_624_cov_23.653847
CACTCACACATGATAATCTGCACATTAAAAATCAATAAACATAAATGAGATTGTAATGAC
AAAGCAAATAAGGGGGGATTTGATTTGTGTGTTGCACAGTAAAACTTGAAAAGGGTCATT
AGAGATTTCTGTACACATGCATAAACATAAAAATGAGTGCAGGATTGGAAAGCCTTCACA
CTGTGAATACAACAGATATAAATAAGTTCAAGGTTTCAAGGTGTCCTATAACACGGCACT
ACATCAGCGGAAAGAAAAACTTCCAATAGCGACCACCTCCCTTCTTTTTAAAATTCTACA
AATATTCCATTTCCAGGGTTTATCCAGGTATGAGTCTATTAATAACTTGGATACAAAGAT
ATGGAGCTTCAAACTGAAAAGGCAAATAGCACTCTGTCTGCCCGGGCTAAAACAATGAAT
TCTAATGCATCTGGTTGGGGGAAGAGATAAGAGTGTGTTATTAATCTTGTGTCACATATA
TCAGCTAATTACATACTTGCTATTCCAGTTCTTTCCATCTTTACAGCCCAGCTGTCTCAG
GACACTGCACCTATGGCAAGGAGATAAAAAGGTAAGCATTCAGGGCTGGTAAACAGAAAT
GGCAGCAGGAATTTATCACTGGAGTTTTTTTTTTTTGCTTTTTGCGATACTTGCCTGTTG
ATAAAATCTATGGCTTGTGCTTTGAGCTGCTCGGCACTGTGCAAGTCAGCCAGGATGAGG
GTGTCGGCCACATTCTCCACTGAAAGGCTGTTGCACAGGGCCTCTTCACACATGACCTTT
AAACGCTCCAGAGCGTACTGGGGGTg
>NODE_448_length_990_cov_15.180808
TCCCATTGTAAGTGAATGGGAGAACGTTTTGGCCAATATCTCCGGAACCAGACGTGCTAG
ACAGCTGGAAATGCCACCTGCCCCACCTAATTTGGCTATGCCAAAGACGCCGGTCTCGGT
CCCGAGTCTCTACGACCTTCCCGTCCCGAGATACAGCAAAAAATCACAGGTTACTCCCAC
TTGCTGACGTCGTAGAGACTCGGGAGTGGGCTCAGTGCGATCGCGGCGGCCACAAATGGG
GGGGTAGACACAAGTTTCACGTCTCTAGCACTAACCGTTTGCCCAAACCCAGGCCGAAAC
CCTAACCCTAACCCTAACCCTAACCCTAACCCTAATTCCGGAGCTTACGGTGAGGGCTGG
CCCATACAACGGGACCCAAAAAAGTGTCCCTACAAACCTATACCAATCAACTCAGAGCGG
TCTGAAACGCGCTCTCAAAGGCCTTCTACGGGAACTTATCTTGGCCTCAGCACTATGACA
CTGGCTGCGTTATGCACGTCCCATTGTAAGTGAATGGGAGAACGTTTTGGCCAATATCTC
CGGAACCAGACGTGCTAGACAGCTGGAAATGCCACCTGCCCCACCTAATTTGGCTATGCC
AAAGACGCCGGTCTCGGTCCCGAGTCTCTACGACCTTCCCGTCCCGAGATACAGCAAAAA
ATCACAGGTTACTCCCACTTCCTGACGTCGTAGAGACTCGGGAGTGGGCTCAGTGCGATC
GCGGCGGCCACAAATGGGGGGGTAGACACAAGTTTCACGTCTCTAGCACTAACCGTTTGC
CCAAACCCAGGCCGAAACCCTAACCCTAACCCTAACCCTAACCCTAATTCCGGAGCTTAC
GGTGAGGGCTGGCCCATACAACGGGACCCAAAAAAGTGTCCCTACAAACCTATACCAATC
AACTCAGAGCGGTCTGAAACGCGCTCTCAAAGGCCTTCTACGGGAACTTATCTTGGCCTC
AGCACTACGACACTGGCTGCGTTATGCACGTCCCATTGTAAGTGAATGGGAGAACGTTTT
GGCCAATATCTCCGGAACCAGACGTGCTAGACAGCTGGAAATGCCACCTGCCCCACCTAA
TTTGGCTATGCCAAAGACGCCGGTCTCGGTCCCGAGTCTCTACGACCTTCCCGTCCCGAG
ATACAGCAAAAAATCACAGGTTACTCCCACTT
>NODE_451_length_913_cov_22.330778
TACAATCAGAAAGCAAAGTTAAAATTGCATTATAATGACACAAGGCTGTTGATGCAAACA
TGCAACACACTCTTTGTGTTTATTTGTTTGTAATCTGGAAAGCCACAGCAGGTAATGGGA
AGTAAACTATCAAAAAAAGCTTTTTGAACACTTCCACCAATCGAACACAAACACATCCCA
TTCACAGAAACTATTCCTCTACAGACTGGTGTCTGTGATTCACAGGTCAATTCCTCTAGC
ATCAAACACTGAGCAAACAAGGTGAAAGTGAATGAGCCTTTCGAAGCAATAACAAAGTGA
GAGGGAATACATTTACATGAGAAAACAGAGGACCACATTATTCTAACAACTACCTTTGCC
AGGCCAATCTATCTACCAAATTAGTTTATCGTGTAATACCCTTCCAGAAGCTCTTCTGGC
AGAAACAAGATATTATTCTCTTGGAATGGCCCATAGAAAGAGGGAAAAGCCAGTCAGATT
CATATTTCATCTCTGCCATGGAAACCTCATCAGTGTAATAACCCTCCATCTCATGGGTGT
TATTCAACCATCTGCTACTATATTACTTATCTTTATTTTGCAACTAATTAACAGCATAAT
CTTCTAAATTCAGCAAGTTAATTATCATTATTGTGGTCTTTGCAGCATCATCAGTCCTTG
TAAAGTGCCGTCTCCGCGCCCCCCGAGAGCCGGGTGGGGGCGGGGAGCGGGCAGGTTGAG
CTGGGGGTCTGTTTTCTTGACGCAGGCTCATTAGGTGTTTGCTGATGAGCTGAGTGCGGT
GGGAGGCGTCGTGAGTAAGAGGGGGGATGCAGGTCAGGCAGGATTCTGCTGAACAAAAGG
TTCCATGCAGGGTGAGGCCGACTTAATGTGCCTCGCCGAGCGTGTGCCAAGATGCCCCCA
GCTGGCTTTCGCAGGTTGCCCCCCCTCTGGTTGGCCCTGGTGACGGCGTGCTGAGCGCAA
CGCTGTCTACGCGTTTGTCATCTTCGTACCCCATGATCTCCGACAACTCTGCCCCTCCCC
TCCTTCCTCCTTCATCCTCACCAGTCAGGatcaatccttcccacccaacgcacacacacc
tcctctccccagttt
>NODE_452_length_818_cov_34.261612
ATTTGCACTTCTACTCAAGTGACATTCATTGTACAGGACTTGTGTGATTGCGTGTTATTA
TATCGCATTATTGCTATTTTTAGTCAGATACAGGATCTAAATACTTCCTCCACTACTGCT
CAGAACTCAGAATAACAAACTTACAGTTCCACTGTCAACATCTCTTACACTCCTACTTTC
CCCCCCATTCTCTTTCCAGTTTTCTCCCTCCGAGCTTTTGCCATCGCATCCATGTCTTTT
ATCACAATTTTGACCCACAGAAAGGAATTCTCACAAGATATCAAAACAAAAATCTATATT
TAATATGAGAGCAATTACAAAGCAAAGTTGGCTGCACAGGGCTGTTGTCACCAGAGCGCG
TGTTTTTCATCAAATAGGTCATTAGACGATGATGGATGTAAACCTATAAAGTATCTAAAC
TGGACCTTTTAACAAACCACGAGCAACACTATCATTTCTCTAATAGAACCTGCTGACCGT
GTCATTCCCTCCTGCCATTTGTCATTTTTCCTTGTGAAATAATCAATATCTGGGCGCTTT
GAAATAAATAATATAAAAGTCATAGTAACCTACCCGAGGAGCAACAAAAATAGACTTATG
GAGCACTCAGAAGGCCTATATGGCCTCAGGCCAGTGTCTGCTGCATGTTTCTAATCAATG
CATAATATGAATTGTGTTTTTTAGAGCACAGACTACAAGATTTTAGTTTGCACCGCTTCT
TTTCAAGCTTACCATCTGCTGTGTTGCTTCCACTATGTTGGACGGATCTCACAGTACCAG
AGCAGTATGTGTGGTGTAAACGTTAGTGGGCAATACAATGATCTCTGTGCAGGCCAATTA
TGATAAATGTCCACAAGAAGTAACGGTAAATACAAGTCTTTGCATTGTTTTAATGACAAA
TATTCAGCCCTGTATATGAGCATGGGTTAGGAAGGTTGGTAAAGAAACTGTGAGATACAA
ATAATAacacggtcaatcaatatttacattatgaagtgaa
>NODE_453_length_611_cov_42.792145
CTACGGCTCTACAGAAACACATGGAACCACACTGTCTCTCCGAGACAATCACCCACATTA
TTTTGCCTCTGTTACTTTGGTTGCTCTGTGGCTAATACCCTCATTTGTCTCTGAAGATGC
TGAATGCCACTGAAAGAAAGCTGTTTTGATTCTGTTTTCTTCTGCCCACAACAAATCTGG
GCATACAGTTGAATACGCAAGACTCTGTGAAGGGAGCCATTCAAATTCGATTATGATTTC
ATATTTCACAAAGACAGTACACCACGAGGATGATTTTTAATTAGAACCAGAATCAGTAAA
AAGAATGGGGCATGGAGACAATAAAATGAGGAATGCATTCATCCATGGGATGATTCTTAT
TTAAGATCTGTGCCAATGTGCTAACAGCATTAATGAAGTTATAAAGAATTATGAGGGGAA
ATCAAATTTGCCTCGCCACTTGAGCGCCACTAAAATGCCAAACAATAAACTACCAGATTG
CAAATTAGATCAGTAAAAATATCAAACACATTGCGGTGCAGGAAAATCCATAATTGCATT
TAGTGCCTGGCCTCTCCTGGGGGAAGAGACACTAAAGATCATCAGCAGGCTACATGGGAG
CCGCTATTGACAGAGCGGTAAAAATCGACAGGCTAACTAAATAAACACTCCAGGCTCCAT
TAAATATTCAACGGCTGAGATTTGACAGTCTAGCGTGCCTGCCTCTCCCCATCGCCTCCA
TTGGCTTCTCTCTGCAGCACATCTTCCTCCCTGTCTCCCCTCCTCCTGCACACCTCCCCC
TCCTCCTCCCCTc
>NODE_454_length_572_cov_13.164335
TGTGACCAGTGCCCCAAAGCCTTCAACTGGAAGTCCAACCTCATCCGTCACCAGATGTCA
CATGACAGTGGCAAGCGCTTTGAGTGTGAAAACTGTGATAAGGTACAGCATACCCGGCAC
GTAAGTTGGGCACAGGACACTCAGGCTTTATCTGTTTCTGTTTCTTAGGCTTCATTCATA
ATCGTACTGGACATTTAGTAATTTCTGAAATAATAAAGCAATGAAACCTGCATGTTTTCA
TTAACAGTGCCAAGGATCACAAAATGTACTGACGCTCACGTGTTTTTAAATGCTTTTTAA
TGTAAAATTGCAGGTGTTCACAGATCCTAGCAACCTTCAGCGCCACATCCGCTCCCAGCA
CGTGGGGGCTCGCGCTCACACGTGTCCTGAATGTGGCAAGACCTTTGCCACCTCGTCAGG
CCTCAAACAGCATAAGCACATCCACAGCAGTGTCAAACCCTTTATCTGTAAGTAAGAGCT
TTGGAAGTTAATGATCGCCTTATTCATGACAGTTCATTATTTATTTGACCCTTCTTCTTC
AGTGCAGTGTGTTTTTTTCTATGTACAGCAATGTGTTTACGTCTTCTGAGCCAAACACAC
AGGTCCAGGGATCCAATTTTTATTACTATTCATTTTTATTGTATACTGTAAATAACTGAG
CCTGTTTACCTAAGCACCTCTTTGTCAAACTGAAAACATGAACACATACTTTAAATTAGT
AAAACTAACTTTATAGTCATGAAAAGTTGTCGat
>NODE_455_length_732_cov_20.274590
TTCTGCATATAAATTAGCCCGCATTCTATATTAATTGCAGTATGTGATGTTATGTCATGC
CTTTCCATTGATATCTGCATAAAAAGTTATGAAGTAACCACAATGCATTGCCCATATGAA
GGAAACAAACAAACTGAGAGTGTATTTTGTCTACTTGACTAAATCTGGACGCTTGTCTCT
TTGTGTTTGCATATACATACATACATATGCAGGATGTGCACCCATTTGCTACTTATGTGG
TTCACATGTCATGACAGAGGAAGGACACTATCCTCTGGTATGTTTTGTTGTGCCCTCTGC
CTTAATTTGCCTGTTGTAAGTGTGAAGGGGAGCCAGGGAGATGACATCATGCAGCAGGCA
GTGTTTGAAGTGCCAGTCCTGAAGGAACCACTTATAGCAATTAGGATATCCTTGAACAAG
CGTTTGCGAAACATTGGCTGGTTTTTGGCATTTGCCTCCCGTTCCTGCCTACTAACTAGC
GAGGTTTGATCTCCCATAATTATCTACCCACCGGCTCCTCACTCCTGACAGCTCTCTCCC
TGGAGAGGGCTGAATGCCGGGGCTACTCACTGATTGCATCAAAGTGTCAGAAATTGCAAC
ATCAAAAATAATAACTGATATTCCGGCAGCAGGCTGCTCTTTGAATATTTCCTTTAAAAC
GCTCTCTAATTTGTGTCTCGCATGGTGCCAATGTGTGTGTGACTGTGAGGGCTTAAAGCA
AATAAAAGCAGGGGAAGTGCATTCATTATTGAACCCCTATTTACATATGGCAGACTATTC
TGTCTGAACTGGTATGAAATAGATATGCGTTTATTCTGGTGCTGCTTTTACCCCATCCTG
CACTTCTTTCAGGACTTGCTCAGCATCTGTCCCTTTTACTTCCTTCCTCCTGACTTTGGA
ATATTTTTTTGCAg
>NODE_456_length_593_cov_30.949409
ATCACATCTTAGGCGTGGATGAGCACAAAAGGTCCTTCATGAATGAGGGAGGATGTGTCA
AAACAAAGGCTCTGCCAAATCACTGAAAACACTCTGCTCATTATTTGGCATTGTTTGCAA
AAAATACGAGTCTAGACTTCTATGATACTCGCATGCATTATTACACTGAAAGCTAGGAGG
GTTATCGGCATAACAGGCTCACCCACAATCCCTGGATTCACAAAGGGAATGATTGTGGCT
GGAATGTGGTGTGTTCCCAGGAAGACTAGAGAGGGCCATCACAAAAGGAAAACCCACACG
GTGGGCACTTTTTCTTCTGCCATGTACAGGAAGCGAAATGAGAACTATCAAGTTTGACAC
TATTCACAGCGCCTTCACGGGGCCCTACAATACCTGGCTGGGCAGACAGAATGCCGGGCT
TAAGAAAGGGGGGAAAACGGCTGGCAAAGTCTCCGTCACGTGAAAGCGTGTCGATATTTC
TGACACCTCCAGGCTACGTGCCAAATAAAGAGCATAGGGGCTTGTCGCTGTGGGGCCGCT
GGGCCCACCAGAATGCTGAAAGCTGGTACCCCTAATACTCCAACAGAGACCTGGGATGGA
AGATTTCTGTGTAAACAAGAAAGAAATCTTACTGCGCTTAAGTTTGGAAAAACTGCAGGA
AATAACGAGTAATCAAAAAAAGAAAGAAAAGCATTAAGAATACGGTCTCCTTAGGCGGGA
GTTAAGGTGTCAAATACCTCAGAGTCAAATATTCTTATTAACTGTATTGAGAtta
>NODE_457_length_741_cov_29.951418
CACACTTTTAATTTAACTTATGAAGATTAACAGCAACTAACAAATGGGACTCGGCTCTGT
TTGACAGAGAGCATGAGTAAAACGAGTTTACACCCTCCACCCTAAACCAGGACAAAAGAA
ATGCAAACTTTATCCTATAAAGTAGTTGAGTTATTTTAAAAATGTTGCTGAACAAACCAT
TCTATAGAGCTAATCATGTCATAGGTATATTGTAGGAGGGAAAAAAAATAAAGAGAGGGG
AGTTAATGAGTGATTAACAACAGCAATTAAAAGATGAAGAGGAAGGCTGATGAAAAAAGG
GGTGTAATTAAAATATCAGTCCTCTCATTGTCAGAAGTGCGAGTGTCATCCATTGTGCAC
TTATTAAAAAGCTGGGTGGAGGGGAAGGAGCGAACGGCGCTTAATTTCAGCAGCCCAAAG
TGTCTGGTAATCTGCCCATGGATGGAGCTGGAAAAGGCTGTAACTCATGTTTAAGTGTTG
GGGCCGTGTCATTGCAGGTTCACAGTCATGCATTTCTGTGTTGACACCCATCGGGGCAGG
GGATATTTGGCAGTCAGGAGTAATTTAACTTAATTAATGGGATGCATATTTGATGGAGGA
ATAAAATATCCCGGCTCAGCAAAGTGGAAAAGGGGAAAGATTTAGTGGGAGTTAAAGGTG
GAGGGGAGAGTAATTTGTGCATTCAGTTACCGGCTGCTTGAGAGACAGAGAGGGAGAGAG
CAAAAGAGATGAGAGAGAGACAGAGAGAGAGAGAGAGAGAGAGAGTGCGTCAAGGCTGAT
AAAGATGGCAACCGGGAGAGAGGAGGAAGCGGAGGGGAGGATGAGAGATGGATGGTTGAC
ACAAAGCTGAGCTGATGTGTAGAGGGGAATGGGCTGTCCCTCCATTGAGAGGGCCATCAG
ACTGACAACGCTTGATTTAATTg
>NODE_458_length_682_cov_31.030792
GTTTGGTTTGGTTTCGGTTTGGTGTGTGCAGACTAAAGCCATCACCCCAGTCTGTCTCTG
CCCTTGCCAAGTTGTTTGCCAAAACGGGGAAAGATTTGGGAAAGAAAGTTAGAGAGAGAA
AAGCTGTGGGCTGTTTTAGCCCACCCCCTCTTAGTTTGACCAAGGTCCAGCCGACAGTCA
CCCAGCTCTTGTGGGTTTAGTGAATTGAGAAGACACTTCTTGTGTGGATTTTTCAATTCT
CCAACATGTCATTTGGCTGGGAGTGCTATTGTCCCCTGCCCCTTTTCTCCCTGCTCCTTC
TGCCGAGACGAGTCGTGTCATCCCCTCGTGATCAGCACTTTTGTTGCCTTTGTTTTTGGC
CCTACCTCAGAAGTCCATCTTGTCTTTTATGTCCCTGCCTTTCATGCATAAGGGAACAGT
TGTGGCCTGTTGTGGGGCTGTTCCACTGCATTTCCACCAGTGGGGTTTCCTTTCATTCTC
TTCAAAGTACTACAATGGGGCTCTGAAGGCCTGAATGGCCAATGCAGAGTGCACAATCCT
ACAGAGCCCGCTCATTTTGTTTTGCCAGAGTCAATAAAAATGCTAAGTTAAAAGCTAACC
CCCTTATGCCCTCCTCGAATGGAGCGACTTGTTTGACCTTTTTAAGCTCCCCTCTCAATT
AACTTTTAATGATAAATTCATAGATTTTTTTTCTTAGCTGTCATTTAAAGTGCGTTATTC
TGGACATGTTTAATGTTGCATTGTATCATTCATTTACTGTCTCCCATTAATTTCCGTTAT
ACTGTATGTACAGCATGAGTAACACAAAGATCCATACCAACCTGAATAGATTTATCGACT
TGTTTATGACTGAGAAAAAGTCAa
>NODE_459_length_737_cov_26.204885
TTTCTTTAGCGGAACCACTAAACTTCTGTGGCGATATTCTATTGTGCTTTGAAAAAGGGC
TTTTGAAATGCATTAGCACTACACACTTTCTGAAGAAAGACCGAGCACGGATTTAAAACA
CAGCGTCGCAAGAAAAAAAGAAAGAAAGAAGAATAATAAATAAATAAAGACGGGATGCAA
TCTTTTTTTTAAAAAAGATTCGCCCGGCCCCTTTGAGATCTCTCTTTCATTGTTTGCTGA
CGACTTGATACTGCAAAGTTCTATCTATTTTTTTTTTTGCCTCCTTCTTTTTCTTCTGCC
GTAGCAAATTTGTTTTCAGGCTCCATAAAATAGCCTTTTCTTATTTCAAGCAGCAGTGTA
TGCAGTGGAAAATCTTTCACATAATATATCCTTAAAAGCACATTACTGTGTCCCATACAC
CGTTAAGAGTTAAGAACACAGTTAATATTTACAGTTGAAAAAAATGGGAGAAAAGGAAAG
GATTTTGCCAGGGAATAAAACACCCCCACCCACGTATACACACTCACTCTCAGTGCAGCA
GTTGAACAATTGCTATTCACAATCCTATCCTTAATGCCTAAGACCAACATAAAAGAGGGG
AGTTTAAGAATATAGGGATAAGCCCTTTCAGCTTTTCTAAGTCTTAAGGCTGGTTTATGC
TCCATGAATACTGAGCATCGGCAGCCAGTGCTGTTGCCACTCTAAATAGATATTACAATG
ATTTGGGAACAATGCATTCGACTGATTCCCTCAGACACAAAAATACATATATGTGTATAT
ATAGTGAATAGGAGGCAAACATTAGCGCTCCCTGACAATACAAGCATTTTTGATGTAGAA
GGGTAGAGCAAGATTAATGTCTGAGCGAGAGAAAAGGCGAGATACCACTTTGGGTGTTTG
CTGGGAAAGCTGCAGCGGg
>NODE_461_length_636_cov_13.514151
CAGCATCAAGCTGAGATGAAGGACTGTAAGGGTACACATTCCTGTGAGGTCTGTACACAT
CTCCTGCAGTCAAGTACTCAGGAGAATCAGAAGACTGTCCACTTCACATGCATGTTGACC
AGCTCGTCATATAAGTTGACCCCCCACTTCAGCCAAATTCCGGTTCCTTAGGCATACTGT
TCATCCTGCCGCATACAGCAAAAGCCTGGAGCAATGTTTAGCTAAACCTGCTGGCCTACG
TAGGCAGGGAGAGTCCCCAGAGGGCTGAACAATCAGACAATTTCAAGATCATGAAGCATT
AAACCAATCCCGGCAGGGTACACTAATTAAACAGCCGAGCCCGGCACAGCCAACCAATCC
CCACAGAGCAATTAAATCCATCCCCTCTAAAACACTGTGGAACCTGTCTGGGGAAAACTG
CCGAGAAGTGAGAGAGCGAGAAAGAGGGAGAGATGGAGTGGGGAGGGGAGGAAAATATCA
TAAAATTCATCTGGAAAAAAAAAAGAGAAGAAAAAAAAACTATAGGGGGAATGCAGCAGG
AGGCTAACAAGGGAAATTGAAAAAGGAGAGTCTCAATTCAGTTCTTTGTTCTTTTCTCTA
TTTTTTTCATTAATATTCAAAATGTCTGCCTTTTCTCTCAGCTGAGGGGCTGGGAGGGAG
GTGTGTGTGACCACATTTAAATTCAAAAATAGTGACCCTGTTGCGATCCAAAGTTGCATA
TTTAATTAAGATTACAAGGTCTGGAAAGCACTCGTGAGACTGAACGGAAAGacagaatag
cctcaaggcctatattacacaccggcagagctgctaac
>NODE_462_length_654_cov_35.568806
TAATGTTGAATTTTCTGATATTGTAATTAGACAAAAAGAAAGACAGACGTATATAAAACG
TGCAGCTTCATTTGCTATTCTTTCCAAACGCTCTCCTGCTGCAGTGGTAGACCCACCACA
AGGGGGCGCAGTTGCCCAGACTAATCTCCTTGTGCAGGTTGTCCTATAGCTTGCGCCGGA
TAATTATTTTAGCTTTAAGTGCACCTTATTTGGTCCCAACATGTTTTAAAATCTTACATC
CGACTGCTACTGTAGCGCATATATCCGCAGATTATTGGCAACGAGTGTCGCAGGATGATG
TGTTTGCTGCAGATGCCATTTGAAAATATAGGCAGTGTAAGCACTGTAGAATCTAATTAT
TTCTTTGCAAAACCTAATTAGGCATTAAAAAAGGTTAACGCCAGCGCCTGAAACGTTTTT
GTTTAATAATCCCATTACTGACGGCTCATCATGTATAAAATGGTGCAGGAGGACACTAAG
TTTCCACTTGTTAAAGGGAATCTCTGAGAAATAGTCGCAGGTTTTTTGACACTATGTGCG
ACTTGGAAATTAGGGCTTGTAATTAAAACTGCGGAGACTCGGCGCAGCGCACAGAGTAAG
TAAGGCGCCGTGGCTTGCATGCGTTTTCTCTGTTTAAATTATGATTGTGCCTGCCTGCTG
TAGCGTGTTGCCACTGTTTTCTGCTCTTTCTTTTTCCTCTTTGCAATGTCGCCTTAATTG
TTCGGGCTCTCCAAACGGCAGCGCACAGTGAGAATACACCTTGATGATGTGCGTCTTTTT
TTAAAGCGTCAGCTCCTCTCGGACCATTACCAGTCACTAGAGAGCTCAAGGTGAga
>NODE_463_length_641_cov_5.377535
TCATGCTCTGAAACAGCTTTTCATGCCCTGAAAAGGCCTCTTTTGTCACATAGTGGTTCA
CTGAATTATATCACACAAAGTCACTTGAAACAACTTTTGCCTTCATATTTATCATATGTG
AACACAGTTCAACATGAAAACCTGGTTGGAAACATTGTCTTTAAAAAACTGCAGTATTGC
TGTTTTCATGCTCTGAAACAGCTTTTCATGCCCTGAAAAGGCCTCTTTTGCCACATAGTG
GTTCACTGAATTATATCACACAAAGTCACTTGAAACAACTTTTGCCTTCATATTTATCAC
ATTTGACCACATTGTGAACTCAAAACATGTTTGGAAACATTGTCTTTGAAACACTGCAGT
ATTGCTGTCATCATGCTCTGAAACAGCGTTTGGCATGCTGAAAAGGTCAATTTTACCAAA
TGGTGTGTCCACAGAATTTCTTGACAGATGTTCACTTGAAACAGCATTTGCCTTCATATT
TATCACATTTGACCACATTGTGAACTCAAAACATGTTTGGAAACATTGTCTTTAAAAAAC
TGCAGTATTGCTGTTTTCATTCTCTGAAAACAGCTTTTCATGCGCTGAAGAGGCCTCTTT
TGCCACATAGTGTGTTCATTGAAGTATATCACACAAAGTCTCTTGAAACAACTTTTGCCT
TCACATTTATCATATTTGAATACATTGTGACGTCAAAACATGTTTGGAAACACTGTCTTT
GAAAAACTGCAGTTTTGCAGTTTTCATGCTCTGAAACAGCGTTTGGCATGCTGAAAAGGT
CAATTTTACCAAATGGTGTGTCCACAGAAATTCCTGACAGATG
>NODE_464_length_722_cov_35.340721
TTTATGTTAATGACTGACTTTAGATACATGTTAATCTACTGTAATCTTGTAATTGTTGTA
GTTTTATGTATACACTGTATGGTAATTGATATACTCTATAGTAATTGAAATAGTATACAG
TAATTGATAGTGAGTTCTTTGGCTCCTTTTGGTTGAAGCTAATCAAGCAGTCACTGCAGC
CTCTTCAGTAATCACACTGACTGACTGCTCTTCAGGTACTTGTCTTATCAGCCCCAGTTT
CTATCATATTGTTGAAGAAGAGTGAAGGGAATGAATATTTCAGCAGCTGAGTGAGCACGA
AGCACCAGCAGGGCTTCATACCATCTTGTTTGCACTTACTACAGCCATTAAGTTTACAAG
CAGCATTTGTATTTATCACCAGGCCTGGATGGTTAGAAGCAATCAAAAACCAAACACAAG
GAGAGAAATACAAGGTTCAGGTTGACATGTGAAGAAAAACTGAGGTGAAGTGCTGACATG
CTGATGTCTTAGCAGATAACACTTAAATCATTTTCCTCCAAAACTTCACTGGTAAGGGTT
CAAAGAGATATAGCCATAATACAAATTTTTGGAGTAAGTAGTGGTGTTTGAAGTTATTTT
ATGGGATTTTGCTGTAAGGCCCAGAATTGATTTGCAGAAGGGATAAAAGGAAGATACTTT
ATCTTCGGAGCTTTGTCGGAAAAAGCTTAGCATCCATTGGTAGTTCCGCCAATATGCCTG
CAGGGCATGGAGGTAGGGTGAGAGGGGGGTTGCTGGCATTGACATTATATACCAGAATGA
ATTGTGCTGAGTTTACACCTCCTGCTGCTTACGTTCTGCTCTTTCATAATCTTTCATGAA
CCATACAATGTTTTATTTAATGTCCTGGGTCAGAGAGAAACTTGAGAAAAAACATATTAA
TAAt
>NODE_465_length_467_cov_10.267666
GAGAGATAGAGAGAGGGGGGAGAGAAAAAAACTTGTCATCCGGTTATGGTCTGTGCGCAA
AAAAAACTGCAATGGTTTGCGCCATAGAGCCAATGCAGCCGTGCATGAATTGAAGTGAGG
TTAGAGGCTAAATTAGCAGTTAGATTCCCAAAGCGACTAAATGACAAAGAGTGCGAGGCT
GCTGCGATGGACTGTACGATAAAGGTAAGTGTCTGCTTTGTTTTTGACGCCGCCGGTGGA
GCTGACAGGCGGCCACCCACACCAGAGTCTGCGGAGTGAGAGAGGCGAGGCGGTGATGCG
AGCTCCCCACTCTTTCCTTCTTGTACAAAATTTCCTCTTCCTTCCCGTTCGTGGTTGTAT
GTCGGCTCTATAATAACACAACTAACCACTACATCTTTACACTCAGATAAAAATTGGTGG
CCGGTTAAAAGCTGCGCGTAAAAGCGCGTTTCCAAACGTTTTGAGGCGTTTTTTTTCTCC
CTCTCCGTCTAATTTGCTGCGTTTCATCGTCCCGCACAATCCACGGAGCCGCCAACAAAA
ATAAGGCACGAAGAGTGAAACTGCTGCACATCTCAGCGAGCCGACAAAAGCGTTTGTTTC
TTTAAGGAAGAGTCAGTTAACGCAGGGATGCAGCGCTTCGGGGCAGGTg
>NODE_466_length_608_cov_9.631579
GTCATGAAGAGTTAATCATGCATAACCACATTTCCTCTGTGCTAAATTGCTAATTAATTT
GATTCATTTGCTGTTGTACTCTCTCTGTTTAAATGCCATTGCCAAAGCCTCAATTTATCG
AGCTTGCAAGCATTTTACTGAGCAACCATGTGCAGAGCATTGTGACTCATTGCGGCCCCA
TGCTCGTCTACCTATTTGCAAGCATTTAAAGTACAATGCTCTGTGTTATAAGGCTAACTG
CTGTCACACTAACTGTGCATGGTGCATCTAATTTAGCATGTAGACTTCTTGGGCTTTTTT
TTGGTTTCTGTTTTGTTTTTGTGCTCATGTCTTTCTCTTTTTGACTCTGCAGGACTCATC
TCTCCTGGAGTGTCTGTCCCTGTCCAAGTCCCAGGGAGCGAGCCTGACATGTCTCAGTAC
TGGTCAAGACTACAGTAGAGAGAAGAGCTACTTCACCTTGTAACCACCCACTCCACCATC
GCCCTCCGGCAGTGCTCCTCACACATACACGGCACAGGAGAGTAGAGATGGCGAGAGAGG
GTTGAGAAGAGGCAACAGACAGGAGAGAAGGAAGGAAGGAAGGAAGGAACGAACGAAAGA
GAGAGACTCTGGGAGAGCCTTGGGACGTCTGGGCTTTGTTTTTCCAGTGGGACAGTGTGC
TGTTATGTAGCTCTAGGCACATTCAAATGAGGACTTGGAAGAGAGAACAACGATGGAAAG
ACAGAAAGAAATGGACCTCTGTAAAGTGCCCGGTGTTAAATTTTTATGGAACAAAAactt
atctgttttt
>NODE_467_length_578_cov_22.878893
ATAATAATAATACCTTTTCCATATTTTATATTCCAGTGCTGATATTTATTCTCTCATGTG
AGACACATTATTTGCGTTTATCAATATTAATGGTAGGCTAAAAAGGCAACCACACTGCAC
AATCTGCAAATATAATGCCCCGCCTTATCAATTCATAACACAGACCAGCTAAACTGTCAG
AAAAATCTGAAGTCACACTTAACCGAGCCCAATACCTACTATTAAGATGGCTCGACATAA
CAGGACGGCTGCCAATAATTGTACATAAAGATATGGAAAAGCCACAGTCCAGCTATGAAT
ATTTCATGAATTCCGACACAAAGAGCATGCTAAAAGGATCAAAGAGAAAAACGGGAGAGG
AGTCAACGTGAACATCCAAACAATATGCAAGAATCCCGACAGTATAGGTCACATGCAAAA
AGACCGGGGTCACACTGAAATTGTCCATCAGTCAGACAAGCAGAACTGATTTGGATGCTA
AATAATGGTTTAGATATTCAAAAATTCCATATATATGCGAAAGGCTTCAGTGCACCCTGG
ATCTGGCCTATCAGAGGAGTGCTCTGCCACCACACTCTCTCATGCAGACCCACGCTATGC
CTCTGAGCCTACGACTAACATGCACGCACACACATGCAGATATGCAGACATCCAGACACA
TAGTACATGTACATACACACGGTCACATAACACACATGCACTCAGTCTCATACCCCCAGA
CAGACATAAACACAGACATATATTATACACATAGTGTCTg
>NODE_468_length_805_cov_26.259626
CATTTAACATGGGCTATAATTAAACAGCTACACGAGTAAAGAACCAAACCATGCATTCCG
GTTCAACATGTATACTAATACCAGCACAAAAAAAGTAATTAGTTTTGAGCATAATATGCA
TGTTATGATTGATTTCATGTGGAGCAGCTCCAGAGATGCTCTCGGCTCGGTGCTGTATGT
TCCGAGATGATGATGCAATGAAAACAGAAATGCATGGCCTCTGCTCTGTGACCTGTAAAT
AATTGATAAATCAATTTTCTTGACTAGAACACCAAATAATGGAGCAATGCAATTCTTATC
AATTACATTTTCGTCTTAATTGTTGACTTCACTTAGCACAAAGCAGCACAGCGAAACACC
ATGCCATTTTTCAATTAAAAGGTCCAGATGTTTTTGGAGGCTTCAGTAGACACAGGCAGT
TGTGAGAAATGCTTTATCTGCATTGTAATAATCACTAGAACATCAGCTCCAGGCTGCATT
TACATACTCATGTTTTATTCCAGCCCTCTTTCTAATGCACCGCTTAATTATACTGAGCGC
AGACAATGTCAGACCCCCATAGCCCCAAATTTATTATTGCACTGTGTGAAACTGCAACCA
TCAAACCTAGTGTCCCTCATCACAACACACTACACTCATCACTACTCTCACTGTATGGAA
TACATATCATGCTCTCGGTATGGAACACATATCACATTTTCTGGTTTTAATCACACCAAG
TGAATAAAATTACGAGCTGGGATGGCAAAATTCAAACTGAAGTCACACCTCAGTCTGATG
TTCATTCCCTTATATGTGTAATGTCTTCACTACCTAACTGTGCTGCAGGATGTCACATGT
AAAGTACAGTATGAAGGATTTAATCTCACTGACCCAGACGTGCAACTTTACATTATGAAC
AGACAAACTCTAGGGCTCATTAATGTGTGTTAAATGTCTTAATCATTTTGTGCTATCAAG
ATTCGTGTTGTTAATGCCACAAGTTGt
>NODE_469_length_822_cov_22.678833
AATTGAATGCTCTTACCTTTTTGCTGTGTATTTGTCTCGTTTATTAACACTTTTTTTTGT
CGCTGCTTCTCTGAAACAAACACTGGCTTTTGCAACTCCAAAGGTTGTTCTATGAAAGAA
TATGAACAAAAAAACATGCCTTTTCTCACAGATTGCTCAACTTTACTGAAAGAAAAAGGA
AATCTGGTATCCTGGTTGAATGCGCAGGCTGAGATCATTGAGTAAAACATAAAAAATGGA
ATATGTTTACAAATAGGTGTCATGTCATGTTTGATCAATTTTTGCCATGTAAAAAAATCG
CTCGGTTCAATTGGACTGGTTTTTGGTGTTGTGTAAGAAACAAAGAATGAGTTTCCTCAC
CTTGTCTTTAATCCAACGTTTGGGATGGGTCAGCATTACATGGATACAAGTGCACCTCCG
ATATTTGCCTTAGAACTTGCAGAGGCCATAGTTCACATTCAAGTGAAGTGAGTGTATGCA
GGGGCCTGGGCCCCCATCCCTGAGTCACCAGTGCGGACTTTCTCACACTTATCTACCTGT
GAAATCCTTCATACCTCTCATAACTGGTCAATGACTGTATCAGCAAACTGCATCAGGTGT
TTTTTCTACATGCTTTTTACACAGATTATATGGATTATTGTATTAGTAGATTTTGGTGCA
TCATTTTTAATGTAATAGCTCTTAAGCTTGTAGTTCAAGTTGTTGTTTTATTTTCTCTCA
TTTTTCTAGATGACTGTTTTGTGTTAATATTGTCAATTTGAAATAGCTGTTATTTGCTTA
TTCTCTACTAAGAGTTCTTACCTAATTTTTAAATGCTACATGACCCTAATTAATTAAATG
ACTTAATAACCATTGTAAATACGGTATTGTGCAAACCCCATTTTCATTCATTTCAATTGC
TAGTGTTATATAAATGACTTTTTTGTCTAGACACCATTTCTCTTTATGAAATAAAGAAAc
atgcatatcatgtcttgtgcattgtggatgtttttgcaacaaca
>NODE_470_length_426_cov_8.361503
ATGAATAATCAGGCAGGCAGGCAGGCAGGCAGGCAGGCAGGCAGGCAGGCAGGCAGGCAG
GCAGGCAGGCAGGCAGGCAGGCAGGCAGGCAGGCAGGCAGGGAAAGACAGAGAAGGCGGG
ACACACACAGAGAGAAAACAGAGCGAGAGACACAGACAGCAAAAGACACACAGAAAGAGA
AAGGGATGGATGAGAGAAAGAGGGAGGCAGAAAGAGGACCAGGGAGGGAGGAAGGAAGGA
AGGAAAAAAGGGGAAACCAGACACGTACATACGGGGATCGTGACACCTCATTGTTATTAG
AATCATTGGTACTTTTGGAATTTCCTTACAAGTAACAATCACCACTATTAAGGGCATGAA
GGGAGAATTTCTTTGGGAGACATTTGAAAACGTGAAATCTTAAAATCTTAAAGAATTTTG
GCTGCTTTTACATTGTAAAAACAATCTCAAAGTGCTTCAACTGGAGATAAAACTGGAAAT
TTCTTCAGTTTTTCAAGTTTTTCAACCGTCAGAAGGCTCTCTCTGTTTCTCTGTCTCTGT
CTCTGTCTCTGTCTCTCTCTCTCTCTCTCTCTCTCTCTCTCTCTCTCTCGCTCCTTGTCA
TTGCAGAC
>NODE_471_length_638_cov_30.142633
CACAGCAGTAATAATATGTGGATTTTTGTGTCTATTTAATCTTGATGGGATGTTTCATCT
GCAGGCTGCTATCACAGCTGGCTGCCTTATTGTCTGGGTGAGACTGATGGGCTTGTGTGT
GAGTGGTTCGTGTGTGTGCTTTCCCATTTTCTTCAGTTTGTCTTCCCCTATTAGTCTGCA
TGCACATTTCTACAACTGTTTGTTTGCTTATACAAGAGGAGACACATTTCTCTCTTATAA
ATCTAACCACTATATACGCACAATGCAATATGTACATATGTGTGTACATATTGTGAGTGT
GTGCTGTCCATCAAGCCACACACATAGCCGTACCAAACCATTGGCTTGGTTGCTGATGAT
GACATATGAGTTCCTGGCCTTGGTAATGGCTGTTAAATCTCATAATTACACGCTTCTTTA
TTGCAATGCATAATGACCCCACAGCACTATTGGACAATTAATTAAGATTTTCAGCCCAGG
CTTTTTCAGGCCCAGATGAGGAGGTGGAATGAGGTCTAATGTTCTTGTCTTCGAGCTAGG
ACATTAAAGCATGGTGCTGTAGGAAAGAAGGTTGTCTCTCTGTGTGCATTCATTTTCATC
TTTGTCTTTCTTTCTGTCTGTTTATGTCTCTTTCTCTCACTCTCTCTGTTCTCTCTGTTC
TCTTTGCTCCAATTGTTTAGCCTTTCCTCTCGATGCTTGTCCTCGATGATGATATTGGAG
ACCATATCTCTAATCTGTGAATGGTAAATTAATCCCTGTGGAGTTTTTGTGGTCCTCTCT
CTATGGAAAGCTACGGGGGATTAGgaagatagaatcacca
>NODE_475_length_778_cov_42.329048
TGCATTTTTTTTTTAGTGCTGAACAAGAACAGCTAAGGGGGAAAAATGCTTGGTTGTTTT
AGTTGGACAAAAAGAGGGACACATGATTCGCTATGGCCAAAAAGAAAACAAAAATGAACG
TAAAAGTATAGTTTAAAAAATAATTGTCATTGGATATGCTTATTTGAGCCAGGGCAAGCA
TATCACAACTGAGCTAAACAGGCTCTTGAAACAAGAATACAAAGGAGGAAATAAAGCATA
GACAAAAAAGATGGAATACAAATTTAGTCAACGAAACAGGACAAATAAGAAGGAAGGTCC
ATATGAACATAATGGGATTTGGTCTTGGTAAACAGGACAAAAATGGAGGTGATTCGAGTG
AATGGATGGGTTGACAGCAAGAATGAATTTGTATTATTTTCATTCTGTGAACGTCAGTTC
AGCACTCTTACCTCTTATTGGTGTACCACCTGGGTGGATAATATGAATGCAAATAAGATT
AGAAAGAAGAAGCATTAGTACGAGTAGATAGAGGCTGGGGGCTTTGGAAGAAGAATCAAA
TTAGATTTAACAGGGTACGTAAATAAAGGTACTACAGGAAAGAGAAAGGAGAGAGAAAGA
GAATAAGAACTTTTCTGTACTCTACTGGCAAAGAAAGACAGGATTCATCATAGAAAAATC
ATAGGTCAAAGAGAAGAACTTGTACATTGATGTACCACGGGGAGGTGCCATTTTGGAAGG
GGCAAATGGCTTCTGAGGACCATCTACTGAAGGAAAAGACTTTCAGGACTTTGTATATGA
GATTGAGAGCAGAGATATTTAAAAAAAGAGAGAGAAAAACAAAACTCTGTGGTCCCTTCG
CTTGACCTGAACTAGGCAGAGCTGGTCACCTCCCTAAAGCTCTTTGAAATATCCATACCT
AAGGTGCTGGTGTTAAAAGATTAAGCAAGTGAGTAAGTGGTgggtcagtgagtgagtaac
>NODE_476_length_628_cov_34.280254
GGTGTGTTTTATTGTTGCTCATATTACTGCATTAATTTCTACTTCTAACTGCAGGATCAA
ACATCGCTGAATGATCAAGTGAACAGCTAAACAGTGTTAACATCCAAACAAAGTTACCAC
CCTCACACCCATCATGCCGGGAGTCCAAAGTCAGCCACACAAGCATCAATATTTTACAAT
CCCTCAAGAATCCTCTTTAAAGATGCAATCAATGCCTCCTATTCATTATCTATGTGTATG
TCTTCTAGGTATGGCCTTTGTCATTAAGCAATAATTCTCCCCTCCACAGTCCCACATTAC
TCTGCTGCTCCATACTTTTACAAATGCCTCGGGGCTATAAATACTAATGAAATCTCTTTG
CTTAATTTGATTTTGCTGGTACACTTGCAGTTATGGCTGAACTTTCCCACGAGAGAGGCT
GATTGAACACTTTCAAGTCCTTATGGAAGCAGGAAAACATTCCAAAGAGCTGGGGAGATC
ATTTCCATAATTACCCCGATTGGCAGCCTAATGACCTTCTGTGACAATAAAAAGATCTCT
TGTTAATTCCATTTCTGTCGCTGACATTCAAGAGATTCCTATCTTACATGTTTGAGGGTT
CACAAGATAACAAGTGTACTTTTTTTCCCTCCCGTTTCCAGCGAGCAAAAGAGCAGCCCC
ATTCAGCTCTGTGCCCCCCCCCTCCACCCCAAACCCACTGCGGTGATGTGGCTCTGCTCT
GCTGTGAAAGGGACCCTGCTTGTGCCTGCACGGCTCGTCCACCCTGCCCCAAAGTTGGAT
AATTTATGGGCCTGAGGGAGAttataaaga
>NODE_477_length_441_cov_14.621315
GGTCCCTCAAACGCAGCAGCCATTTTAGATGCGAGTGTCTTTCGAGGCCTGCTGGACGCG
AGCCAGAGAGGGAAGGAAAGAGGAAGATAGCGAGAGAGGTCGGGTGTCCATTTTAGGAAG
TCTCCATCTTGAAGCTCACCTCTGCGGACGGGCGTCCACGTTAGGAGGCGTTCAGCACCG
AGCGGCTGTACAGAGTTTGGTAGTAAGCGCCGGAGTCCATCGCGGCCGGACCCGGGCTGT
CGTAGATCTGCTTGGCCCCCATAGGGGAGCCGCTGGTGTAGCTGTTGTAGGCCATGACCT
GGTCCTGGTAGGACTTGAGGTCCATCTTCTGCTCGTTGGACATGAGGTTGGTGATGGAGA
ACGGGTGGTTGAAGTTGTAGTGGGGGTCCAGCGACTTGAGGGCGTCGCTCTGTAGGTCCA
TGTGCTGCTGCATGGCGCTGGGCAGGAGGTGGGAGCTACCGGCTAGAGACTGGGAGTGGA
GCAGCGGGTTGGAGGTGGAGGAGGCGCCGGAGAGGGACAGGGAGGACGGAGGGATGGAGG
AGGAGGAGGAGGATGGAGGAAGGGAGACGGGCGGGCTGTGGAGGTGTGAGGAGGACAGCG
GAGGGCAGTCTAAAggaaccagg
>NODE_478_length_666_cov_17.417418
ATATCCAACACTAAATATCTTTGTTTTGTTTTTTGTTTTTTTTAAAAAAGAAGCATTTTT
TCCCCCCCAGATTGCTTTAAAAACATCTATGAATATTCACTCCAAATTAACAGCGTTCAT
TCTGAGGTGGCATGGATTTAAACACCCGTGCGATTAAAGTCACACTAACACGCAACAAAA
TATTTCGTTCGCTATGAAATAAGTCGCAGGCCTGTAGTCAAAGTTAAAAGCAACTTACTG
CAGCAGCTCTCTGTCCTCCGCACCAACCCGACTACACAGTCCGGAGAAAGGTACTGCATC
CTCACTGCCACAAAGCCCTTTCTTCCTCCGATAAGGGGAAGCCAGCAGCTGCGATTCCGG
ACAGTTAAGATTATATATGATGTGTATATATCGAAGGTTTGTCAGCTCTTCCAGGCCATA
AAACCCACTTAAATGACACCACGTGCTTCCTATGCACCATTCACAGGCCCTGCTTGGGGC
AATTGGCATATGTAACCTTGTAAACTTTAAAATACCCTAAAAGAAAGACATACAAAAAGG
GGATTGAATACATTGTCCACGCATAGGTTAGGCCTAACAGAGCGCAGAGAAAGTGGACGC
TGTGCTGACCGGTCCACATAACCGTCAAGGAAGTTCAATAGGAAGCTATTAGTTTGAGAG
GTGAGTTGATTTTTATTTTCTTTAAGTAGTGCTAGAGAGAAATTACCTCCTAACCTTGGG
GCTACACCGGCGTCACACTGCTACTTGTGCTAAAGCTGCAGTTGGACACAGATGCCCGGC
AAACTGGCATGGTTTTATGTCCTTTCTACTGGCAGATAGTGTTGTTTTAACTGCTGCGTA
ATGATGCc
>NODE_479_length_667_cov_24.356821
AAAGTTACCGTGAGCTTCCAGTGGAGCATTAGCAGAGTTTGTCTCCCTGTTGATGGCAAT
AGGAGAGGACAAGCTCTTCCAGGGCCGGAGCTTTTAGCCTCTTTTATGTGTCCTTTCGCA
TTGGTGTCAGTCTGTCAATAATTCACAAGGCCAGCAGGGTGGCATTTGGGTGAAATAAAA
GCCCTGAAATTCGAGATTAGAATGTGATGACGGGCTTTGTTCCATGCCGGTGTCAGAGTG
CTCATACGCTCAAAGGAGGGGAAGATGAATGTTTTTTCCCCGCTTTCCTTTATCACTGAG
GGCTGAATTGTGCATCTTTTGCGAGTGTGTTTGTGCGTGGCAGGCGAGAAAACCCAGACT
GTCTGCTGAGCTGTATCTGCGTCTCCAGCAGGGCAGCTGATTTGGTTTGTGAAGTATGTT
AATAATCAAATGATCAACAAATAACAGATGTATTAGTTCATGCAGCTTGAAATGTCAAGG
AGGCTAAAAGCGGAAATCTAATACAGAAAGCCCAGTTGCATTGTATTATTTTCTGTGACA
AACCCTCCGGTCCAAATTACGTAGAGCCTCCTACAGTGAGTAATCTTTACAGAAAACGGC
GCCAATATTTTGTAATTAAGCTGCAGTAAGACAACGAGCGCTGCCACAGATGGAAGTTGC
AGAACTCGTATCACTTTTGTTTTTTGTTTTTTTCTCTCAGTGTGGAGGTGGATGGGGGAA
GTTAAAAAAAAAATGCCCCGTGATTGAAAAAGAAAGTAATAAATGAATACTTGACTTATT
GAATTACTCACTCGGTCTCGAGCTAACAAGAACAGTCCATGAGTGAGAAGAAGGGATATC
Agctgttgt
>NODE_482_length_931_cov_18.731472
CTGCGGATAAAGCCTGGGCCGTGTGAGACATAGAATACGGGACCGATGTCGCCTGAACCG
GGCCAAAAGCTCCCGTTTGACTGGAGACCACTTCACTGTGGCCTGCCATATGATGATTGT
GGTGGTGGTGATGGTGGTGGGGATAATGATGGGCTGGGCTGATTTTGAGGGCCGCGGAGT
GCCCCATGTGTTCTGGCCCGAATGGACTCGGCCCCAGGCGGGGTTCCGCAGTAATCTCCC
CAGGGTGCGAGTGAGCCATTGAGTGTGGATGGCTGCTGAACCCCGGGAAGCCTGTCACGC
TCTGAGGGGTATGGTGGTGATGATGGTGATGGTGGTGAGCCCCTGCCAAGTCAACTAATC
TCAGCGCCGTGTTCCGTTTGGAAAACGTAGGGTCCATCACGGGGCTTCCCAATGCATCCA
CGCTCATTACTTCCTAATTTTAGAATAACTTGACAGCAGGCAAAATAATAATGATGATGA
CAAATATATTTTAATCGCAATGAAAAATAAAGAAAAAAAAACTTTATAAAGTTAAGTCTA
TCTGCAGACTACATGGAATCCCATTCGGTTGAGAGGCAGCAGCAGGACGCTTTGATACTG
AATAGAGATTCATGGTAGGCGCTGCAGCCCGTGGAGCTAAACAATCACCCTGCGCTCTAA
TTGGTCAGAGCTCTGTGATTGACGTCACCAGTGACAGTTTCCAACGTGAAGAAAAATGTC
TTAGTGACAGCGAGCAGCCAGCACGCATGCGCAGTGCCTCGGGCAACGCTTGAGAAAAAT
AGTTGTTATGCAAAGGTTGTTGTACAATAAAAGTCCTAAAAACTTGATCCAGATATACAG
TCGCCTTTCTTTTGTCGCAGCGAACAAAGACTGCGCGGCTATGAAATAGCAATTTCCCCA
CTCTGATTACGCGATTACAAAACAGACTGCCTCGCCAGAGTATGCATATTGTCACTATTA
AAGTTGTAAGGATCATAAATAATGCAGTGACATCTTCATTTTGCACTGAAACGCACGAGG
GGCAACTTTACGCACACATTACGCATAACTTTACGCACGCAAAAGATCCGTATGAGCGGA
GAAAAACTTTAGCAATAGGACTCTCCATGTGCg
>NODE_483_length_596_cov_27.835571
AGAAGAATGAAAGTTCCTTTACTAGTGCATGAAAAAAAAAACGTGTTAACTCTTTGCAGC
CCAGACCCAGTCTGAGTAATAAAAGACTTCATATATTTTCTTTTGTATTGTCCAGGTTAA
GAGAGTGTTTGGTTTCCTTTTTACAGTTTGTGGTAGCTTATTTTTTCTGCCAAAAGGTGT
TTGAGGCCTACTGGGACCACTTAAAAGTTTATGCAGAGCACTAGCCAAGTTGGACAAAAA
AGCCTTGAAGTATACACACACTGGCCCCTTTCTCAGAACCTCTCAGCTCTGGCTTGGGGG
AGTGTTGTTGGTTTATGAGAGGGAAAATAGCCCCAGCCTTCTGCAAAAGTGAAATGGGAT
TAAGGCCTTTGTTCGGCCCACAATGGTGAGGGGAATTAGCAATAGTTGTAGGCACTTAGA
AGAGCTCTCACACAGAAGCTTATCCCAGATTTTGCACAATAATCATTTGAATATCAACAG
TGTTTTGCAACTACAGCGCTAATGTATAAACCTCTCTCTTTTAGATATCGAAATCCCCAA
AAGGATTTTTTACCACTGGCTACATCACAAATATTCATGCTCTTTATGGCAAATCATATT
TTTGGGTATCATTGCACTTTAAAAGTTTAAAAGTGGTGAGGATAACTTGAAAGGAAGTTT
AGGGAAGAAGTTTTTATTATTTACTTTAGTTGTGCTGCAAGCTTTGTGCATTTCTTTGTT
GGCTCAAAATTAAATAAACTCTTATTTGTAGTTAAAGTTCagcgtcttctattcaagg
>NODE_485_length_574_cov_31.536585
AAAAAGAAGAGTTGGTGCAACAATTTCTCCACGCGACTATTGTCAGTTTTGTCTGTAAAC
ATGTAGGAGCAACAGAGTCAGGGCCCCTGATGGATACAGAACTACTTGGGGGTGGGGGGA
TGTTGCTTATTTAGTCTGGGATGATGTGCACTGTCTCTGGCTCCAGAGGCTGCCCCTCTT
CCTGTTTACCTGGGAGTCCTTTGGGGTGAGGTTGAGCTGAAAAGCCCAGTCGGAGCCAGT
CAAAGGGAGCGTGGCGCAGTCTTGACCCTGGCGCTCCACTCATTGTGTAGTGCAGCGGTG
TAATGAGGCCCTGTGTGGATATTGATATGACAGAACAAAAGGCCAAGGTGCAGTAAGGAC
AGCAATCCACACGTTTCACACCATTTGTTTTTCACACCGTATCCATCACATTAATGGGTC
ACCTTTCTGTGACAGCTCATGATTACCTGCTTACCCATGGAGAGAAAAGGGGGTGAGAAA
GAGAGGGAGAGAGAAAGCCTGGTAGGTGCAGAGACAGAGAGATAGGCAGGAAGATAGGGA
GCGAGGGTGCTCCGGTAGTGAGGGCGAAGGGTGAGTTGGGGTTGGAAGGGGGCTCAGGGA
GCGGGGGGATGGGAACCTTGTGCCATTTTTTTATTCTTTCATGAAGATTGGCTCCAGCCC
TGTCATCATCCCCACCGAGTGAATTTATGACAGGTCAGCTCTCCATGTAGTCAGCTGATG
GATGGAGAACATCCAAGTTTATTTGGGGCATAGTgg
>NODE_486_length_690_cov_27.892754
AAATTTGAGATAATTTCAGAGTAAATCCATGCGTAAAAAGTTGACAACAAACTTCGACAA
GCCCTCCGGAGAATGAAAACTGTTTCTCTGAATGACTGACTGCCTATCCAAATGAGAAGT
TGTGCAGAAAAAGAAATAAAGGAGTAATTTGAGGGGAGATTATATAAATATTACAGACAG
AAAAGAGAGTAATAATGAAGTTTGCGAACTAGAGCCGTGTTGTGACAGATAAACAGCAAG
TCGGCGTCATCATCTCCTAATTTCATTCCTTCATTTGGACAAACATAAGTAATATATAGC
ATTAATTACCCTATTTAGCAGATAGGAACCTCATTGGCTTTTTAAATGCTGCATTAAATA
CATAACTCATCTCTTCCCTCTGCAATTAACATCAGAACATCACACTCATTTCCATTTTAA
TGACTTCCCAACAATACGCCACCTTTGATGATAAGGCAACATAATGTCAACTTCATTCTG
AGCTGGCAGTGAATGTGTAATGAACTTAACGTGATCATTAGTGCTGTTAATTATCTTTCT
AATATGAGGACACAGATATGATTATGGAAACTGCATTCGCTGATGAAATAAATCTCTGGG
AGGATTGCACTGAAGCTTGACTGAGGACACAGCCTGCCTATCTGTCTCTATATTCTCATT
CATTACCTACAGTAGGCTTTAAAACTCTCTTTTTTTTTTGTTCAATAAAAGTAGATATCT
GAGAACCAGAAACTATGCTCAACGCTCTGCAGAAATGCATTACTATGGATCCAGTGATTG
AAAAGAGACTCCCCATAAGCTCATGACTTGCCCAATAAAGGTCATAAGTTGATGATCCAG
ACATTAATTAAAGACTCACTTGTTTCTTCATg
>NODE_489_length_656_cov_16.628048
TCAAAGCAATATGGAAGATGTGGTTTTGGTGTCTTTTTTTTTGAAGAATACAGGGGGAAC
ATTAGGAGAAGCATGAGAGAGTCAAAGTGTCAACGTTAGGTGAGAAGAAGAGTGGAGGAG
GAAGATGTTAGAAGAGAAGAAGAAATAAAAAAAAGTCTCATGCACTAGAGGAGAACACGC
ACTCACACCCCACAGTGGCAGAAGCGGTGTTGGCGGCAGTGGCAGTAGTGGTAGTAGTAG
AAAAGGCTACATGTGTAGGGCTAGAAACATTGGTTACATCGTGCTGTTGTTGGCTGGAGT
TGGAGGCCTGCCGCCTTAGAGCCCCCTGAAAGGAAGTTCCACTCTGGAACGCACTCACTA
CATCCATCTGCAAAGAATCAGACAGCGTGACAGGAGAAAGCCCAGAGGAAATAAAACACA
ACACAGCCAGAGGAGAGAGAAAAGAGAGAAAAAAATAAAGAAAAGGCACCAGTAACCATA
GAAAATGTCACTTCGAAATTGGATTTAGGCATTATAGTTAAAAGAAAGAGGGAAAAGGGG
ATGATTGGGTTTAAAGGCACTGATCGGAGGGAGCTGACTCCAAAGTCTGACCTCACTTTC
ACTCTTTTCTCTGCAGAATCCTTCCATACTTCCAACTACAGCCATGCCAATAGTCTTTGA
ACAATCAGCTGCACTATCGTGCTTTCCATCCAATCCAATTCACTTGCTTCTCATCAGTAC
CTTCAAACTAGTTGGGTTTTAGCAGAAAGATTCAGACTGAGTCAGAAATAGGCataggaa
cctgctttagctcagaagcagaacagaaaaaaattagagaaagggctttttgttttaa
>NODE_494_length_613_cov_16.703100
ATCACTTCCATAGAAATTTCCACTGGCCTGCCATGCCATTTTCTCTCATATCCACCCCCC
CTCTCACCACCCAATTTCTCTGGTGGCTTTTTGAAGACTTAAGTTCCACACTTTTTTTCC
CCCCCTCTTTCTTACAAGTCAAATCCTGGGAGAGGTTGATGTGAAGACCAGGCAGAGCAG
GGATGTGAAGAATATAAACACAATTTTTTTTTTATTGTCCAGAGGGAAAGGAGGGGTGCC
GGGGGTTGGGCGGTGGGGTCTGTAAAAGAGACGGGGACCTTATCACAGCCCAGCAGCTCT
GTAATTCGCCGCCATGATAAAGTGGCAGCGCGGAAAACCTTACAAGGCTGGCACAATCCA
AAGACGGATTAGGTTTTTCTGACATAAGCTTCCTGAAAAACTAATCAATCAGCCCATGCA
GTATTATCAGAAGCGTGAGATTAAAGAGCTGCTCCTAATCCCCCCACTGTACATTTTATT
ACACTTCCCAGTGTTAGTTGCCTTTAAATATACAATAAATAAATAATAAAACCAAACCTA
ATTGAGCATGGGGAAGGGGAAAAGGGTTAAAGAGCCCTTAGAGAGGGAATTTATGTAGAA
TTTGTGTTTTGTTATGAAGACAGGGATAAAACTGTTGTCCTTGCCAGAGCACTTTTTGAC
TTTGAATAGAGCATCACTGTCTCTGGCATGGGGGGGAAAAAACCTCCGGCAGAATTTTAC
ACCAATACGGCTggctaaaattgaatcacatcaattcggactttcttgttaagatttttt
tgctcattaacgggt
>NODE_495_length_815_cov_35.941105
TGAGCCTTTTAACCACAGCAGAAAAAAATTACTATTGATCTTCAAATGGCGATAATTGAA
AAGATCAAAAAGATTAAACAAAAAAATTGAGAATGTGCTGACTTACCATGTTAGGCTCCT
TTTTTGTTGTAAGTTTTTGTTTAAATAAAAAAAAAATATTTGCTCAAAGATGCAGCATTG
GAGGTGTCAAATTTTTGTAGCCGTCTCTTGATCGTATTACTTCCACAGTCCTGGTTTCCA
ATGCGTCTGAACTTTTTCCCTTTCTCTTTTATTTTGTTTGTGGTACCTAGCCTTTTTTTC
CCCTGCTTAAGACTTTAAAAGCCTTCAGCTCAGTAAAGCAGCACAAATTATCTTGCCACC
TTGCTCAGCTCTGATGCTTTGGCCGCTAACTTTGGAAGGCCCTTTACTACTGCATCAAAA
TTAGCATTGTCAAAGCAGTTAATGAATATTAATATTGTATTTGTCATTGGAGCTGGCCCA
TTGCTGAACTCCAAGTCATCCATCAGGGACAAGATTAAGCACACAATTATTTCTGACTGA
CAGGGACCAAATCTGGAAGATTTTTTTTTTCCTCCAACAATTTAAAGAAAAAGACACAAC
ATCATCTTAAGGTACCTCCCATGAGACGAGACAAGATTAATACACTTTTAATGAAGCAAG
ATTTCATGGTGCATGAACAGCAGGAATCTCAAGAAAAAAAAAAGGAGAGGAATATAGAAA
TATTTTGACTCGATTTTAACCATTTTCTGAGGATCGCATTTATAAATTACAACAGATTTT
GATGACAGGAGACAAAATTTTAACTCAAAGAGCGTCCTCTTTTTTTTTTCTTTTGATGAA
CTACAACAGATTTATTCTCCTTGATTTTTTTTAATAAGATCTGGATTTGGTTTTTTCACC
TTTGTCGGAGCGCAGAGATAAGAAAAAAAAATTAAGACGTACAAGCGCTGCACCGAGGAC
ATAGCTGGCGCTAGATTTAACATGaaacattcattaa
>NODE_496_length_521_cov_22.894434
TTTAGAAAGACTGGTATTGCTAATATATGGACTGTTTCTTTTACCTGTAGTGTTGGAACA
GTTAAATTGAACATTAACAAAGCTAACTGTATTCCAAATATACATTTACTTATTTAATAT
TTCTGATTTATGTGCGCAGTGCGTCCAGAATCTGAAAGAAGTAAAGCGAAACTTGCCAAC
TAATCGTCCATTTATCACAGTCTCAGTCATTTCTGGTCACAAAGTAATCAGAGACAGAAG
CGGGCTCAGCTAGCAAAACCAGAGAGGGGAGAGAAAGTGGTAAGCAGGGCAGAAAGGAGA
GGAGTGTTGCTGAGGTTTCAGCAGGAGGCATTTTATGGTGACTTGGTAAGGGCCTTGTGG
AGCTGCTGTGCATCTGCATGAAATGATGAGCCTGGTGTCAGGACATGGATCATCCTTTTA
CACCGAGTAATGAATACAGATTGCACACCGGATAGAGAGGCTCTGCAATCTGCTGCACCA
CAAATGAAACAACTGCCGTTCTAATCAAATAGTCTTTTCATGCCAGCGCAGCCCTCAACT
TGGGCTAAATTCAATTCCAGATTCACAGATTTGTGGGTTGGGGGTTGGGGAGACGCAGGA
GGCAAGGGGGAGTTCTAAATGTTGTAATTAGAGTATTGTTTAATGTGTATGCGTGTAGAC
GTGTGGGATGTGCGTGTGTGTGTGTGCGTACGTTGGGGTGGTG
>NODE_501_length_416_cov_3.605769
TTTTAGGTCACGACTCGTGACCGATCCGACTTCACCGAGTGTCTGCGTAAAGATCTAGAC
TTTATTTATTTATTTTATTTAAATAACACATTTATTTTAAATGTGTCACACAACCTGTTT
GTCTTCCTCTTCTGTGTTCTAAAGTCTTTGTTCACATCTCACTCAGACTGTGAGTTCTGT
GCGGCTGCTGAGTGGACATCCTCTCCGTGAGGCGTTCACGGCCTCCTTACTCCTCGCCTC
TCCTCCAGTCTTTGACTACAGTTCGCTCGGGTTCCGGTCGCTCCATAAATCGCGCTCTGT
CGATACCGGCAGCGGTAATGTTCTGTCCTGAACTGCCCGAGTCGCTCATACACGTCGCAC
TTCCATCAGGCTGCCGTCGGGCTGCAGCTCCTGCGACGGGCCCATGCTTCCTCTCCATCA
CGGCTAACTGGAGTCGCTCTGACAGCGGTGAGAGCGCCGCGGATCCGATAGATCAGCAGC
GCTCCATCTGCTTGTCATCTCTGATTGGGGACATAAATGTAGCTTCAGTCTTTAGGACCT
GGAGTCGGTCCAGAGGTGACGGAGGaggaaaaaaaccgctgccacgccgagcagagat
>NODE_502_length_558_cov_23.392473
AAAAACACCCACTGTGGACTGTCATGTAGGTAGTGGGGGGGGGGGATAGAGACAGAAAGA
CAGAGAGCAGGTCGGTGCTTAAAGCTAACAGGTAACCTTTCTGTGCACCTAGGACAAAGG
CAGGGGGAAAAAGAAAATGTCAAATTAAGAGAGGCCAGGCAGAGAGACGTGGCTGCCATA
TTTGTGTGAAAGCCCAGTGCTGTTGGCAGCAGAGATGGCTGCTTTCTGATTCATCTGGGG
CCGTATGGCAAAGCTTTGTCAGTCTGTGCGAGGTATAAATAATTCAGGGTGAGAGATGGC
AATTACAGGGCCCTGCACAACCAAAATGAATATTTTATAAGGACTAAAACTGCCCTGGAA
TGAATCACACACATGGAGTCACACACACATACACACACAAGTGTAAGTGAATGTGCGCAC
ACGCACACATGCGCCCAAACACACACACAAAGGTAGCACATATGAACCCTTGGCATTGCT
GTTGTATTGTTGACAATATAACTATTATATTATATAAACTGCTTTTGTGGGTTAATAATT
TGTAATGTTCTCATCGCTACGTGTGATTTTTCACAATATTTAGTTAAGGGGTGTAGCATA
GCTTCTGTTTTCTTGCCGTGTAACGAAAAAAAAAATGTGTGTCACCGTAAACAACTGTAC
CTGTTTCAGATTTGTGTAAActactcagtgtctcatctggaatactttgggaaaaattaa
aagtaaaaagtgttgcaaat
>NODE_506_length_993_cov_40.184292
TTAATTATTAGCCCTAAAATGCGGAAGGATTTTTGTAATATCACACACAACCACTTAGTG
TATTAAAGAGAATGATAATGTATGTTAGTGCGGATTCATGAGCCCATTCCAAATTATAAA
CCAAATGTAATCCCCGCAGCTTTGGTTGCTAAATTGAGGTTTTGATTCACTTACTGTAAT
AAATGACTTGACTCCTGAATACATTTCTGCAGTAATACTTGACACCGCGGCGCTTATGGT
GTGCAAGATGAAAACAGGATGTGTTTCTAAGCAGATTTAACAATGCAAAATGCATAAAGT
GTGAGGTCATCACTCCGAGAGAATGGAGTGTGTAAAAAAGAGAATACGAGCCTGCGAGGT
CACAGAAATAAAGATAAATGTGAGTACCAACAGCAAGGCTGTGGCAATGGAGCTAATAAG
AAACTGTTTTATCTTTTTACAATTTAAATTGTAACCTTGAGCCCACAGCCAGCCACACAG
GCTCCCGGTAGAATCATAATTCTGGCAAGGGGGAGCAGTTCTAGGTGTGGGTGCATGGGC
CACAGCATTAGCTCTCTGAGTGAAATATATGGCAGTGACGCCTCTCGGCCCCATCCACAA
TCAATTGGATTCTTTTCCTTTAATATTTACTTGCAGCGATGAGATGCTCGTCTGCATGGT
GATGAACAGTCTGCCACTGGCGTTTGAAGGTGACCTGTCAGTGAGTATGGACAAATCTCT
CGCTCGCAGAAATGTAGAAAATAAATCATTAGGGGCAGGCAGTCAGACAGGGGCCTCTCT
CCCTCCCTCACTCTCCTCGGATTTAAATCAGCTCAGATTTATGATTTGAATTAATGCTTC
GTTTGGTCAAAGGAATGGTCGCAGAGACAAATGATGTTTGGTACTGAAACCATCCTAATA
TTGATTACTGGGTGTCGCAGCAATCTCTTGTTTATATCAAGCACTCTCCTGTGACAGGGT
GGCCAGCAGGAGTCATCCTGATAATACGCTGGAGATATATGGCCTGCTCTGCACCGTAGA
GCCATGAAACACAGCTAGCAGTGTGTTGTCTTCTTCATCGAGCCCAGGACTTCTGCTCAC
ATGTTTATTTTTAACGGAGGAGTTTAGTAATTTTACGGAAAAATAAGGACCGACTTACAG
GAGAGCGTGATTACGGAATTATTTAACATTCCAAa
>NODE_507_length_670_cov_8.516418
GGGGCAGGTGGCATTTCCAGGTGTCTAGCACGTCTGGTTGCGGAGATATTGGCCAAAACC
TTCTCCCATTCACTGACAATGGGACGTGCAAAACGCAGCCAGTGTCATAGTGCTGAGGCC
AAGACAAGTTCCCGTAGAAGGCCTTTGAGAGCGCGTTTCAGACCGCTCTGAGTTGATTGG
TAAAGGTCTGTAGGGACACTTTTTTGGGTCCCGTTGTATGGGCCAGCCCTCACCGTAAGC
TCCGGAATTAGGGTTAGGGTTAGGGTTTCGGCCTGGGGTGAGGGTTTGGGCAAACGGTCA
GTGCTAGAGACATGAAACTGGTGTCTACCCCCCCGTTTGCTGCCGCCGCGATCGCACTGA
GCCTACTCCCGAGTCTCTACGACGTCAGGAAGTGGGAGTAACCTGTGATTTTTTGCCGTA
TCTCGGGACGGAAAGGTCGTAGAGACTCGGGACTGAGACCGGCGTCTTCGGCATAGCCAA
ATTAGGTGGGGCAGGTGGCATTTCCAGGTGTCTAGCACGTCTGGTTGCGGAGATATTGGC
CAAAACCTTCTCCCATTCACTGACAATGGGACGTGCAAAACGCAGCCAGTGTCATAGTGC
TGAGGCCAAGACAAGTTCCCGTAGAAGGCCTTTGAGAGCGCGTTTCAGACCGCTCTGAGT
TGATTGGTATAGGTCTGTAGGGACACTTTTTTGGGTCCCGTTGTATGGGCCAGCCCTCAC
CGTAAGCTCCGGAAttagggtTAGGGTTAGGGTTTCGGCCTGGGGTGAGGGTTTGGGCAA
ACGGTCAGTGCTAGAGACATGAAACTGGTGTCTACCCCCCCGTTTGCTGCCGCCGCGATC
GCACTGAGCCTa
>NODE_508_length_534_cov_20.831461
GACAGATATCATGAACATGGCTATAACTCCTATCTTTTACACTTAAATTCTGGAGCCATA
ATGCATTGGACTTTGAGAGTTACCCCAAGGCTCACTAGCCGTGTGAGTCATTGACATACC
AGTGTCTCTGACTGCACAGTCAATTACCCATCTACCTTTCATGGGACAGGAGTAGAAGAC
AGGGAATGAGTTCATCCATGCATTCAACCTACAGCAAGCCATGCCTCTATCGGAGGTGAA
ACCCATATGCAGAATGGAGAGACAAGAGGATATTGGGTTATTTTTTTTCCTATGTGGAGA
ATAAAGGTTAATAACAGTCCTTTCCTGTGTCATATTTGACATGACCAGTCATCGCAGTAA
TTACAATCATTACACTCCAAAGGATGTCTAGTTATCCCTCTTAAACACAGGCCGCACAAA
AGAAATCAATTATTCAATCAGAGCTCTCCCATTCATCCCTGCCTGAGTTCACTTAATTTT
GGGCCTGGGTGAATCTGCCGCAAATAAACCCCACGACCGGAGAAGAAAAGACGAACAGGC
CCCTAATTTGTACCCTTTCAGGCGGTCAATCACTTTTCAAAGGAATGCAAGCTTATTCTG
ACAATCAGGCCGACGTGAATGGGAATGGGTTTCATCTGCTACTTTACATAAGTTATCTGG
TGATAAAGAGGGCAGAAGAAGAGAGGGAggggtgaactttctgttgacaagtgcag
>NODE_511_length_789_cov_12.684411
ATTCCTTTGTGGCTCAAAGCGGACATAAACTACCCGCTGGTGTTGTGTTTGCCAGACACT
CCGCTAGATCATCAGTAATTAACACGCGCAGTGATCTCCTCTGAGTTAAAGGGGGATCAT
CTGTTTAGTCCTCTTTGGTGCACGCTAGGATTTCTTGCCCTAATCGTAACATAATAAGAT
GTCTGCATAAACTCTGCTCTTTTTTGCCATTTCATAAGATTTCTGCACAAAGCCCAGTGC
TGATAATAATGTTTTAATTCCCTTGAGAGGCAGTAGGTCTTCTCTGGTGCTGCCAGTGGT
GTTAATGGGGCAGGAATGCAGGACGAGTGCTTTCCCACGCTGTTGGTTTTCTTCTGCCGG
GTGCGTTTGAGATGAGGCTCTGGGCTGGCTCGGCTCTGCTAATGCAGCCAGAGTGCAGAC
AAATGGAAAGTGACACTTGTGTGTGTAGAATGGTATTTGTGGTGACGCTTTGACTACAGA
TAATAAAGTGTTCGCCCTGAGGTGATTTTGCCCGGCAAGCACCCCAGATGAAACTCACTT
ACTCAGAGAGGGAGGCAGAAGAGACAGAGAGGGAGACAGAAAAGACAGAGAGGGAGACAG
AAGAGATGGAGTGGGGGGGATGGAGAGGCGGAGAGGGGGTGAGGAAACGGAGAGAGAGCA
AAGCAAGAGAAGAGTACAAATAAATATAGACAGGAGGTAAAGAGGATGAATAAGAGAGAC
AGCAGAGAGAAGATCCAGAGACATGTAGAGGGAGATTCAGCCGTTTGTAATTTCGGTGCG
TCACGGGTCAGAGGTTACAATCGTTGTTTCTGAGAGTGGTGGATTTTACAGGTCAGAAAA
CTGAGATTTGTCCTTTTTACTATGGCTGATTTTAAGGACATATCACGTGTATCCAGCTGA
TTTTTATGATAAGACATGAAAAACATGAATgcagcttattgaggcgtatggattttgact
aattgttactg
>NODE_512_length_587_cov_20.911413
GTTTTTTATGCATTTCTGGTCCTAGAAGCACAACTGGACATGGGTGGACGTTGTGGTAAA
GTTATTAAACTGTAATTTTTTTCACAGGTATAATTACCACTTATTAAAACTTGTATCAGG
GAGTGTCGGCAGATGAGCAGTGAATATACAGAGCAGCATCTATGTGTGTATTCATTTCAG
GTTGTAAACAGTAGTCTCGGAGCACTGGGTTGTTATCGAGTTGTGGCCCCCGGCGTAGGA
TTGATCCACTTCAGTCCAGCAGCAGGGGGGCGGGAGCTCTGGAGGGGCTCAGCAGGGCTC
CAAATCAATAAGGTTAATAGATGTGGGGGCCACGCAGTCAGAGGTGTGCAGCCTGGCATT
TTCGGTGCCAATGAGGAAAATTCCTGATGACGAGGTGTCTCTTTTGGAGCCTGCATTAAT
GTCAGCCTGATTACCTGGAGCCTGGATGTCAGATACAGTGGGGTTAGTGCAGGCTTGTTT
CTTGGCCATTAACTGGAATTAGCTTTACAAGGAGACCCTTCAGATTGGAGACTTTAACTT
GCCACCTCTTCATCCGCTGTCCATTGAGAACAAATTGCCAACCCCCTCCCTCTTTTCCCT
CCTGACTCTATTCTTTCACTCTGATTTCTATAATGCCAACAGTTTCATAATCACTTGATG
AGTAATTTCCTCTCATTTGGGATTTGGAGAGAGAGGTTTCATTTAGAAGTTTCTTTCTTT
TTTTTTTTCTCCCACCCTCAtttttatggtatttctcacatcacgtttt
>NODE_513_length_796_cov_37.139446
TTTCTCGATCCAAAGTTACTCCTCAGCTGGTGCTTTTGCGCACACGCAGCGCTTCGTTTG
AATTTAAAAAAAAAATCACGGCCCCCTTAATAAGTGAGTGATGCTGCGGATTTCTGAATG
GACAAACTGCGCAAAGGCAGCCGTGCTTCGTGGCGAAGGTTACGCCATAAGATGCTGTTG
GCTTGTTAACCTTTCAATTAAGGAAATGTGCGCAGCATGCGCATCTAAATGCGCTCCTAT
AGCTTTGTGCGGTAATTACAACATTTGGATCGACCCGCTATTGATGACAACAGGTTGACT
TGCCCCGCAGAACGCACGAGAGTAATTGCTTAAAGGTAATTGTGGAGAAAAAAATAATGC
GCTACTATTAAAGCCGAACAGAAAGAGCACATATGGCAGAAAAGAAGAGGTGCGTGTGTC
AACTCTGTGGGCCCACCGTGCATATAAAATTGTGTGACAATTGCCGTGGAAAACACTCCT
GGTGGAAGGCAATTTCACAAATAATTTTAGCAACAATTAGGGAGTGTGGAGGGGTGAAAT
GGCGATTTCACATGCAGATGTGCCGGTGGGAAGGATCTGGTACCCTGCCGAATAGCTATG
ACCCTCACTCTCCCGCTTTGGTTTGCTTCACATGGGACAGAGAAGCACAAAGAGACCGCC
TCACCCTCCTGGGAAGGCGCAAAGAGCACTGGATTAAGTCAAGCATCAATCATGTGAAAT
CCAAACAACAGCACGTTGCTTTCATGGAAGAAGAAAAAAAAAGCAGGTTCTTTAACAAAT
GTCTCACCTCTGTTTGGGTCTTTCTTTGCAGCTACAACAGGTATGTTTTTGAAAATCACA
CAGATACACAAAAAGCTAATAATGCAGTTTTTTTTGTGGTTCAGCTCCATCATGCAGGTT
TACTGTGTTTTATCCTCATCAGCCTGATGTTAgtttgctgtgcagctgtttgtaattcca
ctccaaagaaaagaggct
>NODE_518_length_971_cov_10.390319
GGAGTAGGCTCAGTGCGATCGCGGCGGCAGCAAATGGGGGGGTAGACACAAGTTTCATGT
CTCTAGCACTAACCGTTTTCCCAAACACAGGCCGAAACCCTAACCCTAACCCTAACCCTG
GCTGCGTTATGCACTGCCCATTGTCAGTGAATGGGAGAACGTTTTGGCCAATATCTCCGG
AACCAGACGTGCTAGACACCTGGAAATGCCACCTGCCCCACCTATTTTGGCTATGCCGAA
GACGCCGGTCTCGGTCCCGAGTCTCTACGGCCGTCCCGTCCCGAGATACAGCAAAAAATC
ACAGGTTTCTCCCACTTCCTGATGTCGTAGAGACTCGGGAGTAGGCTCAGTGCGATCGCG
GCGGCAGCAAATGGGGGGGTAGACACAAGTTTCATGTCTCTAGCACTAACCGTTTTCCCA
AACACAGGCCGAAACCCTAACCCTAACCCTAACCCTAACCCTAACCCTAATTCCGGACCT
TACGGCTAGGGTTGGCCCATACTACGGGACCCAAAAAAGTGTCACTACAAACCTATACCA
ATCAACTCAGAGCGGTCTGAAACGCGCTCTCAAGCGCCTTCTGCGGGAACTTATCTTGGA
TTCAACGCTTCCACACTGGCTGCGATATGCACGTCCCATTGTCAGTGAATGGGAGAACGT
TTTGGCCAATATCTCCGGAAGCAGACGTGCTAGACACCTGGAAATGCCACCTGCCCCACC
TATTTTGGCTATGCCGAAGACGCCGGTCTCGGTCCCGAGTCTCTACGGCCGTCCCGTCCC
GAGATACAGCAAAAAATCACAGGTTTCTCCCACTTCCTGACGTCGTAGAGACTCGGGAGT
AGGCTCAGTGCGATCGCGGCGGCAGCAAATGGGGGGGTAGACACAAGTTTCATGTCTCTA
GCACTAACCGTTTTCCCAAACACAGGCCGAAACCCTAACCCTAACCCTAACCCTGGCTGC
GTTATGCACTGCCCATTGTCAGTGAATGGGAGAACGTTTTGGCCAATATCTCCGGAAGCA
GACGTGCTAGACACCTGGAAATGCCACCTGCCCCACCTATTTTGGCTATGCCGAAGACGC
CGGTCTCGGTCCCGAGTCTCTACGGCCGTCCCGTCCCGAGATACAGCAAAAAATCACAGG
TTTCTCCCACTTC
>NODE_519_length_861_cov_29.200930
TGTGAGACTTTGTTTGAACTTCTTTGAACAATCTATAATCTACATTGTGTCTTCTTTCTT
TATGTTTGTACACAGAGTATTCACTGAATAGTGCAGACCTGTCCTCCCTGTCCGGCTTCA
ACAGTGGCAGCTCCCTACACCTCGGCTCAATGAGCGGGTGGCAACAGCAACACCTTCAAA
ACATGCAGCATTCAGCCCTCGGCCAGCTAGGGTGAGCGCACTGAACTTACTTTGAGGTGT
TGTTGGCATATGCATGATGTAACACATACGGTTTTGGGTTTTTTTTGAGATGCCACACTC
AGATATCTAAGACTCCTTTACTGTTTTCAATCTTCACTTGAACACAAATGACACCTCACA
AGTGTGTGTGTATGCGTACTTGCATGCGAGTCACTTTGTTTCTTGCTCTGTAACTCTGTA
ACCTCTTGCGTTTCCTCTCCTTCCAACAGAAATTGCTCTAGCTCTCACTTATGTCAGGGT
TCAAATCTCTCCCTGCCCTCTGCTCAAAGCCTGCACATCAAGTCCGAACCTGTTTCTCCT
CCTAGAGATCGCACCAGCAGCACACCGGGGGGCTACGGTGGTGGGGTACCACCTCCCCAG
AACCCCTCGTCCCGCCAGGACTCGGGACGCTCCCCTGTTGATAGCCTGAGCAGTTGTAGC
AGCTCCCATGAGGGCAGCGACCGCGATGAGCACAGGAATGAGTTCCACTCACCTCTGGGA
CTGGCCCGGCCCGCCCTGGACGAGCGCGAGAGCCCCTCCATCAAACGGGTGCGCCTGTCA
GAAGGATGGGCGACATGATAGCTCTGTCCTATCCCCCGGCAGTGCCCCGAGTTGCCCTGA
TCCCCCGGCAATGCAGCATTACGATGCCCCCCAAGTCAGCTCCCTCTCCTTCCTCCTCTC
ACTCGATATCACGAGTCACTCACCACCCAACCCCATGGCCTCTTTCCTTTTATCATTTTA
ACGTTGAAGGAAAGAAAAGGAACAACCCTTTTCGAAAAACCTATTTgtattttcttttcc
ttttttattttctttttcttttt
>NODE_520_length_677_cov_17.564255
TTAATTACGTGCCTTTGAGGTCATTTTAATTCATTCCCAAATTCAATCCCATGAAATGAA
CAGCTAGAGTGATTTTTTTGTGATTTGTTTGTGATTCGTACTGATGCTTCTTTGCATCAC
TGCATTTGTCTTTGCAACGTACATCCGTATGTAGAACATGATCGGGCTGAGAGTGGGACT
AAAGAGTTCCTGATAATGACAAACCACACCCTCAACAACACTCCATCACACCATCAACAG
CTCAGCAGCTCACCTCCAAACACGCCTCCCCTGACCCCATGCGCCGACCTCCCACTGCAC
ACCTCGGCTCCACACACATGCACTCACAATTCAAGCACACAGACACGTGCACACACCCTG
GCGCTCACTTACTTTCAAAGTCCAGGAAAAAATGTGGACAGTTCTCTAAATCCTTGCCAA
GGACCTTAATGAGGTTCCCCATGGCTGGCGACCTGGACGGGAGGAAACAACAAAATGCAT
ACAGTACGCAGAGCCTGGCAACCCGCAAGAAAACACACAACAGGCACATGGAGAACACAG
CAGGTTGTGACTGTTTTAGTTTTTTACCCATCTGCACTCGTCTAATTATCCCTTCTTCCT
TTGCTGCTCCATCCTTCTGTCTAAGCAATATGTCCAGAGCAAAGTCAGACACTCTAGTCA
TAAATGACACTGATCACAGTTTGCCTCCAATACACAGCGTATGCTGTATTCAATTATAGG
AGGGCCTAAACCCAGGAGTGAATCATTTAGCTCACTCATTGGGAGTCACAAGAGCTAAGC
GCTGGTTTTAATCCATTTACATTACTATAGTAACCCAATAAAAGCCAGCCATGTATGGGC
TGcgctcccctaatgctct
>NODE_521_length_463_cov_4.853132
CAGCTGCAGCCAAGCCACACATCACCAAGTGCAATGCAAAGCGTCGGATGCAATGGTGTA
AAGCACGCCGCCACTGGCCTCTAGAGCAGTGGAGACGCGTTCTCTGGAGTGATGAATCAC
GCTTTTCCATCTGGCAATCTGATGGACGAGTCTGGGTTTGGAGGTTGCCAGGAGAACGGT
ACATTTCAGACTGCATTGTGCCGACTGTTAAATTTGGTGGAGGAGGAATTATGGTGTGGG
GTTGTTTTTCAGGAGCTGGGCTTGGCCCCTTAGTTCCAGTGAAAGGAACTTTGAATGCTT
CAGGATACCAAAACATTTTGGACAATTCCATGCTCCCAACCTTGTGGGAACAGTTTGGAG
CGGGCCCCTTCCTCTTTCAACATGACTGTGCACCAGTGCACAAAGCAAGGTCCATAAAGA
CATGGATGACAGAGTCTGGTGTGGATGAACTTGACTGGCCTGCACAGAGTCCTGACCTGA
ACCCGATAGAACACCTTTGGGATGAATTAGAGCGGAGACTGAGAGCCAGGCCTTCTCGAC
CAACATCAGTGTGTGACCTCACCAATGCGCTTTTGGAAGAATGGTCAAAAATTCCTATAA
ACACTCTCCTCAACCTTGTGGACAGTCTTCCCAGAAGAGTTgaag
>NODE_522_length_600_cov_23.196667
CTTTACCCCCCCGGTCCTCCTCCTCCTCCTCCTCCTCCTCCTCCCTTCCCTTCCCTTCCC
TCCCTCACTCACTCACTCACTCACTCACTCGCTCACTCACTCAGTCTCTCTTTTCCCCTC
CTGTTTTTTTTTCTCCCCTTCCTTTAGTTTTTGACAGCATCATAATAATCTGGGTATCTT
CTTGATCATGCCCCATGTTTTTTTTTTCCCTTCTTTTCTTCCTCATCTTCTCAGAGACGA
GTTTCAAATTGCCTGCGTCAGGACTTTGCTAATTAAAGTCATACTTTCAAAAATGCCATA
ATAACTGTTAATTAGCTTGATGCTATTTTCAGCATAATTTGCTAATTAGTGGAAAACCTG
TACAGCGTTTCTCTCTAATTACAGTATGGCTCCGCACGGCGCATCTGTGCCTTGACTCCA
AATGATACCATTACAAAGTCCCGTATTACGCATTCTCTCAAAACAGTTAATTGCCTCCAC
AGATAGTGAGATACTTCAGTCAGCTGATTTTTATGGTAATAAATGGACAGGCACAGACAA
AAACCACCCTGGTTCATATTTATGAAATATGAAAAAGGAAAACAACCTCCTTATGAGATG
CATGGAGTTAGTTTGGAATATAATCTGGTTGGTTCTGTGATGATTTTGTGTGCTCATGCG
TTGAGTTACTGAGACTTTTAATGAAGTTTGATTTATTCTTTGTTGTAACCTTGCGAGCGA
GTAAGCCATaacattgtaattaaagtaaaaaatgtggagtaatggcgtcggcctcatgta
ag
>NODE_523_length_417_cov_18.278177
ATTGAATCGCTTTCCAATAACCACCCTGAAAGCACTTAAATGCAACAACCACAAGGGCAG
TGATAAGTGTACTCCGACTCAGCTGGCTTTCTTTCACAAAAGTATGAGTTTGTTCATGCC
CAAGTTTGAAAAAAAAAGAAAAAAAAGTTAATTTCACTGTCTTGGAAAGCACCATGTGGG
AAAGACTCTTAATTGCTTCATAACAAATATACATATACTTCTTAGTACTCTACAGGGCAC
AGTGTGTACATTTCTATGTAAGGGTTAGATGATGCTATCCAAAAAAATTATTTTTCAATA
TGCGAGAGAGGAAAAGGGGGTGAGACAGAGGCAGACAGAGAAAAAGAAGAAACCCAGCCA
GCTTTTGACACCAGGAGGCAAAGGGTTAAACAAGACCCCATCGTATTTTCATGCATCTTC
TGCTTTTGACAGATGAAAAATGTCAACTGTCCTGTTTGTATTTGGGAGTTTTTGCACTAT
TCATCTGCTTCATTAGTGCCTGCTGCTCCTAGCCCCTGACAGCTGCCGGCCCCCTGCTCT
CAGCATACACACACACACACACACACACACACACACACACACACACACATGCACGCGCa
>NODE_524_length_539_cov_6.324676
CAGAATTTCTTGACAGATGTTCACTTGAAACAGCATTTGCCTTCATATTTATCACATTTG
ACCACATTGTGAACTCAAAACATGTTTGGAAACATTGTCTTTGAAAAACTGCAGTGTTGC
TGTCATCATGCTCTGAAACAGCGTTTGGCGTGCTGAAAAGGCCAATTTTGCCACATAGTG
GTTCACTGAATTATATCACACAAAGTCACTTGAAACACCATTTGCCTTCATATTTATCAC
ATCTGACCACATTGTGAACTCAAAACATGTTTGGAAACATTGTCTTTAAAAAACTGTAGT
ATTGCTGTTTTCATGCTCTGAAACAGCTTTTCATGCCCTGAAAAGGCCTCTTTTGCCACA
CAGTGGTTCACTGAATTATATCACACAAAGTCACTTGAAACAACATTTGCCTTCATATTT
ATCACATTTGATAACATTGTGAAATCAAAACATGTTTGGAAACATTGTCTTTGAAACAGT
GCAGTATTGCTGTCATCATGCTCTGAAACAGCGTTTGGCATGCTGAAAAGGTCAATTTTA
CCAAATGGTGTGTCCACAGAATTTCCTGACAGATGTTCACTTGAAACAGCATTTGCCTTC
ATATTTATCACATTTGACCACATTGTGAACTCAAAACATGTTTGGAAACATTGTCTTTAA
AAAACTGCAGTATTGCTGTTTTCATGCTCTGAAACAGCGTTTGGCATGCTGAAAAGGTCA
a
>NODE_525_length_273_cov_16.293041
CCTGCCCCACCTAATTTGGCTATGCCGAAGACGCCGGTCTCAGTCCCGAGTCTCTACGAC
CTTTCCGTCCCGAGATACAGCAAAAAATCACAGGTTACTCCCACTTCCTGACGTCGTAGA
GACTCGGGAGTAGGCTCAGTGCGATCGCGGCGGCAGCAAATGGGGGGGTAGACACAAGTT
TCGTGTCTCTAGCACTAACCGTTTGCCCAAACCCTCACCCCAGGCCGAAACCCTAACCCT
AACCCTAATTCCGGAGCTTACGGTGAGGGCTGGCCCATACAACGGGACCCAAAAAAGTGT
CCCTACAGACCTATACCAATCAACTCAGAGCGGTCTGAAACGCGCTCTCAAAGGCCTTCT
ACGGGAACTTGTCTTGGCCTCAGCACTATGACACTGGCTGCGTTTTGCACGTCCCATTGT
CAGTGAATGGGAGAAGGTTTTGGCCAATATCTCCG
>NODE_526_length_659_cov_24.546282
GAATATGTATACCTTTAATCCCCCTTATCCTGCTGTTAGGCCAGGGTGTGTCCCCTGGTC
TTCTATAATAGTCTGCAATGAGAAGCTTGAGTAAACACAATCAATGGAAGATACTAGCAT
ATGCACCACAGAGACTTCCGAAGTCTTCCCCCCCTTTTATTCACCCCTCCACGTATTCGA
TTACACACCCCTACCTTTGTGGGTTTCAGGGAAATTACAACCCGAGACAAAGGTATTGAT
GCAATATTACATGTAGGTAGGAGTAATCACCATCACAGGACTGTCCTGGAAAAAAAAGAG
AGAGAGAGAAATCTCATTTTAGAAGAGGGGTGCCCTCTCTCCCTGCCGGTCTCTCTCCCT
GTGTATGGTATTCTTGCATGCTCTCTTACTCCTGGATTACAATCTCTTCATCCATTATTA
ATGAAGTTAAACTACTAGTGGCATGCTGAATGTGCTGCATGGGAGATTTGTAGCTAATCC
AGCGCAAAACAGCCCCAGTCACATAATGAAGGGAAAAAAAGAACAAATGTCAACAGTTTC
ACACTGGGACTGGATTAGACACCCCCACCTCACCCTCCTCATTCACGCACGGCCTCGCTC
CCCCCTTCCTTTCTCTCCTCCACAGCACACACACACACACACACACACGCAGGCCGAGAC
ACGCACAGCAAACCTCAGATCCAGCATGAAGAGGTATACACACACCTACCTCTCTCCATC
ACCTTTTCTGGGATGTTTCCCCCCACATCGGATTAGTGAATCTGAAGTACAGATTTGAAG
CAAAAGGCCAAAGAGCCACTGAGGTCGAGATGTGAAATCATCCTCACGGTCTTTCaaaga
t
>NODE_529_length_498_cov_9.538153
GAAAGGAAAGGAAAAGAAAGGAAAGGAAAGGAAAGCATGATCATTATTGCATAGGAGGCT
GGTAGACAGGCAAGAAATGAGAGAAAAAACACTAACCTAAGTACAGTGTTATACTCTAAG
CAACATGCTCATCCACAAAATGTCCCTGCAAGTTGCTCAAATTACACCTCACACTGAGGC
CATTAGCGCTACTGCAGCTTCTGCTGTGTTTAAAAATGTGACTGTAGGAGCTCTACTGTT
ACTTTAAGGCACACGATTGCACGATAATCCACATGTAGGCTTCAAACTTCATGCTCACCA
TTATCTCAGTGTATACTTCAAAAGAACCTTGTCTTTCAGGGCAGGAACTGGAAACAAAAT
GGAAGCAAAATGACAGCTTTGCGGTGGCTGCTTGATCTTGTACGGTAAGGTAATAGGCTA
CATACAGAAAAAGGTAGAGAGAGGGAGAAAGCCTAGATTTGTCCTCTCCAGAGACAGAGG
ATTGGAAGCACTAACAGCTGTGATTTACATCAGGAGGAGAGTACACGACAACAACGCTTT
GTTTTTCTAGTCACCACATGGGATGTACTGCACCAGTGAGTGGTGGGCTTACACCTGCAG
TGTTACAGCAGGTTTAAAAAGGCAGCACTCTGAAAATTGTTTGTAAGGACAATTTCAAAA
GAATTACCTGGTTACGTTTg
>NODE_530_length_560_cov_5.437500
TAGCAGTTATGCTGTGTCAATTCAAAACACGGCAGGATGCTGTGAGTTCTACTGTTAAGT
ACAATGTGTCCTGGAAGTGCTTTCCTCATGAGGAATTTATAAAAGCCGGCAATATCACCT
CAGTGAGTCTGAAAATGTGAACCAAATGCATAAGCACAGTGTACATCTATTATGATTGTG
TTCCTTGTGATGCTCTTTCATGTTCGTGTCATCTTAATGAAAACAAATATAAAGTGAGGT
GGGCATGAAAACATGTCAGAAAGAATAAAAACCAAGGAGAGCTGGCAAAGCCCAACAACA
CATACATGTCATCGGGCAAACACATGCTCTGTCACACACACACGTAATTGATTGAGTGCT
GAGAGGGCTATTGGCAAAACACCAGAGATAGGAGTGGAACGACACACACCGAGGGGAGAG
AAGAAGTGATTTGTTGTCCTCAGAAAGGACATTTATAATGCGACTTCCCAAACACACACA
CACAGGATGCACACAAAACAATACACATGCTGAGATGTTGTGCAGTACAAGCCTACTGTG
GATGATAATACATATATCAGTATGTACAAAACAGACAGCAACAAAGACGGTTGGACCCAT
TTTTAGCTTTGCAAGAAATTAATTTAACGTCAAACCAAAGTTATAAGACAGTTATAGACA
GACAGACAGACATCTTTTCGAACTTATTAGAGAGAGAAGAAAGATGTTGTTAAAGGTATa
ttcagaaatgtctctttatatt
>NODE_533_length_455_cov_7.397802
CCCCCCATTTGCTGCCGCCGCGATCGCACTGAGCCTACTCCCGAGTCTCTACGACGTCAG
GAAGTGGGAGTAACCTGTGATTTTTTGCTGTATCTCGGGACGGAAAGGTCGTAGAGACTC
GGGACTGAGACCGGCGTCTTCGGCATAGCCAAATTAGGTGGGGCAGGTGGCATTTCCAGG
TGTCTAGCACGTCTGGTTCCGGAGATATTGGCCAAAACCTTCTCCCATTCACTGACAATG
GGACGTGCAAAACGCAGCCAGTGTCATAGTGCTGAGGCCAAGACAAGTTCCCGTAGAAGG
CCTTTGAGAGCGCGTTTCAGACCGCTCTGAGTTGATTGGTATAGGTCTGTAGGGACACTT
TTTTGGGTCCCGTTGTATGGGCCAGCCCTCACCGTAAGCTCCGGAATTAGGGTTAGGGTT
AGGGTTTCGGCCTGGGGTGAGGGTTTGGGCAAACGGTTAGTGCTAGAGACATGAAACTTG
TGTCTACCCCCCCATTTGCTGCCGCCGCGATCGCACTGAGCCTACTCCCGAGTCTCTACG
ACGTCAGGAAGTGGGAGTAACCTGTGATTTTTTGCTGTATCTCGGGACGGAAAGGTCGTA
GAGACTCGGGACTGAGACCGGCGTCTTCGGCATAGCC
>NODE_534_length_215_cov_5.711628
GTTAGTGCTAGAGACATGAAACTTGTGTCTACCCCCCCATTTGCTGCCGCCGCGATCGCA
CTGAGCCTACTCCCGAGTCTCTACGACGTCAGGAAGTGGGAGTAACCTGTGATTTTTTGC
TGTATCTCGGGACGGAAAGGTCGTAGAGACTCGGGACTGAGACCGGCGTCTTCGGCATAG
CCGAATTAGGTGGGGCGGGTGGCATTTCCAGGTGTCTAGCACGTCTGGTTCCGGAGATAT
TGGCCAAAACCTTCTCCCATTCACTGACAATGGGACGTGCAAAACGCAGCCAGTGTCATA
GTGCTGAGGCCAAGACAAGTTCCCGTAGAAGGCCTTTGAGAGCGCGTTTCAGACCGCTCT
GAGTTGATTGGTATAGGTCTGTAGGGACACTTTTTTG
>NODE_536_length_553_cov_6.942134
CTTAAATGTAAATACTTTGTGGTTTCTTTACTCCTCTGTGACAGTAAATTGAAAGTCTTT
GTGTTATGGACATTTGAGCACGTCATCTGGGGCTTCAGGACACACTGATCGACATTTTTC
ACCATTTTCTGCCATTTTGTTGCCCAAACACTGAACTTGCAGCTCCGTCTGTCAGTTTTG
TTTGTGTAATCTTGTCTCCTTCCCCTTCGCTCTGTGCTGCAGGGAGGCTGATGCGTTGCC
TGCGCTGCCCGGTGGCGTATCACGTCGGCGACCAGTGCGTGGCTGCGGGAAGCGAGATGA
TCACCAACACCGCCATCATCTGCACCAACCACTTCCACGCCAAGAAGGGCTACAGCCACC
ACAGTCACGTCAACGTCAGCTGGTGCTTCGTCTGCTCCAAAGGTTTGTCTCTGTTTCGTC
AATAGCGAGGGCAGATGCTAATGGGGAATTATTGATTGTTTTACGGCACTTTTTTGCAGT
AAAGATCAAATTTCAGCTGCAGGGTCGCAACTTTTACATTAAACTCCTATTAAATATTAA
AAAACCGTGTTGTTTTCTATTTACAGAGGCTGCTGCTATTGGTAAACCGCTTTTGTTTTT
CTCCTGCACTTCTTTAAATCTTTATACACAATCTCCTTCTTCATTCCCTTCTTCGTGTCT
TAGCTGCTATGCTCAcagtagctggtttgatttgcagctttagggacatcagatgtccat
agctgtgtttccata
>NODE_537_length_227_cov_8.255507
AACGCGCTCTCAACCGCCTTCTACGGGAACTTATCTCGGCCTCAGCACTATGACACTGGC
TGCGTCATGCACGTCCCATTGTCAGTGAATGGGAGAAGGTTTTGGCCAATATCTCCGGAA
CCAGACGTGCTAGACACCTGGAAATGCCACCTGCCCCACCTAATTTGGCTATGCCGAAGA
CGGCGGTCTCAGTCCCGAGTCTCTACGACCTTCCCGTCCCGAGATACAGCAAAAAATCAC
AGGTTACTCCCACTTCCTGACGTCGTAGAGACTCGGGAGTAGGCTCAGTGCGATCGCGGC
GGCAGCAAATGGGGGGGTAGACACAAGTTTCATGTCTCTAGCACTAACCGTTTTCCCAAA
CCCTCACCCCAGGCCGAAACCCTAACCCTAACCCTAACCCTAACCCTAA
>NODE_538_length_510_cov_9.035295
GTTACCATGTGTTATACACAAGAGGAAAAAAAAAAGAACAGCGCTCACTGTCAAACAACC
GGTTCATCAGTTCCTACCTATGCACTCTTGGTATATTTACGGCTTTGATGCGTCTACTCC
TTGTGCCCACATTCCATGCCTTTTCCTGAGGAGCAGCTACCCTTCCCAGTGCAGGAGAGA
TGAAGGGAGGGGCGGTCGGGGGAGCTCACACTCAGGCCAAAGGGCCACTGTGGCTTTAAG
TGTGCTCCTTGTGTGGCCAGAGCAGCCATCGCGCTGATGCAAAGTGACAGGGACAGATGT
GACATATCGGTTCCGACACACTTCCATACCACCAGTCACAGGCTCGGGGTGACTCACATC
CCCCTGCTCTGGTCCTGTCCCCCCGCTGCAGGACAACACAACGATGCTCGACTGAACCTC
GCCATCGCCCTCACTGCTGCCAGGTATGGGGCTGCCATAGCCAATTACACTGAAGTGGTG
CACCTACTGAAGAGGGCAGACCCTCAGACGGAGAAGAAGAGGGTCTGTGGAGCGCACTGC
AAGGATGTGATCACAGGTAAATCCAACAAAAGCTGCTTCCTTCCTGCCTGCCTCACTCTG
TTCCCACTCTCTCTACCCCTCACAACAGGGGCCCTCCCAGCACCTCTTACTCAGTGCTAG
TTTGCACATAGTCATTGCACATctaatgcagg
>NODE_539_length_1027_cov_23.230770
CAAAACTGCATTAGTCGGTAAAAACGAATGCAGGCCTAGTGCATTTGTGCCAGACATGAC
ACCGGAGCATAAACGACATACAGCACTCACATACTAGTGCGAACATTTGCTGCAACGCAG
AATCTCCACACTAATCAAGGGAAGTCTTTGGTGCATTTTCCCCCTTCTACATCTGACAGA
TCATAATTGGGGCCTTTTTTTCCACTTCCTAAGACGCTGCCTGAAACCTGTGATGCAACA
GTGGGAGTCGTACCCTCGCTGCCTTTCAAATCAACAGTGGTGTCAAAACAGAGCCCTGAG
GAACCCCCAGTAGAGCATGGCTCACTAGACCCCTGTAGAGATTTGAAGACCACTTTGGAA
CTCTAATCCACTCAAAATGTGCTGATAATTTTCCTTGCCAGGACACTCTCTGCCTGGTGT
CACAAGAGTGGCCTCCCGGGAGCAGATCAGCCAATGATAACAAAGTAGCCAGATGTCTGG
CGCTGGCAGAATCCCAGAAGCCAGACAGCGGCACGCAGCAGCATCCGCTGTGGGCCACAG
ATCAAAGATACCTGAGAATTACTTATGGGCACAAAATATGTGTTGCTTACTCTACAGTTC
CCATTAATAACAATCTGGGAGAATTTGTATTTCTAATTAACTCTTTTCTTTCGGCATACA
AAGTGCTGTAGGTTGTCTAAGGCTGCAGCAGCAATTTTTCTGTGGCAACTGCGAGTCGAC
AACAGGAAGTCGGATGCAGCGCTGTCTGAAGGAGCCAGATCAGCTTTAAATGCAGTTCTG
AGGCTCAGAACACCCCCTGACTCGCCTCAATAAACAAACAAACTGTGTAAGAGTCAGCTT
ATTTAGATTTAATCATGCTGCACGGTGCCTACTTAGACCGGTCCTTGATGCATACCTCGA
AAGCTGTAGGTGTTGACACTGAACCGTTTCAAATGAGATTTAAATGTCATTAGTGGCTTT
GTTTTTTAAGCTTCTTTTATTTTTTCCAGACATTTTTATCCTGAAACAGAGGAGGCAACG
CTCTATCTGCAAAGAGCGGGTCAGCTACACCAACATTTCCAGCATATTTATGAATTGTAG
CCACCGTGTTTCTGAGTCGCGCTGATTTATACTTTCAACAAGATTTGGAGCCCTGGCTTG
TTTTTCACCATGGCTGTTTGTGTTAgtcgaactgacattaagaagcattgcacttctatg
ttgttttct
>NODE_540_length_468_cov_9.277778
AAAAGAGGGAAACCGGGGTGCCTGCCTCGTCATGTACCATCAATTGCAATGGGACCTCAG
AAACCACAGGCCAACTAGCAGCTGCCACATGGGTGTCCATCACTGGATTTGACAGGAGTG
CTGCCCTGCTGACTGCCCTTCTTTACTGTCCCTCTGGTCAATCTACACCTCAATTGGCCC
TGCACTGGTGGGTGATGCCTTCTCCTTCTGCCGCATGTCAAAAAGAGCCAGGAGCCACAG
AGGAAGTGCAAATATCCTCTAATGGCCTTGATCCAGATGGATGCGCCCATGACAATAGGC
CCCCGTGCCTGTGGTTTGGGTTTTTGAAACGCAGAGGCCACCACAATAACACAGCAAAAT
TATGCATGCAGGCCAAGGACCATTGACATGTTAAAGAGTACTGCCAGTTGCTATGATAAT
TAAGTTAGCTCATTCCAAGGCAGAGAGCTCTTTTCTCTTAACATGTCTTTAAAGACACTT
TGGGCACATACGGCAGGCTCTGAGACAATGGAAATAGAATGAGAAATAATGGATTCAGTG
GGTCACCATTTCTCTGCCCATTTGCTTAACATTGGGCCATACATCTCAGAGTGAATGCCG
CTTGATGGGATTGCCTTCAGAGGTGTGTTTTGTGGGTTTttacatttgat
>NODE_541_length_409_cov_4.369193
GTCCTCTTTCTGTCCCTTTTTTTCTTCTACCTTCTAGTGTTTGTATGGCTGCTACGTCCA
CTCCTCCATCATCCCCACCTTCCACCGCAGGTGCTACTGGCTGCTCCAGGTAAGAACTCC
TCTTCTCCTCCTTTGCACTTCACCATGCTTTAGTTTACTCACAGACTCTCCCTGCCTATC
CAGAAGAACTTGAATGACCTGCATGATATCAGTTTCCATTAAACCGAAGCATTTTCTTTT
GACAGCCAGCAGGCAGACATCAACCTATCCCTCCACCACCTCCCTCTCTCTCCTCTCTTT
TCTCTCCCCAGCCTCCATTTCCCCTTATCTTTCCCAGTCATTCACTTTTCTGATGGCATT
GCCCATACACGCCGTCCAGCACGAGGACGGTATCTCAGTCTGCTAAAAGCTTTGCCATCT
CCCCTGTCTAACAGCCACAGTGATGGGCAGTAAAAGCATGATGGAAGAGGTTCCCTGTAC
AGTATAGTGTGCTTACTGTGGGTCGTCAAGTCTGCAGGCTGAGAGTGGCTGTAAATAGTA
GTCCTttgatcacctacccaatacatctcatcagtctcgtttagcatggca
>NODE_543_length_504_cov_14.873015
TCACATTTGTCCCAACATTCAATTTGGAAAGAAATAGAAAGAGACAATTCATATTGGACC
TACAAAATTACCATAGAAAAATTAAAATAGCCACGCACTTTAAAAATGAATCGACAGGAA
GTCCACCGCCTTTTATGCCCACTTCGACTTGGTCACCACAAATTGAGAAAATGCCGCTTG
AAATTATTACATTGATTGAAAGAGACAAATTCATTTGTAAAGATTTATTTAAAAATTACA
AGGAACAATCCAACATAACACAACAAGAAATAGAGGCCTTAGAAGAACTGAGACAGAATA
AACACATTGTTATTAAGCCAGCGGATAAGGGCAGCTCAGTTGTAATTCAAAGTAGAGAGC
AATATATAAAGGAGGCCTATAGGCAATTGAATGATCAAACTTATTATAGAAAATTAGAGG
AACCAATCTATTTAAGAACGATACCGTTAATTCATAACATAATTGATAAGTTACATAAGG
ACAAATTCATTAATGCAAAACAAAAGCAATATTTAAAAGGGGAGGGAAACCCAAGACCAA
GGAGGTTCTATACTTTGCCGAAGATACATAAAGAGAGGGATAAGTGGAGTTGGCCAAATG
AGATACCAGCGGGTAGGCCaattgtctcagattgctccagcgagacatatcagacagcac
aattcattgaatattatttgaacccc
>NODE_544_length_631_cov_18.480190
AGAGCAAGACACCAATTAAATGTTGATTAAGTCCTAACTATTGTGGGACTGGGTGTATGA
GAGATTGCATAGAGACAATAAAAAAAGATCATTTCTTTTTTCTTTTTTCTTTTTACTGGC
CGATATGAAAAATGAATGCAGTTAAAACAAACATGCAAGGAGGGAGGCACATGAACACAA
ACACACACAGACTTTTTGTTGTGAGCTTTTTCTGATGTCCAGGCTTGATCTTTGGGTGGA
TTCAGAGGGGTGGGGCCCTCTTTTTCTTTCTGCGGTGGTTTTCAGCCGCCAAGCTCACCC
GCTTTTGGCCGGTCAATTGTGACACTGTGTGTGTCAGTGAGCAGGGGGTCTCCTGGTAGT
TGTGCGTGTGTGTGATAGTGTGTGTCCGCTTCACACATTGACTGTGAAGCTGCAGCAGTA
TAACAGCGGCTGCTGCTCCGGGGTCCCGGCGGTATTGGCCTAGCCCGCAGTCTCTCTTGG
CTAACTCATGTTTCATTCTTTGGCAATTTGCCCTAATGAAGTCCCGCAGGAGCCCCTCAG
ACCTCTGTTCTCTTTCCATATTTAATCATGTTATTTTAATCTGGGGGATGAGCTAACGCC
TCTTTCTCCTGCTGTGTCTGTGTGTGTGTGCGTGTGTGTGTGTGTGTTTGTGTGTGTGCG
CACGCGGCAGGTCATTACTATAGCTGGGTTTTCATGAGATGGGATGTCAAGAGGGGGATG
CTTGCTTTAAGACAATGGAAGACAATGACTTTAATTCTGTGTGTAATATTGGCTTGACAA
TGTAAAAAGCGTCTTTGAAAAGCAATGTCATCt
>NODE_545_length_511_cov_8.749511
TGGCAGCACACAATGCCATAGCTGGGGTTAAGTGCTAGGATTTCAGTCGATGGGGGATTT
GGGGGTCCCTGCGTTTTTTAAGCCTCTGTCCCCAAACCTCACCTCCCTCCCCAATACACT
CTCTTTCTTTCTGTCTCTCACACACACATTTCTTCCAGATCTACCATCTCCACCCCCTCT
CTCCACCCCCCCAAGTCCCAGTCATCTGCCATAATCAGAACGATGATATACGGGCCCCAT
TAAAAGAGAGGGGCTGCTGACATGCAGGACAATAGCCCCTCACAGCGTGTCCAGGAAGCC
TGCCCATCCAGGTGCACTCTCCCTTACAGCCAGAGGCCTGCTGCTCTCCCTCCTTCTCAC
TCTCTGCTTCTTTCCCCCTCTTTTTTTTCCCCTCCTCCTCCACTCCCCAACCCTCCAAAC
GCAGTGTGAGCCCATTGAGAGGGGAAGGTAAGAAACAGGAGAGGAGCGAATGGGGGAGTG
GATGGAGGGGTTGTGTTGGAGGTAAGGAGGGATTTGCAGGATCGAGACTCGGGGGAGAGA
GAGAAAAGAAGGGAAGGTTAACAGCGAGGGAGGGAGGGAGAGAGGGAGGAAGGGGGTGAG
GAGAGCTCAGGTGTGTTGAAAAGACAGGACATTTGAGCAGTCATCGAtgaaagggagggg
tcagcgagcatgaaacaatggtgataataaaag
>NODE_546_length_325_cov_19.153847
TTAGGGTTAGGGTTAGGGTTTCGGCCTGGGGTGAGGGTTTGGGAAAACGGTTAGTGCTAG
AGACATGAAACTTGTGTCTACCCCCCCATTTGCTGCCGCCGCGATCGCGCTGAGCCTACT
CCCGAGTCTCTACGACGTCAGGAAGTGGGAGTAACCTGTGATTTTTTGCCGTATCTCGGG
ACGGGAAGGTCGTAGAGACTCGGGACTGAGACCGGCGTCTTCGGCATAGCCATATTAGGT
GGGGCAGGTGGCATTTCCAGGTGCCTAGCACGTCTGGTTCCGGAGATATTGGCCAAAACG
TTCTCCCATTCACTGACAATGGGACGTGCATGACGCAGCCAGTGTCATAGTGCTGAGGCC
GAGATAAGTTCCCGTAGAAGGCGGTTGAGAGCGCGTTTCAGACCGCTCTGAGTTGATTGG
TATAGGTCTGTAGTGACATTTTTTTGGGTCCCGTAGTATGGGCCAACCCTAACCCTAAGG
TCTGGAATTAGGGTTAGGGTTAGGGTT
>NODE_551_length_692_cov_28.111271
CGTAATGTGTAATGTCTTGTTACGCTGCACACAAATTCGCACACCTAACCTAACTATTCA
GAACCCCTAAAGAATTTCAATTTCCTACACAAGATACCTGAGAAACATCTAATTACACGA
CTCAAGAATGATTGAAGGCTGTAGTAATGGACTGAATGGTGACGCGGTGAAACACCTTGT
TACAAACAGTTTCCTGGATGCCATCAGTCACACTGCAGTGGGGAAATACTACAGCAACAG
GTGAGACAGTATACAGTCTGAGGCGCCCAACCTCTCAGTGTGCTTTAACACACAAAGTGA
GAGAATCCAAAGGGAAAGGACGAGGACAGGGATGAGAGCAAAGGACGTGGGGATCATACT
GCCCAAAAAATGTTTGCAGACTGGATACTGAACACCGTTGTTGAGGTTACTATTTATCTC
ATGCCAGCCAAGTTGGCACGCACATCTGGCGCTGGGTACTTAGTGCAATTATTTATGATT
TCCTCCAAGATTTAAAAGCTCTTCGCCCGGCCTTGTAATGCAGTAACTGATTGCACTGCT
AATGTAATTAAGGGGAGATTATGATGTCCACGTGGCACACCAGATGGTGGCATTCACAGC
GATGGGGGAAGGCACAACTGGCACACCACTGCACAAGGGCAGTGAGGCGCAGTCAGTCGG
AGCAGTCCAGACTCCCCACCAGACGGAGGAAAGTATATGTGTGCATGCGTGTGTGCGTGC
ATGTGTGTGTGCGGCGTGCTTGCACAGATGCATGTGAGTGTATGGGTGTATATTTGATGA
TAAGTTGAGCGATAAAGTGTAAGCTGATAGAGATGAGCAAAATACCATCAACAAAATTAC
TGACACTACGCCAAGTGCATCGGATACATGCATa
>NODE_552_length_726_cov_16.515152
GTAACCATCAACCAAAAGCACACATTTCACTCAGCCCAGTGCATGAACAAGGCTTTATTC
ACCCTGCTAACTATGCTATAGTTAAAATATACATCATATGGATCATATAACATTTATAAC
TGCCCTTGCTTAACAGACTCAAAGGAGTGGCCCTCCTTCTGCAAAGGACATACTGCTGGA
CATGACTGGAATAGGGGAAGCTCTGTATATGGCATATAGGTTATATCCCATAAGACCAGA
AACAAACATGTTTATTCCAGTCATCTCTTTGGTTAGTCCCTTTGCTTTTAGCCCACATCT
GTATGGCAATCATCTCCACCAAAACACTGAGCCATTATAATCCCATCCCTCCTGCTCACA
CACACAGAGTCCCCCAGCCTTAAGGAAGGCCCGACTTACTCTGATAGGATGTACGGATCC
TTTTCTTTGAATCTGAATAAAAGTTAGACAGGCCACGCATGCAAAACTCTGTCAGGCAGG
CCCGCATGCCCACACCAGCAGCCACAGAGTCACCAAAAGGTGGAAGAAGGAGGAGGAGAA
GAGGGAGGAATTTGTGGTAAATGTAACGGAGGGGAAGGAATAGAGTGAGAAGTGTAGGTG
AGGATTGAGGGCAAGGAGAGATGAGAGAGACAGAGAGGTGGGAATGAGAGAGAGAGATGG
CGATGTAAGTAGGATAGGATGGTGATGGAATGGTAAAAGGAGAGATATTAAGTAAATTAG
GTTAGGAGGGAAAGAATTGGAAGTAAAAGCAAGAATGGATGAGGAAATAATAGTGTTAAG
ACATTTTAGGAGGGAAGGAAAGGGATTGAGGAGGGGAGGGAGGGAAGGGGAGAGAGAAGA
ACAAACAGGCTTAGAGTGGAAAAGAAAGTGAAAGCAAGCAGTAACTGAgttagtgtcagg
gggggaaa
>NODE_553_length_445_cov_5.831460
TTACAGTGCACCGGGCTGAATGTTAAACTTATATTTAATGTATGACATTTCACACAAATC
ATCCGGCCACAGACATGACCCTGGGGTATTCCGCAGATTGCTTTTTCAGTGCCTCAGCAA
CTGTGGAATTATTCGTCCCAGAGAGAGAGAGGGAGAGAGAGAGGGAGAAGGGGGGAAAAA
AAGCCTTTGAGTTTGGCGAAATGATCGCCCTCTCACTGCTCTGGCCATCCCAGACTGGAA
GCTCTCTCTCTCTCTCTCTCTCTCCCTCTCTCTTTTCTCTGTGATATCATGATCGCAGGG
CCGTGCCAAATTGAAAACATCTTGGCAGTCTGGAGGCTGTATGAAATAACCATATATTAT
GTGTAGTATAACACCCGATTGGATAGCAAAACAATTATGCTGTTTTGCAGTCTCAAAAGA
TTCCTTGTGCCCCTCTCAACCCTCCACTCCCTTCATTTCTATGTAAAAAATCTTCAGAGG
GGAATATGAAAATTATCTCAGATTTGTAAATTGGAGTTGGATTTTAACCCAGTACCCCCT
CCCACAATCTCGTCTGATATGAATAAGTCTACAACAGTTTACAGCGATATgtacataccc
cagcatggccatctgtacggattaaga
>NODE_557_length_183_cov_4.448087
CCGAAACCCTAACCCTAACCCTAACCCTAACCCTAACCCTAATTCCAGACCTTATGGCTA
GGGTTGGCCCATACAACGGGACCCAAAAAAGTGTCTCTACAAACCTATACCAATCAACTC
AGAGCGGTCTGAAACGCGCTCTCAAGCGCCTTCTGCGGGAACTTATCTTGGCTTCAGCGC
TTCCACACTGGCTGCGATATGCACGTCCCATTGTCAGTGAATGGGAGAACGTTTTGGCCA
ATATCTCCGGAACCAGACATGCTAGACACCTGGAAATGCCACCTGCCCCACCTAATTTGG
CTATGCTGAAGACGCCGGTCTAGGTCCCGAGTCTCTACGACCTTCCCGTCCTGAGATACA
GCAAA
>NODE_559_length_648_cov_19.148148
CAAGATCAATTGCCTTGGTAACACAACCAGAGAGAGAGGGAGGGAGGAGGAGGGGGGGGA
TAGAGAGAGAGAGAGGGAGAGAGAGAGAGCGAGGGAGGGAGAGAGAGAAAGAGAGAGAGA
GAGAGATTTGTGCCCACAATGGCGACTGTAGGTATGCTAAATACCTCTGGTTCCTTATCC
GGGAACTACCTCTTACTCTGCTATTGGGCCACTGGGTCACGTGGTAAAAGTAACTTTACA
GGGCTGCTCGCAAGTAGGAGGGCTTTATGGAGCAGAAAAACGACAAAGCTAGAAAAATTA
TTTTCCACTCCAGAAATTAATGATCATGAGCTCGTATTTGATGGAGTCTAACTACATTGA
TCCGAAATTTCCTCCATGCGAGGAATATTCGCAAAATAACTACATCCCTGAGCATAGTCC
AGAATATTACAGCCGCGCAAGGGACTCTGGCTACCAGCATCACCACCAGGAGTTATATCC
TCCGCGGGCGAGCTACCAAGAGCGCCAGTATAACTGTGCAAGCATCCCCGAACCTGACAC
GCCACGGGGACATGGAATACCCCATTCTGCGCACCTACTGACAGGGAAAGGGCAGCCTGC
TTCATGTGAAACCCCACAGTTGTCCATGTCCCCCGCCACCCCACCGGCCGCAACGTCCGC
[truncated: 44,955 more chars]
