# Supplementary material for: Multilocus molecular systematics of the circumtropical reef-fish genus Abudefduf (Pomacentridae): history, geography and ecology of speciation
Source: PeerJ. 2018 Aug 14;6:e5357. doi: 10.7717/peerj.5357 (PMC6097498; doi:10.7717/peerj.5357)
Supplement: Data S1 [file peerj-06-5357-s013.zip › Data Supplement/assemblies/Abudefduf-saxatilis-STRI-10001.contigs.fasta]

>NODE_1_length_762_cov_44.715221
CGTTTCCTGTGCAAAAAAAAAAAAGTTAAACATTATTAGCCTGGCCAGACTCCAATGAAA
TTATACGCAATCTTCTTTTAAGTTCCTCCCCTTTTGGTTTGTACTGTTCAATTTACATGC
TGGTTTAACTTTGGCACTCACCTTGCTGCTCCTCAAAAGCTGCCCACAACAGGTGGATGG
CCGGCTTCTTGGGCAGGTGGATGGTGCAAGCCTTCTTGTAGACATGTCTCACACCATCAG
TGCTGTAGCCCTCTAGATATTTTGCATACTTCAGAGTGAAAAAGAGAAAGCAAGTTGGAA
GAGATGCAGGAGAGGACAGAGACAAAGAACAGAGGAGAAAGAGAAAGGCAAAAGAGACAA
CACATTTTAAACTAAAATTTCCAGTTGGCAGAAACAGTGAATTTCTTCATTGACAAGATC
GTTTTTAGAAATTTTCTGTGTAAACCCATCAGCACCTTCATGGAACCAATTAGATAAGTT
TCTGTAAGGTAGTGGGAGACGAAGAAGATGCAACGTAGTAGTTGGCAAATGCTGCAGTCA
AATCTTGTGTGGCAAGCTGGCCATCCCCTAATACAACAGATACAGTCACATATCAACGTT
ACACGCAAAGAGAGTGCAGGACGATTTACTGTGTCGATGTGATATCATCGTTGATGGGGG
AAGTGCAGGGAGGTAGCAGGAGTGAGAGAGAGGATTAAGGTGGCGTTACCTTGATCCAAA
ACTCCTCGTAGAGTGCACAGGCGATGAGGCAACGTTCAAAGAGAACAACCACGCGCTCCG
GAGTCCCGTTTTCAATTTCAAAGTCCAGGTACTCCTTCCAGTTGTTGAGCTGCGACTTCT
CTAAGGCTTTGACATGGAAGTATGGTCTCTTTATCTGTAAAAAATACATAAATAAATATA
TTAGTTTGacaataaagtcaagactgaacatattttgagcaatg
>NODE_2_length_575_cov_34.438259
AAAAATCATGTCATAGGAGTTTCTGCGTGGTAACTTATCAAAAAAGATAAATAACAGAGA
GACAGACCGCGTCACAAAGTGAGACAAGCGCCGCGTGTGAGCTAAGGAGTCAGATGGCAC
AAGAAAGAGGACGTCCGTAAAGTGAGCATTCTCTTTTTCAACTAAATACATCTTCAAAAG
GAAAAGCCCCACAATGTCTTGCTGAAGCCACCTGCACACAGAGGGCAGGCTGCCACTGTT
TCAATGGGCGCTGCATGCACACCCCAGCGGGCTTCCAGATAGCGGCTAAAGAGCTTATTT
CCCAAATCTCTTTATCCTTTCTAGAACTGTGAGACGTTGACAGAAAGTCAGTTAACTCTA
GCCAGTGGCAGCTGCATGGGTTTTGCATAATTAATTATTTATACGGAGCCAGACATAGTA
ATTACCATCCAGATGAATATGATATTCTAATCAGGCAGGCTTTAATTTTAATTGCCCTCC
AGCATCTAACTGTCAGTGCTGGCCTGGCTTGATAAAGTGGAGAGTCTCTAAACACCATTA
GACATCTGCTCTGAGAGCATTGCCTCCACTACCCACCAGCCCCACCATCCGCCATAAAAA
TCAATACAGGACCTGGGTGTGTGCGTGTGATCTTGCTCATTTTTCTATGGAAAGCCATTT
TTCGTCAATGACAAAACCAGAGCAGGGCTTCAAGCTATGGAGTCCCCCCCGCCTCCAATG
ATTGATGAGGCCTCTAGGATTTTGTGTTTCCTTTTCt
>NODE_3_length_904_cov_18.707964
CATGGCTTGAGCTGTCAGATCTCTCCGGATGAGGAAATCCCTACCTGCGGATAAAGCCTG
GGCCGTGTGAGACATAGAATACGGGACCGATGTCGCCTGAACCGGGCCAAAAGCTCCCGT
TTGACTGGAGACCACTTCACTGTGGCCTGCCATATGATGATTGTGGTGGTGGTGATGGTG
GTGGGGATAATGATGGGCTGGGCTGATTTTGAGGGCCGCGGAGTGCCCCATGTGTTCTGG
CCCGAATGGACTCGGCCCCAGGCGGGGTTCCGCAGTAATCTCCCCAGGGTGCGAGTGAGC
CATTGAGTGTGGATGGCTGCTGAACCCCGGGAAGCCTGTCACGCTCTGAGGGGTATGGTG
GTGATGATGGTGATGGTGGTGAGCCCCTGCCAAGTCAACTAATCTCAGCGCCGTGTTCCG
TTTGGAAAACGTAGGGTCCATCACGGGGCTTCCCAATGCATCCACGCTCATTACTTCCTA
ATTTTAGAATAACTTGACAGCAGGCAAAATAATAATGATGATGACAAATATATTTTAATC
GCAATGAAAAATAAAGAAAAAAAACTTTATAAAGTTAAGTCTATCTGCAGACTACATGGA
ATCCCATTCGGTTGAGAGGCAGCAGCAGGACGCTTTGATACTGAATAGAGATTCATGGTA
GGCGCTGCAGCCCGTGGAGCTAAACAATCACCCTGCGCTCTAATTGGTCAGAGCTCTGTG
ATTGACGTCACCAGTGACAGTTTCCAACGTGAAGAAAAATGTCTTAGTGACAGCGAGCAG
CCAGCACGCATGCGCAGTGCCTCGGGCAACGCTTGAGAAAAATAGTTGTTATGCAAAGGT
TGTTGTACAATAAAAGTCCTAAAAACTTGATCCAGATATACAGTCGCCTTTCTTTTGTCG
CAGCGAACAAAGACTGCGCGGCTATGAAATAGCAATTTCCCCACTCTGATTACGCGATTA
CAAAACAGACTGCCTCGCCAGAGTATGCATATTGTCACTATTAAAGTTGTAAGGATCATA
AATAATGCAGTGACATCTTCATTTTGCActgaaacgcacgaggggcaactttacgcacac
attacg
>NODE_4_length_802_cov_34.679550
GCCTCTGGTCTACAGTTCTACAAATGTAATGAGAGGGAGGCAGGGAAAAATATCAATTCA
TTTGAAGGAAAAAAATATCAAAGGGCGTTAATATTTCTGAGCAGTACATAAATATTTTCG
TCATACACACTTTAATTTTGCAACATTTTAAATTCATATTGTTAACTTGAGTTGATCCCC
CTCCATCAAATGCAGGTTTAAGAAAAGCCAAGAAAAGGCAAGTACAGGGCCATAATTGAT
GGCTCAAAGTGTAAGCTTTCTCTCTGAGGGTCTGCTCAGGTCCTGATCCCCTGGCCTCAA
CCTGAAACAATCACTCTTAGTTAACGACAACACTTCAGCTATTGACAGCGTGATCCCGTA
AAGCAGACACTTCAATCAACAGAGCAGCCGGAGGAGGTGTTGTGTTGGAGGAGAATAAAA
GAAGGAGGGGGGCATGGGGACGGATGAAATCAAGAAGTAAATAAATGAATTGATGAATGA
ATAATAGAGTGGCCAGCTAGTGGCCTCTTGGAGCAGCAATGCAGTATTAATAACTGACTC
TTACTGTTCGTCTCTGTGTCATCACTGATACTCTTAGGTGGACCATGGCCAGCATAACAC
ACTGCTGATCTGTACATTCGATCCGGATTACGTACTTTCTTCAGTCCTTCAGGAGGCAAA
GAGAAAAGTAGAGAAAATCGAGGAAAAGAAGCATTCTCCCAGCCTGTGATAGCTAAGCAA
ACTCCCCATGCAAGCAATATCAGTAACAGAAACTGCACAGTATGTTGAAATACATTTAAA
ACACACAAGAGCTGTTGGGCAAAATATGATGGGAATAATATTAACATTCTAATACGATAA
GGCTCATAAATCACATTGAATTTGTCCGTTATCTGGTTAAAAAAAGTGAAGTTCACCACA
AACTGAATATTTTTGTCCCCACAACAAAAATGGCCTGTAATAGGGGTCACAGTAGCTCTG
GCTTGGTTTgatacgggtcagtga
>NODE_5_length_877_cov_27.354618
GACTTTAAAGTTGAAATGTGTGAAGAGACTGGAAAGGTGTGTTATGTGTAAATGACTGTT
GAAATGATGAGACTGATGTGTTGATTAAAACCTATTTTCAACTTGATTCATTGTCAGTGT
TTCATCCAGTCTCTGGTAAATAGTGGCACCATCGCACTTAATCAATTAATTAAAATTAAA
ATCCCCAAAATACACAATTTAGAATGACAAAACACATGAAAGCACACATCCGAGAAGCTG
AAACTAAAGAATATTTACCATTTTTCATTTTGGGTAAAAAAACAATTATCAAAATTCATC
GATTAATTATTTGTTTCAGCTCTTGGCTCATTTTCAGTAAAAATCTCTAGAAAAGAATAT
TTTACACCATGTCAAGAGTTTATTTGACAGTATTTCAGAATATCTTTCAGTAAACAAGTT
TTTTGTTTTTTAGCAAAATGTAATATATCAGTACTGTCGCATTTCATAAAAATAGTTGTT
CACGTCTTTGAAACTACAGTATCAATGATACAGTAAACCATATTTGTAGGAATACAGCTG
TACAAGGTGAATAGTACACAATTAACACTACACAGTTATACTTGATCTCAATGGGGGATT
CATGAACGTGCCATCCTTCACAGGTTCCAATAAGCAGTTTTTTTGTTCCTGTATACAAAA
TCGGTCACAGCAGGCAGGGGGACGGCCTGGATGGAGACAGAGGGCTGGGTGACAAATTCT
TTCACCTTTTTCTGAACTTTGAACATTTGCACATACAGTAAACACATTTCTACAGCCTAA
TGGCATGTTGTCATGCTCCTCGCTAACACGTTAACCAGTTTATCACGTGAACCACAGTTC
AGTCAGCTCAGAAAAATCCAGAGCACGTTTTCCTGCAGCTCAGCCAGTCCTGGTGATGCT
CGGTGCTCGAGGTCTTACTAGTGTCCCAGTCTGCAGGTGCATTGCTTTGCTAAACGCAGT
TTACGAGTACAGCTTGGATGTGCCGTCATGCTGCATTCAGTCAAATTGTCACAAAGCACT
GTGATTATTTTTTTTTCCAACTCATCCTCCGTCCTCCAg
>NODE_6_length_561_cov_36.819965
ATTCTGATGGGTCCTGAAAGCCAGGAGACATACGTAGCTGTAACAACATCAATGCGCTTC
GCCAGGTTTTCAAGTCAGGGACATGTCTTATAATAATTACTACCTATGTATTATTTATTT
TGCTCCAGAGAGACAAATTGTCATGGTGCTCCCTGGACGATATTCGTGTTTTCCTCTCCT
CCCTCCCGCCTTTCTGTCCTCCTTTCCAGGCCTGGAAGAAGAGAGAAGACCATAGTTTTG
GGAAGAGGGACAGGGCGAGAGCAGGGGGAGAATGGTGGGGGCAGCAGTGATCTGCAAATC
ATTTATTTACGTTTGGCATCTGCATAATGAGGCAGGGAGCCAATAGCAGCCCTGGCTGGC
TGGAGACAGGGTGGCATGCCTTCAGTTTTAATGGGCACACTGAAGAAACTTCCAATCCTT
CTTGACATTTCTCATAGCGAAATAAACGTGCTCTGGGTCAGAGTGTCTATTAGGAAGATA
AGAGACGAACAAGTCAATTATACTTCAATGACTGCATAGCCAGGGGACCTCATTAACATG
ATCAGGGAGGTCCATGCTGCAGCAGCCCTCTCCTGTGTGTAGCTCCTGATTAAGTTGTGG
AAGAATGACATGGCCTTTTTTTTGCCTGCTTCATGTACAAAAAAGGCAAAAAACCCAACA
CAAAGACGTAACTATATTCAACTCTACATAAGACAAGAACAAACACACACACACACACAC
ACACACACACACACACACACACa
>NODE_7_length_837_cov_28.504181
GTTGAATCCACCTCCTCCTTAACAGAACGGAGACATCTTAATCTAGGTCTCAGGACAGTG
AAAAGTCAGAATGCAAAGGACATTAAGTGATATAATTCGCAAGTTTCAAGTTGATTTTGA
CAAGTAAATGACACTGCAAGTGTCATTTAATTGACTTTTTCTCAGTCATAAACAAGTCGA
TAAATCTATTCAGGTTGGTATGGATCTTTGTGTTACTCATGCTGTACATACAGTATAACG
GAAATTAATGGGAGACAGTAAATGAATGATACAATGCAACATTAAACATGTCCAGAATAA
CGCACTTTAAATGACAGCTAAGAAAAAAAATCTATGAATTTATCATTAAAAGTTAATTGA
GAGGGGAGCTTAAAAAGGTCAAACAAGTCGCTCCATTCGAGGAGGGCATAAGGGGGTTAG
CTTTTAACTTAGCATTTTTATTGACTCTGGCAAAACAAAATGAGCGGGCTCTGTAGGATT
GTGCACTCTGCATTGGCCATTCAGGCCTTCAGAGCCCCATTGTAGTACTTTGAAGAGAAT
GAAAGGAAACCCCACTGGTGGAAATGCAGTGGAACAGCCCCACAACAGGCCACAACTGTT
CCCTTATGCATGAAAGGCAGGGACATAAAAGACAAGATGGACTTCTGAGGTAGGGCCAAA
AACAAAGGCAACAAAAGTGCTGATCACGAGGGGATGACACGACTCGTCTCGGCAGAAGGA
GCAGGGAGAAAAGGGGCAGGGGACAATAGCACTCCCAGCCAAATGACATGTTGGAGAATT
GAAAAATCCACACAAGAAGTGTCTTCTCAATTCACTAAACCCACAAGAGCTGGGTGACTG
TCGGCTGGACCTTGGTCAAACTAAGAGGGGGTGGGCTAAAACAGCCCACAGCTTTTCTCT
CTCTAACTTTCTTTCCCAAATCTTTCCCCGTTTTGGCAAACAACTTGGCAAGGGCAGAGA
CAGACTGGGGTGATGGCTTTAGTCTGCACACACCAAACCGAAACCAAACCAAACCTAAt
>NODE_8_length_466_cov_27.030043
TGCGCAACCAGCACCAGTTTCGCACAAGAAAAGGATTTAAAAAAAAAAAAAAAAAAAAAG
ATGTTTCATCTTTATTTCTGCAATCCTCCCCCAAAAATGGGGACAATTGTTGCGACACGA
TTAAATAAAAGCACACAAACACACAATTTCTTTTGGAAAACTGATGTATTTGATTATTAG
AGTAAAGAATTACAGTATCTTAGTTGTTAGTAGGTATTAAAGTGTAGAGAAACTGGACCC
ATAAAGATCTTCCAACTTTCCAAGAAAGTGCATGTAACAGTCCGAAGGTTGTCAAACCCG
ATATATATTTATATTTATAAAAACACTATCATTTCGTCCCCTGGCCATGATGGACTTCTT
GTGTGAGCTTTATGTACATTTTCTTTGCGAGGGAGTTTGTATTTCCACATCTGAACGTAT
TTACAGAAGCTTCAACACATAACTTTGCACTTGATGTCAGTGAGGATGCTGGGACATAGC
AGCAACGTGGAAATCCAGCGGAGAAACTAAAAGAGAATCCTTCTCACTTGATTGGCTGCC
TCAGTTCCAAAAACCAGGAAACCAGGCCACACCGAATGTTCCCCTCTTGGTGACTGTCTT
GCTCTCAATTACACCAAAATAGAACAAAAAAAAAAACAAAAAAAAAAa
>NODE_9_length_925_cov_25.797838
GAAAATACCTGACTTTGAGACATTTCAGTCATTTCGGCATGAAAACCTTCTCGGCACCGG
GAGCGCGTACAGTCCGCGGTTGGAAAGATATCCGGCAGCTTGCAAGCACTCGCTCCGACT
GCACAGAGATCCTACGAAGGAAAGCAATGGTCCTGAGCACCGTGCAACGCATTACAGCAA
CTACATCTTTAAACTGAGGTGGAAAAGGGAGATTCCGCACATTCCCTCCTGCTCGTCATA
CATCCCCGTGTTTGTACATCCCCTCGCATCCTCAACTGTGTCCAGACGCGCACTGGTACA
CCGGCATGCCCGGCAGAAGAGGAGGAGGAGGAGGAGGTGGACTTATGTAGAAATCTCGTG
TAGTCAGTGGTGTCCATCGTTCCAAAGGGGTGCAAAAACAGAAGAAGAACAAGAAGAAAG
GTCCAGAGGGCTAGAAACAGGACAGATTTTTTTATTTTTTTTTTAAGATGCGCTCACCTC
TAATTCTCTCCACACCGAGTCCTGGTTACACCTGTCCCACGCCATCCAGCCAACTGAATG
ACGGTCCGAAAAATTTACCAAAAAAATAAAAGGAAAAAAAAAAAGAAAAAAAAAGAAAGA
AATCAAGTAAAAAAGAAATCCACACACGCTTCCCACTCGCTCTCACACAGGCAACTGCTG
CCCCTCGCCGAGAATGAACCGAGGGCACCTGTCTTACAACTGCTTTCCATCACATGACAA
AGCTATTAAAAGTAGGCAGGGGAGTGACTCCGCGTCCACACTACTCGCCAGTGACGCGCA
GTGAGCAGGCGGGGTCTGGCTGCGCACATAGTAAAATCCTCTCCGTGCACTGCAAAAAAT
GTCCAACTCAAAAGCCAGATCGCGATCTATCCACATATGCAGCAAGTTTACTGGAAGAGA
AACACATTTTGCTCGTAGATTCGTTTTTAAAATCTGTGTAAACTAAAATATTCGCCGGAA
GAAAAAAAAAAACACATTAGAGGATCTCGATCTGACTTTTACGCTCATGGTTCCAGCTTT
GCTCCACAGCTCCGTCTTTAAATTTGACTAAATTTGTACtttttaaccatttcaacttga
aaaaaagtgtctgcttgtttttttcta
>NODE_10_length_1092_cov_26.188644
ATCACAGCTTGGCAAGGAACAAAGACCAAAAACAATGTACTCAAATGAATAGTTGAACAA
CTGCTTCTGTTGGTAAAGACAAACAACAAAAACAATGCAGTTGCACTGGGGTATATCAAT
TTGTTCTTTTATGGTTAGAAGAAAACACTATTCTTTGCAGTTATAGTGGACAATATAATA
CTACGAAATGTATTTCATGCATTTATCAATGTTTTTGCCGTGAGTGGCCAAATACCACAC
CACTACTACATTTTAACCCTGATTTCATAAATCTAAGCACTAAAATGCCCAAAAATCATG
CGTCACCGGCCATCATTCTTCCCTCTTCACCATCGATGGATCTTTCTTTTTTTTTGTTTT
TCCCTCATTCTCCCCCCTCTGTCTCTTGTCCTTCTCTTTTATTGCTTTGTACAGCAAAGC
ACCATTACTGATCCCTTCCAAAGCACAAACTAAAAATCTATCCCGTTGTCATTTGCTGCA
CCGTGCCATCTATCATCGGGGGTGCTTGGCAGCGTCTCCATACGAGAGAGGAGGTGCTGG
AACAGGAGGCAGAGTCAAGGACTTTCACGCGCAACAAAAAACTTGTCACAATTATTTATG
GCTCTTGCTGGGACACATAATAGGACACATCAAACTGCTGTTTTTTTGTGTGATGAGCGC
CCTCACATCGCTGGCTCCCTTGTCGAAGTGGGTCACAGGCATCTCTTGCCTTACACATAC
AATTTCCAAGACAATGGCGGAGCACTTGGGGAAGTGACAGTGACAAATACTGGAGCCCCC
ACGGAAAGCTGGGCAGGCTGTTACATGAGTGATTGCGCCAATAATCATGCGGAGTCGTCA
CGTGTCTGTGGAGCAAGAGGGAGATGGGCAGCAGGGGTGGCAGGGGGTGGGAAGAGACAG
AGCGGGAGAGAAAGAGAGGCAGGGAGAGAGAGGGAGAATATGAGTGTGTGTGAATAAGAC
AGGGAGGAGCTGGGGGGGGCGGCAGGCCTGTGTAGAGAAGTGGCTAACAGGTCCTGGCAA
ATCATTTTTTATTTCCTTATCATCCATCTCCCACTTCCTCCCCTCAGATGAGTTGCTGCT
AAATGACTGTCACTTTGGACGGTGCTGTGATATGTTCTGCTGTAGCGCCCGTAATTGGGA
AGGGGTCACCAGTGCCTGCTTCTCTGTGTGACCTTTCTTAAACTCAGCCGCCCAGGGAAT
TGGGCAgagcctcagattaaattacttctccagcgcctcggcccttcaccttaagtgctg
gcacttggctccag
>NODE_11_length_650_cov_36.056923
AGCCACACAGTCACACACCCATACAGACGGGATGATCTGGCATGTACTGGCCCGATGATT
AAAGTGTATTGCGCTCACCTGCCCAAGTCCAATCAGGGGCCTGTGCTGATTGCAGCAGCT
TGCAGCAGACAAGGGATGGGGGACTGCAGGTGGTGGAGGGGGGGAGGAGGATGAGGGCTC
TATCGCTGGTGAAGTGACACTGTGGTGAAGCGGTGGCAGGGCGGCGGTGAAGCTGCAGGC
CCGGGGAGGATCCAGCTCAGCTTGCCTCTCCACTCCTCTCTGGCCAGACGGGGTGAATCA
ATCATCTCCAAAGATGTCAGCATCTGCCCAAGCAATTTCAGATTGGAATAAATGGCAGAT
GGGGATGTTGTTCCCTCTGTTTAATCAGTTCCACCAAATGTGGTTTTATCTCTTATAAAA
TGAAACCATCTGTAGCACGTAGGTGTAAGGATCAAGTGAGGGAGGACGGAGGGAGAGGGT
GACAGAGGGAGAGAGGAGAGATGTGCGTGTGTTTGGAGTGTGCACGCATATGTGCATGTG
TATGCTTTTTAATGTGTGTGTGTGCGTGTGTGTTCGGCGTATGTGTGTGTGGTGACGGAG
GGCAGGGAGAGATGGAACACTGTGAAACAGAAGCAGAATAGTGGGAGTGAAATAGGAAAA
AAAAGAGAAGCACTTATCCATTATAAAGAGGGAAAATGTAATCTTACTGCGAGCTCACAC
CTCCACTCTAATCTCCTCTTTCTCCCTCAAAGGAGTACCACCCAGGGGCCATCACCATTA
TATCTAGACCCATCTATTTCCTCCTCCGCCTCGAACCAGACaccggggctgt
>NODE_12_length_621_cov_31.342995
TTGTGTATACAGTAATGTGAACAGTTCGGGTAAAATCCCACTTTAGCTCTAAGGCGTACT
TATTGCCATCCTTTTCAGTGGAGTATAAGATCCATCTTTGTCCTTGGGACATTTGCTACT
AGAGCTGGTAGATTTGAACAAGATTTAAGAGCTATAAAAAAAAATATGAGGCAAAAAAAA
AAGGAGAGGGATATGGATTGAGACGGAGAAGTAGCAGGCTGATTACAAGGTGTCAAAATT
GCCAGGAGCAAGAAGGTGAAAGCAATCAGGGGTGAGAAGAGTGCAGCATTCGTGAGGGGC
AACTAATTATCCATCTCATTTGTGGAGAGAAGCATTTGAGGCAGCTCTAGCCCACTGAAT
GGTGACAGATTGGTGCGGAGGAGAGGGGAGGTGTTAGAACAATGGAGCCCAGCTCACCAT
CATTACTGCATGCTAATCAGCAGTGCTTCTGCACCACCAGTCGGTGCTGCAGAGAGTTCG
GGGAGACAGGGAAGTCACCGGCTACAGGGGACTATAGTCCGGAAGAGAGGGAGGAAACGG
ATTCATGGTTTATCTGCTGGCGCTCTACCACTTCTTATTTGAGCGTGTAGGTTATCCAAC
AGAGACTGATCTCTGTGGTCCGTGTTATCAGCTTGTACTTACAAGATGATTACACTGGGA
GTGTTGAGAGTGTTTTTCTGTACATTGAGTGGAATATTAGCTCACTGTGTGGTGTAATGC
ACAGTATACATGTGGGGAACATCATTAAAAGTTTGGATAATAAATAGAAAGTAGCAGAat
aagttattgtgttttagcgtcac
>NODE_13_length_794_cov_42.526447
CTGTGAACAGGAAAGGCCAAAAGGAGTGTCAGCTCCCAAACGATGACTCATGAAAAGCTT
CGGCTTACATTTATGAGTTCCTTTTCCTGTGCCAGCGGCCTGATGGACTTGCGGGTAAAA
GAACACCAGTTGGAAGCCTGGCCTCTTGATATTTGGGGCTCCTGTCGAAGCCAACTGCAG
CAAGTTTGTGCCTCCAGATTTGGGAGTTTTAAAATGAAGCCGAGCAGCTGCAGTTTTCCC
TTCAGTCTGGAAACGAGAGGCTTTGTGTCTCTTGTCACCCTGTGTTAATTTGGGCCCTAA
TGTATTTTATAAACAAAGGGCTGCTCTCTAGCCTGACAGTCGTGACACCTTGATTCCAGT
GCAGGATGCATGCAGGACGGGGTTACACCATTAATAATCAACTGGCAGCCATCACACCAT
TTTAACCACGATCATTATGATAAAGGGCATACACTTAATTACAGGCCTGCTTAATTATAG
CTCTGTTGAAGCTCGTTTGTTTGGTCAAATGCTAATTATACCACCACGCTCTTGGCAAGT
CCTCATTTCAATCCACTTTTTGCCGGCTGAACAGTGTGGCTTATTTTCATGCAAATTTGA
TATCTGGTGAATGTTTTGTCTCTCTTCTTTCCGCTTTTCTGTGCCTTGTGTGAGTGTGTC
TTTGTTTCGGAGGTGAACATCTCTCAGACAAGACGGAATCGGGAATAATCAAGAGTAATT
AAACTGGAAGAGGGCTGGGAAAGGGCTGGGTTGGAGGAGAGAGTGGAGGTGCTCAAATAC
AGCAGAGAATAAAAAAGCCTTTCATCTTCTCTCCGTAGACGGAAGGAGGGGAGGTGCTGG
GGTGGCTGGGGATGTTGATAGCTTTGCTGTTTTATAATCCCACATTTAGTCTTGTGGAAA
GACTCAGGATCAAGAATAGGGAGTAGTATATGTTTGTATAAAGTCAAACTTCAACTTTGC
TTTTTCTTACTTTTtt
>NODE_14_length_578_cov_12.735294
GTGTGTGTGTGTGTGTGTGTGTGTGTGTGTGTGTGTGTGTGTGTGTGTGTGTGTGTGTGT
GTGTGTGTGTGTGTGTGTGTGTGTGTGTGTGTGTGTGTGTGTGTGTGTGTGTGTGTGTGA
GTGTGTGAGGGTGAGTGTGTGTGTATGTTATGTGACAGCAGACCTCGCTAAGGACTAGCA
ATCACTCCATTCAGCATCTGCTGCCACACAGCTCATATTGTCATTCCCCAGTTTAAAGGA
ACCTTGAGCGGCTTCAAAGATCTTTTCAAAGCCTTAATCCTAATAGGTCGCGGTTTGTTC
TGTCACATCAAAAGGGGGAGAGAGGCGGTGGGGGGAATAATGCATCGGGGCTGGCAGAGA
TTCTTAAGGGTGGAAGATTGGCAGAGGATTTGCAGTACGGGGAGGACCGAAATCTGAAAT
ATCGGACACAGAATGCCTGCTGTAATAGATATGAAATAGGTCTTCTCAACAGCATGAAAG
GCTGACATTTCCAGAAAGTTTGTCATGAGAAGGCCCTTTTATTCCCCTTCGTCTATCTGC
GTTTGTACTGCCACCATGTCCATAGTGGAAATTCGCAAGTGTCACTCTAACGGGTTATAG
AATAAGATTGGACATTTAAGATTTTTTTTCCCACCTCTTCCTTTTTTTTATTGAATGTTT
AGAATTTCCACTGAGAGACCAATTGAGTCCGAGCCGTTTTAGAATACTGCCTTCTGCATG
GCACTCAAGGTTAAAATCCACCACCAGCACTTGTtgcctg
>NODE_15_length_654_cov_7.720183
AAACCGGGCAAAGGCTCCTACTGGACTCTGCACCCGCAGTCGGGCAACATGTTCGAGAAC
GGCTGCTACCTGCGGCGCCAGAAACGCTTCAAGATCGAGGACAAGATGGCGAAGAAGGCC
GGCAAGAGCCAGGAGCTGGGTTCAGGGAAAGGAGGCCACAGCGAGCACCTGGTGGAGGAC
CGGAGCCCCACGGGGGAATCAGAGGGAGCCGACTCCGCCCACTCAGACAACTCCCACCCG
GGCTCCTCGGACGACCAGCCTCACCCCAGGAACACCCTGGTTCCTTTAGACTGCCCTCCG
CTGTCCTCCTCACACCTCCACAGCCCGCCCGTCTCCCTTCCTCCATCCTCCTCCTCCTCC
TCCATCCCTCCGTCCTCCCTGTCCCTCTCCGGCGCCTCCTCCACCTCCAACCCGCTGCTC
CACTCCCAGTCTCTAGCCGGTAGCTCCCACCTCCTGCCCAGCGCCATGCAGCAGCACATG
GACCTACAGAGCGACGCCCTCAAGTCGCTGGACCCCCACTACAACTTCAACCACCCGTTC
TCCATCACCAACCTCATGTCCAACGAGCAGAAGATGGACCTCAAGTCCTACCAGGACCAG
GTCATGGCCTACAACAGCTACACCAGCGGCTCCCCTATGGGGGCCAAGCAGATCTACGAC
AGCCCGGGTCCGGCCGCGATGGACTCCGGCGCTTACTACCAAACTCTGTACAGCCGCTCA
GTGCTGAACGCCTCCTAACGTGGACGCCCGTCCGCAGAGGTGAGCTTCAAGATGGAGACT
TCCTAAAATGGACACCCGACCTCTctcgctatcttcctctttccttccctctctgg
>NODE_16_length_1141_cov_30.942156
TCTTCTGACCCTCTCCCCCTCTATCTCTCTCATTCTGCCTCTCTGTCTCTTTTCCCCCCT
CTCTCTCTCCCGGACAGCTTGGTCACCCTGGCCTGCAGGAGAGGGACTCACCGTGATGAA
ATAGAGGTAGGCAGTTGTTCCTTCAGCCCCAGGGTCATTATTTAAAAAGTGACAGAGACT
CCAGTGAGTGAACATGAGAGAGGTGAGGAAGGAGGGAGGGTGAGGAAGAAAGAGGGAGAG
GAGAGAGTGAGAACAGCGCTCGGGAAAGAAGGGAGAAGGAGGGGCGGAGGGTGAGGGGCT
CAGTTGTGCAGGTGTATTGTCCAGCGGAGGGAGAGGGTGCTGGGAGACAAATGAATCCAG
CAGGCATTTGGTACACACCGGAGATTGCTTATCGATCCAGATCGCAGTATTCAGGCCGGC
CTGAGAGAGGGCTGAGAATTTTCTGAGGGAGTTAATAACCTGGCAGCTCAGCTGTCTTGT
CCAATTCACCAAAGGCAGAGGCCTAATCAGGGCTGGATTCCTTTTTCTGTCTGAGGAGGG
GGCTCCGGCCCTCCACCCTCTCTTTCAGCTTTGGCCGCTTTCTCTGTCTCTCCATCTCTC
CAGCCTTCCTCTCATCCCTCCCTCCCTCCACGGCCCCTCACTTCCACTCCATCGGAGCTC
TGAAAGTGATTGAAATGACAGCCTATAGAAAGAGGCTAATCAAATTGTTTATTATCAGTC
TGAATCAATATGTATGGATTGTTAAAACATCAAAGTCAGCCCCTGGAAAAGTAATAGTCG
CCGGCTGGCAGCAGCTGCTCAGCCAAGGCTGGGTCCCTGGGAGCCTCGCTCCATTTAAAG
CGACTTTCACTCTTACTTAAGTCCTGATGACCCGACGAGGTCAGTTGGCTGAAGGGGATG
TACATGGCTGTTCTACAGCGCGGCTGCATAAAACCCCTCTAAACTTCCCTCCAGCTACTC
AAATACACGCCTATTCTGCCCGACTGATAAACAGTCCATCAACAAAATAAATGAGCCACC
ATGGTACTGAGATAAAGACCATCGCTCACCTACTGTGCTCCAAGCAATATTTTGGACCAC
TGGTCACTGGTTCCCTCAAATTCAATATTTTGCACCCATCCTCTCCTTTGAATCCAACTC
TTCTTTCTTCAGGACACCAGTCTGGATTGCAAATGAGGTCAGGCTGATGAATGAGTCAGC
TGAAGGGATCAAATTGGTTTGAGATGGACATTGTAGTTGGTTTCAGTGCTTGAGACAAGC
TGACATAGAAGATTGATggataaccattgtccattcattgctgctgagtgtgacacctga
tgt
>NODE_17_length_818_cov_34.559902
GTCACCTTGACAAGCTACAATGTTTAAATGCTATGTATATACATTAAGAATCATATGACA
CTCACGGTGATGCTGTTGTCATATTATTAGGGCCATTTTGCAAATTTAAAACATGCTTAT
TTGCACTTCTACTCAAGTGACATTCATTGTACAGGACTTGTGTGATTGCGTGTTATTATA
TCGCACTATTGCTATTTTTAGTCAGATACAGGATCTAAATACTTCCTCCACTACTGCTCA
GAACTCAGAATAACAAACTTACAGTTCCACTGTCAACATCTCTTACCCTCCTACTTTCCC
CCCCATTCTCTTTCCAGTTTTCTCCCTCCGAGCTTTTGCCATCGCATCCATGTCTTTTAT
CACAATTTTGACCCACAGAAAGGAATTCTCACAAGATATCAAAACAAAAATCTATATTTA
ATATGAGAGCAATTACAAAGCAAAGTTGGCTGCACAGGGCTGTTGTCACCAGAGCGCGTG
TTTTTCATCAAATAGGTCATTAGACGATGATGGATGTAAACCTATAAAGTATCTAAACTG
GACCTTTTAACAAACCACGAGCAACACTATCATTTCTCTAATAGAACCTGCTGACCGTGT
CATTCCCTCCTGCCATTTGTCATTTTTCCTTGTGAAATAATCAATATCTGGGCGCTTTGA
AATAAATAATATAAAAGTCATAGTAACCTACCCGAGGAGCAACAAAAATAGACTTATGGA
GCACTCAGAAGGCCTATATGGCCTCAGGCCAGTGTCTGCTGCATGTTTCTAATCAATGCA
TAATATGAATTGTGTTTTTTAGAGCACAGACTACAAGATTTTAGTTTGCACCGCTTCTTT
TCAAGCTTACCATCTGCTGTGTTGCTTCCACTATGTTGGATGGATCTCACAGTACCAGAG
CAGTATGTGTGGTGTAAACGTTAGTGGGCAATACAATGATCTCTGTGCAGGCCAATTATG
ATAAATGTCCACAAGAAGTAACGTTAAatacaagtctttg
>NODE_18_length_936_cov_33.712608
AAAAAAAAACATGGCACCAAAGATAATTTATGCAAATTAATACAGAACCAGTGTCAATGT
AACAATATAAGATCTCATATAAATACAAAAATACAAAATTTAGTACATGTACAGTTGTGT
GATAATATCAACTGATAGAGGATGTTTTGAACTCTGTGCAGTTCCTCCATTAATTGCAAA
GTACAGCCGGGGCCTCCAACCCCCTGCAGCTCATACTGCATCTCTCTCCAGTACACCTCT
AGGAGCATGTTGTCCTTGTTGTGCTACTGCTGCGTGGGGGCCTCTGGAGATAAATTATGG
ATGCAACGCAAAAGCTGTAAAATTTGTTGTATCTTCTATTATCTTCATGTTAAAGGCCAC
AAAAGCTCTTCAGTGAAGTCAGCCATTAAGAAATGACAGGTATTGCTATCAGGCTTCTTT
ATAGGCTATTACCTGCAATGACAGCAGCTGCTGCTGCACCACTGTACGGCCTATCACATT
ATTTGCAGCTAAAGTCAGCTACTGTGTCATTTTGCCTCATTTTCTTGACAGTGCTATCAT
AAATCCATTGGGCTGCAGGGGAAACTGTCGACTACCTCGATTATCTTCATAGCCTGAATG
AATTCTGAAATGTATGTAACAGGCAATGACTGTTATGGATCAGGAGCCAGGGCCATATTC
TCACTAACTCTCTCTCTCTCCTTCCTTGTATCTCTCTCAGGTGATGTGCTGATCGAGGGC
TTGAGGGCTCAGATATGCGCATAAAACTGAGTAAAAGAGGCGAACTTTGAAGCACACAGT
GACAGCTCATGACTACTGACGTCAGCTCTATCTCTTAAGATATTCTAAAGATACTGAATG
GTCAGTGATAGGATCCTTTTCTATTATGATGGGCCATATTAAAGAAAAAAGGTAACTGGT
ACTGTGGGCATAAAAAATACAAATGACTGCATTTTTTAAAAGAAAACCACTTTAATTTTT
ATCAATTTTATGACAGCATGTTAATTAAATGTTGTGTATCCTAGAAGACCTAAACAGTGC
AATACAGTACCTGTAAGAACAAGATTGTGATTTGCCCCACAGGTGACCTTCGACACATGG
TCCACACACCCCACAAGGCGAGGGACAACcacattttc
>NODE_19_length_911_cov_34.591656
TTCAATGATGTGAATTTTATTTCGTATGGCAGCGGGATATGTTAACATCATGTATCCTAA
CATACATGACAAATGCCAGCGGAGGAACAAAGCATGACAAAGAAGATGGGCTATAATTGA
ATCAGAAGGAAAATGTGCCGGTGTTAGTGACAGTGGGGGAGAACAACATTTAGACTATTG
GTAGTTGAAAAAATGCCGTGGCCTACCACTAACCTTCACATCCATATTAAAAGCAAGGTG
TCACTGCATGCAAATTAGAAGTAGCCGGGTAAAGCACTGTTAATGAACCCAGCCATTGAA
CTCCATACAGCAGGCTTGTCGTTAGATAGGTGCACCATAAATAGTCCATTTGGCCGAGAG
CCAGAGGGAGAAGCTAAGGCAGAGTTACTAGCAGTAGGATAGGGCCTTTATTGTGTTATG
ACAGACAGAGGGGACGATCAGACAGGATAGAGATATGGGCTTTCCTTTCCAGATTAATTA
AAGAAAGGATCAATTAACAGTGATGAAAACCATGGCAGCATACTGACTAGCTGATAGGCC
AATCAAGCCTTGAAATGCAGAGTAGTTGGCATGTTTTATCTCTCCAAACTTAATTGCAAT
TTTCCAGAGGGAATGACGTGATCAAAATGGAGGGGTGAAATTAGCTCCACGTGAATAAAG
TATTTATTTGATGCATTTGTTCTGTGATTTCAGGACTAAGTACGCATTGTATTCATATAG
GGGACATTTTTCGTCATGCACACAGAAGTTTCTCTTTCCACAATTTATTCTCCCCCTGCT
CACCTTTATTATGGTAATTGTGAACGCTGTTCCACTCCTCAACATTAGCTTTTGCTGAGT
AGCAAAATGCCTTGGCTGAGGACTATTTGCCCCACACTGCCCAATCATGCCAGATGCATG
TGGTTATACAATATGGAGCGTTCATGAATTAATTTGCATATTAGGACATGAATTTCATAC
CCCCTCACTGCTGCGGCTGCTTTACGGCAGATTCGAGGCAATGATGACCTTACAGCAGAT
GAAAAGAACAAAGATTTGATGGCTCACTTGTTGGGGTAAAATGAATGCAGTATGTGCGGC
GAATTAAAGGAGg
>NODE_20_length_855_cov_39.092396
CGCACGGAAACACACAAGTGGAGCCCTTCGAGCTCTCCTGACAAACACCGGACGTTTCCT
TGAGTGTTATTACTTCGTGCGTGCTACATACACATTTAAAAAAACAATGAAGTTTCACAA
CACACACATATACACAAATAAAACGCTGATAATGGGCCGGTACTTTATTTACATGCTGCA
AAAATGTGAGATGCCATTGCCACTGAATGCTGCTGCTGCTGTTTTGCTGCTGTGTCATGG
TTGTTAACAGAAGACAGGACACATGGCTTTATTTGTATGCCTAAATCCCTACATGCTTTA
ATTACTGGACTACCAAGCATTAAGTGGAAAATTCATCATTCAACATCTACTGACCTAGCG
CACAAATAATCAGAGAGAGAATGAACAGATTCATTAAATTATCAGAATATGATTAAATCA
CTGAGCAAATAGAAAATGTATGATATAGTAAGAAAAAAGCTGTAAAATATTATAGTTTAC
AATAATTATTCACATTCAAAGGCTTTACATCTCAATACATACACAACATGGCCCCTGAAC
ATGACTTCAATCCAAATATGATTCATATATTAGAATTTAAATAACACAGAATGAACTATA
GGCTAAACAATAGCCATCAAATAACCTTATACAAGAATAAAAATACAAAAACTGTATCCT
AATATCATTGCATTACTTGCTTCAGATTTTAATAATACATCATCTGTACATCACAGTTCT
AGTCAGTTACAAGCCAGGTAGAGTATTCCATACACAATGTAACCGACTGCCATCGACTTG
ATTCAAACAATTTTTCTAACTAGAGCAGAACACTTCTCTAGTGTTGCCTCGACTTTATAG
ACAGATACAGCAATTTCATCGGTTATTTGGATCAGATAGATATCCTTTAACTGACATCCA
ACCACATCCAGCCCTGGGCCCCAGGGCCGGAGGGTCCTATTCACCTATACTCCAGTCACA
CACTGCACACACAGACTCAGCTGAAGGAAGAGGACCTTTGGAAAGGACCTTAAGgtacta
tgtcaaaaaattaaaag
>NODE_21_length_1000_cov_23.334000
ACTAGAGTTAGGAAGGAAGCAGCACAAAGAGCTGCTAGTCGCCATCATCATCTTCTCTTT
GGTCATACAACAATTTCCCGTGTCTTTTCTCCGTTTCTCCTCAACGCTTAGATTTAAGCA
TTCCACTTACCACAGTCACTTCTTGCGCTTTATTGCTTCCACAAGTGGTCTGGAAGCCCT
GCACTTAAGCAGAAGCATAACACTGCAGCATGCTCTTGCCCTGTTTCTCTCCTTTCTCTT
CTCTCTGCGTCTCACTCTCTCTCGCTCTCTTGCCCTTTCTCCATCTCTTTGCCCCTCGTC
CTCTCTGTCTTCCTGTATTTTCTTCTCCCCCCCTCTCCATCCTACTTGTTAATTATTTGC
TTTATTTTGTCAGCGAGCTGATGAGTGACTTCAAAAGGAGGATGGAGCTGGACTCAAAAT
ACAAAAATGGCTTCCTCTCTGTTGTCTTAGACAATAATTATGATTTGCCAGTTAAGCCTA
GACTACAGCAGAGGGATTGTAGTTTAAAGCAGAGGCTTTGGTGCAAAAAATGCATTTATA
GCCCTTTGTGAGGCTCCTCATTATGTGTGGGCCCGATTCATTAAGTAATTGGTTTGCAGT
TGTTTACATGAGTATTAAGGCCTTCTATTCAGGGCCTTTGAGAGATACATTGTGCAAATG
TTGCATGTTATGAATGCAGAATGAGAGGCGGGGGGCCAGTCCTATTGGCCAAACACTGCA
CTCGGCTGAAAAGCGAGAGAAAAGCACTGGGTGCTGCTTTGCATAGCAATGACTAGGGCC
TTAATAAGCTTTACAGATTAAATACATGCAGTCTATACAAGATGCAAAGAGATACTCTTA
ACACATTTATATGTGCTCATTTCACTATTATGGAGTTTGAGAGAATTGGGGTCTTTCATA
TTCTTTTTTTTCTCTGTGTCTCTCTCTTCCTTGCTCTCTCCCACACAGTGTTTTTCAGTT
AGATACTTTTATGGAATGTTCTGTTTATTGTATTATAACTCGCGGGGAAGCGACTGATCT
GCAACATTTATTAAGGATTTGTTCATTAGAAATCTTTTGCTGTCTTTGTGAGTGGCAAAG
TAAAATCACTTTGTGGTTGAGTGGGGATGAAAGGAATAATGCACGAAGGAGTGAGTCTTA
ATAAGCAGCTGCACTCCATGTAAAGACCACTTGTtccccttt
>NODE_22_length_775_cov_13.553549
ATCACATGATAAGAGACCGGACGTCAGTTGGACAGTGTGGCAAGAGAGAGGCAGACCACC
CCTCAGATGGTCTGATTTACACTTCAGAGAGACTGAACGAGAGAAAGAGGGGGAAATGAG
GGACGGAGGATGAGAGAGTGAGAGATGCTGTGCGGGAGAGAAATTAAATCAGTGGCTAAA
TTATTGCATGATTGTCCATTCCCCAAAGACTTGGGCATCATTTGGTAGAAAGTGTCTAAT
AATTGGTTTTCGGCCATGTCAGACACATGCAATTCCCCCTACTAATGGCTCTGTTAGGTA
GAACTGGGCCTCCTGGGTCAGAGAAGGACAGAAAATAGCCAGACGGCAAAAAGCGCCCTA
CACCCTTGTCCTTTTTTTTCACTTCAGACAAACGAGGGAACAAGAGAGAAAGAGAGAGAC
ACAGAGAAGGGGAGAGATGGCAAGAAGGAGAGAGTGTGTATGTGAGCGAAGAGGAAATGA
AGTGGCAATAAGTGCAGCCAAAGGGGAAATGCTCTTCACCGTGAGTTTAATACATCAGAC
TGGGGATTTGGCAGCCCGCCACACAGCAATTGTTTACCTTTTTGCTCACTGGCTGCATCT
GTTCTGTTTTGTAAACGGCACTAAACTATTCGCCCGTAAACACCGGAATCAATAACAACT
GCTAAGGGAATTCCCTTATCCCGCCCCTCCCTCTCTTTCCCTCCCTCTCTTCCCCATGTT
TTCATCCCTATCCACCACCCCTTTTCCTTCCCCTAGATCTCCTCCTCTCTCCCTTCTCTC
TGTTCCCTGCCAGTCAAGAGCAGTGTGTGTGTGTGTGTGTGTGTGTGTGTGTCAGAGAGA
GAGAGAGAGAGCGATGCAGTGTAGCTGGTGGTACCCAGAGAGACAAGTAGAAGACTGATG
GCTCGCCAAAAATACCTGCCCGTTTTTTGGTTGTTTTTTTTTTCCTTTTGTGTTaca
>NODE_23_length_1071_cov_41.769375
CGCAAATGACTGATCAGATTTTTTTTAATTGTTTACAAGGTCATGAATATGTTCAATAAA
TAGACTGTAGTATCACTTTTACTGTATAAACTTCATCTTTTTTTACATGCAGTCCATAAA
ATTTTCATTTGACGGAATAATTTACCCTGTTATGTATATATACAAATAGATATTTTCTCT
TTATTCTCTTTTTTAAACTCTTCAATAAAATCTATACATTTTATACACTATCTCCCTCTT
TTAATGGTCAATGTGCATACACATGAAGTGTCTATCCTTATAAACCGCCAGCCAATCTTC
TTTTTGCTATCCATGGTAAGTGCTCGCACGTAGGACTGGGTTGTCCTGCATTGGGAATTA
TAATGCCGCTTGTCTATTCCTCTGCAGCCCTCCTTTGTGTACCCCATGGGGTTGCATTTG
GTCTCATAAAAGTATTGCTTCAGTTGGCCATTGGGGACAGGGACCTTTTCCATGACGGTA
ACTGTCTGCCCAGACATGTCTATTGCCGTCTTTTTATCCACAGCTGTCACCCACTGGCTA
ATACTGTCACACACACTGAGCTCTCCGCGCCGCGAGGGATCGGAGTGTCGCCGCACCCTC
ATGGACATATTAGCAGCATCCAGATAGTTTTTGTATTCCTCCAGAAGAAAGAGCAACGGC
GGCTCCAAAGGCACTTGGTTGCTGATCATCACCCGCGAGTCGTACAGGTCGACATCCTTG
CTCTCTGAGGCGACCACAGAAGACGGGCCCCCACCTCCCTGGCTCTTATCAGCCCCCCGT
CCCAGTTGTGCCGCCTCGCCCTCCACCTCCAGCAGCTCCTCTATCACCTGCTCAAATGTG
TCTGTGAGTGAGGGCAGCTCCCCACGCTGGCCTGGCCCGCCGCCACTCTGTGGAGTCCCG
TGGCCTCGTGCGGCCGTCGCAGCAGCGCCCAAGTAGCCTTCCGTCCGATGGCCCCGCATG
CCCGGGGCATCTCTCAGGGGCGCAGCTCTCATGCAACTGAAGTATGAAATAACCATAGTA
AGGAACAGGATGGTCATCACTCTTCTAACCTGGTGGAACTGGAGGGGGAAGAGAGAGAGA
GAGACAAAAACAAGGAGGGGGGGAGAGAGGAGGAGACGGTTAGTCAAAGTGCATTTTCAA
CAAAGTTAGCCTATTCTTGACCCATAGTGCACCATGTGAGCCTCCCCTCCTATTTACACC
TGCCACTCTTTGTTTGCGAGCCAAAAAGAGAGCCAGTGGCTTTGGAATAATCA
>NODE_24_length_665_cov_38.578949
CTGCACACAGCATCTTGTGAATGAACCTAGATGGAAAGTTGAGGTGAAATAATGATATAG
TCAATCCCCCGAGATGATTCTGTAAACATATTTTATTCCTCAGGTCTTCTTCACTTTAGT
CGTGATTTCAAATCCCAAGATGCCACCCAAGGCACACCACTTTGCCTTAACTGTGCAGCG
AACAGTTGGAGAGCAAATAGCGTGGGGCTGTATATAAAAAATAAACTCAGTATGATAAAA
CTTGTCAAATGTGTTTCCATCACTCTCATCTTTTCTCCCCTTTTCTAATAGCTCGAAAGT
GAAAAAAGCTTTAAGCAAAATGTTACATTTCATCATTTTTCCATTCTTTAATTTTCACCA
CAAAGCCTGACATGTTTTAAGAGGTGCAACCTAATATTGCCTGAACTCCAGGACCTACCA
CAAAGATCTCTGGGTAAATGGGAGGGAAGGAAGTGCACAGACAGGAGGACGGGCGTGGAT
GGAAAAGTGCGCAGTAACTTGGCTGCAGCACACCCTTAAGTAACAACACATGGCAGTGGA
GGAATTCCACATTCACGGACACTCTACATGAGCAAGGATGGGAAAGACTGTCCAGGTTGC
TTTGCACCAAGCGGCCAACCAGTTCCGAATGTGAAGCTGATAAGGCTCTGCCATACCTAA
TTCCTTTCCATGTTCTCATCCTGGGTAGGCATCACAATGGGCATGATTCATGGGGGTAAT
TCCGCTAGCTACTGACTTGGCTCCTGTCTGCATTTGGGAAGAATGTGACCTCACAATATG
CCTCTTTCAGACCCATCCCTGTCTGACTTCGACCAGCCTCTCCTTGAAGCcctcttctgt
tagaggc
>NODE_25_length_652_cov_17.392637
GTGGCTCAAAGCGGACATAAACTACCCGCTGGTGTTGTGTTTGCCAGACACTCCGCTAGA
TCATCAGTAATTAACACGCGCAGTGATCTCCTCTGAGTTAAAGGGGGATCATCTGTTTAG
TCCTCTTTGGTGCACGCTAGGATTTCTTGCCCTAATCGTAACATAATAAGATGTCTGCAT
AAACTCTGCTCTTTTTTGCCATTTCATAAGATTTCTGCACAAAGCCCAGTGCTGATAATA
ATGTTTTAATTCCCTTGAGAGGCAGTAGGTCTTCTCTGGTGCTGCCAGTGGTGTTAATGG
GGCAGGAATGCAGGACGAGTGCTTTCCCACGCTGTTGGTTTTCTTCTGCCGGGTGCGTTT
GAGATGAGGCTCTGGGCTGGCTCGGCTCTGCTAATGCAGCCAGAGTGCAGACAAATGGAA
AGTGACACTTGTGTGTGTAGAATGGTATTTGTGGTGACGCTTTGACTACAGATAATAAAG
TGTTCGCCCTGAGGTGATTTTGCCCGGCAAGCACCCCAGATGAAACTCACTTACTCAGAG
AGGGAGGCAGAAGAGACAGAGAGGGAGACAGAAAAGACAGAGAGGGAGACAGAAGAGATG
GAGTGGGGGGGATGGAGAGGCGGAGAGGGGGTGAGGAAACGGAGAGAGAGCAAAGCAAGA
GAAGAGTACAAATAAATATAGACAGGAGGTAAAGAGGATGAATAAGAGAGACAGCAGAGA
GAAGATCCAGAGACATGTAGAGGGAGATTCAGCCGTTTGTAATTTCGGTGCGTCACGGGT
CAGAGGTTACAATCGTTGTTTCTGAGAGTGGTGGATTTTACAGGtcagaaaact
>NODE_26_length_876_cov_34.610729
CCAAAATAAACAGATGGGATTAAACCTTTTGGGCGTCAGTCGCCTGAACTTTGACATTCC
CTTGGTTCATCTAAAGAAACTTATTGGAAACATGGCAAAATGAAGGTGGAACAGCCCCGG
GTTTATATCCAGTTGGTTCAGTTCAGCTTTAATTCAGTTTAATTCTAATCAAAAGTTTGT
TGTTTAATTATCCAGATTCTTTTTTTTTTACCTTGTCACCATTTGGCCCCTACTGTGCAT
TACCTCAAACTTCAGTACAAATGCAGAGAAAAACTCAGAAATTCTTGCTCAGCAACAGTC
CATTTGAGCACAGTTCAGTCAGGTTGCTCTCAGTAAACAAGGCATTTTCTAACTCGGCAC
CCAAGTCCATTATAAAGTCAGGGTGTCGTCAAGGAAGGAGGGGCGAGCCGAAATGAGGGA
GAGACACAAACGGAGCACCCAGATGCAGATTAGGCTGCAGAAGATGAGGGTGTAAAAGGG
ATTTAATGGTAGGATGGATTAGAGAAATCCTTGTAACAATGTTAAATAATTATGGTTCCA
GCCGAGATCAAAGCGCCATTGATTGAACCCCTCAAGCCTTCAGCACACAGAGTCTTGGAA
AGCAAAGATTGGTAAACTAGTGCTCAGACCACTCCGGCTGCTCCAGTTAAATTGGATTGG
AAATATTAGGATATAGATGAATCCTTCAGGAGGCTTTCGCAAAGCTTTTGTCACCGGAAA
TGTAGCTTGGGAACGGTATGAAAGGTTTGATAGTGTACTGTCTCGACAGAATCATAAGAC
GAGGGTGTCGCAGCTGTCTCCACTGATACCTAAGCGTTTTAAGTAGACTTATAGACACAC
TTGACTGTTATATCAGCAAACTGAAAACTTTCAGTGCAGGCTTTCATTCAAGGTTTTATT
TTTTTCCCCCTCCTTCGTCTTGTAATCAAGAAATTTGGACGTGCATCATGGCAATTCTCC
CGCAGAAAAGGAAGGTTTTATCTCGCTCCTCCAGGGGTTTATTCAAAGTCTTCTGACAAG
TCTCACAAAACATGAAtgacattgagattgctgatact
>NODE_27_length_390_cov_14.946154
CCAGCGTGTTTTTTAAAAAAAGTGAGCAACTGCAGGTTTTGAATATTCAGTCAGACCGAT
CCGTTCATCTTGATTTTTACGGCGCGGTTTTATTACGCACCAACCTGAGCCATTTTCCTG
CATGACCTGTGTCCCTATCAGGCTTAAAGACACCGGCTGATAGTTTACATAAATCTGCCT
TGTGGTTTCGCCCCGACCCGGGAGGCTTAAACGGTGTATTATTCCAAACATATGCATTTT
AATCAGCTCGGTCACACTTACAAGAACTCCAGTTAATAAGGCCATCAATCAAGCGCATGT
GCAGGGGAGGGGAGAAGAGAGGGGGGAGAGAGGGAGAGAGGTTTGTGGGTGCAGTGCTGC
CTGATTAGGATGAACCTTTTACCTCAGAGGGTGCAGATCTACAGACTTTGTTCGACATGT
TTGGTGTCTCTTTTTATTTTTAGTGTTTGCGTTCCTCCGCCGTCACTGGAATACTCCGTT
AGAATGAAGGCTGGATGAAGGGTTGCGTCTCATCTAAAATTGATTTTTTTTTTAAATCCA
ATCTTTCTTCTTagattctagcaacaattacg
>NODE_28_length_601_cov_4.780366
ATGTTTTGACTTTAAAGGACAATGTTTACAAACATGTTTTGACTTCAAAAGCAATGTTTA
CAAATATGTTTTGACTTTTGAAGGCAATGTTTACAAACATGTTTTGACTTAGGACGCAAT
GTTTACAAACATGTTTTGATGTTTGAAGGCAATGTTTACAAACATGTTTTGACTTTTGAA
GGCAATGTTTACAAACATGTTTTGATTTCAGAGGACAATGTTTACAAACATGTTTTGACT
TCACAGTGTGTTGAAATATGATAAATATGAAGGCAAAAGCTGTTTCAAGTGACATTGTGT
CAAGAAAGTGAGTAGAGACACCGTTTGGCCAAAATGGCCTTTTCAGCGCATGAAACGCTG
TTTAAGAGCATAAAAACAGCACTCCTGCAGATTGTCACAGAAAATGTTTACAAACATGTT
TTGACCTCACAATGTGTTGAAATATGATAAATATGAAGGCAAAAGCTGTTTCAAGTGACA
TTGTGTCAAGAAAGTGAGTAGAGACACCGTTTGGCCAAAATGGCCTTTTCAGCGCATGAA
ACGCTGTTTAAGAGCATAAAAACAGCACTCCTGCAGATTGTCACAGAAAATGTTTACAAA
CATGTTTTGACTTTAAAGGACAATGTTTACAAACATGTTTTGACTTCAAAAGCAATGTTT
ACAAATATGTTTTGACTTTTGAAGGCAATGTTTACAAACATGTTTTGACTTAGGACGCAA
TGTTTACAAACATGTTTTGATGTTTGAAGGCAATGTTTACAAACATGTTTtgacttttga
agg
>NODE_29_length_806_cov_41.806450
AGATTTATGACCAAGGTGGAATCAACTGAAGATCAAAACTGACAGACACATTTGCTGTGC
ATGATGACTAGACTACACAGCATTGTGTGTTGAAGGAATTAGACAGAACTACAATATAGG
AATAAAACCACATTCATGTTTTCAAATTAGTTTTATGCTTAGATAAATTGCCTGTAATTC
ATTTACCCACTTTTGCCCAATCCCAATAATTAAACGTCTGGAGCCATAAAATCATACTGC
ATCATGCACTGCTGAAGTAACAATTCATAAGATGTGGTGCTGAGTTTCTGGATGTGTGTG
TGGGGGTTGGGGGCACAGACTCCCACCCATCTTCCCTTCACCCCACCTTTTCATTTTCAA
TTATGTGTTGGAATATGAATCTTTAATAGGGTGATAATTGTGCTAGCATATTTGCTGTCA
CCCACCATTAGCCCAGATTAATTAGCCCATTTAGTTTAGCTTAAGAAAGTGTCTGGCTGA
GGAATGGGGGCACTGATGGAAGGCGGATAGAGAGAGAGTAGAATCAGCACAATCTGTTCT
ATATCATAGTGCCATCTTTTTTCTGCTTTCTCTCTGTCTCTTTGTGTTGTTCGCTTCTCT
TCCTTTTCCCTCTTTGCTACTTCAACTCTCTTTTTCTCATCTAACTTAGTTTGTTAGTCT
GTTTCATCAGTCTGCACTCATCTGCTGCTCCTGTTCTCAGCAATATTTTTTGTCGCTCTG
TGGCTTTTCAAGTGGTCGGTGGGGAGACTGATGGGAGATTCGTGTTGTGCAGTTGAGACT
TTCTCAGAACTATTAATTCTGTAATTACCAGCATTACACCAGCCAGTGGTGTAACTATTC
AACTAAACTCTAAAATTACGTTTTTGGAGATCATGAAATTTAATTTAATTAATGTTAAGT
AGGGATAAATGATTATTAAAAGTACATCTTCATTTTCCATAATCAGCAACActgttattg
ggtaaatgtacttttttttattttgttt
>NODE_30_length_883_cov_24.542469
ACAGTAGTAGAAACTAAACTCTGCTCCAGTCATTATTTCTTCTTGTGTTAAACGTAAGTA
CGTCCTTTGACCATTTTTTAATGCTTCAGATGACTGCCTTCCTGGAAAACTGTTTAACAC
ATTACTGAAAGTTACTCGTGCACAATAAGAAAAGCTAGAATCAATTCAGTCAATGTGCAC
ACTGTTAATAAACTGCAGCTGATGGGACTGACGGATGTTTCACATATTACCTGGATTTCT
GCTGTGTTCGCTGCCCTCATGACTCCCACACAGTTAAGTCTTTGCTGTAGCAAACATGAG
CTCCACATAAACCGAGGTGGCTTTAACATAAAGGCCAGAATCACTGGGCAACATTTCACA
GACTAGTGGTCAGGGGTGCGTTCAATGGTCAAAGCCTAAGATCCAAGTAGCGGTAATTTC
ACTAAAAGCTTTTTAGGGCCTTGAAGAACACGCTTTACCCATTGAACGTAGCTCCTCTTC
CCTATGTAGGAGATGGAGGGTGGAAAGAAATCTTACCCATCATACAAACCCATTATACCA
ACCATATACTGAGCTGTGGTAGTAGGGTGTAGATGTATCATAACCATCATCATCTGCCAG
CCAGCTCTGGCCAATAGCCATCACAGATTGGCGGCTGCAGTGGCAATGAGAACAACACAC
AGTTAATATACTGTTTAGCCCCACATCGCCCCTCAGTTCATCCCCTGCTGTGACTACAAA
CTGTGATTCAGCAACTCTGGTCTTGAAGAGCTGATTGCACTTATATACCAGAATGGTGTT
ATTGTGCTGTATGGCACCATTCAGTTGTCCAAAGAGACAGTACTGTGGCAGTATTCACTG
TGGCATCACCACCAGCTTCACATATCTCTCTACTGTGGTGAAGCTGAACTAATCTCACCA
TGACCAGGGTTGAAGACCACCGATAAAAACGTTAACAACCTCGGTACCTAGTTGTTCCAC
AGATGGGTTTCAATACATGTCTGGTAAAAACCCCATTGAATGCTTGGTGACCAGTCTGAC
CTTGTGCTTAccattacagtccaaccaggagagctgctcttccag
>NODE_31_length_837_cov_37.201912
CCCTAAATCTTTCTACTGCCTTGGAAACATATATATTATACATATAGAAAAAAGAAAGAA
AAGCTACAGTGAATTATAAAAGAAAAGATGGCAGTCAAGTTGTCAGACCAAAAGAGACTC
ATGACAGAAAAAAGCAGTTCGTCCTGCTGTTAAGGAGGATATAAGGAGAGAGTCAGTCAC
AGAGAGGCAGAGCAAGAGTGAGAGCAAACGGGGCTCATTTTAAGAGGGCACACTATGTTC
GGCCCCCTGTCTCTTAATCCTGGGCGTTTGTCGCAGCTAATTATGGTGGACAAGCCTCTT
TATCGAACCTGCTCCTGCCATCAGCATTAGGATGCATGAGCTGCGCCTGTTGTTTTAAAC
GCTCTCATTAACCACACAAATCAGTGCTGTTGACAGAGTGCTTTTGAATTAAGCGTCTCG
CCCCCACCGCCGCGCGCCAATGCTTGCAGGGCCCAGGACAAGGAGCAATTTATAACACCA
TTAGCCACACTCGCCGAGGTTACAGGCATCAAAATTGTTCCCGTCTAATTATTCTTAATG
GATACAGGGAGGGAGCGACGCTCAGGACAGCTTTTTCATTAGCCCTCAATCAAGAGGGTC
GGGGGAGAGAGGGGTGGGCCAAATGTACTGCTCAGGCAAACGGGAAATCAAAAATAATCG
TGTTTGCTTTTTTCATAATACAACACGAATGCATAGATGGAGGGGAGTGGTGGAGGGAAG
GTGGGTGAAGAGACGCAGAAAGAAAAAAGAAGCTCTGCTCTTGACATTAGAAAAACTCTT
ACTGTTGTCTAGTGGAGACACACATATGCTGAGAAGTGACAGTTCATTTGCTTTCACTGC
CTTGACGACTTATGGCAGAGCAAACTTATGCTGTGTGATAGATTTCTAAGACATGGTTAT
TGGTTAATGAAAACAGAAGTGAAGTTCATCAGGGAAACATTTGATTGTTTAGGGAGGGGA
GTCGCTGATTAAGTTTCGCCGATGTGCATTTGTGTGCCATTGGTCATTGTTAATGATTg
>NODE_32_length_955_cov_14.864922
CTCATCCCTGTCATTTAGGGAGCTCTAATGTGTTAAATGCGAACAACAAAGACAGGATGT
CTTGCCATTTTCTGCTCCCCCACTGTTTCCCACGTTGCTGTAGCGGCTAAATTAGACCGA
GCCAAACGCAGAAATTAGAGCTCCAAGGCCAGATGTGATATTTGTTTTTCACATCGCAGC
GTCAGGTAGATGTTCAAAAAAAAAATAAAAGGAAAATCAAAACTGCTCCCTCATTGGGTT
TGGGACTCATTTTGATTCGCCGATGGTGGCCAGCTAATCATTTGATCCTGTTAGAAGAAG
TGAAGTGTTTGTGTGTTTGTGTGTGATTCTGCCAGGAGAGTTAACAACCGCTGTAAATAG
GCCGGGGCTCGGTTTCTTGATTTGTGCGCAGCCGCTGCTGTGTGTGTGTATATTTGTGAG
TGTGTGAGTCCTCTCACTGGCTGTTTTTTCCCTATAAAAGCAATTTGCCCCATGCTCGGG
CTAGGCAATGAGCAGATGCTACCATTGTAAATGATGATGCGAGGGGCCATAATAAAGAGT
TGATAAACACAGAATTACTGCTGGGCTGTGGGCATGCAGAGAGAGGGGGGGAGAGAGGGG
GGATGAGGAGGGACAGAAAGTGAGAGGAGAGGAGGGGTGTCACACACAATGAGGCAGAGT
GAAAATGTAAACCAGAGATATAAGTCTCTCAGTCTGTTTTATGTTTGATAAGTAGAAAGC
AGAAGAAATGGGCGAACGGGTGATTATGATAAGCTTATTTAAAATCCCTTTTTCTTTTCC
TGTGTAGGTTGGTAGAAGACGTTTAATAAAGACAGCGTAAATATGAATACATGAAGATCA
GTGGACTTGTCATGAGGGATAGTATTTAGCCTGTGGTAACAGTTGTAATAGCTTGTTTTG
AGACAGTGCAGGAACTTTGCTAAGTCTAAGGTTTCGGATGTCATCTGCCCATTAAATAGC
CATTATCGTCACATGTCATTCTCATACATATGGAGCACTAGGGATCTGCTCCACCTTCTG
GAGCCCTCAGTAGGCTGATATAACCACATTTTATGGCACTGGAGCCACAAATTTGCACTT
ACAAAAggtcaagtaagtgcactttcacccagaagactttagtttcagttccatctc
>NODE_33_length_690_cov_44.539131
ATGACTTTAACCCACTGCCACTCCTCTAAACCCATCACAGTCTTGCTAGTATTGGAGCTT
GGCAATGATTTTCAGAATGTCATATTAGGGGGGGATGCCTGCTGTCCCCACAGCAGTGGT
AGTGTTAGTCAGTTGATATTGCATATTTGGTTGTTGATGCAGATTGCGCTGCAACAGATA
AAGTCAATTCCAGGAAGCAACCTTTTTCACCAAAGTCAAGCATAGCTGTAAGACTTCTCT
GCTATCTGAAAAATAGGTTTGAATTGCATGCAATTTGTGGCAGGCAGAGCACTCCAATGG
AGGGAGGCTATTAGTGAAATGCCTTGCCACTGTCTCTTTAAATGCCAATAAATTCCCATC
ATTACAGAATCTGGCAGTTTTCCTCCCTGTCTGCAGCCTGGGTCTTTATCTCGCTCTGCC
TCAGTCTCTGAGCATGTAGATCTGGCCCAGTTAGATTGTCATACTTAACAAACATTAATG
ATTAATTTCCTCCACTGAGTCAAATGGGGCTAAAGGGATGACTCGATTCATCTTATCGCA
CCACAAATTAGCATTTCCCCATATTCTCCAGCATCAACTGTGCATTAAAATTCCACATTT
ACCATTCTGGGCACTGGCAGCTGTGGTGAAAGAGCCAAGGAGATCTTCCTCCTATGTTGC
CGGAGATTCTGATTACTTCTGTGTTATACAAAGAATAATTAATTCTGCCACTTTCTGCTT
GTTACTGTACATGTCTGACTGATCTGAGTGAAATTACTCACTGAGGGGTTATTTAAAAGG
TCAAGGTGGGCTTTTTTTATTTGCTGTGTTAAGTCCTGGTCATGCAGTACTTTGCTTTCA
CTCTTTACTTCCACTGTGATAAAATGTTCATg
>NODE_34_length_948_cov_23.055906
ACTGATGGTACTGAGGTTTTTTTAATCATAGATGTCAAACTTTATAAGGTTGTGTGTCAG
TGTTGTTGCAAAAACATCCACAATGCACAAGACATGATATGCATGTTTCTTTATTTCATA
AAGAGAAATGGTGTCTAGACAAAAAAGTCATTTATATAACACTAGCAATTGAAATGAATG
AAAATGGGGTTTGCACAATACCGTATTTACAATGGTTATTAAGTCATTTAATTAATTAGG
GTCATGTAGCATTTAAAAATTAGGTAAGAACTCTTAGTAGAGAATAAGCAAATAACAGCT
ATTTCAAATTGACAATATTAACACAAAACAGTCATCTAGAAAAATGAGAGAAAATAAAAC
AACAACTTGAACTACAAGCTTAAGAGCTATTACATTAAAAATGATGCACCAAAATCTACT
AATACAATAATCCATATAATCTGTGTAAAAAGCATGTAGAAAAAACACCTGATGCAGTTT
GCTGATACAGTCATTGACCAGTTATGAGAGGTATGAAGGATTTCACAGGTAGATAAGTGT
GAGAAAGTCCGCACTGGTGACTCAGGGATGGGGGCCCAGGCCCCTGCATACACTCACTTC
ACTTGAATGTGAACTATGGCCTCTGCAAGTTCTAAGGCAAATATCGGAGGTGCACTTGTA
TCCATGTAATGCTGACCCATCCCAAACGTTGGATTAAAGACAAGGTGAGGAAACTCATTC
TTTGTTTCTTACACAACACCAAAAACCAGTCCAATTGAACCGAGCGATTTTTTTACATGG
CAAAAATTGATCAAACATGACATGACACCTATTTGTAAACATATTCCATTTTTTATGTTT
TACTCAATGATCTCAGCCTGCGCATTCAACCAGGATACCAGATTTCCTTTTTCTTTCAGT
AAAGTTGAGCAATCTGTGAGAAAAGGCATGTTTTTTTGTTCATATTCTTTCATAGAACAA
CCTTTGGAGTTGCAAAAGCCAGTGTTTGTTTCAGAGAAGCAGCGACAAAAAAAAGTGTTA
ATAAACGAGACAAATACACAGCAAAAAGGTAAGAGCATTCAATTACAGAGCTACAGCAAC
AGCAAAAATTGTTCACGAAAATCAAACTGTGAAAATGGCCATAaccaacg
>NODE_35_length_393_cov_4.867684
ATTAAACACTGCCATCTGCATCTCATATAGTGTTTGTTTAAATAAATGAGGATATGCCAT
GTGAAGGACTGTTTCTGACTGCACAAGATGCTGTCAGTCCATGCATCCCATGGAAGCGTG
CATGTGATGAACTGCAGGGATTGTGGAGTGAAGCGGCAGTAGCAGGGTGGGGACTTGCCG
TTTTGACTGTTCATTTGCACCAATCAGCCCCCGCACCACTCCCACCACCCCCCCTTTCCA
CCTCCTCAGTTCTTTCTCCCTCTCTTTCTTTTCTCCTCTTCTCTTCTCTGATTAGGCCCA
CCGCGGCTCCATCAGGGCCCCAATCCCCCAGCTGTCACTCGGCCGCCCGTCTGATTGAAA
ACAATCAGGCCTCTGATGGCACAATTACCCTGACCCTTTAGCCAGCCGCCGCCGCCATAA
TCAGCCTCTGATTAGGCTGCTTTGGGCCTCCTTCACTTCGCCCAGAAGGTTAATTTGGGC
ATCAGACGGAAGCGAACAGCAAGCGGGGGCTGTCGTCCGAAAGGATGGGGGGCTAGAGGG
TGGCGGGGTGGCGCGGCAATACCGGACCgatatag
>NODE_36_length_661_cov_37.409985
TTTTAAATGAAAAAAAAAGCCTGTTTTTATAACAATGTTGGATTTTGGGTTCCCTGAAGG
TGAATATTGCCAAAATCTCCATTTCGTTTATCCAGCCATGAAATGTCATCAAGATTGTAG
AAACAGATTAGGTTTCACAAACTGTGAGAATTCAGAATGTGCCAGCAAAGCAGCTATTCT
GTGTGAACAAAAAGGAAGAGATATAGTGCACAAAAGTATCAAGCGCAAACATGTGAGCAC
TTTGACATTCAGCGTTTAGTTGGAGCTGACTGTCCCCGTGTAACATGGCACAACGTATAC
AACAACCGCTGACCTGTTCAGAATTGACCGGTCTTAAATGTGACATTTTCCCCAAAATAT
TATGGTACACCGTAAATGGTTGTTTTCTGTTGCCGGCGTTGAGTGGTCCACCATACTGAG
TCGCACTCTATAGACTACACAGACTCAACACCTCTCCGAGAGACCCAGAACAACATGTGT
TCCTCAGGAAGTTCCCATGCAATCCTGCATATGGCAACATTTAAGGGCTTCTTTTTTCCA
CGCAGGCTTTAACTTAATTTGCTGCCAAGGCATCGAAGAAGCAGAGCACAGTATAGAACA
GTATCGTGTTGGCCATGACCAGAGGGATGGATGAATGAATGTATGGCCAGAGCTCTGATC
CGTGATTATTACATAGTGTATAAAACAAAGAGCAGATATGAGTCTGGAGAATTATTTGTG
AAAGATACCCAGAGTGATTTTATACTCTTTGTTTTTGTTTAGATTTCAAAACACATGTAA
GAAAAACCAACAATAAATTGatacgtttcagtggggacgggaattggcaggacacaagac
tga
>NODE_37_length_4117_cov_5.397620
GGGCTAAAGTAATCATAGTAATAGGGAGGGGGTGAGTTATTTGTTGAATGTCCCATTGTC
CTGTCAGTCAAGCATTGGTAGTGCTTGCGAATAGTAGCATGGCGGCGGCTGCCGCTTGGG
TGAGGAAATATTTGGTGGTGGCTTCAACTGCTCGTGGGTGGTGGTGTTGGGCTATGAGGG
GAATGATGGCGAGGGTATTAATTTCGAGCCCTATTCAGGCAAGCAGTCAGTGTGAGCTTG
CAAAGGTTGTTATTGTTCCTAGGCCTAGACCAAAAAGTAGAATGGTTAAGATGTAAGGGT
TCATTAGTAAAAGAAGGATTTTAACCAACATGTTTGGGGTATGGGCCCAAAAGCTTTATT
AGCTGATTTTACTAGGAAGTGGTGTAGTGGAAGCACTAAGAGTTTTGATCTCTTCAGGTA
GGGTTCGAGTCCCTTCTTTCTAAGGAGTTGGAGGGACTTTAACCCTCATAATTCACTCTA
TCAAAGTGGCCCTTTTCTTCAGGCACAGCTCCGAGGTTAAAGTTGAGGGGGGAGACCAGT
GAGTGCGATGGGAAGTGATAAGTGTCAGATTACCAGGGCTAGTGTTAATGGGAGGAAGTT
TTTTCAGATGAGGTGTATCAGTTGATCATACCGGAACCGGGGGTAAGAGGCCCGAACTCA
GAGGAAAACAACGGAGAGGAGGGCTGCTTTAGTTATTAGGTTAATCGATGTTAATTCAGG
GAAGGTGTGGGACAGGGAGGCTCCTAGGAAGAGTGTGGCTGAGAGTGTGTTTATAAGGAG
GATGTTGGCGTATTCTGCTAGAAAGAAGAGTGCGAAAGGGCCTCCAGCGTATTCTACATT
AAAACCGGAAACAAGTTCTGATTCCCCCTCGGTTAGATCAAATGGCGCTCGATTGGTTTC
TGCCAGCGTGGAGATGTATCATATTGCAGCCAGGGGTCAAGCTGGTAAGATCAGTCATGT
GCTTTCTTGGGCTACGCTGAAGGTTTGAAGGGTGAAGCCTCCGGTGAAAATAATAGCATT
TAGAAGGATTAGGCCTAGGCTTACTTCATATGAAATGGTTTGGGCGACTGCTCGTAGAGC
TCCGATTAGTGCGTATTTTGAATTTGATGCTCAGCCTGAGCCCAGAATTGAGTAGACCGC
TAGGCTGGAAAGGGCTAGAATAAACAGAATGCCTAGGTTGAGATCTGCTATTGGAAAGGG
GAGAGGTATGGGGGTTCAGAGGGTCAGGGCAAGGGTGAGGGCTAGTATAGGTGTAAATAG
AAAGAGGATGGGGGAGGATGTTGAGGGGCGTACAGGTTCTTTTATAAAAAGTTTTAATCC
GTCTGCAATGGGTTGAAGCAGTCCGTAAGGTCCAACCACGTTCGGGCCTTTTCGGAGTTG
TATGTAACCTAGAACTTTCCGCTCTACAAGGGTTAGGAGGGCGACGGCTAGAAGAACAAA
CACAATGAGGATAAGTGGGTTAAGGATTAAGGTAATAAGTGCTGAAATCATAGTTAAGGA
GAGGACTTGAACCTCTGTGGAAAGGGCTTAGGTCTTTTGCAATGGCCGGGCTCTGCCACC
TTAACATGCTATTTTCTTGAGCGGGGGGTTATGCCCTTTTACCTATTTTAGTTGTTTTCA
TTAGGTGAGGGTAAGGCGTACTTGAAGTATTGGCCTTTTCTTTTCGGTCCTTTCGTACTA
GAAAAGATCATAGCATAGATAGAAACTGACCTGGATTACTCCGGTCTGAACTCAGATCAC
GTAGGACTTTAATCGTTGAACAAACGAACCCTTAATAGCGGCTGCACCATTAGGATGTCC
TGATCCAACATCGAGGTCGTAAACCCTCTTGTCGATATGGGCTCTAAAAGAGGATTGCGC
TGTTATCCCTGGGGTAACTCGGTCCGTTGATCGGCGTTGAGCCGGATCTGTAATTGGTCA
GAAATTCTGTTAATTTGAGCGGTGGCTCTTGGTTTTGGAAGTAGGGTTCTTCCATTCCAC
GCGGGGGTTTTTTGCTTCCCCGAGGTCGCCCCAACCAAAGACATCAGGCCAGGTTGCAGT
AAGTTCGATCCTTTAGTGGGGGTGCTTGACATGATCTGGCTTAGTGTCTAAAGCTCCACA
GGGTCTTCTCGTCTTATGGTTTTATCCCCGCTTCTGCACGGGGAGATCAATTTCATTGAC
TGGAAAAAGGAGACAGTTAAGCCCTCGTCGTGCCATTCATACAGGTCTCCATTTAAAAGA
CAAGTGATTGCGCTACCTTTGCACGGTCAAAATACCGCGGCCGTTAAACACGTGGTCACA
GGGCAGGCGGGACCTCTTATGTTGTTTTTTCAAGAGGCGATGTTTTTGGTAAACAGGCGA
GGCTTGGTTTGTGTGTTTGCCGAGTTCCTTCTTTTTCTTTTAGTCTTTCCTTGTTGGCAC
GCCAGTGTGGGGTTAACGGTGTTATAGTAAGTGTTTTTCTTGTTGTTTGGTTTTTTACTC
ACTGCCCTCTTTGTTTGGGGTCGTTAAGGTTCGGTGGGGGGTCCGTTCCGATTTACACAT
GTGCTGGGAGAGAGTTTGGGCTCTCTTATTACTCATATTAGCATGGTCGCTTCCATGGGG
GCATGGAACGGCCTGGTAAGTTTAGGGGTTTTAGATCTATTATCAGTATTGTAGGGGTTG
GTTAATGCTTGAGCTTTAACGCTTTCTATTAGGATGGCTGCTTTTAGGCCCACCATAGCA
TTTTGCCTTAAAATTATTATGATCTTTATCCTCCTGGAAAAGTTGTGTCTTGTTTCAAAG
GGGCTGTACCCCCTTTGACTAACTCTCAAAATTTCTTCTGATCTCAGGAATAGGCCAGTT
AGACAGGTCGAGGGAAGAATCTATGAGGCTGAACTTCTATCCAGTTCCCAGGCAACCAGC
TATTACTAGGTTCGGTAGGTCTGTCACCTCTACTCAAAGCTCTTCCCACTCTTTTGCCAC
AGAGACGGGGGCGCCCTATTGATTAGGCTGTCTTGGAGTAGCTCACCTAGTTTCGGGGTA
TTAAACTAAAATTCTTTTTGCTTAAGGGGTACTGGCTAAATCATGATGCAAAAGGTACGA
GGTTATGTCTCTGCTTTTTAGTGCTTTACTGGGTTGTTTCATTCCTCTTTCAGCTTTCCC
TTGCGGTACTTTCTCTATTGCTTCAGGTTCCTTTTCCGTCGCCCGTACTAAGGAGGAAAA
ATGGTTTGTTTATGGGTTCAAGTGTATTAGGGGTTATTAATAGGGTAATATTGGTTTTGT
GAGGGTGAGCTAGCTATTGGGCGTCAGGGCGACCCGATTTGCACGGGTGACTTCTCAGTG
TAAGGGAGATGCTTTTCTGTCTTAGCTACACTCTGATTTTTCCAAGTGCACCTTCCGGTA
CACTTACCATGTTACGACTTGCCTCCCCTTTGCAGGTATTGGTTATTAAGAATATATCTA
TGTTAGCTCGGGGAGAGTGACGGGCGGTGTGTGCGCGCTTCAGGGCCAGTTTCAGCGGAA
CGCTCTATTTTCTGCTTACTGCTAAATCCTCCTTCTAATGTACGTTTCAATACATTGTCC
GTATTTCCTGGTTTAGGAAATGTAGCCCATTTCTTCCCCTCTCATTCGCTACACCTCGAC
CTGGCGTTTTGGGTTTTACCAATTCTGCTTACTATTAAACCTTCACAGGGTAAGCTGACG
ACGGCGGTATATAGGCGGAAAAAACAAGGGAGGGTGAGGTTTAACGGGGGTTATCGGTTC
TAGAACAGGCTCCTCTAGGTGGATGTAAAGCACCGCCAAGTCCTTTGGGTTTTAAGCTAA
TGCTCGTAGTACCCTGGCGGATAGTGGGTGTAATGATCTATCAAAGTTTAGGGCTGGGCA
TAGTGGGGTATCTAATCCCAGTTTGTTCCGCAGCTTTCGTGGAGTCGGGGGAAATAAAGT
CACTTTCGTGGTGGGGCTTCTTACCTTCGGAAACGTATAACAGTTCTGAGGGCGTTCGGC
TTTAGTTTAATAAGTTCCTTAACCACTCTTTACGCCGTTGTCTGTCAACTTGAGCCTCTC
GTATAACCGCGGTGGCTGGCACGAGTTTTACCGGCTCTTTTAGCCTTAACTAAGTCAAGT
TTTCACTTATAGCTTAATGTTTATCACTGCTGAAGTCCCTTGAGGGTGTGGCTAAGCAAG
GTGTCATGGGCTGGTGTAGACTGTGCCTGATACCGGCTCCTTGTTTCCGGGCGGGAAACT
GTGGGGCATTCTCACAGGGGTGCGGATACTTGCATGTGTAAGTTTAGCTAAAGCTGACAG
TAAAGTCAGGACCAAGCCTTTGTGCTTACGGGACctctc
>NODE_38_length_487_cov_7.669405
ATCACCGTCGTTAAACTGGACCTCCTCGCCCCCCGACAGCGGTTTTTATAGTCCTTGAAG
TTATTAAACATGTATAATTACTTTTAGTCAGTTCTGCCGTGGGGAGATGTAGAGAGAGTG
CGGAGGGAAAGGATGGAGATGGAGGGAGGGGGGTAGTAGAGACAAATAGAGTTGGATTTT
GTGTGCTCGTATATCCTCATTCTTCACAGAGAGAGTGGGAGCGCTGTGTGTACGTGGATG
TGTGTGTTTGCCCTCCCGCTACATCCTGCTCATATTTCTTTTATTGGCTGTGTGGCGTTG
GTGTTGGAGGGCCCGGGGCAGCCACAGGGACAGCAGGTGTGGCCTCTGTGTGCTACTGTA
TTAGAAGGTATAAAGGCACGGACTGCCCAGGAGTGAAGTGCATGCTGGGAGCCATCCGAA
CAGCTGCAGCACGGCCACTGGGGCCTCTATTGTTTAGAGCAGTGTTCATCCCCTATTCAT
TATTCACAGGCTGGCTGTGTTTGCGAGCGGTCTAATTTAATCTTTTTTTTTATTTTTTCT
GTTATCAGGCCTTTTTGAACAAGAGACAGGATTGTTAAGGTCAAGCTCCAGTAGGGGGCA
CTCACCCCGTCGCGTGGGCTGACAATTGAtttaggtcattcggtgaaggacgtacagtag
gaagtggtg
>NODE_39_length_750_cov_31.020000
CAAAGTTTCCCTATGAGCAAGCATGTTTGCAACTCACTATGTGAAGTGCCCTGAGATCAT
TAATGTTGCTGTGTTGTGCCTTTTTATACATGTAAGAGTTTTACTATGACTGTGTGTGAA
AATACATCACCAGCAGGCGAACACAAGTGAGTGATGATGTATGCACAGGCACACGTACAG
ATCATGCACAGGTGTGTGTGAGCGTGTTTGTGTGTGTCGGCTTTACTCCTGCTCTGTTGG
TATTAGAGGGAAGGATATTCAGAGTCTATATTGTATGTCACTTTGGCTTTAGCATAGTCA
GTTTTCTCTGACCATAAATGTATGCCTATGCACGGTAATTGTGTGGAAAATGCATGCAGC
CTCCACCTAGCATAACCACCCCTGCTGCACTCCCCTGTGGATAACAAATGGCCCTTTTCT
CTGGGAATTGAGGCTAAACGATGGTTTCACTTAGAGAGCAAAGTGACTGTCCATCTTCAT
AACAGTGCTCTCCATCAAAGAGCAATGAATCCCATCCCATCCCACTGGCTCTGATTAAAC
ACAGGCAATGGATATCCCCTTTATGAAGGCCTGCAAAGCTGGCCCTCATGTCAGCCTTGC
ACCTGCAACTATCAGCTTCTCCTTTAATAAAAAAACAGCCCCACACATCTGGTCCAGGGA
GCAGTGCGCTGCTCCAGCAGGCCTATTCAGCCGAATCTGTTTGAAAGTGCCACACCTCCA
CTTGATTCAAATTACCTAAGGCATTTCTTATTGGTGGGGTCACATGGAAGGCCCCCAGGT
CACAAAGTTCACTGGCTGAGGGACTTTCACTTTTGGTTGTGCTTTGAACTCTCCTTCTGG
TCTTTTTCATATTTTTTGTGTGATAATATCACGTTGAAGTAGTGTCCTTTCTCATTCACA
TAAGGGTGTGAAGTggaatttcactttttcat
>NODE_40_length_574_cov_20.391987
TGAGAGATTGCATAGAGACAATAAAAAAAGATCATTTCTTTTTTCTTTTTTCTTTTTACT
GGCCGATATGAAAAATGAATGCAGTTAAAACAAACATGCAAGGAGGGAGGCACATGAACA
CAAACACACACAGACTTTTTGTTGTGAGCTTTTTCTGATGTCCAGGCTTGATCTTTGGGT
GGATTCAGAGGGGTGGGGCCCTCTTTTTCTTTCTGCGGTGGTTTTCAGCCGCCAAGCTCA
CCCGCTTTTGGCCGGTCAATTGTGACACTGTGTGTGTCAGTGAGCAGGGGGTCTCCTGGT
AGTTGTGCGTGTGTGTGATAGTGTGTGTCCGCTTCACACATTGACTGTGAAGCTGCAGCA
GTATAACAGCGGCTGCTGCTCCGGGGTCCCGGCGGTATTGGCCTAGCCCGCAGTCTCTCT
TGGCTAACTCATGTTTCATTCTTTGGCAATTTGCCCTAATGAAGTCCCGCAGGAGCCCCT
CAGACCTCTGTTCTCTTTCCATATTTAATCATGTTATTTTAATCTGGGGGATGAGCTAAC
GCCTCTTTCTCCTGCTGTGTCTGTGTGTGTGTGCGTGTGTGTGTGTGTTTGTGTGTGTGC
GCACGCGGCAGGTCATTACTATAGCTGGGTTTTCATGAGATGGGATGTCAAGAGGGGGAT
GCTTGCTTTAAGACAATGGAAGACAATGACTTTAATTCTGTGTGTAATATTGGCTTGACA
ATGTAAAAAGCGTCTTTGAAAAGCAATGTCATCTTc
>NODE_41_length_511_cov_25.181995
TTCACTGTGCTTTTATCGTGTGTGTGTGTGTGTGTGTGTGTGTGTGTGTGTGTGTGTGTG
TGTGTGTGTGTGTGTGCGTGTGTGCGTGTGTGTACGCGCCATGCCTGTCGGGATGTGGCA
GCCCTCTCAGCCATGTCAGGGACAGCTTCGTCGAGGGTGGCAGCCGGGGAAAATGATGAT
GATGAAATTAAAATTCTGCGCCTGGCAGAAGGGGCTGCCGCGATTTCACTGGCGGCTGTG
CGCATCGATCTGTTCCAGCATTTGACTTTCAACCATGACAAAACTGTGGGCAAATTAATT
GTTCTCCAGGATATTAGGCATCAGAGTCCATTAATCCTCTCTGGAGCGCCACGCCGCATG
AATACTAATCGTCTTTCCAGGCAGCCGTCTCATCCCTTGCTCCCTTCTCTCTTTCTCCTC
TTTTTTTCTTCCTTATCCCTCTTCTTTTCTGACTCTTCTTTTGCTCTTTACAAATATCCT
CTGCTCTGTTGTTTCTTTACTTACTCTCTCTCCTTCTCTCTCTCTCTCTCTCTCTCTCTC
TCTCTCTCTCTCGTTGCTGTCTCAAATGTTTTTTTTTCCAGTCTGTGTAGGTTTTATCTT
CCAGTCTCTGCCCCTAAAAAACTGACAACAAAGCTGGTGTTGTTTTATCTGggagccttt
tcaaagacaagtgcataaaaaagaaaaaaaaag
>NODE_42_length_952_cov_26.106092
TTGAAACAAAGCCCAATGGTCCCTGTCCAGACCTGGTGTCTGTATATGAGATTAAGAGGC
TGTGTTGATTCTATCTTCCTAATCCCCCGTAGCTTTCCATAGAGAGAGGACCACAAAAAC
TCCACAGGGATTAATTTACCATTCACAGATTAGAGATATGGTCTCCAATATCATCATCGA
GGACAAGCATCGAGAGGAAAGGCTAAACAATTGGAGCAAAGAGAACAGAGAGAACAGAGA
GAGTGAGAGAAAGAGACATAAACAGACAGAAAGAAAGACAAAGATGAAAATGAATGCACA
CAGAGAGACAACCTTCTTTCCTACAGCACCATGCTTTAATGTCCTAGCTCGAAGACAAGA
ACATTAGACCTCATTCCACCTCCTCATCTGGGCCTGAAAAAGCCTGGGCTGAAAATCTTA
ATTAATTGTCCAATAGTGCTGTGGGGTCATTATGCATTGCAATAAAGAAGCGTGTAATTA
TGAGATTTAACAGCCATTACCAAGGCCAGGAACTCATATGTCATCATCAGCAACCAAGCC
AATGGTTTGGTACGGCTATGTGTGTGGCTTGATGGACAGCACACACTCACAATATGTACA
CACATATGTACATATTGCATTGTGCGTATATAGTGGTTAGATTTATAAGAGAGAAATGTG
TCTCCTCTTGTATAAGCAAACAAACAGTTGTAGAAATGTGCATGCAGACTAATAGGGGAA
GACAAACTGAAGAAAATGGGAAAGCACACACACGAACCACTCACACACAAGCCCATCAGT
CTCACCCAGACAATAAGGCAGCCAGCTGTGATAGCAGCCTGCAGATGAAACATCCCATCA
AGATTAAATAGACACAAAAATCCACATATTATTACTGCTGTGTGTGTGTGTGTTTTGTGT
GTGCATTTGAATGCAGAGGGAAGCACTGAGACCACAGGCCATAGTACTTCGCCACATAGC
AGGTGGGAAGTGACACACTGGTATAAGGATGAAGTGCTGTGTACAAACACATGCACATTG
TGCATCATTGAAAAAGTGCTCACGCAGTTTCACAAGCAAAGAAACACATTTGACtgaacc
acacaacattggagctgaatttgaaaaagacaagctgaaaagacaaataggaag
>NODE_43_length_529_cov_33.648392
GTCTATCTGGAATAGGAAAGAAGAAAAAAATAATAAAGAAAAAAAATGGCGGGAATAAAA
GTTATTTTCCCGACTATTCCAGAGGGTTCTCATGCTGTAAAAATGGAAGTGAGTGCAGGA
TACATCAGGAAAGTATCAATGTCTACCTCCACACACAAAAGGGCCCCATCCTGCTATGAC
CTCTCCTACCATCCTCCCCCTCCCCTACTGTGTCATTTACCCACAGTTTCTAAATGCTTC
CTCCAGCCAGAGTGGAATCTGCTCAGAGGTGCCTGGGCTTTGTGGCGGAAACATAATTAA
AGTGGTGAAAGATGTAAAAGGTGAAGAATGGGGATGACATCAGGCCAATTTCACACTTGG
CACTCGAATGGCTAGGTCCAAGCCAGGACTCTTGCCTCGCAACACAGATCAAAGCCCACT
GTCACCGCACCAGTGCAGGAAAAAAAAGAGGCAAAAGGACACCTAACTATGCTAATCCCC
AGGACGAATATATTTTAATCTTGTTAGAATACAAGTTAATGCCGTGGCTCAGTGGCTGAA
CTTTTTTGGCAAGAATGAGAGGTGGACAGAACTACTTTTACCTTTTCTACATGAGGTGCC
TCTGTCTGGCACCGGATAAACAGTCAGAGTCTGAACAAACTTTCTTTTGGTCAAACTCGG
TGTGTATTATTAAGCCACATACTGTACAGGCAGCAGATAGCAGACACAagc
>NODE_50_length_506_cov_70.195656
CTACGCCACAAACACTCTGGCTACACAAGAAACCGTACAACGAAGGAAGGGGTCAGAAAG
GTCCGTACCTTTTTCTCATGTAGATCCACAATTTGCCACACCAAGAGAATTATTTCCCTC
TCATCCGAACCCAGTTTACCCCCATTTGCACCAGCTGTTGCCCCAAAGAACACCACCAGA
GTATCACTGTGCGAAGCCATCAGGGACCACAAGGGTAAAAACTACAATTAAAGCAAAGAT
TAAAATAAAAATAACACGAGGGTTCACCTTTTTCCAAGTGATAAGAAGAGCGAACAAAAG
GGCTGGAAACTCAATTGAGATAAACGGAGAGAGAAAAAAGGGGGAGAGATTATTTTCAGA
GGAGCCACGGAAGAGTTTGCGGTCAGAGACTCTACCTGTTGCTGTACTTGAGTGTGTTCT
ATCCAGAGATACTGGTTTAACTGGTAAAGAAGGGTGGAAATCCGTGTGTCTTTCACACGA
ACTCCATAACAAGCCCCGGAGTTTTTTTTCCTGCTCTCCTTTCTCTTTTTTTTCCCCGAG
TTACCTGTGTGGCTCGGCCTCTGCGAGAGAGGAGTCAGAGCGGCGGCGTCTATTGGCTGG
TTTGTAAAGGTGAGGGCGGGACTATGAGGTGAGTGCTGTAATCTTATTGGTCATTTCTGT
TGAATCAGGacgtagtccaactaaacag
>NODE_57_length_978_cov_26.650307
ATTGTAATGTAGTCTACTGAATTAAATTGAAATTGTAATCCCTGCACTGTATTTGTTTCT
TAAAAAATCAATCATTGCTTTATTTACAACAATCACATTACTTTTGGGCATAGTTGCTCC
TGCCAGCAATGACATGCAGTAGCTTTGCCTGTAAATTAAAGGCGTGAAAACTAGGCAGCA
ACATCCTTCGGTTCAAAGGGTTAACACAGGGTTTGATTGCAAGCGTGTTTACCGCCAGCC
TGCCACAGCCATGTAAGCATTCCTTTGTCTGTCTGGGTGTTACATTTTCACAAGCAGTAA
TTGCTTAAAGTGAGACGTATTCTGGTGAGTGGATGCCTAAATGAAAATATATTTTCACCC
TGTTTTCAATCAGTCTGAAACAGACAGTTAATGGTCGCTTAATCCCCTGGACACATCTCC
AGCTCCCTGCTCTGACAATGAAGCCAATAAAAAGCTTCCAAAAAACACATTCTCAGTTGT
TTTCTTTTTTACTAATTTCTCTTTTTTTATTATTTCTTTTTGTCTTTACCTCGTCTATTT
CTCATGAGTTTTCTCTGATAGTGATCCTGTTAAATTAAGTGCCTGGGCTTTATCCAGAGC
CCTCTCACCGTCACTCCTTTAATTTAGTCATTATAATTAACCATTAACTGGTGTCAGTTT
CTGGGCCACTAACAGGCCCACTCAGTTCTGCTTGTCTGCATTATCACAGTTTGGGGGAGA
AAGTAAATTATAATGAAGGGCTATATAGTCCAATTACTGATAAAAGCAGCCAAGTGCGCT
CCTTGTAATTAGGTGCCAGTATCCCTCCCTCCTTCTCTCTCTCCTTCTCTCTCCCTTTCT
TGTAGTGACATGTTGGAAGGGAATATATGCTTAATAGCTATTTTTATTACTGTTAACCTC
TTAGTCATGTTCTTAACCCAGCGACTTTCAATCACAGAGACAAGGGGATGCCACAGAGAG
ACCTTATCTCACAAACAATCATTTTATGTGCTCTGCGTGGCTGTTACACAAAGTTAACTG
ATAGACGCGGGAGTGTTGGGAAACACGAAAAGAAAGGAGCCAAGTATTAAGGAAACCAAA
GGAAAAGAGAAGTAAATGAAGGCAAGGGAGGAGTGAAGGATTGTAGGACAGCAAGAGGAA
Acaggcagcagcgtatcctt
>NODE_58_length_728_cov_63.200550
ACAGATAAACACTTCGCTGGTAGGCCTTCTTATGACATTTCACAAAGCTGGGCCTATGGA
TGTGGTGGGGAGTTATCACCTAGCTGTCAGCAGCTAGAAATATCTGAGAAGAACACTTAG
GAATCTGCACTGGCTATGTTGAATGTTGCATCTGTGGGTTTCAGAGCAATAAGTATAGTC
AAAGCACCGTCTTTTGCTGCCCCTACTCCTCTCTGAGGTTCTGTTGTCTCAGCTAAATGC
AACCTGCCATGGTGTTGATGGTGAACCCATGTGGTGTGCGGTCCACCAGAGAAACCTGGG
GCATCTTGGGATAGCAGGAGAAAGATTGGTAGAAAACCCATTTCTGAAGTGGATTTGTGC
CCTTGTAATCCTGATTAATTTTGACCCGTTGTGCTCATTTTAAACAGAGCATTACAGTAA
GCGTGAACACAGCAAGCTCCGGGGCGAAACCAGGAGCTTAGCGGCTTTGGGAGGCTTAGC
TGCAGATGGCATTTTAAGCCGGACTTAATAAATTGTTTCCATTAAACTTACCGGCCCACA
CATACTGGATTAGACCAGTGGAACAAAGGAAGAGGAGAGCGTGCAGACGAAGAAGAGGGG
AAAAAAAGCACACAGAACTGCCATCATGCACATCTGAGTCTGTTAACATCTCTCTGAGGC
CAAATGAAAGGTGAAGATGAGGTTACTGTGGTGTTAAGGGAGAGAGAGAAGCTTTTGGAC
ATGAATGCAAAATACACTCACTTTAGATCTCGTGCTCGTCAGGGATGTCGGACCAATTTG
CTTAAATGACATAGAAGTAAACAAACAAAAAAGATGCATAAACCATTTAGCTTGGCAGTG
GATTTAGGGCTTATCCTCTGACTGTTTATATATAAACACATTAACAGTGCTGTAGCTTAA
Ggatttagga
>NODE_59_length_419_cov_81.868736
ACACACACACACACACACACACACACACACACACACACACACACACACACACACACACAC
ACACATACTCACACACACTTTCCACTGCCTGGCTATTAGGCACCAAGAACAGGAGGAAAA
CTATTTGAAAGTGAATTTTAGATTTCCGGTCGTGGAGCTCTGCCTGGGAGTGGCAGCCGA
GCAGAGGCGCAAGCAGTGCGCGCACACACAGACACCTCATACACCTCAGTGTTTCAGCTC
CAGTTGCTCTCGCACACAGCATGGATGATCAAAAGAGGCCAACGGCTGCCGACCATTATG
CCAATGACACTTTGAGTAAGAGTCCAGAGAGCGCAGCGACATGACAGCCATTAGGGATTG
AAAGTGGGACTTTAAAGGAGGGCTGAAGGATAACTGTCAGTGCAGAATCAAAGGCAGAAA
GTGAAATCTTCATAATGTATTGCACTGGAAAATTCCTGCTCTAGCTGTCTCTCTAAACCA
CTCGCTCAAAAGTATCCCATACACAGCTATGCCATTCAACTCCCCAAAAAACATGAAACA
GCCAGGAACAAAGGGCTGATGAGGGGAGTTCAGAGACTGGCACTCTGTAAATGAAAGCGA
a
>NODE_60_length_655_cov_46.541985
GGAGCACCCCTTGCCCGCGCCCGCCCTGATGATTAATGCCACCCCCGTCCAGCCACAAAC
CTTTCTGCCTCAGATAATGCCAGGCAGCAAGCGCGGCTGACACTTTTAATGTATAATTAA
GTAGAAAAAGTCAGCACTGGCTATGCAAATTTTTTAAAATGATAAATGACGCTGTACAGC
AGCAGGGATTGATTTGGTGTAAATGAAACTAATTAAGGAAATGTCAAACATAATTAATAA
AACAGGTTTAAGCTGCAAAACATTGTCAATTGAATGAATGAGGAGGCATTGGCTCCCATT
GTTCAGGCTTTATTTAGGTCTTGTGTTTAGCTTGTTCCCTGCTCCAGAATGCTCTCTCCC
CTCCTCACTCCCTCCACCACCAATTCCCTGAGAGGGGGAAAATAAATTTGCTTGTCTCTC
CGCTGACTGTAGAAATTAATTGCTGAAATCTTGTCCCATCCAAGTGTTACATTCACACGC
AGGACATTAACATAACTAATTTGAAAGAGCTCAAATGACTGCATAATGGAGCTCCGTCAC
CATGCATGACAGTCGCTGGTCATACCAAATTAGCTTGGTTTTATAATTGAAAAATTTCCC
CCCCTTTCTTATTTTTACACCATTTCCCTCCTCTTTTTTTCATATACTTTTTCTTGTCTT
CCTTGCTCCTTTTCCTTCCATGGTATCGTTCTTTTTTGCTCTGTTTTCTTGATAAGAACA
AAGGTTTTATAATTTACAAAAAGAGTGCTTGACCTATAATTAGAGAAGAGGAGTGAGGGG
AGAGGAGGGGGAGTGCCAAGTGGTGGCGGCAGAGTCAGATCCTTAGTCCTGGTAATg
>NODE_61_length_395_cov_52.225315
AAAAAAAAAAAAGAAAGAACGAAAGAAAGAAAGGCAAAGAAAGGGAGGGAATGAATGCAT
TTTCTTCTTATCTATCTGTCTTTCACTCTCTTTCCCCAGTGAGAGAGACAGAAGGGAATA
AATGGCTCCCCTCTCCTCTCCGCTCTCCTCGGTGTGGGCTGACAGCGCAGCAGATGGTGG
TTTAAGCAGTGAATTTATGAGCGCCACAATCTTAATGTTGCAGAAAGAAAAGAAAAGGAC
TCGCATCAAACGCCACTGACAAATGCACTTGCTAATATTAATGCACTCCTCATTCATCCA
ATATGCTGCCTAATTGCTTTTCTGTACACAGTAATATGGCACCTGCTGCTCAAGTCCGGC
GCTCGCGTCAGGAGAGGGGAGATCGAGGAGGGGGTGGGGGGCGGACGTGGAAGTAGAGAG
AGATGAGGAAGAAAGTGTCTCTCGCTCTCTCTTTCTGTCTTTCTCGCTCCCTTTTTTCTG
TGATGGATGCAAGGCTGTGGATCATGCGCCAGACCTGTCAGTGTTCCTAATTAAAATTTT
ATACTTACAGGCTCAGGGAAAAAAAAAAGGTGGAAAg
>NODE_62_length_678_cov_22.218288
AATGCATGTTTTGGTGTAAAAGAGTATTTATGTCACCCCAAAATTATTCAAACGAATCCT
TTATTTTTATCTATAAGCTTCCATTGCATGAAGGGATTCCTTCTGAGGTCTTATCATTCA
CACGTGTCTCAATTTAGCGATTTAGTTTCCCAATGAAATAAAGTTCTAAATCCTAACAAA
TTCTAATGAAAACATAAATCAGCGAATTACAATATTTTTGCATCGCTATTTGAGTAACTC
GATATCACAGCATGATTCTGTAGTGATTCCCTCCCCTGTAGCACAGTTTACGTTGCGAGG
TGTGAGAGAAGCAGAAAACTATAATAATTCCCTCATCTCATGTCCATTAGCATGTACGAA
AACCCCAAAATCTCCAGTCTTGGGCAGACACAGGCAGACAGCACGCATCTCCACTTGTCA
AAGAAAACTTTTATCAATACCAAGAGCACTTGAAGTTTGTTTGCATTTTGTTTTCCAGCA
CTCTTAACAACTTCAGAAGTCAGATCACAGGAGTATCTGATCAAAGCGCTTCGTGGTTAG
TTCTGGAAACACAGGAGTGCTACGCCACGCTTTGATACTCCACATCAATATTTCAATTCA
ACAATCACTTGACATGCACCCATACTCCCAGAGACGAAAGACGAAAGGGGAGAGAGGGAG
AGAGGGAGAGAGAGAGAAAGAGAGAGAGAGAGAGAGAGAGAGATCCAGGGAAGATGGAGG
GGGTTTGTGAAGTACATATACAGTAAAAGAAATGGATTGAAGAAATCACTACCTTGTTCA
CCTTTGCAGCGATGTTGTATAAATTGAACTGAGATGCTCCTTACATCACTAATGAGCTCA
AATCAGGATTgttggagtca
>NODE_63_length_924_cov_28.961039
ATTACTAAGGTCATAGTTAAAAGTGGTGTTGTACATTTAGTTGAGGTGTTTCTAATTTTT
ATATCACCCCATTGACATAAATAATAGAAACACCTCTGAATACACACTACAAACCTTTAC
AACTATAATCAGAATTGCGTTTCGCATAATTGTTTTTGTCCTGCTGGTAAGTTTAGCGTT
TCGGTAAATTAGCTCACTTACATAGAACTGAACGAGAGTTTCTATACACGTGCAGCAAAT
GTATCAGGCTATTCTATCAACTGAGGAGAGGTTTTAGTTTGTGCTATAAGAAACACCTAT
TTATGTGTCTCATGAGTGATTCACAACAGATCTGAAAACCAAACTAGGACTTCAGTGTTA
CACTAATAAGGCACCTTTTTTGGTGTTTACACGTGACAGAAATTGACAAATGTATTCCAC
ATAAAAGCAAAGTTATGTGATGTGAACACTAGACCTAACATGCCTATGTATTACGCTCCT
GGCGGGCAGCTGCAGTAGAGGCAAGCATGTACAGGCAATGTCAGCACTCATTCCCTGTTG
CGACACGGTACCTGCTCATACTTCTCCAGCTCAGTGTGGTAGATACTGCGAATCTGGCTC
AACTTGCTTTTGTAGTCGGAGTGCTCAAGTGAGCTGTCAGGTGACATCCCTCCCGAGCTG
GTGGCAGCAGACACAGCAGCAGCAGCCCCGCCGCCCTTCTCCGGCCCCGCGACCCCCTCC
GCCAGTAGCATGTTGTCCAGTCGCACCAGCTGAGGATCCTGAGGCTCCTCCTCCTGCGTG
TTCCTCATTGATAGGCCTGGCAATACAATAAACAACTGTGTTGTGGATGAAATGTCTACA
GCAGACCCTCAACCTCCCATCTAGTTGAATTCTAGTTTCCTGTTTACTTTTGTTCAAATT
AGACGTACTATTTCAAACCTTTAGCTAATACAAACCGCAAAAAATATTTCCTAAAGATGG
AATTATTACACTTTCTTTAGCGACTGTTTTGTGCAGTAAAAATCATTCACAATCCTCTCC
TACTGTTACATAAACGAATGCTATGACTTTAAGGATGCTTTCGCTTGTTGTCAAGGTTGC
ATATTTGAaaaactgacttttgaata
>NODE_64_length_981_cov_50.334354
TCTACAGTTTGTGTTTCTCCATATTTTTGTGATGCATTAACAATGGCTGCTGCGAGTGTG
TGCTCCACAGCATTATACCAAGGGACAGATCAAGGTGGGGTTTGGATGAAACAGCATGAA
GTAACAAAATGTAATATTGGTTCAATTGGCATCGATCAGCTACATGTTCAGTCTTGTCAG
AGCATGGAAAATGGACTTAACTGACTTTCTATGTGACATTTCACATTAAATCAAGCGCTA
CACCTGTCATCCTTCATGTTTAACAGTTAACGAGTCCATTATTGTTATCTTCACCCAAAT
ATTTCTCTGCATACTAAAGAGGAAAGTTTCCTTCAATCCCCCAGGCGTTAGTCTTGGATT
TGTGTTGTTCTGCAAGTCTGCGACATCATCCGAACCCCAGGAGCCTCTTGCTCAGTCTTG
ACGGATCCTCACTCTGCTGAAGCCCAATACTGTTCTTCATCTTGTGTTGTCACAACCCCC
CTGCTACCTTGATTCACTCTTGGTCGTTGGCTAGGTTTTGGATTTATTACTTTCGAGGCC
GAACAATCAGTGGACCAGGCTGTCAACATGCATTTTCACGACATCATGGGCAAAAAAGTG
TGTAGTTGTAGTTTTATTTTACCCTTAAGATCAAACAAAGGCTTGGGCGATGGAGCGAGA
ACTACACTATGATGCTGTTTAATTATTAAATATTAGTTTCTGGTGGCCTCCCATTTGTGA
ATGCAGCATCATACACAGCACAAATTCAGCTTTTAACATCTTAAAATAATCAGGCTACTA
ACATGATTTACTTGTCTTCATTTTTTAATTGCACCACATACTCCTGTCACACCTGTGCTT
TCATAGTTACTAAATGCACTCATCCTGCACTTGCTGTTATATTACAGTTTCAATTGTCGC
CCAAGGCTTTGTTTAAACTGACCACTCCTTTAGGATGTCTGAAGTGCATTAGATTGTACT
CAGTAAATTAAAATGATTGTATTTTCTGGTTTGCAATGTGCTTAAAAATTGAAAAATGGT
TGCAAAATATAAAATAAAGTTAAAGATTTAAATCTGAATTTTGCTGACCATATATCACCT
AAAGGATTGGTCCAATCAGTTCTGTTTTTTTTTATTTTCTGATGTTTTGTTGGCAGGTCA
CTTACACGTCAACATGTTttgtt
>NODE_65_length_567_cov_51.571430
GTTAATAATAATAATAATAATAATAATAATAATAATAATAATAATAATAATAATAATAAT
AATCTTTGCAAACTGCACCGGCAAGCACTTTTTCGAGCCTTTTTTTCCTTTTCATCCCGT
GTCAGTTTCTCTTTGACATTGCCGTGTACTTTGCAAAAAGAAAAAGGAGCGAAAAAAATC
TTTATCAAATCCCCATTCTGAGGCTTTCAATAAGGCAGGCCATTACCTCACTGGCGCTTT
TGTTCGGCCTATACAAGAGAGAACAAAATGGTTATTCAGGAGGACGCTTTAGATTTTTAT
TGTGGGCTCGCTATTCACAAAGAGCACCGTTATTGTATTAAAAAGAACCATCTGTGGCAG
AAACAATGGCTTCAAATTATCTGTGAATACCCAGTGAACAAAATATAAAGCTTTTTCCTG
CTCATTATGTGGGCTAAGCTAGGGGGTGGAAGATAGGAGAGGAGAGGCATAGACTTTGCT
ATAACTGACTTTTGTTGTTCTTGCTTGCATTCTTCTCCTTTTTAAATCGGCCCCCTTTTC
ACATTGTGTGTCGCCATAAACGGCTTTTCTTGTTGCAGGGCTAGCGGAGAGAAGACAGCG
GAGCTCCAGACAGACAGCGGGGCTGCGCGGGGGCTGCACGCCGACCACAACGCACCGGCT
GCCGGATCGAACCCCGCGCGGACTACCGGGAGGACGGGGGCGACGGCGCCGAGGgttgac
ggatggctgccggcggactggaagctccg
>NODE_66_length_396_cov_70.941917
AAAAAAAAAATCTAGTGGATGGGAATAAGCTTGGCATAATGCATGAGCGTTTGATGGTTT
CTACAGTTAACTCTAAAGGAGAAGTGGGAGGCGAGATTCTGAGCATTTCTCCCTTTTATC
TCCTTCACAGGTGTCAAAATGGAAGAGAGCCTCCCTCCTGGCACCAGCTTGAAATGCACA
ATCTGTAACTACACGGCAGATTCTCTTATTACATTCCAGCATCACATCATGTCTCACCTG
TCACAGGCGGCCTTCAGATGCAATCACTGCCATATCAGCTTCCAGAGCCACAGGGAACTC
TTACAGCATCAGGACTTACATGGGCACGGCAGCAAACTTCACAGGGAAGGCGACGGCACC
GAGCATTCCCCCAGGGGTCCTGAGGAAAGCCTCCAGCAGCAGCAGCAGCAGGCCCGCGCT
GAGCTGGCCAACAGGAAGGATGCTCTGCTGGGAAGTCCCAAAGGGGCCCTCAACAAGGAG
ACCAGCACAGACGGAGAGGCTGACAAGGCTGAGAAGAAGCCCATGCTGTCTGTTCAGAAG
GGAGAGGCCCACCCAGGCAGCAAAGCCAGTTTTTCATa
>NODE_67_length_879_cov_31.133106
TGGAAATGTTGGTGTAGCTGACCCGCTCTTTGCAGATAGAGCGTTGCCTCCTCTGTTTCA
GGATAAAAATGTCTGGAAAAAATAAAAGAAGCTTAAAAAACAAAGCCACTAATGACATTT
AAATCTCATTTGAAACGGTTCAGTGTCAACACCTACAGCTTTCGAGGTATGCATCAAGGA
CCGGTCTAAGTAGGCACCGTGCAGCATGATTAAATCTAAATAAGCTGACTCTTACACAGT
TTGTTTGTTTATTGAGGCGAGTCAGGGGGTGTTCTGAGCCTCAGAACTGCATTTAAAGCT
GATCTGGCTCCTTCAGACAGCGCTGCATCCGACTTCCTGTTGTCGACTCGCAGTTGCCAC
AGAAAAATTGCTGCTGCAGCCTTAGACAACCTACAGCACTTTGTATGCCGAAAGAAAAGA
GTTAATTAGAAATACAAATTCTCCCAGATTGTTATTAATGGGAACTGTAGAGTAAGCAAC
ACATATTTTGTGCCCATAAGTAATTCTCAGGTATCTTTGATCTGTGGCCCACAGCGGATG
CTGCTGCGTGCCGCTGTCTGGCTTCTGGGATTCTGCCAGCGCCAGACATCTGGCTACTTT
GTTATCATTGGCTGATCTGCTCCCGGGAGGCCACTCTTGTGACACCAGGCAGAGAGTGTC
CTGGCAAGGAAAATTATCAGCACATTTTGAGTGGATTAGAGTTCCAAAGTGGTCTTCAAA
TCTCTACAGGGGTCTAGTGAGCCATGCTCTACTGGGGGTTCCTCAGGGCTCTGTTTTGAC
ACCACTGTTGATTTGAAAGGCAGCGAGGGTACGACTCCCACTGTTGCATCACAGGTTTCA
GGCAGCGTCTTAGGAAGTGGAAAAAAAGGCCCCAATTATGATCTGTCAGATGTAGAAGGG
GGAAAATGCACCAAAGACTTCCCTTGATTAGTGTGGAGATTCTGCGTTGCAGCAAATGTT
CGCACTAGTATGTGAGTGCTGTATGTCGTTTATGCTCCGGTGTCATGTCTGGCACAAATG
CACTAGGCCTGCATTCGTTTTTACCGACTAATgcagttttg
>NODE_68_length_708_cov_35.261299
CAGGGCCTCCAGCACTGAATTTCCAGGCGTGTCTGAGAGCCTCTTCCCGGCGACAGGACT
GTGCAGACCTCTCTCCATCAATATCATCTCTTTTCTTATCCTCTCCATCATTAAGCCGTG
CAAAAGAGGGGGTTGGAAAAAAACCAAAACACACCACCACCACCACCACCACCAGCACCA
CCACCACCACCTCCACCAGCAGCAGCAGCAGCACCAGCAGCACGCTTGTCCAAGGGGCTG
GAGCACCAATGAGTTGTGTCGGAGCTAAATCCGCATGCAACTCAGCAACTGTGTCTAAAT
AACTGTCTGTAAAGCTTTTTATAAGCAAGGCGCAAAAAATGAAAGGAATCTGAACGCAAT
CGACGAGCGACCGCTCAAAATGAGCCGTGCATCCTCCCCGGCAGCAGCAGAAATGTCATT
CATCAAAAAAAAGTGGTCGCTGTTCGTTGTTAAAATGCTCGGCTGACGTTGCTCCAATGA
TCATTTATTGTAACAGGTTTATAAGCAAATAAATAGGAGAGGGCTGTCACTTGATGATGG
AGGCGGCCTTCGGTCAGACGAATAATATCCAAGTGGAGAGGAAGAGAGGAGTGAGGAGCG
AGGTGCTTGTCCCTGGGTTGATCTCTGAGTCTGTTTTAGATTGCTCTTGGGTTTGGCCTC
TTGGGTGAAATTGACAGTCTGATTAATAAAATGAGCGGAGCAACATTTCCCTCTTCATTT
AGGAATATTATTATGCTTTGATTCTCTATTGTTTGCCTCCTCTCTCTCCGCCCTCCCCCT
CTGTAATCGTTGTTCTTTTATTTATCCCTCTTATTTCTTTTTTCCCCCCTCCCTTTTTTT
TGCCATTTCTGCGGCTTAATCACTATGTGAAGTgcaatgagattaaggtg
>NODE_69_length_835_cov_36.747307
GATGCTGCAGCCTGACCCCCATCACTCTTCTTCTTATCTCTCCTCCTCGCCCCTCTCATT
ACTCCTCAGACACTGGCACCAGGCCCTAGTGACTATACATAGACCTGCACATGAAGGTAG
CAGAATAAGAGAGCTGTTGAAGCGGTCCCAAGTCTTCATTTTCAGAGTCCTGTGACATTT
TCTTTTCCATTTAACACTCTCATCTGTGCTCCACTGATCAAGCCTGGTGCCAGGGATCTC
AGCGGAATCTACAATTTATGTGTGAGTATGCACTTGTCTTTGGTGAGTCAATGTTCCATG
TTTGTGTGTTTATGAGCAGCATGCGGAGATGTGTATGTGTGTGTGTGAGTGTGTGTGTGT
TGGGGTGGAAGGGGGTTGGACTGTGGTTGCATCTGGACTCTGGGAAGCAGGCTGATCAGT
CTCTCTCACCCAGAGCCTAGCCCAGGCAGCCTAGGAGTTTCAATCAATAACCAGTCCCTG
TAGCTGCCCCGAGCAAGCTGTTTGAAAAGTCAGAGTAGCATGAAATGGCCATTATTAAAT
TACTGGGACGGACACATTTAGAAGGCCATTGCATTAAGAGAGCAAGCTCTCCCAATTAGT
GGATCAGCACATTAATAGCCCTGGATGAGAACACCATCTGATCAAAGATTAGACACACAC
ACAATCTATTGACCTATTTTACTGGTGCCCTGATAGCTACATATAGCATTTGTAAAGTAT
GTCCTCTAACTAGAATGAATGGTGGAAATCTATTTTCTGTCTTTATGCATGATTCATATT
TGGAACTACCAAAGCCCCTTTATCTTACTGCAATTGTTCTATGAACATTTTGCTGATTCA
AACCTCATCCATTTTCAAGTAGTAAAGCTGTATTACACACAAAGAGGGATTGTTGTGAGA
TCAACGTTTCCCCTCTGTTTACTATTACTCTGAGTATGTTCTTCAGAGGGAAAATAAGAG
CTGCTTTATTTTCTTGGGTGCAGTGCAAAGCCCGTGGCATCTGTTTAAAATGAGATt
>NODE_70_length_623_cov_45.420547
TTCAAATGTCAAGAATGTGGGAAAGGATTCTGTCAGTCTCGAACTCTAGCCGTCCATAAA
ACCTTACACATGCAGGTAAGCTCAGAATATTACCACGACCTTAGTTGTGTGATGCGTTAT
GATCAGAATTCACCTGTTATGCCCTGTCTACTGCATGCATGGGGATATTTAAAGGCCTCG
CAAAACCACTGCGTGTGGCCTATTACCAATTTTATTATTATTTTTTTAAATGAGTGAGAG
ATACTCACAGCAGTGACTTAAGAATTACTACTATTACGCAGCAGTTTATTTAGATGATTG
AAAGATATACCTGATAGACGTTCTATACAATTAAAGGGAATAATCCTTTGCTTGCTTTAA
ATCTAAACAGGAGTCTCCCCACAAATGCCCCACATGCGGAAGAACCTTTAATCAAAGAAG
TAACCTGAAAACTCACCTTCTCACCCATACAGACATCAAGCCCTACAGCTGTGGCCGCTG
CGGAAAGGTGTTTCGGCGCAACTGTGACTTGCGACGGCACAGTTTGACGCACAGCCCACA
TCAGGACTACTAGCCTGGACAGACTAACAAAATAACAATGGACAAAACGCAGAAAGACAA
ATCAGCGACTTCCTTTTTTTTGTTTGTTTTTTCTTTTTCTTTTTTCTTTTTTTTTTTGGT
TGTTTTGTTCAAAGACATTCTCCAAATCAGGACGCGTTTACCGCAGCACATTTTTACAGT
GGAATTTTGGTTGCACCTCAAAGTGGAACAGCAGCGAGCGGAGCCATGTCCAGTTTTCAC
CCCACCTGTAAATATCAAGACcatg
>NODE_71_length_825_cov_28.322424
GCCATGATTGCACATTTTAGTACCACATAGACTGTGATCTAGAGCAATTGTTTTCTATTG
GGCATAATGTGTTTAGAAGCACATCTTTGAACTTCTTTCACACACACTCAAAACTGTATG
ACCAGCAGATACATCAGTTTACTTTACAGTAGAAATACTTAAATTAGCAGTATACTTTTT
TAAAAACTAATACTTACACACACACTGTCAATTATACGTCCACTGAAAGGATCATATGAT
TTAGTTCTGATTGTTCTCTTCTGTAACGTCCAGGATCTGCTGGCCTGAGATGAACTTGCG
ATTACAACCTGTTGTAGTCTAGCTGAGCTGAACGCCTCATAAGTGGAGCTTTTGCTTTTT
TATTGATCTCTTTGTTTCTCATAGCTGGAAGGGCACAATATTTTCTCCAACCTGAATTCC
AGCGAGTACGAGCAGGTGCTGGAGATCATCCGAAAGGCCATCATCGCCACGGACCTTGCC
CTGTACTTCAACAACCACCACCAGCTGTCGGAGCTGCTCACCTCGGGTGTGCTGGACTTT
AACAACCACTCGCACAGGTCAGACCATGACTCACACAGGTGCACAGGTTAGGTCTGGATT
CAAACCAGTTCTCATAGCAGTGAATACAGAGAAAAGCAAACCTGGCGTGCATGAACAGCA
CATTGAGTTTCTCCACATGGATATAACGAGGCTTTGCTCCCCTCCAGGGACCGTGTGATT
GGTCTGATGATGACAGCATGTGACCTGTGTTCTGTTACCAAGCAATGGCCAATCACACGA
CTCACAGCCAACGACATCTATGCTGAGTTCTGGGCTGAGGTACAGTGGGATACTGTTAGA
GCGCAAACAGTTTCAGTGTCATGATCATGCCTCCAGCATAACAGTGATACATCTGTTATC
GCTTGTATATGTTGCCACAACTTTGTATGTCTTATTTGTAAGGCAAAAAATAGTGTTTTT
AAGCGGTCAGGAGAgtccccacagaataaaaataaacggcgagttat
>NODE_72_length_769_cov_28.596880
GTTGCAGCTCTCCGGCTGCATTTCGCCGGAAAGATCTGGAGCCACCGTGGCGCAAATGAA
CCGCGCGCAAATCAGACGACGCGACGATAACAAGTTCTCGGCAACACGCGGGAGAGGGAG
GTCAGGAGTCAGGATGCAGTAAGTGGAATTAATTACTGTTTGTGCTGCCGTCTAATTGCA
GCTTCTCGATGAGCTGCTCTTTTTTTTATTATTTTATTTATTTATTTTTTTACATTTCCC
CACCTCGACACCCCCTTTTTGCTCCTTGTCAAAACTCTTCCTCCACCTGTCACAACATGT
GTGCACCCCGACACCCACCGCCCTCCTCTTCTTCCTCCTCCTCCTCCTCCTCGCGTCCTC
CACCCCCTCCCTCCCTCCTTCCCCTTGCCTCCCCTGCTGCCAGTTTTTAACTACACTCCA
CTCTGGCCTCTGCTCTACTTGTTACAGCCCCAACACGAGTGCAAACAATCAAAGTCTTTG
GGAACGCTAAAATATGCATGGCTATCCGTGACAGACAGATAAAGCAGGGCAATTAGCCAC
GTAATCCTAGAGCATCGTACGGAATAGTCCGCCTCAGCTGTCCTCCCTCCCCTCCTTCCC
TTTACTCTCTTGGTCTCCATTAGTTAAATGTACTCTGTGTGTCGGCTCCCCATCAAATCA
AGTAACACTTCCCCTAATTGGCTTATAAATAATACAGCAGGGCCTGCATTATAATTTCAT
CAGTGGTAAACATTGCGGGGGCAGTTGGTAAAGAACCTATCCCTCATTAATTTCTTAATT
TGGGTAGATGGAACGAAGGGGAAGTGAGGGAATGAAAGGTGGAGAAAGAGGGAGAGACGC
GGGGATCGGATGAACGGAGGAACTCGAATCACCTCGAGCTGAGGGAGAGAGAGAGAGAAA
AGAAAAGAAAAGAAAAGAAAAACTAAACAAGACAAGagagggaagatgcta
>NODE_73_length_656_cov_40.214939
CTCTAAACACACATTACCCTGTGACTCTGAACAACAAACTCTAAATGCACACATGCAGGC
TCTAATTCCACAGCCATAGAAAAATATACCTCCTTATAAATATATATACATACTTATAAT
CCATCTATCCTTCCACACATAAACACACAACACAACCATTTGTCCAAATGCACACATCTC
CCCTGTGTAACAGCACACCGAATGTCCTGCTCTTACACCATCAGCAGCATCAAAAAGAAG
AATCTATATTCTCCCCTCTGTCTTTTTTTCATTTGAGTGACTATGAACCGGAGCAGCAGC
AGCAGCAGCAGCAGCAGCTGCAGCCTCTCTCCCTGCTCGTGCTCAGTCGGGGTAAGGCAA
TAGGTTTAGCAGGCGAGGAGGCGAGGCAGATTTATGGTGGTGGATGTGACCTCTGGGGCC
GTAACACGGTGATGGGTGAGTGGCTCTCAACGGTAAGCTACTGGCACTTGACAAAGTGCC
CGAAGCAGAATGAATTTACTTCTCTTTTCCTCAATCATCAAGCAGCCACTGCCCTGACCC
CCATCCTGACTGCTATAACAAGATCTCCCATCTCACAAGGGCCTGAAAAATTTACTGTCA
CATCTACTTTTCAATGAGCTCAAGTGAGCACTTCTTTCACCTTCAGCGGAGCAGGTGCTG
GTGTAGAGGAGGGCTAACCTGCCCCAGCGTGTGTTTGTGTGTGTGTTTTATGTGTGGTAT
ATATGTGTGTGTGCATGTGCGCGCGTGAGAGAGAGAGAGATGGACATACATGGTGAAATT
TTTGTACACACATGTAAAGCTGGCCCCCTCACTTGCTGCCTCACTCACCCCTAAGTAA
>NODE_74_length_566_cov_61.443462
TTTATCACGCCTTGGAGGAAATGATTAACTACATCAGGGCCTTAGTTTTAAACTGCTGTT
TAATTAATGTTCTATGAATATACTGTATGAGTAATCCACTTGCCAACTCACTATGTGACA
ATAAAACAAACAGACCCACAAAACCCAATTATGTTCTATATTCAAAGTAAATACTCATAG
AGAAATGGGAAATTTATCTTCCTTGTTCATATGTAGCAATAGAGAATGAGTAGGAAAAAT
AATAATGCAAAACATTTCCACTTAAAAGGTGCAGTACAAGAGAGAGCATGCATGATGAAA
TTAAGTTTAGTTAACAAAATAAAGTAAAGAAACATAACTATTGTATTACCAGTTTGTGCC
ATAAATTTAGCAGACTCAGCTTGCTCCTGCAGGGCCTTTGTGTCATGAACTGATCTTGGC
CGCTGACTTTTTACTGTATGCTCTCCGATCATTCCATATTCTATGGGACAAAATAGAGGT
TCATATGAAAGCTAGGCTTAAACATGATCTTCTGAGAACAAAAGCTTATTACATACTGTT
TTCAGGATGTTTGAAGCAACTGCAGTACATGGCTAGAAACAAAGACCACACAAGTTTGTA
TTTAATTTGTCCTTTTTTTTTTCTCTATGGCATAGAACAATGCAACGAATTTATAAGGGT
GAGTTGGAAGTATTAATTGAGCTTGAAAGCACAGCGTAGACACATAGCAAACATGCAGAT
AAACTCACATTGTTGTGTTTGTTTTtgt
>NODE_75_length_701_cov_13.298145
GTTGTCCACTTGATATGACAATATGCTTTTAAAAATCCGACAGTGAGAGGAAACCACCAG
ATAGAGAGGAGAGGAGAAATTATAAATAAATAAATAAACAAAAAACAAAACAAGATGGAC
TTGAAAGGGGATAGAAAAAGTCTGTTTCAGTGAAGGGGGGATGACTGCGGTGGTCCCAGC
GGTCCCCACAGGGACCTGGGGGCGAGTCTCAGCCTTGTCATACTCCGCTCTTCTCCTCCT
CCACTCTGCACACCAGCTCCAGCCCCCCCTCCACCACCCCTGTTCTGCCCACGGAAAACG
TCGATAGCAGGCTGCCGGTGCCGAGGTCTCTGGTGGACACTAGCTCATTCTCCCGGCATC
GACAGGCCCGCCAAATCAATATTTAGTTCCCCACTAACAAGCTGCCTCGGGGTCTGAGCC
AGAGAGAGAGAGTAAGAAAGAGAGGGAGAGTGAGAGAGAGAGGAATGCGGGACAGTGGAG
GATGGCAGAGAGACAGAGCAGGGACTGAGAGCTGTCCAGCTAGAAGGGAAAAACATGGAT
TCAGTAGAGTGTTGTGTGTGTGTGTTAGTGTGGGAGGGGGAGAGGAAGGTGGAAAGGTCA
GAAGAAGATCTGGGGAACAAGAGAACAGTGTCTGGTGTGTGTCGTGGTGCGGAGGCGACG
CATGAGTGCCTGCGGCAGCCGCTGACAAGAACACAGACAAGACACACATACATACTCGAC
ACTCTCAATCATACACATATCACAGCGAGCAGACGTTGACAGCACTCGAGCAAAGCTCCA
GCAGAGCACTCACAGATGAGTGGCTGTGTGCACACAAAGACTCCAACACACAGTGAGGAT
GTAGTTGCTTTTCTTTGTTTTATCTTTTGCATCATTGTCTttt
>NODE_76_length_840_cov_19.510714
GTGCAGATGAACAGACAGAAGATAATGATCGCTACACAACACAGAGGGACCTTGGCTAGC
AGCCCATAGTTCCCTTGAGCTGACGCACCAAGCAAACACAACACACTGTGCAAATGGACT
CGGCGAGCCCAAAACAGCGGCACATTTAAGAAGCATAGTGGGAAAAATTCCACCAATCTG
TTTTGCATTCGCAGCACCAACACTTAGACCAAAGGTTTTCACAGCTTTTGTTGGTTTTGT
ATTTTTTTCTCTCTCCTTTGGAAGCAGAAGTCCTTTGATTCTCAAGTCTCTCTGTAAAAA
CATTAAAAAAGATAATCCATTGGATCTAATTGACACAAAGCCCTCCTTCCCCCCTCCTCC
CTTGCCTCTATCCTCCGCCTATGGCCCTCATTTCTTCTGAGAAAGGCCAAGTGTTTTTGT
CCTGTAAATACCACGGAGCAGAGACAAAAAAGACGTCTTTAAAATGCAGTCTACAATCCA
TTACACATATTCCCCCTGCATATCCATTCAGTAATTATTCATTAGAAAACATTTAACGTC
ACAGTGAATTTCACACTAGGCAGTCGAAACACAATAGAGGAGATTTGGCCTATTTTGGGG
TGAGGAGTTGGGGAGGGGTTAGCTGTACAGAGGAAGGGTGAAGGCGAAGGAGGGGGGAGG
AGGGGAGCAGTATTTGTCTGATCTGAGAACCTCTGAAACGGGGCCGTCTTGAGACAACGG
GGACAGACTAAATAGTGCAGTAACGGTCTGTGCCCCGCTGCTTGCTGTGACACTCATTTA
GTGTGCTTTAGTGTGCCCCGAGGGCAAACAATAGAGGCTTGTTCTTAGCAATCCTGTGCT
GTAATTTGGACTTCATTACTTTGCTCATACGGGGCCCCATGGAAGGATAGAGGAGGCTAG
TCAGATGAGAGTGTTTTTTTCCACCTGTCAGCCCCGCACCCCCAATGCTCTCACCCCTCT
CCTCAACAATACCCCTCACCCCGTGtccccaccaataaccctcacccgacccccttccca
ta
>NODE_77_length_623_cov_29.147673
ATTAAAACTACCTGAACAAGGCAGAAGACTATAAAAAAAAAAAGAAATCTATTGAAATAT
ATAACAATCCTACAACAGCATGCAGTTTCACCACACTATCTTTCAGTATACTATTTCTTA
CCCAGCACTCATTACATGATAAGTTGCTACAAGGAGGCACCGTGACAAAGAGCCCATACA
CTGGATTGAGGCTGAAATGAAGCCGGATGGAGTTGGGGTGGAGGTGTGTACAAAGGGGGT
GAGTGGGCTCTGAATACAGCTGGAGAGGTGAGAGGGACCTACTTGCAGCGTGGTTTGTTA
AGAGCTGTTAATGTGCACATCCCCTCATTCTGACAGAAGTAATCGCAGGGGTTGGCCAGC
TCATCACAACGTTGGTTCTTGAACCCTGACGTGCAGCTGCAAAACATTGTGTTGGGAGTG
ATAAAAGGGCCCAGAGAATGTTGAACTGTTGGCTGCTTGATGAATGGAGACTGACACACT
AAACCCTTTCAGCAGCTTCAGTTATAAGATGGAGCAAGTCAGTGTTGTGTCTGCATCAAG
CAAATTAGCAAAATAACTCATATGAACACAGATCAACTACACTGCTCACCAAGTGAGGGG
GCACATCTGCAAGGGAAGAATCTGTTACAGTGGTGTCATGTCTAAGATGTGTATTTTCTT
GAGAAATAATAAAAAAGCAATCTTATTGCAGTCAATATGTTTACAAACAAAACACCACAA
AAATAGCATTTAAGTAACTTTAAATAGTTGGGCATAGTgtagttgtatgtctaaaatatc
aaaaggtctcacgttttaaaaatac
>NODE_78_length_383_cov_5.997389
AGATCAATCTTCACTTCCAAGTTTAAACTGATCAATCATATGTAATGTTTTTATCAGCCC
TGCACTGCTTCACATTCAGTTAACACATTTAATGCTGGGACCTGCCGAGTACAATCAGCC
TTGTTGGTTCAGGTACCAGGATGTTTGGTTGTAAGTTCTCCCCGGTTTGTGTGGACACAT
AAAAGGGGTCAATCAAGGACCTGGAGGGAGGGCTCTTGGCCTGAGGGGATGGGAGGCTAT
GAAGGTGTCAGACAGGGAGACGCTCTCAGGCAGCCTGCTGGGCACGATGCCCTGCTTCCC
CCGTTGCCGGCCCCTTGGCACTTAGACTGGCAGCAGCATGCTGTGACTCCATCCCAGCAA
CAGCGTCACAGATTTGGGCCGGCTGCCACGGGGTCCCCAGCCAATCAGGGCACACACAGC
GCAAGATCACTCCAGGGGTAGCCAATAGTACGCCCTGATGTGCTTAGTGTCATGCCTCCC
AGATGTGAATTCCTATAAACCCACAATGTACACAAATgcagacggaaacacacaactcca
agacaaagtgtgcacagatttacag
>NODE_79_length_950_cov_15.382105
TGTAGGATACGGGCTGTGTTCAACCTTTCTTTGCAGACACACACACCAGAACAACAGGGA
ATGATGGCACTTTTACAGTATGCCATGGGAAGCACTGACTCAATTGTTCACACATAACAA
CAATGTTAACTAAACCGATAAAAGAAGGCTTTGTCTTTCTCACATTTAGTCATGGAAAGC
ATCAGAAAAGACTGATGTACAGCAGTAACATGTGCCATGTTTCTCAGCCCCAGTGGTCAA
AGATTTCATTGTGATAATACTTAAGACAATAAATATTTTTTTCAAATGCAAGAAAAGTTC
AAAGGCAAGTTTATTTTTTTCTTTCATTTTCTTATTTTATCAATTATATTTTTTACACCA
CAACAATGTAAACATCCAATAAAACCTCGAAAATATGTTTTCTTAGATCACCAATTGAAT
TTTTCTTAAAACAAACATTTTAATTAGCTAACATGAGCACAGCCACAAGTAAATCTAAAG
TGATTATTCCTGCCCTCAGAGAAAGGCTGTCTCCCTGTGCTCTGTCAAAAGGTCAATTAT
GGCCCCAAACTGGCATGCAGTGACAGTGACCTGGAAGCGCTACTGATGACCCCACATCCA
GGGGCCCAAAAGAGTTgatcatctaacatgcaggctgcctggagccatggaaatctgaca
tttgTCCTTATTCAAATGAACACAAACAATATGCATTTCATGCCTCTACCTAACCTGTGC
CAAATCTAAGGCATAGGGACCAGCAGTCTTAATGCATTGTCTTCCAGTCCAAGTTTATGC
CCTTCCTTGTGAATCCAGCCGCACGGCAATCACACATAGAGCCTGCAGTAAGAGCAGACA
GCAAAAAGGCACCATCTTCACTGGCAACACCGGTCATTACAGTTGCAGTCTACAGTGCCG
GGGTCACAAATTGAAATGAGGTCATACAGGAAAGCAAAATGTTAAGGGCAAGAACAATTC
AAGTCGTGTGTACTGCAAAATGAGTCATGACAGTCTTTTAGACGTTCTTTATTTGATTCA
GATTATCACTGAAAATTCTTAAGAAATCTAAATCCTTAAATTGGCTGCAGTCGGTATTCT
TTATAATAACAAGGGATTAAATGACTATGtgtaatgtgaacggggtcacttg
>NODE_80_length_183_cov_59.846996
TGCCTTAGATTTGGCACAGGTTAGGTAGAGGCATGAAATGCATATTGTTTGTGTTCATTT
GAATAAGGACAAATGTCAGATTTCCATGGCTCCAGGCAGCCTGCATGTTAGATGATCAAC
TCTTTTGGGCCCCTGGATGTGGGGTCATCAGTAGCGCTTCCAGGTCACTGTCACTGCATG
CCAGTTTGGGGCCATAATTGACCTTTTGACAGAGCACAGGGAGACAGCCTTTCTCTGAGG
GCAGGAATAATCACTTTAGATTTACTTGTGGCTGTGCTCATGTTAGCTAATTAAAATGTT
TGTTTTAAGAAAAATTCAATTGGTGATCTAAGAAAACATATTTTCGAGGTTTTATTGGAT
GTTTA
>NODE_82_length_183_cov_30.224043
TAGACACCTGGAAATGCCACCTGCCCCACCTAATTTGGCTATGCTGAAGACGCCGGTCTA
GGTCCCGAGTCTCTACGACCTTCCCGTCCTGAGATACAGCAAAAAATCACAGGTTTCTCC
CACTTCCTGACGTCGTAGAGACTCGGGAGTAGGCTCAGTGCGATCGCGGCGGCAGCAAAT
GGTGGGGTAGACACAAGTTTCATGTCTCTAGCATTAATCGTTTTCCCAATCCCAGGCCGA
ACCCATAACCCTAACCCTAACCCTTGCTGCGTTATGCACGTCCCATTGTCAGTGAATGGG
AGAACGTTTTGGCCAATATCTCCGGAACCAGACATGCTAGACACCTGGAAATGCCACCTG
CCCCA
>NODE_83_length_443_cov_23.609480
GCGAAACACAATCCAGACATTGTTTACCCTGTTTCTGATGTAAAGGCCACTTACTGTCGT
GTCCAATGCCTAACCCTTAATTTGCTGCTCCAGCCTTTGAAGTGTGTGCATATTTCTGTT
TCCTGACACTACCTTTCCTCTCGCTCGCTCTCCTCCGAGCCCCAGCAGTTGATATTGCAA
CTGGATAGGCCATGTTTCCATGTAGGGGCTCTTTTTTGGCCTGCTCTGATGATAGAAAAC
ACAAGTGGGGAAGGGGAAACGGAGCGCTGGGCGCACAGATCCACAGAGAGGCCCCGGCCC
CAGCCCCGGCCCAGACAACGCTGCAGGGGATTAGAGCACACCCTGGCAGCAGAATGGTTT
CACTTAAGAATTTCAGTAATCACTTTTAGGAGTGTAATATATAGCTGACCTTCGGCAGCG
CCACACGACCCCCCGCTCCCCCAGCCATTTGATCAAAGGAAGCGGCAGTGGCTGTGCAAA
CAGGCGCTATCAGTGGACTCCAATGGATTTACTGCCTGCTTCTTCTCTCTTGTCTCCCCT
GAGTCGTGTGCTGATACATACTGAAACCCAGTTTCATCTTACAGAACCTATTTTTCTCCC
AGTACTAATTTACGGGCCAGATCAt
>NODE_84_length_573_cov_43.483421
ATCACTTTTTTTATACATCTCATGAGTGAAAACTGAAAACTCACATACTGTGTTTAGATA
TTTTATGTTTAGATATCTTTAATATTACATGTTCCATGTTTGGCATTGTGGCATTGTTGT
TCATGAATAGCGGTGCTGTGAAATGTAATGTTTGTTTTCCATCACAATACTAATACTATG
AATGATTCAGGCTGCTACACTGCACTCCACTTAATCAATCACGCCTGTCCTGAATGCTGA
TGAGAGAGAAAACACAGGATTGTCACCCTTTTCTGCGACTTTTAGCCAGTTTAGATCTAA
TATGTAACAATAAGTTGAGTGCACTGTTTGGCCTCTGTGTGTTGGGACGAATTTGTTTTA
CTTTTTGTTTTTGTGTTACAACTATGTGTGCGTGGGTGCGTAAGACTGTGCGTATGTGTT
TGTTCTTTCTCTTTTGTGAATTTTGGCTAATTTCGAGTTTGACTGCGGCTCACCCCCGTC
TCTTCCTGTGTGTCTTGTGTAGGGCTGTTAGTGCAAGACCTTACTGACACCATATTAAGT
TCATATGCCTATAAGTCCCACTACCTTCTGACTGAGTCAAATCGTGCTGAGTTGAAATTA
CCTATGATTCCCTCTCCTTCGTCAGCTACCAAAAAGAATGTTGGGAAAGGTAACTGAACA
GTTTTTCTCTTTCTCCTTTGTCCCACTGGTCTGTGTTTGTGTTGTGCCTGCTCCCATTCT
GACTTAGTTTCCCTCTTTTTTTTTTTTTTTTTGCA
>NODE_85_length_285_cov_10.428070
GGCTTCAGCGCTTCCACACTGGCTGCGTTATGCACTGCCCATTGTCAGTGAATGGGAGAA
CGTTTTGGCCAATATCTCCGGAACCAGACGTGCTAGACACCTGGAAATGCCACCTGCCCC
ACCTAATTTGGCTATGCTGAAGACGCCGGTCTAGGTCCCGAGTCTCTACGACCTTCCCGT
CCAGAGATACAGCAAAAAATCACAGGTTTCTCCCACTTCCTGACGTCGTAGAGACTCGGG
AGTGGGCTCAGTGCGATCGCGGCGGCAGCAAATGGGGGGGTAGAAACAAGTTTCATGTCT
CTAGCACTAACCGTTTTCCCAAACCCAGGCCGAAACCCTAACCCTAACCCTAACCCTGGC
TGCGTTATGCACTGCCCATTGTCAGTGAATGGGAGAACGTTTTGGCCAATATCTCCGGAA
CCAGACGTGCTAGACACCTGGAAATGCCACCTGCCCCACCTAATTTG
>NODE_86_length_839_cov_51.269367
CCCTGATATGGAAAGTTATATTCTTGTTGATTTATGAGCCTGCCACTAATGCTTGTTGAA
AAAATATTCTGAACTCAGACTGAAACTCAGTGGAAAAGGTAGCAGTTGTATGAAAACAAT
AAATATCAACATTACTAAATCCCATGATAATGATTCATACATTTTTACAATATAGCTCAA
AATGTTTTGTTATTTTTTTCATATTGTAAGCAAACATTAGCTTTGAGCTTTTGGCAAGCA
ATACCAAATTCCCATCACAGTGACAAAGGGATGTATAAAGAGCCAACTGAGCATAGACAA
GCTGGAAGATGTTCCCATTCATATTCAATATTCAAATTCTTATCTCTGTGTCGGTGTATG
TGCACGAGTAGTCGGTGATCTCAGCGTACCGATTGCTGCTTGAAGTACTGTAGATTGCTG
GCTTTGACATTTTCCCATTGTGCATGGTGGTGCAGCAGGCAATAATTAAATATCAGGTGC
ATAAGCTGCTCTTTAATTTGACATGTGTGCTTGAGGCAATAAACACATGTGGTGCAGTGG
GGGCTGCATAATTGCAGAGGAATAAAATATCATATCAAGAGTGAGAGGATCATTGTATCA
GGTACACGATGACAGCTCGTTTGATCATTATGCCAAGGCTAAAGAGGTTGGCTAATTAGT
TGTCATTAAAACTCACCCTCTAATCAGGGCTCGCTCTTGCATAAAAAATGTCCCTATCAC
ATGATAAGCGAACAATGCCCTTAACCCTTTCAGGCCGATCTCAGTGCTTACAGCTATTAG
CTTTGGGAAACATGGGTTGACAAGTTTGACATTGCTCTGAATTTTCACAAAATCAGGATA
AGATGAGCCACTGTTGTCGGTATGTGATAAGGCTGGTTATAAGTGCTTTTCAGGAAATGT
CTGATATAATATCTTGTATTTTCACAGTTCCTTTGATCTAGATGAGCCCTGAGTTGTGCT
Ttgttttaacacgataagccaaatcctccaatcatcaggtcagcagtaacatgcagcttt
g
>NODE_87_length_484_cov_27.192148
GATGCATTGTTGGCTAGTTGGTCTCCCTGTCCTTTTGCCCAAGCTTTGATAATGCTAATC
ATAACCTCACTTGGCCTCTTTTCTGGATCAGATTTTTCCTTTTATCAAATGATATCAGAT
AATGCTACAGCCATTCCAAAAATCTCACTAAATACTGTTTCTGCAGTCAGCAGCAGTGAC
TTACAGCAGCTCCTCTCCTCAGCAGAACAGTTTGGAAATTTAAAATTTTGCTCTCTATTC
AGGGGGCCTTTTTTGACCCCTATTATGCATTCTAGACTTAACGTCAAAGAGCGAGGAAGA
GATTTAATTTGTTGACTATTGCCACCGATCTCCTTTAAACGGCTTTTAATTGATAACGGC
AAGGGAGAGCGGTGAACTTTAAATAGACATTCTAATTATCGGCTTTAAGAAGCAGGGGCT
TTTTGGGAAATGTTATGGCATTTGGAATGGGATTAATGGGCGAGTGAGGCGCTGGCCACC
CTGCAGCTAAATGACATTAAAGAGGGAGATGAGTGGTGCTGCTGAAGGGAGCAAACCCAC
TAGTCACAGGAGCCAGGGCGCCCACTGCCTTGGGCACACACACCGTGGGGTAACGTGCAG
GGGGAGGGGGAGGGGGAGGAGGGAAGGGGATATTACATTATCCAGCCCTCAAGACTTCGC
CCCACa
>NODE_88_length_550_cov_38.910908
CCCCCCCCCGCCACTCCCCCCCCTGCACCTCCTCCCCTCCCCCTTATCTACTCCCCACTT
TCTTCTGGAGATCTCTGTCACTTTAATCCACAGAGTCTGCCGCTGGTTAACAAGGAAATC
CTGTGTCAATTATCACCAACCACTTCCTGCTGGGAGAGCAGCAGGGAATCAAAGGGGCCT
GAGAGTCTTTCACACCAGAGAGGAGCAGTAGGCCTAATTAAATGGCCCTTGTGTCCCGCT
GGCTGCCGGTGGCCGGGTGACAGATAGCCCAGCTCAACGATAACCTCCTTCAGCTGATGA
TTGTTTTGATAGGGGAGCTAGTAGGCACTTTGGGTGCCCTAAGGTTGGCAGATTGCGATC
CAGGAGTCCAAATTAACTCACATCCAACACGTTAAGGTTTATGGAGAAAAATGATGGGCA
AATTCTTAGAAATGTATGTAATCATAATGTAATGTGCGTATAGCCAATGTAACAGATTCA
TGATCCAAGCTGTTAAAGCTTTATAGTACAACATGCATTTTTTCGGAAGTCACAAAAAAA
AAGTCTCTTTACCTACAAGTCAGAAAAAAACAGTCATTAAAATTCTGGTTTCATAAATCT
AGGAGTGTGAACCCACGATGCATCATTTGCACACTAGTGGGTGAAGCGTGCATACTATGA
TTTGATATGCCATATTTTATCTCAATTCTCAAAACCCTGCTTTTGGGGGAAAAAGGAAAG
TTActtgaagct
>NODE_89_length_721_cov_32.850208
CACCATTCAAAACGCAACATGAGAATTGATTGCCTCAAAGATCCATCTTTATAATCTCCC
TCAGGCCCATAAATTATCCAACTTTGGGGCAGGGTGGACGAGCCGTGCAGGCACAAGCAG
GGTCCCTTTCACAGCAGAGCAGAGCCACATCACCGCAGTGGGTTTGGGGTGGAGGGGGGG
GGGCACAGAGCTGAATGGGGCTGCTCTTTTGCTCGCTGGAAACGGGAGGGAAAAAAAGTA
CACTTGTTATCTTGTGAACCCTCAAACATGTAAGATAGGAATCTCTTGAATGTCAGCGAC
AGAAATGGAATTAACAAGAGATCTTTTTATTGTCACAGAAGGTCATTAGGCTGCCAATCG
GGGTAATTATGGAAATGATCTCCCCAGCTCTTTGGAATGTTTTCCTGCTTCCATAAGGAC
TTGAAAGTGTTCAATCAGCCTCTCTCGTGGGAAAGTTCAGCCATAACTGCAAGTGTACCA
GCAAAATCAAATTAAGCAAAGAGATTTCATTAGTATTTATAGCCCCGAGGCATTTGTAAA
AGTATGGAGCAGCAGAGTAATGTGGGACTGTGGAGGGGAGAATTATTGCTTAATGACAAA
GGCCATACCTAGAAGACATACACATAGATAATGAATAGGAGGCATTGATTGCATCTTTAA
AGAGGATTCTTGAGGGATTGTAAAATATTGATGCTTGTGTGGCTGACTTTGGACTCCCGG
CATGATGGGTGTGAGGGTGGTAACTTTGTTTGGATGTTAACACTGTTTAGCTGTTCACTT
GATCATTCAGCGATGTTTGATCCTGCAGTTAGAAGGAGAAATTAATACAGTAATATGAGC
AACAATAAAACACACTAAaacagtcatggttaaaaacggactattttaaatttagccagt
tac
>NODE_90_length_850_cov_24.784706
ATTATTCTGTAACTCAAGCCAGGCCTCTGTCGTGACCTTCGCTCTGTGGCTGGACTGAGG
AAGAGCCAGCAGCTTTCAGCAGAGGCTTGGGCCTGTCTGGCCTGAGAATGTGACAGGAGA
TAGACAGAGAAGAGAGACACACAAAAAAAGGAAAGGGTCACAGAAGAGAAATAGAGACAC
AAGAGAGTGAGACAGAGAGAAGAAAAGGGAGACACAAAGAGAGAGGGGAAACATGAGAGA
CAGCGCGAGAGAGGCAATGAAAGTGAGTGGAAATGACTGACAGTCAGAGGATTCATCACA
GGTAGAGAGTGAAGGCTCTGGCCACAGAGGGACCTGGTGAGAAAGCTAACAGATCGCAAT
CTGAGTTTTCACTCTGCGCCGCGGCTAACAGCTAGCAGCTACCCTGTCACCGCTGCCTAA
ACAAGCCCAGTGTTTTCATCTCCATATACACAACGCGGCACTCTGTCTTTTCTTCTGATG
GAGATAAGATGTATAAATTATGAGCAGCTGACAAAGTCTACTCCAGCGCCCCCGGCGTCT
CATCAATCACTAGCCTGTGTGTCAGCAGGTAACTGACGTGGCCCCCGGAGGCACAGCCCC
CTCTTTAGGTGTGTGAGTGTTTTTGTGTGCAAAAAAAGTGTGTTTGCTACCGTGCAAATT
GAGCTTTTGTGCACGTCTGAGCATCGTGTCTGTGTGTATGTGAGAGGCTGTGTGAACAGC
TGATTCAGTCTTAACTCCGCGCTGTAAGAGACAAAAAAGAAAATGAAATACATACAACCC
GCACACACCAGCTACTCAAAAACAACTCCTGAGTATGTGTGTGAACTCAAGGTTTTACTG
TTATACCTTGGGGTTATCTAATGTACTGATATACTCCAAAGAGAAAGCTAAATGCTAGAA
AGAAGCAAAAGCATGAAGCTCCTAAAAAAAAAGAAAAGGAAAAAAAGGGGTGAAACTGGA
AGCCAGTCGGCTGGGTGGAGCGCTGGAGGTCTTTGAAGGTCAgtggtcgaccacccagta
tgattattggca
>NODE_91_length_492_cov_46.162601
GCAATGTCAGATATATCAGCAATGCTAATGCCCAGGCAGCATCCTGCAACGCTCGCCCTG
AACCACTGAAAAGACAACCATTTAGGCTTTAAAAGACACACATAAACAAAAAAGGAAGGA
GGAGATGAAAAGAGAGGAAAAATGAAAGAAAATGCAAGAGGGAGAGAGGAAGAAAGAATG
AAAGGAGGCTGGGGTTGAGGTGGGGGGCGAAAGAGGAAGTCAATTACGTATTCTGAACCT
GGCCGATGTAGTCCTCAGGGATCTGCCTCCGCACCTCAGGATCTGTAAATAATTGACAGA
TAATATTAATTGGCTTTGGATTAGTGAGCAAGCTCAGTATCACACATTAATATTTGATCA
GAGGATGATAGGGACCCTGGCAGGGGATCCGAAGGGGCAGCTGAGGCTGTTTTGTTGATT
AGGCCAGAGAAGGGAGGAGACGGAGGCAAGTGGTAGCGGTAGCAGCAGCAACAGCAACAA
CAGCAGCTCCAGACACACACACACACACACACAGATGGAAACACACAGCCGTGGTTTGAT
GCTCCCGTTAGCTCCAGGCAGCTAAACCTCCTACTGCCAGCAAACTGCCTGCTTCTTATT
TTGCCCATGAATAAGAACATAAAAAAAACAGAGGAGGACTTCCCGAGCTGCTTTGATTGC
TTTATTTATTTTTa
>NODE_92_length_2175_cov_44.386665
CTGTTTTAGCCGCTGGAATTACGATACTTCTAACCGACCGAAACTTAAATACCACATTCT
TCGACCCAGCTGGAGGAGGAGACCCCATTCTTTACCAACATTTATTCTGATTCTTCGGTC
ACCCAGAAGTCTACATTCTTATTCTTCCAGGGTTCGGAATAATCTCCCACATTGTTGCCT
ACTACGCTGGTAAAAAAGAACCCTTCGGTTACATGGGCATGGTCTGAGCAATGATGGCTA
TCGGTCTTCTAGGGTTCATCGTATGAGCCCACCACATGTTCACGGTAGGAATGGATGTAG
ACACTCGTGCCTACTTTACATCTGCCACTATAATTATTGCCATTCCTACCGGAGTAAAAG
TTTTCAGCTGACTAGCAACTCTGCACGGAGGGGCTATCAAATGAGACACCCCTTTATTAT
GAGCTCTCGGATTTATTTTCCTCTTTACAGTCGGGGGCCTGACAGGAATCGTCCTTGCCA
ATTCCTCACTAGACATTGTTCTCCATGACACCTACTACGTAGTAGCCCACTTCCATTACG
TCCTGTCAATGGGAGCTGTCTTCGCAATTGTCGCTGCTTTCGTTCACTGATTCCCCCTGT
TCTCAGGCTATACTCTTCACGAAACATGAACTAAAATCCACTTCGGGGTTATATTTGTTG
GGGTTAACCTCACTTTCTTCCCGCAGCACTTCCTTGGCTTAGCTGGCATGCCACGGCGGT
ATTCTGACTACCCAGACGCCTACACCCTGTGAAATACAGTCTCATCTATCGGATCCCTTG
TATCTCTAGTAGCAGTTATTATGTTCCTCTTCATTATCTGAGAAGCCTTCGCAGCTAAAC
GTGAAGTTCTATGAGTTGAACTAACCTCAACAAATGTTGAATGACTACATGGCTGCCCTC
CTCCCTACCACACCTTTGAAGAACCTGCATTTGTTCAAATCCAACAAACTTGGCAAGAGC
ATAAAACTCATACAGCCATTCCTGCCTAATTTTCTAACGAGAAAGGGAGGAGTTGAACCC
CCATAAATTGGTTTCAAGCCAGTCACATAACCGCTCTGTCACTTTCTTTATAAGACACTA
GTTAAACCGCTAATAACACTGCCTTGTCAAGGCAGAATTGTGGGTTAAACCCCCGCGTGT
CTTGCATTAATGGCCCATCCCTCCCAACTAGGATTTCAAGACGCAGCTTCCCCTGTAATA
GAAGAACTTCTTCATTTCCATGACCACGCCTTAATAATTGTATTTCTCATCAGCACCCTA
GTTCTTTACATCATTGTTGCTATAGTAACCACTAAACTAACTAACAAATTTATTCTAGAT
TCGCAAGAAATTGAAATTATTTGAACAATTCTCCCTGCCCTCATCCTCACCCTCATCGCA
CTCCCGTCCCTTCGCATCCTTTACCTAATAGACGAAATCAACGATCCCCATCTAACAATT
AAAGCCATAGGACACCAATGGTACTGAAGCTATGAATATACAGACTATGAAGATCTGGGA
TTTGACTCCTACATGATTCCTACACAAGACCTGACAAGCGGACAATTCCGACTTCTAGAT
GCAGACCATCGAATAGTAGTTCCAGTTGAATCCCCAATCCGTATGCTAATCTCCGCCGAA
GACGTCCTACACTCATGAGCAGTACCCTCCCTCGGTGTAAAAATAGACGCAGTCCCCGGC
CGACTAAACCAAGCAGCCTTTATTGCATCTCGACCTGGAGTGTTCTACGGACAGTGCTCT
GAAATCTGCGGAGCCAACCATAGCTTCATGCCCATCGTTGTAGAAGCCGTTCCCCTAGAA
CAGTTCGAAACCTGATCCTCCCTAATACTTGAAGACGCTTCGCTAAGAAGCTAAATAGGG
TCTAGCGTTAGCCTTTTAAGCTAAAGATTGGTGGCCCCCACCCACCCCTAGCGAGTATGC
CACAACTCAATCCCGCACCCTGGTTTGCCATCCTAGTGTTTTCGTGGTTAGTCTTCCTGA
CCGTCATCCCTCCCAAAGTCTTAGCACACACCTTCCCTAATGAACCTACCCCTCAAAGCA
CAGAAAAACCCAAAACAGAATCCTGAAACTGACCATGACACTAAGCTTCTTCGATCAATT
TATGAGCCCCACATATCTAGGAATCCCCTTAATAGCCCTAGCCTTAATTCTCCCCTGAAT
CCTCTTTCCTAAACCCACATCTCGTTGACTAAACAACCGCGTACTAAACCTTCAAGGCTG
ATTTATCAACCGCTTCACCCAGCAAATCTTTCAGCCCCTAAGCTTAGGGGGCCACAAATG
AGCTGCTCTACTCGCATCACTTATACTTTTCCTTATTACCCTTAATATACTAGGCCTCCT
CCCCTATACCTTTAccc
>NODE_93_length_647_cov_39.474499
CAATGTTACCTAGGCAACAATTAAACACACACTGAACAGACTGATATATCTCAGAAAGAT
TTAAAGCCTAATCTGAAATGTTTCTCGCTCCTTGGGGGAACTAAAGGTGAAGTCAGTTAT
CTGCCATTATTTGGTTTAAAACATTCCCAGCAGTATCCAACATCTCTGCCTATTTGATTC
ACTTTGAGCATGTCTCTCTCCTGGATGCATTCATCCTCCCTAAACTCCTGAGTTGGAGTG
GTTCGCCTCAGGCAGAGGAAGCAATAATGTGAACCCTGGAGAGCTATTCAGAGTGAAGAG
GAGAGTGGAGAGGAGCCTCCTCCACTGTTCTCCTCCAGCGGGCCGTTTGGGAGGCTAAAC
GGCGCCGATATCCCTTATTAAACCATCTGGCTGATGCTAATTAGATTATCAGAGATAAAG
AGAAGGAGTTTTCTTTGTACATTTTAATGAGATAATGTGTCAGGCAATTGCGAGGAGAAG
CGTTATTTTCCGAGTGCAGAGACTTTTCAGGTGAAAGTGTACAAGAACGAACAGATGCAG
AGGAATGATTAATAGTGCTTATCTGGAACCATCTTGCCTACATAAGGGGAAATACAGATT
AGGAGAGTAAAAGTATATGTCTTTTTGCGACTTCCTTATTATATTAACATTTAAAAAGTG
CATCCCCTGACTTCCAGAAAAATTTGGTCAATTAGAAAACTCTAATACCGTCATCGCAGT
TGTTCTGCGGCATCTGATCAAGTCAAAAAATGTAGTTAAATCTTCTCTGCACCGCTGAAT
CGGACCACACAGCGCTTCCAGGGCATACAAGCAGATAGATTTCCAGGCt
>NODE_94_length_766_cov_35.043079
TTCACCATATGCTGTGCAAAATTATACTTGTGAATCTAAAGGCTGAGGTTTGTTTGTGAG
AAGCTCTACGAGAATAAACACTGCAATCCTATAAGACCTCAATCAATCTTATCGGGTAGT
AGGCTGGATTTGCATGATAAAAACAATCAAATTTGTGGTTTTGAGAGATGATTGCTCATG
GTATCCGGCACCAACTGCTTTTCACAGCTAATGCTAATGCATTATCCACAACTGCAAGAG
CAGCATCACACACTGGCTTCGGAATCCATTAATAGTATATTCCTATTGAAAAAGAAATCT
CAAGCACCATAATGTTACTCCATCAGCTTATCCTGTTTCAGCAAAGCAACACTGTGCACT
GAAAATACACCATCACTGACAGAGAGAGCCTAATCCAGTGATTGGTTTTACCTTATCACA
CAACTTAAGGAGTGTACACTTCTAAGCTGACGGATTGAACCTCTGTTCGATACAGGTTTG
CAAAACTGAATCTGTTGAGCCTCCAAGATTTGATATGGGTATTTAAAGCTCTGCGCGGCA
TTAACCGCAGAGCACAACAAATAGCCTGCCTTTTAACAGGGCTAGGGAATCCCGGGGCCA
GTTGGGATGCAAATTGAAATGATCCAAGAGTGGATTGAGAAGGTGAGGGTGGGCTTGGAT
GGGGCTGTGGAGGGTGGATGTGGGAGTGGTGAGGAAAGACGGCTGTAGGAATGTGGGAAT
GAGACGAGGTGGTATGAGGCTTGCGGTGAGGGCTGGCAAGGTTTGGAGGAGTTAGCTGTG
ATTAGCCTCAAACACTGACTTATGACTCGAGTGACAACAGTTTCGCAACAAATCGCAGCA
GGGAATGCGTCGCCGCCGTGCTCCTTCCCACCTCCTCCCCGCCTCGCACAAAGGGTGACA
GTCATTTGGTCAGCAAACAGGGGatcaaggctcagctctcctctgttg
>NODE_95_length_587_cov_48.543442
GAAATCAAACCTAATTCGACATCAGATGTCACACGACAGTGGCAAGCACTACGAGTGTGA
AAACTGCTCAAAGGTAAAGTGATGACTTTTGAAGGGGTCTATTTAACAAATGAGCATTTT
TGTGTTTGAGCAAATGTCAGCTTGTATTTTTTTTACATTTTTTAGAGGCAGATAGTAACT
CCCCTGTGTCTGTGTGGTTCCTTCCCCCAGCAGGTGTTCACAGACCCCAGTAACCTACAG
AGGCACATTCGCTCTCAGCACGTTGGGGCTCGTGCCCATGCCTGCTCTGACTGTGGCAAG
ACGTTCGCAACGTCTTCGGGCCTCAAGCAGCATAAGCACATCCACAGCAGTGTCAAGCCC
TTCATGTGTAAGTCACTAAGACCCTACCTATGTAAGTCTCCTCAGTACATTATAATAATA
ACAATAATAACATGCTTTAACTTGCCTTTAATAGAAAGATCTGATGTTTTTGCAAAAATA
CACTTCTTGAGAATTGAGCTTGTTATGTTCTACAGAATTTTCACGTGAGATTATATCGTG
ACTGTGTGGCAATACAATTTCTTTTAAGACAAGAGTCATGCAGTTTTTTTCTGCATCAGC
AGTCTCACACACTGCTGATATGGTAATAACAACATTTAAACTGGTGTGCAATTTCATTCA
ATCCCACTTGATCTAACCTCACTGTTGCCTGTCACAGTGCGCCAGCCTCATCTACTGTTA
ATGCTACAGCcaacaggcttttttttcttccttctttgcttttactctc
>NODE_96_length_676_cov_29.424557
TTATAGAGGAGGGACAGGTTGTAGCAGAAGAAGAAGACTGAGACGACCCGCACCCCCCCA
CACATTGTCCAAAAACTCAACTTTGTCCAGCTAAAGGACATTACCAGCTCCTTTCTGTGC
CAAATCTTACCCCTCGCCACTATCATATCACTGTACACAGAGAAAAGGGCTCACTTTTTA
TTTACACTGTCTTTATTGCCAGAATATTGCTTTTAATTGCTGTCCTGGATTTCCTGCTGC
GGTATAGGACGAGTCTGAGACGATTACTCAAAGTAATGGAGCATAATGATGTCTCGGAAC
GGCCCCTGAAGCTCAGGTCAGGGGTTGGACAATGTGAACATTCAGCTACTTAGCTTCCTT
TGCAACTTTGTGACAAAATCTGTTTGCCCAACACCAATTAAGATGCCTCTCCATGCGCTC
TGGTCAATGGGTTTGACGGAGGGGGTCGTCCAACGAGTTGACATGTCCCTGAGCACGAAC
AAGCTGGCCTGTGTCCTCGCCTCAATAATTGGTGTCCCTTGCAACGTGCCGCTTCCCAGG
GCTGTCCTTTGTGTCCCCATGGCAGTCCTAAATGAGGGGAGTCAGGGCTTTAATGGGACT
CCTGTTAGTTTTAAACAAACACAGGGCGACCCCCTACTGTTCAGCATGTTGCATAGAACA
GCTGGGAGTCCACAGAGCTCTCACTCGGGAGCCTGTAACCCCCACAGGGGCCCAAGAGCC
CGCTGCCTACTGACCATTGTGCCTCTGATGACGTCCTCTCAGGAGCTCGACAGTAATTCT
GTGTTCACACCACTAGCAGCGACGTTGGCGTTCTACTTTTCAGTGGCCTGATTGCAAGGT
GTGGTGCCAGAGGAgtca
>NODE_97_length_466_cov_5.118026
CCAACTGAACTTTTAAACTCACCGGCTGATGGTGCTGCAGTTTCCCTGCTCATACACGGC
TTTGTTTCTGAGCTCATAGGGGGGGAAGAGGTCCAGCTTCGAGCCTCATCTGGACACAAC
CTCTATCTCCTGCCTCTTCTGTGTGTGTATGTGTGTTGAGATATTTTTTTAAAGCTAACC
CCCTTCTGCTTTGGGCCAAACTATAAAAAAGAAGGCAGCTTTGACATTTACATGTCAAAC
AGATGAGGGTTTTTATCTCCAAGTTGGATCGTAAAGATCAGGCCTGGCCTCAGACTGATA
CCTCTCACTGGCTCTCCTCTGGTCACGTGGGGTCCATAAAGTTAGTTTTATGGTTTTGGG
GAGTTGACAATGTACTATATATTTCACATTCTAGAAAGCAAGTGACGGTTTAACGGCTTC
GCGGGGATCCTAAAGGGGTCAGTAAAGTAGAGACAGAGCGGGAGAGGGAGGGAGTGTGTG
TGTGAGAGAGAGAGCAGGCCACTACTACCGGCCGCTGTTTCAGCTCCGGTTCACACTCGG
AGCCCGGCGATCTGCTATCTGTTCCGCTCTGGACGCTGGGAAAACCCGGTGGAGAGAAAG
AGTCAGGAcgcacagtaagtagagtttgaaggctgcctgtaagtgggg
>NODE_98_length_627_cov_43.542263
CGTTACATAACTTTGGTTTAAAAAAAAAAAAAGCTTGTACCCTGATTGTGTAACTGTCAT
GTTGAAACACACTCCTGGTGGCAGCAGTGTCTTTGGCTCGGCATGTTTTACAGGATGACT
CACAGGCTGACGGACAGGCAAATCGATATTTTGACTTTGGCCACTGGATTTTCTCTTGCA
GGAGGAGCGACGGTAATGGAAGAGGACTGTAAATAAGTGGAAGGTTCTTGACAAATGAAT
CCATTAACATTTGCCTGTGTCGCCTGGCGAGCAGATTTGCTGTTTTATGGAGCAGGAAAA
AAGAGCTAGTAAATCTGAGGGCGCTGTAAGGGTGAGGAGCTGAGAGCAAGCTGGGGAACA
CATCTCCCATGATGCAGCACTTTATCTCCCTCCCAAATGGCATCTTTATCTGCCTAAATT
AAGTTTTGATTCCTTGCCACATACGGAGCTGCAAATCACTTTTAATACTGATATCAAGAG
CAGCAGTAAAGTGTGCCCAAAGCGATGGAAAGCAGCTTTATTGTGGTGGCACATAACTGC
CGTCACCACCATTCACTGTCTCTCTGTGGCTCACAGTTGTAAAAAAACATCAGCCCCAAA
CCACTGCTTTGTGTGCAAATCATATTATGCCATTTGTCATAATTCAAATTCCTCTCTATC
CTGCAGCTCTGCACCCAGAGTTACTTCAGCTATCTACCTGTAACTCTGTGGATGAGAAAG
ACGGATACCCCTAAAGGTGACTTAATTTATAGCTGTGATTAATTTCCAATTCCATTTTCA
CTCTGTGATGTTTATCTTtaaaattagaa
>NODE_99_length_1092_cov_18.357143
GTTTGCATACAATTGCATTGTACATACACAAAGACACAGATCGTCTATTTGTATTTTATG
ATGCATCTTAATGAAAAGATGGTGATAATGATCAGTGCCGGTGGTGCCTTTCATAGATTC
CACATGCTGTAGCAGTAAAGACAGAAGAATGTGTCTTGTTATAGCAAAAAGGTCTCAAAA
TTACCTGCTAAACAAACCCTCAAAGCATATTAACAGTTTTTATGGGTTGACTATATATTT
CGACTAACATCAGAGCGGCGCTGAAGGGGTGGAGATAGTAGCAAAGGGAGTGACAGAAAA
TATAGAGAAGCAGAAAATGGATAGACTGAGTGAGAGAGAGAAGAGAGAGAAGGAGCAGAG
AATGGGCTTAGGCTTCTATAAACAAATCAACACATCTATCACCCTGGGCCTCCTGTAAGG
GCCATTGGGTCACTGGTGTGTTTGCACCGATCCCATCACTCACTCAGAGTCGACAGCGCG
GCCATTCCCAACCAACCACAGTCTGCTTTTCCAATCCAGTCAACAAAGCCCAGGCCCTGG
CACTGTCTGTTTAGCTAGAGGGGAAAACTGTCAGGAAAAGTAAGACGAATGAGCTGCCCT
GATTGACTATTTCCTTAGATACTGAATCAATGGGCTTATTATCACCAGCAATTACAGTAC
TAATACAAACAGATGCTTGGGGAAAGACATCTGCTTAGAGAGATGAGACAACTAGATTTC
CAGTCAATAGAGTGAAGAAAGCTCTTCTCTCACTGACCCTCAACAGAGGCATTTGTATTC
ATGTGAGACCCAGAGGCAAATCTACAACAGTGCAAATGAAACACGCACGAATACTAAAGC
ACATAGATATTTATTGCCACTTGAAGAGCAATTAATTTGTAATAATGCCTGTATCATGAG
AAATAACAGGGCCGTTTCCCATCTCCATTCATTTACCAATAAACAGTTCAAGTCTGAAAG
GAATCAGATGTATTGCTCAACTCTAAATAACCTGTTTATTCAAGGAAACCGGTGAAACTA
AACAATTTAAAATGGACACCATCGATACACTTGTTTAAATTCAGTAAATTAATTGATTTT
TTTTCTTCATTTGCTCCTTTGCTTTTCACTTTTACGAAATGTATTTGTTACCTTCCTCAC
CCTTTTATTGGCTTCACTTTCTCAGATGACCTCTTTGTTTCAACATATTTGACCAGGAGA
CCAAAACATGGCcgccgcgttctgccttgttgaatggggataaaaaagggacctgctccg
cttcacttcctgat
>NODE_100_length_757_cov_29.143990
ATTACCCTTTTGGCACTGGATTAAAAATGACCTTTAATTCCTTAAAAGTCTACTGAATGC
AGTTGCTGAAGGAAATGTAAATATAAGGTGAAATGATAGTTGGTTGTTGTGCATTGCTGT
ACCTTGTAGAGACTTTAGGGATGAGTAGTAAGACATTCTCGTTATAGGCATGCTGGAATA
CATTGATAAAGAAAGTAGTTGGCAGACTTTGTGACTACATTAACCCTCCACCTTACCTCA
CCCACACACGGTTACTAACACTTGTCTGATGCTAATGTTCAAATCAACAAGCAATGGTTT
TGTCTTCTTCCTCCAGGCATTAAACCTTTCCAGTGTGACCGCTGTGGGAAAAAGTTCACA
CGGGCCTACTCCCTAAAGATGCATCGGCTGAAGCACGAAGGTAAACGCTGTTTCCGGTGC
CAGATTTGTAGCGCCACATTCACGTCCTTCGGTGAATATAAGCACCACATGAGGGTCTCC
CGACACATAATCCGCAAGCCGCGGATTTATGAGTGCAAAACGTGCGGCGCCATGTTCACC
AACTCTGGCAATTTAATTGTACACCTGAGGAGTCTGAACCATGAGGCATCCGAACTAGCA
AACTACTTCCAGAGCAGGTGAGGAGTTTGGGGGCGCCGACCCCCATCATTTACTCAGATC
TCACCTGGATCAGAAAATAACTTCAGTTTAGATTCTAATACCTGAATTTCATTGGATCGT
TGTCGTGGCTTTGGTTGTGTAGAATTGTTTTTAAGATGATTGCCATTGATTTGAATGCTC
AAATCAAATGTATCTGAAGTATTTGACTGTATTTATTGTGGAATTTTAATTTCACTTGTT
TAAACCAATCTTTTGACATTTGGGGAAGTAACATTTTACATTTATtatgatggttgaatg
agaaaaacaataccactctcatgtctatatggtatatat
>NODE_101_length_765_cov_37.796078
GCCAGCTTTTGGATTATAATGCAGAAATGGAAAGGTACAGGTCTTTTGCAAACTTTTATA
AAACCAATGGGGCATTTCCACAGACTGCAAAGATTGCCCGTATCACGACGCCCATTTTTC
CCAGTGCTAGAATTGGTATGTCCCCTTGGAACTGTGATAACGCCATGCTCTGGGGAAGGA
AATCAGCGGCAATAAACCCTAATAGGACCAGCATGCATAGAAATGACTCCCAGAGGCCGG
GGAAGCCTGGCGTGCCGCCAGAGACGCTGCAAATGGCAAATAATAATTTCCTCTCTACCT
TATCCCCCGAACACTGCAGACCTTTAGCAGGAGAATGCATGAACAAGCTGAAATGCGGCG
CTGCTGAAGCAGAGATAATGAATCTCCCAGAACGCGTTGGAACTTTTTCCGCTATTCCGG
CTTTAGGGGGCATCTCATTACCTCCCGGGGTCATCGTCATGACAGCCCTTCACTCCCCCG
CAGCCTCAGCAGCCGTTACAGACAGTGCGTTTCAAATTGCCAATCTGGCAGACTGCCCAC
AGAATAATTCCTCAGCATCCAGTGGAAACCCAGCGAAGAAGAAAAGGAAAAGGTGTGGGG
TCTGTGCACCCTGCAGGCGGCTAATCAACTGTGGTGTCTGCAGCAGTTGTCGGAACCGCA
AAACGGGCCACCAGATCTGCAAATTTAGGAAATGCGAGGAGCTGAAGAAGAAGCCAGGCT
CATCGCTGGAGGTGAGCACCAGGGCTCTGCTTCCCCTTCTTTTATTATTATCCCCTTGCA
CTCTAAAGCATTAACCTTTTCATCCAGTCACGTTCTAAGCCCTTGAAAATTGTTTCCATG
CCCACCCATGCCTGAACATCCCCCCGGTTTCTCAAATCTGCCTACCCGCCTAGCCTAATT
GGCAGTAATTAGGGGTGTTTGTGCGGAGCGCAAGCTGAGCAGATCGg
>NODE_102_length_764_cov_31.306282
CCACAAATCAAGAGGGCAAAGTGAACGGCATGGGACTCACACCAACTTTAACGAAATTGA
GTCTGGTTCCTACTTCTGCGAAGTTCACGGCCAAGAATTTCACATGCAGATGATATACAA
CAAGGAAAATGGGAAACAGAATTTCTAGGTGTATCCTGGGTGCTGAATTGGTTTGATTTT
GCAAACTCATAGCCAAACTCACAACAAAACATGACAAGCCTTTCGAGGTTTAGTGGCTGC
CCTCTCTCTTGCGTCAACCCCGGGGAGAGCAATACTGAACCCAGCGTGGTGCTGCCACCT
TTGGCAGGAGAGCACATGGGACACCCCACTGGCAGTTCCTTAAAACTCTGCCCCTCGCAC
AATTTGCGAGACTACCCTGAGACGAGGTCCAGTGCATATGTTGACCATTCGGTTCCCAAT
TTTTCAGACTCTGGATACCCCAGTCACCGTTTAGAGCACAGCCCTAGGGGCATTATCATT
GGAGCCAATCTTTCTGGAGCCGGCATGCCACCCGTCACTGATCAACTGGCATCAAGAGCT
AACCAACATGGCGGGATTGGAAGGTATCGTGACTTCCCTGGCTGCAGAGACAACAGAAGC
CATACTTTTTTCACAAGTTATCAGGAGCAGGCCCACGCCTCCGCCGACGCATCCCGAGAG
CTCGGCAGCCAGATGATGCTGGGGCTACCTGGCGACCTCCTCACCCGGACTCACCCCTAT
GGCCAAGCCATCAGCCCCAAGGGAAACAGCCAGCAGCTTGTCACACAGTTCCTGGGTCTG
TACAAACCCCTGAACATGGCAATTCAGCGTGGAGGAGGCGACGCTTTCCTCAGGTGCTCT
AAGCAGACAGTCAAGCATGAGCTGGTGTGCAAGTGGAGTGACGGCCAAGAGGGGGCTGGG
AAGCTGCCTTGCTCCAGAGCCTTCGGGACCATGTAtgaacttgtca
>NODE_103_length_640_cov_33.781250
AAGAATAAATTAGTGAACTTTCTGTCTGGTTGATACTGTGATCTCTCGTGTGTTTAGGGT
GATGCAGATCGGGAAGGCCCTGCAGGATCAGCAGTGGCTGTTTGAGAGCCTGATAATGCA
GGTGGAGGAGAGGAGGTCTGCCGTGGAGAACAATGCCAAACAGATAGAGGACAGGTTGGT
TTCGACTCAGTCAGAATCACAGTCCCAGTTCTGAGTAACGCCAGTCAATAATTTAACAGT
GAGAAATATAGCAAGCTGATGAATAAATTACTGTCTGAAATGCTGCTTTCTTCTGCATTT
GGGAGAGACATTTTCCCCCCCTTCTGTCTTTGTAGACTTCATGGAGTAAAGATTGCACAC
AGGAAGGCAGAGAACCAGATTAAAATGGCAAAGATGATTATGATGAACGAGCTTAACAAA
CGAGCCAACCTATTAATAGAGCAACTGGAGGTAATTACTTTCTCATTCTTTCTTTCCTTC
TTATCGTTCAGCCAGCCGTGAATGTACATGCAAAGAATCTGTAACTGCCATGATGTAATC
AGCCCTGAAAGCAAGCAAACGAGAGCCAATGATAATCTGTCAAAGTTGCTTAAACCAACA
TCTTAGGGACTCCATCTGTCAAGGAAGAGCATTGTTGATTAGCCCACAGTTCAGCCACTG
TGCGCCAGTAATTAAACGTATTTTTTATAATTCCTTTGCAGAAGATTTCCGAGGGTTTCC
AGCAGCGTCTGGAGGACCAGCTGCAAGGGGCAATAGAGATATGTGGCCAGCTGGACCACA
TTCAGAAGTTCATCACCTGGGCTACGACCCATCACTGcagag
>NODE_104_length_662_cov_36.217522
CTGCGTACTGAATTAATATCTGTTGGTTAATAAAGAAAACAACATATGTTTGGTGCACAG
TGCTGCATCCAACAGATTTGGCTACAGTATACATGACTGGGTGACTCCATGGTTGTATAT
ATGAAATAGCTCCAGCTTTACGCTCCTCTCCATTCCACGGCCTCCGGTGTATAAATTTAG
TTGATGGTTTTCGTTTCTCTTTCTTAATTCATTGCAGTCGGATTCCTCTTTGATGCAGTT
CTGTTGTCCCCCAAACAATTGAAGTGGAGACAATGGAGGCATAATGATAGATCCGTGTAC
CCACCATCTGTAAGAGCAGCTGCTCCCTTGCATCTGTACAATATGCTGGAGCGGGGAGCC
TCAGTAATCTGCATAATAAGGAGAGGGCTTATCTCAGTCTAGTTAATAATCACAAGCAAT
CGATGCACTTCATTCCCTCACTCTTGACTGATGAAAAAAAACAGCAAAGTTTTGGTATGT
TTGCCGTATCCTCAAGATAGACAGGGGTCACGGAGTAATGCCAAGCTGTTGATTTTGCCT
GCAGCTACAGATTTAGTCTGCACTCAATTTCATCTTTTCATGAATACCATAATTACAGCA
GGACGTTCTGAGTTATCATACCGCTTCTCCCCTTCTCGCTCCCTTATAGAGTTTATAGCC
TCTGTAGCAATGCTGGACCTCACATCAGATTCGGGCGTATGACTTTAAGTCTGTGATAAA
CACATAGCTTGTGCTGTGTTGATAAGAGTCACACCTTATAAGCAATACTCTCACACGAGA
AGATTGCCCTTGTAAAACACTAAAAATTCATTGGAAATTTAACCTCCTGtctgaaatggc
ttct
>NODE_105_length_686_cov_20.970846
ATTGCTCGTCAGGGTGTGTTAGGGGGTCCACTTTACAAGGGGTTGCGCATGTAGAACACT
CACAAGGCCAAATTTTTGATTTTGTTCACAGCAAGGGGTCCTGCGATTTATTTCGCTTCC
TCAGATAAATGATCTGCTGCGGGACCCTTTCAATTAGTTTTAAAGCGCATCTGGGACGGC
AGAGCGCAGACGCCATGCGTCTCTGAGGTGGAAGCAAAATGAGGCTTCGAGAAGCAGCTG
AAATTTAGAAGAGGAGTGCGGGATTGGACTAAACCACATAAAGTGCAGAAAATCCCTTCT
AATGGCGCGTAATTGGTTCTGTAATATCATTACAGGCGGATAATGGCCAGTTACAGGGCC
CCGCGCTATTAAGGGTTTCCCTGGCGTGCAGCGTTTATGTTATTAAAGGGGGAATATAAT
GATATTTTAGTTATTAAATGCGCGTAATTAATTTATGCACCACTGAAAATAAAGTTGTTA
TTATGACCTCGGCGAGGTGCGTGGAGAAAATTGAAATCAAATAACGGTTGATAACTTCAT
CCCAATATTTGGTCTAGACAACTCTGACAAGAGAGCAGGCCTGAAGTGTCTCTGGCTCCT
GTCAGCGCCTTTCCTCTCCCTCCTCTGATGATTGCTTAAATAACTACATGAAATCACTCT
CTCGTCTCCACTGCAGAGACAATTTTACAAATAAACTTTAACTAGATTTTGTAGAAAAAC
AATATTGAGGCCTGCATGGTTTCTTCGGTTTTCCACCAGAACACATTTCAGGACCCTGGT
CAGCACCACTCTGCAGTCACATCTGAGCAAAAGAACATGAGAAAATGATCTTTAGAACAC
TCATCATCAAAATATCTGACATTGCGAt
>NODE_106_length_917_cov_47.623772
TATACATCCATTTCTATCTACCATGTTGTGTTCAGGTGACAATTTGTTCCAGCTAATTGG
AAATTTTGCACTGGCTCTCCCCGCAAAATACATCAGCCTATCATGAATGACACTGATGTG
ATAAGTGCGGATTCCGCTAGCCGCCACTGTTATTTCAAGCCAGGAAGGCTCGAGCATAAA
AGTTGACAGCTGCAACAGTTTTCAGAAATAGTTAGTTGATAACCATCCACAGGGTAATGA
AACTTCCACCTTTGATGAGAAGTTGAAAAGAGAGTGTTTCACTGTTGGCTTGGCAGAACA
TTAGACATGGCTGCAGGCAGGCAGGGGCCGGCGAGGGATCGTGCTGTTTTAATAGGGCTC
ATCCAGAGGTGACGAGAGCACTGCATGCACTGAACTGGAGGTGTGAGCTGGGGCTGCCAG
TACATATCTTTTGTCTTTCATTATCTTTATTTCCTTATTATTTTAAATGGCCGGTGTGTG
TGTGTGTTTTTTTTCTTCACTAGAAGCTTTTTTGATATCCATTTAGATTGGGGCTTCATT
AAAAAACCTCAGACAATGGAGTGACTTCTAATTAAGAAGCGCCGCATCTGGCCCCTGGCA
CCCTATCCCGTTGTTCCATCTATTTTGCTGGGGAGAATTCATTTGTTTCTTAATTAAGAA
AAACACCAATAGCGTGAAAAATCTGCTTATGGTACCTGAATCCTAATTAGTTAAATAGTG
AGGGGAAGGGGAAAACACATTCCAGTAGCCCTAGAAATGAACTCAGAGCTGATAAAAATG
AACTAACTAGCCTTGCATAAATCGAAGCTGGGGAGAAAGTGTACCATCATTATGGCTAAG
ACAATATGCAAACTATCTTCAAAGAAATCAAATTGCCGGAATGTTTTCATTTGCATGTAT
TAACCATTAACATAATGAGGAGAAGTGACATTGGACCCGGATTGTGTGTCTGTTCGGATT
GATAACTCTGCTGCATCTGCAAATAGTCTCCTCTGCAAAATTATGCTAGCAGTCAAATCA
GTGTTGAACTGTGGAGGGAGAGGGAGAGTGGTAGAGAGAGGGAGAGGAAGACAGAGAGAG
GGGGCAGAGACAGAGGGAg
>NODE_107_length_893_cov_26.559910
AGGTATTCAGTCACACTGGAAACTTCATCCATGGTACTAATTTGCAACTTTTCCCCTGCA
AGGACCATTTTCAGCTGCCTCTATTTAGCTCATCTATGCCTGAAGAAATTATACATTTTC
TCACGAGTAAACAGTTTTCTTAGAAAGCTGTTTCCTTTTGAGACAAGTTGCCATACATGA
TTTTACACGCAGGCATGATTTTTACATTTGTGCTGAATTGTATCAACAAAGTATGTGGTG
GTGTAATGTACAGCACCGGTATACAGACTGCATGTTTGTGTTATGCTGTGTTTTCATAAC
TGGGGTCAGACACATGCAGCCCACCCAGTCTGTTGAAGGGCCTTTGTAACTAAAACATCA
TACACATCCTGTGTTGCCTTTTAATACCTATTAGGCTACTCAGGCTCATATATTTTTTCA
TTTTTTCCTGCATAATGTTAATGAAAGTCATTTTTCAGACATTACAAGTGCAATGATTTG
CAGTTAACCCATGCAAACAAGAGAAATAGTGGGCAAACTGTTGTGACATTCATTGTATAT
AATGAAATCTTAATATGGTGCATATTTAAGTGAAAGGTTAGCAACATAAAGGGCAAATGG
ATTGCCTGGCAATGAATTTTAAGCAGCTATTGATTTTACACTACAAGCTACCTCTTCCCT
GAATGATAATTTTGAAATGGCACACTGCTTATCTTAAAGCTGATCTGACACAACAGGACA
CCAGAAATACACCGAATATTAAGGCAAATACAGACGGATAAGTAACGCTCTTGTAGATGA
TGCACCACTCTCATTCCACTTAACGAGAATACATAATAAGTGCTGATGTGCTCTCCAAAA
TTGAGCAGATGCGAATACATCTAAGGGCAAACGGATAGTTGTGATAAAAATTTCTCAAGG
GAAAAAGTAAGACTATGAAAAGTTTGACACCTAGTTTCATATAATGTATCTACCAAGTAA
GGTGAGCCAAGCTAAAAACCTTAATAGCTGTGCTGACTGAAACTAGGTACAAATCTTAAT
TAATTGCTGTCTATTAATTAACAAATCTGATTTAAGATGATTTGCGTTTACACAa
>NODE_108_length_413_cov_43.707024
GGTGGGGTGGGGGGGGGATCTAAAGAGTGCATAACCATGGAAAGGGGCTTGAACGCTCAA
GAATCTTGTCTTTCTGTTTGCCCCCTCAATCGAGCGACACAAAGGCTGAATTACTCATTC
AAACCTCGCGGGACAAAGGGAAAGGAGCTGGATAGCACTCCTGCATTTGTAGTCAAACAT
TTAGAGACTTAAATCGAGTCGTCATGAAGGAGAAAGAGTCGGACAAAGCCCATAGAATTG
CCATCAGCAAACATTTTCCTGTGTCATATTATGGGGTCTCCATGGCTCCCTCTGGCCCGC
GGACAATAGCACAAGTTTGCACACTCGAATACTGTCACCCTGCCAACGGCAACAAGGGCC
CAAAACAGGACAATCCCCCAGAGAAAGCATGGGCTCCGCGGGGAAGGTTGCAATAGAGGA
GGAAAATGGGACTTGTGAAATGCTAATTGAGCTTCATCCCCTTATTGAAGTGGAAAAAGA
GCACCTATCGTTCCCCTGAACCGCGGCAGCAGAGGAATGAGATGTGAGGAAGCTGTTTGT
CTGGTGAGTACACCTCATGTCCTGAACCAGTCCCGGAGAGAGGTTCTTTaaaaaa
>NODE_109_length_607_cov_13.271829
TAATTAGGCTACGAACAAACTCGACAACTAAAACGGTGGGAAACGTCAAAAATATCTGAA
ATACATATTGTACACAAAGTCTATATTTTTTTGTTATTTTTTTTTACAAATGTACAAATC
GAATGGGAAGAAAGTCCACATTAGACGGAGGGGGGAGAAGAGTTTATGAGGAGTTCATGA
TTGGCCTGGAATAGACGCCTTGGTAGTAAGTTGTGTCAGGTATGGATGAAGAATCCAGGC
CCGCTTTCCCCGCCATGGAGCCCATGGAAAGAGCTCCGGCCATCGGGGAGCCATAGCCAG
AGTAATGCATCACTTGCTCGTAAGTCTTTAGGTCCATTTTGTGATGCTGCTGCTCCGAGG
ACATGAGGTTGTTGATGGAGAAGGGGTGGTTGAAGGAGTAGTGGTGCTCCGGCTTCAGGT
GCGCTTCGTGCGCAAGGACCGAGTGATGCTGAGACATAAGGTGCTGCCCCTGCGTCACTG
GGGAGGCGGCGGTGTGCTCCGGGCTCAGGGCCTGACTCGTCTTCATGTCCGACAGGGACC
TTTTGTGCTCGCTGGAGGAGGAGTTGGAGTGCGGGGACTCGTTGCCGTTGCAGCTCTCAG
AGCTGCTGTTGGAGGAGCCGCCGTCTCCTGACTTGCGGCCGGTATCCTTCGTGGTCATCT
TCTTGTCACACTTGAAGCGCTTCTGCCTCCTCAGGTAGCAGCCGTTCTCAAACATGTTCC
CGGAGTCCGGGTGGAGAGTCCAAAAGGAACCTTTCCCTGGTTTATCCGGAGACCTGGGCA
CTTTGAGGa
>NODE_110_length_874_cov_38.784897
TTTTAAATAATGCACCATGAGTGATCATGCACAGAAACGTATTGTTGTCTTGCACAAATT
GCATAATTGTGAAGCAAAAAGACAAATACAAATCATCGTCAGCTCTAGATTGCTGTGCAT
TAGGTAGATTCATAATTTGTTTGTTTTGTGATTGTCAACTTCATGTTGATTTTGCTTAAA
AAAATGTCTTTCTTTGACAGGTTCATTCCAAAGAGTAAAGAGGCACAGACAGATTACATA
CATAAAGGAAATGTAAGTAACAGAATATCAATGAGCATTTCTTCTGCTTTCCTTTAGCCG
TGTATGTAAAATGCTGCTCCTCTACAAAGCAGCTTTAACCCAGATTATTCTTTGGGAATT
TTTTGAGTCCTTGAGACAAAAGAGTTCTCTTGCTCCAACCTCCATCTCAGCGGAGAAGAC
AGGGTGGTACAGGAACGAGAGAATCAAAAGGCTGGAAATTCACGGCTGAGAATAAATGCT
CGCTCTTCCCTGAGGTGATTTGTCTTTGCGCTCCTCTTTCTACAGATGTTAGACCCCTTT
TTTAGTAAAGACCTGAGGTTCTTTGGTAGCACTTTGATATCCTGCTCGGATTCAATATGT
GAAATAGAAGAGCCACTCCGTGACTTGGAGCACATCACAGTCTTTGAAGTCTGATCCAAT
TTTTGCTGCTCACCATTTGATGTTGAAAGGATGAAATGAGGAAAATGTACAGTTTTTGCC
AGTAACTCTGCTGAGCATATGTAAGATTAAAAAAGCAAAATCCTTTGGAGGATGTACTTA
GAAATGTTAAGCAGATTAATACTTTCCTATAGCTCTTTTATTCAAAGATAAAATTAAATA
TGAGAGGAAGTCTGTATGTGCTGTTTTTTACCCCCACAATTAAGTCAGTGTGGTGCTGTT
TGCTAGGAGGTAGGGCTAGTAAAGGGGGATATGCAATTGCATTAGCATTTGATTAACATT
GCAAAGCACATTAATGGGTTTGAGTTATATGAGTGCCAAATTGTAAATTGTAAATAAATG
AATACAACATCTACATGACTAAattgaaaaaacgca
>NODE_111_length_692_cov_35.754333
CCGTTTGGCCGCGGCCACTGCTGAGACTGCTCACTCAGCCAGCCCTCATTTCCATTTCAA
TCTCAACCTCATGAATGCAAAAACTCTGGCCGAAAATTAATAACACCACGCAGGGGAAAA
GTGGGCGCCAGGGAGAAGGAAGGAAAGACAGAGAGAGATGGAGGGGAGAGTGAAAAAAAA
AAAGAGCAAAAAAGAGAATGGGGAGCTGGGGTCTTTTTCACCCCTTTTGTTCCTCCAAAA
GTGCCCCTTATTTTATTTCCCTCTCTCTTTCACCAGGATCCTCCAATGAATGGCATTACA
GACAATGCCATATCCAGAGTGACACAAATTTATTTCGGTTGCAGCGCCATAGTGTATTTC
CACAGAACCAGGGGCGATTTGTCTGGGGACAATTTGGTTTCCATAAAGGATTTAAATGGT
TTCTGTGGAGATAGTGGGGTGAAATTTAATTTGTTTCTCATTTACTACAGCAGGTATGAA
AAGGAGAAAAATTGGACGGCTGATGGGCTAAAAATTGGTGCTGTCCCTCTGCTGTATCCC
CAAAGGACCAAGGCCCTGCATCATATAGATTGAGTTCGACCCCCCCAGCCCTCCCAACCA
CAAGCCAAGCCAACACAGTCTCACACACACACACACACGCACACACACACACACACAGCC
TGCCTGCAGCCTGGAGAGAGCTGTAACCTTAAACCAACTTAAACAGTAACCTTTGGGGAG
GCTGCCAATCACTCCTAAAACAACGTTTCCATCGATCGGCCTGTCTGCGTGATTTATGGG
CTCATTTTACACTAATTGAGAATTAGAGGGCGGATTAGTGGGCCTCAACACTTCggcctg
atatgcactctgagcagtgtaatctgtcacgccg
>NODE_112_length_968_cov_30.973141
CCAACTCCTGTGGGCATCAATTATCTTTTCTTGTTGATAACTAATCATTAATTATGTAAT
ACACTGTAGCTGTAGCTTATAGAAGGGAAGTGAAGCAGACTTAACTTTGGGCAATGATAG
TCAGACATATTTTGCAATCAAATCCAAGTTAATTTAATGGGATATCATTCTGGCAAAGCA
ACAATGTTTTTGGTCTGGGATCTGAAAGTGCTCTTGCAGTGACACATACAGCTATCTATG
GGTTGGCATGAATCACTGAGCAAGTGGGGTGGGGGGTCCACCCGGGTTGGCACAGCACAC
TGGGCCTGTCAGAAAAGGCGGGAGGGGTGCACATTCTTCACCTCCCCCAGAATGGCACCT
TCCAAAGCGGATCCCCTGTCTACCCATTCCCCAGGCCCCAGATAAGAAGCTCATCCGTCA
TCCACTGGGGCCGCATTAAATTTTAACTCTGGTTACCGAGTGTGGCCATTCAAACTTTTA
TCTCAAACCTTCTTTATCTTCTTTTCATTAAGTTCTCAAGCACTAATAGCCCTGCGAGTC
TCCGCCGGGGTAAGGATGATGTTCTGAATAATGAAAGCTCATTATTTCTCCACAGAATGC
TTGTTAATTCAAATGATGATATTAAAACTATAGTAGCCCTCAGCAGTCGGGTGATTTCTA
GCATACTTTATCATGTATCAATATATACTCTGTTTGTCAAAACTGCCCCGAGCCTGGGCT
GACATTCTCCTCCCGAGGAGTGGAGTGCTTCAGCAGGCCTGCAATACTCTAAGGTGACAA
CTGGCAGAGTTTGTGCCTTTAGGAAAGTGGGTGGAAGGAGGGATGAAGGCAGTGATGGGG
AGACGGATGAAACTCAAAGAGCCGTCATTGTGCTCCCATGTCTATTCGACATTTTTCCAT
CATGCACACACGAATACCCAGCTCCCCCCTCGTCGCACACACACCCATGCACGAATACAC
TCACATCTGTCATCCTCATCTGTCTTGCCTGATATGTGCACATGTGAGCAGACATTAGCG
CATATTCACGCAAGTTCATATAACAACACGCACAAGTGTGCATGCACATTCGCATACACA
AGAATACCCATGGCCATTAACCTTTAAATATACCACTCTAGTATtttatcttcaagacat
gagttatgac
>NODE_113_length_605_cov_38.636364
TTGTGCTTCCATTGTCTCCCTGAGGGGAGGTGACCCCGTGTCTGTTGGTTGTATCAGCAG
CCCTGCATTGTACTCGGGGGGGGATTTAGACTCTCAAAGCATCTTCCCGCTGCAGCTTTC
CCAGCAAACACCCAAAGTGGTATCTCGCCTTTTCTCTCGCTCAGACATTAATCTTGCTCT
ACCCTTCTACATCAAAAATGCTTGTATTGTCAGGGAGCGCTAATGTTTGCCTCCTATTCA
CTATATATACACATATATGTATTTTTGTGTCTGAGGGAATCAGTCGAATGCATTGTTCCC
AAATCATTGTAATATCTATTTAGAGTGGCAACAGCACTGGCTGCCGATGCTCAGTATTCA
TGGAGCATAAACCAGCCTTAAGACTTAGAAAAGCTGAAAGGGCTTATCCCTATATTCTTA
AACTCCCCTCTTTTATGTTGGTCTTAGGCATTAAGGATAGGATTGTGAATAGCAATTGTT
CAACTGCTGCACTGAGAGTGAGTGTGTATACGTGGGTGGGGGTGTTTTATTCCCTGGCAA
AATCCTTTCCTTTTCTCCCATTTTTTTCAACTGTAAATATTAACTGTGTTCTTAACTCTT
AACGGTGTATGGGACACAGTAATGTGCTTTTAAGGATATATTATGTGAAAGATTTTCCAC
TGCATACACTGCTGCTTGAAATAAGAAAAGGCTATTTTATGGAGCCTGAAAACAAATTTG
CTACGGCAGAAGAAAAAGAAGGAGGCAAAAAAAAAAATAGATAGAACTTTGCAGTATCAA
GTcgtca
>NODE_114_length_913_cov_40.346111
CCACTTAGTGTATTAAAGAGAATGATAATGTATGTTAGTGCGGAGTCATGAGCCCATTCC
AAATTATAAACCAAATGTAATCCCCGCAGCTTTGGTTGCTAAATTGAGGTTTTGATTCAC
TTACTGTAATAAATGACTTGACTCCTGAATACATTTCTGCAGTAATACTTGACACCGCGG
CGCTTATGGTGTGCAAGATGAAAACAGGATGTGTTTCTAAGCAGATTTAACAATGCAAAA
TGCATAAAGTGTGAGGTCATCACTCCGAGAGAATGGAGTGTGTAAAAAAGAGAATACGAG
CCTGCGAGGTCACAGAAATAAAGATAAATGTGAGTACCAACAGCAAGGCTGTGGCAATGG
AGCTAATAAGAAACTGTTTTATCTTTTTACAATTTAAATTGTAACCTTGAGCCCACAGCC
AGCCACACAGGCTCCCGGTAGAATCATAATTCTGGCAAGGGGGAGCAGTTCTAGGTGTGG
GTGCATGGGCCACAGCATTAGCTCTCTGAGTGAAATATATGGCAGTGACGCCTCTCGGCC
CCATCCACAATCAATTGGATTCTTTTCCTTTAATATTTACTTGCAGCGATGAGATGCTCG
TCTGCATGGTGATGAACAGTCTGCCACTGGCGTTTGAAGGTGACCTGTCAGTGAGTATGG
ACAAATCTCTCGCTCGCAGAAATGTAGAAAATAAATCATTAGGGGCAGGCAGTCAGACAG
GGGCCTCTCTCCCTCCCTCACTCTCCTCGGATTTAAATCAGCTCAGATTTATGATTTGAA
TTAATGCTTCGTTTGGTCAAAGGAATGGTCGCAGAGACAAATGATGTTTGGTACTGAAAC
CATCCTAATATTGATTACTGGGTGTCGCAGCAATCTCTTGTTTATATCAAGCACTCTCCT
GTGACAGGGTGGCCAGCAGGAGTCATCCTGATAATACGCTGGAGATATATGGCCTGCTCT
GCACCGTAGAGCCATGAAACACAGCTAGCAGTGTGTTGTCTTCTTCATCGAGCCCAGGAC
TTCTGCTCACATGTTTATTTTTAACGGAGGAGTTTAGTAATTTTACGGAAAAATAAGGAC
cgacttacaggagag
>NODE_115_length_679_cov_27.070692
ATTCACACTGGAAGTACATACACAGAAAATCTACCAGTCTTCTCTAGTTCTGTGTGGGAG
AAATGTAACACGGGCTGGATGCTGTCTTCAGTCTGTATGCTGACAGTATGTACACTTTGA
TGTGACCTTATGCTGACCTTCTAACGCCTAGAGGTCACTGCTCTGGCCAAAAGAAAAAAA
AAAACAGAAAACAAAAAAAGCTTTGTCACAGCCGGCGAGCAAACATGGAAGCGAACAGCT
GCGAGTTTTGTACTGACCATGCAAACTGCTGTAGGCTTTGTAAGGTCATTATATGATAAT
GAAAATCATTACAGAATTACATGGGGGTTTAGGACATGAGAGCAGCAGGGAGGGGAGGGG
AGGGCCACATTGGGTTTGATAAATGGACTGTGAAGGTGCCCATCTGGCCCTCTCTATGGC
TTTTTCTTCCTGCTCTTTTATCCACTCTTGTCCTTTACTACCCCTCTTTCATTCTCCTCC
TCTGTTCTCCAGTGGGCCAGTGTAAAAAGCGAGCGGGCCTGTAGTGAAAGATTAACAGAG
TGCAAACCCAACTCACCTCTGTGGAGGAGAAAAGAGGAGGGGAGACAGGCGGAGGTGTTT
ATGACCCAAAGCAGGGTTTGTGCCTGACTTGGCAAACCCTGTCCTCCCATCTCTCAGTGT
GGGCCGGTAGGAGAGTAGGCAGCCATTGACCTTTGGCATCAGAAACAGTTGGACAGCTCA
GGATGTGGGAATCGCCGTAGTTTTGAGGCGCTGGGGTGGTAATACGTTACAAGCTTTGAA
ATTGTCCTTTTCATTTGTGCCACAGACCTTGCTCCCCACAGATTAGTTTAGGGAAAAAAT
AAagctggcaagtacaacaag
>NODE_116_length_729_cov_34.683128
GACACGGCTCAATTTTATAAAGCGCTGTGCGGACAACATGTTGCATGAACATTTTCAGAA
GTTTAGAACACTGGGAAAGAAAAGAAAACATACATAAGGGTAAAGACAAACTGAGGGCAC
TTAGCAGGCTGCATGCGGGGCAGCAGGATGCTTAAATCTGAAGAAATCTGTGTAAGCTTA
TTGTGATGGGCAAATGGGATAGCCCATCTCCTATGGTACATCCCATGAACCTAAAAAACC
CTAAATAAAACATCAGTATTAAGTTCGGTCCATCACCAGAAGCTGCATTAGGTCTCTCCT
CAGTTTGCTCCTTAATTCCATCAGAGTAATCCCACGTTATTGCCCTCTAACAGTACCCTA
AACGGAGAATAAAAAGTTTGCTCCCCTCTAGCAGTGTATTACCAGGAAACAACAGGCCCT
CTCCTCATTAAGTTATAGATATAAATGCTCCAAAGCATGAAATTACCCCCGAGCCTCCCT
CTCCAAATAACCTGGTTTGCAAACAAATGATCCGAGCACAAGCAGTAAAAGGCAGATTAT
TAAAATAATAGGAGGGATTTAAATTTGCATCCACAGAACAATTCAGCAAAGGACTGTGCA
ATTACTCCTCCCCTCCTCCTCCCCTTTTCATTCCACCTTTCTACTGGCAAGCCCAGAGTC
CCTCGCACTTATGTGTCCATCTGTTCTTTCTAAGAACCAGATATTGGTATCTTTAAGTGT
GTCAGTGTTAATGTGGCCAAATAGAGGAGTATGTGCACTTCCCTGGTAGTGTTGGGTTTT
ATTGTTTAAGTTAATGAATACCACAATTAATTTACATACTCACAGTGTCTTATCCTACTC
GGCCCTCGCCCTAAGAGTGCATTTCTCTCTTCCGATGATAAatatctaactttatcctga
gacaataacag
>NODE_117_length_634_cov_23.198738
GGTAAAAGCAGCACCAGAATAAACGCATATCTATTTCATACCAGTTCAGACAGAATAGTC
TGCCATATGTAAATAGGGGTTCAATAATGAATGCACTTCCCCTGCTTTTATTTGCTTTAA
GCCCTCACAGTCACACACACATTGGCACCATGCGAGACACAAATTAGAGAGCGTTTTAAA
GGAAATATTCAAAGAGCAGCCTGCTGCCGGAATATCAGTTATTATTTTTGATGTTGCAAT
TTCTGACACTTTGATGCAATCAGTGAGTAGCCCCGGCATTCAGCCCTCTCCAGGGAGAGA
GCTGTCAGGAGTGAGGAGCCGGTGGGTAGATAATTATGGGAGATCAAACCTCGCTAGTTA
GTAGGCAGGAACGGGAGGCAAATGCCAAAAACCAGCCAATGTTTCGCAAACGCTTGTTCA
AGGATATCCTAATTGCTATAAGTGGTTCCTTCAGGACTGGCACTTCAAACACTGCCTGCT
GCATGATGTCATCTCCCTGGCTCCCCTTCACACTTACAACAGGCAAATTAAGGCAGAGGG
CACAACAAAACATACCAGAGGATAGTGTCCTTCCTCTGTCATGACATGTGAACCACATAA
GTAGCAAATGGGTGCACATCCTGCATATGTATGTATGTATATGCAAACACAAAGAGACAA
GCGTCCAGATTTAGTCAAGTAGACAAAATACACTCTCAGTTTGTTTGTTTCCTTCATATG
GGCAATGCATTGTGGTTACTTCATAACTTTTTATGCAGATATCAATGGAAAGGCATGACA
TAAcatcacatactgcaattaatatagaatgcgggc
>NODE_118_length_559_cov_38.933811
GTCCTCCTCTTGAAAACAGCAGCAAAGTGGCCACTTTATATTCCATCACCTTAGATTTTT
TTTTCTCCCCAGCCGCCCCCTATTTCCCCCCCTTCCCAATCAATTTCATCTGCTGCCAAT
GGACTGATACAAATACAATTTCTATTTACGCAACAGGATCAGACACAAAGCAAATAAAAG
CTGCAAGATATGGAGTCCAAAACAACATCTGCTAGTCAGACTATGCAGATTAATTGGAAG
TCTTTGTGTTGTGATTTCAGTTGAGTGCAGTTTGACTAACATCTTAACCTACTTAGTGCA
ATTAGTGCTTCATTAGAGAGGCTAACTAACTATTGCTTCTCTCCATAATGATGTGCAAGA
GTGTAGACATAAAAGTACATAATCAATGGTTTCCAATTACTCCACAAGTGCAACCACTAT
TTCAAATAAACTGGATAATAATATAGAGCCATTACAAAGTCTAAGGTAGCAGAACCATTT
AATTGCAGTGCAGTTCTTCTCAGCTCCAAGATTTTTTCACACTAATGAAGTGTCATACAA
AAAAGGCTGTATTGATTTTTTTCACCACACAGCCTCCACCACAAATATGTAATTATCCTT
TTTATATCTGGCAGGGGATTAAAGTAATCTATAGTATCTAGCCTTTGCGCTTCCCTGACA
GGGGTGTGTGTGTGGGCTTTTACCCTTTTCAAAATATGCAGCTTTTTGATGAATGAACTT
TAGAcaaaatgatgttctgtt
>NODE_126_length_693_cov_53.929295
TTTGTTTCTCATAGCAGCTATCTATGCCTTCAGCTTTGGAAAGAAATCCATCTGGTTTGA
CTAAAATAATCAAAAATAAATTCCTTAGTCATATCTCTGATTTGCTGCCATGAGTGAACA
ATATCTTTACCTTCTCTCAGTTCTCAAACTTTTTAAATGTCCTGGAGGAGTTCTTGTTTG
AGTCCCAAACCTACTGAGATCTCTAATGAAGGCTTTACCTTCCAGGCAAGCATATTTCTC
CAAATGACAGTAATTTACATATGATGTATTTAGAGAAGAAGAGGGCAGGCTAATTCTATT
TGGAGATTTTCCTTTGTTTTAGGAGTCATTAGCAGCTAGCTCAAATCTAATTTTTACAAT
TTCATCAGGCCATCTTGGAAAGCCTCTGTGAGCTCATCAGAGAGGAGCATTTATTGCTAA
GTGTTCTCTATTGCATTAGCACACAATAAAGCGGCCAGGGACTGCTACAGACGTTTATGT
GGAATCCAGTTAACACTCTGCCAATTCGTTTTTTATTGGGACACAATCAATTTTTATTCA
TTTTAAAGCCAGAATGCTTTCTTTCATTGTGTGCCTACCCCAGCTTATTATGCCCTAAAC
TAATTACTCAGTTGTTTTCACAAAATGCTAATGTTTATGTTAAAGATTTCCTCTTTGAAA
TGCAGGCCTGACGTGCTTATACATACACTTCCCCCTATGCTTTAAACACAATAATAATGA
CATTCATTTCATTTCTATGAGCCTGGCAGTGACGGCTGTCTGAGTAATAACACTGATTTT
AAAGAACTACAGGTAAAGTCATCAAACCTGACCCTTGGGTCGAATCTGCCTCTTTATCTT
TTGTATGACTTGAATTTTGAATTTTACACTCTTtg
>NODE_127_length_857_cov_38.208870
AGAGGGAAAAGATGAAAATGGAAGATTGATGCCTGTATGTGTGTGCGCGAGAGTGTGTAT
GCTCAACAAACTGCACTGGCAGGGTTTTTGTCGGAGTCCCCAGGGCAGACGACGCATGAG
TCAGCGCCAGTAGGATTTATAGCCAATTGATTAAATTAGCATTTGTTCTGCTACTGGGGC
AGCAGCCTGTCAGTATAAACATACACTGAAACACACCGCCACATGGGCAAGCAAGCATGC
ACATGGACACATACTGCAGTTAAGGAATGCAAAGGGAAAGAAACCACACAATGAGGAAAG
AAAAAAAAAATCCACCAAGAAGCAGTAGACAATTAGCAACGATGTCAGTAAGTCGCCATG
ATTAACATTCGGATCACTGGGATGTAAATACTCAAAGAAACACATGCTGCACTCCTACAA
GCCTCCTTTCTAAGCAGCTCCGTGCAATACAGTGAATGAGCAAGGGGGTCGCGCACACCA
GGCTTGCTGACAAGCCTTTTTTATGACATTCATCAAAGCCATCTGCCATTTTCCGCTCAA
TTAATTTGTTATGGGAAGTGGGATCAATTAAGTGCGCACCGTAATGGCTTTATATCCTTG
TTTCCCTTTTATAGCCCAATATTTTCTGTGCTCCACTCTGGCATGAAAAGGCGAAATCGA
TATCCCCAGCTATTTTCCCCTCCTGTGGACTAATTTGTTTTTGCCACTCTCTTCCTGGCA
TGATAAACCGGCTGTAATGAGGGGTTAGGGCGAGGGGACAGACTAAACATAAACCCACAC
TCAAGCCAACAAGCGAAGTGGGGTGGCTTTTTTGCCAATGTGCTCGCTGAATCCAAGAGA
ACCTGATCTTAATCGAACGCAATCTCATTTGGATGTCGGAGCAACGCTGTTACCCACACT
TAACTAAACGCGGAGGAGTATCAAGAGGGATTGACCTTCGCCCTGTTATCATCTGACACA
TTGGTCACCCGCAGAGACAGTGAGTGGCTTAGGCGAGGGTGGGGGTGATAAGGACAATGT
CGAGACAGTTAgtttgaca
>NODE_128_length_714_cov_47.907562
CAAAAATGTATTTGTTCTCTTATTCTTTTTGGGAACTATGTAAAACAAAAAAGAACGAAT
GGCGAAGAGAACCATTCTCTCTCCCCCAGCCCGGCAACCCCATCCCACTATCACCTCTCT
GTCTCTCTCTCCCCCTCTCTGACTGTACCTTGCTCTCCCTCTCTGGTAGTGCATATTTTG
CTCTAGATGCTAATGATCTCCCCCCGCTGTATTCTGATGCAAGGTCTGTCTACACTTTTC
CCTTTCATCCACATACAAATGTGCTCTTATTGCCTCTTCGCCCTCGGGCCTTTTAAGATG
CCTTTTTGAAATATGCCGTTTGATAACCACATCATTGGCCAAGTCCCTGCAGTGATTAGA
GCTCTCTTTAATGTGAGCAAGTTAGAGAGTGAATGAGGGGCTCCGGGGCCGGCAGCTATC
CATTCTCTTCTGCCCTCACCCCTTGACATCTCCCGGGCCACTGGGGAGAACCAGTGTCGG
GTGTAGGACGACCCAGAGCCCAGCTTAGCACATAGACACTGCTGGCCGTCCTCGATCTTT
CATCTCCACATGGAGATTAAGCACAGGAGAAATGACACTGGAGGATCGCCTTCATAGAGA
CATGGTACTGTATGCTGGAAGGCTAGATCCCTGTACTTTATCACAGGAATGTGACAGGAG
GACTGCTCTCTAATGTCTTTTAAATATGCTCCATTGATCTCATGTTCAGAGCCTCACTCT
GCCTCGCTGGGATGGCTTTTTTATCTTGCCAAAAGGGAAAGCTGAGACGGTCGTCAGGTG
CTTTTCTCCTGTTCTGCTTCTTGCACTTGACACCTGTTGCGCCTTTTGGGATAAGTAGGT
TATATTTATACTGCTTGATTTCCAGCCTCCTCACAGGTACATTTCACgtagattgc
>NODE_129_length_440_cov_67.454544
AAATATGTAACTTTTGTAAAACCTAATTTCCCTAAAAACAATTCTACAAAATGTACTATG
TTGTATTTCAAAGGCAAGAAATAACATAAATCTTTGTTTACCAAAAGAACACATTTATAG
ATCGAGTGGTGGGTTGTTGTTTTTTTTGATTCCTTCAACAGCACTGCGGAATACTTAAAG
AATACAACTTTCAAACAGTGTTTAGGAAAAAGGCACGGTGAGTCAGTGACATGCACATGT
GAGAGAGAAGAGAACACTGATTTAAAATATAGAGTGAGGGTTTAATAATGATACAAACCC
ACGATATGTAACACCTCAAAGCAGCACATTGGCACAAAGTCAGAAGTAAGACAGCACAGA
AGATAAAAACCTGTCTCAAAAAAATAAAGAATCAGAATAAATATCTCAATAAATAAATAA
ACAGGTAATATCTCATTAATTACTTTGAAACTAATAAATACGTACATTTGAAAATATGCA
CATTGGCAGAAATCAATAACCAAAAAAGTAAATAGTACTTAATACAGAGTTACTTAGAAA
TCATAAGTTATTGATTACTCAAATCAAAAGGCACATTTATTAAGATGTAAGAATGGGGCC
TGCAGTTGtgatcgcatgactg
>NODE_130_length_649_cov_45.500771
CCATCCTCTGGACGAATGTCAAAACTATCGCACATGTCATGATGAGGTTTTTTTCCCGTT
GATGGTAACATCTGAAGATGGAAAAAGAATGTCTGTTTGCTGCAGGGGGTCTAAGTTCTT
CTTTCCATCTTCACAAGTCAACAAAACGTCACATTTTTAAAAGTCATTTTAAGTTATAAT
GTCTGCAGATTCTTCCCAGAAATCTCCCAAAGGCCAAAGTGACTCTTCATCCAGCAAGTA
GTCAGTAGCAAGTAGTTATTTTGGTTCTGGAATGGAAATGACTTTTCTTCTGCGTTTACT
GTTCAGGGATCAGTTTCAGGCGCTCACAGCTCACAAATGCACAGTAGCCGTCTCATTTAA
AAAGCACACAGGTTTTATTGCATATCAATTTCATGTATAAATTCTTCATAGCATTGGAAA
GATTACATTTGGTATACATTGCTATTCTACAGAATTAACATCAGAGTCATATCTTTTCAA
TGAAATTTCTCTAAAGTACATCTGCAATAATCACAAGCATCAAAAGAACTGCAATTTCAG
AATTGTTCAATATTATTCTACAATCCTTTTATTGTTTTTCATTACGTCTTCTCCCAAACG
TCTTTTCTATGTCTTTCAGAACCACCTGCCCGAACATCGTAAGGCAGTCAGAACTTGAAG
TCAAACCTACTAAACCTAGCCACATGTACAATAAGTGCATCTACGGATTTATTATTTTTT
TTACTTTTTTTTCCCTCATTTTTTGATTTGATACACATTTCACAAATGGACATCATTATG
ACTGCTAAACACGTCATGCACAATAACTTTTTTTTTtgtttgttttcaata
>NODE_131_length_375_cov_35.431999
CACACTAGAGTAATCCTTTGTATACAAGTGCATTTGCACACATGTGCCTGTCTTCTGCTT
ATGCTTTCATATCCCCTCCCAGGAGTGTGTGTGCGTGTTTGTGTGTGTGTGAGTGTGAAT
ATCTTTCACTGCACTCTTCGCGCTCATCTCTGGAGTGCAACTCTCACAGGGCCAATGCTG
CTCTCTCTCCTCCTCGCTCGCCCGGCCCTCTCTCCCTCTCCAGGTGCTCACCTCTGTTGA
TTGCCTGTGGCCTCTTGTACTGTGAATGTTAAGTCCTGCCATTTTGCCCAGATGCATAAA
TAATAACAGTAATTACTGGCCCAGCAATCAAAGTGTCGCCCCAGCGCGCTGGGCCTGTCT
AGGGGAACAAATCGATAGGCATCTTAAAAGCCACATTGATTGTAGGGAGGGGGAAAAACA
CCAAGGGGGATGGGAAGATAGATAGAGACAGCCAGAGAGAGAAAGAGAGGGGGAGGAAAG
GAGGAGAGGTGTGATAAGAGAGGGATGTTTCAAAGTAAGAAGAATGGGTACAGCATGAGA
GAGAGAGAGAGAGAGAG
>NODE_132_length_955_cov_30.722513
TCCAGTTAATTGCAACAACACTACAAGTGATCATGTTATTTATGTTAATGACTGACTTTA
GATACATGTTAATCTACTGTAATCTTGTAATTGTTGTAGTTTTATGTATACACTGTATGG
TAATTGATATACTCTATAGTAATTGAAATAGTGTACAGTAATTGATAGTGAGTTCTTTGG
CTCCTTTTGGTTGAAGCTAATCAAGCAGTCACTGCAGCCTCTTCAGTAATCACACTGACT
GACTGCTCTTCAGGTACTTGTCTTATCAGCCCCAGTTTCTATCATATTGTTGAAGAAGAG
TGAAGGGAATGAATATTTCAGCAGCTGAGTGAGCACGAAGCACCAGCAGGGCTTCATACC
ATCTTGTTTGCACTTACTACAGCCATTAAGTTTACAAGCAGCATTTGTATTTATCACCAG
GCCTGGATGGTTAGAAGCAATCAAAAACCAAACACAAGGAGAGAAATACAAGGTTCAGGT
TGACATGTGAAGAAAAACTGAGGTGAAGTGCTGACATGCTGATGTCTTAGCAGATAACAC
TTAAATCATTTTCCTCCAAAACTTCACTGGTAAGGGTTCAAAGAGATATAGCCATAATAC
AAATTTTTGGAGTAAGTAGTGGTGTTTGAAGTTATTTTATGGGATTTTGCTGTAAGGCCC
AGAATTGATTTGCAGAAGGGATAAAAGGAAGATACTTTATCTTCGGAGCTTTGTCGGAAA
AAGCTTAGCATCCATTGGTAGTTCCGCCAATATGCCTGCAGGGCATGGAGGTAGGGTGAG
AGGGGGGTTGCTGGCATTGACATTATATACCAGAATGAATTGTGCTGAGTTTACACCTCC
TGCTGCTTACGTTCTGCTCTTTCATAATCTTTCATGAACCATACAATGTTTTATTTAATG
TCCTGGGTCAGAGAGAAACTTGAGAAAAAACATATTAATAATGAAACGCATAGTACTGGG
GAGGGAAAGGAGAAGAAGAAAAAAAAACTTGGTTTGAGGCTCCTCAGCAAACAGGTCAGA
AGGACCTTTTGAAGTCTACTGCTTCAGTGCAGTCAATAGTTTAAGAACTTGTGTTATTTC
TGAATGTAAGGCCagcttggactttttcctacctgaaaatgccaaatatctcatcac
>NODE_133_length_183_cov_58.743168
TGCCTTAGATTTGGCACAGGTTAGGTAGAGGCATGAAATGCATATTGTTTGTGTTCATTT
GAATAAGGACAAATGTCAGATTTCCATGGCTCCAGGCAGCCTGCATGTTAGATGATCAAC
TCTTTTGGGCCCCTGGATGTGGGGTCATCAGTAGCGCTTCCAGGTCACTGTCACTGCATG
CCGGTTTGGGGCCATAATTGACCTTTTGACAGAGCACAGGGAGACAGCCTTTCTCTGAGG
GCAGGAATAATCACTTTAGATTTACTTGTGGCTGTGCTCATGTTAGCTAATTAAAATGTT
TGTTTTAAGAAAAATTCAATTGGTGATCTAAGAAAACATATTTTCGAGGTTTTATTGGAT
GTTTA
>NODE_134_length_941_cov_37.673752
TATACTATCGGTTCTACAGAACCAGACAAAGGCACAGAGAGCAGTTCACACATTTGCATG
AGTTGGAGGTCTCGTCGTAATGGTCGGTTAATGGAAATCAAATAACAACCTACGGAATAC
AGTCAGCAGTGTGTCCTTGCACCGCATACACCTTACAGGTGTATGTGTGTCTCTGTATGT
GTGTGTGCGTGTGTGTGCGTGCGTGCATGTCAGCAATGGACTCACAAGTGAAATAGCATC
TTTTTTGATAGAGTGATAATGAAAATAATAACATCCCTGACAAAATATTCATAACAGTAA
TGATGAATGCCATATTTCTCAGAAAGATACATCAGAGGCGTCTTGGTTAAAAGAAAACAG
TGGCCGGCGTCTCCCACACCCTCAAATTATCTGCTGCTTTCACATTTCACTGATAGCATA
GATGAGAGCTGAGAAAAATGGACACACAATTATGCTCACTTGTCGTATATTAATACTGCT
TCTTGACATCTTCCATGGACCCTGAGCTGTCATCTCTTTGTCTGCTTTAATTGAAAATTA
ATGGTTAGTGCGTTGCCAAGGCAACAGCGGCAGTGGTGGTGGGTAGTGAGCCACATTCAG
ACAGACACCAGTGGCATTGTTTGTCCTGTCTGACCTTGGAAGTCAGGGGAAAAAAAGAAA
GAAGAAAGGCAAAGGAGGACAAAAAACACATTAAAAAGAGAATGGAGAGGTAAGGGTTGA
AATGTTGTCCATTGGAGCGAGGGAGAAAAATAAAATAAAGTTATTGTGGCGTGGTTTTGG
CCAGGTAGACAGAAAGAAAACTGTGCTAAGGTGACTGAGGAGGGGACTGAAGATATGATG
TCAAAATGCCAAATGGGGAGAATTATGTTTGAGTACGAAAGCAGAAAAAGGCCTGGTGAT
TCTTCTCTGGAGCGACAGGATTACCTTTGTGCTGATGGAGTCAGAGGGCACTTTATGGCC
CCGTAATCATCTGGACACAGGTGTGGGAGTGTGAAAGACAGAGATTGTGTGAGTGTGTAT
AGAGGTGTGCATGGTCATGTTGGTCCTAATGTTTACAAATCCATCAGCGTGGACACAGTG
CCAAATGGACACTGActtcaaggccaggcatctgtagattgac
>NODE_135_length_799_cov_38.760952
TAAGGTGGAGAGGTGGTGGGTTACTTTCGTACAGTAAAAGTTAAAGAAGGACAGACGATT
TGATGGTGCGTCATTGTCTAATAAAAGTAAGCTCTCTGGGGTAATGATATTAACATTTTA
AGCAATCAGCACTTTGAGGCTTCACACAGAGTGCACGTGTTCTACTTTATGCTTGTGTTC
ATGCGAAAAGATTTCTGAACCAGCTGGAGTTTTGTGGTCCTCCCCATTGGTCATTGGGTT
GCAGGCCTGGTTCAGTCAGAGGTGATTGAATAGAAATATTGTTTTTTTTTCTTTTTTTGG
GGGGGTGGGGGGCATACTGATGAAAGGTTGATTGATATGGTGTCAGGCGCTCTGTGATGG
ATTAAATTGTGTGTGCAGACGTTGTGGCCCTGGCCAGTCATGGCTGTTGCTGCCTTTTCC
GCCAGCCACTGCTGCGGCAGCTTTAAGAAAATTTGATTTTCGCAGCTCAGAAACACACGG
CAGCCCCTTTCTCTCCGCTGCCTGACTTCCATTTAGTTTGAGAGTGCACAAGTGATTCTT
TATTGGATGAAATCTGCGCCGGATTGGATAAAGTGTTAGAGCGCTGAGCCATCTATCACT
ATCACCGCCCCAGCTCCAGTTTCATTTTAAAAGAAAAGAATGAAAGCAGAAAAAACAGAA
AGAAGAAGAAGAAAAACAGACAGCCATAGGATGTTGGAGATTTGAAAATTAACTGTGGCA
AGGGAAAAAAAAAGATCTATCCTCCAACCACTAAGCCTGTTTCCTCTGTTGGAGGATACC
AAGCTTTTCTCTGTAGAGATGCCCCCGTGACTCACTAGTCTCTCAAGCTCTCCTGTCTCT
CTGCTCTCATAATGTCTGCTGACCAGCTCAAGCCCACACCTGTTCGCACCCTGCTCTTTA
TGTCTAGCTCGTTTAACATAGAACTCTGCTTTTTTTTTTCTCCATATGTGGTCCTCACCA
CTGCAACATCTTGTGTttact
>NODE_137_length_722_cov_45.511082
AGCTATAGACGCCGCTTCATCCAGCCCTTCTCCTGTCAGTCAAGCTTTATGCCTGCATTT
GGCTACATTAATCAGATGATTACAAAAGCATTCTTTCTAGTTACTGGTTAAGTGCTGCTG
TCAGGCTTATTTGCATGGCCTATGAACCAGTGGCTGAATATACGTGATCAAGTGACACAT
TTTGGTGGCAAAACAGAACTCATATCTCAAGTAGAAAATTTTCAGCGCAGCCTTAATGTA
AAGTCTGACGTCCGTTAATGTTTTATTAGCATTTCATTAGTATGCTCGTGAAGAGACCGA
ATGATGGAATGCAGCAGTGTGAGATTGTCTGTATTTTTGTTTAGCATTTGCTGGGTGTTG
TCGCTTTCGGGTTGGGGGCATGCAGCGGGGAGTCGAGAAGCACCCCACACCTCACGCTGA
GTCCCCCTGGTGCTGCCCCCTCTCATCTACGAGAAGAGTCTTCTTCTCCCCTGCTAAGTT
TGCAAAGTCCAATTTTCAGCTAATATGGAGGTCGCAACAGCAGGCGCAGAGGGCGTAGTA
GGACATAATGGCTATGGGATTGTAAATATTGGTTTTAGAGAGACACAATTGGAGGGCAAG
CGGAGAGAAATTTCCATAGAGTATGTGCTAGCACCATTGGAGGCCTTGGTGCAGCAGAAT
AGATTTTCCATTCTAGTGTGTCACATTAGATTTTCGGAGGTGCTCAGTGGCAGGTACATG
TCATTAGTAACACTTTAGCACAGTAATGAACCTTTTTATTTATCCGGTGCTTCTCTCATG
AATGAATAAGGAGCTGCTCCCCAACTGTGCCCAGCCGTGAGAAGCAGACAGAGGAGGCAG
AGAGAGAGGGAGAGAGGGAGAGAGGGGGAGACAGAGGGGGGAGAGACAGGGACggagaga
gaga
>NODE_138_length_730_cov_23.852055
GAAGAGGGCAGTAAACTTGCAGACATTATTGATGATCCGCTCCTGACACCTCCCTCGTGT
TAGCATTAGCATTTTCCCTGAGCTGGGGCTCATGTCAAGAGAGGCTGGTCTCTCAGAGTC
CATGTCAGCAGGGGGGCTATATATGAGCTACACAGCGAGGCCACATTATGGCTGCAGAGA
GGGAGAGAGAGGGAGAGAGAGGGAGAGACACCCAGCTCTCCTTCAGACCCCTCTTGGTAC
TCGTCCACCTGATGGGAACACGGAGACTTGGCTGTTCTCCCCCTCATCAATACAGCAGGG
CTCTTTGTCAGTAATTTGCAATAAGTGTCCGCGCCACATCTTAAGGGACCTGGAAATCAT
TACTGGCTGAGGCCCTACTCTGCTACTAATTGGATGCGTTGGGCCTTATCAACTGAGGAT
TTTCCGAGACCTTTGACAGATACCAATTCGAAAATCATTGTTCAGTTGTCAATTTAAGAG
ACCGTTAAAAGAGCTTATTTTAATTTTAATTGGAACTTCCTCCTGCCTTCACAGTGAGCT
GCGAGGATTAAAAATGAGCTCAGGGCATGTGTGCACATATGTGTGTGTGTGCGCGTTCAT
ACTCCCCTAGAAGAAGAGGGAAACTGTGCAGGTTAAATTGACGGGTAACAGTTCTGACCA
GCGTACGAATGAAGACAGCATGCATGCACATTTAGTTTACAAGAATTTCACAGCTTTCCT
GGGACTTCATCATCAACATCAAATAAGTCGGAATCTGAGCTGCAAAGCTCCCAATTAAGC
AAAAACCGCATCCGCTTAAGATGTTTGTTGGGCGAGTGTGCCGGGACCATCATCGATCAC
CCCCAGTAAACTGACCGGCTGATAGTGCTGCCCTAACATATTTATGTGCAGCACTCTCTC
aatgaccctgaa
>NODE_139_length_640_cov_29.579687
CATGAAAAACACTCGCCAGATCGTTATTTCACAGTTAATTACAAATCTAATTAGAATATT
CAAATTAAAGCTTTCCCTTTCTTTTCTTCTCTGTGTGAGAGCAGGGAACCAGGGAAAGAG
TGAGAGAGTGAGAGAGAGAGAGAGAGAGAGAGAGAGAGAGAGAGAGAGAGAGAGAGGGAG
AGCGAGAAAGAGAGAAAGAGGGAGAGACTCTCAGTGAGTGGCAATGTGATAACCTGTAAT
CGGCAGTGCTGCAAACACCTTCTTCCTTTGATGTCCCCCCACTAACATCCAGGCAACAAA
GCCGGCCAATTACAAATGAGCTAATTAACTAAATTGTTGATGGAGCATGAAGAGTTCATT
CGCTCTGGCGCCTGCACCATGACAACAGTGAATGGGGGCCTTTGTTGTGGAGGTAAGTGT
GCGGCCGTGCGAGTTGCCATTAGCTTTTGACGCTTTTTTCACAAACCTATCAGGCCCCTC
CACGCCAGGAAGGAAATTTGTTATGGATCAGAGTTGGTTTGAATCCTGCATTGCTAGAGC
AGAACCCTGTCAACTAGCTGTCTGGAAGGTCAAAATGTGCTATTTGAAAGGCAGTGATGT
TTTCTTTGTTAAGCCCCTGTACCCACTGAGAGAGGAGGCGCTGTACGGAGAGGGGGATAG
CTCCTGTGCGTTTCACAATAAAATAGACTTTACCACATGGTGTTAACAGGGAGAGGTGAG
CGGATATCAGCTGCGGTGTTACATCTCTGTCACGGGGCGTGCTCTTACTTCAAAAACTGT
CCAAAgtcctcgcagatgttctcacagccgggccacttgcac
>NODE_140_length_840_cov_33.486904
TCCCAAAGTATTCAAAGATTCTTTTAGATGAAACACTACATTAAGATGTGCTGCATGTTT
GTTATTGCAGGTTTTTGAAACAAATACATAGAATCAATAAATGTCGATTTGTCAGATTTC
ATCTGCAATGTTAAATGTTCATTTACTAAATTAAAGCAGGACTGTGAAGGCAAACACATA
GATTAAACTCCGACTAGGATCAAGATCTCTGTTTGAGCACAGAGATGGTCTTGATGAAAC
ACTACACTAAGAACTTAGCAGGAAATGATGTCTTTTCGGACTGTTGCCGCTTTGCAAATT
TAAACAAAAAGCAGATTCATTCCAGAAATTGCGAAATAAACACAATACTGACACAAGGAT
ACCACAGAAATTGTAATCTTGTAATTCAATGTATTCACATTACAACATCCACATGGTTCA
GTTTGTGACAACGTCTAATGATCTTCAAATATATTCACTGTATGATACATAATACCAATA
TAGGCACTTCCAGTAAGTCTGGCAATATTGAAGCTACAGTATAGTGTCTAAATTACAAAA
TGGTAAAAATAAATAATGTATATCTAAAAGAGTTTTTGTAGTTTTAAAATTTCTTTACTG
TACAGCATATATGTATATTGTACAAAATGGAGCATCGACCTGCAAGGAAATTAATTATTT
TACGTTCACAAATACTGTGTATTTGGACATATTCTTCCTTAGTACATGTGGTAAGTGCAA
GGTACTAGTGAGAAGAAAGCAATTCATTATTTAATCATGTGTCAACTATATAAAAATACT
CATCTCATTTTGTTTACATAATTGTAAAGCTTGTTTGGTTCCCATGGTTACAATTATTGT
ACACGTGTGAATAAGCATGACAGTCAAATAAAACAAATTAAGACATAAAAAATACAAAAC
CGATATACTGTATCAGCTCGAATGCAAGTACCGACTTGCAACAGATGTAGCTGTGGGGCA
AAATTCACACACTGTCCACTCTAGAAAACTGTGATCACTGACAACAGTGGACAGAATcga
at
>NODE_141_length_315_cov_36.406349
AAGTGGGAGTAACCTGTGATTTTTTGCTGTATCTCGGGACGGGAAGGTCGTAGAGACTCG
GGACCGAGACCGGCGTCTTTGGCATAGCCAAATTAGGTGGGGCAGGTGGCATTTCCAGCT
GTCTAGCACGTCTGGTTCCGGAGATATTGGCCAAAACGTTCTCCCATTCACTTACAATGG
GACGTGCATAACGCAGCCAGTGTCATAGTGCTGAGGCCAAGATAAGTTCCCGTAGAAGGC
CTTTGAGAGCGCGTTTCAGACCGCTCTGAGTTGATTGGTATAGGTTTGTAGGGACACTTT
TTTGGGTCCCGTTGTATGGGCCAGCCCTCACCGTAAGCTCCGGAATTAGGGTTAGGGTTA
GGGTTAGGGTTAGGGTTAGGGTTTCGGCCTGGGTTTGGGCAAACGGTTAGTGCTAGAGAC
GTGAAACTTGTGTCTACCCCCCCATTTGTGGCCGCCGCGATCGCACTGAGCCCACTCCCG
AGTCTCTACGACGTCAG
>NODE_142_length_551_cov_46.767696
GAAAAAAAAAAAAAAAAAGTAGCGCAAATGCGAGGAGAATAATTACATATATCATGAAGC
CGTCCCTTTTATTTCGGATGTCACTTCTGATGTCACTGGCCGGCTTTGGCGCTAATTTGA
ATTCAGACCTTTATCAGTCGCCGGCAGCAGATTTTGAGTGACAGCGCCACCAAACGCCTC
TCGCCAGCCGTCCTATTGATTTCTCTAAATCCCCAACAATAGCATTTGCATGCTTGTTTC
TGTTATAATACAGATATGCCGTTTCGGAAATTAAAGAGCGGCAGGCAGACCAGAGGTAAC
TAATTGTGTGCCTGTGTAATGAGTGCAGTTTCAATTTGATATAACCCACAGCTTTTCCCC
TCGCAGGCCCGCGCTAAGTACTTTCAAGTCTTTGTGGGGAAATAATTGATTTTTTGTGCT
TTGGGCACAGGGAAAACTATTATGATCTTTTTGAATAATGGCAGCAGGAGAAAAGGCACG
TTGAACGATTTAAATTGGTATTAGAGGAGAGGAAGGAAGGGAAGGAGGGTTTGGTGACGG
GCGGAGGACTGATAGCGTAGCGGAGTCCTGGATTTTGACTGACAGTCTGCAAATGTCTAC
CAGTATGTTGATTACTCATTCTCTTAAGGTGGAAGTGGGGCAATGCGAGGTGTCGTGGCA
GTAAGTAAAGCCACATTGAGCCTGACTGGTTGGATTGCTGGCTTGAGGAGGGCGGTCAGG
GTGGTCTGGCTGg
>NODE_143_length_935_cov_22.000000
CTAATAATCTCTCCAGCTTTGAAGTTTCACATTTAAACCGAAATGCCTGACGAAACAAGA
AGCAGTGAACCACATCAGGTGCTGAGATGAATGAACTCCAGCAAATGAACTTTGGCAAGA
CCTTTTTGGATCCTTTGAACTTGCTATAGGGTCTGTTTCTGGTCTGTCAGGGGAGGGTGC
AGCGTTGTGGTCACTCTGTGGTATGGTCATCAGGCTTTGGCCCCTTCACTGCTCTTTGCC
AATGTATCTGTTTCCAAATGGGACCGAGACAGGCCTTAGATGTACCCTGCTGAGGTCCTC
TGAAACCAGAGACCCTTGAAGTGGACGTCTGCCTGTGTCCAGTCTGCTCCCAGGAACCCT
TTCAGATCCAAGGACTCCAAATGTGGCGTGCTGCATGAAGACATTTTGGACGTAGCCTGG
TCAGTAGGGTATCTCCCTGCCCCCGACTCACCACCACCACCTCTACCATGCTAACCACCA
GCAGCCCCTTGCAGACCAGGGAGCAGACCACCCTGGGCTGGTCAGCAACCCCTGCTTACA
CCTGCCATAAAACTTAAAAGCTACAGTCTCATCCCCCAGCTTTGAAGTGTTCAAAGCATA
GCTTAGTGACCTTTGATGCGACTTTGGCTGCAACACATGTTTTGCACCCATGTATAAACG
CAGGCCTCTCAGTAGACAAGGCGGGATTGTTTACCTACATGTGCGAAACGTAAGGGCCAA
TGCATGGCAACCATGCATGGAGCCTCCATTTCCACACGTCAAGTTCCCCATGGTGGGAAA
CAGACGAGTCGAACCGGACACTGCTTTGAGCAAACATATTCAACCACCATGTGTTGAGCA
TTACTTAAAACACTTTCTCTGTGCGCTCAGACTGTTCATTAGGCCACGGGCTTTCAAAGA
TAGACAGATGCAGCAGTTGAGTCACTTGCGTCTGACATCTTATTGCATATTAGACAAAAC
CAAACAAAATACATTTATTTCTGTACAGTTTGAAATACTGAGTAAAATGTGTCTGTAGAC
ACAAATATCAAAACCTGTCACATACTGCAAATAGGCAGCGATTGCCTGGTCAGAGTCAGA
CTCAGCCTTGTGAATTGAGACTTCAGTCTGAtattta
>NODE_144_length_700_cov_27.425714
GTGTGTTACTCAATGAGAGTATGACAATGTGAGAATTCATTGTGAATTAATCTGTTAATT
CAGAGCACTTAAGATCGGCAACGTGGACTTGACTTTTAAAGGCTTAACGTGTCCGGTTGC
AAGTATTCTGGTTAAATACAAAACAAGAATTTATTCATGTTTAAGCTCTATGTTAAAGGT
TCAATCTAATGTGCAACTATTTGTATGGCTCTTAATTGGAATGCATTTCAGAATGTGTAA
ACTTTAACCCAATCAGGTACAGACGATTGTTGGTTTTCATCTCAGTCTGTGAGACTGACT
GGTTCTGTGCATGTACGTGTCTGAGGCTCTACTTCCAGCGAGCATACTGTGTGTGTGTCT
TAATATGTGAATGCGTGTGTCTGTCGGTCAGTCAAAGCGCCAGCAGCGAAGGCGAGTTCA
GGGAATCAGATGACTGCTCGCTACTGCTGTTCCGCTGGTTGGCACTGACCCCGCAGGCTC
CCTCTGGGTAGGTGAACACAAATGAAGATGTGTATGAGGTGTTGTAGCTGCCAATGGCCA
CATCGTCATGGTTAACACCACCACCACTGTCGCTGGCCATAAGGCATGGCCCACCAGGTG
CTGGCTCACTTGAGCCATAGAAAGAACTAGAAAACTCTACCTCCTGCATTAATCCGGGCT
GAGGCTGCGGCTGGACTTGCTGCTGCTGAACCGGAGGCTGGGACTGTGTGGAGGCCGGAT
GGGCTGTGTAGGCAGGAGGCAGATAGAAAGAGTCTTCCTTCACAGTCAAGCCCACAATGG
AGACAGGAGGTTGTAAGGTCTGGGGAGGGAGCTGGGCCTGCACTGGAGGGAGCTGCCCTG
AGCCCTGCTGAGGCTGGTCCTGGTAGGGGAtcttacagttgg
>NODE_145_length_1006_cov_30.997019
ATGAGCGGATTTCACGGCAACATTACCAGTCAGCAGATGTGGCTACAGTGCGCTATAATG
TACTTTGGCGAGTTTACGCCATTGTGAAAAGCAAGGACAGAAATTTTAATGACTTTAATG
AGTATTAACGTGCACTCGCAGAATTGGGTCTGCTCTGTAAATACACGGTTATCAAGTTTA
TCCATTTGTTGTGCTGGAATAAATGACAGTGCTAGTCAGTGAGAATAATTAGAGCAATCA
CAGTGTTATTGCCCAGACAGGCTACTACATTTCATTCCATAATGACATCATTACCTCAAG
TTAATTATGTGTCTTGCGAGGTGACACGTTTGATTAAACACATGAATGCACAAACAAATC
AAAAAATTAGCTGTGGAATGGCACACTAAATGGGAGGATTTTTAATGGAGGAATTGTCAT
TTTGTTAGGTCGCCTCTGTTCCCAGGTACAACTGTGAAGGACAAATGCATTTAGGAGACA
CACAGAGAGAGAGAGTTGCCTCTACAGTGCAAAATGTAAGGTGAAAAAGAAGCTAGGACG
CAAAGGGTTAAGAAGCACAAACAATAACATTTCAGTAGCAGATGTCCTTGAGGCAAAACC
AAGGACGAGGCAATTGCTAATCTTGTATTCCCAGCATGATCAAATCACCAGGCAACAGAT
ATAAATAAAAGGACAGGAAATGAGGAATTCACATTCAACGGTGTCAGCAGCGAAATGAAG
ATTCATGGTGAAGAGCCCCGGTGAAGGCGGCAAAAATTAACTGCAAATAAAAGGGACAGA
CGGCCTCCAAAGTCCAGCGTATAAAGTAGGTTTGGTGGGAGAAAAACACACACGCGCTAG
ATAGGGTCTAGTAGATGGTGGCTGGGGCTGAGGCGAATGGGCTGCACTTTGTCATGGAGA
CAGGTGCTTTTATTTGACACCTAACAGGCTGCGCCCTGACTGGATATTCTAAAAATATGA
GTCTGCGCATGATCATCAGACTGTCTCGTTTTCCATTCATTTCACACCGTCATTTGTTAC
CACAAACACACACAGAAACCCCCTTTGACTTTGTCTGTTGGTCTGGAATGCTAAAATGAA
ATAGAAAATGTGCTGGACGGGGATGCTGCAGTAAATGTTAATGAAGTTTCATATTCACAG
GTCAGGCTATAATAAAATGAAACTGATTCCTGAGAATTTTCTGGTAAa
>NODE_146_length_784_cov_24.408163
TTTCTCCATCTCTTTCTTCTTTTTCTTTTCTCTGCTGAGGCTTTGACAAACTCTCAGTTT
CAAAATGCGGCTCTTGTTGATCAAGAGTACAGACATCTTTGGCTTGAACGTCGGGTAATG
AGAGAAATTAGCACAAATGCTCTAAGTAATAGTTCCTGTTTTTTTTTTTCACTCAGAAAT
TATTTTTCAACTTGTTTTTGTATCTATGCATAAATTAAAAAAATCGGCTGAAATTTATTA
TTCATCTGAGATGTGATTAATATGCAAAATTATGCAAATTAAGATGCAATTAGGCTCCAA
TTCTCTAGTGGAATTTTCCATTATAATTTAATACAAAGTAACAGAGTAATTGGTGTCACG
TGTAATTACGGTTACTCAAGTGCACTTTCAGGCATGCAAATGATTTGCTATATGTTGGTT
ATCCTATGCAAATGTACCATGTGGTGTTTTAACAAGTTGAGGAAAACACAATGAGCGCGT
GGTTACCCAGTGGGGTTGGAACAAGGTAAAGACACCAGGGTGTGTTTTTTAAATGAGAGA
AGCTGGAAAACTTTCAGTGCTCAGATTATCACCAGTTAAGACTTCCAGTTACTTCCCCCC
CCCTCCCCCTCCTTTTTGAATTTTTGATGAATGGTGGAGAGGCGCAGACTTTCATCCGTC
ACCAATCGATTAATGAGAGAAAACTGGTGTTTGGATGTGACTTGGGACTTGAGTTTGGAG
GGAAAAAGAAGTGGTTTCCAACACGAAACTGTTGCCTCAGTTGACACAATTCACAAGAAG
TGCGAGAACCCCACCTTCGCCACCACCAACCCCTCCTCGCTTCCGTCAGAGCTTTCTTGT
GTCTTCATTATAACTGTGCCCTGTTTGATCAATGACACTGCAAATGTCACAAGCAATCAC
AAAACATTACGTGCGGGACAATTACGCCGcagctcggtgtgacaaactttgcagtcggca
gccggg
>NODE_147_length_457_cov_15.879650
TTTACTCCCTGTCTTGCCTTTCTGTCTTTTTTCCAGCCTCTAAAACAGTCCTCAACAGCA
TGCTGAAGGAGCCATCGTTAATTCCAGACCAAATTTTGGCCAAAAACATCTACCAGGTAA
ATGTTTTAAGTTTAGTTGAATTATTATCAAAAACTCATTAAAATTCTTTGATTTCATGGA
TTTTTTCTATTTTTAGTGCCTATAGTTAATTTTTCTGTAGTTTTTTATGTGTCTGTTGCC
TCACAGTTACCCATCTAACAAATCCACCGCTCATGTACTGTGAGTTTTTAAATGTTACTC
CGGCACCTGGCTGACAGACGGCATCAGCCGCTCATGTTTGCTGATGAGGTCACGTGAGAG
CCGGCGGTCATGCCTGCCAATCTGCCAGCATCTCCTGTGTTTTCTCCTTTCCCTGCACTG
TATGGGCTTTTCCCCTCACCTCCCTTACACCCACCCACCCCTTTTGGCGCGCCATAATAT
TTCTTCCCCCTCTTTTCAGTGCACAATAAATGACTGCTGTTATGGACCGCTGGTAGACTG
CATCAAACAGTATCCTATCCCATAAAATTTTAAGCCTGAAATTGACGAGGAGCTATTGAA
GGGGATGAGATGTGTCTGGCTTCTCCTGACATAAAAGTT
>NODE_148_length_787_cov_27.058451
CAAAAAAAAGAAAAAAAGTCACACTACACTGGCAATACATAACACCACCGAGACAAAGAA
TCTTCATTGTTTCAGGGTTCCTATAAATATCTAGAGGTTATGCTAATAGATATGGGACAT
AGCAGAATGATTAATGTGTGTGTTGTGTGAGGGAGAGGAACTGTGTGAAGGCACGTCACA
TCACACTGTCAAGACAGGCCCTTCCTTCCCCCCCCCATGCACTTGGAGAGGCTGGCAGTT
ACCCAGTCCTCCATGAGCACACGCCGTGGACTGGTTCTGAACTGGTTCCCTCACTTGGGG
CTAGCCTGGGACCAAACCCGCGTCACCTCTAATTAGGGGAGGCGCCCAGGCACAGGCATA
ACGAGCTGATGAATAATTAGAATTGGAGGAAATTGTGCAGCCAGGGTGGCAAATCTGGAG
GGACAAGTGCTGAAAACAAGGCAAGCAGCATTAAGTCCACAGTCAGTCAAATCTGTGAAC
TTGGCCAGCGGCGTTAACACTAGGCCTGTGTGAAGAGGAATAAAGCTCCAGCACTGGTGG
CCAGCCAAGGCCATAGTCAGACCCCCAGGGTCGATTAAAGGAACAAATAAGATGTGGGTG
ATAAATGAATCCATAAATTGCCAGCGATGAATATTAATTCCTTACAGCTCTGGCGCTGTG
AGAATGCTAAACCACGTGCAAAAGCATGCAGAGTGTTGATACCGTGATACTGTGTCACCA
TTTTTGAGGCAGCATGTCAGAATCCCAATAAATGATTGACAGTCATATTTGGCTGCAAGT
GCTGTTCTCACTTCCAACACCCATGCTGGGGTGAAATTAGCCTAGCCGCTCTTTATTTGT
AAAAGAAGTCAAAAGGTTGCCCAAACTGTTTTGAATTTACATACATAAAGCCAGAGCATG
TTGATAGTCATGCTAAAGATAAATGTACATTGTAGATCTTGGTTTGCATGTGAGTtttca
aggtgtgaa
>NODE_149_length_873_cov_33.388317
CTGTCTGGTTTGAGCTGAGGGGGCGGGGAGGGCATATCCATGTCGGCATGTGAGTGACCA
CCTCTTCAGGAACAGTCCGGACTCCTTCAGGCCCTTGGACGGTGAGGGGATACGAGGGGA
GAGCTGAAACACAAGTGTCACCTGACCATACTGTCTTTTCTCTTTAGGTTATGTGATATG
TAGCTGGCACAGTGCAAGAGTACAAAAACAGTTTTGTTTTGCAGTGACTGGCTTTCTGTA
AAGTCTGAGTCTCGTGGTGAGTACAGCATTTGTCAGCCTTCCCCCCCACCATTGTTCCTG
CATGCCTGCAGTGAGAGTGAGGGTGGGGGGCGTGAGGAAGTCTTGACTTTTTTTTGAGGG
GGGAGTTATTTTGATTGTCTTTACCTATCAGGTGTAAATTTCCAGGCACTCAGTTCATTT
TGGGCCTGCTCCAGTTTGTCTTTAGTCTGTTCCAGTTCAGCCTTCATTTTGAGGAAAAAC
AAGTTGATGGCCGGATCCACCATGGATGACCGCAGTTGGGCCGCGCTCGGCTGCTGGACT
TGCTTGAGGTACTGGATCTGGGTCTGCAGGATACAACAAACACGTGTGAGTGATGGGTTA
TGATGAAGAAGTGTTCTGTGATTGATTAAAGTACCAAAACTAATCCTTAAATTCGACTCG
AGTTGCCAGTTTCACAAAAAAAATCTATAAAATCTAAAATAATCATATCCAAGTTGTATT
ATACAGTCATTTGATCTCAATTATTAATCTGAATCTCCAAATCAAAGAAATTTTGAGCAA
TTTCTGCATGTTGCCTTTTTATATTATATAGTTAAGCAATTCTAAGCAGTAGTTAGATTG
AAATTTAGATACTTCAAGACAAAATACTTGCGTAGATAATTAGTCCTTATTATTCATTGT
CATTTCCTATTAAATCACAATGTACTTGCATTCCAACAACTATTATACATGTTCCCTTCG
TGTTTGACCACACTAACTCAAAAACAAACAAAGTTCACAAGCCAAAGTCAAAGGTCTGAT
CTCCCCGAGAATATATTTGAATACATTTacataag
>NODE_150_length_533_cov_34.242027
TAGAGTTACATTTCAGGCAGTAATCAAGACATCTTACAAATGAAAATTGAAGTTTGTTTT
TCTAAGTTACCTCAGACGCATTGTTTCTCCATGGCAGGATATTTGTGTCATAAGTCAGAA
TCCAACAATCATGTTGGTGTATCAGTCCTGATGTATTAATGCCATCAAACTGTGGCTTTA
TAGGCTCAGTTTAGACTGTTGGATTTACCTGAAATTTGATAGGCTTTTAATCATACTGAA
GTTATTCTTGTGGTTTGGTCCCTTACTGTTCTAACGTTCCATTAGGCCTTCAGCGTGCTG
ATAGGAGAGTTTCAGACAAGCGAGGTTGCGTGCTGGATGAAGAGTTAAAACAGGAAGGGT
CATAAAAAAATGATTCAAGGGCTTAAGAGGGGAGGGAAGGAGGGTATTTTGTACGAGCCA
TGCGATGGAATCGTGTGTTTACCCCCTGACATAGATGTCAGACATCTTCTCTCCTGTCAT
GAAAGCATCGTCCTCTAGAATTACGTCATCAGTGTTCCAAATAACAACACGAAGCTCAAA
GCTAGACACCAGCAGAGCATTGACCAGAGAGGAGAGAAAGGACGACAGACAGACAGGAGA
CACACCACAAACAGAGAGACGCGACACAAACACGCACACAGAAAAAATGGAAACAAAACA
AAACAAAAAAAATAATGGTTAACTGCAAAAAAAAAAGTCCACACACAGATTACAC
>NODE_151_length_645_cov_43.240311
GTCACATTTATCTCAGTAATTGGCCTCAGTGTTTAAGTGGATAATGTGGTTATCGCTGCA
TTCTTTGTTTCATTTCTTCCCCTCCACTGCTCCTTTCTTTCTCTCTCTATTTGTCTTGCT
TTTCTTTCTTTCTTTTTTTTTCCGTGAAACTGTTGAGCTGGTAAGTTCAATGCAGAGGCA
CGTATGCACTCTGGAAAGGTAATCTAGAAGCCAGTTGAGCCATGACAAATAGGGACAGCT
GGCCTAATTGAATCATTTGAGCTAAGACAGCTCAACTTGGTTATCCCCTCTGCAGCCCAC
ACTGATATTAGTGCAGGAATCATTAGCCATGAAATCATGTCTGCTCTCTCTGACTGCATC
CTTTATGACATGACAGCCAGCCCAGTCTGTCTCTTTCACTCTCACACCAAAAAGAGCCCT
TCATCATAAACAGGCAGAGATGGAGGCAGCCAGGACTGAGTAGGATGTCTCTTTGTCTTT
TTCTGAACGCTTGTTCTTATTAAAGTGTTTCACAAGATGTCATGTACAGTGCATTGTGCT
TATATCAAGGCATTACTGTACAGCTGAATCGCAAAAACATGTACTTCCATCCAATTTTTC
TGCGGCTATCAGTATCAGGGAACGCTGTATGAAAAAAAATATATATTCAAGAATGTACCA
GACATGTCGCTTTTGAAGAGATTTTTCTGTCCTCTGTCAGTGAAACATTTTGAGTCGCCT
ACTGTCACACTTCGTAGCCCTTAATGAGACACAATTACTTTCATTCCTGGAGACCATTTG
CAAATAATGCAATCAGGtgggcacgatgggctccactgaaggatcca
>NODE_152_length_839_cov_40.258640
GTCCTGAACCGAGCTGCGGTGGCAGAGATCTGGAAGCAGCCGTGACCCGAGCCCTGGATG
TCGCAAGATTTCCTGTTGAATGCAAAAGCAGAGCCAGCAGACGTTTAGACGTTCTCATAT
CATGACTTATTTAAGGTTTAGAGAAGGTTTGAACTGCCTTATGTAATATAGAAAGCAAAT
GATTATTGATAGTAAACTATTAAACACTAAGTTCCAGTAAACACTCTGTGGGTAATGTTC
TTTTTCCTTATTTGAGAAAAACGGAAAACAAAGTGAACATTGCACTAATGTGTTAGTGTT
CATACAGCAGTATAAAAGACAGTTCAGAAGGAGCCTAAATCTGAGCTGAATCCCATGGAC
TCAAGAGTGCAGCTGCGTGCACAGCAGTCCAACAGCCCCACACACAGCGGAAAGGATATG
AACATAGCATATGCAAGACAGTCTGAACATTTCAAAGTTTCTGCACAAGATGTCCAAATG
TTTTCTCTGGCTATATCTTCAGAGGCTAAACTGTGATTAATAGCAGTGAAAGAAGCCTTT
GAAGCAGGATTGGTGACATCAAAGTCCTAATCCATGGGTGGCAGGATTTTTATAATGAGT
GGGAAGTATCTTAACACATTTCAAAGGGTTTACTCCATGAATAAACAATAGCTGCACAGA
TGTGCCACACACACCTTTAGAAAAATACGTCTGCAGACACAGGAGGCAGCATTACCCAAG
CAGCCGTGTATGGCAAGGAGGAAAACCTTTGTAAGTTTTTTAAGATAAAGCTGAAGTGAC
AGGCCAACAATTGTTCTAGATTTTCTACCGCACACAGACGAACTTCTAAAATGCAAATAT
GCAGTCGACGTCTGCAATAGAATTTCAAGACTCACGTCAGTGGTTAAGGACAACGTCTGA
CAGCGAGCCAAAAATTTAAACACTGGATCAGCGGTTGTCTTTCTCAGAGGACTTTGTGCT
ATCAAATGTGTATTAGTGGCTTCAATCAAACACTGGAGAGATCAAAATCAATTTATGATg
g
>NODE_153_length_756_cov_18.981482
GCGATGCGACCGCGGAGCATATAATTTTTCGCAGTCTCTCAATCACTCTGATCATTGCCT
TGAAGAGTGGAATGAAGGCGGAAACTGAATAACAGGCTGCACTTTGTGTTTTGTTCAATT
AGAGAAGCATTTGTCTGCCACCCATGTCTCCTCTACTCTACTCTGCGAGCCTCGCTGTAT
AATTAACCTCAAATGGCAAAAAATGATGTTGATAAATTACACAAGCAGAAGGGGAAAAAA
CAAGCCTATCACTCGCATGAAAGCCGAGAGAAATGTGTGGGTATATTCTCAACTCCAAAG
TCAGGCAGGCGAATGGAGAGAGAGAAAGAGAGGGAGAGGGAAAAAAAATAATGAGGGCAT
AATTTTAGAGAACTAATTATTTCTATTTGTCTTTTGTCACACTTCTCTAATTCTGCGATA
TTAACACAGTCTGTGTTTATTAATTGCTTTTACAGTGTTTTGAATCGGGTCCAAGAGGGA
ACGTGGCTCTTTTCACAGGCAGGCAAGCTACTGGGACTGTACCTCGCCAGTACTGCCTGG
CAACGGTGCACATGCGAATATCTTCCCCCAGTATCTCCTCCGGTTCCCTGCCGCTTCCCC
ACTCGATGTGTTCGGCAAGTTTACACGACCCTGTGCACAGAGATAAAGTTCTTTGTTGCA
AGATTAAACATCAAAACAGTTAAAGTGAAATTAAAATTAAATGAATGAATGTCACTGAAG
CAAAAAAGACTGTAATTAATGGATCCCTTAATTGTCTTCATAAAATATTTGCATGGGCAT
AATTTGCATAATTTACATGTATTAATTAATCTTTCAAAGGAATTTTATGCTGAGAGAAGC
CAAAAATTCCCTTTGTTTTATTTAGCATCTAATGAAATATTTATTCTCTTTAATGAACTT
TTCATCTTGATTTGAATATAAAAatactaaagttttaa
>NODE_154_length_653_cov_21.336906
TTTACAAGATCAACTTTGTTGTTGCTGCAGTTGGGCTTCGTGCCAGAGGAGAGAAGCCGG
CTGTCAGCTAAAAATGTACATATTGTTAGAATACACTGCTTCTCCACCATTATTGATTTC
ATCCAAAAGACACTTTATAAAGTTTCTCTCGCCCTGCAGTTTCATCAGCGTTAGACGAGA
CATTATTCTAGTTACATTTATAGTAGTAGACAGATGAGCACACCTTCGATTACATTCATA
TCTGTAAGCAAATATTTGACAACTCATCCAGTCTTATGTCTTCTGATGGCAGGGAGCTGG
GGAGTTTATTGTTATAGTTTACAGCTTTTTTGTTCATTCCCCTACCTGTGCATCCATTAG
AGCTTACACACAATTGCTGTGAACAATTGTAAGACGTGAGCCAACAGTCCTCGACGCTTC
CTCGTGACAGCATCAACACCCCTTTTTCCTGTGTCTCTCTGCCTCCCTCTCTCCTCAATG
GCAAAGTCAAAATGGCAAAGCCCTCCAATCACATTACTGTATACCCGGGAACATTTAAAT
GCTAATGTTATAAGCTCACATGCCTAATATGATAAGCTGACAAGCTTATTATAAGCTCTG
AAGTTTTAAGAGTTTCTTCCATTAGTTATCACAGGAGGCATTAAATTGCATCACTGCACT
GTGCCAGAAGGTATGGAGTTAAATTCTCCTGCAGAAGAGATTATTTTGGCAGCTTTCTGA
CAGCACTATACAGTGGCAGGATTGTACATAATGGTTTGTCAAGAGACAGGGAGTGGTTGC
AGCTAGATGTGTATGCGTGTGCGCACATGTGTCTTATCTTCTGGTTTGTTCGGTa
>NODE_155_length_560_cov_27.803572
GGAAGGGTAATGTAATGATTTATAGATGCAATTTTAACCCCTTACAATGCATGCAATCCC
AAATGAGTTCAACACTAGAAAAAAATATGTCTGTAAAGAGCTACAATAATCAGGGGGGAA
AAAAGCACTGAAAATGTGTGGTCCTTTATTACACTGGATTGTAAGAAATTCTAAGAAAAT
ATTCAGCAATCTAAATTGTAGGGAAAGTTCTTTAAGGAGTGCCAGGACAGTAATTCATTT
CACCTTAATAAAACCTTGCTTTTTTTTAACAACAACTAAAAAAGAAATTTCCATATTACT
CTTTAACAATAACAGAGAGTGTAAGAGTGCTTGTGACAGGTCTGTCTAAAGGCTTGCATG
CAAACTGGCCAGAGAGAAGTGATTGGCTGAGACTTGGCACGGTGGACGGACAGACAGACA
GACAGATGGACGAGAAACAGAGAGAGAGGACACAACCCACTACCTTAATGAGCCGTCGCT
TTATGAGCTGCTGGTCAGCGGAAAGAAAGCCATGATTGATCTTAGGGAAGACCATCTGAG
CAGGTGTGTGAGGTCAAGAGGTCGGAGGTCAGAGGTGAGAGAAGGTTGAAGAAGAATGAA
GTCCCAGAAGATGATGAAGAAGAAGAAGAAGGAGGAAGAGGAAGAGGAGGAGGAAAGAAG
CAAATGCAGAAAGATTTTGTTAGAAAAGACCTGTGTTCATGAACCCGGCTGCAGCACCTT
CACAGATGAGAAACCCACACTT
>NODE_157_length_728_cov_46.079670
ATTACTGCAGCGCATCTCTGACAAATCCTGTAGTGTTTATTCACCGCGACACTAACTCAT
CCATGATAAAAGTCATTTTTTTACTACTAACCAATTTCTAACCAACTAATGTACTAACAT
CCTAATTCTTCATCGTTGCTTTGGGTTTTTGTTTTCTGTCCATCCTTATTAACAACCTTT
TTTGTTCACTATTCTTTTGATTTCCTTTCTTCCCCTTTTTCTGGAAAGCAATCAGGCATT
GGACACGCTATGGTAAACAAACTACATTGTCTGGTAGATATCATTCTTATTGTCTTTTTT
TTGGGTTTGCCGTGTGTCCCCTCCCTCTCTCTTCTTTTATTCGTTCTCTTTGAGTTCCAT
CCTAGACACTCTTATCAAAAAATGAGGAGATGGGTTTGTATTACCAGGCAATTCTTTCTT
CGCTTCTTCTCAATTTCCTCCCTGACCTGCCAACAACCTCCTTCTTTACCCCACAATACC
CCATCCTGTTTTTTTTCACTTTGGCTTTTACTTTTTTCTCTTTGTTTTCTCCACATTACT
GCAGATTTCCAACAAGTAAAATAATTGACTTCTTTGCCTTTGTCAGGGCAACTTACTTTT
TATTTTATTTTTTTCACACAAAAAGTCCCCATTTTTTGTGAGGACTGTCGTCCAGAACTG
ACAGAAGCTTACCACAATCCCAAAGATGGTGACCTCGACACCGAGCCCTAAACGAGAAAA
AATGGCAACCCTTAACCTTCATTGCGGGAGCTCTGACAGTTGTTTCCAACTCACTATGGC
GCATGGCATGCCCACACCTCATTGACCTATCACCTCCCAAACTCATATAACCTCAAACCC
TGTCACCCAGAATAACCACTAACACTCTAATTCATTCACTCACCTTGTCaccgtttcact
cactttgccc
>NODE_158_length_633_cov_23.219589
CCACAGCTTTTACTGTGTAAGAGAAAACAGCTGAGCTATTTCAGATATATCCCTGACACA
GATATAAGTAAAAAAACAAAAAAAGACAACAACAAGAAAATGTCAATAACCCTGTTCCTT
CATTTCACTGTAAATCACCTGCCAATAAAAGACTCCAACCACCTTGTTTGATCTACCATG
CACTAAACAGTAATTTTATGGCCTTCTTTGCTTCTCTCACTGAACTTTTCGGTTCAACTC
CTCACCACCCACTAGCCCTTACCCAGGGTGCCTGTGCAGAGGCAGTTGTGAGTCCGGGGA
GGTGGCTTAGTTTGGTGGCTGTCCAGAATCTGTTGCACTAGCTGCTCCACTGAGAAGCCA
GAGCTGCTGTTCCCATTGCTGCAAGTCCACTTGATGCCATGAACTGCCGGGAGAGAGGAG
GAGACAGAGATGTCAGCCAGCCCAACAGACCACCAGCCACGCCAACCCCCCGCCCCACCC
ACTGCCCTCTCTGTCTGCCTGCCAGCATGCCTTATGCTGCTCACTGAACAACTCTCTACA
AAAGTGCTAAAACAGAGAAATTAAGATTTCTGTTTTTCCCTGAAGGGAAACAAACAATCC
ATGGATCCCATGAGTAAAATGCTAATATGGTTTAATTAGTACAATTTAAGTGGCATTATC
GTTAGTTTTATACGTATTCTGATAATGCGTAATCACAACACTCATGTTTTCATAACAAAA
TATAAACTTCATTTTTCCTTTGCGCCTTGTTTTCTTTCCTTAGTTCAATATTGAATAGTT
GCTCTTCTGTTGTAACCCTtaaccctaatgtcaag
>NODE_159_length_659_cov_33.119877
TGAATACTGGAGAGGATAACGATAATGATGATGGAGGTTATCGTGGAGTAATTACTGTGC
ATGGAGGATTCCACGCAGTGTGAATGAGTAAAACACCCAAGCGAGAGAGATTGAAAACGG
GAATGAGGAAGCAACGTTGAAGGGGAGGGTGTGTGTGTGTGTATGTGTTGGGGGGGGGGA
TTGTATCTCTAAATGTGTCGCTTGATTGAAGTGCGTAAGGTTCTGAGCTAATTACATCCA
GAACCGCAGCCTAGGAACAGATGCCACACTTGTGCATCAATAAATGCTTATAAGTAACTT
ATTTAGGGCTGCCTGCCATGCAAGGAAATGGCATGACTTAAAGCACAAGTGCCCAGGGGC
TATTCCCCAGCTCTTTGTCTTGTCATCCTGCATCTTTTAAATCTATTCACCGCTTCAAAA
CAACACAGGCAGACAGCAGGGCATGGCAGGAAAAAAAGAGTAGAGGAAGGGAAAAAAAAG
ATACAAATATTCACACTTTGCAGACAGTATTATGTTTGCCGTTTGGGTTGTCTGGCATCA
AAGATATGCTGTCTTCTCTTAGATTTGTGAGTGGTAAAGGAGTGGTAAGAGCGCTGTTTT
AAGGCCAAGCTCCCGTTTGATGAAATGCAGCTGTTCTTTAAAGTTTTAAGATAAATATGT
TCTGACTTGAGCGTAGAGAGATATATTAGCTTGACAAGTTGGTGCTATGTTTTATTTAGC
TTTTGGTGTAATAAAAAGTGTCTTCATGCCTGTAAGTTGTGTGCTGTCACAAATTATAGG
TACCTTCTTGCTTTATGATTGTGTCTGGTGCGGATACAAGAGAGGTTTTGGGGAGGCAGC
a
>NODE_160_length_809_cov_36.451176
TAGTAATGAATGAATGCATATTCATTTATGCACAAACACACATACACACATGTATGTGAA
CATTCTCAATCATCTGATACTTCTGCCGTGCCTGCTTTGATCCTCATTGTGCAGAACATC
ATACCAGTGCAGGGTATTTCCTTCAAACCACCACTGGCTTGTCAGTTTCTCCTCAGTGTT
ACTCTCTGTGTTGGTGTCTGATCTTTGTGAGCATGAGCAATGTGTCCTAATGTTGTCAGT
TTCATCTAAGAAAACACACGATATGGGTACAATTTGCATAAATTTCCAAATGGAAGGCGT
GAAAGCATGCTCGGCAACTGTGCCTGTTTGTTTAAAGTCAGCCAAAGCTCTATAATTAGC
AGTGTTTAATTATGGAAATGGCTGCCGAGGAGAATTTCAAACACACTTCTTCCCTGGATC
ATTAGTCACAGGGGCAAAAAATGAAATGCTTTCAGCAATGAAGGGTTCATATTTCAAGCT
TATAGCTGCTAAAAGGGTGTACTCAGAAAATCAATTTTATGAAAGTCCGTTCAGCACTAA
AGGGAGTTCCATGCAACTAAGCAATTTTGAAATAATGTCGGTGGGGGCCTGATTCATGGA
TGGTAACAGGACTTTGCTCTCCTTGCCTGGGACATTATCCTCTAAGCTAAGGTCAGAGGT
CAACCTCTGGTTTAAATCAACCTCTGTTTAGCATAACTCGATTCTTAAAGGGCTGCTGGC
AACTCCACACTGAATAGATAAGTAGTCTTCTGCAGGCAGAGAGCATGCAGTGTAGCAGAT
CAAAGCTTCTGAAAGCTGTCTAAAGACTAAAGTGGAAAAGGGGAAAGTTCAGGTAAACTA
TGGCAGGGAAACTAACCTTGACCCTGTGAAATGCCAGTTACTTTGTACCACAACAATGAT
GTCTTAATCATAGCCACAACCTCACACATTGGCTGTAAACATACAATTTGTGCATGCCCC
TAGAACACAGGCGCCCTCCATgcaataaatc
>NODE_161_length_892_cov_28.963005
TTAGATTCACACAACCAATAATCCTTTCTTGTGTTAATTTTGGTACACTTAAATCGCACA
ACTATCAAGAGCATTATTCGTCTCTTTTGATGATGCAGACTCAATTCTAATCAGACTCCA
TGGGAAGAAAAATGAAATATTATTAAGTATGATTATTCTAAGCAAGGCTCTGAGAAAACG
TCTGTGTTATAATCCAGGGATTTGAATAATCAGGTTGAAGATAATGGGCTGGGCTGGCCT
GGGCGTAAATAGAGAGCATCCACTCATCCTCCCAGTGCTGAACTTAATGAACTTTTAATT
GATGCGGTTTTGCAAGTCCTTTTGTCATGCAACAGAAACAAGCCTCTCTGCTGATGGGCC
TGTTTTCCCGACTGGCTTCAGATTGGTTTACAGCAGGCCCTAAGTACCATGTAGTTAGTT
TCATGTGTCATATAAAATCTGCCCAGGCACAACGACGCCTGCAACTAAAACCTTAAGTGC
ATCCACAGGAATCACTCACCGGCTTTGCACTTCCGTCTTAAGGAAGGAGGAGAAATTCAA
TCACTGCCGGCTTGACACACCGAAGATGAGGCACGTGTTCCTGCTTTTAGTTGTTTCGAA
GAACACTCTGGCAAGGCAAGCTGGGATTTCTGTATGTCTGAATAACATCCCTGATATGAC
CAGATCCTGAGTCACTCAATATGTCAGGCCGTGTTTTTCCCAGCCCACGAATTGTGATGC
ATAGATAGAGATATACCCCTGTGAGCCAGGTCATCTTTATTCAATGATTTGCTTATTTAA
ATCAAATGTGCCTGATCTGTATCTGACACAAATTCCCAATACAGTGCTGCATCAGCTTTG
TAAGGGGGAGCATCCTTGCAAAGCGCTTGGCCCACTTTACTTCCCAACATCAGTAACCAC
AGCTCAGGGACTGTAACACAGCAATCTGTTAAGGAGATAAATAATCAGATTTGGCACAGC
ACTCCCATCCCTCTCTTGCCTTTCATTTGTCTTACATGAGAAAAAAATGATAATTAAATC
ATTTAGGGTAAAGcgcgctgtgacaccgagaaggcggaaggagaggatccagta
>NODE_162_length_734_cov_29.282017
TATTTAGTTGCAGGTACATCTGTTGCTTTTTCAAAATCCTCCCTCACGGACACTGCTATA
CAGCCATCTAACAGCAGAGGGTGTTGTTGTCACATTCATGCCATAGCAGCATTTGCCAGA
GCTGTGTTCTCTGTGAGACTTTGTTTGAACTTCTTTGAACAATCTATAATCTACATTGTG
TCTTCTTTCTTTATGTTTGTACACAGAGTATTCACTGAATAGTGCAGACCTGTCCTCCCT
GTCCGGCTTCAACAGTGGCAGCTCCCTACACCTCGGCTCAATGAGCGGGTGGCAACAGCA
ACACCTTCAAAACATGCAGCATTCAGCCCTCGGCCAGCTAGGGTGAGCGCACTGAACTTA
CTTTGAGGTGTTGTTGGCATATGCATGATGTAACACATACGGTTTTGGGGTTTTTTTGAG
ATGCCACACTCAGATATCTAAGACTCCTTTACTGTTTTCAATCTTCACTTGAACACAAAT
GACACCTCACAAGTGTGTGTGTATGCGTACTTGCATGCGAGTCACTTTGTTTCTTGCTCT
GTAACTCTGTAACCTCTTGCGTTTCCTCTCCTTCCAACAGAAATTGCTCTAGCTCTCACT
TATGTCAGGGTTCAAATCTCTCCCTGCCCTCTGCTCAAAGCCTGCACATCAAGTCCGAAC
CTGTTTCTCCTCCTAGAGATCGCACCAGCAGCACACCGGGGGGCTACGGTGGTGGGGTAC
CACCTCCCCAGAACCCCTCGTCCCGCCAGGACTCGGGACGCTCCCCTGTTGATAGCCTGA
GCAGTTGTAGCAGCTCCCATGAGGGCAGCGACCGCGATGAGCACAGGAATGAGTTCCACT
CACCTCTGGGACTGGCCCGGCCCGCCCTGGACGAGCGCGAGAGCCCCTCCATCAAACGGG
TGCGCCTGTCAGAAGg
>NODE_163_length_585_cov_43.066666
GTGTATCTTTATAATGCTGGAATGAGCCACCGCTACCCCACAGTCGCTTAATGTTTCATA
AACGTCATTTGGAAGTAATTCAGTAAGCACCCTCATGAAAAAGAGATGAAATACAGATTG
CCATTGGGTATATTAACACCTGTCACATCAGACCAATATCATATTGCATTGCTGTAGTTA
CCCAGCTTTCTATTATTTTCTCGACTCCCAAAACGTCACCTTGGCCTCTCAATCTACCGA
TGTAATTACCTCATCAAATAAACTATCAACAAAGCTCCTAAAATAGGATTTGTGGAAGTG
GGGGGAAACAAAACAAAATAAAAAAAGGAGAAACATATCATCACGCCCAACATACTGTAT
GTGAGATGTGTGACGCTTAGAAGTCAGGGGAGCAAAGCCTTGAGGGCATACAATCAATAT
TACATTTTCCATTGCCACCTTCATAGCTATTGTAAATGGCTTGTGTCAAAAATAATAACA
GGTTGTATCAGGAACCTTGGGTTTGCAATTTCGCTCCTAGTGCTTGGAGGCCCCGTCTGC
ACTCCCTCCCTTACCCCAGCACCACTGGGTGTTAATGACGCCGTAGTGGCAGACACTTCT
CACACCACAACTGACTTTTTTTCCCTCTCTGCCCATTCTTTATCTCTTTACTCCTGACAG
TTCCGAGAACTGCAGGGAAAATGTGTATGTGTAAGAAAACGCTTACTACTAGAGATGATT
AGCCCTTTGTGCATGTTTCGGCGCTCAGCCAGTAGCATAGTATTATt
>NODE_164_length_744_cov_14.919354
CTGGTAATTGCTTTTGCAGCACAAATTGTTGCAGACTTTTCTAAGAGAAGTCAGAGTTCA
AAAACAGTCTGCCAAACAAGCAGCATCATTACTTGGTTGCCAACTTGGATCGCCGGCTTT
GAACACAAGACCAGACACAGTGATGATCTGTTTTATGGGCCACATAAGGACTGAAATATG
AACACTTAAAGCTACTCGCACAAACAAACGCAGGCATAACAGTAAATCAATCAAGAAAAA
TCATACGCATACACCCATGTGGCCACCCCAAAACAACGACGCACACCTCCCTCGCCACGT
ACGCACACATTTATTTGTGCACGGCACTAAGTGGATACATTAGACAAGAAGGTTGAATTG
ACAAGCCTATAACTTTAGAGCCAATAAACGCTAAGAGGCACCACAGTGAAAGGAGACCAG
ATCCAAGCTGCTCTGTCGACAACCTGGCCAAAACGCTGGAGCTGCTGGTAGGGCCCAGCA
AATAAAGGGTGAAGCTTTTAGGCAATGAGCAGCAGGTGATCTCAGCTTTTCTGCAAGTCC
TAATGCTCCTAAAAGCCTCTCTCCCTGGTTCTGTAATTGGGCATCAGTAGTTAATGTAGT
ATTGACTGCATTACATGCTCCTGTGCATCCTTTCCCACTAATGCCATTTGCATCACCTTG
TACATTTACCATATTGCTTAGCCAATAACTGTTAAAAGCAATCTGAATCATGAATCATAT
AGCGAACTTTTAGCTAGACAGACATCCAAAGGAGACAATTTACAGTTGAGTTAATTTGAG
TACATTAGCAGCACAACATGGATTCAGTCAGACAGAGCAATTTATGTCTCTGCCGCAATC
CTTTTATTGGTTTTTAGACGTGTAAGTGAAAGGATGCTCTGCTAAGATAAATGAAATATC
CATTTTCAAACATAAATAATGGGTTa
>NODE_165_length_900_cov_36.764446
TCCTCTCCGAAACGCTTAAATCACCCCTCACCCCTTTACTGCACCTCAGATACCATCATA
AATGTTTTAGAAGCAGCAGTACAATATGGAAACAAAGAAAAGATAAATACTCAACTCCCT
GCAAGGGGAATAAGGCCCCAAAATATGTTTTGGAAACATAATCAGCATCATAGCAGCTCT
GTGTGTCTGTTTACATTGTGGCCGCCATCGCTCCCCTCTCCTCCAACAAACAAGAGAATG
GGGGTATGGAGGAGAGGAATAATAATAAAAATAGAAGAAGAAGGAATTATATTTTGCATA
TTATTTTAAGTAACTGTTCAAACTTCATTTCAGAATGGTAATCCACAAAACAAATATGTA
GCCGCATATTTTAAAAGGGAGGCTCCGCTCGCTTCAATTTCCTATTGTGATGTTACGCCG
TGTGTTTGCTCTTTGTGTCTGTTTGAATTGATTTGCGCAGCTCGGCAGACAAGGGCTGAA
TGCTCAGACCAAGAATCCATAATTTCATATGATCTGATAGTTCTGCAGTATTACATTGAT
TTTTTTCCCTCTCCCTCTCCCTCTCTTTGGTGCTGGTGTTAACAAACAAGCGGAGGTACC
TGCGCTCAAGGATCCAGAGGAGAACAAAAAGAGGTGTTTTGTTCGGGCTAAGGTGATAAT
GTGGAGACAGGGACATGTTTGTTTGGGGAAGGGGATATGTTTGTTATGGGTTGTTTTAGG
AGGAGCTACTTCCCATATAGTCTATTAGGCCTGTGGCATCTGCAGCCACCCAAAACCTAG
GATTTAAGACTAAACACTCTGCTTAGCTGCAGCTTGTTACGTAGACGCATTATGCCCATA
CAGCCATTAACTAATATACACAAGTGCAGTAGTTTTGATGCCTCACAATAGATTAAACGA
TTAAATGTTGGCTGTCATGGAAATAAGCCATCCACCCACCATACTGTGAGTATGTTCCAC
TGATGGAGGGAGAAAAGAGTGGCATACTGTCTCAGTTAAACTCTGAGATAACCTTTTATC
TATTATTTAATCAGGATTTTTACCTAAGTCGACCATGTTTAAGTAAcaacagacaacttt
tc
>NODE_166_length_881_cov_42.373440
GTGACGATGACAGACAGCAGTCACAAACCCAGTCAACATACATACATGGAACATCTGCAC
ACATGGAGTGAAAATGCATTCTGGCACAAAGAGTCCCTGACTGTGCAATCTGCATCACAG
TATTTCACCGATAATGAATGGTGTGGAAAAAGGCAGCGGTGCTACTGACTGTATACAATA
TGGCTGATTTAGTGAAGTTTGGGCAGTTAGTCACTTGACATGAATAGCCCTAAGAGGTTA
ATTTACCTGTCACATTTTACGTGTAAAGTCAATCACATTTGTTCCTACTGCACATACTGC
CTGTACTGTAGTAGAAAGCTATTTAGCAGGGGATGTTGCGCTGTATGAGGGTGATAGGAG
TAATCAAGGAGAGGAGGGGGCTTCTCCATAGGAAGTTCCTGCAAACAGAGTGCACCCACT
TTTTAAACCCCATTTGTCTTGTTAATGCTCCCCTCTGATTACCTGATTGCACTGGATGAC
TGTGGAGAAATCTGATTGCGTAAAATTATATAGAGCAAACTTTTGATTGGGGAGGGATCT
GGCGAGCTTGCTGCCACCATTGACAGGCTTTGTGAAATTTGGCCTCGCTGATTTGAAATC
AGCTAAGTGTCACGTCCCGTAATTGTAATCAGAACTTAATTTTTTATCCTTGTTCTCTTT
CAGAGCACAACTTTTCTCACGCAAACTTTTAAAGCTTGAACAATACTGCAGCCATGTTCC
ACATACAATAAGGAAAAATACAAAGCGCTCTTTCACTGAGATATAATCCACATCTATATG
GCTCAGTGACAGAGCATGTGCAGTGTGTACTTATCTGTGTTTTAAGCAAAGCACACAGTG
ACTTCATTAGCTTCCACTCCACAGTTTAACATATTAATTTGACCGCATATGCAGGTAATG
TTCCTGCCTGTTCCTATTTCATTTTAGACTTGGACTTGCATTTGGAAGCAAAAAGAGCTG
AACTGCTGCAGTGCCCATCTATCACCTGGATTAAAAGTGATTAAATGAAAATCAttttta
aataaagtagacactaccagctgttgaagcacatttttgaatg
>NODE_167_length_892_cov_27.135651
TCAAACCTTTGGGAAATGACATTGTGAATAATATATGCAGCAGAGGGAAGTGGAAGGATT
TGAATAAATGTCTTGTCATTGACTCAAGTTGTCCTATAAAGGGGACAAATCCATTTTTGT
GTAATGCATTTTAAAATTTAGATTTTGTTATATATATATATATATATATATGTATTCCAA
AGTGACTCGGTGTGATCAGGGCCTTAAAGGGTTAAAATCTGTGCTACTTGGAGTGTGTCC
CCCAGAAAAGGAATGAGGTCCCCGGGAATGTTTTACAGATAAAATAAAAAGAATCAGGAG
AATGAGGGAAAGAAGAGAAGTTGAATATATATTTCATGTGATAAGAGAAAGATGAAGCGC
GAGAAAAAAGATTCCATTACAGCTGCGACAGTTACAAAACTGCTGCTGTGTAGAGTAGCC
TCTGTTGAAAAGATTGATGCAATAAGGACTGACCTTGGCTTGGAGCAGGAGTCGGTGATG
TATGTATGAGCATCTCCCTGCTAAATGGACCCAGATTTGTAGCACTAATATACATGGAAG
CCCAGTACCAAACTCGCCACGGCTATAAATCAACAGCCACTTTGGGTGTCATTTCTGGTT
TATATTCTACTATTGTTCTGTGCTTTTAATTCGTGTCACTGCCATCTGTTCATTTGATGC
AGTTTCATACTGTATGATTTGGCTGCAGAGATACTGTGCAGACAATCCCTGTTAGACCAT
CAGAGTGGATTAACTGCACTGGTAAATTCCACTGAGGCTATCTCACAGCCGCATGTAAAT
AGAATCTGAATCGAGTGAAAGGAAAAATAGAAATTTCAAACTAAAAGTTTTATTGTTTGT
CAGGAACTCGGCAGAACAGCGATTCAATATAAAATTAACAAAGAGCAAGAACAGCAAGAA
AAACTCCTGTTAAAACTCCAGCTGAAAGGCTTGTGGATTCAGATTGGATGTTTTCCAGAA
AGCTGTTCCTGAATGAAACAATATTATCTTTTCTCTTTCATTTTCAGCTGTGTctagatg
ttctgttgttcatgcacatatgcaatacaacttaattgtcagcttacattgaaa
>NODE_168_length_756_cov_28.007936
TTTATCACCTGTGGGGAAAGAAATGGAATGTTTGGGAGTAATTCCTGTTTTGTTTTTCTG
TTGATTTATGAAGGATTTTGGAAGTACAGTATTTAAAACATTTAGTTAGATGTTTGATAT
GTCTTTGGTTCGAATGGACCTTGACTTCTAGCCATTGGCAACATCTCCTTGTTCCACTAT
TGCCAATTTGGGACAGAGAACCACAACCTCGCCCAGAAAATTAACACACTGCTGGCAACC
ATCACCTCCAGCTGCTGCAGCTGAGGTGTTTCCAGGTGCAGAATACAGAGGCGTTTGTCC
CAGATGTGCACCTGGATGTTAGTCTCAGTCCCTGTGGCATTCTGGTTGAGGAGACTAAAA
GGCAGGCAGCTTATCCCTTGTTCTGGCAGGGCACCTAAGTAAGATTCTTTTTTCTCAATT
CTCCCCAGACACACCATCCTGAGAAGCCACTTTTTCCTACCACAGGAAGCCCAAGAGAAC
ACTATAGGTAGCAGTCTGACAGGCAAACTGAACCCTGGCCTTTTATATCCTGCCAGGTTT
GAGAAGTTGGACATCACCCCTAAAAGCGCCCAGAAGATTAAGCCCGTTCTGGAGCGCTGG
ATGGCCGAGGCTGAAGCCCGCCACCGATCCGGCATGCAGAACCTGACTGAGTTTATCGGC
AGCGAGCCTTCGAAAAAACGCAAGCGGAGGACCTCTTTCACCCCGCAGGCGCTCGAGATC
CTCAACAGCCACTTTGAGAAGAACACACACCCCTCTGGACAGGAAATGACGGAAATAGCC
GAGAAACTGAACTATGACAGGGAGGTGGTGCGCGTCTGGTTCTGCAACAAGAGGCAAGCC
TTGAAAAACACAATAAAGCGTTTGAAACAGCCCGACATCGGCGCGGCTGCACCAATGGAC
CCTCTCACTGATTCTCTAGAGGAGCTGCCCAAATGAAC
>NODE_169_length_624_cov_61.241985
GAAAAAAAAGAAAAAAAAGGAAAAAAAAAAAAACTTAAATTATGAACTCAATGCTTTTGG
GGGGAAAAAAAGCTGAGAGAATATTGTAACAAACTTCGTACAGAGTTCAGTCTATTAATT
GTTTCATGTTAGATATTCTATGTGTTTACCTCAATTGAAAAAGAATGTTTTTGCTAGTTT
CAGATCTGCTGTGGCATTGATATTGTATGTCCATGAATTCCTTCCTTTTTCAGCACGTGT
TCCTCACTAGATGATAAGATGCCGTCTCCCTTAAGCTTTGTCAAAAATACATTAAATACT
TGTATGAGGACTGTGACGTAATGTTTAAAAGGTGTTCAGTCACAAATGCTGTAATAAATA
TTTCATTTTTGATTTTTGTTAGATTTTTGTGTGATTAACTGTGTTGCCCACAAAGTCTTA
CCTCACGTTCCCACCTGAAGGAAACACAACTAAGTGCTTCTTGATGATCATTAATCAGGA
AACAAGTTTGGAGGTGAATTTTTGCACGTTAAATGGTGGTCGTAAAAAAACAAAAACAAA
ATACAGTTCTCACTTTCTTAAAGCACTCTGTTTGAAATTGCTTGTTTTAACCAACATTAA
GTGTGGAGTGCCCTCTTTAAATGACAGTAACAAATTATGGTTGAAATTCATCTTGCCGGG
GCAATTTGTTTAGTTATTTAGGCACACAAATATACCGTCTGAATGATTAACAACTGCCAA
ATGTAAATTAAGGGAGCAAATTACAcagcaagtccaccactgaagcagatttggaccaag
aagatcaacagggaggtgggggtaaa
>NODE_170_length_588_cov_53.253403
AAAGAGATGGCTTTACTCATTCAAAGTTTCACTCGGAATAGAGGCAGCTTCAAACCAACT
TAACAAACTCACACCCGCCAACCATCAAACCTACCAAGGTGATGTTGGACCATTGTCCGA
CTACTGGGAAGGGTTTACAAAGGGCCTAGGGTATTGACACATATGGCATCTAGAAAAAAA
AACACTTCAGACTTGTCATTGTATTGTGATCACATATTTCTGTTGTGACTATGTAGCGAG
CTATCCAAGGTTTCCTTCTGCTGGAGTTGGACTGTATGAGACCAAGCCAGACCTAGCAGT
GCGATACTGTATATAACATTGGTGTTGACTGTATTTAATAATGTTCATGACTGTTATCTT
CTTCTATAATATTCTATACTATGGGTAACTGTTTTGTGGCTTCACTGGCCTGCTGCGTGG
GGCTGGCTAACGTTTGGCTAACGTTGAAGAAACATTCAGATGGACTACGTGCACTGCGTC
TATATGCACTTTGATTTATCAGGGAAATTTTATTAATGTTTTGTAAATGTTTCATATGAC
ACTTAATGTGCCATTCCAGTTTTTACATCATCATGGAAATTATGTATTTTATTTAAACAG
CAAATATCATTTATGTACTTCATGGGTTTTTTTGTTTTGTTTTTTTTCAATCGGTAAACA
GATTGACTGGTTGATTTCCAAGTAATCAAGTGTTTTACCAAAGTGACTGTGAACTTGTAA
CTTTCGATACAGTTGAATTATTTTTCTTAAGAAAAAAATATATctatata
>NODE_171_length_797_cov_29.781681
TCTTTAATTGTTTCTATGGCGCTGTCACAATTCACACAAAGCCAGATGAAATCCCTGCAT
GCAACATAAAGTGCAAACATACTGCAGAGGCACAGATCTCAGTACAGCAAGCAGGAGAAG
GATGATTTATAGCCACAAAGGTGTCACTTAGATGTTTATGTGCTCTAGGTTTTCAAGTCA
AAGCAAAGAAAGTCACAGTGGCGCGTTTCTTATCCAACGACCAGTCGCTGTTTGTCCGAG
TCAAAATGTCCAAAGTGCTTTAACAAAGTGAAGACAGACCACAGCAAAAAGTTTACCATT
CTATTTTTAACTCCCATATAGCAATTTCCTGGTTTTGTGGCGGCAGTGATCTGTCATGTG
GCTGGGAGGTTGTGCTGTTTGCACTGATATCAATTAAAAGTGGATTAACGGGTACATAAT
GACCTTTAGCAGTAAATTGTGTGTAATGTTGCAAGGCAGGATACAGTATATTCCCCAGAT
GTCACACCAGGCCCCTGACGTATGATGGAGCAGATGTCTTAGCCAGTCCAAATGGCCCTC
TAAGACACAAACACACACACAGACACGCGCGCACACACACACACTCATATACACACAGGC
TCAGGCTGACACGCATGCATAAACATGTGTTCACACACATTCCAAATGGTGACACACACG
TACATAAACACAAGGAGATGCAGAAATGCGCATGTCGTCTGTCTCACTTGCTCCAAATAT
TTAAATGCTTAATTTTAATGGAAAACTGTCATGAACTGATCACCCTCGGAGGGCATTTTT
ATTTATTTTCAGTTTGCCTTACTCTGTAAACATCAAAGGACAGTGTCAAACGTACAGTCG
TCTGTGCTTTTCATTCTCATTTTAGATATGGAGATAGTACATTAATCTTTATTTTCCCCA
CATGAACATTAACAACCTCTTATAAGGAAAGAAAAGACAGAGGATGAAAAAAAAATATCT
GATCagtctaatttctgtc
>NODE_177_length_184_cov_6.896739
CCCATTGTCAGTGAATGGGAGAACGTTTTGGCCAATATCTCCGGAACCAGACGTGCTAGA
CACCTGGAAATGCCACCTGCCCCACCTAATTTGGCTATGCTGAAGACGCCGGTCTCGGTC
CCGACTCTCTACGACCTTCCCGTCCCGAGATACAGCAAAAAATCACAGGTTTGTCCCACT
TCCTGACGTCGTAGAGACTCGGGAGTTGGCTCAGTGCGATCGCGGCGGCAGCAAATGGGG
GGGTAGACACAAGTTTCATGTCTCTAGCACTAACCGTTTTCCCAAACCCAGGCCGAAACC
CTAACCCTAACCCTAACCCTAACCCTAACCCTAATTCCGGACCTTACGGCTAGGGTTGGC
CCATAC
>NODE_178_length_894_cov_29.661074
CTATGTTTTCGACACCTATTTTCCTGTTTTACATTGGTTTTCAGTACAGGAATGTGATAT
ATCACTGCTACCCCTGTTGAGAATTTCACCAGGTTTGTTCAGCCTGTATGAAAGCCCGAC
CATTACATTTGCTATCCAATATCTTACAATGTGAATGTTAAGAGTCTCTCCAACACATTT
TGACGAGAAATCTATAGAGGTCGGCTTTCCTTGTCAGTGCTGATCAAACTGCACTCTGAT
GCTGCCCCATCTTTATCTCCATCTCTAGCCAGTGGCATCTGTTCCAACCTGCCAGACAAG
AGAAAGATAGAGAGAGGGAGGGATAGAGAGAACTTAATTTCTAGCAAATTAATTTCCCAT
CCACGCCTCCAGAGCTTACTAGCTCGTTCGCTAGCTGCTGCGGCCGCTGCTGCGTGTGTC
TGCTGAGTCGGAGCCTCATGCATAATGCATCAGGTTTAATTGCAAACCCAGAAACTAATG
ACTTTGGACTGGTTAACAGCAGGGGAGCCATACATCTCGAGCAAACTGAATGAAAAATCA
GCTCAGAGGAGAGAAAAAAAGGAGCCTAGCCCCTAATTGATGAATAATTGAAGCGGCGAG
CTACAGGGCATAATTGTGACATTTTGTTTCAATCAATTTCCAAGTGGTGTGGGCGAAAGT
GCACTTAAAGGGAAAAGGCAGTGACAATGAATGAGAAAGAAAGAGAGAGATAGAGCGAGC
GGATGGTGGTGGAAATGGACGTTGTGTCTTCAGTCATCGCAGTGACATTTTCTGGGGCAA
AAGACTGGACTCGACAGAATGACTTTTCTCTCTATCTCGCTCTCACTTTGTAGGTTTTCT
GTCAAACTCCTGTAATGCCATTGTTAGGTCACTTTGTCATCCTGGCCAATGAGTCCGTAT
TCTTTTAAAATTATGTCTATTGTTCATTTTCACTCTCCTTATTCACTTTTAAAAAGAAAG
AAAGAAAAGTGAAGCTGCTTAAGTGAATATGTTTGGCCTGAAGTTCTTTTTTCAGTGAGC
TTAGTTAGTTTACTGTCGGAGTAGGAGGGCATATGGCCAAGTCAGCCGTTGCTAAa
>NODE_180_length_190_cov_16.263159
TTTCAGCGCCCGAAACGCTGTTTGAGAGCATAAAAACAGCACTCCTGCAGATTGTCACAG
AAAATGTTTACAAACATGTTTTGACTTCAGAAGCAATGTTTACAAACATGTTTTGACTTT
TGAAGGCAATGTTTACAAACATGTTTTGACTTCAAAGGACAATGTTTACAAACATGTTTT
GACTTAGGACGCAATGTTTACAAACATGTTTTGACTTCAAAGGACAATGTTTACAAACAT
GTTTTGATTTCAAAGGACAATGTTTACAAACATGTTTTGACTTCACAGTGTGTTCAAATA
TGATAAATATGAAGGCAAAAGCTGTTTCATGTGACTTTGTGTCAAGATAGTGAGAGGAGA
CAGCGTTTGGCC
>NODE_181_length_616_cov_37.477272
GAGAGAGAGAGAGAGAGAGAGAGAGAGAGAGAGAGAGAGAGAGAGAGAGAGAGAGAGAGG
GCTAAGCTGCGGCTAGCAGCAGTGTCCAAGGGTCTCCACCGCGGTCCGACCTGCCAGTGG
GGCGGTCATCCAAGCGGGCTCTAATTCACAGTGACACCAATTATGATTAATCTCATCACT
TTAGGAGAGTAGGCTTGTCAAGGCCCTAATTAAGTGCGCTGTCCCCCCTATATGTGCAGA
CAGGATCAACAACACATTATATTGTCATAATGGGCATCACAATCCACGAGTCTATTTTTG
TGTTGCCTAACTTTTTAACGGCAAAAGTCCTCTGGAGGAAAGGGAATAACGTGAATAAAG
AAGCAGAATATTATCCATGCTGAGGTGACGTCACGTCTTTGCCTCCGCTCGTGTTCCTTA
TTCCGATCACCCGGCTCTCTGATTAGAGTCTTCAGTCCTACTCTGGGATGCTGCATTTCA
TTTCATATTTGATAATTGAGACAGATGATGTGACATAATCACAAGCCAGTGACACGTTGA
CCTAACACGAGGTAAACAACTCACTGAATAACAACGACACAAATGAATATCATTAAAGGA
GTCATCTGAGAACCATATGTCAGCATGCTGGATTCTCACCATTACACCTCATTAACATGG
TAACATATGCTGGCTCCCAAGCACAGGAAAAAGAAACACCACCGTTTGTCATCTGCCAAA
CCAGAACCTCCTGTTTCTCTCATCTTCTCTTTTTTTGAAGCATCATTTTTGTGGTGCTTA
GTCTAAAGTAGtggtgtg
>NODE_182_length_752_cov_37.789894
AAAAAAATTTCTCTGGACACTAAAGCCTCTTTTCTTTGGAGTGGAATTACAAACAGCTGC
ACAGCAAACTAACATCAGGCTGATGAGGATAAAACACAGTAAACCTGCATGATGGAGCTG
AACCACAAAAAAAACTGCATTATTAGCTTTTTGTGTATCTGTGTGATTTTCAAAAACATA
CCTGTTGTAGCTGCAAAGAAAGACCCAAACAGAGGTGAGACATTTGTTAAAGAACCTGCT
TTTTTTTTCTTCTTCCATGAAAGCAACGTGCTGTTGTTTGGATTTCACATGATTGATGCT
TGACTTAATCCAGTGCTCTTTGCGCCTTCCCAGGAGGGTGAGGCGGTCTCTTTGTGCTTC
TCTGTCCCATGTGAAGCAAACCAAAGCGGGAGAGTGAGGGTCATAGCTATTCGGCAGGGT
ACCAGATCCTTCCCACCGGCACATCTGCATGTGAAATCGCCATTTCACCCCTCCACACTC
CCTAATTGTTGCTAAAATTATTTGTGAAATTGCCTTCCACCAGGAGTGTTTTCCACGGCA
ATTGTCACACAATTTTATATGCACGGTGGGCCCACAGAGTTGACACACGCACCTCTTCTT
TTCTGCCATATGTGCTCTTTCTGTTCGGCTTTAATAGTAGCGCATTATTTTTTTCTCCAC
AATTACCTTTAAGCAATTACTCTCGTGCGTTCTGCGGGGCAAGTCAACCTGTTGTCATCA
ATAGCGGGTCGATCCAAATGTTGTAATTACCGCACAAAGCTATAGGAGCGCATTTAGATG
CGCATGCTGCGCACATTTCCTTAATTGAAAGGTTAACAAGCCAACAGCATCTTATGGCGT
AACCTTCGCCACGAAGCACGGCTGCCTTTGCGCAGTTTGTCCATTCAGAAATCCGCAGCA
TCACTCACTTATTAAGGGGGccgtgattttttat
>NODE_183_length_743_cov_23.157469
CTGACTGATGTGACACACTTGCAGTCAAAAATCACATTCATCTTGCTGCAGAATCAAAAA
CTAACACAAAGGTATTTTTCATCCTAACCTTACTGATAAAACTAACAAATAGAGATGGAT
TTAGGGGGAGAAAAGAGTAGTTAATGAATGATGAATTAGAGACGAGGGAAAACATCATAA
ATTCTGACAAGGCGCTGTTGTCTGCTGGATGATGAACAGCACTGTTGGATGGAATCTGCC
TCTCTGTGTATCTCTCAGACGCTGGCTGCCACTTTATCTCTTCCATCCTGCTAGATTACA
CCTCCAGGGTTCAGGTGGGAATCAATCATTGCTATTATTACCTGAAGTCACCAGATGCAT
CTATCACCACTAAGGTTACCATAACCTCAATATTAACAGAGGAAAAGCCCCTCTAATAAA
CAGCAGAAAGGATGGGCTGGCTGGTGGGATTTCATCTTCCTTTCACTTTTAATAAGGCAC
TCAGAGGAATAAAGATTACAGGCCATATTTAGCATGCAGAACAAATCAGGCTCTTCCAGG
CTCTTCCTCTCCTCCGCTTCTCATTCTGGTTAGTCATTAAGACTGAGGAGGAGGAGGGGG
GGGGTTCTAGTGTGTAGAGGCGTTCCCTGGTTCAGCAGTCATGCTGCCGCTCTCTGTGTT
CTCCTACTGCCTGCAGCTGCTGTTAATAAGACTTTTCTAAGGCCTGATATGTGTAAACTT
AGTAGACAGTCTCCACATGCCTCCACAAGCCTGGTTGGACCACTGGCTCTCTCAAGCCTC
TATAGTGCACCAGCCGACAGACGACACAGCGAAGGAAAAGTGGTTAAAGTCCCGAGGACA
CAACCCTGTTAATGTTCATCCTCTTTTATAAGCCACCATTACACAATGGTGTCTCTGTAA
AACAAGATGCAGAAAGAAAGTGAgc
>NODE_184_length_438_cov_17.570776
ATCAGCAATAAACACCCAAGAGGGGAGTGAAATATCAGGACAACAGAGCATGGGTGAAAA
GTACAGCAAACGTCTTGTTTACCTTGTTGATGTGAGCCGTGGAGAAGGTAACTGCGTGTC
CTCTCTTTTTTTTCTCTCCCCCGTGCGTAAAAGAACACTAGAGTCGGTTGGACTTTTCTC
TAGCGAATGATCACTGAGCTATCTGTTGAGCGAAAACTTAAGTCTGCTCACACGGGGCCA
TATGAGTGGATCCCGTACACTCTCTGTGAAGTTCAGTTGTCCACAAAAACTACAAGTACC
TTTTGTTGTTCGTCTATCTGTTCTTTATCTCTTCTCTCTCTCTCTCTCGCTCTCTCGCTC
TCTCTCTCCCTCTCTTACACTCAAGACAAGAGAAGACGATGGGTAGAGCTGCTGTCAATC
TTGGCAATCAATGCGCGCAGCCATGTCGCAAGTATTCAAAGCATTTCCCGTCGTGCAACA
TCAGAAAGTGAGTGGCCAGGGCATTGATCTGAGGAAGGCAAAGAGGCAGGACTCCCCCTC
CTCCTCCCAGACAAGAGATGCGAGAGAGAGAGAGAGAGAGAGAGAGAGAGAGAGAGAGAG
AGAGAGAGAGAGAGAGAGAG
>NODE_185_length_418_cov_23.724880
CTGACAAAGGCTGAATGCATGAAAGACTATTTTATCATGAACTCAACACCACAAAAGGAA
ACCTAAAGACATGCATGAGGCAAGGCAACATTAAGTTCAGGCTTCTACTTAAGTTTGGCA
GCTATAAAGCTAAATAAATAGAATGAAGTAAGCAAGTAAGTCCACACAAATATGTAACCC
TATTTTAATTCCTTACATTCCTTCCTAATATGCAAATCCCTCTTCTACACACACACACAC
ACCCACAAACACACACTTAAGACATTAAGTCCTCAACCTGGACCAGGCTTGTGAAGCATA
TTGGCATGTACACGAGATTGATGAAAATTACTTCCAGAGCATTTATTTCTTCTAATACCA
CTGAAAGAAGAGTGTGCACTCAGGAGATATTTGATCTGAATTAGGGAAACTGATGAAACA
ATTGATTAATTGGAATTTAAGCCATCAGTCACTGGAGCCATCAGCAGCATCATTTACATT
CCAAACAATCAGCTGATGGCCCAATAGGACACTGAGTATTAATACGCAAGAGTCAATGTG
ATACTGCCACGTCGCCACCAACCCTTATTGACAAGCACAATGACACTTTTAATCCCCGCT
>NODE_186_length_913_cov_38.972618
CATGGACTCTGGTTCCCCTGAAACCTGGAAGTGTACGCCTGGAAGGTCGATGACAGGCTA
AATGTGCAGCATAAGCACTAAATAGAAGCATGGTGACAGTTAAGGAAGCACAAGGGCCCA
CCTCTTCCATCTGTCACATCCAGGCCATATGATGAAGGATGATTTGATGCTTGTTCCTGT
GCTTCTGTCAGTAATCTGGCCTGTTGGACTTTAGGCCAGTGGGTAGGGATGACAACAGGG
GGGTGAGTGGGTTAGAAGATGCTGTGTATGTGTGTGTGTGTGTGTTTTTATGTCACACAG
TGGGTCTTTCGGAGTTTGACACAGAGACATCCTGTGGCAGCAGAGACGGAAACGAGTTCT
GATCCTCGATGCCCTGACCGACTTCTCATCTGACCCTCCGTTGCTCCTCAGACCTCCCTT
CCCATGCTCGCCCTCTTACCCTTTTCACCCTGCTCCTCCCTCTCTTACTCGTCCTTTACC
CTATCCCCCCTCATCACTGTTCTTCCTTGCTCGCCCTTTCTCGCCCCTCCTTCCTGTAGT
CTGTGTTTGTGTTGGGAAGATTAAGCTGCTCTGACAAAGCTGTGTTTACAAATATGCAGG
CAGAGAAACAGGCCAAGCGACGCTGAATAGGAATAGAATACAAATTGCTTTTTTATCTCT
CTTAGGGCCAGGGCGAGAGAAAATGTGTTTGCGATTGTTGCTCCTCCGCCTGTGAAGGAT
AAAGCCTCAGTACTGGGTTTGGGCTCCCTGTTAGCATTCATTCTATCCTCTCCTCTCTCT
GTCTCTCTCTCTGTGTCTCTCTGTCCTCCCACTCTCTTTCTTCCCCCCATGCTCTTTCTC
CTCTTTGTCTACTCCACAGGCTCTGTCTCTTTCTCCCCAGCAGGAATTTTTTTTTTCTCG
CTGTTTCCTTGGTAATCATATCTCCTCTCCTCTCCTTTCTTCTTTCCTCCCTGACTCTCT
CATGTCTCCTTGATGTGTGCTCCTCTCTCCTCTATATGTGCAGTACTCCCTCTCCCCCTC
ACCTCATTCCCTCAATAATTTTCTCTGCCCCCCCCCCCCTTGTATGTTTCCATACAAGCT
GAATATTTTTCTCTG
>NODE_187_length_903_cov_26.117386
GAAATTGGCTGGTAAGTTCGGCTAAAAGCTTTAAAAGAAGATTTCTTTGCCCCAAACAAA
ATGCTTGATCACTTGCGCTGTGTTTTGTTGGAGGCTGAAATTCTAAAAAACTGGACAGGT
AAACCTGAAACTGTCTATTAAACGGAATGGTTTGTCCTTTTTTATTGATTTGGGTGAAAC
AACTCTTTAGGTCAGATTCATCATGTTGTTGTCGGGATACTACACCCTGGCCTTTAGCTG
TCCCCCTACCATTGTGTCATGACTGAGACACTGTACTCCCTTTTACCACCAAAGTCACCC
AGCCAGTCAACCTGTGTTGCCATTTGGTCTGTGTCACTCTGAGCAGCCATTTGTCCTCTC
CTGTCCCGCTCTCCTCCCACAGATTGAAGTAGTCAACACCTTCAAGAGTGGCACCTCCTT
TCAGGGGGCGGGGGCTCTGAGACGCCAATCATCCACCACCAGCCAGACCCAGGATGTAAC
CAATGTTTCTAGTCCTAGTCACGTGTCCTTGTCCAATGCCCTTTCCTCTCCTACAAGCAC
TACTGCTGCTACTGCTCCTCCCACTACTGGCCGTGAGTCAGAACTCTGTCAGTCTGCTTC
TCTGCTCTCTTTGCTTCAGGGGTGCCATCCTGTCATGAACAAAAAGTTATTTTTCTCCAA
TTATTATTGTTATTTTAAAACAATCCACCATGGCAGTCTCCGTTTTGAGGTTGGCATCTC
TAAAGATTTTCTCTCTTGCTATCTGCCTTTTTTTTCATTTTCTCTCTTTCTTCTGTCTTT
TTGCTGTTCATACTGGATTTCAAATTCATCTTGATATCTCCTCCCATGGTTGGGTGTACT
GTCGTCTCATTGGTGAATGTGTGTTTGTTTCCCCAGAGTGCTAGGAGCGCAGGACTAAGG
GTGATACCCACGGCGTGACATTTCAGGTTGTGAGTTTGTCTCCCTCTGCTCATCCCTTCC
ATCCATCATCCCATCCCTCAGTCCTCTCATTTTAATGTCTTGACAGACATTGGTGTGAAC
taattccaatcaactcaccaagggactgggtaacattcaagtataagttgcaatggattt
ttatc
>NODE_188_length_461_cov_63.197395
GGTAATAATGCAGCATCTCAGTATGATATTCCCTTACTCCTTCATTGCATATTGTTGGTT
GCATATTGTTTTTCTTTTTTTGTCCTGCTGTGGTTACTGCCTAGGGCCTGCAAAGCCCTG
GCCAGCAGCTTTGTCAGGATGCTAAATGGAGGGCCGTGAGTTTAAAAACTTAAAGAGGCA
GTGAAATATTAGCCAATGTGGGTGAGGAATGAGTGGTTGAGAACCGCAGCGTGTCAGTGT
TAAATGGTCGGACTCGGATGCATATAAGTTAGTCCAAGCATGAAGGGCAGTGGGATGCTC
GCGTGGAAACGATGTCCCCTCCCCTCCTTCCCATCCCTCACCCCCTCCACAGACACACAT
TCACACACATACACACTCGTACTGTCACACCCCACCCACACAGCTTTTAAGCAAGGAGCC
CATCAGAAACTTGTCATTTCTCTCATTCACTCCGACAGCCTTGAGACACAATGCAGACTT
ACCTCTGTGTTGTACACCCCATATATCAGAAAGATGAACAGGCCCTGCAAACACAGACAA
AGAAAGAAAGAGAGAGAGGGAGAGAGAAAAAGAAAGAAGAGGAGGACAAAGTTGTTACTG
TTGTTTTCTCTCTTGTCTTTAAAAAAAAAAAAAAAAAAAAAGA
>NODE_189_length_1123_cov_3.917186
CACCCACTCCCGAGAGCACCTACTCATGATCCTACACCTCCTCCCCCTAATACTTTTAAT
TCTGAAGCCAGAACTAATTTGAGGCTGGACCGCTTGTAGACTTAGTTTAACAAAAACATT
AGATTGTGATTCTAAAGACGGGGGTTAAAATCCCCTTGTCCACCGAGAGAGGCTCGACAG
CACCGAAAACTGCTAATTTTCGTCACCTTGGTTAAACTCCGGGGCTCACTCGCCCACAAA
GCTTCTAAAGGATAACAGCTCATCCGTTGGTCTTAGGAACCAAAAACTCTTGGTGCAAAT
CCAAGTAGCAGCTATGCACTATACTCCAATCATAATAACTTCGAGCCTGATCATGATTTT
TCTCCTTCTACTTTACCCAGTTCTAACCACCCTCACACCCACCCCTCAAAAAGACGACTG
AGCCATTACCAAAGTTAAAACGGCAGTCAAACTAGCCTTCTTTATTAGCCTTCTCCCCCT
GTTCCTATTCCTCGACGAAGGCGCAGAAACAATTATCACTAGCTGAACCTGAATAAACAC
CTACACCTTTGATGTTAATATTAGCCTTAAATTCGACTTTTACTCCATCATCTTCACCCC
TATCGCCCTCTACGTCACATGATCTATCCTTGAATTTGCCTCCTGGTATATGCACGCAGA
CCCCTTCATAAACCGCTTCTTTAAATATCTTCTAGTATTCCTCATCGCAATAATTATTCT
AGTAACAGCTAATAACATATTCCAACTTTTCATCGGATGAGAAGGCGTAGGAATTATATC
ATTCCTCCTCATCGGTTGATGGTACGGCCGGGCAGATGCTAACACAGCAGCTCTACAAGC
AGTGCTCTACAACCGAGTTGGAGATATCGGACTAATTTTTACCATAGCATGAATCGCAAC
TAACCTAAACTCCTGAGAAATACAACAAATATTCGCCGCATCCAAAAACATAGACCTTAC
CTTCCCCCTCCTGGGCCTGATCGTCGCCGCAACCGGCAAATCAGCTCAATTCGGACTTCA
CCCATGACTCCCCTCCGCCATGGAGGGCCCTACGCCGGTCTCTGCCCTACTGCACTCCAG
CACAATAGTTGTAGCAGGCATCTTCCTTCTCATCCGACTTAGTCCGATGATAGAAAACAA
TCCTGCAGCCTTAACTACCTGCCTATGTTTAGGCGCACTCACCACCCTATTTACCGCAAC
ATGCGCCCTCACTCAAAACGACATCAAAAAAATCGTTGCATTCTCAACATCCAGCCAACT
AGGGTTAATAATAGTAACCATCGGCCTAAACCAACCTCAGCTGGC
>NODE_190_length_600_cov_40.493332
ATCACTACATTTCTCTCCAGCTATCCAGGCTGTAAGTATATGACTGACTGTTGCCAAGTG
TGGCCTTATGCTTTTTGTCATCGCGCCAGCTGCAACATCCTCTGGTAGGCCCCAAAATGA
TGCATCTTCTTTGATACATTCTTAAGTACACATCAGACACAGTCAAATATTAATCTCCAT
GCTTGCTGGCCAAACAACATCTGTCTCAAAACATGAACTAACATTCTCCGTTTTTCTTTT
TTGGTTCGCAAAAATATGCCCCTCCATCTTTAGAACATCCATCCACACAGCTATGCGTAT
GTTTGTGCAGTTATTTATCAATTCATAAAAATTCAAATACTCAGAATAAAATGTAGCAAA
CAGAAGAGCAACCATAAGCATGAAAACACATCAGATTTATTCTGCCTGCCTTGTTTACCG
GTTCACGGAACACTGCATGCAAACAGAATGCAAATGCATTTGATTGAATCAGGTGATGCC
GAGGTAATTGTATTTGGAGAAATGTCCAAGATTTTTTTTCATCATTATCAGTGGGGGGTT
TTCTTTATGAAATCCATCTTAAACAAAAGCTATCATCACTCCCAAGCCTTGTGATCTTCC
TTTGTCACATGCGGATGTGGATGCGTCTTTAATTTCCTTTCAATTAAAAGTAAATATACG
CCTTTATTTTTTCCCCCACTGTGAAATCCAAACAAGAGGAGTCAACATGAGCAGACAGGT
GAGGAATATTCATTTATATCTGCCTGCCATTTTTTCCTTTTTTTTATTGTTGATGCtgat
ga
>NODE_191_length_453_cov_24.467991
AAACAGGTACAGTTGTTTACGGTGACACACATTTTTTTTTTCGTTACACGGCAAGAAAAC
AGAAGCTATGCTACACCCCTTAACTAAATATTGTGAAAAATCACACGTAGCGATGAGAAC
ATTACAAATTATTAACCCACAAAAGCAGTTTATATAATATAATAGTTATATTGTCAACAA
TACAACAGCAATGCCAAGGGTTCATATGTGCTACCTTTGTGTGTGTGTTTGGGCGCATGT
GTGCGTGTGCGCACATTCACTTACACTTGTGTGTGTATGTGTGTGTGACTCCATGTGTGT
GATTCATTCCAGGGCAGTTTTAGTCCTTATAAAATATTCATTTTGGTTGTGCAGGGCCCT
GTAATTGCCATCTCTCACCCTGAATTATTTATACCTCGCACAGACTGACAAAGCTTTGCC
ATACGGCCCCAGATGAATCAGAAAGCAGCCATCTCTGCTGCCAACAGCACTGGGCTTTCA
CACAAATATGGCAGCCACGTCTCTCTGCCTGGCCTCTCTTAATTTGACATTTTCTTTTTC
CCCCTGCCTTTGTCCTAGGTGCACAGAAAGGTTACCTGTTAGCTTTAAGCACCGACCTGC
TCTCTGTCTTTCTGTCTCTATCCCCCCCCCCCCCC
>NODE_192_length_639_cov_33.275429
CGAATACATCAGTAGCCCTGGACCCCCCTCTCCACAGGCATACAAGCACGCACACACACA
CACACACACATACACACACTCAGACGCATGCACGTAAACACACACATTTCCTAGTAACTG
AAGCTCACTCCCCCTCCTCCCATCCTCCCGCCTCCCTTCTTCTTCTTCTACAGAAGTAAA
TTATCAAAACTGTGTTTGAAAGTGAATGAAGGGTGACTCGCTCTCTCTCTCCCTTTCTCT
CGCTCTCTCTCCCCTTCCCGCTTTGACATCTCAGTTTTTTTTTTTCCTTACTTGCCACCG
TTTCTGGGCTAGGTGATAACTGCCGGTAATAGGATTAACATTGATTTCTTTTTGCAAGAA
CAGAGATGTGCCAGTTCCAGCTATTTATTGAACTGCCAGCTTTGAACTATGAAAACTGAC
TGCAGGAAAAGACCTAATGCAGCATTTTAAAGAAAAGAAAAGCCTCTGTGCAATTCTTTC
TCTCTCTCTTTTTTTTGTTATTTCTTCCTCCTCTGTCTTCTTCTTCTTTTTGTTGTTGCA
GGATAAAAGAGAAAATCGGGTGCCTCTGTTCTAAGCTCTGGTAATGACTTTATTTATGTA
CTTTGTTGTTGCTTTTTTATATAAAAAACTCCCCAGTCAATATAGTTACGATTTGATCAA
TAAATTGCAAGAGTGTTTGACTTCTCTTTCACCTTGAAATAAAGATCCATACATGCAATT
TCTTTGTTACGGTAGTGCACCGTGAATAAAGTATTTATGTTTAAGTTTGCTCTGATCTAT
TAAAGATGAAAATTTCAGCAAAGGAATGTTTGCTGTctagt
>NODE_198_length_986_cov_27.825558
AGAAATTATAGCTTGTCACAACCACTTTAAACCTACCACTTCCATTTTCTCTCTAAATAC
TACTTCATCTCACCGCTGTTTCATAGAAAAACTATCATGGTATTAATCATATGTGTGCTG
TATTTTGTTGTCTGTGGTTAGTGTAATTAGGATGAAATGCTAGGAAATTTCTTCAGCCAT
TTCTATTAAACATAAACTTCTTTCTAAGCACTTACCAAGAAAAAAGGAACTGAGAAAATA
AAGACAGTTATCTGTTGTTTGGGGGCATCTAAAGGATTACTCTCCATGAAGCTTTCAACA
TTACATAATCCACAAAATGTGACTGTTAAAGGCTATTTTTCTTGATTATGAAATTTGTGA
ACCCCCCAAGCAGCAAGCATCCTAAAAGACTGTTAATGCCTGATGGCTGCATTGCATTTC
ATGCGCTGAGTTGTACTGATATGCATCTACACACAAACACAGAGGCAGTAACAGAACTCT
TTGCTCCTTGGCCTTCGAGTCATCTAGCTACATCAATAAATACAGCAAAATAGCATTAGC
AATAACTTCAACTATATGACCAGGCTCTAATATGATAGAATTAGTATCAGTGTTTTAAGG
TTTGGCCATTTAGGTGAAATTCTAAGCCGGGCAGGGAGTAATTTGGACACAGGGAAAATT
GATTTTGACCATCAGCACTTTCTCATTTTCAAACAGCGCCTGCGGCTAAATGGGTTAGCC
TGTTAAGCACATTACACAGGTAGCTTCTCCTTTCCTCCCCAATGATTATGTGTCCGCCTT
GAGCAATTGATATTTCTTGCAAATAAGAAAATTATCATATTCCATGACTGGAAAGAGAAA
TTAGGGCCTGCTGTTATGGAGTGGAGTCTCTGGACTGAGAGAGGGAGGCAGAGGTACATT
TTTCCTTTCTTTTTTTTGTTTTTAAGGGTGGGGTGTACGTATCAAATGTCGAAAGCTATA
TTGGAATTGGGGCGCTGTCAGGCCTCATCAATAAAAATATACAGTGATAGACTGTAAGTG
GTGGAGGGGGGACATGGAGGGATGGAGGGGCGCTGAGACAGAACGACTGGCTTTGACTCT
GAAGCAGAAAGAGCTGGGAACATATACAGTAGGGTGTGTCTTAAGAAAGCTGTAATTTCA
CCACCAAAGTGTGCATTGCTCTCataaa
>NODE_201_length_200_cov_42.270000
GAATTTTTGCTGTATCTCAGGACGGGAAGGTCGTAGAGACTCGGGACTGAGACCGGCGTC
TTCGGCATAGCCAAATTAGGTGGGGCAGGTGGCATTTCCAGGTGTCTAGCACGTCTGGTT
CCGGAGATATTGGCCAAAACGTTCTCCCATTCACTGACAATGGGACGTGCATAACGCAAC
CAGTAACATAGTGCTGAGGCCGAGATAAGTTCCCGTAGGAGGCCTTTGAGAGCGCGTTTC
AGACCGCTCTGAGTTGATTGGTATAGGTTTGTAGGGACACTTTTTTGGGTCCCGTTGTAT
GGGCCAGCCCTCACCGTAAGCTCCGGAATTAGGGTTAGGGTTAGGGTTTCGGCCTGGGGT
GAGGGTTTGGGCAAACGGTTAG
>NODE_202_length_523_cov_9.277246
TCGCACACTAAATATTTTTCCCACATTTCAGCCTCCAAAAGCCCCCTTTTCTTAAAAACA
ATGCCCCCAGTTTTTATTCAGAGAACTTTTGAGGAGATGCCTAAGTGATCCCTTTACACG
CTCTCAGCTGCCTCGCCTGTACTCTGGTAAATGTGTCAGCCCTATAGAGAAATAAGCCTT
CCAGAAGAGTTTCTTCATTGTTGAGGTAATTGTCTCCTCTTTGACAGGCACATTCATCAG
TGGCTTAATGGTCAATCAAAAGTTGGCAGGCAGAGTGTTTTCATTCTTTCCTATCCACTA
CATTAGGAATACTTAATCAAAATGTCTCCCGGTAATGGCTGTGAAGAGTTCATGACTGAC
TGATCCGTTGTCTGTGCCGATAGAAAATTAACAGCTCGGCACTGGAGAGATGTGGGCCTG
CAGATAAACAAATTGTGCATTAATATTTCATCTTCAAGACCTGGGATGTGCTATCAAGCG
GTGGAATATTCCTGGGCTGTGTTGTCATTTTTCTCGTGTTCTTTCTCTCTCTCTCTCTCT
CTCTCTCTCTCTCTCTCTCTTCCTCCTGTATTCTTGAAGGCTCTTTGCAGCTGTAACTCA
TTTCACTTGATGACTTTACTGGGGTTACAGAGAGTGACGACAAATTGATTACCTGGCAGA
GCAAGAATGGAGCGAAGAGAGGCGCAGGCTGACAGTCATGTTATA
>NODE_204_length_583_cov_13.559176
CTCCCTGGCGCGTGATCTCTCAGAACTAATGCATGTGTTTGCCTGAGCTTTTATCTAATC
TCCAATGCAGTTCAATCATATGCTTGGTTTGTTTACATTCCTTTCATGTGAAAGTTTTTT
TTTTTCCTGACTTATTGTAAAAACAGCGCTAGCCCAGGTTTCTCTGTTCATTTACTGTAA
GCTGTTTCATGTGCTTGTGAGTGCACATAGCCTCCTGCTCTCAGGAAGGGAAAAAGCATA
TTCTTCCATCCCCAGGGGAAATAATTAATCCTTACAAGGCTGTCGCATGTTGAAATGAAG
CGAGTGTGAAGCATTTAGCCCAGGAGGCATTGCAGGCTGTCGCCCGCACAGGCACCTGTT
GTTGTCCCTGCCCTACATTTCATGAGAGAGCGCTGAGCAGAGGATAACAACATGCTCCAC
TGATGGCAAATGAGACACACAACTGCAGATGCAGGGTTGTGTATGTGCGTGGGTGTGTAT
GTATGCACATGTTTTCACTTTTTTTTTCTGTTTTCGTGCATTATGTTTGCATGCACGACC
ACTCCAGAGAGTGTGCACAGGTGCAGGAAACCCCCTACCTTATGAGGAGGTGAGGGCTCG
CACAAAAGAGTCGGTGCTGGCTGCCTCAGAGGGTGTTTATCAGCCAGAACCATCTGTATG
CTGCTGCTCATAGCTATGATCTACTGCAGCCTAAACCAATAAGTCACAGAGCGCCAGCCT
AAAAAGAGACTCTCTCCTTTAACCTCCATGTCCTCACTTATagac
>NODE_205_length_1102_cov_26.667877
AAAACAAAGCTTTTTTTTTAGCGTCTGTGTGTTTGGTGGGAACTCAATAATAAGCGGGCC
CACATGTGCTTAAAAAGGCCATTCAGTCAGTGGCTTTAGTACAACGACATTGGAGTCTTT
TGGCACTTGTACAGTACATGAACATGTCCTTTAGTTTGACAAAATGACACAACCATGTAC
ATGCATGAAAGACAAGCAGTAGCAAAGGCAGTCTCTTGAGAGATCAGTCCGTGATGGTGG
ACTATGATCAGAGATAGAGTATTCAGAGTCCATATCGCTGCATGCCGAGCAGGTAGGCCC
CGCTCTGGCTCTCTCGCTCAACGCAATCCTCCACCCACCAACCGCTACTGTCCACACCGA
CACCACCAGCAGCAGCACCCAGGATGGACGGAAGGAGGAAAGGAGGGACCCGGGGAGGAA
GAGAGGACAGAAAGGAGGGATGAAACTGGCCTCTTCCATTCGGAGAAGGGGTGTGTGTGG
AGGCAGAGGAGAAGAGGTGGAGATAAGTGGACAGGAGGGAGGCTAAGAGGAGGGAATAGA
TGGGGAGGAAGAGGCCCCTGTGCTATCCGGAGCTGTCTGTTTCTGTCTGTATGTCTGTTC
TCACACAGTCGAAATCAATTTGCCATCAGGACTGTCACTGTGGAACAAAGAGAGAAGGAA
GCTTGCCAGGTCGGACACACTCAGAGAGAAATGGAGAAAGACAAGACAGGCACAAGGAGG
CAGGATAGAGTTTAGGAGAAGCGCAGGTGGGGTCTGGAAATCTACTTTGCCCCACCTACA
GCTACAACTCCAAACACACCTGCCATTATCAGGAAGATTGGACTTCCAATTCCCTCATCA
ACATTTGCATGCAGATATGTATGCTGTTTAGAAATTGTGGCACAAATTGAGAAGCATTTT
ATCCAATGTTTGTCCTTTCAAACAACAAAACCAAGACGTTACTGTTGATGAGAAAATCAT
CAAGCCATCTCCTGAGCTGGAGGGATGTAGTATTAGATTAGTCTGTTGGGGTGAATACAC
CCTGCAGGACAGTGTTGTCTCAAAATACTGATACAGAAAATTGAAAAATAAAAAACGGAA
AAACATTTAGAGCAGACAGGAGTATGCAAAATAGCTTGACACCGGTGCCCAAAGCCCCAG
GCTGACAAGCAGTGATGACTGAGATGAGGTCAGCATGATGTCTACTGTCACAAAAAGGTA
CCCCACTAGTACAAATGCACATACACTTCAGGACAttctcctctgtcacacacagagtct
cacacacagacacgcacacatata
>NODE_206_length_730_cov_44.647945
ATAACTAAAATGATGTCAGAAAAAACATGGAAAATAGAGCTGTGTAAATCCACATTTATT
CTGTCTGCGTGGCATAAAGGATTGGTGAGCCAATGAAAAGTGGGACTACAAACATCCAAA
AATTTGCTTTTATCAGTGTGTTTCCTCAACGCAGGTATTTTACTATGTTTTCTAGGATTT
AGTTTCAGCATGTCTTAAATATATTTCTGAACACTGCCTGTTTTGTAATATCCTAAATTG
TTTTATTGTAAGTTACGCCAGGAGTGCTTGATTATATTAACCTCAGCCAAGAGATGAGTC
AAATCCTGTGTTTATTTTCATTTGTGAAACTGTTTCTGTTTTAGTTGTTTTGAATGCTTG
TGCAGTCAACACTTTCACTTTCTGTGTATAGCTGGTGTCAAATCTCTCTCTCCTTTCTCC
CACAGTCTCAGGGCTCACCATACTCAATGAGCGGACAGCGCAATGTCAGAGCGCTCTGGG
CAAACTGCAAAGGGGAAGGAAGGCAAAACCAAGTATGCGTCTCTCAACCTGTTTGATACA
TACAAAGGAAAGAGCCTTGAAACACAAAAGCCTGTTGGTGAGTATCCTGCTTCTGCCATC
CCCAAAGTTAACTCACACACAAGCTTTTAAATTTTGTTGTATGTGTACCTGCAATGAGAA
TGAAGGCATTAGATTTGGTTTGGTTTTGCAACATATGTCTTGTTTGATGGGTTGAAATAT
CTGTCCTATTATGCTGGGGTGCAAAAGGTTCCTTCAAAATTTGCATTGTTTTCCAGTAAA
GATGTACAGCTTGTTTTGTAATTAATCAGATGTAGCACAAAGAAAGAGACATGCCTAACC
ACAGTTGGATTTGGTTTTGTGATTTAAAATTGCTGTATTGTATCCTGCCACCAGTTGCTG
CAACTTTGATGc
>NODE_207_length_888_cov_34.728603
GGACTAGTGGAATGTTATTGTGAGTCAAATTTGTCCATTGACTTAACCCGGCTGCTTAAA
ATAGCAGTTGCAGTTGAATTACTGGAGCTTTTCAGTTTGATCAGCTCTACTCTGCTCTGA
ACCATCTGTGATATAATAGATGAGGAATGAGTAAGAATGACAGCATTGTCTTGAATGAAA
AAATTAGGAATTATAATTATTAGTAAAATTTGTGTGCAGTTCGCTGTAGATCTCAAACAA
TCAATAATTGCTTATAATTTTTTCTCAGGAAGGCTTACACTATAATCTCAAAAAACAGTG
TTTCTTAAAAAATGTGATTCATGTTTTGTGTCAGTATGTGTAATCGCGTCTCCAGAGTGT
GATTACATTGTATGTCAGTTTGTGTATATTTTTGCAAGTGTGTTGTGCTGTCATGTTTGT
AGCATTCCATGTGGGAGGGTCTGTTGATAAGTAAGCCATCTGTAGTGTTCTGCCGAACGA
CATGTTGTAAAGCGCGATTTGAGAGTGTGGAGAGACTTGACTTGACAAATCTTGGCACAT
AATGAGACAGAAGGGAGTAAAGGCAGAAGTCTGTCCAGAGATAAACAATTAGATTTGTCC
CTGAGGTAAAGGCCATGCAATGCAAGGACTCTCAGACTAACAAAATCAATATGGCTTCCA
GTAAGAACACTCAGGGGGTAGAGTGATGAAGAGGTTATCATTCATTTCTCAGATTAGGAC
ACACATACACAATGAGCAACAGTCTCGCTTTAAAAATCAATATGATCACTAGCATGAAAG
ACGCTTGTCAGTGATGTATGTATTTGAAAGTATGCATGTGCTATTCAACTCTCTGTCAAA
TGTGATTGGTGTAATGAGACGTGATAACATAGATCAACAGGGATACTGAACCAAGCTAGT
CAAGCCAGTTTTCTTCAGCAGCCAATTGTGAGAGGATCTTAGAGGAGACAGCATTTGGGA
ATGATATTTTCACACCCCCAGATAAAACCATAATGGAGCATGAGCCATAGACAGAGTGGG
CAGTCCCTTCGCGTTGCATCCCCTCTCAGGCCCTGCCCAGACTTGCAGGt
>NODE_208_length_546_cov_26.404762
CTATTGGCCCAGTAGCTCTGTCAGTCATTTGCACCCCAACACGTCCATTTGGTTTGTTGT
GTCCATGTGATAACCATCAGCCATCAGTTGGTTTTACTTTGATTCAGCCTTACAAAGTGA
ACAGTGTCCTGTAGCCCATTAATAACTAGAACACACTCTAACTCCCAGATGTCCAGTAAC
CTTTCTGTGGGCTCAGTGATTAACACACCATGTCCATTAGACATCCAAACAAGGCCAGCT
GTAAATTAACAGATCATGGTGCCTCCCCCCGCCTCGCCTCTCCACAGATGGTTGGTGGGG
CTCCGCTGGGCAGGGAAACTGATTGGTCCAATTCTTCCTCACAGGGAGACATCCATGAGG
ATTTCTGCACTGTGTGCAGACGCAGTGGCCAGTTGCTCATGTGCGACACGTGTTCTCGTG
TTTATCACCTGGACTGCCTGGATCCACCCCTGAAAACCATTCCTAAAGGCATGTGGATCT
GTCCAAAATGTCAAGATCAGGTAACCGCAGCAGCCGAGACTGATCCTGAGTCAGGGGGAA
GGGGGTACTGCAGTCCAGAGAGGAGCCTCTCAGGGCCTGTAGCTGTACTGTAGGACTGTT
CAATCCTTTGTAAGCATATACATGATGCAGTATTGTTTTTTTGTGCTTCTGTCTCATTCA
TTGTGTCAGTAAAGATTGGCATCTCACATCCATCCACTCCATTGCTTGTCCCTTCTCGGC
CCCACcac
>NODE_209_length_785_cov_25.230574
GCTGCAGCACAGGCTCAATCACTATAGGATAACATCAGGTGATACAGGCTGCACAAGACT
ATATCTTTCCTCCGCTGAACCTGAGCTAAACGGAGTTTATCTAGAAATGAGTTTATCTGG
AAAAAGTACTGTATTCGTTGTTACTGTATTCCCCTGTTGTGGTGACATTTACAGAGCTGA
GTGGGTACAGGTGGAAACAAGCAAATAATCATGTAGCTAAAAGACACCCCACCCCACCAC
ACCACTCCCAGCACATTATTCCGTAGGAGCAGACAAATAGTGGAAGGAGGGACGTCAGGA
AATAGTATTGCTTTGAAGCCCATAACTCTATTCTGGAGAAAAGAAGCATCACAGTGTTAT
TCCACATCCTCAGATATAAAGGGAAAAAACATAATAACTTCTCGATAGCCTGGATCTCCA
CTGCCCTATACTAGCTCTCCCCCTTCGCCCGCCCACACCCCTGCCTCATCCACCATACAC
CCACTTCTCCTGCCTCAATCTTTGGTTTCAAAGGAAGCGAATCAGCCAGAAGGACAGAAG
GTTATGCATTAGTACTGGTCATTGCTCAAAGAGTGAGCGTTATAAATAATAAAGGCTTGT
GAAGGACACAAGGGCTGTGGGATGCATCTCTGGTTCACGCCACACAAGTCAAAGACAAGA
CTGTAATTTCTATTCCGAAAATGTGACCCTTGCAGCTTCAATTACATCTCAACAACACCA
ACCGTGTCCGTGCCAGGAGATGTGATGCCTCTTTGTTAGCTCTACATGAAAGGCTTATTG
ATATTGGTTATGGAGTGCATACGAGACATGCACATTTTTTTTGAAAATTATTCCAGAACT
TAAAGAAAGTGTATAACTAAAACAGATGCATACTGAAATTCAATTTATTTTCACCACAGA
TGCCCACCTATAGAACTTGTAATGCGCTTTTTCTTTTGGAATTCtttccagtcaaggcaa
aaataat
>NODE_210_length_850_cov_26.850588
TAATAATAATAATAATAATAATAATAATAATAATACCTTTTCCATATTTTATATTCCAGT
GCTGATATTTATTCTCTCATGTGAGACACATTATTTGCGTTTATCAATATTAATGGTAGG
CTAAAAAGGCAACCACACTGCACAATCTGCAAATATAATGCCCCGCCTTATCAATTCATA
ACACAGACCAGCTAAACTGTCAGAAAAATCTGAAGTCACACTTAACCGAGCCCAATACCT
ACTATTAAGATGGCTCGACATAACAGGACGGCTGCCAATAATTGTACATAAAGATATGGA
AAAGCCACAGTCCAGCTATGAATATTTCATGAATTCCGACACAAAGAGCATGCTAAAAGG
ATCAAAGAGAAAAACGGGAGAGGAGTCAACGTGAACATCCAAACAATATGCAAGAATCCC
GACAGTATAGGTCACATGCAAAAAGACCGGGGTCACACTGAAATTGTCCATCAGTCAGAC
AAGCAGAACTGATTTGGATGCTAAATAATGGTTTAGATATTCAAAAATTCCATATATATG
CGAAAGGCTTCAGTGCACCCTGGATCTGGCCTATCAGAGGAGTGCTCTGCCACCACACTC
CCTCATGCAGACCCACGCTATGCCTCTGAGCCTACGACTAACATGCACGCACACACATGC
AGATATGCAGACATCCAGACACATAGTACATGTACATACACACGGTCACATAACACACAT
GCACTCAGTCTCATACCCCCAGACAGACATAAACACAGACATATATTATACACATAGTGT
CTGCATCCAATACAAATGAAATCAGCATTAAATAAGGTTCATGATTACTTCCAATAATTT
ACTGGAAGCTTTGCATCAGAATATAATTTCTCAGGCTGGAGAGGCAAAAAAAATAGAACT
TTAGGCTCACACCCTTGTGTGCAAATGAGACAGCATGTGTGTAGGAGCAGGTATGCGTGT
TTAAATGTTGAACAACAGCAAAAAAGTAAttgcatgttttgcactcctgtttcttcaaag
ccagatgtccat
>NODE_211_length_654_cov_33.464832
GTCTTGTCTTTTATCATGATAAAGCAGTTCATACTCTGAGGAAAGGGAAAAGAGAAATGC
GAGCAGTAGCTTCATTCATCGCCTGTCCTGTTTCATTCACACGCTTGTGATTCTCTATCA
TGCTCCTCTCAGCAGCCGTCAAGAGGCCAGCAAGCATTGAAACAAATCTCTCATATTCTG
CTTTTTGATTTCATTCTTTCTCCCTGTCGTCTCTCCTATTAGCTTATTCATTCTTCACAT
GTGACTGCCAGCCTGTTAAGGTCATATTAAACCAAAGCAATCCACTTTAAATGGTTATCT
ACGACGCGCATTAAAAAGCTCTTTGCTGCCCTTTAAATATTGTGATTGGGTTATAGGGGG
GTCGCTGTTTCGGAGCGCTGATCGCTCTCCCAGGAGCCCGCTTCAGAATATAAATTGAGT
AATATTATAAAGGCGGGCACTCCAGAAGGACTGGGTAATGAATAGGATTCATGATCTGAG
GAGGAACAGGAGGTCATGCAATGAAGTGAAATACTCTAATAACTCCAATCCAAACCCACT
CAGATGATGATACATTAACTGAGGGACCCTTGTATTCCTGTTTTTTTCTCTCTTGTGTCA
GCCTATATGAGCATTACATCTACTCCAAAAGCACTTGCTGTGGAAAAAAAAGAGAAAGCT
GATCCTGGTGGGAATGGTTATTTAAAGTTCTCATTTTGCCTTTAATGTCAAGGCCACCTA
CAACAGTGCTAGAGGGTCAGATCAAATCTCCGCAAATCTTGTAATCTGCTGCAAAGAAAT
TAATAAAAAAAAAGAAGAAGCAGATTTGTAttgtactactcatgcaatttcatgat
>NODE_212_length_706_cov_47.396599
TGGGAAAAGAGAGCGCACATCCGCATTTGCATTTAAACTACGTGCAAACAAACTGAGACA
TGCATTTGTCAACATTAAATGCTAATGCCTAACTTGAACTTGAAAGAGTTTAGGTCACTT
TGTGCAAGATACAAGACGTTGGATTTCTGTAAAATGAGCACTGCTGACTTTTCTCAGAAA
GCCACAGCATCAAAGTCAGAAATCAAAATAAAGCAGAGTAACTTTGTGAGTAAAGGGACG
AGGTTGGTCTCATTTCTTATTTAAAATCAGCTCCATAATTTGATCTTTGTAAAACTTAAG
TTGCTGCAGGTGTTCGGCAGGAGGAATGATAGCCTTAGGGCTTGGAGCTACCGTGAGGCC
CCGCTGAGATTTCCCATCATCCCTACAGTCTGGCAGCAGCTTTTCAAACAGCGCCCCTTC
TGAAGTTGCCCTTGGTTCTACATGTGTAGCAGTAATTATGAATGAGGGGGACTAAGATCT
GTACAAAACCATCAAACATTTTACAGCTTGCTGCTATTGTTATAAAGATCAATAGACACA
GTATCAGTCCTGGTTTTGAAGGAGAGGTGGTGCTGTACATTTTCCCTCGCATACTTTCTC
ACTTTCTTTCTTTCTTCCTTTCTTTTGGCCTCCCTCGCTCATGTCCCCTCTCATTTCTCT
TTTCTTTCTCTCTCTCCGCTCTCTCTCCCTATACAGAGCCAGTGTTGCACATCCGTTTTA
ATTGCCGTTTGTAGGGTTCTGTGATGTGAGCTGCTAAAAGACACCCGTCCTGTAAAAGAG
CAGGAGATGGAGACAGAGAGAGGAAATGAAACATATTCACTTCAGTGCTAGCTGGTTGTA
TAGCAAAGGCCAAGGCCAAacttcaagcgcagtgtgtgtttgcagtat
>NODE_213_length_653_cov_36.741196
GCATGTAAACTGCTCTTTTCTCCATATCTATTTGCATAAGATGAGAGAACTATATAGCTG
TAACCAAATTATTCCTGCACTTTTTCCCCCCTTTTACCCCTCATCCAAAAGAGGAGGCGA
AGAGGGGAAACTGTAACTACCCTGATAGTGGTGTTAACACCCAGCCAAGCGCCTCGACTC
CCTCTTCTGTTCTCTCCCCCTCTCCCTCCATCTTCTCTCTCCTCCCCTGTTACCCTGGCC
TATCAGTGCGGAGCAGTGGTCTGTGAAGAAATTCCCAATATCTAAATTTACACACTGTAT
CAATCTTGTTTAATAGACTGGAAAGCTTATAGCCGCCATGGCAAGCCGGCAGAGAGGGCA
GCGGTGATAAATTGTCGGTGTGCAGGCGACAGCCGCCCGTGATGTATAATGAAATATTTA
TGATTTATCCCAGCTAATAAACTGAAATGAAGTGCATGATGTATGGGAACAGATGGGCCC
TCTATTGATGCTGAGGTGGAGAGGCAAGAGGGGGAAGAGGAGACAGGAAGATAGGTGGAG
AGAAGGAAAAGGAGATGTGATGAGAGATGTTTGAAAGGTAGTGAGATAAAAATGAAGGGT
AAGGATGGGACTGAGGAATCAAAAAACATAGTTGTTTGTGTTTGACATTCGCTGGAACAG
GGAAAGCGGGAAGAAGGAAGCATATTAGTAAGATGGATAGAAGGATACAGGGTTGGAGTA
GAGAACTAATGAGATTAAATGATGGAACAGAGGACAGACAGAAGATGGCAGTAAAAACAG
ACTACCAACAAAATATAATCCTTCTCCTACAGTGCTTCATCGTGTTGATTTCAgg
>NODE_214_length_662_cov_36.015106
CATTAATTGTGCCCGAACAGTGCCACATGCCTCAATGAAAATAAATTGCTTTTAATTTAG
GCTTTCCTTTTTGCCACGGCCGGCATCACTTAATTTCATTAGCTCTGAACCTGTAGAGCG
CTTTTTCAAAAGCGTCATCTCATGGACGCACTTGAAAATGAAAAGAAGCCTCTCTTTTTT
TTTCCCCTCCTCGCTCCCTCTCTCCTCTCTCTGCGCTCCTCAATTAACAGAATCGTTTCC
TTTCAACTAAAATGAATGTTATTGAAACCAATTAGCATGGACTGGAAAATCTCTCGTTAA
TGAGGGGAGTGTGGGTGAGTAAACAGGAATGAAAAGATGAAATTAGAGAAGAGGCTCTTC
TTGTTGGCCTGGAATAATGACATGCTTAGTCGCCTAATTGTCTGGTGAAAAGCACCGCTG
CGATAGTAACAGATTGCGGTGTTCATTAGGCAGCAATGGGCCACCTGCTGCTGGGGCGGC
GAGCCCGCAGTCCCCGTACACGTGTTTATCCCAGGGGGCACTTTTTTTTGGACACGACGC
TCACTATGAAAAGCAAATGAGCTTGCCAATATGCTGCAATGTTGTGTCCTTATTGCCAAG
GCACAGAAGCATGATATGTCAAATCAAATGAAATGAATGAAACCCAATAGTGTGAAGCTG
GAGGGTTTCCTCTTTCTTTTTTTGATGATGTTTAGTGGGAAATGACCTATAAAAATACAC
GGGTTAGCAAAACTATGTAATTTCATTATAAAACCTAAAGATAAGTATTGTATTCATCGT
TTCTGTTGTCATATCTCATCACAGAGCTCTTATTGCTGCTTTTGAGGCCTAGTTTgtaaa
gagt
>NODE_215_length_476_cov_18.771008
TAAAGGTCTGCAAAGAGTGCTTGGAGATAATCAGAGAGAGGGTGTCTGAAGGCCTCATAA
CCCCACCGCACACAAACATGCACACACCCACATACGCTGACTCAAGAGAGAGATGAGACG
GGAGCTTCCGAATTATTAAGCAGACAGAAGCACTGATGATGAAATTCTGAAGGTCGGGCG
TAACAAGAGGCACCTTACAAGGGTCACAACCTTTTCCTTGCTGGGTGTTTTGTTCTTTGT
ACCCCCCTCACAACATCACCTTCCCACCTTTGTGTTCACTGGGGGGCAGGTGAGTGGGGG
AGTTGTGTTACATCCCTGTTTATCTGTTCATGACCTCTAGCCGGCAATTCTGCACTTGAT
AAGAGGAGGGCTCGCCTCATAATGTGCACGGCAGCTGATATCAGCCCTGTATCCTTGTGA
AATTGATTACCAAGGCCCAGGGAGCGTGCAGAATATAATAAATAGAGATGACACATAAGG
CACACATGGACTTGTAGGCTGATGGGTAACACCGCCTCAGCAATTACCTGCTACCCACTT
AAAACAGGGGTCATGCAGGGCAGGTTGGCAGTGGAAGGAGTTATGGTTATTTCTTATTTT
CTCTGCAGGGTGAGacactctgtgaaacatttctttccctctgcgtatgtgtgtgtgt
>NODE_216_length_705_cov_35.428368
ATGTGTTGCTTTACAGTCTCAAATATATAAAGATTAAAAATAAACATTATATAACCTCAA
CACACTTGTTGGCTCAGTTCATCTGCAAATCTGAAAGGATAGAGATGCAGGGAGACAGAG
TTGTTGCTGCATGCAGTGTTACTTAAATGGATGGAATATGGTGCCACAAAGGCATTCTTC
TATGTAGGTTTGGCAACACTAATAAGAAAATAAAGACGTAAAAACATGTACGCTCATTTG
TCATTAGCTGAATGCAGATATTTTAATTAGCAGCGCAATAACTACGACTTCAGTTTGGGA
GGCTTATTTAAACAGCACACTGAGCTGCTCATAATGGATTCATGCAACGTGGACGTATAT
GGAAAACCACAGATTTGCAGTGCACAGTGTTTGGTACTGTAGGTAGCTCTCTCTGACAGA
TGCAGATCCAAAACCTCAACTGCTTGTATCCTAACCAGCTGATCACAGGGTTAAAGAGAA
GAATGGGCAATGGGCCCCAGTGAAAAATCCTCACCCTCTGGCAGTGCCTCATGGAAATGC
CGCAAACGCTGTACGGATTCAAACGTATCAGGGATTATTAAGAGACCTGAGAACAAGGTC
AAAGACTTGCAGAAGAACACAGAGCAAGTTAAACTTAACTTCCACTTCATCCCCGAGGCT
CTGAAAATACTTAGGAGATAGTTGAGGCAGGCTCTGTTGAAAGCTCCCCCGCCGGCACGC
AAAGCTTTACTTTTGATGTTAATTCCTTGAAAGCTGTTTCTTTAGCTGGGGATTAGTGCA
TGAAGAGCTAGGCTTACCATGCTCTGGCTAATAAAGATGAAACATCTAACACAGGTACTC
GTACATACACTCGCCAGGGAACAGTGCCTATAAAGTTGCCTTAATTA
>NODE_217_length_805_cov_23.916771
GTTAGGCAACTGTTGAGCAAAGTGAGAAAACTAATGAACTCAGGGACTAAAAAGCAGCAA
ACTGTTTTTTTTAAAAATGATACTGCGATAGAACCTGTTAAGTGAGCAAAGCAACTCTAC
AACAGTGTAATGACAAAGGTTTCCTAAGAAACAAACATCCAAGTCGTCAAGTATTACTAC
AGAAGGTACACTTCGAAAGAGTAAATAAAGAAAAAACACATGGAACGCCCAAATAAAAGA
CAAAAGAACAAACAGCATAAAACCAAACTGAAAACTACTTCTGTTTTAGAGACAAATAAA
GACAAGGTCCAAACCTGGAACCACTTAGCGTGGCGTAGAGAAGCCAAGGCAGTTAGGCAT
TTCTGCCTGTCCAGAACATCCGGGGGATCGTTGACTGAAAGCGTTTCTATTGGCAGGTGG
AATAAGAAGACAAGGTACAGTTTGACCAAGGGGAGTTCTGTCAGGCGGCCAGGGGGAACA
CAGGCAGCCTTCCCAAACCACAGGCAGGAGGGGGAAGGGGAGGGGGACCCCTCCACTGGA
GAACCACCAAACGCTCTCAACCTCCCAGTTAATATGGTTTTGCACGGCCCAGCACCCAAC
AATTACTTAAAAGTTAAACCACACCAGAAAAACTGTATTGTGGAATGTGTTATAATGTGA
CTAAAACATCACAAAAAGAAACCCCTAATGTGAAGAAATTTAATTTATTAAGGGACTATT
GGCTGTATCAAATGGGAGGTTGTCTCTCCATGGTTGCTTCAACTCAAATGGATGCTTTAG
TTTGAGAGCCTAAAAAGGTCTACTTTTCTTTTCTGACGTTAACAGGAGGTAGAGCCCCTC
CCCTTTGCCCCTATACTGGGTACACTGCACTTTGCCCCTTCCGAGACAGAGAGCGGCCAG
TTGGTCAAAGGTCCAGCGTCCCTAAaaattgacaaactagaaggcttgacagagagaatc
agaattggaaccacaggcagaagttat
>NODE_218_length_762_cov_28.018373
TGATGCTGAAGTGCAAAAAACAGAGAATGTGCACGGGAAGGAGTGGAAATAAAGGTAGAA
AAACAGTCAATTAGAGAGCAAACAGAGAGTGGTCGAATCAGACGCAGATTTAGCTCGACA
CGGATCTAAATGTTTATCTTTCTGTCTCCTTTTAGCGCAGACAGTTGTGGAAATGCTCCT
ACCAGTCACTGATAATACTTATAGTTTTTACATATGGGCTCCTCACAGAAGCAGCTTCGG
TTTCTCTGTGACGTCGGGTTTTCACACGGCACAGGAATGATTGAATTCCAACCTGCGCGT
AAGTGTTTTTTGATCTAGTCGGCTTGATCCTTGTGCACCAAAGCGCCACCACCGCGCGCC
ATACTCGCGTGCACACAGGCGCGCACATCACATTATACGGCATCAGCCGGGCTCAAAGTG
GATCATTATTTACTAAACAGGTTGCCTAACAAGAAAAGACGGATTCCCCTGCAGGCTTGT
ATAAAAACCCTGGAAGCATGGCGGTGGAGCAATATCCATCATAATTGATGTGTTGCAAAG
CAGATTACACACATTAGCGCACACTGTTCTAGCTATGACAGCTCCAACTGAACATGACAA
ATTCCATAATATGCAAAAAAAAAGGAAGGTATTTTGCTCTCTCTGGGTATTAAACGACAA
CTAACAAAGAAGCATTTGCATTGGCAGGAAAGAGCGAACGTGTTTGCGAATGTTAGCGTG
TGTGCATCCATGTCTAACTACACCTCCTCCATGCTCTCATCTCGCCTTAATTACATTCTA
TTTGTTCCACTTGGGGCGGAGGGTCCTGTAAACTGTTTGGCTGCTTGGCACGGCTTCCCC
CTTTTGCTCGGTGACAAGGCGTCATTCAACACAGCTAATCCCAACGTGGCATCGGCAACG
TGGATGATGCGTTTGAGGGCCGCCGACAGCTGCGGTGTTAttta
>NODE_219_length_674_cov_25.676558
TTTCATTTTAATGTCATTCTCTCTCTGTGTTCCTCTCACATATTAACCTTCACCATCCAG
CCTGTTGCTGACTTGCCTACTGGGAATATCAACACAAACTCCCTACTTGTGTGTCAAGGG
TGGGTGAGTAGCTCATGTCTCAAAAGTGGTGTGTGGGGGTTTGCACACATGTTGCCAGTC
CAATTTTACTGTCATTCTCTGCTTCCTGAAACTCTATGATAGGGAGCAGCCTGGCTACCA
TGGGCCTGCGAGGGTTAATCTAGCACTGAGCCAGATCACCTCAGGGGAACCTGCCTGGAA
AATGGGTTAATAAAGGTCATCCCCCAAAATAAACACTTTACAGAATGTTTCTCCATTCAT
CCCTCCTTAAAATCAACTCGCAATAAAACGGGTCTGGGTGCAATTACTGCCGCTGCATTG
GGGCATGAAATCAACCTGTCCCGTGTTCTGGCTGAGGTCTGCTATGATCTCCACTTTTTC
AGCCTATGCTGCTCCCCCTGTAGACCCTTTCCAGGAGCAGTTGCACCCAGTTTCTCTCAG
CTCCAGCATGCCAAACCTACTTAAAACAACTTTATTGATCTGTCCAGAGGTGCAAAGCTA
GACTGAAAACTAAATAAATAGAACCATTTTATGTCTACTGAGCTTTTCTAAAAGTGCAAG
TGCAGAAAGTGTATTATAGAAGAATAGAAAAGTATGTAATTCTTCCAAAAGTAATTCTGT
AAAATCTGCTGTTGCTGAAGAAAAATAAATGGCCAAGGAGACTGCGACAAATGTCCTTAA
ATAAAACATTGCTTTATAGGGATTTGTGTTCCAAGTTTCCAAGCTGAAGGGATGAAAGAT
GGAGCTTGGCCTTGCa
>NODE_220_length_394_cov_45.213200
CTCTCTGTCTCTCTCCTCCCCCCCATCCCCGTTCTCCCAGAGTCTTTTGTCATTTCATGT
TTCCTTTGTTTTATTTACACCTTTGCATGTTGTTTTTTCTGTTTTTCTTTCTGTTTTTAT
CCCACACCTGTAGGGGACAGTCAAAGGGGAAAAAGAAAAACTATTGAGCAGGCATTTATG
TCCGAGCCGACACACACCTTATCTGAGAGGCAAAAGAAAATGGTGCGCTTTGGGGGACAC
TCATTTGAAGAGGACTTGGCATGGTGTGAACCGCAGGTTAAAGACTCGGGAGTTGATACG
TGCAGTAGCACTACGCTAAACGAGGAGCATAGCCATAGTGAGAAGGTACTGAGACAATCT
AGCCTGCATTTTGTTATTATTATTATTATTATTATTATTATTATTATTATTATTATTATT
ATTATTATTATTATTATTATTATTTATGACCTACCCATCCAGTCTTTGTTTGCTCTCTGT
CACTAAGTGTAAATAGGTGAGATGTTTGTTTTTTTGGATTTTATTTGACgttgtagaaat
tgatttctcttgcgatttcgttcctttttgttcagt
>NODE_221_length_877_cov_24.775370
ATTTGTCATGATGTGGATAGCACAGTTCAAGTGGTTTGGTGTACCTAAGAGTTGCGTTGC
TCTCAGCCCCAGTTTGTCATTGCTGTGCCGCCACCAGTCCATGCATAAAATTAGGCGACC
ATGCTCATTGACATGGAGTATCTCTTCTCTATTTATCCCGCTCGCCCGATAAATAAAGTG
TGTTTTTGTTGTTGCCCGTGGTGCAGTCCCTAACAGAGAAGAGAACAGAAACACAACAGA
TAAGCTCTGGTTATTTTATTTATTTTTTTAATCACTGCTAGAGAAAGTCGTAAAAGTCAG
TCTTTTGTGTACTGATGTGAAGTTAATCTGATTTTAATTTAATTATACGAGTTAGTTGCG
GAGGGCACAGGCATTGGGGTGTTTGTTGTAAGAATGTTCTGACATTGGCGCAGGTATGGG
GCAGCTAGCATGTTAATTAATGATGAAGATCCTGACAATATGCAGAGGCATGACAGCGTT
AAGCCAGTCGGCTGCTGCTTCCTTTGCATATTAATAGATCCTTCATTATTATTTAATATG
ACAGCTGCTCCAAGGGCTACCATCAGACCTTGTCTCTGTTATTTGCTGTTTTGTGCTCCC
CATGTGACAGTGCCATGCTATTCTCTATTTGTTGAAATGTTCCCTTTTCTGTTCTCTCAC
TGGTGTGGCTCTCTACATGCGACCGTGATGTGCTGTTTGTTTTGTGCTCAGGAGGATTCT
GACTTGCCAGTGCGTCTATATGAGAAAAGTGTCTGAATCTAAAGGTGACTTTGAAAGAAT
ATATGAGGCTGGATTGTTTTGTTTGCATAGTAATGAATGCAGATTAGCACTGAGTGGGAT
TGGTCTTGTTGACGTTTAGACTTCTAGTGGCTTAATAGACTTGTTGTTGGGCGCCAGCAT
CTCCCTGGCTTCCCTATTACATCCATTGTATTGAGGTGTGTGTTATGTGGATATGACAAT
TGATCTGGTGAGATGAAACAATTATCAGAACAAAGATTTCAATTTATGGAGTGTGTCACT
TAGTCaaagacagggtggagatagcagcggaatgataaa
>NODE_222_length_752_cov_55.053192
CATTCAACAGTGCACATCTGCTACTTTCCTTTGGGTTCTTTTTTTTTTTTTAGCAGCCTC
GATTCACCTTGAGGACACAACGGGCTTTCCAAAACAATAAGTGGCATGAGGAACAGATGT
GAAAATTCATAGAGACTTGATAGATGCACTTCTGCTACAGAATGCAGTCCATTAAAGACA
CAATGTGAGTGGGTACTGTAAAAAGGATAAATGGTAAGGCTCTTTAAGTACTCAGGGATG
ACCCTCAAAACATGTGTGTGAAAGTAATGTTAATTATAAAGTAGTATAATACTTGAAAAT
GAGGGTTTTCCGCTTGCTAGTTATGTGCATTGGCACTTAAAGCCAATACAGTTCAACAAA
GCTATGGATGGCGTTTCAGGGATGCTGAAGGCCATTTTTGCTCTGTCCCATCCTTACCAG
CTGTATTTGTTCTCTTCAATAAATTCAAAGTAGCCCCTTCCATGTTCCTCCCGGCGTCTC
TTAACACCCTTCTTATTCTTCTGATCAGCATTCGTGTCTTTGTCCGCATCCCCTTTGAAA
ATAGAACAAAGATATAGAATGAGGTGCTCCTTTTTGTGAGAGAGAGAGGTCGGACTGGCA
GTGGGGTTCTGGCCCACAAAGCCCGTTCATTAGTTACATTGTGTCGACCATGATCATCAA
AATTAAGGCTACTAAGAGGCAACACCTCATAATTAATAAATGATTAATATAAAAACAATA
CAATCATACTCCACAAATTGTAACAGCTCTTAAAAGACCAGGTAGTAATTACAATAGCAG
CTGGCCAAAATGAACATTGTGAACAGTGTTTGCTGGGGCTGGAAAGAACAAGTCTCTGCA
AAATAAAGGGTAATTAACCCTGCAATAAAGGGCCTCAAATATATATGTTTTCAGTGAGGT
TCAGATACAAGTCTATTATATTAAGGAGggcaag
>NODE_223_length_922_cov_27.239697
GTGTGCATAGTTCAGACATTACTAAAATTATACAGCGTACACATTGAATAGGACCTGTGA
AAGGGACAAGACAACACTTGACGAGATAGAAAAGAAGCAGATAGAAAATTTCTTTTCATA
CTGACTGAGTTTTTAACATCATCTTACAGTCAAGAGACGAATTCAGCTTGTCTGCTCGAG
CAGTTTAGCCTATTTCTAAGACACCTGCTAGAATTACAAGATAAAGAATTACGAATGCTG
TGTGTTCTTCCTGTTTCCTATCTAGTAATGTCCAGCATACAGTCTATCTTTGTTTTGGGG
GTTGTGGTTAATTGAATGCTTTATAACACAAACTGCATATCTATATTTCTGATTGTTTTT
TTGTTGTCATCTGCATTTTTTTCATTTGATCTGACATTTATTCAGTTTAAGGTCGAAAAT
GACACTGGCATTCCCTTATGCTAACACTCCTTCATATTTGCTGTGCAAAGGGGAAGAATC
AAAGTGAGAAAGAGAAAGGAAGAGGAAAAATTAAGGACTGCTATTCCTGTTTTTGTCTCT
CAGGTGAGTGAGACTGAGATCAATGGCCAGTTTGAGTCAGTTTGCGAGTCCGTTTTTAGT
GAAGTAGAATCCCAGGCCATGGAGGCCTTGGACCTGCCTGGTTCGTTCCGCACTCGAAGC
CACAGTTACCTCCGTGCAATTCAGGCTGGTTATTCCCAAGATGACGACTGCTTGCCTTCA
ATGACATCCTCCACTGTCACTTCAACTCTCAGATCCACAACAGGTAAAACAACCCCCCCA
GAAGAGAGAGGGCTTAGTTACATATCCTCATACATCCTATACATGCGCACAAACTTGACA
TACCTACATATGTACAGTGGGGAACCCTTGAGCTTCAGGGATGCCAGGCTGAATGACTCC
AGTTATTTTCTTTGGAAGCTACGGTGTGCGTGTGTTTGTTTTTGCCACTGCACTCTCCCA
AATGCTCAGATGAATTTGCTTGTGTGGTACTTTGCATGACTCATGCATCATTAGCCAAGC
TTCTGATTGGTCACTTGTGGTGTTGCCAAGCTGTAAACTAGGATGAGGGTGGGAGGGTTA
cattttaaacactctgatggcatc
>NODE_224_length_821_cov_44.288673
CAGTCCTTGGTTAATAGCCATTGGTCATAGGCTGTCTCCCCTTTATTTCTTTTGCTCTCC
TGCTCTATCCTCCCAGGTCTCCCACTGGAGCAGCGCCCTCAGGCACCGCATCATTTATTG
CTGTCAGGAGTCACAGTGGAGAGGAGGGGGAAGAGAGGAGGGGAGGAGGAGGGGGAGGTG
TGCAGGAGGAGGGGAGACAGGGAGGAAGATGTGCTGCAGAGAGAAGCCAATGGAGGCGAT
GGGGAGAGGCAGGCACGCTAGACTGTCAAATCTCAGCCGTTGAATATTTAATGGAGCCTG
GAGTGTTTATTTAGTTAGCCTGTCGATTTTTACCGCTCTGTCAATAGCGGCTCCCATGTA
GCCTGCTGATGATCTTTAGTGTCTCTTCCCCCAGGAGAGGCCAGGCACTAAATGCAATTA
TGGATTTTCCTGCACCGCAATGTGTTTGATATTTTTACTGATCTAATTTGCAATCTGGTA
GTTTATTGTTTGGCATTTTAGTGGCGCTCAAGTGGCGAGGCAAATTTGATTTCCCCTCAT
AATTCTTTATAACTTCATTAATGCTGTTAGCACATTGGCACAGATCTTAAATAAGAATCA
TCCCATGGATGAATGCATTCCTCATTTTATTGTCTCCATGCCCCATTCTTTTTACTGATT
CTGGTTCTAATTAAAAATCATCCTCGTGGTGTACTGTCTTTGTGAAATATGAAATCATAA
TCGAATTTGAATGGCTCCCTTCACAGAGTCTTGCGTATTCAACTGTATGCCCAGATTTGT
TGTGGGCAGAAGAAAACAGAATCAAAACAGCTTTCTTTCAGTGGCATTCAGCATCTTCAG
AGACAAATGAGGGTATTAGCCACAGAGCAACCAAAGTAACAGAGGCAAAATAATGTGGGT
GATTGTCTCGGAGAGACAGTGTGGTTCCATGTGTTTCTGTAGAGCCGTAGGATTTCTAGC
TCTGTGACGGATGTGTTAGTTAGAGGGGCAGCAttagccgtaa
>NODE_225_length_404_cov_21.579208
GTCAGCATGAAGAATAGACAGATGTCCGGAGCAAAGACAGAATGACATGCATATTCACAT
TCTTGCCCCGATTCTGAAAGGACGCTTTCGACATCATACGACAAAACAACTCGAACCAAA
CGGTAAATCATGCTTTACATTCATTGGATTGATACTGACTATCTAAAGCTAGCTGATGTG
ATAAGTAATCAGAAAGATGCTCTGTTGAGAAGTTTAGATAGAGGGAAGCTCTCATGCAAG
AGCCTTAAGAGAGAAGCAGGAGGTAAAACGTTGCTAACTGTTCATTTAGCCCTGGCTAAG
TGGTCAGGGACGCTGGACAGGTGAACTCTATTCTCCCCACTGGCCCTGCAGGGGTGTGTG
TGTGTGTGTTTGTGTGTGTTTGTGTGTGTGTGGACTGTAACAGAATTTCTCTAGTCCTCT
GGGCCCTGGTGCAAAGCAGAGAATAAATGGTGGAGGTGGCAGGCCAGGACAGAAAAATCA
ATGCCTGCTTATACAGACATGACACACCAGCAGCCAACTGCATTCCGTGTGTGTGTGTGT
GTGTGTGTGTGTGTGTGTGTGTGTGTGTGTGTGTGTGTGTGGGGGC
>NODE_226_length_687_cov_47.446869
CCAGTGGAGCTGTCATTTGTTTTCCTTTGGTCGAATCCAAACAGCCCACTCGGCTCGCCG
CAGCCTTGTTAGGGTTTGCATGGCACAGTGTACCGGTGGTAATCTCCATGTGTAATATCA
GCTAGGTTTCCCCCACAACAGGCCATATCTATCTAGTTTCCTCTGTCACAGAAATAGGTT
TATCTACACCCTCTTTTCACACTCCCTCTCGGACCCCCCCACCCCTTCCTGTGTTTGCGA
AGGAAGGGGGGATATTATGCTAAGCCCCCAGCGTTAGTTTTTATGTTGCCATAGCAGCCT
TGCTCCCACAGGGTTGTGACCTCAGATGATTACAGTACAAAGCCTATTGGGTCTTGAAAA
CCTCTTTGAAGATGAAAAGTCTTTGATGGTTTGTATTTATGCAAATCTCTCAGATATGAT
TTATCCAACTGAGATTGAATGGAGAGATGATTAAAATTGCCCCTATTTTTGAAATCCTTC
AATGGAGGCCCACTCTTTCAGTTTCGAGAACAAGAGTGGTGAGTGTGGGCGCGGGGGTTA
TTTTGCTCTTCATTTAGAAAAATAGTAGCGCCGTACCTGAGGTTATTTATAACCGTCTTT
TTTCCTGGTGTGTCAAAGAGGGGAGAAAAAGGAGAGGAAGGGAGGGGGGACATGGAGGTA
GACACTTCTACTCGGAGCTTTTGCACTCTCTTCTCTCGCTCTCTCTCTCTCTCTTTTTTT
TGTCTGGCTTTGAAAGGAAATATCTGACGGAGGGGGCTTTTGTGTGTTTCCAGATGATAG
ATTTAGGAATTTGGGCTACCCCACTGGCAGTCCAGGGCTAGCTGTGAACTGGTCTGTTGG
AAAAAATTGGAATGCTTTGGTCTTCAAAg
>NODE_227_length_836_cov_34.081341
TTGTAATTCTCATGCCTCTCTGACAGCTTGGCACAGCACTAAGTCACCTAACGTTTGCTT
TGACATGAAATCCAGACCTGGGCACAGATGAGGTTATCAGTGGGGGGAGATGAGTAGGAG
GAAACGCGTCTAGTCCTATTGGGAGAACTGTTTGGTACCATTGCCTGGGCTTGGTTGACT
GAGAGGACTGAGGGGGCCGAAGGAGAATGGCGCAGGGTACGAAAAATATCTACCATAAAT
GGCTCTGGCGTAGCTATTCCGAATGCTGAGACTGAGGTCCTCAAACACGAGTGAAACCTA
TCTAAAAGTAGCTGAAAGATTACAATCCTCTTCATTAAATTTATCTCCTGCGACATAAAC
TTTTAATATGCGCACCAGCAGTGTGTATGGGACTTCCAGGGCAGCTTAAATGACTGCAAC
CTGTAATTACTGTTCCAGCACTTGATTAGAATAATCTGATTGCAATTATTCAGTGACTTT
AAAATACAAGCCTCGAGCTACAGAACAATAATTCAAGGGCAGTGATTGGGAACGTGTTTC
TTTTTTGGCTGTAAAATGACGTTTTAATCGACACAGAGTGAAAGAGGTTCCCTGCTAAGG
AGCCAGCTCCCTCAATTAAAGCCCATTTATGCAGTGAGGGGTAAGACGTTGTGCTGCGAT
GTGGAGTTAATCAACCAGGCAGACACTTACAGAGTTCTCACGGATCAGGGAACTAACCCC
TCTAACGGGTAAACAGGCAGAAATGCAGCACACAGGCAAGGCCACCAAGAACGTACACCC
ACAGATAGCAACATTCATGCTATCAGTTACTGTATTATGCTGTTTCTTTTCTTAAATAAA
TTGTATGAAATAATATAAAAATGCTTAAAAGTCAAAGTATATAGGACAAAGTCTTGCTAT
GATCCGTTGATTAAAAGAAACCTGGAATAAAAGTTCTAAATCAAAATACACTTGCAGTCC
ATCACCACATAAGAAAGACGTGTCAATtatcttccatattctatagcaacaaagccag
>NODE_228_length_702_cov_45.735043
CCGATGTGTTTTGCTTTCTTTTAAGCTGCGAGCAATTTCTGAGCCAAAATTGACATCACA
GCAACTTTTACTCCTCTATCTTCTTTTATCAGGTTTAAGTGCAGGTTACTGAGGTCATTT
ATTTACAGATGTGTTTTTCTTCCAAGTCATTAAGCCAGACTTCCTCACCTTGTTGTATTT
TGGGTGAAAATTTAAATGTCTCGCTGCTCGCGTGTGCTCTGTTGAATATGTGCTGAGGCT
GGCATTCTTTAAGTTGACTTGTGCCTAGGTTTGTGCTCTTTAATGAACCTTGTGTGTTCA
GAGGCCTGAAGGTGATCGTATAGTACACTACTATGTAATAGCATGGGATGGCTCATTATA
GCAAGGCATAACAATTCACACATTAATTTTCCAGCATCCAGTTTTTAATTAATCCAGTAG
GCAGTCTTAAACACAGGGTACACAAATTGCCTTCGGCCTCATAATTAATTCTAATGGAAG
AAATTAAAAATTGGTGGGGTGTGTTTGGATTGTTCGGCTGTGTTACTGTGGCTTTGAGCT
CGCTGGAGCGACGCTGTCACCGACAAGGATCTCTCCCTGCCCTGACCAATCCAGCAATCT
CCTTTCCCTGCCACGCGAGCAGGGAGTGTTACTCACTCACCCACACGAAGTCTGCAAGAA
TGGAAATGCTTTGCATGTCTGTGTCTACTAAAGCATATGCCTTTTTTTTTTTACTGGCCC
CTGAATAAAGTCAGTCGCTTTTTATACTACAATTTGTGCGTGCGTTTCCTTTGATCTGCT
CTCCTCTGCTCAGCCTTTCCAAGTCGATGTGTTGGTGGGTTTGGTTACTCAGAGTAGTTA
Cacagagcctgtatcaacacccattacttccaccacccttgtgt
>NODE_229_length_690_cov_11.476811
AAGACCAAAATACTCACTAGGGATCATTTGTAAACCTGGGTGTTCTCGGAGGTTGGTATC
CGTACAGATGGCAATAAAGCACGTCAAAACAGAAGCAGCACATCTCCGCTGAGACGACCA
TCTTTCTGCCTCCACTTCCCGAACCAGGTCCCGGGCTGAGATTCGGAGAGAGGCCGGATG
TAGTGTAACCGGCCGGGGCTGGGGACAGAGCGTTTGTGCCGCTGCTACCACTACTACTAC
TGCTGCCGCTAACGTTACCCCCGGGTCCCCCCAGGCCGTTGGCTCTGCTCACGTTCGCCG
CCGCTGCAACAGTCGCGGAGGAGCCAATCCCCAACTCCGAGCCACAATGTCCGGTTCCTG
CCACCCCGCTTCCCGCCCCCACCCCGCCGGGACCCCCCGACCCGGGCGATCCCGACAGTT
TCTGCTTCTTCACCCCGCAGCACCCGGCCGCCATCTTGGAACAATCTGCACCGACACACC
GCTTCCGACCCATAACCGTCACCGCGGGAAGGGTGGGGGGGAACGCCGACCAGACGTAGA
AATCCCACTGCGTTGATACGTACGACGGACAATACTCCACTTTCACTCTTTTATTTTTTG
TCGGACGACGAAATAACCGATGTGGTGAGAAGACTGCAATGTCACCCTAGCGTTGCCTTT
AAAAATGCGTGACTTCGCTACGCAAAATCCATAGCTGGATAAGCGCTTTTCCTTGAGTAG
TCAGCCAGTCCAGCTTTGGACCGCGGTGTTCCAGTGGATCACCTATAACGTCAGCCAAAT
ATGCACCTCTTCTCCCTAACACGACACCATCCGAGGCAGTCAGTCAGTTCCCCTTTAACA
CACAAGTTCAGGGAGTGCAcggtccgaacagg
>NODE_230_length_183_cov_22.125683
TCCCATTGTAAGTGAATGGGAGAACGTTTTGGCCAATATCTCCGGAACCAGACGTGCTAG
ACAGCTGGAAATGCCACCTGCCCCACCTAATTTGGCTATGCCAAAGACGCCGGTCTCGGT
CCCGAGTCTCTACGACCTTCCCGTCCCGAGATACAGCAAAAAATCACAGGTTACTCCCAC
TTCCTGACGTCGTAGAGACTCGGGAGTGGGCTCAGTGCGATCGCGGCGGCCACAAATGGG
GGGGTAGACACAAGTTTCACGTCTCTAGCACTAACCGTTTGCCCAAACCCAGGCCGAAAC
CCTAACCCTAACCCTAACCCTAACCCTAACCCTAATTCCGGAGCTTACGGTGAGGGCTGG
CCCAT
>NODE_231_length_530_cov_30.598114
GCAATTTATATGCACTGAAATAATGCTGGGCGGAAATGACAAATGACCCAAATAAGTGAC
GTGGCTGCTGTGTATCATTATGACTCCTGCCTGTCGACCTGCTCGCTCTCTCTCTGCTCT
GCAGCTCCGTGCTCAGAAACTGTTGAGCAGTTTTAATTATGTATATAATCAGGTTGGGGT
CAACATATTTCATGCCAAAAGAATGATGCGTATTTAATGACTCTAATACATTACCATCTA
TTTGCAATCTCATTGACGGAGTGCTTGTGAGTTTAACTACCATTAATCAGCATCAAGGTT
TGTCTATCTGGAGAAAAATAGATTAAGGGAGGGATTTTTTTCATATGGCGCATTACAAGA
GATCCACATTGTCCTAGTTAAGAGCTATGCAGAGCAGGCTGATAGATAATGGTCACCTCG
AGGCTGCCTAATAAAGCATGTTAAAGGACTTAGGAACACGACATTACTGAGTGTAGTTTT
TACAATACAAGATGTATTGGCTTAATATAGTTACTCACTGATGCTTACCTGACTAAATGC
CCCTCACACACAATCAAGGCTGGCTGTAATCAGTTATGTCGAAGAGGACAAGCATGTTTT
TGAGGATGCCTTTGAAGTGTTTTGGGACTTTGCTGTAAATAGCGAGGACATCAGTCATGC
TGAGACGAGTGTGCGCCTCAACGTGGTGATGTCATCTGACTAAAATGTTaaa
>NODE_232_length_623_cov_32.980740
ATTACCAAACAGACAGTCTAGTTGTAAACTATTTTTACCAAGTTGGGCGCTGTGATTGCC
TTGCCACTTGAGCTTCTCATTGTGGAAATGTGTCTCGACAATGACAACTACATTTTAGCT
CTTGTTCCCCCTGATCTTCAAATCAAATTTACACTGACTACTTTGATATGTGCAGAGTGA
GCATTTACATCCCTGTGGACTGTGAGAAAAATAAATAAACCAAAACTATCACATCCACAA
ACAACTAACAACAAATCTGACATATTTACCATAACAGCCGTTCTGAACTTTGCTCTAAAT
GAAACACATCCATAAAATAAGTGTTTGTTCTGCACCGTCCTTTGAAGTTGGATTTGTTTT
TGCTCTTTAATGATTTCTTTCTTCTGATGATGATGGAAGCCGTGCTGACACCTTCTTTTG
CTTCATCAAGTTCCGCTGCACAATTACATGAATTTACTTTCAATAAATTACCATCTTTGC
ATACATCAGTCAAATCATCCAGCTGAGGCATTCGCAAACAATATGCATTATTAATTTCAT
TGTCAGTGTTTATTTGGTTAACTTGTAACCGACTTGGACAGCCCATTGCCTTGATGATGC
ATTTAAAAGCATCAGGGTCGGCTTTTTTAAAAGGAAATCAGGGGATGACATGCTTCCACA
CACCACTTCGCTCCCTGCTGAGGCCACAGAGGGAAAAAGACTGAACTCCAGTGAAAGACC
AATCAAAAACTCAAAAGATGCATCGTGAGCCGCTGTAGTCAAAACAACAGAATCAGGAAG
ATCATCCACATCACAGCGATTCTCA
>NODE_233_length_801_cov_24.320848
CCGCAGACCCGGTGGAGAGTCCTGCTCTGTGCAGTCGGATCAAGGATTTTGTGGATTAAT
GCTCTTGAAGACACAGCGGCCAGCCTCGCTTTTCATGGGATAATTGCGATAGCGTTTAGG
CTTAATTAGGCCCCAGTTCTCCTCTCATTTACACTAAAGCTACCGCGCACAGATAGACGG
ATTCTTGACAGTGTTTATGTGCTGTGAGATCGCCACGGAGCAGCTTGGTAAAGGGGTCAG
CTCTCTGCTCCGTAGGTTGCACATCACCCGACACGTTCTGGCTACATGCAGCCGGCTTGG
AGCAGGCTCCCCCTGTCCCTGTAGAGGTGTGCTGTAGTCTTAACAGCCCGGAGGTGATGG
TTGTGGATCCCCGGAGGAGAAGCTAACTGTCCCGTGAACCCCTGACTGCTCATTTCGGCC
ATCTAGTCTGCAGGAGAAGGCAACAGAGACTGGCGTATGCTACAGATTTCCTCTGCTTAT
CCAGCTCCCAGTTTTTCCACCGTATTTTCTCAGGCTGCTTGTCATTGCCTGGACTCGGAT
CCCGGAATCTTCATGATTTGCGGACACCATGCTCGTTTTTTAGCCGGGAAACCCTCTTTT
CGTCCCGCATGTTTAGGACCAAACGATCGGGGCTCGTCCGGCGACTCTGGAGGAGCCGTG
CGCCCGTGGAGGGCGACGGGGAGGCGGATAGAGGGACGCATGGCTCCGGGGGCTGCTGCA
TGGGCAAAGCGACAAAGGTGGCCAAGTCCAACGCAGGGTCCGAGGCTGAATTGAAGGCGT
TGACCCACTCGATACTGAAAAAGATCAAAGAGAAACAATTAGAGGTGCTTTTGCAGGCGG
TGGAGTCCAAGGGGGGTGCCCGAAGCCCCTGCTTGCTCCTGCCCAGCAAAGTGGACGCCA
AAGTGGGTCAACAGTCTTACTCTCTCCCCATGCTGCTCTACAAAGTGTTCAGGTGGCCGG
ACCTCAGGCAtgcctcggagctg
>NODE_234_length_786_cov_20.349873
AACCATATGGCCCCTAAGGTGGAAGTAACAGGACTGGGTGCACGGGAGCTCTCATTTCCT
TTCCACACTGCAGCGTTCAGCTCTGCGGAGTACATCCAAGCTGTGGGTTCTGGTAGCAAA
TGTGACAAAGGTGTTGTAGCCCCAAGCAGCCCACTTGACCCCGGCTGCTTTGGGTGAGAA
CGTGGATGTCTTCTCGGAAAAGTGTTGATCCCGTTTCAACACTTGGCGCTTTATTGTCAG
TTACAATATGGAGTTGAGCATCAGTGGTGAAGGCTGCAGTGGCTCGGTGCAGACAGACAT
ACCTCCATCTCACTGGTGTCAGGCATCAGCTCAGTGATTGGTGGGCATATTGTTCGACTC
TGAGACTTTTTTCATCATTAGCCTGCACTGCATGGCAAACGGGCGCCATGGCCCCTTTTT
TTTCCTTCCCCTTTCTCCCCCCTTACAGGCGGCAGTATCACAGCTCTGATCTGTCACCCT
TCGCTTGCCTTAATGTGTGAAAGCAAGACGTGTTGCGCCTATTAGCACTTCTTGGCAAGG
CTGGCATGCTGATCCTTCATCCCCGGGGAGCCCGGCAATATGGTGCCGCATGGTGACCGC
CCGCCAGCCCTGGCTCCCGCTGTCACAACACATCACACATCCCCAGCAACCAGCGCCACC
GCCTCCTCCGCCACCACACCTCCATCACTGTGGTGGCATGAGTGACAGCAGCCGGAGCCA
GGGGTCCTCTGGGTGGAATTAAAAACTTTTAGAGCGAGGGGCAGCTAAAGTGAAGTGTAT
TTTTTAATTATGAGGGCTATAGTTGGGTTTTGGTTCACTGGGGAGAGTGTGGGTCAAATA
TAACTTAAATTAAGGGTGAGATCACACATCCAGGATGACCATCCTCACCCTATTTAGTAG
AGTTCATGCTTCACTACAGTATCTTTAGTTGGTAAACTCAGATTCATAATCTGGTaaaga
tggcaagg
>NODE_235_length_774_cov_18.917313
GTGGCAAAAACTTTGTGCAGAAAATAATCACGCTGAGTGGATTTCAGTAAAAGGGCCGAG
AGAAAAATGTCATTTAGCATTCAAGATTTCCATTTGGCCGCCTGAAAGAGACTTAACGCC
AATTGTCCTGCTGGTCATCTCACAGGATGGAATGCAAATGTGGAGGTCTATAGGGCCTGG
TGCGGGAAAGCCATTGATTTGAGATGAATACAGTGGCTACTCTCAGGCCCTTCACAGTTA
TTAGGACTAATAGAGAAACATAAAATAGTGAGAGAGAGAAGCACAGATCGGCACAAATGC
TCTAAATAGCTGGCTACTCCACAGGCCTCTCGGAGAGTTTGGCTTGCAATTTGCATTCCT
TTGTGCGACAACTTGTAATCCTCCCCTCAGCATGCCAAGAAACACACAACAGATTTATTG
TCCCAGTCAACAAATCGTTTAGGTCATCCCAAACCTATTACTGCCTAATGCAGTGGGAGC
CCCCTCCCCTGCCCCAAGCCACATGCACCGCCTCGTCTCAACCACCGGAGACTTGCAAAC
ACAGACCCTGCATGGCCGGGGCCCCACAGCTACAGCGCTTTGTTGGCCCCCCGGCCTATT
CAGCCTCGGTGCACTTCTGGAGCTTTATACCTTCTCCGAGCAGCTTGGGAGGTTGGGAGG
GACACAAACCATGGCTGGGGAGCAGACAGTTTGGTGTCGGGACAGTAAACGGACTTGAGG
TTTCCACTGCGGGCCCACACAGGCTGTGCTGAGATTTCACACGTTCAGAGTGCAAGTTTG
TGAGGAACGCGTGCTTTTTGGGGGAGGATAACTCAAAAACGGCGACAGTTTGGTGATAGA
ATTACCGCGAAATGACTAAAAACATGCACTTACATTTTAAATAGGCTGTAGGCTAAATAA
AAATCACACAAAGCATAAataatttattccaactgggtggcacatgtccatttttt
>NODE_236_length_458_cov_3.801310
GAATGCCAAAAACTGTTTCAGAGCATGAAAACAGCATTACTGCAGTTTTGCAAACACAAT
GTTTACAAACACGTTTTGACATCACAATGTGTTCAAATATGATAAATATGAAATCAAAAT
TTGTCTCATGTGACTTTCTGTGATATAATTCCATGAATACACTTTGTGGCAAAAGAGGCC
TCTTCAGCACATTAAAAAGCTGTTTCAGAGGAGGAATCAGTAATACTGCCGGCTTTCAAA
GACAATGTTCACAAACATGTTTTGATTTTCAAAATGTGTTCAAATATGATAAATATGAAG
TCAAAATTTGTTTCAAGTGACTTTGTGTGATATAATTCCAAGAATACTCTATGTGGCAGA
ATTGGCCTTTTCAGCGCATGAAAAGCTGTTTCGGAGCATGAAAACAGCAATACTCCTCTT
TTTGCCCAGCCTTCGAGAGAGGAGGACGCACTTTTCTCAGCTCTCCTATCTCTGTCTCTC
CCTCCCTCGTGTTTTCCCTGCTGCTTCAGTCTTGTCTTCTCTTTGTTCTGAGCTTCGCTC
TGCCTGGAATCTTCCAAAAACTCCAAGATGGAATTGATCAGCTGGTCACACAACGCAATT
GACAAGATCATCTCAACAAGGAGCAGCGGTGCGGGGGAAc
>NODE_237_length_890_cov_24.370787
TTTACTTTAGGATGAGCATAAAAACTCTCCGTAGCGTGTAAAGTGAAGTTATCTTTCCTT
TACTCTTCTTTTCAAGCAAACTATTACTGCCAAAGTTACATTTGTTAACTGCATCATTAC
CTTCTTACATTATCCACCTGCCTCTCCTCAAACTGGCCATTCAGGTTTTCTCATTATGAT
CAGAGCAGATGAACTACAAAAACCAGTCAATGTCATTCATGCAGTGTCCACACAGCGGAC
TTCTGCTGGCTGCTGGCCATTCCTCAAACTGTATCAGTGACATAAATAGTGGAGAACAAT
CTCTCACAAAATCCCGGATGGGAAACAAGCATAATCTGGGCATTACACTGATAGCACAGA
CACCATGTTGACACAACATCTACTGCCCAGCTGAGTGCCACATAATCCCCTGTAGGAGGT
GGATGCATACCTAGGATCCCTTGCAATGAGGTGTAGTTAACCAGCCAGACTCGTGTGCAA
CACCACAAACGAGCATCAATTTCCCCTCCCCCCACCTTGGTGCTGGTGGACTATCAGCGA
GGGTCCGACAGTGTTGTTCCTAATTACCTATTTCTCCACTCCTGATCCTGCGGCTGGCAT
AATTAGTTACCTGGGGCTGCAATCCAATTTGAAGTGATGACAAGAAAGTGATCCATGAAA
AAGTAATAAGTTAAATCCAATTTCAGCCTGCCTCTAATTAAATGCACATGGAACTAATGA
GTCAAACCCTACCATTTCACTGATAATGGTAATTAGCGGGGTGGGAGTTGCCGGCTCTCG
TCGTTGTGCCACTGTAGGTGTGAAGCGCAAAAGGTAAAAGCGGCATGGATTCTTTTAATT
ACATGTGTCATTCTGTCAATGTAATTTACTGGCTTTTTGACCAGTCAAGTATGTTTAGCT
GCTTTCCAGCCTGCATAGCAGCTGTTTGTATATCTAGTATGATTAAAGGGCCTCTAGGCT
GCTGAGTATACAGCGCAGGCATCTTCATCCAGAGGCAGGGGTGGGCGGTGCTGGGTTGAG
GGGGTTTGGGGGGCACCCCTGTTggagatataaaaccaaagagccatttaat
>NODE_238_length_675_cov_28.256296
ACATTCTCCATTGTGTTGAAATCAAAGCAGGCAGCGGAGACCGAAATAGTGAATATGTAT
ACCTTTAATCCCCCTTATCCTGCTGTTAGGCCAGGGTGTGTCCCCTGGTCTTCTATAATA
GTCTGCAATGAGAAGCTTGAGTAAACACAATCAATGGAAGATACTAGCATATGCACCACA
GAGACTTCCGAAGTCTTCCCCCCCTTTTATTCACCCCTCCACGTATTCGATTACACACCC
CTACCTTTGTGGGTTTCAGGGAAATTACAACCCGAGACAAAGGTATTGATGCAATATTAC
ATGTAGGTAGGAGTAATCACCATCACAGGACTGTCCTGGAAAAAAAAGAGAGAGAGAGAA
ATCTCATTTTAGAAGAGGGGTGCCCTCTCTCCCTGCCGGTCTCTCTCCCTGTGTATGGTA
TTCTTGCATGCTCTCTTACTCCTGGATTACAATCTCTTCATCCATTATTAATGAAGTTAA
ACTACTAGTGGCATGCTGAATGTGCTGCATGGGAGATTTGTAGCTAATCCAGCGCAAAAC
AGCCCCAGTCACATAATGAAGGGAAAAAAAGAACAAATGTCAACAGTTTCACACTGGGAC
TGGATTAGACACCCCCACCTCACCCTCCTCATTCACGCACGGCCTCGCTCCCCCCTTCCT
TTCTCTCCTCCACAGCACACACACACACACACACACGCAGGCCGAGACACGCACAGCAAA
CCTCAGATCCAGCATGAAGAGGTATACACACACCTACCTCTCTCCATCACCTTTTCTGGG
ATGTTTCCCCCCACATCGGATTAGTGAATCTGAAGTACAGATTTGAAGCAAAAGGCCAAA
GAGCCACTGAGGTCGAg
>NODE_243_length_615_cov_38.186993
CAGTGTATGCAGATTTTAGACTTAGTTAGATTTTTTTATTTCAATCAAACTGTGTTCAAT
TGTGTTTGTAAAGTCTGTGGTAGCTTTTGTTGCAACATAAAATAATTTAAACAGAAAAAA
TTCAAAATAGCGCCAACAAACTTGTATTATTTGGGCGACTTTAAGCTTGTAGTTTTAACT
TATTGTTAACTTAAAAACTATTTATTATGATTATTATTATTGCCTCGTATAAAGTATGTT
TTGTGTATATTTATGGTTTATTTCATTATATTTGCAAGTTTAAAAGATTTTAAGTTTGCC
AAAATTGTGGTTACACCATTTCGTTTCTTAAAAGGGGGACAAATAGAAAAACAGCTTTAG
AAGTACGATTTGGAAACGTTCTCCATAGTCAAAGAATGCACTGCTATATTTAACTAATTG
AAGTGTATAAACATACATGCTGTGTGCTAGATGTTATGCCTTTACTGCCTGTGTTCTGTT
TGTCTTGTTAAATGAAAATCTTTTAATTATTTAATCTAATCACAGTCTTGTTTTTTCAAC
CACTCGGTGAACCCCTGAGATAAATGGAGCAGCCCCTGTAGCAAGGCTTTGGCCCAAGTG
AGGGTCCAACAACTAGCCAGGAACAGAGGGGATGTCCTTGGTTTAATACGCTCACAAGAA
TCTTTCCTGTTTATGCTGATGGGTCTGATTTACAAAAAAAAAAAAAAGGATAAAAAGGGT
TCCGTTTCTGTAAAAGCATTGTAATACTGTATCAATTTCAATATCAATTTGTGATAATGA
AACAAAAGCGTTGCTTt
>NODE_248_length_647_cov_42.091190
ATTTGAATACAAGCCTTGTTTTATGGAGGTAGGTAATTGGAAGTTGGTGATTTACTGCAG
TGTATACAGGGACTGCATCCAACAAAATATCTGGGAGCAGGGAATAATCGCTTTGTAGCC
TGCTGCTGCATTTATCTGGACACAGGTATATTTTAACCACCGGGTGTTGACAGTGTTGAC
TATTAGCCAGCAAATAAATTATTCAGCACTTACAAGAGGGGAAAAATGGGAAAAATCTCC
TTTGCACGGCTACAACAGGACAAAGCAGCGTGCAGTGGCGGAAAAAAAGAGGCAGTCATT
TTTTCTTCAATTACAAAAGGCAAATATTTATTATTTATAAGTACTTGCCTTGTATGGGCT
TAAATGTTATTTATGAACCTGTTGCATAGTGATTTCCAATGTAACTCATTATTTTTAGCT
GGAGGGTGTTGTAAAGGAGCAAGGATATATTTAATGACACTCTGCTAGTCGGTGCAATTA
CACTGTAATCATTATGTAAAATGTCCTATTAATTAAACCAATTTCTGCTGGGGGAACATT
CTTTTCTGCAGGGCCTGCGCCTCATCCTTCAGCCGCCTTGCTGCCTCCTGTTTTTCACCA
GGCCCCTATTATGTTGTGACTTCACTGCATACATATTTATAAAAGAGATTTTCATTATCC
CCAAGATTTGGAACCATTTTCAGATTAATAAATAGAACGTGCCACAGAGGTTTGAAAGGC
AATTAGGTTTCTTTCCAATCACACGCTATTTTGGCCTTTTGATCATCACTGCAAAGCTCG
GTGCATTTATAAGTTAAGAATTTGCCTTTTTTTTTTTTGGCcaagatta
>NODE_249_length_485_cov_6.364948
AAGAAATTATGTATGCTAACTTTCCTGTGTGTTGCTATTTAGTTCGTTCACCATCGTGGT
TTTCTTTACATCTTTTTGCTTTTATATGTTTTATATGCCGTTGTATATGCTTTGTGTTTT
GTGTGTGTGTTTGTGTCACTCATGACAGGTCCAACCTCTACAGTAATGTGCATGTGCATA
TGTGTGTTGCCTTAGGCAGTTGGGTAGGGTGAAGGGTTGAGTGAATGGGGAGCAAAGCCG
CCTGAGTGGTTTGCTTCATTAGGAAACAAAATATAAGCTTTCCGGGCCATTAGGACTGAC
TTTAGATGCAAAAGCACATAAGACGGCGACTCACCTCATCAACGATGCATTGCAGTAACT
GGAGAGGCTGAAAGAGGAGAGGCACAGGGAGATGAAAAAAAAAACATGTTAGCCTACACA
GAATTTCTTGGCAATAGGGAAAATCAATAGTGTGATAAAAAAAAAGCATCTACCTAGATT
AATCAAATGCAGCGAGCTCAGGAAAAGCCACTCTTCAGCTCCTGAATGTTTTTATTATTC
CATAATGGCACCTAATGTAATACCCGCAGTTTAAGCATGATCTAATATTTTGCTGCAAAA
ATgcaatttgagtggttttttttcctctaaaatgagagagtcacccaagagtaacaaact
atagagt
>NODE_250_length_883_cov_22.043036
CCACAGTTTAACTAGCGGTTGTCTCTGGCTGCCCCGCACGTTACTTCCTAAAAACATTTT
GATATGTGCATTCGCAGGTAGATCTTTGATAGCTGTTTATTCAAAAGCAAACTTGAAAAG
AGGATATAACCTCGAGTCAGAAGCCTGGACGGGCAGAGTGAGACTGAAATGGGTCCGACT
CTCCCTCTCTCTCTCTCTTGAATTGAGGGTCCATTGTAGTATGTCAAACAAAAGGTTTTT
ATCAGAGGCTCTTAATGTAACCCCCTCCCCTCACTCTCTCGGCCACCAACTCGTTCTTCT
CTTCCTCTCTTTTCTCATTCATTTATTCCACTGTGTGTGGAAATAGGCTGGGCAACAATT
AATTTCAGAGTGAATTCAGGCAGGATCTATTACCCCTCTCTGCCTCTATTGCTCTAATGG
AAATCTATTTCACTTCTCTTTTGTGTCCAATATAATTTAATGCCCATTTTATTAATGGCC
TGAAATAATTACGGAAGGCTTTTGTGATTCTTGAGTATGTTTCATTTAATTGTGTAATAA
ATGTCTAATCAGAGCTCCCATCTGAAGCCATTATGGCATTAAAATTAACAATTACGCCAC
AAATGTCTTGGTGAATGCGTTGGGGTCTATAGAAATCGTTGCTGATAACAAGACACATAT
AAATCATTCATGAGAATTTTTTCAGAGAAAAGCGGTGTGAGAGATAGGAGGATGAGAGGG
AGAAAAAAGAAGTGGAGGAAGAAAAGAGGAGAAGAAAGGAGCTGAGTTTTCTTTATTCCA
TTGAAAAACGGGGATGGCCAAAAGATAGGGCATTTTAAAACTGTGTCACCCTCTCCAGCT
CCTTTCTTCCCCTGTCTCTCTCTATCTCCCTTTAATTTGCCTTCCTCTTTATTTTTGAAG
TGACAGATTTCACTTTGGGAATTCATTAACCGTTAACTTGGGCGATAAAATATCTATCAG
ACCCTCTGCCCGGTTCCTTTGCTAAGCTGCGTGGCGCCCCGGTTCAACGTTGTGGGTGAC
CAAAGGCAATTAAAGAGGCTTCACACtctctcaccctcccagtgt
>NODE_251_length_719_cov_29.522949
ACCTCTCCTCTCTTTACAGCCATGATCTTGAGAAGGAGCTTTAAATTGGAAATTATTACA
CATTAAACCCTCTGCGCGCAGGCCAGGATCGAACTGGATCAATATCTTGCCCAGCACAAT
AAATCAGATGCTTTCTCTCCCCTTCTCTCTTTCCCCTTTGCTTTTTCGAGTGGCTATAGG
CCACTGCTCAACTGGAACATATTTAAATTTTCTTGTAACAAATTAATTCCAACATTTTCT
CTTGATTGAATTAGGGCAAGTGCTGGTGCTGTCACAAGTGTTTGGGCTGCTCCTGGGGAG
AGACAAATTGCCAGGCCTGGACACGGGTAACAAGCAGTGGTGTTGAGTCGCTGATAATCT
CCCCACTAATTCTCCATTACAGCAAAATGAGGCCATAAATCTTCCTGACAGCTGATCGAT
GTAAACATTGTTTCCCCCATGATTGCCAGCTCTCCCAGCGGAGCTACTGTCCGCTCACAA
TCCGCTGAAATTACTCCCGCAACAGCCCTCCCTCCCTTCCTCTCCTCCCTGGAACTGGTG
TGTGTGAGCGTCGGACTGGCCTGGCAGGGAAACCAAAGTCACTGCTGTCCTGTCGAGGGA
AGGGATGGCCATCTAATTTTAGCTCGATGCTCTCTAAACAAATGGAAAATATTAATCAAA
ATGTCTCTTGTTTAACCACTGGCACAAGCAATTCTTAGAGAAGAATGACTGTTCTGCTGC
CGTGGCGTTAGGCAGAATAAACGGCAGTGAAAGATTGAGTTGTCAAACAGTCAAAGCACA
AGGCTCGTTATCAGCGTGTTCACTGTCTGATAATATTCTACACCATTATTAAAATCCAAT
ATGCATGCAATTAcagagacagggatgccgctaaaacgggatgtctgactgtaataacag
a
>NODE_252_length_515_cov_6.246602
TATGATAGTAAGTAGCAGTAGGTATTAATTGATGGTTTCAGTTTTCTGGGTCGCTGAGTT
TTTTTATTTCACCAGTACAGCTGCAAAAAAATGGTCAATTGATTGTCAGCTAATAAATTA
ATAGCCATTTCCATGTTTGAATGATGGATTTAAGTCATTTTTTAGAGTGAAAAAAGTCAA
AATTCTCTGATTCCTGTGTCTTAAATGTAAATACTTTGTGGTTTCTTTACTCCTCTGTGA
CAGTAAATTGAAAGTCTTTGTGTTATGGACATTTGAGCACGTCATCTGGGGCTTCAGGAC
ACACTGATCAACATTTTTCACCATTTTCTGCCATTTTGTTGCCCAAACACTAAACTTGCA
GCTCCATCTGTCAGTATGTTTGTGTAATCTTGTCTCCTTCCCCTTCGCTCTGTGCTGCAG
GGAGGCTGATGCGTTGCCTGCGCTGCCCGGTGGCGTATCACGTCGGCGACCAGTGCGTAG
CTGCGGGAAGCGAGATGATCACCAACACCGCCATTATCTGCACCAACCACTTCCACGCCA
AGAAGGGCTACAGCCACCACAGTCACGTCAACGTCAGCTGGTGCTTCGTCTGCTCCAAAG
GTTTGTCTCTGTTTCGTCAATAGCGAGGGCAGATGCTAATGGGGAATTATTGATTGTTTT
ACGGCACTTTTTTGCAGTAAAGATCAAATTTCAGCTG
>NODE_253_length_987_cov_61.581562
TAATGCTGCACATTCATTTGCATGCGCCATAATTAGCGTCAGGCACACAGAGGCTGGTCC
TGGGGGAGCTCTGTGATAACCGCTTCCCCTTCTATTAGGGCTCTCATTCCAAGAGTGTCA
GACATTGCACATCTTCATTGTGGGGCCTGCAGCACATCAGCTCAGTGGAAACTCTGCTGC
TGTAGCTACCGCTGGAACGTACAGGAAAAGAGGCAAGGCAGCAGGGGACGGGGGCAAGGT
GGAGGACTTGGTGGAGGATGGGTGGGGGAGGGAGGAGAGCAAAGCAGGACTGTGAGATGT
AAAGAAGTAAAAGGAATGAGGTGATAAGTTTGGAACACAATGAGGAAGAGGGAAAGTAAG
ACAAAGAGAGGTAGTGCGTGGCAAAAGCGGTTACACATTGTGCAGCAGACAGACAGACAG
GCTGGACAGAGGTAATGAATGCAGTTATTAAATTGTTTCAGCAGCAAAGAGGTCTATTCT
TATGCCATTATAAAGGGAACAATTTATCCCCACTGATCGGCCCTGTCTCCTTTCTCCTCG
CTCACTTTGATCTGCCAGCATATTGCCTTGATGTGTCCTATTCAATAGCGAATCTGGGGC
AATTTTAATGCTTTTGTACCTCGCCACCGCTCCACTTCTCCCTCCCTGTTTAAAAATAGC
TGTTAATTATAAGTGCAGTTTAAATGTCTCTAGTGACCCAGAAATGCAGGTTGGAGTGAG
AAGAAGGGATTGAGCATCTCCAAGTTTAAAAAGAGCGAGACACTATTTCTCTCCCTCTTT
ATCATGCTTTCTTCAATCTCTCTTTTCTCCTCACACCCCCTTACCACTTCTTTGTCTTCT
CCAATCACCTCCCCTCCGATTCTACTTCTCCATTCCTTTAGTGTTCCTCCACATTTCTTT
TTCGCTATCTCTCGCTCTCTCCGTCTCCTCTGTGGTGTTTCTTCTGCTCGGTGGGAGTGA
GCAGGGCCAGAGGATAGGGGATTCAGTTCTTTCTCTCCAACACACCAGAGAACTGCAGTG
AGACATCGGAGACCATGGTTGTGAAACCGCTTCAGTCTGCAGATTGTATGTGCGTCACGC
CGAGTCTTTGTATCTCTCTCACCAACTTCCTCCTCTTATGCAGCCGCAGGAGTGGGATGT
TGAAAGGAAAGGCATGTgaaggtgcgcta
>NODE_254_length_710_cov_40.298592
CTTCTCTGCAGTGTGCTGCAACTCAGAATTGGTTGCAGCATGCAGCGAGTGTTCAAAAAA
ATGCTATTCAAATCATCAGCTGTGGTCAGTCAGTCTGCTCATGTTTCCCTCCATCCTCAT
GAAGACACAAGTGAGTCTTTAATTAATGTCTGGATCATCAACTTATGACCTTTATTGGGC
AAGTCATGAGCTTATGGGGAGTCTCTTTTCAATCACTGGATCCATAGTAATGCATTTCTG
CAGAGCGTTGAGCATAGTTTCTGGTTCTCAGATATCTACTTTTATTGAACAAAAAAAAAG
AGAGTTTTAAAGCCTACTGTAGGTAATGAATGAGAATATAGAGACAGATAGGCAGGCTGT
GTCCTCAGTCAAGCTTCAGTGCAATCCTCCCAGAGATTTATTTCATCAGCGAATGCAGTT
TCCATAATCATATCTGTGTCCTCATATTAGAAAGATAATTAACAGCACTAATGATCACGT
TAAGTTCATTACACATTCACTGCCAGCTCAGAATGAAGTTGACATTATGTTGCCTTATCA
TCAAAGGTGGCGTATTGTTGGGAAGTCATTAAAATGGAAATGAGTGTGATGTTCTGATGT
TAATTGCAGAGGGAAGAGATGAGTTATGTATTTAATGCAGCATTTAAAAAGCCAATGAGG
TTCCTATCTGCTAAATAGGGTAATTAATGCTATATATTACTTATGTTTGTCCAAATGAAG
GAATGAAATTAGGAGATGATGACGCCGACTTGCTGTTTATCTGTCACAACACGGCTCTAG
TTCGCAAACTTCATTATTACTCTCTTTTCTGTCTGTAATATTTATATAATCTCCCCTCAA
ATTACTCCTTTATTTCTTTTTCTGCACAACTTCTCATTTGGATAGgcagtca
>NODE_255_length_659_cov_29.540213
CCTCATATTCACCACATTTTCTTAATCATCCACCCCTTTCCCAATCATCCACCCCACCAC
CCAGCAGCTCAGTGCTTTCCCATCCTCAAATTCCCTCAAAGTTTCAGATGCTCACAATTC
TACAATGCCCAGATGCTGTCCTTTGGCCCTTTACCCCCCTCAACCCAGAGCTATCATTCA
TAACCTTTCTGTGGAGCTGGGAGTGAAAGAGGTGGGATAAGGGAGAAAGAGGGGGAGCGG
AGAGCAACATGGCAGCTTATTTAGAAGACTTCCTTTATTGGAACATGTGCAAGCAGTTCA
CTCACAAAGGACTTAAATAGGATATTTTCTGTTCCCTATAGTTGCTTTCCCCTTTTAAGT
GCCGAGGCAAAAAAAGTAAGTTTACAACTCCCTCCTCAATGGGGGCTCTTCACTCTCAGG
TTGCGGGGACCTGAGTGACCTAGGAAAGTTAATTAGGAGGCGAACAAAGAGCGAGCTGGA
GCAGAATGCCTCGCCTCTCCTCCAGCCAAAGATGTCATCCATTAATTAGGAAAATCTTTA
AGGTGGCCTTATTGAATTTACAGAAAGCCCCGTGGTTGGCGGGCAACAGTTTTTTGATCA
AGCCCTGACTCAAACAATGCCTTTCTGGGGGTTAAAAAAGAAGAAGAAGGGAGGAGATTG
GTGGTAGAAGACGAGAGGCAGAAAGGGAAAAGGGGGGGAGAAAAAGAAACGTATGGGTCT
GCGGCGCAGTACAGTTTAATGGGGGGGCTGCTGATTGTGACAGCTCAGATTCACATGGGT
ATGGGGGGCATAGTTTGGGAATGATGTCATGCAAAGGCAACCTGGGGGCTTGGGAAGTAA
g
>NODE_256_length_823_cov_42.211422
ATGTGTCAGGAGCAAAAAAACATCTGAAACCTGCTTAGGTTTTGGAGGGTTATATCAGTG
GTACCATTTCAACATTTGCTATTATTTTGAGATATTAATGGGGGAAATAATGCACTTTTT
TTAAAGTCACTTAATTAATTGATCAAAAATGGCTTCTCCCTCCACCCCAGTAATCTTCCT
ACAGTTCCTCAAATGATTGAAAACCTAAAGACACACAGGAAAGCTGCAGTAATAATTAAG
AAAACAGTACAACACCAGTAGAAGCTGTAATACACTGTAACAACACTAATGCTGTCGCTA
CAAAAATATTGTATTATGATGACAGTAGATGTGAGAGCAAACATATAATGCCAGGAGCTT
CTTCATTACATAGACAGAAAAAGTTGCCACCGTTTCAATGGAAACAAACATTGCTTTGGG
CCCCTTTGTAAACAGCACACAGCTGCTATTTCGAGTGATGGGAGCTCCACCTTGTCACAA
CAATTCCCTTAAAGAGGAACAGTTTAATGTCAACAATATTTTCTCCATCTGCCTGCTCAT
GAAAACCTTCCAATCCACAGGGAAAATGTTTCTCCCATTCCAAAAGGAAAAGCACAATAG
AGGAAGATGAACTGCTAACATCAAGCGCGGATCGCAGTCAAAGGCGCAGTATTAGCCTGC
TGCAATGAGAGCGTTTGGTGGCACACATCCATCTGTTCACTTTTGCATTTTTCAAAGAGG
TGTCATGCCTTCCGTTATTCAGAAATTTCTATGCAATTTTCACAAGGAACTCCTTGGAGC
TCTGCACCAGCTGACTGATTTGCATGGTCACATTTGCAGTAAAACAGAGGTATTCCACCT
GCCAGGCTCCGGCGCCTTCTTCTGAGAAGTTTGATCGCTCGCTGGTAATCTGATTGGGAG
AGATCCATCCAATTTGCGCTGATAATGAGACAGCTTGACAGGGACACAACGGCAATTACT
Ttgcgaggcatatcgtgtcgcagtctaattagacaaggttatata
>NODE_257_length_595_cov_16.605042
GTAAGTGGAGTGTGTGAGCACACACACAGGCTGACCCTGCAACCTCGCCTCCTCACAAAA
CTGTCAGAATCTCAGTGCTTTCACCGAGGCTTTTACTCAATGAGGTTACCCCAAAGGTGA
GTCTGTTCATCTATAACTTCCCCCCGTCTGACTGCATCCATCCCTCCATCCCTTCTTTTT
TTACCTCTTACTTCCCCTTCTCCTTTATTTCATCATCCTCACCTCTCTCTCTCTCTGCTT
CATTCGGGATCCTTCCTGCTCGCAGTTTGTCCCTGCTGCTCCCCTCCTCCCTTCCTTCCT
CCCTCCCTCCTCCTCCTCCCCATGCACTCCCTTTCTCTCCCCTAGTGTATTAAGGGGCTT
TGACGCTCTCAGTAAAAGCTGATTTATTCTCTGGGTGGTATCGATCGGTTTCTGCATTAA
AGATTATAATTCATTACCCCGGCCCCTTTTAATACATTAAACACTCAAAATAAAAATAAA
ACAGCCCTCCACACCCCCACCACCACCAGACTTTTGGTGTCCCGAGGGTGCGGGAAAACA
CTCTTGTCGAGACGTCCGTTCTGTCGTCCGGGTCCCTGAGGCTCCACCTGTGTGTGTGTG
TCTGTGTGTGTTTGTGTGTGTCTCTGTGTGTGTGTTACTGACTCAGACAGAGAGATACTC
AAAGGCGCACACTCCTCCCTCCATGCTCGTGCTGTCGAATGCACATGGATTCTCAGGCAA
ACACAAATGCATTGCACTAAACACAATGACACATCACAGACAGTGGAGGTCAGGAGa
>NODE_258_length_831_cov_37.150421
TAAAGGGTAAAATCATTTTCAAGGTTCTATTTCAGGTCTATTAACAAAGGAGGCAATTGA
TACTACAAACAAATCAATTTTGTCTTCTCTGGCCAGTATTGCTAGTGCAAAATGCTTACT
AAAATTGAGTGCTGTGGAACTAAAACAATCAGTAACTTGCCTCCTGGGTATTTATGTTTT
CTCATATTGTAATCAGCAAGGATTATTTTAGCTCAGAGTTATATATATTCACTTTAGCAC
TAGTTTGATGCATAAAGCACACATAAAAAAAGTATATTTATGACACTTGTAAGCTGTAGT
CTTCTCTTTGCATCAACTAGCAGCATGCATGACAAAGCTGCATGGTTCAGTTCCGCTATC
TTTGAGAAATACTCCCAGACATGCCAGTGATCAGCCTCCTCTACTCGCACACACTCAAGC
AAACACACAGCACTGTACGTCCCTGTCTTAGACGCAACACAGCCATGGCTATTTCTGTTC
CACAGACTGATAGCTCCTACTGAAGATCATTGATTTTACGGGAAGCCCTGTTTACAGGCT
GAGTGCCATCGACCTGAGGTGACTTTTTGCCTCCTGCAGTTGGAGCAATAGTGAAGCACC
CTTATGTCTGCATTAGTACAACAGTGGACTGAATATTTACAGCACACAATAAACACTGGT
GTTCTACATGGTTAATTGTCTGAGTTACAGTGTTAGGAATCATCAAGAACAGGAACTCCA
TGTACCTTATATAATTAGAATGGTTTGTGTAGCAGCGGTTGACAAACTTTTTTGGCCCGT
GACTCTGAGACTAAGTGACGCTGTGACAATATTTCTGGACGCTGAAAGATGACAGGCATT
TTCCCTCTCAGACTGCTTGAATTATCTGCACTACTTATTATTGATGAAGTAAAATAGCTA
ATTAGTATATTTCGTGACAGGAAAAGTTCACTATTTATTTTGTTATACATTTATATATTC
TTGTTTCTGTATAataaatcatgctgtgacaacactctaccaatttaggacca
>NODE_259_length_844_cov_8.259479
TTTGCTTTTGTGTGCTAGAAAAAAAATAAAACATCCACCTCAAGACATCACAAAACCTCA
CTGTAGACATAAAACACGAGCTAAAAACATAAAATAGTTATTATATGCTGTATTGTATTG
CTGTTCTCTGTATCGCTATGTCGAGGCAACCTTTTATTACCGCATGTACACTCTTCCATT
AAAGTTGTCTACATAAGGAAGCACAACACAAGCTGTAAATGCTTGAGAGTATGCAAACAC
ACGCCCACACGTGTGTGCGCCTGTGCGTTTGAGTGTGTCAGTGTGTGTGTGTTGTGTTGC
TGGTGGCACGGCTTCAGGATTGTGTCGAGGCTGTCTGTAATAAATGTGCCCAGGCGAGTG
GGCCCAAAAAGATATATCACAAACAGGAGGGGAGGCAGAGTGCACAGGGAGAGGAAGAGG
ATGGAGCGGAGCGGAGTGGGAACAGAAACGAAAGAAGAAGGCGAAAGGGAGATGGGGGAG
AAAAGGGGAGGATCGATTGGTAAGGAAAAAGAAAAAGGGGGGCAAGGGGCTGTTTCTCCT
GGGTCCTGCTATGTTTCCCATTATGTAAGCCCTGGTCACCGGCAGCATGCCAGCAGGCAA
AATAAAAGAGTCTCTCTGGCTTGGCACGGCTCGTATTTTCCTATCCTCGGCGCGGGGTCA
GGGAGGGGTCAGGCAGCTGGATGGGGCGCTGGGGGGATTGTGGGGTCTGGGCTGGCCTCC
AAAACCCAAAAGGCCCAGGGTTCAAGTACCAGCTGAAAGCAATCAGGGGGAAATCTGGGA
GTGCCACAGCTGCTCGCAGCAGCGTTGTTCTGTGGCTCAACTCTCTCTCCCTCTTTCTGA
CTCTCTCTTGTCCCACTTCTCCCTTCTCCGTTTGCCTGTTTCCCCCCCACTCCTCTCACT
TTTCTTGACACACACAAAAAACTGCATACTTTAAACATGAGAAGTATATGTCTGCTGGTA
TGTGTGTGCGCACATGTGTGTGTGTGTGTGTGTGTGTGTGTGGCCGCATGCACCAGTGTT
gtgtgt
>NODE_260_length_622_cov_24.512861
CTTCAATCCACTTTCATATCAGGGTGTATCCTATAAAACCATAGGGTTAAGGAGGCGGAA
TTTCGCATTATGTAAAACCTAAACTCAGACAGAAAAGCTTTCTATGTGGGAAAAAAATCA
CACCAGATGAATAACTTCCACAGACGCTGTATAGCAACCCTCTCTCTCTCTCTCTCTCTC
TCTCTCGCTCTCTCTGTGCGTGTGTGTGTGCGTGTGCGTAGTCTATACCGGATTAAATGG
CACCTCGTCTTAAATGGCACCTCGCCTCGTTTCCCCTTTCCTTTCATCATCAGCAAAATA
AAGATTAGGCCTACAGAGGAGATTGTGCAGTCTCGCCTTTAGAGGCGCAAGGGATCTTCA
TTCCTCCCGCCTTTGTGATGATATTGATGATGATGATGGCCAAGTGGACAGTTTGATTTT
TGTGTGGCGAGCTAGTTATAAAGAATCAATATTATATCAAGGGGGTAACTTTGGTGATAA
AGGACTTCAGCCACTGTGGCTATTCATCATAAGTCTGTAGCAAGCAGATAGGTCAAAAGA
AATTATATTGCTCTAAAGAGTGTGTCTCCTTATCTCTCGGTACCAGGGGGAGTGGAGGAC
ACGCCGATCGATACAGTAGCTGCCGTATACTCCTTGCAATTATCAATAGCTGATTTTGTC
TTCCTGGGGGCTGCATCTATTAATACCAGATAATAACAGCCTTTTGGACATAACTTCAAA
AGGGGGGGATGATGGAAGGAGAAGGAGAGGGAGAAGAAAGCAGAAAGTTTGCTCACAGGA
CGACCTTGTTGTCAACAGATTTgt
>NODE_261_length_1062_cov_40.808849
AATTGACATTTACAGCATGTCCTGCCAAGTAACACTGGGTACAGAGCACACTGAGAAACT
GACCGTGAAGTAATAACAAGCGAGTGGGCAAGAGATTTTCTATTAACACAAGGGGAGAGG
AGTTAAAGGGGTTGTAGGCTATGTGAAGACCAGTTTCTTGAACAGAACTGCCCCGATTTA
ACACCACCCCCCTGAACGAAGCTCTGTGCAAAGTTATAAAGCCACAGCCATGGAGGAGCT
TGAGCGCCAGCTAGTGGTAGTGGAGTTTCACTGCCAAGACAGTCCTCACCAAACACATTA
ATCATGACCAGGGGAGTGTAAAATTCAATCGGCTCCTTCCATCCATTTCATGTGAAGCAG
ACTGAAGGCCGGCCTTGTAGTGCCTGAGAAAGGAAGGATGAAAAAAGGGGGAAAAAAGAA
AAAGGAGCTCCCTACACTTCATCAGAACCCCTACTTCATAACAAATGGAGTGTCTCTCTG
GCGGAGGAGTGCCATCAGAAACACGCGTTCTCTCTATCCATTTAATTCCGGCAGTGGAGG
AAGGGTCAGGGAGGGAGCAGTGGGTGCGTGTTCTGCTCTCCGCTCGCCGCTTCCCCAGTC
ACACAGTAAACTACCTTTTAGGAATTGTTTCTCAATAAGAAATGATCAGTCCATTTATCT
GCACCAGGCGGGCCTGTCTCCTCACCCAGACCTCCAATATTTTTCGTTTGACCTGATCAG
GGCTATAAACTAGACCGAGACACTTTCAATTTGTCACCCGAGGAGGCCTCTGCAAGTCCC
AAGCTACTGATTGCATCCTCCCTCCCAAATGTAAAAATTCCTCCCATGCTTGAAACCTCT
TAGATTTTTTTCAATCATGCATACAAATGCTGTGAAATAATGCCTCATTCATGCTATTAA
TAATATTCTGAGAGATAATCCCATTTAAACATTAGGTCATAAACATAATGTCTATTTCTG
TTAACGTATATAGTCAGATAAAATTAACGATAATTGTTTAGTAATGTATGATGTACACAC
AAGCTATAAGTTTATATCTTATCAACTATAATTGCGTCCCTGCATGCTGTTTTTTTCAAA
TATGCTTATTGTTGTCACTTTGCCAGTTAACTCCTACTGCCATGTTAATGTCAGTGCTGA
GCATAGACCTCAAAACTCATGTGATACTCATGCCACCATTACACCACTGGACAGAAAGTG
CATTATGGCCTGGTTATTGctcaagaaaattaactgagaaaatg
>NODE_262_length_582_cov_19.068729
AACCAAAAATCAGAAAGGTTTATCTGTCTCAGAATACTGAAAAAAATCTTCTTTCTGTGT
CTGTCTCTAACATTATTCTTCCTCTTCTTCCCCCATCAGGATGACAAAGAAGGTGGTTCA
TCCTCTTGAGACAAAGGACCTCACTCACACGCATGTGGACACACTCTCAAACACACACAC
ACCCATACACAAGAGCACCGAGGTCTGCTGTCATACACCTCTCATTAATTCCTACCTGTC
AGCCGGCTCCCCCTACCGTATCGGCCCCCCGAAAGGTGACAGCTTTCCAATGACTGACAA
AGGCTCTTTAGGTGATACAGAAGATCCCTAGCAACCGCTGGCTTCTGTAAAGTGCCCCTC
AAATGTCACTTTTGCTGCTCCGAGACGTGCGCACTCACACACCCACACACAGTATTTTTA
AAACAGAGGCCTGCTCTCAAGTCTTCAACCATCTTTGACATCCAGAGGCTATGGATGTCA
CAGAGGCCTCAGCTCTTAAAGCTTTTAACATCCGAGAGAGATGGCGTTGTTTGACAGCGC
TATTGGTGGATGCTATTGTTGCGTGTCGTTTTTCCCCCCCAAGTGCATGGGATTTGCTTG
TTTTTTCTGTTGTAAGAGGCAGATAAGGAAGAGCGAGAAACAGAACCAAACTTTCCCTCT
GTGTCCATTCAGCTGTCATGAGTTGAGTGGCAACGGCGAGCAATATTGGTGTCGGCTCGC
ACTATTCGGGAAGAGGTCAAGTACAGAGAAACGCCggcttcttg
>NODE_263_length_504_cov_33.420635
AGAGGTTGATAAATCAATCCATCAAAAAATTCTTTGCGGTGAAACTCAATCAAGAAAGGT
CATGTCGGCGGGAAAAGAACAGATTAAATTAGCATTGAATTAGACATGGAAAGTGAGCTC
TGTCAAAACCATCACTGTGCTCAGCACAATTAGAATATGTTAATTATGCATTTCATTAAG
GGGCCTCAGCGCTCTTTGAATGTGAGATGAAATGTCACTGGTGTAGGCAGCCGAAAAATG
GAAGATTGCCAGGCACAACTTTCTTTGTGCAATGTGTGACACCTTCATTAACATCAGGGA
TTGCTAGTCTGATTAGACTTTTTGTATTAGTTTAAGCCTTTAGGCTTTCAAATGCTATGC
CTTTTTTCTCCATTTTGATGTGGCAGCTCAGACCCTTCTCCATTTCCAAGCAGATATTGT
CTATGGTTCAATTCTTTGTTTAAATTCTCCGACATAATGCCATGACATTGGACGTAACAT
CTCATTGTCTTTGTGTAGATGACGGCATTTACCATGTCTTTGTTTCACATAATCTCGGGT
CACTTTCAGCAATGTGAGACTTGAAGAGCCAAATTCCCACAGTGTGTGTTCAGAACGAGG
ATATTCAGGGTAGCATTCGAATTAAAGCACACATGATGATGACATTAACTACGGACAGTT
ACAGTGGCGCTACATataaagacaaa
>NODE_264_length_811_cov_24.311960
ACAGACCAAATGCCTCTGACAATAATATGGATGGCTGCTTTAAACTTACTTGTAAATGCT
GGTAAAACATACAGTAGCCAGAAAAAAAGAGCTTTCCTGTGTGTCTCTAATATTTAAAGA
ACGGGCAATAAAGAAAGGGCCAAGTTGAAACCTTTTTGCATGTTGTTATGAAAAATAAAG
AGACAAAACAGCGCGGTGATCTAAAATATTATCTCTTCAATCATATCCTTTTCCCCAGAT
ATCTTCATTTCCCCCCCTCAACCTGCCCTCCCTTTCTCTGTCAGTTAGTCTGGCAAACAA
TCCCCTTGTTAGCAAACTGTTAAGACAGCCGCTTGGTACACAAATTGCGCTCGACCAAGC
GAATTTGTTTTGCAAGGGTGACCTGTTTAATCATCTCATTTTCTTTGGCGGACATTTATT
CATCTGGTTTCCACGGTTACAGAGAACATTAAGGGGCTACAGTAATAAGGCTGGAGAGTC
AAACAGGTAATAAAAAAATTAACGCCATTTTCCAGCAGCCGAGGACAGTGGGTGAAATGA
ATCAAGGGAGAGGAGAGGGAAGCAGCGGGGGGAAGCGGGGCGGGGTGGGGTGGGCTCCAA
TATTGTCCAAACAATAAGCCTTAGCGGTTATTTTACTCTGTAGATCAGGTGGTGCTGTTA
TGGACATGACACTTTGGGCACAAAGCAGGAGAGATAAAGCTTTTAAAGTGGCCCTGCTCC
TATTTTTTTATTGTCATTCAGCGATTGCATATCAGAACAATTAAAAAGTTAGCTTGAGAT
ATCTATTAACTTTGCACTCTTTTTTTTTTAATTATTTCTCCCAGTGCTTCGGAGAGGAGA
GATAATTTTCACTTCTGGCAACGCAATGTGTCAATAACATGCAAAGGGACGACATGACAT
TTAGAAGCCCTGGTGAGAAATGTTTCGtagtcctcccaagttgaatcatgttttctacta
ctgtcatctgaaaaacagagcaacagcagagga
>NODE_265_length_753_cov_44.140770
TTTTTCTCTCTGTCTTTTCCCCCTCCTCTCACATCAAATTGATTCCTTTGCTTGTTTTGC
TTTAATATTCATTTTAGCCAAGTGTTGAGTAAATGTGCGGAGAATATGAATATTAGGTAT
GAAGCCTCTTTGCATGAGATCAGTTTTGAAAACTATAAATTTTACCCAGCCGAAAATTGT
CTGGCAATTAAAGCGTATTGTGTGTAATAAGCAGTGTCTCTATCGGGTGTTTAGCTTTAT
CGAGCCTGTCTGGAGATGGAACTCATACCTGCTGCTCTGTGAATTGCAGCACATAAAAGA
TGGACTGAATATGTTCCCGGGGAATATTGCCCTCTCCAAAAGACCAATCCGTCTTGCTTA
GGGAGGCAATCTTAGGTGCGGTAGATAAACTAATATTTGTGTATAACCTCAGTCAGACAA
TACAAATGATCGGATGATTTTTCATCTCCTTATGCATACAGGGAAATATGAAAAATTGAG
GTTTAGGAATATTTGCAGGGTCTGCGAGGCGGCTGGCTGGGCCGCTGAGTGCCCTGGGCC
ACGCTCCTCACCAACGACTGCAGAGTGAAGAGTGATGAGAATATTATACCCGTCTGTTTC
CCGTCACTCCCCATCCTCCCCTCCCACCTTCTTCATTCTCTCCTCTCACCACACTAATTC
ATATGGCCACAAGATGGAGAGAGAGGGAGCGAGCGGGATAAAATGAGAGATCGAGTACGA
CACTGGCCGCCCCTTTGGTTTGCCGTCTTTGACTTTCACCGTCTGTCCACCCGTCCATGA
TTGACAGTCACGCTGACATAAATCTCCTGCTTGTCTTGCTGCACTTTATTGTCCCTCCCA
CCCTAAACCAACACCCCTGCCACCGCTGCCAACTCCAACTGTCGACACAAGCCCTctctt
caacctctgtccctcggctctcacactgctaaaaa
>NODE_266_length_677_cov_27.946825
CTTTGGATTGGGGGGTGAGGTTGGCGCAGGGAGGAGGAGGTGGGGGGGGGGGAGACGGAT
GGAAGGAGGGAGGGAGGGGGGAGTGAGAGAGGATGGGTGGGTGGGTGGATGGAGGGGGGA
GAAAGAAAAGTTGTCATTTCCCAACTCCTCATTAATATTCCGAGGTTAAGAGCTTTTCAG
CGAAACGTAATTAATTGAGCCCGAGCCTGACAGTAAACAAGCAATTTCAAATTAAAGCGA
AATGACAGCGGCGTCATTTGTTAAAAACGTGCGGGGCCCCCCGATTTTGGCGACAGATAA
ATGAGGGAAAATGTTAAGGAGGGAGAAAGTGATGAAGATATTAATCTTCACCTGTCTGTG
TCAGCGTGCCACTCATTGCCGCAATGTTGCTTTCCATCCTCTGCAGATGCTTCTTGTCCT
CTCGGCTTCTCATAATGAGGGGAAGGATGTATTTCTGCAATTAAAAGCATGGCACAATAT
TACACTTCTCTCTGGTGGAAAGGGGGCAGAAAGATGAGGAAAAGACGGACCCATCCAGAC
TTGGCAGTGTCGGGTCAAAGGCATTGTTTTATTGGACTCGTGCCTCACTGTCTAAACTGC
ATGATTAGGTGCATGCATTTCTACAGCAAAATGTCAAAGCAACTGATAACAGGTTGATAC
ACACTTCTAGTGCTAAAACCATTAGTGGGATAGAAAATTAATCGTTTTTTAGAACCGATC
AGTCTTTTTTTTATTATTATTATCAAGCAGAAGTATTAAATATTTCCTGGTGCTAGGTTT
GCTGTTTTTCTAAATcatacacagctgtaaataaatgtgctatcagaccagccaattaaa
cagataaaagcaaaataaa
>NODE_267_length_712_cov_40.141853
TTTTTTGAGGAGAAAATGTGACTAAGCTCCTTCTAATTCCACTCCCGTGCAAAGTTTTCA
TGCATGCAAGCACTAAAACAAACGGGGATCAGCGTTTTCTTTTTTATTTTGATGGTAACA
TTTCACCTAATGATGAAGAGCGCATTTTCCACGGTGTAAAGCCCACCACGCAGATGATCC
CACAGAATGAGCTGAGACGGATTCAGGCTCCGCGCCTCAGTGTGTGGAGCAGCTGACTCC
CTCTCTCCACGTCCAGATGGCTCCTGCACACAGATTTGCATTCATTTTCCTTTAATATCT
TCTGAAATAGCGGGGCAGCTGCATTTGTTGTCAAATACGGTTTAAAACTCCCTTTCAGGA
CAGCATCGTTACCTACGTGACGGGTGTGGAGATCCATTTTCCCTCTCCAGTCAACAGTAT
CAGATCTAAGAGGATTTGTCTCAAAGTCTCCTAATTTGATAATCAGATTTAAATCGCCTT
GGTGCGTGTAATCAGGGGTTAAGTTCTAATAAGCGACTTGAAACTGTGCAAAAAAGCAGA
GTGAGTTCTGTGCAAAAAAGATATTTGCAATCTCGGTAGAACAGACAAAAAACATCTCCA
ACATGCGCCTCGGTTTGTCTCATGTAAGAGAAAAACACTATTAACAAAGAGCCCCTCTCT
TTCCTTTGACTTTTCCCTGGTATTTTTTTTTAATTAATTAATTTATGCTTGCCACAAATT
GAAACTTGGATTTCTCTTAAGTAATCATAATCATCATAATAATAATAATAATAAAGTAAG
CAACAAAAAAAAAATCTACACTCATTTTGTGACTGGGCAATTTGGCAATAGATTGTGTAG
AGGTGAAAgcaacagcttataattcacttatctttggcagcagctattaaccct
>NODE_268_length_485_cov_11.775258
CTCTGAGATGTATGGCCCAATGTTAAGCAAATGGGCAGAGAAATGGTGACCCACTGAATC
CATTATTTCTCATTCTATTTCCATTGTCTCAGAGCCTGCCGTATGTGCCCAAAGTGTCTT
TAAAGACATGTTAAGAGAAAAGAGCTCTCTGCCTTGGAATGAGCTAACTTAATTATCATA
GCAACTGGCAGTACTCTTTAACATGTCAATGGTCCTTGGCCTGCATGCATAATTTTGCTG
TGTTATTGTGGTGGCCTCTGCGTTTCAAAAACCCAAACCACAGGCACGGGGGCCTATTGT
CATGGGCGCATCCATCTGGATCAAGGCCATTAGAGGATATTTGCACTTCCTCTGTGGCTC
CTGGCTCTTTTTGACATGCGGCAGAAGGAGAAGGCATCACCCACCAGTGCAGGGCCAATT
GAGGTGTAGATTGACCAGAGGGACAGTAAAGAAGGGCAGTCAGCAGGGCAGCACTCCTGT
CAAATCCAGTGATGGACACCCATGTGGCAGCTGCTAGTTGGCCTGTGGTTTCTGAGGTCC
CATTGCAATTGATGGGACATGACGAGGCAGGCACCCCGGTTTCCCTCTTTTGTCCCGGGG
GATGTTGGAGGGTGTATCAGAATGTCAGAGGCTCTTGGCTGCAGCACACTTCTGgtgtca
actgcat
>NODE_269_length_783_cov_19.795658
TCATCACCACAGCTATGTGTATGTACACACTTTACCAGCAACGGCATCATACCGACCCTA
AAATGCATACAGTGCAGCTTGGGGTCAGGAAAATTAATTAGACAGTAAATCATTTATACT
TTGAGACAGGTGTCTTTTCTGTTGATCTTGAAAGGAGCCCGCTGAAGAAACAGGTCTCGG
AAATAACCTTGGGCTATTATACTGACTAGTCTGAGAAATAGGATTTCGCCTCATTAAAAA
TAAATCAGGCCATTTTACACCGAACAAGAGCAAGCCAAATTGCGCTAAGGAAAGGACAAT
TAGCACAGAATCAATCCCTTTCTTCCTGTTTCTTTTTTCTCTCTCTCATTTTGTTGTTTC
TTTATTTTAGCACAGTAATGGATGCTAGGAGAGGAACACACAAACCATGAGATTCTTGGA
AGAAGAAGGCAGACAAACCCCCATCTCGCTCATAGCTATGTCTGGATTGCCTTCTGCGCT
GAGATAGGAGTCAACATGTTTAGCGACATCAAAAGAAAACCTGATACCTTAAGTATAAGA
AGATTAACACTTGCAGTGATCTTGAGCTTAGGCTTCTCCAGGACTTTCAACAGACTGTGC
CAGAAGGGACAATTACCGATGAATTGGCACCAACATCTCGTAGTTATTTAACAAAATCTG
GCACAGTGTATAAGCTCTCGTCCTTAAGACTTCCTTTCAAGTCTGGCCCCGGTATCAGAA
GGCTAACAGATTGGGGAATGTGACGAGAGCCGACAGCAGGGGAATCTGCAGGAACACTAA
AAGAGGGAGGAGGGAAAAAGAAAGCAAGTAAGCAAGAAAGAAAGAAAAAACAAAGGAGAC
AAAGGAGCAAACAAAGAAACAATCATATCACTCAGTAGACATTTTATTTCCTGACTTTAG
GGCTGTGTCATATCTCAGGGTGGATAtttgtggtgtgtctaagctcactggtatgcctgt
gggtt
>NODE_270_length_637_cov_18.656200
GTCACTTTGGATGTTATCACAATGCTTCTCTTTTTTTGGCTTTTTGCGTGTTGTGTGTTG
TTTCACACCAAGTAGCCTCAACAAATGACACCCTCCCCCTCACCTCAACCCTTACCTTAA
TCCGTTTCCATGTCATTTTAATGCCACTGAATAATATGCAAAAACCATAAAATGTGTTGA
CATGACACGCAAAACATGCCTTAAGTGACGTGTTATTTCTGTGAGCCTATTTCGGATGAA
CATGCAGTTGCAGTGACGTCACAAGTCTTAACAAACCTTGAAACTGAAGGCCATCAGAGC
TCTTGTTCTTTGTCTCAGTGACCTGCATGTCTCTTAAAAAGCTTCCACTCTCACAGCCAA
GAACCTGCACTTTTAGAAACCCTGGTGTCTCATCTTAGCCCTGCTCTTCAAACAGGCCTG
CATTGATTAACTCAGGGGGCTTTCTCTGCTATCCACCTATTAATTATATGGCCTTCATTA
ACACTGGGCTGATGAATGGCCTCTGCTGGAAAGGCGAGTTAAGAGGAGGTGTTAACACAG
CACCTGCCTGCACTCATGTGGCCACTTATTAACCAACAATGACCTTCCACATCATAAACC
CACTGGCCGGCTATTTGCTGTCTAATAAACGGAGCCCCTCTCTCTCTCGGCCCCCCTCTT
CCATGCGTGGACCCCTTTCCTTGAGCCCCTCAGAGTTTATTGTTCTGGAGGAAAAAAAAT
AGATGCCTGTAAACTTGGGACACCTGGAATCAACTAAAATACAGATCCATGGGACCAAAA
AGGAGTTAAGTAGCATAGGTGGTTAatggattgatgagg
>NODE_272_length_630_cov_20.169842
ATTCTGAATCTTTCTGCTAAAACCCAACTAGTTTGAAGGTACTGATGAGAAGCAAGTGAA
TTGGATTGGATGGAAAGCACGATAGTGCAGCTGATTGTTCAAAGACTATTGGCATGGCTG
TAGTTGGAAGTATGGAAGGATTCTGCAGAGAAAAGAGTGAAAGTGAGGTCAGACTTTGGA
GTCAGCTCCCTCCGATCAGTGCCTTTAAACCCAATCATCCCCTTTTCCCTCTTTCTTTTA
ACTATAATGCCTAAATCCAATTTCGAAGTGACATTTTCTATGGTTACTGGTGCCTTTTCT
TTATTTTTTTCTCTCTTTTCTCTCTCCTCTGGCTGTGTTGTGTTTTATTTCCTCTGGGCT
TTCTCCTGTCACGCTGTCTGATTCTTTGCAGATGGATGTAGTGAGTGCGTTCCAGAGTGG
AACTTCCTTTCAGGGGGCTCTAAGGCGGCAGGCCTCCAACTCCAGCCAACAACAGCACGA
TGTAACCAATGTTTCTAGCCCTACACATGTAGCCTTTTCTACTACTACCACTACTGCCAC
TGCCGCCAACACCGCTTCTGCCACTGTGGGGTGTGAGTGCGTGTTCTCCTCTAGTGCATG
AGACTTTTTTTTATTTCTTCTTCTCTTCTAACATCTTCCTCCTCCACTCTTCTTCTCACC
TAACGTTGACACTTTGACTCTCTCATGCTTCTCCTAATGTTCCCCCTGTATTCTTCAAAA
AAAAAGACACCAAAACCACATCTTCCATATTGCTTTGATAACACTGCTGTATATATATGT
ACCCTGTAACCAGGTCGCTTCTAGCGTCAAGg
>NODE_273_length_659_cov_32.702579
TTTTTTTTTTTTTTTTTTTTTAAACCACGATAAAAACAAGTCGTAAGAAAATCGATTCAG
CTTTTGTGTTCCGGAAACAAACAATTCTTCGACATTAGATATCCATGCATATATGTATAT
TTTTAGATTTTTGTTAGAGCCAACACTGTTTAATAAAACATGTTCTGATTCTGCTGGTGT
TATCCCCAGCTAGAAATTGGTTGCCAAGCATTGCATCATTCCTTTCATGTGACTCCCATA
CGCCCCAAATTCGTCCTGGCCGTCTTATGACTGCATCACAATTGCTGCTCGTACAAACTA
TACAGACTGGAGCGAACAACCAGCAGAAACGGCGATATAGCCCCGCCCCAGTAGTAATTT
CCGGAGTCTCTATTGGATGTCGCCAAGGAAAAGATCTTAGCTCCGCTCTTCTGATTGGTC
CCTTGGAACGACAGTCAATCTCGCTACGGTTAGGTTGTGATGAACCTACCTTCCCATGCA
TAGTTTGGTTGGCCTCTACCCCAATATAAACACCGCCGGGAGTTTCCGTAAAATCACATT
CAGCCGTCAAGACTGAACAATGGTTAACATGAGCTATCACCAATTTTTACTAAAATATCT
ACATACGAATTCAAGACAGTCGAGAAGGCGAGCGAATAAAAGAAAAAGGGTAAGCGGACA
TTCTTGATAGTTTTGGCTGATAGTTGGTGGTTGTTTTTCGCGTGTTTAAGGGAGTGACTA
GCGGCCGCTTTCTTCAAGTGGTCCGCCGTAGTGGAAAGAAAAAGAATGTGCATGTTTTTT
GGCAGATATCCCAGTGCCGCTTTTAGAATAACAGTTGCCCTAATCACTCATAATtgagtt
g
>NODE_274_length_774_cov_19.304909
TGCCTATCTCTCTCTCTCTCTCTCTCTCTCTCTCTCTCTCTCTCTCTCTCTCTCTCTCTC
TCTCTCTCTCTGACATTCACTCAGTCCCTGCAGTCTTATTGACCTTGGTTCCTTCTCATT
TGCATCCACCATTTTTCATTCTTCGGAATATGGCGTTGGGGGACTTTTCCATCATTAAGT
GAATTTACAGCGATTTCCTTATGTGTTTTCTCCAAGGGATTGGGTTATGAGATGCACATT
AAATATCCATTAATACCTCATTATCCCACTGATAAGATTACCATGATAATGAGGCAGAAA
TTCTAATTGTTTCACTTCTTGTTGTGCCACTCATTTAATCATCCACCTGAAAGACAAGTA
CTGTGCGCCCCTACCTTGAAGACTGTAAACACGGACAGCGGGATAGAGCTCTCCCACTGC
CAATGAGAGCCCTGCCCCCGCCAACAGCAGCACACACTGTTGCCTGGGTGCTGGCATGCG
TGTGTACTCATGGCGTGTGTGGGCCATGAAGTGGAAGCATTACGTACCAGGGGGTGCATC
TACCACAGGTTGACTTTTTGGTCATGAGCCTTGGACGCTCACTCCCACTCACACCTGCTA
GCTCTTTTCCCCCTCCTCGGCATTCTTCCGCCTTGTTAAGCCACGGCTTCCCAAATGGAG
ATGGAGGGACACTGTGCTGAGGACTTTGTGGGAGGGTGGACAAAGCAGTAATTTGGTTGT
GAATAATGCTAGGCCTAATCAACAGCACAAAGTCATTGCCCTGGAGGCCAAGGCAGGGTG
AGATATTACCATTAAACTCTGACCTTTGGCACAGTGGTATATGTGCCTGTGGGTCCCAGC
ATGAAATGTATGTGACCTCTCTGTGTTCAAAGCTCACTGTCTCTGAACCCCCTTCTGCGA
GTTGGGGGCTTATTTAATATTTttgcttatcacaggctattttgctgtgttgtttg
>NODE_275_length_652_cov_26.173313
CATTTATTTAAGTTTCGCGTCCCATGCCAGGCTTTCGCATGTGCACGTACACGCTCCCGC
AGAGAAACATCTCGTGGTTTCCCAGGTTTCAATAAAGTGCCTTTCCCTCTTCTGCCCCCC
CTACCTCTCTCCCTGCACCGTGGTAAAGATGTGTAATTCAATGCTCAATTTAGGCCTGTC
TCAGTGGAGATTTTTTTTGCCTGCTAATTGATAGAAATTAAGCCATTAATCAAGCCACTA
GCCATCATTCAACCCAGGGAAGATGAATACAAACTTTCATAATAACCACCTTCCCCATTT
TAGCCCTCATTAGCATTAATTTTTAATGTAATTATGCTATTCTTTTACACTGAGCTCATA
AATTACTGCTCTTTTGTTGCTGGCTGGCCTTGTAAAATCCAAAGTAATGCTTTGTAGTCT
GATCTTTAAGGCAATTACTGGCTTCTTCACTCTTTTATCTCCCTGCATTTCCAATAACCT
GCTCTCTAATGATTTATCTCCGCTGTACCCCCCCTCCTCCTCTCCACTCTCCCCCCACTC
CCTTCCCCGCTCTTTCTCTCTCTGCACCAGCGGCCAACTGCCCTGCTGCCAGCCTCCGCC
TCCAATCCCCCATCCGCCCACATTCTCCCCATCTCTTTACAGCAGGCCCAGATACATTGG
TGGTGGTGGTGGTGGGGGGGAGATGCACACAAACACATGCATGAACGCTGGCTTTCACCA
GCTTAACTATATTAACACACTCGCACGTGTACGAGTGTGTTCAGTGTATGTGTGCGTGGT
AACTTTGTTTACTATCTCCTTTAGTCATTTTCTAGTTCACCCTTCATTAGTAAa
>NODE_276_length_886_cov_32.004513
TTTCTTACACTGTGTTTGACACACTGCATCTTTGATTGACATTTGCTGCCAAAGCATTAT
CATAATCTCCTAGCAGCAACCACAGTAGGAATCACACAAACATAAATCATAGAGGAGGAA
AAAATTCTTCACATCCACCTTGTGCAACAATGCCACTAGTTTTGCATTTTCTTCTGGAAA
TTTTCTGCCTTAGCTCAATTCCCTGCTACATTAATCTCATTATCCTTTGAACCTTTTCAC
TGTTAATGCCAAATGCAATTTGTATTCTGAGGCCAGGCAAAAAGCTCTAAACTGATTATC
CCAATTTGAACCGTGGCAGTCCTAGATATTGTTGAGTCTGAAAGGGCCATCTAGCTGGTG
AATGGGCTTCTCATATGCCTTCTGAGTTTCATGACACAATGTTGCGTCTGCTTTGCAAGG
GATAAATTAAGCGTGTGAAAGTCTAAGCAAAGCCCTCATTTTCCAGTTAATCAAATCTTC
CCCTAATCAAATTAGCGCACATAATTCCTCTGGATGCGTGGTACAAAAACAGCATTATCC
CCCTCTCCGGAGCTGAAAGGCAGGGAATCAGCGTGGTGCCTCTCTCTCCTCTGCATGAGC
AGCCCTCAATGGAAGAGGAGGGCCGGGGTGAGATGGGGGTGGAGGAGACCAGGGGCAAAG
GGGGAGGGCATGGCTCTTCCCAGTGGCCTAACAGAGAAAGGCAAGGCCGGGGTAAACTTT
GGCAGCGTTTAAGTTCCCAGCTCATTAAAAAGCCTGGCTCAGTGGCCACCTCCAGGGAGC
ACTGAAGCGTTGGCTAATGAGGTACTTGTTTAATTTTCTTTCAAAGGGCTGGACATCTGT
GACACCCCCACCCCAAACCCCACACTCCCTCCCAGTTCTCCCCTCAGCCTTAAACCCCCA
TGCCTCATCTTTTTTCTTCAAACCCCACACAAAGCCCATCTATCAATAGGCCGCAGGGTT
CTCTCTGGTTTGATGAAGTGTCTCTCATTGAATAAGGCAGATAATACATTTGGAGGAGTG
CAGAACAATCGCcattaactctgatctctccctctgaacagtcaaagc
>NODE_277_length_394_cov_4.190355
CAGGGGAAGTCTGACCAAAGTGTTCGACCTCTTCCTGCATTACGATCAGCTCAGGAAGTT
GAAGTAGAAACAAAGGGGAGGGCTGACACTCAGAAACATATTTTCCCTTTGCCTTTTAGT
TTTTCCTTATTCAGTCCTACTCCGATCAACAGGAGCAAGAAAAGGGGGGCAGAGAGGAGG
CGGGGTTTTAGATGGAGCTGAGAGAAGCACAGCAGTCAAATAGTCAATCTGTGGAAATAT
GATGGAGGCCAGCGTTGCTTCCCAGGACACAAGGTGAGTTTGTGAGGGGTCTGTAACAAT
GCGGCTGAGTGAGAATACAGTGCAGGAGCTGTATTCTGTCCAGGCACGGGACGTTGTAAT
GGTCCCGGCAGGGAGTGGGAGTCGGGGGTCGAAAGCCACACAGCCAGAGCAGGAAAAACA
GATGTGATGACTCACTGACTAATATATAGGTCAGTGGCTTCTCAGAGTTTTAGACCTTTT
CTGCGTTCGTGTTGTTTTACCAAATCAGATTAGTAAAACatagattggaaggcagaatag
agttttttattggcaaatcgtttcagaaatgctgac
>NODE_278_length_962_cov_38.602909
AGAGGATTTTTGATTACAATAAGTATCAATAAAAAGTCAATGGGACTCTGAGACATCTTT
TCTCTCTCAAGAGCTTTCACTTCCTCTTTTTTCTCGTTTTTTCTTTTTTTTTTTCTCCTT
TTTTATAGCAAAAATATCATGCAGTCTTTAGTTCCAAAAACCCCTGGTGGGATCTCGTGT
TTGTTTGTTTGTTTGTTTGTTTGTTTGTTTGTTTGTTTGTCTGTTTCAGGAGGAAAAAGA
AACTCAAAGCCTTGAAATTCTTCTCTCACAATTATTCTTAAACATTCAAGTCATCCTATT
AATACTTTGTACAGCAGAAAGGTCCTTCAGATTTCACACGTGTATATATAAATATAATAT
ATAGAAATATGCATATACATATGTTCAACTTGTATATGTGTATACATATTTTGGAACTGT
ATCAAAGCCAATTTAATGTGCTCTCAAAATATGGCCCATGATTCCTAGTGGGATGCACAT
CAATTCACATAGTACAACCAGTAGATTAGGTTGAAAAATCCAAAGGTGATAGGGAAAATG
ACCCGGGACCACTTGTCAATGGTGCTAACATCTGACAGGTTTGGGATTTTCAACTTGAGC
TTGGAGGAGCGTCGTCGTAGCCGACAGTTGGCCCGGCTCCGCATGGCACTGCGATCCAGC
GAATGGTGGCTGAAGCCATCTCGGGGCGCCATGGGCTTCCTGAATTGGACCCCGGAGCTG
TCAAAGGACATGACCGAATTCCGAGAGTCACTGACGCTGCTCCCCACGTCAGAAGGCATC
ACTTCGTTGTTCATCTCCAGCGTGGTGAGGAGGATGTTTCCGTAAGCATCCACCTGCGAG
GAGAGCGAACCGACACCGAGAGTCAGCAAGGGCTGAAATGCTGAGCAGCAGCCCCAAATC
CCCTTAAAATAGATACTTAAGTTAACCCCCCTCCCATCCTCAAAGCTGTCAGGCTTAAGC
AAAATGTAGGGATGATATGGAATGCCATTTCTTGCATGCAACAGATATAGTTAACAAGTT
TCTATTATTGTTTTTTCACTTGCAAAAAAAGTTACAAGTAATTTGAACAGCCTTAATCAT
CAGAATTTACTGTGAGGGCTGGCCTACAGCTGATATGATTgataaataaatgtaccccag
cttt
>NODE_281_length_649_cov_21.835131
ATTTGACATCTTCTGTCTGTTGCTTCTTCCAGTGATTTTTACTTTTCTTTTTTTTCACTT
TCCTTTCATTGTTAGCACAAATTGGCCTTCTCAGCATCGGCTTAGCAACATGCAAACCCA
AACAAGCTTGTATAATGCATTGGCCACCGCTGGCACAGTAGCTAGCTTGAGTGGCTAAAA
AGAGAAAAGGCTGGTTGTTGTCTCTTCTGCTCTGTACTGGCATTACTATTTTACAAGCAA
GCAGGCTCATTACAGAACCATATGCTTGGTAACGATGAAAGCTGTGGGTGCATCCCTTGT
ATGAGCTGGGATGCTTAAATTATTAAATACACCACCGAGGCTTGATTCAGATGTGGCAGG
CAGCCCAGTTCTCTCTTGCACGCACACACACATACACACATGCAGAAATGAATAAAGGCA
TAGGGAAAAACTTCAAACACCTTTCCTGTGCATTTAGTGTAATGAACAATGCCTTAATTG
AGATTGGCTAATTACCCAATTTCAAGATAATTAATATGATCCTAATTAGCATATGTAAAT
GGGACGTTGCATAATTGAGAATCCCTGTTTTGAATTAGATGGCTCTAAAGTGAACCCGCA
CGTGAAAAGGTACAAAGCAGCTATTAAGAGTTTGATGCCGCATTAAAACAGGCCATCATT
CAATGTGCACTGATGAAATGCTCAGCCTCACGCAGATGTTCAGAAACATTATGGAATGTC
GTTGATTATTGTTGATATGTTTTTGGGACACTGCTAATTAGAAGTCATTACCTACTTATC
ACTTTTGTGCCACTACTTAAGCAGGAATGAAAACAATCTTGGTTGCTGGAa
>NODE_282_length_905_cov_29.927073
ATGACCACAACAAAGACTCTCCATGTGTGTACGCCACCGTCTCACCTTTGTTGGAGAAAT
ACATACACAACATGGGGGCATTTTACAAGCGCAATTAGGAGGAAAACTGAGATTGTTTTG
CAAGCGGCGGACTGCATATGCATTGTGCGGTGAGTCAGTCCATTTAGCTGCTGGACTGGA
ATGGTCCTGTTCAGTTTGACAGATCAGAAGAGGAAAAAATATCTCAACACCATGAAAACC
AAAGGCTTAGCAATGAGCAAATCAGCCCTTTGTCTTGTTCAATTCAAATCAAAGGATAAC
CAGGAATGTTTGTTTGACAACAGCATTTACAATGCATTGTTCTGAAGCCCAGAGCCTCCC
AAACAAAGACAGATAGGCTTTAAACAAGTCATTTAATTAGCACCGGATCCCCAGCTTTGG
CTGCGCCAACCAATTATACATTCCTGAGGCATGTGCAGGTCCTATTTCACAGGAGCGAGA
GGCAGATCCTCTCCAGCCCTGTCTCTTACAGTACATCTCTCCCCTTCCATTTAAGAGAAG
GTAAATAGCCCAGACAGACAGCTTCATTAGCCAGCGTCTGAAGAGCGCGGGGCCGATTGT
CGCTTAAATAGTGCGCTTTTACTGCAGGCCCAGCCAGCGACCTCCGATCAATTACAGCTG
ACATTATTGTTTGTCGGGAGCTTTTTTCCTGGACAGAGGGAGTAAAAAACGAGATCAGGC
CTGAGCTTTGGCTGGAAATGTAATCTTCCCCCTCTCTTTGGTTCTTTCGCTCCACAAACA
ATAAATCATTCAGTTGAAGAGATAATAAAGTGCCAAGTAGGAGCTAGTTTAATTTTTGTC
AGGGGAAATCTGTCCACAACAGAGTTAAGGGTAAGGGGCTGGCTGCTTTCTTCATACCAT
TTTCAATGACAATGGCTTAGTTCCTTTTTTTCTTATTTCCCTCTGTAGGGTTAGATGGGC
AGAGAGGCTGAAGTTGTGTTTCGATGAAGATTAACTGCAGCACAAATCACTGCAAGTTAT
CATTTTTTTGTCATCAAAATAAATTACTGCTCTCTTTTTAATCAttttaaaaacattcaa
tcttttt
>NODE_283_length_285_cov_24.115789
TTAGGGTTAGGGTTAGGGTTAGGGTTAGGGTTAGGGTTTCGGCCTGGGTTTGGGAAAACG
GTTAGTGCTAGAGACATGAAACTTGTGTCTACCCCCCCATTTGCTGCCGCCGCGGTCGCG
CTGAGCCTACTCCCGAGTCTCTACGACGTCAGGAAGTGGGAGAAACCTGTGATTTTTTGC
TGTATCTCGGGACGGGAAGGTCGTAGAGACTCGGGACTGAGACCGGCGTCTTCAGCATAG
CCAAATTAGGTGGGGCAGGTGGCATTTCCAGGTGTCTAGCACATATGGTTCCGGAGATAT
TGGCCAAAACGTTCTCCCATTCACTGACAATGGGACGTGCATATCGCAGCCAGTGTGGAA
GCGCTGAATCCAAGATAAGTTCCCGCAGAAGGCGCTTGAGAGCGCGTTTCAGACCGCTCT
GAGTTGATTGGTATAGGTTTGTAGTGACACTTTTTTGGGTCCCGTAg
>NODE_284_length_856_cov_26.985981
TTGAGGAACTGTTGGATTCGTATTGGATGATACATTTACAAACTCGGCCCTCTCCTCGCC
GCTGCTCTCCTCCTTCCTCCCGTCGTGTCTCTTCCTCCTTTGCTTGAATGTCACCACTCT
GTGGGAGGATTTAACGTTGCTTTTAACCCTCGCCGCCTCATAATTACCTTGACATTTACC
CTGCATTCAATCAAGTTTTTAACAGCAGATTTATTGCGATGACTTTTTTGTATTGCAGAA
GGCAGCAGTAATTATGCAGGTTATTAAGAGTCTTCATGTTAATGCAGTTTTACATCTATA
ATATTCGCCGCACTCTGTTTTCCTGTATGGAAGGAGCGCAGTGTCAGCTGCCCTAAGACA
GAGTGACACAGGAAAGGACAGAAATACTATTAGATGAAGTATCAGATGACTTGGGGTATG
AGGAGTGGAACGGGGTAGCACTGCCTATCCCTCCTTTATTGCTCAGGTTATTATCACAAC
TGCTGGGGAATTGTCGAGACGGGGAGATAGGAGTGGCAACGATCCATCCGGGACTCGTTC
ATCACCACGCGCCGCAGCCCCCCGAATAGAAATTACATCTGCATCTGAATTAGTAACATT
ATTCGCCAATTTGGCTCAGAGTGAACATTGTTCCATTGAAGGTGGAATTAAATTAGAAAA
TGAGTGAGTCTTTAATTTTCAGATTATAAATCAGGGAATATAATTCACCTCCTTGTACCT
TAAGGGCAATCACATTATCCTAAGCGACATTTTATCCTCAGCCCCGCCAAGTGATCTCAT
CATGATACACAGACACACACCAATCATGCTTCCTGGGGAAGTAAGAAATACATCTTCTCC
TCCAGAATTAGACGTAAAATATGAGTGTCTCCTCCTGCATGAGAGCTTATTTTACATGAA
ATTTGATGGCCCTTCTGAACTCACAAACACTATAGAGAATTACTTGGTTGAGTGATATTA
CGTTGCTTTTTACCCCTGTCAATGCATAGTTTTGTTGGTTGAACATCAGGTCAACATACA
GAATATCAAAgtcctaca
>NODE_285_length_1085_cov_47.137325
TTGAGCTAAACCAACACTCACAAGCAGAAATCTCCATTAAAATAATGAAAGCAATAAAAG
CAACAACAACAACAACAACAACAATAATAAAACCTTTGGAAAACATTTCATAAACCATCA
GCAGCCAATTAGAGGAGCCGGCACAGGCTGTGCTGTGCTGTGCTTTGTGTGTGTGTGTGT
GTGTACGTGTGTGTGTTGGGTATTAGAGCGTTACAGCGCCCAGCCCGGCTGTGCCCTGCA
GGCCCGACCTTCTAATCATTATCTGTCTGTCTTATTACGCTCCAAACCGGGCCACTCTTA
AATAAAATATGCAAAGGTTTCTTAAATGATGACCTGAGGCTGCGCGCGCCGCCGCTGCTC
TACATGCTGTTAATCTGAGAAATGCAAATTCCCTTCATCTCGCACTCGCCTTTATTAACT
TTTTTGAATTTAAAATTCCACGAACAATGAGTTCTGTCAGCTTCTGAAATGATATTTTCT
CTCCTCTTTTTATGTGCGCACGGAAGCGAGTTTAGAGCATGAAATTACCAGGGGAAATAT
GAGCGGTTTCATCTCTCCCGCACAATTTAATTGGCTGCTTTGCAATTATTAGTTTTTGCT
GCTAAAGTTTTTTTCTACACTTTACTGTTACTGTTTCCTTAAAGTGGCAGCTCACAACAC
TGCTTTATTTTCCATGTATTTGTGTGCAGTTCCAGCACTAACCATTAGCCAGCCGCTCTG
ATTGGACGGCCCTCTCCATGTGATTTGTGCAGTGATTTGATATTCAGATTTCAGATTCAG
GGATGCCCAGAGTGGTTCAGGAATTTCTACGGCAGATGAAAATCAGGCTCACACATGGAG
TCAGCCTCAGACAGACCGACACACAAACTGAGGGCTCGACTTTAAAATGCACAACATGTT
TGACAGCATCTGTGTCTTTTCCTGAATTCAGCTAAAGTAAATTCTGCAGTTCTTGACCTC
CAGATTTCACACACAGGAGGATGTCTAATTCCCAACTTTTTCATCATGCACTTCTTTTCT
CCTTCTTGCTCTGTGTCCACATTTTCCTTTTTCTCCGTAATATTATTCACCCTGCCTCCA
TCCGTCCGTTATTCAGCTCTCCTCCTTCAGCCCATGTCTGTTTTTCCCTCTCACAGGATC
AAACACAGCTACAGACGAGCGTGAACTCTCTGCTTCACCTCCACAGACTGTCAGAGCTGT
GAGTTGATATGTTCATCACAGCGTTTTTTATATTGAAAATAAACGTAAGTCTAaaattct
cttttct
>NODE_286_length_630_cov_39.277779
AAACACAGCCGAAAAGATTCATTAATACACTGGCAAGATGAGCAGCTAGATGAGAACATG
GCCCCTCAACAGAAGAGATTCAGCTTCGGATGGCTGTTGAACCCACATGGGTCAACATCG
AGGGCGCGTTGATGGAGGTCCCGCAAGGACTGCCAAATCCTTTAGATTTGATAAAGGTTC
CACTAAAACTCTCTCTTTTTTTTGGCACTAAAACCTCTCTCCAACTTCAATAAGCCGTGC
GAACGAGACGGCGCGTATGTACAGATGTAAACAGCGAAAAACCGCCGGTGTGAAATATGC
GGCGAATGAAAGAGAAAGAAGGGTAAAGATGGAGGCGTGCATGTGGCTGGAAGGCTGCAG
TGTGCCACCGGGGTGCTGTGAGGCAGGGCCTGTTAAAGGAGAGCTCCAGACCAAGGTGTT
CTATAGCTCGGGGGCTAACGGTGATAAATGAGTCCCTTAATGTCGGCAAACACTTTATCT
CTGCTTCATCTGTTTTCATTAGGCAGGGCCAACCTTTGGCTGGGCGAGAACGTGCTGTAA
CTTTCATTACTACAACACAGAAAGGAGAGGCACGGAGACCTCCCATCGGTCTAATAAAAG
CACCAGCTAGACACCATGACAGATCCTATTCCTTATTATTATGATGGCATGCCACCGTTA
TGAATTAGAGAATGCCATGTCCCTCAAAGATGATCAGTGCTTTTCTTTAACTCGTGTCAC
CGTCTTTCAGCTGAAGGATACCTGCTCTTTCTGCTGTTCCTATTGGTCAGAACCAAACTT
CTGATCCTTCTCACCTCTTCCTttcttattat
>NODE_287_length_802_cov_26.135910
CTAACTACGTTTTCGGTGTGCATTTCTTATTAATACTCTACTAATCCTGCAAATTATTAT
AACATGTATTGGATTGGAATGAAGCTGGCTGGTCTTACTATTATTATTTCATTTCGTGCT
CTCACTGGCCTTACCCCATGCCCTCCACAGTGTACCCCATAACTCCAGAGCGAACTGGAC
AGTAGCCATAGTATTAACTCAAGCTGATGAACCGGAATGAACAGTAGAACTTAAAGCACA
AGCTTTTTAATGCATGTCCTTCTCAGGTTTTCCTATGTGTATGTGGGAGTAGCTCTGTAG
ATGTGTTTAATATGATGCTGTACCTTCTTGAATATTTCAGATGTTTCTTTGCTGCTGAAA
AAATGTTGATTATTAACCTGCCAGTGAAAAAGGGAAGTGGCCATCTTTGTACAACACACT
GCTGTTTTGCTGTAACCGCGCAATGTTTTATGATCTTGAGTATTTTATAGAAAAGTAGAA
GTATGTATCAATAATATGAAAGCAATAGCTAAATCATAATGAAGAATAACATGATCAGTG
AATATTGTGGAAAATCTTTAGATTCACTCTGGGTGGATTTTGTACTGTATTTATTACTAA
TGATGATGCAAAAAGTTGCATAGCTTAACCCAAACTGTTCTGTCTCTTTTTTATTTATTG
TCTTGTATATGATCTTTTTGTATGTGTTTTTCAAATAAACTGCCTAAAATGCTGAGAACT
AATTTGATTTGCTGTCTTATTTGTGTTCTTGTTACTTAAAAAAACCCCTCCTGAAGCAAC
AAGTTATAAAATTACAACCTATTTAAATTACATTTGACATCCGTCATTAGCCTGTTATCA
CACATAAATCAGTATTAACTTATATGGCTTGTTATTAAGTCATAAAAAATTGTACAAAAG
CCAATGTTATGTTTACAATAATTTTCCTACTCAGTACATATGTTGGTCTTTTATCCAAAA
Tgtttatctgagttacactttgtg
>NODE_288_length_703_cov_27.253201
CCTCCTCCTCCTCCTCCTCCCTTCCCTTCCCTTCCCTCCCTCACTCACTCACTCACTCAC
TCACTCGCTCACTCACTCAGTCTCTCTTTTCCCCTCCTGTTTTTTTTTCTCCCCTTCCTT
TAGTTTTTGACAGCATCATAATAATCTGGGTATCTTCTTGATCATGCCCCATGTTTTTTT
TTCCCTTCTTTTCTTCCTCATCTTCTCAGAGACGAGTTTCAAATTGCCTGCGTCAGGACT
TTGCTAATTAAAGTCATACTTTCAAAAATGCCATAATAACTGTTAATTAGCTTGATGCTA
TTTTCAGCATAATTTGCTAATTAGTGGAAAACCTGTACAGCGTTTCTCTCTAATTACAGT
ATGGCTCCGCACGGCGCATCTGTGCCTTGACTCCAAATGATACCATTACAAAGTCCCGTA
TTACGCATTCTCTCAAAACAGTTAATTGCCTCCACAGATAGTGAGATACTTCAGTCAGCT
GATTTTTATGGTAATAAATGGACAGGCACAGACAAAAACCACCCTGGTTCATATTTATGA
AATATGAAAAAGGAAAACAACCTCCTTATGAGATGCATGGAGTTAGTTTGGAATATAATC
TGGTTGGTTCTGTGATGATTTTGTGTGCTCATGCGTTGAGTTACTGAGACTTTTAATGAA
GTTTGATTTATTCTTTGTTGTAACCTTGCGAGCGAGTAAGCCATAACATTGTAATTAAAG
TAAAAAATGTGGAGTAATGGCGTCGGCCTCATGTAAGGTAAAGGCAAAGCTCTGATGGAT
TGTACCTTCAGAGGCAGTTGCCATGTAAATACAAGTGGCAACATAATGTGACCGTGCCAC
AGCTTATTACTGGGAATGTAACTACCTTGTcgccccaccagttat
>NODE_289_length_991_cov_27.771948
GAAAGAAGCTACTTGGAGGAGCGGTTAACAACTCGAACGGCTGCATTTTAAACCCCCCAA
AAATCGAGAGAAATCGTTACATTCTGCGAGACGCGTGCAAACAAACCAGATCCTCCACCG
GCAATAGTGATACACCGACGTATCTGACACGACTGTATCACCGTCAACTGCTCGGCATAG
TTTCACCCCGAGGACAACAATGATACCGCGGCACAAAAGCAGCGACGTATGCTAGTCTCT
CTCCTTGTTTCTGCCTATCTCTTCCAGTGATCCCCCCCTCTCTCTCCCCTCATCTGCCTC
CCCTCCCTTCGGTATCTTTCTAGTGCACTGGCCTCCGTTTACCACCATAACCCAAATTAG
CTGGGCAGGCGTTATCCTCTCTCATCGCTCTGTGCCGTTAGGAGAGAGGGCGGCGGGGGT
GTGTGGGGGGGGGTGGTAGAGGAAGAAAAAAAAAGTGGCAGAATTTCCTTTCTGCCTCTG
TGACAGCGCTATCTGACAGCGTTTTACATCTCCCCTGCTCTCCCCTCACTACACTCCACT
GTCAGACAAAGAAATTAATACCCCCAGTGACTGTGTTTTAATTAAGCAATTTCATGCAAA
TTACACATTTTAGATTGTCAAATAATATACTGCGCAAAATTGTAGGCAGGCTGATCTGAT
ATGCATGGAGTGTTATTCTTCCAGGCACTGTGCATACATGGAAAATGAACAAAAATGCTA
ATTTCTAATCTATTATGCAAACAGTGGAGATACTTACATAGATTTGCACGCCTTCCTCGG
ATAAATACGGCTCTTGAATTCTATGTATAGAATGACTGGGTTTCTTAAGCAGTCTTTGCC
ATTGTTATTTATCTTATTTTGTCTTTATTTCAATCATATCTCCTCTTGCTTTCCAAGCAA
TGTGTACTCTTTATTCCGACAAAGCTGCAGCCGGCGCGATAGGATAAATAAGCAGATGCG
AAGTTTATCATTAAACACCGTTTCAAGATCTCATTGACAATTAATAATTGGGAGAAGGAC
TGTCTGACAATCACAGAACAACTTGACACGCGCACACACACAAAAAAAATCCTATTTGAA
TATTCTCTTTCCTAATACAGTCTAATGAAACATAGAGCCCTAACTAATATTAGTAATCCA
CACTACTCTCCATCTTCTCCCATtagcacattg
>NODE_290_length_817_cov_35.580170
CAAAAACACACAGAGTCACGTGTGCACGCAGACGCAATCCAACGCAGTCATTGCCACATT
CACACGCACACAAGGATCCATACACAAACAAGGAAGCGACACGTTAGACAGGTCAGAGAA
ACGTCACATCTATAAGCTTAAAGGTGTATAAATGTTCAAAACATGAGAATGTCGATGAGA
ACCAAGTGTGACGTCTATGGGTAACACAATGCACGATGCGAATGATCATGTGAAGGCTTC
TGCATGGTCATTGCAAGCATTATCGTTGAAATGTGTTACTAGGACAGAGGTATTAACAAG
CATGGCCATCAACAGTCATACATGAAAATGGTTTCAAATAGCAAGGAAACTTAAATGGAC
AAACACAGTTTTAAAGCTTTAAAAAAGGGGGATATCTCTCTCTCTCTCATTAAATCATAA
GTCACCAGTACATACGATCCTTTGGCCAACCTCTTCATTCACTAACACTGAAGGATGGAA
CGGATGGAGCCAAAAAGCGTGCAGTTGGGGGGAATTTATGAAAACCTCGTTCCCTACCCC
CTAAATTTTTACACTTTCGATCCCATATACGTTGTAACCTTCCTTATAAGTTGCAAAATT
CTGTGAATTCTGCGAGGAAGTTGGGTTAATATTCTGTGCATTCTTTGCCACCTTCATTCG
TTTCGCCTCGGCTCGGGACTTGTAACAGAACTCAATCAAGGCCACCAGCATGGCCAAACC
GAGTCCTCCGACCAGAATGTAGAAGACCCCAGCCACGTTGCTCAGGCTGAGGGCGCTCGT
CTTCTCCTGCGAAATGCACACGAGACGGGGGTCAGCGGCGGGGCAAAGGTGAAAGGTCAA
AAGATTGTAAATAAATAAATAAATAAATAGCTAGATAGATAAATAATTAAATAAATAAAT
AATTGAATAAATAAATAAATGTACACGAATAAAACAAAATCGCATCCACAACGAGAACTA
CAAAATAAAATGCACAAAAATGCACCActttatcaaata
>NODE_291_length_476_cov_16.289915
CGGGATGAGAATGGCTTCCATTTGACAGGTGTTCCAGGGCGAGCAGTTGCTAGCAGCAGA
GCGATATTTGTGTCTTGTGGTGACATTAACAGCTACAGTAGGCTAACACAAACCTGGTGG
AGGGCGGTGAGACCGTCTACATTGGCGTAGTTGATGTCAGCGCCCCGGTCAAGCATTCGG
AGCACCTCCTCGGTATCGCCGCTTGAGCAGGCGGCCAGAAACACGGCGCCATCATCGAAC
TTCACCTTCGTCTTCTTCTTTTTCAGAATAGGAGGCTCCAGGTCCGTTTCCGAGCCCAGC
CATCGCTTTAACTGCTCATTCCTCTTCTGCTTGGCGTCCGCCATCTTCATCCCCCTCCTG
TCTCGGGCTTCTTATCTTTCTCCGAGAGAGGATATACTTTATAGTGGCACTATCCCACAG
CGCACTGGGGCGTGGGAAGGGAGGGCTGGGGAGGAGGGGGGGCCGAGAGCGAGAGAGAGG
GCGTCTGGATTGTTTTCCATAACCTCGCGAGAACTGGAGCCCAGGAGCTGCAGTATAACG
TCATCATGAGCAGATTATGAGGGGAGAGTGAGCAGGGTAATCCCTTATAGACTGTGTACA
CCAAATAAGACAAGAGTGCTTGAAAATATTACATAACACTCCACTGGCTcacaagcat
>NODE_292_length_562_cov_35.345196
AGCATTAAGATAGCAATCGCTAATTTTCGAGCAGCCTCGGCACACAAACAACATGCAAGA
GGAAGACGAGGGTGAGGGGAGGGGGGGGGAGGAGGAGGAAGAGGAGGAGGAGGAGGAGGA
GGAGGGGGAGGGGATGGAAAGAAGGAAAGAAAGGAAAGAAAAAAACCGACACAAAACGAA
ACAACAAGGAAAGTTTTTCTGCGACTTTCTCGAATGTCGCTCCAGATTTTGCCCTTCATC
GTTCTTTCACAATGTCGCGCCCTCTCCGCTGCTATTTCTGACTGCCAGTGTGTGGATCTG
GCTCGCTGAGATTTCATGCCAGTGTAAAAATTGGCTGAGGGTTTGGTTCAAATCAAATTG
GACATAAGCACCCACAACACCATCTGTTAGGGAAAGGCAGTGGAGTGAAGGGCAGAACTC
TGTATTCAGATAAATGGATTTTCAATTTATTAAATTGTTGACTGACACCCTTGTAAATTT
TCTCTTTATGTGCCGCGGCCTATTCTTAGAACCGCCGCGTTTAATGGAAACATGTTGCTA
TACGTCCCTACAAGCCCTAATATTAGAACCAGAGCTCCCGCTGCATCTGTTGTTTGGATT
TTTTAGGGTTTTTTTGCACCAAACGGGGAATTTGTTGATTTTTAATTTTTTTGTCCCCCT
AAAAAAAACTTTAAAATCAAACCCCCCGTTAGGTGGGGGGTTTTTTTGTTTGTTTTtttg
gcacgttgctttcccgtttaacag
>NODE_293_length_622_cov_32.329582
TTTTCTCTTTTTAGCTCAGCTCACAGAAAAGAACGCAGAACACAACCACTTTCACTCTGT
CACACTCTGAATGAAAAAAAAGAAAAAGAAAAAGGGGGAGCACAAAATAACGACATGTCT
GGCGTGTCTCTTTGTGCACAAACACCGTGCCCTTTTACCTATCAGAATGATTGTCCCGCC
ATTATGCGATTTAATGGTAAAACACACATACTCTTAATCCGTCACTGCTAGGCTTACAGT
CGACGGGAGGGAGGAGAAAAAAAGAGAGAAAAGAACATAATTATCCAGTTTCTCATCTGT
TTGCACAAATAGGACAGAAAACCCCTCAAAAACTGCTCAACGCTATGGTAATTTGCCACA
GAGAAACATTGGAAAACAAATGTGTTCAGGAAATGTAGATGGGTTTTTAAGGTCTGAAAG
CCACAGCTGCTTGGCAAGCAGGAGCTGGCTCCTTTTGTCTTTTATCTTCTTCTGTAATGT
GCACAGGTGCTGCTTAATTCAATTGGAGAACGTTGCCATGGTTTTACATTAATATATTTC
CATGTTACCATTACGACTGTTGTCATGGAGATGATAGGACCTATTTGAACTGAAAGCAGT
GATGGTTTTATGGGGGTACTGCTCTCTCTCCCTCCTCTCTCTCTTTTTTCTCTCTCACTT
TCTCTTTCATTTGGTTGCTCCATGTCAAGTCACATGGTATGCAGCCAGATTTAAGGCTTG
ACTTCACTGTTCATACCCCCCCCCCCCTTCTATTTTTTTTTTCATACTGATTCGAATTCA
GTATTGCTGGAACAGAAGAtgcat
>NODE_294_length_506_cov_17.539526
CATCCCCGCACTACATTTCTTATTCCACAGGGTCCCCCTGTTAGGTCAGTAGTAACAAAT
GCTTTTTCAAAAAGGCTGCATAAATTCCCTTTCCCCCCTTCTTCTTCTTTCTAAGATGGC
ATACTGGTTTTAGCTGGAATAAATCTGCTGGTTTCCATCACTGCTCGCCTTTTTTTTTTT
TTACCCTTGCAGCCGGACCAGGCGGACACCCTCACCGGCGCATTGACATGCAACAAAGCT
AATGGTGGCCGGGACAGGAGGGCCTAATCTTCACTAACTGACAAGATTTAAATTGAGGAG
ACATCTTCCGCTGATTAGCTCCCACACCCACAATTATCCAACTGGGGTGTCAAGCAAGGT
TTAACATCTCCACTGATTCTGCTCTCCTGAGACATCCGGGAGGCAATGCAATCGCTTTTA
ATAACTGCCTCCCTCCCTCCCTTCCTCGCTCCCTCCCCTCCATCCCTCTCTCGCCCCTTC
TCTTCCTTGACGCCCAATGCTTCTCGTGCAGACCCCCCCACGCCACCTCATACCACCACC
ACCGCCGCCGCCGCCGCCCGCCCTCCCATTTCTCTCTCTCTGCCTCTCTTCCCTCTGCAG
CCCCCCCCTCCCAACCCACCCATCCACCACCACCATCTCCCTCCCCAAGTTCCCAGTCAT
TCAAGCTCCCTTCAAAATTAACctttcc
>NODE_295_length_799_cov_27.876095
CAAGGAAAGAAGAATTGACGGGGATAAGAAACACAGAGAAATAACGGTCAATCAAACCTA
CTTTACAGTCATAAGGGAAAAAAGCAGCCATGTCCAATATTTCATTTTTCTCTTGGAGAA
AACATAAGATCATAATACCTATTTTCATAATAATACTAACAGCCTTTAGGCTACAAAATA
GGGAGAAGGCCATACTCTGTATATCTGTGCATTGCCTGACAGAGACAGAAGGGTTTCAAT
CTCTTTTTCATTTCATCCTGATAGCTCTGCCTTTTATTACCGAGGGACAGGAACGTTTCC
TGAGGTAAAAAGGAGTGCACATTCCCAAGATAAAGTTGGAGGTTTACAGCTATTTCCAGC
CGTAATGTATTATTCCGTTAAAGCAATGATCAGGTAGTGTTGGATGAATGGGAGATGTTC
AGCACCATTACTGCCTGGCACATCAGTGAGGCATTATTACATTATCGCTGCTCTTTAGTA
GGAGATTGGGTGTGTGACCGGGTTCTGAATACACTCATCCCGCTCTCCACGGCGTAAATT
GCAGATTGGCTCATTGACTTCAATGATAAAATGTAAAAATTGCCAGTAAAGAGAACATAG
ACTCAGGTTACTCCTTAGCTGTTTGTCAACGGCAGATGTGACTCAGTTGGTGCAGAGCAT
GTTAAAGAGTTCCATCTCCCAGAAGTCAATGTCATTTATGCCTCAAACTGCTAAAGCAAT
AGCTCATCTTGTCTCTGGTGTGTCATACTACACTGCCTTTGTCTGAGATTAAAATTTGCT
CTGGTGGTGAGCTAAAATCCTAAAATGTTACTTATAGCATAGAGAAAAGATTTACAAACA
GATGTATCAAGAATATGTTGAAATAAAAAGTGACACGATTTACATAGATCAGTATTTAAA
ATTAAATGAATTAAAAAGCTGTTCCTGTTGAGATTTTAAAAAAAGCTTTGATCTCCTCAC
TCAAATAATTAacaattacag
>NODE_296_length_630_cov_30.328571
GCTTCTTACCCTTCTTGCCGCAGTAGATGAACTGTCCAGTGTGGATGCCCTCAGCAGCAA
TGAAGAGCTCTGTCCTCTTCTTGAACCGGTATGGGTCACGGAAGGCCACTTTGGCCAGGG
GGGCACCACGGCCGGGGTCATGGATGATATCCTGAGAGGACAGACCGGCGCAGGGAAAAC
AACGTTAATGCTCCACTTACACTAAATGGCAAGACTAAGATGCGTCAGGGTCGACAAGTT
ACCTTCACAATCCCCTTGATGTAACCATGGCGTTCAGCGAAGTCAATGTGACGGAGTTTA
GCGGCACCTTTTCTGTGCTTGACGTGGGCTTTGAACACGGAGCCCGCACCTTTTCTCTGT
CCCCTGATCACACGTCCCATCGTGTACTGAAACAAACGACAATCAGGGTTAGAAATCTTA
ACTTGGCATACACACTTCAATATCACACACTAGGGCCAAATGATTAGAAGAAAATGACAG
ATGTTTTAACAGATTTAACAGTGCAATACAATTACTGCAAGTAGAACTTCAGTTCTTTGT
TTGCCATGTAATAGATTTAAAATACACGACGACGCATTACCAAAAGTCTAAATGTCACAA
GTACACTAAAACTACATTACAGCATTACTCTAAATGGTCAAACCTCTAACCAGCAGTCTT
TACTAATTACATTATTATAAATTTGCTATTTAAAAAAACTTATTTAGTGCAGTCACAGTG
CAAAATAACTCCTGTGTCACCATCAAAGCAGCTTAAATAAAAAAAAACAATGTCATTTTT
TCTACCATAACCTCTCAGCAGTGTATcatata
>NODE_297_length_572_cov_16.339161
CCTAAACCCAATTTCATTAGATCGTTGATTACCAAACACATCACTCTATTTGCCTTTTAA
TGTTGAGTCAATAAATTCATCCCCCTTTTTAGAGTATACAGTGACTTAACATGCGATACA
CTGACAATCTGTATTTTCCCATTTACTTTGACAATGTGTTGGTTTGTACAGTCAGTTTTT
TTGTAATGTCAGTAACATTTTCAAAATTACACAAAAGCAACCAATTGTTTGGTTGTCATG
GAATATTGGTATGTGTGGCAATGTGTTTGTTCTTTGCCAGCCTTGCTGACCTGGTCAAAC
ACCCATTCCTCATCACCATTTTGACACTTCAAATCCATTTTTAGATGTAACCTCGGGTAT
GGTGAAAGACCCAGCGGACGTCTTGGACAGGCAAAAATGCCTTGACGCTCTGGCTGCTCT
GCGCCACGCTAAGTGGTTCCAGGTTCGAAACATCATTTTACTTTCTTATTGTAGCCTTAT
GAGATGCATTATTTATTTGTTTATTCATTCATTTGTGTTTTTACACATTTAGTTTTCTTT
TTTTTTTAATCAAGAGGAAAACTATTACTATTCGAAGCAAAGCAAAAAAATATTCAAGGA
TGCCATGTGTTAAAAGAATGATCTGGTTAATGTCAATCATATGTATTGATTGTAAATCTA
AGTTCATCTGAATGTCTTACATGACAAAATACTAGCAATAAACTGGCATCCTTGTATTCT
CTATTCAATTTTCTaagtactgtattatagttac
>NODE_301_length_906_cov_31.748344
CACCCCATCCAGCAATGTTGTCTCTGGGCCACTATCTTAAACCAATATTAGACTAAAGAC
GAAATGGAAATCAGACCAGCTTTCTCTTGTTGTCTTTCCAAACAAGTTAAGTGCGTTGTA
GATAGTGGAGAAAGCCAGAAGTCACAGCTTGTCAAATACATTTTCAGTGTTTAACATAGC
AAAGCCACCTTTATAAATGCATGTATTATTACAAAGATGGAAAAATCACATTAATCTCAA
TACAGTTAATAAGAATATTTGACTCTGAGGTATTTGACACCTTAACTCCCGCCTAAGGAG
ACCGTATTCTTAATGCTTTTCTTTCTTTTTTTGATTGCTCGTTATTTCCTGCAGTTTTTC
CAAACTTAAGCGCAGTAAGATTTCTTTCTTGTTTACACAGAAATCTTCCATCCCAGGTCT
CTGTTGGAGTATTAGGGGTACCAGCTTTCAGCATTCTGGTGGGCCCAGCGGCCCCACAGC
GACAAGCCCCTATGCTCTTTATTTGGCACGTAGCCTGGAGGTGTCAGAAATATCGACACG
CTTTCACGTGACGGAGACTTTGCCAGCCGTTTTCCCCCCTTTCTTAAGCCCGGCATTCTG
TCTGCCCAGCCAGGTATTGTAGGGCCCCGTGAAGGCGCTGTGAATAGTGTCAAACTTGAT
AGTTCTCATTTCGCTTCCTGTACATGGCAGAAGAAAAAGTGCCCACCGTGTGGGTTTTCC
TTTTGTGATGGCCCTCTCTAGTCTTCCTGGGAACACACCACATTCCAGCCACAATCATTC
CCTTTGTGAATCCAGGGATTGTGGGTGAGCCTGTTATGCCGATAACCCTCCTAGCTTTCA
GTGTAATAATGCATGCGAGTATCATAGAAGTCTAGACTCGTATTTTTTGCAAACAATGCC
AAATATTGAGCAGAGTGTTTTCAGTGATTTGGCAGAGCCTTTGTTTTGACACATCCTCCC
TCATTCATGAAGGACCTTTTGTGCTCATCCACGCCTAAGATGTGATTTAAGGTCTGCTAC
ATCTGGACAAATTATCACACCAATGTACCATACGTGGGCCTCATGTGTCAGTTATGGTTT
atgtaaca
>NODE_302_length_629_cov_18.682035
GACTGAGCCACTCCAGACTGCATTTCTATTCAGATCACTTTAACTTAGACAAATCTCAAT
ATCAATGAATGGGTCTTTGTTTGGGAAATAAAAACATTTGAACAAGGACGCCTCATCTTC
TCATACGCTGGGGGCAGATAAGCAATTTTACACACCTCTGAGTAAGACACTGAACTGCCA
AGATTTTACTTTTTTTTGGAGTTTGGCAAAAAGTACTCACTATGTGTTCATTTATAAATA
ACCCAAAATGACACACAGGAATACAGACGTGCACAATGCTCATTCAATAAAAGCAGGAAC
ATGTTTTACCAGAGAACACTGGTTTGTGTGGTGGAGCGTGTGCTGTGGAGGCACTGTATA
TATTGTGGAGAGACTGGGCAAAGCAGAGCGAGCAGAGAAGCAGAGGGGAGGGAAGCTGGC
AGTGACTGAGAAGATGAGGATTTGACGGCAAGGTGACAAAGAGTTCAAACAAAATGAGGC
TTGTAGATTAGCAGCACTCCCCTCAGTGACAGGTGTCATCTCTTGGGGCAGTCTGTCACT
CTGCCTGCTGCCACTCTTTATATAATATGAAGAGAGAGAGAGAGAGAAGGAGGAGAGAGG
AGGAGAGGCAGCAGCACTTGCACCTAACCAGGCATGGACTCACATGCTCTACCTGCCAGT
TACCGCGATTAAATCCTAAGTGGCAGAAGGAGAGTGTAATGAACAAAAGTTAAGCAAATG
TTTATTTACCTCGCTGCTGATTTAGCTTTAATAAGAAACATTAAATTTTTCAGAAACTCC
ATCAAAACAATAACATCCATGATTACTGTTt
>NODE_303_length_718_cov_53.707520
TAAAATGTCGCAAAATGTAGTGAGCACACTGGAGAGGGAAAGCATTAGAGACATATTGGA
TATGTTTAGCACAGCTTCACAGTAGAGTAATATAACTGGTTTAGGATTGTTAATATTTCA
AAAGGTGACTTCTAAATGGAGCTGAGGATAAAGTGTTCACACAACAACCAGACATGATAC
ACTGCACTTAACCTTTGCTCTGATTTCAAACTATGCCACAAAAACCTGCACATTGGCGGC
AGTCTCTATAATCCTAAAATCTGGGAGCCAAACAGCAAAAGTAGCCGTACATTCGACTAT
AAGAAGTAAACCTAAACCAATTTCTGTGTGCTCTATGGTGTGCTTTTTTCCCTCCTCCTC
CTACCCCTCCCCACGGCTGAGTGAAATGGAATTGCCTCTCACATTCAAAGACAGCTCTAG
GAAGGTGATAATAGAGCTACTCCCTGCTGTCTGCAGGCAGGAAATAGGAAAGTGGCATAT
GGGGCCAGGAACCAAATAGAGAGGAAATGTGACCAGGCAAGGGAAGGAACTAAAGGAAAG
GTTAATGATCAGTTCTGAATTCTACAGGGAAGAGAACTATGTTCCAAGTTGAGAGGAAAA
ATAAATCTGACTTGATTTATGTCTCCACCACTCACGTCTCGGCTGTCACAAACAAACACG
TGGAGACTAGGTTATTTCCTTGACAAACTTTGCCAATGGTAAGGCTCATAGGTAAAATAA
ATATCGTGATCAATTTGTTTTGCCGTTTGAATTTTTAATCCATACAGCTGCAGGACCGAG
AGGACGATGCATGCTGCAAAAAAAAAGGTGTAGAGCAAAGAATACAGTGCCATTGTTTCA
CATTCATTAAAAAGATGAGAAATACAGACAGTACCGTATACTCaaggaagaatccatctt
>NODE_304_length_725_cov_18.544828
CCACCATCCAATTGAGCTAATAGAGGGACTTGAATGGGATAATAAGATGTGGTGTAATAC
TGTGTAAAAAGCCTGTAATGTTGTGTTGGTGTAAGAGCCTGTGTGACTGGATGTTTGACT
GTTTGCAGTGATTACAGGGGCCTGCGGGCCTGGCGACGGCTCTGTGGCTGGGACAGGGAG
CTTCTCCCTGGGCAAGGAGATACGCCTGTCTGCCCCTTCTGCTGGAGCTACAGGGACCAG
GATGTCAGGAGGGAGAGTGCTCCCTGTGAGCGCTCTCCCTCTCTCTCTTTCACTCTCTTT
CACTCTCTGTCTCTTCCTGTATGTGTCTCTCTGCCTCTCGTTCCCGGTCTTGCTGGGTCT
GTACTATTGCAGTGCTTGCAGATGTGCACAAACAAGGGAGGATTAAAGCAAAACGAATCT
AAACAGACAAATGGAATTAGAGTGATGGGTGTCGGTGGGCTGGTTCACAGTGATAAACAT
AATGATGCTCAGTATGTGTGTGTGTGAGTGTGTGTGTTCCTGTGTCTGGGGGATTATCAG
TGGTTAGGTGTGTGGTGTGTATGGCTGGGTGACTGCTTCTGGGTTTCTTTGTGTGTTTGC
CTATCTGTCTATGTTTTTGTAATTATGTGTGTGTATATTTACTCTGTCTCTAGTTGTGTG
TTTGATAAATGAGTTATTCCATATTGCCTCACAAAAACAAGTCTCTGCGCCCTCTGCATG
TCTGTGGATATGTTTCTGTGTTTATGTCAGGCTTGTAATTTTTTCTTATTGTTTATGTTT
GTACTGTGCAGCCGCTACTGTCACCTGCATGTATCTAGCGGGCATCAAAACTCTCCACCC
AATATTGGTGTAAATAGAAAGATAACACACTGTTTGTGAAAGTGGAatatgaagctgtaa
aagtgat
>NODE_305_length_642_cov_17.406542
TGATCCCTCCACACAGAACCCTGTCCATTTTGGCTGTACGCATCTGCCATTGTGTTGTTA
AAACCTGTCATGTGCCTCGGGCTCACTGTCATCTGCAACAAGAATAACAAAGACGGGGAA
CAAAAAAGAAAAAAAAAAGAGAGAAAAAAAAATCCAGACATTATATATTGATGTCAGCTC
GATTTTATTTACATACAATGAAAATGATTTATTTTCTCGTAGAGGTAGGGAGAATAAGCG
GACTTGGAGGGGAAAGAAAGGAAGAGAAATGGTCTGTCAGGCCGTTGAGAAAAGAAGTTT
AAAATGCCTTGAACTATTCACCACTGAGATGGCTAATCAGTATTGAGGCTCCGGGGCAAT
CGGGCAGCTTTTCAATGTGGTTTTCCCTTTCATCTCAATCGGGATGGAGGCGCTCAATTA
AAAGCCTATCAGTTTGTAAGTAAATCAACGCCTATCAAAGTTGTCACATCAAACAAAACG
ATTATTATTGCAACCCGCCTCTGCCATTAATCTCTTTCTGTGGTAATCTGCTTGACAGGT
CAACTTGGAGAGCAAGAAAACCTGGAGTGGACAGTGAAGGGGGCCAAAATATCTGTACAT
AAGTAGAAAATAAAAAAAAAAACTAAACGTGTGTTTGAGTCTAAAATCTCCTGCAAAGGC
GGTTTGGAGTGAAAGGTAGAGTGAATAAAATAAAATAAATCATTAAATCCACATTGTAAA
AAAAGTAGAATCCGCTCCAGCAATTTACATTTTAAACTTACGCAAAAGTAAAAAAGACAC
TTTTCAGCTAACATGTTAAAAAAAATAATAATTAAAAAATCTGc
>NODE_306_length_514_cov_17.398832
GATGGAGAGGGGGGGGGTCAGAGGGATGAGTGGGTACTGGGAGGAGGAGAGGATGGGAGA
GGAAGGGAGAGAGAGAGAGAGAGAGAGAGGGAGAGAGAGGGAGACAGGGGCTGAGTCTGT
CCTATAACTCCTGGGTCTAAGACACATGCAGCTAGAAGATTGGCTCGGGCCTCTCCTAGG
GGTCGACAATGTGTCATTTCCACCCGGCTAGATTGCCCTCTGCCTATCTGATATTAATGT
GCAAATCAATATTTCAGGGATTAAATTTCCCTTCTTCATTTTTTATGGTTTCTACCTCAA
TAAGTCTCCCGTCTAATAGAGGAGGCTGGATGATTTAGAAGCCTTTGCTGCAGAAAGAGA
GAGAAAGAAATAGAGAGGAGCTTTGCAACAAGGCTATCGCTGCATTTTAATGTTCTTCTT
CGTGGATCCCCCATAGGCCCTTAGTAAGGAGGGCTATATCGCTGCTTTACAGTGTAAAGA
CAGCCAATTTGGCTAAAAAGGCAGAAAGGGAAAATATGAGTCCGGTTGAATACTTAAGAC
GCTGTGGTAATCCGAGTAGTAGGTATTAGTGAAGGGGAGCTTCCCCCCCTCAAAGAGACA
CACACAGAGCTACATCCAAACCTGCATTACCAGCCGTCATGCTTGAGCGAGCAGTATAGC
TTACTACGTGCTGGACTGCTATAACAATataggttt
>NODE_307_length_873_cov_21.931271
GTCACAAAAGTAGTGAGTTGTGCAGAATTATATTTACTTCTGGTCATAAATAAGACTACG
CTCAGTATGAAATATCAGTAATATAAGGAAATAGTGCAACCATAATTTGCAATCACAGTT
TTGCACCATGTCAGTTTCCTGTTTTGGATATTCTCTGTTGCATAAGCATTAGCATTTATG
CATAAGCATAAAAAAACAACCTGTGTCCCGGACTGAAACATGTAAAATCCATTTTTATGT
CCTGTTTTCTTTTCTGCTTGCTACATCCCTCGTGTCCGTCCTTGCTCCGTCTCTGGTACA
GAAACTCATGTTGATGCAGTCAAACGGCTTTGGGATTTTGTTTCAAGCGTTTGTCTCCCC
TCCTCTTCATCACTTTCATCTCACCTTTTCCTTTAGTACCCAACCCCCAAGTACACTCCC
CCTGCTTTGGTCTTGGCCTTCCACGCTTGGAGGAACAGCGTGAGGCGGCATGGCCTCCAT
GCGGCTGACTGATTATTGTAATTCATACACTTTAATTAGCTGCACAAACCATTAGCCACA
ATTAGACTATTACAGAACGTTTTGTGGCAGGAGCCAGCCCCAAGATTGGCTTTATCTGCT
GGAGGGAGAGAGGGAAAACGAGGAAGAGAGAGAAAGAGACAGAGGAAGGGGCAGGAGGGC
AAAATGTGTTTAGCTAAACATTAGTGTGTATGTGTATTTAAGCTACAGAAAGCTCATTCA
ATATGTTGTAAAAGCCCAAAAGTATGTGTAAGATGCCAAGCGTGACAAAGGATAAGATGT
CTGAATTACCAGCAGCACTGAACAACAACCAAGTAAGACTGAGCTCTCGTTCGTTGCATC
CATGTTCAAGCTCAACGAGATCCTCGATTTGAAATCTGAATCTTGTTAAACACAAATGTA
CAAGCGACTGTTTGCTAGTCAAAGACGGTTACTGACACATTAAGCATTCCCATGCTCTAA
ATCCTCCACCATTCTTGATGTCATGATATTTTTTTCTTTGATTACCACAgtcctgtgaaa
acgcatgcaccaccacattgtctctgtcacgctac
>NODE_308_length_633_cov_39.982624
CACCGATTCATAATGGAATTTATAATGGAATGATTTCAATTATCCACCACCACCGGCACC
ACGGAGTTCTGAAATTAAATTAGGACAATGCATCTGTATGTCTTCGTCTCAAATCTCAAT
ATGTTAAAGGAGTCGGATGATCTTCTTCTTTTTGTTGTTTGTGGAACTTCTGAGGTAGAA
GTAAGTTTGGTTTTGTGGCAAAGAAATTTTTTTGTTTAAAAAAAAAGAGGAAAACCTTGG
GAGTTGATCATGTGGGGGTTGTGGGGGGGAGAAATATCTAGCATTAGTGAGGAATGGTGG
GTTAAATCACTTACTGAAGATTTTTAATGACATTTCAGTGTTCCTCGTATAATTACTCTT
CATCCAAGATGGGCCGTAATGCTGTTGGACAGTCGCGGTTCAGGCTCGCTAGCTCGCTTC
ATTAGCGTGTCATTCCTATTTCACATCAGAGGCTTTAATTGTAATGCTGAATATGCACAG
CTCTCCACAGAAGCCTAATCAAAGTGGATCCACTTGTATTATTAATATCAGAAATCAGCC
CGCTTGCTATTTTTTTATAAATAAAAGAATACAGACGCATAAATCAGCTGTCATTTATTA
GCATGGCCCTGGCATATCCGCCAGACATGCAAGTAGAGCAACCCCACCCCATCTCCGTTC
CTCCCTGCATCACTCATCAAGATTTAAAAAGAAGAAAAGACGGAGAGGAGAAAAGAAAAA
AAAGAAAAGAAGCTGCATTAAATATACATACTAATTCCACTGTGAAGTAATCAGATTACA
AAGCAGGTGACACCGAGCGCAGAAAAAAAAAAaac
>NODE_309_length_886_cov_24.546276
TCTTATATATTCAGTCTATGGTCCAGACTGAAATACCTCAACAAATGCTGCATAGATCGT
AGTGAGGAGTTGTAGGAATATTCAAGGTCCCCAGAGGATGAATCCTGCTGACTTTGATAA
TCTTCTTACTTTTCCTCCATTGTCACCATGAAGTTGACATTTGTGCTTGTTAGTGAAATG
GTGTGACAACTATTGGGTGTCATGTAAATAGTTTCAGACATTCCTCTTTGCCCTCAGGAT
GACTTGCAGTAAGTTTGGTGATCCTCTGTGTAGTGATAATCAGGTCAAACTGCACGTTCT
CAAATACTTTTCATGCTGGAATAGATGCAAAATGAGTAGCTTTCCTGTCATCCTCAGCTG
TTCACTGTATTTGTGTTAACACACTCAGTATGGATAAAGTAGTAGAGGTAGGATCTAATA
CAGTGTACCCTTTTTCTTGACTGTTTTCTTTATCATTAACTCGCATGTTTTTCTTCTTGC
CTTCCTGATTTGTGTGTGTCAATCTGCAGGTTCTACTGGGACTTGATAATGCTCATCATG
ATGATGGGGAATCTAATCATCATTCCTGTGGGAATAACCTTCTTCTCAGAGCAGACCACC
ACCACCTGGCTGGTCTTCAATGTGGCTTCGGACACCATCTTCTTGGTTGACCTGGTCATG
AACTTCAGAACGGGGATCGTCAACGAGGAGAGCTCCGAGATCATCCTCGATCCCAAGGTC
ATCAAGATGAATTACCTGAAGAGCTGGTTCGTCGTGGACTTCCTCTCCTCCATTCCAGTG
GATTATATCTTTTTAATAGTGGAGAAAGGCTTTGACTCGGAGGTTTATAAAACAGCCCGT
GCCCTGCGAATCGTCCGCTTCACCAAGATCCTCAGTCTTCTGCGTCTGTTAAGACTCTCC
CGACTCATCAGATACATACATCAGTGGGAGGAGGTGTGTATATGTTTGTCTGCGCACATC
AGTGAACAGAAACATGCACTGAGTTCTGGTAGATGTTCTGTTTATACTCCAGCTCTGTGT
GCTGGCTCTGACTCAGGCTGGATGCTTTTCCCCAGCAGTAAcaacctt
>NODE_310_length_665_cov_49.544361
TCCTTTTTTGTTGTAAGTTTTTGTTTAAATAAAAAAAAAATATTTGCTCAAAGATGCAGC
ATTGGAGGTGTCAAATTTTTGTAGCCGTCTCTTGATCGTATTACTTCCACAGTCCTGGTT
TCCAATGCGTCTGAACTTTTTCCCTTTCTCTTTTATTTTGTTTGTGGTACCTAGCCTTTT
TTTCCCCTGCTTAAGACTTTAAAAGCCTTCAGCTCAGTAAAGCAGCACAAATTATCTTGC
CACCTTGCTCAGCTCTGATGCTTTGGCCGCTAACTTTGGAAGGCCCTTTACTACTGCATC
AAAATTAGCATTGTCAAAGCAGTTAATGAATATTAATATTGTATTTGTCATTGGAGCTGG
CCCATTGCTGAACTCCAAGTCATCCATCAGGGACAAGATTAAGCACACAATTATTTCTGA
CTGACAGGGACCAAATCTGGAAGATTTTTTTTTTCCTCCAACAATTTAAAGAAAAAGACA
CAACATCATCTTAAGGTACCTCCCATGAGACGAGACAAGATTAATACACTTTTAATGAAG
CAAGATTTCATGGTGCATGAACAGCAGGAATCTCAAGAAAAAAAAAAGGAGAGGAATATA
GAAATATTTTGACTCGATTTTAACCATTTTCTGAGGATCGCATTTATAAATTACAACAGA
TTTTGATGACAGGAGACAAAATTTTAACTCAAAGAGCGTCCTCTTTTTTTTTTCTTTTGA
TGAACTACAACAGATTTATTCTCCTTGATTTTTTTTAATAAGATCTGGATTTGGTTTTTT
CACCTTtatcggagcgcagagataagaaaaaaaaattaagacgtacaagcgctgcaccga
ggacatc
>NODE_311_length_1187_cov_22.535805
CCAGGACTGGTGCCAAAATAATTCATTTTCAAACGAGTAAAATTGGGATTTAAACGGTGT
ATGCTTCCTCGCCTGTCTCCATCAGCAGTGCAGCACCTTTTGGGTCTCATTAACCTCCCT
GTCATAATCATCTATATTCAGAATTTAGCTCTTTTTTTAAAACACATTTTCTCTTTTTTA
AAAAAAGAACAAACAAATCTAAGCCCCTCTTCTTCTGGAGCCCGGCCAAATGAAAAAGTC
GGTCAGAAAACGTCGTCTCATTTAAATTCTCACCTTGAGCTCTCTAGTGACTGGTAATGG
TCCGAGAGGAGCTGACGCTTTAAAAAAAGACGCACATCATCAAGGTGTATTCTCACTGTG
CGCTGCCGTTTGGAGAGCCCGAACAATTAAGGCGACATTGCAAAGAGGAAAAAGAAAGAG
CAGAAAACAGTGGCAACACGCTACAGCAGGCAGGCACAATCATAATTTAAACAGAGAAAA
CGCATGCAAGCCACGGCGCCTTACTTACTCTGTGCGCTGCGCCGAGTCTCCGCAGTTTTA
ATTACAAGCCCTAATTTCCAAGTCGCACATAGTGTCAAAAAACCTGCGACTATTTCTCAG
AGATTCCCTTTAACAAGTGGAAACTTAGTGTCCTCCTGCACCATTTTATACATGATGAGC
CGTCAGTAATGGGATTATTAAACAAAAACGTTTCAGGCGCTGGCGTTAACCTTTTTTAAT
GCCTAATTAGGTTTTGCAAAGAAATAATTAGATTCTACAGTGCTTACACTGCCTATATTT
TCAAATGGCATCTGCAGCAAACACATCATCCTGCGACACTCGTTGCCAATAATCTGCGGA
TATATGCGCTACAGTAGCAGTCGGATGTAAGATTTTAAAACATGTTGGGACCAAATAAGG
TGCACTTAAAGCTAAAATAATTATCCGGCGCAAGCTATAGGACAACCTGCACAAGGAGAT
TAGTCTGGGCAACTGCGCCCCCTTGTGGTGGGTCTACCACTGCAGCAGGAGAGCGTTTGG
AAAGAATAGCAAATGAAGCTGCACGTTTTATATACGTCTGTCTTTCTTTTTGTCTAATTA
CAATATCAGAAAATTCAACATTATTTATCGAAGCAGCAAAGTGTTGAGACAAAGTGGAAG
AAGAGAAGTTGGTTTGTTCTCCAGGCATGTGGGCGTTGACCTTTGCGCAGGCGCAGTTTG
TACTGCTAAACTGGGGCTATATGTGTGATGCGCAGGATGTGTGAGGCTTTGCAGCAACGC
CATTATTTTTTGTTATTATTATTATTTATCAACATATTCCAGGAAGAACACACATGTTGT
CCTCCATAAAGCAGGTGCAGTAAAGACATTGAggtaacttattacattc
>NODE_312_length_907_cov_40.781696
TTTAGTGCGCTGAAAAAAAAAATCACCAAGACATGCGGGACAGTTTCTCCATAAGTGAAT
GAAAATGATCAAATAATAATAATGATAATAATATTAATCAGAATAATAATCAGAATAAAT
CCACATTTTTCATGCATTCAAAAAGCTGCAAAATGGAAAGAAGCGGCAGAAATTCGGATT
TATTGTTTCAGTTTAAACTAGACAAGGATGCTCTGAGCAAATAGTGAAGAACCAAGGTGA
TAATCTATAGTGTCAAAGGAAATCAGGTAAGTTACCTTGAAGACATCACATAAATGCCAC
TGAAAGGAAAGAGCGCTAGACATCCCCACGGGTCTCCGCAAGACAAAGCCCGGCGAAAAT
GAACTTGTTTGAAGTCATTAAAAACGGGGAGAAAGAGGATGAGATGCGGGCAATGTCACA
TCTCAATATTCCGACTTTGTTCCATTGCGCAGGCTCGTTTTGGAGAAGTGAGATTTAGCG
AACAGGAGACGGATTTAGAGAGAAAATCCCTCACATTTATCTACATTACACAGACATTTT
CAACAGGAAACAGCTGGGGCAGCATTTGCCTCCTACTCGTCCTAAGTTATTCATTAAGGA
TTTTGGGCACATATTCAAATAACGTCATTTCTCTTTTTTCTCAGAACGGGATTGAATTTT
GATCTCTCTAAGACTTGGTTAGTAGTTCAGATCAAGATAGAAAAAGCGGTGCTGCCCCAC
CAGCAGCAGCTCTCACTCACACAGCACACTATTTTATGCCCTGAAAGCCCGTGAAGGAGA
AGTTAAAGACGAGCTGGAGGTTGTGATATGACTCCTGGTCGTCGTGCGTAATTTGGCACC
GTGTAGCTCTGCAGTCTCTCCAGCGTCTGAGCTGATTAACGCTAAAATAAATCATTAAAA
ACACTTTTCCACTTACTTAGCACAGTGCTCCTGACTTGGATGGCCAATAAAAAGCGAAAT
AAAAAAAGGGGGGGATACACGTGAAGTGGAGGGAATATGGAAAAATATGACATTTTTATT
GCAACGCGGAGCCAGTATGAGCCAGAGATAACCagagagccacatctgaagtcatgtttc
ctccaaact
>NODE_313_length_620_cov_39.982258
ACAAGGACCGGTGAGGACTCGTAGGCCGGCTGGCCGCCGCTGCCACCGCCGCTGCGAGGG
GACGAGAACAGAGGGTTGTGGGGGTTGCATGACAGCAGCACTGGGGAGAGAAACACAGTT
CAGGGGCCTTTTTCCAAGAGTGGTAATCAGGCGGAGGGGGATGAAAAAGGCTGATTTTCA
GGGAATTAGCATGATAAGCGAGAACACAAAATCAATCCTCGTCCTCAGCCGAGGCCTCCT
CTGATTACTTTGAACTGTCAAAAAATGGCAGAATCAAATCGAAAGTGCTCGAGGTTAGGG
GAGTGATTTGTTCAAGAAGAGATCGCTAGAGCAATTGACACAGCTCTTGAGACAATAATT
GGGTTATCAAAGAGAAAACAGTTCAAGTACCACGGGGGTGAAAGCTTATTTGCATTGGAT
TTTCATACGGAGAGACACACCTCTCCTTTGCAGCCACTGTTTTTTTTATCGCTCGCTATA
CTTGAGGGGCGAGTTGACACGGGGATTGCATCATTATCATCCAGAAGTTTGTTGCCATGT
GCGCGCCGCATGATTAGCAAGTGGCTCGTGTGTGTGTGTGTGTGTGTGTGTGTGTGTGTG
TGTGTGAGACTCGAGTTGAAAGTGCGTCTCTTTACAGTGTGTGCAGGCGTGACAGTTTAT
TATACTTCCTGGGAATACGAACTTCAGAAGGAGGAACGCTCACAAACAGAAGGAGTTTCG
CTTCAAAGCTGGAGGAAAGAGGAAAAAAAAACAACAAAAAAAGTTTACTCTCGAAAACAT
TTCTTGTCTCGTATTAAGTGAc
>NODE_314_length_629_cov_19.071543
TTTTTGTTTGTTTGTTTTTTAAAAAGAAGCATTTTTTTCCCCCAGATTGCTTTAAAAACA
TCTATGAATATTCACTCCTAATTAACAGCGTTCATTCGGAGGTGGCATGGATTTAAACAC
CCGTGCGATTAAAGTCACACTAACACACAACAAAATATTTCGTTCGCTATGAAATAAGTC
GCAGGCCTGTAGTCAAAGTTAAAAGCAACTTACTGCAGCAGCTCTCAGTCCTCCGCACCA
ACCCGACTACACAGTCCGGAGAAAGGTACTGCATCCTCACTGCCACAAAGCCCTTTCTTC
CTCCGATAAGGGGAAGCCAGCAGCTGCGATTCCGGACAGTTAAGATTATATATGATGTGT
ATATATCGAAGGTTTGTCAGCTCTTCCAGGCCATAAAACCCACTTAAATGACACCACGTG
CTTCCTATGCACCATTCACAGGCCCTGCTTGGGGCAATTGGCATATGTAACCTTGTAAAC
TTTAAAATACCCTAAAAGAAAGACATACAAAAAGGGGATTGAATACATTGTCCACGCATA
GGTTAGGCCTAACAGAGCGCAGAGAAAGTGGACGCTGTGCTGACCGGTCCACATAACCGT
CAAGGAAGTTCAATAGGAAGCTATTAGTTTGAGAGGTGAGTTGATTTTTATTTTCTTTAA
GTAGTGCTAGAGAGAAATTACCTCCTAACCTTGGGGCTACACCGGCGTCACACTGCTACT
TGTGCTAAAGCTGCAGTTGGACACAGATGCCCGGCAAACTGGCATGGTTTTATGTCCTTT
CTACTGGCAGATagtgttgttttaactgctg
>NODE_315_length_530_cov_34.092453
CCTTTGAATAATTGAGACCGGTGTATTTTGCCTGTTTTATTTTTTCCTTGGTCAGCAACT
AGCTACTAGTTTTGTCCCCAAGATCAATTGCCTTGGTAACACAACCAGAGAGAGAGGGAG
GGAGGAGGGGGGGGGGGATAGAGAGAGAGAGAGGGAGAGAGAGAGAGCGAGGGAGGGAGA
GAGAGAAAGAGAGAGAGAGAGAGATTTGTGCCCACAATGGCGACTGTAGGTATGCTAAAT
ACCTCTGGTTCCTTATCCGGGAACTACCTCTTACTCTGCTATTGGGCCACTGGGTCACGT
GGTAAAAGTAACTTTACAGGGCTGCTCGCAAGTAGGAGGGCTTTATGGAGCAGAAAAACG
ACAAAGCTAGAAAAATTATTTTCCACTCCAGAAATTAATGATCATGAGCTCGTATTTGAT
GGAGTCTAACTACATTGATCCGAAATTTCCTCCATGCGAGGAATATTCGCAAAATAACTA
CATCCCTGAGCATAGTCCAGAATATTACAGCCGCGCAAGGGACTCTGGCTACCAGCATCA
CCACCAGGAGTTATATCCTCCGCGGGCGAGCTACCAAGAGCGCCAGTATAACTGTGCAAG
CATCCCCGAACCTGACACGCCACGGGGACATGGAATACCCCATTCTGCGCACCTACTGAC
AGGGAAAGGGCAGCCTGCTTCATGTGAAACCCCACAGTTGTCCATGTCCCCc
>NODE_316_length_616_cov_45.642857
CACTGCACATAACCTTTCCATTCAATCAGCGGTTCAAACTGTCTCCCACTACTGCAAATC
ATTCTGTTTCTAGCTAGTCAAGTGTAGCACCGAGTCAAAAAGCCTCCTATCAAAAATGGA
TAAAAATATCCTTCACTGTATTGACCAACAGGCAGAAAACTACATCACAATTTCTGAAAT
AAAACGGACACTTTTATACGAGCATATGGGCCGTTGAAAATCAGAAAACTGTGAATCCCT
AGCTATGCATTACGCACCGCTGTCTGTGAAATATGTATATTTATGAAAACAACTGGTAAA
ACTAGCGCAACAGTACAATGCCGACGTCAAACAAAAGCTCGTCAGTAATGTTTTATACAA
ATCCACTGATATAATAATTATACTATCCCCAGTCCTTAGTGGAGGTTGATTGTTCTTGCT
GTGAGCTAACACACTTAATTGTAGTATGCAAATGAGAGCAATTACAAAGCTTTTAGGTGA
AGAGATGACAGCTGAGGTTGGTTCTATTGGGGGCCTCACCCAAACAGTTGTCATGGAAAC
CACATAGAGTAACGCAACTGTCAAACGGATATAATCTCATGATATGTCCAGAAATTGCCT
CCTCTCTACTTTGTGCTCGCAAAACCGATCCATATGAAAGGGAGATTCTTTGATTACTGA
ACAAATTGTCAATTTGTGTTTTGCAAAGGGAAAGAGGGCTCATTTGAGGAAAAAGAAATG
TTGGAATGGATTCAATTTCCAAACCAACACTTCATAAAAATGTAAAATATGCTCACGCAC
ATAGTCCGAAATGCTTTg
>NODE_318_length_423_cov_32.853428
TTTTTTTTTTTTTTTTTTTTTTTTTTTTTAGAATAAACGAAACGCGTCTCTTTTTAGGAC
CAAGCGGCCCTCTCGACCTCCATGCTGGCTCTGGCAAGGTACCAAGTAGCACAAGTGCCG
ACTAGCCAATGGGGTTCAGGGGGAGGTCCCTGAGCTCTGACCAGTCAAACACACTCTCCT
TCCTTATATGGCAGCTCATCTCCATGGTAACGTGTGCTAAGTTGCAGCAGTCGTGTCAAA
GTTCACTATATAGAGAGCTCAGTGAGCTGATCAGAGAGAAAGCATTCTGCCAGCCCGGCT
CCTACCAATCGCAAATCACTTCCTAACCTCCGCCTTTTTAACATATTTGATCACTTTGAT
TCCCGACTCCTTTTTCCTATTATTTTTCAGTGCACGGAGGAGGTTTGCAGGTTGTGATCT
TTGTTTTTTTTTTAGTTGTTTTGTTTTAGCGCTTTCGCTTTTTTTTCCTCCTTCTTCTTC
TTCTTCTCACCAAAAAGGAGGGAGAGAGTTTGTCTTCATATTCCAAGCTCTGAAAACATT
CAGCTGCGCGCTTTTGCTGGCGCTGTACCTCACAAGGAGAAAAAGGAAGAAGACGCGATT
TTTTt
>NODE_319_length_608_cov_33.075657
AGTGGAGGTGAAGCATGTATGCATGAACAGGCAAAGACAAGACGGAGCGCCATGGAGGTC
ATCCATTGGTTATTTACCCAGAGCTAATGAGGCAGAAAACGGCATTAACTTAATTCTCCT
CTCATTCCGCGTCTCCCCTTTCATTTCTCCTCCTTCCTCTCCTCCTTTCACTATCAAGGA
AACGGTACTTAAGCGACTTTGTTCTTGGCTGTGATTTGAAAGTGAACACTGGTGTTCTGT
GAAAGGTGGCAAATACGCGAAGAGCACGTCTAGAATTTTCATAAAAGATCTGCTCAAAGG
CCTCTTGTCAGCTAAAACGACCCATTAAAGAAGTGGGGAGCAGGGGAAATGCATTTTCCA
AATTGAACGGTGGGATTTACAGTCGGTTTAACGCCGCTGACCCCTAACACGCTAATGTTT
GGTTCGTGTCATCAGCCGTCCCTCCCCATCTTTTATCACCTCCATTGTCGAGCTATCTAT
TTAATTGAAAGAAGTTAATTGAATGAAAATGATCAACTAAGCTTGTATTAATATTGCTAA
TGGAACTTTCTTCTTGGCCATGTTTGGAGAACGATGTCACGCTGGAGTTTGGGAAAGGCC
CATTAAGGTTTGCACTTAACCCGATGGGCTAATTAAGGAATGCTTATTCATTCCCAGAGT
CAGGGGGTAGGTCTGCTCCAAACCCATAGCCACGGGCCTTTTACAGCATTTTGCACTTGC
CATTATTGCGGACTCCAGTTGCCTAACGGTGATTGGCCAAGATTGATTGTAGCTCTATGA
AAATGACGTG
>NODE_320_length_672_cov_26.050594
ACTCATACTGGATTGAAAGGGGGCCATGGAAAGTGTCACTAAAGGTTACCATAATGCCTA
CATAGTGTCTGCGCCTCAGAGCCATTCAAAGTTCATCTGCTTTTCTCCAGGGAGAAATTT
GTAGTCATACAGTACGAAAAAAGACAGTGATAAAAAGACGATACTGCCTCGGCTCATTAA
AATGTATGTGGCATCTTACTCTTTAGTGAAAGCCTTTTCTTGTCTGTGTATGTGTGTGAA
CCCAAAAAGAAGCAAATCAATGTAAGAGAATCTGATTGATATTCACTTCAGAGGGTGGAA
GTGGGAGAGCCTGGGCTCACCATGGCACTCTGTGGGCTTTTGTTCCTGGCAGGTTGGACA
GGCCTTCACTGTGAGGATGACATTAATGAGTGCCTTCCACAGCCCTGCAACCAGGGGATA
TGCATTCAGAATGATCCAGGCTACGGCTACACCTGTTTCTGTCGTCCTGGATTTGTGGTG
AGGCTCCCCACCTTATTTCCCTTATCCACCTGTTTTTTGTCTTTTCTAGCTAACCTTTAT
CCTCTTGCACCCTTGATGCTTCTGTGGCACTAATTAGCTGAATTGTTAAGATGTCTGATC
ACCTTTTTCATTGTTGCTTATGGTCTAATCTAAGTCTCTTTATCGTAGCAGGAAAATGGG
AGGCTTCTAAGATGTGACATTTTCCGTATTTGTTCCGACCTTATAAGAACAACTTCCGCC
CCAAAAGTTAACCAGAATTATCAATAAAATTAATAACATCAGTAATATTAAACTTTAAAC
TTTAAAAATGCAGCTGACATACTATCTTGCATCACGTGTTTGAGTTTAAAAACCCTTGTt
tttgttacataatg
>NODE_321_length_540_cov_10.448148
ATCATTATTGCATAGGAGGCTGGTAGACAGGCAAGAAATGAGAGAAAAAACACTAACCTA
AGTACAGTGTTATACTCTAAGCAACATGCTCATCCACAAAATGTCCCTGCAAGTTGCTCA
AATTACACCTCACACTGAGGCCATTAGCGCTACTGCAGCTTCTGCTGTGTTTAAAAATGT
GACTGTAGGAGCTCTACTGTTACTTTAAGGCACACGATTGCACGATAATCCACATGTAGG
CTTCAAACTTCATGCTCACCATTATCTCAGTGTATACTTCAAAAGAACCTTGTCTTTCAG
GGCAGGAACTGGAAACAAAATGGAAGCAAAATGACAGCTTTGCGGTGGCTGCTTGATCTT
GTACGGTAAGGTAATAGGCTACATACAGAAAAAGGTAGAGAGAGGGAGAAAGCCTAGATT
TGTCCTCTCCAGAGACAGAGGATTGGAAGCACTAACAGCTGTGATTTACATCAGGAGGAG
AGTACACGACAACAACGCTTTGTTTTTCTAGTCACCACATGGGATGTACTGCACCAGTGA
GTGGTGGGCTTACACCTGCAGTGTTACAGCAGGTTTAAAAAGGCAGCACTCTGAAAATTG
TTTGTAAGGACAATTTCAAAAGAATTACCTGGTTACGTTTGTAGATTGTAATCAAATGGC
Tttgattctcccagacgatgcaaagcagctgaagttggggatgagagaaccatggatgtc
aa
>NODE_322_length_843_cov_25.246738
TGTTAGTCAGAAGGGTCACCCCACTAATATCTCTCCAATATCTGGGGGTGGTTTTTTTGC
AGGTGAAAAGGCAAACATCCAGTCAGTCAGCAGCTCCTTTAGTAACATATGAAATCTGGA
TTGAGCTGGCAAAATCATATTAATCATCGCACAAAATGATCTGCCAAAACAGACGGCCAA
CACCAACTATTAATCAGAGCAGAACCCGTGACAGCCTTTGGAATCGGAAGGGAAGGAGTC
AGAGGGGGGGCCTCTTTGAGAGAGTACTTGATATGAAAACTGTGTTGTTGTGCTTTGTAC
CAGCCTGTGGGAGTTTTTAAACAAGCCCATATGGTGGTAGCCACCAGCTTTGGAAAAGGC
GGGTGGGTTGGGGGGTTAGCCAGGGCCAGGATTTCACACAGTCAGTATTGAGTGGGATTG
AGGAGGCGAGCTCTTAAGCTGTCTTTTCAGGCACAGCAAAAGCCCTCCATCTGGCCTCCC
CTAAAACTCAGGGCGAGTTTACTCAGCTCCCTGTCGGCTGATTGGGCCTCCTGAAGCAGA
AGTAACAGCATCAATAGTGTAAACCCTTGCCACTTGAGAGTATTACATTTCTTTTCATGC
TTGACTTAATCAAAAGTGGGGAAGTGAAATTTACACCTTTTTGATGTTCTTTTTTCCCCG
CTCACTAAGAGGGGCGATCTTAACCCATTTGATCTTCACAAGCGCCCACTAAATGGCCAA
ATATGCCAAGCAGACGGAAGCAGACGGTTGGCAGTTGCCAGTTTGCGCAGGGTCACTGTT
GGAGCACTCCATGTGGTGGGGCAGGCAACCTCACAGAAGGCTCCAGTCTTCACAGAGTCC
AGCCAAGCTTCTGTCTGGAGGCCTACTGTCTCTTGCTCACTGTCCGCACCCAGCCAAAAA
TCAATCCACCCTCATGCTGATTCTCTCTGCTCTGCCTGAGCCAGTGTGAGACTTGTGTTG
ACTGAGCAGCATCAAATGAACACTGTAACTGGGGCTTTATAACAAAACGGATAGACAaaa
agcac
>NODE_323_length_438_cov_37.105022
ACATCAAGTGATCCTGTTTCCAGCAGTTACCCAGAGCAACACTAAAAGGCACCCAACCCC
AGAACAACCGGGAAACATTAACTGGCCGCTCCGCTACCCACTAATGGATCGGACCCATTT
CATCAGCAATCTGACATTTAATGAATATATATTTTATCTTCCCGTGCCAGTTATCGGAAT
GTCCTCCCCGTTCCGAGAAATGGCCGTCCTGGGACTCTTTTGAACGGGCCTTTTTTCCTT
CGACTGGCACCTGTACGCCAATCACACTCACTGCAACCGGCCCGCAATCTTCCCTTGTTT
TTTCCTCTTCGCTCTCTGTCTTCAATATGGTTCATGGATTAATAATTCATGGCCAGTTAT
TAGGGCCAGTTCAATAGGAGATCTGCTGATGGAGGGTCGGCGCTCGGCGAGCGTGCCCGG
AGGGATGCTGCGTGTTGTTGTGTCAGCCCCCATCTGCCAGAATGCAATAAGGCAAACAAT
GGAGGCCTTGATTTCCACCAGCAGGCCCATAATCTTTAAATGGCTATTAGCTGAAGAGTG
CAACCAGTCAATAACCGACAAAATCCTTTTAAAAGCTTCTCTCCCTCTCTCTCTCTCTCT
CTCTCTCTCTCTCTCTCTCT
>NODE_324_length_802_cov_26.798004
TTTTGGATGTATCAGGATGTAACTGTCTTAAATTCATGAAAATGCAGAGATGGCAATTAC
AGAACTATATAGTGCAAAGATTTTAGCCATGTCTTGGTTTTGCTTTGAATGCAGGTGAAT
AGTTTTCTCCTAATTGTAAATATGAATACTGCCTCTTTGCCTGAGTCAACTGTAATGTGA
ATCAGCATCTTGATTATTGCATGCTACACAACACCACAGATATTGATATACTATTAGAAT
GACTGTAAAATAGATATTTCTATCTAGCATCATTGTATTATAAAATGATTCATTTTCAGT
AGTTAATAATTCCTTCTTGAGTCAAAAGGTTATAAGTAGTATTTAATAATGCAAACTAAA
GATTATGGTAGTGTAACACGTGGATGAATTAATCTTTTTTATTTTCTTGGGCGTCAATAT
TACTAAGAAGTGTGAATCCCTGTTTGCTTCAGGGCAAGATGTGTGACAGAGGTGGCATCG
AGCTCTTACAGTCCAAGAACGAAAATGGGTGAAGATCACTGGACTGACACCAACCACACA
GGATCTCTTTTAGTGGCTGTGGGCCATACGTGGTCACATGATTAGGCACAAATAGTGGCA
TTGGTACGACCTATTAGAAGGGGAATGGTGGAGATGACCTGACTATTGTCAAAGCTTCCT
GAACTGAGCTAATATGTTGGACACTCTCCCTTATCTTTGCTTTGTTGCATTAAGTACTGA
GCAGCTTTGTAAAGGAAAAAAACAGGAGTGGGATGGGAAGCTATTGGGGTGGTGGAAGGA
CACTGTCCAGACATGACAGTAGGAAGTTTGTATTATTATTAATTGAATATATTTTGCATT
TTCTCTTGTCCCACCCCATCCCCTTTACCTTGACGACTTGAAATGTTTCATCTACGTCCT
CATGATGTTCTTCTATCAACCTTGCTTAGGATGAGAACAAATCTTCTCATGCAAATGGAC
ACGATGATCAGAGCAAGAAGTAAg
>NODE_325_length_460_cov_8.730434
GCTTCTGGCAGCCCTAGAAAGATAAGTAACCGGCGAAAAAAAAGGCAGGAGAGTGGGATG
AGGAGGGCGGGGGGACTGAGGGGCCAGAGAGCAGAGGACCCTTTCTCATATCCAGGCTGC
CCCCATCTCGCCGCCGCTCGACCCTCCTCTCCCCCTTTTGCCTCACCCCGCTTTGGCCCG
GTCGCTTTGCACGATACTTCAGTGAATAAATGAGTCGTTTTAATCCGACTGACAAGCTGG
CATTGCCCAGCCCTGCCCTCCATCTGTACTGGCGGCCAGCACAGCAGCAGGCCCCAGGCA
GCCCGATGTGCCAATCCAACACACAGCTTATCCTGGCTGTAGCTTCAGGGACAGAAGGGT
TAGAGCTCTATGCGGCAGCTACCCTCTCCACCAAAAGAGCTATTTATATAAGAAAGGGAT
TAGCCGGTGGAGGCTTTGATGAACTGGAAAAAAAAAAAGTGAATTTGCTCCCATCTTGCT
CTGGTGCATGTTTGAAGTCCTCATCTTTTTAAATGAAAACTGCACTTTGCTTTTCCAAGT
TATAAAATAATCCAGCGCGGGTGTCGGGTATTATTTTACGCGCTCAGAGCTGTTTATTTT
TTAGGGCGACCGCGAGTCCGCAGAAGCATTCGTGAGATCGTt
>NODE_326_length_666_cov_27.764265
TTTTTCTTGTTTGAGAGAAAACATGAACACCGCACTCCTCTCTCTCCCTTAAAAAAAAAA
AAGAAAAAAGAAGAAGAAGGAACATCCATACATGCATAAAATATAAAGCCCTCCACTGGC
AGCACACACAAGCATCTCTCCAACACAGCAGCCTATAGCCTACATCACATCCACAGCACA
TTGCGCGCAGACACAATGTAATATTTCCTTACCCCTCTCACTGTACCGGCATATCCTGAG
CGGAGAAATGCCACACAGTCTTTTTTTTTCACACAAGCTTTGTCAACATCAGCCTCATCA
GACACGGGTCTCGATACTGAGTTTCTCAAGTAGCCACAGAGTCCAACCCTTCTCCAAGCA
ATGCGTTGCCAAGACCAAACAGCAAGCACGACTATTTAACTGGTAATCATCCCCCCTTTC
TCCTATTGCTGTGTGTTTTCCATTGCTACTTACCATTTTCCCCCTACGCTGTCCTGGAGA
TAGAAGTGTCTTAATATCCACTCACTCCAACAGATGCTGGTAGGTAATGTGTCTTGTTTG
AAGTCATCATATGAGAACTTCTGCTGTGCTCAGTAGATCGCCCACCACTTCGCTGACTTA
TGAATCTAATAACCCTTTGCAATATCGGCGTGCTTAAACTCTCTTAGGCAACACCTTGGT
GGCTCCACAGTAAAAGACAAATATCAACAAGCCGGGCTTGTCAGGGAAAGCTTGTACAGA
TATACGTAACACCCTCGCCCGGACAACGCCATTAGGGGTCTTACGTGATTGAAATAAGCG
ACGGCGGCACAAGTTTATGGGGGGATACTAGTTCCTGACTGATCGCTCGTTCACCGCCTC
AGATCTTt
>NODE_327_length_818_cov_25.416870
ATACGATGATAGGGTTATTGGCCGGCGCACTACAAGTGGATTTATAACCAGGAGGTCAAA
GGTCAAATGAAACATCAGAGGGTCGTCTATCTGTCCCACCTGTTAGACATCAAAGAAAAA
CCAGCCGCACTGCTCACAGCAACTGGCATTTAAAACAATTAAGTTTCCTGTCAAGTCCCT
GTGATGAATTATCCGGAAGCTTTACCCGCTGTAATTCTAAATCTTCCCAACAAGTGCCTT
TGTTGTAGAGAAATTAATGAAAACAAGATTGTCTTTCATAGGAGCTGATCTAACAGCGCG
ACAGCCAGCTGCTCTTCTTTGGGAATAAAAACAGTCAGCATTAAACACAGCTCACACAAA
ATACTTTTTTTTCCACCACTCGTGTGGAAAACAAATCAGGCGGCAGGCGCAGTGGCCATC
TGTTTTGTTATTTGATATGTGTGAATACATGTTGTAATGACTTTGTTTGTGAATCACTCT
GCGCGGCAGAACACACGAGAGCTCTCGAAGTGCTGGAGTGTTCAAAGCTAATCATATAAT
TGGACACAATAGTCGATGACAAATGGAGACGCTTGGAGCCAGCCAGCTGGGGAAGTGAAT
ATGTAATCATTGTAAAATCATATCATTTTTGCATATTTGAAGACAGCTTAATAGAGTTTG
CGTGTCAGCACACTATCAAATGATGATCAGAGACAGTGTTGCTGTATTTGTTTTCCGAAC
CGCGCTTTGTTGGACCATTTATCTCCATCGTGATTAAAAGTGCTTCTCAAGAGTTTGTCT
GCTATTGGTTCATTTGTGTTTCATTATGTTCTGAACGCTGAAAGCAGATTTGGGAGAAAT
GACCGGTTGGAATTTTCAAAAAGTCCTATTATACCGAAGTAAACAGCCTACAGGGGCACC
TGTACTCCAGAAGGTACTTCTGCAGTAGCCAGGGGGTATATATGGAGGGACTGCGGAGAA
GCTCATCTAATATGGAAACTAAAAATTAcaactaagcaac
>NODE_328_length_803_cov_6.818182
TAGTACATGTGACTTCCAATCACCTAGTCTTGGTTAAAATCCAAGGAAAGATAATGAATC
TAATTACAACTGTAATTACAATTGCCATTGCACTCTCAACCATCCTGGCCATTGTCTCTT
TCTGACTCCCCCAGATAAGCCCAGACCATGAAAAGCTCTCACCCTATGAATGCGGCTTCG
ACCCCCTAGGATCAGCCCGACTTCCATTCTCCATACGTTTTTTCCTAGTAGCCATTCTAT
TCCTCCTTTTTGACCTAGAAATTGCCCTTCTCCTCCCCCTCCCCTGAGGGGACCAGCTAT
CCTCCCCCCTACTCACATTCACCTGAGCATTCGCTGTTCTTATTCTCCTGACCTTAGGCC
TGATCTACGAATGACTTCAAGGAGGCCTAGAATGAGCTGAATAGACAGTTAGTTTAAGAA
AAACCTTTGATTTCGGCTCAAAAACTTGTGGTTAAAGTCCACAATTGTCTAATGACCCCC
ACTCACTTTGCTTTTTCATCAGCCTTCGCCCTAGGCCTGGCAGGTCTAGCATTTCATCGA
ACACACCTCCTCTCAGCACTTCTCTGTCTAGAAGGTATGATACTATCCCTGTTTATTGCT
CTTTCCCTATGGACACTTCAACTAGACTCCACAAACTTTTCAGCCTCCCCAATAATCCTA
CTAGCCTTCTCTGCATGCGAAGCTAGCGCCGGCCTAGCATTACTAGTTGCTACTGCCCGC
ACTCATGGTACTGATCGGCTACAGAACCTCAACCTTCTACAATGCTAAAAATCCTCATCC
CCACCATTATGCTCATCCCAGTCACATGAATCACCCCCGCTAAACAACTATGAGCTACGA
CCCTTGCCTATAGCCTAATCATTGCACTGGCCAGCCTAATCTGATTCAACACCACGGCAG
AAACGGGCTGATCATTTATTAACCAGTACATGGCGACAGACCCACTATCAACCCCCCTTC
TAGTCCTCACCTGCTggctcctccc
>NODE_330_length_834_cov_35.303356
GGCAGAATAAACTGAAGATGCGTAGATTGTTTATTTTCATTTTTGTGTGAAATAACAAAA
TAATTTGGTGACGCTTTTATCTGAAAACAGATGATCGACCGGGGACTGTCGGGGAACTGG
TGGTTTATTATAGAAAGTGCAAAATAAAGGGCTTGGTGATTGTAAAATATATATTTATAT
ATATTTATTTTTATTAGAAGCATATTTCCATGTGTTTATTCTGCAGCATTGTGGTGTGTT
TTTCATTGTAAAAATCCATCTGTTTATCTATGCACACCTCTATGCATGTGTCTACGTGGT
TGTGTGTCTGTCTGGTTGAGGTGTGAAGCTGCATCACCAGCACCAAAGTGAACTGCAGAT
AACCTCATGACGTGGCACAGACATAGTATTCATGCCTATATAAAATTCACGGCGGCCGCA
TGTATCTGGTGGTGGTCTGAGCCGCTGATAAGGCTTTGCACACTATCTGCCTTCAGTCTA
GATGAAGGATGAGCTTCTCAGCCATAGACGTTGTCCATCCTGCTGATGCTCCCTCGTCTC
ATCGTAAACTCTTGTGCACCCTCTGGTGCTTGCTAGTCTCCCAAACTTCTTTGTGTAGCC
TGCTTTGCAGATTGTCTTCCTTGTCTGTGTGGTTGCTCATTATTCAGAGACAGACGGATC
TCAGGTCATCTGCAGCTGCAGCAAAGAAGAAGCAGGAAAGATGGCGATCATCCATTAGAC
CGACCGGGCGCACGCATGAAATACGAGGACAACTTTTGGGAGGATCGCTTGAGGAGAAGA
TTGTACCAGTGAGTTTTTTTCCCCTCCTGCTTCTCGCACTATATTTCCAGTTTCGTCAAG
GTTTTCGGCTGGGCTTTCAAGGTCTGCGAGAACGTCGCTATGGTAGATCATGGGATATAA
TGTGGAGAGCGCCTCGTGAATGACCTGGAAAGAGCGGATCTCCCCCCACCGTTTCTCCTT
TTAGTCCAGTTTGGTCCAGACGACTCGGTTGGAGAGAAagtcgggttttttttatg
>NODE_331_length_806_cov_24.495037
TGTTTAAAATATAAAGCTTGACATGTGTAATCATATGCTGTTAAAGGCATACAGTATGAT
CAGTCAACAAATAGCTGTTAATACATAAATATTAACAATATCTCTATATAAGGAGTGTTA
TCATTTTTAAATGCATTATTAAAATGTTGTTATTTCTGCTTATAACTGCATTGTAGTGTG
TTATCTTGGGTAATAAACCATTTATTAGGTGTTTATATACCGATTGGATCGGCTTGCCCT
GCATATTTAAGTGTGCCTATGATAGGAAGTGATGAGTTGTTAGTGTTTTATGACATTTTT
CCTTTGAGTATCCCCTGAAACACGGGCCCCCACAGCACAGCAGCTGGTAGCTCAGCCCCT
GACAAAGCTGTTAATGTTCTGCAAAGAATGTGCAAATTGCAGAAACGAGTCCAAGTGTGG
GCAGAAAACACTTCTGGTACTTAGAACCAGTGATGGAACAAATTTGGTCAAATTGGTAAA
GTGCCCAAAGGGAGGAGGGAGATGTTCCACGGAAAACCAATTCCAAGCTTGGGTGAGCTC
AGGATTGTTTGGAAACTCTCCAATCTGGGGGCCTGCATTGAATTGCGTGTCAGGCAGAGA
CTGTTAAATAAGATTAGAATAAGGACCAAGAGAGCAGCACAGGTACCTCACAGGATGGCT
GTGTAATGTCGAATCACAGTTACTCTTTAACAGCCATACATCAGCTGCGGCAGCGTTGGA
AAAATGTAACATGAGGTGGCATGTAAACTCACTGGACAGTTGCAGGAAACATGAGAGTTT
TTTTTTAGTGCATTATGAGCTGTGTTTGGAACAAGTCCTGTTTTCTGCTTTGATTTATTC
CTCGTAGCACCAATTAGGCTATGCCCACTCCTGGAGGAGTTGAAAAGCTGACGATGGATA
TGTCATGGGATGGTATGATCAAAGCAGAAAGATGAACAGAGAGAAAAAGGAATCTCATTC
AGTTccatatttattaggcctttaagag
>NODE_332_length_539_cov_16.371058
TACCCCTCCAAAAAAAAACCACACACACTGAAATCAATGAGGACACAAACTGAACAATCA
GCTGCAACTAGCTATCAACAATGGAGTGGAATATGCAAAAATGCCAATTAAATGTGTTAG
CATACGCACAGTTTTTTTTTTATTTTTTTTGTATGATATCCCAACATCTGTGGCATTAGC
CATGGCTCTCTTTATGTAAAATAGAGACAGGGAAATGAATACGCAATCTACCACTGTGTT
TTCATCATTAGTGCGCTCCAACTCACGGCTCTGCTGCCTTCCAAGCTGCCTGAGTGGGGA
GCGAGAGGAACATTTGTGTGCCCTCGCTTGCCAAATTAATTCTTGTCTTGACATCTTAAT
TCTCAGTTCTTGTGTGTGGTCAAATCAGCCTACTATAGAAAAGCAATCAAGCAATTATTC
CCAAATTATATTTGCCCAACACACACTGATTGGTTATTCTTTTCTTATTGAGTAAGCTCA
TTAATTCTGAGCAGCTTGCTTGTTATGCCTCTGCCATTACTCCTTTCCCCTCTCATCCCC
TCTCTCTCTCTCTCTCCCGCTCTCTCTCTCTCAGGCTCTCTCACCCCCTGCTCCTCATCA
TGCACACTCACTCCCAGCTCTCACTCCCACCAACACCACCCCCCCTCAACACACACTCCT
CTTTCCTCCTCTCTCCAGCAGATGCACCCTATCTTCCAGCCCCAGTCTGCTGATGTTTTG
g
>NODE_333_length_809_cov_9.870210
CGGTAGTGTTCAACACATAAATCAGTATTTTAGGAAAGCATACATTTAGAGGCCTGTAGT
TAGGATCCATCCAGTAGATCAATATCAAACTACTAAGCCTTAAGGCCACCATCTTTTTTT
TCTTTTAGAACAACAGAAAAAAAAAAATCTTTTTTTTGGGAAACTTAATGTGCCAGTGTC
TATACTCATTACTCTTCATACCTCAAAATAAGAAAAGGAAAATCTAGTGCCATTTCATTT
GTCATTCTTTTTGAAAGAAGTTTATCTATTTGTACTTATCCATCGGAGACATGCATTCGC
ATGTGGTCATTGAAGAGCTCCATTTGGTCGAACTTGGCAGGGCAGACGGAGCACACGTAG
GTGGTCCCTTCTTGGCAACTCGCTTCTGCAGCTACACCCACTCCTGTTCCAACCCCAGCC
CCTACTCCAGCACCTCCACTTACTGGCATGGCGAGGGCCACCACTCCAGCTCCAGGCTCA
GGGACAGCCATAGGCATGGGAATGGAGACGGGGCCCGGGGTACCTGCACTGACCGGCAGC
CCTGTGATGGCGCTGGCTGTGCTGTGCAGGGCCATGTGCCTCTCCAGCAGGGTCTTGTGT
GAGAACTTCTTCTTGCAGATGTAGCACTCATAGGACTTCTCTCCACGGTGCAGCCGCATG
TGGACGTTGAGAGAGCTCTTCTGGGTGAAACGCTTGTTGCAGATGCTGCACTGGTAGGCT
CGCACCCCTGTGTGTGTCACCATATGTTTAATTAAGTAATCCTTCAGGGAGAACGAGCGC
CAGCAGATGCTGCACTGATGAGGCTTCTCACCTGGATGTACATGCAAGACAAAAGCATTA
TGGAGAAAAAAAAGCAAAACATTGGTTAGGATTCAGGTTAAAACTATGGAAGACAAAAAT
CTAGAAAAAAAGATTAGCATGCATTAGATGTTgttattcttattaagtgaaatcttataa
tgttactctacttccatacaagaaaatgtta
>NODE_336_length_415_cov_12.426506
GAGATACAGCAAAAAATCACAGGTTTCTCCCACTTCCTGACGTCGTAGAGACTCGGGAGT
AGGCTCAGTGCGATCGCGGCGGCAGCAAATGGTAAAAAAAAAAAATTTGGCTATGCTGAA
GACGCCGGTCTAGGTCCCGAGTCTCTACGACCTTCCCGTCCTGAGATACAGCAAAAAATC
ACACCTAATTCCAGACCTTATGGCTAGGGTTGGCCCATACAACGGGACCCAAAAAAGTGT
CTCTACAAACCTATACCAATCAACTCAGAGCGGTCNNNNNNNNNNCTCACCGTTTTCCCA
AACCCAGGCCGAAACCCTAACCCTAACCCTAACCCTAACCCTAATTCCAGACCTTATGGC
TAGGGTTGGCCCATACAACGGGACCCAAAAAAGTGTCTCTACAAACCTATACCAATCAAC
TCAGAGCGGTCTGAAACNNNNNNNNNNTTCCAGACCTTATGGCTAGGGTTGGCCCATACA
ACGGGACCCAAAAAAGTGTCTCTACAAACCTATACCAATCAACTCAGAGCGGTCTGAAAC
GCGCTCTCAAGCGCCTTCTGCGGGAACTTATCTTGGCTTCAGCGCTTGCACACTGGC
>NODE_337_length_544_cov_25.003677
GGAATAAAGTAATTAAGGATCTCTCTCTCCCGTTTTGTTTTTTTTCTTCTTTTTGTCTTG
AGACAGGCCTGAGCCAAAGAACGTAACTTTCTGTATGCAAGTCGATCATCGCTGCAACTT
GACATCCTGACCTGGACATTTAATTTATTGATCTTCATTTTATTCGGATGTAAAGACCCT
TTGCTCCTTTAAATTAATCCAGGTTAATTTGGCCAGGCCCCCTATCCCACCCAGCATGAA
TGGGCCCTCTGTTGGCTAGAGCTGGCCCTGGCCACCCAGTTTTATGGGAATCTGCAGTGA
ATTAGAAAATCTGTCAATGCGAGAGGAGTTGCGCAGCGCGGATATGCCGTGTCACTCCAC
CTGTAAAAGAACTGCTCTTTGTCCATTATCTCCCAGGCTTACCTGAGGAGAGTTAACCTT
GAGGTCAATAACATCTCCATGGTGTTTCATGACTGGCTGGGCCTGGGCCGGGGGGTCTGA
GGAGAGCCATTGTTAACATGCGGGCTGCAGACCCACACTTCCTCCTGCTTTGGCTCTCTA
CATCAAATACCTCTGGGAAACAGATCTGTAAAGAGCAGTGACGGGAGCCATAAAGATGTG
ATCACTTTCACAGGAAAGAGCAGACACTGTACTAGTTTGTCTTCATTGTGGTTAATATAA
ACGCTTCATTTCTTtaaatgaagttgcagcatcagggtaggttctcccaggacgtaattt
cttggg
>NODE_338_length_683_cov_35.430454
GAATCTGTGGCTGCGCGCCGTGGGACCGGGAAACAGTTTAAAATTCAAGAATTTAATTTT
GCCACATTTTCCCAGCTGAAAATGAAGCGTCATTAAGTTCTTGTCCCCACTTTGGTTTTT
TGAATGAGGTTTTAAATGAGCCCCATTTCTCTCACGTCGATTACACGTCAGTTTTCTAAT
GACAAAACAAATCAGAATTTAGCTCAAGCACTTAATCTCAAGTCATCATCTCTATTTAAG
ATCAAAACATCTGATGAGTAGATTATTTTCCCCAATGCTCGATGAGGATCCCTCGCTCCA
GAAGCCCCCTTTTAGGAAGTGTTCCCATGTTTGACAGCATGCCAGTCTCAACAAAGGGGA
AATGCTGAGTTCCCTTTAATAGATCTATATTCATTTTCAAATGAGTTGATTAGCCAGCAC
AATGTCATTGGATTCAGGGGCCCATTACACATTTATGATGGTAAATTACTGAACATTTAC
AATCCAAATGAAATTTCATGAGGAGGGGATATTGAAAAAATGAAGGGAGAGAGACGCTTT
GCGTTCATCCCTGTAGCCTTGCCTCATTGCATCTCTCTTCCTCTCCCTCCCTCTCTGTCT
CTCTCCCTTTCCCCCCCCACTCTCTTTTCGTCTGTCTCTCACACTCTCTCTCCACTCTTG
TCTGTTTCTCTCTCACATATCACATCAGTGCCCCCTGTGGTCCAACTGGGCATCACATAA
GGGTCTGCAGCCGTGCTCACTCGCACACATTGACATTTAGGGAAGTGTGCTGTTTTCATA
CTGCCATTCAAATAACACTGGCTCATCTACAAGTAAGGTTACGGGTAAATATTCGGCGAT
GGCTGTTTTCACTTTAAAAAGTGGg
>NODE_339_length_771_cov_21.058365
ATGATGTGAGTAGATACGACATCGCTGGCCCGAGGATGAGTCTGCCTGAGTGGCGACCTC
AGTATCTTCGCCACACGTGACACGCGGCTGAATCTCCTACAGGAAACTATTGTCCCGACA
CAACGGCAGGTGATGCGTTCTGACTTTTACTGGAATGTGTACACGCGTACACCCATGCAC
ATATTTACAATGGCTGTCAGTGGTTGATGATTTGAAGATAATTACAGTGTATTTATTTTC
TCCTGCTCTTCCCTCTGTCTCTCCCTCCGACTCCCGCCCCTCCAGATTGTGAAGTCGAGC
CTCTAGCAGTGTAGTGCTGAAGGTGTGTTTGTGCTGTTATGCCCTCTGGCTTGGCTGCCA
GCTTACTCCCACTGATCTGAGCCAGAAGGCAGACTGCCGAGGAATACCGATCACCTTGCC
CAGACCGAATCCTTTGAGCTCTCTCTGGCATCTTTCCCCCTTCTGCCAGTTTCCTCCTCT
GCTCCTCTCTTCCCCCTTCTGAAGTTGACAACAAAGACATCCTCAGGGTCCTCCTTGATG
TGAGACCCACTCTTGATCTTTTTTCCCTATGTTTTTGTACCTTATAGTTGCACTACTTTC
ATATTCCGCTAGCACAATATTTACACACCAGAAGACAAAGAAACAGGGGTCTTTTCATGT
AGAAACCCCTGCCAACATGTTAATCACCTGAAGACCTGCAGTGGTCATGTTGGCCCGGCA
GAGGCAAGACATTAGTGAGGCACCTCTGCACACTGCCTCCTATTTGACCAGAGCCTCAAG
ATATCTTGCAGGTTGTACAAGAGTACAAGAGTATCTATCTATCTATCTATCTATCTATCT
ATCTATCTATCTATCTATGCTTTGGGCGCACACTGCTCTGTCATCAGTGCACCGTCCAAT
AGGACTCTACATCACTGTGCAGCTTTCTCGGCTTACCCCACCCCaccccacac
>NODE_340_length_864_cov_15.178241
CACTTTATAGTGTTTCCCCGAAAGCGTGTAGCGATATCCCAAGGCAACAGAGTTTCACTC
TCGGAGATCTCACACCCGCGAAGTAGGGCTTCATACTCCTGTTGGAGACGGCGAGTCAAA
GTCTGCGCCTTCCATCCCAACATTTCGTGATCCGGAGGTCTCCGCCGCTTTCACCGCATT
CACCGTGTCTCTTAAAAAAAATGAAGTTTCTCTCAAAAAGCGAGGCGCACGGAGTGATTC
CCATACACGAGTCGTCGGGTGAGAAACCTCGATGGTCGTAGCATTCTGGTGAGATCTATG
TGGTCTTCCCCTGGGCCGCGCGTCACGGCCAACTCTGAGATTCAATAGAAGAGGAGAAAA
AGACCTCTCTCCATTTGGAGGCAGAGAAGGAGGAGGGGTGAAAGGAGGAAAAAAAAGACT
GGAGATCCCGCCTCTGGGGCTGTCAGATCGCAGGACTTTCTCGCATCTGATTGGTTCCAG
AAGGGCAAAAATTACTCAGCAAACACGACTATTATTAGCTGCTTAGCAACAGCTCACTAA
AGTAGAGAGACCACCCAGGCAGACAGACCTCATGTGTGCATCTCCGACTTCAGGGGAGGC
TCGCTGAGAGCCGAACCCCTCGGTGCGTTTGGGTTTCCACGCCGCGTTCCGTCGCCCGAA
AGAAGCGTTTCCCGGAGAGGAGCTGCAGTCTGCGGCATGGAAGCCGGTCTGCGCCTCGGA
AGGTGGCCGAGGAATGCCAGAAGTGAAGTTTTTAACTTTAATTTTTTTTTCTACCACCAC
CACGATGGTGGTAGTTGAGCCTCAAATTACAGTGGTTGAAGGGGAGGGCCTTCGGTAGAC
TATAGTGTCGTTACATGTCAGCTCCACTGAAGCGCACAGGCTGGTGTTCGGAGTCTGAAA
AGTGTCATTCTGTGTCAGTCACTGCAGCAAAAATAAAAAACTAATGTTATGGCTTCATGG
GTACTATGTCCTTCTCCAAACACACCTCATTTCAACATATTATTTTGGACAAATAAGTAT
TTTTTGTCAAAtaactggataaaatg
>NODE_341_length_887_cov_31.578354
ACCAGAGAGGAAATCTAGTCCAGCATGGCTTGAATTATTTCACTTCCATTTTTCATGCCT
CACTAGAAATGGGAAGCTGCACTACAAACCAAGGACAAATGATTAAACTACTACACCTTA
ATCACATCCAAATGAAAAGCTGTCACTTGCACATTAGATGAGCAATAAAACAAGTCTGTG
TACATGTAACATACTATACTATGACACTGCTGTTGATAAATGCTCTGGATGATTTGGTAG
AATAGCCAACTCCCTTCAAAAAAAATCTGCTTCAGTACTAAATTTTCACAGGCTTCTTCC
CCATTTTCCTTCAGCTTTTTTTTTTTTCTCAACAGAACAAACATGCATCAGCCAAACATA
CAAACATATGCACAGACGCACACGCGCAGGCACACACACGAACACACACAAAGGGTAATG
GAGATGTAACTGGAAGAGTTCTCGCGGCATATGGATGCCATTTGCAAGCTGCACTGAGAA
TGTATAGGTCAGTCTTACCCTTTGGTATCTCTCTATCCATCTGTTTTCACATTACTTGCA
AATTATAGTGTCCTCCAGACCCAAATGAACATAAATCAGGCCGGTGAAAGTGCAGAAGTT
TTCCCATCTGTCATAAAACAATGATTTAAAGTACGGGTTGTCAAAATATGGCGCTGTGAA
TTCGCCCCGCTCCCCAGCAGTAGGAACACAAAGCACCATCTCATCGGAGTAATTTATGGC
CTCTGAGGGAACAGAGGGTGATTAGGGCTTAGGCCACCAACAGCCAGAAAAACAGTAGAA
GCTCCAATAAGGATGGCTGGAAAACCTAGACCAAATTTATCAAACAATTCAGTGAAATCT
ATTTCTGTTTGGAGAGCAGAGCGAGATATATAGCCTGTTTAGTATACTGGTACATCTCTG
GAACATTTGGTCACACTGCATTTGTGAGTTTTGGAGATTCTACATTAAATAGTCGTAGCC
CGGGACATGTGATGTATTGGTCAGCTGAAGTGCCCGAGGCCAAATCAAATATACAACGGG
ACGTTCTTGGATTTTAAACAACGTATTCGTGTaaatgatgtcattgcgt
>NODE_342_length_986_cov_38.519268
TCCCTCTAATACATGGCACTCAACCATTTTCATGAGTGTTATTAACACAAGTGTGCACAA
GGGTGAGAGCAGGATGTGGTGATGCACTGCAGCCCCTACTGTACATATTTAATGCAAATT
TTTGCATTCCTGTTGAAATGTGCATTTAGTATTGTTTAGCATCATACTTATGCTTTATAA
CCACTCAGCCTACACCTTTTGACTGTTCCTCAGCAAACAAAGTTTTGCCAGTTCGTAAAA
AAATTCCAGTTACTGTTAAGTCCCCTGCTGAGAGGGGCCTGTTTCAGTGGAAACAGTTAA
AACTCTCAAAACACAGTACAGAACACATGGAGTTATTGGGTCTGTTCTGTTGTGTAAGTA
AACATGTCGAGGGGTGGGCTACTTTTTCATGGTTCAGGGGCCCCAACCCTCCCCTCACAC
AATTAACTTTTCCAGTGTAATGAGATGATTGATATGCTGGAAGTGTGTGCTTTAAGGAGA
TATTAATCATTCCCTCTGGTAATTTTAATCATGCGTTCCATCATCCCCAGCTGCTGAGGA
TCACCTTCCTAGCAAACAAAGGGCGGCCACGCCACTTGCATAGTCATTCTGTTCTAGTTT
AACTTTATTTTATGCTGGTTCCTCCCATCTGTTCGCACAAGCCTCCACAGCCCACGTTGC
ACGTTGACAAGCTGGGGAAGCAGTGTGTGGGTGGGTGATTGTATGAGTGTGTCTGTGTGC
ATGTATGTGTGTAAACTTTAGAAACACAGGCATCTTTGAAATGGTAAATCTAATCCTCCA
GGTCCGTGACTAGTTGGTACACCGCCACCAGCCACCTCCACTAACACGTACAATAATGCA
TACAAACAGCGGGCATGCAAACACACACACAGTCTCTTGCAGACACAATCAACGTGACAC
ACTTACTGAAACACACAGAAACGTACACGCAAGCACATATACCACATGGTGTGGGCAATA
TGTCAGAGCAAAGCATAAATTGGCATTTGAACCAGTCACTATTATTGGAAGTATGAAGAA
ATGCTGCAGGGAAGATTTGTTTAGATGACAAACAACTTGGAAACTCTTTCTCTCCCTTGA
CTGCCTTGAAAGTCAAAGAGACTTatatattcccaaaacactgattagttcatgttgagt
gcctccattgtgctgtactgtatgtctg
>NODE_344_length_980_cov_8.022449
CGCTTGAGAGCGCGTTTCAGACCGCTCTGAGTTGATTGGTATAGGTTTGTAGTGACACTT
TTTTGGGTCCCGTAGTATGGGCCAACCCTAGCCGTAAGGTCCGGAATTAGGGTTAGGGTT
AGGGTTAGGGTTAGGGTTAGGGTTTCGGCCTGGGTTTGGGAAAACGGTTAGTGCTAGAGA
CACGAAACCTGTGTCTACCCCCCCATTTGCTGCCGCCGCGATCGCACTGAGCCAACTCCC
GAGTCTCTACGACGTCAGGAAGTGGGACAAACCTGTGATTTTTTGCTGTATCTCGGGACG
GGAAGGTCGTAGAGAGTCGGGACCGAGACCGGCGTCTTCAGCATGGCCAAATTAGGTGGG
GCAGGTGGCATTTCCAGGTGTCTAGCACGTCTGGTTCCGGAGATATTGGCCAAAACGTTC
TCCCATTCACTGACAATGGGACGTGCATATCGCAGCCAGTGNNNNNNNNNNGGAAGCGCT
GATGCCACGATAAGTTCCCGCAGAAGGCGCTTGAGAGCGCGTTTCAGACCGCTCTGAGTT
GATTGGTATAGGTTTGTAGTGACACTTTTTTGGGTCCCGTAGTATGGGCCAACCCTagcc
gtaaggtccggaattagggttagggttagggttaggGTTAGGGTTAGGGTTTCGGCCTGG
GTTTGGGAAAACGGTTCGTGCTAGAGACACGAAACCTGTGTCTACCCCCCCATTTGCTGC
CGCCGCGATCGCACTGAGCCAACTCCCGAGTCTCTACGACGTCAGGAAGTGGGACAAACC
TGTGATGTTTTGCTGTATCTCGGGACGGGAAGGTCGTAGAGAGTCGGGACCGAGACCGGC
GTCTTCAGCATGGCCAAATTAGGTGGGGCAGGTGGCATTTCCAGGTGTCTAGCACGTCTG
GTTCCGGAGATATTGGCCAAAACGTTCTCCCATTCACTGACAATGGGACGTGCATATCGC
AGCCAGTGTNNNNNNNNNNCTGTGTCTACCCCCCCATTTGCTGCCGCCGCGATCGCACTG
AGCCAACTCCCGAGTCTCTACGACGTCAGGAAGTGGGACAAACCTGTGATTTTTTGCTGT
ATCTCGGGACGGGAAGGTCGTAGAGAGTCGGGACCGAGACCGGCGTCTTCAGCATGGCCA
AATTAGGTGGGGCAGGTGGCAt
>NODE_345_length_696_cov_27.752874
CTATAAATTCGTAGAAATACAGAATTACTGGGAAATGGAAAATCAGACATATGCCTAAAT
AGACATTTATTTTAGTGTTGTACCTTGAATAGAAGACGCTGAGCTTTAACTACAAATAAG
AGTTTATTTAATTTTGAGCCAACAAAGAAATGCACAAAGCTTGCAGCACAACTAAAGTAA
ATAATAAAAACTTCTTCCCTAAACTTCCTTTCAAGTTATCCTCACCACTTTTAAACTTTT
AAAGTGCAATGAGACCCAAAAATATGATTTGCCATAAAGAGCATGAATATTTGTGATGTA
GCCAGTGGTAAAAAATCCTTTTGGGGATTTCGATATCTAAAAGAGAGAGGTTTATACATT
AGCGCTGTAGTTGCAAAACACTGTTGATATTCAAATGATTATTGTGCAAAATCTGGGATA
AGCTTCTGTGTGAGAGCTCTTCTAAGTGCCTACAACTATTGCTAATTCCCCTCACCATTG
TGGGCCGAACAAAGGCCTTAATCCCATTTCACTTTTGCAGAAGGCTGGGGCTATTTTCCC
TCTCATAAACCAACAACACTCCCCCAAGCCAGAGCTGAGAGGTTCTGAGAAAGGGGCCAG
TGTGTGTATACTTCAAGGCTTTTTTGTCCAACTTGGCTAGTGCTCTGCATAAACTTTTAA
GTGGTCCCAGTAGGCCTCAAACACCTTTTGGCAGAAAAAATAAGCTACCACAAACTGTAA
AAAGGAAACCAAACACTCTCTTAACCTGGACAATACAAAAGAAAATATATGAAGTCTTTT
ATTACTCAGACTGGGTCTGGGCTGCAAAGAGTTAACACGTTTTTTTTTTCATGCActagt
aaaggaactttcattcttctgaaagcagctctctttct
>NODE_346_length_734_cov_26.874659
TGCAGCACAGTTAGGTAGTGAAGACATTACACATATAAGGGAATGAACATCAGACTGAGG
TGTGACTTCAGTTTGAATTTTGCCATCCCAGCTCGTAATTTTATTCACTTGGTGTGATTA
AAACCAGAAAATGTGATATGTGTTCCATACCGAGAGCATGATATGTATTCCATACAGTGA
GACTAGTGATGAGTGTAGTGTGTTGTGATGAGGGACACTAGGTTTGATGGTTGCAGTTTC
ACACAGTGCAATAATAAATTTGGGGCTATGGGGGTCTGACATTGTCTGCGCTCAGTATAA
TTAAGCGGTGCATTAGAAAGAGGGCTGGAATAAAACATGAGTATGTAAATGCAGCCTGGA
GCTGATGTTCTAGTGATTATTACAATGCAGATAAAGCATTTCTCACAACTGCCTGTGTCT
ACTGAAGCCTCCAAAAACATCTGGACCTTTTAATTGAAAAATGGCATGGTGTTTCGCTGT
GCTGCTTTGTGCTAAGTGAAGTCAACAATTAAGACGAAAATGTAATTGATAAGAATTGCA
TTGCTCCATTATTTGGTGTTCTAGTCAAGAAAATTGATTTATCAATTATTTACAGGTCAC
AGAGCAGAGGCCATGCATTTCTGTTTTCATTGCATCATCATCTCGGAACATACAGCACCG
AGCCGAGAGCATCTCTGGAGCTGCTCCACATGAAATCAATCATAACATGCATATTATGCT
CAAAACTAATTACTTTTTTTGTGCTGGTATTAGTATACATGTTGAACCGGAATGCATGGT
TTGGTTCTTTACTCGTGTAGCTGTTTAATTATAGCCCATGTTAAATGTGAAATGATGAGA
GAAAGAAGAAAACAAGAATAAATACAGACTTATTGTCTTATGAGAACATCTCATCCACAA
TGCCTGAAAAAAActa
>NODE_347_length_944_cov_24.034958
AAGTGAGTGAACAACTAAGTAGGTAATAACACTGCTCAACACATCTATTTTCATTTTATT
AGTAGAAAAATCAGCAATAGCAAAATGTCCACATTAATGCTAAATACATTAAATTACAGT
AAACTGTTTTTCTCCTTAAGGAATTAGATGTATAATGTTAATAGAAATGAGATTTAAGAT
TTTTGGTCTCACAAAGCTGTATGCTACTTCAGCAGGTGCTTATGGATGAAGTGATGGATT
ACCTCACTCGTTGCTATCTCCATCGTACTCCCAGCTCTCCCTCCTCTCCCTGCTTTTTGC
CCTCTCCCCCTCTTCTTCCTGCTGCTGCTGTTCTATAGGGAAATGAATGGGCCTCCTGTT
TGCTGCATCCGCATCTCACTCTGTCAAACTCCACCATGCATCTGGTGCGGAGGGTTGGTA
TGCATGTGTGTGCTCAGTGTGCACGTGTATCCATTTGCTCTGGGATTTGCTGCGTGTTTG
TGTGTTTGTGAGTGTGTTTGACCAGGTCATTTAGTACTCTGCATGCAGGCTTGGAACAGG
CTGATAAGCTGTTTGCAAAAACTGGCAATTAAAAGTTGATCAGGCTGTCAATTCAAATGG
AATGAAATGGAACCAGAAAGTAATTAAAAGGATGGCATGAAAATGACAACAATTATATCT
CTTAGCTTCCCATTACCGATGCACAGAGGAATTTAATTAGTTTAGGAGCTCATATAGTGA
TTCATACAGTAAACACACAATAACAAAAAATAGCAGCCACCACAAAAACAAACAAACAAC
AAAAAAACATTAAAAGTAGAAAAAAATCCACTGGTGCCTGCTTCCTGTCTCTACAAAAAT
TCTGGCCAGCTCAGTCTCACTATTAAACCCTAATAGGGGGAGGCCAACGGATATGGACAA
CATTGGTGTTTAACTATTGCTGTTGAATCATTAGTACAATCTATGTGGGTCCAATTAGTG
TGCTTTAAGTGGCTGGTGGATTGGCGGGATATTCCCAGTCCTCCCAGTTTGTCCATATGG
CCGTAGGCTGTGTATCCGCTGTGTTAATGAGCCTGTCAGTTTCTATCCCACTCAGCATTG
GCCCAAGATGGGCTGATGGGCACTTTGGTAAgcacacagtgtgtac
>NODE_350_length_183_cov_7.224044
GTATCTCGGGACGGGAAGGTCGTAGAGACTCGGGACCTAGACCGGCGTCTTCAGCATAGC
CAAATTAGGTGGGGCAGGTGGCATTTCCAGGTGTCTAGCACGTCTGGTTCCGGAGATATT
GGCCAAAACGTTCTCCCATTCACTGACAATGGGACGTGCATATCGCAGCCAGTGTGGAAG
CGCTGAATCCAAGATAAGTTCCCGCAGAAGGCGCTTGAGAGCGCGTTTCAGACCGCTCTG
AGTTGATTGGTATAGGTTTGTAGTGACACTTTTTTGGGTCCCGTAGTATGGGCCAACCCT
AGCCGTAAGGTCTGGAATTAGGGTTAGGGTTAGGGTTAGGGTTAGGGTTAGGGTTTTGGC
CTGGG
>NODE_351_length_379_cov_3.585752
CACATTATAACTTGAAAACCTGGTTGGAAACATTGTCTTTAAAAAACTGCAGTATTGCTG
TTTTCATGCTCTGAAACAGCTTTTCATGCCCCGAAAAAGGCCTCTTTTGCCACACAGTGG
TTGACTGAATTATATCACACAAAGTCACTTGAAACAACATTTGCCTTCATATTTATCACA
TTTGACCACATTGTGAACTCAAAACATGTTTGGAAACATTGTCTTTGAAACACTGCAGTG
TTGCTGCCATCATGCTCTGAAACAGCGTTTGGCATGCTGAAAAGGTCAATTTTGCCAAAT
GGTGTGTCCACAGAATTTCCTGACAGATGTTCACTTGAAACAGCATTTGCCTTCATATTT
ATCACATCTGACCACATTGTGAACTCAAAACATGTTTGGAAACATTGTCTTTAAAAAACT
GCAGTTTTGCTGTTTTCATGCTCTGAAACAGCTTTTCATGCCCTGAAAAGGCCTCGTTTG
CCACAAAGTGGATGTTTGAATTATATCACACAAAGTCACTTGAAACAACTTTTGCCTTCA
TATTTATCATATGTGAACACA
>NODE_352_length_417_cov_7.505995
GACGTTTACTCCAAGGTGATAGTCACTGTCATCTACGTGGCTCTGTTCGCTGTGGGCTCT
CTGGGAAACTCCATCACCCTGTACACCCTGCTGACCAAAAAGACCCTGCAGAACCTCCAG
AGCACCGTGCACTACCACTTGGCCAGCCTGGCAGTGTCCGATCTGCTCATCCTCGTCCTC
TCCATGCCCATCGAGCTCTACAACTTCATCTGGTTCCACCACCCGTGGGTGTTCGGGGAC
GCCGTGTGCAGGGGCTACTACTTCCTTCGGGACAGCTGCTCTTACGCTACGGCTCTCAAC
ATCGCCAGCCTGAGCGTGGAGCGCTACATGGCCATCTGCCACCCGTTCAAGGCCAAGAGC
ATCATGTCCCGCAGCCGCACCAAAAAGCTCATCAGCGCCATGTGGATCACGTCCTTCGCG
CTCGCTACGCCGATGCTCTTCATCATGGGCCAGGTGACGCGTAACGGCGAGAAGATTTGC
ACCACCATCGTCTCTCCTGTCACCATGAAGACTGTGCTTCAGGTGAGTATCAGGAAAGTG
TCTTATCGCTGGTTTGTTTGCTCActttacgcgcatgtctccccggtttgtctttacgc
>NODE_353_length_966_cov_26.221533
TCTCAGAAAACACTTTAAGCAAGAACATTAGAATTCAAGCGTTTATTTGGCCCTCGCATC
CACGCATGTGTGACTTGCATGTAACATCTCAGCGTGATTTATGTCCTAAGCAGCATTTTC
TTGCATTGCAAATAGCTTGAGTCTCAGCCTCTCTTCTGCTGTTTTTGTATTTTCTAACAT
GACACATGAATCCCCGGTGGCCCTGAGAATCAGACAACCCAGGTGCAACACTAATATCCT
CCCAGTATCCAAACATTTCCTTTAAAAGTAACTGGCACATTGGGGCCCATAAATTAGAAC
TGAATGCTGCTCAAGATGTCTGGCTTCCAATAAGACCGTACCCAGAGCAATAAACTTTGA
CATTGCTGCTTGAAAAATGCCTGCCCTTTTTCATTGTCAAGTGTTACAAATTGATGAAAT
GAGTTCATCGATGTTCCCTGGTCATTATCTCTCCAGTGGCACTTTGTTTTACAGACAGTG
GGAAAAGGGACAGTGCAGATTAGAGGCCCAGGCACAGTTTATCAAACAAAATCTAATATC
ATCCATAAGAGAGGAATCTGGAAATCAATACTTCATTACTAAATTGTTAGTGGGGATGAA
GAGTAATTGTGTGAGTTCAGAGATGTGTCTCGGCGGCCGGGGCATAGGAAGTTCAATGTC
ACCCGGGAAGTGATAAGTAAAGGCACTGATGGGAAGAAACATTTCTGTAATGGGGGGTGC
TGTAGCAGGGCAGTGGCCTGAGCACAGAACAGACAATAGACACTGGTTTGCCATTGATTG
GCTCAGCTATAAAGATGGAATGGTTTAAAGAGCCAGAGAGGGAAAGAGGGGGAGACAGAA
TGAGAGAGGAAAAAAAAGGCTTAGAGCGAGCACCACCTTCTGAATTTACCCTTGTCTTGT
CACCAGTTTCAGCTTGCATTGCGTAAAGTCTTCCTCTGTGGTCACTCCGATCAATCGTCC
GGTACATTTGCATCCTGACAGAGATAAGTGCAATGATAAAACAGTTCCTCTGCAAAAATG
GAAGACCGCTTGATGACATGGCTATTACTGCTGGCTGAAGGTTTGTCTTTGAAATGGCTC
TGTGTTAATGAACGCTAATAAATAACTCTGATGAATAATCGCAGCCGTCGCAGCATATCC
TGTAAtgt
>NODE_354_length_557_cov_39.445244
CTGACATAACATATAGGAGACTCAGTTTGGCACTGAGCTCTGGGTCACAAATTGTAGGGA
ATTTGTTGTTCGCAGTAGTTTGCTTTCTGAATGCACATCCCTTTACTGTTATAGCCCTTC
ACATGTCAGATAATACACTTTTTATGCACTGTTCTAAATGGAAATGAAAGTGACAGAAAT
TCCCTCCAATGTCTGATTCCAAATCCCAGTATGAGGCGAAACCTAGGTAGTGAAATTAGG
GGAGAAAGCTGGGGATGAGGAGGAATGTGGAGCTGTCAGTCAGTCAGTCAGTGGGAAGGG
GGATTATGCAGAGCTCAGAGCAGTAATTGAACACCATCGGGCCCGCCCTCATTTACATCT
CAGCCTTCTGCTGGCTTTGATTGGCAGCTGTACATGAAATGCCACATCAGTTGAAAGTAT
GTTGTGAGCTGGCACTAACAATCCTGTGGCTCCGGGGAGACCTGCCATATTGTAATTTGG
TTATCAGGCATGAAGGAAATAATTCTAAGTGCCAGGAAATGTGAGGCAGAATAAATGCTT
CATTGCTGCAAGTTGCCCAGGGTGACAGTTCTTATTTAATGTACAAGAGCGTCCCGTTGC
CTGTAGATTTGGGGAGCAGAGAAGGGGAAAGGAGATGTAAACTAGGAGGTGGAGAATTTT
CACAAAGACGGCGTTAAAATGGAAACCTGAAGCAAAAAAAAAAAGAAAAAAGATAGATAA
GAGATAATCAATAAAAAGt
>NODE_355_length_911_cov_15.018661
TTTATATCTGCCATAGCAGACTGCCTGGATGTCATGATGTATGGTGCAAGAAGACACCTC
CGGAGATACCTCTGGAGCTACGATAGATCCCCCAGATAACACGTGAAGATGTCAATATTG
TGTTAGAAGCCAGTGTTTTCCTATATACCCCTACATCATTATCAGAATGACAATAGGTTT
GGTTTCTGTGGTGGACAGGAGTCTATTTTTACCCTACACTGTAAGCTTCTGCTCCTGATT
ATGCTCTTTTTTTCACTGACTGTAGCCTGCCATGTAGATCATTGGACTTCTATTGTCCCT
CCTCCCTTTCCAATGGGAGCAGAGAGGATGAGTGTTGTCATTACAGACAAGCAAGCAAGG
TGAACCTTTCCTAGACTGGGGACCTTTTCCTGGTACACAGAATTGGAACAGCCCCTCATT
GCACCTCCCCATAATCCCTGGCATTTTGTTTTGATGCACCACAGCATGAAAATGAGAGAA
TATGGCAATGTTATGGCATTTGAAGTCAATATGTATTATAAAATCAATCTAGATGAAGAT
CTGCCCATCCCTCTAATTAGACGGGGTGACTGGAGATTGATTTTTAATTGCAAAAGTAAT
TACATGGAGCAGATAGCCAGTGACATTTGATTATCTAGGTGATTGATTAAAAGGCCTGGC
TGCTGGGGCAGACTGTCAGCCAGCTGAATCCAGACAAAAGAGAAAATTAAAAAAGTTGTC
CCGTTTGTAATCACGAATTTCAAGGGTGAAATTACAAAGCCAAACATCCCCTTGGAGAAG
CCCAGCATCCTTCCACTTTGCGCCTGTCTGCCCTCCTATCTCACCCCTGCCGTCACAACA
CCCACAACGCAAGACCTCTGTGACACGCTAAAAAGGGGAAAACAATGATGTGAAAAATGA
ATTGAGGAATTGTTCTGTTACAGATAGCCTGGCGCGTAAATGACGGCTGCATATATCTGC
TTAGCAGCCTTGTCACATCATCATAGGCAGCAAGAAAAGCAGGAGAGGGAGAGATAGAGA
CAGACAGAAAGAAGGACAGAGAAACACAGTGAAGGAAAGCTCTTATCTCTCAGACTGCTC
CCTCACTCATCTt
>NODE_356_length_655_cov_19.323664
ACCATCTATCTTTGAGAATAATTAACTATCTGGAAAGATGGACTAACTTATGTAACCACC
AATTAGGAAATCACAAACAATCCCTTCAGAGGGAGTTGGAGAATTTTAATGAGGTTTAAT
GGCTTGTTGATTGGTTGGTAAGGTTTGTTTAGAGAGGTACACAGGGCAGATGTGCCGGGA
AGAGTTTAAAAAACAAACTCCCTCCACATTCTCCCTCATTTGTACACCTCTGGTAGCAGC
TGCACACTATATTCCACAATAACAAAAGTGTGTCAGTAAATGTCTGTGTGTGTGATCTGC
ATCGTGAGTCGAGGTATGTGTGTACATGTATGCTTATCTGGAGCTCCGCTCAACAATCAA
CCGACCCCCCACTTCAATACACACACCCACACACACAAGGCTACTTCAGAAGCCGAGCCC
CAGACAGGGTGAGCAGATCAATCAATTACATCTCTGCTCCAGCAATCAAACAAGGTTATT
ATCAGGCAGCAGCTCACCGACCTGGAAAGGCCTGGCCAATCAAAGGCTGCTGTGATGTGG
GGGCTGGCACTCGCTCATGTGACAGTAACACAGAGTGGCAGCTCATGTTGTCAAGGGATA
GAAGGATGGAAAGAGGTAAGACAGACAACTGACGCTGAATTCAAAGCAAGAAAACGAAGG
ATGTGTGGGGAACAGGAAAAAAACAATATCTGTAAATCACCCATCTCTGGCAATCTGTCT
TCACCTTGACATTGCTCAAAGGACAAGAGAAGATAAGAAAAACACAATACAGTTCTTTGT
AAATGCATTGTCTAATTTTTCTGGATTTGAATGTGCAGTACATCCCCGTCATGTttc
>NODE_357_length_534_cov_31.906366
AACCGAACGTAAGGATTTTTTTTTATTATTATTATTATATCGTATTTTAGTCTTTTCAGG
AATTTTCTTGCACTGAGAAGATCCTCAGCAAACAGGGAAAAAAAAAAAGAAAAAAAGGGG
GGGATAAAACAGGATGGGGGGGAAGGAAGGAAGGAAAGAAAAAAAAATGCATGAAACATG
AAACTCTGCAAATTTGACTTATAACAAGCAAAATTACACCCTGCTGTCATTTAAATTATG
GCTGCCCTCTATAAAGGTGTCTTTTAGGTGCATTAATTGAATTCGGCACTATTTCCCAAT
AATAATCTGTAAAGTTCAGCCGTCCATCCTTCATGAGATCCCTGCCGCGTACCAGAGGAG
TATCTATTTCAGTGGCTTAATTTATTTTCATGATTCGCCGATAATGACGGCCATGCAGGC
TGTACATCAGAATTAACCTTCATTTCACTGAGGTATATTACGATGACAGTCCCCGACACA
TTTCACCTACACAAAGGGCATTCTCTCCCCTCTCTCTCTCCCCTCTCTCTCTCCCCCTTC
TCTTCCTCTCACTTTCTCCCCTCTGCTTCCTCTGTCGCTGCCCCTGCTGTATAATCATCC
TCGGCAGACCAAGATTGTTTGATAGCCGATTAATTTTCATAGGAAATCAAGTGGCCAGCT
CTTTCTCTCTATCGCTCTTTCTTTATTTCTCCCTCTTACATCTCGTCGTccccccc
>NODE_366_length_669_cov_19.433483
CTGTGTCCTCCTGCTCCTCCATCCCAGCTTCCCCTCCCCTCATCCTCACTGCCTCCCCCA
GCTCCGCCACGTCCACGCCCATCGCCTCGCCCACGCCCGCCGTGTCTTGCACTCAGTCCC
TCCTGGAGGAACTGGCCGTCCTGGAACCCATGTTTGGGGCAGGTGCCTCGATCGCCCCTG
GCTTAGGGCAACAACCTGAGTTGTATCAACTCCAATGTCATCCATCGCCACAGTGCTTCC
ACAAAGGTAAGAATCGGCCTCTCTTTTATCTCTTCTTTTTTTTTTCTTTTTGAAAATGAG
ATGATAAATCATTCTGTGAAAATGCACCACTAACGTTCTCTTTCTCTCTCTTCTCTATTT
TTTGTCTTCCAGATGGGAGTGGAAGTGTTCCTCCGTTCTAAAATAAGTCTGTGACTTACT
TCATCAAGTATGGCATATTGTCATATTTTGTGGAGCACCTTTTACTGAAAAGTAAAAAAT
AATTAAGTGTATAAATATACATAATGTATATACAACTTAAGGACTTTAACTCCTACATGT
CACCTAAGAACAAAGATTGGCTTTATATTTTTGTTCAGTCATTTATCTGTATACTACTAC
AAAACTGGTGCAACATTTACATGATGGTGCAACTACATGGACCCACAACTGACTGGGTTC
TGAGTCCATGTGGTGTCTCAGCTTCTCTGTTACATGAGCTTCAGATATGATCAGACAGAG
AAACTTCTCTGAATTTCTAAGCGCTGTTTAACTTCCAGACGCGCATTTGTATTCACTCGT
AGTGAAAAATCTGTTGTGAACAAAAAAAAAGAAGAAGAAAACACAATACATTCCTTGCTA
TTTCAATAGgg
>NODE_367_length_416_cov_31.531250
AGCGCCGTCATCACACATAACATACACGACCAGAAATGACGGCGCTGACAGGACTCAGAG
TGTGTGTGTGTGTGTGTGTGTGTGTGTGTGTGTGTGATCAGCCAGGAAGAGCTTTTGTCC
TTGGGCTGAGAGGGCACCTGGCTCCTCTTCCTGTCCTTGTGATCTCTCTGTTCCCTCTCT
CCCGTGCCGCTCTATCCTTTCTCTATCTGTCTCTTCCTCTCTTCTCCCAGCTCGGATCCC
TTCATCCCCCCATCTCGCGCTCCCTCTCCTCTGCCCAAGGCGATGCCGTCCTGCAGGCTT
TGATCAGGGGGCCAGGGAGGAGAGAGGAAGTGGGTCAGAAAGTTGTGCTGGAGACTGCAG
GAGAACAAGGCTGGAATATCGAGTAGGTGAGGCTGGGAGAGAGAGGGAGAGATGGGGTAA
TCTAGTGAGAAAGTGATAGAGCGAGAGAGGGTGAGATAGTGGGAGGTGGGGGGGAGAGGA
AGGAAAAAATAGGGAGGGGATGGGTAAAGAGGAAGGGAGGAGGGGTGAAATGGGGCAACC
GTGAGAGGTAGAGGGAGGGGAGGTAAGGGAGGGGGGCTGCCTGAACTAAACGAGTAGa
>NODE_368_length_626_cov_18.506390
AAAATTAATCTGCGGTTTTCTTTGTGTGACTGCAACATCTTGAACATGAAACAAAAATGT
AACAAAGCTTTTAGTACAGAACAATAATAACTAAGACATTTTCAGGTGAAATTTAAGATA
GGGTATGGCTGCCAGTACTGTACTGCTGCAGTCCTTTCTCTTTGCTGATGCGTCTTTGTC
ATGTCAGGTAAAATAGCATCTGGAACACTGTGCTTAAAAGACCAATCAGTTTGTTGACTT
AATAAATAATACAGTAATTCCCATTTATAATTAAAGTCTTAACTAGTAAAATCACCATTA
GTGATTATATTTGAATATATAGACCTAATTTACTGTTGGACTGACAGACACTGCTGACAC
AAACAAACGTGACTAACCGTGAGAAAACAAGAAAGCCTTGTTTATGATATTTATTGCTAC
GTATAAATGTTTCTATTGACAACCTTGCTATTTCAATTTGACAGTGATTCTAGGATTTTC
AATTAAAACTGAGCTTCAATTAACATGAAAATTAATTTTACTGACTGAGGCCATGTTGTG
TTTTTCCTCTTTCAGCCACCATTCTGTCCTGTGGATGGATCATCTATTTAACTTATTACA
ACTCACGCAACATTGGCCTCATCCTCACCCTCATCATCAACAGACTCTACAAGGATGGCT
ACATTCACATCGGTGCGTTCATCAGGAGCTCTGTCACACAGTGATGAATAGCGAGGAGGA
ACGCTGCCAAAGCTTTGAGTTGAAGGCGTTAACTCAGTCTGCTGAATATTTCATGATGAG
TCAGGTTCTCTCAGTGATTATCTCCACA
>NODE_369_length_912_cov_24.593203
GCTATGCAAAGAGTTCAAACCAGGGTGGGATCATTTCCAGTGAGTGGTACATTTTCCGCT
GAAGTTACACTTGACACACATGAATGTCTTCAATTTATCTGCAATTTTGTCATGTTTTGA
ATAAATGTTCTTCTTTTTGTGTAGTTCTACAACAGCAACAACTTCAATTAGGAACAGTTT
AGGTTTCAGCAGTTTGGCTGAACACAGAAGATTGAAGGTGATGCTATCTATAAATGACTG
AAAAAGGGGGAAAAAACAGGCTATATTTTTCTCATCTCTCATACCACACACAACCTCCTC
CTTTCTTCTTCCCCCACACCATCGTGGCAGGAATCCTTTGTCAGAGGTGTTCATCTGGAA
CAACTTTGCCACACTTGTTTTCATGTTCTTTTAGATTACAGGGCAGCTGGCCCCAGCTTT
GAAGCTCCCCTCTCCCTTTGTCTCTGTGCAATGCACTCTGGTAATTAACTTTGTCCTTCT
TTTATTTGTTCCAGTCACTCGCAGTCCACTCTTCTGAGCATCTTCTCCCTGGAGTACCAG
GTTAGAAGTTTTCTTCCTTTGTGAGCCCTGACAGGTGCCTAATTGAATGATGAATGTCCC
TTTATTTCTTTGTAATTGAACTGCCAGCTTTCTGATTGGTTTGGAGGATGCCCCCCCACC
ATACCTCCCGTTTATTTCACACACCCCCACCTCCACCCCTTCCTCCTCGTCACGTTCACG
TTGAGGGCCTTTGCCTGCCTGAGCCTCAGTGGATGTCTGCCAAGCCTTCCCATCCATCTG
TCTAATAACATCTAGCCCCTGCTTATTTGGTGGACCTGTAATAAATTATGCTAAACCATT
ATTATTCTGACAATAATAATTTCCCCGTGTAGTGCGGCTGCGTGTGCTAAATGTTTGCTG
ACTCGCACTGTCACTGCTGCTTTCCACGGCTGACAGCGGATGATGATAAATGGCCACTGC
CGCCAGTGGCAGAAGGCAGCACAGGCAGAAAATGGAGTCATTTATCATCCCACTGACAGG
TGTCAGTCACACTGCCTGTCTCTGCGGAATTACATTTTTTTGTGTGTAGTAGTTTTTAAA
TAAGttgtttttaa
>NODE_370_length_371_cov_7.754717
TCAATCACTCTGGGTTTGTAGGGTGTGTACGTGCATGCTGCATGTGTGAGATCTTTGGAG
AAGTGGCCAAAGGGATGCCTGCCTGCATACATTGCAGGAAGTGTGTCTTCATATTAGTAT
GTCCGGCAGTCTGCTGTCCTCTGTGTGATATTGATTGGTCACATTAGGGAGTCTGCAGGT
CAGCGTTTCTCAAATGGGGACAGAAGAAGATGGAGAAGGGCAGAGAGGAGGCATGAAGGA
ATTACTGGAGGGCACAAGCGGGCAGGATGGTGAGAAGAAGACTTGTTGGAAGGACAGAAA
ATTAAAAGAGATCAGAAGAATGGGGAGATTTATTGAAGAGTAGCAATATTGGTGTTGTTT
TGGTCACGTGACAACAAGCTCAACTCCGCCCCTTCCGTTCCTTATAGTATTGATTTGATG
TGCTACAGCTGGCTAAAGATGATCTATTGTTCTCGCCGTCGTGCTTGTTGTTTACGTGTT
TGTTTACGCTATATTAATACAAATGTCTTCTCACCACCATACAGGCAACTGTCAATGTTA
TATAAATAACAGt
>NODE_371_length_659_cov_37.274658
TTTGCCAACTTGAAATTATTTGGTCAATTATCTTCAGGTAGAAGGTGGTGTTTCAGGGCA
TTATATCAAAATAGGAAGGCTGTCGGCCATTTCAATAGTTGTTGTCCTCAGTCTATTGCT
TTTGGTGTTTTGGGAGAATTCCAACAAGGACAGGCTAAGAAGTCTTTATCTCTTTTTTTT
TTAAAAAGACTCAAGCTTGCTTTTTGTAGACCTGTACCATATTGTGCTGCTGAGGTGCTG
GGGGAAGGCTCAGGACTGGCAGTCTGAGCTCACTGTCACCGGCCGCCCTTCTTGTGTTTC
TGCTCTAAACCCCCATTGTTCTCTCGGCTTCTCTCCCCTTGGTGTGTGTCGTCTCTGGAA
TCTGATTTGTAGTGGGTGAGGTAACGTACGTGGAACACTTAATGGACGCAGAAGGCAAAT
CGAGGGTAAGTGCAAATACATACAAATAAAACATATGAATAAGCCTAGACAAACCTGTGT
TTGTCAGCTGTGGTTTCTTTATTTACATTGTCGGGAATTGTTCAGATTCAGAAACCTGGT
GGAGTGTGTGAGATGGTGACATGCCGGAGGCGTGTTTTACTTGGTGTCGTCTGTGGCACT
GACTTGAGGCCATCCTGAAGGGTTGATGCTCTTAAAACAGGACTTCAGCTTCCTTCGTAG
TCAATCCTGTGGATTGCAGTAGCTGACAATGTCCCTTTTGGTTGCTGGATTTGCTCCTTA
TGATCTAATGGGTCTTAGTCTGCAAGAGGTTGTCACAAGGCTGTTAGATGGTTGTTAAAT
AAAACTCATTTTGTAGAACtgctttactggaaatgttacctccaatatcttagtagtggg
g
>NODE_372_length_307_cov_11.234528
TTAATCGTTTTCCCAATCCCAGGCCGAACCCATAACCCTAACCCTAACCCTTGCTGCGTT
ATGCACGTCCCATTGTCAGTGAATGGGAGAACGTTTTGGCCAATATCTCCGGAACCAGAC
ATGCTAGACACCTGGAAATGCCACCTGCCCCACCTAATTTGGCTATGCTGAAGACGCCGG
TCGAGGTCCCGAGTCTCTACGACCTTCCCGTCCTGAGATACAGCAAAAAATCACAGGTTT
CTCCCACTTCCTGACGTCGTAGAGACTCGGGAGTAGGCTCAGTGCGATCGCGGCGGCAGC
AAATGGGGGGGTAGACACAAGTTTCATGTCTCTAGCATTAATCGTTTTCCCAATCCCAGG
CCGAACCCATAACCCTAACCCTAACCCTTGCTGCGTTATGCACGTCCCATTGTCAGTGAA
TGGGAGAACGTTTTGGCCAATATCTCCGGAACCAGACATGCTAGACACCTGGAAATGCCA
CCTGCCCCA
>NODE_373_length_846_cov_30.995272
ATGACGTACATTAAATTACAGTGTTTTAAAATTCATCTTTGTGGACATTTAATGTGTAAT
AAGCTGAGACTATAAATTTGCACCGACAGTCGAAAAAGCACAATAACAGCAGAATCCATA
GCCATAAAAAATAAAATCAGATGCCACCTTGGGCCAAAAACTTCCCAGTCTCATGCACTA
GTTAAGACTGTACCACATGCTCAAACACTTCTTCACAGCCCACAGGGGAAGGTCTTTCTG
TTAAGACAATTGAGGAAGTTCTTTATCTCTTAACGATGTAATTTTAGGGTCTTTCTAGGA
GTGAAACGTGAGACAGTCAAACAATAAATCACATCCCTGTTTAGAGCAGGCGTCTGGCAC
GACTGGCCGGCTTCAGCTCCCCAGACCACCACCTCCTCCACTGCCGCCTCCTCCTCTCCT
CTCATGCTCTCCATCCCTCATGCCTGTTAAAGGCTTGTCCTGCAGGGCCTGGATGCACTT
GTGTGGTACAACAACAGAGAAACCGCCCAAAGCTCTTAACAGCTCTTCCTCTCCACTTCC
TCCCTCCCTCCATCTCCACACTGCTACCACCACCAGCTCCTCTCTCCCTCTCCACTCTGC
TCTGTCTTTCCCAGCTGCACCGGCGAGCTGTTCCGTATGAACTGCTGCCAGCTGAAAGCC
TGCTACTCCTGTGAGATTGCTATTACTCAGTGCAAGCAGGGCTCTGCGTAGCCAAAGGGC
TGCTCTCCGAGCTGTAGATCTCCATGTTGTGACTTGTCAACACGGGAAAAATCGTTACCA
AGGCTGAGGCACTTCCATTCCACACAGAGGGGGTTCTGATTGCGACCAGGCAGACAGGCA
GGTACTGTACTGGAGGTATTAGGACGACTGCCGTTGCCTGATTTTGTGCTGCAGAGGATT
GTCTGCTGAGAAAGAAGGCACTTTGAAATTATTAGATAACTGACATCAAGAAAAACAATA
CCTTTCCACGTTTACTATTTCAGTGTTAGGTTTTCGTTTTACATGCTAtaatttgaacta
aactttgg
>NODE_374_length_617_cov_20.956240
GTTCACCCGTTAATGAGCAAAAAAATCTTAACAAGAAAGTCCGAATCGATGTGATTCAAT
TTTAGCCAGCCGTATTGGTGTAAAATTCTGCCGGAGGTTTTTTCCCCCCCATGCCAGAGA
CAGTGATGCTCTATTCAAAGTCAAAAAGTGCTCTGGCAAGGACAACAGTTTTATCCCTGT
CTTCATAACAAAACACAAATTCTACATAAATTCCCTCTCTAAGGGCTCTTTAACCCTTTT
CCCCTTCCCCATGCTCAATTAGGTTTGGTTTTATTATTTATTTATTGTATATTTAAAGGC
AACTAACACTGGGAAGTGTAATAAAATGTACAGTGGGGGGATTAGGAGCAGCTCTTTAAT
CTCACGCTTCTGATAATACTGCATGGGCTGATTGATTAGTTTTTCAGGAAGCTTATGTCA
GAAAAACCTAATCCGTCTTTGGATTGTGCCAGCCTTGTAAGGTTTTCCGCGCTGCCACTT
TATCATGGCGGCGAATTACAGAGCTGCTGGGCTGTGATAAGGTCCCCGTCTCTTTTACAG
ACCCCACCGCCCAACCCCCGGCACCCCCCCTTTCCCTCTGGACAATAAAAAAAAAATTGT
GTTTATATTCTTCACATCCCTGCTCTGCCTGGTCTTCACATCAACCTCTCCCAGGATTTG
ACTTGTAAGAAAGAGGGGGGGAAAAAAAGTGTGGAACTTAAGTCTTCAAAAAGCCACCAG
AGAAATTGGGTGGTGAGAGGGGGGGTGGATATGAGAGAAAATGGCATGGCAGGCCAGTGG
AAATTTCTATGGAAGTGAt
>NODE_375_length_847_cov_39.514759
AGTTCTATGCAGGAAAACGCACAAGGACATTGTTCAGAACTGAGAAGTCAACAAAAAATT
TAGAGGAACAAAAGAAAATGTCAAAACTACTCAAGTTCTCTATCACCATCAAAACAAAGA
CACATGATACCGTATTATCTTCTAGGACTGTGCTTAGCAGTTTAAATCTAAACTGTCCAA
CATACAGCAGCTGATAGGAATACAAACCAAGCAATAATTGTTTTTAACAAAACACCCGTG
GACTGCCTTAATCCCTACTACCATACTGTGTTGTGCAAACATGCTTGTTGTGGTAAGCTC
TGCAAGCTGAGGTTATATTCGTGCATCAGGTCATTCCTGTAGCGGGCTGGTCTGGGTCGG
CCCACTCCCCTCTGAGAGCCCTCTCATCAAGCCAGCCTCTCCTCTGCCGCCCTCTTCCCC
ACAATCCCCATAAACTCTCATAATTGCCACATTAAACTTGAGTTTATTATTTTTCTCCAG
GTGCAGGTGTGCAGATGATATGAGCCCCAGGTTGCATTTACATACAAATTGAAGGTTTTT
ATTAATCAGGCAGGCAGCAGGAATCAAACGGCAACACTCCATCAGGCCTTTAAATACATT
TGGTGACATTTTTACCCGGCATTAGCATGATAGGGCAAGCGGAGTATAATGTACCAATGA
TTGCTTTTCCATTGAAAGCACAAACGGTTTCATTTTTCCTGTCATCTCAAATAAGTGTTA
AAGAGGGTTTGGAGGCTATTGTGCGAGTGCCGTATGCTGGGGACTTGGGACCGCTGATGG
CCATATTAAATAACCATTAGTGCCTGAGCTTAGATCATTGTGGCATCCGCCTCCTCTGAA
TTTATCCTGTGATTTCAAATGAAGGCAAGCTGTGCCAGCTTTCATAAAGTGCTCCAACCC
TCTCCATTTTTCCTCAAACTAAATGCATTACAACGGTAATTTTGTGACTGTTAAGATAAC
TAGCGTTAACAAGCACTTAATTAAAATGTACAATAAatagccgtctgcagccttatctcc
cctccagag
>NODE_376_length_702_cov_26.404558
CTCATGTTTTAGAGAGCGTGGTGTGGTGAAAAACAATTGCGGTGAGTGCGGATGGACTTG
TCAGTGTAGTTATGGAGCCCCCTTTAAGCAAGAGGAATCCGGCGATAAGATTAGCGGATT
TGGCAGCGACTCAACCCCTTCCTCATCAGAATATGACAGGCTTCCCGGGGCTAGGGGGGC
ATCACCCTCTCTCCCACCATGCCCACCTCCACCCTGGGGAGCTGGGCAACGACCCCGGAG
TGGCACTCACTCCATTTGGACCAGAGCACATGGCACAGACAAATGCTCTCAAACTTAGCC
CATCTCAGCACATTCAGAGCCATCCCGAAGCCCAGACCGCGGCATCTTTCACTTCTGCTC
AGACCACAGTTGGTTTCCCCGTGGCTCACCCCCACTCAGGCTACTCAAGCAGCAGGGACT
TCATCCTCAGGAGAGAACTCTCAGCCTCTGCTATGCATGCACTTGGCGACCAGCATAGTT
CCGCCTCCTCCCCTCATCACCATGGCATGTTCATCTCCCCAACAGGTGCTTATGGGCACA
CGGAAAGTGGGGCCCATTCACTTTTCACTGGACTTCACGACCAGGCGTCCCCAGGTGCCC
ACCACCACCATGCCCTCAATGGGCAGATGCGCCTGGGTATACCGGGGGACATCTACGGCA
GGCCAGAGCACTTCGGGCACAGGCCAGAGCACTATGGACCGTCTTCTCTCCACAGCTACA
ACTCCATGAACCTCAATGTGAACATCGCTTCTGCTCCTCACGGAGCCGCGGGGGCGTTTT
TAAGATACATGCGGCAGCCCATAAAGCAAGAGCTAATCTGCAAATGGATTGACCAGGAGC
AGAGTCAGAAGAAGCCCTGCTCGAAAACTTACAGCACCATGCac
>NODE_377_length_928_cov_37.965519
ATTTCAACTAAAATTTGAAGTTACCTGCAATGTGAATGTAATTTAAATAAACTAATAGGG
TAAGCTGCACAAATCAGTCACTTGGAAATTGTTGTAATGTGCTGGTTTATGTTCAATTCG
TTCTTGTCAAACATGAAGCTGATTCAGTGTTACACAGAGCCGCTGTAAATATTACAGGAG
CAGCTTCTCAATGAACTGTTGCCCGCTCATGTCACATAAGGTTTAAATGATAAAATGCAC
AGATTAGCTTACCAACCCACTTAAACCAGGATGAATTCTAATGCTTCTCACGGATATCAT
TGCATAATTTACCAGCCTCTCTTTCACAGCAATGAAATCAAGAAACAGGGATGTTTTTGT
CATTTATTTATTCTTCTCCAGTAATCACCCCGCTAACGCCTACAGGGGCCTCCATCTGGG
GAGATCACCCACGGTTGCGTGTGCTGTGATGCCAGTAGGTGGTCCTGCCCATGGCTTGGT
GGGTGAGCATGGTGTAGTCCCTGCTGCCACTGCTGCTGACATATCAGAGCTGTTTATTAA
GAGGATGACAACTCTATCAAGCCCCATAAGCGGGCCCTCGTGCACAGGAGTTCTTTTGTT
ACTTTCAGGGAGGGTGTCATCAATCTTGCTGCCATGCTACTCTCTTGAGCTGTTGATGGC
AAACACGATTCCTCCCTTTCTGCCTGGCCTCTCCCGCCTCACAGTCTGGAATCAGGCGTG
GTGAGGGGGATCGAGGAGATAGGAGGACTTTCCCCGAGAGTGCCTTTTCTTGACAGGCGA
CAGAGCGGACCGTTTGGACACCAGGGGTGGATATATGGGACCATGTAATGAAAAGACGTT
GACAGGACCTGCTTGCTCTGTAATGAAGGTCCTCTGGAGCTGTGAATGGATACACACATC
TTTCACGCTTTTGTCTCCCTGCCTTTCCCACAGAATCCATCTCATCCATTTTAACCAAAA
AGGAAGGTGTAAGAGAAGCATCCCAGACAACAGCTCACAGTTAACATTTACATGCCACGA
CGTGGTGTGAATTTTTAATGCAACAGCAACTAAGTTGATTTACACCCACGATTTCTAGCT
AAATCCCTTCTGCATTAGCTGAGgaaggtg
>NODE_378_length_566_cov_21.088339
ATAGAGGTTGAACGGTGGTGAGCAGGGCGGCTGGAGGAGGGAGGGCTGGGAGCGAATTCT
TGTCCAAACATTCTGCACGCGGATTTGTATTCATTGCACCCCTGCTGCTATTGATATCAT
TACGCAGGGTGCTCATGCTGTGAGGAAGGGGGCTGGGACTGGCAACGGGGAGGTCATGGA
GCTGCAGGCCCTAACGAGAAGTGACACTGGCTCCAGGTCGGCCAAGCATCCACCGGATTT
CAATGGGAGCCGCACTTTCCCAGTCAGCGCATTAGATCAAAGATCATTACCTGCTAATCA
AAACACATGAACATAAGGGCTTCCCTTCTTCCACTCTTCTTTTGCTTCTCTTTAGCTGAG
CTGAGGCTTAGGAGGAGATGCACCGGGAGATGAAGGAGGAGACGGCACCAGCTACTGAAC
TGGATAGACCTCCATTGCCCCATGAACATTGGAAGACACCAACTCCTTTACTTTCTGGAC
TCATTCCAGAAATCTTCCTGCAGCCTTCACCAGCTATTAACCAACTTTACAAGAAATATG
CTATAATATATGCTAAATCAGAACAAGTTACAAATTCACAGCGGCGTACTGCCTCCCGAT
TTATTAAGCTACACAGTAAAAGCTGCAAAATTGTTTGTCAGTTCTGCTCCAGTCAGTTGA
ATTTCTGTCATTTACTGCATTATTAATGCCTTCCATCATACTCGCACCACAGATTCACGT
GGGAACGTTTATGAGATGTGTACTTCTa
>NODE_379_length_659_cov_25.257967
TCATCACCGTGTCAATCATCACAATGCTGTCACTCTGGATCTGTCTCTGAACTAAGCTGT
CTCAGAGCTAAGATCCAGACACACTTGAGAGACCGAGGCAGACTACTCACCCAGACGCTT
CTCTCTTGAAGTCGTACCAGTATTTCACTGCTTTTTGCCCCTCGACACTTCCCTAAGTTT
TTCTTTTCTTTTCCCAGATTCTTTTTTCTTTTTCCTTTTTTTTCTGATCTAATTTGCAAT
ATTTCCACATATTAGATGAAGCCTGTACATGCGGAACAGAGTACACATGGCCAGGGAATT
GAGAAGTGCAAATAATTCCCTCATGTGGAAAGGCTGCAATTAACTGGGGATGTCAGCCTT
TGTAAAATATAATTGAGTTCAGGACGAAATGAACGTCTCTAATCCGGCCGACAGAGCACT
GTCAATCAGTGTTCCTCGCATCCCAAAAACCAACTGTCATGCTTGTTTATGTCTGCCTCT
CTACTTAGGGTTTGGACACTAATGCTCTGGCAGCTGCCTCTCTTTAATGCGTGGTTGACT
GGGTGACTTTGTGCATGCCCGGTGGGAGCAGGATCTCGCACTATGGGGAGAGACTGGACA
TCTGTTTTTTCTGGTTGGGCTGGAGATAACATTGTGCGCTGAGGCGTGGTGTGAAACACC
TGTGTGATTGAAGAAACATTTTCCCCATTATTGAGCATAAATCACCTCTTGTGACGTGCG
GAATGATATCAGCGGGGAATATATCTATTAGCATAACAGGACTTCACCTCAATTCTAAGG
GTCAAATAACACGATTGACCATTCAGCTGTCTGTCTTGTCAATAGCCCTCTTTCTCTCCT
g
>NODE_385_length_441_cov_13.748300
ACACGTCACATGTGTGAGAGCACCCTCTAACACACACACGCGCACACACACACACACACA
CACACACACACACACACACACACACACACACACACACCTCTCACCCCATGCCTTTTTCCA
GGGCTCTGGCTCCCTCCCTGCCTCTCTTTCTGGCTCTTTCTCTTTCAACAGAGCCAGTTA
ATTACACCCTACTGCTGCAGGCAGCTTCAAACCACCACTAATTTAGAGTTCCATTACAGT
AAACTGTTCCACATGTGCATCCAGGGCCCAGGCAGGCTCGGGTGGCCACGTTTCAGGAAG
GAGCAGCCGCCGATAGGCACCCACCCCCATCCTGCCAACACAGCCATACTGCCATCTTTC
TTCTTCTCCTCTTTCTCGCTGCATTTCTCGCTTCACATCTTTACCTTTTCCAGTCCATTC
CCTATCAAAACTTCCTTGGATTTTGTTCCCCCTTGCCATTTCTGACCCATCCCACGTCTC
CTCACCATAATCATGTCCTTACACCCAATCCTCCCCCCCGCCTCCCCCACACCCGCACCC
CGTCTTTATCCTTCTACTGCTTAtacaacttgtaccatgaccctgtgcagcggttccact
gtgtggctaatgcacaaaaacat
>NODE_386_length_405_cov_18.449383
CAAGATGTTTTTTTTAAAAAAAAAAAAAATCTACTATAGCAGGCGCTTCACAGACTCAAT
TCTTTTCTTCTCTCCAGTATCTTGCACTTAACACATGTAGCAATACCTACAGGATGGGGA
AATTGTGTAATTCACCAGTATTTGTTTAAGTGGAATATGACATTTTATTTCTAGATATTG
TTTGACTTTGTATAAAAAAATATATACTGTACAGATTCAAAAGTATATTATGACAAAAAA
ACTTTTAGAAAAATATTTATTTTTACTGTTTTGTAATTTAGACACAATACTGTAGCTCCT
CTATTGCCAGACTTACTGGAAGTGCCTCTCGATAATGTATTACAAAGTAACTATACAATA
TATTGGGATTATTAGAACCTGTCACTAGCAGAGCAGTGTTGATGTTGTAATGTGAATATT
GTTGAATAATAAGATTTATAAATGCTGCACATGTGTCTGTGTTGTCCTTTAGCCATTTCT
CCAGCAACTCATGGGAAGAGCCTCACCTTGGGTTTATTATATTCAAGTCAAACATTTTTT
AAATTACGAAGTTCAAATTGTCATTGGATAACACTGTAAAGTATCCc
>NODE_387_length_549_cov_6.029144
TTCAGATTAGCCCAAGTACAGTACGCAGAGAGCTTCATGGAATGGGTTTCCATGGCCGAG
CAGCTGCAGCCAAGCCACACATCACCAAGTGCAATGCAAAGCGTCGGATGCAATGGTGTA
AAGCACGCCGCCACTGGCCTCTAGAGCAGTGGAGACGCGTTCTCTGGAGTGATGAATCAC
GCTTTTCCATCTGGCAATCTGATGGACGAGTCTGGGTTTGGAGGTTGCCAGGAGAACGGT
ACATTTCAGACTGCATTGTGCCGACTGTTAAATTTGGTGGAGGAGGAATTATGGTGTGGG
GTTGTTTTTCAGGAGCTGGGCTTGGCCCCTTAGTTCCAGTGAAAGGAACTTTGAATGCTT
CAGGATACCAAAACATTTTGGACAATTCCATGCTCCCAACCTTGTGGGAACAGTTTGGAG
CGGGCCCCTTCCTCTTTCAACATGACTGTGCACCAGTGCACAAAGCAAGGTCCATAAAGA
CATGGATGACAGAGTCTGGTGTGGATGAACTTGACTGGCCTGCACAGAGTCCTGACCTGA
ACCCGATAGAACACCTTTGGGATGAATTAGAGCGGAGACTGAGAGCCAGGCCTTCTCGAC
CAACATCAGTGTGTGACCTCACCAATGCGCTTTTGGAAGAATGGTCAAAAATTCCTATAA
ACACTCTCCTCAACCTTGTGGACAGTCTTCCCAGAAGAGTTGAAGCTGTAATAGCTGCAA
AAGGTGGAccg
>NODE_388_length_765_cov_35.657516
TGGTTACCAAGCGATTTATTAGAGAGCCCCGTGTGAGGAATAATAGGTCACAGTATAAAA
GATCAACCAGCGGCGCTTCCACACGCCCACAATTATCTCTTAAACAGGTTGTTGTAACAT
TATCATGTACCTACATGAGGCAGCAGATAGTTTGGTGTCCCTAAAACATCTCGCAGGGAG
AAAACTGCCAGTGTGGGTTAAAAGCGCCGTCCTCGGGGAGCTGTGTTTGCGCTCAAGAAC
AATTTATTGCCGATGGACATATGGCCAATATTTTGCCACACGTCATAGCAAGGGGAAAAC
AAACACAATGCAATGTTAGCGAGTCAGCAAGAGCAGAGCCACTTGGCCAGCTATGCAAAC
GCTCTTGGACAATATGAGAAGAGGAGCACTTGCTTTCTGGGTATATAAACCACATCAGGC
TTATCTCTGCACGCACTCCTGACTCCCATTTGGAGATATTTCATTAACTCTGCGCGCTGT
CTTAACGCTGGCAACACATTCAGCCCCCCTCCAAGTCTAGGTAAGCGCACTGGATGCTCC
AGGCACTTTGCATACAGCATTTTATTCATTCGTTTGTTTATTTGTTGGTTTTTTACAGCT
TACATTGTGTATTTTCTGCCTGTTTTGTGCGCATGGACGCGCACCTGAGTCCTTCAGTGT
AGAATAACCCTATTTTGACTCCTTTTTTAATTCAGTTTTGAAAGAAAGTGTACTTATTCA
GATTGCAGGCCTGTGTGGTTTTCACCTAGTGATCATTCCACTCTCACATGGCCAGTCTGC
GCTGGCTTGAACACTATTATGATGAAAAGAGTGGCCTGCAGCCTCAAGCAGGAGAATTAA
TCCCGGTATTATTTGGAAACTCTAAAATACACTCAGTCCAATAAAATGCACTGAGAAAAG
TCCAGCTCTTAAAGTTAACAAAAAGGCACACATTATAAataacgcac
>NODE_389_length_833_cov_15.235294
CCACATTCTCCCTACTATGGAAAAAAAAAAGCAAATGGTTAAGACTCCTTAAACTTGTTG
TTGGTGTGTCAGCGAAGACATGAGCGCTGCGCACGCCGTGAGCTTAATCCAACAACAGCC
CGTCTGCCATACTGTACACCCCGCTATCTGTGAGCGAGTGGACCCCTTCCTCGCAGCCAT
TGTCATATATAGGGGGCATTGTCACATATGAGATGGACTCATGTAAATGCGGTGACAAGC
TAGTGTCTCGGCTGACTGACAGCACAGAGGGATTGGGCTAATCTGAGTGACTGATTTGAG
GCGCACAGCGGCTCGGCTGTCCCCATAACTCCTGAGAAATAGACAGCTTCAGCGGAGTTA
TCTGTGTTTGTAAGTCCTTCTGCTGCGCTGGGATGACAATAGGGATTAGTGCCAAGGTTC
TTTAAACTGTTTTTTTTTTTATTTTATTTTTGGGCGGGGGGAAGGGGGGCTCTTATCGGT
GTCTCGGCAGGATGCTGCCGCAGCCAGTTTTCCTTGACTGTCAATTAAAGAGGGGATCAT
TAACTTCAAGGGTATAAATGTTCTAACACTGGTATTACGTTGGGAAGCTAAGTCGCTGAC
AGATGTTCCAACTTTAATTCTCCACTTGTTTTTTTGTCCTTTAATTAATTTATGTATCAC
TATTCGGGTTTTAAATATTTTTTCCCCCTGTCTGCTCTTTGTTAGCCTGTAATCTCAGTT
ACCATGGTAGTCGCAAAGACGATTGGGCCTTGTCACTCGCCTGTGTTTCTTATGAGGTTC
AATCGGCTAATGTATTCAATATCATCCAAACTGAAAGGTAAACAGTATCTAATGGCACAT
GTGTTCCTGCACTGCCTCGATGCAGCCTGGAGGCGCTGGGCGGGAGGAGAACAGCACGTC
TGCCTCTAGTTCTTCAGGCTTTGCGCGACGACCCAACTATTTAGAATGGTGCTTGATAAA
AACAAAACGAGCGCAGCTTGTATGTCTGTACATGTGTGGTTCTTTGGGAGGTaaa
>NODE_390_length_940_cov_32.624470
GTACCTCGTAATGTGTAATGTCTTGTTACGCTGCACACAAATTCGCACACCTAACCTAAC
TATTCAGAACCCCTAAAGAATTTCAATTTCCTACACAAGATACCTGAGAAACATCTAATT
ACACGACTCAAGAATGATTGAAGGCTGTAGTAATGGACTGAATGGTGACGCGGTGAAACA
CCTTGTTACAAACAGTTTCCTGGATGCCATCAGTCACACTGCAGTGGGGAAATACTACAG
CAACAGGTGAGACAGTATACAGTCTGAGGCGCCCAACCTCTCAGTGTGCTTTAACACACA
AAGTGAGAGAATCCAAAGGGAAAGGACGAGGACAGGGATGAGAGCAAAGGACGTGGGGAT
CATACTGCCCAAAAAATGTTTGCAGACTGGATACTGAACACCGTTGTTGAGGTTACTATT
TATCTCATGCCAGCCAAGTTGGCACGCACATCTGGCGCTGGGTACTTAGTGCAATTATTT
ATGATTTCCTCCAAGATTTAAAAGCTCTTCGCCCGGCCTTGTAATGCAGTAACTGATTGC
ACTGCTAATGTAATTAAGGGGAGATTATGATGTCCACGTGGCACACCAGATGGTGGCATT
CACAGCGATGGGGGAAGGCACAACTGGCACACCACTGCACAAGGGCAGTGAGGCGCAGTC
AGTCGGAGCAGTCCAGACTCCCCACCAGACGGAGGAAAGTATATGTGTGCATGCGTGTGT
GCGTGCATGTGTGTGTGCGGCGTGCTTGCACAGATGCATGTGAGTGTATGGGTGTATATT
TGATGATAAGTTGAGCGATAAAGTGTAAGCTGATAGAGATGAGCAAAATACCATCAACAA
AATTACTGACACTACGCCAAGTGCATCGGATACATGCATAAGCTCAAAAATGCACCATAC
AGGTCAAATAAGGACCTACTGTTTGATCTTGGAAGGTTCTACATTATCTATAGGCACTTT
AAGAAATCGCTGTTCTTTATTTCAAACTACAAATAGCAAGAATTAGTAACTGAATCTGAC
AGTTCATACATTTTCAACTTGTGCAATTCAGTGCTTTAGCCAAGAAAGCAGATGGCATAA
ATGGAAAATTAAATCACATTTGGAAAAGCCATCATGtttcag
>NODE_391_length_558_cov_43.960575
TTTGCACGCAACATTTGAGAATAATGGATGTGAAGGCACACCAAACACGGACCTTTAAAA
ATGCATGAGCGCCCCCCAAAAACCTCCCTCTCCCTCCACAGAATAGAGCTATCACTGGTG
CCTGTTATCTCCCCGAACCCCCAGGTAGAAAATGGTAATGATACCACTTAACATCGCTGC
ACATATGGAGGGAAAATGGAAATGCCAACAGCACCTCAACTATAAAGCAAATCAAATTGA
AATATTAATCCGCTGATTAATATAACATTATGAGAGCCCATTCTCTTTGTTGTTAAACAA
CAAAGGGTTGCAAAATAAGCAACTGCCTAAGAGGTAAGGGGTTTAAAAGAGTCCCACAGA
GGTGCTGAAGCCCCTCTCAAACATCATTACTCTGCATAATGTATTCCCTTCCACAGTGCT
GAGATTTGATATTGATGTTTACTCATTTATTTTTTAATTAACGTTCGTTGTTAATGAATT
CTTTGATGAGAGGCATTTTGTAAATCATTATCCTTGGAAGAGGAAAAAAGGGATGCATCG
CTCTTGCCCCTTATACTTGTGACAGAAGAAAAAATGCGAGGTGTAAGGGGAAAAAGTTGC
AGCAGAGAAGTAGGGTCATTGTTTAAAGTTTGTTTTTTGATGCGTTGATTTTTTCCTCCC
CCCTCGCCTCCCGTGTTGCTGCCTTTTTTTTGATTGCATCGTATCTACGGGGATGAGCGA
GTCGACAGGGACTCGTGCGg
>NODE_393_length_893_cov_36.021278
AAACTAATAAGGAGAGTGATAATGGGGCCCAGGAGAATGACAACCCAGATGGTGGTGTGT
TTGATTCCCACTCGAGTTTATTTCCAGTCAAACAATTACATGGTTAGAGTTTCTGTGGAA
ATCAAAGTTAGCAATATTTGAGTATCACCTAATAAGATGCTATAAAGGCTGAACTTGCCT
TAAAAACTGCACGTCATTCAACTGAGAACGTAACTAGATGCTCCAAAAGCAGAAAATTCA
CCTTAAGACTTACAGTTAGAGGCAATAGCAGTGATATCTGTGTTCTTTATTTAAGTATAA
ACTGATTTAATACTACCATGATGTCCGGTAAGCCTGTCAGCCAGCAAGTTTCATTTTTAT
GATTGTATAAGCCAGAGGGCCAGCAAGCTTTTCAGTCACAACCCATCAACCCAACCTGTG
TGATGGTATCTGCAAGTTTTTCTGGAGGTGGGTCAAATCTAGCTTAAAAGTCGGTCCCCT
TCACATCCAATTCACCGTCACATTCTTACCTACAGGCAACCTCTGCTGAGCCCCGGTCAT
TAATCAAAGCGGAGTGCTGTCCTGACCTCAGCCCCTTCCCTTTGAAGTGCTCTGTCCTCT
GCAGCATGAGGAAATCATTTGCTGCCTGATTCAATGAGCCATCAGTCGAGCCAGCAGACC
TAATGACATGTGAGAATATTAACCTCCTACCACCAAGAGTGCTGCTGCTTGGGAAGCAGT
CTATTATTCATCCAAGGTTTTACTCAAACCCCTTTTTTCACAGCCCTGCCTCCCTGTTAA
ACCCTTCTAAAAAAGCTGTAGGCATGCAGCCATCCAGCACTCAATTCAGATATTAATCCA
GTTATTCTAGTCTTTGTATGGATTTAATGCTACATTCTAACAAATAACTTCTTAAATGTA
AACAAAAGGTCCGTCCCAATTCTATAATTCATAAAAGGTTTTCAGGTCCTGTGTGCCTCA
TTTTTAATTATTAACAGTTGGCAAACAGTGAAAGTGATAATTTCTATGATTAGGACAAAA
TATTCAATTGTATATTTCAATATAGCTAAAAATTTAAAGCAGTGAAGatggatat
>NODE_394_length_689_cov_25.988388
AATCTGACAGATATCATGAACATGGCTATAACTCCTATCTTTTACACTTAAATTCTGGAG
CCATAATGCATTGGACTTTGAGAGTTACCCCAAGGCTCACTAGCCGTGTGAGTCATTGAC
ATACCAGTGACTCTGACTGCACAGTCAATTACCCATCTACCTTTCATGGGACAGGAGTAG
AAGACAGGGAATGAGTTCATCCATGCATTCAACCTACAGCAAGCCATGCCTCTATCGGAG
GTGAAACCCATATGCAGAATGGAGAGACAAGAGGATATTGGGTTATTTTTTTTCCTATGT
GGAGAATAAAGGTTAATAACAGTCCTTTCCTGTGTCATATTTGACATGACCAGTCATCGC
AGTAATTACAATCATTACACTCCAAAGGATGTCTAGTTATCCCTCTTAAACACAGGCCGC
ACAAAAGAAATCAATTATTCAATCAGAGCTCTCCCATTCATCCCTGCCTGAGTTCACTTA
ATTTTGGGCCTGGGTGAATCTGCCGCAAATAAACCCCACGACCGGAGAAGAAAAGACGAA
CAGGCCCCTAATTTGTACCCTTTCAGGCGGTCAATCACTTTTCAAAGGAATGCAAGCTTA
TTCTGACAATCAGGCCGACGTGAATGGGAATGGGTTTCATCTGCTACTTTACATAAGTTA
TCTGGTGATAAAGAGGGCAGAAGAAGAGAGGGAGGGGTGAACTTTCTGTTGACAAGTGCA
GCCTGTGGCCCCCTCCTCTCCCACTCTCAGCCCCCTCTCTCCTTTCTCTCGTCCCCCCTT
TCACCTCATCTCTCACCCATCCTCCGCTCCTCATCTTGCCCGTGCCCACTAGGATTGGCA
GCATGTAATTTAAGAGCAtgggcacaaagac
>NODE_395_length_183_cov_7.459016
GGCTGCGTTATGCACTGCCCATTGTCAGTGAATGGGAGAACGTTTTGGCCAATATCTCCG
GAACCAGACGTGCTAGACACCTGGAAATGCCACCTGCCCCACCTAATTTGGCTATGCTGA
AGACGCCGGTCTCAGTCCCGAGTCTCTACGACCTTCCCGTCCCGAGATACAGCAAAAAAT
AAGAGGTTTCTCCCACTTCCTGACGTCGTAGAGACTCGGGAGTAGGCTCAGTGCGATCGC
GGCGGCAGCAAATGGGGGGGTAGACACAAGTTTCATGTCTCTAGCACTAACCGTTTTCCC
AAACCCAGGCCGAGACCCTAACCCTAACCCTAACCCTGGCTGCGTTATGCACTGCCCATT
gtcag
>NODE_398_length_607_cov_44.914333
GTTGTGCCAGTCCTTTTGCTACTTAACTGGAAAAAAGAGAAACATAAAATGTAGTTTTAC
AGCTTATATATGACACGAATTGCAATGAATGCAAGTCTTTTATCATTTAAGAAGTGACAA
GTGTAGCTGTTGCTGTCCTTGTAATTGTTGATGCATTGTGATTTGATGCTGGATTGAAAA
GGTGCAGAAACTCAATCTTGATATCTAGCCTCAGCTACCAATCTGTCACCTTTCTGTGTG
CCTTCCCAACAAAATGAAGTCTATAAACGGAGAACACTGAATGTTCTTTTGTCATTCAGT
TGATAAGGGGACGGTGCTACTACTAAGGCCTGAGGACTAATGAATCTCCACTCCATTACC
GCTGAATCGGACAGATTGCTCTCCCGGAGAAATGAATTGAGTTTTTTGTATTTGTGAGAT
CATTCTCCCTCCATTAACTGCTCTTTATCCCGTCTCTTCATCACAGGCAAATCAGGTTAG
GCAGCCATGATTAGCTGGGGTGGCCTCCCTTTTTAAAAGGTAATTGGGTTTGGCGGCTCA
GCTGATAGTGCCATTAGGACCAATAAAGGCTGGGCTTGGCTCATCGAGTGAAACAGATTC
TTCAGCAGCAGATGGCAGACGGAGGGAGAGAGCTCTGATGCATTGAGGCCGAAAACAAAG
TTTGTGTAACCAAAGTAGTTTGGGGGCATCCTCTCCTCTCTGTGCATATGCCCCCGCCAC
TTTCACGGAGGCCACTTTAATATTTTTGTCTTTCTGTGGTGGTGATGGTGACATTTTCAA
ATGGAGGCG
>NODE_399_length_699_cov_29.414879
ACACCTAAAAGGCCTTTTGAGGCCTAAATCGAAGCCTTTCAGCAAACATAGCTGTAACAT
TTGGATTTTCTCAACTGTAGGCCTCTGTGTTTATTCTAACCTGAGAATGTAATTTTTTTC
CAGGATGCCACTATGAGGCTGAATATTTCACCTATGTCCCAACAGATCGACAAAAAACTA
AAATATAACTTCTGCTCTACACCACTGCTATATGATATTGTGAAATAAAATATTGACTTC
ATAAACACAACAGTAGTAAAAATAAACCTGTACCAGACTGTGTTATGCCTTGCTGCAAGC
ATCTACGCTTTAAAAAAGTAAGGTTGAGTGTGCAAGAAATGTGAAATTCACAGAGAAAAA
AAAAGTATTCCCAGCATGTTGCAGAATACCAATATCCTTAAGCAGGCGGGGTTTTTGATG
TATAGACTCCTGCCAGTGAATTGTACAGATGAGACACTTAAGGCAAGACAATAGTGTTAT
AGATTGTGGCAAGAGTTAAATCAATAGACCTTCTGAGGAGTAACAAGACACCCAGTAGCA
AGTGCTACTGCTTCACACACATAGGAGGGGCTGGGAAACAAATGAGGACTGGCAGACAGG
GGCTAAGACCTCAGTGTCACTGACTAGCCATTAGATGTTAGTGTGTATGCAGCTGTGTGT
CTGCGTGTGTGCATCCTTGGTCTACTCTGAACATGTGTTATGGATGTGTGTAAGTGTATG
TGTGAATGTGTTTGTAAGGCATAAGCAAGAGCAGCTACCTGTGTTTTGGTTGTACTTTTA
TCTCTGCTTCTTGGCCCTGTAATCTCCCACTGGGCATCAAAGCAGAGCCCCATCACTAGC
TCTACCACACCCctatatatcccccagatccctgtgtgtta
>NODE_400_length_885_cov_20.724295
AGATATCTTTTCCACAGTCTGAATATCAATAGGAATGTTTATGTTGGCTTTGCGAATCAT
GTTGTGTGGCATTTAATAGTTTCTAATGGTGGCCGAACGCCTCTTCTTGTGTTTATGTTT
GTATATCTTACCCACAGAAAACAAAAAATTATGAAAAACCGACATGCTATTTATGATATT
TGTCCATTTGTTTTAGATGTATGTAGTGTTGTGTGAGTGTGTGTGTTTCTGACACGTGTG
TTTGTGTGAGAGGGAGAGAATTGGGCCAGTATCCCACCTAATTGTTATTGCGTCTGTGTT
TGGCCTGGAGACAGTCGATAGGAATCAGCAGTGAGCCTGCTGGTGGTGCTGGTGGAGGTG
GAGGGGGGGTTACAGAGAGCTGTGTCTCCCACTTCCCAGTGTCTTAGTTGTAATGCATCC
CTCCACTAACAGGGATCAAGGTATTAGGGATTCAGGTTATTTGTATTGATTTTATGTGCT
GTCATGCCGGGCTCGAGGACGCCCTCATATTTGTGGAAATTGCAAATTCCACCTCGGAAA
TGTCACCAGCGTTTAATCTCTTCTTGAGTGGTCAATATGGGACCCTCACTCTGGTCCGAC
CACGTTTATTAAACAGAGACCAAGCGTTTCCCACGGTTACCATGACACCATGCACCACGG
AGCGGGATTGGTCCAGACTAAATGGGAACACGGGAGTGAGGAAGTCCAACTTCAACATTA
ATAACTTTTGATAAGATCTGTGTCGATGGTTATGAGATTGTTCATGGATAAGGAGAGTTG
ACTCTGGATTAGGTTCAGCACTGGGAGGAGTTGTGTTCAGAAATGACACTGAGAATATAA
TGAGATGTAATTCTGAAGGGGGGCAAACTTACTTGTTGCACTAGAAGTCAGTGTGATTCA
CAATATTGTGCCGCTTTGGAGGCTGGAAAATATGACATCACTGCAAATTGAGTCCACTAA
CTAAGGTCATTGTCATTATTCTATGAGGCCTCTTCAAGGTCCGTAAAAGCAAactgcttt
gttgcatctgccaacatttgcatgctattatcatctttgctttatcc
>NODE_401_length_439_cov_7.956720
GCGTCCCTCCTCCACTCTCTCTCAGAGGGGAAGGGGTGGGTTTGGAGATGGTGGAGGGGG
GGGAGGACGGAGGGTTATCAATCTCCACGCTGCTCATTGGGCTCGATTACTGTATGTCCT
GCTGATCTCTGATGTGCTGAAGTTCACACACAGCGTTTCTTTTCCTGTCTTTTCTGTCCA
TGTCATCAGCTGCGATTGTCTCCAGCGAGCAGAACCCCGTCATCATCATCGCGGTGGTGG
CCGTGGCGGGGACCATCATCCTGGTGTTCATGGTGTTCGGCTTCATCATCGGGAGAAGGT
ACGCTCTCGCGGGCCCCATTGACTCTCCGCTCCTGTGAGTCTGCGCTTGTCAATTAGCCT
TTCTGTCACTCACAGGCCTCCACGTCTGTGGAGTTGTCACACGCGCACACACGTGCACCC
ATCATCTCGTGGCATGCTGTGCTAATGGGTTGTGATGCATCATTTTCTCCACATCAAGCC
CCACCAACTTTTTTTTTAAAGCTATTTCTGCAGAGCCATAATGAGACAAGTACTCCAGCG
TGAGAAAGCTTTGGCTCTGCACTCCTTGTGTTTTCAGCGTGTACGATCCTGAGTGCAGGA
CAAGCATGGTTTTTTCTCTAt
>NODE_402_length_798_cov_34.486214
TCCACTCTTACACCACTGGCAGCTCACCACTGAAAATAGACACACTATGTCATTCTTCAA
TATGAGTGAGACACATAACAGAGACAGGACTGTGCACATCCTATAACTGTCCTTCTCTGC
AGGTCTACAAAAACACACACACACACACACACACACACACACACTGAAAGCTCCCGTCTT
TCCATCTGGTAAAGTGGGCTGTTGTGATTGATTTGTGGATTTGCTCCCTCTTTTTTTCTC
TCCATTTAAGTGAAATAATGTATGGAAGCAATCTGGCGACAGACATTTTGGAAAATCTAT
TTGAAATCATTTCAGTTGAAGCCATGGCAGTTTGTCTTCTTAGCGGAGAGGAGCAAAGTA
TAATTGTCTGCAGTCTAGTAAAACACAGTATAACTGCCATCACACTTGACTGAGCTTATA
GCCAGCTAGTCCCATGGCCTCTAGAAGATAGAGCAGTTAATGTTCCCTTTTATTTTAGAG
GATATGTCACTTGTATCGCAGATTTATACCATGATACAGCAATTTTGTCCAAACAGATGG
ATAATGGTGTCACCAGCAAAAAGCCCTGTTTTTATTGAGTTTAGAGCATATTGTTTAGAT
AGGCGACTGTGTTGAACAGCTCCGCCAGCTCTTTCTCCCTTTATCTCTCTAATCTTGCCA
GTATTAGATTTGATCATTTTTGTTTGAAGGAGGAAAATGTGGCTGTAATGGTTTCCTAAT
AGCAAACACAGGGGATACAAATCCAGGGACCCTGTTCTGTAGTGCTTCCATAAGCACCAC
TGATTTATAGAGGTCTTTATGACAGAAAGGAAAATGATCTGCTGCAGGTATAAATCAGGT
GAGGAGTAGGAAATTGAACTTAGATATCATCTTGTCAGATGCTTAATGCTCTTCCTCCTG
TCACATTCGATAGGACCAATTTGGAGAATCCTGCAGAGGTAAAAAGAAGACAATTAACAa
tgacagtgtggtaatagatg
>NODE_403_length_903_cov_28.788483
CCAAAACCGACAGACAGAAACTGATAACAGAACTTTTTTTTTTTTTGGGAAAGTAAACTT
TTGTGGCTTAAAAAGAAGGAAACGAAAAAGGAAAAGTCTTGCAAGGCAAATATCACACAG
CGCTGATTCACCGTGTGACCAAACACTGAGCCCAAGTTGAGACTAATGAAGTCTTTAATT
TGGTTATAGTTTATTAATGTCAGAGACACTCCGCCATTAATCATATTATAACGCCCCTGA
GTGCGCGTGTGCTTGCACTAATGTGTGTATAGCCTGTGTGTGTGTGTGGATGTGTGTCTC
TTCGCGAGTGTGTTTGAGCATATGCCTGTGTGTTTGTATGGGCCCTTGCATATGTGCACG
CGTATGTGCGTACATGTGTGTGAGAGACAAGTGTGCGGCTCTCCACCAGCAATAATATCG
CATACATTTTAAAGGACCGTCATTATCGCCGTGGGTTACCCTGCAGCCCCCCATCACAAA
CCCCACAAACCATTTTCATTCCAAACTCATTAATATGCAAACTTATTCAAATGAGATTGT
AATTAAGCATCTACTGAGTGGGAACCCTTTTCATGATAATTTATGATAAACTCCTCGCCA
CCTTTGATTGAGATTGATTTTTGGCGCAGGCAAGCCGACCTGAATACAAAGCTACACCTG
AGAGACCTGGAGGGAGAATAACACTTTTAAAACAGCAAACTTATTTCATGGCTGATTGTG
CCACAATCATCTTGGAGGAGTAACAAAGATCTATTTGAATAATGCATTCCCACTGTGCTG
GTGATGTGCTCAGCCTAAAAGAAAAAAGAAAAAAAAACTGGGCATATCTGTTCTTGGCAT
CAAGGTGACAAAGTGATGTGTGTGAATGTGTGTCTGTGTTTATAATGGAAGGTAAACCAA
GCATAACTCAGTTTACCCAGTGTTTTATTGGAAGGATTACAACCTTAGCTGACTAAAAGT
GACACTTTGCAGAAGTAATATTAGTTTTATGTTCATATAGATGGTCTGTTGTCTCTATTG
TGATCATCTGGTGCTCAGATTGTAtttaccgggacatcactattcataattcaatgtatg
taaga
>NODE_404_length_626_cov_23.586262
GAAAGAGTAGTGTTCTTACAACATGATTGTCCAGAGGTTTGCTGGTAATTGTATTTGTTA
AGAGTTAAATGCTGCTCAATTAAAGACAGAAAAATACAACTTATTTTTCTGGTAAGCTGT
CACAGAGGGAACATAAAACAACATGCTGTAAAGTGGTTTACTGCTGAGTAATGTTAACGC
AAGCAGCCTACTGTGAATGTCTGTAATCAAAACGACCATCATTTCCGACGCACTGTGTGT
CTGTCCCCTCAGCCAGACTGTGTGGAGGTCTTGTTTAGTTTCTAATCACAAAATGCCCAC
CAGTTTGCGACCGGCGTTCGTCCGCCCTCTCCTTCCCCTGCCTGTGTTTGCAGGTTTGCA
TCTGAATCAGGGGGCCGGTGGGGGCCCGAGCGCTCTCGGCCACGTGGACCAGATTGATGT
CATTGTCTCGGCACACTGACCTTTGCTGTAATACCCACGGCAGACATCACAAACTCTCAC
ATCAATTTAGCCCAATTGGATGTGGCATGTCTTGGCTAACTCAATTTGTGGAGAAATGCA
CCTGTCTCTGCCTTCCCTCCCTATAGATTTACTCAAGGGGAGGGGGGAGGAGGCGGAGGT
ATTGCAGGGAAGAGAAAGAGAGAGTGAGGGGAGGGTTTCAGAGTGGAGTTGGCTGCTGAT
CCGCTACCCTCCTCCCTCCTCCTCCCTCCTCCTCCTCCCCCTCCTCTTCACCCCCCCCAA
AAACACTCACCCACATGCATATAAACACCGTACACCAACTTCTCCCTTTTTCTCTTTCTC
TCAGCTCTTTTCCCCCTGCCATACTTTg
>NODE_405_length_817_cov_19.244799
GCTCCCAAAGTTTGTGCACCGGTGCGTCAAGACGCAGGCTGAAAATTCGTTGCAAAAATA
TTATTAGAAATGTATTCTTCTTTTTGTATCATTATTATTATTATTTTCCATGCACCAACT
GTGACATGTATCATATGCTGGTATATTCTCTGGCAGTCCTAAAGTCGGCTAAAATTCACA
GGTTGTTTTCGTTTGTCCCAATCTTGCAAGTATCCCAACTCCCCTTTAAGGGTGTGGGTC
TAGGTGATTTAAGCCAATGATATGACTCGGTGTTCTGCAGGAAAAAACGGTGGCATGTGA
GGCAGTGGGTCTTTAAAGGGCTGCTCTGCCCCTGCTCGCAAGCCCAATCTCGTAGGACTT
GTTAGCGTATCACGTGCCAGATTCTTAATGAAGTGGACACACAGGGGCCTCGTGTGCGCA
TGCGCGTGGTGTAAAATGTAGTTGGAAATGAGGTGTCCGTCTTGGAGTAGTCGACTTTTA
AAAAGCATCGGCAGCCCGTGATATGACGACTTCGCTGGTTCTGCATCCACGCTGGGCGGA
CACCTTGATGTACGTTTATGAAAAAAGCCCGAATGAAAACAACCAGAATAAAAGCCAAAC
AATGGAGGGACTGAGCGGTAATTGCCCTGCGACCCACTGCAGGGACCTGATGTCGCACCC
CGCGCTGGGACGACATTCTGGCACCATAGCGACCCACCAGGGCTCCGTGTACTCGGATAT
TTCCTCTCCAGACACCGGCCGGCAGTGTCCCGCTCCTCAGACTTCATCCAGCGCATCTTT
GAGTTACGGTTATCCCTTTGGAAACCCATATTACGGCTGTAGATTATCTCATTCGCACAA
CGTGAACTTGCAGCAGAAGCCCTGCTCGTACCATCCCGCAGAGAAATATGCCGAGCCCAG
CACAGCGCTGCCCACGGAAGAACTGTCTACCAGGGCGAAAGAGTTTGCCTTCTACCCGAG
TTTCGCCAGCTCATATCAGGctgttcctggatatctgga
>NODE_406_length_674_cov_28.227003
CCCCATGTGTTGATCTCCTCGCTTCCCCATTCGCAGACCTCTGCAGGATGCACATGACAG
AGCGATTTAAAAAAAGAAAAGAAAAACTTTAAATTGATTTGGCAGTGCAGGACTTTGAGC
ATCCTTATAGAACACTGTTTAAAAGACTTGAGAACTCATCCCCGCTGTCTGTCGAGGTGA
TCTTATATAGACCTATCTGGAGGAAGGGGAGCTTAAAGACTTGAATGTGGTAAATGTTGC
AAGGTAACTTCAAGTTGTTATGTGCAATACTTCTTTTGAACCTTTTTCCAGATAAAGACT
CTTTGCAATGTAATTCTTTAATGCCATTTTTAATTGCAGACATTTAATTAAAGAAGATGT
TAATATGTTTTTCACAGTCATTTTCTACTGTTATTGTAATCCTTTTCATGCTGGTGTTTG
TAAAAAAGAAAAGAAATCAAACTATTTGTACTAATATAAATAATTGAAGTTATTTTTAAA
ACATTAAAGGTTTTGTGCTCATTTGCTTATTTTGTTTATTTTAAGCTACTGTGATTGATT
GCATTGTAATTATTAGGTCAACAATGTATTTAGCTGTTTATTGGTATATTTTTAATTGGA
ATGTATAATTGATTTTTATAATTTTGATCAGATTTTTGTTATATTTTTGAGGTGAAGCTT
TTAATATGTTAAAGTGTCTAGTTTTTACTAATTGCTATATTGTGCTCCACAATATATGGT
TCACATTTTCTGAAGGAAAATAAATATTTAAATATTTGTCTGTTAATGATGTTACTTAAT
GGCAAGATTTCAATAGTTTTTAACTGTGTATGGGAAGGTTGTTGTatttattaatagcat
tttttacttaagatat
>NODE_408_length_529_cov_28.822306
TTTCTTTTACCTGTAGTGTTGGAACAGTTAAATTTAAAATTAACAGGGTTAGCTAACTGT
ATTCCAAATATACGTTTACTTATTTAATATTTCTGATTTATGTGCGCAGTGCGTCCAGAA
TCTGAAAGAAGTAAAGCGAAACTTGCCAACTAATCGTCCATTTATCACAGTCTCAGTCAT
TTCTGGTCACAAAGTAATCAGAGGCAGAAGCGGGCTCAGCTAGCAAAACCAGGGAGGGGA
GAGAAAGTGGTAAGCAGGGCAGAAAGGAGAGGAGTGTTGCTGAGGTTTCAGCAGGAGGCA
TTTTATGGTGACTTGGTAAGGGCCTTGTGGAGCTGCTGTGCATCTGCATGAAATGATGAG
CCTGGTGTCAGGACATGGATCATCCTTTTACACCGAGTAATGAATACAGATTGCACACCG
GATAGAGAGGCTCTGCAATCTGCTGCACCACAAATGAAACAACTGCCGTTCTAATCAAAT
AGTCTTTTCATGCCAGCGCAGCCCTCAACTTGGGCTAAATTCAATTCCAGATTCACAGAT
TTGTGGGTTGGGGGTTGGGGAGACGCAGGAGGCAAGGGGGAGTTCTAAATGTTGTAATTA
GAGTATTGTTTAATGTGTATGCGTGTAGACGTGTGGGATGTGCGTGTGTGTGTGTGTGTG
CGTACGTGGTGGTGGTGGGGTGAAGGGGGGGGGTCCCTGGCATCATGTCGt
>NODE_409_length_751_cov_20.579227
GTCTCTCCCAGCCACGGTGCTCCCCCAGCCCACCCCATAACCCCACACTCCCCTCTTAGA
GCTGCAAGGCACAGGGCTGTGCTTTATTTCTCTGCTCATTTTTCTCAGAGATTGGTACCT
TCACACGCAGATCCATACCATGCTCCTGTGCAGTGCAGGCGGCGGTGAAGAAAGAGGGTT
ATATTTTCCCCTTGAGTTAGGACACCTCATGACAAATGATAATGGATAATCAATAAAGTG
GGAAATATGAGGCAGCAAACTTTATGAAGCCAGGAGACATATTACTCCCCAACAACACTG
GTTTCCCTTAACAAAGTCACTACTCGACTGTGCCTAATAATCTGAAGGAAAATCAAAGGA
CCCGCAACCACATCAGCAATATTGGCAACTTATTCCACTTTAATGGCATTTTGATTGATT
TTTTCCCTCTTCCTAATGGTCGTTTTATAGATTTGACGCTGCTTCTGCAAAACAGCAGTG
TGTAATAAACCTCCCCGAAGGCAAACGTTAGCCATTAAAGCTCTTGTCTTACTAGCGCTC
ATAATTGGAGGTTGACCACCACCACATTTTGGTCTCTCACATAACACACACTTCTAGGAC
GAGCCTTCTCTCTCCTGCGCCTCTCCAGCCGTTTGATATTTTTGGTAGATGGCCACAATA
AGTGATAGGATCCCTTTCTCCTGCTCTTTTTGAGCGATGGGGTTAAAAATAGCCATAAAG
AGGTGACCTTGGCGCTGACATTGTGGAATTTCAGCCAAGCATTGACCTGATGAAAATGGA
AGGCCAGGCTGCTAATAAATCAGGATGCTTTTAAAATGAGTTTACCCTAATGCTCATTCA
TCACGGGCTGTAATGCCATTTGCAGGCCTGGGATTCGCTGCTGTGCACAAACACAGCAGT
AAATAACAACAGGgcccttgcatccttcgcatc
>NODE_410_length_284_cov_13.482394
GACCCAAAAAAGTGTCACTACAAACCTATACCAATCAACTCAGAGCGGTCTGAAACGCGC
TCTCAAGCGCCTTCTGCGGGAACTTATCTTGGCTTCAGCGCTTCCACACTGGCTGCGATA
TGCACGTCCCATTGTCAGTGAATGGGAGAACGTTTTGGCCAATATCTCCGGAACCAGACG
TGCTAGACACCTGGAAATGCCACCTGCCCCACCTAATTTGGCTATGCTGAAGACGCCGGT
CTCAGTCCCGAGTCTCTACGACCTTCCCGTCCCGAGATACAGCAAAAAAATCACAGGTTT
CTCCCACTTCCTGACGTCGTAGAGACTCGGGAGTAGGCTCAGTGCGATCGCGGCGGCAGC
AAATGGGGGGGTAGACACAAGTTTCATGTCTCTAGCACTAACCGTTTTCCCAAACCCAGG
CCGAAACCCTAACCCTAACCCTAACCCTAACCCTAACCCTAATTCc
>NODE_411_length_395_cov_10.835443
CATTTCTAACAAGCATTTTTTTTCACATGCTGAGGCAGAAATGTCGCAGCACAAGACAGT
GAACAGAGTTAAACAGGAAAGTGTGCACCGACATGTGACCAACACCGAATGCAACGGAGA
GAAGGCAAGCAGGCATGCAAAGAAACAATGGAGTTATCCTATTAGAGACAAATCCACACA
GAGGCACAGATTTACAGCGAAACACAAACACAATATTGGCACTGACCTTGAAGCTCCAGT
AGTTTGGTTGTTGCTAGAGGGGGGAGAAAGAAAAACAAAGAGCAAAGGAGACAGAAGAGG
GGCAGGGAGGGTAAAAAGGGGAGAGAAAAGGATCGAGGGTGAGACTTTTTCCCAAGTGTC
AAGCAGCAAAATACCACAGTACAAAAGATTAGGCAACGAAACGGCTGGTTAGAACCAGAA
CTGACACAGAAAATGCTTAATCACCCAGTTCGCCAAGTAACAGTGTGACTAATGAAGTTT
TAGAGGTGTTCTTATGCAGTGAGAAACACCACATTGCTTAAAAAACAAAACCAAACAAAA
AACACCATGAAGTCTCGTAAAGGTTAAGCAAACTAAc
>NODE_412_length_653_cov_27.888208
ATATACTGTACTTCTTTGACGCATATTTAATTGTATAATTAGTTTTTTATGCATTTCTGG
TCCTAGAAGCACAACTGGACATGGGTGGACGTTGTGGTAAAGTTATTAAACTGTAATTTT
TTTCACAGGTATAATTACCACTTATTAAAACTTGTATCAGGGAGTGTCGGCAGATGAGCA
GTGAATATACAGAGCAGCATCTATGTGTGTATTCATTTCAGGTTGTAAACAGTAGTCTCG
GAGCACTGGGTTGTTATCGAGTTGTGGCCCCCGGCGTAGGATTGATCCACTTCAGTCCAG
CAGCAGGGGGGCGGGAGCTCTGGAGGGGCTCAGCAGGGCTCCAAATCAATAAGGTTAATA
GATGTGGGGGCCACGCAGTCAGAGGTGTGCAGCCTGGCATTTTCGGTGCCAATGAGGAAA
ATTCCTGATGACGAGGTGTCTCTTTTGGAGCCTGCATTAATGTCAGCCTGATTACCTGGA
GCCTGGATGTCAGATACAGTGGGGTTAGTGCAGGCTTGTTTCTTGGCCATTAACTGGAAT
TAGCTTTACAAGGAGACCCTTCAGATTGGAGACTTTAACTTGCCACCTCTTCATCCGCTG
TCCATTGAGAACAAATTGCCAACCCCCTCCCTCTTTTCCCTCCTGACTCTATTCTTTCAC
TCTGATTTCTATAATGCCAACAGTTTCATAATCACTTGATGAGTAATTTCCTCTCATTTG
GGATTTGGAGAGAGAGGTTTCATTTAGAAGTTTCTTTCTTTTTTTTTTCTCCCACCCTCA
TTTTTATGgtatttctcacatcacgttttctttagagcataattgaacaagagga
>NODE_413_length_884_cov_56.407238
GAATAAGATGAATATATAGAGAGCAAGAAAGGATTGCATAGTGCAAGGGAGAACTATCCA
GAGACATCATGCAATATGTTAATCACGCTACAAGAGGGAGGGCAAGGGGGCACGTATTCT
GTGGGTGTTATACAACCAAACAGAAACCAAAACAACTCAGCAAAACACCACCGAAAAGTT
GTCTATGGAAATTAGACAAACAAGCAGCTGCGAAACCATCAAGGGAAAATGCTCAAGGTT
TTCCTCTTCACTTGGCGGTCATACACGTTTTGTTTTTCCATCACCTCTTCGCCCCCTTTC
TTTTTTAGCCTTAATTGCAGTTTACAGGGAAAGGGTAATCACTTGTGAAACAGGGCGTGT
TATTTTCTCGCCCAGAGTGTGAATCCTAAGCAGGCCAATCGCCAGCTCTATCGCTCCATC
TCTCCGCTGGCTGAATCCTAATGGCTGGATGGAGAGAAGGAGCGCAGGGAGCGGGGAGAG
AGAGAGAGGCTGACAGCGGGGCTTGACATGGGCATTAAATCATGCCCCGAGGAATCCTCC
ATCCACGGGCTCCTGACAGCCGCGCTGTCATCACGGCCAGGCCACTTCCTATGCCTCTTG
ACAACACTGGAGCAGAATTAGTCAGAGCATCAGATGTAAATTGGCGCTGTTCAAGGATGA
TAATGAGCACCAAGATACATGTCGGTGTCACTGACGGGACGCCATCATGATTGGCTGTCC
CTCACACCGTGCTCTATTAGGTCTAATGGTATTCAGGCCAGGTATGGGCTGAAGGCGGGA
GCAGGGGGGAGCAGCGATGGACAGGGAGAAAGTTTTCTGTTGTGATCAGTTTGTTCCATC
TGTGCGTATTGGTTTCTTTAAGACTGTGTGGCCAGAGAAGAGGGGGACACTGACACGGGG
TCCATGCAGCCCCTAGTTTCAGCTGTCCACTTGCTGACATGTTGTCTCTATCCTACAGCC
CCAAAGTTTGAAACATAAAGCAACAGTTACTACCTCATTTTTTCACGCATCACGCTGCCA
TATGCCACAAACAGCCTGAACAAGAGCGTTATTAGTctgaactcac
>NODE_414_length_790_cov_44.224052
GGGAAAAATGCTTGGTTGTTTTAGTTGGACAAAAAGAGGGACACATGATTCGCTATGGCC
AAAAAGAAAACAAAAATGAACGTAAAAGTATAGTTTAAAAAATAATTGTCATTGGATATG
CTTATTTGAGCCAGGGCAAGCATATCACAACTGAGCTAAACAGGCTCTTGAAACAAGAAT
ACAAAGGAGGAAATAAAGCATAGACAAAAAAGATGGAATACAAATTTAGTCAACGAAACA
GGACAAATAAGAAGGAAGGTCCATATGAACATAATGGGATTTGGTCTTGGTAAACAGGAC
AAAAATGGAGGTGATTCGAGTGAATGGATGGGTTGACAGCAAGAATGAATTTGTATTATT
TTCATTCTGTGAACGTCAGTTCAGCACTCTTACCTCTTATTGGTGTACCACCTGGGTGGA
TAATATGAATGCAAATAAGATTAGAAAGAAGAAGCATTAGTACGAGTAGATAGAGGCTGG
GGGCTTTGGAAGAAGAATCAAATTAGATTTAACAGGGTACGTAAATAAAGGTACTACAGG
AAAGAGAAAGGAGAGAGAAAGAGAATAAGAACTTTTCTGTACTCTACTGGCAAAGAAAGA
CAGGATTCATCATAGAAAAATCATAGGTCAAAGAGAAGAACTTGTACATTGATGTACCAC
GGGGAGGTGCCATTTTGGAAGGGGCAAATGGCTTCTGAGGACCATCTACTGAAGGAAAAG
ACTTTCAGGACTTTGTATATGAGATTGAGAGCAGAGATATTTAAAAAAAGAGAGAGAAAA
ACAAAACTCTGTGGTCCCTTCGCTTGACCTGAACTAGGCAGAGCTGGTCACCTCCCTAAA
GCTCTTTGAAATATCCATACCTAAGGTGCTGGTGTTAAAAGATTAAGCAAGTGAGTAAGT
GGTGGGTCAGTGAGTGAGTAACAAACATGTGAGGACAGATCATCACTCAGTTCAGTTtct
gacaaaactaag
>NODE_415_length_556_cov_31.359713
GCCTTAACAGCTGATGTCATGTCAGTCACAATTTAAAACACATAAACAAAAGGAGGAAAA
TTACTGATGTGCTTTAATGATAATCATAATAGCTAATCATGGCTGTACGCAGTTGTTTAG
TCAAGTAGCATAGTGCACATATGTTTAATCATTTAATAACCCACCCGTTCGAAAAAAAAA
AAGCAAGGTCAAAAATAAATTACATCCATTATTTGCAGCAGATCTCCCCAAAGCATTTGG
AGCGAAAACTGTTTTGAATTTCAATTGGCTTCCAAGTGGCAAAAGCCCTCAGCTAATACA
TCAAAGAAAAATTGGTGTCAACTAATCGGTTTAGGACACAGATTTAGAATGGTTAAAAAT
CCCATGAATACTTCAAGCATTTTTCTGTACACCACTAAAGGCTTGGGAGCAGCGCAGCTG
ACCTTGTGCGCTCCAGAAACCTGTCCGCCACTCGACATTAACTGACTGTTTAACTCATCC
AGCCGCGCAATTAGTCCACCACAACGCATAATGTTGTGTAATAATAGCCTCTATATCCAA
TTTAGATTACACTTGCTCCCTCAGGCATTTTAAGTGGCATGCATCATCTTTCATTCACTT
CTTCTGTGCCACGTAAAGCCGTTTTCATGCGTCAAAACCGAAGAAGTCGTTCCCTCATGG
GGGGGGAGGAAAAAGAGAAGCGATGGCGATTAGGAGGAGACAAAGTTAgtagatgtcaaa
atagcaaacatttacatt
>NODE_416_length_838_cov_30.766109
TATTCTGTGATTCTTCCCGGTTGCCATAATAAGTGCAACAGTGAATGAATCAAATGGCAA
TGAAAGTTATATAAAGTATTCATATTACATTCAAATTCCCTTGTTAGAGCAAACAATGTT
TTCACATTTCTAAGCCGGCAATTTGGCTGGAAAGAAAGACTATAATGAATACAACTGCTT
TCAAAAGTACCTCATGTTTGTAAATGACAGGGTGCTTTGCTGTGAATTTTTATGGCTATA
ATTGTCTGAAAGCTGCATTTACAAGTAAATACAATGCCACCACAGTGCTAATAATATTTA
GCCGGTTCAGACTGCTTCCCTGTGAAGCATATTAATGCAACTTTGATCACCGTGTGCTTT
TCCAGTAGCAATTCTTTGGTGTTTAAAGGGGTGGAGTTAGCAGATTGTGACAAAGTGCGG
GAGGGAGTGGAGGTGCATGGGTACAGCGGATTCCCATCCCGCTTCTGGGCAATGATCTTA
CCTTGAATGTGGACATGGCTGGGTCCCTGCTATACCTGTCTATGGTGTGGAACTTGGACG
AGTGGTTGAGCTCATGGTACAGCTCAGAATGTCTTTTGCGAGTGTGCATCACTTTCTGGA
AGGGAAGAAAGGAAGGGACAGCAAAAATGAAGCAAATAGAAACAAACTTAAAAAAAAAGC
AAAAGGGATGGAAGAGGGGGGGGAAGCAAGGTAAGGGCAGGCAGGGGAATGGGTAGAAGG
CTTGAGGGACTGCAGTGATGCCAGCCATGAAAAGGGGTTAGAGAGAGACGCCGACAGATC
GATCGATTGCTGGCTCATGCTCATCCATCATCCACTTCCTCAGTCTTTAAGAATTTGGCA
ACTGGGAGTGCTACAGAGTAGTCCTTTAAATGAAAATTTGGTGAAAATGACTGACAAAGA
CACCGTTGTTGCAGACTGGGGCCTGCTAACTGGTGGTCCTGTTAAGCCAGGGTTTTGTCA
AAGTCATTAAACGTCAAacagacaaactggaatttaactcttgccctagtgcaagaatat
>NODE_417_length_723_cov_35.244812
GAACCACAGAGCTGCACTCAACCTGCACTAACAGGACACTTTCATGAGAGCTCCATTATC
AGATATGCTGTATTTGATATCTCGGATTTTTCTTCTTGTAATGTTTCCATAAGCTGTCGT
TAAAATCAAATAAGCAGCAATGAATCTTGACTTTTGTTTGTTTGAGGGTTTTTTTTTTTT
GCACTTTTTTAAAACTTGTTGTTTTGTTCACGTCCACAAATCTAAAAGCATCTCTGTATA
ATTCAACAATATCACAGATTTTTTAACGAGACTGTATTTTGTAAATGTAACATTTTCAAT
GCAGAGCTGTAAAAAATAATCACACAAAGTAGCCCACATCACCTATCAGCAGGCTGGGTT
GTAATAGATTGTAATTCACATTCTGAAGACATTGGTTGTAATGCATCCCAATCTGAAGCA
CTTTGGCCAGCCCTTCCCCCACCCATAAACACACACGCTCCCTTTCTCTCCTCTCCGGGC
CTCCTGAGGTTGGTGTCTCTGCGTTAGGACTCTATTGTTGCCTACTGCTGGATAATGCCC
TTATTAATTGTACCTCTTTGTAAGGTGTCAGCTGTAGCCTCAGATTGAGATGGATGGATC
TCTGGAGTCTGCTCCCTGGCCCTCCACAGACGCTCTATCTCGGCACAGCACACAGATGCA
ACAGTGAGTGCAGCCACACTATGACTAAAAGCTCAGATAAAACAGCCATTTTAATTATTC
CACCCTAAAAAAAAAAAGAATGAAACAACCAAAGTGAAAAAACCCTACTTCTGTCATTGC
TAAGGTGAGCTAGCATGTGATGTGTTTCAATTATCTGAATATCTGAGCACAGTATCCGTA
GCAGTGATGAAAAATCTTCTTCTTTTTTATTGATTATTTTAGTGTGTTGCAGAAATACTG
GTTAa
>NODE_418_length_373_cov_23.943699
GAGAATGCAGCAATCACATTTTTAAGCATGCACAGGCGGGCCGTTCCCGGTTCCTAGGCT
GGTGTGTGTCCCCCCCCATCCGACGCCAGCAGCCGTATGGGGAAAGCAGCGGCAGACACA
GATGGCATGGACACTTCCACAAGGTCTGCCGCTCTGCCCTGCCCGCTCTGCCGCCGGAGC
CCGTTCGCCGCCGTCTCTCTCTTCCAGCTCGCTCCGCCGCCCAGCAGCACTGCAGCACAG
CACAGGCTGACGGCATGAGGCTTGATCCAGTGCATTTCTCCATGCTGGTCATCGGGGTCT
CCTTCGCCTGTTACGCCCCGAGTCTCAACTCCCTCCAGGACCAGGCGTACCGATCCGCCG
TGGTCATCGAGGGCGAGGTGCGCTCCTCCCCGGAGAACGTCTCCTCCCGGGAGCCCTACA
GTGTGAATGTCAAAGTGCTGGATGTGTGGCCCGTCAACAGCGGCGGCCTCGAGAGGGAGC
AGCTCGTGACCGTCGGGGACTTCGGCTCCGAGGCCCCGTGCATCACCGTGGAGAAGGACC
ACAGATATATCtttt
>NODE_419_length_656_cov_33.352135
TGATAGGAAAAAAAAGAAAAAGAAAACACATGCAGCTAGAACACTGAAACGCCTCGCACA
AGAGAGAGAGAGAGAGAAAAAATGAATGGGCTGATGGAAAGATAAAAAAGTAGCTACTAC
AGGAAAAACTATGCGAAAATAATGTGCAAATTGACTCGCTTCTATTCAAAACGTGTATTC
CCGAGTTGCAGTCATTGGTTGTCCATTTGTCACCCATTTAAAGCTCCCTCTGCCTCCCTC
CCTCCCTTCCCGTCTCTGCTAAGCATCTCCAGTCTACATATCTTCTTTAGCTTTAACGAG
CCTCGTTAAGATCGCAATAATATTCCACCCTCTAATTGCTCATTCCATTCAGCAGATAGG
CGAGCATTGGCTTGTGCCTGATGCGCGCGGTGCGGTGGGAGGGTTGCTGTGGAGATCGGA
GACTCTGATAACCCCCCGTGCGTGCTGCACAAGTGGTGAAAGCCTCGCGCTACGTACTGG
CTAATGATTGGCACGCTTGACAGTGATTGGCAGGGCTGCCATGACAACGCTACAACGACA
CCAAGAAGACCAATAGAAAAGGGAAACAAAATGTTTCAATGCTACACTCAACGGCGGATT
TAGGGGGGAGATATTATGAGGCTGGTGTCATTAGGCGATAGCCATTGAATCATTCAATCT
TTTTTACTTGCCGTATTTTTCGGTTTTTCCTTTTTCTCGATAATTTTCTTTCTCTCTCAG
GTCATTTCCATGGTTTTCAGATCCCCTTTAGAGCTTTATCCCTCCCATTTCTTCCtgcca
aacttcgctgatcgccctctgctcctggcgaacagcgctcccaccaccaggtctccag
>NODE_420_length_739_cov_26.623816
TTCAGAAGCCAAGCCTTAATTATAAAGTATGAGCGTAAAGCATATCTCATCTGATGTTGT
TTTATCTCTTTGATGGACTTATTAACAAAAGAAAACATCCATAGATGTACGGAGGGGTAA
GATTGTGATTTGTCTTGATGCATCTTTTCTCTGTATGATTTCCATTGTATTATTCTTAAA
CTAGAGGGATTTGAATATAAATTGAAAGCCTCAAGCCCTCTCCCTGAAGCTAAACTGTAA
ATAATAACTCTAAACTTTTTTCTAATCTTTGGTAATTGAAGCAAATGGGTTTTGCGGAGA
GAGATTTGTCGCAGGGAAACGTACATACATTTTTTTATTTACGAGGAGGCGAGGGCTGAG
CAGTGTAATGAGTGAAAATGCATGCTTAATTTAAATGGCGAGTGTGTCTGTTAGGGAATG
CATTAGAGTCTGCAGAAGAAGCGTAAGACATATTAATTGACAGACAGGAACCGCTGTCTC
CGAGGTTGATACAAGTAATTTATTACTTCAGAAACGAATGCCACCGCCAGAATGTGCTTC
ATTAATTTCAAATTTAGTTTTAATTTCAAGCTGTTGCCCCTTGAGAAGAATAAGGTGGCA
AGTTCTGTTTGAAGAGACATTTTTCCCCTCTCCCTCACTTCATCTTTCTCTTTCCATCCT
CCATCTCTCTCTCTCTGGCTGTCTCTGATTTTCTGCAGTACAGAACAAAGACCTGGGGGT
GGAGAGGGAAAGGGAGGGTGTGGTGACTTGATTCCAATTTGAAAATTTGTCAGTGTAAAA
GTGGGAAGTTAGAACAGAATTACTGTTTATGATAGTAAATACTTTGTGAATGTCATTGGA
TGATTGCTCTGTCTCCGCTGGAGAAAAAACAAATAACAGTACTTttagtttcgatcagtt
ccctgctttgtaaggaaacaa
>NODE_425_length_498_cov_19.403614
TTCCGGAGATATTGGCCAAAACGTTCTCCCATTCACTGACAATGGGACGTGCATATCGCA
GCCAGTGTGGAAGCGCTGAAGCCAAGATAAGTTCCCGCAGAAGGCGCTTGAGAGCGCGTT
TCAGACCGCTCTGAGTTGATTGGTATAGGTTTGTAGTGACACTTTTTTGGGTCTCGTAGT
ATGGGCCAACCCTAGCCGTAAGGTCCGGAATTAGGGTTAGGGTTAGGGTTAGGGTTAGGG
TTAGGGTTTCGGCCTGGGTTTGGGAAAACGGTTAGTGCTAGAGACATGAAACTTGTGTCT
ACCCCCCCATTTGCTGCCGCCGCGATCGCACTGAGCCTACTCCCGAGTCTCTACGACGTC
AGGAAGTGGGAGAAACCTGTGATTTTTTGCTGTATCTCGGGACGGGAAGGTCgtagagac
tcgggactgagaccggcgtcttcagcatagccaaattaggtggggcaggtggcatttcca
ggTGTCTAGCACGTCTGCTTCCGGAGATATTGGCCAAAACGTTCTCCCATTCACTGACAA
TGGGACGTGCATATCGCAGCCAGTGTGGAAGCGCTGAAGCCAAGATAAGTTCCCGCAGAA
GGCGCTTGAGAGCGCGTTTCAGACCGCTCTGAGTTGATTGGTATAGGTTTGTAGTGACAC
TTTTTTGGGTCTCGTAGTAT
>NODE_428_length_484_cov_32.466942
TTTATTAGATGTGAAATAAAGCAAGATCATTCATTGGAGCCACATTTCTATGAAGTATGT
TTTAACCGCGTTGTGCTCTTAATATCATAACGCAGCACGTGCAGTAGATGAATGCGTTTT
GCGTTTTTACCGTCATATCTATCGGATATTTTAATCCAAGCACAAAACTTTAGTTGAAGT
CCTAAAATGGATTTTGTGGTTCTTTTATTAGTTTTGGATACGAGCAGCAGTTGCTGGCTT
TGCCTTTGGGGTTTGCAAGGGTTGCACCAGCAGAATTGTATTCTTTGGTAACATAGTGTG
AAAAGTTTGGTCTCCCACAAAAAAGTTCCTTGCGATCCTTCTTTACATGCACGATCTTTG
ATTTCTGACGATGTAAGATCAAATTGAGCTGCAAGTGTGCTCCCTCTCTGCCTTTCATGC
TGCTTCAATATCACGGCGTGAAAAAACAAAGAAGGCAAAGACTGAGGGAAATCTGAAGCG
TTCTGCCACTCAACATCCCCCAATCCCAAACAACAGCGTCTCACTGCCACTACAAATACA
TTAGAAATCAATTATTTATGGAACAGAGTCAGGGCCTCTTTAATCTTTTCCTTTTATCCA
ATTAAATTGTCTAACCATTCTAAGCCTCTATAGCTCACAGGGAATGTGCTTTTTTAAAAA
AAAAAA
>NODE_429_length_743_cov_46.896366
TAAAGCAGTCGTGGTGCTATACACCAGTGTTATACACCAGTGGTGTATTTCCTTTTGGAT
GATTAATTGGATGGTACGATGCCCTGAGGCAGCACTTTAATATGACACATATAGAAGCAC
CTTTATTTTGTCTCATAACCATTTCGCATTTGCAGGCATTTTTAAGAGGAACCTAATAAA
ATCATCATTTAATTGGTCAGATAACTTGTCACGTAACAATGCTGTTACATGCACATATTC
TCAGGCAGCCTCATAAATGCCCGCAAAGGTAACTGAATAAACTTCAGCACTAAACAGCAT
CATTTCCAAGTGGAGAGACAGTTCCAAACAGAGTTCCACTTTCAGAAGCCACCCATTACT
TGTAGAATGACTTCTTTGTGTAGCTACCTGGGCTCCGGGTTTATTTTTACCCTCCCTATG
TCCCTCCTCATTCTTTAGCAGCTTCAGGAGATGGCGTTAGTTTGGCTTCATCTCTGACAA
AAGATAAATGAGCTCTGGGTCTGTGGTGATCCACTATGGCTGCCAGGGGGTTCCAAAATA
GCAAACTATTTTTCATATGGAGCGAAGTGATATGGAGTGCGATGCAGCAGGCGCTAACAT
TTACCATATCATAGTATGCGGGAATACATTTCATTCTTACTTTTTTCTTTCTTTTACTTT
CAACTTTCTCTTCCTTTCGGAAGGGTGAGGGCTGTGGCAATTAAAATTGATCAAGTATAT
GTGGAAAGCCAGTTGGTTATTTACAGAGTTTGTGGTTTCAAAAAAGGAAACTAATCAGAA
CAAAAATATTAAGTTGTTACCCAGGTAGACATTATTGAGCCTTGTTTATGTATTTTACAG
TATGTATTCTAATTGCAAAAAGTCTTTCTATCTTCTCCTTTCAGCATTCATGTGAAATTC
TCTTTCTCCTACACTTGGAACAATg
>NODE_430_length_388_cov_5.280928
CTTACTAGCATGTTGATTTAATCTAGCAGATGAGTATCAAACAACAGACCCTGTATGAAC
AAAACTATGCTTTATGTCTTTGCCACTTCAACTTAGAGGCAAACGCACAGCCAGAACAAC
CTCACATGGCCTCTGAGGGTCACCACAAAGACACACATACACACACACAGTCAAGGTGTG
GGTAGACAGAATGGGTGTGGAGTGCTCAAAGCCAGATGAGGCAGCTACTCTTGCTTGCAA
AGAGAAACAACTATCAGTAGGATCACTCCACTTCACTCCACATGCTGGAGTCTAAACAAG
TCTCTGTTTTCATTTCCATAAAGCCACGTTCTGTCTTTTGTTCTGACGGAGATAAGATGT
ATAAATTATGAGCAGCTGACAAAGTATACTGGGGCGCCTCAGGCAGCTCATCAGTCATGC
TCGGCCTGTCAGCAGGTAACTGATGGGGGCCCTACAGGCACAAAGCCCCCTTTTAAGTAA
AGGAGGGGGAGGCAGAGGAATTAAAGCTGTTGTTGGAGTCCTAAGCACAACAGCTGACTC
ATATTTAACAGTCTCTTTAAAGGAGTGAGg
>NODE_431_length_307_cov_10.570032
GTGCAAGCGCTGAAGCCAAGATAAGTTCCCGCAGAAGGCGCTTGAGAGCGCGTTTCAGAC
CGCTCTGAGTTGATTGGTATAGGTTTGTAGAGACACTTTTTTGGGTCCCGTTGTATGGGC
CAACCCTAGCCATAAGGTCTGGAATTAGGGTTAGGGTTAGGGTTAGGGTTAGGGTTAGGG
TTAGGGTTTCGGCCTGGGTTTGGGAAAACGGTGAGTGCTAGAGACATGAAACTTGTGTCT
ACCCCCCCATTTGCTGCCGCCGCGATCGCACTGAGCCTACTCCCGAGTCTCTACGACGTC
AGGAAGCGGGAGAAACCTGTGATTTTTTGCTGTATCTCAGGACGGGAAGGTCGTAGAGAC
TCGGGACCTAGACCGGCGTCTTCAGCATAGCCAAATTAGGTGGGGCAGGTGGCATTTCCA
GGTGTCTAGCATGTCTGGTTCCGGAGATATTGGCCAAAACGTTCTCCCATTCACTGACAA
TGGGACGTG
>NODE_432_length_519_cov_23.458574
AAAAAAAAAACAGATTAACGAGAAGATAATTTTCATTTACTCTCCACTCTAAAGAATCAT
AAATTGTATGGATACCCACATGCAATTTCCTGCATAAGACGACGACTTGTAGCATTGCGG
CTAAGGCTATCATCTTTGCATAGCCTGGTGCAATGCTACGCTCACCTGCCATTAGAGCTC
TGTATGTAACTAATACTGAACTGTGACCAGTCCACTGCTGTAGTCTTGTACAAAACGGTC
GCACCTACAGTAATGTCAATGTGCCTGCAACACTCTGCTCCGGCGTTAGCGAGGCGGCGC
TGCGGCCCGAAGCTGCTCAGCGGCCGAAACCGAGCGAGTGCAGACCATACTGATCGTACT
GTAGCTTCATTTACTGATGGTAGCGGTTTTTTTTTTGTTTTCTTTTTTTCTGGTGGGGCT
CCTCAGTGTAATGGACCAACTATAGATGGGTTTGTTTGTTCTTGAGTGAGGAGGACCATG
CAGTTCCTACAGGGACTTAACATTAGTTCCATTGAGTGAGTCGACCATCTGCCCACCATT
AACCCCAGAACCCTCCTTCTCTTTACAGGCTGGACAATTTGCTTAATATGGCCTATGGCG
TAAAGAGGTAATTAAAAACTTCACCCAATGCCAGATGTCCATGTTGACTCAATGATTTTT
CAATATCCTTTTTTTTTTCTTTGTTTTTTTTTTTTTTTTTT
>NODE_433_length_716_cov_39.782124
ATGACTTCCACCGCCAAGAAGCTCAGATGCTGAGGAAAGAGACAGAAAGAGTATGAGAGA
AGAGGACAGTAAAGACGGGCAGAAAACAGAGCAGTCACGGAAAATAAAACCATTCAACTT
TTTGAGTACAGACGACAATGGACAAACCCTTAATGACAAAAACGCCACAGCAGAACTCAA
CAAAAGAGCCAGAGAATGAGAAAAGAGGCAGAGGAAACTAGGAGGAAAGAATTCTTTAGG
CCTCTTGACAAACATGTCAATCATTTTACCCTAACTGACACACACACATACACACACTTG
CACTTTCACTGCCGAAGTGAAATTTAATTGTTTTCCAGACCAGTTCAGCTAGACAGTCGA
CACCACAGCCCCACTTCCCCCAACCTTCACCACTGCTGAGAGAGAAAGGGAGCAACTGGA
GGTCTTTTATTAGATATGATGGCACATTTCACAGCTCCCTGACTTACAGAAACCCAATCC
TGCGATTAGTCAGCGCTTTGACGTTATCTTAAGTTCCTTGTCAGAATTAATTTAGTGTGG
GTGGGCTGCTGTGGGGCTGTCTGTCTGTCGTGCTCCACTCCCCTCCGCTTGCCTACAGGA
GGTGGGGGGTTGGAGACAACGGGGGCAGGAAGATCCCTTTCAAATAAGCCCCAGCTCCAG
TCAGTGCCAAACCAGCCGCATGAGAACTAAATATCTCCTCCATCAAAGGGTCCTATTCTG
CAAGGGGAAAAGGAGTGAATGGGCTTGAATGAGCAGGCTGAAAACAAATCCCGTCTTGGC
CCAGCCTGTCGCCCACTTAGTGCCCTCAGCCTTCATCCCCCCACAGCCGCCCGGCCCGGC
CAGTGATACCGGAGAACTGATACAGCTGATATACCAACTTAACACACGTGTCACGCAc
>NODE_434_length_410_cov_54.124390
GAGTGCCCCTGCCACTAGCAGCTCTCTTTTCCCCCCACTGCTCTCTTCTTCCTCCCCCTT
GCCGTGTGAAATCAAATTTCCATGTGGCTCCCGTATCTGTTGCACAGCGAGGTGATTTAT
CAGGGATGCAAAGAGCATGCAGAAACAATCTTTATTACATCCATTTCCTGCTTGTCAGCC
GGGATCATGTTGGCTGTTCATTAAAGGCGCGGCGCAGGTGAGGAGAATGCATCCCGATGC
CTTGATAGATTGTCTGCTCCCCTGTGGTGACAGCAGCTGGATGGATTGAACAGCGGGGGG
CGAGGAGGGAGGAAAAAAAAGCGCTGACTCCGTCGCTCCCCTTGTCAGACACACTTTTAC
ATGGCCGGCCAGTGTCATTTCTACCAAACAGTACCACACACACGCACGCACACACACGCA
CACACGCACACACGCACACACGCACACACGCTTCTGACAGTCTTTGGACTTAAGCCAGGA
GCTTGCCTTAATGCATGAACGCAGACGCACCATGAGCTTACAAGTATTTACAGACACTGA
TGAGAAGAAACTGAGACACACATTGTAAAGATGAGGTTTATCTTATTACACa
>NODE_435_length_767_cov_32.499348
TTGATGATGGGTTAGATTAGTGTAGGGAGAGGCGAAAGGAAAAGAAGAAGACAATGGGAG
AGAACAGAGAACGAAGGCATGGTGAGATGCAAAAAGTAAATGAAAAAAAGGAACAAAGAG
GTTTGAAAAGATGAGAGAGGAGAGGGACAGGAGTGATCATATGAACCCATCAAATCATAC
TCAAATCACTTCTATATGAGGTCAAGTCAACTTCACCAACTAAGAGAACATTATTTGGTG
GTGTCATTAACAACATTTTCAGGGTCAAATCACTGTCTGGTATTATGTATTCTTTAAAAT
ATTTCGACAAACAGTCAAAGTGAGAATCGCTTTTGGGTATCTTTTGCCATAGCACATACC
ACTATACCATGTGTATTTCAAGACAATTCCAACAATAAGGTTGTCTCTACCTGTCCTTGT
ACAGTGGGGACGGGAGACCAAAAGTATGATGAGTTGAAATGGGAATCGTCCATTATTTCT
GTAATTAAAAAGCAACACACTTAGAAAACACCTGTCCTCCTCCTCTTTTTTTTTTCTTAC
TGTCAGGTAAAACTAGACAATGCATGGCTGCATTTTAGTCATCTTAATTTGTTTCCTTTC
CGTATATCCTCTCCTCCGCTGGTTGACACACCGAATACGTCAAGTTTCAGGATCAGTGTG
CAGTACTGAAATTCTGATGCTGTTAAATTTTGTTCTAAAAAATTCAGCGACTTTTACCTG
ATTCCAAGAGTGTGGAATGGGTGTGGTTGTAGGACACTATTTACTTATGGTTTTTGGGTT
GTTGTCAAATAATTGATCCTATTTACAGAGAAGAGGATGTGAAAGGAATCAAGCAAAGAT
GTTCAATCCCAGAAGGGATGAATGTCAAATAATCTACAGGAGAACAGAACAGGCAAGAGC
TGAGAAAACATCATCGCTCTTTGACGATTTTCGTAATGTTTTCTAGCAc
>NODE_437_length_186_cov_8.758064
GTGACAATCTGCAGGAGTGCTGTTTTTATGCTCTCAAACAGCGTTTCATGCGCTGAAAAG
TCCACTTTGGCCAAACGCTGTCTCCTCTCACTATCTTGACACAATGTCACTTGAAACAGC
TTTTGCCTTCATATTTATCATATTTGAACACACTGTGAAGTCAAAACATGTTTGTAAACA
TTTTCTGTGACAATCTGCAGGAGTGCTGTTTTTATGCTCTCAAACAGCGTTTCATGCGCT
GAAAAGTCCACTTTGGCCAAACGCTGTCTCCTCTCACTATCTTGACACAATGTCACTTGA
AACAGCTTTTGCCTTCATATTTATCATATTTGAACACACTGTGAAGTCAAAACATGTTTG
TAAACATt
>NODE_438_length_511_cov_9.819961
TCAAGCTCGCTGACCCCCCCCTTCCATCGATGACTGCTCAAATGTCCTGTCTTTTCAACA
CACCTGAGCTCTCCTCACCCCCTTCCTCCCTCTCTCCCTCCCTCCCTCGCTGTTAACCTT
CCCTTCTTTTCTCTCTCTCCCCCGAGTCTCGATCCTGCAAATCCCTCCTTACCTCCAACA
CAACCCCTCCATCCACTCCCCCATTCGCTCCTCTCCTGTTTCTTACCTTCCCCTCTCAAT
GGGCTCACACTGCGTTTGGAGGGTTGGGGAGTGGAGGAGGAGGGGAAAAAAAAGAGGGGG
AAAGAAGCAGAGAGTGAGAAGGAGGGAGAGCAGCAGGCCTCTGGCTGTAAGGGAGAGTGC
ACCTGGATGGGCAGGCTTCCTGGACACGCTGTGAGGGGCTATTGTCCTGCATGTCAGCAG
CCCCTCTCTTTTAATGGGGCCCGTATATCATCGTTCTGATTATGGCAGATGACTGGGACT
TGGGGGGGTGGAGAGAGGGGGTGGAGATGGTAGATCTGGAAGAAATGTGTGTGTGAGAGA
CAGAAAGAAAGAGAGTGTATTGGGGAGGGAGGTGAGGTTTGGGGACAGAGGCTTAAAAAA
CGCAGGGACCCCCAAATCCCCCATCGACTGAAATCCTAGCACTTAACCCCAGCTATGGCA
TTGTGTGCTGCCATGGGGATTTTTTTCCTCTTt
>NODE_439_length_831_cov_41.280384
AGAAATACAAAAAAACAGGATTGGGCAGAGAGAGGAGAGAAGAGGAAAAGCCAAATGTTA
GAAAAGAAAAGACAGGAAGAGAGAGAGAAATGAAGAAAGAAAGAAAGAAAGAAATGAAGA
AAGAAAGAAAGAAAGAAAGAAAGAAAGAAAGAAAGAAAGAAAGAAAGAAAGAAAGAAAGA
AAAAGAGATCTGTGAATTTCCCCTTCCTCCCCTGAGACCTCCCTTGATGCCAAGCATTCA
TCATCCAGCCTCTAATATCAGTTATTCTGTGGCTCCTCTGCTTACAGCAGAATTAATTTC
TGCTTTAATTACTCTCATCGGCGGAATGCTGATGAAGGAGAGGGACGAGGCATTCTGGGA
CTCGGGCCTCATTCCACTGCTTTAATTTGAATGAATTCCACCCGGAGACGCTGGCAAACA
ACTGGCAGCCGAGCCCCGGGAGCCACTCTGGGACTGCGCAGAAGAGCTGCAGCCATGGCC
CCCACCAACCAAGCTACCTTGTGTGTGCGTGCCTGTGTGTGTTGCCTTGCTTGTGTGTAT
TATGTGGAGCATGTTGGTTGTGTGTGAGGCTGAGCGCTGTAGTGAAAAGGTAGGGAGAAG
GCACATACGAGACGGGGAAAAGAGAAACGAGATTGATAGATTAAGTGATGAGTCTCCGTG
CGCTGTGTGAGCATGTTTGCAGTGTTTGTGTGTGAAGTTGCATGTGTCTTGCGTCCACAT
AAATGCACTCAAGGATACGGGATGAGAAAGTCGAACTTGTATAGAAAACAAACTGTAAAT
GATTTCATACAGAGGGAGACAGTGAGAACAGGTCCGTATGGAGGCAAACATAAGAAATAT
GAACAACATCACTGACTGCAGCCCTCTGTGTAACACAAGTGTTAGTTTGAGAGCAAAAAT
CATTAATACTTAATTTGATTATTCCGGATATGGCACATCGCACTCTCCAACAAAGCCCCA
GCCCATGTATGATACAAGAATTAGCAGTATCAAAAGTAAAACCAGGAAATAAc
>NODE_441_length_745_cov_29.692617
ATTTGCACATAGCGGAATAATGGCAGCCAGAGTGTTTTTATTCTAATTAAAAATAAATTC
CTGCATAAATTCTTGAGAGCAAGAATGGCTCCATTCATTCAGTCAGTCATTTCCACCTAT
TTGTGAATCACTCTGCTTGCTCGGTTGCTTTGCAGTGCTTCTTATTCTCTGTTGTGAGGA
AAAAAAAGGAGGCTTAATGATGAGGAAAAGCACTGTTTTGTTTGCACTACATGGTGTGAA
TTATTTGGGCATGAGAGGGTGACCAACAAGAAGTAGCCATTAGACCTCTGAGAACAAGCA
GCGACGCATACAGCCAGCACTCCGCCTCCCACCCGCCCCAACCACCTACACCACCCCTCG
ACAAATGCTCAGCGGTCATGAACTACATTGATCTGGGGTATAATTCTCTATGAAATTGAT
GGATGAGGGCAGCCATTGACAGAAAGGGTAAAGACCACTTTGAGATGTCCCCTGTGAATA
AGTATGATGGAAAATAGATTGTTGAAGAAGATTTATGTTTGTTCTCCGCTGCCACAAGAG
AGGGCCACCCCCCACCCTCTGTACCCGGCCTGGCTCGGACCAATCAAACATGTCATTGTG
GTCAGATTAAACTCACTGCCTCTATTCAGCTGCCAACTCGGTGACAATTAGCTCATTCTC
AAGATGCAAAAAAAGACAGAAGCAGCATTCTTTTTCACAAAGGCATGCCATCTCTCTCTT
GTACTTATGACAGGTGATGCTGTGGGACATCACACTGAAGTTAAACTTCCTGGGATTGAT
CTCCCTAGAGCAAAAAAAAACACAAGACAATTATAATTATATTTAATAATAACTCTGTTT
TTTTGGGTATTTGCTTAAAATTTCCTCAGATATATTACATGTAGTGTTAATATTAAGGTC
ATGCAAACATTGTGCAGTCCTAGTaac
>NODE_442_length_485_cov_12.103093
TCATGCACAGTGTAGTGTTATTTTTTCCCTCTGACACACATCCTCCTACAGGCTAACAAA
AACACAAGGCAGGATGAAGGGCACTTATTAGGTTTACATTTTCTGTCCACAAACCTAGAC
CAGGTACTTGAACAGAAGTCAACGACTGCAGACATCAACATTTGCTTTTAAGATATTAGT
ACTACACTGGATTGATTATGTGTCCTTGTCTGCTCCACGTCATTAAAGTTTGATCTTTTC
TCTTTCTTTCACTCTAACTCCTCTGTCTTTCCCACCATCCGCTTTCTCTGAATCTCTTTT
TAGTGTAGCTGAAGCACAGCCAGAATCCAAGTGGGCCACTTTCTAACCCTTCAGCCACAC
CTGCTCCCCTCTTTAACTTATTACAACCAATTAGATGATAGGTCATGGAGGGGATGGGCA
GCTGAGCGCAAGGAGATAACACTTTCCTGAATTATTCATCCCTCTACCGAGTCTCACCAT
ACCTCTACTCTGCTCTCTCACTGTCCAGACGTCTCAGATCTTCTGCTTGTTGCTATTCTC
TCTTTGTTGTCTCTTCAGTATCTCTTAACACCCTCCACCCTGGAAGATCCTGTACCAGGA
CCCGGCCGTATCTGTTATTAAAATGcaaaccagtgccatttttagaagtttgcagagcat
ggcacat
>NODE_443_length_965_cov_41.951294
GGCGTATCCCGGGTACGAAAGTCAAAGGGCAAGTTCGCCTTTCTCCTCGAGTCCACCATG
AACGAGTACATCGAGCAGCGGAAGCCGTGCGACACCATGAAAGTGGGAGGGAACCTCGAC
TCGAAAGGCTACGGTGTGGCGACGCCCAAAGGCTCAGCATTAAGGTGGGTGGAATAATAT
AACAATATCCCCCATGTTGTTATAGTATTCCACCTACCCTGATGTCCCCCTGTTGTCATT
CTCTTCTCTTCCTCTTCTTATGTTTTTTTAATGGACACAGAGGTAACGGTAGTATTCTTT
TCAATGCACTTGGATACAAAGGTTAATTAGTGCTAATATTTTTCCAGTATTTCTATAAAT
GTGTTAAGAGTTGCTATTTTATAGTTGAGGATTCGAATCCAGATGATAAGGTTTAAAGCT
AACAATCATTTCATATTTATGTCTCTCTTACTGTTGCTTTTCTCTCTCCTTCGATCTCTC
CTTCTGTCCCGTGTGCTGTCCTACCTGACTGTTGTGTTGTCACTTTTAATTTAACAGTTC
AATGGTTTTTCAATTTAGCCTTTAAAAGCTGCGCTGTCACTTGTGACGAATGTTAATTGC
ATGATGTTTGTTGTTGTTACTTTTCTTCTCAATGACAAGTGTCCCCATCCCGCACACTTC
AGTTCTAAACTACGTAACCCTTCATGCCACCTTTTCCAAGATTTAACACTGTCTCTACCT
TATATGAGCCTTTTCTTATCTCTCCGTATTCCTTAAATTATTAAACAATTTGTCCTTTCC
TAGACCATTCTGATTAACAGATAGCATTCTATGCATAAGCCCCTGCTTAGACCGTGGTAG
TCTCACTACCATTACCTATTATAATGATGCCTATACAAGTATTACTTTGCATTAGATTTC
TCACGGACCTGTGCATTTTCTTACAAGTTATGTTTTATCGTTTCAAGAAATGCTGTTAAC
CTGGCAGTTTTAAAACTGAATGAGCAAGGCCTCTTGGACAAATTGAAAAACAAATGGTGG
TACGACAAGGGAGAGTGCGGCAGCGGGGGAGGTGACTCCAAGGTCAGCCTCGATGTCACC
ACAATCGGGTACCATAGTGCAGAGTAATCGGCAAggctgttacgacaacccaaccataac
caaacca
>NODE_446_length_652_cov_19.924847
TTTTTGCACAAAAAAATGTCTTAAATGAGGACGAGGACAAAAAAGAAAATTCTTTTAGCA
TCAGTTTCTATGTTTTTGTGGATGTTATGTAGCATTGCTCAAAAAGAGAACAGCATCCTA
TCAGGGTGAACAACGCTTTATTTAATAAGAGCCAAATATCAACATCAAATATTTGCTCTG
TTGTTGAGCACGGGAAAAAACATAATTTGTCTCATTTTGCACGGATACATAACAATGAAT
CCGATTCAGATTTTAACACTCCCTCAACATCCATCTCTCCGGTGATCTATCCATTCGCTT
GCCTATCCTTGTCCATCTAGCCCGGGGCTATAGAAGCCTAATTGTTTACCAAAGGGTTGC
GGCTCATTTGCTCCTGGAGATTGGGCCTAATTAACACTAACTTGTCTGAACACCAAGGAG
CGCTGTCCACTCCACTTTAATCTAATCTGTACTCTTTCAAAAAATAATGAGATCATTTAC
ACCTCATTAACGAGCAATGTAATGTCTGGGCATTAATCATAATGATTGCTTATCATTTCA
CTTTGCAATATTATCTCCTCTAATGAAACTGTTCACACAACTGCCAAGAGGGCCTTAATT
GGTCGTGTGAAATCACAGAGCACCCGGCAGCTTGCAGCGACGTGTGTGAAGTTCTAATTT
GCATGGGTGGGTTGTGGGAGGTGGGGTGGGGGATTTGGGGGGTGGGTGGGCACGAGAGGA
TGGCATCACTTAGGAACACACACATATACATGCACAAAGATACGCAAGGTAAGGTGTACA
GATATGCGGTGGGATGAACTGAGAAGTCGTGTTGGACAGACAACAGTGTAGTTA
>NODE_447_length_620_cov_24.243547
AGAGAACAGAACCACCAGAACACCAAGTTACAGCACAGCAAGTCAGGCTGAACACACTCC
ATTTTTGGATCAAAAGAAAAATTGGATCTGGCTTCCTAAACACATGAAATCAACCTGTTT
GGTAAAATATAAAGCCTCAGTTAGAACCAGATGTAATCACTACCTCAATTCCAAAGTTGA
GCATCATGCATATCCAAACACACACATCTGAGTTTACAATGAACACACACAAACAAGTTC
CATCCTCTTAGACATGCACCCACTGAGATAAACAACAATAAAAAAAAACCCTGTCTGCCA
TCAGCCTGCCCACCAATCCATCCCTCACCCTCAGTCACATCATATGTGACTGGTTTAATC
GCAGGCCAATCACTGCCGGGTCACAATTAATAAAAGCCACAACAGCCGCAAATAAACAAG
TCCAAATTGCTGCCTTAATCGAATGATGCAAACATCGGTGAGTTACAAAAGTTCACTGCC
ACCACTGACAATTTCCTAATTGTATTCACTCATTCATGGCAATTTTATTAACATGGAGCG
GATGTCTTCTGCCCTTCCACTGTCGCAGCACCAGGGATCTAATTTCATTATTTTCCACAA
GATTTGCTTGACTACTGCCGCCATGCTAGTGGCTCACCACGGCCAGATGTTTATGCTATT
TAAATGAGGAAGCAAAGCCTGTTGGGTAAACATAATTAAAGAAAGTTGAAGCTTTCTGTG
TTTTTTTTTTTTTACTTCTCTTCCTTGCCCTCTCTTTGTCTCCCTATCTCTCCTCCTACG
TGTCTCTCTCGCTTTCTTAACt
>NODE_449_length_560_cov_24.303572
AGAGTTATCCTGCACCGCTCCCAAACCTCATCCAGTTTTGTTCTTTTCTTTTCTTCTATT
CGTTTTGTTTTACGTATCCTGTTTTGTTTTGTTTTATTTTTTTTTTCTTTTCTTTTCCTG
TTGTTGTTGTTGTCGTTGCGTTTGTGTTTGTTTCGGGTGTGGGCTGTGTGTGTGTGTGTG
TGTGCGCGCGCGTGCGTGTGTCTGTCTGTGTGTGTGTATTCTCTCCAGCTGCCTCCGTTG
ATTACGGTTCCTTTGCAGACAGATGCAGCACCTGGCTAGAGCTGCTTAGGCTGAAAGCTC
ACACCATAAGACGAGGATCAGTTAAGACAAGTAGGAGGACACAGTCTCTAGCACACTCTG
GTGATCATACCCACAAATACAGAACACAGTCTCACAAAGCAATCACACATGCTCACGTAC
ACGCACACACCCCTCCATGCATGCCGCTGGGGGGCGGAGCATTGGAAATCAAGCACTGGC
TTTTTTTTTTAATCTAGAGTGTGAAAGTTGAAGCCCCGCCCCTCAGAGGGATCCACAATC
AGCAGCTTGGCATTAAATGCCTGGAGCAGCGGTGACCATGATTACAAATTAGAAGGAAGT
TATTTTTATTTCTTTATTTTTATTGTTGTTTTTTTTTTGCATTCAATAACAATCATTTTT
TAAGGCTCTAATTTAGATCTGAATGGGTTGCAGCAGCTTGATGACCACTAATGGAGGAAT
TACTTTCAtttcattttgcatt
>NODE_450_length_760_cov_24.567104
GAAACTTTGACAGTTGCCCCTTTTGATGTTTTCTCTGAGTTTTGTTTCTTTTTTTTTCTT
GATGTGATTTCAAATTAATCTCAACAGCTTGGATGTAAATATGAAAATGAGACTTGTTTG
GTCTCCCCCTGACAACCCAGAGCACTGCTGGCTGAGGTAACCGATATCTCTTTCCCCTTT
AAACTGCAAATTATTTTACGTTTATGAGTTTGTCTCATCTTCAAGGTCAAAAATGTAATT
TTTGCTCTTTCAAAGGGTTATAACCTTAAAAGAGAACCTCAATCCATGCTGATTAATGAG
AGACTCCTGCATTTGATGTTTCAACGGTGACATTTTAAACTTTAAATATTTTATATGCAT
ACCTATGAAAAAAAATGAAGATACGCATTCATGTGGAATAAACGCTATTGCAGAGAAGAA
AGGCTGGGCTGGGTATCATTTTAATAGAACAGTTAGAGTGCAATGGTTTTTCTTGGTGAT
TTTTATTTGAGGTTTTTATGTGTGCGCAAGCTGATTTAAAGGCACACTAAATCATTGGGG
ATGGGGAGTAGTGGATTATGCATTTAATCAAGGAGTAGGCCTTGGGAGAGTGGCTGGCCG
AGTCACCAGGGCATCAGTGAGGGGTTGGCTCGAACATGGGGCCCATCCTCTTTGTTCCTC
GCCATAATGGGCCATTTTTACATCATTTGTGAGCAAAAAATGATAGATCATGTGCTTCTG
CTCCAGCTGTGTTCCTGCTGATCGCTGGAACTGTGCGACTACTGTGTGTGTTTAATAGGA
AATAACTATATCATGAGGTGGCAGTGCTTAAAGTTACTTAGATGTGATCTGCATGAGCCG
GCTCTCATGATAGACTTTTTGCTTAGAGCACAACATATGATTGTTTCTGATCATTTTGCA
GATATTCCACCTTGGGAAGTCGTTTTctttgataaaagcggg
>NODE_451_length_473_cov_13.917547
AGTTGTTGGCGGGGATGTGTTAACTTTAAGTTTCAACTTTCAAAGTAGGGCTCTTTTTTG
TTTTCCACTGAAATTAAAAGATCCACTTATGAATGTCCCCTTTTTGTGCCTTTGTATCTT
CCCCCAGTCCCACAAAACAGCGCAGGGCAAAGGGTTAAGCATGTAATTCATCAAAATAAA
ATTAATAACGAGAGAGTCTTCCTCTTGGAAAGTGTTGGGAAAAAAAATGTTTGCTGCCAA
CTTGCCTGTGGTGACAGTAAACATTCCAGAGCCGGGCTGGAGTTTGGACTTGCCATTATC
TGCCACAGCTGTGACAACGCCTGTTGGCTGCAGGTTTGTGGCTGGCCACACTGTGTTTAC
CTGGAAATGAATCTGAAAAGCGGCTGGACTGGGAAGGCACACAACCCAGCTAAATAAAAA
CTGAGAGTGGTCATTGCAACGACATGCAGTGGGAGGGAGTCCAAAGTTATTGCACTGGCC
CCAGTGGGTCAGGGCGCAAACACAGGCGTAAACGCACTAAGGATATCCTCAAATACGCAC
CTTTTGATATTGAGAGGAATGTGGTGAGGAATGCCATTCGATATGGTTTATGTTGACTGT
ATCCAGGGCATTGCAGATTCAATACTTGGCTCTTGTCatgttaaaagagcctgtg
>NODE_452_length_853_cov_28.583822
TACATTTTGTGGAACTCTTTTCTTACACATTTTTTTTCCAATATGCTTGTACAACAGAAA
TTAAAACACCTTCAAACACTGTGTTTCTTGCAGTATTTACATGTGACAGTTAGTGAGGCT
GCGCAGAAGACAATCAGTTGAAAAGCTGTTGACATGGCCAGTTCAGAAGCCATTAGGAAA
GTCTTTCATTTCAAAACGGCAACCAATAATGTTACAACCTTCGTAGTCTTGCAACGTCTG
TTTAAGAGATAAGATATTTCTACAGGCCTTGATATAAGGATTTAAACGACATGTTTTAAG
TTTTAGGTTAAGTTAGACGGGTGTCTCTCTGGTTTCGCATGTGCAGCCAGTTGCTTGGCA
GCTCCAACAATGCTTTGTGAGTGCACACACGAGTGTATTCGTGTCATCGTATGCATGTAT
ATGTGTGTGCACAAGTGTGCATTTGTGCATGTGTGCACTGACGTGTGTCACTTAATCTTT
TCTCCTTTTTCTTTCTGTTTTATATTTACTACGTCAGGCAACAAATGAATCATCTTTATT
ACGGAGAAATTTAATTTGGGTGAACTTAACTGCTGCTGCCAAGGTCAGACGGGCAGAATG
TCATTTTAATCCAATCAACTTTAATCTGTTGGTTATAAAAGAGTTAGGCTGTTGAAGAAT
GGCTGTATCTCAGGCCCTTTATTACACTGGCTAATGACTTTGATTGTGAGGCGCCTATCA
AGAGGTTAGGAGTTCCTATGGTGCTTCATGTCCTGCTAATTCGCTACCTCATGTCACTAT
TGGGCTCAACTAACCCTAAAATCACTATTGCCTTCGTTCCCTGTTTACAAGAAAATCTAA
ACCGTAAAGAAAGTGAAATACTTATTACGTTTTAAAACATGACTCTAAAACCACTGTACA
AGTTATAGAATTTCACATCTGAGGGTAAATAAAAAAGAGTAACTGCCATAGTGTGAGTAT
AGTATCTTAATATCTTAATTCTATCTCTATTCTGCTCCatttgtattctgactagggaat
atttcgctataacat
>NODE_453_length_864_cov_30.665510
TAAACTATCAAAAAAAGCTTTTTGAACACTTCCACCAATCGAACACAAACACATCCCATT
CACAGAAACTATTCCTCTACAGACTGGTGTCTGTGATTCACAGGTCAATTCCTCTAGCAT
CAAACACTGAGCAAACAAGGTGAAAGTGAATGAGCCTTTCGAAGCAATAACAAAGTGAGA
GGGAATACATTTACATGAGAAAACAGAGGACCACATTATTCTAACAACTACCTTTGCCAG
GCCAATCTATCTACCAAATTAGTTTATCGTGTAATACCCTTCCAGAAGCTCTTCTGGCAG
AAACAAGATATTATTCTCTTGGAATGGCCCATAGAAAGAGGGAAAAGCCAGTCAGATTCA
TATTTCATCTCTGCCATGGAAACCTCATCAGTGTAATAACCCTCCATCTCATGGGTGTTA
TTCAACCATCTGCTACTATATTACTTATCTTTATTTTGCAACTAATTAACAGCATAATCT
TCTAAATTCAGCAAGTTAATTATCATTATTGTGGTCTTTGCAGCATCATCAGTCCTTGTA
AAGTGCCGTCTCCGCGCCCCCCGAGAGCCGGGTGGGGGCGGGGAGCGGGCAGGTTGAGCT
GGGGGTCTGTTTTCTTGACGCAGGCTCATTAGGTGTTTGCTGATGAGCTGAGTGCGGTGG
GAGGCGTCGTGAGTAAGAGGGGGGATGCAGGTCAGGCAGGATTCTGCTGAACAAAAGGTT
CCATGCAGGGTGAGGCCGACTTAATGTGCCTCGCCGAGCGTGTGCCAAGATGCCCCCAGC
TGGCTTTCGCAGGTTGCCCCCCCTCTGGTTGGCCCTGGTGACGGCGTGCTGAGCGCAACG
CTGTCTACGCGTTTGTCATCTTCGTACCCCATGATCTCCGACAACTCTGCCCCTCCCCTC
CTTCCTCCTTCATCCTCACCAGTCAGGATCAATCCTTCCCACCCAACGCACACACACCTC
CTCTCCCCAGTTTATCTGTTAATTTCCACAGGCGGAGCATGCTGCGAACACTTACAGGTt
ctgtgatccgtgcttcatcacattgc
>NODE_454_length_583_cov_46.267582
CACACTTTTAATTTAACTTATGAAGATTAACAGCAACTAACAAATGGGACTCGGCTCTGT
TTGACAGAGAGCATGAGTAAAACGAGTTTACACCCTCCACCCTAAACCAGGACAAAAGAA
ATGCAAACTTTATCCTATAAAGTAGTTGAGTTATTTTAAAAATGTTGCTGAACAAACCAT
TCTATAGAGCTAATCATGTCATAGGTATATTGTAGGAGGGAAAAAAAATAAAGAGAGGGG
AGTTAATGAGTGATTAACAACAGCAATTAAAAGATGAAGAGGAAGGCTGATGAAAAAAGG
GGTGTAATTAAAATATCAGTCCTCTCATTGTCAGAAGTGCGAGTGTCATCCATTGTGCAC
TTATTAAAAAGCTGGGTGGAGGGGAAGGAGCGAACGGCGCTTAATTTCAGCAGCCCAAAG
TGTCTGGTAATCTGCCCATGGATGGAGCTGGAAAAGGCTGTAACTCATGTTTAAGTGTTG
GGGCCGTGTCATTGCAGGTTCACAGTCATGCATTTCTGTGTTGACACCCATCGGGGCAGG
GGATATTTGGCAGTCAGGAGTAATTTAACTTAATTAATGGGATGCATATTTGATGGAGGA
ATAAAATATCCCGGCTCAGCAAAGTGGAAAAGGGGAAAGATTTAGTGGGAGTTAAAGGTG
GAGGGGAGAGTAATTTGTGCATTCAGTTACCGGCTGCTTGAGAGACAGAGAGGGAGAGAG
CAAAAGAGATGAGAGAGAGACAGAGAGAGAGAGAGAGAGAGAGAG
>NODE_455_length_543_cov_32.430939
GTTGGCAATACAGAGAAATGGAGCAAAGCGTTTGTGCTGGGTTTATCCTGTCAGGATGTC
ACCGACTGGAGGCATCATGGGCCTGTGATGGGAAAACAAACGAAGGGGAATGATTGTGTA
ATTTACCTGCTGCTCTTTAAACGGAATAAATGGCATCGTCCTGGATACAGTTTAAGTCAA
AGGCTGCTTCGTGTCTAAGACAGAACTTGAATACGCACTAGCCTTTCCAAATGTGACAGA
AACGTTTTCTCTCGCAAATTTAAGCTCTTCTCTATGATAAAATGAGAGTGATGATAAAAG
GGAGAATGGGCAGTGCCGCCTCTTGCGGCGTGGGTGGGGCTGACAAGAATAGACTACATT
ATGCAGTTCATTTAGTTAACAAGTGAAATAATGGGGAAGCGTGCAGTGGGAATGCCGAGA
GAAAGGCACAAAACCCTATTGAGAGCTCTTGGCCGCTTACAGCGTAACCGTCACATGGCC
GAACCGAGTCCACTGCGCCTATTTAAGGAGCGGCTGTGCGCCTTCAGCACCACTTCGCTG
TCCACCGTCCCGAGGAGAGCACACACACTGAACACAGCCGCAGTACGCACCGGCTTCGAC
TTGAACCGCGCCGAGCAACAAGTTTGCAACCATGCCGAGGTCTTTTCTCGTGGATTCCTT
GATTTTAAGGGAGGCCAACGACAAAGGGAACGAGAACAACCCACCTTTATTCCCCTACGC
CGtgc
>NODE_456_length_544_cov_13.972426
TGGGTTTGGTCTCCTCCGACGCGCCGATCGGTGACCTCTCGGTCGTGATGGAGTCTCCCT
CCTCGGACAGGTAGTTAGTGCCGGCTCTGCCACCGATGGAGTTAGTGGGCCAGCAGGAAA
AGACCGAGCTGGATTTACTATTTACGCCACAGTACTGCGGCGGCGTGCGTCCTCCCCAGC
CAGACGGGTCTGCGTAATAGCCAAGAGGCCGGTTGGAGCAGCCTGCAGTCGGCAGGGGAA
GAGCCTTAACTCCGGCCGCTGCGTAGGACAGCAAGGTGGCCGCGTTACCGGCGAAATCAG
CGGCGTCGTATGCCGAGGCAGCAAAGTCCAGTCGGTTGTTGGCAGGGGTGACAAACCATC
GCTGCGGGGGGGTGGCAACAGTGGGCTCCTCGGTTTGCTGCGGGGATAGCAAGCTGTTGC
CGAGTGGGACGCTGCGCTCCGTGCCAGGACCAGTCCCCACGCCAGGGTGAAAGCGAGATT
TGGCATAAGTGCTGACAAATTGGTCCTGCAGGAAAGAGCTAGGCATGGCATATCTCGCAC
CCGGCACGATCTGTGAACGCGGAGAGTCACCCGGTGATGGAGTTAGGCGGTCAATGTCGC
AGCCTGTGTAGACACTGAAAAGATGGAGAGACAAACAAAACAATTCAGAAACTAAACCGT
GCGCTCCAGTCGGTTCTCTAAAAAAAAAAAAAAAAAAAAAATTAGGAGATTTAGGTCAGC
GAAGTC
>NODE_457_length_874_cov_29.608696
CCCCGTCCCCCTCCTTTTGTATTTATTGCTGTATTTATTTCTGCTGAAAAGCCAGTCTAG
TTCATTTGCTAGTCGGCTGGGCAGAGCAGGGCTCCTATTCTTAGGCTTTTATTAACATCA
TGGACTGCACAACAACAGCTACAGAATCTATTATTCATTAAGTGTAACCAATATAAAATT
TAAAACAGTCTGGGCTTTTTTGTGGAATTATGTAAGGTCAGCATAATTTTCTGCCTATTA
CTAATATCTATATCATCTTTTCCTTAGTCAGCTCTATTTAAATATGCAATCATTTACAGC
TTTTGACTATGTGTGTGCACACCCAATTTCCAATATTCCTCTAGTAGACTTTTTATGCTG
ACATCAATGGCAAGCTATTAAAGACAGTATTTCATTATTGGTTCCTCTTCCCCAGTGGTT
ATTTACAATCCCATATATACTAAGCACTGATATTAAAGGAGACCATTTTAATGAGGTGCT
ATCTGCCACGGCAATATGTCTTTCTCCGAATGAGATTGTGTTTAAAGATTTTATCAAGAA
ATGGCTGTTCGGCAGGGTTATGTTTTGTCCATGAAATATGCATTTCATATCTCTTTCATT
TCATTAACATAATTTAATTTGTGCTTTGCATTCTGTGCATAATACATATTTGATTTACAA
AACAAATATTTCCATTAGAAAATGAATTTCATGCGCGGAAAAGGCAGAACTGAAAGATGT
ATTGTAAGGAAATAAGAAAAAAAGGAATTGTATTATCTTTGACTCAGAAAAAAAATCCTT
GGCAAGGAGAAATACACTCAATAGATTTTTTATATGTGAGTGTGTGTGCGTCTCAGGGAG
TTTATGTGTGTACTGCATGTGTGTGTGTATACTGCTATCCATGCATGTTTGTGTAGACTG
TATGTAAATGTGCATTATAGAAGCAATGAAAGCTGAGGGTATATTGCATAAAGTTTAGTG
CAATATAACTCAGATTGATTTACATGGCTTGCATAGGGGTTTCTCCCTGATGTTAAGTGC
AATGGTGCACTTAacatcagaagaagcacacagacc
>NODE_458_length_580_cov_17.894827
AACACTTCTTATGTTCAGTAGCGATCAGAACCTTTTTTTTTTTCTCTTATTTTAGGTACC
ATTCATCCGCCACTTTTTCTAAAACAAAGTTTCACATTTTCTTTTCAATTCTCCTACTCC
GAGGCGCTCTTCCCCCGTCCTCCCCCTCCTCCTCCTCTGCTCTGATTTCAGCATGCTAAT
TTAGTCGGTGCTCCTCAGCATGATTCCCTCGCTCTCTCTCCCATTCTTGCTGCGATTCTG
CTCCCTCCCCTCTGGGACCTGAAGATTAATATTCCTGGGCCCAACAAGATAATTACTGAT
ACTAATTAGACATGATTATGTGAATTTGATACACTTATTACTCTAGATAATGAGTAGGAC
ATATTATCCTAACAAGCACCCGTGCCGCTTAGTTTACTTTACACACGAGCCACACACTAT
ATTTTCTGTTATTGTCACCTCAATCAGAAACTGATATTCTCTTGTAATTATTGAATAAAA
GGCCTTGACGTGTGATACCTGTAAGATGAGAGAGCATTGTCGAGGAAATCAGGGAAATGT
GTTGTTTTCCACAACAGAACCTTTGTCCTCTCAACCTTTTAGTGTCAGAACAACATCTAT
TTGAAAGTGAATTATTTTTACGCTATAGTTGCAAATATACTGTGAATTACTGAATACTTT
CATTCATAACTGTCCCTTTTTTTCTAAAAGTCAAATATTTTCTGATGAGTTTAATGTTAC
CGTAGCCAGTGTCTTTCCAAAGCTTTTACTTTTttatttttt
>NODE_459_length_368_cov_5.380435
AAAGCGCTGAAGTGCTAGCACGCAGGATGTTAGCGTACGGAAGTCATTCGCGCCATGTCT
GTCAACCAGACACAGATTAGCTCCTATTATTGCCCTGAAGAATGAGTCACCCTGAGCATT
TTCACTTACATACTTGATTGTATTTATGAGCTACTATTATCATTTTGAAATAATAAATTC
AAACAGAACATGAGCCTCGTTGTGTGCATTTAACAGCTCTGTTTTGCAACTCTCCCACAA
ACCTTCATCCTCATCCCTCCCTCTCCCCTCCTTCTGTTACCTTGCAGGTGCCCAGTACTC
CCGGCATGCTGTTACAGTCTCTCAGGGTAAACTTGACCTCGATGTAGATCCTCCTGGCTC
CCTCTCGAGGGATCCAGACCGTTCTCAGCCAGTTGTTCTGGCTCGGGCTCATCACGTTAC
AGACCTGATTCAGAATAAGATGCTACAGTCAGCGGCAGCATCAACAATACAAACAAACAT
TACAGGCTTTAAAGGAGGTACGTGCAGCATCCTATCTACGGTCTCcaacctccccgtttg
ttctgaagag
>NODE_460_length_680_cov_28.070589
ACGAGATCGGCCGCCCTCTTCAGTAACACCTCCTGATGAGGAAAAGAGGCAGAGTAAATG
TTAAGACCCAAACAGATTATGTCTGAGACCCCAGTGGTACATACAGCAACAAACAATATG
AGAAGCAGCACTGCACAGCAGGATCGCGGAGAGCTTTGGAAATGTTTACATATTCAACCG
CCTAAATAAAAGCCACCTTGATTTAAGAGGCACCAGAGCTGCATTTATACGGCGCGACCA
TTTTGCTCCTTCCAACCATGCAGAGCAGTGAATAATGTTCCCTATCTTAATTAAACTGGC
ATAGTCCTTTAAAAACAACACCTCACCCCTGATTCTGGGCTTCACGTTTGCTCTGGAGTT
CAGCGCTGAGTCCCCTCTCTTCAGAACAATAAAGTGAATTAGCTCTGGGTTAATCTAGTT
CTGTTGTAATGACATTAAGGAATTTTTCAATTAACCTCTTTGACTGGCTGTTGCAAAGGA
CTTCACAAATGACTTCCCATCCAGCAAGAGCTGGGTGCTTGTGCCTTGGGGACACGGATG
CTCAGGATGTGGTCTTATCCATGTCTGCATGCTTGCCCCCGCTTGACAATGCGGATTAGC
TGTGTTGCTTTGGCTCTTAACACTGAAAATGAGTTGGCCCCGGATCCTGTTCCCCCCACT
CAGTTTCGGGCTTTCAGCTAGGTGGGGTTTGGCCCGTTTGTGTGTCTTTATCTGCTCTTT
GAATTCAGCACTTACAATTAAATCCCTCTCAAGCAACCAGACTGCTCTCTTTGTTTTCTA
TAATACAGAAGGCAATATGCTCTATGAAAACCCTCTCCTCCTTTTAGAGTGCATTTAATC
TGACAAAGGCAAgttgcagaca
>NODE_461_length_468_cov_18.829060
ATATATGGTTATTTCATACAGCCTCCAGACTGCCAAGATGTTTTCAATTTGGCACGGCCC
TGCGATCATGATATCACAGAGAAAAGAGAGAGGGAGAGAGAGAGAGAGAGAGAGAGCTTC
CAGTCTGGGATGGCCAGAGCAGTGAGAGGGCGATCATTTCGCCAAACTCAAAGGCTTTTT
TTTCCCCCCTTCTCCCTCTCTCTCTCCCTCTCTCTCTCTGGGACGAATAATTCCACAGTT
GCTGAGGCACTGAAAAAGCAATCTGCGGAATACCCCAGGGTCATGTCTGTGGCCGGATGA
TTTGTGTGAAATGTCATACATTAAATATAAGTTTAACATTCAGCCCGGTGCACTGTAAAA
CTGCCCTGTCGTTGCCACAGTCCGCCATTTCCCTCTGTGCAGGGAGGGTTCGGGTTCAAG
AAAGCGGTCACAAAGGAGTTGGACACACAAATACACACAGAGACATGGACACACACACAC
ACACACACACACACACACCACCCCCTGTGTCTGCCCAATCTTAGAGGGAGTAGGAGAAAG
GGGGGTGCGGACAGCGGGGAGTTGTGAGGCCATTCGATCTACAGCTGCATTTCATTTACG
AATGCGAGAGCACTAACTTTTTTTTCTTGAAAAATATATCTATAtaattt
>NODE_462_length_749_cov_18.680908
CCTGTGAGGCTCAGGCTCTGGTCAGAAGCATCTCTCTCTCATCAGTTCTTTCCTTCACTT
TATTCCCTGTTAGCGATCCAGATTCTGCAAACCTGTTTAGCTGTACATCAGTAATCCCAC
TGAATGAAGCTCTGCTGCATGTTAACTCGTGCTTTGTTGAATGCTGTCTGTCCTCCAGGA
ACAAATGATGCGTAAAAAGCAGGCTCAGCATCTGGACGCCCGCTACGTGACGATGGTGGA
GAACGCCTACTACTACTGCAACCCTCCGCCCATGGAGAAGACGGTGAAGAAGAAGAGGCC
TCCGCTGCAGGAATACATCCGCAAGCTGCTCTACAAAGACCTGTCCAAGGTCACCACGGA
GAAGGTGCTCCGGCAGATGCGGAAGCTGCCCTGGCAGGACCCCGAGGTGAAGAGCTACCT
GATCTGCTGCATGGTCAACATCTGGAACGTCAAGTACAACAGCATCCACTGCGTGGCCAA
CCTGCTGGCCGGCCTGGTGGCCTACCAGGAGGACGTGGGCATCCACGTGGTGGACGGAGT
GCTGGAGGACATCCGGCTGGGCATGGAGGTAAATCAGAACAAAAAGAACAACAAAAAAAC
ACACTGTTGTGTTTAGTCACCCCCCGAAGACCCATTCTGAGCCGATTAAAACACTTCTTC
TAACTCACAGTAATCTGTGACAGTATATTTTCTATCTATAAATCAACTCCTAACGTTGAG
CGTGCTCAGGCTACAATGAACCTTTATTTATACCTTCATACACTCCTGAACTAATCACTG
ATTACCTGAAACTGCTGCTGCACTTTCAATGTGTATTTAAAGTTTAAAATGTGCGACGTT
GCTCATGTCACTTTGACTGCGAGGCTTTATTGCATGTACAGTTGACAAACTGTCgtacat
tcctactgaagacgtgcactctgaggtcgcg
>NODE_463_length_1025_cov_24.932682
ACATCATATATTTATACTACTACTGGAAGGTTTTTACACTGTGGTATTGCCACTTTCTAG
TATATCAACTATGTGTGTGTATTTCTCCTACCTGCATCCGACAAGTTCATCAGAATTTTT
AAAGGCGCCATTTCCTGGATGTTAGTTTAAAACCAAGAAGCACATTCGGTCAACATTCAT
GCTACTTGTCTCTGCTTTCGCATGTGCAATGATAATGGAGACAAAGCGAATGCATAGCAG
CGACAAATATCAGGAAATAAATAAAATAAAGTATTCAAACCAGATGAAAGACTGTTCATA
ATTGGGTTAGTAATGTCTCTGGCACCGTCTGCTCGGTCATTTCCTCCAATCTCCCCGAGC
AACAGGGGATGATACAGGCGACACTCAGACCAGGAGGGATCTCGCTGCCATGTGACAAGC
TGCCTTCTACATTCTTTCACCGTCCTCAGCACCAATTCTGATACAAGGAAGGAAGGAAGA
GACAAGCGTCATCTTCAGATGCAACACTCGCAGCAATTTCACAAATCTTTTAATGATTTG
TGACCCCTTTGTGGACGGCAAAATTGTGAACTCATGCACCCATAACTTCTCACTTAATCT
GTATTACTCTCATCACAACAGAGCAAGCCACTCTATCAGTAAATGCTAATCTCCTAATTA
ACAAGCTAATTAGGCAATTACAGCTTTGCAGAAGGATGCCTAAATGAAATATGACAACAC
AGTCACTTTCTACAGCACCTGTGGGTCTTTTCAGATGTCACAATGAGAAGCATGATGACA
AAGTGTTGTCTCTGCACTCATAGGTGCTTATTCCTATGCCTCGCTTAGCTCATTTGTAAA
AATATTGTCATTTTATCTAACCTAATCTGCACTACTTGCGGAAACAACTTGTCAAATTAC
AAGTAAATTATTTCTCTTCGAATAAGCTGACCTGCATCACTTTACCACAGTGTGATTTTA
CAGGTAGAGCAGAAAACAGCGCTTAGCACAGGCTCCTGGTTATGTAAACATGGTTTTGAG
AACTAGTAGTCCCACCATGTCTTACTGTAAGGAGCTGTCACACACGGAAATGAATTATGT
TGACATATGGCTGAAAACAACGGCGAATAGGCCTGCTATGCAATGCAATGAAGAATCATG
CACTGCAACAGAGGAGAGGAgccggagctgtacctttgagcccttcttgacaggtatgta
gtgtgac
>NODE_464_length_615_cov_23.338211
TCACGATACAGATAGACAGGTATGGTTTTTGTTTTCTAAGTGTGCATTTGTGAAGTCAGT
CCCCTGGTAATAAAATTTCATTGTAGTATATCCATCCTAATGTCATTTCCTATCTGGGAG
CTCTTTGGCTGTGTATTGCATGGAATACAATATCAAAATATAGCTGTTGTTTTTAGTTTC
TCTTTATAGCCCAACATCAAAATGTGTGTTGGACTGCGTGTGTGTGTGTATGTGTGTGTG
TGTGCGTGTGTGTGTATTTGTTGCACAAACATTTGGTTTGAGCCATTGAACACACAGCTC
TCAGCTGCCTCAAGCAGCGCAAGTTTAGCAACTGTTTTCCTTTTTAATTGTTGTGGAAAT
TAAATAAGAGTGTTTGTGACATGAATGTTGTAGGTAATGAGAGCCGGAGAGCAGCTGGGA
GGCTACGGGCCTGCGTGTGCATCATTAGGAGCTCAGAGGCTCCCAGGCTCCACGCTAGCG
TAAGCCGCTAATGAAAAGAATGTAGTCACAGATCTCATTTTTCAGGCAATTCTTGTGTAA
ACTGGAGATTTTCCAGTGTATGCACAGTGGAACAGGGGCCCCACATAAATCACACAGGCT
GGCTGCCTCCAGTGAAAGAAAGAGGGGGTTTTGAGCACATGCTAACCACGCAGACATATG
CTGCAGGAAACTGGAAATCTGCAATGGCACAGCTAGAGGGAGAGCCACTCACAGCACCTA
CACCTGTCTGCCCCCCCCTACCCACCCACCCACCTCTCCACATCTCTTCTAGCTCTCTAT
CCATCTCCACTGTGCtg
>NODE_465_length_621_cov_34.043480
AAATTGAACTAAATATGAACCAATCGACTAATCTTGAATCATCTTCCAATTAACTTTTGA
ATTATGGCAGCAAATATCAAATATTATTAAGAATCAAATGAACAGACTTAAACCAACATA
AGCATGTAGCATTGATTCACTACTGGAAGACAGCACATTCTCCCTTTTCTCTGTGGGCCA
TTTAGACCGCTAAGGCTAGCATTTGAAAAATACTTACCTTGTTATAGAAAGTTTAATGTC
ATATGCAATTGTTTGACCCTTATGAATATTAAAGGATCCCATCTCTGGCCTATTAAAAAT
GCATGTGGCTTTGTGGTTGTTGATCACGTTTAGAACGCCCATGCAAATTGGACTGTCTTC
GCTGTCAAGGCCTAAGATGAATAATGTAGTTGTGTTGTATATTCAGGGACACACCATTGA
CAGTCAATTAACAAGTTTGATTGGTGTGTGAACTCATTCTTTTGAACTGTTAATTTTATG
TAAATAGTATTCCCTCTCCCTTCTCCACTGTCTCTCCCCCATCCAGGTCCAACACAGAAA
GATGTTCTCCCACCATCACAAACCCCCAGATCCCTAATTCCACCTCCCACTAAGAGTAAC
CAGAGTGGGATCCTTAATAATTGATCATCACACACCTGCTTCGTGGAAGCTATGGGAGTG
TGCCTTTAACAGTCAAGGGGCCCCATGCTAGCCCCTTTTGATATTCAAATTGACAAATGG
TAGCTGGCCTTTATGAATTCAGAAAGGAGCGGGCCCTTTTCATGGGGAAGAGCTTGTTAA
AAGATTCTGGCcccccgtccaac
>NODE_466_length_586_cov_15.017065
GAAGTTGAAAAACATCAACAGAAGCACTATTCTCTGAAAACTGCACCACAAGTTCAACAG
CGTAGTTGAAAAAAAGAACCTTGTCTATGCAAAACAAACAGAGAAAGTAAAAAAGAGAAG
AACTGGAGTCAAGACATTAAAAAGCAAAGAACACAAAGGAGGAATGAACAATAAATGATA
CAATCATAATAGTCAAATTGGAGAACTGTGGTGGAGTCAAAGCAATATTGGAGGAAGGAA
GGAGGAAAGGGAAGCTGTTACAATCACAACTAGTACAGTTTTTATTTAAGATTTGGACTC
CGTACCTTGTCAGGCTGGGAGTCGTTGCGGGGGTGCTGGAAGGTGAGCAGGTGCAGTCCC
GGGACATAGTTCTCGGTGCGACAGGAGTGGAGGGAGGTTAGGAAAAGGGTACGCTCCCCC
CACCAGCCGTACGCCCCTGAGATCTGGTCCACACGGCACGCACTTCGCTCTGTGAGACCG
AGAGGGAGAGGTCAGCACACAAAGAACATATCTGACCTCTTAAAAACTCATAATACAGCA
GTTTCCTATAGCGCACTACTGTACTGAAACGGTGTGATGTGTGTTCAAAAGGAGTAAAAT
GACATGACCTCATTGCACCAAAAGAGGCATGCGATTGGACAGGCAAGTCAAATCACGGCC
TGATTAGCCTGTCCAATCTCAGCTGAGTGTAGTCATATCACCATACTTCATGTCTGAAAC
ACACCCAgcatgggtctagtccctcccatgtcagctcccaacatattt
>NODE_467_length_542_cov_6.619926
GCCGTGGCGGCACCACAAAGTTGGACATTCGTCATGAAACAGGAAGTGAGTGTAAATAGC
CTGAACGTGGTCCGATCGGCCTCAAACTTTACACGTTGCATCACAGTCCGGCCCTCATCG
CAGCCATATGATAATAATACCTCTCAGGAATAGCGCCACCTGCTGGAAACAGGAAGTAGC
ATGTACATGCTCCGATCGGCTCCAAACTTTGCGTGCGCATCATACACGGCAAAATAATTG
ATATTTGACGGTAGATACACACATCAGTGACTAAATGGCTCAATAGCGCCACCTGTCACA
TATGGAAAAATGGGCCCTGGCGTCACTTTTCACCTGCACCTCCAAAATTCAACGCACATA
TGCGGCGTGCCTAGATACACCTCACAACCACATATAAGCATGCCAAAAATACAAGTGACT
GTCCGCCATCTTGATTAAAAAAAGGCGTTTTTTTTCACAACTTTTGGCGGGTCAAAATAG
CCTTAACATGGGCCGATCGGCCTCAAACTTTACACGTTGCATCGCAGTCAGGCGCTGATC
TAAGCCACATGACGATAATGACTCTCGGTCGTAGCGTCACCTGCTGGAAACAGGAAGTAG
CATGTACTTGCTCCGATCGGCCTGAAACTTTAAACGTTGCATCACAGTCCGGTCCTCATC
GCAACCATATGATAATAATACCTCTCAGGAATAGCGCCACCTGCTGGAAACAGGAAGTAG
CATg
>NODE_468_length_1021_cov_18.195887
GCCCTCATTCTATTTTTCGATCATTTGAATAGGCAAATATGTAACACTGCAATGTGTGCT
GTTTGTTTTTGTTGTTGCCACGTCTGCCTCTTTATTAGGATGTAACACATTTAGAACTCC
AACAAGCAGCATTTATGGTTCTCAGAAACACTGTTTTGTTTGTGGACAGCCAGTGTTATC
TGAGGGCTATGGATTTTATCTGTGCTTCGGAGGAGGCGGACTGTTTCTCTTGCAGGAGAG
CCTCACCCACATAACTTTGGCAGTAAACAAGTTAGTTGATTGGTTTTGCTTTATATACTG
TGATTTAATAAGGAAAACACCAACGTAAGCCAGTCCGAGCAGCGTCGGTGGTACCAGTGC
CATGCTTTCCATTGGTTCCTGTTTACATGATGCCCACAGGACACGCGGTGATTGGTGGCT
CCTCACACGTGACCAGGCAACTTTGTACATTTGACAGGGAGTAGGAGGGTTTTGTGGAGA
TCAGAAAAACGACAGCGCGATAAAAATTAGTATTGTTGCACTTCACAAATTAATGACCAT
GAGTTCCTACTTGATAAACTCCAACTATATCGAGCCTTCCTTTCCTCCATGCGACGAATA
TCAGCAGAGCGGATACATCCCCAACCCTGGAGATTACTACGAGCGGCCAAAAGATACGGG
CTTCCCCCATCACGACGAGCCATCCTATCCGAGGTCAAACTACACAGAATCGGGATACGA
TTACGGTAACGTCCCCGCCGCCGGACTCGACGATTTCGGCGAGGGGCATCACGCACAGCC
GCAGCCGGTTCCACAAAGCCACGGTCCTCGCCTCACCGCGGCCCCAGACGGTGGCGCAGG
GGCAAATGCCAGCAAAGACTGCAGCCTCGCCGGTGAGGTTTATCCCGGCGTAGCGAAGGG
CAAGGAGCCGGTGGTTTATCCTTGGATGAAAAAGGTCCACGTTAACACCGGTGAGTTATC
GTCACGGTTAAATAGCAGAACCACTGAGAAACAACCACTGGAACACACGCAAGCCTATTG
AGGCAGCACTAGTAGCAGCCCTTACAACAGCAATTTACGACTATCGAGCAGCAGGGTCGG
TAATTAAGGACCCTCGTAAATTTTATTGCCTGTGTTCATCTGTCGGGGCCATGTGCCTTT
gttgctttttaacccaaactacctccaccactggagccaagccaaactgtaatattcaac
ccc
>NODE_469_length_485_cov_21.043299
ACTAATAGGGACGGATAGAGGGAGCGAATACAATAATATGGCTGTTTAACATAGGCTGGC
TATTCTCAGGCAACCGGCTAGTCTGGAGAAACTTACCCAGAGACGCGGTCCTCATCCTGG
AGAGCGTCCGGTCCACACTGAGGCAGACTGAGCAACAGAGATGGTCTGTACCGGTCAAGT
AAGACTTACAGCCTGCAAAGAGAGAGTCAGACGAAGCCTCGCCGTCAGTGCGATTATATG
TTATGTGCAATATACTGTCAACTCCCCAAAACCATAAAACTTACTTTAATGGCTACCACG
TGACCGTTTATGGCCAGTGAGCCTATCTGGCCGCTCTTCGGATGATTTTTACGATCTAAT
TCATAGACAAAACCCCCATTCATTTAGCACCCAAATGTCAGAGAGCCAGAATCGGCCCTA
ATAAAGTTTACAGCTTGAAAAGTCGAGCCAATTCCCCGGGAATAGCTCAGGAGCCCCGTG
CGCAAAGGGGACGCCCGGCCCCTGACGCCTGTTTAGTGGCCAAGGACCCCCACAAAGCCC
CCAGCGCCTCAGCAAGGTGAGTAAAAAAAAAGAACTAAAACCTTTCATTCGAGGGGACCT
GTTGAATTCAAAGAGGTTTAACTGGAGGGAACTTTTCCAAATTTGTCACAACTCACTCAA
GTGAttt
>NODE_470_length_936_cov_26.888889
TACAAAATGTAGCAAAAGCATTCTTTAGAATTTGCAAGGGACATCTTGAGATTCCTTGTT
TTATCCAAACAACAGTTCAGAACCCACCTATATTTGTCTTACGTAATGAAAAGCAGCATT
TAATAGGCTTAAAGCAGAACTGATGAATTCAGATAATCATTGTCAGACTAACTATTGGTA
AATTTATATATGTTCTGCAAACCTTATCTCCTGTAAGTCAGTCTGTGTCAGTTATATTTC
TTAAACTAATCAACAAGTGTTCTTATCTTGCACGTAGACCTAATTTTCTGGTCCACACAA
ACAGATTTCGAAAGGTTTACTTCGCTATGGAGGAGGAAGAGATCAGAGGTAGAACTCAGA
TGAACTGTAGCCCTACAGACTGTGTATCCCTGGTCCTGACAAAGAAAGGAGCTTCAGTAG
TTTCGTGCAGCATCCAGGGATAGAGATTAGCATGGAGCCATCAGCAGCGCTGCAGTCCCT
CCCTACCCTGCTTCTGCTGTCAGACCGCCTCCTCCCTGCTTGTCAGGAGCTCCGACGAGG
AGCTGTAAAAACCTTTTCCCCTCTCCTTAACAACTGCAAAACAACACGCACACACCCCGG
CTGAGGTGCCTGCTTTTCTGAGGCCTCTGACAGGACGTGCTGCAGGCACAAATTGTAATT
CATAAAGGTTAAGGGGGTCAATGCCTTTTATTACCAGTCTGAGTGCATCCAGCTTGATGG
GGCGGGCATGCAAATGGAATGTCTCAGAGTGTTCTATGCAAGAACTCAGACAGCGAGTGC
GTGCGTGCCTCTGAATGGGAGGAAGTAAAAGGTGGGTAAAGGGTGGTGGGGGGGTGTGAG
ATCGGCTGCTCTCTCCACCTTCCACAGCCATGTAGGACCACACAGCCGCTGCCCGGTTAA
TTAGACAGTATGACATTGACCTCAGGTAGTTAACGGCCACTTTGATATGCGCTGTCTTGC
AATTAATATATTGTAAATCTTCATGTTTTATCATTCGGTTAGCTCTGTTGATGCTTTACA
CTTGGGCCTGCGGTGTACTCTTTCATTTTACATTCTGCATTAGCAGAAATTCTGCGCAAG
TAGTGAGAAATTAAACATCTGACATATGGTAATTTttc
>NODE_471_length_555_cov_32.906307
TATAAAGTGATAGAACTAAGATAATTTCATGAGGCTGAGTTTAAAAAATACAACAACAGC
AGCAGCATCACAATTTTACTTGAAAAAAAAATCTATAAATGCCTGTGTGGGTGCAAATGT
AGTAAACACACAATAATACCAGCAGGTTTTGTATAAACATGCATGAGAGCATGAAATGAG
TTGGTATCCTTGATAGATGTTATATATCAACGTGTCGAGGCACCATGTGTGCGAAGACGT
TCAATGGTGCCCACACGCATTCACACAGATGCCTGGTGTCACCTATAGTGGTATCATCCC
TTACAGTCAGGCAGGGATCATCATTGCACCTGCTAATTACCATCTCCAGCTGGAGAGTTA
AATGGAGATCTGTTCTATGTCTGACCTTTGACCCCATGCTCTTTATGTGACGCACTTCAA
ACCCTGTTTGGGGCTGGCTGGGCTGGGCCTTAATGAGGCCCCATGTCTGCCCTCTGTGGG
CTGTGCGCCTTGGATGCCCTGCTTTCATCCCCGACCATCTTCCCTTGATGTAAATTGAAA
AGATCACAGCTATGGGGAGAAGACCTGTACTGGAAAGGCCTCTCTGCATAGATTATGAAT
ATCATAACTCAACATTTTTTTCTCTCCTCTCCCCCAACCACCCACTCCCCTCTCTCCCCC
CTGCCACCCCTTCCCTGTACAATGCTATAGTTCTAATTGGACCCAATGGGGGACTCTCTG
CCTTTGATCTCATCacc
>NODE_472_length_791_cov_17.878635
ATTACTGTTGTACTTCACTTCAGTCTCAAAGGCCTCTTATATAAGGACTTGGGGGTTCTC
TTGCCTCTTTTCTCCTCTTGATGGGTATTTTTTTTACAAGTAGGCCTCATGCTAGACAAA
AGCGTTTAAAAATTGGTGATTGCTTTCATCCGCTTTAATTACATTCAGAAATGGCATTTC
TGCCACATAATACACCCCTATTGTTTCAGAATTATCTGGCTTGGGGAGTAAAATCTACAA
TATTTGACGATGCTCCCGAGCTAAATCGCCTCTTGAAATTGAAATATGCTGCCGAAATAC
AAAATAAAAAGCCAGCCTTTGCTGCTGATATACTGGAAGCTCCTTGGCTTTCTGCAGAAT
GCTATTATTATGCATATCCAGGTAGAAAGTTAATTAACCCAAAGCTTAAGCTAATTATGG
TAGCAGAATGCTATCAACCAAACGCTTTCAGTCTGACAGCTGTCCAGAATTTCATTTGCT
AATCATTTGTCTTTTGCCGGAGCATATGGTACATTTCCCCGCTATCACAGCAACAACAAA
CAGATGAAAATCATTAACTAAAAACAATGTGCAATGTGAAAAATCAGACACAGATTTATA
AGGCTTTGTGTCAGAGAAAAAAGGGGGATTTATGGCCTGGGAAATATAATGATAATTTTT
GGTTTTAGCCACTTAGGATTTTAGGCAGATCACGTGACCCAAGTGTGCAGGGAATTCAGA
TGCACAAATATATTGTTTATATCTATATGCAAATGAGACAGAATGTTTATCCGTGTAAAA
TTAATTACAATTTTCTATAGGAGCATATGCAAAGAGCTTGTTCTTAGCAATTTTTAGCTT
CTAGCATATTTTGTGCCTGTTTTTTCAACACAATATTTTTATGTTGTTAAAAGTAGAAAT
CCCTCAGCTCAGAATTAAATCAATTATTTTCCAAGAAatgcttcatgcattttttttttc
tttttcataaaaa
>NODE_473_length_714_cov_40.396358
TTCATCATAATGCAGAGAAGACTGTCTGTCACCTTCACTGAATGGTTTTTGACAAGAAAA
TAAATCTTTGGGGTTGTTTAATATATTTTATATTTTCTTTATTTCGGTGCTAATAGAAAA
CCCAAATTAAATGTCCACCAGCGAGATAGAAATGCAAAGATCGATGATCCTGCCCCTACT
GTCCAATCACCCCTATTTAATTGACTGTATTTTCAGGGTAATTGAACTGCTTGTTGTAAA
TTGAGGATTTTATAGAAACGACATGAAAACTACATTTACTGACATTCATCGCATCTTTGA
CATTGATTATCTGATCAGCGCCGTGTCATGCTAACCTCCAATTCTTCATTACACACTGTT
TATGAGCTGTTACAGAACAACTTGCTTGTTCCAGAGTGATTGATTGCCTTATTAACGCGT
GTTCTTGTAAGTGTGACCGGACTGATTACGATGCATATGTTTAGAATAATGTTTCATTTA
GCTGACTGCGAGTAATGCAGGGTGACAGCTGCTGCGGGAGGACAAAAAACCTAAACTACA
GGGAGCAAGCGGGGCCAAAACGCATTTAAGGTGGAACTAGGAGACAGCGCAGAGCCCCTT
GTATGGTCAAATGCAGCCGCTCAGCACCCAGATGAGGAAGCTGGCAGCTCCTCAGTGCGC
CAGAACACGACATTATTCCAACTACGTGTAGTTATTTTGCTGCTGTAAATCGTTTAAAGG
CTGGATTCCACATTTGCGGTGCAACTGACGCACCAGCTGTTATCCAAAATACTGATTAAA
TCAATCAAATCCCATCCAACACTGCGCCGCATCATATTGCCAAAAAACACCAACATTTCA
CATTTTATATAAAAAAAAAAAAAATCCTCCTTAGCTTAGAAGTGTTcatattcagc
>NODE_474_length_866_cov_37.296768
AATACCGTAAAAAGAGCCTGCTCATTTACCCAGTGAGAGCTTTGAAAAGCAGGCTGATGT
GATAATCCTATGAGAAGCAGGTGGTCTTCTTTAATGTTGGTGTTAAACAAAATTGCACTA
ACTCTTTTTCAGTCTTTATAATCTCTAAATGAGAGAATTGATCACCTGATGGCAAGAAAA
TGGTTTCGCTGGTTCTTATTCAAAGTGGACCTGAGGAGTGAATCACGGTATACTGGCAGG
AAATGAAAAAGAGCCATGTTGTCTCTTCTTTACTTTCTATCTCCTATCTTTTTCTTTTTC
CCTCTCAGACCGGGCTGTCAGCAGTGAGGAAGAGGAGGAGGAGGAAGCAGGCTTTTTTTC
TTCTTCCCCCACCACTTCCGAATTACCTGCTGGGTCCGAGCTCTTTTATGCTCTTGTTGT
GACAGGTAGATTTATAAGGCTTGAAATTTGTACAAATCAGTTGTCATTCAGCGGCAGCTG
TCAATGTGTCAAGCTGTCAGGGCCTGCTGTGAGGGAGATGCCTTAGGGGGCTGAGCGAGG
GGGCAACCGCCCAGAAAAGAAAATGAGTTCAAACAGACCTGAGAAGCTCCTCTATTCCAT
AGGCCTCCCTGCCCCTGTGGAGACGCCATCGATTTCTCTTGATGTTGAGCAACAGCGCGC
CCAAAAATGACATGGCACACTGCGCTCAACCCAGTCAGGCTGCGACACACCAATGTGTGC
TGCACCAATCCCCTCAATCTGCAGACGCCTCTCATTCTCTGCTAAATGGCTGGAAATCTG
TAATCTCTCCAAGGAGGGAGAACACCAGAGTTGTGTTTAGAGATCGTTGGCAATGGCTGT
CGTGTTTTCATGTGCCGCTTAAGTAGCTGAAATGGAAATCTCTCAGAGGAGAATGACAAG
CGTGTTTAAAGATTGTTGTCGATTGTTGTCTTGTTTGCTTGTTTTCTGTGGCCTTGTCTC
AGCGTGGGCCTGCCTGTATGTGATTGGCGGGCCTGCTGGGGCAGTGATGGGCATGACAGC
CTCTCTCAGTCAGAGGGCcccaggtgac
>NODE_475_length_583_cov_33.590050
CTCTGAAGTGCTACCTCTCTTTCTTCCTCTCCTTCTGCCTCCCTCGTTCCCTTCATCTCT
CCTTCTGTCCTCTTTGGACTGTACCGTGACCTTCACTGGCGTTCCACCTGCAGGAAGCCA
TGTTTGATTCTCTGTCCGCCGAGACGCCTGCTTGACAGCAGAATGGTGTCATAGGACCGA
GTAGAGGAATTTCTCTTTCTCTGTCATCATTAAGGGGCTTCCCCCTATGGTGAGGGGGAT
GAAAAGTACGATTTAATGTTCTCTGGAGAGTGGCAGCAGAAGAAAAGCTCAAAGCCCTGC
ATGCTGGTTTCTGAGTGGGTCACTCCAGCCCTTGCAGCGAATGGGATGTCCCTGAGGAAT
TTGCCATAGACTGGCCTGAAAGGATGGGGATTAAGACCCTTTTAAGGATGGAAATGTAAC
AAAAGGAGCACTTTTATGATGTAGCAGCATAAAATGAGGGGGTCCATTGTGTAACTGATT
GCAAAAGATCTTTGAAACAGGCGGCCCTACACTGCATGCTCGCCTGGCCCAGTGGGCTTT
AACGGCTTGTACAAAATGACTTGTCTACATTAGGGACAGAGTGGCTCTCGTTTAGGAAGC
AATGTAGAAGATTATTGGTTTGTTTCTATTTTCACTCTTTGCTCCTCCCTCTCTCTGCCT
CTCTATCATTCACTCTGTCCTCTCCGTCTGCTATCAACGTTGGACTGAAACGGGCGACAG
AGTCCCAGTGAAAGTTGGGTAATTTAGAGTGAGGGAGAAGGTAAt
>NODE_476_length_605_cov_22.479340
TTAATTAATAAACTCTTTTCTGATACTTTTTTTTTTTTTTGTGCTGGAAACTTCTAATAA
GAGCAAGCAGGTAGGATGATATAGTGAGAGGAGCCAGAACATAGTTGTCTGGCGCCTCAT
TAACATCCCCCGGTTCATTAGGAAGAGGCCTTTTTTTTTTCCTTTTCTTTCCCTGTCATC
TTTTTACAATGTGCCAATGTTGTGTGGCCTTTAACGTAATTAATAATGGATTAATTAACC
AAATTAATTCGTAGGTTAGAGACGTTGTTCTGTAGTGAGGCCAGTCAGTTTGGATTTGGG
CCCTGATGGGTGAGGCCCTTTACAAGCCGATGTTGTTCATGTTTCTGACAGTGCCAGCCC
CCTGTCTAAAAGCCCTAGCAAGTGCCATTTGTCTCCGGGTTAACAGAAAGACGAGATATA
GGGCGGGCTGAATTATTTAAGCTCCCACAACACATGCACTTTTGCTTTTCAAGCATGAGT
TATAATTTAATTAGAAACTTCTGGTGCGTTGCTGGCTATTTAAATATTAAAATCTTCCGC
TGATCACATTGGATTAGCCATCCCTGTGAAATTCCCTGAGATGTCAGTTGTTGTCTTTCT
GTCTCCTCTCTCTCTCTCTCTCTCTCTCCCGCTTCTCACTCTCGCCGCTTTCTTGCATTT
CCATCAGCGTTTTTCTGAACTCCCGCGCTCACCGATTGTTTGTCGACTCCTCCATTAGAG
ACAAAGGAGTCGTCATGGACCTCTGGGAGCCTTAATGGGTGCCAGTGTGCACGAGTGTGT
GAACACa
>NODE_477_length_807_cov_29.659231
TCTACAAGTGAATGGGAGTGTCCCCTTTGCTTAAAACAAGCAAAAAAAAAATACAAAAAA
AAATCTATGAGTGCTTTAGGGAATTGTTCGGCCATTTCCACTATGCCCCAAATAAACTTG
GATGTTCTCCATCCATCAGCTGACTACATGGAGAGCTGACCTGTCATAAATTCACTCGGT
GGGGATGATGACAGGGCTGGAGCCAATCTTCATGAAAGAATAAAAAAATGGCACAAGGTT
CCCATCCCCCCGCTCCCTGAGCCCCCTTCCAACCCCAACTCACCCTTCGCCCTCACTACC
GGAGCACCCTCGCTCCCTATCTTCCTGCCTATCTCTCTGTCTCTGCACCTACCAGGCTTT
CTCTCTCCCTCTCTTTCTCACCCCCTTTTCTCTCCATGGGTAAGCAGGTAATCATGAGCT
GTCACAGAAAGGTGACCCATTAATGTGATGGATACGGTGTGAAAAACAAATGGTGTGAAA
CGTGTGGATTGCTGTCCTTACTGCACCTTGGCCTTTTGTTCTGTCATATCAATATCCACA
CAGGGCCTCATTACACCGCTGCACTACACAATGAGTGGAGCGCCAGGGTCAAGACTGCGC
CACGCTCCCTTTGACTGGCTCCGACTGGGCTTTTCAGCTCAACCTCACCCCAAAGGACTC
CCAGGTAAACAGGAAGAGGGGCAGCCTCTGGAGCCAGAGACAGTGCACATCATCCCAGAC
TAAATAAGCAACATCCCCCCACCCCCAAGTAGTTCTGTATCCATCAGGGGCCCTGACTCT
GTTGCTCCTACATGTTTACAGACAAAACTGACAATAGTCGCGTGGAGAAATCGTTGCACC
AACTCTTCTTTTTGTCCAGTTTACTTTATTTGAATTTTAGCTTTGCACTTGGAGAGTTAG
AGTTTTCATTTCAAGGGAACCTGGACGTCACTTGTATGTCTAAAAGTTaactcttcttga
gttatgtctacaaggtcaaaaacatctct
>NODE_478_length_686_cov_41.584549
TTAACAAACACAGCCAGAGATCAATACACAGAAGGCTATCTCTGTTGATAAGATCTATCC
ATTACTGTCTTCAAAGTTGAACACATTTAATTCTGCTTTCTGATTAAAATAACTCATTGC
TCAACCAAACATATCTACATTCTCTCAGCAAAAATGCTGGAGTTCATGGCAAAAGAGTGT
GACAACTCCTTTTATATAAGTGTGAATTACACAGCGTCATCACCACAATGTACAGCCGAC
AGTATGTGTTAATAATATGTGATGATAACCTATAAAATGGTGACAGAAAATGGGGTTCAT
TCAGAGGCACAGAGACTGGCAAACAGATAAAAAAGGAAATGTGTGGCATTAATTCCAGGC
CTCTATTTATCCCATTTCCTATACTCTCTTTATGTATCTAATATTTCTAATTTACCACCG
TCCAGGAAAAGTGACACAAGAAGCCATAAATTCCCTTCTAATTCCAAATAATTCCGATTA
CATGGACGAGTAGTTTTCAATCAGAAAGATAATCTGGATGATAGATGGTGGGATAATTGG
CTGTCTCTGCCACGTAAATATTGTGTCGTTCTATTAATCTTGCCGAATGAAGTGTCAAGC
TGTCACTCATTCGTCAAACTGAATTAGGAAATATAACGAATAAATAAATGCACGCGGGTG
GCAGTGGAAATGTGTGTTTCCGCGTGTGTTTCTTGTGTGTATGTGTTTGTGTGCGAGATA
TGAGATGGTGAGAGGAGAGCAGAGCGTTGCAGGGGTCCTGGGTCGAGGAAGGAGACGGGT
ACAGAAGAGGAGAGAGAGAGGAACGTGGTGGCCGACGTGTTTTAGTGAATTTTTTTTTTT
TTAAGTAAGTAAGTGAAAAACAGAGaga
>NODE_479_length_772_cov_30.247410
GCGCGCTCATGTGTGCGTATGTGCGTGCTGTATTAATACATCCCATTGATCAGAGCAGGA
CCCCTGACAGTCATCATCCCTGAGAACCATCTGGCCGACGCCTGACGCTCCCTCACCCAA
ACAGAAGCTGACACCCTATTAATCTGCTACCGCCATGCATACATACGTGTGCGTGCGTGT
GTTTCTGTGTGTGTGAATAAAGGAATCGGTGTGGGCATGCAGAAGAGACTGTGTAAAAGG
TTATGTTTAGCGTATGCAGTAACATTTTTGCCATGTCTATGTTTCTGCGTACTTGTTTGC
ATGTGTGTGTTTGTGTGTAAATGTGCTCCAAATCCAGATCGGGCACACATACGAACGTGT
ACACGCACCACTCTGCCATCCGCCAACAACAGCCGGCGCTGAAGGGAGCTGAAGGGTGCT
TGGAAATTAAGGTTATTACACAAATTGAGCCATATGGTCTAAATATTTCAGAGCTGAAAT
TTACTAGGCAATAAAAATGGCCCCTACCTCGGTAATGGTGTAAATTACAGCTTAACCACC
AGCGCTAATGATGTCCTTCTGTACGCCCCGTAACCAACCGTACATGAAGGACACATTGTT
TAAAAAATACCCCAGGAAAAGCGAAAGAGAGCGAGAGAGGGAGAAAGAGGAAAGGGAATA
AGGGATGTGGATGGAGGGATGAACAGAGGTAAGGAGGAACTGAAAGAGGTGAAGAAAGTG
GAGAGTGAGGAAACAACAGTGAGGAAGAAAGAGAGAAGGAGAGAGAGAAAAAGAGAGTGA
TTAATATAGGGAGTGAAGAAACAGAGAGAGAGAGAGAGAGCTAGCAGCATGTTTACAATC
TGTTAGTTTACCATTAAGAGCCCGTCAGAGAGTGTGGGACAGCGAGGGCCAGCCAGCGAA
CTGTGTCTCAAAGCTGATATGAGGTTTCAGTgtgtgtgtgtgtgtgtgtgtgtg
>NODE_480_length_783_cov_28.799490
TTTCTGTTGTAAATGTTCATTGATTCAAGGGCAGACAAATATACCCCCAACACCCTGCAA
TGACCCACATAGAGCGATATGCGAAGTTCACCATCTATTAGAATAACATGACAGGCACAA
ATAAACCGTATTATACATTTTGTTACCCTTGCAGCCAACTCAAATTACATTTTGAATGTC
GTCCACTCAATCTCCTCTCGTCTTTTGTGCTGTCTTTGATATAAATAGACAGACATTCAG
GGGTCTAAAGAGTGGAAGTTAGAAGAATAAAAAAGGAAGAGGAAATTTAGATATTTTTAA
ATGATGTCCTACATTTTGTCAGCTAAAATCAGGATATTGCCTGAGCGGGGAGAAGCCATG
TTCTTCAGTTGTCAAAAGGCAGTAAGTAATGATTAAAATAGCAGTGTGAAACGCGGGGAG
ATTAAAGTGATGCTAATGATAAGTGAGAGAAGAAAAGGGCAAGCTATATTTTAATTCCTG
GGAGAATGGTTAATGACTTCTATTGCCTGAGATTAAACTAAACCTGTCTCATCAGCTTTT
TCTGCTCGCTGAGGAAAAAAAGCCCTCTGCACTTTAATTTATTAAACTCTTTTAAGGAAG
CACATTGATCTACATAGGTTAAACTTTCAAAATTTGGGCAAAAAGACGCCCCATAAAGCT
GTCATGCAGGGCAAAGCTGTTGAGTTGCTCAAGGCACACTATAAAGAATTCATTATCTCC
AAACTGCCACATTTAATCAGAAAATATCAATTATTTAAAAGGGGAGGTTTGCTCCTGTTT
AGAGCATCAGGTTTTACTGACACCCTGAATTATACTGACATGTTGAATATATTTTTCTGC
TGTCACTGTGATGGTGCTGTGAACTTTTCCATTTTGAATGCCACCCTTTTTCTTTTTTTT
TTTAAACACCTTTGGCTCAGTAAGTGTGCATTTGGCCACTCTAAAGGACTCTTTGTAATA
ACATc
>NODE_481_length_692_cov_31.092485
AGAAAAGAAAGACATGAAGAACATAGAAGAGAAAAGGAAAGCTGCAAAAGTTACAGAAAG
CTTCATAGTGAAATGGGTTGTGCAAAGTTTAGCTCAGCACCACTGACCTCTAGTGAAACC
CCCAACGTGGTCAGAAAATGGGAGTTTAATTGCAACAATTTGATTTAGCTCAAAATAATT
TCAATTCAGATCAGATCAGTGCTACTTTTGACTCATGCAAACTTAGGAGAACATCTGCAC
AGCTTGCCAATTTTGAGGCTAATAACCAGATAAAACTGGACTTATGGGATGTGGTGGAGT
CCAGTCGGAGTGGCGAAAGTATACTGCATTTCATACAAATTGTTTGGATACACGAAGTCA
AGGCTTACCCAAGTCTGGCTTTAGCTCAGTAGGCAAGCTTAATTTCCGTGACATCTTTGC
TGGAAAAAAGAGAACATCCCTCTTTACAAACACACGTCTAAGCTAACACACGATGCCATG
CAAAGCTAGATCACTAGCATTGGACTGGGATTGTGCACAAAGCCAAAGTACACAAAACAA
CAAAAAGGCTGTGGAACAAGTGGCAGGGGATTGTTTTATTGGCTATAGGAGCCAAAATGC
GTTACACAGAAGAAGACGCGGCATAAGGAGTCTGAGACAACTCTGTATATCACAGAGGCA
TGCTGTGAAGGACAAAACAAAAGAGGTGACCTCTAGTTGCACAAGCCCTGAAAGAGAGGT
CTGGTAAGACATATCAAAACTGCCATTCAGGTCCTTCATGCCAAAGGAGCATGCATCAAG
AACAAGGAAGTAACAAGGAACAGAAAATAATGTACAAGAGATGGAAGATAGCGAGAAAGA
TGGTTAAAAATTACTGAggtattcttctgctaat
>NODE_482_length_1048_cov_28.698473
CCTGGGAACTCGTTTCCATAGTTACATCAATGTTGTTGAAGTGAGAAGATCAGGTATTCC
AGTGAGTGATCTTTTACATGAGCTTTGCTCCTTTCCTATTGATTTTCATCCCACATTGAG
AAAACAGCCCAGTGCACACTGTCTCAGAGATATTGTGGAAGTAATGAAAGGGTGAAATGT
GTCGGAAATGTACTGGACAAGAAAAGAGAAGAAAATGAAAGCTTCTCGAAAAGCATTTTG
AGATTTTGAGATGCCGTGTCCAGCTCCTCTGGGAGGGGTCAGGTAATGCTGTCAGAAGCA
CAAAGCACAAAACATGACAGAGGCTGAGACTAAAAACAAATCGCTGCGTCTAACAGTCGA
TGATCGCTGTGTTGTTAGCCACATGCCTATGTGATCATGTGAAATCTCCTCAACACTGTG
CCTCTTGCTGTAATGCTAATGGCTCTGAAAAGAGAGTTAATCACTGTTGCACAGTTAGCC
ACATGCTTGCCTCTTGCAGCATGGTCGGTGTGTTCCAGGGGTTAGCAAAACACTGGTGTA
ACACATGATCGCTCTTTATGAGGCTGGGGCCTGCAAGAGAGAGAGGGGGCCCACAGACGA
TGCTAAAAAGACGGTAATGACAGCCATTCACCGCAATCCAATTATGCAAAAGGGAGTCTA
AACAATTCCATCATCCCCTAAATTAGATTGTCCTAACGAGATAAAGGCACCAATTAATCC
TGAATTAATTTCTACAGCTCATTTTCCCCAGAAAACACTCTAATATGCAAATGCCAGTGA
GAGGCAGAGAGGCATCCTTCTGCAGGGGTTTGCACCACCTCTGCGTGTTGGCTTCTCTTT
CTGAGTGAACTTATGAACCTGGACACATTTTACGAAGATAAAAAGACGGAATATAACAAT
GTCACAGCTCAGGTGTAGCACTGAAGAGAAGCTCTTTAATAGAAAAGGCAAATGTCTCCC
TTATAACTCATTATAGTGCTGCCATTAGTGTAATGGAAAGCATATTGAAGCCAAAGCGAA
GTCAATATTGGCAGCCAGGTTTAGTTGATTAAATGTAAGGAGCTCAAACGGTTCACATAT
TTAAGGTGTGAAAGTAGTTTGTTTCTGTTTGCTTTATGGTATGTGATGCTCATGGGTACT
TTACAAAACAATTGGCCTCGATGGGCATAGTTAtatataaaaaaaaaacccactatccca
cctgcataggtgcaagacttccaaacagaa
>NODE_483_length_401_cov_12.980050
CCTTTGGACCCAGATAAAAGCAGCTGTGTACATTCAGAAACTGTGACATACCACTTTTTG
GCAGGCGACCACTTTTTGGCAATGACACCCCACACATAAAGGAAATAAACGCTTTTTTTT
TAAAAAGTCAAACAATTGACAATGTAGTTGCAATAAAGGCCCTTAATTGTCAATGCAGCG
TGGTTTACGTCGACAAGCTGACATGCTAAACCAAAAAGGTGTGTTTTTCTCCCTCAGGTG
AAGCTAAAGCTTTCCGCTGCTCGTTACGTTTCAGTCGCACACCTGTTAAAAGGTGAGCTA
ACGCCGGAGAGCTGATGTAGCGTTAGCTAGCATGAAGCACGGCTGCAGAGAGCACACCAT
GTTGATTTAAATGTCAAACACTCTTCTTCTACAGGTACACGCTACGCCACAAACACTCTG
GCTACACAAGAAACCGTACAACGAAGGAAGGGGTCAGAAAGGTCCGTACCTTTTTCTCAT
GTAGATCCACAATTTGCCACACCAAGAGAATTATTTCCCTCTCATCCGAACCCAGTTTAC
CCCCATTTGCACCAGCTGTTGCCCCAAAGAACACCACCAGAGT
>NODE_484_length_558_cov_6.652330
GACTGAATTGCCTTCTCTGGGCTAAGCTCCTTATGTTCACTTGTACATATTGGAGGATTT
GTGTGAGTGAACTCAGTGGGTCCAGGTAAAGTAGTCCCACTCCACTGACTGTGTAAACAA
AGGATATGAGGGAGCAGCCGCCTCGTAGCCTTTCTCAGCAAGAGTCCGTGGCTCCAACTT
TGCACTTTAAGACATCGAGACAGCACATTAACATCCGTCTCCCCAGCAGCCTGATTTAGG
AGTCTTCTCCAACAGGTTCCCCCTGCACCCAGTGCCCCCATTCAGAGGCAGAGCGTGGCT
TTCCTGCAGTGCCAGGGCAAGGTGGCAGAATGTTGGCTGGTAAGTGTGTCACCCTGGCTG
GGGTTGGGGCACAGTGGCACAATGGGAGTATTTCTATTCCCCTCCTCCATCTTTCTCTTC
CGCTTTCTCCCTCTCTCTCTCCTTCTCTCCCGCCACAACAGCACACATGAAACCAGGGCA
TGCCCCCAGTGAACAGCAGAATAGGCAGCTGCCACCAGTGGGCCTGGAAGGGCCTGACTT
AAAAAGAAATTTGGAGAAATAGCTGTAACCCAAAAACAGCCTCAGTCAGTGCCCCTATTT
TCCTATTTGAGATGAAGTGATGATAACTGCAGTGAGGGAGGGCAGTGGTTATGGAGCCTG
CCAAAAGACAGACAGATCCTTCCCCCAGGTCAGGAACCATGGGGAATGGGCAGGATACTG
Aatcatggggctaatcaagg
>NODE_485_length_527_cov_4.846300
CCAGGTATTACTAATAGAATTTAACCCGTGGCGCTCACTAAACACCAGTCTCTTAACTCA
GTCAGGAGGATCAATGGAGAAACAGAAAAAACAAAAATCAGGATTCTGACCAAAATGGCG
TTTAATGGTAAATCCACCACTACTAAAAAGAGGTAAAAACGTTTTTAAAGAAAACCGGTA
AACAACAAGATGGAACAAAAAGACAACAACAGAAATGAAGATCTGGACTAAAATGGACTT
TAATGGCAGTGTCACCCCTACCAAAAGGAAAAAACGTCTTAAAGAAACGGTAAAAAACAG
GATGAAACAAAAAGAAGAAAACAATCAAAAGAAGATAAACCAAAACAGTAAAACCAAAAG
GAATAAACACAGAACTTAAACAGAATTGGCTATGGGAACACATCCCGAGATCTGATCAAC
CTCGGGAGGGCCTTCCTCAGGGGAGAGTGTATAGTGATAAATGGCCGAAACACTCTGTGA
TCCTGGGGTCCACTACTGATGATGTGTTCCTGAAATTAAGGTTCCACAATTCTTCAACCT
CAAAACCAAAATTGAAATTGGACCTGGAACCTACACTTAACCTTAACCCTAACCCTAATC
CTAACCCTAACCTTAGCCCTAACCTTAACCTTAGCCCTAACCCTAACCCTAACCTTAACC
CTAATCCTAACCTTAACCCTAACCCTAACCCTAACCTTAACCTTAGCCc
>NODE_487_length_570_cov_20.331579
ATCACTAACCGGCAGCAATGAATTTCATTTGCGGAGGACAAAAAGAGTGAGGAGGGAGAG
GAGAGAGAGAGCGGGAGGGAGAGTAGAGAGAGGGAGGGAGAGAGTGAGGGAGAGAGAGAG
AGAGAAAGAGAGGGAGACGTGGGGGGATCAGCTCCCCAACACAGTTTATTGATTTTTTTT
TTCCTGCTCGACAGAAAGCCTGTATAACAGCTCTATTGCCCTCATAATGATTAGTGACAA
AAGTTTAATTAAGCAATTATGAAGCCAATAATAGAGTTGTCTGGTTTGCTTAGCTTTAGA
CTGTTTAAGACTTATCTCCCTCTCGCACATCACAGCAGCTGGAATGTGCTTGAAGAGATT
AATGCTACGAGAACACAGATGCCCACTTTAATACAGCGCCATGATGCCGTTTGAATGAAG
TTGAGAACACAAGCTTCTCTTTATCAAATTACAAGTCTGCTTTTCATGAATATGGAGGAA
AAAGGAAGAAAAAAAAACAGCAATGGCTTCAAGGTGTAATTATAAAGACATACAACAGAA
AGACACACAATTCCGTTTTAGTAATCTGCCTGTATGAAATATGCATGATAATGTATTACT
GAATAAAGACTTACCATGTTCTAAGAGGCTTTGGCATTTTACATTTGCTCAGACAATTGG
ATATTTCTCAATATTCCTTAATGTTCTATTGGAtcctccacctctcccctttgttcttgc
gtctttttttgcctctgaaaattgattagatt
>NODE_488_length_736_cov_40.517662
GTGACTGCAGCACTGGCCTTGGTTTAGACAGGAGAAGGAGCAGCATAGTCCTAGTATATC
ATTCTAACTTCTCCCACACTTCAACTCCCGTCTCCTGATTGTGGTACTCTTTCCATTGTC
TTTGACACAAAAAAGTTTGTTTATATATGCATGTATATATGTATATACATATATGTATGT
ATATATATATAAACACATTTTTATAGCTACAGCACCTTTTCCCATGGGGCAACAGTGTCA
ATACCTCGCACATGGTACATGGCCGTGCCAAAGAAAAAAAGAAATAAAAACAATATATTG
GTCAGGATATTTATCTTTTTTTCCCTAAAATTGGCATTTGACATGATGATATTCTATTGC
CGTCTGGGGGAGGGAAGGGACAAAGGTTCTTCTTTTGAGTTTATATTCAAGTTTTCTCCT
TTTTTCGTGTATAATTTCTTCTTTTCCTGTTTAAAAAGAGTTCACACTTTTGTGATTTGC
GTGTGCTGCTCTTCATCAAAAGGTTCATTTTCCGGATCAGAGTCAGTGGTGTCAGAGTAT
CGATAATGGTCTGGCTCATTGTCGCTAACGTCCGGGGTGACGGATGTTGAAGTGCTAGCC
TCAGAATTCGAAGGCTCCTCCACGGTTTTCGTAAAATACAACTTCACCTGGAAATGAAGA
CAACGAGCTTCAGTGTGTGTCATGAGGTAATCAGAAACACAATCATCATTGGTCATTTGG
ATTATCTTCTTAGTTAAAAACTAACAGTAAAGCAGTAAAGTTTTTTAACAACAGTATTTC
CAATATAATAATATCTCACTTGGATCTTAATCCCGACTGCTTCTTTCACTGCTTACCTTG
AAGTTTGGCGAGAAGTAGCGGTTagctttgtctttgttggccttgtccaagtcattcttc
gtgagcgtcaggatgagg
>NODE_489_length_550_cov_53.334545
ACACTTCCTCATTCATGTCAGCCCCATGGTGTTACTCAGTCAGGAATTATTTTTCAGAAT
ATACTAAATTTTGAAAAGATATATCTCTCCCCCGTGCCTCCCCTGTTCTCTCATTCTATT
GCTCTCCCTGTCTGTTTCTCTCTGTGTCTTACAAACACACACACACACACACTGCAACAT
GCATACAACCAGACATGCACAACCCCTCTTAAAACTGGTTCTCCCCCCATAGCAATTTTG
TCAGAAGTTGACAATGTCTTGATTTAGTTGTCTGGCTGTTCCGGCCAGTTTTCCCTGCTG
CGCTAATGTGAACAGGACATCCCGCTGGGCACCAAAGAATACCACTTCACGGCAGCCGCA
TAGCTGGCAGCTTTTATTTATGGCGCTACCGAAATGAATGGGTATTAGTGTCCAAACATT
TCACCATGCTCCTGCAGCCACACACAAAAGCCACTGATTTCCAGCAAATCTGCACTTATT
TTATTCAAGAAGACTAAAGCTAGGGAGAGGGGAGAGAGACAGACAGACAGAAAGAGAGGG
AGAGAGAAAACATTTATAATGACTTAAAAGACCTCAAAAGAAGAATGGGAATTGCGTTTG
AAAAGGATTTACGAGACAGAAATCGAAAAAGAAAAAAATGGCCCCTCTATTTCACTGCAT
TTTTGTCAGAGTTGAAAATGGAAAATATCTATATCCCTAAAATGACTCAACTTTAAGTGC
TTATATtcacac
>NODE_490_length_626_cov_43.974442
CCCATTGAATCCATAGAATGAAAAACTGAATGGAGGCGTGCACCAGCTCAGTTTGATTTA
AATTAAACTTCCTCCATTCTTTCATATAAAATGTTATTGAAGTTGCCTTTTGTTAAAAAA
CAAATGAGTTGTCACCATTGCTTGGCTGGTGTTCCACTGTTTTACAAATGTTTTTTTTCT
TTTTTACAAAGACTTTACTTACCCACAGGAACACACTTCAGTTAAAAACTGTTTATTTTC
ACTTATGCCACTGTCCTTTTCACAAGCAAAAATGTTTTCTTTTTTCCTAATGAATTGAAT
TTTGTGCATTTTGGCAACAATGCTCGTGGTGTACATGTGCATTCTCGCCCACTATAATCT
GCACTGATTTGGTATATTTTTAACGATGTAACTAAGCAACAAACGTAATTGTCCCTTTCA
AAAGCTTTTGTTAGGCCCTCTAACACAGTCTAATACATAATTAGGCATAATGTCTACAGC
TCATTATAGTACACATGTGTGTAGTTAAATGGACCAGGAGAGTAGCTCACTGAATTGTGT
GGATTCATTGGAAATGGAATTTATTTGTTTCCTGGGTTCATATTACATTACAATTATCTA
AGTAATTCACTGGGCATCATCAGTTTTCCTTTTGTTGTTATGTATTCCAGATACTTTTTT
TTTATCACTGATTGACTGCTGTATATTTTTCCTTATTCGAGCCCGATGTTCGGTTGAGTT
ACCTTAAAACAAAACACAGTCCAGCCAGAATAAAAAAACGTCTAAAACCTGTCAAATAAG
CATGAATACTGATAAACAtattcagaac
>NODE_491_length_812_cov_12.284483
AGCAAAAAATCCCAGGTTACTCCCACTTCCTGACGTGGTAGAGACTCGGGAGTAGGCTCA
GTGCGATCGCGGCGGCAGCAAATGGGGGGGTAGACACAAGTTTCATGCCTCTAGCACTGA
CCGTTTGCCCAAACCCTCACCCCGGGCCCAAAAAAAAAAAAAATCCCAGGTTACTCCCAC
TTCTCCGGAGCTTACGTCCCATACAACGGGAGCCAAAAAAAGTGTCCCTACAAACCTATA
CCAATCAACTCAGAGCGGTCTGAAACGCGCTCTCAAAGGCCTTCTACGGGAACTTATCTC
GGCCTCAGCACTATGACACTGGCTGCGCTATGNNNNNNNNNNTTCCGGAGCTTACGTCCC
ATACAACGGGAGCCAAAAAAAGTGTCCCTACAAACCTATACCAATCAACTCAGAGCGGTC
TGAAACGCGCTCTCAAAGGCCTTCTACGGGAACTTATCTCGGCCTCAGCACTATGACACT
GGCTGCGCTATGCGCGTCCCATTGTCAGTGAATGGGAGAACGTTTTGGCCGATATCTCCG
GAACCAGACGTGCTAGACACCTGGAAATGCCACCTGCCCCGCCTAATTTGGCTATGCCGA
AGACGCCGGTCTCAGTCCCGAGTCTCTACGACCTTCCCGTCCCGAGATACAGCAAAAAAT
CCCAGGTTACTCCCACTTCCTGACGTGGTAGAGACTCGGGAGTAGGCTCAGTGCGATCGC
GGCGGCAGCAAATGGGGGGGTAGACACAAGTTTCATGCCTCTAGCACTGACCGTTTGCCC
AAACCCTCACCCCGGGCCCAAACCCTAACCCTAACCCTAACCCTAACCCTAACCCTAACC
CTAATTCCGGAGCTTACGTCCCATACAACGGGAGCCAAAAAAAGTGTCCCTACAAACCTA
TACCAATCAACTCAGAGCGGTCTGAAACGCGCTCTCAAAGGCCTTCTACGGGAACTTATC
TCGGCCTCAGCACTATGACACTGGCTGCGCTATg
>NODE_492_length_183_cov_5.770492
TTCGGCCTGGGTTTGGGAAAACGGTTAGTGCTAGAGACATGAAACTTGTGTCTACCCCCC
CATTTGCTGCCGCCGCGATCGCACTGAGCCTACTCCCGAGTCTCTACGACGTCAGGAAGT
GGGAGAAACCTGTGATTTTTTGCTGTATCTCGGGACGGGAAGGTCGTAGAGACTCGGGAC
TGGGACCGGCATCTTCAGCATAGCCAAATTAGGTGGGGCAGGTGGCATTTCCAGGTGTCT
AGCACGTCTGCTTCCGGAGATATTGGCCAAAACGTTCTCCCATTCACTGACAATGGGACG
TGCCTATCGCAGCCAGTGGGGAAGCGCTGAAGCCAAGATAAGTTCCCGCAGAAGGCGTTT
GAGAG
>NODE_493_length_410_cov_13.195122
TGAAGTCAAAACATGTTTGTAAACATTTTCTGTGACAATCTGCAGGAGTGCTGTTTTTAT
GCTCTCAAACAGCGTTTCGGGCGCTGAAAAGTCCACTTTGGCCAAACGCTGTCTCCTCTC
ACTATCTTGACACAAAGTCACATGAAACAGCTTTTGCCTTCATATTTATCATATTTCAAC
ACACTGTGAAGTCAAAACATGTTTGTAAACATTTTCTGTGACAATCTGCAGGAGTGCTGT
TTTTATGCTCTCAAACAGCGTTTCGGGCGCTGAAAAGTCCACTTTGGCCAAACGCTGTCT
CCTCTCACTATCTTGACACAAAGTCACATGAAACAGCTTTTGCCTTCATATTTATCATAT
TTCAACACACTGTGAAGTCAAAACATGTTTGTAAACATTGTCCTTTGAAATCAAAACATG
TTTGTAAACATTGTCCTTTGAAGTCAAAACATGTTTGTAAACATTGCGTCCTAAGTCAAA
ACATGTTTGTAAACATTGTCCTTTGAAGTCAAAACATGTTTGTAAACATTGCCTTCAAAA
GTCAAAACATGTTTGTAAACATTGCTTCTGAAGTCAAAACATGTTTGTAAAC
>NODE_494_length_397_cov_11.450882
TTTCAGATATTTTACATAGAAATGAATCCTGATTCCACATTGATATATATAATTATTTAA
TTAGAGGCGAGTTCGGCCGCAGTGATAGATCTCCCAGCTACTCATGACTGGTCTCATAAG
TCCTGGTCAGCAGAGCAGAATAAGTTAATTATTTACCGGTCACACACACACACACACACA
CAGCTGTGGAGGTGGGGGAGGAGGTGGAGGTAGTCAGTAGTTGGGGCCTATTGTGCGAGC
CGCCACTGTGGAGCTGTATGAGCCGTGATGGAGGGCTGTGGACCCTTGCTGTTGTCTTGC
CTTTCTCTGCTGATTTCATGCCTCTTTTATCATTCACTTTCACACAAAACAAACAACACC
GAGGATGTCTGCTGTTGGAACTAGTGTCTCTCTCTGATCAACTTCTCCGCCACTTTACAC
CTCTTTCCTCCTCCTCTCACTCCTCTTTCACCCTGCTTTTTACCGCGATATTCAACCTTT
TTCTTTCTGCCTTTCCTCTCTTTTTAGTTTCTTCTGGCCCTGCATTACTCGCCTTTTCTC
CTTTCTTTTCACCTTCTTCCTGCTGTTGGATGACTTTCc
>NODE_495_length_834_cov_44.992805
CTTTCATTCATTTATTTCATTTTAAAGGCTCAAAAGGCGTAAACACTTAATAGATTACAG
CAGATTTTTGGCAGGTAACCGTGGAGTCACCCGGAGCCACCCAGCCTTTAAATCTATTTT
TGTGCAACAACATCACAAAGAGCTCTTAAAATACCAGTAATATGCAAACACATAAAGTGT
AATGTTAGGAGAAAAAGTTTCAAAGGTGTGTAAAAATGTAATGACACTAAATAATGACAT
TAAAGTACGGACAGCACCTCACAGTGTATGTTTAGACAAAAATAGTTGCTAAAACCCATC
CACTCTCGCTGGCTGTTGCTTGTGGGTCCCAAATAAAACCTATTAAACATAATTATTCCA
GGCTGATGGTGGCGTATAGTGGTCACAGGCCAGTGAAATCTGTGAGTCATAGGATATGCT
GTTACTTTTCCCTGGTAATGGGAAACATGACTCCTCTCTCTCGTTTGCTGTTGTGATTGA
AGGCACTGACCTGTCATACATTTATAATAGGGGAGCAGGTGTGGCAGTGATGGACCTTAA
TTTCCTTTAATAAACCTTTTATGTGCCACACTCTTAATGCCACGCCGGGCCCTCAGAGGT
CCTGCTCATAATAGGTTCATTACTTTTGATTACTACAGCCTATTGAGACAAACAACTCCC
AAACACTATAGATTACATTCTGTAAAAATGAATGTACCTCATTAGTTTGTAACACTTTTC
CACAAAGACATGCTTCAACATTTTGTATAAATTTGTTGTTCTGAAGGCAAAATGTTGCTC
TTACATCGAGCAACCTGAGATTATAACATGGGCATTAATCAAAGTTCAAATGATGTTATC
AGTGCACTGAAATATCACCACTGACTCATAATATTAGCAGGGCCTTTTTTTCCTTTCTTT
ATGTGACATTTCAGACGTGTCCCTCTTATGTAAATATTTAAACAACAGCATTTTATCATG
TATGTTTTTGTTGTATTTAAATCGCCTCTGTTTAATcgagaataacgtgtgcaaaa
>NODE_496_length_874_cov_20.251717
ATGACTTCCCCTTACCAGTGCACTTGTCTTCCTACTTTTCTCTGTTACCCTTTAATAACT
CTGTTTTAGCACCTCTCTGAAAGAATGGAAATACGTTTGAGCAGGAAGTTAGAAGATTCT
GTTCTTGGATAAAGCTGCTCAGTGCTCTCTAGGGTATACATAGTTGTGGAGGGGAATGCC
AACAATTACTGTGATGTTGAGAAGAGTCAGCACAGCTGCTTCATCTTCAGGAACTAATCT
TGTGTTTCTCACCCACAAAAGATCTCCTACAGTACAAAACAGCAATTTAACTGAGAACAT
GCAGCTCCTGTATTGTAAAGATGATGGTTATTGACATACGCTTATGTTAATTGTCCTTCT
TTTTCCTCTTCCACAGCTTTTCTGAAACACTGGGGTTGTTGGTGTGGCCAAATTTTCCCT
GGATTTGACTGGTAAATTCAGAAGACTGAAGCCCAGGCTCACAGTCTACCTTTCACGGAG
GCCCAGCCGTGAGAGGACTGAGGAAGGCACGTGGCGGATCATGACGGCCGACAAAGAGAA
GGAACGGGAGAAAGAGCGGGACAGGGACAGAGACAGGGACCGGGACAAAAGAGAGGCCGG
TAAGTCCCGTCGGCAGGACGGGGACCGGGGAGATCGTGAAAGTGAGAGCTCCAGGCCCCG
ACGCAGCTGCACGCTGGAGGGCGGAGCCAAGAACTATGCAGAGAGCGAGCACAGCGAGGA
CGAGGACAACGACAATGGCAGCACTGGTGGAGGCAGCGGCACGGCCGAGGAGGCCGGCAA
GAAGGGCAAAAAGAAGATGCCCAAGAAGAAGTCACGCTACGAGCGCACAGAGAACGGAGA
AATCACGTCTTTCATTACAGAGGACGATGTTGTTTACAGACCCGGAGGTAAGTCCTGGTC
ACGGCTAATCTAATTGTGCGAGCAGGTCAGCCGCACTTATTAGCTTTGTTCCCACCTGCA
CTGAACACCAGTCAGTGTCCATTTATAAACTTTGCCAGGTTACCAATCCCACCTTTTTAG
CATCCCAGCTATTAATTTAagtatgcaactcaataa
>NODE_497_length_872_cov_22.500000
GGATTTCCGATTTCCGACAAAAGAGCAGACGGGCTTTCAGATTGAAAAGCCTGAACAATG
CTGTGCGCCCTGGAAATCCAGCATCATCGGCCGCAGGACACCCAGCAAAATTTAAAAAAT
CATCTCATAATAGGCTGTTTCTGCGGCTCCTAACGGGACAAAATGACGAACCTGAGAGAT
ACATGTTGAACATGAGGTTTCCTCCGCAGTCCTGTCTCATTGTGTTCACTTGTTCAGAAA
GGGTTGGATTTCATTTCGTTGGTGGCGGAGGAAAAGATTTTTATTAAACTTTATCTCATA
ACTGTGATCTGGAATAAATGCGGGTGGACAGATTGAAGTTTCCAGGCAACTGTCACTGGC
CCCCATCTCTGAGACAATATTCAGACAGCAATTTCCCCTGGTGCATTGCTTTAATTAAAA
GAGCAATTTACCTCTGTCAGCCCGCCTGGTGCCCACAATAAAAAGAGGCCGATAGAAATT
CGGCCCTTATCAATCCACCATCACAGTTTAATAAAGTTTCCGCGTTAAGATCTGAGTTTC
TATGGTGAATTGAAGTGTTTGACATGGAAACCAGTTCAGATCCTCCTCACTTTTCCGCCT
CTTTACCTCTCGGCAAACAACAAAGACCTATTTCATGTTGGAAAAAGAATATTTACCTTG
AAAAACACGCCTCAGTGCACATGAGAAAACAAGAACATTTCATCCCTCCCAACCTTCTCT
CTGTGGGTTTAGGGTTATATGGCCTCAATCTGAGGGTAATGAGGTCGTAACTTTAAAACC
ATGGCTTCTGATGAACACTGACGTTATCATGGGCGCTCTTCTGCTTCTCCTGGGCATCAG
AAGCAGTGGACTGTGTGGAGAATATATGGACTTTATGGCTCTGCAGGGTCTGGTTTGGAC
TGTAAATCCAGACTGGACATATAGTGATCTCTGCCTTCCACAGTGTCTGTGTGACATGAA
TATTATCATGAGTAAATCCTGGTATTTAAGGGCCACAAAAGAAACAATGGACACACATTT
ACCATCAACTTATGCAGAACattttattcaagaa
>NODE_498_length_721_cov_22.490984
TGCAGGCAAACAAAAGCATTAGGCCAAATCCTCATGTTTACTCATGCTGCCATCAGCAAT
CCTGTCTATTGACAAAAGATGAACATTTTCTCTCAAGTAACATAACTGGGCTTTTGTCCC
CTCACTAAAAGTACACTGACGGCAACACAATGGAACAGAAAAGAGGCATCGGGAGAGAAA
GAGACATCTTAAGTGGAGCAATGGCCCAAACAATTAAGAGCAAGGTACATGGAAAAAAAA
TTGAAAGCTCCTCTTTTTCCCCCCTCACTTTGCATTGTCGATTTGAAATCCCTCTCTTTC
TCTTCTTGGAGGGCTGCCTGTAATGGAGCTAATCTGCCGTCGTTTGTCCGAGCCACAGGA
GTTTTGTCAATAACAATCAGCGTTTGGAAAGTGTAATTAAGGCCGAGGCTTTTCATTAGG
AAGAAGGGAGGGGGCCGTCTCCAGGGACGGGCATGCCAATTAGAAACTCAGGCACGCGTC
GCCGGGTAATTTCAGGGAAAGGAGGGGAAAAAAACCCAGGACTTCTTTAGATTGGAGAGG
GACCCTGCTGCTCTTTCAGAGGAGAGGAGGAGAGGCTTAATGGCATAATAATCAGACAGG
GGTCCCAGGCAGAGAAGGCAGGAGGACGGAGGGACTTTTTGGGGGAGGTGAAAGCCTTCC
GAAATGATAAAAGAAACACATGCAGGATTGCTAGAGGAAAATGGAGGCAGTAAATAGCGG
GATGTAGAGCCCTTGAAAGAATGAGAGGGTGCCGTTGATGAGAACTGATTAATTAAAGGA
ATAACGAGGCAGTCAAGGGTGGAGTGTGAGACGGCCCTCTCTAATGAGAAGAAAACAAAG
GAGCTGTCTTTCCCGGCCCTTTATCACATTGTTCTATAACACTTAGGGCAAACACggtaa
gtt
>NODE_499_length_764_cov_43.397907
GGGGGGGACAAAGTGGTTTCACAGTGAGACATCACACACACAAACAGACACTTCCAGCAG
AGAACATCACACTCCCATGTGCACATGCTCACTTGTTCACTCCGAACACACACACACACA
CAGTGGCACACATACAGTAGGGTAGAGGAGGCGGGAGGAGTGGGTTAGGGGTTGTAAAAG
GAGCCGTGTGCTATGTAATGGAGGGGAGGAATGGGTTTGCTCTGTCAGACCGGGCCGTCA
CAACGGCTTTGTTTCATGTTTGATTTAATTGTCTCTCCCCTGACAGGCCCATTCATCAAT
GGCTTTAATGGTCAATCAGAGACAGGCTGAGTGAGTGCTCCCATTCTGTTTAGCCATAAG
CTGGCCTGGGCTTTTATTTCATCAAAATGCCCCAGCCTAATGTACATGCTCACTGGCTCA
GAGTGGCCGCGGGGAGCACATAAAGAATGACTGAAAGCTTTCTGATTTCAGATCAGTGAG
AAGGATGTTTTTCTTTTTCTTTTTTTTCCTTCTTCTTCTTTCTCCTCCTCATCTCCTCCT
CTACTCTCTCCTCCCTGCTACACTGCCTGCTCCTCTGTTGACGAAAGGGAATAAAAGGCT
GTAATGTAGATCGTTTTGTGTTTTTAGAAAACAACTTTTTCTCCCTGAAAACCACGCTTC
TTTGTTCATTCATTCATCTATTCATTTCTTCATTTTTTTTCATGCTCCCCTTCCACCCCT
GTCAGTCAGCCCGTGCAGCTGCAAGTTATAAAGTTGTCAACTGTTCAGTGGCACACAAAG
GGTGATGATGAATTGATTGCAGCACAGAGCATGGTGATAGAGAGAGCAAAGAAAAGGATG
ACAGATGATGGGCCTTGATTAGGGACTTAGGGGGAGAGTCAGCCCACTGCAACCTTGAGA
CTTGCATGAAAAATCTACCCCCCCACCACACACACACacacactca
>NODE_500_length_835_cov_41.734131
CTGAGCAAGAAAGACCACAGGTACACAGCTGCATGGTGAACAAAGGGTTAATTCAAAATG
CACAGCGTTAATTAATACATCTGCAAAATAAGCCAACAAGGAAATAAAGCTCCTCTGATT
GATAGATGATTTCTACATGTATGGCACATATTTATAATTTCATATGAACGTGCATCCAAT
TATAAAATCCCTAATATATTTCTCCCATTTTTGTGTGATCAGGATGTTTACATAAACCTT
CAACTCCAATCTTCCCCCCAACTCACAGTAGATCTTATTTCTTAAGAAGACAGCATTTTT
CTTCTTCATTATACAGGCACACCTTGCGTGATAAATAGTAATATTTACTGTTCTCATGCA
AATCTTGACTAAACATTGTTCATTTTCCTTGTTCCAGTAATGAATCAAACGGACACCCTG
TACCAGGGAATACATCTCTTTTATCCTCGCTTATGAATAAGGTAAGATCCATCCATCAAA
CGCCTTTCATCCCAAGACAAATTAGCGGGACACAGAGGGGCCTGTTTGTTTTTTAATGTT
TCACCGCTAATAAGATGAGTTTGTATCATTTAAATTTTCCAGCCATTTTTCATACAGTGT
AATTTTCACTGCACCTCTCACAAATTAATATAATGACGCAGTAGCCGGGTGCCATGCCAG
ATATATAGAGATGTTTGGTTTTTGATGAGCTGTTTTGAACTCGCCGTCCATTTTTTCTCC
TCCTTTATACTTTTTTTTTCTCCCCCTCGCCTCTCTCTACATTTATTTATAGAGTTTATA
AATTATTTGATTAAAAAGTCAGAGGAGAAAAAACAGGACGGCGCTGCCCTCATTTTTTAA
CAAGTCTAAATGTTAGCGTATGGAAATTTAACTGTGTATATTTTTTGTGAAGATTAAAAT
GGACATTGTCTCGGTCATACATCTTATCTGACTGGTACAAATGTGCCAGGTGGTTTCCAT
CACACAcatgacgtaatggcggatcagactctcattttttatgttttttttttactc
>NODE_501_length_438_cov_6.568493
CAGGGCATAAATCTTCTGCCTACAGAGCCTGCTCTTTAATGATATGCAAAGTTATTAATT
AGAACGACAGCCACATAGGGGCACCCTTTACAGGTTGATAATCCATGTAGAAACTTTTAT
TCATTATATGAAGTGCAAATTTCCGGCACTGAAAGTCATACATCTGATGTTTTAATAATG
CCTCCGCACTCTCCCACTGCTGCACACATGGTGTTAGAAGCACTCCTGTCGCTGTTTTTA
CTTTTAAATTAAATTATCCTCACTCTGTTATAAATGGGATTTCATTTTTCACTCAGTGAT
ACAGCGCTGCAGTTCAGGAGGGGAAGGGAGGGAAAAAAAGATGTTGATTTTCCCACGCAC
CTATTTTACCGTTCTCCACGTTTATTTTAGACTGTAGTATCTCCAGTTCTGCTCCAACAT
CAAAACCACCTCGGAGAGACACAGTTTCCTTTAAAAGCTGCAATCCATCATTGCAATAAA
AGACAGAGGCGATGCATGAAATACGACTTCTTCACTTGTATTTGCAGCATTACGTTTATT
CTTCCACTTTTAGGCGCTGAGAATAAATAAcagcgtggcactgaaagagtccccaactga
catgtaaatattaatgtaat
>NODE_503_length_516_cov_43.740311
CACACACACACTCACACACACACAAAAGCATTTCCTTCCCTCTGAATTTCTCCTTGAATT
ATATGCCATCACTAGTGTGTGTGATTGCGGAATATTAAATTAAAGTGGGATAAGTCCGCA
CCGAGGCGGGCTGCGTCCAATCCGCAACTCATTTCCCCTGTTGTAGCACCGCATCACTGC
GCTCCTCTCTTTTCAATGACAATGTGCCAAATCTGGGCATTTTGAAAACACTTTCCATAT
GCTATTATCGGATCGCTACTGAGCAAGAGAAAGACAGAAAAGAAGGAAAACGGAATGCTT
TATACCAAAGGTACCACGAGTCTACATTTTTATGTGTCTTCTCTTTCACTGGCTTATTAT
ACTTTATGCTTTTTGGGGGAATTTAAAAGAGGTAAGAGGAGGTAAATTTGAAGTTTTTAT
AACGATTGTGTATTTATGGAGCGTCGCTGGATGGCTTTAGGGCTGAGTGTGAAAATGTCG
AGAGAGTTTATGTTGAGCATCTGTGGGCTAAAAAAACTTCATTTCTTTCGCTGTTGTTGT
TGTTGTTGTTGTTGTTTTTCCTCCGTTTTCCTCGTTTACTGCTGGAGAGTAAATCGTTTT
TGCCCACTTCTCTGTGGAGTGTCCTGCCACTAAACAAGTTGAAGTAACattttctgagac
gttaatttcgatgaaataattccgatttatttgcaaat
>NODE_504_length_387_cov_5.025840
AAGACAACTTGGATCAATGAAGGAGTCAGAGCAAACCAAGGACATCACCTGGGATTTTGA
CCAGTCCTGGGCTTCATTCCTCACACCAGCTGCACGTCTTTGCCTCAACACCTTGGACTT
TTCAGACCTCTGGGATGAGGAGGACAGTACAGAGGACGAGGGAACTCATACATCCAAAGA
ATCATCGTCATCATGTCTCCAAGTCGCCCCACCACCACCACCACCTCCTCCTCCTCCTCC
TCCTCCTTCTTTGCCCTCATCTTCCCCTAAAGGTGCCACCATTAAAAGTCGCACCTTGAA
GCTCCACTGGAGGGAACTGCAGAATCTGGCCCCACTTCCGAGGATGACTCGCTTTGGGAC
TCAGACTATTTGGGCCGGACTTGAGCCGGTGCATTTGGACACAAACCGGCTGGAGTACTT
GTTTGAATCTAAGGGAAATAACACCAGTTTAAATGTGGTTTCTGTGCGGCAGGTGAGAGT
GATAAGACAGGATGATGCACAGGAATCAATTTCTATTTTGTACAGTGTCTGTTTTAATCT
CATGGAAAATACAGAGTAActaacccatt
>NODE_507_length_724_cov_16.679558
ACACAGAAAAAACATTTGAATTTTCCCTCAATGTTTCCTCACTGTTGAGGCGTTTGTGTG
TTTTTTCCTCTTCTTATTTTTTTTTTCTCTTTTTTTTTTAAACTCGAGTCACATCCGCAA
TCCCGCGGCCCTATAAGGAGCTTTCACGCTTTTTGGTTTGCTTTAGATGTTTAATACCCC
CTCTCTTTTGTGTCAGGGAGCTGGAGAGGCGTTAAGAAGCGCTGATAAACCCCACTTAGA
TCCCTTCCTGGCCCGTCACCCTGGCCTGCCGGGCCGCTTTAGCAGGGAACTGATCTGTGA
CGGCCTGCCACTCAAACTGAGCACTTCTGAAGGCTGACACAATGGAGTGAGCAACACACC
AGAGGGCCGGGGGGTGGGTGGGGTAGGGGGATGGAGGGTGGGTGAGGCAGAGGAGGGAGA
GGAGGCCAAGAGGTGCCCTGAAAGAAGGCTAGAGGAGGGGCCAGAGAGCATCTCCCTGTT
ATCTGTTCCCTCTCTTTCAGTTTATGCAGTTTCCCTCCTCCCTCTTCTTGCTGCTTGATA
CTGTAGAGCTCGCGCTCTTTGACTGTTTGTCTTCTAGTCGGCAGTAACACACACAAAAGC
CCCTTCTCTGTTGTTTGTCTCTCTGTGGTCAGGGCTATCAGTCTGGCAGCCAGAAATGAA
AGATTGAATGAAGAGGCAGAGAGCTGGTTGGTGGGTGCGGTGGGAGGGTTGAGGACCAGA
TAGGAATCAGCAGTGCGGTGCAGGGTCTGGTGGCGGTGGGTCACAGTAGAGTATTCAACT
GCTGCATGGCATAATAGGTCCAGCCAGGGCCAAGCCGGGGCCGACAGAGCATCAGGAAGA
GCACAGGGTTGAGATTGACAGGCAGAGGGGAGGGGATAGGGCTGGTGGTGGTGGTGGGGg
atgtgg
>NODE_508_length_725_cov_44.976551
TAAAATGGGTAATCACAAGAGAGGGTAATGGAACACAAACACTTTGAGTGAGGTGTAACT
GGGAAAGTAAATGTTAGTCACTGAGAAAACCTTAGAGCCATCCAGAAATTTGGTAGGTGG
AGTTAGGTGGAAAGGTTTTAAAGAAACTGTGACCTTTTTTTAGTCATTTTTCATCACGTT
AGATACAGTTGCAACTTTGGGAGTTGACACAGTGGGCACCAAAGTTTACTTTTAAAAATA
AATAAATAAATAAAGACAGAAAGAGGAGAACGAGAAGGAACGGAGAGGAGTAGAGTCTGG
GATACAAGCACAAGCGCCATGGCAACACATAGAAAGAGGAAGAAAAGAGTTACCCATAAG
TAGCCGCCGTTTCACCCGCTTGTCCACATCAGCTACTGACGTGGCATTGAACTCAGAGCT
CTCAATTGCAGCCTCATCTTTCTCTAAAACACAAGTGACAAGGGGACAAACAGTGAGCAG
CAGGTTAATGAGAAGCCCAAATGACCAGACCTTCAGCCCCTCTTGGCGTTTGAGCAAAAA
ACCAAAGCCAAGAAGCAAGAAGCGATGAAGAAGTGCCAAAATCCCTGTTAGAGTGTTAAT
CCCCAAACAAATGATAAATCCCCCAAAGCAAATCAAAAGAACAAAACAAAATAAAATAAA
TGAAATGATCAGTATCAGTGTTTAGCTTACAAAATGAAGCGGTAGGTAGGTAGGTAGGCA
AATAGGTAGGGAAGGGGAGAAGAGAAGGTTCAAGGCTTACATATGAAGAGTTTTTAAAAC
GAGACAGGTTTGGGATTTTAGGGATGGAATGGGTTGGGGTGAATATTAAGGGGGATTTGA
ATTGTGATGTTGACGTTGCTGTTGTCGCCGATGGAGTTTCTGTCTTccatatcaaacgct
ttctcag
>NODE_509_length_334_cov_22.997005
AACCCTAACCCTAACCCTAACCCTAACCCTAATTCCGGACCTTACGGCTAGGGTTGGCCC
ATACTACGGGACCCAAAAAAGTGTCACTACAAACCTATACCAATCAACTCAGAGCGGTCT
GAAACGCGCTCTCAAGCGCCTTCTGCGGTAACTTATCTTGGCATCAGCGCTTCCACACTG
GCTGCGATATGCACTGCCCATTGTCAGTGAATGGGAGAACGTTTTGGCCAATATCTCCGG
AACCAGACGTGCTAGACACCTGGAAATGCCACCTGCCCCACCTATTTTGGCTATGCCGAA
GACGCCGGTCTCGGTCCCGAGTCTCTACGACCTTCCCGTCCCGAGATACAGCAAAAAATC
ACAGGTTTGTCCCACTTCCTGACGTCGTAGAGACTCGGGAGTAGGCTCAGTGCGATCGCG
GCGGCAGCAAATGGGGGGGTAGACACAAGTTTCATGTCTCTAGCACTAACCGTTTTCCCA
AACCCAGGCCGAAACCCTAACCCTAACCCTAACCCT
>NODE_510_length_550_cov_11.078182
ATTACAGGACAAGCCTCCAGATATGAAGGAACACAAATCACTGGTCCTTACCAGATGGCA
GAAAAACGGCACAGGATAATTGAAAATCTAGAAGTGGATCAATATTTAGAAGCCCAAGGT
TACACGAAGTATGACACTACTATTAACATGGAAATATGATGCATTACATCCACAGGCAAA
TTGGCTTGTGTTATTTGATGGTGAGTGAGTACTGACTGAAAAGCTTCTAGTGCTGGTTTC
GTAATGACAAAGATGCCGCTCTTAGTTTTAAACCATCGCAGGGTAACTGCTACTTCTCGT
ACAACACGGGCTTATCAAAAATGTGCAGCCTCATGTGCGTACCCACGGCCACTTGGGCAC
ACTTACACGCATGCATACTGTTGGTCAGCGGTATGTGGAGCAGGTTCTCGAGGTCTCCTT
TATGACAGAATGTACCATGAAAGCCCAAAGCCCCACCGTGTCACAAACTACCGCTGGCCC
ACCCCACCCTTCTCTAGCATTTACCTCTGGCCTGTTAAAAATGATATCAGCTCATGGAGG
GCAAGCATTAGCATTTGCATTTTATTGGAAGCACAGAGATTTAGAGCAGAGGATATATCA
GCTCTGAGCAGACAGAATTAGTTAACAATGCATTACCTGCCTTTTATGGCAGCTATAACT
CTTTTCCCCTGGTGGGGAGAGGAGATGAAGGGAGGAGTGGGGGGGGGTGGCGGCAGCGGC
GGGGGGGGGGGA
>NODE_511_length_594_cov_32.414143
CTTATTTAATTTTGTCCTGTGGAATAACTTGTGGTTATTGCTGTATAATTTTGGATGTTT
TAGCAATTTTTTTTGTATTTGACTAATGTTTTTTCATGATTTTAAAATCTCATTTCTTTG
CAATTAGCCATTTCAACTGTTAAGTACAGTTTTATGCTTTTCTATTTTATAGTAATCACT
CAGTTTGCTGTCATTATGTTGCTATGCATAAATGTTGCAGGTGCACTACTATTTTGCTCT
CTACCCGGTGGCTCATCCTGTCGGACTGGTTCACACAGCACATTCATTATGTTGAGGAGA
GGCGACCTGACACTGTGGAGGTTAGAGGAGTTTGGGCCTGCTCACCACAGTGCTTCAGAG
ACAGAAGGGGGGGATGGAGAGAGTGGGAAAGACAGAAAGAAGAGAGCTGCCTGCGCTATT
ATCGATGTGCCTCTTCAGCGAAAAATGCAGTCCCAGTTGCACAAGCACCATGCCAGCACA
GAATGACAGAGGGTACTGTACACCGAATCACTTTGTAGTAGGGAGGGAGCGAGAGAGTAG
TAGAGATAGAGAGAGAGAAAAGATGTAAAGTGTGACAGTGGTGAAACAGAGGGAGAGAGA
GAGAGAGAGAGAGAGAGAGAGAGAGAGAGAGAGAGAGCGAGAGAGAGAGAGACTCAGAGA
AGCGTTACAAGGACCCTAAAGATAGGAGTAAGAAAGCAGAGCGTGCAAATACAAACCGGG
TCATTGCTGCTTAGCTAATAGGGGGCCAATTCGCTGCAGGAGAGAAATGTCGAACa
>NODE_516_length_738_cov_23.917345
ATACGGATGAAAAAAACATGGGAAGGCCACTCACACACACACACACACACACACACACAT
ACACTCACACACACACTCACACACACTCACACACACTCACATGTGAAATGAGGTTGTAAG
GTTGTGCACAAAAGAAGGCAGAGCACAATAGGAGAAACATGCAGCCTCGGATGTCACATA
ATGCATGAGAATACTCCATGTTTTTCAAACAGTGACCCCTAAGATGTATGTCCTGGAATC
TACGGGCAGCTTTTAAGATCAGAAAATATAAAAAAGGACATGGCAACTCCTAGAGAAGTC
CGTCGTCACTTCAAATTCTGCTCTCTGTCCGCTTTAATAACCCAGACTATGAGATAAAGC
ATATTTTTTTTAAAGTGCCACTTTATTACAAAAGTATAAACTTGACTGACATTTCATGAA
TAGTAATCTTGATATAAAACATTACAATCTTTTGCACTTAGCACTTAATTACACGCTTTT
GAGTACAAGACCCTGTAGTCTGAATAGCAAACACACAACATTAGCTGCCACATTTAACTT
AGCAGGGCTTTCCAAGAACACACCGTAGCTTCATGGCTTCAAAAAACAAGAAACAGAATA
CACTGAAATTTTTACATTGCAGCTTGTTTGCAGTTTTGTGTCACAAGATAAGTCATTCCA
AAACACAATTGAACATAATAGAAAAAGATAGATTTTCTTGACACTGATGATATATTTATT
ATTTCTTTCTCTTTTGTCATGTACATACACGTTGCATCAACATACAGTATAATCACATTG
TTTGCTGGGGACATTTGGTCAAATGAGATCGTCGCTATTGTTCAGGATTCGGATGTAATT
TGTGTGTGTTATCCTCAGGGTGATGCTCTGCTGCTTAGCGAACCGTTTGCTTCACATTTT
TGTCATttctgcaatatttt
>NODE_517_length_1019_cov_28.195290
TGCCTTTATCCGCACACAATGGCATGAAAGAGAAATGTGAAGCTGTTCAATTAGGTAAAC
CTGATGGTTGAAGCCTGACTTTCTCCCTTTTTTTATGAGGGAGTGAGAAGACACAGACTG
TGCGGCAGATGACACTGAAAAAAATTAGTGTGCTGTGTGAACAACAAAGGGTGCCCGCTG
GCCAAAAAGCACACAGAATCAAAATGAAACAGATAGTCCAGGGATCTAGCTGTCTTCCTC
ACAGGCTTGTGTGAGTGCAGTAGATGTAGTGAAATTACAGCAAAAAAACCCAAACAAAAC
AACTTTGCTGAAATTTTACGCATCCGATTTTACTCTATGTGATACACATGGGAATGTTTC
AAGGAAAAATAGTGCCTTTTTCAGCAGAACCACAGATTTTGGTGGTTATGTTCATGTTCT
TCTCACCAAAAGTCTTAACTCATTTGAAATCATCAATTCAAAATGTTAAAAACAGGAAGT
TTTCTCACTACAAGAGACACACTGAAATATTTATAGCTGCTAGTCGATTGGCCTTTTGTC
AAACCTCGAAATACTGAAGCAAAGCCTCACTATACCGGTCATCATGGCCAACCTTACCTG
TCACACTGTAAGCAAAAAAAGGAGAAAGGCAGATGGAAATCCTACATTACAATCACACGC
TACAAATCCTCTACTTTTCTTTGCTCCTCCGGATCAACAGCTCCAATAAATTTTCATTAC
ACCTGTGTGAAGCGCTTCAAATAGAGCCACAGAAGCAGAAACTAATTACTTTCTAATTTA
TTGACTAATGGCCACAGCCCTGGGAGACAGCTGCAATTGTTCTAACAGTCCTGCTGCTCC
GACTGCACTCAGGTCCACTTTAGATTCATAACCAAAATAATTTATCATTACAAGCACATT
AAATTGAACCGTATAGACCATAACAGTGGTAATTTATATCATTTTGTTGTTAGGGATGCT
TTTCCCTCCCCTGTCTTGAAAGCATGCAATCTAGGCGATAGGATTCGTCTCCAGGCAGTC
GTTGTATGTGGCAGCTTCACTTTGTTCTTCAAAGAACTCTTTGTTTTGTGCCTCATTCAC
CATTTGTTGGACTTTATGCTAGAAACTAGACAGAAAAGAGTGTGCTGCCTGTTTTTGAAT
TTAGATAAGAataagcagatgtttctgtgttacacataacaaacacagtcaagtcagact
a
>NODE_518_length_857_cov_23.896149
TGGGTAAATACAAAGCTGGCTTGACTGACACTTCTTCATGTCTCTTCTGTTGGTTTTGCT
GCACCTTACAACTTCCATATTTCTGTTCACCAAGTGTCTAATTGGATTTTGGTGACTTCC
TTGAACTGTCAGGAAAGCTCCACCAACAGCTGGCTTGTGAAAAGGGGCCTTGGAGGTTGA
CTGGATCTTTAAATATTAATCATCAAATGTGCATCTTGCAAGAGATTGCAGTATCTTCTT
TCACTTACAACTTTGATCGTCAGAAATGGCACAGTTCAAATATAGGTCAGTACAGGGCAA
TTAGCCTCAAAAAGGACACAAAGAGTAAAAACAATCATGAAATGCTTGGTTTCATAATAA
AGTTTATTCTATATTACAAATAGTATTTTGTTCTTGACTGCAAAATAGGAATGCATTATA
TTTACATACACAGGTATACAATTAATTATAACAAAGTTAGAGAAGCTCGCCTTATATCCC
CCAGGTTTCGTTTTTATCTCTCGATAAGATACTCTTTATCTTTCAAATATGATCTAGTAA
AAGTCTTTTCTAGCATGTTTGTGTAACACCTGCTATAACACTGAGCTAGGAGGACATTTT
TAGTTCCTACAAAACGTTTGAAGGTGGAAACTTTATCCGTGCTCTTTATCCGTGCAACAC
AAGTTGGCGACTAGCAGACAACCTTTGTTGCAGGGGAAGGGACGGGGCAGGAAGAAATGA
AAGACAGGATGTAGCACTGGGGGGGCAGATTCACAATGACAGTTGAGGACTCTTAGCTTG
TGTTGTTTATTAACACAGACGAAAGGGGGTAACTTTGGGTATCTAGACACATAATACGTT
GGCTACACAAGTAAAAGAGGTTTCCTTACAATTATCTAAAGGTGTTTCAGCCATATGTTT
ATTTAATATGAATGCCAGTTAACGGGTTACGAAATGAATGCTTAGTCCTCTCATTTTCCA
GAAACAGGTATTATTTGATATATTTACTACATAAAATGTAGTCAACACTTTGTGAATGTA
CCCCGCCAAgttgaaacaa
>NODE_519_length_405_cov_3.876543
TTCAGCACACCAAACGCTATTGTCAGAGTATGAAAACAGCAATCCTGCAGTTTTTTAAAG
ACAATGTTTCCAAACATGTTTTGAGTTCACAATGTGGTCAGATGTGATAAATATGAAGGC
AAATGTTGTTTCAAGTGACTTTGTGTGATATAATTCAGTGAACCACTATGTGGCAAAAGA
GGCCTTTTCAGGGCATGAAAAGCTGTTTCAGAGCATGAAAACAGCAATACTGCAGTTATA
TAAAGACAATGTTTCCAACCAGGTTTTCATGTTATAATGAGTTCACATATGATAAATATG
AAGGCAAAAGTTGTTTCAAGTGACTTTGTGTGATATAATTCAGTGAACCACTGTGTGGCA
AAAGAGGCCTTTTCAGGGCATGAAAAGCTGTTTCAGAGCATGAAAACAGCAATCCTGCAG
TTTTTAAAAGACAATGTTTCCAAACATGTTTTGAGTTCACAATGTGGTCAGATGTGATAA
ATATGAAGGCAAATAGTGTTTCAAGTGACTTTGTGTGATATAATTCAGTGAACCGCTATG
TGGCAAAAGAGgacttttcagggcatgaaaagctgtttcagagcatg
>NODE_520_length_904_cov_19.340708
TACATTCTTTCACAAAATGTATAGCTACGGCAGCGGTGGAACTTATCTTGGTGGCTACAC
TTTTTTTCGTTTTAGGTCAACAGTCCAATTATCTCACTCACCTTCGAGGTGCCTATGAAT
ATGTGGGAAGTTAAGCCCCTGCTCCATTTTGCTGAAACATTTCCTCCAAGTGTCTTCTAG
CCCACAGCCCCATACGCATAGAAAAGCATGCACACATGCGGTATCAGCACCACTACGTAT
ATCCGCATACATACAAGCATGCATGAATACACACGCAGAAACCCATACACACATGTATTT
TTCAGCTGGAGTTGCCCCCTCCCAAGTCTGCCCTTCCTTTGAAAGAAAAATAAATCCAGC
ATAATATGATAGTTGAAAGCAGGGGGTGATAAGATGGTGGGAGGTTGCAAGGGGGGTGGT
GGGCAGCTCAATCATTCACTGTAAAAAAAATTGCCCTGTATCATTCACCTGATTTGAATT
GTAGCTCCCCCTTTTTTTGAACCCCTGCCAATTCATTTTGTACATTAAAAATTGGTCAGG
GTTGATAAGATTCCATTTTCACGGTTGGCAATGCAGAACTGGCGAAAGAATACAATTACA
GACCCCAGAGTAAACTCTCCGAATGTCAACTTGATGTAAATGATCAGAAGGCAGGGCGCC
ACAAAAGAACAGGCTTCAACTTCAACAGCCCCCCACCCTCACCCCCAGCCTACCTCTACC
TCTCTCTCTTTGTGTATGTCTCTCTACCTCTTGCTCTCCGTCACCACTCGACAGCCTTTC
ACCCTGCCAGTGGCAGGCAGACAGGCCTGCTGAAGTGCCAGAGATGTAGGTGCAGTTTGT
TCTGGTGGAGCACAGAAAGGAAGTGTGGTGTCACAGTGCCAAAGCCTGATGGCAGACTGA
CACACATACACAGGAGGTGTTTAAATGAACTTTGACCTCTAAATATAACTATTAAATAAT
ATATTGCTCAATAAACTTTATGCAAACATTTATATGAATGCTGGATATTGGAGCGATAGA
TTTATGTGTGCAAGTATTAGTGTAGAAAAAGTTTTCCATAGATCACAGAGGACtttcaag
tctttg
>NODE_521_length_803_cov_19.693649
TTGACTAATATACAGCATGCTGCTGTTGCAAAAGGTGACCCGTCACTAAAGCCTCATAAA
GAGGATTAAAAACCCTCAGCAAACACGCACACACATCAACAAATACTGCAGTCCAGTTTT
CTGTTCCAGCATTGTGTTTAACAGGGGAACATCACCGTGCAAGCAAAATGGAGCGCTGAA
TAGTAATACTTTTCCTCTTAAACGCAGCCTGATGGAATGTTCTCAGTGCAATAAATTTTG
CCGAACACATTCTTTACCAAAAGCCAGATGCACAAGACAGGATAAAGGGACAGCAACAGA
GCGAGGCATTTAATGCACGGCACCGAAGCCATAACACTAAGTAGATGCTGCCCACTTAAA
TCTTTACATTCTTCATTCACTTTAGCTCACCAAACACGACAGTCCCCATAGGCGAGTAAT
GAATAATCATTAGCAAAAGGTCCACAAATTATTGATGTAAAATAAGCAATGATTCTTTTT
TTTGTTTCGCAATTTATTGCCATTAACAAGTAACTTGCAATCCAATAAATGTCAGCATGG
CTTTCAGTTAATTAAAGGGAAAGATATTATACAGTAATGCAGGGTGGCGTTTATATCTCG
ATTTCCACAGACTGCAATTTACTGCTGAGCCTTTATTTGAAGGGACCCACAAATAATGGC
TATTAAGCCGTCAGGGGATGGACAGGGGATCACATTAATGAAATTAGATAAGGCGGAATG
GTGATCTACACAGCCTGGACTCTGGAGACACACAAACCCGCACAGACATGCCGCACATGA
GCATGACAAATTAGGACTGCATGCTGTTTAGTTTCCTTTTTCCGTTTCATTTTTATTCCC
CTGACCTGCTCGGCTTGTGCGTCTCCATTTTCCTCCGTCTTGGCTTCACCTTTTCTGCAC
TTTGTCCCAGCGCCAAGCAGAGAGCCCGGCTAGGTGTTCAACATGAGGGCCTGTCAGCTC
ATCAGGGAaagtttccctgtttgtc
>NODE_522_length_982_cov_6.292261
CTGGATGACCTGTAACTTTCTTCATTTAAATTCAGACAAAACTGAGGTCATTGTATTTGG
ACCTAAACACCTCAGAAATTCACTATCTAACCAGATAGTTACTCTAGATGGCATTGCCTT
AGCCTCTAGCTCTACTGTAAAAAACCTTGGAGTTACTTTCGATCAGGATATGTCGTTCAA
CTTACATATAAAACAAATCTGTAGGACAGCTTTCTTTCATCTACGTAATATTGTAAAAAT
CAGGAGCATCCTGTCTCAGAGTGACGCTGAGAAACTAGTCCATGCATTTGTAACTTCTAG
GCTGGACTATTGTAATTCCTTATTATCAGGATGTCCCAATAACTCTCTTAAAAACCTCCA
GCTAATACAAAATGCTGCAGCCAGAGTTTTGACAGGAACCAGTAAAAGAGATCACATTTC
TCCTGTATTATCTTCTCTTCATTGGCTTCCTGTAAAATACAGGATAGATTTTAAAATCCT
GCTTTTAACATATAAAAGTCTTAATAACCAAGCTCCGTCATATCTTAAAGATCTTGTTGT
ACCGTATTATCCTAACAGAGTCCTTCGCTCTCAGACTGCAGGTCTACTTGTGGCTCCCAG
AGTTTCTAGAAGTAGAATGGGAGGCAGAGCCTTCAGTTATCAGGCTCCTATGTTGTGGAA
TCAGCTCCCAGTTTGGGTTCGGGAGGCGGACACCCTCTCTACTTTTAAGATTAGGTTAAA
AACTTTCCTCTTTGATAAAGCCTATAGTTAGGGCTGCTCAGGGTCACCTGAGCTGTCCCT
TAGTTATGCTGCTATAGGTTTAGACTGCCGGGGGACTACTATGATGCACTGGGCTCTCTC
CTCTACTCTCCTCCCTCTGTACATATATTTATATATAGTTATGTATCACCATTACATATC
ACTAATTCTGTATTTCCCTCGAGGTCCTGTGTCCAGTGCTTGTTCTCCCCACGGATGTCT
CCGGAGCTGGAGCTACACGTCCCTGTTCCCGGATCCGCAGCCGCTGGCCTCACCACCCGC
CATCCCCACCCCAACTTCTCCTGCTGTCCCTCACCCCCCTCATTCCCACTCCCACCCAAC
CGGTCGAGGCAGATGGCCGCCCTCCCTGAGCCTGGTTCTGTCGGAGGTTTTTTTTTCCCC
CTCTGGGTTTTTTGGTTCCTTCCC
>NODE_525_length_450_cov_11.697778
CTTGCACTGATGTCACTGGTGTGTGCCTTTATGTGGCTTTGTTTTTATTATACACATTTT
GCTGACATTATATTTAAACCATGAATGAGCGTCAGGTTCCTCGCTAACTGTGAGTAAACG
TCCATGGGGTTTTTCTCTGAATGCACTGATGCCCAGTGGGGTGAGGAACTCCCTTGGGAA
TCCTGATCTATAAATAACTCCGTCTGTGTGATCCATATTGTTAGCCTGATCACGGGAGAG
GGGGATGAGAGGAAGGAGGGAGGGGTAGAGTCAGGGGATAAAGGGACACAGAGAGGGATG
GATGAATAGATGAGGGAGGGAGAAGAGGAGGCGATGGCTTATATTTCAGCAGCTTTGTTT
GTGTAGGTTCTCAGTGAGTCCAGCCAGATTTCACTTCATTGTGCCTATATTAGAAAACGC
TAACAACTGTACGGGATTTTCACAAAGTAAACACAATTTCCTCTCTGGACATCAACAGAG
TTTATCTTACTTCCGCCCTTCATAGCTGTAATGGTCCTTCGAAGCTTTAATGTTCCTGCA
ACTGCTCAAAATCTGTGGTGTTAGACACATTTAAAACCTACTGTGTACAATTATGAACTG
AACCTGTGAAGAAACAAACCTCTTAGACTTGc
>NODE_527_length_623_cov_24.202248
ACAGAAAGGAAACTTAAGCAACCAATGACCAGAGTCAGATACGACATACACAAGGCCTGC
TCCTCTCATACCAGGTCAGCACTTAAATCAAATGAGGAGAAAAATATGCAAACACTCGGT
GCCTTTAATGTGAAGGGTTTCCATGCAGGGAGGGCACATGTGTGTAAAACAAAACAAAAA
TTAAAAAAAAAATAAAAGAAAAAATAAAAAAGGTCATCCTTAGCAGGACGGGCAAAAATG
GAGTCACAATGGATAGTAGAGCTTACCAGCAGTGGCAGGGTTGATGCAGTCAAAAAGGGT
CCCTTTCCTTTAATTATTTACTTCCCTATCCGACATTGTCCTGCAAGAGGTAAAAATACA
TTCATTTGAGGGACCCTTTTCTGTGAACCAAGCAACCAGGAGCCCGTCCACTCGAGCATC
GTCAGCATTGTGGAGAGAGAGAGAGCGTGGCAAATCGATTGGCCGTGGCTGTCACTGCAT
GTGTGTGTTTGCGTGTGCTTATGTCTGTTTGTGTGTGTGCGAAAAACACAAAATATACTA
CTTCCATATAGCGAGACTTTGATCAAAAAGACTATATAAATCCTTTGTTCTTTTTTATCC
TTTGATAGTACAATGGCACCCATATGGGGTTAACTTATGGATAAAATATGGGAGCCATGA
TTCAATGTCTGCAGTGCTGCATCCCTCTCTGTCAAATACACGTGTAGATGCTTGGCCGGG
AGGGACCGGAGTGTTTCTGTACAGCCAGAAATGCGCCGTAGTCAGTGATCGGTATTTAGG
AAAACGgtcgcattttctgcacgat
>NODE_528_length_427_cov_11.070257
GATTCAGCTGTGGGGTCATTATTTTTTCCTGACGTATGTCATGAGGCAAAAATGAGGGTT
GAAGTCACACTCTTTCTGACGTCACCGATGATGCGAGCTCATTTGCATACTTAACGAGAA
TTAGTCGCGCAGGTACCAGCTGAAACGTTGACTATTTGTCTATTGATCCGAGCGGGACGG
CCGCACTCAAATACAGTATGTGACATCCGGTGGCCACGGGAACAAGTACACACACGCAAA
CACTAGTAGGCCTTGCTGATTAACATCTACTCCCACACTCTCCCACGATCTCAATAATAA
CTGTAGGAAGAGCAGAGTACCTTAACAGTGAGGACTGATAAGGAGGAAGAAAAGGGGGAG
AAAATATAAAAGGTATATGGTTTAAATGAAAGAGAGATCAGAGGAGCAGAGTGGGAGAGA
GGAGCATTTTTTTGCCATTTCACCCAGTTTAATAGGAGGACAGTTAATGGGCCTTTTTTA
TCGGGCACAGGCATCAATCAAGAGGTGTCAGGCGGCCGCTGAATCTGGGCTGTGGTCCTC
TTCACAGATGACTGATTAGCAAGCCAAAATCACCAGATCCATCTTCCGACGGTCACTTTT
ATTACAGTC
>NODE_529_length_652_cov_25.026073
AAACCCAATTAGGCTTCTCTCCTTAAAGCATGAACCAGCTTTTCAGTGTAACTCTCGAGG
CTGATAGCAGGTGTTGCTAAATCTTCTTGGCACTCTGCTTTAATCAGTTGTTTTTGTAAT
[truncated: 121,886 more chars]
