# Supplementary material for: Multilocus molecular systematics of the circumtropical reef-fish genus Abudefduf (Pomacentridae): history, geography and ecology of speciation
Source: PeerJ. 2018 Aug 14;6:e5357. doi: 10.7717/peerj.5357 (PMC6097498; doi:10.7717/peerj.5357)
Supplement: Data S1 [file peerj-06-5357-s013.zip › Data Supplement/assemblies/Abudefduf-saxatilis-STRI-X-1063.contigs.fasta]

>NODE_7_length_393_cov_10.880407
CCTCTTTATGGCTATTTTTAACCCCATCGCTCAAAAAGAGCAGGAGAAAGGGATCCTATC
ACTTATTGTGGCCATCTACCAAAAATATCAAACGGCTGGAGAGGCGCAGGAGAGAGAAGG
CTCGTCCTAGAAGTGTGTGTTATGTGAGAGACCAAAATGTGGTGGTGGTCAACCTCCAAT
TATGAGCGCTAGTAAGACAAGAGCTTTAATGGCTAACGTTTGCCTTCGGGGAGGTTTATT
ACACACTGCTGTTTTGCAGAAGCAGCGTCAAATCTATAAAACGACCATTAGGAAGAGGGA
AAAAATCAATCAAAATGCCATTAAAGTGGAATAAGTTGCCAATATTGCTGATGTGGTTGC
GGGTCCTTTGATTTTCCTTCAGATTATTAGGCACAGTCGAGTAGTGACTTTGTTAAGGGA
AACCAGTGTTGTTGGGGAGTAATATGTCTCCTGGCTTCATAAAGTTTGCTGCCTCATATT
TCCCACTTTATTGATTATCCATTATCATTTGTCATGAGGTGTCCTAActcaagggga
>NODE_8_length_337_cov_9.293769
ATGACTTTGTGCTGTTGATTAGGCCTAGCATTATTCACAACCAAATTACTGCTTTGTCCA
CCCTCCCACAAAGTCCTCAGCACAGTGTCCCTCCATCTCCATTTGGGAAGCCGTGGCTTA
ACAAGGCGGAAGAATGCCGAGGAGGGGGAAAAGAGCTAGCAGGTGTGAGTGGGAGTGAGC
GTCCAAGGCTCATGACCAAAAAGTCAACCTGTGGTAGATGCACCCCCTGGTACGTAATGC
TTCCACTTCATGGCCCACACACGCCATGAGTACACACGCATGCCAGCACCCAGGCAACAG
TGTGTGCTGCTGTTGGCGGGGGCAGGGCTCTCATTGGCAGTGGGAGAGCTCTATCCCGCT
GTCCGTGTTTACAGTCTTCAAGGTAGGGGCGCACAGTACTTGTCTTTCAGGTGGATGATT
AAATGAGTGGCACAACAAGAAGTGAAACAATTAGAATTTCTGCCTCATTATCATGGTAAT
a
>NODE_9_length_641_cov_7.656786
CCTCTGTTTTTTTTATGTTCTTATTCATGGGCAAAATAAGAAGCAGGCAGTTTGCTGGCA
GTAGGAGGTTTAGCTGCCTGGAGCTAACGGGAGCATCAAACCACGGCTGTGTGTTTCCAT
CTGTGTGTGTGTGTGTGTGTGTGTGTCTGGAGCTGCTGTTGTTGCTGTTGCTGCTGCTAC
CGCTACCACTTGCCTCCGTCTCCTCCCTTCTCTGGCCTAATCAACAAAACAGCCTCAGCT
GCCCCTTCGGATCCCCTGCCAGGGTCCCTATCATCCTCTGATCAAATATTAATGTGTGAT
ACTGAGCTTGCTCACTAATCCAAAGCCAATTAATATTATCTGTCAATTATTTACAGATCC
TGAGGTGCGGAGGCAGATCCCTGAGGACTACATCGGCCAGGTTCAGAATACGTAATTGAC
TTCCTCTTTCGCCCCCCACCTCAACCCCAGCCTCCCTTCATTCTTTCTTCCTCTCTCCCT
CTTGCATTTTCTTTCATTTTTCCTCTCTTTTCATCTCCTCCTTCCTTTTTTGTTTATGTG
TGTCTTTTAAAGCCTAAATGGTTGTCTTTTCAGTGGTTCAGGGCGAGCGTTGCAGGATGC
TGCCTGGGCATTAGCATTGCTGATATATCTGACATTGCGGGATGGGGGCGGCAGGGGAGC
TGCGCTCTGCTAAGGCTTTGTGTCTGACTCTCACTCATACAGTGCAGTCAGGGAATACTG
TTATTAGTTTttatcactgatgcgcaacaacatgacatatgtttcaaatcctcgcgccta
gtgat
>NODE_10_length_295_cov_1.684746
CACTATATAGTCCGGTCGTTTCACATATTTTATACTTGTGTTTAGAAACAAGTCTCTGAG
TTTCTTTCACATGGACTTTAAGGAGTTAATTGAATATCAAAAAATAAGTAAATAAGTTCA
GCATCTTTAATTAAAAGACCTCTATCATGCAAGAAAAGCATTTTTTGGTATCAGACCAGA
ACACTGCAGTGTTTTATTGGTGTGTGCTGACATCAAAGATTAAATCAAAGCCCTTCTTTT
ATGGCTGCTGTGACTTCTTTAGATAGGTAGGGTGCCTGAAAAGTTACTGATCAATAAACT
GAAGCTCCTTCTTCTCTTCTGATCAGTATAAGTAGCTCTGAGATCTAGAAAGTGACATGG
AGGAGAGGGGGAGTAGACACATTAAAAAAGAGCAATATTTAATCCCAGTCGTCCTCCTGC
AGCTCCAAGAGTTCTCTTt
>NODE_11_length_609_cov_7.903120
ATGACTTTGACAAAACCCTGGCTTAACAGGACCACCAGTTAGCAGGCCCCAGTCTGCAAC
AACGGTGTCTTTGTCAGTCATTTTCACCAAATTTTCATTTAAAGGACTACTCCGTAGCAC
TCCCAGTTGCCAAATTCTTAAAGACTGAGGAAGTGGATGATGGATGAGCATGAGCCAGCA
ATCGATCGATCTGTCGGCGTCTCTCTCTAACCCCTTTTCATGGCTGGCATCACTGCAGTC
CCTCAAGCCTTCTACCCATTCCCCTGCCTGCCCTTACCTTGCTTCCCCCCCCTCTTCCAT
CCCTTTTGCTTTTTTTTTAAGTTTGTTTCTATTTGCTTCATTTTTGCTGTCCCTTCCTTT
CTTCCCTTCCAGAAAGTGATGCACACTCGCAAAAGACATTCTGAGCTGTACCATGAGCTC
AACCACTCGTCCAAGTTCCACACCATAGACAGGTATAGCAGGGACCCAGCCATGTCCACA
TTCAAGGTAAGATCATTGCCCAGAAGCGGGATGGGAATCCGCTGTACCCATGCACCTCCA
CTCCCTCCCGCACTTTGTCACAATCTGCTAACTCCACCCCTTTAAACACCAAAGAATTGC
TACTGGAAAAGCACACGGTGATCAAAGTTGCATTAATATGCTTCACAGGGAAGCAGTCTG
AACCGGCTAAATATTATTAGCACTgtggtggcattgtatttacttgtaaatgcagctttc
agacaattatagccataaaaattcacagcaaag
>NODE_12_length_422_cov_5.597157
CTAACGTTTACACCACACATACTGCTCTGGTACTGTGAGATCCGTCCAACATAGTGGAAG
CAACACAGCAGATGGTAAGCTTGAAAAGAAGCGGTGCAAACTAAAATCTTGTAGTCTGTG
CTCTAAAAAACACAATTCATATTATGCATTGATTAGAAACATGCAGCAGACACTGGCCTG
AGGCCATATAGGCCTTCTGAGTGCTCCATAAGTCTATTTTTGTTGCTCCTCGGGTAGGTT
ACTATGACTTTTATATTATTTATTTCAAAGCGCCCAGATATTGATTATTTCACAAGGAAA
AATGACAAATGGCAGGAGGGAATGACACGGTCAGCAGGTTCTATTAGAGAAATGATAGTG
TTGCTCGTGGTTTGTTAAAAGGTCCAGTTTAGATACTTTATAGGTTTACATCCATCATCG
TCTAATGACCTATTTGATGAAAAACACGCGCTCTGGTGACAACAGCCCTGTGCAGCCAAC
TTTGCTTTGTAATTGCTCTCATATTAAATATAGATTTTTGTTTTGATATCTTGTGAGAAT
TCCTTTCTGTGGGTCAAAATTGTGAt
>NODE_13_length_662_cov_11.552870
GTAATCAACGTTAAACTTATTAAACGCTGTCACCGCCTCCATTTGAAAATGTCACCATCA
CCACCACAGAAAGACAAAAATATTAAAGTGGCCTCCGTGAAAGTGGCGGGGGCATATGCA
CAGAGAGGAGAGGATGCCCCCAAACTACTTTGGTTACACAAACTTTGTTTTCGGCCTCAA
TGCATCAGAGCTCTCTCCCTCCGTCTGCCATCTGCTGCTGAAGAATCTGTTTCACTCGAT
GAGCCAAGCCCAGCCTTTATTGGTCCTAATGGCACTATCAGCTGAGCCGCCAAACCCAAT
TACCTTTTAAAAAGGGAGGCCACCCCAGCTAATCATGGCTGCCTAACCTGATTTGCCTGT
GATGAAGAGACGGGATAAAGAGCAGTTAATGGAGGGAGAATGATCTCACAAATACAAAAA
ACTCAATTCATTTCTCCGGGAGAGCAATCTGTCCGATTCAGCGGTAATGGAGTGGAGATT
CATTAGTCCTCAGGCCTTAGTAGTAGCACCGTCCCCTTATCAACTGAATGACAAAAGAAC
ATTCAGTGTTCTCCGTTTATAGACTTCATTTTGTTGGGAAGGCACACAGAAAGGTGACAG
ATTGGTAGCTGAGGCTAGATATCAAGATTGAGTTTCTGCACCTTTTCAATCCAGCATCAA
ATCACAATGCATCAACAATTACAAGGACAGCAACAGCTACACTTGTCACTTCTTAAATGA
taaaagacttgcattcattgcaattcgtgtcatatataagctgtaaaactacattttatg
tttctctttttccagttaagtagcaa
>NODE_14_length_392_cov_1.265306
ATTACTGCAAAGTCAATGTGGACAGTTCTACAAGGTACAATTTCAGAGTAAAGACTACAC
ATCAAAATAATGTTGCTGTTATTGATGATTTGAATGCAGATGTAGGTTGTGTAGGGACAC
CTAGTAAACATGCTTCTCCTTCAAAGTATTTGACAAACAAAAAGAATTTTAAGAGGAACT
TAAAATATCAACATAATGTCTTGTTTAGGGAGGACACCAAAGGTAGGATGAAAAGGACAT
ATGTTACAAATGAGCATAATCGTCATAACATTAGAGAAAGGTCTTCACGGGCATATAGGG
ACAATGTGAATCATAGGGAACACAAAAAGCAAGCAAGTATACAGAAATATCAGGTTAATG
TACTGCACAGGGAGCACATAAAGCAAGCTAGTAAAAAGAAATATGTCACAAATGTCCTCC
ATAGagaacacataaagcaagctagtaaagacaaatatcaggtaaatgtcgtccataggc
atcaggtaaagcaaaggagcaaaacgaagtatgaaggcaatgttcatcatagggac
>NODE_15_length_341_cov_1.469208
ATCAGCATTCTTAAGGGGCAAGTTTAAGTGTGTGAGAGTCACCATAAGTAATGCTGTAGT
CTTTTCATCTGTCTTGTACATTTAATTAAGTGACAATTAAATTATCAGATCTCTACTGTC
GTCTCTGACACTCAAAGAAAACTCAACACAAAAAGGGAACTTTTGACCTAATCTGTGTGA
GAGTGTGTGTTATCCCTCAGTACCTAAGCAGATCCATCAGTGATGCTAGTGACAGATACA
GGCCTGATAAGCAGCAGAATTACTCTCTTAGTAATCCGTGTTAATCCTGACAGGCCTCAG
CGCAAACCAGCCAATAGCAGGGACTACAAGTGTTGCTCGAGGAGAAACTTTGACAGATGC
ACAGAAGAAACATCACTCAGCCAACCAGAACAAAGACAACAGAGCTGCACAAATACTGTA
TGAGAACACAGGAATGAGTTAAAAACCATCAATCCAGGGTTGACTGGTTGGACCAGCCTG
TATAg
>NODE_16_length_408_cov_7.700980
CTAACTAAGCTCACTGAAAAAAGAACTTCAGGCCAAACATATTCACTTAAGCAGCTTCAC
TTTTCTTTCTTTCTTTTTAAAAGTGAATAAGGAGAGTGAAAATGAACAATAGACATAATT
TTAAAAGAATACGGACTCATTGGCCAGGATGACAAAGTGACCTAACAATGGCATTACAGG
AGTTTGACAGAAAACCTACAAAGTGAGAGCGAGATAGAGAGAAAAGTCATTCTGTCGAGT
CCAGTCTTTTGCCCCAGAAAATGTCACTGCGATGACTGAAGACACAACGTCCATTTCCAC
CACCATCCGCTCGCTCTATCTCTCTCTTTCTTTCTCATTCATTGTCACTGCCTTTTCCCT
TTAAGTGCACTTTCGCCCACACCACTTGGAAATTGATTGAAACAAAATGTCACAATTATG
CCCTGTAGCTCGCCGCTTCAATTATTCATCAATTAGGGGCTAGGCTCCTTTTTTTCTCTC
CTCTGAGCTGATTTTTCATTCAGTTTGCTCGAGATGTATGGCTCCCCTGCTGTTAACCAG
TCCAAAGTCATA
>NODE_17_length_471_cov_14.492569
GTAATACTTGTATAGGCATCATTATAATAGGTAATGGTAGTGAGACTACCACGGTCTAAG
CAGGGGCTTATGCATAGAATGCTATCTGTTAATCAGAATGGTCTAGGAAAGGACAAATTG
TTTAATAATTTAAGGAATACGGAGAGATAAGAAAAGGCTCATATAAGGTAGAGACAGTGT
TAAATCTTGGAAAAGGTGGCATGAAGGGTTACGTAGTTTAGAACTGAAGTGTGCGGGATG
GGGACACTTGTCATTGAGAAGAAAAGTAACAACAACAAACATCATGCAATTAACATTCGT
CACAAGTGACAGCGCAGCTTTTAAAGGCTAAATTGAAAAACCATTGAACTGTTAAATTAA
AAGTGACAACACAACAGTCAGGTAGGACAGCACACGGGACAGAAGGAGAGATCGAAGGAG
AGAGAAAAGCAACAGTAAGAGAGACATAAATATGAAATGATTGTTAGCTTTAAACCTTAT
CATCTGGATTCGAATCCTCAACTATAAAATAGCAACTCTTAACACATTTATAGAAATACT
GGAAAAATATTAGCACTAATTAACCTTTGTATCCAAGTGCATTGAAAAGAATACtaccgt
tacctctgtgtccat
>NODE_18_length_472_cov_11.692797
ATTATTATTATATCGTATTTTTGTCTTTTCAGGAATTTTCTTGCACTGAGAAGATCCTCA
GCAAACAGGGGGAAAAAAAAGAAAAAAAGGGGGGGATAAAACAGGATGGGGGGGAAGGAA
GGAAGGAAAGAAAAAAAATGCATGAAACATGAAACTCTGCAAATTTGACTTATAACAAGC
AAAATTACACCCTGCTGTCATTTAAATTATGGCTGCCCTCTATAAAGGTGTCTTTTAGGT
GCATTAATTGAATTCGGCACTATTTCCCAATAATAATCTGTAAAGTTCAGCCGTCCATCC
TTCATGAGATCCCTGCCGCGTACCAGAGGAGTATCTATTTCAGTGGCTTAATTTATTTTC
ATGATTCGCCGATAATGACGGCCATGCAGGCTGTACATCAGAATTAACCTTCATTTCACT
GAGGTATATTACGATGACAGTCCCCGACACATTTCACCTACACAAAGGGCATTCTCTCCC
CTCTCTCTCCTCTCTCTCTCTCCCCCTTCTCTTCCTCTCACTTTCTCCCCCCTGCTTCCT
CTGTCGCTGCCCCTGCTGTATAATCATCCTCGGCAGACCAAGAttgtttgatagccgatt
aattttcataggaaat
>NODE_19_length_145_cov_18.200001
TTTGGTCTTGGTAAACAGGACAAAAATGGAGGTGATTCGAGTGAATGGATGGGTTGACAG
CAAGAATGAATTTGTATTATTTTCATTCTGTGAACGTCAGTTCAGCACTCTTACCTCTTA
TTGGTGTACCACCTGGGTGGATAATATGAATGCAAATAAGATTAGAAAGAAGAAGCATTA
GTACGAGTAGATAGAGGCTGGGGGCTTTGGAAGAAGAATCAAATTAGATTTAACAGGGTA
CGTAAATAAAGGTACTACAGGAAAGAGAAAGGAGAGAGAAAGAGAATAA
>NODE_20_length_368_cov_4.945652
CTTTGATCGTCAGAAATGGCACAGTTCAAATATAGGTCAGTACAGGGCAATTAGCCTCAA
AAAGGACACAAAGAGTAAAAACAATCATGAAATGCTTGGTTTCATAATAAAGTTTATTCT
ATATTACAAATAGTATTTTGTTCTTGACTGCAAAATAGGAATGCATTATATTTACATACA
CAGGTATACAATTAATTATAACAAAGTTAGAGAAGCTCGCCTTATATCCCCCAGGTTTCG
TTTTTATCTCTCGATAAGATACTCTTTATCTTTCAAATATGATCTAGTAAAAGTCTTTTC
TAGCATGTTTGTGTAACACCTGCTATAACACTGAGCTAGGAGGACATTTTTAGTTCCTAC
AAAACGTTTGAAGGTGGAAACTTTATCCGTGCTCTTTATCCGTGCAACACAAGTTGGCGA
CTAGCAGACAACCTTTGTTGCAGGGGAAGGGACGGGGCAGGAAGAAAtgaaagacaggat
gtagcactgggggggcagattcacaatgacag
>NODE_21_length_581_cov_10.566265
CAGGTGGTCTTCTTTAATGTTGGTGTTAAACAAAATTGCACTAACTCTTTTTCAGTCTTT
ATAATCTCTAAATGAGAGAATTGATCACCTGATGGCAAGAAAATGGTTTCGCTGGTTCTT
ATTCAAAGTGGACCTGAGGAGTGAATCACGGTATACTGGCAGGAAATGAAAAAGAGCCAT
GTTGTCTCTTCTTTACTTTCTATCTCCTATCTTTTTCTTTTTCCCTCTCAGACCGGGCTG
TCAGCAGTGAGGAAGAGGAGGAGGAGGAAGCAGGCTTTTTTTCTTCTTCCCCCACCACTT
CCGAATTACCTGCTGGGTCCGAGCTCTTTTATGCTCTTGTTGTGACAGGTAGATTTATAA
GGCTTGAAATTTGTACAAATCAGTTGTCATTCAGCGGCAGCTGTCAATGTGTCAAGCTGT
CAGGGCCTGCTGTGAGGGAGATGCCTTAGGGGGCTGAGCGAGGGGGCAACCGCCCAGAAA
AGAAAATGAGTTCAAACAGACCTGAGAAGCTCCTCTATTCCATAGGCCTCCCTGCCCCTG
TGGAGACGCCATCGATTTCTCTTGATGTTGAGCAACAGCGCGCCCAAAAATGACATGGCA
CACTGCGCTCAACCCAGTCAGGCTGCGACACACCAATGTGTGCTGCACCAATCCCCTCAA
TCTGCAGACGCCTCTCATTCTCTGCTAAagggctggaaatctgtaatctctccaaggagg
gagaa
>NODE_22_length_348_cov_1.436782
TTCAGGAATACGAAACTGGACTTTTCTCTGTTTATTGTGGCCTTTTACTCACCAAGAACC
ACAACTCCGTGTTTCTGTGCGGCATTGGTCCACACGACAGGAGGAATAGTGACCAGGTGA
TGTGAGAAGTAGTTGAAAATATCTATGTACTGCCAGTGGTAGAAGGCATATGGAGTCTCG
CTGTTTGTGCCCTGGATAAACCTTGAAAGAAAGGACAATACGGCATGGATGTAAACGCAG
GCACAAGATGAACAAAAAGGCATTAAGACAGTCATCTCCATGAGAGGGGGAGGAAAATTA
AGGACCCAAATCAAAGAAGTATAAAGCAGTGAAATAAAAGCTTAAAGTGCAAATTAGGGA
TACTTTCCTGCTAATGTAAAACtacgacaaatgacagtctatacagctcatgttatgggt
tgtatttttctgttagtggtaagatgtggcatttagcaacttttgcgtagttataattta
acaatttaaaaa
>NODE_23_length_406_cov_19.620689
ATTTGGTAGGTGGAGTTAGGTGGAAAGGTTTTAAAGAAACTGTGACCTTTTTTTAGTCAT
TTTTCATCACGTTAGATACAGTTGCAACTTTGGGAGTTGACACAGTGGGCACCAAAGTTT
ACTTTTAAAAATAAATAAATAAATAAAGACAGAAAGAGGAGAACGAGAAGGAACGGAGAG
GAGTAGAGTCTGGGATACAAGCACAAGCGCCATGGCAACACATAGAAAGAGGAAGAAAAG
AGTTACCCATAAGTAGCCGCCGTTTCACCCGCTTGTCCACATCAGCTACTGACGTGGCAT
TGAACTCAGAGCTCTCAATTGCAGCCTCATCTTTCTCTAAAACACAAGTGACAAGGGGAC
AAACAGTGAGCAGCAGGTTAATGAGAAGCCCAAATGACCAGACCTTCAGCCCCTCTTGGC
GTTTGAGCAAAAAACCAAAGCCAAGAAGCAAGAAGCGATGAAGAAGTGCCAAAATCCCTG
TTAGAGTGTTAATCCCCAAACAAATGATAAATCCCCCAAAGCAAATCAAAAGAACAAAAC
AAAATAAAAt
>NODE_24_length_453_cov_16.474613
ATTACCTCATCAAATAAACTATCAACAAAGCTCCTAAAATAGGATTTGTGGAAGTGGGGG
GAAACAAAACAAAATAAAAAAAGGAGAAACATATCATCACGCCCAACATACTGTATGTGA
GATGTGTGACGCTTAGAAGTCAGGGGAGCAAAGCCTTGAGGGCATACAATCAATATTACA
TTTTCCATTGCCACCTTCATAGCTATTGTAAATGGCTTGTGTCAAAAATAATAACAGGTT
GTATCAGGAACCTTGGGTTTGCAATTTCGCTCCTAGTGCTTGGAGGCCCCGTCTGCACTC
CCTCCCTTACCCCAGCACCACTGGGTGTTAATGACGCCGTGGTGGCAGACACTTCTCACA
CCACAACTGACTTTTTTTCCCTCTCTGCCCATTCTTTATCTCTTTACTCCTGACAGTTCC
GAGAACTGCAGGGAAAATGTGTATGTGTAAGAAAACGCTTACTACTAGAGATGATTAGCC
CTTTGTGCATGTTTCGGCGCTCAGCCAGTAGCATAGTATTAttagcagggctggagagat
taaatctattctcacttcggttgtcatagcactttaggcagcaataagcaagatgag
>NODE_25_length_339_cov_7.887906
GTTTGTGTGTTCACTGTGCTTTTATCGTGTGTGTGTGTGTGTGTGTGTGTGTGCGTGTGT
GCGTGTGTGTACGCGCCATGCCTGTCGGGATGTGGCAGCCCTCTCAGCCATGTCAGGGAC
AGCTTCGTCGAGGGTGGCAGCCGGGGAAAATGATGATGATGAAATTAAAATTCTGCGCCT
GGCAGAAGGGGCTGCCGCGATTTCACTGGCGGCTGTGCGCATCGATCTGTTCCAGCATTT
GACTTTCAACCATGACAAAACTGTGGGCAAATTAATTGTTCTCCAGGATATTAGGCATCA
GAGTCCATTAATCCTCTCTGGAGCGCCACGCCGCATGAATACTAATCGTCTTTCCAGGCA
GCCGTCTCATCCCTTGCTCCCTTCTCTCTTTCTCCTCTCTTTTTTTCTTCCTTATCCCTC
TTCTTTTCTGACTCTTCTTTTGCTCTTTACAAATATCCTctgctctgttgtttctttact
tac
>NODE_26_length_509_cov_8.102161
TTTCCTATCTAGTAATGTCCAGCATACAGTCTATCTTTGTTTTGGGGGTTGTGGTTAATT
GAATGCTTTATAACACAAACTGCATATCTATATTTCTGATTGTTTTTTTGTTGTCATCTG
CATTTTTTTCATTTGATCTGACATTTATTCAGTTTAAGGTCGAAAATGACACTGGCATTC
CCTTATGCTAACACTCCTTCATATTTGCTGTGCAAAGGGGAAGAATCAAAGTGAGAAAGA
GAAAGGAAGAGGAAAAATTAAGGACTGCTATTCCTGTTTTTGTCTCTCAGGTGAGTGAGA
CTGAGATCAATGGCCAGTTTGAGTCAGTTTGCGAGTCCGTTTTTAGTGAAGTAGAATCCC
AGGCCATGGAGGCCTTGGACCTGCCTGGTTCGTTCCGCACTCGAAGCCACAGTTACCTCC
GTGCAATTCAGGCTGGTTATTCCCAAGATGACGACTGCTTGCCTTCAATGACATCCTCCA
CTGTCACTTCAACTCTCAGATCCACAACAGGTAAAACAACCCCCCCAGAAGAGAGAGGGC
TTAGTTACATATCCTCATACATCCTATACATGCGCACAAActtgacatacctacatatgt
acagtggggaacccttgagcttcagggatgccaggctgaatgactccagttat
>NODE_27_length_545_cov_8.788991
ATCTGCATGTTATGATTGATTTCATGTGGAGCAGCTCCAGAGATGCTCTCGGCTCGGTGC
TGTATGTTCCGAGATGATGATGCAATGAAAACAGAAATGCATGGCCTCTGCTCTGTGACC
TGTAAATAATTGATAAATCAATTTTCTTGACTAGAACACCAAATAATGGAGCAATGCAAT
TCTTATCAATTACATTTTCGTCTTAATTGTTGACTTCACTTAGCACAAAGCAGCACAGCG
AAACACCATGCCATTTTTCAATTAAAAGGTCCAGATGTTTTTGGAGGCTTCAGTAGACAC
AGGCAGTTGTGAGAAATGCTTTATCTGCATTGTAATAATCACTAGAACATCAGCTCCAGG
CTGCATTTACATACTCATGTTTTATTCCAGCCCTCTTTCTAATGCACCGCTTAATTATAC
TGAGCGCAGACAATGTCAGACCCCCATAGCCCCAAATTTATTATTGCACTGTGTGAAACT
GCAACCATCAAACCTAGTGTCCCTCATCACAACACACTACACTCATCACTACTCTCACTG
TATGGAATACATATCATGCTCTCGGTATGGAACACATATCACATTTTCTGGTTTTAATCA
CACCAAGTGAATAAAATTACGAGCTGGGATGGCAaaattcaaactgaagtcacacctcag
tctgatgttcattcccttatatgtgtaat
>NODE_28_length_317_cov_7.498423
TTTATGTTACGTTCAACAGTTTGATCAAAACAAGCAATTTGGTGCTGCAATATAAGATTT
TTAAAAAAAAGTGTCTCCAGCGATGATGGTGTCTCCAAAATATGTAACAAATTTGCCAGT
TGTGCATTGACTTTCTAATAGAGGGCAAGAGTGTGTGTGTTTTCTGCTGGGATGACTCTT
GGTTCTCTCTTGTCTTTAGATACCAGCCTGTTGATATCATTCAACCAACCAATCATGTAT
TGCCAGCCTCATTCGGGGATTCTGATTGGCACATTGTCACAGGCAACTCTCTTACCACCA
CCAATGAGTCCCCACGTAGAAAACCCTCACAGCATGAGCTGGAGAAACAGAGAATGCCAG
GTGACTATTTTCTTTCTTCTCTTTACCCTTGTTGTGAAGACTGACTGGGCGCCCGTGCCT
TTTTTTTTCTTGTGTCCCCCCCTTCCCTCTCCCATCCCCTT
>NODE_29_length_528_cov_15.032197
CTTTTAGCCTCTTTTATGTGTCCTTTCGCATTGGTGTCAGTCTGTCAATAATTCACAAGG
CCAGCAGGGTGGCATTTGGGTGAAATAAAAGCCCTGAAATTCGAGATTAGAATGTGATGA
CGGGCTTTGTTCCATGCCGGTGTCAGAGTGCTCATACGCTCAAAGGAGGGGAAGATGAAT
GTTTTTTCCCCGCTTTCCTTTATCACTGAGGGCTGAATTGTGCATCTTTTGCGAGTGTGT
TTGTGCGTGGCAGGCGAGAAAACCCAGACTGTCTGCTGAGCTGTATCTGCGTCTCCAGCA
GGGCAGCTGATTTGGTTTGTGAAGTATGTTAATAATCAAATGATCAACAAATAACAGATG
TATTAGTTCATGCAGCTTGAAATGTCAAGGAGGCTAAAAGCGGAAATCTAATACAGAAAG
CCCAGTTGCATTGTATTATTTTCTGTGACAAACCCTCCGGTCCAAATTACGTAGAGCCTC
CTACAGTGAGTAATCTTTACAGAAAACGGCGCCAATATTTTGTAATTAAGCTGCAGTAAG
ACAACGAGCGCTGCCACAGATGGAAGTTGCAGAACTCGTATCACTTTTGTTTTTTGTTTT
TTTCTCTCAGTGTGGAGGTGGATGGGGGAAGTTAAAAAAAAAATGCCCCGTGATTGAAAA
AGAAAGTAAtaa
>NODE_30_length_339_cov_5.902655
AATTACACTGATTGAGGCGCAAAGCCATTTAAAATGATTACAGCAAAGCATTGTTCTGCA
TTTAACAGGACAAGCAAAGAAAACCACAAAACAAACCTGGCACAGCGTACCGTGAGAAGG
ATGAGGCGAGTGATGTAGAGAGAAAGGAGGTGTGTGCGGTGGTGGGGGGGCAGATGAGAA
AAGTTTTGCCCGGTGATTTATGCTTCTTTCCCGGCTGGGATATGAATCTGGGATGATGCT
CCAGAGAGCAGCACTCCAGATAATGTTAGCCCATTTAAAAAGAGCAGATTTGTGTAGTCT
ATCAGGGTCGCAGAGTATTTTTTTTTCTCCTGCCTCCCTCCCTCCCTCCTCCGCCGGCCC
CTCCGTAGTGAGAAATTGGTTGTTATCATAGATCACAGATACTGCTCAAACCTCTTATGA
AAGATGAATTAATTTCACTAATGCTTTAATGCAAAGCTCTCATGAGGGAGGCAGACTGGT
GAt
>NODE_31_length_569_cov_13.982426
CTTCCCAAATGCAGACAGGAGCCAAGTCAGTAGCTAGCGGAATTACCCCCATGAATCATG
CCCATTGTGATGCCTACCCAGGATGAGAACATGGAAAGGAATTAGGTATGGCAGAGCCTT
ATCAGCTTCACATTCGGAACTGGTTGGCCGCTTGGTGCAAAGCAACCTGGACAGTCTTTC
CCATCCTTGCTCATGTAGAGTGTCCGTGAATGTGGAATTCCTCCACTGCCATGTGTTGTT
ACTTAAGGGTGTGCTGCAGCCAAGTTACTGCGCACTTTTCCATCCACGCCCGTCCTCCTG
TCTGTGCACTTCCTTCCCTCCCATTTACCCAGAGATCTTTGTGGTAGGTCCTGGAGTTCA
GGCAATATTAGGTTGCACCTCTTAAAACATGTCAGGCTTTGTGGTGAAAATTAAAGAATG
GAAAAATGATGAAATGTAACATTTTGCTTAAAGCTTTTTTCACTTTCGAGCTATTAGAAA
AGGGGAGAAAAGATGAGAGTGATGGAAACACATTTGACAAGTTTTATCATACTGGGTTTA
TTTTTTATATACAGCCCCACGCTATTTGCTCTCCAACTGTTCGCTGCACATTTAAGGCAA
AGTGGTGTGCCTTGGGTGGCATCTTGGGATTTGAAATCACGACTAAAGTGAAGAAGACCT
GAGGAATAAAATATGTTTACAGAATCATCTCGGGGGATTGACTAtatcattat
>NODE_32_length_526_cov_12.081749
TGTAACTAAAACATCATACACATCCTGTGTTGCCTTTTAATACCTATTAGGCTACTCAGG
CTCATATATTTTTTCATTTTTTCCTGCATAATGTTAATGAAAGTCATTTTTCAGACATTA
CAAGTGCAATGATTTGCAGTTAACCCATGCAAACAAGAGAAATAGTGGGCAAACTGTTGT
GACATTCATTGTATATAATGAAATCTTAATATGGTGCATATTTAAGTGAAAGGTTAGCAA
CATAAAGGGCAAATGGATTGCCTGGCAATGAATTTTAAGCAGCTATTGATTTTACACTAC
AAGCTACCTCTTCCCTGAATGATAATTTTGAAATGGCACACTGCTTATCTTAAAGCTGAT
CTGACACAACAGGACACCAGAAATACACCGAATATTAAGGCAAATACAGACGGATAAGTA
ACGCTCTTGTAGATGATGCACCACTCTCATTCCACTTAACGAGAATACATAATAAGTGCT
GATGTGCTCTCCAAAATTGAGCAGATGCGAATACATCTAAGGGCAAACGGATAGTTGTGA
TAAAAATTTCTCAAGGGAAAAAGTAAGACTATGAAAAGTTTGACACCTAGTTTCATATAA
TGTATCTACCAAGTAAGGTGAGCcaagctaaaaaccttaatagctgtgctgactgaaact
aggtacaaat
>NODE_35_length_520_cov_25.111538
TTTATCACGCCTTGGAGGAAATGATTAACTACATCAGGGCCTTAGTTTTAAACTGCTGTT
TAATTAATGTTCTATGAATATACTGTATGAGTAATCTACTTGCCAACTCACTATGTGACA
ATAAAACAAACAGACCCACAAAACCCAATTATGTTCTATATTCAAAGTAAATACTCATAG
AGAAATGGGAAATTTATCTTCCTTGTTCATATGTAGCAATAGAGAATGAGTAGGAAAAAT
AATAATGCAAAACATTTCCACTTAAAAGGTGCAGTACAAGAGAGAGCATGCATGATGAAA
TTAAGTTTAGTTAACAAAATAAAGTAAAGAAACATAACTATTGTATTACCAGTTTGTGCC
ATAAATTTAGCAGACTCAGCTTGCTCCTGCAGGGCCTTTGTGTCATGAACTGATCTTGGC
CGCTGACTTTTTACTGTATGCTCTCCGATCATTCCATATTCTATGGGACAAAATAGAGGT
TCATATGAAAGCTAGGCTTAAACATGATCTTCTGAGAACAAAAGCTTATTACATACTGTT
TTCAGGATGTTTGAAGCAACTGCAGTACATGGCTAGAAACAAAGACCACACAAGTTTGTA
TTTAATTTGTCCTTTTTTTTTTTCTCTATGGCATAGAACAATGCAACGAAtttataaggg
tgag
>NODE_41_length_457_cov_8.805252
CTAACTTCCCACTTTTACACTGACAAATTTTCAAATTGGAATCAAGTCACCACACCCTCC
CTTTCCCTCTCCACCCCCAGGTCTTTGTTCTGTACTGCAGAAAATCAGAGACAGCCAGAG
AGAGAGAGATGGAGGATGGAAAGAGAAAGATGAAGTGAGGGAGAGGGGAAAAATGTCTCT
TCAAACAGAACTTGCCACCTTATTCTTCTCAAGGGGCAACAGCTTGAAATTAAAACTAAA
TTTGAAATTAATGAAGCACATTCTGGCGGTGGCATTCGTTTCTGAAGTAATAAATTACTT
GTATCAACCTCGGAGACAGCGGTTCCTGTCTGTCAATTAATATGTCTTACGCTTCTTCTG
CAGACTCTAATGCATTCCCTAACAGACACACTCGCCATTTAAATTAAGCATGCATTTTCA
CTCATTACACTGCTCAGCCCTCGCCTCCTCGTAAATAAAAAAAATGTATGTACGTTTCCC
TGCGACAAATCTCTCTCCGCAAAACCCATTTGCTTCAATTACCAAAGATTAGAAAAAAGT
TTAGAGTTATTATTTACAGTTTAGCTTCAGGGAGAGGGCTTGAGGCTTTCAATTTATATT
c
>NODE_42_length_408_cov_6.296568
TTTTGCATTCGCAGCACCAACACTTAGACCAAAGGTTTTCACAGCTTTTGTTGGTTTTGT
ATTTTTTTCTCTCTCCTTTGGAAGCAGAAGTCCTTTGATTCTCAAGTCTCTCTGTAAAAA
CATTAAAAAAGATAATCCATTGGATCTAATTGACACAAAGCCCTCCTTCCCCCCTCCTCC
CTTGCCTCTATCCTCCGCCTATGGCCCTCATTTCTTCTGAGAAAGGCCAAGTGTTTTTGT
CCTGTAAATACCACGGAGCAGAGACAAAAAAGACGTCTTTAAAATGCAGTCTACAATCCA
TTACACATATTCCCCCTGCATATCCATTCAGTAATTATTCATTAGAAAACATTTAACGTC
ACAGTGAATTTCACACTAGGCAGTCGAAACACAATAGAGGAGATTTGGCCTATTTTGGGG
TGAGGAGTTGGGGAGGGGTTAGCTGTACAGAGGAAGGGTGAAGGCGAAGGAGGGGGGAGG
AGGGGAGCAGTATTTGTCTGATCTGAGAACCTCTGAAACGGGGCCGTCTTGAGACAACGG
GGACAGACTAAa
>NODE_43_length_318_cov_6.896226
GGTTATGGGTTCGGCCTGGGATTGGGAAAACGATTAATGCTAGAGACATGAAACTTGTGT
CTACCCCACCATTTGCTGCCGCCGCGATCGCACTGAGCCTACTCCCGAGTCTCTACGACG
TCAGGAAGTGGGAGAAACCTGTGAATTTTTGCTGTATCTCAGGACGGGAAGGTCGTAGAG
ACTCGGGACCTAGACCGGCGTCTTCAGCATAGCCAAATTAGGTGGGGCAGGTGGCATTTC
CAGGTGTCTAGCATGTCTGGTTCCGGAGATATTGGCCAAAACGTTCTCCCATTCACTGAC
AATGGGACGTGCATATCGCGCAGCCAGTGTGCAAGCGCTGAAGCCAAGATAAGTTCCCGC
AGAAGGCGCTTGAGAGCGCGTTTCAGACCGCTCTGAGTTGATTGGTATAGGTTTGTAGAG
ACACTTTTTTGGGTCCCGTTGTATGGGCCAACCCTAGCCATA
>NODE_45_length_376_cov_27.422873
CTAGAAAAAAAAAAACACTTCAGACTTGTCATTGTATTGTGATCACATATTTCTGTTGTG
ACTATGTAGCGAGCTATCCAAGGTTTCCTTCTGCTGGAGTTGGACTGTATGAGACCAAGC
CAGACCTAGCAGTGCGATACTGTATATAACATTGGTGTTGACTGTATTTAATAATGTTCA
TGACTGTTATCTTCTTCTATAATATTCTATACTATGGGTAACTGTTTTGTGGCTTCACTG
GCCTGCTGCGTGGGGCTGGCTAACGTTTGGCTAACGTTGAAGAAACATTCAGATGGACTA
CGTGCACTGCGTCTATATGCACTTTGATTTATCAGGGAAATTTTATTAATGTTTTGTAAA
TGTTTCATATGACACTTAATGTGCCATTCCAGTTTTTACATCATCATGGAAATTATGTAT
TTTATTTAAACAGCAAATATCATTTATGTACTTCATGGGTTTTTTTGTTTTGTTTTTTTT
TCAATCGGTAAACAGATTGACTGGTTGATTTCCAAGTAAt
>NODE_46_length_192_cov_4.947917
GTCGTAGAGACTCGGGAGTAGGCTCAGTGCGATCGCGGCGGCAGCAAATGGGGGGGTAGA
CACAAGTTTCATGTCTCTAGCACTAACCGTTTTCCCAAACACAGGCCGAAACCCTAACCC
TAACCCTAACCCTGGCTGCGTTATGCACTGCCCATTGTCAGTGAATGGGAGAACGTTTTG
GCCAATATCTCCGGAACCAGACGTGCTAGACACCTGGAAATGCCACCTGCCCCACCTATT
TTGGCTATGCCGAAGACGCCGGTCTCGGTCCCGAGTCTCTACGGCCGTCCCGTCCCGAGA
TACAGCAAAAAATCACAGGTTTCTCCCACTTCCTGa
>NODE_47_length_441_cov_9.897959
GGAGGGGGGCGTGAGAGAGGATGGGTGGGTGGGTGGATGGAGGGGGGAGAAAGAAAAGTT
GTCATTTCCCAACTCCTCATTAATATTCCGAGGTTAAGAGCTTTTCAGCGAAACGTAATT
AATTGAGCCCGAGCCTGACAGTAAACAAGCAATTTCAAATTAAAGCGAAATGACAGCGGC
GTCATTTGTTAAAAACGTGCGGGGCCCCCCGATTTTGGCGACAGATAAATGAGGGAAAAT
GTTAAGGAGGGAGAAAGTGATGAAGATATTAATCTTCACCTGTCTGTGTCAGCGTGCCAC
TCATTGCCGCAATGTTGCTTTCCATCCTCTGCAGATGCTTCTTGTCCTCTCGGCTTCTCA
TAATGAGGGGAAGGATGTATTTCTGCAATTAAAAGCATGGCACAATATTACACTTCTCTC
TGGTGGAAAGGGGGCAGAAAGATGAGGAAAAGACGGACCCATCCAGACTTGGCAGTGTCG
GGTCAAAGGCATTGTTTTATTGGACTCGTGCCTCACTGTCTAAACTGCATGATTAGGTGC
ATGCATtactacagcaaaatgtcaaagcaactgataacaggttga
>NODE_48_length_741_cov_8.118758
CTGAGGTGTTTCCAGGTGCAGAATACAGAGGCGTTTGTCCCAGATGTGCACCTGGATGTT
AGTCTCAGTCCCTGTGGCATTCTGGTTGAGGAGACTAAAAGGCAGGCAGCTTATCCCTTG
TTCTGGCAGGGCACCTAAGTAAGATTCTTTTTTCTCAATTCTCCCCAGACACACCATCCT
GAGAAGCCACTTTTTCCTACCACAGGAAGCCCAAGAGAACACTATAGGTAGCAGTCTGAC
AGGCAAACTGAACCCTGGCCTTTTATATCCTGCCAGGTTTGAGAAGTTGGACATCACCCC
TAAAAGCGCCCAGAAGATTAAGCCCGTTCTGGAGCGCTGGATGGCCGAGGCTGAAGCCCG
CCACCGATCCGGCATGCAGAACCTGACTGAGTTTATCGGCAGCGAGCCTTCGAAAAAACG
CAAGCGGAGGACCTCTTTCACCCCGCAGGCGCTCGAGATCCTCAACAGCCACTTTGAGAA
GAACACACACCCCTCCGGACAGGAAATGACGGAAATAGCCGAGAAACTGAACTATGACAG
GGAGGTGGTGCGCGTCTGGTTCTGCAACAAGAGGCAAGCCTTGAAAAACACAATAAAGCG
TTTGAAACAGCCCGACATCGGCGCGGCTGCACCAATGGACCCTCTCACTGATTCTCTAGA
GGAGCTGCCCAAATGAACGAGCTCTCCGGCAAAACAGTGGAGTGGAAAAGTGGCAGCCAT
TTAAAAACAACAAAGGTGGATGAACTCCTCTTGAAATGAGAACTGAGACATGTTCCCAAG
TCACCTGGATGGACAGTCCTGAGTTTGCAAACAAAAACTATGTGTTGTCAGTGTGATTAA
CCACAGTTATGTAAATGGCGAAACCAAAAACACGAAAAAAGAGAt
>NODE_52_length_616_cov_8.878246
ATAATCATTTATCCCTACTTAACATTAATTAAATTAAATTTCATGATCTCCAAAAACGTA
ATTTTAGAGTTTAGTTGAATAGTTACACCACTGGCTGGTGTAATGCTGGTAATTACAGAA
TTAATAGTTCTGAGAAAGTCTCAACTGCACAACACGAATCTCCCATCAGTCTCCCCACCG
ACCACTTGAAAAGCCACAGAGCGACAAAAAATATTGCTGAGAACAGGAGCAGCAGATGAG
TGCAGACTGATGAAACAGACTAACAAACTAAGTTAGATGAGAAAAAGAGAGTTGAAGTAG
CAAAGAGGGAAAAGGAAGAGAAGCGAACAACACAAAGAGACAGAGAGAAAGCCGAAAAAA
GATGGCACTATGATATAGAACAGATTGTGCTGATTCTACTCTCTCTCTATCCGCCTTCCA
TCAGTGCCCCCATTCCTCAGCCAGACACTTTCTTAAGCTAAACTAAATGGGCTAATTAAT
CTGGGCTAATGGTGGGTGACAGCAAATATGCTAGCACAATTATCACCCTATTAAAGATTC
ATATTCCAACACATAATTGAAAATGAAAAGGTGGGGTGAAGGGAAGATGGGTGGGAGTCT
GTGCCCCCAACCCCCCCACACACATCCAGAAACTCAGCACCACATCTTATGAATTGTTAC
TTCAGCAGTGCATGATGCAGTATGATTTTATGGCTCCAGACGTTTAATTATTGGGATTGG
GCAAAAGTGGGTAAATGAATTACaggcaatttatctaagc
>NODE_53_length_165_cov_6.957576
GGGAAGGTCGTAGAGACTCGGGACCTAGACCGGCGTCTTCAGCATAGCCAAATTAGGTGG
GGCAGGTGGCATTTCCAGGTGTCTAGCACGTCTGGTTCCGGAGATATTGGCCAAAACGTT
CTCCCATTCACTGACAATGGGCAGGGCATAACGCAGCAAGGGTTTGGGTTAGGGTTAGGG
TTTCGGCCTGGGTTTGGGAAAACCGTTAGTGCCAGAGACATGAAACTTGTGTCTACCCCC
CCATTTGCTGCCGCCGCGATCGCACTGAGCCTACTCCCGAGTCTCTACGACATCAGGAAG
TGGGAGAAA
>NODE_54_length_145_cov_3.558621
GCATGTCTGGTTCCGGAGATATTGGCCAAAACGTTCTCCCATTCACTGACAATGGGACGT
GCATATCGCAGCCAGTGTGCAAGCGCTGAAGCCAAGATAAGTTCCCGCAGAAGGCGCTTG
AGAGCGCGTTTCAGACCGCTCTGACTTGATTGGTATAGGTTTGTAGAGACACTTTTTTGG
GTCCCGTTGTATGGGCCAACCCTAGCCATAAGGTCTGGAATTAGGGTTAGGGTTAGGGTT
AGGGTTAGGGTTAGGGTTTCGGCCTGGGTTTGGGAAAACGGTGAGTGCT
>NODE_55_length_462_cov_19.748919
GGTTAATACATGCAAATGAAAACATTCCGGCAATTTGATTTCTTTGAAGATAGTTTGCAT
ATTGTCTTAGCCATAATGATGGTACACTTTCTCCCCAGCTTCGATTTATGCAAGGCTAGT
TAGTTCATTTTTATCAGCTCTGAGTTCATTTCTAGGGCTACTGGAATGTGTTTTCCCCTT
CCCCTCACTATTTAACTAATTAGGATTCAGGTACCATAAGCAGATTTTTCACGCTATTGG
TGTTTTTCTTAATTAAGAAACAAATGAATTCTCCCCAGCAAAATAGATGGAACAACGGGA
TAGGGTGCCAGGGGCCAGATGCGGCGCTTCTTAATTAGAAGTCACTCCATTGTCTGAGGT
TTTTTAATGAAGCCCCAATCTAAATGGATATCAAAAAAGCTTCTAGTGAAGAAAAAAAAC
ACACACACACACCGGCCATTTAAAATAATAAGGAAATAAAGATAATGAAAGACAAAAGAT
ATGTACTGGCAGCCCCAGCTCACACCTCCAGTTCAGTGCATGCAGTGCTCTCGTCACCTC
TGGATGAGCCCTATTAAAACAGCACGATCCCTCGCCGGCCCCTGCCTGCCTGCAGCCATG
TCTAAt
>NODE_56_length_349_cov_6.289398
GTTATCTCCTTGCGCTCAGCTGCCCATCCCCTCCATGACCTATCATCTAATTGGTTGTAA
TAAGTTAAAGAGGGGAGCAGGTGTGGCTGAAGGGTTAGAAAGTGGCCCACTTGGATTCTG
GCTGTGCTTCAGCTACACTAAAAAGAGATTCAGAGAAAGCGGATGGTGGGAAAGACAGAG
GAGTTAGAGTGAAAGAAAGAGAAAAGATCAAACTTTAATGACGTGGAGCAGACAAGGACA
CATAATCAATCCAGTGTAGTACTAATATCTTAAAAGCAAATGTTGATGTCTGCAGTCGTT
GACTTCTGTTCAAGTACCTGGTCTAGGTTTGTGGACAGAAAATGTAAACCTAATAAGTGC
CCTTCATCCTGCCTTGTgtttttgttagcctgtaggaggatgtgtgtcagagggaaaaaa
taacactacactgtgcatgaatgagacattgatgacccaaaagttaggcaaacagaaggc
cagctttagtcag
>NODE_58_length_511_cov_15.497065
TTGACGGGGATAAGAAACACAGAGAAATAACGGTCAATCAAACCTACTTTACAGTCATAA
GGGAAAAAAGCAGCCATGTCCAATATTTCATTTTTCTCTTGGAGAAAACATAAGATCATA
ATACCTATTTTCATAATAATACTAACAGCCTTTAGGCTACAAAATAGGAAGAAGGCCATA
CTCTGTATATCTGTGCATTGCCTGACAGAGACAGAAGGGTTTCAATCTCTTTTTCATTTC
ATCCTGATAGCTCTGCCTTTTATTACCGAGGGACAGGAACGTTTCCTGAGGTAAAAAGGA
GTGCACATTCCCAAGATAAAGTTGGAGGTTTACAGCTATTTCCAGCCGTAATGTATTATT
CCGTTAAAGCAATGATCAGGTAGTGTTGGATGAATGGGAGATGTTCAGCACCATTACTGC
CTGGCACATCAGTGAGGCATTATTACATTATCGCTGCTCTTTAGTAGGAGATTGGGTGTG
TGACCGGGTTCTGAATACACTCATCCCGCTCTCCACGGCGTAAATTGCAGATTGGCTCAT
TGACTTCAATGATAAAATGTAAAAATTGCCAGTAAAGAGAACATAGACTCAGGTTACTCC
TTAGCTGTTTGTCAACGGCAGATGTGACTCAGTTGGTGCAGAGCATGTTAAAGAg
>NODE_59_length_753_cov_9.059761
ATTACCTTTGGACCCAGATAAAAGCAGCTGTGTACATTCAGAAACTGTGACATACCACTT
TTTGGCAGGCGACCATTTTTTGGCAATGACACCCCACACATAAAGGAAATAAACGCTTTT
TTTTTTAAAAAAGTCAAACAATTGACAATGTAGTTGCAATAAAGGCACTTAATTGTCAAT
GCAGCGTGGTTTACGTCGACAAGCTGACATGCTAAACCAAAAAGGTGTGTTTTTCTCCTT
CAGGTGAAGCTAAAGCTTTCCGCTGCTCGTTACGTTTCAGTCGCACACCTGTTAAAAGGT
GAGCTAACGCCGGAGAGCTGATGTAGCGTTAGCTAGCATGAAGCACGGCTGCAGAGAGCA
CACCATGTTGATTTAAATGTCAAACACTCTTCTTCTACAGGTACACGCTACGCCACAAAC
ACTCTGGCTACACAAGAAACCGTACAACGAAGGAAGGGGTCAGAAAGGTCCGTACCTTTT
TCTCATGTAGATCCACAATTTGCCACACCAAGAGAATTATTTCCCTCTCATCCGAACCCA
GTTTACCCCCATTTGCACCAGCTGTTGCCCCAAAGAACACCACCAGAGTATCACTGTGCG
AAGCCATCAGGGACCACAAGGGTAAAAACTACAATTAAAGCAAAGATTAAAATAAAAATA
ACACGAGGGTTCACCTTTTTCCAAGTGATAAGAAGAGCGAACAAAAGGGCTGGAAACTCA
ATTGAGATAAACGGAGAGAGAAAAAAGGGGGAGAGATTATTTTCAGAGGAGCCACGGAAG
AGTTTGCGGTCAGAGACTCTACCTGTTGCTGTACTTGAGTGTGTTCTATCCAGAGATACT
GGTTTAACTGGTAAAGAAGGGTGGAAATCCGTGTGTCTTTCACACGAACTCCATAac
>NODE_60_length_834_cov_13.976019
ATTGCATTCAAAACAGGTTGCCCCTTTGGGCATAAGAGGACTGTAGATGACAGGGGGGTA
GCTGTTCCCTCCATGGCGCAGCCTCCGGTGAACTAGCTCTGACATTTTAGCCAGAATCTC
AGAAGCCTGCGGGACTACTGAAATGTCTTGGGAGAAAGCAAACTGAGACAAGAAGGGGCC
CATGGGAAATGTAGGCATGTTATGCTGCACAGGGGAGGAGGCCAGTCGGGGGCTGGAGGG
CTCAGACTTGATCCTAGTGTATGAAAAACTGGCTTTGCTGCCTGGGTGGGCCTCTCCCTT
CTGAACAGACAGCATGGGCTTCTTCTCAGCCTTGTCAGCCTCTCCGTCTGTGCTGGTCTC
CTTGTTGAGGGCCCCTTTGGGACTTCCCAGCAGAGCATCCTTCCTGTTGGCCAGCTCAGC
GCGGGCCTGCTGCTGCTGCTGCTGGAGGCTTTCCTCAGGACCCCTGGGGGAATGCTCGGT
GCCGTCGCCTTCCCTGTGAAGTTTGCTGCCGTGCCCATGTAAGTCCTGATGCTGTAAGAG
TTCCCTGTGGCTCTGGAAGCTGATATGGCAGTGATTGCATCTGAAGGCCGCCTGTGACAG
GTGAGACATGATGTGATGCTGGAATGTAATAAGAGAATCTGCCGTGTAGTTACAGATTGT
GCATTTCAAGCTGGTGCCAGGAGGGAGGCTCTCTTCCATTTTGACACCTGTGAAGGAGAT
AAAAGGGAGAAATGCTCAGAATCTCGCCTCCCACTTCTCCTTTAGAGTTAACTGTAGAAA
CCATCAAACGCTCATGCATTATGCCAAGCTTATTCCCATCCACTAGATTTTTTTTTTGCT
CAAGGATAAACTGTCAACTATGCTAGCTGACAGCAGGATATGTATATTTCTCAAAAGAAA
TGACAGTCATTTTTCCAAACGTGTCTAAAACTCTGTCCCTTTTTCTAAAACAGATTTTCT
TTTAAAATTGAGTGAAAg
>NODE_61_length_411_cov_2.934307
TTGACTGGCAGGGAACAGAGAGAAGGGAGAGAGGAGGAGATCTAGGGGAAGGAAAAGGGG
TGGTGGATAGGGATGAAAACATGGGGAAGAGAGGGAGGGAAAGAGAGGGAGGGCGGGATA
AGGGAATTCCCTTAGCAGTTGTTATTGATTCCGGTGTTTACGGGCGAATAGTTTAGTGCC
GTTTACAAAACAGAACAGATGCAGCCAGTGAGCAAAAAGGTAAACAATTGCTGTGTGGCG
GGCTGCCAAATCCCCAGTCTGATGTATTAAACTCACGGTGAAGAGCATTTCCCCTTTGGC
TGCACTTATTGCCACTTCATTTCCTCTTCGCTCACATACACACTCTCTCCTTCTTGCCAT
CTCTCCCCTTCTCTGTGTCTCTCTCTTTCTCTCTTGTTCCCTCGTTTGTCTGAAGTGAAA
AAAAAGGACAAGGGTGTAGGGCGCTTTTTGCCGTCTGGCTATTTTCTGTCCTTCTCTGAC
CCAGGAGGCCCAGTTCTACCTAACAGAGCCATTAgtagggggaattgcatgtgtctgaca
tggccgaaaaccaat
>NODE_62_length_145_cov_3.944828
GTCCCATTGTCAGTGAATGGGAGAACGTTTTGGCCAATATCTCCGGAACCAGACATGCTA
GACACCTGGAAATGCCACCTGCCCCACCTAATTTGGCTATGCTGAAGACGCCGGTCTAGG
TCCCGAGTCTCTACGACCTTCCCGCCCTGAGATACAGCAAAAAATCACAGGTTTCTCCCA
CTTCCTGACGTCGTAGAGACTCGGGAGTAGGCTCAGTGCGATCGCGGCGGCAGCAAATGG
GGGGGTAGACACAAGTTTCATGTCTCTAGCACTCACCGTTTTCCCAAAC
>NODE_64_length_332_cov_7.352410
ATTATCCAGTTTCTCATCTGTTTGCACAAATAGGACAGAAAACCCCTCAAAAACTGCTCA
ACGCTATGGTAATTTGCCACAGAGAAACATTGGAAAACAAATGTGTTCAGGAAATGTAGA
TGGGTTTTTAAGGTCTGAAAGCCACAGCTGCTTGGCAAGCAGGAGCTGGCTCCTTTTGTC
TTTTATCTTCTTCTGTAATGTGCACAGGTGCTGCTTAATTCAATTGGAGAACGTTGCCAT
GGTTTTACATTAATATATTTCCATGTTACCATTACGACTGTTGTCATGGAGATGATAGGA
CCTATTTGAACTGAAAGCAGTGATGGTTTTATGGGGGTACTGCTCTCTCTCCCTCCTCTC
TCTCTTTTTTCTCTCTCACTTTCTCTTTCATTTGGTTGCTCCATGTCAAGTCACATGGTA
TGCAGCCAGATTTAAGGCTTGACTTCACTGTTCATACCCCCCCTTCTATTTTTTTt
>NODE_65_length_671_cov_6.715350
AAGACTTTCAGATGCAAACAAGCCAAAACATATGTTCCCACAGTCGCACCATCACTGCAT
CAAATTCAGTTTTTGCTGAGTATGTTAGTGAGGAGCAGAGGAGATAAATGCACATAGAAA
ACATACACCTCTTTGAGCGGTTGTCCTTTTATTGTGAGATATGCGTGTTCGCCTGCAACA
CACATTTCAAGTGTTGTTGGCATACTGCTCATCGTCCTGCGCCTGATTTGACATGGCTTA
AATAACTATCTTCCTGCCAGTGATTGGCATTCACACAAGAAGGGGTGAGTGGGACTGGGG
AGCAGATGGTGACATTCCACATGACCAAACTGATCAATCAGCATGCTGGGACGCAGGTGC
AGCACAGGCGGGCAGCACCACACCATCTATTTCACCATCTACGGGGCACAAACACATGGG
CACCAATCGTGGCACCCTGAGGGTCTGCATGCTCCTCCGTCCCGCTGCGCCAAGGTTGAT
GACATCAGAGTTTCCCATCCGCTCTTCCACAAGACGCCAAGAAAAAGGAGGGAAAAAAAG
CCCTGTATAAAATCTGCAATAACAGCCCGGCCTGGGAAAAGGTTGTGTAAGTGACGTCAA
AGCCAGGGACTCCCATGTTTCACCCTGATACTGAACTGATAAGGAAGAAAGAGGACGAAA
GCACCTTCACATTTCAGCCTGACCGGAGTTATTTTGGCTTCTGATAACAGTATTTAAGAG
GCAAAATGActaaaattacttccttactgtgggcacattcctgattttttccccccctcc
tcttacagtgttacaggacggaaacacaaagacac
>NODE_66_length_336_cov_5.559524
TGTCCGCCTCCCGAACCCAAACTGGGAGCTGATTCCACAACATAGGAGCCTGATAACTGA
AGGCTCTGCCTCCCATTCTACTTCTAGAAACTCTGGGAGCCACAAGTAGACCTGCAGTCT
GAGAGCGAAGGACTCTGTTAGGATGATACGGTACAATAAGATCTTTAAGATATGACGGAG
CTTGGTTATTAAGACTTTTATATGTTAAAAGCAGGATTTTAAAATCTATCCTGTATTTTA
CAGGAAGCCAATGAAGAGAAGATAATACAGGAGAAATGTGATCTCTTTTACTGGTTCCTG
TCAAAACTCTGGCTGCAGCATTTTGTATTAGCTGGAGGTTTTTAAGAGAGTTATTGGGAC
ATCCTGATAATAAGGAATTACAATAGTCCAGCCTAGAAGTTACAAATGCATGGACTAGTT
TCTCAGCGTCACTCTGAGACAGGATGCTCCTGATTTTTACAATATTACGTAGATGAAAGA
>NODE_67_length_330_cov_2.736364
CGTGCTGTCTCTCTTTCCTTCTGTCATGGCGGATCTCATCACGCTCCCTGGCCTCGCCGT
CCTCGCCACCTGCAGCGTGAGATGGAGGGGGAAATGGACGGGTGGTAAGAGGGAGGACGG
GGTGCAAAAAAAACAAAAAACAAGAAATAAATTTTAGAAAAAAGAAGGAAAACCACAGGA
GGAGAGGAGGTGATGAGAAGTGGTGCAGCGGAAGTGCAGAGGTGCAAATTAAAATGGGGA
TAGAGAGGGAGAAAGACAAAGGTGGGTTAAAAAGGTGACGGCAGAGGTGATTAAAAAAAT
CGGATGGTGTAAGAATCCAACAAATACGAGGCATGGGATTGATACGCAGCAGGAGAGAGA
AGATAAAGTGAGAAGAAACTATCAGTGGACAGAGAAAACCACAGTCGATGGATGCTGGAA
AGCTTTACAGAAAATCTGAGAAAAATGTAAATTGAGTTTTTATAATCTCAGTCa
>NODE_68_length_368_cov_23.111414
AACCCTAACCCTAACCCTAACCCTAATTCCGGAGCTTACGGTGAGGGCTGGCCCATACAA
CGGGACCCAAAAAAGTGTCCCTACAAACCTATACCAATCAACTCAGAGCGGTCTGAAACG
CGCTCTCAAAGGCCTTCTACGGGAACTTATCTTGGCCTCAGCACTATGACACTGGCTGCG
TTATGCACGTCCCATTGTAAGTGAATGGGAGAACGTTTTGGCCAATATCTCCGGAACCAG
ACGTGCTAGACAGCTGGAAATGCCACCTGCCCCACCTAATTTGGCTATGCCAAAGACGCC
GGTCTCGGTCCCGAGTCTCTACGACCTTCCCGTCCCGAGATACAGCAAAAAATCACAGGT
TACTCCCACTTCCTGACGTCGTAGAGACTCGGGAGTGGGCTCAGTGCGATCGCGGCGGCC
ACAAATGGGGGGGTAGACACAAGTTTCACGTCTCTAGCACTAACCGTTTGCCCAAACCCA
GGCCGAAACCCTAACCCTAACCCTAACCCTAA
>NODE_69_length_330_cov_4.690909
GTTTACAAACATGTTTTGACTTTTGAAGACAATGTTTACAAACATGTTTTGACTTAGGAC
GCAATGTTTACAAACATGTTTTGACTTTTGAAGACAATGTTTACAAACATGTTTTGACTT
AGGACGCAATGTTTACAAACATGTTTTGACTTAGGACGCAATGTTTACAAACATGTTTTG
ATTTCAAAGGACAATGTTTACAAACATGTTTTGACTTCACAGTGTGTTCAAATATGATAA
ATATGAAGGCAAAAGCTGTTTCATGTTACTTTGTGTCAAGATACTGAGAGGAGACACTGT
TTGGCCAAAGTGGACTTTTCAGCGCATGAAACGCTGTTTGAGAGCATAAAAACAGCACTC
CTGCAGATTGTCACAGAAAATGTTTACAAACATGTTTTGACTTCACAGTGTGTTCAAATA
TGATAAATATGAAGGCAAAAGCTGTTTCAAGTGACATTGTGTCAAGATAGTGAG
>NODE_70_length_979_cov_6.431052
TGAAAAGGTTAATTTTGCCAAATGGTGTGTCCACAGAATTTCCTGACAGATGTTCACTTG
AAACAGCATTTGCCTTCATATTTATCACATCTGACCACATTGTGAACTCAAAACATGTTT
GGAAACATTGTCTTTAAAAAACTGTAGTATTGCTGTTTTCATGCTCTGAAACAGCTTTTC
ATGCCCTGAAAAGGCCTCTTTTGCCACACAGTGGTTCACTGAATTATATCACACAAAGTC
ACTTGAAACAACATTTGCCTTCATATTTATCACATTTGATAACATTGTGAAATCAAAACA
TGTTTGGAAACATTGTCTTTGAAACAGTGCAGTATTGCTGTCATCATGCTCTGAAACAGC
GTTTGGCATGCTGAAAAGGTCAATTTTACCAAATGGTGTGTCCACAGAATTTCCTGACAG
ATGTTCACTTGAAACAGCATTTGCCTTCATATTTATCACATCTGACCACATTGTGAACTC
AAAACATGTTTGGAAACATTGTTTTTTAAAAACACCAGTCTTGCTGTTTTCATGCTCTGA
AACAGCGTTTGGCGTGCTGAAAAGGCCAATTTTGCCACATAGTGTGTTCATTGAATTATA
TCACACAAAGTCACTTGAAACAACTTTTGACTTCATATGTATCATATGTGAACACATTAT
AACATGAAAACCTGGTTGGAAACATTGTCTTTAAAAAACTGCAGTATTGCTGTTTTCATG
CTCTGAAACAGCGTTTGGCATGCTGAAAAGGTCAATTTTACCAAATGGTGTGTCCACAGA
ATTTCCTGACAGATGTTCACTTGAAACAGCATCTTCCTTCATATTTATCACATCTGACCA
CATTATAACATGAAAACCTGGTTGGAAACATTGTCTTTAAAAAACTGCAGTATTGCTGTT
TTCATGCTCTGAAACAGCTTTTCATGCCCTGAAAAGGCCTCTTTTGCCACATAGTGGTTG
ACTGAATTATATCACACAAAGTCACTTGAAACAACATTTGCCTTCATATTTATCACATCT
GACCACATTGTGAACTCAAAACATGTTTGGAAACATTGTCTTTGAAACACTGCAGTATTG
CTGTCATCATGCTCTGAAACAGCGTTTGGCATGCTGAAAAGGT
>NODE_71_length_398_cov_9.462312
GTGATGCCACAGTGAATACTGCCACAGTACTGTCTCTTTGGACAACTGAATGGTGCCATA
CAGCACAATAACACCATTCTGGTATATAAGTGCAATCAGCTCTTCAAGACCAGAGTTGCT
GAATCACAGTTTGTAGTCACAGCAGGGGATGAACTGAGGGGCGATGTGGGGCTAAACAGT
ATATTAACTGTGTGTTGTTCTCATTGCCACTGCAGCCGCCAATCTGTGATGGCTATTGGC
CAGAGCTGGCTGGCAGATGATGATGGTTATGATACATCTACACCCTACTACCACAGCTCA
GTATATGGTTGGTATAATGGGTTTGTATGATGGGTAAGATTTCTTTCCACCCTCCATCTC
CTACATAGGGAAGAGGAGCTACGTTCAATGGGTAAAGCGTGTTCTTCAAGGCCCTAAAAA
GCTTTTAGTGAAATTACCGCTACTTGGATCTTAGGCTTTGACCATTGAACGCACCCCTGA
CCACTAGTCTGTGAAATGTTGCCCAGTGATTCTGGCCTTTATGTTAAAGCCACctcggtt
ta
>NODE_72_length_715_cov_7.806993
ATTTTCTCATCACACTAAATCAGTGCATAATGTGTCTTATGTAGGAATAAAACTCTGAGT
ATACAAGTCTGTGCCATTTTTTTTCTGTAAGCAATATGAGCTTTTTTGAGGGAAATGATG
CTCATTACTGTGGGGTGAGTGATGTAATCAGTGGCCCTGCGTGACCATATAGTCAAGGAA
AGGCATTAGAAGGGTAGAAAACAAAGAAAGAAGGAGCAGAAGCAGAATGCCTGGAAGGAG
GGCAGAGTGTTGGGAGGGCGGAGATAGAGAAATGGGGGACGGTGGTATTTAGTATGCACG
GCCAAGCTGCCCCATCTGCTTAGCGCAGCAGTCCCTGTCGTATAACTGTCTACAGGCCGT
GGGCCACATAAAGAATGTCTCAGATTTGATGTAATTCCGCAAAATTAATGACAGCTTTAC
TCGGTATGGGCCGTGAGGGAATGATTAGTGTTTGATCGTCCATCTGATCAGTTCCCTTGG
CTGGCTGCAGAGAGATGCTCCACTATATACCGGTATGCTGCCTATGGCAAGCACACATGC
ACGCACGGATACACCTATCCCAGAATAATTCCTGGGCCCCAATGCTCTAGTTTATGTTTG
GGTTCTGGTTTCTGTTTCCCTCAACAAAGACAACCAATATCTTGTTAAATTCTCTGTGCT
GTGACACATCACATCGAAATGAACACCTACTGATGGAATGGATGCCGGTCCCACTAGTGA
TGTGATTGTGTACAGGGCATTTTTATATCAGGCTGTGCGGTATTTCAAGGGAAAGTGGGC
CAACCAGCATCCAATTTAGGGAACTCAGAGGTCACACTATGACCTTTTACAAGATATGCT
TTATGGCAGCAGTGATTGg
>NODE_76_length_363_cov_15.501377
AACCCTAACCCTAACCCTAATTCCAGACCTTAGGGTTAGGGTTGGCCCATACTACGGGAC
CCAAAAAAATGTCACTACAGACCTATACCAATCAACTCAGAGCGGTCTGAAACGCGCTCT
CAACCGCCTTCTACGGGAACTTATCTCGGCCTCAGCACTATGACACTGGCTGCGTCATGC
ACGTCCCATTGTCAGTGAATGGGAGAACGTTTTGGCCAATATCTCCGGAACCAGACGTGC
TAGGCACCTGGAAATGCCACCTGCCCCACCTAATTTGGCTATGCCGAAGACGCCGGTCTC
AGCCCCGAGTCTCTACGACCTTCCCGTCCCGAGATACGGCAAAAAATCACAGGTTACTCC
CACTTCCTGACGTCGTAGAGACTCGGGAGTAGGCTCAGCGCGATCGCGGCGGCAGCAAAT
GGGGGGGTAGACACAAGTTTCATGTCTCTAGCACTAACCGTTTTCCCAAACCCTCACCCC
AGGCCGAAACCCTAACCCTAACCCTAA
>NODE_77_length_506_cov_22.197628
AGGAATGAGGTGATAAGTTTGGAACACAATGAGGAAGAGGGAAAGTAAGACAAAGAGAGG
TAGTGCGTGGCAAAAGCGGTTACACATTGTGCAGCAGACAGACAGACAGGCTGGACAGAG
GTAATGAATGCAGTTATTAAATTGTTTCAGCAGCAAAGAGGTCTATTCTTATGCCATTAT
AAAGGGAACAATTTATCCCCACTGATCGGCCCTGTCTCCTTTCTCCTCGCTCACTTTGAT
CTGCCAGCATATTGCCTTGATGTGTCCTATTCAATAGCGAATCTGGGGCAATTTTAATGC
TTTTGTACCTCGCCACCGCTCCACTTCTCCCTCCCTGTTTAAAAATAGCTGTTAATTATA
AGTGCAGTTTAAATGTCTCTAGTGACCCAGAAATGCAGGTTGGAGTGAGAAGAAGGGATT
GAGCATCTCCAAGTTTAAAAAGAGCGAGACACTATTTCTCTCCCTCTTTATCATGCTTTC
TTCAATCTCTCTTTTCTCCTCACACCCCCTTACCACTTCTTTGTCTTCTCCAATCACCTC
CCCTCCGATTCTACTTCTCCATTCCTTTAGTGTTCCTCCACATTTCTTTTTCGCTATCTC
TCGCTCTCTCCGTCTCCTCTGTGGTGTTTCTTCTGCTCGGTGGGAGTGAg
>NODE_78_length_340_cov_4.447059
GTGACTAATAGCAATAATAAAAATGCTCTTTAACGTCAGCTTTATCCTTTAGAAATTTAC
ACCTTTCTGCATTGTTTTACACTTTCTACACAATGTAATCTCATTGTGCATTTCTTTCTT
TTCTCCACAGTGGCTTCCTCCTGCATGACCCGCCTGTCTCGCTCCCGCACCACCTCCCTG
TCCTCCTCCTACTCCATGGATGGGTCCCGCTCTCGCTCCCGCACCCTGTCGCAGGGCTCC
CAGGGCGGACAGATGCCGCCCAGCCCCTCCCAAACCATGGAGGTGTCCTGCTGAAGCAAA
AAAACGAGATAACATAGAACGAAAAGAGAGAGAGAGTGAGTGAGAGTGGGAAAAGAGAGG
AAGCAAAAAAAATACAAGGAAGGGAAAGATGAAGCATGACACTAATGCAGGAAGACGACG
AATGGGTTACTTATTTGTCACTAAACAACTCCCATCATTCCCCACAAGAgcagaagacag
agag
>NODE_79_length_451_cov_10.126386
CTGTCCACACCGACACCACCAGCAGCAGCACCCAGGATGGACGGAAGGAGGAAAGGAGGG
ACCCGGGGAGGAAGAGAGGACAGAAAGGAGGGATGAAACTGGCCTCTTCCATTCGGAGAA
GGGGTGTGTGTGGAGGCAGAGGAGAAGAGGTGGAGATAAGTGGACAGGAGGGAGGCTAAG
AGGAGGGAATAGATGGGGAGGAAGAGGCCCCTGTGCTATCCGGAGCTGTCTGTTTCTGTC
TGTATGTCTGTTCTCACACAGTCGAAATCAATTTGCCATCAGGACTGTCACTGTGGAACA
AAGAGAGAAGGAAGCTTGCCAGGTCGGACACACTCAGAGAGAAATGGAGAAAGACAAGAC
AGGCACAAGGAGGCAGGATAGAGTTTAGGAGAAGCGCAGGTGGGGTCTGGAAATCTACTT
TGCCCCACCTACAGCTACAACTCCAAACACACCTGCCATTATCAGGAAGATTGGACTTCC
AATTCCCTCATCAACATTTGCATGCAGATATGTATGCTGTTTAGAAATTGTGGCACAAAT
TGAGAAGCATTTTATCCAATGTTTGTCCTTTCAAACAACAAAACCAAGACGTTAc
>NODE_80_length_411_cov_8.472019
GACCTTTTCAGCATGCCAAACGCTGTTTCAGAGCATGAAAACAGCAATACTGCAGTTTTT
TAAAAACAATTTTTCCAACCATGTTTTCATGTTATAATGTGTTCACATATGATACATATG
AAGTCAAAAGTTGTTTCAAGTGACTTTGTGTGATATGATTCAATGGACACACTATGTGGC
AAAATAGGCTTTTTCAGCATGCCAAATGCTGTTTCAGAGCATGAAAACAGCAAGACTGGT
GTTTTCAAAAAACAATGTTTACAAACATGTTTTGAGTTCACAATGTGGTCAAATGAGATA
AATATGATGGCAAAAGTTGTTTCAAGTGACTTTGTGTGATTTAATTCAGTGAACCACTAT
GTGGCAAAAGAGGCCTTTTCAGGGCATGAAAAGCTGTTTCAGAGCATGAAAACAGCAATC
CTGCAGTTTTTTAAAGACAATGTTTCCAAACATGTTTTGAGTTCACAATGTGGTCAGATG
TGATAAATATGAAGGCAAATGCTGTTTCAAGTGAACATCTGTCAGGAAATTCTGTGGACA
CACCATTTGGCAAAA
>NODE_81_length_441_cov_5.444445
GTCAAAACATGTTTGTAAACATTTTCTGTGACAATCTGCAGGAGTGCTGTTTTTATGCTC
TTAAACAGCGTTTCATGCGCTGAAAAGGCCACTTTGGCCAAACGGTGTCTCTACTCACTT
TCTTGACACAATGTCACGTGAAACAGCTTTTGCCTTCATATTGATCATATTTCAACACAT
TGTGAAGTCAAAACATGTTTGTAAACACTGTCCTCTGAAATCAAAACATGTTTGAAAACA
TTGCCTTCAAAAGTGATATCATGTTTGTAAACATTGCGTCCTAAGTCAAAACATTTTTGT
AAACATTGCCTTCAAAAGTCAAAACATGTTTGTAAACATTGCGTCCTAAGTCAAAACATG
TTTGTAAACATTTTCTGTGACAATCTGCAGGAGTGCTGTTTTTATGCTCTTAAACAGCGT
TTCATGCGCTGAAAAGGCCATTTTGGCCAAACGGTGTGTCCTCTCAGAATGTTGACACAA
TGTCACTTGAAACAGCTTTTGCCTTCATATTTATCATATTTGAACACATTGTGAGGTCAA
AACATGTTTGTAAACATTTTCTGTGACAATCTGCAGGAGTGCTGT
>NODE_82_length_311_cov_18.369776
CTGACTAGTCTGAGAAATAGGATTTCGCCTCATTAAAAATAAATCAGGCCATTTTACACC
GAACAAGAGCAAGCCAAATTGCGCTAAGGAAAGGACAATTAGCACAGAATCAATCCCTTT
CTTCCTGTTTCTTTTTTCTCTCTCTCATTTTGTTGTTTCTTTATTTTAGCACAGTAATGG
ATGCTAGGAGAGGAACACACAAACCATGAGATTCTTGGAAGAAGAAGGCAGACAAACCCC
CATCTCGCTCATAGCTATGTCTGGATTGCCTTCTGCGCTGAGATAGGAGTCAACATGTTT
AGCGACATCAAAAGAAAACCTGATACCTTAAGTATAAGAAGATTAACACTTGCAGTGATC
TTGAGCTTAGGCTTCTCCAGGACTTTCAACAGACTGTGCCAGAAGGGACAATTACCGATG
AATTGGCACCAACATCTCGTAGTTATAGATCGGAA
>NODE_84_length_530_cov_13.062264
ATTGTAAATATGAATACTGCCTCTTTGCCTGAGTCAACTGTAATGTGAATCAGCATCTTG
ATTATTGCATGCTACACAACACCACAGATATTGATATACTATTAGAATGACTGTAAAATA
GATATTTCTATCTAGCATCATTGTATTATAAAATGATTCATTTTCAGTAGTTAATAATTC
CTTCTTGAGTCAAAAGGTTATAAGTAGTATTTAATAATGCAAACTAAAGATTATGGTAGT
GTAACACGTGGATGAATTAATCTTTTTTATTTTCTTGGGCGTCAATATTACTAAGAAGTG
TGAATCCCTGTTTGCTTCAGGGCAAGATGTGTGACAGAGGTGGCATCGAGCTCTTACAGT
CCAAGAACGAAAATGGGTGAAGATCACTGGACTGACACCAACCACACAGGATCTCTTTTA
GTGGCTGTGGGCCATACGTGGTCACATGATTAGGCACAAATAGTGGCATTGGTACGACCT
ATTAGAAGGGGAATGGTGGAGATGACCTGACTATTGTCAAAGCTTCCTGAACTGAGCTAA
TATGTTGGACACTCTCCCTTATCTTTGCTTTGTTGCATTAAGTACTGAGCAGCTTTGTAA
AGGAAAAAAACAGGAGTGGGATGGGAAGCTATTGGGGTGGTGGAAGGACACTGTCCAGAC
ATGACAgtaggaag
>NODE_85_length_447_cov_7.498881
TATACACAAGTGCATTTTCTTTGTGAAAAGAAGATTACAACTTGTGGAGTGACGCAATCC
GAGGCCATAAGACTGAAGAGCCAATTCCCTCTTCCAGGGCTGGACGTATCCGGACCCCCA
GTCAGAGCGGGAGGACCTGGTGTATTACGAGCACAAGCCCCTCACCAAATCGACGCCGGC
GTCAGCCAACGCGGGAGACAAGGACTCCAAGGAGCATCCAGAGGAGCGGGGGGAGAAGGG
CGGGGTGATGCGTCACCCGGACAACCCGCTGGACATTGCAGTGACACGTCTGGCCGATCT
GGAGCGCAACATCGAGAGAAGGTACCTGAGGAGCCCCTTAGGTACCACCATTCAGATCAG
GCTGGATAATGTGGGTACGGTCACTGTCCCTGCCCCCGCCCCATCCACTAGTGCTGACAG
GGAAGGGTAGGTCATTTCTCCAACCAAAGCTCCCCACTCTCCCACTAAGACCCTTTTTCT
CTCTCTGTGTGTGCTTTATGTTTCCCATATTACTCAAACAGTGGGGGTCTTTGCTGCTTT
CACAGCAGACTATTGTGGtggcttgttgcattttttttttttctccttctt
>NODE_86_length_499_cov_13.068136
AATATTTCAAAAGGTGACTTCTAAATGGAGCTGAGGATAAAGTGTTCACACAACAACCAG
ACATGATACACTGCACTTAACCTTTGCTCTGATTTCAAACTATGCCACAAAAACCTGCAC
ATTGGCGGCAGTCTCTATAATCCTAAAATCTGGGAGCCAAACAGCAAAAGTAGCCGTACA
TTCGACTATAAGAAGTAAACCTAAACCAATTTCTGTGTGCTCTATGGTGTGCTTTTTTCC
CTCCTCCTCCTACCCCTCCCCACGGCTGAGTGAAATGGAATTGCCTCTCACATTCAAAGA
CAGCTCTAGGAAGGTGATAATAGAGCTACTCCCTGCTGTCTGCAGGCAGGAAATAGGAAA
GTGGCATATGGGGCCAGGAACCAAATAGAGAGGAAATGTGACCAGGCAAGGGAAGGAACT
AAAGGAAAGGTTAATGATCAGTTCTGAATTCTACAGGGAAGAGAACTATGTTCCAAGTTG
AGAGGAAAAATAAATCTGACTTGATTTATGTCTCCACCACTCACGTCTCGGCTGTCACAA
ACAAACACGTGGAGACTAGGTTATTTCCTTGACAAACTTTGCCAATGGTAAGGCTCATAG
GTAAAATAAATATCGTGATCAATTTGttttgccgtttgaattt
>NODE_87_length_992_cov_12.183468
CTCGCTAGGGGTGGGTGGGGGCCACCAATCTTTAGCTTAAAAGGCTAACGCTAGACCCTA
TTTAGCTTCTTAGCGAAGCGTCTTCAAGTATTAGGGAGGATCAGGTTTCGAACTGTTCTA
GGGGAACGGCTTCTACAACGATGGGCATGAAGCTATGGTTGGCTCCGCAGATTTCAGAGC
ACTGTCCGTAGAACACTCCAGGTCGAGATGCAATAAAGGCTGCTTGGTTTAGTCGGCCGG
GGACTGCGTCTATTTTTACACCGAGGGAGGGTACTGCTCATGAGTGTAGGACGTCTTCGG
CGGAGATTAGCATACGGATTGGGGATTCAACTGGAACTACTATTCGATGGTCTGCATCTA
GAAGTCGGAATTGTCCGCTTGTCAGGTCTTGTGTAGGAATCATGTAGGAGTCAAATCCCA
GATCTTCATAGTCTGTATATTCATAGCTTCAGTACCATTGGTGTCCTATGGCTTTAATTG
TTAGATGGGGATCGTTGATTTCGTCTATTAGGTAAAGGATGCGAAGGGACGGGAGTGCGA
TGAGGGTGAGGATGAGGGCAGGGAGAATTGTTCAAATAATTTCAATTTCTTGCGAATCTA
GAATAAATTTGTTAGTTAGTTTAGTGGTTACTATAGCAACAATGATGTAAAGAACTAGGG
TGCTGATGAGAAATACAATTATTAAGGCGTGGTCATGGAAATGAAGAAGTTCTTCTATTA
CAGGGGAAGCTGCGTCTTGAAATCCTAGTTGGGAGGGATGGGCCATTAATGCAAGACACG
CGGGGGTTTAACCCACAATTCTGCCTTGACAAGGCAGTGTTATTAGCGGTTTAACTAGTG
TCTTATAAAGAAAGTGACAGAGCGGTTATGTGACTGGCTTGAAACCAATTTATGGGGGTT
CAACTCCTCCCTTTCTCGTTAGAAAATTAGGCAGGAATGGCTGTATGAGTTTTATGCTCT
TGCCAAGTTTGTTGGATTTGAACAAATGCAGGTTCTTCAAAGGTGTGGTAGGGAGGAGGG
CAGCCATGTAGTCATTCAACATTTGTTGAGGTTAGTTCAACTCATAGAACTTCACGTTTA
GCTGCGAAGGCTTCTCAGATAATGAAGAggaacataataactgctactagagatac
>NODE_88_length_483_cov_22.749483
TAAAGCAGTGTTGTGAGCTGCCACTTTAAGGAAACAGTAACAGTAAAGTGTAGAAAAAAA
CTTTAGCAGCAAAAACTAATAATTGCAAAGCAGCCAATTAAATTGTGCGGGAGAGATGAA
ACCGCTCATATTTCCCCTGGTAATTTCATGCTCTAAACTCGCTTCCGTGCGCACATAAAA
AGAGGAGAGAAAATATCATTTCAGAAGCTGACAGAACTCATTGTTCGTGGAATTTTAAAT
TCAAAAAAGTTAATAAAGGCGAGTGCGAGATGAAGGGAATTTGCATTTCTCAGATTAACA
GCATGTAGAGCAGCGGCGGCGCGCGCAGCCTCAGGTCATCATTTAAGAAACCTTTGCATA
TTTTATTTAAGAGTGGCCCGGTTTGGAGCGTAATAAGACAGACAGATAATGATTAGAAGG
TCGGGCCTGCAGGGCACAGCCGGGCTGGGCGCTGTAACGCTCTAATACCCAACACACACA
CGTACACACACACACACACACAAAGCACAGCACAGCACAGCCTGTGCCGGCTCCTCTAAT
TGGCTGCTGATGGTTTATGAAATGTTTTCCAAAGGTTTTATTATTGTTGTTGTTGTTGTT
GTTGTTGCTTTTATTGCTTTCATTATt
>NODE_89_length_723_cov_7.865837
TGATTTTCAGTATGAATACAGACCGTGAAAGCGGGGCCTCACGATCCTTCTGACTTTTTG
GGTTTTAAGCAGGAGGTGTCAGAAAAGTTACCACAGGGATAACTGGCTTGTGGCGGCCAA
GCGTTCATAGCGACGTCGCTTTTTGATCCTTCGATGTCGGCTCTTCCTATCATTGTGAAG
CAGAATTCACCAAGCGTTGGATTGTTCACCCACTAATAGGGAACGTGAGCTGGGTTTAGA
CCGTCGTGAGACAGGTTAGTTTTACCCTACTGATGATGTGTTGTTGCAATAGTAATCCTG
CTCAGTACGAGAGGAACCGCAGGTTCAGACATTTGGTGTATGTGCTTGGCTGAGGAGCCA
ATGGTGCGAAGCTACCATCTGTGGGATTATGACTGAACGCCTCTAAGTCAGAATCCCGCC
TAGACGTGACGATACCGTAGCGCCGTGGATCTTCGGTTGGTCCCGGATAGCCGGCCTCGG
CCGGTGCGGAGAGCCGTTCGTGACAGGGCTGGGGCGCGGCCGGACGATGGTCGCCCCTCT
CCTGCCTCGCATCGCATGTTTGTGGAGAACCTGGTGCTAAATCACTTGCAGACGACCTGA
TTCTGGGTCAGGGTGTCGTACGTAGCAGAGCAGCTCCCTCGCTGCGATCTATTGAAAGTC
ATCCCTCGATCCAAGCTTTTGTGTCTGGCCGAGGGCGCGCGGGCCCCCTCCAGCCGACAC
GGCCGTCCAGGGCCCTGGGGTACCAGGGGCGCCTGCCTCTCTGCCTCTCTGCCTCTCTGC
CTGCGGAAGGGGCTCTTGACGGGCTCCTTCTCGCTCTCTCTCTCTCTCTCACCACCTCTC
TTCCGTAGCCCTTAAACCCACGCTCTc
>NODE_90_length_301_cov_2.212625
TTGATGAAATCAACAGAGAGAAAACCAAAATGAAAGACTTGAACCTCCAGCTCCAAACAG
AACAGAAGAGGCTTGAGGAAATGATGGCGTTGAAACAAAAAGAACATGAAGTGAAAGATG
ATGAGTTCAAGAGACAAACACAAGAACTGGAAAGTATCAAGAGAAAAGTGCTGCTGGACA
GAGATGAACTGGAAGTTCAGAAGAATCATCTCAAAAAGAAGGAAGAAGACATTGAAGCTG
TCATGAAGACCTTGAGAGAAGAAAAAGAACAGGTCAGTCAGATAAAGGCTGATATGGAGA
CAGAGAGAAAAGTAATGCTGAATGAATCAGACGGAATGGAAAGAGACAGATCTGAGCTGA
AACTGCAAGAAGATCAAGTGAAGAAAggactggaatcaatggagacgctgagggacaaac
ttcagtggcttcatgaaaggatgag
>NODE_91_length_432_cov_20.108797
AGCAGCAGCAGCACCACCAGCAGCACGCTTGTCCAGGGGGCTGGAGCACCAATGAGTTGT
GTCGGAGCTAAATCCGCATGCAACTCAGCAACTGTGTCTAAATAACTGTCTGTAAAGCTT
TTTATAAGCAAGGCGCAAAAAATGAAAGGAATCTGAACGCAATCGACGAGCGACCGCTCA
AAATGAGCCGTGCATCCTCCCCGGCAGCAGCAGAAATGTCATTCATCAAAAAAAGTGGTC
GCTGTTCGTTGTTAAAATGCTCGGCTGACGTTGCTCCAATGATCATTTATTGTAACAGGT
TTATAAGCAAATAAATAGGAGAGGGCTGTCACTTGATGATGGAGGCGGCCTTCGGTCAGA
CGAATAATATCCAAGTGGAGAGGAAGAGAGGAGTGAGGAGCGAGGTGCTTGTCCCTGGGT
TGATCTCTGAGTCTGTTTTAGATTGCTCTTGGGTTTGGCCTCTTGGGTGAAATTGACAGT
CTGATTAATAAAATGAGCGGAGCAACATTTCCCTCTTCATTTAGGAATATTATTATGCTT
TGATTCTCTATTGTTTGCCTCCTCTCTCTCCGCCCT
>NODE_92_length_357_cov_32.540615
TCTAACCAAGTCTTAGAGAGATCAAAATTCAATCCCGTTCTGAGAAAAAAGAGAAATGAC
GTTATTTGAATATGTGCCCAAAATCCTTAATGAATAACTTAGGACGAGTAGGAGGCAAAT
GCTGCCCCAGCTGTTTCCTGTTGAAAATGTCTGTGTAATGTAGATAAATGTGAGGGATTT
TCTCTCTAAATCCGTCTCCTGTTCGCTAAATCTCACTTCTCCAAAACGAGCCTGCGCAAT
GGAACAAAGTCGGAATATTGAGATGTGACATTGCCCGCATCTCATCCTCTTTCTCCCCGT
TTTTAATGACTTCAAACAAGTTCATTTTCGCCGGGCTTTGTCTTGCGGAGACCCGTGGGG
ATGTCTAGCGCTCTTTCCTTTCAGTGGCATTTATGTGATGTCTTCAAGGTAACTTACCTG
ATTTCCTTTGACACTATAGATTATCACCTTGGTTCTTCACTATTTGCTCAGAGCATCCTT
GTCTAGTTTaaactgaaacaa
>NODE_98_length_731_cov_8.020520
ATGACTTCAAGGGAAGTAGCCACCTGTCACGAAATGTTTCAGTCTCAAAGCAGTGTCATA
AGTTGTGCTAAGCAGTAAGATGACACGAGAGGAAATTCTTTATAAACCTGCAGGCTAACA
TTACCTCCCTGTTACTTTAACACAAAAGGGGTTGTTTCTACAGTATTAATAACCAAGCCT
CACCTAAAAAATTAATTTGAAACTATGCATACAGTCGTGAATAGGAGAGGGTAAAACTAT
TAATTAAAAGTGGAACAGGTTCTTATTTTAGTGGAAAGTGGAAAAATTATGAGCCTTTGT
TAAGGAAGGCCCAGGAGCAAAGCTTTCATTAGCCTACATGCATGGCAAAAGCAATTCATC
AACTGTAATTTTGCCTCAATGGGCAAAAAAGAGGGATCAACCTCAGCATGCTATTTATGG
AGATTTACGGAAGTCTGGGAAATGCTAATGTGATTAACATTTATCTACAACATGTTTCGA
AATGGCCCTCATGTCCACGTTTTGCCTTTAAGATTAAGTTATTGCACTTGCTCGAGAAAA
AAGAAAATTATGGAGTGATACAGAATCTGCTTTGCAGTGCAAGAGCACACAATGATGATT
TTTTTGGAGAATTCTCTGTCACATTAGTGGAGGATTTCTTCCCCCCCACCACCATTCCCT
CCCCTCTCTCTAAATATCTCTCTTTATGTGTGTCTGTCCCCAGATGAAGGCGCGGCGAGC
AGAGCGGCGCTTTTGTCCTACCGGAGTGTCTCTCTCGAAAATGTGAACTGTTCCACGGAT
TAGCTGAGCAGAGATTTATTTAATGCATCCTCATAGAGTATTGTTGAAATCTATTTTGGG
ATATGGAGCTTGCCAAGCTCTAAGCCTGGTAAtat
>NODE_99_length_438_cov_6.735160
TTTACATACAATGAAAATGATTTATTTTCTCGTAGAGGTAGGGAGAATAAGCGGACTTGG
AGGGGAAAGAAAGGAAGAGAAATGGTCTGTCAGGCCGTTGAGAAAAGAAGTTTAAAATGC
CTTGAACTATTCACCACTGAGATGGCTAATCAGTATTGAGGCTCCGGGGCAATCGGGCAG
CTTTTCAATGTGGTTTTCCCTTTCATCTCAATCGGGATGGAGGCGCTCAATTAAAAGCCT
ATCAGTTTGTAAGTAAATCAACGCCTATCAAAGTTGTCACATCAAACAAAACGATTATTA
TTGCAACCCGCCTCTGCCATTAATCTCTTTCTGTGGTAATCTGCTTGACAGGTCAACTTG
GAGAGCAAGAAAACCTGGAGTGGACAGTGAAGGGGGCCAAAATATCTGTACATAAGTAGA
AAATAAAAAAAAACTAAACGTGTGTTTGAGTCTAAAATCTCCTGCAAAGGCGGTTTGGAG
TGAAAGGTAGAGTGAATAAAATAGAATAAATCATTAAATCCACATTGTAAAAAAGTAGAA
TCCGCTGCAGCAATTTACATTTTAAACTTACgcaaaagtaag
>NODE_100_length_344_cov_1.625000
ATTACAGGCATCAGAGGGCTAACGACGTGATGTGGGGGAGCCAAATCGGCAGAAGTTACA
GCTGAGCGTCTTTTACAGCCCTATTGAAGACATTAACAGCTGAGATGTATCCCTCCATTC
CTCAGCATGACCTCATGATTAGGGCCGGTTCAGAGGGAAATGGCGCTTTGTTTTCACCAC
CGAACCCTTAAAGCCACTCGGATTTGAAGTCTCTCCTCTCTCTCCTCCTTCGAGACGGTA
TCATCCCTCCGCCGCCGCTCCACTCCCCTCCTTTTCTTTTTCCACTTTGCGAGTCAAGAC
TTGCTTATATTACATCGGTGTAATTCCCCCTTAATTACAGGAGAATCTTCACTCTTTACC
CAGAGGAAAATGATTTCTGGGAAGCGCCATCTTTTGCACGGCTGAAGGTTTCGCACTGTG
TTTTTCATTCATTAAGGgcctgcattagagctacaaacggtggctttggtctgccttttc
ttccagat
>NODE_101_length_322_cov_3.037267
CACAGAGCAGATAAGACAAAATTGCGGAGACTGAAGTGGAGCCTTGAGCAGCTTGGAAGT
CAGAAGCATAATGAGTATACTGAGGGACAACTGTGGAGTCAAGCTAACAGGAGTGTGTAG
GAGAGGGCATCAGACTCTCACGGCCCAGCCTGCTGGAAGTGATGGCCCTGCAGGATTCCT
GTGTGAACCCTGGGTTCCTGCTCCCACTCCCTGCCCGGCAAACCCAAAATCTCTGCCACA
ACATCCCTGACAAGAGGACTACTCCCACTGCCGTGTTTGCTCAGCTGCACCGGCTTTGTG
TCTGGGTATCGAAGCTGCTTGTTCCTGCTCCCTCGTTATTTTTCTCCCTCCTCTTCTGTT
TGGTTTCTTttcttgcagtagtttgtatctttttttatgttctttgtttggctttgaggg
acaacgtcagcggtttttttaacaggactgacagcggagaggtcag
>NODE_102_length_569_cov_15.260105
CTTAGTTAACGACAACACTTCAGCTATTGACAGCGTGATCCCGTAAAGCAGACACTTCAA
TCAACAGAGCAGCCGGAGGAGGTGTTGTGTTGGAGGAGAATAAAAGAAGGAGGGGGGCAT
GGGGACGGATGAAATCAAGAAGTAAATAAATGAATTGATGAATGAATAATAGAGTGGCCA
GCTAGTGGCCTCTTGGAGCAGCAATGCAGTATTAATAACTGACTCTTACTGTTCGTCTCT
GTGTCATCACTGATACTCTTAGGTGGACCATGGCCAGCATAACACACTGCTGATCTGTAC
ATTCGATCCGGATTACGTACTTTCTTCAGTCCTTCAGGAGGCAAAGAGAAAAGTAGAGAA
AATCGAGGAAAAGAAGCATTCTCCCAGCCTGTGATAGCTAAGCAAACTCCCCATGCAAGC
AATATCAGTAACAGAAACTGCACAGTATGTTGAAATACATTTAAAACACACAAGAGCTGT
TGGGCAAAATATGATGGGAATAATATTAACATTCTAATACGATAAGGCTCATAAATCACA
TTGAATTTGTCCGTTATCTGGTTAAAAAAAGTGAAGTTCACCACAAACTGAATATTTTTG
TCCCCACAACAAAAATGGCCTGTAATAGGGGTCACAGTAGCTCTGGCTTGGTTTGATACG
GGTCAgtgaaacttcttgttgtatcaatggtaaactggatgaatcaatacaat
>NODE_103_length_430_cov_15.741860
ATTACTCATCAAGTGATTATGAAACTGTTGGCATTATAGAAATCAGAGTGAAAGAATAGA
GTCAGGAGGGAAAAGAGGGAGGGGGTTGGCAATTTGTTCTCAATGGACAGCGGATGAAGA
GGTGGCAAGTTAAAGTCTCCAATCTGAAGGGTCTCCTTGTAAAGCTAATTCCAGTTAATG
GCCAAGAAACAAGCCTGCACTAACCCCACTGTATCTGACATCCAGGCTCCAGGTAATCAG
GCTGACATTAATGCAGGCTCCAAAAGAGACACCTCGTCATCAGGAATTTTCCTCATTGGC
ACCGAAAATGCCAGGCTGCACACCTCTGACTGCGTGGCCCCCACATCTATTAACCTTATT
GATTTGGAGCCCTGCTGAGCCCCTCCAGAGCTCCCGCCCCCCTGCTGCTGGACTGAAGTG
GATCAATCCTACGCCGGGGGCCACAACTCGATAACAACCCAGTGCTCCGAGACTACTGTT
TACAACCTGAAATGAATACACACATAGATGCTGCTCTGTATATTCACTGCTCATCTGCCG
ACACTCCCTGATACAAGTTTTAATAAGTGGTAAt
>NODE_104_length_439_cov_18.589977
GTTCCCGTAGGAGGCCTTTGAGAGCGCGTTTCAGACCGCTCTGAGTTGATTGGTATAGGT
TTGTAGGGACACTTTTTTGGGTCCCGTTGTATGGGCCAGCCCTCACCGTAAGCTCCGGAA
TTAGGGTTAGGGTTAGGGTTTCGGGCTGGGGTGAGGGTTTGGGCAAACGGTCAGTGCTAG
AGACATGGAACTTGTGTCTACCCCCCCATTTGCTGCCACCGCGATCGCATTGAGCCTACT
CCCGAGTCTCTACGACGTCAGGAAGTGGGAGTAACCTGTGATTTTTTGCTGTATCTCGGG
ACGGGGAGGTCGCAGAGACTCGGGACTGAGACCGGCGTCTTCGGCATAGCCAAATTAGGT
GGGGCAGGTGGCATTTTCAGGTGTCTAGCACGTCTGGTTCCGGAGATATTGGCCAAAACG
TTCTCCCATTCGCTGACAGTGGGACGTGCATAACGCGAGATAAGTTCCCGTAGGAGGCCT
TTGAGAGCGCGTTTCAGACCGCTCTGAGTTGATTGGTATAGGTTTGTAGGGACACTTTTT
TGGGTCCCGTTGTATGGGCCAGCCCTCACCGTAAGCTCCGGAA
>NODE_105_length_696_cov_8.201149
TTTACCCTGCATTCAATCAAGTTTTTAACAGCAGATTTATTGCGATGACTTTTTTGTATT
GCAGAAGGCAGCAGTAATTATGCAGGTTATTAAGAGTCTTCATGTTAATGCAGTTTTACA
TCTATAATATTCGCCGCACTCTGTTTTCCTGTATGGAAGGAGCGCAGTGTCAGCTGCCCT
AAGACAGAGTGACACAGGAAAGGACAGAAATACTATTAGATGAAGTATCAGATGACTTGG
GGTATGAGGAGTGGAACGGGGTAGCACTGCCTATCCCTCCTTTATTGCTCAGGTTATTAT
CACAACTGCTGGGGAATTGTCGAGACGGGGAGATAGGAGTGGCAACGATCCATCCGGGAC
TCGTTCATCACCACGCGCCGCAGCCCCCCGAATAGAAATTACATCTGCATCTGAATTAGT
AACATTATTCGCCAATTTGGCTCAGAGTGAACATTGTTCCATTGAAGGTGGAATTAAATT
AGAAAATGAGTGAGTCTTTAATTTTCAGATTATAAATCAGGGAATATAATTCACCTCCTT
GTACCTTAAGGGCAATCACATTATCCTAAGCGACATTTTATCCTCAGCCCCGCCAAGTGA
TCTCATCATGATACACAGACACACACCAATCATGCTTCCTGGGGAAGTAAGAAATACATC
TTCTCCTCCAGAATTAGACGTAAAATATGAGTGTCTCCTCCTGCATGAGAGCTTATTTTA
CATGAAATTTGATGGCCCTTCTGAACTCACAAACACTATAGAGAAttacttggttgagtg
atatttcgttgctttttacccctgtcaatgcatagttttgttggttgaacatcaggtcaa
>NODE_106_length_328_cov_18.780487
TATTATGAGGTGGAGAGATTGTGTGACCTCTCACCCCTGCTGCATTACTCGCCTGATATT
AAGATAAATTGCCTGATTTTGGGTAAACATATGCTGCAATTCAAACTGTCAGCACTGGTT
TGCTCAGGGATAATTTGTATTGATCTCCTGGCTTCTTCCCCATTTTGCTTACTGACCTCA
TGGATAATTAGAGAAAAAGAGACACGGGGAGGTAAGGCAGGGCTTGCATTTGAATACTTT
GCTGGAGAGATGAAGAGCACATGGGAGGGGGGCAGAGGGAACATTAGAGACTAATAGAAT
TTTCATTTTCTCTCATTTTCTGCTCAGATTTAGACAGGTTACATGTTTTGTTCAATTATA
TCGCTTATATCTTTTTTCCCCCTGCTTGTGTTACATACACAGAGAGGGCTCGCGCTCGTT
TAATTTCTGGGATGATTCAAATTTTACAAAcgcaatgagacaacaaagtgac
>NODE_109_length_491_cov_17.610998
CACAGAGTGCACGTGTTCTACTTTATGCTTGTGTTCATGCGAAACGATTTCTGAACCAGC
TGGAGTTTTGTGGTCCTCCCCATTGGTCATTGGGTTGCAGGCCTGGTTCAGTCAGAGGTG
ATTGAATAGAAATATTGTTTTTTTTTCTTTTTTTGGGGGGGTGGGGGGCATACTGATGAA
AGGTTGATTGATATGGTGTCAGGCGCTCTGTGATGGATTAAATTGTGTGTGCAGACGTTG
TGGCCCTGGCCAGTCATGGCTGTTGCTGCCTTTTCCGCCAGCCACTGCTGCGGCAGCTTT
AAGAAAATTTGATTTTCGCAGCTCAGAAACACACGGCAGCCCCTTTCTCTCCGCTGCCTG
ACTTCCATTTAGTTTGAGAGTGCACAAGTGATTCTTTATTGGATGAAATCTGCGCCGGAT
TGGATAAAGTGTTAGAGCGCTGAGCCATCTATCACTATCACCGCCCCAGCTCCAGTTTCA
TTTTAAAAGAAAAGAATGAAAGCAGAAAAAACAGAAAGAAGAAGAAGAAAAACAGACAGC
CATAGGATGTTGGAGATTTGAAAATTAACTGTGGCAAGGGAAAAAAAAAGATCTATCCTC
CAACCACTAAGCCTGTTTcctctgttggaggatac
>NODE_110_length_1819_cov_6.028587
TCTGACTTGCCGACTTCCCTTACCCGCCTTGATCTAACATGCCAGAGGCTGTTCACCTTG
GAGACCTGCTGCGGATATGGGTACGGCCTGGCGCGAGATTTACACCATCTCCCCCGGATT
TTCAAGGGCCAGCGAGAGCTCACCGGACGCCGCCGGAACCGCGACGCTTTCCAGGGCACG
GGCCCCTCTCTCGGGGCGAACCCATTCCAGGGCGCCCTGCCCTTCACAAAGAAAAGAGAA
CTCTCCCCGGGGCTCCCGCCAGCTTCTCCGGGTTCGCTTGCGTTACCGCACTGGACGCCT
CGCGGCGCCTATCTCCGCCACTCCAGGTTCGGGGATCTGAACCCGACTCCCTTTCGATCG
GCCGGGGGCGACGTAGGCCATCGCCCCGCGCTTCCGAACGGCGTTCGCCCATCCCTTAGG
ACCGACTGACCCATGTTCAACTGCTGTTCACATGGAACCCTTCTCCACTTCGGCCTTCAA
AGTTCTCGTTTGAATATTTGCTACTACCACCAAGATCTGCACCCGCGGCGGCTCCACCCG
GGCTCGCGCCCTAGGCTTCCGTGCGCACCGCGGCGGCCCTCCTACTCGTCGCGGCCTAGC
CCTCGCGGCTCCTGTTGCCGGCGACGGCCGGGTATGGGCCCGACGCTCCAGCGCCATCCA
TTTTCAGGGCTAGTTGATTCGGCAGGTGAGTTGTTACACACTCCTTAGCGGATTCCAACT
TCCATGGCCACCGTCCTGCTGTCTATATCAACCAACACCTTTTCTGGGGTCTGATGAGCG
TCGGCATCGGGCGCCTTAACCCGGCGTTCGGTTCATCCCGCAGCGCCAGTTCTGCTTACC
AAAAGTGGCCCACTAGGCGGCTCGCATTCCACGCCCGGCTCCAAGCCAGCGAGCCGGGCT
TCTTACCCATTTAAAGTTTGAGAATAGGTTGAGATCGTTTCGGCCCCAAGACCTCTAATC
ATTCGCTTTACCAGATAAAACTGCGAGACTCTGAGCGCCAGCTATCCTGAGGGAAACTTC
GGAGGGAACCAGCTACTAGATGGTTCGATTAGTCTTTCGCCCCTATACCCAGGTCGGACG
ACCGATTTGCACGTCAGGACCGCTACGGGCCTCCACCAGAGTTTCCTCTGGCTTCGCCCT
GCCCAGGCATAGTTCACCATCTTTCGGGTCCTATCGCGCGCGCTCAAGCTCCACCTCCCC
GACGCGGCGGGCGAGACGGGCCGGTGGTGCGCCCGGGTGCCCACGGGGGGCCCGGGATCC
CACCTCAGCCGGCGTGCGCCGGCCCTCACTTTCATTGCGCCTCGGGGTTTGCTCCACCCT
CTGACTCGCGCGCGCGTTAGACTCCTTGGTCCGTGTTTCAAGACGGGTCGGGTGGGTAGC
CGACATCGCCGCTGACCCCTTGCGCGCCAGCGTGGGCCGATCCCCGCCCTGGGCGGCGCG
ACGCGGTTGGGGCGCACTGAGGACAGTCCGCCCCGGTCGACAGTCGCGCCGGGGGCGAGG
GGGCCCCGTCCCTTCCCGCCCGTGAGGACGGGAGAGAGGGCGCAGAGAGTACTCGGTCCA
CGGCCCCGGGAAGCGGCGAGTTCCGGGCGAGGGGGTCGCTGTAAAGCTCACGGCCGAGGC
CGCGAGCCACCTTCGCCCCCGGACCCTTCCTGGCCGACCCGGAGCCGGTCGCGGCGCACC
GCCGCGGAGGAAATGCGCCCGGCGGGGGACGGCCGGCGCCGGGGAGAGGTCCCACGAGGG
GATCCTCCCGCACCGAGCGGCCGCCCCTGGCCCGCCGAGTTGAATCCCCCGGGCGGACTG
CGCGGACCCCACCCGTTTACCTCTTAACGGTTTCACGCCCTCTTGAACTCTCTCTTCAAA
GTTCTTTTCAACTTTCCCTTAAGGTACTTGTCGACTATCGGTCTCGTGCCGGTATTTAGC
CTTAGATGGAGTTTACCACCCGCTTTGGGCTGCATTCCCAAAc
>NODE_114_length_903_cov_6.182724
TTTGTGGACATTTAATGTGTAATAAGCTGAGGCTATAAATTTGCACCGACAGTCGAAAAA
GCACAATAACAGCAGAATCCATAGCCATAAAAAATAAAATCAGATGCCACCTTGGGCCAA
AAACTTCCCAGTCTCATGCACTAGTTAAGACTGTACCACATGCTCAAACACTTCTTCACA
GCCCACAGGGGAAGGTCTTTCTGTTAAGACAATTGAGGAAGTTCTTTATCTCTTAACGAT
GTAATTTTAGGGTCTTTCTAGGAGTGAAACGTGAGACAGTCAAACAATAAATCACATCCC
TGTTTAGAGCAGGCGTCTGGCACGACTGGCCGGCTTCAGCTCCCCAGACCACCACCTCCT
CCACTGCCGCCTCCTCCTCTCCTCTCATGCTCTCCATCCCTCATGCCTGTTAAAGGCTTG
TCCTGCAGGGCCTGGATGCACTTGTGTGGTACAACAACAGAGAAACCGCCCAAAGCTCTT
AACAGCTCTTCCTCTCCACTTCCTCCCTCCCTCCATCTCCACACTGCTACCACCACCAGC
TCCTCTCTCCCTCTCCACTCTGCTCTGTCTTTCCCAGCTGCACCGGCGAGCTGTTCCGTA
TGAACTGCTGCCAGCTGAAAGCCTGCTACTCCTGTGAGATTGCTATTACTCAGTGCAAGC
AGGGCTCTGCGTAGCCAAAGGGCTGCTCTCCGAGCTGTAGATCTCCATGTTGTGACTTGT
CAACACGGGAAAAATCGTTACCAAGGCTGAGGCACTTCCATTCCACACAGAGGGGGTTCT
GATTGCGACCAGGCAGACAGGCAGGTACTGTACTGGAGGTATTAGGACGACTGCCGTTGC
CTGATTTTGTGCTGCAGAGGATTCTCTGCTGAGAAAGAAGGCACTTTGAAATTATTAGAT
AACTGACATCAAGAAAAACAATACCTTTCCACGTTTACTATTTCAGTGTTAGGTTTTCGT
TTTACATGCTATAATTTGAACTAAACTTTGGCACAGAGTACTAGCATTTACTTTTAAAGT
TGCCAGCAGAcaacacaaaagggaaac
>NODE_130_length_404_cov_23.896040
ATGTGCACATGCTCACTTGTTCACTCCGAACACACACACACACACAGTGGCACACATACA
GTAGGGTAGAGGAGGCGGGAGGAGTGGGTTAGGGGTTGTAAAAGGAGCCGTGTGCTATGT
AATGGAGGGGAGGAATGGGTTTGCTCTGTCAGACCGGGCCGTCACAACGGCTTTGTTTCA
TGTTTGATTTAATTGTCTCTCCCCTGACAGGCCCATTCATCAATGGCTTTAATGGTCAAT
CAGAGACAGGCTGAGTGAGTGCTCCCATTCTGTTTAGCCATAAGCTGGCCTGGGCTTTTA
TTTCATCAAAATGCCCCAGCCTAATGTACATGCTCACTGGCTCAGAGTGGCCGCGGGGAG
CACATAAAGAATGACTGAAAGCTTTCTGATTTCAGATCAGTGAGAAGGATGTTTTTCTTT
TTCTTTTTTTTCCTTCTTCTTCTTTCTCCTCCTCATCTCCTCCTCTACTCTCTCCTCCCT
GCTACACTGCCTGCTCCTCTGTTGACGAAAGGGAAtaaaaggctgtaatgtagatcgttt
tgtgtttt
>NODE_131_length_301_cov_31.930233
TTAAACCACATCAGGCTTATCTCTGCACGCACTCCTGACTCCCATTTGGAGATATTTCAT
TAACTCTGCGCGCTGTCTTAACGCTGGCAACACATTCAGCCCCCCTCCAAGTCTAGGTAA
GCGCACTGGATGCTCCAGGCACTTTGCATACAGCATTTTATTCATTCGTTTGTTTATTTG
TTGGTTTTTTACAGCTTACATTGTGTATTTTCTGCCTGTTTTGTGCGCATGGACGCGCAC
CTGAGTCCTTCAGTGTAGAATAACCCTATTTTGACTCCTTTTTTAATTCAGTTTTGAAAG
AAAGTGTACTTATTCAGATTGCAGGCCTGTGTGGTTTTCACCTAGTGATCAttccactct
cacatggccagtctgcgctggcttgaacactattatgatgaaaagagtggcctgcagcct
caagcaggagaattaatcccggtat
>NODE_133_length_385_cov_10.301299
TTTTGCACAGTAACACAACACTCTCACAACAAGATCATGGTCTTATTACAAAACTCCCAA
CAAAATGTAAATATTTCTAGTTTTCTGTTGATACTTTCATATTTTGGTTTTTAAAACCAG
AAACTTGTCATTGTATATCCTTTCCACTGCCTATAGAGGCGCATAAAAGGTTACTCACAC
ACACAAATACTTCACAGCACTTTCTAAGAAAAATATACACTTACAAAATATGTTACAAAT
TGGCACACAAAAAATATACAAGATTTTGTAGTGTCAAGAGTTCATTAAGATTCCTTCTGG
TAACAACTCTAGACAGTATATATAAAGCTCGGTAATCTTTTAATGAAAAGAGCAAAAGTA
ATTCCAACCAGTGTCAAAGAATCATGAAGTGAATACATCAAACATAACATTATAATATAC
ATTCATAAAGAGGGTTAGGTACCTAATCTATTTTGCATTTCTTTTTTTGTTAACTCTGGG
AAAACAAAACAAAATAAAAAATCTGAACGAAACAGAAAAGAAAAGAAAa
>NODE_134_length_317_cov_8.429022
ATTTCAAAACGGCAACCAATAATGTTACAACCTTCGTAGTCTTGCAACGTCTGTTTAAGA
GATAAGATATTTCTACAGGCCTTGACATAAGGATTTAAACGACATGTTTTAAGTTTTAGG
TTAAGTTAGACGGGTGTCTCTCTGGTTTCGCATGTGCAGCCAGTTGCTTGGCAGCTCCAA
CAATGCTTTGTGAGTGCACACACGAGTGTATTCGTGTCATCGTATGCATGTATATGTGTG
TGCACAAGTGTGCATTTGTGCATGTGTGCACTGACGTGTGTCACTTAATCTTTTCTCCTT
TTTCTTTCTGTTTTATATTTACTACGTCAGGCAACAAATGAATCATCTTTATTACGGAGA
AATTTAATTTGGGTGAACTTAACTGCTGCTGCCAAGGTCAGACGGGCAGAATGTCATTTT
AATCCAATCAACTTTAATCTGTTGGTTATaaaagagttagg
>NODE_135_length_493_cov_5.286004
AACCCTAACCCTAACCCTAATTCCAGACCTTACGGTTAGGGTTGGCCCATACTACGGGAC
CCAAAAAAATGTCACTACAAACCTATACCAATCAACTCAGAGCGGTCTGAAACGCGCTCT
CAACCGCCTTCTACGGGAACTTATCTTGGCCTCAGCACTATGACACTGGCTGCGTCATGC
GCGTCCCATTGTCAGTGAATGGGAGAACGTTTTGGCCAATATCTCCGGAACCAGACGTGC
TAGACACCTGGAAATGCCACCTGCCCCACCTAATTTGGCCATGCCGAAGACGCCGGTCTC
AGTCCCGAGTCTCTACGACCTTCCCGTCCCGAGATACAGCAAAAAATCACAGGTTACTCC
CACTTCCTGACGTCGTAGAGACTCGGGAGTAGGCTCAGTGCGATCGCGGCGGCAGCAAAT
GGGGGGGTAGACACAAGTTTCATGTCTCTAGCACTAACCGTTTTCCCAAACCCTCACCCC
AGGCCGAAACCCTAACCCTAACCCTAACCCTAACCCTAACCCTAATTCCAGACCTTACGG
TTAGGGTTGGCCCATACTACGGGACCCAAAAAAATGTCACTACAAACCTATACCAATCAA
CTCAGAGCGGTCTGAAACGCGCTCTCAACCGCCTTCt
>NODE_136_length_437_cov_22.425629
AAGACGGTTATAAATAACCTCAGGTACGGCGCTACTATTTTTCTAAATGAAGAGCAAAAT
AACCCCCGCGCCCACACTCACCACTCTTGTTCTCGAAACTGAAAGAGTGGGCCTCCATTG
AAGGATTTCAAAAATAGGGGCAATTTTAATCATCTCTCCATTCAATCTCAGTTGGATAAA
TCATATCTGAGAGATTTGCATAAATACAAACCATCAAAGACTTTTCATCTTCAAAGAGGT
TTTCAAGACCCAATAGGCTTTGTACTGTAATCATCTGAGGTCACAACCCTGTGGGAGCAA
GGCTGCTATGGCAACATAAAAACTAACGCTGGGGGCTTAGCATAATATCCCCCCTTCCTT
CGCAAACACAGGAAGGGGTGGGGGGGTCCGAGAGGGAGTGTGAAAAGAGGGTGTAGATAA
ACCTATTTCTGTGACAGAGGAAACTAGATAGATATGGCCTGTTGTGGGGGAAACCTAGCT
GATATTACACATGGAGATTACCACCGGTACACTGTGCCATGCAAACCCTAACAAGGCTGC
GGCGAGCCGAGTGGGCTGTTTGGATTCGACCAAAGGAAAac
>NODE_137_length_554_cov_10.120938
GTTACATCTTATGAAAGATTATTTCACAAAATTGTAAAAAGCAAATGAGTAAAAGTTATT
GGCAGAAGAGTATGAGAGATCAAAAGCAACAGAGCAACAGGCAATGATGTAAACACAAGG
AAAAGAGTGGGGTTAGCCTGTGGTAGAAGTAGAACAGTGCTTTGTCTGCAACTGAGATGA
CCCATGCAGAGTGGCATGTGCCAATGTTTTCTAGTCTAGGATATGATGACACACCCAAGG
AGAACACTTGGGAAGCTTGAGTATAAGCACAGTTAAGATACAGTTTTCCAGAAAAGTAAA
GAAATAAAAATGAAGAAAAAAAAATGCAGGAGCGAAGGCAAGTGTCAAAGCAAAATCTGA
CAGGAAAGATAAGAAGGAGGAGTGTGGACTGGCCTTCCAATGGCATTGTGTCTGCTACTC
AACCATGCTACATAATGGATGGGATGGGAGAATGTGAGTGCTGCATTAGACAGGGTGGGC
TGCAGGGCAGGGCGGACACTGAGGACACTCCAGAGGCATCCCCGCTCATGCCAGACATGC
TGTTAAGGCTCCAAGGCTTTTCATAACCTTCAGTTGAAAAACAGAGAACGTTCTGAGTAC
ACTGCAGCACTAAATCCATGACAAAATGTTTTGGTGTTCCTCACTGGTAATACTACACCT
GTTGCTTTCTTGTTTTTGTCTCCAAAGACACAGGTCAa
>NODE_138_length_397_cov_7.367758
ATGACTGACAGTCAGAGGATTCATCACAGGTAGAGAGTGAAGGCTCTGGCCACAGAGGGA
CCTGGTGAGAAAGCTAACAGATCGCAATCTGAGTTTTCACTCTGCGCCGCGGCTAACAGC
TAGCAGCTACCCTGTCACCGCTGCCTAAACAAGCCCAGTGTTTTCATCTCCATATACACA
ACGCGGCACTCTGTCTTTTCTTCTGATGGAGATAAGATGTATAAATTATGAGCAGCTGAC
AAAGTCTACTCCAGCGCCCCCGGCGTCTCATCAATCACTAGCCTGTGTGTCAGCAGGTAA
CTGACGTGGCCCCCGGAGGCACAGCCCCCTCTTTAGGTGTGTGAGTGTTTTTGTGTGCAA
AAAAAGTGTGTTTGCTACCGTGCAAATTGAGCTTTTGTGCACGTCTGAGCATCGTGTCTG
TGTGTATGTGAGAGGCTGTGTGAACAGCTGATTCAGTCTTAACTCCGCGCTGTAAGAGAC
AAAAAAGAAAATGAAATACATACAACCCGCACACACCAGCTACTCAAAAACAACTCCTGA
g
>NODE_139_length_436_cov_3.348624
CTATGCAAGACGATTCCCCAAACCAAGTTTTATTGTTGTGCTGTGTAACAAAATGCACCG
TTCCAAAACTGTAACAGTTTGTTTTCAAAAATTGTTGTTTTTAGAAATGAACAGATTGGG
GCTTTTTTGTTATTTGTGTGCTGCACTGGGAACAGTGGCACAGTGTCTGTGTATAGAGGC
ATCGTAAGAGTTGAAAGAGGACCACATTTAGGCTGTAGCGCTCAGAGTTCCCAAAGCTTG
TGGGTGTTTTAATGAGTCATTTTAACTTCATTTAAAGCCAGCTGAGCAGAAAATAGATCA
GTGAATGAGCCCTGGGCCAGTATGGATCTGCAACCGATTTACATCTCTGTGAGAGCCAAC
CCACATCCAAACAGCTGTGTGTGAGAGAGTGTGTGTGAGTGTGTGTGTGCGCATATCTGT
CCTATGTGTCTGTCTGTGCAGGTGTGAGGTGAGTGCAGAACAAGGAGGGAACGTTTCTGC
AAGCAGTCTGCATACTTGTCTCTTTCATGTCTTCATCAGAatagacaagggcattccaaa
ggtgaactgggaactgtagttacagtgtatgcgatgggat
>NODE_140_length_400_cov_1.410000
TAATGGCAAAGTAAAATAGGAATGAAAAACAAGAATGCAGAACCTCTGTTGAGACTTTCT
TCAGTAAGCTATATTGCATATATACATTGCAAATAGATAAGCAGTACACACATACATTTA
GGTGTGGTGGCATTGGTGTGCAAATTGTTCTTTGTGCCTGAAATTGGTCACAAAAGCCAC
ATACAAAGAATTTTCAATCAGCTATCCAGTCACAGGGTGATATGCTGTATTTGAACCATT
CAGAGTGTGATGTGGTGCACTTGGTGCAGCTTCTTAGCCAATCAGAGCATGACCTCAGGA
TATGGGAAAGGTGTAAAGGCTGATCTGGGATTTAGTGTCAAGGTTAATGTGATGCATAAA
GATTCGTCAGACTAAAGACTTCTTTGTCGCATCTGTTGTGCTTGTTTTTTTCAGCCTCCC
TCAACTATTTTCTCTCACCTTTTCTCTCACTTTTTCCTCCCAAATGTCTCCAGTTCTGTA
AACAAATTTgcagctaaatcccttctctatgcccccatcatttcccctaccctctattga
ctat
>NODE_142_length_292_cov_13.565068
TATTACAACATTTAGAACTCCCCCTTGCCTCCTGCGTCTCCCCAACCCCCAACCCACAAA
TCTGTGAATCTGGAATTGAATTTAGCCCAAGTTGAGGGCTGCGCTGGCATGAAAAGACTA
TTTGATTAGAACGGCAGTTGTTTCATTTGTGGTGCAGCAGATTGCAGAGCCTCTCTATCC
GGTGTGCAATCTGTATTCATTACTCGGTGTAAAAGGATGATCCATGTCCTGACACCAGGC
TCATCATTTCATGCAGATGCACAGCAGCTCCACAAGGCCCTTACCAAGTCACCATAAAAT
GCCTCCTGCTGAAACCTCAGCAACACTCCTCTCCTTTCTGCCCTGCTTACCACTTTCTCT
CCCCTCCCTGGTTTTGCTAGCTGAGCCCGCTTCTGTCTCTGATTACTTTGtgaccagaaa
tgactgagactgtgat
>NODE_143_length_583_cov_11.598628
TTTCATGAAAAGATGAAATTGAGTGCAGACTAAATCTGTAGCTGCAGGCAAAATCAACAG
CTTGGCATTACTCCGTGACCCCTGTCTATCTTGAGGATACGGCAAACATACCAAAACTTT
GCTGTTTTTTTTCATCAGTCAAGAGTGAGGGAATGAAGTGCATCGATTGCTTGTGATTAT
TAACTAGACTGAGATAAGCCCTCTCCTTATTATGCAGATTACTGAGGCTCCCCGCTCCAG
CATATTGTACAGATGCAAGGGAGCAGCTGCTCTTACAGATGGTGGGTACACGGATCTATC
ATTATGCCTCCATTGTCTCCACTTCAATTGTTTGGGGGACAACAGAACTGCATCAAAGAG
GAATCCGACTGCAATGAATTAAGAAAGAGAAACGAAAACCATCAACTAAATTTATACACC
GGAGGCCGTGGAATGGAGAGGAGCGTAAAGCTGGAGCTATTTCATATATACAACCATGGA
GTCACCCAGTCATGTATACTGTAGCCAAATCTGTTGGATGCAGCACTGTGCACCAAACAT
ATGTTGTTTTCTTTATTAACCAACAGATATTAATTCAGTACGCAGATATTAATTCAGATA
TGAAAAACAGCTTTTAGCAAAATACGTACAGCTAAACAAATAAATGAATAAATAGATTCA
ATTAACACTCCAAAAATATCGAGCTAAAACCAACTTAAATTTTGATTGCATGCATACATC
TCCTAAt
>NODE_144_length_363_cov_13.438017
ATGTCTTGTCCTCAGGGGAAACAAATTTTAATCTGGTGTTCCTCATGCCCAAAGAATAAA
TTAGTGAACTTTCTGTCTGGTTGATACTGTGATCTCTCGTGTGTTTAGGGTGATGCAGAT
CGGGAAGGCCCTGCAGGATCAGCAGTGGCTGTTTGAGAGCCTGATAATGCAGGTGGAGGA
GAGGAGGTCTGCCGTGGAGAACAATGCCAAACAGATAGAGGACAGGTTGGTTTCGACTCA
GTCAGAATCACAGTCCCAGTTCTGAGTAACGCCAGTCAATAATTTAACAGTGAGAAATAT
AGCAAGCTGATGAATAAATTACTGTCTGAAATGCTGCTTTCTTCTGCATTTGGGAGAGAC
ATTTTCCCCCCCTTCTGTCTTTGTAGACTTCATGGAGTAAAGATTGCACACAGGAAGGCA
GAGAACCAGATTAAAATGGCAAAGATGATTATGATGAACGAGCTTAACAAACGAGCCAAC
CTATTAATAGAGCAACTGGAGGTAATA
>NODE_145_length_384_cov_14.947917
TCTCTGTCTCTTCTGCCTCCCTCTCTGAGTAAGTGAGTTTCATCTGGGGTGCTTGCCGGG
CAAAATCACCTCAGGGCGAACACTTTATTATCTGTAGTCAAAGCGTCACCACAAATACCA
TTCTACACACACAAGTGTCACTTTCCATTTGTCTGCACTCTGGCTGCATTAGCAGAGCCG
AGCCAGCCCAGAGCCTCATCTCAAACGCACCCGGCAGAAGAAAACCAACAGCGTGGGAAA
GCACTCGTCCTGCATTCCTGCCCCATTAACACCACTGGCAGCACCAGAGAAGACCTACTG
CCTCTCAAGGGAATTAAAACATTATTATCAGCACTGGGCTTTGTGCAGAAATCTTATGAA
ATGGCAAAAAAGAGCAGAGTTTATGCAGACATCTTATTATGTTACGATTAGGGCAAGAAA
TCCTAGCGTGCACCAAAGAGGActaaacagatgatccccctttaactcagaggagatcac
tgcgcgtgttaattactgatgatctagcggagtgtctggcaaacacaa
>NODE_146_length_342_cov_22.233917
ATTACCAATTTTATTATTATTTTTTTAAATGAGTGAGAGATACTCACAGCAGTGACTTAA
GAATTACTACTATTACGCAGCAGTTTATTTAGATGATTGAAAGATATACCTGATAGACGT
TCTATACAATTAAAGGGAATAATCCTTTGCTTGCTTTAAATCTAAACAGGAGTCTCCCCA
CAAATGCCCCACATGCGGAAGAACCTTTAATCAAAGAAGTAACCTGAAAACTCACCTTCT
CACCCATACAGACATCAAGCCCTACAGCTGTGGCCGCTGCGGAAAGGTGTTTCGGCGCAA
CTGTGACTTGCGACGGCACAGTTTGACGCACAGCCCACATCAGGACTACTAGCCTGGACA
GACTAACAAAATAACAATGGACAAAACGCAGAAAGACAAATCAGCGACTTCCTTTTTTTT
GTTTGTTTTTTCTTTTTCTTTTTTCTTTTTTTTTTTGGTTGTTTTGTTCAAAGACATTCT
CCAAAT
>NODE_147_length_359_cov_3.816156
ATAACTTTTAATCATGGAGGCCTGTAGTGTATACTGGCCAAATTTGAGATCTCTACGAGT
TACCCCCTAGGACGAGTTCGCTCTTGAAAATGACGAAAATCAGCCAAAATTTGATAATGA
ATTGAAAATGGCGGAATTCCTGTTGGGTTTACAGCATGGCTCCAAGAGGCTTTTTTGTGC
GCCCTGAGGTGCTGCATACACCTGTCAAATTTGGTAGCTGTAGGTGAAACGGCACGGGGG
GGCTGATGTTTTAAAATACTGTAGGGGGCGCTATAGCACATACAGTCCCAAGACGTGTAC
AGTTTGTTTCGCGTAGCCGATAGTGACGTGTGTGCAAATTTTTGTCAATTGGTGAGCATT
CCTAAGGTGCCAAAAAGTCCATCTTGTGTCACGATGAAAATCGGTCGCCACGGCAACTGC
GTTTCATATAAGCTCGAAATCTTCACACTGTAGCATTGTCATGTTGTGAAGACTTAGCTG
ATAAATTTCCACGCTGATATCAc
>NODE_151_length_492_cov_9.491870
TAATGTAGAATCTCCAAAACTCACAAATGCAGTGTGACCAAATGTTCCAGAGATGTACCA
GTATACTAAACAGGCTATATATCTCGCTCTGCTCTCCAAACAGAAATAGATTTCACTGAA
TTGTTTGATAAATTTGGTCTAGGTTTTCCAGCCATCCTTATTGGAGCTTCTACTGTTTTT
CTGGCTGTTGGTGGCCTAAGCCCTAATCACCCTCTGTTCCCTCAGAGGCCATAAATTACT
CCGATGAGATGGTGCTTTGTGTTCCTACTGCTGGGGAGCGGGGCGAATTCACAGCGCCAT
ATTTTGACAACCCGTACTTTAAATCATTGTTTTATGACAGATGGGAAAACTTCTGCACTT
TCACCGGCCTGATTTATGTTCATTTGGGTCTGGAGGACACTATAATTTGCAAGTAATGTG
AAAACAGATGGATAGAGAGATACCAAAGGGTAAGACTGACCTATACATTCTCAGTGCAGC
TTGCAAATGGCATCCATATGCCGCGAGAACTCTTCCAGTTACATCTCCATTACCCTTTGT
GTGTGTTCGTGTGTGTGCCTGCGCGTGTGCGTCTGTGCATATGTTTGTATGTTTGGCTGA
TGCATGTTTGTTCTGTTGAGAAAAAAAAAAAAGCCG
>NODE_152_length_336_cov_11.005953
GTTTGTAGACAGCCTGTGTTTTCTCAGGGCTGTGGATTTTATCTGTGTTTCAGAGGAGGC
GGACTGTTTCTCTTGTAGGAGAGCCTCACCCACATAACTTTGGCAGTAAACAAGTTAGTT
GATTGGTTTTGCTTTATATACTGTGATTTAATAAGGAAAACACCAACGTAAGCCAGTCCG
AGCAGCGTCGGTGGTACCAGTGCCATGCTTTCCATTGGTTCCTGTTTACATGATGCCCAC
AGGACACGCGGTGATTGGTGGCTCCTCACACGTGACCAGGCAACTTTGTACATTTGACAG
GGAGTAGGAGGGTTTTGTGGAGATCAGAAAAACGACAGCGCGATAAAAATTAGTATTGTT
GCACTTCACAAATTAATGACCATGAGTTCCTACTTGATAAACTCCAACTATATCGAGCCT
TCCTTTCCTCCATGCGACGAATATCAGCAGAGCGGATACATCCCCAACCCTGGAGATTac
>NODE_153_length_612_cov_14.457517
ATTACATATTGCCTCCCCTCTCTGTGTAGTCTTCCCCCCCAAACTCAGAGCGACCTACAG
TCTTTAATGGTAAGCTTTTATGAGTTGGAGGAAAGAAAATAGCAGGAAAAGATCTGTGCC
TATGTTCCTGACGGCTATGTTGCGCGCATGCTTCACTGCCTCCCTTTAAACTTCCTAAAT
TGTGTTTCACAATAAATAGATGCCCAAGCCCTTAACTGCCAGTATTAGATTAGATACCAT
TAGATGTAATAGAAAATTCTCTGCCTGTAATATTTTCATAAGAGTTTGAGGCATTTGATT
AATCTGACCACATTTTATTGCATTAATGATTTTTTTTCCTTCCCACTCTGCTGTAAAGAC
ATTGTATACAGGCTAATGCTGTTTTCTCTCTCCCCTCTCTGCTCACTCTCATTCATCCTC
AGCCGTTATTGCAATGCATTGTTGATGAGGTGAGTCGGCGTCTTATGTGCTTTCACTCCT
AAAGTCATTCCTAATGGAGTGGAAACCTTATATTTTGTTTCCTAATGAAGCACAGGAGTG
GCAGACAGCTCCGCTTGGGCTGTCCTATGGCTGCCTGCAGGTTGAAGCCACCGGCCCGAG
CCAAGCTGCTCTGAGGGAGCCAGCAGGGGATGTTGGGTCGGGGCAGCAGACAGCTTATGC
ATGAACTTATACACAGGCCGCAGAAAGTGTGTGGAAGTCTTAAAAAAATAATAATAAAAT
AATATGCAGTAGTGGAAAAAGCATTGCGATAACAAg
>NODE_154_length_380_cov_11.018421
TTAACAACCTTTTTTGTTCACTATTCTTTTGATTTCCTTTCTTCCCCTTTTTCTGGAAAG
CAATCAGGCATTGGACACGCTATGGTAAACAAACTACATTGTCTGGTAGATATCATTCTT
ATTGTCTTTTTTTTGGGTTTGCCGTGTGTCCCCTCCCTCTCTCTTCTTTTATTCGTTCTC
TTTGAGTTCCATCCTAGACACTCTTATCAAAAAATGAGGAGATGGGTTTGTATTACCAGG
CAATTCTTTCTTCGCTTCTTCTCAATTTCCTCCCTGACCTGCCAACAACCTCCTTCTTTA
CCCCACAATACCCCATCCTGTTTTTTTTCACTTTGGCTTTTACTTTTTTCTCTTTGTTTT
CTCCACATTACTGCAGATTTCCAACAAGTAAAATAATTGACTTCTTTGCCTTTGTCAGGG
CAACTTACTTTTTATTTTATTTTTTTCACACAAAAAGTCCCCATTTTTTGTGAGGACTGT
CGTCCAGAACTGACAGAAGCTTACCACAATCCCAAAGATGGTGa
>NODE_155_length_510_cov_9.380392
GTAATAATGCAGCATCTCAGTATGATATTCCCTTACTCCTTCATTGCATATTGTTGGTTG
CATATTGTTTTTCTTTTTTTGTCCTGCTGTGGTTACTGCCTGGGGCCTGCAAAGCCCTGG
CCAGCAGCTTTGTCAGGATGCTAAATGGAGGGCCGTGAGTTTAAAAACTTAAAGAGGCAG
TGAAATATTAGCCAATGTGGGTGAGGAATGAGTGGTTGAGAACCGCAGCGTGTCAGTGTT
AAATGGTCGGACTCGGATGCATATAAGTTAGTCCAAGCATGAAGGGCAGTGGGATGCTCG
CGTGGAAACGATGTCCCCTCCCCTCCTTCCCATCCCTCACCCCCTCCACAGACACACATT
CACACACATACACACTCGTACTGTCACACCCCACCCACACAGCTTTTAAGCAAGGAGCCC
ATCAGAAACTTGTCATTTCTCTCATTCACTCCGACAGCCTTGAGACACAATGCAGACTTA
CCTCTGTGTTGTACACCCCATATATCAGAAAGATGAACAGGCCCTGCAAACACAGACAAA
GAAAGAAAGAGAGAGAGGGAGAGAGAAAAAGAAAGAAGAGGAGGACAAAGTTGTTACTGT
TGTTTTCTCTCTTGTCTTTAAAAAAAAAAAAAAACAAAGATCAAAAGTAATGAG
>NODE_171_length_305_cov_50.468853
ATCGTTCAACGTGCCTTTTCTCCTGCTGCCATTATTCAAAAAGATCATAATAGTTTTCCC
TGTGCCCAAAGCACAAAAAATCAATTATTTCCCCACAAAGACTTGAAAGTACTTAGCGCG
GGCCTGCGAGGGGAAAAGCTGTGGGTTATATCAAATTGAAACTGCACTCATTACACAGGC
ACACAATTAGTTACCTCTGGTCTGCCTGCCGCTCTTTAATTTCCGAAACGGCATATCTGT
ATTATAACAGAAACAAGCATGCAAATGCTATTGTTGGGGATTTAGAGAAATCAATAGGAC
GGCTGGCGAGAGGCGTTTGGTGGCGCTGTCACTCAAAATCTGCTGCCGGCGACTGATAAA
GGTCTGAATTCAAATTAGCGCCAAAGCCGGCCAGTGACATCAGAAGTGACATCCGAAATA
AAAGGGACGGCTTCATGATATATGTAATA
>NODE_172_length_585_cov_7.507692
ATTACCATCAGAGTTGTATTGAATTTCCCCACCTTTCAAAATAAAGAGACAAATTTCTCT
CAGTTCCCCTCTGGATCCCACAGGAGGAATCACATTATTTTTCTAGACAGCCCAGAAGCT
TGTACCCTTTACCTGCCCCCTTTTCAAAGAGTCCCCCATAGAACTCTGAGCACTGTGGAA
TTTTAGTACTTAAGTTATGCATTTTTAAATGCCAAGTAAATCTCCAAAAAGGTGTATTAT
TTTTTTCTACTGCATTTTTCTACATGTAAAAAAAATATGTGTGGTGTGTATATGTACTAT
AATCTGTATTATGTTATTCTGTGTATTGTTGTATTATCCAAGCATTATAAATGGTAATGG
TTAAAAAATGTGAATGTTGTTACTGTAAAAGATGACTGTTTTTCCCCTCCTCAAAGTGAA
TGGTTTCTAACCTTGTGGACCTGTTACAATCTAGGTGCAATGGCTACTAAAGTGAGACGG
CATGACACGCGGGTCCATCCTTACCAAAGGATTGTGACCGCTGACAGAGGTCAGTTTAGT
CTTTGAGCTACACTTTGCTATTGACTGATGCATTTCAATGATTATTATGCCTAATATGCC
TCAATGCCTTAGTTGGGAATTTGTACATTGTCTGTATTGTATTTTTTTTGTTTTGTTTTC
TTTTTTCCCCCCTACCACCTTTCCTACCccatacatccacacaccagctaaatggttgat
tgtggtatg
>NODE_177_length_291_cov_16.536083
ATCCTTTTTTTTTTTCACAACAATTGCCACCAAACTAAACTATCTGTTCTACTTATTTCT
AAAAAAGCATTGACCGTCAGGGCATAGCCAATATGGAGGTTAATCCATTCTAGTGTCTAT
ACTATGGGGATGCTTATGGAAGCATATTTGCTTAGGGCAGCCATGCAAATTATTACTTAC
TGCCCTGTAAGCTGATAACACAAATTAGATACCCATTAAAGTTGAACAATGTATATAGAA
TGAGAAAAGATTGCAAGTGATACCTGAAGGGATGCTTAAGTCATATGGCACTAAAATATG
CCTCATGCTTGCAAACTTCAAAAGTGAAGAGATGTTTATCCTTGGGATTGGAAGATGCAT
AATGGTAATCTCATATGCACAGAGGCAGCTGCCAGGTGGAGGATAGCACACTGCATGTTT
ATGAATAGAAATCAT
>NODE_178_length_425_cov_7.028235
GTTTCTCTTTGATCTTTTTCAGTATCGAGTGGGTCAACGCCTTCAATTCAGCCTCGGACC
CTGCGTTGGACTTGGCCACCTTTGTCGCTTTGCCCATGCAGCAGCCCCCGGAGCCATGCG
TCCCTCTATCCGCCTCCCCGTCGCCCTCCACGGGCGCACGGCTCCTCCAGAGTCGCCGGA
CGAGCCCCGATCGTTTGGTCCTAAACATGCGGGACGAAAAGAGGGTTTCCCGGCTAAAAA
ACGAGCATGGTGTCCGCAAATCATGAAGATTCCGGGATCCGAGTCCAGGCAATGACAAGC
AGCCTGAGAAAATACGGTGGAAAAACTGGGAGCTGGATAAGCAGAGGAAATCTGTAGCAT
ACGCCAGTCTCTGTTGCCTTCTCCTGCAGACTAGATGGCCGAAATGAGCAGTCAGGGGTT
CACGGGACAGTTAGCTTCTCCTCCGGGGATCCACAACCATCACCTCCGGGCTGTTAAGAC
TACAGCACACCTCTACAGGGACAGGGGGAGCCTGCTCCAAGCCGGCTGCATGTAGCCAGA
ACGTGTCGGGTGATGTGCAAcctacggag
>NODE_179_length_414_cov_8.888889
CTCTAATTCACAGTGACACCAATTATGATTAATCTCATCACTTTAGGAGAGTAGGCTTGT
CAAGGCCCTAATTAAGTGCGCTGTCCCCCCTATATGTGCAGACAGGATCAACAACACATT
ATATTGTCATAATGGGCATCACAATCCACGAGTCTATTTTTGTGTTGCCTAACTTTTTAA
CGGCAAAAGTCCTCTGGAGGAAAGGGAATAACGTGAATAAAGAAGCAGAATATTATCCAT
GCTGAGGTGACGTCACGTCTTTGCCTCCGCTCGTGTTCCTTATTCCGATCACCCGGCTCT
CTGATTAGAGTCTTCAGTCCTACTCTGGGATGCTGCATTTCATTTCATATTTGATAATTG
AGACAGATGATGTGACATAATCACAAGCCAGTGACACGTTGACCTAACACGAGGTAAACA
ACTCACTGAATAACAACGACACAAATGAATATCATTAAAGGAGTCATCTGAGAACCATAT
GTCAGCATGCTGGATTCTCACCATTACACCTCATTAACATGGTAAcatatgctggctccc
aagcacaggaaaaagaaa
>NODE_180_length_603_cov_19.650084
GTTAGGAGAAAAAGTTTCAAAGGTGTGTAAAAATGTAATGACACTAAATAATGACATTAA
AGTACGGACAGCACCTCACAGTGTATGTTTAGACAAAAATAGTTGCTAAAACCCATCCAC
TCTCGCTGGCTGTTGCTTGTGGGTCCCAAATAAAACCTATTAAACATAATTATTCCAGGC
TGATGGTGGCGTATAGTGGTCACAGGCCAGTGAAATCTGTGAGTCATAGGATATGCTGTT
ACTTTTCCCTGGTAATGGGAAACATGACTCCTCTCTCTCGTTTGCTGTTGTGATTGAAGG
CACTGACCTGTCATACATTTATAATAGGGGAGCAGGTGTGGCAGTGATGGACCTTAATTT
CCTTTAATAAACCTTTTATGTGCCACACTCTTAATGCCACGCCGGGCCCTCAGAGGTCCT
GCTCATAATAGGTTCATTACTTTTGATTACTACAGCCTATTGAGACAAACAACTCCCAAA
CACTATAGATTACATTCTGTAAAAATGAATGTACCTCATTAGTTTGTAACACTTTTCCAC
AAAGACATGCTTCAACATTTTGTATAAATTTGTTGTTCTGAAGGCAAAATGTTGCTCTTA
CATCGAGCAACCTGAGATTATAACATGGGCATTAATCAAAGTTCAAATGATGTTATCAGT
GCACTGAAATATCACCACTGACTCATAATATTAGCAGGGCCTTTTTTTCCTTTCTTTAtg
tgacatttcagacgtgtccctcttatt
>NODE_181_length_454_cov_16.255507
CTCTTACATGAGACAAACCGAGGCGCATGTTGGAGATGTTTTTTGTCTGTTCTACCGAGA
TTGCAAATATCTTTTTTGCACAGAACTCACTCTGCTTTTTTGCACAGTTTCAAGTCGCTT
ATTAGAACTTAACCCCTGATTACATGCACCAAGGCGATTTAAATCTGATTATCAAATTAG
GAGACTTTGAGACAAATCCTCTTAGATCTGATACTGTTGACTGGAGAGGGAAAATGGATC
TCCACACCCGTCACGTAGGTAACGATGCTGTCCTGAAAGGGAGTTTTAAACCGTATTTGA
CAACAAATGCAGCTGCCCCGCTATTTCAGAAGATATTAAAGGAAAATGAATGCAAATCTG
TGTGCAGGAGCCATCTGGACGTGGAGAGAGGGAGTCAGCTGCTCCACACACTGAGGCGCG
GAGCCTGAATCCGTCTCAGCTCATTCTGTGGGATCATCTGCGTGGTGGGCTTTACACCGT
GGAAAATGCGCTCTTCATCATTAGGTGAAATGTTACCATCAAAATAAAAAAGAAAACGCT
GATCCCCGTTTGTTTTAGTGCTTGCATGCATGAAAACTTTGCACGGGAGTGGAAttag
>NODE_182_length_407_cov_7.189189
ATGACCTCTCCTACCATCCTCCCCCTCCCCTACTGTGTCATTTACCCACAGTTTCTAAAT
GCTTCCTCCAGCCAGAGTGGAATCTGCTCAGAGGTGCCTGGGCTTTGTGGCGGAAACATA
ATTAAAGTGGTGAAAGATGTAAAAGGTGAAGAATGGGGATGACATCAGGCCAATTTCACA
CTTGGCACTCGAATGGCTAGGTCCAAGCCAGGACTCTTGCCTCGCAACACAGATCAAAGC
CCACTGTCACCGCACCAGTGCAGGAAAAAAAAGAGGCAAAAGGACACCTAACTATGCTAA
TCCCCAGGACGAATATATTTTAATCTTGTTAGAATACAAGTTAATGCCGTGGCTCAGTGG
CTGAACTTTTTTGGCAAGAATGAGAGGTGGACAGAACTACTTTTACCTTTTCTACATGAG
GTGCCTCTGTCTGGCACCGGATAAACAGTCAGAGTCTGAACAAActttcttttggtcaaa
ctcggtgtgtattattaagccacatactgtacaggcagcagatagcagacacaagccagt
gaaaggcaaag
>NODE_183_length_510_cov_9.298039
ATGTGTCTACGTGGTTGTGTGTCTGTCTGGTTGAGGTGTGAAGCTGCATCACCAGCACCA
AAGTGAACTGCAGATAACCTCATGACGTGGCACAGACATAGTATTCATGCCTATATAAAA
TTCACGGCGGCCGCATGTATCTGGTGGTGGTCTGAGCCGCTGATAAGGCTTTGCACACTA
TCTGCCTTCAGTCTAGATGAAGGATGAGCTTCTCAGCCATAGACGTTGTCCATCCTGCTG
ATGCTCCCTCGTCTCATCGTAAACTCTTGTGCACCCTCTGGTGCTTGCTAGTCTCCCAAA
CTTCTTTGTGTAGCCTGCTTTGCAGATTGTCTTCCTTGTCTGTGTGGTTGCTCATTATTC
AGAGACAGACGGATCTCAGGTCATCTGCAGCTGCAGCAAAGAAGAAGCAGGAAAGATGGC
GATCATCCATTAGACCGACCGGGCGCACGCATGAAATACGAGGACAACTTTTGGGAGGAT
CGCTTGAGGAGAAGATTGTACCAGTGAGTTTTTTTCCCCTCCTGCTTCTCGCACTATATT
TCCAGTTTCGTCAAGGTTTTCGGCTGGGCTTTCAAGGTCTGCGAGAACGTCGCTATGGTA
GATCATGGGATATAATGTGGAGAGCGCCTCGTGAatgacctggaaagagcggat
>NODE_188_length_302_cov_7.619205
TATAGGTTTGTAGTGACACTTTTTTGGGTCCCGTTGTATGGGCCAGCCCTCACCGTAAGG
TCCGGAATTAGGGTTAGGGTTAGGGTTAGGGTTAGGGTTTCGGCCTGGGGTGAGGTTTTG
GGCAAACGGTTAGTGCTAGAGACATGAAACTTGTGTCTACCCCCCCATTTGCTGCCGCCG
CCGTCGCACTGAGCCTACTCCCGAGTCTCTACGACGTCAGCAAGTGGGAGTAACCTGTGA
TTTTTTGCTGTATCTCGCGACGGGAAGGTCGTAGAGACTCGGGACTGAGACCGGCGTCTT
CGGCATAGCCAAATTAGGTGGGGCAGGTGGCATTTCCAGGTTCCTAGCACGTCTGGTTCC
GGAGATATTGGCCAAAACGTTCTCCCATTCACTGACAATGGGAGGTGCATAACGCAGCCA
GTGTCATAGCGCTGAGGCCAAGAAAA
>NODE_192_length_338_cov_17.340237
GTTACTTTACCGGGTGTCAGTCTGAAATTTTCTTTTCCAGTTTTGCACTTACAGCATTTC
TTTAGATTGTAAGTTCTTTACTAGAGCCGATCCACTTATGTTTGCTGTCAACATAAAAAC
CAATGGCAATCCTCACCATCACCCCTGGTCTATTGGCAAAAGGCTGCTGTCATCATGGCT
TCCGGTTAGGTCAGCCAAGGATCAAGGGGGGGGCAAGGGCACACACACATTGTAAGGTGA
AAGCCAAGGCCAAACGGGACAGGCAGTCATCTTAGCCAGTCATCTTTAGCCTCAATGGAC
TCTCAGCCTCAGCCCGCAACTGGACTCTTTCAAATTGAAACATCAAGGACTTTTGTTAAT
GTTGAATAAAAAAATATATACCAAAGTTAAAAATACACATTTCACATGAAAATGTTAGTC
TAGTCTTAATGATTCAGCTAAAACTACACCAACTAGGTTTGTAGTAATCAtttattaatg
at
>NODE_193_length_377_cov_26.750664
CAAACATGTCCCTGTCTCCACATTATCACCTTAGCCCGAACAAAACACCTCTTTTTGTTC
TCCTCTGGATCCTTGAGCGCAGGTACCTCCGCTTGTTTGTTAACACCAGCACCAAAGAGA
GGGAGAGGGAGAGGGAAAAAAATCAATGTAATACTGCAGAACTATCAGATCATATGAAAT
TATGGATTCTTGGTCTGAGCATTCAGCCCTTGTCTGCCGAGCTGCGCAAATCAATTCAAA
CAGACACAAAGAGCAAACACACGGCGTAACATCACAATAGGAAATTGAAGCGAGCGGAGC
CTCCCTTTTAAAATATGCGGCTACATATTTGTTTTGTGGATTACCATTCTGAAATGAAGT
TTGAACAGTTACTTAAAATAATATGCAAAATATAATTCCTTCTTCTTCTATTTTTATTAT
TATTCCTCTCCTCCATACCCCCATTCTCTTGTTTGTTGGAGGAGAGGGGAGCGATGGCGG
CCACAATGTAAACAGACACACAGAGCTGCTATGATGCTGac
>NODE_194_length_385_cov_17.742857
ATCTGACCCTCCGTTGCTCCTCAGACCTCCCTTCCCATGCTCGCCCTCTTACCCTTTTCA
CCCTGCTCCTCCCTCTCTTACTCGTCCTTTACCCTATCCCCCCTCATCACTGTTCTTCCT
TGCTCGCCCTTTCTCGCCCCTCCTTCCTGTAGTCTGTGTTTGTGTTGGGAAGATTAAGCT
GCTCTGACAAAGCTGTGTTTACAAATATGCAGGCAGAGAAACAGGCCAAGCGACGCTGAA
TAGGAATAGAATACAAATTGCTTTTTTATCTCTCTTAGGGCCAGGGCGAGAGAAAATGTG
TTTGCGATTGTTGCTCCTCCGCCTGTGAAGGATAAAGCCTCAGTACTGGGTTTGGGCTCC
CTGTTAGCATTCATTCTATCCTCTCCTCTCTCTGTCTCTCTCTCTGTGTCTCTCTGTCCT
CCCACTCTCTTTCTTCCCCCCATGCTCTTTCTCCTCTTTGTCTACTCCACAGGCTCTGTC
TCTTTCTCCCCAGCAGGAATTTTTTTTTTCTCGCTGTTTCCTTGGTAAT
>NODE_199_length_320_cov_13.081250
TCTTAGCAGGAAATGATGTCTTTTCGGACTGTTGCCGCTTTGCAAATTTAAACAAAAAGC
AGATTCATTCCAGAAATTGCGAAATAAACACAATACTGACACAAGGATACCACAGAAATT
GTAATCTTGTAATTCAATGTATTCACATTACAACATCCACATGGTTCAGTTTGTGACAAC
GTCTAATGATCTTCAAATATATTCACTGTATGATACATAATACCAATATAGGCACTTCCA
GTAAGTCTGGCAATATTGAAGCTACAGTATAGTGTCTAAATTACAAAATGGTAAAAATAA
ATAATGTATATCTAAAAGAGTTTTTGTAGTTTTAAAATTTCTTTACTGTACAGCATATAT
GTATATTGTACAAAATGGAGCATCGACCTGCAAGGAAATCAATTATTTTACGTTCACAAA
TACTGTGTATTTGGACATATTCTTCCTTAGTACATGTGGTAAGa
>NODE_200_length_336_cov_10.857142
GTCTATAGGGCCTGGTGCGGGAAAGCCATTGATTTGAGATGAATACAGTGGCTACTCTCA
GGCCCTTCACAGTTATTAGGACTAATAGAGAAACATAAAATAGTGAGAGAGAGAAGCACA
GATCGGCACAAATGCTCTAAATAGCTGGCTACTCCACAGGCCTCTCGGAGAGTTTGGCTT
GCAATTTGCATTCCTTTGTGCGACAACTTGTAATCCTCCCCTCAGCATGCCAAGAAACAC
ACAACAGATTTATTGTCCCAGTCAACAAATCGTTTAGGTCATCCCAAACCTATTACTGCC
TAATGCAGTGGGAGCCCCCTCCCCTGCCCCAAGCCACATGCACCGCCTCGTCTCAACCAC
CGGAGACTTGCAAACACAGACCCTGCATGGCCGGGGCCCCACAGCTACAGCGCTTTGTTG
GCCCCCCGGCCTATTCAGCCTCGGTGCACTTCTGGAGCTTTAtaccttctccgagcagct
>NODE_201_length_703_cov_9.362731
ATTTTGCCTCTGTTACTTTGGTTGCTCTGTGGCTAATACCCTCATTTGTCTCTGAAGATG
CTGAATGCCACTGAAAGAAAGCTGTTTTGATTCTGTTTTCTTCTGCCCACAACAAATCTG
GGCATACAGTTGAATACGCAAGACTCTGTGAAGGGAGCCATTCAAATTCGATTATGATTT
CATATTTCACAAAGACAGTACACCACGAGGATGATTTTTAATTAGAACCAGAATCAGTAA
AAAGAATGGGGCATGGAGACAATAAAATGAGGAATGCATTCATCCATGGGATGATTCTTA
TTTAAGATCTGTGCCAATGTGCTAACAGCATTAATGAAGTTATAAAGAATTATGAGGGGA
AATCAAATTTGCCTCGCCACTTGAGCGCCACTAAAATGCCAAACAATAAACTACCAGATT
GCAAATTAGATCAGTAAAAATATCAAACACATTGCGGTGCAGGAAAATCCATAATTGCAT
TTAGTGCCTGGCCTCTCCTGGGGGAAGAGACACTAAAGATCATCAGCAGGCTACATGGGA
GCCGCTATTGACAGAGCGGTAAAAATCGACAGGCTAACTAAATAAACACTCCAGGCTCCA
TTAAATATTCAACGGCTGAGATTTGACAGTCTAGCGTGCCTGCCTCTCCCCATCGCCTCC
ATTGGCTTCTCTCTGCAGCACATCTTCCTCCCTGTCTCCCCTCCTCCTGCACACCTCCCC
CTCCTCCTCCCCTCCTCTCTTCCCCCTCCTCTCCACTGTGACTCCTGACAGCAATAAATG
ATGCGGTGCCTGAGGGCGCTGCTCCAGTGGGAGACCTGGGAGGATAGAGCAGGAGAGCAA
AAGAAAt
>NODE_202_length_394_cov_7.327411
TATTAGCATTTGACCAAACAAACGAGCTTCAACAGAGCTATAATTAAGCAGGCCTGTAAT
TAAGTGTATGCCCTTTATCATAATGATCGTGGTTAAAATGGTGTGATGGCTGCCAGTTGA
TTATTAATGGTGTAACCCCGTCCTGCATGCATCCTGCACTGGAATCAAGGTGTCACGACT
GTCAGGCTAGAGAGCAGCCCTTTGTTTATAAAATACATTAGGGCCCAAATTAACACAGGG
TGACAAGAGACACAAAGCCTCTCGTTTCCAGACTGAAGGGAAAACTGCAGCTGCTCGGCT
TCATTTTAAAACTCCCAAATCTGGAGGCACAAACTTGCTGCAGTTGGCTTCGACAGGAGC
CCCAAATATCAAGAGGCCAGGCTTCCAACTGGTGTTCTTTTACCCGCAAGTCCATCAGGC
CGCTGGCACAGGAAAAGGAACTCATAAATGTAAGCCGAAGCTTTTCATGAGTCATCGTTT
GGGAGCTGACACTCCTTTTGGCCTTTCCTGTTCACAGCAATATTTAAAAGTATGAAAt
>NODE_203_length_145_cov_5.496552
CCGGCGTCTTCAGCATAGCCAAATTAGGTGGGGCAGGTGGCATTTCCAGGTGTCTAGCAC
GTCTGGTTCCGGAGATATTGGCCAAAACGTTCTCCCATTCACTGACAATGGGCAGTGCAT
AACGCAGCCAGTGTGGAAGCGCTGGAGCCAAGATAAGTTCCCGCAGAAGGCGCTTGAGAG
CGCGTTTCAGACCGCTCTGAGTTGATTGGTATAGGTTTGTAGTGACACTTTTTTGGGTCC
CGTAGTATGGGCCAACCCTAGCCGTAAGGTCTGGAAttagggttagggt
>NODE_204_length_434_cov_3.389401
TTTGGCCTCATGGGAGGACGTACCCTACGAAAGCAGTCATTATTACTAGGAGGAGAAGGA
TGACTCCAATGTTTCATGTTTCTTTGTAGAGGTATGAGCCGTAGTAGAGGCCTCGTCCGA
TATGAAGATAAATGCAGATAAAGAAGAAGGATGCACCATTAGCATGTATATTTCGGATTA
GTCAACCGTAGTTTACATCACGGCAGATGTGGGCGACGGATGAGAAGGCTGTGGCGATAT
CTGATGTGTAGTGTATGGCGAGGAAGAGGCCTGTGAGAAGTTGGGCAGCTAGACAGAGTC
CCAGAAGAGAGCCAAAGTTTCATCAGACGGAAATGTTAGCAGGGGCTGGAAGGTCTACTA
GTGCATCGTTTGCAATTTTAAGTAGGGGGTGGGTTTTTCGGAGATTGGCCATTAGGGTTC
TTGTAGTTGAATAACAACGGTGGTTTTTCAAGTCACTGGTCCTGGTTAGAGTCCTGGCAG
GAATTTATGGCTTACGTTATGTTTATATGTTTGTTTGGGCTAATTTTAGGGCTGGCCGCT
GTTGCTTCAAATCCGTCCCCTTATTTTGCcgcgctagg
>NODE_208_length_405_cov_33.360493
ATGATCAGCAACCAAGTGCCTTTGGAGCCGCCGTTGCTCTTTCTTCTGGAGGAATACAAA
AACTATCTGGATGCTGCTAATATGTCCATGAGGGTGCGGCGACACTCCGATCCCTCGCGG
CGCGGAGAGCTCAGTGTGTGTGACAGTATTAGCCAGTGGGTGACAGCTGTGGATAAAAAG
ACGGCAATAGACATGTCTGGGCAGACAGTTACCGTCATGGAAAAGGTCCCTGTCCCCAAT
GGCCAACTGAAGCAATACTTTTATGAGACCAAATGCAACCCCATGGGGTACACAAAGGAG
GGCTGCAGAGGAATAGACAAGCGGCATTATAATTCCCAATGCAGGACAACCCAGTCCTAC
GTGCGAGCACTTACCATGGATAGCAAAAAGAAGATTGGCTGGCGGTTTATAAGGATAGAC
ACTTCATGTGTATGCACATTGACCATTAAAAGAGGGAGATAGTGTATAAAATGTATAGAT
TTTATTGAAGAGTTTAAAAAAGAGAataaagagaaaatatctatttgtatatatacataa
cagggtaaa
>NODE_209_length_516_cov_7.686047
GTTTGGTGTGTGCAGACTAAAGCCATCACCCCAGTCTGTCTCTGCCCTTGCCAAGTTGTT
TGCTAAAACGGGGAAAGATTTGGGAAAGAAAGTTAGAGAGAGAAAAGCTGTGGGCTGTTT
TAGCCCACCCCCTCTTAGTTTGACCAAGGTCCAGCCGACAGTCACCCAGCTCTTGTGGGT
TTAGTGAATTGAGAAGACACTTCTTGTGTGGATTTTTCAATTCTCCAACATGTCATTTGG
CTGGGAGTGCTATTGTCCCCTGCCCCTTTTCTCCCTGCTCCTTCTGCCGAGACGAGTCGT
GTCATCCCCTCGTGATCAGCACTTTTGTTGCCTTTGTTTTTGGCCCTACCTCAGAAGTCC
ATCTTGTCTTTTATGTCCCTGCCTTTCATGCATAAGGGAACAGTTGTGGCCTGTTGTGGG
GCTGTTCCACTGCATTTCCACCAGTGGGGTTTCCTTTCATTCTCTTCAAAGTACTACAAT
GGGGCTCTGAAGGCCTGAATGGCCAATGCAGAGTGCACAATCCTACAGAGCCCGCTCATT
TTGTTTTGCCAGAGTCAATAAAAATGCTAAGTTAAAAGCTAACCCCCTTATGCCCTCCTC
GAATGGAGCGACTTGTTTGACCTTTTTAAGCTCCCCTCTCAATTAACTTTTAATGATAAA
>NODE_211_length_340_cov_3.347059
TTGACGGGCCACACATCCAGCACTTTGACATTCACACTGTAGGGCTCCCGGGAGGAGACG
TTCTCCGGGGAGGAGCGCACCTCGCCCTCGATGACCACGGCGGATCGGTACGCCTGGTCC
TGGAGGGAGTTGAGACTCGGGGCGTAACAGGCGAAGGAGACCCCGATGACCAGCATGGAG
AAATGCACTGGATCAAGCCTCATGCCGTCAGCCTGTGCTGTGCTGCAGTGCTGCTGGGCG
GCGGAGCGAGCTGGAAGAGAGAGACGGCGGCGAACGGGCTCCGGCGGCAGAGCGGGCAGG
GCAGAGCGGCAGACCTTGTGGAAGTGTCCATGCCATCTGTGTCTGCCGCTGCTTTCCCCA
TACGGCTGCTGGCGTCGGATGGGGGGGGACACACACCAGCCTAGGAACCGGGAACGGCCC
GCTTGTGCATGCTTAAAAATGTGATTGCTGCATTCTCCTTCACCAGCCACCCTCcacctc
tgat
>NODE_213_length_501_cov_11.524950
GTTCGCAGTAGTTTGCTTTCTGAATGCACATCCCTTTACTGTTATAGCCCTTCACATGTC
AGATAATACACTTTTTATGCACTGTTCTAAATGGAAATGAAAGTGACAGAAATTCCCTCC
AATGTCTGATTCCAAATCCCAGTATGAGGCGAAACCTAGGTAGTGAAATTAGGGGAGAAA
GCTGGGGATGAGGAGGAATGTGGAGCTGTCAGTCAGTCAGTCAGTGGGAAGGGGGATTAT
GCAGAGCTCAGAGCAGTAATTGAACACCATCGGGCCCGCCCTCATTTACATCTCAGCCTT
CTGCTGGCTTTGATTGGCAGCTGTACATGAAATGCCACATCAGTTGAAAGTATGTTGTGA
GCTGGCACTAACAATCCTGTGGCTCCGGGGAGACCTGCCATATTGTAATTTGGTTATCAG
GCATGAAGGAAATAATTCTAAGTGCCAGGAAATGTGAGGCAGAATAAATGCTTCATTGCT
GCAAGTTGCCCAGGGTGACAGTTCTTATTTAATGTACAAGAGCGTCCCGTTGCCTGTAGA
TTTGGGGAGCAGAGAAGGGGAAAGGAGATGTAAACTAGGAGGTGGAGAATTTTCACAAAG
ACGGCGTTAAAATGGAAACCTGAAGCAAAAAAAAAAAAAAAAAAA
>NODE_214_length_491_cov_8.413442
TAATGGATTAATTAACCAAATTAATTCGTAGGTTAGAGACGTTGTTCTGTAGTGAGGCCA
GTCAGTTTGGATTTGGGCCCTGATGGGTGAGGCCCTTTACAAGCCGATGTTGTTCATGTT
TCTGACAGTGCCAGCCCCCTGTCTAAAAGCCCTAGCAAGTGCCATTTGTCTCCGGGTTAA
CAGAAAGACGAGATATAGGGCGGGCTGAATTATTTAAGCTCCCACAACACATGCACTTTT
GCTTTTCAAGCATGAGTTATAATTTAATTAGAAACTTCTGGTGCGTTGCTGGCTATTTAA
ATATTAAAATCTTCCGCTGATCACATTGGATTAGCCATCCCTGTGAAATTCCCTGAGATG
TCAGTTGTTGTCTTTCTGTCTCCTCTCTCTCTCTCTCTCTCTCTCCCGCTTCTCACTCTC
GCCGCTTTCTTGCATTTCCATCAGCGTTTTTCTGAACTCCCGCGCTCACCGATTGTTTGT
CGACTCCTCCATTAGAGACAAAGGAGTCGTCATGGACCTCTGGGAGCCTTAATGGGTGCC
AGTGTGCACGAGTGTGTGAACACAGAGCTGACCTGATATGAATAAAGAGAAAGAGGTTGT
CTCATAAtcaggcctggacgggaagatgatcgcat
>NODE_215_length_350_cov_9.082857
TGGATAATGTAATATCCCCTTCCCTCCTCCCCCTCCCCCTCCCCCTGCACGTTACCCCAC
GGTGTGTGTGCCCAAGGCAGTGGGCGCCCTGGCTCCTGTGACTAGTGGGTTTGCTCCCTT
CAGCAGCACCACTCATCTCCCTCTTTAATGTCATTTAGCTGCAGGGTGGCCAGCGCCTCA
CTCGCCCATTAATCCCATTCCAAATGCCATAACATTTCCCAAAAAGCCCCTGCTTCTTAA
AGCCGATAATTAGAATGTCTATTTAAAGTTCACCGCTCTCCCTTGCCGTTATCAATTAAA
AGCCGTTTAAAGGAGATCGGTGGCAATAGTCAACAAATTAAATCTCTTCCTCGCTCTTTG
ACGTTAAGTCTAGAATGCATAATAGGGGTCAAAAAAGGCCCCCTGAATAGAGAGCAAAAT
TTTAAATTTCCAAACTGTTCTGCTGAGGAGAGGAGCTGCTGTAAGTCACTGCTGCTGACT
GCAGAAACAGTATt
>NODE_216_length_619_cov_9.550888
CTTCCCTCTGCATTCAAATGCACACACAAAACACACACACACACAGCAGTAATAATATGT
GGATTTTTGTGTCTATTTAATCTTGATGGGATGTTTCATCTGCAGGCTGCTATCACAGCT
GGCTGCCTTATTGTCTGGGTGAGACTGATGGGCTTGTGTGTGAGTGGTTCGTGTGTGTGC
TTTCCCATTTTCTTCAGTTTGTCTTCCCCTATTAGTCTGCATGCACATTTCTACAACTGT
TTGTTTGCTTATACAAGAGGAGACACATTTCTCTCTTATAAATCTAACCACTATATACGC
ACAATGCAATATGTACATATGTGTGTACATATTGTGAGTGTGTGCTGTCCATCAAGCCAC
ACACATAGCCGTACCAAACCATTGGCTTGGTTGCTGATGATGACATATGAGTTCCTGGCC
TTGGTAATGGCTGTTAAATCTCATAATTACACGCTTCTTTATTGCAATGCATAATGACCC
CACAGCACTATTGGACAATTAATTAAGATTTTCAGCCCAGGCTTTTTCAGGCCCAGATGA
GGAGGTGGAATGAGGTCTAATGTTCTTGTCTTCGAGCTAGGACATTAAAGCATGGTGCTG
TAGGAAAGAAGGTTGTCTCTCTGTGTGCATTCATTTTCATCTTTGTCTTTCTTTCTGTCT
GTTTATGTCTCTTTCTCTCACTCTCTCTGTTCTCTCTGTTCTCTTTGCTCCAATTGTTTA
GCCTTTCCTCTCGATGCTTGTCCTCGATGATgttattggagac
>NODE_217_length_445_cov_23.269663
TCTCACTGACAGGTCACCTTCAAACGCCAGTGGCAGACTGTTCATCACCATGCAGACGAG
CATCTCATCGCTGCAAGTAAATATTAAAGGAAAAGAATCCAATTGATTGTGGATGGGGCC
GAGAGGCGTCACTGCCATATATTTCACTCAGAGAGCTAATGCTGTGGCCCATGCACCCAC
ACCTAGAACTGCTCCCCCTTGCCAGAATTATGATTCTACCGGGAGCCTGTGTGGCTGGCT
GTGGGCTCAAGGTTACAATTTAAATTGTAAAAAGATAAAACAGTTTCTTATTAGCTCCAT
TGCCACAGCCTTGCTGTTGGTACTCACATTTATCTTTATTTCTGTGACCTCGCAGGCTCG
TATTCTCTTTTTTACACACTCCATTCTCTCGGAGTGATGACCTCACACTTTATGCATTTT
GCATTGTTAAATCTGCTTAGAAACACATCCTGTTTTCATCTTGCACACCATAAGCGCCGC
GGTGTCAAGTATTACTGCAGAAATGTATTCAGGAGTCAAGTCATTTATTACAGTAAGTGA
ATCAAAACCTCAatttagcaaccaaagctgcggggattacatttggttt
>NODE_218_length_542_cov_11.695572
GTCACCATGAAGTTGACATTTGTGCTTGTTAGTGAAATGGTGTGACAACTATTGGGTGTC
ATGTAAATAGTTTCAGACATTCCTCTTTGCCCTCAGGATGACTTGCAGTAAGTTTGGTGA
TCCTCTGTGTAGTGATAATCAGGTCAAACTGCACGTTCTCAAATACTTTTCATGCTGGAA
TAGATGCAAAATGAGTAGCTTTCCTGTCATCCTCAGCTGTTCACTGTATTTGTGTTAACA
CACTCAGTATGGATAAAGTAGTAGAGGTAGGATCTAATACAGTGTACCCTTTTTCTTGAC
TGTTTTCTTTATCATTAACTCGCATGTTTTTCTTCTTGCCTTCCTGATTTGTGTGTGTCA
ATCTGCAGGTTCTACTGGGACTTGATAATGCTCATCATGATGATGGGGAATCTAATCATC
ATTCCTGTGGGAATAACCTTCTTCTCAGAGCAGACCACCACCACCTGGCTGGTCTTCAAT
GTGGCTTCGGACACCATCTTCTTGGTTGACCTGGTCATGAACTTCAGAACGGGGATCGTC
AACGAGGAGAGCTCCGAGATCATCCTCGATCCCAAGGTCATCAAGATGAATTACCTGAAG
AGCTGGTTCGTCGTGGACTTCCTCTCCTCCATTCCAGTGGATTATATCTTTTTAATAGTG
GAGAAAGGCTTTGACTCGGAGGTTTA
>NODE_219_length_396_cov_20.116161
TATTACCATCTCCAGCTGGAGAGTTAAATGGAGATCTGTTCTATGTCTGACCTTTGACCC
CATGCTCTTTATGTGACGCACTTCAAACCCTGTTTGGGGCTGGCTGGGCTGGGCCTTAAT
GAGGCCCCATGTCTGCCCTCTGTGGGCTGTGCGCCTTGGATGCCCTGCTTTCATCCCCGA
CCATCTTCCCTTGATGTAAATTGAAAAGATCACAGCTATGGGGAGAAGACCTGTACTGGA
AAGGCCTCTCTGCATAGATTATGAATATCATAACTCAACATTTTTTTCTCTCCTCTCCCC
CAACCACCCACTCCCCTCTCTCCCCCCTGCCACCCCTTCCCTGTACAATGCTATAGTTCT
AATTGGACCCAATGGGGGACTCTCTGCCTTTGATCTCATCACCGCCACTGTGACTTTACA
CTAAAAAATGTCACTGCCAAATAGGGTTATCACCTGTAGAGCCTGGCCTTCCTCTGATGC
CTGTTCGCATCTCGTTAGCTTCACTCAAACTGTAGAAGTTAATTAgtttgacagagccat
>NODE_223_length_537_cov_10.959032
ATTATCCAGATTCTTTTTTTTTACCTTGTCACCATTTGGCCCCTACTGTGCATTACCTCA
AACTTCAGTACAAATGCAGAGAAAAACTCAGAAATTCTTGCTCAGCAACAGTCCATTTGA
GCACAGTTCAGTCAGGTTGCTCTCAGTAAACAAGGCATTTTCTAACTCGGCACCCAAGTC
CATTATAAAGTCAGGGTGTCGTCAAGGAAGGAGGGGCGAGCCGAAATGAGGGAGAGACAC
AAACGGAGCACCCAGATGCAGATTAGGCTGCAGAAGATGAGGGTGTAAAAGGGATTTAAT
GGTAGGATGGATTAGAGAAATCCTTGTAACAATGTTAAATAATTATGGTTCCAGCCGAGA
TCAAAGCGCCATTGATTGAACCCCTCAAGCCTTCAGCACACAGAGTCTTGGAAAGCAAAG
ATTGGTAAACTAGTGCTCAGACCACTCCGGCTGCTCCAGTTAAATTGGATTGGAAATATT
AGGATATAGATGAATCCTTCAGGAGGCTTTCGCAAAGCTTTTGTCACCGGAAATGTAGCT
TGGGAACGGTATGAAAGGTTTGATAGTGTACTGTCTCGACAGAATCATAAGACGAGGGTG
TCGCAGCTGTCTCCACTGATACCTAAGCGTTTTAAGTAGACTTAtggacacacttgactg
ttatatcagcaaactgaaaac
>NODE_224_length_691_cov_7.971056
ATTATCACACAAAAAATATGAAAAAGACCAGAAGGAGAGTTCAAAGCACAACCAAAAGTG
AAAGTCCCTCAGCCAGTGAACTTTGTGACCTGGGGGCCTTCCATGTGACCCCACCAATAA
GAAATGCCTTAGGTAATTTGAATCAAGTGGAGGTGTGGCACTTTCAAACAGATTCGGCTG
AATAGGCCTGCTGGAGCAGCGCACTGCTCCCTGGACCAGATGTGTGGGGCTGTTTTTTTA
TTAAAGGAGAAGCTGATAGTTGCAGGTGCAAGGCTGACATGAGGGCCAGCTTTGCAGGCC
TTCATAAAGGGGATATCCATTGCCTGTGTTTAATCAGAGCCAGTGGGATGGGATGGGATT
CATTGCTCTTTGATGGAGAGCACTGTTATGAAGATGGACAGTCACTTTGCTCTCTAAGTG
AAACCATCGTTTAGCCTCAATTCCCAGAGAAAAGGGCCATTTGTTATCCACAGGGGAGTG
CAGCAGGGGTGGTTATGCTAGGTGGAGGCTGCATGCATTTTCCACACAATTACCGTGCAT
AGGCATACATTTATGGTCAGAGAAAACTGACTATGCTAAAGCCAAAGTGACATACAATAT
AGACTCTGAATATCCTTCCCTCTAATACCAACAGAGCAGGAGTAAAGCCGACACACACAA
ACACGCTCACACACACCTGTGCATGATCTGTACGTGTGCCTGTGCATACATCATCACTCA
CTTGTGTTCGCCTGCTGGTGATGTATTTTCACACACAGTCATAGTAAAACTCTTACATGT
ATAAAAAGGCAcaacacagcaacattaatgatctcagggcacttcacatagtgag
>NODE_225_length_410_cov_15.870731
ATTATGGTGGACAAGCCTCTTTATCGAACCTGCTCCTGCCATCAGCATTAGGATGCATGA
GCTGCGCCTGTTGTTTTAAACGCTCTCATTAACCACACAAATCAGTGCTGTTGACAGAGT
GCTTTTGAATTAAGCGTCTCGCCCCCACCGCCGCGCGCCAATGCTTGCAGGGCCCAGGAC
AAGGAGCAATTTATAACACCATTAGCCACACTCGCCGAGGTTACAGGCATCAAAATTGTT
CCCGTCTAATTATTCTTAATGGATACAGGGAGGGAGCGACGCTCAGGACAGCTTTTTCAT
TAGCCCTCAATCAAGAGGGTCGGGGGAGAGAGGGGTGGGCCAAATGTACTGCTCAGGCAA
ACGGGAAATCAAAAATAATCGTGTTTGCTTTTTTCATAATACAACACGAATGCATAGATG
GAGGGGAGTGGTGGAGGGAAGGTGGGTGAAGAGACGCAGAAAGAAAAAAGAAGCTCTGCT
CTTGACATTAGAAAAACTCTTACTGTTGTCTAGTGGAGACACACATATGCTGAGAAGTGA
CAGTTCATTTGctt
>NODE_226_length_558_cov_9.292114
TTTTCTTTCCGCCGCGCTGTGGGAACATTCATTGGATTCTGCCCCATCTGTTGTAATCAA
TAACGTGACCATCTTGTTTTTTTATGAAACGCACTTACTCTTAATTTCATCCACCAGTGG
TTTTAGAGAGAAGAATGTGGAGTTACCTATAAGGCTTTGACATTATAAATCACCTCTTGA
GACCAGATTGTACGGCAGTATCGATTGATCCTGATATATCACAGAAATTTACTGTCACTT
CTGTTTTCAATTAAAGATACAATCAGTCAGATAATGACTTAATTGGATTTTACAGAAGAT
TGAGTTTTATCGCCCCGTGCTTTACGAGTTTAGTTAAGGAAGGCCATTTTATCACGGTTG
TCAGGGGCGACCGCCTGCCGCTGCCTTGTCCTTCTGTAGCTGCTGCTGCCCTGTGTACAG
CGCAGGGGAGAAAAGTGTCACAGGATTGGTTTTCCTTGAGCTGCCTCCGCCTCCATGAAT
CACGCCCTCCCATAATAGATAAAATCTGCCCGGATCTCGCCGTGACACCTCCCGGTAAAG
TGATGGCGGCTCGATACAGACAGTGGGCGTGGAGGAGGACGCCGCGAGCTCAGGGGTGGA
GGAGGAAAACTCGGGACAttttcagatgatcaataagtgaactgggcgcgctcgatgagc
gtcggcgatgcagagtcaactgaatttgaagtcgtagctctg
>NODE_227_length_345_cov_15.382608
TTAACTCCTCCATTTAATTAGCTATTTAACTATTTTCCAAGGCATGGACATATTAAATCA
TGCTTAAAGACCCCTCTAACTAGCCTCCTGACAATAGTGCCAGGGAGTCGTGGGCTCATA
AACTACCGGCTTGACCTATAAAGAGCCCCGAGTCTGCTAATTCCATCTCAGCCTAATTTT
ATGACTTGCATAAAATAACCATAGTGCAGCTTTGTAGCTGTAAAGAGGATATGGGTAATA
AAACGGAGCCGGGGAAAGCATCAGAAATCTCCTCTTCACTAGTGTCCTCATTTATTATTC
TATTATTCTTTGCAGGGTACCGGGCTCATGTGAAAGACAAATGACCTTATTATATTAAAT
AATTTGTGAGGATATTAACCGTTAATCACACATAAACAGCATTTAAAAGGTATTGATTTT
CCAGCGCTCTCAACAGCTTGTTAAATTTACGTCCAATAACATGATAATAGATAATCAGGT
GAATGATAC
>NODE_228_length_528_cov_7.823864
ATTTCTACCTAATTAAACCTCCCCAGATTCAATCGAGTCAGGAACATCTCCACGGCTTTA
AGGCCAAATAAACAACCAAAGGAAACAGAGAATGAGAAAAGAGGCAGAGGAAACTAGGAG
GAAAGAATTCTTTAGGCCTCTTGACAAACATGTCAATCATTTTACCCTAACTGACACACA
CACATACACACACTTGCACTTTCACTGCCGAAGTGAAATTTAATTGTTTTCCAGACCAGT
TCAGCTAGACAGTCGACACCACAGCCCCACTTCCCCCAACCTTCACCACTGCTGAGAGAG
AAAGGGAGCAACTGGAGGTCTTTTATTAGATATGATGGCACATTTCACAGCTCCCTGACT
TACAGAAACCCAATCCTGCGATTAGTCAGCGCTTTGACGTTATCTTAAGTTCCTTGTCAG
AATTAATTTAGTGTGGGTGGGCTGCTGTGGGGCTGTCTGTCTGTCGTGCTCCACTCCCCT
CCGCTTGCCTACAGGAGGTGGGGGGTTGGAGACAACGGGGGCAGGAAGATCCCTTTCAAA
TAAGCCCCAGCTCCAGTCAGTGCCAAACCAGCCGCATGAGAACTAAATATCTCCTCCATC
AAAGGGTCCTATTCTGCAAGGGGAAAAGGAGTGAATGGGCTTGAATGAGCAGGCTGAAAA
CAAATCCCGTCt
>NODE_237_length_377_cov_13.519894
TATTACTGTTCCAGCACTTGATTAGAATAATCTGATTGCAATTATTCAGTGACTTTAAAA
TACAAGCCTCGAGCTACAGAACAATAATTCAAGGGCAGTGATTGGGAACGTGTTTCTTTT
TTGGCTGTAAAATGACGTTTTAATCGACACAGAGTGAAAGAGGTTCCCTGCTAAGGAGCC
AGCTCCCTCAATTAAAGCCCATTTATGCAGTGAGGGGTAAGACGTTGTGCTGCGATGTGG
AGTTAATCAACCAGGCAGACACTTACAGAGTTCTCACGGATCAGGGAACTAACCCCTCTA
ACGGGTAAACAGGCAGAAATGCAGCACACAGGCAAGGCCACCAAGAACGTACACCCACAG
ATAGCAACATTCATGCTATCAGTTACTGTATTATGCTGTTTCTTTTCTTAAATAAATTGT
ATGAAAtaatataaaaatgcttaaaagtcaaagtatataggacaaagtcttgctatgatc
cgttgattaaaagaaacctggaataaaagttctaaatcaaa
>NODE_238_length_536_cov_10.222015
GTTCTGTTTCTCGCTCTTCCTTATCTGCCTCTTACAACAGAAAAAACAAGCAAATCCCAT
GCACTTGGGGGGGAAAAACGACACGCAACAATAGCATCCACCAATAGCACTGTCAAACAA
CGCCATCTCTCTCGGATGTTAAAAGCTTTAAGAGCTGAGGCCTCTGTGACATCCATAGCC
TCTGGATGTCAAAGATGGTTGAAGACTTGAGAGCAGGCCTCTGTTTTAAAAATACTGTGT
GTGGGTGTGTGAGTGCGCACGTCTCGGAGCAGCAAAAGTGACATTTGAGGGGCACTTTAC
AGAAGCCAGCGGTTGCTAGGGATCTTCTGTATCACCTAAAGAGCCTTTGTCAGTCATTGG
AAAGCTGTCACCTTTCGGGGGGCCGATACGGTAGGGGGAGCCGGCTGACAGGTAGGAATT
AATGAGAGGTGTATGACAGCAGACCTCGGTGCTCTTGTGTATGGGTGTGTGTGTGTGTTT
GAGAGTGTGTCCACATGCGTGTGAGTGAGGTCCTTTGTCTCAAGAGGATGAACCACCTTC
TTTGTCATCCTGATGGGGGAAGAAGAGGAAGAATAATGTTAGAGACAGACACAGAAAGAA
GATTTTTTTCAGTATTCTGAGACAGATAAACCTTTCTGATTTTTGGTTACTTTCTCATTT
GACTGCATGATTTGTTGGTa
>NODE_239_length_469_cov_12.748401
CTGACTTTATTCAGGGGCCAGTAAAAAAAAAAAGGCATATGCTTTAGTAGACACAGACAT
GCAAAGCATTTCCATTCTTGCAGACTTCGTGTGGGTGAGTGAGTAACACTCCCTGCTCGC
GTGGCAGGGAAAGGAGATTGCTGGATTGGTCAGGGCAGGGAGAGATCCTTGTCGGTGACA
GCGTCGCTCCAGCGAGCTCAAAGCCACAGTAACACAGCCGAACAATCCAAACACACCCCA
CCAATTTTTAATTTCTTCCATTAGAATTAATTATGAGGCCGAAGGCAATTTGTGTACCCT
GTGTTTAAGACTGCCTACTGGATTAATTAAAAACTGGATGCTGGAAAATTAATGTGTGAA
TTGTTATGCCTTGCTATAATGAGCCATCCCATGCTATTACATAGTAGTGTACTATACGAT
CACCTTCAGGCCTCTGAACACACAAGGTTCATTAAAGAGCACAAACCTAGGCACAAGTCA
ACTTAAAGAATGCCAGCCTCAGCACATATTCAACAGAGCACACGCGAGCAGCGAGACATT
TAAATTTTCACCCAAAATACAACAAGGTGAGGAAGTCTGGCTTAATGACTTGGAAGAAAA
acacatctgtaaa
>NODE_240_length_453_cov_12.192053
AAGGGGCAAGAGCGATGCATCCCTTTTTTCCTCTTCCAAGGATAATGATTTACAAAATGC
CTCTCATCAAAGAATTCATTAACAACGAACGTTAATTAAAAAATAAATGAGTAAACATCA
ATATCAAATCTCAGCACTGTGGAAGGGAATACATTATGCAGAGTAATGATGTTTGAGAGG
GGCTTCAGCACCTCTGTGGGACTCTTTTAAACCCCTTACCTCTTAGGCAGTTGCTTATTT
TGCAACCCTTTGTTGTTTAACAACAAAGAGAATGGGCTCTCATAATGTTATATTAATCAG
CGGATTAATATTTCAATTTGATTTGCTTTATAGTTGAGGTGCTGTTGGCATTTCCATTTT
CCCTCCATATGTGCAGCGATGTTAAGTGGTATCATTACCATTTTCTACCTGGGGGTTCGG
GGAGATAACAGGCACCAGTGATAGCTCTATTCTGTGGAGGGAGAGGGAGGTTTTTGGGGG
GCGCTCATGCATTTTTAAAGGTCCGTGTTTGGTGTGCCTTCACATCCATTATTCTCAAAT
GTTGCATGCAAACAGCTGAGTCAcagcctttctgcccgccacaggacaacaagaaac
>NODE_241_length_453_cov_16.624723
ATCTCCTCAACACTGTGCCTCTTGCTGTAATGCTAATGGCTCTGACAAGAGAGTTAATCA
CTGTTGCACAGTTAGCCACATGCTTGCCTCTTGCAGCATGGTCGGTGTGTTCCAGGGGTT
AGCAAAACACTGGTGTAACACATGATCGCTCTTTATGAGGCTGGGGCCTGCAAGAGAGAG
AGGGGGCCCACAGACGATGCTAAAAAGACGGTAATGACAGCCATTCACCGCAATCCAATT
ATGCAAAAGGGAGTCTAAACAATTCCATCATCCCCTAAATTAGATTGTCCTAACGAGATA
AAGGCACCAATTAATCCTGAATTAATTTCTACAGCTCATTTTCCCCAGAAAACACTCTAA
TATGCAAATGCCAGTGAGAGGCAGAGAGGCATCCTTCTGCAGGGGTTTGCACCACCTCTG
CGTGTTGGCTTCTCTTTCTGAGTGAACTTATGAACCTGGACACATTTTACGAAGATAAAA
AGACGGAATATAACAATGTCACAGCTCAGGTGTAGCACTGAAGAGAAGCTCTTTAATAGA
AAAGGCAAATGTCTCCCTTATAACTCATTATAGTGCTGCCATTAGTGTAATGGAAAg
>NODE_242_length_334_cov_1.086826
ATGATCAAGGAGACAAATAGGAGAGTACTTGGTGTGTCATCTGGAAGGAAAGTAGATCAG
GAGACTTGGTGGTGGAATGACGAAGTGCAGGCGAGTATACAAAGAAAGAGGTTAGCTAAG
AAGAAGTGGGACACTGAGAGAACTGAAGAGAGTAGACAGGAGTACAGTAGACAGTAGATT
TGAAAAGTTGTGAATCGTGACCTAACTTGCACTGTTAAATGGCTGAAGTTACAGGTACCC
TTGTTTGTCTACAAAGTATTAGAATCTATCACCAAAGAAGCGACATTTCAAACTTTATCT
GTCAGAGTTTTTAATAGTCTGTAAATATCGATTTTTAACTTGatttggctatttgctaat
gttaacttaactcacatggagaacggtaagcggacacctcaagttttggagactccttgc
actcaggcttgtccagtgaatgagtacatttcctcaagtactatatttaagtacttat
>NODE_243_length_300_cov_5.836667
GAGACTCGGGACCTAGACCGGCGTCTTCAGCATAGCCAAATTAGGTGGGGCAGGTGGCAT
TTCCAGGTGTCTAGCACGTCTGGTTCCGGAGATATTGGCCAAAACGTTCTCCCATTCACT
GACAATGGGCAGTGCATAACGCAGACAGGGTTAGGGTTAGGGTTAGGGTTTCGGCCTGGG
TTTGGGAAAACGGTGAGTGCTAGAGACATGAAACTTGTGTCTACCCCCCCATTTGCTGCC
GCCGCGATCGCACTGAGCCTACTCCCGAGTCTCTACGACGTCAGGAAGTGGGACAAACCA
GTGATTTTTTGCTGTATCTCGGGACGGGAAGGTCGTAGAGAGTCGGGACCGAGACCGGCG
TCTTCAGCATAGCCAAATTAGGTGGGGCAGGTGGCATTTCCAGGTGTCTAGCACGTCTGG
TTCCGGAGATATTGGCCAAAACGT
>NODE_244_length_331_cov_23.948641
TTTACCTCCTCTTACCTCTTTTAAATTCCCCCAAAAAGCATAAAGTATAATAAGCCAGTG
AAAGAGAAGACACATAAAAATGTAGACTCGTGGTACCTTTGGTATAAAGCATTCCGTTTT
CCTTCTTTTCTGTCTTTCTCTTGCTCAGTAGCGATCCGATAATAGCATATGGAAAGTGTT
TTCAAAATGCCCAGATTTGGCACATTGTCATTGAAAAGAGAGGAGCGCAGTGATGCGGTG
CTACAACAGGGGAAATGAGTTGCGGATTGGACGCAGCCCGCCTCGGTGCGGACTTATCCC
ACTTTAATTTAATATTCCGCAATCACACACACTAGTGATGGCATATAATTCAAGGAGAAA
TTCAGAGGGAAGGAAATGCTTTTGTGTGTGTGTGAGTGTGTGTGTGTGTGTGTGTGTGTG
TGTGTGCGTGTTTTTTTACACCACTTTATTTGATTAAGGAGAGAGGCAGTACAAt
>NODE_245_length_322_cov_1.605590
TTTACCACAAAACTTTGGCGTCACAAACTTCGGACGTGCTGTGACCTGCGATGCTGCTGA
ACGCTTTGATGTGCTGACTCCTGTTCTATGCCGGCTAAAAATAAGGTGAGCATTTCTCAC
ATTTGAGCGCTGGTTGGTTCATTGGGGCTTTCTGTCTGTTTTGCCGTAGATCACACTGTA
AAGAAGCTGTGTGTGTGTATGTGTGTTATGATGTGTTGGTGTGTGGAGTGATCCTCTGTT
CTAAATTGGGTTTTGTTGCATTGCAAGAACGCAACAGGGGGGAGTGTAATAGAAAAGAGT
AAAAGTTAAAGTGTAAACGAGAAGAAATGATAAAATGAAGAGAAGAGAAAAAGTTGAAAT
AAAGAGAAGAAATGGAAAAAGAGGATAGATAAAAGAGAATAGAGAAGATTAAAGAGAAAA
GAAAAATAAAGAGAAAAGAGAAGAATAAAGAGAAATAAAGAGAAAt
>NODE_246_length_358_cov_14.385475
TTTTGTTTTTCCAGTCTGTACCTCTTCTCCCATTAGGCCCACTGTGAAATCTTTAGTGAT
GTTTTTGTGCATTAGCCACACAGTGGAACCGCTGCACAGGGTCATGGTACAAGTTGTATA
AGCAGTAGAAGGATAAAGACGGGGTGCGAGTGTGGGGGAGGCGAGGGGGAGGATTGGGTG
TAAGGACATGATTATGGTGAGGAGACGTGGGATGGGTCAGAAATGGCAAGGGGGAACAAA
ATCCAAGGAAGTTTTGATAGGGAATGGACTGGAAAAGGTAAAGATGTGAAGCGAGAAATG
CAGCGAGAAAGAGGAGAAGAAGAAAGATGGCAGTATGGCTGTGTTGGCAGGATGGGGGTG
GGTGCCTATCGGCGGCTGCTCCTTCCTGAAACGTGGCCACCCGAGCCTGCCTGGGCCCTG
GATGCACATGTGGAACAGTTTACTGTAATGGAACTCTAAATTAGTGGTGGTTTGAAGCTG
CCTGCAGCAGTAGGGTGTAATa
>NODE_247_length_463_cov_7.503240
TTTTGTTCACAACAGATTTTTCACTACGAGTGAATACAAATGCGCGTCTGGAAGTTAAAC
AGCGCTTAGAAATTCAGAGAAGTTTCTCTGTCTGATCATATCTGAAGCTCATGTAACAGA
GAAGCTGAGACACCACATGGACTCAGAACCCAGTCAGTTGTGGGTCCATGTAGTTGCACC
ATCATGTAAATGTTGCACCAGTTTTGTAGTAGTATACAGATAAATGACTGAACAAAAATA
TAAAGCCAATCTTTGTTCTTAGGTGACATGTAGGAGTTAAAGTCCTTAAGTTGTATATAC
ATTATGTATATTTATACACTTAATTATTTTTTACTTTTCAGTAAAAGGTGCTCCACAAAA
TATGACAATATGCCATACTTGATGAAGTAAGTCACAGACTTATTTTAGAACGGAGGAACA
CTTCCACTCCCATCTGGAAGACAAAAAATAGAGAAGAGAGAGAAAGAGAACGTTAGTGGT
GCATTTTCACAGAATGATTTGTCATCTCATTTTCAAAAAGAAAAAAAAAAAGAAGAGATA
AAAGAGAGGCCGATTCTTACCTTTGTGGAAGCACTGTGgcgatggatgacattggagttg
atacaac
>NODE_248_length_333_cov_2.642643
TAACAGCATGTTCTAGTAAAGCAACCTATGGGCTGAGTGACCATTCAATCACAGGTGGTG
GGTGTAAGACAATGTGACAGCCTGATATAGGTCACTGGGGTTGTCCAATATAACAGCTGC
GCCCCTCCTGTGCCCACGCTAAGTTCTCTTCAGCACCCTCCTCTTTGGGTGGTTGAGAGC
TGAAAGGAGCTCAGACAAATAGCTGGATACGCTCGCGGATGGTCTGCCGACAGATTGGGC
AGGTCTTGAGTGCAGCGCTGCAGTCGATGCAGGAGGCATGTCCACACTGGAAGACCAGCT
TGATGTGGTTGTCGATGCAGATGGGGCAGGTGATTCGCTCCTCCATCTGGCGGTAGCGAG
ACTGCAGCTGCTCCAGCAGGTTGTGCTGTTCCGAGTTCTCAGTGCCAGGGCTGCAGTCCA
CCTCTGTTTGGTCTGTTAAGAGAGGTCAACAGTATAACTCAGTTTTAGTCAAGTTAg
>NODE_249_length_535_cov_7.127103
CAAACCATTCTATAGAGCTAATCATGTCATAGGTATATTGTAGGAGGGAAAAAAAATAAA
GAGAGGGGAGTTAATGAGTGATTAACAACAGCAATTAAAAGATGAAGAGGAAGGCTGATG
AAAAAAGGGGTGTAATTAAAATATCAGTCCTCTCATTGTCAGAAGTGCGAGTGTCATCCA
TTGTGCACTTATTAAAAAGCTGGGTGGAGGGGAAGGAGCGAACGGCGCTTAATTTCAGCA
GCCCAAAGTGTCTGGTAATCTGCCCATGGATGGAGCTGGAAAAGGCTGTAACTCATGTTT
AAGTGTTGGGGCCGTGTCATTGCAGGTTCACAGTCATGCATTTCTGTGTTGACACCCATC
GGGGCAGGGGATATTTGGCAGTCAGGAGTAATTTAACTTAATTAATGGGATGCATATTTG
ATGGAGGAATAAAATATCCCGGCTCAGCAAAGTGGAAAAGGGGAAAGATTTAGTGGGAGT
TAAAGGTGGAGGGGAGAGTAATTTGTGCATTCAGTTACCGGCTGCTTGAGAGACAGAGAG
GGAGAGAGCAAAAGAGATGAGAGAGAGACAGAGAGAGAGAGAGAGAGAGAGAGTGCGTCA
AGGCTGATAAAGATGGCAACCGGGAGAGAGGAGGAAGCGGAGGGGAGGATGAGAGATGGA
TGgttgacacaaagctgag
>NODE_250_length_383_cov_14.000000
GTGCAAAAAAAAAAAAAAAAAAAGAGGGAAACTAAGTCAGAATGGGAGCAGGCACAACAC
AAACACAGACCAGTGGGACAAAGGAGAAAGAGAAAAACTGTTCAGTTACCTTTCCCAACA
TTCTTTTTGGTAGCTGACGAAGGAGAGGGAATCATAGGTAATTTCAACTCAGCACGATTT
GACTCAGTCAGAAGGTAGTGGGACTTATAGGCATATGAACTTAATATGGTGTCAGTAAGG
TCTTGCACTAACAGCCCTACACAAGACACACAGGAAGAGACGGGGGTGAGCCGCAGTCAA
ACTCGAAATTAGCCAAAATTCACAAAAGAGAAAGAACAAACACATACGCACAGTCTTACG
CACCCACGCACACATAGTTGTAACACAAAAACAAAAAGTAAAACAAATTCGTCCCAACAC
ACAGAGGCCAAACAGTGCACTCAACTTATTGTTACATATTAGATCTAAACTGGCTAAAAG
TCGCAGAAAAGGGTGACAATCCTGTGTTTTCtgcgacttttagccag
>NODE_251_length_524_cov_15.446565
CTAACTCCTCCAAACCTTGCCAGCCCTCACCGCAAGCCTCATACCACCTCGTCTCATTCC
CACATTCCTACAGCCGTCTTTCCTCACCACTCCCACATCCACCCTCCACAGCCCCATCCA
AGCCCACCCTCACCTTCTCAATCCACTCTTGGATCATTTCAATTTGCATCCCAACTGGCC
CCGGGATTCCCTAGCCCTGTTAAAAGGCAGGCTATTTGTTGTGCTCTGCGGTTAATGCCG
CGCAGAGCTTTAAATACCCATATCAAATCTTGGAGGCTCAACAGATTCAGTTTTGCAAAC
CTGTATCGAACAGAGGTTCAATCCGTCAGCTTAGAAGTGTACACTCCTTAAGTTGTGTGA
TAAGGTAAAACCAATCACTGGATTAGGCTCTCTCTGTCAGTGATGGTGTATTTTCAGTGC
ACAGTGTTGCTTTGCTGAAACAGGATAAGCTGATGGAGTAACATTATGGTGCTTGAGATT
TCTTTTTCAATAGGAATATACTATTAATGGATTCCGAAGCCAGTGTGTGATGCTGCTCTT
GCAGTTGTGGATAATGCATTAGCATTAGCTGTGAAAAGCAGTTGGTGCCGGATACCATGA
GCAATcatctctcaaaaccacaaatttgattgtttttatcatgcaaatccagcctactac
ccgataag
>NODE_252_length_342_cov_31.868422
GACTTCCGAAAAAATGCATGTTGTACTATAAAGCTTTAACAGCTTGGATCATGAATCTGT
TACATTGGCTATACGCACATTACATTATGATTACATACATTTCTAAGAATTTGCCCATCA
TTTTTCTCCATAAACCTTAACGTGTTGGATGTGAGTTAATTTGGACTCCTGGATCGCAAT
CTGCCAACCTTAGGGCACCCAAAGTGCCTACTAGCTCCCCTATCAAAACAATCATCAGCT
GAAGGAGGTTATCGTTGAGCTGGGCTATCTGTCACCCGGCCACCGGCAGCCAGCGGGACA
CAAGGGCCATTTAATTAGGCCTACTGCTCCTCTCTGGTGTGAAAGACTCTCAGGCCCCTT
TGATTCCCTGCTGCTCTCCCAGCAGGAAGTGGTTGGTGATAATTGACACAGGATTTCCTT
GTTAACCAGCGGCAGACTCTGTGGATTAAAGTGACAGAGATCTCCAGAAGAAAGTGGAGA
GTAGAt
>NODE_255_length_448_cov_7.042411
TATTACACAAGCAGAAGGGGAAAAAACAAGCCTATCACTCGCATGAAAGCCGAGAGAAAT
GTGTGGGTATATTCTCAACTCCAAAGTCAGGCAGGCGAATGGAGAGAGAGAAAGAGAGGG
AGAGGGAAAAAAAATAATGAGGGCATAATTTTAGAGAACTAATTATTTCTATTTGTCTTT
TGTCACACTTCTCTAATTCTGCGATATTAACACAGTCTGTGTTTATTAATTGCTTTTACA
GTGTTTTGAATCGGGTCCAAGAGGGAACGTGGCTCTTTTCACAGGCAGGCAAGCTACTGG
GACTGTACCTCGCCAGTACTGCCTGGCAACGGTGCACATGCGAATATCTTCCCCCAGTAT
CTCCTCCGGTTCCCTGCCGCTTCCCCACTCGATGTGTTCGGCAAGTTTACACGACCCTGT
GCACAGAGATAAAGTTCTTTGTTGCAAGATTAAACATCAAAACAGTTAAAGTGAAATTAA
AATTAAATGAATGAATGTCACTGAAGCAAAAAAGACTGTAAttaatggatcccttaattg
tcttcataaaatatttgcatgggcataatttgcataatttacatgtattaat
>NODE_256_length_357_cov_1.414566
CTCTTTTAATGTTGTGACTGACCAGTGTATGTATGAGAAATATATAATTGCACTAAGTTA
ATACTGCAGTGACATTACAAATCACATATATTAAACACTCTGTCAGCCACATTTCCAATG
ATTACCATTATTGTTAATTTGACTGGTTTAGATTCTCAGAAGCAGACACTAGAACAGCCT
CCATGCCTCAAAGCAGAGCCATCTTTTGGTTTTTGTAACAAAATCTTTGTCTCTCCATGA
CCACTGACTGTCCCCTCTACCACACTTACTCTAATTGTGGTCCATTTTCTTTTATTTGTC
CCGGTGCTCATCTACTTATCTTTCCCAGTGCTTTCCTCTCATATGACCAATCTGTGGTCA
CACGAATATTGTTCATCCCAACCCACACAAGTGTTACTGTTGATTGCTTGTTATTTCAGt
gatctaagccgcttattctcatgttactgccactcaatcactctgcacacgagaataagc
ggcttagatcactgaaataac
>NODE_257_length_671_cov_6.706409
GTCACCTTAGAGTATTGCAGGCCTGCTGAAGCACTCCACTCCTCGGGAGGAGAATGTCAG
CCCAGGCTCGGGGCAGTTTTGACAAACAGAGTATATATTGATACATGATAAAGTATGCTA
GAAATCACCCGACTGCTGAGGGCTACTATAGTTTTAATATCATCATTTGAATTAACAAGC
ATTCTGTGGAGAAATAATGAGCTTTCATTATTCAGAACATCATCCTTACCCCGGCGGAGA
CTCGCAGGGCTATTAGTGCTTGAGAACTTAATGAAAAGAAGATAAAGAAGGTTTGAGATA
AAAGTTTGAATGGCCACACTCGGTAACCAGAGTTAAAATTTAATGCGGCCCCAGTGGATG
ACGGATGAGCTTCTTATCTGGGGCCTGGGGAATGGGTAGACAGGGGATCCGCTTTGGAAG
GTGCCATTCTGGGGGAGGTGAAGAATGTGCACCCCTCCCGCCTTTTCTGACAGGCCCAGT
GTGCTGTGCCAACCCGGGTGGACCCCCCACCCCACTTGCTCAGTGATTCATGCCAACCCA
TAGATAGCTGTATGTGTCACTGCAAGAGCACTTTCAGATCCCAGACCAAAAACATTGTTG
CTTTGCCAGAATGATATCCCATTAAATTAACTTGGATTTGATTGCAAAATATGTCTGACT
ATCATTGCCCAAAGTTAAGTCTGCTTCACTTCCCTTCTATAAGCTACAGCTACAGTGTAT
TACATAATTAATGATTAGTTATCAACAAGAAAAGATAATTGATGCCCAcgggagttggta
gtttaagtgaagacagatcagcaaaggctagaaaa
>NODE_258_length_211_cov_6.454976
TTCACATATGATAAATATGAAGGCAAAAGTTGTTTCAAGTGACTTTGTGTGATATAATTC
AGTGAACCACTATGTGACAAAAGAGGCCTTTTCAGGGCATGAAAAGCTGTTTCAGAGCAT
GAAAACAGCAATACTGCAGTTTTTTAAAGACAATGTTTCCAACCAGGTTTTGAGTTCACA
ATGTGGTCAGATGTGATAAATATGAAGGCAAATGCTGTTTCAAGTGAACATCTGTCAGGA
AATTCTGTGGACACACCATTTGGTAAAATTGACCTTTTCAGCATGCCAAACGCTGTTTCA
GAGCATGAAAACAGCAATACTGCAGTTTTTTAAAAACAATTTTTCCAACCATGTT
>NODE_259_length_294_cov_5.299320
ACCATAGGGATTTACTTTACATCCAGACTGTAACCACTGCTTTCTGTCTCCCCCCACTCA
CCTCCACCCCCAGTACGCTCTGGAGCGTTTAAAGGTCATGTGTGAAGAGGCCCTGTGCAA
CAGCCTTTCAGTGGAGAATGTGGCAGACACCCTCATCCTGGCTGACTTGCACAGTGCCGA
GCAGCTCAAAGCACAAGCCATAGATTTTATCAACAGGCAAGTATCGCAAAAAGCAAAAAA
AAAAAACTCCAGTGATAAATTCCTGCTGCCATTTCTGTTTACCAGCCCTGAATGCTTACC
TTTTTATCTCCTTGCCATAGGTGCAGTGTCCTGAGACAGCTGGGCTGTAAAGATGGAAAG
AACTGGAATAGCAAGTATGTAATTAGCTGATATATGTGACACAAGATTAATAACACACTC
TTATCTCTTCCCCCAACC
>NODE_260_length_307_cov_5.684039
TCCTGGTTTTGTGGCGGCAGTGATCTGTCATGTGGCTGGGAGGTTGTGCTGTTTGCACTG
ATATCAATTAAAAGTGGATTAACGGGTACATAATGACCTTTAGCAGTAAATTGTGTGTAA
TGTTGCAAGGCAGGATACAGTATAGTCCCCAGATGTCACACCAGGCCCCTGACGTATGAT
GGAGCAGATGTCTTAGCCAGTCCAAATGGCCCTCTAAGACACAAACACACACACAGACAC
GCGCGCACACACACACACTCATATACACACAGGCTCAGGCTGACACGCATGCATAAACAT
GTGTTCACACACATTCCAAATGGTGACACACACGTACATAAACACAAGGAGATGCAGAAA
TGCGCATGTCGTCTGTCTCACTTGCTCCAAATATTTAAATGCTTAATTTTAATGGAAAAC
TGTCATGAACTGATCaccctcggagggcatt
>NODE_261_length_455_cov_17.523077
GTTACTAATTCTTGCTATTTGTAGTTTGAAATAAAGAACAGCGATTTCTTAAAGTGCCTA
TAGATAATGTAGAACCTTCCAAGATCAAACAGTAGGTCCTTATTTGACCTGTATGGTGCA
TTTTTGAGCTTATGCATGTATCCGATGCACTTGGCGTAGTGTCAGTAATTTTGTTGATGG
TATTTTGCTCATCTCTATCAGCTTACACTTTATCGCTCAACTTATCATCAAATATACACC
CATACACTCACATGCATCTGTGCAAGCACGCCGCACACACACATGCACGCACACACGCAT
GCACACATATACTTTCCTCCGTCTGGTGGGGAGTCTGGACTGCTCCGACTGACTGCGCCT
CACTGCCCTTGTGCAGTGGTGTGCCAGTTGTGCCTTCCCCCATCGCTGTGAATGCCACCA
TCTGGTGTGCCACGTGGACATCATAATCTCCCCTTAATTACATTAGCAGTGCAATCAGTT
ACTGCATTACAAGGCCGGGCGAAGAGCTTTTAAATCTTGGAGGAAATCATAAATAATTGC
ACTAAGTACCCAGCGCCAGATGTGCGTGCCAACTTGGCTGGCATGAGATAAATAGTAAc
>NODE_262_length_319_cov_22.777430
ATTGGGAGCTTTGCAGCTCAGATTCCGACTTATTTGATGTTGATGATGAAGTCCCAGGAA
AGCTGTGAAATTCTTGTAAACTAAATGTGCATGCATGCTGTCTTCATTCGTACGCTGGTC
AGAACTGTTACCCGTCAATTTAACCTGCACAGTTTCCCTCTTCTTCTAGGGGAGTATGAA
CGCGCACACACACACATATGTGCACACATGCCCTGAGCTCATTTTTAATCCTCGCAGCTC
ACTGTGAAGGCAGGAGGAAGTTCCAATTAAAATTAAAATAAGCTCTTTTAACGGTCTCTT
AAATTGACAACTGAACAATGATTTTCGAATTGGTATCTGTCAAAGGTCTCGGAAAATCCT
CAGTTGATAAGGCCCAACGCATCCAATTAGTAGCAGAGTAGGGCCTCAGCCAGTAATGAT
TTCCAGGTCCCTTAAGATGTGGCGCGGACACTTATTGCAAATa
>NODE_263_length_349_cov_1.524355
ATTACATCTTCTGTGTATTAAAAGAAAATTCTCCATTGTAGCTCAGTAGCCCCTTTTCAT
TTTCCCTATCAAGATTTTCTAACTCCTTTCTTCTCCCTGCAGCATCTTCTCCTTATGTTC
TACTTTGCTGCATTTAGACAAGTCTCAGGTAGTCTAGGCATCATCTCAATATGTATGACT
TCTCACAATCAAAATAAGACTTTTTAAGCAATTTTATGACATTGAATTTTTGAAATCAAG
TGTTATACTTTTACTGCCTAGAAGCATGCAGGGATACTACATGCGGGTTACAGTCGGGGG
AGACAAGGGAGCAGCACAGGACTGACAGGGAATGGCTGATAGTCGAAGAATGAACAGAAC
ACCACCAGAGCTCAGAGGCCATGAAATAAGCTACAATTAATCTTTGTATGCTTTCTAATT
AAACAGGTTTGAAAATGTATTCATTCAGTTGGATGTTTgtttgttttggatgtttgtttc
tggatgtaaacag
>NODE_264_length_365_cov_22.106850
TTCTCTCCGCTAGCCCTGCAACAAGAAAAGCCGTTTATGGCGACACACAATGTGAAAAGG
GGGCCGATTTAAAAAGGAGAAGAATGCAAGCAAGAACAACAAAAGTCAGTTATAGCAAAG
TCTATGCCTCTCCTCTCCTATCTTCCACCCCCTAGCTTAGCCCACATAATGAGCAGGAAA
AAGCTTTATATTTTGTTCACTGGGTATTCACAGATAATTTGAAGCCATTGTTTCTGCCAC
AGATGGTTCTTTTTAATACAATAACGGTGCTCTTTGTGAATAGCGAGCCCACAATAAAAA
TCTAAAGCGTCCTCCTGAATAACCATTTTGTTCTCTCTTGTATAGGCCGAACAAAAGCGC
CAGTGAGGTAATGGCCTGCCTTATTGAAAGCCTCAGAATGGGGATTTGATAAAGATTTTT
TTCGCTCCTTTTTCTTTTTGCAAAGTACACGGCAATGTCAAAGAGAAACTGACACGGGAT
GAAAAGGAAAAAAAAGGCTCGAAAAAGTG
>NODE_265_length_330_cov_5.533333
GTTGTGAGCTTTTTCTGATGTCCAGGCTTGATCTTTGGGTGGATTCAGAGGGGTGGGGTC
CTCTTTTTCTTTCTGCGGTGGTTTTCAGCCGCCAAGCTCACCCGCTTTTGGCCGGTCAAT
TGTGACACTGTGTGTGTCAGTGAGCAGGGGGTCTCCTGGTAGTTGTGCGTGTGTGTGATA
GTGTGTGTCCGCTTCACACATTGACTGTGAAGCTGCAGCAGTATAACAGCGGCTGCTGCT
CCGGGGTCCCGGCGGTATTGGCCTAGCCCGCAGTCTCTCTTGGCTAACTCATGTTTCATT
CTTTGGCAATTTGCCCTAATGAAGTCCCGCAGGAGCCCCTCAGACCTCTGTTCTCTTTCC
ATATTTAATCATGTTATTTTAATCTGGGGGATGAGCTAACGCCTCTTTCTCCTGCTGTGT
CTGTGTGTGTGTGCGTGTGTGTGTGTTTGTGTGTGTGCGCACGCGGCAGGTCAT
>NODE_266_length_326_cov_7.484663
AATTGTTCGGCCATTTCCACTATGCCCCAAATAAACTTGGATGTTCTCCATCCATCAGCT
GACTACATGGAGAGCTGACCTGTCATAAATTCACTCGGTGGGGATGATGACAGGGCTGGA
GCCAATCTTCATGAAAGAATAAAAAAATGGCACAAGGTTCCCATCCCCCCGCTCCCTGAG
CCCCCTTCCAACCCCAACTCACCCTTCGCCCTCACTACCGGAGCACCCTCGCTCCCTATC
TTCCTGCCTATCTCTCTGTCTCTGCACCTACCAGGCTTTCTCTCTCCCTCTCTTTCTCAC
CCCCTTTTCTCTCCATGGGTAAGCAGGTAATCATGAGCTGTCACAGAAAGGTGACCCATT
AATGTGATGGATACGGTGTGAAAAACAAATGGTGTGAAACGTGTGGATTGCTGTCCTTAC
TGCACCTTGGCCTTTTGTTCTGTCATATCAATATCCACACAGGgcctcat
>NODE_267_length_361_cov_6.254848
ATTTTCTTGCTCTAAAGGGGATCAGAAAACCATGGAAATGACCTGAGAGAGAAAGAAAAT
TATCGAGAAAAAGGAAAAACCGAAAAATACGGCAAGTAAAAAAGATTGAATGATTCAATG
GCTATCGCCTAATGACACCAGCCTCATAATATCTCCCCCCTAAATCCGCCGTTGAGTGTA
GCATTGAAACATTTTGTTTCCCTTTTCTATTGGTCTTCTTGGTGTCGTTGTAGCGTTGTC
ATGGCAGCCCTGCCAATCACTGTCAAGCGTGCCAATCATTAGCCAGTACGTAGCGCGAGG
CTTTCACCACTTGTGCAGCACGCACGGGGGGTTATCAGAGTCTCCGATCTCCACAGCAAC
CCTCCCACCGCACCGCGCGCATCAGGCACAAGCCAATGCTCGCCTATCTGCTGAATGGAA
TGAGCAATTAGAGGGTGGAATATTATTGCGATCTTAACGAGGCTCGTTAAAGCTAAAGAA
GATATGTAGACTGGAGATGCTTAGa
>NODE_271_length_522_cov_5.446360
CTCACCAGACAAACAGCTTCCTCACATCTCATTCCTCTGCTGCCGCGGTTCAGGGGAACG
ATAGGTGCTCTTTTTCCACTTCAATAAGGGGATGAAGCTCAATTAGCATTTCACAAGTCC
CATTTTCCTCCTCTATTGCAACCTTCCCCGCGGAGCCCATGCTTTCTCTGGGGGATTGTC
CTGTTTTGGGCCCTTGTTGCCGTTGGCAGGGTGACAGTATTCGAGTGTGCAAACTTGTGC
TATTGTCCGCGGGCCAGAGGGAGCCATGGAGACCCCATAATATGACACAGGAAAATGTTT
GCTGATGGCAATTCTATGGGCTTTGTCCGACTCTTTCTCCTTCATGACGACTCGATTTAA
GTCTCTAAATGTTTGACTACAAATGCAGGAGTGCTATCCAGCTCCTTTCCCTTTGTCCCG
CGAGGTTTGAATGAGTAATTCAGCCTTTGTGTCGCTCGATTGAGGGGGCAAACAGAAAGA
CAAGATTCTTGAGCGTTCAAGCCCCTTTCCATGGTTATGCACTCTTTAGATCCCCCCCCC
ACCCCAGCTCACCAAATCCTACAGCTGACATCACTCTTGGGGATGCTATGACGGCTATCT
GTGTTTGAAAATTCAACTTTGATGTGGAGTTTGGGAGCACGCATGTTTCAGCAGAATTAC
ACTCAt
>NODE_272_length_312_cov_13.948718
TATGCCTAATTAGGTTTTGCAAAGAAATAATTAGATTCTACAGTGCTTACACTGCCTATA
TTTTCAAATGGCATCTGCAGCAAACACATCATCCTGCGACACTCGTTGCCAATAATCTGC
GGATATATGCGCTACAGTAGCAGTCGGATGTAAGATTTTAAAACATGTTGGGACCAAATA
AGGTGCACTTAAAGCTAAAATAATTATCCGGCGCAAGCTATAGGACAACCTGCACAAGGA
GATTAGTCTGGGCAACTGCGCCCCCTTGTGGTGGGTCTACCACTGCAGCAGGAGAGCGTT
TGGAAAGAATAGCAAATGAAGCTGCACGTTTTATATACGTCTGTCTTTCTTTTTGTCTAA
TTACAATATCAGAAAATTCAACATTATTTATCGAAGCAGCAAAGTGTTGAGACAAAGTGg
aagaagagaagttggtttgttctccaggcatgtggg
>NODE_273_length_517_cov_13.452611
CTAATCTGCATTCATTACTATGCAAACAAAACAATCCAGCCTCATATATTCTTTCAAAGT
CACCTTTAGATTCAGACACTTTTCTCATATAGACGCACTGGCAAGTCAGAATCCTCCTGA
GCACAAAACAAACAGCACATCACGGTCGCATGTAGAGAGCCACACCAGTGAGAGAACAGA
AAAGGGAACATTTCAACAAATAGAGAATAGCATGGCACTGTCACATGGGGAGCACAAAAC
AGCAAATAACAGAGACAAGGTCTGATGGTAGCCCTTGGAGCAGCTGTCATATTAAATAAT
AATGAAGGATCTATTAATATGCAAAGGAAGCAGCAGCCGACTGGCTTAACGCTGTCATGC
CTCTGCATATTGTCAGGATCTTCATCATTAATTAACATGCTAGCTGCCCCATACCTGCGC
CAATGTCAGAACATTCTTACAACAAACACCCCAATGCCTGTGCCCTCCGCAACTAACTCG
TATAATTAAATTAAAATCAGATTAACTTCACATCAGTACACAAAAGACTGACTTTTACGA
CTTTCTCTAGCAGTGATTAAAAAAATAAATAAAATAACCAGAGCTTATCTGTTGTGTTTC
TGTTctcttctctgttagggactgcaccacgggcaacaacaaaaacacactttatttatc
g
>NODE_274_length_402_cov_9.982587
CTTTTCACTTCTCAGGCCAGACGGGACGGTGAGGTCCTCTTTTTTTTCTTTTTACATTTT
AGTCAGATGACATCACCACGTTGAGGCGCACACTCGTCTCAGCATGACTGATGTCCTCGC
TATTTACAGCAAAGTCCCAAAACACTTCAAAGGCATCCTCAAAAACATGCTTGTCCTCTT
CGACATAACTGATTACAGCCAGCCTTGATTGTGTGTGAGGGGCATTTAGTCAGGTAAGCA
TCAGTGAGTAACTATATTAAGCCAATACATCTTGTATTGTAAAAACTACACTCAGTAATG
TCGTGTTCCTAAGTCCTTTAACATGCTTTATTAGGCAGCCTCGAGGTGACCATTATCTAT
CAGCCTGCTCTGCATAGCTCTTAACTAGGACAATGTGGATCTCTTGTAATGCGCCATATG
AAAAAAATCCCTCCCTTAATCTATTTTTCTCCAGATAGACAAACCTTGATGCTGATTAAT
GGTAGTTAAACTCACAAGCACTCCGTCAATGAGATTGCAAATAGATGGTAATGTATTAGA
GTCATa
>NODE_275_length_331_cov_10.265861
TTTACTTTGACAATGTGTTGGTTTGTACAGTCAGTTTTTTTGTAATGTCAGTAACATTTT
CAAAATTACACAAAAGCAACCAATTGTTTGGTTGTCATGGAATATTGGTATGTGTGGCAA
TGTGTTTGTTCTTTGCCAGCCTTGCTGACCTGGTCAAACACCCATTCCTCATCACCATTT
TGACACTTCAAATCCATTTTTAGATGTAACCTCGGGTATGGTGAAAGACCCAGCGGACGT
CTTGGACAGGCAAAAATGCCTTGACGCTCTGGCTGCTCTGCGCCACGCTAAGTGGTTCCA
GGTTCGAAACATCATTTTACTTTCTTATTGTAGCCTTATGAGATGCATTATTTATTTGTT
TATTCATTCATTTGTGTTTTTACACATTTAGTTTTCTTTTTTTTTTAATCAAGAGGAAAA
CTATTACTATTCGAAGCAAAGCAAAAAAATATTCAAGGATGCCATGTGTTAAAAg
>NODE_276_length_422_cov_14.170616
AGACCGTGAGGATGATTTCACATCTCGACCTCAGTGGCTCTTTGGCCTTTTGCTTCAAAT
CTGTACTTCAGATTCACTAATCCGATGTGGGGGGAAACATCCCAGAAAAGGTGATGGAGA
GAGGTAGGTGTGTGTATACCTCTTCATGCTGGATCTGAGGTTTGCTGTGCGTGCCTCGGC
CTGCGTGTGTGTGTGTGTGTGTGCTGTGGAGGAGAGAAAGGAAGGGGGGAGCGAGGCCGT
GCGTGAATGAGGAGGGTGAGGTGGGGGTGTCTAATCCAGTCCCAGTGTGAAACTGTTGAC
ATTTGTTCTTTTTTTCCCTTCATTATGTGACTGGGGCTGTTTTGCGCTGGATTAGCTACA
AATCTCCCATGCAGCACATTCAGCATGCCACTAGTAGTTTAACTTCATTAATAATGGATG
AAGAGATTGTAATCCAGGAGTAAGAGAGCATGCAAGAATACCATACACAGGGAGAGAGAC
CGGCAGGGAGAGAGGGCACCCCTCTTCTAAAATGAGATTTCTCTCTCTCTCTTTTTTTTC
CAGGACAGTCCTGTGATGGTGATAGa
>NODE_277_length_560_cov_14.119643
GTCCCTTAATAAATTAAATTTCTTCACATTAGGGGTTTCTTTTTGTGATGTTTTAGTCAC
ATTATAACACATTCCACAATACAGTTTTTCTGGTGTGGTTTAACTTTTAAGTAATTGTTG
GGTGCTGGGCCGTGCAAAACCATATTAACTGGGAGGTTGAGAGCGTTTGGTGGTTCTCCA
GTGGAGGGGTCCCCCTCCCCTTCCCCCTCCTGCCTGTGGTTTGGGAAGGCTGCCTGTGTT
CCCCCTGGCCGCCTGACAGAACTCCCCTTGGTCAAACTGTACCTTGTCTTCTTATTCCAC
CTGCCAATAGAAACGCTTTCAGTCAACGATCCCCCGGATGTTCTGGACAGGCAGAAATGC
CTAACTGCCTTGGCTTCTCTACGCCACGCTAAGTGGTTCCAGGTTTGGACCTTGTCTTTA
TTTGTCTCTAAAACAGAAGTAGTTTTCAGTTTGGTTTTATGCTGTTTGTTCTTTTGTCTT
TTATTTGGGCGTTCCATGTGTTTTTTCTTTATTTACTCTTTCGAAGTGTACCTTCTGTAG
TAATACTTGACGACTTGGATGTTTGTTTCTTAGGAAACCTTTGTCATTACACTGTTGTAG
AGTTGCTTTGCTCACTTAACAGGTTCTATCGCAGTATCATTTTTAaaaaaaacagtttgc
tgctttttagtccctgagttcattagttttctcactttgctcaa
>NODE_278_length_671_cov_17.017883
ATAACCAGCCTTATCACATACCGACAACAGTGGCTCATCTTATCCTGATTTTGTGAAAAT
TCAGAGCAATGTCAAACTTGTCAACCCATGTTTCCCAAAGCTAATAGCTGTAAGCACTGA
GATCGGCCTGAAAGGGTTAAGGGCATTGTTCGCTTATCATGTGATAGGGACATTTTTTAT
GCAAGAGCGAGCCCTGATTAGAGGGTGAGTTTTAATGACAACTAATTAGCCAACCTCTTT
AGCCTTGGCATAATGATCAAACGAGCTGTCATCGTGTACCTGATACAATGATCCTCTCAC
TCTTGATATGATATTTTATTCCTCTGCAATTATGCAGCCCCCACTGCACCACATGTGTTT
ATTGCCTCAAGCACACATGTCAAATTAAAGAGCAGCTTATGCACCTGATATTTAATTATT
GCCTGCTGCACCACCATGCACAATGGGAAAATGTCAAAGCCAGCAATCTACAGTACTTCA
AGCAGCAATCGGTACGCTGAGATCACCGACTACTCGTGCACATACACCGACACAGAGATA
AGAATTTGAATATTGAATATGAATGGGAACATCTTCCAGCTTGTCTATGCTCAGTTGGCT
CTTTATACATCCCTTTGTCACTGTGATGGGAATTTGGTATTGCTTGCCAAAAGCTCAAAG
CTAATGTTTGCTTACAATATGAAAAAAATAACAAAACATTTTGAGCTATATTGTAAAAAT
GTATGAATCATTATCATGGGATTTAGTAAtgttgatatttattgttttcatacaactgct
accttttccactgagtttcagtctgagttcagaat
>NODE_279_length_540_cov_13.146297
TATGACTTCCCAACAATACGCCACCTTTGATGATAAGGCAACATAATGTCAACTTCATTC
TGAGCTGGCAGTGAATGTGTAATGAACTTAACGTGATCATTAGTGCTGTTAATTATCTTT
CTAATATGAGGACACAGATATGATTATGGAAACTGCATTCGCTGATGAAATAAATCTCTG
GGAGGATTGCACTGAAGCTTGACTGAGGACACAGCCTGCCTATCTGTCTCTATATTCTCA
TTCATTACCTACAGTAGGCTTTAAAACTCTCTTTTTTTTTGTTCAATAAAAGTAGATATC
TGAGAACCAGAAACTATGCTCAACGCTCTGCAGAAATGCATTACTATGGATCCAGTGATT
GAAAAGAGACTCCCCATAAGCTCATGACTTGCCCAATAAAGGTCATAAGTTGATGATCCA
GACATTAATTAAAGACTCACTTGTTTCTTCATGAGGATGGAGGGAAACATGAGCAGACTG
GCTGACCACAGCTGATGATTTGAATAGCATTTTTTTGAACACTCGCTGCATGCTGCAACC
AATTCTGAGTTGCAGCACACTGCAGAGAAGAAGAAAGAAAAtatccctccctcttcttct
ctgcatctcagacggaaaaacaattcatcaccctctctgatagcctgtcaaaggctgata
tgataaagaataacatcaaatgaa
>NODE_281_length_582_cov_15.642612
ATTAGCAATATACTTTTTTTAAAAACTAATACTTACACACACACTGTCAATTATACGTCC
ACTGAAAGGATCATATGATTTAGTTCTGATTGTTCTCTTCTGTAACGTCCAGGATCTGCT
GGCCTGAGATGAACTTGCGATTACAACCTGTTGTAGTCTAGCTGAGCTGAACGCCTCATA
AGTGGAGCTTTTGCTTTTTTATTGATCTCTTTGTTTCTCATAGCTGGAAGGGCACAATAT
TTTCTCCAACCTGAATTCCAGCGAGTACGAGCAGGTGCTGGAGATCATCCGAAAGGCCAT
CATCGCCACGGACCTTGCCCTGTACTTCAACAACCACCACCAGCTGTCGGAGCTGCTCAC
CTCGGGTGTGCTGGACTTTAACAACCACTCGCACAGGTCAGACCATGACTCACACAGGTG
CACAGGTTAGGTCTGGATTCAAACCAGTTCTCATAGCAGTGAATACAGAGAAAAGCAAAC
CTGGCGTGCATGAACAGCACATTGAGTTTCTCCACATGGATATAACGAGGCTTTGCTCCC
CTCCAGGGACCGTGTGATTGGTCTGATGATGACAGCATGTGACCTGTGTTCTGTTACCAA
gcaatggccaatcacacgactcacagccaacgacatctatgctgagttctgggctgaggt
acagtgggatactgttagagcgcaaacagtttcagtgtcatgatcatgcctccagcataa
cagtga
>NODE_282_length_485_cov_9.428866
TATACATCATATGGATCATATAACATTTATAACTGCCCTTGCTTAACAGACTCAAAGGAG
TGGCCCTCCTTCTGCAAAGGACATACTGCTGGACATGACTGGAATAGGGGAAGCTCTGTA
TATGGCATATAGGTTATATCCCATAAGACCAGAAACAAACATGTTTATTCCAGTCATCTC
TTTGGTTAGTCCCTTTGCTTTTAGCCCACATCTGTATGGCAATCATCTCCACCAAAACAC
TGAGCCATTATAATCCCATCCCTCCTGCTCACACACACAGAGTCCCCCAGCCTTAAGGAA
GGCCCGACTTACTCTGATAGGATGTACGGATCCTTTTCTTTGAATCTGAATAAAAGTTAG
ACAGGCCACGCATGCAAAACTCTGTCAGGCAGGCCCGCATGCCCACACCAGCAGCCACAG
AGTCACCAAAAGGTGGAAGAAGGAGGAGGAGAAGAGGGAGGAATTTGTGGTAAATGTAAC
GGAGGGGAAGGAATAGAGTGAGAAGTGTAGGTGAGGATTGAGGGCAAGGAGAGATGAGAG
AGACAGAGAGGTGGGAATGAGAGAGAGAGATGGCGATGTAAGTAGGATAGGATGGTGATG
GAATGGTAAAAGGAGAGAAATTAAGTAAa
>NODE_283_length_370_cov_13.586487
ATTGTACAACAACCTTTGCATAACAACTATTTTTCTCAAGCGTTGCCCGAGGCACTGCGC
ATGCGTGCTGGCTGCTCGCTGTCACTAAGACATTTTTCTTCACGTTGGAAACTGTCACTG
GTGACGTCAATCACAGAGCTCTGACCAATTAGAGCGCAGGGTGATTGTTTAGCTCCACGG
GCTGCAGCGCCTACCATGAATCTCTATTCAGTATCAAAGCGTCCTGCTGCTGCCTCTCAA
CCGAATGGGATTCCATGTAGTCTGCAGATAGACTTAACTTTATAAAGTTTTTTTTTCTTT
ATTTTTCATTGCGATTAAAATATATTTGTCATCATCATTATTATTTTGCCTGCTGTCAAG
TTATTCTAAAATTAGGAAGTAATGAGCGTGGATGCATTGGGAAGCCCCGTGATGGACCCT
ACGTTTTCCAAACGGAACACGGCGCTGAGATTAGTTGACTTGGCAGGGGCTCACCACCAT
CACCAtcatcaccaccatacccctcagagcgtga
>NODE_284_length_635_cov_15.647244
GTCATTAGCTGAATGCAGATATTCTAATTAGCAGCGCAATAACTACGACTTCAGTTTGGG
AGGCTTATTTAAACAGCACACTGAGCTGCTCATAATGGATTCATGCAACGTGGACGTATA
TGGAAAACCACAGATTTGCAGTGCACAGTGTTTGGTACTGTAGGTAGCTCTCTCTGACAG
ATGCAGATCCAAAACCTCAACTGCTTGTATCCTAACCAGCTGATCACAGGGTTAAAGAGA
AGAATGGGCAATGGGCCCCAGTGAAAAATCCTCACCCTCTGGCAGTGCCTCATGGAAATG
CCGCAAACGCTGTACGGATTCAAACGTATCAGGGATTATTAAGAGACCTGAGAACAAGGT
CAAAGACTTGCAGAAGAACACAGAGCAAGTTAAACTTAACTTCCACTTCATCCCCGAGGC
TCTGAAAATACTTAGGAGATAGTTGAGGCAGGCTCTGTTGAAAGCTCCCCCGCCGGCACG
CAAAGCTTTACTTTTGATGTTAATTCCTTGAAAGCTGTTTCTTTAGCTGGGGATTAGTGC
ATGAAGAGCTAGGCTTACCATGCTCTGGCTAATAAAGATGAAACATCTAACACAGGTACT
CGTACATACACTCGCCAGGGAACAGTGCCTATAAAGTTGCCTTAATTATAGAGAACTGAC
TTCGCTTCAGTAACTATAAGAATAGGACGACATTTGTAGTTTGAAAATACTGTGGTATTA
AATGTTGGAAATCCTCTGTATTCTTTGGACACAAGTCATGAGGTAAAATAATGAGtata
>NODE_285_length_480_cov_1.610417
ATGCGCTCTCACTCACAACGACATCAAAAAAATCGTTGCATTCTCAACATCCAGCCAACT
AGGGTTAATAATAGTAACCATCGGCCTAAACCAAACTCAGCTGGCCTTCTTACATATCTG
CACCCACGCCTTCTTTAAAGCCATGCTATTCCTATGCTCGGGCTCCATTATCCACAGCCT
TAATGACGAACAAGACATCCGAAAAATAGGAGGTATACATCACCTCACCCCCTTCACATC
CTCATGTCTAACTATCGGCAGCCTAGCCCTCACAGGCACACCCTTCCTAGCTGGCTTCTT
CTCCAAAGATGCAATTATCGAAGCATTAAACACATCCTACCTCAACGCCTGAGCCCTGAT
TCTTACCCTTCTAGCCACTTCCTTCACCGCCATCTACAGCCTCCGAGTAGTTTTCTTCGT
GTCCATAGGCCACCCCCGATTCAACCCACTATCTCCCATCAACGAAAACAACCCCACTGT
AATCAACCCCATTAAACGTCTTGCCTGAGGAAGCATCATCGCCGGCCTTTTAATTACCTC
TAACATCATCCCCCTGAAAacacccgtaatgtccataccccctatcctaaaactagccac
cctcaccgtgacaattattggagt
>NODE_286_length_675_cov_9.060740
AATTGTCTGCAGCTGGAAGACTCCAATGCTATGTGTGATTTTGCTCATCTCTTTACTGCA
TAATTTCCAGGCAGCTCTGAGTGACAGAGGGTCTCTGCATGTGAGGTTTCCCAGTAGCTT
TATCCTGCTGGTCAGTTCTTCTCGGTCTTGTGCACTTATATAATAATAAAGGCGAATATG
GCTGCTTAGGGTTCCACATTTCCCGATTCAATTTTAATTCAAAAGAGGATGTTACAAATC
TACTTTGCTCATTATCCTCTTTGCCATCTTAATGCGTGGCACTGTAAGTGCAGGTTTGTT
TGCCTCCCTCTCTGAAAAGCGCTGGATTTCAGATGTTAACCTCTTTGGACACCTCCATTA
ATGAGCGTTCAAATGCGGCTCTATGGTAAGGGTTGAGCTTTAAGTAGCACAGAATGAAAA
ATGATTTGTATTGATGCAAATCGTGTGTACGGAGTGAATTATACACAATTACCCATCAAT
ACTGGCCAGTCTTGCCCACCCTCACCAACAAGATGTGGTTAACAGGCAGAAAATAAGATT
GAAATGGTGTGTAAAGAGTTGAAAATGAATTTCAATGCTGCATTTGTCCACAATTACCCC
GTCGTTCACACGTGTTTTATTGGGAGTTTTTTTTTTTCTTCAAATATTTCTCAAAGCAGA
TTGGAAACATTCTTGGTATTACCCTCTTTCTTCAGAGAAGAAAGAATTAAGGATTTTGTG
ACAAAAAAGAGATTTTCTCTCCTGCTGGAGCGACGGAGGATAACATGGAGGCTCACAGCG
TGTTTGATTGTTAATCGTGGCACaggggctttaactgct
>NODE_287_length_571_cov_11.695271
TTTCTTTAATATGGCCCATCATAATAGAAAAGGATCCTATCACTGACCATTCAGTATCTT
TAGAATATCTTAAGAGATAGAGCTGACGTCAGTAGTCATGAGCTGTCACTGTGTGCTTCA
AAGTTCGCCTCTTTTACTCAGTTTTATGCGCATATCTGAGCCCTCAAGCCCTCGATCAGC
ACATCACCTGAGAGAGATACAAGGAAGGAGAGAGAGAGAGTTAGTGAGAATATGGCCCTG
GCTCCTGATCCATAACAGTCATTGCCTGTTACATACATTTCAGAATTCATTCAGGCTATG
AAGATAATCGAGGTAGTCGACAGTTTCCCCTGCAGCCCAATGGATTTATGATAGCACTGT
CAAGAAAATGAGGCAAAATGACACAGTAGCTGACTTTAGCTGCAAATAATGTGATAGGCC
GTACAGTGGTGCAGCAGCAGCTGCTGTCATTGCAGGTAATAGCCTATAAAGAAGCCTGAT
AGCAATACCTGTCATTTCTTAATGGCTGACTTCACTGAAGAGCTTTTGTGGCCTTTAACA
TGAAGATAATAGAAGATACAACAAATTTTACAGCTTTTGCGTTGCATCCATAATTTATCT
CCAGAGGCCCCCACGCAGCAGTAGCACAACAAGGACAACATGCTCCTAGAGGTGTACTGG
AGAGAGATGCAGTATGAGCTGCAGGGGGTTGGAGGCCCCGGCTGTACTTTGCAAt
>NODE_288_length_512_cov_12.859375
GTAACCACAATGCATTGCCCATATGAAGGAAACAAACAAACTGAGAGTGTATTTTGTCTA
CTTGACTAAATCTGGACGCTTGTCTCTTTGTGTTTGCATATACATACATACATATGCAGG
ATGTGCACCCATTTGCTACTTATGTGGTTCACATGTCATGACAGAGGAAGGACACTATCC
TCTGGTATGTTTTGTTGTGCCCTCTGCCTTAATTTGCCTGTTGTAAGTGTGAAGGGGAGC
CAGGGAGATGACATCATGCAGCAGGCAGTGTTTGAAGTGCCAGTCCTGAAGGAACCACTT
ATAGCAATTAGGATATCCTTGAACAAGCGTTTGCGAAACATTGGCTGGTTTTTGGCATTT
GCCTCCCGTTCCTGCCTACTAACTAGCGAGGTTTGATCTCCCATAATTATCTACCCACCG
GCTCCTCACTCCTGACAGCTCTCTCCCTGGAGAGGGCTGAATGCCGGGGCTACTCACTGA
TTGCATCAAAGTGTCAGAAATTGCAACATCAAAAATAATAACTGATATTCCGGCAGCAGG
CTGCTCTTTGAATATTTCCTTTAAAACGCTCTCTAATTTGTGTCTCGCATGGTGCCAATG
TGTGTGTGACTGTGAGGGCTTAAAGCAAATAAAAgcaggggaagtgcattcattat
>NODE_289_length_580_cov_15.429311
TTTCCTTTTGGATGATTAATTGGATGGTACGATGCCCTGAGGCAGCACTTTAATATGACA
CATATAGAAGCACCTTTATTTTGTCTCATAACCATTTCGCATTTGCAGGCATTTTTAAGA
GGAACCTAATAAAATCATCATTTAATTGGTCAGATAACTTGTCACGTAACAATGCTGTTA
CATGCACATATTCTCAGGCAGCCTCATAAATGCCCGCAAAGGTAACTGAATAAACTTCAG
CACTAAACAGCATCATTTCCAAGTGGAGAGACAGTTCCAAACAGAGTTCCACTTTCAGAA
GCCACCCATTACTTGTAGAATGACTTCTTTGTGTAGCTACCTGGGCTCCGGGTTTATTTT
TACCCTCCCTATGTCCCTCCTCATTCTTTAGCAGCTTCAGGAGATGGCGTTAGTTTGGCT
TCATCTCTGACAAAAGATAAATGAGCTCTGGGTCTGTGGTGATCCACTATGGCTGCCAGG
GGGTTCCAAAATAGCAAACTATTTTTCATATGGAGCGAAGTGATATGGAGTGCGATGCAG
CAGGCGCTAACATTTACCATATCATAGTATGCGGGAATACATTTCATTCTTACTTTTTTC
TTTCTTTTACTTTCAACTTTCTCTTCCTTTCGGAAGGGTGAGGGCTGTGGCAATTAAAAT
TGATCAAGTATATGTGGAAAGTCAGTTGGTTAtttacagagtttgtggtttcaaaaaagg
aaac
>NODE_292_length_584_cov_18.054794
ATTACTGCCAATTAGGCTAGGCGGGTAGGCAGATTTGAGAAACCGGGGGGATGTTCAGGC
ATGGGTGGGCATGGAAACAATTTTCAAGGGCTTAGAACGTGACTGGATGAAAAGGTTAAT
GCTTTAGAGTGCAAGGGGATAATAATAAAAGAAGGGGAAGCAGAGCCCTGGTGCTCACCT
CCAGCGATGAGCCTGGCTTCTTCTTCAGCTCCTCGCATTTCCTAAATTTGCAGATCTGGT
GGCCCGTTTTGCGGTTCCGACAACTGCTGCAGACACCACAGTTGATTAGCCGCCTGCAGG
GTGCACAGACCCCACACCTTTTCCTTTTCTTCTTCGCTGGGTTTCCACTGGATGCTGAGG
AATTATTCTGTGGGCAGTCTGCCAGATTGGCAATTTGAAACGCACTGTCTGTAACGGCTG
CTGAGGCTGCGGGGGAGTGAAGGGCTGTCATGACGATGACCCCGGGAGGTAATGAGATGC
CCCCTAAAGCCGGAATAGCGGAAAAAGTTCCAACGCGTTCTGGGAGATTCATTATCTCTG
CTTCAGCAGCGCCGCATTTCAGCTTGTTCATGCATTCTCCTGCTAAAGGTCTGCAGTGTT
CGGGGGATAAGGTAGAGAGGAAATTATTATTTGCCATTTGCAGCGTCTCTGGCGGCACGC
CAGGCTTCCCCGGCCTCTGGGAGTCATTTCTATGCATGCTGGTCCTATTAGGGTTTATTG
CCGCTGAt
>NODE_293_length_349_cov_7.363897
AACAGGAGAGCACACCCAGGAAGGCGATCACCTTGCAGGTCAGTGTGCCGTAGGTCCAGG
CAGATCCATTCTTGACCGAGGTGAAGACAAAGGGGAAGCAGATGGCGGAGCGCAGGATAT
CAGAGGCGCACAGATCCAGCAGGAAATAGTAGGGCGCTCGGTGCAGGCTCTTGTCTTTGA
CCAGCAGGATGGAGATCAGGAGGTTTCCGACCACGCCGACTCCGATGATGAAACCCAGAG
AGGTCAGTTTGAGGAACGTGGCGAGAGGAGAGACATTCTGCAAGATGGTGTGGTCCCCTG
CATGGCTATAGTTCGCCATAGATGGAGGAGGGATCATAAAGATAGCGGAACAGCTTCAGC
CAAGTATCATGATCTAGAGGTGGCAGGGGGAGGCGTTAGATCCATTTGGCGGTGTGCTTT
GAAGAGGTTTCCAGGCATGTAGGCAACCTCTCCTCTAAGGCATCCTTTGTTCCTTTGTCT
CATCACACctaaa
>NODE_294_length_302_cov_1.701987
CTGACTACTTCAGAGAAAAGAAGCACTGAAGAACAGAAATGTCTCTCTTCTTCAAAAAGT
GGTCATCACGTTTCAAAGCAACAGTTCAGATTGCAAAAAAAATCTCTATGAAATTGTCCA
AAATGGCACTTGTGTACAGTCTGTGTTTAAGTCTTTACATGAGATCTCACCACGATGCAG
AAAATCCAACTGAGATCCTTTAATCATACAAGAAAATTGAGGATCATCACAGGGGACGCT
CTGTGTACCTTGATTCTGAGCCAGTTTAAGCAGCTTGAATTGGGTGACTTGCTGGTGAAG
TCTGGCCAGTCTGGGACTTTGGCAGCCCTGCATAGTCACTGATGCCTGTGACCGGTAGGG
GGACGAGCTGCGTGACGGTACACCAGACTCCCAACGAGGGGAAGATGAAGCCTCAgtttt
atgtcctggagtgaagttgtcagcat
>NODE_297_length_369_cov_15.956639
GTAACTGTTGCTTTATGTTTCAAACTTTGGGGCTGTAGGATAGAGACAACATGTCAGCAA
GTGGACAGCTGAAACTAGGGGCTGCATGGACCCCGTGTCAGTGTCCCCCTCTTCTCTGGC
CACACAGTCTTAAAGAAACCAATACGCACAGATGGAACAAACTGATCACAACAGAAAACT
TTCTCCCTGTCCATCGCTGCTCCCCCCTGCTCCCGCCTTCAGCCCATACCTGGCCTGAAT
ACCATTAGACCTAATAGAGCACGGTGTGAGGGACAGCCAATCATGATGGCGTCCCGTCAG
TGACACCGACATGTATCTTGGTGCTCATTATCATCCTTGAACAGCGCCAATTTACATCTG
ATGCTCTGACTAATTCTGCTCCAGTGTTGTCAAGAGGCATAGGAAGTGGCCTGGCCGTGA
TGACAGCGCGGCTGTCAGGAGCCCGTGGATGGAGGATTCCTCGGGGCATGATTTAATGCC
CATGTCAAGCCCCGCTGTCAGCCTCTCTCTCTC
>NODE_298_length_508_cov_12.096457
AGTGTGAATTACACAGCGTCATCACCACAATGTACAGCCGACAGTATGTGTTAATAATAT
GTGATGATAACCTATAAAATGGTGACAGAAAATGGGGTTCATTCAGAGGCACAGAGACTG
GCAAACAGATAAAAAAGGAAATGTGTGGCATTAATTCCAGGCCTCTATTTATCCCATTTC
CTATACTCTCTTTATGTATCTAATATTTCTAATTTACCACCGTCCAGGAAAAGTGACACA
AGAAGCCATAAATTCCCTTCTAATTCCAAATAATTCCGATTACATGGACGAGTAGTTTTC
AATCAGAAAGATAATCTGGATGATAGATGGTGGGATAATTGGCTGTCTCTGCCACGTAAA
TATTGTGTCGTTCTATTAATCTTGCCGAATGAAGTGTCAAGCTGTCACTCATTCGTCAAA
CTGAATTAGGAAATATAACGAATAAATAAATGCACGCGGGTGGCAGTGGAAATGTGTGTT
TCCGCGTGTGTTTCTTGTGTGTATGTGTTTGTGTGCGAGATATGAGATGGTGAGAGGAGA
GCAGAGCGTTGCAGGGGTCCTGGGTCGAGGAAGGAGACGGGTACAGAAGAGGAGAGAGAG
AGGAACGTGGTGGCCGACGTGTTTTAGTGAattttttttttttttaagtaag
>NODE_299_length_369_cov_19.951220
TTTAGCAGTCATAATGATGTCCATTTGTGAAATGTGTATCAAATCAAAAAATGAGGAAAA
AAAAAGTAAAAAAAATAATAAATCCGTAGATGCACTTATTGTACATGTGGCTAGGTTTAG
TAGGTTTGACTTCAAGTTCTGACTGCCTTACGATGTTCGGGCAGGTGGTTCTGAAAGACA
TAGAAAAGACGTTTGGGAGAAGACGTAATGAAAAACAATAAAAGGATTGTAGAATAATAT
TGAACAATTCTGAAATTGCAGTTCTTTTGATGCTTGTGATTATTGCAGATGTACTTTAGA
GAAATTTCATTGAAAAGATATGACTCTGATGTTAATTCTGTAGAATAGCAATGTATACCA
AATGTAATCTTTCCAATGCTATGAAGAATTTATACATGAAATTGATATGCAATAAAACCT
GTGTGCTTTTTAAATGAGACGGCTACTGTGCATTTGTGAGCTGTGAGCGCCTGAAACTGA
TCCCTGAACAGTAAACGCAGAAGAAAAGTCATa
>NODE_300_length_460_cov_16.126087
TTTTGCAGTGACTGGCTTTCTGTAAAGTCTGAGTCTCGTGGTGAGTACAGCATTTGTCAG
CCTTCCCCCCCACCATTGTTCCTGCATGCCTGCAGTGAGAGTGAGGGTGGGGGGCGTGAG
GAAGTCTTGACTTTTTTTTGAGGGGGGAGTTATTTTGATTGTCTTTACCTATCAGGTGTA
AATTTCCAGGCACTCAGTTCATTTTGGGCCTGCTCCAGTTTGTCTTTAGTCTGTTCCAGT
TCAGCCTTCATTTTGAGGAAAAACAAGTTGATGGCCGGATCCACCATGGATGACCGCAGT
TGGGCCGCGCTCGGCTGCTGGACTTGCTTGAGGTACTGGATCTGGGTCTGCAGGATACAA
CAAACACGTGTGAGTGATGGGTTATGATGAAGAAGTGTTCTGTGATTGATTAAAGTACCA
AAACTAATCCTTAAATTCGACTCGAGTTGCCAGTTTCACAAAAAAAATCTATAAAATCTA
AAATAATCATATCCAAGTTGTATTATACAGTCATTTGATCTCAATTATTAATCTGAATCT
CCAAATCAAAGAAATTTTGAGCAATTTCTGCATGTTGCCTTTTTATATTATATAGTTAAG
CAat
>NODE_301_length_436_cov_8.772936
ATTACTACCTATGTATTATTTATTTTGCTCCAGAGAGACAAATTGTCATGGTGCTCCCTG
GACGATATTCGTGTTTTCCTCTCCTCCCTCCCGCCTTTCTGTCCTCCTTTCCAGGCCTGG
AAGAAGAGAGAAGACCATAGTTTTGGGAAGAGGGACAGGGCGAGAGCAGGGGGAGAATGG
TGGGGGCAGCAGTGATCTGCAAATCATTTATTTACGTTTGGCATCTGCATAATGAGGCAG
GGAGCCAATAGCAGCCCTGGCTGGCTGGAGACAGGGTGGCATGCCTTCAGTTTTAATGGG
CACACTGAAGAAACTTCCAATCCTTCTTGACATTTCTCATAGCGAAATAAACGTGCTCTG
GGTCAGAGTGTCTATTAGGAAGATAAGAGACGAACAAGTCAATTATACTTCAATGACTGC
ATAGCCAGGGGACCTCATTAACATGATCAGGGAGGTCCATGCTGCAGCAGCCCTCTCCTG
TGTGTAGCTCCTGATTAAGTTGTGGAAGAATGACATGGCCTTTTTTTTGCCTGCTTCATG
TACAAAAAAGGCAAAAAACCCAACACAAAGACGTAACTAt
>NODE_302_length_452_cov_17.329645
TATCACTATACATAATATCATTATATGTGTAAATGTATCCAATTTAGATGTGTTTTACAT
CAAAAAATTGACATATTTTTATTGATTTTACTGCAATTTCTGTGCATTTGAGCCAAATTG
TTATGTGTACAAAAGCTATATTGTGTATTTTATTAAATTAATATATAGTTGTGTTGCAAT
ATACATGGGCTTATATTGTATTTGGCAAAAGTTGCCTTAGTAGCTGTCGAACTCTGTGAG
TTTGCTTTAGTTTGGGTTTTTTTGTTGGTGTTTTTTTTCATCTCTATTCTGCATCTTTGC
AGGCTGGCTTCAGTGCTTTTGAGATGTCGCCTCTTTTTACCCTGAGATCCAGCTGGATCA
AATACAATAACTGTTGAAAGCTTAATGAGCCAGCTGATCTAGAATACAATTCAAACCAAC
GACAAAAAGCAACAACCACAAGATAACAGTTTGAATATTTTTACTGAGCAGATTTTTACA
GGGCAGCTATTTTCTTTAACAATAActagtatgcgtagtttgtgttcattatgtttttac
tttctttccaaaaaagaaacctgccatatggaaagtggagtggtttccttggtgat
>NODE_303_length_145_cov_10.717241
TCCCGAGTCTCTACGACGTCAGGAAGTGGGAGTAACCTGTGATTTTTTGCTGTATCTCGG
GACGGAAAGGTCGTAGAGACTCGGGACTGAGACCGGCGTCTTCGGCATAGCCAAATTAGG
TGGGGCAGGTGGCATTTCCAGGTGCCTAGCACGTCTGGTTCCGGAGATATTGGCCAAAAC
CTTCTCCCATTCACTGACAATGGGACGTGCAAAACGCAGCCAGTGTCATAGTGCTGAGGC
CAAGACAAGTTCCCGTAGAAGGCCTTTGAGAGCGCGTTTCAGACCGCTC
>NODE_304_length_380_cov_16.810526
CTGACTATATACGTTAACAGAAATAGACATTATGTTTATGACCTAATGTTTAAATGGGAT
TATCTCTCAGAATATTATTAATAGCATGAATGAGGCATTATTTCACAGCATTTGTATGCA
TGATTGAAAAAAATCTAAGAGGTTTCAAGCATGGGAGGAATTTTTACATTTGGGAGGGAG
GATGCAATCAGTAGCTTGGGACTTGCAGAGGCCTCCTCGGGTGACAAATTGAAAGTGTCT
CGGTCTAGTTTATAGCCCTGATCAGGTCAAACGAAAAATATTGGAGGTCTGGGTGAGGAG
ACAGGCCCGCCTGGTGCAGATAAATGGACTGATCATTTCTTATTGAGAAACAATTCCTAA
AAGGTAGTTTACTGTGTGACTGGGGAAGCGGCGAGCGGAGAGCAGAACACGCACCCACTG
CTCCCTCCCTGACCCTTCCTCCACTGCCGGAATTAAATGGATAGAGAGAACGCGTGTTTC
TGATGGCACTCCTCCGCCAGAGAGACACTCCATTTGTTATGAAG
>NODE_305_length_300_cov_16.510000
ATATCCTCCCAGTATCCAAACATTTCCTTTAAAAGTAACTGGCACATTGGGGCCCATAAA
TTAGAACTGAATGCTGCTCAAGATGTCTGGCTTCCAATAAGACCGTACCCAGAGCAATAA
ACTTTGACATTGCTGCTTGAAAAATGCCTGCCCTTTTTCATTGTCAAGTGTTACAAATTG
ATGAAATGAGTTCATCGATGTTCCCTGGTCATTATCTCTCCAGTGGCACTTTGTTTTACA
GACAGTGGGAAAAGGGACAGTGCAGATTAGAGGCCCAGGCACAGTTTATCAAACAAAATC
TAATATCATCCATAAGAGAGGAATCTGGAAATCAATACTTCATTACTAAATTGTTAGTGG
GGATGAAGAGTAATTGTGTGAGTTCAGAGATGTGTCTCGGCGGCCGGGGCATAGGAAGTT
CAATGTCACCCGGGAAGTGATAAG
>NODE_306_length_465_cov_16.638710
TTATATCCACTACCGAAGCTGGGAACTGAGAGTGCTGTAGATGTCATTGATGATAATGCA
ATAAAAAGCATTTTGGGGGTATCTCCACCTCTGCACTTAGCCTCTTGGCAGTGGTTTGAT
CAAGACAGAATAAGCTTGTGACTTTTCAATTCCAGCCATAATTTGTTTCGATATTACATC
TCCTGGATAGAGCAAGTGATGGAATTTTTCCTATCCGAGACAGAGGCAGTGGGGAAGCTG
ACGATGTCCCATAATAGGTTATCACCAACCATATCTTTTGCAAAATAGAAACCCAACACA
TGTACATCTGTGGCCTAGTGTCAGAGCCTTAAATATACATCAGAAATGCATTAAATTTGC
TGATTGCTATTCTTTTCCAACAGCGTGTCAAGCCCCAAATTTATTTTTGTTTCGTGGCTT
CCCGATTACTTTGAATTGCCAGCAGTCTCTCCTGACATTGACAGCTTTGAAGGAAGTGAC
AACATTAAATTTATTTTCTGCGTGCATATGTGTGTGTGAGCGTCTACGACCGGACGATGT
ACCCGTGTTTTCTCTTAGATTGTTTGAGGTCCATTGCAGAGAGCCCAGCCCTTTCATATT
GTATGTAat
>NODE_307_length_513_cov_14.711501
ATTTGCATTTTAGAAGTTCGTCTGTGTGCGGTAGAAAATCTAGAACAATTGTTGGCCTGT
CACTTCAGCTTTATCTTAAAAAACTTACAAAGGTTTTCCTCCTTGCCATACACGGCTGCT
TGGGTAATGCTGCCTCCTGTGTCTGCAGACGTATTTTTCTAAAGGTGTGTGTGGCACATC
TGTGCAGCTATTGTTTATTCATGGAGTAAACCCTTTGAAATGTGTTAAGATACTTCCCAC
TCATTATAAAAATCCTGCCACCCATGGATTAGGACTTTGATGTCACCAATCCTGCTTCAA
AGGCTTCTTTCACTGCTATTAATCACAGTTTAGCCTCTGAAGATATAGCCAGAGAAAACA
TTTGGACATCTTGTGCAGAAACTTTGAAATGTTCAGACTGTCTTGCATATGCTATGTTCA
TATCCTTTCCGCTGTGTGTGGGGCTGTTGGACTGCTGTGCACGCAGCTGCACTCTTGAGT
CCATGGGATTCAGCTCAGATTTAGGCTCCTTCTGAACTGTCTTTTATACTGCTGTATGAA
CACTAACACATTAGTGCAATGTTCACTTTGTTTTCCATTTTTCTCAAATAAGGAAAAAGA
ACATTACCCACAGAGTGTTTATTGCAACTTAGTGTTTAATAGTTTACTATCAATAAt
>NODE_308_length_674_cov_5.032641
GTTTTAGCCGCATGCATGAGTAAATTAAAACAATTCAGTGCAATTGCACACAATTTCGCA
CGCCGATTCTTAGGCCCAGTGTGGTTAACTTTCATGGTGGGATGTAAAAATATGCAATCT
CATCCTTTATCGGACATAAACAGTTGCAGCCAACCAGCAGGGGGCCTTTGTTCTTTGCAG
TAGCCACCTATTTTTGTAGAAAATCAACCATCCACATTACGGCCTAACCTAGCCCTTTGT
GTGGGGGATAGAGGTTGAACGGTGGTGAGCAGGGCGGCTGGAGGAGGGAGGGCTGGGAGC
GAATTCTTGTCCAAACATTCTGCACGCGGATTTGTATTCATTGCACCCCTGCTGCTATTG
ATATCATTACGCAGGGTGCTCATGCTGTGAGGAAGGGGGCTGGGACTGGCAACGGGGAGG
TCATGGAGCCGCAGGCCCTAACGAGAAGTGACACTGGCTCCAGGTCGGCCAAGCATCCAC
CGGATTTCAATGGGAGCCGCACTTTCCCAGTCAGCGCATTAGATCAAAGATCATTACCTG
CTAATCAAAACACATGAACATAAGGGCTTCCCTTCTTCCACTCTTCTTTTGCTTCTCTTT
AGCTGAGCTGAGGCTTAGGAGGAGATGCACCGGGAGATGAAGGAGGAGACGGCACCAGCT
ACTGAACTGGATAGACCTCCATTGCCCCATGAACATTGGAAGACACCAACTCCTTTACTT
TCTGGACTCATTCCAGAAATCTTCCTGCAGCCTTCACCAGCTATTAACCAACTTTACAAG
AAATATGCTATAATATATGCTAAATCAGAACAAGTTac
>NODE_309_length_562_cov_10.770463
GTGTCACTAAAGGTTACCATAATGCCTACATAGTGTCTGCGCCTCAGAGCCATTCAAAGT
TCATCTGCTTTTCTCCAGGGAGAAATTTGTAGTCATACAGTACGAAAAAAGACAGTGATA
AAAAGACGATACTGCCTCGGCTCATTAAAATGTATGTGGCATCTTACTCTTTAGTGAAAG
CCTTTTCTTGTCTGTGTATGTGTGTGAACCCAAAAAGAAGCAAATCAATGTAAGAGAATC
TGATTGATATTCACTTCAGAGGGTGGAAGTGGGAGAGCCTGGGCTCACCATGGCACTCTG
TGGGCTTTTGTTCCTGGCAGGTTGGACAGGCCTTCACTGTGAGGATGACATTAATGAGTG
CCTTCCACAGCCCTGCAACCAGGGGATATGCATTCAGAATGATCCAGGCTACGGCTACAC
CTGTTTCTGTCGTCCTGGATTTGTGGTGAGGCTCCCCACCTTATTTCCCTTATCCACCTG
TTTTTTGTCTTTTCTAGCTAACCTTTATCCTCTTGCACCCTTGATGCTTCTGTGGCACTA
ATTAGCTGAATTGTTAAGATGTCTGATCACCTTTTTCATTGTTGCTTATGGTCTAATCTA
AGTCTCTTTATCGTAGCAGGAAAATGGGAGGCTTCTAAGATGTGACATTTTCCGTATTTG
TTCCGACCTTATAAGAACAActtccgccccaaaagttaaccagaat
>NODE_310_length_290_cov_7.989655
ATAACCCAGACTATGAGATAAAGCATATTTTTTTTAAAGTGCCACTTTATTACAAAAGTA
TAAACTTGACTGACATTTCATGAATAGTAATCTTGATATAAAACATTACAATCTTTTGCA
CTTAGCACTTAATTACACGCTTTTGAGTACAAGACCCTGTAGTCTGAATAGCAAACACAC
AACATTAGCTGCCACATTTAACTTAGCAGGGCTTTCCAAGAACACACCGTAGCTTCATGG
CTTCAAAAAACAAGAAACAGAATACACTGAAATTTTTACATTGCAGCTTGTTTGCAGTTT
TGTGTCACAAGATAAGTCATTCCAAAACACAATTGAACATAatagaaaaagatagatttt
cttgacactgatgatatatttattatttctttctcttttgtcatgtacatacacgttgca
tcaacatacagtat
>NODE_311_length_320_cov_3.612500
ATAATACCTCTCAGGAATAGCGCCACCTGCTGGAAACAGGAAGTAGCATGTACATGCTCC
GATCGGCTCCAAACTTTGCGTGCGCATCATACACGGCAAAATAATTGATATTTGACGGTA
GATACACACATCAGTGACTAAATGGCTCAATAGCGCCACCTGTCACATATGGAAAAATGG
GCCCTGGCGTCACTTTTCACCTGCACCTCCAAAATTCAACGCACATATGCGGCGTGCCTA
GATACACCTCACAACCACATATAAGCATGCCAAAAATACAAGTGACTGTCCGCCATCTTG
ATTAAAAAAAGGCGTTTTTTTTCACAACTTTTGGCGGGTCAAAATAGCCTTAACATGGGC
CGATCGGCCTCAAACTTTACACGTTGCATCGCAGTCAGGCGCTGATCTAAGCCACATGAC
GATAATGACTctcggtcgtagcgtcacctgctggaaacaggaag
>NODE_312_length_416_cov_5.180288
CTTCCTCCCATTCAGAGGCACGCACGCACTCGCTGTCTGAGTTCTTGCATAGAACACTCT
GAGACATTCCATTTGCATGCCCGCCCCATCAAGCTGGATGCACTCAGACTGGTAATAAAA
GGCATTGACCCCCTTAACCTTTATGAATTACAATTTGTGCCTGCAGCACGTCCTGTCAGA
GGCCTCAGAAAAGCAGGCACCTCAGCCGGGGTGTGTGCGTGTTGTTTTGCAGTTGTTAAG
GAGAGGGGAAAAGGTTTTTACAGCTCCTCGTCGGAGCTCCTGACAAGCAGGGAGGAGGCG
GTCTGACAGCAGAAGCAGGGTAGGGAGGGACTGCAGCGCTGCTGATGGCTCCATGCTAAT
CTCTATCCCTGGATGCTGCACGAAACTACTGAAGCTCCTTTCTTTGTCAGGACCAGGGAT
ACACAGTCTGTAGGGCTACAGTTCATCTGAGTTCTACCTCTGATCTCTTCCTCCTCCATA
GCGAAGTAAACCTTTCGAAATCTGTGTGTGTGGACCAGAAAATTAGGTCTACGTGCAAGA
TAAgaacacttgttgattag
>NODE_313_length_440_cov_11.493182
GTGTGTTATCTTGGGTAATAAACCATTTATTAGGTGTTTATATACCGATTGGATCGGCTT
GCCCTGCATATTTAAGTGTGCCTATGATAGGAAGTGATGAGTTGTTAGTGTTTTATGACA
TTTTTCCTTTGAGTATCCCCTGAAACACGGGCCCCCACAGCACAGCAGCTGGTAGCTCAG
CCCCTGACAAAGCTGTTAATGTTCTGCAAAGAATGTGCAAATTGCAGAAACGAGTCCAAG
TGTGGGCAGAAAACACTTCTGGTACTTAGAACCAGTGATGGAACAAATTTGGTCAAATTG
GTAAAGTGCCCAAAGGGAGGAGGGAGATGTTCCACGGAAAACCAATTCCAAGCTTGGGTG
AGCTCAGGATTGTTTGGAAACTCTCCAATCTGGGGGCCTGCATTGAATTGCGTGTCAGGC
AGAGACTGTTAAATAAGATTAGAATAAGGACCAAGAGAGCAGCACAGGTACCTCACAGGA
TGGCTGTGTAATGTCGAATCACAGTTACTCTTTAACAGCCATACATCAGCTGCGGCAGCG
TTGGAAAAATGTAAcatgaggtggcatgtaaactcactggacag
>NODE_314_length_659_cov_11.094082
CTAACTTTTTAATTGTTCTGATATGCAATCGCTGAATGACAATAAAAAAATAGGAGCAGG
GCCACTTTAAAAGCTTTATCTCTCCTGCTTTGTGCCCAAAGTGTCATGTCCATAACAGCA
CCACCTGATCTACAGAGTAAAATAACCGCTAAGGCTTATTGTTTGGACAATATTGGAGCC
CACCCCACCCCGCCCCGCTTCCCCCCGCTGCTTCCCTCTCCTCTCCCTTGATTCATTTCA
CCCACTGTCCTCGGCTGCTGGAAAATGGCGTTAATTTTTTTATTACCTGTTTGACTCTCC
AGCCTTATTACTGTAGCCCCTTAATGTTCTCTGTAACCGTGGAAACCAGATGAATAAATG
TCCGCCAAAGAAAATGAGATGATTAAACAGGTCACCCTTGCAAAACAAATTCGCTTGGTC
GAGCGCAATTTGTGTACCAAGCGGCTGTCTTAACAGTTTGCTAACAAGGGGATTGTTTGC
CAGACTAACTGACAGAGAAAGGGAGGGCAGGTTGAGGGGGGGAAATGAAGATATCTGGGG
AAAAGGATATGATTGAAGAGATAATATTTTAGATCACCGCGCTGTTTTGTCTCTTTATTT
TTCATAACAACATGCAAAAAGGTTTCAACTTGGCCCTTTCTTTATTGCCCGTTCTTTAAA
TATTAGAGACACACAGGAAAGCTCTTTTTTTCTGGCTACTGTATGTTTTACCAGCATTTA
CAAGTAAgtttaaagcagccatccatattattgtcagaggcatttggtctgtgatcatca
gcaagtgcagcagcaaatagaat
>NODE_315_length_527_cov_10.273245
CTTCATTTAAAGAAATGAAGCGTTTATATTAACCACAATGAAGACAAACTAGTACAGTGT
CTGCTCTTTCCTGTGAAAGTGATCACATCTTTATGGCTCCCGTCACTGCTCTTTACAGAT
CTGTTTCCCAGAGGTATTTGATGTAGAGAGCCAAAGCAGGAGGAAGTGTGGGTCTGCAGC
CCGCATGTTAACAATGGCTCTCCTCAGACCCCCCGGCCCAGGCCCAGCCAGTCATGAAAC
ACCATGGAGATGTTATTGACCTCAAGGTTAACTCTCCTCAGGTAAGCCTGGGAGATAATG
GACAAAGAGCAGTTCTTTTACAGGTGGAGTGACACGGCATATCCGCGCTGCGCAACTCCT
CTCGCATTGACAGATTTTCTAATTCACTGCAGATTCCCATAAAACTGGGTGGCCAGGGCC
AGCTCTAGCCAACAGAGGGCCCATTCATGCTGGGTGGGATAGGGGGCCTGGCCAAATTAA
CCTGGATTAATTTAAAGGAGCAAAGGGTCTTTACATCCGAATAAAATGAAGATCAATAAA
TTAAATGTCCAGGTCAGGATGTCAAGTTGCAGCGATGATCGACTTGCATACAGAAAGTTA
CGTTCTTTGGCTCAGGCCTGTCTCAAGACAAAAagaagaaaaaaaacaaaacgggagaga
gagatccttaa
>NODE_316_length_512_cov_10.638672
TGCACTTTTTTTTAAGTCACTTAATTAATTGATCAAAAATGGCTTCTCCCTCCACCCCAG
TAATCTTCCTACAGTTCCTCAAATGATTGAAAACCTAAAGACACACAGGAAAGCTGCAGT
AATAATTAAGAAAACAGTACAACACCAGTAGAAGCTGTAATACACTGTAACAACACTAAT
GCTGTCGCTACAAAAATATTGTATTATGATGACAGTAGATGTGAGAGCAAACATATAATG
CCAGGAGCTTCTTCATTACATAGACAGAAAAAGTTGCCACCGTTTCAATGGAAACAAACA
TTGCTTTGGGCCCCTTTGTAAACAGCACACAGCTGCTATTTCGAGTGATGGGAGCTCCAC
CTTGTCACAACAATTCCCTTAAAGAGGAACAGTTTAATGTCAACAATATTTTCTCCATCT
GCCTGCTCATGAAAACCTTCCAATCCACAGGGAAAATGTTTCTCCCATTCCAAAAGGAAA
AGCACAATAGAGGAAGATGAACTGCTAACATCAAGCGCGGATCGCAGTCAAAGGCGCAGT
ATTAGCCTGCTGCAATGAGAGCGTTTGGTGGCACACATCCATCTGTTCACTTTTGCATTT
TTCAAAGAGGTGTCATGCCTTCCGTTATTCAGAAATTTCTATGCAATTTTCACAAg
>NODE_317_length_317_cov_9.526814
TTTTCCCGCACCCTCGGGACACCAAAAGTCTGGTGGTGGTGGGGGTGTGGAGGGCTGTTT
TATTTTTATTTTGAGTGTTTAATGTATTAAAAGGGGCCGGGGTAATGAATTATAATCTTT
AATGCAGAAACCGATCGATACCACCCAGAGAATAAATCAGCTTTTACTGAGAGCGTCAAA
GCCCCTTAATACACTAGGGGAGAGAAAGGGAGTGCATGGGGAGGAGGAGGAGGGAGGGAG
GAAGGAAGGGAGGAGGGGAGCAGCAGGGACAAACTGCGAGCAGGAAGGATCCCGAATGAA
GCAGAGAGAGAGAGAGGTGAGGATGATGAAATAAAGGAGAAGGGGAAGTAAGAGGTAAAA
AAAGAAGGGATGGAGGGATGGATGCAGTCAGACGGGGGGAAGTTATAGATGAACAGACTC
ACCTTTGGGGTAACCTCATTGAGTAAaagcctcggtgaaag
>NODE_318_length_429_cov_11.645688
CACTTTCTGCACTTGCACTTTTAGAAAAGCTCAGTAGACATAAAATGGTTCTATTTATTT
AGTTTTCAGTCTAGCTTTGCACCTCTGGACAGATCAATAAAGTTGTTTTAAGTAGGTTTG
GCATGCTGGAGCTGAGAGAAACTGGGTGCAACTGCTCCTGGAAAGGGTCTACAGGGGGAG
CAGCATAGGCTGAAAAAGTGGAGATCATAGCAGACCTCAGCCAGAACACGGGACAGGTTG
ATTTCATGCCCCAATGCAGCGGCAGTAATTGCACCCAGACCCGTTTTATTGCGAGTTGAT
TTTAAGGAGGGATGAATGGAGAAACATTCTGTAAAGTGTTTATTTTGGGGGATGACCTTT
ATTAACCCATTTTCCAGGCAGGTTCCCCTGAGGTGATCTGGCTCAGTGCTAGATTAACCC
TCGCAGGCCCATGGTAGCCAGGCTGCTCCCTATCATAGAGTTTCAGGAAGCAGAGAATGA
CAGTAAAATTGGACTGGCAACATGTGTGCAAACCCCCACACACCACTTTTGAGACATGAG
CTACTCACCCACCCTTGACACACAAGTAGGGAg
>NODE_319_length_459_cov_22.840960
CACACACACACACATACTCACACACACTTTCCACTGCCTGGCTATTAGGCACCAAGAACA
GGAGGAAAACTATTTGAAAGTGAATTTTAGATTTCCGGTCGTGGAGCTCTGCCTGGGAGT
GGCAGCCGAGCAGAGGCGCAAGCAGTGCGCGCACACACAGACACCTCATACACCTCAGTG
TTTCAGCTCCAGTTGCTCTCGCACACAGCATGGATGATCAAAAGAGGCCAACGGCTGCCG
ACCATTATGCCAATGACACTTTGAGTAAGAGTCCAGAGAGCGCAGCGACATGACAGCCAT
TAGGGATTGAAAGTGGGACTTTAAAGGAGGGCTGAAGGATAACTGTCAGTGCAGAATCAA
AGGCAGAAAGTGAAATCTTCATAATGTATTGCACTGGAAAATTCCTGCTCTAGCTGTCTC
TCTAAACCACTCGCTCAAAAGTATCCCATACACAGCTACGCCATTCAACTCCCCAAAAAA
CATGAAACAGCCAGGAACAAAGGGCTGATGAGGGGAGTTCAGAGACTGGCACTCTGTAAA
TGAAAGCGAACAGCGGTGTGGGCCATTGTGCGGGTGGCAGACAGATAGATCATTAAGGAC
TGg
>NODE_320_length_550_cov_5.743636
GTGACTCGGTGTGATCAGGGCCTTAAAGGGTTAAAATCTGTGCTACTTGGAGTGTGTCCC
CCAGAAAAGGAATGAGGTCCCCGGGAATGTTTTACAGATAAAATAAAAAGAATCAGGAGA
ATGAGGGAAAGAAGAGAAGTTGAATATATATTTCATGTGATAAGAGAAAGATGAAGCGCG
AGAAAAAAGATTCCATTACAGCTGCGACAGTTACAAAACTGCTGCTGTGTAGAGTAGCCT
CTGTTGAAAAGATTGATGCAATAAGGACTGACCTTGGCTTGGAGCAGGAGTCGGTGATGT
ATGTATGAGCATCTCCCTGCTAAATGGACCCAGATTTGTAGCACTAATATACATGGAAGC
CCAGTACCAAACTCGCCACGGCTATAAATCAACAGCCACTTTGGGTGTCATTTCTGGTTT
ATATTCTACTATTGTTCTGTGCTTTTAATTCGTGTCACTGCCATCTGTTCATTTGATGCA
GTTTCATACTGTATGATTTGGCTGCAGAGATACTGTGCAGACAATCCCTGTTAGACCATC
AGAGTGGATTAACTGCACTGGTAAATTCCACTGAGGCTATCTCACAGCCGCATGTAAATA
GAATCTGAATCGAGTGAAAGGAAAAATAGAAATTTCAAACTAAAAGTTTtattgtttgtc
aggaactcggcagaacagcgattcaatataaaat
>NODE_321_length_483_cov_17.165632
AAAAGACATTAGAGAGCAGTCCTCCTGTCACATTCCTGTGATAAAGTACAGGGATCTAGC
CTTCCAGCATACAGTACCATGTCTCTATGAAGGCGATCCTCCAGTGTCATTTCTCCTGTG
CTTAATCTCCATGTGGAGATGAAAGATCGAGGACGGCCAGCAGTGTCTATGTGCTAAGCT
GGGCTCTGGGTCGTCCTACACCCGACACTGGTTCTCCCCAGTGGCCCGGGAGATGTCAAG
GGGTGAGGGCAGAAGAGAATGGATAGCTGCCGGCCCCGGAGCCCCTCATTCACTCTCTAA
CTTGCTCACATTAAAGAGAGCTCTAATCACTGCAGGGACTTGGCCAATGATGTGGTTATC
AAACGGCATATTTCAAAAAGGCATCTTAAAAGGCCCGAGGGCGAAGAGGCAATAAGAGCA
CATTTGTATGTGGATGAAAGGGAAAAGTGTAGACAGACCTTGCATCAGAATACAGCGGGG
GGAGATCATTAGCATCTCCAGCAAAATATGCACTACCAGAGAGGGAGAGCAAGGTACAGT
CAGAGAGGGGGAGAGAGAGACAGAGAGGTGATAGTGGGATGGGGTTGCCGGGCTGGGGGA
GAGAGAATGGTTCTCTTCGCCATTCGT
>NODE_322_length_746_cov_10.695710
GTACATTTTAATTAAGTGCTTGTTAACGCTAGTTATCTTAACAGTCACAAAATTACCGTT
GTAATGCATTTAGTTTGAGGAAAAATGGAGAGGGTTGGAGCACTTTATGAAAGCTGGCAC
AGCTTGCCTTCATTTGAAATCACAGGATAAATTCAGAGGAGGCGGATGCCACAATGATCT
AAGCTCAGGCACTAATGGTTATTTAATATGGCCATCAGCGGTCCCAAGTCCCCAGCATAC
GGCACTCGCACAATAGCCTCCAAACCCTCTTTAACACTTATTTGAGATGACAGGAAAAAT
GAAACCGTTTGTGCTTTCAATGGAAAAGCAATCATTGGTACATTATACTCCGCTTGCCCT
ATCATGCTAATGCCGGGTAAAAATGTCACCAAATGTATTTAAAGGCCTGATGGAGTGTTG
CCGTTTGATTCCTGCTGCCTGCCTGATTAATAAAAACCTTCAATTTGTATGTAAATGCAA
CCTGGGGCTCATATCATCTGCACACCTGCACCTGGAGAAAAATAATAAACTCAAGTTTAA
TGTGGCAATTATGAGAGTTTATGGGGATTGTGGGGAAGAGGGCGGCAGAGGAGAGGCTGG
CTTGATGAGAGGGCTCTCAGAGGGGAGTGGGCCGACCCAGACCAGCCCGCTACAGGAATG
ACCTGATGCACGAATATAACCTCAGCTTGCAGAGCTTACCACAACAAGCATGTTTGCACA
ACACAGTATGGTAGTAGGGATTAAGGCAGTCCACGGGTGTTTTGTTAAAAACAATTATTG
CTTGGTTTGTATTCCTATCAGCTGCTGTATGTTGGACAGTTTAGATTTAAACTGCTAAgc
acagtcctagaagataatacggtatcatgtgtctttgttttgatggtgat
>NODE_323_length_362_cov_26.944752
TATTAGGGTCATGTAGCATTTAAAAATTAGGTAAGAACTCTTAGTAGAGAATAAGCAAAT
AACAGCTATTTCAAATTGACAATATTAACACAAAACAGTCATCTAGAAAAATGAGAGAAA
ATAAAACAACAACTTGAACTACAAGCTTAAGAGCTATTACATTAAAAATGATGCACCAAA
ATCTACTAATACAATAATCCATATAATCTGTGTAAAAAGCATGTAGAAAAAACACCTGAT
GCAGTTTGCTGATACAGTCATTGACCAGTTATGAGAGGTATGAAGGATTTCACAGGTAGA
TAAGTGTGAGAAAGTCCGCACTGGTGACTCAGGGATGGGGGCCCAGGCCCCTGCATACAC
TCACTTCACTTGAATGTGAACTATGGCCTCTGCAAGTTCTAAGGCAAATATCGGAGGTGC
ACTTGTATCCATGTAATGCTGACCCATCCCAAACGTTGGATTAAAGACAAGGTGAGGAAA
CTCATTCTTTGTTTCTTACACAacac
>NODE_324_length_290_cov_11.689655
AAAAAAAAAAAAACAGACATATACAGACACACCAACCTGTGAGAGGACATCAGTAATGGG
CTCACATTTTCCTAATCTCCTTTGATGGATTCAGGCCATGATTTTCATTTAGTCCAAAAG
AGATAACCAAACTGTCAGCTGTGCTGCTGCTTTGCTTTAATCTCCGCCTGCAGCCAATAA
TCACCCTGCAACCCGCAACCCTTTGTCAATTGTTAATCTTGTATTGAAGACATTTAGATG
CCAGGATGGTATTCTGCATCCTAGGATAATCCAGGGGGCCACTGAGGAGAAGCAAATTGG
ATTCATTATTAAATTTTGTATTATTAAAAAGACAAATGAATTGAGTTCTCCAAAGAATTT
GTGGAATCAATTTAAAAATAATCATTACCATGCAGATGCATATCACGTCTCCTGTAGACT
GACagaaagattag
>NODE_325_length_551_cov_5.845735
TTTTCATTTTATTAGTAGAAAAATCAGCAATAGCAAAATGTCCACATTAATGCTAAATAC
ATTAAATTACAGTAAACTGTTTTTCTCCTTAAGGAATTAGATGTATAATGTTAATAGAAA
TGAGATTTAAGATTTTTGGTCTCACAAAGCTGTATGCTACTTCAGCAGGTGCTTATGGAT
GAAGTGATGGATTACCTCACTCGTTGCTATCTCCATCGTACTCCCAGCTCTCCCTCCTCT
CCCTGCTTTTTGCCCTCTCCCCCTCTTCTTCCTGCTGCTGCTGTTCTATAGGGAAATGAA
TGGGCCTCCTGTTTGCTGCATCCGCATCTCACTCTGTCAAACTCCACCATGCATCTGGTG
CGGAGGGTTGGTATGCATGTGTGTGCTCAGTGTGCACGTGTATCCATTTGCTCTGGGATT
TGCTGCGTGTTTGTGTGTTTGTGAGTGTGTTTGACCAGGTCATTTAGTACTCTGCATGCA
GGCTTGGAACAGGCTGATAAGCTGTTTGCAAAAACTGGCAATTAAAAGTTGATCAGGCTG
TCAATTCAAATGGAATGAAATGGAACCAGAAAGTAATTAAAAGGATGGCATGAAAATGAC
AACAATTATATCTCTTAGCTTCCCATTACCGATGCACAGAGGAATTTAATTAGTTTAGGA
GCTCATATAGTGATTCATACAGTAAACACACAATa
>NODE_326_length_616_cov_11.741883
ATCTCTTACCTTCTCCTTGTTATATACTCACACAAGGAGTAGGTTGGGTGACCACTACGT
TGAGTTGAATTGGAGGTAATGATGCTAATATCTCCTGTGTTATTAAAAAAATAAATAGTA
ATGGAATAATAAATAAATAAATAAATAAATAAATACCAATTAAAAAGGCAAAACAAATAG
TTAATATCAGCCAAACAGGCACAAGCTAGATTGGGTTAGGGGAATACCCAACAGAGTTAG
GTTTTGGGTTAGGGATGGGGTTAGGGCTAGGGCTAGTGTTAGGTTTCGGGTTAGGGTTAG
CTAACTTTAACCTTTTAATGCTTAACCCCTTACACCCAAACCCTGGCCTGTGCCTTCCCT
CCCTGCCCCTGTTACCATGACTCTAACTTGTAGAGAAATTTTGCCATCGAGCACCTGGTA
CCCATGCTTGTCATATAGATTTCAAATGTTCTCTGTGCCCCTGGTACCTACGCTTCTTTC
TTGGAGGGAAATTCTCTCACTTTGTGCCCCTCGGTGCCTTTGGTTCTGAAATGGAGGGAA
ATCCTCCCTTTGTGCTGATGGTACCGGTGGTTCTCACTTAGCGATCAAATGTTCTCTGTG
CCCCTGTCACACCCACAGCCTCGGGCTCCAGTTAGTTGCAGTACTGTCCCCGTCGCCCAC
CTGCGGCAACAGGTGTCTGCAATGACAAGGAGCGAGAGAGAGAGAGAGAGAGAGAGAGAG
AGACAGAGACAGAGACAGAGAAACAGAGAGAGCCTTCTGA
>NODE_327_length_502_cov_33.527889
ATACTGCAAACACACACTGCGCTTGAAGTTTGGCCTTGGCCTTTGCTATACAACCAGCTA
GCACTGAAGTGAATATGTTTCATTTCCTCTCTCTGTCTCCATCTCCTGCTCTTTTACAGG
ACGGGTGTCTTTTAGCAGCTCACATCACAGAACCCTACAAACGGCAATTAAAACGGATGT
GCAACACTGGCTCTGTATAGGGAGAGAGAGCGGAGAGAGAGAAAGAAAAGAGAAATGAGA
GGGGACATGAGCGAGGGAGGCCAAAAGAAAGGAAGAAAGAAAGAAAGTGAGAAAGTATGC
GAGGGAAAATGTACAGCACCACCTCTCCTTCAAAACCAGGACTGATACTGTGTCTATTGA
TCTTTATAACAATAGCAGCAAGCTGTAAAATGTTTGATGGTTTTGTACAGATCTTAGTCC
CCCTCATTCATAATTACTGCTACACATGTAGAACCAAGGGCAACTTCAGAAGGGGCGCTG
TTTGAAAAGCTGCTGCCAGACTGTAGGGATGATGGGAAATCTCAGCGGGGCCTCACGGTA
GCTCCAAGCCCTAAGGCTATCATTCCTCCTGCCGAACACCTGCAGCAACTTAAGTTTTAC
AAAGATCAAATTATGGAGCTGATTTTAAATAAGAAATGAAACCAAC
>NODE_328_length_487_cov_10.470226
ATTCTTTGCGGTGAAACTCAATCAAGAAAGGTCATGTCGGCGGGAAAAGAACAGATTAAA
TTAGCATTGAATTAGACATGGAAAGTGAGCTCTGTCAAAACCATCACTGTGCTCAGCACA
ATTAGAATATGTTAATTATGCATTTCATTAAGGGGCCTCAGCGCTCTTTGAATGTGAGAT
GAAATGTCACTGGTGTAGGCAGCCGAAAAATGGAAGATTGCCAGGCACAACTTTCTTTGT
GCAATGTGTGACACCTTCATTAACATCAGGGATTGCTAGTCTGATTAGACTTTTTGTATT
AGTTTAAGCCTTTAGGCTTTCAAATGCTATGCCTTTTTTCTCCATTTTGATGTGGCAGCT
CAGACCCTTCTCCATTTCCAAGCAGATATTGTCTATGGTTCAATTCTTTGTTTAAATTCT
CCGACATAATGCCATGACATTGGACGTAACATCTCATTGTCTTTGTGTAGATGACGGCAT
TTACCATGTCTTTGTTTCACATAATctcgggtcactttcagcaatgtgagacttgaagag
ccaaattcccacagtgtgtgttcagaacgaggatattcagggtagcattcgaattaaagc
acacatgatgatgacattaactacggacagt
>NODE_329_length_640_cov_11.251562
CTGACTGTATACAATATGGCTGATTTAGTGAAGTTTGGGCAGTTAGTCACTTGACATGAA
TAGTCCTAAGAGGTTAATTTACCTGTCACATTTTACGTGTAAAGTCAATCACATTTGTTC
CTACTGCACATACTGCCTGTACTGTAGTAGAAAGCTATTTAGCAGGGGATGTTGCGCTGT
ATGAGGGTGATAGGAGTAATCAAGGAGAGGAGGGGGCTTCTCCATAGGAAGTTCCTGCAA
ACAGAGTGCACCCACTTTTTAAACCCCATTTGTCTTGTTAATGCTCCCCTCTGATTACCT
GATTGCACTGGATGACTGTGGAGAAATCTGATTGCGTAAAATTATATAGAGCAAACTTTT
GATTGGGGAGGGATCTGGCGAGCTTGCTGCCACCATTGACAGGCTTTGTGAAATTTGGCC
TCGCTGATTTGAAATCAGCTAAGTGTCACGTCCCGTAATTGTAATCAGAACTTAATTTTT
TATCCTTGTTCTCTTTCAGAGCACAACTTTTCTCACGCAAACTTTTAAAGCTTGAACAAT
ACTGCAGCCATGTTCCACATACAATAAGGAAAAATACAAAGCGCTCTTTCACTGAGATAT
AATCCACATCTATATGGCTCAGTGACAGAGCATGTGCAGTGTGTACTTATCTGTGTTTTA
AGCAAAGCACACAGTGACTTCATTAGCTTCCACTCCACAGTTTAACATATTAATTTGACC
GCATATGCAGGTAATGTTCCTGCCTGTTCCTATTTCATTTTAGACTTGGACTTGCATATG
GAAg
>NODE_330_length_406_cov_1.263547
TTCATTATGAGTTCATTCCTTCCTCTTACCTTTCCAATTTCACATAATCCTACTCATTTC
CTCTTTTAATCCATCTATTCTTACTTCTCCTTTGCCCTCCCATAACCCTCCTCCTTTCTA
TGCTCTGACTTCCTCCGATCTTATGTTCGCCCTCCTCCTTCTTTCCGCTCCTCTTTTACC
TACTTGCTATTCGCCCCTCCTCTCTGTAAGATTAAAACCTAATCTCCTATAATGGTAGCC
TTGCTGTCTAAAACACTATCTGAATACTTAATTAATATTTAAAGAGCAGAAATGTTCCTC
CTCTCCCTTCTCATTCTTTTGCCATCCTTTTTGCCTCCTTGCTCTTTCCTTTGCCTCATG
TCTTAGATTTTCTCCTTCACATTACTCACATCTTTATTTTCCTTCATTCCcattcatctc
tcatggccacctctttctctatctgcatttctgcctcccttcatcttcctcttcctcaag
ccaagttctaatctttcataatgattgtctgggtgtctaaacgctctctaacggcttaat
caatacttaa
>NODE_331_length_644_cov_11.231366
ATTACAATAAGTATCAATAAAAAGTCAATGGGACTCTGAGACATCTTTTCTCTCTCAAGA
GCTTTCACTTCCTCTTTTTTCTCGTTTTTTCTTTTTTTTTTCTCCTTTTTTATAGCAAAA
ATATCATGCAGTCTTTAGTTCCAAAAACCCCTGGTGGGATCTCGTGTTTGTTTGTTTGTT
TGTTTGTTTGTTTGTTTGTCTGTTTCAGGAGGAAAAAGAAACTCAAAGCCTTGAAATTCT
TCTCTCACAATTATTCTTAAACATTCAAGTCATCCTATTAATACTTTGTACAGCAGAAAG
GTCCTTCAGATTTCACACGTGTATATATAAATATAATATATAGAAATATGCATATACATA
TGTTCAACTTGTATATGTGTATACATATTTTGGAACTGTATCAAAGCCAATTTAATGTGC
TCTCAAAATATGGCCCATGATTCCTAGTGGGATGCACATCAATTCACATAGTACAACCAG
TAGATTAGGTTGAAAAATCCAAAGGTGATAGGGAAAATGACCCGGGACCACTTGTCAATG
GTGCTAACATCTGACAGGTTTGGGATTTTCAACTTGAGCTTGGAGGAGCGTCGTCGTAGC
CGACAGTTGGCCCGGCTCCGCATGGCACTGCGATCCAGCGAATGGTGGCTGAAGCCATCT
CGGGGCGCCATGGGCTTCCTGAATTGGACCCCGGAGCTGTCAAAGGACATGACCGAATTC
CGAGAGTCACTGACGCTGCTCCCCACGTCAGAAGGCATCACTTCGTTGTTCATCTCCAGC
GTGGTGAg
>NODE_332_length_389_cov_8.228792
CCGTCATTATCGCCGTGGGTTACCCTGCAGCCCCCCATCACAAACCCCACAAACCATTTT
CATTCCAAACTCATTAATATGCAAACTTATTCAAATGAGATTGTAATTAAGCATCTACTG
AGTGGGAACCCTTTTCATGATAATTTATGATAAACTCCTCGCCACCTTTGATTGAGATTG
ATTTTTGGCGCAGGCAAGCCGACCTGAATACAAAGCTACACCTGAGAGACCTGGAGGGAG
AATAACACTTTTAAAACAGCAAACTTATTTCATGGCTGATTGTGCCACAATCATCTTGGA
GGAGTAACAAAGATCTATTTGAATAATGCATTCCCACTGTGCTGGTGATGTGCTCAGCCT
AAAAGAAAAAAGAAAAAAAAACTGGGCATATCTGTTCTTGGCATCAAGGTGACAAAGTGA
TGTGTGTGAATGTGTGTCTGTGTTTATAATGGAAGGTAAACCAAGCATAACTCAGTTTAC
CCAGTGTTTTATTGGAAGGATTACAACCTTAGCTGACTAAAAGTGAcactttg
>NODE_334_length_589_cov_5.010187
TTTCCTTCACTTTATTCTCTGTTAGCGATCCAGATTCTGCAAACCTGTTTAGCTGTACAT
CAGTAATCCCACTGAATGAAGCTCTGCTGCATGTTAACTCGTGCTTTGTTGAATGCTGTC
TGTCCTCCAGGAACAAATGATGCGTAAAAAGCAGGCTCAGCATCTGGACGCCCGCTACGT
GACGATGGTGGAGAACGCCTACTACTACTGCAACCCTCCGCCCATGGAGAAGACGGTGAA
GAAGAAGAGGCCTCCGCTGCAGGAATACATCCGCAAGCTGCTCTACAAAGACCTGTCCAA
GGTCACCACGGAGAAGGTGCTCCGGCAGATGCGGAAGCTGCCCTGGCAGGACCCCGAGGT
GAAGAGCTACCTGATCTGCTGCATGGTCAACATCTGGAACGTCAAGTACAACAGCATCCA
CTGCGTGGCCAACCTGCTGGCCGGCCTGGTGGCCTACCAGGAGGACGTGGGCATCCACGT
GGTGGACGGAGTGCTGGAGGACATCCGGCTGGGCATGGAGGTAAATCAGAACAAAAAGAA
CAAAAAAAAACACACTGTTGTGTTTAGTCACCCCCTGAAGACCCATTCTGAGCCGATTAA
AACACTTCTTCTAACTCACAGTAATCTGTGACAGTATATTTTCTATCTATAAATCAACTC
ctaacgttgagcgtgctcaggctacaatgaacctttatttataccttcatacactcctga
actaatcactgat
>NODE_335_length_505_cov_13.425742
GTGTTTAACAAGATTCAGATTTCAAATCGAGGATCTCGTTGAGCTTGAACATGGATGCAA
CGAACGAGAGCTCAGTCTTACTTGGTTGTTGTTCAGTGCTGCTGGTAATTCAGACATCTT
ATCCTTTGTCACGCTTGGCATCTTACACATACTTTTGGGCTTTTACAACATATTGAATGA
GCTTTCTGTAGCTTAAATACACATACACACTAATGTTTAGCTAAACACATTTTGCCCTCC
TGCCCCTTCCTCTGTCTCTTTCTCTCTCTTCCTCGTTTTCCCTCTCTCCCTCCAGCAGAT
AAAGCCAATCTTGGGGCTGGCTCCTGCCACAAAACGTTCTGTAATAGTCTAATTGTGGCT
AATGGTTTGTGCAGCTAATTAAAGTGTATGAATTACAATAATCAGTCAGCCGCATGGAGG
CCATGCCGCCTCACGCTGTTCCTCCAAGCGTGGAAGGCCAAGACCAAAGCAGGGGGAGTG
TACTTGGGGGTTGGGTACTAAAGGAAAAGGTGAGATGAAAGTGATGAAGAGGAGGGGAGA
CAAACGCTTGAAACAAAATCCCAAAGCCATTTGACTGCATCAACATGAGTTTCTGTACCA
GAGACGGAGCAAGGACGGACACGAGGGATGTAGCAAGCAGAAAagaaaa
>NODE_336_length_397_cov_5.675063
GTTATTCTCAGCCAGCCTCTTGTCAACACCTCCCACCAGCCTCCCCCCAGGGGCTTCTGA
AGCCACTGAGCTGAGAATAACAAATGGCCGTCATTGGCCAGGCAAAAAGCTGTGATTATA
ATTATCACATCCCACACTGACCTTGCATAAACCTTAATCCTTCTCCAATGGAGCATTTAA
ATAGGCTGCCAACAGCGACAGAGATGAGGAGCGAGGGAGGGGAGGCACGGGGAGGGAGGG
GAGGTGAAGTGGGGAAGGCAGGAGAAGGAGGCGTGCGGCGAGCACTGGAGAGGGAGCCGA
GACAAATGTAAAGACAAGGAAGTGGAAAGAAGAGGGAGCCGGGAGGGTGAAGCGAGTCGG
CGGGAAGGGGGAGGTGGAAGGAGGAGGTGAAGCCGAGAGAGTTAGCGGGAGTAGAACGGG
GGTGAGGTGAAGCGGCGGGTGAGTGATGAGTGTAGCGAGTGCAGTGGTTCAGCGGCGGCA
CACCTGGAGGTTCAGCAGTTCAACACGAGGAGTAATGAggaggcgaggccgcgagtcagc
g
>NODE_337_length_489_cov_15.672802
CTCACACAGCGCACGGAGACTCATCACTTAATCTATCAATCTCGTTTCTCTTTTCCCCGT
CTCGTATGTGCCTTCTCCCTACCTTTTCACTACAGCGCTCAGCCTCACACACAACCAACA
TGCTCCACATAATACACACAAGCAAGGCAACACACACAGGCACGCACACACAAGGTAGCT
TGGTTGGTGGGGGCCATGGCTGCAGCTCTTCTGCGCAGTCCCAGAGTGGCTCCCGGGGCT
CGGCTGCCAGTTGTTTGCCAGCGTCTCCGGGTGGAATTCATTCAAATTAAAGCAGTGGAA
TGAGGCCCGAGTCCCAGAATGCCTCGTCCCTCTCCTTCATCAGCATTCCGCCGATGAGAG
TAATTAAAGCAGAAATTAATTCTGCTGTAAGCAGAGGAGCCACAGAATAACTGATATTAG
AGGCTGGATGATGAATGCTTGGCATCAAGGGAGGTCTCAGGGGAGGAAGGGGAAATTCAC
AGATCTCTTTTTCTTTCTTTCTTTCTTTCTTTCTTTCTTTCTTTCTTTCTTTCCGTCTTT
CTTTCTTTCTTTCTTTCTTTCTTTCTTTCTTTCTTCATTTCTTTCTTTCTTTCTTCATTT
CTCTCTCTCttcctgtcttttcttttctaacat
>NODE_338_length_492_cov_14.430894
ATTGTATGTTTACAGCCAATGTGTGAGGTTGTGGCTATGATTAAGACATCATTGTTGTGG
TACAAAGTAACTGGCATTTCACAGGGTCAAGGTTAGTTTCCCTGCCATAGTTTACCTGAA
CTTTCCCCTTTTCCACTTTAGTCTTTAGACAGCTTTCAGAAGCTTTGATCTGCTACACTG
CATGCTCTCTGCCTGCAGAAGACTACTTATCTATTCAGTGTGGAGTTGCCAGCAGCCCTT
TAAGAATCGAGTTATGCTAAACAGAGGTTGATTTAAACCAGAGGTTGACCTCTGACCTTA
GCTTAGAGGATAATGTCCCAGGCAAGGAGAGCAAAGTCCTGTTACCATCCATGAATCAGG
CCCCCACCGACATTATTTCAAAATTGCTTAGTTGCATGGAACTCCCTTTAGTGCTGAACG
GACTTTCATAAAATTGATTTTCTGAGTACACCCTTTTAGCAGCTATAAGCTTGAAATATG
AACCCTTCATTGCTGAAAGCATTTCATTTTTTGCCCCTGTGACTAATGATCCAGGGAAGA
AGTGTGTTTGAAATTCTCCTCGGCAGCCATTTCCATAATTAAACACTGCTAATTATAGAG
CTTTGGCTGACTTTAAACAAACAGGCACAGTTGCCG
>NODE_339_length_305_cov_11.101640
CTTACCTAATTATTTCAGTCCCGCGTCACACGATTAGCCCCTCTCCTCCTTTCTCCTTCC
TCCTCCTCCTCTGCTCTCCCGTTTCTTCCTCCTCTTCCTCTCCTCTCTCCCTCAATCTGT
CTCTGTGTTCAGTATGCGCTGCTGAGAGGGCATCATTACGGAGCCCGTATTTGAGTCATT
TTGATTTAAGCAGCCAGACAATGGCCTGTTGATTGAAGCAACCAGAAGGCAGACAATAGG
GTTCTATGCCACATAATGCGCCACCATTTTTTCTGAGCTCCCCGCTTTCAGAAAAGGGCC
CCGGCTCTCCATTGTGCCGCTCCCGGAGGGAAAAAAATGGTGCTTGGGGAGGAGGAATAT
TTTCCCGTGGTATGTCATTATTTTGCAAATTTCTATTATCTCATCATGTTGTCTTCATTG
TAATTGCAGCTAATTAGGAGGCTAGTTAg
>NODE_340_length_481_cov_11.889812
ATCTTGCTCTACCCTTCTACATCAAAAATGCTTGTATTGTCAGGGAGCGCTAATGTTTGC
CTCCTATTCACTATATATACACATATATGTATTTTTGTGTCTGAGGGAATCAGTCGAATG
CATTGTTCCCAAATCATTGTAATATCTATTTAGAGTGGCAACAGCACTGGCTGCCGATGC
TCAGTATTCATGGAGCATAAACCAGCCTTAAGACTTAGAAAAGCTGAAAGGGCTTATCCC
TATATTCTTAAACTCCCCTCTTTTATGTTGGTCTTAGGCATTAAGGATAGGATTGTGAAT
AGCAATTGTTCAACTGCTGCACTGAGAGTGAGTGTGTATACGTGGGTGGGGGTGTTTTAT
TCCCTGGCAAAATCCTTTCCTTTTCTCCCATTTTTTTCAACTGTAAATATTAACTGTGTT
CTTAACTCTTAACGGTGTATGGGACACAGTAATGTGCTTTTAAGGATATATTATGTGAAA
GATTTTCCACTGCATACACTGCTGCTTGAAATAAGAAAAGGCTATTTTATGGAGCCTGAA
AACAAATTTGCTACGGCAGAAGAAAAAGAAGGAGGCAAAAAAAAAAAaatagatagaact
ttgcagtatcaagtcgtcagcaaac
>NODE_341_length_299_cov_6.528428
ATTTTCTTATTTTATCAATTATATTTTTTACACCACAACAATGTAAACATCCAATAAAAC
CTCGAAAATATGTTTTCTTAGATCACCAATTGAATTTTTCTTAAAACAAACATTTTAATT
AGCTAACATGAGCACAGCCACAAGTAAATCTAAAGTGATTATTCCTGCCCTCAGAGAAAG
GCTGTCTCCCTGTGCTCTGTCAAAAGGTCAATTATGGCCCCAAACCGGCATGCAGTGACA
GTGACCTGGAAGCGCTACTGATGACCCCACATCCAGGGGCCCAAAAGAGTTGATCATCTA
CATGCAGGCTGCCTGGAGCCATGGAAATCTGACATTTGTCCTTATTCAAATGAACACAAA
CAATATGCATTTCATGCCTCTACCTAACCTGTGCCAAATCTAAGGCATAGGGACCAGCAG
TCTTAatgcattgtcttccagtc
>NODE_342_length_705_cov_6.109220
ATTACTGTTGTACTTCACTTCAGTCTCAAAGGCCTCTTATATAAGGACTTGGGGGTTCTC
TTGCCTCTTTTCTCCTCTTGATGGGTATTTTTTTTACAAGTAGGCCTCATGCTAGACAAA
AGCGTTTAAAAATTGGTGATTGCTTTCATCCGCTTTAATTACATTCAGAAATGGCATTTC
TGCCACATAATACACCCCTATTGTTTCAGAATTATCTGGCTTGGGGAGTAAAATCTACAA
TATTTGACGATGCTCCCGAGCTAAATCGCCTCTTGAAATTGAAATATGCTGCCGAAATAC
AAAATAAAAAGCCAGCCTTTGCTGCTGATATACTGGAAGCTCCTTGGCTTTCTGCAGAAT
GCTATTATTATGCATATCCAGGTAGAAAGTTAATTAACCCAAAGCTTAAGCTAATTATGG
TAGCAGAATGCTATCAACCAAACGCTTTCAGTCTGACAGCTGTCCAGAATTTCATTTGCT
AATCATTTGTCTTTTGCCGGAGCATATGGTACATTTCCCCGCTATCACAGCAACAACAAA
CAGATGAAAATCATTAACTAAAAACAATGTGCAATGTGAAAAATCAGACACAGATTTATA
AGGCTTTGTGTCAGAGAAAAAAGGGGGATTTATGGCCTGGGAAATATAATGATAATTTTT
GGTTTTAGCCACTTAGGATTTTAGGCAGATCACGTGACCCAAGTGTGCAGGGAATTCAGA
TGCACAAATATATTGTTTATATCTATATGCAAATGAGACAGAATGTTTATCCGTGTAAAA
TTAATTACAATTTTCTATAGGAGCATATGCAAAgagcttgttcttagcaatttttagctt
ctagcatat
>NODE_343_length_320_cov_12.462500
CTTTCGCATGTGCAATGATAATGGAGACAAAGCGAATGCATAGCAGCGACAAATATCAGG
AAATAAATAAAATAAAGTATTCAAACCAGATGAAAGACTGTTCATAATTGGGTTAGTAAT
GTCTCTGGCACCGTCTGCTCGGTCATTTCCTCCAATCTCCCCGAGCAACAGGGGATGATA
CAGGCGACACTCAGACCAGGAGGGATCTCGCTGCCATGTGACAAGCTGCCTTCTACATTC
TTTCACCGTCCTCAGCACCAATTCTGATACAAGGAAGGAAGGAAGAGACAAGCGTCATCT
TCAGATGCAACACTCGCAGCAATTTCACAAATCTTTTAATGATTTGTGACCCCTTTGTGG
ACGGCAAAATTGTGAACTCATGCACCCATAACTTCTCACTTAATCTGTATTACTCTCATC
ACAACAGAGCAAGCCACTCTATCAGTAAATGCTAATCTCCTAAT
>NODE_347_length_516_cov_19.546511
CTGACTTTTTAATCAAATAATTTATAAACTCTATAAATAAATGTAGAGAGAGGCGAGGGG
GAGAAAAAAAAAGTATAAAGGAGGAGAAAAAATGGACGGCGAGTTCAAAACAGCTCATCA
AAAACCAAACATCTCTATATATCTGGCGTGGCACCCGGCTACTGCGTCATTATATTAATT
TGTGAGAGGTGCAGTGAAAATTACACTGTATGAAAAATGGCTGGAAAATTTAAATGATAC
AAACTCATCTTATTAGCGGTGAAACATTAAAAAACAAACAGGCCCCTCTGTGTCCCGCTA
ATTTGTCTTGGGATGAAAGGCGTTTGATGGATGGATCTTACCTTATTCATAAGCGAGGAT
AAAAGAGATGTATTCCCTGGTACAGGGTGTCCGTTTGATTCATTACTGGAACAAGGAAAA
TGAACAATGTTTAGTCAAGATTTGCATGAGAACAGTAAATATTACTATTTATCACGCAAG
GTGTGCCTGTATAATGAAGAAGAAAAATGCTGTCTTCTTAAGAAATAAGATCTACTGTGA
GTTGGGGGGAAGATTGGAGTTGAAGGTTTATGTAAACATCCTGATCACACAAAAATGGGa
gaaatatattagggattttataattggatgcacgttcatatgaaattataaaatccctaa
>NODE_348_length_428_cov_8.322430
AACACTCCCTCAACATCCATCTCTCCGGTGATCTATCCATTCGCTTGCCTATCCTTGTCC
ATCTAGCCCGGGGCTATAGAAGCCTAATTGTTTACCAAAGGGTTGCGGCTCATTTGCTCC
TGGAGATTGGGCCTAATTAACACTAACTTGTCTGAACACCAAGGAGCGCTGTCCACTCCA
CTTTAATCTAATCTGTACTCTTTCAAAAAATAATGAGATCATTTACACCTCATTAACGAG
CAATGTAATGTCTGGGCATTAATCATAATGATTGCTTATCATTTCACTTTGCAATATTAT
CTCCTCTAATGAAACTGTTCACACAACTGCCAAGAGGGCCTTAATTGGTCGTGTGAAATC
ACAGAGCACCCGGCAGCTTGCAGCGACGTGTGTGAAGTTCTAATTTGCATGGGTGGGTTG
TGGGAGGTGGGGTGGGGGATTTGGGGGGTGGGTGGGCACGAGAGGATGGCATCACTTAGG
AACACACACATATACATGCACAAAGATACGCAAGGTAAGGTGTACAGATATGCGGTGGGA
TGAACTGAGAAGTCGTGTTGGACAGACAACAg
>NODE_349_length_569_cov_8.992970
CTTATTTGACAGGTTTTAGACGTTTTTTTATTCTGGCTGGACTGTGTTTTGTTTTAAGGT
AACTCAACCGAACATCGGGCTCGAATAAGGAAAAATATACAGCAGTCAATCAGTGATAAA
AAAAAAGTATCTGGAATACATAACAACAAAAGGAAAACTGATGATGCCCAGTGAATTACT
TAGATAATTGTAATGTAATATGAACCCAGGAAACAAATAAATTCCATTTCCAATGAATCC
ACACAATTCAGTGAGCTACTCTCCTGGTCCATTTAACTACACACATGTGTACTATAATGA
GCTGTAGACATTATGCCTAATTATGTATTAGACTGTGTTAGAGGGCCTAACAAAAGCTTT
TGAAAGGGACAATTACGTTTGTTGCTTAGTTACATCGTTAAAAATATACCAAATCAGTGC
AGATTATAGTGGGCGAGAATGCACATGTACACCACGAGCATTGTTGCCAAAATGCACAAA
ATTCAATTCATTAGGAAAAAAGAAAACATTTTTGCTTGTGAAAAGGACAGTGGCATAAGT
GAAAATAAACAGTTTTTAACTGAAGTGTGTTCCTGTGGGTAAGTAAAGTCTTTGTAAAAA
AGAAAAAAAACATTTGTAAAACAGTGGAACACCAGCCAAGCAATGGTGACAACTCATTTG
TTTTTTAACAAAAGGCAACTTCAATAAcattttatatgaaagaatggaggaag
>NODE_352_length_594_cov_16.877104
GTTTTGTGATTGTCAACTTCATGTTGATTTTGCTTAAAAAAATGTCTTTCTTTGACAGGT
TCATTCCAAAGAGTAAAGAGGCACAGACAGATTACATACATAAAGGAAATGTAAGTAACA
GAATATCAATGAGCATTTCTTCTGCTTTCCTTTAGCCGTGTATGTAAAATGCTGCTCCTC
TACAAAGCAGCTTTAACCCAGATTATTCTTTGGGAATTTTTTGAGTCCTTGAGACAAAAG
AGTTCTCTTGCTCCAACCTCCATCTCAGCGGAGAAGACAGGGTGGTACAGGAACGAGAGA
ATCAAAAGGCTGGAAATTCACGGCTGAGAATAAATGCTCGCTCTTCCCTGAGGTGATTTG
TCTTTGCGCTCCTCTTTCTACAGATGTTAGACCCCTTTTTTAGTAAAGACCTGAGGTTCT
TTGGTAGCACTTTGATATCCTGCTCGGATTCAATATGTGAAATAGAAGAGCCACTCCGTG
ACTTGGAGCACATCACAGTCTTTGAAGTCTGATCCAATTTTTGCTGCTCACCATTTGATG
TTGAAAGGATGAAATGAGGAAAATGTACAGTTTTTGCCAGTAACTCTGCTGAGCATATGT
AAGATTAAAAAAGCAAAATCCTTTGGAGGATGTACTTAGAAATGTTAAGCAGATTAATAC
TTTCCTATAGCTCTTTTATTCAAAGATAAAATTAAATATGAGAGGAAGTCTGTATGTGCT
GTTTTTTACCCCCACAAt
>NODE_353_length_438_cov_16.993151
ATTGTACATAAAGATATGGAAAAGCCACAGTCCAGCTATGAATATTTCATGAATTCCGAC
ACAAAGAGCATGCTAAAAGGATCAAAGAGAAAAACGGGAGAGGAGTCAACGTGAACATCC
AAACAATATGCAAGAATCCCGACAGTATAGGTCACATGCAAAAAGACCGGGGTCACACTG
AAATTGTCCATCAGTCAGACAAGCAGAACTGATTTGGATGCTAAATAATGGTTTAGATAT
TCAAAAATTCCATATATATGCGAAAGGCTTCAGTGCACCCTGGATCTGGCCTATCAGAGG
AGTGCTCTGCCACCACACTCCCTCATGCAGACCCACGCTATGCCTCTGAGCCTACGACTA
ACATGCACGCACACACATGCAGATATGCAGACATCCAGACACATAGTACATGTACATACA
CACGGTCACATAACACACATGCACTCAGTCTCATACCCCCAGACAGACATAAACACAGAC
ATATATTATACACATAGTGTCTGCATCCAATACAAATGAAATCAGCATTAAATAAGGTTC
ATGAttacttccaataatttactggaagctttgcatcagaat
>NODE_354_length_326_cov_9.444785
TTCACTTTAGCTCACCAAACACGACAGTCCCCATAGGCGAGTAATGAATAATCATTAGCA
AAAGGTCCACAAATTATTGATGTAAAATAAGCAATGATTCTTTTTTTTGTTTCGCAATTT
ATTGCCATTAACAAGTAACTTGCAATCCAATAAATGTCAGCATGGCTTTCAGTTAATTAA
AGGGAAAGATATTATACAGTAATGCAGGGTGGCGTTTATATCTCGATTTCCACAGACTGC
AATTTACTGCTGAGCCTTTATTTGAAGGGACCCACAAATAATGGCTATTAAGCCGTCAGG
GGATGGACAGGGGATCACATTAATGAAATTAGATAAGGCGGAATGGTGATCTACACAGCC
TGGACTCTGGAGACACACAAACCCGCACAGACATGCCGCACATGAGCATGACAAATTAGG
ACTGCATGCTGTTTAGTTTCCTTTTTCCGTTTCATTTTTATTCCCctgac
>NODE_355_length_537_cov_7.929236
AATACTTGTAAGCTCATGGTGCGTCTGCGTTCATGCATTAAGGCAAGCTCCTGGCTTAAG
TCCAAAGACTGTCAGAAGCGTGTGTGCGTGTGTGCGTGTGTGTGCGTGCGTGTGTGTGGT
ACTGTTTGGTAGAAATGACACTGGCCGGCCATGTAAAAGTGTGTCTGACAAGGGGAGCGA
CGGAGTCAGCGCTTTTTTTTCCTCCCTCCTCGCCCCCCGCTGTTCAATCCATCCAGCTGC
TGTCACCACAGGGGAGCAGACAATCTATCAAGGCATCGGGATGCATTCTCCTCACCTGCG
CCGCGCCTTTAATGAACAGCCAACATGATCCCAGCTGACAAGCAGGAAATGGATGTAATA
AAGATTGTTTCTGCATGCTCTTTGCATCCCTGATAAATCACCTCGCTGTGCAACAGATAC
GGGAGCCACATGGAAATTTGATTTCACACGGCAAGGGGGAGGAAGAAGAGAGCAGTGGGG
GGAAAAGAGAGCTGCTAGTGGCAGGGTCACTCTATTTTATTCCTCCTTTTCTCCAGTGGA
GCAGTGGAGCAAGATGTGTGGGGGCTGAATAGAGGGGCTGTTTTTTTTGTTATTTTTTGT
GTGTATGCTCTTACTTCCCTCTAACACTCTGTTAAACCTGGAACATGCCTCTGTACCTTT
AAGTCTAAAACCACAACAATc
>NODE_356_length_393_cov_10.244275
GGTTTGTATTTGCACGCTCTGCTTTCTTACTCCTATCTTTAGGGTCCTTGTAACGCTTCT
CTGAGTCTCTCTCTCTCTCTCTCTCTCTCTCCCTCCCTCCCTCTGTTTCACCACTGTCAC
ACTTTACATCTTTTCTCTCTCTCTATCTCTACTACTCTCTCGCTCCCTCCCTACTACAAA
GTGATTCGGTGTACAGTACCCTCTGTCATTCTGTGCTGGCATGGTGCTTGTGCAACTGGG
ACTGCATTTTTCGCTGAAGAGGCACATCGATAATAGCGCAGGCAGCTCTCTTCTTTCTGT
CTTTCCCACTCTCTCCATCCCCCCCTTCTGTCTCTGAAGCACTGTGGTGAGCAGGCCCAA
ACTCCTCTAACCTCCACAGTGTCAGGTCGCCTCTCCTCAACATAATGAATGTGCTGTGTG
AACCAGTCCGACAGGATGAGCCACCGGGTAGAGAGCAAAATAGTAGTGCACCTGCAACAT
TTATGCATAGCAACATAATGACAGCAAACTGAGTGAttactataaaatagaaaagca
>NODE_357_length_345_cov_22.913044
CAGCGTTTAGTTGGAGCTGACTGTCCCCGTGTAACATGGCACAACGTATACAACAACCGC
TGACCTGTTCAGAATTGACCGGTCTTAAATGTGACATTTTCCCCAAAATATTATGGTACA
CCGTAAATGGTTGTTTTCTGTTGCAGGCGTTGAGTGGTCCACCATACTGAGTCGCACTCT
ATAGACTACACAGACTCAACACCTCTCCGAGAGACCCAGAACAACATGTGTTCCTCAGGA
AGTTCCCATGCAATCCTGCATATGGCAACATTTAAGGGCTTCTTTTTTCCACGCAGGCTT
TAACTTAATTTGCTGCCAAGGCATCGAAGAAGCAGAGCACAGTATAGAACAGTATCGTGT
TGGCCATGACCAGAGGGATGGATGAATGAATGTATGGCCAGAGCTCTGATCCGTGATTAT
TACATAGTGTATAAAACAAAGAGCAGATATGAGTCTGGAGAATTATTTGTGAAAGATACC
CAGAGTGAt
>NODE_358_length_396_cov_7.459596
CTTACAAACAATTTTCAGAGTGCTGCCTTTTTAAACCTGCTGTAACACTGCAGGTGTAAG
CCCACCACTCACTGGTGCAGTACATCCCATGTGGTGACTAGAAAAACAAAGCGTTGTTGT
CGTGTACTCTCCTCCTGATGTAAATCACAGCTGTTAGTGCTTCCAATCCTCTGTCTCTGG
AGAGGACAAATCTAGGCTTTCTCCCTCTCTCTACCTTTTTCTGTATGTAGCCTATTACCT
TACCGTACAAGATCAAGCAGCCACCGCAAAGCTGTCATTTTGCTTCCATTTTGTTTCCAG
TTCCTGCCCTGAAAGACAAGGTTCTTTTGAAGTATACACTGAGATAATGGTGAGCATGAA
GTTTGAAGCCTACATGTGGATTATCGTGCAATCGTGTGCCTTAAAGTAACAGTAGAGCTC
CTACAgtcacatttttaaacacagcagaagctgcagtagcgctaatggcctcagtgtgag
gtgtaatttgagcaacttgcagggacattttgtggatgagcatgttgcttagagtataac
>NODE_359_length_295_cov_7.589830
GTTATAAGTAGTTAGAAGTTACTTACTTTAAACTGGGGGGGGTTGAGGGGGAGGCGGAGG
GGGGAGGCGAACCGACGCTCTGCTTAGCTGACTTCCCCCCAAATTGCTGACATAATTACA
TGAATGTAATTTTTTATGACTCACAGAAAATCTTGGCATTTTCACTGAAGCAGATAATTA
GACTTGGAATAAAGCAGGGGCGGAATAATTAATACATCAAAACTAGATGAACTTTTTCTA
ATTATTTTTATTTAATCTCCATTCTAATTATTGTTCTAGTCGGCTGAGCGAGATTGCCTT
TCTCATTCAGGGTGTGAAATGCACCCGTAGCGCTCAATCCTCACCCAGTGAAATATCAAC
TAAGCGTGGAGACGGGAAATCACAGGGCGCTCGCCACTCTTCTTCTTCTTCTTCTTCTTC
TTCTTCTTCTTCCTCCTCc
>NODE_360_length_810_cov_7.044445
ATGACTGATACAAAGTGAACACAAAACATCCCCTATTAAATACTGAATGATGCTAATTTA
GATTCACACAACCAATAATCCTTTCTTGTGTTAATTTTGGTACACTTAAATCGCACAACT
ATCAAGAGCATTATTCGTCTCTTTTGATGATGCAGACTCAATTCTAATCAGACTCCATGG
GAAGAAAAATGAAATATTATTAAGTATGATTATTCTAAGCAAGGCTCTGAGAAAACGTCT
GTGTTATAATCCAGGGATTTGAATAATCAGGTTGAAGATAATGGGCTGGGCTGGCCTGGG
CGTAAATAGAGAGCATCCACTCATCCTCCCAGTGCTGAACTTAATGAACTTTTAATTGAT
GCGGTTTTGCAAGTCCTTTTGTCATGCAACAGAAACAAGCCTCTCTGCTGATGGGCCTGT
TTTCCCGACTGGCTTCAGATTGGTTTACAGCAGGCCCTAAGTACCATGTAGTTAGTTTCA
TGTGTCATATAAAATCTGCCCAGGCACAACGACGCCTGCAACTAAAACCTTAAGTGCATC
CACAGGAATCACTCACCGGCTTTGCACTTCCGTCTTAAGGAAGGAGGAGAAATTCAATCA
CTGCCGGCTTGACACACCGAAGATGAGGCACGTGTTCCTGCTTTTAGTTGTTTCGAAGAA
CACTCTGGCAAGGCAAGCTGGGATTTCTGTATGTCTGAATAACATCCCTGATATGACCAG
ATCCTGAGTCACTCAATATGTCAGGCCGTGTTTTTCCCAGCCCACGAATTGTGATGCATA
GATAGAGATATACCCCTGTGAGCCAGGTCATCTTTATTCAATGATTTGCTTATTTAAATC
AAATGTGCCTGATCTGTATCTGACACAAATTCCCAATACAGTGCTGCATCAGCTTTGTAA
GGGGGAGCATCCTTGCAAAGCGCTTGGCCCACTTTACTTCCCAACATCAGTAAc
>NODE_361_length_626_cov_11.773163
TTTACTTCTATGTCATTTAAGCAAATTGGTCCGACATCCCTGACGAGCACGAGATCTAAA
GTGAGTGTATTTTGCATTCATGTCCAAAAGCTTCTCTCTCTCCCTTAACACCACAGTAAC
CTCATCTTCACCTTTCATTTGGCCTCAGAGAGATGTTAACAGACTCAGATGTGCATGATG
GCAGTTCTGTGTGCTTTTTTTCCCCTCTTCTTCGTCTGCACGCTCTCCTCTTCCTTTGTT
CCACTGGTCTAATCCAGTATGTGTGGGCCGGTAAGTTTAATGGAAACAATTTATTAAGTC
CGGCTTAAAATGCCATCTGCAGCTAAGCCTCCCAAAGCCGCTAAGCTCCTGGTTTCGCCC
CGGAGCTTGCTGTGTTCACGCTTACTGTAATGCTCTGTTTAAAATGAGCACAACGGGTCA
AAATTAATCAGGATTACAAGGGCACAAATCCACTTCAGAAATGGGTTTTCTACCAATCTT
TCTCCTGCTATCCCAAGATGCCCCAGGTTTCTCTGGTGGACCGCACACCACATGGGTTCA
CCATCAACACCATGGCAGGTTGCATTTAGCTGAGACAACAGAACCTCAGAGAGGAGTAGG
GGCAGCAAAAGACGGTGCCTTGACTATACTTATTGCTCTGAAACCCACAGATGCAACATT
CAACATAGCCAGTGCAGATTCCTAAGTGTTCTTCTCAGATATTTCTAGCTGCTGACAGCT
AGGTGATAActccccaccacatccataggcccagctttgtgaaatgtcat
>NODE_362_length_396_cov_5.623737
ATCAGAGGCACAATGGTCAGTAGGCAGCGGGCTCTTGGGCCCCTGTGGGGGTTACAGGCT
CCCGAGTGAGAGCTCTGTGGACTCCCAGCTGTTCTATGCAACATGCTGAACAGTAGGGGG
TCGCCCTGTGTTTGTTTAAAACTAACAGGAGTCCCATTAAAGCCCTGACTCCCCTCATTT
AGGACTGCCATGGGGACACAAAGGACAGCCCTGGGAAGCGGCACGTTGCAAGGGACACCA
ATTATTGAGGCGAGGACACAGGCCAGCTTGTTCGTGCTCAGGGACATGTCAACTCGTTGG
ACGACCCCCTCCGTCAAACCCATTGACCAGAGCGCATGGAGAGGCATCTTAATTGGTGTT
GGGCAAACAGATTTTGTCACAAAGTTGCAAAGGAAGCTAAGTAGCTGAATGTTCACATTG
TCCAACCCCTGACCTGAGCTTCAGGGGCCGTTCCGAGACATCATTATGCTCCATTACTTT
GAGTAATCGTCTCAGACTCGTCCTATACCGCAGCAGGAAATCCAGGACAGCAATTAAAAG
>NODE_367_length_506_cov_18.114624
GTAACTATGAAAGCACAGGTGTGACAGGAGTATGTGGTGCAATTAAAAAATGAAGACAAG
TAAATCATGTTAGTAGCCTGATTATTTTAAGATGTTAAAAGCTGAATTTGTGCTGTGTAT
GATGCTGCATTCACAAATGGGAGGCCACCAGAAACTAATATTTAATAATTAAACAGCATC
ATAGTGTAGTTCTCGCTCCATCGCCCAAGCCTTTGTTTGATCTTAAGGGTAAAATAAAAC
TACAACTACACACTTTTTTGCCCATGATGTCGTGAAAATGCATGTTGACAGCCTGGTCCA
CTGATTGTTCGGCCTCGAAAGTAATAAATCCAAAACCTAGCCAACGACCAAGAGTGAATC
AAGGTAGCAGGGGGGTTGTGACAACACAAGATGAAGAACAGTATTGGGCTTCAGCAGAGT
GAGGATCCGTCAAGACTGAGCAAGAGGCTCCTGGGGTTCGGATGATGTCGCAGACTTGCA
GAACAACACAAATCCAAGACTAACGCCTGGGGGATTGAAGGAAACTTTCCTCTTTAGTAT
GCAGAGAAATATTTGGGTGAAGATAACAATAATGGACTCGTTAACTGTTAAACATGAAGG
ATGACAGGTGTAGCGCTTGATTTAATGTGAAATGTCACATAGAAAGTCAg
>NODE_372_length_415_cov_4.506024
TTAACCAACAATGACCTTCCACATCATAAACTCTGAGGGGCTCAAGGAAAGGGGTCCACG
CATGGAAGAGGGGGGCCGAGAGAGAGAGAGGGGCTCCGTTTATTAGACAGCAAATAGCCG
GCCAGTGGGTTTATGATGTGGAAGGTCATTGTTGGTTAATAAGTGGCCACATGAGTGCAG
GCAGGTGCTGTGTTAACACCTCCTCTTAACTCGCCTTTCCAGCAGAGGCCATTCATCAGC
CCAGTGTTAATGAAGGCCATATAATTAATAGGTGGATAGCAGAGAAAGCCCCCTGAGTTA
ATCAATGCAGGCCTGTTTGAAGAGCAGGGCTAAGATGAGACACCAGGGTTTCTAAAAGTG
CAGGTTCTTGGCTGTGAGAGTGGAAGCTTTTTAAGAGACATGCAGGTCACTGAGACAAAG
AACAAGAGCTCTGATGGCCTTCAGTTTCAAGGTTTGTTAAGACTTGTGACGTCACTGCAA
CTGCATGTTCATCCGAAataggctcacagaaataacacgtcacttaaggcatgttttgcg
tgtcatgtcaacacatttt
>NODE_375_length_658_cov_7.013678
ATTGACATTTGCTGCCAAAGCATTATCATAATCTCCTAGCAGCAACCACAGTAGGAATCA
CACAAACATAAATCATAGAGGAGGAAAAAATTCTTCACATCCACCTTGTGCAACAATGCC
ACTAGTTTTGCATTTTCTTGTGGAAATTTTCTGCCTTAGCTCAATTCCCTGCTACATTAA
TCTCATTATCCTTTGAACCTTTTCACTGTTAATGCCAAATGCAATTTGTATTCTGAGGCC
AGGCAAAAAGCTCTAAACTGATTATCCCAATTTGAACCGTGGCAGTCCTAGATATTGTTG
AGTCTGAAAGGGCCATCTAGCTGGTGAATGGGCTTCTCATATGCCTTCTGAGTTTCATGA
CACAATGTTGCGTCTGCTTTGCAAGGGATAAATTAAGCGTGTGAAAGTCTAAGCAAAGCC
CTCATTTTCCAGTTAATCAAATCTTCCCCTAATCAAATTAGCGCACATAATTCCTCTGGA
TGCGTGGTACAAAAACAGCATTATCCCCCTCTCCGGAGCTGAAAGGCAGGGAATCAGCGT
GGTGCCTCTCTCTCCTCTGCATGAGCAGCCCTCAATGGAAGAGGAGGGCCGGGGTGAGAT
GGGGGTGGAGGAGACCAGGGGCAAAGGGGGAGGGCATGGCTCTTCCCAGTGGCCTAACAG
AGAAAGGCAAGGCCGGGGTAAACTTTGGCAGCGTTTAAGTTCCCAGCTCATTAAAAAGCC
TGGCTCAGTGGCCACCTCCAGGGAGCACTGAAGCGTTGGCTAATGAGGTActtgtttaat
tttctttcaaagggctggacat
>NODE_376_length_442_cov_11.873303
GTCACTGCTGCACGCACACACACACACACAAACACTCACACACACACACACACACAAACA
TGCAGATGCCCGGCAATACCACATGCCCCCTCAGTGTGTATATGTGTGTGCGCAGGGCTG
GGTGTTGAGCGCATCGACTGAGTATCGATCCCACCACTCACCTCCCTGCAGTCAGCTCTT
GTCCTACATAGCATGCCCTGTCTGATTTCTCCCTTAATGGCTTTTATCCAGCTCCAATCT
TTATTTAAACTGAAAAGTAGGAATTAGCACCCACTTCTATCCTGGTCTCTCTTACCTTTT
CTTTTCACTGTCATCTCGGAGTGGGTATCGGCGAGTATCGGTCCATTGACCCTCACTCCC
TTCCTCCCCTGGCTATGATTGACTTCCCACTCAGAAAAATGCGCGATACACCACTGCGTT
ACTCGCATTCCTCCTCAGTGTTCCTTATATGCGTCCTATACAGATAAGATGCCGCGTGTC
GCTGCAGCAGCAAATAGTGTTTATTTCTATTATTGATAAAGCTGCCCGGCGCTGTGTCGA
TTCATTGATTACGAgttcggtctatgaaatgtcaggaaatggtgaa
>NODE_377_length_528_cov_15.066288
GTTATTATTCAGACAGCCGTCACTGCCAGGCTCATAGAAATGAAATGAATGTCATTATTA
TTGTGTTTAAAGCATAGGGGGAAGTGTATGTATAAGCACGTCAGGCCTGCATTTCAAAGA
GGAAATCTTTAACATAAACATTAGCATTTTGTGAAAACAACTGAGTAATTAGTTTAGGGC
ATAATAAGCTGGGGTAGGCACACAATGAAAGAAAGCATTCTGGCTTTAAAATGAATAAAA
ATTGATTGTGTCCCAATAAAAAACGAATTGGCAGAGTGTTAACTGGATTCCACATAAACG
TCTGTAGCAGTCCCTGGCCGCTTTATTGTGTGCTAATGCAATAGAGAACACTTAGCAATA
AATGCTCCTCTCTGATGAGCTCACAGAGGCTTTCCAAGATGGCCTGATGAAATTGTAAAA
ATTAGATTTGAGCTAGCTGCTAATGACTCCTAAAACAAAGGAAAATCTCCAAATAGAATT
AGCCTGCCCTCTTCTTCTCTAAATACATCATATGTAAATTACTGTCATTTGGAGAAATAT
GCTTGCCTGGAAGGTAAAGCCTTCATTAGAGATCTCAGTAGGTTTGGGACTCAAACAAGA
ACTCCTCCAGGACATTTAAAAAGTTTGAGAACTGAGAGAAGGTAAAGATAttgttcactc
atggcagcaaat
>NODE_379_length_553_cov_9.144666
AATTGCTTTTAATTTAGGCTTTCCTTTTTGCCACGGCCGGCATCACTTAATTTCATTAGC
TCTGAACCTGTAGAGCGCTTTTTCAAAAGCGTCATCTCATGGACGCACTTGAAAATGAAA
AGAAGCCTCTCTTTTTTTTCCCCTCCTCGCTCCCTCTCTCCTCTCTCTGCGCTCCTCAAT
TAACAGAATCGTTTCCTTTCAACTAAAATGAATGTTATTGAAACCAATTAGCATGGACTG
GAAAATCTCTCGTTAATGAGGGGAGTGTGGGTGAGTAAACAGGAATGAAAAGATGAAATT
AGAGAAGAGGCTCTTCTTGTTGGCCTGGAATAATGACATGCTTAGTCGCCTAATTGTCTG
GTGAAAAGCACCGCTGCGATAGTAACAGATTGCGGTGTTCATTAGGCAGCAATGGGCCAC
CTGCTGCTGGGGCGGCGAGCCCGCAGTCCCCGTACACGTGTTTATCCCAGGGGGCACTTT
TTTTTGGACACGACGCTCACTATGAAAAGCAAATGAGCTTGCCAATATGCTGCAATGTTG
TGTCCTTATTGCCAAGGCACAGAAGCATGATATGTCAAATCAAATGAAATGAATGAAACC
CAATAGTGTGAAGCTGGAGGGTTTCCTCTTTCTTTTTTTGATGATGTTTAGTGGGAAATG
ACCTATAAAAATACACGGGTTAGCAAAACTATGTAAt
>NODE_381_length_348_cov_15.336206
GGAGTTTTTTATATAAAAAAGCAACAACAAAGTACATAAATAAAGTCATTACCAGAGCTT
AGAACAGAGGCACCCGATTTTCTCTTTTATCCTGCAACAACAAAAAGAAGAAGAAGACAG
AGGAGGAAGAAATAACAAAAAAAAAGAGAGAGAGAAAGAATTGCACAGAGGCTTTTCTTT
TCTTTAAAATGCTGCATTAGGTCTTTTCCTGCAGTCAGTTTTCATAGTTCAAAGCTGGCA
GTTCAATAAATAGCTGGAACTGGCACATCTCTGTTCTTGCAAAAAGAAATCAATGTTAAT
CCTATTACCGGCAGTTATCACCTAGCCCAGAAACGGTGGCAAGTAAGGAAAAAAAAAAAC
TGAGATGTCAAAGCGGGAAGGGGAGAGAGAGCGAGAGAAAGGGAGAGAGAGAGCGAGTCA
CCCTTCATTCACTTTCAAACACAGTTTTGATAATTTACTTCTGTAGAAGAAGAAGAAGGG
AGGCGGGAGGAt
>NODE_382_length_373_cov_6.021448
ATCAGCATTAAATGGCTCTTTGGTTTTATATCTCCAACAGGGGTGCCCCCCAAACCCCCT
CAACCCAGCACCGCCCACTCCTGCCTCTGGATGAAGATGCCTGCGCTGTATACTCAGCAG
CCTAGAGGCCCTTTAATCATACTAGATATACAAACAGCTGCTATGCAGGCTGGAAAGCAG
CTAAACATACTTGACTGGTCAAAAAGCCAGTAAATTACATTGACAGAATGACACATGTAA
TTAAAAGAATCCATGCCGCTTTTACCTTTTGCGCTTCACACCTACAGTGGCACAACGACG
AGAGCCGGCAACTCCCACCCCGCTAATTACCATTATCAGTGAAATGGTAGGGTTTGACTC
ATTAGTTCCATGTGCATTTAATTAGAGGCAGGCTGAAATTGGATTTAACTTATTACTTTT
TCATGGATCACTTTCTTGTCATCACTTCAAATTGGATTGCAGCCCCAGGTAACTAATTAT
GCCAGCCGCAGGATCAGGAGTGGAGAAATAGGTAATa
>NODE_385_length_337_cov_1.258160
ATCACTACTGGGACCAGCATATAAATACAAACAAATGTCAGCTAGTTGGTGCTCGCTGGC
TTGTTGGGGAAGTGTGCTTCATTTTACCTCTTATGAATGGCTGTGACAGCATCAGTCAAT
TATGCTAATCTAATAAAGCAAACTCTTTCCTGCCCCGAGGGTGTGTGTATGTGTGTGTGT
TTGATGGAAACGGGAGAAAGAGGGAGAAAGAGAGGTGGGCAAGAGGACACTGTGGCCCCT
GAGGGTGTGCCGTTCTTTGAAGTGGCCCTCTTCTCTTTCCCATCCAAGTGGAGTGGGGTG
TGACTAAGGCAGCTCTGTACGAGGACGGTGGTGGTGGGGCGAGGGGGGTCTTTATCAAGA
GCACGTGTCTGCCTCCACCAAACAGGGTGCAAAGGTCAGGAGGCTCTCTTGCCTGGGAAt
tgggcatcacttcataggctttttaaaaaaatgtactcaactgaaaaagaggataagaaa
c
>NODE_387_length_495_cov_30.430304
TATTACTACCTGGTCTTTTAAGAGCTGTTACAATTTGTGGAGTATGATTGTATTGTTTTT
ATATTAATCATTTATTAATTATGAGGTGTTGCCTCTTAGTAGCCTTAATTTTGATGATCA
TGGTCGACACAATGTAACTAATGAACGGGCTTTGTGGGCCAGAACCCCACTGCCAGTCCG
ACCTCTCTCTCTCACAAAAAGGAGCACCTCATTCTATATCTTTGTTCTATTTTCAAAGGG
GATGCGGACAAAGACACGAATGCTGATCAGAAGAATAAGAAGGGTGTTAAGAGACGCCGG
GAGGAACATGGAAGGGGCTACTTTGAATTTATTGAAGAGAACAAATACAGCTGGTAAGGA
TGGGACAGAGCAAAAATGGCCTTCAGCATCCCTGAAACGCCATCCATAGCTTTGTTGAAC
TGTATTGGCTTTAAGTGCCAATGCACATAACTAGCAAGCGGAAAACCCTCATTTTCAAGT
ATTATACTACTTTATAATTAACATTACTTTCACACACATGTTTTGAGGGTCATCCCTGAg
tactgaaagagccttaccatttatcctttttacagtacccactcacattgtgtctttaat
ggactgcattctgtagcagaagtgcatctatcaagtctc
>NODE_388_length_560_cov_8.146428
ATTTCTCAAGAAAATACACATCTTAGACGTGACACCACTGTAACAGATTCTTCCCTTGCA
GATGTGCCCCCTCACTTGGTGAGCAGTGTAGTTGATCTGTGTTCATATGAGTTATTTTGC
TAATTTGCTTGATGCAGACACAACACTGACTTGCTCCATCTTATAACTGAAGCTGCTGAA
AGGGTTTAGTGTGTCAGTCTCCATTCATCAAGCAGCCAACAGTTCAACATTCTCTGGGCC
CTTTTATCACTCCCAACACAATGTTTTGCAGCTGCACGTCAGGGTTCAAGAACCAACGTT
GTGATGAGCTGGCCAACCCCTGCGATTACTTCTGTCAGAATGAGGGGATGTGCACATTAA
CAGCTCTTAACAAACCACGCTGCAAGTAGGTCCCTCTCACCTCTCCAGCTGTATTCAGAG
CCCACTCACCCCCTTTGTACACACCTCCACCCCAACTCCATCCGGCTTCATTTCAGCCTC
AATCCAGTGTATGGGCTCTTTGTCACGGTGCCTCCTTGTAGCAACTTATCATGTAATGAG
TGCTGGGTAAGAAATAGTATACTGAAAGATAGTGTGGTGAAACTGCATGCTGTTGTAGGA
TTGTTATATATTTCAATAGATTTCTTTTTTTTttttatagtcttctgccttgttcaggta
gttttaattagttgtgttactgttgtatatcatttaaatgtaat
>NODE_392_length_403_cov_7.578164
GTCTGTAATCAAAACGACCATCATTTCCGACGCACTGTGTGTCTGTCCCCTCAGCCAGAC
TGTGTGGAGGTCTTGTTTAGTTTCTAATCACAAAATGCCCACCAGTTTGCGACCGGCGTT
CGTCCGCCCTCTCCTTCCCCTGCCTGTGTTTGCAGGTTTGCATCTGAATCAGGGGGCCGG
TGGGGGCCCGAGCGCTCTCGGCCACGTGGACCAGATTGATGTCATTGTCTCGGCACACTG
ACCTTTGCTGTAATACCCACGGCAGACATCACAAACTCTCACATCAATTTAGCCCAATTG
GATGTGGCATGTCTTGGCTAACTCAATTTGTGGAGAAATGCACCTGTCTCTGCCTTCCCT
CCCTATAGATTTACTCAAGGGGAGGGGGGAGGAGGCGGAGGTATTGCAGGGAAGAGAAAG
AGAGAGTGAGGGGAGGGTTTCAGAGTGGAGTTGGCTGCTGATCCGCTACCCTCCTCCCTC
CTCCTCCCTCCTCCTCCTCCCCCTCCTCTTCACCCCCCCCAAAAACACTCACCCACATGC
ATATAAa
>NODE_400_length_433_cov_1.748268
ATGATCAACAGCACCCTTCAACCAACACAAACTTGTCCTTTAATATGGAGCCTGCAAACC
GTAACACTGATGGACCAAACCACACTAAACAACAGCAACAAGCTCAGGAGCCTATGAGCC
CTATCCATGGCTTAACTGGCTGGGGAGGCCAGTCACCCACTGAATCATCCCAGCTCAATG
GAGACACAACAGGCAGCTCTGTATGGGGTAGTGGTGAAACCAAGGCAGCTGAATCCCCTA
AGGACTCAGGCTGGGACTCAACTCCGTCTGGAGGTCTTTCTGCCTGGGGCCGCCAAGGCA
GTGGTGGAGGGAGTAGTGGAAGCGGTGGCTGGGGTGACTGGGGAAAATCCTCTGGTGGTG
GAGATGCATCTAAAGGCTGGGACTCAGTAGATGCTGGTAGTTCTGGCTCTGGCCAGGAGC
AGCAACTTAGCTCATGGGGCCAGCAACCTGGAACAGCCCCAGCAAGTgaggatagtgggg
atagtagtgaaggtcgctcccatcgcagagacagaccctctagtgtggaatttgcccctc
ttctaccccggcaggacctggacccccgagtgctgag
>NODE_404_length_306_cov_21.137255
TTTACACTTAGTGACAGAGAGCAAACAAAGACTGGATGGGTAGGTCATAAATAATAATAA
TAATAATAATAATAATAATAATAATAATAATAATAATAATAATAATAATAATAATAATAA
TAACAAAATGCAGGCTAGATTGTCTCAGTACCTTCTCACTATGGCTATGCTCCTCGTTTA
GCGTAGTGCTACTGCACGTATCAACTCCCGAGTCTTTAACCTGCGGTTCACACCATGCCA
AGTCCTCTTCAAATGAGTGTCCCCCAAAGCGCACCATTTTCTTTTGCCTCTCAGATAAGG
TGTGTGTCGGCTCGGACATAAATGCCTGCTCAATAGTTTTTCTTTTTCCCCTTTGACTGT
CCCCTACAGGTGTGGGATAAAAACAGAAAGAAAAACAGAAAAAACAACATGCAAAGGTGT
AAATAAAACAAAGGAAACATGAAATGACAA
>NODE_406_length_431_cov_3.183295
GTCTCTTTTCCAACATATGCATGCGTTTGACACCGACATGTGCGTGTTTCAAGACAGGAG
GTGACACTGTAGATAACGGCGATGGTTTAAACGGTCTGTCTCTTACCCGTGTGTGAGCGC
AAGTGTCTTTTGAGGGTAGTGTGGCTCGGAAAGGGGCGCTCACAGTGGCTACAGATGTAG
CTGTGCATGCCTGCATGGACCTCCATGTGCTGCTGCAGGGCCTTCTGGGTCTGGAAGCGC
TTTGCACACAGCAGACAGAACACCGCCATGTCAGTCCCTGGAGAATGCACAAGACACAGA
CGCACAGTTATTTCAGTACCATACACAGACAGGGCCTTAAGTGGGGAAACTGGGTCACTT
CAACTTTGTGTGAGTCCTCTGAGGGAAAAGCTTCTTTCAAAGAGCAAGTGCCTCTACCTA
AACTAACTCCCCTAAAAGCCCAGAGGCACTTTCAGCTGTGAGTCTTTATACGCTCTATTT
TAAACCATGAAAGTCATTGTTTTCTTTAAGAATTTCCCACACAATGCACAGCATGCCAAT
cacacaatcaatggctccttcctggtgtcttagat
>NODE_407_length_490_cov_9.997959
CAAACTTAGGAGAACATCTGCACAGCTTGCCAATTTTGAGGCTAATAACCAGATAAAACT
GGACTTATGGGATGTGGTGGAGTCCAGTCGGAGTGGCGAAAGTATACTGCATTTCATACA
AATTGTTTGGATACACGAAGTCAAGGCTTACCCAAGTCTGGCTTTAGCTCAGTAGGCAAG
CTTAATTTCCGTGACATCTTTGCTGGAAAAAAGAGAACATCCCTCTTTACAAACACACGT
CTAAGCTAACACACGATGCCATGCAAAGCTAGATCACTAGCATTGGACTGGGATTGTGCA
CAAAGCCAAAGTACACAAAACAACAAAAAGGCTGTGGAACAAGTGGCAGGGGATTGTTTT
ATTGGCTATAGGAGCCAAAATGCGTTACACAGAAGAAGACGCGGCATAAGGAGTCAGAGA
CAACTCTGTATATCACAGAGGCATGCTGTGAAGGACAAAACAAAAGAGGTGACCTCTAGT
TGCACAAGCCCTGAAAGAGAGGTCTGGTAAGACATATCAAAACTGCCATTCAGGTCCTTC
ATGCCAAAGGAGCATGCATCAAGAACAAGGAAgtaacaaggaacagaaaataatgtacaa
gagatggaagatagcgagaaagatggttaaaaat
>NODE_408_length_453_cov_17.783665
GTTTGTACTGTTCAATTTACATGCTGGTTTAACTTTGGCACTCACCTTGCTGCTCCTCAA
AAGCTGCCCACAACAGGTGGATGGCCGGCTTCTTGGGCAGGTGGATGGTGCAAGCCTTCT
TGTAGACATGTCTCACACCATCAGTGCTGTAGCCCTCTAGATATTTTGCATACTTCAGAG
TGAAAAAGAGAAAGCAAGTTGGAAGAGATGCAGGAGAGGACAGAGACAAAGAACAGAGGA
GAAAGAGAAAGGCAAAAGAGACAACACATTTTAAACTAAAATTTCCAGTTGGCAGAAACA
GTGAATTTCTTCATTGACAAGATCGTTTTTAGAAATTTTCTGTGTAAACCCATCAGCACC
TTCATGGAACCAATTAGATAAGTTTCTGTAAGGTAGTGGGAGACGAAGAAGATGCAACGT
AGTAGTTGGCAAATGCTGCAGTCAAATCTTGTGTGGCAAGCTGGCCATCCCCTAATACAA
CAGATACAGTCACATATCAACGTTACACGCAAAGAGAGTGCAGGACGATTTACTGTGTCG
ATGTGATATCATCGTTGATGGGGGAAGTGCAGGGAGGTAGCAGGAGTGAGAGAGAGG
>NODE_409_length_557_cov_8.978456
TTTACATTTAAGAAGTTATTTGTTAGAATGTAGCATTAAATCCATACAAAGACTAGAATA
ACTGGATTAATATCTGAATTGAGTGCTGGATGGCTGCATGCCTACAGCTTTTTTAGAAGG
GTTTAACAGGGAGGCAGGGCTGTGAAAAAAGGGGTTTGAGTAAAACCTTGGATGAATAAT
AGACTGCTTCCCAAGCAGCAGCACTCTTGGTGGTAGGAGGTTAATATTCTCACATGTCAT
TAGGTCTGCTGGCTCGACTGATGGCTCATTGAATCAGGCAGCAAATGATTTCCTCATGCT
GCAGAGGACAGAGCACTTCAAAGGGAAGGGGCTGAGGTCAGGACAGCACTCCGCTTTGAT
TAATGACCGGGGCTCAGCAGAGGTTGCCTGTAGGTAAGAATGTGACGGTGAATTGGATGT
GAAGGGGACCGACTTTTAAGCTAGATTTGACCCACCTCCAGAAAAACTTGCAGATACCAT
CACACAGGTTGGGTTGATGGGTTGTGACTGAAAAGCTTGCTGTCCCTCTGGCTTATACAA
TCATAAAAATGAAACTTGCTGGCTGACAGGCTTACCGGACATCATGGTAGTATTAAATCA
GTTTATACTTAAATAAAGAACACAGATATCACTGCTATTGCCTCTAACtgtaagtcttaa
ggtgaattttctgcttttggagcatctatttacgttctcag
>NODE_410_length_552_cov_7.963768
CTATGTCCCAGCATCCTCACTGACATCAAGTGCAAAGTTATGTGTTGAAGCTTCTGTAAA
TACGTTCAGATGTGGAAATACAAACTCCCTCGCAAAGAAAATGTACATAAAGCTCACACA
AGAAGTCCATCATGGCCAGGGGACGAAATGATAGTGTTTTTATAAATATAAATATATATC
GGGTTTGACAACCTTCGGACTGTTACATGCACTTTCTTGGAAAGTTGGAAGATCTTTATG
GGTCCAGTTTCTCTACACTTTAATACCTACTAACAACTAAGATACTGTAATTCTTTACTC
TAATAATCAAATACATCAGTTTTCCAAAAGAAATTGTGTGTTTGTGTGCTTTTATTTAAT
CGTGTCGCAACAATTGTCCCCATTTTGGGGGGAGGATTGCAGAAATAAAGATGAAACATC
TTTTTTTTTTCTTTTTTTAAAAAATCCTTTTCTTGTGCGAAACTGGTGCTGGTTGCGCAG
CGCTTTTCTGTTCGTGCGCACTGACGCACAGCAGTGGAAGCAGTCCCTGATTAATTTAAA
ATGATCGCAGTTTTAACCTCATCATTTCCTGTGCCAGTCTTTGAAAGCACCGTGAACGGC
TAATCCTTGGATTCAAGTTGATTCGAGGTTTTTTACGCGTAAAGGAAAAGCTTCACTCGT
CAAATGTATTTATACACCAATAAATAAgattgtaat
>NODE_411_length_711_cov_7.458509
CTTTCAGCTGTTCATAATAGGCTCCCCTGTTGCTATGGCAGGTTCCAGACAGCTACTGAA
TAATCTCACGCATGTCATTGCATGAAGATGTGATATGTCCACCATAGCCGTTACAGCCAG
TCAATTTCCATATAATACCGCAGCTAGATTATTCAATCGAAATGTTCTTTTCTAAAGCAC
GTCATTTTCATAGAGCTACAATCAATCTTGGCCAATCACCGTTAGGCAACTGGAGTCCGC
AATAATGGCAAGTGCAAAATGCTGTAAAAGGCCCGTGGCTATGGGTTTGGAGCAGACCTA
CCCCCTGACTCTGGGAATGAATAAGCATTCCTTAATTAGCCCATCGGGTTAAGTGCAAAC
CTTAATGGGCCTTTCCCAAACTCCAGCGTGACATCGTTCTCCAAACATGGCCAAGAAGAA
AGTTCCATTAGCAATATTAATACAAGCTTAGTTGATCATTTTCATTCAATTAACTTCTTT
CAATTAAATAGATAGCTCGACAATGGAGGTGATAAAAGATGGGGAGGGACGGCTGATGAC
ACGAACCAAACATTAGCGTGTTAGGGGTCAGCGGCGTTAAACCGACTGTAAATCCCACCG
TTCAATTTGGAAAATGCATTTCCCCTGCTCCCCACTTCTTTAATGGGTCGTTTTAGCTGA
CAAGAGGCCTTTGAGCAGATCTTTTATGAAAATTCTAGACGTGCTCTTCGCGTATTTGCC
ACCTTTCACAGAACACCAGTGTTCACTTTCAAATCACAGCCAAGAACAAAGTCGCTTAAG
TACCGTTTCCTTGATAGTGAAAGGAGGAGAGGAAGGAGGAGAAATGAAAGGGGAGACGCG
GAATGAGAggagaat
>NODE_413_length_527_cov_12.963947
TTCTTCTGCCTCCCTGGGGGCCACAAGGTCTCCAGCATCATTACCAGGACTAAGGATCTG
ACTCTGCCGCCACCACTTGGCACTCCCCCTCCTCTCCCCTCACTCCTCTTCTATAATTAT
AGGTCAAGCACTCTTTTTGTAAATTATAAAACCTTTGTTCTTATCAAGAAAACAGAGCAA
AAAAGAACGATACCATGGAAGGAAAAGGAGCAAGGAAGACGAGAAAAAGTATATGAAAAA
AAGAGGAGGGAAATGGTGTAAAAATAAGAAAGGGGGGGAAATTTTTCAATTATAAAACCA
AGCTAATTTGGTATGACCAGCGACTGTCATGCATGGTGACGGAGCTCCATTATGCAGTCA
TTTGAGCTCTTTCAAATTAGTTATGTTAATGTCCTGCGTGTGAATGTAACACTTGGATGG
GACAAGATTTCAGCAATTAATTTCTACAGTCAGCGGAGAGACAAGCAAATTTATTTTCCC
CCTCTCAGGGAATTGGTGGTGGAGGGAGTGAGGAGGGGAGAGAGCATTCTGGAGCAGGGA
ACAAGCTAAACACAAGACCTAAATAAAGCCTGAACAATGGGAGCCAATGCCTCCTCATTC
ATTCAATTGACAATGTTTTGCAGCTTAAACCTGTTTTATTAATTATGTTTGACATTTCCT
TAATTAGTTTC
>NODE_414_length_491_cov_11.197556
ATAAGATGTGGTGTAATACTGTGTAAAAAGCCTGTAATGTTGTGTTGGTGTAAGAGCCTG
TGTGACTGGATGTTTGACTGTTTGCAGTGATTACAGGGGCCTGCGGGCCTGGCGACGGCT
CTGTGGCTGGGACAGGGAGCTTCTCCCTGGGCAAGGAGATACGCCTGTCTGCCCCTTCTG
CTGGAGCTACAGGGACCAGGATGTCAGGAGGGAGAGTGCTCCCTGTGAGCGCTCTCCCTC
TCTCTCTTTCACTCTCTTTCACTCTCTGTCTCTTCCTGTATGTGTCTCTCTGCCTCTCGT
TCCCGGTCTTGCTGGGTCTGTACTATTGCAGTGCTTGCAGATGTGCACAAACAAGGGAGG
ATTAAAGCAAAACGAATCTAAACAGACAAATGGAATTAGAGTGATGGGTGTCGGTGGGCT
GGTTCACAGTGATAAACATAATGATGCTCAGTATGTGTGTGTGTGAGTGTGTGTGTTCCT
GTGTCTGGGGGATTATCAGTGGTTAGGTGTGTGGTGTGTATGGCTGGGTGACTGCTTCTG
GGTTTCTTTGTGTGTTTGCCTATCTGTCTATGTTTTTGTAATTATGTGTGTGTATATTTA
CTCTGTCTCTAGTTGTGTGTTTGATAAATGAGTTa
>NODE_418_length_692_cov_3.978324
CTCACTGTCCGCACCCAGCCAAAAATCAATCCACCCTCAGGCAGAGCAGAGAGAATCAGC
ATGAGGGTGGATTGATTTTTGGCTGGGTGCGGACAGTGAGCAAGAGACAGTAGGCCTCCA
GACAGAAGCTTGGCTGGACTCTGTGAAGACTGGAGCCTTCTGTGAGGTTGCCTGCCCCAC
CACATGGAGTGCTCCAACAGTGACCCTGCGCAAACTGGCAACTGCCAACCGTCTGCTTCC
GTCTGCTTGGCATATTTGGCCATTTAGTGGGCGCTTGTGAAGATCAAATGGGTTAAGATC
GCCCCTCTTAGTGAGCGGGGAAAAAAGAACATCAAAAAGGTGTAAATTTCACTTCCCCAC
TTTTGATTAAGTCAAGCATGAAAAGAAATGTAATACTCTCAAGTGGCAAGGGTTTACACT
ATTGATGCTGTTACTTCTGCTTCAGGAGGCCCAATCAGCCGACAGGGAGCTGAGTAAACT
CGCCCTGAGTTTTAGGGGAGGCCAGATGGAGGGCTTTTGCTGTGCCTGAAAAGACAGCTT
AAGAGCTCGCCTCCTCAATCCCACTCAATACTGACTGTGTGAAATCCTGGCCCTGGCTAA
CCCCCCAACCCACCCGCCTTTTCCAAAGCTGGTGGCTACCACCATATGGGCTTGTTTAAA
AACTCCCACAGGCTGGTACAAAGCACAACAACACAGTTTTCATATCAAGTACTCTCTCAA
AGAGGCCCCCCCTCTGACTCCTTCCCTTCCGATTCCAAAGGCTGTCACGGGTTCTGCTcg
gattaatagttggtgttggccgtctgttttggcagatcattttgtgcgatgattaa
>NODE_419_length_528_cov_3.977273
TATTACTTTAGCCCTCGCACTAAAAATCGGGCTGGCCCCAGTCCACGCATGGCTCCCAGA
AGTATTGCAAGGATTAGACCTAACAACAGGGCTCATCCTTTCAACCTGGCAAAAACTAGC
TCCCTTCTCACTCCTCCTTCAGATTCAACCTTCAAACTCAACAATACTAATTTTATTAGG
ACTGGCCTCCACTCTTGTTGGGGGCTGAGGCGGACTAAACCAAACGCAACTACGAAAAAT
CCTTGCCTACTCCTCGATCGCCCACTTAGGTTGAATAATCCTAGTCATCCAGTTCTCCCC
GTCCCTTACACTACTTACACTAATTATATACTTTATTATGACATTTTCAACATTCCTAGT
TTTTAAACTAAATAAATCAACTAACATCAACTCACTTGCCTCCTCATGATCTAAAATACC
AACAATTACATCTCTCACCCCCCTAATTCTCCTCTCCCTAGGAGGATTGCCCCCACTTTC
CGGCTTTATGCCAAAATGACTAATTCTTCAAGAGTTGACTAAACAAGACTTACCACTGAC
CGCCACAGTAGCAGCCCTGTCCGCCCTCCTCAGCCTTTACTTCTACCTCCGACTATGCTA
CGCCATAACCCTAACTATATCCCCGAACAACCTCACaatccctccacacgccgccacggt
gtaggtagttat
>NODE_420_length_622_cov_11.844051
GTCATGACAGCTGTCTATAAGCATCAGGGACATGTCTATTGGCCAACTTGACCCTTGTTA
GAAAACAAAACAAATACAAAAAGAGAATACTGCAGCCTGGGACTGCCGAGCCGGGTCACT
GGAGATTTTCCAGACAAACGCCGCACAGGGGAGGGGAGGGGAGGGGAGGGGAGGAAGAAT
AAAAAGGACAGGCTCAGAATCTCATTTTAACAGACCGCACACAATCTGGGCTCCCACAGA
ACTATCTCTGCCTGACCGCTTTCTATTTATCCCTTATCAGTGTTTACCAACCGCTAGTTT
TCTTTCATTCACACTGTGAGGCAGTTCTCTTACTATCAGTCAACAGCTGACACCGTGGAA
CAGCCTCAAAGGCAAGAGGAAGGGATCAAAACTAAACCAAAGCTGTTTAAACAATACAAC
AGAGGAAATAAATTCATAAATCCTAATTCTTCCCAACCCACAAGGGTATAAGCAGATCCT
TTATAGTTAGGCCAACAAACAAAACCACAGCCAATGAGGTACATTACAATCAAGGTAAAT
TCAGAAATATATTTAGAAAAAAGAAAGGCGGAAAAAAAATCCCATGTAATATTAATTGGG
AACATTTCATAGTCTTGCCCTGTCAAGCAAATATAAGTATTCACTAAAAGGCTTTTTCAG
TTGTGTTTAATTGTCTTTATAGGAAAATCCCACCTGAGTCAacattgttaacatttttag
atcattttgtcgtgtaccaccaacaagctagacgatatgagggaca
>NODE_433_length_447_cov_12.704698
ATTATTGGCGCAATCACTCATGTAACAGCCTGCCCAGCTTTCCGTGGGGGCTCCAGTATT
TGTCACTGTCACTTCCCCAAGTGCTCCGCCATTGTCTTGGAAATTGTATGTGTAAGGCAA
GAGATGCCTGTGACCCACTTCGACAAGGGAGCCAGCGATGTGAGGGCGCTCATCACACAA
AAAAACAGCAGTTTGATGTGTCCTATTATGTGTCCCAGCAAGAGCCATAAATAATTGTGA
CAAGTTTTTTGTTGCGCGTGAAAGTCCTTGACTCTGCCTCCTGTTCCAGCACCTCCTCTC
TCGTATGGAGACGCTGCCAAGCACCCCCGATGATAGATGGCACGGTGCAGCAAATGACAA
CGGGATAGATTTTTAGTTTGTGCTTTGGAAGGGATCAGTAATGGTGCTTTGCTGTACAAA
GCAATAAAAGAGAAGGACAAGAGACAGAGGGGGGAGAATGAGGGAAAAACAAAAAAAAAG
AAAGATCCATCGATGGTGAGGAGGGAAGAATGATGGCCGgtgacgcatgatttttgggca
tttgagtgcttagatttatgaaatcagggttaaaatgtagtagtggtgtgg
>NODE_434_length_496_cov_6.828629
GTTTCTCTCAAAAAGCGAGGCGCACGGAGTGATTCCCATACACGAGTCGTCGGGTGAGAA
ACCTCGATGGTCGTAGCATTCTGGTGAGATCTATGTGGTCTTCCCCTGGGCCGCGCGTCA
CGGCCAACTCTGAGATTCAATAGAAGAGGAGAAAAAGACCTCTCTCCATTTGGAGGCAGA
GAAGGAGGAGGGGTGAAAGGAGGAAAAAAAAGACTGGAGATCCCGCCTCTGGGGCTGTCA
GATCGCAGGACTTTCTCGCATCTGATTGGTTCCAGAAGGGCAAAAATTACTCAGCAAACA
CGACTATTATTAGCTGCTTAGCAACAGCTCACTAAAGTAGAGAGACCACCCAGGCAGACA
GACCTCATGTGTGCATCTCCGACTTCAGGGGAGGCTCGCTGAGAGCCGAACCCCTCGGTG
CGTTTGGGTTTCCACGCCGCGTTCCGTCGCCCGAAAGAAGCGTTTCCCGGAGAGGAGCTG
CAGTCTGCGGCATGGAAGCCGGTCTGCGCCTCGGAAGGTGGCCGAGGAATGCCAGAAGTG
AAGTTTTTAACTTTAATTTTTTTTTCTACCACCACCACGATGGTGGTAgttgagcctcaa
attacagtggttgaaggggagggccttcggtagactatag
>NODE_435_length_558_cov_16.043011
CTTTGTTGTATTTTCATTAGCTAACAAAAAAACTATAATACATACTAAAAACTACATGAT
CCAATTTTGCATGCCAACTGCATTCCTCGGTTTTAGCTACACAGCCGAAATAACTGTGAA
AAATGTCCCCTTGGTCTGACTTTTATTCCTCACCTTATTCCCAATGTCATTCATTTGCCA
CTGAAGGTAACAAGCCTTTTCCACTCGGTGCTCTGTAACGGCAGACCTTTAATAGCCATT
TCCCGGTGTGGCGAGGGGAGAGAGGGGGAACATGTTTATTTGTGTGTCTGCACATGCTTC
TCCAGCGATTCTCTCTGCTCCACTCACCCAGCTGCTGGCTGGAGGAGTGATTCATGGGCC
TGACAGATGCCTGGTGCAGCTGGATCTGTCCTTGATCATCCCAAAAGCCTGGACAGCACT
GTCATTCACCATTGCCCAAATTATCTCTGTATTGACTGCAGAACCCTCTGTGACAGCGCC
GTAATGGCTAATTACCCAGGATGCTTTGGGTACTTTTAAACCCCAGAGTGTTCTCTTGCT
GTCTTGCCATGCGGCTGCTGCTGCTACCGTGTCGTGTCGTTCTGAGGGCCACTGTTTTCT
CTGGCCCCACCTGAGCTCCACAGTCTGAGCATCCCGGAGCAAAACGTCAAGAGGAACAAA
GGCATAATGTTCTCTTTTCCCTGAATTATACAGCAAAGTAAc
>NODE_437_length_183_cov_5.218579
CAGCGTTTCATGCGCTGAAAAGGCCATTTTGGCCAAACGGTGTCTCGACTCACTTTCTTG
ACACAATGTCACTTGAAACAGCTTTTGCCTTCATATTTATCATATTTCAACACATTGTGA
GGTCAAAACATGTTTGTAAACATTGTCGTTGAAACTCTGCAGGAGTGCTGCTCTAATGCT
CTCAAACAGCGTTTCATGCGCTGAAAAGGCCATTTTGGCCAAACGGTGTCTCGACTCACT
TTCTTGACACAATGTCACTTGAAACAGCTTTTGCCTTCATATTTATCATATTTCAACACA
TTGTGAGGTCAAAACATGTTTGTAAAC
>NODE_439_length_509_cov_11.222004
AGTTGAGTCATTTTAGGGATATAGATATTTTCCATTTTCAACTCTGACAAAAATGCAGTG
AAATAGAGGGGCCATTTTTTTCTTTTTCGATTTCTGTCTCGTAAATCCTTTTCAAACGCA
ATTCCCATTCTTCTTTTGAGGTCTTTTAAGTCATTATAAATGTTTTCTCTCTCCCTCTCT
TTCTGTCTGTCTGTCTCTCTCCCCTCTCCCTAGCTTTAGTCTTCTTGAATAAAATAAGTG
CAGATTTGCTGGAAATCAGTGGCTTTTGTGTGTGGCTGCAGGAGCATGGTGAAATGTTTG
GACACTAATACCCATTCATTTCGGTAGCGCCATAAATAAAAGCTGCCAGCTATGCGGCTG
CCGTGAAGTGGTATTCTTTGGTGCCCAGCGGGATGTCCTGTTCACATTAGCGCAGCAGGG
AAAACTGGCCGGAACAGCCAGACAACTAAATCAAGACATTGTCAACTTCTGACAAAATTG
CTATGGGGGGAGAACCAGTTTTAAGAGGGGTTGTGCATGTCTGGTTGTATGCATGTTGCA
GTGTGTGTGTGTGTGTGTTTGTAAGACACAGAGAGAAACAGACAGGGAGAGCAATAGAAT
GAGAGAACAGGGGAGGCACGGGGGAGAGATATATCTTTTCAAAAtttagtata
>NODE_441_length_321_cov_7.386293
ATTACATTGAGAGCCAGTCAGTAGTGATGCCAGTTGGCCAAAGTTAGCAGGAAGCTGTCC
TAGTAAATGGCAGCAGCTGCTCGCAGTTCGAGAGAGCATGTCCCAGTCAGAGGAGAAAAG
CGATGGCATCTACATTAATACTACCTTAATGGCCCATCTGGCGCTCCGTAGGGTCCCTGG
CTGCGCCACCGACTCATAGGCGTTTGACAGGCAGTCTCCAGCGCACCAGACGCGCATGGC
ATGCCAAATGGCTGGGAGACGCCTCCGTGGCGCACAGATCTGTCAAACTCTCTGACGCTG
TAGTCACACAGGCAAGGGAAGTTAAGGCAAGTTTTCACACGTGATTGGTTCTTGACATGG
ATGGGGAGAGGGAGGGGGCAGGAGGAGAATGACTGGCTTGTCTATCTCTTTCCTCCACAC
CCTCCTCAAATGCAAacacacgtatgtgcacactcaccgggcaca
>NODE_442_length_290_cov_1.793103
TTTCTTTTTTTTTTTTTTGAGGGTGCTGCATCCAGCTTTTGCCCCATCTTGTGCCCAGGA
GAAGGAGCACATATCATTTCATAACACTCAGCTAAGAATTGCACAAACAAAACCATACTA
CCCAGGTAGATGTACTGACAGAACTGAACTGAACCGAAAGCACACACACACACACACATT
ATTTTTTCAATTTTTCTGGGACATTTTATTGTGATTGCTCATTTCTATAAAAGTGCACTA
AAATTGTTTATACTTACTGGCTTGGGTCCTGATGAAAAGAATTTAGTTTCCCTTTAAGTA
ATGAGTTCTTGAAGCCATTTATGATATGTGATCAGTTACACTGAAGATTGTTAAATTTAA
ATAAATGTAATCCCTAATTTGTTTGACTACAAATTTGTCCTTGTAACcaatgttccctct
aatttttcatgtgt
>NODE_446_length_489_cov_5.415133
CCAGGAATAGTTCACTAAGTGTAACCCCCACAATTATTGTCCCTGACCATCAATAACAGT
ATGTATTAAGAAATCAATTGATGGTAGGTTCTTACTACATTAAAGTGTCTGGATTCCATG
TAATGTTGAATAATTGAGAACTTTGTTCAATGATTTAAATGGTCGGTAAGCAATTACTTT
TATGTCTAATTCCATGTTTGTTCAACTATGAATTATAATGCTTTATGTTTGTGTCCGTTG
AAATGTTGTAGGAATTCATTTGAATATTCTTGAGGGAATGTTTAATGGTACTTAACTTAA
TATTCTTGAGCAACTATATTGTAAATGGTTGATATATAATCATGGTGATATTACATATAT
GTACAATGGAGGGCCGTGTGGCGTAGCCCGGCAAAGAATAGTTTAATTTAGAATCCTAGC
TTTGGGAGTTAGGGGCGGGGGTTAAAATCCCCCTTCTTTGAAGCAGTAGGAAGGATTTTA
ACCTTCGGCGTCCGGTTTACAAGACCGGCGCTCTGGCACTGAGCTACTATTGCATTGTCA
TTCAAGGACTTTATTTTCGAGTCATCCTACTGTAGGGGTTAAAACAAGGAAGAGGAAGAA
GTAGAGGAATGATGCGACTTGACCAATGATAAt
>NODE_447_length_319_cov_12.981192
TGATCCAGGTGAGATCTGAGTAAATGATGGGGGTCGGCGCCCCCAAACTCCTCACCTGCT
CTGGAAGTAGTTTGCTAGTTCGGATGCCTCATGGTTCAGACTCCTCAGGTGTACAATTAA
ATTGCCAGAGTTGGTGAACATGGCGCCGCACGTTTTGCACTCATAAATCCGCGGCTTGCG
GATTATGTGTCGGGAGACCCTCATGTGGTGCTTATATTCACCGAAGGACGTGAATGTGGC
GCTACAAATCTGGCACCGGAAACAGCGTTTACCTTCGTGCTTCAGCCGATGCATCTTTAG
GGAGTAGGCCCGTGTGAACTTTTTCCCACAGCGGTCACACTGGAAAGGTTTAATGCCTGG
AGGAAGAAGACAAAACCATTGCTTGTTGATTTGAACATTAGCATCAGACAAGTGTTAGTA
ACCGTGTGTGGGTGAGGTAAGGTGGAGGGTTAATGTAGTCACa
>NODE_448_length_559_cov_8.704830
CTCATTATTTGGCATTGTTTGCAAAAAATACGAGTCTAGACTTCTATGATACTCGCATGC
ATTATTACACTGAAAGCTAGGAGGGTTATCGGCATAACAGGCTCACCCACAATCCCTGGA
TTCACAAAGGGAATGATTGTGGCTGGAATGTGGTGTGTTCCCAGGAAGACTAGAGAGGGC
CATCACAAAAGGAAAACCCACACGGTGGGCACTTTTTCTTCTGCCATGTACAGGAAGCGA
AATGAGAACTATCAAGTTTGACACTATTCACAGCGCCTTCACGGGGCCCTACAATACCTG
GCTGGGCAGACAGAATGCCGGGCTTAAGAAAGGGGGGAAAACGGCTGGCAAAGTCTCCGT
CACGTGAAAGCGTGTCGATATTTCTGACACCTCCAGGCTACGTGCCAAATAAAGAGCATA
GGGGCTTGTCGCTGTGGGGCCGCTGGGCCCACCAGAATGCTGAAAGCTGGTACCCCTAAT
ACTCCAACAGAGACCTGGGATGGAAGATTTCTGTGTAAACAAGAAAGAAATCTTACTGCG
CTTAAGTTTGGAAAAACTGCAGGAAATAACGAGTAATCAAAAAAAGAAAGAAAAgcatta
agaatacggtctccttaggcgggagttaaggtgtcaaatacctcagagtcaaatattctt
attaactgtattgagattaatgtgatttttccatctttgtaat
>NODE_449_length_431_cov_11.088167
TTGTGTAACTGTCATGTTGAAACACACTCCTGGTGGCAGCAGTGTCTTTGGCTCGGCATG
TTTTACAGGATGACTCACAGGCTGACGGACAGGCAAATCGATATTTTGACTTTGGCCACT
GGATTTTCTCTTGCAGGAGGAGCGACGGTAATGGAAGAGGACTGTAAATAAGTGGAAGGT
TCTTGACAAATGAATCCATTAACATTTGCCTGTGTCGCCTGGCGAGCAGATTTGCTGTTT
TATGGAGCAGGAAAAAAGAGCTAGTAAATCTGAGGGCGCTGTAAGGGTGAGGAGCTGAGA
GCAAGCTGGGGAACACATCTCCCATGATGCAGCACTTTATCTCCCTCCCAAATGGCATCT
TTATCTGCCTAAATTAAGTTTTGATTCCTTGCCACATACGGAGCTGCAAATCACTTTTAA
TACTGATATCAAGAGCAGCAGTAAAGTGTGCCCAAAGCGATGGAAAGCAGCTTTATTGTG
GTGGCACATAACTGCCgtcaccaccattcactgtctctctgtggctcacagttgtaaaaa
aacatcagccccaaaccactgctttgtgtgcaaat
>NODE_450_length_405_cov_11.488889
TAAATCAGTGGTGCTTATGGAGCACTACAGAACAGGGTCCCTGGATTTGTATCCCCTGTG
TTTGCTATTAGGAAACCATTACAGCCACATTTTCCTCCTTCAAACAAAAATGATCAAATC
TAATACTGGCAAGATTAGAGAGATAAAGGGAGAAAGAGCTGGCGGAGCTGTTCAACACAG
TCGCCTATCTAAACAATATGCTCTAAACTCAATAAAAACAGGGCTTTTTGCTGGTGACAC
CATTATCCATCTGTTTGGACAAAATTGCTGTATCATGGTATAAATCTGCGATACAAGTGA
CATATCCTCTAAAATAAAAGGGAACATTAACTGCTCTATCTTCTAGAGGCCATGGGACTA
GCTGGCTATAAGCTCAGTCAAGTGTGATGGCAGTTATACTGTGTTTTACTAGACTGCAGA
CAATTATACTTTGCTCCTCTCCGCTAAGAAGACAAACTGCCATGGCTTCAACTGAAATGA
TTTCAAATAGATTTTCCAAAATGTCTGTCGCCAGATTGCTTCCATACATTATTTCACTTA
AATGGAGAg
>NODE_451_length_451_cov_7.232816
TGTTGTGATTACGCATTATCAGAATACGTATAAAACTAACGATAATGCCACTTAAATTGT
ACTAATTAAACCATATTAGCATTTTACTCATGGGATCCATGGATTGTTTGTTTCCCTTCA
GGGAAAAACAGAAATCTTAATTTCTCTGTTTTAGCACTTTTGTAGAGAGTTGTTCAGTGA
GCAGCATAAGGCATGCTGGCAGGCAGACAGAGAGGGCAGTGGGTGGGGCGGGGGGTTGGC
GTGGCTGGTGGTCTGTTGGGCTGGCTGACATCTCTGTCTCCTCCTCTCTCCCGGCAGTTC
ATGGCATCAAGTGGACTTGCAGCAATGGGAACAGCAGCTCTGGCTTCTCAGTGGAGCAGC
TAGTGCAACAGATTCTGGACAGCCACCAAACTAAGCCACCTCCCCGGACTCACAACTGCC
TCTGCACAGGCACCCTGGGTAAGGGCTAGTGGGTGGTGAGGAGTTGAACCGAAAAGTTCA
GTGAGAGAAGCAAAGAAGGCCATAAAATTACTGTTTAGTGCATGGTAGATCAAACAAGGT
GGTTGGAGTCTTTTATTGGCAGGTGATTTACAGTGAAATGAAGGAACAGGGTTAt
>NODE_452_length_548_cov_12.750000
ATTAGTTCTCTACTCCAACCCTGTATCCTTCTATCCATCTTACTAATATGCTTCCTTCTT
CCCGCTTTCCCTGTTCCAGCGAATGTCAAACACAAACAACTATGTTTTTTGATTCCTCAG
TCCCATCCTTACCCTTCATTTTTATCTCACTACCTTTCAAACATCTCTCATCACATCTCC
TTTTCCTTCTCTCCACCTATCTTCCTGTCTCCTCTTCCCCCTCTTGCCTCTCCACCTCAG
CATCAATAGAGGGCCCATCTGTTCCCATACATCATGCACTTCATTTCAGTTTATTAGCTG
GGATAAATCATAAATATTTCATTATACATCACGGGCGGCTGTCGCCTGCACACCGACAAT
TTATCACCGCTGCCCTCTCTGCCGGCTTGCCATGGCGGCTATAAGCTTTCCAGTCTATTA
AACAAGATTGATACAGTGTGTAAATTTAGATATTGGGAATTTCTTCACAGACCACTGCTC
CGCACTGATAGGCCAGGGTAACAGGGGAGGAGAGAGAAGATGGAGGGAGAGGGGGAGAGA
ACAGAAGGGGGAGTCGAGGCGCTTGGCTGGGTGTTAACACCACTATCAGGGTAGTTACAG
TTTCCCCTCTTCGCCTCCTCTTTTGGATGAGGGGTAAAAGGGGGGAAAAAAGTGCAGGAA
TAATTTGGTTACAGCTATatagttctctcatc
>NODE_453_length_446_cov_16.809418
ATCAGTGACGGGTGGCATGCCGGCTCCAGAAAGATTGGCTCCAATGATAATGCCCCTAGG
GCTGTGCTCTAAACGGTGACTGGGGTATCCAGAGTCTGAAAAATTGGGAACCGAATGGTC
AACATATGCACTGGACCTCGTCTCAGGGTAGTCTCGCAAATTGTGCGAGGGGCAGAGTTT
TAAGGAACTGCCAGTGGGGTGTCCCATGTGCTCTCCTGCCAAAGGTGGCAGCACCACGCT
GGGTTCAGTATTGCTCTCCCCGGGGTTGACGCAAGAGAGAGGGCAGCCACTAAACCTCGA
AAGGCTTGTCATGTTTTGTTGTGAGTTTGGCTATGAGTTTGCAAAATCAAACCAATTCAG
CACCCAGGATACACCTAGAAATTCTGTTTCCCATTTTCCTTGTTGTATATCATCTGCATG
TGAAATTCTTGGCCGTGAACTTCGCAGAAGTAGGAACCAGACTCAATTTCGTTAAAGTTG
GTGTGAGTCCCATGCCGTTCACTTTGCCCTCTTGATTTGTGGCAATAACCGTGGTAGTAA
AAATGCTTCGAAacaggccatggtgcaatataaaagcacagcaggcaaac
>NODE_455_length_459_cov_8.640523
TTTAATTTTGAGCCAACAAAGAAATGCACAAAGCTTGCAGCACAACTAAAGTAAATAATA
AAAACTTCTTCCCTAAACTTCCTTTCAAGTTATCCTCACCACTTTTAAACTTTTAAAGTG
CAATGATACCCAAAAATATGATTTGCCATAAAGAGCATGAATATTTGTGATGTAGCCAGT
GGTAAAAAATCCTTTTGGGGATTTCGATATCTAAAAGAGAGAGGTTTATACATTAGCGCT
GTAGTTGCAAAACACTGTTGATATTCAAATGATTATTGTGCAAAATCTGGGATAAGCTTC
TGTGTGAGAGCTCTTCTAAGTGCCTACAACTATTGCTAATTCCCCTCACCATTGTGGGCC
GAACAAAGGCCTTAATCCCATTTCACTTTTGCAGAAGGCTGGGGCTATTTTCCCTCTCAT
AAACCAACAACACTCCCCCAAGCCAGAGCTGAGAGGTTCTGAGAAAGGGGCCAGTGTGTG
TATACTTCAAGGCTTTTTTGTCCAACTTGGCTAGTGCTCTGCATAAACTTTTAAGTGGTC
CCAGTAGGCCTCAAACACCTTTTGGCAGAAAAAATAAGCTACCACAAACTGTAAAAAGGA
AAc
>NODE_456_length_295_cov_9.149153
TATTACTTTTAGTCAGTTCTGCCGTGGGGAGATGTAGAGAGAGTGCGGAGGGAAAGGATG
GAGATGGAGGGAGGGGGGTAGTAGAGACAAATAGAGTTGGATTTTGTGTGCTCGTATATC
CTCATTCTTCACAGAGAGAGTGGGAGCGCTGTGTGTACGTGGATGTGTGTGTTTGCCCTC
CCGCTACATCCTGCTCATATTTCTTTTATTGGCTGTGTGGCGTTGGTGTTGGAGGGCCCG
GGGCAGCCACAGGGACAGCAGGTGTGGCCTCTGTGTGCTACTGTATTAGAAGGTATAAAG
GCACGGACTGCCCAGGAGTGAAGTGCATGCTGGGAGCCATCCGAACAGCTGCAGCACGGC
CACTGGGGCCTCTATTGTTTAGAGCAGTGTTCATCCCCTATTCATTATTCACAGGCTGGC
TGTGTTTGCGAGCGGTCTa
>NODE_457_length_448_cov_11.767858
TATAACTTCCGAAAAAGAGCTGGAAAAGTGTGGGTTTCTCATCTGTGAAGGTGCTGCAGC
CGGGTTCATGAACACAGGTCTTTTCTAACAAAATCTTTCTGCATTTGCTTCTTTCCTCCT
CCTCTTCCTCTTCCTCCTTCTTCTTCTTCTTCTTCATCATCTTCTGGGACTTCATTCTTC
TTCAACCTTCTCTCACCTCTGACCTCCGACCTCTTGACCTCACACACCTGCTCAGATGGT
CTTCCCTAAGATCAATCATGGCTTTCTTTCCGCTGACCAGCAGCTCATAAAGCGACGGCT
CATTAAGGTAGTGGGTTGTGTCCTCTCTCTCTGTTTCTCGTCCATCTGTCTGTCTGTCTG
TCCGTCCACCGTGCCAAGTCTCAGCCAATCACTTCTCTCTGGCCAGTTTGCATGCAAGCC
TTTAGACAGACCTGTCACAAGCACTCTTACACTCTCTGTTATTGTTAAAGAGTAATATGG
AAATTTCTTTTTTAGTTGTTGTTAAAAAAAAGCAAGGTTTTATTAAGGTGAAATGAATTA
CTGTCCTGGCACTCCTTAAAGAACTTTCCCTACAATTTAGATTGCTGAatat
>NODE_458_length_448_cov_14.216517
ATTAGCAACGATGTCAGTAAGTCGCCATGATTAACATTCGGATCACTGGGATGTAAATAC
TCAAAGAAACACATGCTGCACTCCTACAAGCCTCCTTTCTAAGCAGCTCCGTGCAATACA
GTGAATGAGCAAGGGGGTCGCGCACACCAGGCTTGCTGACAAGCCTTTTTTATGACATTC
ATCAAAGCCATCTGCCATTTTCCGCTCAATTAATTTGTTATGGGAAGTGGGATCAATTAA
GTGCGCACCGTAATGGCTTTATATCCTTGTTTCCCTTTTATAGCCCAATATTTTCTGTGC
TCCACTCTGGCATGAAAAGGCGAAATCGATATCCCCAGCTATTTTCCCCTCCTGTGGACT
AATTTGTTTTTGCCACTCTCTTCCTGGCATGATAAACCGGCTGTAATGAGGGGTTAGGGC
GAGGGGACAGACTAAACATAAACCCACACTCAAGCCAACAAGCGAAGTGGGGTCGCTTTT
TTGCCAATGTGCTCGCTGAATCCAAGAGAACCTGATCTTAATCGAACGCAATCTCATTTG
GATGTCGGAGCAACGCTGTTACCCACACTTAACTAAACGCGGAGGAgtatca
>NODE_459_length_293_cov_5.307167
ATTACATTAGCAGTGCAATCAGTTACTGCATTACAAGGCCGGGCGAAGAGCTTTTAAATC
TTGGAGGAAATCATAAATAATTGCACTAAGTACCCAGCGCCAGATGTGCGTGCCAACTTG
GCTGGCATGAGATAAATAGTAACCTCAACAACGGTGTTCAGTATCCAGTCTGCAAACATT
TTTTGGGCAGTATGATCCCCACGTCCTTTGCTCTCATCCCTGTCCTCGTCCTTTCCCTTT
GGATTCTCTCACTTTGTGTGTTAAAGCACACTGAGAGGTTGGGCGCCTCAGACTGTATAC
TGTCTCACCTGTTGCTGTAGTATTTCCCCACTGCAGTGTGACTGATGGCATCCAGGAAAC
TGTTTGTAACAAGGTGTTTCACCGCGTCACCATTCAGTCCATTactacagccttcaatca
ttcttgagtcgtgtaat
>NODE_460_length_461_cov_14.958785
TGTGGGAGTAGCTCTGTAGATGTGTTTAATATGATGCTGTACCTTCTTGAATATTTCAGA
TGTTTCTTTGCTGCTGAAAAAATGTTGATTATTAACCTGCCAGTGAAAAAGGGAAGTGGC
CATCTTTGTACAACACACTGCTGTTTTGCTGTAACCGCGCAATGTTTTATGATCTTGAGT
ATTTTATAGAAAAGTAGAAGTATGTATCAATAATATGAAAGCAATAGCTAAATCATAATG
AAGAATAACATGATCAGTGAATATTGTGGAAAATCTTTAGATTCACTCTGGGTGGATTTT
GTACTGTATTTATTACTAATGATGATGCAAAAAGTTGCATAGCTTAACCCAAACTGTTCT
GTCTCTTTTTTATTTATTGTCTTGTATATGATCTTTTTGTATGTGTTTTTCAAATAAACT
GCCTAAAATGCTGAGAACTAATTTGATTTGCTGTCTTATTTGTGTTCTTGTTACTTAAAA
AAACCCCTCCTGAAGCAACAAGTTATAAAATTACAACCTATTTAAATTACATTTGACATC
CGTCATTAGCCTGTTAtcacacataaatctgtatcaacttatatggcttgttattaagtc
ataaa
>NODE_461_length_357_cov_10.190476
AGCGGCAGCGCCGGTGGAGACGGATGGAGCTGGGAGGCGGTCATGCACAGCGGACAGAAG
CACAGCAGCCCGGCTTTCCTGGAGTGGCAGGAGCCCGGCAGCCCGTGCGGGTGGTGCGGC
GAGTGCACGGCGTAGGGGAATAAAGGTGGGTTGTTCTCGTTCCCTTTGTCGTTGGCCTCC
CTTAAAATCAAGGAATCCACGAGAAAAGACCTCGGCATGGTTGCAAACTTGTTGCTCGGC
GCGGTTCAAGTCGAAGCCGGTGCGTACTGCGGCTGTGTTCAGTGTGTGTGCTCTCCTCGG
GACGGTGGACAGCGAAGTGGTGCTGAAGGCGCACAGCCGCTCCTTAAATAGGCGCAGTGG
ACTCGGTTCGGCCATGTGACGGTTACGCTGTAAGCGGCCAAGAGCTCTCAATAGGGTTTT
GTGCCTTTCTCTCGGCATTCCCACTGCACGCTTCCCCATTATTTCACTTGTTAACTAAAT
GAACTGCATAATGTAGTCTAA
>NODE_464_length_532_cov_9.924812
TTGATACGTACACCCCACCCTTAAAAACAAAAAAAAGAAAGGAAAAATGTACCTCTGCCT
CCCTCTCTCAGTCCAGAGACTCCACTCCATAACAGCAGGCCCTAATTTCTCTTTCCAGTC
ATGGAATATGATAATTTTCTTATTTGCAAGAAATATCAATTGCTCAAGGCGGACACATAA
TCATTGGGGAGGAAAGGAGAAGCTACCTGTGTAATGTGCTTAACAGGCTAACCCATTTAG
CCGCAGGCGCTGTTTGAAAATGAGAAAGTGCTGATGGTCAAAATCAATTTTCCCTGTGTC
CAAATTACTCCCTGCCCGGCTTAGAATTTCACCTAAATGGCCAAACCTTAAAACACTGAT
ACTAATTCTATCATATTAGAGCCTGGTCATATAGTTGAAGTTATTGCTAATGCTATTTTG
CTGTATTTATTGATGTAGCTAGATGACTCGAAGGCCAAGGAGCAAAGAGTTCTGTTACTG
CCTCTGTGTTTGTGTGTAGATGCATATCAGTACAACTCAGCGCATGAAATGCAATGCAGC
CATCAGGCATTAACAGTCTTTTAGGATGCTTGCTGCTTGGGGGGTTCACAAATTTCATAA
TCAAGAAAAATAGCCTTTAACAGTCACATTTTGTGGATTATGTAATGTTGAAAGCTTCAT
GGAGAGTAATCCTTTa
>NODE_465_length_449_cov_10.616926
TATAACCTTAAAAGAGAACCTCAATCCATGCTGATTAATGAGAGACTCCTGCATTTGATG
TTTCAACGGTGACATTTTAAACTTTAAATATTTTATATGCATACCTATGAAAAAAAATGA
AGATACGCATTCATGTGGAATAAACGCTATTGCAGAGAAGAAAGGCTGGGCTGGGTATCA
TTTTAATAGAACAGTTAGAGTGCAATGGTTTTTCTTGGTGATTTTTATTTGAGGTTTTTA
TGTGTGCGCAAGCTGATTTAAAGGCACACTAAATCATTGGGGATGGGGAGTAGTGGATTA
TGCATTTAATCAAGGAGTAGGCCTTGGGAGAGTGGCTGGCCGAGTCACCAGGGCATCAGT
GAGGGGTTGGCTCGAACATGGGGCCCATCCTCTTTGTTCCTCGCCATAATGGGCCATTTT
TACATCATTTGTGAGCAAAAAATGATAGATCATGTGCTTCTGCTCCAGCTGTGTTCCTGC
TGATCGCTGGAACTGTGCGACTACTGTGTGTGTTTAATAGGAAATAACTGTATcatgagg
tggcagtgcttaaagttacttagatgtgatctgcatgagccggctctcatgat
>NODE_466_length_320_cov_7.909375
AAGACCAGGCAGAGCAGGGATGTGAAGAATATAAACACAATTTTTTTTTTATTGTCCAGA
GGGAAAGGGGGGGTGCCGGGGGTTGGGCGGTGGGGTCTGTAAAAGAGACGGGGACCTTAT
CACAGCCCAGCAGCTCTGTAATTCGCCGCCATGATAAAGTGGCAGCGCGGAAAACCTTAC
AAGGCTGGCACAATCCAAAGACGGATTAGGTTTTTCTGACATAAGCTTCCTGAAAAACTA
ATCAATCAGCCCATGCAGTATTATCAGAAGCGTGAGATTAAAGAGCTGCTCCTAATCCCC
CCACTGTACATTTTATTACACTTCCCAGTGTTAGTTGCCTTTAAATATACAATAAATAAA
TAATAAAACCAAACCTAATTGAGCATGGGGAAGGGGAAAAGGGTTAAAGAGCCCTTAGAG
AGGGAATTTATGTAGAATTTGTGTTTTgttatgaagacagggat
>NODE_467_length_484_cov_14.276859
TTCACTATTCAAATATACGCTACTGTGATGTTGAATTACTCTTCAGTTTTCAAAATCTGG
TGTTTTGTGGTAGTTTGTGGAACCATGTTGGACCCAACAGAACTGTCTGTGCTAGAAATA
TATGAATGTCTTTCTGTAATGGCGAGGCACCGTGACTGATCAATTAAAAGTAAGATGCAG
CAAAGAAACACCGAGTTATTAGGACAAATGGTAATAGGACATCTTACAGCAAAGATCATT
TTAATGGTCCCAAATATTCTGAACAACTAAGTGTACACTCATGTAAAAGAAAAAAAATGA
GAAGATATGACAAAATTCATCACATCTAGAATTCCACTCAATCTTTAATCAAGACGGGAT
TACAAATTCTCCAAAAAATCTGCAGTTTCAAAGGGCAAAAAGGGTAAAACTAGCTCACCT
ACTGAGGTCTTTAAAAACCTGTTCAAGTGTGACTGAAAACGTCCTGAACATTTAAAGGCA
GGTCTTTTTTGTTGTCATTTACAAAAAACAGGAGAAAGATTTAGAGACAAATAGAGAACA
AAAAGAAAACAATGAAGAAACTGCTGGCTTTTTTCTCTTCAGAGAAACAACGTCCGCTGA
GGAACAACGACACTGATGACATcgtcat
>NODE_468_length_373_cov_14.203753
GTTTGTCATGATCGGGCTGAGAGTGGGACTAAAGAGTTCCTGATAATGACAAACCACACC
CTCAACAACACTCCATCACACCATCAACAGCTCAGCAGCTCGCCTCCAAACACGCCTCCC
CTGACCCCATGCGCCGACCTCCCACTGCACACCTCGGCTCCACACACATGCACTCACAAT
TCAAGCACACAGACACGTGCACACACCCTGGCGCTCACTTACTTTCAAAGTCCAGGAAAA
AATGTGGACAGTTCTCTAAATCCTTGCCAAGGACCTTAATGAGGTTCCCCATGGCTGGCG
ACCTGGACAGGAGGAAACAACAAAATGCATACAGTACGCAGAGCCTGGCAACCCGCAAGA
AAACACACAACAGGCACATGGAGAACACAGCAGGTTGTGACTGTTTTAGTTTTTTACCCA
TCTGCACTCGTCTAATTATCTCTTCTTCCTTTGCTGCTCCATCCTTCTGTCTAAGCAATA
TGTCCAGAGCAAAGTCAGACACTCTAGTCATAGATCg
>NODE_469_length_429_cov_11.293706
TGTTAGCATGTGCTCAAAACCCCCTCTTTCTTTCACTGGAGGCAGCCAGCCTGTGTGATT
TATGTGGGGCCCCTGTTCCACTGTGCATACACTGGAAAATCTCCAGTTTACACAAGAATT
GCCTGAAAAATGAGATCTGTGACTACATTCTTTTCATTAGCGGCTTACGCTAGCGTGGAG
CCTGGGAGCCTCTGAGCTCCTAATGATGCACACGCAGGCCCGTAGCCTCCCAGCTGCTCT
CCGGCTCTCATTACCTACAACATTCATGTCACAAACACTCTTATTTAATTTCCACAACAA
TTAAAAAGGAAAACAGTTGCTAAACTTGCGCTGCTTGAGGCAGCTGAGAGCTGTGTGTTC
AATGGCTCAAACCAAATGTTTGTGCAACAAATACACACACACGCACACACACACACATAC
ACACACACACGCAGTCCAACACACATTTTGATGTTGGGCTATAAAGAGAAACTAAAAACA
ACAGCTATATTTTGATATTGTATTCCATGCAATACACAGCCAAAGAGCTCCCAGATAGGA
AATGACATTAGGATGGATATACTACAAtgaaat
>NODE_470_length_385_cov_8.472727
TTTTCTCCTGCTCTTCCCTCTGTCTCTCCCTCCGACTCCCGCCCCTCCAGATTGTGAAGT
CGAGCCTCTAGCAGTGTAGTGCTGAAGGTGTGTTTGTGCTGTTATGCCCTCTGGCTTGGC
TGCCAGCTTACTCCCACTGATCTGAGCCAGAAGGCAGACTGCCGAGGAATACCGATCACC
TTGCCCAGACCGAATCCTTTGAGCTCTCTCTGGCATCTTTCCCCCTTCTGCCAGTTTCCT
CCTCTGCTCCTCTCTTCCCCCTTCTGAAGTTGACAACAAAGACATCCTCAGGGTCCTCCT
TGATGTGAGACCCACTCTTGATCTTTTTTCCCTATGTTTTTGTACCTTATAGTTGCACTA
CTTTCATATTCCGCTAGCACAATATTTACACACCAGAAGACAAAGAAACAGGGGTCTTTT
CATGTAGAAACCCCTGCCAACATGTTAATCACCTGAAGACCTGCAGTGGTCATGTTGGCC
CGGCAGAGGCAAGACATTAGTGAGGCACCTCTGCACACTGCCTCCTATt
>NODE_471_length_418_cov_4.605263
CAACTCTCCCGGTCCTCGTCAGCTCTCACCAGCAGAGCGCGTCCTCACCGCCATATGTCC
GTTTATTTTGGATGAATGCCAGAGACCTTAGCAGAGCCACCATCCTCTCAGAGGACTTTT
ATGCTTTGTAGCCTTTTCAAAAGCTTGGCAAGAAATGCAGTACTAACAACTTGAACAGCA
GAATTTGACCAGAGCACGACATCCTTGTTATAGTTTTTTTCTGAGCAACGCTATGGTGAG
ATTCATAGTCGGCAAAATATTAGCTTAGCCTGCTAGCTAATATCACACCGTGGTGTATTG
GTTCTGTGAAGCTGTGTGGAAGTTATGCAGACTGTTATGTCTGATAAGAAAATTTCAAAG
AAACAATTAGAGACAGACTGTGTGGATGTAGTAATGCATCTGGTGTTAAGTTCATGGCAA
ATGCTGTAGAGATGTGTGTGTGTAATTGAGGACATGAAATACAAGCTAAGGTTACAGGGC
TAGCTTAGCTATACATCTTAAAGTATTGAATTCGTATGTCATTTGAATTTATTATTTCAT
GAACAGAGAAAGAAAGTATTAT
>NODE_472_length_441_cov_5.072562
CTTATTGCCATATTAATAATAATTTTAAAAAAGCAGTGGTAATTCACCCTAAATAATAAA
TCAAGAATTTGGTCAAACAACACTTGCACTGGCTTTACTGCTAGAATGGTTTACTGCTTC
TAATGCATTACTGCCACGCTGAAATACATTCAGATTGTTCAGTTTCTCAGTAATTTTTTT
TTTTTAATTCAATATAGCACACAAGACAGAGAAAGCTAAACTTAAGAGCACTGCCCACAT
ACCTTCAGTGCCATTGGGTGTCATGGAATTGTTACTGATGTGCGAGTTGTCAAGGTTGGG
ACCATTAGGAGATTCACTGCTTCCACTTACTCGGCTGTGAGGACTGGCTAAATCCTGCAT
TTCCATAGACCTGACGGGACACACACACACATGCACACACCAAATCAAATTACACATATC
GCTCTGGTTTCAGGGAAGGCACAGAGCTCTCATACTCAGCGCTGTGTACACAATATGCAT
ATTCCGGTCGTGACAGTAGTAAAATAATGAAGACACTACAACGTAAGAAAAAGTAAAGTA
TATAATCTAAAGCAAGTTTGCTAATGGCAAccttgcatatgatac
>NODE_473_length_370_cov_4.775676
TTTACAAAGCCGGCTTTTAGTATTAGTGTGCACTCATTAGCCCTGGCTCTAAATAGGGCC
CTCCCCCACTTCTACCTCCCCTCTCGGTGGTACATTTGCCCTTTTTATGAGCCCTCCTTT
TCCATTTTTTTCCTCCTCCTCTTCTTTCCTTTCTCTTTTTTTTTCTCAACCCCAACACGG
AAATTGAAACTGTATCTGGGCTTATCTGCAACCTCCCCGTGCATCAACTGCCGAGATGTT
TAGACAAATTTTATGCATTATGCAGCGCAAATATCAAAACAGTTCTTGGCAGTGCCAGCA
GAAGCCTCATTAAAAATTCCTTAATTAAATCTTCTTGCAAAATGTAATCAGTCCAAGGAA
GGGGTTTTGTGTGTGTGTGCGCGCGCGTGTATGTGTGTGTGTGTGTGTGTGTGTGTGTAT
GCGTGTGCAGAAGACGACGTGTGTGTATGTGTGTGTGTCTGTCAGTGCCAAGGCTTTGAT
TTGTGCCCTTCATGTTATGGCTTggagaagtaat
>NODE_474_length_603_cov_8.527363
TTAAACTATCCTCTATATAGCCACATATACCGAACAAACCAGAAGATAAGACACATGTGC
GCACACGCATACACATCTAGCTGCAACCACTCCCTGTCTCTTGACAAACCATTATGTACA
ATCCTGCCACTGTATAGTGCTGTCAGAAAGCTGCCAAAATAATCTCTTCTGCAGGAGAAT
TTAACTCCATACCTTCTGGCACAGTGCAGCGATGCAATTTAATGCCTCCTGTGATAACTA
ATGGAAGAAACTCTTAAAACTTCAGAGCTTATAATAAGCTTGTCAGCTTATCATATTAGG
CATGTGAGCTTATAACATTAGCATTTAAATGTTCCCGGGTATACAGTAATGTGATTGGAG
GGCTTTGCCATTTTGACTTTGCCATTGAGGAGAGAGGGAGGCAGAGAGACACAGGAAAAA
GGGGTGTTGATGCTGTCACGAGGAAGCGTCGAGGACTGTTGGCTCACGTCTTACAATTGT
TCACAGCAATTGTGTGTAAGCTCTAATGGATGCACAGGTAGGGGAATGAACAAAAAAGCT
GTAAACTATAACAATAAACTCCCCAGCTCCCTGCCATCAGAAGACATAAGACTGGATGAG
TTGTCAAATATTTGCTTACAGATATGAATGTAATCGAAGGTGTGCTCATCTGTCTACTAC
TATAAATGTAActagaataatgtctcgtctaacgctgatgaaactgcagggcgagagaaa
ctttataaagtgtcttttggatgaaat
>NODE_475_length_153_cov_6.967320
GTCGTAGAGACTCGGGACCTAGACCGGCGTCTTCAGCATAGCCAAATTAGGTGGGGCAGG
TGGCATTTCCAGGTGTCTAGCACGTCTGGTTCCGGAGATATTGGCCAAAACGTTCTCCCA
TTCACTGACAATGGGACGTGCATAACGCAGCATGGGTTAGGGTTAGGGTTAGGGTTTCGG
CCTGGGTTTGGGAAAACCGTTAGTGCTAGAGACATGAAACTTGTTTCTACCCCCCCATTT
GCTTCCGCCGCGATCGCACTGAGCCTACTCCCGAGTCTCTACGACATCAGGAAGTGG
>NODE_477_length_472_cov_7.211864
TTTACATTCCTTTCATGTGAAAGTTTTTTTTTTTCCTGACTTATTGTAAAAACAGCGCTA
GCCCAGGTTTCTCTGTTCATTTACTGTAAGCTGTTTCATGTGCTTGTGAGTGCACATAGC
CTCCTGCTCTCAGGAAGGGAAAAAGCATATTCTTCCATCCCCAGGGGAAATAATTAATCC
TTACAAGGCTGTCGCATGTTGAAATGAAGCGAGTGTGAAGCATTTAGCCCAGGAGGCATT
GCAGGCTGTCGCCCGCACAGGCACCTGTTGTTGTCCCTGCCCTACATTTCATGAGAGAGC
GCTGAGCAGAGGATAACAACATGCTCCACTGATGGCAAATGAGACACACAACTGCAGATG
CAGGGTTGTGTATGTGCGTGGGTGTGTATGTATGCACATGTTTTCACTTTTTTTTTCTGT
TTTCGTGCATTATGTTTGCATGCACGACCACTCCAGAGAGTGTGCACAGGTGCAGGAAAC
CCCCTACCTTATGAGGAGGTGAGGGCTCGCACAAAAGAGTCGGTGCTGGCTGCCTCAGAG
GGTGTTTATCAGCCAGAACCATCTGTATGCTGCTGCTCATAGCTATGATCTACTGCAGCc
taaaccaataagtcac
>NODE_480_length_722_cov_6.108033
GTTACATTTTTGCTTTGCTTTTGTAACAGTATCACCTTAAAAGTGCCTACTACTGTATAA
TTTTCACATTACTCTAATCAAAAAATCCATAATGTCTTCAATGATGTGAATTTTATTTCG
TATGGCAGCGGGATATGTTAACATCATGTATCCTAACATACATGACAAATGCCAGCGGAG
GAACAAAGCATGACAAAGAAGATGGGCTATAATTGAATCAGAAGGAAAATGTGCCGGTGT
TAGTGACAGTGGGGGAGAACAACATTTAGACTATTGGTAGTTGAAAAAATGCCGTGGCCT
ACCACTAACCTTCACATCCATATTAAAAGCAAGGTGTCACTGCATGCAAATTAGAAGTAG
CCGGGTAAAGCACTGTTAATGAACCCAGCCATTGAACTCCATACAGCAGGCTTGTCGTTA
GATAGGTGCACCATAAATAGTCCATTTGGCCGAGAGCCAGAGGGAGAAGCTAAGGCAGAG
TTACTAGCAGTAGGATAGGGCCTTTATTGTGTTATGACAGACAGAGGGGACGATCAGACA
GGATAGAGATATGGGCTTTCCTTTCCAGATTAATTAAAGAAAGGATCAATTAACAGTGAT
GAAAACCATGGCAGCATACTGACTAGCTGATAGGCCAATCAAGCCTTGAAATGCAGAGTA
GTTGGCATGTTTTATCTCTCCAAACTTAATTGCAATTTTCCAGAGGGAATGACGTGATCA
AAATGGAGGGGTGAAATTAGCTCCACGTGAATAAAGTATTTATTTGATGCATTTGTTCTG
TGATTTCAGGACTAAGTACGCATTGTATTCATATAGGGGACATTTTTCGTCATGCACACA
GAAGTTTCTCTTTCCACAATTTATTC
>NODE_481_length_536_cov_18.968283
CTCACAAGTGAAATAGCATCTTTTTTGATAGAGTGATAATGAAAATAATAACATCCCTGA
CAAAATATTCATAACAGTAATGATGAATGCCATATTTCTCAGAAAGATACATCAGAGGCG
TCTTGGTTAAAAGAAAACAGTGGCCGGCGTCTCCCACACCCTCAAATTATCTGCTGCTTT
CACATTTCACTGATAGCATAGATGAGAGCTGAGAAAAATGGACACACAATTATGCTCACT
TGTCGTATATTAATACTGCTTCTTGACATCTTCCATGGACCCTGAGCTGTCATCTCTTTG
TCTGCTTTAATTGAAAATTAATGGTTAGTGCGTTGCCAAGGCAACAGCGGCAGTGGTGGT
GGGTAGTGAGCCACATTCAGACAGACACCAGTGGCATTGTTTGTCCTGTCTGACCTTGGA
AGTCAGGGGAAAAAAAGAAAGAAGAAAGGCAAAGGAGGACAAAAAACACATTAAAAAGAG
AATGGAGAGGTAAGGGTTGAAATGTTGTCCATTGGAGCGAGGGAGAAAAATAAAATAAAG
TTATTGTGGCGTGGTTTTGGCCAGGTAGACAGAAAGAAAACTGTGCTAAGGTGACTGAGG
AGGGGACTGAAGATATGATGTCAAAATGCCAAATGGGGAGAATTATGTTTGAGTACGAAA
GCAGAAAAAGGCCTGGTGAt
>NODE_485_length_358_cov_5.720670
ATCACTATGCTGCTCACAGCTCCACAGCTAAAATTAGAGCAGGCAGGCAGGCGGGCAGCT
CAGAGGAAGAGTAAGACACCCAAGAGACCTCAGTCGTCATCCTCTCTTCTTCTTCTTCTT
CTTCTTCACTGGCACAAAACTTTACATTACCAATTCTACTTGTCTCTCGATCAAGGAGTC
CTGGTATTGGTACCAACAGAACCCATGCATGGTGGTACTGTTAGACTTGCAGTGGTGGTG
GGGTAGGGAGCCTTTTAAGCAGAGGTAAAACAAGCAGCCGACAGCTCTCATGGAAACAGG
CCCATGTTTCCAGCCGACACAGACGACTGCCAGAGGAGGACCACTGGAGCTGTAATGGTA
CACTGGGCTAATCCTCAGTTATCACTTCTCTTTGCTAGTGGCTTTAGATTACAGGCCTCA
CCGCCCAAGGAAGACCAAAAAATGTTAGAATAGAGGGAAAAtagtgcagtgggatgtaca
actggcatggtggtgttgtaaa
>NODE_486_length_328_cov_2.365854
TTGCCCTTCTTGCCGGCCTCCTCGGCCGTGCCGCTGCCTCCACCAGTGCTGCCATTGTCG
TTGTCCTCGTCCTCGCTGTGCTCGCTCTCTGCATAGTTCTTGGCTCCGCCCTCCAGCGTG
CAGCTGCGTCGGGGCCTGGAGCTCTCACTTTCACGATCTCCCCGGTCCCCGTCCTGCCGA
CGGGACTTACCGGCCTCTCTTTTGTCCCGGTCCCTGTCTCTGTCCCTGTCCCGCTCTTTC
TCCCGTTCCTTCTCTTTGTCGGCCGTCATGATCCGCCACGTGCCTTCCTCAGTCCTCTCA
CGGCTGGGCCTCCGTGAAAGGTAGACTGTGAGCCTGGGCTTCAGTCTTCTGAATTTACCA
GTCAAATCCAGGGAAAATTTGGCCACACCAACAACCCCAGTGTTTCAGAAAAGCTGTGGA
AGAGGAAAAAGAAGGACAATTAACATAAGCGTATGTCAATAACCATCATCTt
>NODE_492_length_304_cov_1.032895
ATTGTTAGTATATCTGTGGTACCTTTGTTGCTGTGGTCACTTCTTTAAAACTAATGTATA
GTGATAATTAAAGGAAGATCATCTGAGGTCAGTGAATGTGTCTCAGTGATTGTACTATAA
AGACTGTATCTGGAAGGTCCAGTCTATGGTGGATCAGTACTCCTGGATAGAACTACACCA
TGAAGACTGAAGAACACTCCAAGAACTTCTATGGAAAGGTTGTTGAAAAGCATCAGTCAG
GATGATGCAAGAACATTTAGTTCCTGAACATCTCTTGGAGTCCAGTTAGATCCATCATTA
agacttgtgcaagaggccaccaagatacctatgactcctctgaaggagttacaagcttca
tcgactgagatggtagagactgttcatacagcaactgttgtctgttcttcaccagtcaaa
gctttatgagagacaaagagaacctcaa
>NODE_494_length_527_cov_2.857685
GACCAGCCTCAGCAGGGCTCAGGGCAGCTCCCTCCAGTGCAGGCCCAGCTCCCTCCCCAG
ACCTTACAACCTCCTGTCTCCATTGTGGGCTTGACTGTGAAGGAAGACTCTTTCTATCTG
CCTCCTGCCTACACAGCCCATCCGGCCTCCACACAGTCCCAGCCTCCGGTTCAGCAGCAG
CAAGTCCAGCCGCAGCCTCAGCCCGGATTAATGCAGGAGGTAGAGTTTTCTAGTTCTTTC
TATGGCTCAAGTGAGCCAGCACCTGGTGGGCCATGCCTTATGGCCAGCGACAGTGGTGGT
GGTGTTAACCATGACGATGTGGCCATTGGCAGCTACAACACCTCATACACATCTTCATTT
GTGTTCACCTACCCAGAGGGAGCCTGCGGGGTCAGTGCCAACCAGCGGAACAGCAGTAGC
GAGCAGTCATCTGATTCCCTGAACTCGCCTTCGCTGCTGGCGCTTTGACTGACCGACAGA
CACACGCATTCACATATTAAGACACACACACAGTATGCTCGCTGGAAGTAGAGCCTCAGA
CACGTACATGCACAGAACCAGTCAGTCTCACAGACTGAGATGAAAACCAACAATCgtctg
tacctgattgggttaaagtttacacattctgaaatgcattccaattaagagccatacaaa
aagttgcacat
>NODE_498_length_711_cov_3.720113
GGCTAGGGTTGGCCCATACTACGGGACCCAAAAAAGTGTCACTACAAACCTATACCAGTC
AACTCAGAGCGGCCTGAAACGCGCTCTCAAACGCCTTCTGCGGGAACTTATCTTGGCTTC
AGCGCTTCCCCACTGGCTGCGATAGGCACGTCCCATTGTCAGTGAATGGGAGAACGTTTT
GGCCAATATCTCCGGAAGCAGACGTGCTAGACACCTGGAAATGCCACCTGCCCCACCTAA
TTTGGCTATGCTGAAGATGCCGGTCTCAGTCCCGAGTCTCTACGACCTTCCCGTCCCGAG
ATACAGCAAAAAATCACAGGTTTCTCCCACTTCCTGACGTCGTAGAGACTCGGGAGTAGG
CTCAGTGCGATCGCGGCGGCAGCaaatgggggggtagacacaagtttcatgtctctagca
ctaaccgttttcccaaacccaggccgaaaccctaaccctaaccctaaccctaaccctaac
cctaattccggaccttacgGCTAGGGTTGGCCCATACTACGGGACCCAAAAAAGTGTCAC
TACAAACCTATACCAGTCAACTCAGAGCGGCCTGAAACGCGCTCTCAAACGCCTTCTGCG
GGAACTTATCTTGGCTTCAGCGCTTCCCCACTGGCTGCGATATGCACGTCCCATTGTCAG
TGAATGGGAGAACGTTTTGGCCAATATCTCCGGAAGCAGACGTGCTAGACACCTGGAAAT
GCCACCTGCGCCACCTAATTTGGCTATGCTGAAGATGCCGGTCTCAGTCCCGAGTCTCTA
CGACCTTNNNNNNNNNNCCCACCTAATTTGGCTATGCTGAAGATGCCGGTCTCAGTCCCG
AGTCTCTACGACCTT
>NODE_499_length_466_cov_17.461374
GCAAAGCAGCACCCAGTGCTTTTCTCTCGCTTTTCAGCCGAGTGCAGTGTTTGGCCAATA
GGACTGGCCCCCCGCCTCTCATTCTGCATTCATAACATGCAACATTTGCACAATGTATCT
CTCAAAGGCCCTGAATAGAAGGCCTTAATACTCATGTAAACAACTGCAAACCAATTACTT
AATGAATCGGGCCCACACATAATGAGGAGCCTCACAAAGGGCTATAAATGCATTTTTTGC
ACCAAAGCCTCTGCTTTAAACTACAATCCCTCTGCTGTAGTCTAGGCTTAACTGGCAAAT
CATAATTATTGTCTAAGACAACAGAGAGGAAGCCATTTTTGTATTTTGAGTCCAGCTCCA
TCCTCCTTTTGAAGTCACTCATCAGCTCGCTGACAAAATAAAGCAAATAATTAACAAGTA
GGATGGAGAGGGGGGGAGAAGAAAATACAGGAAGACAGAGAGGACGaggggcaaagagat
ggagaaagggcaagagagcgagagagagtgagacgcagagagaagagaaaggagagaaac
agggcaagagcatgctgcagtgttatgcttctgcttaagtgcagggcttccagaccactt
gtggaagcaa
>NODE_502_length_500_cov_5.702000
CACCGTAGAAACTTTATCAAAAAAGTGGTTGTTTGGGCTTTTTTGTAGAGGTACAGGAGA
GGAAAGCAAATAGAAGAAATGGAAAAAAAATAGTTTGCAAAGATAGAAAGAATTCTTTGG
GAGAAAAAAGCAGAGGAGAGGCAATGTTGTCTTCAGCATGCCTGCGTGATTCCACAGCAT
CTGTGCATTTTTTTTTTAGTGCTGAACAAGAACAGCTAAGGGGGAAAAATGCTTGGTTGT
TTTAGTTGGACAAAAAGAGGGACACATGATTCGCTATGGCCAAAAAGAAAACAAAAATGA
ACGTAAAAGTATAGTTTAAAAAATAATTGTCATTGGATATGCTTATTTGAGCCAGGGCAA
GCATATCACAACTGAGCTAAACAGGCTCTTGAAACAAGAATACAAAGGAGGAAATAAAGC
ATAGACAAAAAAGATGGAATACAAATTTAGTCAACGAAACAGGACAAATAAGAAGGAAGG
TCCATATGAACATAATGGGATTTGGTCTTGGTAAACAGGACAAAAATGGAGGTGATTCGA
GTGAATGGATGGGTTGACAGCAAGAATGAATTTGTATTATTTTCATTCTGTGAACGTCAG
TTCAGCACTCTTACCTCTTATTGGTGTACCACCTGGGTGGATAA
>NODE_503_length_290_cov_5.379310
ATGTCTTTGGCTGCACCAATTACTGTTGGCATGTCCTCTGCCAGCCAGCCAGGTCTCCCA
CAACTGCTGCACTTAACACACTGTTCCTTTATTCCCCCTCTATAGTAAAGATGGCTATTG
CAGAGGGGCTACGGAAATTTGGAGACTGCTGAGCCAAAACAGATCACTTCAAAGCAGCTT
ATTTAACGCTTGCTAAATTTTTCATCACAGTCGCTTAATATCCTGGGGAAGGAGAGCTTT
TGAAGTCGCTGTGAGACCGGGGATGTTCTTCTTACAATTCTTTTTCCCCTCCCTCTGCTG
TACTAAAATCCCCAAACCTAAACACATAACACACACCCAGTTCACGCTATCTGTGCCTAC
ATACACACACAAGAGTTTGTACGAATGCTACAGATGCACCTCCTGCACAGAAACAGCACG
CTTACATACCCGGA
>NODE_504_length_519_cov_12.776493
CTAATGTATAACTTCTCGATAGCCTGGATCTCCACTGCCCTATACTAGCTCTCCCCCTTC
GCCCGCCCACACCCCTGCCTCATCCACCATACACCCACTTCTCCTGCCTCAATCTTTGGT
TTCAAAGGAAGCGAATCAGCCAGAAGGACAGAAGGTTATGCATTAGTACTGGTCATTGCT
CAAAGAGTGAGCGTTATAAATAATAAAGGCTTGTGAAGGACACAAGGGCTGTGGGATGCA
TCTCTGGTTCACGCCACACAAGTCAAAGACAAGACTGTAATTTCTATTCCGAAAATGTGA
CCCTTGCAGCTTCAATTACATCTCAACAACACCAACCGTGTCCGTGCCAGGAGATGTGAT
GCCTCTTTGTTAGCTCTACATGAAAGGCTTATTGATATTGGTTATGGAGTGCATACGAGA
CATGCACATTTTTTTTGAAAATTATTCCAGAACTTAAAGAAAGTGTATAACTAAAACAGA
TGCATACTGAAATTCAATTTATTTTCACCACAGATGCCCACCTATAGAACTTGTAATGCG
CTTTTTCTTTTGGAATTCTTTCCAGTCAAGGCAAAAATAATCTTCTTAATTTTATACATG
CAAAcaatggggagaattataccgtcagttatttttgaagttctacgtgttgctcaaagt
cat
>NODE_506_length_417_cov_3.640288
AAGCCGAACGCCCTCAGAACTGTTATACGTTTCCGAAGGTAAGAAGCCCCACCACGAAAG
TGACTTTATTTCCCCCGACTCCACGAAAGCTGCGGAACAAACTGGGATTAGATACCCCAC
TATGCCCAGCCCTAAACTTTGATAGATCATTACACCCACTATCCGCCAGGGTACTACGAG
CATTAGCTTAAAACCCAAAGGACTTGGCGGTGCTTTACATCCACCTAGAGGAGCCTGTTC
TAGAACCGATAACCCCCGTTAAACCTCACCCTCCCTTGTTTTTTCCGCCTATATACCGCC
GTCGTCAGCTTACCCTGTGAAGGTTTAATAGTAAGCAGAATTGGTAAAACCCAAAACGCC
AGGTCGAGGTGTAGCGAATGAGAGGGGAAGAAATGGGCTACATTTCCTAAACCAGGAAAT
ACGGACAATGTATTGAAACGTACATTAGAAGGAGGATTTAGCAGTAAGCAGAAAATAGAG
CGTTCCGCTGAAACTGGCCCTGAAGCGCGCACACACCGCCCGTCACTCTCCCCGAGCTAA
CATAGATATATTCTTAATAAc
>NODE_507_length_292_cov_8.458904
GTTTCATCCAGTCTCTGGTAAATAGTGGCACCATCGCACTTAATCAATTAATTAAAATTA
AAATCCCCAAAATACACAATTTAGAATGACAAAACACATGAAAGCACACATCTGAGAAGC
TGAAACTAAAGAATATTTACCATTTTTCATTTTGGGTAAAAAAACAATTATCAAAATTCA
TCGATTAATTATTTGTTTCAGCTCTTGGCTCATTTTCAGTAAAAATCTCTAGAAAAGAAT
ATTTTACACCATGTCAAGAGTTTATTTGACAGTATTTCAGAATATCTTTCAGTAAACAAG
TTTTTTGTTTTTTAGCAAAATGTAATATATCAGTACTGTCGCATTTCATAAAAATAGTTG
TTCACGTCTTTGAAACTACAGTATCAATGATACAGTAAACCATATTTGTAGGAATACAGC
TGTACAAGGTGAAAGa
>NODE_508_length_597_cov_12.554439
AGTAAGAGTGTATGAGAGAGGCATGGAGCTCCACAAACAGAAAATAATGTGCCTCACAGA
TAGCTGCACCAACCCTTGAACATCTGAGCTGAATACTTTTCCAAGATTAAAACACGTCTT
CTGGTAGTTGTGTCTCCTTTAAAAGCTGCACAACTTGACTGCTTCCTCCCCACTGAAAAT
GTTCCGGCGGCTCATAGAAAATTGTGTTGAACCTCTTTGACTTTGCGAAATAATTGAGTT
AAAACACTCGATAAAACATTAATTAGCTTAGCAGTCTGGAGCAGATAACATAGATAAAAC
CCTATGTAATTCATATTGATTAGAATATGCACATTGAGCGTAACCTCTTAAGACAAGTTT
TCCTTATTAAATGGACACAAAGCCGAGGTCATTATTCGTACAAAGAAAGATCGCTTTAGA
TTTTATCTTTTCACATAAAAAGGTTTGATTGGATTTCTTTCTGAGGAAGCTGCACAATCT
ATTTTATTCAGGTTTGATTGTATTACCTCTTAATTAGTTTGTATATTGAGTAGAACAGGC
CTTATTGATTTGAGGTGCATTCATTTGCATTGCAAAAATCCCCTTTAATCCAATATAATC
TCATCCTTCCTCAAACAGAGCAGACTGCATCTCTGAGTTGCTCTTTACTTGCTTGTTTTC
CAGCTACTGCTTTTGGCTTGTCTTCGGTTTAATATAACCTCCTGGTAGAAATTAGAGATT
GCATTCTCTATGCAAAATAat
>NODE_510_length_294_cov_8.622449
TTTAATCATGGCCCCAGTTCAGAGAGAAAACCCACAAAATAGAACCGGAGTCCTATTCCA
TTATTCCTAGCTGCGGTATTCAGGCGACCGGGCCTGCTTTGAACACTCTAATTTTTTCAA
AGTAAACGCTTCGGACCCCGCGGGACACTCAGCTAAGAGCATCGAGGGGGCGCCGAGAGG
CAGGGGCTGGGACAGACGGTAGCTCGCCTCGCGGCGGACCGTCAGCTCGATCCCGAGATC
CAACTACGAGCTTTTTAACTGCAGCAACTTTAAGATACGCTATTGGAGCTGGAATTACCG
CGGCTGCTGGCACCAGACTTGCCCTCCAATTGATCCTCGTTAAAGGATTTAAAGTGTACT
CATTCCAATTACAGGGCCTCGAAAGAGTCCTGTATTGTTATTTTTCGTCACTACCTCCCC
GAGTCGGGAGTGGGTAAt
>NODE_511_length_173_cov_2.878613
ATTGCTGTTTTCATGCTCTGAAACAGCTTTTCATGCCCTGAAAAGGCCTCTTTTGTCACA
TAGTGGTTCACTGAATTATATCACACAAAGTCACTTGAAACAACTTTTGCCTTCATATTT
ATCATATGTGAACACAGTTCAACATGAAAACCTGGTTGGAAACATTGTCTTTCAAAAACT
GCAGTATTGCTGTTTTCATGCTCTGAAACAGCTTTTCATGCCCTGAAAAGGCCTCTTTTG
TCACATAGTGGTTCACTGAATTATATCACACAAAGTCACTTGAAACAACTTTTGCCTTCA
TATTTATCATATGTGAA
>NODE_512_length_499_cov_5.264529
TATAGGTTTGTAGTGACACTTTTTTGGGTCCCGTTGTATGGGCCAGCCCTCACCGTAAGG
TCCGGAATTAGGGTTAGGGTTAGGGTTAGGGTTAGGGTTTCGGCCTGGGGTGAGGTTTTG
GGCAAACGGTTAGTGCTAGAGACACGAAACTTGTGTCTACCCCCCCATTTGCTGCCGCCG
CCGTCGCACTGAGCCTACTCCCGAGTCTCTACGACGTCAGCAAGTGGGAGTAACCTGTGA
TTTTTTGCTGTATCTCGCGACGGGAAGGTCGTAGAGACTCGGGACTGAGACCGGCGTCTT
CGGCATAGCCAAATTAGGTGGGGCAGGTGGCATTTCCAGGTTCCTAGCACGTCTGGTTCC
GGAGATATTGGCCAAAACGTTCTCCCATTCACTGACAatGGGAGGTGCATAACGCAGCCA
GTGTCATAGTGCTGAGGCCAAGAAAAGTTCCCGTGGAAGGCCTTTGAGAGCGCGTTTCAG
AGCGCTCTGAGTTGATTGGTATAGGTTTGTAGTGACACTTTTTTGGGTCCCGTTGTATGG
GCCAGCCCTCACCGTAAGGTCCGGAATTAGGGTTAGGGTTAGGGTTAGGGTTAGGGTTTC
GGCCTGGGGTGAGGTTTTGGGCAAACGGTTAGTGCTAGAGACa
>NODE_513_length_408_cov_4.644608
ATGACTAAAAGGTGTCCGAAATAATCACCGTTTATAAATGTCAACGGTTTAAGTTGAGCT
CAGTAACCCTGAGTCTCTGACGAGGCTTTAGCCGACGGCTCTGATTCTCATGTTTGTTTG
TGCAGTCAGATGACCAGCATCACGCAGAGTGACATCATCAGCACGCTGCAGTCGCTCAAC
ATGGTGAAGTACTGGAAAGGTCAACATGTCATCTGTGTGACGCCCAAACTGGTGGAGGAG
CATCTAAAGAGCGCCCAGTACAAGAAGCCACCGATCACAGGTAAAGAGGCTCCGAGCAGC
AGCCTGATCCGTCCACAGACCGTTTCCACGCACTGCTAATGACGTCACTTCTTCACAGAG
AGATCCTGGCTGTAGTCGGACTGAACGAGGATGAACAAAATGCTGATTATGATTAATTTG
ATCAGTATtgagatcgtgattcaaatttaaataacagagagctgctctcactgccatgtt
gggctacattcctgctaaagtacaaataaaaatagtctgttcctgaattcagagcatctc
ctcgaggctaag
>NODE_515_length_296_cov_2.878378
ATTAGGATAAGCAGCCGATGGTCCATATATAAACTTGGCATTTTCTTCTTTTTATATCAG
AAGGACCAAAAATTACTGTATCTCAAGCTGACTGGTTAAAACAAGTCTCTAATGTAACTG
TGTATAATCAGGCATTTTCAAAGAAAGACACACAACTGTAAGCACTTGTTCACAAAGACT
TTGAACAAAACATCTGCAAGCACGTGCCAAATATCATCTCCCTTATTTTCTGAAAAAGAA
AACCATCACCTAAGGGTAAAATATTCGCTTTAAATCATACACCAGCAGCATAACTGAGCC
AAGCACATCAGATTTATATTCTTTTACTCCTCCTCAATGGAAGAATGTTAAAAAGCCCAC
ATCTATAAACCAGGTAAGTAATCTGACATCAGCAATGAGCTCAGTATTCCTTTCACACTG
AGTAACTGACAGAACGTGAa
>NODE_516_length_549_cov_15.045537
GTTACCTAGGCAACAATTAAACACACACTGAACAGACTGATATATCTCAGAAAGATTTAA
AGCCTAATCTGAAATGTTTCTCGCTCCTTGGGGGAACTAAAGGTGAAGTCAGTTATCTGC
CATTATTTGGTTTAAAACATTCCCAGCAGTATCCAACATCTCTGCCTATTTGATTCACTT
TGAGCATGTCTCTCTCCTGGATGCATTCATCCTCCCTAAACTCCTGAGTTGGAGTGGTTC
GCCTCAGGCAGAGGAAGCAATAATGTGAACCCTGGAGAGCTATTCAGAGTGAAGAGGAGA
GTGGAGAGGAGCCTCCTCCACTGTTCTCCTCCAGCGGGCCGTTTGGGAGGCTAAACGGCG
CCGATATCCCTTATTAAACCATCTGGCTGATGCTAATTAGATTATCAGAGATAAAGAGAA
GGAGTTTTCTTTGTACATTTTAATGAGATAATGTGTCAGGCAATTGCGAGGAGAAGCGTT
ATTTTCCGAGTGCAGAGACTTTTCAGGTGAAAGTGTACAAGAACGAACAGATGCAGAGGA
ATGATTAATAGTGCTTATCTGGAACCATCTTGCCTACATAAGGGGAAATACAGATTAGGA
GAGTAAAAGTATATGTCTTTTTGCGACTTCCTTATTATATTAACATTTAAAAAGTGCATC
CCCTGACTTCCAGAAAAATTTGGTCAAAGATCG
>NODE_517_length_392_cov_8.905612
TTAACTTTTCCAGTGTAATGAGATGATTGATATGCTGGAAGTGTGTGCTTTAAGGAGATA
TTAATCATTCCCTCTGGTAATTTTAATCATGCGTTCCATCATCCCCAGCTGCTGAGGATC
ACCTTCCTAGCAAACAAAGGGCGGCCACGCCACTTGCATAGTCATTCTGTTCTAGTTTAA
CTTTATTTTATGCTGGTTCCTCCCATCTGTTCGCACAAGCCTCCACAGCCCACGTTGCAC
GTTGACAAGCTGGGGAAGCAGTGTGTGGGTGGGTGATTGTATGAGTGTGTCTGTGTGCAT
GTATGTGTGTAAACTTTAGAAACACAGGCATCTTTGAAATGGTAAATCTAATCCTCCAGG
TCCGTGACTAGTTGGTACACCGCCACCAGCCACCTCCACTAACACGTACAATAATGCATA
CAAACAGCGGGCATGCAAAcacacacacagtctcttgcagacacaatcaacgtgacacac
ttactgaaacacacagaaacgtacacgcaagcacatataccacatggtgtgggcaa
>NODE_519_length_145_cov_3.441379
TACGACCTTCCCGTCCCGAGATACAGCAAAAAATCACAGGTTTCTCCCACTTCCTGACGT
CGTAGAGACTCGGGAGTAGGCTCAGTGCGATCGCGGCGGCAGCAAATGGGGGGGTAGACA
CAAGTTTCATGTCTCTAGCACTAATCGTTTTCCCAAACCCAGGCCGAAACCCTAACCCTA
ACCCTAACCCTGGCTGCGTTATGCACTGCCCATTGTCAGTGAATGGGAGAACGTTTTGGC
CAATATCTCCGGAACCAGACGTGCTAGACACCTGGAAATGCCACCTGCC
>NODE_520_length_304_cov_1.661184
GTAATATTTCAGTCATTTGAGCTTCTTCCAACAGTTAAATTGCACTTTTTTCCTAATCAG
ACTGTTTCAAACACTTATCAAACGCAACTGATTTAATCTAGATGTTAAATAAAAGCCAGC
AGCACCGACTGACCCACACTAAAGCAGCTCTGCAGTGGTTTTCTCTCCTGGTCCATCCTT
GTTGTATCTGCACCTTCAGTAGCTTGGTCAGGAACAAGAGGGTCACAAGGTGTTTCCCCT
TTCCCTCCTCGGGTCTCCGGACCACCCCTGCACCCATCCTCTGCCTCCCCATCACACTGT
GTGTATGTCTTTGTGTGCTGCAGGATGTGCTATAATCGGACAGTTTGTCTTTCCAGCTGA
GATGCTTCTGTCACACTTTTGTTTTATAGCTGCTTAAGGTAATCTATttacttagtagat
ggagccgtggacggaatgatgaaataaa
>NODE_521_length_563_cov_4.936057
CTCATCAGAATATGACAGGCTTCCCGGGGCTAGGGGGGCATCACCCTCTCTCCCACCATG
CCCACCTCCACCCTGGGGAGCTGGGCAACGACCCCGGAGTGGCACTCACTCCATTTGGAC
CAGAGCACATGGCACAGACAAATGCTCTCAAACTTAGCCCATCTCAGCACATTCAGAGCC
ATCCCGAAGCCCAGACCGCGGCATCTTTCACTTCTGCTCAGACCACAGTTGGTTTCCCCG
TGGCTCACCCCCACTCAGGCTACTCAAGCAGCAGGGACTTCATCCTCAGGAGAGAACTCT
CAGCCTCTGCTATGCATGCACTTGGCGACCAGCATAGTTCCGCCTCCTCCCCTCATCACC
ATGGCATGTTCATCTCCCCAACAGGTGCTTATGGGCACACGGAAAGTGGGGCCCATTCAC
TTTTCACTGGACTTCACGACCAGGCGTCCCCAGGTGCCCACCACCACCATGCCCTCAATG
GGCAGATGCGCCTGGGTATACCGGGGGACATCTACGGCAGGCCAGAGCACTTCGGGCACA
GGCCAGAGCACTATGGACCGTCTTCTCTCCACAGCTACAACTCCATGAACCTCAATGTGA
ACATCGCTTCTGCTCCTCACGGAGCCGCGGGGGCGTTTTTAAGATACATGCGGCAGCCCA
TAAAGCAAGAGCTAAtctgcaaatggattgaccaggagcagagtcag
>NODE_522_length_584_cov_5.402397
TCTAACCAGGCCCGACCCTGCTGGGCTTCCGAGATCAGACGAGATCGGGCGCGTTGAGGG
TGGTGTGGCCGTAAGCGACGGCCTCCCGCACTATCAGGCCTTTTATACATGTCCGTCATC
ACCATCATTTGAGTGTCTTTATGTGTACATGAAGATGAGAAGAAGCTCTGAACACACTGA
CACGCTTTGTCCAGCACAACAGCAAAGAGCCAGCGATACACAACAAGGTATTAATTGTAG
CTTCACCCTGAGCCACAACATGAAAAGACCAGTGACACAGTAAGACACCAGTGACAATAA
ATGGGATCATATGACATCATGTGCAAGAGTGTCCCAGTGACAGGCTCCTGCAAAGGACAT
TTGCATTCAATTAAAATCTTTCTTTAAGCTAGAAGAAGATCTACAAGGTAAAAACAGAAG
AAGACACACCTTGCAACAGCATCTATAAAACACTTGTTTGTTACAGGGCCTATCGCTTAC
GGCCATACCAGCCTGAGAACGCCCGATCTCGTCTGATCTCGGAAGCCAAGCAGGGTCGGG
CCTGGTTAGTACTTGGATGGGAGACCGCCTGGGAATACCAGGTGCTGTAAGCATTTTGGC
TTCTCTTCACAAGCTGCACAGGACACTGCTGCTCAATCACTGGAGACAGCTTTAAGACAT
CACACCACTAAATATTATTCATATATCAACACAAAATACTCAACCCTAGGCAAAAAAcac
aagctaac
>NODE_525_length_610_cov_5.155738
TATAGTAATACCAAGAGGCGCACATGTGAATTGTGAATAAATAAAATCAAAATATATAGT
TCGACTGATGTGACCAAAACTCACTGAAACCCGAATAAAAGTGATTTTAAAATCTGTATA
GAAGAATATTTGCTTTTTTTCCCCCCACATAGCTTTTAAATGATCATTTTTTTCCTGCAT
CATAGAACATTGGGTCTGATCCACTGCATGCACATGGAGATGCATTTAGATCAGCCTATC
TTCTCCTCCTCCTCTTCCCTCCATCGCCTTACAGCCCCCTGTATCGGTGATAGTGGGATG
GCAGGCAGGATGAAACACTTCCTCTGTGAAGCAGAACTTTTATGTCAGGTGAAGCCAGAC
ACATCTCATCCCCTTCAATAGCTCCTCGTCAATTTCAGGCTTAAAATTTTATGGGATAGG
ATACTGTTTGATGCAGTCTACCAGCGGTCCATAACAGCAGTCATTTATTGTGCACTGAAA
AGAGGGGGAAGAAATATTATGGCGCGCCAAAAGGGGTGGGTGGGTGTAAGGGAGGTGAGG
GGAAAAGCCCATACAGTGCAGGGAAAGGAGAAAACACAGGAGATGCTGGCAGATTGGCAG
GCATGACCGCCGGCTCTCACGTGACCTCATCAGCAAACATGAGCGGCTGATGCCGTCTGT
CAGCCAGGTGCCGGAGTAACATTTAAAAACTCACAGTACATGAGCGGTGGATTTGTTAGA
TGGGTAActgtgaggcaacagacacataaaaaac
>NODE_526_length_586_cov_6.529010
TACAGCAGTGTTATCAAAGCAATATGGAAGATGTGGTTTTGGTGTCTTTTTTTTTGAAGA
ATACAGGGGGAACATTAGGAGAAGCATGAGAGAGTCAAAGTGTCAACGTTAGGTGAGAAG
AAGAGTGGAGGAGGAAGATGTTAGAAGAGAAGAAGAAATAAAAAAAAGTCTCATGCACTA
GAGGAGAACACGCACTCACACCCCACAGTGGCAGAAGCGGTGTTGGCGGCAGTGGCAGTA
GTGGTAGTAGTAGAAAAGGCTACATGTGTAGGGCTAGAAACATTGGTTACATCGTGCTGT
TGTTGGCTGGAGTTGGAGGCCTGCCGCCTTAGAGCCCCCTGAAAGGAAGTTCCACTCTGG
AACGCACTCACTACATCCATCTGCAAAGAATCAGACAGCGTGACAGGAGAAAGCCCAGAG
GAAATAAAACACAACACAGCCAGAGGAGAGAGAAAAGAGAGAAAAAAATAAAGAAAAGGC
ACCAGTAACCATAGAAAATGTCACTTCGAAATTGGATTTAGGCATTATAGTTAAAAGAAA
GAGGGAAAAGGGGATGATTGGGTTTAAAGGCACTGATCGGAGGGAGCTGACTCCAAAGTC
TGACCTCACTTTCACTCTTTTCTCTGCAGAATCCTTCCATACTTCCAACTACAGCCATGC
CAATAgtctttgaacaatcagctgcactgtcgtgctttccatccaatcgaattcacttgc
ttctcatcag
>NODE_527_length_318_cov_1.776730
TTAAACTCCATTCTCGAGCCCCTCACTTGGGATTTGGTTTGAAGAGTGGGGTGTTAAGTA
CTAAAACCACAGTTCAGAAGAGGCTTATGTTAAAAGAGTCATCCTGAGACACTCACCCAG
CGCCTTAAAAAGAGGGGGAGAGAAAGAGAACAGTGATGCTATCACCTCCCGTAACGCCTG
CACACCCCAAACCCCCACTCCCCGCAATCCATTTCCACCTGCCGAAAACTTGCACGCACC
TGTCACCGACTTATACAAATACTTATCTCCAGCTAGCCGGGCAAGCAAACATCTCAGAGG
GGAGACTGTAGGTAGGCATGTGTGTAGATGTGTTCTAAAAGAGACAGAAAGAAAGAGATG
GGGAGACAATCAAAGAGAGCAGCTCGGCAGAGAAAGAAAGTAAGTCAACGATAAAGAGAG
AGATGGGGATAGAAAAGAGCGATTGGGttgaaaagcggtaat
>NODE_528_length_145_cov_1.951724
CAGCAATACTGCAGTTTTTTAAAGACAATGTTTCCAACCAGGTTTTGAGTTCACAATGTG
GTCAGATGTGATAAATATGAAGGCAAATGCTGTTTCAAGTGAACATCTGTCAGGAAATTC
TGTCGACACACCATTTGGTAAAATGGACCTTTTCAGCATGCCAAACGCTGTTTCAGAGCA
TGAAAACAGCAATACTGCAGTTTTTTAAAAACAATTTTTCCAACCATGTTTTCATGTTAT
AATGTGTTCACATATGATACATATGAAGTCAAAAGTTGTTTCAAGTGAc
>NODE_529_length_347_cov_3.149856
ATAACTGTGGTGTGCACATTTTGCTAACTACACAGTGGGGGTGACTCAGACTAATAAAAT
CTAAAGCACCACATAAACTACTAAATGGACATTGAGGGCAGAAGCTGAAAAACACAAAAA
ACTTCAGAATATATAATGAGTCTTGCATGTGGTACAAACTCAAAATCATGTTTAATGAAT
TAGGCCATCTTCCTGTTTTAAAACTAATCGTGCGCCACTCGCCAGTTGGCGTTTTGGGCA
GAGAGGAGGCAGGACAGTTGGCAGTCAGTATGGGCTGGTATGAATTCTCACTTCCATGAG
GCTTTTTGTGATCCCAGACAGCAGACAGTGTCATCATCATGTCTCTCGCCCATCTGTCTC
CATCTCCACTAGTCATCACCCACTGAGTCTGATGAGCTGAGGTTTTCTGACAGCATTTAT
GGCACAaaccggagtgacaccaagtcacgctgccaatagtaagagagcatcttactctag
agaacgcaaag
>NODE_533_length_461_cov_8.501084
TTTGCTTGTCGGTGGCTGGGGAGTGAGTGTGGAATCACTTCTGCTTCAAGGTGAACCATC
CCAGTGGACTTTAAAGTCCCACAACCTGCAAGCAGATAGTGGAGTGTTGAGTGTGTTGGG
TGAAGTTTATGGAAAGTATGAGGAAAGTGATTTGTTTTGTTTTTTTCTTTTGTCTGTATG
TGTGTATGTGTGTGTGCATATTTTTATTTTGGCCTGACTAATCCGCATGCCTCTCGCTGG
TTCCTGTCCTAACAGGGGGTGTCATTTGATCAAGTCAATAATCTGCTGATTGAACCTGCT
CGAATTGAGGAGGAAGAGGTCTGTACCTACTCTTTCCCGTCCAATCTGTCTCTCTGTCCC
TCACTCACCCACTCATTTATCCACTTGAATTCAGAAGTGGAGACAGAAAATTCACTTTTA
ATCCGAACCAATCACTAGGGAACCCCTAACCACAACTCATTTACCAGACGGCCTGTGTGG
CAGAACCTGGATACAGGACTGAAGGAGACATTTTATCTGGTAActtgattttttactgga
cagctggagtgttgacactgtggtagcaaacatgtaggatgatttagactaatatattca
ctgat
>NODE_538_length_391_cov_10.040920
TATTAGGAACACTGACAGGTCTGGCGCATGATCCACAGCCTTGCATCCATCACAGAAAAA
AGGGAGCGAGAAAGACAGAAAGAGAGAGCGAGAGACACTTTCTTCCTCATCTCTCTCTAC
TTCCACGTCCGCCCCCCACCCCCTCCTCGATCTCCCCTCTCCTGACGCGAGCGCCGGACT
TGAGCAGCAGGTGCCATATTACTGTGTACAGAAAAGCAATTAGGCAGCATATTGGATGAA
TGAGGAGTGCATTAATATTAGCAAGTGCATTTGTCAGTGGCGTTTGATGCGAGTCCTTTT
CTTTTCTTTCTGCAACATTAAGATTGTGGCGCTCATAAATTCACTGCTTAAACCACCATC
TGCTGCGCTGTCAGCCCACACCGAGGAGAGCGGAGAGGAGAGGGGAGCCATTTATTCCCT
TCTGTCTCTCTCACTGGGGAAAGAGAGTGAAAGACAGATAGATAAGAAGAAAATGCATTC
ATTCCCTCCCTTTCTTTGCCTTTCTTTCTTTCGTTCGTTCTTTTTTTTTTTTTTC
>NODE_540_length_338_cov_2.816568
ATTACCTAATCGCCAACAAGTTTACAGCTGTGAGGCCTGAGCCGGCACAGCGAGGGCCTC
GTTAGTTTCCTCTAAAACACAGTAGCTCGGGACAGTCTGTCTTCGGCTCTGCTTGGCATC
GGCCTCGCACAGGAATGTCTAACGCACACACACATTTGCTGTTGTCCTGCTCGACTCTTG
GCAGCCGAGGCCGGAGTGTGGGCGGCTGAGTTTTCATGAATCCGAGGCCTTCCCCTCTTC
CTTCTTCCCTCCCTTCCTCCCTCTTTTTTCCTCCCTCCTTCCCCCTCTGTTCAACACGTC
TCCGGTTTCAGCGTTAGCGCGGCGCTAATGCCGTGTGGATGGTAGCTGAAGCATTGTTAA
AGTCAGCTGGGACTGTTTCTCAATTTGCTATATTTAACCCGGTGAGCTGGCGTGGAGCTG
ACACGCTCACGCAGAGTGTGACGTCGAGCCGTGACATCACTGGCGTGCAGCTTTTGAGTC
At
>NODE_543_length_528_cov_12.412879
CTGACTTACCATGTTAGGCTCCTTTTTTGTTGTAAGTTTTTGTTTAAATAAAAAAAAAAT
ATTTGCTCAAAGATGCAGCATTGGAGGTGTCAAATTTTTGTAGCCGTCTCTTGATCGTAT
TACTTCCACAGTCCTGGTTTCCAATGCGTCTGAACTTTTTCCCTTTCTCTTTTATTTTGT
TTGTGGTACCTAGCCTTTTTTTCCCCTGCTTAAGACTTTAAAAGCCTTCAGCTCAGTAAA
GCAGCACAAATTATCTTGCCACCTTGCTCAGCTCTGATGCTTTGGCCGCTAACTTTGGAA
GGCCCTTTACTACTGCATCAAAATTAGCATTGTCAAAGCAGTTAATGAATATTAATATTG
TATTTGTCATTGGAGCTGGCCCATTGCTGAACTCCAAGTCATCCATCAGGGACAAGATTA
AGCACACAATTATTTCTGACTGACAGGGACCAAATCTGGAAGATTTTTTTTTTCCTCCAA
CAATTTAAAGAAAAAGACACAACATCATCTTAAGGTACCTCCCATGAGACGAGACAAGAT
TAATACACTTTTAATGAAGCAAGATTTCATGGTGCATGAACAGCAGGAATCTCAAGAAAA
AAAAAAGGAGAGGAATATAGAAATATTTTGACTCGATTTTAACCATTTTCTGAGGATCGC
ATTTATAAatta
>NODE_547_length_402_cov_2.860697
ATAACACAAAATTTAAAGTTCTTTACAAGTGCCAATAAAGTAATATTGTGTTTGCCTTGT
GTAAGAGAGTGAAAAAACAGGTCTAAAGGTGAAAAACAGAGAATCTGTGGGGTTAATGTG
GGAGGTGGAGAACTAGTCACTCAAAGTCAAAGAATCATGAAATCAAATCGTCTGCTAAGC
GCAGGCTCTATGGATGGGGTACTTGATTGTGGCTGCAAGGGCAACTACAGTTTCATAAAC
GCAAATGTTGGTGACCTCTAACATTTACTGAGTGCCTTTTGATAAGGAGGCTGAAAACTG
TCATGGGTCGATCACCTGTACATAGAGGAATATGAATCTGATTTATTGGTTGACATTCGT
GAATTAAATGCATGTTTTACAGTTCTGGTAAACCAACACAGTTCTTTTTATGTATTTTGG
CTTTTTAGAGCTCCTCTCATATTATTGGAGTTTGTGTGCTATTTTGTCATCGAAAATAAA
ACGAGCTATTTTAGGAGGATTTGGGGCAGTTTTTGACACAGCTCATTTTTTCTTTTCATT
TGTAAt
>NODE_548_length_505_cov_13.081188
TCTAACTAGTTACGCGGCCCCGTGCGGTCGGCGTCCAACTTCTTAGAGGGACAAGTGGCG
TTCAGCCACACGAGATTGAGCAATAACAGGTCTGTGATGCCCTTAGATGTCCGGGGCTGC
ACGCGCGCCACACTGAGTGGATCAGCGTGTGTCTACCCTTCGCCGAGAGGCGTGGGTAAC
CCGCTGAACCCCACTCGTGATAGGGATTGGGGATTGCAATTATTTCCCATGAACGAGGAA
TTCCCAGTAAGCGCGGGTCATAAGCTCGCGTTGATTAAGTCCCTGCCCTTTGTACACACC
GCCCGTCGCTACTACCGATTGGATGGTTTAGTGAGGTCCTCGGATCGGCCCCGCCGGGGT
CGGTCACGGCCCTGGCGGAGCGCCGAGAAGACGATCAAACTTGACTATCTAGAGGAAGTA
AAAGTCGTAACAAGGTTTCCGTAGGTGAACCTGCGGAAGGATCATTACCGGTTTTGCCCG
GGAGAGCGGCGGGGCACCTCCCCCCACCGTTTCCCCCCTCGGGCCCAGACCGAACCAGCC
GAGGGGCCTTCCCGCGACCGGACGCGCCTCCCCGGAGGCCGCGGCCCGGCACGTGCGGAT
CGTCCCCGAGGGCTAGCGCCTCCGGGCTTCCGGACGGCGCGACACGCCC
>NODE_549_length_297_cov_1.023569
CTCTGTGGAACTGGAGCTTTACATAAAATAAATGGAATAATGAAGGAGGAGGATTACCTC
CACATTCTTCAGGAAAAACTAAAATCCTCTGCAGAAGGTTGATCTTGGACACAGTTGGAT
GTTTCAACACGACGATGAGCCCAAACACACATCAAAGTGGTAAAGAAATGGTTCAATTAG
GCTAGAATAAAGGGTTGTAGACTGGTCTCCCCAAAGTCCTGACTTAAACCATCAAGAACC
TGTGGACTGATGAAGAAACAAGTCTGAGTCAGAAAGACAACAAGTTCAGTTGAACTGCAC
cgattctgtccagaggagtcaagaataaaccagaagcttgtagttgaggtgaaaatggac
aaaggatgtttaaccagatattattattaatatatgtatatttttgatccatcagattta
gtcatattttcagaagaccta
>NODE_550_length_525_cov_2.891428
ATTTTATGTTACAAAATCATGAATCTGTTCACCTGCACTGGTGCTAGGTTGTGCGACATC
AACTTGTGCACGAGTGGCGGGCGTCTCCTCCTCAACATGCTTTAAAAAAGCTATGTTTTT
GTCACATGCACAGCAAAAAACAGGGGACGCTGTAAGAGCAGATCCACAGAATGGACAGTA
CATCTGCAAAAGATGAAAAAAAAGAACAGGGTTTAGGTATGGAAGACTGTGATAAAAGGG
CTTTTAATGTACTATTAAAGCGGGTGTGCTATATCGATCTCTAATCGTCGTATCTTACTA
AGCAAGCTAATCTACATGCAAATGTGCAACGTTGTAGCGTCTGGTGTAAAATACAATAAA
ATAAACGTAATATGTAGCGTTGTACAGTGAAATAAACATGATATTTAAATATAATCAAAT
AAAGGTCACATTACCGTTCCGTTCCCGCCTTTTGTTATGATTCAAACACTGTGGTTCAGT
CGGTTGTTCAGTCTCTCTACCCATCCCGTGTGTCTCTCCATTGAGCTGCTACACTGAGGG
CGCCCCCTGCAGGTTTGGAGCACTTCCGTTGTGGACCGGTTATGCAGCGTTTTTCGTTTG
AAGATCGTTTCTGGGTTTGCGTCGTTTCTTGGTCTGCATCGTTTCTCTATTTGCAGCGCG
TTTGATGAt
>NODE_551_length_394_cov_26.517767
TTTATCAGTCGGGCAGAATAGGCGTGTATTTGAGTAGCTGGAGGGAAGTTTAGAGGGGTT
TTATGCAGCCGCGCTGTAGAACAGCCATGTACATCCCCTTCAGCCAACTGACCTCGTCGG
GTCATCAGGACTTAAGTAAGAGTGAAAGTCGCTTTAAATGGAGCGAGGCTCCCAGGGACC
CAGCCTTGGCTGAGCAGCTGCTGCCAGCCGGCGACTATTACTTTTCCAGGGGCTGACTTT
GATGTTTTAACAATCCATACATATTGATTCAGACTGATAATAAACAATTTGATTAGCCTC
TTTCTATAGGCTGTCATTTCAATCACTTTCAGAGCTCCGATGGAGTGGAAGTGAGGGGCC
GTGGAGGGAGGGAGGGATGAGAGGAAGGCTGGAGAGATGGAGAGACAGAGAAAGCGGCCA
AAGCTGAAAGAGAGGGTGGAGGGCCGGAGCCCCCTCCTCAGACAGAAAAAGGAATCCAGC
CCTGATTAGGCCTCTGCCTTTGGTGAATTGGACAAGACAGCTGAGCTGCCAGGTTATa
>NODE_552_length_437_cov_13.762013
ATTTTATTTCACAATATCATATAACTTCTGCTCTACACCACTGCTATATGATATTGTGAA
ATAAAATATTGACTTCATAAACACAACAGTAGTAAAAATAAACCTGTACCAGACTGTGTT
ATGCCTTGCTGCAAGCATCTACGCTTTAAAAAAGTAAGGTTGAGTGTGCAAGAAATGTGA
AATTCACAGAGAAAAAAAAAGTATTCCCAGCATGTTGCAGAATACCAATATCCTTAAGCA
GGCGGGGTTTTTGATGTATAGACTCCTGCCAGTGAATTGTACAGATGAGACACTTAAGGC
AAGACAATAGTGTTATAGATTGTGGCAAGAGTTAAATCAATAGACCTTCTGAGGAGTAAC
AAGACACCCAGTAGCAAGTGCTACTGCTTCACACACATAGGAGGGGCTGGGAAACAAATG
AGGACTGGCAGACAGGGGCTAAGACCTCAGTGTCACTGACTAGCCATTAGATGTTAGTGT
GTATGCAGCTGTGTGTCTGCGTGTGTGCATCCTTGGTCTACTCTGAACATGTGTTATGGA
TGTGTGTAAGTGTATGTGTGAATGTGTTTgtaaggcataag
>NODE_553_length_844_cov_3.058057
ATTAGGCCTAGGCTTACTTCATATGAAATGGTTTGGGCGACTGCTCGTAGAGCTCCGATT
AGTGCGTATTTTGAATTTGATGCTCAGCCTGAGCCCAGAATTGAGTAGACCGCTAGGCTG
GAAAGGGCTAGAATAAACAGAATGCCTAGGTTGAGATCTGCTATTGGAAAGGGGAGAGGT
ATGGGGGTTCAGAGGGTCAGGGCAAGGGTGAGGGCTAGTATAGGTGTAAATAGAAAGAGG
ATGGGGGAGGATGTTGAGGGGCGTACAGGTTCTTTTATAAAAAGTTTTAATCCGTCTGCA
ATGGGTTGAAGCAGTCCGTAAGGTCCAACCACGTTCGGGCCTTTTCGGAGTTGTATGTAA
CCTAGAACTTTCCGCTCTACAAGGGTTAGGAGGGCGACGGCTAGAAGAACAAACACAATG
AGGATAAGTGGGTTAAGGATTAAGGTAATAAGTGCTGAAATCATAGTTAAGGAGAGGACT
TGAACCTCTGTGGAAAGGGCTTAGGTCTTTTGCAATGGCCGGGCTCTGCCACCTTAACAT
GCTATTTTCTTGAGCGGGGGGTTATGCCCTTTTACCTATTTTAGTTGTTTTCATTAGGTG
AGGGTAAGGCGTACTTGAAGTATTGGCCTTTTCTTTTCGGTCCTTTCGTACTAGAAAAGA
TCATAGCATAGATAGAAACTGACCTGGATTACTCCGGTCTGAACTCAGATCACGTAGGAC
TTTAATCGTTGAACAAACGAACCCTTAATAGCGGCTGCACCATTAGGATGTCCTGATCCA
ACATCGAGGTCGTAAACCCTCTTGTCGATATGGGCTCTAAAAGAGGATTGCGCTGTTATC
CCTGGGGTAACTCGGTCCGTTGATCGGCGTTGAGCCGGATCTGTAATTGGTCAGAAATTC
TGTTAATTTGAGCGGTGGCTCTTGGTTTTGGAAGTAGGGTTCTTCCATTCCACGCGGGGG
TTTTTTGCTTCCCCGAGGTCGCCCCAAc
>NODE_555_length_367_cov_8.841962
ATTACCACCCCAGCGCCTCAAAACTACGGCGATTCCCACATCCTGAGCTGTCCAACTGTT
TCTGATGCCAAAGGTCAATGGCTGCCTACTCTCCTACCGGCCCACACTGAGCGATGGGAG
GACAGGGTTTGCCAAGTCAGGCACAAACCCTGCTTTGGGTCATAAACACCTCCGCCTGTC
TCCCCTCCTCTTTTCTCCTCCACAGAGGTGAGTTGGGTTTGCACTCTGTTAATCTTTCAC
TACAGGCCCGCTCGCTTTTTACACTGGCCCACTGGAGAACAGAGGAGGAGAATGAAAGAG
GGGTAGTAAAGGACAAGAGTGGATAAAAGAGCAGGAAGAAAAAGCCATAGAGAGGGCCAG
ATGGGCACCTTCACAGTCCATTTATCAAACCCAATGTGGCCCTCCCCTCCCCTCCCTGCT
GCTCTCATGTCCTAAACCCCCATGTAATTCTGTAATGATTTTCATTATCATATAATGACC
TTACAAAGCCTACAGCAGTTTGCATGGTCAG
>NODE_560_length_724_cov_5.161602
ATTACAATGTTTTTCTGAAGCAGGGGCAGTATAGAAATTGTAAATAGTAGTGGACTCGCT
GTCTCTCCTTAGTGGAAGTCATATTTAAATGGAGAGAGCCTGTTCTGCTGGCCAGGCAGC
CAGGCTCAGGCAAGAGGTCCCAATCAGCCAGCCTCACAGACTGCTCATTCAATAGGATTT
AAAAAGCCAACTGTGTGGAGAAATGAGAGTTTTGCCCCCCAAATCATATGGAATTACAGT
GCTGGTTGCATATGGGGGGAGCCAGTGGCAGGCACAAAAGCCCACAGGAAGCTGCTATTT
CTGTGTGTTTTATTAACCCAACCAAGCAATTTAATTCTTTTGTTCGGGGGAGTTCTACTT
CATTGATTAACAAAAGCGGGGATATAATTTTTTCAGCCCCTTTTGAAAAGCCTGAAATGT
CAAGCCTTTTAAAGGAGATTATTCTGCCTGTGTGCGATGAATAGAGCCCAGAGTAACCTT
TTGTCTACAATTAAATATTCCAGCATAAATATAAAAGAAAATCAGAGATGGGGAAGATTG
AGTCAGGAGAGATTGGAGAGGTAGATCCTCTGCCCGATAGTGGCAACAGCCTGGCTCTAA
TTAGATATGCCAGGCGGGCTGTGAGCAGTCACTCTCCACAGCACGCCGAGAGAGGAGGCA
GCCTGAGAGAAGAGGACAGAGGAAACCTATCTGCTCATCTGTCTGTCCAGCGCCTTCCTC
TGGGCATCCACAAGGTATTTCAGGAGACTTTGTTTTGTTTTGTTTTCGGCTCTTATTTGT
TTTCCCGGCATCTTTGCCGCCGGAGAGGAAAAGTCGAAAAGGCAATGCCTTCTGGGAACT
GCATAAGCAGAGAGGGCTGAATAGTAAt
>NODE_564_length_440_cov_4.397727
GTTATCTAGAGTCACCAAAGCGGCCGGGGCGCCCCGAGGGGCCACCCCGCATGGGTTTTG
GGTTTGATAAATGCACGCATCCCCGGAGGTCAGCGCTCGTTTGCATGTATTAGCTCTAGA
ATTGCCACAGTTATCCAAGTAACGGTAGAGCGATCAAAGGAACCATAACTGATTTAATGA
GCCATTCGCAGTTTCACTGTACCGGCCGTGTGTACTTAGACTTGCATGGCTTAATCTTTG
AGACAAGCATATGCTACTGGCAGGATCAACCAGGTAGCCCAGAAGCGTGCGTGCGGCAGC
GGGAGGGAGAGAGGGGAGGAGAGCCAGCCAGGAAAGGCAGGCCACCCCCGAAACCCCCCC
ACCCGACGTGCCGCGACGCGAGCGTGGACTGCGCGGCACCCGGTCGGGACCGGGTGCGAA
GCGTGGCAGAGAATGACGGGCGTGGGGCCCTGTGCTTTTTGGCTGGAGAAATGGCCGTGT
TGTCCGGAGAGACATCCGGCGCCTGAGCGGGACGCGGTCCCCGCCACCTCCTCGGGGGGG
GGCGGTCGGGGCCGACGAACCCGGCGACGGGCTCCGTGGTCGGg
>NODE_569_length_294_cov_8.044218
GTATTCCTCCAGAAGAAAGAGCAACGGCGGCTCCAAAGGCACTTGGTTGCTGATCATCAC
CCGCGAGTCGTACAGGTCGACATCCTTGCTCTCTGAGGCGACCACAGAAGACGGGCCCCC
ACCTCCCTGGCTCTTATCAGCCCCCCGTCCCAGTTGTGCCGCCTCGCCCTCCACCTCCAG
CAGCTCCTCTATCACCTGCTCAAATGTGTCTGTGAGTGAGGGCAGCTCCCCACGCTGGCC
TGGCCCGCCGCCACTCTGTGGAGTCCCGTGGCCTCGTGCGGCCGTCGCAGCAGCGCCCAA
GTAGCCTTCCGTCCGATGGCCCCGCATGCCCGGGGCATCTCTCAGGGGCGCAGCTCTCAT
GCAACTGAAGTATGAAATAACCATAGTAAGGAACAGGATGGTCATCACTCTTCTAACCTG
GTGGaactggagggggaa
>NODE_570_length_313_cov_9.041533
ATGATTAAAGTGTATTGCGCTCACCTGCCCAAGTCCAATCAGGGGCCTGTGCTGATTGCA
GCAGCTTGCAGCAGACAAGGGATGGGGGACTGCAGGTGGTGGAGGGGGGGAGGAGGATGA
GGGCTCTATCGCTGGTGAAGTGACACTGTGGTGAAGCGGTGGCAGGGCGGCGGTGAAGCT
GCAGGCCCGGGGAGGATCCAGCTCAGCTTGCCTCTCCACTCCTCTCTGGCCAGACGGGGT
GAATCAATCATCTCCAAAGATGTCAGCATCTGCCCAAGCAATTTCAGATTGGAATAAATG
GCAGATGGGGATGTTGTTCCCTCTGTTTAATCAGTTCCACCAAATGTGGTTTTATCTCTT
ATAAAATGAAACCATCTGTAGCACGTAGGTGTAAGGATCAAGTGAGGGAGGACGGAGGGA
GAGGGTGACAGAGGGAGAGAGGAGAGATGTGCGTgtg
>NODE_572_length_356_cov_2.831461
TGGTGTAAAATTCTCAGCCTAATCAACATGCAGTTCTTTGGACAACTGATTTGCATGGCT
CTCTCTTCTGTAACTGAATTCAAGGAAAGAACCCTGTGTTAAGTGGCTGCTAGTGGAGAA
CTGTGGGAGGGGTGGTGGTGGTGGTGGGGTTGATGTGGTGCTCTTTACACAAGCACCGGA
TTGCTTACAGGCTCACAGAGTTTGCTCGGGCCTCTGTGGCTGTTGATATGCAAATGAGGG
AGTGGATGCATAACGACTTCCTCCTGTAACTGTTGGTTACTGTGGAAATATGGAGGTCAC
ACTCTCTTTTACTCACACTGAGAAAATAAGAGATTGGTAACAGTTGTATTCTCTATAGAT
TGAATAAGTATTGCTAGTGTCACTGTTGAGGTCTGGCTATGATATTTTAATTAAAAAGTT
ATGTTAAAAgaatgcaagttcagttgaaattcgtatttatgttgaaatgtctgtgattag
taaaagtggataaaagtgaa
>NODE_573_length_558_cov_6.220430
CTATCCCTCACGACAAGTCCACTGATCTTCATGTATTCATATTTACGCTGTCTTTATTAA
ACGCCTTCTACCAACCTACACAGGAAAAGAAAAAGGGATTTTAAATAAGCTTATCATAAT
CACCCGTTCGCCCATTTCTTCTGCTTTCTACTTATCAAACATAAAACAGACTGAGAGACT
TATATCTCTGGTTTACATTTTCACTCTGCCTCATTGTGTGTGACACCCCTCCTCTCCTCT
CACTTTCTGTCCCTCCTCATCCCCCCTCTCTCCCCCCCTCTCTCTGCATGCCCACAGCCC
AGCAGTAATTCTGTGTTTATCAACTCTTTATTATGGCCCCTCGCATCATCATTTACAATG
GTAGCATCTGCTCATTGCCTAGCCCGAGCATGGGGCAAATTGCTTTTATAGGGAAAAAAC
AGCCAGTGAGAGGACTCACACACTCACAAATATACACACACACAGCAGCGGCTGCGCACA
AATCAAGAAACCGAGCCCCGGCCTATTTACAGCGGTTGTTAACTCTCCTGGCAGAATCAC
ACACAAACACACAAACACTTCACTTCTTCTAACAGGATCAAATGATTAGCTGGCCACCAT
CGGCGAATCAAAATGAGTCCCAAACCCAATGAGGGAGCAGTTTTGATTTTCCTTTTATTT
TTTTTTGAACATCTACCTGACGCTGCGATGTGAAAAACAAAt
>NODE_574_length_543_cov_6.895028
TATTCTCTGGCAGTCCTAAAGTCGGCTAAAATTCACAGGTTGTTTTCGTTTGTCCCAATC
TTGCAAGTATCCCAACTCCCCTTTAAGGGTGTGGGTCTAGGTGATTTAAGCCAATGATAT
GACTCGGTGTTCTGCAGGAAAAAACGGTGGCATGTGAGGCAGTGGGTCTTTAAAGGGCTG
CTCTGCCCCTGCTCGCAAGCCCAATCTCGTAGGACTTGTTAGCGTATCACGTGCCAGATT
CTTAATGAAGTGGACACACAGGGGCCTCGTGTGCGCATGCGCGTGGTGTAAAATGTAGTT
GGAAATGAGGTGTCCGTCTTGGAGTAGTCGACTTTTAAAAAGCATCGGCAGCCCGTGATA
TGACGACTTCGCTGGTTCTGCATCCACGCTGGGCGGACACCTTGATGTACGTTTATGAAA
AAAGCCCGAATGAAAACAACCAGAATAAAAGCCAAACAATGGAGGGACTGAGCGGTAATT
GCCCTGCGACCCACTGCAGGGACCTGATGTCGCACCCCGCGCTGGGACGACATTCTGGCA
CCATAGCGACCCACCAGGGCTCCGTGTACTCGGATATTTCCTCTCCAGACACCGGCCGGC
AGTGTCCCGCTCCTCAGACTTCATCCAGCGCATCTTTGAGTTACGGTTATCCCTTTGGAA
ACCCATATTACGGCTGTAGATTAtctc
>NODE_575_length_299_cov_5.615385
ATTTTCTTGTAACAAATTAATTCCAACATTTTCTCTTGATTGAATTAGGGCAAGTGCTGG
TGCTGTCACAAGTGTTTGGGCTGCTCCTGGGGAGAGACAAATTGCCAGGCCTGGACACGG
GTAACAAGCAGTGGTGTTGAGTCGCTGATAATCTCCCCACTAATTCTCCATTACAGCAAA
ATGAGGCCATAAATCTTCCTGACAGCTGATCGATGTAAACATTGTTTCCCCCATGATTGC
CAGCTCTCCCAGCGGAGCTACTGTCCGCTCACAATCCGCTGAAATTACTCCCGCAACAGC
CCTCCCTCCCTTCCTCTCCTCCCTGGAACTGGTGTGTGTGAGCGTCGGACTGGCCTGGCA
GGGAAACCAAAGTCACTGCTGTCCTGTCGAGGGAAGGGATGGCCATCTAATTTTAGCTCA
ATGCTCTCTAAACAAATGGAAAa
>NODE_576_length_162_cov_24.339506
CTGGCTGCGTTATGCACTGCCCATTGTCAGTGAATGGGAGAACGTTTTGGCCAATATCTC
CGGAACCAGACGTGCTAGACACCTGGAAATGCCACCTGCCCCACCTAATTTGGCTATGCT
GAAGACGCCGGTCTAGGTCTCGAGTCTCTACGACCTTCCCGTCCCGAGATACAGCAAAAA
ATCATAGGTTTCTCCCACTTCCTGACGTCGTAGAGACTCGGGAGTAGGCTCAGTGCGATC
GCGGCGGCAGCAAATGGGGGGGTAGACACAAGTTTCATGTCTCTAGCACTAACCGTTTTC
CCAAAC
>NODE_579_length_360_cov_10.005555
AAAACCCCTAAAAAATCCAAACAACAGATGCAGCGGGAGCTCTGGTTCTAATATTAGGGC
TTGTAGGGACGTATAGCAACATGTTTCCATTAAACGCGGCGGTTCTAAGAATAGGCCGCG
GCACATAAAGAGAAAATTTACAAGGGTGTCAGTCAACAATTTAATAAATTGAAAATCCAT
TTATCTGAATACAGAGTTCTGCCCTTCACTCCACTGCCTTTCCCTAACAGATGGTGTTGT
GGGTGCTTATGTCCAATTTGATTTGAACCAAACCCTCAGCCAATTTTTACACTGGCATGA
AATCTCAGCGAGCCAGATCCACACACTGGCAGTCAGAAATAGCAGCGGAGAGGGCGCGAC
ATTGTGAAAGAACGATGAAGGGCAAAATCTGGAGCGACATTCGAGAAAGTCGCAGAAAAA
CTTTCCTTGTTGTTTCGTTTTGTGTCGGTTTTTTTCTTTCCTTTCTTTCTTTCTTTCCAT
CCCCTCCCCCTCCTCCTCCTCCtc
>NODE_580_length_335_cov_2.373134
AAGCTAAAAAAAAAAGCCTGACAACTCTTAGCGGTGGATCACTCGGCTCGTGCGTCGATG
AAGAACGCAGCTAGCTGCGAGAACTAATGTGAATTGCAGGACACATTGATCATCGACACT
TCGAACGCACCTTGCGGCCCCGGGTTCCTCCCGGGGCCACGCCTGTCTGAGGGTCGCTTT
GCCATCAATCGGAGACCCCCGCGTCTCCGCGGCTGGGGCAGTCGCAGGCGGTCCCGGCCG
CCTTCGTCCCCCTAAGAGCAGACCTTTCGGGACGCCCGGGCGCGGCGTAGCGGTGCTCGC
ACCTGCCTACTCCCGCCCCGGGTGGGTCTCGCCTCCCTCCCTCCCTCCCTCCTCTCTCTC
CCTCTCGGGGGAAGAAAGGGGAGCGCCTCCCCATCCGCGGAACCCCCCTGCTTGCGCGAG
CCGGGACGCGGCTGCCGGTGGACGTCCTCGTCTCTCCGCGCTGACCGCGTCGccctcgt
>NODE_581_length_620_cov_7.051613
AGAGGGTGACACAGTTTTAAAATGCCCTATCTTTTGGCCATCCCCGTTTTTCAATGGAAT
AAAGAAAACTCAGCTCCTTTCTTCTCCTCTTTTCTTCCTCCACTTCTTTTTTCTCCCTCT
CATCCTCCTATCTCTCACACCGCTTTTCTCTGAAAAAATTCTCATGAATGATTTATATGT
GTCTTGTTATCAGCAACGATTTCTATAGACCCCAACGCATTCACCAAGACATTTGTGGCG
TAATTGTTAATTTTAATGCCATAATGGCTTCAGATGGGAGCTCTGATTAGACATTTATTA
CACAATTAAATGAAACATACTCAAGAATCACAAAAGCCTTCCGTAATTATTTCAGGCCAT
TAATAAAATGGGCATTAAATTATATTGGACACAAAAGAGAAGTGAAATAGATTTCCATTA
GAGCAATAGAGGCAGAGAGGGGTAATAGATCCTGCCTGAATTCACTCTGAAATTAATTGT
TGCCCAGCCTATTTCCACACACAGTGGAATAAATGAATGAGAAAAGAGAGGAAGAGAAGA
ACGAGTTGGTGGCCGAGAGAGTGAGGGGAGGGGGTTACATTAAGAGCCTCTGATAAAAAC
CTTTTGTTTGACATACTACAATGGACCCTCAATTCAAGAGAGAGAGAGAGGGAGAGTCGG
ACCCATTTCAATCTCACTCTGCCCGTCCAGGCTTCTGACTCGAGGTTAtatcctcttttc
aagtttgcttttgaataaacagctatcaaagatctacctgcgaa
>NODE_584_length_530_cov_7.126415
GTCACATCACACTGTCAAGACAGGCCCTTCCTTCCCCCCCCCATGCACTTGGAGAGGCTG
GCAGTTACCCAGTCCTCCATGAGCACACGCCGTGGACTGGTTCTGAACTGGTTCCCTCAC
TTGGGGCTAGCCTGGGACCAAACCCGCGTCACCTCTAATTAGGGGAGGCGCCCAGGCACA
GGCATAACGAGCTGATGAATAATTAGAATTGGAGGAAATTGTGCAGCCAGGGTGGCAAAT
CTGGAGGGACAAGTGCTGAAAACAAGGCAAGCAGCATTAAGTCCACAGTCAGTCAAATCT
GTGAACTTGGCCAGCGGCGTTAACACTAGGCCTGTGTGAAGAGGAATAAAGCTCCAGCAC
TGGTGGCCAGCCAAGGCCATAGTCAGACCCCCAGGGTCGATTAAAGGAACAAATAAGATG
TGGGTGATAAATGAATCCATAAATTGCCAGCGATGAATATTAATTCCTTACAGCTCTGGC
GCTGTGAGAATGCTAAACCACGTGCAAAAGCATGCAGAGTGTTGATACCGTGATACTGTG
TCACCATTTTTGAGGCAGCATGTCAGAATCCCAATAAATGATTGACAGTCAtatttggct
gcaagtgctgttctcacttccaacacccatgctggggtgaaattagcctagccgctcttt
atttgtaaaagaag
>NODE_585_length_315_cov_1.695238
CTGACCAGACAGAAACTCAGAGTGATGAAAAAGAGAAGCAGAATATACAGACACACACAA
AACGACTTAGACAGAGGTCTAAAACGATACAGAACCAGTGCAGACAAAACCCAGCTACAC
CACAGGTTACACAACGGACGCAAAACGACAACAAACAGACACAAAGTGACACAAACAAAT
TCTTCTAAACGACGAGAAAACGATACAGAATGATCGCACAAAGACAGAACTGGTTCAATG
AGCTGCAAAACCAACGCAAAGACCAACAACTGAGACAATAAAACACACAACAGGAGCAGA
AAGAGATGCAGAACAAACTTTAATGACACAAAACGCAAAtcagtcagagactaaataaca
tgagacaccagacgtggcgctgctcggtggtttccttcctctgtggaccacagacgttct
cctggagtcagatggtgatggaaggaatgatgtgaaaat
>NODE_586_length_491_cov_8.940937
ATTGGCCTCAGTGTTTAAGTGGATAATGTGGTTATCGCTGCATTCTTTGTTTCATTTCTT
CCCCTCCACTGCTCCTTTCTTTCTCTCTCTATTTGTCTTGCTTTTCTTTCGTTCTTTTTT
TTTTCTGTGAAACTGTTGAGCTGGTAAGTTCAATGCAGAGGCACGTATGCACTCTGGAAA
GGTAATCTAGAAGCCAGTTGAGCCATGACAAATAGGGACAGCTGGCCTAATTGAATCATT
TGAGCTAAGACAGCTCAACTTGGTTATCCCCTCTGCAGCCCACACTGATATTAGTGCAGG
AATCATTAGCCATGAAATCATGTCTGCTCTCTCTGACTGCATCCTTTATGACATGACAGC
CAGCCCAGTCTGTCTCTTTCACTCTCACACCAAAAAGAGCCCTTCATCATAAACAGGCAG
AGATGGAGGCAGCCAGGACTGAGTAGGATGTCTCTTTGTCTTTTTCTGAACGCTTGTTCT
TATTAAAGTGTTTCACAAGATGTCATGTACAGTGCATTGTGCTTATATCAAGGCATTACT
GTACAGCTGAATCGCAAAAACATGTACTTCCATCCAATTTTTCTGCGGCTATCAGTATCA
GGggacgctgtatgaaaaaaatatatattcaagaa
>NODE_587_length_539_cov_8.005566
TTGACCAACAGGCAGAAAACTACATCACAATTTCTGAAATAAAACGGACACTTTTATACG
AGCATATGGGCCGTTGAAAATCAGAAAACTGTGAATCCCTAGCTATGCATTACGCACCGC
TGTCTGTGAAATATGTATATTTATGAAAACAACTGGTAAAACTAGCGCAACAGTACAATG
CCGACGTCAAACAAAAGCTCGTCAGTAATGTTTTATACAAATCCACTGATATAATAATTA
TACTATCCCCAGTCCTTAGTGGAGGTTGATTGTTCTTGCTGTGAGCTAACACACTTAATT
GTAGTATGCAAATGAGAGCAATTACAAAGCTTTTAGGTGAAGAGATGACAGCTGAGGTTG
GTTCTATTGGGGGCCTCACCCAAACAGTTGTCATGGAAACCACATAGAGTAACGCAACTG
TCAAACGGATATAATCTCATGATATGTCCAGAAATTGCCTCCTCTCTACTTTGTGCTCGC
AAAACCGATCCATATGAAAGGGAGATTCTTTGATTACTGAACAAATTGTCAATTTGTGTT
TTGCAAAGGGAAAGAGGGCTCATTTGAGGAAAAAGAAATGTTGGAATGGATTCAATTTCC
AAACCAACACTTCATAAAAATGTAAAATATGCTCACGCACATAGTCCGAAATGCTTTGAG
CATTTTTTTGTAGTGTCAGTAAt
>NODE_589_length_145_cov_7.289655
ATTCAACTCAGAGCGGTCTGAAACGCGCTCTCAAGCGCCTTCTGCGGGAACTTATCTTGG
CTTCAGCGCTTCCACACTGGCTGCGTTATGCACTGCCCGTTGTCAGTGAATGGGAGAACG
TTTTGGCCAATATCTCCGGAACCACACGTGCTAGACACCTGGAAATGCCACCTGCCCCAC
CTAATTTGGCTATGCTGAAGACGCCGGTCTCAGTCCCGAGTCTCTACGACCTTCCCGTCC
CGAGATACAGCAAAAAATAACAGGTTTCTCCCACTTCCTGACGTCGTAG
>NODE_590_length_293_cov_1.054608
ATTTTGTTTAATTTGTCACAATGTTGATGTGTGGATGGAATTTATGCCTTTCAAAGGGGG
CTATTGTACAGGCAAAAATTTTGGCCACCAGTCATGATGAGTTTGGAATCAAAGCCACTC
AGCACCCTGCTGGCAAAAGCAACTGTAGCACTAGACAGCACCCCACTCAGCCTCTTTCAC
TCTCTATCCCATGCTCTCCCATTACTCTCCATTTCACCCCTCTCTCTCCTGACCTTTTTG
TATCTCTGTCCATTTAGCTCACCCACCCTCTTTTCCTGTCATCTCCCCATCATTTACTTC
tcttctctcctctcatccacgctcctctctgtcctttcaccaagcaaaaagagatggcaa
cttgtatcgccatctctctctctttttttttctatccacatcatctgttcatctctgctt
tctaccccagaagtaac
>NODE_591_length_423_cov_6.995272
CAAGCATGGCCATCAACAGTCATACATGAAAATGGTTTCAAATAGCAAGGAAACTTAAAT
GGACAAACACAGTTTTAAAGCTTTAAAAAAGGGGGATATCTCTCTCTCTCTCATTAAATC
ATAAGTCACCAGTACATACGATCCTTTGGCCAACCTCTTCATTCACTAACACTGAAGGAT
GGAACGGATGGAGCCAAAAAGCGTGCAGTTGGGGGGAATTTATGAAAACCTCGTTCCCTA
CCCCCTAAATTTTTACACTTTCGATCCCATATACGTTGTAACCTTCCTTATAAGTTGCAA
AATTCTGTGAATTCTGCGAGGAAGTTGGGTTAATATTCTGTGCATTCTTTGCCACCTTCA
TTCGTTTCGCCTCGGCTCGGGACTTGTAACAGAACTCAATCAAGGCCACCAGCATGGCCA
AACCGAGTCCTCCGACCAGAATGTAGAAGACCCCAGCCACGTTGCTCAGGCTGAGGGCGC
TCGTCTTCTCCTGCGAAATGCACACGAGACGGGGGTCAGCGGCGGGGCAAAGGTGAAAGG
TCAAAAGATTGTAAATAAATAAATAAA
>NODE_593_length_638_cov_7.736677
TGTAACTTTTCTGACACCTCCTGCTTAAAACCCAAAAAGTCAGAAGGATCGTGAGGCCCC
GCTTTCACGGTCTGTATTCATACTGAAAATCAAGATCAAGCGAGCTTTTGCCCTTCTGCT
CCACGGGAGGTTTCTGTCCTCCCTGAGCTCGCCTTAGGACACCTGCGTTACCGTTTGACA
GGTGTACCGCCCCAGTCAAACTCCCCACCTGCCACTGTCCCCGGAGCGGGTCACGCCCGG
CGGGTGCCGGACGCTTGACGCCAGAAGCGAGAGCCCGCTCGGGGCTCGCCTCCCCGCCTC
ACCGGGTAAGTGAAAAAACGATAAGAGTAGTGGTATTTCACCGGCGGCCGAGGCCTCCCA
CTTATTCTACACCTCTCATGTCTCTTCACAGTGCCAGACTAGAGTCAAGCTCAACAGGGT
CTTCTTTCCCCGCTGATTCTGCCAAGCCCGTTCCCTTGGCTGTGGTTTCGCTAGATAGTA
GGTAGGGACAGTGGGAATCTCGTTCATCCATTCATGCGCGTCACTAATTAGATGACGAGG
CATTTGGCTACCTTAAGAGAGTCATAGTTACTCCCGCCGTTTACCCGCGCTTCATTGAAT
TTCTTCACTTTGACATTCAGAGCACTGGGCAGAAATCACATCGCGTCAACACCCCCCGTG
GGCCTTCGCGATGCTTTGTTTTAATTAAACAGTCGGATTCCCCTGGTCCGCACCAGTTCT
AAGTCAGCTGCTAGGCGCCAGCCGAGGCAACCCGCCGCAGGGGAGGTGGGGAGGGAGAGC
GG
>NODE_594_length_354_cov_8.838983
GTTTGTTTTAGTTTAAAGTTTGTGACAGAAAGTTTCCAGACGAAAGATAAGCTGCTAAAA
CTTCCTGACTCCAACAATCCTGATTTGAGCTCATTAGTGATGTAAGGAGCGTCTCAGTTC
AATTTATACAACATCGCTGCAAAGGTGAACAAGGTAGTGATTTCTTCAATCCATTTCTTT
TACTGTATATGTACTTCACAAACCCCCTCCATCTTCCCTGGATCTCTCTCTTTCTCTCTC
TCTCTCCCTCTCTCCCTCTCTCCCCTTTCGTCTTTCGTCTCTGGGAGTATGGGTGCATGT
CAAGTGATTGTTGAATTGAAATATTGATGTGGAGTATCAAAGCGTGGCGTAGCACTCCTG
TGTTTCCAGAACTAACCACGAAGCGCTTTGATCAGATACTCCTGTGATCTGACTTCTGAA
GTTGTTAAGAGTGCTGGAAAACAAAATGCAAACAAACTTCAAGTGCTCTTGGTATTGATA
AAagttttctttgacaag
>NODE_595_length_639_cov_10.098592
GACAGAGTGCTTTAAACCACAACAAATCACATGTCACTTCGTATCCCATTTGTGAAAGTT
AAGACAGGAAATCTAAACCCAGTTTCACTTCAACAGAAAAGGGGGAGATCTCCCTCCGAG
GAACTCGACTAGACTCCTCCTGTTCGTGATCACAGTGGCCAGCGAGCTCTGCTTCAGCTC
TGAGGGACTCCTGCTCTATGGTAATCATATCCTATTTGAATAATGAGGCAATACCGCCAC
TCCTGCTGCCCATTCTCCCTGCATCCTTGACTGGAGTCTTTGATAGACACTAATTCTAGC
TCCATCTATAAAGCTCCTCTCATGCATTTTTAATAGAATCTATTACTTTAGGATTAAATT
ATAAAAGACTGTCCTCCTTAAATTTTTAATAGTTTGCATAATTGGTATCAGGGCCTGAAT
GCAAACCATAAAAACCCAGTTTGTACAGGACTGAGCTGCAGAACGAGTCCGGTACAACCA
CACAACACTGTTGCACATAAACGACACCAGTGGCAATATGACTCTATCACATACAAGCAC
ACATCTGCACAAGCTCACGCACGCACATACGAGCTCGGCCATTATAGCTTTGGTTTCACT
GTCATGGGGAATAAGGTGCTGTGAGCTCTGAATGAAGGGGACAATAAGGTCAGGGAGCAT
GAGAGTTGTTTTTGGCTGCTGAGTCTCTAAAGGAGCCTGaggcaggaggagtcacctgat
ggaaacaggagacatgaaccaggtgtccacagacacctgctgccactgatgtcaacctgt
gag
>NODE_596_length_311_cov_7.633440
TTAACCATTATTTTTTTTGTTTTGTTTTGTTTCCATTTTTTCTGTGTGCGTGTTTGTGTC
GCGTCTCTCTGTTTGTGGTGTGTCTCCTGTCTGTCTGTCGTCCTTTCTCTCCTCTCTGGT
CAATGCTCTGCTGGTGTCTAGCTTTGAGCTTCGTGTTGTTATTTGGAACACTGATGACGT
AATTCTAGAGGACGATGCTTTCATGACAGGAGAGAAGATGTCTGACATCTATGTCAGGGG
GTAAACACACGATTCCATCGCATGGCTCGTACAAAATACCCTCCTTCCCTCCCCTCTTAA
GCCCTTGAATCATTTTTTTATGACCCTTCCTGTTTTAACTCTTCATCCAGCACGCAACCT
CGCTTGTCTGAAACTCTCCTATCAGCACGCTGAAGGCCTAATGGAACGTTAGAACAGTAA
GGGACCAAACCACAAGAATAACttcagtatgatta
>NODE_597_length_366_cov_1.412568
ATTACCACAGTCAGATGAACTTTCATGGCTCCTTTATCAAATAATACTGAGAAGAGCAAA
CTGATCAACATTTCTTCAAATAAAAAATGGTGACATAAGTACACATGCCTTGAAGGGGCA
CAAGTTCAGTTTAACTGTCTGTGAAAATAGTTGCATAATGTCTTCTGTAGATATAGAGAA
GTTTTCTAAAGACTTCAGCTTGGGAGTAAAGTTTAAAAGTCACACACATTTTCCTTAGCT
TGAGAGTAAAGGTCATTATAACTCCCCTGCTGCTTAGACTTTTAGCATTTTTTTCATAAA
ATGTAGTACCCCTCCTTGTGGAAGTGCGATCCTGAATCCTAACTCGCTGGAATACCTCTG
tgaaaggaacagtttgaaatccctttcttgccaagagcacattttaggagtttctttctc
ccatatgtgtcagaattgttggcataaatttctgattatacagctgccaaagtaagtcat
tttaaaggattagttcaacattttggaaaa
>NODE_603_length_371_cov_14.762803
ATCTGCTTTGATGGTGACAGGAGTTATTTTGCACTGTGACTGCACTAAATAAGTTTTTTT
AAATAGCAAATTTATAATAATGTAATTAGTAAAGACTGCTGGTTAGAGGTTTGACCATTT
AGAGTAATGCTGTAATGTAGTTTTAGTGTACTTGTGACATTTAGACTTTTGGTAATGCGT
CGTCGTGTATTTTAAATCTATTACATGGCAAACAAAGAACTGAAGTTCTACTTGCAGTAA
TTGTATTGCACTGTTAAATCTGTTAAAACATCTGTCATTTTCTTCTAATCATTTGGCCCT
AGTGTGTGATATTGAAGTGTGTATGCCAAGTTAAGATTTCTAACCCTGATTGTCGTTTGT
TTCAGTACACGATGGGACGTGTGATCAGGGGACAGAGAAAAGGTGCGGGCTCCGTGTTCA
AAGCCCACGTCAAGCACAGAAAAGGTGCCGCTAAACTCCGTCACATTGACTTCGCTGAAC
GCCATGGTTACATCAAGGGGATTGTGAAGGTAACA
>NODE_604_length_330_cov_12.548485
TGTTACACCTGTCCCACGCCATCCAGCCAACTGAATGACGGTCCGAAAAATTTACCAAAA
AAATAAAAGGAAAAAAAAAAGAAAAAAAAAGAAAGAAATCAAGTAAAAAAGAAATCCACA
CACGCTTCCCACTCGCTCTCACACAGGCAACTGCTGCCCCTCGCCGAGAATGAACCGAGG
GCACCTGTCTTACAACTGCTTTCCATCACATGACAAAGCTATTAAAAGTAGGCAGGGGAG
TGACTCCGCGTCCACACTACTCGCCAGTGACGCGCAGTGAGCAGGCGGGGTCTGGCTGCG
CACATAGTAAAATCCTCTCCGTGCACTGCAAAAAATGTCCAACTCAAAAGCCAGATCGCG
ATCTATCCACATATGCAGCAAGTTTACTGGAAGAGAAACACATTTTGCTCGTAGATTCGT
TTTTAAAATCTGTGTAAACTAAAATATTCGCCGGAAGAAAAAAAAAAAACACAt
>NODE_605_length_362_cov_2.066298
CTCTCTCTCTCTCTCTCTCTCTCTCTCTCTCTCTCTCTCTCTCTCTCTCTCTGTAGCCTT
CAGCCTTCAGCCTTTCTCCCTCGCTCTCTCCCATCTTCTGGAACTCACGCCGCGGTCACG
CCAGGACTTTTCCAGCAGGATTACAGGGAACGGTTCCGAGCTCACGCGGCTTTGGATCTC
GCGCCCGCTGACCGACCCACCGACCGACTGGCATTCGTGGCATGCCGTCGGAGGGCCCCC
GCCGGCCCCGGCCCCAGCGCCGGGCGCTCCAAGCGGCTGGTTCCTCCACACCTGGCAGGC
CCGCAATTTTCTTCTGTGGCCCGACTCAGAGTACCGGAGCGGGGAGGCTCCTCCGGTCGT
CGGCCCCTCTTCCTCAGAGGCGAGACCGAGACGCCCCGTCTGCCCCAGTTTGCCCGACCA
CGGAGCCCGTCGCCGGGTTCGTCGGCCCCGACCGCCCCCCCCCGAGGAGGTGGCGGGGAC
CGCGTCCCGCTCAGGCGCCGGATGTC
>NODE_606_length_375_cov_1.541333
ATAATACCTGTCAGGAAGAGCGCCACCTGCTGGAAAGAGGAATATTCTTGGCCACAATCA
CAAAATTTCCAGAGTGAACTCGTCTCAGGGGTTTTTTCCAAATCACATGAAATTTGGCAA
GTTGATAGAAGAGGCATTGGTGAGCAAAACTTCTTAAAATCCTCTGCAAAAGTCTGAGGG
CGTGGCCGTGACGGTGCCACAAAGTTGGACATTTGCCATGAAACAGGCAGTGCACTGGAA
ATAGCCTGAACGTGGTCCGATCGGCCTCAAACTTTACACGTTGCATCACCGTCCGGCCCT
CATCACAACATATGAAAATCATACCTCTCAGGAATAGCGCCACCTAGTGACAGAGGAAGG
TTTGGGCCAAAATCACACAATTTTCAGAGCGAACTCGTCTCAGGGGGTTCTTCCAAATCA
CATGAAAAGTGGCAAGTTGATAGAAGAGGCATTGGTGAGgaaaacttcttaaaatcctcc
gcaaaagtctgagggcgtggccgtgacggcgctgcaaag
>NODE_607_length_346_cov_1.182081
ATTCTTCTAAAATCAAAAGTAAATGCTCATATGTGGTAAAACATGACAAACCTAATAACC
TTATTTAGACCACTGGGATTGTAAACATATGCAAAATCATGCTAACTCTGTATGGCAGAT
TTCTTTTCCTCTTTTCATTTCTTTCTCTTTTTCTTCTGCCATGTCATTATTCACTCTGTC
TTTCTGTACCACTCACATAGTCCCTTTGAGGTTGTTCTTCCTCTGTTATTCCTTTTGCTC
CTGTCCTGCATATGGTTTTTAATTCTTCCAAATATCCATCTGATTTCTTCTTTTTTCCAT
CCTTCCAACCCCAGCAGCAGAGGTCCCATCAGGAGGCAGGGAAGCGCATCCTGTCATGGA
GTGGCAGGCCTATCTGGATGGATAGGATGGAGAAGACACGGgttaaggtgccgcacacct
ttgccattcacacctacactcgtcctactatctgccagtactgcaaacgtttgctcaagg
gtctctttcg
>NODE_611_length_297_cov_1.673401
AAAACCCGGTTTACAAAGTGCTTTGACAGGCAAGGCAGCGGGCAAATGTCATTTAAAAGA
AAGTAACAGACAGTAAAACAAAAGGCAAATAAAAACGAATAAAATATATAAAAGAGACAT
AATAAAAAGACCTAAAACAAACCTAAAAAGACGTAAGAGACATAAAAGACGACGTCACAC
AAAAGCAAGCCTATAAAAGTGTGTTTTGAGAAGCGACTTAAAAGAAGACACTGACTCTGC
AGACCTTATCTCCTCGGGCAGGGCGTTCCAAAGCCGAGGAGCTCTCACCGCAAAGGCCCG
GTTTCCCTTGCTTTTGAGCCGCGACTTTGGAACGGTCAGGAAGTCCCTGCCCGAGGATCT
AAGGCTGCGAGATGGgacgtaaggggtcagcagttcagtaatatagctgggagcaagacc
attacgtgctttaaaagttat
>NODE_613_length_299_cov_4.769231
CTATGTAGAAATCAAATGGTTGGATAACACACGAAGTATGACTGAAAGAAAGCTGCATGT
GCTTTTTTAACCTTTTGCAGTAGATGAATTAATTTGCAAAGGGAAAGCCGGTCTCCCTCT
GAAGTGCTACCTCTCTTTCTTCCTCTCCTTCTGCCTCCCTCGTTCCCTTCATCTCTCCTT
CTGTCCTCTTTGGACTGTACCGTGACCTTCACTGGCGTTCCACCTGCAGGAAGCCATGTT
TGATTCTCTGTCCGCCGAGACGCCTGCTTGACAGCAGAATGGTGTCATAGGACCGAGTAG
AGGAATTTCTCTTTCTCTGTCATCATTAAGGGGCTTCCCCCTATGGTGAGGGGGATGAAA
AGTACGATTTAATGTTCTCTGGAGAGTGGCAGCAGAAGAAAAGCTCAAAGCCCTGCATGC
TGGTTTCTGAGTGGGTCACTCCA
>NODE_614_length_291_cov_1.010309
ATCAAGACTCATTTCCGCAAGGCCAACAGGCAGGTGGATAAAAAGATCTGAATGAGATGA
AGAGAAGGAAACAGGAAGAAAGCAAAACTAGAGGAGAGGAAGGAACGTCAGGAAGAGGAC
ACATCCAGAGAAAGAGAGAGACTAAGAGCTGGGAGGGGCAGGCAGAGGACAGAGAGCGCC
AGTCAGCCTCTCACTGTGGCTTAATGCAGACTTCTTTAAGAGGATTGTCCATCGACTGGC
TAATCTGCCTGCAGCCAGCGCAGCAGAACACAGCGGTGCTAATGTAATGAGAGTTGTCAC
attacctgcctacgtacctgctgccagaaccacagggaaaggtgcacctgctacttaatg
aaggatgcactcattctctcctctctgcactcactggccactgcgtggtcacctattaca
gggcaaaccagaggt
>NODE_615_length_291_cov_2.848797
TTATATATATTTCACAGGACTCTTGATGTATAATTCCTTTAATTACAGAGTGAGAGGGAC
TGAGACGTGTGGATCACGTCTCAGCAGTAGCTGTCAATCACGGGACGGGAGAAAGAATGG
GAGAGAGAGAAAGAGAGAAACAGTGAAAGAGATGAAAAACAAGAGGGAGAGACAAAGGGT
GGGAGAAAATTAAAAACAATGGCAAAGAGAAAGAAAAGATCGAATGGCATGTGCACAGTC
ATAAAAAATATCATAAAATCCCCCTCAAGAATCAGTCTTGTCAAGATGTATGATAATGAA
ATCATGCTGCTTTATTATTAATGTAGTCTGATTGGCTGGAtaaagatagtctaatactcc
caatcagtgggggttggattttattttgcaaatgaaacagaattctcaaatcatcttttt
tatttggtgagttat
>NODE_616_length_404_cov_4.987624
CTTAACAAAGAAAACATCACTGCCTTTCAAATAGCACATTTTGACCTTCCAGACAGCTAG
TTGACAGGGTTCTGCTCTAGCAATGCAGGATTCAAACCAACTCTGATCCATAACAAATTT
CCTTCCTGGCGTGGAGGGGCCTGATAGGTTTGTGAAAAAAGCGTCAAAAGCTAATGGCAA
CTCGCACGGCCGCACACTTACCTCCACAACAAAGGCCCCCATTCACTGTTGTCATGGTGC
AGGCGCCAGAGCGAATGAACTCTTCATGCTCCATCAACAATTTAGTTAATTAGCTCATTT
GTAATTGGCCGGCTTTGTTGCCTGGATGTTAGTGGGGGGACATCAAAGGAAGAAGGTGTT
TGCAGCACTGCCGATTACAGGTTATCACATTGCCACTCACTGAGAGTCTCTCCCTCTCTC
TCTCTTTCTCTCTCTCCCTCTCTCTCTCTCTCTCTCTCTCTCTCACTCTTTCCCTGGTTC
CCTGCTCTCACACAGAGAAGAAAAGAAAGGGAAAGCTTTAATTTGAATATTCTAATTAGA
TTTGTAAt
>NODE_619_length_299_cov_1.030100
CTTAGAAGCAGAGCACAACACGAGATAGACCTTGTTAGCTCCCTTGCCTGAAAGTATTGA
TTTGATTTTACCTCTGAGGCCGTCCCCCTCCTCTGCACACAACTCTTGGACAGAGCAACC
AGATACCCTAATGCTGAAGGAGCTCTTGTAGTAAGTGATGTAGAAATAGCATAATGGAGA
GAGTTTAATGAAGGCTCCCAGTTGAGTTCTGAGGCTAACATTACTTAATCAAACAGACAG
GGTTAGGGTGTCCACAGAGACAAAAGGAAACACATGCAGATAAAAATGACACTGCAAgag
cttcacagagagatgatcagatctgattttgacagatctgattttgagaattaatgagca
gccattaaaactgcattacatattttaagatgatcattttcccacattgtgttgcattct
gtttggcgatacaagacacaaac
>NODE_620_length_324_cov_8.759259
TTTACCCTGTTTCTGATGTAAAGGCCACTTACTGTCGTGTCCAATGCCTAACCCTTAATT
TGCTGCTCCAGCCTTTGAAGTGTGTGCATATTTCTGTTTCCTGACACTACCTTTCCTCTC
GCTCGCTCTCCTCCGAGCCCCAGCAGTTGATATTGCAACTGGATAGGCCATGTTTCCATG
TAGGGGCTCTTTTTTGGCCTGCTCTGATGATAGAAAACACAAGTGGGGAAGGGGAAACGG
AGCGCTGGGCGCACAGATCCACAGAGAGGCCCCGGCCCCAGCCCCGGCCCAGACAACGCT
GCAGGGGATTAGAGCACACCCTGGCAGCAGAATGGTTTCACTTAAGAATTTCAGTAATCA
CTTTTAGGAGTGTAATATATAGCTGACCTTCGGCAGCGCCACACGACCCCCCGCTCCCCC
AGCCATTTGATCAAAGGAAGCGGCAGTGGCTGTGCAAACAGGCGctat
>NODE_621_length_302_cov_1.864238
TAAACTTCCTCTTCTTACACTATGACCACTTTCTGTTTCTCTCCTCAATGAGTGGCGGGC
CACCGACTGTTCTGCAAACACAACTTAATGGGAACAAGACAAAAAGTTTCTGACTGCCTT
TTAACATTCATAGAGGGGGTGCACCGTTCCTGGAAGTACTGCAATACCAGGTCGATGCGT
GGAGTGGACGGAGCAAGCCCCTATTCCATCTCCCTGTTCCAAAAATCAATTTAATATATG
GTCCCCGGGTAGGGGACGTATCAGATATTAAACTGATAAGAACAGATACTACACTTGATC
TTAGCCAAAAGGCCGAGAAGCGATACCGGAAAAATATCGGAGGAAACGGGGTCATTCTCT
GCACCGTCAGTCTAACTCATGGTTCAGAAAAGAaaaactacacagaaactacacatttta
gctcatcatacaaaacactaactata
>NODE_622_length_317_cov_1.908517
CTGACTTCAGGAAACATCTGGCAAGACAGATTAAATGACTGCTCATCTCACAGGATGGGT
GGAAACAGCTCAGCTTCTCTGACACCTGGGGAGCAGAAGTGACAATGATGGACCAGACAA
CCAGTTAGGATTTGACTGCAATGATGTGAAGGTTATCTGCTATTTGACAAAAACATTACA
AAAATTAAATAAAAAGCAGTGCTTGGAGATGAGAACTATGACAAAATGTTTTACATATTA
TATCAATGAATAAAAGCTCAAGAAGAATGTTAAAGACAGACATTTAGTAAAAGATGAGCT
GATGTAAAATTGTCAGATGATGTGGACATAACATttacattattcaggtgtcttctagtt
gttcactaaaaaaagttgtgagtagtactgtgatgggtccagtatgtgaatgagtgatgg
ctttgtagttgagagaacagagagatgcaatatgaagtgac
>NODE_623_length_367_cov_8.190736
ATTATGATTATTATTATTGCCTCGTATAAAGTATGTTTTGTGTATATTTATGGTTTATTT
CATTATATTTGCAAGTTTAAAAGATTTTAAGTTTGCCAAAATTGTGGTTACACCATTTCG
TTTCTTAAAAGGGGGACAAATAGAAAAACAGCTTTAGAAGTACGATTTGGAAACGTTCTC
CATAGTCAAAGAATGCACTGCTATATTTAACTAATTGAAGTGTATAAACATACATGCTGT
GTGCTAGATGTTATGCCTTTACTGCCTGTGTTCTGTTTGTCTTGTTAAATGAAAATCTTT
TAATTATTTAATCTAATCACAGTCTTGTTTTTTCAACCACTCGGTGAACCCCTGAGATAA
ATGGAGCAGCCCCTGTAGCAAGGCTTTGGCCCAAGTGAGGGTCCAACAACTAGCCAGGAA
CAGAGGGGATGTCCTTGGTTTAATACGCTCACAAGAATCTTTCCTGTTTATGCTGATGGG
TCTGATTTACAAAAAAAAAAAAAAAAAAAAa
>NODE_627_length_460_cov_3.958696
GTGCCCTGCTCGTCACAGCATCAATCCTAATCCTTAAAGATGGCTAAAAATAAAGACGGC
GGTGGCGGCGGTGGGGAGGGAGCCGTCGGCGGAGGCTCAGGAGGGCAGCAGCCCCGTCAC
CCAGCCCGCCCGGCTCTGCTCAGCCCGGCCCAGCCGGCCGGCTCAAGCAGGGGTCTGAGG
GAGAGACACACAGAGGGACAGGGGAGGGAGAGGGTGAGGGAGAGGCTGGGACGGCCGGGG
AGGGAGGCTTACCCACATCTGATCCAGCTGACGGGGGCCATATGGCAGCTGCTAGCCAGA
TAAAGAGATTAAGACTAGGAGGGAGTGCGATTACAGCTGTCTAGCCAATTCAGGCAGCTC
AAATCTGCAACTTCTAAATTAGTCTCCTCTACTCCAGCCGACAGGAGGGGGAAAAGTGGG
TAGAGCAGACCGCACATGCTTTCAAGCAATTTTACAGCCGGTTAGAATTAACTGAAATTT
AAAAAAGGCATTAAATAATAAGGATCAAATGTGATCATTCTGACATTTATTTGCTCTTTT
ATTAACTGAAATATGCGTTGTTTTCTTTTCTTAAATTACAAAATTGTACGGTTTTTTTTA
CAAt
>NODE_628_length_346_cov_10.395954
ATAGAGACAGAAAGACAGAGAGCAGGTCGGTGCTTAAAGCTAACAGGTAACCTTTCTGTG
CACCTAGGACAAAGGCAGGGGGAAAAAGAAAATGTCAAATTAAGAGAGGCCAGGCAGAGA
GACGTGGCTGCCATATTTGTGTGAAAGCCCAGTGCTGTTGGCAGCAGAGATGGCTGCTTT
CTGATTCATCTGGGGCCGTATGGCAAAGCTTTGTCAGTCTGTGCGAGGTATAAATAATTC
AGGGTGAGAGATGGCAATTACAGGGCCCTGCACAACCAAAATGAATATTTTATAAGGACT
AAAACTGCCCTGGAATGAATCACACACATGGAGTCACACACACATACACACACAAGTGTA
AGTGAATGTGCGCACACGCACACATGCGCCCAAACACACACACAAAGGTAGCACATATGA
ACCCTTGGCATTGCTGTTGTATTGTTGACAATATAACTATTATATTATATAAACTGCTTT
TGTGGGTTAa
>NODE_630_length_490_cov_5.208163
CTCCCCCTGGCTTGTCATCCTCTTAACCCACAGCCTTGGAGCTCCTACCCCGGCCTCAGC
TCTTCCCTCTCCCTGCCTCTCCTCCAGCCTGCCTTTCCCTCTACTCTGCCTCCCTTAGCC
CCAGCCTTCTGCTCAGTGTTCAAGGGGAGAGCCAGCTAGGAATGCTGTGGCTCTAGACGT
TTTGTCCAAGCCCTAGGTCTCTTTCACTGAGGCAAGATTAGTTCATACAAAAACTCAACA
ATACACCACTGAAAGCCATTGTTGATATTCAACATTTTTCACATAGCGGAGCAGAATAGA
CAATGCGGCAGCCGGGAAAGCCCGAAGCGGACTAGCAGGGTTGATGGCTGATGGTATCTT
AGCTGAGCGAGGCCTTAATCCCTTTTATACACACACACTCACACAAGTATACACACTCTC
AACAGCCTGGAGACAGCAAAATCAATACTGCTTGCTCTGTCTCTGTGTGTGGATCAGTGG
GTGGATGAGTGTGATACGGAGAAAAAAGAGAatagtactgtttgtacctacgtgtgtgtg
tgctgtcggactgtcttggcacataagcagtcttagatctttgtacataaaggatgtctc
aaggttctctggcacagaaaccgacagaagcaac
>NODE_631_length_322_cov_9.807453
TTGACCACTCAAGAAGAGATTAAACGCTGGTGACATTTCCGAGGTGGAATTTGCAATTTC
CACAAATATGAGGGCGTCCTCGAGCCCGGCATGACAGCACATAAAATCAATACAAATAAC
CTGAATCCCTAATACCTTGATCCCTGTTAGTGGAGGGATGCATTACAACTAAGACACTGG
GAAGTGGGAGACACAGCTCTCTGTAACCCCCCCTCCACCTCCACCAGCACCACCAGCAGG
CTCACTGCTGATTCCTATCGACTGTCTCCAGGCCAAACACAGACGCAATAACAATTAGGT
GGGATACTGGCCCAATTCTCTCCCTCTCACACAAACACACATGTGTCAGAAACACACACA
CTCACACAAGACTACATACATCTAAAACAAATGGACAAATATCATAAATAGCATGtcggt
ttttcatatttttttgttttctgtgggtaagatatacaaacataaa
>NODE_632_length_323_cov_2.572755
TTCTTCTTCACCCTCGCCCTATCAATACTCCTCCTGCTAGTCTAAACAGCACGAAGTGCC
CCACGACTCAACCCCCGAGTTAGCTCCAGAACTACAAATAGAGTTAGAAGCAAGACTCAT
GCTCCTATTACTAACATTCCTCCCCCCATAGAATATATAAGAGCAACACCTGCAATATCC
CCCCGAAATATTGAAAACTCTCCAAACTCATCAGCCGAGACCCAAGAACCCTCATATCAA
CCTCCCCAGAACAAACCTGAAGTTAACACAACCCCTAAGACATAAACTAATATAACCCCT
AAAACAGGTCAACTCCCCCACCCCTCCGGATAAGGCTCCGCAGCAAGTGCTGCAGAATAC
GCAAACACAACTAACATCCCGCCTAAATAAATCAAAAATAAAACCAAAGATAAGAAGGAA
CCGCCATGCCCCACTAAAACACCACACCCCATGCCAGCAACCATAAc
>NODE_633_length_382_cov_2.693717
GTTATTAGTAGGGCGGCGACTGCGCCTGTAAGTGGTCAAGGGCTTGGGTCTACTATGTGG
TATGCGTGTGCTTGATGGGCCATTAAACGTTTTCTTGTAGGTAGAGGCTTAAGAGGAGGA
CAAATACGTAAGCTTGAATTATGGCAACGGCAACTTCTAGAAGTGTGAGCATTAATAGGA
GTGCAGATGTCAGGATGGCTACTGTGGGTATGAGGGGTAGGAGGACGAAAGCGGCGGTAG
CGATTAGTTGAATTAGTAGGTGACCGGCTGTAAGGTTGGCTGTTAGCCGTACGCCCAGGG
CCAGTGGTCGGATGAATAGGCTAATGGTTTCGATAATAATAAGAATCGGGATGAGAAGAG
TTGGAGTTCCTTCTGGCAGTAGATGTGCTAGGGCGTGGTTTGGTTGGTTTCGTATTCCAA
TAATAACGGTTGCTAGTCAGAGAGGGACTGCAAAGGCCATGTTAAGTGACAGTTGGGTGG
TAGGGGTAAAGGTATAGGGGAGGAGGCCTAGTATATTAAGGATAAT
>NODE_634_length_181_cov_4.591160
GACGGGAAGGTCGTAGAGACTCGGGACTGAGACCGGCGTCTTCAGCATAGCCAAATTAGG
TGGGGCAGGTGGCATTTCCAGGTGTCTAGCACATATGGTTCCGGAGATATTGGCCAAAAC
GTTCTCCCATTCACTGACAATGGGCACTGCATAACGCAGCCAAGGTTAGGGTTAGGGTTA
AGGTTTCGGCCTGGGTTTGGGAAAACGGTTAGTGCTAGAGACATGAAACTTGTGTCTACC
CCCCCATTTGCTGCCGCCGCGGTCGCGCTGAGCCTACTCCCGAGTCTCTACGACGTCAGG
AAGTGGGAGAAACCTGTGATTTTTT
>NODE_635_length_520_cov_5.275000
TAACTAAAGAGAGTCACAGACTGGTCCTTGCAAAGACCTTATGCCAACTGTCAGTAAACT
TGATCCTGCTGCATTACAACTCTGCAAAAGCTTCTATAGCAGCCAGTGAATTTAAAGCAT
TTCTAACAATTAAAACCAGCAACAAAAACAGCAAGCACCGAACCCAAATGTACAGAGATT
TGAGAGAGGCAGAAGAGCAAGAGAGTGAGCTTAGCAAAAGTTAAGGTTAGCCGAGGGCAA
GCATTCGTAAAAGCAACTTACATGGCTGTTGAGCAGCGAGCTTCTCTGACTGGATAAACC
CTCAGATTTTTGGAGCGTCTCAATCGCCATTTCAATCTGATAAACCACGAAGCACAGGAC
AAAAAAATGTAAGAGGGGGAAATAAAAACAAAAGCAAGAAAAATAAAAATGAACACATTA
CTGGCCACAAGCAAAAATAAATAGAGTCAAGAAAAGATCCAAAGGCAAGCACCACTAAAC
CCAAGCAGAGCAGGACTACCTGTCATTTCAGGACAATCTTTGCCACATATTCTAAATGCT
AAAGAACATTGACCGTGGATAGCGCTCTGTCACACAAGCCTTCAGGATTCCTCTAACAAA
GATCCACTTGGAACAACTATCGTGTACTGTGAAAAAGCccctcttcattacaaaaacaac
tgat
>NODE_636_length_319_cov_1.275862
AATGGACAGGAAGGTGAGCTAAGTGTAGAAGACCCCAAGACATGCTCTGCCTCTTTTCCC
TCCCTTCCCATGTTTGCAATCATAGCTTAAGCTGACTGGCAGCCTATCTTGCTGTGCAAT
TGAAGTCTAATTTTATTGTCATAAATATCACCTGGCAAGCTGTAGCCTGAAAACATCTCA
ACCTCAGAGCCTTTAAAACTCCACTCTCTGTGCAGCGAGTTCTGTGTAGATAAAGCAGTC
ATTCTTGGGCCATGTGAAATCCCTCCGCCTGTGTCAGCGAGAGCAGAGCGCACCAGAGGG
TCAGGAGCGTTCCATTAAAGTGTGGTGTTTAAGAGGTGCTGGTGCCAGGGGGGCAGATGG
AGGAATGAAGCAGCTGCCAAACATCTGCACCCCTCCTTTGCAGTCTGTGCTCTGTCTATG
CACCGCTGCCTTTGTCACAaacttcctgctccagcactgggga
>NODE_637_length_297_cov_1.013468
CAGGAAGTTAAGCCGGAATTCCAACAATGTAGGCAGTCGTTAGACTCTTCAGTGAGGTGC
TGCCATTTCTGCTCTCTGTGCTGTCTTTGTTGTGGTGAGGAGGAGGCAGTTAGGTGAAGT
CCTGTGACTGTGAAGAAATCTCAGCTCTGGCCTTGCATTGTAAATTTGATTTGTGAATGA
TAGAAGGAAAATAGTGTCATGATTTAGCAGATAAGGAAAAAAACAGGCGCCTCTTTCGCT
TTCTCTTGCTCCATCTGCCTCTGACATCTGTAGAGAAAGATAATTTTCCCAGGCTGTTTc
actggagcccagtcgtgacaataataaatgccagcggtggcaggatgaatcatgtctcag
ctaaaaatgtacatcatagcgaaaggaagaacctggcatttaattatcctggtgttataa
atagaaacacgtgccccatag
>NODE_638_length_354_cov_1.460452
TTCTTCTGCACTTTCTACCTCACTTCGCTCTCCTTACATCACAAGAATGCAAATCTTTAA
AGCTTCCACATCTGAGGAAAGGGAATCAGCAGAGATGGTGCAGGGATTTAAAAGCTGATC
CTCCCTGTGTGAGTCACAGACAGTCACCCCACCTTCCTCCCGTTTCTCCCCCTTTCTCTC
TCTGTCTGAAGTATTGTCCTCAGACAGATGTTGTATCTGTGCGTACTGTTTGGTTTCTTC
GTGTGGTAAAAGGGTGACGAGCTGAACTTTGCTTTAGATGAAGCTTAAATCCAAGTCAAA
TAAAAGCGCTGCGTTTGTGGGCCATTTATTACAACTGTTTGCTCTCTGTAGGCCAAAGAG
GGACTCAATGAGTCACTGGCTGTACGCTGCTTTATTCTACTGGTTGGCGTGCTGCTGTCA
GCCATCCGTCCTGCACACATATTCAATATTGACCAGCTTTTATCTCCTGTGTCCTCCTAG
TGTACTCgaaagagtttt
>NODE_639_length_297_cov_5.962963
ATAAGTAACCGGCGAAAAAAAGGCAGGAGAGTGGGATGAGGAGGGCGGGGGGACTGAGGG
GCCAGAGAGCAGAGGACCCTTTCTCATATCCAGGCTGCCCCCATCTCGCCGCCGCTCGAC
CCTCCTCTCCCCCTTTTGCCTCACCCCGCTTTGGCCCGGTCGCTTTGCACGATACTTCAG
TGAATAAATGAGTCGTTTTAATCCGACTGACAAGCTGGCATTGCCCAGCCCTGCCCTCCA
TCTGTACTGGCGGCCAGCACAGCAGCAGGCCCCAGGCAGCCCGATGTGCCAATCCAACAC
ACAGCTTATCCTGGCTGTAGCTTCAGGGACAGAAGGGTTAGAGCTCTATGCGGCAGCTAC
CCTCTCCACCAAAAGAGCTATTTATATAAGAAAGGGATTAGCCGGTGGAGGCTTTGATGA
ACTGGAAAAAAAAAAagtgaa
>NODE_641_length_393_cov_3.852417
ATTTGGAAGCAGATTCAAGGACTCATATGTCAACAAGCGTCAGAGGTAGGAGGCTGATTC
AAGGACCATATTTAAGCTTACAAACTGCTGCACCTAGGAGAGGTAGTTGCATCTCTCCAG
ACACAAGCATTGAGGAGATAGAGCAGATCAAAGAAATTCCACATTCTCTTCTATTGTATG
TGTCAGATGAGTATTTCAGAGTACTTCCAGGGCTTATATCTCAACCACAGTGAAAGGTAG
GAGGCTGATTCAAGGACCATGTTAAAGCTTACAAACTTCTGCATTTAGGAGAGGTAGTTG
CATCTCTCTAGGCACAAGCATTGAGGAGATAGAGCAGATCAAATATATTTCAAAATGTCT
CTTCAAGCGTCAACATATAATTTGGAAGAAGATTCAAGGACTTATATGTCAACAAGAGTC
AGAGGTAAGAGGCTGATTCAAGGACCACGTTAAAGCTTACAGACTGCTGCACGCAGGAGA
GGTAGTTGCATCTCCCCAGACACAAGCACTGAGGAGAAAGAGCAGATCAAAGAAATt
>NODE_645_length_466_cov_13.195279
TTTATTAATTTCTTTGCAGCAGATTACAAGATTTGCGGAGATTTGATCTGACCCTCTAGC
ACTGTTGTAGGTGGCCTTGACATTAAAGGCAAAATGAGAACTTTAAATAACCATTCCCAC
CAGGATCAGCTTTCTCTTTTTTTTCCACAGCAAGTGCTTTTGGAGTAGATGTAATGCTCA
TATAGGCTGACACAAGAGAGAAAAAAACAGGAATACAAGGGTCCCTCAGTTAATGTATCA
TCATCTGAGTGGGTTTGGATTGGAGTTATTAGAGTATTTCACTTCATTGCATGACCTCCT
GTTCCTCCTCAGATCATGAATCCTATTCATTACCCAGTCCTTCTGGAGTGCCCGCCTTTA
TAATATTACTCAATTTATATTCTGAAGCGGGCTCCTGGGAGAGCGATCAGCGCTCCGAAA
CAGCGACCCCCCTATAACCCAATCACAATATTTAAAGGGCAGCAAAGAGCTTTTTAATGC
GCGTCGTAGATAACCATTTAAAGTGGATTGCTTTGGTTTAATATGACCTTAACAGGCTGG
CAGTCACATGTGAAGAATGAATAAGCTAATAGGAGAGACGACAGGGAGAAAGAATGAAAT
CAAAAAGCAg
>NODE_646_length_308_cov_3.970779
ATGACCACGAAGGATACCGGCCGCAAGTCAGGAGACGGCGGCTCCTCCAACAGCAGCTCT
GAGAGCTGCAACGGCAACGAGTCCCCGCACTCCAACTCCTCCTCCAGCGAGCACAAAAGG
TCCCTGTCGGACATGAAGACGAGTCAGGCCCTGAGCCCGGAGCACACCGCCGCCTCCCCA
GTGACGCAGGGGCAGCACCTTATGTCTCAGCATCACTCGGTCCTTGCGCACGAAGCGCAC
CTGAAGCCGGAGCACCACTACTCCTTCAACCACCCCTTCTCCATCAACAACCTCATGTCC
TCGGAGCAGCAGCATCACAAAATGGACCTAAAGACTTACGAGCAAGTGATGCATTACTCT
GGCTATGGCTCCCCGATGGCCGGAGCTCTTTCCATGGGCTCCATGGCGGGGAAAGCGGGC
CTGGATTCTTCATCCATACCTGACACAACTTA
>NODE_649_length_321_cov_1.295950
AATACTTCAAGGAATGTTTTTCCGTCACGTCTCTGTATCCAGCTTTTCCTTCTCCTCCCC
TTCTCATTTTCGTCTTCTTTCTCTCAGTTTCTGCTGTGTATTGCTGTGCTCTGAGCCTCT
GATTTACACCCTCTAATTCACGAGCTCCCACTGCCAAAAAGCAGCTTGTCTTCTTGAGAG
ATTTTCCCCACCTCCTGTGTCTCTACATTTTTTTCTCCCTCTCACTCTCCACCTCCTGCC
TCGACCTCCTCGTTTCTCTTTCTCACACACTCGTACTCTGTCCTAATTTTTTTTTCAGCT
CCTGTCTGCTCCTCCTTTCTCTTTGACTTTGCCTCTCTGTGCATCGTCTTGTCTTTTCAT
CTTGTCCTTCTGCTCTCTGCATAGTTTGGCTTCCCTTTCTCATcagcgtcttccctcgat
ctgtggtcacagtgttcatcttcctctcactctcaacttcctttt
>NODE_650_length_335_cov_3.510448
GTCAGGAATGTAAGCATAACGAAACCTATGTGAGATGTACTTAAGACTACTTCAGTTGGG
CCCATGGCCCTATACCTTCAGTTAGATTCAAGTAGAGAGTAATAGTCATTTACAGCATTG
ACAGACACGTATTGATGTAGAGTGATGAATCCTTGGGCTTCAGGTTGTTTAAAACATCAA
GGACAAAAGCTTGCCACTCAGCCCTCCACCCATCGCTTTCTCCCTCTCTCTTTTTATTCC
CAAGTGCAACTGTATACATGGCAGATATCCTGTCTTGCTTTGCAGTCATGTCCACATAGC
TCTTCTCTCCCCTCAAGGTCTCATTACTTGACACGTTTTCTGGTAGCCTTGTTTTAAATA
TCTTTATCAGAAAATTTGCTGGACTATGTTTCTTTCCATTTAAAACATACCATTTCCACA
ATttttaactataaataccacaatgtgcctccagactagtgagacaataaaaatcaaag
>NODE_651_length_145_cov_15.703448
GTTTGTAGTGACACTTTTTTGGGTCCCGTAGTATGGGCCAACCCTAGCCGTAAGGTCCGG
AATTAGGGTTAGGGTTAGGGTTAGGGTTAGGGTTAGGGTTTCGGCCTGGGTTTGGGAAAA
CGGTTAGTGCTAGAGACATGAAACCTGTGTCTACCCCCCCATTTGCTGCCGCCGCGATCG
CACTGAGCCAACTCCCGAGTCTCTACGACGTCAGGAAGTGGGACAAACCTGTGATTTTTT
GCTGTATCTCGGGACGGGAAGGTCGTAGAGAGTCGGGACCGAGACCGGC
>NODE_653_length_427_cov_10.014051
TGTTACACTAATAAGGCACCTTTTTTGGTGTTTACACGTGACAGAAATTGACAAATGTAT
TCCACATAAAAGCAAAGTTATGTGATGTGAACACTAGACCTAACATGCCTATGTATTACG
CTCCTGGCGGGCAGCTGCAGTAGAGGCAAGCATGTACAGGCAATGTCAGCACTCATTCCC
TGTTGCGACACGGTACCTGCTCATACTTCTCCAGCTCAGTGTGGTAGATACTGCGAATCT
GGCTCAACTTGCTTTTGTAGTCGGAGTGCTCAAGTGAGCTGTCAGGTGACATCCCTCCCG
AGCTGGTGGCAGCAGACACAGCAGCAGCAGCCCCGCCGCCCTTCTCCGGCCCCGCGACCC
CCTCCGCCAGTAGCATGTTGTCCAGTCGCACCAGCTGAGGATCCTGAGGCTCCTCCTCCT
GCGTGTTCCTCATTGATAGGCCTGGCAATACAATAAACAACTGTGTTGTGGATGAAATGT
CTACAGCAGACCCTCAACCTCCCATCTAGTTGAATTCTAGTTTCCTGTTTACTTTTGTTC
AAACTAGCCGTACTATTTCAAATCTTTAgct
>NODE_654_length_443_cov_8.613996
GTGGGGGGGGGTGGTAGAGGAAGAAAAAAAAAAGTGGCAGAATTTCCTTTCTGCCTCTGT
GACAGCGCTATCTGACAGCGTTTTACATCTCCCCTGCTCTCCCCTCACTACACTCCACTG
TCAGACAAAGAAATTAATACCCCCAGTGACTGTGTTTTAATTAAGCAATTTCATGCAAAT
TACACATTTTAGATTGTCAAATAATATACTGCGCAAAATTGTAGGCAGGCTGATCTGATA
TGCATGGAGTGTTATTCTTCCAGGCACTGTGCATACATGGAAAATGAACAAAAATGCTAA
TTTCTAATCTATTATGCAAACAGTGGAGATACTTACATAGATTTGCACGCCTTCCTCGGA
TAAATACGGCTCTTGAATTCTATGTATAGAATGACTGGGTTTCTTAAGCAGTCTTTGCCA
TTGTTATTTATCTTATTTTGTCTTTATTTCAATCATATCTCCTCTTGCTTTCCAAGCAAT
GTGTACTCTTTATTCCGACAAAGCTGCAGCCGGCGCGATAGGATAAATAAgcagatgcga
agtttatcattaaacaccgtttcaagatctcattgacaattaataat
>NODE_655_length_379_cov_9.540897
GTAACTAGAACACACTCTAACTCCCAGATGTCCAGTAACCTTTCTGTGGGCTCAGTGATT
AACACACCATGTCCATTAGACATCCAAACAAGGCCAGCTGTAAATTAACAGATCATGGTG
CCTCCCCCCGCCTCGCCTCTCCACAGATGGTTGGTGGGGCTCCGCTGGGCAGGGAAACTG
ATTGGTCCAATTCTTCCTCACAGGGAGACATCCATGAGGATTTCTGCACTGTGTGCAGAC
GCAGTGGCCAGTTGCTCATGTGCGACACGTGTTCTCGTGTTTATCACCTGGACTGCCTGG
ATCCACCCCTGAAAACCATTCCTAAAGGCATGTGGATCTGTCCAAAATGTCAAGATCAGG
TAACCGCAGCAGCCGAGACTGATCCTGAGTCAGGGGGAAGGGGGTACCGCAGTCCAGAGA
GGAGCCTCTCAGGGCCTGTAGCTGTACTGTAGGACTGTTCAATCCTTTGTAAGCATATAC
ATGATGCAGTATTGTTTTTTTGTGCTTCtgtctcattcattgt
>NODE_656_length_319_cov_1.598746
GGGAGATAATCACGCTGCACAATCATACATGATACATACGCACACGTGTATGTGCTCACC
GCCAGCTCCCACGCACGATGAGCAACTTTGCCGTTTAGGGTTAAGCCCCCCTCCTGATAC
CTCCTCCTCCCCTTCCCTCCCTTCCCCTCCCATCCGCCTACTGAGCTCATCCCAGGTGCC
TGCTTTGCCTGTTCAGCCACTCTGCCCACCCACGCCCTCACACTCTCAGTCCCAGTGAGC
AGCGGTGAACGTTTTCCTGCTTTCTTCTTCTCCTCTCTACTGCCACCCACTCCAAAAGGC
TGTGAATCACTGGCTGACACATTGAAGCACCAGCAGGGCTCTTGTGTTTTAGATGCAGTG
CGACTAACAtatcttttttttcttttcttttttttcccctatggtttgtgaagcgtcgcc
cattattatgaggatttggcttgtgcataggtaaaatggtaaa
>NODE_657_length_355_cov_1.132394
ATCACTATGTTTAAATAGTAAATGTTGCAGGTGAGTAATATGCACAGTTAAAAAAGTTTG
GTAATACTTTCAGGTGCCAGCCTGACTCTCCCAGTGTTGTGACACAGTTGACTCCTCTGA
CCTGAATGTGGATGAGCATGCATTCCTATAGTCTCATGTTAATTAAAGCTTCAACTCACT
TCCAGTGACAAGAACGACCAGTGTAATCTCTCTGTGTCTACTAGTATGTGTGTGCATGTG
TGTCTAATTAAACAGTCCTGGTGTTTGATGTGAGGTAGACAGGCCTTAAATACTGATTAG
AAAACTATGAGGGCTAGATGTTATCCTGTAAATCTCAAAGACATTGAAAACATAAatctg
gctcacattttatgttttctcagttggcttcagcaaaccattacacaagaaccacagtac
acttatctccatgaaacaatgtaccataagcttcatctctcccacatccctttgcagtgg
cactgtttgttatggtaac
>NODE_658_length_319_cov_1.573668
ATTAGTTATCTGTGGTCAATTAAGTAAAACTGGAAAAACAAGTGAGAGTGTTAAACTGAG
CCCTGGCAAGGTCAATACTGACCAATTTAACATGGTCGCTGGATCCATCACACTGTCTGC
ACTCTCATGCTTTCCTATTCCAACTCCTTTTGCGCTCTCTCGCCTCTCCTCTCCTCTCTC
TTTTATCCACTGCAATCTCACACTTTTTCTTCTCTTCCCTGCATTCATTCTGCCTCTATC
ATTCAAAGAACATGTTCTCTTTCAGTGTGTCTAAACGCTTTTTTGTCTCTTACACTCTAA
CGACGATCTTTAAGCGGTTGCCTCATCTTACCTCATCTCTTTCCTTGCATCTCTCTCCTC
ACCTGTCATTTTGCCCTctcccaatcacccgcctgcctctctttctcctctctctcccca
ccccttaccctcgcaagcccctgcactcctgctagcagacaat
>NODE_659_length_515_cov_3.328155
CAGTACCATGAGTGCGGGCAGTAGCAACTAGTAATGCTAGGCCGGCGCTAGCTTCGCATG
CAGAGAAGGCTAGTAGGATTATTGGGGAGGCTGAAAAGTTTGTGGAGTCTAGTTGAAGTG
TCCATAGGGAAAGAGCAATAAACAGGGATAGTATCATACCTTCTAGACAGAGAAGTGCTG
AGAGGAGGTGTGTTCGATGAAATGCTAGACCTGCCAGGCCTAGGGCGAAGGCTGATGAAA
AAGCAAAGTGAGTGGGGGTCATTAGACAATTGTGGACTTTAACCACAAGTTTTTGAGCCG
AAATCAAAGGTTTTTCTTAAACTAACTGTCTATTCAGCTCATTCTAGGCCTCCTTGAAGT
CATTCGTAGATCAGGCCTAAGGTCAGGAGAATAAGAACAGCGAATGCTCAGGTGAATGTG
AGTAGGGGGGAGGATAGCTGGTCCCCTCAGGGGAGGGGGAGGAGAAGGGCAATTTCTAGG
TCAAAAAGGAGGAATAGAATGGCTACTAGGAAAAAACGTATGGAGAATGGAAGTCGGGCT
GATCCTAGGGGGTCGAAGCCGCATTCATAGGGTGAGAGCTTTTCATGGTCTGGGCTTATC
TGGGGGAGTCAGAAAGAGACAATGGCCAGGATGGTTGAGAGTGCAATGGCAATTGTAAt
>NODE_660_length_292_cov_6.565069
TAGACCGCTAAGGCTAGCATTTGAAAAATACTTACCTTGTTATAGAAAGTTTAATGTCAT
ATGCAATTGTTTGACCCTTATGAATATTAAAGGATCCCATCTCTGGCCTATTAAAAATGC
ATGTGGCTTTGTGGTTGTTGATCACGTTTAGAACGCCCATGCAAATTGGACTGTCTTCGC
TGTCAAGGCCTAAGATGAATAATGTAGTTGTGTTGTATATTCAGGGACACACCATTGACA
GTCAATTAACAAGTTTGATTGGTGTGTGAACTCATTCTTTTGAACTGTTAATTTTATGTA
AATAGTATTCCCTCTCCCTTCTCCACTGTCTCTCCCCCATCCAGGTCCAACACAGAAAGA
TGTTCTCCCACCATCACAAACCCCCAGATCCCTAATTCCACCTCCCACTAAGAGTAACCA
GAGTGGGATCCTTAAt
>NODE_662_length_669_cov_4.578475
ACAGAGTGTTTCGGCCATTTATCACTATACACTCTCCCCTGAGGAAGGCCCTCCCGAGGT
TGATCAGATCTCGGGATGTGTTCCCATAGCCAATTGTGTTTCAGTTCTGTGTTTATTCCT
TTTGATTTTCCTGTTTTGGTTTATTTTCTTTTGGTTGTTTTCTTCTTTTTGTTTCGTCCT
GTTTTTTATCGTTTCTTTAACCCGTTTTTTCCTTTTGGTAGGGGTGACAATACCGTTTAA
ATCCATTTTAGTCCAGATCTTCATTTCTGTTGTTGTCTTTTTGTTCCATCTTGTTGTTTA
TCGGTTTTTTTTAAAAAAACGTTTTTTGTCTTTTTGGTAGGGGTCAAAATCCCGTTAAAG
ACCATTTTAGTCAAATTCCTGATTTTTGTTTCCTCTGTTTTTCCATTGATCCTCCTGACT
GAGATAAGAAACTAGAGTTTAGTGAGCGTCAAGGGTTAAATTATTTTTGTAATTCTTAGT
TTTAAATTTTTAGATTAAAAGTCTAAGTTAAAATTTTTTATTTTTATGAGTACTTTAAGT
TTTTGTTATTTTATTTTTTTAGATTTGGACCTAGCGTCTGGTCTACATAGGTTTTTAAGG
GGCAATACCTGTGCCCCAATACACCGCACGACCCCAGGTATTGTTGGGCCTAGTTAAGAT
TTTGGCACTCACCCAGATGATTCTTCCAGGCGTCTGGAGTTGAGCTTGTTGACTGGGATG
ATTCTTTCGGGCGTTTTTGGTCGGAGTTTTTTGGTCAGAGTGATCCTACCTGTCATCAAG
AGCTGACTCTGTGCATCGGGTGTTAAAGGTTAt
>NODE_663_length_599_cov_2.367279
CTTTCTTTTCTCTTTTTCCTTCATTTTCTTCTGATTCTAAAACTCTTTTCTATTTCTTCT
TCTCACCTTTTTTTCTTCCTTCTTTGTCCTCGTTCATCTCCCTTTTCTTTGTCGTCGTCT
TCTTTGTCTAATATTTCTACACTATACTTCTTTCTTCCTCTTATATTATTTCTACTTTTT
CTTCTTCATTTTCTACTAATTCCGTTTTTCCTCTTTCTTCATTTGTCTTTTCCTCTTTTC
TTCCTCTCTTCTTCCTTCTCCTCCTCCTACTAATTCTACCTCTTCCTCTCACTTCTTTTC
TTCACATCTTTTTCTTTTATTTCTAATTCTGTTTTCTTTGTCATCTACTATTTTACTTCG
TCTCTTCTTCGTATATATTATCTGCTTCTTGTCTTCTACTAGTTGTAATTCTTCCTCCTA
ATCTTCTTTTTCTACTTCTCCTTCCTCCTTTTTCTTCTTCTTTCTCTCTGCCTTCACCTT
CAGTCTCCTTCTTCTTTTACTAACCCTGCTACTCGTTCATCTGCTTCCTTTTCCTCTTCC
CCTTCTTCTTCAGTCTCCTTTTACTCCTTCTACTTCTTCCTTCTTCCACTACTACTTCTT
CATTATCCTCTTCTTCTTCAGTCTTTTTCCTATTCTTTCTCTCCTGCTTTCTTCTTTTTC
TCATTCTTCCCTCTTCCTTTTCCTTTTTGTTTATTCAGTAACTTATTCAGTCTCCTCCTC
CTCCTTAACTAATTCTACTCCTa
>NODE_665_length_432_cov_6.078704
TATAATGAATTCTTTATAGTGTGCCTTGAGCAACTCAACAGCTTTGCCCTGCATGACAGC
TTTATGGGGCGTCTTTTTGCCCAAATTTTGAAAGTTTAACCTATGTAGATCAATGTGCTT
CCTTAAAAGAGTTTAATAAATTAAAGTGCAGAGGGCTTTTTTTCCTCAGCGAGCAGAAAA
AGCTGATGAGACAGGTTTAGTTTAATCTCAGGCAATAGAAGTCATTAACCATTCTCCCAG
GAATTAAAATATAGCTTGCCCTTTTCTTCTCTCACTTATCATTAGCATCACTTTAATCTC
CCCGCGTTTCACACTGCTATTTTAATCATTACTTACTGCCTTTTGACAACTGAAGAACAT
GGCTTCTCCCCGCTCAGGCAATATCCTGATTTTAGCTGACAAAATGTAGGACATCATTTA
AAAATATCTAAATTTCCTCTTCCTTTTTTATTCTTCTAACTTCCACTCTTTAGACCCCTG
AATGTCTGTCTATTTATATCAAAGACAGCACAAAAGACGAGAGGAGATTGAGTGGACGAC
ATTCAAAATGTAAtttgagttggctgcaagggtaac
>NODE_667_length_326_cov_1.653374
ATTACATCTAATCTCATTTTATCTTGCCTTGTTTTTTTTTTCTTCTTATGTTGTTTTTAT
GAATCTTATCTTATTTTATCTTATCTCTGTTCTGCTCTGGGTTGCTTGCTGTTGGTTGCT
ACAGGTGAGTTCCTACTAAATGCACTGTGGACGACAGTCACCGACTCCCCAGATGTGTCT
AAAAGACTAATGCATGCAGCGCTGCACCAGACAGCCAGCTTCTAATCTCATTTTCCATCT
CTGCTGCAGGAATCCGTGACATGCACACCCTTTTAAAAGCGTGTGAGGCGGCATTCGAAG
GCCGATTCGCCGCAACCGAGCTGAGCGAATGAGCGAAAGAAGAGAGTGTGGGAGCCTGAC
AAATGAAGGAGGAGGAGGGAGACGGTTAAACAGAAGGAGATAGATGGAGAGGGAGGCGGA
CGAGGAGATCTCAgaggggtttgaggccattgaaattcctcagcagttat
>NODE_668_length_147_cov_1.020408
AGTCACTTGAAACAACATTTGCCTTCATATTTATCACATCTGACCACATTGTGAACTCAA
AACATGTTTGGAAACATTGTCTTTGAAACACTGCAGTATTGCTGTCATCATGCTCTGAAA
CAGCGTTTGGCATGCTGAAAAGGTCACTTTTGCCAAATGGTGTGTCCACAGAATTTCCTG
ACAGATGTTCACTTGAAACAGCATttgccttcatatttatcacatctgaccacattgtga
actcaaaacatgtttggaaacattgtctttaaaaaactgcaggattgctgt
>NODE_669_length_484_cov_11.285124
CTGCAAAGAAAGACCCAAACAGAGGTGAGACATTTGTTAAAGAACCTGCTTTTTTTTTTT
CTTCTTCCATGAAAGCAACGTGCTGTTGTTTGGATTTCACATGATTGATGCTTGACTTAA
TCCAGTGCTCTTTGCGCCTTCCCAGGAGGGTGAGGCGGTCTCTTTGTGCTTCTCTGTCCC
ATGTGAAGCAAACCAAAGCGGGAGAGTGAGGGTCATAGCTATTCGGCAGGGTACCAGATC
CTTCCCACCGGCACATCTGCATGTGAAATCGCCATTTCACCCCTCCACACTCCCTAATTG
TTGCTAAAATTATTTGTGAAATTGCCTTCCACCAGGAGTGTTTTCCACGGCAATTGTCAC
ACAATTTTATATGCACGGTGGGCCCACAGAGTTGACACACGCACCTCTTCTTTTCTGCCA
TATGTGCTCTTTCTGTTCGGCTTTAATAGTAGCGCATTATTTTTTTCTCCACAATTACCT
TTAAGCAATTACTCTCGTGCGTTCTGCGGGGCAAGTCAACCTGTTGTCATCAATAGCGGG
TCGATCCAAATGTTGTAATtaccgcacaaatctataggagcgcatttagatgcgcatgct
gcgcacatttccttaattgaaagggtaa
>NODE_672_length_336_cov_1.282738
ATTGCTTTCTTTTTCCTCATCTTCGGATTCTGAAGCATCACTTGTATCGTTTCCTTCATC
TCCTTCCCCACTACTGGAGCTTTTCTCCTCGTCATCCTCAGATTCACTATCTTTCTCATC
CTCACCTGCTCCCGAAACACTCTCTTTTTCAGCCTCTTTGTTACTGCTAATTTCACCTCT
CTCCTCCATGTCTGTGCCTTCCACTTCACTTCCACTCTCTCCTTCTTCATCTTTTTTCTG
TTCCTCATCCTCAGTATCTCCTTTGTCTGACCTCTTATCTACAGCCTCTTGAGAAGGCTT
ATAGGTTTTCTCATCTTCATCCTCTTCTCCATGTTCTTGTTGGGAAGTTTCATTGTCTTC
ATCCCTGAtctgataagatgagacacttttcaccatttcttgttctgatgagtcatgagt
ggtatcgttattttcttcttcttgcgctgcaattcctgactctgatagaatacttacttg
>NODE_673_length_388_cov_6.469072
TTCAGTGGTGCATAAATTAATTACGCGCATTTAATAACTAAAATATCATTATATTCCCCC
TTTAATAACATAAACGCTGCACGCCAGGGAAACCCTTAATAGCGCGGGGCCCTGTAACTG
GCCATTATCCGCCTGTAATGATATTACAGAACCAATTACGCGCCATTAGAAGGGATTTTC
TGCACTTTATGTGGTTTAGTCCAATCCCGCACTCCTCTTCTAAATTTCAGCTGCTTCTCG
AAGCCTCATTTTGCTTCCACCTCAGAGACGCATGGCGTCTGCGCTCTGCCGTCCCAGATG
CGCTTTAAAACTAATTGAAAGGGTCCCGCAGCAGATCATTTATCTGAGGAAGCGAAATAA
ATCGCAGGACCCCTTGCTGTGAACAAAATCAAAAATTTGGCCTTGTGAGTGTTCTACATG
CGCAACCCCTTGTAAAGTGGACCCCCTAACACACCCTGACGAGCAATTAACCCACCCGAC
AGTCAatctaaaacccaaaagcagtcatcctcctttttttaatatatgaaag
>NODE_676_length_313_cov_1.795527
CTCACTAAGTCACTTTGACTGAGACACAGTCTCACCTTTGTGTGCTTTCAGCGAGCAGCT
GGCAGTTTTACGGTTCTCATTAAGACTCATTATATTCATATTTAGCATTATTAGCCTGGT
CAGCACGAGGAGGAGAGGGAGGGATTAGAGACAGGGAGGGAGAGCTGGAGCGGTCAGGTC
TGTTATATGACATGGTCCAGGAGAAGCTGAAGTTCCCTCTGTGAGTTTCTACCTGCTGCC
GATCACAACCGCTCTGGAGTACATGTAGGTGTCTAGAGGTGAAAACACACGTTCCACCTC
GGCCTGGCCTCGTGTGAGCAGACGTGGCATCAACTGTAACACTTGTTTGTGGCGCTGGTG
GACAAATAAATCTTCAAACATTCACACAAGTTTGCCAGCAGCTGCAAGATATGACAAact
gagctgttgtcacctgttaggaggagtgaatggaaat
>NODE_677_length_312_cov_2.179487
ATTACATGTGCGCAGAAAACAGTTTTAAAAATAAGACTTGAGGTCTGAGATTGAAGACTT
GCTTGAAGACTGTTGACAAAGACTTGAGTCAAATTTGTATGAAGTGTCCTAATAACAAGT
CCGGTAGCTTCGGTAGTGCCAACAATAATGCAGTCTAGTGCTCCTGCTGTACTCTCTCTA
TGTCAAATGAAGGATTTTTTTCTCCTCCCTCTCTCCACCCCTCTCTCTCTCCTGAGTATG
TGCCACATCTGTGGGCTCTGTGGTGATGTTTCTCTGCTCAGAATGGATTCACCAGCTCAA
AAACGTCCTTATTATATTTATATTTTACTACACCACTAGAAAACCATGCCAGCTGGGCTG
CAGAACTTTGGGCAGAAAAAGGGAGAGAAAGCGAAAGGGGAGGAgtgaagtgagaaagag
agggaggaacgaacgatggagaaaaatggagagaag
>NODE_678_length_637_cov_2.689168
AAGACTGCGTGTGTGTGTCTCTTCATGTTAGTTAAGCTGCTTGCAACGTTCATTTTACCC
GTAGCAGTAAAGGGGAGGGATAAAAAAAACATATAGTGTGAAAGATGGGCAGACAGCCCT
GGGAGGACAATAGCTGTTGGCTTGAAAATGCTTCTTGATTATTAAAAGCTAATGCATTTT
CAGCATTGCAGCCTTCATTAAGGGTGCGGATGGAGAGGGGGGGGAGTGAGAGGGATGAGT
GGGTACTGGGAGGAGGAGAGGATGGGAGAGGAAGGGAGAGAGAGAGAGAGAGAGAGAGAG
AGAGGGAGAGAGAGGGAGACAGGGGCTGAGTCTGTCCTATAACTCCTGGGTCTAAGACAC
ATGCAGCTAGAAGATTGGCTCGGGCCTCTCCTAGGGGTCGACAATGTGTCATTTCCACCC
GGCTAGATTGCCCTCTGCCTATCTGATATTAATGTGCAAATCAATATTTCAGGGATTAAA
TTTCCCTTCTTCATTTTTTATGGTTTCTACCTCAATAAGTCTCCCGTCTAATAGAGGAGG
CTGGATGATTTAGAAGCCTTTGCTGCAGAAAGAGAGAGAAAGAAATAGAGAGGAGCTTTG
CAACAAGGCTATCGCTGCATTTTAATGTTCTTCTTCGTGGATCCCCCATAGGCCCTTAGT
AAGGAGGGCTATATCGCTGCTTTACAGTGTAAAGACAGCCAATTTGGCTAAAAAGGCAGA
AAGGGAAAATATGAGTCCGGTTGAATACTTAAGacgctgtggtaatccgagtagtaggta
t
>NODE_679_length_548_cov_9.791971
ATTAGGTATGAAGCCTCTTTGCATGAGATCAGTTTTGAAAACTATAAATTTTACCCAGCC
GAAAATTGTCTGGCAATTAAAGCGTATTGTGTGTAATAAGCAGTGTCTCTATCGGGTGTT
TAGCTTTATCGAGCCTGTCTGGAGATGGAACTCATACCTGCTGCTCTGTGAATTGCAGCA
CATAAAAGATGGACTGAATATGTTCCCGGGGAATATTGCCCTCTCCAAAAGACCAATCCG
TCTTGCTTAGGGAGGCAATCTTAGGTGCGGTAGATAAACTAATATTTGTGTATAACCTCA
GTCAGACAATACAAATGATCGGATGATTTTTCATCTCCTTATGCATACAGGGAAATATGA
AAAATTGAGGTTTAGGAATATTTGCAGGGTCTGCGAGGCGGCTGGCTGGGCCGCTGAGTG
CCCTGGGCCACGCTCCTCACCAACGACTGCAGAGTGAAGAGTGATGAGAATATTATACCC
GTCTGTTTCCCGTCACTCCCCATCCTCCCCTCCCACCTTCTTCATTCTCTCCTCTCACCA
CACTAATTCATATGGCCACAAGATGGAGAGAGAGGGAGCGAGCGGGATAAAATGAGAGAT
cgagtacgacactggccgcccctttggtttgccgtctttgactttcaccgtctgtccacc
cgtccatgattgacagtcacgctgacataaat
>NODE_682_length_495_cov_6.549495
ACACATTTTTCCGTTGAGTCTCTATTTCTGGTGATTAAACTCTGACTTGGTATTCTCTGT
TAGTCATGCCACTATATTTCAACTATCATTCATTTTGGAAATCAGGAGAGCAGTAAAATG
TGAAAGTATATCTTTCAAAGCTGTCCCTTGCTGTGGGCAAAGACGAACTCCCGACTTTAA
AACTTTTAAAAGTTAGACAGGTTCTTTGAAGAAGAGTCAAAGGAGCAATTTAAAGAGACC
TGGAGTGGTGCGTACCACAGACTGCTATGGCGTCTCTGCACTGTGTGTGTATCAAACTGC
CAGCCAGACATGTGCAAACACACACACACATACACACTCCAATAGTTGCTTCTGTACCTG
TCTTTGCTTTTTTCCCTTTTTTATTTCAGCAGGGTGAATTTTTATCTAAATGCAAAGCAG
GTGATAGGTGCTCCAGTTTCCTCTAGAAGTAGCTCCCTTGTCTGGGCTCTCTTCCTGATA
AGAGTCCTACTTTGCCTGACATAAAAGAGCCCGGTATCATTTCCCCTGCCTCCCCAACAA
CCCCCAGCTCGCTGCCCTCGCCCTTCCCCGAGCTTCACAAAGCTGCCTCTATTTGCTCCC
AATTCAGGGCCCAATTGCAGATAAAGTTACagcaaattt
>NODE_683_length_508_cov_1.976378
GTCACTGAAATAAACAGCTGTGGTTCATTTAAATCTGAATGCTGTAGTCAGAGTTAAATA
TCAGCATCGAAATGATGTCTAAGTGTTTTCTTTTTACTGCTGAAGGAGACTATGTGGACA
ACAAGTACAAAATGTTCTGCTGTTTTGTTCTTGTTCTTGTTGATGAACCCGAAAAGGGAG
ATATGAACTCCCCCGCGAGTCTTCTCATATTTATGAGGCAGTGTCAAGACTTAGCTGGAG
ATATTTCATTAAAAATGAGAGAGGGGGCAGAGAGGAGAGCAGCGAAGGATGACTGATCAG
TCAGGTGATAGGGATTTTATCATCCATGGGTCAGTGCCTTTTCTCGGAGCCTGCCATAGC
CTTTTCTAACTTTCTGTTGCCTCTTTTGAACATTGAATGCAGTCTGCCTGGTGCCAACTG
TATTAACCCAGAAGTTCAATCGGGCTGCAAAGAAAAAAGGTGGCAGTTTATGGATTTTTT
TCTGAATCTCTACCCAGCTTACACCAAAGAGCATTGTGAAAGGAGCAGGGGTTCAAAGAG
ATGCCCTCATACAGTATGTCTTTCTGGCTTTCTTTCAGTAGAAgctcccttagagcctca
gtggctgttgccagtagattaactgtcctcatatccctgcatcccttgttat
>NODE_684_length_438_cov_11.194064
GTCTCTCTTTTTTTTGGCACTAAAACCTCTCTCCAACTTCAATAAGCCGTGCGAACGAGA
CGGCGCGTATGTACAGATGTAAACAGCGAAAAACCGCCGGTGTGAAATATGCGGCGAATG
AAAGAGAAAGAAGGGTAAAGATGGAGGCGTGCATGTGGCTGGAAGGCTGCAGTGTGCCAC
CGGGGTGCTGTGAGGCAGGGCCTGTTAAAGGAGAGCTCCAGACCAAGGTGTTCTATAGCT
CGGGGGCTAACGGTGATAAATGAGTCCCTTAATGTCGGCAAACACTTTATCTCTGCTTCA
TCTGTTTTCATTAGGCAGGGCCAACCTTTGGCTGGGCGAGAACGTGCTGTAACTTTCATT
ACTACAACACAGAAAGGAGAGGCACGGAGACCTCCCATCGGTCTAATAAAAGCACCAGCT
AGACACCATGACAGATCCTATTCCTTATTATTATGATGGCATGCCACCGTTATGAATTAG
AGAATGCCATGTCCCTCAAAGATGATCAGTGCTTTTCTTCAACTCGTGTCACCGTCTTTC
AGCTGAAGGATACCTGCTCTTTCTGCTGTTCCTATTGGTCAg
>NODE_685_length_506_cov_6.988142
GTGGGAACGATGCAAATGAGCGTTATGAGCGTTGAAGCGGGAAAAAATACGAGGCGTTTA
GCATAAAACAAACCTGGCTAGCAGTGCTGGAATCTTGCTTTCATGAATAAACAAGGCTCT
GGTCTGACTCCACTAGGTGTTGCTCATTCGACAGTTTTAAAAACAGCTCTTGATCATTTT
CGGAGTTTAAGAACGTAATAATCTGCACTACAAGCTGTCTTCCTTTGTGTGTTTTTGAGT
GTATGTGTTACCTGCTGTCCAGGCTTGATTGGTGACAGCGTGATTCCCTGGGTGTTGATG
ACAGGCAGGATCTGATTGCCGATCACCGTGGCGATGATCTGGCCTTGAGCGTTGGTCAGA
AGCTGAGGTGTAATTGGCTGTACCTGCAGTGCTGGGTTGCCACCCCCTGATTGGCTGGAG
GGCCCTGCAGAGTTGGGCATCAGTGGGATTGTTCCAATTATCTACAAAGGGGGTAGAGAG
GAGACGAAATCAGCTGGGCGGTTTTAAAAAGGAGAAGGAGTTGGGAGGGTAAAAGCTACT
GGAGGTATCAGTCATAATGATATCTGttgttgtgagcttttttgctgctcatttttgcat
gtcatgaggctaatcagggcatgctgctttggagttggtctgtgtgtgat
>NODE_686_length_431_cov_7.382831
CTTTGCATGCAGGAAATATATGCTAACGTACGAAAGTAGCTCAAAGGTTGCATGATGTAG
TTGTGCTCGGAGTGGAACTGCTGTCAGAAGAGGGGCCAAGGCAGAGTTGATGTGATCAGA
GAGCCGAGAGAGAGAGGGGACAAGTGATCAATGAGCGTGAGTGAGTGAGCTGAGCAAATG
CCATTGTTATTCTGATCTTTGAAAACACACTGAGAACAATCCACATTGTACCTGCAATCT
CCACTCCAAAGTCAGCATGGAGAGGCATGACACAAAGGGCAGCAATCCTGTGACAGGCAA
GGGTCAGGCCAGGGTCAGGGAGATGGAGGTGGGAGGCGGTGGTGGTGGTGGTGGTGGTGG
GGGGCAGACCGATCCAGATCGCCTCCACGTAACGCCGTCATTTCCACATTTCCTCCTCTT
CCTCCTCCCCGTGCAGGTTGCTAATGAGAGTTGCCAAAACAAGGAGACAGCACGGAGCGA
TTATTGCTCTGACCATTTCACCCCGACCTGATGTTTGCATTGAGAGTAATTAGTATTGAC
CGAGTCTACCTGGTGTatacaacatcacaacaaag
>NODE_687_length_157_cov_6.445860
CCCTAGCCGTAAGCTCCGGAATTAGGGTTAGGGTTAGGGTTAGGGTTAGGGTTAGGGTTT
CGGCCCGGGTTTGGCAAAACGGTTAGTGCTAGAGACATGAAACTTGTGTCTACCCCCCCA
TTTGCTGCCGCCGCGATCGCACTGGGCCTACTCCCGCGTCTCTACGACGTCAGGAAGTGG
GACAAACCTGTGATTTTTTGCTGTATCTCGGGACGGGAAGGTCGTAGAGACTCGGGACCG
AGACCGGCGTCTTCAGCATAGCCAAATTAGGTGGGGCAGGTGGCATTTCCAGGTGTCTAG
C
>NODE_688_length_434_cov_2.463134
ATGACTATGCTGGGGCTGCCAGTCATTTGTACGGCTCTTCAACAGCAAACCAAAGAATTG
AAAGCTGGTGGTCATATTTTCGCAAACAGAGGTGTCATTATTATATCCATTTTTTCTTAG
TGTTTTACGACCTAGAAACACATTTTTAAAACGGACTTTAAAACAGACAATAGAACATTG
TGGTCCTTGCATGTGTGTCGCTTTCTGATGAGCAGCAAATTATATTTATCATTAAATGCT
AACATTTTATATTGAATCACAATCCAAAAACATTACATGAGATGCATCACCCTAATTCCA
GTTTGTGTCTTCAGGTCACAGTTTTGGATGGATCTTCTGAATGATCTGAGAGAGAGAAAT
CTCTTCAATAGTAGTCATGAGCACACATGCCTCCTGCGATTTGTGTTTATGGATGTGCTA
CAAAGAGACCTTGATGAATGCAGACTAAAGTGGAACACTCATACAATCAGACCAGTTAAA
CAGTCTCGTTGTCCATCTGGTAAACCAGAGGTCTTGTACAACCTATCTCACAGGTTAGTT
TTCAGTCTTTATTTTTTTTATCTTCCCTGAAATAAcag
>NODE_689_length_445_cov_7.042696
ATCATGGATGTTATTGTTTTGATGGAGTTTCTGAAAAATTTAATGTTTCTTATTAAAGCT
AAATCAGCAGCGAGGTAAATAAACATTTGCTTAACTTTTGTTCATTACACTCTCCTTCTG
CCACTTAGGATTTAATCGCGGTAACTGGCAGGTAGAGCATGTGAGTCCATGCCTGGTTAG
GTGCAAGTGCTGCTGCCTCTCCTCCTCTCTCCTCCTTCTCTCTCTCTCTCTCTTCATATT
ATATAAAGAGTGGCAGCAGGCAGAGTGACAGACTGCCCCAAGAGATGACACCTGTCACTG
AGGGGAGTGCTGCTAATCTACAAGCCTCATTTTGTTTGAACTCTTTGTCACCTTGCCGTC
AAATCCTCATCTTCTCAGTCACTGCCAGCTTCCCTCCCCTCTGCTTCTCTGCTCGCTCTG
CTTTGCCCAGTCTCTCCACAATATATACAGTGCCTCCACAGCACACGCTCCACCACACAA
ACCAGTGTTCTCTGGTAAAACATGTTCCTGCTTTTATTGAATGAGCATTGTGCACGTCTG
TATTCCTGTGTGTCATTTTGGGTTATTTATAAATGAACACATAGTGAGa
>NODE_690_length_145_cov_5.855173
GTCGTAGAGAGTCGGGACCGAGACCGGCGTCTTCAGCATAGCCAAATTAGGTGGGGCAGG
TGGCATTTCCAGGTGTCTAGCACGTCTGGTTCCGGAGATATTGGCCAAAACGTTCTCCCA
TTCACTGACAATGGGACGTGCATAACGCAGCCAGTGTGGAAGCGCTGATGCCACGATAAG
TTCCCGCAGAAGGCGCTTGAGAGCGCGTTTCAGACCGCTCTGAGTTGATTGGTATAGGTT
TGTAGTGACACTTTTTTGGGTCCCGTAGTATGGGCCAACCCTAGCCGTA
>NODE_691_length_412_cov_7.172330
ATTACATTTGAATACATTTATCATTCTGAACCATTATACGCAAGAATTTATTGAAATGGA
CAAAACAAACCAATCACAAAGTCAAATATTTCCAAGACTGATTTCTTAAAATAGGTTTTC
GACTAGCCAGTCCCCTGAGGGACATCAACTAGACATCATGACACAAACAGACACTGTGAT
TTATATCAACACAGATCTGCTTCGGCACTAAAGGTAAAGGTAACACTAACTTTTCGGTCT
TTGTCTCCGAACTCAATGCCCAGTGAGTCCATGGCTCGAAGAATGGCTGCCAAGCTCTGG
ATGGTGTTGCTGTAGACCACAGGCTTATACTGCTTCACATCATCCCCAGAAAAGCCATCT
TCATGGATAATCCTGCATGCGTACAGAGACATTATCAGAGAAACACAAGCCTGGACTAAA
CAGAAAAAGTCGCACACGTCCATATGGTCCTAAATAACTGTCTTTTCACAATAAAAGCTC
CACATGCTCTGGATTTTTCTGTGTGTGTGTGTGTGTGTGTGTGTGTGTGTGTGTGTGTGT
GTGTGTGTGCGTGTGT
>NODE_701_length_320_cov_2.975000
ATCACTCTGGAGCATAGCAGACTTTATAACCCGTTTCACCAGGCAGATATGAGGCAGCAC
CCACATTTTTCTTGTTAGCAGACCCCAGCTCACAAGACGAATAGAGAAGCAGGTTATTGA
GTGAAAAGCTGAAAGGAAGAAAGACAGGGATTTCTTTTTCTCTATGAGGACGACACCTGA
AATAACAGGGACAAAACACTTCATATTTTCTCTGCCAGCAGCCTGAATCCACGACTCAGG
CTGCCAAGAAAGCAAAGGACCTTGGAGGCTGTAAACTCCCCAACTCCTTGCCCCTCTTTT
CTCCCTCTCATCTATCCCTCCCTTCCCCTCATTCTCCTCCTGGTTCTCCTCACCCAATTT
CAGTCATGGGCGAACCACAGCTGTGCCCTCAGTTGCTCTGGTTTTTGCATCCATCCACTG
ACCTGATCGCATGAATAGAGTGAGCCAAATCAAGAGCTAATCAc
>NODE_702_length_348_cov_1.577586
CTTACCGAACAAAGAACCACCCTTCATTTGTTTCACCGTATGTTCCCCTTTTTGAGCTGA
TAGAGGTGGTTTACGTGGTATGCTCTTCGGTGTCTGTGGCCGCATGGTAATCATTCTGTC
CATCTTTTGCTCCAGCAGCTGTAACCTGGCTTCAACCTGTTCCCAGCGGGAGTCGCATGA
GCACACCTTCGGCATCGAGCCAATCTCACATTCACTCTGGCCACTGAAGTGACCTGGAAT
GTTGGATGAAGGGTGGCCACTCACACAAAATGGAGGATTCATGGACAAAGGAAGCTGACA
TGGAGAAATGGAAAGTGAGATTTGGGATCCAGAAACAGGGGATGAGGGATACGGATGACT
GGTGCTCTCATAAGGGTTACTGGAGGACAGGTCCAGGTTAAAAGACTCCTCCCCATCGTC
ATCCTGGGACTCCATTCCCTCTTGCCCCATATCAAGAGGCTCCTCAAACTGTTCCCCAGA
GATCGGGGGAAc
>NODE_704_length_326_cov_3.705522
TTCACTTGTTCAGAAAGGGTTGGATTTCATTTCGTTGGTGGCGGAGGAAAAGATTTTTAT
TAATCTTTATCTCATAACTGTGATCTGGAATAAATGCGGGTGGACAGATTGAAGTTTCCA
GGCAACTGTCACTGGCCCCCATCTCTGAGACAATATTCAGACAGCAATTTCCCCTGGTGC
ATTGCTTTAATTAAAAGAGCAATTTACCTCTGTCAGCCCGCCTGGTGCCCACAATAAAAA
GAGGCCGATAGAAATTCGGCCCTTATCAATCCACCATCACAGTTTAATAAAGTTTCCGCG
TTAAGATCTGAGTTTCTATGGTGAATTGAAGTGTTTGACATGGAAACCAGTTCAGATCCT
CCTCACTTTTCCGCCTCTTTACCTCTCGGCAAACAACAAAGACCTATTTCATGTTGGAAA
AAGAATATTTACCTTGAAAAACACGCCTCAGTGCACATGAGAAAACAAGa
>NODE_705_length_648_cov_3.814815
GTTACCGGCAACAAGCTTAATACACAATTTCTCCTAATAAAAAATCTTCAAATTCACTTG
ACAATTCTATGGAAACACAGCTATGGACATCTGATGTCCCTAAAGCTGCAAATCAAACCA
GCTACTGTGAGCATAGCAGCTAAGACACGAAGAAGGGAATGAAGAAGGAGATTGTGTATA
AAGATTTAAAGAAGTGCAGGAGAAAAACAAAAGTGGTTTACCAATAGCAGCAGCCTCTGT
AAATAGAAAACAACACGGTTTTTTAATATTTAATAGGAGTTTAATGTAAAAGTTGCGACC
CTGCAGCTGAAATTTGATCTTTACTGCAAAAAAGTGCCGTAAAACAATCAATAATTCCCC
ATTAGCATCTGCCCTCGCTATTGACGAAACAGAGACAAACCTTTGGAGCAGACGAAGCAC
CAGCTGACGTTGACGTGACTGTGGTGGCTGTAGCCCTTCTTGGCGTGGAAGTGGTTGGTG
CAGATGATGGCGGTGTTGGTGATCATCTCGCTTCCCGCAGCTACGCACTGGTCGCCGACG
TGATACGCCACCGGGCAGCGCAGGCAACGCATCAACCTCCCTGCAGCACACATCAAAGGG
GACGGAGACAAGATTACACAAACAAAACTGACAGACGGAGCTGCAAGTTTAGTGTTTGGG
CAACAAAATGGCAGAAAATGGTGAAAAATGTTGATCGGTGTGTCCTGAAGCCCCAGATGA
CGTGCTCAAATGTCCATAACCCAAAGACTTTCAATTTACTGTCACAGAGGAGTAAAGAAA
ccacaaagtatt
>NODE_707_length_304_cov_1.615132
AGTTATTTTGAAATGTTAAAATGTAACAATGTCCATAGAATTTAGTCTTTTGCCTATTTG
ATATTCCTTTGTTGCTGCCCACCTGCAAGGAATATTTCGGTCATTCTTAATTCACCTGCC
AGCATTCTGCTTGTGTACATCATTTCTCATCCCTTCCTTTTGTTCTCTCCTTCTTGTATA
CAAGACTATTGAAATTCAGCAAGATACTGGCAATTTCTGTAGGCCCAAATCCAGACACTG
AGACTAAAGTGGTCTATGCTGCACAAATTGTCAAATCCTTTGACAAATTTTGTGATATAA
TCAAACGGCCTTGACTTTATTAGGCTTGTAGCACCAAGAGGGGAGGTAAATTTGTTTCCT
CTCCCCTGAGCATGTTTGTCTATTAgctcaagcaaggcccagctaatgctacacctttca
gttgtttgtcttgttccaacctgatcag
>NODE_708_length_300_cov_1.256667
GTTTCTGTTTATGCGTTGTTTGTTCAGGGGTCGGTTTGGAGTTGTTCGAGAATGCCGAGA
GAACTCGACGGGTAAAATCTACATGGCAAAGATCATTCCCTACAGTCAGGAGAACAAGCA
GGAGATCCTGAAGGAGTACGAGATCCTGAAGTCCCTCCACAATGAGAGAGTCATGGCTCT
GCATGAAGCCTACGTCACGCCGAGATACCTGGTGCTGGTGGCTGAATACTGTACCGGCAA
AGAGCTGCTGTACAGCCTCATAGACAGGTAGGATGCTGGGAGAGTACCTCAGACTGACTT
AGACAGGAAAGTGTTTCTGATTCTgatagcagtggtctggaaagaagacatgttcattac
acatgacaaagactctttaaattaggttcgctgtcattttcttcttctagactgcaaaac
tttctttcagtcctgaaaccacct
>NODE_709_length_290_cov_2.396552
TATTGGATTGATTGAGGGAAGGATGTAATTGGATAATTATATAAGTATATACAGAGAGAC
AAAGAGACGGAGCGATGGAGGGAGAGGCAGACAGAAGGAGAGAGAGTGAAAATGACTCAT
CCTTGAACTGGGTTGAGATCGATTGTGTCAAACCAAGAGGAAAATGTGTTCTCCCCGCGG
AGAGGTAAAAGGACAGAGAGGAGGCTGGAGGCAGGAGGTGCAAGAAGAAGGTAAAAGGGT
TCTTCCAATAAACAAAGCAAAGAAAAAAAATTGCTCTGGAGTGCTCACGAATGCACCAGT
TCAAACAGACACGCTTGTCATAGTGTGCATCTGTGTGTGTTCTTTGGATTTAATGAAAGC
AAtaaaataactctcccgcctcatggcacctatatagtgcaaaaagctggcacgtttgtc
ttttagggaacaac
>NODE_710_length_358_cov_3.047486
CTCGCATTGTGGATGATCAGTGTTCAGTGTCATTCTGGTAGCTCGCATATAGATTATCAA
TGTTGAGTGTTAATACTGAGAGCCCAGTAAAATGGAGCATTCAGTGTTAGACTCATATCA
TTGGTAGTCTGTGTAAACGGAGCATCAGTGTGTCATAACATTGGTAGTCCATGTAAACGG
AGCATCAGTGTCATTGTTTTAATTATCTCTAACTCTCATTGTTTGTATCATGTCTTGCTT
TTCATTGTTTTATTGCCTCTTGCAAGTTTACATTGTAATTCTCTTCATTTGTATTATTTA
ACTTTTTGTTGTATTTAACTGTATTTAACTTTTTGTCTTGCTTTTTTATTGTTTTTATTA
TTTGTAGCTCTTCATTGTTTTTAATGTGTCTCCCTATTTATCCATAATCACTTTTAATAT
TTTGTAATTTTGTTATTGTTGTTGTCACTCATCACTGAGGGTGGAAAGTCTGCACTACCG
CGGGAGGGGCTCTTTTAGTGAg
>NODE_711_length_400_cov_1.357500
TTTACTTCTTTGGCATAATTATCAATTCCAGTTGGGCCTGAAGAGAAAGAAAAAAGTAAA
TATTTAGGTAAGCAACACAGCTAGTATTTGTGCTCAGCCTAAAAAGATAGAGATCTTTAT
TTTTTGTTCTGGTATGTAGTACGTTACCTTGAGCTGCTCGTTGCTTCTCTTAAGACGCTG
AATGTCCTCAAGAAGCTTTTCTTCCACCTGTCGCTTTTCAGCCTCTCTCTTTTCAGCCTC
TCTCTTTTCAATTGCATCACATTTAGCATTCTGTTCATCCAGTTGCTTCCTCAGAACTTC
TTTCTCATCCTCCAGATCTAAAATCTTGGAATGTAATAAAATACACTTGCAAGTTTGTTT
CTGATGCAGGATCAATTCTTGGAGGAGTGCTGCCACGTTCCTATTTTATAGTAACTGTAA
AACAAATAAatggtgctctctgctggactcaaaactaaattacagttaaactgtattcgc
atagctttaaatgattgtctctttaaattgctctttgttcatcagttgtcaagtgctgca
agaa
>NODE_712_length_294_cov_1.323129
CTTCTGGTGAACTCTAGTCCAGATTTAATAGGAGCTTTTTCCAACAGTGTCTTTCTCTTT
GTCTCCCATAAAGCTTTGACTGCTGAAGAACAGACAACAGTTGTTGTATGAACAGTCTCT
CCATCTCAGCTGCTGAAGCTTGGAGCTCCTTCAGAGGAGTCATAGGAGTCTTGGTGGCCT
CCATCACTCGTCTCTTTCTTGTTCTGTCTCTCAGTCTTTGAGGATGTCCTGCTCTAGTCA
GATCTACTCATGTTCCATGTTCCTTCCATTCATTAATGATGGATCTAACTGGACTCCAAG
AGATGTTCAGGAACTAAATGTTCTTGTATCATCCTGActgatgctcttcaacaacctttc
cacagaggttcttggagtgttcttcagtcttcatggtgtagttctatccaggagtactga
tccaccagagactgaaaa
>NODE_715_length_379_cov_7.728232
TTGTTTTGGTGTGTAGGAAGTGTTGTGTTGTGTCGTATGCATGCATCAGGCAGTCACTTA
AAGAAGTGCTTGCCGTTCCTGTGAATTAACGAGCAGTTGGGAAGAACAGGCCAAGGCGGT
GCCATCTGTAAATGTCACAGGCACTGCTTGCTCATTTTACACATCATTAAAGCCAATATT
CCTAACCTGTATCAGAGCAATCAGGAGCAGGCCATTACTGCGACAGGGGCCCCGGGGGAA
CCACGACCAAACTCAGAAAGAAAAGAGCAGTGAGGAAGAGAAAGATAGAGCACACTCTTT
ATCTCTCTGACACACACACACACACACACTTCTGCACACTTCTACGTGCACACGCACAAA
CAAACAAGCAGCACACCTTCTAAGAATAAACAAACACATGAAATCAGCACCAATACCACT
ACCCTAATAGCTAGTGCATTTAACAGCAGAGCACAATGAAAACAGGGCCAATTATACATG
TATCTGTGGGCAGTGTGTATAGAGCCCAAATGAGAATCTTGTt
>NODE_716_length_603_cov_6.980100
ATCACTCTCTTTTTCTCTCTCTCCTTCTCTCTTTCTTCCTCACTGTTGTTTCCTCACTCT
CCACTTTCTTCACCTCTTTCAGTTCCTCCTTACCTCTGTTCATCCCTCCATCCACATCCC
TTATTCCCTTTCCTCTTTCTCCCTCTCTCGCTCTCTTTCGCTTTTCCTGGGGTATTTTTT
AAACAATGTGTCCTTCATGTACGGTTGGTTACGGGGCGTACAGAAGGACATCATTAGCGC
TGGTGGTTAAGCTGTAATTTACACCATTACCGAGGTAGGGGCCATTTTTATTGCCTAGTA
AATTTCAGCTCTGAAATATTTAGACCATATGGCTCAATTTGTGTAATAACCTTAATTTCC
AAGCACCCTTCAGCTCCCTTCAGCGCCGGCTGTTGTTGGCGGATGGCAGAGTGGTGCGTG
TACACGTTCGTATGTGTGCCCGATCTGGATTTGGAGCACATTTACACACAAACACACACA
TGCAAACAAGTACGCAGAAACATAGACATGGCAAAAATGTTACTGCATACGCTAAACATA
ACCTTTTACACAGTCTCTTCTGCATGCCCACACCGATTCCTTTATTCACACACACAGAAA
CACACGCACGCACACGTATGTATGCATGGCGGTAGCAGATTAATAGGGTGTCAGCTTCTG
TTTGGGTGAGGGAGCGTCAGGCGTCGGCCAGATGGTTCTCAGGGATGATGACTGTCAGGG
GTCCTGCTCTGATCAATGGGATGTATt
>NODE_720_length_331_cov_4.256798
GCATCCGTGTCCCCAAGGCACAAGCACCCAGCTCTTGCTGGATGGGAAGTCATTTGTGAA
GTCCTTTGCAACAGCCAGTCAAAGAGGTTAATTGAAAAATTCCTTAATGTCATTACAACA
GAACTAGATTAACCCAGAGCTAATTCACTTTATTGTTCTGAAGAGAGGGGACTCAGCGCT
GAACTCCAGAGCAAACGTGAAGCCCAGAATCAGGGGTGAGGTGTTGTTTTTAAAGGACTA
TGCCAGTTTAATTAAGATAGGGAACATTATTCACTGCTCTGCATGGTTGGAAGGAGCAAA
ATGGTCGTGCCGTATAAATGCAGCTCTGGTGCCTCTTAAATCAAGGTGGCTTTTATTTAG
GCGGTTGAATATGTAAACATTTCCAAAGCTCTCCGCGATCCTGCTGTGCAGTGCTGCTTC
TCATATTGTTTGTTGCTGTATGTaccactggggtctcagacataatctgtttggg
>NODE_723_length_329_cov_2.936170
TTTGTGTCTTGTGGTGACATTAACAGCTACAGTAGGCTAACACAAACCTGGTGGAGGGCG
GTGAGACCGTCTACATTGGCGTAGTTGATGTCAGCGCCCCGGTCAAGCATTCGGAGCACC
TCCTCGGTATCGCCGCTTGAGCAGGCGGCCAGAAACACGGCGCCATCATCGAACTTCACC
TTCGTCTTCTTCTTTTTCAGAATAGGAGGCTCCAGGTCCGTTTCCGAGCCCAGCCATCGC
TTTAACTGCTCATTCCTCTTCTGCTTGGCGTCCGCCATCTTCATCCCCCTCCTGTCTCGG
GCTTCTTATCTTTCTCCGAGAGAGGATATACTTTATAGTGGCACTATCCCACAGCGCACT
GGGGCGTGGGAAGGGAGGGCTGGGGAGGAGGGGGGGCCGAGAGCGAGAGAGAGGGCGTCT
GGATTGTTTTCCATAACCTCGCGAGAACTGGAGCCCAGGAGCTGCAGTATAAC
>NODE_727_length_145_cov_2.986207
CTAATTCCGGAGCTTACGGCTAGGGTTGGCCCATACTACGGGACCCAAAAAAGTGTCACT
ACAAACCTATACCAATCAACTCAGAGCGGTCTGAAACGCGCTCTCAAGCGCCTTCTGCGG
GAACTTATCTTGGCTTCATCGCTTGCACACTGGCTGCGATATGCACTGCCCATTGTCAGT
GAATGGGACAACGTTTTGGCCAATATCTCCGGAACCAGACGTGCTAGACACCTGGAAATG
CCACCTGCCCCACCTAATTTGGCTATGCTGAAGACGGCGGTCTCGGTCC
>NODE_728_length_296_cov_1.293919
GTAACACTTTTGAGTGATGTAACAAACTGCTTGTTGATTGACTCGAATAAAATCAGTCAG
TGGTCAAAATAAAATCTTGTCTGAGTTTCCTCAAACTCCAAACACACGAACCTGTTGTCA
CATCCTGCTGCTGCAAAGTGTCCAGATCAGACAGGAAGGAAGATTCTGGAGAAATATCAC
ATGAGAAAGAAGAAGGTGCATATAAGAAGAAGAGGAAGAGGAAGCAGAGGAAGAAGCAGT
AGAAGAAGAGGCAGAAGAAATAAAAGACAAAGAAGCAGCAGCAGCAGCCGCCAAAGAAGC
AGGAACAGAAACAGTAGCAAGAGCAGAAGAAGAAAATGAAGAAGAAGAAGAAGAAGAAGA
AGAAAAAGAAgacagaatgaaatattcagatttgttagtaaaagatttgttcatgcaaat
caagtagtttgtatgaaagg
>NODE_734_length_183_cov_12.224044
CTAACCCTAACCCTAACCCTAACCCTAATTCCGGACCTTACGGCTAGGGTTGGCCCATAC
TACGGGACCCAAAAAAGTGTCACTACAAACCTATACCAATCAACTCAGAGCGGTCTGAAA
CGCGCTCTCAAGCGCCTTCTGCGGTAACTTATCTTGGCATCAGCGCTTCCACACTGGCTG
CGATATGCACTGCCCATTGTCAGTGAATGGGAGAACGTTTTGGCCAATATCTCCGGAACC
AGACGTGCTAGACACCTGGAAATGCCACCTGCCCCACCTATTTTGGCTATGCCGAAGACG
CCGGTCTCGGTCCCGAGTCTCTACGAC
>NODE_736_length_345_cov_2.588406
TTGTGTTTTTTTGTCTGACTGCCAACAAAGACTCCCTACAACACTCAAATTCGAAACACT
TAGGTTGCCCTCAAACATTCTGCTGCTGCTTAACAAAACCCCCATCTCCTCTGTTGTTCC
TCCTGTTTCTTCAAAAAGACAACAAACAACAAACTCATGGCCGTCACACACAATGCCTCT
AGTATTACTGGCCCTCCAACCCCCAACCTCTTAGACCTACACAGCAAAGCCATCACACTC
GTAGCACTGCACAGGACCCCTGGCACCTCTTCAAACAACTCTACATACTGCCTGCATCAG
CTCACAGATATAGGAGATCTCTGGCCTGGAAACTGGCAAAACACACAATAACTGGAGTTT
TGTCTCCTCAGAGATCATCATTGCATGTAAATGCAGTATGTTCTGTATGTGACTATGTGT
GTATAAATATGGATGTATCCTGTAACCTATATGTTTTTATGAGGGTATGtagagactgtg
gaagcaaat
>NODE_737_length_411_cov_1.766423
GGGAGGGTTTGACGGCAGAAGAGGTGCGAGGATCGAGAAGAGGTGGAATGACAGGAGCAG
AACGAGAGGTTGAGGGAATATTAGTAAGGGGAGAGTAAATAAAGGAGAAAGGGACAGAGG
CACAGAAATATGAGAAAAGAAAAACAGAAATAGACCCGCAGAGGAAGCAAATAGTGCCAC
AAGGAGAGAGAGAGGACAGACAAACGGGGAAAACAACATGGGAGATGTAACAGAAATGTG
AGAGACAAATAAGTGAGGAGAGAGGAAAAAGAAAGAAATTATGTATAAACAGTCAAGCAA
GGACAGAAGTGATGGCTGGCAGTTGGAAAGACAGGTAAGACAATGTAATTGTGGTTCAGA
GTAGTGTCAAATAATATTCACAAGGACATTTTTTACAGCATTCTAAAGCTCCAAGTGGAT
GTAGGTAAAGCCACAttacacagaacaccaatttcaagatatttcacacaatcaaagcat
tttttatggcgaccccactggtctgaatcatctggtgtgttgaaccgcaacccgtttaat
gactataaatagtat
>NODE_738_length_321_cov_4.781931
ATCACTAAGTGAGCGCAAAATGCCAACTTTCCCTACATGCAATTTGCCTTGTAAATGAAG
GCTGGCGCAATAACATAAACCTGCTGTCTAAACAATACGCGTTGTGCTGCTCTGAGAGGT
AAAGCAGTGATCGTATACCTCATCGCTCTGAGAGGGGAACACTTGAGCCTCTCGATATCT
GCATCCTGCACTTATACATATTGCATTTTTGATTGCTTTCCCACTTTACCGGGCACAGAC
TCGATATGCAAAGCGCGTGGGAGGCCTGCGAACACGTCAGCGAGCTGTACATTCATGCCG
TACCGGCTCAGATGTACTGTACATACACCCCTCCTGCCAAAAAAACAAATCTGATATCTG
CACCTGTGGAAATGAGACACGGTGTTCCAGCACGGAAAAATAATACCAGCCTCGCCTCTC
CACCAGCCTTTTGACTTCGTGACACTATCAAAGTATCACAGTAAc
>NODE_739_length_295_cov_1.518644
ATACCTTGAAAAATGGATAAAAAGTACAACTTTAATGGTAAATTAAGTACCCAAAAATTA
ACCGGGTTACAAGAAGCAATTGCAAGAGCTAATAAAAATAATCCGAAGAAAATGCGCAAA
GATGGATACGAGGATGTTAAATACTGGCTAGAAGTAGCACAAAAAAGAGAAGAAGGTGGT
AGGAAGGTTAAGGAAAAGGAATGTGCTGATAAATGTGTTGAGGCAGAGATAAACAAGCAG
TTAATGTTTCACAGAAAGGAGGATGATGAAACAACTGTCAGAAGGCGATGTAGACAGAAA
GAGGCTGAGGAAGAAGAAAGTGTAGCAGCAATGACACCCAAAACGCCTGAGGGCAGCaat
atatacccaccattaccaccgccaccgccgccaccctatgcaataacaccagtaaaaact
agatccgttacaagaggac
>NODE_740_length_290_cov_1.051724
TTTCCATTTTCGGGGCTGAAACTTGGAAATGTTTCGCATTTTTGCTGCAGAAAGGACAAA
AATGTTTGTAAATGGTTTCTGCTCTGTCGGTCTATGCAGTACGGGATTATGCCAAACTTC
CTTCATTTACTTAAAATGCTGAGGAAAAGGTGTTTCATTTTGTGTTATGTGTCATACGGC
CATAAGAGGACGCTAATGGTTACAAGAAACCAGGACTGCACAACGATGTCCAAAATGATG
ATCACAATCAATATAAAGTGATAATATATAAAGATGGGGATTCAGCGAGGCAGCGTTGGT
aatggtattgttcttcctggcccttttgttgattttgatgcagtttgtggtgtttttttt
ccacaagtttttgtgtgtctattttcggcacagacacaagtctcatccactctttgcatg
cgatgcgtcctaaa
>NODE_741_length_324_cov_3.348765
GTCACTGACAAGATGAGGAAATACACTCCAAATCGTATCCAGCACTCTGGTTATAAACCT
CTGGCCGAGTGCAGTCACTGCCTTTTTGCTTTGTCTCCCCTTCAAAACATTGTCACAAGG
CTCTCCCTCCCTTCCTCCTCTTCTTTTCTCCTCTCCCTTCCTTTCTTCTCCCTCTTCTGT
CCTGTCCTTTTAGATCTCCACGTCGCTTTCCTCCTCTCTGGCTGTGAAAACCTGCCGTGG
CCAATTATGGAGAGACAAAGGGAAGGACATGGATGGGTTCCCCGGCAGCACGGCCAGCCA
GCCAGCCAGGCAGGCAGGCAGGCAGGCAGGCAGGCAGCGAGAGGCAGGCAGGCAGCCTTT
CAGTGTTCCTGTGGAAAGCAGCTCCTCATCTCTTCCCCTGGCTTCCTGCTCTGAGCACAG
GGAGCTATGTAACACAGGAACACAATGCAGCTAATGTtaattcagatc
>NODE_742_length_298_cov_2.211409
CGCTCACTAAACTCTAGTTTCTTATCTCAGTCAGGAGGATAAATGGAAAAACAGAGGAAA
CAAAAATCAGGAGTTTGACTAAAATGGTCTTTTACGGGATTTTGACCCCCACCAAAAAGA
CAAAAACGATTAAAAAACCGATAAACAACAAAATGGAACAAAAAGACAACAACAGAAATG
AAGATCTAGACTAAAATGCAGTTTAACGGTATTGTCACCCCTACCAAAAGGAAAAAACGG
TTTAAAGAAACGGTAAAAAACAGGATGAAACAAAAAAGAAGAAAACAACCAAAAGAAGAT
AAACCAAAACAGGAAAATCAAAAGGAATAAACACAGAACTGAAACACAATTGGCTATGGG
AACACATCCCGAGATCTGATCAACCTCGGGAGGGCCTTCCTCAGGGGAGAGTGTATAGTG
ATaaatggccgaaacactctgt
>NODE_743_length_292_cov_1.027397
CTTTTCAGGTTTTGGTGGAAAGCTGACGGTATGTTCACTCAGCAACAGAGGCATGAGCTT
TTAAAAAGTTCTATATCTCGTGTCATCTGTGACAACAGCGACATAGAAGAAGTCCTTCCT
GATTCTTTCAAAGTTGGGAAATACCCCTGTGATTATGTCTCTTGTGATGATTTACCATCA
ATGAATTTGGGAGCTTGGAAAGAGGAGAAGAGCGAAGGTGGGCCTGAGAGACTGTTGGGC
TAATCCTTGTCCTATTATTTGAAAAATCATTCCTTTGAATTTTATTGTTTCACTGCACAt
tcaagtgaaaaacttttatcactcaattccagacttgctaaagtgtggctctccaggaac
gataaagaatggggattttattttgtcctctgcatctggcaagctggttgctttgtactt
ctgttaccatggtttc
>NODE_744_length_386_cov_1.546632
ATTTTCTTTTAATCAAGGTCGAAATGAAGTAAATTGGTGCAGCTTGGCAAGCCCTCATTT
TCTATTTTTGCAGTGATGCAAAACAAATACGATAAAATTATGGCCCTCCTCACCTTCTTT
AATTAGAAAGCATGAATGATCGCAGGGAGATGATATGTACTATACAGTACCTCCGACTAT
GCCTCTCCCCCCAGAGATCAGATTTCAGCTCTTTTGAAACAGATGACCATGTTTTCCTCC
CCTCGCCTCCCTTATTTGTCTGTTCTTTTTTCCCTCTGCTGGAGTTACAGACAGAGGGAG
CAGCTCAACATGACATTGACTGCAATGTTGTTGTAATGCCTCTCAAATCTTATTAAAAAC
GCAGCTGTGAAAGACCTTGCTGACTCTACACATTTCCATTaactgtgttgtttcactatc
ccctccaagctgattaggaatttattaaaattagattttacctgggcatcttatcaccac
catatggtgcgatgaccagcacagtccaagatggcatttgtttttgtttg
>NODE_745_length_145_cov_1.434483
AAACCCAGGCCGAAACCCTAACCCTAACCCTAACCCTAACCCTAACCCTAATTCCAGACC
TTACGGCTAGGGTTGGCCCATACTACGGGACCCAAAAAAGTGTCACTACAAACCTATACC
AATCAACTCAGAGCGGTCTGAAACACGCTCTCAAGCGCCTTCTGCGGGAACTTATCTTGG
CTTCAGCGCTTCCACACTGGCTGCGTTATGCACTGCCCATTGTCAGTGAATGGGAGAACG
TTTTGGCCAATATCTCCGGAAccagacgtgctagacacctggaaatgcc
>NODE_746_length_356_cov_4.516854
GTCTCCATCTTGAAGCTCACCTCTGCGGACGGGCGTCCACGTTAGGAGGCGTTCAGCACC
GAGCGGCTGTACAGAGTTTGGTAGTAAGCGCCGGAGTCCATCGCGGCCGGACCCGGGCTG
TCGTAGATCTGCTTGGCCCCCATAGGGGAGCCGCTGGTGTAGCTGTTGTAGGCCATGACC
TGGTCCTGGTAGGACTTGAGGTCCATCTTCTGCTCGTTGGACATGAGGTTGGTGATGGAG
AACGGGTGGTTGAAGTTGTAGTGGGGGTCCAGCGACTTGAGGGCGTCGCTCTGTAGGTCC
ATGTGCTGCTGCATGGCGCTGGGCAGGAGGTGGGAGCTACCGGCTAGAGACTGGGAGTGG
AGCAGCGGGTTGGAGGTGGAGGAGGCGCCGGAGAGGGACAGGGAGGACGGAGGGATGGAG
GAGGAGGAGGAGGATGGAGGAAGGGAGACGGGCGGGCTGTGGAGGTGTGAGGAGGACAGC
GGAGGGCAGtctaaaggaac
>NODE_748_length_311_cov_1.610932
CTCTCCCCCCTCTCCCGAACCTAATGGGAGAACTAATAATTATTACCTCTTTATTCAACT
GATCCTGATGAACCCTCGCATTAACAGGAGCCGGAACACTCATCACCGCCGGCTACTCAC
TTTACATATTCCTAATAACCCAACGAGGCCCAATCCCATCCCACATCATCGCCTTAGACC
CCACCCACTCCCGAGAGCACCTACTCATGATCCTACACCTCCTCCCCCTAATACTTTTAA
TTCTGAAGCCAGAACTAATTTGAGGCTGGACCGCTTGTAGACTTAGTTTAACAAAAACAT
TAGATTGTGATTCTAAAGACGGGGGTTAAAATCCCCTTGTCCACCGAGAGAGGCTCGACA
GCACCGAAAACTGCTAATTTTCGTCACCTTGGTTAAACTCCGGGGCTCACTCGCCCATAA
AGCTTCTAAAGGATAACAGCTCATCCGTTGGTCTt
>NODE_749_length_330_cov_1.663636
CATTTCAACATCTGCAATAGTTGTAGTGTTTCTCCACTGGCAGATATCTGTAAGCTGTGA
GAGCAAGCTCCCCTGGGGGGAGGGAATGGAAAAGTCAAAGACATGCAGGGGAAAACCCTG
GCAGACTGAGAAATGAAAACAATACCGGGAGAGGGAAAAATAGATGAAAGATTGAAGGGA
GAAGAGAGTGGGACAAAAGGCACTTAGTGCTGTGGGTGTGAAACACAGGGACGCTAGATC
GGGAGGTATCAGCTATCTGTTTTCCAACTGTTAAAGGAACTGTTTAAATTTTGGGCTTTC
TGTTAAGAATTTGTAAGACAATTGACACCACTGTCATATCTGTGTAATACGTATGAAGCT
GAAGCCATGAGATGGTTAACTTAGCATGAAGCCTGGAAAAGGAGGGAAACTGCTAGACTA
GCTGtaaggtaaaataaatctgcctcctgagaagctcaccaacaaacacgttat
>NODE_756_length_302_cov_1.582781
ATAATAGGATCAGAAATTGTACAGTAAACAGCCGTTAATAAACAGAGGACGGTTTTCGGA
AGAATTACAGAGTCAAAAATTACATGGCAACTACAGCTCACTATAAATAACACTTATCAA
TGACGCTGAAGTCATTGTTTGAAAAACAGTATGTCATATGTTGATGAGGATGGGTAGTGA
GCTTGGGGTGGAACAGAAGTAGACAGGAAGAGAAGGAATAGGATCAAAGGGGGAGAGATT
AGATCGTATCTCAAAATTGGCTTGATGGTGCCATCCTTGACTTAATATAATTAACACACC
TGCCTACAGACAGATAGAGAGAAATAAGTGACTTGGCAGACGGATCTGAGGAAGACCAAA
GAAAAACTGGTGTGTGTGTACCTGTATATAAATGTGATGATGAATTTGTCTGTAGTGTCT
TGCCAAGGAACAGTAGataatgataa
>NODE_757_length_292_cov_1.044520
CTGTCCTAAAAAATATTTCACAATCAAGAGTAGAAAAGACATTTAGGACCCCGGACTTCA
GGCAGCTGTACCATGGCTGCTGTGGAGCAGCTTGAAACAACTCGAGACTGATATCAGACA
TTCTCCGGCCATGAAAATTTTCATCATTAATTCCTGTGTGGAGGATTTGTTTGGTCCGAA
AATGTTGAAAAGTTCATGTATTAAAGCAAAAAATTAGACTCCAGAAATTCTGCGAATGTT
TACGTATGAACAGCTGGAAACGGCTAATTCCAAACAGCTGATCAGTAAATTAGCCGCCAg
tcgtttttggtcatatatcagtcagttgtttcaaatctagatgggtcctctatccgtgtt
cacttctcaagacataagtgacacatctctgttggaagaagctgtaaagtgtgtggcagt
attgtttctgtgtaat
>NODE_760_length_294_cov_1.054422
ATCATACGTCAATGGCCTAATTTGCTTAATTTTTGCATTTTTGTTTTTAGACTACAGTCG
AATTGTAAACAACCAACAGTGAGGAGGAACCTTTTAGTTTCTTGAAAAAAATGCCTTGGA
CTAAGAATTCTAGGTACTTTGGGTGGAAACCATGTGCTGTATTTAAAGGTGGACAACCCT
CTGTGACATCATCCTTAGTTTCCTTTTAAAGCTTACCGTGTTGGCTCCTGACATTACCAT
CTTGGTGATGCCTGAATCCACCTAGCTGCTGGCTAATGCAAATATGAGCAAAGAGGTGGa
gcatgagtggagctgaggcaggctattgactatcctgtaagggcaacttcttgtcattca
aactagccatgtctttaattatgcctaactttaggcatacttaaaggggattcactcact
tttggccatttgacaaac
>NODE_761_length_434_cov_1.331797
ATAACTTAAAATGACCGCAAAGAAAGAGCAAATGGATGAACGAAAGAAAGGAAGGAAGAA
ACAAGGAACAAAATAAAGAACAAATGAAAGAAGGAAAAGAAAAGAAAGAAAAAAAACAGA
AAGAAAGAAAGAAGAAACAAAAAGAAAGAAAGAATGGACAAATGAAAGAAAGAAGGAACG
AATGAAGGAACAACAGAAAAAACAAATGAAGGACAGAAAGAACCATAAAATGAAAGAAAG
AAGGAATAAAGAACGAATGAGAGAAGGAATGATGGAACGAAAGAAAGACAAAAGGAACGA
AGGAACCATAGAATGAAAGACAGAACAAAAGAAAGAAACAAAGAAAGAAGGAAGGAATGA
CAGAATTAAAGAAAGACAGCAACAAAGAACAAACGAGTGAAGGAACAGAAGACGTGTGAC
GTTCTAGAGGACttaacttaaatctgatgtattgacagaaaaaaaaacgaacgttcgctc
aaactgttttttcagctttaaactgtaaacaaaaataattgagcgttagccggcgtctcg
cctcaaagactcatcggactgttttgttctttgattat
>NODE_762_length_310_cov_1.009677
CTTTGTTTAAACAAGTGATTGTGGTAACATGGCCTGACATATCTGCTCCTTTAAGAAGTG
GAATCAAACTGACTTGAAGACAAATAAGGGGACGAATTCATTTGTAGTTCTTCATAAAAA
GAACTTGAATGAAATCAGAAAATGAGGTTAAATTATTGCATAACAAAATGTTAAGAATCT
CACACTCAGAAATCTGTCTGGCAACTAAATCTCATCAAGTTGTCCTCTGGAACAAGCGCT
CAAAAGATCTACACATAAAAACCTGGGAGTGCTTCTGGGATATTTCAATGGATGTGAACa
gatttattttctttcttttgacaaatctttattcacagattttaatttacaaatttacag
cacatggattcctctcttcactgattttacatgtcactaatcatggtcagactcagaaaa
cagtatttacacttcatacaaacagcagcatata
>NODE_776_length_457_cov_1.269147
CTTTGGGAGGCGCCAAAAATCCCTCTGCACAGGAAACTCCCCACCTCCTCCCACCCGTCT
GTGCTTTTACTGTGAAAAACTGTGAAGAGAATTAAATTCCACATGCCAGAAATGTTTGCG
TTTGTTTCTGTCTGCCTGCAGGTTTGAGTGCAGCGAAGCTGTTGAAAGCCAGCGGCCTGA
ATCCTGTCGTCTTGGAGGCCAGAGATCGAGTCGGCGGTCGAACCTTCACTGTTCGGGTAA
GACCAGGAGTGCGAACTGTGGACGGTGTATGAGGACGAAACTGTATCATGTCACCTGAAG
GTTTCCTTGTACATCCTCGACTTCTCTCCCCACTCCTACAAGGTGTGGCAGAAAGGTTCC
AGGACTGGTGTCACCAAAGATAGATTTCAAACCCAAACAACAAACTACAAGTTTTCCCCT
TCAAAGTAATCCTCCTGGAGTCTAACACACTTTCCCAGCCTTCTCTGCCACGCCGCCATG
CACTCCTGGAAGGATTCTTCCGGGATCCTCTGCAGATCCGTCGTCACAGCCATCTTGATG
TCGTCCACGTCTTCataacgggtccccttgatgacccccttgagcttgatgaagaggaaa
g
>NODE_777_length_290_cov_1.062069
GTTTGGAATGAAATGACGTCTACGTGATTTAAGATCCGGTACTATCAGGAATGTTCCTGC
AGATTTATTCAACTGATAGAACACCCAACTTGATTTTATATGTTCCAAAATTGTTCCCAG
AAAGTTCTAATGTTTTCAGCCTTTTAGTTTCCAGAATGTTCTTAAACAGGTGGTGTAGCT
AAAGATGGTCCAAAAGCTGGTGATAACATTCTTAACATTGTTCCCCGTTGTTCTCAAAAC
TGAATGTGGCACTGAGAACGTTCCTCCTTTTGATGTTGTGGAACATTGTAGAGATTCTAt
gatgtgctccctcaacaaaaaccccaaaacattctcagaacatcgcagccagaatgttcc
acctttgtaaatatatctcagtactagaacatctaatggtccatcatctgaggttctacc
cagtaagacctgta
>NODE_778_length_679_cov_6.335788
GAGGGTTTGGGCAAACGGTCAGTGCTAGAGGCATGAAACTTGTGTCTACCCCCCCATTTG
CTGCCGCCGCGATCGCACTGAGCCTACTCCCGAGTCTCTACCACGTCAGGAAGTGGGAGT
AACCTGGGATTTTTTGCTGTATCTGGGGACGGGAAGGTCGTAGAGACTCGGGACTGAGAC
CGGCGTCTTCGGCATAGCCAAATTAGGCGGGGCAGGTGGCATTTCCAGGTGTCTAGCACG
TCTGGTTCCGGAGATATCGGCCAAAACGTTCTCCCATTCACTGACAATGGGACGCGCATA
GCGCAGCCAGTGTCATAGTGCTGAGGCCGAGATAAGTTCCCGTAGAAGGCCTTTGAGAGC
GCGTTTCAGACCGCTCTGAGTTGATTGGTATAGGTTTGTAGGGACACTTTTTTTGGCTCC
CGTTGTATGGGACGTAAGCTCCGGAATTAGGGTTAGGGTTAGGGTTAGGGTTAGGGTTAG
GGTTTGGGCCTGGGGTGAGGGTTTGGGCAAACGGTCAGTGCTAGAGGCATGAAACTTGTG
TCTACCCCCCCATTTGCTGCCGCCGCGATCGCACTGAGCCTACTCCCGAGTCTCTACCAC
GTCAGGAAGTGGGAGTAACCTGGGATTTTTTGCTGTATCTCGGGACGGGAAGGTCGTAGA
GACTCGGGACTGAGACCGCCGTCTTCGGCATAGCCAAATTAGGCGGGGCAGGTGGCATTT
CCAGGTGTCTAGCACGTCTGGTTCCGGAGATATCGGCCAAAACGTTCTCCCATTCACTGA
CAATGGGACGCGCATAGCGCAGCCAGTGTCATAGTGCTGAGGc
>NODE_779_length_297_cov_1.528620
TTTGCTTATTATAACAACAAAAACACTTGCATTACATTTCAAGTTGCTCTCAAGCTATTG
GGTCATTTGCCAATGTAACTTGTGGCAGAAACGAAGAGGAAAACCAGACAGGAAGCAGGA
GGTGTAGAGAGAAAGTGAGGTGTTAAAGGTGACACAACTGTGATCTGAGCGTGGCAAACA
CAAGAGGCATGGGGAACAACAGAGTTAAGTGAGAGTTGAGAAGTTTCTGATCATCTTTGC
TTCAAATCAAAGTGTTGCATTAATGGAGTGTTTGTGGAACGCAGATGCAGAGAGGTATCT
GATATGTGCTTACTATGAAACTCACTCGGAGCTGACCCCAGAGGCAGGACTGGATTCATC
TCATTCCACCTCCTTTGTGACCTGTTGGACAGCTGCATGGATGTATGGATCTGTGCCTTG
TTGGACCATGGTTGAGGTAAg
>NODE_782_length_145_cov_4.475862
CAAACGCCTTCTGCGGGAACTTATCTTGGCTTCAGCGCTTCCCCACTGGCTGCGATAGGC
ACGTCCCATTGTCAGTGAATGGGAGAACGTTTTGGCCAATATCTCCGGAAGCAGACGTGC
TAGACACCTGGAAATGCCACCTGCGCCACCTAATTTGGCTATGCTGAAGATGCCGGTCTC
AGTCCCGAGTCTCTACGACCTTCCCGTCCCGAGATACAGCAAAAAATCACAGGTTTCTCC
CACTTCCTGACGTCGTAGAGACTCGGGAGTAGGCTCAGTGCGATCGCGG
>NODE_783_length_299_cov_1.026756
GTCACTAGCTTGTACAACATGTACAGATCCAGGACCTGCTTGGCCATGATGGGAATACGA
TTGACTGGGGTTCCTATGGTGGAGACAGAAATAATAAAAGAAATCAATACAGTACAAATC
ATATATCTGAATATAATTTGCTTAAGATACGGTGGATGACATTATTTCAAAGTGCAATTG
AATATCAACTGTATGCACAAGACAACAAAAGTGGAACCCTTAATGCTAGCAAATTTTCCC
TGCTGGACACTGTAGCATGCAGACAACATATTTAAAGGTTGTACGGTGAAAAATAAAGCA
agaggtattctattgtgcatgtttttcatccaaatgcctatgctgacatttgtgacttct
gcacagtgctgtcaggatgctggtaagacaagggaggcaagcctgctgcctgcacgcctg
ttaaatttggcttgaaaacatat
>NODE_785_length_448_cov_1.758929
CTGACCGAGGAGGAGGAGGAGGAGGAAGGACAAAGTGTTGGAGAAGCAGGTGATGAGGAC
AAAATGGAAGAGCAGCCGAGTGGAGGCTGGACGGAGAGAAAAGAGAGCGAAGAGGAAGAG
GAGAAAGAAACGAAGACGGAAGAAGCTGCACACGAGAACGAACACGACGAAGAGAAAGAA
ACTGAGAAGGTGGACGAGGAGAAGATTGAAGGAGAAGAAACAAAGATACACGAGAATGAC
GAAGAGGAAGAAGTAAAGGAAGAGAAATGGGAGCAGGAAGAGGAGATGGTAGAAGAAAAA
GGAGAAAAGGAGGTAAAAGAAGAAGATGAGGTGGAAGGAAAAGACAAAGCAGTGACTCAG
GGAGACGAAGAAGAAGAAAGGAGGGTCAAGGGTGAGGAGGATGAAGAGAATGAGACAGGA
AGACAGAGCGAGGAAGAAGTGGAGGTAAATCTGGAAGAGGACGGAGCAGGAAAAGAGAGG
GATGAGGAAGAGGAAGAAAAAGAAGCAGTAGGAGGGAATGAGGAGGAAGATGATGAAAGA
AAGAAACAAGAGAAAGAGGAAGAAGAGGAGCTTAAGTCTCCTGAGAGAGAAc
>NODE_786_length_384_cov_1.627604
CTCACTTTATTATTTTTTTCTTCTCATTGTTTTGACCCTGCTATAATTAGTCAAAAGCTG
CGCTGTAAAATCTCTCTTGTTCCATTACTAAACAACATATTAGTAGTACTAGGATCCTTT
ATTTCACTAAAAGCAGTGATTTAACTTAAATAACCCTACGCTGTAAATTTTCTTAATCAA
AAATAAACCCATTCTTTTTTTAATATAAATGCATTTTGCAATACGACATTATCACAAACT
ATTTTTTAGGAACTCCACAGCTTATTTTAAGCACTCTAGTGGTTAAATGAGGCCAGAATG
TTTTGTATGTAAAATCTTGATCTGCACAACAACTGCTAACTATGGCCTTACATAAATAGA
ATACTTATGTCTGCAATGTGGAGGAATAGAAGCACCACGGAAGGGGCACACTTGTAGAAA
ACAGTTATTTTTTTCCCAGCTGCATTACagatacatgagccttgatgattctccagcata
cactgacataaacactgtctctgcagtgtgtgcctattgtatgcagta
>NODE_787_length_299_cov_1.046823
ATGAAACCAAAGTTAAAATAACTCAAGTCTTATCAGTCAGCCGTCTTTTTCAGTATTAGT
AACACCCGTAGGCACTTGGAAGAATTTTGTACATGCTGATTCCAGGTTACTTCAATTTCT
GTAAAATAAATAATCAGAGAAAGTCATCTTTTGCTTCTTTTTTTAAAATTAATTAATGGC
ATTATAACTCTAAAAGACGGAGGATTAAACAATCACCTTCACACTGTACAGAGAATTGTC
AGCAGTACATATGGACTTGTTCATCTCTATTCATCCCCGATAAAATGGGTTAACAAAAGA
ctgctgacctatcatggctcgtctaacgctacagttaataaaggtattacaagaaacttg
ttctgtttaaaagtgctttacaccttctagcttgcatccttagtttcctcagtgtctggc
accttcttaacatgacaaaggag
>NODE_788_length_354_cov_1.443503
TTATTCTTGGTTGATGAAGAGGAAAAAAAAAACACTTACCTAGACCATTCTCACAATCTG
CAAACTCCATGGAATGAACAGCTCGGTCTACTCCATAAGGACCCATTAGTGTCCTGTTAA
TGATGGATGTACATTAAGGGAAGAAAAGACAAAGAGATGACAAAATAAGTTAGGTGCCTC
AAAAATTGAGACTGCTGTTTTAGTGACACTGTCGGACATCACTTGCTGGAAGCAGCAAAT
ATACACCTCTGGATGCAACATGGACAGAGAAAGCAATCATAGTATGTGACTACTCCAAAT
GCATTTTAACTAAAGAGCATCACAACTTTTAAACGATGAAACAATCACTGGCTAAATAAC
TGTATTAAGGGAAGTTTAATTTATCTgttttccttcattcaattaatgaatctctgtggt
tttcaactacaccaaagtcaccagaagaagttgactgcaaatacacaaagcagctaactc
gtgcacaagactcacatg
>NODE_789_length_293_cov_1.153584
ATTACAGCCTCTGCAGCTCTGCTCAGCTCAGACAAGCTGGTCTCCACGCAGCCAACCAAA
TCCTCTCACACACAGCCGCCTTCCTCTGCCACAGACTCGCCTGATCCCTAATCAGCCACG
GTGCCACTCCTCATCGATCCTCAATCAGTTACAGTAAAGGGGACGCTATGGAATCCCCCC
TCGCACACACTCCCCTCCACCCCTTCCCTCCTTATTAGTCGGGTGCCCTGCTTTCATTGA
TCATAAATCAACGTCACTGGTAGCATTGATCGTCAATCACCTCCAGTGACACTATTGATC
CGGCTGGTCCCTCAGCGATAGGCCTGCTCTCAGCCCTGGGCCCACATTGCAGCCCGGCTA
TGGCATATTGATCCCCCCTCAGATAGAGTATTGAGGGCTCTTTATTGATAATTCATTTAT
TGTGCTGTAATTTCATg
>NODE_790_length_292_cov_1.037671
CTCACCTCAACAGGAACCTGTGGCTGCCAGCCCAAGGTTAAGGCAGTGTTGATATTGCCT
CTCTGTTCACTCTCGCTCACTACAGTTCCTCGCTATGAATTATTCACATGCACAGTCACA
GCTGAAAAGAGGCCAGAGCAAGGGGAGATAAACTCATCCTCTTAGATGGAGCTGCTCTAT
GCAAAACATTTTTTAAGGAGCACTTCTTGCCTTTGATCGGGTGTATTTTCTGTTTTATGA
GCCCATTCTTCCAAATCTACAACTGACTTATGAATGAAGATCGTTCCCCGTTCAGACAGT
tttacaccaaacgggttccagctcgctgacatttaaatatcatagtcatgaccctcgaga
aattttccatcaattcctctccctcacacagactgaaaccagataatgaaagtgtcactg
ctcctccaactgtaac
>NODE_794_length_343_cov_7.857143
ATTGTGGATCCCTCTGAGGGGCGGGGCTTCAACTTTCACACTCTAGATTAAAAAAAAAAG
CCAGTGCTTGATTTCCAATGCTCCGCCCCCCAGCGGCATGCATGGAGGGGTGTGTGCGTG
TACGTGAGCATGTGTGATTGCTTTGTGAGACTGTGTTCTGTATTTGTGGGTATGATCACC
AGAGTGTGCTAGAGACTGTGTCCTCCTACTTGTCTTAACTGATCCTCGTCTTATGGTGTG
AGCTTTCAGCCTAAGCAGCTCTAGCCAGGTGCTGCATCTGTCTGCAAAGGAACCGTAATC
AACGGAGGCAGCTGGAGAGAATACACACACACAGACAGACACACGCACGCGCGCGCACAC
ACACACACACACACAGCCCACACCCGAAACAAACACAAACGCAACGACAACAACAACAAC
AGGAAAAGAAAAGAAAAAAAAAATAAAACAAAACAAAacaggatacgtaaaacaaaacga
atagaag
>NODE_795_length_297_cov_1.501683
ATGACTTCTGGAACTTGAATTAGAAAAAACCCTAACCCTAACGTTTCTTTCAAATTGGCA
TTAAATGTGTGAAAGAGATAGATTGGATTAAGAGGATGGGAGAGCAGGACAAGGAAGTGA
CAAAAAAGAAAGGAAAGATGAGGATATGTGAAGAAACAAGAAGAACGCTGGGGACAAAGA
AGAAAACAGAATGGGAGAAGATAGAAGACTGCAGATGGCAGAGAGAGAGGGAAGCATGTA
GAAGATATAGGAGCAGAGACACAAAAGGGAGGAGTGGCAATAACATATAAGGAAAGAACC
AGGGGAATGACAAAAATGAAAGGCTTGGGGAAAGAGGGAAAGAAACTGAGGtgagaaacg
gagagtcaaagagataatagacaaggagagaagaaaagcaaaagaggaaaaggacaggaa
gacagcgaatgaaatgaggag
>NODE_796_length_347_cov_1.778098
ATCATCCCAAGAAGCAAGAAGGAAAATCCAACAGATGTAGAAGATCAGCACCAACATGAA
ACTGAAGCAGGATTTAACTGAACTGTTAACAGCTGAACTCTGACCTGAGAGTCTCCAGTT
TACAGTTTGGATCCTTCAGTCCAGCAGAAAGATTCTCCACTCCTGAATCCTGCAGCTTGT
TTTTACTCAGATCCAGTTCTCTCAGACTGGAGGACGGAGAGCTGAGGACTGAGACTAGAG
CTTCACAGCTTCTCTTTGAGAGGTTACAGTCACTCAGCCTGAGGGAGAATTAACAATAAA
CACAAACAGAATGTTTCAATCATCATGTACAACATTAAACATGTTGGAAACAGTTGATGA
ATCCACCTACTTGGCTTTGTTGGAGGCTTTCACCACTGGCAGCAGCCTCAGAAGAGCCTC
CTCTGAAccagagtatttcttcaggtcaaactcatccagatcttctgatgacagtaagat
gaagaccagag
>NODE_797_length_145_cov_1.144828
TACGGGAACTTGTCTTGGCCTCAGCACTATGACACTGGCTGCGTTTTGCACGTCCCATTG
TCAGTGAATGGGAGAAGGTTTTGGCCAATATCTCCGGAACCAGACGTGCTAGACACCTGG
AAATGCCACCTGCCCCACCTAATTCGGCTATGCCGAAGACGCCGGTCTCAGTCCCGAGTC
TCTACGACCTTTCCGTCCCGAGATACAGCAAAAAATCacaggttactcccacttcctgac
gtcgtagagactcgggagtaggctcagtgcgatcgcggcggcagcaaat
>NODE_798_length_323_cov_1.634675
ACTATTGATTATTTCTGCCTCCATTTTTCTTGAAGGCTTTTCCATTGGCCTTTAGTTCAG
GTCCTGTCCTTTCTTTGGTCCTTTGGTTTTTCTTTCTCATTTTACCTCCCATTTACTTTA
TGACTTTTCTCTTTGCATTTTTTATTTATATTTCTTACTTTTGTCTTGTGGCCTTCCCTT
TATTTCTCTCTCTGTCTCTTCTTCACCCTCCTCTCTTTTGCTAAACTTTGTATCCTTTCA
TTAAAGCTGCACTTTCTCCATCAGATTTTTCTTTTCTGTTTCTCTTCTCTTTGGTGCTTT
TCTATCTTTCTGTTTCACTCTGTTCCTCTCTTTTTTTTGCCTCTTTCTTTTCCTCTTGTG
TTAATTCTTCTTTAATTTGTTCTTTGTTCTTTTTTTTTCTGTCTCGCACGTCTTCCCCTC
TGCTCTCTCTAACCCACTCCATTCCCTGCATTTctctccctctgtat
>NODE_799_length_306_cov_1.075163
AAGACCCCCTAACAGCGTTACCCACACAAATAAACACATCAACACAAGGGGGTGGATCCA
TGACTTCAGAGGACATTACAATGACTTACACTAATTTCCTGGACACTTCTTCTCACCTGC
AGCTACAGCTTGCCTAATACTTAACCTAATCCTAAAACATGTCCGCACTTTAAAATGTAT
TGATTTAGTCTATAAGAAATTCCTATTTGTCCCCATAAGGAAGATGCGTCCAAACAATGT
GATTGTTTAAACAGATGCAAGTCCTCACAACATGCGAAACAGCAGCACACACACACACTA
TCACTGTAACAGTTTTCTGTCTGGTTTAATATTGAAGCAGGTCTCTGGAGCCACAGTCTC
ATTTGTATTTAGAGACTTGAGGCAACCCTCTGACAAAGACTGACGAACGAAGGCAATTGT
GCCCATTTTAATGAGGGCTCAGGATGTAAt
>NODE_802_length_316_cov_9.848102
TCTTACTCTACAGTTCCCATTAATAACAATCTGGGAGAATTTGTATTTCTAATTAACTCT
TTTCTTTCGGCATACAAAGTGCTGTAGGTTGTCTAAGGCTGCAGCAGCAATTTTTCTGTG
GCAACTGCGAGTCGACAACAGGAAGTCGGATGCAGCGCTGTCTGAAGGAGCCAGATCAGC
TTTAAATGCAGTTCTGAGGCTCAGAACACCCCCTGACTCGCCTCAATAAACAAACAAACT
GTGTAAGAGTCAGCTTATTTAGATTTAATCATGCTGCACGGTGCCTACTTAGACCGGTCC
TTGATGCATACCTCGAAAGCTGTAGGTGTTGACACTGAACCGTTTCAAATGAGAtttaaa
tgtcattagtggctttgttttttaagcttcttttattttttccagacatttttatcctga
aacagaggaggcaacgctctatctgcaaagagcgggtcag
>NODE_805_length_310_cov_1.006452
TTTGCTACCTGAGAGAGGAGCACATGCTCAAGTCTACAACTGAACCCCTTAAATGAATGT
AAAACAGTAACTAACTGTAGATACAATAAAATACAGAGAGCTGCACAAACTACTGAGAAA
TACTGGGGAGTTGAAAGAGGAGAAGAGCACATCAGTGTAGTTTGATAACTGAATTGAGAC
ACATTAGTGTCCACAATGGTAAGGAAGATGTCTGGTATTGCTTTCATTCGTACAAAAACA
TGGCTACATCTGATAATGCAAATATTAACTCTGCTGAAGTGGCTTCAGTATTGCACAGCA
gaacttgtctggtcagggctgaagttcatcacatagctttcttgggcaaaccatcagatg
acaggagatgctgagtgggatcctcgaccacacaaggaccagggccagccttacatgtaa
aaacaaaaggtcatgtcactgacttataccaaag
>NODE_809_length_489_cov_4.472393
TTTACCCGTAACCTTACTTGTAGATGAGCCAGTGTTATTTGAATGGCAGTATGAAAACAG
CACACTTCCCTAAATGTCAATGTGTGCGAGTGAGCACGGCTGCAGACCCTTATGTGATGC
CCAGTTGGACCACAGGGGGCACTGATGTGATATGTGAGAGAGAAACAGACAAGAGTGGAG
AGAGAGTGTGAGAGACAGACGAAAAGAGAGTGGGGGGGGAAAGGGAGAGAGACAGAGAGG
GAGGGAGAGGAAGAGAGATGCAATGAGGCAAGGCTACAGGGATGAACGCAAAGCGTCTCT
CTCCCTTCATTTTTTCAATATCCCCTCCTCATGAAATTTCATTTGGATTGTAAATGTTCA
GTAATTTACCATCATAAATGTGTAATGGGCCCCTGAATCCAATGACATTGTGCTGGCTAA
TCAACTCATTTGAAAATGAATATAGATCTATTAAAGGGAACTCAGCATTTCCCCTTTGTT
GAGACTGGCATGCTGTCAAACATGGGAACACTTCCTAAAAGGGGGCTTCTGGAGCGAGGG
ATCCTCATCGAGCATTGGGGAAAATAATCTACTCATCAGATGTTTTGATCTTAAATAGAG
ATGATGACTTGAGATTAAGTGCTTGAGCTAAAa
>NODE_810_length_301_cov_2.335548
ATACCCCGAAACTAGGTGAGCTACTCCAAGACAGCCTAATCAATAGGGCGCCCCCGTCTC
TGTGGCAAAAGAGTGGGAAGAGCTTTGAGTAGAGGTGACAGACCTACCGAACCTAGTAAT
AGCTGGTTGCCTGGGAACTGGATAGAAGTTCAGCCTCATAGATTCTTCCCTCGACCTGTC
TAACTGGCCTATTCCTGAGATCAGAAGAAATTTTGAGAGTTAGTCAAAGGGGGTACAGCC
CCTTTGAAACAAGACACAACTTTTCCAGGAGGATAAAGATCATAATAATTTTAAGGCAAA
ATGCTATGGTGGGCCTAAAAGCAGCCATCCTAATAGAAAGCGTTAAAGCTCAAGCATTAA
CCAACCCCCACAATACTGATAATAGATCTAAAACCCCTAAACTTACCAGGCCGTTCCATG
CCCCCATGGAAGCGACCATGCTAAt
>NODE_811_length_441_cov_3.714286
TAAGTAGAATGTGTCCTGGAAGTGCTTTCCTTATGAGGAATTTATAAAAGCCGGCAATAT
CACCTCAGTGAGTCTGAAAATGTGTACCAAATGCATAAGCACAGTGTACATCTATTATGA
TTGTGTTCCTTGTGATGCTCTTCCATGTCCGTGTCATCTTAATGAAAACAAATATAAAGT
GAGGTGGGCATGAAAACATGTCAGAAAGAATAAAAACCAAGGAGAGCTGGCAAAGCCCAA
CAACACATACATGTCATCGCGCAAACACATGCTCTGTCACACACACACGTAATTGATTGA
GTGCTGAGAGGGCTATTGGCAAAACACCAGAGATAGGAGTGGAACGACACACACCGAGGG
GAGAGAAGGAGTGATTTGTTGTCCTAAGAAAGGACATTTATTATGCGACTTCCCAAACAC
ACACACACAGGAAGCACACAAAACAATACACATGCTGAGATGTTGTGCAGTACAAGCCTA
CTGTGGATGATAATACATATATCAGTATGTACAAAACAGACAGCAAGGAAGAAGGTTGGA
CACATTATTAGCTTTGCAAGAAATTAATTTAACGACAAACCAAAg
>NODE_814_length_294_cov_4.680272
TTTATTTACGAGTTTATCTCTGTTAGTGTTCTTCGACCCTGAGCCAGAAGAAGGGCTTCC
TCTGAGTTTAGTGCAGCTTGTCATCACCTCGGAGGATAGTAATGATGAGTTATCTTTGGG
TAGAGTAGCTGGCCCCTGGCACCTAACCCCCGTGCTGCGGCTCCACCCCTCAGTTCCTGT
CTTGCAGAAGAGGACAGTTATTTCTGGGTACCAAGGTTAGGCTGAATCTGGGGTGAGATT
CAGCAGAGGTATGTCCTGGCAGAAAGTCCAGGACACAGGAAGATAGTATTGGCTCTTTAG
CAGCCAGAATGTTTCACGGTGGCAGTAAAGCAATCTTCCCTGTATGTGAGTGTAAGTGAC
TTTAAATAAGGTCCGGGAGCCATTTGAAGATCGTGTAgagtgcgcaattggcttgtgggg
ccatcactgagaagtgat
>NODE_815_length_327_cov_6.565749
ATGAATGCAAATAAGATTAGAAAGAAGAAGCATTAGTACGAGTAGATAGAGGCTGGGGGC
TTTGGAAGAAGAATCAAATTAGATTTAACAGGGTACGTAAATAAAGGTACTACAGGAAAG
AGAAAGGAGAGAGAAAGAGAATAAGAACTTTTCTGTACTCTACTGGCAAAGAAAGACAGG
ATTCATCATAGAAAAATCATAGGTCAAAGAGAAGAACTTGTACATTGATGTACCACGGGG
AGGTGCCATTTTGGAAGGGGCAAATGGCTTCTGAGGACCATCTACTGAAGGAAAAGACTT
TCAGGACTTTGTATATGAGATTGAGAGCAGAGATATTTAAAAAAAGAGAGAGAAAAACAA
AACTCTGTGGTCCCTTCGCTTGACCTGAACTAGGCAGAGCTGGTCACCTCCCTAAAGCTC
TTTGAAATATCCATACCTAAGGTGCTGGTGTTAAAAGATTAAGCAAGTGAg
>NODE_816_length_296_cov_1.050676
TAAACCGAAGCATACAGCCAGAGGTGCACAGAAATAGTTTAAGAAAACAAGGTGAATGTT
CTGGAGTGGCCGAGTCAGAGCCCAGACCTCAGCCCAACTGAGAAATTGTAGATGGACTTG
ACAATGACTGTTCACTCTCGACCCCTGAGCAACCTGACATAGTTTGAGCAGTCAAAAAAC
AAAAAAAGCATGATGCATGTTTCTGCTGCACTGAGCGTGAATACAAAGTATTGTGGGAAA
GCTCAGCATGCAAGTCAGGCTTCACTGCAACTCTAAGACCCAAAGCATGTAAACAGAACA
ctgacttagacaaagaagcactttttttatgctgtttttttaagaaattgcatcacacaa
tctgaattattccaacaacctgctcgtgtttgttgatttttacaagaatatctatttcct
ttcactgaattcagcattat
>NODE_819_length_298_cov_1.181208
TTATCATCACCGTGAGCACTAGCAGTCATTAATAGTTAAATAGGGGGCATTGAAGATTTA
TTAGCTTGTCACACTGGCTTTGTGTTCATGTGAAATCTATTAGGAATGTGTGATGTTTGC
TTCAAAATTATGTAAGGCACGCAGGATCAGATTTTACACTTTCCTTCTCCTTTCTGTCCT
TCATGCTCTATAGCTTTCACTTATTCTCTGTAGTTGATTTCATCAGTTGTATCTGTGTCT
CTTTTTTTCTTCCCTTGAGCACCTGTTATGTTTTTCTGTGTTTCTAATTTGTATTGTCCT
CACCTTGTCCTCTTTCTTTTATTTTTACCCTTTTCTgtggaagcagtttgcattcatcta
acataaagaactgttctcgttaatgtattgaggattatcatattagattatcatattgtt
atgagatcttatactttgtaat
>NODE_821_length_297_cov_1.047138
ATATGGGAGCAGTATTTTATTTGAAACGGCAGATCCTCTCTCATCTGAGCCTCATTCAGT
TGTCTGTGTTGCTCTCAAAAGGACTGCATGGGCAAGATCAGCGCTGCAGAAACTAGGTGG
AGCTATTGCTTACATCTGCGTCCACTGGTGAGGAATCAGGGCCAAGAGAGGGGAGGGGAG
AAGACAATGTTTAGGAAATGAATGCAGTGCAGGGCTGGGTCAGAGCCTAGAATAAGACCT
CGGGGGTATAAGAAGAGAAGTAGCACTGTGAACTGTGCACCTGTCACACAGGATCTAGAG
ggtctcagacttaaagtacagctttaggcctgcttgttactctggaggagggcgaaaata
tgagaaaatgtctgcgcggttcattctttatcgaattggtgctcccctacacccctaaag
atgacacccaacagaaattaa
>NODE_822_length_328_cov_1.643293
ATTCCTTCTTTCTCCTCATTGAATACAATTTCTTTAAGTGGTGGGTATCAGCAATTCCTT
GTGAAGTAGACAAAACTGAGAAAACAAATGCACAAGAAACAGAGTCAGGTTAAAGCCAGC
AGAATCAAAGAGAGAAATAAGTGTGCTTGAGCAGAGAGACCACCAATGCCTCTCGGGTCA
CAGGATAGAAATGAAAACTCTGCACAGAGAAAGTGAATCCAATAAGACTAAAAGGCAACA
ACAAGCTGTTAGTCTTCCCCTTTGATTGCCAAGGAAGAAACAGTGAGCTGAAGTTCAGGT
GTCTGACGCCAACGCACAGAGGCTTAACAGACTCTTTTAGGATGCCAGTGATACAGGAAA
AATAAAATCAcgagtacagggtcaaaaagtctttcttacttactttcatcagtatttttt
tatatgtggtcagaaaattctaagaagaagagccaaaactgtcctgcctcag
>NODE_824_length_291_cov_1.027491
GATTGTTCTTGGAAATGTACAGCAGCACAGCCCTGGAAGAGAATTTCCACAATAAGTGTC
CTTGACTTGAAATCTATGGAGACTAGTTCGTTCTGAAATTATTTTAGGGGGTCTGGCGAA
GTTCCTGTGAAAGGAATTCTTTTGATGCATCCTCCAGGATACTGCAGGCATCCGAGCTGA
TGAATGCATTGATTTGCATCTGTGCTGATATATAATTATGATGAAGCGACAGAGCATTAA
CCACCATATGCAGAATCTTTTAAACAAGCTGGGTGTGAATGAATTGCAGTTTTAGCTCAT
tgaataacttaaccacctggcgtgtttacagatattaggtagatatgtggatgtagcaca
ccgtatatggacaaacccccatttgacagctttaacagcctcttttctcatcgcttaaga
tgttaaccgaaaaat
>NODE_828_length_308_cov_1.016234
ATTAATTTATTGAACCACAAAATGCAAATCAGGTGCAGACAGCTTCGTCAGACTTGAGTT
GTTTCAAGCTGCTGCCCTCAAGCAGAGTTGAGAAGCAGGCAACACCGGTCTGGTAAAGTC
AATTCCAGCAAACAGACTTAACTGTGTTCCTGTTTAAAACAAAGCAAAATGCTGCCTTGT
GGCAAAGTTATTCAAAGAGACATTCATACAGCTTCCATCTGACAAACAGGCTTCAGTTGC
CCATCAGACTTTCAGTTGCACAACGCTGTCTGAAGCAGAACATATTTGTGGAGCTGAAAC
aacgaaactactaattgatcttaacagctttaagaatttattagcaaacactccttagat
ctactgttttcactgtttaaatgtgaggatttgatgagtccccttgtcatataataattg
taaaataaatctttgggttttgagctgctaat
>NODE_829_length_295_cov_2.945763
CTTGCTCCGATCGGCCTGAAACTTTAAACGTTGCATCACAGTCCGGTCCTCATCGCAACC
ATATGATAATAATACCTCTCAGGAATAGCGCCACCTGCTGGAAACAGGAAGTAGCATGTG
CTTGCTCCGATCGGCCTCAAACTTTACACGTTGCATCACGGTCCGGCCCTGATCAAAGCC
ATATGACAATAATGAATTTCGGTAATAGCGCCACCTGCTGGAAACGGGAAATGTGAGCTA
ACAAGCTCCCATTGGCCTGAAAATTGGCACGTTTCATCAGACTCCCGCCCCGATGGTGTA
CGTACGATGACTGACGGTCTCGGTCGCGGTCCAGCATAGGATGACTGACAGTCTCGGTCG
CGATCCAGCGAGAAGCGAGGACCCGACAAATGCTGCTTGCAGCTTTAATTATTATTATTA
TTGTTTCTTCTCCAAAAAG
>NODE_830_length_322_cov_1.555901
GAAACCCTCCCCACAGTCAGTCTGCTTCAGTGTTGTTCGATTTTTACTTTTTAAACACCA
TAGGAGTCCATTCCAGGTACATTTTGCTGTCTCCTACAGCTCCGAGTTTGATTCACTGTC
TTCATCTGGAACATTTACCACTTTCTCCGCATGCTCCTGTGACAAATCCACCCAGCCATC
GGCCCGTGGACGATAATTATTGATTTCCCTTTAAATGTATTTCTGGTGATGGTGTCTGTG
GGGAATGTCTGTGTTGTCCCTGTGTTGTCAGAGGCAGGGGTAAAAAGTTCATAAAAGCCT
CTTTAATCTCTGTAATTTAATTACACGCTTTGAAACAGAACGGCCGTCTTTTGAGAGTAA
TTTAGTGTACGTACGTCCCCCAGGAAGCAGGCTATATTTCACCAGCTACTATTACGGGCA
CACTGAACCTTTCCCAAGGGCTCCATGCACCttggccataagttac
>NODE_832_length_295_cov_1.003390
GTTTCAACAATCCACTATTTGTAGCTGAGTTTAAACACCTGGATTTGCTTATTCATAAGT
AAAATTGTCCATGCATTTAAAGCATCGTGTACAAGTTCTGGTGTATCTGTGCTGCGACAG
CACATGTGAAAGGTTTCTACGGTTTTAAAACAAGGCTGAGGAGGCATGGGGGGAAAAGGC
AGAGAAACGTGTAGAGGTGAGGAAGAGTCTATTTTAGTGACGAGAAGTGAAAAACAAGGA
GAGAACAGGGAAGCCCTAAGAGTGACAAGTGAAACAGACTAATGATGTGAACAGTATCTC
ctttagctgcaagaggaagaagcacagaaagaggactgtttctatgaatcttccgcggtc
ctctcttctcactttccatttatatagaactgctgtcacagatcagttcctcgtggaatt
tgggatcatgcaaagtcac
>NODE_833_length_340_cov_2.920588
GTTATCAACTTTTGCAGATGGCATAAAAGGTCTTTGCCTGAGAGCAGATCCTTCATGCCT
TGCTAGCCATTCAACAAAATTGCATTTTTAAGTGTATTGCTTTATAACTGTGCCCGTCTG
AAAAAGACAGAGACAGTTGAATCAATTTAGCGTTATATGTGTGGGTATAAACAAATCATA
ATGAAATGAGCACGGGGAAGACAATACTTGTTTTGAACAAAAATACATTTGAGCTTATAT
AAGCCTCATCATCTCCATGACAACGGCTTTACTGGTAGCATGGAGATGTATTATTTGTGT
ATAACCACAGCAACGTCTTCCAATTGAATTAAGCTGCACCTGTGCACATTATGGATGGAA
ATAATAGACTGAAAGCAACGGTTACAGTCAGTCTCTCACCGACTAGATATGAGCACGAGA
TTGTTTGATTTTGTGCTGTTCTCAAACCTGAGAGCACTTTTTTTTTCTCAcagatgtgag
tcat
>NODE_834_length_306_cov_1.601307
GTTTGTATCAATCCACTTCATCTTCTGCATGCGCAAAATATCAAAAAGAACATTGCTGTT
GCTTTACATCCTGTAATTGACAAACAGTTGTAGAATGTGCAGGAGTCTTGGCAGCTAGAA
AAGAGATTTTTATTGTTTTTTTCTTTTTTGCTTGTTTGTTTGTTTTTTCAACCAATATCA
ACCTTAAACTCATTTCTCTTTTTGTCGTTTAGTTGGTTTTTCTCCTTTTTTGCTTTGGAA
TTTGCAGGTATATATTTGTTGTTTTCTGTCAGACTACATTAGATACACGCAGTCAACAGT
CTGTCTTAAAAAGACGTTTAATATAGAATATGACAGTAATATAGTGACAAGTTTCTGCAA
GTTTGACTGCCATTTATGTATTTATTAATCTTTTCTTCGGTGTAGCATCTTCTTTGATAA
TTAttaacaagaatgctgatgacaggttat
>NODE_835_length_315_cov_2.069841
GTTATCATTGATTGGTAGGTAATCAATTATCTCCAGTGGCACTTTCGCCCTCTTCCCTTT
CACTCTTTGACTATGTTGCAGTCCAGTGCGGGGCTTTTTGCGACTGGGGGTGTCCCATTA
ATTAGGACGCATGGCTGGAAGGAGGAGGAGCCCGGCGGAATTATAATGCTTTGTGCTCTT
ATCATCTTTGGTCTAATTTAGTCGTGTGGTGAGATACCAGAATAGGTATATGGGGTAAAT
GAGGGGAAGCAGAGAGAGAGGGAGAGGGAGAGAGAGGGAGAAAACATGGAGATAGGGGGA
GAGGAATCACAATCTGTAGCCAATTTATGCGTTTTTACGCGCAAAAAAAAAAAGTTCGGT
GCAGCTTCGGCTCTTCTATTTAAAAGTATTTGGATTATCCGGATGATCTGAAAAAGACAA
GTCGACTCCTGTTACTTTAGGTGGCGCAGCTATAGTCAg
>NODE_836_length_368_cov_2.584239
TACGTAACCTGTTAGTAAGGACAGGTTGATGATATTTAACACTGTACTGTTAATTAATGG
AAAAATTTCCTTGAATAATCTAGTGGGAATAGGGTCCAACATACATGTTGCTGGTTTAGA
AGAATTAACTATTGACGTGAGCTCTGAAAGATTTACAGCAGAGAAGCCGTCCAAGTATAA
ATCTGGTTCTATGGACGCCTCCAGAGCCACTGTACCTGAAGACATGGTCCGGATTTTATG
TCTAATATTTAAGACTTTATTTGTGAAGAAGGTCATGAAATCTTCACTACTGAGAGCTAA
AGGAACACAAGGCTCCACACAGCTGTGACTCTTTGTCAGCCTGGCTACAGTGCTGAACAG
AAACCTAGGATTGTTCTTGTTTTTCTCAATTAAGGATGAATAATAAGCAGTTCTTGTATT
ACGAATAGCCTTTTTATATTTGACAAAACTATCTTTCCAGGCTAGATAATATTTTTCTGA
ATTTTTTGAGCGCCTAACTTTCTGTTCCAATA
>NODE_837_length_296_cov_1.013514
GTTTCATCTTCTATAATTTATACTGCCTTACAAGGTGAGAACACAACTACTACACATTTT
TGTCAAATGGAATTAAAATCTGAATGAGTTTGTCCTCCTTGCCATAAAAATATTAAGCCA
TAGAAATGTGTACTGCATGTTTTGCCACGCTGCAAGGGTAGAACATGCAAACTCCACACA
GAAAGATTCCAGGCCCAGGCCGGGATCCGAGCCGGGGATCCTCAAGCTGTGAGGCACTGA
GCCACCCTGCAGCCCAACACTAAAATCGCCCAAAATTAATAAAACAGGTGTAATTAAAAa
ttattatatcatagcatataaataaaaaataaaccggtatctgtactgtagaaagaaaag
tagtaaatgtagtttttctaaaagctaaatggctaaaatctaagtgtagattaccagact
attctctgacttgtggtttt
>NODE_838_length_405_cov_1.345679
CTAACTGGTAGAGGGCTCATGCCTCCTTCATGGATGAGGCAAAACAATGGGATAAAGGTG
AAAATGTTAACACCTTTCTAAAATATCCCATACTGCACCATGCTGAAAAATTAAATATCC
AAACTTCTAGTGTAGGACTTCATTTAGTGAACCAAGGTTACAGGCTCTTGCCAGAAAATC
AGGCTTTAATCGAATATATACAAATGGATTAAGAATGGTACTTTACCTGAAGGTGGTGGT
GGACGTTGAGGTGGTGCGGGTCTGGCTGGTGGCGCATTGGGTCGAGGGGGAGGTGGGCGT
TTGGGCTCCATGCCTTGAGCTGTGGGGGCACCAGGCTGGAAATCAACCGGAGGGCCTGGA
AAGGAAAAACATATAAGATGGGGCAAATATATTTCTAAAAAGGGAGCGATTCATGTGACA
GTTTTTCCCATTTTTTTAAAAACTCTCTGActtcccattttatccacttgttgagaacat
gcactttttgtaccatttcctgaaatgtatgcgatggaaaagtgtgtgactttgagactt
aaatgtaaa
>NODE_839_length_295_cov_1.976271
ATTTTGAAATCCAAGAAGGACCTAGAACCTTTTAATCAGATCAATATCACAAATAATAAT
ATTAATTTAAAGAGCAGTGTCAAACAACGATGACACTGATAGTGACATCAACTTAACTAT
GAAACCTAAACTTTGGACATCCTGCTGTGCTGATGGGTTTCAGGATTGCACTTGTCTTTC
TTACTTTATCAAAAATTCCACTTACTTAACGCCGTTGGACGTTACATAAAAATTTAAACA
AAGGACTTGTCTTTCTTATCTTTGCTGTGAGTACCCTCGCACAAATATTGAATTTTCAGC
CAATCTGCCATGTTCATTTTGAGAAGGATCACTCATTTACAATATGTTTTTTTATATGTT
GCCGGTGAAGAACTATTTTTAGTTAttttttcaatttatttcatgacagagaacatgaat
tagatagagcataaggcat
>NODE_840_length_332_cov_2.090361
ATAACCTTTTAATAATAACTTTACTGATAAAGAACCTTTTAAAAACAGAACAATAGAAGG
AGGAAGACCAGAGATGCAAATAAGGACAAATACAGTTTAACATGAGTTCAATATAAATCA
ATAAGATAAAATAAAATAATAAAAGAACCAAACATGTAATATCCAAGTGAGGAAACAGAA
ACCATAAAGGCTAAAAAGAATGATAATGGTGGTAACAGTAAATAAATAAATGGTCAGGGA
GAATAAAACGGACAAATAAAATAAAGAGAAATAAAAAGTTAATTCGATGACACTTAAAAT
GTGGCACCAACGTGTTTGGAGCTTCTTCTCCGTTCTGTGGATCTGATCCGTTCCTGGTTG
GAGGAAACTGGAGCAAAAATAATGACGATAAGTTGATTATAAACTTATTTTTTTTGATAG
TTCACAAAGTAACAGGATCTGGGGGACAatattttccattaaaatgtaattaagag
>NODE_843_length_319_cov_3.432602
ATTCTCATGCCTCTCTGACAGCTTGGCACAGCACTAAGTCACCTAACGTTTGCTTTGACA
TGAAATCCAGACCTGGGCACAGATGAGGTTATCAGTGGGGGGAGATGAGTAGGAGGAAAC
GCGTCTAGTCCTATTGGGAGAACTGTTTGGTACCATTGCCTGGGCTTGGTTGACTGAGAG
GACTGAGGGGGCCGAAGGAGAATGGCGCAGGGTACGAAAAATATCTACCATAAATGGCTC
TGGCGTAGCTATTCCGAATGCTGAGACTGAGGTCCTCAAACACGAGTGAAACCTATCTAA
AAGTAGCTGAAAGATTACAATCCTCTTCATTAAATTTATCTCCTGCGACATAAACTTTTA
ATATGCGCACCAGCAGTGTGTATGGGACTTCCAGGGCAGCTTAAATGACTGCAACCTGTA
ATTACTGTTCCAGCACTTGATTAGAATAATCTGATTGCAATTa
>NODE_844_length_433_cov_2.533487
ATGACTACAAAGAGGCACAAAACTACCAAGAATCAGAAAACAACTGAAAATAAACAGGAA
AAACAGCAAAAAGGGTTGGGCCTGGCCCCTTAGTTCCAGTGAAAGGAACTCTTAATGCTT
CAGCATACCAATACACTCTGGACAACTTCATGCTCCCAACTTTGTGGGAACAGTTTGGGG
ATGGCCCCTTCCTGTTTCAACATGACTGCACACCAGTGAACAAAGCAAGGTCAATGAAGA
CATGGATGATCCAGTTTGGTGTGGAGGAACTTGACTGGCCTGCACAGAGTCCTGACCTCA
ACCTGATAGAACACCTTTGGGATGAATCAGAGTGGAGACTGAGAGCCAGGCCTTCTGGTC
CAACATCAGTGTCTGACCTCACAGATGTTCTTCTGGAAGAATGGTCAAAGATTCCCATCA
ACACACTCCTAAACCTTGTGGAAAGCCTTCCCAGAAGAGTTGAGGCTGTTCTAGCTACAA
AGGGTGGACCAACTCCACATTAAACCCTACCGATTAAGAATGGGACgtcattaaagttca
tttgcgtgtaaaggcagacgtcccaatacttttggct
>NODE_845_length_371_cov_2.611860
TAACTTAATGACATTGTCCATGGTTGTGCTGTTCCCATAGACTTTATATTGCAGTGAAAA
ATGACGCAACAGTGAGTTAAAATAAGACAGGAGCTAAAAACGCCTAATCATTACTTGGGA
TTGAAAGGGCTGAGCGACTACTACAGCTCTGATAAGTTTATAAACCAAATATTTCGTTTT
TGTGAATCATATTTAAGGTGAGACTTCAAAAAAATCAAAGATCTTTTCATTAAACACTTT
ACTGAACATTATGTTCTTGACATACCTTGGTCTGAATTACACTCTTCTCCTTCCAGACCT
TGCTCTCTTTGCTTCTCCCCGTTCTGCTGCTCCATGCTCTCCGCTGACAGGTCCTCCACC
TCTTCTTCCTCCTTGTCGTCAAACTCGAAGCCGGCGCTCCCCTCCCGGTCGTCTCCTTCC
TCCACGGGGTTGGTGAGGCTCTCGGAGACGTCGGAGTGGCCGAGTCCGTCCTGCGGTTCC
TGGGCGGTGATGTCGGCCAGAGCGAGGGGCGGCGG
>NODE_846_length_292_cov_3.702055
GTGTGCTCCTTGTGTGGCCAGAGCAGCCATCGCGCTGATGCAAAGTGACAGGGACAGATG
TGACATATCGGTTCCGACACACTTCCATACCACCAGTCACAGGCTCGGGGTGACTCACAT
CCCCCTGCTCTGGTCCTGTCCCCCCGCTGCAGGACAACACAACGATGCTCGACTGAACCT
CGCCATCGCCCTCACTGCTGCCAGGTATGGGGCTGCCATAGCCAATTACACTGAAGTGGT
GCACCTACTGAAGAGGGCAGACCCTCAGACGGAGAAGAAGAGGGTCTGTGGAGCGCACTG
CAAGGATGTGATCACAGGTAAATCCAACAAAAGCTGCTTCCTTCCTGCCTGCCTCACTCT
GTTCCCACTCTCTCTACCCCTCACAACAGGGGCCCTCCCAGCACCTCTTACTCAGTGCTA
GTTTGCACATAGTCAt
>NODE_847_length_352_cov_1.869318
TGCACACAACAGGAGAGACGTTCAGACAAGGACAGAGCCGATTCTCTCCCTCTCTGGCTC
TGTTTGTTTTGCTCAGATGCTAGCATGTATACGAGAGTATCACAGACTGCCTGTTATTCC
CTCAGCACACACTCACACAAATAATGATGCGCTCTTTGCTCACAAACATCTGTGACCTCG
CTGCCTCCAGATTTCACCAGGAATCAGCTGAGGCTGAGTAAGAAAGGAGAAACTTATCCT
CCTCCTCTCTGCCCCTCCTCTGACTTCACTTCTACATTCCTCCAGCTATTCATTCCTTTC
TTATTCCTCTTTTCACTGCCATGACTTCATTATTCCTCTTTTGTTCAAGCTTATATCTAC
ATACATTTTCTCTCTCCACCAGGACAAAgaggagacagacttgctgttatttcttgcttt
taacagtcccatccccacttgctcttcgtattctctccctgtcctattctctctcgctac
tctcacacacaataac
>NODE_848_length_347_cov_1.288184
GTTTCACATCAATCAGAGGTCAGTGCTGGAATACGTGCCGTATGTGTTAAAACAATTTGA
TGAAAAGTTTGTGACTGTCAGTATCAGACATTTTCTCACTAACACTGAACATTTAAGGAG
CTAAAAGACTGTCATTCTGGCATATCAGAACATGGACAAACATACAACTTTCCAATACAA
GACAACAAACTACATCTAAAACTGCAGGCAGTTGGTACAAAGTGGCAACAAAGATGAACT
GTACAAACACTGTATGTGTGTATGACACAAATTAAAGAAGTCAACTTTCCCTGTGTCAGT
TAAGGTTTAAGAAAAATGTGTGAGCAGGCCCAAACATCTTACCTCCAGCTGCAACGTAAT
TGCTAACTGCATCTTTGTCTCGGTACACAGACAGCCCTGTGTTGACAGAACTAGAGAAGA
ATGGGAGAGGGGACAGAGATATATATGAACCCAACAGTTTAACAAGATGAGCAGTGGGAA
TAAAAAGTAAa
>NODE_849_length_321_cov_1.822430
ATTAGGTTTATCCTGATTCTTCATAAAAGCTAATGGTCTGGTTAAACTGGAATTATGGTC
CAGTCATACTGCAGATCAGATGGTTCAAAACTCAATCCCCCCCCCAAGGTCTGACTTCCA
GAGTGGTCATTTGAATCAGCTTTATACATTTCATTTAGATACAGAATAGAATAGAATAGA
ATAGAATAGAATAGAATAGAATAGAATAGAATAGGTGTCAGGTTCAACACATCCCTGTGG
TTTGTCTGTAGAGAAGGGGGTACACGTCTCCTCCCTGCCTCCTCCCTGCCTCCTCCCTCG
CTCTCAGAAATAATTGACTGTGCTCTGGCATGGTGCCAGATTGTGATACTATGTTATGAG
CTTGTTTGGCCACGCCTCATCAGCATTCCTCTCCTGGCTAATGAAAGTAGAGTATACATA
GGTAGGAACCCTTTCATGCAAATCCAGCTTACAATTGAGAGTATa
>NODE_850_length_333_cov_1.063063
GTCACAAAAGAGAATAAAGGTGTACAGTTTACCTCTGTTCAGTCTCGTGGAGCTCACAGA
CGATCAAACCCTGCGTGAAAAAGCACCCAGCTATCACGTGACTCTCTGAATGAAGACTGA
ATGAAACAGGCGTCATTCGGTGGTTTGACAAAGCAGCACTGTTACGTTTTCCAGTCCAGG
GAAACGCTTCAGACGGCGTTCTTCTGTGAAATAAAGCGAGCGCTGCCTCAGGAACCACCT
GCATTAGATGGAGCATGTCGGAGTGTGACTTAGCCATGCTCTACATACCACAGACTACAG
GAAGAGGAACGGAGTGGCCTATTTAACCTCTGTGCTCTGTTTCCAGCACCTCCAGCTACT
CTCCTCCTCGGTTAAAAAGGTTGAGAGATGAACCCTGACGTCTCTGCACCACggaccaga
agtgccgcgccgcacaaaagaaccattcaaacgcaaaaaataaaataaaatagaatg
>NODE_851_length_400_cov_4.195000
GTTTGTAATCTGGAAAGCCACAGCAGGTAATGGGAAGTAAACTATCAAAAAAAGCTTTTT
GAACACTTCCACCAATCGAACACAAACACATCCCATTCACAGAAACTATTCCTCTACAGA
CTGGTGTCTGTGATTCACAGGTCAATTCCTCTAGCATCAAACACTGAGCAAACAAGGTGA
AAGTGAATGAGCCTTTCGAAGCAATAACAAAGTGAGAGGGAATACATTTACATGAGAAAA
CAGAGGACCACATTATTCTAACAACTACCTTTGCCAGGCCAATCTATCTACCAAATTAGT
TTATCGTGTAATACCCTTCCAGAAGCTCTTCTGGCAGAAACAAGATATTATTCTCTTGGA
ATGGCCCATAGAAAGAGGGAAAAGCCAGTCAGATTCATATTTCATCTCTGCCATGGAAAC
CTCATCAGTGTAATAACCCTCCATCTCATGGGTGTTATTCAACCATCTGCTACTATATTA
CTTATCTTTATTTTGCAACTAATTAACAGCATAATCTTCTAAattcagcaagttaattat
catt
>NODE_852_length_477_cov_1.226415
AGTAGGGTGCACCAGTGCTTCTAGTGGAAAAGTCTGTCTGAAGCCCTGTAAAGTCACATT
TTAGGCAAGGTGCAGGGAGGCTGAGGCTGAGTTTGGAATGGGAAACAGTATTACCATAAA
AAATGTAGAGGGGAAAAACACATACTCAATTTTACCTACTAAATTTAAGGCAAGTCAGAA
GCCAAGACCTTGTACAGCAGCTTACTTTTCTTGCAAGGTGGAATTTTTTCAGGAGCATAA
TGCAACCAATCATCTTCACCTATGCCTCTAGGATTTCAACATTTTCTTTCTTTTTTTGTG
CTACGTTCACTGATCTTGAAGTAGTTTGTGCCCCTTTGTCGGAACAAATAATAGAGAAAG
AAAGGAAAGTCTGTTTTTCAAAATTTGGAACAAATCCTAAAAGTTAATTTAGTCTGGAAA
ATTTTTATGTTAGAATAACAAGAACAAGAAGTTCTAAATTATATTTCTGGAGATTTATAG
CAGCAGCATTTTACCAAATGagcacagagtttcttgcagcattttatggtaccttgcttt
aattattaatgtgaaatttaagatttttgtgtttcctctcattgctgttgtatctacaat
tgggtgacatattgaagtaag
>NODE_853_length_300_cov_1.246667
ATACATCCTGGTTAAGTTAACAGGAAATCAAAATGGTGTCATTATTGTGTGTCGTCAGTC
AAGATCTTGTGGTAGGATAAAATTAAGTGATTATGACACTTACACACTGGTCCAGCCGAC
ATGTTGGAAACATGTATCATGCACAGGAAAGAAAGAAACACAGCCAGAAAGAGAGAAACA
AAGAAAGAACAGCAAGAACAAAGACAAAAAACATCAAAATAAACTGGGTGCTATAATGAC
TACAGGCAACAGTACAGTGCACTAAGAACAACAAAATGGAAAAAATCAACTAAGGTCAGt
aaaacactactaaaaggagaactcaggacacagaaactacaggccatgctgtgatgtgga
tcacatatttgacaacagagcaaaaatatatgtttgcttgtttaaaatggatgatgatac
tacacataaccacatcttaataac
>NODE_854_length_303_cov_2.277228
ATTACTGCGATAACATTTCTGCTTGGCTGATTAACTGTTCTCCCTGCGCCTCTGAACGCA
GCAGCATTCCTTCTATATATTCCTAAGCTCCTTATTCCTCCCCAGCCGAGCTGCACTTTC
ACGGGAGCTTTGCCTCACCCATCCGTCTCTCTTCCTTTCTCTCACTTCTTCCATCTTTCT
TCTCCGTTTCTTCTCCGTTTTGTTTCTCGTTTATTCTCCAAGGCAGATAGGCTATTTAGG
CAGCTCTCACTTTTTCTGGCTTTGCTCATTTAATTCCCTTTCTTCTTTCATACTCATTCT
TTTTTTTCTGCTTTTCTCTTGCTTTCTTTTCTCTTTCATCCACTCGGCTTCTTTATACTT
CACTCTCATTCATTCTCCAAGGCAAATCGGATAtttagccagttttctcacttgctctga
gctgtttgccgccgccttctcccaaag
>NODE_855_length_290_cov_1.072414
TTTACCAGACAGTGATACATCCAAAGACTGATTCCTGCCAGGAAACTTTGCTGACAGTGC
TTCAGAGAAGAAATCTGATTGACAGTCAATGTGGGATATGAGACAGCGACATCTTTATTG
TCAGTCACATAACACATTTGCATATAAGTTGTCAGTTGCCCATTGCTGCAATTGTCAATT
TGCACATTGGTAAAACCTCAGTGGTGGTACGTATATTTGTCCTGACCACAGATCACTGGT
TTCGGACTATTTTACATAATAAAGTGAGGTAAGAAACAATAAAATGTCTAAAATGTTGAg
agcagaggactaacaaggataaacaatgggagaaacagaagtatagaaagcaataagaga
ttcaaaaaatttacggttctagacaaaagacaaatggaatggaggaggggtattcagaag
aaaaggagagtgag
>NODE_856_length_294_cov_1.061224
CTGTCTTAGAGGTACTCAGAGCGCTTTACAATGTGTCTCTGATTCACACATTCAGACACC
AGTGGCAACAGAACTGCCTTGCAAGGTGTTCCCCTACCAGTGGCAGCAATTTTGGGCCTT
TCCCAACATGTGAAGAGCGGAGGTCTGGACCACCAACCATGCACTCAGTGGACAGCCTAC
TCTATCACCTTCAACTTGGATGCAATTTATATATAATTTCAGCATAAAGTAGAATGTCTA
CAATGCACCTTCCCGTGGAGCTGGCATGGTGATGGTGCTGTATACATTAGCTATGACATa
tatgttatcattgtagtttaattgtgattttaacaatgcttaggcacattgaaaacaatg
ttgtcagacatatcaaccagatgaaaatgattggtagttatcctggtaacacaacacatt
caccatggcaaatgctaa
>NODE_859_length_360_cov_5.197222
CTACATTTCATTCCATAATGACATCATTACCTCAAGTTAATTATGTGTCTTGCGAGGTGA
CACGTTTGATTAAACACATGAATGCACAAACAAATCAAAAAATTTGCTGTGGAATGGCAC
ACTAAATGGGAGGATTTTTAATGGAGGAATTGTCATTTTGTTAGGTCGCCTCTGTTCCCA
GGTACAACTGTGAAGGACAAATGCATTTAGGAGACACACAGAGAGAGAGAGTTGCCTCTA
CAGTGCAAAATGTAAGGTGAAAAAGAAGCTAGGACGCAAAGGGTTAAGAAGCACAAACAA
TAACATTTCAGTAGCAGATGTCCTTGAGGCAAAACCAAGGACGAGGCAATTGCTAATCTT
GTATTCCCAGCATGATCAAATCACCAGGCAACAGATATAAATAAAAGGACAGGAAATGAG
GAATTCACATTCAACGGTGTCAGCAGCGAAATGAAGATTCATGGTGAAGAGCCCCGGTGA
AGGCGGCAAAAATTAACTGCAAAt
>NODE_860_length_299_cov_1.050167
GTTACCAGAGTGACAAGTTCCACCCCGTCTAATATACACGTATGTTTGGTTGGCTAAAAA
GGAGCAACAATGAAGTTGCACTTATTAGATACAAACAAACAGAAACTGGCTTCCTTTAAA
ATCTAACTGAGAATGCAGTTTAGCTGAATCTGAATGTAATTTTGTGGAGACTTGGTTACA
GTAACAACAGAAAGAGAGAACTTCCTCACATTGCAGACACTCTTTGCTTTACTTCTGTGT
TGTAAAAACCCAACTCCTTCCTTCTGGTTGAGGTAAATTCCAGTACCCATGGTTTCTTCT
ttgaccgcctgcagtgaagttaaaacctggtcagcctgcaggtgaaacacctgactggac
ggaattgatttgtcaaaataacatactcacatatagcacctttaaagttgcagcttgttg
gctgtttttagctgcaagacaac
>NODE_861_length_379_cov_1.303430
CTGTTTTTATGCTCTCAAACAGCGTCTCATGCGCTGAAAAGGCCACCTTGGCCAAACGGT
GTCTCTACTCACTTTCTTGACACAATGTCACTTGAAACAGCTTTTGCCTTCATATTTATC
ATATTTAAACACACTGTGAAGTCAAAACATGTTTGTAAACATTGTCCTCTGAAATCAAAA
CATGTTTGTAAACATTGCCTTCAAAAGTCAAAACATGTTTGTAAACATTGAGTCCTAAGT
CAAAACATGTTTGTAAACATTGCGTCCTAAGTCAAAACATGTTTGTAAACATTGCCTTCA
AAAGTCAAAACATGTTTGTAAACATTGCTTCTGAAGTCAAAATATGTTTATAAACATTGT
CCTTTAAAGTCAAAACATGTTTGTAAACATTGTCGTTGAAACTCTGCAGGAGTGCTGCTC
TAATGCTCTCAAACAGCGTTTCATGCGCTGAAAAGGCCATTTTGGCCAAACGGTGTGTCC
TCTGAGAATCTTGACACAATGTCACTTGAAACAGCTTTTGCct
>NODE_862_length_327_cov_2.455657
ATTGTGTTCTGTGTCTGACCTTTAACAGGGGACAGAGGAGGTTACAGTGTAGATGCCCTT
GAACCTCAGGACCATAATCACACGTGACTGTAACGACAATGACCTTTCCCTCGTTCTCTC
CTTTCGTCCTTACCATCTTTTTCTCCCTCCCTTCCCCCCAGGGTCATACGAGGGTCCAGA
CTCTTGTCAAGGCTGTCACTCTAGACAGCCCTCTCCATCTACCGCCCCCACTGTTGCCAT
GGCAATGGACGGCACTGCGCTCCGAGGACTGTGTGAGGGGGCAGAGGGAGCCAGTGGACG
GATGAACGCTGCAGCATCTTTCCCTAACCTAGGTCAACCTTGCAGAGCTAGTGTAAGTAA
TGGGAGGGGATAAACGCTGGCCATGCTGCTTGAGGACCGAATAAACCGGCAGGATAACGT
CAGTGCAGggattgcacagagcaacagcgggagggagaacaatgatgaaac
>NODE_863_length_332_cov_1.828313
ATTACCAGCGGACTCCTGCGAAGACAGGAAGCAGAGACCACGGACTGACATCTCTGTACA
CTAGCAGGCAGCAGATTACTCCAGTAAATCAGTCATGCTTTTTAAGAAAACACAGGTAAG
AGGATTTAACTCTTTTACAGTGCACAAAGTGTGACCAATTTCCACACACCTCAATGATGG
GATATTTCTTTTGATCCCCAAGACTCGAAATGATTCAGATCTCTGTTCTCTGATCTAATG
TTTCACAAAGGGGAAGAAATGGAGAGGAGAAATGTGAAGAGAGAGGATGCTGATATGAGT
AACAGTGAAGCAAGGTGATAAAACCAAAGGGAGTGAGACGTGCGGTGAGCTGGGGGAGGG
GTGCGAGATGACGTGGGTAAAGCTGCAGAAATGAGAtgagattatttatggtattaagag
agcatgaaatgggatatgacgggggcttgtagttggtgctcttccttaatcctgat
>NODE_864_length_292_cov_1.068493
TTAATGTGATTCCACCACGCAGGGTTAAACTGAAAAAGAATAATGATACAGAAAGCCAGA
CCCTGCAAGTGGACAGGATTAGTTTGTTGGGTTTGCTACGTATGAAAATATGCTTCTGGC
ATATGAAACACCATGTGGACATGTAAATGATGTGAAGGAAAAAAACAAAACAAATGTTGG
GACCTCAAGAGCTGTGGTCAGCTTGGACTGCTGGTGTTCATAGCATTTTGTCAAATCCAG
TATCAGATAAATGAATCAAAGCTGAATCCTGTGGAATATCTTGTCAAATCTCACTAAATT
caactttcatcatttgtaaatgtatgaataactaaagccaaaaactcagttcagttctgt
gatcagctgctgttggacgagaagccaaaaaatccagaattttttggagcagctactaaa
tttgtaaatatgaact
>NODE_865_length_298_cov_1.013423
ACTATAAGCTAGTAGCATTAGCATGTTCTTAGCAGCTGATTTCGCAGATGAGCGCATCGT
GCTTACAAATGAGCCGCTGTTAAGACAAACTCTCACCTGAAGATCACACAGTCGGTGTTA
GTAAGTTCCAAAATGTCACTGTGATATAATTTCTCACAACCTGCTGCCTCAGTATCCGCC
GTAATCCGTATTACAAATGTATCACCAGGAGGAGCTTCTTTCCCGCCCTGGCGGCGAACA
CCAGTTCCGCTGACGCCATCTCGTAGCTTCCAATCAAATGCCACGGCAGCCCCTCACTTC
ctcactcacgactcctcccatccttgtctcctttccttctctcctctcctttcttttccc
ctccgcgtctctcctatcttctgttttcatctccttttctcccggtattctgctttgtta
atggtctagttttatttgtaaa
>NODE_866_length_293_cov_1.068259
ATAACTCTACCAAAATGATATAAAATAATACTTTACATGACTGTAATACATAATAAGGCT
GAGATTTTACAGTATTATTTATAATAGAGCTTAACCTAACTAGTTTTAATATAAAGCCAA
CACACTGCAGCGTTAATAATTATAGAGATTAACCTGAATAATGTTGAGCTTTAAATTGTA
ACCCCACAAAAATAAACATGAAAACCCAACAAATCCGAGCGTCCGATTTGAGCAAGCGTT
GTTTTTATTTAAATTTAAATTTTACGCGGACTTGATTCTTTCAAAAACTGTTGTAAAGCc
gaaaatccgacatttttttgctgtttttaaactttctctgtctgatgaatggtgcaattt
ctgcaatttttacaaattttttacatcacattaacatgcaaattaattattttcttttaa
attaccattaaaattag
>NODE_867_length_325_cov_1.680000
ATGACCGCGAGAAGAATTGCTCCTCATCACCATAGCAGCCTACATGGACACAGTCAGAAA
AAAAAACCCAACACAGACCAATTCTCAATACAATAGAAAGTATGTATCAGAATTGAGCAA
GATTCTTAATTCAAGTGAAAAATAGCAGCACAACAATGTAAGAATGCACAACAAGTAAAG
TCCTTCTTTTAAAATACTACTACAGAAAAGAACACAAATATCATCTGCAAAATGTGCTTA
AAAGTATCAAAGTATATATGATTGTACTGCAGGAAAAGGGCCCATGTGATGAATATATTA
TCATGTACTACATTTTTAGTTTGTCATTGCTGTTGCATCACTACATAAGCAGAACTTTAC
TGGTACTTTACTTTATAAACAGCTGGGTAGTTTAGTCCAGGGGCTTCCAACCTAGAAGGA
AGACACACAAAATGGGTCACAAGATAACTCTAAAGGGATGAGAGATAAt
>NODE_869_length_300_cov_1.040000
CTGCAGCAGTTTAACGTCTACGACGTAGAGTGCTAGAAACAATCATTGGTACCCTGGATG
TGCTTCTGTTTTCTGATCATTCACCAGAGAACACTTGCAGAAGTGCATTCTGGGTGAACT
TTCAAGGCTCATGTCAGCATGTGCGATAGGTGGTTGATCAGAACCAGTTCTAGATAATGA
AAGGATCATTTTAACGACATTAGATACCAGAGTCATCGCATAGACAGGATTCACTCTGCT
GCAAAACAGTTTTCTATTATAGTCATTATTTGACACTCACAGAATGTAAAATGTTAAACt
gtgtttccccaaggagaccaagattacacatcctcactgttgttcacagtccgaggacgg
aaacagaacgagctgacagaaccagaactgaactgtaagacaggagaatctgaaagactc
aaacaagctctgaacgctgcaaaa
>NODE_870_length_311_cov_2.247588
CTTTTCTTGGTGCTTTCCGCGTCTTTGCTGTCAGTCGAAGCGGGCAGGAGCAGGACCAGC
AACCAGAACAGCTTCCGACGGGCAGCTAACGGCATCTATCAGACCCTAAGCAGCGTCTTT
GGGGAGGACAACATCAGAGGGTTGTACAAGGTGAGTGAGCCGCATGTAATTGACAGACAG
CGGCTGGCTTTGTTTGAGCAGCTTGTAAGTAGCTGGAAGCATAAAGAGGGGAAGGGAGGG
AAAAGAGGGTTTGTGGTTTGAGCATGGCGAACAGGAAAGAAGCGCGCCCGGGCCTGGCCA
ACAGTTCCACGGATGCCATTTTGAAAAATTAGCCTTTATCCCATGATTTCTGTCTGGGCT
GAAAGCCAGCCGACGTAGCACTGATGCTACTACAGAAATGTGGTTTGTGTGCTTGCCGTG
TTATCTCAGCTTTATGCTGTGTAACAAAACGTTAt
>NODE_871_length_294_cov_1.608844
ATTACAGCCTTTGACAGCAGAGAACCTGTCATTCACAACAATATTACTTTATTAAAAAGG
ATCACTGCAGCTGAATATGTACAATAGATACAGAAGTGATGAAGTAAGAGTGTCATGATG
GTCAGACGCTGTGCTCTGTTAATTGTGAAACTGATTGATTAAACAGTTTGGCTCTTTGGC
TCCTGCAGTTATAGCTGCTGTTCTTCTCAGTTTTTCGGAATCTTTCACTGTTCTGTTAAT
TTAATTGCCCACAAAGGCCAATATCTTCTATCAATCTACCCTTGAATTTCCCCAAGGGGA
Ttaataaagtatccatctatccatctatctatctatctatctatctatctatctatctat
ctatctatctatctatctatctaattgcctacagttttacagacactgccacagggtaat
ctgtggctgcctcctaac
>NODE_872_length_294_cov_1.962585
TTGACTTCTCAAGTGCTTTTGATGCCATACGGCCCACGTTTCTGAGGGACAAACGGGAGC
AAACTTAGATCATAGACTGTCTCACCAACTACCCCAAGTATGTGAAGTTAAAAGACTTTC
AATTCGACATGGTTGTCTGTAGTGCAGGTGCGTTGTAGGGAACAGCCTGACCTCTTTCTC
TTCACCCTCTATATGGCAGACTTCATGTTCACCTGAGCCAACTCTCACTTGCAGAAATTC
TCTGAATGCTCTGCACTTCTCGGCCTCATCACATGTCCCATGTCCCACCCTCTAAAGGAG
ACTTTGACAGCACTGGCCGGCTCCTTCAGTGACACACTGCTTCACCTGCATGTGTGCACA
CACCTCAGTGAtatcacagatccttccttcttgctgctgtcatactacaaccagcactgt
tcccaataaaccgctaaa
>NODE_873_length_300_cov_1.536667
ATTTTCTCACCTTTTTACCTCTGCCTTTTTAACTGCTTTTAACCCCTGTCTTACCACAGA
GGAGCAGGTCTCCCTCTTTTCTGAAATCTGCCGGTCTGCTCTTGACTCAGTTGCGCCAGT
CAAATGTAAGAGGCTAGCTTCCGCACCACAACCTTGGCTGAACGAAACAACTCAGCAGCT
AAAGAGGGACTGCAGAAGGCTTGAAAGGAAGTGGAAAAAAAGTGGCCTGCTTGTGTTTTA
TGATAGCTGGAAAGACACAATGAACTCATACCAAACGGCAGTTAAAGACGCGAGAACATC
CTTCTTCTCCAAAATAATCACAACTAATCACTCCAATCCCAGAATTCTGTTCAAGGTCAT
AGATTCCCTCATctcccccccctcctgccagatcaacgatgcctctccagaaatgtgtga
gcagtttttatccttttttataaa
>NODE_876_length_320_cov_1.368750
TTATGCAGCACACACAGACGTACCCGTTTTCTAATCTCCCTCCTGATTCATGTCATCTGA
TCTTAATTGGATAGTTTCAGTGACAGAGTTATTTAACAACTGAGCGCTGAAGGTGAAGAT
TAGAGAAGAGGTACGATATGAGATGAGAAGAGGCCAAATGAGGGAAGAAGAGATTCGGTG
TGGTGTTGCCATGAGGTGATATTAAATGATATGAAATAAGATGAAGTGATATGAGATAAT
GTGAGAAAAGGAGATGAAGTAAGGCCTGGAGAAACTGCTGAAAGATGAAGTGAAGTGAGA
TCTAATAAAATGACACGAGGTTTCCAATGAAAGGTCATTCAAGGTGAGGTGAGTTCCAAA
TCTGCTTGTTACACCCTTCAAATCTGTCACTAAACCTTTTTAACTGCTGTGTGAAGATCA
TTACTGTATTTAAGAATCCAACCTCTTCTACTCACGTTGATTAa
>NODE_878_length_317_cov_1.788643
CTTTTTCCAGTTGACTTGGCAGGATGCCATCCATTAACATTGTACTGCACGTGCACTGAA
TTCCAACCACTATATCAAACAGAGCAAGCGGGCCTTTGATGCCCACGTGAGATAAGTTTG
ACTTCAGTAGAAATAATCGATTACAGCTGGCAACGACATGAAATCATTTACCTGACACTC
CACCGGCCACATAGGCTGCCATCATGAGGCCTACAGAGAAGCCGATGTGGACGGTGAGAG
GTTCACCCAGAGTGTTTCGACTGAGGACGGTCTGAGCGACTGAGCCGCAGCCAAACAACT
AAGAAACAGAGAAAGAGAGAAAACACCAGGATTTTAGATGCATCTCTAAAAAACCTGAAA
ATATAACACAGAACCTCAACTGAAATAATCATGTAAGAATCTGTAACCTGAAACAACTTC
TGAAGCACACAGactgtgtgatgaactctacgcagcgacag
>NODE_879_length_321_cov_1.735203
ATGTCTTTTCAAGATGTCCCATCTGTTGCATCATATTGTCAGTTGAACGTGATCTGTCTG
AACTTATACTGTGTTTGCTGTGTGTAAGAACTATCTGTATACTTGTTTATGATGCCACAG
CACAAGCGCTCATTGACAAAGCAGTTTCTGCTATGTTTATTTCTACTGTGTTACATTAAA
TTGTACAGCACATTATATTTCGCTTTCTGATGGAACATCTGTCCTTGTTTCGAGATATGA
ATGTGACTGTTCAGTCACGCTCAATGACGTCTGAGTATCTGAGCCCACTCCTGAGTCACT
TTGCGTCTGAAAAGTTGTGAAAGTGGGAGGAGTTTTCCCCTCTGCAAGGGTGGAGCGGCT
cgccctgttgcgacgcagtgactttagcagcaggggctggagggagcgcctagaggcagc
attggagggctgtacagtacgtttattgatgtgttcaatggtaag
>NODE_880_length_313_cov_1.297125
GTTTCTCCTCCTCCTCCTCCTCTGCTGCTACATGCTTCTCCTCCATCTGTCTGTCTCAAT
GCGACTCTTCTTGTCTTTCTCCCCCTTCCACTCTCTCTCTCTCTCTCTCTCTCCCTCTCT
CTAACTCTCTCTCCCTTCCTTCCCTCCCCTCTCTCCTCCCCTCTCAGGCTCTACAAGCCC
TCTCCTCTCGCTCGGCTGCTCTCTTCAAACTTCTTCTTCTTTCTTTCTTTCTTTTTGTTG
TTGCTTCTCCTAAAACCACAACTTCATTTTTCACGTCTTTGCGACGACGTTGTCTCTCTA
AAGTGTCTCTCCTCCTCTAAAGCTGCACGTACACACATATATATATATATttaaatatgt
acgcaaatatgcctttagacattgcaccagtccgccttttccttcctctagctgcacaaa
cactcgttcttttatttgcatttttacaaactcgaat
>NODE_881_length_307_cov_1.508143
GTGACTATCAGTCCACATTCTATGAAAGGCTACTGTGTTTTGATCTGAGAAAATGAGGAT
GATCAAAAGCGGATACTCCTATCAGCAGGTGTTCTGTTAAACTCTGCAAGGTCAAGTCAT
CTAAAGTTCATAGTTACAATTCTCACACATTCGCATTCAATGCAATGGTAATATAAGTGG
TTATAAGATTAAAATAAGTTGTAGTTGTAACATAATTAAGAATAATTCCCTATTCCCTAT
TCCCTATAATTCCCTAATTCCCAACAGATGCCTAAAATTAATGTTAGCATGATTCACACA
ACATTTTGGATATGAGGCCACCGTTTCTGAAATGCATTTCACATTCTGTTTCAATCCACT
ATCTGTGTGTCACCATTTTCAATATCCACTTCACTATGGGATACAACAGCAACTACTTCC
AAGCAGCAACTTACATGCTGGCAATGGTAAg
>NODE_882_length_397_cov_1.493703
ATATCCTTGTGTACTGTCTATGTGGTGACACCTGTACAATAGCTTTTTCCATTGGACCCA
AATGGTGGGACTCCTGTCCTTTGGTTGTCATCAGTGTTAGGTGGGTTGTGGAGTTTCAGA
CTTGGAACCACTCTTGTAGTTGTGGGAGTTCAATAGCTACTGCTGCTCCTTGTGGTCTAA
GCTATATATCCTGGATGATGATGGAATAACGCTTCTTATAGAACATCTCTTCCCAGCATG
TGTCATAATCCTTACGACTTTGATGTTCATCGTACCGAAGGGTGCAGTGGGATAGTCGTG
TTTCTTAAATCTTTCTTGTGCTTCTGGTGCATCACCTTCTGCATCTGAGTTTCCTGGATC
TGGATCATCAGAAGTTGGGCCCCAACTTAATCACTTTCTCTTCTTTCAATCGACTTGTTT
GATCCTTCGCTACTTTGCTTCTTTTTCCTTCTTCATTTTTTTGTCTTTCTTCTTGCTAtg
caacgtctttctcttctttttcttctctttttccacacagtcttgtatcatcaatatgaa
t
>NODE_883_length_290_cov_1.079310
ATTACCATCAAGTACAGCTGCCGATTTCTATGAGCCATTTTAAATGGGGCCCATTTGGTA
CATGATCTAATGAGCACAGCATAGCACAGATCAGAGAGAGCAAACCATTGATGTGAACAA
GCCAGGAAAGTCACATGGAGCGATTTCAAAGTAGCTATACATTCCAAATCATCAGTGTAA
ACAATACTTTGTGAGTATAAAGTGTATGGTACAGTTGTGTTACTGGCATGATCAGAAAAA
ATGCAAGCTAAAAACCCCTGCTGAGGGACAGTTGATCACACTGGTCAAATGTCAACCAAG
aatcatcaaaaagcagttctgcaatgctttagaagctgctggaacactggcatcagtgtc
caaagtcaagtgtgtttcacatcaccatgggctaagacgctaccattcaagaaggaatct
cttcctctagaaat
>NODE_884_length_301_cov_1.039867
GTTTCAGAGATGAGAATAATAGATAAAGTAGGTAAAGTGAAAGCCAGTGTTAATTTCATG
AAAAAAAATTCTAAAAATATGAATTGATATTTTTCTTTTTTACAACTAAAATAAAACTAA
AACGAGAGAAAATAGGATTATTCAAAGACGAGAACAATGGTGAAATGAATAGAACAGAAA
AAATGAACAGAAAAAATCAAAACAAAAATGTTTTGAAAGAAGTTTAGCTTGATCAGTTTG
ACCTGCTGCACTGCTGTTAATAAGAAAACCTTACAGTTAGTAAAACACTGCGTCATGTTa
tgtgatgtttgtgctttctggaagaaaaagattaattcacaatttaactagactcatttg
taaattataaggagattcacacaggaagcagcaacaaagcagctgagactaaatgaacat
gcaggcagcagcagacgtttataag
>NODE_885_length_297_cov_1.030303
ATGACTGAGCTACAAAAAGTGCTTTAACATTCATAGCTCGATATCTAAAATACACCTAAA
AAGGGCATAGATGGGCCCTGGATCATCAGGAGATGCATGATGTAAAACATTGTGTCATCA
GCGTAACTATGGAAACTGATCCCATTCCTCCTGATGACAAAGTGGCAGCACATTAAGAAT
AAAATGTGTAGGACATAAAACCGAACCTCGAGGAACACCATAATTTATTTTAAAACTTTC
AGATGGATGTTCATCAGTGCTTTCCAGAAATTCTCAATCAGTAAAATATGATTTGAACAG
cgcctgaaaggccaatcaaaactgtgaaagaggggttctcatttccatattggacctcag
tccaaaactgagttttcaaaacttgtttaactttcacaaatttgtttaaatgattaaaaa
caagtttctctaaaatgttac
>NODE_886_length_293_cov_1.061433
CTATGGACATGCTCAAGGTAACGGCTCAGCTGACTTTTTATTCATTCATTTCATTCACTG
AGGATGAGTCTTCAGCTGTCTTCATTATTTCAATCAATGTATCCACACATATTGTAGAGT
CAAACTGAAGTAGTTTGTCAGTACATGTTCGTGTTGGGTTGTAGATTCTTGCAGATGATG
AAAAATGCATGTTTTGATGATGACAATTCAAACCGTGATAATATTGTGTTTTTTATTTCC
TTGTGCGTGCAAACTTGGCTAATAAAGTTGATTCTGGTTCTAACTGTGTCTGACAACAGT
ttccatcagggctgttctaagaccacaaccacactggtctcagatgttcagtggtgaaag
tatcactctgacatgtgaggtccatggaggtgaaaccactgagtgggtgtatgagtggag
aagacctggatcaaaag
>NODE_887_length_308_cov_1.292208
GAATAATAAATGTAAAGATGTAAACCTGCAGTGAGTGGAGAGAAGCGGAGGAAGGAAAGG
AGGAGCACGTTTAGAAAAGAGAGAGGAGAGAAAGGAATAAAGGAGGGAAGGTGAGGAACA
AAAGGAAGGAAAGGAGGTTAAAATGAGGAGGAAAGAAAGAGAGGAAATAAGGAAGAAAGG
TGACAAGAAAACGAGGAAAGAAGGAAAGCAAGAGAAAAGTTTAAGAAAATAAGAGGAAGA
GAGGAAAGAAGGAAAAAGTCTAAGGAATGAAAGAAGGAAAGGAAGGAAGGAATGAGAAAG
AAGAGAAGGAAAGAAAAGGAGAGAATGAAAAAGAAGAAAATGAAATGTGAGAAGACAAGA
AGAGAGGAAACAAGATAAAGGTCAAGGGAAGGAGCCAAGAAGAAATGTGAGGTAGGGAGG
GAGGAAAgtaaggtgaaacggaagaaaggaac
>NODE_890_length_302_cov_1.036424
ATGACTTGTTGATGTGAGAGGTCAGAGGAGAATGGGAGATGATAGAAAGAGATGATAGAA
AGGCAACAGTAACTCAAAGAACCACTCGTTACAACCAAGGAACGCAGAATAACATCTCTG
AATGCACAACACATTGAACCTTGAAGAAGATGGGCTACAGCAGCACAAGACCACATCGAG
TGCCCCTTCTGTCAGCTAAGGTTAAGCTTACAAGAAACTGAAGCTACATTTTGCACAGGC
TCACCAAAATTGAACAATAGAAGATCTGAAAACCGTTCCCCGGTCTGATGAGTCTCAACt
tcagctgcgacattcagatggtagggtcagaatttggcttaaaccacatgaaagcatgga
ttcatcctgccttgtatcaacggttcaggctagtggtggtgtaatgatgtgggggatgtt
ttcttgccagattttgagccccttag
>NODE_891_length_292_cov_1.071918
TTGATACCCTGCCCTTTCCTAATGTCTTGCAAGCGATTCATACTGTACTTTTTTTCAGTT
GTTTACAGTTGATAAAAGTATTAGGGTTTTTGTATCACTCCCCTTACTTCGTATGTGATG
GGAAATGATGGGAAAATTTGGGGGGAGGAGAATGGTAGAGTTAAGGTGTAAAATGACACA
TACAAGGTTGAACTGAGAGAAGAAAAGGACAGTAAGCAGGAAGGTCACATGCTTTACCTC
AGTATAACCTGCATACTCCCAAAGAGCCTTTAACACAATACTATTTTGACCTGATGGCTA
AATATCTCTCACCTCTTCAACCTCTCTTTTGACCTCCTTTTTTTCTGTCTCTTTTTCTAA
CTCTCCCCTCTTTCTCCCTCTCTCTGACCTGACCTCCCACCCTCTCTCTCCATGGCATCC
TTAACCTCTTCATTat
>NODE_892_length_435_cov_3.839081
GTGACCTTACCTAAGGTTTGGGTCTTTATGGCTCTGTTTTATGTTCCTGTTTCCATATAG
TGCATTTTAAATGATTTGTTTTTATTTATAGTAGGAGTGCATCCACGGTAAGGACAGCAG
CCCCTGCCTCCCTCCCTCCTTCCTCAAAGATACAGCAGAAGTGACTGGCTTGTCGGGCTT
GAAGAATTGTTTAATTTCAGGGCCCCGGCGTTTCCTGAGGTGAGGTCCGCATTGGCTGCT
AATAGAGATCTAATTGATGGGCCGAGTCCCGTTTCCGTGCTCTCTCTCCCTTTATTGCGC
CCCGGCGTCTGCTGTAAAATAGGTCTGTAATCAGATTCCGCCTATTCCTCCTGGAGCAGG
ATGAGCGCTCAGGGCTGCCGAGAGAAAGAGATGGGGCAAAAGAAAAAGAAAAAAGAAAGA
AGAGAGAAAGAGAGGAGGGGGGGGAAAATCGTTATTAAAAAAGTTAAGCCTTGAGTAAAA
ATTCAACGCACTGTTGAGGCTTGATGAAAAAGAAAGAAAGTCAGCTTTAACATACAAACC
AGCCTCATTCTGGGTTTCTTTACATATCCCTGTAGGAAc
>NODE_893_length_308_cov_1.019480
TAAACCAGACAATAACCAAAATAAAAAAATCATCAAATTAGATATCGAAAATAAACAAGT
GAAATAAAATAAAATAAAATAAGCTAGATAAATAATTAAAATATATGAAATAAAATTTTT
ATTATTAAAATAGAGATGGAGGTAATAAAAAAATAAATGAAATGAAATAAAATAAGATAG
AAAAATGAATAAAAATTGAGAAAATAAATAATTATTATTAAAAAATAGAAAATAAATGAA
ATAAAAATAGACAAACCAGCCACATAAATGAATAAATAGAATATACATAAAATAAAATAA
aaaatctattatcaaaaatagagatgaatagagatggaaaatgaataaagtaaaataaca
tcaaataagctggatgaataaccaaagtacaataaatgaaaaacagcatctctaattaaa
tagagatagaacataaataaatgaaataaaat
>NODE_894_length_293_cov_1.071672
ATTATGCCTCTCAGATGCGAGTGTACAAAGACATTGGAGAGGAGATGTTGCTTCATGCCT
TCGAAGGCTACAACGTCTGCATCTTTGCTTACGGTCAGACAGGCGCTGGGAAGTCCTACA
CCATGATGGGGAAACAGGAAGTCAAGGATCAACAAGGAATTATCCCTCTGGTACAAACAA
ACAGTTTCAGGATTACTTGACCTGGGCAGATAATGAATTAAAGAAAAAAAATATTCTTAA
TTTTTATAGAACAGTTCTAAAAATAAATTTTTTTTCCCCTTTCAGCTTTGTGAAGATCTT
ttcactaagatcaatgataatacagacaacagcatgtcttactccgtagaggtaagtgtg
ggtgtcctctgtcatctgcccgttctgtttgtactttagatacagacttgtcacctgctg
tacatgttgaagctaat
>NODE_895_length_328_cov_1.701220
CTTTCCTTTGCTTGGCCCTGTGAAGTCATCCTGCTCTCTTATTTACCTCCATTAAATCTC
TGCACTCATCTCTTACTCCCCCCTCCAGCCCTTGTTTAGATGGCCAAAGCCACATAAAGA
AAGATTAACATGTTTTTATAGCATTGGACATTAAACAGTGTCTTTCCATAAATTAGCATT
GCTTAATGAATATTCATTACAGAGACAATAGGTCGGAGAGGTGAGTGCTGTTGGAAGAAA
ATGAGCTATACAAGTCTTTTTTAATAGTAAAACTTTTCTCCCCCCTCTCCTTTCTTTGCC
ACTCATCAGACGAGGAAGGAGACCCCCTTTGGCAGAGTTTTGTGGGCGACTCAGTGACAG
AGGGATTTATTGGCGCTCTTAAAAGAAAGAGACGGCCTTGTTTGAGGGACAACCCCCGTC
CAGCTCTGTCCAACCCAGagtccactgctgctttataagctagcaggctaat
>NODE_896_length_290_cov_2.106897
TTCAGTTCATAATTGTACACAGTAGGTTTTAAATGTGTCTAACACCACAGATTTTGAGCA
GTTGCAGGAACATTAAAGCTTCGAAGGACCATTACAGCTATGAAGGGCGGAAGTAAGATA
AACTCTGTTGATGTCCAGAGAGGAAATTGTGTTTACTTTGTGAAAATCCCGTACAGTTGT
TAGCGTTTTCTAATATAGGCACAATGAAGTGAAATCTGGCTGGACTCACTGAGAACCTAC
ACAAACAAAGCTGCTGAAATATAAGCCATCGCCTCCTCTTCTCCCTCCCTCATCTATTCA
TCCATCCCTCTCTGTGTCCCTTTATCCCCTGACTCTACCCCTCCCTCCTTCCTCTCATCC
CCCTCTCCCGTGATCAGGCTAACAATATGGATCACACAGACGGAGTTATTTATAGATCAG
GATTCCCAAGGGAg
>NODE_897_length_290_cov_1.517241
CTAACTAGTTCTAAACTGAACACACTGTTTGACTCCGCGCCGTGTCTGCTCATCTGATGC
TGCAGGTGCTGCGACAGTGCTGAGATGGAGTCGCGTCAACGCTACTGAACAAACTATGGG
GTAACACGGTTTTAAATTACCCCAAGCATCTACTTCTGCATTATGTTCTGTAAGAAGTCT
TCATTTGGGTCCATATCTCCTCCTGTAGGTAACCTGTATCTGTGACAGACCAGTATCTAT
GTCAATACCATTCATCAGTCAGGAGCTACATCAAGTCCTGCAGACCTGAAGACACGTTCC
ttaacagtaataaacaaatcctttcagttgaacggaactcaaagataaagccctgattac
actctgaccaaccttgtctcctaaatgaaccactttactgctatgtatgtatgaatgctg
cagaggaaacaaat
>NODE_898_length_145_cov_1.317241
GGGGGGTAGACACAAGTTTCATGTCTCTAGCACTAACCGTTTTCCCAAACCCAGGCCGAA
ACCCTAACCCTAACCCTAACCCTAACCCTAACCCTAATTCCAGACCTTACGGCTAGGGTT
GGCCCATACTACGGGACCCAAAAACGTGTCACTACAAACCTATACCAATCAACTCAGAGC
GGTCTGAAACGCGCTCTCAAGCGCCTTCTGCGGGAACTTATCTTGGATTCAACGCTTCCA
CACTGGCTGCGATATGCACGTCCCATTGTCAgtgaatgggagaacgttt
>NODE_899_length_314_cov_1.429936
ATTTCCATTCCACATTACTGTTAATGATTTAAAATCAGCTTAATGATGTGAGTGTGCTTT
TGTTAGGCCTAGGCCCAAAACATCTTGTTAGGTTTAAGCAGTCATTATGGTTTGGGTTAC
ACTCACGCTAGAATGTAGTTGTGATATGGGTTAAAGCGAGCATGTAGTTAAGGTTATGGG
ACCTCTGTTGTCATCTTTGTTGTTATAACAACACACACATGATCAAAAAATAGAATGGCT
GTAGTCATGTTTTTAAGAATATAAAATAATGTTGACTGTTGGTTGGAAATAGTGAAAGAA
ACAAGCCTTTTATGTTCAACTAAATTTTTTGTCAACCCATTCATCGGCCCCCACCTCCTC
CCTTACCCTACTACCACCTTTGCTCCATTCATATTCACTACAACACCTACAAAAGcttca
tcacttcaacataaatccaatgttatgctttgggtcat
>NODE_900_length_303_cov_1.019802
ATAACTTAACAAAATAGCATAACATAACATAACACAACATTGCAAAGCATAACATAGAAC
CGTTTTAATCCCGAAGGAAATTCTCCTGTCAGATATTGCTCAGAAAACTTCATAACATGA
AAAAAATACAGGGAAAAGTAGTAAGACATAAATAAATAAAAACAAATACAAATAAGTAAA
CTAAAGTAACACTAGAGTAGGAAAGGAAGATGTGATACCGGCACTGACGCTGAAATAGTG
AAGTATTACTGCACATGAAAGTGCAAAATTACACACGCTAACTAACGTGTACAAGCtatt
aacaatactgccaatgatgctgacattattgttcattcttaagtggcctgcagaaaaagg
gggagttaaacagttttggactctgtgttgccgaagtagctttcggatttgttttgtttg
ttctgcagtgagtcccatgatgcttat
>NODE_901_length_301_cov_1.043189
ATGAGTTCAGATTCATTGAGGACTGCAATGAAAGTAACAGGCTGGAGAATGCAGGAAACA
GATGAATAGAGATTTAAAATTAAAATATATAAAGCAGAAAAAGAACACTGGATACCAAAA
AGTGTACTATTATACTTGCACCAGTATTTCTTGTGATATTGACTTTTAGAAAAGTAGAGC
TGTTGCTTATTTGATTACCAATTACAGTCAAACAGAGAGAGATTATGTACTTTAGTAAAA
AGCCTTAATAAAATCTAGATATTTTTGTGATATAGAGTTTATGATGTGCATGATTTATTT
actatttaaagatgctcagtacatttgacgataacatttctctcctgagcaccttaaatt
caaagaagacatagagaaagctccctttgcttcttaccgagttcagatttttttttacat
tttttatgttgttggcactcataat
>NODE_903_length_297_cov_1.053872
CTAACCTCATTCTAAGATAAGATCAACTTTATTGAGAACTTTATTGGGGAAATTCACATA
TTGCAGCAGCTAGGTACAAATAAAACAGAGTAGGAAACAAGACAGTAAATAAGGACAGTT
GAATAAAGATAAAGACGTAATAAGGACAGTTGAATAAGGATAAAGACATAATAAGGACAG
TTGAATAAAGATAAAGACATAATGAGGACAGTTGAATAAAGATAAAGACATAATGAGGAC
TAAGCACATTTTTCACATACATATCAGATGATGGATAATGTACCTAATTCTACTCTTTTg
ttttggataggaggcgtaacaggtgcctgaattacaaatgagaagtatgttaaagtcaaa
tccatttacatcacaggaagagatgtgtgctgcttagtatcgtcctaatattttactgtt
ttggatccagtgattaaaaac
>NODE_904_length_322_cov_1.835404
ATCACATTTCCTTAAAGGACATATTGCAAGTAACATCACTATCTAGCTTTAAAATACAAG
CTCACTACAGAACCATTTGCACTTCAACACATCTTACCTCCCTGTTTCTCTGGGTTTCGA
TTTAGATCCTTTGTCCTAGAGAGTGTCGACGCCTTCTGAATGAACATCTCATCCTTCATG
CCCCTGACATCTTAGCAGCTACCTGTCACCTGATTGGCCAGTGCTGCTAAATGGGTCTGC
ATCTAAGCAAGGCGCCTTAGCCCCCTAATCTTGGTGATAAAAACATCTCACGGTAATATC
ACTGGCTAATTCTTGTCTTCCCTGTAATAaccctctgtatactcgttaaagtaacacact
gttggacttttcaacaaacctatcagacagctaacagatcttggaatctgaacacatgcc
aatctgtaaaatttgaacattggaaaaagttgagttgggcttggga
>NODE_905_length_332_cov_1.096386
GTTAGAAATCTAGGGGTAATAATGGACTCAGACCTGAACTTTAACAGCCACATTAAATCC
ATAACATCAGCAGCTTTTTACCATCTAAAAAATATTGCTAAAATCAAAAGCATAGTGTCT
AACCAGACTTAGAGAGATTAATCCATGCATTTGTCTCCAGCAGGTTGGACTACTGTAACG
GCCTGCTAACTGGCCTCTCTAAAAGAGCTGTAAGACAGCTACAGTATATCCAGAATGCTG
CTGCTCGAGTCCTGACAAGAACCAGGAAGTATGACCACATTAGTGCAGTGCTCAGGTCTC
TGCACTGGCTTCCTATCGCTCAGAGAATAGACTTTAAAATAGCTCTGCTTGTGTACAAGT
CTCTTTATGGTCTAGcgccaaagtacatctctgagatgttagagccatatgaaccatctc
gggctctgagaacctcagggagtggtctcctgttggtgcccagagtcaggactaaa
>NODE_906_length_320_cov_1.231250
CTAACTAGACCCATGTCACACACATAACCAATTGTGTCGCTAAGACAACAGGTATCTCCA
CCATCACTGTAAGGCCATAAGATGCATTTTAAATACTACAGCACAGGACATCACACACTT
AGTCGACAGCCACTAAGCTACACTGTCCTCTGGAGGCAGCTAGAGAACTCATTTTTCATT
GCAATATAAGGTCTAACCAGTCTAAACCTCTTTGGAAACAGCACAATCATGGCTAGAAAA
AAAACAGTGCACTCAAAAATGCCCTCTCTGCAGTGTGCTACAGTGATAATGCCATAAATC
ACAAAAAAGAAGATGAAAGTTGAATTTCTTGGATTATTTATTTTACAAAaactggaaaaa
aaacaatatcagcatttcttggccacaaggtcccagaggtgtaaaagctctcgctttgac
aaaaacctggtagcagccccaaacagagtgagcagctaaggaaa
>NODE_909_length_359_cov_4.175488
TTTCCTTTTGTGAATAAATTTTGATTCACTGCGACCTTATAATCCTCTCTCTTCCCTATT
TGTCCCTCTATTTCAATCCCCAGTTGGGTGGGTTACCAGTTCCCTGGCTACCGTGGCAGC
CAGTTCCTGCTGGAGAAGGGCGAGTTCAGGCATTTCAACGAGTTTGGCGCCCGCTGCCCC
CAGATGCAGTCCATCAGGCGCATCCGTGACATGCAGTGGCACCCACATGGCTGCTACACC
ATGAGCTCCAAGTGAAACCCGGTGAGGGCGAGGAAGAGAGGGACTGGAGGAGAGGCGGAG
GCCGAAGGTGGGCAAAGAGACGGAGGAGGGAAGGCGAAGAAGGAGAGGAAGAGGGTTTAA
TATCCCCTCCTCTGTCCCCAAACCTCTTTGTGGCTTGAGCGCATGCTGGAGGAAGTACAG
AAGGTTAtttatagaccagtgaccaatgagaagttatgcaaagtttgaggaggataataa
cctccgagaccacacctgataat
>NODE_910_length_347_cov_1.190202
TTTGTGATTTATTCATGTGTATTCATAAATAAACCCTGTCAAGGAGGCTGGTGTGTTTGT
GTATGTGTTATATAGCAGCATATTTCACCAGCTAGTGAGCAGATTTCACTGAAGTTTGGC
CAAAAGAATTGGCACAAGGAAGAGGTGTTAAGTTTCGCATCCAAGAAATCTTTGATGGAT
TTCATTGCGGGAAATGACACTCCCTTTTTTTCTCATTGACTTCTGTACTCACTCGAAAGG
AAACAATCTGGAAAATGTATTCCCTGTTTTTCTGGCAGTGTTTATTTGATGAAGATGTGG
AAATTACAGATTTTCTGCCAATGACATTGAAAGTGACCCGTCTTTTCCACCTAAGCAGTA
CACAAAGTCCCTATGGATATATCGACTGACTGCTTTTGTCTTTTTGTCTTGCAGGAGATG
CTGAattatgacccaaacaaaaggttgtctgccaaaaacgcccttgtacatcgattcttc
cgcgacgtcac
>NODE_911_length_301_cov_1.036545
CTTACTCCCCTATAGTTCACTGAGCATCAGATTGGTATGTTGCAAGAAGACATGGATAGA
ACAATGGTGCATCTATTTTGATATAATTGCCATTGTTTACAACATTTTTGTAAACAATGT
ACAGCATTGTCATCCTTGGTATTTCTGTTATGATTTATTTTTCTGAGTTTCCTATGAGAC
AGTGTGGAATTGTAGCATGTTATTTGGCATACCAACACAGTAAATAACAGTGTATGCGAG
AATGCCAATGGAAATGTAAACAAATCTCCCTCAGTCTTTAGAAAGGGTATGGCCAAGTAC
agaagttgccaaaatcttgctaaaaaaattacatattttttttgcaagtcttgctgcaaa
ctagagagcattgcagatgccaaaaactgacctgttttctttttatcttgacaatcggat
gctttgggcctctgtggtttccaag
>NODE_915_length_313_cov_1.920128
ATAACCTGGTTAGACGTGCTGCGGGTTGATGAGACGTACAGTGCGTTGCGAGCGTGGCAC
AAAAGGAGCACGGCGGCTTTCTAAAGCGGGAGGAAGTGGAAGGAACCGGGAGAGGGGGGA
ATTAAATCGTAATATGTGCTGAGTGCAACAAACAGAAAAGGCCGGGAGGGAGGGGTCACC
TCGGGAAAAAGATGGGACTCACAGCTGTTGGGGAGCGTCCCCTCCACCCCCGGGCGCGCT
CGCATTAGCGTCCCTGTCGCACAACGTCCAACCACATTGCTTCCCCCGCAGATCACTCAC
GGTAACACACACACACAGACAGACACACACACACTCCAAGTTTACAGCAAAGAAATACAT
ATGAATAAACATGAGGTGGGACAGCAGCCAGTAACTGCACCGTATGTATGTATGGACGGA
CGGACGGAGGGACGGAGGGACggactgacacgcaaac
>NODE_916_length_301_cov_1.036545
TTTATGAGCTGATTTCTGAGCATAGCCAGCAGGGGGAGACACAGCGTCTTCTCTGACTCT
GAAGCTTCTGCTGCTTCATCAGCAGCTTCACTATGAAGTGAAAGTCATATGTATAAAATC
ATGTGACTGCTACACTGATTTGTAAGTACACAACTGAAAATGACACTGTTTCTTTATCAT
AACACACTGAGAAAACAGTCTCCGTGCCTTACACAATTAAATCAGCAACATTTAAACCGT
CTACATGTCCAAATGTAGACAGATAAGCCACTGAAATAAATGAAGCAAGGCTAATTTTAa
tcaacaacaaaaacagaatcaataaaaccagtaaaacgtgcttgtaagtatcactacttg
cagcaggaatattgcacaaaaaccagctatcagagttttgtaacatacgacaacatacag
ctgcaacaatggcctattatcctta
>NODE_917_length_331_cov_1.383686
TAAATCATTAAATTACAAGATAAGAATCTGCTTTGACAGCAGTTCATCGCTTCTAATTAG
TTTTATAGTAGTGTGAGACAGAATTGACAAAAGAACTCGGCTGGAAAGGAAAGGCTAAAA
GAAAGGGACACCAGCAGCTGAGGTGCAGGTATCCTGAATGAGACTAAAGGGAGATGAATA
GAGAGACAAAGACACAGTGGTACAAAGAGAGGAAGAATAATGGAAAGAAAAAAACGCGGC
AGAGGGAGATAGGGCAGCGAGGCGGAGAGGGGTGTGACAGAAAAGAGGAGTGCTAAGTCC
AAGGTATGCTAATGAGAGAAAAGGAGGGAGGCAGCCTGCTCCTTGATCCAGCATGTCCAC
AGCTTAGCAGTACGTACATTCAAAAATAACAGCCCATTAGACCACAGTAGAATGAACCTT
TAATTGTGCTGTTTGTCTttagaagccacagcgaagctattacccccatagggag
>NODE_918_length_303_cov_1.016502
ATAAGCATTTTTATGCAACCAGAAAAGTTGCCCCCTGGGGCTCTTAAAAAAAATACAGGT
TCAAGGCACTTCCACATTGTAACAGAACACAATAATTTGAATTCGATGTGACGCTGAATT
ATGTAATGTAGTGTTATATTTATGTAAACCATGAACTTGATGCCATACCTTAACAAGCAA
CATTCCCTCTGTTTGGTTAGTGAAGACTTTGCTCGTATACTTGCTGCTGGTGAATGCAGG
GCTGTTGTCATTCTCATCCAGAAGAGTTACAATCACATTTGTCGTTCCTACATGGTTGGg
tggtgctgtctccattgcttcaacctttatgatggaaaaagaagaacatcttagggtgta
gtcagatctatttttaagactgctggtcccacaacttgcacctgtgaaaaatgaggtgcc
agcgtgagctacttcccaattggactg
>NODE_919_length_331_cov_1.459214
TAGCTGACTGAATCACATTCTGTCATACAAATGTCCAATACTAAGACCAGGAACAAGAAT
AACTCTTGAACAAGATAGAAATATAGGTCTAAAGGAAAACTCAGACCAGAGCCGTATTTA
TAGCCTGCTGAGTCACCCTCTGATACAGATGACACTGTGAGAAGAAGAAAAATGCTACAA
TTAAGCCCAAATATGTCATGTCAGTTCTCTAAAACCAGCACAATAATCTGCTGAGTCACT
CGATCATACAATAGAATTCCTCTAGAATTTTGAATAACTGGGATCCAACTAACATCAATC
ACTTAAGCATTTGTGATGGCACCACTTAAGTTTGTAAACGAATGAGTTAAAGCCTGAAAA
CTTTAGTTGAACAAGGGGTCTTTGCGATTGGCTAAGACCCCTGCTAatcaagcagcatgt
tccataacgaattttttttataccactggttttcaaaatgaccaataaacatcat
>NODE_921_length_357_cov_1.638655
GTCATTCAGTGTTACAGGGAGGGGCAAGTCACAAAGCACGCCAAGCTGCCAACACCTTTA
GTCTATTAGTGAGAGTACAAAAGGGCCCTGCTGTTTCCCCAAGGCTGCCGCAACGGCACT
TAAAGAGAAAGTCCACCTACTGATCCACTTTTACAGTTAGCTATGATCAGTGATGCCTGT
CAAGTCCCACTGAGATTCAACATCATGTTTTCAAGAAGACCCGGCCAAAACAGCAGCTAC
ATAGAATGTTACAGACACACCAGATAGACCATTCAATCAGAGGAGGACCCCGTTTCACGT
GAAGTTAAAAGAAACATGGCAGTCAACACTGAGAAATGGAGAGATGAGAGGCAAGAAGAA
AAGGGGTGGGAAGTAAGTAACAATAGATAACAATGGATGATTCAGAGATGAGTAAGATGG
TATTGTCGCAGGCCAGTCAAAGCAAACTATACAGAActgctcatacaataattaacttta
gtgctttacataaaatgtaag
>NODE_922_length_356_cov_1.539326
ATTCTACGGGAATTCACAAGGATGAAAACGATTTAATTTCTGCCTTAAAGTGGAGCTTCG
GTACATAGAGTGTCTTACAGTGTGTACTTGGTTTTTTTACTGCAGGTTTGAGAAGCTGGA
TATCACCCCCAAGAGCGCTCAGAAGCTGAAGCCAGTCTTGGAGAAGTGGCTGGCTGAAGC
CGAGCACTGGAACCAGAAAGGCCAGCAGAATCTGATGGAGTTCGTTGGTGGTGAACCTTC
CAAAAAACGCAAGCGGCGCACCAGTTTCACCCCGCAGGCCATAGAAGTCCTCAACTCTTA
CTTTGAGAAGAATGCTCTGCCAACAGGCCAGGAGATTACGGAGATTGCGAGGGAGCTAAA
CTATGACCGGGAGGTTGTGCGAGTATGGTTCTGCAACAGGCGACAGACACTGAAAAACAC
AAGCAAGATCAATGTCTTCCAGGTTTAGCAGTGACCTCATTCTGGGAGAGTTtgccactg
atcttttgtccttttgggaa
>NODE_924_length_293_cov_1.034130
CTTATCAGTTTAATATCTGATACGTCCCCTACCCGGGGACCATATATTAAATTGATTTTT
GGAACAGGGAGATGGAATAGGGGCTTGCTCTGTCCACTCCATGCATTGACCTGGTATTGC
AGTACTTCCAGAAACGGTGCACCCCCTCTATGGATGTTAAAGGTCAATCAAAAAAAAAAA
TCTTTTACTTCTCTTTCTTTTGTTTGGCTTATTTAAGTTGTCTTAAATACACAAATAATC
ATATGTTATCTGTAGATATACAATCAGTGGCTCACCACTAGTGAGGAGAGAAACAGGAag
tggtcatagtgtaagaagaaaaaagtttatgtgtttttctattcttttttgaatgtcaga
tgtggatcacacctttctacaaagctttctttttgtgtattaacacaatgtagagtgtga
gtcccctgcatcatgag
>NODE_927_length_415_cov_1.387952
CTTTGCAGTCGTTCTGACCCCTTTGCCCCCTGCACCACCTCGGTTTTATCCTTCTTTTCC
CTACCTCTACGATCCTCATCTCTCATTTTTCAATTTCACCTTTTTTCCCTACCTTTTCTG
CCTTGGCATCGAAAGTGTTATACAACTGATACACAGATGATGATGCCCTGGATCTGATGT
CTTAACGCAATAATACCTCCACCCTCCAAACCTCCCTCCACCCCACCTCCCCCGATGCTC
TCTGTTGTGAAGGGGGCTCTTTGCGGGAAACTCTAGCATTCAATCGTATCTGCTCACATC
TCAAGTTTCCCAGTGGCACAGCGCACCGATGTGAGGCGGTGCATTCTCATCATCCTAACC
TTCAAATTTGCTTTTCTCCTCCACCACCACCATCACCACCACCTCCTCCGCCACCTCATC
CTCTCTCCCTCCCTCTTTCTGGAACTCTTCCCTCCTCTCTCTTCCCTCTCATGTTTCTCT
TCCTCATATTCGctcacctcgtgctccaccttgccatgatgcagaggaaaatcaggtggg
aaaagtgacaggaagaaat
>NODE_928_length_378_cov_1.589947
TTATCTAACAAGAAAATGTGAAAGTGTTGGTGAGTTTCAGAGGTAACAAAATGTACACTA
GCAGAAAGGTTGCACCTCCACACACAGAAACTCACATTGCTAGAGCTGGGTAGCCTTTCA
GTGCCAGGGGCTGAGGGCCAAAGAGAGAGGAGTAATCCATATTGACTAACTCTGCACTGA
TCTGCCAAATCACATGAGGGATTTTGTCTCATTCAGAACACCAACGTCATTAGTGTAACA
GCTATACATTTATATAACTGATGGTTTGCATTGACACTGTCCACAGGACATCAGTATCCA
CAGTGACACAGGCAGAAATGGATCTAATTCTTCCATACTGCACTCTAAAGTCTCCTACAG
AGAGCAGTCCATATTAAGAAAAAACTCCCATGTGTGTAATCAAAAGCTACTGTGGATAGA
GAGGAATCAATTCTGCAGATAATGGGTCTTTTCTCTATGAATACAGAACACTATGAAAAA
TCATTCTCAGTCAAACTTGTACTGACGCGGTAAGACAGTTAT
>NODE_929_length_293_cov_1.682594
TTTAGCACCATTTAGGCGGACTACCAGATTCCCCTAAGCTTCACGTTTTTTTACAGCAAG
GGGTGAGGTCAGAGCTGAGCAATGAATACATATGAATGAATAAATGATTGAATGAAAGAA
TGAATGAATGAAAGAATGAATATTTTATTTGAGTGTCTTTGCATTTACATGACCTGTCCC
TCATGAGGTTTTTCAAACAGAATAACAACAAACCTTCACTGCATGTTAAGTGCCATCATC
TTGTATCACCATCTTCCACACATAGACATCAACTACAATATGGGTCAAACATAAAGATCC
TATAAATACCACTCCAAGAGGCAGACCCAAGACATAAtacacagatccaatcaagacaaa
tactaccatatctaacagtcaccaaaccatattgaatcaagtttgaaaagtttaactgcc
tttctctactacctgag
>NODE_930_length_301_cov_1.019934
CTGACCACAATCACTGTTTTTCATGAAGGTCCCAACTACAACATCACCTTCAATCTGAAT
ACAAGCTGAGCATGTAAATGAAGTGTGAAATGAAAAAAGAGCTAAATTCCTTGTATGTGT
TCACATACTAGGCCAATAAAGCTTTTTTAAAGAAACTGGACAGGAAACGAGGATAATATT
AATACAACATAAATATCACTTTCAGCTCACAGTGAAGTCGTTTGAACCACTACATTTAAA
AAAATAAAATAAAAAAAAATAGTTCCACGAGGAAAGTAAGAAGATAGACAAGTgtggatt
gcaacagtggttgatatggactgacctatgaatcagcagagtgggtctagaaatggtgaa
caattcagaatatggaccatgaccttcatctcatctaaatgcgtgtctgagctcagaaag
ctctattttttagtttgtgagtaat
>NODE_931_length_294_cov_1.010204
AGTTTGTTACACCTTAGAAAACTGCGCTGTCATCCAACCAGCTAAATTGCAAAGGATCAA
AAACAACCGCACTAAAATCTGCTGAAACAATCGACTGACAGCTTTCACTACGGAACAAAT
GAACCGAACTAACTGTGCAAACACACCTGAGCTGGATGGAACCAAACAGATCGGATCTGA
AGTCAGAGGCTGTGAAGACGTCATGTTGTCACCACTCTGCAGACTGAGTAAAACGGTGAG
TCTCTTCTTCTTCTGATCATTCTGAGGATATTTAAACAATCTGCACTTCCTGTACGCTTt
ggtttacgtgttggttcacacgttgtacatgtaaaggaatgaaagtcacagatttccctg
cagctagagaaggaaaacagaaaaaacagctggtattaaatcacacaaggtgggaggaaa
atgctgaaaatggcaaat
>NODE_932_length_326_cov_3.782209
ATCCTTCACTTTCCTCTGATGGATTAACTTTCTAAAACTGAGGTGTTGTGTCTTGCCTCC
CATTAAACAGTAAACGATAAAAGATTCACATCATGTTTGTCCAGCACGACAACGGCAAAC
GCCATGTCATGAAGCAAACAGAGATGAGATTGACAACCTTTCTTCTGCTTCTCCTTGCTT
TGCTGCTTCACCAGCTCCACCTTCTCCCTCCCCTATGTCCACTCCTTGCCCTTACCAGCT
TACTGGAATACCTTACCGGGATTTGCTGGATCTCTCCTGTATTTGTGATGATCTGCTGCA
TGACCTGCATGGTCTGGCCTTGGGCTTGAGCTGTCTGAGCTTGACCCTGGGCTGCGGCAG
CCTGGACAATCTGCACCTGCTGACCCTCACCCACCTGCATAGCGACAGGCGCACTCTAAT
GTGGAGAAGAAAATAAAGGAAGGGAGAAACAAAGATAGACAgaaagacat
>NODE_933_length_298_cov_1.835570
GTCAGTCAGATAAAGGCTGATATGCAGACAGAGAGAAAAGTAATGCTGAATGAATCAGAC
GGAATGGAAAGAGACAGATCTGAGCTGAAACTGCAAGAAGATCAAGTGAAGAAAGGACTG
GAATCAATGGAGACTCTGAGGGACAAGCTTCAGTGGCTTCATGAAAGGATGAGCAAGGAC
ATAAAACACAAAATGGACAGATTACAACAAAACAGTGAAGCTGCACTACACTTACACACT
GTCTTGGAACAGAAGCTTGCAGCACTTGATGGTCAGAAAAACACCGTGGATTGTTACACT
GAGATGGTACAAAGACAACAGGTCGATGTGATGAGTTTACTGTCTGAAATGACGACCCAG
AGAGACCAGATGGAAAATGAATGGAAGCAAAAGTTTGAGGACGACAAACAACATCTGATG
AAACTGAAGGCAGAGTTGAAAc
>NODE_935_length_311_cov_1.691318
AAATACTGTAGAGAAGACGTTAATGAGCTTTCGAGAGAAAAGAAAAAATTAAAGAAAAGT
GGCAGATCAGGGAAGAGAATGAAGAGACGATGATGAGAGTCATCAGCGGTTACCTTTGGC
CTGGGCTGCCGAGCTGTGGGAGTAGCCCAGTGACAGCAGGGCCATCTCGATGAGCTGATT
GAAGAGCATGTCCTTGCGCACCAGGACAAATTCGGCGTGCTCCTCCTTGCTGTCAAAATC
CATGGGATTCTCGTAGTGCTCAACGACACAGAACACAGGGAGCATGTTGCCTAAGGACAC
GGAGACACAGAGACACAAGTGAAGACTGAGAGGGTTCACATTTCTTCACATGCAAACTCT
GACCTTCAGTATTCCGTTTGCGGAGGGATGAGATTAATATTTAGCCCCGATGAttaagtt
acactgaggttgagtgtcaagggattataagtgaa
>NODE_936_length_328_cov_1.368902
TTTATTTATTTAAAATCTAACTAGTGGAGTTTGAATTAGGCCTGTTTTAATTTGGTCACT
GTCCTGACAGCTCAATTGGTTGGGCTGTGGGTTTTTGAATGAATCTACCTGAATGGAGGT
GCCGTAGGCAGGGTTAGTTTTGATTGTGATGATGCATAGGGCAGTGTCTTACCCAATGAT
CTGGCTCACCACAATAAAAGCAGTTTCCCAGGCCTTTGTGTGAGAAAGGTGGAATGCGGC
TTTGTCCGTGGTGTGAGTGACCTCCTGGTCCACGGCTTTGGCCCCATTTCCTTCTCCTGA
AGGCTCCTCTGCCAAAGTTTCCTCCTTTTGGTGCTCCGCCTGtgtagtgagacacttggg
caaacattagcgattgttgcattctatgttccctttgttctgtgttatcccaatgatgtt
gagctatttcaaccaattcagccatttgttttcccgaccacccaacagtcat
>NODE_937_length_355_cov_1.954930
CAGCAAACATCACGACATTGCATATTCATAAAGGGGTTCATGATTTAAAAAACGGTTACC
TTGGGATCTACAAAACTAAATTACGTTTGCAAACGTAGCTACAAAGCTGCATTATAATAA
TTTCCATGCTGACAAGCAGTGCATAATATGTCTCTTACAGTGATTTTGGCAGGAAGTGAG
ACCCCTGCAGTTTACATACAATATTCTCTCCTGAGCTCTTGTAAAGCAAGTTTACTTTAA
AGCATTTTCTGTCATTGAGTAAACCCCTAAAATCTCATCTCCATGTATCAAAATTGCATA
TTTAGAAGTTTTGTTTATAGTAGAAATACTCCCTTCATTACTTTTACTTCATTACTTCAT
TAATGGCCGTAAATGTcagtctgcactgtagctttctttctctaggtctctgcctcatat
gagcatgttactaaagtaaccagacgggatctttaatttgatccagtgttttaacataaa
cacaagcaagaaatataat
>NODE_938_length_291_cov_1.735395
ATTTCAAATGAGACAAGAAAGCACCAAGTACTTTGATAGTATAATACACATCTCTCTTTT
GTAGTTTCTCAAGGACCTTTTGGAAAAAAACTAGCCGTCACCAAGCAACAGCTGGTGCAA
ATGGAATATCTTGTCTCGTTTGAAAAAGTGACTTCACAGATGATGAAGAAATAAAAGATT
CTGCCTCATCTAAGTAAAAGATGGCTTTGAGTTGCCCGAGGCCCCGACGGCAGCAAAGGT
GCGACGTCGGCTGAATGCATACCTGATTTCCCACTGGGTGATCGGTGATTTTACACATTA
TTCCGTCTCTCATACTCCCACAAAATAAAACACTGCTGCTGCACAACTCCGAGggtcaac
aataaatcattgggtgaagtgtgtacggaggagtagtgggagtttgctaccacagagcta
cattacattggttaa
>NODE_939_length_294_cov_1.421769
ATAATGAATAAAATGATCAGCCTGACAATGTGGCGAAGCCTCCCTCGGTTTCAGGAGAAT
AACCGACCAACTTTATTAATCAACATTTCCTGATTAATTGTTACAAAGTGTCATCCATAA
ATTTCCCTTCATTTTAATAGTACTTTGGCCAACACTAACAATATCCCCCGTGACCACAGA
TTTATTGAGGCCTCTGCCGATTTGAGAGAGGGAAAAAAGAGGAAGGGAGAGAGAGGGACT
CATAGAGGAAGAGGTAAGGAAAACAACATCCCCTTTAACAATGCTTTGAATGCAGGACTG
AGACAGTGGGTAGATCTGCAGCTCCTTAACACTTAGTCTTCAGAATTGGCCTAATGGCAG
TTTGGTGGCTACAGcatggccccatggagctctctccctctgtctctcttcccctctttc
tctcctttccctgataag
>NODE_940_length_337_cov_1.448071
GTTCTCTTGGCTGTGTCTCACAATCCAGAGATGGATAGTATGTTAACCGGTGTTTCTAAA
TTGTCTGCCTCTCTGTGTTAGCCCTGTGATAAACCGCTATGTTCTCCACCTCTGGAATGG
GCTCCAGCTCTCTGTGACCTGCTACAGAATGAAGTGTGGACAGCAAATTGTGGATGGATG
ATATCTTAAAGGTCCTATGTTGTGCCTTTTGGTTGTTATAAAGTTGGCGGTGTAAACTAA
AAGCTGCTAAGATGTGAAAATGTTCACTTCTGACATTCTTCAAGTCCCCCCACAACTGGA
GAGCTTCCCAGTTTTACGGACCAGTGAGAGCTTTACTCAGCTGCTACGTTCCAACTGAGG
AACCAATAGCTGTCAAGCTGAAACTCTATATAATCCTGAACCCTCGCTGCTCACTGCTCA
CTGCTTCCTGGTGAGTCATTTAGAATGAGTTGCTGCCTCTATTGTGTCTATTCATGCTCA
g
>NODE_941_length_379_cov_1.316623
CAATAACAATGACGCAACGTGGTGTTTATCTGACCGCTGATTGGCTCAGAAAGGAGGGCA
CGCACGGTACGCGGACTGAGCTCGTGGCTGTGAGCACGGAGAGCGCGCATGGCCGTTCAC
GTTGTCTGCGCAACGTCAATAAACACGATTGCCAAAGCGCATGTTTGTTACAATGTCACC
ATAGCAGCCTTAAAAGTCCCTTTGACCGTGTCAGATCATTTTAAAGTTTGATTTGACCTT
ATTTAATCTAGCAGTTCTACACACCAGTCTGTAGATGGCAGTCATAGTTCATCTCCTGAG
TGCTTCAGTAGACAAGGTAAAGTACCTAGAAAACGGGGTGTCTCACATTTTAGCCACTTT
CAAGCTGTTTAGTTGCCCATTGTGCAGTTATCGCATTTTCCAACCCAGCCACAGCCGAAC
ATCAGGAGCCTCCACCACCAGGCCTCTCCCCTcaggctgacaggttcctagaatgcgtgc
acgccatccaacaaacaatacctaagacatgcatcaacatgaa
>NODE_942_length_324_cov_1.055556
GTATCTTTTTATGCAAAAGGACCACCAGAGGGTATCGTTTAGCTGCAAACGAGTAGGCTG
TGAAGTGAAAATACTTGAAGACACAGAATATACTGAGGCTGTTCTGATACATTTTTGCAA
GGTTTTATCTTATCTTATCTTATCTATTTTTTGAGGAGATCAATAGGTCTGTCTGCATTT
CAACACTCAAAAACCGATCATAAATCAGTGCATATACACATGAGGACAATTACTTTATGA
TAGATATTTTATTTTAGTTGGAAAAATGATTGCATATACTGCAAATAGAAAGAAAATATA
TACTACATGCAGGAGATGGTTGGTGGTCTGATGAGCAGTGCATTACTCCTTTTGCAGGCA
TCAAaatattgatataatcttgaatcaacctattctgtgtttacccttctgattgttggt
attatagcgttaaaaaaatatgaagacattctaggaaaaagaagacac
>NODE_943_length_316_cov_1.306962
ATTACCAAAAAAATTCTATTCATTAGCTTTAGTGTGGGTGGGACGTGTGTCATATCAGAA
GCAGATGGTACTGACTGACTGATATCTGACAGTTGCATTTCACTATTGCCAAAACAAAAC
ATTAGTCCAAGTGACAAAATGCCCATCAGATGCTGCCTTTAACCAGAGTTCAGACACTAA
CAGTTTTTCCCTTTTTGCCTCTTCCTCCTTCCAGTGACTACGGTTTCAAGCTGAGTGAGG
ACCTATCTTTGCAAGTGTGTGTTCCTGACCCTGAGTTTCTAGGTGACCTCTATGCTCCTC
CAGTTCCTTGCCCTGTCGGTACCAGCTACCGCCGCAGCAAAGGGTAAGCTTCTATTGCCT
GACTTCACAgtgcagaaatgtgcagcctgaggttcttctactgggatttgttagcaaagc
atcgacatatgcagcaataatgctttttacatatggtaag
>NODE_944_length_145_cov_1.027586
CGATCGCACTGAGCCTACTCCCGAGTCTCTACGACATCAGGAAGTGGGAGTAACCTGGGA
ATTTTTGCTGTATCTCAGGACGGGAAGGTCGTAGAGACTCGGGACTGAGACCGGCGTCTT
CGGCATAGCCAAATTAGGTGGGGCTGGTGGCATTTCCAGGTGTCTAGCACGTCTGGTTCC
GGAGATATTGGCCAAAACGTTCTCCCATTCACTGACAATGGgacgtgcataacgcaacca
gtaacatagtgctgaggccgagataagttcccgtaggaggcctttgaga
>NODE_945_length_424_cov_2.698113
GTCTGTTGCGTCCCGGTTCGGTCACAGTGCAGGAGTTCAGTCCAGAGTCTCCGGTTCATC
ACAGTCACTCAGGAAATCCAGGACGGCTGCATGCAGAGAGTCCAGGCAGGAGGTGCAGCA
GCAGCTACGAGGTGTTGAGTAGCGGTCTGGGATACACCCCCTGGTAGTAGGAGGCCTCCA
GAGACTCCATGGTCCTGCCCCCAAGGCCAGATGCCCCGCTGGCATTGTAAGAGGAGTACT
GCAGTGCCTCGTAGGCCTTCAGGTCCAGTTTGTGCTGCTGCTCTGAGGACGACATGAGGT
TGTTGATGGAGAACGGGTGGTTGAAGGAGTAGTGCGGGTCACCTTTGATGTGTAGCTGGG
ACTCGTGGGCCATGGAATGCGGGGGCAGTGACAGCGAGGACAGCAACTGGGAGCCGGACA
CCTTCAGGTCCGACCCCACTCCGCCCCGCAGGTCCAGGCCGGGTGGCGAGGCCGCCTGGC
TGGAGGACGGCAGGGAAGAGTCCAGGAGTCCCGGAGGTTTAATGGAATCCACCGCAGGAG
ACGCTCCACCTCCCCCCTGCTCCTTCCt
>NODE_946_length_291_cov_1.329897
TAACCAGTGTCTCTTCTGAGAATTCTGTGGATAGGTTTCTATACTATTTCGTGAAGCAGA
TGTCTTCCATATCTTGTTTTCCACCATGTAAACAAAAAACCTCTTTTAGTAGCTTTTGGA
AGACACCGTTCACACATTCAGCAATGCCTCTCCAACAATCACAGCACAAAAATCAAAACA
AAGTCATTTTCAAATCAACAATGAATGCACTGTCAGGAGGTGTAGTCCAGCAGTCTCTTA
TTGAGATCTGACACCAAAAACCATGCAAAATAATTATGCAAAAAAAACCTCACACATGAC
AGCAGCTCATCCTGCCAAGCAATGACAAATACAAAACGCTCAGACATGCCCCAATCAGTC
ACAGCAGATAACGTCAGCTGCACTCACCATGGCAGagcatacatttacaattaccgatga
ccattgaaaagacat
>NODE_947_length_304_cov_1.368421
CTCACACAATCATGAGATCTGTCTCGCCAGCTGCCTCTGAAATCAATGAAATGGCTGTTG
CAATAAATCAGCATCAGTAAAAATGCCATTATAAACGGCCCAGGGTTAGCTTAAGAGATA
AACATCACCAGCACATTATCTTGTAATTCTCGAGAGATTGCCTTTCCCATTCAAACAATG
ACAATGTTAATTAAACTAAAGTCATTTGGAGAAAGAAGTCTTTCTCACTCTTCTTCTCTG
TTTGTGTCTTTCTCTCTCTCCGTCTGTTTGAAAAGGAATAAATTAACTTTTAATCCTCTT
GCTACAAAACAAATCAATGGGAAGATTAAATAACTTCTAACCCTTGCTCTTAACAAATTA
TGAAACTATTCTCTGCCAAAGGTAATGTCAAGGTAGTACATGGTAATATAATGCATCACA
ATGAGGACGGGCAAcattttcaaaaaat
>NODE_948_length_322_cov_1.540373
TATGAGACTGAGGGTCACATCATCCAGACCAGACCTGAAGAGTCCCAGGCTAACTGCTTA
TATGGTTTCGCGACTGACCGCAGAGGAGCATGATAATGTAAAGATTTCTGACCAGTCAAA
TGCCTTCGAACAGTGGAAGTCTGTTCATGCCTGTGGCCATTCATTTTTCTAGGAATGCAT
GCCATGATGTCAGTGTGAAACACAGAACAGGGGGACTGTCAAAATCAATTAACAGAGCCC
TGGAGGAAACACACTGAGCCCATGTGCCCACTCCTTGGTGAAAACTCTGCCAGTGAACCA
GTCGGACCAGGGCGTGTCCATGTCAATTGTCCAGCGCTGACACAGAACGTAGGTATTGCT
GGGCATCTCTCTGTCAAAATATGAATTGGTACTACAGCCATCCCTGACCAACTACCTTAA
GTTAAAACATTCTTTATGCTTACAActtcaaacacacttcaataac
>NODE_951_length_303_cov_1.099010
CTGTCTATGTGGAATTAATACAGATGTGGAGAAAGAGCCACTTTTTCACTTAAAAAAATT
GTTCACTCAATAGCTAAGAAGAAATAGAAAAGCAAAACTATGTTTACTTCACACATCTGT
CATTATATACAATGCATTGAGAGTTAGTTTTAGGCAACAAAAGCACTTTAGTTAAGGTCA
GGGAAGCACTGCGGTAAGTGTGAATGAAAACCTTGCATATAAACTGTGAAATAGCTAATG
CTATCACTTGTTCTATTGTACCTCCAAACAAATGTAATGCAAAGTCACCCCAAACCACTT
ctacaaaaataatggcagagaaaaatagagtgtggtttggaagttccaggtgcccttgtt
atttttttaaaaatctgtttttattattaaaattcaatgacaggctcgattttcaagtgc
tgaagtcactgtccttgtactcacaac
>NODE_952_length_297_cov_1.023569
ATTTGAATCTTATTATAGAAGTTAAATTAATACCGGATCTTCTAAAAATACATGAATCGA
GTCATAACAATTCAATGGTCAAATAATTATTAAGTTTTTGTGATGAAGTGCATTGTCCTG
TAGGAGGAGACTGCTATTGCCATTTGGTCTGCGGTAATGTCTAGGTGGTATATGTCAGAG
TAACATCCACATGAATGCCAGGAGCGTAGGATTCCCAGCTAAACATTGCATTTCAGTGAG
ATGATGGTGTTATTTACTTCAGCTGTCACTGGTTTTAATGTTGTGGCTGATCACTGTATa
tcgttgttgattctatttgttgggttacaatggcatcactatgatttagaggtttttcac
tgatttaatttaatctataatgaaggcgaatgtgcctaaaattttatttactgataacag
tgtttgtgtttagattgtgac
>NODE_953_length_368_cov_1.377717
CAGGGTTTAATATGACCATCCCTGGTTCCCACACTCTCCAGCAGCAGATGGCAGAGAGGA
AGAGCCCCAGTAAGCTTCCTATCCAGTGGAATGAAGTGAGCTCTGGGAGTGCTGAAAGGT
CTCCTCAGAGGGAACAAAACCACCATACACAGTGTGAAAGGTGGCCTAGCACAGAACATG
GACCTGTATCTGCACCATTTGGCAGGTTTGGAAACATGGTGGTTCAGCAACAAGCTCCCC
TTGATTTCCAGAACAGTTGTGCCCAGACAAATCAGTCTCAAAGTGCTTGCTGTGTCAACC
TTGGGGTGAAGCTAGAGACATCCCCCAACTCCTGCTTGGAGATGAAAGGCACTGGTCAca
acttgacaagcacctttggaaggcctaacttctcacagatccttgatggacctcttcccc
agagcttcaaacaacaggcctccaatggacctcaaaaacagagccacttccagatgaacc
acaacaacagcacctcttgccaggttggaaac
>NODE_956_length_298_cov_1.654362
GTTATTTAAACATTTTTTTTTAGAGATAACAATGAATACATTGGACCAATTACAATTCAG
TCAGCAGCATTTCTGTGGACAGACACTTAAGATAAGAAGAAGTTAGAGGAAAATGGCTAG
ACTGGTTGAACTGACAGAAAGGCTACAGTAGATAACCGCTCATTATATCAGCAGACAGTT
ATCTCAGAGCATGTCAGGGTCAACAAAACTGGACAGTTAAAGACTGGAAAAATGTTGCCT
GGCCTGATGAATCTTGATTTCTGCTGAGGCTGCAGATGGCCGGGTCAGCATTTGGCATGA
ACAGCATGAATCTGTGAACCCAACCTGCCTTGAGTTGACAGTCCAGGCTGCTGCTGATGG
TGTAACTGTGTGGGGTTTTGTTGCTGATCATGTGCATCCCATTATGGCAAATATTCTGCT
GCTGCTACTTccagcatgataa
>NODE_957_length_304_cov_1.763158
TTGCTCACACCACAGTGCTGCTGTACTTAAGCCACACTTAGGACAACATCGCGGGCTGAA
GCGTTCCGTCTGCGCTTAGCGACTCTGAAAGGCTATCGATCGAATATGACATGGCGCTGT
TAATTAAAGCGTTGTAGTTGGCGCCGCTTGTTGTTTGTTCCGCTTTCGTGTGGAGAAATT
AAGAGGAAACAGCTTTTAAATGACATCGAGGTGTGCATCCATCATGCTCTGGAGGCAGCA
GCCCAGCAGGGAGAAGAAGGGGAGATTGATTTGATTAGCTGCCAGTTTAGCCACACATGC
TTCTAGGACAGGTTTGATTGGAGGATCATGAGTGCGGAAAATGGTTCAACAACCCCGCTG
AAGGGCCCTTAACACATTCAGTCCCAGGACAACAGATCTGTATTGTATTGCTCCCAAATT
GCTGCTTGCAATGGTGTAAATAACTATa
>NODE_959_length_304_cov_1.023026
CACACCAAGGACAAGTAACCCAGGAAAGCAGTCCTAGCACAGCACTAGCTGGACATCTGG
AAGAAGAATTAAAACTGCAACCAATTGACACCAAAGAAAATACCGCGAAAGACATATGTG
AATTGGTACAGCACGATTATGGACACATGCAAGGCGATAATCAAGTTACACAACAGATTT
CGGCATTAAACACACCATTGCTTGCACAACTGAGGACAAAATTGAGATCCAGTGCAAGAA
CAAGCACTATAACAAATACAAAAGCAACGCAAATAATGCTTGCGCAAGAACTAAAGCGCA
agatgaaaaacactaaaagatcacattcagaaaatgtcataaaaatgaacacagaagtgt
gtacaagaccaagtaaccaaagttcacaaaagatggatacaccttcagcaacagctatgt
cattgattgaactacaaagcaagcaaac
>NODE_960_length_379_cov_1.960422
TTTACCAGTTTGTCTGCTAAACTGGAGCCAAAAATACCCAACACTTGCCTGGTGGGTGCA
GATATTTTCAGCTTTTATAGACTGCAGCGTTCCCTGAAAAAAACTCTGCCTTTTCACTCC
CACTTCTTTACTGAGCTGTTCAACAGGCCTCTTTGTCTTCTCAATTTCCTGTTACGTTAC
CTCCTTTCTGTTGCCTTGTCATGTCTCCGTTCCTCCATCTTTTATCTCCTGCACCCACTT
GCTCTCTGTTCTTTGTTCCTTTCCTGCCTCCCTGACATTTCTATACCCTGTTCTTGCTCT
TTGTCTTCTTTCTGCTTTCTTCTCTCTTCTCCTCTCTGTGTGTCTCTTTGCCCTCATTCT
CTCTCTCTGCTGTCCACCTTCATTTTTCGTCTGTTTCTACCCTCTCTCCCCTTTTGCCAT
CTCCCTCTACATCCTTCATTCCACATCTCGTCTCTTCTTCAACCCACAGGAGGAGATGGA
CActcggccgaaggtgtcctctcttcttagtcgtctggccaac
>NODE_961_length_350_cov_1.682857
ATTTCCATTCAAAAGTGGCTGTTTCTGTATGTAACTAAAGAGTGTGCACGATTTAGGTCC
AGCTGTAGGTTTATTTGAAGCTCTTGCACAGATTCTTAAACACTGTGGGGATGAAACCTA
CTTTGAAGAGGTGAGAAACGCGAGACTGACCCAGAAACTGCAGCAAAAAGAAAGAAAGGA
AAGACTGCGTGGACATAGTGTGACGTCTCAGCTGGGTGGTTGTCCTGAGGAGACGTTGGA
CTCTTTTGACATTATGTAGACCCATGTAGTTTAAAGTACATTTTTACTCAGTGATTCTAA
GTTTTAAATAATTGAGGGTTACATAAAAATGCTTTTGATACTGTATCGGAGTTCTCATCT
ACCTGCAAAACCAGCATAAGAAAATCATAATAACTAACctgagccgctctgatttgctga
aagaaaaatttaatgtaacacttcttaaccccaaactgagccatggtctcagtgggccag
taccgttataaaaa
>NODE_963_length_330_cov_1.712121
ATCAGCTTTTGGTGTCAAACTCTGAATTTACACGATTCTGCAAAGCGAACTTTCAACATG
TAAGAGAAGCATTTTGAGTGGAGTTTGACTTTATAGAACACAACAACCTAATGTGTTGCA
GTGCAGCCAGTTGCACATCATGCACAGACTCAATATGAGGATCATTCTGTCGGTTTCACT
GAAATCTTACAGGTAAGTTCTTCATTGTTTCATTCTAACGGGCGTGTTTCAACTCTAAAG
CATCTCCCACTCATTCTTTTTCCACTATTTTATGGCTTAAAATGTTTCAGACTTCCTCCT
TTCTTCTCTGGAACCATTCATCTATCTCCCTTTAACTTCAAACACCTACTAACAGATACC
TTATAAAAGTTCCCTTTCAGAGCAGCATCAAATGCTCCTTTTTTCCCCTTTATGTCTCTC
ACACTTTCCTCCATTTATCTGTCTGTGGCTGACATTGCTTCATACATTTAATCa
>NODE_964_length_299_cov_1.575251
CTTTCTTCTAAATCTATCTCATCTCTCTATGTCTCTGGCCAGTGTCATCTCCAAGCAAAA
CATATCCAATAGCCTGCCTGAGATCGAGTCCTCTCCTCGACAAACAGACAGTAAGTCAGC
CAGACCTCCAGCTGTCAGACAAGAGACGATTTTCTCTTGCTTGACCAGACAGAAAAACAA
AAAAATGGGTCACCACTTCGCCACTGATAGCTGAAACAGTCTGGTAGAGGGCAGACTCAT
TTTCAGCTAATGAGGATCTCATACGAGGACCCTTGAGCTCCTTTTTCACATTTAGAACCA
TGAACTCGATATCCGCAAACAATGGCACATGCAGAAACAGAactgagctttaaaaatact
ctgagaagcacaaaagaaagttcagtctgcaggcagagagacttcctggaggtttctggt
tgccagcgcagatgcgaggtcag
>NODE_965_length_329_cov_1.747720
CTCTGGTAATGACACGTCCCAGATGTGCAGAAAGCCTTCATTCCAGGTGCAGTATGTCAC
CCAGACCGTTAACATTGTAAACAGATATGTGTTACTAATCAACTGTCCTTATTAAAAGTG
ATACAATGTGAGATTAAACCAGCATCCTCACCAGAGCTCCCTCTGGGCCGAACATCTGCA
AGAAGTTGCCGATGAACTCCCTGGATTTCTCCTCCCATTTCTGGATGAGGTCGATGCTCT
TCTCCTCCACCTTCTGGACAAACTCCTTGCTCTTCTCCTCGACATCACGTACCTTCCTCT
TCACCTTGTCCACACGCTCCTGCAGGTGGTATTTCTTCTCCTGACAAGGGGCAGCAAAGA
AAACAGACAATAGATATAAGCTGGTAGGTCTGTAAGTGCTACATActcataatgatcctg
tataatctcacaaacacttaagagggtttttccactgtgtgtgggactattac
>NODE_966_length_310_cov_1.816129
ATTACTGGTTGTTTGCGCTGCACTGGGGACATGACTGAAATGATGTGAGAGGGCTGCAGC
TGGGGAGTTAACACAACAAGAGAGACCAAGACAGACGCAGAGAGAAAGATACAGCACTGG
AAAAAGAAGAGACACAAAGAGGGAAGGTAGAGCTTTTTCGTTTTTTAAAGCAACATACAG
GGTAGAAACTCATAAGGGCACAGAGATGGGGTAAATGTTACAGAGATAGAGGTGAAGACG
GAAAGCAGACAAGAGAAAGTTGAGACCAGGAACAAAGTGACATTGAGATAGAAATAAAAT
ACAAAAAATGGGAGGATAAGATGCAATAAATAAGGGTGAGCTCAAACCTTTGTCCCAGCT
GCAGCCAGGAGCAATCATCGAGAGAGAATAGAGAAAAGAGGCGGTATTGACGTCGTCTTT
CAGTGAGCTGGAGTCTgactgtggttttggtaat
>NODE_967_length_295_cov_1.016949
GTAATGATGTAGTTTTTCAGGTTATTCTACTGTATCCAACACATTCAATGGGCATGAATG
TGCACTTTTATTCTTCTGTGAAAAACCAACCTCCAGAAGGCTGAGCATCACACAACATTC
AGCATCCCACAGAAAAACTGATTCTACACTCTTGTAAAGATTATACCCCAAACTTTAATG
TCTGCGCTCTCAAAGAATAATATAAAGGACAAAGTAAATGTATTTTCTGCAAACTTAAGT
CTATTTCTCTAAATTTACACAAAGCAGCATGATCAACTCTTGTGATCATGTGAAGCCACt
gaggggcatagtttgtggaaaatggacggttaacccaacctgacccattttctgtaaaga
tagagggagtgtaaaccagttgtactaataactaagataatcttttcccctttacacctg
tgctgttttgcgtcattac
>NODE_968_length_299_cov_1.036789
TTTACCACTTTAAGAACTGTGTAACAAGCTTCTTGACCCTGTCAGAGCTAGTGTCTGTAG
CAACATTCCCACACAAGTGCACCAGTAGTGATGCATTTTATGTCAGCCAGCAATGGACGG
TTTGCTAGAAAAGCAAAAACTAGTGCAGCAACAGTAGCACAGTATGAGGGTACTTCAAAA
AGTTCTCTTCCTTACGTCTAAACAAGGAGCATAACTCCCATTGTGGAGCATCACTGTATA
CTATAAGATCCAATATCACTGTCCACAAACACTCAAATGTTTGATGAAATCAAAGGAAAA
aggagaggaaagcttccatctagtgtgctcttgcttcaggacaatacgtccatccacaca
acagaagtgacagaagccgctaaatgatttgaactactacccccatgcaccttgctcacc
cacctgttgtgtttggattgacg
>NODE_969_length_295_cov_1.057627
CTCACGTCTTCAACTCTGGCAGAACAATCATTACTGGCTAATGTACACCAATGCAGGAAT
GTCGCCACATTTACCAGAACTATAACTCCGAAGTACAGACTGATCTACCTGCTGCTGATG
GGCTTAATCGGTATTGGGTGAATTTGTCTGACAAGGGCGTGACTGGAATGGATGTTCATT
TGTATGCAAAGCCCCATACTCGAGTTTAAAAAAAAGGGGAGGGAACCTTGACAAAACCAA
GGGAAAGTTTCATTTTCACTGCGTAGGATTATCACAATCTCTGGAAGCTGTTTTTCATTc
tgaggcagcaaatggattcttctgagggaggaaaatgagtggtgatatctgcagctgtgc
tgactgtctgcagacaaataaaagaggaaaaagaaagcgtggagaagaccttgactgctg
gaaccattcctctaaaaat
>NODE_970_length_331_cov_1.280967
AAAAGAACTGCCCTCCAGACTGCAGCTCATTAACTCAAACCCCTTCCAATCCCTTTTACC
CCTCTTCTCCTCCTCCGCTTCCATTGAAACACTGAATTTTGCTCTTCCTAGCTAATTACC
TGTCCACCATTTCTTGGTCCATTCTGCTCTTATCGTCTTGTATTCTCTCCTCTATCTCGT
TCTTTTTTCCCCCATCCTTTCCTCCTAAATCACTTCCTATTCTTTTCCTTGTCCTTCGTT
AGCCTCTGCTACAGTATCTCCTTTCTCATTTCTGATCTTTGTCACTTTCCCTTCCATCCT
CTCCCCCTTTTCCACCCCTTTTCTCATTCTTGTCTCGGTTTCTACAGACCTACAACTGAT
GATAGCACCATCTAGCTACCAAAACACCTGAGCTTAGACAGTATTGCACAGAAACCTATA
CATGCAAATCAAATTGCTTTACTTTCACAATTATTCATCCGCAACAATCTGTGGa
>NODE_971_length_299_cov_1.043478
ATTTGCTTTCGGAACATTCACATCGTTATCACAAACAAAGGCATCAGCAAAGCCTGCGTA
ATGAGAATTTGTTTAACTCTAAATCATGTAAAGCTATTCTTGTGGAGTCCCAGAAATTAA
AACTGAGCTGAAAACTTGCATATGTCCCTTTTAAGGAAAAAGCTTTTAGGAAACATGCTT
CTTCACTTTTTTACAGAGACGATGAGACGGTTGATAAGACCACCATGGTTGTACAGCAAG
TATGCTGATAGCTGGTCAGCTTAGTTTAGATAAAGTCTAGTAAAACCCACCTGGCTTTGt
tcaatagcgacaacatccacattaatgagacagttgagcttttccccaagtttgaacaag
actcctgcacactgtttaatttgcaagaataccttcatttgtaatggttcagcgttagag
cttcttcaggagtcaagtgtaac
>NODE_973_length_330_cov_1.493939
TCACACTCTATCAGGACTTTAGATTCATCCAAAATATATGTGCATTAATGTTAGTTTTTA
TATTCTATTTATGTTCTATTTTTATTTTGTACTTCATCCCTGAAATGTTTGCTGCTGTAA
TGCTGCAAATCCCCCCACCAATGGGCTGTCTCACCTTATCTCATCCTATCTCATTTTATT
TTATTTTATTTTACTTTATTTCATTTTATTTTATTTTATCGTATCTCATCATGTCTTAAC
TCATCTCATGTTAAACTTTAGCTGCTTAAAAAGTCCTTCATGTGAGCAAATGGAAATCCA
GACACCCCCAGTTAAACGCTCGTTGAACCAAACTCTTTGTTTTGATGCTAACTGACTGGA
CCTGACGCGGATGAAGATGAAGACAGTGCAGCTCAGTGTGTTAGTAGATGTGACGTGCGG
GGTCCGTCTGCAGCCTGTACACTTTCTGTCCTCATCTCTCGGCCCATGAATAAa
>NODE_974_length_298_cov_1.053691
GTTATACAAATATTTCATGCTGACATTTAGGAAAATGACTTTAAATTGTTGGACAAGGCT
TCCGGATACGAGCATATCTGAGGGAATACTGCAGTCATAAAAACATATTCTGGGCCTCAA
TATGTCACTCCTAATGAAGATACATGATGACAAGTACACATCTTAACTCAAGGCATGCCT
GATAGTTTTCACTGGGGATTTCCACCACATGCACTGGTCTTCCTCAGCAGCTGGATTTTG
AACTCTCTGGAGTGTCGCTGACTCCATTTGCGGAGGGAGACCATGTGATGCAGCTGAAAG
tggatcttatgtggacatatgggagtgtagaacagatcacattaacaacattaagactgc
attagttgtcttcttggccacttagtggcatgaagcaactctgtaaacacatcatctaaa
ccaccatctcaccatctaatta
>NODE_975_length_298_cov_1.046980
AAATAACTTAATTAATTAGAGCCTTTGTAATTAATTAATCTCAATTAATCACATTTTATC
AAATAGCAATATTTGACACAATAGGAAAAGTTTTTCATTTCAAATACATTTTGGTTGACG
ACTGAAACAATGACTAGACATATACGTGAACCTAAACAACAAAATGTTTATTTTTCTTCT
ATATTTATCCGTGCATTTTTCATCTGTCTATTACAATAACAGATTAGTGCAAACTCATCT
GATCTATCGTGGGATGGCAACACTGTTTGCAGGTGTTGTGCCACAAAAAGATCGTCCTTc
atgttaaagctgtttagttcagttctataaaactatacagctgctttaatctgaatcaag
cagtcacaacattcaaatacacataattacttttctgtggtcatagcagatgtatgtctt
ttgtgtaacttcacagtgtata
>NODE_976_length_292_cov_1.506849
GTTACAACCTAAACAATACATCCAGCATAATCAATAACAGATTTAGTAAAGAGGTAATCT
CCACTTACCCGGGCCACAGGAAGTGTCATTGTTGTCTCCCTTCTGCCTGTGTGTCCCATT
ACTGCTGCTGTGTGACTCTTCACCTTCATCAAACAGGTCAACGTCGTCTCCTTGTTGAGT
TCTGGTCATTTCCAAGTCATCATCCATATGATCGTCCTCATCCGCAACACCGACTCTCTT
GGAAACACTGCTCAGCTGAAGAGATGAGGAAGGAAGCTTAACTCAACAAGACAGCTCCCT
GTTCTTGAAATACAGATTTTCACTTTTGTATCCTTCTACAACAAACATCTCAAATCTATG
ACATGATGTAGTTGTCGCTCACCAACAATTTACAGATTTCTGCCAGTTCACTGAGGAGGC
TGGCCGGCAGAGTCAt
>NODE_977_length_299_cov_1.030100
ATCGCCATAGGTGTGTGGTGGCTCCTGTGCCAGAAATCCACCCCCAGCTCCTTGGTTTTC
CCTATGTTGAACAGTAGGTGGTTCCTCTCGCACCACCCAACAAAGTTTTCAAGGTTTTAA
CCTTACTGTCGTCAGTGATGCAGCCAACAATGGAGGAGTTATCGGATAACTTATGCTGCA
TCCATGCAGCATGAGAGAATGCAATCTTCCTGTCAAGTAGTCCGAGATCCAGGCCATGAG
ATCCTGGTCCACATGCACTGCAGACAGTTTCCTTGCCAACTGATGTGGCAGGATCATGTG
aagcatgtagaccagggcatccttcacaccagtgtcagtctggtgtgaaaactacagcgg
gtccaggccgtcacacaccatttccagtgcaatattccagcattacttctgacttctcta
tcctatagccttattttagtttg
>NODE_978_length_292_cov_1.226027
GTTTTTAATACTATGAAAAAGAAAGCCTGCTAACCAAAGTCTGTCTCAGTTCAGGTTGAG
AGCTCTGAACGTCTGATGTTCATTTTAATGTCACAAATGGTCCATAATAAGGAGAGCTAA
TGTTGCTTGGCAACAGAAAAAAAAGAAAGAAAAGGCATAATGACATCTGACCCCTGAAAC
AATATGTGTCTTACCTGCCAGCACAAATGGCAGCAGTGTATTCGTAGCATATGCAGCACG
ACATGTTTGGATTTACAGGTTCCCTCCTCGACAAATCGTCTTCCAATCGCTTCTTCTTGC
AGCGGCTTGTGATGATAAGCCTGCAAAATGATCTGTAAACACCAGCTGATACACGACTGA
GCTAAACAGTTGTGGGTTAAGGCATCAACTGGGGTCTTTAAGTTGAGCATGTTTGAACct
ctgtacagcaaggaag
>NODE_979_length_296_cov_1.057432
ATCAGCTTTTAATTAAACAAGGTAGGCTGCTGTCGTTTTTGGTTACGTCAGTGATGCTTT
AACATTAGGCAATGTTAGTGGACTAGCAAGCACACACTAAATTTGACAATTACCCTGGAA
AAAAACCCAGGCCGGTTTGGATGGAGATGAGTTGTGAATAAATGTAGCTGACAATATAAA
ACATGAGTAGCTCTCAGTCATTTTGTCAGATTAGACCCCTGATATACACTATTAAGGCAA
AGCTTGGTGACCACTCACAGATGAAGTGAATAACACTAGTCTCACCTGTAACAACAGCCa
ttccatggtcaggaatttattggacagtaagtgagaagccatgaggacagaaaatgtata
atcaatgcgtaatgttgtaccattgttaatggtacaacaatacgcaggtacaattataat
gaataattatggaaagtaat
>NODE_980_length_363_cov_1.126722
ACACAAGTAGCTTTTTAGCACAATGGATTAAATATGAAATCAACAGTACTGCATTTTTTT
AGCTCTACTTATATTTGTATTTCCACACAAGTTTGCCAGTTTTCCATGTGACTATGTCCC
AACAATGCTGCTTTCAGTCGGAGAGCTGCGACCTCACTTACAGAGGTATCCCATGCTGGA
GCTCCTCATGACCTCACATGGTTCCTCTGGCTCATGTGGGGTTAAACAAGGCACGGGGTG
CTCGAGGGGGTTGTTGCGTGCTGCAACGCCCACAGATGAAGGAAGTCAGAGACAGCAAAG
AGTCCCAGAGGGAAAAAAATAGAAGAGAAGGAAAACGAGGTTGGGAAGAAAAGACAAGCA
GGAAAAGAAGTTAAAAGTTGTATTAGAAAAAGAAAATTAGTGTTAGGAAAGAAACAAGGA
CTCAGAGGAtgataaggggagctttatcattaccattctcctggctcgagaacagcctac
ttgcactggaaacacttttgccaatat
>NODE_981_length_145_cov_1.744828
ACCGGCGTCTTCGGCATAGCCAAATTAGGTGGGGCAGGTGGCATTTCCAGGTGTCTAGCA
CGTCTGGTTCCGGAGATATTGGCCAAAACGTTCTCCCATTCACTGACAATGGGACGTGCA
TAACGCAACCAGTAACATAGTGCTTAGGCCGAGATAAGTTCCCGTAGGAGGCCTTTGAGA
GCGCGTTTCAGACCGCTCTGAGTTGATTGGTATAGGTTTGTAGGGACACTTTTTTGGGTC
CCGTTGTATGGGCCAGCCCTCACCGTaagctccggaattagggttaggg
>NODE_982_length_290_cov_1.396552
TTCACACTAAATTATCACATCTCCCAGCCCCAAACAGCTCTGAGTCTAGCATCAAGACAA
AAAACAAATTAAAAAAAATTAAAATTAAAAGGGCGAGGAAGAAGAAGAGGAAGAAGAAGA
GGAAGAAGAAGAAGAAAAAATAAAAGCTGATGATCCATCAGTGCCGAGACATGGATTATC
AGTTGTCAGCTGTGATTAAATGCTGCTGGTTACAAGCTGTCAGGTATTAGGGGTTTGTGT
AGGTGGCAAACGACATCCTGCCAATTATTAAAACTGGCAGGCGGGGTGAAAATTCATGAA
TATTTTACTCCGTTTCTTCACAAAAATTAAAATAGTTGCTCTTTCATCAGAAAAAGTAAT
CGCCAAGTCTGCTTTTGCTTGTTTACCGTCACGTACTGCAGCGCAGGGGGAAATTTACGC
GAAAAAAAGGTTAt
>NODE_983_length_293_cov_1.064846
GTTACCAGGGTGATGAGTCGTGCTCATATGGTTAATATCCTAAAAAGGAGCAACAGTGAT
GAAACTGGTGTCTTTCTGAAAAGTTCAGAGATTTTCAGGTAAATGTGATTAATACAGCTG
CAAAAAGGTGGAACGCTCCGCAAAGGAGGGGTGCAGTACATTTTCACTAATTAAACTAAA
ACTTGCGATCACAAAAGAGGCCATGAGAGCGAATTGAATTGCAATACTGTAAAATGTTTT
GTTAACTTCTTAGAGTAGCCATGTAATGTTTGACAGAATAATATACCGATCAGTCATAAC
attatgaccgcctgcctaatattgtgtaggtcccactcatgctccctaaacagctctgac
ctgtcaggccaaacagcacaggcacccgacactatagcaacttgtgaagaacttttttta
cgctggtataaaataat
>NODE_984_length_296_cov_1.057432
TAAACTATACAGCCTAAACTGCTAGAACAGAAGCCAGAGCAAAAGGAGGATTAGAAACAG
AAGAAATATAAGTCAGTTATTCAAAGTACTACGCAAAAACACAAACTAAAATACACCTAT
AGGAACTAAAATACTCCAAAACTAAAAGTTCTTAAAAGTTAATAGACACAGGCTGTGTCA
GTAGGCAGCATGTGAAGGTGAAGACGGGGTTATCTTTAACTGTTTTATTGAAGGCTGTTT
AGCTGCTTTTATAACAACACACAGTAAGTTATTAGTTGACTGTGTTTTGTATTAATAAAc
tgaatttgaaatacaggagtaaagtaagttttggaattagtgtaatggagtaaaaaatat
atgtacaaaatgtactagtagttcagtttaagtaaaaaaaagtacaaaaagcacaaaatg
gcactaaagtacctcaagat
>NODE_986_length_291_cov_1.247423
ATTGACATTGAACCTGTTGCAACAGGAACCACGTGTAGCACTGGAAACTTTCTTTAATAC
AAACTGGAGATGAACGGAAATCATCTTCTTGTGTCTTAAGTTAGATTTTGTCAAGATTTT
TTGTTAACATTGTTCTGATCCAACGCACACTTTTGCCAGCACAATGTGCCAGTTTCTACT
GAAGCCCAGCTTGGGTAGATGTTAATTGATTCAACTGATAAAAGAAACTACGAATCAGCT
GCTGCGGATAGTGTAACAATACATATAATGTTTGAATTGAATACTGGATCTTGCTTTACC
TCAAACTGAATTTCCCATTTTCTTATTCTTCTACCTCCGCTAATAGAAAAGGACATTTTA
TCTtatcctgtgccttctatagcaggtgttgagatattcctgcccacaaaatcgaacttg
ttaaattaaagttag
>NODE_987_length_298_cov_1.003356
TTTTCATGCTGCCGCAGGAGTCTTCAGGAGGTGGCTTTCAGCAGCTCTGTGTCAACAAAA
AAGTATCAGTCACCTCATATTTTAGAATTAAGCTTTTAATATAGATTCTCTCTATACTGT
GTTCCATCTGATGCTGTGCATTGGTAAAGATTACCCATTTACAGGGTTAGGGTTAGTGTA
ACTCAGTACCAGCTGAATATCCTGGAGTGTATCACAGTTTGCTCCACAACTCACTAACTT
AGGAGAAACATGAAGCACTTTTTTAACCCTCTGTTCAGTCACTCTTTGACGTCTTAAATC
CAGATACAGTTAATCTTAAGAATATTCAACTCTTAAGCTAATTTATTTCAGCATCTTCCA
CTAAATTCAATGCATTTCTTCCCCAACGGAACAACCGCAAAGCCCATGTTTTCCACTTTT
TTTGGCGAGAGAAACAAGTTAG
>NODE_988_length_323_cov_1.464396
TACTTCTTGCGACGCCAGAGTCTGGTGAGTGAGGAGGATGATGACGAGGATGAGGAGGAA
GGGAAGGCAGCTGTGCAGGCGGATGAGAAGAACAAGAACCCCAAACCTGGATTGAATGGT
ATCGTCTAATTCTTCTCTTCTCTCCTTTTCTGTGAGATCTGAAAGAGGCGGAAAACAGAT
GTCCATCTTTACTGTGTTGCAGATGTTATGGTTTCACGGAGGACGGACAGAGAGAGGATT
CCGGTCAGATATTGCACCTTGGGCACCAGGGACGCTGCCAGGTACTTTTTTAAAGAATGT
GTTTATTTGTAAtttcatgtatccagtgaattagagtgggatgaacacttgtgaacttgt
atcctcagagatgcacatacactcgtggagctgtcagccttctcagccatcaacaggttc
cagcctttcaatgtagccgtgtccagtaatgtactgctgctaatggt
>NODE_989_length_311_cov_1.006431
ATGATGTTTTAGATACTTTGATGCCCTACATCAAGATTAAATATCAAAGAGGGTTGATGG
TGATGGCTCTGGGTAATTTCATATATTAAGTCATTTTAAAACCACAACAGAAAGTGCTGA
AAATACTATTAGTAGTGTGTTTTTCTGGTTAAAAGCGTGTAAGTTTTAGGAAGGCAGAAA
TGAATTACTGAGGAGTTGGACTAATTCATTTAATCTAATTACACTAAAATATTGACTGTA
TAAGAAAAGTTGACCACATGTAAAAGCTGTAAGAGCTGAGCTTTACTGACATTCAGAAAt
gtctttgctaggagtacaatgaaagatcgtaaaagaaaattctcatgacagattattctt
ttttttgcactttctagtgacagcactttcctctactcatttttcttttacctccagcat
ctctcatccatcccaaggggttatgtggcagtaag
>NODE_990_length_334_cov_1.377246
CACGGGAGTAATTAAATCTTGCAGTACAGTGAGCAGGCCTATAGCTTGACTCATGTCCTG
ACATGTACCCTGACCTCAGCAGAGAGGGAAGCATCCTCAGGCATGGATCTACACTTTAAT
AGGCTCTAACTCTGACATGCTGCATCGGCTACAACCTGCTCCTGCCAGCAATCATTTAAA
TGTGAATTTAGGAGAAAAAACACAGAGAAAGCCCTTGATTTTCAAAGGTAATGAAGTTAC
ACACAGACACAGCTTGCAGAGGGCTGTGTGACTGACATACGCTGCTTTTGAAAGAAGTTT
GTCTTTTGGACTTTGGTGTTGCCCTCTCCTCCAGCtccagcacaatgtgcaacataaaag
ccagccacttcagagagcttgttgagctttcaacttcaacatgagccttctgagacctcc
actcgctgtcagagagcgcagaacaaagaacaccatccacacagcagacgctggaaac
>NODE_991_length_310_cov_1.012903
GTCGTGATACAAGTAGTATGCCCTAAATATAGTAAATGTATGTTCAACAATCTTTGATCT
TCTTCTGTCAATAGTCTCAATTTATGAGGGCTATAATATTAAAAAAGAATTATTAAGAAA
ATTGCTTAGCAGAACAATACTCAATTGAAACAGTATTTCCTTAAAACAGAAAACATTAAA
ATTCTATAATAATAAATAATTTTGTATTTTAATTTTGGTTACATTTCTGAGAAGAATTTT
CGAACAGTCAGTTTTAGCAGCATGTGGCGACACATATGTACAGTTCAGGTCAGGGTATTT
aaagcagggggaaaaaagtacagattttgctaaagtaacgccattggttgcagcacgaat
gcaagcaggagttgtcagtgctttaatgaatataccgtaattttttccaacatggtgagt
agtggaattattagttggacaagtagtcgctaat
>NODE_992_length_290_cov_1.006896
GGTATTTAAAATATAATAATAATAAAAAAGATGCAGCATGAAAAGTGTGAGGATGCAAAG
TGAAACGACTATCGATGCCACCCTCTGATTATTATTATTTTTGCTAAGATCAGGCTGAGA
GAAACGCAAAAACTGACTTTTAAAAATGATTAATATTATTATTATTATAAGGACGATAAA
AGAATTTCGGGGACGCTTCGTTTGCGCGATGTGATGTCCCCAAAAGTTACACCTTTTCTT
TTTTTAACCTCGCGTTTAGACCACTGGGGTTCAAATAAATACATGAACGGGTCGGGCTTT
acggtgacagagtaaagagttctcatcatctccaacacaagagtccgcggcgaggctgtt
gcgcaagagccgctgtggcctgagtgcgtaacagcatgtgcttggtacggagagcccgca
ggtcccgctatgat
>NODE_993_length_309_cov_1.754045
TAAACCATGACAAGGCATTGTACTAGCAATGTGAATGATACATTTTAGCTATTTCAGTGT
AGCTTTTTTCACATTTACACCACGCTCACAATGTCTCATTTATCAGTGGCAAAGCCTTTA
CAAAGCCTCCACTTGGATTTTGGACCACTTCTCTTTTGTAAAGATCTGCAGGTCTTTGAG
GTCTTCAGTTCACACCACAGATCTCAGCGGGATTCAGGTCATGAAGACTCTGGAGAGTCC
AAAATGTTCGTACTGTTTTCTGCTATCTGTCTCTGGAGAACTTTAGATGTATGCGTCAGT
TAATTGTCTTGTTGGAAAAGGTCCAATGCTGTGCAGGACCAAGTTTTTCTGCAGACCAAC
TCCTGTTTTCTACCAGAATCCCAATGTCGTCTGCTTTTCTCATGATGCTGTTTACTTTGA
TAAGGTTGCCTGACCCAGCGGCTGAAAAACAAc
>NODE_994_length_386_cov_1.567358
ATAACTCACTTTGAGAAAAACGTGAAACATGTTTCAGTTTAGACAAACCTACATGTAAAC
ACATGAATGACACACAAACACTGTTCAAGCAGGCAACAGTATCAGGCAACACAATGACAA
AATAAGAGCAGCATGATTTCATTCTTACCTTTATTGGGACCGACTTGAGCTCCGTCTCCC
TGTTCATCCAGCTGAGCTAAAAACACCTACAAAGGAATCAGTTACGTTACATACCGTAAA
GTTTTGCATTTGGAAACTGCCACAATCAAAGACATCCAGCTACAAACTGCCTCAAACTGT
GTGAGGCTGAATATGAAGCCTTTTTTAGCACTTTGAAGCACATTAACAGAAGTGTAGAAG
TGATGAAGTGAAGCAAGAATGTTTCAACATCAAACTCAAAGAGAGAGTCTGATCATTTTC
CATACATTATGTAATCTATAGCtccttgttatactgtatatactgaccttgtttcacgaa
agctactctgaaaatgtgtacagctgctgcactgaattttgtcttatgaa
>NODE_995_length_306_cov_1.859477
CTAATGTACACATGCACAATAATCTATAGGTGACCCAAGAGAGAGTGGAGCTAGCTTAGC
TGACAACCAGGTGGGGCTCGAGGGAGAGGGAATGCAGGCGAAGGAGGCATGTGGCATAGC
AGGAATGGTGTCTCAGCAGGTGCAGGCTCCAGGTGGCGATTTCAGGGGGAGAATCCACAG
CGAACCAGGTTGGGTATGGCATGGCAGAAGCTGAGGTTTCAGTACACGGTAGATGGAGCA
AGCAGGGAGGGTCACGGATTTGAGGTAGAGGAGAACACGGTTAGTACTAAGCAAAATGAA
AGCAAACATGAACAGAGCAAGGGCCAGGTTGACTAACAGATTGCTGTACAATAGTCTGGC
GTCGTGTAATGTTGTGAGTGAGGCTTTTATGGAGAAGGTATGAGTTGCAGGTGGACCACT
CCCTGCtgtagctgtgctcactcaggtaat
>NODE_997_length_301_cov_1.043189
ATAAGGATGACCACAAAAAATAAAAAAAATGTAGAATGATTAAAAGATAGAATGACAGAC
ATAAAGAAGCCTGGAACATTTTGACACTGAATATATGTAGTTGATATGACACCCTGTACC
AACACTGAAATCCAGCAGTGCCAAAACCAAAGCTGAGCCTCTTTCTGTAGATGTCAGCTG
CTACATCTGATAAAATTAGGACTGATTTATACAATTTCCAAATCTGTGTTGATGTGAATT
TTATCTTGGCATTATATTGTGAGCATTTGTGGCTGCTTGGATTAATGCAGAATCTCTTGA
atgtcgctgtccatcaactgcttgctagaaaaacactgtaatgtgcaggcacattgcaac
aaatgagtttttctcttcagtggagccaatgcagagataatgggctgctacacaagtcca
aagactaatgagggtcagtgaggac
>NODE_998_length_301_cov_1.006644
CTTGCACCTTTAACTTTTTATCAAAGAACCAGATATGCGAAAAGTAAATGGGACATACAC
TTCCTGAACCATGGCTGTCAAAATATGTGTTCTCCCTTTGCAACTCTGTTGCCTTGCGTG
GACTAAAGATTTTCTGTACACTAGCAAAATACTGTCCAACAACTGGATTGCTTTCCTATT
TGTGCAACGGGAGTCTTTCTTGTCTTCCAGCTTTAAATCCGTGGAATGGTCTTGAATTTT
CTTCTTCGGCTACTTCTCAGTTTTGAAGCTGAAATTCCCCAAAACACTGCtgtgacattg
tgtgaggttgcacttccctttttccaaacgcatgaggtgtttttccattgcagtcttcac
tgagtgcacagtgagcgtgtaacaggatcttggaaatttcagtgagattgctccactaac
caattttcctgaaccctgtggtaac
>NODE_999_length_356_cov_1.508427
CTATCGAATGATTCAGCGTCCTCCCCCACCAGTGCTGGCTTGTCTAATATGGGTATCTGA
AATTTGAGTCATTTTTCAAGTAAAAAGCCAAAACCACTGACTCCAGCTTCTCAGTTTTAC
TCAGAGTTTTCCGCCATATGTGACAGTGAATCTAATATCTTTGAGGTTTGGATTGTTTGC
TGAACAAATCAATACAGAGAGATTTAAATATGTCACTTTAACTATGAGAGGTTTTGTTAG
ATGTTTTTAATAATATTTGACCTTCACAGACAAAACAATTAATTGATAATTGGAAAAAAA
TACACACGTATGAACTGGGAACTGGAGATACCATTCTAAAATAGTGATGCCTTGATCGTG
ATGTTCAAAGATTGGgtcagggttgatcagggcattttttaactgttggttttgccatgg
acctaagcctgatactttgtttacatcgaccgtcacataggtgtcgtaaagggagggcac
aatcggtggctagaggatag
>NODE_1000_length_325_cov_1.516923
AGTCTGTTAGCTTTAACGTGGTCCTTGAATCAGCCTCCTACCTCTGACTCCTGTTCAGAT
ATAAGCCCTTCAGTCTACTTCCAAATTATATTTCGAGGCGTGACAAGACATTTTGGAATT
TCTTTGATCTGCTCTATCTCCTCAGTGCTTGTGTCTGGAGAGATGCAACTACCTCTCCTG
TGTGCAGCAGTCTGTAAGTACTCAGTTTCTGAACAATGCAACTATGAACAAATGTAATGT
AGCATGGAATGCAAACAAAAAAAGACTTCATAAACTGTCAATTTTTTAATAATAAAAAAG
AACATGATCATAACTGAATGTAAAATTACAATACAAAAATCTATCAAATAAATAAAATAA
TTTCAAAAAATGATTAAAAAAAATAAgtaaaataaagcgccagcatgtattagaaaaata
gatatattcttttcttgattttgctgtgattttttttcctacttcaaat
>NODE_1001_length_370_cov_2.756757
TTAACCTCTCGTCCTCACAAAATCACAGCTAGAGTTTCAGTGCATTAATTTCCCTCAGAG
CAGCTCAGGGAAGAGGATGCCAGCAGCTTCAGGCTTGGCTCCGTCAAACAACTGGCAGTG
GTGGTGGGTGGGAAGCCAGTGAGGGATCACGCTTTGCTGCAACTCACTGTGCTGCATCCT
TCTGCCCAAAGCCGTGCCAGGCCACGAGTGGGAGTTTGAAGCAACAAAAGCTGCAGTGCA
GTGAGAATTAGGTGATCCAAATTGTGCAAAAAGGAGAAAAACTAAATAAATAAAAAGTAG
TAGTTTGATTTCTTAAACCTTCTAAAACCTCAACGCGGTTTCTGAGCAATTTTTTTTCTT
CGTGTGGGCTCATTTTTCACTGCAATATGAAGTCCTGCAGCTCTGTggaaacagagcaac
catgactagaagtaaagagagctcagaagtgtcttctgtgcagtctgacacagtaatgat
gccatgaatcataaaacactgaaaaaaacgaaag
>NODE_1002_length_302_cov_1.036424
TTTTTAGCTAATAATGATGCATTATAAACACCAGATAATTGCAAGCTTTATTTGTCTGCT
TTGCAGCTTTTTTGCTGAAAATAGCTGCCTTGTTAAGCCGATGACATGCACAAAGAACGA
AAGAAAGAAAGACTTGAGCAAGAAGCATAACAAAACAAAAAAAGATTAGCAAAGAGAGAT
ATAAGCATAGCAAGAGATGACAGGACAAGGAGGAACACAAATGAAGGAGAAAGGTATAAA
AGGAATGACAGAAATAGAGGAGAAAATAGCTGAGACAGGAGGGAAAGGAGGTAGTCAGTG
atgaagaagataaagagagaaagctaaagaaagagaagagattgtccaggggaggaggta
aggaaagagatttaggtcactctgtatgactgacacaagagaggaaatgtgacggaaagg
acgaagcagggaggtatgaaggaaag
>NODE_1003_length_309_cov_1.003236
TTTTGCTTTTTTCAGGCTAATGTTCGTCCGCCGATCCGTCCGAGCTGCTGCAGGGAGACT
AGAAGCTTCTCTGTGCACAGTCGACTGGCAGCATCTACCAACGCCAGCGAGACGTTTAGG
GAAAATCAGACAACAACAACTTGGACTAAACTACTCGAGTCTCTGTCGAAAACACAAGGA
ACCATCTCTGACATTTTAAAAATATATATATTATTTATTTACTGCAAACTAAAACGCTAG
AAAAGCTAAACGTCTCCAAGAAGCTGCCCCGTGGTGGGACAGATACAGAAACCAGTGTGA
CCATTAAGAGTATGAAGCAGAAGCATTGATTACCTATTTGGGATGCTCATCTGCAGAGAA
CAGTAAAAGTACAGCGTTGTACCAATAAAACAGGATTAGACACAAACATGAAGTCTCCAC
TGAAGCACTGAGGAGTTCAGAAATGATGCTAAA
>NODE_1004_length_296_cov_1.439189
ATTACTAATTATACAGTGTTTCAGAAAATGTCTCTTTGTTTAAGGCTTCATTATAAATAA
ATTAAATTAAATAATTAATTTACAAATTTATTATAAATAAATAGCTACCTAACTATATAA
AACAATAATAATTAAAAATAAAAAAATAAAATAAAAAATAAAATAATATAATAACAAAAT
TTTATTAGGAACTTTATAAAAACAACCTTCCCAAACTACCCAAAAGGATAACGTCTTAAG
AACACTCCTCCAAAACCTACCTACCTACCCACCTTCCCTCACCCAATCTTAAACCAACAA
CAACAACCCTCTTCAAACTAAACATCCTAACTCCAAGGCTACAACCAACCTTTGCACAAA
TCAAAAAATTAGAAAACCAAAAAACTGTCACTATACACCTACACCAATCAACTCAGAATG
GTCTGAAACGTGCTCCTAAg
>NODE_1005_length_292_cov_1.006849
CTTACTGTTACCTGGAGCGCCAGCACTATGGGATGTGTCATAGTTTGAACAGTCAAAACA
CGAGAATAAAAAGAGTTTCTGGTCATTTTAAGGTTCATCAGGCTCATCAGTGACATGCTC
CACAGTGGCCACATGGGGGCGCTCTGCACCACACAGCTGAACATCAGACTCTGTTTAAAT
AGGACAGGACCAGAGCTAGCTTCTGTCTCTGGACCCTGGTCTGTAATAATAATAATAATA
ATAATAATAATAATAATAATAATAATAACAATAACAATAACAACGTGCCGTACCTTGTAT
cccagcaggtgacccctgaccttctgagcttcgttccacttcactgtaacggtgctgttc
ttcacggaggtagaaactccagtcggagcatcttctggcgctgaaacccagacgagctcc
atcagcagacggtcat
>NODE_1006_length_290_cov_1.031034
CTCATGACAACATGACCTGGTCCTCTTTGGTGATCACATTTGGAAAATAATTGCACCAAT
GTGGTTTCTCTTTGATTTCTGGTCACTGCTTTCTAATCCAACAAAGCATCTAATGATGAT
GTATAGCAGAGACGTTCGGGGGAGTGACGAGTGAATGTATTTTCAGCGCTCTCGCACGCC
TTTCTACACAGATGATGACATTCCTGCTAGTTTTGTAAATTTGTTCAAAATGAAATATTC
AGTGAAAATAACTACGGATGTCAGCATGAATTGATCTCACACACAGAAACATGCAAGACG
agaacctacactgacctaacaaatgcatgacaaatagacgtggggatttgggagatgata
tgttaggtcagtgtaggttctcgtcttgcatgtttctgtgtgtgagatcaattcatgctg
acatccgtagttat
>NODE_1007_length_320_cov_1.900000
ATAAGCATCTGCAATGGGAGAAAAAGACACGGAGGAGAGACGATGACGACGGAGAAGACG
AGGAAGATGACAAAACAGACCAACAAGAAAATGATGACGAAGAAGACAGTAAAGCAGACA
AAGGAGACAGAAGAAGAAAACAACACAGTACACGATGAACAGGACGAGGGCAACAACAAC
AGACAAAGGTGGCGAAAAAGAAAAAAAGGGAACAAAAAGATGGCAACAAAAAAGAAGATA
ACGAAGAAGACGACGTAGAGGAAGAAGACATCAAAAATGGCAAAGACTTTGAAGAAGATT
GCCAAGATGATAAAGAAGATGATGAAGAAGACGACGACAAAGATGGCGAAGTAGAAGTAG
AGGACAACAGAAACTTAGAAGAAAATGATGaccaagaagaagattggagagacaaagaaa
ggacacaacgaggacgacaaaaaacacaatcaagaagaaggtat
>NODE_1008_length_307_cov_1.019544
ATTTGCAGTAGTGATATAACTGCAAGCATGAACTGATCGAATCACTGAAGTAAATAAAAA
ATGATGCAACAGACCCACTGTTTACAGTTTTAAGAAGAATTGCTTCCACTGAAGAATCAG
TTCCTGTTTTTTTTGTTTGTTTGTTTTTTGTTTTTGTTTTTGTTTTTGTTTTACCAATTT
TTATTTTTACTGAATTACCTTGAGGCTTTAAATCAAACCCAAACTTCAAAACATTCTCAG
AGCGTTTGGAAGGTCAGACTGAAAGCAAGGGATGAGTTTACTGAAGGGCTACTGGAAGCc
tggagtgtgcagctccaagcatcaaggatcgttgaactttagttgcccataaagcttgtg
ctttatggtgccttcaattcctggtaaatgtaccatgtctacaaaaagacattgtgcaag
gttgtcatactgtgttggatctcagctctta
>NODE_1009_length_295_cov_1.006780
CTTACACGTAGAATATGCAGCCTGTTGGTCACCCAGATCACTTTCTGTTCAGCTTGTGTA
CACCTTGTGCTAATGTGTCTCCGGAAGATAAGACCCCCTTGTGAAAAGGCAAGCACTCCT
GAGGGCCTTGTCTCAGCTTATCTAAAAAGAAGCCTCTACAGTATGTCTGTGGGTTTTCAT
GGCCGCTTGTTTTTAACACACTCATAAAACAACATATGATATCTCTCCCAGAAGAGATGC
TCTCTAAATGAACAGTGGCAGCTGAGAGACTCAGTCATGCTAATAAATGTGAACGAGATG
aatagttgatttttgttgctcctctgttagcagagaaatgatgagagtgaaattagggcc
gtatgagttgatgctgttgcgggccagctgcagcactgctcagattatgcaaatgtgttt
aatgctttatcctccaaat
>NODE_1010_length_296_cov_1.020270
CTCACTTAGCAACCAAAGAAGGTGAATCATGGTGCGATGATGTGCTTGCATTGGCGGTAG
GACTGATTTAACGGCAGGTTTAAATTACAGATTGTGTCGTAATTGTTTGTGCACGTTGGG
GGTGTGCTCGTGCATGCCGGTGTGTGTGCGAGTGCGTGCTCCCAGTACTGTGATTGGAGT
TATCCATTATTGATGATGTCCTGATGAGATCAATCAAGCCGGAGTTTTCATCGTCTTTTG
GCTGCTGAAGCTGATAATGCCGTTATGACATACTAATCGTCATGTCATGAATATTTAAAT
cacaaggaacacacattccatattcatgacctctctgtttttgtcttgcttttttaaaaa
atttttcacccgtctggagtcgccccccataatccatttctccctttaatcattttagac
tgtagttatacaacagttac
>NODE_1012_length_292_cov_1.071918
CTTGGTGAATCATGGTTATCTTAAGAAAACTCAATATAAATATTGATTCTACAATTGATT
TGAGCTGCTTCTCTGCATCTCTATTATAGGGAAAAAAATCATGAACATCTCATTGCTGTC
TCCCCATAACAGCAATTCTAGCAATGTGTTCAGAACAAAACCTTTTGCAAATGCAGTCGG
CAGTACAGCTTATATGACCTTAAAAAGTTCCAAAACTTCAACTCTACACAATAAGGCAAT
TCCACGGGAATAATTTTGCAGCCAAGCCCAGCAAGTCTGGGAATGTTTCCACGACTGAGc
tgctaaagattgaatgaactgcggtttaacaaggctgcaacacgtactgattgtttcacg
gtgcattggctttaatattccaacatgcgtttcatttcatcagtgtgtgtgtgtaaaaga
gagaatgagagagaac
>NODE_1013_length_296_cov_1.027027
GTTACTTCCTCTGTCAGCAAATTTCATTAGTGTAAATATTGTTTCCAAAAATTTGTATTG
CCAACACAAACTGCAGTTTACATTTCTTGCTCTCTTCTATAGCAGTTTAGTTAATGCTGT
GAGGCTCTGAGCGCTGTTACACTGCAGACAAAAGGCTCATCGTGTAGCTTAAATGTAGCA
TTTTTGTCCTACTTTATGTACCCCTTTTGCCATCCCCACTCTTCCAACCCATTGCTCTAA
TACTTCATTTATAAAGACAAACTGACTTCTATATAGCAAAACAGGAGAACCTGAAAAATA
actgcattgtatctttacatattagagtctgtagcagtgtgcagtcatccattttatatt
caactgaaaagatacagaaagttacagaaagttgaacagaatacctgttgactcgcctat
ctttattctgtatgtattta
>NODE_1014_length_310_cov_1.009677
AAGACCAGGTGGAACCTCAATAATGAATTGCTAAACAAAGAAAGGCCTCCACACTTGTCT
TCACAATCTTTCTGAAGTATGGGGTATTGGTTTCAGTGATTTTATTTATTAATTTTTGTA
TTTTTTAGGAAATGCTGGTTCATCTTTGACTAAAAAAAATACTAAAAATACAGTTGAATC
CCTGTTTGTGAATATCAAGGAGCAGCATCCTTGTGCGCTTGACCCTCCTGTCTCCAAAAA
AGTTCTTGGCACTGCACAGGAAATGAAAGACTCCTCTGCAGATGAAATAAGATCCAGTCt
tggaactcatgctgctttttaaatcaggcgactccagcagacctgctatcatcttatatc
cgttttccactatttttctgaagttcttgagaactgagaatattgatgaattgaaaaaca
acatatggataagagcaacatgcggtgaagtcat
>NODE_1015_length_308_cov_1.019480
ATTACAAGTGAATGTGCGTTAGTACAAGGTCAGCGAGCTAGAGGAACATCATTTCATCAT
TTTGTTTTGGTAAGAACTACAACCTGAACACTGCATGTCCTGTATATTTTTAGCATCATC
CTAAAACCTTTAAATCTCCTGCTGTTGTATTTGTCCAACAACAACAAAAATGTGCAGTGG
CAGGTGAAAAGTGTTCCCAGTGATTACAATGACCTCCAAGGTCAGAGGAGGTCAAAACCT
GAATGGAAATTGGGTTTTAATCCACTGCACATTGTGGGCGGTGAATCCAAAATAATTTGC
cagctacgtaaacagccaaaggcatgttgcacacactgccaaaacattgtgtccaaaatc
tagccaaaataattacaaaatgctgtagacaggcagacaaagtgagaatgagaaaaagag
aggggtgtctttgtttttcaaaatgtagtgag
>NODE_1016_length_304_cov_1.509868
GTAATGAATAAGGGGCTAGGCTCTTTTATTTTTCTTCCTAATCTTTTCCTCAGCATAGCT
GAATTTCCTCTATTAATCTATGATGCATTGTGTCAGTCAGGCATTTCTTTTCTTACGATC
CAGCCAGTGTTTCTATCAGAGGGGGCTGATGTTGTGTCTAATTCGTACTAGAGTCATTTC
TTTTTTCTCTGCTTGGACACTTGAGAAGGACTGTAAAATGGGAGTGATGAGAGGTCAGCC
AAGTGCAGTGGGGGCTCATTGCTCACTGGCGGTACGTCTGGGTTCATGCAGGCAGCACAG
GAAAAACACATCCACACACACTCACGCTCACCTGGACTGGAAGGCTTACCAGCAGAGCAG
AAGTCATACCCttacaccgggatgttcgactttacaaattgctctgtgtggctgctctta
taggattattgcagcatctgttccatag
>NODE_1017_length_295_cov_1.301695
TTTTTCAAAGGTGTGAAGTACTTCTCCATTCTTGAGTACTTTCCTGTGAGCAACCTAGAG
CTGTGGGCTAGGGATGGTGTAAGTATAAGTCCTGTTGTGAATTTCCACTATATAAATACA
GTTCAGTTGAAATTGTTCAACTACAATGACAAGGCTTGTAGATAAGAAAAGAATATTAAA
TTAATTATAAATGTGACTTTACAGGTACACCTCTCTGACACTGTGGGGATGCCTATCTTG
ACCCAGTTGCTGTGGTTTGCTTCCTACATGGTAAGTGTTACTGTTCTATTTCTATCTGGA
TGTTGTCTTTCTGTATTTGCATTTTGTCCTTCATGATGCACATTTATGCACATTTATATA
GCTTTTTTGTTATACactgttatgtgtatatgtattgtacacatgcattgttttttaaat
tgtgttgtttgaatgtgat
>NODE_1018_length_295_cov_1.003390
AAATATTTGTCAGCTCATGCACAAAGTAGGAGAGAGGAAAGATCAATACAAGACAATGAG
TAGTTCTGTATTTTGAAATTCCTCACATTTTGTTCATTTTTTCCCCCAGGTATGTCACTG
TGCTCACCTTGGTGAGGGTGAGGACGGAGCAGAACGGCGTCTATACCGTCCTCATTACCA
ACGAAGATGACACAAAGCAAGTGACCTTTGACTTAGAAGTCCAAGGTGAGAGGGGACTTA
AAATGAATGCAGCCTGCTGGGTGTGTTTTTGTGCATTTTCCGCTCATTATATGAAAATAA
taaaaagaaatggagcacagattcttgttgttttccaagtcagtgatgattaatggccac
tgcaccccctgtgtgtagttccctcccagattaaagacctgaccgaccaccatctcccag
ggaagagacacttggtgac
>NODE_1019_length_145_cov_1.289655
CGGTTAGTGCTAGAGACATGAAACTTGTGTCTACCCCCCCATTTGCTGCCGCCGCGATCG
CACTGAGCCTACTCCCGAGTCTCTACGACGTCAGGAAGTGGGAGAAACCTGTTATTTTTT
GCTGTATCTCGGGACGGGAAGGTCATAGAGACTCGGGACTGAGACCGGCGTCTTCAGCAT
AGCCAAATTAGGTGGGGCAGGTGGCATTTCCAGGTGTCTAGCACGTCTGGTTCCGGAGAT
ATTGGCCAAAACGTTCTCCcattcactgacaatgggcagtgcataacgc
>NODE_1020_length_294_cov_1.023810
TATTCTGAAGTCAACCAGAAGAAGATTGAGTTGACACTATATTTGGTGGACACATCATCA
CAAACACACCATCCTCACAATGGAGTATGGTGGTGGCAGCATCGTGATGCGTCTCAGCAG
CAGGTTCTGGAAGGCTTGTAAAGATAGAGGGTAAAATGAATGGAGCAAAGTATGGGGAAG
TCCTGGAGGACAACCTGATGAAGTCTGCAAGAGAAATGCAACTTGGGAGAGCATTTGCTT
TCCAGCAAGCCTGAAGCAAACAGCCAAAGCTACACAGAAATAGTTTAAAGACAACAAGgt
gaatgttgtggagtggcagagccagagcccagacctcagtccaactgagaatttggctgg
acttgaaaggggctgttctgtcacgatccttgcttgagcagttttgcagacaagaaaggg
ttaaaattggaattgcgg
>NODE_1021_length_294_cov_1.061224
CTAACATTAAGGAGCAGCAGAACTCTGGTGACATCTTTCCAACAACATTAAAACTAAAGC
GATAAAGTATAACAGAGACGCTCTACTCTGAGTAAAATACATTTTAGAGGAGGCAGTAAT
TTTTTTCACTGTTAATGTGGCTGATTATAAGTTATGTAAAATGTAAAAATATGGGCCTAC
GTTGTCCATACTCAAGTATCTCAGCAACTGTTTTCTGAAACTTTGTGAAGACATCCGAGG
TAAAGGGTTTCACTTCTCAATAATTCCAAAATCTTGACATCTGTTCAGTAGTCTGATACa
gaattgagtgcgtagattcatggttcccagtgggtgaagcctaaagactttggtgatcca
ctgactttacctctctttgagcttcttcaccttgaagttcagatttttgtgttttcattt
taatatctcagtagcaat
>NODE_1022_length_310_cov_1.661290
CATTCACGTTCTGATTCCCTTAAGAACCGATCATCATGAACCTTTAAACAGCTGTATTTA
TGGGTTTCTCTACACAATCGCATCAGCAGGCCGCCAGGACCTAGCAGCTATGCTAACAAC
ACACACACAGCTCAATAAAAACGAGCTCTGACACACACCAAAACCATCACAGTTCGTGTA
AAGCATTATCTCCATGAACCACCATCCAGGTAGACATTACTTTCCAGGATCTAAACCAAC
TGTTTGTTAATCTATTAGGCTCGTAGTGTGTTCCCTTCTCCTCCTGTGTCTCCCTCCGTG
TCCGCTGTGTACCAAGTTCGCGCTGCTGATCTTAAGGGGGAGGAGCCATTAAGGGCAAAG
TGTCAATACGATTTATTGACTGCATACTTTTAATAGTTCCTATTAAATTAGTGCCAAGCA
GTTTGTTTTTTTAAACAGAGTTTTAATTAATTAa
>NODE_1025_length_297_cov_1.003367
GTAATGATTTAAACGTTTCTTTTTGATGAAGCACATAGTTAAGGCTGTTCGGGGGACTCT
GAACCATCTTTTAGTTATGTTGCTAAAGGCCTAGACTGCTGGGGAATTTCCATGTTACAC
TACTCTCCTATTGTTCAATCTCCATACATTTATATGCCACTATTGCATGTCACTAACTTT
GTGACTTCTTTCTTCCATAGATTTGTGTTTTGTCCTCTCTGCAGGTACGTCTAGCATCAC
CAACCTTCTACGTCCTTGTTGTTTGCATATGTATTGTCTGTTTTTTTTCTGCTTTCCTTT
tctcttccctctttactgtcacgccaaccagttgaggcatatggccaccctctgtaagcc
ctcgttctgctggaggtttcttcctgtttaaaatcatttatttcttcctgctgttgccaa
ctactgctcggagggagtcat
>NODE_1026_length_295_cov_1.505085
TTCACTTTAATGTTTTATAGCTTTTCATTTCTGATCATTATTTTTTGTACATTGCCATCT
TATAATAATATAATAAGTTTTAATTGTGCCATATACTGAGAAATACTTTAACACCTAGTT
TTAAAAATCATCCATTTACAGCATATCTGCTAATTCCTTCTTTCAGCCTCGATGACATCA
TGTTCATATGCTGAGGAAGATAAAAAAATGATAGAATGAAAAATAAAAAATGCAGAATGA
TACCACTGATCAAAGTCTGAAACTGTAAAAACAGAAAAAATAATCAGATTCTCAGCTTTA
gacagtggctgaactaatcgtgtgttacggacagctccatcagaaaaatgacacaagtct
aagattcaaattgcgatatactgcacgtttcataaacgtgcatcaaatcctgaaaaaaaa
gaaaacctgcattcctcat
>NODE_1027_length_301_cov_1.033223
ATCGGATTCAGATGCTCTGTCACTCATCTCTTACACACTCTTGAGGATACTGTCATTACT
TTTTTCTATCTTTGACCCTTCGTCGTTGCAATATAATACTTATGCCAATCACAGCAACTG
TGAAATTGGGTCCCATTAAAGTTTTGCCATTAGGAATGCAACACAAAATCCTTTTTGAGA
ACTAATGCAAAACCACATGGCATGTTGTCTCTTCCCAAGATGTTTTAGGGTACGAAGGCT
CAGCAGGATTTCTGTTTCCTAAGACAGTATATGCATATGTTGGGTTTTTTAGAGCATATG
gtaggagatgtgagctgtacactgaaccacactacaagcagtaatctgtcagatagttgg
cagcctttataatttaatcatcaattagatcatacaaagttaaaagtcctgaatattcgg
tccagtaattggccatgaagatgat
>NODE_1029_length_300_cov_1.023333
CTTATGTAACTTAAATGGCAAAAATTTTCTGAGCTATGTATGAGTGTGTATGCGCACACG
TCTTGGTACATGCCAACCAGTTTCAATTTCAGAAGCAAGCCCACTCGGCGTCATAGCTGA
CTTGTTCTACATAATTCCCAATTTCGACCAAATTTCAGTTTGTGTCCACCAACACATGCT
GCCAAAATGATTCTGCTGTAAGCCACTTCAGCTTGAAGGAGCTTTTCCACAAGCAAGGTT
CTCATTAGCTGCTCAATTGAACTTGTGTTTTGAGACTTAACTATTCAGCTGACGTAAAAt
gtgctttggcatttgtaagtgatgaagaggttcaatggactgagcattctatttaaattg
aaagtaaaacgtcctctcagctttgtaactttttctctaatgcgacagtatcaagttgga
gagggacacagaaatgtatgtgaa
>NODE_1030_length_314_cov_1.143312
ATTATATTATTGATGACATTATTCATCTGACAAATTAGGCGTAACACCGTTGAAATGTTG
CTACCAGCAGACTGCATTTGTCAGGCCATAAAGTAAGCGCTGGCGTCTGTGGCAGACAGA
AGCACCAGCAGAGAGGGATGTTTTAATTAAAAGTTCTATGCCATCTTCTCAAAACTAGTC
CCTCTAGACACAGGGTAGGTAGAGAGGAATTCACACACTGAGAAATGATTACAAGCACGC
TTGACACAACAGTGGAGTCTCCTCGGTTTGTCAGAAGATGACAAAGTGTGTGACATTCCT
TATACATGTGAGTGAATGTGTGGGACTCCATTCGAACAGCGCTGCCACAGAGGAGgttgc
cagttattgttagactggagcacattcacataattttttcattctccgctcctttctctg
cattaaaattaaatccctcacagggagacgctgatgaa
>NODE_1031_length_293_cov_1.068259
AAAACTCTGGGAACAAAAAATCAAAAAATCTACAGGACAATGTTTCACAGCTCTGAATGT
AAACTACTATCAAGTGTCAAAAAACGCTATTCAAGCAATAAATATGTCACATGGCAGTCT
CTCAGTCCACCTGTTCATTCCAGAGGTCGACAACCACTGACGCCAAATAAAGTGCGCACA
TTCATGGTCCTCAGAGGAACACTTTTGGTCAAACTGCCGCCATTTTAGCAGCAATTGTCA
GTTTAGCAATTTTAACTTTACCAGCGTTCTCAAAATTCTATGAGATACTAAGAGCTATCT
cacaatttaattacttaatttctttaaaatttactgctgcttttatttacccacagagga
ttcatctcagtgttttcaccacttaaactctcttgttctatcagttttgtatacaggata
tcacatgtcaccataac
>NODE_1032_length_305_cov_1.836066
CTTTGCATGTGAAATGACACAAGCTAAAAGTAAATAAGCAAATGAGTTACTGCGGTTCCA
CCATGCAGCTCTTTTTGCTAGAGATACCCAGAAGCAGATCCTGGAGCTGAATGTAATTAG
TCCAAGACTGCGGGTAAAAAGAGGAGAGGGCTGGTGGTGATGAAAAAAAGCAATCACAAA
GTGGAATATTGAATACACAGTGCTGGAGGCGGCCTGTACAGAACAAGTGTGCTTCAGTGT
TTGAGTGTTCAGTCTGAGCTCAGTGTAAAACATGATATAGCAAAACAAACAACACCTGTG
actgaatgtgcagacaacatggaggcgatagagttatgccgacataaccctgatacaatc
agattttcttctttttaaaggagatgtcttctaaatcatgtctcacaagttgtctctgac
tgtgtcttcagatatgattgataggaaat
>NODE_1034_length_292_cov_1.010274
AAAGAATATTAAAAATGTTCAAACACTAGTAGTCACATGGCATGGATGCTCTCCTCTCAC
AAATATAACCATCCCTGAGGGAAGGATTATGGGAGTTCCAGATTCAGAGCCCCCTGTGAT
CTTAGCAATGTTTTTCTCTTATCTATCTGTGTGCATCTTGTGTTTGTTATTCAATTTGTA
TATGGAGAGGCCAGTGTTATATATAGATGACATTCTTGTAAATTCAAAGACACCAATTCA
TTATGTTCTTTCTGTATCCCCCTTTCTTCTATTTTTTTCAGATCGAAATGTTAGAGCACA
aatacggtggccacctcatctctcgccgtgctgcctgcaagatccagactgccttccgcc
agtaccagctcagcaaaaactttgagaagatccgcaattcgctcttggagagtcgtctgc
cacgacgcatctccct
>NODE_1035_length_317_cov_1.110410
CTAATTTATTCAACTTAATTAACAGCTTTCCAGATATGTCTAAATGAATCAACACCAGCG
GAAATGAGCCCTTTATCAGAGGAGATGTGTGGTCCTGAAAAGGACCTTTGGTTTGCTGGC
TCCACGCTGCTGACTCTAACCTCCGAAGCCGTACAGAGTGCGGCCCTGCCTCTTCAGAGC
GTACACCACATCCATGGCGGTCACCGTCTTCCTCTTGGCGTGCTCGGTGTAGGTGACGGC
ATCGCGGATGACGTTCTCCAGGAAGACCTTCAACACACCGCGGGTCTCCTCGTAGATCAG
ACCGGAGATACGCTTGACTCCGCCGCGGCGAGCCAGACGGCGGATGGCGGGTTTGGTGAT
TCCCTGGATGTTATCACGGAGGACTTTGCGGTGACGCTTGGcgcctcctttcccgagtcc
tttacctccctttcctctgccagacatcctgatgcagacac
>NODE_1036_length_296_cov_1.652027
TAACCATCACAAACACACCATCCCCGTGAAGCACGGTGGTGGCAGCATCATGATGTGAAG
CACGGTGGTGGCAGCATCATGATGTGAAGCACGGTGGTGGCAGCATCATGATGTGAAGCA
CGGCGGTGACAGCATCATGATGTGAAGCACGGCGGTGGCAGCATCATGATGTGAAGCACG
GCGGTGGCAGCATCATGATGTGAAGCACGGCGGTGACAGCATCATGATGTGAAGCACGGC
GGTGACAGCATCATGATGTGAAGCACGGTGGTGGCAGCATCATGATGTGAgaatgtttgt
cagcagcagtcaaatttatgactgaattactccagtattagaagtaacaactgtgtctgg
tagaacagtttcacagtgtttggtggatggatgcatagagacagagacaaagaaaaaaca
catatatgaaaatatgaaat
>NODE_1037_length_293_cov_1.020478
CCACAGGATCAGGATCTTTAAGTTTAAGTAAATTGTGGTTGATTGTCTTTCCAGTGGTCA
CAGACAGAAATGGAGTCTTACCATGATGTGCTTACTGTTGAGGTAAAGCCGTGAGACCAT
TGGCTCTAAGGTGTGGAGGAAAGCCATGCCGCTGGCAATGTCCAATGCAAACTTTACTGC
TTGGCTTTGGTCAACCACCAGAGCTAAGGAAGAAGACAGACGAGGACAGGAGAGGAAAGT
AATACCTCATTCAGAAATAAACGCAATGATATAGATGTCTAAATGGGAGGTGTGCCCACA
tgggtaatcacaagcgagagtgtacatatggaagactgacttagaggttaaagtgtaacc
taacctggatctactatttatatgatgtcattcttaaacatatctatgacatgctttgac
ctgcactgcaaactgga
>NODE_1038_length_295_cov_1.857627
CTTGGTAGTCTTCTTAAAAAAGACAACTTTTTTGCTTTTTAAGATTTATAATTTTACTTG
CATACTTTATCAAGCCAACTTGGTAACAACTTTTTCTTCAACAACAGCCTCAGGGCCTAT
ATTCAAGTAATTTTCCAAACCCTGTTGCCACCAACATTCTCTTGTTGATTTGTCACATGC
CACACAAAAAAAGTAAAAAGGCTTAGCATTCGAATAAAGAAACAATCCTGAATGAGGCCT
GCTAAGGTAGCGAGTACATGGAAGATTAATTGGTGCCTGGATAAAAATGAATTCTGTGTG
ACCTCAAAGACAATGTCAACACAAACTGCGATCTGCTCGGTGTGTGACTTTGGATGTCTG
GGGATATGTGGCCAAAAAGGAGTACCCTTCGATAAAGTATGAGTGAtcaaagactttcat
atttaatttcatacataat
>NODE_1039_length_387_cov_1.173127
GTTTTCATTGTTCACACGCTCACAGGCATATTTTAAGAGTACACACAAAAAGGTATGCAT
CAGTACACACAAGGACAGGGAAAAGGGGCATGAACACAGCGTAGACACTGTCCTATACTT
GCTACAAACACCCATTCCTCTCGCTCTTTTCTCTTCGCGCATCTCTTTGATGAGATCGAG
GTTGCCATGCCGTGACTGTACGCGGCAAACGCACGAACAAGTGTTTCCCCCTGAGGAGAT
GCAATCTAAATGGGAAAGCAACATGACAGCTTTGCCACATAATCAAACACCACACCCACA
GTTACACACCAGCACTTCTGTTTGGGAGGCTTTCCACCCTTCACTTCATGCATGTGAAAT
ATACAGTATAATCTCCTTCCATCCTCAGCTCAGAAAATCCTGCATCAGTGGTAGAATGTC
CTTTTGTCCTCCACAGTATTTTAGTtccaagttcaaagtagttccatttgtactctgatt
ttcagtttcagtattttgagttttcggatgtattttattgtcagtaaaaag
>NODE_1040_length_303_cov_1.029703
ATTACTTGTAGCGCTGCAGCGTCTGATTATTTTCATTATCATGTCATCTTGTGCACCTTT
TGATTAAATCCCATCAGAGGATTCTTGAGCCTAAAGTGTCAAATAGCTAGTTTTATCTGA
CAACGGATTTTTAGTGAACAATGATATAAAAGGAGAAAGTTCCTCACTCTAAATGTGACA
CTTTTGCATTAAAACACATATTTTTCATCATTTAACGGGTAATTACATTCATACTTTCCT
GTTTCTTCTTTAGTGGTTTTCGTTCAGACACCTTGAACACAGCGTCCGACCTTGCAGCTc
agctgaaggttacagggatgagaggaccgtctttcaactgtagatatctgatccccgctg
cagaacaacaaagacgactctcatttactgcgtctcttaagctgggacaaaaaggagctc
tgtatgacgcctgccaaaaaacattac
>NODE_1042_length_304_cov_1.026316
ATGTCACGATATCAAATTTTTGAGACATGATTATTGATACAGGAAATATTGCGATTTTAC
GGTGATATAACAATTGTAGTATAATAACACAAAATAATAGTAAACTTTATGTCCTGTCGG
CACTTTCCAGATTTTAGGCTACCACAGCTGCCTGCCATAATTGGAACCAAAATAATGTGG
TAAAGCTTGACAAAATAAATTAACAGCATTATAGTAGTAAGAAATAGTCAAAAAGGATAA
AACCCTAACAATATAACAGACTGTATACAGTGCAGACTGAAGAACAGCAAAAATATTTTg
cagaagtaactgcataacttaaccgttcagtctaggttatggtgcaagaatgcaagcatg
gtaacattctcattgctcagcctggaccgctgagggcataccatgtggccacttgtgctg
aatcctctccatctgccattttggaaag
>NODE_1043_length_345_cov_1.405797
GTCACTTCTTGCAAACACTGTCTGATGTACGTCAATTTGTCCAGATCTCATTTTCAATAT
TTGTGAGCCACAGAAGGACTTCCATGATGTCTCTTTAAGACATCATGGAAGCTTTTGGAT
GTTAGTGCACATGTAATATACAGTCTTGGAAAAAACTATTAAACCTGCCATCCATACAGA
CGGATGGCAAAGAGGTCTAATCATTTTTTCCATGACTGTAGGTTTAGTATTTGCACATAA
AAGTGGACGTTGCCACCATTTCTACCTACTGTTCAAGAGAGAAGCCATAATCAGAAAGGG
AGCTGCAATCTTCTGCTGATGTTGTCATTTCCAACGAGAGAGGAAGCCTGATGGAACAGT
GCTGGACTGTGTGGCAATTCTGGAGTAACAGGCAAGTATGTAACTACAACTTCCTCATTC
ATCTCATGATACGCACTCTTCCAAAAAAACATCTCTCCCACAAATAATCACTGGAAAAGA
ACAGGTgat
>NODE_1044_length_411_cov_1.403893
GTTATCATCAAGTAAGAGCTTTTCAAGTTCCTCATTGGTCAGCTTGTCCACATCAATATC
CCTGAACTTGTCCTGGTCTGCCTGTTTCTTGGTTTCTGGGAAGACAATGAGGTCTTTGTC
TGGTCTGTTGGTAGAGGGTGAAGGTTGAGGAGCAGTAGTGGTAGATTTAGATGGTTTTGG
TTTGGAGGAGGATGAGGATGCTCCAGAGGAAGACGAAGGTGCTGAAGTTGAAAGAGTGTG
TCTCTTCTCCCTTTGCAATTTTGCTAAAGCCTCTTCTTCCATGCGGAGGGCTTCCTCTTT
ACCCACAGTCCCCTTTGGCTGGGGGACATCCAGCTTAAACCCATTACCACTTGATATCTG
GGCCATTCTGTCAAGTGGAAGGTGCCATGAGTATGACAGCTGTTAAGTCAgtgtggccca
aagaattgtggagaaagtctttaaacacctaaaaagaaagagaaagaacattttttttaa
atgacttttataggtggtcaaacagagtctaagtagaggattaggagtcagtgatcaaac
tatcagcaatgcaat
>NODE_1046_length_291_cov_1.079038
ATGACTATCTTTGTTATGCAGGATTATTCCAGTCTACTTGATGTACCGGCCAGCAAACAC
TGTCCCCTATGCAACAGTGGAGACAGATCTGACAGGAGTGTTTCAGAAATACTCCATCCT
GGATCACACAGGCAGAATAGAAATGAGAACTGGCTCTGAGGTGGAGCAGAAGTGTTGTAC
CCTGCAACACTGGATCTTTCAGTGGACCAATGGCAATCTACTGCTCACTCGGCTCGAAGG
TAGGCTGATGCTTGAGTTCAACAGAACAATGTAACATTTAAATTTCCCTCTTGTCAATTC
cataactaagaatatgatggtggctgtaggagaagtcaccttctcgacctccatattaat
catcctacattacaacagtaacatttaccaagtatgtttttaaagtggttgcatattaaa
gaagcggtgagcata
>NODE_1047_length_292_cov_1.010274
ATCAGCTTTCAGCTCCAGTGATCCATCATTTTACAGTATGGACGCCACCACCATGTGCAA
TAAATACACCCAAAGATGTTAACACCAAACAAGATTCTTCCAGAAATAATAAACAGTGAA
ATTGTAAAGCAACTAGAACAAGGCAGATGTTGCAGACAAGAACCTCATTCCATCAAAACC
AGTAAGTGGGTTTCCCAGTCAAAAATAACGAAGTCCAACATGTGAGCAGTTCTGATTAAC
CACACCATGTACTGTAGCTGAGTTTATTTGTGCTTCATACTTGAAAAATGGTATGTTGGG
aacataattcataaagtacaaagtgtattattgtggatactgacaaagggtaatttttct
ccctttagctgatgaaaaatatccatctggatacaagatttgatcccgcacaccataact
tttaagtaaaggtaat
>NODE_1051_length_306_cov_1.591503
ATCACCAAGCTTCCCCACCATCTCTCAACAATACCTGTATGAAACTGTAGAGCTCTAGGC
CTAACCATATGAGAGTTATGCTCGTTTCAGTTTGTGGTGTCCCTGAATGCCTCCAAAACA
TCCCCAAATGGCCAAATCATCCCAGTTGCTGATGAAAAAAAAACAAACTGGCATAACATT
AGAAATGCAGTGCCTAGTAGAAAAACGATAAGTTATAAGTACGATACATTACCGAAATAA
ATAAACTAAAATAAGACTAGAATAGAAAAGTAAAAGATAAAACTGGCATTGAATAAGATA
ATACGTAACATCACACATGATAAAGAGATGTTACTCATGAAATTGAGTGTTGTACATTAA
CATGAAATATTGTACATCCAATCAAAATATCACACAGGAAAATGTTACACATGATGCTGA
AACCGATATTGGACAAACTACTGAGGAAag
>NODE_1052_length_291_cov_1.013746
GTCACTACTTCTGACATCCCTGCTTGGCATTTCTTTGGAGATTTTCCCTCCCTCCCTCAG
ACACAGAGACCGATAGCCAGGGAGATAGAGAAGAAATGATGAAGCACAGAGCTACAAGCA
CACACACTTCCTCCTATCTCAGTCTGTCTGTCACCGTGTCAACTATCTCCACAGCCGTAT
GGTGTCACACTGGTGTCTAGCTGTCTCCCTGTGTCACTCTTTTGTTCTGTTCTGAAGAAA
GCGCAGGGCCGCAGCATCAAAGTATGAATGACTTGAAAGCTCTGATCTAAACGTCCACAc
acacaagcatgggcacagcttagaaataataaggcctgcacacacacacacatgcacaga
ggacacactgtgaaattcagtcagttcggctggctttgtagacagcatctgttctgcgcc
ctgccattctccctt
>NODE_1053_length_339_cov_1.247788
ATGACTTAGCTTCCAAACTCCCAACATCTCAATCCAACTGTGGGATGCACTAAACAAGCC
CCATCTACAGAGGCCCCACTCCAGAAGCCACAACACCCAAAGGATCTGCTGCTAACATCT
TGGTGCCAGATACCTCAGCACACCTTCAGGGGTCTAGTGGAGTCCATGCCTGGACGGGTC
AGGGCTGTTTAGGCAGCAGAAGGTGGACCAACACAATGTGGTCATGATGTTACATCTGTT
TGGTGAATTATCTCGTAATAAAGTCAACATAACAATATGAAGTGACATTAACTCAATATT
CTCTCTTCTTTAGATCTGACATCTCTGCTCCTGAGGGAAACATTCAGGCTCTCTAACTGC
TAAATGTTCACCAGCTGGTTGCCAAATGTATaccttttgaaaaacagcacaattgtcagc
tgtacccccaaaacagtgagctgaaagacactaaaacactccgtatatgactcaaggaaa
gag
>NODE_1054_length_298_cov_1.439597
[truncated: 10,428 more chars]
