# Supplementary material for: Multilocus molecular systematics of the circumtropical reef-fish genus Abudefduf (Pomacentridae): history, geography and ecology of speciation
Source: PeerJ. 2018 Aug 14;6:e5357. doi: 10.7717/peerj.5357 (PMC6097498; doi:10.7717/peerj.5357)
Supplement: Data S1 [file peerj-06-5357-s013.zip › Data Supplement/assemblies/Abudefduf-saxatilis-STRI-X-9897.contigs.fasta]

>NODE_1_length_418_cov_47.162678
CGTTTTGGCCCCGCTTGCTCCCTGTAGTTTAGGTTTTTTGTCCTCCCGCAGCAGCTGTCA
CCCTGCATTACTCGCAGTCAGCTAAATGAAACATTATTCTAAACATATGCATCGTAATCA
GTCCGGTCACACTTACAAGAACACGCGTTAATAAGGCAATCAATCACTCTGGAACAAGCA
AGTTGTTCTGTAACAGCTCATAAACAGTGTGTAATGAAGAATTGGAGGTTAGCATGACAC
GGCGCTGATCAGATAATCAATGTCAAAGATGCGATGAATGTCAGTAAATGTAGTTTTCAT
GTCGTTTCTATAAAATCCTCAATTTACAACAAGCAGTTCAATTACCCTGAAAATACAGTC
AATTAAATAGGGGTGATTGGACAGTAGGGGCAGGATCATCGATCTTTGCATTTCTATCTC
GCTGGTGGACATTTAATTTGGGTTTTCTATTAGCACCGAAATAAAGAAAATATAAAATAT
ATTAAACAACCCCAAAGATTTATTTTCTTGTCAAAAACCATTCAGTGAAggtgacagaca
gtcttctctgcattatgatgaa
>NODE_2_length_645_cov_55.207752
TTGAGGCCCACTAATCCGCCCTCTAATTCTCAATTAGTGTAAAATGAGCCCATAAATCAC
GCAGACAGGCCGATCGATGGAAACGTTGTTTTAGGAGTGATTGGCAGCCTCCCCAAAGGT
TACTGTTTAAGTTGGTTTAAGGTTACAGCTCTCTCCAGGCTGCAGGCAGGCTGTGTGTGT
GTGTGTGTGCGTGTGTGTGTGTGTGTGAGACTGTGTTGGCTTGGCTTGTGGTTGGGAGGG
CTGGGGGGGTCGAACTCAATCTATATGATGCAGGGCCTTGGTCCTTTGGGGATACAGCAG
AGGGACAGCACCAATTTTTAGCCCATCAGCCGTCCAATTTTTCTCCTTTTCATACCTGCT
GTAGTAAATGAGAAACAAATTAAATTTCACCCCACTATCTCCACAGAAACCATTTAAATC
CTTTATGGAAACCAAATTGTCCCCAGACAAATCGCCCCTGGTTCTGTGGAAATACACTAT
GGCGCTGCAACCGAAATAAATTTGTGTCACTCTGGATATGGCATTGTCTGTAATGCCATT
CATTGGAGGATCCTGGTGAAAGAGAGAGGGAAATAAAATAAGGGGCACTTTTGGAGGAAC
AAAAGGGGTGAAAAAGACCCCAGCTCCCCATTCTCTTTTTTGCTCTTTTTTTTTTCACTC
TCCCCTCCATCTCTCTCTGTCTTTCCTTCCTTCTCCCTGGCGCCCACTTTTCCCCTGCGT
GGTGTTATTAATTTTCGGCCAGAGTTTTTgcattcatgaggttgagattgaaatggaaat
gagggctgg
>NODE_3_length_433_cov_46.355659
ACAAATAGATTAATAAATAAAGGTTTCGGCGCTGTTGATCAGTAATATGCATTTCATCAC
ATCACTAGAGATTAGCATTAAATGGTGTGTGTGATTTTTTAAAATCTAAAACCATTGCAA
ATGTGATTAATCTCGTGTCTGACTTGTAGTCCGTTACATAACTTTGGTTTAAAAAAAAAA
AAAGCTTGTACCCTGATTGTGTAACTGTCATGTTGAAACACACTCCTGGTGGCAGCAGTG
TCTTTGGCTCGGCATGTTTTACAGGATGACTCACAGGCTGATGGACAGGCAAATCGATAT
TTTGACTTTGGCCACTGGATTTTCTCTTGCAGGAGGAGCGACGGTAATGGAAGAGGACTG
TAAATAAGTGGAAGGTTCTTGACAAATGAATCCATTAACATTTGCCTGTGTCGCCTGGCG
AGCAGATTTGCTGTTTTATGGAGCAGGAAAAAAGAGCTAGTAAATCTGAGGGCGCTGTAA
GGGTGAGGAGCTGAGAGCAAGCTGGGGAACACATCTCCCATGATGCAGCACTTTATCTCC
CTCCCAAATGGCATCTTTATATGCCTAAATTAAGTTA
>NODE_4_length_377_cov_49.641911
GTTTTAGTAAAACAACAACAACCCTAATTGTTAATGATTCCTCTGTTGGTGGTTGTTGGT
CTGCTCTGTGTTGGATTACAGCTTGAAAAATATATATTTATATCCACTACCGAAGCTGGG
AACTGAGAGTGCTGTAGATGTCATTGATGATAATGCAATAAAAAGCATTTTGGGGGTATC
TCCACCTCTGCACTTAGCCTCTTGGCAGTGGTTTGATCAAGACAGAATAAGCTTGTGACT
TTTCAATTCCAGCCATAATTTGTTTCGATATTACATCTCCTGGATAGAGCAAGTGATGGA
ATTTTTCCTATCCGAGACAGAGGCAGTGGGGAAGCTGACGATGTCCCATAATAGGTTATC
ACCAACCATATCTTTTGCAAAATAGAAACCCAACACATGTACATCTGTGGCCTAGTGTCA
GAGCCTTAAATATACATCAGAAATGCATTAAATTTGCTGATTGCTATTCTTTTCCAACAG
CGTGTCAAGCCCCAAATTTATTTTTGTTTCGTGGCTTCCCG
>NODE_5_length_487_cov_67.248459
TTCACACCCTTATGTGAATGAGAAAGGACACTACTTCAACGTGATATTATCACACAAAAA
ATATGAAAAAGACCAGAAGGAGAGTTCAAAGCACAACCAAAAGTGAAAGTCCCTCAGCCA
GTGAACTTTGTGACCTGGGGGCCTTCCATGTGACCCCACCAATAAGAAATGCCTTAGGTA
ATTTGAATCAAGTGGAGGTGTGGCACTTTCAAACAGATTCGGCTGAATAGGCCTGCTGGA
GCAGCGCACTGCTCCCTGGACCAGATGTGTGGGGCTGTTTTTTTATTAAAGGAGAAGCTG
ATAGTTGCAGGTGCAAGGCTGACATGAGGGCCAGCTTTGCAGGCCTTCATAAAGGGGATA
TCCATTGCCTGTGTTTAATCAGAGCCAGTGGGATGGGATGGGATTCATTGCTCTTTGATG
GAGAGCACTGTTATGAAGATGGACAGTCACTTTGCTCTCTAAGTGAAACCATCGTTTAGC
CTCAATTCCCAGAGAAAAGGGCCATTTGTTATCCACAGGGGAGTGCAGCAGGGGTGGTTA
TGCTAGGTGGAGGCTGCATGCATTTTCCACACAATTACCGTGCATAGGCATACATTTATG
GTCAGAGAAAACTGACTATGCTAAAGCCAAA
>NODE_6_length_758_cov_36.996040
GTTATATTCCTGTAATTAGCTAAGTATCCACACCGGCTCTCTGGCACACAGAGCTCCCGC
ACGAGTCCCTGTCGACTCGCTCATCCCCGTAGATACGATGCAATCAAAAAAAAGGCAGCA
ACACGGGAGGCGAGGGGGGAGGAAAAAATCAACGCATCAAAAAACAAACTTTAAACAATG
ACCCTACTTCTCTGCTGCAACTTTTTCCCCTTACACCTCGCATTTTTTCTTCTGTCACGA
GTATAAGGGGCAAGAGCGATGCATCCCTTTTTTCCTCTTCCAAGGATAATGATTTACAAA
ATGCCTCTCATCAAAGAATTCATTAACAACGAACGTTAATTAAAAAATAAATGAGTAAAC
ATCAATATCAAATCTCAGCACTGTGGAAGGGAATACATTATGCAGAGTAATGATGTTTGA
GAGGGGCTTCAGCACCTCTGTGGGACTCTTTTAAACCCCTTACCTCTTAGGCAGTTGCTT
ATTTTGCAACCCTTTGTTGTTTAACAACAAAGAGAATGGGCTCTCATAATGTTATATTAA
TCAGCGGATTAATATTTCAATTTGATTTGCTTTATAGTTGAGGTGCTGTTGGCATTTCCA
TTTTCCCTCCATATGTGCAGCGATGTTAAGTGGTATCATTACCATTTTCTACCTGGGGGT
TCGGGGAGATAACAGGCACCAGTGATAGCTCTATTCTGTGGAGGGAGAGGGAGGTTTTTG
GGGGGCGCTCATGCATTTTTAAAGGTCCGTGTTTGGTGTGCCTTCACATCCATTATTCTC
AAATGTTGCATGCAAACAGCTGAGTCACAGCCTTTCTGCCCGCCACAGGACAACAAGAAA
CAAGAACAGCCCAAAATACTAAattagagtgcccactgtaaaagtgtccgctggtataca
gg
>NODE_7_length_344_cov_144.386627
TCTTCTACAGGTACACGCTACGCCACAAACACTCTGGCTACACAAGAAACCGTACAACGA
AGGAAGGGGTCAGAAAGGTCCGTACCTTTTTCTCATGTAGATCCACAATTTGCCACACCA
AGAGAATTATTTCCCTCTCATCCGAACCCAGTTTACCCCCATTTGCACCAGCTGTTGCCC
CAAAGAACACCACCAGAGTATCACTGTGCGAAGCCATCAGGGACCACAAGGGTAAAAACT
ACAATTAAAGCAAAGATTAAAATAAAAATAACACGAGGGTTCACCTTTTTCCAAGTGATA
AGAAGAGCGAACAAAAGGGCTGGAAACTCAATTGAGATAAACGGAGAGAGAAAAAAGGGG
GAGAGATTATTTTCAGAGGAGCCACGGAAGAGTTTGCGGTCAGAGACTCTACCTGTTGCT
GTACTTGAGTGTGTTCTATCCAGAGATACTGGTTTAACTGGTAAAGAAGGGTGGAAATCC
GTGTGTCt
>NODE_8_length_692_cov_73.726875
GTGACCACCTCTTCAGGAACAGTCCGGACTCCTTCAGGCCCTTGGACGGTGAGGGGATAC
GAGGGGAGAGCTGAAACACAAGTGTCACCTGACCATACTGTCTTTTCTCTTTAGGTTATG
TGATATGTAGCTGGCACAGTGCAAGAGTACAAAAACAGTTTTGTTTTGCAGTGACTGGCT
TTCTGTAAAGTCTGAGTCTCGTGGTGAGTACAGCATTTGTCAGCCTTCCCCCCCACCATT
GTTCCTGCATGCCTGCAGTGAGAGTGAGGGTGGGGGGCGTGAGGAAGTCTTGACTTTTTT
TTGAGGGGGGAGTTATTTTGATTGTCTTTACCTATCAGGTGTAAATTTCCAGGCACTCAG
TTCATTTTGGGCCTGCTCCAGTTTGTCTTTAGTCTGTTCCAGTTCAGCCTTCATTTTGAG
GAAAAACAAGTTGATGGCCGGATCCACCATGGATGACCGCAGTTGGGCCGCGCTCGGCTG
CTGGACTTGCTTGAGGTACTGGATCTGGGTCTGCAGGATACAACAAACACGTGTGAGTGA
TGGGTTATGATGAAGAAGTGTTCTGTGATTGATTAAAGTACCAAAACTAATCCTTAAATT
CGACTCGAGTTGCCAGTTTCACAAAAAAATCTATAAAATCTAAAATAATCATATCCAAGT
TGTATTATACAGTCATTTGATCTCAATTATTAATCTGAATCTCCAAATCAAAGAAATTTT
GAGCAATTTCTGCATGTTGCCTTTTTATATTATATAGTTAAGCAATTCTAAGCAGTAGTT
AGATTGAAATTTAGATACTTCAAGACAAAATACTTGCGTAGATAATTAGTCCTTAt
>NODE_9_length_604_cov_23.662252
CGCTCTTCCGATCTATTACATTCAGAAATGGCATTTCTGCCACATAATACACCCCTATTG
TTTCAGAATTATCTGGCTTGGGGAGTAAAATCTACAATATTTGACGATGCTCCCGAGCTA
AATCGCCTCTTGAAATTGAAATATGCTGCCGAAATACAAAATAAAAAGCCAGCCTTTGCT
GCTGATATACTGGAAGCTCCTTGGCTTTCTGCAGAATGCTATTATTATGCATATCCAGGT
AGAAAGTTAATTAACCCAAAGCTTAAGCTAATTATGGTAGCAGAATGCTATCAACCAAAC
GCTTTCAGTCTGACAGCTGTCCAGAATTTCATTTGCTAATCATTTGTCTTTTGCCGGAGC
ATATGGTACATTTCCCCGCTATCACAGCAACAACAAACAGATGAAAATCATTAACTAAAA
ACAATGTGCAATGTGAAAAATCAGACACAGATTTATAAGGCTTTGTGTCAGAGAAAAAAG
GGGGATTTATGGCCTGGGAAATATAATGATAATTTTTGGTTTTAGCCACTTAGGATTTTA
GGCAGATCACGTGACCCAAGTGTGCAGGGAATTCAGATGCACAAATATATTGTTTATATC
TATATGCAAATGAGACAGAATGTTTATCCGTGTAAAATTAATTACAATTTTCTATAGGAG
CAtatgaaaagagcttgttcttagcaatttttagcttctagcatattttgtgcctgtttt
ttcaacacaatatttttatgttgttaaa
>NODE_10_length_620_cov_61.777420
AGGGGGGGGGGGGGGGGGCGCAGGTTTGAAGGAACAACAGGAGAGTGACTGACCAAATAC
TCAGCGACAGAAGGAGAGAGGAAGACGGATGTAGAGAGGGAGAAAGAGAGAGGGGGAGAA
TATATATGCGGTGGCCAGTGTTGTGAGACAAGGCAGGTTGCTGTCACTTTAAAAATGACT
GTAATAAAAGTGACCGTCGGAAGATGGATCTGGTGATTTTGGCTTGCTAATCAGTCATCT
GTGAAGAGGACCACAGCCCAGATTCAGCGGCCGCCTGACACCTCTTGATTGATGCCTGTG
CCCGATAAAAAAGGCCCATTAACTGTCCTCCTATTAAACTGGGTGAAATGGCAAAAAAAT
GCTCCTCTCTCCCACTCTGCTCCTCTGATCTCTCTTTCATTTAAACCATATACCTTTTAT
ATTTTCTCCCCCTTTTCTTCCTCCTTATCAGTCCTCACTGTTAAGGTACTCTGCTCTTCC
TACAGTTATTATTGAGATCGTGGGAGAGTGTGGGAGTAGATGTTAATCAGCAAGGCCTAC
TAGTGTTTGCGTGTGTGTACTTGTTCCCGTGGCCACCGGATGTCACATACTGTATTTGAG
TGCGGCCGTCCCGCTCGGATCAATAGACAAATAGTCAACGTTTCAGCTGGTACCTGCGCG
ACTAATTCTCGTTAAGTATGCAAATGAGCTCGCATCATCGGTGACGTCAGAAAGAGTGtg
acttcaaccctcatttttgcctcatgacatacgtcaggaaaaaa
>NODE_11_length_873_cov_27.911798
GTTTCACGCACGGCAACTCAACACATGGCAGTCACGGGTTGCAATGTCTGGAAATCTATT
GTTGCTTAGTTGTAATTTTTAGTTTCCATATTAGATGAGCTTCTCCGCAGTCCCTCCATA
TATACCCCCTGGCTACTGCAGAAGTACCTTCTGGAGTACAGGTGCCCCTGTAGGCTGTTT
ACTTCGGTATAATAGGACTTTTTGAAAATTCCAACCGGTCATTTCTCCCAAATCTGCTTT
CAGCGTTCAGAACATAATGAAACACAAATGAACCAATAGCAGACAAACTCTTGAGAAGCA
CTTTTAATCACGATGGAGATAAATGGTCCAACAAAGCGCGGTTCGGAAAACAAATACAGC
AACACTGTCTCTGATCATCATTTGATAGTGTGCTGACACGCAAACTCTATTAAGCTGTCT
TCAAATATGCAAAAATGATATGATTTTACAATGATTACATATTCACTTCCCCAGCTGGCT
GGCTCCAAGCGTCTCCATTTGTCATCGACTATTGTGTCCAATTATATGATTAGCTTTGAA
CACTCCAGCACTTCGAGAGCTCTCGTGTGTTCTGCCGCGCAGAGTGATTCACAAACAAAG
TCATTACAACATGTATTCACACATATCAAATAACAAAACAGATGGCCACTGCGCCTGCCG
CCTGATTTGTTTTCCACACGAGTGGTGGAAAAAAAAGTATTTTGTGTGAGCTGTGTTTAA
TGCTGACTGTTTTTATTCCCAAAGAAGAGCAGCTGGCTGTCGCGCTGTTAGATCAGCTCC
TATGAAAGACAATCTTGTTTTCATTAATTTCTCTACAACAAAGGCACTTGTTGGGAAGAT
TTAGAATTACAGCGGGTAAAGCTTCCGGATAATTCATCACAGGGACTTGACAGGAAACTT
AATTGTTTTAAATGCCAgttgctgtgagcagtgcggctggtttttctttgatgtctaaca
ggtgggacagatagacgaccctctgatgtttcatttgacctttgacctcctggttat
>NODE_12_length_874_cov_43.329521
AGAAAAAAGCAGAGGAGAGGCAATGTTGTCTTCAGCATGCCTGCGTGATTCCACAGCATC
TGTGCATTTTTTTTTTAGTGCTGAACAAGAACAGCTAAGGGGGAAAAATGCTTGGTTGTT
TTAGTTGGACAAAAAGAGGGACACATGATTCGCTATGGCCAAAAAGAAAACAAAAATGAA
CGTAAAAGTATAGTTTAAAAAATAATTGTCATTGGATATGCTTATTTGAGCCAGGGCAAG
CATATCACAACTGAGCTAAACAGGCTCTTGAAACAAGAATACAAAGGAGGAAATAAAGCA
TAGACAAAAAAGATGGAATACAAATTTAGTCAACGAAACAGGACAAATAAGAAGGAAGGT
CCATATGAACATAATGGGATTTGGTCTTGGTAAACAGGACAAAAATGGAGGTGATTCGAG
TGAATGGATGGGTTGACAGCAAGAATGAATTTGTATTATTTTCATTCTGTGAACGTCAGT
TCAGCACTCTTACCTCTTATTGGTGTACCACCTGGGTGGATAATATGAATGCAAATAAGA
TTAGAAAGAAGAAGCATTAGTACGAGTAGATAGAGGCTGGGGGCTTTGGAAGAAGAATCA
AATTAGATTTAACAGGGTACGTAAATAAAGGTACTACAGGAAAGAGAAAGGAGAGAGAAA
GAGAATAAGAACTTTTCTGTACTCTACTGGCAAAGAAAGACAGGATTCATCATAGAAAAA
TCATAGGTCAAAGAGAAGAACTTGTACATTGATGTACCACGGGGAGGTGCCATTTTGGAA
GGGGCAAATGGCTTCTGAGGACCATCTACTGAAGGAAAAGACTTTCAGGACTTTGTATAT
GAGATTGAGAGCAGAGATATTTAAAAAAAGAGAGAGAAAAACAAAACTCTGTGGTCCCTT
CGCTTGACCTGAACTAGGCAGAGCTGGTCACCTCCCTAAAGCTCTTTGAAATATCCATAC
CTAAGGTGCTGGTGTTAAAAGATTAAGCAAGTGAGTAAgtggtgggtcagtgagtgag
>NODE_13_length_452_cov_116.657082
CAGCCATGGAGGAGCTTGAGCGCCAGCTAGTGGTAGTGGAGTTTCACTGCCAAGACAGTC
CTCACCAAACACATTAATCATGACCAGGGGAGTGTAAAATTCAATCGGCTCCTTCCATCC
ATTTCATGTGAAGCAGACTGAAGGCCGGCCTTGTAGTGCCTGAGAAAGGAAGGATGAAAA
AAGGGGGAAAAAAGAAAAAGGAGCTCCCTACACTTCATCAGAACCCCTACTTCATAACAA
ATGGAGTGTCTCTCTGGCGGAGGAGTGCCATCAGAAACACGCGTTCTCTCTATCCATTTA
ATTCCGGCAGTGGAGGAAGGGTCAGGGAGGGAGCAGTGGGTGCGTGTTCTGCTCTCCGCT
CGCCGCTTCCCCAGTCACACAGTAAACTACCTTTTAGGAATTGTTTCTCAATAAGAAATG
ATCAGTCCATTTATCTGCACCAGGCGGGCCTGTCTCCTCACCCAGACCTCCAATATTTTT
CGTTTGACCTGATCAGGGCTATAAACTAGACCGAGACACTTTCAATTTGTCACCCGAGGA
GGCCTCTGCAAGTCCCAAGCTACTGATTGCATCCTCCCTCCCAAATGTAAAAATTC
>NODE_14_length_825_cov_66.967270
TTTTGCTCGTAAGGTGTCCTGTTTCTGTAAAATGGGTAATCACAAGAGAGGGTAATGGAA
CACAAACACTTTGAGTGAGGTGTAACTGGGAAAGTAAATGTTAGTCACTGAGAAAACCTT
AGAGCCATCCAGAAATTTGGTAGGTGGAGTTAGGTGGAAAGGTTTTAAAGAAACTGTGAC
CTTTTTTTAGTCATTTTTCATCACGTTAGATACAGTTGCAACTTTGGGAGTTGACACAGT
GGGCACCAAAGTTTACTTTTAAAAATAAATAAATAAATAAAGACAGAAAGAGGAGAACGA
GAAGGAACGGAGAGGAGTAGAGTCTGGGATACAAGCACAAGCGCCATGGCAACACATAGA
AAGAGGAAGAAAAGAGTTACCCATAAGTAGCCGCCGTTTCACCCGCTTGTCCACATCAGC
TACTGACGTGGCATTGAACTCAGAGCTCTCAATTGCAGCCTCATCTTTCTCTAAAACACA
AGTGACAAGGGGACAAACAGTGAGCAGCAGGTTAATGAGAAGCCCAAATGACCAGACCTT
CAGCCCCTCTTGGCGTTTGAGCAAAAAACCAAAGCCAAGAAGCAAGAAGCGATGAAGAAG
TGCCAAAATCCCTGTTAGAGTGTTAATCCCCAAACAAATGATAAATCCCCCAAAGCAAAT
CAAAAGAACAAAACAAAATAAAATAAATGAAATGATCAGTATCAGTGTTTAGCTTACAAA
ATGAAGCGGTAGGTAGGTAGGTAGGCAAATAGGTAGGGAAGGGGAGAAGAGAAGGTTCAA
GGCTTACATATGAAGAGTTTTTAAAACGAGACAGGTTTGGGATTTTAGGGATGGAATGGG
TTGGGGTGAATATTAAGGGGGATTTGAATTGTGATGTTGACGTTGCTGTTGTCGCCGATG
GAGTTTctgtcttccatatcaaacgctttctcagcaatgattccctcacgttaggatgga
ggacgtagg
>NODE_15_length_738_cov_41.071815
AGTTACTCGTGCACAATAAGAAAAGCTAGAATCAATTCAGTCAATGTGCACACTGTTAAT
AAACTGCAGCTGATGGGACTGACGGATGTTTCACATATTACCTGGATTTCTGCTGTGTTC
GCTGCCCTCATGACTCCCACACAGTTAAGTCTTTGCTGTAGCAAACATGAGCTCCACATA
AACCGAGGTGGCTTTAACATAAAGGCCAGAATCACTGGGCAACATTTCACAGACTAGTGG
TCAGGGGTGCGTTCAATGGTCAAAGCCTAAGATCCAAGTAGCGGTAATTTCACTAAAAGC
TTTTTAGGGCCTTGAAGAACACGCTTTACCCATTGAACGTAGCTCCTCTTCCCTATGTAG
GAGATGGAGGGTGGAAAGAAATCTTACCCATCATACAAACCCATTATACCAACCATATAC
TGAGCTGTGGTAGTAGGGTGTAGATGTATCATAACCATCATCATCTGCCAGCCAGCTCTG
GCCAATAGCCATCACAGATTGGCGGCTGCAGTGGCAATGAGAACAACACACAGTTAATAT
ACTGTTTAGCCCCACATCGCCCCTCAGTTCATCCCCTGCTGTGACTACAAACTGTGATTC
AGCAACTCTGGTCTTGAAGAGCTGATTGCACTTATATACCAGAATGGTGTTATTGTGCTG
TATGGCACCATTCAGTTGTCCAAAGAGACAGTACTGTGGCAGTATTCACTGTGGCATCAC
CACCAGCTTCACATATCTCTCTACTGTGGTGAAGCTGAACTAATCTCACCATGACCAGGG
TTGAAGACCACCGATAAAAACGTTAACAACCTCGGTACCTAGTTGTTCCACAGATGGGTT
TCAATACATGTCTGGTAAaaaccccattgaatgcttggtgac
>NODE_16_length_398_cov_27.482412
AGGGGGAGGATTGGGTGTAAGGACATGATTATGGTGAGGAGACGTGGGATGGGTCAGAAA
TGGCAAGGGGGAACAAAATCCAAGGAAGTTTTGATAGGGAATGGACTGGAAAAGGTAAAG
ATGTGAAGCGAGAAATGCAGCGAGAAAGAGGAGAAGAAGAAAGATGGCAGTATGGCTGTG
TTGGCAGGATGGGGGTGGGTGCCTATCGGCGGCTGCTCCTTCCTGAAACGTGGCCACCCG
AGCCTGCCTGGGCCCTGGATGCACATGTGGAACAGTTTACTGTAATGGAACTCTAAATTA
GTGGTGGTTTGAAGCTGCCTGCAGCAGTAGGGTGTAATTAACTGGCTCTGTTGAAAGAGA
AAGAGCCAGAAAGAGAGGCAGGGAGGGAGCCAGAGCCCTGGAAAAAGGCATGGGGTGAGA
GGTGTGTGTGTGTGTGTGTGTGTGTGTGTGTGTGTGTGTGTGCGTGTGCGTGTGTGTGTT
AGAGGGTGCTCTCACACATGTGACGTGTGGAGTTTTTGAGTGCTTGATTGCATgtgtatg
tg
>NODE_26_length_505_cov_48.433662
CCGATCTATGACTTCTAATTAGCAGTGTCCCAAAAACATATCAACAATAATCAACGACAT
TCCATAATGTTTCTGAACATCTGCGTGAGGCTGAGCATTTCATCAGTGCACATTGAATGA
TGGCCTATTTTAATGCGGCATCAAACTCTTAATAGCTGCTTTGTACCTTTTCACGTGCGG
GTTCACTTTAGAGCCATCTAATTCAAAACAGGGATTCTCAATTATGCAACGTCCCATTTA
CATATGCTAATTAGGATCATATTAATTATCTTGAAATTGGGTAATTAGCCAATCTCAATT
AAGGCATTGTTCATTACACTAAATGCACAGGAAAGGTGTTTGAAGTTTTTCCCTATGCCT
TTATTCATTTCTGCATGTGTGTATGTGTGTGTGCGTGCAAGAGAGAACTGGGCTGCCTGC
CACATCTGAATCAAGCCTCGGTGGTGTATTTAATAATTTAAGCATCCCAGCTCATACAAG
GGATGCACCCACAGCTTTCATCGTTACCAAGCATATGGTTCTGTAATGAGCCTGCTTGCT
TGTAAAATAGTAATGCCAGTACAGAGCAGAAGAGACAAcaaccagtcttttctcttttta
gccactcaagctagctactgtgccagcggtggccaatgcattatacaag
>NODE_27_length_729_cov_24.358025
ATCTGAAAGTGTAATTTATTAAACATCCTGTTGAATTTTAATGGCCATCACTTGTAAAGT
TGACTTGTTTTGGGGATTCGAGCTGCAGAAAAAAAAAAAGATATTTTTTATCACAACACA
TTAATGTCAGCGCCGTCATCACACATAACATACACGACCAGAAATGACGGCGCTGACAGG
ACTCAGAGTGTGTGTGTGTGTGTGTGTGTGTGTGTGTGTGTGTGTGTGTGATCAGCCAGG
AAGAGCTTTTGTCCTTGGGCTGAGAGGGCACCTGGCTCCTCTTCCTGTCCTTGTGATCTC
TCTGTTCCCTCTCTCCCGTGCCGCTCTATCCTTTCTCTATCTGTCTCTTCCTCTCTTCTC
CCAGCTCGGATCCCTTCATCCCCCCATCTCGCGCTCCCTCTCCTCTGCCCAAGGCGATGC
CGTCCTGCAGGCTTTGATCAGGGGGCCAGGGAGGAGAGAGGAAGTGGGTCAGAAAGTTGT
GCTGGAGACTGCAGGAGAACAAGGCTGGAATATCGAGTAGGTGAGGCTGGGAGAGAGAGG
GAGAGATGGGGTAATCTAGTGAGAAAGTGATAGAGCGAGAGAGGGTGAGATAGTGGAAGG
TGGGGGGGAGAGGAAGGAAAAAATAGGGAGGGGATGGGTAAAGAGGAAGGGAGGAGGGGT
GAAATGGGGCAACCGTGAGAGGTAGAGGGAGGGGAGGTAAGGGAGGGGGGCTGCCTGAAC
TAAACGAGTAGAAGGAGATAAAAAGAAAATGAAGAAAGCAACAGGAGGAGATAGAGGAGA
AGGACGTGGGAAAGAAGAGGTGTCTTCATTTACTGAGAGGAGGAAAAAAAGACAACACAT
TTGTCTTGAACGTGACgctcagcatttaaacag
>NODE_28_length_819_cov_40.459095
TTCGCCGTTGTTTTCAGCCATATGTCAACATAATTCATTTCCGTGTGTGACAGCTCCTTA
CAGTAAGACATGGTGGGACTACTAGTTCTCAAAACCATGTTTACATAACCAGGAGCCTGT
GCTAAGCGCTGTTTTCTGCTCTACCTGTAAAATCACACTGTGGTAAAGTGATGCAGGTCA
GCTTATTCGAAGAGAAATAATTTACTTGTAATTTGACAAGTTGTTTCCGCAAGTAGTGCA
GATTAGGTTAGATAAAATGACAATATTTTTACAAATGAGCTAAGCGAGGCATAGGAATAA
GCACCTATGAGTGCAGAGACAACACTTTGTCATCATGCTTCTCATTGTGACATCTGAAAA
GACCCACAGGTGCTGTAGAAAGTGACTGTGTTGTCATATTTCATTTAGGCATCCTTCTGC
AAAGCTGTAATTGCCTAATTAGCTTGTTAATTAGGAGATTAGCATTTACTGATAGAGTGG
CTTGCTCTGTTGTGATGAGAGTAATACAGATTAAGTGAGAAGTTATGGGTGCATGAGTTC
ACAATTTTGCCGTCCACAAAGGGGTCACAAATCATTAAAAGATTTGTGAAATTGCTGCGA
GTGTTGCATCTGAAGATGACGCTTGTCTCTTCCTTCCTTCCTTGTATCAGAATTGGTGCT
GAGGACGGTGAAAGAATGTAGAAGGCAGCTTGTCACATGGCAGCGAGATCCCTCCTGGTC
TGAGTGTCGCCTGTATCATCCCCTGTTGCTCGGGGAGATTGGAGGAAATGACCGAGCAGA
CGGTGCCAGAGACATTACTAACCCAATTATGAACAGTCTTTCATCTGGTTTGAATACTTT
ATTTTATTTATTTCCTGATATTTGTCGCTGCTATGCATTCGCTTTGTCTCCATTATCATT
GCACATGCGAAAGCAGAGACAAGTAGCATGAATGTTGACCGAATGTGCTTCTTGGTTtta
aac
>NODE_29_length_622_cov_61.434082
ATTCACCTTAAGACTTACAGTTAGAGGCAATAGCAGTGATATCTGTGTTCTTTATTTAAG
TATAAACTGATTTAATACTACCATGATGTCCGGTAAGCCTGTCAGCCAGCAAGTTTCATT
TTTATGATTGTATAAGCCAGAGGGACAGCAAGCTTTTCAGTCACAACCCATCAACCCAAC
CTGTGTGATGGTATCTGCAAGTTTTTCTGGAGGTGGGTCAAATCTAGCTTAAAAGTCGGT
CCCCTTCACATCCAATTCACCGTCACATTCTTACCTACAGGCAACCTCTGCTGAGCCCCG
GTCATTAATCAAAGCGGAGTGCTGTCCTGACCTCAGCCCCTTCCCTTTGAAGTGCTCTGT
CCTCTGCAGCATGAGGAAATCATTTGCTGCCTGATTCAATGAGCCATCAGTCGAGCCAGC
AGACCTAATGACATGTGAGAATATTAACCTCCTACCACCAAGAGTGCTGCTGCTTGGGAA
GCAGTCTATTATTCATCCAAGGTTTTACTCAAACCCCTTTTTTCACAGCCCTGCCTCCCT
GTTAAACCCTTCTAAAAAAGCTGTAGGCATGCAGCCATCCAGCACTCAATTCAGATATTA
ATCCAGTTATTCTAGTCTTTGTATGGATTTAATGCTACATTCTAACAAATAACTTCTTAA
ATGTAAacaaaaggtccgtcccaattctataattcataaaaggttttcaggtcctgtgtg
cctcatttttaattattaacagttggcaaacagtgaaagtgataat
>NODE_37_length_598_cov_4.876254
CGGTCACCGGACAAACCGGGCAAAGGCTCCTTCTGGGCGCTGCACCCGGACTCCGGGAAC
ATGTTCGAGAACGGCTGCTACCTCCGGCGGCAGAAGCGCTTCAAGTGCGGGAAGAAGCCC
GGAGCCGGTGAGAGGGAGGCGGCGGGGAAGAAGGGCTCGGAGGGCGGCTCGGTCACCGGC
AGCAGCTCCGGTTCGGACTCCCCGCACTCCCCGTCCTCGTCCTCCCCTCCGGCCGCGGAT
GTGAAGGGGGTCAAACCTCCGGCGCCCTCCCCGCTGTCTCACCCCCAGCACCTGCTGCCT
CCCCCCCACCACCACCCGCTGCTGCTGCCGGAGGCCGCGCACCTGAAGCCGGACCACTAC
CACCACCACTACCCCTTCAACCACCCGTTCTCCATCAACAACCTCATGTCCGAGCCGCAG
CACCACAGACTGGAGCCGGTGGTGCAGTACGGAGGCTACGGCTGCCCGGTGTCCGGGGCT
CTGGTGGCCAAAAGCGGCCTGGATCCCGCTCACAGCGACACCAACTACTACCACGGAGTG
TACAGCAGCAGGCCCATCATGAACTCCTGAAGCAGCCCCGGGCTCCGAGTGGACACACTC
CGGTCTGTACATTTGTAAATAGCAGGAAGGCCTTTCTTCTGTTTGGTTCGGAGGCCTGAG
GGACTGAGAAACTGTTTCCCACAAGCCATCAGTGATCTGTGTGTTCTGGTTCTGCATCAG
ATAAaaatctacacatgaaacc
>NODE_38_length_499_cov_75.004005
TTGTTGTTCATGAATAGCGGTGCTGTGAAATGTAATGTTTGTTTTCCATCACAATACTAA
TACTATGAATGATTCAGGCTGCTACACTGCACTCCACTTAATCAATCACGCCTGTCCTGA
ATGCTGATGAGAGAGAAAACACAGGATTGTCACCCTTTTCTGCGACTTTTAGCCAGTTTA
GATCTAATATGTAACAATAAGTTGAGTGCACTGTTTGGCCTCTGTGTGTTGGGACGAATT
TGTTTTACTTTTTGTTTTTGTGTTACAACTATGTGTGCGTGGGTGCGTAAGACTGTGCGT
ATGTGTTTGTTCTTTCTCTTTTGTGAATTTTGGCTAATTTCGAGTTTGACTGCGGCTCAC
CCCCGTCTCTTCCTGTGTGTCTTGTGTAGGGCTGTTAGTGCAAGACCTTACTGACACCAT
ATTAAGTTCATATGCCTATAAGTCCCACTACCTTCTGACTGAGTCAAATCGTGCTGAGTT
GAAATTACCTATGATTCCCTCTCCTTCGTCAGCTACCAAAAAGAATGTTGGGAAAGGTAA
CTGAACAGTTTTTCTCTTTCTCCTTTGTCCCACTGGTCTGTGTTTGTGTTGTGCCTGCTC
CCATTCTGACTTAGTTTCCCTCTTTTTTTTTTTTTTTTTTTCC
>NODE_39_length_518_cov_38.106178
ATCGTCACACCCATCGATGAACACTCTCTGTTATCAGTGTTTGAAAATATTGCAGAAATG
ACAAAAATGTGAAGCAAACGGTTCGCTAAGCAGCAGAGCATCACCCTGAGGATAACACAC
ACAAATTACATCCGAATCCTGAACAATAGCGACGATCTCATTTGACCAAATGTCCCCAGC
AAACAATGTGATTATACTGTATGTTGATGCAACGTGTATGTACATGACAAAAGAGAAAGA
AATAATAAATATATCATCAGTGTCAAGAAAATCTATCTTTTTCTATTATGTTCAATTGTG
TTTTGGAATGACTTATCTTGTGACACAAAACTGCAAACAAGCTGCAATGTAAAAATTTCA
GTGTATTCTGTTTCTTGTTTTTTGAAGCCATGAAGCTACGGTGTGTTCTTGGAAAGCCCT
GCTAAGTTAAATGTGGCAGCTAATGTTGTGTGTTTGCTATTCAGACTACAGGGTCTTGTA
CTCAAAAGCGTGTAATTAAGTGCTAAGTGCAAAAGATTGTAATGTTTTATATCAAGATTA
CTATTCATGAAATGTCAGTCAAGTTTATACTTTTGTAATAAAGTGGCACTTTAAAAAAAA
TATGCTTTATCTCATAGTCTGGGTTATTAAAGCGGACAGAGAGCAGAATTTGAAGTGACG
Ac
>NODE_40_length_632_cov_73.985756
AAAACAACTGTTCCCACCTTACCTGAAATCAACACGATGAAGCACTGTAGGAGAAGGATT
ATATTTTGTTGGTAGTCTGTTTTTACTGCCATCTTCTGTCTGTCCTCTGTTCCATCATTT
AATCTCATTAGTTCTCTACTCCAACCCTGTATCCTTCTATCCATCTTACTAATATGCTTC
CTTCTTCCCGCTTTCCCTGTTCCAGCGAATGTCAAACACAAACAACTATGTTTTTTGATT
CCTCAGTCCCATCCTTACCCTTCATTTTTATCTCACTACCTTTCAAACATCTCTCATCAC
ATCTCCTTTTCCTTCTCTCCACCTATCTTCCTGTCTCCTCTTCCCCCTCTTGCCTCTCCA
CCTCAGCATCAATAGAGGGCCCATCTGTTCCCATACATCATGCACTTCATTTCAGTTTAT
TAGCTGGGATAAATCATAAATATTTCATTATACATCACGGGCGGCTGTCGCCTGCACACC
GACAATTTATCACCGCTGCCCTCTCTGCCGGCTTGCCATGGCGGCTATAAGCTTTCCAGT
CTATTAAACAAGATTGATACAGTGTGTAAATTTAGATATTGGGAATTTCTTCACAGACCA
CTGCTCCGCACTGATAGGCCAGGGTAACAGGGGAGGAGAGAGAAGATGGAGGGAGAGGGG
GAGAGAACAGAAGGGGGAGTCGAGGCGCTTGGCTGGGTGTTAACACCACTATCAGGGTAG
TTACAGTTTCCCCTCTTCGCCTCCTCTTTTGGATGAGGGGTAAAAGGGGGGAAAAA
>NODE_41_length_533_cov_78.512192
ATGACTTGGCATGGCTGGTAAAACTGTATGGCAAAGAATGTATAATTAAAAGCAACTAAT
GATGCACTATATCTGACCACAAATGCGCAAAAGATAGAGGATAGTAAAAACAGCTTTGGT
CTTTCTGTCTTCAGCCTGTTTGGCCACATAGAAGGAAACAGATAAATCTGTGTAGCTTAA
ACCCCTGTGTCTCCTACAGGATTAAAAATTCATAAGATATATTGAATCGGTGTGGAAATC
CCAAAATATATGCAATTTGATCAAGCGGGGATTAAAAGTGTCATTGTGCTTGTCAATAAG
GGTTGGTGGCGACGTGGCAGTATCACATTGACTCTTGCGTATTAATACTCAGTGTCCTAT
TGGGCCATCAGCTGATTGTTTGGAATGTAAATGATGCTGCTGATGGCTCCAGTGACTGAT
GGCTTAAATTCCAATTAATCAATTGCTTCATCAGTTTCCCTAATTCAGATCAAATATCTC
CTGAGTGCACACTCTTCTTTCAGTGGTATTAGAAGAAATAAATGCTCTGGAAGTAATTTT
CATCAATCTCGTGTACATGCCAATATGCCTCACAAGCCTGGTCCAGGTTGAGGACTTAAT
GTCTTAAGTGTGTGTTTGTGGGTGTGTGTGTGTGTGTGTGTGTGTAGAAGAGGGATTTGC
ATATTAGGAAGGAATGA
>NODE_42_length_669_cov_29.901346
ATCACTTCCATAGAAATTTCCACTGGCCTGCCATGCCATTTTCTCTCATATCCACCCCCC
CTCTCACCACCCAATTTCTCTGGTGGCTTTTTGAAGACTTAAGTTCCACACTTTTCCCCC
CCCCTCTTTCTTACAAGTCAAATCCTGGGAGAGGTTGATGTGAAGACCAGGCAGAGCAGG
GATGTGAAGAATATAAACACAATTTTTTTTTTATTGTCCAGAGGGAAAGGGGGGGTGCCG
GGGGTTGGGCGGTGGGGTCTGTAAAAGAGACGGGGACCTTATCACAGCCCAGCAGCTCTG
TAATTCGCCGCCATGATAAAGTGGCAGCGCGGAAAACCTTACAAGGCTGGCACAATCCAA
AGACGGATTAGGTTTTTCTGACATAAGCTTCCTGAAAAACTAATCAATCAGCCCATGCAG
TATTATCAGAAGCGTGAGATTAAAGAGCTGCTCCTAATCCCCCCACTGTACATTTTATTA
CACTTCCCAGTGTTAGTTGCCTTTAAATATACAATAAATAAATAATAAAACCAAACCTAA
TTGAGCATGGGGAAGGGGAAAAGGGTTAAAGAGCCCTTAGAGAGGGAATTTATGTAGAAT
TTGTGTTTTGTTATGAAGACAGGGATAAAACTGTTGTCCTTGCCAGAGCACTTTTTGACT
TTGAATAGAGCATCACTGTCTCTGGCATGGGGGGGAAAAAACCTCCGGCAGAATTTTACA
CCAATACGGCTGGCTAAAATTGAATCACATCGATTCGGACTTTCTTGTTAAGATTTTTTT
GCTCATTAACGGGTGAACAGATACATTATCAAg
>NODE_43_length_307_cov_132.195435
TAAAAACAGGAAGTTTTCTCACTACAAGAGACACACTAAAATATTTATAGCTGCTAGTCG
ATTGGCCTTTTGTCAAACCTCGAAATACTGAAGCAAAGCCTCACTATACCGGTCATCATG
GCCAACCTTACCTGTCACACTGTAAGCAAAAAAAGGAGAAAGGCAGATGGAAATCCTACA
TTACAATCACACGCTACAAATCCTCTACTTTTCTTTGCTCCTCCGGATCAACAGCTCCAA
TAAATTTTCATTACACCTGTGTGAAGCGCTTCAAATAGAGCCACAGAAGCAGAAACTAAT
TACTTTCTAATTTATTGACTAATGGCCACAGCCCTGGGAGACAGCTGCAATTGTTCTAAC
AGTCCTGCTGCTCCGACTGCACTCAGGTCCACTTTAGATTCATAACCAAAATAATTTATC
ATTACAAGCACATTAAATTGAACCGTATAGa
>NODE_44_length_446_cov_81.168159
ATGACATTTAATTTATCACGCCTTGGAGGAAATGATTAACTACATCAGGGCCTTAGTTTT
AAACTGCTGTTTAATTAATGTTCTATGAATATACTGTATGAGTAATCCACTTGCCAACTC
ACTATGTGACAATAAAACAAACAGACCCACAAAACCCAATTATGTTCTATATTCAAAGTA
AATACTCATAGAGAAATGGGAAATTTATCTTCCTTGTTCATATGTAGCAATAGAGAATGA
GTAGGAAAAATAATAATGCAAAACATTTCCACTTAAAAGGTGCAGTACAAGAGAGAGCAT
GCATGATGAAATTAAGTTTAGTTAACAAAATAAAGTAAAGAAACATAACTATTGTATTAC
CAGTTTGTGCCATAAATTTAGCAGACTCAGCTTGCTCCTGCAGGGCCTTTGTGTCATGAA
CTGATCTTGGCCGCTGACTTTTTACTGTATGCTCTCCGATCATTCCATATTCTATGGGAC
AAAATAGAGGTTCATATGAAAGCTAGGCTTAAACATGATCTTCTGAGAACAAAAGCTTAT
ACATACTGTTTTCAGGATGTTTGAAGCAACTGCAGTACATGGCTAGAAAC
>NODE_45_length_389_cov_13.215939
CTGACTCGGTAAAATTCACCGTCAGCGCCACACACTTAACTGAGGTGAGCTGAAAAGTAT
TTAACATAATTGAACTGATTTGAAAGGAAGTGAATTTAAATTAATTTAAATGAAATGGCT
GAATTGGGAGAGGGGAAGGAAACAAGTCCTCCACAGGTGATGAAGAGCGAGCGTGTGTCT
GTGTGTGTCAGTTAATGTATTGTTAGGCTAATTTCCCAACAGCCTCCTGCAGAGGCACAT
TGTTTCATTTCAATATCAAACGGCTGTGAAGGAAAGCTTTTTAAAAGGCACGCTAATTGT
TGTAATGGTCTGTTCTTCTGCACCTCTCCTGCTCTCTCCCTCTCTCTCTCCCCTTTTACA
ACCTCTCTCTTCTCCTTTCACACTGTATTCTAATGACCTTCTCCCGTTTTTCTTTCTCTC
TCTTGCTGCATGAACACATGAGCACAGATTTGTGAGTGACAGTTTAATAAGAAGTGCTTT
TCCATTAAACAGACAAAAGGAGAGAATGCATCAATTAACACCCACTTACAAAc
>NODE_46_length_531_cov_93.337097
ACTATGGTTATTTCATACTTCAGTTGCATGAGAGCTGCGCCCCTGAGAGATGCCCCGGGC
ATGCGGGGCCATCGGACGGAAGGCTACTTGGGCGCTGCTGCGACGGCCGCACGAGGCCAC
GGGACTCCACAGAGTGGCGGCGGGCCAGGCCAGCGTGGGGAGCTGCCCTCACTCACAGAC
ACATTTGAGCAGGTGATAGAGGAGCTGCTGGAGGTGGAGGGCGAGGCGGCACAACTGGGA
CGGGGGGCTGATAAGAGCCAGGGAGGTGGGGGCCCGTCTTCTGTGGTCGCCTCAGAGAGC
AAGGATGTCGACCTGTACGACTCGCGGGTGATGATCAGCAACCAAGTGCCTTTGGAGCCG
CCGTTGCTCTTTCTTCTGGAGGAATACAAAAACTATCTGGATGCTGCTAATATGTCCATG
AGGGTGCGGCGACACTCCGATCCCTCGCGGCGCGGAGAGCTCAGTGTGTGTGACAGTATT
AGCCAGTGGGTGACAGCTGTGGATAAAAAGACGGCAATAGACATGTCTGGGCAGACAGTT
ACCGTCATGGAAAAGGTCCCTGTCCCCAATGGCCAACTGAAGCAATACTTTTATGAGACC
AAATGCAACCCCATGGGGTACACAAAGGAGGGCTGCAGAGGAATAGACAAGCGGCATTAT
AATTCCCAATGCAGG
>NODE_47_length_561_cov_67.677361
CTGGAGAGGGAAAGCATTAGAGACATATTGGATATGTTTAGCACAGCTTCACAGTAGAGT
AATATAACTGGTTTAGGATTGTTAATATTTCAAAAGGTGACTTCTAAATGGAGCTGAGGA
TAAAGTGTTCACACAACAACCAGACATGATACACTGCACTTAACCTTTGCTCTGATTTCA
AACTATGCCACAAAAACCTGCACATTGGCGGCAGTCTCTATAATCCTAAAATCTGGGAGC
CAAACAGCAAAAGTAGCCGTACATTCGACTATAAGAAGTAAACCTAAACCAATTTCTGTG
TGCTCTATGGTGTGCTTTTTTCCCTCCTCCTCCTACCCCTCCCCACGGCTGAGTGAAATG
GAATTGCCTCTCACATTCAAAGACAGCTCTAGGAAGGTGATAATAGAGCTACTCCCTGCT
GTCTGCAGGCAGGAAATAGGAAAGTGGCATATGGGGCCAGGAACCAAATAGAGAGGAAAT
GTGACCAGGCAAGGGAAGGAACTAAAGGAAAGGTTAATGATCAGTTCTGAATTCTACAGG
GAAGAGAACTATGTTCCAAGTTGAGAGGAAAAATAAATCTGACTTGATTTATGTCTCCAC
CACTCACGTCTCAGCTGTCACAAACAAACACGTGGAGACTAGGTTATTTCCTTGACAAAC
TTTGCCAATGGTAAGGCTCATAGGTAAAATAAATATCgtgatcaa
>NODE_48_length_431_cov_68.767982
TTTTGTTGGAGGCTGAAATTCTAAAAAACTGGACAGGTAAACCTGAAACTGTCTATTAAA
CGGAATGGTTTGTCCTTTTTTATTGATTTGGGTGAAACAACTCTTTAGGTCAGATTCATC
ATGTTGTTGTCGGGATACTACACCCTGGCCTTTAGCTGTCCCCCTACCATTGTGTCATGA
CTGAGACACTGTACTCCCTTTTACCACCAAAGTCACCCAGCCAGTCAACCTGTGTTGCCA
TTTGGTCTGTGTCACTCTGAGCAGCCATTTGTCCTCTCCTGTCCCGCTCTCCTCCCACAG
ATTGAAGTAGTCAACACCTTCAAGAGTGGCACCTCCTTTCAGGGGGCGGGGGCTCTGAGA
CGCCAATCATCCACCACCAGCCAGACCCAGGATGTAACCAATGTTTCTAGTCCTAGTCAC
GTGTCCTTGTCCAATGCCCTTTCCTCTCCTACAAGCACTACTGCTGCTACTGCTCCTCCC
ACTACTGGCCGTGAGTCAGAACTCTGTCAGTCTGCTTCTCTGCTCTCTTTGCTTCAGGGG
TGCCATCCTGTCATGAACAAAAAGTTATAGGTATA
>NODE_49_length_885_cov_50.181919
CTTATCTCTCCTCCTCGCCCCTCTCATTACTCCTCAGACACTGGCACCAGGCCCTAGTGA
CTATACATAGACCTGCACATGAAGGTAGCAGAATAAGAGAGCTGTTGAAGCGGTCCCAAG
TCTTCATTTTCAGAGTCCTGTGACATTTTCTTTTCCATTTAACACTCTCATCTGTGCTCC
ACTGATCAAGCCTGGTGCCAGGGATCTCAGCGGAATCTACAATTTATGTGTGAGTATGCA
CTTGTCTTTGGTGAGTCAATGTTCCATGTTTGTGTGTTTATGAGCAGCATGCGGAGATGT
GTATGTGTGTGTGTGAGTGTGTGTGTGTTGGGGTGGAAGGGGGTTGGACTGTGGTTGCAT
CTGGACTCTGGGAAGCAGGCTGATCAGTCTCTCTCACCCAGAGCCTAGCCCAGGCAGCCT
AGGAGTTTCAATCAATAACCAGTCCCTGTAGCTGCCCCGAGCAAGCTGTTTGAAAAGTCA
GAGTAGCATGAAATGGCCATTATTAAATTACTGGGACGGACACATTTAGAAGGCCATTGC
ATTAAGAGAGCAAGCTCTCCCAATTAGTGGATCAGCACATTAATAGCCCTGGATGAGAAC
ACCATCTGATCAAAGATTAGACACACACACAATCTATTGACCTATTTTACTGGTGCCCTG
ATAGCTACATATAGCATTTGTAAAGTATGTCCTCTAACTAGAATGAATGGTGGAAATCTA
TTTTCTGTCTTTATGCATGATTCATATTTGGAACTACCAAAGCCCCTTTATCTTACTGCA
ATTGTTCTATGAACATTTTGCTGATTCAAACCTCATCCATTTTCAAGTAGTAAAGCTGTA
TTACACACAAAGAGGGATTGTTGTGAGATCAACGTTTCCCCTCTGTTTACTATTACTCTG
AGTATGTTCTTCAGAGGGAAAATAAGAGCTGCTTTATTTTCTTGGGTGCAGTGCAAAGCC
CGTGGCATCTGTTTAAAAtgagattgaaaggcacgctgtagcaaactttagtgtgagtcg
ctgagtaat
>NODE_50_length_866_cov_64.984985
GTCGGTTAATGGAAATCAAATAACAACCTACGGAATACAGTCAGCAGTGTGTCCTTGCAC
CGCATACACCTTACAGGTGTATGTGTGTCTCTGTATATGTGTGTGCGTGTGTGTGCGTGC
GTGCATGTCAGCAATGGACTCACAAGTGAAATAGCATCTTTTTTGATAGAGTGATAATGA
AAATAATAACATCCCTGACAAAATATTCATAACAGTAATGATGAATGCCATATTTCTCAG
AAAGATACATCAGAGGCGTCTTGGTTAAAAGAAAACAGTGGCCGGCGTCTCCCACACCCT
CAAATTATCTGCTGCTTTCACATTTCACTGATAGCATAGATGAGAGCTGAGAAAAATGGA
CACACAATTATGCTCACTTGTCGTATATTAATACTGCTTCTTGACATCTTCCATGGACCC
TGAGCTGTCATCTCTTTGTCTGCTTTAATTGAAAATTAATGGTTAGTGCGTTGCCAAGGC
AACAGCGGCAGTGGTGGTGGGTAGTGAGCCACATTCAGACAGACACCAGTGGCATTGTTT
GTCCTGTCTGACCTTGGAAGTCAGGGGAAAAAAAGAAAGAAGAAAGGCAAAGGAGGACAA
AAAACACATTAAAAAGAGAATGGAGAGGTAAGGGTTGAAATGTTGTCCATTGGAGCGAGG
GAGAAAAATAAAATAAAGTTATTGTGGCGTGGTTTTGGCCAGGTAGACAGAAAGAAAACT
GTGCTAAGGTGACTGAGGAGGGGACTGAAGATATGATGTCAAAATGCCAAATGGGGAGAA
TTATGTTTGAGTACGAAAGCAGAAAAAGGCCTGGTGATTCTTCTCTGGAGCGACAGGATT
ACCTTTGTGCTGATGGAGTCAGAGGGCACTTTATGGCCCCGTAATCATCTGGACACAGGT
GTGGGAGTGTGAAAGACAGAGATTGTGTGAGTGTGTATAGAGGTGTGCATGGTCATGTTG
GTCCTAATGTTTACAAATCCATCAGCGTGGACACAgtgccaaatggacac
>NODE_51_length_500_cov_5.542000
ACTACCTGTTGTTGTGGACCGTTAAGCCCTGCTGTTATACTTAACTGCACCACAACTTTA
CTATAGGAGGCTTGTGCTTTGTGACCTGATTGACATTGCTTTTAGAATCAATGTGGTGAG
TAAAATATTTCCATAACAGTTAGATTGTTACGGAAAGAAAGTATGTAAAGACTTCAATAA
TAACAATATAAAACCCCCTCAGTTAATAATACACCTCCACCACAGGCTGCACCTGCTTCA
GTATTCAACTGTGCTTGAGATCTCTCTGGCAGACGTATCGAGACATCAGCAAATTATCAG
CCTATGTGGACTGAGAGCTTCATTAGCACTAACGCTGCATGCCAGCTAACGCGGCATAAT
TTTACACCCCCACTCTCCCCTTGTGTGTGTGTCGTGGTGCATCTTTGCGTGGGTATGTAT
GCGTAGATGAAGTGGACAGATCTAGTCTCACACACCTTTACATATGCATTCCCTCATTGT
TTTACCCTGGCGTACATCTTACCATGCACCACACTAAGCCATACCCAACATCTGTAGGTT
ATGTAAGGAGTTTTATGGAGTATAATTTCGGGTATGATTTATTTTTGTTTAGTTCGGTGC
CCTGTTGCCTCATGATAACTGGTCTTAATTTATTTGTTGAATAa
>NODE_52_length_498_cov_77.200806
ATTATGAAAAATGAAGATGTACTTTTAATAATCATTTATCCCTACTTAACATTAATTAAA
TTAAATTTCATGATCTCCAAAAACGTAATTTTAGAGTTTAGTTGAATAGTTACACCACTG
GCTGGTGTAATGCTGGTAATTACAGAATTAATAGTTCTGAGAAAGTCTCAACTGCACAAC
ACGAATCTCCCATCAGTCTCCCCACCGACCACTTGAAAAGCCACAGAGCGACAAAAAATA
TTGCTGAGAACAGGAGCAGCAGATGAGTGCAGACTGATGAAACAGACTAACAAACTAAGT
TAGATGAGAAAAAGAGAGTTGAAGTAGCAAAGAGGGAAAAGGAAGAGAAGCGAACAACAC
AAAGAGACAGAGAGAAAGCAGAAAAAAGATGGCACTATGATATAGAACAGATTGTGCTGA
TTCTACTCTCTCTCTATCCGCCTTCCATCAGTGCCCCCATTCCTCAGCCAGACACTTTCT
TAAGCTAAACTAAATGGGCTAATTAATCTGGGCTAATGGTGGGTGACAGCAAATATGCTA
GCACAATTATCACCCTATTAAAGATTCATATTCCAACACATAATTGAAAATGAAAAGGTG
GGGTGAAGGGAAGATGGGTGGGAGTCTGTGCCCCCAACCCCC
>NODE_53_length_552_cov_23.789856
AACACTTCAGAGTCAACACCCCAAATCCCATCGCATACACTGTAACTACAGTTCCCAGTT
CACCTTTGGAATGCCCTTGTCTATTCTGATGAAGACATGAAAGAGACAAGTATGCAGACT
GCTTGCAGAAACGTTCCCTCCTTGTTCTGCACTCACCTCACACCTGCACAGACAGACACA
TAGGACAGATATGCGCACACACACACTCACACACACTCTCTCACACACAGCTGTTTGGAT
GTGGGTTGGCTCTCACAGAGATGTAAATCGGTTGCAGATCCATACTGGCCCAGGGCTCAT
TCACTGATCTATTTTCTGCTCAGCTGGCTTTAAATGAAGTTAAAATGACTCATTAAAACA
CCCACAAGCTTTGGGAACTCTGAGCGCTACAGCCTAAATGTGGTCCTCTTTCAACTCTTA
CGATGCCTCTATACACAGACACTGTGCCACTGTTCCCAGTGCAGCACACAAATAACAAAA
AAGCCCCAATCTGTTCATTTCTAAAAACAACAATTTTTGAAAACAAACTGTTACAGTTTT
GGAACGGTGCATTTTGTTACACAGCACAACAATAAAACTTGGTTTGGGGAATCGTCTTGC
ATAGTAGTAACAGTGAAACAGTGTTGTAGATCCTGATGTTGTGTGACGCTGTCCAGTTTG
GTGTGTTGTGTTGTGTGAGATTGTGTGATAAGGGAa
>NODE_54_length_326_cov_12.046012
CTGACTATAGCTGCGCCACCTAAAGTAACAGGAGTCGACTTGTCTTTTTCAGATCATCCG
GATAATCCAAATACTTTTAAATAGAAGAGCCGAAGCTGCACCGAACTTTTTTTTTTTGCG
CGTAAAAACGCATAAATTGGCTACAGATTGTGATTCCTCTCCCCCTATCTCCATGTTTTC
TCCCTCTCTCTCCCTCTCCCTCTCTCTCTGCTTCCCCTCATTTACCCCATATACCTATTC
TGGTATCTCACCACACGACTAAATTAGACCAAAGATGATAAGAGCACAAAGCATTATAAT
TCCGCCGGGCTCCTCCTCCTTCCAGCCATGCGTCCTAATTAATGGGACACCCCCAGTCGC
AAAAAGCCCCGCACTGGACTGCAACATAGTCAAAGAGTGAAAGGGAAGAGGGCGAAAGTG
CCACTGGAGATAATTGATTACCTACCAATCAATGATAACTTGTTAGTAAt
>NODE_55_length_407_cov_34.002457
AGCATCAGTGGTGAAGGCTGCAGTGGCTCGGTGCAGACAGACATACCTCCATCTCACTGG
TGTCAGGCATCAGCTCAGTGATTGGTGGGCATATTGTTCGACTCTGAGACTTTTTTCATC
ATTAGCCTGCACTGCATGGCAAACGGGCGCCATGGCCCCTTTTTTTTCCTTCCCCTTTCT
CCCCCCTTACAGGCGGCAGTATCACAGCTCTGATCTGTCACCCTTCGCTTGCCTTAATGT
GTGAAAGCAAGACGTGTTGCGCCTATTAGCACTTCTTGGCAAGGCTGGCATGCTGATCCT
TCATCCCCGGGGAGCCCGGCAATATGGTGCCGCATGGTGACCGCCCGCCAGCCCTGGCTC
CCGCTGTCACAACACATCACACATCCCCAGCAACCAGCGCCACCGCTTCCTCCGCCACCA
CACCTCCATCACTGTGGTGGCGTGAGTGACAGCAGCCGGAGCCAGGGGTCCTCTGGGTGG
AATTAAAAACTTTTAGAGCGAGGGGCAGCTAAAGTGAAGTGTATTTTTTAATTATGAGGG
CTATAGTTGGg
>NODE_56_length_727_cov_59.536449
ATTCCATTCAAAAATGTGCTTCAACAGCTGGTAGTGTCTACTTTATTTAAAAATGATTTT
CATTTAATCACTTTTAATCCAGGTGATAGATGGGCACTGCAGCAGTTCAGCTCTTTTTGC
TTCCAAATGCAAGTCCAAGTCTAAAATGAAATAGGAACAGGCAGGAACATTACCTGCATA
TGCGGTCAAATTAATATGTTAAACTGTGGAGTGGAAGCTAATGAAGTCACTGTGTGCTTT
GCTTAAAACACAGATAAGTACACACTGCACATGCTCTGTCACTGAGCCATATAGATGTGG
ATTATATCTCAGTGAAAGAGCGCTTTGTATTTTTCCTTATTGTATGTGGAACATGGCTGC
AGTATTGTTCAAGCTTTAAAAGTTTGCGTGAGAAAAGTTGTGCTCTGAAAGAGAACAAGG
ATAAAAAATTAAGTTCTGATTACAATTACGGGACGTGACACTTAGCTGATTTCAAATCAG
CGAGGCCAAATTTCACAAAGCCTGTCAATGGTGGCAGCAAGCTCGCCAGATCCCTCCCCA
ATCAAAAGTTTGCTCTATATAATTTTACGCAATCAGATTTCTCCACAGTCATCCAGTGCA
ATCAGGTAATCAGAGGGGAGCATTAACAAGACAAATGGGGTTTAAAAAGTGGGTGCACTC
TGTTTGCAGGAACTTCCTATGGAGAAGCCCCCTCCTCTCCTTGATTACTCCTATCACCCT
CATACAGCGCAACATCCCCTGCTAAATAGCTTTCTACTACAGTACAGGCAGTATGTGCAG
TAGGAACAAATGTGATTGACTTTACACGTAAAATGTGACAGGTAAATTAACCTCTTAGGG
CTATTCATGTCAAGTGACTAActgaccaaac
>NODE_57_length_700_cov_37.441429
GTTACCTCAGGCCCGCAGACCCAGCCTTCTGTCGGCCGTGCTCACTCAGCCTGTGTTTGA
GTGTCAGCCAAGTCAGCTATGGCTGCTCCAGAGAGCCTGAAGTCTGTTGGGGAGACGGGA
CATTCCAAACAGCATAACTCATTCTTTACACCATCTCTGCTGCCATTAGTTAATTATATG
CAGGTGTTTTCCTTTCTCAGGTTTTTTGTTGTAGATCTAATAAAAATGTAACCATAAGTA
CATAAAGCCAGAAAGACAGCGAAAAGGAAAGGGGGAGACAGTGTGGAGGAAGTGGCTGAA
TTTGCTGTGTGAAGCAAATTACTGCCCCCATGTAGATTCATCAGTTCTCCCTGCTGGATT
AAGGAAGGGCCTTTCTAATGAAGTTCGCCCCGTCAAAATGAAGGGACTAATTCTGATTTA
GCTGAGGTAATGAACTTCCCCTCTCCTAGTGAGAGCAGCACCATGGGGTGAGGAAAGAGG
GGTGGTTGTGGAGGGGGGGAGGTGTGGGGGCAAAGGAGAGTGGCAGCAAGAGAGAGAGGG
AGACAGGACGGAGATGAGACAGGAGAGAGACATGCAACGAGGACAGATAGAGCTAGAAGG
GAGAGCGAAAGCAAGGTGGAGAATGAGAAAAAAAATTATGCAAAACGGCTGTCTCGTATT
TGCTGAGATGTATTAAATTTCCAGTGCGGGTGCCTGTGTTATATAAAATTATGTTAATGT
CTTGTGGCCCGCTGCGAATGGCGGCTTGCTGGTCCTGAGCATGCGTGGCTGGCCGCTACA
CGGAGCGCACTCAGTGGGACTCAGCTTTTCTATTAAGGAAAACCTCTAGACACCTGATGA
TGAa
>NODE_58_length_430_cov_50.986046
TTCGCCATTGTTGGAGGGAAGCGAGTGTATGTGTTTGGAGGTTGGTGGTGGTGGTGTTGA
GGGGGGGGGGGGGACGACGAGATGTAAGAGGGAGAAATAAAGAAAGAGCGATAGAGAGAA
AGAGCTGGCCACTTGATTTCCTATGAAAATTAATCGGCTATCAAACAATCTTGGTCTGCC
GAGGATGATTATACAGCAGGGGCAGCGACAGAGGAAGCAGAGGGGAGAAAGTGAGAGGAA
GAGAAGGGGGAGAGAGAGAGGGGAGAGAGAGAGGGGAGAGAATGCCCTTTGTGTAGGTGA
AATGTGTCGGGGACTGTCATCGTAATATACCTCAGTGAAATGAAGGTTAATTCTGATGTA
CAGCCTGCATGGCCGTCATTATCGGCGAATCATGAAAATAAATTAAGCCACTGAAATAGA
TACTCCTCTGGTACGCGGCAGGGATCTCATGAAGGATGGACGGCTGAACTTTACAGATTA
TTATTGGGAAATAGTGCCGAATTCAATTAATGCACCTAAAAGACACCTTTATAGAGGGCA
GCCATAATTTAAATGACAGCAGGGTGTAATTTTA
>NODE_63_length_349_cov_39.747852
GTGGATGGGGCGGGGGCAGGGACAGTGACCGTACCCACATTATCCAGCCTGATCTGAATG
GTGGTACCTAAGGGGCTCCTCAGGTACCTTCTCTCGATGTTGCGCTCCAGATCGGCCAGA
CGTGTCACTGCAATGTCCAGCGGGTTGTCCGGGTGACGCATCACCCCGCCCTTCTCCCCC
CGCTCCTCTGGATGCTCCTTGGAGTCCTTGTCTCCCGCGTTGGCTGACGCCGGCGTCGAT
TTGGTGAGGGGCTTGTGCTCGTAATACACCAGGTCCTCCCGCTCTGACTGGGGGTCCGGA
TACGTCCAGCCCTGGAAGAGGGAATTGGCTCTTCAGTCTTATGGCCTCGGATTGCGTCAC
TCCACAAGTTGTAATCTTCTTTTCACAAAGAAAATGCACTTGTGTATATTTGTGATCATG
TGTTTCTATTTCACCTTGACCTGTAGGCTGGCTGCGGTGAccttcctctccagttcttcc
acctgctgcagca
>NODE_64_length_693_cov_38.750362
TTCATGTCACACAGACACTGTGGAAGGCAGAGATCACTATATGTCCAGTCTGGATTTACA
GTCCAAACCAGACCCTGCAGAGCCATAAAGTCCATATATTCTCCACACAGTCCACTGCTT
CTGATGCCCAGGAGAAGCAGAAGAGCGCCCATGATAACGTCAGTGTTCATCAGAAGCCAT
GGTTTTAAAGTTACGACCTCATTACCCTCAGATTGAGGCCATATAACCCTAAACCCACAG
AGAGAAGGTTGGGAGGGATGAAATGTTCTTGTTTTCTCATGTGCACTGAGGCGTGTTTTT
CAAGGTAAATATTCTTTTTCCAACATGAAATAGGTCTTTGTTGTTTGCCGAGAGGTAAAG
AGGCGGAAAAGTGAGGAGGATCTGAACTGGTTTCCATGTCAAACACTTCAATTCACCATA
GAAACTCAGATCTTAACGCGGAAACTTTATTAAACTGTGATGGTGGATTGATAAGGGCCG
AATTTCTATCGGCCTCTTTTTATTGTGGGCACCAGGCGGGCTGACAGAGGTAAATTGCTC
TTTTAATTAAAGCAATGCACCAGGGGAAATTGCTGTCTGAATATTGTCTCAGAGATGGGG
GCCAGTGACAGTTGCCTGGAAACTTCAATCTGTCCACCCGCATTTATTCCAGATCACAGT
TATGAGATAAAGTTTAATAAAAATCTTTTCCTCCGCCACCAACGAAATGAAATCCAACCC
TTTCTGAACAAGTGAACACAATGAGACAGGACTGCGGAGGAAACCTCATGTTCAACATGT
ATCTCTCAGGTTCGTCATTTTGTCCCGTTAGGAGCCGCAGAAacagcctattatgag
>NODE_65_length_482_cov_64.421165
ATTAGCAGAAGAATACCTCAGTAATTTTTAACCATCTTTCTCGCTATCTTCCATCTCTTG
TACATTATTTTCTGTTCCTTGTTACTTCCTTGTTCTTGATGCATGCTCCTTTGGCATGAA
GGACCTGAATGGCAGTTTTGATATGTCTTACCAGACCTCTCTTTCAGGGCTTGTGCAACT
AGAGGTCACCTCTTTTGTTTTGTCCTTCACAGCATGCCTCTGTGATATACAGAGTTGTCT
CTGACTCCTTATGCCGCGTCTTCTTCTGTGTAACGCATTTTGGCTCCTATAGCCAATAAA
ACAATCCCCTGCCACTTGTTCCACAGCCTTTTTGTTGTTTTGTGTACTTTGGCTTTGTGC
ACAATCCCAGTCCAATGCTAGTGATCTAGCTTTGCATGGCATCGTGTGTTAGCTTAGACG
TGTGTTTGTAAAGAGGGATGTTCTCTTTTTTCCAGCAAAGATGTCACGGAAATTAAGCTT
GCCTACTGAGCTAAAGCCAGACTTGGGTAAGCCTTGACTTCGTGTATCCAAACAATTTGT
ATGAAATGCAGTATACTTTCGCCACTCCGACTGGACTCCACCACATCCCATAAGTCCAGT
TTTATCTGGTTATAGATCGGAAGAGC
>NODE_66_length_347_cov_2.092219
TTTACTCTCACATAAGCAGACAAATACAAGATTTGATTTGTTGCAAAACGATACAGTTAG
GATAGAAATTTAAAGAAAAATATGGAGAAGAAGACAGTGGAATCACAGGCAAAGTGCAAA
CACTGCTAGAGATGCACTAAATCAAAACACCCCTTCTTGCTTCACTTTGTTTTGCTGGTA
GGGGGAATGAGGTTGAGTGGGCTGTCCTGCAATGCGATGCCTCCGTCTACGCCTGGAAAT
GAACACTAAGCCAGCCAGTAAGATACATCCTCTCCTTCTCTCTGCCTGCCCTGATCATTG
CCAGATGTTAGAGGAGGAAGTGATGTAGGAATGTTGGCTGGCCTACCCATCAGGACATTT
ATTTTCCCTCCTGCCTCCCTCCGCCCCTCGCTCTCCTTCAGATGAGCTGGAAAGGAGGTC
AAAGCCAGCCACTCTAACTTTCTAACTGCCCATGCCTGGAAGAACAACATCAAGCAGATC
GAACTGATAAg
>NODE_67_length_742_cov_39.048519
AAAAAAACCCGACTTTCTCTCCAACCGAGTCGTCTGGACCAAACTGGACTAAAAGGAGAA
ACGGTGGGGGGAGATCCGCTCTTTCCAGGTCATTCACGAGGCGCTCTCCACATTATATCC
CATGATCTACCATAGCGACGTTCTCGCAGACCTTGAAAGCCCAGCCGAAAACCTTGACGA
AACTGGAAATATAGTGCGAGAAGCAGGAGGGGAAAAAAACTCACTGGTACAATCTTCTCC
TCAAGCGATCCTCCCAAAAGTTGTCCTCGTATTTCATGCGTGCGCCCGGTCGGTCTAATG
GATGATCGCCATCTTTCCTGCTTCTTCTTTGCTGCAGCTGCAGATGACCTGAGATCCGTC
TGTCTCTGAATAATGAGCAACCACACAGACAAGGAAGACAATCTGCAAAGCAGGCTACAC
AAAGAAGTTTGGGAGACTAGCAAGCACCAGAGGGTGCACAAGAGTTTACGATGAGACGAG
GGAGCATCAGCAGGATGGACAACGTCTATGGCTGAGAAGCTCATCCTTCATCTAGACTGA
AGGCAGATAGTGTGCAAAGCCTTATCAGCGGCTCAGACCACCACCAGATACATGCGGCCG
CCGTGAATTTTATATAGGCATGAATACTATGTCTGTGCCACGTCATGAGGTTATCTGCAG
TTCACTTTGGTGCTGGTGATGCAGCTTCACACCTCAACCAGACAGACACACAACCACGTA
GACACATGCATAGAGGTGTGCATAGATAAACAGATGGATTTTTACAATGAAAAACACACC
ACAATGCTGCAGAATAAACACATGGAAATATGCTTCTAATAAAAATAAatatatataaat
atatattttacaatcaccaagccctttattttgcactttctataat
>NODE_68_length_636_cov_89.853775
ATGACTTGGACAAGGCCAACAAAGACAAAGCTAACCGCTACTTCTCGCCAAACTTCAAGG
TAAGCATTGAAAGAAGCAGTCGGGATTAAGATCCAAGTGAGATATTATTATATTGGAAAT
ACTGTTGTTAAAAAACTTTACTGCTTTACTGTTAGTTCTTAACTAAGAAGATAATCCAAA
TGACCAATGATGATTGTGTTTCTGATTACCTCATGACACACACTGAAGCTCGTTGTCTTC
ATTTCCAGGTGAAGTTGTATTTTACGAAAACCGTGGAGGAGCCTTCGAATTCTGAGGCTA
GCACTTCAACATCCGTCACCCCGGACGTTAGCGACAATGAGCCAGACCATTATCGATACT
CTGACACCACTGACTCTGATCCGGAAAATGAACCTTTTGATGAAGAGCAGCACACGCAAA
TCACAAAAGTGTGAACTCTTTTTAAACAGGAAAAGAAGAAATTATACACGAAAAAAGGAG
AAAACTTGAATATAAACTCAAAAGAAGAACCTTTGTCCCTTCCCTCCCCCAGACGGCAAT
AGAATATCATCATGTCAAATGCCAATTTTAGGGAAAAAAAGATAAATATCCTGACCAATA
TATTGTTTTTATTTCTTTTTTTCTTTGGCACGGCCATGTACCATGTGCGAGGTATTGACA
CTGTTGCCCCATGGGAAAAGGTGCTGTAGCTATAAAAATGTGTTTATATATATATACATA
CATATATGTATATacatatatacatgcatatataaacaaacttttttgtgtcaaagacaa
>NODE_69_length_635_cov_65.371651
AACACATTTAATTCTGCTTTCTGATTAAAATAACTCATTGCTCAACCAAACATATCTACA
TTCTCTCAGCAAAAATGCTGGAGTTCATGGCAAAAGAGTGTGACAACTCCTTTTATATAA
GTGTGAATTACACAGCGTCATCACCACAATGTACAGCCGACAGTATGTGTTAATAATATG
TGATGATAACCTATAAAATGGTGACAGAAAATGGGGTTCATTCAGAGGCACAGAGACTGG
CAAACAGATAAAAAAGGAAATGTGTGGCATTAATTCCAGGCCTCTATTTATCCCATTTCC
TATACTCTCTTTATGTATCTAATATTTCTAATTTACCACCGTCCAGGAAAAGTGACACAA
GAAGCCATAAATTCCCTTCTAATTCCAAATAATTCCGATTACATGGACGAGTAGTTTTCA
ATCAGAAAGATAATCTGGATGATAGATGGTGGGATAATTGGCTGTCTCTGCCACGTAAAT
ATTGTGTCGTTCTATTAATCTTGCCGAATGAAGTGTCAAGCTGTCACTCATTCGTCAAAC
TGAATTAGGAAATATAACGAATAAATAAATGCACGCGGGTGGCAGTGGAAATGTGTGTTT
CCGCGTGTGTTTCTTGTGTGTATGTGTTTGTGTGCGAGATATGAGATGGTGAGAGGAGAG
CAGAGCGTTGCAGGGGTCCTGGGTCGAGGAAGGAGACGGGTACAGAAGAGGAGAGAGAGA
GGAACGTGGTGGCCGACGTGTTTTAGTGAATTATTTTTTTTTTTAAGTAAgtaagtgaa
>NODE_70_length_692_cov_63.789017
CCTCCCTCCACATACATGTAAGCTTTATTCTATGTGTATTCATAAATATACGAGTGTATG
TGTGCTGTAATAGGTTGTCGGCAAATGTGTAATAATGTGCGTATTACGTGCGCATCAAAA
TGTGTCATTAAGGAGGAAAAAGGAAGCAAAACACAAAAGAAAAATACCTCATCATGATCT
CAATAAGTGAAAAAATAATACTGTTAATCTCTTGTCACAGTGTTGCACCTTAATCTCATT
GCACTTCACATAGTGATTAAGCCGCAGAAATGGCAAAAAAAAGGGAGGGGGGAAAAAAAG
AAATAAGAGGGATAAATAAAAGAACAACGATTACAGAGGGGGAGGGCGGAGAGAGAGGAG
GCAAACAATAGAGAATCAAAGCATAATAATATTCCTAAATGAAGAGGGAAATGTTGCTCC
GCTCATTTTATTAATCAGACTGTCAATTTCACCCAAGAGGCCAAACCCAAGAGCAATCTA
AAACAGACTCAGAGATCAACCCAGGGACAAGCACCTCGCTCCTCACTCCTCTCTTCCTCT
CCACTTGGATATTATTCGTCTGACCGAAGGCCGCCTCCATCATCAAGTGACAGCCCTCTC
CTATTTATTTGCTTATAAACCTGTTACAATAAATGATCATTGGAGCAACGTCAGCCGAGC
ATTTTAACAACGAACAGCGACCACTTTTTTTGATGAATGACATTTCTGCTGCTGCCGGGG
AGGATGCACGGCTCATTTTGAGCGGTCGCTCGTCGATTGCGTTCAGATTCCTTTCATTTT
TTGCGCCTTGCTTATAAAAAGCTTTAGAGACAGTTATTTAGACACAGTTGCTGAGA
>NODE_71_length_613_cov_24.106035
TTAACCTTCACCATCCAGCCTGTTGCTGACTTGCCTACTGGGAATATCAACACAAACTCC
CTACTTGTGTGTCAAGGGTGGGTGAGTAGCTCATGTCTCAAAAGTGGTGTGTGGGGGTTT
GCACACATGTTGCCAGTCCAATTTTACTGTCATTCTCTGCTTCCTGAAACTCTATGATAG
GGAGCAGCCTGGCTACCATGGGCCTGCGAGGGTTAATCTAGCACTGAGCCAGATCACCTC
AGGGGAACCTGCCTGGAAAATGGGTTAATAAAGGTCATCCCCCAAAATAAACACTTTACA
GAATGTTTCTCCATTCATCCCTCCTTAAAATCAACTCGCAATAAAACGGGTCTGGGTGCA
ATTACTGCCGCTGCATTGGGGCATGAAATCAACCTGTCCCGTGTTCTGGCTGAGGTCTGC
TATGATCTCCACTTTTTCAGCCTATGCTGCTCCCCCTGTAGACCCTTTCCAGGAGCAGTT
GCACCCAGTTTCTCTCAGCTCCAGCATGCCAAACCTACTTAAAACAACTTTATTGATCTG
TCCAGAGGTGCAAAGCTAGACTGAAAACTAAATAAATAGAACCATTTTATGTCTACTGAG
CTTTTCTAAAAGTGCAAGTGCAGAAAGTGTATTATAGAAGAATAGAAAAGTATGTAATTC
TTCCAAAAGTAATTCTGTAAAATCTGCTGTTGCTGAAGAAAAATAAATGGCCAAGGAGAC
TGCGACAAATGTCCTTAAataaaacattgctttatag
>NODE_72_length_704_cov_43.414772
ACACACACACTCTAACACACAGGGATCTGGGGGATATATAGGGGTGTGGTAGAGCTAGTG
ATGGGGCTCTGCTTTGATGCCCAGTGGGAGATTACAGGGCCAAGAAGCAGAGATAAAAGT
ACAACCAAAACACAGGTAGCTGCTCTTGCTTATGCCTTACAAACACATTCACACATACAC
TTACACACATCCATAACACATGTTCAGAGTAGACCAAGGATGCACACACGCAGACACACA
GCTGCATACACACTAACATCTAATGGCTAGTCAGTGACACTGAGGTCTTAGCCCCTGTCT
GCCAGTCCTCATTTGTTTCCCAGCCCCTCCTATGTGTGTGAAGCAGTAGCACTTGCTACT
GGGTGTCTTGTTACTCCTCAGAAGGTCTATTGATTTAACTCTTGCCACAATCTATAACAC
TATTGTCTTGCCTTAAGTGTCTCATCTGTACAATTCACTGGCAGGAGTCTATACATCAAA
AACCCCGCCTGCTTAAGGATATTGGTATTCTGCAACATGCTGGGAATACTTTTTTTTTCT
CTGTGAATTTCACATTTCTTGCACACTCAACCTTACTTTTTTAAAGCGTAGATGCTTGCA
GCAAGGCATAACACAGTCTGGTACAGGTTTATTTTTACTACTGTTGTGTTTATGAAGTCA
ATATTTTATTTCACAATATCATATAGCAGTGGTGTAGAGCAGAAGTTATATTTTAGTTTT
TTGTCGATCTGTTGGGACATAGATGAAATATTCAGCCTCATAGTGGCATCCTGGAAAAAA
ATTACATTCTCAGGTTAgaataaacacagaggcctacagttgagaaaatccaaatgttac
agctatgt
>NODE_73_length_513_cov_76.163742
GTCATGAACGAACAGGATAAAGAAATATGGTGGAGTCAGGGTCAGTGATGCCCATTACCT
TTCCTTTGTCCCCTACAAATGAGTATCATTCACCTGATTATCTATTATCATGTTATTGGA
CGTAAATTTAACAAGCTGTTGAGAGCGCTGGAAAATCAATACCTTTTAAATGCTGTTTAT
GTGTGATTAACGGTTAATATCCTCACAAATTATTTAATATAATAAGGTCATTTGTCTTTC
ACATGAGCCCGGTACCCTGCAAAGAATAATAGAATAATAAATGAGGACACTAGTGAAGAG
GAGATTTCTGATGCTTTCCCCGGCTCCGTTTTATTACCCATATCCTCTTTACAGCTACAA
AGCTGCACTATGGTTATTTTATGCAAGTCATAAAATTAGGCTGAGATGGAATTAGCAGAC
TCGGGGCTCTTTATAGGTCAAGCCGGTAGTTTATGAGCCCACGACTCCCTGGCACTATTG
TCAGGAGGCTAGTTAGAGGGGTCTTTAAGCATGATTTAATATGTCCATGCCTTGGAAAAT
AGTTAAATAGCTAATTAAATGGAGGAGTTAATTTACATATTAATTGACCTTCCAGTAATA
TTTATATTGATACCTACATGAGGATCCCTTGTCTTCATTGCCTTTCATCATAGTTAg
>NODE_74_length_145_cov_87.144829
ATCCATCGCCACAGTGCTTCCACAAAGGTAAGAATCGGCCTCTCTTTTATCTCTTCTTTT
TTTTTTCTTTTTGAAAATGAGATGATAAATCATTCTGTGAAAATGCACCACTAACGTTCT
CTTTCTCTCTCTTCTCTATTTTTTGTCTTCCAGATGGGAGTGGAAGTGTTCCTCCGTTCT
AAAATAAGTCTGTGACTTACTTCATCAAGTATGGCATATTGTCATATTTTGTGGAGCACC
TTTTACTGAAAAGTAAAAAATAATTAAGTGTATAAATATACATAATGTA
>NODE_75_length_312_cov_26.512821
TCTTCCAGATGGGAGTGGAAGTGTTCCTCCGTTCTAAAATAAGTCTGTGACTTACTTCAT
CAAGTATGGCATATTGTCATATTTTGTGGAGCACCTTTTACTGAAAAGTAAAAAATAATT
AAGTGTATAAATATACATAATGTATATACAACTTAAGGACTTTAACTCCTACATGTCACC
TAAGAACAAAGATTGGCTTTATATTTTTGTTCAGTCATTTATCTGTATACTACTACAAAA
CTGGTGCAACATTTACATGATGGTGCAACTACATGGACCCACAACTGACTGGGTTCTGAG
TCCATGTGGTGTCTCAGCTTCTCTGTTACATGAGCTTCAGATATGATCAGACAGAGAAAC
TTCTCTGAATTTCTAAGCGCTGTTTAACTTCCAGACGCGCATTTGTATTCACTCGTAGTG
AAAAATCTGTTGTGAACAAAAAAAAGAAGAagaaaa
>NODE_76_length_915_cov_56.921310
ATTTCTTGTGTGTGGGCAACCAACAATGAAACATTTGAAACATCTTTTCTCTGTTATCTT
ATAATTTGCACATTCTAGCGTGTGGATGCATTTGTGAGGATTTGCGTGGCTGAGACACTG
ACTTTGGGTTACTTAGGGGTGAGTGAGGCAGCAAGTGAGGGGGCCAGCTTTACATGTGTG
TACAAAAATTTCACCATGTATGTCCATCTCTCTCTCTCTCACGCGCGCACATGCACACAC
ACATATATACCACACATAAAACACACACACAAACACACGCTGGGGCAGGTTAGCCCTCCT
CTACACCAGCACCTGCTCCGCTGAAGGTGAAAGAAGTGCTCACTTGAGCTCATTGAAAAG
TAGATGTGACAGTAAATTTTTCAGGCCCTTGTGAGATGGGAGATCTTGTTATAGCAGTCA
GGATGGGGGTCAGGGCAGTGGCTGCTTGATGATTGAGGAAAAGAGAAGTAAATTCATTCT
GCTTCGGGCACTTTGTCAAGTGCCAGTAGCTTACCGTTGAGAGCCACTCACCCATCACCG
TGTTACGGCCCCAGAGGTCACATCCACCACCATAAATCTGCCTCGCCTCCTCGCCTGCTA
AACCTATTGCCTTACCCCGACTGAGCACGAGCAGGGAGAGAGGCTGCAGCTGCTGCTGCT
GCTGCTGCTGCTGCTCCGGTTCATAGTCACTCAAATGAAAAAAAGACAGAGGGGAGAATA
TAGATTCTTCTTTTTGATGCTGCTGATGGTGTAAGAGCAGGACATTCGGTGTGCTGTTAC
ACAGGGGAGATGTGTGCATTTGGACAAATGGTTGTGTTGTGTGTTTATGTGTGGAAGGAT
AGATGGATTATAAGTATGTATATATATTTATAAGGAGGTATATTTTTCTATGGCTGTGGA
ATTAGAGCCTGCATGTGTGCATTTAGAGTTTGTTGTTCAGAGTCACAGGGTAATGTGTGT
TTAGAGGAGTATTTTTGCAGTTTGTCTTTGTCAGTCCAAGGTAGTGTATTTAATTTTTGA
GAATGGTTtgaaaattgaatttaaaaacagagatgtaac
>NODE_77_length_448_cov_81.845985
TTTAGTTTTTCTTTTCTTTTCTTTTCTTTTCTCTCTCTCTCTCCCTCAGCTCGAGGTGAT
TCGAGTTCCTCCGTTCATCCGATCCCCGCGTCTCTCCCTCTTTCTCCACCTTTCATTCCC
TCACTTCCCCTTCGTTCCATCTACCCAAATTAAGAAATTAATGAGGGATAGGTTCTTTAC
CAACTGCCCCCGCAATGTTTACCACTGATGAAATTATAATGCAGGCCCTGCTGTATTATT
TATAAGCCAATTAGGGGAAGTGTTACTTGATTTGATGGGGAGCCGACACACAGAGTACAT
TTAACTAATGGAGACCAAGAGAGTAAAGGGAAGGAGGGGAGGGAGGACAGCTGAGGCGGA
CTATTCCGTACGATGCTCTAGGATTACGTGGCTAATTGCCCTGCTTTATCTGTCTGTCAC
GGATAGCCATGCATATTTTAGCGTTCCCAAAGACTTTGATTGTTTGCACTCGTGTTGGGG
CTGTAACAAGTAGAGCAGAGGCCAGAGTGGAGTGTAGTTAAAAACTGGCAGCAGGGGAGG
CAAGGGGAAGGAGGGAGGGAGGGGGTGGAGGACGCGAGGAGGAGGAGGAGGA
>NODE_78_length_145_cov_170.993103
TCTGTGATGGATTAAATTGTGTGTGCAGACGTTGTGGCCCTGGCCAGTCATGGCTGTTGC
TGCCTTTTCCGCCAGCCACTGCTGCGGCAGCTTTAAGAAAATTTGATTTTCGCAGCTCAG
AAACACACGGCAGCCCCTTTCTCTCCGCTGCCTGACTTCCATTTAGTTTGAGAGTGCACA
AGTGATTCTTTATTGGATGAAATCTGCGCCGGATTGGATAAAGTGTTAGAGCGCTGAGCC
ATCTATCACTATCACCGCCCCAGCTCCAGTTTCATTTTAAAAGAAAAGA
>NODE_79_length_436_cov_91.153671
ACAACCATCTAACAGCCTTGTGACAACCTCTTGCAGACTAAGACCCATTAGATCATAAGG
AGCAAATCCAGCAACCAAAAGGGACATTGTCAGCTACTGCAATCCACAGGATTGACTACG
AAGGAAGCTGAAGTCCTGTTTTAAGAGCATCAACCCTTCAGGATGGCCTCAAGTCAGTGC
CACAGACGACACCAAGTAAAACACGCCTCCGGCATGTCACCATCTCACACACTCCACCAG
GTTTCTGAATCTGAACAATTCCCGACAATGTAAATAAAGAAACCACAGCTGACAAACACA
GGTTTGTCTAGGCTTATTCATATGTTTTATTTGTATGTATTTGCACTTACCCTCGATTTG
CCTTCTGCGTCCATTAAGTGTTCCACGTACGTTACCTCACCCACTACAAATCAGATTCCA
GAGACGACACACACCAAGGGGAGAGAAGCCGAGAGAACAATGGGGGTTTAGAGCAGAAAC
ACAAGAAGGGCGGCCGGTGACAGTGAGCTCAGACTGCCAGTCCTGAGCCTTCCCCCAGCA
CCTCAGCAGCACAATATGGTACAGGTCTACAAAAAGCAAG
>NODE_80_length_385_cov_4.859740
ATTACCACATTAATGTCACTTCATATTGCATCTCTCTGTTCTCTCAACTACAAAGCCATC
ACTCATTCACATACTGGACCCATCACAGTACTACTCACAACTTTTTTTAGTGAACAACTA
GAAGACACCTGAATAATGTAAATGTTATGTCCACATCATCTGACAATTTTACATCAGCTC
ATCTTTTACTAAATGTCTGTCTTTAACATTCTTCTTGAGCTTTTATTCATTGATATAATA
TGTAAAACATTTTGTCATAGTTCTCATCTCCAAGCACTGCTTTTTATTTAATTTTTGTAA
TGTTTTTGTCAAATAGCAGATAACCTTCACATCATTGCAGTCAAATCCTAACTGGTTGTC
TGGTCCATCATTGTCACTTCTGCTCCCCAGGTGTCAGAGAAGCTGAGCTGTTTCCACCCA
TCCTGTGAGATGAGCAGTCATTTAATCTGTCTTGCCAGATGTTTCCTGAAGTCAGAGCCA
TCCCATCTGGTGCCAGTGGAGGGAGAGTTTCCATCCTGTCATCGCTCAG
>NODE_81_length_495_cov_37.705051
TTTATGATTGAAATATAAAAAATCCTGTTCAAGGTTCAACCAGTGGCAAAAACTTTGTGA
AGAAAATAATCACGCTGAGTGGATTTCAGTAAAAGGGCCGAGAGAAAAATGTCATTTAGC
ATTCAAGATTTCCATTTGGCCGCCTGAAAGAGACTTAACGCCAATTGTCCTGCTGGTCAT
CTCACAGGATGGAATGCAAATGTGGAGGTCTATAGGGCCTGGTGCGGGAAAGCCATTGAT
TTGAGATGAATACAGTGGCTACTCTCAGGCCCTTCACAGTTATTAGGACTAATAGAGAAA
CATAAAATAGTGAGAGAGAGAAGCACAGATCGGCACAAATGCTCTAAATAGCTGGCTACT
CCACAGGCCTCTCGGAGAGTTTGGCTTGCAATTTGCATTCCTTTGTGCGACAACTTGTAA
TCCTCCCCTCAGCATGCCAAGAAACACACAACAGATTTATTGTCCCAGTCAACAAATCGT
TTAGGTCATCCCAAACCTATTACTGCCTAATGCAGTGGGAGCCCCCTCCCCTGCCCCAAG
CCACATGCACCGCCTCGTCTCAACCACCGGAGACTTGCAAACACAGACCCTGCATGGCCG
GGGCCCCACAGCTCCAGCGCTTTGTTGGCCCCCCGGTCT
>NODE_82_length_702_cov_50.487179
ATGCAAGCAAGACAAACAGTCTTTGACTGCAGAAGTTGCACATGCAGTCACCTTTCAGTT
TGGCTGTCTTGATGTAACACTGAACTTTTTTTGTACTTGAAAGACTGTAGATGTATTTTG
TGTTTCATAGCAACTCATCCCAAGTCAAATAACGTGGTTCCTTTTGGATTGCACTCAATG
AGCCTGCATTGTCTCTGCGTTTGCAAACAGCATGCCGGTTATCTTAAGAGATTTTGCTTC
TGTGAGCAGCAATTTGGGATGTTTTGCTGACAGAAGCTGCTGAACTTGCCTAGAAAAGTG
GCCATAGGAGCTCCATCACACTCAACCTCTGCACCATAGTAGTCTGCAGGGACACGGATC
AGCACTAAGACAGGTTCATGTCTGTTTCTTCTCGACCTGCCATGACATAGCCTGGCTGCA
CCCGCCACCCCACCACCTCCTTCGCTAGTCCACCCCACCTTAGAAGATAAATACCTGGAG
GTGAAAGCTTGCCGCACATTCCTTTTCCCAAACATATTCTCTTGATGTCAAAGTCGGCTC
CAAGGCCTCAGGGCCCACAAGTAAAGTGGTAATTCTAAGGCACCCTGCTTGGGCTTGCTG
AAATATGCATTAAACCTGCGCTGGATACACTTAGATGAGAGGGGGAAAGTCTGTCCTGAG
ACAGAAATGGAATATCATATATATTAACTTGCAAAAGTTTTCACTCAAGTGTTCATCTGA
CAACATGATTCTTCTCCTCTGTTTGTCCATCAGTTGTACTGAACAGATTCTCTATAGAGC
GGCTGGTCTGAGGAAATAAATGGATTTTTCAGAAGCAATTAGACAGAGTGAAGTCAaagc
actcaa
>NODE_83_length_546_cov_67.798538
TTTATCTTGAAAAACAACTTGTGGCATTAACAACACGAATCTTGATAGCACAAAATGATT
AAGACATTTAACACACATTAATGAGCCCTAGAGTTTGTCTGTTCATAATGTAAAGTTGCA
CGTCTGGGTCAGTGAGATTAAATCCTTCATACTGTACTTTACATGTGACATCCTGCAGCA
CAGTTAGGTAGTGAAGACATTACACATATAAGGGAATGAACATCAGACTGAGGTGTGACT
TCAGTTTGAATTTTGCCATCCCAGCTCGTAATTTTATTCACTTGGTGTGATTAAAACCAG
AAAATGTGATATGTGTTCCATACCGAGAGCATGATATGTATTCCATACAGTGAGAGTAGT
GATGAGTGTAGTGTGTTGTGATGAGGGACACTAGGTTTGATGGTTGCAGTTTCACACAGT
GCAATAATAAATTTGGGGCTATGGGGGTCTGACATTGTCTGCGCTCAGTATAATTAAGCG
GTGCATTAGAAAGAGGGCTGGAATAAAACATGAGTATGTAAATGCAGCCTGGAGCTGATG
TTCTAGTGATTATTACAATGCAGATAAAGCATTTCTCACAACTGCCTGTGTCTACTGAAG
CCTCCAAAAACATCTGGACCTTTTAATTGAAAAATGGCATGGTGTTTCGCTGTGCTGCTT
TGTGCTAAGTGAAGTCAAAGATCGGAAGAG
>NODE_84_length_390_cov_56.507690
TTCCAAATATACATTTACTTATTTAATATTTCTGATTTATGTGCGCAGTGCGTCCAGAAT
CTGAAAGAAGTAAAGCGAAACTTGCCAACTAATCGTCCATTTATCACAGTCTCAGTCATT
TCTGGTCACAAAGTAATCAGAGACAGAAGCGGGCTCAGCTAGCAAAACCAGGGAGGGGAG
AGAAAGTGGTAAGCAGGGCAGAAAGGAGAGGAGTGTTGCTGAGGTTTCAGCAGGAGGCAT
TTTATGGTGACTTGGTAAGGGCCTTGTGGAGCTGCTGTGCATCTGCATGAAATGATGAGC
CTGGTGTCAGGACATGGATCATCCTTTTACACCGAGTAATGAATACAGATTGCACACCGG
ATAGAGAGGCTCTGCAATCTGCTGCACCACAAATGAAACAACTGCCGTTCTAATCAAATA
GTCTTTTCATGCCAGCGCAGCCCTCAACTTGGGCTAAATTCAATTCCAGATTCACAGATT
TGTGGGTTGGGGGTTGGGGAGACGCAGGAGGCAAGGGGGAGTTAAAAATGTTGT
>NODE_85_length_1091_cov_28.619616
ATCATGATACTGAATGCGTGTGCGAGCCAAGGGAATTGCAGGGTTCCTTTTCATTGAGCA
AAAATACTGATCTGTAGTCCTTGCAGTATGTAGTTGATTTTGTGTTTAGCTGTGCGTGAC
ACGTGTGTTAAGTTGGTATATCAGCTGTATCAGTTCTCCGGTATCACTGGCCGGGCCGGG
CGGCTGTGGGGGGATGAAGGCTGAGGGCACTAAGTGGGCGACAGGCTGGGCCAAGACGGG
ATTTGTTTTCAGCCTGCTCATTCAAGCCCATTCACTCCTTTTCCCCTTGCAGAATAGGAC
CCTTTGATGGAGGAGATATTTAGTTCTCATGCGGCTGGTTTGGCACTGACTGGAGCTGGG
GCTTATTTGAAAGGGATCTTCCTGCCCCCGTTGTCTCCAACCCCCCACCTCCTGTAGGCA
AGCGGAGGGGAGTGGAGCACGACAGACAGACAGCCCCACAGCAGCCCACCCACACTAAAT
TAATTCTGACAAGGAACTTAAGATAACGTCAAAGCGCTGACTAATCGCAGGATTGGGTTT
CTGTAAGTCAGGGAGCTGTGAAATGTGCCATCATATCTAATAAAAGACCTCCAGTTGCTC
CCTTTCTCTCTCAGCAGTGGTGAAGGTTGGGGGAAGTGGGGCTGTGGTGTCGACTGTCTA
GCTGAACTGGTCTGGAAAACAATTAAATTTCACTTCGGCAGTGAAAGTGCAAGTGTGTGT
ATGTGTGTGTGTCAGTTAGGGTAAAATGATTGACATGTTTGTCAAGAGGCCTAAANNNNN
NNNNNTGGAAGTGGGGCTGTGGTGTCGACTGTCTAGCTGAACTGGTCTGGAAAACAATTA
AATTTCACTTCGGCAGTGAAAGTGCAAGTGTGTGTATGTGTGTGTGTCAGTTAGGGTAAA
ATGATTGACATGTTTGTCAAGAGGCCTAAAGAATTCTTTCCTCCTAGTTTCCTCTGCCTC
TTTTCTCATTCTCTGGCTCTTTTGTTGAGTTCTGCTGTGGCGTTTTTGTCATTAAGGGTT
TGTCCATTGTCGTCTGTACTCAAAAAGTTGAATGGTTTTATTTTCCGTGACTGCTCTGTT
TTCTGCCCGTCTTTACTGTCCTCTTCTCTCATACTCTTTCTGTCTCTTTCCTCAGCATCT
GAGCTTCTTGGCGGTGGAAGTCATCAGGTTCGGAGCTAAtcctgccaagttgattaggct
gcaggtagcattcacaccagtgggcaaaaggtcac
>NODE_86_length_824_cov_63.013348
ATGCCACCCCCGTCCAGCCACAAACCTTTCTGCCTCAGATAATGCCAGGCAGCAAGCGCG
GCTGACACTTTTAATGTATAATTAAGTAGAAAAAGTCAGCACTGGCTATGCAAATTTTTT
AAAATGATAAATGACGCTGTACAGCAGCAGGGATTGATTTGGTGTAAATGAAACTAATTA
AGGAAATGTCAAACATAATTAATAAAACAGGTTTAAGCTGCAAAACATTGTCAATTGAAT
GAATGAGGAGGCATTGGCTCCCATTGTTCAGGCTTTATTTAGGTCTTGTGTTTAGCTTGT
TCCCTGCTCCAGAATGCTCTCTCCCCTCCTCACTCCCTCCACCACCAATTCCCTGAGAGG
GGGAAAATAAATTTGCTTGTCTCTCCGCTGACTGTAGAAATTAATTGCTGAAATCTTGTC
CCATCCAAGTGTTACATTCACACGCAGGACATTAACATAACTAATTTGAAAGAGCTCAAA
TGACTGCATAATGGAGCTCCGTCACCATGCATGACAGTCGCTGGTCATACCAAATTAGCT
TGGTTTTATAATTGAAAAATTTCCCCCCCTTTCTTATTTTTACACCATTTCCCTCCTCTT
TTTTTCATATACTTTTTCTCGTCTTCCTTGCTCCTTTTCCTTCCATGGTATCGTTCTTTT
TTGCTCTGTTTTCTTGATAAGAACAAAGGTTTTATAATTTACAAAAAGAGTGCTTGACCT
ATAATTAGAGAAGAGGAGTGAGGGGAGAGGAGGGGGAGTGCCAAGTGGTGGCGGCAGAGT
CAGATCCTTAGTCCTGGTAATGATGCTGGAGACCTTGTGGCCCCCAGGGAGGCAGAAGAA
TAATGGGATGGGCTATTTTTATGGGGGAGCAAAgcaatgggccaccagccgctgggatgc
tggtgcctgggtatggtgcagagcagcaggggctagcagggggctagtggggggcaaagg
agggtgaa
>NODE_87_length_552_cov_30.759058
GAGGAACCTTAACTTGTTTAACTAATTGTATAAAGTGGGATGTATCTTTCACATAAGATG
GATGTCTAACCGATAAGGGGTTCAAATAATATTCAATGAATTGTGCTGTCTGATATGTCT
CGCTGGAGCAATCTGAGACAATTGGCCTACCCGCTGGTATCTCATTTGGCCAACTCCACT
TATCCCTCTCTTTATGTATCTTGGGCAAAGTATAGAACCTCCTTGGTCTTGGGTTTCCCT
CCCCTTTTAAATATTGCTTTTGTTTTGCATTAATGAATTTGTCCTTATGTAACTTATCAA
TTATGTTATGAATTAACGGTATCGTTCTTAAATAGATTGGTTCCTCTAATTTTCTATAAT
AAGTTTGATCATTCAATTGCCTATAGGCCTCCTTTATATATTGCTCTCTACTTTGAATTA
CAACTGAGCTGCCCTTATCCGCTGGCTTAATAACAATGTGTTTATTCTGTCTCAGTTCTT
CTAAGGCCTCTATTTCTTGTTGTGTTATGTTGGATTGTTCCTTGTAATTTTTAAATAAAT
CTTTACAAATGAATTTGTCTCTTTCAATCAATGTAATAATTTCAAGCGGCATTTTCTCAA
TTTGTGGTGACCAAGTCGAAGTGGGCATAAAAGGCGGTGGACTTCCTGTCGATTCATTTT
TAAAGTGCGTGGCTATTTTAATTTTTCTATGGTAAt
>NODE_88_length_367_cov_8.629428
ATTACATGTGCGCAGAAAACAGTTTTAAAAATAAGACTTGAGGTCTGAGATTGAAGACTT
GCTTGAAGACTGTTGACAAAGACTTGAGTCAAATTTGTATGAAGTGTCCTAATAACAAGT
CCGGTAGCTTCGGTAGTGCCAACAATAATGCAGTCTAGTGCTCCTGCTGTACTCTCTCTA
TGTCAAATGAAGGATTTTTTTCTCCTCCCTCTCTCCACCCCTCTCTCTCTCCTGAGTATG
TGCCACATCTGTGGGCTCTGTGGTGATGTTTCTCTGCTCAGAATGGATTCACCAGCTCAA
AAACGTCCTTATTATATTTATATTTTACTACACCACTAGAAAACCATGCCAGCTGGGCTG
CAGAACTTTGGGCAGAAAAAGGGAGAGAAAGCGAAAGGGGAGGAGGGAAGTGAGAAAGAG
AGGGAGGAACGAACGATGGAGAAAAatggagagaagcaaacaacaagtgtggagagcaac
aggatcgaaaaaaggtagaagcaggggaaaa
>NODE_89_length_489_cov_2.887526
CCACTGAAGCCATTATGGGCCATTATGGGATCTACTTATGTTTGCCCGCATGAGGCACAG
CAACAGTTAATGATCTAGGTCCCTGAGGAATGCATGCACCGTCACGCTTTCCCTCTTTGC
ATCGGACACCTGGCCCTCTTTCAGTGCCACCGTGCCATTTACATCTCAAAGGGGGATGAC
CAAGAAGGCTCTCTCTGTGCTCCCTTCCTCACTCCAGAAATGATCTGATTTATCTCTTCA
TCAACGGAAATATATGCCTTTAGAGGGCCATCCCGCCTCTCTCATCCCCAGCTAATAGAG
ATGGGAGAGGGAGCAGTAAAAAGAGAGACTTGTGATCCTCCGTGTGATCCCAGACCCAAC
GGACCCCTGTCACAGTGCTTGATTCATGTGATGCGGGTGACTTTCTCTCTGCTCCCAGGC
TCAATGTGTTAAGGCATGGGGAGGTGGTGGTGGTGGTGGGGCATCACGCAAAGCAAAGGC
GCCTGTGTTCCTGAGGTATCCGATTCCCACGTTTGATGGAGCATGACAGGTTGGCTCAGG
TCAAATTAAAAGGCCGCAGTAACAAATATGAGGGCAGACACTGAGATCGTCTGTGCAGGT
GAACTTTCCACGGCAGTGGGAATAAAAAGTTAt
>NODE_90_length_810_cov_47.308643
TAATAAAGAAACTTAGTATCTCAAAAGCTGTGTCCAGATTTAGTTTTTTAACAAATCTCT
TGCTGCTGTGCTTGTTGGTGCAGAACCATGAATGCATGTAAAATGTAACTATTGTAAGTA
CTTGAAGTCATGACAGCTGTCTATAAGCATCAGGGACATGTCTATTGGCCAACTTGACCC
TTGTTAGAAAACAAAACAAATACAAAAAGAGAATACTGCAGCCTGGGACTGCCGAGCCGG
GTCACTGGAGATTTTCCAGACAAACGCCGCACAGGGGAGGGGAGGGGAGGGGAGGGGAGG
AAGAATAAAAAGGACAGGCTCAGAATCTCATTTTAACAGACCGCACACAATCTGGGCTCC
CACAGAACTATCTCTGCCTGACCGCTTTCTATTTATCCCTTATCAGTGTTTACCAACCGC
TAGTTTTCTTTCATTCACACTGTGAGGCAGTTCTCTTACTATCAGTCAACAGCTGACACC
GTGGAACAGCCTCAAAGGCAAGAGGAAGGGATCAAAACTAAACCAAAGCTGTTTAAACAA
TACAACAGAGGAAATAAATTCATAAATCCTAATTCTTCCCAACCCACAAGGGTATAAGCA
GATCCTTTATAGTTAGGCCAACAAACAAAACCACAGCCAATGAGGTACATTACAATCAAG
GTAAATTCAGAAATATATTTAGAAAAAAGAAAGGCGGAAAAAAAATCCCATGTAATATTA
ATTGGGAACATTTCATAGTCTTGCCCTGTCAAGCAAATATAAGTATTCACTAAAAGGCTT
TTTCAGTTGTGTTTAATTGTCTTTATAGGAAAATCCCACCTGAGTCAACATTGTTAACAT
TTTTAGATCATTTTGTCGTGTACCACCAACAAGCTAGACGATATGAGGGACATTATACAC
AAGTCAAACATTTTATTAAATGTTTCATTTTTTTCAAAATGTTACAGTGGTTAa
>NODE_91_length_631_cov_16.007923
GTTCCCGTAGGAGGCCTTTGAGAGCGCGTTTCAGACCGCTCTGAGTTGATTGGTATAGGT
TTGTAGGGACACTTTTTTGGGTCCCGTTGTATGGGCCAGCCCTCACCGTAAGCTCCGGAA
TTAGGGTTAGGGTTAGGGTTTCGGGCTGGGGTGAGGGTTTGGGCAAACGGTCAGTGCTAG
AGACATGAAACTTGTGTCTACCCCCCCATTTGCTGCCACCGCGATCGCATTGAGCCTACT
CCCGAGTCTCTACGACGTCAGGAAGTGGGAGTAACCTGTGATTTTTTGCTGTATCTCGGG
ACGGGGAGGTCGTAGAGACTCGGGACTGAGACCGGCGTCTTCGGCATAGCCAAATTAGGT
GGGGCAGGTGGCATTTTCAGGTGTCTAGCACGTCTGGTTCCGGAGATATTGGCCAAAACG
TTCTCCCATTCGCTGACAGTGGGACGTGCATAACGCGAGATAAGTTCCCGTAGGAGGCCT
TTGAGAGCGCGTTTCAGACCGCTCTGAGTTGATTGGTATAGGTTTGTAGGGACACTTTTT
TGGGTCCCGTTGTATGGgccagccctcaccgtaagctccggaattagggttagggttagg
gTTTCGGGCTGGGGTGAGGGTTTGGGCAAACGGTCAGTGCTAGAGACATGGAACTTGTGT
CTACCCCCCCATTTGCTGCCACCGCGATCGCATTGAGCCTACTCCCGAGTCTCTACGACG
TCAGGAAGTGGGAGTAACCTGTGATTTTTTGCTGTATCTCGGGACGGGGAGGTCG
>NODE_92_length_743_cov_74.497978
CACTATAGCACCTCTTATGCAGACCCTCAAAGTGTATAATAGCTGAAGAGGAGAATACAG
CAGAGGGACAGAAACATGTAATCAGAGAGGCTCGGAGTCTTTTTAGCCAGTGGAGCTGTC
ATTTGTTTTCCTTTGGTCGAATCCAAACAGCCCACTCGGCTCGCCGCAGCCTTGTTAGGG
TTTGCATGGCACAGTGTACCGGTGGTAATCTCCATGTGTAATATCAGCTAGGTTTCCCCC
ACAACAGGCCATATCTATCTAGTTTCCTCTGTCACAGAAATAGGTTTATCTACACCCTCT
TTTCACACTCCCTCTCGGACCCCCCCACCCCTTCCTGTGTTTGCGAAGGAAGGGGGGATA
TTATGCTAAGCCCCCAGCGTTAGTTTTTATGTTGCCATAGCAGCCTTGCTCCCACAGGGT
TGTGACCTCAGATGATTACAGTACAAAGCCTATTGGGTCTTGAAAACCTCTTTGAAGATG
AAAAGTCTTTGATGGTTTGTATTTATGCAAATCTCTCAGATATGATTTATCCAACTGAGA
TTGAATGGAGAGATGATTAAAATTGCCCCTATTTTTGAAATCCTTCAATGGAGGCCCACT
CTTTCAGTTTCGAGAACAAGAGTGGTGAGTGTGGGCGCGGGGGTTATTTTGCTCTTCATT
TAGAAAAATAGTAGCGCCGTACCTGAGGTTATTTATAACCGTCTTTTTTCCTGGTGTGTC
AAAGAGGGGAGAAAAAGGAGAGGAAGGGAGGGGGGACATGGAGGTAGACACTTCTACTCG
GAGCTTTTGCACTCTCTTCTCTCGCTCTCTCTCTCTCTCTTTTTTTTGTCTGGCTTTGAA
AGGAAatatctgacggagggggcttttgtgtgtttccagatgataga
>NODE_93_length_404_cov_88.103958
TTAAGAAGTGACAAGTGTAGCTGTTGCTGTCCTTGTAATTGTTGATGCATTGTGATTTGA
TGCTGGATTGAAAAGGTGCAGAAACTCAATCTTGATATCTAGCCTCAGCTACCAATCTGT
CACCTTTCTGTGTGCCTTCCCAACGAAATGAAGTCTATAAACGGAGAACACTGAATGTTC
TTTTGTCATTCAGTTGATAAGGGGACGGTGCTACTACTAAGGCCTGAGGACTAATGAATC
TCCACTCCATTACCGCTGAATCGGACAGATTGCTCTCCCGGAGAAATGAATTGAGTTTTT
TGTATTTGTGAGATCATTCTCCCTCCATTAACTGCTCTTTATCCCGTCTCTTCATCACAG
GCAAATCAGGTTAGGCAGCCATGATTAGCTGGGGTGGCCTCCCTTTTTAAAAGGTAATTG
GGTTTGGCGGCTCAGCTGATAGTGCCATTAGGACCAATAAAGGCTGGGCTTGGCTCATCG
AGTGAAACAGATTCTTCAGCAGCAGATGGCAGACGGAGGGAGAGAGCTCTGATGCATTGA
GGCCGAAA
>NODE_94_length_691_cov_23.274963
GTTTTTCTACAAAATCTAGTTAAAGTTTATTTTTAAAATTGTCTCTGCAGTGGAGACGAG
AGAGTGATTTCATGTAGTTATTTAAGCAATCATCAGAGGAGGGAGAGGAAAGGCGCTGAC
AGGAGCCAGAGACACTTCAGGCCTGCTCTCTTGTCAGAGTTGTCTAGACCAAATATTGGG
ATGAAGTTATCAACCGTTATTTGATTTCAATTTTCTCCACGCACCTCGCCGAGGTCATAA
TAACAACTTTATTTTCAGTGGTGCATAAATTAATTACGCGCATTTAATAACTAAAATATC
ATTATATTCCCCCTTTAATAACATAAACGCTGCACGCCAGGGAAACCCTTAATAGCGCGG
GGCCCTGTAACTGGCCATTATCCGCCTGTAATGATATTACAGAACCAATTACGCGCCATT
AGAAGGGATTTTCTGCACTTTATGTGGTTTAGTCCAATCCCGCACTCCTCTTCTAAATTT
CAGCTGCTTCTCGAAGCCTCATTTTGCTTCCACCTCAGAGACGCATGGCGTCTGCGCTCT
GCCGTCCCAGATGCGCTTTAAAACTAATTGAAAGGGTCCCGCAGCAGATCATTTATCTGA
GGAAGCGAAATAAATCGCAGGACCCCTTGCTGTGAACAAAATCAAAAATTTGGCCTTGTG
AGTGTTCTACATGCGCAACCCCTTGTAAAGTGGACCCCCTAACACACCCTGACGAGCAAT
TAACCCACCCGACAGTCAATCTAAAACCCAAAAGCAGTCATCCTCCTTTTTTTAATATAT
GAAAGAACCAAAtaaaaagtgcagcgggtatgtgtgcatgtttatggttagggaa
>NODE_95_length_640_cov_46.254688
ATTTTGAACAACACCTGCTCTTGCTCCTGCAAACTTTCTTTTATTTTTTTTTTCACATCA
AGTGATCCTGTTTCCAGCAGTTACCCAGAGCAACACTAAAAGGCACCCAACCCCAGAACA
ACCGGGAAACATTAACTGGCCGCTCCGCTACCCACTAATGGATCGGACCCATTTCATCAG
CAATCTGACATTTAATGAATATATATTTTATCTTCCCGTGCCAGTTATCGGAATGTCCTC
CCCGTTCCGAGAAATGGCCGTCCTGGGACTCTTTTGAACGGGCCTTTTTTCCTTCGACTG
GCACCTGTACGCCAATCACACTCACTGCAACCGGCCCGCAATCTTCCCTTGTTTTTTCCT
CTTCGCTCTCTGTCTTCAATATGGTTCATGGATTAATAATTCATGGCCAGTTATTAGGGC
CAGTTCAATAGGAGATCTGCTGATGGAGGGTCGGCGCTCGGCGAGCGTGCCCGGAGGGAT
GCTGCGTGTTGTTGTGTCAGCCCCCATCTGCCAGAATGCAATAAGGCAAACAATGGAGGC
CTTGATTTCCACCAGCAGGCCCATAATCTTTAAATGGCTATTAGCTGAAGAGTGCAACCA
GTCAATAACCGACAAAATCCTTTTAAAAGCTTCTCTCCCTCTCTCTCTCTCTCTCTCTCT
CTCTCTCTCTCTCTCTCTTTCTCTCTTTCTCCACTCCTCTCAAGCTCTCTCTTTTTATCT
GCCTCCCGCTCTCTTTCTTCTCTCTTGTTTATGGTCAAATTGGGACACAGTTGCTACAAT
AAAA
>NODE_96_length_381_cov_82.278214
ACTTAAACAATAAAACCCAACACTACCAGGGAAGTGCACATACTCCTCTATTTGGCCACA
TTAACACTGACACACTTAAAGATACCAATATCTGGTTCTTAGAAAGAACAGATGGACACA
TAAGTGCGAGGGACTCTGGGCTTGCCAGTAGAAAGGTGGAATGAAAAGGGGAGGAGGAGG
GGAGGAGTAATTGCACAGTCCTTTGCTGAATTGTTCTGTGGATGCAAATTTAAATCCCTC
CTATTATTTTAATAATCTGCCTTTTACTGCTTGTGCTCGGATCATTTGTTTGCAAACCAG
GTTATTTGGAGAGGGAGGCTCGGGGGTAATTTCATGCTTTGGAGCATTTATATCTATAAC
TTAATGAGGAGAGGGCCTGTTGTTTCCTGGTAATACACTGCTAGAGGGGAGCAAACTTTT
TATTCTCCGTTTAGGGTACTGTTAGAGGGCAATAACGTGGGATTACTCTGATGGAATTAA
GGAGCAAACTGAGGAGAGACCTAATGCAGCTTCTGGTGATGGACC
>NODE_97_length_889_cov_20.016872
TTAACCAGGGTTCTAACAGCACAGTCGACAAATCTCTGCTCTACAGCAGGTGACAACGAG
CGAGCATTTTAAAAACACACGCAACAGCCATGTCTGCAACTTGCCTTTGTCAGATTAAAT
GCACTCTAAAAGGAGGAGAGGGTTTTCATAGAGCATATTGCCTTCTGTATTATAGAAAAC
AAAGAGAGCAGTCTGGTTGCTTGAGAGGGATTTAATTGTAAGTGCTGAATTCAAAGAGCA
GATAAAGACACACAAACGGGCCAAACCCCACCTAGCTGAAAGCCCGAAACTGAGTGGGGG
GAACAGGATCCGGGGCCAACTCATTTTCAGTGTTAAGAGCCAAAGCAACACAGCTAATCC
GCATTGTCAAGCGGGGGCAAGCATGCAGACATGGATAAGACCACATCCTGAGCATCCGTG
TCCCCAAGGCACAAGCACCCAGCTCTTGCTGGATGGGAAGTCATTTGTGAAGTCCTTTGC
AACAGCCAGTCAAAGAGGTTAATTGAAAAATTCCTTAATGTCATTACAACAGAACTAGAT
TAACCCAGAGCTAATTCACTTTATTGTTCTGAAGAGAGGGGACTCAGCGCTGAACTCCAG
AGCAAACGTGAAGCCCAGAATCAGGGGTGAGGTGTTGTTTTTAAAGGACTATGCCAGTTT
AATTAAGATAGGGAACATTATTCACTGCTCTGCATGGTTGGAAGGAGCAAAATGGTCGCG
CCGTATAAATGCAGCTCTGGTGCCTCTTAAATCAAGGTGGCTTTTATTTAGGCGGTTGAA
TATGTAAACATTTCCAAAGCTCTCCGCGATCCTGCTGTGCAGTGCTGCTTCTCATATTGT
TTGTTGCTGTATGTACCACTGGGGTCTCAGACATAATCTGTTTGGGTCTTAACATTTACT
CTGCCTCTTTTCCTCATCAGGAGGTGTTACTGAAGAGGGCGGCCGATCTCGTCGAAGCCC
TGTATGGAATGCCCCACAACAATCAGGTCCGCATCCGCACAACTGCTCTCAGCATGCTGA
TACCTCAGCTAAa
>NODE_98_length_891_cov_80.479240
TAAACCAAATGTAATCCCCGCAGCTTTGGTTGCTAAATTGAGGTTTTGATTCACTTACTG
TAATAAATGACTTGACTCCTGAATACATTTCTGCAGTAATACTTGACACCGCGGCGCTTA
TGGTGTGCAAGATGAAAACAGGATGTGTTTCTAAGCAGATTTAACAATGCAAAATGCATA
AAGTGTGAGGTCATCACTCCGAGAGAATGGAGTGTGTAAAAAAGAGAATACGAGCCTGCG
AGGTCACAGAAATAAAGATAAATGTGAGTACCAACAGCAAGGCTGTGGCAATGGAGCTAA
TAAGAAACTGTTTTATCTTTTTACAATTTAAATTGTAACCTTGAGCCCACAGCCAGCCAC
ACAGGCTCCCGGTAGAATCATAATTCTGGCAAGGGGGAGCAGTTCTAGGTGTGGGTGCAT
GGGCCACAGCATTAGCTCTCTGAGTGAAATATATGGCAGTGACGCCTCTCGGCCCCATCC
ACAATCAATTGGATTCTTTTCCTTTAATATTTACTTGCAGCGATGAGATGCTCGTCTGCA
TGGTGATGAACAGTCTGCCACTGGCGTTTGAAGGTGACCTGTCAGTGAGTATGGACAAAT
CTCTCGCTCGCAGAAATGTAGAAAATAAATCATTAGGGGCAGGCAGTCAGACAGGGGCCT
CTCTCCCTCCCTCACTCTCCTCGGATTTAAATCAGCTCAGATTTATGATTTGAATTAATG
CTTCGTTTGGTCAAAGGAATGGTCGCAGAGACAAATGATGTTTGGTACTGAAACCATCCT
AATATTGATTACTGGGTGTCGCAGCAATCTCTTGTTTATATCAAGCACTCTCCTGTGACA
GGGTGGCCAGCAGGAGTCATCCTGATAATACGCTGGAGATATATGGCCTGCTCTGCACCG
TAGAGCCATGAAACACAGCTAGCAGTGTGTTGTCTTCTTCATCGAGCCCAGGACTTCTGC
TCACATGTTTATTTTTAACGGAGGAGTTTAGTAAttttacggaaaaataaggaccgactt
acaggagagcgtgat
>NODE_99_length_333_cov_29.669670
TTTTCATCTATAATTTTTTTTCCATTTCATTTTGCATCTCATAAAAAATGCATTTTTTTG
TTGAAAGTATCATATGCAAGGTTGCCATTAGCAAACTTGCTTTAGATTATATACTTTACT
TTTTCTTACGTTGTAGTGTCTTCATTATTTTACTACTGTCACGACCGGAATATGCATATT
GTGTACACAGCGCTGAGTATGAGAGCTCTGTGCCTTCCCTGAAACCAGAGCGATATGTGT
AATTTGATTTGGTGTGTGCATGTGTGTGTGTGTCCCGTCAGGTCTATGGAAATGCAGGAT
TTAGCCAGTCCTCACAGCCGAGTAAGTGGAAGCAGTGAATCTCCTAATGGTCCCAACCTT
GACAACTCGCACATCAGTAACAATTCCATGACACCCAATGGCACTGAAGGTATGTGGGCA
GTGCTCTTAAGTTTAGCTTTCTCTGTCTTGTGTGCTATATTGAATTAAAAAAAAAAA
>NODE_100_length_552_cov_23.786232
TCTCCTCGTTCTTATGTCGCTTTATTAAAAAAATATTAATGGCGGTTTTGCGCGCCACAA
AGGCGTCTCTCCCGTCTATCAGGTTGGCTGCCTTACCCAACCAGCTCCTCCTTCCTTTTC
CCTCCCCCGGCTGATCTCTCCTTCCATCCCCAGAGGGGGTGAGGGAAGTGGGGAGGATTT
TCGTGCTGCCGGGGGCGACAGGCTCTCTGTGCCATCCACTTACACAAACGGCAGGATCAG
CGCTCCACACAAGAATAATTAGAAGATAATGGGTAGTAATGCGGCCCGATCTGTCCCGAT
TATCTCCTGGCACCGACCGGCACAGCGCCATCTGGTGCCAGATCTCGGGGCAGCGGCTGC
TCTGCCACATGAAAAGAAGGTGGGCTTAGGCTTAATCTCACACCCCATTCTGTTATTGAC
TGTCTGTGCGGTGCTGTATTCAAAAGTGAGAGTGTGTGCGTTCGCATGTGTGTCAGGCTG
TGTCTGCCCCTCAGAGATGGCGGATATTTATCACAGAGAAAAAGTGAGATTGCATTTATA
TTACATGTATAGGTGACAGCCGGTGTTGCCGAGTGTCTTGGTGATCGACAGTAAAGCAGA
GTGTTGTTGAGAGCCGGTGTGAGTTTCTGCAGAGCTGTTAcatggacaagtgtctgtcac
gccgggctcctctctctcagcttaactcccaccctg
>NODE_101_length_356_cov_92.283707
TAAAGCAGTGTTGTGAGCTGCCACTTTAAGGAAACAGTAACAGTAAAGTGTAGAAAAAAA
CTTTAGCAGCAAAAACTAATAATTGCAAAGCAGCCAATTAAATTGTGCGGGAGAGATGAA
ACCGCTCATATTTCCCCTGGTAATTTCATGCTCTAAACTCGCTTCCGTGCGCACATAAAA
AGAGGAGAGAAAATATCATTTCAGAAGCTGACAGAACTCATTGTTCGTGGAATTTTAAAT
TCAAAAAAGTTAATAAAGGCGAGTGCGAGATGAAGGGAATTTGCATTTCTCAGATTAACA
GCATGTAGAGCAGCGGCGGCGCGCGCAGCCTCAGGTCATCATTTAAGAAACCTTTGCATA
TTTTATTTAAGAGTGGCCCGGTTTGGAGCGTAATAAGACAGACAGATAATGATTAGAAGG
TCGGGCCTGCAGGGCACAGCCGGGCTGGGCGCTGTAACGCTCTAATACCCAACACACACA
CGTACACACACACACACACA
>NODE_102_length_444_cov_47.319820
AGCAAAATACCTTCCTTTTTTTTGCATATTATGGAATTTGTCATGTTCAGTTGGAGCTGT
CATAGCTAGAACAGTGTGCGCTAATGTGTGTAATCTGCTTTGCAACACATCAATTATGAT
GGATATTGCTCCACCGCCATGCTTCCAGGGTTTTTATACAAGCCTGCAGGGGAATCCGTC
TTTTCTTGTTAGGCAACCTGTTTAGTAAATAATGATCCACTTTGAGCCCGGCTGATGCCG
TATAATGTGATGTGCGCGCCTGTGTGCACGCGAGTATGGCGCGCGGTGGTGGCGCTTTGG
TGCACAAGGATCAAGCCGACTAGATCAAAAAACACTTACGCGCAGGTTGGAATTCAATCA
TTCCTGTGCCGTGTGAAAACCCGACGTCACAGAGAAACCGAAGCTGCTTCTGTGAGGAGC
CCATATGTAAAAACTATAAGTATTATCAGTGACTGGTAGGAGCATTTCCACAACTGTCTG
CGCTAAAAGGAGACAGAAAGATAAACATTTAGATCCGTGTCGAGCTAAATCTGCGTCTGA
TTCGACCACTCTctgtttgctctctaattgactgtttttctaccttta
>NODE_103_length_1337_cov_15.231862
CAAAAGCTACTCAGAGAAATGGATAAAGATACATCCGTTTAACACTTTACATCAAACGAG
CGCTAAGCCAAAACGTCTCTGGAAAACTCCGGCTGGGAAAAACCAAAATCCAGCGGCAGA
GAGAGAGAAACAGGAGGATTAAAACGGCCACAGAACAAGCCTCCGTTTGTGGGGAGAAGA
CACCCACAGATAACTTTCTGAATGGCCGCTTACGCTTCTCCCTTTCTCTCCCCATCCTGA
GATAGGAGAGGAGAGAAAAAGGACTAACAAGATGCACATTTTACATTGAAAACTGTTATT
GTTCCCCTCCTAATCTGGCCCACCATCTGAGAGGAGGGCTGCGCTAAAGAGCGGAGGGTT
TTAATGGGAGGACGACAGCCAACTCAGGGCCCGGGGAGGAGGGGGAGGTGGTGGCGGGGG
GCTGGTCTTTGGCTTTAAGGAGGGGATCAGTTGGGAAGTGTAGAATGGATGTTTCTTTTT
CGCTATGGGGGGAACTTTGTATTTGACTGTTGTTTTTATCTGTCTTTCAGTGGCCTGATC
CCCGTGGGCTGAGACAGAGAGATGCCTCTATATGTGTTTGTATGTGTGGGTGTCTATATG
TGTGTGTGTGTGTGTGTGTGTGTGTGTGTGTGAGGCAGAGAGAGCGGTGGTGGGATCTAC
CCCTCTTCTTTCCTACAGCTGCAGCTCAGCGGATTAGCCGTCATCCACAAGGCAACATTA
CACAAGTAGCCTTTGAACNNNNNNNNNNTGAGGCAGAGAGAGCGGTGGTGGGATCTACCC
CTCTTCTTTCCTACAGCTGCAGCTCAGCGGATTAGCCGTCATCCACAAGGCAACATTACA
CAAGTAGCCTTTGAACAAAAGTCATGGATACTATTAATGATATGGTAATCCGTAATGGAG
CTACCTCCCAGTAGTGATTATACTGACATGGGAAGAATGTCCAAGAGTCCTGGACGCAAC
TACCCAAACAACACTGTGGCTATTGTTGGCAGGCCTGGTCTGAGGCCTGCACCTACATCC
ACTGGCATCAGCCGACTAACAATCCCTTCCTCCGACACGCACACACCCACACAAACTGCC
CCCTGCTTTCTTGACACCCTTCCCTCCACCCCGATCACCCTATGAATAAAAATGAAAACC
CAAAAATGGATGGACAGAAAGAGTGGGAGGGAAGGGGTGGGAGCGGAGGGAAGAAAAACA
AAGTGTCTTGGCCGGGATCAGCCAGGGATTTCTCCCTATGTGGTTCCCACACACTGACTG
GAGCTCCGCTCTCCCTCTCGGCCCGGTTCATCCTTTCTCCTCACGGCCAAGAGAAGACCA
CACAAACACTAAATGATTTCATGATTTAATCTCGGAcNNNNNNNNNNAGGCAGAGAGAGC
GGTGGTGGGATCTACCCCTCTTCTTTCCTACAGCTGCAGCTCAGCGGATTAGCCGTCATC
CACAAGGCAACATTACACAAGTAGCCTTTGAACAAAAGTCa
>NODE_104_length_830_cov_33.867470
ATCGGAGTGACCACAGAGGAAGACTTTACGCAATGCAAGCTGAAACTGGTGACAAGACAA
GGGTAAATTCAGAAGGTGGTGCTCGCTCTAAGCCTTTTTTTTCCTCTCTCATTCTGTCTC
CCCCTCTTTCCCTCTCTGGCTCTTTAAACCATTCCATCTTTATAGCTGAGCCAATCAATG
GCAAACCAGTGTCTATTGTCTGTTCTGTGCTCAGGCCACTGCCCTGCTACAGCACCCCCC
ATTACAGAAATGTTTCTTCCCATCAGTGCCTTTACTTATCACTTCCCGGGTGACATTGAA
CTTCCTATGCCCCGGCCGCCGAGACACATCTCTGAACTCACACAATTACTCTTCATCCCC
ACTAACAATTTAGTAATGAAGTATTGATTTCCAGATTCCTCTCTTATGGATGATATTAGA
TTTTGTTTGATAAACTGTGCCTGGGCCTCTAATCTGCACTGTCCCTTTTCCCACTGTCTG
TAAAACAAAGTGCCACTGGAGAGATAATGACCAGGGAACATCGATGAACTCATTTCATCA
ATTTGTAACACTTGACAATGAAAAAGGGCAGGCATTTTTCAAGCAGCAATGTCAAAGTTT
ATTGCTCTGGGTACGGTCTTATTGGAAGCCAGACATCTTGAGCAGCATTCAGTTCTAATT
TATGGGCCCCAATGTGCCAGTTACTTTTAAAGGAAATGTTTGGATACTGGGAGGATATTA
GTGTTGCACCTGGGTTGTCTGATTCTCAGGGCCACCGGGGATTCATGTGTCATGTTAGAA
AATACAAAAACAGCAGAAGAGAGGCTGAGACTCAAGCTATTTGCAATGCAAGAAAATGCT
GCTTAGGACATAAATCACGCTGAGATGTTACATGCAAGTCacacatgcgtggatgcgagg
gccaaataaacgcttgaattctaatgttcttgcttaaagtgttttctgagaatattaaac
acgccttaagtaac
>NODE_105_length_751_cov_50.621838
ATAACTAATCATTAATTATGTAATACACTGTAGCTGTAGCTTATAGAAGGGAAGTGAAGC
AGACTTAACTTTGGGCAATGATAGTCAGACATATTTTGCAATCAAATCCAAGTTAATTTA
ATGGGATATCATTCTGGCAAAGCAACAATGTTTTTGGTCTGGGATCTGAAAGTGCTCTTG
CAGTGACACATACAGCTATCTATGGGTTGGCATGAATCACTGAGCAAGTGGGGTGGGGGG
TCCACCCGGGTTGGCACAGCACACTGGGCCTGTCAGAAAAGGCGGGAGGGGTGCACATTC
TTCACCTCCCCCAGAATGGCACCTTCCAAAGCGGATCCCCTGTCTACCCATTCCCCAGGC
CCCAGATAAGAAGCTCATCCGTCATCCACTGGGGCCGCATTAAATTTTAACTCTGGTTAC
CGAGTGTGGCCATTCAAACTTTTATCTCAAACCTTCTTTATCTTCTTTTCATTAAGTTCT
CAAGCACTAATAGCCCTGCGAGTCTCCGCCGGGGTAAGGATGATGTTCTGAATAATGAAA
GCTCATTATTTCTCCACAGAATGCTTGTTAATTCAAATGATGATATTAAAACTATAGTAG
CCCTCAGCAGTCGGGTGATTTCTAGCATACTTTATCATGTATCAATATATACTCTGTTTG
TCAAAACTGCCCCGAGCCTGGGCTGACATTCTCCTCCCGAGGAGTGGAGTGCTTCAGCAG
GCCTGCAATACTCTAAGGTGACAACTGGCAGAGTTTGTGCCTTTAGGAAAGTGGGTGGAA
GGAGGGATGAAGGCAGTGATGGGGAGACGGATGAAACTCAAAGAGCCGTCATTGTGCTCC
CATGTCTATTCGACATTTTTCCATCATGCACACACGAATACCCAGCTCCCCCCta
>NODE_106_length_1025_cov_13.530732
TTCGTTTCCCTTTTGTGTTGTCTGCTGGCAACTTTAAAAGTAAATGCTAGTACTCTGTGC
CAAAGTTTAGTTCAAATTATAGCATGTAAAACGAAAACCTAACACTAAAATTGTAAACGT
GGAAAGGTATTGTTTTTCTTGATGTCAGTTATCTAATAATTTCAAAGTGCCTTCTTTCTC
AGCAGAGAATCCTCTGCAGCACAAAATCAGGCAACGGCAGTCGTCCTAATACCTCCAGTA
CAGTACCTGCCTGTCTGCCTGGTCGCAATCAGAACCCCCTCTGTGTGGAATGGAAGTGCC
TCAGCCTTGGTAACGATTTTTCCCGTGTTGACAAGTCACAACATGGAGATCTACAGCTCG
GAGAGCAGCCCTTTGGCTACGCAGAGCCCTGCTTGCACTGAGTAATAGCAATCTCACAGG
AGTAGCAGGCTTTCAGCTGGCAGCAGTTCATACGGAACAGCTCGCCGGTGCAGCTGGGAA
AGACAGAGCAGAGTGGAGAGGGAGAGAGGAGCTGGTGGTGGTAGCAGTGTGGAGATGGAG
GGAGGGAGGAAGTGGAGAGGAAGAGCTGTTAAGAGCTTTGGGCGGTTTCTCTGTTGTTGT
ACCACACAAGTGCATCCAGGCCCTGCAGGACAAGCCTTTAACAGGCATGAGGGATGGAGA
GCATGAGAGGAGAGGAGGAGGCGGCAGTGGAGGAGGTGGTGGTCTGGGGAGCTGAAGCCG
GCCAGTCGTGCCAGACGCCTGCTCTAAACAGGGATGTGATTTATTGTTTGACTGTCTCAC
GTTTCACTCCTAGAAAGACCCTAAAATTACATCGTTAAGAGATAAAGAACTTCCTCAATT
GTCTTAACAGAAAGACCTTCCCCTGTGGGCTGTGAAGAAGTGTTTGAGCATGTGGTACAG
TCTTAACTAGTGCATGAGACTGGGAAGTTTTTGGCCCAAGGTGGCATCTGATTTTATTTT
TTATGGCTATGGATTCTGCTGTTATTGTGCTTTTTCGACTGTCGGTGCAAATTTATAGCC
TCAGCTTATTACACATTAAATGTCCACAAAGATGCATTTTAAAACACTGTAATTTAGTGT
ACGTCATCAGTGTatgtatacttgctagggtgctggccagcatgttgatctttgtcgccc
tcactgaacacactctccacggcgcggtg
>NODE_107_length_145_cov_1.103448
TGGAGATCTACAGCTCGGAGAGCAGCCCTTTGGCTACGCAGAGCCCTGCTTGCACTGAGT
AATAGCAATCTCACAGGAGTAGCAGGCTTTCAGCTGGCAGCAGTTCATACGGAACAGCTC
GCCGGTGCAGCTGGGAAAGACAGATCAGAGTGGAGAGGGAGAGAGGAGCTGGTGGTGGTA
GCAGTGTGGAGATGGAGGGAGGGAGGAAGTGGAGAGgaagagctgttaagagctttgggc
ggtttctctgttgttgtaccacacaagtgcatccaggccctgcaggaca
>NODE_113_length_779_cov_28.073172
CTGATCTTCATGTATTCATATTTACGCTGTCTTTATTAAACGTCTTCTACCAACCTACAC
AGGAAAAGAAAAAGGGATTTTAAATAAGCTTATCATAATCACCCGTTCGCCCATTTCTTC
TGCTTTCTACTTATCAAACATAAAACAGACTGAGAGACTTATATCTCTGGTTTACATTTT
CACTCTGCCTCATTGTGTGTGACACCCCTCCTCTCCTCTCACTTTCTGTCCCTCCTCATC
CCCCCTCTCTCCCCCCCTCTCTCTGCATGCCCACAGCCCAGCAGTAATTCTGTGTTTATC
AACTCTTTATTATGGCCCCTCGCATCATCATTTACAATGGTAGCATCTGCTCATTGCCTA
GCCCGAGCATGGGGCAAATTGCTTTTATAGGGAAAAAACAGCCAGTGAGAGGACTCACAC
ACTCACAAATATACACACACACAGCAGCGGCTGCGCACAAATCAAGAAACCGAGCCCCGG
CCTATTTACAGCGGTTGTTAACTCTCCTGGCAGAATCACACACAAACACACAAACACTTC
ACTTCTTCTAACAGGATCAAATGATTAGCTGGCCACCATCGGCGAATCAAAATGAGTCCC
AAACCCAATGAGGGAGCAGTTTTGATTTTCCTTTTATTTTTTTTTGAACATCTACCTGAC
GCTGCGATGTGAAAAACAAATATCACATCTGGCCTTGGAGCTCTAATTTCTGCGTTTGGC
TCGGTCTAATTTAGCCGCTACAGCAACGTGGGAAACAGTGGGGGAGCAGAAAATGGCAAG
ACATCCTGTCTTTGTTGTTCGCATTTAACACATTAGAGCTCCCTAAatgacagggatgag
gagatggtgaggtgaatctgcggagggacatagtgggggaaagaaaaattaacgcagcgc
ttgttaagagctatctttccaat
>NODE_114_length_644_cov_35.864906
TTGAGGAGAGGGGTGAGAGCATTGGGGGTGCGGGGCTGACAGGTGGAAAAAAAACACTCT
CATCTGACTAGCCTCCTCTATCCTTCCATGGGGCCCCGTATGAGCAAAGTAATGAAGTCC
AAATTACAGCACAGGATTGCTAAGAACAAGCCTCTATTGTTTGCCCTCGGGGCACACTAA
AGCACACTAAATGAGTGTCACAGCAAGCAGCGGGGCACAGACCGTTACTGCACTATTTAG
TCTGTCCCCGTTGTCTCAAGACGGCCCCGTTTCAGAGGTTCTCAGATCAGACAAATACTG
CTCCCCTCCTCCCCCCTCCTTCGCCTTCACCCTTCCTCTGTACAGCTAACCCCTCCCCAA
CTCCTCACCCCAAAATAGGCCAAATCTCCTCTATTGTGTTTCGACTGCCTAGTGTGAAAT
TCACTGTGACGTTAAATGTTTTCTAATGAATAATTACTGAATGGATATGCAGGGGGAATA
TGTGTAATGGATTGTAGACTGCATTTTAAAGACGTCTTTTTTGTCTCTGCTCCGTGGTAT
TTACAGGACAAAAACACTTGGCCTTTCTCAGAAGAAATGAGGGCCATAGGCGGAGGATAG
AGGCAAGGGAGGAGGGGGGAAGGAGGGCTTTGTGTCAATTAGATCCAATGGATTATCTTT
TTTAATGTTTTTACAGAGAGACTTGAGAATCAAAGGACTTCTGCTTCCAAAGGAGAGAGA
AAAAAATACAAAACCAACAAAAGCTGTGAAAACCTTTGGTCTAAGTGTTGGTGCTGCGAA
TGCAAAac
>NODE_115_length_430_cov_33.888371
TTTTTTTTTTTTTTAGAATAAACGAAACGCGTCTCTTTTTAGGACCAAGCGGCCCTCTCG
ACCTCCATGCTGGCTCTGGCAAGGTACCAAGTAGCACAAGTGCCGACTAGCCAATGGGGT
TCAGGGGGAGGTCCCTGAGCTCTGACCAGTCAAACACACTCTCCTTCCTTATATGGCAGC
TCATCTCCATGGTAACGTGTGCTAAGTTGCAGCAGTCGTGTCAAAGTTCACTATATAGAG
AGCTCAGTGAGCTGATCAGAGAGAAAGCATTCTGCCAGCCCGGCTCCTACCAATCGCAAA
TCACTTCCTAACCTCCGCCTTTTTAACATATTTGATCACTTTGATTCCCGACTCCTTTTT
CCTATTATTTTTCAGTGCACGGAGGAGGTTTGCAGGTTGTGATCTTTGTTTTTTTTTTAG
TTGTTTTGTTTTAGCGCTTTCGCTTTTTTTTCCTCCTTCTTCTTCTTCTTCTCACCAAAA
AGGAGGGAGAGAGTTTGTCTTCATATTCCAAGCTCTGAAAACATTCAGCTGCGCGCTTTT
GCTGGCGCTGTACCTCACAAGGAGAAAAAGgaag
>NODE_116_length_550_cov_67.681816
ATGACCCTGTGTTTCTGCAGAAGACTAATTCATCCCCTCCCTCTCCCTCCCGTGGCCACT
GGCAATACTGATGACCACCAGAAAGACACACACACATATATACACACACACGCACACACA
CACACACACACACACACGCATGGACACTTTTCATACAGGCAGACGTTAGCACATGCACGT
ACACACTCACATGTGCACACACACACCGATGGCTGCTGTGGTTTGCTGGTGTAATGTGCT
TTGTTGTGTGAAGGTATCAATCAGAGGGGAGCAGATTATTAGAGTGTCTGAAAGAGATCA
AACAATGTTGCCGTCTGCACCCACACATGGCTGATTTACAGGCAGGCTGATAAAGTACTG
CAGCTCTCTGTCAGGGGCTACATGACGGCTCGCCGCGCTCTTAGGATAAATTATTGCAGA
GGCCCGCGGTAATGTCTCTCCACCTAGCAACCAGCCGCCCCAGCCGCTGCCAGGGGAGCC
CTGCCTCGTCTGCCATAATGGCACTGTGTCCGGGGTCAGCAGTTACTGTATCGTAGCAGG
GTGGGAGGGATGTATACACACACATGTACACACACACACACCCACACACACACGAACATA
CATACATACACACGTGTGTGTATGTATGTATGTATATATATATATATATATATATATATA
TAtgcacacacaaacgcacacgcatacgcctgaa
>NODE_117_length_597_cov_37.887772
GGAGGGGGAGGGGATGGAAAGAAAGAAAGAAAGGAAAGAAAAAAACCGACACAAAACGAA
ACAACAAGGAAAGTTTTTCTGCGACTTTCTCGAATGTCGCTCCAGATTTTGCCCTTCATC
GTTCTTTCACAATGTCGCGCCCTCTCCGCTGCTATTTCTGACTGCCAGTGTGTGGATCTG
GCTCGCTGAGATTTCATGCCAGTGTAAAAATTGGCTGAGGGTTTGGTTCAAATCAAATTG
GACATAAGCACCCACAACACCATCTGTTAGGGAAAGGCAGTGGAGTGAAGGGCAGAACTC
TGTATTCAGATAAATGGATTTTCAATTTATTAAATTGTTGACTGACACCCTTGTAAATTT
TCTCTTTATGTGCCGCGGCCTATTCTTAGAACCGCCGCGTTTAATGGAAACATGTTGCTA
TACGTCCCTACAAGCCCTAATATTAGAACCAGAGCTCCCGCTGCATCTGTTGTTTGGATT
TTTTAGGGTTTTTTTGCACCAAACGGGGAATTTGTTGATTTTTAATTTTTTTGTCCCCCT
AAAAAAAACTTTAAAATCAAACCCCCCGTTAGGTGGGGGGTTTTTTTGTTTGTTTTTTTG
GCACGTTGCTTTCCCGTTTAACAGGTGTGTCGCCCCGAAATGTGTTCGGCGGCGACAATC
TTGTGATTTCTGCAGCGCTTCGGGGGGAGGACCATATGTCCCCTGTCGCCTCACCCTGGA
AAACTCGCTGCACAAGGTGAa
>NODE_118_length_959_cov_30.003128
ACATCTCCTTGTTCCACTATTGCCAATTTGGGACAGAGAACCACAACCTCGCCCAGAAAA
TTAACACACTGCTGGCAACCATCACCTCCAGCTGCTGCAGCTGAGGTGTTTCCAGGTGCA
GAATACAGAGGCGTTTGTCCCAGATGTGCACCTGGATGTTAGTCTCAGTCCCTGTGGCAT
TCTGGTTGAGGAGACTAAAAGGCAGGCAGCTTATCCCTTGTTCTGGCAGGGCACCTAAGT
AAGATTCTTTTTTCTCAATTCTCCCCAGACACACCATCCTGAGAAGCCACTTTTTCCTAC
CACAGGAAGCCCAAGAGAACACTATAGGTAGCAGTCTGACAGGCAAACTGAACCCTGGCC
TTTTATATCCTGCCAGGTTTGAGAAGTTGGACATCACCCCTAAAAGCGCCCAGAAGATTA
AGCCCGTTCTGGAGCGCTGGATGGCCGAGGCTGAAGCCCGCCACCGATCCGGCATGCAGA
ACCTGACTGAGTTTATCGGCAGCGAGCCTTCGAAAAAACGCAAGCGGAGGACCTCTTTCA
CCCCGCAGGCGCTCGAGATCCTCAACAGCCACTTTGAGAAGAACACACACCCCTCTGGAC
AGGAAATGACGGAAATAGCCGAGAAACTGAACTATGACAGGGAGGTGGTGCGCGTCTGGT
TCTGCAACAAGAGGCAAGCCTTGAAAAACACAATAAAGCGTTTGAAACAGCCCGACATCG
GCGCGGCTGCACCAATGGACCCTCTCACTGATTCTCTAGAGGAGCTGCCCAAATGAACGA
GCTCTCCGGCAAAACAGTGGAGTGGAAAAGTGGCAGCCATTTAAAAACAACAAAGGTGGA
TGAACTCCTCTTGAAATGAGAACTGAGACATGTTCCCAAGTCACCTGGATGGACAGTCCT
GAGTTTGCAAACAAAAACTATGTGTTGTCAGTGTGATTAACCACAGTTATGTAAATGGCG
AAACCAAAAACACGAAAAAAGAGATTAATATCTGAGAATTATGTAAAAACATACGGTGTG
CTGTTTCAAAGAGTTTTAGATTCTGGCCGTCCAGACCAGACTGTCGCCCAAATTTTGGCT
CCCACGAGGAGGGATTTAGTAAa
>NODE_119_length_948_cov_52.117088
ATTCCACCCACCTTAATGCTGAGCCTTTGGGTGTCGCCACACCATGAAAGTGGGAGGGAA
CCTCGACTCGAAAGGCTACGGTGTGGCGACGCCCAAAGGCTCAGCATTAAGGTGGGTGGA
ATAATATAACAATATCCCCCATGTTGTTATAGTATTCCACCTACCCTGATGTCCCCCTGT
TGTCATTCTCTTCTCTTCCTCTTCTTATGTTTTTTTAATGGACACAGAGGTAACGGTAGT
ATTCTTTTCAATGCACTTGGATACAAAGGTTAATTAGTGCTAATATTTTTCCAGTATTTC
TATAAATGTGTTAAGAGTTGCTATTTTATAGTTGAGGATTCGAATCCAGATGATAAGGTT
TAAAGCTAACAATCATTTCATATTTATGTCTCTCTTACTGTTGCTTTTCTCTCTCCTTCG
ATCTCTCCTTCTGTCCCGTGTGCTGTCCTACCTGACTGTTGTGTTGTCACTTTTAATTTA
ACAGTTCAATGGTTTTTCAATTTAGCCTTTAAAAGCTGCGCTGTCACTTGTGACGAATGT
TAATTGCATGATGTTTGTTGTTGTTACTTTTCTTCTCAATGACAAGTGTCCCCATCCCGC
ACACTTCAGTTCTAAACTACGTAACCCTTCATGCCACCTTTTCCAAGATTTAACACTGTC
TCTACCTTATATGAGCCTTTTCTTATCTCTCCGTATTCCTTAAATTATTAAACAATTTGT
CCTTTCCTAGACCATTCTGATTAACAGATAGCATTCTATGCATAAGCCCCTGCTTAGACC
GTGGTAGTCTCACTACCATTACCTATTATAATGATGCCTATACAAGTATTACTTTGCATT
AGATTTCTCACGGACCTGTGCATTTTCTTACAAGTTATGTTTTATCGTTTCAAGAAATGC
TGTTAACCTGGCAGTTTTAAAACTGAATGAGCAAGGCCTCTTGGACAAATTGAAAAACAA
ATGGTGGTACGACAAGGGAGAGTGCGGCAGCGGGGGAGGTGACTCCAAGGTCAGCCTCGA
TGTCACCACAATCGGGTACCATAGTGCAGAGTAATCGGCAAGGCTGTTACGACAACCCAA
CCATAACCAAAc
>NODE_120_length_581_cov_85.492256
GTTACTGGTTAAGTGCTGCTGTCAGGCTTATTTGCATGGCCTATGAACCAGTGGCTGAAT
ATACGTGATCAAGTGACACATTTTGGTGGCAAAACAGAACTCATATCTCAAGTAGAAAAT
TTTCAGCGCAGCCTTAATGTAAAGTCTGACGTCCGTTAATGTTTTATTAGCATTTCATTA
GTATGCTCGTGAAGAGACCGAATGATGGAATGCAGCAGTGTGAGATTGTCTGTATTTTTG
TTTAGCATTTGCTGGGTGTTGTCGCTTTCGGGTTGGGGGCATGCAGCGGGGAGTCGAGAA
GCACCCCACACCTCACGCTGAGTCCCCCTGGTGCTGCCCCCTCTCATCTACGAGAAGAGT
CTTCTTCTCCCCTGCTAAGTTTGCAAAGTCCAATTTTCAGCTAATATGGAGGTCGCAACA
GCAGGCGCAGAGGGCGTAGTAGGACATAATGGCTATGGGATTGTAAATATTGGTTTTAGA
GAGACACAATTGGAGGGCAAGCGGAGAGAAATTTCCATAGAGTATGTGCTAGCACCATTG
GAGGCCTTGGTGCAGCAGAATAGATTTTCCATTCTAGTGTGTCACATTAGATTTTCGGAG
GTGCTCAGTGGCAGGTACATGTCATTAGTAACACTTTAGCACAGTAATGAACCTTTTTAT
TTATCCGGTGCTTCTCTCATGAATGAATAAGGAGCTGCTCCCCAACTGTGCCCAGCCGTG
AGAAg
>NODE_121_length_559_cov_46.148479
GTTCCAGTAAGAAGCCTTCACCACCGTCGACAATGCTGGAAATATAGATGCACAGATTTC
ATTTCACCATTGCTATGCGTGCCAGACTTTTATCCAAAGTAGCATCTGAATGTAAAAAGG
TTTGTAGTAAATCCTTTTTTTTTTTCACAACAATTGCCACCAAACTAAACTATCTGTTCT
ACTTATTTCTAAAAAAGCATTGACCGTCAGGGCATAGCCAATATGGAGGTTAATCCATTC
TAGTGTCTATACTATGGGGATGCTTATGGAAGCATATTTGCTTAGGGCAGCCATGCAAAT
TATTACTTACTGCCCTGTAAGCTGATAACACAAATTAGATACCCATTAAAGTTGAACAAT
GTATATAGAATGAGAAAAGATTGCAAGTGATACCTGAAGGGATGCTTAAGTCATATGGCA
CTAAAATATGCCTCATGCTTGCAAACTTCAAAAGTGAAGAGATGTTTATCCTTGGGATTG
GAAGATGCATAATGGTAATCTCATATGCACAGAGGCAGCTGCCAGGTGGAGGATAGCACA
CTGCATGTTTATGAATAGAAATCATTACAGGGACTGGGGAGCATACCGGCATGGACCAGT
GACACAGAACTTTTTTATCATCTACCCAGTGCACACTGCAGTACTTAAAAGTTGATGTGC
CGAAATGTTTAGTACAGTAAGGTGTTAGTTTAGCTGTGGTCAt
>NODE_122_length_662_cov_47.913898
CCAACACATCGACTTGGAAAGGCTGAGCAGAGGAGAGCAGATCAAAGGAAACGCACGCAC
AAATTGTAGTATAAAAAGCGACTGACTTTATTCAGGGGCCAGTAAAAAAAAAAGGCATAT
GCTTTAGTAGACACAGACATGCAAAGCATTTCCATTCTTGCAGACTTCGTGTGGGTGAGT
GAGTAACACTCCCTGCTCGCGTGGCAGGGAAAGGAGATTGCTGGATTGGTCAGGGCAGGG
AGAGATCCTTGTCGGTGACAGCGTCGCTCCAGCGAGCTCAAAGCCACAGTAACACAGCCG
AACAATCCAAACACACCCCACCAATTTTTAATTTCTTCCATTAGAATTAATTATGAGGCC
GAAGGCAATTTGTGTACCCTGTGTTTAAGACTGCCTACTGGATTAATTAAAAACTGGATG
CTGGAAAATTAATGTGTGAATTGTTATGCCTTGCTATAATGAGCCATCCCATGCTATTAC
ATAGTAGTGTACTATACGATCACCTTCAGGCCTCTGAACACACAAGGTTCATTAAAGAGC
ACAAACCTAGGCACAAGTCAACTTAAAGAATGCCAGCCTCAGCACATATTCAACAGAGCA
CACGCGAGCAGCGAGACATTTAAATTTTCACCCAAAATACAACAAGGTGAGGAAGTCTGG
CTTAATGACTTGGAAGAAAAACACATCTGTAAATAAATGACCTCAGTAACCTGCACTTAA
ACCTGATAAAAGAAGATAGAGGAGTAAAAGTTGCTGTGATGTCAATTTTGGCTCAGAAAT
TGCTCGCAGCTTAAAAGAAAgcaaaa
>NODE_123_length_380_cov_109.321053
CTCTGAGGGCCCGGCGTGGCATTAAGAGTGTGGCACATAAAAGGTTTATTAAAGGAAATT
AAGGTCCATCACTGCCACACCTGCTCCCCTATTATAAATGTATGACAGGTCAGTGCCTTC
AATCACAACAGCAAACGAGAGAGAGGAGTCATGTTTCCCATTACCAGGGAAAAGTAACAG
CATATCCTATGACTCACAGATTTCACTGGCCTGTGACCACTATACGCCACCATCAGCCTG
GAATAATTATGTTTAATAGGTTTTATTTGGGACCCACAAGCAACAGCCAGCGAGAGTGGA
TGGGTTTTAGCAACTATTTTTGTCTAAACATACACTGTGAGGTGCTGTCCGTACTTTAAT
GTCATTATTTAGTGTCATTACATTTTTACACACCTTTGAAACTTTTTCTCCTAACATTAC
ACTTTATGTGTTTGCATATTACTGGTATTTTAAGAGCTCTTTGTGATGTTGTTGCACAAA
AATAGATTTAAAGGCTGGGTGGCTCCGGGTGACTCCACGGTTAc
>NODE_124_length_741_cov_37.121456
TTTACGCGTAATTTAGTCTTTTGTGAGCTCGCTGTTTGGCTGGAGGGATCTTCAAATCAC
TTGAGTGAGTTGTGACAAATTTGGAAAAGTTCCCTCCAGTTAAACCTCTTTGAATTCAAC
AGGTCCCCTCGAATGAAAGCTTTTAGTTCTTTTTTTTTTACTCACCTTGCTGAGGCGCTG
GGGGCTTTGTGGGGGTCCTTGGCCACTAAACAGGCGTCAGGGGCCGGGCGTCCCCTTTGC
GCACGGGGCTCCTGAGCTATTCCCGGGGAATTGGCTCGACTTTTCAAGCTGTAAACTTTA
TTAGGGCCGATTCTGGCTCTCTGACATTTGGGTGCTAAATGAATGGGGGTTTTGTCTATG
AATTAGATCGTAAAAATCATCCGAAGAGCGGCCAGATAGGCTCACTGGCCATAAACGGTC
ACGTGGTAGCCATTAAAGTAAGTTTTATGGTTTTGGGGAGTTGACAGTATATTGCACATA
ACATATAATCGCACTGACGGCGAGGCTTCGTCTGACTCTCTCTTTGCAGGCTGTAAGTCT
TACTTGACCGGTACAGACCATCTCTGTTGCTCAGTCTGCCTCAGTGTGGACCGGACGCTC
TCCAGGATGAGGACCGCGTCTCTGGGTAAGTTTCTCCAGACTAGCCGGTTGCCTGAGAAT
AGCCAGCCTATGTTAAACAGCCATATTATTGTATTCGCTCCCTCTATCCGTCCCTATTAG
TCCATTACACTAATTTGTCAGTTGTGGAGTGCTGAATACTGGTCTCGGCAGATGTTGCGC
AGGGTTGGGTCCGGCTCATGGCTATTTAATTGCTTCCTTCCCCGTGTAACTTGTTTCCCT
CCATCTGTGGTGTAACTCATAATCCATTTTTACATGCTGGataat
>NODE_125_length_356_cov_140.994385
ATAGTTAGTTGATAACCATCCACAGGGTAATGAAACTTCCACCTTTGATGAGAAGTTGAA
AAGAGAGTGTTTCACTGTTGGCTTGGCAGAACATTAGACATGGCTGCAGGCAGGCAGGGG
CCGGCGAGGGATCGTGCTGTTTTAATAGGGCTCATCCAGAGGTGACGAGAGCACTGCATG
CACTGAACTGGAGGTGTGAGCTGGGGCTGCCAGTACATATCTTTTGTCTTTCATTATCTT
TATTTCCTTATTATTTTAAATGGCCGGTGTGTGTGTGTGTTTTTTTTCTTCACTAGAAGC
TTTTTTGATATCCATTTAGATTGGGGCTTCATTAAAAAACCTCAGACAATGGAGTGACTT
CTAATTAAGAAGCGCCGCATCTGGCCCCTGGCACCCTATCCCGTTGTTCCATCTATTTTG
CTGGGGAGAATTCATTTGTTTCTTAATTAAGAAAAACACCAATAGCGTGAAAAATCTGCT
TATGGTACCTGAATCCTAAT
>NODE_126_length_290_cov_5.375862
CCGATCTCTGACGAACAGCTGCGCCGAGCACTTCACCGACGGAGAAAGAGAAGGAATGAG
GGGAGAGAGAGAAAGAGAGAGCACCCTGGTTACAAAAATGGAAAGTCCACATTTTAGCGC
AGTATGGAAATATGGTCCTCATTTCATGATTCAATTCCCGCTCCCTCCCTTTTTCCCTCC
CTCTCTAACTACCCCTTTTCCCTACCATACTCTCTTGCTCTCTTTTGCAGCTGCAGCCCG
GGTTATAAAAGCCTGTTAAAACACAGGAAGACCAGTAAAATGGATTGAAAAATAGCAGGA
GGGAGGTCTTGGGCAGAGCCAGGGAATGGAGCAACTATGAAGAGTGAAACGTTGATAGAG
AAAGACGAAAACAGAAAAGTGGTCAAAAGTTTAACGGTGAaaaccccccaaaaagtcagt
cggatcttagtgaa
>NODE_127_length_492_cov_2.382114
ATTTGCAGTTGCTAATGTAATGTCATCGTTGTGTTTACTGAGCGTGGATGATGTATAGGG
GATGTTGCATTGAGTGAGACTGCTTAATGATGCATAGAATTAAGTCTGTGGCTTTCAGCT
GAGCTCCCCTCTCTCCCTCTCTTTCTCTCTCTCTCTCTCCCTCTCTCACTCTCTCTCTCT
CTATCATGCACTCCTCTCCCTCTTCCTCCCTCCCTCCCTTCTCTCTCTCACACTCTCTGA
CTCCCTTCCTCTTTCCTTCCCTTCGTCTCACCTCTCTTTTCGTTTAATCCCCACCCTCCT
CCTCCTCCTCTCTGTCCCCCCCTCTCATGCAGCCTGTCTTGGACTGTTGGCCACACGTTG
CTCTGTGTTCTGTTGCCTAACTCCATCAATCACTGCGAAGGGAGAGAAGAGAGTGCAGAG
GGAGGGAAGGCAGGCAGGGAGGGAGGGAAGGAGGGCGATAAAAAGAATAAAAATAAGATA
TGGTTGGGAAGGAAAAAAATGAGCGAGATGAAAACAGACATTGGGCGTAGACATTGCACA
GGATCGGTTCTAGAAACCTGGAGGGGAAGTGAgtaaacgagtgggaagaacacctcttac
atttaatgatccgctgtgcacggtgccagtccaaat
>NODE_128_length_347_cov_19.259365
GTAACTTTTTTTGCAAGTGAAAAAACAATAATAGAAACTTGTTAACTATATCTGTTGCAT
GCAAGAAATGGCATTCCATATCATCCCTACATTTTGCTTAAGCCTGACAGCTTTGAGGAT
GGGAGGGGGGTTAACTTAAGTATCTATTTTAAGGGGATTTGGGGCTGCTGCTCAGCATTT
CAGCCCTTGCTGACTCTCGGTGTCGGTTCGCTCTCCTCGCAGGTGGATGCTTACGGAAAC
ATCCTCCTCACCACGCTGGAGATGAACAACGAAGTGATGCCTTCTGACGTGGGGAGCAGC
GTCAGTGACTCTCGGAATTCGGTCATGTCCTTTGACAGCTCCGGGGTCCAATTCAGGAAG
CCCATGGCGCCCCGAGATGGCTTCAGCCACCATTCGCTGGATCGCAGTGCCATGCGGAGC
CGGGCCAACTGTCGGCTACGACGACGCTCCTCCAAGCTCAAGTTGAAAATCCCAAACCTG
TCAGATGTTAG
>NODE_129_length_145_cov_111.772415
CCAATTCAGGAAGCCCATGGCGCCCCGAGATGGCTTCAGCCACCATTCGCTGGATCGCAG
TGCCATGCGGAGCCGGGCCAACTGTCGGCTACGACGACGCTCCTCCAAGCTCAAGTTGAA
AATCCCAAACCTGTCAGATGTTAGCACCATTGACAAGTGGTCCCGGGTCATTTTCCCTAT
CACCTTTGGATTTTTCAACCTAATCTACTGGTTGTACTATGTGAATTGATGTGCATCCCA
CTAGGAATCATGGGCCATATTTTGAGAGCACATTAAATTGGCTTTGATA
>NODE_130_length_297_cov_80.387207
GTTCCAAAAACCCCTGGTGGGATCTCGTGTTTGTTTGTTTGTTTGTTTGTTTGTTTGTTT
GTTTGTTTGTTTGTTTGTTTGTTTGTTTGTTTGTCTGTCTGTTTCAGGAGGAAAAAGAAA
CTCAAAGCCTTGAAATTCTTCTCTCACAATTATTCTTAAACATTCAAGTCATCCTATTAA
TACTTTGTACAGCAGAAAGGTCCTTCAGATTTCACACGTGTATATATAAATATAATATAT
AGAAATATGCATATACATATGTTCAACTTGTATATGTGTATACATATTTTGGAACTGTAT
CAAAGCCAATTTAATGTGCTCTCAAAATATGGCCCATGATTCCTAGTGGGATGCACATCA
ATTCACATAGTACAACCAGTAGATTAGGTTGAAAAATCCAAAGGTGATAGGGAAAATGAC
CCGGGACCACTTGTCAATGGT
>NODE_131_length_334_cov_51.080837
TTTTACCAAAGGGTTGCGGCTCATTTGCTCCTGGAGATTGGGCCTAATTAACACTAACTT
GTCTGAACACCAAGGAGCGCTGTCCACTCCACTTTAATCTAATCTGTACTCTTTCAAAAA
ATAATGAGATCATTTACACCTCATTAACGAGCAATGTAATGTCTGGGCATTAATCATAAT
GATTGCTTATCATTTCACTTTGCAATATTATCTCCTCTAATGAAACTGTTCACACAACTG
CCAAGAGGGCCTTAATTGGTCGTGTGAAATCACAGAGCACCCGGCAGCTTGCAGCGACGT
GTGTGAAGTTCTAATTTGCATGGGTGGGTTGTGGGAGGTGGGGTGGGGGATTTGGGGGGT
GGGTGGGCACGAGAGGATGGCATCACTTAGGAACACACACATATACATGCACAAAGATAC
GCAAGGTAAGGTGTACAGATATGCGGTGGGATGAACTGAGAAGAGATCGGAAGAGCGT
>NODE_132_length_794_cov_43.962215
TACACATTCCGCATTCCCTGTGGAGCGAAAAAAAAAAAAGAAAGAACGAAAGAAAGAAAG
GCAAAGAAAGGGAGGGAATGAATGCATTTTCTTCTTATCTATCTGTCTTTCACTCTCTTT
CCCCAGTGAGAGAGACAGAAGGGAATAAATGGCTCCCCTCTCCTCTCCGCTCTCCTCGGT
GTGGGCTGACAGCGCAGCAGATGGTGGTTTAAGCAGTGAATTTATGAGCGCCACAATCTT
AATGTTGCAGAAAGAAAAGAAAAGGACTCGCATCAAACGCCACTGACAAATGCACTTGCT
AATATTAATGCACTCCTCATTCATCCAATATGCTGCCTAATTGCTTTTCTGTACACAGTA
ATATGGCACCTGCTGCTCAAGTCCGGCGCTCGCGTCAGGAGAGGGGAGATCGAGGAGGGG
GTGGGGGGCGGACGTGGAAGTAGAGAGAGATGAGGAAGAAAGTGTCTCTCGCTCTCTCTT
TCTGTCTTTCTCGCTCCCTTTTTTCTGTGATGGATGCAAGGCTGTGGATCATGCGCCAGA
CCTGTCAGTGTTCCTAATTAAAATTTTATACTTACAGGCTCAGGGAAAAAAAAAAGGTGG
AAAGCACTCAGTAAACAATCAGTTATGAGAGGAGAGGAAGGGAGAGGCCATCACAGACAC
ACTCGCGCAATGCGACACACTGAGGCACACACAATCCAATTTTAAATACAGCATCATACA
CTGAAAATCCTTGGACTTTATTAGAGCTTAACAAGGCCATCTTGCCCGCAGATCAAACCC
GAAATCCAGAAGGGCCTGAAAATCAGCGAGCCGCCCACCTTTGTTACAAAAAAAGAAAAG
AAAAACTCTTTCATGGGCTCTTGTGGACATGCCAAGTGTAATAAAAgcacaaaggctgtt
aggttgtatggctatgtcaccttcaaagcatcagtgac
>NODE_141_length_463_cov_50.295895
TCTGTTCTAACTTCCCACTTTTACACTGACAAATTTTCAAATTGGAATCAAGTCACCACA
CCCTCCCTTTCCCTCTCCACCCCCAGGTCTTTGTTCTGTACTGCAGAAAATCAGAGACAG
CCAGAGAGAGAGAGATGGAGGATGGAAAGAGAAAGATGAAGTGAGGGAGAGGGGAAAAAT
GTCTCTTCAAACAGAACTTGCCACCTTATTCTTCTCAAGGGGCAACAGCTTGAAATTAAA
ACTAAATTTGAAATTAATGAAGCACATTCTGGCGGTGGCATTCGTTTCTGAAGTAATAAA
TTACTTGTATCAACCTCGGAGACAGCGGTTCCTGTCTGTCAATTAATATGTCTTACGCTT
CTTCTGCAGACTCTAATGCATTCCCTAACAGACACACTCGCCATTTAAATTAAGCATGCA
TTTTCACTCATTACACTGCTCAGCCCTCGCCTCCTCGTAAATAAAAAAAATGTATGTACG
TTTCCCTGCGACAAATCTCTCTCCGCAAAACCCATTTGCTTCAATTACCAAAGATTAGAA
AAAAGTTTAGAGTTATTATTTACAGTTTAGCTTCAGGGAGAGGGCTTGAGGCTTTCAATT
TATATTc
>NODE_142_length_745_cov_63.430874
ATGACTTTGACAAAACCCTGGCTTAACAGGACCACCAGTTAGCAGGCCCCAGTCTGCAAC
AACGGTGTCTTTGTCAGTCATTTTCACCAAATTTTCATTTAAAGGACTACTCTGTAGCAC
TTCCAGTTGCCAAATTCTTAAAGACTGAGGAAGTGGATGATGGATGAGCATGAGCCAGCA
ATCGATCGATCTGTCGGCGTCTCTCTCTAACCCCTTTTCATGGCTGGCATCACTGCAGTC
CCTCAAGCCTTCTACCCATTCCCCTGCCTGCCCTTACCTTGCTTCCCCCCCCTCTTCCAT
CCCTTTTGCTTTTTTTTTAAGTTTGTTTCTATTTGCTTCATTTTTGCTGTCCCTTCCTTT
CTTCCCTTCCAGAAAGTGATGCACACTCGCAAAAGACATTCTGAGCTGTACCATGAGCTC
AACCACTCGTCCAAGTTCCACACCATAGACAGGTATAGCAGGGACCCAGCCATGTCCACA
TTCAAGGTAAGATCATTGCCCAGAAGCGGGATGGGAATCCGCTGTACCCATGCACCTCCA
CTCCCTCCCGCACTTTGTCACAATCTGCTAACTCCACCCCTTTAAACACCAAAGAATTGC
TACTGGAAAAGCACACGGTGATCAAAGTTGCATTAATATGCTTCACAGGGAAGCAGTCTG
AACCGGCTAAATATTATTAGCACTGTGGTGGCATTGTATTTACTTGTAAATGCAGCTTTC
AGACAATTATAGCCATAAAAATTCACAGCAAAGCACCCTGTCATTTACAAACATGAGGTA
CTTTTGAAAGCAGTTGTATTCATTATAGTCTTTCTTTCCAGCCAAATTGCCGGCTTAGAA
ATGTGAAAACATTGTTTGCTCTAACAAGGGAATTTGAATGTAAtatgaa
>NODE_143_length_494_cov_43.277328
TTCCTGCAGCATATGTCTGCGTGGTTAGCATGTGCTCAAAACCCCCTCTTTCTTTCACTG
GAGGCAGCCAGCCTGTGTGATTTATGTGGGGCCCCTGTTCCACTGTGCATACACTGGAAA
ATCTCCAGTTTACACAAGAATTGCCTGAAAAATGAGATCTGTGACTACATTCTTTTCATT
AGCGGCTTACGCTAGCGTGGAGCCTGGGAGCCTCTGAGCTCCTAATGATGCACACGCAGG
CCCGTAGCCTCCCAGCTGCTCTCCGGCTCTCATTACCTACAACATTCATGTCACAAACAC
TCTTATTTAATTTCCACAACAATTAAAAAGGAAAACAGTTGCTAAACTTGCGCTGCTTGA
GGCAGCTGAGAGCTGTGTGTTCAATGGCTCAAACCAAATGTTTGTGCAACAAATACACAC
ACACGCACACACACACACATACACACACACACGCAGTCCAACACACATTTTGATGTTGGG
CTATAAAGAGAAACTAAAAACAACAGCTATATTTTGATATTGTATTCCATGCAATACACA
GCCAAAGAGCTCCCAGATAGGAAATGAcattaggatggatatactacaatgaaattttat
taccaggggactgacttcacaaatgcacacttagaaaa
>NODE_144_length_878_cov_49.305241
AAAGATTTTAAACAGGCACCAAAACAATCATAGGTAGGTTGTGGGGGCATGATAGTATCT
ATTATGATAGTCGATTAAAAGCATCTAGATTATGTGGAGCACTGACAAAGAGTAAAACAG
GTTGAAACTATTAAAGTTCTGCTATGTAGAAATCAAATGGTTGGATAACACATGAAGTAT
GACTGAAAGAAAGCTGCATGTGCTTTTTTAACCTTTTGCAGTAGATGACTTAATTTGCAA
AGGGAAAGCCGGTCTCCCTCTGAAGTGCTACCTCTCTTTCTTCCTCTCCTTCTGCCTCCC
TCGTTCCCTTCATCTCTCCTTCTGTCCTCTTTGGACTGTACCGTGACCTTCACTGGCGTT
CCACCTGCAGGAAGCCATGTTTGATTCTCTGTCCGCCGAGACGCCTGCTTGACAGCAGAA
TGGTGTCATAGGACCGAGTGGAGGAATTTCTCTTTCTCTGTCATCATTAAGGGGCTTCCC
CCTATGGTGAGGGGGATGAAAAGTACGATTTAATGTTCTCTGGAGAGTGGCAGCAGAAGA
AAAGCTCAAAGCCCTGCATGCTGGTTTCTGAGTGGGTCACTCCAGCCCTTGCAGCGAATG
GGATGTCCCTGAGGAATTTGCCATAGACTGGCCTGAAAGGATGGGGATTAAGACCCTTTT
AAGGATGGAAATGTAACAAAAGGAGCACTTTTATGATGTAGCAGCATAAAATGAGGGGGT
CCATTGTGTAACTGATTGCAAAAGATCTTTGAAACAGGCGGCCCTACACTGCATGCTCGC
CTGGCCCAGTGGGCTTTAACGGCTTGTACAAAATGACTTGTCTACATTAGGGACAGAGTG
GCTCTCGTTTAGGAAGCAATGTAGAAGATTATTGGTTTGTTTCTATTTTCACTCTTTGCT
CCTCCCTCTCTCTGCCTCTCTATCATTCACTCTGTCCTCTCCGTCTGCTATCAACGTTGG
ACTGAAACGGGCGACAGAGTCCCAGTGAAAGTTGGGTAATTTAGAGTGAGGGAGAAGGTA
At
>NODE_145_length_443_cov_4.189616
AACTGGGTTCCTCGCGCTCGCGTTTCCTCCGCGTTCGGGGTTTTTCAGGAACAAGCATTT
GGCAGTTTGTAAAGTAAGCAGTAAAGAACGGGAGACAGCCTGACCTTGACTCGGTCTCGG
CTTCAGATCTCTGCGGAAACTCAGCATTTCCACACGCCTCATACAGAACGCCGCGCGGTA
GTATCACGAACCGGTTATTTTAGGCTCGACCACAACCCGCTATGCTGCGGTAAAGACCAC
GACGCTGCTGAGACACCTCGTGCTTTCTGCTCGTTCACCAGGCACAGATACATAACCCCA
GAGGGAAAAGGGAGAGAGAGGGAGAAAAGGAGTAAACCTAACGAGGTCATCTCCCGGACT
GTGTCCCAATCCACTCGGTACAGCCTTGATCATCAACGAGACGGTACAAGTGTTCCGTAC
CAGAGTTCAAGCAACTCATTGTTCAGTTCCACTCGGGGTCCGCTGACGGTGCTGTTTGTG
GACGTGGAGGGAAACGACCAGGCGTCCCCTCTGCATCAAAAATAACCATAAAAACaaaca
acacggacgctctgcgttcacgctcactgctgcaaacaggaaccaag
>NODE_146_length_473_cov_65.226219
GCGCAATCACTCATGTAACAGCCTGCCCAGCTTTCCGTGGGGGCTCCAGTATTTGTCACT
GTCACTTCCCCAAGTGCTCCGCCATTGTCTTGGAAATTGTATGTGTAAGGCAAGAGATGC
CTGTGACCCACTTCGACAAGGGAGCCAGCGATGTGAGGGCGCTCATCACACAAAAAAACA
GCAGTTTGATGTGTCCTATTATGTGTCCCAGCAAGAGCCATAAATAATTGTGACAAGTTT
TTTGTTGCGCGTGAAAGTCCTTGACTCTGCCTCCTGTTCCAGCACCTCCTCTCTCGTATG
GAGACGCTGCCAAGCACCCCCGATGATAGATGGCACGGTGCAGCAAATGACAACGGGATA
GATTTTTAGTTTGTGCTTTGGAAGGGATCAGTAATGGTGCTTTGCTGTACAAAGCAATAA
AAGAGAAGGACAAGAGACAGAGGGGGGAGAATGAGGGAAAAACAAAAAAAAAGAAAGATC
CATCGATGGTGAAGAAGGAAGAATGATGGCCGGTGACGCATGATTTTTGGGCATTTTAGT
GCTTAGATTTATGAAATCAGGGTTAAAATGTAGTAGTGGTGTGGTATTTGGCCACTCACG
GCAAAAACATTGATAAa
>NODE_147_length_432_cov_80.673615
TTCATTAACCAATAACCATGTCTTAGAAATCTATCACACAGCATAAGTTTGCTCTGCCAT
AAGTCGTCAAGGCAGTGAAAGCAAATGAACTGTCACTTCTCAGCATATGTGTGTCTCCAC
TAGACAACAGTAAGAGTTTTTCTAATGTCAAGAGCAGAGCTTCTTTTTTCTTTCTGCGTC
TCTTCACCCACCTTCCCTCCACCACTCCCCTCCATCTATGCATTCGTGTTGTATTATGAA
AAAAGCAAACACGATTATTTTTGATTTCCCGTTTGCCTGAGCAGTACATTTGGCCCACCC
CTCTCTCCCCCGACCCTCTTGATTGAGGGCTAATGAAAAAGCTGTCCTGAGCGTCGCTCC
CTCCCTGTATCCATTAAGAATAATTAGACGGGAACAATTTTGATGCCTGTAACCTCGGCG
AGTGTGGCTAATGGTGTTATAAATTGCTCCTTGTCCTGGGCCCTGCAAGCATTGGCGCGC
GGCGGTGGGGGCGAGACGCTTAATTCAAAAGCACTCTGTCAACAGCACTGATTTGTGTGG
TTAATGAGAGCGTTTAAAACAACAGGCGCAGCTCAT
>NODE_148_length_674_cov_87.345695
TTTTACACATACAGTATTTGTTTCTCATAGCAGCTATCTATGCCTTCAGCTTTGGAAAGA
AATCCATCTGGTTTGACTAAAATAATCAAAAATAAATTCCTTAGTCATATCTCTGATTTG
CTGCCATGAGTGAACAATATCTTTACCTTCTCTCAGTTCTCAAACTTTTTAAATGTCCTG
GAGGAGTTCTTGTTTGAGTCCCAAACCTACTGAGATCTCTAATGAAGGCTTTACCTTCCA
GGCAAGCATATTTCTCCAAATGACAGTAATTTACATATGATGTATTTAGAGAAGAAGAGG
GCAGGCTAATTCTATTTGGAGATTTTCCTTTGTTTTAGGAGTCATTAGCAGCTAGCTCAA
ATCTAATTTTTACAATTTCATCAGGCCATCTTGGAAAGCCTCTGTGAGCTCATCAGAGAG
GAGCATTTATTGCTAAGTGTTCTCTATTGCATTAGCACACAATAAAGCGGCCAGGGACTG
CTACAGACGTTTATGTGGAATCCAGTTAACACTCTGCCAATTCGTTTTTTATTGGGACAC
AATCAATTTTTATTCATTTTAAAGCCAGAATGCTTTCTTTCATTGTGTGCCTACCCCAGC
TTATTATGCCCTAAACTAATTACTCAGTTGTTTTCACAAAATGCTAATGTTTATGTTAAA
GATTTCCTCTTTGAAATGCAGGCCTGACGTGCTTATACATACACTTCCCCCTATGCTTTA
AACACAATAATAATGACATTCATTTCATTTCTATGAGCCTGGCAGTGACGGCTGTCTGAG
TAATAACACTGATTTTAAAGAACTACAGGTAAAGTCAt
>NODE_152_length_706_cov_56.114731
CTGTCCTTCTCTGCAGGTCTACAAAAACACACACACACACACACACACACACACACACAC
TGAAAGCTCCCGTCTTTCCATCTGGTAAAGTGGGCTGTTGTGATTGATTTGTGGATTTGC
TCCCTCTTTTTTTCTCTCCATTTAAGTGAAATAATGTATGGAAGCAATCTGGCGACAGAC
ATTTTGGAAAATCTATTTGAAATCATTTCAGTTGAAGCCATGGCAGTTTGTCTTCTTAGC
GGAGAGGAGCAAAGTATAATTGTCTGCAGTCTAGTAAAACACAGTATAACTGCCATCACA
CTTGACTGAGCTTATAGCCAGCTAGTCCCATGGCCTCTAGAAGATAGAGCAGTTAATGTT
CCCTTTTATTTTAGAGGATATGTCACTTGTATCGCAGATTTATACCATGATACAGCAATT
TTGTCCAAACAGATGGATAATGGTGTCACCAGCAAAAAGCCCTGTTTTTATTGAGTTTAG
AGCATATTGTTTAGATAGGCGACTGTGTTGAACAGCTCCGCCAGCTCTTTCTCCCTTTAT
CTCTCTAATCTTGCCAGTATTAGATTTGATCATTTTTGTTTGAAGGAGGAAAATGTGGCT
GTAATGGTTTCCTAATAGCAAACACAGGGGATACAAATCCAGGGACCCTGTTCTGTAGTG
CTTCCATAAGCACCACTGATTTATAGAGGTCTTTATGACAGAAAGGAAAATGATCTGCTG
CAGGTATAAATCAGGTGAGGAGTAGGAAATTGAACTTAGATATCATCTTGTCAGATGCTT
AATGCTCTTCCTCCTGTCACATTCGATAGGACCAATTTGGAGAATCCTGCAGAGGTAAaa
agaagacaat
>NODE_153_length_425_cov_42.835293
AGATAAACTAATATTTGTGTATAACCTCAGTCAGACAATACAAATGATCGGATGATTTTT
CATCTCCTTATGCATACAGGGAAATATGAAAAATTGAGGTTTAGGAATATTTGCAGGGTC
TGCGAGGCGGCTGGCTGGGCCGCTGAGTGCCCTGGGCCACGCTCCTCACCAACGACTGCA
GAGTGAAGAGTGATGAGAATATTATACCCGTCTGTTTCCCGTCACTCCCCATCCTCCCCT
CCCACCTTCTTCATTCTCTCCTCTCACCACACTAATTCATATGGCCACAAGATGGAGAGA
GAGGGAGCGAGCGGGATAAAATGAGAGATCGAGTACGACACTGGCCGCCCCTTTGGTTTG
CCGTCTTTGACTTTCACCGTCTGTCCACCCGTCCATGATTGACAGTCACGCTGACATAAA
TCTCCTGCTTGTCTTGCTGCACTTTATTGTCCCTCCCACCCTAAACCAACACCCCTGCCA
CCGCTGCCAACTCCAACTGTCGACACAAGCCCTCTCTTCAACCTCTGTCCCTCGGCTCTC
ACACTGCTAAAAacttcatattgggttag
>NODE_154_length_487_cov_20.728952
CCCTGGATTCGAGAGGAGGCTAATTTACGAGTCTTGTTTTGCCTTTCAGGAAAAGGGGGA
GATCAGAGGGGGAGGGTGGCTGGTGAAGGAGAATGCAGCAATCACATTTTTAAGCATGCA
CAAGCGGGCCGTTCCCGGTTCCTAGGCTGGTGTGTGTCCCCCCCCATCCGACGCCAGCAG
CCGTATGGGGAAAGCAGCGGCAGACACAGATGGCATGGACACTTCCACAAGGTCTGCCGC
TCTGCCCTGCCCGCTCTGCCGCCGGAGCCCGTTCGCCGCCGTCTCTCTCTTCCAGCTCGC
TCCGCCGCCCAGCAGCACTGCAGCACAGCACAGGCTGACGGCATGAGGCTTGATCCAGTG
CATTTCTCCATGCTGGTCATCGGGGTCTCCTTCGCCTGTTACGCCCCGAGTCTCAACTCC
CTCCAGGACCAGGCGTACCGATCCGCCGTGGTCATCGAGGGCGAGGTGCGCTCCTCCCCG
GAGAACGTCTCCTCCCGGGAGCCCTACAGTGTGAATGTCAAAGTGCTGGATGTGTGGCCC
GTCAACAGCGGCGGCCTCGAGAGGGAGCAGCTCGTGACCGTCGGGGACTTCGGCTCCGAG
GCCCCGTGCATCACCGTGGAGAAGGACCACa
>NODE_155_length_408_cov_64.291664
TCCAGCCCTGTCTCTTACAGTACATCTCTCCCCTTCCATTTAAGAGAAGGTAAATAGCCC
AGACAGACAGCTTCATTAGCCAGCGTCTGAAGAGCGCGGGGCCGATTGTCGCTTAAATAG
TGCGCTTTTACTGCAGGCCCAGCCAGCGACCTCCGATCAATTACAGCTGACATTATTGTT
TGTCGGGAGCTTTTTTCCTGGACAGAGGGAGTAAAAAACGAGATCAGGCCTGAGCTTTGG
CTGGAAATGTAATCTTCCCCCTCTCTTTGGTTCTTTCGCTCCACAAACAATAAATCATTC
AGTTGAAGAGATAATAAAGTGCCAAGTAGGAGCTAGTTTAATTTTTGTCAGGGGAAATCT
GTCCACAACAGAGTTAAGGGTAAGGGGCTGGCTGCTTTCTTCATACCATTTTCAATGACA
ATGGCTTAGTTCCTTTTTTTCTTATTTCCCTCTGTAGGGTTAGATGGGCAGAGAGGCTGA
AGTTGTGTTTCGATGAAGATTAACTGCAGCACAAATCACTGCAAGTTATCATTTTTTTGT
CATCAAAATAAa
>NODE_156_length_216_cov_2.689815
ACATGTTTTGACTTCAGAAGCAATGTTTACAAACATGTTTTGACTTTTGAAGGCAATGTT
TACAAACATGTTTTGACTTCAAAGGACAATGTTTACAAACATGTTTTGACTTAGGACGCA
ATGTTTACAAACATGTTTTGACTTTTGAAGACAATGTTTACAAACATGTTTTGACTTCAA
AGGACAATGTTTACAAACATGTTTTGACTTAGGACGCAATGTTTACAAACATGTTTTGAT
TTCAAAGGACAATGTTTACAAACATGTTTTGACTTCACAGTGTGTTCAAATATGATAAAT
ATGAAGGCAAAAGCTGTTTCAAGTGACATTGTGTCAAGATAGTGAGAGGAGACAGCGTTt
>NODE_157_length_633_cov_12.570300
GAGCCAGGAGCTGGGTTCAGGGAAAGGAGGCCACAGCGAGCACCTGGTGGAGGACCGGAG
CCCCACGGGGGAATCAGAGGGAGCCGACTCCGCCCACTCAGACAACTCCCACCCGGGCTC
CTCGGACGACCAGCCTCACCCCAGAAACACCCTGGTTCCTTTAGACTGCCCTCCGCTGTC
CTCCTCACACCTCCACAGCCCGCCCGTCTCCCTTCCTCCATCCTCCTCCTCCTCCTCCAT
CCCTCCGTCCTCCCTGTCCCTCTCCGGCGCCTCCTCCACCTCCAACCCGCTGCTCCACTC
CCAGTCTCTAGCCGGTAGCTCCCACCTCCTGCCCAGCGCCATGCAGCAGCACATGGACCT
ACAGAGCGACGCCCTCAAGTCGCTGGACCCCCACTACAACTTCAACCACCCGTTCTCCAT
CACCAACCTCATGTCCAACGAGCAGAAGATGGACCTCAAGTCCTACCAGGACCAGGTCAT
GGCCTACAACAGCTACACCAGCGGCTCCCCTATGGGGGCCAAGCAGATCTACGACAGCCC
GGGTCCGGCCGCGATGGACTCCGGCGCTTACTACCAAACTCTGTACAGCCGCTCGGTGCT
GAACGCCTCCTAACGTGGACGCCCGTCCGCAGAGGTGAGCTTCAAGATGGAGACTTCCTA
AAATGGACACCCGACCTCTCTCGCTATCTTCCTCTTTCCTTCCCTCTCTGGCCCGCGTCC
AGCAGGcctcgaaagacactcgcatctaaaatggctgctgcgtttgagggaccgaag
>NODE_158_length_732_cov_51.546448
TTTAACTTATGAAGATTAACAGCAACTAACAAATGGGACTCGGCTCTGTTTGACAGAGAG
CATGAGTAAAACGAGTTTACACCCTCCACCCTAAACCAGGACAAAAGAAATGCAAACTTT
ATCCTATAAAGTAGTTGAGTTATTTTAAAAATGTTGCTGAACAAACCATTCTATAGAGCT
AATCATGTCATAGGTATATTGTAGGAGGGAAAAAAAATAAAGAGAGGGGAGTTAATGAGT
GATTAACAACAGCAATTAAAAGATGAAGAGGAAGGCTGATGAAAAAAGGGGTGTAATTAA
AATATCAGTCCTCTCATTGTCAGAAGTGCGAGTGTCATCCATTGTGCACTTATTAAAAAG
CTGGGTGGAGGGGAAGGAGCGAACGGCGCTTAATTTCAGCAGCCCAAAGTGTCTGGTAAT
CTGCCCATGGATGGAGCTGGAAAAGGCTGTAACTCATGTTTAAGTGTTGGGGCCGTGTCA
TTGCAGGTTCACAGTCATGCATTTCTGTGTTGACACCCATCGGGGCAGGGGATATTTGGC
AGTCAGGAGTAATTTAACTTAATTAATGGGATGCATATTTGATGGAGGAATAAAATATCC
CGGCTCAGCAAAGTGGAAAAGGGGAAAGATTTAGTGGGAGTTAAAGGTGGAGGGGAGAGT
AATTTGTGCATTCAGTTACCGGCTGCTTGAGAGACAGAGAGGGAGAGAGCAAAAGAGATG
AGAGAGAGACAGAGAGAGAGAGAGAGAGAGAGAGAGAGTGCGTCAAGGCTGATAAAGATG
GCAACCGGGAGAGAGGAGGAAGCGGAGGGGAGGATGAGAGATGGATGGTTGACACAAAGC
TGAGCTGATGTGTAGAGGGGAATGGGCTGTCCCTCc
>NODE_159_length_496_cov_44.750000
CTGCAGCTCTTCTGCGCAGTCCCAGAGTGGCTCCCGGGGCTCGGCTGCCAGTTGTTTGCC
AGCGTCTCCGGGTGGAATTCATTCAAATTAAAGCAGTGGAATGAGGCCCGAGTCCCAGAA
TGCCTCGTCCCTCTCCTTCATCAGCATTCCGCCGATGAGAGTAATTAAAGCAGAAATTAA
TTCTGCTGTAAGCAGAGGAGCCACAGAATAACTGATATTAGAGGCTGGATGATGAATGCT
TGGCATCAAGGGAGGTCTCAGGGGAGGAAGGGGAAATTCACAGATCTCTTTTTCTTTCTT
TCTTTCTTTCTTTCTTTCTTTCTTTCTTTCCGTCTTTCTTTCTTTCTTTCTTTCTTTCTT
CATTTCTTTCTTTCTTTCTTTCTTCATTTCTCTCTCTCTTCCTGTCTTTTCTTTTCTAAC
ATTTGGCTTTTCCTCTTCTCTCCTCTCTCTGCCCAATCCTGTTTTTTGTATTTCTTTGGT
TGATGTTGCCTGAACGCCTTTCTTCTACATGTTTCTCTGTGTGCGTCGGCATATTACTCC
TTTCTCATCTTTGCATTTCTTTCAACCTCCTTGGCAACATTTGTCCTTccgtgccaccta
aagattgctacaaagagctggagccattggctttaagcat
>NODE_160_length_610_cov_43.363934
GTCACATTTATCTCAGTAATTGGCCTCAGTGTTTAAGTGGATAATGTGGTTATCGCTGCA
TTCTTTGTTTCATTTCTTCCCCTCCACTGCTCCTTTCTTTCTCTCTCTATTTGTCTTGCT
TTTCTTTCTTTCTTTTTTTTTTCCGTGAAACTGTTGAGCTGGTAAGTTCAATGCAGAGGC
ACGTATGCACTCTGGAAAGGTAATCTAGAAGCCAGTTGAGCCATGACAAATAGGGACAGC
TGGCCTAATTGAATCATTTGAGCTAAGACAGCTCAACTTGGTTATCCCCTCTGCAGCCCA
CACTGATATTAGTGCAGGAATCATTAGCCATGAAATCATGTCTGCTCTCTCTGACTGCAT
CCTTTATGACATGACAGCCAGCCCAGTCTGTCTCTTTCACTCTCACACCAAAAAGAGCCC
TTCATCATAAACAGGCAGAGATGGAGGCAGCCAGGACTGAGTAGGATGTCTCTTTGTCTT
TTTCTGAACGCTTGTTCTTATTAAAGTGTTTCACAAGATGTCATGTACAGTGCATTGTGC
TTATATCAAGGCATTACTGTACAGCTGAATCGCAAAAACATGTACTTCCATCCAATTTTT
CTGCGGCTATCAGTATCAGGGGACGCTGTATGAAAAAAATATATATTCAAGAATGTACCA
GACATGTCGCTTTTGAAGAGATTTTTCTGTCCTCTGTCAGTGAAACATTTTGAGTCGCCT
ACTGTCACACTTCGTAGCCCTTAatgagacacaa
>NODE_161_length_723_cov_53.962654
GGCATTAACTTAATTCTCCTCTCATTCCGCGTCTCCCCTTTCATTTCTCCTCCTTCCTCT
CCTCCTTTCACTATCAAGGAAACGGTACTTAAGCGACTTTGTTCTTGGCTGTGATTTGAA
AGTGAACACTGGTGTTCTGTGAAAGGTGGCAAATACGCGAAGAGCACGTCTAGAATTTTC
ATAAAAGATCTGCTCAAAGGCCTCTTGTCAGCTAAAACGACCCATTAAAGAAGTGGGGAG
CAGGGGAAATGCATTTTCCAAATTGAACGGTGGGATTTACAGTCGGTTTAACGCCGCTGA
CCCCTAACACGCTAATGTTTGGTTCGTGTCATCAGCCGTCCCTCCCCATCTTTTATCACC
TCCATTGTCGAGCTATCTATTTAATTGAAAGAAGTTAATTGAATGAAAATGATCAACTAA
GCTTGTATTAATATTGCTAATGGAACTTTCTTCTTGGCCATGTTTGGAGAACGATGTCAC
GCTGGAGTTTGGGAAAGGCCCATTAAGGTTTGCACTTAACCCGATGGGCTAATTAAGGAA
TGCTTATTCATTCCCAGAGTCAGGGGGTAGGTCTGCTCCAAACCCATAGCCACGGGCCTT
TTACAGCATTTTGCACTTGCCATTATTGCGGACTCCAGTTGCCTAACGGTGATTGGCCAA
GATTGATTGTAGCTCTATGAAAATGACGTGCTTTAGAAAAGAACATTTCGATTGAATAAT
CTAGCTGCGGTATTATATGGAAATTGACTGGCTGTAACGGCTATGGTGGACATATCACAT
CTTCATGCAATGACATGCGTGAGATTATTCAGTAGCTGTCTGGAACCTGCCATAGCAACA
GGGGAGCCTAttatgaacagttgaaag
>NODE_162_length_525_cov_113.485718
GTCAGAAAAAACATGGAAAATAGAGCTGTGTAAATCCACATTTATTCTGTCTGCGTGGCA
TAAAGGATTGGTGAGCCAATGAAAAGTGGGACTACAAACATCCAAAAATTTGCTTTTATC
AGTGTGTTTCCTCAACGCAGGTATTTTACTATGTTTTATAGGATTTAGTTTCACCATGTC
TTAAATATATTTCTGAACACTGCCTGTTTTGTAATATCCTAAATTGTTTTATTGTAAGTT
ACGCCAGGAGTGCTTGATTATATTAACCTCAGCCAAGAGATGAGTCAAATCCTGTGTTTA
TTTTCATTTGTGAAACTGTTTCTGTTTTAGTTGTTTTGAATGCTTGTGCAGTCAACACTT
TCACTTTCTGTGTATAGCTGGTGTCAAATCTCTCTCTCCTTTCTCCCACAGTCTCAGGGC
TCACCATACTCAATGAGCGGACAGCGCAATGTCAGAGCGCTCTGGGCAAACTGCAAAGGG
GAAGGAAGGCAAAACCAAGTATGCGTCTCTCAACCTGTTTGATACATACAAAGGAAAGAG
CCTTGAAACACAAAAGCCTGTTGGTGAGTATCCTGCTTCTGCCATCCCCAAAGTTAACTC
ACACACAAGCTTTTAAATTTTGTTGTATGTGTACCTGCAATGAGAATGAAGGCATTAGAT
TTGGTTTGG
>NODE_163_length_783_cov_19.343550
TATATTTTTTCTTAATCAAGTAGTAAATACACATCATCCCCCCCGAGATAACAGTTAAAC
GTTTCCATTTGTGAGACTAAAGCAGAAGCAGAACAGAAAACATGATGACACAGAGAAAAC
ACCTTGACGCTAGAAGCGACCTGGTTACAGGGTACATATATATACAGCAGTGTTATCAAA
GCAATATGGAAGATGTGGTTTTGGTGTCTTTTTTTTTGAAGAATACAGGGGGAACATTAG
GAGAAGCATGAGAGAGTCAAAGTGTCAACGTTAGGTGAGAAGAAGAGTGGAGGAGGAAGA
TGTTAGAAGAGAAGAAGAAATAAAAAAAAGTCTCATGCACTAGAGGAGAACACGCACTCA
CACCCCACAGTGGCAGAAGCGGTGTTGGCGGCAGTGGCAGTAGTGGTAGTAGTAGAAAAG
GCTACATGTGTAGGGCTAGAAACATTGGTTACATCGTGCTGTTGTTGGCTGGAGTTGGAG
GCCTGCCGCCTTAGAGCCCCCTGAAAGGAAGTTCCACTCTGGAACGCACTCACTACATCC
ATCTGCAAAGAATCAGACAGCGTGACAGGAGAAAGCCCAGAGGAAATAAAACACAACACA
GCCAGAGGAGAGAGAAAAGAGAGAAAAAAATAAAGAAAAGGCACCAGTAACCATAGAAAA
TGTCACTTCGAAATTGGATTTAGGCATTATAGTTAAAAGAAAGAGGGAAAAGGGGATGAT
TGGGTTTAAAGGCACTGATCGGAGGGAGCTGACTCCAAAGTCTGACCTCACTTTCACTCT
TTTCTCTGCAGAATCCTTCCATACTTCCAACTACAGCCATGCCAATAGTCTTTGAACAAT
CAGCTGCACTATCGTGCTTTCCATCCAATCCAATTCACTTGCTTCTCATCAgtaccttca
aactagttgggttttagcagaaagatt
>NODE_164_length_998_cov_11.385772
ATTACACACACACACACACACACACACACACACACACACACACACACACACACACACACA
CGGTACAATGCACGACCACCTTGCATATCAAGGAAAAAACATGAGTCTGAGAGAAGCTGT
GAAAAAGTGCTGTAAGTCATGAGTATCACCAGAGGCCAGTGTAATTTGATGTGGCCTTTC
TTGTGCTGTGATCGTGTAGGCACAGCTGCCCAACAGCTGTGTCTCCATTTCCTTGTTGCA
GTCAGATAAAAATGTCTGCAGCGACGACTGGCTCATCATCTCTCAGCACAGTGCACTGAT
CTGTGTGAAGGTGATTGCGATGCGATGCTCTAATTTGGGTGGCTATCACACTTAATGTGC
AGTAAAGCGCCACAGACAAAGCTTCTTCGTTCGGAATGCCCCCCTCTACTGCACCACACA
GCTCTCACCACCAACCTTCTGTGGCTGTGTTTCCCCTTCACCACCACCGCCGCTGCCGCC
ACCCCCCCCCACTCCTCCCTTCATCTCCTCTCCCCACCAGGGGAAAAGAGTTATAGCTGC
CATAAAAGGCAGGTAATGCATTGTTAACTAATTCTGTCTGCTCAGAGCTGATATATCCTC
TGCTCTAAATCTCTGTGCTTCCAATAAAATGCAAATGCTAATGCTTGCCCTCCATGAGCT
GATATCATTTTTAACAGGCCAGAGGTAAATGCTAGAGAAGGGTGGGGTGGGCCAGCGGTA
GTTTGTGACACGGTGGGGCTTTGGGCTTTCATGGTACATTCTGTCATAAAGGAGACCTCG
AGAACCTGCTCCACATACCGCTGACCAACAGTATGCATGCGTGTAAGTGTGCCCAAGTGG
CCGTGGGTACGCACATGAGGCTGCACATTTTTGATAAGCCCGTGTTGTACGAGAAGTAGC
AGTTACCCTGCGATGGTTTAAAACTAAGAGCGGCATCTTTGTCATTACGAAACCAGCACT
AGAAGCTTTTCAGTCAGTACTCACTCACCATCAAATAACACAAGCCAATTTGCCTGTGGA
TGTAATGCATCATATTTCCATGTTAatagtagtgtcatacttcgtgtaaccttgggcttc
taaatattgatccacttctagattttcaattatcctgtgccgtttttctgccatctggta
ag
>NODE_165_length_991_cov_60.592331
CTACGTGCAAACAAACTGAGACATGCATTTGTCAACATTAAATGCTAATGCCTAACTTGA
ACTTGAAAGAGTTTAGGTCACTTTGTGCAAGATACAAGACGTTGGATTTCTGTAAAATGA
GCACTGCTGACTTTTCTCAGAAAGCCACAGCATCAAAGTCAGAAATCAAAATAAAGCAGA
GTAACTTTGTGAGTAAAGGGACGAGGTTGGTCTCATTTCTTATTTAAAATCAGCTCCATA
ATTTGATCTTTGTAAAACTTAAGTTGCTGCAGGTGTTCGGCAGGAGGAATGATAGCCTTA
GGGCTTGGAGCTACCGTGAGGCCCCGCTGAGATTTCCCATCATCCCTACAGTCTGGCAGC
AGCTTTTCAAACAGCGCCCCTTCTGAAGTTGCCCTTGGTTCTACATGTGTAGCAGTAATT
ATGAATGAGGGGGACTAAGATCTGTACAAAACCATCAAACATTTTACAGCTTGCTGCTAT
TGTTATAAAGATCAATAGACACAGTATCAGTCCTGGTTTTGAAGGAGAGGTGGTGCTGTA
CATTTTCCCTCGCATACTTTCTCACTTTCTTTCTTTCTTCCTTTCTTTTGGCCTCCCTCG
CTCATGTCCCCTCTCATTTCTCTTTTCTTTCTCTCTCTCCGCTCTCTCTCCCTATACAGA
GCCAGTGTTGCACATCCGTTTTAATTGCCGTTTGTAGGGTTCTGTGATGTGAGCTGCTAA
AAGACACCCGTCCTGTAAAAGAGCAGGAGATGGAGACAGAGAGAGGAAATGAAACATATT
CACTTCAGTGCTAGCTGGTTGTATAGCAAAGGCCAAGGCCAAACTTCAAGCGCAGTGTGT
GTTTGCAGTATATTGCATGTGTGCGTGCATAGCAGTATATGTGTAGCATGTACATGTGCA
GCACATGCCTCACACCTTATAACACTTGGGTGTCATGTGTTCTTGTGTGTGTATGTGTGT
GTGAATATAATGCAAAGGCAAAAAAAGCCCATCTGTGTATGTGTCCGTGTGTGTGTGTGT
TGGAACATACTATAAGCCCAGACGTCCACATTTTCTCATGACTACCATCACACTCTCTGC
AAACCTGGAAGTGGTGGGACTATTAAGGCAGATACTTGGAGTGGGCTGAGGTCAt
>NODE_166_length_979_cov_23.874361
TTCCCCACTGTGTCCTCCAACTGTTGTATGTTCTGCCAATCGCTTGAGGACAGAGTGGGA
AAAGGAGCAAGCAGAGTTAGAAGCCGGACAAAAGAACTTATAGACCCCTTATATACATAT
TTTCCTCATGTTTTAGAGAGCGTGGTGTGGTGAAAAACAATTGCGGTGAGTGCGGATGGA
CTTGTCAGTGTAGTTATGGAGCCCCCTTTAAGCAAGAGGAATCCGGCGATAAGATTAGCG
GATTTGGCAGCGACTCAACCCCTTCCTCATCAGAATATGACAGGCTTCCCGGGGCTAGGG
GGGCATCACCCTCTCTCCCACCATGCCCACCTCCACCCTGGGGAGCTGGGCAACGACCCC
GGAGTGGCACTCACTCCATTTGGACCAGAGCACATGGCACAGACAAATGCTCTCAAACTT
AGCCCATCTCAGCACATTCAGAGCCATCCCGAAGCCCAGACCGCGGCATCTTTCACTTCT
GCTCAGACCACAGTTGGTTTCCCCGTGGCTCACCCCCACTCAGGCTACTCAAGCAGCAGG
GACTTCATCCTCAGGAGAGAACTCTCAGCCTCTGCTATGCATGCACTTGGCGACCAGCAT
AGTTCCGCCTCCTCCCCTCATCACCATGGCATGTTCATCTCCCCAACAGGTGCTTATGGG
CACACGGAAAGTGGGGCCCATTCACTTTTCACTGGACTTCACGACCAGGCGTCCCCAGGT
GCCCACCACCACCATGCCCTCAATGGGCAGATGCGCCTGGGTATACCGGGGGACATCTAC
GGCAGGCCAGAGCACTTCGGGCACAGGCCAGAGCACTATGGACCGTCTTCTCTCCACAGC
TACAACTCCATGAACCTCAATGTGAACATCGCTTCTGCTCCTCACGGAGCCGCGGGGGCG
TTTTTAAGATACATGCGGCAGCCCATAAAGCAAGAGCTAATCTGCAAATGGATTGACCAG
GAGCAGAGTCAGAAGAAGCCCTGCTCGAAAACTTACAGCACCATGCACGAGCTGGTCAAC
CACGTCACGGTGGAGCATGTCGGGGGACCGGAGCAGAGCAGCCACGTctgcttttgggaa
gaatgtccgcgggaaggaaaggcgttcaaagcgaagtacaaac
>NODE_167_length_697_cov_28.814920
ATAATGAACTTGATGCTCCCCTGCTTCTCTCACTCGCCACACCTCCCTCCTTTTTCATCT
CCTGTTTCTCATTTGCTCATTTTTTTTTACTCTCCCTGTCTTTTCTGTTTTTTAGTACAC
TACATGAAGAAAGTGGAGGCACCCACCCCCTGTACGGTCATGGCGTGTGCAAGTGGCCCG
GCTGTGAGAACATCTGCGAGGACTTTGGACAGTTTTTGAAGTAAGAGCACGCCCCGTGAC
AGAGATGTAACACCGCAGCTGATATCCGCTCACCTCTCCCTGTTAACACCATGTGGTAAA
GTCTATTTTATTGTGAAACGCACAGGAGCTATCCCCCTCTCCGTACAGCGCCTCCTCTCT
CAGTGGGTACAGGGGCTTAACAAAGAAAACATCACTGCCTTTCAAATAGCACATTTTGAC
CTTCCAGACAGCTAGTTGACAGGGTTCTGCTCTAGCAATGCAGGATTCAAACCAACTCTG
ATCCATAACAAATTTCCTTCCTGGCGTGGAGGGGCCTGATAGGTTTGTGAAAAAAGCGTC
AAAAGCTAATGGCAACTCGCACGGCCGCACACTTACCTCCACAACAAAGGCCCCCATTCA
CTGTTGTCATGGTGCAGGCGCCAGAGCGAATGAACTCTTCATGCTCCATCAACAATTTAG
TTAATTAGCTCATTTGTAATTGGCCGGCTTTGTTGCCTGGATGTTAGTGGGGGGACATCA
AAGGAAGAAGGTGTTTGCAGCACTGCCGATTACAGGTTATCACATTGCCACTCACTGAGA
GTCTCTCCCTCTCTCTCTCTTTCTCTCTCTCTCTCTCTCTCTCTCTCTCTCTCTCTCTCT
C
>NODE_168_length_561_cov_36.183601
CTGCCTGCGACTCACAGGGCTCAGCAAAAAGACCCTGCAGGGAGGGAGAGGTGAAACAGG
GAGAAAAAGATCCAGAGAACGACAAAAGGGGACAGTTGCAGCAGTCGTGCCTTCATGTCT
TTGGCTGCACCAATTACTGTTGGCATGTCCTCTGCCAGCCAGCCAGGTCTCCCACAACTG
CTGCACTTAACACACTGTTCCTTTATTCCCCCTCTATAGTAAAGATGGCTATTGCAGAGG
GGCTACGGAAATTTGGAGACTGCTGAGCCAAAACAGATCACTTCAAAGCAGCTTATTTAA
CGCTTGCTAAATTTTTCATCACAGTCGCTTAATATCCTGGGGAAGGAGAGCTTTTGAAGT
CGCTGTGAGACCGGGGATGTTCTTCTTACAATTCTTTTTCCCCTCCCTCTGCTGTACTAA
AATCCCCAAACCTAAACACATAACACACACCCAGTTCACGCTATCTGTGCCTACATGCAC
ACACAAGAGTTTGTACGAATGCTACAGATGCACCTCCTGCACAGAAACAGCACGCTTACA
TACCCGGACACAAACACACTTATTCATTTAGGGCCAGTGGATTTTTTTATCAGAGCAGTG
AGAGTAAAGGACAAGTTTAATCCTACTAGGGATACTCAAAAATATTTACTTAGGGGTCAG
CTCTCCTATAGATTAGctgcagactcacatgactcttcatataat
>NODE_169_length_718_cov_62.995823
CTCACTCTCTTCTCCCAAACGCTGACAACCACTCCTCAGCCATGTCTAACATAAACAATG
CGCTTTGCATTGAAAACGGACAGAATGCAGATGTGTCACTCTTACAAAAGGATAATCTTC
AGGATGGTGGATTAAGCCAGCTTTTGGATTATAATGCAGAAATGGAAAGGTACAGGTCTT
TTGCAAACTTTTATAAAACCAATGGGGCATTTCCACAGACTGCAAAGATTGCCCGTATCA
CGACGCCCATTTTTCCCAGTGCTAGAATTGGTATGTCCCCTTGGAACTGTGATAACGCCA
TGCTCTGGGGAAGGAAATCAGCGGCAATAAACCCTAATAGGACCAGCATGCATAGAAATG
ACTCCCAGAGGCCGGGGAAGCCTGGCGTGCCGCCAGAGACGCTGCAAATGGCAAATAATA
ATTTCCTCTCTACCTTATCCCCCGAACACTGCAGACCTTTAGCAGGAGAATGCATGAACA
AGCTGAAATGCGGCGCTGCTGAAGCAGAGATAATGAATCTCCCAGAACGCGTTGGAACTT
TTTCCGCTATTCCGGCTTTAGGGGGCATCTCATTACCTCCCGGGGTCATCGTCATGACAG
CCCTTCACTCCCCCGCAGCCTCAGCAGCCGTTACAGACAGTGCGTTTCAAATTGCCAATC
TGGCAGACTGCCCACAGAATAATTCCTCAGCATCCAGTGGAAACCCAGCGAAGAAGAAAA
GGAAAAGGTGTGGGGTCTGTGCACCCTGCAGGCGGCTAATCAACTGTGGTGTCTGCAGCA
GTTGTCGGAACCGCAAAACGGGCCACCAGATCTGCAAATTTAGGAAATGCGAGGAGCTGA
AGAAGAAGCCAGGCTCATCGCt
>NODE_170_length_681_cov_27.792952
TTAATCACTCTCTTTTTCTCTCTCTCCTTCTCTCTTTCTTCCTCACTGTTGTTTCCTCAC
TCTCCACTTTCTTCACCTCTTTCAGTTCCTCCTTACCTCTGTTCATCCCTCCATCCACAT
CCCTTATTCCCTTTCCTCTTTCTCCCTCTCTCGCTCTCTTTCGCTTTTCCTGGGGTATTT
TTTAAACAATGTGTCCTTCATGTACGGTTGGTTACGGGGCGTACAGAAGGACATCATTAG
CGCTGGTGGTTAAGCTGTAATTTACACCATTACCGAGGTAGGGGCCATTTTTATTGCCTA
GTAAATTTCAGCTCTGAAATATTTAGACCATATGGCTCAATTTGTGTAATAACCTTAATT
TCCAAGCACCCTTCAGCTCCCTTCAGCGCCGGCTGTTGTTGGCGGATGGCAGAGTGGTGC
GTGTACACGTTCGTATGTGTGCCCGATCTGGATTTGGAGCACATTTACACACAAACACAC
ACATGCAAACAAGTACGCAGAAACATAGACATGGCAAAAATGTTACCGCATACGCTAAAC
ATAACCTTTTACACAGTCTCTTCTGCATGCCCACACCGATTCCTTTATTCACACACACAG
AAACACACGCACGCACACGTATGTATGCATGGCGGTAGCAGATTAATAGGGTGTCAGCTT
CTGTTTGGGTGAGGGAGCGTCAGGCGTCGGCCAGATGGTTCTCAGGGATGATGACTGTCA
GGGGTCCTGCTCTGATCAATGGGATGTATTAatacagcacgcacatacgcacacacacac
acacacacacacacacacacacacacacacactgttgcatatata
>NODE_171_length_508_cov_10.631889
TCCGGAACCAGACGTGCTAGACACCTGGAAATGCCACCTGCCCCACCTAATTTGGCTATG
CTGAAGACGCCGGTCTCGGTCCCGACTCTCTACGACCTTCCCGTCCCGAGATACAGCAAA
AAATCACAGGTTTGTCCCACTTCCAGACGTCGTAGAGACTCGGGAGTTGGCTCAGTGCGA
TCGCGGCGGCAGCAAATGGGGGGGTAGACACAAGTTTCATGTCTCTAGCACTCACCGTTT
TCCCAAACCCAGGCCGAAACCCTAACCCTAACCCTAACCCTGGCTGCGTTATGCACTGCC
CATTGTCAGTGAATGGGAGAACGTTTTGGCCAATATCTCCGGAACCAGACGTGCTAGACA
CCTGGAAATGCCACCTGCCCCACCTAATTTGGCTATGCTGAAGACGCCGGTCTCGGTCCC
GACTCTCTACGACCTTCCCGTCCCGAGATACAGCAAAAAATCACAGGTTTGTCCCACTTC
CAGACGTCGTAGAGACTCGGGAGTTGGATCAGTGCGATCGCGGCGGCAGCAAATGGGGGG
GTAGACACAAGTTTCATGTCTCTAGCACTCACCGTTTTCCCAAACCCAGGCCGAAACCCT
AACCCTAACCCTAACCCTGGCTGCGTTATGCACTGCCCATTGTCAGTGAATg
>NODE_172_length_595_cov_94.137817
GGTCGGCGTGCAGCCCCCGCGCAGCCCCGCTGTCTGTCTGGAGCTCCGCTGTCTTCTCTC
CGCTAGCCCTGCAACAAGAAAAGCCGTTTATGGCGACACACAATGTGAAAAGGGGGCCGA
TTTAAAAAGGAGAAGAATGCAAGCAAGAACAACAAAAGTCAGTTATAGCAAAGTCTATGC
CTCTCCTCTCCTATCTTCCACCCCCTAGCTTAGCCCACATAATGAGCAGGAAAAAGCTTT
ATATTTTGTTCACTGGGTATTCACAGATAATTTGAAGCCATTGTTTCTGCCACAGATGGT
TCTTTTTAATACAATAACGGTGCTCTTTGTGAATAGCGAGCCCACAATAAAAATCTAAAG
CGTCCTCCTGAATAACCATTTTGTTCTCTCTTGTATAGGCCGAACAAAAGCGCCAGTGAG
GTAATGGCCTGCCTTATTGAAAGCCTCAGAATGGGGATTTGATAAAGATTTTTTTCGCTC
CTTTTTCTTTTTGCAAAGTACACGGCAATGTCAAAGAGAAACTGACACGGGATGAAAAGG
AAAAAAAGGCTCGAAAAAGTGCTTGCCGGTGCAGTTTGCAAAGATTATTATTATTATTAT
TATTATTATTATTATTATTATTATTATTATTATTATTAACATTTACGTTTCCTAACTTTG
TGCCAAAGTCAGATGTGAggggttgttgtgggggctgcagcagagcaggtcaggtgcagg
catgttatggattttacaa
>NODE_173_length_146_cov_14.753425
TGGCCTTTTCAGCGCATGAAACGCTGTTTAAGAGCATAAAAACAGCACTCCTGCAGATTG
TCACAGAAAATGTTTACAAACATGTTTTGACCTCACAATGTGTTCAAATATGATAAATAT
GAAGGCAAAAGCTGTTTCAAGTGACATTGTGTCAACATTCTGAGAGGACACACCGTTTGG
CCAAAGTGGCCTTTTCAGCGCATGAAACGCTGTTTAAGAGCATAAAAACAGCACTCCTGC
AGATTGTCACAGAAAATGTTTACAAACATGTTTTGACCTCACAATGTGTT
>NODE_175_length_606_cov_82.556107
ATTACTCACTGAGGGGTTATTTAAAAGCCCACCTTGACCTTTTAAATAACCCCTCAGTGA
GTAATTTCACTCAGATCAGTCAGACATGTACAGTAACAAGCAGAAAGTGGCAGAATTAAT
TATTCTTTGTATAACACAGAAGTAATCAGAATCTCCGGCAACATAGGAGGAAGATCTCCT
TGGCTCTTTCACCACAGCTGCCAGTGCCCAGAATGGTAAATGTGGAATTTTAATGCACAG
TTGATGCTGGAGAATATGGGGAAATGCTAATTTGTGGTGCGATAAGATGAATCGAGTCAT
CCCTTTAGCCCCATTTGACTCAGTGGAGGAAATTAATCATTAATGTTTGTTAAGTATGAC
AATCTAACTGGGCCAGATCTACATGCTCAGAGACTGAGGCAGAGCGAGATAAAGACCCAG
GCTGCAGACAGGGAGGAAAACTGCCAGATTCTGTAATGATGGGAATTTATTGGCATTTAA
AGAGACAGTGGCAAGGCATTTCACTAATAGCCTCCCTCCATTGGAGTGCTCTGCCTGCCA
CAAATTGCATGCAATTCAAACCTATTTTTCAGATAGCAGAGAAGTCTTACAGCTATGCTT
GACTTTGGTGAAAAAGGTTGCTTCCTGGAATTGACTTTATCTGTTGCAGCGCAATCTGCA
TCAACAACCAAATATGCAATATCAACTGACTAACACTACCACTGCTGTGGGGACAGCAGG
CAtccccccctaatatgacattctgaaaat
>NODE_176_length_494_cov_50.222672
TTCCGATCTCTCACCTCTCAAACTAATAGCTTCCTATTGAACTTCCTTGACGGTTATGTG
GACCGGTCAGCACAGCGTCCACTTTCTCTGCGCTCTGTTAGGCCTAACCTATGCGTGGAC
AATGTATTCAATCCCCTTTTTGTATGTCTTTCTTTTAGGGTATTTTAAAGTTTACAAGGT
TACATATGCCAATTGCCCCAAGCAGGGCCTGTGAATGGTGCATAGGAAGCACGTGGTGTC
ATTTAAGTGGGTTTTATGGCCTGGAAGAGCTGACAAACCTTCGATATATACACATCATAT
ATAATCTTAACTGTCCGGAATCGCAGCTGCTGGCTTCCCCTTATCGGAGGAAGAAAGGGC
TTTGTGGCAGTGAGGATGCAGTACCTTTCTCCGGACTGTGTAGTCGGGTTGGTGCGGAGG
ACTGAGAGCTGCTGCAGTAAGTTGCTTTTAACTTTGACTACAGGCCTGCGACTTATTTCA
TAGCGAACGAAATATTTTGTTGCGTGTTAGTGTGACTTTAATCGCACGGGTGTTTAAATC
CATGCCACCTCCGAATGAACGCTGTTAATTAGGAGTGAATATTCATAGATGTTTTTAAAG
CAATCTGGGGGGAAAAAAATGCTTCTTTTAAAAAAAAc
>NODE_177_length_601_cov_47.765392
TTCACTATTCAAATATACGCTACTGTGATGTTGAATTACTCTTCAGTTTTCAAAATCTGG
TGTTTTGTGGTAGTTTGTGGAACCATGTTGGACCCAACAGAACTGTCTGTGCTAGAAATA
TATGAATGTCTTTCTGTAATGGCGAGGCACCGTGACTGATCAATTAAAAGTAAGATGCAG
CAAAGAAACACCGAGTTATTAGGACAAATGGTAATAGGACATCTTACAGCAAAGATCATT
TTAATGGTCCCAAATATTCTGAACAACTAAGTGTACACTCATGTAAAAGAAAAAAAATGA
GAAGATATGACAAAATTCATCACATCTAGAATTCCACTCAATCTTTAATCAAGACGGGAT
TACAAATTCTCCAAAAAATCTGCAGTTTCAAAGGGCAAAAAGGGTAAAACTAGCTCACCT
ACTGAGGTCTTTAAAAACCTGTTCAAGTGTGACTGAAAACGTCCTGAACATTTAAAGGCA
GGTCTTTTTTGTTGTCATTTACAAAAAACAGGAGAAAGATTTAGAGACAAATAGAGAACA
AAAAGAAAACAATGAAGAAACTGCTGGCTTTTTTCTCTTCAGAGAAACAACGTCCGCTGA
GGAACAACGACACTGATGACATCATCAAATGACAACAAGGACAGCTCTTTGCCACGTGCT
GCCTCCCATCTGGTCCTATATACTAActtaaagggggacaaaaagcaacagacaaagaga
gggagaaacagcagaggagaaaaga
>NODE_178_length_337_cov_51.406528
CAGAAGATGAGGGTGTAAAAGGGATTTAATGGTAGGATGGATTAGAGAAATCCTTGTAAC
AATGTTAAATAATTATGGTTCCAGCCGAGATCAAAGCGCCATTGATTGAACCCCTCAAGC
CTTCAGCACACAGAGTCTTGGAAAGCAAAGATTGGTAAACTAGTGCTCAGACCACTCCGG
CTGCTCCAGTTAAATTGGATTGGAAATATTAGGATATAGATGAATCCTTCAGGAGGCTTT
CGCAAAGCTTTTGTCACCGGAAATGTAGCTTGGGAACGGTATGAAAGGTTTGATAGTGTA
CTGTCTCGACAGAATCATAAGACGAGGGTGTCGCAGCTGTCTCCACTGATACCTAAGCGT
TTTAAGTAGACTTATAGACACACTTGACTGTTATATCAGCAAACTGAAAACTTTCAGTGC
AGGCTTTCATTCAAGGTTTTATTTTTTTCCCCCTCCTTCGTCTTGTAATCAAGAAATTTG
g
>NODE_179_length_626_cov_103.966454
ATGATTCATACATTTTTACAATATAGCTCAAAATGTTTTGTTATTTTTTTCATATTGTAA
GCAAACATTAGCTTTGAGCTTTTGGCAAGCAATACCAAATTCCCATCACAGTGACAAAGG
GATGTATAAAGAGCCAACTGAGCATAGACAAGCTGGAAGATGTTCCCATTCATATTCAAT
ATTCAAATTCTTATCTCTGTGTCGGTGTATGTGCACGAGTAGTCGGTGATCTCAGCGTAC
CGATTGCTGCTTGAAGTACTGTAGATTGCTGGCTTTGACATTTTCCCATTGTGCATGGTG
GTGCAGCAGGCAATAATTAAATATCAGGTGCATAAGCTGCTCTTTAATTTGACATGTGTG
CTTGAGGCAATAAACACATGTGGTGCAGTGGGGGCTGCATAATTGCAGAGGAATAAAATA
TCATATCAAGAGTGAGAGGATCATTGTATCAGGTACACGATGACAGCTCGTTTGATCATT
ATGCCAAGGCTAAAGAGGTTGGCTAATTAGTTGTCATTAAAACTCACCCTCTAATCAGGG
CTCGCTCTTGCATAAAAAATGTCCCTATCACATGATAAGCGAACAATGCCCTTAACCCTT
TCAGGCCGATCTCAGTGCTTACAGCTATTAGCTTTGGGAAACATGGGTTGACAAGTTTGA
CATTGCTCTGAATTTTCACAAAATCAGGATAAGATGAGCCACTGTTGTCGGTATGTGATA
AGGCTGGTTAtaagtgcttttcaggaaatgtctgatataatattatgtat
>NODE_180_length_749_cov_32.963951
TTTTCATTTTATTAGTAGAAAAATCAGCAATAGCAAAATGTCCACATTAATGCTAAATAC
ATTAAATTACAGTAAACTGTTTTTCTCCTTAAGGAATTAGATGTATAATGTTAATAGAAA
TGAGATTTAAGATTTTTGGTCTCACAAAGCTGTATGCTACTTCAGCAGGTGCTTATGGAT
GAAGTGATGGATTACCTCACTCGTTGCTATCTCCATCGTACTCCCAGCTCTCCCTCCTCT
CCCTGCTTTTTGCCCTCTCCCCCTCTTCTTCCTGCTGCTGCTGTTCTATAGGGAAATGAA
TGGGCCTCCTGTTTGCTGCATCCGCATCTCACTCTGTCAAACTCCACCATGCATCTGGTG
CGGAGGGTTGGTATGCATGTGTGTGCTCAGTGTGCACGTGTATCCATTTGCTCTGGGATT
TGCTGCGTGTTTGTGTGTTTGTGAGTGTGTTTGACCAGGTCATTTAGTACTCTGCATGCA
GGCTTGGAACAGGCTGATAAGCTGTTTGCAAAAACTGGCAATTAAAAGTTGATCAGGCTG
TCAATTCAAATGGAATGAAATGGAACCAGAAAGTAATTAAAAGGATGGCATGAAAATGAC
AACAATTATATCTCTTAGCTTCCCATTACCGATGCACAGAGGAATTTAATTAGTTTAGGA
GCTCATATAGTGATTCATACAGTAAACACACAATAACAAAAAATAGCAGCCACCACAAAA
ACAAACAAACAACAAAAAAACATTAAAAGTAGAAAAAAATCCACTGGTGCCTGCTTCCTG
TCTCTACAAAAATTCTGGCCAGCTCAGTCTCACTATTAAACCCTAATAGGGGGAGGCCAA
CGGATATGGACAACATTGGTGTTTAACTATTGCTGTTGAATCATTAgtacaat
>NODE_181_length_1027_cov_89.086662
TTCATTTGCATGCGCCATAATTAGCGTCAGGCACACAGAGGCTGGTCCTGGGGGAGCTCT
GTGATAACCGCTTCCCCTTCTATTAGGGCTCTCATTCCAAGAGTGTCAGACATTGCACAT
CTTCATTGTGGGGCCTGCAGCACATCAGCTCAGTGGAAACTCTGCTGCTGTAGCTACCGC
TGGAACGTACAGGAAAAGAGGCAAGGCAGCAGGGGACGGGGGCAAGGTGGAGGACTTGGT
GGAGGATGGGTGGGGGAGGGAGGAGAGCAAAGCAGGACTGTGAGATGTAAAGAAGTAAAA
GGAATGAGGTGATAAGTTTGGAACACAATGAGGAAGAGGGAAAGTAAGACAAAGAGAGGT
AGTGCGTGGCAAAAGCGGTTACACATTGTGCAGCAGACAGACAGACAGGCTGGACAGAGG
TAATGAATGCAGTTATTAAATTGTTTCAGCAGCAAAGAGGTCTATTCTTATGCCATTATA
AAGGGAACAATTTATCCCCACTGATCGGCCCTGTCTCCTTTCTCCTCGCTCACTTTGATC
TGCCAGCATATTGCCTTGATGTGTCCTATTCAATAGCGAATCTGGGGCAATTTTAATGCT
TTTGTACCTCGCCACCGCTCCACTTCTCCCTCCCTGTTTAAAAATAGCTGTTAATTATAA
GTGCAGTTTAAATGTCTCTAGTGACCCAGAAATGCAGGTTGGAGTGAGAAGAAGGGATTG
AGCATCTCCAAGTTTAAAAAGAGCGAGACACTATTTCTCTCCCTCTTTATCATGCTTTCT
TCAATCTCTCTTTTCTCCTCACACCCCCTTACCACTTCTTTGTCTTCTCCAATCACCTCC
CCTCCGATTCTACTTCTCCATTCCTTTAGTGTTCCTCCACATTTCTTTTTCGCTATCTCT
CGCTCTCTCCGTCTCCTCTGTGGTGTTTCTTCTGCTCGGTGGGAGTGAGCAGGGCCAGAG
GATAGGGGATTCAGTTCTTTCTCTCCAACACACCAGAGAACTGCAGTGAGACATCGGAGA
CCATGGTTGTGAAACCGCTTCAGTCTGCAGATTGTATGTGCGTCACGCCGAGTCTTTGTA
TCTCTCTCACCAACTTCCTCCTCTTATGCAGCCGCAGGAGTGGGATGTTGAAAGGAAAGG
CATGTGAAGGTGCGCTAGGTAGCACAGTAAg
>NODE_187_length_711_cov_65.872009
TTTTTAATTATTCTGCACTTCATTTCTATCCCACCATTCAAAACGCAACATGAGAATTGA
TTGCCTCAAAGATCCATCTTTATAATCTCCCTCAGGCCCATAAATTATCCAACTTTGGGG
CAGGGTGGACGAGCCGTGCAGGCACAAGCAGGGTCCCTTTCACAGCAGAGCAGAGCCACA
TCACCGCAGTGGGTTTGGGGTGGAGGGGGGGGGCACAGAGCTGAATGGGGCTGCTCTTTT
GCTCGCTGGAAACGGGAGGGAAAAAAAGTACACTTGTTATCTTGTGAACCCTCAAACATG
TAAGATAGGAATCTCTTGAATGTCAGCGACAGAAATGGAATTAACAAGAGATCTTTTTAT
TGTCACAGAAGGTCATTAGGCTGCCAATCGGGGTAATTATGGAAATGATCTCCCCAGCTC
TTTGGAATGTTTTCCTGCTTCCATAAGGACTTGAAAGTGTTCAATCAGCCTCTCTCGTGG
GAAAGTTCAGCCATAACTGCAAGTGTACCAGCAAAATCAAATTAAGCAAAGAGATTTCAT
TAGTATTTATAGCCCCGAGGCATTTGTAAAAGTATGGAGCAGCAGAGTAATGTGGGACTG
TGGAGGGGAGAATTATTGCTTAATGACAAAGGCCATACCTAGAAGACATACACATAGATA
ATGAATAGGAGGCATTGATTGCATCTTTAAAGAGGATTCTTGAGGGATTGTAAAATATTG
ATGCTTGTGTGGCTGACTTTGGACTCCCGGCATGATGGGTGTGAGGGTGGTAACTTTGTT
TGGATGTTAACACTGTTTAGCTGTTCACTTGATCATTCAGCGATGTTTGATCCTGCAGTT
AGAAGTAGAAAttaa
>NODE_188_length_627_cov_49.950558
ATTATGATGACTGACACCTACGTGAACATCTGCACACAACGTTTGTTGTGGTTTTAGACT
TAAAGGTACAGAGGCATGTTCCAGGTTTAACAGAGTGTTAGAGGGAAGTAAGAGCATACA
CACAAAAAATAACAAAAAAAACAGCCCCTCTATTCAGCCCCCACACATCTTGCTCCACTG
CTCCACTGGAGAAAAGGAGGAATAAAATAGAGTGACCCTGCCACTAGCAGCTCTCTTTTC
CCCCCACTGCTCTCTTCTTCCTCCCCCTTGCCGTGTGAAATCAAATTTCCATGTGGCTCC
CGTATCTGTTGCACAGCGAGGTGATTTATCAGGGATGCAAAGAGCATGCAGAAACAATCT
TTATTACATCCATTTCCTGCTTGTCAGCCGGGATCATGTTGGCTGTTCATTAAAGGCGCG
GCGCAGGTGAGGAGAATGCATCCCGATGCCTTGATAGATTGTCTGCTCCCCTGTGGTGAC
AGCAGCTGGATGGATTGAACAGCGGGGGGCGAGGAGGGAGGAAAAAAAAGCGCTGACTCC
GTCGCTCCCCTTGTCAGACACACTTTTACATGGCCGGCCAGTGTCATTTCTACCAAACAG
TACCACACACACGCACGCACACACACGCACACACGCACACACGCACACACGCACACACGC
TTCTGACAGTCTTTGGACTTAAGCCAGGAGCTTGCCTTAATGCATGAACGCAGACGCACC
ATGAGCTTACAAGTATTTACAGACACTGATGAGAAGAAACTGAGACACACa
>NODE_190_length_297_cov_106.259262
CTCTTCCGATCTTTGACTTTCTAATAGAGGGCAAGAGTGTGTGTGTTTTCTGCTGGGATG
ACTCTTGGTTCTCTCTTGTCTTTAGATACCAGCCTGTTGATATCATTCAACCAACCAATC
ATGTATTGCCAGCCTCATTCGGGGATTCTGATTGGCACATTGTCACAGGCAACTCTCTTA
CCACCACCAATGAGTCCCCACGTAGAAAACCCTCACAGCATGAGCTGGAGAAACAGAGAA
TGCCAGGTGACTATTTTCTTTCTTCTCTTTACCCTTGTTGTGAAGACTGACTGGGCGCCC
GTGCCTTTTTTTTTCTTGTGTCCCCCCCTTCCCTCTCCCATCCCCTTTTTTCTTTCTTTT
CTTTTTTTTTCTTTTTTTTTGTTTTTGGTTTTCCTCGCTCTCCTTTCTTGCAGAGCATGA
CCTCCTGAGGCAGGAGCTGAa
>NODE_191_length_480_cov_42.443748
ATTACAAAGATGTAAAAATCACATTAATCTCAATACAGTTGATAAGAATATTTGACTCTG
AGGTTTTTGACACCTTAACTCCCGCCTAAGGAGACCGTATTCTTAATGCTTTTCTTTCTT
TTTTTGATTGCTCGTTATTTCCTGCAGTTTTTCCAAACTTAAGCGCAGTAAGATTTCTTT
CTTGTTTACACAGAAATCTTCCATCCCAGGTCTCTGTTGGAGTATTAGGGGTACCAGCTT
TCAGCATTCTGGTGGGCCCAGCGGCCCCACAGCGACAAGCCCCTATGCTCTTTATTTGGC
ACGTAGCCTGGAGGTGTCAGAAATATCGACACGCTTTCACGTGACGGAGACTTTGCCAGC
CGTTTTCCCCCCTTTCTTAAGCCCGGCATTCTGTCTGCCCAGCCAGGTATTGTAGGGCCC
CGTGAAGGCGCTGTGAATAGTGTCAAACTTGATAGTTCTCATTTCGCTTCCTGTACATGA
CAGAAGAAAAAGTGCCCACCGTGTGGGTTTTCCTTTTGTGATGGCCCTCTCTAGTCTTCC
TGGGAACACACCACATTCCAGCCACAATCATTCCCTTTGTGAAtccagggattgtgggtg
agcctgttatgccgataaccctcc
>NODE_192_length_409_cov_46.435207
AAATGAGCACAAAACCTTTAATGTTTTAAAAATAACTTCAATTATTTATATTAGTACAAA
TAGTTTGATTTCTTTTCTTTTTTACAAACACCAGCATGAAAAGGATTACAATAACAGTAG
AAAATGACTGTGAAAAACATATTAACATCTTCTTTAATTAAATGTCTGCAATTAAAAATG
GCATTAAAGAATTACATTGCAAAGAGTCTTTATCTGGAAAAAGGTTCAAAAGAAGTATTG
CACATAACAACTTGAAGTTACCTTGCAACATTTACCACATTCAAGTCTTTAAGCTCCCCT
TCCTCCAGATAGGTCTATATAAGATCACCTCGACAGACAGCGGGGATGAGTTCTCAAGTC
TTTTAAACAGTGTTCTATAAGGATGCTCAAAGTCCTGCACTGCCAAATCAATTTAAAGTT
TTTCTTTTCTTTTTTTAAATCGCTCTGTCATGTGCATCCTGCAGAGGTCTGCGAATGGGG
AAGCGAGGAGATCAACACATGGGGGAGGGTAGAGGGGAGGAGGGTGAGGTGAGAGTGATT
TAAAAAAAGAAAa
>NODE_193_length_353_cov_88.849861
GTATAATAAGCCAGTGAAAGAGAAGACACATAAAAATGTAGACTCGTGGTACCTTTGGTA
TAAAGCATTCCGTTTTCCTTCTTTTCTGTCTTTCTCTTGCTCAGTAGCGATCCGATAATA
GCATATGGAAAGTGTTTTCAAAATGCCCAGATTTGGCACATTGTCATTGAAAAGAGAGGA
GCGCAGTGATGCGGTGCTACAACAGGGGAAATGAGTTGCGGATTGGACGCAGCCCGCCTC
GGTGCGGACTTATCCCACTTTAATTTAATATTCCGCAATCACACACACTAGTGATGGCAT
ATAATTCAAGGAGAAATTCAGAGGGAAGGAAATGCTTTTGTGTGTGTGTGAGTGTGTGTG
TGTGTGTGTGTGTGTGTGTGTGTGTGCGTGTTTTTTTACACCACTTTATTTGATTAAGGA
GAGAGGCAGTACAATATTGTCTTTTTTCCTCTGTTTCCCCCCTTCCCCTTCTTCTCCTTT
GCGCCCCCTCCTCCTCc
>NODE_194_length_789_cov_40.814957
GTGACTTGACGTCAAACAGTCACTTCGGACCCGGCAGGTCGTTTATTGATGGAAGAAAAG
ATTGATTTCCTGTCATTTCTAGCACCACAGTTTAACTAGCGGTTGTCTCTGGCTGCCCCG
CACGTTACTTCCTAAAAACATTTTGATATGTGCATTCGCAGGTAGATCTTTGATAGCTGT
TTATTCAAAAGCAAACTTGAAAAGAGGATATAACCTCGAGTCAGAAGCCTGGACGGGCAG
AGTGAGATTGAAATTGGTCCGACTCTCCCTCTCTCTCTCTCTTGAATTGAGGGTCCATTG
TAGTATGTCAAACAAAAGGTTTTTATCAGAGGCTCTTAATGTAACCCCCTCCCCTCACTC
TCTCGGCCACCAACTCGTTCTTCTCTTCCTCTCTTTTCTCATTCATTTATTCCACTGTGT
GTGGAAATAGGCTGGGCAACAATTAATTTCAGAGTGAATTCAGGCAGGATCTATTACCCC
TCTCTGCCTCTATTGCTCTAATGGAAATCTATTTCACTTCTCTTTTGTGTCCAATATAAT
TTAATGCCCATTTTATTAATGGCCTGAAATAATTACGGAAGGCTTTTGTGATTCTTGAGT
ATGTTTCATTTAATTGTGTAATAAATGTCTAATCAGAGCTCCCATCTGAAGCCATTATGG
CATTAAAATTAACAATTACGCCACAAATGTCTTGGTGAATGCGTTGGGGTCTATAGAAAT
CGTTGCTGATAACAAGACACATATAAATCATTCATGAGAATTTTTTCAGAGAAAAGCGGT
GTGAGAGATAGGAGGATGAGAGGGAGAAAAAAGAAGTGGAGGAAGAAAAGAGGAGAAGAA
AGGAGCTGAGTTTtctttattccattgaaaaacggggatggccaaaagatagggcatttt
aaaactgtgtcaccctctccagctcctttcttc
>NODE_195_length_863_cov_28.253765
CTTTCATTCTCTGTCCCTACCCACAGGAGACGGACATACTGGAGGAGGAAAAGGCAGAGC
TGGAGGCTGAGATCTCAGAGCTGCAGAAGGAGAAAGAGCGCCTGGAGTTTGTCCTGGTGG
CCCACCAGCCCAACTGTAAGATCCCCTACCAGGACCAGCCTCAGCAGGGCTCAGGGCAGC
TCCCTCCAGTGCAGGCCCAGCTCCCTCCCCAGACCTTACAACCTCCTGTCTCCATTGTGG
GCTTGACTGTGAAGGAAGACTCTTTCTATCTGCCTCCTGCCTACACAGCCCATCCGGCCT
CCACACAGTCCCAGCCTCCGGTTCAGCAGCAGCAAGTCCAGCCGCAGCCTCAGCCCGGAT
TAATGCAGGAGGTAGAGTTTTCTAGTTCTTTCTATGGCTCAAGTGAGCCAGCACCTGGTG
GGCCATGCCTTATGGCCAGCGACAGTGGTGGTGGTGTTAACCATGACGATGTGGCCATTG
GCAGCTACAACACCTCATACACATCTTCATTTGTGTTCACCTACCCAGAGGGAGCCTGCG
GGGTCAGTGCCAACCAGCGGAACAGCAGTAGCGAGCAGTCATCTGATTCCCTGAACTCGC
CTTCGCTGCTGGCGCTTTGACTGACCGACAGACACACGCATTCACATATTAAGACACACA
CACAGTATGCTCGCTGGAAGTAGAGCCTCAGACACGTACATGCACAGAACCAGTCAGTCT
CACAGACTGAGATGAAAACCAACAATCGTCTGTACCTGATTGGGTTAAAGTTTACACATT
CTGAAATGCATTCCAATTAAGAGCCATACAAATAGTTGCACATTAGATTGAACCTTTAAC
ATAGAGCTTAAACATGAATAAATTCTTGTTTTGTATTTAACCAGAATACTTGCAACCGGA
CACGTTAAGCCTTTAAAAGTCAAGTCCACGTTGCCGATCTTAAGTGCTCTGAATTAACAG
Atcaattcacaatgaattctcacattgtcatactctcattgagtaac
>NODE_196_length_709_cov_59.689705
TTTAGTACATGTACAGTTGTGTGATAATATCAACTGATAGAGGATGTTTTGAACTCTGTG
CAGTTCCTCCATTAATTGCAAAGTACAGCCGGGGCCTCCAACCCCCTGCAGCTCATACTG
CATCTCTCTCCAGTACACCTCTAGGAGCATGTTGTCCTTGTTGTGCTACTGCTGCGTGGG
GGCCTCTGGAGATAAATTATGGATGCAACGCAAAAGCTGTAAAATTTGTTGTATCTTCTA
TTATCTTCATGTTAAAGGCCACAAAAGCTCTTCAGTGAAGTCAGCCATTAAGAAATGACA
GGTATTGCTATCAGGCTTCTTTATAGGCTATTACCTGCAATGACAGCAGCTGCTGCTGCA
CCACTGTACGGCCTATCACATTATTTGCAGCTAAAGTCAGCTACTGTGTCATTTTGCCTC
ATTTTCTTGACAGTGCTATCATAAATCCATTGGGCTGCAGGGGAAACTGTCGACTACCTC
GATTATCTTCATAGCCTGAATGAATTCTGAAATGTATGTAACAGGCAATGACTGTTATGG
ATCAGGAGCCAGGGCCATATTCTCACTAACTCTCTCTCTCTCCTTCCTTGTATCTCTCTC
AGGTGATGTGCTGATCGAGGGCTTGAGGGCTCAGATATGCGCATAAAACTGAGTAAAAGA
GGCGAACTTTGAAGCACACAGTGACAGCTCATGACTACTGACGTCAGCTCTATCTCTTAA
GATATTCTAAAGATACTGAATGGTCAGTGATAGGATCCTTTTCTATTATGATGGGCCATA
TTAAAGAAAAAAGGTAACTGGTACTGTGGGCATAAAAAATACAAatgactgcatttttta
aaagaaaaccact
>NODE_197_length_313_cov_37.386581
TATCTGTGGAGGCAATTAACTGTTTTGAGAGAATGCGTAATACGGGACTTTGTAATGGTA
TCATTTGGAGTCAAGGCACAGATGCGCCGTGCGGAGCCATACTGTAATTAGAGAGAAACG
CTGTACAGGTTTTCCACTAATTAGCAAATTATGCTGAAAATAGCATCAAGCTAATTAACA
GTTATTATGGCATTTTTGAAAGTATGACTTTAATTAGCAAAGTCCTGACGCAGGCAATTT
GAAACTCGTCTCTGAGAAGATGAGGAAGAAAAGAAGGGAAAAAAAAAACATGGGGCATGA
TCAAGAAGATACCCAGATTATTATGATGCTGTCAAAAACTAAAGGAAGGGGAGAAAAAAA
AACAGGAGGGGAAAAGAGAGACTGAGTGAGTGAGCGAGTGAGTGAGTGAGTGAGTGAGGG
AGGGAAGGGAAGGGAAGGGAGGAGGAGGAGGAGGAGg
>NODE_198_length_825_cov_25.924849
TTATGCTAATAGATATATTCCCCGCTGATATCATTCCGCACGTCACAAGAGGTGATTTAT
GCTCAATAATGGGGAAAATGTTTCTTCAATCACACAGGTGTTTCACACCACGCCTCAGCG
CACAATGTTATCTCCAGCCCAACCAGAAAAAACAGATGTCCAGTCTCTCCCCATAGTGCG
AGATCCTGCTCCCACCGGGCATGCACAAAGTCACCCAGTCAACCACGCATTAAAGAGAGG
CAGCTGCCAGAGCATTAGTGTCCAAACCCTAAGTAGAGAGGCAGACATAAACAAGCATGA
CAGTTGGTTTTTGGGATGCGAGGAACACTGATTGACAGTGCTCTGTCGGCCGGATTAGAG
ACGTTCATTTCGTCCTGAACTCAATTATATTTTACAAAGGCTGACATCCCCAGTTAATTG
CAGCCTTTCCACATGAGGGAATTATTTGCACTTCTCAATTCCCTGGCCATGTGTACTCTG
TTCCGCATGTACAGGCTTCATCTAATATGTGGAAATATTGCAAATTAGATCAGAAAAAAA
AGGAAAAAGAAAAAAGAATCTGGGAAAAGAAAAAAAAAACTTAGGGAAGTGTCGAGGGGC
AAAAAGCAGTGAAATACTGGTACGACTTCAAGAGAGAAGCGTCTGGGTGAGTAGTCTGCC
TCGGTCTCTCAAGTGTGTCTGGATCTTAGCTCTGAGACAGCTTAGTTCAGAGACAGATCC
AGAGTGACAGCATTGTGATGATTGACACGGTGATGAAGAGAAGAAGAGGAGAGGAAGAGA
GGAGAAAAAGGTTGTGCAGCGCCACTGGCTGCACCGTAATGAAAATGTGAGTCTTGCCCA
TGGAAGGATGTGACAGGAATCCCGGGCTGGATATGTGCTGAGGAGGTAATGTCAGGGTGG
TAATGTCAAGAAAGCCCATGGGCCCAGCACTGTAATGTCTGCATATGTGTGcaatatgtg
cctacatag
>NODE_199_length_326_cov_4.650307
ATAACTGGGAAAAAAAATGTCCTTCTATCCATCCATCCAAATAACTTGTGTCAATTGCAG
TATAATACTTCCTTATCTCTGTAATCAGTATCAATACTATTGAGATCAACCTCTGCTCAG
GGATTAATTAGAAAATAGATGTAAGCTAATCATCCTGCATAATGTATTGATGTGTATCTT
GTTTCATTAACAATCATCAACAATCCACTCATGTGCTGTGATACTAACATACTGTTTGCC
TTAGCTACAGGGGCTAGGTAAACACTCAAATGCATTTCCTCTTTTTTTTTCTGCCCCCCC
CCCCTTTTTTTTTTTGTTTTCACCAGTTTCAGTCCCTTATGTTTGGTAATCGGCATTGCT
AAGTCAGAAGACATCAGCTTGACTCTATAAATTACCACCTGATCCTTTCTTCCTGGATAA
TTAGGTACCCATTAGTTCTAATCAAGTAGTTACTTAATTATTGCAGTAAT
>NODE_200_length_572_cov_26.353148
CCGGTACACCGTCTTCTTCCATCTCCATGGATATTTGTGTTAATGAAGGCGTAGCAGTCC
ATCCAGACAGGGTAGTTTTTATCACAGTTCTGTTCATTCGTGTGATTCTGTACGTTCAGG
ATGAACTGTAAATCCTCTCTCTCTCTCGCTGCTGGTCTCCCTCCAGGTGAAGATGCGTCT
CTGCCGCTCAGCAGCGGCGGCAGTTATCAGATTCTGGTCAACAATGTCTTCTACTTCACC
CAGCGGGTCGTGGACAAGCTGTGGCAGGGAATGTTCAACAAGGACTCCAAGCTGGTGGTG
GACTTCATCGTGCAGCTCATCGGACAGGTACAAAATGACCCTTCTCTCCACCTATGATAT
TACACTCTATTCTTGGTCTGACAGTCGAACCCGCACCATCGACATGTCGAAGGGCTGCAT
GTACTAGAATGAATTAAACATTCCCTGTTACTCTCAAAGGCAGCGAACAGTTCCTTTTCA
TGTACTCGTTGTTGTTGTCGCTGAAGGCAGAAGAATTTATAATAGATCAGATATTAGAAT
AGACTCTTCGAGGATGTTCGGCTCAGCGCCAGACTCGAATTGTAGTCCGCGGACTTATCG
CACTCAGCAAAATGTACGTTCTGAACGGCTTACATTGTGGGACTGGACACAttttcctga
agcagcccaaagcagactcggtgtgctgcacgcaggaggcagattttcatgcaaag
>NODE_201_length_528_cov_26.359848
TTTTGTGAGAAATTATATTTTCGTAGGAAAGGTTAATTTTGAAGGGAGCTTGAATGACTG
GGAACTTGGGGAGGGAGATGGTGGTGGTGGATGGGTGGGTTGGGAGGGGGGGGCTGCAGA
GGGAAGAGAGGCAGAGAGAGAGAAATGGGAGGGCGGGCGGCGGCGGCGGTGGTGGTGGTA
TGAGGTGGCGTGGGGGGGTCTGCACGAGAAGCATTGGGCGTCAAGGAAGAGAAGGGGCGA
GAGAGGGATGGAGGGGAGGGAGCGAGGAAGGGAGGGAGGGAGGCAGTTATTAAAAGCGAT
TGCATTGCCTCCCGGATGTCTCAGGAGAGCAGAATCAGTGGAGATGTTAAACCTTGCTTG
ACACCCCAGTTGGATAATTGTGGGTGTGGGAGCTAATCAGCGGAAGATGTCTCCTCAATT
TAAATCTTGTCAGTTAGTGAAGATTAGGCCCTCCTGTCCCGGCCACCATTAGCTTTGTTG
CATGTCAATGCGCCGGTGAGGGTGTCCGCCTGGTCCGGCTGCAAAGGTAAAAAAAAAAAA
AAGGCGAGCAGTGATGGAAACCAGCAGATTTATTCCAGCTAAAACCAGTATGCCATCTTA
GAAAGAAGAAGAAGGGGGGAAAGGGAATTTATGCAGCCTTTTTGAAAAAGCATTTGTTAC
TACTGACCTAAc
>NODE_202_length_437_cov_67.830666
TTAATTGTCAATGAGATCTTGAAACGGTGTTTAATGATAAACTTCGCATCTGCTTATTTA
TCCTATCGCGCCGGCTGCAGCTTTGTCGGAATAAAGAGTACACATTGCTTGGAAAGCAAG
AGGAGATATGATTGAAATAAAGACAAAATAAGATAAATAACAATGGCAAAGACTGCTTAA
GAAACCCAGTCATTCTATACATAGAATTCAAGAGCCGTATTTATCCGAGGAAGGCGTGCA
AATCTATGTAAGTATCTCCACTGTTTGCATAATAGATTAGAAATTAGCATTTTTGTTCAT
TTTCCATGTATGCACAGTGCCTGGAAGAATAACACTCCATGCATATCAGATCAGCCTGCC
TACAATTTTGCGCAGTATATTATTTGACAATCTAAAATGTGTAATTTGCATGAAATTGCT
TAATTAAAACACAGTCACTGGGGGTATTAATTTCTTTGTCTGACAGTGGAGTGTAGTGAG
GGGAGAGCAGGGGAGATGTAAAACGCTGTCAGATAGCGCTGTCACAGAGGCAGAAAGGAA
ATTCTGCCACTTTTTTTTTTCTTCCTCTACCACCCCCCCCC
>NODE_203_length_429_cov_64.766899
GTTACCTAGGCAACAATTAAACACACACTGAACAGACTGATATATCTCAGAAAGATTTAA
AGCCTAATCTGAAATGTTTCTCGCTCCTTGGGGGAACTAAAGGTGAAGTCAGTTATCTGC
CATTATTTGGTTTAAAACATTCCCAGCAGTATCCAACATCTCTGCCTATTTGATTCACTT
TGAGCATGTCTCTCTCCTGGATGCATTCATCCTCCCTAAACTCCTGAGTTGGAGTGGTTC
GCCTCAGGCAGAGGAAGCAATAATGTGAACCCTGGAGAGCTATTCAGAGTGAAGAGGAGA
GTGGAGAGGAGCCTCCTCCACTGTTCTCCTCCAGCGGGCCGTTTGGGAGGCTAAACGGCG
CCGATATCCCTTATTAAACCATCTGGCTGATGCTAATTAGATTATCAGAGATAAAGAGAA
GGAGTTTTCTTTGTACATTTTAATGAGATAATGTGTCAGGCAATTGCGAGGAGAAGCGTT
ATTTTCCGAGTGCAGAGACTTTTCAGGTGAAAGTGTACAAGAACGAACAGATGCAGAGGA
ATGATTAATAGTGCTTATCTGGAACCATCTTGC
>NODE_204_length_562_cov_37.153027
CTTGCAACGTTCCGCCTCTTTTCTGTGACTCCTCTGGCACCACACCTTGCAATCAGGCCA
CTGAAAAGTAGAACGCCAACGTCGCTGCTAGTGGTGTGAACACAGAATTACTGTCGAGCT
CCTGAGAGGACGTCATCAGAGGCACAATGGTCAGTAGGCAGCGGGCTCTTGGGCCCCTGT
GGGGGTTACAGGCTCCCGAGTGAGAGCTCTGTGGACTCCCAGCTGTTCTATGCAACATGC
TGAACAGTAGGGGGTCGCCCTGTGTTTGTTTAAAACTAACAGGAGTCCCATTAAAGCCCT
GACTCCCCTCATTTAGGACTGCCATGGGGACACAAAGGACAGCCCTGGGAAGCGGCACGT
TGCAAGGGACACCAATTATTGAGGCGAGGACACAGGCCAGCTTGTTCGTGCTCAGGGACA
TGTCAACTCGTTGGACGACCCCCTCCGTCAAACCCATTGACCAGAGCGCATGGAGAGGCA
TCTTAATTGGTGTTGGGCAAACAGATTTTGTCACAAAGTTGCAAAGGAAGCTAAGTAGCT
GAATGTTCACATTGTCCAACCCCTGACCTGAGCTTCAGGGGCCGTTCCGAGACATCATTA
TGCTCCATTACTTTGAGTAATCGTCTCAGACTCGTCCTATACCGCAGCAGGAAATCCAGG
ACAGCAATTAAAAGCAATATTCTGGCAATAAAGACAGTGTAAAAGA
>NODE_205_length_368_cov_61.010868
TCTGACCATGCAAACTGCTGTAGGCTTTGTAAGGTCATTATATGATAATGAAAATCATTA
CAGAATTACATGGGGGTTTAGGACATGAGAGCAGCAGGGAGGGGAGGGGAGGGCCACATT
GGGTTTGATAAATGGACTGTGAAGGTGCCCATCTGGCCCTCTCTATGGCTTTTTCTTCCT
GCTCTTTTATCCACTCTTGTCCTTTACTACCCCTCTTTCATTCTCCTCCTCTGTTCTCCA
GTGGGCCAGTGTAAAAAGCGAGCGGGCCTGTAGTGAAAGATTAACAGAGTGCAAACCCAA
CTCACCTCTGTGGAGGAGAAAAGAGGAGGGGAGACAGGCGGAGGTGTTTATGACCCAAAG
CAGGGTTTGTGCCTGACTTGGCAAACCCTGTCCTCCCATCTCTCAGTGTGGGCCGGTAGG
AGAGTAGGCAGCCATTGACCTTTGGCATCAGAAACAGTTGGACAgctcaggatgtgggaa
tcgccgtagttttgaggcgctggggtggtaat
>NODE_206_length_383_cov_6.663186
ATAACTGTGCCCGTCTGAAAAAGACAGAGACAGTTGAATCAATTTAGCGTTATATGTGTG
GGTATAAACAAATCATAATGAAATGAGCACGGGGAAGACAATACTTGTTTTGAACAAAAA
TACATTTGAGCTTATATAAGCCTCATCATCTCCATGACAACGGCTTTACTGGTAGCATGG
AGATGTATTATTTGTGTATAACCACAGCAACGTCTTCCAATTGAATTAAGCTGCACCTGT
GCACATTATGGATGGAAATAATAGACTGAAAGCAACGGTTACAGTCAGTCTCTCACCGAC
TAGATATGAGCACGAGATTGTTTGATTTTGTGCTGTTCTCAAACCTGAGAGCACTTTTTT
TTTCTCACAGATGTGAGTCATTAATGTATAACAGTGCGAGGTGAATTATATGCTAAATGA
AAGTGATGGCTAGATAACAACTGATTAATTTTTTTGTACAATCTTACTGTATGTGATGAG
TTGTGTTGTTTTAACATTTGAAAcaactctgaccttaatttacacat
>NODE_207_length_541_cov_16.288355
GTGACTTCACTTCCCAATTTAGAGGGTGAGAGAGAGAGAGAGAGAGAGAGAGAGAGAGAG
AGAGAGGGGAGAGAAAAAAACTTGTCATCCGGTTATGGTCTGTGCGCAAAAAAAAACTGC
AATGGTTTGCGCCATAGAGCCAATGCAGCCGTGCATGAATTGAAGTGAGGTTAGAGGCTA
AATTAGCAGTTAGATTCCCAAAGCGACTAAATGACAAAGAGTGCGAGGCTGCTGCGATGG
ACTGTACGATAAAGGTAAGTGTCTGCTTTGTTTTTGACGCCGCCGGTGGAGCTGACAGGC
GGCCACCCACACCAGAGTCTGCGGAGTGAGAGAGGCGAGGCGGTGATGCGAGCTCCCCAC
TCTTTCCTTCTTGTACAAAATTTCCTCTTCCTTCCCGTTCGTGGTTGTATGTCGGCTCTA
TAATAACACAACTAACCACTACATCTTTACACTCAGATAAAAATTGGTGGCCGGTTAAAA
GCTGCGCGTAAAAGCGCGTTTCCAAACGTTTTGAGGCGTTTTTTTTTCTCCCTCTCCGTC
TAATTTGCTGCGTTTCATCGTCCCGCACAATCCACGGAGCCGCCAACAAAAATAAGGCAC
GAAGAGTGAAACTGCTGCACATCTCAGCGAGCCGACAAAAGCGTTTGTTTCTTTAAGGAA
GAGTCAGTTAACgcagggatgcagc
>NODE_208_length_733_cov_55.763985
ATAATTATATAGTCAATCCCCCGAGATGATTCTGTAAACATATTTTATTCCTCAGGTCTT
CTTCACTTTAGTCGTGATTTCAAATCCCAAGATGCCACCCAAGGCACACCACTTTGCCTT
AACTGTGCAGCGAACAGTTGGAGAGCAAATAGCGTGGGGCTGTATATAAAAAATAAACTC
AGTATGATAAAACTTGTCAAATGTGTTTCCATCACTCTCATCTTTTCTCCTCTTTTCTAA
TAGCTCGAAAGTGAAAAAAGCTTTAAGCAAAATGTTACATTTCATCATTTTTCCATTCTT
TAATTTTCACCACAAAGCCTGACATGTTTTAAGAGGTGCAACCTAATATTGCCTGAACTC
CAGGACCTACCACAAAGATCTCTGGGTAAATGGGAGGGAAGGAAGTGCACAGACAGGAGG
ACGGGCGTGGATGGAAAAGTGCGCAGTAACTTGGCTGCAGCACACCCTTAAGTAACAACA
CATGGCAGTGGAGGAATTCCACATTCACGGACACTCTACATGAGCAAGGATGGGAAAGAC
TGTCCAGGTTGCTTTGCACCAAGCGGCCAACCAGTTCCGAATGTGAAGCTGATAAGGCTC
TGCCATACCTAATTCCTTTCCATGTTCTCATCCTGGGTAGGCATCACAATGGGCATGATT
CATGGGGGTAATTCCGCTAGCTACTGACTTGGCTCCTGTCTGCATTTGGGAAGAATGTGA
CCTCACAATATGCCTCTTTCAGACCCATCCCTGTCTGACTTCGACCAGCCTCTCCTTGAA
GCCCTCTTCTGTTAGAGGCTGTAGAGTGAAGACAAGGGAATGCAGCAGAAAGGCAAGGAA
GAGGGGCTAAGCTGAGAGGAAAAAAAATCTTGCAAAc
>NODE_209_length_637_cov_59.875980
GTGAGGAAGAAAAAAAAAACAACAGATCTACAGCTGCTTTCATCGAGATTGAGACAAGTT
TCTCTTTGATGGGAGAATGTAAATGTGTCATTTATACCTGTCTTGTCTTTTATCATGATA
AAGCAGTTCATACTCTGAGGAAAGGGAAAAGAGAAATGCGAGCAGTAGCTTCATTCATCG
CCTGTCCTGTTTCATTCACACGCTTGTGATTCTCTATCATGCTCCTCTCAGCAGCCGTCA
AGAGGCCAGCAAGCATTGAAACAAATCTCTCATATTCTGCTTTTTGATTTCATTCTTTCT
CCCTGTCGTCTCTCCTATTAGCTTATTCATTCTTCACATGTGACTGCCAGCCTGTTAAGG
TCATATTAAACCAAAGCAATCCACTTTAAATGGTTATCTACGACGCGCATTAAAAAGCTC
TTTGCTGCCCTTTAAATATTGTGATTGGGTTATAGGGGGGTCGCTGTTTCGGAGCGCTGA
TCGCTCTCCCAGGAGCCCGCTTCAGAATATAAATTGAGTAATATTATAAAGGCGGGCACT
CCAGAAGGACTGGGTAATGAATAGGATTCATGATCTGAGGAGGAACAGGAGGTCATGCAA
TGAAGTGAAATACTCTAATAACTCCAATCCAAACCCACTCAGATGATGATACATTAACTG
AGGGACCCTTGTATTCCTGTTTTTTTCTCTCTTGTGTCAGCCTATATGAGCATTACATCT
ACTCCAAAAGCACTTGCTGTGGAAAAAAAAGAGAAAGCTGATCCTGGTGGGAATGGTTAT
a
>NODE_210_length_731_cov_13.719563
TACTGTCATCTGCGGCCTGTTCGGACCGTGCACTCCCTGAACTTGTGTGTTAAAGGGGAA
CTGACTGACTGCCTCGGATGGTGTCGTGTTAGGGAGAAGAGGTGCATATTTGGCTGACGT
TATAGGTGATCCACTGGAACACCGCGGTCCAAAGCTGGACTGGCTGACTACTCAAGGAAA
AGCGCTTATCCAGCTATGGATTTTGCGTAGCGAAGTCACGCATTTTTAAAGGCAACGCTA
GGGTGACATTGCAGTCTTCTCACCACATCGGTTATTTCGTCGTCCGACAAAAAATAAAAG
AGTGAAAGTGGAGTATTGTCCGTCGTACGTATCAACGCAGTGGGATTTCTACGTCTGGTC
GGCGTTCCCCCCCACCCTTCCCGCGGTGACGGTTATGGGTCGGAAGCGGTGTGTCGGTGC
AGATTGTTCCAAGATGGCGGCCGGGTGCTGCGGGGTGAAGAAGCAGAAACTGTCGGGATC
GCCCGGGTCGGGGGGTCCCGGCGGGGTGGGGGCGGGAAGCGGGGTGGCAGGAACCGGACA
TTGTGGCTCGGAGTTGGGGATTGGCTCCTCCGCGACTGTTGCAGCGGCGGCGAACGTGAG
CAGAGCCAACGGCCTGGGGGGACCCGGGGGTAACGTTAGCGGCAGCAGTAGTAGTAGTGG
TAGCAGCGGCACAAACGCTCTGTCCCCAGCCCCGGCCGGTTACACTACATCCGGCCTCTC
TCCGAATCTCAGCCCGGGACCTGGTTCGGGAAGTGGAGGCAGAAAGATGGTCGTCTCAGC
GGAGATGTGCTGCTTCTGTTTTGACGTGCTTTATTGCCATCTGTACGGATACCAACCTCC
GAGAACACCCAGGTTTACAAATGATCCCTAGTGAg
>NODE_211_length_656_cov_44.288109
ATTAGCAGGGGTTACATCTTATGAAAGATTATTTCACAAAATTGTAAAAAGCAAATGAGT
AAAAGTTATTGGCAGAAGAGTATGAGAGATCAAAAGCAACAGAGCAACAGGCAATGATGT
AAACACAAGGAAAAGAGTGGGGTTAGCCTGTGGTAGAAGTAGAACAGTGCTTTGTCTGCA
ACTGAGATGACCCATGCAGAGTGGCATGTGCCAATGTTTTCTAGTCTAGGATATGATGAC
ACACCCAAGGAGAACACTTGGGAAGCTTGAGTATAAGCACAGTTAAGATACAGTTTTCCA
GAAAAGTAAAGAAATAAAAATGAAGAAAAAAAAATGCAGGAGCGAAGGCAAGTGTCAAAG
CAAAATCTGACAGGAAAGATAAGAAGGAGGAGTGTGGACTGGCCTTCCAATGGCATTGTG
TCTGCTACTCAACCATGCTACATAATGGATGGGATGGGAGAATGTGAGTGCTGCATTAGA
CAGGGTGGGCTGCAGGGCAGGGCGGACACTGAGGACACTCCAGAGGCATCCCCGCTCATG
CCAGACATGCTGTTAAGGCTCCAAGGCTTTTCATAACCTTCAGTTGAAAAACAGAGAACG
TTCTGAGTACACTGCAGCACTAAATCCATGACAAAATGTTTTGGTGTTCCTCACTGGTAA
TACTACACCTGTTGCTTTCTTGTTTTTGTCTCCAAAGACACAGGTCAACACAGACTTGAG
ACAGATTATTATTCTCCATGCATTGAGTGCATCAGGAGTACAACAGCATGCACCGGGTGG
TACTGGAATGGTTTGGAGTa
>NODE_212_length_391_cov_55.375957
TTCACCATATGCTGTGCAAAATTATACTTGTGAATCTAAAGGCTGAGGTTTGTTTGTGAG
AAGCTCTACGAGAATAAACACTGCAATCCTATAAGACCTCAATCAATCTTATCGGGTAGT
AGGCTGGATTTGCATGATAAAAACAATCAAATTTGTGGTTTTGAGAGATGATTGCTCATG
GTATCCGGCACCAACTGCTTTTCACAGCTAATGCTAATGCATTATCCACAACTGCAAGAG
CAGCATCACACACTGGCTTCGGAATCCATTAATAGTATATTCCTATTGAAAAAGAAATCT
CAAGCACCATAATGTTACTCCATCAGCTTATCCTGTTTCAGCAAAGCAACACTGTGCACT
GAAAATACACCATCACTGACAGAGAGAGCCTAATCCAGTGATTGGTTTTACCTTATCACA
CAACTTAAGGAGTGTACACTTCTAAGCTGACGGATTGAACCTCTGTTCGATACAGGTTTG
CAAAACTGAATCTGTTGAGCCTCCAAGATTTGATATGGGTATTTAAAGCTCTGCG
>NODE_213_length_752_cov_36.017288
ATCATTACAGTTAATCTGTCCAGGTCTAGACTTTGCTCTCTCTTGACTCATCTGTGCCAC
CAGTCATTTCTTTGTATCTTTGTCTCTTTTTTTTTTTTGTTCTCTCTCTCCGTATCTCTG
TGTCTATGCTCAGCCCATTAATTGTGCCCGAACAGTGCCACATGCCTCAATGAAAATAAA
TTGCTTTTAATTTAGGCTTTCCTTTTTGCCACGGCCGGCATCACTTAATTTCATTAGCTC
TGAACCTGTAGAGCGCTTTTTCAAAAGCGTCATCTCATGGACGCACTTGAAAATGAAAAG
AAGCCTCTCTTTTTTTTCCCCTCCTCGCTCCCTCTCTCCTCTCTCTGCGCTCCTCAATTA
ACAGAATCGTTTCCTTTCAACTAAAATGAATGTTATTGAAACCAATTAGCATGGACTGGA
AAATCTCTCGTTAATGAGGGGAGTGTGGGTGAGTAAACAGGAATGAAAAGATGAAATTAG
AGAAGAGGCTCTTCTTGTTGGCCTGGAATAATGACATGCTTAGTCGCCTAATTGTCTGGT
GAAAAGCACCGCTGCGATAGTAACAGATTGCGGTGTTCATTAGGCAGCAATGGGCCACCT
GCTGCTGGGGCGGCGAGCCCGCAGTCCCCGTACACGTGTTTATCCCAGGGGGCACTTTTT
TTTGGACACGACGCTCACTATGAAAAGCAAATGAGCTTGCCAATATGCTGCAATGTTGTG
TCCTTATTGCCAAGGCACAGAAGCATGATATGTCAAATCAAATGAAATGAATGAAACCCA
ATAGTGTGAAGCTGGAGGGTTTCCTCTTTCTTTTTTTGATGATGTTTAGTGGGAAATGAC
CTATAAAAATACACGGGTTAGCAAAACTATGTAATTTCATTATAAAACCTAAAGAt
>NODE_215_length_788_cov_46.478428
CTTTCACCCTAAAACTCCACCTTTCAAAAGAAACAATTTTATAGAGACGCAATGACATCA
TTTACACGAATACGTTGTTTAAAATCCAAGAATGTCCCGTTGTATATTTGATTTGGCCTC
GGGCACTTCAGCTGACCAATACATCACATGTCCCGGGCTACGACTATTTAATGTAGAATC
TCCAAAACTCACAAATGCAGTGTGACCAAATGTTCCAGAGATGTACCAGTATACTAAACA
GGCTATATATCTCGCTCTGCTCTCCAAACAGAAATAGATTTCACTGAATTGTTTGATAAA
TTTGGTCTAGGTTTTCCAGCCATCCTTATTGGAGCTTCTACTGTTTTTCTGGCTGTTGGT
GGCCTAAGCCCTAATCACCCTCTGTTCCCTCAGAGGCCATAAATTACTCCGATGAGATGG
TGCTTTGTGTTCCTACTGCTGGGGAGCGGGGCGAATTCACAGCGCCATATTTTGACAACC
CGTACTTTAAATCATTGTTTTATGACAGATGGGAAAACTTCTGCACTTTCACCGGCCTGA
TTTATGTTCATTTGGGTCTGGAGGACACTATAATTTGCAAGTAATGTGAAAACAGATGGA
TAGAGAGATACCAAAGGGTAAGACTGACCTATACATTCTCAGTGCAGCTTGCAAATGGCA
TCCATATGCCGCGAGAACTCTTCCAGTTACATCTCCATTACCCTTTGTGTGTGTTCGTGT
GTGTGCCTGCGCGTGTGCGTCTGTGCATATGTTTGTATGTTTGGCTGATGCATGTTTGTT
CTGTTGAGAAAAAAAAAAAAGCTGAAGGAAAATGGGGAAGAAGCCTGTGAAAATTTAGTA
CTGAAGCAGATTTTTTTTGAAGGGAGTTGGCTATTCTACCAAATCATCCAGAGCATTTAT
CAACAGCAGTGTCATAGTATAGTATGTTACAt
>NODE_216_length_145_cov_39.641380
TGCCGTTTGATAACCACATCATTGGCCAAGTCCCTGCAGTGATTAGAGCTCTCTTTAATG
TGAGCAAGTTAGAGAGTGAATGAGGGGCTCCGGGGCCGGCAGCTATCCATTCTCTTCTGC
CCTCACCCCTTGACATCTCCCGGGTCACTGGGGAGAACCAGTGTCGGGTGTAGGACGACC
CAGAGCCCAGCTTAGCACATAGACACTGCTGGCCGTCCTCGATCTTTCATCTCCACATGG
AGATTAAGCACAGGAGAAATGACACTGGAGGATCGCCTTCATAGAGACa
>NODE_217_length_396_cov_20.227272
ATTACAATCTACAAACGTAACCAGGTAATTCTTTTGAAATTGTCCTTACAAACAATTTTC
AGAGTGCTGCCTTTTTAAACCTGCTGTAACACTGCAGGTGTAAGCCCACCACTCACTGGT
GCAGTACATCCCATGTGGTGACTAGAAAAACAAAGCGTTGTTGTCGTGTACTCTCCTCCT
GATGTAAATCACAGCTGTTAGTGCTTCCAATCCTCTGTCTCTGGAGAGGACAAATCTAGG
CTTTCTCCCTCTCTCTACCTTTTTCTGTATGTAGCCTATTACCTTACCGTACAAGATCAA
GCAGCCACCGCAAAGCTGTCATTTTGCTTCCATTTTGTTTCCAGTTCCTGCCCTGAAAGA
CAAGGTTCTTTTGAAGTATACACTGAGATAATGGTGAGCATGAAGTTTGAAGCCTACATG
TGGATTATCGTGCAATCGTGTGCCTTAAAGTAACAGTAGAGCTCCTACAGTCACATTTTT
AAACACAGCAGAAGCTGCAGTAGCGCTAATGGCCTCAGTGTGAGGTGTAATTTGAGcaac
>NODE_218_length_550_cov_64.845451
GTTGTTTTGTTCACCTCCACAAATCTAAAAGCATCTCTGTATAATTCAACAATATCACAG
ATTTTTTAACGAGACTGTATTTTGTAAATGTAACATTTTCAATGCAGAGCTGTAAAAAAT
AATCACACAAAGTAGCCCACATCACCTATCAGCAGGCTCAGTTGTAATAGATTGTAATTC
ACATTCTGAAGACATTGGTTGTAATGCATCCCAATCTGAAGCACTTTGGCCAGCCCTTCC
CCCACCCATAAACACACACGCTCCCTTTCTCTCCTCTCCGGGCCTCCTGAGGTTGGTGTC
TCTGCGTTAGGACTCTATTGTTGCCTACTGCTGGATAATGCCCTTATTAATTGTACCTCT
TTGTAAGGTGTCAGCTGTAGCCTCAGATTGAGATGGATGGATCTCTGGAGTCTGCTCCCT
GGCCCTCCACAGACGCTCTATCTCGGCACAGCACACAGATGCAACAGTGAGTGCAGCCAC
ACTATGACTAAAAGCTCAGATAAAACAGCCATTTTAATTATTCCACCCTAAAAAGAAAAG
AATGAAACATCCAAAGTGAAAAAACCCTACTTCTGTCATTGCTAAGGTGAGCTAGCATGT
GATGTGTTTCAATTATCTGAATATCTGAGCACAGTATCCGTAGCAGTGATGAAAAATCTT
CTTCTTTTTTATTGATTATTTTAGTGTGTTGCAg
>NODE_219_length_331_cov_3.930514
CTGACTTATGTGCCTATACAGCAGCTAAACCAAAACTCCCTGCCACCTCGGTTCATAGCT
GACCAAAAGACAAACCTGCCAGAACCTCTTCAGACGCTCCTCAACACTTTTTGCCCTCTG
ATGCTGTTTAAGGCCAGGCCTCTTCAGATCGCTGTCTACCACTTGTTGGAGAAGTAAATA
TTTTGTTTGGTAATATTTTTCATTGGGTGATGCTCTTTTAATTAACTGAAGTTTCTGCTA
AAAACTGTTTAAGCACCGTGTCATACTCAAAGTATTATTTCTGAAATCCCGAGTCCCCTG
TCCCCAATGGCACAGATCAAATCCTGCTGAAGAAAAGATATAAAACAAGAAAAATACCTA
CTTGTTTACTTGCTTCTCGTTAATACAGAGTCATGCCCCAGCTGCCCGAGTGTGATGGAG
AAGGAGACAGCAATAAGTCTGATGATGATAGAGATGAGCCATGTCTGTAAGTCAg
>NODE_220_length_581_cov_37.938038
ATCAGGTCTGAGAGACGTCTGCAGAGCTACGACTTCAAATTCAGTTGACTCTGCATCACC
GACGCTCATCGAGCGCGCCCAGTTCACTTATTGATCATCTGAAAATGTCCCGAGTTTTCC
TCCTCCACCCCTGAGCTCGCGGCGTCCTCCTCCACGCCCACTGTCTGTATCGAGCCGCCA
TCACTTCACCGGGAGGTGTCACGGCGAGATCCGGGCAGATTTTATCTATTATGGGAGGGC
GTGATTCATGGAGGCGGAGGCAGCTCAAGGAAAACCAATCCTGTGACACTTTTCTCCCCT
GCGCTGTACACAGGGCAGCAGCAGCTACAGAAGGACAAGGCAGCGGCAGGCGGTCGCCCC
TGACAACCGTGATAAAATGGCCTTCCTTAACTAAACTCGTAAAGCACGGGGCGATAAAAC
TCAATCTTCTGTAAAATCCAATTAAGTCATTATCTGACTGATTGTATCTTTAATTGAAAA
CAGAAGTGACAGTAAATTTCTGTGATATATCAGGATCAATCGATACTGCCGTACAATCTG
GTCTCAAGAGGTGATTTATAATGTCAAAGCCTTATAGGTAACTCCACATTCTTCTCTCTA
AAACCACTGGTGGATGAAATTAAGAGTAAGTGCGTTTCATAAAAAAACAAGATGGTCACG
TTATTGATTACAACAGATGGGGCAGAATCCAATGAATGTTCCCACAGCGCGGCGGAAAGA
AAAta
>NODE_221_length_624_cov_53.716347
GTTACCACTTGCAAAGCCACCTCCAAGAGGGCTGATGAGTGGCCACAGCAAATTCACTGT
CTATTCAAATAACAATGGAAGTGATTGGAGCTAACAACCCGAATCACTAGGCGCGAGGAT
TTGAAACATATGTCATGTTGTTGCGCATCAGTGATAAAAACTAATAACAGTATTCCCTGA
CTGCACTGTATGAGTGAGAGTCAGACACAAAGCCTTAGCAGAGCGCAGCTCCCCTGCCGC
CCCCATCCCGCAATGTCAGATATATCAGCAATGCTAATGCCCAGGCAGCATCCTGCAACG
CTCGCCCTGAACCACTGAAAAGACAACCATTTAGGCTTTAAAAGACACACATAAACAAAA
AAGGAAGGAGGAGATGAAAAGAGAGGAAAAATGAAAGAAAATGCAAGAGGGAGAGAGGAA
GAAAGAATGAAGGGAGGCTGGGGTTGAGGTGGGGGGCGAAAGAGGAAGTCAATTACGTAT
TCTGAACCTGGCCGATGTAGTCCTCAGGGATCTGCCTCCGCACCTCAGGATCTGTAAATA
ATTGACAGATAATATTAATTGGCTTTGGATTAGTGAGCAAGCTCAGTATCACACATTAAT
ATTTGATCAGAGGATGATAGGGACCCTGGCAGGGGATCCGAAGGGGCAGCTGAGGCTGTT
TTGTTGATTAGGCCAGAGAAGGGAGGAGACGGAGGCAAGTGGTAGCGGTAGCAGCAGCAA
CAGCAACAACAGCAGCTCCAGACACACACACACACACACACACACACA
>NODE_222_length_379_cov_41.778362
TTCACCCTGCTAACTATGCTATAGTTAAAATATACATCATATGGATCATATAACATTTAT
AACTGCCCTTGCTTAACAGACTCAAAGGAGTGGCCCTCCTTCTGCAAAGGACATACTGCT
GGACATGACTGGAATAGGGGAAGCTCTGTATATGGCATATAGGTTATATCCCATAAGACC
AGAAACAAACATGTTTATTCCAGTCATCTCTTTGGTTAGTCCCTTTGCTTTTAGCCCACA
TCTGTATGGCAATCATCTCCACCAAAACACTGAGCCATTATAATCCCATCCCTCCTGCTC
ACACACACAGAGTCCCCCAGCCTTAAGGAAGGCCCGACTTACTCTGATAGGATGTACGGA
TCCTTTTCTTTGAATCTGAATAAAAGTTAGACAGGCCACGCATGCAAAACTCTGTCAGGC
AGGCCCGCATGCCCACACCAGCAGCCACAGAGTCACCAAAAGGGGGAAGAAGGAGGAGGA
GAAGAGGGAGGAATTTGTGGTAAATGTAACGGAGGGGAAGGAA
>NODE_223_length_466_cov_147.255371
GTGTGCTCTTCCGATCTATGACTTTTCTTCTGCGTTTACTGTTCAGGGATCAGTTTCAGG
CGCTCACAGCTCACAAATGCACAGTAGCCGTCTCATTTAAAAAGCACACAGGTTTTATTG
CATATCAATTTCATGTATAAATTCTTCATAGCATTGGAAAGATTACATTTGGTATACATT
GCTATTCTACAGAATTAACATCAGAGTCATATCTTTTCAATGAAATTTCTCTAAAGTACA
TCTGCAATAATCACAAGCATCAAAAGAACTGCAATTTCAGAATTGTTCAATATTATTCTA
CAATCCTTTTATTGTTTTTCATTACGTCTTCTCCCAAACGTCTTTTCTATGTCTTTCAGA
ACCACCTGCCCGAACATTGTAAGGCAGTCAGAACTTGAAGTCAAACCTACTAAACCTAGC
CACATGTACAATAAGTGCATCTACGGATTTATTATTTTTTTTACTTTTTTTTCCTCATTT
TTTGATTTGATACACATTTCACAAATGGACATCATTATGACTGCTAAacacgtcatgcac
aataactttttttttgtttgttttcaataaacataacagaggcgatatacaactcagatt
taaacaaaac
>NODE_224_length_156_cov_35.750000
GCTAGAGACATGAAACTTGTGTCTACCCCCCCATTTGCTGCCGCCGCGATCGCGCTGAGC
CTACTCCCGAGTCTCTACGACGTCAGGAAGTGGGAGTAACCTGTGATTTTTTGCCGTATC
TCGGGACGGGAAGGTCGTAGAGACTCGGGGCTGAGACCGGCGTCTTCGGCATAGCCAAAT
TAGGTGGGGCAGGTGGCATTTCCAGGTGCCTAGCACGTCTGGTTCCGGAGATATTGGCCA
AAACGTTCTCCCATTCACTGACAATGGGACGTGCATGACGCAGCCAGTGTCATAGTGCTG
>NODE_225_length_690_cov_45.273914
AATAAGCAAATCATTGAATAAAGATGACCTGGCTCACAGGGGTATATCTCTATCTATGCA
TCACAATTCGTGGGCTGGGAAAAACACGGCCTGACATATTGAGTGACTCAGGATCTGGTC
ATATCAGGGATGTTATTCAGACATACAGAAATCCCAGCTTGCCTTGCCAGAGTGTTCTTC
GAAACAACTAAAAGCAGGAACACGTGCCTCATCTTCGGTGTGTCAAGCCGGCAGTGATTG
AATTTCTCCTCCTTCCTTAAGACGGAAGTGCAAAGCCGGTGAGTGATTCCTGTGGATGCA
CTTAAGGTTTTAGTTGCAGGCGTCGTTGTGCCTGGGCAGATTTTATATGACACATGAAAC
TAACTACATGGTACTTAGGGCCTGCTGTAAACCAATCTGAAGCCAGTCGGGAAAACAGGC
CCATCAGCAGAGAGGCTTGTTTCTGTTGCATGACAAAAGGACTTGCAAAACCGCATCAAT
TAAAAGTTCATTAAGTTCAGCACTGGGAGGATGAGTGGATGCTCTCTATTTACGCCCAGG
CCAGCCCAGCCCATTATCTTCAACCTGATTATTCAAATCCCTGGATTATAACACAGACGT
TTTCTCAGAGCCTTGCTTAGAATAATCATACTTAATAATATTTCATTTTTCTTCCCATGG
AGTCTGATTAGAATTGAGTCTGCATCATCAAAAGAGACGAATAATGCTCTTGATAGTTGT
GCGATTTAAGTGTACCAAAATTAACACAAGAAAGGATTattggttgtgtgaatctaaatt
agcatcattcagtatttaataggggatgttttgtgttcactttgtataagtcat
>NODE_226_length_405_cov_55.725925
GTCGCTAAAGAAAGTGTAATAATTCCATCTTTAGGAAATATTTTTTGCGGTTTGTATTAG
CTAAAGATTTGAAATAGTACGGCTAGTTTGAACAAAAGTAAACAGGAAACTAGAATTCAA
CTAGATGGGAGGTTGAGGGTCTGCTGTAGACATTTCATCCACAACACAGTTGTTTATTGT
ATTGCCAGGCCTATCAATGAGGAACACGCAGGAGGAGGAGCCTCAGGATCCTCAGCTGGT
GCGACTGGACAACATGCTACTGGCGGAGGGGGTCGCGGGGCCGGAGAAGGGCGGCGGGGC
TGCTGCTGCTGTGTCTGCTGCCACCAGCTCGGGAGGGATGTCACCTGACAGCTCACTTGA
GCACTCCGACTACAAAAGCAAGTTGAGCCAGATTCGCAGTATCTACCACACTGAGCTGGA
GAAGTATGAGCAGGTACCGTGTCGCAACAGGGAATGAGTGCTGACATTGCCTGTACATGC
TTGCCTCTACTGCAGCTGCCCGCCAGGAGCGTAATACATAGGCATGTTAGGTCTAGTGTT
CACATCACA
>NODE_227_length_435_cov_6.013793
TTTAGGAAAGTCTTTTACTCAATGTGAAAACCACAGACTGTGCTTCTCTCAGCCCTTTCT
CGTGTTAAGAGACAGTATTTCAGCCACGCTGGTCACACAGGGGAGGCTGTGGCACGGCTA
TGTCACAGTCCATAACCGAAATGTTAGAAAGACAGGCAACCAGTATCGTTGAAAGTATTA
GGGAATTGTGTAGCCCATGACATCCTTTGATTCAAGGCTCTTCCTCGCATATCAAAGCTC
ACGCGCAGGGCCTGTTCTGTTTAGGGAGGTGTGAGAGCACTGTGAGAGGATTTGTGAGTG
CAGATGCGTTGTGGCTTCACTCTGTTGTAATCCACAATGGAGCCACCTCACACCCCCAAA
GGGCTTCCACTTCAAGAGCCCTGCCTTTGTTCAAAAATGTATTTGTTCTCTTATTCTTTT
TGGGAACTATGTAAAACAAAAAAGAACGAATGGCGAAGAGAACCATTCTCTCTCCCCCAG
CCCGGCAACCCCATCCCACTATCACCTCTCTGTCTCTCTCTCCCCCTCTCTGACTGTACC
TTGCTCTCCCTCTCTGGTAGTGCATATTTTGCTGGAGAT
>NODE_228_length_462_cov_4.642857
TTTATTTAATGATCTGATATCATAATGTAAAATGTTAAAGAGAGAGAAGAGTGAGACGTA
AATGTCAATTTATGTCTTATCTGGTGAATTAAGTACCTGACAACTCAGCAAATGTCACAC
GACGCTGTCGACTGACTGGCAGCGTCGTCAAAAACGGTCTCGAGGCGTAAAACGGACAAA
TATCCGATAAACAAATAGTGAAATCTTAACCAAATCGGTTCTGCATCCCGGTGCACATCA
TCATACTGCCAGACCTCACTAGTGTCCGTCTCACACCTCTTGTTTATTCCGCTCCACTTC
TCCCTCCATCTCATTTTGTTCTTCATTTTTATTCTTCTCAATTCTCGATAGATTTCTCCT
CCTTACGTTCCCACCTTTCTGCCTGTTTCTTTCCTAACGAGCCTATACATTCTGGAGGAT
CGGCCGCACAATTACACACTGACACACAACGCGCGCACACACACGCACAGACGCACAACG
CACACACACACACACACACACACACAATTATGACGAATCTTGCTGGATATTTgttatgac
tgggctgactgagccattagttataggaggcagcgctgggaaaggggagggatacaaacg
tgtaat
>NODE_229_length_570_cov_26.366667
CTTTTGTAACAGTATCACCTTAAAAGTGCCTACTACTGTATAATATTCACATTACTCTAA
TCAAAAAATCCATAATGTCTTCAATGATGTGAATTTTATTTCATATGGCAGCGGGATATG
TTAACATCATGTATCCTAACATACATGACAAATGCCAGCGGAGGAACAAAGCATGACAAA
GAAGATGGGCTATAATTGAATCAGAAGGAAAATGTGCCGGTGTTAGTGACAGTGGGGGAG
AACAACATTTAGACTATTGGTAGTTGAAAAAATGCCGTGGCCTACCACTAACCTTCACAT
CCATATTAAAAGCAAGGTGTCACTGCATGCAAATTAGAAGTAGCCGGGTAAAGCACTGTT
AATGAACCCAGCCATTGAACTCCATACAGCAGGCTTGTCGTTAGATAGGTGCACCATAAA
TAGTCCATTTGGCCGAGAGCCAGAGGGAGAAGCTAAGGCAGAGTTACTAGCAGTAGGATA
GGGCCTTTATTGTGTTATGACAGACAGAGGGGACGATCAGACAGGATAGAGATATGGGCT
TTCCTTTCCAGATTAATTAAAGAAAGGATCAATTAACAGTGATGAAAACCATGGCAGCAT
ACTGACTAGCTGATAGGCCAATCAAGCCTTGAAATGCAGAGTAGTTGGCATGTTTTATCT
CTCCAAACTTAATTGCAATTTTCCAGAGGGAATGACGTGATCAAAATGGAGGGG
>NODE_230_length_826_cov_23.251816
GGCACTACCGACACGTCCAGATATCCAGGAACAGCCTGATATGAGCTGGCGAAACTCGGG
TAGAAGGCAAACTCTTTCGCCCTGGTAGACAGTTCTTCCGTGGGCAGCGCTGTGCTGGGC
TCGGCATATTTCTCTGCGGGATGGTACGAGCAGGGCTTCTGCTGCAAGTTCACGTTGTGC
GAATGAGATAATCTACAGCCGTAATATGGGTTTCCAAAGGGATAACCGTAACTCAAAGAT
GCGCTGGATGAAGTCTGAGGAGCGGGACACTGCCGGCCGGTGTCTGGAGAGGAAATATCC
GAGTACACGGAGCCCTGGTGGGTCGCTATGGTGCCAGAATGTCGTCCCAGCGCGGGGTGC
GACATCAGGTCCCTGCAGTGGGTCGCAGGGCAATTACCGCTCAGTCCCTCCATTGTTTGG
CTTTTATTCTGGTTGTTTTCATTCGGGCTTTTTTCATAAACGTACATCAAGGTGTCCGCC
CAGCGTGGATGCAGAACCAGCGAAGTCGTCATATCACGGGCTGCCGATGCTTTTTAAAAG
TCGACTACTCCAAGACGGACACCTCATTTCCAACTACATTTTACACCACGCGCATGCGCA
CACGAGGCCCCTGTGTGTCCACTTCATTAAGAATCTGGCACGTGATACGCTAACAAGTCC
TACGAGATTGGGCTTGCGAGCAGGGGCAGAGCAGCCCTTTAAAGACCCACTGCCTCACAT
GCCACCGTTTTTTCCTGCAGAACACCGAGTCATATCATTGGCTTAAATCACCTAGACCCA
CACCCTTAAAGGGGAGTTGGGATACTTGCAAGATTGGGACAAACGAAAACAACCTGTGAA
TTTTAGCCGACTTTAGGACTGCCAGAGAATATACCAGCATATGATACATGTCACAGTTGG
TGCATGGAAAATAATAATAATAATGATACAAAAAGAAGAATACATTTCTAATAATAtttt
tgcaacgaat
>NODE_231_length_564_cov_30.484043
CTTTGGTAGAGGAGTGCAACAGGTAGATAAACTGCACTGTAAGCTGCTGCAGAAACGTCA
CCCAAAACTATGCTAACCCCTTTATCCTGTCTCCTGTAGGGCTGAGTGTCTGCAGAGAGG
CGTCTCCCCCTCCAAAGCTCAGGGCCTCGGCTCCAATCTGGTCACAGAGGTGCGAGTCTA
TAACTGGTTCGCCAACCGTCGCAAAGAGGAAGCCTTCAGGCAGAAGTTGGCCATGGACGC
CATCACCGCACCGACCCACGGCATCAACCCGCTGCTGTCTCACAGCTCGCCGCATCACCC
CCAGACCAGCGCTTCACCTCCCAGTAAGACGCCAGGTGGCGTTGCTTTGCATGCAGGAAA
TATATGCTAACGTACGAAAGTAGCTCAAAGGTTGCATGATGTAGTTGTGCTCGGAGTGGA
ACTGCTGTCAGAAGAGGGGCCAAGGCAGAGTTGATGTGATCAGAGAGCCGAGAGAGAGAG
GGGACAAGTGATCAATGAGCGTGAGTGAGTGAGCTGAGCAAATGCCATTGTTATTCTGAT
CTTTGAAAACACACTGAGAACAATCCACATTGTACCTGCAATCTCCACTCCAAAGTCAGC
ATGGAGAGGCATGACACAAAGGGCAGCAATCCTGTGACAGGCAAGGGTCAGGCCAGGGTC
AGGGAGATGGAGGTGGGAGGCGGTGGTGGTGGTGGTGGTGGTGGGGGG
>NODE_232_length_485_cov_47.851547
CTGCCCTCTTTATCACCAGATAACTTATGTAAAGTAGCAGATGAAACCCATTCCCATTCA
CGTCGGCCTGATTGTCAGAATAAGCTTGCATTCCTTTGAAAAGTGATTGACCGCCTGAAA
GGGTACAAATTAGGGGCCTGTTCGTCTTTTCTTCTCCGGTCGTGGGGTTTATTTGCGGCA
GATTCACCCAGGCCCAAAATTAAGTGAACTCAGGCAGGGATGAATGGGAGAGCTCTGATT
GAATAATTGATTTCTTTTGTGCGGCCTGTGTTTAAGAGGGATAACTAGACATCCTTTGGA
GTGTAATGATTGTAATTACTGCGATGACTGGTCATGTCAAATATGACACAGGAAAGGACT
GTTATTAACCTTTATTCTCCACATAGGAAAAAAAATAACCCAATATCCTCTTGTCTCTCC
ATTCTGCATATGGGTTTCACCTCCGATAGAGGCATGGCTTGCTGTAGGTTGAATGCATGG
ATGAACTCATTCCCTGTCTTCTACTCCTGTCCCATGAAAGGTAGATGGGTAATTGACTGT
GCAGTCAGAGTCACTGGTATGTCAATGACTCACACGGCTAGTGAGCCTTGGGGTAACTCT
CAAAgtccaatgcattatggctccagaat
>NODE_233_length_626_cov_24.431311
ATAATAATAATAATACCTATTCCATATTTTATATTCCAGTGCTGATATTTATTCTCTCAT
GTGAGACACATTATTTGCGTTTATCAATATTAATGGTAGGCTAAAAAGGCAACCACACTG
CACAATCTGCAAATATAATGGCCCGCCTTATCAATTCATAACACAGACCAGCTAAACTGT
CAGAAAAATCTGAAGTCACACTTAACCGAGCCCAATACCTACTATTAAGATGGCTCGACA
TAACAGGACGGCTGCCAATAATTGTACATAAAGATATGGAAAAGCCACAGTCCAGCTATG
AATATTTCATGAATTCCGACACAAAGAGCATGCTAAAAGGATCAAAGAGAAAAACGGGAG
AGGAGTCAACGTGAACATCCAAACAATATGCAAGAATCCCGACAGTATAGGTCACATGCA
AAAAGACCGGGGTCACACTGAAATTGTCCATCAGTCAGACAAGCAGAACTGATTTGGATG
CTAAATAATGGTTTAGATATTCAAAAATTCCATATATATGCGAAAGGCTTCAGTGCACCC
TGGATCTGGCCTATCAGAGGAGTGCTCTGCCACCACACTCCCTCATGCAGACCCACGCTA
TGCCTCTGAGCCTACGACTAACATGAACGCACACACATGCAGATATGCAGACATCCAGAC
ACATAGTACATGTACATACACACGGTCACATAACACACATGCACTCAGTCTCATACCCCC
AGACAGAcataaacacagacatatattatacacatagtgtctgcatccaa
>NODE_234_length_707_cov_42.350777
TTCACCACATTTTCTTAATCATCCACCCCTTTCCCAATCATCCACCCCACCACCCAGCAG
CTCAGTGCTTTCCCATCCTCAAATTCCCTCAAAGTTTCAGATGCTCACAATTCTACAATG
CCCAGATGCTGTCCTTTGGCCCTTTACCCCCCTCAACCCAGAGCTATCATTCATAACCTT
TCTGTGGAGCTGGGAGTGAAAGAGGTGGGATAAGGGAGAAAGAGGGGGAGCGGAGAGCAA
CATGGCAGCTTATTTAGAAGACTTCCTTTATTGGAACATGTGCAAGCAGTTCACTCACAA
AGGACTTAAATAGGATATTTTCTGTTCCCTATAGTTGCTTTCCCCTTTTAAGTGCCGAGG
CAAAAAAAGTAAGTTTACAACTCCCTCCTCAATGGGGGCTCTTCACTCTCAGGTTGCGGG
GACCTGAGTGACCTAGGAAAGTTAATTAGGAGGCGAACAAAGAGCGAGCTGGAGCAGAAT
GCCTCGCCTCTCCTCCAGCCAAAGATGTCATCCATTAATTAGGAAAATCTTTAAGGTGGC
CTTATTGAATTTACAGAAAGCCCCGTGGTTGGCGGGCAACAGTTTTTTGATCAAGCCCTG
ACTCAAACAATGCCTTTCTGGGGGTTAAAAAAGAAGAAGAAGGGAGGAGATTGGTGGTAG
AAGACGAGAGGCAGAAAGGGAAAAGGGGGGGAGAAAAAGAAACGTATGGGTCTGCGGCGC
AGTACAGTTTAATGGGGGGGCTGCTGATTGTGACAGCTCAGATTCACATGGGTATGGGGG
GCATAGTTTGGGAATGATGTCATGCAAAGGCAACCTGGGGGCTTGGGAAGTAAGAAggag
ggggtactgag
>NODE_235_length_656_cov_77.756096
TTTATCACAGACTTAAAGTCATACGCCCGAATCTGATGTGAGGTCCAGCATTGCTACAGA
GGCTATAAACTCTATAAGGGAGCGAGAAGGGGAGAAGCGGTATGATAACTCAGAACGTCC
TGCTGTAATTATGGTATTCATGAAAAGATGAAATTGAGTGCAGACTAAATCTGTAGCTGC
AGGCAAAATCAACAGCTTGGCATTACTCCGTGACCCCTGTCTATCTTGAGGATACGGCAA
ACATACCAAAACTTTGCTGTTTTTTTTCATCAGTCAAGAGTGAGGGAATGAAGTGCATCG
ATTGCTTGTGATTATTAACTAGACTGAGATAAGCCCTCTCCTTATTATGCAGATTACTGA
GGCTCCCCGCTCCAGCATATTGTACAGATGCAAGGGAGCAGCTGCTCTTACAGATGGTGG
GTACACGGATCTATCATTATGCCTCCATTGTCTCCACTTCAATTGTTTGGGGGACAACAG
AACTGCATCAAAGAGGAATCCGACTGCAATGAATTAAGAAAGAGAAACGAAAACCATCAA
CTAAATTTATACACCGGAGGCCGTGGAATGGAGAGGAGCGTAAAGCTGGAGCTATTTCAT
ATATACAACCATGGAGTCACCCAGTCATGTATACTGTAGCCAAATCTGTTGGATGCAGCA
CTGTGCACCAAACATATGTTGTTTTCTTTATTAACCAACAGATATTAATTCAGTACGCAG
ATATTAATTCAGATATGAAAAACAGCTTTTAGCAAAATACGTACAGCTAAACAAATAAAT
GAATAAATAGATTcaattaa
>NODE_236_length_999_cov_22.333334
GCTGCTTATTAAGACTCACTCCTTCGTGCATTATTCCTTTCATCCCCACTCAACCACAAA
GTGATTTTACTTTGCCACTCACAAAGACAGCAAAAGATTTCTAATGAACAAATCCTTAAT
AAATGTTGCAGATCAGTCGCTTCCCCGCGAGTTATAATACAATAAACAGAACATTCCATA
AAAGTATCTAACTGAAAAACACTGTGTGGGAGAGAGCAAGGAAGAGAGAGACACAGAGAA
AAAAAAGAATATGAAAGACCCCAATTCTCTCAAACTCCATAATAGTGAAATGAGCACATA
TAAATGTGTTAAGAGTATCTCTTTGCATCTTGTATAGACTGCATGTATTTAATCTGTAAA
GCTTATTAAGGCCCTAGTCATTGCTATGCAAAGCAGCACCCAGTGCTTTTCTCTCGCTTT
TCAGCCGAGTGCAGTGTTTGGCCAATAGGACTGGCCCCCCGCCTCTCATTCTGCATTCAT
AACATGCAACATTTGCACAATGTATCTCTCAAAGGCCCTGAATAGAAGGCCTTAATACTC
ATGTAAACAACTGCAAACCAATTACTTAATGAATCGGGCCCACACATAATGAGGAGCCTC
ACAAAGGGCTATAAATGCATTTTTTGCACCAAAGCCTCTGCTTTAAACTACAATCCCTCT
GCTGTAGTCTAGGCTTAACTGGCAAATCATAATTATTGTCTAAGACAACAGAGAGGAAGC
CATTTTTGTATTTTGAGTCCAGCTCCATCCTCCTTTTGAAGTCACTCATCAGCTCGCTGA
CAAAATAAAGCAAATAATTAACAAGTAGGATGGAGAGGGGGGGAGAAGAAAATACAGGAA
GACAGAGAGGACAAGGGGCAAAGAGATGGAGAAAGGGCAAGAGAGCGAGAGAGAGTGAGA
CGCAGAGAGAAGAGAAAGGAGAGAAACAGGGCAAGAGCATGCTGCAGTGTTATGCTTCTG
CTTAAGTGCAGGGCTTCCAGACCACTTGTGGAAGCAATAAAGCGCAAGAAGTGACTGTGG
TAAGTGGAATGCTTAAATCTAAGCGTTGAGGAGAAACGGAGAAAAGACACGGGAAATTGT
TTTATGACCAAAGAGAAGATGATGATGGCGACTAGCAGCTCTTTGTGCTGCTTccttcct
aac
>NODE_237_length_555_cov_66.295494
GTTCTTTGAATCAGCTTCAGTTTAATCAGAATATGTAAAACACTGTAATTTAAATACCAG
GATGCCTTTTAATAAAAAGGACTAAAGTGAGATTTAAAATGAACAAGGTGATTAAGAGCG
ACTGTGCTGGACATTTATAGAGCAGGACTGCACATAATGAATAAAGATTCATGCTTTAGT
CCCAAATTTAAATTTTTGCACAAAATGTGTCTGATGTAGGCAGCTTTTAATCACCTTACT
GACAGGAGTAACTGCTTTCATTTAACCTTGACTGAAGATCATGAATTCTAAAGCATTTAA
TTGGATACATCATTTAACAGAATGAACAGAGCAAATTTTCGCCAATTCAAAGGCTCAGAT
TGACAGACAGTGGCAGTAAGACCCACCACAATTAAAGCTGATCTGTATTCACTGGCCCTG
TCACCCATCGCCATTAGTGATGTGACTGTTTGATCATCTCTGCAGAGAAACTTTGCTGAA
CTTCACCTTGTTTTGAAAGGACTCGACGTTGAATGAAAGACGAAGGTTTGAGGAGGGAAC
GGGGGCTCTGGAGGATAGCGAACCACACACACACACACACACACACACACACACACACAC
ACACACACACACACATACACTAACCTACCTCTGGGACCAAAcctccctgcgatgcacctc
tggtttaacagcagcaactgtcctggaaatggacgtgac
>NODE_238_length_396_cov_3.537879
TTGACATTTTAAAGACATTGTGGGATACTTTGACTTCAGTATTTGGGTTTTTTATTATCA
TTACAAGACACTGGGCCAACATTATAAATGCTGAAGACCCTACTGCGTATAATGAAACAT
TACCTAACAACAGAAACAGGTGAGATGTATACTAAGCCAATCACATGCAGATACAGGCTT
TACAGCTGATGTAACGGCTCCGTGGTCCGGAATTTATCGGTCCGTTTTCCGTCACATTTT
GCTCCTCTGCAGATCCGCTTCCATCCTCTCACTTGATATTATTTGAATATCGAACGCGGA
GAATTAGTTAGTTAGTGTCTGACAAACGGCATCGTGGTCGCCGCATTACAAATGTATCGA
TTGTGTCATTACAGCTGCCCAACAAACACAAAACAAACACCGCATGAAAAGGAGCTCGGT
GTTATTCCGTGAGCTGTCCTGCACAAATGTCGCACCAGCTAGCTTGTACACTCACACTGT
GTGTGCGTGTGCGTGTGTGTGTGTGTGTGTGTGTGTGTGTGTGTGTGTGTGTGTGTGTGT
>NODE_239_length_347_cov_62.242073
TCAAAGCCTTGCTACAGGGGCTGCTCCATTTATCTCAGGGGTTCACCGAGTGGTTGAAAA
AACAAGACTGTGATTAGATTAAATAATTAAAAGATTTTCATTTAACAAGACAAACAGAAC
ACAGGCAGTAAAGGCATAACATCTAGCACACAGCATGTATGTTTATACACTTCAATTAGT
TAAATATAGCAGTGCATTCTTTGACTATGGAGAACGTTTCCAAATCGTACTTCTAAAGCT
GTTTTTCTATTTGTCCCCCTTTTAAGAAACGAAATGGTGTAACCACAATTTTGGCAAACT
TAAAATCTTTTAAACTTGCAAATATAATGAAATAAACCATAAATATACACAAAACATACT
TTATACGAGGCAATAATAATAATCATAATAAATAGTTTTTAAGTTAACAATAAGTTAAAA
CTACAAGCTTAAAGTCGCCCAAATAATACAAGTTTGTTGGCGCTAttttgaattttttct
gtttaaattat
>NODE_240_length_471_cov_9.878981
ATTTGTTTCAGCCTGTGATATGCTAAGCACGTTTCCTGAACACCATGTCTGTGTAAATGT
TGCAATCTACGTGAAATGTACCTGTGAGGAGGCTGGAAATCAAGCAGTATAAATATAACC
TACTTATCCCAAAAGGCGCAACAGGTGTCAAGTGCAAGAAGCAGAACAGGAGAAAAGCAC
CTGACGACCGTCTCAGCTTTCCCTTTTGGCAAGATAAAAAAGCCATCCCAGCGAGGCAGA
GTGAGGCTCTGAACATGAGATCAATGGAGCATATTTAAAAGACATTAGAGAGCAGTCCTC
CTGTCACATTCCTGTGATAAAGTACAGGGATCTAGCCTTCCAGCATACAGTACCATGTCT
CTATGAAGGCGATCCTCCAGTGTCATTTCTCCTGTGCTTAATCTCCATGTGGAGATGAAA
GATCGAGGACGGCCAGCAGTGTCTATGTGCTAAGCTGGGCTCTGGGTCGTCCTACACCCG
ACACTGGTTCTCCCCAGTGGCCCGGGAGATGTCAAGGGGTGAGGGCAGAAGAGAATGGAT
AGCTGCCGGCCCCGGAGCCCCTCATTCACTCTCTAACTTGCTCACATTAAAGAGAGCTCT
AATCACTGCAGGGAC
>NODE_243_length_1254_cov_42.922649
ATTAGCAGATAACTGTCAAATGCTAAAAGCAGCATCACTGCTAGCTTAAAAGAGTCTTTT
GAAGTGCTCTCACATCATATGTTTTGGGTTGTTTTGACTACAGCAGCATGTGTGTGTACA
TATTTGTGTGTGTGTGTTAGTGCGTGCACGCCTGTGTCTGTTGTTTTTGTCCCATGAGAC
ACCACATTGCTTTTGCTCACTGAGAAACCTTTGGCACAAATAGGACATTCTTTGTCTAAA
GTTAGAAGTGGTCTGGCTGTTAATTAATCCATCATAAATTGATTTTGATCTCTCCAGTGT
TTGATTGAAGCCACTAATACACATTTGATAGCACAAAGTCCTCTGAGAAAGACAACCGCT
GATCCAGTGTTTAAATTTTTGGCTCGCTGTCAGACGTTGTCCTTAACCACTGACGTGAGT
CTTGAAATTCTATTGCAGACGTCGACTGCATATTTGCATTTTAGAAGTTCGTCTGTGTGC
GGTAGAAAATCTAGAACAATTGTTGGCCTGTCACTTCAGCTTTATCTTAAAAAACTTACA
AAGGTTTTCCTCCTTGCCATACACGGCTGCTTGGGTAATGCTGCCTCCTGTGTCTGCAGA
CGTATTTTTCTAAAGGTGTGTGTGGCACATCTGTGCAGCTATTGTTTATTCATGGAGTAA
ACCCTTTGAAATGTGTTAAGATACTTCCCACTCATTATAAAAATCCTGCCACCCATGGAT
TAGGACTTTGATGTCACCAATCCTGCTTCAAAGGCTTCTTTCACTGCTATTAATCACAGT
TTAGCCTCTGAAGATATAGCCAGAGAAAACATTTGGACATCTTGTGCAGAAACTTTGAAA
TGTTCAGACTGTCTTGCATATGCTATGTTCATATCCTTTCCGCTGTGTGTGGGGCTGTTG
GACTGCTGTGCACGCAGCTGCACTCTTGAGTCCATGGGATTCAGCTCAGATTTAGGCTCC
TTCTGAACTGTCTTTTATACTGCTGTATGAACACTAACACATTAGTGCAATGTTCACTTT
GTTTTCCGTTTTTCTCAAATAAGGAAAAAGAACATTACCCACAGAGTGTTTACTGCAACT
TAGTGTTTAATAGTTTACTATCAATAATCATTTGCTTTCTATATTACATAAGGCAGTTCA
AACCTTCTCTAAACCTTAAATAAGTCATGATATGAGAACGTCTAAACGTCTGCTGGCTCT
GCTTTTGCATTCAACAGGAAATCTTGCGACATCCAGGGCTCGGGTCACGGCTGCTTCCAG
ATCTCTGCCACCGCAGCTCGGTTCAGGACGCACCAAGGTGAGGCCTCTACTCCTTTAGCA
CAAATCATCACATGCAAGACCATAATGTTTTTTATTTGTTGCTCACAGGCATTGCACCAT
AAgaaacccagtaaaaac
>NODE_244_length_485_cov_57.837112
GTTACGCGGCAAGAAAACAGAAGCTATGCTACACCCCTTAACTAAATATTGTGAAAAATC
ACACGTAGCGACGAGAACATTACAAATTATTAACCCACAAAAGCAGTTTATATAATATAA
TAGTTATATTGTCAACAATACAACAGCAATGCCAAGGGTTCATATGTGCTACCTTTGTGT
GTGTGTTTGGGCGCATGTGTGCGTGTGCGCACATTCACTTACACTTGTGTGTGTATGTGT
GTGTGACTCCATGTGTGTGATTCATTCCAGGGCAGTTTTAGTCCTTATAAAATATTCATT
TTGGTTGTGCAGGGCCCTGTAATTGCCATCTCTCACCCTGAATTATTTATACCTCGCACA
GACTGACAAAGCTTTGCCATACGGCCCCAGATGAATCAGAAAGCAGCCATCTCTGCTGCC
AACAGCACTGGGCTTTCACACAAATATGGCAGCCACGTCTCTCTGCCTGGCCTCTCTTAA
TTTGACATTTTCTTTTTCCCCCTGCCTTTGTCCTAGGTGCACAGAAAGGTTACCTGTTAG
CTTTAAGCACCGACCTGCTCTCTGTCTTTCTGTCTCTATCCCCCCCCCCCCACTACCTAC
ATGACAGTCCACAGTGGGTgttttttttt
>NODE_245_length_679_cov_45.835052
TAAACAAAATGAGATGAGTATTTTTATATAGTTGACACATGATTAAATAATGAATTGCTT
TCTTCTCACTAGTACCTTGCACTTACCACATGTACTAAGGAAGAATATGTCCAAATACAC
AGTATTTGTGAACGTAAAATAATTAATTTCCTTGCAGGTCGATGCTCCATTTTGTACAAT
ATACATATATGCTGTACAGTAAAGAAATTTTAAAACTACAAAAACTCTTTTAGATATACA
TTATTTATTTTTACCATTTTGTAATTTAGACACTATACTGTAGCTTCAATATTGCCAGAC
TTACTGGAAGTGCCTATATTGGTATTATGTATCATACAGTGAATATATTTGAAGATCATT
AGACGTTGTCACAAACTGAACCATGTGGATGTTGTAATGTGAATACATTGAATTACAAGA
TTACAATTTCTGTGGTATCCTTGTGTCAGTATTGTGTTTATTTCGCAATTTCTGGAATGA
ATCTGCTTTTTGTTTAAATTTGCAAAGAGGCAACAGTCCGAAAAGACATCATTTCCTGCT
AAGTTCTTAGTGTAGTGTTTCATCAAGACCATCTCTGTGCTCAAACAGAGATCTTGATCC
TAGTCGGAGTTTAATCCATGTGTCTGCTTTAATTTAGTAAATGAACATTTAACATTGCAG
ATGAAATCTGACAAATCGACATTTATTGATTCTATGTATTTGTTTCAAAAACCTGCAAta
acaaacatgcagcacatcttaatgtagtgtttcatctaaaagaatctttgaatactttgg
gaggtcgtcgacacgcaaacaaccgagataaacacctgatcat
>NODE_246_length_390_cov_31.525640
GGGCACTCATAGTAATGAATGAATGCATATTCATTTATGCACAAACACACATACACACAT
GTATGTGAACATTCTCAATCATCTGATACTTCTGCCGTGCCTGCTTTGATCCTCATTGTG
CAGAACATCATACCAGTGCAGGGTATTTCCTTCAAACCACCACTGGCTTGTCAGTTTCTC
CTCAGTGTTACTCTCTGTGTTGGTGTCTGATCTTTGTGAGCATGAGCAATGTGTCCTAAT
GTTGTCAGTTTCATCTAAGAAAACACACGATATGGGTACAATTTGCATAAATTTCCAAAT
GGAAGGCGTGAAAGCATGCTCGGCAACTGTGCCTGTTTGTTTAAAGTCAGCCAAAGCTCT
ATAATTAGCAGTGTTTAATTATGGAAATGGCTGCCGAGGAGAATTTCAAACACACTTCTT
CCCTGGATCATTAGTCACAGGGGCAAAAAATGAAATGCTTTCAGCAATGAAGGGTTCATA
TTTCAAGCTTATAGCTGCTAAAAGGGTGTACTCAGAAAATCAATTTTATGAAAG
>NODE_247_length_146_cov_1.657534
CGGTCAGTGCTAGAGACATGAAACTTGTGTCTACCCCCCCATTTGCTGCCACCGCGATCG
CATTGAGCCTACTCCCGAGTCTCTACGACGTCAGGAAGTGGGAGTAACCTGTGATTTTTT
GCTGTATCTCGGGACGGGGAGGTCATAGAGACTCGGGACTGAGACCGGCGTCTTCGGCAT
AGCCAAATTAGGTGGGGCAGGTGGCATTTTCAGGTGTCTAGCACGTCTGGTTCCGGAGAT
ATTGGCCAAAACGTTCTCCCATTCGCTGACAGTGGGACGTGCATAACGCG
>NODE_248_length_693_cov_36.835499
GTAACTAATCCCAGGGCCAAATGAGAGAAGTAATGAGCATTCTTTTCTGACATGAGTGTG
TTTATAAGAGCGCAACTCTAGCATGTAAAGAGAGACGCATGGAAGCACTTCTCTTTCTTG
GAATAAAGTAATTAAGGATCTCTCTCTCCCGTTTTGTTTTTTTTCTTCTTTTTGTCTTGA
GACAGGCCTGAGCCAAAGAACGTAACTTTCTGTATGCAAGTCGATCATCGCTGCAACTTG
ACATCCTGACCTGGACATTTAATTTATTGATCTTCATTTTATTCGGATGTAAAGACCCTT
TGCTCCTTTAAATTAATCCAGGTTAATTTGGCCAGGCCCCCTATCCCACCCAGCATGAAT
GGGCCCTCTGTTGGCTAGAGCTGGCCCTGGCCACCCAGTTTTATGGGAATCTGCAGTGAA
TTAGAAAATCTGTCAATGCGAGAGGAGTTGCGCAGCGCGGATATGCCGTGTCACTCCACC
TGTAAAAGAACTGCTCTTTGTCCATTATCTCCCAGGCTTACCTGAGGAGAGTTAACCTTG
AGGTCAATAACATCTCCATGGTGTTTCATGACTGGCTGGGCCTGGGCCGGGGGGTCTGAG
GAGAGCCATTGTTAACATGCGGGCTGCAGACCCACACTTCCTCCTGCTTTGGCTCTCCAC
ATCAAATACCTCTGGGAAACAGATCTGTAAAGAGCAGTGACGGGAGCCATAAAGATGTGA
TCACTTTCACAGGAAAGAGCAGACACTGTACTAGTTTGTCTTCATTGTGGTTAATATAAA
Cgcttcatttctttaaatgaagttgcagcatcagggtaggttctcccaggacgtaat
>NODE_249_length_495_cov_61.226261
CTTATATTATTATAATCTCAAATTTCACTGGATTTTGGTTGAATACAAGAAGACATTTGC
AGATGTCAACTCGAGCTCGTGACGGGCGTTCTTCACCATTTCCTGACATTTTATAGACCG
AACTCGTAATCAATGAATCGACACAGCGCCGGGCAGCTTTATCAATAATAGAAATAAACA
CTATTTGCTGCTGCAGCGACACGCGGCATCTTATCTGTATAGGACGCATATAAGGAACAC
TGAGGAGGAATGCGAGTAACGCAGTGGTGTATCGCGCATTTTTCTGAGTGGGAAGTCAAT
CATAGCCAGGGGAGGAAGGGAGTGAGGGTCAATGGACCGATACTCGCCGATACCCACTCC
GAGATGACAGTGAAAAGAAAAGGTAAGAGAGACCAGGATAGAAGTGGGTGCTAATTCCTA
CTTTTCAGTTTAAATAAAGATTGGAGCTGGATAAAAGCCATTAAGGGAGAAATCAGACAG
GGCATGCTATGTAGGACAAGAGCTGACTGCAGGGAGGTGAGTGGTGGGATCGATACTCAG
TCGATGCGCTCAACACCCAGCCCTGCGCACACACATATACACACTGAGGGGGCATGTGGT
ATTGCCGGGCATCTGCATGTTTGTGTGTGTGTGTGTGTG
>NODE_250_length_582_cov_68.852234
GATGATGGGTTAGATTAGTGTAGGGAGAGGCGAAAGGAAAAGAAGAAGACAATGGGAGAG
AACAGAGAACGAAGGCATGGTGAGATGCAAAAAGTAAATGAAAAAAAGGAACAAAGAGGT
TTGAAAAGATGAGAGAGGAGAGGGACAGGAGTGATCATATGAACCCATCAAATCATACTC
AAATCACTTCTATATGAGGTCAAGTCAACTTCACCAACTAAGAGAACATTATTTGGTGGT
GTCATTAACAACATTTTCAGGGTCAAATCACTGTCTGGTATTATGTATTCTTTAAAATAT
TTCGACAAACAGTCAAAGTGAGAATCGCTTTTGGGTATCTTTTGCCATAGCACATACCAC
TATACCATGTGTATTTCAAGACAATTCCAACAATAAGGTTGTCTCTACCTGTCCTTGTAC
AGTGGGGACGGGAGACCAAAAGTATGATGAGTTGAAATGGGAATCGTCCATTATTTCTGT
AATTAAAAAGCAACACACTTAGAAAACACCTGTCCTCCTCCTCTTTTTTTTTCTTACTGT
CAGTTAAAACTAGACAATGCATGGCTGCATTTTAGTCATCTTAATTTGTTTCCTTTCCGT
ATATCCTCTCCTCCGCTGGTTGACACACCGAATATGTCAAGTTTCAGGATCAGTGTGCAG
TACTGAAATTCTGATGCTGTTAAATTTTGTTCTACAAAATTCAGCTACTTTTACCTGATT
CCAAGa
>NODE_251_length_300_cov_9.783334
GTTTTCCGGCTGTTCATGATATTCTTGCACCTCACGTCGTTGCTGTTATTTTTGTTATCT
GCAGGTTTGTCGTCTCAGAGAGCTCTGAGTCACACACCCTGTTTCTGTTGCTAGGAGCTA
ATGCCCCAGCTAGCCAGCAGGCCGTTGCTCTGCAGTTCTTTCTGCTGCTGGTCCCTGGCG
TCTGCCTCTCTCCTCCTTCCCTGCCTCTCTCCTCCTTCCCTCTCCCAAATCCCACCTCCT
CCCCTCCCCTTTCGTCTCTCTCATGTTCCAAAAGGCTGCACTCGTGTGTGTTCGGCAGCG
ACAGAAAAACGCAGGATTTTTGTGGGAAAGCGGCGATAAGGCAAGAGGAGGTTTAGGAGG
AGACAGAGTGAGCAGGGGGTGATTTACAAGTGCAGTTGGAGGGCTGCTGGGACATGTGGA
GGGCACGGGGATAGGAAgggaaag
>NODE_258_length_564_cov_32.303192
TATAACAATCTGGGAGAATTTGTATTTCTAATTAACTCTTTTCTTTCGGCATACAAATTG
CTGCTGCAGCCTTAGACAACCTACAGCACTTTGTATGCCGAAAGAAAAGAGTTAATTAGA
AATACAAATTCTCCCAGATTGTTATTAATGGGAACTGTAGAGTAAGCAACACATATTTTG
TGCCCATAAGTAATTCTCAGGTATCTTTGATCTGTGGCCCACAGCGGATGCTGCTGCGTG
CCGCTGTCTGGCTTCTGGGATTCTGCCAGCGCCAGACATCTGGCTACTTTGTTATCATTG
GCTGATCTGCTCCCGGGAGGCCACTCTTGTGACACCAGGCAGAGAGTGTCCTGGCAAGGA
AAATTATCAGCACATTTTGAGTGGATTAGAGTTCCAAAGTGGTCTTCAAATCTCTACAGG
GGTCTAGTGAGCCATGCTCTACTGGGGGTTCCTCAGGGCTCTGTTTTGACACCACTGTTG
ATTTGAAAGGCAGCGAGGGTACGACTCCCACTGTTGCATCACAGGTTTCAGGCAGCGTCT
TAGGAAGTGGAAAAAAAGGCCCCAATTATGATCTGTCAGATGTAGAAGGGGGAAAATGCA
CCAAAGACTTCCCTTGATTAGTGTGGAGATTCTgtgttgcagcaaatgttcgcactagta
tgtgagtgctgtatgtcgtttatgctccggtgtcatgtctggcacaaa
>NODE_259_length_390_cov_14.969231
CGCTGCCTGACTTCCATTTAGTTTGAGAGTGCACAAGTGATTCTTTATTGGATGAAATCT
GCGCCGGATTGGATAAAGTGTTAGAGCGCTGAGCCATCTATCACTATCACCGCCCCAGCT
CCAGTTTCATTTTAAAAGAAAAGAATGAAAGCAGAAAAAACAGAAAGAAGAAGAAGAAAA
ACAGACAGCCATAGGATGTTGGAGATTTGAAAATTAACTGTGGCAAGGGAAAAAAAAAGA
TCTATCCTCCAACCACTAAGCCTGTTTCCTCTGTTGGAGGATACCAAGCTTTTCTCTGTA
GAGATGCCCCCGTGACTCACTAGTCTCTCAAGCTCTCCTGTCTCTCTGCTCTCATAATGT
CTGCTGACCAGCTCAAGCCCACACCTGTTCGCACCCTGCTCTTTATGTCTAGCTCGTTTA
ACATAGAACTCTGCTTTTTTTTTCTCCATATGTGGTCCTCACCACTGCAACATCTTGTGT
TTACTGTTGTATGGGCAAttattttggtgtcagggactgaaacggcaaagagag
>NODE_260_length_979_cov_10.736465
TTAACCAACAACGAGAGTCTTTACCGGGACTTCCTCTGATCTCTTCACATGTGAAATGCC
CCGCCAGCCTCCAGAAAAAAGACAAAAACACAAAAAAGAAAGAGCCTGTTGTCCACTTGA
TATGACAATATGCTTTTAAAAATCCGACAGTGAGAGGAAACCACCAGATAGAGAGGAGAG
GAGAAATTATAAATAAATAAATAAACAAAAAACAAAACAAGATGGACTTGAAAGGGGATA
GAAAAAGTCTGTTTCAGTGAAGGGGGGATGACTGCGGTGGTCCCAGCGGTCCCCACAGGG
ACCTGGGGGCGAGTCTCAGCCTTGTCATACTCCGCTCTTCTCCTCCTCCACTCTGCACAC
CAGCTCCAGCCCCCCCTCCACCACCCCTGTTCTGCCCACGGAAAACGTCGATAGCAGGCT
GCCGGTGCCGAGGTCTCTGGTGGACACTAGCTCATTCTCCCGGCATCGACAGGCCCGCCA
AATCAATATTTAGTTCCCCACTAACAAGCTGCCTCGGGGTCTGAGCCAGAGAGAGAGAGT
AAGAAAGAGAGGGAGAGTGAGAGAGAGAGGAATGCGGGACAGTGGAGGATGGCAGAGAGA
CAGAGCAGGGACTGAGAGCTGTCCAGCTAGAAGGGAAAAACATGGATTCAGTAGAGTGTT
GTGTGTGTGTGTTAGTGTGGGAGGGGGAGAGGAAGGTGGAAAGGTCAGAAGAAGATCTGG
GGAACAAGAGAACAGTGTCTGGTGTGTGTCGTGGTGCGGAGGCGACGCATGAGTGCCTGC
GGCAGCCGCTGACAAGAACACAGACAAGACACACATACATACTCGACACTCTCAATCATA
CACATATCACAGCGAGCAGACGTTGACAGCACTCGAGCAAAGCTCCAGCAGAGCACTCAC
AGATGAGTGGCTGTGTGCACACAAAGACTCCAACACACAGTGAGGATGTAGTTGCTTTTC
TTTGTTTTATCTTTTGCATCATTGTCTTTTTTTTTCCAGAGCCTAGAGCAGGATCATTGG
GGTGGGAACTAAAATTCATCCTCCATTTACTGTATTTGGGTGAtaccgatgccccttttt
tttttctgtactgaagactgacaaagcagtgtatctgccacat
>NODE_268_length_437_cov_52.398170
CTTTTCCTCTTAAACGCAGCCTGATGGAATGTTCTCAGTGCAATAAATTTTGCCGAACAC
ATTCTTTACCAAAAGCCAGATGCACAAGACAGGATAAAGGGACAGCAACAGAGCGAGGCA
TTTAATGCACGGCACCGAAGCCATAACACTAAGTAGATGCTGCCCACTTAAATCTTTACA
TTCTTCATTCACTTTAGCTCACCAAACACGACAGTCCCCATAGGCGAGTAATGAATAATC
ATTAGCAAAAGGTCCACAAATTATTGATGTAAAATAAGCAATGATTCTTTTTTTTGTTTC
GCAATTTATTGCCATTAACAAGTAACTTGCAATCCAATAAATGTCAGCATGGCTTTCAGT
TAATTAAAGGGAAAGATATTATACAGTAATGCAGGGTGGCGTTTATATCTCGATTTCCAC
AGACTGCAATTTACTGCTGAGCCTTTATTTGAAGGGACCCACAAATAATGGCTATTAAGC
CGTCAGGGGATGGACAGGGGATCACATTAATGAAATTAGATAAGGCGGAATGGTGATCTA
CACAGCCTGGACTCTGGAGACACACAAACCCGCACAGACAT
>NODE_269_length_661_cov_6.869894
ATTCCTAAGAGAGACTAGAATGTTTGATTACCAACTGACAGGAATCTTACTCGGACAGAG
AAATGTATTTAAACCTCACACAGAAGTCATAAGTATGCCACTAACTGACCGACTGACGGG
AAGTTTACTCACAGGATCACAACTGGCACTTTAACGCTCGACCGGATCATACCATGAACA
ACTATATTCCACAAACTCTCTAATTCACAAAACTCAATATTCAGGGACATTCTCAGAATC
CTAAACAAATTAAACTATTACTAACAAAAACGTTCCCCAAACTGACGTAACTAAAAGGTA
CACTATGGTACGTAACTATGCACGGCTTATAGACAAAAACCTGACAGGGCGTAGCGGAGA
ACGGAGAAGTGGAGCGGCGGCGGACTGACGGCGGAGTGTGGAGCAGGCAGGATCCGGAGA
AGGTTGGAGAACGGAGGGGGAAGGTTGAGCGATGGTGAACCGGCAGCGGGGTGTGGAACC
TTGGTGAAGGGAAACCAGTGGGAAGGTGGCCGACGGGTGGAATCGGGATGGCGGAGTCCA
GGCTATTGCTTGTATACGGTCCGGCGTCGAGTCATGGAATGAAGGTGGTTTTATGGTTGC
TGATAGCAGGTGCATCTGGTCTCGGTAATGTGATTAGAGAATGAAACCACCTGCCTGCAT
TCCTCCCCACCGCCCCGGTTACGCCTCTCTGGAGGAAAAAAGGAAAAGGAGGGGGAGAGG
GGAAAAAAGGGAGAGGAAGCGCTGCCTCTAActggcgctggaggtggcggacgtaacacc
agtccccatttcttcatttctggta
>NODE_270_length_492_cov_59.329269
TTTGTCATATTAAAAAAAAAAAAACGAAACAAAACTCTACGCGCTTCAAACTTCCTCGCT
GTTTGGTTGGTTAATTAACAGGCAGTAAATAGAGGGGGCTTTGAAATAGCTTGAAATGAA
CAATAACCTTTTACAGTGAACCCAGAATTGCAAATGGAAGTCATGGTCAAGCCTGTTTGA
TCCATCGCTATGAGCATCTCTGTCATTGCTTTCATAGTTTTTATTCATTGGTTTTTTTCC
ATTGACTGGCTTACGAGGGCTCTAATGCGACATCTAAATTATCTAGGAAAAGTATTCTGG
GGTTTTGCACTGATAGGAAATCCGCACGATGCCTCAATGTGAGGAGTTAAATGTTTTGAA
GGTCGCAGTTTCTCTCATTGATCTTGCAATGTTTGTTAATTACATTGTCACTGATGTTGT
GAGAGATAATTAAGCCACTATGTTTATATGCATAATTATGTGCACTCCACATCAGCCTTT
GAAAGACAGCGGCGAGAGAGAGAGAGAGAGAGAGAGAGAGAAAGAGAGAAAGGGAGGGAA
AAAATGTTTTAATTGTGAGCTGAGCAGAAACATGGCAATATAGATGCCCTAGTTACAATC
AACAAAGAGCAACTCGGAAAAAAATAAAAACTCTAA
>NODE_271_length_508_cov_53.171261
ATGAAGTCTTTAATTTGGTTATAGTTTATTAATGTCAGAGACACTCCGCCATTAATCATA
TTATAACGCCCCTGAGTGCGCGTGTGCTTGCACTAATGTGTGTATAGCCTGTGTGTGTGT
GTGGATGTGTGTCTCTTCGCGAGTGTGTTTGAGCATATGCCTGTGTGTTTGTATGGGCCC
TTGCATATGTGCACGCGTATGTGCGTACATGTGTGTGAGAGACAAGTGTGCGGCTCTCCA
CCAGCAATAATATCGCATACATTTTAAAGGACCGTCATTATCGCCGTGGGTTACCCTGCA
GCCCCCCATCACAAACCCCACAAACCATTTTCATTCCAAACTCATTAATATGCAAACTTA
TTCAAATGAGATTGTAATTAAGCATCTACTGAGTGGGAACCCTTTTCATGATAATTTATG
ATAAACTCCTCGCCACCTTTGATTGAGATTGATTTTTGGCGCAGGCAAGCCGACCTGAAT
ACAAAGCTACACCTGAGAGACCTGGAGGGAGAATAACACTTTTAAAACAGCAAACTTATT
TCATGGCTGATTGTGCCACAATCATCTTGGAGGAGTAACAAAGATCTATTTGAATAATGC
ATTCCCACTGTGCTGGTGATGTGCTCAGCCTAAAAGAAAAAAGAAAAAAAAa
>NODE_272_length_342_cov_77.356728
CTCCCTCTCTTTCAGCTTTGGCCGCTTTCTCTGTCTCTCCATCTCTCCAGCCTTCCTCTC
ATCCCTCCCTCCCTCCACGGCCCCTCACTTCCACTCCATCGGAGCTCTGAAAGTGATTGA
AATGACAGCCTATAGAAAGAGGCTAATCAAATTGTTTATTATCAGTCTGAATCAATATGT
ATGGATTGTTAAAACATCAAAGTCAGCCCCTGGAAAAGTAATAGTCGCCGGCTGGCAGCA
GCTGCTCAGCCAAGGCTGGGTCCCTGGGAGCCTCGCTCCATTTAAAGCGACTTTCACTCT
TACTTAAGTCCTGATGACCCGACGAGGTCAGTTGGCTGAAGGGGATGTACATGGCTGTTC
TACAGCGCGGCTGCATAAAACCCCTCTAAACTTCCCTCCAGCTACTCAAATACACGTCTA
TTCTGCCCGACTGATAAACAGTCCATCAACAAAATAAATGAGCCACCATGGTACTGAGAT
AAAGAc
>NODE_273_length_410_cov_59.907318
AAAGTAAAAACATAATGAACACAAACTACGCATACTAGTTATTGTTAAAGAAAATAGCTG
CCCTGTAAAAATCTGCTCAGTAAAAATATTCAAACTGTTATCTTGTGGTTGTTGCTTTTT
GTCGTTGGTTTGAATTGTATTCTAGATCAGCTGGCTCATTAAGCTTTCAACAGTTATTGT
ATTTGATCCAGCTGGATCTCAGGGTAAAAAGAGGCGACATCTCAAAAGCACTGAAGCCAG
CCTGCAAAGATGCAGAATAGAGATGAAAAAAAACACCAACAAAAAAACCCAAACTAAAGC
AAACTCACAGAGTTCGACAGCTACTAAGGCAACTTTTGCCAAATACAATATAAGCCCATG
TATATTGCAACACAACTATATATTAATTTAATAAAATACACAATATAGCTTTTGTACACA
TAACAATTTGGCTCAAATGCACAGAAATTGCAGTAAAATCAATAAAAATATGTCAATTTT
TTGATGTAAAACACATCTAAATTGGATACATTTACACATATAATGATATTATGTATAGTG
ATAGATCGGAAGAG
>NODE_275_length_595_cov_45.714287
TCTATCTGCTGTGCACGTGCAGCAGATGCACCACTGAGGACCTGTGGACCAGATTAGCAC
CTCGGGGGGGTTGGTGCTGAGCCCAGCTGTGCTGTCTCTGAGGCAGCCTGCAACACAGCA
TCTATTCTGTCTAAGCCTCTGAAGGACCTCTGGAGACTGTTGTGACAAACCCTTTGAAAG
GACTTAGCAAACAGCTCCTCACCTTGAGGACTCCTCACTTCATCTATTTGTGTGAACGCT
CAGCTGAAATGATGACAAGGTGCAGGGGTGCACAAGGTGAGCTATTGTTTTGGTGTGTAG
GAAGTGTTGTGTTGTGTCGTATGCATGCATCAGGCAGTCACTTAAAGAAGTGCTTGCCGT
TCCTGTGAATTAACGAGCAGTTGGGAAGAACAGGCCAAGGCGGTGCCATCTGTAAATGTC
ACAGGCACTGCTTGCTCATTTTACACATCATTAAAGCCAATATTCCTAACCTGTATCAGA
GCAATCAGGAGCAGGCCATTACTGCGACAGGGGCCCCGGGGGAACCACGACCAAACTCAG
AAAGAAAAGAGCAGTGAGGAAGAGAAAGATAGAGCACACTCTTTATCTCTCTGACACACA
CACACACACACACTTCTGCACACTTCTACGTGCACACGCACAAACAAACAAGCAGCACAC
CTTCTAAGAATAAACAAACACATGAAATCAGCACCAATACCACTACCCTAATAGCTAGTG
CATTTAACAGCAGAGCACa
>NODE_280_length_417_cov_66.532372
TGTGCTCTTCCGATCTATTATGAGGTGGAGAGATTGTGTGACCTCTCACCCCTGCTGCAT
TACTCGCCTGATATTAAGATAAATTGCCTGATTTTGGGTAAACATATGCTGCAATTCAAA
CTGTCAGCACTGGTTTGCTCAGGGATAATTTGTATTGATCTCCTGGCTTCTTCCCCATTT
TGCTTACTGACCTCATGGATAATTAGAGAAAAAGAGACACGGGGAGGTAAGGCAGGGCTT
GCATTTGAATACTTTGCTGGAGAGATGAAGAGCACATGGGAGGGGGGCAGAGGGAACATT
AGAGACTAATAGAATTTTCATTTTCTCTCATTTTCTGCTCAGATTTAGACAGGTTACATG
TTTTGTTCAATTATATCGCTTATATCTTTTTTCCCCCTGCTTGTGTTACATACACAGAGA
GGACTCGCGCTCGTTTAATTTCTGGGATGATTCAAATTTTACAAACGCAATGAGACAACA
AAGTGACAGCAAATATGTTTCAAATTAAAGGGCCAATAAATAAAAGGAATTATCGCCATA
TGTGAGCAAAAttaacgcgat
>NODE_281_length_343_cov_34.437317
GTCACCACGGAGAAGGTGCTCCGGCAGATGCGGAAGCTGCCCTGGCAGGACCCCGAGGTG
AAGAGCTACCTGATCTGCTGCATGGTCAACATCTGGAACGTCAAGTACAACAGCATCCAC
TGCGTGGCCAACCTGCTGGCCGGCCTGGTGGCCTACCAGGAGGACGTGGGCATCCACGTG
GTGGACGGAGTGCTGGAGGACATCCGGCTGGGCATGGAGGTAAATCAGAACAAAAACAAC
AACAAAAAAACACACTGTTGTGTTTAGTCACCCCCGAAGACCCGTTCTGAGCCGATTAAA
ACACTTCTTCTAACTCACAGTAATCTGTGACAGTATATTTTCTATCTATAAATCAACTCC
TAACGTTGAGCGTGCTCAGGCTACAATGAACCTTTATTTATACCTTCATACACTCCTGAA
CTAATCACTGATTACCTGAAACTGCTGCTGCACTTTCAATGTGTatttaaagtttaaaat
gtgcgac
>NODE_282_length_604_cov_26.612583
CTTACAATTAAAGCACCAACTAATCAAGCATTCATTGCAACTCATAAATACATCATCTGC
ACAGCAAGGCCACAAAACTTCAGATCTTTGTTATGTGCCATTTGCCTCCAAGGTCAACAG
ACATCTTGCACTTCATTTTAGAATTGAATCGCTTTCCAATAACCACCCTGAAAGCACTTA
AATGCAACAACCACAAGGGCAGTGATAAGCGTACTCCGACTCAGCTGGCTTTCTTTCACA
AAAGTATGAGTTTGTTCATGCCCAAGTTTGAAAAAAAAGAAAAAAAAGTTAATTTCACTG
TCTTGGAAAGCACCATGTGGGAAAGACTCTTAATTGCTTCATAACAAATATACATATACT
TCTTAGTACTCTACAGGGCACAGTGTGTACATTTCTATGTAAGGGTTAGATGATGCTATC
CAAAAAAATTATTTTTCAATATGCGAGAGAGGAAAAGGGGGTGAGACAGAGGCAGACAGA
GAAAAAGAAGAAACCCAGCCAGCTTTTGACACCAGGAGGCAAAGGGTTAAACAAGACCCC
ATCGTATTTTCATGCATCTTCTGCTTTTGACAGATGAAAAATGTCAACTGTCCTGTTTGT
ATTTGGGAGTTTTTGCACTATTCATCTGCTTCATTAGTGCCTGCTGCTCCTAGCCCCTGA
CAGCTGCCGGCCCCCTGCTCTCAGCATACACACACACACACACACACACACACACACACA
CACGAACGCGCACAAAGATGCATGAAAA
>NODE_283_length_519_cov_71.759155
ATCACCGGCCTAAGCAAAGGAAGAATCACAAAGGAAAAGTGAGTGTCAGAGAAAAATATT
CAGCTTGTATGGAAACATACAAGGGGGGGGGGGCAGAGAAAATTATTGAGGGAATGAGGT
GAGGGGGAGAGGGAGTACTGCACATATAGAGGAGAGAGGAGCACACATCAAGGAGACATG
AGAGAGTCAGGGAGGAAAGAAGAAAGGAGAGGAGAGGAGATATGATTACCAAGGAAACAG
CGAGAAAAAAAAAATTCCTGCTGGGGAGAAAGAGACAGAGCCTGTGGAGTAGACAAAGAG
GAGAAAGAGCATGGGGGGAAGAAAGAGAGTGGGAGGACAGAGAGACACAGAGAGAGAGAC
AGAGAGAGGAGAGGATAGAATGAATGCTAACAGGGAGCCCAAACCCAGTACTGAGGCTTT
ATCCTTCACAGGCGGAGGAGCAACAATCGCAAACACATTTTCTCTCGCCCTGGCCCTAAG
AGAGATAAAAAAGCAATTTGTATTCTATTCCTATTCAGCGTCGCTTGGCCTGTTTCTCTG
CCTGCATATTTGTAAACACAGCTTTGTCAGAGCAGCTTAATCTTCCCAACACAAACACAG
ACTACAGGAAGGAGGGGCGAGAAAGGGCGAGCAAGGAAGAACAGTGATGAGGGGGGATAG
GGT
>NODE_284_length_325_cov_5.172307
TATGCACCATGACCCCTGACCCTGCTCAGAGGCGGCGGCTAGAGAGCACTCAGAAATTTG
CTATCCAGAAACACAAAGCATTCCAGGCTCACACACATCTACAAATAAGAGAAACAGAAA
ACATGTTGGCACAAGCAGACGACGCACACATGCACACCAACTGTTACTTTTCGTTCATCA
ACCCTGCGGGCCAAAAATTACACATGCAAGCGTTTTGCTGTCTGACGGGGGCAGGGCAGA
CTTGGCTGGGGGAGCTGAGAATATTTGCAACACACACACACAGACTGGTGATCTCACTTT
GTAAGGGAAGGCGAACATGAAGTATTTGTTGCCACAGGGCCAAGGGAGCAGGAGAGAGGG
TGGTGGTGGTGGGGATTTGTTGTGCTTTGTGGGAGATGGGAGGGAATTAGACATAGCTGT
TATATGACTTTTTGTTCGGTACAGTTTCCACATCGGTCCCAGGGAAAAa
>NODE_285_length_455_cov_38.175823
CTTTTATCGTGTGTGTGTGTGTGTGTGTGTGTGTGTGTGTGTGTGTGTGTGCGTGTGTGC
GTGTGTGTACGCGCCATGCCTGTCGGGATGTGGCAGCCCTCTCAGCCATGTCAGGGACAG
CTTCGTCGAGGGTGGCAGCCGGGGAAAATGATGATGATGAAATTAAAATTCTGCGCCTGG
CAGAAGGGGCTGCCGCGATTTCACTGGCGGCTGTGCGCATCGATCTGTTCCAGCATTTGA
CTTTCAACCATGACAAAACTGTGGGCAAATTAATTGTTCTCCAGGATATTAGGCATCAGA
GTCCATTAATCCTCTCTGGAGCGCCACGCCGCATGAATACTAATCGTCTTTCCAGGCAGC
CGTCTCATCCCTTGCTCCCTTCTCTCTTTCTCCTCTCTTTTTTTCTTCCTTATCCCTCTT
CTTTTCTGACTCTTCTTTTGCTCTTTACAAATATCCTCTGCTCTGTTGTTTCTTTACTTA
CTCTCTCTCCTTCTCTCTCTCTCTCTCTCTCTCTCTCTCTCTCTCGTTGCTGTCTCAAAT
GTTTTTTTTTCCAGTCTGTGTAGGTTTTATCTTCCAGTCTCTGCCCCTAAAAAACTGAc
>NODE_286_length_453_cov_7.942605
TTTAGCTTCTTCATTTTAGCAACGGTTACCCACAGTTTTCTCATATTTTCAGGTTCTCTG
CAGTAGAAACGAATACATAATCGTCTGTTTGAAAATGTGCCCTTAACGCTCACATTTGAA
TATTGTCTAGACCAAAGCAGCGTGCGAAGTGGAGCTATAAATTACATTAGGAATTAATGA
TTAGCCCGCAATCGCATCTGATAATCTCCGTCCAGATACGGCGGCTGTCACCAAAAAACC
AAGGCCACTTTTTCATCTTCCTCTCAAACTGTCCAGAACCCATTCTGTGTGACTTCATAG
GTCACCCCTCTCTGGTGCAGTCACTGGTTTCCCCCCTCCATCCTCCCTCCCTCGCCTCAC
CCCTCACAGCCTCCCCCCCTCTTTAATACTTTCTCTATGGAGTAAGTCGGGGGGACAGGC
GGTCACGCAGTAGCTGGCTTCATGATTAATGGGGTTTATTCTTGACAGAAGGCTCCTTTA
TTTATCTGCATTGCAGTTTCACTGATACTATCAGTCACCTGAATGAAAAATATTCAGTCA
TACCAATTTTGCAGTATAATTGAGTAGAGTCACTTCCTTTCAGTTTCCTCCCCCCCC
>NODE_287_length_585_cov_54.632477
AACGACAACACTTCAGCTATTGACAGCGTGATCCCGTAAAGCAGACACTTCAATCAACAG
AGCAGCCGGAGGAGGTGTTGTGTTGGAGGAGAATAAAAGAAGGAGGGGGGCATGGGGACG
GATGAAATCAAGAAGTAAATAAATTAATTGATGAATGAATAATAGAGTGGCCAGCTAGTG
GCCTCTTGGAGCAGCAATGCAGTATTAATAACTGACTCTTACTGTTCGTCTCTGTGTCAT
CACTGATACTCTTAGGTGGACCATGGCCAGCATAACACACTGCTGATCTGTACATTCGAT
CCGGATTACGTACTTTCTTCAGTCCTTCAGGAGGCAAAGAGAAAAGTAGAGAAAATCGAG
GAAAAGAAGCATTCTCCCAGCCTGTGATAGCTAAGCAAACTCCCCATGCAAGCAATATCA
GTAACAGAAACTGCACAGTATGTTGAAATACATTTAAAACACACAAGAGCTGTTGGGCAA
AATATGATGGGAATAATATTAACATTCTAATACGATAAGGCTCATAAATCACATTGAATT
TGTCCGTTATCTGGTTAAAAAAAGTGAAGTTCACCACAAACTGAATATTTTTGTCCCCAC
AACAAAAATGGCCTGTAATAGGGGTCACAGTAGCTCTGGCTTGGTTTGATACGGGTCAGT
GAAACTTCTTGTTGTATCAATGGTAAACTGGATGAATCAATACAATCAATCAGTGGAGTC
CGTGCAAAg
>NODE_288_length_729_cov_67.290810
ATAACCACTCAGCCTACACCTTTTGACTGTTCCTCAGCAAACAAAGTTTTGCCAGTTCGT
AAAAAAATTCCAGTTACTGTTAAGTCCCCTGCTGAGAGGGGCCTGTTTCAGTGGAAACAG
TTAAAACTCTCAAAACACAGTACAGAACACATGGAGTTATTGGGTCTGTTCTGTTGTGTA
AGTAAACATGTCGAGGGGTGGGCTACTTTTTCATGGTTCAGGGGCCCCAACCCTCCCCTC
ACACAATTAACTTTTCCAGTGTAATGAGATGATTGATATGCTGGAAGTGTGTGCTTTAAG
GAGATATTAATCATTCCCTCTGGTAATTTTAATCATGCGTTCCATCATCCCCAGCTGCTG
AGGATCACCTTCCTAGCAAACAAAGGGCGGCCACGCCACTTGCATAGTCATTCTGTTCTA
GTTTAACTTTATTTTATGCTGGTTCCTCCCATCTGTTCGCACAAGCCTCCACAGCCCACG
TTGCACGTTGACAAGCTGGGGAAGCAGTGTGTGGGTGGGTGATTGTATGAGTGTGTCTGT
GTGCATGTATGTGTGTAAACTTTAGAAACACAGGCATCTTTGAAATGGTAAATCTAATCC
TCCAGGTCCGTGACTAGTTGGTACACCGCCACCAGCCACCTCCACTAACACGTACAATAA
TGCATACAAACAGCGGGCATGCAAACACACACACAGTCTCTTGCAGACACAATCAACGTG
ACACACTTACTGAAACACACAGAAACGTACACGCAAGCACATATACCACATGGTGTGGGC
AATATGTCAGAGCAAAGCATAAATTGGCATTTGAACCAGTCACTATTATTGGAAGTATGA
AGAAATGCTGCAGGGAAGATTTGTTTAGATGAc
>NODE_289_length_542_cov_13.005535
CTGTGCAATGACTATGTGCAAACTAGCACTGAGTAAGAGGTGCTGGGAGGGCCCCTGTTG
TGAGGGGTAGAGAGAGTGGGAACAGAGTGAGGCAGGCAGGAAGGAAGCAGCTTTTGTTGG
ATTTACCTGTGATCACATCCTTGCAGTGCGCTCCACAGACCCTCTTCTTCTCCGTCTGAG
GGTCTGCCCTCTTCAGTAGGTGCACCACTTCAGTGTAATTGGCTATGGCAGCCCCATACC
TGGCAGCAGTGAGGGCGATGGCGAGGTTCAGTCGAGCATCGTTGTGTTGTCCTGCAGCGG
GGGGACAGGACCAGAGCAGGGGGATGTGAGTCACCCCGAGCCTGTGACTGGTGGTATGGA
AGTGTGTCGGAACCGATATGTCACATCTGTCCCTGTCACTTTGCATCAGCGCGATGGCTG
CTCTGGCCACACAAGGAGCACACTTAAAGCCACAGTGGCCCTTTGGCCTGAGTGTGAGCT
CCCCCGACCGCCCCTCCCTTCATCTCTCCTGCACTGGGAAGGGTAGCTGCTCCTCAGGAA
AAGGCATGGAATGTGGGCACAAGGAGTAGACGCATCAAAGCCGTAAATATACCAAGAGTG
CATAGGTAGGAACTGATGAACCGGTTGTTTGACAGTGAGCGCTGTTCTTTTTTTTTTTTT
TCCTCTTGTGTATAACACATGGTAAc
>NODE_290_length_523_cov_31.586998
CACACACACTGAAATCAATGAGGACACAAACTGAACAATCAGCTGCAACTAGCTATCAAC
AATGGAGTGGAATATGCAAAAATGCCAATTAAATGTGTTAGCATACGCACAGTTTTTTTT
TTTATTTTTTTTGTATGATATCCCAACATCTGTGGCATTAGCCATGGCTCTCTTTATGTA
AAATAGAGACAGGGAAATGAATACGCAATCTACCACTGTGTTTTCATCATTAGTGCGCTC
CAACTCACGGCTCTGCTGCCTTCCAAGCTGCCTGAGTGGGGAGCGAGAGGAACATTTGTG
TGCCCTCGCTTGCCAAATTAATTCTTGTCTTGACATCTTAATTCTCAGTTCTTGTGTGTG
GTCAAATCAGCCTACTATAGAAAAGCAATCAAGCAATTATTCCCAAATTATATTTGCCCA
ACACACACTGATTGGTTATTCTTTTCTTATTGAGTAAGCTCATTAATTCTGAGCAGCTTG
CTTGTTATGCCTCTGCCATTACTCCTTTCCCCTCTCATCCCCTCTCTCTCTCTCTCTCTC
CCGCTCTCTCTCTCTCAGGCTCTCTCACCCCCTGCTCCTCATCATGCACACTCACTCCCA
GCTCTCACTCCCACCAACACCACCCCCCCTCAACACACACTCCTCTTTCCTCCTCTCTCC
AGCAGAT
>NODE_291_length_338_cov_52.008877
TGTTTTTATTTATAGTAGGGGTGCATCCACGGTAAGGACAGCAGCCCCTGCCTCCCTCCC
TCCTTCCTCAAAGATACAGCAGAAGTGACTGGCTTGTCGGGCTTGAAGAATTGTTTAATT
TCAGGGCCCCGGCGTTTCCTGAGGTGAGGTCCGCATTGGCTGCTAATAGAGATCTAATTG
ATGGGCCGAGTCCCGTTTCCGTGCTCTCTCTCCCTTTATTGCGCCCCGGCGTCTGCTGTA
AAATAGGTCTGTAATCAGATTCCGCCTATTCCTCCTGGAGCAGGATGAGCGCTCAGGGCT
GCCGAGAGAAAGAGATGGGGCAAAAGAAAAAGAAAAAAGAAAGAAGAGAGAAAGAGAGGA
GGGGGGGGAAAATCGTTATTAAAAAAGTTAAGCCTTGAGTAAAAATTCAACGCACTGTTG
AGGCTTGATGAAAAAGAAAGAAAGTCAGCTTTaacatacaaaccggcctcattctgggtt
tc
>NODE_292_length_509_cov_35.204323
ATTATTATACTTTTTTGTTCTTACATTTTTACAAGGCCAATGAAGGAAAACGCTGAAAAT
CATCAAAGGTGTCTTTGTGTTTCCGTCCTGTAACACTGTAAGAGGAGGGGGGGAAAAAAA
ATCAGGAATGTGCCCACAGTAAGGAAGTAATTTTAGTCATTTTGCCTCTTAAATACTGTT
ATCAGAAGCCAAAATAACTCCGGTCAGGCTGAAATGTGAAGGTGCTTTCGTCCTCTTTCT
TCCTTATCAGTTCAGTATCAGGGTGAAACATGGGAGTCCCTGGCTTTGACGTCACTTACA
CAACCTTTTCCCAGGCCGGGCTGTTATTGCAGATTTTATACAGGGCTTTTTTTCCCTCCT
TTTTCTTGGCGTCTTGTGGAAGAGCGGATGGGAAACTCTGATGTCATCAACCTTGGCGCA
GCGGGACGGAGGAGCATGCAGACCCTCAGGGTGCCACGATTGGTGCCCATGTGTTTGTGC
CCCGTAGATGGTGAAATAGATGGTGTGGTGCTGCCCGCCTGTGCTGCACCTGCGTCCCAG
CATGCTGATTGATCAGTTTGGTCATGTGGAATGTCACCATCTGCTCCCCAGTCCCACTCA
CCCCTTCTTGTGTGAATGCCAATCACTGGCAGGAAGATAGTTATAGATCGGAA
>NODE_293_length_585_cov_58.880341
GGCCTGCAATCTGAATAAGTACACTTTCTTTCAAAACTGAATTAAAAAAGGAGTCAAAAT
AGGGTTATTCTACACTGAAGGACTCAGATGCGCGTCCATGCGCACAAAACAGGCAGAAAA
TACACAATGTAAGCTGTAAAAAACCAACAAATAAACAAACGAATGAATAAAATGCTGTAT
GCAAAGTGCCTGGAGCATCCAGTGCGCTTACCTAGACTTGGAGGGGGGCTGAATGTGTTG
CCAGCGTTAAGACAGCGCGCAGAGTTAATGAAATATCTCCAAATGGGAGTCAGGAGTGCG
TGCAGAGATAAGCCTGATGTGGTTTATATACCCAGAAAGCAAGTGCTCCTCTTCTCATAT
TGTCCAAGAGCGTTTGCATAGCTGGCCAAGTGGCTCTGCTCTTGCTGACTCGCTAACATT
GCATTGTGTTTGTTTTCCCCTTGCTATGACGTGTGGCAAAATATTGGCCATATGTCCATC
GGCAATAAATTGTTCTTGAGCGCAAACACAGCTCCCCGAGGACGGCGCTTTTAACCCACA
CTGGCAGTTTTCTCCCTGCGAGATGTTTTAGGGACACCAAACTATCTGCTGCCTCATGTA
GGTACATGATAATGTTACAACAACCTGTTTAAGAGATAATTGTGGGCGTGTGGAAGCGCC
GCTGGTTGATCTTTTATACTGTGACCTATTATTCCTCACACGGGGCTCTCTAATAAATCG
CTTGGTAAc
>NODE_294_length_466_cov_66.141632
TACAGCGGCTCACGATGCATCTTTTGAGTTTTTGATTGGTCTTTCACTGGAGTTCAGTCT
TTTTCCCTCTGTGGCCTCAGCAGGGAGCGAAGTGGTGTGTGGAAGCATGTCATCCCCTGA
TTTCCTTTTAAAAAAGCCGACCCTGATGCTTTTAAATGCATCATCAAGGCAATGGGCTGT
CCAAGTCGGTTACAAGTTAACCAAATAAACACTGACAATGAAATTAATAATGCATATTGT
TTGCGAATGCCTCAGCTGGATGATTTGACTGATGTATGCAAAGATGGTAATTTATTGAAA
GTAAATTCATGTAATTGTGCAGCGGAACTTGATGAAGCAAAAGAAGGTGTCAGCACGGCT
TCCATCATCATCAGAAGAAAGAAATCATTAAAGAGCAAAAACAAATCCAACTTCAAAGGA
CGGTGCAGAACAAACACTTATTTTATGGATGTGTTTCATTTAGAGCAAAGTTCAGAACGG
CTGTTATGGTAAATATGTCAGATTTGTTGTTAGTTGTTTGTGGATGTGATAGTTTTGGTT
TATTTATTTTTCTCACAGTCCACAGGGATGTAAATGCTCACTCTGCACATATCAAAGtag
tcagtgtaaa
>NODE_295_length_1508_cov_24.915783
GTGACAGTTGGGTGGTAGGGGTAAAGGTATAGGGGAGGAGGCCTAGTATATTAAGGGTAA
TAAGGAAAAGTATAAGTGATGCGAGTAGAGCAGCTCATTTGTGGCCCCCTAAGCTTAGGG
GCTGAAAGATTTGCTGGGTGAAGCGGTTGATAAATCAGCCTTGAAGGTTTAGTACGCGGT
TGTTTAGTCAACGAGATGTGGGTTTAGGAAAGAGGATTCAGGGGAGAATTAAGGCTAGGG
CTATTAAGGGGATTCCTAGATATGTGGGGCTCATAAATTGATCGAAGAAGCTTAGTGTCA
TGGTCAGTTTCAGGATTCTGTTTTGGGCTTTTCTGTGCTTTGAGGGGTAGGTTCATTAGG
GAAGGTGTGTGCTAAGACTTTGGGAGGGATGACGGTCAGGAAGACTAACCACGAAAACAC
TAGGATGGCAAACCAGGGTGCGGGATTGAGTTGTGGCATACTCGCTAGGGGTGGGTGGGG
GCCACCAATCTTTAGCTTAAAAGGCTAACGCTAGACCCTATTTAGCTTCTTAGCGAAGCG
TCTTCAAGTATTAGGGAGGATCAGGTTTCGAACTGTTCTAGGGGAACGGCTTCTACAACG
ATGGGCATGAAGCTATGGTTGGCTCCGCAGATTTCAGAGCACTGTCCGTAGAACACTCCA
GGTCGAGATGCAATAAAGGCTGCTTGGTTTAGTCGGCCGGGGACTGCGTCTATTTTTACA
CCGAGGGAGGGTACTGCTCATGAGTGTAGGACGTCTTCGGCGGAGATTAGCATACGGATT
GGGGATTCAACTGGAACTACTATTCGATGGTCTGCATCTAGAAGTCGGAATTGTCCGCTT
GTCAGGTCTTGTGTAGGAATCATGTAGGAGTCAAATCCCAGATCTTCATAGTCTGTATAT
TCATAGCTTCAGTACCATTGGTGTCCTATGGCTTTAATTGTTAGATGGGGATCGTTGATT
TCGTCTATTAGGTAAAGGATGCGAAGGGACGGGAGTGCGATGAGGGTGAGGATGAGGGCA
GGGAGAATTGTTCAAATAATTTCAATTTCTTGCGAATCTAGAATAAATTTGTTAGTTAGT
TTAGTGGTTACTATAGCAACAATGATGTAAAGAACTAGGGTGCTGATGAGAAATACAATT
ATTAAGGCGTGGTCATGGAAATGAAGAAGTTCTTCTATTACAGGGGAAGCTGCGTCTTGA
AATCCTAGTTGGGAGGGATGGGCCATTAATGCAAGACACGCGGGGGTTTAACCCACAATT
CTGCCTTGACAAGGCAGTGTTATTAGCGGTTTAACTAGTGTCTTATAAAGAAAGTGACAG
AGCGGTTATGTGACTGGCTTGAAACCAATTTATGGGGGTTCAACTCCTCCCTTTCTCGTT
AGAAAATTAGGCAGGAATGGCTGTATGAGTTTTATGCTCTTGCCAAGTTTGTTGGATTTG
AACAAATGCAGGTTCTTCAAAGGTGTGGTAGGGAGGAGGGCAGCCATGTAGTCATTCAAC
ATTTGTTGAGGTTAGTTCAACTCATAGAACTTCACGTTTAGCTGCGAAGGCTTCTCAGAT
AATGAAGAGGAACATAATAACTGCTACTAGAGATACAAGGGATCCGATAGATGAGACTGT
ATTTCACAGGGTGTAGGCGTCTGGGTAGTCAg
>NODE_296_length_568_cov_13.260564
GAGGCCTGTAGTTAGGATCCATCCAGTAGATCAATATCAAACTACTAAGCCTTAAGGCCA
CCATCTTTTTTTTCTTTTAGAACAACAGAAAAAAAAAAATCTTTTTTTTGGGAAACTTAA
TGTGCCAGTGTCTATACTCATTACTCTTCATACCTCAAAATAAGAAAAGGAAAATCTAGT
GCCATTTCATTTGTCATTCTTTTTGAAAGAAGTTTATCTATTTGTACTTATCCATCGGAG
ACATGCATTCGCATGTGGTCATTGAAGAGCTCCATTTGGTCGAACTTGGCAGGGCAGACG
GAGCACACGTAGGTGGTCCCTTCTTGGCAACTCGCTTCTGCAGCTACACCCACTCCTGTT
CCAACCCCAGCCCCTACTCCAGCACCTCCACTTACTGGCATGGCGAGGGCCACCACTCCA
GCTCCAGGCTCAGGGACAGCCATAGGCATGGGAATGGAGACGGGGCCCGGGGTACCTGCA
CTGACCGGCAGCCCTGTGATGGCGCTGGCTGTGCTGTGCAGGGCCATGTGCCTCTCCAGC
AGGGTCTTGTGTGAGAACTTCTTCTTGCAGATGTAGCACTCATAGGACTTCTCTCCACGG
TGCAGCCGCATGTGGACGTTGAGAGAGCTCTTCTGGGTGAAACGCTTGTTGCAGATGCTG
CACTGGTAGGCTCGCACCCCTGTGTGTGTCACCATATGTTTAATTAAGTAAt
>NODE_297_length_605_cov_45.219833
ATAAAAATGCCCTGTACACAATCACATCACTAGTGGGACCGGCATCCATTCCATCAGTAG
GTGTTCATTTCGATGTGATGTGTCACAGCACAGAGAATTTAACAAGATATTGGTTGTCTT
TGTTGAGGGAAACAGAAACCAGAATCCAAACATAAACTAGAGCATTGGGGCCCAGGAATT
ATTCTGGGATAGGTGTATCTGTGCGTGCATGTGTGCTTGCCATAGGCAGCATACCGGTAT
ATAGTGGAGCATCTCTCTGCAGCCAGCCAAGGGAACTGATCAGATGGACGATCAAACACT
AATCATTCCCTCACGGCCCATACCGAGTAAAGCTGTCATTAATTTTGCGGAATTACATCA
AATCTGAGACATTCTTTATGTGGCCCACGGCCTGTAGACAGTTATACGACAGGGACTGCT
GCGCTAAGCAGATGGGGCAGCTTGGCCGTGCATACTAAATACCACCGTCCCCCATTTCTC
TATCTCCGCCCTCCCAACACTCTGCCCTCCTTCCAGGCATTCTGCTTCTGCTCCTTCTTT
CTTTGTTTTCTACCCTTCTAATGCCTTTCCTTGACTATATGGTCACGCAGGGCCACTGAT
TACATCACTCACCCCACAGTAATGAGCATCATTTCCCTCAAAAAAGCTCATATTGCTTAC
AGAAAAAAAATGGCACAGACTTGTATACTCAGAGTTTTATTCCTACATAAGACACATTAT
GCACTGATTTAGTGTGATGAGAAAataaa
>NODE_298_length_504_cov_12.575397
ATTAGCACATCATTTTCTCACCAGGACTAATGTGCAAAAATCAGGCAATTTAGTGGTTAG
TTTGCTTAACCTTTACGAGACTTCATGGTGTTTTTTGTTTGGTTTTGTTTTTTAAGCAAT
GTGGTGTTTCTCACTGCATAAGAACACCTCTAAAACTTCATTAGTCACACTGTTACTTGG
CGAACTGGGTGATTAAGCATTTTCTGTGTCAGTTCTGGTTCTAACCAGCCGTTTCGTTGC
CTAATCTTTTGTACTGTGGTATTTTGCTGCTTGACACTTGGGAAAAAGTCTCACCCTCGA
TCCTTTTCTCTCCCCTTTTTACCCTCCCTGCCCCTCTTCTGTCTCCTTTGCTCTTTGTTT
TTCTTTCTCCCCCCTCTAGCAACAACCAAACTACTGGAGCTTCAAGGTCAGTGCCAATAT
TGTGTTTGTGTTTCGCTGTAAATCTGTGCCTCTGTGTGGATTTGTCTCTAATAGGATAAC
TCCATTGTTTCTTTGCATGCCTGCTTGCCTTCTCTCCGTTGCATTCGGTGCTGGTCACAT
GTCGGTGCACACTTTGCTGTTTAACTCTGTTCattgtcttgtgctgcgacatttctgcct
cagcatgtgaaaaaaaatgcttgttagaaatgaagattgatcagtgac
>NODE_299_length_359_cov_4.122563
ATTAGTTCCAGTGTTTCCTGCTCGTCTCTCCTTTTCATGGAGCCACATCGCCTGGCTGCA
CTGTACACGAGTGCACAGTATTTCACCCCAACACAGCCCCGTGCAATCACCACGCTACAA
GTGACACACGAGAACCCTAAAGACGACGCGGGGTCAACATCCACTTGCATTATGTTGCAC
ATCTCGGTGTCAAACCCCAAACATCATAGACTGGAACTGTGGCTGATTTTTTTTTAAGAA
ACAGCGTCGCAGTTGTTAATCTTTGAAAGACCGTGAGGATGATTTCACATCTCGACCTCA
GTGGCTCTTTGGCCTTTTGCTTCAAATCTGTACTTCAGATTCACTAATCCGATGTGGGGG
GAAACATCCCAGAAAAGGTGATGGAGAGAGGTAGGTGTGTGTATACCTCTTCATGCTGGA
TCTGAGGTTTGCTGTGCGTGTCTCGGCCTGCGTGTGTGTGTGTGTGTGTGTGCTGTGGAG
GAGAGAAAGGAAGGGGGGAGCGA
>NODE_300_length_491_cov_40.602852
AAATGAGCAATCAGCTGGAATGAAGCGCAAGAGGAGGGGGGGACCCGTCCAAACTTTAGC
AAAGATACCCAGCAAATCCAACACAAAATGTAAGTAAGAGTGTATGAGAGAGGCATGGAG
CTCCACAGACACATAAAATAATGTGCCTCACAGATAGCTGCACCAACCCTTGAACATCTG
AGCTGAATACTTTTCCAAGATTAAAACACGTCTTCTGGTAGTTGTGTCTCCTTTAAAAGC
TGCACAACTTGACTGCTTCCTCCCCACTGAAAATGTTCCGGCGGCTCATAGAAAATTGTG
TTGAACCTCTTTGACTTTGCGAAATAATTGAGTTAAAACACTCGATAAAACATTAATTAG
CTTAGCAGTCTGGAGCAGATAACATAGATAAAACCCTATGTAATTCATATTGATTAGAAT
ATGCACATTGAGCGTAACCTCTTAAGACAAGTTTTCCTTATTAAATGGACACAAAGCCGA
GGTCATTATTTGTACAAAGAAAGATCGCTTTAGATTTTATCTTTTCACATAAAAAGGTTT
GATTGGATTTCTTTCTGAGGAAGCTGCACAATCTATTTTATTCAGGTTTGATTGTATTAC
CTCTTAATTAGTTTGTATATTGAGTAGAACAGGCC
>NODE_301_length_687_cov_39.497818
TTTGTGTAATGCATTTTAAAATTTAGATTTTGTTATATATATATATATATATATATATAT
ATATATATATGTATTCCAAAGTGACTCGGTGTGATCAGGGCCTTAAAGGGTTAAAATCTG
TGCTACTTGGAGTGTGTCCCCCAGAAAAGGAATGAGGTCCCCGGGAATGTTTTACAGATA
AAATAAAAAGAATCAGGAGAATGAGGGAAAGAAGAGAAGTTGAATATATATTTCATGTGA
TAAGAGAAAGATGAAGCGCGAGAAAAAAGATTCCATTACAGCTGCGACAGTTACAAAACT
GCTGCTGTGTAGAGTAGCCTCTGTTGAAAAGATTGATGCAATAAGGACTGACCTTGGCTT
GGAGCAGGAGTCGGTGATGTATGTATGAGCATCTCCCTGCTAAATGGACCCAGATTTGTA
GCACTAATATACATGGAAGCCCAGTACCAAACTCGCCACGGCTATAAATCAACAGCCACT
TTGGGTGTCATTTCTGGTTTATATTCTACTATTGTTCTGTGCTTTTAATTCGTGTCACTG
CCATCTGTTCATTTGATGCAGTTTCATACTGTATGATTTGGCTGCAGAGATACTGTGCAG
ACAATCCCTGTTAGACCATCAGAGTGGATTAACTGCACTGGTAAATTCCACTGAGGCTAT
CTCACAGCCGCATGTAAATAGAATCTGAATCGAGTGAAAGGAAAAATAGAAATTTCAAAC
TAAAAGTTTTATTGTTTGTCAGGAACTCGGCAGAACAGCGATTCAATATAAAAttaacaa
agagcaagaacagcaagaaaaactcctgttgaaactccagctgaaaggctt
>NODE_302_length_697_cov_28.784792
GTTTGTGCTCCGAGCCTCACGGTAAGACAGAATTGGGCATTGTCGCCAAGCAGAGTAGAG
CAGAGCTAGCCCCCATTCTGTTGATCTGAGCAGGATCCCGGAGAAAACAAAACTGCATTG
TTCCCCGCAGATGGAAGCCAGTGTCTCCTGGGTAACAGCATTAATCTCCCCTTTTCTCCT
GCTTCCTCTCTTGTCGGGGCCATAATCGGTGGGCTCCTTTCAGCAGCCGAGCCAGCCTCA
AAGCCCAGGCTCCTAACTAGCCTCCTAATTAGCTGCAATTACAATGAAGACAACATGATG
AGATAATAGAAATTTGCAAAATAATGACATACCACGGGAAAATATTCCTCCTCCCCAAGC
ACCATTTTTTTCCCTCCGGGAGCGGCACAATGGAGAGCCGGGGCCCTTTTCTGAAAGCGG
GGAGCTCAGAAAAAATGGTGGCGCATTATGTGGCATAGAACCCTATTGTCTGCCTTCTGG
TTGCTTCAATCAACAGGCCATTGTCTGGCTGCTTAAATCAAAATGACTCAAATACGGGCT
CCGTAATGATGCCCTCTCAGCAGCGCATACTGAACACAGAGACAGATTGAGGGAGAGAGG
AGAGGAAGAGGAGGAAGAAACGGGAGAGCAGAGGAGGAGGAGGAAGGAGAAAGGAGGAGA
GGGGCTAATCGTGTGACGCGGGACTGAAATAATTAGGTAAGAAAAAAGGGCCGGAGAAAG
TCGCCGAAGATCAGAAGGAAAGGGGAACCGGTGACGGACGGATACAGCTGTTTTCATCTG
CTCCTGTTAGATCACATTAAATATTAGAGTGCAAGAAAAAACAAATCAAGCTGAGAGAGA
g
>NODE_308_length_450_cov_40.055557
AGTATTTACATGTGACAGTTAGTGAGGCTGCGCAGAAGACAATCAGTTGAAAAGCTGTTG
ACATGGCCAGTTCAGAAGCCATTAGGAAAGTCTTTCATTTCAAAACGGCAACCAATAATG
TTACAACCTTCGTAGTCTTGCAACATCTGTTTAAGAGATAAGATATCTCTACAGGCCTTA
ACATAAGGATTTAAACGACATGTTTTAAGTTTTAGGTTAAGTTAGACGGGTGTCTCTCTG
GTTTCGCATGTGCAGCCAGTTGCTTGGCAGCTCCAACAATGCTTTGTGAGTGCACACACG
AGTGTATTCGTGTCATCGTATGCATGTATATGTGTGTGCACAAGTGTGCATTTGTGCATG
TGTGCACTGACGTGTGTCACTTAATCTTTTCTCCTTTTTCTTTCTGTTTTATATTTACTA
CGTCAGGCAACAAATGAATCATCTTTATTACGGAGAAATTTAATTTGGGTGAACTTAACT
GCTGCTGCCAAGGTCAGACGGGCAGAATGTCATTTTAATCCAATCAACTTTAATCTGTTG
GTTATAAAAGAGTTAGGCTGTTGAAGAATGGCTGTATCTCAGGCCCTTTATTAC
>NODE_309_length_891_cov_25.161615
GTGGCTTGCAAATATGTGCGCGGCATCACTCGGCAAGGTGCTGAAATTGCAAACAAACAT
GTTCTGTTAACACGCTTTAACAACTCGCAACAAGAAATAAGGTCAAGCATGTTGTAAGTG
ATTCCACCTCTTCTCAATCTGCGTGTGCTCTCACTGTACGAGGCTGTCGAGGCTCAGCCA
GGAGAGATGAGTGAGATAGTGGGGGCTGAGGTAGGAACCATTTTCACACTGCCACAATTA
CAGGAACCGTCATTACATTGCTCACTCTTACTCAAATACAGATAGAAGCCCCAAAAAATT
ATGCGCAGGCTAGGAGGAGAAAGTGGCTCACTTCTGTTTGCTAAATTAATCGCTTCCTAA
ATGGCTCCAGGCCAGGCAAAGTTAACATTTGCAGTTTCAAAGGTTTTCAGCGCTTGCAAT
GAGCCATGAAATTACTGCATGCCGTCGAAAATGGCAGCTGATGAAAAGCCCAAGGAGCAG
GTCCCACAGGCAGAGAGAGCTTGGAAGTGAAATCTTAAACACAAAGTCTCATTTCTGATT
CGGATCATGGTGAAATTCAGAACCAAAACTCGAAAAATGTGCAAGCCTATGTCCGAAAGC
AGGACAGGTTGTGACAAGACAGATGACGAGCAGCTGTTTGTGGCCTGGCAGGCTCGTCGG
TGAGTCCGAGGAGGCGAGGCGAGGTGAGCGCAGAGGTTGGGTTGAAGGAGCGTAATGATG
ATGTTGAGGTGCTCAGCTGCAGCCAAAATGGACTGACCCAAATTAGGTTTGATTAAATCA
CAGGGGTGACGCTGCAGTTCTGCAGAGATCATTAACATCAAAATGATTATGGTGGAACAG
TTTGACTTAGCTGAACCCAACCGGTTCACCAGCAGTCTGGCGCTAGAACACTGCAATTTG
CATATTGACAGCAATAAGCTTTAAGCATATCCAATTACAActaaaacacaaaggaactac
tttagaatccattgctgctctgttttacttatgctaaattttacatcctttaagatttac
actaaacaataacac
>NODE_310_length_296_cov_54.854729
CTGTTGAGCGAAAACTTAAGTCTGCTCACACGGGGCCATATGAGTGGATCCCGTACACTC
TCTGTGAAGTTCAGTTGTCCACAAAAACTACAAGTACCTTTTGTTGTTCGTCTATCTGTT
CTTTATCTCTTCTCTCTCTCTCTCTCGCTCTCTCGCTCTCTCTCTCCCTCTCTTACACTC
AAGACAAGAGAAGACGATGGGTAGAGCTGCTGTCAATCTTGGCAATCAATGCGCGCAGCC
ATGTCGCAAGTATTCAAAGCATTTCCCGTCGTGCAACATCAGAAAGTGAGTGGCCAGGGC
ATTGATCTGAGGAAGGCAAAGAGGCAGGACTCCCCCTCCTCCTCCCAGACAAGAGATGCG
AGAGAGAGAGAGAGAGAGAGAGAGAGAGAGAGAGGGGGCGAGAGAGAGAGAGAGAGAGAG
AGAGAGAGAGATGTGGTGAA
>NODE_311_length_438_cov_50.011417
ATTACATTTAAATGATATACAATAGTAACACAACTAATTAAAACTACCTGAACAAGGCAG
AAGACTATAAAAAAAAAAAAGAAATCTATTGAAATATATAACAATCCTACAACAGCATGC
AGTTTCACCACACTATCTTTCAGTATACTATTTCTTACCCAGCACTCATTACATGATAAG
TTGCTACAAGGAGGCACCGTGACAAAGAGCCCATACACTGGATTGAGGCTGAAATGAAGC
CGGATGGAGTTGGGGTGGAGGTGTGTACAAAGGGGGTGAGTGGGCTCTGAATACAGCTGG
AGAGGTGAGAGGGACCTACTTGCAGCGTGGTTTGTTAAGAGCTGTTAATGTGCACATCCC
CTCATTCTGACAGAAGTAATCGCAGGGGTTGGCCAGCTCATCACAACGTTGGTTCTTGAA
CCCTGACGTGCAGCTGCAAAACATTGTGGTGGGAGTGATAAAAGGGCCCAGAGAATGTTG
AACTGTTGGCTGCTTGATGAATGGAGACTGACACACTAAACCCTTTCAGCAGCTTCAGTT
ATAAGATGGAGCAAGTCAGTGTTGTGTCTGCATCAAGCAAAT
>NODE_312_length_749_cov_36.894527
GTTTGCAGCTTGAATGGTTTTAGCCGCATGCATGAGTAAATTAAAACAATTCAGTGCAAT
TGCACACAATTTCGCACGCCGATTCTTAGGCCCAGTGTGGTTAACTTTCATGGTGGGATG
TAAAAATATGCAATCTCATCCTTTATCGGACATAAACAGTTGCAGCCAACCAGCAGGGGG
CCTTTGTTCTTTGCAGTAGCCACCTATTTTTGTAGAAAATCAACCATCCACATTACGGCC
TAACCTAGCCCTTTGTGTGGGGGATAGAGGTTGAACGGTGGTGAGCAGGGCGGCTGGAGG
AGGGAGGGCTGGGAGCGAATTCTTGTCCAAACATTCTGCACGCGGATTTGTATTCATTGC
ACCCCTGCTGCTATTGATATCATTACGCAGGGTGCTCATGCTGTGAGGAAGGGGGCTGGG
ACTGGCAACGGGGAGGTCATGGAGCCGCAGGCCCTAACGAGAAGTGACACTGGCTCCAGG
TCGGCCAAGCATCCACCGGATTTCAATGGGAGCCGCACTTTCCCAGTCAGCGCATTAGAT
CAAAGATCATTACCTGCTAATCAAAACACATGAACATAAGGGCTTCCCTTCTTCCACTCT
TCTTTTGCTTCTCTTTAGCTGAGCTGAGGCTTAGGAGGAGATGCACCGGGAGATGAAGGA
GGAGACGGCACCAGCTACTGAACTGGATAGACCTCCATTGCCCCATGAACATTGGAAGAC
ACCAACTCCTTTACTTTCTGGACTCATTCCAGAAATCTTCCTGCAGCCTTCACCAGCTAT
TAACCAACTTTACAAGAAATATGCTATAATATATGCTAAATCAGAACAAGTTACAAATTC
ACTGTGGCGTACTGCCTCCCGATTTATTAAGCTACACAGTAAAAGCTGCAAAa
>NODE_315_length_438_cov_55.253426
ATTACTTTCCTTTTCAATCACGGGGCATTTTTTTTTTAACTTCCCCCATCCACCTCCACA
CTGAGAGAAAAAAACAAAAAACAAAAGTGATACGAGTTCTGCAACTTCCATCTGTGGCAG
CGCTCGTTGTCTTACTGCAGCTTAATTACAAAATATTGGCGCCGTTTTCTGTAAAGATTA
CTCACTGTAGGAGGCTCTACGTAATTTGGACCGGAGGGTTTGTCACAGAAAATAATACAA
TGCAACTGGGCTTTCTGTATTAGATTTCCGCTTTTAGCCTCCTTGACATTTCAAGCTGCA
TGAACTAATACATCTGTTATTTGTTGATCATTTGATTATTAACATACTTCACAAACCAAA
TCAGCTGCCCTGCTGGAGACGCAGATACAGCTCAGCAGACAGTCTGGGTTTTCTCGCCTG
CCACGCACAAACACACTTGCAAAAGATGCACAATTCAGCCCTCAGTGATAAAGGAAAGCG
GGGAAAAAACATTCATCTTCCCCTCCTTTGAGCGTATGAGCACTCTGACACCGGCATGGA
ACAAAGCCCGTCATCACATTCTAATCTCGAATTTCAGGGCTT
>NODE_316_length_842_cov_59.795723
ATCACCATCAAAACAAAGACACATGATACCGTATTATCTTCTAGGACTGTGCTTAGCAGT
TTAAATCTAAACTGTCCAACATACAGCAGCTGATAGGAATACAAACCAAGCAATAATTGT
TTTTAACAAAACACCCGTGGACTGCCTTAATCCCTACTACCATACTGTGTTGTGCAAACA
TGCTTGTTGTGGTAAGCTCTGCAAGCTGAGGTTATATTCGTGCATCAGGTCATTCCTGTA
GCGGGCTGGTCTGGGTCGGCCCACTCCCCTCTGAGAGCCCTCTCATCAAGCCAGCCTCTC
CTCTGCCGCCCTCTTCCCCACAATCCCCATAAACTCTCATAATTGCCACATTAAACTTGA
GTTTATTATTTTTCTCCAGGTGCAGGTGTGCAGATGATATGAGCCCCAGGTTGCATTTAC
ATACAAATTGAAGGTTTTTATTAATCAGGCAGGCAGCAGGAATCAAACGGCAACACTCCA
TCAGGCCTTTAAATACATTTGGTGACATTTTTACCCGGCATTAGCATGATAGGGCAAGCG
GAGTATAATGTACCAATGATTGCTTTTCCATTGAAAGCACAAACGGTTTCATTTTTCCTG
TCATCTCAAATAAGTGTTAAAGAGGGTTTGGAGGCTATTGTGCGAGTGCCGTATGCTGGG
GACTTGGGACCGCTGATGGCCATATTAAATAACCATTAGTGCCTGAGCTTAGATCATTGT
GGCATCCGCCTCCTCTGAATTTATCCTGTGATTTCAAATGAAGGCAAGCTGTGCCAGCTT
TCATAAAGTGCTCCAACCCTCTCCATTTTTCCTCAAACTAAATGCATTACAACGGTAATT
TTGTGACTGTTAAGATAACTAGCGTTAACAAGCACTTAATTAAAATGTACAATAAATAGC
CGTCTGCAGCCTTATCTCCCCTCCAGAGCGACGCTGGTAggaggctccaatgctcaggcc
ggctgttccccagctcgtttgcagat
>NODE_317_length_709_cov_43.108604
GTTTGTTTCCTTTCAGGCGTCATCGGTCTGGAGTCGATGAAGTTCTACTGTCCCGACTGT
CCTGCTCCCCGTCCCGCCTTTGCTCGCTGACTCGCGGCCTCGCCTCCTCATTACTCCTCG
TGTTGAACTGCTGAACCTCCAGGTGTGCCGCCGCTGAACCACTGCACTCGCTACACTCAT
CACTCACCCGCCGCTTCACCTCACCCCCGTTCTACTCCCGCTAACTCTCTCGGCTTCACC
TCCTCCTTCCACCTCCCCCTTCCCGCCGACTCGCTTCACCCTCCCGGCTCCCTCTTCTTT
CCACTTCCTTGTCTTTACATTTGTCTCGGCTCCCTCTCCAGTGCTCGCCGCACGCCTCCT
TCTCCTGCCTTCCCCACTTCACCTCCCCTCCCTCCCCGTGCCTCCCCTCCCTCGCTCCTC
ATCTCTGTCGCTGTTGGCAGCCTATTTAAATGCTCCATTGGAGAAGGATTAAGGTTTATG
CAAGGTCAGTGTGGGATGTGATAATTATAATCACAGCTTTTTGCCTGGCCAATGACGGCC
ATTTGTTATTCTCAGCTCAGTGGCTTCAGAAGCCCCTGGGGGGAGGCTGGTGGGAGGTGT
TGACAAGAGGCTGGCTGATTTACTGGGCCTCCCCCTCCTTCCCCTCCTCCCCCTCCTTCC
CCTCCTCTCCCTCCTTCCCCTCCTCTCCCAGCACAGGCCTGGCTTTGGGCTTTTGCATGC
CTCCGCCCTCTGCCTCCTTCTCCTCCTCCTCCCTTCATCCCTCCCTTATCTCCGCTGTCT
TCCTCTTTGTACACTCACCCCTCTGTCTTCTCCTCTCTCCCCCCATCCacagctccactc
acccacttttttt
>NODE_318_length_403_cov_11.446651
TTGGACAATTGCGTAATTGTTGCTAGAATCTAAGAAGAAAGATTGGATTTAAAAAAAAAT
TCAATTTTAGATGAGACGCAACCCTTCATCCAGCCTTCATTCTAACGGAGTATTCCAGTG
ACGGCGGAGGAACGCAAACACTAAAAATAAAAAGAGACACCAAACATGTCGAACAAAGTC
TGTAGATCTGCACCCTCTGAGGTAAAAGGTTCATCCTAATCAGGCAGCACTGCACCCACA
AACCTCTCTCCCTCTCTCCCCCCTCTCTTCTCCCCTCCCCTGCACATGCGCTTGATTGAT
GGCCTTATTAACTGGAGTTCTTGTAAGTGTGACCGAGCTGATTAAAATGCATATGTTTGG
AATAATACACCGTTTAAGCCTCCCGGGTCGGGGCGAAACCACAAGGCAGATTTATGTAAA
CTATCAGCCGGTGTCTTTAAGCCTGATAGGGACACAGGTCATGCAGGAAAATGGCTCAGG
TTGGTGCGTAATAAAACCGCGCCGTAAAAATCAAGATGAACGGATCGGTCTGATTGAATA
TTCAAAa
>NODE_319_length_478_cov_65.420502
AGCGCATTTTCCACGGTGTAAAGCCCACCACGCAGATGATCCCACAGAATGAGCTGAGAC
GGATTCAGGCTCCGCGCCTCAGTGTGTGGAGCAGCTGACTCCCTCTCTCCACGTCCAGAT
GGCTCCTGCACACAGATTTGCATTCATTTTCCTTTAATATCTTCTGAAATAGCGGGGCAG
CTGCATTTGTTGTCAAATACGGTTTAAAACTCCCTTTCAGGACAGCATCGTTACCTACGT
GACGGGTGTGGAGATCCATTTTCCCTCTCCAGTCAACAGTATCAGATCTAAGAGGATTTG
TCTCAAAGTCTCCTAATTTGATAATCAGATTTAAATCGCCTTGGTGCGTGTAATCAGGGG
TTAAGTTCTAATAAGCGACTTGAAACTGTGCAAAAAAGCAGAGTGAGTTCTGTGCAAAAA
AGATATTTGCAATCTCGGTAGAACAGACAAAAAACATCTCCAACATGCGCCTCGGTTTGT
CTCATGTAAGAGAAAAACACTATTAACAAAGAGCCCCTCTCTTTCCTTTGACTTTTCCCT
GGTATTTTTTTTTAATTAATTAATTtatgcttgccacaaattgaaacttggatttctctt
aagtaatcataatcatcataat
>NODE_320_length_671_cov_54.225037
ATTACGAATGCTGTGTGTTCTTCCTGTTTCCTATCTAGTAATGTCCAGCATACAGTCTAT
CTTTGTTTTGGGGGTTGTGGTTAATTGAATGCTTTATAACACAAACTGCATATCTATATT
TCTGATTGTTTTTTTGTTGTCATCTGCATTTTTTTCATTTGATCTGACATTTATTCAGTT
TAAGGTCGAAAATGACACTGGCATTCCCTTATGCTAACACTCCTTCATATTTGCTGTGCA
AAGGGGAAGAATCAAAGTGAGAAAGAGAAAGGAAGAGGAAAAATTAAGGACTGCTATTCC
TGTTTTTGTCTCTCAGGTGAGTGAGACTGAGATCAATGGCCAGTTTGAGTCAGTTTGCGA
GTCCGTTTTTAGTGAAGTAGAATCCCAGGCCATGGAGGCCTTGGACCTGCCTGGTTCGTT
CCGCACTCGAAGCCACAGTTACCTCCGTGCAATTCAGGCTGGTTATTCCCAAGATGACGA
CTGCTTGCCTTCAATGACATCCTCCACTGTCACTTCAACTCTCAGATCCACAACAGGTAA
AACAACCCCCCCAGAAGAGAGAGGGCTTAGTTACATATCCTCATACATCCTATACATGCG
CACAAACTTGACATACCTACATATGTACAGTGGGGAACCCTTGAGCTTCAGGGATGCCAG
GCTGAATGACTCCAGTTATTTTCTTTGGAAGCTACGGTGTGCGTGTGTTTGTTTTTGCCA
CTGCACTCTCCCAAATGCTCAGATGAATTTGCTTGTGTGGTACTTTGCATGACTCATGCA
TCATTAGCCAAGCTTCTGATTGGTCActtgtggtg
>NODE_321_length_786_cov_30.930025
TTTGTATAGCACAAATTTACAACATAAGTTATCTCATAGCGCTTTTCATGGTGAGGAACA
GACCTTACTTAAACTATCCTCTATATAGCCACATATACCGAACAAACCAGAAGATAAGAC
ACATGTGCGCACACGCATACACATCTAGCTGCAACCATTCCCTGTCTCTTGACAAACCAT
TATGTACAATCCTGCCACTGTATAGTGCTGTCAGAAAGCTGCCAAAATAATCTCTTCTGC
AGGAGAATTTAACTCCATACCTTCTGGCACAGTGCAGCGATGCAATTTAATGCCTCCTGT
GATAACTAATGGAAGAAACTCTTAAAACTTCAGAGCTTATAATAAGCTTGTCAGCTTATC
ATATTAGGCATGTGAGCTTATAACATTAGCATTTAAATGTTCCCGGGTATACAGTAATGT
GATTGGAGGGCTTTGCCATTTTGACTTTGCCATTGAGGAGAGAGGGAGGCAGAGAGACAC
AGGAAAAAGGGGTGTTGATGCTGTCACGAGGAAGCGTCGAGGACTGTTGGCTCACGTCTT
ACAATTGTTCACAGCAATTGTGTGTAAGCTCTAATGGATGCACAGGTAGGGGAATGAACA
AAAAAGCTGTAAACTATAACAATAAACTCCCCAGCTCCCTGCCATCAGAAGACATAAGAC
TGGATGAGTTGTCAAATATTTGCTTACAGATATGAATGTAATCGAAGGTGTGCTCATCTG
TCTACTACTATAAATGTAACTAGAATAATGTCTCGTCTAACGCTGATGAAACTGCAGGGC
GAGAGAAACTTTATAAAGTGTCTTTTGGATGAAATCAATAATGGTGGAGAAGCAGTGTAT
TCTAACAATATGTACATTTTTAGCTGACAGCCGGCTTCTCTCCTCTGGCACGAAGCCCAA
CTGCAGCAACAACAAAGTTGATCTTGTAAa
>NODE_322_length_407_cov_26.044226
CTGACATTCTGATACACCCTCCAACATCCCCCGGGACAAAAGAGGGAAACCGGGGTGCCT
GCCTCGTCATGTCCCATCAATTGCAATGGGACCTCAGAAACCACAGGCCAACTAGCAGCT
GCCACATGGGTGTCCATCACTGGATTTGACAGGAGTGCTGCCCTGCTGACTGCCCTTCTT
TACTGTCCCTCTGGTCAATCTACACCTCAATTGGCCCTGCACTGGTGGGTGATGCCTTCT
CCTTCTGCCGCATGTCAAAAAGAGCCAGGAGCCACAGAGGAAGTGCAAATATCCTCTAAT
GGCCTTGATCCAGATGGATGCGCCCATGACAATAGGCCCCCGTGCCTGTGGTTTGGGTTT
TTGAAACGCAGAGGCCACCACAATAACACAGCAAAATTATGCATGCAGGCCAAGGACCAT
TGACATGTTAAAGAGTACTGCCAGTTGCTATGATAATTAAGTTAGCTCATTCCAAGGCAG
AGAGCTCTTTTCTCTTAACATGTCTTTAAAGACACTTTGGGCACATACGGCAGGCTCTGA
GACAATGGAAa
>NODE_323_length_1116_cov_34.903225
ATGACCATAATCAGTCTGTCACTTTAAAAGATATTAATATTAAACATATACCAGGACTGG
TGCCAAAATAATTCATTTTCAAACGACTAAAATTGGAATTTAAACGGTGTATGCTTCCTC
GCCTGTCTCCATCAGCAGTGCAGCACCTTTTGGGTCTCATTAACCTCCCTGTCATAATCA
TCTATATTCAGAATTTAGCTCTTTTTTTAAAACACATTTTCTCTTTTTTAAAAAAAGAAC
AAACAAATCTAAGCCCCTCTTCTTCTGGAGCCCGGCCAAATGAAAAAGTCGGTCAGAAAA
CGTCGTCTCATTTAAATTCTCACCTTGAGCTCTCTAGTGACTGGTAATGGTCCGAGAGGA
GCTGACGCTTTAAAAAAAGACGCACATCATCAAGGTGTATTCTCACTGTGCGCTGCCGTT
TGGAGAGCCCGAACAATTAAGGCGACATTGCAAAGAGGAAAAAGAAAGAGCAGAAAACAG
TGGCAACACGCTACAGCAGGCAGGCACAATCATAATTTAAACAGAGAAAACGCATGCAAG
CCACGGCGCCTTACTTACTCTGTGCGCTGCGCCGAGTCTCCGCAGTTTTAATTACAAGCC
CTAATTTCCAAGTCGCACATAGTGTCAAAAAACCTGCGACTATTTCTCAGAGATTCCCTT
TAACAAGTGGAAACTTAGTGTCCTCCTGCACCATTTTATACATGATGAGCCGTCAGTAAT
GGGATTATTAAACAAAAACGTTTCAGGCGCTGGCGTTAACCTTTTTTAATGCCTAATTAG
GTTTTGCAAAGAAATAATTAGATTCTACAGTGCTTACACTGCCTATATTTTCAAATGGCA
TCTGCAGCAAACACATCATCCTGCGACACTCGTTGCCAATAATCTGCGGATATATGCGCT
ACAGTAGCAGTCGGATGTAAGATTTTAAAACATGTTGGGACCAAATAAGGTGCACTTAAA
GCTAAAATAATTATCCGGCGCAAGCTATAGGACAACCTGCACAAGGAGATTAGTCTGGGC
AACTGCGCCCCCTTGTGGTGGGTCTACCACTGCAGCAGGAGAGCGTTTGGAAAGAATAGC
AAATGAAGCTGCACGTTTTATATACGTCTGTCTTTCTTTTTGTCTAATTACAATATCAGA
AAATTCAACATTATTTATCGAAGCAGCAAAGTGTTGAGACAAAGTGGAAGAAGAGAAGTT
GGTTTgttctccaggcatgtgggcgttgacatttgcgcaggcgcagtttgtactgctaaa
>NODE_324_length_579_cov_78.730568
ATCACCATGCTCTGTGCTGCAATCAATTCATCATCACCCTTTGTGTGCCACTGAACAGTT
GACAACTTTATAACTTGCAGCTGCACGGGCTGACTGACAGGGGTGGAAGGGGAGCATGAA
AAAAAATGAAGAAATGAATAGATGAATGAATGAACAAAGAAGCGTGGTTTTCAGGGAGAA
AAAGTTGTTTTCTAAAAACACAAAACGATCTACATTACAGCCTTTTATTCCCTTTCGTCA
ACAGAGGAGCAGGCAGTGTAGCAGGGAGGAGAGAGTAGAGGAGGAGATGAGGAGGAGAAA
GAAGAAGAAGGAAAAAAAAGAAAAAGAAAAACATCCTTCTCACTGATCTGAAATCAGAAA
GCTTTCAGTCATTCTTTATGTGCTCCCCGCGGCCACTCTGAGCCAGTGAGCATGTACATT
AGGCTGGGGCATTTTGATGAAATAAAAGCCCAGGCCAGCTTATGGCTAAACAGAATGGGA
GCACTCACTCAGCCTGTCTCTGATTGACCATTAAAGCCATTGATGAATGGGCCTGTCAGG
GGAGAGACAATTAAATCAAACATGAAACAAAGCCGTTGTGACGGCCCGGTCTGACAGAGC
AAACCCATTCCTCCCCTCCATTACATAGCACACGGCTCCTTTTACAACCCCTAACCCACT
CCTCCCGCCTCCTCTACCCTACTGTATGTGTGCCACTGTGTGTGTGTGTGTGTTCGGAGT
GAA
>NODE_325_length_567_cov_49.112873
GTTGTCATTTCCCAACTCCTCATTAATATTCCGAGGTTAAGAGCTTTTCAGCGAAACGTA
ATTAATTGAGCCCGAGCCTGACAGTAAACAAGCAATTTCAAATTAAAGCGAAATGACAGC
GGCGTCATTTGTTAAAAACGTGCGGGGCCCCCCGATTTTGGCGACAGATAAATGAGGGAA
AATGTTAAGGAGGGAGAAAGTGATGAAGATATTAATCTTCACCTGTCTGTGTCAGCGTGC
CACTCATTGCCGCAATGTTGCTTTCCATCCTCTGCAGATGCTTCTTGTCCTCTCGGCTTC
TCATAATGAGGGGAAGGATGTATTTCTGCAATTAAAAGCATGGCACAATATTACACTTCT
CTCTGGTGGAAAGGGGGCAGAAAGATGAGGAAAAGACGGACCCATCCAGACTTGGCAGTG
TCGGGTCAAAGGCATTGTTTTATTGGACTCGTGCCTCACTGTCTAAACTGCATGATTAGG
TGCATGCATTTCTACAGCAAAATGTCAAAGCAACTGATAACAGGTTGATACACACTTCTA
GTGCTAAAACCATTAGTGGGATAGAAAATTAATCGTTTTTTAGAACCGATCAGTCTTTTT
TTTATTATTATTATCAAGCAGAAGTATTAAATATTTCCTGGTGCTAGGTTTGCTGTTTTT
CTAAATCATACACAGCTGTAAATAAatgtgctatcagaccagccaattaaa
>NODE_326_length_293_cov_3.996587
TTCAGCTCACTCTGCTGCACTCTGTGCCAATTTACATGCCTCTGTGCCACCTACAGGCTG
CACAGAAGGGATGAGGAGACGAGCGGAGAGCAACAGGGGGAGGAGAGAAGAGCGGCTGCA
GCGGGAGGAGGGAGGGGAGAGAAAATGATGGAGGAGCAGCGAGGTGGGTAGTGGAGTGGA
GGTGGGAGGAGAGGATGAAAGGAGGCAGGGGAGATCTGAAGGAGAGCAAAGAAGAAAAGA
GTTGAGGACTGAAGCGGCATAGGAGGAGAGAAAAAAAAGGGATCTCCTACACACTGTGTT
TACATACTACTAATTTGCTTGGCTGAATACATTTGTGAGTAAacataactgctgcctgga
ttgtgtttcactcagaataaactgccgttcccagagtcaacgtagggcagaagcagaaca
tagcacaaagatgtgac
>NODE_327_length_187_cov_2.459893
CTATGCTGAAGACGCCGGTCTAGGTCCCGAGTCTCTACGACCTTCCCGTCCCGAGATACA
GCAAAAAATCACAGGTTTCTCCCACTTCCTGATGTCGTAGAGACTCGGGAGTAGGCTCAG
TGCGATCGCGGCGGAAGCAAATGGCGGGGTAGAAACAAGTTTCATGTCTCTAGCACTAAC
GGTTTTGCCAAACCCAGGCCGAAACCCTAACCCTAACCCTAACCCATGCTGCGTTATGCA
CTGCCCATTGTCAGTGAATGGGAGAACGTTTTGGCCAATATCTCCGGAACCAGACGTGCT
AGACACCTGGAAATGCCACCTGCCCCACCTA
>NODE_328_length_856_cov_50.372665
ATGTGTAATGTCTTGTTACGCTGCACACAAATTCGCACACCTAACCTAACTATTCAGAAC
CCCTAAAGAATTTCAATTTCCTACACAAGATACCTGAGAAACATCTAATTACACGACTCA
AGAATGATTGAAGGCTGTAGTAATGGACTGAATGGTGACGCGGTGAAACACCTTGTTACA
AACAGTTTCCTGGATGCCATCAGTCACACTGCAGTGGGGAAATACTACAGCAACAGGTGA
GACAGTATACAGTCTGAGGCGCCCAACCTCTCAGTGTGCTTTAACACACAAAGTGAGAGA
ATCCAAAGGGAAAGGACGAGGACAGGGATGAGAGCAAAGGACGTGGGGATCATACTGCCC
AAAAAATGTTTGCAGACTGGATACTGAACACCGTTGTTGAGGTTACTATTTATCTCATGC
CAGCCAAGTTGGCACGCACATCTGGCGCTGGGTACTTAGTGCAATTATTTATGATTTCCT
CCAAGATTTAAAAGCTCTTCGCCCGGCCTTGTAATGCAGTAACTGATTGCACTGCTAATG
TAATTAAGGGGAGATTATGATGTCCACGTGGCACACCAGATGGTGGCATTCACAGCGATG
GGGGAAGGCACAACTGGCACACCACTGCACAAGGGCAGTGAGGCGCAGTCAGTCGGAGCA
GTCCAGACTCCCCACCAGACGGAGGAAAGTATATGTGTGCATGCGTGTGTGCGTGCATGT
GTGTGTGCGGCGTGCTTGCACAGATGCATGTGAGTGTATGGGTGTATATTTGATGATAAG
TTGAGCGATAAAGTGTAAGCTGATAGAGATGAGCAAAATACCATCAACAAAATTACTGAC
ACTACGCCAAGTGCATCGGATACATGCATAAGCTCAAAAATGCACCATACAGGTCAAATA
AGGACCTACTGTTTGATCTTGGAAGGTTCTACATTATCTATAGGCACTTTAAGAAATCGC
TGTTCTTTATTTCAAACTACAAATAGCAAGAATTAGTAAc
>NODE_329_length_687_cov_42.576420
GAGGGATAAAGCTCTAAAGGGGATCTGAAAACCATGGAAATGACCTGAGAGAGAAAGAAA
ATTATCGAGAAAAAGGAAAAACCGAAAAATACGGCAAGTAAAAAAGATTGAATGATTCAA
TGGCTATCGCCTAATGACACCAGCCTCATAATATCTCCCCCCTAAATCCGCCGTTGAGTG
TAGCATTGAAACATTTTGTTTCCCTTTTCTATTGGTCTTCTTGGTGTCGTTGTAGCGTTG
TCATGGCAGCCCTGCCAATCACTGTCAAGCGTGCCAATCATTAGCCAGTACGTAGCGCGA
GGCTTTCACCACTTGTGCAGCACGCACGGGGGGTTATCAGAGTCTCCGATCTCCACAGCA
ACCCTCCCACCGCACCGCGCGCATCAGGCACAAGCCAATGCTCGCCTATCTGCTGAATGG
AATGAGCAATTAGAGGGTGGAATATTATTGCGATCTTAACGAGGCTCGTTAAAGCTAAAG
AAGATATGTAGACTGGAGATGCTTAGCAGAGACGGGAAGGGAGGGAGGGAGGCAGAGGGA
GCTTTAAATGGGTGACAAATGGACAACCAATGACTGCAACTCGGGAATACACGTTTTGAA
TAGAAGCGAGTCAATTTGCACATTATTTTCGCATAGTTTTTCCTGTAGTAGCTACTTTTT
TATCTTTCCATCAGCCCATTCATTTTTTCTCTCTCTCTCTCTTGTGCGAGGCGTTTCAGT
GTTCTAGCTGCATGTGTTTTCTTTTTCTTTTTTTTCCTATCATGTTATCGCTTTCTTGTT
TTCCTTTAAAAATTTCAGTCATGTAAtcgtttggctttttgcccccggatc
>NODE_330_length_385_cov_93.410393
CTCCACTTACATTAAATGGCAAGACTAAGATGCGTCAGGGTCGACAAGTTACCTTCACAA
TCCCCTTGATGTAACCATGGCGTTCAGCGAAGTCAATGTGACGGAGTTTAGCGGCACCTT
TTCTGTGCTTGACGTGGGCTTTGAACACGGAGCCCGCACCTTTTCTCTGTCCCCTGATCA
CACGTCCCATCGTGTACTGAAACAAACGACAATCAGGGTTAGAAATCTTAACTTGGCATA
CACACTTCAATATCACACACTAGGGCCAAATGATTAGAAGAAAATGACAGATGTTTTAAC
AGATTTAACAGTGCAATACAATTACTGCAAGTAGAACTTCAGTTCTTTGTTTGCCATGTA
ATAGATTTAAAATACACGACGACGTATTACCAAAAGTCTAAATGTCACAAGTACACTAAA
ACTACATTACAGCATTACTCTAAATGGTCAAACCTCTAACCAGCAGTCTTTACTAATTAC
ATTATTATAAATTTGCTAtttaaaaaaacttatttagtgcagtcacagt
>NODE_331_length_568_cov_68.649651
ATCGGATTCATTAATAATTATCATCTGGGACCACCGACACCAACAACAAACTTCATCTAT
CAAGAAATAATGCAGCATCTCAGTATGATATTCCCTTACTCCTTCATTGCATATTGTTGG
TTGCATATTGTTTTTCTTTTTTTGTCCTGCTGTGGTTACTGCCTAGGGCCTGCAAAGCCC
TGGCCAGCAGCTTTGTCAGGATGCTAAATGGAGGGCCGTGAGTTTAAAAACTTAAAGAGG
CAGTGAAATATTAGCCAATGTGGGTGAGGAATGAGTGGTTGAGAACCGCAGCGTGTCAGT
GTTAAATGGTCGGACTCGGATGCATATAAGTTAGTCCAAGCATGAAGGGCAGTGGGATGC
TCGCGTGGAAACGATGTCCCCTCCCCTCCTTCCCATCCCTCACCCCCTCCACAGACACAC
ATTCACACACATACACACTCGTACTGTCACACCCCACCCACACAGCTTTTAAGCAAGGAG
CCCATCAGAAACTTGTCATTTCTCTCATTCACTCCGACAGCCTTGAGACACAATGCAGAC
TTACCTCTGTGTTGTACACCCCATATATCAGAAAGATGAACAGGCCCTGCAAACACAGAC
AAAGAAAGAAAGAGAGAGAGGGAGAGAGAAAAAGAAAGAAGAGGAGGACAAAGTTGTTAC
TGTTGTTTTCTCTCTTGTCTTTAAAAAAAAAAAAAAAAAAAAAGATCAAAAG
>NODE_332_length_763_cov_57.204456
GTATCTAGTATTAGTGGAGATGTAGTTGCAGTTGAACAAACAATAGATCATGCATCTAAA
GGAATGATAGTTGTTTTTTAATGAGGGTTAAGGGCTACATCTGTCTTGGGTTCTCCTTGT
TAAGAATTTTGCAGATTGTTGTATTTTTGTGTCCATGTGAACGGAGGACTGAGCCATACG
CACATGAGATAATGGCTGGGTGAGATAAAGCAATCAACTCCTCTTAAAAAAAGAATTCAG
TTAAGTACCCCTCTCTGAGAAGAACTCAAAGTAGCTCTGATTCCAGTGAAGAGGAGTCTG
TCCCTCTAGTGTGCATATTACTGCATCTCATCTTGCTTATTGCTGCCTAGAGTGCTATGA
CAACCGAAGTGAGAATAGATTTAATCTCTCCAGCCCTGCTAATAATACTATGCTACTGGC
TGAGCGCCGAAACATGCACAAAGGGCTAATCATCTCTAGTAGTAAGCGTTTTCTTACACA
TACACATTTTCCCTGCAGTTCTCGGAACTGTCAGGAGTAAAGAGATAAAGAATGGGCAGA
GAGGGAAAAAAAGTCAGTTGTGGTGTGAGAAGTGTCTGCCACCACGGCGTCATTAACACC
CAGTGGTGCTGGGGTAAGGGAGGGAGTGCAGACGGGGCCTCCAAGCACTAGGAGCGAAAT
TGCAAACCCAAGGTTCCTGATACAACCTGTTATTATTTTTGACACAAGCCATTTACAATA
GCTATGAAGGTGGCAATGGAAAATGTAATATTGATTGTATGCCCTCAAGGCTTTGCTCCC
CTGACTTCTAAGCGTCACACATCTCACATACAGTATGTTGGGCGTGATGATATGTTTCTC
CTTTTTTTATTTTGTTTTGTTTCCCCCCACTTCCACAAATCCTATTTTAGGAGCTTTGTT
GATAGTT
>NODE_333_length_623_cov_44.693420
TTTACTGGGGGTGATCGATGATGGTCCCGGCACACTCGCCCAACAAACATCTTAAGCGGA
TGCGGTTTTTGCTTAATTGGGAGCTTTGCAGCTCAGATTCCGACTTATTTGATGTTGATG
ATGAAGTCCCAGGAAAGCTGTGAAATTCTTGTAAACTAAATGTGCATGCATGCTGTCTTC
ATTCGTACGCTGGTCAGAACTGTTACCCGTCAATTTAACCTGCACAGTTTCCCTCTTCTT
CTAGGGGAGTATGAACGCGCACACACACACATATGTGCACACATGCCCTGAGCTCATTTT
TAATCCTCGCAGCTCACTGTGAAGGCAGGAGGAAGTTCCAATTAAAATTAAAATAAGCTC
TTTTAACGGTCTCTTAAATTGACAACTGAACAATGATTTTCGAATTGGTATCTGTCAAAG
GTCTCGGAAAATCCTCAGTTGATAAGGCCCAACGCATCCAATTAGTAGCAGAGTAGGGCC
TCAGCCAGTAATGATTTCCAGGTCCCTTAAGATGTGGCGCGGACACTTATTGCAAATTAC
TGACAAAGAGCCCTGCTGTATTGATGAGGGGGAGAACAGCCAAGTCTCCGTGTTCCCATC
AGGTGGACGAGTACCAAGAGGGGTCTGAAGGAGAGCTGGGTGTCTCTCCCTCTCTCTCCC
TCTCTCTCCCTCTCTGCAGCCATAATGTGGCCTCGCTGTGTAGCTCATATATAGCCCCCC
TGCTGACATGGACTCTGAGAGACCAGCCTCTCTTGACATGataccaa
>NODE_334_length_401_cov_56.067333
CGCTCTTCCGATCTCTTACTTCCCCAGGAAGCATGATTGGTGTGTGTCTGTGTATCATGA
TGAGATCACTTGGCGGGGCTGAGGATAAAATGTCGCTTAGGATAATGTGATTGCCCTTAA
GGTACAAGGAGGTGAATTATATTCCCTGATTTATAATCTGAAAATTAAAGACTCACTCAT
TTTCTAATTTAATTCCACCTTCAATGGAACAATGTTCACTCTGAGCCAAATTGGCGAATA
ATGTTACTAATTCAGATGCAGATGTAATTTCTATTCGGGGGGCTGCGGCGCGTGGTGATG
AACGAGTCCCGGATGGATCGTTGCCACTCCTATCTCCCCGTCTCGACAATTCCCCAGCAG
TTGTGATAATAACCTGAGCAATAAAGGAGGGATAGGCAGTACTACCCCGTTCCACTCCTC
ATACCCCAAGTCATCTGATACTTCATCTAATAGTATTTCTGTCCTTTCCTGTGTCACTCT
GTCTTAGGGCAGCtgacactgcgctccttccatacaggaaaacagagtgcggcgaatatt
ataga
>NODE_335_length_790_cov_20.417721
GTGACCACCACTGCTTCCACTCCTCTCCAACCCATAGCCCAGGAAAGAGATGTTGAACTT
AACCTCTGCAACAGTGATGAATTAACAATAGAACAATTCAATGCCCCAGTAATTACAAAA
CACTTTGGACACGGCAACATTTTTCAACTCTGCCACACAGGTTTGTCGGTATTGGTGGCT
TTCACCTGGAATGTTGGGGCTCTTTGCTCTTCCTAACTTTGTTTTCTCTGACGCAGATTA
GATCTGCCACCCCATTACAGATTCATTTTCCTAATTTTTCATGTCTGCGCCGCTCCCCAT
CTGCACAGGGCTGATAATTGTGGGGACCAGCCCTGGTGATTAACATCAGCAGAATTAATT
ACGCCCGCCATTAAGGCTCCAGGTTGCACACAATGATCAAGAGAAATTAACTTTCTCCCA
GGCCCCTAAATCATCTCACCTTCAAGTGGAGTGATGGCAAAGAGACAGGCCCGGAGTCCT
GGACCCCGCTCAGCACCTTCTTAACCAAACATGAGGTGCGCATCCTGCCTCCCACCGAGG
AGATTATAGCGGCGGCTGATGGGTATCAATTACGCCACCTTATGTGGTGGGATGAGCGAG
AGGTGTCCAGGGTCTGGTGACTAATGGACCTGGGTTGGAGCCACCCTGCAGCTGGAGACC
AGGGAGCTGACTGTTTCTCTGGCCAGGGAGTACCCGCCAGATGCTGAGAGCCTCAGTTCA
CCGGCCTGACACACAGGTATATATCTGCACAGCACATTTGACGATGCACTCTGGAGTAAG
GGTGGCCATGTGATTTTGGGTTAGCTAAAAACTGACGAGGAAAAATACTTTGTCACCTTA
GTTATGCAGTCACAGGGAAGGATCAGtttcaggatttataccaagaaaagacccaattag
aagacaacagaatatatacatataaaaaggtatt
>NODE_336_length_614_cov_31.949511
TTATTCATCCTCTTTACCTCCTGTCTATATTTATTTGTACTCTTCTCTTGCTTCGCTCTC
TCTCCGTTTCCTCACCCCCTCTCTGTCTCTCCATCCCCCCCACTCCATCTCTTCTGTCTC
CCTCTCTGTCTTTTCTGTCTCCCTGTCTGTCTCTTCTGCCTCCCTCTCTGAGTAAGTGAG
TTTCATCTGGGGTGCTTGCCGGGCAAAATCACCTCAGGGCGAACACTTTATTATCTGTAG
TCAAAGCGTCACCACAAATACCATTCTACACACACAAGTGTCACTTTCCATTTGTCTGCA
CTCTGGCTGCATTAGCAGAGCCGAGCCAGCCCAGAGCCTCATCTCAAACGCACCCGGCAG
AAGAAAACCAACAGCGTGGGAAAGCACTCGTCCTGCATTCCTGCCCCATTAACACCACTG
GCAGCACCAGAGAAGACCTACTGCCTCTCAAGGGAATTAAAACATTATTATCAGCACTGG
GCTTTGTGCAGAAATCTTATGAAATGGCAAAAAAGAGCAGAGTTTATGCAGACATCTTAT
TATGTTACGATTAGGGCAAGAAATCCTAGCGTGCACCAAAGAGGACTAAACAGATGATCC
CCCTTTAACTCAGAGGAGATCACTGCGCGTGTTAATTACTGATGATCTAGCGGAGTGTCT
GGCAAACACAACACCAGCGGGTAGTTTATGTCCGCTTTGAGCCACAAAGGAATGCAGGCC
AGCAGCAGCCATGTCAGGCCTAATCGTAACATAATAAg
>NODE_337_length_1265_cov_17.896442
TATGTACTCCGGACCGTTTTAAACTCGCACATGGAGAGTCCCATTGCTAAAGTTTTTCTC
CGCTCATACGGATCTTTTGCGTGCGTAAAGTTATGCGTAATGTGTGCGTAAAGTTGCCCC
TCGTGCGTTTCAGTGCAAAATGAAGATGTCACTGCATTATTTATGATCCTTACAACTTTA
ATAGTGACAATATGCATACTCTGGCGAGGCAGTCTGTTTTGTAATCGCGTAATCAGAGTG
GGGAAATTGCTATTTCATAGCCGCGCAGTCTTTGTTCGCTGCGACAAAAGAAAGGCGACT
GTATATCTGGATCAAGTTTTTAGGACTTTTATTGTACAACAACCTTTGCATAACAACTAT
TTTTCTCAAGCGTTGCCCGAGGCACTGCGCATGCGTGCTGGCTGCTCGCTGTCACTAAGA
CATTTTTCTTCACGTTGGAAACTGTCACTGGTGACGTCAATCACAGAGCTCTGACCAATT
AGAGCGCAGGGTGATTGTTTAGCTCCACGGGCTGCAGCGCCTACCATGAATCTCTATTCA
GTATCAAAGCGTCCTGCTGCTGCCTCTCAACCGAATGGGATTCCATGTAGTCTGCAGATA
GACTTAACTTTATAAAGTTTTTTTTCTTTATTTTTCATTGCGATTAAAATATATTTGTCA
TCATCATTATTATTTTGCCTGCTGTCAAGTTATTCTAAAATTAGGAAGTAATGAGCGTGG
ATGCATTGGGAAGCCCCGTGATGGACCCTACGTTTTCCAAACGGAACACGGCGCTGAGAT
TAGTTGACTTGGCAGGGGCTCACCACCATCACCATCATCACCACCATACCCCTCAGAGCG
TGACAGGCTTCCCGGGGTTCAGCAGCCATCCACACTCAATGGCTCACTCGCACCCTGGGG
AGATTACTGCGGAACCCCGCCTGGGGCCGAGTCCATTCGGGCCAGAACACATGGGGCACT
CCGCGGCCCTCAAAATCAGCCCAGCCCATCATTATCCCCACCACCATCACCACCACCACA
ATCATCATATGGCAGGCCACAGTGAAGTGGTCTCCAGTCAAACGGGAGCTTTTGGCCCGG
TTCAGGCGACATCGGTCCCGTATTCTATGTCTCACACGGCCCAGGCTTTATCCGCAGGTA
GGGATTTCCTCATCCGGAGAGATCTGACAGCTCAAGCCATGCCCGTACTGACTGACCAGA
CTGCTGGTTCAGCCTCTCACCACGGAATGTTTGTCTCAACAACAGGTAGCTATCCCGGAC
ACTATGGTCATCACCCTGACGCTGGGAACCATACCCTCTTCTCCGGACTCCATCACGAGC
AGCCTTCGAGCGGATCACCGGGTGGCCAAgcactgaatggacaaataaggttaggactac
ctggagaaatgtacgttaggtctgatcac
>NODE_341_length_418_cov_97.368423
GTTATTCTGGGTGACAGGGTTTGAGGTTATATGAGTTTGGGAGGTGATAGGTCAATGAGG
TGTGGGCATGCCATGCGCCATAGTGAGTTGGAAACAACTGTCAGAGCTCCCGCAATGAAG
GTTAAGGGTTGCCATTTTTTCTCGTTTAGGGCTCGGTGTCGAGGTCACCATCTTTGGGAT
TGTGGTAAGCTTCTGTCAGTTCTGGACGACAGTCCTCACAAAAAATGGGGACTTTTTGTG
TGAAAAAAATAAAATAAAAAGTAAGTTGCCCTGACAAAGGCAAAGAAGTCAATTATTTTA
CTTGTTGGAAATCTGCAGTAATGTGGAGAAAACAAAGAGAAAAAAGTAAAAGCCAAAGTG
AAAAAAAACAGGATGGGGTATTGTGGGGTAAAGAAGGAGGTTGTTGGCAGGTCAGGGAGG
AAATTGAGAAGAAGCGAAGAAAGAATTGCCTGGTAATACAAACCCATCTCCTCATTTTTT
GATAAGAGTGTCTAGGATGGAACTCAAAGAGAACGAATAAAAGAAGAGAGAGGGAGGGGA
CACACGGCAAACCCAAAAAAAA
>NODE_342_length_428_cov_46.516354
TCTATGACTCTAATACATTACCATCTATTTGCAATCTCATTGACGGAGTGCTTGTGAGTT
TAACTACCATTAATCAGCATCAAGGTTTGTCTATCTGGAGAAAAATAGATTAAGGGAGGG
ATTTTTTTCATATGGCGCATTACAAGAGATCCACATTGTCCTAGTTAAGAGCTATGCAGA
GCAGGCTGATAGATAATGGTCACCTCGAGGCTGCCTAATAAAGCATGTTAAAGGACTTAG
GAACACGACATTACTGAGTGTAGTTTTTACAATACAAGATGTATTGGCTTAATATAGTTA
CTCACTGATGCTTACCTGACTAAATGCCCCTCACACACAATCAAGGCTGGCTGTAATCAG
TTATGTCGAAGAGGACAAGCATGTTTTTGAGGATGCCTTTGAAGTGTTTTGGGACTTTGC
TGTAAATAGCGAGGACATCAGTCATGCTGAGACGAGTGTGCGCCTCAACGTGGTGATGTC
ATCTGACTAAAATGTAAAAAATAAAAAAAGAGGACCTCACCGTCCCGTCTGGCCTGAGAA
GTGAaaaggtttaacaaagttggtgtttaatc
>NODE_343_length_586_cov_61.462456
TAATTCAAAATGCACAGCGTTAATTAATACATCTGCAAAATAAGCCAACAAGGAAATAAA
GCTCCTCTGATTGATAGATGATTTCTACATGTATGGCACATATTTATAATTTCATATGAA
CGTGCATCCAATTATAAAATCCCTAATATATTTCTCCCATTTTTGTGTGATCAGGATGTT
TACATAAACCTTCAACTCCAATCTTCCCCCCAACTCACAGTAGATCTTATTTCTTAAGAA
GACAGCATTTTTCTTCTTCATTATACAGGCACACCTTGCGTGATAAATAGTAATATTTAC
TGTTCTCATGCAAATCTTGACTAAACATTGTTCATTTTCCTTGTTCCAGTAATGAATCAA
ACGGACACCCTGTACCAGGGAATACATCTCTTTTATCCTCGCTTATGAATAAGGTAAGAT
CCATCCATCAAACGCCTTTCATCCCAAGACAAATTAGCGGGACACAGAGGGGCCTGTTTG
TTTTTTAATGTTTCACCGCTAATAAGATGAGTTTGTATCATTTAAATTTTCCAGCCATTT
TTCATACAGTGTAATTTTCACTGCACCTCTCACAAATTAATATAATGACGCAGTAGCCGG
GTGCCATGCCAGATATATAGAGATGTTTGGTTTTTGATGAGCTGTTTTGAACTCGCCGTC
CATTTTTTCTCCTCCTTTATACTTTTTTTTTCTCCCCCTCGCCTCTCTCTACATTTATTT
ATAGAGTTTa
>NODE_344_length_407_cov_34.186733
TTCAGTAATTTGTTCAGTATGTTAGTAAAACTTTGCTTTTCTACATTTTTTCCTGAGGAA
CAGCTTAGAGAAATACCACAGCTTTTACTGTGTAAGAGAAAACAGCTGAGCTATTTCAGA
TATATCCCTGACACAGATATAAGTAAAAAAACAAAAAAAGACAACAACAAGAAAATGTCA
ATAACCCTGTTCCTTCATTTCACTGTAAATCACCTGCCAATAAAAGACTCCAACCACCTT
GTTTGATCTACCATGCACTAAACAGTAATTTTATGGCCTTCTTTGCTTCTCTCACTGAAC
TTTTCGGTTCAACTCCTCACCACCCACTAGCCCTTACCCAGGGTGCCTGTGCAGAGGCAG
TTGTGAGTCCGGGGAGGTGGCTTAGTTTGGTGGCTGTCCAGAATCTGTTGCACTAGCTGC
TCCACTGAGAAGCCAGAGCTGCTGTTCCCATTGCTGCAAGTCCACTTGATGCCATGAACT
GCCGGGAGAGAGGAGGAGACAGAGATGTCAGCCAGCCCAACAGACCACCAGCCACGCCAA
CCCCCCCCCCC
>NODE_345_length_381_cov_48.349083
CGGGGGAAGAAAAAGACTTGAGGAAGACAAATTGAGCCGCCACCCTGTGGTGGGGCCGAG
AAGGGACAAGCAATGGAGTGGATGGATGTGAGATGCCAATCTTTACTGACACAATGAATG
AGACAGAAGCACAAAAAAACAATACTGCATCATGTATATGCTTACAAAGGATTGAACAGT
CCTACAGTACAGCTACAGGCCCTGAGAGGCTCCTCTCTGGACTGCGGTACCCCCTTCCCC
CTGACTCAGGATCAGTCTCGGCTGCTGCGGTTACCTGATCTTGACATTTTGGACAGATCC
ACATGCCTTTAGGAATGGTTTTCAGGGGTGGATCCAGGCAGTCCAGGTGATAAACACGAG
AACACGTGTCGCACATGAGCAACTGGCCACTGCGTCTGCACACAGTGCAGAAATCCTCAT
GGATGTCTCCCTGTGAGGAAGAATTGGACCAATCAGTTTCCCTGCCCAGCGGAGCCCCAC
CAACCATCTGTGGAGAGGCGAGGCGGGGGGGGGGACCATGAACTG
>NODE_346_length_402_cov_67.713928
GAAGTTATAAAGAATTATGAGGGGAAATCAAATTTGCCTCGCCACTTGAGCGCCACTAAA
ATGCCAAACAATAAACTACCAGATTGCAAATTAGATCAGTAAAAATATCAAACACATTGC
GGTGCAGGAAAATCCATAATTGCATTTAGTGCCTGGCCTCTCCTGGGGGAAGAGACACTA
AAGATCATCAGCAGGCTACATGGGAGCCGCTATTGACAGAGCGGTAAAAATCGACAGGCT
AACTAAATAAACACTCCAGGCTCCATTAAATATTCAACGGCTGAGATTTGACAGTCTAGC
GTGCCTGCCTCTCCCCATCGCCTCCATTGGCTTCTCTCTGCAGCACATCTTCCTCCCTGT
CTCCCCTCCTCCTGCACACCTCCCCCTCCTCCTCCCCTCCTCTCTTCCCCCTCCTCTCCA
CTGTGACTCCTGACAGCAATAAATGATGCGGTGCCTGAGGGCGCTGCTCCAGTGGGAGAC
CTGGGAGGATAGAGCAGGAGAGCAAAAGAAATAAAGGGGAGACAGCCTATGACCAATGGC
TATTAa
>NODE_347_length_625_cov_66.795197
CTTTAATTGCTTCTATAATGCACATTTACATACAGTCTACACAAACATGCATGGATAGCA
GTATACACACACACATGCAGTACACACATAAACTCCCTGAGACGCACACACACTCACATA
TAAAAAATCTATTGAGTGTATTTCTCCTTGCCAAGGATTTTTTTTCTGAGTCAAAGATAA
TACAATTCCTTTTTTTCTTATTTCCTTACAATACATCTTTCAGTTCTGCCTTTTCCGCGC
ATGAAATTCATTTTCTAATGGAAATATTTGTTTTGTAAATCAAATATGTATTATGCACAG
AATGCAAAGCACAAATTAAATTATGTTAATGAAATGAAAGAGATATGAAATGCATATTTC
ATGGACAAAACATAACCCTGCCGAACAGCCATTTCTTGATAAAATCTTTAAACACAATCT
CATTCGGAGAAAGACATATTGCCGTGGCAGATAGCACCTCATTAAAATGGTCTCCTTTAA
TATCAGTGCTTAGTATATATGGGATTGTAAATAACCACTGGGGAAGAGGAACCAATAATG
AAATACTGTCTTTAATAGCTTGCCATTGATGTCAGCATAAAAAGTCTACTAGAGGAATAT
TGGAAATTGGGTGTGCACACACATAGTCAAAAGCTGTAAATGATTGCATATTTAAATAGA
GCTGACTAAGGAAAAGATGATATAGATATTAGTAATAGGCAGAAAATTATGCTGACCTTa
cataattccacaaaaaagcccagactgttttaaattttatattggttac
>NODE_352_length_307_cov_30.390879
TTCATTACTAAGCCTCCCCCCCTCTACAGGTCCACACTAATAAGTCCACCTTTCCTGATG
CACGTTGTTGGAAGTTTAACCATTTTTTTTCCCAACAGAAGAATGAATTAATAACATTTT
TTTAATAACACCCTCCCCCCACTCTTTTTGCTCCTCCACAACGAGGGGCCAAATCTCTTC
AGCATTTCCAGCTCTGTGAGCTAATTTGACAGCTCACGGGGGTGACGCTGATTCCACTTC
GCAGAGACAGGTACCCTAGGGCTAGCCAGCTGGATCGCAGCGGATGCTTACAGATTTGGC
TTTAGCTTCATGCTGGGTGTCATCTGTCTCTTTGGTCTGGCGCGGGATAATTTTTGTGTG
TGTGTGTGTGTGTGTGTGTGTGTGTGTGTGTGTGTGTGTGTGTGTGTGTGTGTGTGTGTG
TGTGTGTGTGTGTGTGTGTGTGTGTGTGTGT
>NODE_353_length_546_cov_36.443222
CTTCTATTGTCCCTCCTCCCTTTCCAATGGGAGCAGAGAGGATGAGTGTTGTCATTACAG
ACAAGCAAGCAAGGTGAACCTTTCCTAGACTGGGGACCTTTTCCTGGTACACAGAATTGG
AACAGCCCCTCATTGCACCTCCCCATAATCCCTGGCATTTTGTTTTGATGCACCACAGCA
TGAAAATGAGAGAATATGGCAATGTTATGGCATTTGAAGTCAATATGTATTATAAAATCA
ATCTAGATGAAGATCTGCCCATCCCTCTAATTAGACGGGGTGACTGGAGATTGATTTTTA
ATTGCAAAAGTAATTACATGGAGCAGATAGCCAGTGACATTTGATTATCTAGGTGATTGA
TTAAAAGGCCTGGCTGCTGGGGCAGACTGTCAGCCAGCTGAATCCAGACAAAAGAGAAAA
TTAAAAAAGTTGTCCCGTTTGTAATCACGAATTTCAAGGGTGAAATTACAAAGCCAAACA
TCCCCTTGGAGAAGCCCAGCATCCTTCCACTTTGCGCCTGTCTGCCCTCCTATCTCACCC
CTGCCGTCACAACACCCACAACGCAAGACCTCTGTGACACGCTAAAAAGGGGAAAACAAT
GATGTGAAAAATGAATTGAGGAATTGTTCTGTTACAGATAGCCTGGCGCGTAAATGACGG
CTGCATATATCTGCTTAGCAGCCTTGTCAc
>NODE_355_length_145_cov_89.517242
GATGTGGTTATCAAACGGCATATTTCAAAAAGGCATCTTAAAAGGCCCGAGGGCGAAGAG
GCAATAAGAGCACATTTGTATGTGGATGAAAGGGAAAAGTGTAGACAGACCTTGCATCAG
AATACAGCGGGGGGAGATCATTAGCATCTCCAGCAAAATATGCACTACCAGAGAGGGAGA
GCAAGGTACAGTCAGAGAGGGGGAGAGAGAGACAGAGAGGTGATAGTGGGATGGGGTTGC
CGGGCTGGGGGAGAGAGAATGGTTCTCTTCGCCATTCGTTCTTTTTTGT
>NODE_356_length_546_cov_34.241756
AATAGTGCGAGCCGACACCAATATTGCTCGCCGTTGCCACTCAACTCATGACAGCTGAAT
GGACACAGAGGGAAAGTTTGGTTCTGTTTCTCGCTCTTCCTTATCTGCCTCTTACAACAG
AAAAAACAAGCAAATCCCATGCACTTGGGGGGGAAAAACGACACGCAACAATAGCATCCA
CCAATAGCGCTGTCAAACAACGCCATCTCTCTCGGATGTTAAAAGCTTTAAGAGCTGAGG
CCTCTGTGACATCCATAGCCTCTGGATGTCAAAGATGGTTGAAGACTTGAGAGCAGGCCT
CTGTTTTAAAAATACTGTGTGTGGGTGTGTGAGTGCGCACGTCTCGGAGCAGCAAAAGTG
ACATTTGAGGGGCACTTTACAGAAGCCAGCGGTTGCTAGGGATCTTCTGTATCACCTAAA
GAGCCTTTGTCAGTCATTGGAAAGCTGTCACCTTTCGGGGGGCCGATACGGTAGGGGGAG
CCGGCTGACAGGTAGGAATTAATGAGAGGTGTATGACAGCAGACCTCGGTGCTCTTGTGT
ATGGGTGTGTGTGTGTGTTTGAGAGTGTGTCCACATGCGTGTGAGTGAGGTCCTTTGTCT
CAAGAGGATGAACCACCTTCTTTGTCATCCTGATGGGGGAAGAAGAGGAAGAATAATGTT
AGAGACAGACACAGAAAGAAGATTTTTTTC
>NODE_357_length_1020_cov_25.288235
TTTATATATTATATTTCAGCCAAAAATCTATTTAACATTTTCAATTACAACTTTGTGGTG
AAACTGTTTTCTCAGCAGCAATAAGCACGCCGTAAACGCCTCCATCACCGTCCGCTAATG
AATGCACAGGCTTCGGTTCCCATTCAGTGATTCTGTCAGGGGGAAATAATAAGAAAGGAA
GAGGTGAGAAGGATCAGAAGTTTGGTTCTGACCAATAGGAACAGCAGAAAGAGCAGGTAT
CCTTCAGCTGAAAGACGGTGACACGAGTTAAAGAAAAGCACTGATCATCTTTGAGGGACA
TGGCATTCTCTAATTCATAACGGTGGCATGCCATCATAATAATAAGGAATAGGATCTGTC
ATGGTGTCTAGCTGGTGCTTTTATTAGACCGATGGGAGGTCTCCGTGCCTCTCCTTTCTG
TGTTGTAGTAATGAAAGTTACAGCACGTTCTCGCCCAGCCAAAGGTTGGCCCTGCCTAAT
GAAAACAGATGAAGCAGAGATAAAGTGTTTGCCGACATTAAGGGACTCATTTATCACCGT
TAGCCCCCGAGCTATAGAACACCTTGGTCTGGAGCTCTCCTTTAACAGGCCCTGCCTCAC
AGCACCCCGGTGGCACACTGCAGCCTTCCAGCCACATGCACGCCTCCATCTTTACCCTTC
TTTCTCTTTCATTCGCCGCATATTTCACACCGGCGGTTTTTCGCTGTTTACATCTGTACA
TACGCGCCGTCTCGTTCGCACGGCTTATTGAAGTTGGAGAGAGGTTTTAGTGCCAAAAAA
AAGAGAGAGTTTTAGTGGAACCTTTATCAAATCTAAAGGATTTGGCAGTCCTTGCGGGAC
CTCCATCAACGCGCCCTCGATGTTGACCCATGTGGGTTCAACAGCCATCCGAAGCTGAAT
CTCTTCTGTTGAGGGGCCATGTTCTCATCTAGCTGCTCATCTTGCCAGTGTATTAATGAA
TCTTTTCGGCTGTGTTTAAAGCTGCTTAATTAAGTTCAAAGCAGCGCTCGGGGCACTGTG
CGCCTGCTCAGCTGACCTCCCTATGAGTGGAAGTGTTGATTAGGAAGTAAAGAGACATGG
AGGCACTGCAGGGGATGGCTATTGATTGAAAGGATAGAAAAACCTCATTTGGATTTTGTG
Attggaatatcgcactgtacacgg
>NODE_358_length_753_cov_35.541832
CTATGCCCCAAATAAACTTGGATGTTCTCCATCCATCAGCTGACTACATGGAGAGCTGAC
CTGTCATAAATTCACTCGGTGGGGATGATGACAGGGCTGGAGCCAATCTTCATGAAAGAA
TAAAAAAATGGCACAAGGTTCCCATCCCCCCGCTCCCTGAGCCCCCTTCCAACCCCAACT
CACCCTTCGCCCTCACTACCGGAGCACCCTCGCTCCCTATCTTCCTGCCTATCTCTCTGT
CTCTGCACCTACCAGGCTTTCTCTCTCCCTCTCTTTCTCACCCCCTTTTCTCTCCATGGG
TAAGCAGGTAATCATGAGCTGTCACAGAAAGGTGACCCATTAATGTGATGGATACGGTGT
GAAAAACAAATGGTGTGAAACGTGTGGATTGCTGTCCTTACTGCACCTTGGCCTTTTGTT
CTGTCATATCAATATCCACACAGGGCCTCATTACACCGCTGCACTACACAATGAGTGGAG
CGCCAGGGTCAAGACTGCGCCACGCTCCCTTTGACTGGCTCCGACTGGGCTTTTCAGCTC
AACCTCACCCCAAAGGACTCCCAGGTAAACAGGAAGAGGGGCAGCCTCTGGAGCCAGAGA
CAGTGCACATCATCCCAGACTAAATAAGCAACATCCCCCCACCCCCAAGTAGTTCTGTAT
CCATCAGGGGCCCTGACTCTGTTGCTCCTACATGTTTACAGACAAAACTGACAATAGTCG
CGTGGAGAAATCGTTGCACCAACTCTTCTTTTTGTCCAGTTTACTTTATTTGAATTTTAG
CTTTGCACTTGGAGAGTTAGAGTTTTCATTTCAAGGGAACCTGGACGTCACTTGTATGTC
TAAAAGTTAGCTCTTCTTGAGTTATGTCTACAAGGTCAAAAacatctctttattgaa
>NODE_359_length_488_cov_40.850410
GGACAAACCAGTCCGCAAAATACTCATTTCCTTTGCATGTTAGGTGCCCTAGTGGGGATG
CAGACGGGGTCACTGACACAGCCACTGGGGTTGATGTTTTTTTTCTCCATCGCTTTTCTT
AATGAAAACTGTTGCTTTGCCTTTCACTGGCTTGTGTCTGCTATCTGCTGCCTGTACAGT
ATGTGGCTTAATAATACACACCGAGTTTGACCAAAAGAAAGTTTGTTCAGACTCTGACTG
TTTATCCGGTGCCAGACAGAGGCACCTCATGTAGAAAAGGTAAAAGTAGTTCTGTCCACC
TCTCATTCTTGCCAAAAAAGTTCAGCCACTGAGCCACGGCATTAACTTGTATTCTAACAA
GATTAAAATATATTCGTCCTGGGGATTAGCATAGTTAGGTGTCCTTTTGCCTCTTTTTTT
TCCTGCACTGGTGCGGTGACAGTGGGCTTTGATCTGTGTTGCGAGGCAAGAGTCCTGGCT
TGGACCTAGCCATTCGAGTGCCAAGTGTGAAATTGGCCTGATGTCATCCCCATTCTTCAC
CTTTTACATCTTTCACCACTTTAATTATGTTTCCGCCACAAAGCCCAGGCACCTCTGAGC
AGATTCCACTCTGGCTGGAGGAAGCATTTAGA
>NODE_360_length_388_cov_88.832474
TCTCTCTCTCTCTCTCTCTCTCTCTCTCTCTCCCTCTGTTTCACCACTGTCACACTTTAC
ATCTTTTCTCTCTCTCTATCTCTACTACTCTCTCGCTCCCTCCCTACTACAAAGTGATTC
GGTGTACAGTACCCTCTGTCATTCTGTGCTGGCATGGTGCTTGTGCAACTGGGACTGCAT
TTTTCGCTGAAGAGGCACATCGATAATAGCGCAGGCAGCTCTCTTCTTTCTGTCTTTCCC
ACTCTCTCCATCCCCCCCTTCTGTCTCTGAAGCACTGTGGTGAGCAGGCCCAAACTCCTC
TAACCTCCACAGTGTCAGGTCGCCTCTCCTCAACATAATGAATGTGCTGTGTGAACCAGT
CCGACAGGATGAGCCACCGGGTAGAGAGCAAAATAGTCGTGCACCTGCAACATTTATGCA
TAGCAACATAATGACAGCAAACTGAGTGATTACTATAAAATAGAAAAGCATAAAACTGTA
CTTAACAGTTGAAATGGCTAattgcaaagaaatgagattttaaaatcatgaa
>NODE_363_length_402_cov_55.189056
ATCTATTATGTTTACCCAACAGGCTTTGCTTCCTCATTTAAATAGCATAAACATCTGGCC
GTGGTGAGCCACTAGCATGGCGGCAGTAGTCAAGCAAATCTTGTGGAAAATAATGAAATT
AGATCCCTGGTGCTGCGACAGTGGAAGGGCAGAAGACATCCGCTCCATGTTAATAAAATT
GCCATGAATGAGTGAATACAATTAGGAAATTGTCAGTGGTGGCAGTGAACTTTTGTAACT
CACCGATGTTTGCATCATTCGATTAAGGCAGCAATTTGGACTTGTTTATTTGCGGCTGTT
GTGGCTTTTATTAATTGTGACCCGGCAGTGATTGGCCTGCGATTAAACCAGTCACATATG
ATGTGACTGAGGGTGAGGGATGGATTGGTGGGCAGGCTGATGGCAGACAGGGTTTTTTTT
TTATTGTTGTTTATCTCAGTGGGTGCATGTCTAAGAGGATGGAACTTGTTTGTGTGTGTT
CATTGTAAACTCAGATGTGTGTGTTTGGATATGCATGATGCTCAACTTTGGAATTGAGGT
AGTGAt
>NODE_364_length_740_cov_58.456757
TTCTACAGTTAACTCTAAAGGAGAAGTGGGAGGCGAGATTCTGAGCATTTCTCCCTTTTA
TCTCCTTCACAGGTGTCAAAATGGAAGAGAGCCTCCCTCCTGGCACCAGCTTGAAATGCA
CAATCTGTAACTACACGGCAGATTCTCTTATTACATTCCAGCATCACATCATGTCTCACC
TGTCACAGGCGGCCTTCAGATGCAATCACTGCCATATCAGCTTCCAGAGCCACAGGGAAC
TCTTACAGCATCAGGACTTACATGGGCACGGCAGCAAACTTCACAGGGAAGGCGACGGCA
CCGAGCATTCCCCCAGGGGTCCTGAGGAAAGCCTCCAGCAGCAGCAGCAGCAGGCCCGCG
CTGAGCTGGCCAACAGGAAGGATGCTCTGCTGGGAAGTCCCAAAGGGGCCCTCAACAAGG
AGACCAGCACAGACGGAGAGGCTGACAAGGCTGAGAAGAAGCCCATGCTGTCTGTTCAGA
AGGGAGAGGCCCACCCAGGCAGCAAAGCCAGTTTTTCATACACTAGGATCAAGTCTGAGC
CCTCCAGCCCCCGACTGGCCTCCTCCCCTGTGCAGCATAACATGCCTACATTTCCCATGG
GCCCCTTCTTGTCTCAGTTTGCTTTCTCCCAAGACATTTCAGTAGTCCCGCAGGCTTCTG
AGATTCTGGCTAAAATGTCAGAGCTAGTTCACCGGAGGCTGCGCCATGGAGGGAACAGCT
ACCCCCCTGTCATCTACAGTCCTCTTATGCCCAAAGGGGCAACCTGTTTTGAATGCAATA
TCACCTTCAGCAACCTGGACAACTACTTGGTCCACAAAAAGCACTATTGTAACAGCCGCT
GGCAACACATGGCAAAGTCTCCTGACTtctccgccctgtcagat
>NODE_365_length_540_cov_73.883331
TTCTGTTTGTGAGCGTTCCTCCTTCTGAAGTTCGTATTCCCAGGAAGTATAATAAACTGT
CACGCCTGCACACACTGTAAAGAGACGCACTTTCAACTCGAGTCTCACACACACACACAC
ACACACACACACACACACACACACACACGAGCCACTTGCTAATCATGCGGCGCGCACATG
GCAACAAACTTCTGGATGATAATGATGCAATCCCCGTGTCAACTCGCCCCTCAAGTATAG
CGAGCGATAAAAAAAACAGTGGCTGCAAAGGAGAGGTGTGTCTCTCCGTATGAAAATCCA
ATGCAAATAAGCTTTCACCCCCGTGGTACTTGAACTGTTTTCTCTTTGATAACCCAATTA
TTGTCTCAAGAGCTGTGTCAATTGCTCTAGCGATCTCTTCTTGAACAAATCACTCCCCTA
ACCTCGAGCACTTTCGATTTGATTCTGCCATTTTTTGACAGTTCAAAGTAATCAGAGGAG
GCCTCGGCTGAGGACGAGGATTGATTTTGTGTTCTCGCTTATCATGCTAATTCCCTGAAA
ATCAGCCTTTTTCATCCCCCTCCGCCTGATTACCACTCTTGGAAAAAGGCCCCTGAACTG
TGTTTCTCTCCCCAGTGCTGCTGTCATGCAACCCCCACAACCCTCTGTTCTCGTCCCCTC
GCAGCGGCGGTGGCAGCGGCGGCc
>NODE_366_length_303_cov_73.834984
CCTATTACTGTGGCGTCCTGTCCGGTCCAAGATCCCCATGTAATAGGATTCCTCAAAGCT
GCAGATGGATGGCAAATCTAGGCGGTTTCATCTACTAAAAGAGGGCATAAATCACTAGCG
GAGGAAGCGGGGACGAGGCAGGGGTTATCACCAGTCTGCCTCCCTCATGAGAGCTTTGCA
TTAAAGCATTAGTGAAATTAATTCATCTTTCATAAGAGGTTTGAGCAGTATCTGTGATCT
ATGATAACAACCAATTTCTCACTACGGAGGGGCCGGCGGAGGAGGGAGGGAGGGAGGCAG
GAGAAAAAAAAATACTCTGCGACCCTGATAGACTACACAAATCTGCTCTTTTTAAATGGG
CTAACATTATCTGGAGTGCTGCTCTCTGGAGCATCATCCCAGATTCATATCCCAGCCGGG
AAAGAAGCATAAATCACCGGGCAAAAC
>NODE_368_length_308_cov_6.548701
TTGACTTTTATAGACTCATTTTTAATCTTTGTTGCAGAAAACAAAAGTTGGACAAAGAAA
CAAATCAGGTAGATGCACTAAAAAACTGTATGTGATTTCTATCGTAAATGTTGTGTTGCG
CTCATATTTTATCTTAATTTTTAAATCGTCTTACTTTGGCTTCTGTGGTCTCTGCTTTTT
CATTCTGATTGGCAAAACCCATCCATTTGTCCATCTTTCCATCATCACCCACCTCCCTGC
AGTCGTCCTCTGTCAGCAGTGACTTTCAGCATCCCATTTGGCCTGGACAGTGATGTTGAC
ATTGTCATGGGAAACCCAATAGATTCTGTCTTTCGCTCTGTCAGCACTGACAGCCTCACC
ACTGGCATCCCTGTAATGACCTCACCGGTGACATCAGCAGGGATGACTCGTGTCCCATAC
AGCCCTCCGGAGGACCTCAGTCAtctggtcag
>NODE_369_length_586_cov_33.621159
AATACCGATCACTGACTACGGCGCATTTCTGGCTGTACAGAAACACTCCGGTCCCTCCCG
GCCAAGCATCTACACGTGTATTTGACAGAGAGGGATGCAGCGCTGCAGACATTGAATCAT
GGCTCCCATATTTTATCCATAAGTTAACCCCATATGGGTGCCATTGTACTATCAAAGGAT
AAAAAAGAACAAAGGATTTATATAGTCTTTTTGATCAAAGTCTCGCTATATGGAAGTAGT
ATATTTTGTGTTTTTCGCACACACACAAACAGACATAAGCACGCGCAAACACACACATGC
AGTGACAGCCACGGCCAATCGATTTGCCACGCTCTCTCTCTCTCCACAATGCTGACGATG
CTCGAGTGGACGGGCTCCTGGTTGCTTGGTTCACAGAAAAGGGTCCCTCAAATGAATGTA
TTTTTACCTCTTGCAGGACAATGTCGGATAGGGAAGTAAATAATTAAAGGAAAGGGACCC
TTTTTGACTGCATCAACCCTGCCACTGCTGGTAAGCTCTACTATCCATTGTGACTCCATT
TTTGCCCATCCTGCTAAGGATGACCTTTTTTATTTTTTCTTTTATTTTTTTTTTTATTTT
TGTTTTGTTTTACACACATGTGCCCTCCCTGCATGGAAACCCTTCACATTAAAGGCACCG
AGTGTTTGCATATTTTTCTCCTCATTTGATTTAAGTGCTGACCTGGTATgagaggagcag
gccttgtgta
>NODE_370_length_330_cov_66.542427
TTCCGATCTATAACTACGAGATGTTGGTGCCAATTCATCGGTAATTGTCCCTTCTGGCAC
AGTCTGTTGAAAGTCCTGGAGAAGCCTAAGCTCAAGATCACTGCAAGTGTTAATCTTCTT
ATACTTAAGGTATCAGGTTTTCTTTTGATGTCGCTAAACATGTTGACTCCTATCTCAGCG
CAGAAGGCAATCCAGACATAGCTATGAGCGAGATGGGGGTTTGTCTGCCTTCTTCTTCCA
AGAATCTCATGGTTTGTGTGTTCCTCTCCTAGCATCCATTACTGTGCTAAAATAAAGAAA
CAACAAAATGAGAGAGAGAAAAAAGAAACAGGAAGAAAGGGATTGATTCTGTGCTAATTG
TCCTTTCCTTAGCGCAATTTGGCTTGCTCTTGTTCGGTGTAAAATGGCCTGATTTATTTT
TAATGAGGCGAAATCCTATTTCTCAGACTAGTCAgtataatagcccaaggttat
>NODE_371_length_710_cov_33.932396
CTTACAACATGATTGTCCAGAGGTTTGCTGGTAATTGTATTTGTTAAGAGTTAAATGCTG
CTCAATTAAAGACAGAAAAATACAACTTATTTTTCTGGTAAGCTGTCACAGAGGGAACAT
AAAACAACATGCTGTAAAGTGGTTTACTGCTGAGTAATGTTAACGCAAGCAGCCTACTGT
GAATGTCTGTAATCAAAACGACCATCATTTCCGACGCACTGTGTGTCTGTCCCCTCAGCC
AGACTGTGTGGAGGTCTTGTTTAGTTTCTAATCACAAAATGCCCACCAGTTTGCGACCGG
CGTTCGTCCGCCCTCTCCTTCCCCTGCCTGTGTTTGCAGGTTTGCATCTGAATCAGGGGG
CCGGTGGGGGCCCGAGCGCTCTCGGCCACGTGGACCAGATTGATGTCATTGTCTCGGCAC
ACTGACCTTTGCTGTAATACCCACGGCAGACATCACAAACTCTCACATCAATTTAGCCCA
ATTGGATGTGGCATGTCTTGGCTAACTCAATTTGTGGAGAAATGCACCTGTCTCTGCCTT
CCCTCCCTATAGATTTACTCAAGGGGAGGGGGGAGGAGGCGGAGGTATTGCAGGGAAGAG
AAAGAGAGAGTGAGGGGAGGGTTTCAGAGTGGAGTTGGCTGCTGATCCGCTACCCTCCTC
CCTCCTCCTCCCTCCTCCTCCTCCCCCTCCTCTTCACCCCCCCCAAAAACACTCACCCAC
ATGCATATAAACACCGTACACCAACTTCTCCCTTTTTCTCTTTCTCTCAGCTCTTTTCCC
CCTGCCATACTTTGCAGATGTAGCGCCTCTGCAGCAGCACACACCCGAACAgtgtgtgtg
tgtgtgtgtgtgtg
>NODE_372_length_529_cov_25.406427
GTTAGTTTTACTAATTTAAAGTATGTGTTCATGTTTTCAGTTTGACAAAGAGGTGCTTAG
GTAAACAGGCTCAGTTATTTACAGTATACAATAAAAATGAATAGTAATAAAAATTGGATC
CCTGGACCTGTGTGTTTGGCTCAGAAGACGTAAACACATTGCTGTACATAGAAAAAAATA
CACTGCACTGAAGAAGAAGGGTCAAATAAATAATGAACTGTCATGAATAAGGCGATCATT
AACTTCCAAAGCTCTTACTTACAGATAAAGGGTTTGACACTGCTGTGGATGTGCTTATGC
TGTTTGAGGCCTGACGAGGTGGCAAAGGTCTTGCCACATTCAGGACACGTGTGAGCGCGA
GCCCCCACGTGCTGGGAGCGGATGTGGCGCTGAAGGTTGCTAGGATCTGTGAACACCTGC
AATTTTACATTAAAAAGCATTTAAAAACACGTGAGCGTCAGTACATTTTGTGATCCTTGG
CACTGTTAATGAAAACATGCAGGTTTCATTGCTTTATTATTTCAGAAATTACTAAATGTC
CAGTACGATTATGAATGAAGCCTAAGAAACAGAAACAGATAAAGCCTGAGTGTCCTGTGc
acaacttgcgtgccgggtatgctgtaccttatcacagttttcacactcaaagcgcttgcc
actgtcatgtgac
>NODE_373_length_1038_cov_13.494220
CTGAGCAGCTCAAACAGAGCGATAACTGTACATTGTTTCACAAAATGTATAGCTACGGCA
GCGGTGGAACTTATCTTGGTGGCTACACTTTTTTTCGTTTTAGGTCAACAGTCCAATTAT
CTCACTCACCTTCAAGGTGCCTATGAATATGTGGGAAGTTAAGCCCCTGCTCCATTTTGC
TGAAACATTTCCTCCAAGTGTCTTCTAGCCCACAGCCCCATACGCATAGAAAAGCATGCA
CACATGCGGTATCAGCACCACTACGTATATCCGCATACATACAAGCATGCATGAATACAC
ACGCAGAAACCCATACACACATGTATTTTTCAGCTGGAGTTGCCCCCTCCCAAGTCTGCC
CTTCCTTTGAAAGAAAAATAAATCCAGCATAATATGATAGTTGAAAGCAGGGGGTGATAA
GATGGTGGGAGGTTGCAAGGGGGGTGGTGGGCAGCTCAATCATTCACTGTAAAAAAAATT
GCCCTGTATCATTCACCTGATTTGAATTGTAGCTCCCCCTTTTTTTGAACCCCTGCCAAT
TCATTTTGTACATTAAAAATTGGTCAGGGTTGATAAGATTCCATTTTCACGGTTGGCAAT
GCAGAACTGGCGAAAGAATACAATTACAGACCCCAGAGTAAACTCTCCGAATGTCAACTT
GATGTAAATGATCAGAAGGCAGGGCGCCACAAAAGAACAGGCTTCAACTTCAACAGCCCC
CCACCCTCACCCCCAGCCTACCTCTACCTCTCTCTCTTTGTGTATGTCTCTCTACCTCTT
GCTCTCCGTCACCACTCGACAGCCTTTCACCCTGCCAGTGGCAGGCAGACAGGCCTGCTG
AAGTGCCAGAGATGTAGGTGCAGTTTGTTCTGGTGGAGCACAGAAAGGAAGTGTGGTGTC
ACAGTGCCAAAGCCTGATGGCAGACTGACACACATACACAGGAGGTGTTTAAATGAACTT
TGACCTCTAAATATAACTATTAAATAATATATTGCTCAATAAACTTTATGCAAACATTTA
TATGAATGCTGGATATTGGAGCGATAGATTTATGTGTGCAAGTATTAGTGTAGAAAAAGT
TTTCCATAGATCACAGAGGACTTTCAAGTCTTTGACCTTTtaattctgttatatctaaag
tcataacacacataaatctcaggttattgctattctagttac
>NODE_374_length_499_cov_15.739479
CATAGGGGTTTTTTTAAATGAAAAAAAAAGCCTGTTTTTATAACAATGTTGGATTTTGGG
TTCCCTGAAGGTGAATATTGCCAAAATCTCCATTTCGTTTATCCAGCCATGAAATGTCAT
CAAGATTGTAGAAACAGATTAGGTTTCACAAACTGTGAGAATTCAGAATGTGCCAGCAAA
GCAGCTATTCTGTGTGAACAAAAAGGAAGAGATATAGTGCACAAAAGTATCAAGCGCAAA
CATGTGAGCACTTTGACATTCAGCGTTTAGTTGGAGCTGACTGTCCCCGTGTAACATGGC
ACAACGTATACAACAACCGCTGACCTGTTCAGAATTGACCGGTCTTAAATGTGACATTTT
CCCCAAAATATTATGGTACACCGTAAATGGTTGTTTTCTGTTGCCGGCGTTGAGTGGTCC
ACCATACTGAGTCGCACTCTATAGACTACACAGACTCAACACCTCTCCGAGAGACCCAGA
ACAACATGTGTTCCTCAGAAAGTTCCCATGCAATCCTGCATATGGCAACATTTAAGGGCT
TCTTTTTTCCACGCAGGCTTTAACTTAATTTGCTGCCAAGGCATCGAAGAAGCAGAGCAC
AGTATAGAACAGTATCGTGTTGGCCATGACCAGAGGGATGGAt
>NODE_375_length_399_cov_50.716793
ACTTTTTTTTTTTTTAATTTTATTTTTGGGCGGGGGGAAGGGGGGCTCTTATCGGTGTCT
CGGCAGGATGCTGCCGCAGCCAGTTTTCCTTGACTGTCAATTAAAGAGGGGATCATTAAC
TTCAAGGGTATAAATGTTCTAACACTGGTATTACGTTGGGAAGCTAAGTCGCTGACAGAT
GTTCCAACTTTAATTCTCCACTTGTTTTTTTGTCCTTTAATTAATTTATGTATCACTATT
CGGGTTTTAAATATTTTTTCCCCCTGTCTGCTCTTTGTTAGCCTGTAATCTCAGTTACCA
TGGTAGTCGCAAAGACGATTGGGCCTTGTCACTCGCCTGTGTTTCTTATGAGGTTCAATC
GGCTAATGTATTCAATATCATCCAAACTGAAAGGTAAACAGTATCTAATGGCACATGTGT
TCCTGCACTGCCTCGATGCAGCCTGGAGGCGCTGGGCGGGAGGAGAacagcacgtctgcc
tctagttcttcaggctttgcgcgacgacccaactatttagaatggtgcttgataaaaaca
aaa
>NODE_376_length_648_cov_40.459877
TTCTTTGCATCACTGCATTTGTCTTTGCAACGTACATCCGTATGTAGAACATGATCGGGC
TGAGAGTGGGACTAAAGAGTTCCTGATAATGACAAACCACACCCTCAACAACACTCCATC
ACACCATCAACAGCTCAGCAGCTCACCTCCAAACACGCCTCCCCTGACCCCATGCGCCGA
CCTCCCACTGCACACCTCGGCTCCACACACATGCACTCACAATTCAAGCACACAGACACG
TGCACACACCCTGGCGCTCACTTACTTTCAAAGTCCAGGAAAAAATGTGGACAGTTCTCT
AAATCCTTGCCAAGGACCTTAATGAGGTTCCCCATGGCTGGCGACCTGGACGGGAGGAAA
CAACAAAATGCATACAGTACGCAGAGCCTGGCAACCCGCAAGAAAACACACAACAGGCAC
ATGGAGAACACAGCAGGTTGTGACTGTTTTAGTTTTTTACCCATCTGCACTCGTCTAATT
ATCCCTTCTTCCTTTGCTGCTCCATCCTTCTGTCTAAGCAATATGTCCAGAGCAAAGTCA
GACACTCTAGTCATAAATGACACTGATCACAGTTTGCCTCCAATACACAGCGTATGCTGT
ATTCAATTATAGGAGGGCCTAAACCCAGGAGTGAATCATTTAGCTCACTCATTGGGAGTC
ACAAGAGCTAAGCGCTGGTTTTAATCCATTTACATTACTATAGTAAcccaataaaagcca
gccatgtatgggctgctctcccctaatgctctttatgtccaggagtctatagatacttta
tgacaagctctt
>NODE_377_length_402_cov_57.773632
TATCCGTGCATATATGTATATTTTTAGATTTTTGTTAGAGCCAACACTGTTTAATAAAAC
ATGTTCTGATTCTGCTGGTGTTATCCCCAGCTAGAAATTGGTTGCCAAGCATTGCATCAT
TCCTTTCATGTGACTCCCATACGCCCCAAATTCGTCCTGGCCGTCTTATGACTGCATCAC
AATTGCTGCTCGTACAAACTATACAGACTGGAGCGAACAACCAGCAGAAACGGCGATATA
GCCCCGCCCCAGTAGTAATTTCCGGAGTCTCTATTGGATGTCGCCAAGGAAAAGATCTTA
GCTCCGCTCTTCTGATTGGTCCCTTGGAACGACAGTCAATCTCGCTACGGTTAGGTTGTG
ATGAACCTACCTTCCCATGCATAGTTTGGTTGGCCTCTACCCCAATATAAACACCGCCGG
GAGTTTCCGTAAAATCACATTCAGCCGTCAAGACTGAACAATGGTTAacatgagctatca
ccaatttttactaaaatatctacatacgaattcaagacagtcgagaaggcgagcgaataa
aagaaa
>NODE_378_length_526_cov_70.979088
ATTGCATGCTACACAACACCACAGATATTGATATACTATTAGAATGACTGCAAAATAGAT
ATTTCTATCTAGCATCATTGTATTATAAAATGATTCATTTTCAGTAGTTAATAATTCCTT
CTTGAGTCAAAAGGTTATAAGTAGTATTTAATAATGCAAACTAAAGATTATGGTAGTGTA
ACACGTGGATGAATTAATCTTTTTTATTTTCTTGGGCGTCAATATTACTAAGAAGTGTGA
ATCCCTGTTTGCTTCAGGGCAAGATGTGTGACAGAGGTGGCATCGAGCTCTTACAGTCCA
AGAACGAAAATGGGTGAAGATCACTGGACTGACACCAACCACACAGGATCTCTTTTAGTG
GCTGTGGGCCATACGTGGTCACATGATTAGGCACAAATAGTGGCATTGGTACGACCTATT
AGAAGGGGAATGGTGGAGATGACCTGACTATTGTCAAAGCTTCCTGAACTGAGCTAATAT
GTTGGACACTCTCCCTTATCTTTGCTTTGTTGCATTAAGTACTGAGCAGCTTTGTAAAGG
AAAAAAACAGGAGTGGGATGGGAAGCTATTGGGGTGGTGGAAGGACACTGTCCAGACATG
ACAGTAGGAAGTTTGTATTATTATTAATTGAATatattttgcattttctcttgtcccacc
ccatcccctt
>NODE_379_length_338_cov_59.923077
ATCAGCAGCTGTAATGGACACACTTCATAATTGTCAGTCTTTTGCGGCATGGTAAGGAGA
CTTAAGCTGGGGAGACTGAAGGCATACCATGAAGGCAGCTTTGATCACATGAGCTGAGAA
AGTGATGTGCCTATATACTCATTATTTTACCTCATGACTTGTGTCCAAAGAATACAGAGG
ATTTCCAACATTTAATACCACAGTATTTTCAAACTACAAATGTCGTCCTATTCTTATAGT
TACTGAAGCGAAGTCAGTTCTCTATAATTAAGGCAACTTTATAGGCACTGTTCCCTGGCG
AGTGTATGTACGAGTACCTGTGTTAGATGTTTCATCTTTATTAGCCAGAGCATGGTAAGC
CTAGCTCTTCATGCACTAATCCCCAGCTAAAGAAACAGCTTTCAAGGAATTAACATCAAA
AGTAAAGCTTTGCGTGCCGGCGGGGGAGCTTTCAACAGAGCCTGCCTCAACTATCTCCTA
AG
>NODE_380_length_354_cov_15.474576
AAAAAAGGAAAAGAAAATACAAATAGGTTTTTCGAAAAGGGTTGTTCCTTTTCTTTCCTT
CAACGTTAAAGTGATAAAAGGAAAGAGGCCATGGGGTTGGGTGGTGAGTGACTCGTGATA
TCGAGTGAGAGGAGGAAGGAGAGGGAGCTGACTTGGGGGGCATCGTAATGCTGCATTGCC
GGGGGATCAGGGCAACTCGGGGCACTGCCGGGGGATAGGACAGAGCTATCATGTCGCCCA
TCCTTCTGACAGGCGCACCCGTTTGATGGAGGGGCTCTCGCGCTCGTCCAGGGCGGGCCG
GGCCAGTCCCAGAGGTGAGTGGAACTCATTCCTGTGCTCATCGCGGTCGCTGCCCTCATG
GGAGCTGCTACAACTGCTCAGGCTATCAACAGGGGAGCGTCCCGAGTCCTGGCGGGACGA
GGGGTTCTGGGGAGGTGGTACCCCACCACCGTAGCCCCCCGGTGTGCTGCTGGGGCGATC
TCTAGGAGGAGAAACAGG
>NODE_382_length_376_cov_3.308511
GGTTAGGGTTAGGGTTAGGGTTTCGGCCTGGGGTGAGGGTTTGGGAAAACGGTTAGTGCT
AGAGACATGAAACTTGTGTCTACCCCCCCATTTGCTGCCGCCGCGATCGCACTGAGCCTA
CTCCCGAGTCTCTACGACGTCAGGGAGTGGGAGTAACCTGTGATTTTTTGCTGTATCTCG
GGACGGGAAGGTCGTAGAGACTCGGGACTGAGACCGGCGTCTTCGGCATGGCCAAATTAG
GTGGGGCAGGTGGCATTTCCAGGTGTCTAGCACGTCTGGTTCCGGAGATATTGGCCAAAA
CCTTCTCCCATTCACTGACAATGGGACGCGCACGACGCAGCCAGTGTCATAGTGCTGAGG
CCAAGATAAGTTCCCATAGAAGGCGGTTGAGAGCGCGTTTCAGACCGCTCTGAGTTGATT
GGTATAGGTTTGTAGTGACATTTTTTTGGGTCCCGTAGTATGGGCCAACCCTAACCGTAA
GGTCTggaattagggttagggttagggttagggttagggt
>NODE_383_length_655_cov_56.558777
GTGATTGCGTGTTATTATATCGCACTATTGCTATTTTTAGTCAGATACAGGATCTAAATA
CTTCCTCCACTACTGCTCAGAACTCAGAATAACAAACTTACAGTTCCACTGTCAACATCT
CTTACCCTCCTACTTTCCCCCCCATTCTCTTTCCAGTTTTCTCCCTCCGAGCTTTTGCCA
TCGCATCCATGTCTTTTATCACAATTTTGACCCACAGAAAGGAATTCTCACAAGATATCA
AAACAAAAATCTATATTTAATATGAGAGCAATTACAAAGCAAAGTTGGCTGCACAGGGCT
GTTGTCACCAGAGCGCGTGTTTTTCATCAAATAGGTCATTAGACGATGATGGATGTAAAC
CTATAAAGTATCTAAACTGGACCTTTTAACAAACCACGAGCAACACTATCATTTCTCTAA
TAGAACCTGCTGACCGTGTCATTCCCTCCTGCCATTTGTCATTTTTCCTTGTGAAATAAT
CAATATCTGGGCGCTTTGAAATAAATAATATAAAAGTCATAGTAACCTACCCGAGGAGCA
ACAAAAATAGACTTATGGAGCACTCAGAAGGCCTATATGGCCTCAGGCCAGTGTCTGCTG
CATGTTTCTAATCAATGCATAATATGAATTGTGTTTTTTAGAGCACAGACTACAGGATTT
TAGTTTGCACCGCTTCTTTTCAAGCTTACCATCTGCTGTGTTGCTTCCACTATGTTGGAC
GGATCTCACAGTACCAGAGCAGTATGTGTGGTGTAAACGTTAgtgggcaatacaatgatc
tctgtgcaggccaattatg
>NODE_384_length_583_cov_28.571184
CACAGGGCTGTGCTTTATTTCTCTGCTCATTTTTCTCAGAGATTGGTACCTTCACACGCA
GATCCATACCATGCTCCTGTGCAGTGCAGGCGGCGGTGAAGAAAGAGGGTTATATTTTCC
CCTTGAGTTAGGACACCTCATGACAAATGATAATGGATAATCAATAAAGTGGGAAATATG
AGGCAGCAAACTTTATGAAGCCAGGAGACATATTACTCCCCAACAACACTGGTTTCCCTT
AACAAAGTCACTACTCGACTGTGCCTAATAATCTGAAGGAAAATCAAAGGACCCGCAACC
ACATCAGCAATATTGGCAACTTATTCCACTTTAATGGCATTTTGATTGATTTTTTCCCTC
TTCCTAATGGTCGTTTTATAGATTTGACGCTGCTTCTGCAAAACAGCAGTGTGTAATAAA
CCTCCCCGAAGGCAAACGTTAGCCATTAAAGCTCTTGTCTTACTAGCGCTCATAATTGGA
GGTTGACCACCACCACATTTTGGTCTCTCACATAACACACACTTCTAGGACGAGCCTTCT
CTCTCCTGCGCCTCTCCAGCCGTTTGATATTTTTGGTAGATGGCCACAATAAGTGATAGG
ATCCCTTTCTCCTGCTCTTTTTGAGCGATGGGGTTAAAAATAGCCATAAAGAGGTGACCT
TGGCGCTGACATTGTGGAATTTCAGCCAAGCATTGacctgatgaaaatggaaggccaggc
tgctaat
>NODE_385_length_400_cov_12.122500
ACTACTATTTACAGCCACTCTCAGCCTGCAGACTTGACGACCCACAGTAAGCACACTATA
CTGTACAGGGAACCTCTTCCATCATGCTTTTACTGCCCATCACTGTGGCTGTTAGACAGG
GGAGATGGCAAAGCTTTTAGCAGACTGAGATACCGTCCTCGTGCTGGACGGCGTGTATGG
GCAATGCCATCAGAAAAGTGAATGACTGGGAAAGATAAGGGGAAATGGAGGCTGGGGAGA
GAAAAGAGAGGAGAGAGAGGGAGGTGGTGGAGGGATAGGTTGATGTCTGCCTGCTGGCTG
TCAAAAGAAAATGCTTCGGTTTAATGGAAACTGATATCATGCAGGTCATTCAAGTTCTTC
TGGATAGGCAGGGAGAGTCTGTGAGTAAACTAAAGCATGGTGAAGTGCAAAGGAGGAGAA
GAGGAGTTCTTACCTGGAGCAGCCAGTAGCACCTGCGGTGGAAGGTGGGGATGATGGAGG
AGTGGACGTAGCAGCCATACAAACACTAGAAGGTAGAAGAAAAAAAGGGACAGAAAGAGG
ACAt
>NODE_387_length_571_cov_42.970226
CTCGTAAACTGCTGGTAACGTGCGTTTAGCAAAGCAATGCACCTGCAGACTGGGACACTA
GTAAGACCTCGAGCACCGAGCATCACCAGGACTGGCTGAGCTGCAGGAAAACGTGCTCTG
GATTTTTCTGAGCTGACTGAACTGTGGTTCACGTGATAAACTGGTTAACGTGTTAGCGAG
GAGCATGACAACATGCCATTAGGCTGTAGAAATGTGTTTACTGTATGTGCAAATGTTCAA
AGTTCAGAAAAAGGTGAAAGAATTTGTCACCCAGCCCTCTGTCTCCATCCAGGCCGTCCC
CCTGCCTGCTGTGACCGATTTTGTATACAGGAACAAAAAAACTGCTTATTGGAACCTGTG
AAGGATGGCACGTTCATGAATCCCCCATTGAGATCAAGTATAACTGTGTAGTGTTAATTG
TGTACTATTCACCTTGTACAGCTGTATTCCTACAAATATGGTTTACTGTATCATTGATAC
TGTAGTTTCAAAGACGTGAACAACTATTTTTATGAAATGCGACAGTACTGATATATTACA
TTTTGCTAAAAAACAAAAAACTTGTTTACTGAAAGATATTCTGAAATACTGTCAAATAAA
CTCTTGACATGGTGTAAAATATTCTTTTCTAGAGATTTTTACACCATGTCAAGAGTTTAT
TTGACAGTATTTCAGAATATCTTTCAGTAAACAAGTTTTTTGTTTTTTAGCAAAA
>NODE_388_length_519_cov_84.963394
GTGAAAGATGTGTGTATCCATTCACAGCTCCAGAGGACCTTCATTACAGAGCAAGCAGGT
CCTGTCAACGTCTTTTCATTACATGGTCCCATATATCCACCCCTGGTGTCCAAACGGTCC
GCTCTGTCGCCTGTCAAGAAAAGGCACTCTCGGGGAAAGTCCTCCTATCTCCTCGATCCC
CCTCACCACGCCTGATTCCAGACTGTGAGGCGGGAGAGGCCAGGCAGAAAGGGAGGAATC
GTGTTTGCCATCAACAGCTCAAGAGAGTAGCATGGCAGCAAGATTGATGACACCCTCCCT
GAAAGTAACAAAAGAACTCCTGTGCACGAGGGCCCGCTTATGGGGCTTGATAGAGTTGTC
ATCCTCTTAATAAACAGCTCTGATATGTCAGCAGCAGTGGCAGCAGGGACTACACCATGC
TCACCCACCAAGCCATGGGCAGGACCACCTACTGGCATCACAGCACACGCAACCGTGGGT
GATCTCCCCAGATGGAGGCCCCTGTAGGCGTTAGCGGGGTGATTACTGGAGAAGAATAAA
TAAATGACAAAAACATCCCTGTTTCTTGATTTCATTGCTGTGAAAGAGAGGCTGGTAAAT
TATGCAATGATATCCGTGAGAAGCATTAGAATTCATCCTGGTTTAAGTGGGTTGGTAAgc
taa
>NODE_389_length_680_cov_36.748528
ATGACTCCATTTTCTGCCTGTGCTGCCTTCTGCCACTGGCGGCAGTGGCCATTTATCATC
ATCCGCTGTCAGCCGTGGAAAGCAGCAGTGACAGTGCGAGTCAGCAAACATTTAGCACAC
GCAGCCGCACTACACGGGGAAATTATTATTGTCAGAATAATAATGGTTTAGCATAATTTA
TTACAGGTCCACCAAATAAGCAGGGGCTAGATGTTATTAGACAGATGGATGGGAAGGCTT
GGCAGACATCCACTGAGGCTCAGGCAGGCAAAGGCCCTCAACGTGAACGTGACGAGGAGG
AAGGGGTGGAGGTGGGGGTGTGTGAAATAAACGGGAGGTATGGTGGGGGGGCATCCTCCA
AACCAATCAGAAAGCTGGCAGTTCAATTACAAAGAAATAAAGGGACATTCATCATTCAAT
TAGGCACCTGTCAGGGCTCACAAAGGAAGAAAACTTCTAACCTGGTACTCCAGGGAGAAG
ATGCTCAGAAGAGTGGACTGCGAGTGACTGGAACAAATAAAAGAAGGACAAAGTTAATTA
CCAGAGTGCATTGCACAGAGACAAAGGGAGAGGGGAGCTTCAAAGCTGGGGCCAGCTGCC
CTGTAATCTAAAAGAACATGAAAACAAGTGTGGCAAAGTTGTTCCAGATGAACACCTCTG
ACAAAGGATTCCTGCCACGATGGTGTGGGGGAAGAAGAAAGGAGGAGGTTGTGTGTGGTA
TGAGAGATGAGAAAAATATAGCCTGTTTTTTCCCCCTTTTTCAGTCATTTATAGATAgca
tcaccttcaatcttctgtgttcagccaaactgctgaaacctaaa
>NODE_393_length_575_cov_24.827826
GTAGTTAGTGCCGGCTCTGCCACCAATGGAGTTAGTGGGCCAGCAGGAAAAGACCGAGCT
GGATTTACTATTTACGCCACAGTACTGCGGCGGCGTGCGTCCTCCCCAGCCAGACGGGTC
TGCGTAATAGCCAAGAGGCCGGTTGGAGCAGCCTGCAGTCGGCAGGGGAAGAGCCTTAAC
TCCGGCCGCTGCGTAGGACAGCAAGGTGGCCGCGTTACCGGCGAAATCAGCGGCGTCGTA
TGCCGAGGCAGCAAAGTCCAGTCGGTTGTTGGCAGGGGTGACAAACCATCGCTGCGGGGG
GGTGGCAACAGTGGGCTCCTCGGTTTGCTGCGGGGATAGCAAGCTGTTGCCGAGTGGGAC
GCTGCGCTCCGTGCCAGGACCAGTCCCCACGCCAGGGTGAAAGCGAGATTTGGCATAAGT
GCTGACAAATTGGTCCTGCAGGAAAGAGCTAGGCATGGCATATCTCGCACCCGGCACGAT
CTGTGAACGCGGAGAGTCACCCGGTGATGGAGTTAGGCGGTCAATGTCGCAGCCTGTGTA
GACACTGAAAAGATGGAGAGACAAACAAAACAATTCAGAAACTAAACCGTGCGCTCCAGT
CGGTTCTCTAAAAAAAAATAAAAAAAATAGGAGATTTAGGTCAGCGAAGTCTACATCTCA
CCCAATTACAAGTTTAGTTTGGACATGTCAgaagtttaagacacgttaggtttagtgaa
>NODE_397_length_615_cov_29.652033
TTTCTCACCCACAAAAGATCTCCTACAGTACAAAACAGCAATTTAACTGAGAACATGCAG
CTCCTGTATTGTAAAGATGATGGTTATTGACATACGCTTATGTTAATTGTCCTTCTTTTT
CCTCTTCCACAGCTTTTCTGAAACACTGGGGTTGTTGGTGTGGCCAAATTTTCCCTGGAT
TTGACTGGTAAATTCAGAAGACTGAAGCCCAGGCTCACAGTCTACCTTTCACGGAGGCCC
AGCCGTGAGAGGACTGAGGAAGGCACGTGGCGGATCATGACGGCCGACAAAGAGAAGGAA
CGGGAGAAAGAGCGGGACAGGGACAGAGACAGGGACCGGGACAAAAGAGAGGCCGGTAAG
TCCCGTCGGCAGGACGGGGACCGGGGAGATCGTGAAAGTGAGAGCTCCAGGCCCCGACGC
AGCTGCACGCTGGAGGGCGGAGCCAAGAACTATGCAGAGAGCGAGCACAGCGAGGACGAG
GACAACGACAATGGCAGCACTGGTGGAGGCAGCGGCACGGCCGAGGAGGCCGGCAAGAAG
GGCAAAAAGAAGATGCCCAAGAAGAAGTCACGCTACGAGCGCACAGAGAACGGAGAAATC
ACGTCTTTCATTACAGAGGACGATGTTGTTTACAGACCCGGAGGTAAGTCCTGGTCACGG
CTAATCTAATTGTGCGAGCAGGTCAGCCGCACTTATTAGCTTTGTTCCCACCTGCACTGA
ACACCAGTCAGTGTCCATTTATAAACTTTGCCAGGTTAc
>NODE_398_length_316_cov_100.920883
ATGACTTTTGAAGGGGTCTATTTAACAAATGAGCATTTTTGTGTTTGAGCAAATGTCAGC
TTGTATTTTTTTTTACATTTTTTAGAGGCAGATAGTAACTCCCCTGTGTCTGTGTGGTTC
CTTCCCCCAGCAGGTGTTCACAGACCCCAGTAACCTACAGAGGCACATTCGCTCTCAGCA
CGTTGGGGCTCGTGCCCATGCCTGCTCTGACTGTGGCAAGACGTTCGCAACGTCTTCGGG
CCTCAAGCAGCATAAGCACATCCACAGCAGTGTCAAGCCCTTCATGTGTAAGTCACTAAG
ACCCTACCTATGTAATTCTCCTCAGTACATTATAATAATAACAATAATAACATGCTTTAA
CTTGCCTTTAATAGAAAGATCTGATGTTTTTGCAAAAATACACTTCTTGAGAATTGAgct
tgttatgttctacagaattttcacgtgagattatatcgtg
>NODE_399_length_487_cov_46.652977
AGAAAAAAACAAGCAGACACTTTTTTTCAAGTTGAAATGGTTAAAAAGTACAAATTTAGT
CAAATTTAAAGACGGAGCTGTGGAGCAAAGCTGGAACCATGAGCGTAAAAGTCAGATCGA
GATCCTCTAATGTGTTTTTTTTTTCTTCCGGCGAATATTTTAGTTTTCACAGATTTTAAA
AACGAATCTAAGAGCAAAATGTGTTTCTCTTCCAGTAAACTTGCTGCATATGTGGATAGA
TCGCGATCTGGCTTTTGAGTTGGACATTTTTTGCAGTGCACGGAGAGGATTTTACTATGT
GCGCAGCCAGACCCCGCCTGCTCACTGCGCGTCACTGGCGAGTAGTGTGGACGCGGAGTC
ACTCCCCTGCCTACTTTTAATAGCTTTGTCATGTGATGGAAAGCAGTTGTAAGACAGGTG
CCCTCGGTTCATTCTCGGCGAGGGGCAGCAGTTGCCTGTGTGAGAGCGAGTGGGAAGCGT
GTGTGGATTTCTTTTTTACTTGATTTCTTTCTTTTTTTTTCTTTTTTTTTCCTTTTATTT
TTTTGGTAAATTTTTCGGACCGTCATTCAGTTGGCTGGATGGCGTGGGACAGGTGTAACC
AGGACTCGGTGTGGAGAGAATTAGAGGTGAg
>NODE_400_length_491_cov_20.399185
GAGTGGCAGCCGAGCAGAGGCGCAAGCAGTGCGCGCACACACAGACACCTCATACACCTC
AGTGTTTCAGCTCCAGTTGCTCTCGCACACAGCATGGATGATCAAAAGAGGCCAACGGCT
GCCGACCATTATGCCAATGACACTGTGAGTAAGAGTCCAGAGAGCGCAGCGACATGACAG
CCATTAGGGATTGAAAGTGGGACTTTAAAGGAGGGCTGAAGGATAACTGTCAGTGCAGAA
TCAAAGGCAGAAAGTGAAATCTTCATAATGTATTGCACTGGAAAATTCCTGCTCTAGCTG
TCTCTCTAAACCACTCGCTCAAAAGTATCCCATACACAGCTACGCCATTCAACTCCCCAA
AAAACATGAAACAGCCAGGAACAAAGGGCTGATGAGGGGAGTTCAGAGACTGGCACTCTG
TAAATGAAAGCGAACAGCGGTGTGGGCCATTGTGCGGGTGGCAGACAGATAGATCATTAA
GGACTGGACTGGGTTAAACTCTGAGCAGAGGACTACTAGTAAGCAACTCTAGCACTGCAC
CTCTGTTTCCCCCAGCTTAGATCTAGCTGACAAATGTGACTGAACcagtatggcagcaca
attaaagctaatggatcacactctgcgacagttag
>NODE_401_length_300_cov_8.323334
TTTTTTTTTTACAAATGTACAAATCGAATGGGAAGAAAGTCCACATTAGACGGAGGGGGG
AGAAGAGTTTATGAGGAGTTCATGATTGGCCTGGAATAGACGCCTTGGTAGTAAGTTGTG
TCAGGTATGGATGAAGAATCCAGGCCCGCTTTCCCCGCCATGGAGCCCATGGAAAGAGCT
CCGGCCATCGGGGAGCCATAGCCAGAGTAATGCATCACTTGCTCGTAAGTCTTTAGGTCC
ATTTTGTGATGCTGCTGCTCCGAGGACATGAGGTTGTTGATGGAGAAGGGGTGGTTGAAT
GAGTAGTGGTGCTCCGGCTTCAGGTGCGCTTCGTGCGCAAGGACCGAGTGATGCTGAGAC
ATAAGGTGCTGCCCCTGCGTCACTGGGGAGGCGGCGGTGTGCTCCGGGCTCAGGGCCTGA
CTCGTCTTCATGTCCGACAGGGAC
>NODE_402_length_439_cov_41.715263
GGAGTGTGCGCCTTTGAGTATCTCTCTGTCTGAGTCAGTAACACACACACAGAGACACAC
ACAAACACACACAGACACACACACACAGGTGGAGCCTCAGGGACCCGGACGACAGAACGG
ACGTCTCGACAAGAGTGTTTTCCCGCACCCTCGGGACACCAAAAGTCTGGTGGTGGTGGG
GGTGTGGAGGGCTGTTTTATTTTTATTTTGAGTGTTTAATGTATTAAAAGGGGCCGGGGT
AATGAATTATAATCTTTAATGCAGAAACCGATCGATACCACCCAGAGAATAAATCAGCTT
TTACTGAGAGCGTCAAAGCCCCTTAATACACTAGGGGAGAGAAAGGGAGTGCATGGGGAG
GAGGAGGAGGGAGGGAGGAAGGAAGGGAGGAGGGGAGCAGCAGGGACAAACTGCGAGCAG
GAAGGATCCCGAATGAAGCAGAGAGAGAGAGGTGAGGATGATGAAATAAAGGAGAAGGGG
AAGTAAGAGGTAAAAAAAGAAGGGATGGAGGGATGGATGCAGTCAGACGGGGGGAAGTTA
TAGATGAACAGACTCACCTTTGGGGTAACCTCATTGAGTAAAa
>NODE_403_length_427_cov_62.646370
ACCATACAGGCTTGATCACAAATATTTAAAACCTTTGCAACAGTTACAACAAAACAAAAA
ACAAAATAATACTCAAATAATTTACATGAAAATCTATAAAACAGCAAATTGTTCACAAAT
TATATTTTTTTTCCAAGTTTTCATTTTTTTTTCTTTGCTTATTTGTGTTTTGCACAGTAA
CACAACACTCTCACAACAAGATCATGGTCTTATTACAAAACTCCCAACAAAATGTAAATA
TTTCTAGTTTTCTGTTGATACTTTCATATTTTGGTTTTTAAAACCAGAAACTTGTCATTG
TATATCCTTTCCACTGCCTATAGAGGCGCATAAAAGGTTACTCACACACACAAATACTTC
ACAGCACTTTCTAAGAAAAATATACACTTACAAAATATGTTACAAATTGGCACACAAAAA
ATATACAAGATTTTGTAGTGTCAAGAGTTCATTAAGATTCCTTCTGGTAACAACTCTAGA
CAGTATATATAAAGCTCGGTAATCTTTTAATGAAAAGAGCAAAAGTAATTCCAACCAGTG
TCAAAGAATCATGAAGTGAAAGATCGGAAGA
>NODE_404_length_145_cov_110.337929
TGTCCTGCAGGGCCTGGATGCACTTGTGTGGTACAACAACAGAGAAACCGCCCAAAGCTC
TTAACAGCTCTTCCTCTCCACTTCCTCCCTCCCTCCATCTCCACACTGCTACCACCACCA
GCTCCTCTCTCCCTCTCCACTCTGCTCTGTCTTTCCCAGCTGCACCGGCGAGCTGTTCCG
TATGAACTGCTGCCAGCTGAAAGCCTGCTACTCCTGTGAGATTGCTATTACTCAGTGCAA
GCAGGGCTCTGCGTAGCCAAAGGGCTGCTCTCCGAGCTGTAGATCTCCA
>NODE_405_length_732_cov_61.909836
TATACTTTGACTTTTAAGCATTTTTATATTATTTCATACAATTTATTTAAGAAAAGAAAC
AGCATAATACAGTAACTGATAGCATGAATGTTGCTATCTGTGGGTGTACGTTCTTGGTGG
CCTTGCCTGTGTGCTGCATTTCTGCCTGTTTACCCGTTAGAGGGGTTAGTTCCCTGATCC
GTGAGAACTCTGTAAGTGTCTGCCTGGTTGATTAACTCCACATCGCAGCACAACGTCTTA
CCCCTCACTGCATAAATGGGCTTTAATTGAGGGAGCTGGCTCCTTAGCAGGGAACCTCTT
TCACTCTGTGTCGATTAAAACGTCATTTTACAGCCAAAAAAGAAACACGTTCCCAATCAC
TGCCCTTGAATTATTGTTCTGTAGCTCGAGGCTTGTATTTTAAAGTCACTGAATAATTGC
AATCAGATTATTCTAATCAAGTGCTGGAACAGTAATTACAGGTTGCAGTCATTTAAGCTG
CCCTGGAAGTCCCATACACACTGCTGGTGCGCATATTAAAAGTTTATGTCGCAGGAGATA
AATTTAATGAAGAGGATTGTAATCTTTCAGTTACTTTTAGATAGGTTTCACTCGTGTTTG
AGGACCTCAGTCTCAGCATTCGGAATAGCTACGCCAGAGCCATTTATGGTAGATATTTTT
CGTACCCTGCGCCATTCTCCTTCGGCCCCCTCAGTCCTCTCAGTCAACCAAGCCCAGGCA
ATGGTACCAAACAGTTCTCCCAATAGGACTAGACGCGTTTCCTCCTACTCATCTCCCCCC
ACTGATAACCTCATCTGTGCCCAGGTCTGGATTTCATGTCAAAGCAAACGTTAGGTGact
tagtgctgtgccaagctgtcagagaggcatgagaat
>NODE_406_length_491_cov_17.040733
TTACAATACAATCACTGTAAGTGCCCTGCTCGTCACAGCATCAATCCTAATCCTTAAAGA
TGGCTAAAAATAAAGACGGCGGTGGCGGCGGTGGGGAGGGAGCCGTCGGCGGAGGCTCAG
GAGGGCAGCAGCCCCGTCACCCAGCCCGCCCGGCTCTGCTCAGCCCGGCCCAGCCGGCCG
GCTCAAGCATGGGTCTGAGGGAGAGACACACAGAGGGACAGGGGAGGGAGAGGGTGAGGG
AGAGGCTGGGACGGCCGGGGAGGGAGGCTTACCCACATCTGATCCAGCTGACGGGGGCCA
TATGGCAGCTGCTAGCCAGATAAAGAGATTAAGACTAGGAGGGAGTGCGATTACAGCTGT
CTAGCCAATTCAGGCAGCTCAAATCTGCAACTTCTAAATTAGTCTCCTCTACTCCAGCCG
ACAGGAGGGGGAAAAGTGGGTAGAGCAGACCGCACATGCTTTCAAGCAATTTTACAGCCG
GTTAGAATTAACTGAAATTTAAAAAAGGCATTAAATAATAAGGATCAAATGTGATCATTC
TGACATTTATTTGCTCTTTTATTAACTGAAATATGCGTTGTTTTCTTTTCTTAAATTACA
AAattgtacgtttttttttacaattactcaaaaag
>NODE_407_length_409_cov_11.775061
CTTTCCTTTGGGTTCTTTTTTTTTTTAGCAGTCTCGATTCACCTTGAGGACACAACGGGC
TTTCCAAAACAATAAGTGGCATGAGGAACAGATGTGAAAATTCATAGAGACTTGATAGAT
GCACTTCTGCTACAGAATGCAGTCCATTAAAGACACAATGTGAGTGGGTACTGTAAAAAG
GATAAATGGTAAGGCTCTTTAAGTACTCAGGGATGACCCTCAAAACATGTGTGTGAAAGT
AATGTTAATTATAAAGTAGTATAATACTTGAAAATGAGGGTTTTCCGCTTGCTAGTTATG
TGCATTGGCACTTAAAGCCAATACAGTTCAACAAAGCTATGGATGGCGTTTCAGGGATGC
TGAAGGCCATTTTTGCTCTGTCCCATCCTTACCAGCTGTATTTGTTCTATTCAATAAATT
CAAAGTAGCCCCTTCCATGTTCCTCCCGGCGTCTCTTAACACCCTTCTTATTCTTCTGAT
CAGCATTCGTGTCTTTGTCCGCATCCCCTTTGAaaatagaacaaagatatagaatgaggt
gctcctttttgtg
>NODE_408_length_885_cov_29.624859
CTTACAGTAGCGTGACAGAGACAATGTGGTGGTGCATGCGTTTTCACAGGACTGTGGTAA
TCAAAGAAAAAAATATCATGACATCAAGAATGGTGGAGGATTTAGAGCATGGGAATGCTT
AATGTGTCAGTAACCGTCTTTGACTAGCAAACAGTCGCTTGTACATTTGTGTTTAACAAG
ATTCAGATTTCAAATCGAGGATCTCGTTGAGCTTGAACATGGATGCAACGAACGAGAGCT
CAGTCTTACTTGGTTGTTGTTCAGTGCTGCTGGTAATTCAGACATCTTATCCTTTGTCAC
GCTTGGCATCTTACACATACTTTTGGGCTTTTACAACATATTGAATGAGCTTTCTGTAGC
TTAAATACACATACACACTAATGTTTAGCTAAACACATTTTGCCCTCCTGCCCCTTCCTC
TGTCTCTTTCTCTCTCTTCCTCGTTTTCCCTCTCTCCCTCCAGCAGATAAAGCCAATCTT
GGGGCTGGCTCCTGCCACAAAACGTTCTGTAATAGTCTAATTGTGGCTAATGGTTTGTGC
AGCTAATTAAAGTGTATGAATTACAATAATCAGTCAGCCGCATGGAGGCCATGCCGCCTC
ACGCTGTTCCTCCAAGCGTGGAAGGCCAAGACCAAAGCAGGGGGAGTGTACTTGGGGGTT
GGGTACTAAAGGAAAAGGTGAGATGAAAGTGATGAAGAGGAGGGGAGACAAACGCTTGAA
ACAAAATCCCAAAGCCGTTTGACTGCATCAACATGAGTTTCTGTACCAGAGACGGAGCAA
GGACGGACACGAGGGATGTAGCAAGCAGAAAAGAAAACAGGACATAAAAATGGATTTTAC
ATGTTTCAGTCCGGGACACAGGTTGTTTTTTTATGCTTATGCATAAATGCTAATGCTTAT
GCAACAGAGAATATCCAAAACAGGAAACTGACATGGTGCAAAACTGTGATTGCAAATTAT
GGTTGCACTATTTCCTTATATTACTGATATTTCATACTGAGTGTAGTCTTATTTATGACC
AGAAGTAAa
>NODE_409_length_523_cov_3.103251
CTGACTTCCCAACCCGAAGGCTCACATTTCCTAGTTCTCATCAACCATCTTTGACAGTAG
AAACCGCTTTCTAATGAGCACACTCAAAAGTGGAGCCGGTGATTTAGCACGCTGTATTAT
TAATCAGAGTCTCTGTGTGATCTTGCAGCAATTTGAACACTTATTTCCCACATAACACTT
CGGGGGTCAGAGTAATGAGTCTCCTTCCTCGTGACTTTTAGCAGCTGACGGAGAAGACAC
GACAGGCGCTTACGGAATCAAAGGTTTGTCTGGCAGGAGTGCGTGTGTTTGTCGAGCATC
GTGTCCACAGAGAGAGGAGAGCGCTCGACTCGAAAGTCTGGCGCGATGAAAGGAAGCGGC
GGCAAGACGGGGAGAGAGAGAGAAGAATGAGAATACTGTAGAGTGAGGCAGAGAGAGGCA
GAGAAGCGGTGGGTACAGAGGAGGATGTAAAACACACAGCGCCGAGGGAAGCTGACAAAA
CACACAAGATAAGCTACGACAGACTCTGTGACTGGCTGTGTGATTGGTTGTGTAATTATC
TTTGTGTCCGTGTCTTTGTTTCCATTGTAATTATGTTTATTTCTGTGTTTGGGTCActtc
atgccttcacccgactgcctttcaacttgtctccgcgtgtcttttcatctgtctctcttt
atatcag
>NODE_410_length_700_cov_51.815716
CTTTGTAATCTGATTACTTCACAGTGGAATTAGTATGTATATTTAATGCAGCTTCTTTTC
TTTTTTTTCTTTTCTCCTCTCCGTCTTTTCTTCTTTTTAAATCTTGATGAGTGATGCAGG
GAGGAACGGAGATGGGGTGGGGTTGCTCTACTTGCATGTCTGGCGGATATGCCAGGGCCA
TGCTAATAAATGACAGCTGATTTATGCGTCTGTATTCTTTTATTTATAAAAAAATAGCAA
GCGGGCTGATTTCTGATATTAATAATACAAGTGGATCCACTTTGATTAGGCTTCTGTGGA
GAGCTGTGCATATTCAGCATTACAATTAAAGCCTCTGATGTGAAATAGGAATGACACGCT
AATGAAGCGAGCTAGCGAGCCTGAACCGCGACTGTCCAACAGCATTACGGCCCATCTTGG
ATGAAGAGTAATTATACGAGGAACACTGAAATGTCATTAAAAATCTTCAGTAAGTGATTT
AACCCACCATTCCTCACTAATGCTAGATATTTCTCCCCCCCACAACCCCCACATGATCAA
CTCCCAAGGTTTTCCTCTTTTTTTTTTAAAACAAAAAAATTTCTTTGCCACAAAACCAAA
CTTCTACCTCAGAAGTTCCACAAACAACAAAAAGAAGAAGATCATCCGACTCCTTTAACA
TATTGAGATTTGAGACGAAGACATACAGATGCATTGTCCTAATTTAATTTCAGAACTCCG
TGGTGCCGGTGGTGGTGGATAATTGAAATCATTCCATTATAAATTCCATTATGAATCGGT
GATTAAGGCCAGATGTGATTACCATGGATTAAAGATGATAGTTGTGAtttttttttttac
cccc
>NODE_411_length_579_cov_69.892921
TTTGATAAAGTGGTGCATTTTTGTGCATTTTATTTTGTAGTTCTCGTTGTGGATGCGATT
TTGTTTTATTCGTGTACATTTATTTATTTATTCAATTATTTATTTATTTAATTATTTATC
TATCTAGCTATTTATTTATTTATTTATTTACAATCTTTTGACCTTTCACCTTTGCCCCGC
CGCTGACCCCCGTCTCGTGTGCATTTCGCAGGAGAAGACGAGCGCCCTCAGCCTGAGCAA
CGTGGCTGGGGTCTTCTACATTCTGGTCGGAGGACTCGGTTTGGCCATGCTGGTGGCCTT
GATTGAGTTCTGTTACAAGTCCCGAGCCGAGGCGAAACGAATGAAGGTGGCAAAGAATGC
ACAGAATATTAACCCAACTTCCTCGCAGAATTCACAGAATTTTGCAACTTATAAGGAAGG
TTACAACGTATATGGGATCGAAAGTGTAAAAATTTAGGGGGTAGGGAACGAGGTTTTCAT
AAATTCCCCCCAACTGCACGCTTTTTGGCTCCATCCGTTCCATCCTTCAGTGTTAGTGAA
TGAAGAGGTTGGCCAAAGGATCGTATGTACTGGTGACTTATGATTTAATGAGAGAGAGAG
AGATATCCCCCTTTTTTAAAGCTTTAAAACTGTGTTTGTCCATTTAAGTTTCCTTGCTAT
TTGAAACCATTTTCATGTATGACTGTTGATGGCCATGCTTGTTAatacctctgtcctagt
aac
>NODE_412_length_298_cov_65.926178
GCTTTTGGCCGGTCAATTGTGACACTGTGTGTGTCAGTGAGCAGGGGGTCTCCTGGTAGT
TGTGCGTGTGTGTGATAGTGTGTGTCCGCTTCACACATTGACTGTGAAGCTGCAGCAGTA
TAACAGCGGCTGCTGCTCCGGGGTCCCGGCGGTATTGGCCTAGCCCGCAGTCTCTCTTGG
CTAACTCATGTTTCATTCTTTGGCAATTTGCCCTAATGAAGTCCCGCAGGAGCCCCTCAG
ACCTCTGTTCTCTTTCCATATTTAATCATGTTATTTTAATCTGGGGGATGAGCTAACGCC
TCTTTCTCCTGCTGTGTCTGTGTGTGTGTGCGTGTGTGTGTGTGTGTGTTTGTGTGTGTG
CGCACGCGGCAGGTCATTACTATAGCTGGGTTTTCATGAGATGGGATGTCAAGAGGGGGA
TGCTTGCTTTAAGACAATGGAA
>NODE_413_length_524_cov_33.994274
TTAACTAAAGAGAGTCACAGACTGGTCCTTGCAAAGACCTTATGCCAACTGTCAGTAAAC
TTGATCCTGCTGCATTACAACTCTGCAAAAGCTTCTATAGCAGCCAGTGAATTTAAAGCA
TTTCTAACAATTAAAACCAGCAACAAAAACAGCAAGCACCGAACCCAAATGTACAGAGAT
TTGAGAGAGGCAGAAGAGCAAGAGAGTGAGCTTAGCAAAAGTTAAGGTTAGCCGAGGGCA
AGCATTCGTAAAAGCAACTTACATGGCTGTTGAGCAGCGAGCTTCTCTGACTGGATAAAC
CCTCAGATTTTTGGAGCGTCTCAATCGCCATTTCAATCTGATAAACCACGAAGCACAGGA
CAAAAAAATGTAAGAGGGGGAAATAAAAACAAAAGCAAGAAAAATAAAAATGAACACATT
ACTGGCCACAAGCAAAAATAAATAGAGTCAAGAAAAGATCCAAAGGCAAGCACCACTAAA
CCCAAGCAGAGCAGGACTACCTGTCATTTCAGGACAATCTTTGCCACATATTCTAAATGC
TAAAGAACATTGACCGTGGATAGCGCTCTGTCACACAAGCCTTCAGGATTCCTCTAACAA
AGATCCACTTGGAACAACTATCGTGTACTGTGAAAAAGCCCCTCTTCATTACAAAAACAA
CTGATTAa
>NODE_414_length_431_cov_6.795824
TAGACACCAGTTTCATGTCTCTAGCACTGACCGTTTGCCCAAACCCTCACCCCAGGCCGA
AACCCTAACCCTAACCCTAATTCCGGAGCTTACGGTGAGGGCTGGCCCATACAACGGGAC
CCAAAAAAGTGTCCCTACAGACCTATACCAATCAACTCAGAGCGGTCTGAAACGCGCTCT
CAAAGGCCTTCTACGGGAACTTGTCTTGGCCTCAGCACTATGACACTGGCTGCGTTTTGC
ACGTCCCATTGTCAGTGAATGGGAGAAGGTTTTGGCCAATATCTCCGCAACCAGACGTGC
TAGACACCTGGAAATGCCACCTGCCCCACctaatttggctatgccgaagacgccggtctc
agtcccgagtctctacgacctttccgTCCCGAGATACGGCAAAAAATCACAGGTTACTCC
CACTTCCTGAGGTCGTAGAGACTCGGGAGTAGGCTCAGTGCGATCGCGGCGGCAGCAAAC
GGGGGGGTAGACACCAGTTTCATGTCTCTAGCACTGACCGTTTGCCCAAACCCTCACCCC
AGGCCGAAACCCTAACCCTAACCCTAATTCCGGAg
>NODE_415_length_194_cov_6.649485
CTGACGTCGTAGAGACTCGGGAGTAGGCTCAGTGCGATCGCGGCGGCAGCAAACGGGGGG
GTAGACACCAGTTTCATGTCTCTAGCACTGACCGTTTGCCCAAACCCTCACCCCAGGCCG
AAACCCTAACCCTAACCCTAATTCGGGAGCTTACGGTGAGGGCTGGCCCATACAACGGGA
CCCAAAAAAGTGTCCCTACAGACCTATACCAATCAACTCAGAGCGGTCTGAAACGCGCTC
TCAAAGGCCTTCTACGGGAACTTGTCTTGGCCTCAGCACTATGACACTGGCTGCGTTTTG
CACGTCCCATTGTCAGTGAATGGGAGAAGGTTTTGGCC
>NODE_417_length_170_cov_35.599998
TTTGCTGCCGCCGCGATCGCACTGAGCCTACTCCCGAGTCTCTACGACGTCAGGAAGTGG
GAGTAACCTGTGATTTTTTGCCGTATCTCGGGACGGAAAGGTCGTAGAGACTCGGGACTG
AGACCGGCGTCTTCGGCATAGCCAAATTAGGTGGGGCAGGTGGCATTTCCAGGTGTCTAG
CACGTCTGGTTGCGGAGATATTGGCCAAAACCTTCTCCCATTCACTGACAATGGGACGTG
CAAAACGCAGCCAGTGTCATAGTGCTGAGGCCAAGACAAGTTCCCGTAGAAGGCCTTTGA
GAGCGCGTTTCAGA
>NODE_418_length_499_cov_72.527054
TGCACTAAAAAAAACTCTCATGTTTCCTGCAACTGTCCAGTGAGTTTACATGCCACCTCA
TGTTACATTTTTCCAACGCTGCCGCAGCTGATGTATGGCTGTTAAAGAGTAACTGTGATT
CGACATTACACAGCCATCCTGTGAAGTACCTGTGCTGCTCTCTTGGTCCTTATTCTAATC
TTATTTAACAGTCTCTGCCTGACACGCAATTCAATGCAGGCCCCCAGATTGGAGAGTTTC
CAAACAATCCTGAGCTCACCCAAGCTTGGAATTGGTTTTCCGTGGAACATCTCCCTCCTC
CCTTTGGGCACTTTACCAATTTGACCAAATTTGTTCCATCACTGGTTCTAAGTACCAGAA
GTGTTTTCTGCCCACACTTGGACTCGTTTCTGCAATTTGCACATTCTTTGCAGAACATTA
ACAGCTTTGTCAGGGGCTGAGCTACCAGCTGCTGTGCTGTGGGGGCCCGTGTTTCAGGGG
ATACTCAAAGGAAAAATGTCATAAAACACTAACAACTCATCACTTCCTATCATAGGCACA
CTTAAATATGCAGGGCAAGCCGATCCAATCGGTATATAAACACCTAATAAATGGTTTATT
ACCCAAGATAACACACTACAATGCAGTTAtaagcagaaataac
>NODE_419_length_564_cov_35.723404
TTCACCAGGTTTGTTCAGCCTGTATGAAAGCCCGACCATTACATTTGCTATCCAATATCT
TACAATGTGAATGTTAAGAGTCTCTCCAACACATTTTGACGAGAAATCTATAGAGGTCGG
CTTTCCTTGTCAGTGCTGATCAAACTGCACTCTGATGCTGCCCCATCTTTATCTCCATCT
CTAGCCAGTGGCATCTGTTCCAACCTGCCAGACAAGAGAAAGATAGAGAGAGGGAGGGAT
AGAGAGAACTTAATTTCTAGCAAATTAATTTCCCATCCACGCCTCCAGAGCTTACTAGCT
CGTTCGCTAGCTGCTGCGGCCGCTGCTGCGTGTGTCTGCTGAGTCGGAGCCTCATGCATA
ATGCATCAGGTTTAATTGCAAACCCAGAAACTAATGACTTTGGACTGGTTAACAGCAGGG
GAGCCATACATCTCGAGCAAACTGAATGAAAAATCAGCTCAGAGGAGAGAAAAAAAGGAG
CCTAGCCCCTAATTGATGAATAATTGAAGCGGCGAGCTACAGGGCATAATTGTGACATTT
TGTTTCAATCAATTTCCAAGTGGTGTGGGCGAAAGTGCACTTAAAGGGAAAAGGCAGTGA
CAATGAATGAGAAAGAAAGAGAGAGATAGAGCGAGCGGATGGTGGTGGAAATGGACGTTG
TGTCTTCAGTCATCGCAGTGACATTTTCTGGGGCAAAAGACTGGACTc
>NODE_420_length_468_cov_5.914530
TTTATTTTCCCTGCTCTGTGGAATTTGTTTTAAATTTAGCCTTGTAGCCTGTTTGGTATT
CGTTATCATTCCTCCGCCACAAAGGACTCAGTCAATCTATTTCCACATATATGTCTTTGT
TAGCGGGTTAGCAGTCATCTGTACAGCGGTTTCCCCCAGTAAAATCAACATGGCTCGTCT
CGCCTCCATCTATCTTCTCCTGCCTCCCTCTTCTGCTCCTACTCTTTCCGCCCTCCTCTC
CTCCAGCTTTATCCCTGACGATCCTGTCTCTATTCTCGGCCTGCTTCTCGGTAGGGAGTG
AGACATGACGTGCTCTGACAGCTTCCATGGACACTTATCTCATTTAAGCTCACCCAGAGC
TCGATCCTCATATAGCCACGGTCAGACGCTGCAGGTCAGCTCTCAGCCATGATCATACAG
GCTGGGTTAAGGAGGCCAATGCCATTAGGCTCTGTGCTGCATCACTGACCGTGATTATAA
CAATCCCTGCTGCTCTAGAAACTGCGCCTGAAACGTCTCGATGCCCTCAATTATCAGGCC
GAGTGTTAGTAAGATCAGTTTACGCAGAAAAAGAGAcaaagaacttggcattttctcagc
ttgattccctct
>NODE_421_length_399_cov_73.370926
TTTGCTACCACAGTGTCAACACTCCAGCTGTCCAGTAAAAAATGAAGTTACCAGATAAAA
TGTCTCCTTCAGTCCTGTATCCAGGTTCTGCCACACAGGCCGTCTGGTAAATGAGTTGTG
GTTAGGGGTTCCCTAGTGATTGGTTCGGATTAAAAGTGAATTTTCTGTCTCCACTTCTGA
ATTCAAGTGGATAAATGAGTGGGTGAGTGAGGGACAGAGAGACAGATTGGACGGGAAAGA
GTAGGTACAGACCTCTTCCTCCTCAATTCGAGCAGGTTCAATCAGCAGATTATTGACTTG
ATCAAATGACACCCCCTGTTAGGACAGGAACCAGCGAGAGGCATGCGGATTAGTCAGGCC
AAAATAAAAATATGCACACACACATACACACATACAGACAAAAGAAAAAAACAAAACAAA
TCACTTTCCTCATACTTTCCATAAACTTCACCCAACACACTCAACACTCCACTATCTGCT
TGCAGGTTGTGGGACTTTAAAGTCCACTGGGATGGTTCACCTTGAAGCAGAAGTGATAGA
TCg
>NODE_422_length_370_cov_8.064865
TTTATCACATCTGACCACATTGTGAACTCAAAACATGTTTGGAAACATTGTCTTTTAAAA
ACTGCAGTATTGCTGTTTTCATGCTCTGAAACAGCTTTTCATGACCTGAAAAGGCCTATT
TTGCCACACAGTGGTTCACTGAATTATATCACACAAATTCACTTGAAACAACATTTGCCT
TCATATTTATCATATGTGAACACATTTTGACTTGAAAACCTGGTTGGAAACATTGTCTTT
AAAAAACTGCAGTATTGCTGTTTTCATGCTCTGAAACAGCTTTTCATGCCCTGAAAAGGC
CTCTTTTGCCACATAGTGGTTGACTGAATTATATCACACAAAGTCACTTGAAACAACATT
TGCCTTCATATTTATCACATCTGACCACATTGTGAACTCAAAACATGTTTGGAAACATTG
TCTTTTAAAAACTGCAGTATTGCTGTTTTCATGCTCTGAAACAGCTTTTCATGACCTGAA
AAGGCCTATTTTGCCACACAGTGGTTCACTgaat
>NODE_423_length_383_cov_53.198433
CTGCCTAAACAAGCCCAGTGTTTTCATCTCCATATACACAACGCGGCACTCTGTCTTTTC
TTCTGATGGAGATAAGATGTATAAATTATGAGCAGCTGACAAAGTCTACTCCAGCGCCCC
CGGCGTCTCATCAATCACTAGCCTGTGTGTCAGCAGGTAACTGACGTGGCCCCCGGAGGC
ACAGCCCCCTCTTTAGGTGTGTGAGTGTTTTTGTGTGCAAAAAAAGTGTGTTTGCTACCG
TGCAAATTGAGCTTTTGTGCACGTCTGAGCATCGTGTCTGTGTGTATGTGAGAGGCTGTG
TGAACAGCTGATTCAGTCTTAACTCCGCGCTGTAAGAGACAAAAAAGAAAATGAAATACA
TACAACCCGCACACACCAGCTACTCAAAAACAACTCCTGAGTATGTGTGTGAACTCAAGG
TTTTACTGTTATACCTTGGGGTTATCTAATGTACTGATATACTCCAAAGAGAAAGCTAAA
TGCTAGAAAgaagcaaaagcatgaagctcctaaaaaaaaaagaaaag
>NODE_429_length_146_cov_61.993149
CTGGCTGCGTTATGCACTGCCCATTGTCAGTGAATGGGAGAACGTTTTGGCCAATATCTC
CGGAACCAGACGTGCTAGACACCTGGAAATGCCACCTGCCCCACCTAATTTGGCTATGCT
GAAGACGCCGGTCTAGGTCTCGAGTCTCTACGACCTTCCCGTCCCGAGATACAGCAAAAA
ATCATAGGTTTCTCCCACTTCCTGACGTCGTAGAGACTCGGGAGTAGGCTCAGTGCGATC
GCGGCGGCAGCAAATGGGGGGGTAGACACAAGTTTCATGTCTCTAGCACT
>NODE_430_length_311_cov_9.109324
ACACAGAGCGGGGATAGAAGAAGAAGCGACCTATTTTAAGACCAGTGTGTAATTAATCAT
AAGCTAGCAGCCAGCATTAAGAGAGGAAAGAAATGTATGATAGCTCCCTCTGTGACTCTC
CGTCCCTCCCTAGCTGACTTTTTTCCCCCCTCTCATTCAGCCCATCGCTCTCTCTCATAC
TTGTGCTTCTCTGTACTAAATTTTAATTTGTATCCTCTCCTCCCGTCTTTCCCATGGAAC
AGGGCCCCTCTCTCTCTTCCCCTTTTCTCTCCCTCGCTCTCCCTCTCTCTCTCATGCTTT
TTTTTAATCAGTTTTTTTCGCCTGCATATTAATTTTGTGCTTGCACACACATACACGCAA
TCGTTCCTCATTAACAGCAAAATGCCATCTAAAGAAATAACTGCCCCGATGTGAATGTTT
AAACGCTGAACCATCTGATGCTGTGAGCTGATTCC
>NODE_431_length_691_cov_33.667149
GTAATATCTCACCCTGCCTTGGCCTCCAGGGCAATGACTTTGTGCTGTTGATTAGGCCTA
GCATTATTCACAACCAAATTACTGCTTTGTCCACCCTCCCACAAAGTCCTCAGCACAGTG
TCCCTCCATCTCCATTTGGGAAGCCGTGGCTTAACAAGGCGGAAGAATGCCGAGGAGGGG
GAAAAGAGCTAGCAGGTGTGAGTGGGAGTGAGCGTCCAAGGCTCATGACCAAAAAGTCAA
CCTGTGGTAGATGCACCCCCTGGTACGTAATGCTTCCACTTCATGGCCCACACACGCCAT
GAGTACACACGCATGCCAGCACCCAGGCAACAGTGTGTGCTGCTGTTGGCGGGGGCAGGG
CTCTCATTGGCAGTGGGAGAGCTCTATCCCGCTGTCCGTGTTTACAGTCTTCAAGGTAGG
GGCGCACAGTACTTGTCTTTCAGGTGGATGATTAAATGAGTGGCACAACAAGAAGTGAAA
CAATTAGAATTTCTGCCTCATTATCATGGTAATCTTATCAGTGGGATAATGAGGTATTAA
TGGATATTTAATGTGCATCTCATAACCCAATCCCTTGGAGAAAACACATAAGGAAATCGC
TGTAAATTCACTTAATGATGGAAAAGTCCCCCAACGCCATATTCCGAAGAATGAAAAATG
GTGGATGCAAATGAGAAGGAACCAAGGTCAATAAGACTGCAGGGACTGAGTGAATGTCAG
AGAGAGAGAGAGAGAGAGAGAGAGAGAGAGAGAGAGAGAGAGAGAGATAGGCAGGGGGAA
GGATGTGACCAAAAAGACTGAGGCAAGAgaagcaggtagatgaggtctgagcaat
>NODE_435_length_527_cov_41.732449
TTTGTCACGGATGAAGCGACGCTGATGCACGGCGCTCCGTCTTCTTGACCCACGCCGGAT
AAAATGCTAATGTTCAGGGTACTTGTAGTCTGAGCTGCTGGTAACTCTGTCTTCCTTTGT
GTGTTTTTGAGTGTATGTGTTACCTGCTGTCCAGGCTTGATTGGTGACAGCGTGATTCCC
TGGGTGTTGATGACAGGCAGGATCTGATTGCCGATCACCGTGGCGATGATCTGGCCTTGA
GCGTTGGTCAGAAGCTGAGGTGTAATTGGCTGTACCTGCAGTGCTGGGTTGCCACCCCCT
GATTGGCTGGAGGGCCCTGCAGAGTTGGGCATCAGTGGGATTGTTCCAATTATCTACAAA
GGGGGTAGAGAGGAGACGAAATCAGCTGGGCGGTTTTAAAAAGGAGAAGGAGTTGGGAGG
GTAAAAGCTACTGGAGGTATCAGTCATAATGATATCTGTTGTTGTGAGCTTTTTTGCTGC
TCATTTTTGCATGTCATGAGGCTAATCAGGGCATGCTGCTTTGGAGTTGGTCTGTGTGTG
ATTTGGAGGGAAAAACATTCAGAAGTGTCCACTGATCATCTGTCACTGAGGTGGTTTTAC
AGGCCGAGCAGACCGCTGGGAGCGCACTGCAAAGGTCAGCGCTGAATACCTGTGTGTGTg
atggtgcacac
>NODE_436_length_751_cov_50.005325
TTGTGTTTTCTCCACATTGCTCAAAATATGTTCAGTCTTGACTTTATTGTCAAACTAATT
TATTTATTTATGTATTTTTTACAGATAAAGAGACCATACTTCCATGTCAAAGCCTTAGAG
AAGTCGCAGCTCAACAACTGGAAGGAGTACCTGGACTTTGAAATTGAAAACGGGACTCCG
GAGCGCGTGGTTGTTCTCTTTGAACGTTGCCTCATCGCCTGTGCACTCTACGAGGAGTTT
TGGATCAAGGTAACGCCACCTTAATCCTCTCTCTCACTCCTGCTACCTCCCTGCACTTCC
CCCATCAACGATGATATCACATCGACACAGTAAATCGTCCTGCACTCTCTTTGCGTGTAA
CGTTGATATGTGACTGTATCTGTTGTATTAGGGGATGGCCAGCTTGCCACACAAGATTTG
ACTGCAGCATTTGCCAACTACTACGTTGCATCTTCTTCGTCTCCCACTACCTTACAGAAA
CTTATCTAATTGGTTCCATGAAGGTGCTGATGGGTTTACACAGAAAATTTCTAAAAACGA
TCTTGTCAATGAAGAAATTCACTGTTTCTGCCAACTGGAAATTTTAGTTTAAAATGTGTT
GTCTCTTTTGCCTTTCTCTTTCTCCTCTGTTCTTTGTCTCTGTCCTCTCCTGCATCTCTT
CCAACTTGCTTTCTCTTTTTCACTCTGAAGTATGCAAAATATCTAGAGGGCTACAGCACT
GATGGTGTGAGACATGTCTACAAGAAGGCTTGCACCATCCACCTGCCCAAGAAGCCGGCC
ATCCACCTGTTGTGGGCAGCTTTTGAGGAGCAGCAAGGTGAGTGCCAAAGTTAAACCAGC
ATGTAAattgaacagtacaaaccaaaaggggaggaacttaaaagaagattgcgta
>NODE_439_length_647_cov_24.007729
GGGTGCAGCGTTGTGGTCACTCTGTGGTATGGTCATCAGGCTTTGGCCCCTTCACTGCTC
TTTGCCAATGTATCTGTTTCCAAATGGGACCGAGACAGGCCTTAGATGTACCCTGCTGAG
GTCCTCTGAAACCAGAGACCCTTGAAGTGGACGTCTGCCTGTGTCCAGTCTGCTCCCAGG
AACCCTTTCAGATCCAAGGACTCCAAATGTGGCGTGCTGCATGAAGACATTTTGGACGTA
GCCTGGTCAGTAGGGTATCTCCCTGCCCCCGACTCACCACCACCACCTCTACCATGCTAA
CCACCAGCAGCCCCTTGCAGACCAGGGAGCAGACCACCCTGGGCTGGTCAGCAACCCCTG
CTTACACCTGCCATAAAACTTAAAAGCTACAGTCTCATCCCCCAGCTTTGAAGTGTTCAA
AGCATAGCTTAGTGACCTTTGATGCGACTTTGGCTGCAACACATGTTTTGCACCCATGTA
TAAACGCAGGCCTCTCAGTAGACAAGGCGGGATTGTTTACCTACATGTGCGAAACGTAAG
GGCCAATGCATGGCAACCATGCATGGAGCCTCCATTTCCACACGTCAAGTTCCCCATGGT
GGGAAACAGACGAGTCGAACCGGACACTGCTTTGAGCAAACATATTCAACCACCATGTGT
TGAGCATTACTTAAAACACTTTCTCTGTGCGCTCAGACTGTTCATTAGGCCACGGGCTTT
CAAAGATAGACAGATGCAGCAGTTGAGTCACTTGCGTCTGACATCttattgcatattaga
caaaaccaaac
>NODE_440_length_312_cov_4.541667
ATTATGCCGCACATCACGCTGGTGTGGAGAATACGCGCAGTCTGCAGAGAGCATCTACAT
GTCCCGTAGGATGCATGTGTTCACTGTGGCTATGCAACGCTAAGCTGATGCTAATATCAT
CTGCCAAAATTCTTGGAGGGAAGTGGAGGTGGTGGTGGGGCGCACTGATCCAGCAGTAGA
AGTCTGCAGGGAAATACATACATGTTCACAGGAGGGATCCTGGCAAGAGTGCCGGCTACA
GCACCCTGCCATGTTGCTTGAAGAAAAGAATTCACATAACGTTTAATTTATTTTGCAGCA
AGCACAGAAACACAAGAAAATGCATGTAAAGTGGATTCCCGTTTTGTACAGGAACAAACC
TCCAGTGTGAGTGTGATCTGACAAGCAGAGATTTTAACATGCAGAGTGTATGAGGACAAA
TGAAGCTGCTTGgtgagaaaagaaaagagaagagaa
>NODE_441_length_631_cov_34.765453
GGGGGGGCTTGACGGGTGGGGTGGGGTGGGGTAAGCCGAGAAAGCTGCACAGTGATGTAG
AGTCCTATTGGACGGTGCACTGATGACAGAGCAGTGTGCGCCCAAAGCATAGATAGATAG
ATAGATAGATAGATAGATAGATAGATACTCTTGTACTCTTGTACAACCTGCAAGATATCT
TGAGGCTCTGGTCAAATAGGAGGCAGTGTGCAGAGGTGCCTCACTAATGTCTTGCCTCTG
CCGGGCCAACATGACCACTGCAGGTCTTCAGGTGATTAACATGTTGGCAGGGGTTTCTAC
ATGAAAAGACCCCTGTTTCTTTGTCTTCTGGTGTGTAAATATTGTGCTAGCGGAATATGA
AAGTAGTGCAACTATAAGGTACAAAAACATAGGGAAAAAAGATCAAGAGTGGGTCTCACA
TCAAGGAGGACCCTGAGGATGTCTTTGTTGTCAACTTCAGAAGGGGGAAGAGAGGAGCAG
AGGAGGAAACTGGCAGAAGGGGGAAAGATGCCAGAGAGAGCTCAAAGGATTCGGTCTGGG
CAAGGTGATCGGTATTCCTCGGCAGTCTGCCTTCTGGCTCAGATCAGTGGGAGTAAGCTG
GCAGCCAAGCCAGAGGGCATAACAGCACAAACACACCTTCAGCACTACACTGCTAGAGGC
TCGACTTCACAATCTGGAGGGGCGGGAGTCGGAGGGAGAGACAGAGGGAAGAGCAGGAGA
AAATAAATACACTGTAATTATCTTCAAAtcatcaaccactgacagccattgtaaa
>NODE_442_length_341_cov_47.768330
TTCCTCACTGTTGAGGCGTTTGTGTGTTTTTTCCTCTTCTTATTTTTTTTTTCTCTTTTT
TTTTTAAACTCGAGTCACATCCGCAATCCCGCGGCCCTATAAGGAGCTTTCACGCTTTTT
GGTTTGCTTTAGATGTTTAATACCCCCTCTCTTTTGTGTCAGGGAGCTGGAGAGGCGTTA
AGAAGCGCTGATAAACCCCACTTAGATCCCTTCCTGGCCCGTCACCCTGGCCTGCCGGGC
CGCTTTAGCAGGGAACTGATCTGTGACGGCCTGCCACTCAAACTGAGCACTTCTGAAGGC
TGACACAATGGAGTGAGCAACACACCAGAGGGCCGGGGGGTGGGTGGGGTAGGGGGATGG
AGGGTGGGTGAGGCAGAGGAGGGAGAGGAGGCCAAGAGGTGCCCTGAAAGAAGGCTAGAG
GAGGGGCCAGAGAGCATCTCCCTGTTATCTGTTCCCTCTCTTTCAGTTTATGCAGTTTCC
CTCCT
>NODE_443_length_555_cov_6.236036
TCCGGAACCAGACGTGCTAGACACCTGGAAATGCCACCTGCCCCACCTAATTTGGCTATG
CTGAAGACGCCGGTCTCGGTCCCGACTCTCTACGACCTTCCCGTCCCGAGATACAGCAAA
AAATCACAGGTTTGTCCCACTTCCTGACGTCGTAGAGACTCGGGAGTTGGCTCAGTGCGA
TCGCGGCGGCAGCAAATGGGGGGGTAGACACAGGTTTCATGTCTCTAGCACTAACCGTTT
TCCCAAACCCAGGCCGAAACCCTAACCCTAACCCTAACCCTAACCCTAACCCTAATTCCG
GACCTTACGGCTAGGGTTGGCCCATACTACGGGACCCAAAAAAGTGTCACTACAAACCTA
TACCAATCAACTCAGAGCGGTCTGAAACGCGCTCTCAAGCGCCTTCTGCGGGAACttatc
gtggcatcagcgcttccacactggctgcgatatgcacgtcccattgtcagtgaatgggag
aacgttttggccaatatctccggaaccagacgtgctagacacctggaaatgccacctgcc
ccacctaattTGGCCATGCTGAAGACGCCGGTCTCGGTCCCGACTCTCTACGACCTTCCC
GTCCCGAGATACAGCAAAAAATCACAGGTTTGTCCCACTTCCTGACGTCGTAGAGACTCG
GGAGTTGGCTCAGTGCGATCGCGGCGGCAGCAAATGGGg
>NODE_444_length_652_cov_75.625771
GTGACCCCGTTCACATTACACATAGTCATTTAATCCCTTGTTATTATAAAGAATACCGAC
TGCAGCCAATTTAAGGATTTAGATTTCTTAAGAATTTTCAGTGATAATCTGAATCAAATA
AAGAACGTCTAAAAGACTGTCATGACTCATTTTGCAGTACACACGACTTGAATTGTTCTT
GCCCTTAACATTTTGCTTTCCTGTATGACCTCATTTCAATTTGTGACCCCGGCACTGTAG
ACTGCAACTGTAATGACCGGTGTTGCCAGTGAAGATGGTGCCTTTTTGCTGTCTGCTCTT
ACTGCAGGCTCTATGTGTGATTGCCGTGCGGCTGGATTCACAAGGAAGGGCATAAACTTG
GACTGGAAGACAATGCATTAAGACTGCTGGTCCCTATGCCTTAGATTTGGCACAGGTTAG
GTAGAGGCATGAAATGCATATTGTTTGTGTTCATTTGAATAAGGACAAATGTCAGATTTC
CATGGCTCCAGGCAGCCTGCATGTTAGATGATCAACTCTTTTGGGCCCCTGGATGTGGGG
TCATCAGTAGCGCTTCCAGGTCACTGTCACTGCATGCCGGTTTGGGGCCATAATTGACCT
TTTGACAGAGCACAGGGAGACAGCCTTTCTCTGAGGGCAGGAATAATCACTTTAGATTTA
CTTGTGGCTGTGCTCATGTTAGCTAATTAAAATGTTTGTTTTAAGAAAAATTCAATTGGT
GATCTAAGAAAACATATTTTCGAGGTTTTATTGGATGTTTACATTGTTGTGGTGTAAAAA
ATATAATTGATAAaat
>NODE_453_length_401_cov_9.017456
TGGCGTTATGGCCCATGGAGTGCTGTTGCATGCCGGTCTGAGACACCTGAGGCTGTCGGT
AGGCTTCCAGTGGAGAGGTTAGGTTCCCTGCGCCGTCCATGCCACTAAACTTCTTGTAGG
TCTCCTCGATTGGACTCAAAATATCTGTCACTGAAAAAGGCGTTGTGTGCTTTGGGCTCA
ACGACATGATTCAGAAAGCAGGTAGATTTTTGTGTTTGAGCAGATCAACCGTGTTGTTGT
ATCGGCTCTCTCCTTGGTGGATGTCTACGTAAGAGAGTGCTTGTAGTGCGCCTGAGATCC
TATTGATCGCCTTGGAGAAGGAGGCGAGCCCAGGGCGCTCTTAGCCCGGGTTTATTGGAG
CCAGGAGCCAGGTTTACGACAAACACAGGGGGCGGAGCAAAACTCCTAAACCAGCAAACA
ATAGTCATTGACATTTTAGGGAAATAATTCATGAAAACACACTTTGCTTTATATTAACTT
GTTTACACGAATAAAAGCACGCCACATATTTATGTTTCTGTCTTTTATTCGTGTAAACAA
GTTAa
>NODE_454_length_145_cov_142.793106
CAGCACCCAGTGCTTTTCTCTCGCTTTTCAGCCGAGTGCAGTGTTTGGCCAATAGGACTG
GCCCCCCGCCTCTCATTCTGCATTCATAACATGCAACATTTGCACAATGTATCTCTCAAA
GGCCCTGAATAGAAGGCCTTAATACTCATGTAAACAACTGCAAACCAATTACTTAATGAA
TCGGGCCCACACATAATGAGGAGCCTCACAAAGGGCTATAAATGCATTTTTTGCACCAAA
GCCTCTGCTTTAAACTACAATCCCTCTGCTGTAGTCTAGGCTTAACTGG
>NODE_455_length_442_cov_41.011311
ATTTCCAGGCAGCTCTGAGTGACAGAGGGTCTCTGCATGTGAGGTTTCCCAGTAGCTTTA
TCCTGCTGGTCAGTTCTTCTCGGTCTTGTGCACTTATATAATAATAAAGGCGAATATGGC
TGCTTAGGGTTCCACATTTCCCGATTCAATTTTAATTCAAAAGAGGATGTTACAAATCTA
CTTTGCTCATTATCCTCTTTGCCATCTTAATGCGTGGCACTGTAAGTGCAGGTTTGTTTG
CCTCCCTCTCTGAAAAGCGCTGGATTTCAGATGTTAACCTCTTTGGACACCTCCATTAAT
GAGCGTTCAAATGCGGCTCTATGGTAAGGGTTGAGCTTTAAGTAGCACAGAATGAAAAAT
GATTTGTATTGATGCAAATCGTGTGTACGGAGTGAATTATACACAATTACCCATCAATAC
TGGCCAGTCTTGCCCACCCTCACCAACAAGATGTGGTTAACAGGCAGAAAATAAGATTGA
AATGGTGTGTAAAGAGTTGAAAATGAATTTCAATGCTGCATTTGTCCACAATTACCCCGT
CGTTCACACGTGTTTTATTGGGAGTTTTTTTTTTTCTTCAAATATT
>NODE_456_length_323_cov_13.987617
CTGCTTAGCTGACTTCCCCCCAAATTGCTGACATAATTACATGAATGTAATTTTTTATGA
CTCACAGAAAATCTTGGCATTTTCACTGAAGCAGATAATTAGACTTGGAATAAAGCAGGG
GCGGAATAATTAATACATCAAAACTAGATGAACTTTTTCTAATTATTTTTATTTAATCTC
CATTCTAATTATTGTTCTAGTCGGCTGAGCGAGATTGCCTTTCTCATTCAGGGTGTGAAA
TGCACCCGTAGCGCTCAATCCTCACCCAGTGAAATATCAACTAAGCGTGGAGACGGGAAA
TCACAGGGCGCTCGCCACTCTTCTTCTTCTTCTTCTTCTTCTTCTTCTTCCTCCTCCTTC
CTCCTCCTTCCCCCCCTCCTCCTCCACCACCACCACCTCTCACTCTCTCTTCCTCCTCCT
CTGATTGAACTGTAAtttaaatttctccattgccaacaaacaattta
>NODE_462_length_959_cov_39.065693
GTAACTTGTGATCAAGCAGGAGAACCACGGATGCCACTGCGGTCTGGTTTCTATAATATT
TTAGTGTTAGAGGGAAATTTCAGGTAAAGTGAGGCTCCATTGTATAAGTGAGCCATGATT
GCACATTTTAGTACCACATAGACTGTGATCTAGAGCAATTGTTTTCTATTGGGCATAATG
TGTTTAGAAGCACATCTTTGAACTTCTTTCACACACACTCAAAACTGTATGACCAGCAGA
TACATCAGTTTACTTTACAGTAGAAATACTTAAATTAGCAGTATACTTTTTTAAAAACTA
ATACTTACACACACACTGTCAATTATACGTCCACTGAAAGGATCATATGATTTAGTTCTG
ATTGTTCTCTTCTGTAACGTCCAGGATCTGCTGGCCTGAGATGAACTTGCGATTACAACC
TGTTGTAGTCTAGCTGAGCTGAACGCCTCATAAGTGGAGCTTTTGCTTTTTTATTGATCT
CTTTGTTTCTCATAGCTGGAAGGGCACAATATTTTCTCCAACCTGAATTCCAGCGAGTAC
GAGCAGGTGCTGGAGATCATCCGAAAGGCCATCATCGCCACGGACCTTGCCCTGTACTTC
AACAACCACCACCAGCTGTCGGAGCTGCTCACCTCGGGTGTGCTGGACTTTAACAACCAC
TCGCACAGGTCAGACCATGACTCACACAGGTGCACAGGTTAGGTCTGGATTCAAACCAGT
TCTCATAGCAGTGAATACAGAGAAAAGCAAACCTGGCGTGCATGAACAGCACATTGAGTT
TCTCCACATGGATATAACGAGGCTTTGCTCCCCTCCAGGGACCGTGTGATTGGTCTGATG
ATGACAGCATGTGACCTGTGTTCTGTTACCAAGCAATGGCCAATCACACGACTCACAGCC
AACGACATCTATGCTGAGTTCTGGGCTGAGGTACAGTGGGATACTGTTAGAGCGCAAACA
GTTTCAGTGTCATGATCATGCCTCCAGCATAACAGTGATACATCTGTTATCGCTTGTATA
TGTTGCCACAACTTTGTATGTCTTATTTGTAAGGCAAAAAATAGTGTttttaagcggtca
ggagagtccccacagaataaaaa
>NODE_463_length_145_cov_15.448276
AAACATGTTTTGACTTTTGAAGGCAATGTTTACAAACATGTTTTGACTTCAAAGGACAAT
GTTTACAAACATGTTTTGACTTAGGACGCAATGTTTACAAACATGTTTTGACTTCAAAGG
ACAATGTTTACAAACATGTTTTGATTTCAAAGGACAATGTTTACAAACATGTTTTGACTT
CACAGTGTGTTCAAATATGATAAATATGAAGGCAAAAGCTGTTTCATGTGACTTTGTGTC
AAGATAGTGAGAGGAGACAGCGTTTGGCCAAAGTGGACTTTTCAGCGCC
>NODE_464_length_477_cov_63.446541
AATCCAGTATGTGTGGGCCGGTAAGTTTAATGGAAACAATTTATTAAGTCCGGCTTAAAA
TGCCATCTGCAGCTAAGCCTCCCAAAGCCGCTAAGCTCCTGGTTTCGCCCCGGAGCTTGC
TGTGTTCACGCTTACTGTAATGCTCTGTTTAAAATGAGCACAACGGGTCAAAATTAATCA
GGATTACAAGGGCACAAATCCACTTCAGAAATGGGTTTTCTACCAATCTTTCTCCTGCTA
TCCCAAGATGCCCCAGGTTTCTCTGGTGGACCGCACACCACATGGGTTCACCATCAACAC
CATGGCAGGTTGCATTTAGCTGAGACAACAGAACCTCAGAGAGGAGTAGGGGCAGCAAAA
GACGGTGCCTTGACTATACTTATTGCTCTGAAACCCACAGATGCAACATTCAACATAGCC
AGTGCAGATTCCTAAGTGTTCTTCTCAGATATTTCTAGCTGCTGACAGCTAGGTGATAAC
TCCCCACCACATCCATAGGCCCAGCTTTGTGAAATGTCATAAGAAGGCCTACCAGCGAAG
TGTTTATCTGTGCTCTGTGGAGGTGCCCTGTACATGCTCAGCAGCTACATTTAGCTTCTC
ATTCGCCTTCTAGCAAGTGAc
>NODE_465_length_388_cov_2.742268
TTCATCATTATACATATATCTGAAACTTATATATCTAAGTTTTATGCCCCTGGAAAATGA
TAACCCATTTATTTGTTCATGTGTTTTAAAAATTTTAAGCATGTGACTTATCAGTCACAC
AGGGGGGAATGTTGTGGTATTTTTTTAAAACTGAACAAATGATAAGAACTTAAAATGTGA
TGATTGAATTAGACTTTTGTATAAGATCAAAGTAATTCTGTGAATCTACAAAAGTACCAA
AAGAGTTTGAAACAAACAGTCGGATTGGAACAAGCAGAGAATGAAGAGGAGAAACTGAGG
CCTACCCACCGCTAACAGGCTTGAGGCCTGTGCAGCTGAGGTAGAAGGAATGACATCATT
GGGTTCATCCGTCGGTCACGAGTGAAAAGTGCTGGTTCAGCAAGAAGTTCAAGGCTGGCA
CTATGCCCGCAAAAATTTGGTTCTAATGCGCATGCGTGGGGCTGAAGTTTttagcctatc
cgaaaacgccatgaagaaggttccaattggttaaaatgtccttacgaaagaa
>NODE_466_length_517_cov_5.613153
GTTGTAATACCCACACCAGGCTGTTTAACATCTCTAATTTGTCATTTCCAGGGGACGGCT
GGAAGAGCAGACTGAATTGCCTTCTCTGGGCTAAGCTCCTTATGTTCACTTGTACATATT
GGAGGATTTGTGTGAGTGAACTCAGTGGGTCCAGGTAAAGTAGTCCCACTCCACTGACTG
TGTAAACAAAGGATATGAGGGAGCAGCCGCCTCGTAGCCTTTCTCAGCAAGAGTCCGTGG
CTCCAACTTTGCACTTTAAGACATCGAGACAGCACATTAACATCCGTCTCCCCAGCAGCC
TGATTTAGGAGTCTTCTCCAACAGGTTCCCCCTGCACCCAGTGCCCCCATTCAGAGGCAG
AGTGTGGCTTTCCTGCAGTGCCAGGGCAAGGTGGCAGAATGTTGGCTGGTAAGTGTGTCA
CCCTGGCTGGGGTTGGGGCACAGTGGCACAATGGGAGTATTTCTATTCCCCTCCTCCATC
TTTCTCTTCCGCTTTCTCCCTCTCTCTCTCCTTCTCTCCCGCCACAACAGCACACATGAA
ACCAGGGCATGCCCCCAGTGAACAGCAGAATAGCCAGCTGCCACCAGTGGGCCTGGAAGG
GCCTGACTTAAAAAGAAATTTGGAGAAATAGCTGTAACCCAAAAACAGCCTCAGTCAGTG
C
>NODE_467_length_301_cov_95.368774
CTCTCTCTCTCTCTCTCCCTCTCTCCCTCTCTCCCCTTTCGTCTTTCGTCTCTGGGAGTA
TGGGTGCATGTCAAGTGATTGTTGAATTGAAATATTGATGTGGAGTATCAAAGCGTGGCG
TAGCACTCCTGTGTTTCCAGAACTAACCACGAAGCGCTTTGATCAGATACTCCTGTGATC
TGACTTCTGAAGTTGTTAAGAGTGCTGGAAAACAAAATGCAAACAAACTTCAAGTGCTCT
TGGTATTGATAAAAGTTTTCTTTGACAAGTGGAGATGCGTGCTGTCTGCCTGTGTCTGCC
CAAGACTGGAGATTTTGGGGTTTTCGTACATGCTAATGGACATGAGATGAGGGAATTATT
ATAGTTTTCTGCTTCTCTCACACCTCGCAACGTAAACTGTGCTACAGGGGAGGGAATCAC
TACAGAATCATGCTGTGATATCGAg
>NODE_468_length_997_cov_7.949850
GAGATACAGCAAAAAATCACAGGTTTCTCCCACTTCCTGACGTCGTAGAGACTCGGGAGT
AGGCTCAGTGCGATCGCGGCGGCAGCAAATGGGGGGGTAGACACAAGTTTCATGTCTCTA
GCGCTAACCGTTTTCCCAAACACAGGCCGAAACCCTAACCCTAACCCTAACCCTGGCTGC
GTTATGCACTGCCCATTGTCAGTGAATGGGAGAACGTTTTGGCCAATATCTCCGGAACCA
GACGTGCTAGACACCTGGAAATGCCACCTGCCCCACCTATTTTGGCTATGCCGAAGACGC
CGGTCTCGGTCCCGAGTCTCTACGGCCGTCCCGTCCCGAGATACAGCAAAAAATCACAGG
TTTCTCCCACTTCCTGATGTCGTAGAGACTCGGGAGTAGGCTGAGTGCGATCGCGGCGGC
AGCAAATGGGGGGGTAGACACAAGTTTCATGTCTCTAGCACTAACCGTTTTCCCAAACAC
AGGCCGAAACCCTAACCCTAACCCTAACCCTAACCCTAACCCTAATTCCGGACCTTACGG
CTAGGGTTGGCCCATACTACGGGACCCAAAAAAGTGTCACTACAAACCTATACCAATCAA
CTCAGAGCGGTCTGAAACGCGCTCTCAAGCGCCTTCTGCGGGAACTTATCTTGGATTCAG
CGCTTCCACACTGGCTGCGATATGCACGTCCCATTGTCAGTGAATGGGAGAACGTTTTGG
CCAATATCTCCGGAAGCAGACGTGCTAGACACCTGGAAATGCCACCTGCCCCACCTATTT
TGGCTATGCCGAAGACGCCGGTCTCGGTCCCGAGTCTCTACGGCCGTCCCGTCCCGAGAT
ACAGCAAAAAATCACAGGTTTCTCCCACTTCCTGACGTCGTAGAGACTCGGGAGTAGGCT
CAGTGCGATCGCGGCGGCAGCAAATGGGGGGGTAGACACAAGTTTCATGTCTCTAGCACT
AACCGTTTTCCCAAACACAGGCCGAAACCCTAACCCTAACCCTAACCCTGGCTGCGTTAT
GCACTGCCCATTGTCAGTGAATGGGAGAACGTTTTGGCCAATATCTCCGGAAGCAGACGT
GCTAGACACCTGGAAATGCCACCTGCCCCACCTATTTTGGCTATGCCGAAGACGCCGGTC
T
>NODE_469_length_152_cov_2.368421
GCTTCCACACTGGCTGCGATATGCACGTCCCATTGTCAGTGAATGGGAGAACGTTTTGGC
CAATATCTCCGGAAGCAGACGTGCTAGACACCTGGAAATGCCACCTGCCCCACCTATTTT
GGCTATGCCGAAGACGCCGGTCTCAGTCCCGAGTCTCTACGGCCGTCCCGTCCCGAGATA
CAGCAAAAAATCACAGGTTTCTCCCACTTCCTGACGTCGTAGAGACTCGGGAGTAGGCTC
AGTGCGATCGCGGCGGCAGCAAATGGGGGGGTAGACACAAGTTTCATGTCTCTAGC
>NODE_473_length_511_cov_52.052837
TTTAATCATACTGAAGTTATTCTTGTGGTTTGGTCCCTTACTGTTCTAACGTTCCATTAG
GCCTTCAGCGTGCTGATAGGAGAGTTTCAGACAAGCGAGGTTGCGTGCTGGATGAAGAGT
TAAAACAGGAAGGGTCATAAAAAAATGATTCAAGGGCTTAAGAGGGGAGGTGAAGGAGGG
TATTTTGTACGAGCCATGCGATGGAATCGTGTGTTTACCCCCTGACATAGATGTCAGACA
TCTTCTCTCCTGTCATGAAAGCATCGTCCTCTAGAATTACGTCATCAGTGTTCCAAATAA
CAACACGAAGCTCAAAGCTAGACACCAGCAGAGCATTGACCAGAGAGGAGAGAAAGGACG
ACAGACAGACAGGAGACACACCACAAACAGAGAGACGCGACACAAACACGCACACAGAAA
AAATGGAAACAAAACAAAACAAAAAAAATAATGGTTAACTGCAAAAAAAAAAAGTCCACA
CACAGCTTACACCCACGGGATGAGGCTTGGTGGCCCCGTCCCGCTGTACCTACCCCCTGA
CAAATATGTCACTGGACTTTTCCCCAGTGAAGTAATCATCGTCCTCCAGTATTACTTCGT
CTGTATTCCAAATAATCACCCTGAGCTCATATCTGGTAAGGGGGGGAGGAAGGAa
>NODE_474_length_551_cov_64.123413
CCCTCAAAGCATATTAACAGTTTTTATGGGTTGACTATATATTTCGACTAACATCAGAGC
GGCGCTGAAGGGGTGGAGATAGTAGCAAAGGGAGTGACAGAAAATATAGAGAAGCAGAAA
ATGGATAGACTGAGTGAGAGAGAGAAGAGAGAGAAGGAGCAGAGAATGGGCTTAGGCTTC
TATAAACAAATCAACACATCTATCACCCTGGGCCTCCTGTAAGGGCCATTGGGTCACTGG
TGTGTTTGCACCGATCCCATCACTCACTCAGAGTCGACAGCGCGGCCATTCCCAACCAAC
CACAGTCTGCTTTTCCAATCCAGTCAACAAAGCCCAGGCCCTGGCACTGTCTGTTTAGCT
AGAGGGGAAAACTGTCAGGAAAAGTAAGACGAATGAGCTGCCCTGATTGACTATTTCCTT
AGATACTGAATCAATGGGCTTATTATCACCAGCAATTACAGTACTAATACAAACAGATGC
TTGGGGAAAGACATCTGCTTAGAGAGATGAGACAACTAGATTTCCAGTCAATAGAGTGAA
GAAAGCTCTTCTCTCACTGACCCTCAACAGAGGCATTTGTATTCATGTGAGACCCAGAGG
CAAATCTACAACAGTGCAAATGAAACACGCACGAATACTAAAGCACATAGATATTTATTG
CCACTTGAAGAGCAATTAATTTGTAAGATCGGAAG
>NODE_482_length_493_cov_2.269777
CTCACTCAACAGTGTGTGACATGAGGCCATGCGTCTGCCTGAACTGCAGTCTTGAAAATA
GGACTCTATGTCATTTTAGTAAGAGACCACATGCTGCAGTGTTTGGTCAGAACTACGGAA
AGGGCTGTATGCACTCAGATTTGTGCATTTGTGCATATCTTAAGTGTGCATACTTGTGTG
TTTCTTAGACATGCATGTGTATTGCAGAGGCAAGACTGTGTTGCAATGCTCCATCTGCTT
GGCTGCTCGGATTGCCCTGTCTGTGCCGTCCCGATTCCATCACCTTCCATGGGTTTTAAG
GGGGGAGGCGATGAGAGCGGGGGGTCGACTGAGGGGGAAGGAATGGTGGTGGTGGTGGTG
GGGAGTGTACACAAAAAGTCACCCTGAATCTGCCAGCTGATTAATCAAGGGTGATTCGGC
AGCGAGCGCAGCCTACCCGCTCCTTCCTGGCTAGTCCATGTGTATTTATTTAGAGTAACC
CGTGGCCAGTCACGCCTGACCTCAAACCATCAGGAGCAGCCACAGTTGCGCCCAAGCATA
AACAAAAAATGCGTAAtgaaagtaagaggacaggggacagggtggcgttggtcggggaag
aaggggaggggagggagagcaagagagggcaggcgca
>NODE_483_length_303_cov_4.930693
TTTATCAGCCAGAAGTATTGTGTTTTTTTGTCTGACTGCCAACAAAGACTCCCTACAACA
CTCAAATTCGAAACACTTAGGTTGCCCTCAAACCTTCTGCTGCTGCTGCTTAACAAAACC
CCCATCTCCTCTGTTGTTCCTCCTGTTTCTTCAAAAAGACAACAAACAACAAACTCATGG
CCGTCACACACAATGCCTCTAGTATTACTGGCCCTCCAACCCCCAACCTCTTAGACCTAC
ACAGCAAAGCCATCACACTCGTAGCACTGCACAGGACCCCTGGCACCTCTTCAAACAACT
CTACATACTGCCTGCATCAGCTCACAGATATAGGAGATCTCTGGCCTGGAAACTGGCAAA
ACACACAATAACTGGAGTTTTGTCTCCTCAGAGATCATCATTGCATGTAAATGCAGTATG
TTCTGTATGTGACTATGTGTGTATAAA
>NODE_484_length_990_cov_7.996970
CTGACGTCGTAGAGACTCGGGAGTGGGCTCAGTGCGATCGCGGCGGCCACAAATGGGGGG
GTAGACACAAGTTTCACGTCTCTAGCACTAACCGTTTGCCCAAACCCAGGCCGAAACCCT
AACCCTAACCCTAACCCTAACCCTAATTCCGGAGCTTACGGTGAGGGCTGGCCCATACAA
CGGGACCCAAAAAAGTGTCCCTACAAACCTATACCAATCAACTCAGAGCGGTCTGAAACG
CGCTCTCAAAGGCCTTCTACGGGAACTTATCTTGGCCTCAGCACTATGACACTGGCTGCG
TTATGCACGTCCCATTGTAAGTGAATGGGAGAACGTtttggccaatatctccggaaccag
acgtgctagacagctggaaatgccacctgccccacctaatttggCTATGCCAAAGACGCC
GGTCTCGGTCCCGAGTCTCTACGACCTTCCCGTCCCGAGATACAGCAAAAAATCACAGGT
TACTCCCACTTCCTGACGTCGTAGAGACTCGGGAGTGGGCTCAGTGCGATCGCGGCGGCC
ACAAATGGGGGGGTAGACACAAGTTTCACGTCTCTAGCACTAACCGTTTGCCCAAACCCA
GGCCGAAACCCTAACCCTAACCCTAACCCTAACCCTAACCCTAATTCCGGAGCTTACGGT
GAGGGCTGGCCCATACAACGGGACCCAAAAAAGTGTCCCTACAAACCTATACCAATCAAC
TCAGAGCGGTCTGAAACGCGCTCTCAAAGGCCTTCTACGGGAACTTATCTTGGCCTCAGC
ACTATGACACTGGCTGCGTTATGCACGTCCCATTGTAAGTGAATGGGAGAACGTTTTGGC
CAATATCTCCGGAACCAGACgtgctagacagctggaaatgccacctgccccacctaattt
ggctatgccaaagacgccggtctcggtcccgagtctctacgaccttcccGTCCCGAGATA
CAGCAAAAAATCACAGGTTACTCCCACTTGCTGACGTCGTAGAGACTCGGGAGTGGGCTC
AGTGCGATCGCGGCGGCCACAAATGGGGGGGTAGACACAAGTTTCACGTCTCTAGCACTA
ACCGTTTGCCCAAACCCAGGCCGAAACCCTAACCCTAACCCTAACCCTAACCCt
>NODE_497_length_589_cov_27.397284
GAGAGGAGCATGAGGAGTGCAAGGGAACATAAACACACAAGTTGCCTACCAGTGCTGACG
TGAATTTTCTTCATCCATGGGTACACCACGGGCTGTTTGGAGGAGGCTGTGCTGTTTGGA
TGCTCCGGGGTAGCTTGGTTGCAGGCGGACGTTGCGGCCGGTGGGGTGGCGGGGGACATG
GACAACTGTGGGGTTTCACATGAAGCAGGCTGCCCTTTCCCTGTCAGTAGGTGCGCAGAA
TGGGGTATTCCATGTCCCCGTGGCGTGTCAGGTTCGGGGATGCTTGCACAGTTATACTGG
CGCTCTTGGTAGCTCGCCCGCGGAGGATATAACTCCTGGTGGTGATGCTGGTAGCCAGAG
TCCCTTGCGCGGCTGTAATATTCTGGACTATGCTCAGGGATGTAGTTATTTTGCGAATAT
TCCTCGCATGGAGGAAATTTCGGATCAATGTAGTTAGACTCCATCAAATACGAGCTCATG
ATCATTAATTTCTGGAGTGGAAAATAATTTTTCTAGCTTTGTCGTTTTTCTGCTCCATAA
AGCCCTCCTACTTGCGAGCAGCCCTGTAAAGTTACTTTTACCACGTGACCCAGTGGCCCA
ATAGCAGAGTAAGAGGTAGTTCCCGGATAAGGAACCAGAGGTATTTAGCATACCTACAGT
CGCCATTGTGGGCACAAATCTCTCTCTCTCTCTCTTTCTCTCTCTCCCTCCCTCGCTCTC
TCTCTCTCCCtct
>NODE_498_length_380_cov_8.560526
CGGGAGCAAGCGAGCAAGAAACACAGATAGAAAGAGATAAAGAGGACAGAGATGAAGAGG
CAGAGAAGGGAGAACACAGATCTACGCAGGGACACAGTCGCGATGGTATGGAACGGGCAG
TGGTTGAGGGGGCATCTGGGTAAAGTGGAGCCAGACAGACAGAAGGAACGGGGCGGTGGC
AGGGTCATCTGGGTGAAAAGGAAGGGCACAAGCCAGACGGAGGGAAATGGGCACTGATGG
GAGGGTCTGTCTGGGGATGGAGAGAGGGAGACAGATTGAAAGGAGATGGGAGAGAGCGGG
ACAGAGAGGGAGGCAGGAGGGGGCATCAGGACATAAGAAAGAAAAATGTGGTAAGAGACA
GCAGGGGAGATGAGAGAATGAAGAGAGTCACGCACCTGACTGTATCACTGTTTATGACAA
AAAAAAAGAAGAAGTATAAAAGGACTAAGGTCTAGAACTGCAGCTCTCTATCCTACCAAC
CAAACTCCATTTAAAAAATTTAGGATACCAAAAAAAAGCAAAat
>NODE_499_length_591_cov_76.754654
CAAGCATTAAGTGGAAAATTCATCATTCAACATCTACTGACCTAGCGCACAAATAATCAG
AGAGAGAATGAACAGATTCATTAAATTATCAGAATATGATTAAATCACTGAGCAAATAGA
AAATGTATGATATAGTAAGAAAAAAGCTGTAAAATATTATAGTTTACAATAATTATTCAC
ATTCAAAGGCTTTACATCTCAATACATACACAACATGGCCCCTGAACATGACTTCAATCC
AAATATGATTCATATATTAGAATTTAAATAACACAGAATGAACTATAGGCTAAACAATAG
CCATCAAATAACCTTATACAAGAATAAAAATACAAAAACTGTATCCTAATATCATTGCAT
TACTTGCTTCAGATTTTAATAATACATCATCTGTACATCACAGTTCTAGTCAGTTACAAG
CCAGGTAGAGTATTCCATACACAATGTAACCGACTGCCATCGACTTGATTCAAACAATTT
TTCTAACTAGAGCAGAACACTTCTCTAGTGTTGCCTCGACTTTATAGACAGATACAGCAA
TTTCATCGGTTATTTGGATCAGATAGATATCCTTTAACTGACATCCAACCACATCCAGCC
CTGGGCCCCAGGGCCGGAGGGTCCTATTCACCTATACTCCAGTCACACACTGCACACACA
GACTCAGCTGAAGGAAGAGGACCTTTGGAAAGGACCTTAAGGTACTATGTCAAAAAATTA
AAAGCAttatgataa
>NODE_500_length_918_cov_14.765795
GTGACTCTGCAAAGCCTTGCTAAAGCCATCAGATATACACATCATAGCGATGACACTTGG
CTGGTGCTTTTTGTCTATCCGTTTTGTTATAAAGCCCCAGTTACAGTGTTCATTTGATGC
TGCTCAGTCAACACAAGTCTCACACTGGCTCAGGCAGAGCAGAGAGAATCAGCATGAGGG
TGGATTGATTTTTGGCTGGGTGCGGACAGTGAGCAAGAGACAGTAGGCCTCCAGACAGAA
GCTTGGCTGGACTCTGTGAAGACTGGAGCCTTCTGTGAGGTTGCCTGCCCCACCACATGG
AGTGCTCCAACAGTGACCCTGCGCAAACTGGCAACTGCCAACCGTCTGCTTCCGTCTGCT
TGGCATATTTGGCCATTTAGTGGGCGCTTGTGAAGATCAAATGGGTTAAGATCGCCCCTC
TTAGTGAGCGGGGAAAAAAGAACATCAAAAAGGTGTAAATTTCACTTCCCCACTTTTGAT
TAAGTCAAGCATGAAAAGAAATGTAATACTCTCAAGTGGCAAGGGTTTACACTATTGATG
CTGTTACTTCTGCTTCAGGAGGCCCAATCAGCCGACAGGGAGCTGAGTAAACTCGCCCTG
AGTTTTAGGGGAGGCCAGATGGAGGGCTTTTGCTGTGCCTGAAAAGACAGCTTAAGAGCT
CGCCTCCTCAATCCCACTCAATACTGACTGTGTGAAATCCTGGCCCTGGCTAACCCCCCA
ACCCACCCGCCTTTTCCAAAGCTGGTGGCTACCACCATATGGGCTTGTTTAAAAACTCCC
ACAGGCTGGTACAAAGCACAACAACACAGTTTTCATATCAAGTACTCTCTCAAAGAGGCC
CCCCCTCTGACTCCTTCCCTTCCGATTCCAAAGGCTGTCACGGGTTCTGCTCTGATTAAT
AGTTGGTGTTGGCCGTCTGTTTTGGCAGATCATTTTGTGCGATGATTAATATGATTTTGC
CAGCTCAATCCAGATTTCATATGTTACTAAAGGAGCTGCTGACTGACTGGATGTttgcct
tttcacctgcaaaaaaaccacccccagatattggagagatat
>NODE_501_length_709_cov_25.334274
TTTATTTGTTTGTAATCTGGAAAGCCACAGCAGGTAATGGGAAGTAAACTATCAAAAAAA
GCTTTTTGAACACTTCCACCAATCGAACACAAACACATCCCATTCACAGAAACTATTCCT
CTACAGACTGGTGTCTGTGATTCACAGGTCAATTCCTCTAGCATCAAACACTGAGCAAAC
AAGGTGAAAGTGAATGAGCCTTTCGAAGCAATAACAAAGTGAGAGGGAATACATTTACAT
GAGAAAACAGAGGACCACATTATTCTAACAACTACCTTTGCCAGGCCAATCTATCTACCA
AATTAGTTTATCGTGTAATACCCTTCCAGAAGCTCTTCTGGCAGAAACAAGATATTATTC
TCTTGGAATGGCCCATAGAAAGAGGGAAAAGCCAGTCAGATTCATATTTCATCTCTGCCA
TGGAAACCTCATCAGTGTAATAACCCTCCATCTCATGGGTGTTATTCAACCATCTGCTAC
TATATTACTTATCTTTATTTTGCAACTAATTAACAGCATAATCTTCTAAATTCAGCAAGT
TAATTATCATTATTGTGGTCTTTGCAGCATCATCAGTCCTTGTAAAGTGCCGTCTCCGCG
CCCCCCGAGAGCCGGGTGGGGGCGGGGAGCGGGCAGGTTGAGCTGGGGGTCTGTTTTCTT
GACGCAGGCTCATTAGGTGTTTGCTGATGAGCTGAGTGCGGTGGGAGGCGTCGTGAGTAA
GAGGGGGGATGCAGGTCAGGCAGGATTCTGCTGAAcaaaaggttccatgcagggtgaggc
cgacttaatgtgcctcgccgagcgtgtgccaagatgcccccagctggctttcgcaggttg
ccccccctctggt
>NODE_502_length_305_cov_3.026230
ATGTTATTAGTTTTCAAATCATTTCTATTTAAAGAGGTCCATGACCTTAAATGTCACCTC
AAACACCTCAAAGTGTAAAATCAAGATGAAGAAAGGTCAGGTAGTCTTTCCTCCCCCCAG
CAGAAAGATAAAGTTTAGTTTCACTAAACTGGTCCCGGTACCTTCAGTGCAGACGAAGCA
CCAGCTGACGTTGACGTGTTCGTGGTTCTTGACGCCTCGTCGGGGGGTGAAATGGTTCGG
GCAGATGATGCTGTTGTTGGAGAGCACGACGCTGCCGGCCGCCATACAGAGGTCTGTGGC
GTGATAAGCTACCGGGCAGCGCACACACCGAACCAGACGACCTGCAGACACACGAAAAGT
CAGACTACACAAGTAACTACAGCGAAAATGGTGCGTCTGAGCGTCCTCCAGTCACCTTTA
GAGATGTTGGAGCCGTTGGGGTTGGCGAt
>NODE_503_length_499_cov_54.673347
TTTTCTTTTGTATTGTCCAGGTTAAGAGAGTGTTTGGTTTCCTTTTTACAGTTTGTGGTA
GCTTATTTTTTCTGCCAAAAGGTGTTTGAGGCCTACTGGGACCACTTAAAAGTTTATGCA
GAGCACTAGCCAAGTTGGACAAAAAAGCCTTGAAGTATACACACACTGGCCCCTTTCTCA
GAACCTCTCAGCTCTGGCTTGGGGGAGTGTTGTTGGTTTATGAGAGGGAAAATAGCCCCA
GCCTTCTGCAAAAGTGAAATGGGATTAAGGCCTTTGTTCGGCCCACAATGGTGAGGGGAA
TTAGCAATAGTTGTAGGCACTTAGAAGAGCTCTCACACAGAAGCTTATCCCAGATTTTGC
ACAATAATCATTTGAATATCAACAGTGTTTTGCAACTACAGCGCTAATGTATAAACCTCT
CTCTTTTAGATATCGAAATCCCCAAAAGGATTTTTTACCACTGGCTACATCACAAATATT
CATGCTCTTTATGGCAAATCATATTTTTGGGTATCATTGCACTTTAAAAGTTTAAAAGTG
GTGAGGATAACTTGAAAGGAAGTTTAGGGAAGACGTTTTTATTATTTACTTTAGTTGTGC
TGCAAGCTTTGTGCATTTCTTTGTTGGCTCAAAATTAAATAAa
>NODE_504_length_398_cov_84.324120
CTCCCTCTCTCAGTCCAGAGACTCCACTCCATAACAGCAGGCCCTAATTTCTCTTTCCAG
TCATGGAATATGATAATTTTCTTATTTGCAAGAAATATCAATTGCTCAAGGCGGACACAT
AATCATTGGGGAGGAAAGGAGAAGCTACCTGTGTAATGTGCTTAACAGGCTAACCCATTT
AGCCGCAGGCGCTGTTTGAAAATGAGAAAGTGCTGATGGTCAAAATCAATTTTCCCTGTG
TCCAAATTACTCCCTGCCCGGCTTAGAATTTCACCTAAATGGCCAAACCTTAAAACACTG
ATACTAATTCTATCATATTAGAGCCTGGTCATATAGTTGAAGTTATTGCTAATGCTATTT
TGCTGTATTTATTGATGTAGCTAGATGACTCGAAGGCCAAGGAGCAAAGAGTTCTGTTAC
TGCCTCTGTGTTTGTGTGTAGATGCATATCAGTACAACTCAGCGCATGAAATGCAATGCA
GCCATCAGGCATTAACAGTCTTTTAGGATGCTTGCTGCTTGGGGGGTTCACAAATTTCAT
Aa
>NODE_509_length_577_cov_8.653379
CAGCAAACCCAAGCCAAGAGGCTTAGGGAAAGGGGTCTTTACTGTAGTGCAGTGCTCATA
CATGCACAACATGCTATGCAATGTTGTAAACGCCGCTGTGTCTCACTGACAATCTTTTTA
CTTGCACACATTATGGAAAAGTTAGCTGCGATCTGTGATGGGTGAATATTATGTTCACTG
GGACCAAAGATTTACACATTAGGTACTTGGGACCCCCTTTCCCTGCTGCTGGTGGTTTGG
GAAAAGCTGCTACTCCCTGAGCTGCAAGACAGAGCCGACCCCCTTGGTCAAACTGTACCT
TTTCTTCTTACCCCACCTCGTCAATAGAAATGCGAACAGTCAACGATCCGCCGGACGTTC
TGGACAGGCAGAAATGCCTAACTGCCTTGGCGTCTCTCCGCCACGCCAAGTGGTTCCAGG
TTTGCATTCACGTCCTTATTTATACATAAGGTTGAATTGTTTCCTTTAATGATCTCCCTT
TTTTAAATTTTCTGTTCATTTAGAGACAGTGACAGTTTTTTCAAACTGCTCTCAGTTCTT
GAAGACTTAGATTATGATCTAACTAAAGTGTCCAACTTTGAGTTTTAGAAGAGAGCTGAG
GGGTGATCTGCTGATTTATACCAATGACAGAAGTGGATAAATCATTGGTATcgacacgag
cagatgatttaagactgagctctcttgatttcaactccgacagtacaacaaagaccataa
a
>NODE_510_length_527_cov_54.313091
GTTTGGTTTCGGTTTGGTGTGTGCAGACTAAAGCCATCACCCCAGTCTGTCTCTGCCCTT
GCCAAGTTGTTTGCCAAAACGGGGAAAGATTTGGGAAAGAAAGTTAGAGAGAGAAAAGCT
GTGGGCTGTTTTAGCCCACCCCCTCTTAGTTTGACCAAGGTCCAGCCGACAGTCACCCAG
CTCTTGTGGGTTTAGTGAATTGAGAAGACACTTCTTGTGTGGATTTTTCAATTCTCCAAC
ATGTCATTTGGCTGGGAGTGCTATTGTCCCCTGCCCCTTTTCTCCCTGCTCCTTCTGCCG
AGACGAGTCGTGTCATCCCCTCGTGATCAGCACTTTTGTTGCCTTTGTTTTTGGCCCTAC
CTCAGAAGTCCATCTTGTCTTTTATGTCCCTGCCTTTCATGCATAAGGGAACAGTTGTGG
CCTGTTGTGGGGCTGTTCCACTGCATTTCCACCAGTGGGGTTTCCTTTCATTCTCTTCAA
AGTACTACAATGGGGCTCTGAAGGCCTGAATGGCCAATGCAGAGTGCACAATCCTACAGA
GCCCGCTCATTTTGTTTTGCCAGAGTCAATAAAAATGCTAAGTTAAAAGCTAACCCCCTT
ATGCCCTCCTCGAATGGAGCGACTTGTTTGACCTTTTTAAGCTCCCCTCTCAATTAACTT
TTAATGATAAa
>NODE_511_length_344_cov_38.674419
CAAGTGAGACAGACGACATGCGCATTTCTGCATCTCCTTGTGTTTATGTACGTGTGTGTC
ACCATTTGGAATGTGTGTGAACACATGTTTATGCATGCGTGTCAGCCTGAGCCTGTGTGT
ATATGAGTGTGTGTGTGTGTGCGCGTGTCTGTGTGTGTGTTTGTGTCTTAGAGGGCCATT
TGGACTGGCTAAGACATCTGCTCCATCATACGTCAGGGGCCTGGTGTGACATCTGGGGAA
TATACTGTATCCTGCCTTGCAACATTACACACAATTTACTGCTAAAGGTCATTATGTACC
CGTTAATCCACTTTTAATTGATATCAGTGCAAACAGCACAACCTCCCAGCCACATGACAG
ATCACTGCCGCCACAAAACCAGGAAATTGCTATATGGGAGTTAAAAATAGAATGGTAAAC
TTTTTGCTGTGGTCTGTCTTCACTTTGTTAAAGCACTTTGGACATTTTGACTCGGACAAA
CAGCGACT
>NODE_512_length_406_cov_5.224138
TTGACTTTGTGGTAGTTAAACTTTTTAGCCTTCACAAAGTTTGCATTTGTAATGTATTCT
TGTTATTTTTGGGTGTTCCTTGTGTATAAGGTTTGCCCTCTTTTTTCCCCCTTTTTTTTT
TGCTGTGCCTTGTCTGGAAAAGTTTAATCTGTATTTTTGTCTGTCCCTGGTTTGTGCCTC
CTGCCTGCTCCTTCTCTGTGTTGTCTCCTGAGTAATCCCTGGGTCAGTCCGTGTCATTTC
AGATATCAGTGTTGCTCCACCTCTCAAGTTTTGTTCAGAGTTTACTTGTCCTCAACTAAG
TTCTATGAAATATTTTAGATGAATTTTGGGATTTTTCTATGATTTGAGACATGTGAATTT
TTGTTTTTTTTCCACCTCGTGCCTCACCTGGGAGGCCAATTTAAGAGTTCAGTATCTCAA
GAATTATACCACCTACAGCCCTGAAACTCAGTGAGGACACAGACAGAACTGTTTCCAGCT
GAttaaaatgattgaatggctccagaagaatctacatttctatttagtggcacttgaaaa
tgaaagaaag
>NODE_513_length_460_cov_63.154346
ATAATTACTACCTATGTATTATTTATTTTGCTCCAGAGAGACAAATTGTCATGGTGCTCC
CTGGACGATATTCGTGTTTTCCTCTCCTCCCTCCCGCCTTTCTGTCCTCCTTTCCAGGCC
TGGAAGAAGAGAGAAGACCATAGTTTTGGGAAGAGGGACAGGGCGAGAGCAGGGGGAGAA
TGGTGGGGGCAGCAGTGATCTGCAAATCATTTATTTACGTTTGGCATCTGCATAATGAGG
CAGGGAGCCAATAGCAGCCCTGGCTGGCTGGAGACAGGGTGGCATGCCTTCAGTTTTAAT
GGGCACACTGAAGAAACTTCCAATCCTTCTTGACATTTCTCATAGCGAAATAAACGTGCT
CTGGGTCAGAGTGTCTATTAGGAAGATAAGAGACGAACAAGTCAATTATACTTCAATGAC
TGCATAGCCAGGGGACCTCATTAACATGATCAGGGAGGTCCATGCTGCAGCAGCCCTCTC
CTGTGTGTAGCTCCTGATTAAGTTGTGGAAGAATGACATGGCCTTTTTTTTGCCTGCTTC
ATGTACAAAAAAGGCAAAAAACCCAACACAAAGACGTAACTATATTCAACTCTACATAAG
TCAa
>NODE_514_length_475_cov_29.694736
CTTACATTTTGCTGAGTGCGATAAGTCTGCGGACTACAATTCGAGTCTGGCGCTGAGCCA
AACATCCTCGAAGAGTCTACTCTAATATCTGATCTATTATAAATTCTTCTGCCTTCAGCG
ACAACAACAACGAGTACATGAAGAGGAACTGTTCGCTGCCTTTGAGAGTAACAGGGAATG
TTTAATTCATTCTAGTACATGCAGCCCTTCGACATGTCGATGGTGTGGGTTCGACTGTCA
GACCAAGAATAGAGTGTAATATCATAGGTGGAGAGAACGGGTCATTTTGTACCTGTCCGA
TGAGCTGCACGATGAAGTCCACCACCAGCTTGGAGTCCTTGTTGAACATTCCCTGCCACA
GCTTGTCCACGACCCGCTGGGTGAAGTAGAAGACGTTGTTGACCAGAATCTGATAACTGC
CGCCGCTGCTGAGCGGCAGAGACGCATCTTCACCTGGAGGGAGACCAGCAACGACAGAGA
GAGAGGATTTACAGTTCATCCTGAACGTACAGAATCACACGAATGAACAGAACTGTGATA
AAAACTACCCTGTCTGGATGGACTGCTACGCCTTCATTAACACAAATATCCATGGAGATG
GAAGAAGACGGTGTACCGg
>NODE_515_length_462_cov_16.489178
CAAACCAAAGATTTTCCTGTAGGACACGTGTTTTTTTTTTTTTTTTGTCTTTAATTGATA
GCATCCTGCAGTATTCTGAAGAGACCCCTGCAAAATGGCCACTGTTTAGCAGTAACCCAG
ATGTAATTAACACTGACTGTGTTGTTTACACTATGAATCAAGTGCAGACTGCCTCCATAC
CGCCTGCATCCTCCCTCTCTCTCTCCCCTTTTTCTCTCTCCAGCTCTGTGGCCACCAGAG
CCCACCAGATGGTAGCGAAATACAAAGTAGTTCTAGCCCTCTAACAACCCTCCGCTCCTT
CTTCACCGCTCTGCAGAGTGCAGCCCGAACTTGTCTTTGTCAGACATGAAGTCGAGTTCT
TAAGTGAGTCACAATTTAATCACAACCCCAGCCTTGGCTTGTTTTCAATGGCTTCGAATA
CCAAAAGCTTTGTTATTGAGGAGATTTTTGGGAAAGTGTTGCTGATGAACTGAGGGGAAG
ATTAAACCTGCGGTGTGGGCACCTAGCCTCTTTAGCAAAACCTGGCTGGGGGTTGATGAA
ATATGAGGAAAGGCCATCATGTTAAACAGCCACTTAATCAGATGTAGGTTAGGCAgcgtg
gtgtta
>NODE_516_length_846_cov_25.306147
CTTACACAGGTTTAAACTCTGTATGTTGGTAAACAGCAGTGTGAAATCATTGTCTAGGAA
CACAAACTAATTAATTAAATTAGAATACATTTTACAATGTATATAATTCAGTTCAAATTT
GGTCCCTGTCAGTCAACTGTGCCGCATAAAGGATATTATCTGGATTCTGCTGATAATACT
CGCAGAAGAAAATTAGTAGTATTTTTATATTCTAGTTTTGCTTGTTATCGCAATGCTTTT
TCCACTACTGCATATTATTTTATTATTATTTTTTTAAGACTTCCACACACTTTCTGCGGC
CTGTGTATAAGTTCATGCATAAGCTGTCTGCTGCCCCGACCCAACATCCCCTGCTGGCTC
CCTCAGAGCAGCTTGGCTCGGGCCGGTGGCTTCAACCTGCAGGCAGCCATAGGACAGCCC
AAGCGGAGCTGTCTGCCACTCCTGTGCTTCATTAGGAAACAAAATATAAGGTTTCCACTC
CATTAGGAATGACTTTAGGAGTGAAAGCACATAAGACGCCGACTCACCTCATCAACAATG
CATTGCAATAACGGCTGAGGATGAATGAGAGTGAGCAGAGAGGGGAGAGAGAAAACAGCA
TTAGCCTGTATACAATGTCTTTACAGCAGAGTGGGAAGGAAAAAAAATCATTAATGCAAT
AAAATGTGGTCAGATTAATCAAATGCCTCAAACTCTTATGAAAATATTACAGGCAGAGAA
TTTTCTATTACATCTAATGGTATCTAATCTAATACTGGCAGTTAAGGGCTTGGGCATCTA
TTTATTGTGAAACACAATTTAGGAAGTTTAAAGGGAGGCAGTGAAGCATGCGCGCAACAT
AGCCGTCAGGAACATAGGCACAGATCTTTTCCTGCTATTTTCTTTCCTCCAACTCATAAA
AGCTTACCATTAAAGACTGTAGGTCGCTCTGAGTTTGGGGGGGAAGACTACACAGAGAGG
GGAGGCAATATGTAATTAGCGTGTCAtaat
>NODE_528_length_560_cov_12.775000
GTTGAAAAAAATGGGAGAAAAGGAAAGGATTTTGCCAGGGAATAAAACACCCCCACCCAC
GTATACACACTCACTCTCAGTGCAGCAGTTGAACAATTGCTATTCACAATCCTATCCTTA
ATGCCTAAGACCAACATAAAAGAGAGGAGTTTAAGAATATAGGGATAAGCCCTTTCAGCT
TTTCTAAGTCTTAAGGCTGGTTTATGCTCCATGAATACTGAGCATCGGCAGCCAGTGCTG
TTGCCACTCTAAATAGATATTACAATGATTTGGGAACAATGCATTCGACTGATTCCCTCA
GACACAAAAATACATATATGTGTATATATAGTGAATAGGAGGCAAACATTAGCGCTCCCT
GACAATACAAGCATTTTTGATGTAGAAGGGTAGAGCAAGATTAATGTCTGAGCGAGAGAA
AAGGCGAGATACCACTTTGGGTGTTTGCTGGGAAAGCTGCAGCGGGAAGATGCTTTGAGA
GTCTAAATCCCCCCCCGAGTACAATGCAGGGCTGCTGATACAACCAACAGACACGGGGTC
ACCTCCCCTCAGGGAGACAATGGAAGCACAACAACAAACTGGAGTGAGGAAGCACCGGGG
ACTGTGGTGGCACAAAGGCGTCGAGAGGAAGGCAAAGAAGAAgaagaggggggagagaaa
aaagcaatttgccagcattttctatcatgattattattgctaat
>NODE_529_length_460_cov_48.802174
CTCTCTCTCTCTCTCTCTCTCTCTCTCTCTCTGTGCGTGTGTGTGTGCGTGTGCGTAGTC
TATACCGGATTAAATGGCACCTCGTCTTAAATGGCACCTCGCCTCGTTTCCCCTTTCCTT
TCATCATCAGCAAAATAAAGATTAGGCCTACAGAGGAGATTGTGCAGTCTCGCCTTTAGA
GGCGCAAGGGATCTTCATTCCTCCCGCCTTTGTGATGATATTGATGATGATGATGGCCAA
GTGGACAGTTTGATTTTTGTGTGGCGAGCTAGTTATAAAGAATCAATATTATATCAAGGG
GGTAACTTTGGTGATAAAGGACTTCAGCCACTGTGGCTATTCATCATAAGTCTGTAGCAA
GCAGATAGGTCAAAAGAAATTATATTGCTCTAAAGAGTGTGTCTCCTTATCTCTCGGTAC
CAGGGGGAGTGGAGGACACGCCGATCGATACAGTAGCTGCCGTATACTCCTTGCAATTAT
CAATAGCTGATTTTGTCTTCCTGGGGGCTGCATCTATTAATACCAGATAATAACAGCCTT
TTGGACATAACTTCAAAAGGGGGGGATGATGGAAggagaaggagagggagaagaaagcag
aaag
>NODE_530_length_711_cov_13.416315
ATAGTGTTTCCCCGAAAGCGTGTAGCGATATCCCAAGGCAACAGAGTTTCACTCTCGGAG
ATCTCACACCCGCGAAGTAGGGCTTCATACTCCTGTTGGAGACGGCGAGTCAAAGTCTGC
GCCTTCCATCCCAACATTTCGTGATCCGGAGGTCTCCGCCGCTTTCACCGCATTCACCGT
GTCTCTTAAAAAAAATGAAGTTTCTCTCAAAAAGCGAGGCGCACGGAGTGATTCCCATAC
ACGAGTCGTCGGGTGAGAAACCTCGATGGTCGTAGCATTCTGGTGAGATCTATGTGGTCT
TCCCCTGGGCCGCGCGTCACGGCCAACTCTGAGATTCAATAGAAGAGGAGAAAAAGACCT
CTCTCCATTTGGAGGCAGAGAAGGAGGAGGGGTGAAAGGAGGAAAAAAAAGACTGGAGAT
CCCGCCTCTGGGGCTGTCAGATCGCAGGACTTTCTCGCATCTGATTGGTTCCAGAAGGGC
AAAAATTACTCAGCAAACACGACTATTATTAGCTGCTTAGCAACAGCTCACTAAAGTAGA
GAGACCACCCAGGCAGACAGACCTCATGTGTGCATCTCCGACTTCAGGGGAGGCTCGCTG
AGAGCCGAACCCCTCGGTGCGTTTGGGTTTCCACGCCGCGTTCCGTCGCCCGAAAGAAGC
GTTTCCCGGAGAGGAGCTGCAGTCTGCGGCATGGAAGCCGGTCTGCGCCTCGGAAGGTGG
CCGAGGAATGCCAGAAGTGAAGTTTTTAACTTTAATTTTTTTTTCTACCACCACCACGAT
GGTGGTAGTTGAGCCTCAAATTACAGTGGTTGAAGGGGAGggccttcggtagactatagt
gtcgttacatgtcag
>NODE_531_length_383_cov_3.044386
TTTTCAAATCCGGCACTCTCTTATTCTTAATCTCCTCGAGTATCACGGTGTTGTTCATAT
AATGACAATACTGTGATTTGATCCCTGCAACCCTTTAGCTTCTAATTGTATCCACAAAAA
CATGACACTCGCACGTCCTATTGTGTTACTTACACATACACTTCGCTGTCACATGAAAAA
AGACCAGGGTCTAAACCTCTTAGTCTGACAGTCAAAGGGAACGTGATTGCAATGATACAC
TAGCCTCATGCTCTCTTGTGATTTCAGTCACATCCCAGCCCTCTTGCGGTGCACCCCACC
ACCACCCACCCCAAACACCTCCCTGCCTGCCAAGTACATAGGGAGGCAAGTCATCCAGGG
CGAGCGAGGGCTCAGTCTCTGCAGAGAATCACAATGAGACCTTTGGTGCTGTCCTTCCCG
GAGCAATGCTGCACAACAGTACAGTAACAACATACTGCTCGCTGAGCTTGGCCATTGTGG
TCTGCTTATCATTGTGTGCAACATTTTTGACGATTCCCATAAAAGAa
>NODE_532_length_310_cov_46.435482
TCTCTATTGCCCTCATAATTATTAGTGACAAAAGTTTAATTAAGCAATTATGAAGCCAAT
AATAGAGTTGTCTGGTTTGCTTAGCTTTAGACTGTTTAAGACTTATCTCCCTCTCGCACA
TCACAGCAGCTGGAATGTGCTTGAAGAGATTAATGCTACGAGAACACAGATGCCCACTTT
AATACAGCGCCATGATGCCGTTTGAATGAAGTTGAGAACACAAGCTTCTCTTTATCAAAT
TACAAGTCTGCTTTTCATGAATATGGAGGAAAAAGGAAGAAAAAAAAACGGCAATGGCTT
CAAGGTGTAATTATAAAGACATACAACAGAAAGACACACAATTCCGTTTTAGTAATCTGC
CTGTATGAAATATGCATGATAATGTATTACTGAataaagacttaccatgttctaagaggc
tttggcattttacatttgctcagacaattggata
>NODE_535_length_516_cov_51.953487
GTAACGCCATCGCCACCGACAGCGTCCACACCATGCAGATGACGGCCAAACACGTCCAGA
AAGTCAGCCTCTTGGTGTAGAAACGGTGGTGTGCGATGGCCAGGTAGCGCGTGACGCTGA
CGCAGAAGAGCATGAACGCCGTGTGGAAACAGGAGAGCACACCCAGGAAGGCGATCACCT
TGCAGGTCAGTGTGCCGTAGGTCCAGGCAGATCCATTCTTGACCGAGGTGAAGACAAAGG
GGAAGCAGATGGCGGAGCGCAGGATATCAGAGGCGCACAGATCCAGCAGGAAATAGTAGG
GCGCTCGGTGCAGGCTCTTGTCTTTGACCAGCAGGATGGAGATCAGGAGGTTTCCGACCA
CGCCGACTCCGATGATGAAACCCAGAGAGGTCAGTTTGAGGAACGTGGCGAGAGGAGAGA
CATTCTGCAAGATGGTGTGGTCCCCTGCATGGCTATAGTTCGCCATAGATGGAGGAGGGA
TCATAAAGATAGCGGAACAGCTTCAGCCAAGTATCATGATCTAGAGGTGGCAGGGGGAGG
CGTTAGATCCATTTGGCGGTGTGCTTTGAAGAGGTTTCCAGGCATGTAGGCAACCTCTCC
TCTAAGGCATCCTTTGTTCCTTTGTCTCATCACACCTAAAAAAAAAAAAAAAAAAAAAAA
>NODE_536_length_518_cov_11.166023
TTCATGCACCCTTATTACTGTTGGATGTCATCTCTTATTGAGCAAAACATAGCCCACCTA
CATGCAGCAATTTGCAATACATTTAGTATTATTGACCAAGGTCCATAGGCCCCCTATAAT
TTAAGATACCAAGCACAGACTTCTACTTGCGCTTCTCTACAGGGTGTCTAATATCCTTTG
GATTGAAGGTGCTTTAGTTTCCGAAGCAACCCCCTGACAACATGAGATGGGTAAAAAGGT
AAGAATTTCCTCAATGCAGATGGAGTTATCTGAAATCATGGCTGTAGTATTCAGTCTTCT
CCCTCCTTCTGCCTTCTCTCCTCCTCTACCCCTTTTCTCTCTCGCCCCTTCTTTCTCAAT
TGTGTCCCTCGCCTCTAGCAAATGGGAGTCATTTGTTTGTGTGAACTTCCCATAACCCGT
AGTGTGTGAGACACTTATCATTCAGAGTGGTGCTGCTTCGTCCTGAGTTGTAATACCTCT
TCTCTTCTCTTCTCTTCTCTTCTCTTCTCTTCTCTTCTCTTCTCTTCTCTTCTCTTCTCT
TCTCTTCTCTTCTCTTCTCTTCCGGTTGACTTTCACCATGGTTCTTCACAAACGATTCTC
CATATTTCTCTATTCCTTCACTCCCCCTCATAAtccccgctaccccattccctcctccac
ag
>NODE_537_length_382_cov_30.636126
GCTCTTCCGATCTTTTAGGACCATATGGACGTGTGCGACTTTTTCTGTTTAGTCCAGGCT
TGTGTTTCTCTGATAATGTCTCTGTACGCATGCAGGATTATCCATGAAGATGGCTTTTCT
GGGGATGATGTGAAGCAGTATAAGCCTGTGGTCTACAGCAACACCATCCAGAGCTTGGCA
GCCATTCTTCGAGCCATGGACTCACTGGGCATTGAGTTCGGAGACAAAGACCGAAAAGTT
AGTGTTACCTTTACCTTTAGTGCCGAAGCAGATCTGTGTTGATATAAATCACAGTGTCTG
TTTGTGTCATGATGTCTAGTTGATGTCCCTCAGGGGACTGGCTAGTCGAAAACCTATTTT
AAGAAATCAGTCTTGGAAATATTTGACTTTGTGATTGGTTTGTTTTGTCCATTTCAATAA
ATTCTTGCGTATAATGGTTCAGAATGATAAATGTATTCAAATGTAAtcttgttgctcttg
tcctgatcttataacatgtgcttgtccaggctgatgctaagctggt
>NODE_543_length_441_cov_7.539682
GAATATTGCAGGTGTGCAATAAAAAAGTGTTTCGTATGTATTATTTTCTGTTTGATGCAT
TCTAAAATTGATGACTGGCCCCAATGGTGAACTATGTACAGGTGATGCAACACCCAACAG
ACGGAGGACAGATTCTGGGTCTCCATAGCAACGTGAAGGAGGCGCCAGTACGTGTGGCGG
AGATCAGCGTGTACTCTCTGTCCAGCCAGCCCATCGACCATGAGGACGGTAGCGGCCAAG
CTGGCCGCAAGACCAAAACCTCAGGTGGGCACCACCATCTCCTGGTTCCCTACGTGGGTC
TGTTAAACAGCCCTGTACCTATGCTGCCTGGCCAAATCCTGTCTGTAATTTCAGCCTTCT
CCCTGTAGCCAGCCCTCCCTGCCCAGGCCTCTCTCTTTCCTCCTTCCACATGGCTTCTAT
TTTCCAACTGAGGACAGAGTAAACTCTATTAATCCCAGCCATCCTATGGCCAGGGATATG
TTATTCTCTTCAGCTATGGTTGTAATGTTGATTTGAGAGTTGAACATATCCCTGGCCATA
GGATGGCTGGGATTAATAGAGTTTACTCTGTCCTCAGTTGGAAAa
>NODE_544_length_404_cov_14.886139
TTTTACCGGTCACACACACACACACACACACACACACACACACACAGCTGTGGAGGTGGG
GGAGGAGGTGGAGGTAGTCAGTAGTTGGGGCCTATTGTGCGAGCCGCCACTGTGGAGCTG
TATGAGCCGTGATGGAGGGCTGTGGACCCTTGCTGTTGTCTTGCCTTTCTCTGCTGATTT
CATGCCTCTTTTATCATTCACTTTCACACAAAACAAACAACACCGAGGATGTCTGCTGTT
GGAACTAGTGTCTCTCTCTGGTCAACTTCTCCGCCACTTTACACCTCTTTCCTCCTCCTC
TCACTCCTCTTTCACCCTGCTTTTTACCGCGATATTCAACCTTTTTCTTTCTGCCTTTCC
TCTCTTTTTAGTTTCTTCTGGCCCTGCATTACTCGCCTTTTCTCCTTTCTTTTCACCTTC
TTCCTGCTGTTGGATGACTTTCCAGTAAATCGCCGCACTTGTTCCCAGTCAACATCCTGT
TGCAACATCCTGTAAGGCATCAACAGTCTGCTGTGTCGCCGACTGCTCGGCTAATAGTGA
atttttcc
>NODE_545_length_570_cov_14.370175
GTCATGAAGAGTTAATCATGCATAACCACATTTCCTCTGTGCTAAATTGCTAATTAATTT
GATTCATTTGCTGTTGTACTCTCTCTGTTTAAATGCCATTGCCAAAGCCTCAATTTATCG
AGCTTGCAAGCATTTTACTGAGCAACCATGTGCAGAGCATTGTGACTCATTGCGGCCCCA
TGCTCGTCTACCTATTTGCAAGCATTTAAAGTACAATGCTCTGTGTTATAAGGCTAACTG
CTGTCACACTAACTGTGCATGGTGCATCTAATTTAGCATGTAGACTTCTTGGGCTTTTTT
TTGGTTTCTGTTTTGTTTTTGTGCTCATGTCTTTCTCTTTTTGACTCTGCAGGACTCATC
TCTCCTGGAGTGTCTGTCCCTGTCCAAGTCCCAGGGAGCGAGCCTGACATGTCTCAGTAC
TGGTCAAGACTACAGTAGAGAGAAGAGCTACTTCACCTTGTAACCACCCACTCCACCATC
GCCCTCCGGCAGTGCTCCTCACACATACACGGCACAGGAGAGTAGAGATGGCGAGAGAGG
GTTGAGAAGAGGCAACAGACAGGAGAGAAGGAAGGAAGGAAGGAAGGAAGGAACGAACGA
AAGAGAGAGACTCTGGGAGAGCCTTGGGACGTCTGGGCTTTGTTTTTCCAGTGGGACAGT
GTGCTGTTATGTAGCTCTAGGCACATTCAAATGAGGACTTGGAAGAGAGAACAa
>NODE_546_length_649_cov_14.627119
AAGGTCGTAGAGACTCGGGACTGAGACCGGCATCTTCAGCATAGCCAAATTAGGTGGGGC
AGGTGGCATTTCCAGGTGTCTAGCACGTCTGCTTCCGGAGATATTGGCCAAAACGTTCTC
CCATTCACTGACAATGGGACGTGCCTATCGCAGCCAGTGGGGAAGCGCTGAAGCCAAGAT
AAGTTCCCGCAGAAGGCGTTTGAGAGCGCGTTTCAGGCCGCTCTGAGTTGACTGGTATAG
GTTTGTAGTGACACTTTTTTGGGTCCCGTAGTATGGGCCAACCCTAGCCGTAAGGTCCGG
AATTAGGGTTAGGGTTAGGGTTAGGGTTAGGGTTAGGGTTAGGGTTTCGGCCTGGGTTTG
GGAAAACGGTTAGTGCTAGAGACATGAAACTTGTGTCTACCCCCCCATTTGCTGCCGCCG
CGATCGCACTGAGCCTactcccgagtCTCTACGACGTCAGGAAGTGGGAGAAACCTGTGA
TTTTTTGCTGTATCTCGGGACGGGAAGGTCGTAGAGACTCGGGACTGAGACCGGCATCTT
CAGCATAGCCAAATTAGGTGGGGCAGGTGGCATTTCCAGGTGTCTAGCACGTCTGCTTCC
GGAGATATTGGCCAAAACGTTCTCCCATTCACTGACAATGGGACGTGCATATCGCAGCCA
GTGGGGAAGCGCTGAAGCCAAGATAAGTTCCCGCAGAAGGCGTTTGAGAGCGCGTTTCAG
GCCGCTCTGAGTTGACTGGTATAGGTTTGTAGTGACACTTTTTTGGGTCCCGTAGTATGG
GCCAACCCTAGCC
>NODE_547_length_302_cov_4.086093
AAACTCCCCCTTCGCCTGCCTTGTGTTTGTTCTCATCCACTCATCAAAGAAATAAATGCC
TCGTTTTCTTTCCCGCTCTCACTGCCGGCACACTCACTCCCTCATTCCAGCTGAATAAAA
AGGCTTTCAGTCATCCCACTATGCATCCATCCATCCATCCATCCATCCATCTATCCGTCC
ATCCACCTATTCCTTTGCCCCCACCCATTGTGTCCATTAGGGCTAAAACATTTTGATCAA
GTAAGGCCTTGGGCAGAGAATACATAAGACTCTCTCTCTGTCTCTCTCTCTCTCTCTGTC
TCTCTCTCTCTCTCTCTCTCTCTCTCTCTCTCTCTGTGCCAGCCTCTGATTGACCATTAG
GGCCATTGATGAATGTGGCTGTCAGAGGGCAGACAATTAAATCAAATATGAAACAAAGTC
TCTCTGACGGGCCCTCTGATGGAGCa
>NODE_548_length_921_cov_37.735069
ATTAGGGAACAATGATTTAATATTTCACGCTGTCCTACCCTGCCCACTGACACTGTTCTC
AGCAGCCCCGCCTCGCTATCTCAGCTTCACGGCACAATAACAAATCAACAACAGCAAAAA
AAAGAAAAAAAGTCACACTACACTGGCAATACATAACACCACCGAGACAAAGAATCTTCA
TTGTTTCAGGGTTCCTATAAATATCTAGAGGTTATGCTAATAGATATGGGACATAGCAGA
ATGATTAATGTGTGTGTTGTGTGAGGGAGAGGAACTGTGTGAAGGCACGTCACATCACAC
TGTCAAGACAGGCCCTTCCTTCCCCCCCCCATGCACTTGGAGAGGCTGGCAGTTACCCAG
TCCTCCATGAGCACACGCCGTGGACTGGTTCTGAACTGGTTCCCTCACTTGGGGCTAGCC
TGGGACCAAACCCGCGTCACCTCTAATTAGGGGAGGCGCCCAGGCACAGGCATAACGAGC
TGATGAATAATTAGAATTGGAGGAAATTGTGCAGCCAGGGTGGCAAATCTGGAGGGACAA
GTGCTGAAAACAAGGCAAGCAGCATTAAGTCCACAGTCAGTCAAATCTGTGAACTTGGCC
AGCGGCGTTAACACTAGGCCTGTGTGAAGAGGAATAAAGCTCCAGCACTGGTGGCCAGCC
AAGGCCATAGTCAGACCCCCAGGGTCGATTAAAGGAACAAATAAGATGTGGGTGATAAAT
GAATCCATAAATTGCCAGCGATGAATATTAATTCCTTACAGCTCTGGCGCTGTGAGAATG
CTAAACCACGTGCAAAAGCATGCAGAGTGTTGATACCGTGATACTGTGTCACCATTTTTG
AGGCAGCATGTCAGAATCCCAATAAATGATTGACAGTCATATTTGGCTGCAAGTGCTGTT
CTCACTTCCAACACCCATGCTGGGGTGAAATTAGCCTAGCCGCTCTTTATTTGTAAAAGA
AGTCAAAAGGTTGCCCAAACTGTTTTGAATTTACATACATAAAGCCAGAGCGTGTTGATA
GTCATGCTAAAGATAAatgtacattgtagatcttggtttgcatgt
>NODE_549_length_330_cov_70.066666
ACAGGGGACATCTCAAAGTGGTCTTTACCCTTTCTGTCAATGGCTGCCCTCATCCATCAA
TTTCATAGAGAATTATACCCCAGATCAATGTAGTTCATGACCGCTGAGCATTTGTCGAGG
GGTGGTGTAGGTGGTTGGGGCGGGTGGGAGGCGGAGTGCTGGCTGTATGCGTCGCTGCTT
GTTCTCAGAGGTCTAATGGCTACTTCTTGTTGGTCACCCTCTCATGCCCAAATAATTCAC
ACCATGTAGTGCAAACAAAACAGTGCTTTTCCTCATCATTAAGCCTCCTTTTTTTCCCTC
ACAACAGAGAATAAGAAGCACTGCAAAGCAACCGAGCAAGCAGAGTGATTCACAAATAGG
TGGAAATGACTGACTGAATGAATGGAGCCATTCTTGCTCTCAAGAATTTATGCAGGAATT
TATTTTTAATTAGAATAAAAACActctggctgccattattccgctatgtgcaaa
>NODE_551_length_444_cov_81.472977
AAAAATATTGTATTATGATGACAGTAGATGTGAGAGCAAACATATAATGCCAGGAGCTTC
TTCATTACATAGACAGAAAAAGTTGCCACCGTTTCAATGGAAACAAACATTGCTTTGGGC
CCCTTTGTAAACAGCACACAGCTGCTATTTCGAGTGATGGGAGCTCCACCTTGTCACAAC
AATTCCCTTAAAGAGGAACAGTTTAATGTCAACAATATTTTCTCCATCTGCCTGCTCATG
AAAACCTTCCAATCCACAGGGAAAATGTTTCTCCCATTCCAAAAGGAAAAGCACAATAGA
GGAAGATGAACTGCTAACATCAAGCGCGGATCGCAGTCAAAGGCGCAGTATTAGCCTGCT
GCAATGAGAGCGTTTGGTGGCACACATCCATCTGTTCACTTTTGCATTTTTCAAAGAGGT
GTCATGCCTTCCGTTATTCAGAAATTTTTATGCAATTTTCACAAGGAACTCCTTGGAGCT
CTGCACCAGCTGACTGATTTGCATGGTCACATTTGCAGTAAAACAGAGGTATTCCACCTG
CCAGGCTCCGGCGCCTTCTTCTGAGAAGTTTGATCGCTCGCTGGTAac
>NODE_552_length_555_cov_35.104504
AAGAATTGCTTGTGCCAGTGGTTAAACAAGAGACATTTTGATTAATATTTTCCATTTGTT
TAGAGAGCATTGAGCTAAAATTAGATGGCCATCCCTTCCCTCGACAGGACAGCAGTGACT
TTGGTTTCCCTGCCAGGCCAGTCCGACGCTCACACACACCAGTTCCAGGGAGGAGAGGAA
GGGAGGGAGGGCTGTTGCGGGAGTAATTTCAGCGGATTGTGAGCGGACAGTAGCTCCGCT
GGGAGAGCTGGCAATCATGGGGGAAACAATGTTTACATCGATCAGCTGTCAGGAAGATTT
ATGGCCTCATTTTGCTGTAATGGAGAATTAGTGGGGAGATTATCAGCGACTCAACACCAC
TGCTTGTTACCCGTGTCCAGGCCTGGCAATTTGTCTCTCCCCAGGAGCAGCCCAAACACT
TGTGACAGCACCAGCACTTGCCCTAATTCAATCAAGAGAAAATGTTGGAATTAATTTGTT
ACAAGAAAATTTAAATATGTTCCAGTTGAGCAGTGGCCTATAGCCACTCGAAAAAGCAAA
GGGGAAAGAGAGAAGGGGAGAGAAAGCATCTGATTTATTGTGCTGGGCAAGATATTGATC
CAGTTCGATCCTGGCCTGCGCGCAGAGGGTTTAATGTGTAATAAtttccaatttaaagct
ccttctcaagatcatggctgtaaagagaggagaggtgaa
>NODE_553_length_473_cov_21.057083
TTAACTTTAAGTTTCAACTTTCAAAGTAGGGCTCTTTTTTGTTTTCCACTGAAATTAAAA
GATCCACTTATGAATGTCCCCTTTTTGTGCCTTTGTATCTTCCCCCAGTCCCACAAAACA
GCGCAGGGCAAAGGGTTAAGCATGTAATTCATCAAAATAAAATTAATAACGAGAGAGTCT
TCCTCTTGGAAAGTGTTGGGAAAAAAAATGTTTGCTGCCAACTTGCCTGTGGTGACAGTA
AACATTCCAGAGCCGGGCTGGAGTTTGGACTTGCCATTATCTGCCACAGCTGTGACAACG
CCTGTTGGCTGCAGGTTTGTGGCTGGCCACACTGTGTTTACCTGGAAATGAATCTGAAAA
GCGGCTGGACTGGGAAGGCACACAACCCAGCTAAATAAAAACTGAGAGTGGTCATTGCAA
CGACATGCAGTGGGAGGGAGTCCAAAGTTATTGCACTGGCCCCAGTGGGTCAGGGCGCAA
ACACAGGCGTAAACGCACTAAGGATATCCTCAAATACGCACCTTTTGATATTGAGAGGAA
TGTGGTgaggaatgccattcgatatggtttatgttgactgtatccagggcattgcagatt
caatacttggctcttgt
>NODE_554_length_303_cov_5.877888
TCTGAGGAACAGCCTGCGTTTGCTCACACAAACCTCAGGAAGACCATGTCTGCCAGCGCC
AAGTTCTCCATCACCCCTGCAAAGAAGAAGTTTGGTGATTCAAATAGGAACTCTGAGGTG
TTTGGTCCAGAAGAAAAGGAAGCGGCAGAAGAAGCTACTCCATCTGAAAGCCCCACCGCA
GCCTCCCCATCTCCAAGCAGTAAACCTCAGACCAGGACAAGTAAAACTGTCCGCATCATG
GAACGAGGGTCGGAGGAGTGTATGTTTGCCAAAGATCTCCCTTCTTTCCTGGTTCCCAGC
CCCGGAGCCAAACCTGAGGGGGCAGAGTTGAAGAGCAGAGTTCACAGCGAGACGGACGCG
TCTGAATGCAGAGAGGAGGCCGAAGAGCGAGGCCAGGACGGCGAGGATAAACCATCTCCT
TTTGGCATAAAGCTGAGGAGGACCAac
>NODE_555_length_570_cov_34.817543
TTTACCAAAGGTTGATGCTGAGTAGGCAGCTAAGAGCATCTCGGCCCACTCAGCTGTTGA
AATTCGCATTCTTTTGTAATGGGAAAGAGAAAATGATATTCAACAGAGGGAAAGACACTG
ACATAACATATAGGAGACTCAGTTTGGCACTGAGCTCTGGGTCACAAATTGTAGGGAATT
TGTTGTTCGCAGTAGTTTGCTTTCTGAATGCACATCCCTTTACTGTTATAGCCCTTCACA
TGTCAGATAATACACTTTTTATGCACTGTTCTAAATGGAAATGAAAGTGACAGAAATTCC
CTCCAATGTCTGATTCCAAATCCCAGTATGAGGCGAAACCTAGGTAGTGAAATTAGGGGA
GAAAGCTGGGGATGAGGAGGAATGTGGAGCTGTCAGTCAGTCAGTCAGTGGGAAGGGGGA
TTATGCAGAGCTCAGAGCAGTAATTGAACACCATCGGGCCCGCCCTCATTTACATCTCAG
CCTTCTGCTGGCTTTGATTGGCAGCTGTACATGAAATGCCACATCAGTTGAAAGTATGTT
GTGAGCTGGCACTAACAATCCTGTGGCTCCGGGGAGACCTGCCATATTGTAATTTGGTTA
TCAGGCATGAAGGAAATAATTCTAAGTGCCAGGAAATGTGAGGCAGAATAAATGCTTCAT
TGCTGCAAGTTGCCCAGGGTGACAGTTCTTATTTAATGTACAAGAGCGTCCCGT
>NODE_556_length_345_cov_11.037682
ATCTCAACAGCTTGGATGTAAATATGAAAATGAGACTTGTTTGGTCTCCCCCTGACAACC
CAGAGCACTGCTGGCTGAGGTAACCGATATCTCTTTCCCCTTTAAACTGCAAATTATTTT
ACGTTTATGAGTTTGTCTCATCTTCAAGGTCAAAAATGTAATTTTTGCTCTTTCAAAGGG
TTATAACCTTAAAAGAGAACCTCAATCCATGCTGATTAATGAGAGACTCCTGCATTTGAT
GTTTCAACGGTGACATTTTAAACTTTAAATATTTTATATGCATACCTATGAAAAAAAATG
AAGATACGCATTCATGTGGAATAAACGCTATTGCAGAGAAGAAATGCTGGGCTGGGTATC
ATTTTAATAGAACAGTTAGAGTGCAATGGTTTTTCTTGGTGATTTTTATTTGAGGTTTTT
ATGTGTGCGCAAGCTGATTTAAAGGcacactaaatcattggggatggggagtagtggatt
atgcattta
>NODE_564_length_396_cov_34.944443
AAGAAAAATTTTGTGTGAGCTTTAAAAAAAAAAAAAAAAAAAAAAAAGGAGTGAAAACAA
AGGGCACTTTCTGAAACATCTTAAAGTAGAGTAGTGAGGCGTGACATTCCCAGGGTGACG
GGACACAAAAGCTGAGGTCATGGGGATGAAAAAGAGAATCAAACAGCCACTTTCACACGT
CTGCCCTCCTCTGCTGCGCCCCCCGAACACAATAGGAAACAAATGTTGTTAAAAGAGGAT
CGATGCCATTCATCCTAAAGCAGCGAATGATAGCCAAACAATATTGTCACAGTGAATCGA
GTTGAGATATGCTGCCACCCAGACCTACGGAGAGGTGGAGAGGAGCTGCTATTCAGGGAA
CGATTAGGGGGGAACTTAAGCTCAGAGTGCTGCTGCTTAGAACGCAGGGGAACATTTATT
GTCAGGGCTCAAGTTTGGAGAGAAAAAAAAAGAAGATTAATTAATCAAAATTGCAAAAAA
AAAtttgtcaaagcctcagattttttttgggaacaaatattttagtggcacaaaaataat
>NODE_565_length_915_cov_33.803280
CTGTCACCATCACAACCTCCGTGCAAATAAAGCCTGTCTGCATGGCCAGATAGAGGTAAG
TGAGAAAATATGTTTATTTGTAATCTGGGTGAACCAGCCCTTTAATGCATCCAGGCACCG
ACACAGATCACCCTCCCACTCAGCAGCCACACAGTCACACACCCATACAGACGGGATGAT
CTGGCATGTACTGGCCCGATGATTAAAGTGTATTGCGCTCACCTGCCCAAGTCCAATCAG
GGGCCTGTGCTGATTGCAGCAGCTTGCAGCAGACAAGGGATGGGGGACTGCAGGTGGTGG
AGGGGGGGAGGAGGATGAGGGCTCTATCGCTGGTGAAGTGACACTGTGGTGAAGCGGTGG
CAGGGCGGCGGTGAAGCTGCAGGCCCGGGGAGGATCCAGCTCAGCTTGCCTCTCCACTCC
TCTCTGGCCAGACGGGGTGAATCAATCATCTCCAAAGATGTCAGCATCTGCCCAAGCAAT
TTCAGATTGGAATAAATGGCAGATGGGGATGTTGTTCCCTCTGTTTAATCAGTTCCACCA
AATGTGGTTTTATCTCTTATAAAATGAAACCATCTGTAGCACGTAGGTGTAAGGATCAAG
TGAGGGAGGACGGAGGGAGAGGGTGACAGAGGGAGAGAGGAGAGATGTGCGTGTGTTTGG
AGTGTGCACGCATATGTGCATGTGTATGCTTTTTAATGTGTGTGTGTGCGTGTGTGTTCG
GCGTATGTGTGTGTGGTGACGGAGGGCAGGGAGAGATGGAACACTGTGAAACAGAAGCAG
AATAGTGGGAGTGAAATAGGAAAAAAAAGAGAAGCACTTATCCATTATAAAGAGGGAAAA
TGTAATCTTACTGCGAGCTCACACCTCCACTCTAATCTCCTCTTTCTCCCTCAAAGGAGT
ACCACCCAGGGGCCATCACCATTATATCTAGACCCATCTATTTCCTCCTCCGCCTCGAAC
CAGACACCGGGGCTGTAATTTGGTCCCCCTAGCCCCAGCCGAGGCAGAGACATCCCTGAT
AAATCCCCTTGTTTTTAACCAGGGATGGTGGTGTATAAg
>NODE_566_length_338_cov_17.038462
CTTACTTTTCCTCCTTTGTCACCATGAAGTTGACATTTGTGCTTGTTAGTGAAATGGTGT
GACAACTATTGGGTGTCATGTAAATAGTTTCAGACATTCCTCTTTGCCCTCAGGATGACT
TGCAGTAAGTTTGGTGATCCTCTGTGTAGTGATAATCAGGTCAAACTGCACGTTCTCAAA
TACTTTTCATGCTGGAATAGATGCAAAATGAGTAGCTTTCCTGTCATCCTCAGCTGTTCA
CTGTATTTGTGTTAACACACTCAGTATGGATAAAGTAGTAGAGGTAGGATCTAATACAGT
GTACCCTTTTCCTTGACTGTTTTCTTTATCATTAACTTGCATGTTTTTCTTCTTGCCTTC
CTGATTTGTGTGTGTCAATCTGCAGGTTCTACTGGGACTTGATAATGCTCATCATGATGA
TGGGGAATCTAATCATCATTCCTGTGGGAATAACCTTCTTCTCAGAGCAGACCACCACCA
CC
>NODE_567_length_707_cov_19.698727
TACAGACTTCTCTCCGGGCTGCAGTAGGAGCACTTCAACAAGTTGAATGAATATAAACTC
CTTGTAGTTATGGTGCTTTCCTTGAACCAATCAGCGACCCCAGGCCCCTCACAATGCACC
CCAATCAGCCTCCAAGCGCCCTGGTATCGAATTCTTCACCATTGCAAATTGTTGTCATGG
AGATCTGGAAAAAGCCGCTGAGGGGATGCGATATTTCTCCCGACGCGATGATTTTCTGCG
CGTTGGCCAAACACCTGAAAAAACCCGCAGTAGTGCGCATAAAGCAAAAATGAGTGTAAT
TCTGCTGAAACATGCGTGCTCCCAAACTCCACATCAAAGTTGAATTTTCAAACACAGATA
GCCGTCATAGCATCCCCAAGAGTGATGTCAGCTGTAGGATTTGGTGAGCTGGGGTGGGGG
GGGGATCTAAAGAGTGCATAACCATGGAAAGGGGCTTGAACGCTCAAGAATCTTGTCTTT
CTGTTTGCCCCCTCAATCGAGCGACACAAAGGCTGAATTACTCATTCAAACCTCGCGGGA
CAAAGGGAAAGGAGCTGGATAGCACTCCTGCATTTGTAGTCAAACATTTAGAGACTTAAA
TCGAGTCGTCATGAAGGAGAAAGAGTCGGACAAAGCCCATAGAATTGCCATCAGCAAACA
TTTTCCTGTGTCATATTATGGGGTCTCCATGGCTCCCTCTGGCCCGTGGACAATAGCACA
AGTTTGCACACTCGAATACTGTCACCCTGCCAACGGCAACAAGGGCCCAAAACAGGACAA
TCCCCCAGAGAAAGCATGGGCTCCGCGGGGAAGGTTGCAATAGAGGAGGAAAATGGGACT
TGTGAAATGCt
>NODE_571_length_532_cov_75.577065
TTGACTTCGCTTTGGCTTCAATATGCTTTCCATTACACTAATGGCAGCACTATAATGAGT
TATAAGGGAGACATTTGCCTTTTCTATTAAAGAGCTTCTCTTCAGTGCTACACCTGAGCT
GTGACATTGTTATATTCCGTCTTTTTATCTTCGTAAAATGTGTCCAGGTTCATAAGTTCA
CTCAGAAAGAGAAGCCAACACGCAGAGGTGGTGCAAACCCCTGCAGAAGGATGCCTCTCT
GCCTCTCACTGGCATTTGCATATTAGAGTGTTTTCTGGGGAAAATGAGCTGTAGAAATTA
ATTCAGGATTAATTGGTGCCTTTATCTCGTTAGGACAATCTAATTTAGGGGATGATGGAA
TTGTTTAGACTCCCTTTTGCATAATTGGATTGCGGTGAATGGCTGTCATTACCGTCTTTT
TAGCATCGTCTGTGGGCCCCCTCTCTCTCTTGCAGGCCCCAGCCTCATAAAGAGCGATCA
TGTGTTACACCAGTGTTTTGCTAACCCCTGGAACACACCGACCATGCTGCAAGAGGCAAG
CATGTGGCTAACTGTGCAACAGTGATTAACTCTCTTTTCAGAGCCATTAGCATTACAGCA
AGAGGCACAGTGTTGAGGAGATTTCACATGATCACATAGGCATGTGGCTAAcaacacagc
gatcatcgactgttag
>NODE_572_length_372_cov_37.051075
GGGAAAAAAAAAAAAAAAACAGACATATACAGACACACCAACCTGTGAGAGGACATCAGT
AATGGGCTCACATTTTCCTAATCTCCTTTGATGGATTCAGGCCATGATTTTCATTTAGTC
CAAAAGAGATAACCAAACTGTCAGCTGTGCTGCTGCTTTGCTTTAATCTCCGCCTGCAGC
CAATAATCACCCTGCAACCCGCAACCCTTTGTCAATTGTTAATCTTGTATTGAAGACATT
TAGATGCCAGGATGGTATTCTGCATCCTAGGATAATCCAGGGGGCCACTGAGGAGAAGCA
AATTGGATTCATTATTAAATTTTGTATTATTAAAAAGACAAATGAATTGAGTTCTCCAAA
GAATTTGTGGAATCAATTTAAAAATAATCATTACCATGCAGATGCATATCACGTCTCCTG
CAGACTGACAGAAAGATTAGCAATCTAGTATCTTAAGGTCTTTAGCACATGGTCATGTCA
TGAcgaggcacttctatgtgtccttccaatgcagaa
>NODE_575_length_532_cov_58.943607
TTAACCTTTCAATTAAGGAAATGTGCGCAGCATGCGCATCTAAATGCGCTCCTATAGCTT
TGTGCGGTAATTACAACATTTGGATCGACCCGCTATTGATGACAACAGGTTGACTTGCCC
CGCAGAACGCACGAGAGTAATTGCTTAAAGGTAATTGTGGAGAAAAAAATAATGCGCTAC
TATTAAAGCCGAACAGAAAGAGCACATATGGCAGAAAAGAAGAGGTGCGTGTGTCAACTC
TGTGGGCCCACCGTGCATATAAAATTGTGTGACAATTGCCGTGGAAAACACTCCTGGTGG
AAGGCAATTTCACAAATAATTTTAGCAACAATTAGGGAGTGTGGAGGGGTGAAATGGCGA
TTTCACATGCAGATGTGCCGGTGGGAAGGATCTGGTACCCTGCCGAATAGCTATGACCCT
CACTCTCCCGCTTTGGTTTGCTTCACATGGGACAGAGAAGCACAAAGAGACCGCCTCACC
CTCCTGGGAAGGCGCAAAGAGCACTGGATTAAGTCAAGCATCAATCATGTGAAATCCAAA
CAACAGCACGTTGCTTTCATGGAAGAAGAAAAAAAAAAGCAGGTTCTTTAACAAATGTCT
CACCTCTGTTTGGGTCTTTCTTTGCAGCTACAACAGGTATGTTTTTGAAAATCACACAGA
TACACAAAAAGCTAAt
>NODE_580_length_326_cov_85.024536
CACACACACACACACATTCTCTGCGTCTCACACACACACACACACACACACACACACACA
CACACACACTTATACATACACACAACAGTGTGGCTACAAGGTCACTCCAAGTATTGATAA
ATCACCCAGCTGTGATTCCCTCCTGACAGCTCAAACTAACATCAAGCTGGATGGGGGAGA
ACAAAAGACCATCAAGCGGCCCTTTTCCTGACACTTTTATTCAATCACGGCCAGATTGCT
TACGACAGCACCAGCAGCTGTTTCGTCTTCATCTTTCCCCATTTGATAAAGCGTGTCAAG
TCATATTTCTGTAAGTACTTCACCTCACCCCATACTGTGCAGATCCACAGCGATTCGGCA
TATGCACATTCCACATGAGGGGATCGTCAAATGGGTCAGGGAGTAATGACACCCCTCTGA
AGGTCGCAGCACACTGGCGTTGGGGCGGGTGGGGGGTGGTGGATGGAGAG
>NODE_581_length_620_cov_28.335484
GTGTCTAATTGGATTTTGGTGACTTCCTTGAACTGTCAGGAAAGCTCCACCAACAGCTGG
CTTGTGAAAAGGGGCCTTGGAGGTTGACTGGATCTTTAAATATTAATCATCAAATGTGCA
TCTTGCAAGAGATTGCAGTATCTTCTTTCACTTACAACTTTGATCGTCAGAAATGGCACA
GTTCAAATATAGGTCAGTACAGGGCAATTAGCCTCAAAAAGGACACAAAGAGTAAAAACA
ATCATGAAATGCTTGGTTTCATAATAAAGTTTATTCTATATTACAAATAGTATTTTGTTC
TTGACTGCAAAATAGGAATGCATTATATTTACATACACAGGTATACAATTAATTATAACA
AAGTTAGAGAAGCTCGCCTTATATCCCCCAGGTTTCGTTTTTATCTCTCGATAAGATACT
CTTTATCTTTCAAATATGATCTAGTAAAAGTCTTTTCTAGCATGTTTGTGTAACACCTGC
TATAACACTGAGCTAGGAGGACATTTTTAGTTCCTACAAAACGTTTGAAGGTGGAAACTT
TATCCGTGCTCTTTATCCGTGCAACACAAGTTGGCGACTAGCAGACAACCTTTGTTGCAG
GGGAAGGGACGGGGCAGGAAGAAATGAAAGACAGGATGTAGCACTGGGGGGGCAGATTCA
CAATGACAGTTGAGGACTCTTAGCTTGTGTTGTTTATTAACACAGACGAAAGGGGGTAAC
TTTGGGTATCTAGACACATAATACGTTGGcaacacaagtaaaag
>NODE_582_length_823_cov_37.334145
TTTCTGCTGAGAGGAAGTTTAAGATGTTCATACCAGATGTGTATTGTCGGGCACTGCAAA
AAAATATTCCAAAGTCAGGAGGAAGGAAGTAAAAGGGACAGATGCTGAGCAAGTCCTGAA
AGAAGTGCAGGATGGGGTAAAAGCAGCACCAGAATAAACGCATATCTATTTCATACCAGT
TCAGACAGAATAGTCTGCCATATGTAAATAGGGGTTCAATAATGAATGCACTTCCCCTGC
TTTTATTTGCTTTAAGCCCTCACAGTCACACACACATTGGCACCATGCGAGACACAAATT
AGAGAGCGTTTTAAAGGAAATATTCAAAGAGCAGCCTGCTGCCGGAATATCAGTTATTAT
TTTTGATGTTGCAATTTCTGACACTTTGATGCAATCAGTGAGTAGCCCCGGCATTCAGCC
CTCTCCAGGGAGAGAGCTGTCAGGAGTGAGGAGCCGGTGGGTAGATAATTATGGGAGATC
AAACCTCGCTAGTTAGTAGGCAGGAACGGGAGGCAAATGCCAAAAACCAGCCAATGTTTC
GCAAACGCTTGTTCAAGGATATCCTAATTGCTATAAGTGGTTCCTTCAGGACTGGCACTT
CAAACACTGCCTGCTGCATGATGTCATCTCCCTGGCTCCCCTTCACACTTACAACAGGCA
AATTAAGGCAGAGGGCACAACAAAACATACCAGAGGATAGTGTCCTTCCTCTGTCATGAC
ATGTGAACCACATAAGTAGCAAATGGGTGCACATCCTGCATATGTATGTATGTATATGCA
AACACAAAGAGACAAGCGTCCAGATTTAGTCAAGTAGACAAAATACACTCTCAGTTTGTT
TGTTTCCTTCATATGGGCAATGCATTGTGGTTACTTCATAACTTTTTATGCAGATATCAA
TGGAAAGGCATGACATAACATcccatactgcaattaatatagaatgcgggctaatttata
tgcagaa
>NODE_583_length_408_cov_3.781863
GTGACTCACAGAGTTCAGCAAGTGTAATACAGTTACTGAGCCCCTTAACAGCTCTCAGAC
AGGTTGGAAAAATGTCACAAAATGAAAACGTTCTCCCTCTTGCATTAATAGAAAACCCGA
GTGAAAAGAATCATACCACACGAGCATGTGAGGTTTAATTTGCACACCAACACCCAGAAG
ATATGTATGACACTGTCACACCAATTTGCCCATCCTCTCCTCAGCTCCCTCTCCTGCTGA
ACTCTCTTCCTCGCCCACCTGCTCCCTCCCTCCTTCCTCCATCTCACTAAACAGATGGAG
GTGTCAGTGGATTTCTACCTAAACACATGCCAGGGTGGAGCTACCGGGCTCATTTGCATG
TTGGGGAGTGAGGGCCTGTCTGTGCGGGTCACAGAGGTTTCTCAGCTGACCCAGCTGCAT
GGTCTGTCTGCACAAAGAGGTCAAGGGTAGGTGAGTGGTGACAGGGGCAGAAGCTCTGTG
CTGCCTTTCCATTACCACAACCTCTGGATGCACCTTTTGTCCTTGGttgtgtcttatgca
gccgataaaaat
>NODE_584_length_387_cov_5.144703
ACCTCTCATGCTGTCACACCGCTGCTCTGCTTTAGTTCGTCCCCACCACCACCACCACCT
CTTCCTCCCATGCTCGGCTCGGGAACATGTGGCCAGATGTGTGGAGATCTCACTCCTCTC
ACGCCTGTAAGAGCTGCAGCAGGAGCATTAAGCAACTGTTTAAAAGTGAGACTGTCCTCA
CTCTGCACCAGCTAACCTCCTCCTGCCTCCTCTCTGCCTCTCATGTGTCCAGACCTGCAG
GAGACCGGCCGGGCATTGATTCGGGCAACATTGAGTTGTTGTCATTTGACCCCAGGAGGA
GGCTGGATGCTGGTAATCCATGGTTAGGCAACTGCTGCTGGCTCTGCGGGGAGATAAGGA
ACTTTCCTTCTTTCTATTTTTCTCTGCCTAATTGCTGCTGCCTGCGTTGTTAATTGGGGG
GCACCGTCGGTGTGGAGATCAGCGGAGCTGCTGCGTTCTGACGCGCGTTTTGTGGCACTT
GTTTTCAGGGTGGATGAAGGTGGGTTCACCTACCTGTTGATACGTGCAGGg
>NODE_588_length_675_cov_25.106667
GCTGTGGAATGGCACACTAAATGGGAGGATTTTTAATGGAGGAATTGTCATTTTGTTAGG
TCGCCTCTGTTCCCAGGTACAACTGTGAAGGACAAATGCATTTAGGAGACACACAGAGAG
AGAGAGTTGCCTCTACAGTGCAAACTGTAAGGTGAAAAAGAAGCTAGGACGCAAAGGGTT
AAGAAGCACAAACAATAACATTTCAGTAGCAGATGTCCTTGAGGCAAAACCAAGGACGAG
GCAATTGCTAATCTTGTATTCCCAGCATGATCAAATCACCAGGCAACAGATATAAATAAA
AGGACAGGAAATGAGGAATTCACATTCAACGGTGTCAGCAGCGAAATGAAGATTCATGGT
GAAGAGCCCCGGTGAAGGCGGCAAAAATTAACTGCAAATAAAAGGGACAGACGGCCTCCA
AAGTCCAGCGTATAAAGTAGGTTTGGTGGGAGAAAAACACACACGCGCTAGATAGGGTCT
AGTAGATGGTGGCTGGGGCTGAGGCGAATGGGCTGCACTTTGTCATGGAGACAGGTGCTT
TTATTTGACACCTAACAGGCTGCGCCCTGACTGGATATTCTAAAAATATGAGTCTGCGCA
TGATCATCAGACTGTCTCGTTTTCCATTCATTTCACACCGTCATTTGTTACCACAAACAC
ACACAGAAACCCCCTTTGACTTTGTCTGTTGGTCTGGAATGCTAAAATGAAATAGAAAAT
GTGCTGGACGGGGATGCTGCAGTAAATGTTAATGAAGTTTCATATTCACAGGTCAGGCTA
TAATAAAATGAAACTGATTCCTGAGAATTTTCTGGTAAa
>NODE_589_length_428_cov_5.397196
GTCAGGTCTAATTAGCCAGCCTTGCCTAAGGCTCATTACTCATGGGCCGCTGGGAGGAGG
AAACAGGGAGAAGAGGAGGGGGGAAATGAAAAGGCCACATGGGGAGCACTCACCACCATC
TGAGCTTCATCTCCACTGCTTTCTCACTAGGAATGCGACAAGACTTTGATAAGGGCACAC
GCACCCCTACTCAAGACCTCATATCACCCTCCCCCTGTTCCTTTATGCCTCCCCACGCTC
CACACCTCCCTCCCAACACACAGCTGCCTCTTCAAGCAATAACAAGGAGACTCGGCAAGG
AAAAGAAAAAGTGTGGGCTGAAATGAAGTAGATAGGAATTCAGGTTTAAATAGAAATGGT
TTAGACTCTGCAGTTACCGTGGAAACACATTTACATCCATGTTTAGGTTGACTGGAAACA
CCTCACCCTAATGACGAAGTGGTTGTCAACAAGATTCAGCACACTGCTGAATTTTCTAGA
TGAGGGCCAGTGGGTAGTAAAGCTAATTCACTGCACGTCATTCAGTCACGTCAGTGGTAA
AAGCCTTCATCAAGATGGTTAttagtagtgaa
>NODE_591_length_613_cov_50.006527
TTTAATGTTGAAGTTGGACTTCCTCACTCCCGTGTTCCCATTTAGTCTGGACCAATCCCG
CTCCGTGGTGCATGGTGTCATGGTAACCGTGGGAAACGCTTGGTCTCTGTTTAATAAACG
TGGTCGGACCAGAGTGAGGGTCCCATATTGACCACTCAAGAAGAGATTAAACGCTGGTGA
CATTTCCGAGGTGGAATTTGCAATTTCCACAAATATGAGGGCGTCCTCGAGCCCGGCATG
ACAGCACATAAAATCAATACAAATAACCTGAATCCCTAATACCTTGATCCCTGTTAGTGG
AGGGATGCATTACAACTAAGACACTGGGAAGTGGGAGACACAGCTCTCTGTAACCCCCCC
TCCACCTCCACCAGCACCACCAGCAGGCTCACTGCTGATTCCTATCGACTGTCTCCAGGC
CAAACACAGACGCAATAACAATTAGGTGGGATACTGGCCCAATTCTCTCCCTCTCACACA
AACACACGTGTCAGAAACACACACACTCACACAACACTACATACATCTAAAACAAATGGA
CAAATATCATAAATAGCATGTCGGTTTTTCATAATTTTTTGTTTTCTGTGGGTAAGATAT
ACAAACATAAACACAAGAAGAGGCGTTCGGCCACCATTAGAAACTATTAAATGCCACACA
ACATGATTCGCAAAGCCAACATAAACATTCCTATTGATATTCAGACTGTGGAAAAGATAT
CTTTGGGAACACATTGGCCACACCCGTTGTGAGTCAt
>NODE_592_length_322_cov_42.416149
TTAACTCTGTCCGCTTCCCTCTATCCTCCCTCCCCTGTTTTGATACAAATATGGCTGCAT
TTGTACAAGCGAAAAAGACAAAGCAAATTATGTAGCTGATAGATTCATCCTTTGTTTCTA
ACTTTAGTTTGGTTTTGAATTCCATCTGGATTTTTTATTTTTCTCCCCTCTATTTTCTTT
TGGTTTTGTTTATTTCTCCTCAGTCTCTGGACTAAATATGTAGCTTTGATACTAAAAGAG
GTCATTGTCTTTTTCCCATTTCGCTGCGGAGAACATTCCTTTCTCCTTTTTTTCTTTTTT
TCTTTCTTTCCTTTGTTTTGTTGATATTGCATACGTGTCACTGATTGAAATGGAAGGTAG
GTAATGCTTTGCCTACGCACGTGATCTTTATGCAGATGAGAATGTGACAAGCACCCTAGC
CTGAGTGACGTCAATGTTTCTCTCTCTCTCTCTCTCTCTCTCTCTC
>NODE_593_length_546_cov_22.684982
ATTGTTATAGCAGTCCAGCACGTAGTAAGCTATACTGCTCGCTCAAGCATGACGGCTGGT
AATGCAGGTTTGGATGTAGCTCTGTGTGTGTCTCTTTGAGGGGGGGAAGCTCCCCTTCAC
TAATACCTACTACTCGGATTACCACAGCGTCTTAAGTATTCAACCGGACTCATATTTTCC
CTTTCTGCCTTTTTAGCCAAATTGGCTGTCTTTACACTGTAAAGCAGCGATATAGCCCTC
CTTACTAAGGGCCTATGGGGGATCCACGAAGAAGAACATTAAAATGCAGCGATAGCCTTG
TTGCAAAGCTCCTCTCTATTTCTTTCTCTCTCTTTCTGCAGCAAAGGCTTCTAAATCATC
CAGCCTCCTCTATTAGACGGGAGACTTATTGAGGTAGAAACCATAAAAAATGAAGAAGGG
AAATTTAATCCCTGAAATATTGATTTGCACATTAATATCAGATAGGCAGAGGGCAATCTA
GCCGGGTGGAAATGACACATTGTCGACCCCTAGGAGAGGCCCGAGCCAATCTTCTAGCTG
CATGTGTCTTAGACCCAGGAGTTATAGGACAGACTCAGCCCCTGTCTCCCTCTCTCTCCC
TCTCTCTCCCTCTCTCTCTCTCTCTCTCTCTCCCTTCCTCTCCCATCCTCTCCTCCTCCC
AGTACCCACTCATCCCTCTGACCCCCCCCC
>NODE_594_length_488_cov_25.674181
AAAAAAAAAAAAAAAAAAAAAGATGTTTCATCTTTATTTCTGCAATCCTCCCCCAAAAAT
GGGGACAATTGTTGCGACACGATTAAATAAAAGCACACAAACACACAATTTCTTTTGGAA
AACTGATGTATTTGATTATTAGAGTAAAGAATTACAGTATCTTAGTTGTTAGTAGGTATT
AAAGTGTAGAGAAACTGGACCCATAAAGATCTTCCAACTTTCCAAGAAAGTGCATGTAAC
AGTCCGAAGGTTGTCAAACCCGATATATATTTATATTTATAAAAACACTATCATTTCGTC
CCCTGGCCATGATGGACTTCTTGTGTGAGCTTTATGTACATTTTCTTTGCGAGGGAGTTT
GTATTTCCACATCTGAACGTATTTACAGAAGCTTCAACACATAACTTTGCACTTGATGTC
AGTGAGGATGCTGGGACATAGCAGCAACGTGGAAATCCAGCGGAGAAACTAAAAGAGAAT
CCTTCTCACTTGATTGGCTGCCTCAGTTCCAAAAACCAGGAAACCAGGCCACACCGAATG
TTCCCCTCTTGGTGACTGTCTTGCTCTCAATTACACCAAAATAGAACAAAAAAAAAACAA
AGAAGATTGAGGgaaaagaatattgaagtaaa
>NODE_596_length_352_cov_48.707386
TGTTTGCAAAGATCCCTTTCAATCTTCGCATCCCCCCCCCCCACCACCACCACCACACAC
ACACACACACACACACACACACACACACACACACCCTTCTCTCTCTCTACCCCTCAGCGT
CTCTGAGGCTGCTTTGCAATTCATAGAATTGGTAATTTGCTATTGGGACAAAACGTGAAG
GGAAAAATAATCAGATCAACCGGGAGAGGTAGTGAGGAAGGAGCCAGGAGGAAGAAACAC
AAGGTTTCTCTCTCCAAGTTGCTGCTTAGTAAAATGCTTCGAGAGGTAAATGATATAGAA
TAGAGCCTATTTTATTTTCCTGAATCGGTTAGATCTACATTTCCAGGGACACCTTGGCAC
TGTGGATACAGAGTCATAGAAGAAATTACACACTTCTATGGTGTATAATGGATGATAATG
ATCAGATCTGGCAATCAACCCTGATAACTGCCGGAGTGGCCTATTAGTTTCAGGATTGAT
TGCCAGATCTGATCAt
>NODE_597_length_355_cov_12.135211
AAGATGCAAAATCACCACCGTTAGATGAATTTTATTTAAATGTGTCTAACTGAGAAACGT
GTCAGGGTTTGTGTTCCTCTTTCAACTCCATAAGAGCAGATGGGAGCCGCAGACGAGTGA
AAAATAAGAGAAAAATAATAAGTGGATTTGGCCGCCCACCATTTTGCAGAGGGACTTGGC
GTCCTCGGAGAACTTGTCGGAATATTCCTCCTCCACCTCCCTCACCAGCCGCTCCACTTC
CTCCCTCTTGATCTTCTTCTTCCTCTGCTGGAAAGGCGACTGGCCCTCGATCATCTCGTA
CAGCAGGCAGCCCAGCGCCCACCAGTCGGGGCTGAAGGTGTACCGCTCGTTCTTCACCAC
CTCCGGAGCTGCAGGAGAAGCAGCGTTTGGGTTTAAAAACACAAATCCTAAAACATCTGC
AGTGAAATGAGTGATGTGTTTAACTTCAGTGCTGCTAACACCCTGTAATATACGACATTA
TTAAGTTAaaaaaacaaaa
>NODE_598_length_301_cov_4.511628
GATGAAATAATTTGTTGCCCAAACTATCAGAGAATCAAAATATCTAATACACAGTCCCTC
ACATTAATAAATAATGCCTTTGTAATACAAACACAAAAGATAGAGACGCAAAATGCAGAT
CTTAATATTCAAAAGACTGCGAAGGAATGCACGTAAATCAAATTCTAATTAAACAAATGA
TCTTTTAATTGTTGTGACAAAAGCACAGACACTGATTAAGCGTTCACACGAGGCCTACTA
TGAAAACAGGCACCAAACGCCGCGACTTAATTCAAGTTGAGAGCCTAAAACAGGTCCAAT
CTAGGTGAGGAGGAGAGAAGGGAAGAGAGAGACGAGAGCGAGCTGAGCAGGCAGCTCTGT
GGCCCAGCGTGATCACATCAGCGCTAGTATCAAATTAACTCTCTGACTTTGAAATTTATT
GATCTGCTATTAAGACACTAGtgaa
>NODE_599_length_373_cov_36.487934
GCTGCCATGACTTATGCTCATACACACCCACACCAACACACACACACACACACACACAAA
TAGCAGCACAATGACTCCAACTGTACAAGCCCGCACCTTTACTTCTCTGTATAAAGACGT
TATTCCGCAGAAATGAAGAGATAAAGAAGAAAGGTTATTTTGCAGCTCCACTGACAGCAC
ATCAGCACACACCCCCACTTATACAGTACATACGGTTTTGCACGTACAATGGCATTTTCT
CCCCAACAACTGCTCTTGTTTAGTATGCGCTTCCTTTGGTCTTGAGGAGGAATGATCCTC
ACTCTAATGAACTAGGGCCTGCCACTTGAATGTAAAACAGGATTTAACCCGTCTTCAATG
TCAGAGCCCCTCCCTGGGGCTGCTTCAGACAACACACACATTCGCAAATTCATGGAGATG
TACACGCACGCAGACACACAAGCAAACCCGCCAATGTACACACACACACACACACACACA
CACACACACACACACACACACACACACACACCCCCGT
>NODE_600_length_338_cov_54.230770
TTTAACCATTCTCCCAGGAATTAAAATATAGCTTGCCCTTTTCTTCTCTCACTTATCATT
AGCATCACTTTAATCTCCCCGCGTTTCACACTGCTATTTTAATCATTACTTACTGCCTTT
TGACAACTGAAGAACATGGCTTCTCCCCGCTCAGGCAATATCCTGATTTTAGCTGACAAA
ATGTAGGACATCATTTAAAAATATCTAAATTTCCTCTTCCTTTTTTATTCTTCTAACTTC
CACTCTTTAGACCCCTGAATGTCTGTCTATTTATATCAAAGACAGCACAAAAGACGAGAG
GAGATTGAGTGGACGACATTCAAAATGTAATTTGAGTTGGCTGCAAGGGTAACAAAATGT
ATAATACGGTTTATTTGTGCCTGTCATGTTATTCTAATAGATGGTGAACTTCGCATATCG
CTCTATGTGGGTCATTGCAGGGTGTTGGGGGTATATTTGTCTGCCCTTGAATCAATGAAC
At
>NODE_601_length_520_cov_48.500000
GTCACCATTGCTTGGCTGGTGTTCCACTGTTTTACAAATGTTTTTTTTCTTTTTTACAAA
GACTTTACTTACCCACAGGAACACACTTCAGTTAAAAACTGTTTATTTTCACTTATGCCA
CTGTCCTTTTCACAAGCAAAAATGTTTTCTTTTTTCCTAATGAATTGAATTTTGTGCATT
TTGGCAACAATGCTCGTGGTGTACATGTGCATTCTCGCCCACTATAATCTGCACTGATTT
GGTATATTTTTAACGATGTAACTAAGCAACAAACGTAATTGTCCCTTTCAAAAGCTTTTG
TTAGGCCCTCTAACACAGTCTAATACATAATTAGGCATAATGTCTACAGCTCATTATAGT
ACACATGTGTGTAGTTAAATGGACCAGGAGAGTAGCTCACTGAATTGTGTGGATTCATTG
GAAATGGAATTTATTTGTTTCCTGGGTTCATATTACATTACAATTATCTAAGTAATTCAC
TGGGCATCATCAGTTTTCCTTTTGTTGTTATGTATTCCAGATACTTTTTTTTTTATCACT
GATTGACTGCTGTATATTTTTCCTTATTCGAGCCCGATGTTCGGTTGAGTTACCTTAAAA
CAAAACACAGTCCAGCCAGAATAAAAAAACGTCTAAAACCTGTCAAATAAGCATGAatac
tgat
>NODE_604_length_818_cov_46.052567
GATGTGATAATCCTATGAGAAGCAGGTGGTCTTCTTTAATGTTGGTGTTAAACAAAATTG
CACTAACTCTTTTTCAGTCTTTATAATCTCTAAATGAGAGAATTGATCACCTGATGGCAA
GAAAATGGTTTCGCTGGTTCTTATTCAAAGTGGACCTGAGGAGTGAATCACGGTATACTG
GCAGGAAATGAAAAAGAGCCATGTTGTCTCTTCTTTACTTTCTATCTCCTATCTTTTTCT
TTTTCCCTCTCAGACCGGGCTGTCAGCAGTGAGGAAGAGGAGGAGGAGGAAGCAGGCTTT
TTTTCTTCTTCCCCCACCACTTCCGAATTACCTGCTGGGTCCGAGCTCTTTTATGCTCTT
GTTGTGACAGGTAGATTTATAAGGCTTGAAATTTGTACAAATCAGTTGTCATTCAGCGGC
AGCTGTCAATGTGTCAAGCTGTCAGGGCCTGCTGTGAGGGAGATGCCTTAGGGGGCTGAG
CGAGGGGGCAACCGCCCAGAAAAGAAAATGAGTTCAAACAGACCTGAGAAGCTCCTCTAT
TCCATAGGCCTCCCTGCCCCTGTGGAGACGCCATCGATTTCTCTTGATGTTGAGCAACAG
CGCGCCCAAAAATGACATGGCACACTGCGCTCAACCCAGTCAGGCTGCGACACACCAATG
TGTGCTGCACCAATCCCCTCAATCTGCAGACGCCTCTCATTCTCTGCTAAATGGCTGGAA
ATCTGTAATCTCTCCAAGGAGGGAGAACACCAGAGTTGTGTTTAGAGATCGTTGGCAATG
GCTGTCGTGTTTTCATGTGCCGCTTAAGTAGCTGAAATGGAAATCTCTCAGAGGAGAATG
ACAAGCGTGTTTAAAGATTGTTGTCGATTGTTGTCTTGTTTGCTTGTTTTctgtggcctt
gtctcagcgtgggcctgcctgtatgtgattggcgggcctgctggggcagtgatgggcatg
ac
>NODE_610_length_317_cov_2.883281
TTCATATAAACAAAAGGATAAATGGAAAGTCATATTCCTGTGATAACCATAAAAGCAGTA
GGCATCTTATTAAAGGCTATTAAAGCAGAAAAGCATATGTTATTCAACAAAGTGTGTGGG
CCTTTACATTTCATGTGGAACAATGCAGAGAAATGTCTGAAAATATCAAACTCTGTTAGT
CTACAGTGGCTAGTTTCAGTTTGTAGCTTTTAATAATGACAACTGTGTAACACAAAAGGA
AAAAAAAAACAACCAAAAAACGGGCAGGTATTTTTGGCGAGCCATCAGTCTTCTACTTGT
CTCTCTGGGTACCACCAGCTACACTGCATCGCTCTCTCTCTCTCTCTCTCTGACACACAC
ACACACACACACACACTGCTCTTGACTGGCAGGGAACAGAGAGAAGGGAGAGAGGAGGAG
ATCTAGGGGAAGGAAAAGGGGTGGGGGATAGGGATGAAAAC
>NODE_611_length_489_cov_16.492842
TTTATGCTCCCGCTTTCGAATAAGAAATCAAAAGTGAACTGATTTCTTATTCGAAAGCGG
GAGCATAAATAGATAAAATTTGAAGCGGAGCTAAAAGGTTCTAAAGAGAGCGCGGGTGGA
TTCCTAGGGGGGCCATGCTATCTCTCAGATATGGTAATGGCATAATTGTCATATTAAAAC
AACACAACGTGCGTTTAGGAGTCAGCAGGTGTCACAGTTAGTGAAAGCCCACACCAGCCC
TCCTACTATACACTGTATTAATTAGTCCAACACTGTTTCAACTTCCTCCCCCACCCATGC
ACTCACCATGGGAATCAGCCATAGTGATGCTCAATGGATACATCACCCCTTCTCTGCCAC
TTTCTGCTTCTCCCTCTCTCTCCCCTTTATTTCAGCCATTTCCATATTCCTCCTCCCAAA
GACTGTATGGTAATGGGAGAGGTGTAATTGAGAGGCGCTTCGTTAGAGGAGATTTAAATG
TGTTTCTTTGTGTGTGTGTGTGTGTGTGTTAAGAGTTGGGAGGGGGTGTATTTGGATCAT
TGCTGCTATTTGGATCTTATTCTGCCAAGGAGGGCCAGTTATCATCATTAATGCCTCCCC
CCTCCTCTCCCTTCACTTTACAAGGTCGCAAAc
>NODE_612_length_534_cov_8.172285
CCAACTCCTCGTTAGTGGGGCTAGTATCTCCGCTTCGCTTGAGAAGAAGAAGAAGAAGAA
GAAGAAGAAAAAAATCCACCGTGGTCCTTTTTTTCAGTTTGAAATATAAATAAACAGGCG
AAAAAAGTTCAAGTTTTTTTTTTTGCTTTTCATGAAATACGTCTCCGGCGTGTCTCGCAT
CCGCGACCTCGCCGACTAGTGTGCGTTGCTCTTCTCTCCTTTGTGTTAATTTCACTCAAA
TCGAGTTTAATCCGATCGATCCCTCGGCTGGTCGCGCTCCCGAGTCCTCCCCTCCAGACA
CTCGCTCACCTTCCTCGGCCAGGGGGGGCGCGCTCCCGAGGACCTCTCATACAGATAAAC
AGGCGGCGTGCGCGGTCACTGACCCCGCCGTGCCCGTGTGACGCTCTCTGAGAGTTCTCA
TTTGGGGATGGGAAAAAAAGCACACACACACACACACACACACACACACACACACAGACA
CACAAGGGCGTCAGTTGGAGTGTGGTGAACTGCCTGTGAGGATTAGAGCTTTACGTGTAT
TTTTTTTAAGTTACGTTTCATGTGAAAATGTGTGAAGACAATGGGCGACAGAAACCAGTT
TGGGAGCTCAGGGTAAACCAAAAACTTCCAATAAacatggctggagggaaaaaaaaaacg
gtttggtgacgttttggt
>NODE_615_length_389_cov_3.871465
TTTACAAATAATTCTCCCCAATTGTTTGAATCTGCTTGAAGTGCCAGGTGGTCAGAATTG
ACTGTTTTTAGGCCAGGTGAGATGAAGTGAAACACAAAGAGTGAAAGCTGAGGTTGAGTG
TCGTCTCTTGGCCCACCTGATCACAGAGGGTGGCTTGATCTCTCCCAGTGGGTGCATGGG
AGGAGGTGGTGGTGGAGGGTCGTGGGGTCGGGAATACATTCTGTCCCCGGTACGGTTCAG
CAGCTCGTTCATCTGGCTGTAGGGCAGCGCTGCCAGCGAGAAAGGCCCATCCAAATGCTC
CATGTACAAGGGAGCCCTGAGCACAGAAATGCAGTTTTTATTTCATCATTTAATCACCCG
TTGTTTGGTTCACCTCTGCTGACTCTTATTTGGATTTCTCGCGTCATACTCTGTTGCTGA
AATTATATTTTTCTGTTGTAACTCTGACACACGTGAAataaaccagctaaacacttccat
tttaactcatggccacttgtgaagatccaaaataattgagcattcgtactcat
>NODE_616_length_460_cov_33.602173
AACAGTAATCATGGATGTTATTGTTTTGATGGAGTTTCTGGAAAATTTAATGTTTCTTAT
TAAAGCTAAATCAGCAGCGAGGTAAATAAACATTTGCTTAACTTTTGTTCATTACACTCT
CCTTCTGCCACTTAGGATTTAATCGCGGTAACTGGCAGGTAGAGCATGTGAGTCCATGCC
TGGTTAGGTGCAAGTGCTGCTGCCTCTCCTCCTCTCTCCTCCTTCTCTCTCTCTCTCTCT
TCATATTATATAAAGAGTGGCAGCAGGCAGAGTGACAGACTGCCCCAAGAGATGACACCT
GTCACTGAGGGGAGTGCTGCTAATCTACAAGCCTCATTTTGTTTGAACTCTTTGTCACCT
TGCCGTCAAATCCTCATCTTCTCAGTCACTGCCAGCTTCCCTCCCCTCTGCTTCTCTGCT
CGCTCTGCTTTGCCCAGTCTCTCCACAATATATACAGTGCCTCCACAGCACACGCTCCAC
CACACAAACCAGTGTTCTCTGGTAAAACATGTTCCTGCTTTTATTGAATGAGCATTGTGC
ACGTCTGTATTCCTGTGTGTCATTTTGGGTTATTTATAAATGAACACATAGTGAGAGATC
GGAa
>NODE_617_length_452_cov_14.050885
TGTAAAAGTTGCGACCCTGCAGCTGAAATTTGATCTTTACTGCAAAAAAGTGCCGTAAAA
CAATCAATAATTCCCCATTAGCATCTGCCCTCGCTATTGACGAAACAGAGACAAACCTTT
GGAGCAGACGAAGCACCAGCTGACATTGACGTGACTGTGGTGGCTGTAGCCCTTCTTGGC
GTGGAAGTGGTTGGTGCAGATGATGGCGGTGTTGGTGATCATCTCGCTTCCCGCAGCTAC
GCACTGGTCGCCGACGTGATACGCCACCGGGCAGCGCAGGCAACGCATCAGCCTCCCTGC
AGCACAGAGCGAAGGGGAAGGAGACAAGATTACACAAACATACTGACAGATGGAGCTGCA
AGTTTAGTGTTTGGGCAACAAAATGGCAGAAAATGGTGAAAAATGTTGATCAGTGTGTCC
TGAAGCCCCAGATGACGTGCTCAAATGTCCATAACACAAAGACTTTCAATTTACTGTCAC
AGAGGAGTAAAGAAACCACAAAGTATTTACATTTAAGACACAGGAATCAGAGAATTTTGA
CTTTTTTCACTCTAAAAAAtgacttaaatccatcattcaaacatggaaatggctat
>NODE_618_length_387_cov_5.356589
CCCTGCACGTATCAACAGGTAGGTGAACCCACCTTCATCCACCCTGAAAACAAGTGCCAC
AAAACGCGCGTCAGAACGCAGCAGCTCCGCTGATCTCCACACCGACGGTGCCCCCCAATT
AACAACGCAGGCAGCAGCAATTAGACAGAGAAAAATAGAAAGAAGGAAAGTTCCTTATCT
CCCCGCAGAGCCAGCAGCAGTTGCCTAACCATGGATTACCAGCATCCAGCCTCCTCCTGG
GGTCAAATGACAACAACTCAATGTTGCCCGAATCAATGCCCGGCCGTTCTCCTGCAGGTC
TGGACACATGAGAGGCAGAGAGGAGGCAGGAGGAGGTTAGCTGGTGCAGAGTGAGGACAG
TCTCACTTTTAAACAGTTGCTTAATGTTCCTGCTGCAGCTCTTACAGGCGTGAGAGGAGT
GAGATCTCCACACATCTGGCCACATGTTCCCGAGCCGAGCATGGGAGGAAGAGGTGGTGG
TGGTGGTGGGGACGAACTAAAGCAGAGCAGCGGTGTGACAGCATGAGAGGt
>NODE_623_length_337_cov_12.890207
TTCTGTCTTTCCGTTCAGTCTCACGAGTGCTTTCCAGACCTTGTAATCTTAATTAAATAT
GCAACTTTGGATCGCAACAGGGTCACTATTTTTGAATTTAAATGTGGTCACACACACCTC
CCTCCCAGCCCCTCAGCTGAGAGAAAAGGCAGACATTTTGAATATTAATGAAAAAAATAG
AGAAAAGAACAAAGAACTGAATTGAGACTCTCCTTTTTCAATTTCCCTTGTTAGCCTCCT
GCTGCATTCCCCCTATAGTTTTTTTTTCTTCTCTTTTTTTTTTCCAGATGAATTTTATGA
TATTTTCCTCCCCTCCCCACTCCATCTCTCCCTCTTTCTCGCTCTCTCACTTCTCGGCAG
TTTTCCCCAGACAGGTTCCACAGTGTTTTAGAGGGGATGGATTTAATTGCTCTGTGGGGA
TTGGTTGGCTGTGCCGGGCTCGGCTGTTTAATTAGTGTACCCTGCCGGGATTGGTTTAAT
G
>NODE_625_length_538_cov_49.763939
TCCGTCCTCCTGCCTTCTCTGCCTGGGACCCCTGTCTGATTATTATGCCATTAAGCCTCT
CCTCCTCTCCTCTGAAAGAGCAGCAGGGTCCCTCTCCAATCTAAAGAAGTCCTGGGTTTT
TTTCCCCTCCTTTCCCTGAAATTACCCGGCGACGCGTGCCTGAGTTTCTAATTGGCATGC
CCGTCCCTGGAGACGGCCCCCTCCCTTCTTCCTAATGAAAAGCCTCGGCCTTAATTACAC
TTTCCAAACGCTGATTGTTATTGACAAAACTCCTGTGGCTCGGACAAACGACGGCAGATT
AGCTCCATTACAGGCAGCCCTCCAAGAAGAGAAAGAGAGGGATTTCAAATCGACAATGCA
AAGTGAGGGGGGAAAAAGAGGAGCTTTCAATTTTTTTTCCATGTACCTTGCTCTTAATTG
TTTGGGCCATTGCTCCACTTAAGATGTCTCTTTCTCTCCCGATGCCTCTTTTCTGTTCCA
TTGTGTTGCCGTCAGTGTACTTTTAGTGAGGGGACAAAAGCCCAGTTATGTTACTTGAGA
GAAAATGTTCATCTTTTGTCAATAGACAGGATTGCTGATGGCAGCATGAGTAAACATGAG
GATTTGGCCTAATGCTTTTGTTTGCCTGCAAAAAGGTACATAGACTGTCTAAAGCTGAta
ggaccataaggtccaaaatcaa
>NODE_626_length_650_cov_18.004616
ATTGCTCTGTCTGACTGAATCCATGTTGTGCTGCTAATGTACTCAAATTAACTCAACTGT
AAATTGTCTCCTTTGGATGTCTGTCTAGCTAAAAGTTCGCTATATGATTCATGATTCAGA
TTGCTTTTAACAGTTATTGGCTAAGCAATATGGTAAATGTACAAGGTGATGCAAATGGCA
TTAGTGGGAAAGGATGCACAGGAGCATGTAATGCAGTCAATACTACATTAACTACTGATG
CCCAATTACAGAACCAGGGAGAGAGGCTTTTAGGAGCATTAGGACTTGCAGAAAAGCTGA
GATCACCTGCTGCTCATTGCCTAAAAGCTTCACCCTTTATTTGCTGGGCCCTACCAGCAG
CTCCAGCGTTTTGGCCAGGTTGTCGACAGAGCAGCTTGGATCTGGTCTCCTTTCACTGTG
GTGCCTCTTAGCGTTTATTGGCTCTAAAGTTATAGGCTTGTCAATTCAACCTTCTTGTCT
AATGTATCCACTTAGTGCCGTGCACAAATAAATGTGTGCGTACGTGGCGAGGGAGGTGTG
CGTCGTTGTTTTGGGGTGGCCACATGGGTGTATGCGTATGATTTTTCTTGATTGATTTAC
TGTTATGCCTGCGTTTGTTTGTGCGAGTAGCTTTAAGTGTTCATATTTCAGTCCTTATGT
GGCCCATAAAACAGATCATCACTGTGTCTGGTCTTGTGTTCAAAGCCGGCGATCCAAGTT
GGCAACCAAGTAATGATGCTGCTTGTTTGGCAGACTGTTTTTGAACTCTGACTtctctta
gaaaagtctgcaac
>NODE_627_length_145_cov_56.468964
CCTTCTGATCATTTACATCAAGTTGACATTCGGAGAGTTTACTCTGGGGTCTGTAATTGT
ATTCTTTCGCCAGTTCTGCATTGCCAACCGTGAAAATGGAATCTTATCAACCCTGACCAA
TTTTTAATGTACAAAATGAATTGGCAGGGGTTCAAAAAAAGGGGGAGCTACAATTCAAAT
CAGGTGAATGATACAGGGCAATTTTTTTTACAGTGAATGATTGAGCTGCCCACCACCCCC
CTTGCAACCTCCCACCATCTTATCACCCCCTGCTTTCAACTATCATATT
>NODE_628_length_477_cov_34.570232
GTTTTATCTGGGGGTGTGAAAATATCATTCCCAAATGCTGTCTCCTCTAAGATCCTCTCA
CAATTGGCTGCTGAAGAAAACTGGCTTGACTAGCTTGGTTCAGTATCCCTGTTGATCTAT
GTTATCACGTCTCATTACACCAATCACATTTGACAGAGAGTTGAATAGCACATGCATACT
TTCAAATACATACATCACTGACAAGCGTCTTTCATGCTAGTGATCATATTGATTTTTAAA
GCGAGACTGTTGCTCATTGTGTATGTGTGTCCTAATCTGAGAAATGAATGATAACCTCTT
CATCACTCTACCCCCTGAGTGTTCTTACTGGAAGCCATATTGATTTTGTTAGTCTGAGAG
TCCTTGCATTGCATGGCCTTTACCTCAGGGACAAATCTAATTGTTTATCTCTGGACAGAC
TTCTGCCTTTACTCCCTTCTGTCTCATTATGTGCCAAGATTTGTCAAGTCAAGTCTATCC
ACACTCTCAAATCGCGCTTTACAACATGTCGTTCGGCAGAACACTACAGATGGCTTACTT
ATCAACAGACCCTCCCACATGGAATGCTACAAACATGACAGcacaacacacttgcaaaaa
tatacacaaactgacatacaa
>NODE_629_length_300_cov_6.060000
ATCACTACTGTAAATGAGTGATTACAGCAGTGCCAGTCACTCCTCGCAGCCCTGACAGAC
AGCACAGTTCCCTACCCACCACCACCCTACTGATTAATTTTCAGTTGTGGTTGCCCGTCT
GTCTATCTTTGCCTTTGTCACTTGTTTACAGCCTCTAATTGAATTGCAGTGGGGCAAATG
TCTTTGAGCTCGCTGGCGTGGAGCGCTGGCAGTAAAGTGACGATGTGCTGTGGCAGAGTG
GGGCGAGTTCAGCGCGAATGGCTCAGCATCGGGGCTGCATGTGGTTCCTGTCGCCATGGG
GACGGCTGGGGGTCAGAGGGGTTTTTGATGCTGTCAAAAcaggaagcggggaatttgcaa
acacccactattaggatgttttacattgtagattcctcaagatttttccgggtcgctggg
gatttttcttgaggatgtagttat
>NODE_630_length_486_cov_116.119339
GCAGGCATTTTTAAGAGGAACCTAATAAAATCATCATTTAATTGGTCAGATAACTTGTCA
CGTAACAATGCTGTTACATGCACATATTCTCAGGCAGCCTCATAAATGCCCGCAAAGGTA
ACTGAATAAACTTCAGCACTAAACAGCATCATTTCCAAGTGGAGAGACAGTTCCAAACAG
AGTTCCACTTTCAGAAGCCACCCATTACTTGTAGAATGACTTCTTTGTGTAGCTACCTGG
GCTCCGGGTTTATTTTTACCCTCCCTATGTCCCTCCTCATTCTTTAGCAGCTTCAGGAGA
TGGCGTTAGTTTGGCTTCATCTCTGACAAAAGATAAATGAGCTCTGGGTCTGTGGTGATC
CACTATGGCTGCCAGGGGGTTCCAAAATAGCAAACTATTTTTCATATGGAGCGAAGTGAT
ATGGAGTGCGATGCAGCAGGCGCTAACATTTACCATATCATAGTATGCGGGAATACATTT
CATTCTTACTTTTTTCTTTCTTTTACTTTCAACTTTCTCTTCCTTTCGGAAGGGTGAGGG
CTGTGGCAATTAAAATTGATCAAGTATATGTGGAAAGCCAGTTGGTTATTTACAGAGTTT
GTGGTTTCAAAAAAGGAAACTAATCagaac
>NODE_633_length_441_cov_14.870749
TTCAGCATAGCCAAATTAGGTGGGGCAGGTGGCATTTCCAGGTGTCTAGCACGTCTGGTT
CCGGAGATATTGGCCAAAACGTTCTCCCATTCACTGACAATGGGCAGTGCATAACGCAGC
CAGGGTTAGGGTTAGGGTTAGGGTCTCGGCCTGGGTTTGGGAAAACGGTTAGTGCTAGAG
ACATGAAACTTGTGTCTACCCCCCCATTTGCTGCCGCCGCGATCGCACTGAGCCTACTCC
CGAGTCTCTACGACGTCAGGAAGTGGGAGAAACCTCTTATTTTTTGCTGTATCTCGGGAC
GGGAAGGTCGTAGAGACTCGGGACTGAGACCGGCGTCTTCAGCATAGCCAAATTAGGTGG
GGCAGGTGGCATTTCCAGGTGTCTAGCACGTCTGGTTCCGGAGATATTGGCCAAAACGTT
CTCCCATTCACTGACAATGGCCAGTGCATAACGCAGCCAGTGTGGAAGCGCTGAAGCCAA
GATAAGTTCCCGCAGAAGGCGCTTGAGAGCGCGTTTCAGACCGCTCTGAGTTGAATGGTA
TAGGTTTGTAGTGACACTTTTTTGGGTCCCGAAGTATGGGCCAAC
>NODE_636_length_622_cov_75.112541
GTTTTATTTCTTGAGCTAAGCCCTGCCGTCTCCATTCTAGCAACACTTCCTCATTCATGT
CAGCCCCATTGTGTTACTCAGTCAGGAATTATTTTTCAGAATATACTAAATTTTGAAAAG
ATATATCTCTCCCCCGTGCCTCCCCTGTTCTCTCATTCTATTGCTCTCCCTGTCTGTTTC
TCTCTGTGTCTTACAAACACACACACACACACACTGCAACATGCATACAACCAGACATGC
ACAACCCCTCTTAAAACTGGTTCTCCCCCCATAGCAATTTTGTCAGAAGTTGACAATGTC
TTGATTTAGTTGTCTGGCTGTTCCGGCCAGTTTTCCCTGCTGCGCTAATGTGAACAGGAC
ATCCCGCTGGGCACCAAAGAATACCACTTCACGGCAGCCGCATAGCTGGCAGCTTTTATT
TATGGCGCTACCGAAATGAATGGGTATTAGTGTCCAAACATTTCACCATGCTCCTGCAGC
CACACACAAAAGCCACTGATTTCCAGCAAATCTGCACTTATTTTATTCAAGAAGACTAAA
GCTAGGGAGAGGGGAGAGAGACAGACAGACAGAAAGAGAGGGAGAGAGAAAACATTTATA
ATGACTTAAAAGACCTCAAAAGAAGAATGGGAATTGCGTTTGAAAAGGATTTACGAGACA
GAAATCGAAAAAGAAAAAAATGGCCCCTCTATTTCACTGCATTTTTGTCAGAGTTGAAAA
TGGAAAATATCTATATCCCTAAAATGACTCAACTTTAAGTGCTTAt
>NODE_644_length_459_cov_24.209150
GTTATCACAATGCTTCTCTTTTTTTGGCTTTTTGCGTGTTGTGTGTTGTTTCACACCAAG
TAGCCTCAACAAATGACACCCTCCCCCTCACCTCAACCCTTACCTTAATCCGTTTCCATG
TCATTTTAATGCCACTGAATAATATGCAAAAACCATAAAATGTGTTGACATGACACGCAA
AACATGCCTTAAGTGACGTGTTATTTCTGTGAGCCTATTTCAGATGAACATGCAGTTGCA
GTGACGTCACAAGCCTTAACAAACCTTGAAACTGAAGGCCATCAGAGCTCTTGTTCTTTG
TCTCAGTGACCTGCATGTCTCTTAAAAAGCTTCCACTCTCACAGCCAAGAACCTGCACTT
TTAGAAACCCTGGTGTCTCATCTTAGCCCTGCTCTTCAAACAGGCCTGCATTGATTAACT
CAGGGGGCTTTCTCTGCTATCCACCTATTAATTATATGGCCTTCATTAACACTGGGCTGA
TGAATGGCCTCTGCTGGAAAGGCGAGTTAAGAGGAGGTGTTAACACAGCACCTGCCTGCA
CTCATGTGGCCACTTATTAACCAACAATGACCTTCCACATCATAAACCCACTGGCCGGCT
ATT
>NODE_645_length_628_cov_13.207006
AGGCTAGTGATTGATGAGACGCCGGGGGCGCTGGAGTAGACTTTGTCAGCTGCTCATAAT
TTATACATCTTATCTCCATCAGAAGAAAAGACAGAGTGCCGCGTTGTGTATATGGAGATG
AAAACACTGGGCTTGTTTAGGCAGCAGTGACAGGGTAGCTGCTAGCTGTTAGCCGCGGCG
CAGAGTGAAAACTCAGATTGCGATCTGTTAGCTTTCTCACCAGGTCCCTCTGTGGCCAGA
GCCTTCACTCTCTACCTGTGATGAATCCTCTGACTGTCAGTCATTTCCANNNNNNNNNNG
GTGACAGGGTAGCTGCTAGCTGTTAGCCGCGGCGCAGAGTGAAAACTCAGATTGCGATCT
GTTAGCTTTCTCACCAGGTCCCTCTGTGGCCAGAGCCTTCACTCTCTACCTGTGATGAAT
CCTCTGACTGTCAGTCATTTCCACTCACTTTCATTGCCTCTCTCGCGCTGTCTCTCATGT
TTCCCCTCTCTCTTTGTGTCTCCCTTTTCTTCTCTCTGTCTCACTCTCTTGTGTCTCTAT
TTCTCTTCTGTGACCCTTTCCTTTTTTGTGTGTCTCTCTTCTCTGTCTATCTCCTGTCAC
ATTCTCAGGCCAGACAGGCCCAAGCCTCTGCTGAAAGCTGCTGGCTCTTCCTCAGTCCAG
CCACAGAGCGAAGGTCACGACAGAGGCCTGGCTTGAGTTACAGAATAATTAGCTTTGTCA
GAGTCATGTTGAAATCAATGGTCAGGCGCTGTGTGAGTGTGGGCAaaaagat
>NODE_646_length_1228_cov_35.460098
ATATTTGAAAACGGAGTCGTGCCGTGAACGCCTGCGTGTCCCTTTTAAAACAAACCCAGC
GCCTGTCAATCACGGCGCATTCCAACCAATCCCAAAGCTCCCTTTTTAAAAGCAGGTTTG
CCTGCTGTGCTTTTATATTGCACCATGGCCTGTTTCGAAGCATTTTTACTACCACGGTTA
TTGCCACAAATCAAGAGGGCAAAGTGAACGGCATGGGACTCACACCAACTTTAACGAAAT
TGAGTCTGGTTCCTACTTCTGCGAAGTTCACGGCCAAGAATTTCACATGCAGATGATATA
CAACAAGGAAAATGGGAAACAGAATTTCTAGGTGTATCCTGGGTGCTGAATTGGTTTGAT
TTTGCAAACTCATAGCCAAACTCACAACAAAACATGACAAGCCTTTCGAGGTTTAGTGGC
TGCCCTCTCTCTTGCGTCAACCCCGGGGAGAGCAATACTGAACCCAGCGTGGTGCTGCCA
CCTTTGGCAGGAGAGCACATGGGACACCCCACTGGCAGTTCCTTAAAACTCTGCCCCTCG
CACAATTTGCGAGACTACCCTGAGACGAGGTCCAGTGCATATGTTGACCATTCGGTTCCC
AATTTTTCAGACTCTGGATACCCCAGTCACCGTTTAGAGCACAGCCCTAGGGGCATTATC
ATTGGAGCCAATCTTTCTGGAGCCGGCATGCCACCCGTCACTGATCAACTGGCATCAAGA
GCTAACCAACATGGCGGGATTGGAAGGGATCGTGACTTCCCTGGCTGCAGAGACAACAGA
AGCCATACTTTTTTCACAAGTTATCAGGAGCAGGCCCACGCCTCCGCCGACGCATCCCGA
GAGCTCGGCAGCCAGATGATGCTGGGGCTACCTGGCGACCTCCTCACCCGGANNNNNNNN
NNNNNNNNNNNNNNNNNTATCGTGACTTCCCTGGCTGCAGAGACAACAGAAGCCATACTT
TTTTCACAAGTTATCAGGAGCAGGCCCACGCCTCCGCCGACGCATCCCGAGAGCTCGGCA
GCCAGATGATGCTGGGGCTACCTGGCGACCTCCTCACCCGGACTCACCCCTATGGCCAAG
CCATCAGCCCCAAGGGAAACAGCCAGCAGCTTGTCACACAGTTCCTGGGTCTGTACAAAC
CCCTGAACATGGCAATTCAGCGTGGAGGAGGCGACGCTTTCCTCAGGTGCTCTAAGCAGA
CAGTCAAGCATGAGCTGGTGTGCAAGTGGAGTGACGGCCAAGAGGGGGCTGGGAAGCTGC
CTTGCTCCAGAGCCTTCGGGACCATGTATGAACTTGTCACCCATGTGACAGTGGAGCACG
TCGGAGGACCCGAGCACTCTGAATATGTGTGTCACTGGGAGAATTGTGCGAg
>NODE_647_length_362_cov_7.972376
TTTACCTTAGCTCGACATATGGTGCGTCAGTGTGTTTACCGACGTGTATACAAATATATG
TAATGGAAAGAAAGGGGTCGGAAACAAGCAAGAGCGAGAGAGTGAGAGAGAGAGAGCGCA
AGGAGAAAGAGGGGAAGGGAGGGCTAGTAAAAGTATTTCCCTGGGCTCTGAAAGTACAAT
ACACTCCAGACAGTGGTGTGCTTTCACTGTAGCCAGATCACTGCTTGGCGAAATGTGGTT
CTGTTTAGAGCAGAGAGGGAGGGACTGCTGGGAGGGAGTTAGGGAGGGAGGAAAAAAAAG
AGAGAGAAAAAGGGGGAACACACACACATAAATGAGCCTCAAACTCCTTAAGGGTCTAAT
TCTTTGTTCCTATCCATCCCAGGCTTTCATGGTGTCAGTGTGAGACTGTGAGACTCCCCC
AGAGCTCGTGCGACACACCACAAATCATCCTGCACGACTCTGCTGCACGTCAAAGGCTGC
TGCTGCACCGAGCTGCAGAataaaac
>NODE_648_length_432_cov_31.305555
AAATGTTTCACAGAGTGTCTCACCCTGCAGAGAAAATAAGAAATAACCATAACTCCTTCC
ACTGCCAACCTGCCCTGCATGACCCCTGTTTTAAGTGGGTAGCAGGTAATTGCTGAGGCG
GTGTTACCCATCAGCCTACAAGTCCATGTGTGCCTTATGTGTCATCTCTATTTATTATAT
TCTGCACGCTCCCTGGGCCTTGGTAATCAATTTCACAAGGATACAGGGCTGATATCAGCT
GCCGTGCACATTATGAGGCGAGCCCTCCTCTTATCAAGTGCAGAATTGCCGGCTAGAGGT
CATGAACAGATAAACAGGGATGTAACACAACTCCCCCACTCACCTGCCCCCCAGTGAACA
CAAAGGTGGGAAGGTGATGTTGTGAGGGGGGTACAAAGAACAAAACACCCAGCAAGGAAA
AGGTTGTGACCCTTGTAAGGTGCCTCTTGTTACGCCCGACCTTCAGAATTTCATCATCAG
TGCTTCTGTCTGCTTAATAATTCGGAAGCTCCCGTCTCATCTCTCTCTTGAGTCAGCGTA
TGTGGGTGTGTGCATGTTTGTGTGCGGTGGGATTAt
>NODE_651_length_618_cov_28.797735
TTTACAAAGAACTGTATTGTGTTTTTCTTATCTTCTCTTGTCCTTTGAGCAATGTGAAGG
TGAAGACAGATTGCCAGAGATGGGTGATTTACAGATATTGTTTTTTTCCTGTTCCCCACA
CATCCTTCGTTTTCTTGCTTTGAATTCAGCGTCAGTTGTCTGTCTTACCTCTTTCCATCC
TTCTATCCCTTGACAACATGACCTGCCACTCTGTGTTACTGTCACATGAGCGAGTGCCAG
CCCCCACATCACAGCAGCCTTTGATTGGCCAGGCCTTTCCAGGTCGGTGAGCTGCTGCCT
GATAATAACCTTGTTTGATTGCTGGAGCAGAGATGTAATTGATTGATCTGCTCACCCTGT
CTGGGGCTCGGCTTCTGAAGTAGCCTTGTGTGTGTGGGTGTGTGTATTGAAGTGGGGGGT
CGGTTGATTGTTGAGCGGAGCTCCAGATAAGCATACATGTACACACATACCTCGACTCAC
GATGCAGATCACACACACAGACATTTACTGACACACTTTTGTTATTGTGGAATATAGTGT
GCAGCTGCTACCAGAGGTGTACAAATGAGGGAGAATGTGGAGGGAGTTTGTTTTTTAAAC
TCTTCCCGGCACATCTGCCCTGTGTACCTCTCTAAACAAACCTTACCAACCAATCAACAA
GCCATTAAACCTCATTAAAATTCTCCAACTCCCTCTGAAGGGATTGTTTGTGATTTCCTA
ATTGGTGGTTACATAAGTTAGTCCATCTTTCCAGATAGTTAa
>NODE_652_length_161_cov_6.515528
TGTGTCTACCCCCCCATTTGCTGCCGCCGCGATCGCACTGAGCCTACTCCCGAGTCTCTA
CGACGTCAGGAAGTGGGAGAAACCTGTGATTTTTTGCTGTATCTCGGGACGGGAAGGTCG
TAGAGACTCGGGACTGAGACCGGCATCTTCAGCATAGCCACATTAGGTGGGGCAGGTGGC
ATTTCCAGGTGTCTAGCACGTCTGGTTCCGGAGATATTGGCCAAAACGTTCTCCCATTCA
CTGACAATGGGACGTGCATATCGCAGCCAGTGTGGAAGCGCTGAAGCCAAGATAAgttcc
cgcag
>NODE_653_length_543_cov_19.184162
GGGGCGGGATAAGGGAATTCCCTTAGCAGTTGTTATTGATTCCGGTGTTTACGGGCGAAT
AGTTTAGTGCCGTTTACAAAACAGAACAGATGCAGCCAGTGAGCAAAAAGGTAAACAATT
GCTGTGTGGCGGGCTGCCAAATCCCCAGTCTGATGTATTAAACTCACGGTGAAGAGCATT
TCCCCTTTGGCTGCACTTATTGCCACTTCATTTCCTCTTCGCTCACATACACACTCTCTC
CTTCTTGCCATCTCTCCCCTTCTCTGTGTCTCTCTCTTTCTCTCTTGTTCCCTCGTTTGT
CTGAAGTGAAAAAAAAGGACAAGGGTGTAGGGCGCTTTTTGCCGTCTGGCTATTTTCTGT
CCTTCTCTGACCCAGGAGGCCCAGTTCTACCTAACAGAGCCATTAGTAGGGGGAATTGCA
TGTGTCTGACATGGCCGAAAACCAATTATTAGACACTTTCTACCAAATGATGCCCAAGTC
TTTGGGGAATGGACAATCATGCAATAATTTAGCCACTGATTTAATTTCTCTCCCGCACAG
CATCTCTCACTCTCTCATCCTCCGTCCCTCATTTCCCCCTCTTTCTCTCGTTCAGTCTCT
CTGAAGTGTAAatcagaccatctgaggggtggtctgcctctctcttgccacactgtccaa
ctgacgtccggtctcttatcatgtgat
>NODE_654_length_337_cov_5.970326
TAACGGTTTTCCCAAACCCAGGCCGAAACCCTAACCCTAACCCAAACCCTTGCTGCGTTA
TGCCCTGCCCATTGTCAGTGAATGGGAGAACGTTTTGGCCAATATCTCCGGAACCAGACG
TGCTAGACACCTGGAAATGCCACCTGCCCCACCTAATTTGGCTATGCTGAAGACGCCGGT
CTAGGTCCCGAGTCTCTACGACCTTCCCGTCCCGAGATACAGCAAAAAATCACAGGTTTC
TCCCACTTCCTGATGTCGTAGAGACTCGGGAGTAGGCTCAGTGCGATCGCGGCGGCAGCA
AATGGGGGGGTAGACACAAGTTTCATGTCTCTGGCACTAACGGTTTTCCCAAACCCAGGC
CGAAACCCTAACCCTAACCCAAACCCTTGCTGCGTTATGCCCTGCCCATTGTCAGTGAAT
GGGAGAACGTTTTGGCCAATATCTCCGGAACCAGACGTGCTAGACACCTGGAAATGCCAC
c
>NODE_656_length_519_cov_2.976879
TTTACTTTAAAACTGTGCATGAATAGATTTGGCCTGTTTTGCAGTGAGTCAGAGTGATCG
CAGTCCAAACACAAGCGGTGGGCACACAAGCAGCGAGGTGTTTACATGACTACTGTACAT
GTTGACACCGCCGTGGCACTATGCAGCAGGAGACGTGAGACTTCCGCAGGTAGCGGCTTC
ACCTCAACCTCCTGACCTCTCCGCTGTCAGTCCTGTTAAAAAAACCGCTGACGTTGTCCC
TCAAAGCCAAACAAAGAACATAAAAAAAGATACAAACTACTGCAAGAAAAGAAACCAAAC
AGAAGAGGAGGGAGAAAAATAACGAGGGAGCAGGAACAAGCAGCTTCGATACCCAGACAC
AAAGCCGGTGCAGCTGAGCAAACACGGCAGTGGGAGTAGTCCTCTTGTCAGGGATGTTGT
GGCAGAGATTTTGGGTTTGCCGGGCAGGGAGTGGGAGCAGGAACCCAGGGTTCACACAGG
AATCCTGCAGGGCCATCACTTCCAGCAGGCTGGGCCGTGAGAGTCTGATGCCCTCTCCTA
CACACTCCTGTTAGCTTGACTCCACAGTTGTCCCTCAGTATACTCATTATGCTTCTGACT
TCCAAGCTGCTCAAGGCTCCACTTCAGTCTCCGCAATTTTGTCTTATCTGCTCTGTGAAT
TAC
>NODE_658_length_145_cov_5.565517
CATGTCTCTAGCACTAACCGTTTGCCCAAACCCTCACCCCAGGCCGAAACCCTAACCCTA
ACCCTAATTCCGGAGCTTACGGTGAGGGCTGGCCCATACAACGGGACCCAAAAAAGTGTC
CCTACAAACCTATACCAATCAACTGAGAGCGGTCTGAAACGCGCTCTCAAAGGCCTCCTA
CGGGAACTTATCTCGGCCTCAGCACTATGTTACTGGTTGCGTTATGCACGTCCCATTGTC
AGTGAATGGGAGAACGTTTTGGCCAATATCTCCGGAACCAGACGTGCTA
>NODE_659_length_470_cov_24.159575
TTAGTAAACTTAAGGACCATATCACAGTTTAAGAAGTTTCTCTTTTCTCCAAACCTCTGC
TCACTAAATCAGCATGAAATGTAATGCCATTTGCCGTGTGCAGTGCAGGACTTGATAGGC
AAAGGGGGAAAAAATGTATTAAACGTCTTTGAGTGAGTTTTTCTTTCTGCTGGCCTTTGA
AAGATGCCAGTTAATCTGCTTACTCCTTTAATTGTGAGTAGAGGGGTTGGGCCTCCTCCC
GGCCAGAATAAGACTACTGATCCAGAAGTAAAACGATGACCACTGCAGTTATTCCTTCCT
TTAGGTTGTGCAACCCCCCTAGTTTTCTTTAGCCACCCCTCATCTCCTCCTCCTCTACCA
TTCCCTCCCTCAGAGGGAAGAAAGCTCCTTGTTCTGACAATAGACATTTTTTGCCATATG
TTGGCTTGACATCTTCATCAGGTTCACAGCAGGTTACCTTAGTTAACTTCCACTCCACTG
CCTGATGGGATTTTCTCCCCCTGTTTCTCCAATCGGCCCGGGCTCAAAGTCTAGACGGCC
TCCGAGGCAGGGTCCTCCTAGCCCTGTGTCTAcaatggccgtattgtggacgcttagtag
tggtagcttcctcc
>NODE_661_length_295_cov_5.298305
ATAACCGGGCTTTTCTGCTTGTGCCTTCAGTGAAATGGAAAGAAAAAAACAAATCTGTGT
TAACATCCTCCGCTGCAACTAGGAGCAAGTAACTACACGTGCTAAAGAACACCGCAGCTC
TGAGTAGCCTTCAATCTCACGACTGCTCAAATCGCTGAGCCTTCAAGACCTCATTTTTCA
TCGACTCAATTACTCGACAACTGTTCCCCTCCTGGCCCCACCCCTTCTTCCCTGCCTCAT
CTCCCCTCCTCCTTGGTTGGAAGTGATCATTTGTTCTTTTATTAAAGTTGATAACATCCC
TTGCATTGTCTGAGCGTGCACGCCGGAGAGCCGCCCCTACTGTTCTAGCCTCCAGCGTTT
CGTATTATTGGTGCATTATTTCACGCATGCCCTCCTCTTTTATCAAGCGCTTTTGAAGTA
ATGTTAATAGACTAGAAAa
>NODE_662_length_441_cov_13.217687
AACGCAGGGACCCCCAAATCCCCATGGCAGCACACAATGCCATAGCTGGGGTTAAGTGCT
AGGATTTCAGTCGATGGGGGATTTGGGGGTCCCTGCGTTTTTTAAGCCTCTGTCCCCAAA
CCTCACCTCCCTCCCCAATACACTCTCTTTCTTTCTGTCTCTCACACACACATTTCTTCC
AGATCTACCATCTCCACCCCCTCTCTCCACCCCCCCAAGTCCCAGTCATCTGCCATAATC
AGAACGATGATATACGGGCCCCATTAAAAGAGAGGGGCTGCTGACATGCAGGACAATAGC
CCCTCACAGCGTGTCCAGGAAGCCTGCCCATCCAGGTGCACTCTCCCTTACAGCCAGAGG
CCTGCTGCTCTCCCTCCTTCTCACTCTCTGCTTCTTTCCCCCTCTTTTTTTTCCCCTCCT
CCTCCACTCCCCAACCCTCCAAACGCAGTGTGAGCCCATTGAGAGGGGAAGGTAAGAAAC
AGGAGAGGAGCGAATGGGGGAGTGGATGGAGGGGTTGTGTTGGAGGTAAGGAGGGATTTG
CAGGATCGAGACTCGGGGGAGAGAGAGAAAAGAAGGGAAGGTTAa
>NODE_663_length_415_cov_10.785542
ATTAGGATGATGGTTGCAGCTAAGTAACACATGCTGGGTGACAAGAACAAGGAACTGATG
CCTCCTCGCTTTTTGCCAAGTGCAAAGGTAGACTGTGATGTTTGTGTGTGTATGACAGGT
GTCCCAGAGAGCACCAACGTCTCATCCAGAGGTAAGCTCCCTTCTTGTCTACTATCTCCC
CTTGCCCCACCTCCTTGCTACCAAAACTACTACACTACCCTGTTTTGACTTTTCATCCTT
TTGTCTCGGACAGAGTTATCCTGCACCGCTCCCAAACCTCATCCAGTTTTGTTCTTTTCT
TTTCTTCTATTCGTTTTGTTTTACGTATCCTGTTTTGTTTTGTTTTATTTTTTTTTTCTT
TTCTTTTCCTGTTGTTGTTGTTGTCGTTGCGTTTGTGTTTGTTTCGGGTGTGGGCTGTGT
GTGTGTGTGTGTGTGCGCGCGCGTGCGTGTGTCTGTCTGTGTGTGTGTATTCTCTCCAGC
TGCCTCCGTTGATTACGGTTCCTTTGCAGACAGATGCAGCACCTGGCTAGAGCTGCTTAG
GCTGAAAGCTCACACCATA
>NODE_664_length_474_cov_25.276371
ATTGGTTTAGGCTGCAGTAGATCATAGCTATGAGCAGCAGCATACAGATGGTTCTGGCTG
ATAAACACCCTCTGAGGCAGCCAGCACCGACTCTTTTGTGCGAGCCCTCACCTCCTCATA
AGGTAGGGGGTTTCCTGCACCTGTGCACACTCTCTGGAGTGGTCGTGCATGCAAACATAA
TGCACGAAAACAGAAAAAAAAAGTGAAAACATGTGCATACATACACACCCACGCACATAC
ACAACCCTGCATCTGCAGTTGTGTGTCTCATTTGCCATCAGTGGAGCATGTTGTTATCCT
CTGCTCAGCGCTCTCTCATGAAATGTAGGGCAGGGACAACAACAGGTGCCTGTGCGGGCG
ACAGCCTGCAATGCCTCCTGGGCTAAATGCTTCACACTCGCTTCATTTCAACATGCGACA
GCCTTGTAAGGATTAATTATTTCCCCTGGGGATGGAAGAATATGCTTTTTCCCTTCCTGA
GAGCAGGAGGCTATGTGCACTCACAAGCACATGAAACAGCTTACAGTAAATGAACAGAGA
AACCTGGGCTAGCGCTGTTTTTACAATAAGTCAGGAAAAAAAAAAACTTTCACATGAAAG
GAATGTAAACAAACCAAg
>NODE_665_length_537_cov_9.729981
TAATTCAGCAACAGGTCTTGCTGTTCACGAGGGGAAATCTAAAAAAAAAACCCATCTCAT
TTACCTAAAGTTCATGCATTCCCTTGTCATAAACTTAACCTCTTCAACAGACAGAGGCAA
AGGGCAGACAGGCCAGAAAAAAAGTACATATCACAAAGTATTGATGTCTCCTCTGTCTCT
GTCAGACAAAAGACGGTCCATCCCCCTTCCCCCCACCGCGTAATTTAGCCATAGTTCTCT
AAACGCTTCCTAATCAAACTTGGAATATGGAATACAGAATGAAGGGGATAGGGGCTTTGT
GGCGGAAATATAATTATGGCCACATAAAGCTGGTGAAGGTGGAGAATGGGGGATGACATC
AGACCAATTTCACACCCAGGCCTCGGATGGCCAGGCCAAGCCTGGGCCTTGCTGCGCAAC
ACTGATCAAAGCCTGCTGCAGCCGCCCCAGAAGGCGAAAAAAGAGAGTCTTAACTATGCT
AATCTCCAGGACAAATATATTTTAATCTTGTTAGAATACAAGTTAATGCTGCAGCCCAGT
GACCAAACTTTATGCTATAAGAGTAAGGACACAATAATACAAAATCACACTTTGTCTCAA
AAGGTTTCTCTATATAACAAGTGAgttgagtttcagcaaaacaacagttgaggaaatatc
aagtagtcatagctttgtaat
>NODE_666_length_319_cov_36.702194
TTTAAAATGTAAATTGCTGGAGCGGATTCTACTTTTTTTACAATGTGGATTTAATGATTT
ATTTTATTTTATTCACTCTACCTTTCACTCCAAACCGCCTTTGCAGGAGATTTTAGACTC
AAACACACGTTTAGTTTTTTTTTTTATTTTCTACTTATGTACAGATATTTTGGCCCCCTT
CACTGTCCACTCCAGGTTTTCTTGCTCTCCAAGTTGACCTGTCAAGCAGATTACCACAGA
AAGAGATTAATGGCAGAGGCGGGTTGCAATAATAATCGTTTTGTTTGATGTGACAACTTT
GATAGGCGTTGATTTACTTACAAACTGATAGGCTTTTAATTGAGCGCCTCCATCCCGATT
GAGATGAAAGGGAAAACCACATTGAAAAGCTGCCCGATTGCCCCGGAGCCTCAATACTGA
TTAGCCATCTCAGTGGGGAATAGTTCAAGGCATTTTAAACTTC
>NODE_672_length_312_cov_8.016026
CTCCTTTGGTGCGTTCAGACACACTCCTGAGATTTCTCTCTCTCTCTCTCTCTCTCTCTC
TCTCTCTGAGCTCCCCTCCTCTGCCTTCTCCCTCTTCTGCTCAAGTAAAGGCACTTGCTG
TGTGGAGGTGACGCTCAGCAGACCACAGCTGCAGAGAGAAGGAGAGAGAAAAGAGGTAGA
GAGAGAGGGAGAGACACTTTTCCAGGGGGTGGAGAAAGGCAGGGTGGGAGGTGGTGGTGG
TGGGGGTGAGCCAGTGTTTTGCAGCTTAGCTGAATGCACAACTTCTCTCTCTCACCCTGT
TTCTTCCCCCCCCCACTCTCTCTCTCACTTCCCTTCCCTTTTTCTCATTGTGCCTTGTGC
TGATATTCTATTTTCTCTTTTTCGTCTTCTTGGCTCCCAGAGAAAGCGTCGGCTTCCTTC
TCCTTTGAGAAGCCCATTACGGCGGCATGCAGTTAt
>NODE_673_length_713_cov_15.963534
GTAAGTAGGTGGCCCTTGCAACAACTGACTACATCTGCTCCATGGGACCAAGCAAACCTA
GTTCATTCATTTTTCAGCAAAAACCAGGTTACAGTGCAGAGCCAAAAACTGATTAAAGCT
CAAGGTAAGAAGGAGACAGAATAAGGAAAGTGGAAATCACCCCCCATCCCTTATTTGGGA
CACCTGAAATAGGCCAGAGGAGCCCTGGGAAGCCTGAGAGACTGAAGGGAAAAGAGGAGA
GGGAGGAGGTGGAGGGATGATGGTGGTGGTGGAGGGATTCAGCAGGGCCTTAAGTGTGCT
ATCATAGGCGTCTCTTGTGCCTGCCTGCTTTATTTGCAGTAGTCAGGTTAATGAGTCCAC
CAGCCCACTTGATGTTGAGAGGCCTGCCACAAAGAGCTGCCTCATTAGAGCTAGCCTGGC
ACGCTGCTCTGAGACAAAGGGACATTCACGCTACTGAATGCCTTTACGCTTCTCAATGCT
GCCAGCCTGCGAGGGCCAGTGCCATGGCGTAGACCCTGCACACGTCCTGGCGCCTGGCCA
GCCACACCACGACCCCGATCCCGGCTGGCTGGACTCGCAGGCTGCTACAGCGCTGGAATG
ATGGAAGGATTCGCCGACGGTCGCCTGCTGTGTATTAGTGTGTGTGTTTTGGAGAGAGCA
TATGTAAACCCTACTGCAGGAAGCCAGTAGATGTGCTGCATTATCGATGACTGCGATTGG
TTTTCCTGCTCTCGGGGTGTGTGAGACTTTCCCTGCTCTCCTCCTCGCTTTATCTTTGCA
TTTGCCACCAGGCTTCACCTCAGTATtcttcaatctcagagcgaaccgccttgttcaaac
agctaccagctaacaag
>NODE_675_length_338_cov_13.831361
CTTTGTTGGAGAGTGCGATGTGCCATATCCGGAATAATCAAATTAAGTATTAATGATTTT
TGCTCTCAAACTAACACTTGTGTTACACAGAGGGCTGCAGTCAGTGATGTTGTTCATATT
TCTTATGTTTGCCTCCATACGGACCTGTTCTCACTGTCTCCCTCTGTATGAAATCATTTA
CAGTTTGTTTTCTATACAAGTTCGACTTTCTCATCCCGTATCCTTGAGTGCATTTATGTG
GACGCAAGACACATGCAACTTCACACACAAACACTGCAAACATGCTCACACAGCGCACGG
AGACTCATCACTTAATCTATCAATCTCGTTTCTCTTTTCCCCGTCTCGTATGTGCCTTCT
CCCTACCTTTTCACTACAGCGCTCAGCCTCACACACAACCAACATGCTCCACATAATACA
CACAAGCAAGGCAACACACACAGGCACGCACACACAAGGTAGCTTGGTTGGTGGGGGCCA
TG
>NODE_676_length_145_cov_114.055176
CCCCGTCTCGTATGTGCCTTCTCCCTACCTTTTCACTACAGCGCTCAGCCTCACACACAA
CCAACATGCTCCACATAATACACACAAGCAAGGCAACACACACAGGCACGCACACACAAG
GTAGCTTGGTTGGTGGGGGCCATGGCTGCAGCTCTTCTGCGCAGTCCCAGAGTGGCTCCC
GGGGCTCGGCTGCCAGTTGTTTGCCAGCGTCTCCGGGTGGAATTCATTCAAATTAAAGCA
GTGGAATGAGGCCCGAGTCCCAGAATGCCTCGTCCCTCTCCTTCATCAG
>NODE_677_length_297_cov_2.087542
CTCAGGAAGCGGTCACGCAGTCAATGTCATCCTTTCATCTCATCCGCTGGAGATGCAACA
ACCTAAACTTTACTCAAATTTAACCTTCCAAAAGCACAGGTTGATCCAACTTTCATTCGG
CCCTCTTCTGCTCCCTACACCACCCATCACTTTCTTCCCCTCTCTGCCCTTTTCCATCTG
TTCTCTTTTATCTTCCCCGCTTATTCCTGTCACATTTCCTCGGCTCCTAATCTATTTCTC
TCCGTTGCACCCCCTGCTTATATTTCTCTCTATTACTCTCCCTCGTTATGTATCTTTTTC
TGATGGTAACTCACCTTCGTTCTGTCTCCCTCCACATTAGACGTGGTTGAGTGGAGAGCA
AAGTCAatcgttcctgtctgaacccctccaggagccagagctcctctcctctgcctaaac
aaactttgaagccaatcaaag
>NODE_678_length_405_cov_3.896296
CAAACATAAAAAGGGAGAGGAAGAAAGAGAGAGCGCGAGAGAGAAAATTGAGCTTAACAG
CCTGATTGTTAACTATTATTTATCCATTATGGGGGGAATGGAGCTGAGGCGCTGTGCGGG
AGAGGATTAGAGAAGATTTGTGGGCTTTACAAGGCCCTGTCCTCCCATCCGCATCGCTCC
AGCTCCCAGGGGCTCCGCAGCCAGCGCCGGCTCAGCTTGTCTGATCATTTATCCATAATT
AGAAAATTAATATTTTAGATGGCGCTATGATGAACCCATTATGGTGATGGGCCCCGATAT
CAATTATAACTTCAATTTCAATTTCACTTACAGCCACGGCAGCAAAATGGCTCCGGGTGG
CGGAGTCGAGTGATGGGCTCGGTGCCATGGAGCATGACGAATACAGATCACTGCACATTA
GGATGAGCAATTATTTGAACATGTATAAAAACTATTTACAAGCAATGTAATTGaccgggg
tcagggggagatgcaggaaaaatggacaggttgacaaatttttgttcctaccaacagaaa
aaaggggat
>NODE_679_length_568_cov_3.924296
CTAATGAACCCTTACATCTTAACCATTCTACTTTTTGGTCTAGGCCTAGGAACAATAACA
ACCTTTGCAAGCTCACACTGACTGCTTGCCTGAATAGGGCTCGAAATTAATACCCTCGCC
ATCATTCCCCTCATAGCCCAACACCACCACCCACGAGCAGTTGAAGCCACCACCAAATAT
TTCCTCACCCAAGCGGCAGCCGCCGCCATGCTACTATTCGCAAGCACTACCAATGCTTGA
CTGACAGGACAATGGGACATTCAACAAATAACTCACCCCCTCCCTATTACTATGATTACT
TTAGCCCTCGCACTAAAAATCGGGCTGGCCCCAGTCCACGCATGGCTCCCAGAAGTATTG
CAAGGATTAGACCTAACAACAGGGCTCATCCTTTCAACCTGGCAAAAACTAGCTCCCTTC
TCACTCCTCCTTCAGATTCAACCTTCAAACTCAACAATACTAATTTTATTAGGACTGGCC
TCCACTCTTGTTGGGGGCTGAGGCGGACTAAACCAAACGCAACTACGAAAAATCCTTGCC
TACTCCTCGATCGCCCACTTAGGTTGAATAATCCTAGTCATCCAGTTCTCCCCGTCCCTT
ACACTACTTACACTAATTATATACTTTATTATGACATTTTCAACATTCCTAGTTTTTAAA
CTAAATAAGtcaactaacatcaactcacttgcctcctcatgatctaaaatac
>NODE_683_length_145_cov_1.682759
TTTCCCAAACCCAGGCCGAAACCCTAACCCTAACCCTAACCCTAACCCTAACCCTAATTC
CAGACCTTACGGCTAGGGTTGGCCCATACTACGGGACCCAAAAAAGTGTCACTACAAACC
TATACCAATCAACTCAGAGCGGTCCGAAACGCGCTCTCAAGCGCCTTCTGCGGGAACTTA
TCTTGGATTCAACGCTTCCACACTGGCTGCGATATGCACGTCCCATTGTCAGTGAATGGG
AGAACGTTTTGGCCAATATCTCCGGAACCAGACGTGCTAGACACCTgga
>NODE_684_length_301_cov_8.986711
GTTCTGAATGTGCACATCAACATTACTTTGTCCTCATCAATCAGCTGTTCTCTACAATCA
GCAGAGTCACTTTGTCCTTCTCTTGTTTTGGATTATTCATGCATTCATTCCGTGAACTGA
CCTCAGAGTTTCCAGTTCACAGTTTGGACTCTGCAGTCCAGAAGAAAGACGCTCCACTCC
TGAATCCTGCAGCTTGTTCTCACTCAGGTCCAGATGTTTCAGATGGGAGGGGTTGGCCTT
CAGAGCTGAGGCCACGACTTCACAGTGACCCTCTGAGAGCCCACGTTGAGGAAGGCTGTG
ATGACATGTGTCACAAATGAAACTGATCACTCAACAATACCAGACATGAACATCAGTAAA
CATTCTGATGGGATGACAGAAGCCTCGTGCCCATGTTAACAAGCTTTAGATAGAAACTGT
TGGACAAGTGACGTGACTGAATCAc
>NODE_685_length_515_cov_8.834951
ATTACTTTTAGTCAGTTCTGCCGTGGGGAGATGTAGAGAGAGTGCGGAGGGAAAGGATGG
AGATGGAGGGAGGGGGGTAGTAGAGACAAATAGAGTTGGATTTTGTGTGCTCGTATATCC
TCATTCTTCACAGAGAGAGTGGGAGCGCTGTGTGTACGTGGATGTGTGTGTTTGCCCTCC
CGCTACATCCTGCTCATATTTCTTTTATTGGCTGTGTGGCGTTGGTGTTGGAGGGCCCGG
GGCAGCCACAGGGACAGCAGGTGTGGCCTCTGTGTGCTACTGTATTAGAAGGTATAAAGG
CACGGACTGCCCAGGAGTGAAGTGCATGCTGGGAGCCATCCGAACAGCTGCAGCACGGCC
ACTGGGGCCTCTATTGTTTAGAGCAGTGTTCATCCCCTATTCATTATTCACAGGCTGGCT
GTGTTTGCGAGCGGTCTAATTTAATCTTTTTTTTATTTTTTCTGTTATCAGGCCTTTTTG
AACAAGAGACAGGATTGTTAAGGTCAAGCTCCAGTAGGGGGCACTCACCCCGTCGCGTGG
GCTGACAATTGATTTAGGTCAttcggtgaaggacgtacagtaggaagtggtgtgggtctg
tgacatttcggacatggcctctcaccgagtcaacctcctctgagcgtgtacaggctaaa
>NODE_686_length_331_cov_37.132931
GTTACTTTCGTACAGTAAAAGTTAAAGAAGGACAGACGATTTGATGGTGCGTCATTGTCT
AATAAAAGTAAGCTCTCTGGGGTAATGATATTAACATTTTAAGCAATCAGCACTTTGAGG
CTTCACACAGAGTGCACGTGTTCTACTTTATGCTTGTGTTCATGCGAAAAGATTTCTGAA
CCAGCTGGAGTTTTGTGGTCCTCCCCATTGGTCATTGGGTTGCAGGCCTGGTTCAGTCAG
AGGTGATTGAATAGAAATATTGTTTTTTTTTCTTTTTTTGGGGGGGTGGGGGGCATACTG
ATGAAAGGTTGATTGATATGGTGTCAGGCGCTCTGTGATGGATTAAATTGTGTGTGCAGA
CGTTGTGGCCCTGGCCAGTCATGGCTGTTGCTGCCTTTTCCGCCAGCCACTGCTGCGGCA
GCTTTAAGAAAATTTGATTTTCGCAGCTCAGAAACACACGGCAGCCCCTTTCTCT
>NODE_689_length_606_cov_30.971947
ATTTTCATTTACTCTCCACTCTAAAGAATCATAAATTGTATGGATACCCACATGCAATTT
CCTGCATAAGACGACGACTTGTAGCATTGCGGCTAAGGCTATCATCTTTGCATAGCCTGG
TGCAATGCTACGCTCACCTGCCATTAGAGCTCTGTATGTAACTAATACTGAACTGTGACC
AGTCCACTGCTGTAGTCTTGTACAAAACGGTCGCACCTACAGTAATGTCAATGTGCCTGC
AACACTCTGCTCCGGCGTTAGCGAGGCGGCGCTGCGGCCCGAAGCTGCTCAGCGGCCGAA
ACCGAGCGAGTGCAGACCATACTGATCGTACTGTAGCTTCATTTACTGATGGTAGCGGTT
TTTTTTTTGTTTTCTTTTTTTCTGGTGGGGCTCCTCAGTGTAATGGACCAACTATAGATG
GGTTTGTTTGTTCTTGAGTGAGGAGGACCATGCAGTTCCTACAGGGACTTAACATTAGTT
CCATTGAGTGAGTCGACCATCTGCCCACCATTAACCCCAGAACCCTCCTTCTCTTTACAG
GCTGGACAATTTGCTTAATATGGCCTATGGCGTAAAGAGGTAATTAAAAACTTCACCCAA
TGCCAGATGTCCATGTTGACTCAATGATTTTTCAATATCCTTTTTTTTTTCTTTGTTTTT
TTTTTTTTTCCTCCTCCCGTTCTTTTTTTAGTTTACGTTTCCTTGTATTTTTGCCGTCAC
TTTGCGTTTGACAATTCGTTCAAGGTCAGa
>NODE_690_length_948_cov_30.055906
GTAATCTGCTGCACAGCCTTACTTAAAACAAAGCTTTTTTTTTAGCGTCTGTGTGTTTGG
TGGGAACTCAATAATAAGCGGGCCCACATGTGCTTAAAAAGGCCATTCAGTCAGTGGCTT
TAGTACAACGACATTGGAGTCTTTTGGCACTTGTACAGTACATGAACATGTCCTTTAGTT
TGACAAAATGACACAACCATGTACATGCATGAAAGACAAGCAGTAGCAAAGGCAGTCTCT
TGAGAGATCAGTCCGTGATGGTGGACTATGATCAGAGATAGAGTATTCAGAGTCCATATC
GCTGCATGCCGAGCAGGTAGGCCCCGCTCTGGCTCTCTCGCTCAACGCAATCCTCCACCC
ACCAACCGCTACTGTCCACACCGACACCACCAGCAGCAGCACCCAGGATGGACGGAAGGA
GGAAAGGAGGGACCCGGGGAGGAAGAGAGGACAGAAAGGAGGGATGAAACTGGCCTCTTC
CATTCGGAGAAGGGGTGTGTGTGGAGGCAGAGGAGAAGAGGTGGAGATAAGTGGACAGGA
GGGAGGCTAAGAGGAGGGAATAGATGGGGAGGAAGAGGCCCCTGTGCTATCCGGAGCTGT
CTGTTTCTGTCTGTATGTCTGTTCTCACACAGTCGAAATCAATTTGCCATCAGGACTGTC
ACTGTGGAACAAAGAGAGAAGGAAGCTTGCCAGGTCGGACACACTCAGAGAGAAATGGAG
AAAGACAAGACAGGCACAAGGAGGCAGGATAGAGTTTAGGAGAAGCGCAGGTGGGGTCTG
GAAATCTACTTTGCCCCACCTACAGCTACAACTCCAAACACACCTGCCATTATCAGGAAG
ATTGGACTTCCAATTCCCTCATCAACATTTGCATGCAGATATGTATGCTGTTTAGAAATT
GTGGCACAAATTGAGAAGCATTTTATCCAATGTTTGTCCTTTCAAACAACAAAACCAAGA
CGTTACTGTTGATGAGAAAATCATCAAGCCATCTCCTGAGCTGGAGGGATGTAGTATTAG
ATTAGTCTGTTGGGGTGAATACACCCTGCAGGACAGTGTTGtctcaaaatactgatacag
aaaattgaaaaa
>NODE_691_length_553_cov_31.097649
CTGATGAATTCAGATAATCATTGTCAGACTAACTATTGGTAAATTTATATATGTTCTGCA
AACCTTATCTCCTGTAAGTCAGTCTGTGTCAGTTATATTTCTTAAACTAATCAACAAGTG
TTCTTATCTTGCACGTAGACCTAATTTTCTGGTCCACACAAACAGATTTCGAAAGGTTTA
CTTCGCTATGGAGGAGGAAGAGATCAGAGGTAGAACTCAGATGAACTGTAGCCCTACAGA
CTGTGTATCCCTGGTCCTGACAAAGAAAGGAGCTTCAGTAGTTTCGTGCAGCATCCAGGG
ATAGAGATTAGCATGGAGCCATCAGCAGCGCTGCAGTCCCTCCCTACCCTGCTTCTGCTG
TCAGACCGCCTCCTCCCTGCTTGTCAGGAGCTCCGACGAGGAGCTGTAAAAACCTTTTCC
CCTCTCCTTAACAACTGCAAAACAACACGCACACACCCCGGCTGAGGTGCCTGCTTTTCT
GAGGCCTCTGACAGGACGTGCTGCAGGCACAAATTGTAATTCATAAAGGTTAAGGGGGTC
AATGCCTTTTATTACCAGTCTGAGTGCATCCAGCTTGATGGGGCGGGCATGCAAATGGAA
TGTCTCAGAGTGTTCTATGCAAGAACTCAGACAGCGAGTGCGTGCGTGCCTCTGAATGGG
AGGAAGTAAAAGGTGGGTAAAGGGTGGTGGGGGGGAG
>NODE_692_length_409_cov_40.354523
AGCGCACTTGGCTGCTTTTATCAGTAATTGGACTATATAGCCCTTCATTATAATTTACTT
TCTCCCCCAAACTGTGATAATGCAGACAAGCAGAACTGAGTGGGCCTGTTAGTGGCCCAG
AAACTGACACCAGTTAATGGTTAATTATAATGACTAAATTAAAGGAGTGACGGTGAGAGG
GCTCTGGATAAAGCCCAGGCACTTAATTTAACAGGATCACTATCAGAGAAAACTCATGAG
AAATAGACGAGGTAAAGACAAAAAGAAATAATAAAAAAAGAGAAATTAGTAAAAAAGAAA
ACAACTGAGAATGTATTTTTTGGAAGCTTTTTATTGGCTTCATTGTCAGAGCAGGGAGCT
GGAGATGTGTCCAGGGGATTAAGCGACCATTAACTGTCTGTTTCAGACTGATTGAAAACA
GGGTGAAAATATATTTTCATTTAGGCATCCACTCACCAGAATACGTCTCACTTTAAGCAA
TTACTGCTTGTGAAAATGTAACACCCAGACAGACAAAGGAATGCTTACATGGCTGTGGCA
GGCTGGCGGTAAa
>NODE_693_length_755_cov_23.996027
CTATCATTCATTTTGGAAATCAGGAGAGCAGTAAAATGTGAAAGTATATCTTTCAAAGCT
GTCCCTTGCTGTGGGCAAAGACGAACTCCCGACTTTAAAACTTTTAAAAGTTAGACAGGT
TCTTTGAAGAAGAGTCAAAGGAGCAATTTAAAGAGACCTGGAGTGGTGCGTACCACAGAC
TGCTATGGCGTCTCTGCACTGTGTGTGTATCAAACTGCCAGCCAGACATGTGCAAACACA
CACACACATACACACTCCAATAGTTGCTTCTGTACCTGTCTTTGCTTTTTTCCCTTTTTT
ATTTCAGCAGGGTGAATTTTTATCTAAATGCAAAGCAGGTGATAGGTGCTCCAGTTTCCT
CTAGAAGTAGCTCCCTTGTCTGGGCTCTCTTCCTGATAAGAGTCCTACTTTGCCTGACAT
AAAAGAGCCCGGTATCATTTCCCCTGCCTCCCCAACAACCCCCAGCTCGCTGCCCTCGCC
CTTCCCCGAGCTTCACAAAGCTGCCTCTATTTGCTCCCAATTCAGGGCCCAATTGCAGAT
AAAGTTACAGCAAATTTGTTTGGAGGAAGAGCTGCTGAGGCCTGCGATCCCTGGGGCAAT
AACAGCCTTGTCTTGCAGGGGCCGTGGGGAGAGCTGGCAGCAGCAGGAGAACAGAACCCA
ACACCGCTCAGCCCGACAATGGCCTCAACTCTCCGGGAGGGGAGGCAAAAGGAGGGGAAG
GGAGTGAGAGATAAAGAAGAACAGGGATGGATAGATGGATAGAAGGGAGAGACACTCAGC
TTGCAGGTGTGGAGAACGGAAgcagacgcttaaccccaagacggggaatggagacacctc
ccatagacacacacacaaacacgcacacacgcgcacacacacacacacacacacacaca
>NODE_697_length_404_cov_6.774753
GTTACTAACACACAGACATGTTGTCATAAAATAAACATACGCCAAGCACAGTATGTTCCA
ATGCACGAAAACATTTTTAAAGACATGAACCCTATGAAATCTCTGCTAAACTTGCTTGTC
CTGCAAGAAGGAGAAGAAAACAAACAGGTGGCGTTATCAGTGACACATATCAGACAGCAA
AAAACACACAAGAGCGTCTCAGTCAATCAGCAATCATGTCTGTCCTGAGCATAAACACAC
CTATTATACACGCCAAGCGGTGTCAGTGTAAACAATGCAGAACAATACACTCTGCATTTC
TAGCTGCAGTGGCTCCTCTGATTGGCTCGATCGATCGTCGGAGGCATTTGATGCTATAGG
AGGAGAGGCGAGGCATATTGATTGGAGGATAATCAGAGTCAAGCTGGCTTGGTCCTCTTC
AATAATTCAAAGGAAGAATTTGGGTGAGATTCCCTCAGATCGGAGGTGTGATGTACATTT
CATAGCCTGAGAGTCGGGGAGCTGCACGGTAACGGGGAGGGGAGGCGGCACGTGTGAGTg
tgtgtctg
>NODE_698_length_643_cov_11.726283
GGTCTCGGTCCCGAGTCTCTACGACCTTCCCGTCCCGAGATACAGCAAAAAATCACAGGT
TTGTCCCACTTCCTGACGTCGTAGAGACTCGGGAGTAGGCTCAGTGCGATCGCGGCGGCA
GCAAATGGGGGGGTAGACACAAGTTTCATGTCTCTAGCACTAACCGTTTTCCCAAACCCA
GGCCGAAACCCTAACCCTAACCCTAACCCTAACCCTAACCCTAATTCCGGACCTTACGGC
TAGGGTTGGCCCATACTACGGGACCCAAAAAAGTGTCACTACAAACCTATACCAATCAAC
TCAGAGCGGTCTGAAACGCGCTCTCAAGCGCCTTCTGCGGTAACTTATCTTGGCATCAGC
GCTTCCACACTGGCTGCGATATGCACTGCCCATTGTCAGTGAATGGGAGAACGTTTTGGC
CAATATCTCCGGAACCAGACGTGCTAGACACCTGGAAATGCCACCTGCCCCACCTATTTT
GGCTATGCCGAAGACGCCGGTCTCGGTCCCGAGTCTCTACGACCTTCCCGTCCCGAGATA
CAGCAAAAAATCACAGGTTTGTCCCACTTCCTGACGTCGTAGAGACTCGGGAGTAGGCTC
AGTGCGATCGCGGCGGCAGCAAATGGGGGGGTAGACACAAGTCTCATGTCTCTAGCACTA
ACCGTTTTCCCAAACCCAGGCCGAAACCCTAACCCTAACCCTAACCCTAACCCTAACCCT
AATTCCGGACCTTACGGCTAGGGTTGGCCCATACTACGGGACCCAAAAAAGTGTCACTAC
AAACCTa
>NODE_699_length_471_cov_4.723991
GAAAAACATAACAGAGGCTCACAGTCACAGTTACAACAGTGTCTTCTTCTCTTACCAGCA
CCACATGATGTTTGTCCTCTTTAGTGAGTTTTAGTAAGAGAGAGAGAAAGCATGGTGGGG
GGAGCAAAGAGAGAGAGAGAGAGAGAGAAAGAGAGAGAGGAGAAGAAGTGGTTGTGCTGG
TGATGGCAACTGTACAGTTAGTTTCTTATTGGCTGCTTTTTGGGTTGTTTTTTAAACAGG
GTGTCAGTGAGCAAAGAATGTGTATGCAGGATCAGACAACATAGTGAGACAGCTTGGAGA
AAGAACACAGAGAAGAGAAGAGAAGAGAAGAGAAGAGAAGAGAAGAGAAGAGAAGAGAAG
AGAAGAGAAGAGAAGGACAAACTGATTATTTGTACATGAATGAGAGAAGCTGAACTGTGG
AGAGTAGAGAGAAGGGAGGAAAAAGGAGTGCAGATCTGGAGGAAGAGGGACACGAAGGGG
TTTTGGCTGAGAGGAAATTAGAGTAGAGCTGGCTAAAGGAGTGGGAAAGAGAAATTTGGA
GAGAGACTTCTCGGTTGCATATGACTGTAAacatgataaatcagagggtcagaccatgtt
gcttgaaccctcttt
>NODE_700_length_817_cov_61.585068
TTTATTTACAATTTACAATTTGGCACTCATATAACTCAAACCCATTAATGTGCTTTGCAA
TGTTAATCAAATGCTAATGCAATTGCATATCCCCCTTTACTAGCCCTACCTCCTAGCAAA
CAGCACCACACTGACTTAATTGTGAGGGTAAAAAACAGCACATACAGACTTCCTCTCATA
TTTAATTTTATCTTTGAATAAAAGAGCTATAGGAAAGTATTAATCTGCTTAACATTTCTA
AGTACATCCTCCAAAGGATTTTGCTTTTTTAATCTTACATATGCTCAGCAGAGTTACTGG
CAAAAACTGTACATTTTCCTCATTTCATCCTTTCAACATCAAATGGTGAGCAGCAAAAAT
TGGATCAGACTTCAAAGACTGTGATGTGCTCCAAGTCACGGAGTGGCTCTTCTATTTCAC
ATATTGAATCCGAGCAGGATATCAAAGTGCTACCAAAGAACCTCAGGTCTTTACTAAAAA
AGGGGTCTAACATCTGTAGAAAGAGGAGCGCAAAGACAAATCACCTCAGGGAAGAGCGAG
CATTTATTCTCAGCCGTGAATTTCCAGCCTTTTGATTCTCTCGTTCCTGTACCACCCTGT
CTTCTCCGCTGAGATGGAGGTTGGAGCAAGAGAACTCTTTTGTCTCAAGGACTCAAAAAA
TTCCCAAAGAATAATCTGGGTTAAAGCTGCTTTGTAGAGGAGCAGCATTTTACATACACG
GCTAAAGGAAAGCAGAAGAAATGCTCATTGATATTCTGTTACTTACATTTCCTTTATGTA
TGTAATCTGTCTGTGCCTCTTTACTCTTTGGAATGAACCTGTCAAAGAAAGACATTTTTT
TAAGCAAAATCAACATGAAGTTGACAATCACAAAACAAACAAATTATGAATCTACCTAAT
GCACAGCAATCTAGAGCTGACGATGAtttgtatttgtctttttgcttcacaattatgcaa
t
>NODE_701_length_586_cov_25.592150
TTTTGTTCAATTAGAGAAGCATTTGTCTGCCACCCATGTCTCCTCTACTCTACTCTGCGA
GCCTCGCTGTATAATTAACCTCAAATGGCAAAAAATGATGTTGATAAATTACACAAGCAG
AAGGGGAAAAAACAAGCCTATCACTCGCATGAAAGCCGAGAGAAATGTGTGGGTATATTC
TCAACTCCAAAGTCAGGCAGGCGAATGGAGAGAGAGAAAGAGAGGGAGAGGGAAAAAAAA
TAATGAGGGCATAATTTTAGAGAACTAATTATTTCTATTTGTCTTTTGTCACACTTCTCT
AATTCTGCGATATTAACACAGTCTGTGTTTATTAATTGCTTTTACAGTGTTTTGAATCGG
GTCCAAGAGGGAACGTGGCTCTTTTCACAGGCAGGCAAGCTACTGGGACTGTACCTCGCC
AGTACTGCCTGGCAACGGTGCACATGCGAATATCTTCCCCCAGTATCTCCTCCGGTTCCC
TGCCGCTTCCCCACTCGATGTGTTCGGCAAGTTTACACGACCCTGTGCACAGAGATAAAG
TTCTTTGTTGCAAGATTAAACATCAAAACAGTTAAAGTGAAATTAAAATTAAATGAATGA
ATGTCACTGAAGCAAAAAAGACTGTAATTAatggatcccttaattgtcttcataaaatat
ttgcatgggcataatttgcataatttacatgtattaattaatctttcaaaggaattttat
gctgagagaa
>NODE_702_length_617_cov_9.071313
CCTTTGAGAGCGCGTTTCAGAGCGCTCTGAGTTGATTGGTATAGGTTTGTAGTGACACTT
TTTTGGGTCCCGTTGTATGGGCCAGCCCTCACCGTAAGGTCCGGAATTAGGGTTAGGGTT
AGGGTTAGGGTTAGGGTTAGGGTTAGGGTTTCGGCCTGGGGTGAGGTTTTGGGCAAACGG
TTAGTGCTAGAGACATGAAACTTGTGTCTACCCCCCCATTTGCTGCCGCCGCCGTCGCAC
TGAGCCTACTCCCGAGTCTCTACGACGTCAGCAAGTGGGAGTAACCTGTGATTTTTTGCT
GTATCTCGGGACGGGAAGGTCGTAGAGACTCGGGACTGAGACCGGCGTCTTCGGCATAGC
CAAATTAGGTGGGGCAGGTGGCATTTCCAGGTTCCTAGCACGTCTGGTTCCGGAGATATT
GGCCAAAACGTTCTCCCATTCACTGACAATGGGAGGTGCATAACGCAGCCAGTGTCATAG
TGCTGAGGCCAAGAAAAGTTCCCGTGGAAGGCCTTTGAGAGCGCGTTTCAGAGCGCTCTG
AGTTGATTGGTATAGGTTTGTAGTGACACTTTTTTGGGTCCCGTTGTATGGGCCAGCCCT
CACCGTAAGGTCCGGAATTAGGGTTAGGGTTAGGGTTAGGGTTAGGGTTAGGGTTTCGGC
CTGGGGTGAGGTTTTGGGCAAACGGTTAGTGCTAGAGACATGAAACTTGTGTCTACCCCC
CCATTTGCTGCCGCCGCCGTCGCACTGAGCCTACTCCCGAg
>NODE_703_length_433_cov_5.441109
GTTATCATCACGCAGTGTGTGGACTGTGTGGACCAGATGCATGAAGGCTGGTATTGACAG
GGAAACACACACTCGTCACCCTGGGGGAGCTGCCAGAAGGGCAGAAGGGGAAAACACTTG
GGGGTAAACAAAGCCACCACAAGTAGGACAGTTCCCAATATGTGTGTGTGTGTGTGTGTG
TGTGTGTGTGTGTGCGTGTTCATGTGTGTGTATTGCTGTGTGTGTGGCACACAGTGGAGA
CTGACAGGGAGGCAACATGAGAGGGACAAGCCTTTTAACATCTGGCTAAGCACTGACAGG
AAGACACACACACACACGGGCGAGCAGGCAGGCGAGTCCCAGTCCTAATTATTAGAACAC
TCTTACTTAACTTAACCCTGCCACTAGACCGTGACAGGCAGAGATGGAGGAGGAGGGAGG
TGGTGGTGGTGGGGTTGGAGGAGGGCAGATTTTTGTGAGGACAAGGAGAAGGATGAGCGT
TTCTGTCTCCTTGACTGGGGTTTTAACTCTTTATGTGCCATGGCAAGAAGAGAAGAGAGT
GTAAAGGATTTAAAAAATGTACAGTTTAGTAAAAAAa
>NODE_704_length_500_cov_6.530000
TTTAACTTTAGGACCCACAGAGTGAGTCGTGTCTGTTAGATGTTCCTGGTTTCTTCTGCA
GGTTAAAATGATCCTTTCACTGTCTACGACTTGTTCTGACCGACCACCTATCACACATGC
TGACAGATTACCCAGAATGCACTTCTTAAAGGTTCCTCTGAATGATCAGAAAACAGAAAC
ACATCCAGAGTACTGATGATTGTTTCTACGACTCTACGTCAGTTTAACTGTTCAAACTGT
CATACATCCCATAATACTGATGCTCAGAGTTCAACAATAAAGCTCTGCTTCATTAAACCT
GCTAAAGCTACTGTAGATGAGGGAGCAGCTGGTTCTCAGGAGGTCACGGTTGATGCTCTG
ATGTTTTTCATGAAGCGACCCAGAGGTCAGCCTCTTGTTTCTGCCTCTCTTCCTGTTCCT
CCTGCCTCCGTCTCTGCCTCTCCTAAATTTAGGAATCGAGCCGGTGGTTCCAGAAGAAAG
AAAAACAAGCGGGGGAAAGGAAAATGTGGAGAGAAAGGAGTGGAATGAGGGAATGTGGGC
AGCGGAGGCTAGAAACAGACGGAGCGAGAGCCGTGTCAGAAAGGTGAAAATGAAGCGGTG
GCTGCCACAGTCAACACCGTGTGTGTTTGactgtagaaaccctc
>NODE_705_length_463_cov_3.634989
ATTACACTGTCACAGAAACTTCAGCTCTCCTACAAGACAAAAGTACTGGTCTGTAGGAAT
TAAGCATCATAGAAGACTTTCTCATGGTTGCACCTTACAAGCCAAACTCCCACAATGCAC
TCTGCTAGCCAACATGGAACTGCCAGCCACTGCTACCGAGTCAAACGCCACAGAGTGGCA
TAACTAGGTACTACAACTAATCTACAACACATTTTCTGACACGCACATCCTTCGCCTTTT
GCTGCAAATGTAACAGCAGTCGTATAAAAGAGAATCAGGGAGGAAACCACTAAACAAAAG
GAGAAGATGTAGGATGCGGTAGGGAGAAATACAAAAAAAGAGGAGTGGGTGGGTGGGTGG
ACAGTCTAGGGTGAAGGGCAAGAAGACCTGACAGCAATAGCATCTAGGGATCAGACCTCA
TCAGCCACAGAGAGAGATTTGTAGAGGCACAATAAGCAATGGTATATATGGTGTGGCAGT
ATACAGGAGATGTGCCTGTGGATGGATACACAAAGCACTCACATAGTGAcctttgtgtct
tctcatgtgtgaacgctgtcaaagaaaatcactctcacaaagacacatgacatgctcccc
atataaa
>NODE_706_length_291_cov_1.103093
CTCACCATAAATAATTTAGAACTGGAAAGAGTATCTGATGTCAAATTTCATGGAACAATA
ATAAACAGTAAATTAAGTTGGAAGCCACAAATAAATTCCATCCAAGCAAAAGTATCAAAG
TCAAGTATCTCCTTAAAGAAACATCTCTCCACACCCTGTACTGTTCCTTCATCCTCCCAT
ACCTTAGCTTCTGTGTAGAAGTCTGGGGAAACCCACACAAAACAAACACATATCCAGTTT
TCATTCTCCGAAAAAGAGCCATAAGAATTGTAAATGAATGCACCTACAGAGAACCAACAA
ATCCACTATTCATCAAATTGAAAACCTTGAAATTCAGTGATCTGgtcaacttcaagactc
cccagttcatgtacagagtaaaaccatcagctgccttgcaggatccaaaagttgttccaa
ataagggaaaggaaa
>NODE_707_length_488_cov_16.034836
TCCTCAGAATCATAAACAACTTCACAACTTTTTTTTTTATTATTATTACTATTCAGCCCT
TTCTGCTTATGCAGTTCCCAGAAGGCATTGCCTTTTCGACTTTTCCTCTCCGGCGGCAAA
GATGCCGGGAAAACAAATAAGAGCCGAAAACAAAACAAAACAAAGTCTCCTGAAATACCT
TGTGGATGCCCAGAGGAAGGCGCTGGACAGACAGATGAGCAGATAGGTTTCCTCTGTCCT
CTTCTCTCAGGCTGCCTCCTCTCTCGGCGTGCTGTGGAGAGTGACTGCTCACAGCCCGCC
TGGCATATCTAATTAGAGCCAGGCTGTTGCCACTATCGGGCAGAGGATCTACCTCTCCAA
TCTCTCCTGACTCAATCTTCCCCATCTCTGATTTTCTTTTATATTTATGCTGGAATATTT
AATTGTAGACAAAAGGTTACTCTGGGCTCTATTCATCGCACACAGGCAGAATAATCTCCT
TTAAAAGACTTGACATTTCAGGCTTTTCAAAAGGGGCTGAAAAAATTATATCCCCGCTTT
TGTTAATCAATGAAGTAGAACTCCCCCGAACAAAAGAATTAAAttgcttggttgggttaa
taaaacacacagaaatagcagcttcctgtggg
>NODE_708_length_500_cov_26.790001
CTTATGTGCCAAGACAGTCCGACAGCACACACACACGTAGGTACAAACAGTACTATTCTC
TTTTTTCTCCGTATCACACTCATCCACCCACTGATCCACACACAGAGACAGAGCAAGCAG
TATTGATTTTGCTGTCTCCAGGCTGTTGAGAGTGTGTATACTTGTGTGAGTGTGTGTGTA
TAAAAGGGATTAAGGCCTCGCTCAGCTAAGATACCATCAGCCATCAACCCTGCTAGTCCG
CTTCGGGCTTTCCCGGCTGCCGCATTGTCTATTCTGCTCCGCTATGTGAAAAATGTTGAA
TATCAACAATGGCTTTCAGTGGTGTATTGTTGAGTTTTTGTATGAACTAATCTTGCCTCA
GTGAAAGAGACCTAGGGCTTGGACAAAACGTCTAGAGCCACAGCATTCCTAGCTGGCTCT
CCCCTTGAACACTGAGCAGAAGGCTGGGGCTAAGGGAGGCAGAGTAGAGGGAAAGGCAGG
CTGGAGGAGAGGCAGGGAGAGGGAAGAGCTGAGGCCGGGGTAGGAGCTCCAAGGCTGTGG
GTTAAGAGGATGACAAGCCAGGGGGAGATTTGGGGGGGAGAAAGTGTGAAGGTGGGAGGG
CGGGGTGGAAAGGTGTGGGAAagatgaggaagatggaggctgag
>NODE_709_length_773_cov_21.900389
ATGACTTGTTAGCACGGTTTTGATACGTCCAGGACTCCGCATTCACCTACGACCGCTCTC
TCAAATCTTCTCATCTAGATGAAAACATTCTCATTCAGCCCTCTTTCCTTTCTTCTTTCT
CCTCGCCGAGTCTAATCTTGTAAGCCATTATTTTTCTATTTCCCCTCTCTGTCACTTTGC
ATTATTTTTGCTGCTGTAATTCCTATTCGTCCCTTCTGGAATCTTCCTGTCCTTCTTTGT
CCTCGGGTCTAATCCGGACTTTCTGCCTGTTTTCAGTCCCCGGTCCCCATTCTCAGCGGG
GTTCAGATGGAATAGCCATGCATGACGCCCCTTCTATGGCAACCACACCTCCACAGGAAG
GCAACGCCGACTTTTCGGATGGGCAGAGAAGGCCTTTGAGAAGCTGGCAGCAGAAGTAAA
TCCTTCTCTAAGGAACAAGGAGAATTAGCAGGGAGCAGTGGACTAGGGATTTAACCCTAC
CCCTCTCCTTTGAAAGGCACAGTCAGTCCCACTCCTGCGGCTAGCCACAATCAAACAGAG
GAGGAGTGGGGAGGTGGCAGCGGGGAGAGGAGAACACAAACTCCCTGAATGACACAAGCA
GTGGATTGTGGAGGAGCCTAATCCCACTTTAATACCTTTCCAAGTTCAGCTGCTAAAGAA
TGCTCTTTAAAACAACACCACTGTGTGAGCAGTGAAGGTTGACCAGGGGGAGGCACGCCA
TTCAACCTCCCCAACATTACCTGATTAGTGGTTTGAGGACCAGGCCTCTGGGCCGGCATG
CCAACAGGAGACAGAGTGGAAGATGTAAATGATGATTTTATATATAGAAAAACACACCAA
CAGGGGCCGGTGAtaacattagccagaaaagagaccacacatctctctgtgaagatccat
ggggatattaaagatat
>NODE_713_length_357_cov_2.302521
TTCTCCTGCTGTTTCCCTGCTCCCTCCCCATTCCTCCCCTTTCAGTATGGGGGAGAAGAA
TAAGGGAGGGGGGCTGAAAATGAATAGCGGGCAAGCACATACAATCAGAAGCGTCATTAG
CTGGAAAACCTTATAAAATGACACAAAAGATGACAGGGTTTTGGGTTTTTTTTGTCCTAC
TAGAAGCCACTGTTTATTGAACAAAAAGCAAGATTGAAAAAGGAAAAAGAAGCTTTCGTC
TAAAGTGTAACAGTAAGAGGAGAGCAGGGGAGCTGGTGCACAAGGATAGGGAGACTCGAG
GAGGTAAAAATAAAGGGAAGATGGAAAGAAAAGGATGAGGGGGAAAGATGTGGCTGCAGG
AGCTGGTGGTAGGGGAAAATGTCCTCTAACAGCAGGCGAGTGTGTCAACAGATCAGTGTT
TAAATTCAGTCCCTAAACAAGCACAATCTCAGACAGGCAAACATGCATATGTGTGCACGC
Acagattcgccatcatcaaag
>NODE_714_length_421_cov_3.520190
ATTCCTCCCCCACCAACCCCCAATTGCCCTCCGCATTCCCCTCCCCATCTCGCCATCCCA
TCCTCCAATCCAATCGCTCGCCATGACTGTTAAATGGCAACAAAGTATTGGAGTGTCGGC
AGTGTAGTGGAAGTCAGTGGGGCACAATTCATCACCTGGAGATGTTTCCTGCACTGGGAG
AGGAGGTGGTGGTGGTGGAAAAGGAGGGGCTTGATGAGGAAGGGAGCAGGGATGTATTTA
AATGTATGCCCATAATGTTCACCTCCAAGCAGCTGACTTATGGAGATTGGATTGGACAGT
GTATCCTTGAGCAAGGTCAGAATCATAACAAGCCTGAATTTAAAAGCTCCTGTAATGTGA
AGATCACAAGACAGCAGGGCAGTGGAAGCAAGGATCCTTCTGTGTAGTGTGGGCCGCATA
AAATAAATGGTGTGGCCTGAAGAAAATGCTGTTAGTGGGATCAAATGGGTAGCAGTGATT
TGTAACTAGAATAGCTCCACTTGAATGGTTGGATAGAAAAATGTCCAACAAGAATATGGG
GGATGtgcagagcttcttgaattat
>NODE_715_length_297_cov_4.387206
TTTTGCTGCAATTATAAAATGAAAAGCAGCTGCAAGGAGAAAATGTTTGTCAGTTTGTAA
GTGAATGGACTCGTTGGGTGACACAGAGAGCCTTGAGTCAGATTGTACATATGGGTCATC
CCATTACAAAATAGATCCATGTCTCCCACCTGACCACCACCACCACCACCATCTCCCCTT
TCCCCTCCCCAGAATCAGATAGGCTTATTAGTCTACAATAACTTTAGTATGTTTCATGAA
ACCGTGCAAAGTTGTACCTTCACAGTATGCATGTTTTCAGTCGAAGGCCCTTGAACACAC
AGAGAGGTAAAAATTTAGCCCTTTTTAATTTGTTACTTTGAGCCTCATAGCTTCATCAGT
ACCGTTAAAAACTGCAATCTGATCAGTTTTACGTCCACTCCAGGTGTCAcaatctgaaga
ctaaatctgttttttggtaaa
>NODE_718_length_339_cov_7.233038
GGCTGATAGAGGAAACCTAGCGGTGTTAACAGTCTATCAGTCTGTGGAAACCTAGCGGTG
TTAACGAAACTGTAAAGCTCACTGATAGGACCAGTTGCTCGGGTGTATGCCATACAAACT
GGTTGGCTGCTGAAGGGGAATATATTGGGTGATGAAAGTGGGGAAATAAAGTAAAGAAGA
AAAGAAGAAGTTGAAAAGAGTTAAGAGAAGAGATCGAGAAACTGCACTCACAACCTTAAG
TTGTGGAGTAAAAAATTGGAGGTAGATAAAATCCCTGATAGGAAAGGGGCACAGAACTGT
TGACTCACGGCCTAAGATCGTGATCAGTTGGTGTGTATTGGCAGCACTATATAGTTTCTT
AAAGAGCCTGGTGTAACAAATGATAGTGTACATATAAGTATCACAGAAACATCATTAAAA
CTCAAAAACTGCAGAGTTGAGTGAGTTACATGCAGGGGGGACTTGATGTGTCCAAATAGT
AAa
>NODE_719_length_290_cov_2.465517
GTGACTCCTACTGCCGCTCCGTGACCACCTGAGCCGCCCGCATCGCAGCCTTGCGCGCAA
TAATCCTCACCAAACATCAACTTTAACGAGCCAGCGTTTACGGGATATTGCACAGGACGT
CACATCCTCCGGTTCCTCCCATCCTCTCTCCCTCCCTCCCTCTCTCTGTCTCCCTTGCGG
CCGTGCTTCAACCCCACGGTGCCGGGGAGATCAGGTGGGCTGGCACGGCGCGCTGCAACG
TGCTCGCCGCCTCTCCCCGTTAATCCCATCAGCGGCGACAAACTGGAAGATCGAAATGGT
TTGTGACAGGATCCCGTGTACTGAAGGTATAAAAAGTCAAGCTGGGGTTTACAGGCAGTT
GAAGGAAAATGTGTTCTCACCTGAGGACACGTCTTCCAATCAGTCTGCACCAGGGATTTA
GTGTGGAAGGTAAa
>NODE_721_length_517_cov_3.154739
ATCACCTGCTTGCCTCCCTCCACCACCCCATCATTTTATATTTTCAATACTTCACCTCTT
TTTTTTTTCTCTTATGAAGGAGTGTGATAGAGGGAGGGACATAGAGGAGGGGCTATGTTT
TTTTTCTTCTTCTCCCCTGTTCTTTTCAGGCTTTTTGGTGCGGGCAGAGAGCCCCTTTTC
AATCTTATGAAGCGAGGCTCTACAGATTGCAACAAGGAGAGAGGGAGATGGAATGGAGAA
AGCTGGATAAAGGAGGGAGGGGAGAGAGAGGGAGAAAGAGAGAGGGGAAGGGAGAGGGGT
TTCGGTGGTGGCGGCGGCTGTGCGCTTGAATGATGTCTTTCAAGAGGAGCAGTCTAGCTT
GTCAAATCGCCGGCTGCGAAATGAATTGGCATATCTGTTGGGCTCGGAGAGGAGATGTCG
CGCCACGCCGTTTCATATTCCTCGATAAGGCCAAATAACGCAATTGTCAGAGAGACAGAG
AGAGTGTGACAGAGAATGAGAGAGTAGCGCCAGTTAGAGGAGAGTGGTGACGGTGGAGGG
GGGGAGGAGAGAGTGAAACTGAcaacaatagagtgtgtatgatagacagaaagagctttt
acacctgatattctgcctgcctgcctgtctgtggtttgtgttacggcagcctaatgcaaa
c
>NODE_722_length_301_cov_30.372093
TTTCACTTGTTCTTTTCCATGCCCAAGCCAATCTCCACAGATGTAGTCGCATAGTTCCTG
GATCTGCCTCATGATAATATTCCATCTTGTGGTGCATTTTCTTTTAGTTACTGAAGTTTT
GTTAAGGCTCACCACTAACTTATATTCTCCCTCTTTTTCTCCCTCCCCTCCCTTCTGTTT
CTCTCTGCATAGGATTTGGTTTCATAACTTTTGAGAGTGAAGACATCGTAGAGAAAGTCT
GTGAAATTCATTTTCATGAAATCAATAACAAAATGGTAAGTCCGCACATTTTTTTTTTCA
ATTTCAGGTGGACGTTGAAGGATTAATATTTGATTTCTCCTTTTCCCTAGTATTAATAGC
ATAGCTCGAGTGTGTGTGTGTGTGTGTGTGTGTGTGTGTGTGTGTGTGTGTGTGTGTGTG
TGTGTGTGTGTGTGTGTGTGTGTGT
>NODE_723_length_372_cov_2.602150
ATTTTCATTACTATCTGCAGCAGCAGTGAGGCAACACTCACTGAACCACTCATAGCATTC
CTGTAATCAACACTCGTGCACCTGTTGAAGAGGATTAGCATTTGAGCCCACTTTCACGTC
AATAATCCTTTTTTAATATGCACTTCATGCAATAATGAACTGCTTGACTTCTCTGATAGC
ACGGCTTGAATCTGATTCGAAGCCACCCCATGGCTTCCAGGGCTCCTTCTCTGCCTTAGC
AACTAAACTTTGTTCCAGATTTTTGTATATCGCCACCTCACCACCACCACCAACCCACCT
CCATCTCCTTCCTGACTTTCACCACTTGCCAAAGGAAGCACACATTTCATACGGCGAAAT
CGTTACTCATCTTCTGGCGCTCTGATCTGAGTAGGCTCCGACTGATGACAGAGGGGGCAG
AGGGCATCATTTACCACACACATGCTCTACAGCAAAAGACAGatgaacaggccacagtat
ttttccatttgtttccaaatcacgactgttacaaat
>NODE_724_length_577_cov_15.258232
AAGACACTGGCTACGGTAACATTAAACTCATCAGAAAATATTTGACTTTTAGAAAAAAAG
GGACAGTTATGAATGAAAGTATTCAGTAATTCACAGTATATTTGCAACTATAGCGTAAAA
ATAATTCACTTTCAAATAGATGTTGTTCTGACACTAAAAGGTTGAGAGGACAAAGGTTCT
GTTGTGGAAAACAACACATTTCCCTGATTTCCTCGACAATGCTCTCTCATCTTACAGGTA
TCACACGTCAAGGCCTTTTATTCAATAATTACAAGAGAATATCAGTTTCTGATTGAGGTG
ACAATAACAGAAAATATAGTGTGTGGCTCGTGTGTAAAGTAAACTAAGCGGCACGGGTGC
TTGTTAGGATAATATGTCCTACTCATTATCTAGAGTAATAAGTGTATCAAATTCACATAA
TCATGTCTAATTAGTATCAGTAATTATCTTGTTGGGCCCAGGAATATTAATCTTCAGGTC
CCAGAGGGGAGGGAGCAGAATCGCAGCAAGAATGGGAGAGAGAGCGAGGGAATCATGCTG
AGGAGCACCGACTAAATTAGCATGCTGAAATCAGAGCAGAGGAGGAGGAGGGGGAGGACG
GGGGAAGAGCGCCTCGGAGTAGGAGAATTGAAAAGAAAATGTGAAACTTTGTTTTAGAAA
AAGTGGCGGATGAATGGTACCTAAAATAAGAGAAAAAAAAAAGGTTCTGATCGCTACTGA
a
>NODE_728_length_392_cov_2.250000
TTACAGGTAGGTGAGGAAGACATTTCAGATCAGACACCCATAAGGAATCAAAAATGTAAA
CGCTTTACAAAAATAAAGTCAGCCCACCAGTTATGAGCTGAACGTACAGTAGAAATAGCT
GGCCTTATAAAAATATAGTGATTTCTTTTTCTTTTTCAACAGTTCTCGAAGTATTCGCAG
GGTGCTGAGGTTGAGGAGGAGATGAGGGGTGCGGTGGGGGAGGAAGCATGGTGGGACCAG
GCGTGTCTGTGAGGGGACGGGTTGGTGGAGGGTGGATGGAGGAGGGGAAGCCCCACAGTG
ACAGACTGTCCCTCTCAGTGCCAGCTGCAGCGACGTGGAGCTGTCCTTAGTGGATGTTGA
GGTTTCTGAAGTAGTCAAAGGTCGCCCCCAGGGCCCAACTTGTCTCCACATTGTTCACCT
TCTTGGCTAGCTGTTGAACGAGTGAGAGGGGGCTCGGTATTAAAACCACAAAGAAACACC
CTGCTGATGTTACAAAatacggactttaagtccagtgacatgctgtgctgacggaa
>NODE_739_length_186_cov_9.618279
CTTCAAAGGACAATGTTTACAAACATGTTTTGACTTCACAGTGTGTTCAAATATGATAAA
TATGAAGGCAAAAGCTGTTTCATGTGACTTTGTGTCAAGATAGTGAGAGGAGACAGCGTT
TGGCCAAAGTGGACTTTTCAGCGCATGAAACGCTGTTTGAGAGCATAAAAACAGCACTCC
TGCAGATTGTCACAGAAAATGTTTACAAACATGTTTTGACTTCACAGTGTGTTCAAATAT
GATAAATATGAAGGCAAAAGCTGTTTCAAGTGACATTGTGTCAAGATAGTGAGAGGAGAC
AGCGTTTGGCCAAAGTGGACTTTTCAGCGC
>NODE_740_length_458_cov_3.495633
GTGTCCAGTCATATAAAAAATGAGAGGGTTGAGTTCTGGGGAAGCCAGAGACAGGATTAA
TATGAAAAATTAATGGGACCATGGGCATAGGAATGAAATTTTGATTGGATTAGAGTTGAA
GTTCATTTAATCAGATTTAGAGTGTCATCACTTTGTCTGTGAGTGGTGTTAAATTACAGA
TGGAGTCTGTCTCAACCAGGTCTATAGAAGAAAAGGGGTGATGATCTGGTATAAAAATTA
CTTTATACATCCATTTCTAGCATCGGCAACAACAGCTTGAGTTTGCTTGTTGGCCTGCGA
GTCCCTGCAGACTTCCTACCCACCATCACTGTCAGTTGTACACATTAAGGTCCCAAATGA
CCAAGAGGCACTCCTAGATCATTGTAACAATGGCTATGTGTTGAACCTGGACAAAAACAG
GCGTCTCAACTTAGGCAGAAAAAACTTAAGCAGTATTTCATTTTAATAGGATATTTTTGG
TGGGGGTGCAACTGCTGGTGCTGGGTATctcctgataccacttaagctgtcagtgtcatg
tttgctctattggttgtaagttttgcagggttgtttttcctgaaaagtgactcagacaaa
aa
>NODE_741_length_412_cov_3.844660
TAAATTCAAAGACCAGCTATTTCCCATTTTTTCAGTGTGCTGCCACATGCTGTGAAAACA
TTACATTGAATGTATATTGGTTAGAAATACTGGCTATCTGCCTTTCTGTCTCCAATAATC
ATCTGTATTAGCCCTGGAAAACCCATATCTGCATCCCTAGCCCTGAGTAAGACTATTTTC
CTGCTCTCATGTTAATCCTGCTCTTTCCTATCCGAAGGCCTCCAGAAATGACCTCTTGAT
GAAACACACTGTTTTCTTGAGGAAGGCACTATCTCCAGAACTGTGGGCCCCAGAAACATT
AGATGAGAGATAGCACCCTCAACTGTAAATTCATTCACCGGCGTCTGTCCATTCAGTAGC
TGGAGGACTGCAGCTAATTGGTTCGATTAAAGAGGGGAGGAGGAAGGGAGGAGGTGGGTG
GTGGGGTGCAGAAATTTCTTATGAATGAAATCGAGTCTGGTGACGTCAATGGGGATCACT
GACGCATGAATCACGTGGTCCGGGAGGGCGGATGTATAAGAGCGCACCAGCCGCTGTCCG
TAAGCTTAGTGCTGAa
>NODE_742_length_321_cov_14.984424
GTCACCATGAAGTTGCAATTTGTGCTTGTTAGTGAAATGGTTTGACAACTATTGGGTGTC
ATGTAAATAGTTTCAGACATTCCTCTTTGCCCTCAGGATGACTTGCAGTAAGTTTGGTGA
TTCTCTGTGTAGTGATAATCAGGTCAAACTGCACGTTCTCAAATACTTTTCATGCTGGAA
TAGATGCAAAATGAGTAGCTTTCCTGTCATCCTCAGCTGTTCACTGTATTTGTGTTAACA
CACTCAGTATGGATAAAATAGTAGAGGTAGGATCTAATACAGTGTACCCTTTTCCTTGAC
TGTTTTCTTTATCATTAACTCGCATGTTTTTCTTCTTGCCTTCCTGATTTGTGTGTGTCA
ATCTGCAGGTTCTACTGGGACTTGATAATGCTCATCATGATGATGGGGAATCTAATCATC
ATTCCTGTGGGAATAACCTTCTTCTCAGAGCAGACCACCACCACC
>NODE_743_length_145_cov_2.758621
TATTAGCCAGAGCATGGTAAGCCTAGCTCTTCATGCACTAATCCCCAGCTAAAGAAACAG
CTTTCAAGGAATTAACATCAAAAGTAAAGCTTTGCGTGCCGGCGGGGGAGCTTTCAACAG
AGCCTGCCTCAACTATCTCCTAAGGATTTTCAGAGCCTCGGGGATGAAGTGGAAGTTAAG
TTTAACTTGCTCTGTGTTCTTCTGCAAGTCTTTGACCTTGTTCTCAGGTCTCTTAATAAT
CCCTGATACGTTTGAATCCGTACAGCGTTTGCGGCATTTCCATGAGGCA
>NODE_744_length_185_cov_10.518919
AGTTCACAATGTGGTCAGATGTGATAAATATGAAGGCAAATGGTGTTTCAAGTGACTTTG
TGTGATATAATTCAGTGAACCACTATGTGGCAAAATTGGCCTTTTCAGCACGCCAAACGC
TGTTTCAGAGCATGATGACAGCAACACTGCAGTTTTTCAAAGACAATGTTTCCAAACATG
TTTTGAGTTCACAATGTGGTCAGATGTGATAAATATGAAGGCAAATGGTGTTTCAAGTGA
CTTTGTGTGATATAATTCAGTGAACCACTATGTGGCAAAATTGGCCTTTTCAGCACGCCA
AACGCTGTTTCAGAGCATGATGACAGCAA
>NODE_745_length_786_cov_15.416031
TACTGTGCAGACTGTATGCAGGGCTAGCGGTGTTTACTACATAACTAAGCTGAGGCAGAA
GCCAGCGGGTTCATCCCTAGTCTGCGTCGAAAAGGACGAGTGTGCTAGGTAGGTAAACAA
CGGGATGAGAATGGCTTCCATTTGACAGGTGTTCCAGGGCGAGCAGTTGCTAGCAGCAGA
GCGATATTTGTGTCTTGTGGTGACATTAACAGCTACAGTAGGCTAACACAAACCTGGTGG
AGGGCGGTGAGACCGTCTACATTGGCGTAGTTGATGTCAGCGCCCCGGTCAAGCATTCGG
AGCACCTCCTCGGTATCGCCGCTTGAGCAGGCGGCCAGAAACACGGCGCCATCATCGAAC
TTCACCTTCGTCTTCTTCTTTTTCAGAATAGGAGGCTCCAGGTCCGTTTCCGAGCCCAGC
CATCGCTTTAACTGCTCATTCCTCTTCTGCTTGGCGTCCGCCATCTTCATCCCCCTCCTG
TCTCGGGCTTCTTATCTTTCTCCGAGAGAGGATATACTTTATAGTGGCACTATCCCACAG
CGCACTGGGGCGTGGGAAGGGAGGGCTGGGGAGGAGGGGGGGCCGAGAGCGAGAGAGAGG
GCGTCTGGATTGTTTTCCATAACCTCGCGAGAACTGGAGCCCAGGAGCTGCAGTATAACG
TCATCATGAGCAGATTATGAGGGGAGAGTGAGCAGGGTAATCCCTTATAGACTGTGTACA
CCAAATAAGACAAGAGTGCTTGAAAATATTACATAACACTCCACTGGCTCACAAGCATTT
TCACAGAGAGCCACTGTTACTTACAGTAGCTGCTATTTTTACCTTCTCTGCTCTGCCCAG
TGTTATATTGTATAGACTGTTGTTTACTGTGGTGCTGCCGGGTACAAAGAAGCCATAGTT
CACTTGTAACTAGGGGCCGATAAAAGTTAt
>NODE_746_length_714_cov_17.970589
GTAATGCCGGTAAATGGTAAAGAAATATATTTCATTCACCTGCTATATAACAAATCCAGG
AAACAAGTGCTGGTGGTGGATTTTAACCTTGAGTGCCATGCAGAAGGCAGTATTCTAAAA
CGGCTCGGACTCAATTGGTCTCTCAGTGGAAATTCTAAACATTCAATAAAAAAAAGGAAG
AGGTGGGAAAAAAAATCTTAAATGTCCAATCTTATTCTATAACCCGTTAGAGTGACACTT
GCGAATTTCCACTATGGACATGGTGGCAGTACAAACGCAGATAGACGAAGGGGAATAAAA
GGGCCTTCTCATGACAAACTTTCTGGAAATGTCAGCCTTTCATGCTGTTGAGAAGACCTA
TTTCATATCTATTACAGCAGGCATTCTGTGTCCGATATTTCAGATTTCGGTCCTCCCCGT
ACTGCAAATCCTCTGCCAATCTTCCACCCTTAAGAATCTCTGCCAGCCCCGATGCATTAT
TCCCCCCACCGCCTCTCTCCCCCTTTTGATGTGACAGAACAAACCGCGACCTATTAGGAT
TAAGGCTTTGAAAAGATCTTTGAAGCCGCTCAAGGTTCCTTTAAACTGGGGAATGACAAT
ATGAGCTGTGTGGCAGCAGATGCTGAATGGAGTGATTGCTAGTCCTTAGCGAGGTCTGCT
GTCACATAACATACACACACACACACACACACACACACACACAGACATACAAACACTCAC
ACCTCCATACAGGCACATACGCACAAACAACTTGCAGCAACCACCCTTTACCCAAAGCAC
CGCAGTTGTCTTTTACAGTACATGTTTTGTGCTCACAAATGCAGATTTGGTTCATCACTT
TTCTTTTTATGCAGTGat
>NODE_749_length_354_cov_6.401130
TTCAGGAGTTCAGAAGTTTCAGGTCGAGTCACGTCAGAAAGAACAGAGAAGGCGGAGGAT
GCTTAAATGAACCTTGTAATCACACAAAAGACTTTCAGTGTCACTTCCCTTCAGTGAGCG
CCGCTTTCAAATGATCTCAGCGTTGCTTCAGAGGGTTTTCCATCCTCCCAGTTCAACATC
CTGGTTGGTCCGCTGGTGCTGACAAACAATACGACAGTGTTGCTGTCTTGCAATGTAACC
ACCATCCAAAGTCTGTGCATCCATTTGGGCTCCTCTACAGTGATTAAAAAGAGGATGTTA
GCAGAAGCAGGTGGCTTTGAGCTAAACCAACACTCACAAGCAGAAATCTCCATTAAAATA
ATGAAAGCAATAAAAGCAACAACAACAACAACAACAACAATAATAAAACCTTTGGAAAAC
ATTTCATAAACCATCAGCAGCCAATTAGAGGAGCCGGCACAGGCTGTGCTGTGCTGTGCT
TTGTGTGTGTGTGTGTGT
>NODE_750_length_381_cov_26.559055
GTTACTTAAATGGATGGAATATGGTGCCACAAAGGCATTCTTCTATGTAGGTTTGGCAAC
ACTAATAAGAAAATAAAGACGTAAAAACATGTACGCTCATTTGTCATTAGCTGAATGCAG
ATATTTTAATTAGCAGCGCAATAACTACGACTTCAGTTTGGGAGGCTTATTTAAACAGCA
CACTGAGCTGCTCATAATGGATTCATGCAACGTGGACGTATATGGAAAACCACAGATTTG
CAGTGCACAGTGTTTGGTACTGTAGGTAGCTCTCTCTGACAGATGCAGATCCAAAACCTC
AACTGCTTGTATCCTAACCAGCTGATCACAGGGTTAAAGAGAAGAATGGGCAATGGGCCC
CAGTGAAAAATCCTCACCCTCTGGCAGTGCCTCATGGAAATGCCGCAAACGCTGTACGGA
TTCAAACGTATCAGGGATTATTAAGAGACCTGAGAACAAGGTCAAAGACTTGCAGAAGAA
CACAGAGCAAGTTAAACTTAACTTCCACTTCATCCCCGAGGCTCT
>NODE_752_length_438_cov_7.271689
TTCTGCACTCCTCCAAATGTATTATCTGCCTTATTCAATGAGAGACACTTCATCAAACCA
GAGAGAACCCTGCGGCCTATTGATAGATGGGCTTTGTGTGGGGTTTGAAGAAAAAAGATG
AGGCATGGGGGTTTAAGGCTGAGGGGAGAACTGGGAGGGAGTGTGGGGTTTGGGGTGGGG
GTGTCACAGATGTCCAGCCCTTTGAAAGAAAATTAAACAAGTACCTCATTAGCCAACGCT
TCAGTGCTCCCTGGAGGTGGCCACTGAGCCAGGCTTTTTAATGAGCTGGGAACTTAAACG
CTGCCAAAGTTTACCCCGGCCTTGCCTTTCTCTGTTAGGCCACTGGGAAGAGCCATGCCC
TCCCCCTTTGCCCCTGGTCTCCTCCACCCCCATCTCACCCCGGCCCTCCTCTTCCATTGA
GGGCTGCTCATGCAGAGTAGAGAGAGGCACCACGCTGATTCCCTGCCTTTCAGCTCCGGA
GAGGGGGATAATGCTGTTTTTGTACCACGCATCCAGAGGAATTATGTGCGCTAATTTGAT
TAGGGGAAGATTTGATTAACTGGAAAATGAGGGCTTTGCTTa
>NODE_754_length_145_cov_2.406897
GATGTGGTTATCAAACGGCATATTTCAAAAAGGCATCTTAAAAGGCCCGAGGGCGAAGAG
GCAATAAGAGCACATTTGTATGTGGATGAAAGGGAAAAGTGTAGACAGACCTTGCATCAG
AATACAGCGGGGGGAGATCATTAGTATCTCCAGCAAAATATGCACTACCAGAGAGGGAGA
GCAAGGTACAGTCAGAGAGGGGGAGAGAGAGACAGAGAGGTGATAGTGGGATGGGGTTGC
CGGGCTGGGGGAGAGAGAATGGTTCTCTTCGCCATTCGTTCTTTTTTGt
>NODE_758_length_432_cov_10.293982
CTCGCCATCATTCTTAACTTCTCTGCAGCCCCGCTGTATGGCTGCATTAGTATGTATGGC
CGTGTAGCTCGGGGTTTAGAGGTTTATGTCTCCTAATAGACAGAGATTTGTCCTGTCACA
CAAACACCCACATGCAGCTTACAGCCAGAGACAGAAGGGAGAACTTCCGCTCTCTGTGCG
GAGAGCTAAGAGAGAGAAAGAACATTTATGCTCCTGTCTTATCTCCGGAGAGAAAGGTTC
CATTTCTGCACGAATCATGAAGCATTCATTTGCGGCTTCTTTTTGCTCCCACGCTGCTCC
CCGTCTTCCCCCCTCTCTCTCCTGCGTCCTCTCTCTCTCTTTCTGCCCCTTTTCTCTCCC
CCTCGTTTGCTGATTGGATTAAGACCAAAGAAACAGAGTGAAGAGATGAGGAAGGGGATG
AGAGCTTATTAAGCATGTGAGAGGTGAGATGACAGTAAGCTGTGCAGAAAGCGATTGAGA
GGGGGAGGAGGAGGGGAGATGCGCACGGCCACATGTGCGAGAGTCTGCACTTTtcttttt
tgtgcattttgggtcggggcgagaagagggagaaag
>NODE_761_length_498_cov_19.417671
TGCCACCTGCCCCACCTAATTTGGCTATGCTGAAGACGCCGGTCTCAGTCCCGAGTCTCT
ACGACCTTCCCGTCCCGAGATACAGCAAAAAATCACAGGTTTCTCCCACTTCCTGACGTC
GTAGAGACTCGGGAGTAGGCTCAGCGCGACCGCGGCGGCAGCAAATGGGGGGGTAGACAC
AAGTTTCATGTCTCTAGCACTAACCGTTTTCCCAAACCCAGGCCGAAACCTTAACCCTAA
CCCTAACCTTGGCTGCGTTATGCAGTGCCCATTGTCAGTGAATGGGAGAACGTTTTGGCC
AATATCTCCGGAACCATATGTGCTAGACACCTGGAAATGCCACCTGCCCCACCTAATTTG
GCTATGCTGAAGACGCCGGTCTCAGTCCCGAGTCTCTACGACCTTCCCGTCCCGAGATAC
AGCAAAAAATCACAGGTTTCTCCCACTTCCTGACGTCGTAGAGNNNNNNNNNNTATGTGC
TAGACACCTGGAAATGCCACCTGCCCCACCTAATTTGGCTATGCTGAAGACGCCGGTCTC
AGTCCCGAGTCTCTACGACCTTCCCGTCNNNNNNNNNNCTAACCCTAACCCTAACCCTAA
CCCTAACCCTAATTCCGGACCTTACGGCTAGGGTTGGCCCAT
>NODE_762_length_331_cov_14.993958
GACAGTCTTTTATAATTTAATCCTAAAGTAATAGATTCTATTAAAAATGCATGAGAGGAG
CTTTATAGATGGAGCTAGAATTAGTGTCTATCAAAGACTCCAGTCAAGGATGCAGGGAGA
ATGGGCAGCAGGAGTGGCGGTATTGCCTCATTATTCAAATAGGATATGATTACCATAGAG
CAGGAGTCCCTCAGAGCTGAAGCAGAGCTCGCTGGCCACTGTGATCACGAACAGGAGGAG
TCTAGTCGAGTTCCTCGGAGGGAGATCTCCCCCTTTTCTGTTGAAGTGAAACTGGGTTTA
GATTTCCTGTCTTAACTTTCACAAATGGGATACGAAGTGACATGTGATTTGTTGTGGTTT
AAAGCACTCTGTCGTTGAAATACCCTTTGTCTTGTTGGGTTTCTCCTCCCTGTTGTTTca
ctcgagattgtttcttgtcctcgctgaaagcatgtagaaggtgttcaagcatgaa
>NODE_763_length_913_cov_10.365827
ACACACACAGAGAGAAAACAGAGCGAGAGACACAGACAGCAAAAGACACACAGAAAGAGA
AAGGGATGGATGAGAGAAAGAGGGAGGCAGAAAGAGGACCAGGGAGGGAGGAAGGAAGGA
AGGAAAAAAGGGGAAACCAGACACGTACATACGGGGATCGTGACACCTCATTGTTATTAG
AATCATTGGTACTATTGGAATTTCCTTACAAGTAACAACCACCACTATTAAGGGCATGAA
GGGAGAATTTCTTTGGGAGACATTTGAAAACGTGAAATCTTAAAATCTTAAAGAATTTTG
GCTGCTTTTACATTGTAAAAACAATCTCAAAGTGCTTCAACTGGAGATAAAACTGGAAAT
TTCTTCAGTTTTTCAAGTTTTTCAACCGTCAGAAGGCTCTCTCTGTTTCTCTGTCTCTGT
CTCTGTCTCTGTCTCTCTCTCTCTCTCTCTCTCTCTCTCTCTCTCTCGCTCCTTGTCATT
GCAGACACCTGTTGCCGCAGGTGGGCGACGGGGACAGTACTGCAACTAACTGGAGCCCGA
GGCTGTGGGTGTGACAGGGGCACAGAGAACATTTGATCGCTAAGTGAGAACCACCGGTAC
CATCAGCACAAAGGGAGAATTTCCCTCCATTTCAGAACCAAAGGCACCGAGGGGCACAAA
GTGAGAGAATTTCCCTCCAAGAAAGAAGCGTAGGTACCAGGGGCACAGAGAACATTTGAA
ATCTATATGACAAGCATGGGTACCAGGTGCTCGATGGCAAAATTTCTCTACAAGTTAGAG
TCATGGTAACAGGGGCAGGGAGGGAAGGCACAGGCCAGGGTTTGGGTGTAAGGGGTTAAG
AATTAAAAGGTTAAAGTTAGCTAACCCTAACCCGAAACCTAACACTAGCCCTAGCCCTAA
CCCCATCCCTAACCCAAAACCTAACTCTGTTGGGTATTCCCCTAACCCAATCTAGCTTGT
GCCTGTTTGGCTGATATTAACTATTTGTTTTGCCTTTTTAATTGGTATTTTTTATTATTT
ATTTATTTATTTATTTATTTATTTATTATTCCATTAC
>NODE_764_length_538_cov_6.139405
ATCACTTTTTTAAAGGATCAACAATAAGAAAAAAGACTTCCATAAGATCACAGGGCATGT
CAGTGGCCCTTGATGATTAAAACTGCCAAGTAGTCAATCATCAGTGGATATTCCATTATA
GAGCCACTGCAGCCTAATGGAGCTTGTTGGACGCTCTTCTCCTGCTTGCATCGATCGAGG
ATGTGTGAGTTGGAGAATAGTACAGAGTAGTACGTGTGTGCATTATAGCTTTGGCAAGTA
CAACAAACCTAAGGGGAAAACAAGCATGTGCCCTCGCCTTTCTTCAACCTCTACCCGATT
AAAGGGAATGAAAAATCCATGAGTGCTCATTAGACTGGTTTACAGGTGGCTAATGAGCTG
ATATTTAAAAGTTGTCACTTGTCGTATCTCTCTCTCTCGCCTCCCCTCTCTCGCCCCTTT
TCTCTCTTTTTCTTTCTGTCTTTGGCTGCCCTCCAGAACACAGATCCAGCGGGTCTGCAG
GGGTGCCAGCATTGCTCTGTATCAGCAAAATGTCAGCCAGGAACATGCACACATACGCAC
ACGTATACACACACACACACACACACACACACACACACACACACACACACACACACTGCA
TATCCACAATGCTTATTTCCATCAAATGGAAGGACACGTTCAAGATGGATGACCTTAGTT
TGACTCTGGTAAtataggttta
>NODE_765_length_494_cov_12.708502
ATGGCTTCTGGCAGCCCTAGAAAGATAAGTAACCGGCGAAAAAAAGGCAGGAGAGTGGGA
TGAGGAGGGCGGGGGGACTGAGGGGCCAGAGAGCAGAGGACCCTTTCTCATATCCAGGCT
GCCCCCATCTCGCCGCCGCTCGACCCTCCTCTCCCCCTTTTGCCTCACCCCGCTTTGGCC
CGGTCGCTTTGCACGATACTTCAGTGAATAAATGAGTCGTTTTAATCCGACTGACAAGCT
GGCATTGCCCAGCCCTGCCCTCCATCTGTACTGGCGGCCAGCACAGCAGCAGGCCCCAGG
CAGCCCGATGTGCCAATCCAACACACAGCTTATCCTGGCTGTAGCTTCAGGGACAGAAGG
GTTAGAGCTCTATGCGGCAGCTACCCTCTCCACCAAAAGAGCTATTTATATAAGAAAGGG
ATTAGCCGGTGGAGGCTTTGATGAACTGGAAAAAAAAAAAGTGAATTTGCTCCCATCTTG
CTCTGGTGCATGTTTGAAGTCCTCATCTTTTTAAATGAAAACTGCACTTTGCTTTTCCAA
GTTATAAAATAATCCAGCGCGGGTGTCGGGTATTATTTTACGCGCTCAGAgctatttatt
ttttagggcgaccgcaagtccgcagaagcattcgtgag
>NODE_769_length_400_cov_9.850000
GTGTGTACATATTGTGAGTGTGTGCTGTCCATCAAGCCACACACATAGCCGTACCAAACC
ATTGGCTTGGTTGCTGATGATGACATATGAGTTCCTGGCCTTGGTAATGGCTGTTAAATC
TCATAATTACACGCTTCTTTATTGTAATGCATAATGACCCCACAGCACTATTGGACAATT
AATTAAGATTTTCAGCCCAGGCTTTTTCAGGCCCAGATGAGGAGGTGGAATGAGGTCTAA
TGTTCTTGTCTTCGAGCTAGGACATTAAAGCATGGTGCTGTAGGAAAGAAGGTTGTCTCT
CTGTGTGCATTCATTTTCATCTTTGTCTTTCTTTCTGTCTGTTTATGTCTCTTTCTCTCA
CTCTCTCTGTTCTCTCTGTTCTCTTTGCTCCAATTGTTTAGCCTTTCCTCTCGATGCTTG
TCCTCGATGATGATATTGGAGACCATATCTCTAATCTGTGAATGGTAAAttaatccctgt
ggagtttttgtggtcctctctctatggaaagctacgggggattaggaagatagaatcaac
acag
>NODE_772_length_524_cov_43.520992
TTTGTCAATTTGAATATCAAAAGGGGCTAGCATGGGGCCCCTTGACTGTTAAAGGCACAC
TCCCATAGCTTCCACGAAGCAGGTGTGTGATGATCAATTATTAAGGATCCCACTCTGGTT
ACTCTTAGTGGGAGGTGGAATTAGGGATCTGGGGGTTTGTGATGGTGGGAGAACATCTTT
CTGTGTTGGACCTGGATGGGGGAGAGACAGTGGAGAAGGGAGAGGGAATACTATTTACAT
AAAATTAACAGTTCAAAAGAATGAGTTCACACACCAATCAAACTTGTTAATTGACTGTCA
ATGGTGTGTCCCTGAATATACAACACAACTACATTATTCATCTTAGGCCTTGACAGCGAA
GACAGTCCAATTTGCATGGGCGTTCTAAACGTGATCAACAACCACAAAGCCACATGCATT
TTTAATAGGCCAGAGATGGGATCCTTTAATATTCATAAGGGTCAAACAATTGCATATGAC
ATTAAACTTTCTATAACAAGGTAAGTATTTTTCAAATGCTAGCCTTAGCGGTCTAAATGG
CCCACAGAGAAAAGGGAGAATGTGCTGTCTTCCAGTAGTGAATCAATGCTACATGCTTAT
GTTGGTTTAAGTCTGTTCATTTGATTCTTAATAATATTTGATATTTGCTGCCATAATTCA
AAAGTTAa
>NODE_773_length_330_cov_1.618182
CTGACTGGCAACTTAAAACATCAACTCATCTGTCTGCACACATACATAACAAAGGGCGTG
TCCAGCTGGTGGTGGGAGTATTAATGGAGAGGGGGCCCTCAGTTCAGCGTCACACCAGCT
GGCTCATAGAAGCTCCAATACTGCTCCTCTGCACTTCATCCATCTCCTACTCTTCCAACT
CTGTAGGTAAGCTTTTTCTTCCATCTTTTTCTTCTCCTTCTCCTCCTATGATTCATTGCA
TCCAACTCATCTTCATCCCATTTATACATTTCGGCATGTTCTGCATTTCTGGCCCTACTT
CATAAACCTCCTTCACCTGCTTCTCCTCCTTTTTGCTCCATCTTCTTGATTCCTTACCCA
CTGTTCTTCTTCACCTCTTATCTTTTTCATTTCTTGatttttcctaaatcttttcccctc
cttcttggtgttttgatctccgtgtggatagttttcctgctgctatttcctcat
>NODE_775_length_415_cov_2.296386
AGGCAAACAAGAAGTATCATTCTGGTTTGATGTGAGGGGGCGTGACCATGGGGTTGGCGG
GGGTGAAATTGTCTGGGGCTCCTAAAAGATTGGGGGAGAATAAGGCTAATGAGATAAGAG
CGATCAGGAGTGCTGCAAAGCCTAGAAGATCTTTGTAGGAGAAGTAGGGGTGGAAGGAAA
TTTTGTCCGCATCTGAGTTGAGGCCGGTTGGGTTATTTGATCCAGTTTCGTGTAGGAAAA
TTAAGTGGACAAGGGTTATGGCTGCGATTACAAATGGAAATAGGAAGTGGAAGGCGAAGA
ATCGGGTAAGGGTGGCATTGTCTACTGAGAAGCCCCCTCAGATTCATTGGACTAGAGAGT
TTCCGATGTAGGGGACGGCTGACAGGAGGTTGGTAATGACGGTGGCCCCTCAAAATGATA
TTTGGCCTCATGGGAGGACGTACCCTACGAAAGCAGTCATTATtactaggaggagaagga
tgactccaatgtttcatgtttctttgtagaggtatgagccgtagtagaggcctcgtccga
tatgaagataaatgcagat
>NODE_780_length_329_cov_5.677812
GTTTTTTTTTCTTCTTCTCCTTTCCCTCCCCAGTACTATGCGTTTCATTATTAATATGTT
TTTTCTCAAGTTTCTCTCTGACCCAGGACATTAAATAAAACATTGTATGGTTCATGAAAG
ATTATGAAAGAGCAGAACGTAAGCAGCAGGAGGTGTAAACTCAGCACAATTCATTCTGGT
ATATAATGTCAATGCCAGCAACCCCCCTCTCACCCTACCTCCATGCCCTGCAGGCATATT
GGCGGAACTACCAATGGATGCTAAGCTTTTTCCGACAAAGCTCCGAAGATAAAGTATCTT
CCTTTTATCCCTTCTGCAAATCAATTCTAGGCCTTACAGCAAAATCCCATAAAATAACTT
CAAACACCACTACTTACTCCAAAAATTTGTATTATGGCTATATCTCTTTGAACCCTTACC
AGTGAAGTTTTggaggaaaatgatttaagtgttatctgctaagacatcagcat
>NODE_781_length_480_cov_5.702083
TTGTGTCAAGATAGTGAGAGGAGACAGCGTTTGGCCAAAGTGGACTTTTCAGCGCCCGAA
ACGCTGTTTGAGAGCATAAAAACAGCACTCCTGCAGATTGTCACAGAAAATGTTTACAAA
CATGTTTTGACTTCACAGTGTGTTGAAATATGATAAATATGAAGGCAAAAGCTGTTTCAT
GTGACTTTGTGTCAAGATAGTGAGAGGAGACAGCGTTTGGCCAAAGTGGACTTTTCAGCG
CCCGAAACGCTGTTTGAGAGCATAAAAACAGCACTCCTGCAGATTGTCACAGAAAATGTT
TACAAACATGTTTTGACTTCACAGTGTGTTCAAATATGATAAATATGAAGGCAAAAGCTG
TTTCATGTGACTTTGTgtcaagatagtgagaggagacagcgtttggccaaagtggacttt
tcagcgcccgaaacgCTGTTTGAGAGCATAAAAACAGCACTCCTGCAGATTGTCACAGAA
AATGTTTACAAACATGTTTTGACTTTTGAAGGCAATGTTTACAAACATGTTTTGACTTCA
AAGGACAATGTTTACAAACATGTTTTGACTTAGGACGCAATGTTTACAAACATGTTTTGA
CTTCAAAGGACAATGTttacaaac
>NODE_782_length_301_cov_9.083056
TGTATTATTCAATGGTCCAGCGTCATGTGGTGGTCTCAGTCTGGCTTTTATGGAAGAGCA
TGTGTAGTTGATGAGCCGATGATTTCTCACCGCAGGTGTATACTGTCAAGTAATCAGCGA
ATCAGTGTTACCTCCAGTGATCACACACACACACCACGCCCACAGAAAGGGGGAAGGGAA
GGAAAAAGGGAGAAAGGTTGCCAACTAGGTGACACTGGAGGTGCCAGGCATCACAGTGTA
CATTGTTCAGATAACATAAATGTTCATTGCTCACGTTTCTGCTGCCTCTCTGAGTGACAG
GCTAATATAGCAAAGGGCTGTAAATGAACTGCATTTTATAAAATCAACAGCCTTACCTTT
GTCCAGTGTAAGGCGGTACATTACAGATTACATCAGCGTTAAGCTGTCTAAATTTTGAAA
GAAGGTTTTGTGAAAAAGACAgaaa
>NODE_783_length_322_cov_2.487578
CTCACAAACACACAAGCTCGCCCACACACGCAGCAGTAGACTGCAGGCGGTGCGTGGCTG
AGGCGAGCCGAGGTGCTCTGAGCTAAGGAAAAAGTGTGTCACTCCGTGTGAGGTATGGCT
GGTGGCGGGCGGGCAGGTGGGTAGGTGGGCGTTGGGGGGTAATGCCTTTGACAGTACGCC
AGTGCAACAGCAAGCCAACTGCTCTGACACCCTCCCTTCCCTTCATCTCCTCCTCCTCTT
CCCTTCATCCTCCTCCTCGGCTCTCTCTCTGTGTCTCTTTCTCTGAATCTAGTCCTTGCT
AGTTCAAAGCCTGCACACAATAGCCAGTCATTTAAACACACAGCCCGTCCATGCACATCT
TAGGAGGATTATCATTTTTTTTCTCCCTCCCTTGAATGGTGTGAAAGAAGAACATGTCGC
TGTTGTCGGGTGAAAACCTCAcatctgtataactgctctttatgaa
>NODE_785_length_330_cov_1.800000
ATCGCCAACAAGTTTACAGCTGTGAGGCCTGAGCCGACACAGCGAGGGCCTCGTTAGTTT
CCTCTAAAACACAGTAGCTCGGGACAGTCTGTCTTCGGCTCTGCTTGGCATCGGCCTCGC
ACAGGAATGTCTAACGCACACACACATTTGCTGTTGTCCTGCTCGACTCTTGGCAGCTGA
GGCCGGAGTGTGGGCGGCTGAGTTTTCATGAATCCGAGGCCTTCCCCTCTTCCTTCTTCC
CTCCCTTCCTCCCTCTTTTTTCCTCCCTCCTTCCCCCTCTGTTCAACACGTCTCCGGTTT
CAGCGTTAGCGCGGCGCTAATGCCGTGTGGATGGTAGCTGAAGCATTGTTAAAGTCAGCT
GGGACTGTTTCTCAATTTGCTATATTTAACCCGGTGAGCTGGCGTGGAGCTGACACGCTC
ACGCAGAGTGTGACGTCGAGCCGTGACATCACTGGCGTGCAGCTTTTGAGTCAt
>NODE_787_length_396_cov_9.161616
TTTATTATCAGGTGTGGTCTCGGAGGTTATTATCCTCCTCAAACTTTGCATAACTTCTCA
TTGGTCACTGGTCTATAAATAACCTTCTGTACTTCCTCCAGCATGCGCTCAAGCCACAAA
GAGGTTTGGGGACAGAGGAGGGGATATTAAACCCTCTTCCTCTCCTTCTTCGCCTTCCCT
CCTCCGTCTCTTTGCCCACCTTCGGCCTCCGCCTCTCCTCCAGTCCCTCTCTTCCTCGCC
CTCACCGGGTTTCACTTGGAGCTCATGGTGTAGCAGCCATGTGGGTGCCACTGCATGTCA
CGGATGCGCCTGATGGACTGCATCTGGGGGCAGCGGGCGCCAAACTCGTTGAAATGCCTG
AACTCGCCCTTCTCCAGCAGGAACTGGCTGCCACGGTAGCCAGGGAACTGGTAACCCACC
CAACTGGGGATTGAAATAGAGGGACAAATAGGGAAGAGAGAGGATTATAAGGTCGCAGTG
AATCAAAATTTATTCACAAAAGGAAAAACTCTCAAGGATGGAtcaaggttcaagaatgag
>NODE_789_length_353_cov_1.209632
TTGACTGCATTCCTCTCCACGCTCTTGACTATCACAGACTGGGAGAGATCGAGGGGAAAA
AGTCATGGGATGATGAGAAACCAAGAAAAACAGGTGGAATAGGCGAAGGACATCACGGGA
AAATGAGAAGAGGGTAAAGAATAGACGCAAAAGGAGAAGAGGGGAAGAAGACATGAGCCG
CAAGAGGAAAACATGGGGAGGAGCGAGGGATAGATAGGGTGAGGGAATGTTGGCACCAGA
GATAGGGAGTTAAAGGGAGGTTGAGGGGGAGACGAATATAAATGGGAGGAAGGAAGAGGG
AATTAAGGGGAGATTAGAAGGATAAACATTGAGGCAGTGTGGGAGAGAGGAGGAGACATG
GGAGCGAAGTTGAAGAGAAAGCGTTTCTTAAtcagttgcttaacaaacatatctcgcttt
ctgatgttagcggggagaaaatgaagcaacacaacagactcaatgactactacacaacga
ggcactaaataaacaat
>NODE_799_length_296_cov_5.506757
GTCGTCTTCTAGTTTTAGGTCACGACTCGTGACCGATCCGACTTCACCGAGTGTCTGTGT
AAAGATCTAGACTTTATTTATTGATTTTATTTAAATAACACATTTATTTTAAATGTGTCA
CACAACCTGTTTGTCTTCCTCTTCTGTGTTCTAAAGTCTTTGTTCACATCTCACTCAGAC
TGTGAGTTCTGTGCGGCTGCTGAGTGGACATCCTCTCCGTGAGGCGTTCACAGCCTCCCT
GTTCCTCGCCTCTCCTCCAGTCTTTGACTACAGTTCGCTCGGGTTCCGGTCGCTCCATAA
ATCGCGCTCTGTCGATACCGGCAGCGGTAATGTTCTGTCCTGAACTGCCCGAGTCGCTCA
TACACGTCGCACTTCCATCAGGCTGCCGTCGGGCTGCAGCTCCTGCGACGGGCCCATgct
tcctctccatcacggctaac
>NODE_800_length_323_cov_5.219814
GTCAGCGTCATGCAGAATCTCAGCTGGTCACTTCTGATCTTCACTTAAAAAAGCTCGAAA
GCTCATTTGTAACATGCCTTCCTATGCCAAGAAGTGTGCTACAGTCATATGTTAGTCTAG
CTGAAAACACTGCCATTACAAAAGTGAAAATAATAACAAAAAGAAGACATAAACACACAG
CCTATGCGGAGCACTCACAACAGCGTCATTGTATCTCTATCATAATAGATAATAAATGGA
AATTAAAGGAGAGTGCGAGAATCACAAGTGCATGTCATGTGTGTGCATGTCACACATGCT
AAACATTTGACAATGTATCTTGTCTCATTTACTGCCACCAGCTGTACACCCAGTGCCCCT
AATCCACCCCACCACCACCACCACTTTCCTCCACACACTCTCTTGCATGCTCATAAAAAG
CCAATTACATTCAGGGCTACAGACCTCATTGATACCTAAttagatta
>NODE_801_length_329_cov_1.823708
CTTTCAAGGTCAGCTGATGCTCCCTCCCTTCCTTCTCTCCTCCCTCTTTCCTGTCCAGCA
AAAGCCAGCATCAACAGAACTGATCTAATTTCTCGCTAAGCATGATCCAATAACAGAGCG
ATACGGAAGCCAAACCAATTAGGTGTGTTCGCAGACAGGCACAGAAGCCGGCAACATGCC
TGCACACATGGGCTGCTTGTGAGAGTGTGTGTGGGTCATCTGACAGACTGGTAAGATTAC
ATTCATAAAATGTAAAAAGAACATGTGCAGAGGATGTGTGTGTGTTCATGTAGAAAAAGA
GAGAGAGAGAAGCTCCTTCTATCTCATTCTCCGATCAGTGTGATTTCTGCAGCGCACAGC
TGTCACCATGGAAACCAGGGAGGGAGCAGAAGATAGAGAGAGAGAGGGGTGAgagagagg
atgtaaggcaggaaagaaagggggggaaataagattgagaaagagtaggagag
>NODE_802_length_296_cov_2.513514
TTTATTTATGTTTTCACAGGATTTGCCGTGAACTGTATGTGGGTACAAAAGATGCCGTTA
AAGTGTTTCTCTTCAACGTCGAATGCCAGATGAATCCACTAAAAGGAGGAATGTCTCTCC
GTTGAGACAGCAGAGCTAATAAAGAGAACTAACTGTACAACTTCTTCTTCTTCTTCTTCT
TCTTCTGTCTTGGTGCCAGTTTTCCTCCTGAGCTCGCTGTGTTGTTCTCTCGCTATCACT
CCTCTTCTCCCTCCTACATACCTCCCACACAGCCATGCATGCTTGATGTGTTTCTGCACG
TTCGGCTTCCTTAAAAGCTGCACATCGGGAGCTGCAAGCTACTCTCACTCTGTCTGACGG
CGAAGGAGAATCCAGACTGTCGCTAACAGCCTCTGAGTCCTCCTCTGGATGGAAAATACT
TTTTAAAAAATGCAACAAAc
>NODE_803_length_210_cov_2.147619
CCTACAGACCTATACCAATCAACTCAGAGCGGTCTGAAACGCGCTCTCAAAGGCCTTCTA
CGGGAACTTGTCTTGGCCTCAGCACTATGACACTGGCTGCGTTTTGCACGTCCCATTGTC
AGTGAATGGGAGAAGGTTTTGGCCTGGGTTTGGGAAAACCGTTAGTGCTAGAGACATGAA
ACTTGTTTCTACCCCCCCATTTGCTTCCGACGCGATCGCACTGAGCCTACTCCCGAGTCT
CTACGACATCAGGAAGTGGGAGAAACCTGTGATTTTTTGCTGTATCTCGGGACGGGAAGG
TCGTAGAGACTCGGGACCTAGACCGGCgtcttcagcatagccaaattaggtggg
>NODE_804_length_405_cov_9.140740
GTTTCAGTCGTAGTGTTTCTGTTAAACCTGAAAGACGTGACCCGACATGAAGGTTTTATG
TGTGGAACGTCTCAGTGCAGCTTTCCTTACAGTGAACAGCAACACAACAGCAGTGTGTCT
AAAAGTGTTGTCGTCTTTCAGGGTCGACTTTACTACGTCCGAGTGTCGGCTTACAACATG
AAGGGTTGGGGGCCTCCTGCCTCCTCGCTGCCTCCGTCTGCTGCTCCGTCCAGTAAGTCC
TCGCCTTTACTTTACCCTCTGTGTGTTTTGGTGTTTCAGACTTCAGTGACTCTGCAGCTT
CCAGAAGCTCTGGACCTGAACTTCAACCTGTTTCTGCAGCTCATTTAACCTTCCTGAATC
TAAACGACTGCTCTCAGAAACGTCCCAGAGCAGAAGCTTCAACCGGGTTTCAGTCTGCAG
GCTGTTTGTCGTCGTGTCCAGCTTTGGATCGGCTTTGACAAATATTTGTTTGCAGTTTAT
TGCCCCAAACAAAcgagtcgtcttcgttcttactgagctgcaggtacctagatgtgaagc
tttggtgac
>NODE_807_length_331_cov_9.815710
GTTCCCCAGTCAATTCCCAGCGAGCAGTGAAGGTTGAGTGTTGCTGGAGACAGACAGCAG
CTACCCCCCGTCTCCTCCTCCATCCTCACCACCACCACCGCCACTCTCTCATCGACCCTG
CTCTGCTTTGTATTCCAATTAACTGGACAGAGGGAGAGGCGGCAGTGTGCAGGATCACAA
GCAAAGGCTGACACATTCTTCTGGCGTCCTTCCAGTCTCTCAATCCCAACAGTATCAATA
GTGCTGCGCTTCCCTTTTTCCCTTCCCTTTTCCCCTCTTCTCACTTATGACAAGGGCCAG
TTGTTCCAGGGGGGTAATTCATAGATTCTTCTTTAACAACTGCCTCTAGGGACAATGTCT
TGGTAATGAAAAATAGGTCCCTCTCACACATTCATATATCACATGTAATAGAGGTATGTA
ATCACTCAGTTGAGTCAACGTgctgctagctgtaactgctatccttaacagacac
>NODE_808_length_578_cov_12.079585
TGGTTGTGGATCCCCGGAGGAGAAGCTAACTGTCCCGTGAACCCCTGACTGCTCATTTCG
GCCATCTAGTCTGCAGGAGAAGGCAACAGAGACTGGCGTATGCTACAGATTTCCTCTGCT
TATCCAGCTCCCAGTTTTTCCACCATATTTTCTCAGGCTGCTTGTCATTGCCTGGACTCG
GATCCCGGAATCTTCATGATTTGCGGACACCATGCTCGTTTTTTAGCCGGGAAACCCTCT
TTTCGTCCCGCATGTTTAGGACCAAACGATCGGGGCTCGTCCGGCGACTCTGGAGGAGCC
GTGCGCCCGTGGAGGGCGACGGGGAGGCGGATAGAGGGACGCATGGCTCCGGGGGCTGCT
GCATGGGCAAAGCGACAAAGGTGGCCAAGTCCAACGCAGGGTCCGAGGCTGAATTGAAGG
CGTTGACCCACTCGATACTGAAAAAGATCAAAGAGAAACAATTAGAGGTGCTTTTGCAGG
CGGTGGAGTCCAAGGGGGGTGCCCGAAGCCCCTGCTTGCTCCTGCCCAGCAAAGTGGACG
CCAAAGTGGGTCAACAGTCTTACTCTCTCCCCATGCTGCTCTACAAAGTGTTCAGGTGGC
CGGACCTCAGGCATTCCTCGGAGCTGAAGAGGCTGTCTTGCTGTGAAtcctacgggaaaa
tcaacccagagctcgtttgctgcaacccgcaccacatgagcaggctttgtgaactcggtg
ag
>NODE_809_length_475_cov_2.829474
GTTCTATTTTGCATGGTCTAATCTGATCGATGGTGAGCATGTCCCCCAGGCCCCGCTGAG
ATCTGAGAAGCCACCAGGCTCATACATTTGAAAGGCATCTGTTTATTTTCAGAATGCAAA
TGCAGCCCACCTCAAAGGCTATAAGCTGCAGAGAACACACAATGTGAATGTGCTGGAGTG
CTCTGCCGGGGGGCTGAGGCCCACTTATGTCAGGTTCAGGTTCTCCCCCCGTGAACCCCG
GCGGCCACACACAAACACACTTCTCTAAAAAGAAAGACAGCGACGACAGAGAGGCTTTCC
TCACACCGAAACCATGTTTACCCATGCTGCAGCTGAATTTACAAGGGTTTAATGGAGGAC
ATTTACACAAGGTGTGCAGGCGACTGAGATGCTCCATGTGCCAGATGAGGGCAGCCCTTA
GGAGAGCCAGAGGAAACAATGCCAAATCTCCTCCCCCTGCCCTCCTCTCTCCTGACCCTT
TTGGCACCCTCCCTTGTCCTCCAGTGAGAGGCTCCAAGGAGGGGGGGTGGGGCCGGGAAG
GTTAATGTGCCCACTTTGATCTTCGTcaaggcacactgagtaagaattaatttacatttc
agatgaaaaggttgacagt
>NODE_810_length_324_cov_3.941358
TTTACCAAACTTCCCCTAGGTGTGCATTTCTGTATGCTTTGCATATTTCTGTATAAACCA
AGGCTAAACAGAACTTCAGAGCATTTTTGACTTATGGAAAAAAAGAGAGAGAGAGAGAGG
GTTTGTAGACTGTCAAACAAATACGGTGCAAAACTAACAGAGAAATTCTGCTGCTGTGCT
GCGAGTGCATCCACAGGGAGATGAGCAGACCAAATATTTTGATGCACAGCAGGTATTTAT
AAGAGAAAGTTTATTTTTTTTCTCTCGGTTTAGTTCATTCCTGTTTTTTTTTCACCCTTT
CTTGCTTCTACTAATCAGCCTCTGCGGATGCACTGCCACACCTGCTCCCTGGTCACCAGC
TCAGGTCACCTGATTGGAGGCGGCCGAGGTGAAGAGATCGACCAGGCCGAGTGCGTCATC
CGCATGAACGATGCTCCGACCGCCAGGGGTTACGCCCGAGACGTCGGC
>NODE_812_length_325_cov_3.575385
ATAATATCTACGTTTCTATTCAGGCAGCAGCGGAATAAAGGTCTGGCCAGTTTGCCATGA
CATATTCTAATTTTTTTAAATTAAATGTGTAGCATTGCACCTAGCAGTGTGTGCACTGGA
CGTGATGCAGTCGTGTCAGGCCCTCTGTGCTGTATTGTATGTGGTTTATCGATTTCCCTG
TGTGAATCCACACACAGATGCACACACACATGCTGTAGATGGGCTCAAATCCCCCACTGA
TTCTCAGAGAAGGAGAGACAGGGAGAGAGGGAGAAAGGTGGTGTGTGAATGGGTGTTCTT
GTCTGAGTCATCCAAGTTTGTTTTTCAGCTCTCTCACTCAACAGTCCATTAGCTCATTGT
TGGAAGAGCTGGTATTGGATTCTAGCTGACATGTTCCCCCAAGTCTGAGAGCAAGAGATG
AGGGCGCACGCTGTGCTGAGTGCTCTAATATTCTCTTAGTTGTGAtaaa
>NODE_813_length_411_cov_11.571776
CCAACCCCCCCCTCCTCCTCCCTCCTCATCTACCTGTGCCGCCCGACGCCATGGCTGCGG
CTGCCCCTGAAACCCCCCTGTCCCCTCCGGTCGTGTTGTGACCTGCTGATGGCGGTTTGG
GTGCGAAAACAGCGGAGCGACAGCCGGACGCGGGCACTGAGTGTGAGGGACGACGAGGAA
GGGCACCTGATCTGTCGGAGTGGGGACGTCCTGCAAGAGAGATGTACTCACTGCCACTAC
TCTATCGTAACCCTTCTCCATATGAGTATTAAAGCATAGAGCATTTACATGACATGGGAG
TGCCTGATGATGATGCCTTGCTAGAATGCTCTCCGCTCTAGCTGAAATAGCAGGGTGGAA
TGCAAGAATGTTGAAGATTTTTAGAGGGACTTTAGATAAATTCTGGTTTTCGTTTTAGGA
TTTTAAGCTGTGGAGCACTTTCTATGTTTCACAGGTTACTTGACTTTCCTAAacatagaa
tctcatttgcagctgtttgtttctgttgtactttagttttaaactcagttacagttttga
atctgtagcttaagc
>NODE_815_length_399_cov_3.749373
TTTATATATACTGTATACACACATATAGTATATATACTGCGTGCGTGTCTGTATTTGTAT
GTATGTGCTGCAATGCTGAGCTCACTTCATGCTTCATCATGTCTCCATTAACAGAACGAA
CAGGCACCCACTGAGGTCACCCACAGCAGACCCCCAATAAGGGACTCCACAAGGGACAAC
ACCGCATCTTTTCACACACAGCGGCAAAAAAGCGAGGTCCGACATTCTGCCTGCACCCAC
CATTCCCCACCCACATCCAGTCTTCCGAGAGTGCGGATGTGGGTGGATACTGCTGTCATG
AACTGCTCTCTCTCCCTCTCTCTCTCTTTCTCTGTCTCTTCACATCAGATGCCTCTTCAT
TTTCTCTGTGCGCTTTGCTTCCCTCTAATGTGACTACTTATGATAGCACAGTCAAGCTTG
TCATCACAGCACATTTCAGTTTAATTTTGGGATTCATTTATAGCCCCTACAGATGTTTAA
TTATAAAGACCACTCGTAAATCAATGCGCCCCCAGTTTTTTTTTTCTTGTCCTtgcaggt
aaa
>NODE_816_length_587_cov_21.275980
GTGACTCGCAGCGAAAATAATATTTGTTATCTCCATTTGCCATCAGAGCAGAGTGAATCC
ACCACTGGCTAATCTTAACCTGGCTTTCTCATTGAGGTTTAATCTGGTCATGGCAACTTA
GCATCTAGTATGGAGAGTGTGAAGGTGTGAGGGTGTGTGCGATTGTGTGTGTGTGTGCCC
GGTGAGTGTGCACATACGTGTGTTTGCATTTGAGGAGGGTGTGGAGGAAAGAGATAGACA
AGCCAGTCATTCTCCTCCTGCCCCCTCCCTCTCCCCATCCATGTCAAGAACCAATCACGT
GTGAAAACTTGCCTTAACTTCCCTTGCCTGTGTGACTACAGCGTCAGAGAGTTTGACAGA
TCTGTGCGCCACGGAGGCGTCTCCCAGCCATTTGGCATGCCATGCGCGTCTGGTGCGCTG
GAGACTGCCTGTCAAACGCCTATGAGTCGGTGGCGCAGCCAGGGACCCTACGGAGCGCCA
GATGGGCCATTAAGGTAGTATTAATGTAGATGCCATCGCTTTTCTCCTCTGACTGGGACA
TGCTCTCTCGAACTGCGAGCAGCTGCTGCCATTTACTAGGACAGCTTCCTGCTAACTTTG
GCCAACTGGCATCACTACTGACTGGCTCTCAATGTAATGATACACTTTTTCTTCTTACTA
TACCTGTGATTTTTTTCTCTTTTCCCACTGCCCTCCCTTTCCAGAGGTTTTAACAGGAGT
GTGCTGAAAAc
>NODE_819_length_323_cov_6.609907
CTTTCTAATATTCTGTTTCTCTCTCTCAAGGGACAGATTAACCCCTAATCCCCTGATGTC
CCATGGTTAATTGATATGATTTAACTATTAAAAGGCCCTGGGTGGTTCCACACTGCTACC
TCACAGAGAGCTTTTCCTCCTCTGAGAGCTGCGACCTTCCCTCGTTTCCCCCCATCCGAC
CCTCCCCTCACCTCCCACTTCGAGCCTCCTATCCTCTGTTTTCTCTGTCGCCTTTCTGCC
ATCTATCTCTTTCATCTCCCATCTTGTTGTGCCTCCCCTTTCCCTCCTCCAAACCCCCTC
TTCTGTTCTCTCTTGACACCCCTCTCACTTGCTCCCAAGGGTCACCATTCAGAGGCAGTT
AGCCGAGCACTCTGGGAGTTTGTCTGCACCATGAGACCAATAGTTCATCTGAAACGCTAC
ATGATTCTACAGAGAGCTGAGTAGCACGGGAAAGGCATGTTGAGAAt
>NODE_820_length_440_cov_2.554545
GTTAGCAGGAGCCCTACGATGACATGATATTAGAGAAGCTGACGGGAACGATGCCATGTG
GTGTGAAAGCTGCTTTGCACCGCTGAAGCTTTTACTGTGAAAGCAGCAAACATTCTCCAA
ACTCAAAGTGAACGTCACCGGCACCTGAGCTGGGTTTCCACTCGACACCACCGGGTCTCT
GAGAAACCCAGCGCAGGATTAAAGAAAACAAAGAGTTTGGCTTCAGAAGCTGGAGAGTTC
AGTTTTAGAGCTGCACAGAAACATCTAGAGCTGTACTGCCTCCCCCACCCACCACCCTCT
CTCACCCCTTCCCTGCACACACACACATCAATAATGCAAAGCTGTGCACATACAGTAAGT
ACATGGAATGTATATTGAAACTGGTCATTCTCTGACTGACTGAATGAGCCTGAGAGACAA
GGACACATCAGTTCAGTTCAGGGATCGGTCACCTGTCCTTATCAACTGATCTCAGACCAG
AAACTCACATGATGCAGCTGCTATACTCATAAAAACTCATGAACTGATTGAGTGATTCCT
CAGCAAGTTAattcaactattagtacgtgcaacaggagagtaaa
>NODE_821_length_310_cov_6.838710
GTGCTCTTCCGATCTATAACCAGACAGTCTGAGGAGCGGTGGGACACGTCCACGCCTCCT
CCTGGTCCTCCTGCAGACACATGGAGATCACCCTGATGCTGATCTGTGACACAGAAACGT
TCAGAAACAAAGTGATGGTTATCTCTTACCGGTCAGACCGGTGGGACTCAGCACCACCTC
CCCGCCTCCTCCCACTACTCCCCGACGAGCTCGGTCCTGACAGGACAGAACAGCCAGGAT
GTGTCTGTCGTCCTCCATCAGCCACACCTGAAGAAGAAGAAGTCAGTTAGACAGGTGGAG
GACAGAGGAGGAACATCCTCGATAGAAACAGACTCACCTCCTCGTCGGGGACATGAGTCT
CATGGCGACAGAATGGACAGGTGATGACGGAGGGTGAAGAATCACCTGAAACAGAACCAC
ATGACAGACTGATGAGTCATGTGATCATAGTCAc
>NODE_824_length_409_cov_8.281174
TTCCTGTGTTACATAGCTCCCTGTGCTCAGAGCAGGAAGCCAGGGGAAGAGATGAGGAGC
TGCTTTCCACAGGAACACTGAAAGGCTGCCTGCCTGCCTCTCGCTGCCTGCCTGCCTGCC
TGCCTGCCTGCCTGGCTGGCTGGCTGGCCGTGCTGCCGGGGAACCCATCCATGTCCTTCC
CTTTGTCTCTCCATAATTGGCCACGGCAGGTTTTCACAGCCAGAGAGGAGGAAAGCGACG
TGGAGATCTAAAAGGACAGGACAGAAGAGGGAGAAGAAAGGAAGGGAGAGGAGAAAAGAA
GAGGAGGAAGGGAGGGAGAGCCTTGTGACAATGTTTTGAAGGGGAGACAAAGCAAAAAGG
CAGTGACTGCACTCGGCCAGAGGTTTATAACCAGAGTGCTGGATACGATTTGGAGTGTAT
TTCCTCATCTTGTCAGTGACATTGGTGTCTTCTTACCCACACGACTCCAAGCTGCTTTCT
TTGTCATGCACTTGGAGGACACAAAGGAAAacttagatctctacctctgacacatttgca
gttgtttggaagt
>NODE_825_length_158_cov_5.607595
CCGGCGTCTTCGGCATAGCCAAATTAGGTGGGGCAGGTGGCATTTCCAGGTGCCTAGCAC
GTCTGGTTCCGGAGATATTGGCCAAAACGTTCTCCCATTCACTGACAATGGGACGTGCAT
GACGCAGCCAGTGTCATAGTGCTGGGGCCGAGATAAGTTCCCGTAGAAGGCGGTTGAGAG
CGCGTTTCAGACCGCTCTGAGTTGATTGGTATAGGTCTGTAGTGACATTTTTTTGGGTCC
CGTAGTATGGGCCAACCCTAACCCTAAGGTCTGGAATTAGGGTTAGGGTTAGGGTTAGGG
TT
>NODE_826_length_310_cov_4.345161
TCCAAAACTGTTATTTTGTTCATGATGATTGAAACATTCTGTTTGTGTTCATTGTTAATT
CTTTCACAGGCTGAGTGAATGTAACCTCTCAAAGAGAAGCTGTGAAGCTCTGTCCTCAGT
CCTCAGCTCTCCGTCCTCCAGTCTGAGAGAACTGGATCTGAGTAAAAACAAGCTGCAGGA
TTCAGGAGTGGAGAGTCTTTCTGCTGGACTGAAGGATCCAAACTGTAAACTGGAGACGCT
CAGGTCAGAGTTCAGCTGTTAACAGTTCAGTTAAATCCTGCTTCAGGTTCATGTTGGTTC
TGATTTTCTACATAAAGTGAAACGTCAGTAAAAATGATAAGCTGATGTGAAAGTGAGGTG
AGGCTTCAGCAGTCTGACCTCCACACATCCAGTCAgtatgtttgtgtttccacagtgttg
gtgctgagctgcactgaaagaggagtttagttgt
>NODE_827_length_393_cov_6.966921
TTAACCGGCTGGATAAGTGATACACTCAAGCGCTAACAGACCTGAAAAACATTGTGTTAT
AAATTCTGGTAATTGACTGGAGGGAGGTGAGCATCAGGCCACTGAGACTGAGCAGGCAGC
ATCGAATAAGAGGCAGTTGGCACTTTTGTACCATTAACATCTTATAAAAGGTGAGACAGG
GCACCCTTTTTTTGAAAGGAAAGGATGTAGGAGACTGAATAAATGTCTTTGAAGACAATT
ACAGCCGACAAATCAAAAAAGGTCTACAAGTCCAGTAATTTGCCACCATTATGTCCATTT
TGTGATTGCATCTACTTCCAAAGGTCTACCCAAGTACAGAGAGCCCTAAGACCCTCTTAT
CCACCCTTTTCTCCCTCTCTCCACCCCTCCCTTCTCCCGCAGTCCTCTAATGAACTGAAA
GGTCAGAGCACTAATAAAACTATTAGCAGAAATGAATCTCTCAGATGTGTTAATGCACTT
TTAATTCCTGTTAGCAAATTTCATCCCCCAGCAGTTTGCTGCCCGCTAATGAGAAAt
>NODE_830_length_994_cov_13.699195
CTCACCACACTTTCCACCGAGGAATAGTCCACAGTTTGTCCGGCGGGCAGGCAGGACGGC
AGGAAGCAGCAGAGGCTGAGGATGATCGCAGTGAGCCACTGACCGGAGACACACGCATCC
TGCACCGCGATCATTATGTCCATCACAGCGGCGCTTTCCGTCGCTTCTCCTCCGAGTGTG
GTGTTAGCAGAGAGCGGCGCGGGGAGGGGGGGTCGGCCCGGCTGACGACGCGCTTTGTGT
CCGCACTTTTTTCCGCCTCGGAGCCCCGTGAAGAAGAAACGCGCCTCCGTCCGGTTCCCC
CGGTTTTCGCTGGGCTGGATGCGGAGCTGCGTGCGCGGGGAAGTGTACTCTCCAGTGGCT
CGCACACCATCTAGTGAGGAGACGCGATGCAAAATGGGAGCAGAGCTAGAAGCAGACAAC
CCCCAGGCTCTGATCCTGTTGCCATGCGGCCGTTTCCCGGGCAACCCGTTCCCAGTGGCT
CCTGATGGAGCAGTAAAACCGGTCGGTATCGATAGAACCCGGGAGCAATTAAAGGTATCG
ACCGGAGAGGCTCCCCCCGTTTAAGGAAATGAACGTTTGGCTGGAGATGGACGCTGGGTG
CCGGTGACGCAGGAGCATCCCGGAGGNNNNNNNNNNGTGATGGAGCAGTAAAACCGGTCG
GTATCGATAGAACCCGGGAGCAATTAAAGGTATCGACCGGAGAGGCTCCCCCCGTTTAAG
GAAATGAACGTTTGGCTGGAGATGGACGCTGGGTGCCGGTGACGCAGGAGCATCCCGGAG
GAGAACTCTGGCCAAGTGTTGGGAAGACTCGTTCAGATCAGAGTTAGTGCGGTTTCACGG
GATGACACATCAACAACACAACTCGGGCTTTATGATGAGTCCCCGCAGAGGGCTGGGGAA
CCCCCAACAAGCGCACACAAAGAGAAAGTTTGCTCTAAAGCAGCAGCCTGCTGCTCTCTG
CTGCTCTAAGCCCTTTGACTTAACCTACATAACACTTAACACACTGTAACCATGGAAATG
ACACAGATTTGGGGGGTGATGCGTTGGACTGATGCCACCGAAGTACAGCACAAAAACACA
ACAACTGAAGACTCCCTGTGGGTGAAAGGAGTCTGAGATGTTCCTGAAAgatgataaa
>NODE_832_length_389_cov_3.187661
ATTTGCTCCCTTAATTTACATTTGGCAGTTGTTAATCATTCAGACGGTATATTTGTGTGC
CTAAATAACTAAACAAATTGCCCCGGCAAGATGAATTTCAACCATAATTTGTTACTGTCA
TTTAAAGACGGCACTCCACACTTAATGTTGGTTAAAACAAGCAATTTCAAACAGAGTGCT
TTAAGAAAGTGAGAACTGTATTTTGTTTTTGTTTTTTTACGACCACCATTTAACGTGCAA
AAATTCACCTCCAAACTTGTTTCCTGATTAATGAATGAAGCACTTAGTTGTGTTTCCTTC
AGGTGGGAACGTGAGGTAAGACTTTGTGGGCAACACAGTTAATCACACAAAAATCTAACA
AAAATCAAAAATGAAATATTTATTACAGAATTTGTGACTGAACACCTTTTAAACATTACG
TCACAGTCCTCATACAAGTATTTAATGTATTTTTGACAAAGCTTAAGGGAGACGGCATCT
TATCATCTAGTGAGGAACACGTGCTGAAAAAGGAAGGAATTCATGGACATACa
>NODE_833_length_298_cov_12.107383
ATTTTTTATGGGCTTTTATCAGACTAAAACAATGCTGTCCAGGGTATTTGCTGCATTGTT
GGTTAGTTGGTCTCCCTGTCCTTTTGCCCAAGCTTTGATAATGCTAATCATAACCTCACT
TGGCCTCTTTTCTGGATCAGATTTTTCCTTTTATCAAATGATATCAGATAATGCTACAGC
CATTCCAAAAATCTCACTAAATACTGTTTCTGCAGTCAGCAGCAGTGACTTACAGCAGCT
CCTCTCCTCAGCAGAACAGTTTGGAAATTTAAAATTTTGCTCTCTATTCAGGGGGCCTTT
TTTGACCCCTATTATGCATTCTAGACTTAACGTCAAAGAGCGAGGAAGAGATTTAATTTG
TTGACTATTGCCACCGATCTCCTTTAAACGGCTTTTAATTGATAACGGCAAGGGAGAGCG
GTGAACTTTAAATAGACATTCT
>NODE_834_length_334_cov_3.874252
GTCGTTATCAACAGCAGCTGATTTGTGCTGAGTAACACTTTACGTCGCCTCTCTTCATTC
CTCACACTATAATAAGCTGTCAGTGTGTCTGCAAGCATCTTCACCAAATTGGGATACAGC
AGCTCAACACCTCTGCAGTCATTATATACCTGAAAGGACAGGCGCTGCATTAGCATAAGT
AAAACTGATCATCATAAGAATGCTATTGATTTCAGATGCCCTCAGCTGCCGAGGTGCCGT
GTGAACAATTACTTTTCACCCTCGACCATCTTCCCGTGGACTCATTCAGACCTTTATCTT
TTTGAGCAAGCTATATTAAGTTTTGCACATCTCTGCAGGTTTTTCAGTGAACTGCAATAA
AATTTCGTATTGATTTTCATTAAATTCACTCTGCACATCTGTGGTGAACTGCAAGAGAGC
ATCTAAGTCTGGAGTTTttatttaatatatatgtttgatgacttttgctgtttcacag
>NODE_835_length_315_cov_11.888889
TAAACACAACAACACAGAGCACACAAATTTGCAAAAAAAAGCATCATCTTACATGTTTCA
CAAACGCTCTACCGGGTGTTTCATTGATTATTTTGGACTGAAACTGTAACAAAAAGCCAT
CTGAACACAAACAGGCATGCACACACACATGGATAGGCTCTCACAAGCCTGTATTTTATG
TCCAGCGCTGCACTGATTGCAATAGATTTCAGATGAGGATCAACACTTTGAAACTGAGTC
TATGACCCGAGGGTTGAGAAGAAAGCAGAAAAAGAGAGACGGAAGGAGGAGAAAGGGGGA
GAGAGGGAGAGAGAGAAAGTGGGTGAGGAAATTTCCAAAGAGAGGGAGTAAAAGGAGGGC
AAACACTGATATAAAAAAAAAAAAGATAAAGTACCAAGAAAGGGCTTTTACTGGGTCTAA
ATCTGGGTACTGGTGTGCATGTTATGTCTACATGGTAAt
>NODE_836_length_243_cov_16.358025
AGAAACAAGTTTCATGTCTCTAGCACTAACGGTTTTCCCAAACCCAGGCCGAAACCCTAA
CCCTAACCCTAACCCATGCTGCGTTATGCACTGCCCATTGTCAGTGAATGGGAGAACGTT
TTGGCCAATATCTCCGGAACCAGATGTGCTAGACACCTGGAAATGCCACCTGCCCCACCT
AATTTGGCTATGCTGAAGACGCCGGTCTAGGTCCCGAGTCTCTACGACCTTCCCGTCCCG
AGATACAGCCAAAAATCACAGGTTTCTCCCACTTCCTGATGTCGTAGAGACTCGGGAGTA
GGCTCAGTGCGATCGCGGCGGAAGCAAATGGGGGGGTAGAAACAAGTTTCATGTCTCTAG
CACTAACGGTTTTCCCAAACCCAGGCC
>NODE_838_length_317_cov_1.287066
TTACAACAAAGCCCTGTAGACCATGGCACAATTTCAGAGTTGCGGAAATGACACTGGTAA
AGCAGGGGCATGAAAGTCTATCTACCAGCCACGTCTCATTTCTTACACCATTTGCCCCGG
GAAGGGGAGTGTCGAGAACGAAAGTGGGCAGATGACAAATCCAGTACTGTAGCGTCCCCC
CCACCACCACCACCACCCCTGACAATGCCCGAGTGGAGGCTGAAATCTTTTTCAGGTGTC
ATCTAAAATATGAGCCAGAAAAAAAACCCAGAGGGAAGCCACCTTCAAGGACACCAGGCA
GTCCTCCTTTCTTAAATTTGAGGTGAAATCGATTTCTTGACCCTGCGAGCATACCGTTAG
ACTTTGGATTGGATTTGGAATTAAATCTCTACATCCAATGCGTGTGTGTGTgtgtgtgtg
tgtgtgtcgtcccctctctcgttctctctctgtgcatgcca
>NODE_841_length_308_cov_1.389610
GTCACTGCAGGAGTGAAAGAGGACAAGGCTCACAATGCTGTGAGGTTAGAGGACAAGGAG
TGGACAAAAGACGAAGAAATTGCTGAGACTGTGACTGAATTAGAATATGTTCAGGTCACA
GAGGTGGAACAGACAGTTGGAGAGGAAGAACTCGCTGATGAACAGAGAACAGAGGGACCA
AAGGAGATAGAGGTGCAGAATGAGAAACACTTTGCAGAGAGGCATGAGTTCAATACTGAA
AGTGCAAATGTGCAAGATGAAAAGGAGTTAGAGGAAACGGAAGAAATTCAAACATACTTG
ATCAATGAAGGTGAAGCAGGTGTGGAGTTGGAGGATGAACAAAAACCAAAGGAGGAAAAC
AGAGAGGAGGAAAATCCAGATTCCGTGGAGGAAAACATTGTTGATCAAGCAGTGGAGGTG
GAGATTGAAGATGCAGAGTcatgcgtagtgat
>NODE_842_length_353_cov_8.056657
CTTTTATTCATTATATGAAGTGCAAATTTCCGGCACTGAAAGTCATACATCTGATGTTTT
AATAATGCCTCCGCACTCTCCCACTGCTGCACACATGGTGTTAGAAGCACTCCTGTCGCT
GTTTTTACTTTTAAATTAAATTATCCTCACTCTGTTATAAATGGGATTTCATTTTTCACT
CAGTGATACAGCGCTGCAGTTCAGGAGGGGAAGGGAGGGAAAAAAAGATGTTGATTTTCC
CACGCACCTATTTTACCGTTCTCCACGTTTATTTTAGACTGTAGTATCTCCAGTTCTGCT
CCAACATCAAAACCACCTCGGAGAGACACAGTTTCCTTTAAAAGCTGCAATCCATCATTG
CAATAAAAGACACAGAGGCGATGCATGAAATACGACTTCTTCACTTGTATTTGCAGCATT
ACGTTTATTCTTCCACTTTTAGGCGCTGAGAAtaaataacagcgtggcactgaaagagtc
cccaactgacatgtaaa
>NODE_843_length_375_cov_14.184000
TTTACTTTTTGTTGGTTAAAAAATGCATGCCTGTGCCAGTTGTTGGTCAACTACTAATGT
GTTTGTGTAATGTCTTTCTGTCTATCTTTGTTTCTCCCTTCCTTTATTTTCTTCTCCACA
TTAGAGTGCGCCTGTCGCTATGCAGGTGGGTGAGGGTCAGCAGGTGCAGATTGTCCAGGC
TGCCGCAGCCCAGGGTCAAGCTCAGACAGCTCAAGCCCAAGGCCAGACCATGCAGGTCAT
GCAGCAGATCATCACAAATACAGGAGAGATCCAGCAAATCCCGGTAAGGTATTCCAGTAA
GCTGGTAAGGGCAAGGAGTGGACATAGGGGAGGGAGAAGGTGGAGCTGGTGAAGCAGCAA
AGCAAGGAGAAGCAGAAGAAAGGTTGTCAATCTCATCTCTGTTTGCTTCATGACATGGCG
TTTGCCGTTGTCGTGCTGGACAAACATGATGTGAATCTTTTATCGTTTACTGTTTAATGG
GAGGCAAGACACAACACCTCAGTTTTAGAAAGTTAAAGA
>NODE_848_length_313_cov_17.555910
ATCACTACATTTCTCTCCAGCTATCCAGGCTGTAAGTATATGACTGACTGTTGCCAAGTG
TGGCCTTATGGTTTTTGTCATCGCGCCAGCTGCAACATCCTCTGGTAGGCCCCAAAATGA
TGCATCTTCTTTGATACATTCTTAAGTACACATCAGACACAGTCAAATATTAATCTCCAT
GCTTGCTGGCCAAACAACATCTGTCTCAAAACATGAACTAACATTCTCCGTTTTTCTTTT
TTGGTTCGCAAAAATATGCCCCTCCATCTTTAGAACATCCATCCACACAGCTATGCGTAT
GTTTGTGCAGTTATTTATCAATTCATAAAAATTCAAATACTCAGAATAAAATGTAGCAAA
CAGAAGAGCAACCATAAGCATGAAAACACATCAGATTTATTCTGCCTGCCTTGTTTACCG
GTTCACGGAACACTGCATGCAAACAGAATGCAAATGC
>NODE_852_length_533_cov_7.185741
CTGACTATGTGTTTCGCATCGTATACCCTGGATACCGATACGACGCCAGTAAGTAACACT
GCAACACTGCTGCGCACACTGATAGAAAGCATCACAAAGCACAAGTGGCTACTAAACAAC
AAAAATGAATCTCATTTCTATGGCTAACACTGATCTGTGTGTTTTTAAAGTACGATGGTG
TTTTTTCCACAGTACTTTTCCCCAGACCTGTAGGGTTGCACTTTTCTAACTGTGTTCTCT
GTTATCCCATTGGTGCAAGCAGTCACTATAAACTACCACCACACCACGGGCAGTCGCGCT
CCTTCGCTGGATGATGATGAGGAAGAGGAAGATAGGCTCCATGCTATGATCTCAATGATC
TGCTCGCGGAACCTCACAGACCCTAATGTCATGAAAGGTTTTTATCACTTTAACACACCC
ACCCAATCCCACTGCCCCTCCACCCCCCACCCCTGAGACCTCACCCTGGCTTCAGACGTT
GTTCCTCGCCTCCCACCCCATCGTGTCCTCTCAGGCCCTCCCCCCTCCACCTTCCTGACC
CCACCTACCCCAGCTTCGCCTTCTTATGTGTGTTCTGCCCTAGGCCGAGCCCAACAGTGT
AGAGTAGGTTAGGGTTGGCCATGTTAATGGGGACATGAGGAAGTTCAGGGTGATCAACTC
AAAGCTGAAAAGCAAAg
>NODE_853_length_347_cov_7.760807
GTGTCTTGAAGCTCACAGCGCTCTCTGTTTATAAACCTGCTGCTGTCTGATGGCGAAGGT
ATACAATGAACATGGAGTAAAGACTCCTGAACAGATGGAAGCAGCAAACTAAACTTCAGT
TTCTCACCTGTTCTGTTGAGACATGAAAAAAGACATGAGGCGTTGCGTCGACTTTTCTCG
CCTCTTGTCAGCTTTTAACACGTCACTGACTCATTTCCAATACGAGTAATTCAATACAAA
GCTGGGAGAAGGATGCGGAGGATGCTAAACTCTGGTCTTGTTGTTGTCTGCAGGGAGGGA
TGGATCCAGTGCTGGAGCGGTGGACGAGGAGGACTTCATCCAGGGGTTTGAGGATGTTCC
CACAGTGCAGGTAGGAGCTCGTCTTTGTTCCACACAGACAGAATCCATATGAATAATTCA
TACAGAAAAGAAAGGCCGACCAGTCGCATGCTTTGACAGTTAACCGCTAACGCAGTGCTA
GAGCTGCAAAg
>NODE_855_length_145_cov_6.275862
GACCTAGACCGGCGTCTTCAGCATAGCCAAATTAGGTGGGGCAGGTGGCATTTCCAGGTG
TCTAGCATGTCTGGTTCCGGAGATATTGGCCAAAACGTTCTCCCATTCACTGACAATGGG
ACGTGCATATCGCAGCCAGTGTGCGAGCGCTGAAGCCAAGATAAGTTCCCGCAGAAGGCG
CTTGAGAGCGCGTTTCAGACCGCTCTGAGTTGATTGGTATAGGTTTGTAGAGACACTTTT
TTGGGTCCCGTTGTATGGGCCAACCCTAGCCATAAGGTCTGGAATTAGG
>NODE_856_length_309_cov_4.190938
ATTACTTTTTAAGATAAACCTGTAATCATTGTAAACCAGCTGGATGTTTGAGGAGGTTCA
GCGCAGCTTTCTTAACTCTTTAAAATCCAGAACTGACTAGTCGGCCATTTTTTATTTTAA
CAGTTTTTTGTGTATGTTTTTGTTTGTTTGTTTTTAATCTCTAACTTAACCACATTTAAT
CCACGACTACGTCTGCGTTTACTGTCCCCCTCCCTTCCCTTCTTCTGGTTTCTCCACTAA
ACACAGACATAATTGGCATCTTTTTTTGCAAAACTTGCATCAGTTTTCTTTACTCTGAAT
TCCGAACAGCAGCGTTCTAAGCTGTAGTGACTGCTGTGAGTCAGCTCTGAACATTATACA
ATTAAAAATCTTCAGTCTTCAACTCAGACTGAAGATTTTTAATTGTATAATGTTCAGAGC
TGACTCACAGCAGTCACAGATCGGAAGAGCACa
>NODE_862_length_359_cov_4.348189
TTTTCAGTCTGACTGAGAGGAAACGTAAATTAGCCGACCTGCACGAACATGGTGCTCCAG
GTTATTAGCAGCTTGTCAGCTACCAATGTGTGAAGTTAGAGGTTTATAAGTGCTGCTGGA
GACATGAACTGCGGGTCACGCAGGCGGCTGCTGGAGTAGTCACTTTGCAAGACCATTGTG
CATTGACCACAATAGCCTTAGTTTGTGCTCTTGTTCTGGGCTCTTCTCCCTGACTCTCTG
CAGTCAGCTCCTGTCCGTTCCACTCTGTGTCCATGCTTCACTTCCCTGCTCCACCAGAAC
TCAAGAAGGGAACATACGCCTCATCTTTACCACCTCAAATTTGCTCTCTTCCTCCACTGT
CACCTACCACCATCTCCCACCACCATCCTCCGTGTACTCCATTTTAACCACACTTAATTC
ATCCATCTTTGTCCCTGGAGGAGATTTTTAACTTTTTTTTTTTCTGATGTCACTTTTGGT
GAATGAAAtcactgaagagaaac
>NODE_863_length_411_cov_4.897810
AAGACTTACTGCTGCTGGCAAGTTTGAGCTTCGTCTTTTCTCGGGCTGATCTGAAGATAC
CATTGGGCTTCATGTCATCTTCGTCTTTTTCATTGTCTCCTTTCTTTTTGGCCATGTCAT
TCTGTTTCTTTTTGTAGGTTGGTTTAGGCTGACGCTTGGCTCGGCCCTCCATCTTGCTCT
CACTGGTGTCAGAGTCATCACCTGCACTCTCTGAACCAGACTCGTATGAGCGTTTACCTC
CCCGCCTTGATAAAGGAGCTGTTTTCCTCTCCTCCCCACCTCCTCCTGCTGCCCCTAACA
GCTTCTCCTCCAGCTGTCTCTCTCTCTCACCTTTGCTTGCACTGTCTTTGCTCATCTCCA
CCTCACTGGATGTTGAGGCGCTGAGGTTGACTGTACAGGGTTTGATCATTTCTGACATGG
CTGTGGTGTTACTTGTGCTGGTAGTGGTGCTTGGTAGTTTCTCTGTTTTAGCACTGGTGG
AGCATGTAGTAACTGTTGTGTTTCTGTCCTCCTCAGAGTGCCGAGTTAACCAGGCTTTCT
TCAGCTTGTGGTAAt
>NODE_864_length_475_cov_4.208421
GAGCTATAATTAAGCAGGCCTGTAATTAAGTGTATGCCCTTTATCATAATGATCGTGGTT
AAAATGGTGTGATGGCTGCCAGTTGATTATTAATGGTGTAACCCCGTCCTGCATGCATCC
TGCACTGGAATCAAGGTGTCACGATTGTCAGGCTAGAGAGCAGCCCTTTGTTTATAAAAT
ACATTAGGGCCCAAATTAACACAGGGTGACAAGAGACACAAAGCCTCTCGTTTCCAGACT
GAAGGGAAAACTGCAGCTGCTCGGCTTCATTTTAAAACTCCCAAATCTGGAGGCACAAAC
TTGCTGCAGTTGGCTTCGACAGGAGCCCCAAATATCAAGAGGCCAGGCTTCCAACTGGTG
TTCTTTTACCCGCAAGTCCATCAGGCCGCTGGCACAGGAAAAGGAACTCATAAATGTAAG
CCGAAGCTTTTCATGAGTCATCGTTTGGGAGCTGACACTCCTTTTGGCCTTTCCTGTTCA
CAGCAATATTTAAAAGTATGAAATTCTAAAATATCCCTCACTTTGACACTTGTGTGACTT
GCTTTCCTTTCTCGGTTATTACACTGATCCATGGTTTGGCACTTTCCACACAAGTGTAGT
ACAATGTGAtctttgtaat
>NODE_865_length_306_cov_3.284314
ATAACTTTCAGCAATTTTTGGGTTAATTTTTTCAAATTTCCCCTGTTCAGCACTTATAGG
GTTAATCTGGCAACTCTCCCGGTCCTCGTCAGCTCTCACCAGCAGAGTGCGTCGTCACCG
CCATATGTCCGTTTATTTTGGATGAATGCCAGAGACCTTAGCAGAGCCACCATCCTCTCA
GAGGACTTTTATGCTTTGAAGCCTTTTCAAAAGCTTGGCAAGAAATGCAGTACTAACAAC
TTGAACAGCAGAATTTGACCAGAGCACGACATCCTTGTTATAGTTTTTTTTTCTGAGCAA
CGCTACGGTGAGATTCATAGTCGGCAAAATATTAGCTTAGCCTGCTAGCTAATATCACAC
CGTGGTGTATTGGTTCTGTGAAGCTGTGTGTAAGTTATGCAGACTGTTATGTCTGATAAG
AAAAtttcaaagaaacaattagagacagac
>NODE_866_length_386_cov_4.378238
TTTACATGTCAATATCTCACTGGATGTGACGTTTTTAAAATCTGTGAATATTTGTGTCAC
AGCTTCTGTGTGAGTGTAGTGATTACAGCTTGAAACTGTTCCATCCTCATGCGTCCCGGT
GTTGACAAGGTTCTCTTTAAACCCCATCGAAGGCCTCGTCGATGGACACATAAGTGGGAT
CAGGTGTTGTAGCACTACCGGGGACAAAAGACCACACATGTCGTGTCGGGCAGAAACAAG
GATGGCGTGGAACAGGGATAAGGTGACAGGGACTCAGGTGCAGTACCTGTGCACTCTAGA
CCGCCCAGTACTGAAACCTAATCCAGGGCTTGATTATACAACTGTAATCTACACCAGCAA
GAGATCCAACAGGAGGTCCGCAGCGATACGTCTGTTACACACTATTTCTCTGACACAATG
AAATAAAGGGTCATGTAAAATACTAATTTTAGATTTTAAAGTCCTTTTGTGTAGGTATTA
GCCAACATTCACTGTACCCTGGTAAcactcccactgaatattttagtgat
>NODE_867_length_299_cov_7.260870
ATTCACTTTGCTCATTATTTCTTCCCACTTTCTTTCAGAAAAGTACACATTGGAGACACA
CACTTTGCCTGCCACAGTAGGCTTTTTAACAAGTTTCTGGGTGTACATTTTTCTCAGTGG
GTCGTATAGCTTAATAACTGCCAGCAGCTCCCTTTGGAGAAGACAAACCTCCATGCTTCC
TCTCTGCCCCTCCTCCTCCTCCTCCCCCCTCTGGCCTCCCACCCTTCTTGTAATTTTCAG
AAGATTCTGGAAAGTGCTACCTCACCCTTTCTATAAACCCCCCATTTAAACACGGCAATA
CTTTATGTGCGACTTGCTGAAATGTTTCCACCACGGCTAGAGCTGGATTGTTAAAAGACT
CTTTTCATTTGTTTGACTACAGTACAGTGCACCAAATGTTAGAAATGTACACCTTCATTT
TTCTGTGCATTTGGTAGAGTCAt
>NODE_868_length_368_cov_9.127717
CTCACCAACAAGTTTTAGGGTTCAGGGTGTTCAGTTACTGATTCCAGCTTCTCAAATACT
GGTTTTCCCTTTGTTATATAACTGTAATGTACTTGTTTTTGGGTTTCGGACTGATGATCA
GATGATATTGAACAACTACTGCTAATCTCTTCTTTCTGGCCTCCTGTCTCCTCTTTGCCC
TCATCCTATCCCTTTGCATTTATGCTGCAGGTGGCTACGGTGTCGGAGCGCTCCAGGATC
ATGGAACTGGAGAGAGAGGTGGCAGATCTCCAGCTCAGGCTCCGGGCATCCCAGCAGAAA
GAGGACGCTGTGTCTCTGTCGCAGCAGCAGATCAGCAGCCTCAAGGCTCAGGTTCAGGCT
CAGGAAAAAAAGGTTTGTCGAAAGCGCCAGAGAATTCCCAACGCTGGTGTTCTGTTCAGC
TGCACCAACTATATACATAACACAGTTTACTTAATTTATGGCATGCTCCTTCCTATGCGT
GGTTTGTTGACGCTCCTGTAATAGTAAATAAt
>NODE_870_length_336_cov_8.220238
TTTTTCAATTTGAAAATTCTTGAGTTTAAGTTGTGTGTGTTTTACTGAGCTGCTGTTCAG
ACAACAGTGTGATGCAAACAAACCAGCAGGAACAATAAAGCTCTCAATAAAAGGTGTCAT
TTATTGACAAATATAAAACACACACAACTTAAACTCAAGAATTTTCAAATTGAAAAAAAC
CCCCCGGCGGTGGGCCCTGTCCTGCAGCGGCAGCCTCGGCTGCCTTCCTCTTCCTGTACG
CTGTGGTCCTTGGCATCTGTGCCAGTCAAGGAAGAAGAAGAGGTGCAGGGGCAGAGAGGA
AGGCTGGAGGAGGAGGACCAGCAGCTCCAGCAGCTCCAGCAGCAGCAGCAGCAGCAGCAG
CAGCAGCAGCAGCAGCAGCAGCAGCAGCAGAACTTGAGGGAGGCAGAGGAGGAAACGGAA
GAGGGAGTGGGAGACCCCTGCTTGGGGGGTCCCAGCTGCTCATCCGGGACGGCGTAGGCA
>NODE_871_length_304_cov_6.625000
CTTTGTCTACAGCGGCATCGAATCTAATAACGCTTTGAACTCCACCTCAAACAAAACGTT
GGTACCGGCTGCATCGACATTATTAAATTCATGGTCTCATTATATGATGTGTTGTTCATT
TTTTGTCTGGGTATCCTATGCTGCTCTGAAATGAAGTGGTGCATGCATCTGCGTGTGTGC
GTGTGTTTGTGCGGTGATGAAATGGGAAAATGGGGATGAAGAAAAAGCAGCAGGGAATTG
AAGATGTGGAGAGGGGAAGGGAGGGAGGGAGAGGAGATTCTCTTTTGAGATAAAAATATA
CTCCTTGCAATCTCTGAACACAAATGCATGTACGCACACATGCACACACAGACAATGAAG
GAACATCTACAGTGGAGAAAAATAAGTTATCTGGAAAGCTCGACTGACCCTGTCTACAAG
CAAGCCTGTAAATAGCTGACCTTGTGCa
>NODE_872_length_331_cov_6.791541
[truncated: 119,135 more chars]
