# Supplementary material for: Multilocus molecular systematics of the circumtropical reef-fish genus Abudefduf (Pomacentridae): history, geography and ecology of speciation
Source: PeerJ. 2018 Aug 14;6:e5357. doi: 10.7717/peerj.5357 (PMC6097498; doi:10.7717/peerj.5357)
Supplement: Data S1 [file peerj-06-5357-s013.zip › Data Supplement/assemblies/Abudefduf-saxatilis-STRI-X-9898.contigs.fasta]

>NODE_1_length_458_cov_7.805677
TTCCCTTGCACTATATCCCTATCGTTATATATTTCCTTCACGTGGTGTCATGCGTGAATC
GCCCCATGACCACGAAACCCACCTACAACCACAACAACATCAACTACAACCAACACCACC
CTCCTCCTCCCTCCTCATCTACCTGTGCCGCCCGACGCCATGGCTGCGGCTGCCCCTGAA
ACCCCCCTGTCCCCTCCGGTCGTGTTGTGACCTGCTGATGGCGGTTTGGGTGCGAAAACA
GCGGAGCGACAGCCGGACGCGGGCACTGAGTGTGAGGGACGACGAGGAAGGGCACCTGAT
CTGTCGGAGTGGGGACGTCCTGCAAGAGAGATGTACTCACTGCCACTACTCTATCGTAAC
CCTTCTCCATATGAGTATTAAAGCATAGAGCATTTACATGACATGGGAGTGCCTGATGAT
GATGCCTTGCTAGAATGCTCTCCGCTCTAGCTGAAATAGCAGGGTGGAATGCAAGAATGT
TGAAGATTTTTAGAGGGACTTTAGATAAATTCTGGTTTTCGTTTTAGGATTTTAAGCTGT
GGAGCACTTTCTATGTTTCACAGGTTACTTGACTTTCCTAAACATAGAATCTCATTTGCA
GCTGTTTGTTTCTGTTGtac
>NODE_2_length_956_cov_20.387030
GCAGAATCCCTGACTCTCCATGTTTTATTCTTCTAATACTCTTTAAATTAGATATTGAGC
TGCGTCTGTTTAGACCAACTGGACCAACTTGTAACAGGGAATTTTGATTAACTGCGCTTG
ATTTATTTGTTTTAGTAAAACAACAACAACCCTAATTGTTAATGATTCCTCTGTTGGTGG
TTGTTGGTCTGCTCTGTGTTGGATTACAGCTTGAAAAATATATATTTATATCCACTACCG
AAGCTGGGAACTGAGAGTGCTGTAGATGTCATTGATGATAATGCAATAAAAAGCATTTTG
GGGGTATCTCCACCTCTGCACTTAGCCTCTTGGCAGTGGTTTGATCAAGACAGAATAAGC
TTGTGACTTTTCAATTCCAGCCATAATTTGTTTCGATATTACATCTCCTGGATAGAGCAA
GTGATGGAATTTTTCCTATCCGAGACAGAGGCAGTGGGGAAGCTGACGATGTCCCATAAT
AGGTTATCACCAACCATATCTTTTGCAAAATAGAAACCCAACACATGTACATCTGTGGCC
TAGTGTCAGAGCCTTAAATATACATCAGAAATGCATTAAATTTGCTGATTGCTATTCTTT
TCCAACAGCGTGTCAAGCCCCAAATTTATTTTTGTTTCGTGGCTTCCCGATTACTTTGAA
TTGCCAGCAGTCTCTCCTGACATTGACAGCTTTGAAGGAAGTGACAACATTAAATTTATT
TTCTGCGTGCATATGTGTGTGTGAGCGTCTACGACCGGACGATGTACCCGTGTTTTCTCT
TAGATTGTTTGAGGTCCATTGCAGAGAGCCCAGCCCTTTCATATTGTATGTAATTTACTG
GAACCACATATAGCAACAGCGTGCTGCTGAAAACTGATCGGATGTCTGGAGCACCGTTGC
CTTTCACAGGATTAAAAAAAAGAGCTCTATTTAGTTGCGTTTCTAAAGGAATATCCTTGT
CGAATCCAGCACAGTGCGGACCAAGAATCCTACCTCTCAATCACCTGCTGCAGTGTGTGT
GTGTCTCTTCCAAATTTAAGACAAGCAGGACTTCCACAAAGACCTGAACCAAgtttctta
gcaaatgcatgaaaaggttttcagctttgttttcacac
>NODE_3_length_676_cov_21.313610
AGTGATGCTGCGGATTTCTGAATGGACAAACTGCGCAAAGGCAGCCGTGCTTCGTGGCGA
AGGTTACGCCATAAGATGCTGTTGGCTTGTTAACCTTTCAATTAAGGAAATGTGCGCAGC
ATGCGCATCTAAATGCGCTCCTATAGCTTTGTGCGGTAATTACAACATTTGGATCGACCC
GCTATTGATGACAACAGGTTGACTTGCCCCGCAGAACGCACGAGAGTAATTGCTTAAAGG
TAATTGTGGAGAAAAAAATAATGCGCTACTATTAAAGCCGAACAGAAAGAGCACATATGG
CAGAAAAGAAGAGGTGCGTGTGTCAACTCTGTGGGCCCACCGTGCATATAAAATTGTGTG
ACAATTGCCGTGGAAAACACTCCTGGTGGAAGGCAATTTCACAAATAATTTTAGCAACAA
TTAGGGAGTGTGGAGGGGTGAAATGGCGATTTCACATGCAGATGTGCCGGTGGGAAGGAT
CTGGTACCCTGCCGAATAGCTATGACCCTCACTCTCCCGCTTTGGTTTGCTTCACATGGG
ACAGAGAAGCACAAAGAGACCGCCTCACCCTCCTGGGAAGGCGCAAAGAGCACTGGATTA
AGTCAAGCATCAATCATGTGAAATCCAAACAACAGCACGTTGCTTTCATGGAAGAAGAAA
AAAAAAAGCAGGTTCTTTAACAAATGTCTCACCTCTGTTTGGGTCTTTCTTTGCAGCTAC
AACAGGTATGTTTTTGAAAATCACACAGATACACAAAAAGCTAATAATGCAGTTTTTTTT
GTGGTTCAGCTCCATCATGCAAGTTTACTGTgttttatcctcatcagcctgatgttag
>NODE_4_length_816_cov_36.245098
TTTCTTGAACAGAACTGCCCCGATTTAACACCACCCCCCTGAACGAAGCTCTGTGCAAAG
TTATAAAGCCGCAGCCATGGAGGAGCTTGAGCGCCAGCTAGTGGTAGTGGAGTTTCACTG
CCAAGACAGTCCTCACCAAACACATTAATCATGACCAGGGGAGTGTAAAATTCAATCGGC
TCCTTCCATCCATTTCATGTGAAGCAGACTGAAGGCCGGCCTTGTAGTGCCTGAGAAAGG
AAGGATGAAAAAAGGGGGAAAAAAGAAAAAGGAGCTCCCTACACTTCATCAGAACCCCTA
CTTCATAACAAATGGAGTGTCTCTCTGGCGGAGGAGTGCCATCAGAAACACGCGTTCTCT
CTATCCATTTAATTCCGGCAGTGGAGGAAGGGTCAGGGAGGGAGCAGTGGGTGCGTGTTC
TGCTCTCCGCTCGCCGCTTCCCCAGTCACACAGTAAACTACCTTTTAGGAATTGTTTCTC
AATAAGAAATGATCAGTCCATTTATCTGCACCAGGCGGGCCTGTCTCCTCACCCAGACCT
CCAATATTTTTCGTTTGACCTGATCAGGGCTATAAACTAGACCGAGACACTTTCAATTTG
TCACCCGAGGAGGCCTCTGCAAGTCCCAAGCTACTGATTGCATCCTCCCTCCCAAATGTA
AAAATTCCTCCCATGCTTGAAACCTCTTAGATTTTTTTCAATCATGCATACAAATGCTGT
GAAATAATGCCTCATTCATGCTATTAATAATATTCTGAGAGATAATCCCATTTAAACATT
AGGTCATAAACATAATGTCTATTTCTGTTAACGTATATAGTCAGATAAAATTAACGATAA
TTGTTTAGTAATGTATGATGTACACACAAGCTATAAGTTTATATCTTATCAACTATAATT
GCGTCCCTGCATGCTGTTTTTTTCAAATATGCTTATTGTTGTCACTTTGCCAGTTAACTC
CTaatgccatgttaatgt
>NODE_5_length_799_cov_17.493116
CCAGATGGTGGTGTGTTTGATTCCCACTCGAGTTTATTTCCAGTCAAACAATTACATGGT
TAGAGTTTCTGTGGAAATCAAAGTTAGCAATATTTGAGTATCACCTAATAAGATGCTATA
AAGGCTGAACTTGCCTTAAAAACTGCACGTCATTCAACTGAGAACGTAACTAGATGCTCC
AAAAGCAGAAAATTCACCTTAAGACTTACAGTTAGAGGCAATAGCAGTGATATCTGTGTT
CTTTATTTAAGTATAAACTGATTTAATACTACCATGATGTCCGGTAAGCCTGTCAGCCAG
CAAGTTTCATTTTTATGATTGTATAAGCCAGAGGGCCAGCAAGCTTTTCAGTCACAACCC
ATCAACCCAACCTGTGTGATGGTATCTGCAAGTTTTTCTGGAGGTGGGTCAAATCTAGCT
TAAAAGTCGGTCCCCTTCACATCCAATTCACCGTCACATTCTTACCTACAGGCAACCTCT
GCTGAGCCCCGGTCATTAATCAAAGCGGAGTGCTGTCCTGACCTCAGCCCCTTCCCTTTG
AAGTGCTCTGTCCTCTGCAGCATGAGGAAATCATTTGCTGCCTGATTCAATGAGCCATCA
GTCGAGCCAGCAGACCTAATGACATGTGAGAATATTAACCTCCTACCACCAAGAGTGCTG
CTGCTTGGGAAGCAGTCTATTATTCATCCAAGGTTTTACTCAAACCCCTTTTTTCACAGC
CCTGCCTCCCTGTTAAACCCTTCTAAAAAAGCTGTAGGCATGCAGCCATCCAGCACTCAA
TTCAGATATTAATCCAGTTATTCTAGTCTTTGTATAGATTTAACGCTACATTCTAACAAA
TAACTTCTTAAATGTAAACAAAAGGTCCGTCCCAATTCTATAATTCATAAaaggttttca
ggtcctgtgtgcctcatttttaattattaacagttggcaaacagtgaaagtgataatttc
t
>NODE_6_length_457_cov_7.875274
AAACATTCAATAAAAAAAAGGAAGAGGTGGGGAAAAAAATCTTAAATGTCCAATCTTATT
CTATAACCCGTTAGAGTGACACTTGCGAATTTCCACTATGGACATGGTGGCAGTACAAAC
GCAGATAGACGAAGGGGAATAAAAGGGCCTTCTCATGACAAACTTTCTGGAAATGTCAGC
CTTTCATGCTGTTGAGAAGACCTATTTCATATCTATTACAGCAGGCATTCTGTGTCCGAT
ATTTCAGATTTCGGTCCTCCCCGTACTGCAAATCCTCTGCCAATCTTCCACCCTTAAGAA
TCTCTGCCAGCCCCGATGCATTATTCCCCCCACCGCCTCTCTCCCCCTTTTGATGTGACA
GAACAAACCGCGACCTATTAGGATTAAGGCTTTGAAAAGATCTTTGAAGCCGCTCAAGGT
TCCTTTAAACTGGGGAATGACAATATGAGCTGTGTGGCAGCAGATGCTGAATGGAGTGAT
TGCTAGTCCTTAGCGAGGTCTGCTGTCACATAACATACACACACACTCACCCTCACACAC
TCACACACACACACACACACACACACACACACACACACACACACACACACACACACACAC
ACACACACACACACACACA
>NODE_7_length_660_cov_34.083332
GGGTTGCCATTTTTTCTCGTTTAGGGCTCGGTGTCGAGGTCACCATCTTTGGGATTGTGG
TAAGCTTCTGTCAGTTCTGGACGACAGTCCTCACAAAAAATGGGGACTTTTTGTGTGAAA
AAAATAAAATAAAAAGTAAGTTGCCCTGACAAAGGCAAAGAAGTCAATTATTTTACTTGT
TGGAAATCTGCAGTAATGTGGAGAAAACAAAGAGAAAAAAGTAAAAGCCAAAGTGAAAAA
AAACAGGATGGGGTATTGTGGGGTAAAGAAGGAGGTTGTTGGCAGGTCAGGGAGGAAATT
GAGAAGAAGCGAAGAAAGAATTGCCTGGTAATACAAACCCATCTCCTCATTTTTTGATAA
GAGTGTCTAGGATGGAACTCAAAGAGAACGAATAAAAGAAGAGAGAGGGAGGGGACACAC
GGCAAACCCAAAAAAAAGACAATAAGAATGATATCTACCAGACAATGTAGTTTGTTTACC
ATAGCGTGTCCAATGCCTGATTGCTTTCCAGAAAAAGGGGAAGAAAGGAAATCAAAAGAA
TAGTGAACAAAAAAGGTTGTTAATAAGGATGGACAGAAAACAAAAACCCAAAGCAACGAT
GAAGAATTAGGATGTTAGTACATTAGTTGGTTAGAAATTGGTTAGTAGTAAAAAAATGAC
TTTTATCATGGATGAGTTAGTGTCGCGGTGAATAAACACTACAGGATTTGTCAGAGATGC
GCTGCAGTAATAAAGTACCATCGTGCCATCCTAGCCAAATTTTCTACATCAGAGTCCCGC
AAGAAGAAAACAAAACAAAGAGAAGTACTTTAAGATGTTGGa
>NODE_8_length_619_cov_15.243942
GTCAGCAACTAGCTACTAGTTTTGTCCCCAAGATCAATTGCCTTGGTAACACAACCAGAG
AGAGAGGGAGGGAGGAGGAGGGGGGGGATAGAGAGAGAGAGAGGGAGAGAGAGAGAGCGA
GGGAGGGAGAGAGAGAAAGAGAGAGAGAGAGAGATTTGTGCCCACAATGGCGACTGTAGG
TATGCTAAATACCTCTGGTTCCTTATCCGGGAACTACCTCTTACTCTGCTATTGGGCCAC
TGGGTCACGTGGTAAAAGTAACTTTACAGGGCTGCTCGCAAGTAGGAGGGCTTTATGGAG
CAGAAAAACGACAAAGCTAGAAAAATTATTTTCCACTCCAGAAATTAATGATCATGAGCT
CGTATTTGATGGAGTCTAACTACATTGATCCGAAATTTCCTCCATGCGAGGAATATTCGC
AAAATAACTACATCCCTGAGCATAGTCCAGAATATTACAGCCGCGCAAGGGACTCTGGCT
ACCAGCATCACCACCAGGAGTTATATCCTCCGCGGGCGAGCTACCAAGAGCGCCAGTATA
ACTGTGCAAGCATCCCCGAACCTGACACGCCACGGGGACATGGAATACCCCATTCTGCGC
ACCTACTGACAGGGAAAGGGCAGCCTGCTTCATGTGAAACCCCACAGTTGTCCATGTCCC
CCGCCACCCCACCGGCCGCAACGTCCGCCTGCAACCAAGCTACCCCGGAGCATCCAAACA
GCACAGCCtcctccaaacagcccgtggtgtacccatggatgaagaaaattcacgtcagca
c
>NODE_9_length_759_cov_14.989460
TCTCACACTGGCTCAGGCAGAGCAGAGAGAATCAGCATGAGGGTGGATTGATTTTTGGCT
GGGTGCGGACAGTGAGCAAGAGACAGTAGGCCTCCAGACAGAAGCTTGGCTGGACTCTGT
GAAGACTGGAGCCTTCTGTGAGGTTGCCTGCCCCACCACATGGAGTGCTCCAACAGTGAC
CCTGCGCAAACTGGCAACTGCCAACCGTCTGCTTCCGTCTGCTTGGCATATTTGGCCATT
TAGTGGGCGCTTGTGAAGATCAAATGGGTTAAGATCGCCCCTCTTAGTGAGCGGGGAAAA
AAGAACATCAAAAAGGTGTAAATTTCACTTCCCCACTTTTGATTAAGTCAAGCATGAAAA
GAAATGTAATACTCTCAAGTGGCAAGGGTTTACACTATTGATGCTGTTACTTCTGCTTCA
GGAGGCCCAATCAGCCGACAGGGAGCTGAGTAAACTCGCCCTGAGTTTTAGGGGAGGCCA
GATGGAGGGCTTTTGCTGTGCCTGAAAAGACAGCTTAAGAGCTCGCCTCCTCAATCCCAC
TCAATACTGACTGTGTGAAATCCTGGCCCTGGCTAACCCCCCAACCCACCCGCCTTTTCC
AAAGCTGGTGGCTACCACCATATGGGCTTGTTTAAAAACTCCCACAGGCTGGTACAAAGC
ACAACAACACAGTTTTCATATCAAGTACTCTCTCAAAGAGGCCCCCCCTCTGACTCCTTC
CCTTCCGATTCCAAAGGCTGTCACGGGTTCTGCTCTGATTAATAGTTGGTGTTGGCCGTC
TGTTTTGGCAGATCATTTTGTGCGATGATTAATATGATTTTGCCAGCTCAATCCAGATTT
CATATGTTACTAAAGGAGCTGCTGACTGACTGGATGTTTGCCTTTTCACCTGCAAAAAAA
CCAcccccagatattggagag
>NODE_10_length_801_cov_19.650436
AATACTACAGCTTGTTATTACACTCGACGTATAAATTACAGCGCACAACATACCACTCTC
CACATGAAATACACAGAAATTGAGTGTAACTACCTTTAAATAAACAGCCAAATTTAGGGA
AATTATTTTGCATAGAGAATGCAATCTCTAATTTCTACCAGGAGGTTATATTAAACCGAA
GACAAGCCAAAAGCAGTAGCTGGAAAACAAGCAAGTAAAGAGCAACTCAGAGATGCAGTC
TGCTCTGTTTGAGTAAGGATGAGATTATATTGGATTAAAGGGGATTTTTGCAATGCAAAT
GAATGCACCTCAAATCAATAAGGCCTGTTCTACTCAATATACAAACTAATTAAGAGGTAA
TACAATCAAACCTGAATAAAATAGATTGTGCAGCTTCCTCAGAAAGAAATCCAATCAAAC
CTTTTTATGTGAAAAGATAAAATCTAAAGCGATCTTTCTTTGTACGAATAATGACCTCGG
CTTTGTGTCCATTTAATAAGGAAAACTTGTCTTAAGAGGTTACGCTCAATGTGCATATTC
TAATCAATATGAATTACATAGGGTTTTATCTATGTTATCTGCTCCAGACTGCTAAGCTAA
TTAATGTTTTATCGAGTGTTTTAACTCAATTATTTCGCAAAGTCAAAGAGGTTCAACACA
ATTTTCTATGAGCCGCCGGAACATTTTCAGTGGGGAGGAAGCAGTCAAGTTGTGCAGCTT
TTAAAGGAGACACAACTACCAGAAGACGTGTTTTAATCTTGGAAAAGTATTCAGCTCAGA
TGTTCAAGGGTTGGTGCAGCTATCTGTGAGGCACATTATTTTATGTGTCTGTGGAGCTCC
ATGCCTCTCTCATACACTCTTACTTACATTTTGTGTTGGATTTGCTGGGTATCTTTGCTA
AAGTTTGGACGGGTCCCcccctcctcttgcgcttcattccagctgattgctcattttcta
atg
>NODE_11_length_861_cov_16.668989
CATCTCCCCACTTTTTAAAGTGAAAACAGCCATCGCCGAATATTTACCCGTAACCTTACT
TGTAGATGAGCCAGTGTTATTTGAATGGCAGTATGAAAACAGCACACTTCCCTAAATGTC
AATGTGTGCGAGTGAGCACGGCTGCAGACCCTTATGTGATGCCCAGTTGGACCACAGGGG
GCACTGATGTGATATGTGAGAGAGAAACAGACAAGAGTGGAGAGAGAGTGTGAGAGACAG
ACGAAAAGAGAGTGGGGGGGGAAAGGGAGAGAGACAGAGAGGGAGGGAGAGGAAGAGAGA
TGCAATGAGGCAAGGCTACAGGGATGAACGCAAAGCGTCTCTCTCCCTTCATTTTTTCAA
TATCCCCTCCTCATGAAATTTCATTTGGATTGTAAATGTTCAGTAATTTACCATCATAAA
TGTGTAATGGGCCCCTGAATCCAATGACATTGTGCTGGCTAATCAACTCATTTGAAAATG
AATATAGATCTATTAAAGGGAACTCAGCATTTCCCCTTTGTTGAGACTGGCATGCTGTCA
AACATGGGAACACTTCCTAAAAGGGGGCTTCTGGAGCGAGGGATCCTCATCGAGCATTGG
GGAAAATAATCTACTCATCAGATGTTTTGATCTTAAATAGAGATGATGACTTGAGATTAA
GTGCTTGAGCTAAATTCTGATTTGTTTTGTCATTAGAAAACTGACGTGTAATCGACGTGA
GAGAAATGGGGCTCATTTAAAACCTCATTCAAAAAACCAAAGTGGGGACAAGAACTTAAT
GACGCTTCATTTTCAGCTGGGAAAATGTGGCAAAATTAAATTCTTGAATTTTAAACTGTT
TCCCGGTCCCACGGCGCGCAGCCACAGATTCCTCCAGAAAACACACAATAACACACACAC
CAGGATTACTGCTGCTTATCTATGAGAGACGAGGCCCGAGGCGCTACCTACAAAcactta
atcaaaaaccaagttcaactcgtggcacccggtgactcttagaaatagagagtgatggag
aga
>NODE_12_length_785_cov_11.549045
GTGAGAGCATTGGGGGTGCGGGGCTGACAGGTGGAAAAAAAACACTCTCATCTGACTAGC
CTCCTCTATCCTTCCATGGGGCCCCGTATGAGCAAAGTAATGAAGTCCAAATTACAGCAC
AGGATTGCTAAGAACAAGCCTCTATTGTTTGCCCTCGGGGCACACTAAAGCACACTAAAT
GAGTGTCACAGCAAGCAGCGGGGCACAGACCGTTACTGCACTATTTAGTCTGTCCCCGTT
GTCTCAAGACGGCCCCGTTTCAGAGGTTCTCAGATCAGACAAATACTGCTCCCCTCCTCC
CCCCTCCTTCGCCTTCACCCTTCCTCTGTACAGCTAACCCCTCCCCAACTCCTCACCCCA
AAATAGGCCAAATCTCCTCTATTGTGTTTCGACTGCCTAGTGTGAAATTCACTGTGACGT
TAAATGTTTTCTAATGAATAATTACTGAATGGATATGCAGGGGGAATATGTGTAATGGAT
TGTAGACTGCATTTTAAAGACGTCTTTTTTGTCTCTGCTCCGTGGTATTTACAGGACAAA
AACACTTGGCCTTTCTCAGAAGAAATGAGGGCCATAGGCGGAGGATAGAGGCAAGGGAGG
AGGGGGGAAGGAGGGCTTTGTGTCAATTAGATCCAATGGATTATCTTTTTTAATGTTTTT
ACAGAGAGACTTGAGAATCAAAGGACTTCTGCTTCCAAAGGAGAGAGAAAAAAATACAAA
ACCAACAAAAGCTGTGAAAACCTTTGGTCTAAGTGTTGGTGCTGCGAATGCAAAACAGAT
TGGTGGAATTTTTCCCACTATGCTTCTTAAATGTGCCGCTGTTTTGGGCTCGCCGAGTCC
ATTTGCACAGTGTGTTGTGTTTGCTTGGTGCGTCAGCTCAAGGGAACTATGGGCTGCTAG
CCAAGGTCCCTCTGTGTTGTGTAGCGATCATTAtcttctgtctgttc
>NODE_13_length_356_cov_7.292135
CTTACTGTCAATGCCAGGGAGGTTTGCGACCTTGTAAAGTGAAGGGAGAGGAGGGGGGAG
GCATTAATGATGATAACTGGCCCTCCTTGGCAGAATAAGATCCAAATAGCAGCAATGATC
CAAATACACCCCCTCCCAACTCTTAACACACACACACACACAAAGAAACACATTTAAATC
TCCTCTAACGAAGCGCCTCTCAATTACACCTCTCCCATTACCATACAGTCTTTGGGAGGA
GGAATATGGAAATGGCTGAAATAAAGGGGAGAGAGAGGGAGAAGCAGAAAGTGGCAGAGA
AGGGGTGATGTATCCATTGAGCATCACTATGGCTGATTCCCATGGTGAGTGCATGGGTGG
GGGAGGAAGTTGAAACAGTGTTGGACTAATTAATACAGTGTATAGTAGGAGGGCTGGTGT
GGGCTTTCACTAACTGTGACACCTGCTGACTCCTAAACGCACGTTGTGTTGTTTTAATAT
Gacaattatgccattaccatatctgagagatagcatgg
>NODE_14_length_804_cov_29.851990
TTCCAAAGGTCCTCTTCCTTCAGCTGAGTCTGTGTGTGCAGTGTGTGACTGGAGTATAGG
TGAATAGGACCCTCCGGCCCTGGGGCCCAGGGCTGGATGTGGTTGGATGTCAGTTAAAGG
ATATCTATCTGATCCAAATAACCGATGAAATTGCTGTATCTGTCTATAAAGTCGAGGCAA
CACTAGAGAAGTGTTCTGCTCTAGTTAGAAAAATTGTTTGAATCAAGTCGATGGCAGTCG
GTTACATTGTGTATGGAATACTCTACCTGGCTTGTAACTGACTAGAACTGTGATGTACAG
ATGATGTATTATTAAAATCTGAAGCAAGTAATGCAATGATATTAGGATACAGTTTTTGTA
TTTTTATTCTTGTATAAGGTTATTTGATGGCTATTGTTTAGCCTATAGTTCATTCTGTGT
TATTTAAATTCTAATATATGAATCATATTTGGATTGAAGTCATGTTCAGGGGCCATGTTG
TGTATGTATTGAGATGTAAAGCCTTTGAATGTGAATAATTATTGTAAACTATAATATTTT
ACAGCTTTTTTCTTACTATATCATACATTTTCTATTTGCTCAGTGATTTAATCATATTCT
GATAATTTAATGAATCTGTTCATTCTCTCTCTGATTATTTGTGCGCTAGGTCAGTAGATG
TTGAATGATGAATTTTCCACTTAATGCTTGGTAGTCCAGTAATTAAAGCATGTAGGGATT
TAGGCATACAAATAAAGCCATGTGTCCTGTCTTCTGTTAACAACCATGACACAGCAGCAA
AACAGCAGCAGCAGCATTCAGTGGCAATGGCATCTCACATTTTTGCAGCATGTAAATAAA
GTACCGGCCCATTATCAGCGTTTTATTTGTGTATATGTGTGTGTTGTGAAACTTCATTGT
TTTTTTAAATGTGTATGTAGCACGCACGAAGTAATAACACTCAAGGAAACGTCCGGTGTT
TGTCAg
>NODE_15_length_673_cov_19.667162
AAAGCAGCTCGGGAAGTCCTCCTCTGTTTTTTTTATGTTCTTATTCATGGGCAAAATAAG
AAGCAGGCAGTTTGCTGGCAGTAGGAGGTTTAGCTGCCTGGAGCTAACGGGAGCATCAAA
CCACGGCTGTGTGTTTCCATCTGTGTGTGTGTGTGTGTGTGTCTGGAGCTGCTGTTGTTG
CTGTTGCTGCTGCTACCGCTACCACTTGCCTCCGTCTCCTCCCTTCTCTGGCCTAATCAA
CAAAACAGCCTCAGCTGCCCCTTCGGATCCCCTGCCAGGGTCCCTATCATCCTCTGATCA
AATATTAATGTGTGATACTGAGCTTGCTCACTAATCCAAAGCCAATTAATATTATCTGTC
AATTATTTACAGATCCTGAGGTGCGGAGGCAGATCCCTGAGGACTACATCGGCCAGGTTC
AGAATACGTAATTGACTTCCTCTTTCGCCCCCCACCTCAACCCCAGCCTCCCTTCATTCT
TTCTTCCTCTCTCCCTCTTGCATTTTCTTTCATTTTTCCTCTCTTTTCATCTCCTCCTTC
CTTTTTTGTTTATGTGTGTCTTTTAAAGCCTAAATGGTTGTCTTTTCAGTGGTTCAGGGC
GAGCGTTGCAGGATGCTGCCTGGGCATTAGCATTGCTGATATATCTGACATTGCGGGATG
GGGGCGGCAGGGGAGCTGCGCTCTGCTAAGGCTTTGTGTCTGACTCTCACTCATACAGTG
CAGTCAGGGAATACTGTTATTAGTTTTTATCACTGATGCGCaacaacatgacatatgttt
caaatcctcgcgcctagtgattcgggttgttagctccaatcacttccattgttat
>NODE_16_length_749_cov_20.562082
TTCACAGCACAAAAGATGTGTGTGCCGAATGACTACTATAAAAATAATTGTCGTAAATTC
CTTTTAGCCACACGTGACTAATTACTGACACTACAAAAAAATGCTCAAAGCATTTCGGAC
TATGTGCGTGAGCATATTTTACATTTTTATGAAGTGTTGGTTTGGAAATTGAATCCATTC
CAACATTTCTTTTTCCTCAAATGAGCCCTCTTTCCCTTTGCAAAACACAAATTGACAATT
TGTTCAGTAATCAAAGAATCTCCCTTTCATATGGATCGGTTTTGCGAGCACAAAGTAGAG
AGGAGGCAATTTCTGGACATATCATGAGATTATATCCGTTTGACAGTTGCGTTACTCTAT
GTGGTTTCCATGACAACTGTTTGGGTGAGGCCCCCAATAGAACCAACCTCAGCTGTCATC
TCTTCACCTAAAAGCTTTGTAATTGCTCTCATTTGCATACTACAATTAAGTGTGTTAGCT
CACAGCAAGAACAATCAACCTCCACTAAGGACTGGGGATAGTATAATTATTATATCAGTG
GATTTGTATAAAACATTACTGACGAGCTTTTGTTTGACGTCGGCATTGTACTGTTGCGCT
AGTTTTACCAGTTGTTTTCATAAATATACATATTTCACAGACAGCGGTGCGTAATGCATA
GCTAGGGATTCACAGTTTTCTGATTTTCAACGGCCCATATGCTCGTATAAAAGTGTCCGT
TTTATTTCAGAAATTGTGATGTAGTTTTCTGCCTGTTGGTCAATACAGTGAAGGATATTT
TTATCCATTTTTGATAGGAGGCTTTTTGACTCGGTGGTACACTTGACTAGCTAGAAACAG
AATGATTTGCAGTAGTGGGAGACAGTTTGAACCGCTGATTGAATGGAAAGGTTATGTGCa
gtgggctctaa
>NODE_17_length_798_cov_20.805765
TTCATCAGAATTTTTAAAGGCGCCATTTCCTGGATGTTAGTTTAAAACCAAGAAGCACAT
TCGGTCAACATTCATGCTACTTGTCTCTGCTTTCGCATGTGCAATGATAATGGAGACAAA
GCGAATGCATAGCAGCGACAAATATCAGGAAATAAATAAAATAAAGTATTCAAACCAGAT
GAAAGACTGTTCATAATTGGGTTAGTAATGTCTCTGGCACCGTCTGCTCGGTCATTTCCT
CCAATCTCCCCGAGCAACAGGGGATGATACAGGCGACACTCAGACCAGGAGGGATCTCGC
TGCCATGTGACAAGCTGCCTTCTACATTCTTTCACCGTCCTCAGCACCAATTCTGATACA
AGGAAGGAAGGAAGAGACAAGCGTCATCTTCAGATGCAACACTCGCAGCAATTTCACAAA
TCTTTTAATGATTTGTGACCCCTTTGTGGACGGCAAAATTGTGAACTCATGCACCCATAA
CTTCTCACTTAATCTGTATTACTCTCATCACAACAGAGCAAGCCACTCTATCAGTAAATG
CTAATCTCCTAATTAACAAGCTAATTAGGCAATTACAGCTTTGCAGAAGGATGCCTAAAT
GAAATATGACAACACAGTCACTTTCTACAGCACCTGTGGGTCTTTTCAGATGTCACAATG
AGAAGCATGATGACAAAGTGTTGTCTCTGCACTCATAGGTGCTTATTCCTATGCCTCGCT
TAGCTCATTTGTAAAAATATTGTCATTTTATCTAACCTAATCTGCACTACTTGCGGAAAC
AACTTGTCAAATTACAAATAAATTATTTCTCTTCGAATAAGCTGACCTGCATCACTTTAC
CACAGTGTGATTTTACAGGTAGAGCAGAAAACAGCGCTTAGCACAGGCTCCTGGTTATGT
AAACATGGTTTTGAGAACTAGTAGTCCCACCATGTCTTACTGTAAGGAGCTGTCACACAc
>NODE_18_length_705_cov_17.992908
AGAAGTCACAGCTTGTCAAATACATTTTCAGTGTTTAACATAGCAAAGCCACCTTTATAA
ATGCATGTATTATTACAAAGATGTAAAAATCACATTAATCTCAATACAGTTGATAAGAAT
ATTTGACTCTGAGGTTTTTGACACCTTAACTCCCGCCTAAGGAGACCGTATTCTTAATGC
TTTTCTTTCTTTTTTTGATTGCTCGTTATTTCCTGCAGTTTTTCCAAACTTAAGCGCAGT
AAGATTTCTTTCTTGTTTACACAGAAATCTTCCATCCCAGGTCTCTGTTGGAGTATTAGG
GGTACCAGCTTTCAGCATTCTGGTGGGCCCAGCGGCCCCACAGCGACAAGCCCCTATGCT
CTTTATTTGGCACGTAGCCTGGAGGTGTCAGAAATATCGACACGCTTTCACGTGACGGAG
ACTTTGCCAGCCGTTTTCCCCCCTTTCTTAAGCCCGGCATTCTGTCTGCCCAGCCAGGTA
TTGTAGGGCCCCGTGAAGGCGCTGTGAATAGTGTCAAACTTGATAGTTCTCATTTCGCTT
CCTGTACATGGCAGAAGAAAAAGTGCCCACCGTGTGGGTTTTCCTTTTGTGATGGCCCTC
TCTAGTCTTCCTGGGAACACACCACATTCCAGCCACAATCATTCCCTTTGTGAATCCAGG
GATTGTGGGTGAGCCTGTTATGCCGATAACCCTCCTAGCTTTCAGTGTAATAATGCATGC
GAGTATCATAGAAGTCTAGACTCGTATTTTTTGCAAACAATGCCAAATAATGAGCAGAGT
GTTTTCAGTGATTTGGCAGAGCCTTTGTTTTgacacatcctccctcattcatgaaggacc
ttttgtgctcatccacgcctaagatgt
>NODE_19_length_746_cov_24.423592
ATATACCGCAAACACACACTGCGCTTGAAGTTGGGCCTTTGCCTTTGCTATACAACCAGC
TAGCACTGAAGTGAATATGTTTCATTTCCTCTCTCTGTCTCCATCTCCTGCTCTTTTACA
GGACGGGTGTCTTTTAGCAGCTCACATCACAGAACCCTACAAACGGCAATTAAAACGGAT
GTGCAACACTGGCTCTGTATAGGGAGAGAGAGCGGAGAGAGAGAAAGAAAAGAGAAATGA
GAGGGGACATGAGCGAGGGAGGCCAAAAGAAAGGAAGAAAGAAAGAAAGTGAGAAAGTAT
GCGAGGGAAAATGTACAGCACCACCTCTCCTTCAAAACCAGGACTGATACTGTGTCTATT
GATCTTTATAACAATAGCAGCAAGCTGTAAAATGTTTGATGGTTTTGTACAGATCTTAGT
CCCCCTCATTCATAATTACTGCTACACATGTAGAACCAAGGGCAACTTCAGAAGGGGCGC
TGTTTGAAAAGCTGCTGCCAGACTGTAGGGATGATGGGAAATCTCAGCGGGGCCTCACGG
TAGCTCCAAGCCCTAAGGCTATCATTCCTCCTGCCGAACACCTGCAGCAACTTAAGTTTT
ACAAAGATCAAATTATGGAGCTGATTTTAAATAAGAAATGAGACCAACCTCGTCCCTTTA
CTCACAAAGTTACTCTGCTTTATTTTGATTTCTGACTTTGATGCTGTGGCTTTCTGAGAA
AAGTCAGCAGTGCTCATTTTACAGAAATCCAACATCTTGTATCTTGCACAAAGTGACCTA
AACTCTTTCAAGTTCAAGTTAGGCATTAGCATTTAATGTTGACAAATGCATGTCTCAGTT
TGTTTGCACGTAGTTTAAATGCAAATGCGGATGTGCGCTGTCTTTTCCCATTTTGttgct
ttgtcaac
>NODE_20_length_664_cov_14.015060
TTCTTACCCTTCTTGCCGCAGTAGATGAACTGTCCAGTGTGGATGCCCTCAGCAGCAATG
AAGAGCTCTGTCCTCTTCTTGAACCGGTATGGGTCACGGAAGGCCACTTTGGCCAGGGGG
GCACCACGGCCGGGGTCATGGATGATATCCTGAGAGGACAGACCGGCGCAGGGAAAACAA
CGTTAATGCTCCACTTACACTAAATGGCAAGACTAAGATGCGTCAGGGTCGACAAGTTAC
CTTCACAATCCCCTTGATGTAACCATGGCGTTCAGCGAAGTCAATGTGACGGAGTTTAGC
GGCACCTTTTCTGTGCTTGACGTGGGCTTTGAACACGGAGCCCGCACCTTTTCTCTGTCC
CCTGATCACACGTCCCATCGTGTACTGAAACAAACGACAATCAGGGTTAGAAATCTTAAC
TTGGCATACACACTTCAATATCACACACTAGGGCCAAATGATTAGAAGGAAATGACTGAG
ATGTTTTAACAGATCGTGCAATACAATTACTGCAAGTAGAACTTCAGGTCTTTGTTTGCC
ATGTAATAGATTTAAAATACACGACGACGCATTACCAAAAGTCTAAATGTCACAAGTACA
CTAAAACTACATTACAGCATTACTCTAAATGGTCAAACCTCTAACCAGCAGTCTTTATTA
TTATATTATAAATTTGCTATTAAAAAAAACTTATTTAGTGCAGTCACAGTGCAAATTAAC
TCCTGTGTCACCATCAAAGCAGCTTAAATACAAAAAAAAcaatctgtcattttttctacc
ataacctctcagcagtgtatcatatataactgattaaatgaacaac
>NODE_21_length_799_cov_16.035044
AAATTGCTGATTATGGCTTTGAAACAAAGCCCAATGGTCCCTGTCCAGACCTGGTGTCTG
TATATGAGATTAAGAGGCTGTGTTGATTCTATCTTCCTAATCCCCCGTAGCTTTCCATAG
AGAGAGGACCACAAAAACTCCACAGGGATTAATTTACCATTCACAGATTAGAGATATGGT
CTCCAATATCATCATCGAGGACAAGCATCGAGAGGAAAGGCTAAACAATTGGAGCAAAGA
GAACAGAGAGAACAGAGAGAGTGAGAGAAAGAGACATAAACAGACAGAAAGAAAGACAAA
GATGAAAATGAATGCACACAGAGAGACAACCTTCTTTCCTACAGCACCATGCTTTAATGT
CCTAGCTCGAAGACAAGAACATTAGACCTCATTCCACCTCCTCATCTGGGCCTGAAAAAG
CCTGGGCTGAAAATCTTAATTAATTGTCCAATAGTGCTGTGGGGTCATTATGCATTGCAA
TAAAGAAGCGTGTAATTATGAGATTTAACAGCCATTACCAAGGCCAGGAACTCATATGTC
ATCATCAGCAACCAAGCCAATGGTTTGGTACGGCTATGTGTGTGGCTTGATGGACAGCAC
ACACTCACAATATGTACACACATATGTACATATTGCATTGTGCGTATATAGTGGTTAGAT
TTATAAGAGAGAAATGTGTCTCCTCTTGTATAAGCAAACAAACAGTTGTAGAAATGTGCA
TGCAGACTAATAGGGGAAGACAAACTGAAGAAAATGGGAAAGCACACACACGAACCACTC
ACACACAAGCCCATCAGTCTCACCCAGACAATAAGGCAGCCAGCTGTGATAGCAGCCTGC
AGATGAAACATCCCATCAAGATTAAATAGACACAAAAATCCACATATTATTACTGCTGTG
TGTGTGTGTGTTTTGTGTGTGCATTTgaatgcagagggaagcactgagaccacaggccat
a
>NODE_22_length_725_cov_23.841379
AAGATCACACGCAAGGGGGATTATCTGCACACAGCATCTTGTGAATGAACCTAGATGGAA
AGTTGAGGTGAAATAATGATATAGTCAATCCCCCGAGATGATTCTGTAAACATATTTTAT
TCCTCAGGTCTTCTTCACTTTAGTCGTGATTTCAAATCCCAAGATGCCACCCAAGGCACA
CCACTTTGCCTTAACTGTGCAGCGAACAGTTGGAGAGCAAATAGCGTGGGGCTGTATATA
AAAAATAAACTCAGTATGATAAAACTTGTCAAATGTGTTTCCATCACTCTCATCTTTTCT
CCTCTTTTCTAATAGCTCGAAAGTGAAAAAAGCTTTAAGCAAAATGTTACATTTCATCAT
TTTTCCATTCTTTAATTTTCACCACAAAGCCTGACATGTTTTAAGAGGTGCAACCTAATA
TTGCCTGAACTCCAGGACCTACCACAAAGATCTCTGGGTAAATGGGAGGGAAGGAAGTGC
ACAGACAGGAGGACGGGCGTGGATGGAAAAGTGCGCAGTAACTTGGCTGCAGCACACCCT
TAAGTAACAACACATGGCAGTGGAGGAATTCCACATTCACGGACACTCTACATGAGCAAG
GATGGGAAAGACTGTCCAGGTTGCTTTGCACCAAGCGGCCAACCAGTTCCGAATGTGAAG
CTGATAAGGCTCTGCCATACCTAATTCCTTTCCATGTTCTCATCCTGGGTAGGCATCACA
ATGGGCATGATTCATGGGGGTAATTCCGCTAGCTACTGACTTGGCTCCTGTCTGCATTTG
GGAAGAATGTGACCTCACAATATGCCTCTTTCAGACCCATCCCTGTCTGACTTCGACCAG
CCTCTCCTTGAAGCCCTCTTCTGTTAGAGGCTGTAGAGTGAagacaa
>NODE_23_length_550_cov_16.092728
CACCTGGCTGACAGACGGCATCAGCCGCTCATGTTTGCTGATGAGGTCACGTGAGAGCCG
GCGGTCATGCCTGCCAATCTGCCAGCATCTCCTGTGTTTTCTCCTTTCCCTGCACTGTAT
GGGCTTTTCCCCTCACCTCCCTTACACCCACCCACCCCTTTTGGCGCGCCATAATATTTC
TTCCCCCTCTTTTCAGTGCACAATAAATGACTGCTGTTATGGACCGCTGGTAGACTGCAT
CAAACAGTATCCTATCCCATAAAATTTTAAGCCTGAAATTGACGAGGAGCTATTGAAGGG
GATGAGATGTGTCTGGCTTCACCTGACATAAAAGTTCTGCTTCACAGAGGAAGTGTTTCA
TCCTGCCTGCCATCCCACTATCACCGATACAGGGGGCTGTAAGGCGATGGAGGGAAGAGG
AGGAGGAGAAGATAGGCTGATCTAAATGCATCTCCATGTGCATGCAGTGGATCAGACCCA
ATGTTCTATGATGCAGGAAAAAAATGATCATTTAAAAGCTATGTGGGGGGAAAAAAAGCA
AATATTCTTCTATACAGATTTTAAAATCACTTTTATTCGGGTTTCAGTGAGTTTTGGTCA
CATCAGTCGAACTATATATTTTGATTTTATTTATTCACAATTCACATGTGCGCCTCTTGG
TATTACTATATTAATGTTTCCTCCTTGCCCAAAtacaaatatgcccctcttc
>NODE_24_length_796_cov_20.415829
CAAATTTTTCTTCTTAGACAAATAACTAAAATGATGTCAGAAAAAACATGGAAAATAGAG
CTGTGTAAATCCACATTCATTCTGTCTGCGTGGCATAAAGGATTGGTGAGCCAATGAAAA
GTGGGACTACAAACATCCAAAAATTTGCTTTTATCAGTGTGTTTCCTCAACGCAGGTATT
TTACTATGTTTTATAGGATTTAGTTTCAGCATGTCTTAAATATATTTCTGAACACTGCCT
GTTTTGTAATATCCTAAATTGTTTTATTGTAAGTTACGCCAGGAGTGCTTGATTATATTA
ACCTCAGCCAAGAGATGAGTCAAATCCTGTGTTTATTTTCATTTGTGAAACTGTTTCTGT
TTTAGTTGTTTTGAATGCTTGTGCAGTCAACACTTTCACTTTCTGTGTATAGCTGGTGTC
AAATCTCTCTCTCCTTTCTCCCACAGTCTCAGGGCTCACCATACTCAATGAGCGGACAGC
GCAATGTCAGAGCGCTCTGGGCAAACTGCAAAGGGGAAGGAAGGCAAAACCAAGTATGCG
TCTCTCAACCTGTTTGATACATACAAAGGAAAGAGCCTTGAAACACAAAAGCCTGTTGGT
GAGTATCCTGCTTCTGCCATCCCCAAAGTTAACTCACACACAAGCTTTTAAATTTTGTTG
TATGTGTACCTGCAATGAGAATGAAGGCATTAGATTTGGTTTGGTTTTGCAACATATGTC
TTGTTTGATGGGTTGAAATATCTGTCCTATTATGCTGGGGTGCAAAAGGTTCCTTCAAAA
TTTGCATTGTTTTCCAGTAAAGATGTACAGCTTGTTTTGTAATTAATCAGATGTAGCACA
AAGAAAGAGACATGCCTAACCACAGTTGGATTTGGTTTTGTGATTTAAAATTGCTGTATT
GTATCCTGACACCAGTTGCTGCAACTTTGatgcattatcctactgtctctctaatagc
>NODE_25_length_714_cov_23.158264
GCGCAGAAGACAATCAGTTGAAAAGCTGTTGACATGGCCAGTTCAGAAGCCATTAGGAAA
GTCTTTCATTTCAAAACGGCAACCAATAATGTTACAACCTTCGTAGTCTTGCAACGTCTG
TTTAAGAGATAAGATATTTCTACAGGCCTTGATATAAGGATTTAAACGACATGTTTTAAG
TTTTAGGTTAAGTTAGACGGGTGTCTCTCTGGTTTCGCATGTGCAGCCAGTTGCTTGGCA
GCTCCAACAATGCTTTGTGAGTGCACACACGAGTGTATTCGTGTCATCGTATGCATGTAT
ATGTGTGTGCACAAGTGTGCATTTGTGCATGTGTGCACTGACGTGTGTCACTTAATCTTT
TCTCCTTTTTCTTTCTGTTTTATATTTACTACGTCAGGCAACAAATGAATCATCTTTATT
ACGGAGAAATTTAATTTGGGTGAACTTAACTGCTGCTGCCAAGGTCAGACGGGCAGAATG
TCATTTTAATCCAATCAACTTTAATCTGTTGGTTATAAAAGAGTTAGGCTGTTGAAGAAT
GGCTGTATCTCAGGCCCTTTATTACACTGGCTAATGACTTTGATTGTGAGGCGCCTATCA
AGAGGTTAGGAGTTCCTATGGTGCTTCATGTCCTGCTAATTCGCTACCTCATGTCACTAT
TGGGCTCAACTAACCCTAAAATCACTATTGCCTTCGTTCCCTGTTTACAAGAAAATCTAA
ACCGTAAAGAAAGTGAAATACTTATTACGTTTTAAAACATGACTCTAAAACCACTGTACA
AGTTATAGAATTTCACATCTGAGGGTAAATAAAAAAGAGTAACTGCCATAGTGTGAGTAT
AGTATCTTAATATCTTAATTctatctctattctgct
>NODE_26_length_559_cov_14.676208
CACCAAATAAGCAGGGGCTAGATGTTATTAGACAGATGGATGGGAAGGCTTGGCAGACAT
CCACTGAGGCTCAGGCAGGCAAAGGCCCTCAACGTGAACGTGACGAGGAGGAAGGGGTGG
AGGTGGGGGTGTGTGAAATAAACGGGAGGTATGGTGGGGGGGTATCCTCCAAACCAATCA
GAAAGCTGGCAGTTCAATTACAAAGAAATAAAGGGACATTCATCATTCAATTAGGCACCT
GTCAGGGCTCACAAAGGAAGAAAACTTCTAACCTGGTACTCCAGGGAGAAGATGCTCAGA
AGAGTGGACTGCGAGTGACTGGAACAAATAAAAGAAGGACAAAGTTAATTACCAGAGTGC
ATTGCACAGAGACAAAGGGAGAGGGGAGCTTCAAAGCTGGGGCCAGCTGCCCTGTAATCT
AAAAGAACATGAAAACAAGTGTGGCAAAGTTGTTCCAGATGAACACCTCTGACAAAGGAT
TCCTGCCACGATGGTGTGGGGGAAGAAGAAAGGAGGAGGTTGTGTGTGGTATGAGAGATG
AGAAAAATATAGCCTGTTTTTTCCCCCTTTTTCAGTCATTTATAGATAGCATCACCTTCA
ATCTTCTGTGTTCAGACAAACTGCTGAAACCTAAACTGTTCCTAATTGAAGTTGTTGCTG
TTGTAGAACTACACAAAAAGAAGAACATTTATTCAAAACATGACAAAATTGCAGATAAAT
t
>NODE_27_length_772_cov_16.477980
TTTAGCTGCTGGACTGGAATGGTCCTGTTCAGTTTGACAGATCAGAAGAGGAAAAAATAT
CTCAACACCATGAAAACCAAAGGCTTAGCAATGAGCAAATCAGCCCTTTGTCTTGTTCAA
TTCAAATCAAAGGATAACCAGGAATGTTTGTTTGACAACAGCATTTACAATGCATTGTTC
TGAAGCCCAGAGCCTCCCAAACAAAGACAGATAGGCTTTAAACAAGTCATTTAATTAGCA
CCGGATCCCCAGCTTTGGCTGCGCCAACCAATTATACATTCCTGAGGCATGTGCAGGTCC
TATTTCACAGGAGCGAGAGGCAGATCCTCTCCAGCCCTGTCTCTTACAGTACATCTCTCC
CCTTCCATTTAAGAGAAGGTAAATAGCCCAGACAGACAGCTTCATTAGCCAGCGTCTGAA
GAGCGCGGGGCCGATTGTCGCTTAAATAGTGCGCTTTTACTGCAGGCCCAGCCAGCGACC
TCCGATCAATTACAGCTGACATTATTGTTTGTCGGGAGCTTTTTTCCTGGACAGAGGGAG
TAAAAAACGAGATCAGGCCTGAGCTTTGGCTGGAAATGTAATCTTCCCCCTCTCTTTGGT
TCTTTCGCTCCACAAACAATAAATCATTCAGTTGAAGAGATAATAAAGTGCCAAGTAGGA
GCTAGTTTAATTTTTGTCAGGGGAAATCTGTCCACAACAGAGTTAAGGGTAAGGGGCTGG
CTGCTTTCTTCATACCATTTTCAATGACAATGGCTTAGTTCCTTTTTTTCTTATTTCCCT
CTGTAGGGTTAGATGGGCAGAGAGGCTGAAGTTGTGTTTCGATGAAGATTAACTGCAGCA
CAAATCACTGCAAGTTATCATTTTTTTGTCATCAaaataaattactcctctctttttaat
cattttaaaaacattcaatcttttttttttgggt
>NODE_28_length_826_cov_22.587168
ATGACTTTAATGAGTATTAACGTGCACTCGCAGAATTGGGTCTGCTCTGTAAATACACGG
TTATCAAGTTTATCCATTTGTTGTGCTGGAATAAATGACAGTGCTAGTCAGTGAGAATAA
TTAGAGCAATCACAGTGTTATTGCCCAGACAGGCTACTACATTTCATTCCATAATGACAT
CATTACCTCAAGTTAATTATGTGTCTTGCGAGGTGACACGTTTGATTAAACACATGAATG
CACAAACAAATCAAAAAATTAGCTGTGGAATGGCACACTAAATGGGAGGATTTTTAATGG
AGGAATTGTCATTTTGTTAGGTCGCCTCTGTTCCCAGGTACAACTGTGAAGGACAAATGC
ATTTAGGAGACACACAGAGAGAGAGAGTTGCCTCTACAGTGCAAAATGTAAGGTGAAAAA
GAAGCTAGGACGCAAAGGGTTAAGAAGCACAAACAATAACATTTCAGTAGCAGATGTCCT
TGAGGCAAAACCAAGGACGAGGCAATTGCTAATCTTGTATTCCCAGCATGATCAAATCAC
CAGGCAACAGATATAAATAAAAGGACAGGAAATGAGGAATTCACATTCAACGGTGTCAGC
AGCGAAATGAAGATTCATGGTGAAGAGCCCCGGTGAAGGCGGCAAAAATTAACTGCAAAT
AAAAGGGACAGACGGCCTCCAAAGTCCAGCGTATAAAGTAGGTTTGGTGGGAGAAAAACA
CACACGCGCTAGATAGGGTCTAGTAGATGGTGGCTGGGGCTGAGGCGAATGGGCTGCACT
TTGTCATGGAGACAGGTGCTTTTATTTGACACCTAACAGGCTGCGCCCTGACTGGATATT
CTAAAAATATGAGTCTGCGCATGATCATCAGACTGTCTCGTTTTCCATTCATTTCACACC
GTCATTTGTTACCACAAACACACACAGAAACCCCCTTTGACTTTGTCTGTTGGTCTGGAA
TGCTAAAATGAAATAGAAAATgtgctgg
>NODE_29_length_372_cov_13.983871
TGTGTGTGTGTGTGTGTGTGTGTGTGTGTGTGTGTGTGTGTGAGGCAGAGAGAGCGGTGG
TGGGATCTACCCCTCTTCTTTCCTACAGCTGCAGCTCAGCGGATTAGCCGTCATCCACAA
GGCAACATTACACAAGTAGCCTTTGAACAAAAGTCATGGATACTATTAATGATATGGTAA
TCCGTAATGGAGCTACCTCCCAGTAGTGATTATACTGACATGGGAAGAATGTCCAAGAGT
CCTGGACGCAACTACCCAAACAACACTGTGGCTATTGTTGGCAGGCCTGGTCTGAGGCCT
GCACCTACATCCACTGGCATCAGCCGACTAACAATCCCTTCCTCCGACACGCACACACCC
ACACAAACTGCCCCCTGCTTTCTTGACACCCTTCCCTCCACCCCGATCACCCTATGAATA
AAAATGAAAACCCAAAAATGGATGGACAGAAAGAGTGGGAGGGAAGGGGTGGGAGCGGAG
GGAAGAAAAACAAAGTGTCTTGGccgggatcagccagggatttctccctatgtg
>NODE_30_length_639_cov_19.214397
CCTGCGCCACCGTCTGGGGCCGCGGTGAGGCGAGGACCGTGGCTTTGTGGAACCGGCTGC
GGCTGTGCGTGATGCCCCTCGCCGAAATCGTCGAGTCCGGCGGCGGGGACGTTACCGTAA
TCGTATCCCGATTCTGTGTAGTTTGACCTCGGATAGGATGGCTCGTCGTGATGGGGGAAG
CCCGTATCTTTTGGCCGCTCGTAGTAATCTCCAGGGTTGGGGATGTATCCGCTCTGCTGA
TATTCGTCGCATGGAGGAAAGGAAGGCTCGATATAGTTGGAGTTTATCAAGTAGGAACTC
ATGGTCATTAATTTGTGAAGTGCAACAATACTAATTTTTATCGCGCTGTCGTTTTTCTGA
TCTCCACAAAACCCTCCTACTCCCTGTCAAATGTACAAAGTTGCCTGGTCACGTGTGAGG
AGCCACCAATCACCGCGTGTCCTGTGGGCATCATGTAAACAGGAACCAATGGAAAGCATG
GCACTGGTACCACCGACGCTGCTCGGACTGGCTTACGTTGGTGTTTTCCTTATTAAATCA
CAGTATATAAAGCAAAACCAATCAACTAACTTGTTTACTGCCAAAGTTATGTGGGTGAGG
CTCTCCTGCAAGAGAAACAGTCCGCCTCCTCCGAAGCACAGATAAAATCCATAGCCCTCA
GATAACACTGGCTGTCCACAAACAAAACAGTGTTTCTGAGAACCATAAATGCTGCTTGTT
GGAGTTCTAAATGTGTTACATCCTAATAAAGAGGTAGACGTGGCAACAACAAAAAcaaac
agcacacattgcagtgttaca
>NODE_31_length_850_cov_21.854118
CTTATTAAAAAAAATCAAGGAGAATAAATCTGTTGTAGTTCATCAAAAGAAAAAAAAAAG
AGGACGCTCTTTGAGTTAAAATTTTGTCTCCTGTCATCAAAATCTGTTGTAATTTATAAA
TGCGATCCTCAGAAAATGGTTAAAATCGAGTCAAAATATTTCTATATTCCTCTCCTTTTT
TTTTTCTTGAGATTCCTGCTGTTCATGCACCATGAAATCTTGCTTCATTAAAAGTGTATT
AATCTTGTCTCGTCTCATGGGAGGTACCTTAAGATGATGTTGTGTCTTTTTCTTTAAATT
GTTGGAGGAAAAAAAAAATCTTCCAGATTTGGTCCCTGTCAGTCAGAAATAATTGTGTGC
TTAATCTTGTCCCTGATGGATGACTTGGAGTTCAGCAATGGGCCAGCTCCAATGACAAAT
ACAATATTAATATTCATTAACTGCTTTGACAATGCTAATTTTGATGCAGTAGTAAAGGGC
CTTCCAAAGTTAGCGGCCAAAGCATCAGAGCTGAGCAAGGTGGCAAGATAATTTGTGCTG
CTTTACTGAGCTGAAGGCTTTTAAAGTCTTAAGCAGGGGAAAAAAAGGCTAGGTACCACA
AACAAAATAAAAGAGAAAGGGAAAAAGTTCAGACGCATTGGAAACCAGGACTGTGGAAGT
AATACGATCAAGAGACGGCTACAAAAATTTGACACCTCCAATGCTGCATCTTTGAGCAAA
TATTTTTTTTTTATTTAAACAAAAACTTACAACAAAAAAGGAGCCTAACATGGTAAGTCA
GCACATTCTCAATTTTTTTGTTTAATCTTTTTGATCTTTTCAATTATCGCCATTTGAAGA
TCAATAGTAATTTTTTTCTGCTGTGGTTAAAAGGCTCACAGCGGTGGTATAGTGGATGGT
CGGATCACGGCTTTAAGAGTGGGCTTCCTCTCTtaaagccaccagttggccgggttgaat
tttctattgccagctctcccgaaaaccatccacggcttgtatccatttattt
>NODE_32_length_834_cov_14.892086
ATGTAAATTCAAAACAGTTTGGGCAACCTTTTGACTTCTTTTACAAATAAAGAGCGGCTA
GGCTAATTTCACCCCAGCATGGGTGTTGGAAGTGAGAACAGCACTTGCAGCCAAATATGA
CTGTCAATCATTTATTGGGATTCTGACATGCTGCCTCAAAAATGGTGACACAGTATCACG
GTATCAACACTCTGCATGCTTTTGCACGTGGTTTAGCATTCTCACAGCGCCAGAGCTGTA
AGGAATTAATATTCATCGCTGGCAATTTATGGATTCATTTATCACCCACATCTTATTTGT
TCCTTTAATCGACCCTGGGGGTCTGACTATGGCCTTGGCTGGCCACCAGTGCTGGAGCTT
TATTCCTCTTCACACAGGCCTAGTGTTAACGCCGCTGGCCAAGTTCACAGATTTGACTGA
CTGTGGACTTAATGCTGCTTGCCTTGTTTTCAGCACTTGTCCCTCCAGATTTGCCACCCT
GGCTGCACAATTTCCTCCAATTCTAATTATTCATCAGCTCGTTATGCCTGTGCCTGGGCG
CCTCCCCTAATTAGAGGTGACGCGGGTTTGGTCCCAGGCTAGCCCCAAGTGAGGGAACCA
GTTCAGAACCAGTCCACGGCGTGTGCTCATGGAGGACTGGGTAACTGCCAGCCTCTCCAA
GTGCATGGGGGGGGGAAGGAAGGGCCTGTCTTGACAGTGTGATGTGACGTGCCTTCACAC
AGTTCCTCTCCCTCACACAACACACACATTAATCATTCTGCTATGTCCCATATCTATTAG
CATAACCTCTAGATATTTATAGGAACCCTGAAACAATGAAGATTCTTTGTCTCGGTGGTG
TTATGTATTGCCAGTGTAGTGTGACTTTTTTTCTTTTTTTTGCTGTTGTTGATTTGTTAT
TGTGCCGTGAAGCTGAGATAGCGAGGCGGGGCTGCTGAgaacagtgtcagtgggcagggt
aggacagcgtgaaatattaaatcattgttccctaat
>NODE_33_length_605_cov_30.132231
CTCACATCAAATTGATTCCTTTGCTTGTTTTGCTTTAATATTCATTTTAGCCAAGTGTTG
AGTAAATGTGCGGAGAATATGAATATTAGGTATGAAGCCTCTTTGCATGAGATCAGTTTT
GAAAACTATAAATTTTACCCAGCCGAAAATTGTCTGGCAATTAAAGCGTATTGTGTGTAA
TAAGCAGTGTCTCTATCGGGTGTTTAGCTTTATCGAGCCTGTCTGGAGATGGAACTCATA
CCTGCTGCTCTGTGAATTGCAGCACATAAAAGATGGACTGAATATGTTCCCGGGGAATAT
TGCCCTCTCCAAAAGACCAATCCGTCTTGCTTAGGGAGGCAATCTTAGGTGCGGTAGATA
AACTAATATTTGTGTATAACCTCAGTCAGACAATACAAATGATCGGATGATTTTTCATCT
CCTTATGCATACAGGGAAATATGAAAAATTGAGGTTTAGGAATATTTGCAGGGTCTGCGA
GGCGGCTGGCTGGGCCGCTGAGTGCCCTGGGCCACGCTCCTCACCAACGACTGCAGAGTG
AAGAGTGATGAGAATATTATACCCGTCTGTTTCCCGTCACTCCCCATCCTCCCCTCCCAC
CTTCTTCATTCTCTCCTCTCACCACACTAATTCATATGGCCACAAGATGGAGAGAGAGGG
AGCGAGCGGGATAAAATGAGAGATCGAGTACGACACTGGCCGCCCCTTTGGTTTGCCGTC
TTTGACTTTCACCGTCTGTCCACccgtccatgattgacagtcacgct
>NODE_34_length_344_cov_8.281977
AGGGTTAGGGTTAGGGTTAGGGTTTCGGCCTGGGTTTGGGAAAACGGTTAGTGCTAGAGA
CATGAAACTTGTGTCTACCCCCCCATTTGCTGCCGCCGCGATCGCACTGAGCCTACTCCC
GAGTCTCTACGACGTCAGGAAGTGGGACAAACCTGTGATTTTTTGCTGTATCTCGGGACG
GGAAGGTCGTAGAGACTCGGGACCGAGACCGGCGTCTTCGGCATAGCCAAAATAGGTGGG
GCAGGTGGCATTTCCAGGTGTCTAGCACGTCTGGTTCCGGAGATATTGGCCAAAACGTTC
TCCCATTCACTGACAATGGGCAGTGCATATCGCAGCCAGTGTGGAAGCGCTGATGCCAAG
ATAAGTTACCGCAGAAGGCGCTTGAGAGCGCGTTTCAGACCGCTCTGAGTTGATTGGTAT
AGGTTTGTAGTGACACTTTTTTGGGTCCCGTAGTATGGGCCAACCCTAGCCGTAAGGTCC
GGAATTAGGGTTAGGGTTAGGGTTAg
>NODE_35_length_760_cov_20.501316
AGTTCACAGCACCATCACAGTGACAGCAGAAAAATATATTCAACATGTCAGTATAATTCA
GGGTGTCAGTAAAACCTGATGCTCTAAACAGGAGCAAACCTCCCCTTTTAAATAATTGAT
ATTTTCTGATTAAATGTGGCAGTTTGGAGATAATGAATTCTTTATAGTGTGCCTTGAGCA
ACTCAACAGCTTTGCCCTGCATGACAGCTTTATGGGGCGTCTTTTTGCCCAAATTTTGAA
AGTTTAACCTATGTAGATCAATGTGCTTCCTTAAAAGAGTTTAATAAATTAAAGTGCAGA
GGGCTTTTTTTCCTCAGCGAGCAGAAAAAGCTGATGAGACAGGTTTAGTTTAATCTCAGG
CAATAGAAGTCATTAACCATTCTCCCAGGAATTAAAATATAGCTTGCCCTTTTCTTCTCT
CACTTATCATTAGCATCACTTTAATCTCCCCGCGTTTCACACTGCTATTTTAATCATTAC
TTACTGCCTTTTGACAACTGAAGAACATGGCTTCTCCCCGCTCAGGCAATATCCTGATTT
TAGCTGACAAAATGTAGGACATCATTTAAAAATATCTAAATTTCCTCTTCCTTTTTTATT
CTTCTAACTTCCACTCTTTAGACCCCTGAATGTCTGTCTATTTATATCAAAGACAGCACA
AAAGACGAGAGGAGATTGAGTGGACGACATTCAAAATGTAATTTGAGTTGGCTGCAAGGG
TAACAAAATGTATAATACGGTTTATTTGTGCCTGTCATGTTATTCTAATAGATGGTGAAC
TTCGCATATCGCTCTATGTGGGTCATTGCAGGGTGTTGGGGGTATATTTGTCTGCCCTTG
AATCAATGAACATTTACAACAGAAACCAcgtatctccagaacagaatataaataaagtat
tatggccagtctctcaatgaca
>NODE_36_length_606_cov_26.531353
CCGCTGCCGCACTCTCCCTTGTCGTACCACCATTTGTTTTTCAATTTGTCCAAGAGGCCT
TGCTCATTCAGTTTTAAAACTGCCAGGTTAACAGCATTTCTTGAAACGATAAAACATAAC
TTGTAAGAAAATGCACAGGTCCGTGAGAAATCTAATGCAAAGTAATACTTGTATAGGCAT
CATTATAATAGGTAATGGTAGTGAGACTACCACGGTCTAAGCAGGGGCTTATGCATAGAA
TGCTATCTGTTAATCAGAATGGTCTAGGAAAGGACAAATTGTTTAATAATTTAAGGAATA
CGGAGAGATAAGAAAAGGCTCATATAAGGTAGAGACAGTGTTAAATCTTGGAAAAGGTGG
CATGAAGGGTTACGTAGTTTAGAACTGAAGTGTGCGGGATGGGGACACTTGTCATTGAGA
AGAAAAGTAACAACAACAAACATCATGCAATTAACATTCGTCACAAGTGACAGCGCAGCT
TTTAAAGGCTAAATTGAAAAACCATTGAACTGTTAAATTAAAAGTGACAACACAACAGTC
AGGTAGGACAGCACACGGGACAGAAGGAGAGATCGAAGGAGAGAGAAAAGCAACAGTAAG
AGAGAAATAAATATGAAATGATTGTTAGCTTTAAACCTTATCATCTGGATTCGAATCCTC
AACTATAAAATAGCAACTCTTAACACATTTATAGAAATACTGGAAAAATATTAGCACTAA
TTAACCTTTGTATCCAAGTGCATTGAAAAGAATACTACCGTTACCTCt
>NODE_37_length_721_cov_23.431345
TTTAGCAGCAACTCATCTGAGGGGAGGAAGTGGGAGATGGATGATAAGGAAATAAAAAAT
GATTTGCCAGGACCTGTTAGCCACTTCTCTACACAGGCCTGCCGCCCCCCCCAGCTCCTC
CCTGTCTTATTCACACACACTCATATTCTCCCTCTCTCTCCCTGCCTCTCTTTCTCTCCC
GCTCTGTCTCTTCCCACCCCCTGCCACCCCTGCTGCCCATCTCCCTCTTGCTCCACAGAC
ACGTGACGACTCCGCATGATTATTGGCGCAATCACTCATGTAACAGCCTGCCCAGCTTTC
CGTGGGGGCTCCAGTATTTGTCACTGTCACTTCCCCAAGTGCTCCGCCATTGTCTTGGAA
ATTGTATGTGTAAGGCAAGAGATGCCTGTGACCCACTTCGACAAGGGAGCCAGCGATGTG
AGGGCGCTCATCACACAAAAAAACAGCAGTTTGATGTGTCCTATTATGTGTCCCAGCAAG
AGCCATAAATAATTGTGACAAGTTTTTTGTTGCGCGTGAAAGTCCTTGACTCTGCCTCCT
GTTCCAGCACCTCCTCTCTCGTATGGAGACGCTGCCAAGCACCCCCGATGATAGATGGCA
CGGTGCAGCAAATGACAACGGGATAGATTTTTAGTTTGTGCTTTGGAAGGGATCAGTAAT
GGTGCTTTGCTGTACAAAGCAATAAAAGAGAAGGACAAGAGACAGAGGGGGGAGAATGAG
GGAAAAACAAAAAAAAAGAAAGATCCATCGATGGTGAAGAGGGAAGAATGATGGCCGGTG
ACGCATGATTTTTGGGCATTTTAGTGCTTAGATTTATGAAATCAGGGTTAAAATGTAGTA
GTGGTGTGGTATTTGGCCACTCACGGCAAAAACATTGATAAat
>NODE_38_length_385_cov_21.771429
TAGACCTTTTTAGGCTCTCAAACTAAAGCATCCATTTGAGTTGAAGCAACCATGGAGAGA
CAACCTCCCATTTGATACAGCCAATAGTCCCTTAATAAATTAAATTTCTTCACATTAGGG
GTTTCTTTTTGTGATGTTTTAGTCACATTATAACACATTCCACAATACAGTTTTTCTGGT
GTGGTTTAACTTTTAAGTAATTGTTGGGTGCTGGGCCGTGCAAAACCATATTAACTGGGA
GGTTGAGAGCGTTTGGTGGTTCTCCAGTGGAGGGGTCCCCCTCCCCTTCCCCCTCCTGCC
TGTGGTTTGGGAAGGCTGCCTGTGTTCCCCCTGGCCGCCTGACAGAACTCCCCTTGGTCA
AACTGTACCTTGTCTTCTTATTCCACCTGCCAATAGAAACGCTTTCAGTCAACGATCCCC
CGGATGTTCTGGACAGGCAGAAATGCCTAACTGCCTTGGCTTCTCTACGCCACGCTAAGT
GGTTCCAGGTTTGGACCTTGTCTTTATTTGTCTCTAAAACAGAAGTAGTTTTCAGTTTGG
TTTTATG
>NODE_39_length_638_cov_18.840126
GCAGAAGATCATGAAATTGCATGAGTAGTACAATACAAATCTGCTTCTTCTTTTTTTTTA
TTAATTTCTTTGCAGCAGATTACAAGATTTGCGGAGATTTGATCTGACCCTCTAGCACTG
TTGTAGGTGGCCTTGACATTAAAGGCAAAATGAGAACTTTAAATAACCATTCCCACCAGG
ATCAGCTTTCTCTTTTTTTTCCACAGCAAGTGCTTTTGGAGTAGATGTAATGCTCATATA
GGCTGACACAAGAGAGAAAAAAACAGGAATACAAGGGTCCCTCAGTTAATGTATCATCAT
CTGAGTGGGTTTGGATTGGAGTTATTAGAGTATTTCACTTCATTGCATGACCTCCTGTTC
CTCCTCAGATCATGAATCCTATTCATTACCCAGTCCTTCTGGAGTGCCCGCCTTTATAAT
ATTACTCAATTTATATTCTGAAGCGGGCTCCTGGGAGAGCGATCAGCGCTCCGAAACAGC
GACCCCCCTATAACCCAATCACAATATTTAAAGGGCAGCAAAGAGCTTTTTAATGCGCGT
CGTAGATAACCATTTAAAGTGGATTGCTTTGGTTTAATATGACCTTAACAGGCTGGCAGT
CACATGTGAAGAATGAATAAGCTAATAGGAGAGACGACAGGGAGAAAGAATGAAATCAAA
AAGCAGAATATGAGAGATTTGTTTCAATGCTTGCTGGCCTCTTGACGGCTGCTGAGAGGA
GCATGATAGAGAATCACAAGCGTGTGAAtgaaacaggacaggcgatgaatgaagctactg
ctcgcatttctcttttccct
>NODE_40_length_823_cov_18.704739
TGAATGTCACCACTCTGTGGGAGGATTTAACGTTGCTTTTAACCCTCGCCGCCTCATAAT
TACCTTGACATTTACCCTGCATTCAATCAAGTTTTTAACAGCAGATTTATTGCGATGACT
TTTTTGTATTGCAGAAGGCAGCAGTAATTATGCAGGTTATTAAGAGTCTTCATGTTAATG
CAGTTTTACATCTATAATATTCGCCGCACTCTGTTTTCCTGTATGGAAGGAGCGCAGTGT
CAGCTGCCCTAAGACAGAGTGACACAGGAAAGGACAGAAATACTATTAGATGAAGTATCA
GATGACTTGGGGTATGAGGAGTGGAACGGGGTAGCACTGCCTATCCCTCCTTTATTGCTC
AGGTTATTATCACAACTGCTGGGGAATTGTCGAGACGGGGAGATAGGAGTGGCAACGATC
CATCCGGGACTCGTTCATCACCACGCGCCGCAGCCCCCCGAATAGAAATTACATCTGCAT
CTGAATTAGTAACATTATTCGCCAATTTGGCTCAGAGTGAACATTGTTCCATTGAAGGTG
GAATTAAATTAGAAAATGAGTGAGTCTTTAATTTTCAGATTATAAATCAGGGAATATAAT
TCACCTCCTTGTACCTTAAGGGCAATCACATTATCCTAAGCGACATTTTATCCTCAGCCC
CGCCAAGTGATCTCATCATGATACACAGACACACACCAATCATGCTTCCTGGGGAAGTAA
GAAATACATCTTCTCCTCCAGAATTAGACGTAAAATATGAGTGTCTCCTCCTGCATGAGA
GCTTATTTTACATGAAATTTGATGGCCCTTCTGAACTCACAAACACTATAGAGAATTACT
TGGTTGAGTGATATTACGTTGCTTTTTACCCCTGTCAATGCATAGTTTTGTTGGTTGAAC
ATCAGGTCAACATACAGAATATCAAAGTCCTACagctgtagattataaggcacatgggga
gttttacaaatggaaacacataagg
>NODE_41_length_930_cov_21.006453
GAGAGAACCATTTCAAATATTCAAAGGGGCGAATGTTCTTGTGAAACATCTATTAATCAT
TGAGATTTTGGCCAGGCAGATGAATTGTGGTGTCGGCTTTCTATGCACGCTGCCACAGAA
TCATTAGCCACTACATTCGCTCGAGCCAGAACAGACATGGAGGCTAATCAGCAGCTGTAA
TGGACACACTTCATAATTGTCAGTCTTTTGCGGCATGGTAAGGAGACTTAAGCTGGGGAG
ACTGAAGGCATACCATGAAGGCAGCTTTGATCACATGAGCTGAGAAAGTGATGTGCCTAT
ATACTCATTATTTTACCTCATGACTTGTGTCCAAAGAATACAGAGGATTTCCAACATTTA
ATACCACAGTATTTTCAAACTACAAATGTCGTCCTATTCTTATAGTTACTGAAGCGAAGT
CAGTTCTCTATAATTAAGGCAACTTTATAGGCACTGTTCCCTGGCGAGTGTATGTACGAG
TACCTGTGTTAGATGTTTCATCTTTATTAGCCAGAGCATGGTAAGCCTAGCTCTTCATGC
ACTAATCCCCAGCTAAAGAAACAGCTTTCAAGGAATTAACATCAAAAGTAAAGCTTTGCG
TGCCGGCGGGGGAGCTTTCAACAGAGCCTGCCTCAACTATCTCCTAAGTATTTTCAGAGC
CTCGGGGATGAAGTGGAAGTTAAGTTTAACTTGCTCTGTGTTCTTCTGCAAGTCTTTGAC
CTTGTTCTCAGGTCTCTTAATAATCCCTGATACGTTTGAATCCGTACAGCGTTTGCGGCA
TTTCCATGAGGCACTGCCAGAGGGTGAGGATTTTTCACTGGGGCCCATTGCCCATTCTTC
TCTTTAACCCTGTGATCAGCTGGTTAGGATACAAGCAGTTGAGGTTTTGGATCTGCATCT
GTCAGAGAGAGCTACCTACAGTACCAAACACTGTGCACTGCAAATCTGTGGTTTTCCATA
TACGTCCACGTTGCATGAATCCATTATGAGCAGCTCAGTGTGCTGTTTAAATAAGCCTCC
CAAACTGAAGTCGTAGTTATTGCGCTGCTAATTAAAATATCTGCATTCAGCTAATGACAA
ATGAGCGTACAt
>NODE_42_length_586_cov_30.517065
AGGAAGAGCATTAAGCATCTGACAAGATGATATCTAAGTTCAATTTCCTACTCCTCACCT
GATTTATACCTGCAGCAGATCATTTTCCTTTCTGTCATAAAGACCTCTATAAATCAGTGG
TGCTTATGGAAGCACTACAGAACAGGGTCCCTGGATTTGTATCCCCTGTGTTTGCTATTA
GGAAACCATTACAGCCACATTTTCCTCCTTCAAACAAAAATGATCAAATCTAATACTGGC
AAGATTAGAGAGATAAAGGGAGAAAGAGCTGGCGGAGCTGTTCAACACAGTCGCCTATCT
AAACAATATGCTCTAAACTCAATAAAAACAGGGCTTTTTGCTGGTGACACCATTATCCAT
CTGTTTGGACAAAATTGCTGTATCATGGTATAAATCTGCGATACAAGTGACATATCCTCT
AAAATAAAAGGGAACATTAACTGCTCTATCTTCTAGAGGCCATGGGACTAGCTGGCTATA
AGCTCAGTCAAGTGTGATGGCAGTTATACTGTGTTTTACTAGACTGCAGACAATTATACT
TTGCTCCTCTCCGCTAAGAAGACAAACTGCCATGGCTTCAACTGAAATGATTTCAAATAG
ATTTTCCAAAATGTCTGTCGCCAGATTGCTTCCATACATTATTTCACTTAAATGGAGAGA
AAAAAAGAGGGAGCAAATCCACAAATCAATCACAACAGCCCACTTTACCAGATGGAAAGA
CGGGAGCTTTCAGTGTGTGTGTGTGTGt
>NODE_43_length_611_cov_20.775778
ATGAACTTCTGAATGTGGTCCAGCTGGCCACATATCTCTATTGCCCCTTGCAGCTGGTCC
TCCAGACGCTGCTGGAAACCCTCGGAAATCTTCTGCAAAGGAATTATAAAAAATACGTTT
AATTACTGGCGCACAGTGGCTGAACTGTGGGCTAATCAACAATGCTCTTCCTTGACAGAT
GGAGTCCCTAAGATGTTGGTTTAAGCAACTTTGACAGATTATCATTGGCTCTCGTTTGCT
TGCTTTCAGGGCTGATTACATCATGGCAGTTACAGATTCTTTGCATGTACATTCACGGCT
GGCTGAACGATAAGAAGGAAAGAAAGAATGAGAAAGTAATTACCTCCAGTTGCTCTATTA
ATAGGTTGGCTCGTTTGTTAAGCTCGTTCATCATAATCATCTTTGCCATTTTAATCTGGT
TCTCTGCCTTCCTGTGTGCAATCTTTACTCCATGAAGTCTACAAAGACAGAAGGGGGGGA
AAATGTCTCTCCCAAATGCAGAAGAAAGCAGCATTTCAGACAGTAATTTATTCATCAGCT
TGCTATATTTCTCACTGTTAAATTATTGACTGGCGTTACTCAGAACTGGGACTGTGATTC
TGACTGAGTCGAAACCAACCTGTCCTCTATCTGTTTGGCATTGTTCTCCACGGCAGACCT
CCTCTCCTCCACCTGCATTATCAGGCTCTCAAACAGCCACTGCTGATCCTGCAGGGCCTT
CCCGATCTGCATCACCCTAAACACACGAGAGATCACAGTATCAACCAGAcaga
>NODE_44_length_731_cov_13.344733
AGCGCAACTCTAGCATGTAAAGAGAGACGCATGGAAGCACTTCTCTTTCTTGGAATAAAG
TAATTAAGGATCTCTCTCTCCCGTTTTGTTTTTTTTCTTCTTTTTGTCTTGAGCCCAGCC
TGAGCCAAAGAACGTAACTTTCTGTATGCAAGTCGATCATCGCTGCAACTTGACATCCTG
ACCTGGACATTTAATTTATTGATCTTCATTTTATTCGGATGTAAAGACCCTTTGCTCCTT
TAAATTAATCCAGGTTAATTTGGCCAGGCCCCCTATCCCACCCAGCATGAATGGGCCCTC
TGTTGGCTAGAGCTGGCCCTGGCCACCCAGTTTTATGGGAATCTGCAGTGAATTAGAAAA
TCTGTCAATGCGAGAGGAGTTGCGCAGCGCGGATATGCCGTGTCACTCCACCTGTAAAAG
AACTGCTCTTTGTCCATTATCTCCCAGGCTTACCTGAGGAGAGTTAACCTTGAGGTCAAT
AACATCTCCATGGTGTTTCATGACTGGCTGGGCCTGGGCCGGGGGGTCTGAGGAGAGCCA
TTGTTAACATGCGGGCTGCAGACCCACACTTCCTCCTGCTTTGGCTCTCCACATCAAATA
CCTCTGGGAAACAGATCTGTAAAGAGCAGTGACGGGAGCCATAAAGATGTGATCACTTTC
ACAGGAAAGAGCAGACACTGTACTAGTTTGTCTTCATTGTGGTTAATATAAACGCTTCAT
TTCTTTAAATGAAGTTGCAGCATCAGGGTAGGTTCTCCCAGGACGTAATTTCTTGGGTAT
CCTGCAGAACCCTTTACCTGGCAACAGTTTGAATTTACTCTCATAattcacataaaatac
aactctgcactaatattccacccacggaccactccatgcccctgagagcaggg
>NODE_45_length_800_cov_20.180000
TTTCTTAAAAATGGAGCATTGGTATTTTTCACTATTCGTATGGGATTGCACAGTTCTGCA
TGTAGCTAAATTCTGGGCTCAATGACTTTAACCCACTGCCACTCCTCTAAACCCATCACA
GTCTTGCTAGTATTGGAGCTTGGCAATGATTTTCAGAATGTCATATTAGGGGGGGATGCC
TGCTGTCCCCACAGCAGTGGTAGTGTTAGTCAGTTGATATTGCATATTTGGTTGTTGATG
CAGATTGCGCTGCAACAGATAAAGTCAATTCCAGGAAGCAACCTTTTTCACCAAAGTCAA
GCATAGCTGTAAGACTTCTCTGCTATCTGAAAAATAGGTTTGAATTGCATGCAATTTGTG
GCAGGCAGAGCACTCCAATGGAGGGAGGCTATTAGTGAAATGCCTTGCCACTGTCTCTTT
AAATGCCAATAAATTCCCATCATTACAGAATCTGGCAGTTTTCCTCCCTGTCTGCAGCCT
GGGTCTTTATCTCGCTCTGCCTCAGTCTCTGAGCATGTAGATCTGGCCCAGTTAGATTGT
CATACTTAACAAACATTAATGATTAATTTCCTCCACTGAGTCAAATGGGGCTAAAGGGAT
GACTCGATTCATCTTATCGCACCACAAATTAGCATTTCCCCATATTCTCCAGCATCAACT
GTGCATTAAAATTCCACATTTACCATTCTGGGCACTGGCAGCTGTGGTGAAAGAGCCAAG
GAGATCTTCCTCCTATGTTGCCGGAGATTCTGATTACTTCTGTGTTATACAAAGAATAAT
TAATTCTGCCACTTTCTGCTTGTTACTGTACATGTCTGACTGATCTGAGTGAAATTACTC
ACTGAGGGGTTATTTAAAAGGTCAAGGTGGGCTTTTTTTATTTGCTGTGTTAAGTCCTGG
TCATGCAGTACTTTGCTTTCACTCTTTACTTccactgtgataaaatgttcatgcacgcat
ta
>NODE_46_length_817_cov_13.290086
GAAAACGTGCTGCATTTTAAGAAGGTGCTCAAATGCAATATTGCCTATGCACATCTAAAG
TTAACCTCATTTACACAGAAGAGCCACATTTGACCAAGAGTGATTTTCATGACTTGAGTC
TCATCCATTAAATCGTATCTCTCTGTCTTGACACTCACCCACTCTCCACCCCCACACAGC
TCTACTGTATCTAAATGGTAATAATGCAGCATCTCAGTATGATATTCCCTTACTCCTTCA
TTGCATATTGTTGGTTGCATATTGTTTTTCTTTTTTTGTCCTGCTGTGGTTACTGCCTAG
GGCCTGCAAAGCCCTGGCCAGCAGCTTTGTCAGGATGCTAAATGGAGGGCCGTGAGTTTA
AAAACTTAAAGAGGCAGTGAAATATTAGCCAATGTGGGTGAGGAATGAGTGGTTGAGAAC
CGCAGCGTGTCAGTGTTAAATGGTCGGACTCGGATGCATATAAGTTAGTCCAAGCATGAA
GGGCAGTGGGATGCTCGCGTGGAAACGATGTCCCCTCCCCTCCTTCCCATCCCTCACCCC
CTCCACAGACACACATTCACACACATACACACTCGTACTGTCACACCCCACCCACACAGC
TTTTAAGCAAGGAGCCCATCAGAAACTTGTCATTTCTCTCATTCACTCCGACAGCCTTGA
GACACAATGCAGACTTACCTCTGTGTTGTACACCCCATATATCAGAAAGATGAACAGGCC
CTGCAAACACAGACAAAGAAAGAAAGAGAGAGAGGGAGAGAGAAAAAGAAAGAAGAGGAG
GACAAAGTTGTTACTGTTGTTTTCTCTCTTGTCTTTAAAAAAAAAAAAAAAAAACAAAGA
TCAAAAGTAATGAGTGGAGCGACGCATAAGGGTTGATTTGTACTATCCCAGCTACACAAA
GCTGAAGTAGACTGTAGTGAAAAGTACTGAGAGAAGTAGGACAACTTCTCTCTCTCAAAC
TGGGCCAACTCTGTAAGGc
>NODE_47_length_499_cov_28.316633
CACATGAGCTATTTATTTCTCAGACTATTATTATTATACTATTAATAAATAACAACGCAA
CAAGAAAAAGGGAACGACTGGAAAAAGGTGAATTAATATTATTATTGTTTTTGTTTTTAT
TTTTTAGTATCTTAGTGGTTGCTTTTAACAACATTCATTAACTGACTTAAAGATTATTGA
ATATTTAATGTAATTGTAGCATTGTGTTTGTAAAGAGAAAAAAAACCTAGTGAGTTGTGT
TTCTTGACTTGTGGATTACCAGTGAAGTGGGCAATCTAGTGCTAATATATATGAGGTCTT
TTTTTAAGGATTCTTATTTTGCGACAGCAACAGCAGTCATTATAAATGTTCATTTTAGCA
TCACCTGTCTTCCGTTGTCTTATTCTTCACCTTCCACCACACTCTGCATCATCACAGTAA
CACATCGCAAGTCTGGGGGTGGGACTGAATGTGTGTTTGTGTGAGTCAAGGCGCGTGTGC
GTGTGTGTGTGTGCGTTTGTCGTGAGTGTGCGCAAGAGTTAACAAACCTGTGTGTTTATT
TGTGTGTCTATGCAAAATAATGGTACCTGTGGGTAAGAGTGTGTGTGTGTGTGTGTGTGT
GTGTTATTGTGTGTCTGTTTCAGTGTGTGTGTGTGTGTGTTTGTgggtctgcggggttcg
g
>NODE_48_length_378_cov_20.153439
AAAAAAAAAAAAAAAAAAAAAAAAAAAAAAAAAGGAGTGAAAACAAAGGGCACTTTCTGA
AACATCTTAAAGTAGAGTAGTGAGGCGTGACATTCCCAGGGTGACGGGACACAAAAGCTG
AGGTCATGGGGATGAAAAAGAGAATCAAACAGCCACTTTCACACGTCTGCCCTCCTCTGC
TGCGCCCCCCGAACACAATAGGAAACAAATGTTGTTAAAAGAGGATCGATGCCATTCATC
CTAAAGCAGCGAATGATAGCCAAACAATATTGTCACAGTGAATCGAGTTGAGATATGCTG
CCACCCAGACCTACGGAGAGGTGGAGAGGAGCTGCTATTCAGGGAACGATTAGGGGGGAA
CTTAAGCTCAGAGTGCTGCTGCTTAGAACGCAGGGGAACATTTATTGTCAGGGCTCAAGT
TTGGAGAGAAAAAAAAAGAAGATTAATTAATCAAAATTGCAAAAAAAATTTTGTCAAAGC
CTCAGATTTTTTTTGGGAACAAATATTTTAGTGGCACAAAAAtaattcagaatgtatttt
>NODE_49_length_784_cov_17.357143
TAATAATAATAATAATAATAATAATAATAATAATAATAATACCTTTTCCATATTTTATAT
TCCAGTGCTGATATTTATTCTCTCATGTGAGACACATTATTTGCGTTTATCAATATTAAT
GGTAGGCTAAAAAGGCAACCACACTGCACAATCTGCAAATATAATGCCCCGCCTTATCAA
TTCATAACACAGACCAGCTAAACTGTCAGAAAAATCTGAAGTCACACTTAACCGAGCCCA
ATACCTACTATTAAGATGGCTCGACATAACAGGACGGCTGCCAATAATTGTACATAAAGA
TATGGAAAAGCCACAGTCCAGCTATGAATATTTCATGAATTCCGACACAAAGAGCATGCT
AAAAGGATCAAAGAGAAAAACGGGAGAGGAGTCAACGTGAACATCCAAACAATATGCAAG
AATCCCGACAGTATAGGTCACATGCAAAAAGACCGGGGTCACACTGAAATTGTCCATCAG
TCAGACAAGCAGAACTGATTTGGATGCTAAATAATGGTTTAGATATTCAAAAATTCCATA
TATATGCGAAAGGCTTCAGTGCACCCTGGATCTGGCCTATCAGAGGAGTGCTCTGCCACC
ACACTCCCTCATGCAGACCCACGCTATGCCTCTGAGCCTACGACTAACATGCACGCACAC
ACATGCAGATATGCAGACATCCAGACACATAGTACATGTACATACACACGGTCACATAAC
ACACATGCACTCAGTCTCATACCCCCAGACAGACATAAACACAGACATATATTATACACA
TAGTGTCTGCATCCAATACAAATGAAATCAGCATTAAATAAGGTTCATGATTACTTCCAA
TAATTTACTGGAAGCTTTGCATCAGAATATAATTTCTCAGGCTGGAGAGGCAAAAAAAAT
AGAACTTTAGGCTCACACCCttgtgtgcaaatgagacagaatgtgt
>NODE_50_length_746_cov_22.371313
GCATCAGGGGAGAAGCAAAAGATGAAGAGAATGAGCGTGCCGCTTAGGAAATGTCACACT
GGGAAGATTTGCAGGTTTTGATCCTAGCAAATTAATGCAAAACCCCAGTGCAAGTATTTG
ATTTGGGAAAACTTTGGGAGCAGACTTGTCTCTTAATAATAATTATTGGGTTTACATTAA
TTTCCTCCCCTATTCTCTTCCACAGGAGAGCTGATCACCACTGCTTGTGAGCTGGGGGTA
AGTATTAGCTGTATTGTTTAATCAATTCACTCATTAACTCTTATAAGCATTAAGGAAGTT
TAATTAAGCATGGGCAGAAAGCAGATTAATTTACTTTCAGTCCACAGGTTTTTCCCCTTC
TTTTCTATACACTTATTTTACTAAGTTGCAAGTAGAGAATGCTATAATTTGCAACCCGTT
TTTCAAATCCAATTAAAGTCAATGGTAAGGCGATGGCTTTTGTAGGCTTTGCCTTATGTA
CGGTATAAGGCTTATTATATCCACCCCTCTTTTTTGTGTGTGTGTGTAAGCCGCGAAGAA
TGAACTAAATCGGGTTAACAGTTATAATAAGTTTTATTATTTAATAAAGTTTATTACGCC
GCTGTGATCCTTTTAGGGAGGCTGTGTCGGTGTCACTATGCCAGTAATCCTGCCGTTAGT
GCTGCAGTCCGTGTGGCCTGCCTGTCTGCCTTTCAGGCCTCCCCAGGGCCTCGCAGGCCA
TCCCTGGGCCCCAGGCTGCTGGCCCCCCTTTCTGATCCCCAGAGCTCCAGAGTTCTGCTT
CCCTTTGCTCCCTGCGCCCTGTATCCCTCAGCTGTCCTGTAGCTTCATGTCTGTCCACTC
CTGTCGGCCGcgcagtccttctgcatgctcgttttagcagagttacctatctgtctaatg
ctaacatt
>NODE_51_length_785_cov_17.371975
AGGTTGTTCTATGAAAGAATATGAACAAAAAAACATGCCTTTTCTCACAGATTGCTCAAC
TTTACTGAAAGAAAAAGGAAATCTGGTATCCTGGTTGAATGCGCAGGCTGAGATCATTGA
GTAAAACATAAAAAATGGAATATGTTTACAAATAGGTGTCATGTCATGTTTGATCAATTT
TTGCCATGTAAAAAAATCGCTCGGTTCAATTGGACTGGTTTTTGGTGTTGTGTAAGAAAC
AAAGAATGAGTTTCCTCACCTTGTCTTTAATCCAACGTTTGGGATGGGTCAGCATTACAT
GGATACAAGTGCACCTCCGATATTTGCCTTAGAACTTGCAGAGGCCATAGTTCACATTCA
AGTGAAGTGAGTGTATGCAGGGGCCTGGGCCCCCATCCCTGAGTCACCAGTGCGGACTTT
CTCACACTTATCTACCTGTGAAATCCTTCATACCTCTCATAACTGGTCAATGACTGTATC
AGCAAACTGCATCAGGTGTTTTTTCTACATGCTTTTTACACAGATTATATGGATTATTGT
ATTAGTAGATTTTGGTGCATCATTTTTAATGTAATAGCTCTTAAGCTTGTAGTTCAAGTT
GTTGTTTTATTTTCTCTCATTTTTCTAGATGACTGTTTTGTGTTAATATTGTCAATTTGA
AATAGCTGTTATTTGCTTATTCTCTACTAAGAGTTCTTACCTAATTTTTAAATGCTACAT
GACCCTAATTAATTAAATGACTTAATAACCATTGTAAATACGGTATTGTGCAAACCCCAT
TTTCATTCATTTCAATTGCTAGTGTTATATAAATGACTTTTTTGTCTAGACACCATTTCT
CTTTATGAAATAAAGAAACATGCATATCATGTCTTGTGCATTGTGGATGTTTTTGCAACA
ACACTGACACACAACCTTATAAAATTCTACATCTATGATTAAAAAaa
>NODE_52_length_725_cov_14.748965
GTTTCCACTTCTAAAGTGCTCACCGCCAGCTTTACCTCCTAACTCTGAATTATCTCCTAA
GTACTCACGTATTGTTTAATATACTCTAATGTGAATTTATCCCTCGTGAAATGATTTCTG
CGCCTTTAAAGTTGCTGTGATTCTTAATGTCAATTTATCCACTCCTCCAAAACGCACTCC
ACTTTAACTAGTGCAGAAGTGTAGTCTTTTGTCTCTTTTAAGACATTTTTTAAATTGGGT
AAGGGCCATTAAGAGAAAAAGCACCAATCAGCTTTTACAGTCATTCGTCTTTATCAAGCG
CAAGGGAGCTCAAACAAAAACCTACTCAGGTTGTAAATGGTCGAAATGTCAATTAGAAAA
AAAAAATCATCATTAGGTTTATTACTCAAATTAACAGTTGCTCTCAACCATTTAAATCAT
TGTTGGTGTTCGCCGTTAAAAGGGAGCAGTTTTTTTTTTCTTTCAGTCTTAGTAGTCAGA
CACATCTCCCTTTGGACTCTGACGGAGTGATTTTGGAGGTATTATATTCATGAGGGGTTC
CAGTAATTGGATTAAATTGGTTCCAGAATGTAGCAATTTATATTATAATATCCCATTACT
TCTAATACTGTTCTTAATTAATTAGCCTGATTTTTTTTGGTCCGTGTTCCTGATAAGTTA
AGTTGGCTCAGGAGGAGGTCCGTCCCATGGTGACGTCTCGCCGAGCTACATCAGTCACAC
ACACCTGGACACAGCACACAAGGTGAGGGAAAATCTCACTGAGAAAATGACCTTCATCTT
TATTGGAACTGAGGAAGAGAAGGAGGACTTGGATGTGGATTTTGACACACACACACACAC
ACACACACACACACACagcgaggaagggaaagtgtgcacagatttat
>NODE_53_length_900_cov_27.881111
ACTGCTGGGCATCTAACTAGCACATCACTCACACAGCTACATGCTAACAGCATTACGGCT
AATGCTGCCCCTCTAACTAACACATCCGTCACAGAGCTAGAAATCCTACGGCTCTACAGA
AACACATGGAACCACACTGTCTCTCCGAGACAATCACCCACATTATTTTGCCTCTGTTAC
TTTGGTTGCTCTGTGGCTAATACCCTCATTTGTCTCTGAAGATGCTGAATGCCACTGAAA
GAAAGCTGTTTTGATTCTGTTTTCTTCTGCCCACAACAAATCTGGGCATACAGTTGAATA
CGCAAGACTCTGTGAAGGGAGCCATTCAAATTCGATTATGATTTCATATTTCACAAAGAC
AGTACACCACGAGGATGATTTTTAATTAGAACCAGAATCAGTAAAAAGAATGGGGCATGG
AGACAATAAAATGAGGAATGCATTCATCCATGGGATGATTCTTATTTAAGATCTGTGCCA
ATGTGCTAACAGCATTAATGAAGTTATAAAGAATTATGAGGGGAAATCAAATTTGCCTCG
CCACTTGAGCGCCACTAAAATGCCAAACAATAAACTACCAGATTGCAAATTAGATCAGTA
AAAATATCAAACACATTGCGGTGCAGGAAAATCCATAATTGCATTTAGTGCCTGGCCTCT
CCTGGGGGAAGAGACACTAAAGATCATCAGCAGGCTACATGGGAGCCGCTATTGACAGAG
CGGTAAAAATCGACAGGCTAACTAAATAAACACTCCAGGCTCCATTAAATATTCAACGGC
TGAGATTTGACAGTCTAGCGTGCCTGCCTCTCCCCATCGCCTCCATTGGCTTCTCTCTGC
AGCACATCTTCCTCCCTGTCTCCCCTCCTCCTGCACACCTCCCCCTCCTCCTCCCCTCCT
CTCTTCCCCCTCCTCTCCACTGTGACTCCTGACAGCAATAAATGATGCGGTGCCTGAGGG
CGCTGCTCCAGTGGGAGACCTGGGAGGATAGAGCAGGAGAGCAAAAGAAATAAAGGGGAG
ACAGCCTATGACCAATGGCTATTAACCAAGGACTGAgacagg
>NODE_54_length_450_cov_23.228889
TTTTTTTTTTTTTTTTTTTTTTTTTAGGTGTGATGAGACAAAGGAACAAAGGATGCCTTA
GAGGAGAGGTTGCCTACATGCCTGGAAACCTCTTCAAAGCACACCGCCAAATGGATCTAA
CGCCTCCCCCTGCCACCTCTAGATCATGATACTTGGCTGAAGCTGTTCCGCTATCTTTAT
GATCCCTCCTCCATCTATGGCGAACTATAGCCATGCAGGGGACCACACCATCTTGCAGAA
TGTCTCTCCTCTCGCCACGTTCCTCAAACTGACCTCTCTGGGTTTCATCATCGGAGTCGG
CGTGGTCGGAAACCTCCTGATCTCCATCCTGCTGGTCAAAGACAAGAGCCTGCACCGAGC
GCCCTACTATTTCCTGCTGGATCTGTGCGCCTCTGATATCCTGCGCTCCGCCATCTGCTT
CCCCTTTGTCTTCACCTCGGTCAAGAATGGATCTGCCTGGACCTACGGCACACTGACCTG
CAAGGTGATCGCCTTCCTGGGTGTGCTCTCCTGTTTCCACACGGCGTTCATGCTCTTCTG
CGTCAGCGTCACGCGCTACCTGGCCATCGCACACCACCGTTTCTACaccaagaggctgac
tttctggacgtg
>NODE_55_length_842_cov_15.138955
GGTCGGCCAATTCAGACCCAGAACCACCACTCGCACCCCCTTACCCATCTCCTCAGAATC
CTTCCTGTTCCTTTCTACTTCTTTTCTCCTCTGCTGTTTCTCCCTCTCTTTGTCTGTTGC
TTTTTGTCCCCCTTTAAGTTAGTATATAGGACCAGATGGGAGGCAGCACGTGGCAAAGAG
CTGTCCTTGTTGTCATTTGATGATGTCATCAGTGTCGTTGTTCCTCAGCGGACGTTGTTT
CTCTGAAGAGAAAAAAGCCAGCAGTTTCTTCATTGTTTTCTTTTTGTTCTCTATTTGTCT
CTAAATCTTTCTCCTGTTTTTTGTAAATGACAACAAAAAAGACCTGCCTTTAAATGTTCA
GGACGTTTTCAGTCACACTTGAACAGGTTTTTAAAGACCTCAGTAGGTGAGCTAGTTTTA
CCCTTTTTGCCCTTTGAAACTGCAGATTTTTTGGAGAATTTGTAATCCCGTCTTGATTAA
AGATTGAGTGGAATTCTAGATGTGATGAATTTTGTCATATCTTCTCATTTTTTTTTCTTT
TACATGAGTGTACACTTAGTTGTTCAGAATATTTGGGACCATTAAAATGATCTTTGCTGT
AAGATGTCCTATTACCATTTGTCCTAATAACTCGGTGTTTCTTTGCTGCATCTTACTTTT
AATTGATCAGTCACGGTGCCTCGCCATTACAGAAAGACATTCATATATTTCTAGCACAGA
CAGTTCTGTTGGGTCCAACATGGTTCCACAAACTACCACAAAACACCAGATTTTGAAAAC
TGAAGAGTAATTCAACATCACAGTAGCGTATATTTGAATAGTGAATTAAAAATTGTTGTT
ATTAAACTTTCAAACTGCTTTTTCGACTGCTCTGAAGGATGTAAAGTAGGTTTGTAGAAC
CATGAATATGTCTTTTTCTTGCCCTTCTTgaccttttgggggcgttaattttacagaaat
gccttcacattctgcatacctgttgtggcacctaatgttttttg
>NODE_56_length_381_cov_15.679790
TGAGGTTTCCCAGTAGCTTTATCCTGCTGGTCAGTTCTTCTCGGTCTTGTGCACTTATAT
AATAATAAAGGCGAATATGGCTGCTTAGGGTTCCACATTTCCCGATTCAATTTTAATTCA
AAAGAGGATGTTACAAATCTACTTTGCTCATTATCCTCTTTGCCATCTTAATGCGTGGCA
CTGTAAGTGCAGGTTTGTTTGCCTCCCTCTCTGAAAAGCGCTGGATTTCAGATGTTAACC
TCTTTGGACACCTCCATTAATGAGCGTTCAAATGCGGCTCTATGGTAAGGGTTGAGCTTT
AAGTAGCACAGAATGAAAAATGATTTGTATTGATGCAAATCGTGTGTACGGAGTGAATTA
TACACAATTACCCATCAATACTGGCCAGTCTTGCCCACCCTCACCAACAAGATGTGGTTA
ACAGGCAGAAAATAAGATTGAAATGGTGTGTAAAGAGTTGAAAATGAATTTCAATGCTGC
ATTTGTCCACAATTACCCCGTCGTTCACACGTGTTTTATTGGGAGTTTTTTTTTTTTTTC
AAA
>NODE_57_length_625_cov_7.926400
GCCTCGGATGGTGTCGTGTTAGGGAGAAGAGGTGCATATTTGGCTGACGTTATAGGTGAT
CCACTGGAACACCGCGGTCCAAAGCTGGACTGGCTGACTACTCAAGGAAAAGCGCTTATC
CAGCTATGGATTTTGCGTAGCGAAGTCACGCATTTTTAAAGGCAACGCTAGGGTGACATT
GCAGTCTTCTCACCACATCGGTTATTTCGTCGTCCGACAAAAAATAAAAGAGTGAAAGTG
GAGTATTGTCCGTCGTACGTATCAACGCAGTGGGATTTCTACGTCTGGTCGGCGTTCCCC
CCCACCCTTCCCGCGGTGACGGTTATGGGTCGGAAGCGGTGTGTCGGTGCAGATTGTTCC
AAGATGGCGGCCGGGTGCTGCGGGGTGAAGAAGCAGAAACTGTCGGGATCGCCCGGGTCG
GGGGGTCCCGGCGGGGTGGGGGCGGGAAGCGGGGTGGCAGGAACCGGACATTGTGGCTCG
GAGTTGGGGATTGGCTCCTCCGCGACTGTTGCAGCGGCGGCGAACGTGAGCAGAGCCAAC
GGCCTGGGGGGACCCGGGGGTAACGTTAGCGGCAGCAGTAGTAGTAGTGGTAGCAGCGGC
ACAAACGCTCTGTCCCCAGCCCCGGCCGGTTACACTACATCCGGCCTCTCTCCGAATCTC
AGCCCGGGACCTGGTTCGGGAAGTGGAGGCAGAAAGATGGTCGTCTCAGCGGAGATGTGC
TGCTTCTGTTTTGACgtgctttattgccatctgtacggataccaacctccgagaacaccc
aggttta
>NODE_58_length_455_cov_14.265934
GTGAAAACTGTGATAAGGTACAGCATACCCGGCACGTAAGTTGGGCACAGGACACTCAGG
CTTTATCTGTTTCTGTTTCTTAGGCTTCATTCATAATCGTACTGGACATTTAGTAATTTC
TGAAATAATAAAGCAATGAAACCTGCATGTTTTCATTAACAGTGCCAAGGATCACAAAAT
GTACTGACGCTCACGTGTTTTTAAATGCTTTTTAATGTAAAATTGCAGGTGTTCACAGAT
CCTAGCAACCTTCAGCGCCACATCCGCTCCCAGCACGTGGGGGCTCGCGCTCACACGTGT
CCTGAATGTGGCAAGACCTTTGCCACCTCGTCAGGCCTCAAACAGCATAAGCACATCCAC
AGCAGTGTCAAACCCTTTATCTGTAAGTAAGAGCTTTGGAAGTTAATGATCGCCTTATTC
ATGACAGTTCATTATTTATTTGACCCTTCTTCTTCAGTGCAGTGTGTTTTTTTCTATGTA
CAGCAATGTGTTTACTTCTTCTGAGCCAAACACACAGGTCCAGGGATCCAATTTTTATTA
CTATTCATTTTTATTGTATACTGTAAATAACTGAGCCTGTTTACCTAAgcacctctttgt
caaactgaaaacatgaa
>NODE_59_length_757_cov_25.739761
AAAAATGCTTGGTTGTTTTAGTTGGACAAAAAGAGGGACACATGATTCGCTATGGCCAAA
AAGAAAACAAAAATGAACGTAAAAGTATAGTTTAAAAAATAATTGTCATTGGATATGCTT
ATTTGAGCCAGGGCAAGCATATCACAACTGAGCTAAACAGGCTCTTGAAACAAGAATACA
AAGGAGGAAATAAAGCATAGACAAAAAAGATGGAATACAAATTTAGTCAACGAAACAGGA
CAAATAAGAAGGAAGGTCCATATGAACATAATGGGATTTGGTCTTGGTAAACAGGACAAA
AATGGAGGTGATTCGAGTGAATGGATGGGTTGACAGCAAGAATGAATTTGTATTATTTTC
ATTCTGTGAACGTCAGTTCAGCACTCTTACCTCTTATTGGTGTACCACCTGGGTGGATAA
TATGAATGCAAATAAGATTAGAAAGAAGAAGCATTAGTACGAGTAGATAGAGGCTGGGGG
CTTTGGAAGAAGAATCAAATTAGATTTAACAGGGTACGTAAATAAAGGTACTACAGGAAA
GAGAAAGGAGAGAGAAAGAGAATAAGAACTTTTCTGTACTCTACTGGCAAAGAAAGACAG
GATTCATCATAGAAAAATCATAGGTCAAAGAGAAGAACTTGTACATTGATGTACCACGGG
GAGGTGCCATTTTGGAAGGGGCAAATGGCTTCTGAGGACCATCTACTGAAGGAAAAGACT
TTCAGGACTTTGTATATGAGATTGAGAGCAGAGATATTTAAAAAAAGAGAGAGAAAAACA
AAACTCTGTGGTCCCTTCGCTTGACCTGAACTAGGCAGAGCTGGTCACCTCCCTAAAGCT
CTTTGAAATATCCATACCTAAGGTGCTGGTGTTAAAAGATTAAGCAAGTGAGTAAGTGGT
GGGTCAgtgagtgagtaac
>NODE_60_length_762_cov_27.736221
TTCATTTATTTACAATTTACAATTTGGCACTCATATAACTCAAACCCATTAATGTGCTTT
GCAATGTTAATCAAATGCTAATGCAATTGCATATCCCCCTTTACTAGCCCTACCTCCTAG
CAAACAGCACCACACTGACTTAATTGTGAGGGTAAAAAACAGCACATACAGACTTCCTCT
CATATTTAATTTTATCTTTGAATAAAAGAGCTATAGGAAAGTATTAATCTGCTTAACATT
TCTAAGTACATCCTCCAAAGGATTTTGCTTTTTTAATCTTACATATGCTCAGCAGAGTTA
CTGGCAAAAACTGTACATTTTCCTCATTTCATCCTTTCAACATCAAATGGTGAGCAGCAA
AAATTGGATCAGACTTCAAAGACTGTGATGTGCTCCAAGTCACGGAGTGGCTCTTCTATT
TCACATATTGAATCCGAGCAGGATATCAAAGTGCTACCAAAGAACCTCAGGTCTTTACTA
AAAAAGGGGTCTAACATCTGTAGAAAGAGGAGCGCAAAGACAAATCACCTCAGGGAAGAG
CGAGCATTTATTCTCAGCCGTGAATTTCCAGCCTTTTGATTCTCTCGTTCCTGTACCACC
CTGTCTTCTCCGCTGAGATGGAGGTTGGAGCAAGAGAACTCTTTTGTCTCAAGGACTCAA
AAAATTCCCAAAGAATAATCTGGGTTAAAGCTGCTTTGTAGAGGAGCAGCATTTTACATA
CACGGCTAAAGGAAAGCAGAAGAAATGCTCATTGATATTCTGTTACTTACATTTCCTTTA
TGTATGTAATCTGTCTGTGCCTCTTTACTCTTTGGAATGAACCTGTCAAAGAAAGACATT
tttttaagcaaaatcaacatgaagttgacaatcacaaacaaacaaattatgaatctacct
aatgcacagcaatctagagctgac
>NODE_61_length_405_cov_16.000000
GAGGCTCCTCTCTGGACTGCGGTACCCCCATCCCCCTGACTCAGGATCAGTCTCGGCTGC
TGCGGTTACCTGATCTTGACATTTTGGACAGATCCACATGCCTTTAGGAATGGTTTTCAG
GGGTGGATCCAGGCAGTCCAGGTGATAAACACGAGAACACGTGTCGCACATGAGCAACTG
GCCACTGCGTCTGCACACAGTGCAGAAATCCTCATGGATGTCTCCCTGTGAGGAAGAATT
GGACCAATCAGTTTCCCTGCCCAGCGGAGCCCCACCAACCATCTGTGGAGAGGCGAGGCG
GGGGGAGGCACCATGATCTGTTAATTTACAGCTGGCCTTGTTTGGATGTCTAATGGACAT
GGTGTGTTAATCACTGAGCCCACAGAAAGGTTACTGGACATCTGGGAGTTAGAGTGTGTT
CTAGTTATTAATGGGCTACAGGACACTGTTCACTTTGTAAGGCTGAATCAAAGTAAAACC
AACTGATGGCTGATGGTTATCACATGGACACAAcaaaccaaatggacgtgttggggtgca
aatgactgacagagctactgggccaat
>NODE_62_length_854_cov_19.747072
GGACATCGGCCAGTAGTTCACACTTGTTGGAGTATACTGGTGAGGCTGTGAAGATGGATT
CTTCCTTGAGTATACGGTACTGTCTGTATTTCTCATCTTTTTAATGAATGTGAAACAATG
GCACTGTATTCTTTGCTCTACACCTTTTTTTTTGCAGCATGCATCGTCCTCTCGGTCCTG
CAGCTGTATGGATTAAAAATTCAAACGGCAAAACAAATTGATCACGATATTTATTTTACC
TATGAGCCTTACCATTGGCAAAGTTTGTCAAGGAAATAACCTAGTCTCCACGTGTTTGTT
TGTGACAGCCGAGACGTGAGTGGTGGAGACATAAATCAAGTCAGATTTATTTTTCCTCTC
AACTTGGAACATAGTTCTCTTCCCTGTAGAATTCAGAACTGATCATTAACCTTTCCTTTA
GTTCCTTCCCTTGCCTGGTCACATTTCCTCTCTATTTGGTTCCTGGCCCCATATGCCACT
TTCCTATTTCCTGCCTGCAGACAGCAGGGAGTAGCTCTATTATCACCTTCCTAGAGCTGT
CTTTGAATGTGAGAGGCAATTCCATTTCACTCAGCCGTGGGGAGGGGTAGGAGGAGGAGG
GAAAAAAGCACACCATAGAGCACACAGAAATTGGTTTAGGTTTACTTCTTATAGTCGAAT
GTACGGCTACTTTTGCTGTTTGGCTCCCAGATTTTAGGATTATAGAGACTGCCGCCAATG
TGCAGGTTTTTGTGGCATAGTTTGAAATCAGAGCAAAGGTTAAGTGCAGTGTATCATGTC
TGGTTGTTGTGTGAACACTTTATCCTCAGCTCCATTTAGAAGTCACCTTTTGAAATATTA
ACAATCCTAAACCAGTTATATTACTCTACTGTGAAGCTGTGCTAAACATATCCAATATGT
CTCTAATGCTTTCCCTCTCCAGTGTGCTCACTACATTTTGCGAcattttactcgaagcct
gtgttatttttgggcttccctaagtcttattccagcttttatcagcgtctagttct
>NODE_63_length_539_cov_19.235622
TTGTTTTTCCGATCCCAATCTAAATGTAAATGTTTGCTATTTTGACATCTACTAACTTTG
TCTCCTCCTAATCGCCATCGCTTCTCTTTTTCCTCCCCCCCATGAGGGAACGACTTCTTC
GGTTTTGACGCATGAAAACGGCTTTACGTGGCACAGAAGAAGTGAATGAAAGATGATGCA
TGCCACTTAAAATGCCTGAGGGAGCAAGTGTAATCTAAATTGGATATAGAGGCTATTATT
ACACAACATTATGCGTTGTGGTGGACTAATTGCGCGGCTGGATGAGTTAAACAGTCAGTT
AATGTCGAGTGGCGGACAGGTTTCTGGAGCGCACAAGGTCAGCTGCGCTGCTCCCAAGCC
TTTAGTGGTGTACAGAAAAATGCTTGAAGTATTCATGGGATTTTTAACCATTCTAAATCT
GTGTCCTAAACCGATTAGTTGACACCAATTTTTCTTTGATGTATTAGCTGAGGGCTTTTG
CCACTTGGAAGCCAATTGAAATTCAAAACAGTTTTCGCTCCAAATGCTTTGGGGAGATCT
GCTGCAAATAATGGATGTAATTTATTTTTGACCTTGCTTTTTTTTTTTTCGAACGGGTGG
GTTATTAAATGATTAAACATATGTGCACTATGCTACTTGACTAAACAACTGCGTACAGCC
ATGATTAGCTATTATGATTATCATTAAAGCACATCAGTAAt
>NODE_64_length_955_cov_25.500523
AAATACAACAAAAACATACATGATAAAATGCTGTTGTTTAAATATTTACATAAGAGGGAC
ACGTCTGAAATGTCACATAAAGAAAGGAAAAAAAGGCCCTGCTAATATTATGAGTCAGTG
GTGATATTTCAGTGCACTGATAACATCATTTGAACTTTGATTAATGCCCATGTTATAATC
TCAGGTTGCTCGATGTAAGAGCAACATTTTGCCTTCAGAACAACAAATTTATACAAAATG
TTGAAGCATGTCTTTGTGGAAAAGTGTTACAAACTAATGAGGTACATTCATTTTTACAGA
ATGTAATCTATAGTGTTTGGGAGTTGTTTGTCTCAATAGGCTGTAGTAATCAAAAGTAAT
GAACCTATTATGAGCAGGACCTCTGAGGGCCCGGCGTGGCATTAAGAGTGTGGCACATAA
AAGGTTTATTAAAGGAAATTAAGGTCCATCACTGCCACACCTGCTCCCCTATTATAAATG
TATGACAGGTCAGTGCCTTCAATCACAACAGCAAACGAGAGAGAGGAGTCATGTTTCCCA
TTACCAGGGAAAAGTAACAGCATATCCTATGACTCACAGATTTCACTGGCCTGTGACCAC
TATACGCCACCATCAGCCTGGAATAATTATGTTTAATAGGTTTTATTTGGGACCCACAAG
CAACAGCCAGCGAGAGTGGATGGGTTTTAGCAACTATTTTTGTCTAAACATACACTGTGA
GGTGCTGTCCGTACTTTAATGTCATTATTTAGTGTCATTACATTTTTACACACCTTTGAA
ACTTTTTCTCCTAACATTACACTTTATGTGTTTGCATATTACTGGTATTTTAAGAGCTCT
TTGTGATGTTGTTGCACAAAAATAGATTTAAAGGCTGGGTGGCTCCGGGTGACTCCACGG
TTACCTGCCAAAAATCTGCTGTAATCTATTAAGTGTTTACGCCTTTTGAGCCTTTAAAAT
GAAATAAATGAATGAAAGCAAACACTTCAAATGCATTCAAATGTGTCTTTTAGCGACTCA
TCTGTACATTCAATGGTTTAATTCCAGATGGATTCTGAAGgtgaggagcaaaccttgaaa
acatgtaacagtagcacaggtgagtgcggctttcagt
>NODE_65_length_684_cov_18.058479
ACCAGCTGGAGTTTTGTGGTCCTCCCCATTGGTCATTGGGTTGCAGGCCTGGTTCAGTCA
GAGGTGATTGAATAGAAATATTGTTTTTTTTTCTTTTTTTGGGGGGGTGGGGGGCATACT
GATGAAAGGTTGATTGATATGGTGTCAGGCGCTCTGTGATGGATTAAATTGTGTGTGCAG
ACGTTGTGGCCCTGGCCAGTCATGGCTGTTGCTGCCTTTTCCGCCAGCCACTGCTGCGGC
AGCTTTAAGAAAATTTGATTTTCGCAGCTCAGAAACACACGGCAGCCCCTTTCTCTCCGC
TGCCTGACTTCCATTTAGTTTGAGAGTGCACAAGTGATTCTTTATTGGATGAAATCTGCG
CCGGATTGGATAAAGTGTTAGAGCGCTGAGCCATCTATCACTATCACCGCCCCAGCTCCA
GTTTCATTTTAAAAGAAAAGAATGAAAGCAGAAAAAACAGAAAGAAGAAGAAGAAAAACA
GACAGCCATAGGATGTTGGAGATTTGAAAATTAACTGTGGCAAGGGAAAAAAAAAGATCT
ATCCTCCAACCACTAAGCCTGTTTCCTCTGTTGGAGGATACCAAGCTTTTCTCTGTAGAG
ATGCCCCCGTGACTCACTAGTCTCTCAAGCTCTCCTGTCTCTCTGCTCTCATAATGTCTG
CTGACCAGCTCAAGCCCACACCTGTTCGCACCCTGCTCTTTATGTCTAGCTCGTTTAACA
TAGAACTCTGCTTTTTTTTTTCTCCATATGTGGTCCTCAccactgcaacatcttgtgttt
actgttgtatgggcaattattttggtgtcagggactgaaacggcaaagagagtatcaggc
aggatg
>NODE_66_length_512_cov_35.316406
AATGAAAACAGAAATGCATGGCCTCTGCTCTGTGACCTGTAAATAATTGATAAATCAATT
TTCTTGACTAGAACACCAAATAATGGAGCAATGCAATTCTTATCAATTACATTTTCGTCT
TAATTGTTGACTTCACTTAGCACAAAGCAGCACAGCGAAACACCATGCCATTTTTCAATT
AAAAGGTCCAGATGTTTTTGGAGGCTTCAGTAGACACAGGCAGTTGTGAGAAATGCTTTA
TCTGCATTGTAATAATCACTAGAACATCAGCTCCAGGCTGCATTTACATACTCATGTTTT
ATTCCAGCCCTCTTTCTAATGCACCGCTTAATTATACTGAGCGCAGACAATGTCAGACCC
CCATAGCCCCAAATTTATTATTGCACTGTGTGAAACTGCAACCATCAAACCTAGTGTCCC
TCATCACAACACACTACACTCATCACTACTCTCACTGTATGGAATACATATCATGCTCTC
GGTATGGAACACATATCACATTTTCTGGTTTTAATCACACCAAGTGAATAAAATTACGAG
CTGGGATGGCAAAATTCAAACTGAAGTCACACCTCAGTCTGATGTTCATTCCCTTATATG
TGTAATGTCTTCACTACCTAACTGTGCTGCAGGATGTCACATGTAAAGTACAGTATGAAG
GATTTAATCTCAct
>NODE_67_length_646_cov_22.171827
TGCCTGCATTTGGCTACATTAATCAGATGATTACAAAAGCATTCTTTCTAGTTACTGGTT
AAGTGCTGCTGTCAGGCTTATTTGCATGGCCTATGAACCAGTGGCTGAATATACGTGATC
AAGTGACACATTTTGGTGGCAAAACAGAACTCATATCTCAAGTAGAAAATTTTCAGCGCA
GCCTTAATGTAAAGTCTGACGTCCGTTAATGTTTTATTAGCATTTCATTAGTATGCTCGT
GAAGAGACCGAATGATGGAATGCAGCAGTGTGAGATTGTCTGTATTTTTGTTTAGCATTT
GCTGGGTGTTGTCGCTTTCGGGTTGGGGGCATGCAGCGGGGAGTCGAGAAGCACCCCACA
CCTCACGCTGAGTCCCCCTGGTGCTGCCCCCTCTCATCTACGAGAAGAGTCTTCTTCTCC
CCTGCTAAGTTTGCAAAGTCCAATTTTCAGCTAATATGGAGGTCGCAACAGCAGGCGCAG
AGGGCGTAGTAGGACATAATGGCTATGGGATTGTAAATATTGGTTTTAGAGAGACACAAT
TGGAGGGCAAGCGGAGAGAAATTTCCATAGAGTATGTGCTAGCACCATTGGAGGCCTTGG
TGCAGCAGAATAGATTTTCCATTCTAGTGTGTCACATTAGATTTTTGGAGGTGCTCAGTG
GCAGGTACATGTCATTAGTAACACTTTAGCACAGTAATGAACCTTTTTATTTATCCGGTG
CTTCTCTCATGAATGAATAAGGAGCTGCTCCCCAACTGTGCCCAGCCGTGAGAAGCAGAC
AGAGGAGGCAGAGAGAGAGGGAGAGAGg
>NODE_68_length_552_cov_20.896740
ACTTTTTATTACACCAAAAGCTAAATAAAACATAGCACCAACTTGTCAAGCTAATATATC
TCTCTACGCTCAAGTCAGAACATATTTATCTTAAAACTTTAAAGAACAGCTGCATTTCAT
CAAACGGGAGCTTGGCCTTAAAACAGCGCTCTTACCACTCCTTTACCACTCACAAATCTA
AGAGAAGACAGCATATCTTTGATGCCAGACAACCCAAACGGCAAACATAATACTGTCTGC
AAAGTGTGAATATTTGTATCTTTTTTTTCCCTTCCTCTACTCTTTTTTTCCTGCCATGCC
CTGCTGTCTGCCTGTGTTGTTTTGAAGCGGTGAATAGATTTAAAAGATGCAGGATGACAA
GACAAAGAGCTGGGGAATAGCCCCTGGGCACTTGTGCTTTAAGTCATGCCATTTCCTTGC
ATGGCAGGCAGCCCTAAATAAGTTACTTATAAGCATTTATTGATGCACAAGTGTGGCATC
TGTTCCTAGGCTGCGGTTCTGGATGTAATTAGCTCAGAACCTTACGCACTTCAATCAAGC
GACACATTTAGAGATACAATCCCCCCCCCCAACACATACACACACACACACCCTCCCCTT
CAACGTTGCTTCCTCATTCCCGTTTTCAATCTCTCTCGCTTGGGTGTTTTACTCATTCAC
ACTGCGTGGAATCCTCCATGCACAGTAATTACTCCACGATaacctccatcatca
>NODE_69_length_589_cov_25.076401
CAGTTAGAACCAGATGTAATCACTACCTCAATTCCAAAGTTGAGCATCATGCATATCCAA
ACACACACATCTGAGTTTACAATGAACACACACAAACAAGTTCCATCCTCTTAGACATGC
ACCCACTGAGATAAACAACAATAAAAAAAAACCCTGTCTGCCATCAGCCTGCCCACCAAT
CCATCCCTCACCCTCAGTCACATCATATGTGACTGGTTTAATCGCAGGCCAATCACTGCC
GGGTCACAATTAATAAAAGCCACAACAGCCGCAAATAAACAAGTCCAAATTGCTGCCTTA
ATCGAATGATGCAAACATCGGTGAGTTACAAAAGTTCACTGCCACCACTGACAATTTCCT
AATTGTATTCACTCATTCATGGCAATTTTATTAACATGGAGCGGATGTCTTCTGCCCTTC
CACTGTCGCAGCACCAGGGATCTAATTTCATTATTTTCCACAAGATTTGCTTGACTACTG
CCGCCATGCTAGTGGCTCACCACGGCCAGATGTTTATGCTATTTAAATGAGGAAGCAAAG
CCTGTTGGGTAAACATAATTAAAGAAAGTTGAAGCTTTCTGTGTGTTTTTTTTTTACTTC
TCTTCCTTGCCCTCTCTTTGTCTCCCTATCTCTCCTCCTACGTGTCTCTCTCGCTTTCTT
AACTTTACTTCATTAGACAAATTTCAATTAACATCAGAGCCACATGTTTCTCTGAGCAGG
AGCACAAGGCCTGCATGGAGGGCTGGGTACg
>NODE_70_length_595_cov_10.737815
ACTCTCGGAGATCTCACACCCGCGAAGTAGGGCTTCATACTCCTGTTGGAGACGGCGAGT
CAAAGTCTGCGCCTTCCATCCCAACATTTCGTGATCCGGAGGTCTCCGCCGCTTTCACCG
CATTCACCGTGTCTCTTAAAAAAAATGAAGTTTCTCTCAAAAAGCGAGGCGCACGGAGTG
ATTCCCATACACGAGTCGTCGGGTGAGAAACCTCGATGGTCGTAGCATTCTGGTGAGATC
TATGTGGTCTTCCCCTGGGCCGCGCGTCACGGCCAACTCTGAGATTCAATAGAAGAGGAG
AAAAAGACCTCTCTCCATTTGGAGGCAGAGAAGGAGGAGGGGTGAAAGGAGGAAAAAAAA
GACTGGAGATCCCGCCTCTGGGGCTGTCAGATCGCAGGACTTTCTCGCATCTGATTGGTT
CCAGAAGGGCAAAAATTACTCAGCAAACACGACTATTATTAGCTGCTTAGCAACAGCTCA
CTAAAGTAGAGAGACCACCCAGGCAGACAGACCTCATGTGTGCATCTCCGACTTCAGGGG
AGGCTCGCTGAGAGCCGAACCCCTCGGTGCGTTTGGGTTTCCACGCCGCGTTCCGTCGCC
CGAAAGAAGCGTTTCCCGGAGAGGAGCTGCAGTCTGCGGCATGGAAGCCGGTCTGCGCCT
CGGAAGGTGGCCGAGGAATGCCAGAAGTGAAGTTTTTAACTTTAATTTTTTTTTCtacca
ccaccacgatggtggtagttgagcctcaaattacagt
>NODE_71_length_651_cov_18.694317
CCCAACAAACATCTTAAGCGGATGCGGTTTTTGCTTAATTGGGAGCTTTGCAGCTCAGAT
TCCGACTTATTTGATGTTGATGATGAAGTCCCAGGAAAGCTGTGAAATTCTTGTAAACTA
AATGTGCATGCATGCTGTCTTCATTCGTACGCTGGTCAGAACTGTTACCCGTCAATTTAA
CCTGCACAGTTTCCCTCTTCTTCTAGGGGAGTATGAACGCGCACACACACACATATGTGC
ACACATGCCCTGAGCTCATTTTTAATCCTCGCAGCTCACTGTGAAGGCAGGAGGAAGTTC
CAATTAAAATTAAAATAAGCTCTTTTAACGGTCTCTTAAATTGACAACTGAACAATGATT
TTCGAATTGGTATCTGTCAAAGGTCTCGGAAAATCCTCAGTTGATAAGGCCCAACGCATC
CAATTAGTAGCAGAGTAGGGCCTCAGCCAGTAATGATTTCCAGGTCCCTTAAGATGTGGC
GCGGACACTTATTGCAAATTACTGACAAAGAGCCCTGCTGTATTGATGAGGGGGAGAACA
GCCAAGTCTCCGTGTTCCCATCAGGTGGACGAGTACCAAGAGGGGTCTGAAGGAGAGCTG
GGTGTCTCTCCCTCTCTCTCCCTCTCTCTCCCTCTCTGCAGCCATAATGTGGCCTCGCTG
TGTAGCTCATATATAGCCCCCCTGCTGACATGGACTCTGAGAGACCAGCCTCTCTTGACA
TGAGCCCCAGCTCAGGGAAAATGCTAATGCTAACACGAGGGAGGTGTCAGGAGCGGATCA
TCAATAATGTCTGCAAGTTTACTGCCCTCTTCt
>NODE_72_length_778_cov_19.802057
CTTCTCTGGTGACAAGCCTAATCAATAGTCCCCCTCCTCATTCTCATTAGAAGCAAGAGC
TTCCAAGACTATCTTTAGCCTGGAAATCTATCTGCTTGTATGCCCTGGAAGCGCTGTGTG
GTCCGATTCAGCGGTGCAGAGAAGATTTAACTACATTTTTTGACTTGATCAGATGCCGCA
GAACAACTGCGATGACGGTATTAGAGTTTTCTAATTGACCAAATTTTCCTGGAAGTCAGG
GGATGCACTTTTTAAATGTTAATATAATAAGGAAGTCGCAAAAAGACATATACTTTTACT
CTCCTAATCTGTATTTCCCCTTATGTAGGCAAGATGGTTCCAGATAAGCACTATTAATCA
TTCCTCTGCATCTGTTCGTTCTTGTACACTTTCACCTGAAAAGTCTCTGCACTCGGAAAA
TAACGCTTCTCCTCGCAATTGCCTGACACATTATCTCATTAAAATGTACAAAGAAAACTC
CTTCTCTTTATCTCTGATAATCTAATTAGCATCAGCCAGATGGTTTAATAAGGGATATCG
GCGCCGTTTAGCCTCCCAAACGGCCCGCTGGAGGAGAACAGTGGAGGAGGCTCCTCTCCA
CTCTCCTCTTCACTCTGAATAGCTCTCCAGGGTTCACATTATTGCTTCCTCTGCCTGAGG
CGAACCACTCCAACTCAGGAGTTTAGGGAGGATGAATGCATCCAGGAGAGAGACATGCTC
AAAGTGAATCAAATAGGCAGAGATGTTGGATACTGCTGGGAATGTTTTAAACCAAATAAT
GGCAGATAACTGACTTCACCTTTAGTTCCCCCAAGGAGCGAGAAACATTTCAGATTAGGC
TTTAAATCTTTCTGAGATATATCAGTCTGTTCAGTGTGTGTTTAATTGTTGCCTAGGTAA
CATTGTACCACTTCTAAGATGGTCTAGCtcaggtgatgtg
>NODE_73_length_563_cov_17.559504
TGTTGCTAAATCTTCTTGGCACTCTGCTTTAATCAGTTGTTTTTGTAATGAAGAGAGGCT
TTTTCACAGTACACGATAGTTGTTCCAAGTGGATCTTTGTTAGAGGAATCCTGAAGGCTT
GTGTGACAGAGCGCTATCCACGGTCAATGTTCTTTAGCATTTAGAATATGTGGCAAAGAT
TGTCCTGAAATGACAGGTAGTCCTGCTCTGCTTGGGTTTAGTGGTGCTTGCCTTTGGATC
TTTTCTTGACTCTATTTATTTTTGCTTGTGGCCAGTAATGTGTTCATTTTTATTTTTCTT
GCTTTTGTTTTTATTTCCCCCTCTTACATTTTTTTGTCCTGTGCTTCGTGGTTTATCAGA
TTGAAATGGCGATTGAGACGCTCCAAAAATCTGAGGGTTTATCCAGTCAGAGAAGCTCGC
TGCTCAACAGCCATGTAAGTTGCTTTTACGAATGCTTGCCCTCGGCTAACCTTAACTTTT
GCTAAGCTCACTCTCTTGCTCTTCTGCCTCTCTCAAATCTCTGTACATTTGGGTTCGGTG
CTTGCTGTTTTTGTTGCTGGTTTTAATTGTTAGAAATGCTTTAAATTCACTGGCTGCTAT
AGAAGCTTTTGCAGAGTTGTAATGCAGCAGGATCAAGTTTACTGACAGTTGGCATAAGGT
CTTTGCAAGGACCAGTCTGTGACTCTCTTTAGTTAataagcatttggtaccccttttagc
tccag
>NODE_74_length_511_cov_15.602739
TGTGATGGGAAAACAAACGAAGGGGAATGATTGTGTAATTTACCTGCTGCTCTTTAAACG
GAATAAATGGCATCGTCCTGGATACAGTTTAAGTCAAAGGCTGCTTCGTGTCTAAGACAG
AACTTGAATACGCACTAGCCTTTCCAAATGTGACAGAAACGTTTTCTCTCGCAAATTTAA
GCTCTTCTCTATGATAAAATGAGAGTGATGATAAAAGGGAGAATGGGCAGTGCCGCCTCT
TGCGGCGTGGGTGGGGCTGACAAGAATAGACTACATTATGCAGTTCATTTAGTTAACAAG
TGAAATAATGGGGAAGCGTGCAGTGGGAATGCCGAGAGAAAGGCACAAAACCCTATTGAG
AGCTCTTGGCCGCTTACAGCGTAACCGTCACATGGCCGAACCGAGTCCACTGCGCCTATT
TAAGGAGCGGCTGTGCGCCTTCAGCACCACTTCGCTGTCCACCGTCCCGAGGAGAGCACA
CACACTGAACACAGCCGCAGTACGCACCGGCTTCGACTTGAACCGCGCCGAGCAACAAGT
TTGCAACCATGCCGAGGTCTTTTCTCGTGGATTCCTTGATTTTAAGGGAGGCCAACGACA
AAGGGAACGAGAACAACCCACCTTTATTCCCCTACGCCGTGCACTcgccgcaccacccgc
acgggctgcaggg
>NODE_75_length_459_cov_21.233116
ATTGCTGTATAATTTTGGATGTTTTAGCAATTTTTTTTGTATTTGACTAATGTTTTTTCA
TGATTTTAAAATCTCATTTCTTTGCAATTAGCCATTTCAACTGTTAAGTACAGTTTTATG
CTTTTCTATTTTATAGTAATCACTCAGTTTGCTGTCATTATGTTGCTATGCATAAATGTT
GCAGGTGCACTACTATTTTGCTCTCTACCCGGTGGCTCATCCTGTCGGACTGGTTCACAC
AGCACATTCATTATGTTGAGGAGAGGCGACCTGACACTGTGGAGGTTAGAGGAGTTTGGG
CCTGCTCACCACAGTGCTTCAGAGACAGAAGGGGGGGATGGAGAGAGTGGGAAAGACAGA
AAGAAGAGAGCTGCCTGCGCTATTATCGATGTGCCTCTTCAGCGAAAAATGCAGTCCCAG
TTGCACAAGCACCATGCCAGCACAGAATGACAGAGGGTACTGTACACCGAATCACTTTGT
AGTAGGGAGGGAGCGAGAGAGTAGTAGAGATAGAGAGAGAGAAAAGATGTAAAGTGTGAC
AGTGGTGAAACAGAGGGAGAGAGAGAGAGAGAGAGAGAGAGAGAGAGAGAGAGAGAGAGA
GAGAGCGAGAGAGAGAGAGAC
>NODE_76_length_533_cov_26.784241
AGCTCATTTGCATACTTAACGAGAATTAGTCGCGCAGGTACCAGCTGAAACGTTGACTAT
TTGTCTATTGATCCGAGCGGGACGGCCGCACTCAAATACAGTATGTGACATCCGGTGGCC
ACGGGAACAAGTACACACACGCAAACACTAGTAGGCCTTGCTGATTAACATCTACTCCCA
CACTCTCCCACGATCTCAATAATAACTGTAGGAAGAGCAGAGTACCTTAACAGTGAGGAC
TGATAAGGAGGAAGAAAAGGGGGAGAAAATATAAAAGGTATATGGTTTAAATGAAAGAGA
GATCAGAGGAGCAGAGTGGGAGAGAGGAGCATTTTTTGCCATTTCACCCAGTTTAATAGG
AGGACAGTTAATGGGCCTTTTTTATCGGGCACAGGCATCAATCAAGAGGTGTCAGGCGGC
CGCTGAATCTGGGCTGTGGTCCTCTTCACAGATGACTGATTAGCAAGCCAAAATCACCAG
ATCCATCTTCCGACGGTCACTTTTATTACAGTCATTTTTAAAGTGACAGCAACCTGCCTT
GTCTCACAACACTGGCCACCGCATATATATTCTCCCCCTCTCTCTTTCTCCCTCTCTACA
TCCGTCTTCCTCTCTCCTTCTGTCGCTGAGTATTTGGTCAGTCACTCTCCTGTTGTTCCT
TCAAACCTGCGCCCCCCCCCCCCCCCCCCCCCCCC
>NODE_77_length_579_cov_17.138168
TTCCCCCTGCCTATCTCTCTCTCTCTCTCTCTCTCTCTCTCTCTCTCTCTCTGACATTCA
CTCAGTCCCTGCAGTCTTATTGACCTTGGTTCCTTCTCATTTGCATCCACCATTTTTCAT
TCTTCGGAATATGGCGTTGGGGGACTTTTCCATCATTAAGTGAATTTACAGCGATTTCCT
TATGTGTTTTCTCCAAGGGATTGGGTTATGAGATGCACATTAAATATCCATTAATACCTC
ATTATCCCACTGATAAGATTACCATGATAATGAGGCAGAAATTCTAATTGTTTCACTTCT
TGTTGTGCCACTCATTTAATCATCCACCTGAAAGACAAGTACTGTGCGCCCCTACCTTGA
AGACTGTAAACACGGACAGCGGGATAGAGCTCTCCCACTGCCAATGAGAGCCCTGCCCCC
GCCAACAGCAGCACACACTGTTGCCTGGGTGCTGGCATGCGTGTGTACTCATGGCGTGTG
TGGGCCATGAAGTGGAAGCATTACGTACCAGGGGGTGCATCTACCACAGGTTGACTTTTT
GGTCATGAGCCTTGGACGCTCACTCCCACTCACACCTGCTAGCTCTTTTCCCCCTCCTCG
GCATTCTTCCGCCTTGTTAAGCCACGGCTTCCCAAATGGAGATGGAGGGACACTGTGCTG
AGGACTTTGTGGGAGGGTGGACAAAGCAGTAATTTGGTTGTGAATAATGCTAGGCCTAAT
CAacagcacaaagtcattgcc
>NODE_78_length_735_cov_28.325171
AAAAGTTAAACATTATTAGCCTGGCCAGACTCCAATGAAATTATACGCAATCTTCTTTTA
AGTTCCTCCCCTTTTGGTTTGTACTGTTCAATTTACATGCTGGTTTAACTTTGGCACTCA
CCTTGCTGCTCCTCAAAAGCTGCCCACAACAGGTGGATGGCCGGCTTCTTGGGCAGGTGG
ATGGTGCAAGCCTTCTTGTAGACATGTCTCACACCATCAGTGCTGTAGCCCTCTAGATAT
TTTGCATACTTCAGAGTGAAAAAGAGAAAGCAAGTTGGAAGAGATGCAGGAGAGGACAGA
GACAAAGAACAGAGGAGAAAGAGAAAGGCAAAAGAGACAACACATTTTAAACTAAAATTT
CCAGTTGGCAGAAACAGTGAATTTCTTCATTGACAAGATCGTTTTTAGAAATTTTCTGTG
TAAACCCATCAGCACCTTCATGGAACCAATTAGATAAGTTTCTGTAAGGTAGTGGGAGAC
GAAGAAGATGCAACGTAGTAGTTGGCAAATGCTGCAGTCAAATCTTGTGTGGCAAGCTGG
CCATCCCCTAATACAACAGATACAGTCACATATCAACGTTACACGCAAAGAGAGTGCAGG
ACGATTTACTGTGTCGATGTGATATCATCGTTGATGGGGGAAGTGCAGGGAGGTAGCAGG
AGTGAGAGAGAGGATTAAGGTGGCGTTACCTTGATCCAAAACTCCTCGTAGAGTGCACAG
GCGATGAGGCAACGTTCAAAGAGAACAACCACGCGCTCCGGAGTCCCGTTTTCAATTTCA
AAGTCCAGGTACTCCTTCCAGTTGTTGAGCTGCGACTTCTCTAAGGCTTTGACATGGAAG
TATGGTCTCTTTATCTGTAAAAAATACATAAATAAATATATTAGTTTGACAATAAAg
>NODE_79_length_820_cov_32.497562
GTGACCTGCCAACAAAACATCAGAAAATAAAAAAAAACAGAACTGATTGGACCAATCCTT
TAGGTGATATATGGTCAGCAAAATTCAGATTTAAATCTTTAACTTTATTTTATATTTTGC
AACCATTTTTCAATTTTTAAGCACATTGCAAACCAGAAAATACAATCATTTTAATTTACT
GAGTACAATCTAATGCACTTCAGACATCCTAAAGGAGTGGTCAGTTTAAACAAAGCCTTG
GGCGACAATTGAAACTGTAATATAACAGCAAGTGCAGGATGAGTGCATTTAGTAACTATG
AAAGCACAGGTGTGACAGGAGTATGTGGTGCAATTAAAAAATGAAGACAAGTAAATCATG
TTAGTAGCCTGATTATTTTAAGATGTTAAAAGCTGAATTTGTGCTGTGTATGATGCTGCA
TTCACAAATGGGAGGCCACCAGAAACTAATATTTAATAATTAAACAGCATCATAGTGTAG
TTCTCGCTCCATCGCCCAAGCCTTTGTTTGATCTTAAGGGTAAAATAAAACTACAACTAC
ACACTTTTTTGCCCATGATGTCGTGAAAATGCATGTTGACAGCCTGGTCCACTGATTGTT
CGGCCTCGAAAGTAATAAATCCAAAACCTAGCCAACGACCAAGAGTGAATCAAGGTAGCA
GGGGGGTTGTGACAACACAAGATGAAGAACAGTATTGGGCTTCAGCAGAGTGAGGATCCG
TCAAGACTGAGCAAGAGGCTCCTGGGGTTCGGATGATGTCGCAGACTTGCAGAACAACAC
AAATCCAAGACTAACGCCTGGGGGATTGAAGGAAACTTTCCTCTTTAGTATGCAGAGAAA
TATTTGGGTGAAGATAACAATAATGGACTCGTTAACTGTTAAACATGAAGGATGACAGGT
GTAGCGCTTGATTTAATGTGAAATGTCACATAGAAAGTCAGTTAAGTCCATTTTCCATGC
TCTGACAAGACTGAACATGTAg
>NODE_80_length_655_cov_13.566412
TGCCCGTGTTTTCGCCTCCATACAGTGACGAGTATGGAGGTTGATTGCAAAGCCCACACA
ACTCAGAGTGGGACCTGATTAACCTTACAGTGACTCCAGAAGCATGTGACCACCACTGCT
TCCACTCCTCTCCAACCCATAGCCCAGGAAAGAGATGTTGAACTTAACCTCTGCAACAGT
GATGAATTAACAATAGAACAATTCAATGCCCCAGTAATTACAAAACACTTTGGACACGGC
AACATTTTTCAACTCTGCCACACAGGTTTGTCGGTATTGGTGGCTTTCACCTGGAATGTT
GGGGCTCTTTGCTCTTCCTAACTTTGTTTTCTCTGACGCAGATTAGATCTGCCACCCCAT
TACAGATTCATTTTCCTAATTTTTCATGTCTGCGCCGCTCCCCATCTGCACAGGGCTGAT
AATTGTGGGGACCAGCCCTGGTGATTAACATCAGCAGAATTAATTACGCCCGCCATTAAG
GCTCCAGGTTGCACACAATGATCAAGAGAAATTAACTTTCTCCCAGGCCCCTAAATCATC
TCACCTTCAAGTGGAGTGATGGCAAAGAGACAGGCCCGGAGTCCTGGACCCCGCTCAGCA
CCTTCTTAACCAAACATGAGGTGCGCATCCTGCCTCCCACCGAGGAGATTATAGCGGCGG
CTGATGGGTATCAATTACGCCACCTTATGTGGTGGGATGAGCGAGAGGTGTCCAGGGTCT
GGTGACTAATGGACCTGGGTTGGAGCCACCCTGCAGCTGGAGACCAGGGAGCTGACTGTT
TCTCTGGCCAGGGAGTACCcgccagatgctgagagcc
>NODE_81_length_712_cov_25.126404
GGTAATCCTGTCGCTCCAGAGAAGAATCACCAGGCCTTTTTCTGCTTTCGTACTCAAACA
TAATTCTCCCCATTTGGCATTTTGACATCATATCTTCAGTCCCCTCCTCAGTCACCTTAG
CACAGTTTTCTTTCTGTCTACCTGGCCAAAACCACGCCACAATAACTTTATTTTATTTTT
CTCCCTCGCTCCAATGGACAACATTTCAACCCTTACCTCTCCATTCTCTTTTTAATGTGT
TTTTTGTCCTCCTTTGCCTTTCTTCTTTCTTTTTTTCCCCTGACTTCCAAGGTCAGACAG
GACAAACAATGCCACTGGTGTCTGTCTGAATGTGGCTCACTACCCACCACCACTGCCGCT
GTTGCCTTGGCAACGCACTAACCATTAATTTTCAATTAAAGCAGACAAAGAGATGACAGC
TCAGGGTCCATGGAAGATGTCAAGAAGCAGTATTAATATACGACAAGTGAGCATAATTGT
GTGTCCATTTTTCTCAGCTCTCATCTATGCTATCAGTGAAATGTGAAAGCAGCAGATAAT
TTGAGGGTGTGGGAGACGCCGGCCACTGTTTTCTTTTAACCAAGACGCCTCTGATGTATC
TTTCTGAGAAATATGGCATTCATCATTACTGTTATGAATATTTTGTCAGGGATGTTATTA
TTTTCATTATCACTCTATCAAAAAAGATGCTATTTCACTTGTGAGTCCATTGCTGACATG
CACGCACGCACACACACGCACACACACATACAGAGACACACATACACCTGTAAGGTGTAT
GCGGTGCAAGGACACACTGCTGACTGTATTCCGTAGGTTGTTATTTGATTTCCATTAACC
GACCATTAcgacgagacctccaactcatgcaaat
>NODE_82_length_575_cov_26.031303
TTTTTTTTTTTCTCAACAGAACAAACATGCATCAGCCAAACATACAAACATATGCACAGA
CGCACACGCGCAGGCACACACACGAACACACACAAAGGGTAATGGAGATGTAACTGGAAG
AGTTCTCGCGGCATATGGATGCCATTTGCAAGCTGCACTGAGAATGTATAGGTCAGTCTT
ACCCTTTGGTATCTCTCTATCCATCTGTTTTCACATTACTTGCAAATTATAGTGTCCTCC
AGACCCAAATGAACATAAATCAGGCCGGTGAAAGTGCAGAAGTTTTCCCATCTGTCATAA
AACAATGATTTAAAGTACGGGTTGTCAAAATATGGCGCTGTGAATTCGCCCCGCTCCCCA
GCAGTAGGAACACAAAGCACCATCTCATCGGAGTAATTTATGGCCTCTGAGGGAACAGAG
GGTGATTAGGGCTTAGGCCACCAACAGCCAGAAAAACAGTAGAAGCTCCAATAAGGATGG
CTGGAAAACCTAGACCAAATTTATCAAACAATTCAGTGAAATCTATTTCTGTTTGGAGAG
CAGAGCGAGATATATAGCCTGTTTAGTATACTGGTACATCTCTGGAACATTTGGTCACAC
TGCATTTGTGAGTTTTGGAGATTCTACATTAAATAGTCGTAGCCCGGGACATGTGATGTA
TTGGTCAGCTGAAGTGCCCGAGGCCAAATCAAATATACAACGGGACGTTCTTGGATTTTA
AACAACGTATTCGTGTa
>NODE_83_length_538_cov_18.665428
AGTGAAGTGGAGGAGAGGGAAAAAAAGTGGGTGAGTGGAGCTGTGGATGGGGGGAGAGAG
GAGCAGACAGAGGGGTGAGTGTACAAAGAGGAAGACAGCGGAGATAAGGGAGGGATGAAG
GGAGGAGGAGGAGAAGGAGGCAGAGGGCGGAGGCATGCAAAAGCCCAAAGCCAGGCCTGT
GCTGGGAGAGGAGGGGAAGGAGGGAGAGGAGGGGAAGGAGGGGGAGGAGGGGAAGGAGGG
GGAGGAGGGGAAGGAGGGGGAGGCCCAGTAAATCAGCCAGCCTCTTGTCAACACCTCCCA
CCAGCCTCCCCCCAGGGGCTTCTGAAGCCACTGAGCTGAGAATAACAAATGGCCGTCATT
GGCCAGGCAAAAAGCTGTGATTATAATTATCACATCCCACACTGACCTTGCATAAACCTT
AATCCTTCTCCAATGGAGCATTTAAATAGGCTGCCAACAGCGACAGAGATGAGGAGCGAG
GGAGGGGAGGCACGGGGAGGGAGGGGAGGTGAAGTGGGGAAGGCAGGAGAAGGAGGCGTG
CGGCGAGCACTGGAGAGGGAGCCGAGACAAATGTAAAGACAAGGAAGTGGAAAGAAGAGG
GAGCCGGGAGGGTGAAGCGAGTCGGCGGGAAGGGGGAGGTGGAAGGAGGAGGTGAAGCCG
AGAGAGTTAGCGGGAGTAGAACGGGGGTGAGGTGAAGCGg
>NODE_84_length_835_cov_24.556887
ATCTAAGGAGTGACGATGACAGACAGCAGTCACAAACCCAGTCAACATACATACATGGAA
CATCTGCACACATGGAGTGAAAATGCATTCTGGCACAAAGAGTCCCTGACTGTGCAATCT
GCATCACAGTATTTCACCGATAATGAATGGTGTGGTGCTACTGACTGTATACAATATGGC
TGATTTAGTGAAGTTTGGGCAGTTAGTCACTTGACATGAATAGCCCTAAGAGGTTAATTT
ACCTGTCACATTTTACGTGTAAAGTCAATCACATTTGTTCCTACTGCACATACTGCCTGT
ACTGTAGTAGAAAGCTATTTAGCAGGGGATGTTGCGCTGTATGAGGGTGATAGGAGTAAT
CAAGGAGAGGAGGGGGCTTCTCCATAGGAAGTTCCTGCAAACAGAGTGCACCCACTTTTT
AAACCCCATTTGTCTTGTTAATGCTCCCCTCTGATTACCTGATTGCACTGGATGACTGTG
GAGAAATCTGATTGCGTAAAATTATATAGAGCAAACTTTTGATTGGGGAGGGATCTGGCG
AGCTTGCTGCCACCATTGACAGGCTTTGTGAAATTTGGCCTCGCTGATTTGAAATCAGCT
AAGTGTCACGTCCCGTAATTGTAATCAGAACTTAATTTTTTATCCTTGTTCTCTTTCAGA
GCACAACTTTTCTCACGCAAACTTTTAAAGCTTGAACAATACTGCAGCCATGTTCCACAT
ACAATAAGGAAAAATACAAAGCGCTCTTTCACTGAGATATAATCCACATCTATATGGCTC
AGTGACAGAGCATGTGCAGTGTGTACTTATCTGTGTTTTAAGCAAAGCACACAGTGACTT
CATTAGCTTCCACTCCACAGTTTAACATATTAATTTGACCGCATATGCAGGTAATGTTCC
TGCCTGTTCCTATTTCATTTTAGACTTGGACTTGCATTTGGAAGCAAAAAGAGCTGAACT
gctgcagtgcccatctatcacctggattaaaagtgat
>NODE_85_length_564_cov_19.801418
CGACATGTCTGGCGTGTCTCTTTGTGCACAAACACCGTGCCCTTTTACCTATCAGAATGA
TTGTCCCGCCATTATGCGATTTAATGGTAAAACACACATACTCTTAATCCGTCACTGCTA
GGCTTACAGTCGACGGGAGGGAGGAGAAAAAAAGAGAGAAAAGAACATAATTATCCAGTT
TCTCATCTGTTTGCACAAATAGGACAGAAAACCCCTCAAAAACTGCTCAACGCTATGGTA
ATTTGCCACAGAGAAACATTGGAAAACAAATGTGTTCAGGAAATGTAGATGGGTTTTTAA
GGTCTGAAAGCCACAGCTGCTTGGCAAGCAGGAGCTGGCTCCTTTTGTCTTTTATCTTCT
TCTGTAATGTGCACAGGTGCTGCTTAATTCAATTGGAGAACGTTGCCATGGTTTTACATT
AATATATTTCCATGTTACCATTACGACTGTTGTCATGGAGATGATAGGACCTATTTGAAC
TGAAAGCAGTGATGGTTTTATGGGGGTACTGCTCTCTCTCCCTCCTCTCTCTCTTTTTTC
TCTCTCACTTTCTCTTTCATTTGGTTGCTCCATGTCAAGTCACATGGTATGCAGCCAGAT
TTAAGGCTTGACTTCACTGTTCATACCCCCCCCCACTTCTATTTTTTTTTTCATACTGAT
TCGAACTCAGTATTGCTGGAACAGAAGATGCATTTCAATCTTACCTggcaaccaacagat
tcaggc
>NODE_86_length_678_cov_14.492625
ATGGTCTTTTCTGTCTGTGATTACAGTCAGACATCCCGTTTTAGCGGCATCCCTGTCTCT
GTAATTGCATGCATATTGGATTTTAATAATGGTGTAGAATATTATCAGACAGTGAACACG
CTGATAACGAGCCTTGTGCTTTGACTGTTTGACAACTCAATCTTTCACTGCCGTTTATTC
TGCCTAACGCCACGGCAGCAGAACAGTCATTCTTCTCTAAGAATTGCTTGTGCCAGTGGT
TAAACAAGAGACATTTTGATTAATATTTTCCATTTGTTTAGAGAGCATTGAGCTAAAATT
AGATGGCCATCCCTTCCCTCGACAGGACAGCAGTGACTTTGGTTTCCCTGCCAGGCCAGT
CCGACGCTCACACACACCAGTTCCAGGGAGGAGAGGAAGGGAGGGAGGGCTGTTGCGGGA
GTAATTTCAGCGGATTGTGAGCGGACAGTAGCTCCGCTGGGAGAGCTGGCAATCATGGGG
GAAACAATGTTTACATCGATCAGCTGTCAGGAAGATTTATGGCCTCATTTTGCTGTAATG
GAGAATTAGTGGGGAGATTATCAGCGACTCAACACCACTGCTTGTTACCCGTGTCCAGGC
CTGGCAATTTGTCTCTCCCCAGGAGCAGCCCAAACACTTGTGACAGCACCAGCACTTGCC
CTAATTCAATCAAGAGAAAATGTTGGAATTAATTTGTTACAAGAAAATTTAAATATGTTC
CAGTTGAGCAGTGGCCTATAGCCACTCGAAAAAGCAAAGGGGAAAGAGAGAAGGGGAGAG
AAAGCATCTGATTTATTGTGCTGGGCAAGATATTGATccagttcgatcctggcctgcgcg
>NODE_87_length_701_cov_14.878745
CACAGAAAATCTACCAGTCTTCTCTAGTTCTGTGTGGGAGAAATGTAACACGGGCTGGAT
GCTGTCTTCAGTCTGTATGCTGACAGTATGTACACTTTGATGTGACCTTATGCTGACCTT
CTAACGCCTAGAGGTCACTGCTCTGGCCAAAAGAAAAAAAAACAGAAAACAAAAAAAGCT
TTGTCACAGCCGGCGAGCAAACATGGAAGCGAACAGCTGCGAGTTTTGTACTGACCATGC
AAACTGCTGTAGGCTTTGTAAGGTCATTATATGATAATGAAAATCATTACAGAATTACAT
GGGGGTTTAGGACATGAGAGCAGCAGGGAGGGGAGGGGAGGGCCACATTGGGTTTGATAA
ATGGACTGTGAAGGTGCCCATCTGGCCCTCTCTATGGCTTTTTCTTCCTGCTCTTTTATC
CACTCTTGTCCTTTACTACCCCTCTTTCATTCTCCTCCTCTGTTCTCCAGTGGGCCAGTG
TAAAAAGCGAGCGGGCCTGTAGTGAAAGATTAACAGAGTGCAAACCCAACTCACCTCTGT
GGAGGAGAAAAGAGGAGGGGAGACAGGCGGAGGTGTTTATGACCCAAAGCAGGGTTTGTG
CCTGACTTGGCAAACCCTGTCCTCCCATCGCTCAGTGTGGGCCGGTAGGAGAGTAGGCAG
CCATTGACCTTTGGCATCAGAAACAGTTGGACAGCTCAGGATGTGGGAATCGCCGTAGTT
TTGAGGCGCTGGGGTGGTAATACGTTACAAGCTTTGAAATTGTCCTTTTCATTTGTGCCA
CAGACCTTGCTCCCCACAGATTAGTTTAGGGAAAAAATAAATCTGGCAAGTACAAcaagt
atgtgaataaaaaagttcaaatt
>NODE_88_length_635_cov_37.332283
ATTGCTTAAAGTGAGACGTATTCTGGTGAGTGGATGCCTAAATGAAAATATATTTTCACC
CTGTTTTCAATCAGTCTGAAACAGACAGTTAATGGTCGCTTAATCCCCTGGACACATCTC
CAGCTCCCTGCTCTGACAATGAAGCCAATAAAAAGCTTCCAAAAAACACATTCTCAGTTG
TTTTCTTTTTTACTAATTTCTCTTTTTTTATTATTTCTTTTTGTCTTTACCTCGTCTATT
TCTCATGAGTTTTCTCTGATAGTGATCCTGTTAAATTAAGTGCCTGGGCTTTATCCAGAG
CCCTCTCACCGTCACTCCTTTAATTTAGTCATTATAATTAACCATTAACTGGTGTCAGTT
TCTGGGCCACTAACAGGCCCACTCAGTTCTGCTTGTCTGCATTATCACAGTTTGGGGGAG
AAAGTAAATTATAATGAAGGGCTATATAGTCCAATTACTGATAAAAGCAGCCAAGTGCGC
TCCTTGTAATTAGGTGCCAGTATCCCTCCCTCCTTCTCTCTCTCCTTCTCTCTCCCTTTC
TTGTAGTGACATGTTGGAAGGGAATATATGCTTAATAGCTATTTTTATTACTGTTAACCT
CTTAGTCATGTTCTTAACCCAGCGACTTTCAATCACAGAGACAAGGGGATGCCACAGAGA
GACCTTATCTCACAAACAATCATTTTATGTGCTCTGCGTGGCTGTTACACAAAGTTAACT
GATAGACGCGGGAGTGTTGGGAAACACGAAAAGAAAGGAGCCAAGTATTAAGGAAACCAA
AGGAAAAGAGAAgtaaa
>NODE_89_length_579_cov_17.490501
AAGAAATGAGGAATCTCAACAAAAAGTGTCCTGGAGTTACGGTCAAGAGCGGAGTATTTA
CTCAAAGAACTGCAAAGGACACTGCCATTGTTTCGAAGATAAATATCCGAAAAATATAAA
GAAACAAGAAAATGTCCCTTCACATTATCACTATACATAATATCATTATATGTGTAAATG
TATCCAATTTAGATGTGTTTTACATCAAAAAATTGACATATTTTTATTGATTTTACTGCA
ATTTCTGTGCATTTGAGCCAAATTGTTATGTGTACAAAAGCTATATTGTGTATTTTATTA
AATTAATATATAGTTGTGTTGCAATATACATGGGCTTATATTGTATTTGGCAAAAGTTGC
CTTAGTAGCTGTCGAACTCTGTGAGTTTGCTTTAGTTTGGGTTTTTTTGTTGGTGTTTTT
TTTCATCTCTATTCTGCATCTTTGCAGGCTGGCTTCAGTGCTTTTGAGATGTCGCCTCTT
TTTACCCTGAGATCCAGCTGGATCAAATACAATAACTGTTGAAAGCTTAATGAGCCAGCT
GATCTAGAATACAATTCAAACCAACGACAAAAAGCAACAACCACAAGATAACAGTTTGAA
TATTTTTACTGAGCAGATTTTTACAGGGCAGCTATTTTCTTTAACAATAACTAGTATGCG
TAGTTTGTGTTCATTATGTTTTTACTTTCTTTCCAAAAAAGAAACCTGCCATATGGAAaa
tggagtggtttccttggtgat
>NODE_90_length_619_cov_27.027464
TGGGATTTGATTGATTTAATCAGTATTTTGGATAACAGCTGGTGCGTCAGTTGCACCGCA
AATGTGGAATCCAGCCTTTAAACGATTTACAGCAGCAAAATAACTACATGTAGTTGGAAT
AATGTCGTGTTCTGGCGCACTGAGGAGCTGCCAGCTTCCTCATCTGGGTGCTGAGCGGCT
GCATTTGACCATACAAGGGGCTCTGCGCTGTCTCCTAGTTCCACCTTAAATGCGTTTTGG
CCCCGCTTGCTCCCTGTAGTTTAGGTTTTTTGTCCTCCCGCAGCAGCTGTCACCCTGCAT
TACTCGCAGTCAGCTAAATGAAACATTATTCTAAACATATGCATCGTAATCAGTCCGGTC
ACACTTACAAGAACACGCGTTAATAAGGCAATCAATCACTCTGGAACAAGCAAGTTGTTC
TGTAACAGCTCATAAACAGTGTGTAATGAAGAATTGGAGGTTAGCATGACACGGCGCTGA
TCAGATAATCAATGTCAAAGATGCGATGAATGTCAGTAAATGTAGTTTTCATGTCGTTTC
TATAAAATCCTCAATTTACAACAAGCAGTTCAATTACCCTGAAAATACAGTCAATTAAAT
AGGGGTGATTGGACAGTAGGGGCAGGATCATCGATCTTTGCATTTCTATCTCGCTGGTGG
ACATTTAATTTGGGTTTTCTATTAGCACCGAAATAAAGAAAATATAAAATATATTAAACA
ACcccaaagatttattttcttgtcaaaaaccattcagtgaaggtgacagacagtcttctc
t
>NODE_91_length_438_cov_31.472603
CAGATTTTTTTTTTTTTTTTAAGATGCGCTCACCTCTAATTCTCTCCACACCGAGTCCTG
GTTACACCTGTCCCACGCCATCCAGCCAACTGAATGACGGTCCGAAAAATTTACCAAAAA
AATAAAAGGAAAAAAAAAAGAAAAAAAAAGAAAGAAATCAAGTAAAAAAGAAATCCACAC
ACGCTTCCCACTCGCTCTCACACAGGCAACTGCTGCCCCTCGCCGAGAATGAACCGAGGG
CACCTGTCTTACAACTGCTTTCCATCACATGACAAAGCTATTAAAAGTAGGCAGGGGAGT
GACTCCGCGTCCACACTACTCGCCAGTGACGCGCAGTGAGCAGGCGGGGTCTGGCTGCGC
ACATAGTAAAATCCTCTCCGTGCACTGCAAAAAATGTCCAACTCAAAAGCCAGATCGCGA
TCTATCCACATATGCAGCAAGTTTACTGGAAGAGAAACACATTTTGCTCGTAGATTCGTT
TTTAAAATCTGTGAAAACTAAAATATTCGCCGGAAGAAAAAAAAAAAACACATTAGagga
tctcgatctgacttttacgctcatggttccagctttgctccacagctccgtctttaaatt
>NODE_92_length_632_cov_27.875000
TCACCCTTTGTGTGCCACTGAACAGTTGACAACTTTATAACTTGCAGCTGCACGGGCTGA
CTGACAGGGGTGGAAGGGGAGCATGAAAAAAAATGAAGAAATGAATAGATGAATGAATGA
ACAAAGAAGCGTGGTTTTCAGGGAGAAAAAGTTGTTTTCTAAAAACACAAAACGATCTAC
ATTACAGCCTTTTATTCCCTTTCGTCAACAGAGGAGCAGGCAGTGTAGCAGGGAGGAGAG
AGTAGAGGAGGAGATGAGGAGGAGAAAGAAGAAGAAGGAAAAAAAAGAAAAAGAAAAACA
TCCTTCTCACTGATCTGAAATCAGAAAGCTTTCAGTCATTCTTTATGTGCTCCCCGCGGC
CACTCTGAGCCAGTGAGCATGTACATTAGGCTGGGGCATTTTGATGAAATAAAAGCCCAG
GCCAGCTTATGGCTAAACAGAATGGGAGCACTCACTCAGCCTGTCTCTGATTGACCATTA
AAGCCATTGATGAATGGGCCTGTCAGGGGAGAGACAATTAAATCAAACATGAAACAAAGC
CGTTGTGACGGCCCGGTCTGACAGAGCAAACCCATTCCTCCCCTCCATTACATAGCACAC
GGCTCCTTTTACAACCCCTAACCCACTCCTCCCGCCTCCTCTACCCTACTGTATGTGTGC
CACTGTGTGTGTGTGTGTGTGTTCGGAGTGAACAAGTGAGCATGTGCACATGGGAGTGTG
ATGTTCTCTGCTGGAAGTGTCTGTTTGTGTGTGTGATGTCTCACTGTGAAACCACTTTGT
CCCCCCCCCAcccc
>NODE_93_length_685_cov_19.068613
TTAATTGTTGTGGTGTGCACCAAATGTTTCTCAACTATTAAGTTGTTAAGGACACCCCAA
ACCCACTCTCACCTCACCCTCCTCCCCTCTACCCTCCCCCATGTGTTGATCTCCTCGCTT
CCCCATTCGCAGACCTCTGCAGGATGCACATGACAGAGCGATTTAAAAAAAGAAAAGAAA
AACTTTAAATTGATTTGGCAGTGCAGGACTTTGAGCATCCTTATAGAACACTGTTTAAAA
GACTTGAGAACTCATCCCCGCTGTCTGTCGAGGTGATCTTATATAGACCTATCTGGAGGA
AGGGGAGCTTAAAGACTTGAATGTGGTAAATGTTGCAAGGTAACTTCAAGTTGTTATGTG
CAATACTTCTTTTGAACCTTTTTCCAGATAAAGACTCTTTGCAATGTAATTCTTTAATGC
CATTTTTAATTGCAGACATTTAATTAAAGAAGATGTTAATATGTTTTTCACAGTCATTTT
CTACTGTTATTGTAATCCTTTTCATGCTGGTGTTTGTAAAAAAGAAAAGAAATCAAACTA
TTTGTACTAATATAAATAATTGAAGTTATTTTTAAAACATTAAAGGTTTTGTGCTCATTT
GCTTATTTTGTTTATTTTAAGCTACTGTGATTGATTGCATTGTAATTATTAGGTCAACAA
TGTATTTAGCTGTTTATTGGTATATTTTTAATTGGAATGTATAATTGATTTTTATAATTT
TGATCAGATTTTTGTTATATTTTTGAGGTGAAGCTTTTAATATGTTAAAGTGTCTAGTTT
TTACTAATTGCTATATTGTGCTCCACAATATATGGTTCACATTTTCTGAAGGAAAataaa
tatttaa
>NODE_94_length_731_cov_18.993160
GCTGCACCTTACAACTTCCATATTTCTGTTCACCAAGTGTCTAATTGGATTTTGGTGACT
TCCTTGAACTGTCAGGAAAGCTCCACCAACAGCTGGCTTGTGAAAAGGGGCCTTGGAGGT
TGACTGGATCTTTAAATATTAATCATCAAATGTGCATCTTGCAAGAGATTGCAGTATCTT
CTTTCACTTACAACTTTGATCGTCAGAAATGGCACAGTTCAAATATAGGTCAGTACAGGG
CAATTAGCCTCAAAAAGGACACAAAGAGTAAAAACAATCATGAAATGCTTGGTTTCATAA
TAAAGTTTATTCTATATTACAAATAGTATTTTGTTCTTGACTGCAAAATAGGAATGCATT
ATATTTACATACACAGGTATACAATTAATTATAACAAAGTTAGAGAAGCTCGCCTTATAT
CCCCCAGGTTTCGTTTTTATCTCTCGATAAGATACTCTTTATCTTTCAAATATGATCTAG
TAAAAGTCTTTTCTAGCATGTTTGTGTAACACCTGCTATAACACTGAGCTAGGAGGACAT
TTTTAGTTCCTACAAAACGTTTGAAGGTGGAAACTTTATCCGTGCTCTTTATCCGTGCAA
CACAAGTTGGCGACTAGCAGACAACCTTTGTTGCAGGGGAAGGGACGGGGCAGGAAGAAA
TGAAAGACAGGATGTAGCACTGGGGGGGCAGATTCACAATGACAGTTGAGGACTCTTAGC
TTGTGTTGTTTATTAACACAGACGAAAGGGGGTAACTTTGGGTATCTAGACACATAATAC
GTTGGCTACACAAGTAAAAGAGGTTTCCTTACAATTATCTAAAGGTGTTTCAGCCATATG
TTTATTTAATATGAATGCCAGTTAACGGGTTAcgaaatgaatgcttagtcctc
>NODE_95_length_505_cov_11.417822
GCGATCGCGGCGGCAGCAAATGGGGGGGTAGACACAAGTTTCATGTCTCTAGCACTAACC
GTTTTCCCAAACCCTCACCCCAGGCCGAAACCCTAACCCTAACCCTAACCCTAACCCTAA
CCCTAATTCCAGACCTTAGGGTTAGGGTTGGCCCATACTACGGGACCCAAAAAAATGTCA
CTACAGACCTATACCAATCAACTCAGAGCGGTCTGAAACGCGCTCTCAACCGCCTTCTAC
GGGAACTTATCTCGGCCTCAGCACTATGACACTGGCTGCGTCATGCACGTCCCATTGTCA
GTGAATGGGAGAACGTTTTGGCCAATATCTCCGGAACCAGACGTGCTAGGCACCTGGAAA
TGCCACCTGCCCCACCTAATTTGGCTATGCCGAAGACGCCGGTCTCAGCCCCGAGTCTCT
ACGACCTTCCCGTCCCGAGATACGGCAAAAAATCACAGGTTACTCCCACTTCCTGACGTC
GTAGAGACTCGGGAGTAGGCTCAGCGCGATCGCGGCGGCAGCAAATGGGGGGGTAGACAC
AAGTTTCATGTCTCTAGCACTAACCGTTTTCCCAAACCCTCACCCCAGGCCGAAACCCTA
ACCCTAACCCTAACCCTAACCCTAACCCTAATTCCAGACCTTAGGGTTAGGGTTGGCCCA
TACTACg
>NODE_96_length_624_cov_24.639423
TGTTGAAATGATGAGACTGATGTGTTGATTAAAACCTATTTTCAACTTGATTCATTGTCA
GTGTTTCATCCAGTCTCTGGTAAATAGTGGCACCATCGCACTTAATCAATTAATTAAAAT
TAAAATCCCCAAAATACACAATTTAGAATGACAAAACACATGAAAGCACACATCCGAGAA
GCTGAAACTAAAGAATATTTACCATTTTTCATTTTGGGTAAAAAAACAATTATCAAAATT
CATCGATTAATTATTTGTTTCAGCTCTTGGCTCATTTTCAGTAAAAATCTCTAGAAAAGA
ATATTTTACACCATGTCAAGAGTTTATTTGACAGTATTTCAGAATATCTTTCAGTAAACA
AGTTTTTTGTTTTTTAGCAAAATGTAATATATCAGTACTGTCGCATTTCATAAAAATAGT
TGTTCACGTCTTTGAAACTACAGTATCAATGATACAGTAAACCATATTTGTAGGAATACA
GCTGTACAAGGTGAATAGTACACAATTAACACTACACAGTTATACTTGATCTCAATGGGG
GATTCATGAACGTGCCATCCTTCACAGGTTCCAATAAGCAGTTTTTTTGTTCCTGTATAC
AAAATCGGTCACAGCAGGCAGGGAGACGGCCTGGATGGAGACAGAGGGCTGGGTGACAAA
TTCTTTCACCTTTTTCTGAACTTTGAACATTTGCACATACAGTAAACACATTTCTACAGC
CTAATGGCATGTTGTCATGCTCCTCGCTAACACGTTAACCAGTTTATCACGTGAACCACA
GTTCAg
>NODE_97_length_469_cov_5.409382
TATAAAGATTTAAAGAAGTACAGGAGAAAAACAAAAGCGGTTTACTAATAGCAGCAGCCT
CTGTAAACAGAAAACAACACGGTTTTTTAATATTTAATAGGAGTTTAATGTAAAAGTTGC
GACCCTGCAGCTGAAATTTGATCTTTACTGCAAAAAAGTGCCGTAAAACAATCAATAATT
CCCCATTAGCATCTGCCCTCGCTATTGACGAAACAGAGACAAACCTTTGGAGCAGACGAA
GCACCAGCTGACGTTGACGTGACTGTGGTGGCTGTAGCCCTTCTTGGCGTGGAAGTGGTT
GGTGCAGATGATGGCGGTGTTGGTGATCATCTCGCTTCCCGCAGCCACGCACTGGTCGCC
GACGTGATACGCCACCGGGCAGCGCAGGCAACGCATCAACCTCCCTGCAGCACAGAGCGA
AGGGGAAGGAGACAAGATTACACAAACATACTGACAGACGGAGCTGCAAGTTCAGTGTTT
GGGCAACAAAATGGCAGAAAATGGTGAAAAATGTTGATCGGTGTGTCCTGAAGCCCCAGA
TGACGTGCTCAAATGTCCATAACACAAAGACTTTCAATTTACTGTCACAGAGGAGTAAAG
Aacccacaaagtatttacatttaagacgcag
>NODE_98_length_698_cov_21.899714
CTATCCATTACTGTCTTCAAAGTTGAACACATTTAATTCTGCTTTCTGATTAAAATAACT
CATTGCTCAACCAAACATATCTACATTCTCTCAGCAAAAATGCTGGAGTTCATGGCAAAA
GAGTGTGACAACTCCTTTTATATAAGTGTGAATTACACAGCGTCATCACCACAATGTACA
GCCGCCAGTATGTGTTAATAATATGTGATGATAACCTATAAAATGGTGACAGAAAATGGG
GTTCATTCAGAGGCACAGAGACTGGCAAACAGATAAAAAAGGAAATGTGTGGCATTAATT
CCAGGCCTCTATTTATCCCATTTCCTATACTCTCTTTATGTATCTAATATTTCTAATTTA
CCACCGTCCAGGAAAAGTGACACAAGAAGCCATAAATTCCCTTCTAATTCCAAATAATTC
CGATTACATGGACGAGTAGTTTTCAATCAGAAAGATAATCTGGATGATAGATGGTGGGAT
AATTGGCTGTCTCTGCCACGTAAATATTGTGTCGTTCTATTAATCTTGCCGAATGAAGTG
TCAAGCTGTCACTCATTCGTCAAACTGAATTAGGAAATATAACGAATAAATAAATGCACG
CGGGTGGCAGTGGAAATGTGTGTTTCCGCGTGTGTTTCTTGTGTGTATGTGTTTGTGTGC
GAGATATGAGATGGTGAGAGGAGAGCAGAGCGTTGCAGGGGTCCTGGGTCGAGGAAGGAG
ACGGGTACAGAAGAGGAGAGAGAGAGGAACGTGGTGGCCGACGTGTTTTAGTGAATTTTT
TTTTTTTAAGTAAGTAAGTGAAAAacagagagagtaaaacagaattgtggcgtctgtgtc
gagaaagaatacaggacgga
>NODE_99_length_923_cov_19.744312
ACCCCTAAAGAATTTTAATTTCCTACACAAGATACCTGAGAAACATCTAATTACACGACT
CAAGAATGATTGAAGGCTGTAGTAATGGACTGAATGGTGACGCGGTGAAACACCTTGTTA
CAAACAGTTTCCTGGATGCCATCAGTCACACTGCAGTGGGGAAATACTACAGCAACAGGT
GAGACAGTATACAGTCTGAGGCGCCCAACCTCTCAGTGTGCTTTAACACACAAAGTGAGA
GAATCCAAAGGGAAAGGACGAGGACAGGGATGAGAGCAAAGGACGTGGGGATCATACTGC
CCAAAAAATGTTTGCAGACTGGATACTGAACACCGTTGTTGAGGTTACTATTTATCTCAT
GCCAGCCAAGTTGGCACGCACATCTGGCGCTGGGTACTTAGTGCAATTATTTATGATTTC
CTCCAAGATTTAAAAGCTCTTCGCCCGGCCTTGTAATGCAGTAACTGATTGCACTGCTAA
TGTAATTAAGGGGAGATTATGATGTCCACGTGGCACACCAGATGGTGGCATTCACAGCGA
TGGGGGAAGGCACAACTGGCACACCACTGCACAAGGGCAGTGAGGCGCAGTCAGTCGGAG
CAGTCCAGACTCCCCACCAGACGGAGGAAAGTATATGTGTGCATGCGTGTGTGCGTGCAT
GTGTGTGTGCGGCGTGCTTGCACAGATGCATGTGAGTGTATGGGTGTATATTTGATGATA
AGTTGAGCGATAAAGTGTAAGCTGATAGAGATGAGCAAAATACCATCAACAAAATTACTG
ACACTACGCCAAGTGCATCGGATACATGCATAAGCTCAAAAATGCACCATACAGGTCAAA
TAAGGACCTACTGTTTGATCTTGGAAGGTTCTACATTATCTATAGGCACTTTAAGAAATC
GCTGTTCTTTATTTCAAACTACAAATAGCAAGAATTAGTAACTGAATCTGACAGTTCATA
CATTTTCAACTTGTGCAATTCAGTGCTTTAGCCAAGAAAGCAGATGGCATAAATGGAAAA
TTAAATCACATTTGGAAAAGCCATCATGTTTCAGGAGAtttttccagctagggcaacaat
gagac
>NODE_100_length_425_cov_18.360001
GGTGAGGATGGAGAGGGGGGGGGTCAGAGGGATGAGTGGGTACTGGGAGGAGGAGAGGAT
GGGAGAGGAAGGGAGAGAGAGAGAGAGAGAGAGAGGGAGAGAGAGGGAGACAGGGGCTGA
GTCTGTCCTATAACTCCTGGGTCTAAGACACATGCAGCTAGAAGATTGGCTCGGGCCTCT
CCTAGGGGTCGACAATGTGTCATTTCCACCCGGCTAGATTGCCCTCTGCCTATCTGATAT
TAATGTGCAAATCAATATTTCAGGGATTAAATTTCCCTTCTTCATTTTTTATGGTTTCTA
CCTCAATAAGTCTCCCGTCTAATAGAGGAGGCTGGATGATTTAGAAGCCTTTGCTGCAGA
AAGAGAGAGAAAGAAATAGAGAGGAGCTTTGCAACAAGGCTATCGCTGCATTTTAATGTT
CTTCTTCGTGGATCCCCCATAGGCCCTTAGTAAGGAGGGCTATATCGCTGCTTTACAGTG
TAAAGACAGCCAATTTGGCTAAAAAGGCAGAAAGGGAAAATATGAGTCCGGTTGAATACT
TAAGACGCTGTGGTAATCCGAGTAGTAGGTATTAGTGAAGGGGAGCt
>NODE_101_length_390_cov_2.664103
ATGGGAGAACAAGCCTCAACATGGCTGGAGTACCAGGTGCTGCAGTATGGCTCACTGCAG
GGCACACTGGTAAAATTGGAAATAGGATGTGTGGGGAGTCTGTGAAATTGCCCAGGCCTG
TGTGTGAATAATAGCCCAGCAGCTCTGTGCTATGCAGTGAATCAATGTGGCTCTGTGCCA
GGCAACAGCTAATATCGCCGCCTCCCTTATTCGCATTTCTCTCGCCCTCTCCTTGCGTCT
TTTTTTGTTTGGCACATAAAACACCCTGCATACATTTAAATGTTAAATATAACAGTGTCT
CCTAGCTACTGTAGCATTGTTCTCATAATTTTGCTCAGAGAAATGTTTCTTAAAGGTCCA
AATTTAGAGTTTCTGATGTGGTGAGGAGCTGTCAGCACAGCAAGAAGGAGCTTAACTCTC
CACTGCAAGGAAGCAGTGAAGAGTTAATCATAAGCACCATGGATTTGTCAAAGGATGAAA
GAAAATCTGTCTTTTCATTTCCTTCCCAACTGAAGAGTAAAGTCAGAAGTAAATAATTAG
CTACTCTGTTAc
>NODE_102_length_803_cov_16.861769
CTTGCCCTGTTTCTCTCCTTTCTCTTCTCTCTGCGTCTCACTCTCTCTCACTCTCTTGCC
CTTTCTCCATCTCTTTGCCCCTTGTCCTCTCTGTCTTCCTGTATTTTCTTCTCCCCCCCT
CTCCATCCTACTTGTTAATTATTTGCTTTATTTTGTCAGCGAGCTGATGAGTGACTTCAA
AAGGAGGATGGAGCTGGACTCAAAATACAAAAATGGCTTCCTCTCTGTTGTCTTAGACAA
TAATTATGATTTGCCAGTTAAGCCTAGACTACAGCAGAGGGATTGTAGTTTAAAGCAGAG
GCTTTGGTGCAAAAAATGCATTTATAGCCCTTTGTGAGGCTCCTCATTATGTGTGGGCCC
GATTCATTAAGTAATTGGTTTGCAGTTGTTTACATGAGTATTAAGGCCTTCTATTCAGGG
CCTTTGAGAGATACATTGTGCAAATGTTGCATGTTATGAATGCAGAATGAGAGGCGGGGG
GCCAGTCCTATTGGCCAAACACTGCACTCGGCTGAAAAGCGAGAGAAAAGCACTGGGTGC
TGCTTTGCATAGCAATGACTAGGGCCTTAATAAGCTTTACAGATTAAATACATGCAGTCT
ATACAAGATGCAAAGAGATACTCTTAACACATTTATATGTGCTCATTTCACTATTATGGA
GTTTGAGAGAATTGGGGTCTTTCATATTCTTTTTTTTCTCTGTGTCTCTCTCTTCCTTGC
TCTCTCCCACACAGTGTTTTTCAGTTAGATACTTTTATGGAATGTTCTGTTTATTGTATT
ATAACTCGCGGGGAAGCGACTGATCTGCAACATTTATTAAGGATTTGTTCATTAGAAATC
TTTTGCTGTCTTTGTGAGTGGCAAAGTAAAATCACTTTGTGGTTGAGTGGGGATGAAAGG
AATAATGCACGAAGGAGTGAGTCttaataagcagctgcactccatgtaaagaccacttgt
tcccc
>NODE_103_length_566_cov_14.109541
TTTATTGCTACGTATAAATGTTTCTATTGACAACCTTGCTATTTCAATTTGACAGTGATT
CTAGGATTTTCAATTAAAACTGAGCTTCAATTAACATGAAAATTAATTTTACTGACTGAG
GCCATGTTGTGTTTTTCCTCTTTCAGCCACCATTCTGTCCTGCGGATGGATCATCTATTT
AACTTATTACAACTCACGCAACATTGGCCTCATCCTCACCCTCATCATCAACAGACTCTA
CAAGGATGGCTACATTCACATCGGTGCGTTCATCAGGAGCTCTGTCACACAGTGATGAAT
AGCGAGGAGGAACGCTGCCAAAGCTTTGAGTTGAAGGCGTTAACTCAGTCTGCTGAATAT
TTCATGATGAGTCAGGTTCTCTCAGTGATTATCTCCACAGAGTCTGAACAGCAAAGTGCA
CCCAATAGCAGATTGAATTTCTGTAGATAAATGGCACAGGAATTAATTTACAAAGCACCT
TGAGGCCATAAATGCAAGTGTAACTCTGGTGTTGTTATTTAGCGTGTGATTAGTTTCTTT
CAAAACATTCAATTTCTCTACTAAAGCGGAGTTCTTGTTGTACGTGCTCTGTAATATAAT
CCCAAAGACTGTACACACCAAAAATTAAACACTAAAAAAAAAAAGTAGTGACATATATTT
TGTCACTAAATTGacaaattcacagcgatgtatgttgacaggaacttgcagctgttacat
tgtgtgaa
>NODE_104_length_635_cov_17.903936
TGTGCTGAATCCAGAGAATGTATGGAATAAAAAAATGACACTGATTGTTTGTTTTAGTTT
AAAGTTTGTGACAGAAAGTTTCCAGACGAAAGATAAGCTGCTAAAACTTCCTGACTCCAA
CAATCCTGATTTGAGCTCATTAGTGATGTAAGGAGCGTCTCAGTTCAATTTATACAACAT
CGCTGCAAAGGTGAACAAGGTAGTGATTTCTTCAATCCATTTCTTTTACTGTATATGTAC
TTCACAAACCCCCTCCATCTTCCCTGGATCTCTCTCTCTCTCTCTCTCTCTCTCTCCCTC
TCTCCCTCTCTCCCCTTTCGTCTTTCGTCTCTGGGAGTATGGGTGCATGTCAAGTGATTG
TTGAATTGAAATATTGATGTGGAGTATCAAAGCGTGGCGTAGCACTCCTGTGTTTCCAGA
ACTAACCACGAAGCGCTTTGATCAGATACTCCTGTGATCTGACTTCTGAAGTTGTTAAGA
GTGCTGGAAAACAAAATGCAAACAAACTTCAAGTGCTCTTGGTATTGATAAAAGTTTTCT
TTGACAAGTGGAGATGCGTGCTGTCTGCCTGTGTCTGCCCAAGACTGGAGATTTTGGGGT
TTTCGTACATGCTAATGGACATGAGATGAGGGAATTATTATAGTTTTCTGCTTCTCTCAC
ACCTCGCAACGTAAACTGTGCTACAGGGGAGGGAATCACTACAGAATCATGCTGTGATAT
CGAGGTACTCAAATAGCGATGCAAAAATATTGTAATTCGCTGATTTATGTTTTCATTAGA
ATTTGTTAggatttaga
>NODE_105_length_636_cov_26.284592
CAGGAAGAGAGAGAGAAATGAAGAAAGAAAGAAAGAAATGAAGAAAGAAAGAAAGAAAGA
AAGAAAGACGGAAAGAAAGAAAGAAAGAAAGAAAGAAAGAAAGAAAGAAAGAAAGAAAGA
AAGAAAAAGAGATCTGTGAATTTCCCCTTCCTCCCCTGAGACCTCCCTTGATGCCAAGCA
TTCATCATCCAGCCTCTAATATCAGTTATTCTGTGGCTCCTCTGCTTACAGCAGAATTAA
TTTCTGCTTTAATTACTCTCATCGGCGGAATGCTGATGAAGGAGAGGGACGAGGCATTCT
GGGACTCGGGCCTCATTCCACTGCTTTAATTTGAATGAATTCCACCCGGAGACGCTGGCA
AACAACTGGCAGCCGAGCCCCGGGAGCCACTCTGGGACTGCGCAGAAGAGCTGCAGCCAT
GGCCCCCACCAACCAAGCTACCTTGTGTGTGCGTGCCTGTGTGTGTTGCCTTGCTTGTGT
GTATTATGTGGAGCATGTTGGTTGTGTGTGAGGCTGAGCGCTGTAGTGAAAAGGTAGGGA
GAAGGCACATACGAGACGGGGAAAAGAGAAACGAGATTGATAGATTAAGTGATGAGTCTC
CGTGCGCTGTGTGAGCATGTTTGCAGTGTTTGTGTGTGAAGTTGCATGTGTCTTGCGTCC
ACATAAATGCACTCAAGGATACGGGATGAGAAAGTCGAACTTGTATAGAAAACAAACTGT
AAATGATTTCATACAGAGGGAGACAGTGAGAACAGGTCcgtatggaggcaaacataagaa
atatgaacaacatcactg
>NODE_106_length_940_cov_17.435106
CTCTCCCCCTCTATCTCTCTCATTCTGCCTCTCTGTCTCTTTTCCCCCCTCTCTCTCTCC
CGGACAGCTTGGTCACCCTGGCCTGCAGGAGAGGGACTCACCGTGATGAAATAGAGGTAG
GCAGTTGTTCCTTCAGCCCCAGGGTCATTATTTAAAAAGTGACAGAGACTCCAGTGAGTG
AACATGAGAGAGGTGAGGAAGGAGGGAGGGTGAGGAAGAAAGAGGGAGAGGAGAGAGTGA
GAACAGCGCTCGGGAAAGAAGGGAGAAGGAGGGGCGGAGGGTGAGGGGCTCAGTTGTGCA
GGTGTATTGTCCAGCGGAGGGAGAGGGTGCTGGGAGACAAATGAATCCAGCAGGCATTTG
GTACACACCGGAGATTGCTTATCGATCCAGATCGCAGTATTCAGGCCGGCCTGAGAGAGG
GCTGAGAATTTTCTGAGGGAGTTAATAACCTGGCAGCTCAGCTGTCTTGTCCAATTCACC
AAAGGCAGAGGCCTAATCAGGGCTGGATTCCTTTTTCTGTCTGAGGAGGGGGCTCCGGCC
CTCCACCCTCTCTTTCAGCTTTGGCCGCTTTCTCTGTCTCTCCATCTCTCCAGCCTTCCT
CTCATCCCTCCCTCCCTCCACGGCCCCTCACTTCCACTCCATCGGAGCTCTGAAAGTGAT
TGAAATGACAGCCTATAGAAAGAGGCTAATCAAATTGTTTATTATCAGTCTGAATCAATA
TGTATGGATTGTTAAAACATCAAAGTCAGCCCCTGGAAAAGTAATAGTCGCCGGCTGGCA
GCAGCTGCTCAGCCAAGGCTGGGTCCCTGGGAGCCTCGCTCCATTTAAAGCGACTTTCAC
TCTTACTTAAGTCCTGATGACCCGACGAGGTCAGTTGGCTGAAGGGGATGTACATGGCTG
TTCTACAGCGCGGCTGCATAAAACCCCTCTAAACTTCCCTCCAGCTACTCAAATACACGC
CTATTCTGCCCGACTGATAAACAGTCCATCAACAAAATAAATGAGCCACCATGGTACTGA
GATAAAGACCATCGCTCACCTACTGTGCTCCAAGCAATATtttggaccactggtcactgg
ttccctcaaattcaatattttg
>NODE_107_length_610_cov_12.485246
GAATTCAACAGGTCCCCTCGAATGAAAGCTTTTAGTTTTTTTTTTTACTCACCTTGCTGA
GGCGCTGGGGGCTTTGTGGGGGTCCTTGGCCACTAAACAGGCGTCAGGGGCCGGGCGTCC
CCTTTGCGCACGGGGCTCCTGAGCTATTCCCGGGGAATTGGCTCGACTTTTCAAGCTGTA
AACTTTATTAGGGCCGATTCTGGCTCTCTGACATTTGGGTGCTAAATGAATGGGGGTTTT
GTCTATGAATTAGATCGTAAAAATCATCCGAAGAGCGGCCAGATAGGCTCACTGGCCATA
AACGGTCACGTGGTAGCCATTAAAGTAAGTTTTATGGTTTTGGGGAGTTGACAGTATATT
GCACATAACATATAATCGCACTGACGGCGAGGCTTCGTCTGACTCTCTCTTTGCAGGCTG
TAAGTCTTACTTGACCGGTACAGACCATCTCTGTTGCTCAGTCTGCCTCAGTGTGGACCG
GACGCTCTCCAGGATGAGGACCGCGTCTCTGGGTAAGTTTCTCCAGACTAGCCGGTTGCC
TGAGAATAGCCAGCCTATGTTAAACAGCCATATTATTGTATTCGCTCCCTCTATCCGTCC
CTATTAGTCCATTACACTAATTTGTCAGTTGTGGAGTGCTGAATACTGGTCTCGGCAGAT
GTTGCGCAGGGTTGGGTCCGGCTCATGGCTATTTAATTGCTTccttccccgtgtaacttg
tttccctccatctgtggtgtaactcataatccatttttacatgctggataat
>NODE_108_length_701_cov_25.473610
AGCCACCGCTACCCCACAGTCGCTTAATGTTTCATAAACGTCATTTGGAAGTAATTCAGT
AAGCACCCTCATGAAAAAGAGATGAAATACAGATTGCCATTGGGTATATTAACACCTGTC
ACATCAGACCAATATCATATTGCATTGCTGTAGTTACCCAGCTTTCTATTATTTTCTCGA
CTCCCAAAACGTCACCTTGGCCTCTCAATCTACCGATGTAATTACCTCATCAAATAAACT
ATCAACAAAGCTCCTAAAATAGGATTTGTGGAAGTGGGGGGAAACAAAACAAAATAAAAA
AAGGAGAAACATATCATCACGCCCAACATACTGTATGTGAGATGTGTGACGCTTAGAAGT
CAGGGGAGCAAAGCCTTGAGGGCATACAATCAATATTACATTTTCCATTGCCACCTTCAT
AGCTATTGTAAATGGCTTGTGTCAAAAATAATAACAGGTTGTATCAGGAACCTTGGGTTT
GCAATTTCGCTCCTAGTGCTTGGAGGCCCCGTCTGCACTCCCTCCCTTACCCCAGCACCA
CTGGGTGTTAATGACGCCGTGGTGGCAGACACTTCTCACACCACAACTGACTTTTTTTCC
CTCTCTGCCCATTCTTTATCTCTTTACTCCTGACAGTTCCGAGAACTGCAGGGAAAATGT
GTATGTGTAAGAAAACGCTTACTACTAGAGATGATTAGCCCTTTGTGCATGTTTCGGCGC
TCAGCCAGTAGCATAGTATTATTAGCAGGGCTGGAGAGATTAAATCTATTCTCACTTCGG
TTGTCATAGCACTCTAGGCAgcaataagcaagatgagatgcagtaatatgcacactagag
ggacagactcctcttcactggaa
>NODE_109_length_748_cov_19.320856
TTCAGCGCTGACCTTTGCAGTGCGCTCCCAGCGGTCTGCTCGGCCTGTAAAACCACCTCA
GTGACAGATGATCAGTGGACACTTCTGAATGTTTTTCCCTCCAAATCACACACAGACCAA
CTCCAAAGCAGCATGCCCTGATTAGCCTCATGACATGCAAAAATGAGCAGCAAAAAAGCT
CACAACAACAGATATCATTATGACTGATACCTCCAGTAGCTTTTACCCTCCCAACTCCTT
CTCCTTTTTAAAACCGCCCAGCTGATTTCGTCTCCTCTCTACCCCCTTTGTAGATAATTG
GAACAATCCCACTGATGCCCAACTCTGCAGGGCCCTCCAGCCAATCAGGGGGTGGCAACC
CAGCACTGCAGGTACAGCCAATTACACCTCAGCTTCTGACCAACGCTCAAGGCCAGATCA
TCGCCACGGTGATCGGCAATCAGATCCTGCCTGTCATCAACACCCAGGGAATCACGCTGT
CACCAATCAAGCCTGGACAGCAGGTAACACATACACTCAAAAACACACAAAGGAAGACAG
CTTGTAGTGCAGATTATTACGTTCTTAAACTCCGAAAATGATCAAGAGCTGTTTTTAAAA
CTGTCGAATGAGCAACACCTAGTGGAGTCAGACCAGAGCCTTGTTTATTCATGAAAGCAA
GATTCCAGCACTGCTAGCCAGGTTTGTTTTATGCTAAACGCCTCGTATTTTTTCCCGCTT
CAACGCTCATAACGCTCATTTGCATCGTTCCCTCTTGGAAAATTGCAGTATTTGGTACGA
TTGTTCACAATGTGTGTGTGTGTGTTTGCATGTTTGGAAGGTACTTGTCAGCCAACCTTT
CAGACTCACTCTCAGCGAGACTGCTAAACccctgcagagcccaaaaaaacccccaaaaaa
caaaacactt
>NODE_110_length_441_cov_16.324263
CCCCCCCCCCCTTTTTTTGTTTTCACCAGTTTCAGTCCCTTATGTTTGGTAATCGGCATT
GCTAAGTCAGAAGACATCAGCTTGACTCTATAAATTACCACCTGATCCTTTCTTCCTGGA
TAATTAGGTACCCATTAGTTCTAATCAAGTAGTTACTTAATTATTGCAGTAATTAGTCTA
ATGGTCTAGCAAATTGAAGCTTTATCACTTTCGGATACTTAATGTTCTTGGCAGAGTACA
TCACAAGTGTCAAGGCTTGGGCTTCAGCAATCAGGCAGCAGAAAACAAAGTTTATACCAT
GTCATAAATAATATTGGTCTGTTCGTGGTCTGATGTGAAAATAACACAAGTTTATGTTAG
ATTGTGGCAAATAAAAAGCTGTGTAATAAAAAAAATAATAGTTTGAGAAATAAATTTTAA
TTTGATTGCAGCTTGACAAAACATCACTAATAGCCCAGAGAGGAGGGGGCGGATTATATT
TGGTGTCAGGTTATTGTGATACACTCATATTAGCCTGCTTGAACATAGGGAAACACCTCT
CATACCAATGAAAGAGGACAAGGTTAGCAGCTAGGCCAATTTACCTGTTTACCAATCTTT
TTa
>NODE_111_length_787_cov_22.947903
ATCACCATCAAAACAAAGACACATGATACCGTATTATCTTCTAGGACTGTGCTTAGCAGT
TTAAATCTAAACTGTCCAACATACAGCAGCTGATAGGAATACAAACCAAGCAATAATTGT
TTTTAACAAAGCACCCGTGGACTGCCTTAATCCCTACTACCATACTGTGTTGTGCAAACA
TGCTTGTTGTGGTAAGCTCTGCAAGCTGAGGTTATATTCGTGCATCAGGTCATTCCTGTA
GCGGGCTGGTCTGGGTCGGCCCACTCCCCTCTGAGAGCCCTCTCATCAAGCCAGCCTCTC
CTCTGCCGCCCTCTTCCCCACAATCCCCATAAACTCTCATAATTGCCACATTAAACTTGA
GTTTATTATTTTTCTCCAGGTGCAGGTGTGCAGATGATATGAGCCCCAGGTTGCATTTAC
ATACAAATTGAAGGTTTTTATTAATCAGGCAGGCAGCAGGAATCAAACGGCAACACTCCA
TCAGGCCTTTAAATACATTTGGTGACATTTTTACCCGGCATTAGCATGATAGGGCAAGCG
GAGTATAATGTACCAATGATTGCTTTTCCATTGAAAGCACAAACGGTTTCATTTTTCCTG
TCATCTCAAATAAGTGTTAAAGAGGGTTTGGAGGCTATTGTGCGAGTGCCGTATGCTGGG
GACTTGGGACCGCTGATGGCCATATTAAATAACCATTAGTGCCTGAGCTTAGATCATTGT
GGCATCCGCCTCCTCTGAATTTATCCTGTGATTTCAAATGAAGGCAAGCTGTGCCAGCTT
TCATAAAGTGCTCCAACCCTCTCCATTTTTCCTCAAACTAAATGCATTACAACGGTAATT
TTGTGACTGTTAAGATAACTAGCGTTAACAAGCACTTAattaaaatgtacaataaatagc
cgtctgcagccttatctcccctccagagcgacgctggtaggaggctcca
>NODE_112_length_587_cov_23.332197
ATCTAAAAATGTTAACAATGTTGACTCAGGTGGGATTTTCCTATAAAGACAATTAAACAC
AACTGAAAAAGCCTTTTAGTGAATACTTATATTTGCTTGACAGGGCAAGACTATGAAATG
TTCCCAATTAATATTACATGGGATTTTTTTTCCGCCTTTCTTTTTTCTAAATATATTTCT
GAATTTACCTTGATTGTAATGTACCTCATTGGCTGTGGTTTTGTTTGTTGGCCTAACTAT
AAAGGATCTGCTTATACCCTTGTGGGTTGGGAAGAATTAGGATTTATGAATTTATTTCCT
CTGTTGTATTGTTTAAACAGCTTTGGTTTAGTTTTGATCCCTTCCTCTTGCCTTTGAGGC
TGTTCCACGGTGTCAGCTGTTGACTGATAGTAAGAGAACTGCCTCACAGTGTGAATGAAA
GAAAACTAGCGGTTGGTAAACACTGATAAGGGATAAATAGAAAGCGGTCAGGCAGAGATA
GTTCTGTGGGAGCCCAGATTGTGTGCGGTCTGTTAAAATGAGATTCTGAGCCTGTCCTTT
TTATTCTTCCTCCCCTCCCCTCCCCTCCCCTCCCCTCCCCTGTGCGGCGTTTGTCTGGAA
AATCTCCAGTGACCCGGCTCGGCAGTCCCAGGCTGCAGTATTCTCTTTTTGTATTTGTTT
TGTTTTCTAACAAGGGTCAAGTTGGCCAAtagacatgtccctgatgcttatagacagctg
tcatgacttcaaggaaggagaagaggtac
>NODE_113_length_635_cov_22.554331
TTCAAATGCTCTCCACACACCTCCTTCATGTTTTCAAGTCTTAACAACAAACAAAAAAAA
TCCAATTTCCTTTATATTTATACGTCTGGAACCATTCCCTTACCTTTCACCTTTCAAAAT
ATATAATATATATCATATTAGAGTATATAAAATATAGAATCGGTACAATCCCTTTTTTTT
ATACCTCCAGAGTACTTCTTTAAGTATAGCAACAACTGTTGTAAATAACAGTTGGTGTGC
AATGGTAACAATTTCTCATTTTTAAAGATTTGTTGGTATGTCATTTGAAAACATGATGAA
TATTCTTAAAAATAAGTTCTGACTCTTTAGTGACTTTGACCGATTTAGTCCAGTGCAATG
AATGACCCTCAAAGAACATTTTTTTTTTGTTATTTTTTTTTTTTTAATTTATCCGCTCAA
GCCTCCAAGAGCTGAATGTTATATAAAATGTTCACTGAAAACTGAAAACTATGCTTTCAG
ACCCACATTTTTGCATAAGGTTTCATCACAAAGCGGTAGTAAGTGGAGGGAGGGTGTGGA
CGGAGTGGCTTTTTAGAACTACACAAACTTATCACAGGTTATATTGAACCAGAACGACTG
TTTATAACATTCTATTAAGACTAAACTTTATTGAAAAAGATCTAAAGATTTCATTTTAAC
AAGACAAGAAAAAAGCAATAGCAAATTTAACTATTAACTAGGTTATGCATAGCGAGTAAC
TGTTTCTAGTAATAAGGGAAGAGCGTCCCCCAACCCTCCAGACATTTTTTTCAGTTTTCT
TGACTTTTAGATTTTtt
>NODE_114_length_532_cov_19.148497
CACAGAGTTACAGGTAGATAGCTGAAGTAACTCTGGGTGCAGAGCTGCAGGATAGAGAGG
AATTTGAATTATGACAAATGGCATAATATGATTTGCACACAAAGCAGTGGTTTGGGGCTG
ATGTTTTTTTACAACTGTGAGCCACAGAGAGACAGTGAATGGTGGTGACGGCAGTTATGT
GCCACCACAATAAAGCTGCTTTCCATCGCTTTGGGCACACTTTACTGCTGCTCTTGATAT
CAGTATTAAAAGTGATTTGCAGCTCCGTATGTGGCAAGGAATCAAAACTTAATTTAGGCA
GATAAAGATGCCATTTGGGAGGGAGATAAAGTGCTGCATCATGGGAGATGTGTTCCCCAG
CTTGCTCTCAGCTCCTCACCCTTACAGCGCCCTCAGATTTACTAGCTCTTTTTTCCTGCT
CCATAAAACAGCAAATCTGCTCGCCAGGCGACACAGGCAAATGTTAATGGATTCATTTGT
CAAGAACCTTCCACTTATTTACAGTCCTCTTCCATTACCGTCGCTCCTCCTGCAAGAGAA
AATCCAGTGGCCAAAGTCAAAATATCGATTTGCCTGTCCGTCAGCCTGTGAGTCATCCTG
TAAAACATGCCGAGCCAAAGACACTGCTGCCACCAGGAGTGTGTTTCAACATGACAGTTA
Cacagtcagggtacaagctttttttttttttaaa
>NODE_115_length_747_cov_23.720215
GTTGGTTTAGCTGACCCGCTCTTTGCAGATAGAGCGTTGCCTCCTCTGTTTCAGGATAAA
AATGTCTGGAAAAAATAAAAGAAGCTTAAAAAACAAAGCCACTAATGACATTTAAATCTC
ATTTGAAACGGTTCAGTGTCAACACCTACAGCTTTCGAGGTATGCATCAAGGACCGGTCT
AAGTAGGCACCGTGCAGCATGATTAAATCTAAATAAGCTGACTCTTACACAGTTTGTTTG
TTTATTGAGGCGAGTCAGGGGGTGTTCTGAGCCTCAGAACTGCATTTAAAGCTGATCTGG
CTCCTTCAGACAGCGCTGCATCCGACTTCCTGTTGTCGACTCGCAGTTGCCACAGAAAAA
TTGCTGCTGCAGCCTTAGACAACCTACAGCACTTTGTATGCCGAAAGAAAAGAGTTAATT
AGAAATACAAATTCTCCCAGATTGTTATTAATGGGAACTGTAGAGTAAGCAACACATATT
TTGTGCCCATAAGTAATTCTCAGGTATCTTTGATCTGTGGCCCACAGCGGATGCTGCTGC
GTGCCGCTGTCTGGCTTCTGGGATTCTGCCAGCGCCAGACATCTGGCTACTTTGTTATCA
TTGGCTGATCTGCTCCCGGGAGGCCACTCTTGTGACACCAGGCAGAGAGTGTCCTGGCAA
GGAAAATTATCAGCACATTTTGAGTGGATTAGAGTTCCAAAGTGGTCTTCAAATCTCTAC
AGGGGTCTAGTGAGCCATGCTCTACTGGGGGTTCCTCAGGGCTCTGTTTTGACACCACTG
TTGATTTGAAAGGCAGCGAGGGTACGACTCCCACTGTTGCATCACAGGTTTCAGGCAGCG
TCTTAGGAAGTGGAAAAAAAGGCCCCAATTATGATCTGTCAGATGTAGAAGGGGGAAAAT
GCACCaaag
>NODE_116_length_756_cov_21.104498
ATAACTAATCATTAATTATGTAATACACTGTAGCTGTAGCTTATAGAAGGGAAGTGAAGC
AGACTTAACTTTGGGCAATGATAGTCAGACATATTTTGCAATCAAATCCAAGTTAATTTA
ATGGGATATCATTCTGGCAAAGCAACAATGTTTTTGGTCTGGGATCTGAAAGTGCTCTTG
CAGTGACACATACAGCTATCTATGGGTTGGCATGAATCACTGAGCAAGTGGGGTGGGGGG
TCCACCCGGGTTGGCACAGCACACTGGGCCTGTCAGAAAAGGCGGGAGGGGTGCACATTC
TTCACCTCCCCCAGAATGGCACCTTCCAAAGCGGATCCCCTGTCTACCCATTCCCCAGGC
CCCAGATAAGAAGCTCATCCGTCATCCACTGGGGCCGCATTAAATTTTAACTCTGGTTAC
CGAGTGTGGCCATTCAAACTTTTATCTCAAACCTTCTTTATCTTCTTTTCATTAAGTTCT
CAAGCACTAATAGCCCTGCGAGTCTCCGCCGGGGTAAGGATGATGTTCTGAATAATGAAA
GCTCATTATTTCTCCACAGAATGCTTGTTAATTCAAATGATGATATTAAAACTATAGTAG
CCCTCAGCAGTCGGGTGATTTCTAGCATACTTTATCATGTATCAATATATACTCTGTTTG
TCAAAACTGCCCCGAGCCTGGGCTGACATTCTCCTCCCGAGGAGTGGAGTGCTTCAGCAG
GCCTGCAATACTCTAAGGTGACAACTGGCAGAGTTTGTGCCTTTAGGAAAGTGGGTGGAA
GGAGGGATGAAGGCAGTGATGGGGAGACGGATGAAACTCAAAGAGCCGTCATTGTGCTCC
CATGTCTATTCGACATTTTTCCATCATGCACACACGAATACCCAGCTCCCccctcgtcgc
acacacacccatgcacga
>NODE_117_length_880_cov_23.402273
CATTAAGATGTGCTGCATGTTTGTTATTGCAGGTTTTTGAAACAAATAGATAGAATCAAT
AAATGTCGATTTGTCAGATTTCATCTGCAATGTTAAATGTTCATTTACTAAATTAAAGCA
GGACTGTGAAGGCAAACACATGGATTAAACTCTGACTAGGATCAAGATCTCTGTTTGAGC
ACAGAGATGGTCTTGATGAAACACTACACTAAGAACTTAGCAGGAAATGATGTCTTTTCG
GACTGTTGCCGCTTTGCAAATTTAAACAAAAAGCAGATTCATTCCAGAAATTGCGAAATA
AACACAATACTGACACAAGGATACCACAGAAATTGTAATCTTGTAATTCAATGTATTCAC
ATTACAACATCCACATGGTTCAGTTTGTGACAACGTCTAATGATCTTCAAATATATTCAC
TGTATGATACATAATACCAATATAGGCACTTCCAGTAAGTCTGGCAATATTGAAGCTACA
GTATAGTGTCTAAATTACAAAATGGTAAAAATAAATAATGTATATCTAAAAGAGTTTTTG
TAGTTTTAAAATTTCTTTACTGTACAGCATATATGTATATTGTACAAAATGGAGCATCGA
CCTGCAAGGAAATCAATTATTTTACGTTCACAAATACTGTGTATTTGGACATATTCTTCC
TTAGTACATGTGGTAAGTGCAAGGTACTAGTGAGAAGAAAGCAATTCATTATTTAATCAT
GTGTCAACTATATAAAAATACTCATCTCATTTTGTTTACATAATTGTAAAGCTTGTTTGG
TTCCCATGGTTACAATTATTGTACACGTGTGAATAAGCATGACAGTCAAATAAAACAAAT
TAAGACATAAAAAATACAAAACCGATATACTGTATCAGCTCGAATGCAAGTACCGACTTG
CAACAGATGTAGCTGTGGGGCAAAATTCACACACTGTCCACTCTAGAAAACTGTGATCAC
TGACAACAGTGGACAGAATCGAATTACCTTTAAAGATGAGAGATGctgtgcgacgaacgc
tctgctactttttgccagtgag
>NODE_119_length_168_cov_31.654762
TAACCCTAACCCTAACCCTAACCCTAACCCTAATTCCAGACCTTACGGCTAGGGTTGGCC
CATACTACGGGACCCAAAAAAGTGTCACTACAAACCTATACCAATCAACTCAGAGCGGTC
TGAAACGCGCTCTCAAGCGCCTTCTGCGGGAACTTATCTTGGATTCAACGCTTCCACACT
GGCTGCGATATGCACGTCCCATTGTCAGTGAATGGGAGAACGTTTTGGCCAATATCTCCG
GAACCAGACGTGCTAGACACCTGGAAATGCCACCTGCCCCACCTAATTTGGCTATGCTGA
AGACGCCGGTCTAGGTCCCGAGTCTCTACG
>NODE_120_length_588_cov_15.467687
ATCGCTTTTCTTAATGAAAACTGTTGCTTTGCCTTTCACTGGCTTGTGTCTGCTATCTGC
TGCCTGTACAGTATGTGGCTTAATAATACACACCGAGTTTGACCAAAAGAAAGTTTGTTC
AGACTCTGACTGTTTATCCGGTGCCAGACAGAGGCACCTCATGTAGAAAAGGTAAAAGTA
GTTCTGTCCACCTCTCATTCTTGCCAAAAAAGTTCAGCCACTGAGCCACGGCATTAACTT
GTATTCTAACAAGATTAAAATATATTCGTCCTGGGGATTAGCATAGTTAGGTGTCCTTTT
GCCTCTTTTTTTTCCTGCACTGGTGCGGTGACAGTGGGCTTTGATCTGTGTTGCGAGGCA
AGAGTCCTGGCTTGGACCTAGCCATTCGAGTGCCAAGTGTGAAATTGGCCTGATGTCATC
CCCATTCTTCACCTTTTACATCTTTCACCACTTTAATTATGTTTCCGCCACAAAGCCCAG
GCACCTCTGAGCAGATTCCACTCTGGCTGGAGGAAGCATTTAGAAACTGTGGGTAAATGA
CACAGTAGGGGAGGGGGAGGATGGTAGGAGAGGTCATAGCAGGATGGGGCCCTTTTGTGT
GTGGAGGTAGACATTGATACTTTCCTGATGTATCCTGCACTCACTTCCATTTTTACAGCA
TGAGAACCCTCTGGAATAGTCGGGAAAATAACTTTTATTCCCGCCATTTTttttctttat
tatttttttcttctttcctattccagatag
>NODE_121_length_507_cov_16.469427
CGACGCCTGACGCTCCCTCACCCAAACAGAAGCTGACACCCTATTAATCTGCTACCGCCA
TGCATACATACGTGTGCGTGCGTGTGTTTCTGTGTGTGTGAATAAAGGAATCGGTGTGGG
CATGCAGAAGAGACTGTGTAAAAGGTTATGTTTAGCGTATGCAGTAACATTTTTGCCATG
TCTATGTTTCTGCGTACTTGTTTGCATGTGTGTGTTTGTGTGTAAATGTGCTCCAAATCC
AGATCGGGCACACATACGAACGTGTACACGCACCACTCTGCCATCCGCCAACAACAGCCG
GCGCTGAAGGGAGCTGAAGGGTGCTTGGAAATTAAGGTTATTACACAAATTGAGCCATAT
GGTCTAAATATTTCAGAGCTGAAATTTACTAGGCAATAAAAATGGCCCCTACCTCGGTAA
TGGTGTAAATTACAGCTTAACCACCAGCGCTAATGATGTCCTTCTGTACGCCCCGTAACC
AACCGTACATGAAGGACACATTGTTTAAAAAAATACCCCAGGAAAAGCGAAAGAGAGCGA
GAGAGGGAGAAAGAGGAAAGGGAATAAGGGATGTGGATGGAGGGATGAACAGAGGTAAGG
AGGAACTGAAAGAGGTGAAGAAAGTGGAGAGTGAGGAAACAACAGTGAGGAAGAAAGAGA
GAAGGAGAg
>NODE_122_length_541_cov_23.630314
CTAACAACTACCTTTGCCAGGCCAATCTATCTACCAAATTAGTTTATCGTGTAATACCCT
TCCAGAAGCTCTTCTGGCAGAAACAAGATATTATTCTCTTGGAATGGCCCATAGAAAGAG
GGAAAAGCCAGTCAGATTCATATTTCATCTCTGCCATGGAAACCTCATCAGTGTAATAAC
CCTCCATCTCATGGGTGTTATTCAACCATCTGCTACTATATTACTTATCTTTATTTTGCA
ACTAATTAACAGCATAATCTTCTAAATTCAGCAAGTTAATTATCATTATTGTGGTCTTTG
CAGCATCATCAGTCCTTGTAAAGTGCCGTCTCCGCGCCCCCCGAGAGCCGGGTGGGGGCG
GGGAGCGGGCAGGTTGAGCTGGGGGTCTGTTTTCTTGACGCAGGCTCATTAGGTGTTTGC
TGATGAGCTGAGTGCGGTGGGAGGCGTCGTGAGTAAGAGGGGGGATGCAGGTCAGGCAGG
ATTCTGCTGAACAAAAGGTTCCATGCAGGGTGAGGCCGACTTAATGTGCCTCGCCGAGCG
TGTGCCAAGATGCCCCCAGCTGGCTTTCGCAGGTTGCCCCCCCTCTGGTTGGCCCTGGTG
ACGGCGTGCTGAGCGCAACGCTGTCTACGCGTTTGTCATCTTCGTACCCCATGATCTCCG
ACAACTCTGCCCCTCCCCTCCTTCCTCCTTCATCCTCACCAGt
>NODE_123_length_522_cov_16.636015
CACACATGTATTTTTCAGCTGGAGTTGCCCCCTCCCAAGTCTGCCCTTCCTTTGAAAGAA
AAATAAATCCAGCATAATATGATAGTTGAAAGCAGGGGGTGATAAGATGGTGGGAGGTTG
CAAGGGGGGTGGTGGGCAGCTCAATCATTCACTGTAAAAAAAATTGCCCTGTATCATTCA
CCTGATTTGAATTGTAGCTCCCCCTTTTTTTGAACCCCTGCCAATTCATTTTGTACATTA
AAAATTGGTCAGGGTTGATAAGATTCCATTTTCACGGTTGGCAATGCAGAACTGGCGAAA
GAATACAATTACAGACCCCAGAGTAAACTCTCCGAATGTCAACTTGATGTAAATGATCAG
AAGGCAGGGCGCCACAAAAGAACAGGCTTCAACTTCAACAGCCCCCCACCCTCACCCCCA
GCCTACCTCTACCTCTCTCTCTTTGTGTATGTCTCTCTACCTCTTGCTCTCCGTCACCAC
TCGACAGCCTTTCACCCTGCCAGTGGCAGGCAGACAGGCCTGCTGAAGTGCCAGAGATGT
AGGTGCAGTTTGTTCTGGTGGAGCACAGAAAGGAAGTGTGGTGTCACAGTGCCAAAGCCT
GATGGCAGACTGACACACATACACAGGAGGTGTTTAAATGAACTTTGACCTCTAAATATA
ACTATTAAATAATATATTGCTCAa
>NODE_124_length_608_cov_26.401316
TTTGTTTTGTTTTCCCAGAGTTAACAAAAAAAGAAATGCAAAATAGATTAGGTACCTAAC
CCTCTTTATGAATGTATATTATAATGTTATGTTTGATGTATTCACTTCATGATTCTTTGA
CACTGGTTGGAATTACTTTTGCTCTTTTCATTAAAAGATTACCGAGCTTTATATATACTG
TCTAGAGTTGTTACCAGAAGGAATCTTAATGAACTCTTGACACTACAAAATCTTGTATAT
TTTTTGTGTGCCAATTTGTAACATATTTTGTAAGTGTATATTTTTCTTAGAAAGTGCTGT
GAAGTATTTGTGTGTGTGAGTAACCTTTTATGCGCCTCTATAGGCAGTGGAAAGGATATA
CAATGACAAGTTTCTGGTTTTAAAAACCAAAATATGAAAGTATCAACAGAAAACTAGAAA
TATTTACATTTTGTTGGGAGTTTTGTAATAAGACCATGATCTTGTTGTGAGAGTGTTGTG
TTACTGTGCAAAACACAAATAAGCAAAGAAAAAAAAATGAAAACTTGGAAAAAAAATATA
ATTTGTGAACAATTTGCTGTTTTATAGATTTTCATGTAAATTATTTGAGTATTATTTTGT
TTTTTGTTTTGTTGTAACTGTTGCAAAGGTTTTAAATATTTGTGATCAAGCCTGTATGGT
GATAATGTAATATTGGTAACTTGCTGAGTTTTGTAATAATGTTTATGGAGTAAATATACA
AATTAAAATAAGATTTTGAATGCTGCTTTCTGAAGagagttgggttgtgt
>NODE_125_length_403_cov_10.099256
AGCCGTAATATTTTGGCTGCCCAAGCCCAGCCAGCAACTACATGGAAGTCAGCGGCGTTT
TTACGCATTTCGCCCGAAAAGTCCGCGCTCGCAACCTCCGCCACGCCAAATGCCCCCCGC
TCCCCCAATTTGTCCCCCTTTCTGTGATAAGAGCGCAGGAGAGCCCCGTCCAGACCCATC
CCTTTTCCTTCACTTTTTTTCTCTCCTCTCAATCTCTTACCTGCACTTCGAAGCTCGTTC
AAAAAAAAAGTGGCGACGGCGTTTCCACGGCTCCCCCTGCTTTCCCCCGACGAAGCGCGT
TTTAGTTTGTTTCAGTATGTTCCTTTACTTTGTTCATTTCTCACTTCCATCTTCTTTTCA
TCTCATCAATAAACACACGCTGCAGCCTACCTTCATAGAGCAGCTCGGTTCAAGTGTGCC
CTCCCATTTTTTAACTATACATCGAGTACTTTGAGGGGTGGGGGGTGTGGAGAAGGGGGG
AGGAGGAGGAGGAGGAGGAGGAGGGTGGATGTGAGGTGGTAGTGGTGGTGGTGGTGGGGA
GTGGAGAGGGGTGGAGGGGGGAGCg
>NODE_126_length_534_cov_8.256555
CTTAGACAAATCTCAATATCAATGAATGGGTCTTTGTTTGGGAAATAAAAACATTTGAAC
AAGGACGCCTCATCTTCTCATACGCTGGGGGCAGATAAGCAATTTTACACACCTCTGAGT
AAGACACTGAACTGCCAAGATTTTACTTTTTTTTGGAGTTTGGCAAAAAGTACTCACTAT
GTGTTCATTTATAAATAACCCAAAATGACACACAGGAATACAGACGTGCACAATGCTCAT
TCAATAAAAGCAGGAACATGTTTTACCAGAGAACACTGGTTTGTGTGGTGGAGCGTGTGC
TGTGGAGGCACTGTATATATTGTGGAGAGACTGGGCAAAGCAGAGCGAGCAGAGAAGCAG
AGGGGAGGGAAGCTGGCAGTGACTGAGAAGATGAGGATTTGACGGCAAGGTGACAAAGAG
TTCAAACAAAATGAGGCTTGTAGATTAGCAGCACTCCCCTCAGTGACAGGTGTCATCTCT
TGGGGCAGTCTGTCACTCTGCCTGCTGCCACTCTTTATATAATATGAAGAGAGAGAGAGA
GAGAAGGAGGAGAGAGGAGGAGAGGCAGCAGCACTTGCACCTAACCAGGCATGGACTCAC
ATGCTCTACCTGCCAGTTACCGCGATTAAATCCTAAGTGGCAGAAGGAGAGTGTAATGAA
CAAAAGTTAAGCAAATGTTTATTTACCTCGCTgctg
>NODE_127_length_728_cov_26.538462
TGAAGGGGTGGGTTTTCATCGAATGACATTTAATTTATCACGCCTTGGAGGAAATGATTA
ACTACATCAGGGCCTTAGTTTTAAACTGCTGTTTAATTAATGTTCTATGAATATACTGTA
TGAGTAATCCACTTGCCAACTCACTATGTGACAATAAAACAAACAGACCCACAAAACCCA
ATTATGTTCTATATTCAAAGTAAATACTCATAGAGAAATGGGAAATTTATCTTCCTTGTT
CATATGTAGCAATAGAGAATGAGTAGGAAAAATAATAATGCAAAACATTTCCACTTAAAA
GGTGCAGTACAAGAGAGAGCATGCATGATGAAATTAAGTTTAGTTAACAAAATAAAGTAA
AGAAACATAACTATTGTATTACCAGTTTGTGCCATAAATTTAGCAGACTCAGCTTGCTCC
TGCAGGGCCTTTGTGTCATGAACTGATCTTGGCCGCTGACTTTTTACTGTATGCTCTCCG
ATCATTCCATATTCTATGGGACAAAATAGAGGTTCATATGAAAGCTAGGCTTAAACATGA
TCTTCTGAGAACAAAAGCTTATTACATACTGTTTTCAGGATGTTTGAAGCAACTGCAGTA
CATGGCTAGAAACAAAGACCACACAAGTTTGTATTTAATTTGTCCTTTTTTTTTTTCTCT
ATGGCATAGAACAATGCAACGAATTTATAAGGGTGAGTTGGAAGTATTAATTGAGCTTGA
AAGCACAGCGTAGACACATAGCAAACATGCAGATAAACTCACATTGTTGTGTTTGTTTTT
GTTCTTTTAAGACTCTAACACTTCATCAGACCAGCTCCCTCCCTCCCACCCTCCTGCACA
TCCCGAAAAGAAAAACAAAAATAAATGAAAGTAAaaatgtgtaagccatc
>NODE_128_length_508_cov_37.962597
CTTACTGCCACGACACCTCGCATTGCCCCACTTCCACCTTAAGAGAATGAGTAATCAACA
TACTGGTAGACATTTGCAGACTGTCAGTCAAAATCCAGGACTCCGCTACGCTATCAGTCC
TCCGCCCGTCACCAAACCCTCCTTCCCTTCCTTCCTCTCCTCTAATACCAATTTAAATCG
TTCAACGTGCCTTTTCTCCTGCTGCCATTATTCAAAAAGATCATAATAGTTTTCCCTGTG
CCCAAAGCACAAAAAATCAATTATTTCCCCACAAAGACTTGAAAGTACTTAGCGCGGGCC
TGCGAGGGGAAAAGCTGTGGGTTATATCAAATTGAAACTGCACTCATTACACAGGCACAC
AATTAGTTACCTCTGGTCTGCCTGCCGCTCTTTAATTTCCGAAACGGCATATCTGTATTA
TAACAGAAACAAGCATGCAAATGCTATTGTTGGGGATTTAGAGAAATCAATAGGACGGCT
GGCGAGAGGCGTTTGGTGGCGCTGTCACTCAAAATCTGCTGCCGGCGACTGATAAAGGTC
TGAATTCAAATTAGCGCCAAAGCCGGCCAGTGACATCAGAAGTGACATCCGAAATAAAAG
GGACGGCTTCATGATATATGTAATTATTCTCCTCGCATTTGCGCTACTTTTTTTTTTTTT
TTTCCTTTTC
>NODE_129_length_760_cov_14.244737
GGGGGGCTGAGGCCCACTTATGTCAGGTTCAGGTTCTCCCCCTGTGAACCCCGGCGGCCA
CACACAAACACACTTCTCTAAAAAGAAAGACAGCGACGACAGAGAGGCTTTCCTCACACC
GAAACCATGTTTACCCATGCTGCAGCTGAATTTACAAGGGTTTAATGGAGGACATTTACA
CAAGGTGTGCAGGCGACTGAGATGCTCCATGTGCCAGATGAGGGCAGCCCTTAGGAGAGC
CAGAGGAAACAATGCCAAATCTCCTCCCCCTGCCCTCCTCTCTCCTGCCCCTTTTGGCAC
CCTCCCTTGTCCTCCAGTGAGAGGCTCCAAGGAGGGGGGGTGGGGCCGGGAAGGTTAATG
TGCCCACTTTGATCTTCGTCAAGGCACACTGAGTAAGAATTAATTTACATTTCAGATGAA
AAGGTTGACAGTATAAAAAGGCATCTTGTTTCTGGTATGTGAGAGCTGTGTAATAGGCCA
GGAATTTGAGAGAGGAAGTCGTGAGGAAACAGAAGGGATAAGCCCCTCTCTTGCCTTTAC
TGGGAAAGAGATGAAAGGAAAAAGGGATCTCAGTATGCACTGTTCTTCTGAAACATGGGG
ACCAAATGCTGCCCAAACTTTCAAAAGCTTTTCTGTATGCATTATTAATTAATTATTACT
ATTTCGTAGGCCACTCATGGAGATCAAAAAGGTGTTTCACAAAGATGCAAGGTTTTCACG
CCTTTGTCCCATTTCCTTTTAAAATGTGAGAAAAAAGTGGTGCAAATTTTCACCGGACAT
GGGACGACATGAGAAAATCAACGTTTTTGCACTCGAATATATGATGAAGTTCATAAGAAA
ATTTCTTTACCTGACTGTATGCAGACAGCGGCCTCTTCTCGTTCCTTTTTTATGtgcttg
aggttctgccgagcaacataac
>NODE_130_length_926_cov_31.398489
TTTTGACTACAGCAGCATGTGTGTGTACATATTTGTGTGTGTGTGTTAGTGCGTGCACGC
CTGTGTCTGTTGTTTTTGTCCCATGAGACACCACATTGCTTTTGCTCACTGAGAAACCTT
TGGCACAAATAGGACATTCTTTGTCTAAAGTTAGAAGTGGTCTGGCTGTTAATTAATCCA
TCATAAATTGATTTTGATCTCTCCAGTGTTTGATTGAAGCCACTAATACACATTTGATAG
CACAAAGTCCTCTGAGAAAGACAACCGCTGATCCAGTGTTTAAATTTTTGGCTCGCTGTC
AGACGTTGTCCTTAACCACTGACGTGAGTCTTGAAATTCTATTGCAGACGTCGACTGCAT
ATTTGCATTTTAGAAGTTCGTCTGTGTGCGGTAGAAAATCTAGAACAATTGTTGGCCTGT
CACTTCAGCTTTATCTTAAAAAACTTACAAAGGTTTTCCTCCTTGCCATACACGGCTGCT
TGGGTAATGCTGCCTCCTGTGTCTGCAGACGTATTTTTCTAAAGGTGTGTGTGGCACATC
TGTGCAGCTATTGTTTATTCATGGAGTAAACCCTTTGAAATGTGTTAAGATACTTCCCAC
TCATTATAAAAATCCTGCCACCCATGGATTAGGACTTTGATGTCACCAATCCTGCTTCAA
AGGCTTCTTTCACTGCTATTAATCACAGTTTAGCCTCTGAAGATATAGCCAGAGAAAACA
TTTGGACATCTTGTGCAGAAACTTTGAAATGTTCAGACTGTCTTGCATATGCTATGTTCA
TATCCTTTCCGCTGTGTGTGGGGCTGTTGGACTGCTGTGCACGCAGCTGCACTCTTGAGT
CCATGGGATTCAGCTCAGATTTAGGCTCCTTCTGAACTGTCTTTTATACTGCTGTATGAA
CACTAACACATTAGTGCAATGTTCACTTTGTTTTCCGTTTTTCTCAAATAAGGAAAAAGA
ACATTACCCACAGAGTGTTTACTGCAACTTAGTGTTTAATAGTTTACTATCAATAATCAT
TTGCTTTCTATATTACATAAGGCAGTTCAAACCTTCTCTAAACcttaaataagtcatgat
atgagaac
>NODE_131_length_714_cov_16.642857
TAAAACATACAGTAGCCAGAAAAAAAGAGCTTTCCTGTGTGTCTCTAATATTTAAAGAAC
GGGCAATAAAGAAAGGGCCAAGTTGAAACCTTTTTGCATGTTGTTATGAAAAATAAAGAG
ACAAAACAGCGCGGTGATCTAAAATATTATCTCTTCAATCATATCCTTTTCCCCAGATAT
CTTCATTTCCCCCCCTCAACCTGCCCTCCCTTTCTCTGTCAGTTAGTCTGGCAAACAATC
CCCTTGTTAGCAAACTGTTAAGACAGCCGCTTGGTACACAAATTGCGCTCGACCAAGCGA
ATTTGTTTTGCAAGGGTGACCTGTTTAATCATCTCATTTTCTTTGGCGGACATTTATTCA
TCTGGTTTCCACGGTTACAGAGAACATTAAGGGGCTACAGTAATAAGGCTGGAGAGTCAA
ACAGGTAATAAAAAAATTAACGCCATTTTCCAGCAGCCGAGGACAGTGGGTGAAATGAAT
CAAGGGAGAGGAGAGGGAAGCAGCGGGGGGAAGCGGGGCGGGGTGGGGTGGGCTCCAATA
TTGTCCAAACAATAAGCCTTAGCGGTTATTTTACTCTGTAGATCAGGTGGTGCTGTTATG
GACATGACACTTTGGGCACAAAGCAGGAGAGATAAAGCTTTTAAAGTGGCCCTGCTCCTA
TTTTTTTATTGTCATTCAGCGATTGCATATCAGAACAATTAAAAAGTTAGCTTGAGATAT
CTATTAACTTTGCACTCTTTTTTTTTTAAATTATTTCTCCCAGTGCTTCGGAGAGGAGAG
ATAATTTTCACTTCTGGCAACGCAATGTGTCAATAAcatgcaaagggacgacatgacatt
tagaagccctggtgagaaatgtttcgtagtcctccc
>NODE_132_length_821_cov_27.809988
GTTATATTCTTGTTGATTTATGAGCCTGCCACTAATGCTTGTTGAAAAAATATTCTGAAC
TCAGACTGAAACTCAGTGGAAAAGGTAGCAGTTGTATGAAAACAATAAATATCAACATTA
CTAAATCCCATGATAATGATTCATACATTTTTACAATATAGCTCAAAATGTTTTGTTATT
TTTTTCATATTGTAAGCAAACATTAGCTTTGAGCTTTTGGCAAGCAATACCAAATTCCCA
TCACAGTGACAAAGGGATGTATAAAGAGCCAACTGAGCATAGACAAGCTGGAAGATGTTC
CCATTCATATTCAATATTCAAATTCTTATCTCTGTGTCGGTGTATGTGCACGAGTAGTCG
GTGATCTCAGCGTACCGATTGCTGCTTGAAGTACTGTAGATTGCTGGCTTTGACATTTTC
CCATTGTGCATGGTGGTGCAGCAGGCAATAATTAAATATCAGGTGCATAAGCTGCTCTTT
AATTTGACATGTGTGCTTGAGGCAATAAACACATGTGGTGCAGTGGGGGCTGCATAATTG
CAGAGGAATAAAATATCATATCAAGAGTGAGAGGATCATTGTATCAGGTACACGATGACA
GCTCGTTTGATCATTATGCCAAGGCTAAAGAGGTTGGCTAATTAGTTGTCATTAAAACTC
ACCCTCTAATCAGGGCTCGCTCTTGCATAAAAAATGTCCCTATCACATGATAAGCGAACA
ATGCCCTTAACCCTTTCAGGCCGATCTCAGTGCTTACAGCTATTAGCTTTGGGAAACATG
GGTTGACAAGTTTGACATTGCTCTGAATTTTCACAAAATCAGGATAAGATGAGCCACTGT
TGTCGGTATGTGATAAGGCTGGTTATAAGTGCTTTTCAGGAAATGTCTGATATAATATTA
TGTATTTTCACAGTTCCTTTGATCTAGATGAGCCCTGAGTTGTGCTTTTTTTTAACACGA
TAAGCCAAATCCTCCAATCAtca
>NODE_133_length_589_cov_13.901528
GCCCATACATGGCTGGCTTTTATTGGGTTACTATAGTAATGTAAATGGATTAAAACCAGC
GCTTAGCTCTTGTGACTCCCAATGAGTGAGCTAAATGATTCACTCCTGGGTTTAGGCCCT
CCTATAATTGAATACAGCATACGCTGTGTATTGGAGGCAAACTGTGATCAGTGTCATTTA
TGACTAGAGTGTCTGACTTTGCTCTGGACATATTGCTTAGACAGAAGGATGGAGCAGCAA
AGGAAGAAGGGATAATTAGACGAGTGCAGATGGGTAAAAAACTAAAACAGTCACAACCTG
CTGTGTTCTCCATGTGCCTGTTGTGTGTTTTCTTGCGGGTTGCCAGGCTCTGCGTACTGT
ATGCATTTTGTTGTTTCCTCCCGTCCAGGTCGCCAGCCATGGGGAACCTCATTAAGGTCC
TTGGCAAGGATTTAGAGAACTGTCCACATTTTTTCCTGGACTTTGAAAGTAAGTGAGCGC
CAGGGTGTGTGCACGTGTCTGTGTGCTTGAATTGTGAGTGCATGTGTGTGGAGCCGAGGT
GTGCAGTGGGAGGTCGGCGCATGGGGTCAGGGGAGGCGTGTTTGGAGGCGAGCTGCTGAG
CTGTTGATGGTGTGATGGAGTGTTGTTGAGGGTGTGGTTTGTCATTATCAGGAACTCTTT
AGTCCCACTCTCAGCCCGATCATGTTCTACATACGGATGTACGTTGCAAAGACAAATGCA
GTGATGCAAAGAAGCATCAGTACGAATCACa
>NODE_134_length_672_cov_23.922619
GTGTATATGTTGATGATGGGTTAGATTAGTGTAGGGAGAGGCGAAAGGAAAAGAAGAAGA
CAATGGGAGAGAACAGAGAACGAAGGCATGGTGAGATGCAAAAAGTAAATGAAAAAAAGG
AACAAAGAGGTTTGAAAAGATGAGAGAGGAGAGGGACAGGAGTGATCATATGAACCCATC
AAATCATACTCAAATCACTTCTATATGAGGTCAAGTCAACTTCACCAACTAAGAGAACAT
TATTTGGTGGTGTCATTAACAACATTTTCAGGGTCAAATCACTGTCTGGTATTATGTATT
CTTTAAAATATTTCGACAAACAGTCAAAGTGAGAATCGCTTTTGGGTATCTTTTGCCATA
GCACATACCACTATACCATGTGTATTTCAAGACAATTCCAACAATAAGGTTGTCTCTACC
TGTCCTTGTACAGTGGGGACGGGAGACCAAAAGTATGATGAGTTGAAATGGGAATCGTCC
ATTATTTCTGTAATTAAAAAGCAACACACTTAGAAAACACCTGTCCTCCTCCTCTTTTTT
TTTTCTTACTGTCAGGTAAAACTAGACAATGCATGGCTGCATTTTAGTCATCTTAATTTG
TTTCCTTTCCGTATATCCTCTCCTCCGCTGGTTGACACACCGAATACGTCAAGTTTCAGG
ATCAGTGTGCAGTACTGAAATTCTGATGCTGTTAAATTTTGTTCTAAAAAATTCAGCGAC
TTTTACCTGATTCCAAGAGTGTGGAATGGGTGTGGTTGTAGGACACTatttacttatggt
ttttgggttgttgtcaaataattgatcctatttacagagaagaggatgtgaaag
>NODE_135_length_483_cov_17.521740
CAATAAACTCTGAGGGACTCAAGGAAAGGGGTCCACGCATGGAAGAGGGGGGCCGAGAGA
GAGAGAGGGGCTCCGTTTATTAGACAGCAAATAGCCGGCCAGTGGGTTTATGATGTGGAA
GGTCATTGTTGGTTAATAAGTGGCCACATGAGTGCAGGCAGGTGCTGTGTTAACACCTCC
TCTTAACTCGCCTTTCCAGCAGAGGCCATTCATCAGCCCAGTGTTAATGAAGGCCATATA
ATTAATAGGTGGATAGCAGAGAAAGCCCCCTGAGTTAATCAATGCAGGCCTGTTTGAAGA
GCAGGGCTAAGATGAGACACCAGGGTTTCTAAAAGTGCAGGTTCTTGGCTGTGAGAGTGG
AAGCTTTTTAAGAGACATGCAGGTCACTGAGACAAAGAACAAGAGCTCTGATGGCCTTCA
GTTTCAAGGTTTGTTAAGACTTGTGACGTCACTGCAACTGCATGTTCATCTGAAATAGGC
TCACAGAAATAACACGTCACTTAAGGCATGTTTTGCGTGTCATGTCAACACATTTTATGG
TTTTTGCATATTATTCAGTGGCATtaaaatgacatggaaatggattaaggtaagggttga
ggtgagggggagggtgtcatttgttgaggctacttggtgtgaaac
>NODE_136_length_515_cov_25.487379
GTTTCCATAAGCTGTCGTTAAAATCAAATAAGCAGCAATGAATCTTGACTTTTGTTTGTT
TGAGGGTTTTTTTTTTTTGCACTTTTTTAAAACTTGTTGTTTTGTTCACCTCCACAAATC
TAAAAGCATCTCTGTATAATTCAACAATATCACAGATTTTTTAACGAGACTGTATTTTGT
AAATGTAACATTTTCAATGCAGAGCTGTAAAAAATAATCACACAAAGTAGCCCACATCAC
CTATCAGCAGGCTGGGTTGTAATAGATTGTAATTCACATTCTGAAGACATTGGTTGTAAT
GCATCCCAATCTGAAGCACTTTGGCCAGCCCTTCCCCCACCCATAAACACACACGCTCCC
TTTCTCTCCTCTCCGGGCCTCCTGAGGTTGGTGTCTCTGCGTTAGGACTCTATTGTTGCC
TACTGCTGGATAATGCCCTTATTAATTGTACCTCTTTGTAAGGTGTCAGCTGTAGCCTCA
GATTGAGATGGATGGATCTCTGGAGTCTGCTCCCTGGCCCTCCACAGACGCTCTATCTCG
GCACAGCACACAGATGCAACAGTGAGTGCAGCCACACTATGACTAAAAGCTCAGATAAAA
CAGCCATTTTAATTATTCCACCCTAAAAAGAAAAGAATGAAACATCCAAAGTGAAAAAAC
CCTACTTCTGTCATTGa
>NODE_137_length_523_cov_21.977055
CCACAGACGCTGTATAGCAACCCTCTCTCTCTCTCTCTCTCTCTCTCTCTCTCTCTGTGC
GTGTGTGTGTGCGTGTGCGTAGTCTATACCGGATTAAATGGCACCTCGTCTTAAATGGCA
CCTCGCCTCGTTTCCCCTTTCCTTTCATCATCAGCAAAATAAAGATTAGGCCTACAGAGG
AGATTGTGCAGTCTCGCCTTTAGAGGCGCAAGGGATCTTCATTCCTCCCGCCTTTGTGAT
GATATTGATGATGATGATGGCCAAGTGGACAGTTTGATTTTTGTGTGGCGAGCTAGTTAT
AAAGAATCAATATTATATCAAGGGGGTAACTTTGGTGATAAAGGACTTCAGCCACTGTGG
CTATTCATCATAAGTCTGTAGCAAGCAGATAGGTCAAAAGAAATTATATTGCTCTAAAGA
GTGTGTCTCCTTATCTCTCGGTACCAGGGGGAGTGGAGGACACGCCGATCGATACAGTAG
CTGCCGTATACTCCTTGCAATTATCAATAGCTGATTTTGTCTTCCTGGGGGCTGCATCTA
TTAATACCAGATAATAACAGCCTTTTGGACATAACTTCAAAAGGGGGGGATGATGGAAGG
AGAAGGAGAGGGAGAAGAAAGCAGAAAGTTTGCTCACAGGACGACCTTGTTGTCAACAGA
TTTGTCTCTCatatgaggtggacgc
>NODE_138_length_565_cov_13.145133
TGAATAAAACTCAGATGTGGATCTGTGAGTGCTAAGTTTGCAAACTTCATCTTCTTAAAT
TTGCAAAGTTTATTTTACATTGGAAGGACACATAGAAGCGCCTCGTCATGACATGACCAT
GTGCTAAAGACCTTAAGATACTAGATTGCTAATCTTTCTGTCAGTCTGCAGGAGACGTGA
TATGCATCTGCATGGTAATGATTATTTTTAAATTGATTCCACAAATTCTTTGGAGAACTC
AATTCATTTGTCTTTTTAATAATACAAAATTTAATAATGAATCCAATTTGCTTCTCCTCA
GTGGCCCCCTGGATTATCCTAGGATGCAGAATACCATCCTGGCATCTAAATGTCTTCAAT
ACAAGATTAACAATTGACAAAGGGTTGCGGGTTGCAGGGTGATTATTGGCTGCAGGCGGA
GATTAAAGCAAAGCAGCAGCACAGCTGACAGTTTGGTTATCTCTTTTGGACTAAATGAAA
ATCATGGCCTGAATCCATCAAAGGAGATTAGGAAAATGTGAGCCCATTACTGATGTCCTC
TCACAGGTTGGTGTGTCTGTATATGTCTGTTTTTTTTTTTTTTTTCCCCAGTCTTCGATT
GGAAGCCAAATCTGTTGATTCCCCTCTGCCGCTCAGTGAAGTAGACATCCCCCTTCCACT
GATGTCAGCAACCTCATTTGTGTATGCACTTGAGAGCTGTTGCTTtaattttcttccgaa
cgcagct
>NODE_139_length_725_cov_30.994482
ATTGAACTCTTCACTGTTTAATGAGAGATAATTCCCAACTCAACTTCTTTGCTCTTGTTT
TTGTTTTTTTTCCCTTTCATGAATACAATATATTCATTCAATTAACTATTGTCGACAGCA
GAAACTTGTTAAATTGAAATATAGTCAATCAGTGCTAACAACCGCTCACTGAGAATCGCT
GTGATGTGGATGATCTTCCTGATTCTGTTGTTTTGACTACAGCGGCTCACGATGCATCTT
TTGAGTTTTTGATTGGTCTTTCACTGGAGTTCAGTCTTTTTCCCTCTGTGGCCTCAGCAG
GGAGCGAAGTGGTGTGTGGAAGCATGTCATCCCCTGATTTCCTTTTAAAAAGCCGACCCT
GATGCTTTTAAATGCATCATCAAGGCAATGGGCTGTCCAAGTCGGTTACAAGTTAACCAA
ATAAACACTGACAATGAAATTAATAATGCATATTGTTTGCGAATGCCTCAGCTGGATGAT
TTGACTGATGTATGCAAAGATGGTAATTTATTGAAAGTAAATTCATGTAATTGTGCAGCG
GAACTTGATGAAGCAAAAGAAGGTGTCAGCACGGCTTCCATCATCATCAGAAGAAAGAAA
TCATTAAAGAGCAAAAACAAATCCAACTTCAAAGGACGGTGCAGAACAAACACTTATTTT
ATGGATGTGTTTCATTTAGAGCAAAGTTCAGAACGGCTGTTATGGTAAATATGTCAGATT
TGTTGTTAGTTGTTTGTGGATGTGATAGTTTTGGTTTATTTATTTTTCTCACAGTCCACA
GGGATGTAAATGCTCACTCTGCACATATCAAAGTAGTCAGTGTAAATTTGATTTGAAGAT
CAGGGGGAACAAGAGCTAAAATGTAGTTGTCATTGTCGAGACACATt
>NODE_140_length_662_cov_37.427494
CAGGGAAAGGGTAATCACTTGTGAAACAGGGCGTGTTATTTTCTCGCCCAGAGTGTGAAT
CCTAAGCAGGCCAATCGCCAGCTCTATCGCTCCATCTCTCCGCTGGCTGAATCCTAATGG
CTGGATGGAGAGAAGGAGCGCAGGGAGCGGGGAGAGAGAGAGAGGCTGACAGCGGGGCTT
GACATGGGCATTAAATCATGCCCCGAGGAATCCTCCATCCACGGGCTCCTGACAGCCGCG
CTGTCATCACGGCCAGGCCACTTCCTATGCCTCTTGACAACACTGGAGCAGAATTAGTCA
GAGCATCAGATGTAAATTGGCGCTGTTCAAGGATGATAATGAGCACCAAGATACATGTCG
GTGTCACTGACGGGACGCCATCATGATTGGCTGTCCCTCACACCGTGCTCTATTAGGTCT
AATGGTATTCAGGCCAGGTATGGGCTGAAGGCGGGAGCAGGGGGGAGCAGCGATGGACAG
GGAGAAAGTTTTCTGTTGTGATCAGTTTGTTCCATCTGTGCGTATTGGTTTCTTTAAGAC
TGTGTGGCCAGAGAAGAGGGGGACACTGACACGGGGTCCATGCAGCCCCTAGTTTCAGCT
GTCCACTTGCTGACATGTTGTCTCTATCCTACAGCCCCAAAGTTTGAAACATAAAGCAAC
AGTTACTACCTCATTGTTTCACGCATCACGCTGCCATACGCCACAAACAGCCTGAACAAG
AGCGTTATTAGTCTGAACTCACAGCCACTTCCATAATTTCTCCAGCCCATTCACTCAAAA
CTCCTACTAGCTTTTCCTCTCGGCGCAGTATGTATGCATGCGGt
>NODE_141_length_593_cov_29.185497
TTTCCTCCGCTAAACGATTCGCTCTCGTTTCCCCCCCCTGCAGGTCAAGCGGCCCCTCAG
GCCGCAACAGCGGCGGCAGCCTCTCAGCCCGGAGGCCAGCCGGACTACAGCGCGGCCTGG
GCGGAGTACTACCGGCAGCAGGCCGCGTACTACGGCACCGCCAACCCTCAGTCGATGGGT
GCAGCACCACAAGCCCCTCAGGTACACCCCCGATAAGAATCCGCCCTCCACATTCACTTA
CACTCAGTCGATTTGTACCGTAACCCCGCTTCCCTCCTCAGGTTTCCACAGGGTTCCCGT
GACCGCAGCAGCCGCTAAAACTTAACCAAAAAAACTACTTCCTCCCTACACAGGCTTTTA
GATTTTTATTTTGGGAAGCTGAGTCCACTGTTTCCGCTGTTAACATGCAATGTATCTTCT
ATGTATTTCTTCTGCACAGGGCCAGTAATGTGAAGTGGACATAAAGTAAATGCTACATTG
TCGAAACAAAATCCTTTGTTAAATGTTTGGATGCAGACGCCTTGATGAAGATCTTAAATT
TCCTTGGTTTGAAAGTGTTTCACATAGATGGCAGATTACCCGGCGAACACGTCCTCCTTG
ATTTTTTTTTCACTATTTTTGTTGTTTTGTTTCTTTTTTCTTTTTCTTGTAAATGCTTTT
GTTTTTAGTGAGGTAATTATACATATGGTCATTCCAGCCCTGTATTCTACATTAAATGTG
GTTAGAAGTCATGTTTATTaaactgtagacattac
>NODE_142_length_648_cov_17.427469
ATTTTTGAGCCGGTATATTTTTTAATGGCCGTTTCTGAAGGCATCAAACCACTGCTGCAA
ACACAACCGCGATACAAATCCCAGTTCTTCGTATACATCGGGATAAACATTTATTTAAGT
TTCGCGTCCCATGCCAGGCTTTCGCATGTGCACGTACACGCTCCCGCAGAGAAACATCTC
GTGGTTTCCCAGGTTTCAATAAAGTGCCTTTCCCTCTTCTGCCCCCCCTACCTCTCTCCC
TGCACCGTGGTAAAGATGTGTAATTCAATGCTCAATTTAGGCCTGTCTCAGTGGAGATTT
TTTTTGCCTGCTAATTGATAGAAATTAAGCCATTAATCAAGCCACTAGCCATCATTCAAC
CCAGGGAAGATGAATACAAACTTTCATAATAACCACCTTCCCCATTTTAGCCCTCATTAG
CATTAATTTTTAATGTAATTATGCTATTCTTTTACACTGAGCTCATAAATTACTGCTCTT
TTGTTGCTGGCTGGCCTTGTAAAATCCAAAGTAATGCTTTGTAGTCTGATCTTTAAGGCA
ATTACTGGCTTCTTCACTCTTTTATCTCCCTGCATTTCCAATAACCTGCTCTCTAATGAT
TTATCTCCGCTGTACCCCCCCTCCTCCTCTCCACTCTCCCCCCACTCTCTTCCCCGCTCT
TTCTCTCTCTGCACCAGCGGCCAACTGCCCTGCTGCCAGCCTCCGCCTCCAATCCCCCAT
CCGCCCACATTCTCCCCATCTCTTTACAGCAGGCCCAGATACATTGGTGGTGGTGGTGGT
GGGGGGGAGATGCACACAAACACATGCATg
>NODE_143_length_488_cov_16.002048
GGGGGGGACGGATGGAAGGAGGGAGGGAGGGGGGAGTGAGAGAGGATGGGTGGGTGGGTG
GATGGAGGGGGGAGAAAGAAAAGTTGTCATTTCCCAACTCCTCATTAATATTCCGAGGTT
AAGAGCTTTTCAGCGAAACGTAATTAATTGAGCCCGAGCCTGACAGTAAACAAGCAATTT
CAAATTAAAGCGAAATGACAGCGGCGTCATTTGTTAAAAACGTGCGGGGCCCCCCGATTT
TGGCGACAGATAAATGAGGGAAAATGTTAAGGAGGGAGAAAGTGATGAAGATATTAATCT
TCACCTGTCTGTGTCAGCGTGCCACTCATTGCCGCAATGTTGCTTTCCATCCTCTGCAGA
TGCTTCTTGTCCTCTCGGCTTCTCATAATGAGGGGAAGGATGTATTTCTGCAATTAAAAG
CATGGCACAATATTACACTTCTCTCTGGTGGAAAGGGGGCAGAAAGATGAGGAAAAGACG
GACCCATCCAGACTTGGCAGTGTCGGGTCAAAGGCATTGTTTTATTGGACTCGTGCCTCA
CTGTCTAAACTGCATGATTAGGTGCATGCATTTCTACAGCAAAATGTCAAAGCAACTGAT
AACAGGTTGATACACACTTCTAgtgctaaaaccattagtgggatagaaaa
>NODE_144_length_195_cov_33.943588
CACACTGGCTGCGATATGCACGTCCCATTGTCAGTGAATGGGAGAACGTTTTGGCCAATA
TCTCCGGAACCAGACATGCTAGACACCTGGAAATGCCACCTGCCCCACCTAATTTGGCTA
TGCTGAAGACGCCGGTCTAGGTCCCGAGTCTCTACGACCTTCCCGTCCTGAGATACAGCA
AAAAATCACAGGTTTCTCCCACTTCCTGACGTCGTAGAGACTCGGGAGTAGGCTCAGTGC
GATCGCGGCGGCAGCAAATGGGGGGGTAGACACAAGTTTCATGTCTCTAGCACTCACCGT
TTTCCCAAACCCAGGCCGAAACCCTAACCCTAACCCTAACCCTAACCCTAACCCTAA
>NODE_145_length_910_cov_25.537363
ATGACCAAGGTGGAATCAACTGAAGATCAAAACTGACAGACACATTTGCTGTGCATGATG
ACTAGACTACACAGCATTGTGTGTTGAAGGAATTAGACAGAACTACAATATAGGAATAAA
ACCACATTCATGTTTTCAAATTAGTTTTATGCTTAGATAAATTGCCTGTAATTCATTTAC
CCACTTTTGCCCAATCCCAATAATTAAACGTCTGGAGCCATAAAATCATACTGCATCATG
CACTGCTGAAGTAACAATTCATAAGATGTGGTGCTGAGTTTCTGGATGTGTGTGGGGGGG
TTGGGGGCACAGACTCCCACCCATCTTCCCTTCACCCCACCTTTTCATTTTCAATTATGT
GTTGGAATATGAATCTTTAATAGGGTGATAATTGTGCTAGCATATTTGCTGTCACCCACC
ATTAGCCCAGATTAATTAGCCCATTTAGTTTAGCTTAAGAAAGTGTCTGGCTGAGGAATG
GGGGCACTGATGGAAGGCGGATAGAGAGAGAGTAGAATCAGCACAATCTGTTCTATATCA
TAGTGCCATCTTTTTTCGGCTTTCTCTCTGTCTCTTTGTGTTGTTCGCTTCTCTTCCTTT
TCCCTCTTTGCTACTTCAACTCTCTTTTTCTCATCTAACTTAGTTTGTTAGTCTGTTTCA
TCAGTCTGCACTCATCTGCTGCTCCTGTTCTCAGCAATATTTTTTGTCGCTCTGTGGCTT
TTCAAGTGGTCGGTGGGGAGACTGATGGGAGATTCGTGTTGTGCAGTTGAGACTTTCTCA
GAACTATTAATTCTGTAATTACCAGCATTACACCAGCCAGTGGTGTAACTATTCAACTAA
ACTCTAAAATTACGTTTTTGGAGATCATGAAATTTAATTTAATTAATGTTAAGTAGGGAT
AAATGATTATTAAAAGTACATCTTCATTTTTCATAATCAGCAACACTGTTATTGGGTAAA
TGTACTTTTTTTTATTTTGTTTTTTTTTGTGTAGTTATGGAGATACAGACATGTTCAGTA
TAAtaaattagatttagttctgtagattccacacaaaaacacctaaagtaat
>NODE_146_length_799_cov_19.420527
TCAGTAGCAAAGGCAGTCTCTTGAGAGATCAGTCCGTGATGGTGGACTATGATCAGAGAT
AGAGTATTCAGAGTCCATATCGCTGCATGCCGAGCAGGTAGGCCCCGCTCTGGCTCTCTC
GCTCAACGCAATCCTCCACCCACCAACCGCTACTGTCCACACCGACACCACCAGCAGCAG
CACCCAGGATGGACGGAAGGAGGAAAGGAGGGACCCGGGGAGGAAGAGAGGACAGAAAGG
AGGGATGAAACTGGCCTCTTCCATTCGGAGAAGGGGTGTGTGTGGAGGCAGAGGAGAAGA
GGTGGAGATAAGTGGACAGGAGGGAGGCTAAGAGGAGGGAATAGATGGGGAGGAAGAGGC
CCCTGTGCTATCCGGAGCTGTCTGTTTCTGTCTGTATGTCTGTTCTCACACAGTCGAAAT
CAATTTGCCATCAGGACTGTCACTGTGGAACAAAGAGAGAAGGAAGCTTGCCAGGTCGGA
CACACTCAGAGAGAAATGGAGAAAGACAAGACAGGCACAAGGAGGCAGGATAGAGTTTAG
GAGAAGCGCAGGTGGGGTCTGGAAATCTACTTTGCCCCACCTACAGCTACAACTCCAAAC
ACACCTGCCATTATCAGGAAGATTGGACTTCCAATTCCCTCATCAACATTTGCATGCAGA
TATGTATGCTGTTTAGAAATTGTGGCACAAATTGAGAAGCATTTTATCCAATGTTTGTCC
TTTCAAACAACAAAACCAAGACGTTACTGTTGATGAGAAAATCATCAAGCCATCTCCTGA
GCTGGAGGGATGTAGTATTAGATTAGTCTGTTGGGGTGAATACACCCTGCAGGACAGTGT
TGTCTCAAAATACTGATACAGAAAATTGAAAAATAAAAAACGGAAAAACATTTAGAGCAG
ACAGGAGTATGCAAAATAGCTTGACACCGGTGCCCaaagccccaggctgacaagcagtga
t
>NODE_147_length_550_cov_18.336363
CCTGAAATTTGATAGGCTTTTAATCATACTGAAGTTATTCTTGTGGTTTGGTCCCTTACT
GTTCTAACGTTCCATTAGGCCTTCAGCGTGCTGATAGGAGAGTTTCAGACAAGCGAGGTT
GCGTGCTGGATGAAGAGTTAAAACAGGAAGGGTCATAAAAAAATGATTCAAGGGCTTAAG
AGGGGAGGGAAGGAGGGTATTTTGTACGAGCCATGCGATGGAATCGTGTGTTTACCCCCT
GACATAGATGTCAGACATCTTCTCTCCTGTCATGAAAGCATCGTCCTCTAGAATTACGTC
ATCAGTGTTCCAAATAACAACACGAAGCTCAAAGCTAGACACCAGCAGAGCATTGACCAG
AGAGGAGAGAAAGGACGACAGACAGACAGGAGACACACCACAAACAGAGAGACGCGACAC
AAACACGCACACAGAAAAAATGGAAACAAAACAAAACAAAAAAAATAATGGTTAACTGCA
AAAAAAAAAAGTCCACACACAGCTTACACCCACGGGATGAGGCTTGGTGGCCCCGTCCCG
CTGTACCTACCCCCTGACAAATATGTCACTGGACTTTTCCCCAGTGAAGTAATCATCGTC
CTCCAGTATTACTTCGTCTGTATTCCAAATAATCACCCTGAGCTCATATCTGGTAAGGGG
GGGAGGAAGGAACACATACAcacacatagttggacttatatttgacattaat
>NODE_148_length_686_cov_21.927114
GAATCACACAAACATAAATCATAGAGGAGGAAAAAATTCTTCACATCCACCTTGTGCAAC
AATGCCACTAGTTTTGCATTTTCTTCTGGAAATTTTCTGCCTTAGCTCAATTCCCTGCTA
CATTAATCTCATTATCCTTTGAACCTTTTCACTGTTAATGCCAAATGCAATTTGTATTCT
GAGGCCAGGCAAAAAGCTCTAAACTGATTATCCCAATTTGAACCGTGGCAGTCCTAGATA
TTGTTGAGTCTGAAAGGGCCATCTAGCTGGTGAATGGGCTTCTCATATGCCTTCTGAGTT
TCATGACACAATGTTGCGTCTGCTTTGCAAGGGATAAATTAAGCGTGTGAAAGTCTAAGC
AAAGCCCTCATTTTCCAGTTAATCAAATCTTCCCCTAATCAAATTAGCGCACATAATTCC
TCTGGATGCGTGGTACAAAAACAGCATTATCCCCCTCTCCGGAGCTGAAAGGCAGGGAAT
CAGCGTGGTGCCTCTCTCTCCTCTGCATGAGCAGCCCTCAATGGAAGAGGAGGGCCGGGG
TGAGATGGGGGTGGAGGAGACCAGGGGCAAAGGGGGAGGGCATGGCTCTTCCCAGTGGCC
TAACAGAGAAAGGCAAGGCCGGGGTAAACTTTGGCAGCGTTTAAGTTCCCAGCTCATTAA
AAAGCCTGGCTCAGTGGCCACCTCCAGGGAGCACTGAAGCGTTGGCTAATGAGGTACTTG
TTTAATTTTCTTTCAAAGGGCTGGACATCTGTGACACCCCCACCCCAAACCCCACACTCC
CTCCCAGTTCTCCCCTCAGCCTTAAACCCCCATGCCTCATCTTTTTTCTTCAAACCCCAC
ACAAAGCc
>NODE_149_length_565_cov_14.998230
AAATTAATCAGGGACTGCTTCCACTGCTGTGCGTCAGTGCGCACGAACAGAAAAGCGCTG
CGCAACCAGCACCAGTTTCGCACAAGAAAAGGATTTTTAAAAAAAAGAAAAAAAAAAGAT
GTTTCATCTTTATTTCTGCAATCCTCCCCCCAAAATGGGGACAATTGTTGCGACACGATT
AAATAAAAGCACACAAACACACAATTTCTTTTGGAAAACTGATGTATTTGATTATTAGAG
TAAAGAATTACAGTATCTTAGTTGTTAGTAGGTATTAAAGTGTAGAGAAACTGGACCCAT
AAAGATCTTCCAACTTTCCAAGAAAGTGCATGTAACAGTCCGAAGGTTGTCAAACCCGAT
ATATATTTATATTTATAAAAACACTATCATTTCGTCCCCTGGCCATGATGGACTTCTTGT
GTGAGCTTTATGTACATTTTCTTTGCGAGGGAGTTTGTATTTCCACATCTGAACGTATTT
ACAGAAGCTTCAACACATAACTTTGCACTTGATGTCAGTGAGGATGCTGGGACATAGCAG
CAACGTGGAAATCCAGCGGAGAAACTAAAAGAGAATCCTTCTCACTTGATTGGCTGCCTC
AGTTCCAAAAACCAGGAAACCAGGCCACACCGAATGTTCCCCTCTTGGTGACTGTCTTGC
TCTCAAttacaccaaaatagaacaaaaaaaaacaaagaagattgagggaaaagaatattg
aagtaaa
>NODE_150_length_654_cov_28.155964
GCTGCAAAATGGAAAGAAGCGGCAGAAATTCGGATTTATTGTTTCAGTTTAAACTAGACA
AGGATGCTCTGAGCAAATAGTGAAGAACCAAGGTGATAATCTATAGTGTCAAAGGAAATC
AGGTAAGTTACCTTGAAGACATCACATAAATGCCACTGAAAGGAAAGAGCGCTAGACATC
CCCACGGGTCTCCGCAAGACAAAGCCCGGCGAAAATGAACTTGTTTGAAGTCATTAAAAA
CGGGGAGAAAGAGGATGAGATGCGGGCAATGTCACATCTCAATATTCCGACTTTGTTCCA
TTGCGCAGGCTCGTTTTGGAGAAGTGAGATTTAGCGAACAGGAGACGGATTTAGAGAGAA
AATCCCTCACATTTATCTACATTACACAGACATTTTCAACAGGAAACAGCTGGGGCAGCA
TTTGCCTCCTACTCGTCCTAAGTTATTCATTAAGGATTTTGGGCACATATTCAAATAACG
TCATTTCTCTTTTTTCTCAGAACGGGATTGAATTTTGATCTCTCTAAGACTTGGTTAGTA
GTTCAGATCAAGATAGAAAAAGCGGTGCTGCCCCACCAGCAGCAGCTCTCACTCACACAG
CACACTATTTTATGCCCTGAAAGCCCGTGAAGGAGAAGTTAAAGACGAGCTGGAGGTTGT
GATATGACTCCTGGTCGTCGTGCGTAATTTGGCACCGTGTAGCTCTGCAGTCTCTCCAGC
GTCTGAGCTGATTAACGCTAAAATAAATCATTAAAAACACTTTTCCACTTACTTAGCACA
GTGCTCCTGACTTGGATGGCCAATAAAAAGCGAAat
>NODE_151_length_574_cov_12.168989
ACAGTGAGAGGAAACCACCAGATAGAGAGGAGAGGAGAAATTATAAATAAATAAATAAAC
AAAAAACAAAACAAGATGGACTTGAAAGGGGATAGAAAAAGTCTGTTTCAGTGAAGGGGG
GATGACTGCGGTGGTCCCAGCGGTCCCCACAGGGACCTGGGGGCGAGTCTCAGCCTTGTC
ATACTCCGCTCTTCTCCTCCTCCACTCTGCACACCAGCTCCAGCCCCCCCTCCACCACCC
CTGTTCTGCCCACGGAAAACGTCGATAGCAGGCTGCCGGTGCCGAGGTCTCTGGTGGACA
CTAGCTCATTCTCCCGGCATCGACAGGCCCGCCAAATCAATATTTAGTTCCCCACTAACA
AGCTGCCTCGGGGTCTGAGCCAGAGAGAGAGAGTAAGAAAGAGAGGGAGAGTGAGAGAGA
GAGGAATGCGGGACAGTGGAGGATGGCAGAGAGACAGAGCAGGGACTGAGAGCTGTCCAG
CTAGAAGGGAAAAACATGGATTCAGTAGAGTGTTGTGTGTGTGTGTTAGTGTGGGAGGGG
GAGAGGAAGGTGGAAAGGTCAGAAGAAGATCTGGGGAACAAGAGAACAGTGTCTGGTGTG
TGTCGTGGTGCGGAGGCGACGCATGAGTGCCTGCGGCAGCCGCTGACAAGAACACAGACA
AGACACACATACATACTCGACACTCTCAATCATACACATATCACAGCGAgcagacgttga
cagcactcgagcaaag
>NODE_152_length_332_cov_3.231928
GCCTCAGAGCATTCATTATACAACTGCATGTAATCATAAGTGTGTAGAAAGCAGTTCTAA
AACTCATAGATGAATCTGGACGAGGACAGAGCCGTCTGCTCGTCTTACAGCTCCACATAT
TGTAAATGTTAGCTACCAGTGCAGTAGGAGACGCAGAGATGCCTGCAGGCTCAGCAAAGT
GGTAGAAAAGAGTTGCTCTGTCATGGGGCTGAGGCTCGACTCCCTGGAGGCAGAGAGGAG
AGGGGAAGGGAGGGGAAGGTGGGTCCAAACAGGACTGCAATGTTATTGATAAAATACCAG
TCAGCCTCTCTGTTTTATGGCACAAACATGATGGACAAGGACTTGCATTGTGTGTGTTAC
GGACTGGTTCAGACACTCACGTGTGGGACAACAAAACTCGGCAGACAGACGGTTTGACAA
TATTTATTTACAGAATTCCAGTTACACAAGCATCAAAACTGAcaggggtatactagcaac
tacttaatagctac
>NODE_153_length_628_cov_22.062101
ATTTGTAATCTGGGTGAACCAGCCCTTTAATGCATCCAGGCACCGACACAGATCACCCTC
CCACTCAGCCGCCACACAGTCACACACCCATACAGACGGGATGATCTGGCATGTACTGGC
CCGATGATTAAAGTGTATTGCGCTCACCTGCCCAAGTCCAATCAGGGGCCTGTGCTGATT
GCAGCAGCTTGCAGCAGACAAGGGATGGGGGACTGCAGGTGGTGGAGGGGGGGAGGAGGA
TGAGGGCTCTATCGCTGGTGAAGTGACACTGTGGTGAAGCGGTGGCAGGGCGGCGGTGAA
GCTGCAGGCCCGGGGAGGATCCAGCTCAGCTTGCCTCTCCACTCCTCTCTGGCCAGACGG
GGTGAATCAATCATCTCCAAAGATGTCAGCATCTGCCCAAGCAATTTCAGATTGGAATAA
ATGGCAGATGGGGATGTTGTTCCCTCTGTTTAATCAGTTCCACCAAATGTGGTTTTATCT
CTTATAAAATGAAACCATCTGTAGCACGTAGGTGTAAGGATCAAGTGAGGGAGGACGGAG
GGAGAGGGTGACAGAGGGAGAGAGGAGAGATGTGCGTGTGTTTGGAGTGTGCACGCATAT
GTGCATGTGTATGCTTTTTAATGTGTGTGTGTGCGTGTGTGTTCGGCGTATGTGTGTGTG
GTGACGGAGGGCAGGGAGAGATGGAACACTGTGAAACAGAAGCAGAATAGTGGGAGTGAA
ATAGGAAAAAAAAGAGAAGCACTTATCCATTATAAAGAGGGAAAATGTAATCTTACTGCG
AGCTCACACc
>NODE_154_length_487_cov_16.823408
GTCACTTATCGCGTTAATTTTGCTCACATATGGCGATAATTCCTTTTATTTATTGGCCCT
TTAATTTGAAACATATTTGCTGTCACTTTGTTGTCTCATTGCGTTTGTAAAATTTGAATC
ATCCCAGAAATTAAACGAGCGCGAGCCCTCTCTGTGTATGTAACACAAGCAGGGGGAAAA
AAGATATAAGCGATATAATTGAACAAAACATGTAACCTGTCTAAATCTGAGCAGAAAATG
AGAGAAAATGAAAATTCTATTAGTCTCTAATGTTCCCTCTGCCCCCCTCCCATGTGCTCT
TCATCTCTCCAGCAAAGTATTCAAATGCAAGCCCTGCCTTACCTCCCCGTGTCTCTTTTT
CTCTAATTATCCATGAGGTCAGTAAGCAAAATGGGGAAGAAGCCAGGAGATCAATACAAA
TTATCCCTGAGCAAACCAGTGCTGACAGTTTGAATTGCAGCATATGTTTACCCAAAATCA
GGCAATTTATCTTAATATCAGGCGAGTAATGCAGCAGGGGTGAGAGGTCACACAATCTCT
CCACCTCATAATTACCCGCCTCTAAAACAGGAAAGTGGTATTGATTGGCCGCGGGCCGGG
AAGCGGGCGTGACTGGAACGTGCCAGCGACCCCCCCCCCCCCCCCCCCC
>NODE_155_length_632_cov_16.518988
TGAATCTCCTACAGGAAACTATTGTCCCGACACAACGGCAGGTGATGCGTTCTGACTTTT
ACTGGAATGTGTACACGCGTACACCCATGCACATATTTACAATGGCTGTCAGTGGTTGAT
GATTTGAAGATAATTACAGTGTATTTATTTTCTCCTGCTCTTCCCTCTGTCTCTCCCTCC
GACTCCCGCCCCTCCAGATTGTGAAGTCGAGCCTCTAGCAGTGTAGTGCTGAAGGTGTGT
TTGTGCTGTTATGCCCTCTGGCTTGGCTGCCAGCTTACTCCCACTGATCTGAGCCAGAAG
GCAGACTGCCGAGGAATACCGATCACCTTGCCCAGACCGAATCCTTTGAGCTCTCTCTGG
CATCTTTCCCCCTTCTGCCAGTTTCCTCCTCTGCTCCTCTCTTCCCCCTTCTGAAGTTGA
CAACAAAGACATCCTCAGGGTCCTCCTTGATGTGAGACCCACTCTTGATCTTTTTTCCCT
ATGTTTTTGTACCTTATAGTTGCACTACTTTCATATTCCGCTAGCACAATATTTACACAC
CAGAAGACAAAGAAACAGGGGTCTTTTCATGTAGAAACCCCTGCCAACATGTTAATCACC
TGAAGACCTGCAGTGGTCATGTTGGCCCGGCAGAGGCAAGACATTAGTGAGGCACCTCTG
CACACTGCCTCCTATTTGACCAGAGCCTCAAGATATCTTGCAGGTTGTACAAGAGTACAA
GAGTATCTATCTATCTATCTATCTATCTATCTATCTATCTATCTATGCTTTGGGCGcaca
ctgctctgtcatca
>NODE_156_length_828_cov_26.984299
GGGCAGAGAAAATTATTGAGGGAATGAGGTGAGGGGGAGAGGGAGTACTGCACATATAGA
GGAGAGAGGAGCACACATCAAGGAGACATGAGAGAGTCAGGGAGGAAAGAAGAAAGGAGA
GGAGAGGAGATATGATTACCAAGGAAACAGCGAGAAAAAAAAAATTCCTGCTGGGGAGAA
AGAGACAGAGCCTGTGGAGTAGACAAAGAGGAGAAAGAGCATGGGGGGAAGAAAGAGAGT
GGGAGGACAGAGAGACACAGAGAGAGAGACAGAGAGAGGAGAGGATAGAATGAATGCTAA
CAGGGAGCCCAAACCCAGTACTGAGGCTTTATCCTTCACAGGCGGAGGAGCAACAATCGC
AAACACATTTTCTCTCGCCCTGGCCCTAAGAGAGATAAAAAAGCAATTTGTATTCTATTC
CTATTCAGCGTCGCTTGGCCTGTTTCTCTGCCTGCATATTTGTAAACACAGCTTTGTCAG
AGCAGCTTAATCTTCCCAACACAAACACAGACTACAGGAAGGAGGGGCGAGAAAGGGCGA
GCAAGGAAGAACAGTGATGAGGGGGGATAGGGTAAAGGACGAGTAAGAGAGGGAGGAGCA
GGGTGAAAAGGGTAAGAGGGCGAGCATGGGAAGGGAGGTCTGAGGAGCAACGGAGGGTCA
GATGAGAAGTCGGTCAGGGCATCGAGGATCAGAACTCGTTTCCGTCTCTGCTGCCACAGG
ATGTCTCTGTGTCAAACTCCGAAAGACCCACTGTGTGACATAAAAACACACACACACACA
CATACACAGCATCTTCTAACCCACTCACCCCCCTGTTGTCATCCCTACCCACTGGCCTAA
AGTCCAACAGGCCAGATTACTGACAGAAGCACAGGAACAAGCATCAAATCATCCTTCATC
ATATGGCCTGGATGTGACAGATGGAAGAGGTGGGCCCTTGTGCTTCCTTAACTGTCACCA
TGCTTCTATTTAGTGCTTATGCTGCACATt
>NODE_157_length_640_cov_37.482811
TTTACCTCCACCTCCCTGTTGATCTTTTTGGTCCAAAGCTGCTTCAGTGGTGGACTTGCT
GTGTAATTTGCTCCCTTAATTTACATTTGGCAGTTGTTAATCATTCAGACGGTATATTTG
TGTGCCTAAATAACTAAACAAATTGCCCCGGCAAGATGAATTTCAACCATAATTTGTTAC
TGTCATTTAAAGACGGCACTCCACACTTAATGTTGGTTAAAACAAGCAATTTCAAACAGA
GTGCTTTAAGAAAGTGAGAACTGTATTTTGTTTTTGTTTTTTTACGACCACCATTTAACG
TGCAAAAATTCACCTCCAAACTTGTTTCCTGATTAATGAATGAAGCACTTAGTTGTGTTT
CCTTCAGGTGGGAACGTGAGGTAAGACTTTGTGGGCAACACAGTTAATCACACAAAAATC
TAACAAAAATCAAAAATGAAATATTTATTACAGCATTTGTGACTGAACACCTTTTAAACA
TTACGTCACAGTCCTCATACAAGTATTTAATGTATTTTTGACAAAGCTTAAGGGAGACGG
CATCTTATCATCTAGTGAGGAACACGTGCTGAAAAAGGAAGGAATTCATGGACATACAAT
ATCAATGCCACAGCAGATCTGAAACTAGCAAAAACATTCTTTTTCAATTGAGGTAAACAC
ATAGAATATCTAACATGAAACAATTAATAGACTGAACTCTGTACGAAGTTTGTTACAATA
TTCTCTCAGCTTTTTTTCCCCCCAAAAGCATTGAGTTCATAATTTAAGTTTTTTTTTTTT
TCCTTTTTTTTCGTTTTAGGTT
>NODE_158_length_688_cov_19.520350
TTTCAACTCCTCCAGGAGTGGGCATAGCCTAATTGGTGCTACGAGGAATAAATCAAAGCA
GAAAACAGGACTTGTTCCAAACACAGCTCATAATGCACTAAAAAAAAACTCTCATGTTTC
CTGCAACTGTCCAGTGAGTTTACATGCCACCTCATGTTACATTTTTCCAACGCTGCCGCA
GCTGATGTATGGCTGTTAAAGAGTAACTGTGATTCGACATTACACAGCCATCCTGTGAGG
TACCTGTGCTGCTCTCTTGGTCCTTATTCTAATCTTATTTAACAGTCTCTGCCTGACACG
CAATTCAATGCAGGCCCCCAGATTGGAGAGTTTCCAAACAATCCTGAGCTCACCCAAGCT
TGGAATTGGTTTTCCGTGGAACATCTCCCTCCTCCCTTTGGGCACTTTACCAATTTGACC
AAATTTGTTCCATCACTGGTTCTAAGTACCAGAAGTGTTTTCTGCCCACACTTGGACTCG
TTTCTGCAATTTGCACATTCTTTGCAGAACATTAACAGCTTTGTCAGGGGCTGAGCTACC
AGCTGCTGTGCTGTGGGGGCCCGTGTTTCAGGGGATACTCAAAGGAAAAATGTCATAAAA
CACTAACAACTCATCACTTCCTATCATAGGCACACTTAAATATGCAGGGCAAGCCGATCC
AATCGGTATATAAACACCTAATAAATGGTTTATTACCCAAGATAACACACTACAATGCAG
TTATAAGCAGAAATAACAACATTTTAATAATGCATTTAAAAATGATAACACTCCTTATAT
AGAGATATTGTTAATATTTATGTATTGACAGctatttgttgactgatcatactgtatgcc
tttaacagca
>NODE_159_length_661_cov_10.900151
TTTTTTCCTCTTCTTATTTTTTTTTTCTCTTTTTTTTTTAAACTCGAGTCACATCCGCAA
TCCCGCGGCCCTATAAGGAGCTTTCACGCTTTTTGGTTTGCTTTAGATGTTTAATACCCC
CTCTCTTTTGTGTCAGGGAGCTGGAGAGGCGTTAAGAAGCGCTGATAAACCCCACTTAGA
TCCCTTCCTGGCCCGTCACCCTGGCCTGCCGGGCCGCTTTAGCAGGGAACTGATCTGTGA
CGGCCTGCCACTCAAACTGAGCACTTCTGAAGGCTGACACAATGGAGTGAGCAACACACC
AGAGGGCCGGGGGGTGGGTGGGGTAGGGGGATGGAGGGTGGGTGAGGCAGAGGAGGGAGA
GGAGGCCAAGAGGTGCCCTGAAAGAAGGCTAGAGGAGGGGCCAGAGAGCATCTCCCTGTT
ATCTGTTCCCTCTCTTTCAGTTTATGCAGTTTCCCTCCTCCCTCTTCTTGCTGCTTGATA
CTGTAGAGCTCGCGCTCTTTGACTGTTTGTCTTCTAGTCGGCAGTAACACACACAAAAGC
CCCTTCTCTGTTGTTTGTCTCTCTGTGGTCAGGGCTATCAGTCTGGCAGCCAGAAATGAA
AGATTGAATGAAGAGGCAGAGAGCTGGTTGGTGGGTGCGGTGGGAGGGTTGAGGACCAGA
TAGGAATCAGCAGTGCGGTGCAGGGTCTGGTGGCGGTGGGTCACAGTAGAGTATTCAACT
GCTGCATGGCATAATAGGTCcagccagggccaagccggggccgacagagcatcaggaaga
gcacagggttgagattgacaggcagaggggaggggatagggct
>NODE_160_length_698_cov_10.505731
TTTTTCTTTTTTCTTTTTACTGGCCGATATGAAAAATGAATGCAGTTAAAACAAACATGC
AAGGAGGGAGGCACATGAACACAAACACACACAGACTTTTTGTTGTGAGCTTTTTCTGAT
GTCCAGGCTTGATCTTTGGGTGGATTCAGAGGGGTGGGGCCCTCTTTTTCTTTCTGCGGT
GGTTTTCAGCCGCCAAGCTCACCCGCTTTTGGCCGGTCAATTGTGACACTGTGTGTGTCA
GTGAGCAGGGGGTCTCCTGGTAGTTGTGCGTGTGTGTGATAGTGTGTGTCCGCTTCACAC
ATTGACTGTGAAGCTGCAGCAGTATAACAGCGGCTGCTGCTCCGGGGTCCCGGCGGTATT
GGCCTAGCCCGCAGTCTCTCTTGGCTAACTCATGTTTCATTCTTTGGCAATTTGCCCTAA
TGAAGTCCCGCAGGAGCCCCTCAGACCTCTGTTCTCTTTCCATATTTAATCATGTTATTT
TAATCTGGGGGATGAGCTAACGCCTCTTTCTCCTGCTGTGTCTGTGTGTGTGTGCGTGTG
TGTGTGTGTGTTTGTGTGTGTGCGCACGCGGCAGGTCATTACTATAGCTGGGTTTTCATG
AGATGGGATGTCAAGAGGGGGATGCTTGCTTTAAGACAATGGAAGACAATGACTTTAATT
CTGTGTGTAATATTGGCTTGACAATGTAAAAAGCGTCTTTGAAAAGCAATGTCATCTTCA
CGTGATTGCTTCTCATTATTTGTTGAAAAAGAGGTTAATTATTCCATATTTTCCTTTAAT
TCCTCAGTCACAGTGGTTGGGGTAATTTTGATTTTTATGGTGACTGTCAGTGCTGTtttg
gtcttcttttgttgcttttg
>NODE_161_length_774_cov_23.098190
GTTATCAGTGGGGGGAGATGAGTAGGAGGAAACGCGTCTAGTCCTATTGGGAGAACTGTT
TGGTACCATTGCCTGGGCTTGGTTGACTGAGAGGACTGAGGGGGCCGAAGGAGAATGGCG
CAGGGTACGAAAAATATCTACCATAAATGGCTCTGGCGTAGCTATTCCGAATGCTGAGAC
TGAGGTCCTCAAACACGAGTGAAACCTATCTAAAAGTAGCTGAAAGATTACAATCCTCTT
CATTAAATTTATCTCCTGCGACATAAACTTTTAATATGCGCACCAGCAGTGTGTATGGGA
CTTCCAGGGCAGCTTAAATGACTGCAACCTGTAATTACTGTTCCAGCACTTGATTAGAAT
AATCTGATTGCAATTATTCAGTGACTTTAAAATACAAGCCTCGAGCTACAGAACAATAAT
TCAAGGGCAGTGATTGGGAACGTGTTTCTTTTTTGGCTGTAAAATGACGTTTTAATCGAC
ACAGAGTGAAAGAGGTTCCCTGCTAAGGAGCCAGCTCCCTCAATTAAAGCCCATTTATGC
AGTGAGGGGTAAGACGTTGTGCTGCGATGTGGAGTTAATCAACCAGGCAGACACTTACAG
AGTTCTCACGGATCAGGGAACTAACCCCTCTAACGGGTAAACAGGCAGAAATGCAGCACA
CAGGCAAGGCCACCAAGAACGTACACCCACAGATAGCAACATTCATGCTATCAGTTACTG
TATTATGCTGTTTCTTTTCTTAAATAAATTGTATGAAATAATATAAAAATGCTTAAAAGT
CAAAGTATATAGGACAAAGTCTTGCTATGATCCGTTGATTAAAAGAAACCTGGAATAAAA
GTTCTAAATCAAAATACACTTGCAGTCCATCACCACATAAGAAAGACGTGTCAATTATCT
TCCATATTCTATAGCAACAAAGCCAGATAATTgatc
>NODE_162_length_377_cov_5.058355
CAAAGCCACCGTTTGTAGCTCTAATGCGGGCCCTTAATGAATGAAAAACACAGTGCGAAA
CCTTCAGCCGTGCAAAAGATGGCGCTTCCCAGAAATCATTTTCCTCTGGGTAAAGAGTGA
AGATTCTCCTGTAATTAAGGGGGAATTACACCGATGTAATATAAGCAAGTCTTGACTCGC
AAAGTGGAAAAAGAAAAGGAGGGGAGTGGAGCGGCGGCGGAGGGATGATACCGTCTCGAA
GGAGGAGAGAGAGGAGAGACTTCAAATCCGAGTGGCTTTAAGGGTTCGGTGGTGAAAACA
AAGCGCCATTTCCCTCTGAACCGGCCCTAATCATGAGGTCATGCTGAGGAATGGAGGGAT
ACATCTCAGCTGTTAATGTCTTCAATATGGCTGTAAAAGACGCTCAGCTGTAACTTCTGC
CTATTTGGCTCCCCCACATCACGTCGTTAGCCCTCTGATGCCTGTAATTTCCACGTTCTG
TTTTCTGTCCTTCTTAACAAGTGTTTACAGACCGGATGTCAGACAGAAAGTGAGGATta
>NODE_163_length_605_cov_13.791736
GTTATGTCATGCCTTTCCATTGATATCTGCATAAAAAGTTATGAAGTAACCACAATGCAT
TGCCCATATGAAGGAAACAAACAAACTGAGAGTGTATTTTGTCTACTTGACTAAATCTGG
ACGCTTGTCTCTTTGTGTTTGCATATACATACATACATATGCAGGATGTGCACCCATTTG
CTACTTATGTGGTTCACATGTCATGACAGAGGAAGGACACTATCCTCTGGTATGTTTTGT
TGTGCCCTCTGCCTTAATTTGCCTGTTGTAAGTGTGAAGGGGAGCCAGGGAGATGACATC
ATGCAGCAGGCAGTGTTTGAAGTGCCAGTCCTGAAGGAACCACTTATAGCAATTAGGATA
TCCTTGAACAAGCGTTTGCGAAACATTGGCTGGTTTTTGGCATTTGCCTCCCGTTCCTGC
CTACTAACTAGCGAGGTTTGATCTCCCATAATTATCTACCCACCGGCTCCTCACTCCTGA
CAGCTCTCTCCCTGGAGAGGGCTGAATGCCGGGGCTACTCACTGATTGCATCAAAGTGTC
AGAAATTGCAACATCAAAAATAATAACTGATATTCCGGCAGCAGGCTGCTCTTTGAATAT
TTCCTTTAAAACGCTCTCTAATTTGTGTCTCGCATGGTGCCAATGTGTGTGTGACTGTGA
GGGCTTAAAGCAAATAAAAGCAGGGGAAGTGCATTCATTATTGAACCCCTATTTACATAT
GGCAGACTATTCTGTCTGAACTGGTATGAAATAGAtatgcgtttatt
>NODE_164_length_604_cov_21.453642
GAATCAAATGGCAATGAAAGTTATATAAAGTATTCATATTACATTCAAATTCCCTTGTTA
GAGCAAACAATGTTTTCACATTTCTAAGCCGGCAATTTGGCTGGAAAGAAAGACTATAAT
GAATACAACTGCTTTCAAAAGTACCTCATGTTTGTAAATGACAGGGTGCTTTGCTGTGAA
TTTTTATGGCTATAATTGTCTGAAAGCTGCATTTACAAGTAAATACAATGCCACCACAGT
GCTAATAATATTTAGCCGGTTCAGACTGCTTCCCTGTGAAGCATATTAATGCAACTTTGA
TCACCGTGTGCTTTTCCAGTAGCAATTCTTTGGTGTTTAAAGGGGTGGAGTTAGCAGATT
GTGACAAAGTGCGGGAGGGAGTGGAGGTGCATGGGTACAGCGGATTCCCATCCCGCTTCT
GGGCAATGATCTTACCTTGAATGTGGACATGGCTGGGTCCCTGCTATACCTGTCTATGGT
GTGGAACTTGGACGAGTGGTTGAGCTCATGGTACAGCTCAGAATGTCTTTTGCGAGTGTG
CATCACTTTCTGGAAGGGAAGAAAGGAAGGGACAGCAAAAATGAAGCAAATAGAAACAAA
CTTAAAAAAAAAAGCAAAAGGGATGGAAGAGGGGGGGGAAGCAAGGTAAGGGCAGGCAGG
GGAATGGGTAGAAGGCTTGAGGGACTGCAGTGATGCCAGCCATGAAAAGGGGTTAGAGAG
AGACGCCGACAGATCGATCGATTGCTGGCTCATGCTCATCCATCAt
>NODE_165_length_619_cov_16.848143
CTGTCTCAAAACAAGCTATTACAACTGTTACCACAGGCTAAATACTATCCCTCACGACAA
GTCCACTGATCTTCATGTATTCATATTTACGCTGTCTTTATTAAACGTCTTCTACCAACC
TACACAGGAAAAGAAAAAGGGATTTTAAATAAGCTTATCATAATCACCCGTTCGCCCATT
TCTTCTGCTTTCTACTTATCAAACATAAAACAGACTGAGAGACTTATATCTCTGGTTTAC
ATTTTCACTCTGCCTCATTGTGTGTGACACCCCTCCTCTCCTCTCACTTTCTGTCCCTCC
TCATCCCCCCTCTCTCCCCCCCTCTCTCTGCATGCCCACAGCCCAGCAGTAATTCTGTGT
TTATCAACTCTTTATTATGGCCCCTCGCATCATCATTTACAATGGTAGCATCTGCTCATT
GCCTAGCCCGAGCATGGGGCAAATTGCTTTTATAGGGAAAAAACAGCCAGTGAGAGGACT
CACACACTCACAAATATACACACACACAGCAGCGGCTGCGCACAAATCAAGAAACCGAGC
CCCGGCCTATTTACAGCGGTTGTTAACTCTCCTGGCAGAATCACACACAAACACACAAAC
ACTTCACTTCTTCTAACAGGATCAAATGATTAGCTGGCCACCATCGGCGAATCAAAATGA
GTCCCAAACCCAATGAGGGAGCAGTTTTGATTTTCCTTTTATTTTTTTTTTGAACATCTA
CCTGACGCTGCGATGTGAAAAACAAATAtcacatctggccttggagctctaatttctgcg
t
>NODE_166_length_326_cov_3.852761
ACAGTAATACTGGAGTTTTTCAAAAACAATGTTCACAAACACTTTTTGACGTCACAACTT
GTTCTGACATGATATATGTGAAGGCAAACGCTCTTTCAAGTCACTTTGTGTGAGGGAATT
CAGTGGACAAATTATTTGGAAAAAGTGGCCTTTTCAAGGTATCAAACGCTGTTTCAGAGC
ATGAAAATAGCAATACTCAAGTTTTCAAAAGACAATGTTAATATAGCGGTACTAACTATC
AATCACTAAGGCCACTGTAGCAACAATAAGATGTTGAATATGTTTAAGTGCCCAAATTTA
TGTGGCCTATCTCCATAGAACAATTATCAGTATGTGGGCTTTCTCTGTGACATTAGGTAT
GCTTAAGGAGAATACAGTTACAAGCAATGTTCCCTCTAAGCTGCGCGCTTGCGCAATCGT
GCACTGCTTGCACATACTCAGCGCAGAAGAAAATCTATGCAGCGCACAAAATAAAATTCA
ACAGAaac
>NODE_167_length_811_cov_19.895191
ATTACTCCTCAGACACTGGCACCAGGCCCTAGTGACTATACATAGACCTGCACATGAAGG
TAGCAGAATAAGAGAGCTGTTGAAGCGGTCCCAAGTCTTCATTTTCAGAGTCCTGTGACA
TTTTCTTTTCCATTTAACACTCTCATCTGTGCTCCACTGATCAAGCCTGGTGCCAGGGAT
CTCAGCGGAATCTACAATTTATGTGTGAGTATGCACTTGTCTTTGGTGAGTCAATGTTCC
ATGTTTGTGTGTTTATGAGCAGCATGCGGAGATGTGTATGTGTGTGTGTGAGTGTGTGTG
TGTTGGGGTGGAAGGGGGTTGGACTGTGGTTGCATCTGGACTCTGGGAAGCAGGCTGATC
AGTCTCTCTCACCCAGAGCCTAGCCCAGGCAGCCTAGGAGTTTCAATCAATAACCAGTCC
CTGTAGCTGCCCCGAGCAAGCTGTTTGAAAAGTCAGAGTAGCATGAAATGGCCATTATTA
AATTACTGGGACGGACACATTTAGAAGGCCATTGCATTAAGAGAGCAAGCTCTCCCAATT
AGTGGATCAGCACATTAATAGCCCTGGATGAGAACACCATCTGATCAAAGATTAGACACA
CACACAATCTATTGACCTATTTTACTGGTGCCCTGATAGCTACATATAGCATTTGTAAAG
TATGTCCTCTAACTAGAATGAATGGTGGAAATCTATTTTCTGTCTTTATGCATGATTCAT
ATTTGGAACTACCAAAGCCCCTTTATCTTACTGCAATTGTTCTATGAACATTTTGCTGAT
TCAAACCTCATCCATTTTCAAGTAGTAAAGCTGTATTACACACAAAGAGGGATTGTTGTG
AGATCAACGTTTCCCCTCTGTTTACTATTACTCTGAGTATGTTCTTCAGAGGGAAAATAA
GAGCTGCTTTATTTTCTTGGGTGCAGTGCAAAgcccgtggcatctgtttaaaatgagatt
gaaaggcacgctg
>NODE_168_length_412_cov_11.461165
TATTCCACAGGGTCCCCCTGTTAGGTCAGTAGTAACAAATGCTTTTTCAAAAAGGCTGCA
TAAATTCCCTTTCCCCCCTTCTTCTTCTTTCTAAGATGGCATACTGGTTTTAGCTGGAAT
AAATCTGCTGGTTTCCATCACTGCTCGCCTTTTTTTTTTTTTACCCTTGCAGCCGGACCA
GGCGGACACCCTCACCGGCGCATTGACATGCAACAAAGCTAATGGTGGCCGGGACAGGAG
GGCCTAATCTTCACTAACTGACAAGATTTAAATTGAGGAGACATCTTCCGCTGATTAGCT
CCCACACCCACAATTATCCAACTGGGGTGTCAAGCAAGGTTTAACATCTCCACTGATTCT
GCTCTCCTGAGACATCCGGGAGGCAATGCAATCGCTTTTAATAACTGCCTCCCTCCCTCC
CTTCCTCGCTCCCTCCCCTCCATCCCTCTCTCGCCCCTTCTCTTCCTTGACGCCCAATGC
TTCTCGTGCAGACCCCCCCACGCCACCTcataccaccacccccgccgccgccgcccgccc
tcccatttctctctctctgcctctcttccctctg
>NODE_169_length_541_cov_17.482439
TGATTGGTCCTGAAAGCCAGGAGACATACGTAGCTGTAACAACATCAATGCGCTTCACCA
GGTTTTCAAGTCAGGGACATGTCTTATAATAATTACTACCTATGTATTATTTATTTTGCT
CCAGAGAGACAAATTGTCATGGTGCTCCCTGGACGATATTCGTGTTTTCCTCTCCTCCCT
CCCGCCTTTCTGTCCTCCTTTCCAGGCCTGGAAGAAGAGAGAAGACCATAGTTTTGGGAA
GAGAGACAGGGCGAGAGCAGGGGGAGAATGGTGGGGGCAGCAGTGATCTGCAAATCATTT
ATTTACGTTTGGCATCTGCATAATGAGGCAGGGAGCCAATAGCAGCCCTGGCTGGCTGGA
GACAGGGTGGCATGCCTTCAGTTTTAATGGGCACACTGAAGAAACTTCCAATCCTTCTTG
ACATTTCTCATAGCGAAATAAACGTGCTCTGGGTCAGAGTGTCTATTAGGAAGATAAGAG
ACGAACAAGTCAATTATACTTCAATGACTGCATAGCCAGGGGACCTCATTAACATGATCA
GGGAGGTCCATGCTGCAGCAGCCCTCTCCTGTGTGTAGCTCCTGATTAAGTTGTGGAAGA
ATGACATGGCCTTTTTTTTGCCTGCTTCATGTACAAAAAAGGCAAAAAACCCAACACAAA
GACGTAACTATATTCAACTCTACATAAGACAAGAACAAACACa
>NODE_170_length_603_cov_23.237148
ATCACTACATTTCTCTCCAGCTATCCAGGCTGTAAGTATATGACTGACTGTTGCCAAGTG
TGGCCTTATGCTTTTTGTCATCGCGCCAGCTGCAACATCCTCTGGTAGGCCCCAAAATGA
TGCATCTTCTTTGATACATTCTTAAGTACACATCAGACACAGTCAAATATTAATCTCCAT
GCTTGCTGGCCAAACAACATCTGTCTCAAAACATGAACTAACATTCTCCGTTTTTCTTTT
TTGGTTCGCAAAAATATGCCCCTCCATCTTTAGAACATCCATCCACACAGCTATGCGTAT
GTTTGTGCAGTTATTTATCAATTCATAAAAATTCAAATACTCAGAATAAAATGTAGCAAA
CAGAAGAGCAACCATAAGCATGAAAACACATCAGATTTATTCTGCCTGCCTTGTTTACCG
GTTCACGGAACACTGCATGCAAACAGAATGCAAATGCATTTGATTGAATCAGGTGATGCC
GAGGTAATTGTATTTGGAGAAATGTCCAAGATTTTTTTTCATCATTATCAGTGGGGGGTT
TTCTTTATGAAATCCATCTTAAACAAAAGCTATCATCACTCCCAAGCCTTGTGATCTTCT
TTTGTCACATGCGGATGTGGATGCGTCTTTAATTTCCTTTCAATTAAAAGTAAATATACG
CCTTTATTTTTTCCCCCACTGTGAAATCCAAACAAGAGGAGTCAACATGAGCAGACAGGT
GAGGAATATTCAtttatatctgcctgccattttttcctttttttt
>NODE_171_length_519_cov_35.764931
TTCCATTTCAATCTCAACCTCATGAATGCAAAAACTCTGGCCGAAAATTAATAACACCAC
GCAGGGGAAAAGTGGGCGCCAGGGAGAAGGAAGGAAAGACAGAGAGAGATGGAGGGGAGA
GTGAAAAAAAAAAAGAGCAAAAAAGAGAATGGGGAGCTGGGGTCTTTTTCACCCCTTTTG
TTCCTCCAAAAGTGCCCCTTATTTTATTTCCCTCTCTCTTTCACCAGGATCCTCCAATGA
ATGGCATTACAGACAATGCCATATCCAGAGTGACACAAATTTATTTCGGTTGCAGCGCCA
TAGTGTATTTCCACAGAACCAGGGGCGATTTGTCTGGGGACAATTTGGTTTCCATAAAGG
ATTTAAATGGTTTCTGTGGAGATAGTGGGGTGAAATTTAATTTGTTTCTCATTTACTACA
GCAGGTATGAAAAGGAGAAAAATTGGACGGCTGATGGGCTAAAAATTGGTGCTGTCCCTC
TGCTGTATCCCCAAAGGACCAAGGCCCTGCATCATATAGATTGAGTTCGACCCCCCCAGC
CCTCCCAACCACAAGCCAAGCCAACACAGTCTCACACACACACACACACACGCACACACA
CACACACACACACAGCCTGCCTGCAGCCTGGAGAGAGCTGTAACCTTAAACCAACTTAAA
CAGTAAcctttggggaggctg
>NODE_172_length_663_cov_15.372549
GTGTTGATTTTGGACCTTATGGTCCTATCAGCTTTAGACAGTCTATGTACCTTTTTGCAG
GCAAACAAAAGCATTAGGCCAAATCCTCATGTTTACTCATGCTGCCATCAGCAATCCTGT
CTATTGACAAAAGATGAACATTTTCTCTCAAGTAACATAACTGGGCTTTTGTCCCCTCAC
TAAAAGTACACTGACGGCAACACAATGGAACAGAAAAGAGGCATCGGGAGAGAAAGAGAC
ATCTTAAGTGGAGCAATGGCCCAAACAATTAAGAGCAAGGTACATGGAAAAAAAATTGAA
AGCTCCTCTTTTTCCCCCCTCACTTTGCATTGTCGATTTGAAATCCCTCTCTTTCTCTTC
TTGGAGGGCTGCCTGTAATGGAGCTAATCTGCCGTCGTTTGTCCGAGCCACAGGAGTTTT
GTCAATAACAATCAGCGTTTGGAAAGTGTAATTAAGGCCGAGGCTTTTCATTAGGAAGAA
GGGAGGGGGCCGTCTCCAGGGACGGGCATGCCAATTAGAAACTCAGGCACGCGTCGCCGG
GTAATTTCAGGGAAAGGAGGGGAAAAAAACCCAGGACTTCTTTAGATTGGAGAGGGACCC
TGCTGCTCTTTCAGAGGAGAGGAGGAGAGGCTTAATGGCATAATAATCAGACAGGGGTCC
CAGGCAGAGAAGGCAGGAGGACGGAGGGACTTTTTGGGGGAGGTGAAAGCCTTCCGAAAT
GATAAAAGAAACACATGCAGGATTGCTAGAGGAAAATGGAGGCAGTAAatagcgggatgt
agagcccttgaaagaatgagagggtgccgttgatgagaactgatt
>NODE_173_length_490_cov_15.991837
ACAATGCAACATTAAACATGTCCAGAATAACGCACTTTAAATGACAGCTAAGAAAAAAAA
ATCTATGAATTTATCATTAAAAGTTAATTGAGAGGGGAGCTTAAAAAGGTCAAACAAGTC
GCTCCATTCGAGGAGGGCATAAGGGGGTTAGCTTTTAACTTAGCATTTTTATTGACTCTG
GCAAAACAAAATGAGCGGGCTCTGTAGGATTGTGCACTCTGCATTGGCCATTCAGGCCTT
CAGAGCCCCATTGTAGTACTTTGAAGAGAATGAAAGGAAACCCCACTGGTGGAAATGCAG
TGGAACAGCCCCACAACAGGCCACAACTGTTCCCTTATGCATGAAAGGCAGGGACATAAA
AGACAAGATGGACTTCTGAGGTAGGGCCAAAAACAAAGGCAACAAAAGTGCTGATCACGA
GGGGATGACACGACTCGTCTCGGCAGAAGGAGCAGGGAGAAAAGGGGCAGGGGACAATAG
CACTCCCAGCCAAATGACATGTTGGAGAATTGAAAAATCCACACAAGAAGTGTCTTCTCA
ATTCACTAAACCCACAAGAGCTGGGTGACTGTCGGCTGGACCTTGGTCAAACTAAGAGGG
GGTGGGCTAAAACAGCCCACAGCTTTTCTCTCTCTAactttctttcccaaat
>NODE_174_length_620_cov_27.929031
CCCCGGCCCCGCTCTGAACTCTGAACCAGGAAGCGGTTGTTCAGCTCCTGCCTCAGGAGG
TCATGCTCTGCAAGAAAGGAGAGCGAGGAAAACCAAAAACAAAAAAAAAGAAAAAAAAAA
GAAAAGAAAGAAAAAAGGGGATGGGAGAGGGAAGGGGGGGACACAAGAAAAAAAAAGGCA
CGGGCGCCCAGTCAGTCTTCACAACAAGGGTAAAGAGAAGAAAGAAAATAGTCACCTGGC
ATTCTCTGTTTCTCCAGCTCATGCTGTGAGGGTTTTCTACGTGGGGACTCATTGGTGGTG
GTAAGAGAGTTGCCTGTGACAATGTGCCAATCAGAATCCCCGAATGAGGCTGGCAATACA
TGATTGGTTGGTTGAATGATATCAACAGGCTGGTATCTAAAGACAAGAGAGAACCAAGAG
TCATCCCAGCAGAAAACACACACACTCTTGCCCTCTATTAGAAAGTCAATGCACAACTGG
CAAATTTGTTACATATTTTGGAGACACCATCATCGCTGGAGACACTTTTTTTTTAAAATC
TTATATTGCAGCACCAAATTGCTTGTTTTGATCAAACTGTTGAACGTAACATAAATTGTT
GCAAATCACATATCGTTGGCAAGAGAATACATAACTCCGTTGAGGGTGCAGCACACTTGG
GACTGAGTGCACCATTTTTCAAAGTGCTGCTTTCAGTGTGCTGAAGATGTCTCCAGCTGT
GATGGCTGTCCAGTTATTAGCTGACATTTTCCAGTGGTGCATCCAAGTCCTCTTACAGTG
Ac
>NODE_175_length_775_cov_14.356129
CTCCTGATGAGGAAAAGAGGCAGAGTAAATGTTAAGACCCAAACAGATTATGTCTGAGAC
CCCAGTGGTACATACAGCAACAAACAATATGAGAAGCAGCACTGCACAGCAGGATCGCGG
AGAGCTTTGGAAATGTTTACATATTCAACCGCCTAAATAAAAGCCACCTTGATTTAAGAG
GCACCAGAGCTGCATTTATACGGCGCGACCATTTTGCTCCTTCCAACCATGCAGAGCAGT
GAATAATGTTCCCTATCTTAATTAAACTGGCATAGTCCTTTAAAAACAACACCTCACCCC
TGATTCTGGGCTTCACGTTTGCTCTGGAGTTCAGCGCTGAGTCCCCTCTCTTCAGAACAA
TAAAGTGAATTAGCTCTGGGTTAATCTAGTTCTGTTGTAATGACATTAAGGAATTTTTCA
ATTAACCTCTTTGACTGGCTGTTGCAAAGGACTTCACAAATGACTTCCCATCCAGCAAGA
GCTGGGTGCTTGTGCCTTGGGGACACGGATGCTCAGGATGTGGTCTTATCCATGTCTGCA
TGCTTGCCCCCGCTTGACAATGCGGATTAGCTGTGTTGCTTTGGCTCTTAACACTGAAAA
TGAGTTGGCCCCGGATCCTGTTCCCCCCACTCAGTTTCGGGCTTTCAGCTAGGTGGGGTT
TGGCCCGTTTGTGTGTCTTTATCTGCTCTTTGAATTCAGCACTTACAATTAAATCCCTCT
CAAGCAACCAGACTGCTCTCTTTGTTTTCTATAATACAGAAGGCAATATGCTCTATGAAA
ACCCTCTCCTCCTTTTAGAGTGCATTTAATCTGACAAAGGCAAGTTGCAGACATGGCTGT
TGCGTGTGTTTTTAAAATGCTCGCTCGTTGTCACCTGCTGTAGAGCAGAGATTTGTCGAC
TGTGCTGTTAGAACCCTGGTTAaaagcaatgcaaatc
>NODE_176_length_698_cov_28.759312
CTTCTTGTGGACATTTATCATAATTGGCCTGCACAGAGATCATTGTATTGCCCACTAACG
TTTACACCACACATACTGCTCTGGTACTGTGAGATCCGTCCAACATAGTGGAAGCAACAC
AGCAGATGGTAAGCTTGAAAAGAAGCGGTGCAAACTAAAATCTTGTAGTCTGTGCTCTAA
AAAACACAATTCATATTATGCATTGATTAGAAACATGCAGCAGACACTGGCCTGAGGCCA
TATAGGCCTTCTGAGTGCTCCATAAGTCTATTTTTGTTGCTCCTCGGGTAGGTTACTATG
ACTTTTATATTATTTATTTCAAAGCGCCCAGATATTGATTATTTCACAAGGAAAAATGAC
AAATGGCAGGAGGGAATGACACGGTCAGCAGGTTCTATTAGAGAAATGATAGTGTTGCTC
GTGGTTTGTTAAAAGGTCCAGTTTAGATACTTTATAGGTTTACATCCATCATCGTCTAAT
GACCTATTTGATGAAAAACACGCGCTCTGGTGACAACAGCCCTGTGCAGCCAACTTTGCT
TTGTAATTGCTCTCATATTAAATATAGATTTTTGTTTTGATATCTTGTGAGAATTCCTTT
CTGTGGGTCAAAATTGTGATAAAAGACATGGATGCGATGGCAAAAGCTCGGAGGGAGAAA
ACTGGAAAGAGAATGGGGGGGAAAGTAGGAGGGTAAGAGATGTTGACAGTGGAACTGTAA
GTTTGTTATTCTGAGTTCTGAGCAGTAGTGGAGGAAGTATTTAGATCCTGTATCTGACTA
AAAATAGCAATAGTGCGATATAATAACACGCAATCACACAAGTcctgtacaatgaatgtc
acttgagtagaagtgcaaat
>NODE_177_length_840_cov_13.688095
TTTATTTAGCCTACAGCCTATTTAAAATGTAAGTGCATGTTTTTAGTCATTTCGCGGTAA
TTCTATCACCAAACTGTCGCCGTTTTTGAGTTATCCTCCCCCAAAAAGCACGCGTTCCTC
ACAAACTTGCACTCTGAACGTGTGAAATCTCAGCACAGCCTGTGTGGGCCCGCAGTGGAA
ACCTCAAGTCCGTTTACTGTCCCGACACCAAACTGTCTGCTCCCCAGCCATGGTTTGTGT
CCCTCCCAACCTCCCAAGCTGCTCGGAGAAGGTATAAAGCTCCAGAAGTGCACCGAGGCT
GAATAGACCGGGGGGCCAACAAAGCGCTGGAGCTGTGGGGCCCCGGCCATGCAGGGTCTG
TGTTTGCAAGTCTCCGGTGGTTGAGACGAGGCGGTGCATGTGGCTTGGGGCAGGGGAGGG
GGCTCCCACTGCATTAGGCAGTAATAGGTTTGGGATGACCTAAACGATTTGTTGACTGGG
ACAATAAATCTGTTGTGTGTTTCTTGGCATGCTGAGGGGAGGATTACAAGTTGTCGCACA
AAGGAATGCAAATTGCAAGCCAAACTCTCCGAGAGGCCTGTGGAGTAGCCAGCTATTTAG
AGCATTTGTGCCGATCTGTGCTTCTCTCTCTCACTATTTTATGTTTCTCTATTAGTCCTA
ATAACTGTGAAGGGCCTGAGAGTAGCCACTGTATTCATCTCAAATCAATGGCTTTCCCGC
ACCAGGCCCTATAGACCTCCACATTTGCATTCCATCCTGTGAGATGACCAGCAGGACAAT
TGGCGTTAAGTCTCTTTCAGGCGGCCAAATGGAAATCTTGAATGCTAAATGACATTTTTC
TCTCGGCCCTTTTACTGAAATCCACTCAGCGTGATTATTTTCTGCACAAAGTTTTTGCCA
CTGGTTGAACCTTGAACAGGATTTTTTATATTTCAATCATAAATATCCATCTACAGAGCT
CTATATGTAGATATATAGAGATAGATAGATATATACATACAt
>NODE_178_length_236_cov_8.258474
CTCAGGACGGGAAGGTCGTAGAGACTCGGGACTGAGACCGGCGTCTTCGGCATAGCCAAA
TTAGGTGGGGCAGGTGGCATTTCCAGGTGTCTAGCACGTCTGGTTCCGGAGATATTGGCC
AAAACGTTCTCCCATTCACTGACAATGGGACGTGCATAACGCAACCAGTAACATAGTGCT
GAGGCCGAGATAAGTTCCCGTAGGAGGCCTTTGAGAGCGCGTTTCAGACCGCTCTCAGTT
GATTGGTATAGGTTTGTAGGGACACTTTTTTGGGTCCCGTTGTATGGGCCAGCCCTCACC
GTAAGCTCCGGAATTAGGGTTAGGGTTAGGGTTTCGGCCTGGGGTGAGGGTTTGGGCAAA
CGGTTAGTGCTAGAGACATGAAACTTGTGTCTACCCCc
>NODE_179_length_699_cov_10.051502
GGGGGTAGACACAAGTTTCATGTCTCTAGCACTAACCGTTTGCCCAAACCCTCACCCCAG
GCCGAAACCCTAACCCTAACCCTAATTCCGGAGCTTACGGTGAGGGCTGGCCCATACAAC
GGGACCCAAAAAAGTGTCCCTACAAACCTATACCAATCAACTCAGAGCGGTCTGAAACGC
GCTCTCAAAGGCCTCCTACGGGAACTTATCTCGGCCTCAGCACTATGTTACTGGTTGCGT
TATGCACGTCCCATTGTCAGTGAATGGGAGAACGTTTTGGCCAATATCTCCGGAACCAGA
CGTGCTAGACACCTGGAAATGCCACCTGCCCCACCTAATTTGGCTATGCCGAAGACGCCG
GTCTCAGTCCCGAGTCTCTACGACCTTCCCGTCCTGAGATACAGCAAAAATTCCCAGGTT
ACTCCCACTTCCTGATGTCGTAGAGACTCGGGAGTAGGCTCAGTGCGATCGCGGCGGCAG
CAAATGGGGGGGTAGACACAAGTTTCATGTCTCTAGCACTAACCGTTTGCCCAAACCCTC
ACCCCAGGCCGAAACCCTAACCCTAACCCTAATTCCGGAGCTTACGGTGAGGGCTGGCCC
ATacaacgggacccaaaaaagtgTCCCTACAAACCTATACCAATCAACTCAGAGCGGTCT
GAAACGCGCTCTCAAAGGCCTCCTACGGGAACTTATCTCGCGTTATGCACGTCCCATTGT
CAGTGAATGGGAGAACGTTTTGGCCAATATCTCCGGAACCAGACGTGCTAGACACCTGGA
AATGCCACCTGCCCCACCTAATTTGGCTATGCCGAAGACGCCGGTCTCAGTCCCGAGTCT
CTACGACCTTCCCGTCCTGAG
>NODE_180_length_814_cov_11.765356
GAAGATGTCACTGCATTATTTATGATCCTTACAACTTTAATAGTGACAATATGCATACTC
TGGCGAGGCAGTCTGTTTTGTAATCGCGTAATCAGAGTGGGGAAATTGCTATTTCATAGC
CGCGCAGTCTTTGTTCGCTGCGACAAAAGAAAGGCGACTGTATATCTGGATCAAGTTTTT
AGGACTTTTATTGTACAACAACCTTTGCATAACAACTATTTTTCTCAAGCGTTGCCCGAG
GCACTGCGCATGCGTGCTGGCTGCTCGCTGTCACTAAGACATTTTTCTTCACGTTGGAAA
CTGTCACTGGTGACGTCAATCACAGAGCTCTGACCAATTAGAGCGCAGGGTGATTGTTTA
GCTCCACGGGCTGCAGCGCCTACCATGAATCTCTATTCAGTATCAAAGCGTCCTGCTGCT
GCCTCTCAACCGAATGGGATTCCATGTAGTCTGCAGATAGACTTAACTTTATAAAGTTTT
TTTTTCTTTATTTTTCATTGCGATTAAAATATATTTGTCATCATCATTATTATTTTGCCT
GCTGTCAAGTTATTCTAAAATTAGGAAGTAATGAGCGTGGATGCATTGGGAAGCCCCGTG
ATGGACCCTACGTTTTCCAAACGGAACACGGCGCTGAGATTAGTTGACTTGGCAGGGGCT
CACCACCATCACCATCATCACCACCATACCCCTCAGAGCGTGACAGGCTTCCCGGGGTTC
AGCAGCCATCCACACTCAATGGCTCACTCGCACCCTGGGGAGATTACTGCGGAACCCCGC
CTGGGGCCGAGTCCATTCGGGCCAGAACACATGGGGCACTCCGCGGCCCTCAAAATCAGC
CCAGCCCATCATTATCCCCACCACCATCACCACCACCACAATCATCATATGGCAGGCCAC
AGTGAAGTGGTCTCCAGTCAAACGGGAGCTTTTGGCCCGGTTCAGGCGACATCGGTCCCG
TATtctatgtctcaca
>NODE_181_length_744_cov_34.787636
TGAAGCTAAAGCTTTCCGCTGCTCGTTACGTTTCAGTCGCACACCTGTTAAAAGGTGAGC
TAACGCCGGAGAGCTGATGTAGCGTTAGCTAGCATGAAGCACGGCTGCAGAGAGCACACC
ATGTTGATTTAAATGTCAAACACTCTTCTTCTACAGGTACACGCTACGCCACAAACACTC
TGGCTACACAAGAAACCGTACAACGAAGGAAGGGGTCAGAAAGGTCCGTACCTTTTTCTC
ATGTAGATCCACAATTTGCCACACCAAGAGAATTATTTCCCTCTCATCCGAACCCAGTTT
ACCCCCATTTGCACCAGCTGTTGCCCCAAAGAACACCACCAGAGTATCACTGTGCGAAGC
CATCAGGGACCACAAGGGTAAAAACTACAATTAAAGCAAAGATTAAAATAAAAATAACAC
GAGGGTTCACCTTTTTCCAAGTGATAAGAAGAGCGAACAAAAGGGCTGGAAACTCAATTG
AGATAAACGGAGAGAGAAAAAAGGGGGAGAGATTATTTTCAGAGGAGCCACGGAAGAGTT
TGCGGTCAGAGACTCTACCTGTTGCTGTACTTGAGTGTGTTCTATCCAGAGATACTGGTT
TAACTGGTAAAGAAGGGTGGAAATCCGTGTGTCTTTCACACGAACTCCATAACAAGCCCC
GGAGTTTTTTTTCCTGCTCTCCTTTCTCTTTTTTTTTCCCGAGTTACCTGTGTGGCTCGG
CCTCTGCGAGAGAGGAGTCAGAGCGGCGGCGTCTATTGGCTGGTTTGTAAAGGTGAGGGC
GGGACTATGAGGTGAGTGCTGTAATCTTATTGGTCATTTCTGTTGAATCAGGAAGTAGTC
CAACTAAACAGGGCCGCAATAACTCCATGAGGCatattcatgtagcctgctgatagtgat
actgat
>NODE_182_length_800_cov_28.643749
GTGCTGTTTCTGCAAAGGAGCAGGACTTTATTATTGGAGAGAAAAATGAGTCCACAGTGA
GTAAAAATGTGGCAGGAGCAAAAAAACATCTGAAACCTGCTTAGGTTTTGGAGGGTTATA
TCAGTGGTACCATTTCAACATTTGCTATTATTTTGAGATATTAATGGGGGAAATAATGCA
CTTTTTTTAAAGTCACTTAATTAATTGATCAAAAATGGCTTCTCCCTCCACCCCAGTAAT
CTTCCTACAGTTCCTCAAATGATTGAAAACCTAAAGACACACAGGAAAGCTGCAGTAATA
ATTAAGAAAACAGTACAACACCAGTAGAAGCTGTAATACACTGTAACAACACTAATGCTG
TCGCTACAAAAATATTGTATTATGATGACAGTAGATGTGAGAGCAAACATATAATGCCAG
GAGCTTCTTCATTACATAGACAGAAAAAGTTGCCACCGTTTCAATGGAAACAAACATTGC
TTTGGGCCCCTTTGTAAACAGCACACAGCTGCTATTTCGAGTGATGGGAGCTCCACCTTG
TCACAACAATTCCCTTAAAGAGGAACAGTTTAATGTCAACAATATTTTCTCCATCTGCCT
GCTCATGAAAACCTTCCAATCCACAGGGAAAATGTTTCTCCCATTCCAAAAGGAAAAGCA
CAATAGAGGAAGATGAACTGCTAACATCAAGCGCGGATCGCAGTCAAAGGCGCAGTATTA
GCCTGCTGCAATGAGAGCGTTTGGTGGCACACATCCATCTGTTCACTTTTGCATTTTTCA
AAGAGGTGTCATGCCTTCCGTTATTCAGAAATTTCTATGCAATTTTCACAAGGAACTCCT
TGGAGCTCTGCACCAGCTGACTGATTTGCATGGTCACATTTGCAGTAAAACAGAGGTATT
CCACCTGCCAGGCTCCGGCGCCTTCTTCTGAGAAGTTTGATCGCTCGCTGGTAAtctgat
tg
>NODE_183_length_855_cov_15.388304
TGGTCACCAAGCATTCAATGGGGTTTTTACCAGACATGTATTGAAACCCATCTGTGGAAC
AACTAGGTACCGAGGTTGTTAACGTTTTTATCGGTGGTCTTCAACCCTGGTCATGGTGAG
ATTAGTTCAGCTTCACCACAGTAGAGAGATATGTGAAGCTGGTGGTGATGCCACAGTGAA
TACTGCCACAGTACTGTCTCTTTGGACAACTGAATGGTGCCATACAGCACAATAACACCA
TTCTGGTATATAAGTGCAATCAGCTCTTCAAGACCAGAGTTGCTGAATCACAGTTTGTAG
TCACAGCAGGGGATGAACTGAGGGGCGATGTGGGGCTAAACAGTATATTAACTGTGTGTT
GTTCTCATTGCCACTGCAGCCGCCAATCTGTGATGGCTATTGGCCAGAGCTGGCTGGCAG
ATGATGATGGTTATGATACATCTACACCCTACTACCACAGCTCAGTATATGGTTGGTATA
ATGGGTTTGTATGATGGGTAAGATTTCTTTCCACCCTCCATCTCCTACATAGGGAAGAGG
AGCTACGTTCAATGGGTAAAGCGTGTTCTTCAAGGCCCTAAAAAGCTTTTAGTGAAATTA
CCGCTACTTGGATCTTAGGCTTTGACCATTGAACGCACCCCTGACCACTAGTCTGTGAAA
TGTTGCCCAGTGATTCTGGCCTTTATGTTAAAGCCACCTCGGTTTATGTGGAGCTCATGT
TTGCTACAGCAAAGACTTAACTGTGTGGGAGTCATGAGGGCAGCGAACACAGCAGAAATC
CAGGTAATATGTGAAACATCCGTCAGTCCCATCAGCTGCAGTTTATTAACAGTGTGCACA
TTGACTGAATTGATTCTAGCTTTTCTTATTGTGCACGAGTAACTTTCAGTAATGTGTTAA
ACAGTTTTCCAGGAAGGCAGTCATCTGAAGCATTAAAAAATGGTCAAAGGACGTACTTAC
GTTTAACACAAGAAGAaataatgactggagcagagtttagtttctactactgttatt
>NODE_184_length_606_cov_13.186469
AAAACATGAGTGTTGTGATTACGCATTATCAGAATACGTATAAAACTAACGATAATGCCA
CTTAAATTGTACTAATTAAACCATATTAGCATTTTACTCATGGGATCCATGGATTGTTTG
TTTCCCTTCAGGGAAAAACAGAAATCTTAATTTCTCTGTTTTAGCACTTTTGTAGAGAGT
TGTTCAGTGAGCAGCATAAGGCATGCTGGCAGGCAGACAGAGAGGGCAGTGGGTGGGGCG
GGGGGTTGGCGTGGCTGGTGGTCTGTTGGGCTGGCTGACATCTCTGTCTCCTCCTCTCTC
CCGGCAGTTCATGGCATCAAGTGGACTTGCAGCAATGGGAACAGCAGCTCTGGCTTCTCA
GTGGAGCAGCTAGTGCAACAGATTCTGGACAGCCACCAAACTAAGCCACCTCCCCGGACT
CACAACTGCCTCTGCACAGGCACCCTGGGTAAGGGCTAGTGGGTGGTGAGGAGTTGAACC
GAAAAGTTCAGTGAGAGAAGCAAAGAAGGCCATAAAATTACTGTTTAGTGCATGGTAGAT
CAAACAAGGTGGTTGGAGTCTTTTATTGGCAGGTGATTTACAGTGAAATGAAGGAACAGG
GTTATTGACATTTTCTTGTTGTTGTCTTTTTTTGTTTTTTTACTTATATCTGTGTCAGGG
ATATATCTGAAATAGCTCAGCTGTTTTCTCTTACACAGTAAAAGCTGTGGTATTTCTCTA
AGCTGTTCCTCAggaaaaaatgtataaaagcaaagttttactaacata
>NODE_185_length_748_cov_17.171124
CTCAAGTTGTCCTATAAAGGGGACAAATCCATTTTTGTGTAATGCATTTTAAAATTTAGA
TTTTGTTATATATATATATATATATATATGTATTCCAAAGTGACTCGGTGTGATCAGGGC
CTTAAAGGGTTAAAATCTGTGCTACTTGGAGTGTGTCCCCCAGAAAAGGAATGAGGTCCC
CGGGAATGTTTTACAGATAAAATAAAAAGAATCAGGAGAATGAGGGAAAGAAGAGAAGTT
GAATATATATTTCATGTGATAAGAGAAAGATGAAGCGCGAGAAAAAAGATTCCATTACAG
CTGCGACAGTTACAAAACTGCTGCTGTGTAGAGTAGCCTCTGTTGAAAAGATTGATGCAA
TAAGGACTGACCTTGGCTTGGAGCAGGAGTCGGTGATGTATGTATGAGCATCTCCCTGCT
AAATGGACCCAGATTTGTAGCACTAATATACATGGAAGCCCAGTACCAAACTCGCCACGG
CTATAAATCAACAGCCACTTTGGGTGTCATTTCTGGTTTATATTCTACTATTGTTCTGTG
CTTTTAATTCGTGTCACTGCCATCTGTTCATTTGATGCAGTTTCATACTGTATGATTTGG
CTGCAGAGATACTGTGCAGACAATCCCTGTTAGACCATCAGAGTGGATTAACTGCACTGG
TAAATTCCACTGAGGCTATCTCACAGCCGCATGTAAATAGAATCTGAATCGAGTGAAAGG
AAAAATAGAAATTTCAAACTAAAAGTTTTATTGTTTGTCAGGAACTCGGCAGAACAGCGA
TTCAATATAAAATTAACAAAGAGCAAGAACAGCAAGAAAAACTCCTGTTGAAACTCCAGC
TGAAAGGCTTGtggattcagattggatgttttccagaaagctgttcctgaatgaaacaat
attatctttt
>NODE_186_length_551_cov_26.945553
CAGAGCAGGGCTCCTATTCTTAGGCTTTTATTAACATCATGGACTGCACAACAACAGCTA
CAGAATCTATTATTCATTAAGTGTAACCAATATAAAATTTAAAACAGTCTGGGCTTTTTT
GTGGAATTATGTAAGGTCAGCATAATTTTCTGCCTATTACTAATATCTATATCATCTTTT
CCTTAGTCAGCTCTATTTAAATATGCAATCATTTACAGCTTTTGACTATGTGTGTGCACA
CCCAATTTCCAATATTCCTCTAGTAGACTTTTTATGCTGACATCAATGGCAAGCTATTAA
AGACAGTATTTCATTATTGGTTCCTCTTCCCCAGTGGTTATTTACAATCCCATATATACT
AAGCACTGATATTAAAGGAGACCATTTTAATGAGGTGCTATCTGCCACGGCAATATGTCT
TTCTCCGAATGAGATTGTGTTTAAAGATTTTATCAAGAAATGGCTGTTCGGCAGGGTTAT
GTTTTGTCCATGAAATATGCATTTCATATCTCTTTCATTTCATTAACATAATTTAATTTG
TGCTTTGCATTCTGTGCATAATACATATTTGATTTACAAAACAAATATTTCCATTAGAAA
ATGAATTTCATGCGCGGAAAAGGCAGAACTGAAAGATGTATTGTAAGGAAATAAGAAAAA
AAGGAATTGTATTATCTTTGACTCAGAAAAAAAATCCTTGGCAAGGAGAAATa
>NODE_187_length_510_cov_13.345098
CGGGGACGGGGGGGGGAGGTTTGTGCTCCGAGCCTCACGGTAAGACAGAATTGGGCATTG
TCGCCAAGCAGAGTAGAGCAGAGCTAGCCCCCATTCTGTTGATCTGAGCAGGATCCCGGA
GAAAACAAAACTGCATTGTTCCCCGCAGATGGAAGCCAGTGTCTCCTGGGTAACAGCATT
AATCTCCCCTTTTCTCCTGCTTCCTCTCTTGTCGGGGCCATAATCGGTGGGCTCCTTTCA
GCAGCCGAGCCAGCCTCAAAGCCCAGGCTCCTAACTAGCCTCCTAATTAGCTGCAATTAC
AATGAAGACAACATGATGAGATAATAGAAATTTGCAAAATAATGACATACCACGGGAAAA
TATTCCTCCTCCCCAAGCACCATTTTTTTCCCTCCGGGAGCGGCACAATGGAGAGCCGGG
GCCCTTTTCTGAAAGCGGGGAGCTCAGAAAAAATGGTGGCGCATTATGTGGCATAGAACC
CTATTGTCTGCCTTCTGGTTGCTTCAATCAACAGGCCATTGTCTGGCTGCTTAAATCAAA
ATGACTCAAATACGGGCTCCGTAATGATGCCCTCTCAGCAGCGCATACTGAACACAGAGA
CAGATTGAGGGAGAGAGGAGAGGAAGAGGAGGAAGAAACGGGAGAGCAGAGGAGGAGGAG
GAAGGAGAAAGg
>NODE_188_length_887_cov_20.225479
AGAGACAGAGCATCAGTAATGCTGATATGATACAGAGGTTTCCAGTGTAACTCCCCATGG
ATGAACAGGTACTGTAGATACCGAATACAGCTGGCTGGAATCCAAGTGCAACAACACATT
GAAAAGCAATCTCAAAACGTTTCAACACACAAGGGTGGTGGAAGTAATGGGTGTTGATAC
AGGCTCTGTGTAACTACTCTGAGTAACCAAACCCACCAACACATCGACTTGGAAAGGCTG
AGCAGAGGAGAGCAGATCAAAGGAAACGCACGCACAAATTGTAGTATAAAAAGCGACTGA
CTTTATTCAGGGGCCAGTAAAAAAAAAAGGCATATGCTTTAGTAGACACAGACATGCAAA
GCATTTCCATTCTTGCAGACTTCGTGTGGGTGAGTGAGTAACACTCCCTGCTCGCGTGGC
AGGGAAAGGAGATTGCTGGATTGGTCAGGGCAGGGAGAGATCCTTGTCGGTGACAGCGTC
GCTCCAGCGAGCTCAAAGCCACAGTAACACAGCCGAACAATCCAAACACACCCCACCAAT
TTTTAATTTCTTCCATTAGAATTAATTATGAGGCCGAAGGCAATTTGTGTACCCTGTGTT
TAAGACTGCCTACTGGATTAATTAAAAACTGGATGCTGGAAAATTAATGTGTGAATTGTT
ATGCCTTGCTATAATGAGCCATCCCATGCTATTACATAGTAGTGTACTATACGATCACCT
TCAGGCCTCTGAACACACAAGGTTCATTAAAGAGCACAAACCTAGGCACAAGTCAACTTA
AAGAATGCCAGCCTCAGCACATATTCAACAGAGCACACGCGAGCAGCGAGACATTTAAAT
TTTCACCCAAAATACAACAAGGTGAGGAAGTCTGGCTTAATGACTTGGAAGAAAAACACA
TCTGTAAATAAATGACCTCAGTAACCTGCACTTAAACCTGATAAAAGAAGATAGAGGAGT
AAAAGTTGCTGTGATGTCAATTTTGGCTCAGAAATTGCTCGCAGCTTAAAAgaaagcaaa
acacatcggttgtttttggcccagtgttc
>NODE_189_length_369_cov_31.165312
CTTTTCTTTCGTTCTTTTTTTTTTCTGTGAAACTGTTGAGCTGGTAAGTTCAATGCAGAG
GCACGTATGCACTCTGGAAAGGTAATCTAGAAGCCAGTTGAGCCATGACAAATAGGGACA
GCTGGCCTAATTGAATCATTTGAGCTAAGACAGCTCAACTTGGTTATCCCCTCTGCAGCC
CACACTGATATTAGTGCAGGAATCATTAGCCATGAAATCATGTCTGCTCTCTCTGACTGC
ATCCTTTATGACATGACAGCCAGCCCAGTCTGTCTCTTTCACTCTCACACCAAAAAGAGC
CCTTCATCATAAACAGGCAGAGATGGAGGCAGCCAGGACTGAGTAGGATGTCTCTTTGTC
TTTTTCTGAACGCTTGTTCTTATTAAAGTGTTTCACAAGATGTCATGTACAGTGCATTGT
GCTTATATCAAGGCATTACTGTACAGCTGAATCGCAAAAACATGTACTTCCATCCAATTT
TTCTGCGGCTATCAGTATCAGGGGACGCTGTATGAAAAAAATATatattca
>NODE_190_length_445_cov_9.296629
CGTTCCCGGTTCCTAGGCTGGTGTGTGTCCCCCCCCATCCGACGCCAGCAGCCGTATGGG
GAAAGCAGCGGCAGACACAGATGGCATGGACACTTCCACAAGGTCTGCCGCTCTGCCCTG
CCCGCTCTGCCGCCGGAGCCCGTTCGCCGCCGTCTCTCTCTTCCAGCTCGCTCCGCCGCC
CAGCAGCACTGCAGCACAGCACAGGCTGACGGCATGAGGCTTGATCCAGTGCATTTCTCC
ATGCTGGTCATCGGGGTCTCCTTCGCCTGTTACGCCCCGAGTCTCAACTCCCTCCAGGAC
CAGGCGTACCGATCCGCCGTGGTCATCGAGGGCGAGGTGCGCTCCTCCCCGGAGAACGTC
TCCTCCCGGGAGCCCTACAGTGTGAATGTCAAAGTGCTGGATGTGTGGCCCGTCAACAGC
GGCGGCCTCGAGAGGGAGCAGCTCGTGACCGTCGGGGACTTCGGCTCCGAGGCCCCGTGC
ATCACCGTGGAGAAGGACCACAGATATATCTTTTTCATGGACCCCACCGCCGAGCCTTTG
GTATTCAAGGCATCGTACGCCCCTGTGGACGCCAGCGAGCCGGAGCTGAAGAAGGATGTG
GAGAGAg
>NODE_191_length_611_cov_31.564648
CCAAATGCTGTCTCCTCTAAGATCCTCTCACAATTGGCTGCTGAAGAAAACTGGCTTGAC
TAGCTTGGTTCAGTATCCCTGTTGATCTATGTTATCACGTCTCATTACACCAATCACATT
TGACAGAGAGTTGAATAGCACATGCATACTTTCAAATACATACATCACTGACAAGCGTCT
TTCATGCTAGTGATCATATTGATTTTTAAAGCGAGACTGTTGCTCATTGTGTATGTGTGT
CCTAATCTGAGAAATGAATGATAACCTCTTCATCACTCTACCCCCTGAGTGTTCTTACTG
GAAGCCATATTGATTTTGTTAGTCTGAGAGTCCTTGCATTGCATGGCCTTTACCTCAGGG
ACAAATCTAATTGTTTATCTCTGGACAGACTTCTGCCTTTACTCCCTTCTGTCTCATTAT
GTGCCAAGATTTGTCAAGTCAAGTCTCTCCACACTCTCAAATCGCGCTTTACAACATGTC
GTTCGGCAGAACACTACAGATGGCTTACTTATCAACAGACCCTCCCACATGGAATGCTAC
AAACATGACAGCACAACACACTTGCAAAAATATACACAAACTGACATACAATGTAATCAC
ACTCTGGAGACGCGATTACACATACTGACACAAAACATGAATCACATTTTTTAAGAAACA
CTGTTTTTTGAGATTATAGTGTAAGCCTTCCTGAGAAAAAATTATAAGCAATTATTGATT
GTTTGAGATCTACAGCGAACTGCACACAAATTTTACTAATAAttataattcct
>NODE_192_length_913_cov_50.400875
TTCTATTAGGGCTCTCATTCCAAGAGTGTCAGACATTGCACATCTTCATTGTGGGGCCTG
CAGCACATCAGCTCAGTGGAAACTCTGCTGCTGTAGCTACCGCTGGAACGTACAGGAAAA
GAGGCAAGGCAGCAGGGGACGGGGGCAAGGTGGAGGACTTGGTGGAGGATGGGTGGGGGA
GGGAGGAGAGCAAAGCAGGACTGTGAGATGTAAAGAAGTAAAAGGAATGAGGTGATAAGT
TTGGAACACAATGAGGAAGAGGGAAAGTAAGACAAAGAGAGGTAGTGCGTGGCAAAAGCG
GTTACACATTGTGCAGCAGACAGACAGACAGGCTGGACAGAGGTAATGAATGCAGTTATT
AAATTGTTTCAGCAGCAAAGAGGTCTATTCTTATGCCATTATAAAGGGAACAATTTATCC
CCACTGATCGGCCCTGTCTCCTTTCTCCTCGCTCACTTTGATCTGCCAGCATATTGCCTT
GATGTGTCCTATTCAATAGCGAATCTGGGGCAATTTTAATGCTTTTGTACCTCGCCACCG
CTCCACTTCTCCCTCCCTGTTTAAAAATAGCTGTTAATTATAAGTGCAGTTTAAATGTCT
CTAGTGACCCAGAAATGCAGGTTGGAGTGAGAAGAAGGGATTGAGCATCTCCAAGTTTAA
AAAGAGCGAGACACTATTTCTCTCCCTCTTTATCATGCTTTCTTCAATCTCTCTTTTCTC
CTCACACCCCCTTACCACTTCTTTGTCTTCTCCAATCACCTCCCCTCCGATTCTACTTCT
CCATTCCTTTAGTGTTCCTCCACATTTCTTTTTCGCTATCTCTCGCTCTCTCCGTCTCCT
CTGTGGTGTTTCTTCTGCTCGGTGGGAGTGAGCAGGGCCAGAGGATAGGGGATTCAGTTC
TTTCTCTCCAACACACCAGAGAACTGCAGTGAGACATCGGAGACCATGGTTGTGAAACCG
CTTCAGTCTGCAGATTGTATGTGCGTCACGCCGAGTCTTTGTATCTCTCTCACCAACTTC
CTCCTCTTATGCAGCCGCAGGAGTGGGATGTTGAAAGGAAAGGCAtgtgaaggtg
>NODE_193_length_617_cov_8.748784
CGACACGTCCAGATATCCAGGAACAGCCTGATATGAGCTGGCGAAACTCGGGTAGAAGGC
AAACTCTTTCGCCCTGGTAGACAGTTCTTCCGTGGGCAGCGCTGTGCTGGGCTCGGCATA
TTTCTCTGCGGGATGGTACGAGCAGGGCTTCTGCTGCAAGTTCACGTTGTGCGAATGAGA
TAATCTACAGCCGTAATATGGGTTTCCAAAGGGATAACCGTAACTCAAAGATGCGCTGGA
TGAAGTCTGAGGAGCGGGACACTGCCGGCCGGTGTCTGGAGAGGAAATATCCGAGTACAC
GGAGCCCTGGTGGGTCGCTATGGTGCCAGAATGTCGTCCCAGCGCGGGGTGCGACATCAG
GTCCCTGCAGTGGGTCGCAGGGCAATTACCGCTCAGTCCCTCCATTGTTTGGCTTTTATT
CTGGTTGTTTTCATTCGGGCTTTTTTCATAAACGTACATCAAGGTGTCCGCCCAGCGTGG
ATGCAGAACCAGCGAAGTCGTCATATCACGGGCTGCCGATGCTTTTTAAAAGTCGACTAC
TCCAAGACGGACACCTCATTTCCAACTACATTTTACACCACGCGCATGCGCACACGAGGC
CCCTGTGTGTCCACTTCATTAAGAATCTGGCACGTGATACGCTAACAAGTCCTACGAGAT
TGGGCTTGCGAGCAGGGGCAGAGCAGCCCTTTAAAGACCCACTGCCTCACATGCCACCGT
TTTTTCCTGCAGAACACCGAGTCATATCATtggcttaaatcacctagacccacaccctt
>NODE_194_length_699_cov_18.666666
ATGACCAGTTGTGCGTAATGCGTAATAGGCCTATGGCCCCTCGCCAAAGAGGGAGTTAAC
GGTGGATAACACAAACACGTGAATATGGATGTGTCCCAGAAGTTTTATGCTTCTGTCATT
GTTCCTCGATGCGGATTTTAAAGATCTGAGGCGGTGAACGAGCGATCAGTCAGGAACTAG
TATCCCCCCATAAACTTGTGCCGCCGTCGCTTATTTCAATCACGTAAGACCCCTAATGGC
GTTGTCCGGGCGAGGGTGTTACGTATATCTGTACAAGCTTTCCCTGACAAGCCCGGCTTG
TTGATATTTGTCTTTTACTGTAGAGCCACCAAGGTGTTGCCTATGAGAGTTTAAGCACGC
CGATATTGCAAAGGGTTATTAGATTCATAAGTCAGCGAAGTGGTGGGCGATCTACTGAGC
ACAGCAGAAGTTCTCATATGATGACTTCAAACAAGACACATTACCTACCAGCATCTGTTG
GAGTGAGTGGATATTAAGACACTTCTATCTCCAGGACAGCGTAGGGGGAAAATGGTAAGT
AGCAATGGAAAACACACAGCAATAGGAGAAAGGGGGGATGATTACCAGTTAAATAGTCGT
GCTTGCTGTTTGGTCTTGGCAACGCATTGCTTGGAGAAGGGTTGGACTCTGTGGCTACTT
GAGAAACTCAGTATCGAGACCCGTGTCTGATGAGGCTGATGTTGACAAAGCTTGTGTGAA
AAAAAAAGACTGTGTGGCATTTCTCCGCTCAGGATATGCCGGTACAGTGAGAGGGGTAAG
GAAATATTACATTGTGTCTGCGCGCAATGTGCTGTGGATGTGATGTAGGCtataggctgc
tgtgttggagagatgcttgtg
>NODE_195_length_811_cov_22.289766
AATCCCTTGTTATTATAAAGAATACCGACTGCAGCCAATTTAAGGATTTAGATTTCTTAA
GAATTTTCAGTGATAATCTGAATCAAATAAAGAACGTCTAAAAGACTGTCATGACTCATT
TTGCAGTACACACGACTTGAATTGTTCTTGCCCTTAACATTTTGCTTTCCTGTATGACCT
CATTTCAATTTGTGACCCCGGCACTGTAGACTGCAACTGTAATGACCGGTGTTGCCAGTG
AAGATGGTGCCTTTTTGCTGTCTGCTCTTACTGCAGGCTCTATGTGTGATTGCCGTGCGG
CTGGATTCACAAGGAAGGGCATAAACTTGGACTGGAAGACAATGCATTAAGACTGCTGGT
CCCTATGCCTTAGATTTGGCACAGGTTAGGTAGAGGCATGAAATGCATATTGTTTGTGTT
CATTTGAATAAGGACAAATGTCAGATTTCCATGGCTCCAGGCAGCCTGCATGTTAGATGA
TCAACTCTTTTGGGCCCCTGGATGTGGGGTCATCAGTAGCGCTTCCAGGTCACTGTCACT
GCATGCCGGTTTGGGGCCATAATTGACCTTTTGACAGAGCACAGGGAGACAGCCTTTCTC
TGAGGGCAGGAATAATCACTTTAGATTTACTTGTGGCTGTGCTCATGTTAGCTAATTAAA
ATGTTTGTTTTAAGAAAAATTCAATTGGTGATCTAAGAAAACATATTTTCGAGGTTTTAT
TGGATGTTTACATTGTTGTGGTGTAAAAAATATAATTGATAAAATAAGAAAATGAAAGAA
AAAAATAAACTTGCCTTTGAACTTTTCTTGCATTTGAAAAAAATATTTATTGTCTTAAGT
ATTATCACAATGAAATCTTTGACCACTGGGGCTGAGAAACATGGCACATGTTACTGCTGT
ACATcagtcttttctgatgctttccaagactaaatgtgagaaagacaaagccttctttta
tcggtttagttaa
>NODE_196_length_568_cov_7.896127
TGAAGTCAAAACATGTTTGTAAACATTTTCTGTGACAATCTGCAGGAGTGCTGTTTTTAT
GCTCTCAAACAGCGTTTCGGGCGCTGAAAAGTCCACTTTGGCCAAACGCTGTCTCCTCTC
ACTATCTTGACACAAAGTCACATGAAACAGCTTTTGCCTTCATATTTATCATATTTGAAC
ACACTGTGAAGTCAAAACATGTTTGTAAACATTGTCCTTTGAAATCAAAACATGTTTGTA
AACATTGTCCTTTGAAGTCAAAACATGTTTGTAAACATTGCGTCCTAAGTCAAAACATGT
TTGTAAACATTGTCCTTTGAAGTCAAAACATGTTTGTAAACATTGCCTTCAAAAGTCAaa
acatgtttgtaaacattgcttctgaagtcaaaacatgtttgtaaacattttctgtgacaa
tctgcaggagtgctgtttttatgctctcaaacagcgtttcgggcgctgaaaagtccactt
tggccaaacgctgtctcctctcactatcttgacacaaaGTCACATGAAACAGCTTTTGCC
TTCATATTTATCATATTTGAACACACTGTGAAGTCAAAACATGTTTGTAAACATTTTCTG
TGACAATCTGCAGGAGTGCtgttTTTATGCTCTCAAACAGCGTTTCGGGCGCTGAAAAGT
CCACTTTGGCCAAACGCTGTCTCCTCTCACTATCTTGACACAAAGTCACATGAAACAGCT
TTTGCCTTCa
>NODE_197_length_661_cov_15.313162
GTTCTCCATCCATCAGCTGACTACATGGAGAGCTGACCTGTCATAAATTCACTCGGTGGG
GATGATGACAGGGCTGGAGCCAATCTTCATGAAAGAATAAAAAAATGGCACAAGGTTCCC
ATCCCCCCGCTCCCTGAGCCCCCTTCCAACCCCAACTCACCCTTCGCCCTCACTACCGGA
GCACCCTCGCTCCCTATCTTCCTGCCTATCTCTCTGTCTCTGCACCTACCAGGCTTTCTC
TCTCCCTCTCTTTCTCACCCCCTTTTCTCTCCATGGGTAAGCAGGTAATCATGAGCTGTC
ACAGAAAGGTGACCCATTAATGTGATGGATACGGTGTGAAAAACAAATGGTGTGAAACGT
GTGGATTGCTGTCCTTACTGCACCTTGGCCTTTTGTTCTGTCATATCAATATCCACACAG
GGCCTCATTACACCGCTGCACTACACAATGAGTGGAGCGCCAGGGTCAAGACTGCGCCAC
GCTCCCTTTGACTGGCTCCGACTGGGCTTTTCAGCTCAACCTCACCCCAAAGGACTCCCA
GGTAAACAGGAAGAGGGGCAGCCTCTGGAGCCAGAGACAGTGCACATCATCCCAGACTAA
ATAAGCAACATCCCCCCACCCCCAAGTAGTTCTGTATCCATCAGGGGCCCTGACTCTGTT
GCTCCTACATGTTTACAGACAAAACTGACAATAGTCGCGTGGAGAAATCGTTGCACCAAC
TCTTCTTTTTGTCCAGTTTACTTTATTTGAATTTTAGCTTTGCACTTGGAGAGTTAGAGT
TTTCATTTCAAGGGAACCTGGACGTCActtgtatgtctaaaag
>NODE_198_length_850_cov_15.336471
TCTCACGTCCACAAATTGAAGTTTTGACAGCTGATCTGCCATGATATTTTTGGCGTGGCT
TTACCCTCTTTTGATGAGGCCAGATTTCAGACCCCTCATCTGTCCTTTTTCAATAGCCAG
TCCAGACCCATTGAATCCATAGAATGAAAAACTGAATGGAGGCGTGCACCAGCTCAGTTT
GATTTAAATGAAACTTCCTCCATTCTTTCATATAAAATGTTATTGAAGTTGCCTTTTGTT
AAAAAACAAATGAGTTGTCACCATTGCTTGGCTGGTGTTCCACTGTTTTACAAATGTTTT
TTTTCTTTTTTACAAAGACTTTACTTACCCACAGGAACACACTTCAGTTAAAAACTGTTT
ATTTTCACTTATGCCACTGTCCTTTTCACAAGCAAAAATGTTTTCTTTTTTCCTAATGAA
TTGAATTTTGTGCATTTTGGCAACAATGCTCGTGGTGTACATGTGCATTCTCGCCCACTA
TAATCTGCACTGATTTGGTATATTTTTAACGATGTAACTAAGCAACAAACGTAATTGTCC
CTTTCAAAAGCTTTTGTTAGGCCCTCTAACACAGTCTAATACATAATTAGGCATAATGTC
TACAGCTCATTATAGTACACATGTGTGTAGTTAAATGGACCAGGAGAGTAGCTCACTGAA
TTGTGTGGATTCATTGGAAATGGAATTTATTTGTTTCCTGGGTTCATATTACATTACAAT
TATCTAAGTAATTCACTGGGCATCATCAGTTTTCCTTTTGTTGTTATGTATTCCAGATAC
TTTTTTTTTTATCACTGATTGACTGCTGTATATTTTTCCTTATTCGAGCCCGATGTTCGG
TTGAGTTACCTTAAAACAAAACACAGTCCAGCCAGAATAAAAAAACGTCTAAAACCTGTC
AAATAAGCATGAATACTGATAAACATATTCAGAACATATTTTGCTGTTATTGTCAGATTT
GGGGGCTATTTTCTGTGGAAAAACAGAAATTGGAAAagtggactggaggcag
>NODE_199_length_571_cov_16.015762
TACCCTGCTGAGGTCCTCTGAAACCAGAGACCCTTGAAGTGGACGTCTGCCTGTGTCCAG
TCTGCTCCCAGGAACCCTTTCAGATCCAAGGACTCCAAATGTGGCGTGCTGCATGAAGAC
ATTTTGGACGTAGCCTGGTCAGTAGGGTATCTCCCTGCCCCCAACTCACCACCACCACCT
CTACCATGCTAACCACCAGCAGCCCCTTGCAGACCAGGGAGCAGACCACCCTGGGCTGGT
CAGCAACCCCTGCTTACACCTGCCATAAAACTTAAAAGCTACAGTCTCATCCCCCAGCTT
TGAAGTGTTCAAAGCATAGCTTAGTGACCTTTGATGCGACTTTGGCTGCAACACATGTTT
TGCACCCATGTATAAACGCAGGCCTCTCAGTAGACAAGGCGGGATTGTTTACCTACATGT
GCGAAACGTAAGGGCCAATGCATGGCAACCATGCATGGAGCCTCCATTTCCACACGTCAA
GTTCCCCATGGTGGGAAACAGACGAGTCGAACCGGACACTGCTTTGAGCAAACATATTCA
ACCACCATGTGTTGAGCATTACTTAAAACACTTTCTCTGTGCGCTCAGACTGTTCATTAG
GCCACGGGCTTTCAAAGATAGACAGATGCAGCAGTTGAGTCACTTGCGTCTGACATCTTA
TTGCATATTAGACAAAACCAAACAAAatacatttatttctgtacagtttgaaatactgag
taaaatgtgtctg
>NODE_200_length_703_cov_14.103841
CAGGCCACTGAAAAGTAGAACGCCAACGTCGCTGCTAGTGGTGTGAACACAGAATTACTG
TCGAGCTCCTGAGAGGACGTCATCAGAGGCACAATGGTCAGTAGGCAGCGGGCTCTTGGG
CCCCTGTGGGGGTTACAGGCTCCCGAGTGAGAGCTCTGTGGACTCCCAGCTGTTCTATGC
AACATGCTGAACAGTAGGGGGTCGCCCTGTGTTTGTTTAAAACTAACAGGAGTCCCATTA
AAGCCCTGACTCCCCTCATTTAGGACTGCCATGGGGACACAAAGGACAGCCCTGGGAAGC
GGCACGTTGCAAGGGACACCAATTATTGAGGCGAGGACACAGGCCAGCTTGTTCGTGCTC
AGGGACATGTCAACTCGTTGGACGACCCCCTCCGTCAAACCCATTGACCAGAGCGCATGG
AGAGGCATCTTAATTGGTGTTGGGCAAACAGATTTTGTCACAAAGTTGCAAAGGAAGCTA
AGTAGCTGAATGTTCACATTGTCCAACCCCTGACCTGAGCTTCAGGGGCCGTTCCGAGAC
ATCATTATGCTCCATTACTTTGAGTAATCGTCTCAGACTCGTCCTATACCGCAGCAGGAA
ATCCAGGACAGCAATTAAAAGCAATATTCTGGCAATAAAGACAGTGTAAATAAAAAGTGA
GCCCTTTTCTCTGTGTACAGTGATATGATAGTGGCGAGGGGTAAGATTTGGCACAGAAAG
GAGCTGGTAATGTCCTTTAGCTGGACAAAGTTGAGTTTTTGGACAATGTGTGGGGGGGTG
CGGGTCGTCTCAGTCTTCTTCTTCTGCTACAACctgtccctcctctataactctatcccc
tcgccggacccccaaagcacccgca
>NODE_201_length_699_cov_24.618025
CTTAATTCTACGGAGCACAACTTGACACACCCTGTGCAAAATTATGAAACTGTGCTAAAT
CCACAGCAGACCTTTGGAGGCTAATGTATTCTGGATTTAAGCTCCATTGTAAAATCCATA
ACATGCCTGCACCTGACCTGCTCTGCTGCAGCCCCCACAACAACCCCTCACATCTGACTT
TGGCACAAAGTTAGGAAACGTAAATGTTAATAATAATAATAATAATAATAATATTAATAA
TAATAATAATCTTTGCAAACTGCACCGGCAAGCACTTTTTCGAGCCTTTTTTTCCTTTTC
ATCCCGTGTCAGTTTCTCTTTGACATTGCCGTGTACTTTGCAAAAAGAAAAAGGAGCGAA
AAAAATCTTTATCAAATCCCCATTCTGAGGCTTTCAATAAGGCAGGCCATTACCTCACTG
GCGCTTTTGTTCGGCCTATACAAGAGAGAACAAAATGGTTATTCAGGAGGACGCTTTAGA
TTTTTATTGTGGGCTCGCTATTCACAAAGAGCACCGTTATTGTATTAAAAAGAACCATCT
GTGGCAGAAACAATGGCTTCAAATTATCTGTGAATACCCAGTGAACAAAATATAAAGCTT
TTTCCTGCTCATTATGTGGGCTAAGCTAGGGGGTGGAAGATAGGAGAGGAGAGGCATAGA
CTTTGCTATAACTGACTTTTGTTGTTCTTGCTTGCATTCTTCTCCTTTTTAAATCGGCCC
CCTTTTCACATTGTGTGTCGCCATAAACGGCTTTTCTTGTTGCAGGGCTAGCGGAGAGAA
GACAGCGGAGCTCCAGACAGACAGCGGGGCTGCGCGGGGGCTGCACGCCGAccacaacgc
accggctgccggatcgaaccc
>NODE_202_length_648_cov_12.132716
TGAGACTAAAGCAGAAGCAGAACAGAAAACATGATGACACAGAGAAAACACCTTGACGCT
AGAAGCGACCTGGTTACAGGGTACATATATATACAGCAGTGTTATCAAAGCAATATGGAA
GATGTGGTTTTGGTGTCTTTTTTTTTGAAGAATACAGGGGGAACATTAGGAGAAGCATGA
GAGAGTCAAAGTGTCAACGTTAGGTGAGAAGAAGAGTGGAGGAGGAAGATGTTAGAAGAG
AAGAAGAAATAAAAAAAAGTCTCATGCACTAGAGGAGAACACGCACTCACACCCCACAGT
GGCAGAAGCGGTGTTGGCGGCAGTGGCAGTAGTGGTAGTAGTAGAAAAGGCTACATGTGT
AGGGCTAGAAACATTGGTTACATCGTGCTGTTGTTGGCTGGAGTTGGAGGCCTGCCGCCT
TAGAGCCCCCTGAAAGGAAGTTCCACTCTGGAACGCACTCACTACATCCATCTGCAAAGA
ATCAGACAGCGTGACAGGAGAAAGCCCAGAGGAAATAAAACACAACACAGCCAGAGGAGA
GAGAAAAGAGAGAAAAAAATAAAGAAAAGGCACCAGTAACCATAGAAAATGTCACTTCGA
AATTGGATTTAGGCATTATAGTTAAAAGAAAGAGGGAAAAGGGGATGATTGGGTTTAAAG
GCACTGATCGGAGGGAGCTGACTCCAAAGTCTGACCTCACTTTCACTCTTTTCTCTGCAG
AATCCTTCCATACTTCCAACTACAGCCATGCCAATAGTCTTTGAACAATCAGCTGCACTA
TCGTGCTTTCCATCCAATCCAATTCACttg
>NODE_203_length_359_cov_14.206128
CACACACACACACACACACACCTCTCACCCCATGCCTTTTTCCAGGGCTCTGGCTCCCTC
CCTGCCTCTCTTTCTGGCTCTTTCTCTTTCAACAGAGCCAGTTAATTACACCCTACTGCT
GCAGGCAGCTTCAAACCACCACTAATTTAGAGTTCCATTACAGTAAACTGTTCCACATGT
GCATCCAGGGCCCAGGCAGGCTCGGGTGGCCACGTTTCAGGAAGGAGCAGCCGCCGATAG
GCACCCACCCCCATCCTGCCAACACAGCCATACTGCCATCTTTCTTCTTCTCCTCTTTCT
CGCTGCATTTCTCGCTTCACATCTTTACCTTTTCCAGTCCATTCCCTATCAAAACTTCCT
TGGATTTTGTTCCCCCTTGCCATTTCTGACCCATCCCACGTCTCCTCACCATAATCATGT
CCTTACACCCAATCCTCCCCCTCGCCTCCCCCACACTCGCACCCCGTCTTTATCCTTCTA
CTGCTTATACAACTTGTACCATGACCCTGTGCAGCGGTTCc
>NODE_204_length_763_cov_30.346003
GATAAGCCCTAAATCCACTGCCAAGCTAAATGGTTTATGCATCTTTTTTGTTTGTTTACT
TCTATGTCATTTAAGCAAATTGGTCCGACATCCCTGACGAGCACGAGATCTAAAGTGAGT
GTATTTTGCATTCATGTCCAAAAGCTTCTCTCTCTCCCTTAACACCACAGTAACCTCATC
TTCACCTTTCATTTGGCCTCAGAGAGATGTTAACAGACTCAGATGTGCATGATGGCAGTT
CTGTGTGCTTTTTTTCCCCTCTTCTTCGTCTGCACGCTCTCCTCTTCCTTTGTTCCACTG
GTCTAATCCAGTATGTGTGGGCCGGTAAGTTTAATGGAAACAATTTATTAAGTCCGGCTT
AAAATGCCATCTGCAGCTAAGCCTCCCAAAGCCGCTAAGCTCCTGGTTTCGCCCCGGAGC
TTGCTGTGTTCACGCTTACTGTAATGCTCTGTTTAAAATGAGCACAACGGGTCAAAATTA
ATCAGGATTACAAGGGCACAAATCCACTTCAGAAATGGGTTTTCTACCAATCTTTCTCCT
GCTATCCCAAGATGCCCCAGGTTTCTCTGGTGGACCGCACACCACATGGGTTCACCATCA
ACACCATGGCAGGTTGCATTTAGCTGAGACAACAGAACCTCAGAGAGGAGTAGGGGCAGC
AAAAGACGGTGCCTTGACTATACTTATTGCTCTGAAACCCACAGATGCAACATTCAACAT
AGCCAGTGCAGATTCCTAAGTGTTCTTCTCAGATATTTCTAGCTGCTGACAGCTAGGTGA
TAACTCCCCACCACATCCATAGGCCCAGCTTTGTGAAATGTCATAAGAAGGCCTACCAGC
GAAGTGTTTATCTGTGCTCTGTGGAGGTGCCCTGTACATGCTCAGCAGCTACATTTAGCT
TCTCATTCGCCTTCTAGCAAGTGAc
>NODE_205_length_759_cov_11.528327
GGGATGGAGGGGAAATAAATAAGGAGCCGCGCTCAAAATAAAATAAAGACTTTCAGATGC
AAACAAGCCAAAACATATGTTCCCACAGTCGCACCATCACTGCATCAAATTCAGTTTTTG
CTGAGTATGTTAGTGAGGAGCAGAGGAGATAAATGCACATAGAAAACATACACCTCTTTG
AGCGGTTGTCCTTTTATTGTGAGATATGCGTGTTCGCCTGCAACACACATTTCAAGTGTT
GTTGGCATACTGCTCATCGTCCTGCGCCTGATTTGACATGGCTTAAATAACTATCTTCCT
GCCAGTGATTGGCATTCACACAAGAAGGGGTGAGTGGGACTGGGGAGCAGATGGTGACAT
TCCACATGACCAAACTGATCAATCAGCATGCTGGGACGCAGGTGCAGCACAGGCGGGCAG
CACCACACCATCTATTTCACCATCTACGGGGCACAAACACATGGGCACCAATCGTGGCAC
CCTGAGGGTCTGCATGCTCCTCCGTCCCGCTGCGCCAAGGTTGATGACATCAGAGTTTCC
CATCCGCTCTTCCACAAGACGCCAAGAAAAAGGAGGGAAAAAAAGCCCTGTATAAAATCT
GCAATAACAGCCCGGCCTGGGAAAAGGTTGTGTAAGTGACGTCAAAGCCAGGGACTCCCA
TGTTTCACCCTGATACTGAACTGATAAGGAAGAAAGAGGACGAAAGCACCTTCACATTTC
AGCCTGACCGGAGTTATTTTGGCTTCTGATAACAGTATTTAAGAGGCAAAATGACTAAAA
TTACTTCCTTACTGTGGGCACATTCCTGATTTTTTCCCCCCTCCTCTTACAGTGTTACAG
GACGGAAACACAAAGACACCTTTGATGAttttcagcgttttccttcattggccttgtaaa
aatgtaagaacaaaaaagtat
>NODE_206_length_628_cov_21.535032
GTAAAATAAAATCACCGACGGATCCGGGGGCAAAAAGCCAAACGATTACATGACTGAAAT
TTTTAAAGGAAAACAAGAAAGCGATAACATGATAGGAAAAAAAAGAAAAAGAAAACACAT
GCAGCTAGAACACTGAAACGCCTCGCACAAGAGAGAGAGAGAAAAAATGAATGGGCTGAT
GGAAAGATAAAAAAGTAGCTACTACAGGAAAAACTATGCGAAAATAATGTGCAAATTGAC
TCGCTTCTATTCAAAACGTGTATTCCCGAGTTGCAGTCATTGGTTGTCCATTTGTCACCC
ATTTAAAGCTCCCTCTGCCTCCCTCCCTCCCTTCCCGTCTCTGCTAAGCATCTCCAGTCT
ACATATCTTCTTTAGCTTTAACGAGCCTCGTTAAGATCGCAATAATATTCCACCCTCTAA
TTGCTCATTCCATTCAGCAGATAGGCGAGCATTGGCTTGTGCCTGATGCGCGCGGTGCGG
TGGGAGGGTTGCTGTGGAGATCGGAGACTCTGATAACCCCCCGTGCGTGCTGCACAAGTG
GTGAAAGCCTCGCGCTACGTACTGGCTAATGATTGGCACGCTTGACAGTGATTGGCAGGG
CTGCCATGACAACGCTACAACGACACCAAGAAGACCAATAGAAAAGGGAAACAAAATGTT
TCAATGCTACACTCAACGGCGGATTTAGGGGGGAGATATTATGAGGCTGGTGTCATTAGG
CGATAGCCATTGAATCATTCAATCTTTTTTACTTGCCGTATTTTTCGGTTTTTCCTTttt
ctcgataatt
>NODE_207_length_820_cov_18.495121
CGGCCAATCAGATCTGATCAGGTCTGAGAGACGTCTGCAGAGCTACGACTTCAAATTCAG
TTGACTCTGCATCGCCGACGCTCATCGAGCGCGCCCAGTTCACTTATTGATCATCTGAAA
ATGTCCCGAGTTTTCCTCCTCCACCCCTGAGCTCGCGGCGTCCTCCTCCACGCCCACTGT
CTGTATCGAGCCGCCATCACTTCACCGGGAGGTGTCACGGCGAGATCCGGGCAGATTTTA
TCTATTATGGGAGGGCGTGATTCATGGAGGCGGAGGCAGCTCAAGGAAAACCAATCCTGT
GACACTTTTCTCCCCTGCGCTGTACACAGGGCAGCAGCAGCTACAGAAGGACAAGGCAGC
GGCAGGCGGTCGCCCCTGACAACCGTGATAAAATGGCCTTCCTTAACTAAACTCGTAAAG
CACGGGGCGATAAAACTCAATCTTCTGTAAAATCCAATTAAGTCATTATCTGACTGATTG
TATCTTTAATTGAAAACAGAAGTGACAGTAAATTTCTGTGATATATCAGGATCAATCGAT
ACTGCCGTACAATCTGGTCTCAAGAGGTGATTTATAATGTCAAAGCCTTATAGGTAACTC
CACATTCTTCTCTCTAAAACCACTGGTGGATGAAATTAAGAGTAAGTGCGTTTCATAAAA
AAACAAGATGGTCACGTTATTGATTACAACAGATGGGGCAGAATCCAATGAATGTTCCCA
CAGCGCGGCGGAAAGAAAATACAAGTAATTTTCTTTGTCTGTTTTATATTGTTGTTCCCA
GCACACCATCACATTTACACTCCATCACTTAGAGCATTTTTATTTCCCTAAAACTTGTAG
CGACATAAACTCCAAAGCTCCAAATTACTTTTGTTGCTGTCTTATTCAAACACAAACACA
AATAAACATGTTGAAAGCATGCAGTTTGAAATGAATCTCCATAAAACACAAacaatgtac
agtgcaggagtgtactagtcag
>NODE_208_length_453_cov_8.397351
CTTGCACTGGCTTTACTGCTAGAATGGTTTACTGCTTCTAATGCATTACTGCCACGCTGA
AATACATTCAGATTGTTCAGTTTCTCAGTAATTTTTTTTTTTTAATTCAATATAGCACAC
AAGACGGAGAAAGCTAAACTTAAGAGCACTGCCCACATACCTTCAGTGCCATTGGGTGTC
ATGGAATTGTTACTGATGTGCGAGTTGTCAAGGTTGGGACCATTAGGAGATTCACTGCTT
CCACTTACTCGGCTGTGAGGACTGGCTAAATCCTGCATTTCCATAGACCTGACGGGACAC
ACACACACATGCACACACCAAATCAAATTACACATATCGCTCTGGTTTCAGGGAAGGCAC
AGAGCTCTCATACTCAGCGCTGTGTACACAATATGCATATTCCGGTCGTGACAGTAGTAA
AATAATGAAGACACTACAACGTAAGAAAAAGTAAAGTATATAATCTAAAGCAAGTTTGCT
AATGGCAACCTTGCATATGATACTTTCAACAAAAAAATGCATTTTTTATGAGATGCAAAA
TGAAATGGAAAAAAAATTATAGATGAAAATAAttaaaaaataaaaagccaaaggcaaaat
gtgacaaacagaaac
>NODE_209_length_695_cov_13.658993
CTTACTTCCCAAGCCCCCAGGTTGCCTTTGCATGACATCATTCCCAAACTATGCCCCCCA
TACCCATGTGAATCTGAGCTGTCACAATCAGCAGCCCCCCCATTAAACTGTACTGCGCCG
CAGACCCATACGTTTCTTTTTCTCCCCCCCTTTTCCCTTTCTGCCTCTCGTCTTCTACCA
CCAATCTCCTCCCTTCTTCTTCTTTTTTAACCCCCAGAAAGGCATTGTTTGAGTCAGGGC
TTGATCAAAAAACTGTTGCCCGCCAACCACGGGGCTTTCTGTAAATTCAATAAGGCCACC
TTAAAGATTTTCCTAATTAATGGATGACATCTTTGGCTGGAGGAGAGGCGAGGCATTCTG
CTCCAGCTCGCTCTTTGTTCGCCTCCTAATTAACTTTCCTAGGTCACTCAGGTCCCCGCA
ACCTGAGAGTGAAGAGCCCCCATTGAGGAGGGAGTTGTAAACTTACTTTTTTTGCCTCGG
CACTTAAAAGGGGAAAGCAACTATAGGGAACAGAAAATATCCTATTTAAGTCCTTTGTGA
GTGAACTGCTTGCACATGTTCCAATAAAGGAAGTCTTCTAAATAAGCTGCCATGTTGCTC
TCCGCTCCCCCTCTTTCTCCCTTATCCCACCTCTTTCACTCCCAGCTCCACAGAAAGGTT
ATGAATGATAGCTCTGGGTTGAGGGGGGTAAAGGGCCAAAGGACAGCATCTGGGCATTGT
AGAATTGTGAGCATCTGAAACTTTGAGGGAATTTGAGGATGGGAAAGCACTGAGCTGCTG
GGTGGTGGGGTGGATGATTGGGAAAGGGGTGGATGATTAAGAAAATGTGGTGAATATGAG
GAAAAAAAAtaagtgcc
>NODE_210_length_618_cov_4.781553
AATTCATCTGGATATAAATCTTACTTCCACAGACAAATTCAACCAAAGTACATATGAGAA
GCATGGAGGGCTTTTCCTGGCTGTCACTGATCAATCTTCATTTCTAACAAGCATTTTTTT
TCACATGCTGAGGCAGAAATGTCGCAGCACAAGACAGTGAACAGAGTTAAACAGCAAAGT
GTGCACCGACATGTGACCAGCACCGAATGCAACGGAGAGAAGGCAAGCAGGCATGCAAAG
AAACAATGGAGTTATCCTATTAGAGACAAATCCACACAGAGGCACAGATTTACAGCGAAA
CACAAACACAATATTGGCACTGACCTTGAAGCTCCAGTAGTTTGGTTGTTGCTAGAGGGG
GGAGAAAGAAAAACAAAGAGCAAAGGAGACAGAAGAGGGGCAGGGAGGGTAAAAAGGGGA
GAGAAAAGGATCGAGGGTGAGACTTTTTCCCAAGTGTCAAGCAGCAAAATACCACAGTAC
AAAAGATTAGGCAACGAAACGGCTGGTTAGAACCAGAACTGACACAGAAAATGCTTAATC
ACCCAGTTCGCCAAGTAACAGTGTGACTAATGAAGTTTTAGAGGTGTTCTTATGCAGTGA
GAAACACCACATTGCTTAAAAAACAAAACCAAACAAAAAACACCATGAAGTCTCGTAAAG
GTTAAGCAAACTAACCACTAAATTGCCTGATTTTTGCACATTAGTCCTGGTGAGAAAATG
ATGTGCTAATTATTGTGATGATAGCCAGATTAACTTGCGTtgtccttcactgccatgata
>NODE_211_length_860_cov_17.406977
GAGAAAATGTGAGATCCTGTGAGAAGACAACTTGTATCCCTGCGAGCAGCCCCTGCCCCA
GAGAACCCTAAATCTTTCTACTGCCTTGGAAACATATATATTATACATATAGAAAAAAGA
AAGAAAAGCTACAGTGAATTATAAAAGAAAAGATGGCAGTCAAGTTGTCAGACCAAAAGA
GACTCATGACAGAAAAAAGCAGTTCGTCCTGCTGTTAAGGAGGATATAAGGAGAGAGTCA
GTCACAGAGAGGCAGAGCAAGAGTGAGAGCAAACGGGGCTCATTTTAAGAGGGCACACTA
TGTTCGGCCCCCTGTCTCTTAATCCTGGGCGTTTGTCGCAGCTAATTATGGTGGACAAGC
CTCTTTATCGAACCTGCTCCTGCCATCAGCATTAGGATGCATGAGCTGCGCCTGTTGTTT
TAAACGCTCTCATTAACCACACAAATCAGTGCTGTTGACAGAGTGCTTTTGAATTAAGCG
TCTCGCCCCCACCGCCGCGCGCCAATGCTTGCAGGGCCCAGGACAAGGAGCAATTTATAA
CACCATTAGCCACACTCGCCGAGGTTACAGGCATCAAAATTGTTCCCGTCTAATTATTCT
TAATGGATACAGGGAGGGAGCGACGCTCAGGACAGCTTTTTCATTAGCCCTCAATCAAGA
GGGTCGGGGGAGAGAGGGGTGGGCCAAATGTACTGCTCAGGCAAACGGGAAATCAAAAAT
AATCGTGTTTGCTTTTTTCATAATACAACACGAATGCATAGATGGAGGGGAGTGGTGGAG
GGAAGGTGGGTGAAGAGACGCAGAAAGAAAAAAGAAGCTCTGCTCTTGACATTAGAAAAA
CTCTTACTGTTGTCTAGTGGAGACACACATATGCTGAGAAGTGACAGTTCATTTGCTTTC
ACTGCCTTGACGACTTATGGCAGAGCAAACTTATGCTGTGTGATAGATTTCTAAGACATG
GTTATTGGTTAATGAAAACAGAAGTGAAGTTCatcagggaaacatttgattgtttaggga
gg
>NODE_212_length_660_cov_23.237879
TGCCTACGTCCTCCATCCTAACGTGAGGGAATCATTGCTGAGAAAGCGTTTGATATGGAA
GACAGAAACTCCATCGGCGACAACAGCAACGTCAACATCACAATTCAAATCCCCCTTAAT
ATTCACCCCAACCCATTCCATCCCTAAAATCCCAAACCTGTCTCGTTTTAAAAACTCTTC
ATATGTAAGCCTTGAACCTTCTCTTCTCCCCTTCCCTACCTATTTGCCTACCTACCTACC
TACCGCTTCATTTTGTAAGCTAAACACTGATACTGATCATTTCATTTATTTTATTTTGTT
TTGTTCTTTTGATTTGCTTTGGGGGATTTATCATTTGTTTGGGGATTAACACTCTAACAG
GGATTTTGGCACTTCTTCATCGCTTCTTGCTTCTTGGCTTTGGTTTTTTGCTCAAACGCC
AAGAGGGGCTGAAGGTCTGGTCATTTGGGCTTCTCATTAACCTGCTGCTCACTGTTTGTC
CCCTTGTCACTTGTGTTTTAGAGAAAGATGAGGCTGCAATTGAGAGCTCTGAGTTCAATG
CCACGTCAGTAGCTGATGTGGACAAGCGGGTGAAACGGCGGCTACTTATGGGTAACTCTT
TTCTTCCTCTTTCTATGTGTTGCCATGGCGCTTGTGCTTGTATCCCAGACTCTACTCCTC
TCCGTTCCTTCTCGTTCTCCTCTTTCTGTCTTTATTTATTTATTTATTTTTAAAAGTAAA
CTTTGGTGCCCACTGTGTCAACTCCCAAAGTTGCAACTGTATCTAACGTGATGAAAAATG
ACTAAAAAAAGGTCACAGTTTCTTTAAAACCTTTCCACCTAa
>NODE_213_length_490_cov_5.816327
CGCACACACATACCAGCAGACATATACTTCTCATGTTTAAAGTATGCAGTTTTTTGTGTG
TGTCAAGAAAAGTGAGAGGAGTGGGGGGGAAACAGGCAAACGGAGAAGGGAGAAGTGGGA
CAAGAGAGAGTCAGAAAGAGGGAGAGAGAGTTGAGCCACAGAACAACGCTGCTGCGAGCA
GCTGTGGCACTCCCAGATTTCCCCCTGATTGCTTTCAGCTGGTACTTGAACCCTGGGCCT
TTTGGGTTTTGGAGGCCAGCCCAGACCCCACAATCCCCCCAGCGCCCCATCCAGCTGCCT
GACCCCTCCCTGACCCCGCGCCGAGGATAGGAAAATACAAGCCGTGCCAAGCCAGAGAGA
CTCTTTTATTTTGCCTGCTGGCATGCTGCCGGTGACCAGGGCTTACATAATGGGAAACAT
AGCAGGACCCAGGAGAAACAGCCCCTTGCCCCCCTTTTTCTTTTTCCTTACCAATCGATC
CTCCCCTTTTCTCCCCCATCTCCCTTTCGCCTTCTTCTTTCGTTTCTGTTCCCACTCCGC
TCCGCTCCATCCTCTTCCTCTCCCTGTGCACTCTGCCTCCCCTCCTGTTTGTGATATATC
TTTTTGGGCCCACTCGCCTGGGCACATTTATTACAgacagcctcgacacaat
>NODE_214_length_525_cov_18.459047
TCGCTATTTACAGCAAAGTCCCAAAACACTTCAAAGGCATCCTCAAAAACATGCTTGTCC
TCTTCGACATAACTGATTACAGCCAGCCTTGATTGTGTGTGAGGGGCATTTAGTCAGGTA
AGCATCAGTGAGTAACTATATTAAGCCAATACATCTTGTATTGTAAAAACTACACTCAGT
AATGTCGTGTTCCTAAGTCCTTTAACATGCTTTATTAGGCAGCCTCGAGGTGACCATTAT
CTATCAGCCTGCTCTGCATAGCTCTTAACTAGGACAATGTGGATCTCTTGTAATGCGCCA
TATGAAAAAAATCCCTCCCTTAATCTATTTTTCTCCAGATAGACAAACCTTGATGCTGAT
TAATGGTAGTTAAACTCACAAGCACTCCGTCAATGAGATTGCAAATAGATGGTAATGTAT
TAGAGTCATTAAATACGCATCATTCTTTTGGCATGAAATATGTTGACCCCAACCTGATTA
TATACATAATTAAAACTGCTCAACAGTTTCTGAGCACGGAGCTGCAGAGCAGAGAGAGAG
CGAGCAGGTCGACAGGCAGGAGTCATAATGATACACAGCAGCCACGTCACTTATTTGGGT
CATTTGTCATTTCCGCCCAGCATTATTTCAGTGCATATAAATTGCACAttttatcagctc
cccagttgcgtcttggagtgctagaga
>NODE_215_length_561_cov_17.078432
CTGGAAGATAGGGTGCATCTGCTGGAGAGAGGAGGAAAGAGGAGTGTGTGTTGAGGGGGG
GTGGTGTTGGTGGGAGTGAGAGCTGGGAGTGAGTGTGCATGATGAGGAGCAGGGGGTGAG
AGAGCCTGAGAGAGAGAGAGCGGGAGAGAGAGAGAGAGAGAGAGGGGATGAGAGGGGAAA
GGAGTAATGGCAGAGGCATAACAAGCAAGCTGCTCAGAATTAATGAGCTTACTCAATAAG
AAAAGAATAACCAATCAGTGTGTGTTGGGCAAATATAATTTGGGAATAATTGCTTGATTG
CTTTTCTATAGTAGGCTGATTTGACCACACACAAGAACTGAGAATTAAGATGTCAAGACA
AGAATTAATTTGGCAAGCGAGGGCACACAAATGTTCCTCTCGCTCCCCACTCAGGCAGCT
TGGAAGGCAGCAGAGCCGTGAGTTGGAGCGCACTAATGATGAAAACACAGTGGTAGATTG
CGTATTCATTTCCCTGTCTCTATTTTACATAAAGAGAGCCATGGCTAATGCCACAGATGT
TGGGATATCATACAAAAAAAATAAAAAAAAAACTGTGCGTATGCTAACACATTTAATTGG
CATTTTTGCATATTCCACTCCATTGTTGATAGCTAGTTGCAGCTGATTGTTCAGTTTGTG
TCCTCATtgatttcagtgtgtgtggttttttttttggaggggtaactgtctggggatagt
aat
>NODE_216_length_251_cov_16.394423
GCGTTATGCACGTCCCATTGTCAGTGAATGGGAGAACGTTTTGGCCAATATCTCCGGAAC
CAGACGTGCTAGACACCTGGAAATGCCACCTGCCCCACCTAATTTGGCTATGCCGAAGAC
GCCGGTCTCAGTCCCGAGTCTCTACGACCTTCCCGTCCTGAGATACAGCAAAAATTCACA
GGTTACTCCCACTTCCTGATGTCGTAGAGACTCGGGAGTAGGCTCAGTGCGATCGCGGCG
GCAGCAAATGGGGGGGTAGACACAAGTTTCATGTCTCTAGCACTAACCGTTTGCCCAAAC
CCTCACCCCAGGCCGAAACCCTAACCCTAACCCTAATTCCGGAGCTTACGGTGAGGGCTG
GCCCATACAACGGGACCCAAAAAAGTGTCCCTACAAACCTATACCAATCAACT
>NODE_217_length_796_cov_12.267588
ATTACTGTTGTACTTCACTTCAGTCTCAAAGGCCTCTTATATAAGGACTTGGGGGTTCTC
TTGCCTCTTTTCTCCTCTTGATGGGTATTTTTTTTACAAGTAGGCCTCATGCTAGACAAA
AGCGTTTAAAAATTGGTGATTGCTTTCATCCGCTTTAATTACATTCAGAAATGGCATTTC
TGCCACATAATACACCCCTATTGTTTCAGAATTATCTGGCTTGGGGAGTAAAATCTACAA
TATTTGACGATGCTCCCGAGCTAAATCGCCTCTTGAAATTGAAATATGCTGCCGAAATAC
AAAATAAAAAGCCAGCCTTTGCTGCTGATATACTGGAAGCTCCTTGGCTTTCTGCAGAAT
GCTATTATTATGCATATCCAGGTAGAAAGTTAATTAACCCAAAGCTTAAGCTAATTATGG
TAGCAGAATGCTATCAACCAAACGCTTTCAGTCTGACAGCTGTCCAGAATTTCATTTGCT
AATCATTTGTCTTTTGCCGGAGCATATGGTACATTTCCCCGCTATCACAGCAACAACAAA
CAGATGAAAATCATTAACTAAAAACAATGTGCAATGTGAAAAATCAGACACAGATTTATA
AGGCTTTGTGTCAGAGAAAAAAGGGGGATTTATGGCCTGGGAAATATAATGATAATTTTT
GGTTTTAGCCACTTAGGATTTTAGGCAGATCACGTGACCCAAGTGTGCAGGGAATTCAGA
TGCACAAATATATTGTTTATATCTATATGCAAATGAGACAGAATGTTTATCCGTGTAAAA
TTAATTACAATTTTCTATAGGAGCATATGCAAAGAGCTTGTTCTTAGCAATTTTTAGCTT
CTAGCATATTTTGTGCCTGTTTTTTCAACACAATATTTTTATGTTGTTAAAAGTAGAAAT
CCCTCAGCTCAGAATTAAATCAATTATTTTCCAAGAAATGCTTAATGCATTTTTTTTt
>NODE_218_length_481_cov_4.399168
CAACAGCTAACGGAGCGCCTTCCTTTACCTGGCACGCCGCTAGACGCTGATAAAGCTCGC
AGTGAGGCGCTAAGCGTGCTGCCGTGGCGTCTGACCTGCAGTGGAAAGCTGTCCCTGTGT
CGTGGACCAGATCCACGGTGAGGGTTTCTACAGTGCAAACACACACGGTGTTGACTGTGG
CAGCCACCGCTTCATTTTCACCTTTCTGACACGGCTCTCGCTCCGTCTGTTTCTAGCCTC
CGCTGCCCACATTCCCTCATTCCACTCCTTTCTCTCCACATTTTCCTTTCCCCCGCTTGT
TTTTCTTTCTTCTGGAACCACCGGCTCGATTCCTAAATTTAGGAGAGGCAGAGACGGAGG
CAGGAGGAACAGGAAGAGAGGCAGAAACAAGAGGCTGACCTCTGGGTCGCTTCATGAAAA
ACATCAGAGCATCAACCGTGACCTCCTGAGAACCAGCTGCTCCCTCATCTACAGTAGCTT
TAGCAGGTTTAATGAAGCAGAGCTTTATTGTTGAACTCTGAGCATCAGTATTATGGGATG
TATGACAGTTTGAACAGTTAAACTGACGTAGAGTCGTAGAAACAATCATCAGTACtctgg
atgtgtttctgttttctgatcattcagaggaacctttaagaag
>NODE_219_length_570_cov_20.954386
CGCCTCCATTTGAAAATGTCACCATCACCACCACAGAAAGACAAAAATATTAAAGTGGCC
TCCGTGAAAGTGGCGGGGGCATATGCACAGAGAGGAGAGGATGCCCCCAAACTACTTTGG
TTACACAAACTTTGTTTTCGGCCTCAATGCATCAGAGCTCTCTCCCTCCGTCTGCCATCT
GCTGCTGAAGAATCTGTTTCACTCGATGAGCCAAGCCCAGCCTTTATTGGTCCTAATGGC
ACTATCAGCTGAGCCGCCAAACCCAATTACCTTTTAAAAAGGGAGGCCACCCCAGCTAAT
CATGGCTGCCTAACCTGATTTGCCTGTGATGAAGAGACGGGATAAAGAGCAGTTAATGGA
GGGAGAATGATCTCACAAATACAAAAAACTCAATTCATTTCTCCGGGAGAGCAATCTGTC
CGATTCAGCGGTAATGGAGTGGAGATTCATTAGTCCTCAGGCCTTAGTAGTAGCACCGTC
CCCTTATCAACTGAATGACAAAAGAACATTCAGTGTTCTCCGTTTATAGACTTCATTTTG
TTGGGAAGGCACACAGAAAGGTGACAGATTGGTAGCTGAGGCTAGATATCAAGATTGAGT
TTCTGCACCTTTTCAATCCAGCATCAAATCACAATGCATCAACAATTACAAGGACAGCAA
CAGCTACACTTGTCACTTCTTAAATGATAaaagacttgcattcattgcaattcgtgtcat
atataagctgta
>NODE_220_length_743_cov_14.658143
GGACAACATGTTGCATGAACATTTTCAGAAGTTTAGAACACTGGGAAAGAAAAGAAAACA
TACATAAGGGTAAAGACAAACTGAGGGCACTTAGCAGGCTGCATGCGGGGCAGCAGGATG
CTTAAATCTGAAGAAATCTGTGTAAGCTTATTGTGATGGGCAAATGGGATAGCCCATCTC
CTATGGTACATCCCATGAACCTAAAAAACCCTAAATAAAACATCAGTATTAAGTTCGGTC
CATCACCAGAAGCTGCATTAGGTCTCTCCTCAGTTTGCTCCTTAATTCCATCAGAGTAAT
CCCACGTTATTGCCCTCTAACAGTACCCTAAACGGAGAATAAAAAGTTTGCTCCCCTCTA
GCAGTGTATTACCAGGAAACAACAGGCCCTCTCCTCATTAAGTTATAGATATAAATGCTC
CAAAGCATGAAATTACCCCCGAGCCTCCCTCTCCAAATAACCTGGTTTGCAAACAAATGA
TCCGAGCACAAGCAGTAAAAGGCAGATTATTAAAATAATAGGAGGGATTTAAATTTGCAT
CCACAGAACAATTCAGCAAAGGACTGTGCAATTACTCCTCCCCTCCTCCTCCCCTTTTCA
TTCCACCTTTCTACTGGCAAGCCCAGAGTCCCTCGCACTTATGTGTCCATCTGTTCTTTC
TAAGAACCAGATATTGGTATCTTTAAGTGTGTCAGTGTTAATGTGGCCAAATAGAGGAGT
ATGTGCACTTCCCTGGTAGTGTTGGGTTTTATTGTTTAAGTTAATGAATACCACAATTAA
TTTACATACTCACAGTGTCTTATCCTACTCGGCCCTCGCCCTAAGAGTGCATTTCTCTCT
TCCGATGATAAATATCTAACTTtatcctgagacaataacagtccctcctcctatgctgga
gtaaa
>NODE_221_length_585_cov_18.379488
GACAACAATCGACAACAATCTTTAAACACGCTTGTCATTCTCCTCTGAGAGATTTCCATT
TCAGCTACTTAAGCGGCACATGAAAACACGACAGCCATTGCCAACGATCTCTAAACACAA
CTCTGGTGTTCTCCCTCCTTGGAGAGATTACAGATTTCCAGCCATTTAGCAGAGAATGAG
AGGCGTCTGCAGATTGAGGGGATTGGTGCAGCACACATTGGTGTGTCGCAGCCTGACTGG
GTTGAGCGCAGTGTGCCATGTCATTTTTGGGCGCGCTGTTGCTCAACATCAAGAGAAATC
GATGGCGTCTCCACAGGGGCAGGGAGGCCTATGGAATAGAGGAGCTTCTCAGGTCTGTTT
GAACTCATTTTCTTTTCTGGGCGGTTGCCCCCTCGCTCAGCCCCCTAAGGCATCTCCCTC
ACAGCAGGCCCTGACAGCTTGACACATTGACAGCTGCCGCTGAATGACAACTGATTTGTA
CAAATTTCAAGCCTTATAAATCTACCTGTCACAACAAGAGCATAAAAGAGCTCGGACCCA
GCAGGTAATTCGGAAGTGGTGGGGGAAGAAGAAAAAAAGCCTGCTTCCTCCTCCTCCTCT
TCCTCACTGCTGACAGCCCGGTCTGAGAGGGAAAAAGAAAAAGATAGGAGATAGAAAGTA
AAGAAGAGACAACATGGCTCTTTTTCATTTCCTGCCAGTATACCGTGATTCACTCCTCAG
GTCCACTTTGAATAAGAACCAGCGAAa
>NODE_222_length_697_cov_26.144907
CTGACCTGTTTGCTGAGGAGCCTCAAACCAAGTTTTTTTTTCTTCTTCTCCTTTCCCTCC
CCAGTACTATGCGTTTCATTATTAATATGTTTTTTCTCAAGTTTCTCTCTGACCCAGGAC
ATTAAATAAAACATTGTATGGTTCATGAAAGATTATGAAAGAGCAGAACGTAAGCAGCAG
GAGGTGTAAACTCAGCACAATTCATTCTGGTATATAATGTCAATGCCAGCAACCCCCCTC
TCACCCTACCTCCATGCCCTGCAGGCATATTGGCGGAACTACCAATGGATGCTAAGCTTT
TTCCGACAAAGCTCCGAAGATAAAGTATCTTCCTTTTATCCCTTCTGCAAATCAATTCTG
GGCCTTACAGCAAAATCCCATAAAATAACTTCAAACACCACTACTTACTCCAAAAATTTG
TATTATGGCTATATCTCTTTGAACCCTTACCAGTGAAGTTTTGGAGGAAAATGATTTAAG
TGTTATCTGCTAAGACATCAGCATGTCAGCACTTCACCTCAGTTTTTCTTCACATGTCAA
CCTGAACCTTGTATTTCTCTCCTTGTGTTTGGTTTTTGATTGCTTCTAACCATCCAGGCC
TGGTGATAAATACAAATGCTGCTTGTAAACTTAATGGCTGTAGTAAGTGCAAACAAGATG
GTATGAAGCCCTGCTGGTGCTTCGTGCTCACTCAGCTGCTGAAATATTCATTCCCTTCAC
TCTTCTTCAACAATATGATAGAAACTGGGGCTGATAAGACAAGTACCTGAAGAGCAGTCA
GTCAGTGTGATTACTGAAGAGGCTGCAGTGACTGCTTGATTAGCTTCAACCAAAAGGAGC
CAAAgaactcactatcaat
>NODE_223_length_579_cov_14.689119
ATTAATGGCAGACTGTAAAGGTAAGACACATGCAGGGAAAAACACACATCTGTCTCTGTG
GCCAACTGAGCTGTGTGCCGTCACTGTTTAACCTTCCTCAGAGGATTCTGGCTGACAACC
TGCATGATTTTTAAATGCATTTTATTAGCACTGCAAATTAGCTATGAGAGGATGTAAACA
AGATACCTGGCCCCTGTGTCCTTTTTGATAACTTTTAATGATGCGCTTTGAGTATCCTTC
CTCGTTCCAACAATTACTCTACATATCTAAGGCTGTGTGATCCAAAACAGAGCAACTGGT
TTTGGACTGTGGCGTCCTGTCCGGTCCAAGATCCCCATGTAATAGGATTCCTCAAAGCTG
CAGATGGATGGCAAATCTAGGCGGTTTCATCTACTAAAAGAGGGCATAAATCACTAGCGG
AGGAAGCGGGGACGAGGCAGGGGTTATCACCAGTCTGCCTCCCTCATGAGAGCTTTGCAT
TAAAGCATTAGTGAAATTAATTCATCTTTCATAAGAGGTTTGAGCAGTATCTGTGATCTA
TGATAACAACCAATTTCTCACTACGGAGGGGCCGGCGGAGGAGGGAGGGAGGGAGGCAGG
AGAAAAAAAAATACTCTGCGACCCTGATAGACTACACAAATCTGCTCTTTTTAAATGGGC
TAACATTATCTGGAGTGCTGCTCTCTGGAGCATCATCCCAGATTCATATCCCAGCCGGGA
AAGAAGCATAAATCACCGGGC
>NODE_224_length_825_cov_18.793940
GGACAAGAAAAGAGAAGAAAATGAAAGCTTCTCGAAAAGCATTTTGAGATTTTGAGATGC
CGTGTCCAGCTCCTCTGGGAGGGGTCAGGTAATGCTGTCAGAAGCACAAAGCACAAAACA
TGACAGAGGCTGAGACTAAAAACAAATCGCTGCGTCTAACAGTCGATGATCGCTGTGTTG
TTAGCCACATGCCTATGTGATCATGTGAAATCTCCTCAACACTGTGCCTCTTGCTGTAAT
GCTAATGGCTCTGAAAAGAGAGTTAATCACTGTTGCACAGTTAGCCACATGCTTGCCTCT
TGCAGCATGGTCGGTGTGTTCCAGGGGTTAGCAAAACACTGGTGTAACACATGATCGCTC
TTTATGAGGCTGGGGCCTGCAAGAGAGAGAGGGGGCCCACAGACGATGCTAAAAAGACGG
TAATGACAGCCATTCACCGCAATCCAATTATGCAAAAGGGAGTCTAAACAATTCCATCAT
CCCCTAAATTAGATTGTCCTAACGAGATAAAGGCACCAATTAATCCTGAATTAATTTCTA
CAGCTCATTTTCCCCAGAAAACACTCTAATATGCAAATGCCAGTGAGAGGCAGAGAGGCA
TCCTTCTGCAGGGGTTTGCACCACCTCTGCGTGTTGGCTTCTCTTTCTGAGTGAACTTAT
GAACCTGGACACATTTTACGAAGATAAAAAGACGGAATATAACAATGTCACAGCTCAGGT
GTAGCACTGAAGAGAAGCTCTTTAATAGAAAAGGCAAATGTCTCCCTTATAACTCATTAT
AGTGCTGCCATTAGTGTAATGGAAAGCATATTGAAGCCAAAGCGAAGTCAATATTGGCAG
CCAGGTTTAGTTGATTAAATGTAAGGAGCTCAAACGGTTCAAATATTTAAGGTGTGAAAG
TAGTTTGTTTCtgtttgctttatggtatgtgatgctcatgggtactttacaaaacaattg
gcctcgatgggcatagttatatataaa
>NODE_225_length_341_cov_4.126100
CCGACACCTCCCGAGGCGGATCACCCGGAATAATTTGACATAAAAAAAAACAGATTAATA
TGCATGACACATCTTGGCCTTCGCACCTCTCATGCTGTCACACCGCTGCTCTGCTTTAGT
TCGTCCCCACCACCACCACCACCACTTCTTCCTCCCATGCTCGGCTCGGGAACATGTGGC
CAGATGTGTGGAGATCTCACTCCTCTCACGCCTGTAAGAGCTGCAGCAGGAACATTAAGC
AACTGTTTAAAAGTGAGACTGTTCTCACTCTGCACCAGCTAACCTCCTCCTGCCTCCTCT
CTGCCTCTCATGTGTCCAGACCTGCAGGAGACCGGCCGGGCATTGATTCGGGCAACATTG
AGTTGTTGTCATTTGACCCCAGGAGGAGGCTGGATGCTGGTAATCCATGGTTAGGCAACT
GCTGCTGGCTCTGCGGGGAGATAAGGAACTTTCTTTCTTTCTATTTTTCTCTGCCTAATT
GCTGCTGCCTGCGTTGTTAATTg
>NODE_226_length_640_cov_31.746876
AAGGGTCAGGTTTGATGACTTTACCTGTAGTTCTTTAAAATCAGTGTTATTATTCAGACA
GCCGTCACTGCCAGGCTCATAGAAATGAAATGAATGTCATTATTATTGTGTTTAAAGCAT
AGGGGGAAGTGTATGTATAAGCACGTCAGGCCTGCATTTGAAAGAGGAAATCTTTAACAT
AAACATTAGCATTTTGTGAAAACAACTGAGTAATTAGTTTAGGGCATAATAAGCTGGGGT
AGGCACACAATGAAAGAAAGCATTTTGGCTTTAAAATGAATAAAAATTGATTGTGTCCCA
ATAAAAAACGAATTGGCAGAGTGTTAACTGGATTCCACATAAACGTCTGTAGCAGTCCCT
GGCCGCTTTATTGTGTGCTAATGCAATAGAGAACACTTAGCAATAAATGCTCCTCTCTGA
TGAGCTCACAGAGGCTTTCCAAGATGGCCTGATGAAATTGTAAAAATTAGATTTGAGCTA
GCTGCTAATGACTCCTAAAACAAAGGAAAATCTCCAAATAGAATTAGCCTGCCCTCTTCT
TCTCTAAATACATCATATGTAAATTACTGTCATTTGGAGAAATATGCTTGCCTGGAAGGT
AAAGCCTTCATTAGAGATCTCAGTAGGTTTGGGACTCAAACAAGAACTCCTCCAGGACAT
TTAAAAAGTTTGAGAACTGAGAGAAGGTAAAGATATTGTTCACTCATGGCAGCAAATCAG
AGATATGACTAAGGAATTTATTTTTGATTATTTTAGTCAAACCAGATGGACTTCTTTCCA
AAGCTGAAGGCATAGATAGCTg
>NODE_227_length_636_cov_21.781446
GCCAAGACGGAGGAAAATGGAGACGCACAAGCCGAGCAGGTCAGGGGAATAAAAATGAAA
CGGAAAAAGGAAACTAAACAGCATGCAGTCCTAATTTGTCATGCTCATGTGCGGCATGTC
TGTGCGGGTTTGTGTGTCTCCAGAGTCCAGGCTGTGTAGATCACCATTCCGCCTTATCTA
ATTTCATTAATGTGATCCCCTGTCCATCCCCTGACGGCTTAATAGCCATTATTTGTGGGT
CCCTTCAAATAAAGGCTCAGCAGTAAATTGCAGTCTGTGGAAATCGAGATATAAACGCCA
CCCTGCATTACTGTATAATATCTTTCCCTTTAATTAACTGAAAGCCATGCTGACATTTAT
TGGATTGCAAGTTACTTGTTAATGGCAATAAATTGCGAAACAAAAAAAAGAATCATTGCT
TATTTTACATCAATAATTTGTGGACCTTTTGCTAATGATTATTCATTACTCGCCTATGGG
GACTGTCGTGTTTGGTGAGCTAAAGTGAATGAAGAATGTAAAGATTTAAGTGGGCAGCAT
CTACTTAGTGTTATGGCTTCGGTGCCGTGCATTAAATGCCTCGCTCTGTTGCTGTCCCTT
TATCCTGTCTTGTGCATCTGGCTTTTGGTAAAGAATGTGTTCGGCAAAATTTATTGCACT
GAGAACATTCCATCAGGCTGCGTTTAAGAGGAAAAGTATTACTATTCAGCGCTCCATTTT
GCTTGCACGGTGATGTTCCCCTGTTAAACACAATGCTGGAACAGAAAACTGGACTGCAGT
ATTTGTTGAtgtgtgtgc
>NODE_228_length_593_cov_26.409781
TGGTCAATTATCTTCAGGTAGAAGGTGGTGTTTCAGGGCATTATATCAAAATAGGAAGGC
TGTCGGCCATTTCAATAGTTGTTGTCCTCAGTCTATTGCTTTTGGTGTTTTGGGAGAATT
CCAACAAGGACAGGCTAAGAAGTCTTTATCTCTTTTTTTTTTAAAAAGACTCAAGCTTGC
TTTTTGTAGACCTGTACCATATTGTGCTGCTGAGGTGCTGGGGGAAGGCTCAGGACTGGC
AGTCTGAGCTCACTGTCACCGGCCGCCCTTCTTGTGTTTCTGCTCTAAACCCCCATTGTT
CTCTCGGCTTCTCTCCCCTTGGTGTGTGTCGTCTCTGGAATCTGATTTGTAGTGGGTGAG
GTAACGTACGTGGAACACTTAATGGACGCAGAAGGCAAATCGAGGGTAAGTGCAAATACA
TACAAATAAAACATATGAATAAGCCTAGACAAACCTGTGTTTGTCAGCTGTGGTTTCTTT
ATTTACATTGTCGGGAATTGTTCAGATTCAGAAACCTGGTGGAGTGTGTGAGATGGTGAC
ATGCCGGAGGCGTGTTTTACTTGGTGTCGTCTGTGGCACTGACTTGAGGCCATCCTGAAG
GGTTGATGCTCTTAAAACAGGACTTCAGCTTCCTTCGTAGTCAATCCTGTGGATTGCAGT
AGCTGACAATGTCCCTTTTGGTTGCTGGATTTGCTCCTTATGATCTAATGGGTCTTAGTC
tgcaagaggttgtcacaaggctgttagatggttgt
>NODE_229_length_849_cov_26.903416
TTAAATAATTCCGTAATCACGCTCTCCTGTAAGTCGGTCCTTATTTTTCCGTAAAATTAC
TAAACTCCTCCGTTAAAAATAAACATGTGAGCAGAAGTCCTGGGCTCGATGAAGAAGACA
ACACACTGCTAGCTGTGTTTCATGGCTCTACGGTGCAGAGCAGGCCATATATCTCCAGCG
TATTATCAGGATGACTCCTGCTGGCCACCCTGTCACAGGAGAGTGCTTGATATAAACAAG
AGATTGCTGCGACACCCAGTAATCAATATTAGGATGGTTTCAGTACCAAACATCATTTGT
CTCTGCGACCATTCCTTTGACCAAACGAAGCATTAATTCAAATCATAAATCTGAGCTGAT
TTAAATCCGAGGAGAGTGAGGGAGGGAGAGAGGCCCCTGTCTGACTGCCTGCCCCTAATG
ATTTATTTTCTACATTTCTGCGAGCGAGAGATTTGTCCATACTCACTGACAGGTCACCTT
CAAACGCCAGTGGCAGACTGTTCATCACCATGCAGACGAGCATCTCATCGCTGCAAGTAA
ATATTAAAGGAAAAGAATCCAATTGATTGTGGATGGGGCCGAGAGGCGTCACTGCCATAT
ATTTCACTCAGAGAGCTAATGCTGTGGCCCATGCACCCACACCTAGAACTGCTCCCCCTT
GCCAGAATTATGATTCTACCGGGAGCCTGTGTGGCTGGCTGTGGGCTCAAGGTTACAATT
TAAATTGTAAAAAGATAAAACAGTTTCTTATTAGCTCCATTGCCACAGCCTTGCTGTTGG
TACTCACATTTATCTTTATTTCTGTGACCTCGCAGGCTCGTATTCTCTTTTTTACACACT
CCATTCTCTCGGAGTGATGACCTCACACTTTATGCATTTTGCATTGTTAAATCTGCTTAG
AAACACATCCTGTTTTCATCTTGCACACCATAAGCGCCGCGGTGTCAAGTATTACTGCAG
AAATGTATTCAGGAGTCAAGTCATTTATTACAGTAAGTGAATCAAAACCTc
>NODE_230_length_604_cov_13.245033
AAGAAACCCAGAATGAGGCCGGTTTGTATGTTAAAGCTGACTTTCTTTCTTTTTCATCAA
GCCTCAACAGTGCGTTGAATTTTTACTCAAGGCTTAACTTTTTTAATAACGATTTTTTCT
CCCCCCCTCCTCTCTTTCTCTCTTCTTTCTTTTTTCTTTTTCTTTTGCCCCATCTCTTTC
TCTCGGCAGCCCTGAGCGCTCATCCTGCTCCAGGAGGAATAGGCGGAATCTGATTACAGA
CCTATTTTACAGCAGACGCCGGGGCGCAATAAAGGGAGAGAGAGCACGGAAACGGGACTC
GGCCCATCAATTAGATCTCTATTAGCAGCCAATGCGGACCTCACCTCAGGAAACGCCGGG
GCCCTGAAATTAAACAATTCTTCAAGCCCGACAAGCCAGTCACTTCTGCTGTATCTTTGA
GGAAGGAGGGAGGGAGGCAGGGGCTGCTGTCCTTACCGTGGATGCACTCCTACTATAAAT
AAAAACAAATCATTTAAAATGCACTATATGGAAACAGGAACATAAAACAGAGCCATAAAG
ACCCAAACCTTAGGTAAGGTCACCACTCAGAACCAAATACTGACGATAAATCCTTAGTTG
AATAATACATTAATGCAATTTGGGATTTTTCTAAAACAATAAGAATAAGAAACAGCCCGT
TACCGACCCTATGGTCTGAAATATTAAAGTAAAACGTGCCAAAAAAACAAATATTAACAA
TTATGGTGGTATTATTCtaatattacagtgacttgtttctttcttt
>NODE_231_length_592_cov_30.121622
TTATGTTTAGATATCTTGAATATTACATGTTCCATGTTTGGCATTGTGGCATTGTTGTTC
ATGAATAGCGGTGCTGTGAAATGTAATGTTTGTTTTCCATCACAATACTAATACTATGAA
TGATTCAGGCTGCTACACTGCACTCCACTTAATCAATCACGCCTGTCCTGAATGCTGATG
AGAGAGAAAACACAGGATTGTCACCCTTTTCTGCGACTTTTAGCCAGTTTAGATCTAATA
TGTAACAATAAGTTGAGTGCACTGTTTGGCCTCTGTGTGTTGGGACGAATTTGTTTTACT
TTTTGTTTTTGTGTTACAACTATGTGTGCGTGGGTGCGTAAGACTGTGCGTATGTGTTTG
TTCTTTCTCTTTTGTGAATTTTGGCTAATTTCGAGTTTGACTGCGGCTCACCCCCGTCTC
TTCCTGTGTGTCTTGTGTAGGGCTGTTAGTGCAAGACCTTACTGACACCATATTAAGTTC
ATATGCCTATAAGTCCCACTACCTTCTGACTGAGTCAAATCGTGCTGAGTTGAAATTACC
TATGATTCCCTCTCCTTCGTCAGCTACCAAAAAGAATGTTGGGAAAGGTAACTGAACAGT
TTTTCTCTTTCTCCTTTGTCCCACTGGTCTGTGTTTGTGTTGTGCCTGCTCCCATTCTGA
CTTAGTTTCCCTCTTTTTTTTTTTTTTTTGCACACATCTTTCATTTCAAAGCCTTGAGGT
GCAAAGTTAATTAACTGATTAAACATGCAGTTAa
>NODE_232_length_491_cov_21.786150
GAATGAAAGAGAAAGAAGGGTAAAGATGGAGGCGTGCATGTGGCTGGAAGGCTGCAGTGT
GCCACCGGGGTGCTGTGAGGCAGGGCCTGTTAAAGGAGAGCTCCAGACCAAGGTGTTCTA
TAGCTCGGGGGCTAACGGTGATAAATGAGTCCCTTAATGTCGGCAAACACTTTATCTCTG
CTTCATCTGTTTTCATTAGGCAGGGCCAACCTTTGGCTGGGCGAGAACGTGCTGTAACTT
TCATTACTACAACACAGAAAGGAGAGGCACGGAGACCTCCCATCGGTCTAATAAAAGCAC
CAGCTAGACACCATGACAGATCCTATTCCTTATTATTATGATGGCATGCCACCGTTATGA
ATTAGAGAATGCCATGTCCCTCAAAGATGATCAGTGCTTTTCTTCAACTCGTGTCACCGT
CTTTCAGCTGAAGGATACCTGCTCTTTCTGCTGTTCCTATTGGTCAGAACCAAACTTCTG
ATCCTTCTCACCTCTTCCTTTCTTATTATTTCCCCCTGACAGAATCACTGAATGGGAACC
GAAGCCTGTGCATTCATTAGCGGACGGTGATGGAGGCGTTTACGGCGTGCTTATTGCTGC
TGAGAAAACAGTTTCACcacaaagttgtaattgaaaatgttaaatagattttt
>NODE_233_length_503_cov_14.548708
CCACACTTTTTTCCCCCCCCTCTTTCTTACAAGTCAAATCCTGGGAGAGGTTGATGTGAA
GACCAGGCAGAGCAGGGATGTGAAGAATATAAACACAATTTTTTTTTTATTGTCCAGAGG
GAAAGGGGGGGTGCCGGGGGTTGGGCGGTGGGGTCTGTAAAAGAGACGGGGACCTTATCA
CAGCCCAGCAGCTCTGTAATTCGCCGCCATGATAAAGTGGCAGCGCGGAAAACCTTACAA
GGCTGGCACAATCCAAAGACGGATTAGGTTTTTCTGACATAAGCTTCCTGAAAAACTAAT
CAATCAGCCCATGCAGTATTATCAGAAGCGTGAGATTAAAGAGCTGCTCCTAATCCCCCC
ACTGTACATTTTATTACACTTCCCAGTGTTAGTTGCCTTTAAATATACAATAAATAAATA
ATAAAACCAAACCTAATTGAGCATGGGGAAGGGGAAAAGGGTTAAAGAGCCCTTAGAGAG
GGAATTTATGTAGAATTTGTGTTTTGTTATGAAGACAGGGATAAAACTGTTGTCCTTGCC
AGAGCACTTTTTGACTTTGAATAGAGCATCACTGTCTCTGGCATGGGGGGGAAAAAACCT
CCGGCAGAATTTTACACCAATACGGCtggctaaaattgaatcacatcgattcggactttc
ttgtt
>NODE_234_length_396_cov_29.060606
ATAAAACCTACACAGACTGGAAAAAAAACATTTGAGACAGCAACGAGAGAGAGAGAGAGA
GAGAGAGAGAGAGAGAGAGAGAGAAGGAGAGAGAGTAAGTAAAGAAACAACAGAGCAGAG
GATATTTGTAAAGAGCAAAAGAAGAGTCAGAAAAGAAGAGGGATAAGGAAGAAAAAAAGA
GAGGAGAAAGAGAGAAGGGAGCAAGGGATGAGACGGCTGCCTGGAAAGACGATTAGTATT
CATGCGGCGTGGCGCTCCAGAGAGGATTAATGGACTCTGATGCCTAATATCCTGGAGAAC
AATTAATTTGCCCACAGTTTTGTCATGGTTGAAAGTCAAATGCTGGAACAGATCGATGCG
CACAGCCGCCAGTGAAATCGCGGCAGCCCCTTCTGCCAGGCGCAGAATTTTAATTTCATC
ATCATCATTTTCCCCGGCTGCCACCCTCGACGAAGCTGTCCCTGACATGGCTGAGAGGGC
TGCCACATCCCGACAGGCATGGCGCGTACACACACGCACACACACACACACACACACACA
CACACACACACACACACA
>NODE_235_length_576_cov_20.300346
CAAAAGCTTTACCCCCCCGGTCCTCCTCCTCCTCCTCCTCCTCCTCCTCCCTTCCCTTCC
CTTCCCTCCCTCACTCACTCACTCACTCACTCGCTCACTCACTCAGTCTCTCTTTTCCCC
TCCTGTTTTTTTTTCTCCCCTTCCTTTAGTTTTTGACAGCATCATAATAATCTGGGTATC
TTCTTGATCATGCCCCATGTTTTTTTTTTCCCTTCTTTTCTTCCTCATCTTCTCAGAGAC
GAGTTTCAAATTGCCTGCGTCAGGACTTTGCTAATTAAAGTCATACTTTCAAAAATGCCA
TAATAACTGTTAATTAGCTTGATGCTATTTTCAGCATAATTTGCTAATTAGTGGAAAACC
TGTACAGCGTTTCTCTCTAATTACAGTATGGCTCCGCACGGCGCATCTGTGCCTTGACTC
CAAATGATACCATTACAAAGTCCCGTATTACGCATTCTCTCAAAACAGTTAATTGCCTCC
ACAGATAGTGAGATACTTCAGTCAGCTGATTTTTATGGTAATAAATGGACAGGCACAGAC
AAAAACCACCCTGGTTCATATTTATGAAATATGAAAAAGGAAAACAACCTCCTTATGAGA
TGCATGGAGTTAGTTTGGAATATAATCTGGTTGGTTCTGTGATGATTTTGTGTGCTCATG
CGTTGAGTTACTGAGACTTTTAATGAAGTTTGATTTATTCTTTGTTGTAACCTTGCGAGC
GAgtaagccataacattg
>NODE_236_length_756_cov_16.645502
CTGGTGACTCAGCACCAACTGAGAGAGCAGAGCCTGGGATAAGATAATCCATGTAGAAGT
ACACATCTCATAAACGTTCCCACGTGAATCTGTGGTGCGAGTATGATGGAAGGCATTAAT
AATGCAGTAAATGACAGAATTTCAACTGACTGGAGCAGAACTGACAAACAATTTTGCAGC
TTTTACTGTGTAGCTTAATAAATCGGGAGGCAGTACGCCGCTGTGAATTTGTAACTTGTT
CTGATTTAGCATATATTATAGCATATTTCTTGTAAAGTTGGTTAATAGCTGGTGAAGGCT
GCAGGAAGATTTCTGGAATGAGTCCAGAAAGTAAAGGAGTTGGTGTCTTCCAATGTTCAT
GGGGCAATGGAGGTCTATCCAGTTCAGTAGCTGGTGCCGTCTCCTCCTTCATCTCCCGGT
GCATCTCCTCCTAAGCCTCAGCTCAGCTAAAGAGAAGCAAAAGAAGAGTGGAAGAAGGGA
AGCCCTTATGTTCATGTGTTTTGATTAGCAGGTAATGATCTTTGATCTAATGCGCTGACT
GGGAAAGTGCGGCTCCCATTGAAATCCGGTGGATGCTTGGCCGACCTGGAGCCAGTGTCA
CTTCTCGTTAGGGCCTGCGGCTCCATGACCTCCCCGTTGCCAGTCCCAGCCCCCTTCCTC
ACAGCATGAGCACCCTGCGTAATGATATCAATAGCAGCAGGGGTGCAATGAATACAAATC
CGCGTGCAGAATGTTTGGACAAGAATTCGCTCCCAGCCCTCCCTCCTCCAGCCGCCCTGC
TCACCACCGTTCAACCTCTATCCCCCACACAAAGGGCTAGGTTAGGCCGTAATGTGGATG
GTTGATTTTCTACAAAAATAGGTGGCTACTGCAAAGAACAAAGGCCCCCTGCTGGTTGGC
TGCAACTGtttatgtccg
>NODE_237_length_640_cov_13.356250
CTAAGCATATCTATGCAGCCGTCATTTACGCGCCAGGCTATCTGTAACAGAACAATTCCT
CAATTCATTTTTCACATCATTGTTTTCCCCTTTTTAGCGTGTCACAGAGGTCTTGCGTTG
TGGGTGTTGTGACGGCAGGGGTGAGATAGGAGGGCAGACAGGCGCAAAGTGGAAGGATGC
TGGGCTTCTCCAAGGGGATGTTTGGCTTTGTAATTTCACCCTTGAAATTCGTGATTACAA
ACGGGACAACTTTTTTAATTTTCTCTTTTGTCTGGATTCAGCTGGCTGACAGTCTGCCCC
AGCAGCCAGGCCTTTTAATCAATCACCTAGATAATCAAATGTCACTGGCTATCTGCTCCA
TGTAATTACTTTTGCAATTAAAAATCAATCTCCAGTCACCCCGTCTAATTAGAGGGATGG
GCAGATCTTCATCTAGATTGATTTTATAATACATATTGACTTCAAATGCCATAACATTGC
CATATTCTCTCATTTTCATGCTGTGGTGCATCAAAACAAAATGCCAGGGATTATGGGGAG
GTGCAATGAGGGGCTGTTCCAATTCTGTGTACCAGGAAAAGGTCCCCAGTCTAGGAAAGG
TTCACCTTGCTTGCTTGTCTGTAATGACAACACTCATCCTCTCTGCTCCCATTGGAAAGG
GAGGAGGGACAATAGAAGTCCAATGATCTACATGGCAGGCTACAGTCAGTGAAAAAAAGA
GCATAATCAGGAGCAGAAGCTTACAGTGTAGGGTAAAAATAGACTCCTGTCCACCACAGA
AACCAAAcctattgtcattctg
>NODE_238_length_620_cov_29.904839
CTTACTTTATTATTATTATTATTATTATGATTATGATTACTTAAGAGAAATCCAAGTTTC
AATTTGTGGCAAGCATAAATTAATTAATTAAAAAAAAATACCAGGGAAAAGTCAAAGGAA
AGAGAGGGGCTCTTTGTTAATAGTGTTTTTCTCTTACATGAGACAAACCGAGGCGCATGT
TGGAGATGTTTTTTGTCTGTTCTACCGAGATTGCAAATATCTTTTTTGCACAGAACTCAC
TCTGCTTTTTTGCACAGTTTCAAGTCGCTTATTAGAACTTAACCCCTGATTACACGCACC
AAGGCGATTTAAATCTGATTATCAAATTAGGAGACTTTGAGACAAATCCTCTTAGATCTG
ATACTGTTGACTGGAGAGGGAAAATGGATCTCCACACCCGTCACGTAGGTAACGATGCTG
TCCTGAAAGGGAGTTTTAAACCGTATTTGACAACAAATGCAGCTGCCCCGCTATTTCAGA
AGATATTAAAGGAAAATGAATGCAAATCTGTGTGCAGGAGCCATCTGGACGTGGAGAGAG
GGAGTCAGCTGCTCCACACACTGAGGCGCGGAGCCTGAATCCGTCTCAGCTCATTCTGTG
GGATCATCTGCGTGGTGGGCTTTACACCGTGGAAAATGCGCTCTTCATCATTAGGTGAAA
TGTTACCATCAAAATAAAAAAGAAAACGCTGATCCCCGTTTGTTTTAGTGCTTGCATGCA
TGAAAACTTTGCACGGGAGTGGAATTAGAAGGAGCTTAGTCACATTTTCTCCTCAAAAAA
aa
>NODE_239_length_1516_cov_30.166887
CCTGTGAAATACAGTCTCATCTATCGGATCCCTTGTATCTCTAGTAGCAGTTATTATGTT
CCTCTTCATTATCTGAGAAGCCTTCGCAGCTAAACGTGAAGTTCTATGAGTTGAACTAAC
CTCAACAAATGTTGAATGACTACATGGCTGCCCTCCTCCCTACCACACCTTTGAAGAACC
TGCATTTGTTCAAATCCAACAAACTTGGCAAGAGCATAAAACTCATACAGCCATTCCTGC
CTAATTTTCTAACGAGAAAGGGAGGAGTTGAACCCCCATAAATTGGTTTCAAGCCAGTCA
CATAACCGCTCTGTCACTTTCTTTATAAGACACTAGTTAAACCGCTAATAACACTGCCTT
GTCAAGGCAGAATTGTGGGTTAAACCCCCGCGTGTCTTGCATTAATGGCCCATCCCTCCC
AACTAGGATTTCAAGACGCAGCTTCCCCTGTAATAGAAGAACTTCTTCATTTCCATGACC
ACGCCTTAATAATTGTATTTCTCATCAGCACCCTAGTTCTTTACATCATTGTTGCTATAG
TAACCACTAAACTAACTAACAAATTTATTCTAGATTCGCAAGAAATTGAAATTATTTGAA
CAATTCTCCCTGCCCTCATCCTCACCCTCATCGCACTCCCGTCCCTTCGCATCCTTTACC
TAATAGACGAAATCAACGATCCCCATCTAACAATTAAAGCCATAGGACACCAATGGTACT
GAAGCTATGAATATACAGACTATGAAGATCTGGGATTTGACTCCTACATGATTCCTACAC
AAGACCTGACAAGCGGACAATTCCGACTTCTAGATGCAGACCATCGAATAGTAGTTCCAG
TTGAATCCCCAATCCGTATGCTAATCTCCGCCGAAGACGTCCTACACTCATGAGCAGTAC
CCTCCCTCGGTGTAAAAATAGACGCAGTCCCCGGCCGACTAAACCAAGCAGCCTTTATTG
CATCTCGACCTGGAGTGTTCTACGGACAGTGCTCTGAAATCTGCGGAGCCAACCATAGCT
TCATGCCCATCGTTGTAGAAGCCGTTCCCCTAGAACAGTTCGAAACCTGATCCTCCCTAA
TACTTGAAGACGCTTCGCTAAGAAGCTAAATAGGGTCTAGCGTTAGCCTTTTAAGCTAAA
GATTGGTGGCCCCCACCCACCCCTAGCGAGTATGCCACAACTCAATCCCGCACCCTGGTT
TGCCATCCTAGTGTTTTCGTGGTTAGTCTTCCTGACCGTCATCCCTCCCAAAGTCTTAGC
ACACACCTTCCCTAATGAACCTACCCCTCAAAGCACAGAAAAACCCAAAACAGAATCCTG
AAACTGACCATGACACTAAGCTTCTTCGATCAATTTATGAGCCCCACATATCTAGGAATC
CCCTTAATAGCCCTAGCCTTAGTTCTCCCCTGAATCCTCTTTCCTAAACCCACATCTCGT
TGACTAAACAACCGCGTACTAAACCTTCAAGGCTGATTTATCAACCGCTTCACCCAGCAA
ATCTTTCAGCCCCTAAGCTTAGGGGGCCACAAATGAGCTGCTCTACTCGCATCACTTATA
CTTTTCCTTATTACCCTTAATATACTAGGCCTCCTCCCCTATACCTTTACCCCTACCACC
CAACTGTCACTTAACATGGCCTTTGCAGTCCCTCTCTGACTAGCAACCGTTTTTATTg
>NODE_240_length_808_cov_22.772278
CTAAGCACTTACCAAGAAAAAAGGAACTGAGAAAATAAAGACAGTTATCTGTTGTTTGGG
GGCATCTAAAGGATTACTCTCCATGAAGCTTTCAACATTACATAATCCACAAAATGTGAC
TGTTAAAGGCTATTTTTCTTGATTATGAAATTTGTGAACCCCCCAAGCAGCAAGCATCCT
AAAAGACTGTTAATGCCTGATGGCTGCATTGCATTTCATGCGCTGAGTTGTACTGATATG
CATCTACACACAAACACAGAGGCAGTAACAGAACTCTTTGCTCCTTGGCCTTCGAGTCAT
CTAGCTACATCAATAAATACAGCAAAATAGCATTAGCAATAACTTCAACTATATGACCAG
GCTCTAATATGATAGAATTAGTATCAGTGTTTTAAGGTTTGGCCATTTAGGTGAAATTCT
AAGCCGGGCAGGGAGTAATTTGGACACAGGGAAAATTGATTTTGACCATCAGCACTTTCT
CATTTTCAAACAGCGCCTGCGGCTAAATGGGTTAGCCTGTTAAGCACATTACACAGGTAG
CTTCTCCTTTCCTCCCCAATGATTATGTGTCCGCCTTGAGCAATTGATATTTCTTGCAAA
TAAGAAAATTATCATATTCCATGACTGGAAAGAGAAATTAGGGCCTGCTGTTATGGAGTG
GAGTCTCTGGACTGAGAGAGGGAGGCAGAGGTACATTTTTCCTTTCTTTTTTTTGTTTTT
AAGGGTGGGGTGTACGTATCAAATGTCGAAAGCTATATTGGAATTGGGGCGCTGTCAGGC
CTCATCAATAAAAATATACAGTGATAGACTGTAAGTGGTGGAGGGGGGACATGGAGGGAT
GGAGGGGCGCTGAGACAGAACGACTGGCTTTGACTCTGAAGCAGAAAGAGCTGGGAACAT
ATACAGTAGGGTGTGTCTTAAGAAAGCTGTAATTTCACCACCAAAGTGTgtattgctctc
ataaatcata
>NODE_241_length_499_cov_6.995992
TTTACTCAATGAGGTTACCCCAAAGGTGAGTCTGTTCATCTATAACTTCCCCCCGTCTGA
CTGCATCCATCCCTCCATCCCTTCTTTTTTTACCTCTTACTTCCCCTTCTCCTTTATTTC
ATCATCCTCACCTCTCTCTCTCTGCTTCATTCGGGATCCTTCCTGCTCGCAGTTTGTCCC
TGCTGCTCCCCTCCTCCCTTCCTTCCTCCCTCCCTCCTCCTCCTCCCCATGCACTCCCTT
TCTCTCCCCTAGTGTATTAAGGGGCTTTGACGCTCTCAGTAAAAGCTGATTTATTCTCTG
GGTGGTATCGATCGGTTTCTGCATTAAAGATTATAATTCATTACCCCGGCCCCTTTTAAT
ACATTAAACACTCAAAATAAAAATAAAACAGCCCTCCACACCCCCACCACCACCAGACTT
TTGGTGTCCCGAGGGTGCGGGAAAACACTCTTGTCGAGACGTCCGTTCTGTCGTCCGGGT
CCCTGAGGCTCCACCTGTGTGTGTGTGTCTGTGTGTGTTTGTGTGTGTCTCTGTGTGTGT
GTTACTGACTCAGACAGAGAGATACTCAAAGGCGCACACTCCTCCCTCCATGCTCGTGCT
GTCGAATGCACATGGATTCTCAGGCAAACACAAATGCATTGCACTAAACACAATGACACa
t
>NODE_242_length_629_cov_14.683625
GTAGTATATCCATCCTAATGTCATTTCCTATCTGGGAGCTCTTTGGCTGTGTATTGCATG
GAATACAATATCAAAATATAGCTGTTGTTTTTAGTTTCTCTTTATAGCCCAACATCAAAA
TGTGTGTTGGACTGCGTGTGTGTGTGTATGTGTGTGTGTGTGCGTGTGTGTGTATTTGTT
GCACAAACATTTGGTTTGAGCCATTGAACACACAGCTCTCAGCTGCCTCAAGCAGCGCAA
GTTTAGCAACTGTTTTCCTTTTTAATTGTTGTGGAAATTAAATAAGAGTGTTTGTGACAT
GAATGTTGTAGGTAATGAGAGCCGGAGAGCAGCTGGGAGGCTACGGGCCTGCGTGTGCAT
CATTAGGAGCTCAGAGGCTCCCAGGCTCCACGCTAGCGTAAGCCGCTAATGAAAAGAATG
TAGTCACAGATCTCATTTTTCAGGCAATTCTTGTGTAAACTGGAGATTTTCCAGTGTATG
CACAGTGGAACAGGGGCCCCACATAAATCACACAGGCTGGCTGCCTCCAGTGAAAGAAAG
AGGGGGTTTTGAGCACATGCTAACCACGCAGACATATGCTGCAGGAAACTGGAAATCTGC
AATGGCACAGCTAGAGGGAGAGCCACTCACAGCACCTACACCTGTCTGCCCCCCCCTACC
CACCCACCCACCTCTCCACATCTCTTCTAGCTCTCTATCCATCTCCACTGTGCTGTCCAA
CAGCCCAACCCCCATCCTCCCCCCACACACACCCCCTCATAACATCCCCTCCTACCCGCA
GGCAAAccaac
>NODE_243_length_756_cov_21.441799
GTATTCAGTCACACTGGAAACTTCATCCATGGTACTAATTTGCAACTTTTCCCCTGCAAG
GACCATTTTCAGCTGCCTCTATTTAGCTCATCTATGCCTGAAGAAATTATACATTTTCTC
ACGAGTAAACAGTTTTCTTAGAAAGCTGTTTCCTTTTGAGACAAGTTGCCATACATGATT
TTACATGCAGGCATGATTTTTACATTTGTGCTGAATTGTATCAACAAAGTATGTGGTGGT
GTAATGTACAGCACCGGTATACAGACTGCATGTTTGTGTTATGCTGTGTTTTCATAACTG
GGGTCAGACACATGCAGCCCACCCAGTCTGTTGAAGGGCCTTTGTAACTAAAACATCATA
CACATCCTGTGTTGCCTTTTAATACCTATTAGGCTACTCAGGCTCATATATTTTTTCATT
TTTTCCTGCATAATGTTAATGAAAGTCATTTTTCAGACATTACAAGTGCAATGATTTGCA
GTTAACCCATGCAAACAAGAGAAATAGTGGGCAAACTGTTGTGACATTCATTGTATATAA
TGAAATCTTAATATGGTGCATATTTAAGTGAAAGGTTAGCAACATAAAGGGCAAATGGAT
TGCCTGGCAATGAATTTTAAGCAGCTATTGATTTTACACTACAAGCTACCTCTTCCCTGA
ATGATAATTTTGAAATGGCACACTGCTTATCTTAAAGCTGATCTGACACAACAGGACACC
AGAAATACACCGAATATTAAGGCAAATACAGACGGATAAGTAACGCTCTTGTAGATGATG
CACCACTCTCATTCCACTTAACGAGAATACATAATAAGTGCTGATGTGCTCTCCAAAATT
GAACAGATGCGAATACATCTAAGGGCAAACGGATAGTTGtgatgaaaatttctcaaggga
aaaagtaagactatgaaa
>NODE_244_length_743_cov_5.764468
TTTACTACATAACTAAGCTGAGGCAGAAGCCAGCGGGTTCATCCCTAGTCTGCGTCGAAA
AGGACGAGTGTGCTAGGTAGGTAAACAACGGGATGAGAATGGCTTCCATTTGACAGGTGT
TCCAGGGCGAGCAGTTGCTAGCAGCAGAGCGATATTTGTGTCTTGTGGTGACATTAACAG
CTACAGTAGGCTAACACAAACCTGGTGGAGGGCGGTGAGACCGTCTACATTGGCGTAGTT
GATGTCAGCGCCCCGGTCAAGCATTCGGAGCACCTCCTCGGTATCGCCGCTTGAGCAGGC
GGCCAGAAACACGGCGCCATCATCGAACTTCACCTTCGTCTTCTTCTTTTTCAGAATAGG
AGGCTCCAGGTCCGTTTCCGAGCCCAGCCATCGCTTTAACTGCTCATTCCTCTTCTGCTT
GGCGTCCGCCATCTTCATCCCCCTCCTGTCTCGGGCTTCTTATCTTTCTCCGAGAGAGGA
TATACTTTATAGTGGCACTATCCCACAGCGCACTGGGGCGTGGGAAGGGAGGGCTGGGGA
GGAGGGGGGGCCGAGAGCGAGAGAGAGGGCGTCTGGATTGTTTTCCATAACCTCGCGAGA
ACTGGAGCCCAGGAGCTGCAGTATAACGTCATCATGAGCAGATTATGAGGGGAGAGTGAG
CAGGGTAATCCCTTATAGACTGTGTACACCAAATAAGACAAGAGTGCTTGAAAATATTAC
ATAACACTCCACTGGCTCACAAGCATTTTCACAGAGAGCCACTGTTACTTACAGTAGCTG
CTATTTTTACCTTCTCTGCTCTGCCCAGTGTTATATTGTATAGACTGTTGTTTACTGTGG
TGCTGCCGGGTACAAAGAAGCCATAGTTCACTTGTAACTAGGGGCCGATAAAAGTTAtta
gtaat
>NODE_245_length_425_cov_22.545883
AAACACCCACTGTGGACTGTCATGTAGGTAGTGGGGGGGGGGGGATAGAGACAGAAAGAC
AGAGAGCAGGTCGGTGCTTAAAGCTAACAGGTAACCTTTCTGTGCACCTAGGACAAAGGC
AGGGGGAAAAAGAAAATGTCAAATTAAGAGAGGCCAGGCAGAGAGACGTGGCTGCCATAT
TTGTGTGAAAGCCCAGTGCTGTTGGCAGCAGAGATGGCTGCTTTCTGATTCATCTGGGGC
CGTATGGCAAAGCTTTGTCAGTCTGTGCGAGGTATAAATAATTCAGGGTGAGAGATGGCA
ATTACAGGGCCCTGCACAACCAAAATGAATATTTTATAAGGACTAAAACTGCCCTGGAAT
GAATCACACACATGGAGTCACACACACATACACACACAAGTGTAAGTGAATGTGCGCACA
CGCACACATGCGCCCAAACACACACACAAAGGTAGCACATATGAACCCTTGGCATTGCTG
TTGTATTGTTGACAATATAACTATTATATTATATAAACTGCTTTTGTGGGTTAATAATTT
GTAATGTTCtcgtcgctacgtgtgatttttcacaatatttagttaag
>NODE_246_length_525_cov_24.491428
ATTATTATAATCTCAAATTTCACTGGATTTTGGTTGAATACAAGAAGACATTTGCAGATG
TCAACTCGAGCTCGTGACGGGCGTTCTTCACCATTTCCTGACATTTTATAGACCGAACTC
GTAATCAATGAATCGACACAGCGCCGGGCAGCTTTATCAATAATAGAAATAAACACTATT
TGCTGCTGCAGCGACACGCGGCATCTTATCTGTATAGGACGCATATAAGGAACACTGAGG
AGGAATGCGAGTAACGCAGTGGTGTATCGCGCATTTTTCTGAGTGGGAAGTCAATCATAG
CCAGGGGAGGAAGGGAGTGAGGGTCAATGGACCGATACTCGCCGATACCCACTCCGAGAT
GACAGTGAAAAGAAAAGGTAAGAGAGACCAGGATAGAAGTGGGTGCTAATTCCTACTTTT
CAGTTTAAATAAAGATTGGAGCTGGATAAAAGCCATTAAGGGAGAAATCAGACAGGGCAT
GCTATGTAGGACAAGAGCTGACTGCAGGGAGGTGAGTGGTGGGATCGATACTCAGTCGAT
GCGCTCAACACCCAGCCCTGCGCACACACATATACACACTGAGGGGGCATGTGGTATTGC
CGGGCATCTGCATGTTTGTGTGTGTGTGTGTTTGTGTGTGTGTGTGTGTGTGCAGCAGTG
ACTAATGGAGAAGGAGAGGGAGCCCGG
>NODE_247_length_411_cov_13.559610
ACCAAGACACTCGGCAACACCGGCTGTCACCTATACATGTAATATAAATGCAATCTCACT
TTTTCTCTGTGATAAATATCCGCCATCTCTGAGGGGCAGACACAGCCTGACACACATGCG
AACGCACACACTCTCACTTTTGAATACAGCACCGCACAGACAGTCAATAACAGAATGGGG
TGTGAGATTAAGCCTAAGCCCACCTTCTTTTCATGTGGCAGAGCAGCCGCTGCCCCGAGA
TCTGGCACCAGATGGCGCTGTGCCGGTCGGTGCCAGGAGATAATCGGGACAGATCGGGCC
GCATTACTACCCATTATCTTCTAATTATTCTTGTGTGGAGCGCTGATCCTGCCGTTTGTG
TAAGTGGATGGCACAGAGAGCCTGTCGCCCCCGGCAGCACGAAAATCCTCCCCACTTCCC
TCACCCCCTCTGGGGATGGAAGGAGAGATCAGCCGGGGGAGGGAAAAGGAAGGAGGAGCT
GGTTGGGTAAGGCAGCCAACCTGATAGACGGGAGAGACGCCTTTGTGGCGCGCAAAACCG
CCATTAATATTTTTTAATAAAGCGACATAAGAA
>NODE_248_length_625_cov_17.889601
ATTTACAGTCCAAACCAGACCCTGCAGAGCCATAAAGTCCATATATTCTCCACACAGTCC
ACTGCTTCTGATGCCCAGGAGAAGCAGAAGAGCGCCCATGATAACGTCAGTGTTCATCAG
AAGCCATGGTTTTAAAGTTACGACCTCATTACCCTCAGATTGAGGCCATATAACCCTAAA
CCCACAGAGAGAAGGTTGGGAGGGATGAAATGTTCTTGTTTTCTCATGTGCACTGAGGCG
TGTTTTTCAAGGTAAATATTCTTTTTCCAACATGAAATAGGTCTTTGTTGTTTGCCGAGA
GGTAAAGAGGCGGAAAAGTGAGGAGGATCTGAACTGGTTTCCATGTCAAACACTTCAATT
CACCATAGAAACTCAGATCTTAACGCGGAAACTTTATTAAACTGTGATGGTGGATTGATA
AGGGCCGAATTTCTATCGGCCTCTTTTTATTGTGGGCACCAGGCGGGCTGACAGAGGTAA
ATTGCTCTTTTAATTAAAGCAATGCACCAGGGGAAATTGCTGTCTGAATATTGTCTCAGA
GATGGGGGCCAGTGACAGTTGCCTGGAAACTTCAATCTGTCCACCCGCATTTATTCCAGA
TCACAGTTATGAGATAAAGTTTAATAAAAATCTTTTCCTCCGCCACCAACGAAATGAAAT
CCAACCCTTTCTGAACAAGTGAACACAATGAGACAGGACTGCGGAGGAAACCTCATGTTC
AACATGTATCTCTCAGGTTCGTCATTTTGTCCCGTTAGGAGCCGCAGAAACAGcctatta
tgagatg
>NODE_249_length_681_cov_24.246696
GACCAAACACTGAGCCCAAGTTGAGACTAATGAAGTCTTTAATTTGGTTATAGTTTATTA
ATGTCAGAGACACTCCGCCATTAATCATATTATAACGCCCCTGAGTGCGCGTGTGCTTGC
ACTAATGTGTGTATAGCCTGTGTGTGTGTGTGGATGTGTGTCTCTTCGCGAGTGTGTTTG
AGCATATGCCTGTGTGTTTGTATGGGCCCTTGCATATGTGCACGCGTATGTGCGTACATG
TGTGTGAGAGACAAGTGTGCGGCTCTCCACCAGCAATAATATCGCATACATTTTAAAGGA
CCGTCATTATCGCCGTGGGTTACCCTGCAGCCCCCCATCACAAACCCCACAAACCATTTT
CATTCCAAACTCATTAATATGCAAACTTATTCAAATGAGATTGTAATTAAGCATCTACTG
AGTGGGAACCCTTTTCATGATAATTTATGATAAACTCCTCGCCACCTTTGATTGAGATTG
ATTTTTGGCGCAGGCAAGCCGACCTGAATACAAAGCTACACCTGAGAGACCTGGAGGGAG
AATAACACTTTTAAAACAGCAAACTTATTTCATGGCTGATTGTGCCACAATCATCTTGGA
GGAGTAACAAAGATCTATTTGAATAATGCATTCCCACTGTGCTGGTGATGTGCTCAGCCT
AAAAGAAAAAAGAAAAAAAAACTGGGCATATCTGTTCTTGGCATCAAGGTGACAAAGTGA
TGTGTGTGAATGTGTGTCTGTGTTTATAATGGAAGGTAAACCAAGCATAACTCAGTTTAC
CCAGTGTTTTATTGGAAGGATTACAACCTTAGCTGACTAAAAGTGACACTTTGCAGAAGT
AAt
>NODE_250_length_501_cov_21.784431
AGAGCACGCCCCGTGACAGAGATGTAACACCGCAGCTGATATCCGCTCACCTCTCCCTGT
TAACACCATGTGGTAAAGTCTATTTTATTGTGAAACGCACAGGAGCTATCCCCCTCTCCG
TACAGCGCCTCCTCTCTCAGTGGGTACAGGGGCTTAACAAAGAAAACATCACTGCCTTTC
AAATAGCACATTTTGACCTTCCAGACAGCTAGTTGACAGGGTTCTGCTCTAGCAATGCAG
GATTCAAACCAACTCTGATCCATAACAAATTTCCTTCCTGGCGTGGAGGGGCCTGATAGG
TTTGTGAAAAAAGCGTCAAAAGCTAATGGCAACTCGCACGGCCGCACACTTACCTCCACA
ACAAAGGCCCCCATTCACTGTTGTCATGGTGCAGGCGCCAGAGCGAATGAACTCTTCATG
CTCCATCAACAATTTAGTTAATTAGCTCATTTGTAATTGGCCGGCTTTGTTGCCTGGATG
TTAGTGGGGGGACATCAAAGGAAGAAGGTGTTTGCAGCACTGCCGATTACAGGTTATCAC
ATTGCCACTCACTGAGAGTCTCTCCCTCTCTCTCTCTTTCTCTCTCTCCCTCTCTCTCTC
TCTCTCTCTCTCTCTCTCTCTCTCTCTCTCTCTCTCTCTCTCTCTCTCACTCTTTCCCTG
GTT
>NODE_251_length_782_cov_15.176471
CTCACTTTCTTTCTGCATCTTGTTTTACAGAGACACCATTGTGTAATGGTGGCTTATAAA
AGAGGATGAACATTAACAGGGTTGTGTCCTCGGGACTTTAACCACTTTTCCTTCGCTGTG
TCGTCTGTCGGCTGGTGCACTATAGAGGCTTGAGAGAGCCAGTGGTCCAACCAGGCTTGT
GGAGGCATGTGGAGACTGTCTACTAAGTTTACACATATCAGGCCTTAGAAAAGTCTTATT
AACAGCAGCTGCAGGCAGTAGGAGAACACAGAGAGCGGCAGCATGACTGCTGAACCAGGG
AACGCCTCTACACACTAGAACCCCCCCCCTCCTCCTCCTCAGTCTTAATGACTAACCAGA
ATGAGAAGCGGAGGAGAGGAAGAGCCTGGAAGAGCCTGATTTGTTCTGCATGCTAAATAT
GGCCTGTAATCTTTATTCCTCTGAGTGCCTTATTAAAAGTGAAAGGAAGATGAAATCCCA
CCAGCCAGCCCATCCTTTCTGCTGTTTATTAGAGGGGCTTTTCCTCTGTTAATATTGAGG
TTATGGTAACCTTAGTGGTGATAGATGCATCTGGTGACTTCAGGTAATAATAGCAATGAT
TGATTCCCACCTGAACCCTGGAGGTGTAATCTAGCAGGATGGAAGAGATAAAGTGGCAGC
CAGCGTCTGAGAGATACACAGAGAGGCAGATTCCATCCAACAGTGCTGTTCATCATCCAG
CAGACAACAGCGCCTTGTCAGAATTTATGATGTTTTCCCTCGTCTCTAATTCATCATTCA
TTAACTACTCTTTTCTCCCCCTAAATCCATCTCTATTTGTTAGTTTTATCAGTAAGGTTA
GGATGAAAAATACCTTTGTGTTAGTTTTTGATTCTGCAGCAAGATGAATGTGATTTTTGA
CTGCAAGTGTGTCACATCAgtcagatctgatttgataatcaaag
>NODE_252_length_567_cov_48.657848
TGCATGACGTGTTTAGCAGTCATAATGATGTCCATTTGTGAAATGTGTATCAAATCAAAA
AATGAGGAAAAAAAAAGTAAAAAAAATAATAAATCCGTAGATGCACTTATTGTACATGTG
GCTAGGTTTAGTAGGTTTGACTTCAAGTTCTGACTGCCTTACGATGTTCGGGCAGGTGGT
TCTGAAAGACATAGAAAAGACGTTTGGGAGAAGACGTAATGAAAAACAATAAAAGGATTG
TAGAATAATATTGAACAATTCTGAAATTGCAGTTCTTTTGATGCTTGTGATTATTGCAGA
TGTACTTTAGAGAAATTTCATTGAAAAGATATGACTCTGATGTTAATTCTGTAGAATAGC
AATGTATACCAAATGTAATCTTTCCAATGCTATGAAGAATTTATACATGAAATTGATATG
CAATAAAACCTGTGTGCTTTTTAAATGAGACGGCTACTGTGCATTTGTGAGCTGTGAGCG
CCTGAAACTGATCCCTGAACAGTAAACGCAGAAGAAAAGTCATTTCCATTCCAGAACCAA
AATAACTACTTGCTACTGACTACTTGCTGGATGAAGAGTCACTTTGGCCGTTGGGAGATT
TCTGGGAAGAATCTGCAGACATTATAACTTAAAATGACTTCTAAAAATGTGACGTTTTGT
TGACTTGTGAAGATGGAAAGAAGAACTtagaccccctgcagcaaacggacattctttttc
catcttcag
>NODE_253_length_654_cov_11.839450
CACCTCCTTGCTACCAAAACTACTACACTACCCTGTTTTGACTTTTCATCCTTTTGTCTC
GGACAGAGTTATCCTGCACCGCTCCCAAACCTCATCCAGTTTTGTTCTTTTCTTTTCTTC
TATTCGTTTTGTTTTACGTATCCTGTTTTGTTTTGTTTTATTATTTTTTTTCTTTTCTTT
TCCTGTTGTTGTTGTTGTCGTTGCGTTTGTGTTTGTTTCGGGTGTGGGCTGTGTGTGTGT
GTGCGCGCGTGCGTGTGTCTGTCTGTGTGTGTGTATTCTCTCCAGCTGCCTCCGTTGATT
ACGGTTCCTTTGCAGACAGATGCAGCACCTGGCTAGAGCTGCTTAGGCTGAAAGCTCACA
CCATAAGACGAGGATCAGTTAAGACAAGTAGGAGGACACAGTCTCTAGCACACTCTGGTG
ATCATACCCACAAATACAGAACACAGTCTCACAAAGCAATCACACATGCTCACGTACACG
CACACACCCCTCCATGCATGCCGCTGGGGGGCGGAGCATTGGAAATCAAGCACTGGCTTT
TTTTTTTAATCTAGAGTGTGAAAGTTGAAGCCCCGCCCCTCAGAGGGATCCACAATCAGC
AGCTTGGCATTAAATGCCTGGAGCAGCGGTGACCATGATTACAAATTAGAAGGAAGTTAT
TTTTATTTCTTTATTTTTATTGTTGTTGGTTTTTTTTGCATTCAATAACAATCATTTTTT
AAGGCTCTAATTTAgatctgaatgggttgcagcagcttgatgaccactaatggaggaatt
actttcatttcattttgcatttacgactctccttaa
>NODE_254_length_500_cov_22.292000
CAAAGTATGGCAGGGGGAAAAGAGCTGAGAGAAAGAGAAAAAGGGAGAAGTTGGAGTACG
GTGTTTATATGCATGTGGGTGAGTGTTTTTTGGGGGGGTGAAGAGGAGGGGGAGGAGGAG
GAGGGAGGAGGAGGGTGGAGGGTAGCGGATCAGCAGCCAACTCCACTCTGAAACCCTCCC
CTCACTCTCTCTTTCTCTTCCCTGCAATACCTCCGCCTCCTCCCCCCTCCCCTTGAGTAA
ATCTATAGGGAGGGAAGGCAGAGACAGGTGCATTTCTCCACAAATTGAGTTAGCCAAGAC
ATGCCACATCCAATTGGGCTAAATTGATGTGAGAGTTTGTGATGTCTGCCGTGGGTATTA
CAGCAAAGGTCAGTGTGCCGAGACAATGACATCAATCTGGTCCACGTGGCCGAGAGCGCT
CGGGCCCCCACCGGCCCCCTGATTCAGATGCAAACCTGCAAACACAGGCAGGGGAAGGAG
AGGGCGGACGAACGCCGGTTGCAAACTGGTGGGCATTTTGTGATTAGAAACTAAACAAGA
CCTCCACACAGTCTGGCTGAGGGGACAGACACACAGTGCGTCGGAAATGATGGTCGTTTT
GATTACAGACATTCACAGTAGGCTGCTTGCGTTAACATTACTCAGCAGTAAACCACTTTa
ca
>NODE_258_length_586_cov_11.455631
AATGAAAAGAAATGGGGGGGGGGGAGAGCAATGGAGGAAAGAATGAAGAGAGAAATAAGA
GGACTGAGGTGCTGTAAGCTGCTCTTTTCAGGGATCAGCGGCGCTTTAGAAAGACTGGTA
TTGCTAATATATGGACTGTTTCTTTTACCTGTAGTGTTGGAACAGTTAAGTTGAACATTA
ACAAAGCTAACTGTATTCCAAATATACATTTACTTATTTAATATTTCTGATTTATGTGCG
CAGTGCGTCCAGAATCTGAAAGAAGTAAAGCGAAACTTGCCAACTAATCGTCCATTTATC
ACAGTCTCAGTCATTTCTGGTCACAAAGTAATCAGAGACAGAAGCGGGCTCAGCTAGCAA
AACCAGGGAGGGGAGAGAAAGTGGTAAGCAGGGCAGAAAGGAGAGGAGTGTTGCTGAGGT
TTCAGCAGGAGGCATTTTATGGTGACTTGGTAAGGGCCTTGTGGAGCTGCTGTGCATCTG
CATGAAATGATGAGCCTGGTGTCAGGACATGGATCATCCTTTTACACCGAGTAATGAATA
CAGATTGCACACCGGATAGAGAGGCTCTGCAATCTGCTGCACCACAAATGAAACAACTGC
CGTTCTAATCAAATAGTCTTTTCATGCCAGCGCAGCCCTCAACTTGGGCTAAATTCAATT
CCAGATTCACAGATTTGTGGGTTGGGGGTTGGGGAGACGCAGGAGGCAAGGGGGAGTTCT
AAATGTTGTAATTAGAGTATTGTTTAAT
>NODE_259_length_707_cov_18.128714
ATAACGTCCTTTAAGTTGTTTTTTCAGTGAAATGCAAATATTAGAGAAGAGAGAGAGTTT
GCATTAAAAATATTGCTATAAATTCGTAGAAATACAGAATTACTGGGAAATGGAAAATCA
GACATATGCCTAAATAGACATTTATTTTAGTGTTGTACCTTGAATAGAAGACGCTGAGCT
TTAACTACAAATAAGAGTTTATTTAATTTTGAGCCAACAAAGAAATGCACAAAGCTTGCA
GCACAACTAAAGTAAATAATAAAAACTTCTTCCCTAAACTTCCTTTCAAGTTATCCTCAC
CACTTTTAAACTTTTAAAGTGCAATGATACCCAAAAATATGATTTGCCATAAAGAGCATG
AATATTTGTGATGTAGCCAGTGGTAAAAAATCCTTTTGGGGATTTCGATATCTAAAAGAG
AGAGGTTTATACATTAGCGCTGTAGTTGCAAAACACTGTTGATATTCAAATGATTATTGT
GCAAAATCTGGGATAAGCTTCTGTGTGAGAGCTCTTCTAAGTGCCTACAACTATTGCTAA
TTCCCCTCACCATTGTGGGCCGAACAAAGGCCTTAATCCCATTTCACTTTTGCAGAAGGC
TGGGGCTATTTTCCCTCTCATAAACCAACAACACTCCCCCAAGCCAGAGCTGAGAGGTTC
TGAGAAAGGGGCCAGTGTGTGTATACTTCAAGGCTTTTTTGTCCAACTTGGCTAGTGCTC
TGCATAAACTTTTAAGTGGTCCCAGTAGGCCTCAAACACCTTTTGGCAGAAAAAATAAGC
TACCACAAACTGTAAAAAGGAAACCAAACACTCTCTTAACCTGGACAATACAAAAGAAAA
TATAtgaagtcttttattactcagactgg
>NODE_260_length_529_cov_27.529301
CATCTCTTTCTTCTTTTTCTTTTCTCTGCTGAGGCTTTGACAAACTCTCAGTTTCAAAAT
GCGGCTCTTGTTGATCAAGAGTACAGACATCTTTGGCTTGAACGTCGGGTAATGAGAGAA
ATTAGCACAAATGCTCTAAGTAATAGTTCCTGTTTTTTTTTTTCACTCACAAATTATTTT
TCAACTTGTTTTTGTATCTATGCATAAATTAAAAAAATCGGCTGAAATTTATTATTCATC
TGAGATGTGATTAATATGCAAAATTATGCAAATTAAGATGCAATTAGGCTCCAATTCTCT
AGTGGAATTTTCCATTATAATTTAATACAAAGTAACAGAGTAATTGGTGTCACGTGTAAT
TACGGTTACTCAAGTGCACTTTCAGGCATGCAAATGATTTGCTATATGTTGGTTATCCTA
TGCAAATGTACCATGTGGTGTTTTAACAAGTTGAGGAAAACACAATGAGCGCGTGGTTAC
CCAGTGGGGTTGGAACAAGGTAAAGACACCAGGGTGTGTTTTTTAAATGAGAGAAGCTGG
AAAACTTTCAGTGCTCAGATTATCACCAGTTAAGACTTCCAGTTACTTCCCCCCCCCTCC
CCCTCCTTTTTGAATTTTTGATGAATGGTGGAGAGGCGCAGACTTTCATCCGTCACCAAT
CGATTAATGAGagaaaactggtgtttggatg
>NODE_261_length_1170_cov_18.858974
CTCACATAGGAACAGAATGATTACAGTTTGCAAACAATTTGACAACACTGATGACACAGT
GCCAATATCAGTTTAATAAAAAAACATGTTGTGATTATTCCAAAGCCACTGGCTCTCTTT
TTGGCTCGCAAACAAAGAGTGGAGGGTGTAAATAGGAGGGGAGGCTCACATGGTGCACTA
TGGGTCAAGAATAGGCTAACTTTGTTGAAAATGCACTTTGACTAACCGTCTCCTCCTCTC
TCCCCCCCTCCTTGTTTTTGTCTCTCTCTCTCTCTTCCCCCTCCAGTTCCACCAGGTTAG
AAGAGTGATGACCATCCTGTTCCTTACTATGGTTATTTCATACTTCAGTTGCATGAGAGC
TGCGCCCCTGAGAGATGCCCCGGGCATGCGGGGCCATCGGACGGAAGGCTACTTGGGCGC
TGCTGCGACGGCCGCACGAGGCCACGGGACTCCACAGAGTGGCGGCGGGCCAGGCCAGCG
TGGGGAGCTGCCCTCACTCACAGACACATTTGAGCAGGTGATAGAGGAGCTGCTGGAGGT
GGAGGGCGAGGCGGCACAACTGGGACGGGGGGCTGATAAGAGCCAGGGAGGTGGGGGCCC
GTCTTCTGTGGTCGCCTCAGAGAGCAAGGATGTCGACCTGTACGACTCGCGGGTGATGAT
CAGCAACCAAGTGCCTTTGGAGCCGCCGTTGCTCTTTCTTCTGGAGGAATACAAAAACTA
TCTGGATGCTGCTAATATGTCCATGAGGGTGCGGCGACACTCCGATCCCTCGCGGCGCGG
AGAGCTCAGTGTGTGTGACAGTATTAGCCAGTGGGTGACAGCTGTGGATAAAAAGACGGC
AATAGACATGTCTGGGCAGACAGTTACCGTCATGGAAAAGGTCCCTGTCCCCAATGGCCA
ACTGAAGCAATACTTTTATGAGACCAAATGCAACCCCATGGGGTACACAAAGGAGGGCTG
CAGAGGAATAGACAAGCGGCATTATAATTCCCAATGCAGGACAACCCAGTCCTACGTGCG
AGCACTTACCATGGATAGCAAAAAGAAGATTGGCTGGCGGTTTATAAGGATAGACACTTC
ATGTGTATGCACATTGACCATTAAAAGAGGGAGATAGTGTATAAAATGTATAGATTTTAT
TGAAGAGTTTAAAAAAGAGAATAAAGAGAAAATATCTATTTGTATATATACATAACAGGG
TAAATTATTCCGTCAAATGAAAATTTTATGGACTGCATGTAAAAAAAGATGAAGTTTATA
CAGTAAAAGTGATACTACAGTCTATTTATTGAACATATTCATGACCTtgtaaacaattaa
aaaaaatctgat
>NODE_262_length_860_cov_25.329069
GTTATTCTTTATCATATCAGCCTTTGACAGGCTATCAGAGCGGGTGATGAATTGTTTTTC
CGTCTGAGATGCAGAGAAGAAGAGGGAGGGATATTTTCTTTCTTCTTCTCTGCAGTGTGC
TGCAACTCAGAATTGGTTGCAGCATGCAGCGAGTGTTCAAAAAAATGCTATTCAAATCAT
CAGCTGTGGTCAGCCAGTCTGCTCATGTTTCCCTCCATCCTCATGAAGAAACAAGTGAGT
CTTTAATTAATGTCTGGATCATCAACTTATGACCTTTATTGGGCAAGTCATGAGCTTATG
GGGAGTCTCTTTTCAATCACTGGATCCATAGTAATGCATTTCTGCAGAGCGTTGAGCATA
GTTTCTGGTTCTCAGATATCTACTTTTATTGAACAAAAAAAAAGAGAGTTTTAAAGCCTA
CTGTAGGTAATGAATGAGAATATAGAGACAGATAGGCAGGCTGTGTCCTCAGTCAAGCTT
CAGTGCAATCCTCCCAGAGATTTATTTCATCAGCGAATGCAGTTTCCATAATCATATCTG
TGTCCTCATATTAGAAAGATAATTAACAGCACTAATGATCACGTTAAGTTCATTACACAT
TCACTGCCAGCTCAGAATGAAGTTGACATTATGTTGCCTTATCATCAAAGGTGGCGTATT
GTTGGGAAGTCATTAAAATGGAAATGAGTGTGATGTTCTGATGTTAATTGCAGAGGGAAG
AGATGAGTTATGTATTTAATGCAGCATTTAAAAAGCCAATGAGGTTCCTATCTGCTAAAT
AGGGTAATTAATGCTATATATTACTTATGTTTGTCCAAATGAAGGAATGAAATTAGGAGA
TGATGACGCCGACTTGCTGTTTATCTGTCACAACACGGCTCTAGTTCGCAAACTTCATTA
TTACTCTCTTTTCTGTCTGTAATATTTATATAATCTCCCCTCAAATTACTCCTTTATTTC
TTTTTCTGCACAACTTCTCATTTGGATAGGCAGTCAGTCATTCAGAGAAACAGTTTTCAT
tc
>NODE_263_length_583_cov_22.574614
TAGTTTGTGTTCATGTTTCCCTCTGTGAAATTCTGTGTGTCTCTCTCGCTGACACTACAA
AAAAAAAAGAGCTTGGTTACTTTGCTGTATAATTCAGGGAAAAGAGAACATTATGCCTTT
GTTCCTCTTGACGTTTTGCTCCGGGATGCTCAGACTGTGGAGCTCAGGTGGGGCCAGAGA
AAACAGTGGCCCTCAGAACGACACGACACGGTAGCAGCAGCAGCCGCATGGCAAGACAGC
AAGAGAACACTCTGGGGTTTAAAAGTACCCAAAGCATCCTGGGTAATTAGCCATTACGGC
GCTGTCACAGAGGGTTCTGCAGTCAATACAGAGATAATTTGGGCAATGGTGAATGACAGT
GCTGTCCAGGCTTTTGGGATGATCAAGGACAGATCCAGCTGCACCAGGCATCTGTCAGGC
CCATGAATCACTCCTCCAGCCAGCAGCTGGGTGAGTGGAGCAGAGAGAATCGCTGGAGAA
GCATGTGCAGACACACAAATAAACATGTTCCCCCTCTCTCCCCTCGCCACACCGGGAAAT
GGCTATTAAAGGTCTGCCGTTACAGAGCACCGAGTGGAAAAGGCTTGTTACCTTCAGTGG
CAAATGAATGACATTGGGAATAAGGTGAGGAATAAAAGTCAGACCAAGGGGACATTTTTC
ACAGTTATTTCGGCTGTGTAGCTAAAACCGAGGAATGCAGTTGGCATGCAAAATTggatc
atgtagtttttagtatgtattatag
>NODE_264_length_905_cov_16.556906
CTAACTAAGCTCACTGAAAAAAGAACTTCAGGCCAAACATATTCACTTAAGCAGCTTCAC
TTTTCTTTCTTTCTTTTTAAAAGTGAATAAGGAGAGTGAAAATGAACAATAGACATAATT
TTAAAAGAATACGGACTCATTGGCCAGGATGACAAAGTGACCTAACAATGGCATTACAGG
AGTTTGACAGAAAACCTACAAAGTGAGAGCGAGATAGAGAGAAAAGTCATTCTGTCGAGT
CCAGTCTTTTGCCCCAGAAAATGTCACTGCGATGACTGAAGACACAACGTCCATTTCCAC
CACCATCCGCTCGCTCTATCTCTCTCTTTCTTTCTCATTCATTGTCACTGCCTTTTCCCT
TTAAGTGCACTTTCGCCCACACCACTTGGAAATTGATTGAAACAAAATGTCACAATTATG
CCCTGTAGCTCGCCGCTTCAATTATTCATCAATTAGGGGCTAGGCTCCTTTTTTTCTCTC
CTCTGAGCTGATTTTTCATTCAGTTTGCTCGAGATGTATGGCTCCCCTGCTGTTAACCAG
TCCAAAGTCATTAGTTTCTGGGTTTGCAATTAAACCTGATGCATTATGCATGAGGCTCCG
ACTCAGCAGACACACGCAGCAGCGGCCGCAGCAGCTAGCGAACGAGCTAGTAAGCTCTGG
AGGCGTGGATGGGAAATTAATTTGCTAGAAATTAAGTTCTCTCTATCCCTCCCTCTCTCT
ATCTTTCTCTTGTCTGGCAGGTTGGAACAGATGCCACTGGCTAGAGATGGAGATAAAGAT
GGGGCAGCATCAGAGTGCAGTTTGATCAGCACTGACAAGGAAAGCCGACCTCTATAGATT
TCTCGTCAAAATGTGTTGGAGAGACTCTTAACATTCACATTGTAAGATATTGGATAGCAA
ATGTAATGGTCGGGCTTTCATACAGGCTGAACAAACCTGGTGAAATTCTCAACAGGGGTA
GCAGTGATATATCACATTCCTGTACTGAAAACCAATGTAAAACAGGAAAATAGGTGTCGA
AAACATAGATATTCATacaaaggttttaagtaagtcatgtaaaaaat
>NODE_265_length_595_cov_19.198318
AATAGAGACACAAGAGAGTGAGACAGAGAGAAGAAAAGGGAGACACAAAGAGAGAGGGGA
AACATGAGAGACAGCGCGAGAGAGGCAATGAAAGTGAGTGGAAATGACTGACAGTCAGAG
GATTCATCACAGGTAGAGAGTGAAGGCTCTGGCCACAGAGGGTCCTGGTGAGAAAGCTAA
CAGATCGCAATCTGAGTTTTCACTCTGCGCCGCGGCTAACAGCTAGCAGCTACCCTGTCA
CCGCTGCCTAAACAAGCCCAGTGTTTTCATCTCCATATACACAACGCGGCACTCTGTCTT
TTCTTCTGATGGAGATAAGATGTATAAATTATGAGCAGCTGACAAAGTCTACTCCAGCGC
CCCCGGCGTCTCATCAATCACTAGCCTGTGTGTCAGCAGGTAACTGACGTGGCCCCCGGA
GGCACAGCCCCCTCTTTAGGTGTGTGAGTGTTTTTGTGTGCAAAAAAAGTGTGTTTGCTA
CCGTGCAAATTGAGCTTTTGTGCACGTCTGAGCATCGTGTCTGTGTGTATGTGAGAGGCT
GTGTGAACAGCTGATTCAGTCTTAACTCCGCGCTGTAAGAGACAAAAAAGAAAATGAAAT
ACATACAACCCGCACACACCAGCTACTCAAAAACAACTCCTGAGTATGTGTGTGAACTCA
AGGTTTTACTGTTATACCTTGGGGTTATCTAATGTACTGATATACTCCAAAGAGAAAGCT
AAatgctagaaagaagcaaaagcatgaagctcctaaa
>NODE_266_length_619_cov_26.877222
GATCCCCTGGCCTCAACCTGAAACAATCACTCTTAGTTAACGACAACACTTCAGCTATTG
ACAGCGTGATCCCGTAAAGCAGACACTTCAATCAACAGAGCAGCCGGAGGAGGTGTTGTG
TTGGAGGAGAATAAAAGAAGGAGGGGGGCATGGGGACGGATGAAATCAAGAAGTAAATAA
ATGAATTGATGAATGAATAATAGAGTGGCCAGCTAGTGGCCTCTTGGAGCAGCAATGCAG
TATTAATAACTGACTCTTACTGTTCGTCTCTGTGTCATCACTGATACTCTTAGGTGGACC
ATGGCCAGCATAACACACTGCTGATCTGTACATTCGATCCGGATTACGTACTTTCTTCAG
TCCTTCAGGAGGCAAAGAGAAAAGTAGAGAAAATCGAGGAAAAGAAGCATTCTCCCAGCC
TGTGATAGCTAAGCAAACTCCCCATGCAAGCAATATCAGTAACAGAAACTGCACAGTATG
TTGAAATACATTTAAAACACACAAGAGCTGTTGGGCAAAATATGATGGGAATAATATTAA
CATTCTAATACGATAAGGCTCATAAATCACATTGAATTTGTCCGTTATCTGGTTAAAAAA
AGTGAAGTTCACCACAAACTGAATATTTTTGTCCCCACAACAAAAATGGCCTGTAATAGG
GGTCACAGTAGCTCTGGCTTGGTTTGATACGGGTCAGTGAAACTTCTTGTTGTATCAATG
GTAAACTGGATGAATCAATACAATCAATCAGTGGAGTCCGTGCAAAGCAGTCAGTAAAGA
t
>NODE_267_length_487_cov_21.965092
TTCAACAGTGGCAGCTCCCTACACCTCGGCTCAATGAGCGGGTGGCAACAGCAACACCTT
CAAAACATGCAGCATTCAGCCCTCGGCCAGCTAGGGTGAGCGCACTGAACTTACTTTGAG
GTGTTGTTGGCATATGCATGATGTAACACATACGGTTTTGGGTTTTTTTTGAGATGCCAC
ACTCAGATATCTAAGACTCCTTTACTGTTTTCAATCTTCACTTGAACACAAATGACACCT
CACAAGTGTGTGTGTATGCGTACTTGCATGCGAGTCACTTTGTTTCTTGCTCTGTAACTC
TGTAACCTCTTGCGTTTCCTCTCCTTCCAACAGAAATTGCTCTAGCTCTCACTTATGTCA
GGGTTCAAATCTCTCCCTGCCCTCTGCTCAAAGCCTGCACATCAAGTCCGAACCTGTTTC
TCCTCCTAGAGATCGCACCAGCAGCACACCGGGGGGCTACGGTGGTGGGGTACCACCTCC
CCAGAATCCCTCGTCCCGCCAGGACTCGGGACGCTCCCCTGTTGATAGCCTGAGCAGTTG
TAGCAGCTCCCATGAGGGCAGCGACCGCGATGAGCACAGGAATGAGTTCCACTCACCTCT
GGGACTGGCCCGGCCCGCCCTGGACGAGCGCGAGAGCCCCTCCATCAAa
>NODE_268_length_495_cov_5.387879
TGTCAGACCCGAGTGTTTGACCTGCTGGATGTTTTCCATACTATTTGCAAAAGATGTGAA
GGGGGTTCACAATGTTGTCTACTTTTTGTTTGCAGAGTTCCCCGAGACCTATGTTTGGGA
TGAAAGCTGGGAGCGAATGTAAAGAAGCAGCACTGAAGTGAAGACAGCTGAAGGTAAGAA
ATGTTTGCAGAGTTTTGACAAATTTAAGTCACTCAACATTCAGGTTCCTGCAACACACTT
GTTTAACTGTGAATGGGATCTGTGTGTATTGTTACTGTGATACTTTGATAGTGTCACGAA
GTCAAAAGGCTGGTGGAGAGGCGAGGCTGGTATTATTTTTCCGTGCTGGAACACCGTGTC
TCATTTCCACAGGTGCAGATATCAGATTTGTTTTTTTGGCAGGAGGGGTGTATGTACAGT
ACATCTGAGCCGGTACGGCATGAATGTACAGCTCGCTGACGTGTTCGCAGGCCTCCCACG
CGCTTTGCATATCGAGTCTGTGCCCGGTAAAGTGGGAAAGCAATCAAAAATGCAATATGT
ATAAGTGCAGGATGCAGATATCGAGAGGCTCAAGTGTTCCCCTCTCAGAGcgatgaggta
tacgatcactgctttacctctcagagcagcacaacgcgtattgtttagacagcaggt
>NODE_269_length_840_cov_25.146429
TGATTTAATTTATAAAGCAGTCGTGGTGCTATACACCAGTGTTGTACACCAGTGGTGTAT
TTCCTTTTGGATGATTAATTGGATGGTACGATGCCCTGAGGCAGCACTTTAATATGACAC
ATATAGAAGCACCTTTATTTTGTCTCATAACCATTTCGCATTTGCAGGCATTTTTAAGAG
GAACCTAATAAAATCATCATTTAATTGGTCAGATAACTTGTCACGTAACAATGCTGTTAC
ATGCACATATTCTCAGGCAGCCTCATAAATGCCCGCAAAGGTAACTGAATAAACTTCAGC
ACTAAACAGCATCATTTCCAAGTGGAGAGACAGTTCCAAACAGAGTTCCACTTTCAGAAG
CCACCCATTACTTGTAGAATGACTTCTTTGTGTAGCTACCTGGGCTCCGGGTTTATTTTT
ACCCTCCCTATGTCCCTCCTCATTCTTTAGCAGCTTCAGGAGATGGCGTTAGTTTGGCTT
CATCTCTGACAAAAGATAAATGAGCTCTGGGTCTGTGGTGATCCACTATGGCTGCCAGGG
GGTTCCAAAATAGCAAACTATTTTTCATATGGAGCGAAGTGATATGGAGTGCGATGCAGC
AGGCGCTAACATTTACCATATCATAGTATGCGGGAATACATTTCATTCTTACTTTTTTCT
TTCTTTTACTTTCAACTTTCTCTTCCTTTCGGAAGGGTGAGGGCTGTGGCAATTAAAATT
GATCAAGTATATGTGGAAAGCCAGTTGGTTATTTACAGAGTTTGTGGTTTCAAAAAAGGA
AACTAATCAGAACAAAAATATTAAGTTGTTACCCAGGTAGACATTATTGAGCCTTGTTTA
TGTATTTTACAGTATGTATTCTAATTGCAAAAAGTCTTTCTATCTTCTCCTTTCAGCATT
CATGTGAAATTCTCTTTCTCCTACACTTGGAACAATGTGTAGTAAttagggtggatttgc
agaacagcacagttgctttgatagaatctcgaaattggtcat
>NODE_270_length_690_cov_13.136231
CTTATTGAGTTGGATACTTAAATTAATACCTGGGATGCTAAAAAGGTGGGATTGGTAACC
TGGCAAAGTTTATAAATGGACACTGACTGGTGTTCAGTGCAGGTGGGAGCAAAGCTAATA
AGTGTGGCTGACCTGCTCGCACAATTAGATTAGCCGTGACCAGGACTTACCTCCGGGTCT
GTAAACAACATCGTCCTCTGTAATGAAAGACGTGATTTCTCCGTTCTCTGTGCGCTCGTA
GCGTGACTTCTTCTTGGGCATCTTCTTTTTGCCCTTCTTGCCGGCCTCCTCGGCCGTGCC
GCTGCCTCCACCAGTGCTGCCATTGTCGTTGTCCTCGTCCTCGCTGTGCTCGCTCTCTGC
ATAGTTCTTGGCTCCGCCCTCCAGCGTGCAGCTGCGTCGGGGCCTGGAGCTCTCACTTTC
ACGATCTCCCCGGTCCCCGTCCTGCCGACGGGACTTACCGGCCTCTCTTTTGTCCCGGTC
CCTGTCTCTGTCCCTGTCCCGCTCTTTCTCCCGTTCCTTCTCTTTGTCGGCCGTCATGAT
CCGCCACGTGCCTTCCTCAGTCCTCTCACGGCTGGGCCTCCGTGAAAGGTAGACTGTGAG
CCTGGGCTTCAGTCTTCTGAATTTACCAGTCAAATCCAGGGAAAATTTGGCCACACCAAC
AACCCCAGTGTTTCAGAAAAGCTGTGGAAGAGGAAAAAGAAGGACAATTAACATAAGCGT
ATGTCAATAACCATCATCTTTACAATACAGGAGCTGCATGTTCTCAGTTAAATTGCTGTT
TTGTACTGTAGGAGATCTTTTGTGGGTGAGAAACACAAGATTAGTTCCTGAAGATGAAGC
AGCTGTGCTGAc
>NODE_271_length_711_cov_29.611814
TGGACCTGAGCAAGAAAGACCACAGGTACACAGCTGCATGGTGAATAAAGGGTTAATTCA
AAATGCACAGCGTTAATTAATACATCTGCAAAATAAGCCAACAAGGAAATAAAGCTCCTC
TGATTGATAGATGATTTCTACATGTATGGCACATATTTATAATTTCATATGAACGTGCAT
CCAATTATAAAATCCCTAATATATTTCTCCCATTTTTGTGTGATCAGGATGTTTACATAA
ACCTTCAACTCCAATCTTCCCCCCAACTCACAGTAGATCTTATTTCTTAAGAAGACAGCA
TTTTTCTTCTTCATTATACAGGCACACCTTGCGTGATAAATAGTAATATTTACTGTTCTC
ATGCAAATCTTGACTAAACATTGTTCATTTTCCTTGTTCCAGTAATGAATCAAACGGACA
CCCTGTACCAGGGAATACATCTCTTTTATCCTCGCTTATGAATAAGGTAAGATCCATCCA
TCAAACGCCTTTCATCCCAAGACAAATTAGCGGGACACAGAGGGGCCTGTTTGTTTTTTA
ATGTTTCACCGCTAATAAGATGAGTTTGTATCATTTAAATTTTCCAGCCATTTTTCATAC
AGTGTAATTTTCACTGCACCTCTCACAAATTAATATAATGACGCAGTAGCCGGGTGCCAT
GCCAGATATATAGAGATGTTTGGTTTTTGATGAGCTGTTTTGAACTCGCCGTCCATTTTT
TCTCCTCCTTTATACTTTTTTTTTCTCCCCCTCGCCTCTCTCTACATTTATTTATAGAGT
TTATAAATTATTTGATTAAAAAGTCAGAGGAGAAAAAACAGGACGGCGCTGCCCTCATTT
TTTAACAAGTCTAAATGTTAGCGTATGGAAATt
>NODE_272_length_587_cov_31.030664
TCAAAGCCAGACAAAAAAAAGAGAGAGAGAGAGAGCGAGAGAAGAGAGTGCAAAAGCTCC
GAGTAGAAGTGTCTACCTCCATGTCCCCCCTCCCTTCCTCTCCTTTTTCTCCCCTCTTTG
ACACACCAGGAAAAAAGACGGTTATAAATAACCTCAGGTACGGCGCTACTATTTTTCTAA
ATGAAGAGCAAAATAACCCCCGCGCCCACACTCACCACTCTTGTTCTCGAAACTGAAAGA
GTGGGCCTCCATTGAAGGATTTCAAAAATAGGGGCAATTTTAATCATCTCTCCATTCAAT
CTCAGTTGGATAAATCATATCTGAGAGATTTGCATAAATACAAACCATCAAAGACTTTTC
ATCTTCAAAGAGGTTTTCAAGACCCAATAGGCTTTGTACTGTAATCATCTGAGGTCACAA
CCCTGTGGGAGCAAGGCTGCTATGGCAACATAAAAACTAACGCTGGGGGCTTAGCATAAT
ATCCCCCCTTCCTTCGCAAACACAGGAAGGGGTGGGGGGGTCCGAGAGGGAGTGTGAAAA
GAGGGTGTAGATAAACCTATTTCTGTGACAGAGGAAACTAGATAGATATGGCCTGTTGTG
GGGGAAACCTAGCTGATATTACACATGGAGATTACCACCGGTACACTGTGCCATGCAAAC
CCTAACAAGGCTGCGGCGAGCCGAGTGGGCTGTTTGGATTCGACCAAAGGAAAACAAATG
ACAGCTCCACTGGCTAAAAAGACTCCGAg
>NODE_273_length_593_cov_13.689713
TGAAAGGGGGCCATGGAAAGTGTCACTAAAGGTTACCATAATGCCTACATAGTGTCTGCG
CCTCAGAGCCATTCAAAGTTCATCTGCTTTTCTCCAGGGAGAAATTTGTAGTCATACAGT
ACGAAAAAAGACAGTGATAAAAAGACGATACTGCCTCGGCTCATTAAAATGTATGTGGCA
TCTTACTCTTTAGTGAAAGCCTTTTCTTGTCTGTGTATGTGTGTGAACCCAAAAAGAAGC
AAATCAATGTAAGAGAATCTGATTGATATTCACTTCAGAGGGTGGAAGTGGGAGAGCCTG
GGCTCACCATGGCACTCTGTGGGCTTTTGTTCCTGGCAGGTTGGACAGGCCTTCACTGTG
AGGATGACATTAATGAGTGCCTTCCACAGCCCTGCAACCAGGGGATATGCATTCAGAATG
ATCCAGGCTACGGCTACACCTGTTTCTGTCGTCCTGGATTTGTGGTGAGGCTCCCCACCT
TATTTCCCTTATCCACCTGTTTTTTGTCTTTTCTAGCTAACCTTTATCCTCTTGCACCCT
TGATGCTTCTGTGGCACTAATTAGCTGAATTGTTAAGATGTCTGATCACCTTTTTCATTG
TTGCTTATGGTCTAATCTAAGTCTCTTTATCGTAGCAGGAAAATGGGAGGCTTCTAAGAT
GTGACATTTTCCGTATTTGTTCCGACCTTATAAGAACAACTTCCGCCCCAAAAGTTAACC
AGAAttatcaataaaattaataacatcagtaatat
>NODE_274_length_692_cov_19.956648
AATACCGCACAGCCTGATATAAAAATGCCCTGTACACAATCACATCACTAGTGGGACCGG
CATCCATTCCATCAGTAGGTGTTCATTTCGATGTGATGTGTCACAGCACAGAGAATTTAA
CAAGATATTGGTTGTCTTTGTTGAGGGAAACAGAAACCAGAATCCAAACATAAACTAGAG
CATTGGGGCCCAGGAATTATTCTGGGATAGGTGTATCTGTGCGTGCATGTGTGCTTGCCA
TAGGCAGCATACCGGTATATAGTGGAGCATCTCTCTGCAGCCAGCCAAGGGAACTGATCA
GATGGACGATCAAACACTAATCATTCCCTCACGGCCCATACCGAGTAAAGCTGTCATTAA
TTTTGCGGAATTACATCAAATCTGAGACATTCTTTATGTGGCCCACGGCCTGTAGACAGT
TATACGACAGGGACTGCTGCGCTAAGCAGATGGGGCAGCTTGGCCGTGCATACTAAATAC
CACCGTCCCCCATTTCTCTATCTCCGCCCTCCCAACACTCTGCCCTCCTTCCAGGCATTC
TGCTTCTGCTCCTTCTTTCTTTGTTTTCTACCCTTCTAATGCCTTTCCTTGACTATATGG
TCACGCAGGGCCACTGATTACATCACTCACCCCACAGTAATGAGCATCATTTCCCTCAAA
AAAGCTCATATTGCTTACAGAAAAAAAATGGCACAGACTTGTATACTCAGAGTTTTATTC
CTACATAAGACACATTATGCACTGATTTAGTGTGATGAGAAAATAAATTGTTTACCCACA
TAAATCTTTAATGTTTGTGTCTTGGATGTTGACAACTCTAACagtttacttgcctgcaca
acagaaggtcataa
>NODE_275_length_508_cov_14.145669
ACAATAACACTGCATAACACAGAAAGGAAACTTAAGCAACCAATGACCAGAGTCAGATAC
GACATACACAAGGCCTGCTCCTCTCATACCAGGTCAGCACTTAAATCAAATGAGGAGAAA
AATATGCAAACACTCGGTGCCTTTAATGTGAAGGGTTTCCATGCAGGGAGGGCACATGTG
TGTAAAACAAAACAAAAATTTAAAAAAAAATAAAAGAAAAAATAAAAAAGGTCATCCTTA
GCAGGACGGGCAAAAATGGAGTCACAATGGATAGTAGAGCTTACCAGCAGTGGCAGGGTT
GATGCAGTCAAAAAGGGTCCCTTTCCTTTAATTATTTACTTCCCTATCCGACATTGTCCT
GCAAGAGGTAAAAATACATTCATTTGAGGGACCCTTTTCTGTGAACCAAGCAACCAGGAG
CCCGTCCACTCGAGCATCGTCAGCATTGTGGAGAGAGAGAGAGCGTGGCAAATCGATTGG
CCGTGGCTGTCACTGCATGTGTGTGTTTGCGCGTGCTTATGTCTGTTTGTGTGTGTGCGA
AAAACACAAAATATACTACTTCCATATAGCGAGACTTTGATCAAAAAGACTATATAAATC
CTTTGTTCTTTTTTATCCTTTGATAGTACAATGGCACCCATATGGGGTTAACTTATGGAt
aaaatatggg
>NODE_276_length_661_cov_17.361574
ACGGATTTGAAACTTTGACAGTTGCCCCTTTTGATGTTTTCTCTGAGTTTTGTTTCTTTT
TTTTTCTTGATGTGATTTCAAATTAATCTCAACAGCTTGGATGTAAATATGAAAATGAGA
CTTGTTTGGTCTCCCCCTGACAACCCAGAGCACTGCTGGCTGAGGTAACCGATATCTCTT
TCCCCTTTAAACTGCAAATTATTTTACGTTTATGAGTTTGTCTCATCTTCAAGGTCAAAA
ATGTAATTTTTGCTCTTTCAAAGGGTTATAACCTTAAAAGAGAACCTCAATCCATGCTGA
TTAATGAGAGACTCCTGCATTTGATGTTTCAACGGTGACATTTTAAACTTTAAATATTTT
ATATGCATACCTATGAAAAAAAATGAAGATACGCATTCATGTGGAATAAACGCTATTGCA
GAGAAGAAAGGCTGGGCTGGGTATCATTTTAATAGAACAGTTAGAGTGCAATGGTTTTTC
TTGGTGATTTTTATTTGAGGTTTTTATGTGTGCGCAAGCTGATTTAAAGGCACACTAAAT
CATTGGGGATGGGGAGTAGTGGATTATGCATTTAATCAAGGAGTAGGCCTTGGGAGAGTG
GCTGGCCGAGTCACCAGGGCATCAGTGAGGGGTTGGCTCGAACATGGGGCCCATCCTCTT
TGTTCCTCGCCATAATGGGCCATTTTTACATCATTTGTGAGCAAAAAATGATAGAGCATG
TGCTTCTGCTCCAGCTGTGTTCCTGCTGATCGCCGGAACTGTGCGACTACTGTGTGTGTT
TAATAGGAAATAACTatatcatgaggtggcagtgcttaaagtt
>NODE_277_length_647_cov_11.642967
CTTGTTAGAAGTGAGGACACTGTATCCTCGACTCCTCAACAAACAGCCTGACACATTTTT
CCGTTGAGTCTCTATTTCTGGTGATTAAACTCTGACTTGGTATTCTCTGTTAGTCATGCC
ACTATATTTCAACTATCATTCATTTTGGAAATCAGGAGAGCAGTAAAATGTGAAAGTATA
TCTTTCAAAGCTGTCCCTTGCTGTGGGCAAAGACGAACTCCCGACTTTAAAACTTTTAAA
AGTTAGACAGGTTCTTTGAAGAAGAGTCAAAGGAGCAATTTAAAGAGACCTGGAGTGGTG
CGTACCACAGACTGCTATGGCGTCTCTGCACTGTGTGTGTATCAAACTGCCAGCCAGACA
TGTGCAAACACACACACACATACACACTCCAATAGTTGCTTCTGTACCTGTCTTTGCTTT
TTTCCCTTTTTTATTTCAGCAGGGTGAATTTTTATCTAAATGCAAAGCAGGTGATAGGTG
CTCCAGTTTCCTCTAGAAGTAGCTCCCTTGTCTGGGCTCTCTTCCTGATAAGAGTCCTAC
TTTGCCTGACATAAAAGAGCCCGGTATCATTTCCCCTGCCTCCCCAACAACCCCCAGCTC
GCTGCCCTCGCCCTTCCCCGAGCTTCACAAAGCTGCCTCTATTTGCTCCCAATTCAGGGC
CCAATTGCAGATAAAGTTACAGCAAATTTGTTTGGAGGAAGAGCTGCTGAGGCCTGCGAT
CCCTGGGGCAATAACAGCCTTGTCTTGCAGGGGCCGTGGGGAGAGCTGGCAGCAGCAGGA
GAACAGAACCCAACACCGCTCAGCCCgac
>NODE_278_length_916_cov_11.590611
CTCTCTAACATCCCAGCCAGTGTTTTGGAGATTTATTTCCATCCTTTCAGCCAAACAGAA
ATTCGTCTTCCAATATGTCATATCTATTAAGCCATTTTAACAGCCCCTCTGTACAGGTCT
GGAGTATTTATCTTTAATTGTTTCTATGGCGCTGTCACAATTCACACAAAGCCAGATGAA
ATCCCTGCATGCAACATAAAGTGCAAACATACTGCAGAGGCACAGATCTCAGTACAGCAA
GCAGGAGAAGGATGATTTATAGCCACAAAGGTGTCACTTAGATGTTTATGTGCTCTAGGT
TTTCAAGTCAAAGCAAAGAAAGTCACAGTGGCGCGTTTCTTATCCAACGACCAGTCGCTG
TTTGTCCGAGTCAAAATGTCCAAAGTGCTTTAACAAAGTGAAGACAGACCACAGCAAAAA
GTTTACCATTCTATTTTTAACTCCCATATAGCAATTTCCTGGTTTTGTGGCGGCAGTGAT
CTGTCATGTGGCTGGGAGGTTGTGCTGTTTGCACTGATATCAATTAAAAGTGGATTAACG
GGTACATAATGACCTTTAGCAGTAAATTGTGTGTAATGTTGCAAGGCAGGATACAGTATA
TTCCCCAGATGTCACACCAGGCCCCTGACGTATGATGGAGCAGATGTCTTAGCCAGTCCA
AATGGCCCTCTAAGACACAAACACACACACAGACACGCGCGCACACACACACACTCATAT
ACACACAGGCTCAGGCTGACACGCATGCATAAACATGTGTTCACACACATTCCAAATGGT
GACACACACGTACATAAACACAAGGAGATGCAGAAATGCGCATGTCGTCTGTCTCACTTG
CTCCAAATATTTAAATGCTTAATTTTAATGGAAAACTGTCATGAACTGATCACCCTCGGA
GGGCATTTTTATTTATTTTCAGTTTGCCTTACTCTGTAAACATCAAAGGACAGTGTCAAA
CGTACAGTCATCTGTGCTTTTCATTCTCATTTTAGATATGGAGATAGTACATTAATCTTT
ATTTTCCCCACATGAacattaacaacctcttataaggaaagaaaagacagaggatgaa
>NODE_279_length_530_cov_27.356604
AGATAGAGGATAGTAAAAACAGCTTTGGTCTTTCTGTCTTCAGCCTGTTTGGCCACATAG
AAGGATACAGATAAATCTGTGTAGCTTAAACCCCTGTGTCTCCTACAGGATTAAAAATTC
ATAAGATATATTGAATCGGTGTGGAAATCCCAAAATATATGCAATTTGATCAAGCGGGGA
TTAAAAGTGTCATTGTGCTTGTCAATAAGGGTTGGTGGCGACGTGGCAGTATCACATTGA
CTCTTGCGTATTAATACTCAGTGTCCTATTGGGCCATCAGCTGATTGTTTGGAATGTAAA
TGATGCTGCTGATGGCTCCAGTGACTGATGGCTTAAATTCCAATTAATCAATTGCTTCAT
CAGTTTCCCTAATTCAGATCAAATATCTCCTGAGTGCACACTCTTCTTTCAGTGGTATTA
GAAGAAATAAATGCTCTGGAAGTAATTTTCATCAATCTCGTGTACATGCCAATATGCCTC
ACAAGCCTGGTCCAGGTTGAGGACTTAATGTCTTAAGTGTGTGTTTGTGGGTGTGTGTGT
GTGTGTGTGTGTAGAAGAGGGATTTGCATATTAGGAAGGAATGTAAGGAATTAAAATAGG
GTTACATATTTGTGTGGACTTACTTGCTTACTTCATACTATTTATTTAGCTTTATAGCTT
CCAAACTTAAGTAGAAGCCTGAACTTAATGTt
>NODE_280_length_704_cov_22.715910
CTTGCATTGCAAATAGCTTTAGTCTCAGCCTCTCTTCTGCTGTTTTTGTATTTTCTAACA
TGACACATGAATCCCCGGTGGCCCTGAGAATCAGACAACCCAGGTGCAACACTAATATCC
TCCCAGTATCCAAACATTTCCTTTAAAAGTAACTGGCACATTGGGGCCCATAAATTAGAA
CTGAATGCTGCTCAAGATGTCTGGCTTCCAATAAGACCGTACCCAGAGCAATAAACTTTG
ACATTGCTGCTTGAAAAATGCCTGCCCTTTTTCATTGTCAAGTGTTACAAATTGATGAAA
TGAGTTCATCGATGTTCCCTGGTCATTATCTCTCCAGTGGCACTTTGTTTTACAGACAGT
GGGAAAAGGGACAGTGCAGATTAGAGGCCCAGGCACAGTTTATCAAACAAAATCTAATAT
CATCCATAAGAGAGGAATCTGGAAATCAATACTTCATTACTAAATTGTTAGTGGGGATGA
AGAGTAATTGTGTGAGTTCAGAGATGTGTCTCGGCGGCCGGGGCATAGGAAGTTCAATGT
CACCCGGGAAGTGATAAGTAAAGGCACTGATGGGAAGAAACATTTCTGTAATGGGGGGTG
CTGTAGCAGGGCAGTGGCCTGAGCACAGAACAGACAATAGACACTGGTTTGCCATTGATT
GGCTCAGCTATAAAGATGGAATGGTTTAAAGAGCCAGAGAGGGAAAGAGGGGGAGACAGA
ATGAGAGAGGAAAAAAAAGGCTTAGAGCGAGCACCACCTTCTGAATTTACCCTTGTCTTG
TCACCAGTTTCAGCTTGCATTGCGTAAAGTCTTCCTCTGTGGTCACTCCGATCAATCGTC
CGGTACATTTGCATCCTGACAGAGAt
>NODE_281_length_522_cov_10.584291
ACAACTTTGTGCTAGTTATTGTGCAGCCTTATGGAATCACATGTAACTATAATACAGTAC
TTAGAAAATTGAATAGAGAATACAAGGATGCCAGTTTATTGCTAGTATTTTGTCATGTAA
GACATTCAGATGAACTTAGATTTACAATCAATACATATGATTGACATTAACCAGATCATT
CTTTTAACACATGGCATCCTTGAATATTTTTTTGCTTTGCTTCGAATAGTAATAGTTTTC
CTCTTGATTAAAAAAAAAAGAAAACTAAATGTGTAAAAACACAAATGAATGAATAAACAA
ATAAATAATGCATCTCATAAGGCTACAATAAGAAAGTAAAATGATGTTTCGAACCTGGAA
CCACTTAGCGTGGCGCAGAGCAGCCAGAGCGTCAAGGCATTTTTGCCTGTCCAAGACGTC
CGCTGGGTCTTTCACCATACCCGAGGTTACATCTAAAAATGGATTTGAAGTGTCAAAATG
GTGATGAGGAATGGGTGTTTGACCAGGTCAGCAAGGCTGGCAAAGAACAAACACATTGCC
ACACATACCAATATTCCATGACAACCAAACAATTGGTTGCTTTTGTGTAATTTTGAAAAT
GTTACTGACATTACAAAAAAACTGACTGTACAAACCAACACATTGTCAAAGTAAATGGGA
AAATAccgattgtcagtgtatcgc
>NODE_282_length_516_cov_11.715117
CAACACCCAAATGCCAGCCGTAGCCTTTAGGTGAGGGGTAGGTTTTGTAAGGCTTTGCCT
TGTCACTTCCCACCAAGGAAAACACAAAGCAATGACACAAAGCAATTTCTTGGCCATCGC
TTGTCATAAAGCTAATTGATAAAGGAGGGTACGGTTGGAGTCTGTGGATGGCAGACTAGT
ACATGTGGCAGAGGGCGTACATCTTGATTGGCAGTGGCCATGTGGGAGAAAGAGTATGTG
TGTTGTGTGTGAGCACATTTCCATGTGTGTATGTGTATGCGTCTGGGTCTGTGTGCGGGA
TAATCCTGGAGAATCTCTCTCTTTGAAGGGGAACAGATGTAGATTTACATATGTGGAGGG
TCCCCAGTCTGTGATGAGATTAGCTGGTTGGGATCTTTCTTCACAGCGACTGGAAGGTGC
ATATTTAATAAATGCCTGGAGCTAGGCTGGGGCGTGCAGGGCTTGGCCCTCAGAGAGCCA
CAGGACAAAGGCAAACGAGGCCCATGGCAGGCTGGCCCATATGGGAACAGGGTTGCTTAC
AGATTGCAGTGGCCTTTCATTGGGTGTGAGACAAGGCTTTAAGGGTTTATATACAGAGAG
AGGGGAGCACTTGGTGGGCCACTTCTGCACCCTCTCCACAACGAGAGGTAATAAAGGGAT
TTTGAGCTTGTAGTGcat
>NODE_283_length_811_cov_12.822441
AGAGGATGAATCCTGCTGACTTTGATAATCTTCTTACTTTTCCTCCATTGTCACCATGAA
GTTGACATTTGTGCTTGTTAGTGAAATGGTGTGACAACTATTGGGTGTCATGTAAATAGT
TTCAGACATTCCTCTTTGCCCTCAGGATGACTTGCAGTAAGTTTGGTGATCCTCTGTGTA
GTGATAATCAGGTCAAACTGCACGTTCTCAAATACTTTTCATGCTGGAATAGATGCAAAA
TGAGTAGCTTTCCTGTCATCCTCAGCTGTTCACTGTATTTGTGTTAACACACTCAGTATG
GATAAAGTAGTAGAGGTAGGATCTAATACAGTGTACCCTTTTTCTTGACTGTTTTCTTTA
TCATTAACTCGCATGTTTTTCTTCTTGCCTTCCTGATTTGTGTGTGTCAATCTGCAGGTT
CTACTGGGACTTGATAATGCTCATCATGATGATGGGGAATCTAATCATCATTCCTGTGGG
AATAACCTTCTTCTCAGAGCAGACCACCACCACCTGGCTGGTCTTCAATGTGGCTTCGGA
CACCATCTTCTTGGTTGACCTGGTCATGAACTTCAGAACGGGGATCGTCAACGAGGAGAG
CTCCGAGATCATCCTCGATCCCAAGGTCATCAAGATGAATTACCTGAAGAGCTGGTTCGT
CGTGGACTTCCTCTCCTCCATTCCAGTGGATTATATCTTTTTAATAGTGGAGAAAGGCTT
TGACTCGGAGGTTTATAAAACAGCCCGTGCCCTGCGAATCGTCCGCTTCACCAAGATCCT
CAGTCTTCTGCGTCTGTTAAGACTCTCCCGACTCATCAGATACATACATCAGTGGGAGGA
GGTGTGTATATGTTTGTCTGCGCACATCAGTGAACAGAAACATGCACTGAGTTCTGGTAG
ATGTTCTGTTTATACTCCAGCTCTGTGTGCTGGCTCTGACTCAGGCTGGATGCTTTTTCC
CAGCAGTAACAAc
>NODE_284_length_593_cov_14.605396
AGCACAACTGGACATGGGTGGACGTTGTGGTAAAGTTATTAAACTGTAATTTTTTTCACA
GGTATAATTACCACTTATTAAAACTTGTATCAGGGAGTGTCGGCAGATGAGCAGTGAATA
TACAGAGCAGCATCTATGTGTGTATTCATTTCAGGTTGTAAACAGTAGTCTCGGAGCACT
GGGTTGTTATCGAGTTGTGGCCCCCGGCGTAGGATTGATCCACTTCAGTCCAGCAGCAGG
GGGGCGGGAGCTCTGGAGGGGCTCAGCAGGGCTCCAAATCAATAAGGTTAATAGATGTGG
GGGCCACGCAGTCAGAGGTGTGCAGCCTGGCATTTTCGGTGCCAATGAGGAAAATTCCTG
ATGACGAGGTGTCTCTTTTGGAGCCTGCATTAATGTCAGCCTGATTACCTGGAGCCTGGA
TGTCAGATACAGTGGGGTTAGTGCAGGCTTGTTTCTTGGCCATTAACTGGAATTAGCTTT
ACAAGGAGACCCTTCAGATTGGAGACTTTAACTTGCCACCTCTTCATCCGCTGTCCATTG
AGAACAAATTGCCAACCCCCTCCCTCTTTTCCCTCCTGACTCTATTCTTTCACTCTGATT
TCTATAATGCCAACAGTTTCATAATCACTTGATGAGTAATTTCCTCTCATTTGGGATTTG
GAGAGAGAGGTTTCATTTAGAAGTTTCTTTCTTTtttttttctcccaccctcatttttat
ggtatttctcacatcacgttttctttagagcataa
>NODE_285_length_784_cov_20.906887
GTCAGTCAGACAGCATTTTGTGCTGAGGCCGGTGATTCTCAGAACATTTCAGTCTTGTGT
CCTGCCAATTCCCGTCCCCACTGAAACGTATCAATTTATTGTTGGTTTTTCTTACATGTG
TTTTGAAATCTAAACAAAAACAAAGAGTATAAAATCACTCTGGGTATCTTTCACAAATAA
TTCTCCAGACTCATATCTGCTCTTTGTTTTATACACTATGTAATAATCACGGATCAGAGC
TCTGGCCATACATTCATTCATCCATCCCTCTGGTCATGGCCAACACGATACTGTTCTATA
CTGTGCTCTGCTTCTTCGATGCCTTGGCAGCAAATTAAGTTAAAGCCTGCGTGGAAAAAA
GAAGCCCTTAAATGTTGCCATATGCAGGATTGCATGGGAACTTCCTGAGGAACACATGTT
GTTCTGGGTCTCTCGGAGAGGTGTTGAGTCTGTGTAGTCTATAGAGTGCGACTCAGTATG
GTGGACCACTCAACGCCGGCAACAGAAAACAACCATTTACGGTGTACCATAATATTTTGG
GGAAAATGTCACATTTAAGACCGGTCAATTCTGAACAGGTCAGCGGTTGTTGTATACGTT
GTGCCATGTTACACGGGGACAGTCAGCTCCAACTAAACGCTGAATGTCAAAGTGCTCACA
TGTTTGCGCTTGATACTTTTGTGCACTATATCTCTTCCTTTTTGTTCACACAGAATAGCT
GCTTTGCTGGCACATTCTGAATTCTCACAGTTTGTTAAACCTAATCTGTTTCTACAATCT
TGATGACATTTCATGGCTGGATAAACGAAATGGAGATTTTGGCAATATTCACCTTCAGGG
AACCCAAAATCCAACATTGTTATAAAAACAGGCTTTTTTTTTCATTTAAAAAAACCCCTA
TGTTGGATTTGAATTTATTTATAGTTGGCAGCAGTCGAATCACGGc
>NODE_286_length_407_cov_12.481572
CTGGATTTACTATTTACGCCACAGTACTGCGGCGGCGTGCGTCCTCCCCAGCCAGACGGG
TCTGCGTAATAGCCAAGAGGCCGGTTGGAGCAGCCTGCAGTCGGCAGGGGAAGAGCCTTA
ACTCCGGCCGCTGCGTAGGACAGCAAGGTGGCCGCGTTACCGGCGAAATCAGCGGCGTCG
TATGCCGAGGCAGCAAAGTCCAGTCGGTTGTTGGCAGGGGTGACAAACCATCGCTGCGGG
GGGGTGGCAACAGTGGGCTCCTCGGTTTGCTGCGGGGATAGCAAGCTGTTGCCGAGTGGG
ACGCTGCGCTCCGTGCCAGGACCAGTCCCCACGCCAGGGTGAAAGCGAGATTTGGCATAA
GTGCTGACAAATTGGTCCTGCAGGAAAGAGCTAGGCATGGCATATCTCGCACCCGGCACG
ATCTGTGAACGCGGAGAGTCACCCGGTGATGGAGTTAGGCGGTCAATGTCGCAGCCTGTG
TAGACACTGAAAAGATGGAGAGACAAACAAAACAATTCAGAAACTAAACCGTGCGCTCCA
GTCGGTTCTCTAAAAAAAAAAAAAAAAAA
>NODE_287_length_602_cov_24.337210
TTAATTGACCTTCCAGTAATATTTATATTTGCTCAGACTAACTATGATGAAAGGCAATGA
AGACAAGGGATCCTCATGTAGGTATCAATATAAATATTACTGGAAGGTCAATTAATATGT
AAATTAACTCCTCCATTTAATTAGCTATTTAACTATTTTCCAAGGCATGGACATATTAAA
TCATGCTTAAAGACCCCTCTAACTAGCCTCCTGACAATAGTGCCAGGGAGTCGTGGGCTC
ATAAACTACCGGCTTGACCTATAAAGAGCCCCGAGTCTGCTAATTCCATCTCAGCCTAAT
TTTATGACTTGCATAAAATAACCATAGTGCAGCTTTGTAGCTGTAAAGAGGATATGGGTA
ATAAAACGGAGCCGGGGAAAGCATCAGAAATCTCCTCTTCACTAGTGTCCTCATTTATTA
TTCTATTATTCTTTGCAGGGTACCGGGCTCATGTGAAAGACAAATGACCTTATTATATTA
AATAATTTGTGAGGATATTAACCGTTAATCACACATAAACAGCATTTAAAAGGTATTGAT
TTTCCAGCGCTCTCAACAGCTTGTTAAATTTACGTCCAATAACATGATAATAGATAATCA
GGTGAATGATACTCATTTGTAGGGGACAAAGGAAAGGTAATGGGCATCACTGACCCTGAC
TCCACCATATTTCTTTATCCTGTTCGTTCATGACCTTCCGACAGGTATTTGACCTTGAGT
ATGTCTCAGTACAGGTCtgcagtgactgacagccatgtgttaga
>NODE_288_length_520_cov_26.771154
GACTCAGCTGTTTGCATGCAACATTTGAGAATAATGGATGTGAAGGCACACCAAACACGG
ACCTTTAAAAATGCATGAGCGCCCCCCAAAAACCTCCCTCTCCCTCCACAGAATAGAGCT
ATCACTGGTGCCTGTTATCTCCCCGAACCCCCAGGTAGAAAATGGTAATGATACCACTTA
ACATCGCTGCACATATGGAGGGAAAATGGAAATGCCAACAGCACCTCAACTATAAAGCAA
ATCAAATTGAAATATTAATCCGCTGATTAATATAACATTATGAGAGCCCATTCTCTTTGT
TGTTAAACAACAAAGGGTTGCAAAATAAGCAACTGCCTAAGAGGTAAGGGGTTTAAAAGA
GTCCCACAGAGGTGCTGAAGCCCCTCTCAAACATCATTACTCTGCATAATGTATTCCCTT
CCACAGTGCTGAGATTTGATATTGATGTTTACTCATTTATTTTTTAATTAACGTTCGTTG
TTAATGAATTCTTTGATGAGAGGCATTTTGTAAATCATTATCCTTGGAAGAGGAAAAAAG
GGATGCATCGCTCTTGCCCCTTATACTCGTGACAGAAGAAAAAATGCGAGGTGTAAGGGG
AAAAAGTTGCAGCAGAGAAGTAGGGTCATTGTTTAAAGTTTGTTTTTTGATGCGTTGATT
TTTTCCTCCcccctcgcctccc
>NODE_289_length_705_cov_13.473759
AGGGTATTTCAACGACAGAGTGCTTTAAACCACAACAAATCACATGTCACTTCGTATCCC
ATTTGTGAAAGTTAAGACAGGAAATCTAAACCCAGTTTCACTTCAACAGAAAAGGGGGAG
ATCTCCCTCCGAGGAACTCGACTAGACTCCTCCTGTTCGTGATCACAGTGGCCAGCGAGC
TCTGCTTCAGCTCTGAGGGACTCCTGCTCTATGGTAATCATATCCTATTTGAATAATGAG
GCAATACCGCCACTCCTGCTGCCCATTCTCCCTGCATCCTTGACTGGAGTCTTTGATAGA
CACTAATTCTAGCTCCATCTATAAAGCTCCTCTCATGCATTTTTAATAGAATCTATTACT
TTAGGATTAAATTATAAAAGACTGTCCTCCTTAAATTTTTAATAGTTTGCATAATTGGTA
TCAGGGCCTGAATGCAAACCATAAAAACCCAGTTTGTACAGGACTGAGCTGCAGAACGAG
TCCGGTACAACCACACAACACTGTTGCACATAAACGACACCAGTGGCAATATGACTCTAT
CACATACAAGCACACATCTGCACAAGCTCACGCACGCACATACGAGCTCGGCCATTATAG
CTTTGGTTTCACTGTCATGGGGAATAAGGTGCTGTGAGCTCTGAATGAAGGGGACAATAA
GGTCAGGGAGCATGAGAGTTGTTTTTGGCTGCTGAGTCTCTAAAGGAGCCTGAGGCAGGA
GGAGTCACCTGATGGAAACAGGAGACATGAACCAGGTGTCCACAGACACCTGCTGCCACT
GATGTCAACCTGTGAGCACAACACTCACCAGGGCAAACAGCAAAAACTACTTAGCAGGTT
TACAGCCTCCCTTTGTCCCTGcagtca
>NODE_290_length_867_cov_5.202999
GTAGACACAAGTTTCATGTCTCTAGCACTAACCGTTTTCCCAAACCCAGGCCGAAACCCT
AACCCTAACCCTAACCCTAACCCTAACCCTAATTCCGGACCTTACGGCTAGGGTTGGCCC
ATACTACGGGACCCAAAAAAGTGTCACTACAAACCTATACCAGTCAACTCAGAGCGGCCT
GAAACGCGCTCTCAAACGCCTTCTGCGGGAACTTATCTTGGCTTCAGCGCTTCCCCACTG
GCTGCGATATGCACGTCCCATTGTCAGTGAATGGGAGAACGTTTTGGCCAATATCTCCGG
AAGCAGACGTGCTAGACACCTGGAAATGCCACCTGCCCCACCTAATTTGGCCATGCTGAA
GATGCCGGTCTCAGTCCCGAGTCTCTACGACCTTCCCGTCCCGAGATACAGCAAAAAATC
ACAGGTTTCTCCCACTTCCTGACGTCGTAGAGACTCGGGAGTAGGCTCAGTGCGATCGCG
GCGGCAGCAAATGGGGGGGTAGACACAAGTTTCATGTCTCTAGCACTAACCGTTTTCCCA
AACCCAGGCCGAAACCCTaacCCTAACCCTAACCCTAACCCTAACCCTAACCCTAATTCC
GGACCTTACGGCTAGGGTTGGCCCATACTACGGGACCCAAAAAAGTGTCACTACAAACCT
ATACCAGTCAACTCAGAGCGGCCTGAAACGCGCTCTCAAACGCCTTCTGCGGGAACTTAT
CTTGGCTTCAGCGCTTCCCCACTGGCTGCGATAGGCACGTCCCATTGTCAGTGAATGGGA
GAACGTTTTGGCCAATATCTCCGGAAGCAGACGTGCTAGACACCTGGAAATGCCACCTGC
CCCACCTAATTTGGCTATGCTGAAGATGCCGGTCTCAGTCCCGAGTCTCTACGACCTTCC
CGTCCCGAGATACAGCAAAAAATCACAGGTTTCTCCCACTTCCTGACGTCGTAGAGACTC
GGGAGTAGGCTCAGTGCGATCGCGGCGGCAGCAAATGGGGGGGTAGACACAAGTTTCATG
TCTCTAGCA
>NODE_291_length_919_cov_17.726877
CGGAGCGCCATGGAGGTCATCCATTGGTTATTTACCCAGAGCTAATGAGGCAGAAAACGG
CATTAACTTAATTCTCCTCTCATTCCGCGTCTCCCCTTTCATTTCTCCTCCTTCCTCTCC
TCCTTTCACTATCAAGGAAACGGTACTTAAGCGACTTTGTTCTTGGCTGTGATTTGAAAG
TGAACACTGGTGTTCTGTGAAAGGTGGCAAATACGCGAAGAGCACGTCTAGAATTTTCAT
AAAAGATCTGCTCAAAGGCCTCTTGTCAGCTAAAACGACCCATTAAAGAAGTGGGGAGCA
GGGGAAATGCATTTTCCAAATTGAACGGTGGGATTTACAGTCGGTTTAACGCCGCTGACC
CCTAACACGCTAATGTTTGGTTCGTGTCATCAGCCGTCCCTCCCCATCTTTTATCACCTC
CATTGTCGAGCTATCTATTTAATTGAAAGAAGTTAATTGAATGAAAATGATCAACTAAGC
TTGTATTAATATTGCTAATGGAACTTTCTTCTTGGCCATGTTTGGAGAACGATGTCACGC
TGGAGTTTGGGAAAGGCCCATTAAGGTTTGCACTTAACCCGATGGGCTAATTAAGGAATG
CTTATTCATTCCCAGAGTCAGGGGGTAGGTCTGCTCCAAACCCATAGCCACGGGCCTTTT
ACAGCATTTTGCACTTGCCATTATTGCGGACTCCAGTTGCCTAACGGTGATTGGCCAAGA
TTGATTGTAGCTCTATGAAAATGACGTGCTTTAGAAAAGAACATTTCGATTGAATAATCT
AGCTGCGGTATTATATGGAAATTGACTGGCTGTAACGACTATGGTGGACATATCACATCT
TCATGCAATGACATGCGTGAGATTATTCAGTAGCTGTCTGGAACCTGCCATAGCAACAGG
GGAGCCTATTATGAACAGTTGAAAGCTGCTAAAATGTTTCCCTAGGAAGCCTGTTACTCT
AAAGATGTTTGTCCGAACCTGTCACTTTTGACTGACATTCtgatcagacatttaattttc
atattgacacaaactgtttatgaatgcaaaagccttttcttttttgtaaagcagtttttt
a
>NODE_292_length_602_cov_12.445183
ATTCCTAATCAGTCCTCAGAATCATAAACAACCTCACAACTTTTTTTTTTATTATTATTA
CTATTCAGCCCTCTCTGCTTATGCAGTTCCCAGAAGGCATTGCCTTTTCGACTTTTCCTC
TCCGGCGGCAAAGATGCCGGGAAAACAAATAAGAGCCGAAAACAAAACAAAACAAAGTCT
CCTGAAATACCTTGTGGATGCCCAGAGGAAGGCGCTGGACAGACAGATGAGCAGATAGGT
TTCCTCTGTCCTCTTCTCTCAGGCTGCCTCCTCTCTCGGCGTGCTGTGGAGAGTGACTGC
TCACAGCCCGCCTGGCATATCTAATTAGAGCCAGGCTGTTGCCACTATCGGGCAGAGGAT
CTACCTCTCCAATCTCTCCTGACTCAATCTTCCCCATCTCTGATTTTCTTTTATATTTAT
GCTGGAATATTTAATTGTAGACAAAAGGTTACTCTGGGCTCTATTCATCGCACACAGGCA
GAATAATCTCCTTTAAAAGGCTTGACATTTCAGGCTTTTCAAAAGGGGCTGAAAAAATTA
TATCCCCGCTTTTGTTAATCAATGAAGTAGAACTCCCCCGAACAAAAGAATTAAATTGCT
TCGTTGGGTTAATAAAACACACAGAAATAGCAGCTTCCTGTGGGCTTTTGTGCCTGCCAC
TGGCTCCCCCCATATGCAACCAGCACTGTAATTCCATATGATTTGGGGGGCAAAACTCTC
ATTTCTCCACACAGTTGGCTTTTTAAATCCTATTGAATGAGCAg
>NODE_293_length_722_cov_16.081717
GTACCTTCTGGAGTACAGGTTCCCCTGTAGGCTGTTTACTTCGGTATAATAGGACTTTTT
GAAAATTCCAACCGGTCATTTCTCCCAAATCTGCTTTCAGCGTTCAGAACATAATGAAAC
ACAAATGAACCAATAGCAGACAAACTCTTGAGAAGCACTTTTAATCACGATGGAGATAAA
TGGTCCAACAAAGCGCGGTTCGGAAAACAAATACAGCAACACTGTCTCTGATCATCATTT
GATAGTGTGCTGACACGCAAACTCTATTAAGCTGTCTTCAAATATGCAAAAATGATATGA
TTTTACAATGATTACATATTCACTTCCCCAGCTGGCTGGCTCCAAGCGTCTCCATTTGTC
ATCGACTATTGTGTCCAATTATATGATTAGCTTTGAACACTCCAGCACTTCGAGAGCTCT
CGTGTGTTCTGCCGCGCAGAGTGATTCACAAACAAAGTCATTACAACATGTATTCACACA
TATCAAATAACAAAACAGATGGCCACTGCGCCTGCCGCCTGATTTGTTTTCCACACGAGT
GGTGGAAAAAAAAGTATTTTGTGTGAGCTGTGTTTAATGCTGACTGTTTTTATTCCCAAA
GAAGAGCAGCTGGCTGTCGCGCTGTTAGATCAGCTCCTATGAAAGACAATCTTGTTTTCA
TTAATTTCTCTACAACAAAGGCACTTGTTGGGAAGATTTAGAATTACAGCGGGTAAAGCT
TCCGGATAATTCATCACAGGGACTTGACAGGAAACTTAATTGTTTTAAATGCCAGTTGCT
GTGAGCAGTGCGGCTGGTTTTTCTTTGATGTCTAACAGGTGGGACAGATAGACGACCCTC
TGATGTTTCATTTGACCTTTGACCTCCTGGTTAtaaatccactt
>NODE_294_length_714_cov_14.540616
TCTATCTATCTATCTATCTATCTATCTATCTGTCTGTCTATCTATCGAGGGTCAAAATGG
CAGTACTGACGGTATAAAGTTGAAACTGCATTTTGTCTTTATATGTAGCGCCACTGTAAC
TGTCCGTAGTTAATGTCATCATCATGTGTGCTTTAATTCGAATGCTACCCTGAATATCCT
CGTTCTGAACACACACTGTGGGAATTTGGCTCTTCAAGTCTCACATTGCTGAAAGTGACC
CGAGATTATGTGAAACAAAGACATGGTAAATGCCGTCATCTACACAAAGACAATGAGATG
TTACGTCCAATGTCATGGCATTATGTCGGAGAATTTAAACAAAGAATTGAACCATAGACA
ATATCTGCTTGGAAATGGAGAAGGGTCTGAGCTGCCACATCAAAATGGAGAAAAAAGGCA
TAGCATTTGAAAGCCTAAAGGCTTAAACTAATACAAAAAGTCTAATCAGACTAGCAATCC
CTGATGTTAATGAAGGTGTCACACATTGCACAAAGAAAGTTGTGCCTGGCAATCTTCCAT
TTTTCGGCTGCCTACACCAGTGACATTTCATCTCACATTCAAAGAGCGCTGAGGCCCCTT
AATGAAATGCATAATTAACATATTCTAATTGTGCTGAGCACAGTGATGGTTTTGACAGAG
CTCACTTTCCATGTCTAATTCAATGCTAATTTAATCTGTTCTTTTCCCGCCGACATGACC
TTTCTTGATTGAGTTTCACCGCAAAGAATTTTTTGATGGATTGATTTATCAACCTCTTGG
AATGCAACAAAAGTGCCAGTTTTAGACAGACGAGGGAGCGAAATGACAAAGACGATGGCA
GACGAAATCAGGTGACTGTGGAGGAAAACAATTTGa
>NODE_295_length_816_cov_9.709558
AAGAAAAAAATATCATGACATCAAGAATGGTGGAGGATTTAGAGCATGGGAATGCTTAAT
GTGTCAGTAACCGTCTTTGACTAGCAAACAGTCGCTTGTACATTTGTGTTTAACAAGATT
CAGATTTCAAATCGAGGATCTCGTTGAGCTTGAACATGGATGCAACGAACGAGAGCTCAG
TCTTACTTGGTTGTTGTTCAGTGCTGCTGGTAATTCAGACATCTTATCCTTTGTCACGCT
TGGCATCTTACACATACTTTTGGGCTTTTACAACATATTGAATGAGCTTTCTGTAGCTTA
AATACACATACACACTAATGTTTAGCTAAACACATTTTGCCCTCCTGCCCCTTCCTCTGT
CTCTTTCTCTCTCTTCCTCGTTTTCCCTCTCTCCCTCCAGCAGATAAAGCCAATCTTGGG
GCTGGCTCCTGCCACAAAACGTTCTGTAATAGTCTAATTGTGGCTAATGGTTTGTGCAGC
TAATTAAAGTGTATGAATTACAATAATCAGTCAGCCGCATGGAGGCCATGCCGCCTCACG
CTGTTCCTCCAAGCGTGGAAGGCCAAGACCAAAGCAGGGGGAGTGTACTTGGGGGTTGGG
TACTAAAGGAAAAGGTGAGATGAAAGTGATGAAGAGGAGGGGAGACAAACGCTTGAAACA
AAATCCCAAAGCCGTTTGACTGCATCAACATGAGTTTCTGTACCAGAGACGGAGCAAGGA
CGGACACGAGGGATGTAGCAAGCAGAAAAGAAAACAGGACATAAAAATGGATTTTACATG
TTTCAGTCCGGGACACAGGTTGTTTTTTTATGCTTATGCATAAATGCTAATGCTTATGCA
ACAGAGAATATCCAAAACAGGAAACTGACATGGTGCAAAACTGTGATTGCAAATTATGGT
TGCACTATTTCCTtatattactgatatttcatactgagcatagtcttatttatgaccaga
agtaaatataattctgca
>NODE_296_length_809_cov_18.672436
GTGACATGTACTGTAATTGTTAATTATTTGAGTGAGGAGATCAAAGCTTTTTTTAAAATC
TCAACAGGAACAGCTTTTTAATTCATTTAATTTTAAATACTGATCTATGTAAATCGTGTC
ACTTTTTATTTCAACATATTCTTGATACATCTGTTTGTAAATCTTTTCTCTATGCTATAA
GTAACATTTTAGGATTTTAGCTCACCACCAGAGCAAATTTTAATCTCAGACAAAGGCAGT
GTAGTATGACACACCAGAGACAAGATGAGCTATTGCTTTAGCAGTTTGAGGCATAAATGA
CATTGACTTCTGGGAGATGGAACTCTTTAACATGCTCTGCACCAACTGAGTCACATCTGC
CGTTGACAAACAGCTAAGGAGTAACCTGAGTCTATGTTCTCTTTACTGGCAATTTTTACA
TTTTATCATTGAAGTCAATGAGCCAATCTGCAATTTACGCCGTGGAGAGCGGGATGAGTG
TATTCAGAACCCGGTCACACACCCAATCTCCTACTAAAGAGCAGCGATAATGTAATAATG
CCTCACTGATGTGCCAGGCAGTAATGGTGCTGAACATCTCCCATTCATCCAACACTACCT
GATCATTGCTTTAACGGAATAATACATTACGGCTGGAAATAGCTGTAAACCTCCAACTTT
ATCTTGGGAATGTGCACTCCTTTTTACCTCAGGAAACGTTCCTGTCCCTCGGTAATAAAA
GGCAGAGCTATCAGGATGAAATGAAAAAGAGATTGAAACCCTTCTGTCTCTGTCAGGCAA
TGCACAGATATACAGAGTATGGCCTTCTCCCTATTTTGTAGCCTAAAGGCTGTTAGTATT
ATTATGAAAATAGGTATTATGATCTTATGTTTTCTCCAAGAGAAAAATGAAATATTGGAC
ATGGCTGCTTTTTTCCCTTATGACTGTAAAGTAGGTTTGATTGACCgttatttctctgtg
tttcttatccc
>NODE_297_length_675_cov_18.115555
AGACTGAGTGAGAGAGAGAAGAGAGAGAAGGAGCAGAGAATGGGCTTAGGCTTCTATAAA
CAAATCAACACATCTATCACCCTGGGCCTCCTGTAAGGGCCATTGGGTCACTGGTGTGTT
TGCACCGATCCCATCACTCACTCAGAGTCGACAGCGCGGCCATTCCCAACCAACCACAGT
CTGCTTTTCCAATCCAGTCAACAAAGCCCAGGCCCTGGCACTGTCTGTTTAGCTAGAGGG
GAAAACTGTCAGGAAAAGTAAGACGAATGAGCTGCCCTGATTGACTATTTCCTTAGATAC
TGAATCAATGGGCTTATTATCACCAGCAATTACAGTACTAATACAAACAGATGCTTGGGG
AAAGACATCTGCTTAGAGAGATGAGACAACTAGATTTCCAGTCAATAGAGTGAAGAAAGC
TCTTCTCTCACTGACCCTCAACAGAGGCATTTGTATTCATGTGAGACCCAGAGGCAAATC
TACAACAGTGCAAATGAAACACGCACGAATACTAAAGCACATAGATATTTATTGCCACTT
GAAGAGCAATTAATTTGTAATAATGCCTGTATCATGAGAAATAACAGGGCCGTTTCCCAT
CTCCATTCATTTACCAATAAACAGTTCAAGTCTGAAAGGAATCAGATGTATTGCTCAACT
CTAAATAACCTGTTTATTCAAGGAAACCGGTGAAACTAAACAATTTAAAATGGACACCAT
CGATACACTTGTTTAAATTCAGTAAATTAATTGATTTTTTTTCTTCATTTGCTCCTTTGC
TTTTCACTTTTACGAAATGTATTTGTTACCTTCCtcacccttttattggcttcactt
>NODE_298_length_770_cov_16.314285
TTAACAGCCTTGTTGTCCTCGACTTCAGCTAATATTCAGGTCAAGACTTAAAGTGATAGA
GACCTTAAACACATCCATTCAAGTAAATACAGAAAAAAACAGCACTAATCAAAATGACCA
CAGCTAAACTAACGCCTTACTGTACTAAACATTTCGGCACATCAACTTTTAAGTACTGCA
GTGTGCACTGGGTAGATGATAAAAAAGTTCTGTGTCACTGGTCCATGCCGGTATGCTCCC
CAGTCCCTGTAATGATTTCTATTCATAAACATGCAGTGTGCTATCCTCCACCTGGCAGCT
GCCTCTGTGCATATGAGATTACCATTATGCATCTTCCAATCCCAAGGATAAACATCTCTT
CACTTTTGAAGTTTGCAAGCATGAGGCATATTTTAGTGCCATATGACTTAAGCATCCCTT
CAGGTATCACTTGCAATCTTTTCTCATTCTATATACATTGTTCAACTTTAATGGGTATCT
AATTTGTGTTATCAGCTTACAGGGCAGTAAGTAATAATTTGCATGGCTGCCCTAAGCAAA
TATGCTTCCATAAGCATCCCCATAGTATAGACACTAGAATGGATTAACCTCCATATTGGC
TATGCCCTGACGGTCAATGCTTTTTTAGAAATAAGTAGAACAGATAGTTTAGTTTGGTGG
CAATTGTTGTGAAAAAAAAAAAGGATTTACTACAAACCTTTTTACATTCAGATGCTACTT
TGGATAAAAGTCTGGCACGCATAGCAATGGTGAAATGAAATCTGTGCATCTATATTTCCA
GCATTGTCGATGGTGGTGAAGGCTTCTTACTGGAACAACCACATAATATGGGCATGAACT
TGAAATGCAATATTTTTTACTGGTGAactacagcatgtgctctaataagtggcctcttgt
ccttctgaaaatccagttgccctctaacccgg
>NODE_299_length_859_cov_27.569267
CCAGCCACCCCAGCACCTCCCCTCCTTCCGTCTACGGAGAGAAGATGAAAGGCTTTTTTA
TTCTCTGCTGTATTTGAGCACCTCCACTCTCTCCTCCAACCCAGCCCTTTCCCAGCCCTC
TTCCAGTTTAATTACTCTTGATTATTCCCGATTCCGTCTTGTCTGAGAGATGTTCACCTC
CGAAACAAAGACACACTCACACAAGGCACAGAAAAGCGGAAAGAAGAGAGACAAAACATT
CACCAGATATCAAATTTGCATGAAAATAAGCCACACTGTTCAGCCGGCAAAAAGTGGATT
GAAATGAGGACTTGCCAAGAGCGTGGTGGTATAATTAGCATTTGACCAAACAAACGAGCT
TCAACAGAGCTATAATTAAGCAGGCCTGTAATTAAGTGTATGCCCTTTATCATAATGATC
GTGGTTAAAATGGTGTGATGGCTGCCAGTTGATTATTAATGGTGTAACCCCGTCCTGCAT
GCATCCTGCACTGGAATCAAGGTGTCACGACTGTCAGGCTAGAGAGCAGCCCTTTGTTTA
TAAAATACATTAGGGCCCAAATTAACACAGGGTGACAAGAGACACAAAGCCTCTCGTTTC
CAGACTGAAGGGAAAACTGCAGCTGCTCGGCTTCATTTTAAAACTCCCAAATCTGGAGGC
ACAAACTTGCTGCAGTTGGCTTCGACAGGAGCCCCAAATATCAAGAGGCCAGGCTTCCAA
CTGGTGTTCTTTTACCCGCAAGTCCATCAGGCCGCTGGCACAGGAAAAGGAACTCATAAA
TGTAAGCCGAAGCTTTTCATGAGTCATCGTTTGGGAGCTGACACTCCTTTTGGCCTTTCC
TGTTCACAGCAATATTTAAAAGTATGAAATTCTAAAATATCCCTCACTTTGACACTTGTG
TGACTTGCTTTCCTTTCTCGGTTATTACACTGATCCATGGTTTGGCACTTTCCACACAAG
TGTAGTACAATGTGAtctttgtaatcaaagcatgaccctcaccctcatgaccacaggaaa
g
>NODE_300_length_609_cov_17.174055
CTGACCAAATGACTGTCACCCTTTGTGCGAGGCGGGGAGGAGGTGGGAAGGAGCACGGCG
GCGACGCATTCCCTGCTGCGATTTGTTGCGAAACTGTTGTCACTCGAGTCATAAGTCAGT
GTTTGAGGCTAATCACAGCTAACTCCTCCAAACCTTGCCAGCCCTCACCGCAAGCCTCAT
ACCACCTCGTCTCATTCCCACATTCCTACAGCCGTCTTTCCTCACCACTCCCACATCCAC
CCTCCACAGCCCCATCCAAGCCCACCCTCACCTTCTCAATCCACTCTTGGATCATTTCAA
TTTGCATCCCAACTGGCCCCGGGATTCCCTAGCCCTGTTAAAAGGCAGGCTATTTGTTGT
GCTCTGCGGTTAATGCCGCGCAGAGCTTTAAATACCCATATCAAATCTTGGAGGCTCAAC
AGATTCAGTTTTGCAAACCTGTATCGAACAGAGGTTCAATCCGTCAGCTTAGAAGTGTAC
ACTCCTTAAGTTGTGTGATAAGGTAAAACCAATCACTGGATTAGGCTCTCTCTGTCAGTG
ATGGTGTATTTTCAGTGCACAGTGTTGCTTTGCTGAAACAGGATAAGCTGATGGAGTAAC
ATTATGGTGCTTGAGATTTCTTTTTCAATAGGAATATACTATTAATGGATTCCGAAGCCA
GTGTGTGATGCTGCTCTTGCAGTTGTGGATAATGCATTAGCATTAGCTGTGAAAAGCAGT
TGGTGCCGGATACCATGAGCAATCATCTCTCAAAACCACAAATTTGATTGt
>NODE_301_length_582_cov_33.434708
CCATTGTCTTTGACACAAAAAAGTTTGTTTATATATGCATGTATATATGTATATACATAT
ATGTATGTATATATATATAAACACATTTTTATAGCTACAGCACCTTTTCCCATGGGGCAA
CAGTGTCAATACCTCGCACATGGTACATGGCCGTGCCAAAGAAAAAAAGAAATAAAAACA
ATATATTGGTCAGGATATTTATCTTTTTTTCCCTAAAATTGGCATTTGACATGATGATAT
TCTATTGCCGTCTGGGGGAGGGAAGGGACAAAGGTTCTTCTTTTGAGTTTATATTCAAGT
TTTCTCCTTTTTTCGTGTATAATTTCTTCTTTTCCTGTTTAAAAAGAGTTCACACTTTTG
TGATTTGCGTGTGCTGCTCTTCATCAAAAGGTTCATTTTCCGGATCAGAGTCAGTGGTGT
CAGAGTATCGATAATGGTCTGGCTCATTGTCGCTAACGTCCGGGGTGACGGATGTTGAAG
TGCTAGCCTCAGAATTCGAAGGCTCCTCCACGGTTTTCGTAAAATACAACTTCACCTGGA
AATGAAGACAACGAGCTTCAGTGTGTGTCATGAGGTAATCAGAAACACAATCATCATTGG
TCATTTGGATTATCTTCTTAGTTAAGAACTAACAGTAAAGCAGTAAAGTTTTTTAACAAC
AGTATTTCCAATATAATAATATCTCACTTGGATCTTAATCCCGACTGCTTCTTTCAATGC
TTACCTTGAAGTTTGGCGAgaagt
>NODE_302_length_881_cov_14.002270
GGACATTCTTCCCAAAAGCAGACGTGGCTGCTCTGCTCCGGTCCCCCGACATGCTCCACC
GTGACGTGGTTGACCAGCTCGTGCATGGTGCTGTAAGTTTTCGAGCAGGGCTTCTTCTGA
CTCTGCTCCTGGTCAATCCATTTGCAGATTAGCTCTTGCTTTATGGGCTGCCGCATGTAT
CTTAAAAACGCCCCCGCGGCTCCGTGAGGAGCAGAAGCGATGTTCACATTGAGGTTCATG
GAGTTGTAGCTGTGGAGAGAAGACGGTCCATAGTGCTCTGGCCTGTGCCCGAAGTGCTCT
GGCCTGCCGTAGATGTCCCCCGGTATACCCAGGCGCATCTGCCCATTGAGGGCATGGTGG
TGGTGGGCACCTGGGGACGCCTGGTCGTGAAGTCCAGTGAAAAGTGAATGGGCCCCACTT
TCCGTGTGCCCATAAGCACCTGTTGGGGAGATGAACATGCCATGGTGATGAGGGGAGGAG
GCGGAACTATGCTGGTCGCCAAGTGCATGCATAGCAGAGGCTGAGAGTTCTCTCCTGAGG
ATGAAGTCCCTGCTGCTTGAGTAGCCTGAGTGGGGGTGAGCCACGGGGAAACCAACTGTG
GTCTGAGCAGAAGTGAAAGATGCCGCGGTCTGGGCTTCGGGATGGCTCTGAATGTGCTGA
GATGGGCTAAGTTTGAGAGCATTTGTCTGTGCCATGTGCTCTGGTCCAAATGGAGTGAGT
GCCACTCCGGGGTCGTTGCCCAGCTCCCCAGGGTGGAGGTGGGCATGGTGGGAGAGAGGG
TGATGCCCCCCTAGCCCCGGGAAGCCTGTCATATTCTGATGAGGAAGGGGTTGAGTCGCT
GCCAAATCCGCTAATCTTATCGCCGGATTCCTCTTGCTTAAAGGGGGCTCCATAACTACA
CTGACAAGTCCATCCGCACTCACCGCAATTGTTTTTCACCACACCACGCTCTCTAAAACA
TGAGGAAAATATGTATATAAGGGGTCTAtaagttcttttgtccggcttctaactctgctt
gctccttttcccactctgtcctc
>NODE_303_length_705_cov_16.449646
ATAACAAAATAATTTGGTGACGCTTTTATCTGAAAACAGATGATCGACCGGGGACTGTCG
GGGAACTGGTGGTTTATTATAGAAAGTGCAAAATAAAGGGCTTGGTGATTGTAAAATATA
TATTTATATATATTTATTTTTATTAGAAGCATATTTCCATGTGTTTATTCTGCAGCATTG
TGGTGTGTTTTTCATTGTAAAAATCCATCTGTTTATCTATGCACACCTCTATGCATGTGT
CTACGTGGTTGTGTGTCTGTCTGGTTGAGGTGTGAAGCTGCATCACCAGCACCAAAGTGA
ACTGCAGATAACCTCATGACGTGGCACAGACATAGTATTCATGCCTATATAAAATTCACG
GCGGCCGCATGTATCTGGTGGTGGTCTGAGCCGCTGATAAGGCTTTGCACACTATCTGCC
TTCAGTCTAGATGAAGGATGAGCTTCTCAGCCATAGACGTTGTCCATCCTGCTGATGCTC
CCTCGTCTCATCGTAAACTCTTGTGCACCCTCTGGTGCTTGCTAGTCTCCCAAACTTCTT
TGTGTAGCCTGCTTTGCAGATTGTCTTCCTTGTCTGTGTGGTTGCTCATTATTCAGAGAC
AGACGGATCTCAGGTCATCTGCAGCTGCAGCAAAGAAGAAGCAGGAAAGATGGCGATCAT
CCATTAGACCGACCGGGCGCACGCATGAAATACGAGGACAACTTTTGGGAGGATCGCTTG
AGGAGAAGATTGTACCAGTGAGTTTTTTTCCCCTCCTGCTTCTCGCACTATATTTCCAGT
TTCGTCAAGGTTTTCGGCTGGGCTTTCAAGGTCTGCGAGAACGTCGCTATGGTAGATCAT
GGGATATAATGTGGAgggcgcctcgtg
>NODE_304_length_460_cov_24.806522
CCGACACCCACCGCCCTCCTCTTCTTCCTCCTCCTCCTCCTCCCTCCCTCCCTCCCTCCC
TCCCCTTGCCTCCCCTGCTGCCAGTTTTTAACTACACTCCACTCTGGCCTCTGCTCTACT
TGTTACAGCCCCAACACGAGTGCAAACAATCAAAGTCTTTGGGAACGCTAAAATATGCAT
GGCTATCCGTGACAGACAGATAAAGCAGGGCAATTAGCCACGTAATCCTAGAGCATCGTA
CGGAATAGTCCGCCTCAGCTGTCCTCCCTCCCCTCCTTCCCTTTACTCTCTTGGTCTCCA
TTAGTTAAATGTACTCTGTGTGTCGGCTCCCCATCAAATCAAGTAACACTTCCCCTAATT
GGCTTATAAATAATACAGCAGGGCCTGCATTATAATTTCATCAGTGGTAAACATTGCGGG
GGCAGTTGGTAAAGAACCTATCCCTCATTAATTTCTTAATTTGGGTAGATGGAACGAAGG
GGAAGTGAGGGAATGAAAGGTGGAGAAAGAGGGAGAGACGCGGGGATCGGATGAACGGAG
GAACTCGAATCACCTCGAGCTGAGGGAGAGAGAGAGAGAAAAGAAAAGAAAAGAAAAGAA
AAACTAAacaaaacaagagagg
>NODE_308_length_723_cov_26.847857
TCTGAACAACAAACTCTAAATGCACACATGCAGGCTCTAATTCCACAGCCATAGAAAAAT
ATACCTCCTTATAAATATATATACATACTTATAATCCATCTATCCTTCCACACATAAACA
CACAACACAACCATTTGTCCAAATGCACACATCTCCCCTGTGTAACAGCACACCGAATGT
CCTGCTCTTACACCATCAGCAGCATCAAAAAGAAGAATCTATATTCTCCCCTCTGTCTTT
TTTTCATTTGAGTGACTATGAACCGGAGCAGCAGCAGCAGCAGCAGCAGCAGCTGCAGCC
TCTCTCCCTGCTCGTGCTCAGTCGGGGTAAGGCAATAGGTTTAGCAGGCGAGGAGGCGAG
GCAGATTTATGGTGGTGGATGTGACCTCTGGGGCCGTAACACGGTGATGGGTGAGTGGCT
CTCAACGGTAAGCTACTGGCACTTGACAAAGTGCCCGAAGCAGAATGAATTTACTTCTCT
TTTCCTCAATCATCAAGCAGCCACTGCCCTGACCCCCATCCTGACTGCTATAACAAGATC
TCCCATCTCACAAGGGCCTGAAAAATTTACTGTCACATCTACTTTTCAATGAGCTCAAGT
GAGCACTTCTTTCACCTTCAGCGGAGCAGGTGCTGGTGTAGAGGAGGGCTAACCTGCCCC
AGCGTGTGTTTGTGTGTGTGTTTTATGTGTGGTATATATGTGTGTGTGCATGTGCGCGCG
TGAGAGAGAGAGAGATGGACATACATGGTGAAATTTTTGTACACACATGTAAAGCTGGCC
CCCTCACTTGCTGCCTCACTCACCCCTAAGTAACCCAAAGTCAGTGTCTCAGCCACGCAA
ATCCTCACAAATGCATCCACACGCTAGAATGTGCAAATTATAAGa
>NODE_309_length_334_cov_2.299401
GAACCTGTTCAGATGCAGCTCTGCTCTCACGTCTCTGTCCGCTGGCTGTTTGGCAGCACA
TGTAACCGAAGAGGAGCCTCATTCACTCTGCTACTCATAACTAAGCAAAGATGAACTGAT
CCCTGTCCAACCCCCTCCTCCCTGTCATCCTGCTCTCTGACTGTTGCCTCTCCTGGAAAT
CCTGTCGCTCTTTATTCCTTCCTGACTTCCTCCTCTGCATGTCTACTGTGGAACCAACCC
TCCTCCTGATGCATGTGGATGTTCCTGTCTCTCTCACCCTTCCATCCCTCTCTCCCCCTT
TCTCTCCCTCAGCATGGACGTTCTGAGTTTTCATGGGAAGGAATCAATGTAAGTGTCGTG
GCATCATTCCTTCACACCTTTCTTCCTCTACCTGTTGGTGTTTCTGCCTGTGTTGGTTTA
GTCGCCCTCCACCTCCTCCAGTCGATCCTCGGTTCTTACTGAGCTCACAGACACCTATCG
GTGCAGGTCTGATAAt
>NODE_310_length_634_cov_24.697161
TTAACATTAATCACATGAACAATGCCTTATCTTGGATTGAATGTAATGGCATTTATCTGT
GAAAGAGATGGCTTTACTCATTCAAAGTTTCACTCGGAATAGAGGCAGCTTCAAACCAAC
TTAACAAACTCACACCCGCCAACCATCAAACCTACCAAGGTGATGTTGGACCATTGTCCG
ACTACTGGGAAGGGTTTACAAAGGGCCTAGGGTATTGACACATATGGCATCTAGAAAAAA
AAAACACTTCAGACTTGTCATTGTATTGTGATCACATATTTCTGTTGTGACTATGTAGCG
AGCTATCCAAGGTTTCCTTCTGCTGGAGTTGGACTGTATGAGACCAAGCCAGACCTAGCA
GTGCGATACTGTATATAACATTGGTGTTGACTGTATTTAATAATGTTCATGACTGTTATC
TTCTTCTATAATATTCTATACTATGGGTAACTGTTTTGTGGCTTCACTGGCCTGCTGCGT
GGGGCTGGCTAACGTTTGGCTAACGTTGAAGAAACATTCAGATGGACTACGTGCACTGCG
TCTATATGCACTTTGATTTATCAGGGAAATTTTATTAATGTTTTGTAAATGTTTCATATG
ACACTTAATGTGCCATTCCAGTTTTTACATCATCATGGAAATTATGTATTTTATTTAAAC
AGCAAATATCATTTATGTACTTCATGGGTTTTTTTGTTTTGTTTTTTTTCAATCGGTAAA
CAGATTGACTGGTTGATTTCCAAGTAATCAAGTGTTTTACCAAAGTGACTGTGAACTTGT
AActttcgatacagtt
>NODE_311_length_542_cov_20.905905
TTGACTAATCTTGAATCATCTTCCAATTAACTTTTGAATTATGGCAGCAAATATCAAATA
TTATTAAGAATCAAATGAACAGACTTAAACCAACATAAGCATGTAGCATTGATTCACTAC
TGGAAGACAGCACATTCTCCCTTTTCTCTGTGGGCCATTTAGACCGCTAAGGCTAGCATT
TGAAAAATACTTACCTTGTTATAGAAAGTTTAATGTCATATGCAATTGTTTGACCCTTAT
GAATATTAAAGGATCCCATCTCTGGCCTATTAAAAATGCATGTGGCTTTGTGGTTGTTGA
TCACGTTTAGAACGCCCATGCAAATTGGACTGTCTTCGCTGTCAAGGCCTAAGATGAATA
ATGTAGTTGTGTTGTATATTCAGGGACACACCATTGACAGTCAATTAACAAGTTTGATTG
GTGTGTGAACTCATTCTTTTGAACTGTTAATTTTATGTAAATAGTATTCCCTCTCCCTTC
TCCACTGTCTCTCCCCCATCCAGGTCCAACACAGAAAGATGTTCTCCCACCATCACAAAC
CCCCAGATCCCTAATTCCACCTCCCACTAAGAGTAACCAGAGTGGGATCCTTAATAATTG
ATCATCACACACCTGCTTCGTGGAAGCTATGGGAGTGTGCCTTTAACAGTCAAGGGGCCC
CATGCTAGCCCCTTTTGATATTCAAATTGACAaatggtagctgg
>NODE_312_length_577_cov_23.679377
ACACTGACATAACATATAGGAGACTCAGTTTGGCACTGAGCTCTGGGTCACAAATTGTAG
GGAATTTGTTGTTCGCAGTAGTTTGCTTTCTGAATGCACATCCCTTTACTGTTATAGCCC
TTCACATGTCAGATAATACACTTTTTATGCACTGTTCTAAATGGAAATGAAAGTGACAGA
AATTCCCTCCAATGTCTGATTCCAAATCCCAGTATGAGGCGAAACCTAGGTAGTGAAATT
AGGGGAGAAAGCTGGGGATGAGGAGGAATGTGGAGCTGTCAGTCAGTCAGTCAGTGGGAA
GGGGGATTATGCAGAGCTCAGAGCAGTAATTGAACACCATCGGGCCCGCCCTCATTTACA
TCTCAGCCTTCTGCTGGCTTTGATTGGCAGCTGTACATGAAATGCCACATCAGTTGAAAG
TATGTTGTGAGCTGGCACTAACAATCCTGTGGCTCCGGGGAGACCTGCCATATTGTAATT
TGGTTATCAGGCATGAAGGAAATAATTCTAAGTGCCAGGAAATGTGAGGCAGAATAAATG
CTTCATTGCTGCAAGTTGCCCAGGGTGACAGTTCTTATTTAATGTACAAGAGCGTCCCGT
TGCCTGTAGATTTGGGGAGCAGAGAAGGGGAAAGGAGATGTAAACTAGGAGGTGGAGAAT
TTTCACAAAGACGGCGTTAAAATGGAAACCTGAAGCAAAAAAAAAAAAAAAAAAAAGATA
GATAAGAGATAATCAATAa
>NODE_313_length_858_cov_29.264568
GAGACATCTTTTCTCTCTCAAGAGCTTTCACTTCCTCTTTTTTCTCGTTTTTTCTTTTTT
TTTTCTCCTTTTTTATAGCAAAAATATCATGCAGTCTTTAGTTCCAAAAACCCCTGGTGG
GATCTCGTGTTTGTTTGTTTGTTTGTTTGTTTGTTTGTTTGTTTGTTTGTTTGTTTGTCT
GTTTCAGGAGGAAAAAGAAACTCAAAGCCTTGAAATTCTTCTCTCACAATTATTCTTAAA
CATTCAAGTCATCCTATTAATACTTTGTACAGCAGAAAGGTCCTTCAGATTTCACACGTG
TATATATAAATATAATATATAGAAATATGCATATACATATGTTCAACTTGTATATGTGTA
TACATATTTTGGAACTGTATCAAAGCCAATTTAATGTGCTCTCAAAATATGGCCCATGAT
TCCTAGTGGGATGCACATCAATTCACATAGTACAACCAGTAGATTAGGTTGAAAAATCCA
AAGGTGATAGGGAAAATGACCCGGGACCACTTGTCAATGGTGCTAACATCTGACAGGTTT
GGGATTTTCAACTTGAGCTTGGAGGAGCGTCGTCGTAGCCGACAGTTGGCCCGGCTCCGC
ATGGCACTGCGATCCAGCGAATGGTGGCTGAAGCCATCTCGGGGCGCCATGGGCTTCCTG
AATTGGACCCCGGAGCTGTCAAAGGACATGACCGAATTCCGAGAGTCACTGACGCTGCTC
CCCACGTCAGAAGGCATCACTTCGTTGTTCATCTCCAGCGTGGTGAGGAGGATGTTTCCG
TAAGCATCCACCTGCGAGGAGAGCGAACCGACACCGAGAGTCAGCAAGGGCTGAAATGCT
GAGCAGCAGCCCCAAATCCCCTTAAAATAGATACTTAAGTTAACCCCCCTCCCATCCTCA
AAGCTGTCAGGCTTAAGCAAAATGTAGGGATGATATGGAATGCCATTTCTTGCATGCAAC
AGATATAGTTAACAAGTTTCTATTATTGTTTTTTCACTTGCAAAAAAAGTTAcaagtaat
>NODE_314_length_629_cov_9.243243
CTTCTACTTGTCTCTCTGGGTACCACCAGCTACACTGCATCGCTCTCTCTCTCTCTCTCT
GACACACACACACACACACACACACACACACTGCTCTTGACTGGCAGGGAACAGAGAGAA
GGGAGAGAGGAGGAGATCTAGGGGAAGGAAAAGGGGTGGTGGATAGGGATGAAAACATGG
GGAAGAGAGGGAGGGAAAGAGAGGGAGGGGCGGGATAAGGGAATTCCCTTAGCAGTTGTT
ATTGATTCCGGTGTTTACGGGCGAATAGTTTAGTGCCGTTTACAAAACAGAACAGATGCA
GCCAGTGAGCAAAAAGGTAAACAATTGCTGTGTGGCGGGCTGCCAAATCCCCAGTCTGAT
GTATTAAACTCACGGTGAAGAGCATTTCCCCTTTGGCTGCACTTATTGCCACTTCATTTC
CTCTTCGCTCACATACACACTCTCTCCTTCTTGCCATCTCTCCCCTTCTCTGTGTCTCTC
TCTTTCTCTCTTGTTCCCTCGTTTGTCTGAAGTGAAAAAAAAGGACAAGGGTGTAGGGCG
CTTTTTGCCGTCTGGCTATTTTCTGTCCTTCTCTGACCCAGGAGGCCCAGTTCTACCTAA
CAGAGCCATTAGTAGGGGGAATTGCATGTGTCTGACATGGCCGAAAACCAATTATTAGAC
ACTTTCTACCAAATGATGCCCAAGTCTTTGGGGAATGGACAATCATGCAATAATTTAGCC
ACTGATTTAATTTCtctcccgcacagcatctctcactctctcatcctccgtccctcattt
ccccctctttc
>NODE_315_length_478_cov_3.734310
GAAAAAAAGTACATATCACAAAGTATTGATGTCTCCTCTGTCTCTGTCAGACAAAAGACG
GTCCATCCCCCTTCCCCCCACCGCGTAATTTAGCCATAGTTCTCTAAACGCTTCCTAATC
AAACTTGGAATATGGAATACAGAATGAAGGGGATAGGGGCTTTGTGGCGGAAATATAATT
ATGGCCACATAAAGCTGGTGAAGGTGGAGAATGGGGGATGACATCAGACCAATTTCACAC
CCAGGCCTCGGATGGCCAGGCCAAGCCTGGGCCTTGCTGCGCAACACTGATCAAAGCCTG
CTGCAGCCGCCCCAGAAGGCGAAAAAAGAGAGTCTTAACTATGCTAATCTCCAGGACAAA
TATATTTTAATCTTGTTAGAATACAAGTTAATGCTGCAGCCCAGTGACCAAACTTTATGC
TATAAGAGTAAGGACACAATAATACAAAATCACACTTTGTCTCAAAAGGTTTCTCTATAT
AACAAGTGAGTTGAGTTTCAGCAAAACAACAGTTGAGGAAATATCAAGTAGTCATAGCTT
TGTAATAATCCCGGCATGACACTGtgagctcagtatatatcctaaaggttgcaatagccc
tagtggtgacacatatcctgttactagctacagtgataaa
>NODE_316_length_650_cov_17.278461
TAACCTCTGACTTCCTGGTGTCACCGCTGTTACATTTGTGTTACACCCACGCGCAAGTCA
AGAAAAAAAAAATCTCTTTTCAGAGGGAACATATGAGGAACATCTGTCTGCCTGCGACTC
ACAGGGCTCAGCAAAAAGACCCTGCAGGGAGGGAGAGGTGAAACAGGGAGAAAAAGATCC
AGAGAACGACAAAAGGGGACAGTTGCAGCAGTCGTGCCTTCATGTCTTTGGCTGCACCAA
TTACTGTTGGCATGTCCTCTGCCAGCCAGCCAGGTCTCCCACAACTGCTGCACTTAACAC
ACTGTTCCTTTATTCCCCCTCTATAGTAAAGATGGCTATTGCAGAGGGGCTACGGAAATT
TGGAGACTGCTGAGCCAAAACAGATCACTTCAAAGCAGCTTATTTAACGCTTGCTAAATT
TTTCATCACAGTCGCTTAATATCCTGGGGAAGGAGAGCTTTTGAAGTCGCTGTGAGACCG
GGGATGTTCTTCTTACAATTCTTTTTCCCCTCCCTCTGCTGTACTAAAATCCCCAAACCT
AAACACATAACACACACCCAGTTCACGCTATCTGTGCCTACATGCACACACAAGAGTTTG
TACGAATGCTACAGATGCACCTCCTGCACAGAAACAGCACGCTTACATACCCGGACACAA
ACACACTTATTCATTTAGGGCCAGTGGATTTTTTATCAGAGCAGTGAGAGTAAAGGACAA
GTTTAATCCTACTAGGGATACTCAAAAATATTTACTTAGGGGTCAGCTCTCCTATAGATT
AGCTGCAGACTCACATGACTCTTCATATAAta
>NODE_317_length_858_cov_20.536131
TAAATGTACTCAGTTACAGGCAGTAACACTGACACAGGCTCAAAACAACCTTTAGTAACT
GGCTAAATTTAAAATAGTCCGTTTTTAACCATGACTGTTTTGGTGTGTTTTATTGTTGCT
CATATTACTGCATTAATTTCTACTTCTAACTGCAGGATCAAACATCGCTGAATGATCAAG
TGAACAGCTAAACAGTGTTAACATCCAAACAAAGTTACCACCCTCACACCCATCATGCCG
GGAGTCCAAAGTCAGCCACACAAGCATCAATATTTTACAATCCCTCAAGAATCCTCTTTA
AAGATGCAATCAATGCCTCCTATTCATTATCTATGTGTATGTCTTCTAGGTATGGCCTTT
GTCATTAAGCAATAATTCTCCCCTCCACAGTCCCACATTACTCTGCTGCTCCATACTTTT
ACAAATGCCTCGGGGCTATAAATACTAATGAAATCTCTTTGCTTAATTTGATTTTGCTGG
TACACTTGCAGTTATGGCTGAACTTTCCCACGAGAGAGGCTGATTGAACACTTTCAAGTC
CTTATGGAAGCAGGAAAACATTCCAAAGAGCTGGGGAGATCATTTCCATAATTACCCCGA
TTGGCAGCCTAATGACCTTCTGTGACAATAAAAAGATCTCTTGTTAATTCCATTTCTGTC
GCTGACATTCAAGAGATTCCTATCTTACATGTTTGAGGGTTCACAAGATAACAAGTGTAC
TTTTTTTCCCTCCCGTTTCCAGCGAGCAAAAGAGCAGCCCCATTCAGCTCTGTGCCCCCC
CCCTCCACCCCAAACCCACTGCGGTGATGTGGCTCTGCTCTGCTGTGAAAGGGACCCTGC
TTGTGCCTGCACGGCTCGTCCACCCTGCCCCAAAGTTGGATAATTTATGGGCCTGAGGGA
GATTATAAAGATGGATCTTTGAGGCAATCAATTCTCATGTTGCGTTTTGAATGGTGGGAT
AGAAATGAAGTGCAGAATAATTAAAAAGATCACAAGTCCCCCCTCGCATGTAAtaatgag
>NODE_318_length_638_cov_27.137932
AAACAAACCAATAATCTTCTACATTGCTTCCTAAACGAGAGCCACTCTGTCCCTAATGTA
GACAAGTCATTTTGTACAAGCCGTTAAAGCCCACTGGGCCAGGCGAGCATGCAGTGTAGG
GCCGCCTGTTTCAAAGATCTTTTGCAATCAGTTACACAATGGACCCCCTCATTTTATGCT
GCTACATCATAAAAGTGCTCCTTTTGTTACATTTCCATCCTTAAAAGGGTCTTAATCCCC
ATCCTTTCAGGCCAGTCTATGGCAAATTCCTCAGGGACATCCCATTCGCTGCAAGGGCTG
GAGTGACCCACTCAGAAACCAGCATGCAGGGCTTTGAGCTTTTCTTCTGCTGCCACTCTC
CAGAGAACATTAAATCGTACTTTTCATCCCCCTCACCATAGGGGGAAGCCCCTTAATGAT
GACAGAGAAAGAGAAATTCCTCCACTCGGTCCTATGACACCATTCTGCTGTCAAGCAGGC
GTCTCGGCGGACAGAGAATCAAACATGGCTTCCTGCAGGTGGAACGCCAGTGAAGGTCAC
GGTACAGTCCAAAGAGGACAGAAGGAGAGATGAAGGGAACGAGGGAGGCAGAAGGAGAGG
AAGAAAGAGAGGTAGCACTTCAGAGGGAGACCGGCTTTCCCTTTGCAAATTAAGTCATCT
ACTGCAAAAGGTTAAAAAAGCACATGCAGCTTTCTTTCAGTCATACTTCATGTGTTATCC
AACCATTTGATTTCTACATAGCAGAACTTTAATAGTTTCAACCTGTTTTACTCTTTGTCA
GTGCTCCACATAATCTAGAt
>NODE_319_length_1036_cov_26.490347
TGTGTGAAATCTGGAGGTCAAGAACTGCAGAATTTACTTTAGCTGAATTCAGGAAAAGAC
ACAGATGCTGTCAAACATGTTGTGCATTTTAAAGTCGAGCCCTCAGTTTGTGTGTCGGTC
TGTCTGAGGCTGACTCCATGTGTGAGCCTGATTTTCATCTGCCGTAGAAATTCCTGAACC
ACTCTGGGCATCCCTGAATCTGAAATCTGAATATCAAATCACTGCACAAATCACATGGAG
AGGGCCGTCCAATCAGAGCGGCTGGCTAATGGTTAGTGCTGGAACTGCACACAAATACAT
GGAAAATAAAGCAGTGTTGTGAGCTGCCACTTTAAGGAAACAGTAACAGTAAAGTGTAGA
AAAAAACTTTAGCAGCAAAAACTAATAATTGCAAAGCAGCCAATTAAATTGTGCGGGAGA
GATGAAACCGCTCATATTTCCCCTGGTAATTTCATGCTCTAAACTCGCTTCCGTGCGCAC
ATAAAAAGAGGAGAGAAAATATCATTTCAGAAGCTGACAGAACTCATTGTTCGTGGAATT
TTAAATTCAAAAAAGTTAATAAAGGCGAGTGCGAGATGAAGGGAATTTGCATTTCTCAGA
TTAACAGCATGTAGAGCAGCGGCGGCGCGCGCAGCCTCAGGTCATCATTTAAGAAACCTT
TGCATATTTTATTTAAGAGTGGCCCGGTTTGGAGCGTAATAAGACAGACAGATAATGATT
AGAAGGTCGGGCCTGCAGGGCACAGCCGGGCTGGGCGCTGTAACGCTCTAATACCCAACA
CACACACGTACACACACACACACACACAAAGCACAGCACAGCACAGCCTGTGCCGGCTCC
TCTAATTGGCTGCTGATGGTTTATGAAATGTTTTCCAAAGGTTTTATTATTGTTGTTGTT
GTTGTTGTTGTTGCTTTTATTGCTTTCATTATTTTAATGGAGATTTCTGCTTGTGAGTGT
TGGTTTAGCTCAAAGCCACCTGCTTCTGCTAACATCCTCTTTTTAATCACTGTAGAGGAG
CCCAAATGGATGCACAGACTTTGGATGGTGGTTACATTGCAAGACAGCAACACTGTCGTA
TTGTTTGTCAGCACCAGCGGACCAACCAGGATGTTGAACTGggaggatggaaaaccctct
gaagcaacgctgagatcatttgaaagcggcgctcactgaagggaagtgacactgaaag
>NODE_320_length_721_cov_19.416088
TATTTGATAAAGTGGTGCATTTTTGTGTATTTTATTTTGTAGTTCTCGTTGTGGATGCGA
TTTTGTTTTATTCGTGTACATTTATTTATTTATTCAATTATTTATTTATTTAATTATTTA
TCTATCTAGCTATTTATTTATTTATTTATTTACAATCTTTTGACCTTTCACCTTTGCCCC
GCCGCTGACCCCCGTCTCGTGTGCATTTCGCAGGAGAAGACGAGCGCCCTCAGCCTGAGC
AACGTGGCTGGGGTCTTCTACATTCTGGTCGGAGGACTCGGTTTGGCCATGCTGGTGGCC
TTGATTGAGTTCTGTTACAAGTCCCGAGCCGAGGCGAAACGAATGAAGGTGGCAAAGAAT
GCACAGAATATTAACCCAACTTCCTCGCAGAATTCACAGAATTTTGCAACTTATAAGGAA
GGTTACAACGTATATGGGATCGAAAGTGTAAAAATTTAGGGGGTAGGGAACGAGGTTTTC
ATAAATTCCCCCCAACTGCACGCTTTTTGGCTCCATCCGTTCCATCCTTCAGTGTTAGTG
AATGAAGAGGTTGGCCAAAGGATCGTATGTACTGGTGACTTATGATTTAATGAGAGAGAG
AGAGATATCCCCCTTTTTTAAAGCTTTAAAACTGTGTTTGTCCATTTAAGTTTCCTTGCT
ATTTGAAACCATTTTCATGTATGACTGTTGATGGCCATGCTTGTTAATACCTCTGTCCTA
GTAACACATTTCAACGATAATGCTTGCAATGACCATGCAGAAGCCTTCACATGATCATTC
GCATCGTGCATTGTGTTACCCATAGACGTCACACTTGGTTCTCATCGACATTCTCATGTT
TTGAACatttatacacctttaagcttatagatgtgacgtttct
>NODE_321_length_526_cov_29.952471
TGTGTGTGTGAATATAAGCACTTAAAGTTGAGTCATTTTAGGGATATAGATATTTTCCAT
TTTCAACTCTGACAAAAATGCAGTGAAATAGAGGGGCCATTTTTTTCTTTTTCGATTTCT
GTCTCGTAAATCCTTTTCAAACGCAATTCCCATTCTTCTTTTGAGGTCTTTTAAGTCATT
ATAAATGTTTTCTCTCTCCCTCTCTTTCTGTCTGTCTGTCTCTCTCCCCTCTCCCTAGCT
TTAGTCTTCTTGAATAAAATAAGTGCAGATTTGCTGGAAATCAGTGGCTTTTGTGTGTGG
CTGCAGGAGCATGGTGAAATGTTTGGACACTAATACCCATTCATTTCGGTAGCGCCATAA
ATAAAAGCTGCCAGCTATGCGGCTGCCGTGAAGTGGTATTCTTTGGTGCCCAGCGGGATG
TCCTGTTCACATTAGCGCAGCAGGGAAAACTGGCCGGAACAGCCAGACAACTAAATCAAG
ACATTGTCAACTTCTGACAAAATTGCTATGGGGGGAGAACCAGTTTTAAGAGGGGTTGTG
CATGTCTGGTTGTATGCATGTTGCAGTGTGTGTGTGTGTGTGTTTGTAAGACACAGAGAG
AAACAGACAGGGAGAGCAATAGAATGAGAGAACAGGGGAGGCACGGGGGAGAGATATATC
TTTTCAAAATTTAGTATattctgaaaaa
>NODE_322_length_708_cov_19.748587
CCCTTAAACACGCGAAAAACAACCACCAACTATCAGCCAAAACTATCAAGAATGTCCGCT
TACCCTTTTTCTTTTATTCGCTCGCCTTCTCGACTGTCTTGAATTCGTATGTAGATATTT
TAGTAAAAATTGGTGATAGCTCATGTTAACCATTGTTCAGTCTTGACGGCTGAATGTGAT
TTTACGGAAACTCCCGGCGGTGTTTATATTGGGGTAGAGGCCAACCAAACTATGCATGGG
AAGGTAGGTTCATCACAACCTAACCGTAGCGAGATTGACTGTCGTTCCAAGGGACCAATC
AGAAGAGCGGAGCTAAGATCTTTTCCTTGGCGACATCCAATAGAGACTCCGGAAATTACT
ACTGGGGCGGGGCTATATCGCCGTTTCTGCTGGTTGTTCGCTCCAGTCTGTATAGTTTGT
ACGAGCAGCAATTGTGATGCAGTCATAAGACGGCCAGGACGAATTTGGGGCGTATGGGAG
TCACATGAAAGGAATGATGCAATGCTTGGCAACCAATTTCTAGCTGGGGATAACACCAGC
AGAATCAGAACATGTTTTATTAAACAGTGTTGGCTCTAACAAAAATCTAAAAATATACAT
ATATGCATGGATATCTAATGTCGAAGAATTGTTTGTTTCCGGAACACAAAAGCTGAATCG
ATTTTCTTACGACTTGTTTTTATCGTGGTTTAAAAAAAAAATAAATAAATAAATCCAGCC
AATCCATTTAGCGCTTACTTGCTCGTGACGTGGTTATCAATTGTGTTGCCAACCGCTGCT
TTTCACCTGTCTATTGATTACAGGTGTTTGCCTAAAGTTCTTGTCGGTGACACTGGCGAC
GCGAgcgcctgcttttaccccctcaggaca
>NODE_323_length_673_cov_18.319466
GTGACCAATCAGAAGCTTGGCTAATGATGCATGAGTCATGCAAAGTACCACACAAGCAAA
TTCATCTGAGCATTTGGGAGAGTGCAGTGGCAAAAACAAACACACGCACACCGTAGCTTC
CAAAGAAAATAACTGGAGTCATTCAGCCTGGCATCCCTGAAGCTCAAGGGTTCCCCACTG
TACATATGTAGGTATGTCAAGTTTGTGCGCATGTATAGGATGTATGAGGATATGTAACTA
AGCCCTCTCTCTTCTGGGGGGGTTGTTTTACCTGTTGTGGATCTGAGAGTTGAAGTGACA
GTGGAGGATGTCATTGAAGGCAAGCAGTCGTCATCTTGGGAATAACCAGCCTGAATTGCA
CGGAGGTAACTGTGGCTTCGAGTGCGGAACGAACCAGGCAGGTCCAAGGCCTCCATGGCC
TGGGATTCTACTTCACTAAAAACGGACTCGCAAACTGACTCAAACTGGCCATTGATCTCA
GTCTCACTCACCTGAGAGACAAAAACAGGAATAGCAGTCCTTAATTTTTCCTCTTCCTTT
CTCTTTCTCACTTTGATTCTTCCCCTTTGCACAGCAAATATGAAGGAGTGTTAGCATAAG
GGAATGCCAGTGTCATTTTCGACCTTAAACTGAATAAATGTCAGATCAAATGAAAAAAAT
GCAGATGACAACAAAAAAACAATCAGAAATATAGATATGCAGTTTGTGTTATAAAGCATT
CAATTAACCACAACCCCCAAAACAAAGATAGACTGTATGCTGGACATTACTAGATAGGAA
ACAGGAAGAACACACAGCATTCGTAATTCTTTATCTTGTAAttctagcaggtgtc
>NODE_324_length_869_cov_15.090909
CACCATTATTGATTTCATCCAAAAGACACTTTATAAAGTTTCTCTCGCCCTGCAGTTTCA
TCAGCGTTAGACGAGACATTATTCTAGTTACATTTATAGTAGTAGACAGATGAGCACACC
TTCGATTACATTCATATCTGTAAGCAAATATTTGACAACTCATCCAGTCTTATGTCTTCT
GATGGCAGGGAGCTGGGGAGTTTATTGTTATAGTTTACAGCTTTTTTGTTCATTCCCCTA
CCTGTGCATCCATTAGAGCTTACACACAATTGCTGTGAACAATTGTAAGACGTGAGCCAA
CAGTCCTCGACGCTTCCTCGTGACAGCATCAACACCCCTTTTTCCTGTGTCTCTCTGCCT
CCCTCTCTCCTCAATGGCAAAGTCAAAATGGCAAAGCCCTCCAATCACATTACTGTATAC
CCGGGAACATTTAAATGCTAATGTTATAAGCTCACATGCCTAATATGATAAGCTGACAAG
CTTATTATAAGCTCTGAAGTTTTAAGAGTTTCTTCCATTAGTTATCACAGGAGGCATTAA
ATTGCATCGCTGCACTGTGCCAGAAGGTATGGAGTTAAATTCTCCTGCAGAAGAGATTAT
TTTGGCAGCTTTCTGACAGCACTATACAGTGGCAGGATTGTACATAATGGTTTGTCAAGA
GACAGGGAGTGGTTGCAGCTAGATGTGTATGCGTGTGCGCACATGTGTCTTATCTTCTGG
TTTGTTCGGTATATGTGGCTATATAGAGGATAGTTTATTTGATGGAGAGCTGCACCACAG
CTGCATTTCCTGTCATCCTTCCACTCCCTCAGACCTGATAACCTATAAAGCAACAGACAG
CATTCAGATCACAGAATACAATTATACCATGTGGATCACGGGACAAAACAAACATCACAC
GCGCTGACACATCGTTTGTTGTTTTGTTTTGTTTTTTGACAAAAGATAAAAACGCAGATT
TTAAATTCAAATGTTCTCATCCCTAAcaccaatcaatctgcaggatttttaagttgtttt
taagtagtaag
>NODE_325_length_395_cov_19.288607
GAGAGAGAGAGAGAAAGAGAGGGAGACGTGGGGGGATCAGCTCCCCAACACAGTTTATTG
ATTTTTTTTTCCTGCTCGACAGAAAGCCTGTATAACAGCTCTATTGCCCTCATAATGATT
AGTGACAAAAGTTTAATTAAGCAATTATGAAGCCAATAATAGAGTTGTCTGGTTTGCTTA
GCTTTAGACTGTTTAAGACTTATCTCCCTCTCGCACATCACAGCAGCTGGAATGTGCTTG
AAGAGATTAATGCTACGAGAACACAGATGCCCACTTTAATACAGCGCCATGATGCCGTTT
GAATGAAGTTGAGAACACAAGCTTCTCTTTATCAAATTACAAGTCTGCTTTTCATGAATA
TGGAGGAAAAAGGAAGAAAAAAAAACAGCAATGGCTTCAAGGTGTAATTATAAAGACATA
CAACAGAAAGACACACAATTCCGTTTTAGTAATCTGCCTGTATGAAATATGCATGATAAT
GTATTACTGAATAAAGACTTACCATGTTCTAAGAGGCTTTGGCATTTTACATTTGCTCAG
ACAATTggatatttctc
>NODE_327_length_571_cov_6.057793
CTATACCAATCAACTCAGAGCGGTCTGAAACGCGCTCTCAAGCGCCTTCTGCGGGAACTT
ATCTTGGATTCAGCGCTTCCACACTGGCTGCGATATGCACGTCCCATTGTCAGTGAATGG
GAGAACGTTTTGGCCAATATCTCCGGAACCAGACGTGCTAGAAACCTGGAAATGCCACCT
GCCCCACCTAATTTGGCTATGCTGAAGACGCCGGTCTCAGTCCCGAGTCTCTACGACCTT
CCCGTCCCGAGATACAGCAAAAAATCACAGGTTTCTCCCACTTCCTGACGTCGTAGAGAC
TCGGGAGTAGGCTCAGCGCGACCGCGGCGGCAGCAAATGGGGGGGTAGACACAAGTTTCA
TGTCTCTAGCACTAACCGTTTTCCCAAACCCAGGCCGAAACCCTAACCCTAACCCTAACC
CTAACCCTAACCCTAATTCCGGACCTTACGGCTAGGGTTGGCCCATACTACGGGACCCAA
AAAAGTGTCACTACAAACCTATACCAATCAACTCAGAGCGGTCTGAAACGCGCTCTCAAG
CGCCTTCTGCGGGAACTTATCTTGGATTCAGCGCTTCCACACTGGCTGCGATATGCACGT
CCCATTGTCAGTGAATGGGAGAACGTTTTGGCCAATATCTCCGGAACCAGACGTGCTAGA
CACCTGGAAATGCCACCTGCCCCACCTAATTTGGCTATGCTGAAGACGCCGGTCTAGGTC
CCGAGTCTCTACg
>NODE_328_length_885_cov_18.496046
ATGAGAAGTGGCTACGTCTCATGGCTTCATCGCGCACATTAGCCTCGTAATGGTTTTGTT
CAATGGAAATGGACAAAAATGAAAAAGTGAAATTCCACTTCACACCCTTATGTGAATGAG
AAAGGACACTACTTCAACGTGATATTATCACACAAAAAATATGAAAAAGACCAGAAGGAG
AGTTCAAAGCACAACCAAAAGTGAAAGTCCCTCAGCCAGTGAACTTTGTGACCTGGGGGC
CTTCCATGTGACCCCACCAATAAGAAATGCCTTAGGTAATTTGAATCAAGTGGAGGTGTG
GCACTTTCAAACAGATTCGGCTGAATAGGCCTGCTGGAGCAGCGCACTGCTCCCTGGACC
AGATGTGTGGGGCTGTTTTTTTATTAAAGGAGAAGCTGATAGTTGCAGGTGCAAGGCTGA
CATGAGGGCCAGCTTTGCAGGCCTTCATAAAGGGGATATCCATTGCCTGTGTTTAATCAG
AGCCAGTGGGATGGGATGGGATTCATTGCTCTTTGATGGAGAGCACTGTTATGAAGATGG
ACAGTCACTTTGCTCTCTAAGTGAAACCATCGTTTAGCCTCAATTCCCAGAGAAAAGGGC
CATTTGTTATCCACAGGGGAGTGCAGCAGGGGTGGTTATGCTAGGTGGAGGCTGCATGCA
TTTTCCACACAATTACCGTGCATAGGCATACATTTATGGTCAGAGAAAACTGACTATGCT
AAAGCCAAAGTGACATACAATATAGACTCTGAATATCCTTCCCTCTAATACCAACAGAGC
AGGAGTAAAGCCGACACACACAAACACGCTCACACACACCTGTGCATGATCTGTACGTGT
GCCTGTGCATACATCATCACTCACTTGTGTTCGCCTGCTGGTGATGTATTTTCACACACA
GTCATAGTAAAACTCTTACATGTATAAAAAGGCACAACACAGCAACATTAATGATCTCAG
GGCACTTCACATAGTGAgttgcaaacatgcttgctcatagggaaactttggatttgttaa
aatttccattttgcagaggatttggat
>NODE_329_length_714_cov_26.717087
TGACCAATGTGTCAGATGATAACAGGGCGAAGGTCAATCCCTCTTGATACTCCTCCGCGT
TTAGTTAAGTGTGGGTAACAGCGTTGCTCCGACATCCAAATGAGATTGCGTTCGATTAAG
ATCAGGTTCTCTTGGATTCAGCGAGCACATTGGCAAAAAAGCCACCCCACTTCGCTTGTT
GGCTTGAGTGTGGGTTTATGTTTAGTCTGTCCCCTCGCCCTAACCCCTCATTACAGCCGG
TTTATCATGCCAGGAAGAGAGTGGCAAAAACAAATTAGTCCACAGGAGGGGAAAATAGCT
GGGGATATCGATTTCGCCTTTTCATGCCAGAGTGGAGCACAGAAAATATTGGGCTATAAA
AGGGAAACAAGGATATAAAGCCATTACGGTGCGCACTTAATTGATCCCACTTCCCATAAC
AAATTAATTGAGCGGAAAATGGCAGATGGCTTTGATGAATGTCATAAAAAAGGCTTGTCA
GCAAGCCTGGTGTGCGCGACCCCCTTGCTCATTCACTGTATTGCACGGAGCTGCTTAGAA
AGGAGGCTTGTAGGAGTGCAGCATGTGTTTCTTTGAGTATTTACATCCCAGTGATCCGAA
TGTTAATCATGGCGACTTACTGACATCGTTGCTAATTGTCTACTGCTTCTTGGTGGATTT
TTTTTTTCTTTCCTCATTGTGTGGTTTCTTTCCCTTTGCATTCCTTAACTGCAGTATGTG
TCCATGTGCATGCTTGCTTGCCCATGTGGCGGTGTGTTTCAGTGTATGTTTATACTGACA
GGCTGCTGCCCCAGTAGCAGAACAAATGCTAATTTAATCAATTGGCTATAAATCCTActg
gcgctgactcatgcgtcgtctgccctggggactccg
>NODE_330_length_350_cov_5.382857
GAGCTTCCTGCCTTCCTCTGACTCAAACAAAGGGACCGCCAGGCCTGTCTAAATGCCTTG
TGTTTCTGTCACAATGGACAGGCTTTCGGGGGATTTGCCCATTTATTACAGCGCATTAAC
TTGAGCATATTACACAACACACAACACGGCGCTTCTGCCTAACCCCAATATCAACATAAG
CCCCCTGTAGTGGACCCACTTACTGACTGGATTGCTGGCTGAGAAGCTGGCTGCACTCTC
CCCCCTGCACAGAGCTGTCTTTTGTTTTTATTGACTCTCCGAGCTCCCACAGTCAGTCCC
TCCCTTCCCCTCTTCTTCTTTTTAAATTTTTTTTATTTTACATGTCTTCCTCGCATTCTC
TCCGTTATGCTCTGTCTCAATTCATCTTACTCAAGGCTGGCAAGGATCCCCGTTCGCCGT
GACTCATTCTCAAAAGCGTTCGGATTTTGCATACACTGTTGAACGCAACAACACAGCCTA
CATAACCTCAGGTCAGCGCGTTCGCTTCACGA
>NODE_331_length_683_cov_21.269400
TGATTTTTAAATAAATGATCTAAATGCAAACAAATAAATATCTATTGTTTCATGTATAAA
AGACTATAAAAAAAAAACTGACTCGAGAGGAGGAGGAGGAGGAGGGGGCGCAAAGGAGAA
GAAGGGGAAGGGGGGAAACAGAGGAAAAAAGACAATATTGTACTGCCTCTCTCCTTAATC
AAATAAAGTGGTGTAAAAAAACACGCACACACACACACACACACACACACACACTCACAC
ACACACAAAAGCATTTCCTTCCCTCTGAATTTCTCCTTGAATTATATGCCATCACTAGTG
TGTGTGATTGCGGAATATTAAATTAAAGTGGGATAAGTCCGCACCGAGGCGGGCTGCGTC
CAATCCGCAACTCATTTCCCCTGTTGTAGCACCGCATCACTGCGCTCCTCTCTTTTCAAT
GACAATGTGCCAAATCTGGGCATTTTGAAAACACTTTCCATATGCTATTATCGGATCGCT
ACTGAGCAAGAGAAAGACAGAAAAGAAGGAAAACGGAATGCTTTATACCAAAGGTACCAC
GAGTCTACATTTTTATGTGTCTTCTCTTTCACTGGCTTATTATACTTTATGCTTTTTGGG
GGAATTTAAAAGAGGTAAGAGGAGGTAAATTTGAAGTTTTTATAACGATTGTGTATTTAT
GGAGCGTCGCTGGATGGCTTTAGGGCTGAGTGTGAAAATGTCGAGAGAGTTTATGTTGAG
CATCTGTGGGCTAAAAAAACTTCATTTCTTTCGCTGTTGTTGTTGTTGTTGTTGTTGTtt
ttcctccgttttcctcgtttactgctggagagtaaatcgtttttgcccacttctctgtgg
agtgt
>NODE_332_length_641_cov_5.023401
ATCACAGGTTACTCCCACTTGCTGACGTCGTAGAGACTCGGGAGTAGGCTCAGTGCGACG
GCGGCGGCAGCAAATGGGGGGGTAGACACAAGTTTCGTGTCTCTAGCACTAACCGTTTGC
CCAAAACCTCACCCCAGGCCGAAACCCTAACCCTAACCCTAATTCCGGACCTTACGGTGA
GGGCTGGCCCATACAACGGGACCCAAAAAAGTGTCACTACAAACCTATACCAATCAACTC
AGAGCGCTCTGAAACGCGCTCTCAAAGGCCTTCCACGGGAACTTTTCTTGGCCTCAGCGC
TATGACACTGGCTGCGTTATGCACCTCCCATTGTCAGTGAATGGGAGAACGTTTTGGCCA
ATATCTCCGGAACCAGACGTGCTAGGAACCTGGAAATGCCACCTGCCCCACCTAATTTGG
CTATGCCGAAGACGCCGGTCTCAGTCCCGAGTCTCTACGACCTTCCCGTCGCGAGATACA
GCAAAAAATCACAGGTTACTCCCACTTGCTGACGTCGTAGAGACTCGGGAGTAGGCTCAG
TGCGACGGCGGCGGCAGCAAATGGGGGGGTAGACACAAGTTTCGTGTCTCTAGCACTAAC
CGTTTGCCCAAAACCTCACCCCAGGCCGAAACCCTAACCCTAACCCTAACCCTAACCCTA
ATTCCGGACCTTACGGTGAGGGCTGGCCCATACAACGGGACCCAAAAAAGTGTCACTACA
AACCTATACCAATCAACTCAGAGCGCTCTGAAACGCGCTCTCAAAGGCCTTCCACGGGAA
CTTTTCTTGGCCTCAGCGCTATG
>NODE_333_length_806_cov_21.777916
CACAGTGCAACAAGAGCTTCTCTGGAGCAAGGGCCCTGGAAATGCACTTGAGCACCTCAC
ACAGCGGTGAGTGGCAACGTCACAAGCCTAGAATTGGGGAAAAATTAGATTTTCCCCAAA
CAAATGTCATTGTTTTTATATTTTGGCTCGTGCAGATGGCTACTTTCACTCAATTTTAAA
AGAAAATCTGTTTTAGAAAAAGGGACAGAGTTTTAGACACGTTTGGAAAAATGACTGTCA
TTTCTTTTGAGAAATATACATATCCTGCTGTCAGCTAGCATAGTTGACAGTTTATCCTTG
AGCAAAAAAAAAATCTAGTGGATGGGAATAAGCTTGGCATAATGCATGAGCGTTTGATGG
TTTCTACAGTTAACTCTAAAGGAGAAGTGGGAGGCGAGATTCTGAGCATTTCTCCCTTTT
ATCTCCTTCACAGGTGTCAAAATGGAAGAGAGCCTCCCTCCTGGCACCAGCTTGAAATGC
ACAATCTGTAACTACACGGCAGATTCTCTTATTACATTCCAGCATCACATCATGTCTCAC
CTGTCACAGGCGGCCTTCAGATGCAATCACTGCCATATCAGCTTCCAGAGCCACAGGGAA
CTCTTACAGCATCAGGACTTACATGGGCACGGCAGCAAACTTCACAGGGAAGGCGACGGC
ACCGAGCATTCCCCCAGGGGTCCTGAGGAAAGCCTCCAGCAGCAGCAGCAGCAGGCCCGC
GCTGAGCTGGCCAACAGGAAGGATGCTCTGCTGGGAAGTCCCAAAGGGGCCCTCAACAAG
GAGACCAGCACAGACGGAGAGGCTGACAAGGCTGAGAAGAAGCCCATGCTGTCTGTTCAG
AAGGGAGAGGCCCACCCAGGCAGCAAAGCCAGTTTTTCATACACTAGGATCAAGTCTGAG
CCCTCCAGCCCCCGACTGGCCTCCTCCCCTGTGCAGCATAACATGCCTACATTTCCCATG
GGcacctt
>NODE_334_length_742_cov_22.792454
CCCTCTCTCAACCCTCACACTCTTTACAAACTAGGCCTCAAAAGCAGCAATAAGAGCTCT
GTGATGAGATATGACAACAGAAACGATGAATACAATACTTATCTTTAGGTTTTATAATGA
AATTACATAGTTTTGCTAACCCGTGTATTTTTATAGGTCATTTCCCACTAAACATCATCA
AAAAAAGAAAGAGGAAACCCTCCAGCTTCACACTATTGGGTTTCATTCATTTCATTTGAT
TTGACATATCATGCTTCTGTGCCTTGGCAATAAGGACACAACATTGCAGCATATTGGCAA
GCTCATTTGCTTTTCATAGTGAGCGTCGTGTCCAAAAAAAAGTGCCCCCTGGGATAAACA
CGTGTACGGGGACTGCGGGCTCGCCGCCCCAGCAGCAGGTGGCCCATTGCTGCCTAATGA
ACACCGCAATCTGTTACTATCGCAGCGGTGCTTTTCACCAGACAATTAGGCGACTAAGCA
TGTCATTATTCCAGGCCAACAAGAAGAGCCTCTTCTCTAATTTCATCTTTTCATTCCTGT
TTACTCACCCACACTCCCCTCATTAACGAGAGATTTTCCAGTCCATGCTAATTGGTTTCA
ATAACATTCATTTTAGTTGAAAGGAAACGATTCTGTTAATTGAGGAGCGCAGAGAGAGGA
GAGAGGGAGCGAGGAGGGGAAAAAAAAGAGAGGCTTCTTTTCATTTTCAAGTGCGTCCAT
GAGATGACGCTTTTGAAAAAGCGCTCTACAGGTTCAGAGCTAATGAAATTAAGTGATGCC
GGCCGTGGCAAAAAGGAAAGCCTAAATTAAAAGCAATTTATTTTCATTGAGGCATGTGGC
ACTGTTCGGGCACAATTAATGGGCTGAGCATAGACACAgagatacggagagagagaacaa
aaaa
>NODE_335_length_621_cov_17.260870
CTCATGACAGCTGAATGGACACAGAGGGAAAGTTTGGTTCTGTTTCTCGCTCTTCCTTAT
CTGCCTCTTACAACAGAAAAAACAAGCAAATCCCATGCACTTGGGGGGGAAAAACGACAC
GCAACAATAGCATCCACCAATAGCGCTGTCAAACAACGCCATCTCTCTCGGATGTTAAAA
GCTTTAAGAGCTGAGGCCTCTGTGACATCCATAGCCTCTGGATGTCAAAGATGGTTGAAG
ACTTGAGAGCAGGCCTCTGTTTTAAAAATACTGTGTGTGGGTGTGTGAGTGCGCACGTCT
CGGAGCAGCAAAAGTGACATTTGAGGGGCACTTTACAGAAGCCAGCGGTTGCTAGGGATC
TTCTGTATCACCTAAAGAGCCTTTGTCAGTCATTGGAAAGCTGTCACCTTTCGGGGGGCC
GATACGGTAGGGGGAGCCGGCTGACAGGTAGGAATTAATGAGAGGTGTATGACAGCAGAC
CTCGGTGCTCTTGTGTATGGGTGTGTGTGTGTGTTTGAGAGTGTGTCCACATGCGTGTGA
GTGAGGTCCTTTGTCTCAAGAGGATGAACCACCTTCTTTGTCATCCTGATGGGGGAAGAA
GAGGAAGAATAATGTTAGAGACAGACACAGAAAGAAGATTTTTTTCAGTATTCTGAGACA
GATAAACCTTTCTGATTTTTGGTTACTTTCTCATTTGACTGCATGATTTGTTGGTATAAT
GAAAGCACCAGTCAACAGCGCAATCCCATTTCAACTATACCGATGTGTGATTTTCATAAT
AAa
>NODE_336_length_388_cov_19.463917
AACAAATACGGGGAACAAAAAAGAAAAAAAAAAGAGAGAAAAAAAAATCCAGACATTATA
TATTGATGTCAGCTCGATTTTATTTACATACAATGAAAATGATTTATTTTCTCGTAGAGG
TAGGGAGAATAAGCGGACTTGGAGGGGAAAGAAAGGAAGAGAAATGGTCTGTCAGGCCGT
TGAGAAAAGAAGTTTAAAATGCCTTGAACTATTCACCACTGAGATGGCTAATCAGTATTG
AGGCTCCGGGGCAATCGGGCAGCTTTTCAATGTGGTTTTCCCTTTCATCTCAATCGGGAT
GGAGGCGCTCAATTAAAAGCCTATCAGTTTGTAAGTAAATCAACGCCTATCAAAGTTGTC
ACATCAAACAAAACGATTATTATTGCAACCCGCCTCTGCCATTAATCTCTTTCTGTGGTA
ATCTGCTTGACAGGTCAACTTGGAGAGCAAGAAAACCTGGAGTGGACAGTGAAGGGGGCC
AAAATATCTGTACATAAGTAGAAAATAAAAAAAAAAACTAAACGTGTGTTTGAGTCTAAA
ATCTCCTGCA
>NODE_337_length_599_cov_15.669449
TATAATGTAATATCCCCTTCCCTCCTCCCCCTCCCCCTCCCCCTGCACGTTACCCCACGG
TGTGTGTGCCCAAGGCAGTGGGCGCCCTGGCTCCTGTGACTAGTGGGTTTGCTCCCTTCA
GCAGCACCACTCATCTCCCTCTTTAATGTCATTTAGCTGCAGGGTGGCCAGCGCCTCACT
CGCCCATTAATCCCATTCCAAATGCCATAACATTTCCCAAAAAGCCCCTGCTTCTTAAAG
CCGATAATTAGAATGTCTATTTAAAGTTCACCGCTCTCCCTTGCCGTTATCAATTAAAAG
CCGTTTAAAGGAGATCGGTGGCAATAGTCAACAAATTAAATCTCTTCCTCGCTCTTTGAC
GTTAAGTCTAGAATGCATAATAGGGGTCAAAAAAGGCCCCCTGAATAGAGAGCAAAATTT
TAAATTTCCAAACTGTTCTGCTGAGGAGAGGAGCTGCTGTAAGTCACTGCTGCTGACTGC
AGAAACAGTATTTAGTGAGATTTTTGGAATGGCTGTAGCATTATCTGATATCATTTGATA
AAAGGAAAAATCTGATCCAGAAAAGAGGCCAAGTGAGGTTATGATTAGCATTATCAAAGC
TTGGGCAAAAGGACAGGGAGACCAACTAACCAACAATGCAGCAAATACCCTGGACAGCAT
TGTTTTAGTCTGATAAAAGCCCATAAAAAAtcaaatgtctcacatttttttccacgttca
ttatgtctgtgcggggaaaaattattgtttgggtttgtggc
>NODE_338_length_435_cov_12.772414
CTTCTCTCTTTTTTTTTTCCGTGAAATTGCTAAAGCTTTACCGGGGCTGCATGTGAATAT
AGCTTATGGGTTGATTTGAGTGAGTAGGAATGATTCCTCTCCTTTTTTTTTTTTTAGAAT
AAACGAAACGCGTCTCTTTTTAGGACCAAGCGGCCCTCTCGACCTCCATGCTGGCTCTGG
CAAGGTACCAAGTAGCACAAGTGCCGACTAGCCAATGGGGTTCAGGGGGAGGTCCCTGAG
CTCTGACCAGTCAAACACACTCTCCTTCCTTATATGGCAGCTCATCTCCATGGTAACGTG
TGCTAAGTTGCAGCAGTCGTGTCAAAGTTCACTATATAGAGAGCTCAGTGAGCTGATCAG
AGAGAAAGCATTCTGCCAGCCCGGCTCCTACCAATCGCAAATCACTTCCTAACCTCCGCC
TTTTTAACATATTTGATCACTTTGATTCCCGACTCCTTTTTCCTATTATTTTTCAGTGCA
CGGAGGAGGTTTGCAGGTTGTGATCTTTGTTTTTTTTTTAGTTGTTTTGTTTTAGCGCTT
TCGCTTTTTTTTCCTCCTTCTTCTTCTTCTTCTCACCaaaaaggagggagagagttt
>NODE_339_length_837_cov_13.643967
TCCAATTGAGCTAATAGAGGGACTTGAATGGGATAATAAGATGTGGTGTAATACTGTGTA
AAAAGCCTGTAATGTTGTGTTGGTGTAAGAGCCTGTGTGACTGGATGTTTGACTGTTTGC
AGTGATTACAGGGGCCTGCGGGCCTGGCGACGGCTCTGTGGCTGGGACAGGGAGCTTCTC
CCTGGGCAAGGAGATACGCCTGTCTGCCCCTTCTGCTGGAGCTACAGGGACCAGGATGTC
AGGAGGGAGAGTGCTCCCTGTGAGCGCTCTCCCTCTCTCTCTTTCACTCTCTTTCACTCT
CTGTCTCTTCCTGTATGTGTCTCTCTGCCTCTCGTTCCCGGTCTTGCTGGGTCTGTACTA
TTGCAGTGCTTGCAGATGTGCACAAACAAGGGAGGATTAAAGCAAAACGAATCTAAACAG
ACAAATGGAATTAGAGTGATGGGTGTCGGTGGGCTGGTTCACAGTGATAAACATAATGAT
GCTCAGTATGTGTGTGTGTGAGTGTGTGTGTTCCTGTGTCTGGGGGATTATCAGTGGTTA
GGTGTGTGGTGTGTATGGCTGGGTGACTGCTTCTGGGTTTCTTTGTGTGTTTGCCTATCT
GTCTATGTTTTTGTAATTATGTGTGTGTATATTTACTCTGTCTCTAGTTGTGTGTTTGAT
AAATGAGTTATTCCATATTGCCTCACAAAAACAAGTCTCTGCGCCCTCTGCATGTCTGTG
GATATGTTTCTGTGTTTATGTCAGGCTTGTAATTTTTTCTTATTGTTTATGTTTGTACTG
TGCAGCCGCTACTGTCACCTGCATGTATCTAGCGGGCATCAAAACTCTCCACCCAATATT
GGTGTAAATAGAAAGATAACACACTGTTTGTGAAAGTGGAATATGAAGCTGTAAAAGTGA
TCTTGAGTCGCGCTTTGCCGTTTATGTGCAGATGTGTTGTTTTCTTgtgccaggggtctg
ggtgtttatctgctgaggaggtcaggagtgtggaggaac
>NODE_340_length_448_cov_12.075892
CGGCTAAAGCCAGCCTCTCCATATCAAACAACGCAGCGCGAAAATTACTGTGGCGATGAT
AAGGCTGCCAGATAGAGAGGGAGAGGAGAGCAAGGGGGGGGGGGAGGAAACTGAAAGGAA
GTGACTCTACTCAATTATACTGCAAAATTGGTATGACTGAATATTTTTCATTCAGGTGAC
TGATAGTATCAGTGAAACTGCAATGCAGATAAATAAAGGAGCCTTCTGTCAAGAATAAAC
ACCATTAATCATGAAGCCAGCTACTGCGTGACCGCCTGTCCCCCCGACTTACTCCATAGA
GAAAGTATTAAAGAGGGGGGGAGGCTGTGAGGGGTGAGGCGAGGGAGGGAGGATGGAGGG
GGGAAACCAGTGACTGCACCAGAGAGGGGTGACCTATGAAGTCACACAGAATGGGTTCTG
GACAGTTTGAGAGGAAGATGAAAAAGTGGCCTTGGTTTTTTGGTGACAGCCGCCGTATCT
GGACGGAGATTATCAGATGCGATTGCGGGCTAATCATTAATTCCTAATGTAATTTATAGC
TCCACTTCGCACGCTGCTTTGGTCTAGACAATATTCAAATGTGAGCGTTAAGGGCacatt
ttcaaacaga
>NODE_341_length_609_cov_12.628900
CAGGAGCAAGCAGGGGCTTCGGGCACCCCCCGTGGACTCCACCGCCTGCAAAAGCACCTC
TAATTGTTTCTCTTTGATCTTTTTCAGTATCGAGTGGGTCAACGCCTTCAATTCAGCCTC
GGACCCTGCGTTGGACTTGGCCACCTTTGTCGCTTTGCCCATGCAGCAGCCCCCGGAGCC
ATGCGTCCCTCTATCCGCCTCCCCGTCGCCCTCCACGGGCGCACGGCTCCTCCAGAGTCG
CCGGACGAGCCCCGATCGTTTGGTCCTAAACATGCGGGACGAAAAGAGGGTTTCCCGGCT
AAAAAACGAGCATGGTGTCCGCAAATCATGAAGATTCCGGGATCCGAGTCCAGGCAATGA
CAAGCAGCCTGAGAAAATACGGTGGAAAAACTGGGAGCTGGATAAGCAGAGGAAATCTGT
AGCATACGCCAGTCTCTGTTGCCTTCTCCTGCAGACTAGATGGCCGAAATGAGCAGTCAG
GGGTTCACGGGACAGTTAGCTTCTCCTCCGGGGATCCACAACCATCACCTCCGGGCTGTT
AAGACTACAGCACACCTCTACAGGGACAGGGGGAGCCTGCTCCAAGCCGGCTGCATGTAG
CCAGAACGTGTCGGGTGATGTGCAACCTACGGAGCAGAGAGCTGACCCCTTTACCAAGCT
GCTCCGTGGCGATCTCACAGCACATAAACACTGTCAAGAATCCGTCTATCTGTGCGCGGT
AGCTTTAGTGTAAATGAGAGGAGAACTGGGGCCTAATTAAGCCTAAACGCt
>NODE_342_length_502_cov_14.250996
TCTGTTGTCTCTCTTATTCATCCTCTTTACCTCCTGTCTATATTTATTTGTACTCTTCTC
TTGCTTCGCTCTCTCTCCGTTTCCTCACCCCCTCTCCGCCTCTCCATCCCCCCCACTCCA
TCTCTTCTGTCTCCCTCTCTGTCTTTTCTGTCTCCCTCTCTGTCTCTTCTGCCTCCCTCT
CTGAGTAAGTGAGTTTCATCTGGGGTGCTTGCCGGGCAAAATCACCTCAGGGCGAACACT
TTATTATCTGTAGTCAAAGCGTCACCACAAATACCATTCTACACACACAAGTGTCACTTT
CCATTTGTCTGCACTCTGGCTGCATTAGCAGAGCCGAGCCAGCCCAGAGCCTCATCTCAA
ACGCACCCGGCAGAAGAAAACCAACAGCGTGGGAAAGCACTCGTCCTGCATTCCTGCCCC
ATTAACACCACTGGCAGCACCAGAGAAGACCTACTGCCTCTCAAGGGAATTAAAACATTA
TTATCAGCACTGGGCTTTGTGCAGAAATCTTATGAAATGGCAAAAAAGAGCAGAGTTTAT
GCAGACATCTTATTATGTTACGATTAGGGCAAGAAATCCTAGCGTGCACCAAAGAGGACT
AAACAGATGATCCCCCTTTAACTCAGAGGAGATCACTGCGCGTGTTAATTACtgatgatc
tagc
>NODE_343_length_705_cov_22.428370
GTCGTCAAGGTAAAGGGGATGGGGTGGGACAAGAGAAAATGCAAAATATATTCAATTAAT
AATAATACAAACTTCCTACTGTCATGTCTGGACAGTGTCCTTCCACCACCCCAATAGCTT
CCCATCCCACTCCTGTTTTTTTCCTTTACAAAGCTGCTCAGTACTTAATGCAACAAAGCA
AAGATAAGGGAGAGTGTCCAACATATTAGCTCAGTTCAGGAAGCTTTGACAATAGTCAGG
TCATCTCCACCATTCCCCTTCTAATAGGTCGTACCAATGCCACTATTTGTGCCTAATCAT
GTGACCACGTATGGCCCACAGCCACTAAAAGAGATCCTGTGTGGTTGGTGTCAGTCCAGT
GATCTTCACCCATTTTCGTTCTTGGACTGTAAGAGCTCGATGCCACCTCTGTCACACATC
TTGCCCTGAAGCAAACAGGGATTCACACTTCTTAGTAATATTGACGCCCAAGAAAATAAA
AAAGATTAATTCATCCACGTGTTACACTACCATAATCTTTAGTTTGCATTATTAAATACT
ACTTATAACCTTTTGACTCAAGAAGGAATTATTAACTACTGAAAATGAATCATTTTATAA
TACAATGATGCTAGATAGAAATATCTATTTTACAGTCATTCTAATAGTATATCAATATCT
GTGGTGTTGTGTAGCATGCAATAATCAAGATGCTGATTCACATTACAGTTGACTCAGGCA
AAGAGGCAGTATTCATATTTACAATTAGGAGAAAACTATTCACCTGCATTCAAAGCAAAA
ccaagacatggctaaaatctttgcactatatagttctgtaattgccatctctgcattttc
atgaatttaagacagttacatcctgat
>NODE_344_length_628_cov_17.628981
CTCTGTCACTTTGCATTATTTTTGCTGCTGTAATTCCTATTCGTCCCTTCTGGAATCTTC
CTGTCCTTCTTTGTCCTCGGGTCTAATCCGGACTTTCTGCCTGTTTTCAGTCCCCGGTCC
CCATTCTCAGCGGGGTTCAGATGGAATAGCCATGCATGACGCCCCTTCTATGGCAACCAC
ACCTCCACAGGAAGGCAACGCCGACTTTTCGGATGGGCAGAGAAGGCCTTTGAGAAGCTG
GCAGCAGAAGTAAATCCTTCTCTAAGGAACAAGGAGAATTAGCAGGGAGCAGTGGACTAG
GGATTTAACCCTACCCCTCTCCTTTGAAAGGCACAGTCAGTCCCACTCCTGCGGCTAGCC
ACAATCAAACAGAGGAGGAGTGGGGAGGTGGCAGCGGGGAGAGGAGAACACAAACTCCCT
GAATGACACAAGCAGTGGATTGTGGAGGAGCCTAATCCCACTTTAATACCTTTCCAAGTT
CAGCTGCTAAAGAATGCTCTTTAAAACAACACCACTGTGTGAGCAGTGAAGGTTGACCAG
GGGGAGGCACGCCATTCAACCTCCCCAACATTACCTGATTAGTGGTTTGAGGACCAGGCC
TCTGGGCCGGCATGCCAACAGGAGACAGAGTGGAAGATGTAAATGATGATTTTATATATA
GAAAAACACACCAACAGGGGCCGGTGATAACATTAGCCAGAAAAGAGACCACACATCTCT
CTGTGAAGATCCATGGGGATATTAAAGATATCAAAGAAGCTGTAggtgtgactggaatca
gacttaaagt
>NODE_345_length_414_cov_3.741546
GCGACGTACCTTAACTTGCTCGTTGGATGTGACGGCACAGAAGACGATCTCCGTGAAGCC
CTGAGTGGGAAACATCCTAAAACAGATGCCTCCAATGACGCGGCCATCTTTGATGAGGGC
GAGGGTTTTGTGCTTGCTGTGGAAAGAGCCCAACACGTCAGGGAGAGTTCGCAGGACTGG
GAATCGAACATGAAAACATCTACTCACGGGTCAAACACCAGCCGTGTGATGTACTCTTTG
GGCATTCGAGGTAACTGGTGGGAGAAGACGTTCTGCAGGCCGACCAGCCACATCAGGATC
TTCTTGTTGGACTTCTGGGAGAGAGAGTTTCCGATGACGTGGAACTCGATGATGCCTCGT
CTCTCCTCCAGCCGGGCCGTCTCGTCGCGGGCGGCGTTCGGCGTCAGCAGGTTCGTCTGG
TAACAGAAACAAGACGAAGCTCCAGTTAACATGAAACTAAATAGAAATAAAAGGGAAAAT
CTACAAAAGCTTTTCAGTTCTTAATATGCAAAGTTAGGCTTTTTTTTTTCTTTCAAATAG
CAGCAAACATTTTTTTATTTTTTATTTTGCTgattt
>NODE_346_length_583_cov_22.523155
TGCGGAAACAAACACACATTCACCAATGAGACGACAGTACACCCAACCATGGGAGGAGAT
ATCAAGATGAATTTGAAATCCAGTATGAACAGCAAAAAGACAGAAGAAAGAGAGAAAATG
AAAAAAAAGGCAGATAGCAAGAGAGAAAATCTTTAGAGATGCCAACCTCAAAACGGAGAC
TGCCATGGTGGATTGTTTTAAAATAACAATAATAATTGGAGAAAAATAACTTTTTGTTCA
TGACAGGATGGCACCCCTGAAGCAAAGAGAGCAGAGAAGCAGACTGACAGAGTTCTGACT
CACGGCCAGTAGTGGGAGGAGCAGTAGCAGCAGTAGTGCTTGTAGGAGAGGAAAGGGCAT
TGGACAAGGACACGTGACTAGGACTAGAAACATTGGTTACATCCTGGGTCTGGCTGGTGG
TGGATGATTGGCGTCTCAGAGCCCCCGCCCCCTGAAAGGAGGTGCCACTCTTGAAGGTGT
TGACTACTTCAATCTGTGGGAGGAGAGCGGGACAGGAGAGGACAAATGGCTGCTCAGAGT
GACACAGACCAAATGGCAACACAGGTTGACTGGCTGGGTGACTTTGGTGGTAAAAGGGAG
TACAGTGTCTCAGTCATGACACAATGGTAGGGGGACAGCTAAAGGCCAGGGTGTAGTATC
CCGACAACAACATGATGAATCTGACCTAAAGAGTTGTTTCACCCAAATCAATAAAAAAGG
ACAAACCATTCCGTTTAATAGACAg
>NODE_347_length_598_cov_22.750835
CTCCAACAGGGGTGCCCCCCAAACCCCCTCAACCCAGCACCGCCCACCCCTGCCTCTGGA
TGAAGATGCCTGCGCTGTATACTCAGCAGCCTAGAGGCCCTTTAATCATACTAGATATAC
AAACAGCTGCTATGCAGGCTGGAAAGCAGCTAAACATACTTGACTGGTCAAAAAGCCAGT
AAATTACATTGACAGAATGACACATGTAATTAAAAGAATCCATGCCGCTTTTACCTTTTG
CGCTTCACACCTACAGTGGCACAACGACGAGAGCCGGCAACTCCCACCCCGCTAATTACC
ATTATCAGTGAAATGGTAGGGTTTGACTCATTAGTTCCATGTGCATTTAATTAGAGGCAG
GCTGAAATTGGATTTAACTTATTACTTTTTCATGGATCACTTTCTTGTCATCACTTCAAA
TTGGATTGCAGCCCCAGGTAACTAATTATGCCAGCCGCAGGATCAGGAGTGGAGAAATAG
GTAATTAGGAACAACACTGTCGGACCCTCGCTGATAGTCCACCAGCACCAAGGTGGGGGG
AGGGGAAATTGATGCTCGTTTGTGGCGTTGCACACGAGTCTGGCTGGTTAACTACACCTC
ATTGCAAGGGATCCTAGGTATGCATCCACCTCCTACAGGGGATTATGTGGCACTCAGCTG
AGCAGTAGATGTTGTGTCAACATGGTGTCTGTGCTATCAGTGTAATGCCCAGATTATGCT
TGtttcccatccgggattttgtgagagattgttctccact
>NODE_348_length_799_cov_18.335419
TTAACCATCTTTCTCGCTATCTTCCATCTCTTGTACATTATTTTCTGTTCCTTGTTACTT
CCTTGTTCTTGATGCATGCTCCTTTGGCATGAAGGACCTGAATGGCAGTTTTGATATGTC
TTACCAGACCTCTCTTTCAGGGCTTGTGCAACTAGAGGTCACCTCTTTTGTTTTGTCCTT
CACAGCATGCCTCTGTGATATACAGAGTTGTCTCTGACTCCTTATGCCGCGTCTTCTTCT
GTGTAACGCATTTTGGCTCCTATAGCCAATAAAACAATCCCCTGCCACTTGTTCCACAGC
CTTTTTGTTGTTTTGTGTACTTTGGCTTTGTGCACAATCCCAGTCCAATGCTAGTGATCT
AGCTTTGCATGGCATCGTGTGTTAGCTTAGACGTGTGTTTGTAAAGAGGGATGTTCTCTT
TTTTCCAGCAAAGATGTCACGGAAATTAAGCTTGCCTACTGAGCTAAAGCCAGACTTGGG
TAAGCCTTGACTTCGTGTATCCAAACAATTTGTATGAAATGCAGTATACTTTCGCCACTC
CGACTGGACTCCACCACATCCCATAAGTCCAGTTTTATCTGGTTATTAGCCTCAAAATTG
GCAAGCTGTGCAGATGTTCTCCTAAGTTTGCATGAGTCAAAAGTAGCACTGATCTGATCT
GAATTGAAATTATTTTGAGCTAAATCAAATTGTTGCAATTAAACTCCCATTTTCTGACCA
CGTTGGGGGTTTCACTAGAGGTCAGTGGTGCTGAGCTAAACTTTGCACAACCCATTTCAC
TATGAAGCTTTCTGTAACTTTTGCAGCTTTCCTTTTCTCTTCTATGTTCTTCATGTCTTT
CTTTTCTCTGTCTGATTGGTTCCTGAAAATAGAAAGATCAGAAAGAAAACTGCATTTTCT
TCTTCAAggctgtatggctttcctctacagcactaggagcaatgaatgaaatgtttgttt
g
>NODE_349_length_515_cov_12.584466
TGTGTTTATAGCACTTGAGCAGCAGGAAAAGCTGGAAGTTTTCAGCACACTCCTGTTAAA
ACCTCTGGAAAGGGAGGGCAGTGGGAAAAGAGAAAAAAATCACAGGTATAGTAAGAAGAA
AAAGTGTATCATTACATTGAGAGCCAGTCAGTAGTGATGCCAGTTGGCCAAAGTTAGCAG
GAAGCTGTCCTAGTAAATGGCAGCAGCTGCTCGCAGTTCGAGAGAGCATGTCCCAGTCAG
AGGAGAAAAGCGATGGCATCTACATTAATACTACCTTAATGGCCCATCTGGCGCTCCGTA
GGGTCCCTGGCTGCGCCACCGACTCATAGGCGTTTGACAGGCAGTCTCCAGCGCACCAGA
CGCGCATGGCATGCCAAATGGCTGGGAGACGCCTCCGTGGCGCACAGATCTGTCAAACTC
TCTGACGCTGTAGTCACACAGGCAAGGGAAGTTAAGGCAAGTTTTCACACGTGATTGGTT
CTTGACATGGATGGGGAGAGGGAGGGGGCAGGAGGAGAATGACTGGCTTGTCTATCTCTT
TCCTCCACACCCTCCTCAAATGCAAACACACGTATGTGCACACTCACCGGGCACACACAC
ACACAATCGCACACACCCTCACACCTTCACACTCTCCATACTAGATGCTAAgttgccatg
accagattaaacctcaa
>NODE_350_length_423_cov_27.326241
TTCTCTTTTTCAACTAAATACATCTTCAAAAGGAAAAGCCCCACAATGTCTTGCTGAAGC
CACCTGCACACAGAGGGCAGGCTGCCACTGTTTCAATGGGCGCTGCATGCACACCCCAGC
GGGCTTCCAGATAGCGGCTAAAGAGCTTATTTCCCAAATCTCTTTATCCTTTCTAGAACT
GTGAGACGTTGACAGAAAGTCAGTTAACTCTAGCCAGTGGCAGCTGCATGGGTTTTGCAT
AATTAATTATTTATACGGAGCCAGACATAGTAATTACCATCCAGATGAATATGATATTCT
AATCAGGCAGGCTTTAATTTTAATTGCCCTCCAGCATCTAACTGTCAGTGCTGGCCTGGC
TTGATAAAGTGGAGAGTCTCTAAACACCATTAGACATCTGCTCTGAGAGCATTGCCTCCA
CTACCCACCAGCCCCACCATCCGCCATAAAAATCAATACAGGACCTGGGTGTGTGCGTGT
GATCTTGCTCATTTTTCTATGGAAAGCCATTTTTCGTCAATGACAAAACCAGAGCAGGGC
TTCAAGCTATGGAGTCCCCCCCGCCTCCAATGATTGATGAGGCCT
>NODE_351_length_483_cov_15.318841
CAGCGCTGCAGCACAGGCTCAATCACTATAGGATAACATCAGGTGATACAGGCTGCACAA
GACTATATCTTTCCTCCGCTGAACCTGAGCTAAACGGAGTTTATCTAGAAATGAGTTTAT
CTGGAAAAAGTACTGTATTCGTTGTTACTGTATTCCCCTGTTGTGGTGATATTTACAGAG
CTGAGTGGGTACAGGTGGAAACAAGCAAATAATCATGTAGCTAAAAGACACCCCACCCCA
CCACACCACTCCCAGCACATTATTCCGTAGGAGCAGACAAATAGTGGAAGGAGGGACGTC
AGGAAATAGTATTGCTTTGAAGCCCATAACTCTATTCTGGAGAAAAGAAGCATCACAGTG
TTATTCCACATCCTCAGATATAAAGGGAAAAAACATAATAACTTCTCGATAGCCTGGATC
TCCACTGCCCTATACTAGCTCTCCCCCTTCGCCCGCCCACACCCCTGCCTCATCCACCAT
ACACCCACTTCTCCTGCCTCAATCTTTGGTTTCAAAGGAAGCGAATCAGCCAGAAGGACA
GAAGGTTATGCATTAGTACTGGTCATTGCTCAAAGAGTGAGCGTTATAAATAATAAAGGC
TTGTGAAGGACACAAGGGCTGTGGGATGCATCTCTGGTTCACGCC
>NODE_352_length_489_cov_17.801636
CAAACATTCCTTTGCTGAAATTTTCATCTTTAATAGATCAGAGCAAACTTAAACATAAAT
ACTTTATTCACGGTGCACTACCGTAACAAAGAAATTGCATGTATGGATCTTTATTTCAAG
GTGAAAGAGAAGTCAAACACTCTTGCAATTTATTGATCAAATCGTAACTATATTGACTGG
GGAGTTTTTTATATAAAAAAGCAACAACAAAGTACATAAATAAAGTCATTACCAGAGCTT
AGAACAGAGGCACCCGATTTTCTCTTTTATCCTGCAACAACAAAAAGAAGAAGAAGACAG
AGGAGGAAGAAATAACAAAAAAAAAGAGAGAGAGAAAGAATTGCACAGAGGCTTTTCTTT
TCTTTAAAATGCTGCATTAGGTCTTTTCCTGCAGTCAGTTTTCATAGTTCAAAGCTGGCA
GTTCAATAAATAGCTGGAACTGGCACATCTCTGTTCTTGCAAAAAGAAATCAATGTTAAT
CCTATTACTGGCAGTTATCACCTAGCCCAGAAACGGTGGCAAGTAAGGAAAAAAAAAAAC
TGAGATGTCAAAGCGGGAAGGGGAGAGAGAGCGAgagaaagggagagagagagcgagtca
cccttcattcactttcaaacacagttttgataatttacttctgtagaagaa
>NODE_353_length_730_cov_26.521917
TTAACACAAGTGTGCACAAGGGTGAGAGCAGGATGTGGTGATGCACTGCAGCCCCTACTG
TACATATTTAATGCAAATTTTTGCATTCCTGTTGAAATGTGCATTTAGTATTGTTTAGCA
TCATACTTATGCTTTATAACCACTCAGCCTACACCTTTTGACTGTTCCTCAGCAAACAAA
GTTTTGCCAGTTCGTAAAAAAATTCCAGTTACTGTTAAGTCCCCTGCTGAGAGGGGCCTG
TTTCAGTGGAAACAGTTAAAACTCTCAAAACACAGTACAGAACACATGGAGTTATTGGGT
CTGTTCTGTTGTGTAAGTAAACATGTCGAGGGGTGGGCTACTTTTTCATGGTTCAGGGGC
CCCAACCCTCCCCTCACACAATTAACTTTTCCAGTGTAATGAGATGATTGATATGCTGGA
AGTGTGTGCTTTAAGGAGATATTAATCATTCCCTCTGGTAATTTTAATCATGCGTTCCAT
CATCCCCAGCTGCTGAGGATCACCTTCCTAGCAAACAAAGGGCGGCCACGCCACTTGCAT
AGTCATTCTGTTCTAGTTTAACTTTATTTTATGCTGGTTCCTCCCATCTGTTCGCACAAG
CCTCCACAGCCCACGTTGCACGTTGACAAGCTGGGGAAGCAGTGTGTGGGTGGGTGATTG
TATGAGTGTGTCTGTGTGCATGTATGTGTGTAAACTTTAGAAACACAGGCATCTTTGAAA
TGGTAAATCTAATCCTCCAGGTCCGTGACTAGTTGGTACACCGCCACCAGCCACCTCCAC
TAACACGTACAATAATGCATACAAACAGCGGGCATGCAAACACACACACAGTCTCTTGCA
GACACAATCAACGTGACACACTTACTGAAACACACAGAAACGTacacgcaag
>NODE_354_length_345_cov_29.715942
CCTCTCTCTGTCTCTCTCCTCCCCCCCATCCCCGTTCTCCCAGAGTCTTTTGTCATTTCA
TGTTTCCTTTGTTTTATTTACACCTTTGCATGTTGTTTTTTCTGTTTTTCTTTCTGTTTT
TATCCCACACCTGTAGGGGACAGTCAAAGGGGAAAAAGAAAAACTATTGAGCAGGCATTT
ATGTCCGAGCCGACACACACCTTATCTGAGAGGCAAAAGAAAATGGTGCGCTTTGGGGGA
CACTCATTTGAAGAGGACTTGGCATGGTGTGAACCGCAGGTTAAAGACTCGGGAGTTGAT
ACGTGCAGTAGCACTACGCTAAACGAGGAGCATAGCCATAGTGAGAAGGTACTGAGACAA
TCTAGCCTGCATTTTGTTATTATTATTATTATTATTATTATTATTATTATTATTATTATT
ATTATTATTATTATTATTATTATTATTATTTATGACCTACCCATCCAGTCTTTGTTTGCT
CTCTGTCACTAAGTGTAAataggtgag
>NODE_355_length_635_cov_23.442520
TTCTAATTAAAAATAAATTCCTGCATAAATTCTTGAGAGCAAGAATGGCTCCATTCATTC
AGTCAGTCATTTCCACCTATTTGTGAATCACTCTGCTTGCTCGGTTGCTTTGCAGTGCTT
CTTATTCTCTGTTGTGAGGAAAAAAAAGGAGGCTTAATGATGAGGAAAAGCACTGTTTTG
TTTGCACTACATGGTGTGAATTATTTGGGCATGAGAGGGTGACCAACAAGAAGTAGCCAT
TAGACCTCTGAGAACAAGCAGCGACGCATACAGCCAGCACTCCGCCTCCCACCCGCCCCA
ACCACCTACACCACCCCTCGACAAATGCTCAGCGGTCATGAACTACATTGATCTGGGGTA
TAATTCTCTATGAAATTGATGGATGAGGGCAGCCATTGACAGAAAGGGTAAAGACCACTT
TGAGATGTCCCCTGTGAATAAGTATGATGGAAAATAGATTGTTGAAGAAGATTTATGTTT
GTTCTCCGCTGCCACAAGAGAGGGCCACCCCCCACCCTCTGTACCCAGCCTGGCTCGGAC
CAATCAAACATGTCATTGTGGTCAGATTAAACTCACTGCCTCTATTCAGCTGCCAACTCG
GTGACAATTAGCTCATTCTCAAGATGCAAAAAAAGACAGAAGCAGCATTCTTTTTCACAA
AGGCATGCCATCTCTCTCTTGTACTTATGACAGGTGATGCTGTGGGACATCACACTGAAG
TTAAACTTCCTGGGATTGATCTCCCTAGAGCAAAAAAAAACACAAGACAATTATAATTAT
ATTTAATAATAActctg
>NODE_356_length_750_cov_20.372000
TTAATATGGCCCATCATAATAGAAAAGGATCCTATCACTGACCATTCAGTATCTTTAGAA
TATCTTAAGAGATAGAGCTGACGTCAGTAGTCATGAGCTGTCACTGTGTGCTTCAAAGTT
CGCCTCTTTTACTCAGTTTTATGCGCATATCTGAGCCCTCAAACCCTCGATCAGCACATC
ACCTGAGAGAGATACAAGGAAGGAGAGAGAGAGAGTTAGTGAGAATATGGCCCTGGCTCC
TGATCCATAACAGTCATTGCCTGTTACATACATTTCAGAATTCATTCAGGCTATGAAGAT
AATCGAGGTAGTCGACAGTTTCCCCTGCAGCCCAATGGATTTATGATAGCACTGTCAAGA
AAATGAGGCAAAATGACACAGTAGCTGACTTTAGCTGCAAATAATGTGATAGGCCGTACA
GTGGTGCAGCAGCAGCTGCTGTCATTGCAGGTAATAGCCTATAAAGAAGCCTGATAGCAA
TACCTGTCATTTCTTAATGGCTGACTTCACTGAAGAGCTTTTGTGGCCTTTAACATGAAG
ATAATAGAAGATACAACAAATTTTACAGCTTTTGCGTTGCATCCATAATTTATCTCCAGA
GGCCCCCACGCAGCAGTAGCACAACAAGGACAACATGCTCCTAGAGGTGTACTGGAGAGA
GATGCAGTATGAGCTGCAGGGGGTTGGAGGCCCCGGCTGTACTTTGCAATTAATGGAGGA
ACTGCACAGAGTTCAAAACATCCTCTATCAGTTGATATTATCACACAACTGTACATGTAC
TAAATTTTGTATTTTTGTATTTATATGAGATCTTATATTGTTACATTGACACTGGTTCTG
TATTAATTTGCATAAATTATCTTTGGTGCCATGTTTTTtttttcttaaattggaaacttg
agcagtttacta
>NODE_357_length_609_cov_6.410509
GGAGCCTTCAGTTGTTGTGTTTTTGTGCTGTACTTCGGTGGCATCAGTCCAACGCATCAC
CCCCCAAATCTGTGTCATTTCCATGGTTACAGTGTGTTAAGTGTTATGTAGGTTAAGTCA
AAGGGCTTAGAGCAGCAGAGAGCAGCAGGCTGCTGCTTTAGAGCAAACTTTCTCTTTGTG
TGCGCTTGTTGGGGGTTCCCCAGCCCTCTGCGGGGACTCATCATAAAGCCCGAGTTGTGT
TGTTGATGTGTCATCCCGTGAAACCGCACTAACTCTGATCTGAACGAGTCTTCCCAACAC
TTGGCCAGAGTTCTCCTCCGGGATGCTCCTGCGTCACCGGCACCCAGCGTCCATCTCCAG
CCAAACGTTCATTTCCTTAAACGGGGGGAGCCTCTCCGGTCGATACCTTTAATTGCTCCC
GGGTTCTATCGATACCGACCGGTTTTACTGCTCCATCACGAGCCACTGGGAACGGGTTGC
CCGGGAAACGGCCGCATGGCAACAGGATCAGAGCCTGGGGGTTGTCTGCTTCTAGCTCTG
CTCCCATTTTGCATCGCGTCTCCTCACTAGATGGTGTGCGAGCCACTGGAGAGTACACTT
CCCCGCGCACGCAGCTCCGCATCCAGCCCAGCGAAAACCGGGGGAACCGGACGGAGGCGC
GTTTCTTCTTCACGGGGCTCCGAGGCGGAAAAAAGTGCGGACACAAAGCGCGTCGTCAGC
CGGGCCGACCCCccctccccgcgccgctctctgctaacaccacactcggag
>NODE_358_length_710_cov_24.863380
ACAGATTAGCTTACCAACCCACTTAAACCAGGATGAATTCTAATGCTTCTCACGGATATC
ATTGCATAATTTACCAGCCTCTCTTTCACAGCAATGAAATCAAGAAACAGGGATGTTTTT
GTCATTTATTTATTCTTCTCCAGTAATCACCCCGCTAACGCCTACAGGGGCCTCCATCTG
GGGAGATCACCCACGGTTGCGTGTGCTGTGATGCCAGTAGGTGGTCCTGCCCATGGCTTG
GTGGGTGAGCATGGTGTAGTCCCTGCTGCCACTGCTGCTGACATATCAGAGCTGTTTATT
AAGAGGATGACAACTCTATCAAGCCCCATAAGCGGGCCCTCGTGCACAGGAGTTCTTTTG
TTACTTTCAGGGAGGGTGTCATCAATCTTGCTGCCATGCTACTCTCTTGAGCTGTTGATG
GCAAACACGATTCCTCCCTTTCTGCCTGGCCTCTCCCGCCTCACAGTCTGGAATCAGGCG
TGGTGAGGGGGATCGAGGAGATAGGAGGACTTTCCCCGAGAGTGCCTTTTCTTGACAGGC
GACAGAGCGGACCGTTTGGACACCAGGGGTGGATATATGGGACCATGTAATGAAAAGACG
TTGACAGGACCTGCTTGCTCTGTAATGAAGGTCCTCTGGAGCTGTGAATGGATACACACA
TCTTTCACGCTTTTGTCTCCCTGCCTTTCCCACAGAATCCATCTCATCCATTTTAACCAA
AAAGGAAGGTGTAAGAGAAGCATCCCAGACAACAGCTCACAGTTAACATTTACATGCCAC
GACGTGGTGTGAATTTTTAATGCAACAGCAACTAAGTTGATTTACACCCACGATTTCTAG
CTAAATCCCTTCTGCATTAGCTGAGGAAGGTg
>NODE_359_length_799_cov_19.374218
ATTGCTTTTTTCTCTCCCCCCTCTTCTTCTTCTTTGCCTTCCTCTCGACGCCTTTGTGCC
ACCACAGTCCCCGGTGCTTCCTCACTCCAGTTTGTTGTTGTGCTTCCATTGTCTCCCTGA
GGGGAGGTGACCCCGTGTCTGTTGGTTGTATCAGCAGCCCTGCATTGTACTCGGGGGGGG
ATTTAGACTCTCAAAGCATCTTCCCGCTGCAGCTTTCCCAGCAAACACCCAAAGTGGTAT
CTCGCCTTTTCTCTCGCTCAGACATTAATCTTGCTCTACCCTTCTACATCAAAAATGCTT
GTATTGTCAGGGAGCGCTAATGTTTGCCTCCTATTCACTATATATACACATATATGTATT
TTTGTGTCTGAGGGAATCAGTCGAATGCATTGTTCCCAAATCATTGTAATATCTATTTAG
AGTGGCAACAGCACTGGCTGCCGATGCTCAGTATTCATGGAGCATAAACCAGCCTTAAGA
CTTAGAAAAGCTGAAAGGGCTTATCCCTATATTCTTAAACTCCCCTCTTTTATGTTGGTC
TTAGGCATTAAGGATAGGATTGTGAATAGCAATTGTTCAACTGCTGCACTGAGAGTGAGT
GTGTATACGTGGGTGGGGGTGTTTTATTCCCTGGCAAAATCCTTTCCTTTTCTCCCATTT
TTTTCAACTGTAAATATTAACTGTGTTCTTAACTCTTAACGGTGTATGGGACACAGTAAT
GTGCTTTTAAGGATATATTATGTGAAAGATTTTCCACTGCATACACTGCTGCTTGAAATA
AGAAAAGGCTATTTTATGGAGCCTGAAAACAAATTTGCTACGGCAGAAGAAAAAGAAGGA
GGCAAAAAAAAAAATAGATAGAACTTTGCAGTATCAAGTCGTCAGCAAACAATGAAAGAG
AGATCTCAAAGGGGCCGGGCGAATCTTTTTTAAAAAAAAGATTGCATCCcgtctttattt
a
>NODE_360_length_688_cov_26.555233
TCCGAAACGCTTAAATCACCCCTCACCCCTTTACTGCACCTCAGATACCATCATAAATGT
TTTAGAAGCAGCAGTACAATATGGAAACAAAGAAAAGATAAATACTCAACTCCCTGCAAG
GGGAATAAGGCCCCAAAATATGTTTTGGAAACATAATCAGCATCATAGCAGCTCTGTGTG
TCTGTTTACATTGTGGCCGCCATCGCTCCCCTCTCCTCCAACAAACAAGAGAATGGGGGT
ATGGAGGAGAGGAATAATAATAAAAATAGAAGAAGAAGGAATTATATTTTGCATATTATT
TTAAGTAACTGTTCAAACTTCATTTCAGAATGGTAATCCACAAAACAAATATGTAGCCGC
ATATTTTAAAAGGGAGGCTCCGCTCGCTTCAATTTCCTATTGTGATGTTACGCCGTGTGT
TTGCTCTTTGTGTCTGTTTGAATTGATTTGCGCAGCTCGGCAGACAAGGGCTGAATGCTC
AGACCAAGAATCCATAATTTCATATGATCTGATAGTTCTGCAGTATTACATTGATTTTTT
TCCCTCTCCCTCTCCCTCTCTTTGGTGCTGGTGTTAACAAACAAGCGGAGGTACCTGCGC
TCAAGGATCCAGAGGAGAACAAAAAGAGGTGTTTTGTTCGGGCTAAGGTGATAATGTGGA
GACAGGGACATGTTTGTTTGGGGAAGGGGATATGTTTGTTATGGGTTGTTTTAGGAGGAG
CTACTTCCCATATAGTCTATTAGGCCTGTGGCATCTGCAGCCACCCAAAACCTAGGATTT
AAGACTAAACACTCTGCTTAGCTGCAGCTTGTTACGTAGACGCATTATGCCCATACAGCC
ATTAACTAAt
>NODE_361_length_659_cov_16.623672
GATGTTGTTTTATCTCTTTGATGGACTTATTAACAAAAGAAAACATCCATAGATGTACGG
AGGGGTAAGATTGTGATTTGTCTTGATGCATCTTTTCTCTGTATGATTTCCATTGTATTA
TTCTTAAACTAGAGGGATTTGAATATAAATTGAAAGCCTCAAGCCCTCTCCCTGAAGCTA
AACTGTAAATAATAACTCTAAACTTTTTTCTAATCTTTGGTAATTGAAGCAAATGGGTTT
TGCGGAGAGAGATTTGTCGCAGGGAAACGTACATACATTTTTTTATTTACGAGGAGGCGA
GGGCTGAGCAGTGTAATGAGTGAAAATGCATGCTTAATTTAAATGGCGAGTGTGTCTGTT
AGGGAATGCATTAGAGTCTGCAGAAGAAGCGTAAGACATATTAATTGACAGACAGGAACC
GCTGTCTCCGAGGTTGATACAAGTAATTTATTACTTCAGAAACGAATGCCACCGCCAGAA
TGTGCTTCATTAATTTCAAATTTAGTTTTAATTTCAAGCTGTTGCCCCTTGAGAAGAATA
AGGTGGCAAGTTCTGTTTGAAGAGACATTTTTCCCCTCTCCCTCACTTCATCTTTCTCTT
TCCATCCTCCATCTCTCTCTCTCTGGCTGTCTCTGATTTTCTGCAGTACAGAACAAAGAC
CTGGGGGTGGAGAGGGAAAGGGAGGGTGTGGTGACTTGATTCCAATTTGAAAATTTGTCA
GTGTAAAAGTGGGAAGTTAGAACAGAATTACTGTTTATGATAGTAAATACTTTGTGAATG
TCATTGGATGATTGCTCTGTCTCCGCTGGAGAAaaaacaaa
>NODE_362_length_531_cov_26.587570
CTGCCACATACAACGACTGCCTGGAGACGAATCCTATCGCCTAGATTGCATGCTTTCAAG
ACAGGGGAGGGAAAAGCATCCCTAACAACAAAATGATATAAATTACCACTGTTATGGTCT
ATACGGTTCAATTTAATGTGCTTGTAATGATAAATTATTTTGGTTATGAATCTAAAGTGG
ACCTGAGTGCAGTCGGAGCAGCAGGACTGTTAGAACAATTGCAGCTGTCTCCCAGGGCTG
TGGCCATTAGTCAATAAATTAGAAAGTAATTAGTTTCTGCTTCTGTGGCTCTATTTGAAG
CGCTTCACACAGGTGTAATGAAAATTTATTGGAGCTGTTGATCCGGAGGAGCAAAGAAAA
GTAGAGGATTTGTAGCGTGTGATTGTAATGTAGGATTTCCATCTGCCTTTCTCCTTTTTT
TGCTTACAGTGTGACAGGTAAGGTTGGCCATGATGACCGGTATAGTGAGGCTTTGCTTCA
GTATTTCGAGGTTTGACAAAAGGCCAATCGACTAGCAGCTATAAATATTTTAGTGTGTCT
CTTGTAGTGAGAAAACTTCCTGTTTTTAACATTTTGAATTGATGATTTCAAATGAGTTAA
GACTTTTGGTGAGAAGAACATGAACATAACCACCAAAATCTGTGGTTCTGCTGAAAAAGG
CACTATTTTTCCTTGAAACATTCCCATGTGTAt
>NODE_363_length_759_cov_9.768116
TTAATTAGACAGTAAATCATTTATACTTTGAGACAGGTGTCTTTTCTGTTGATCTTGAAA
GGAGCCCGCTGAAGAAACAGGTCTCGGAAATAACCTTGGGCTATTATACTGACTAGTCTG
AGAAATAGGATTTCGCCTCATTAAAAATAAATCAGGCCATTTTACACCGAACAAGAGCAA
GCCAAATTGCGCTAAGGAAAGGACAATTAGCACAGAATCAATCCCTTTCTTCCTGTTTCT
TTTTTCTCTCTCTCATTTTGTTGTTTCTTTATTTTAGCACAGTAATGGATGCTAGGAGAG
GAACACACAAACCATGAGATTCTTGGAAGAAGAAGGCAGACAAACCCCCATCTCGCTCAT
AGCTATGTCTGGATTGCCTTCTGCGCTGAGATAGGAGTCAACATGTTTAGCGACATCAAA
AGAAAACCTGATACCTTAAGTATAAGAAGATTAACACTTGCAGTGATCTTGAGCTTAGGC
TTCTCCAGGACTTTCAACAGACTGTGCCAGAAGGGACAATTACCGATGAATTGGCACCAA
CATCTCGTAGTTATTTAACAAAATCTGGCACAGTGTATAAGCTCTCGTCCTTAAGACTTC
CTTTCAAGTCTGGCCCCGGTATCAGAAGGCTAACAGATTGGGGAATGTGACGAGAGCCGA
CAGCAGGGGAATCTGCAGGAACACTAAAAGAGGGAGGAGGGAAAAAGAAAGCAAGTAAGC
AAGAAAGAAAGAAAAAACAAAGGAGACAAAGGAGCAAACAAAGAAACAATCATATCACTC
AGTAGACATTTTATTTCCTGACTTTAGGGCTGTGTCATATCTCAGGGTGGATATTTGTGG
TGTGTCTAAGCTcactggtatgcctgtgggtttttactgtgtacctctgtggactcaata
tgacaactttaggaatgtgac
>NODE_364_length_430_cov_24.995348
ATGAAACCAGAATTTTAATGACTGTTTTTTTCTGACTTGTAGGTAAAGAGACTTTTTTTT
TGTGACTTCCGAAAAAATGCATGTTGTACTATAAAGCTTTAACAGCTTGGATCATGAATC
TGTTACATTGGCTATACGCACATTACATTATGATTACATACATTTCTAAGAATTTGCCCA
TCATTTTTCTCCATAAACCTTAACGTGTTGGATGTGAGTTAATTTGGACTCCTGGATCGC
AATCTGCCAACCTTAGGGCACCCAAAGTGCCTACTAGCTCCCCTATCAAAACAATCATCA
GCTGAAGGAGGTTATCGTTGAGCTGGGCTATCTGTCACCCGGCCACCGGCAGCCAGCGGG
ACACAAGGGCCATTTAATTAGGCCTACTGCTCCTCTCTGGTGTGAAAGACTCTCAGGCCC
CTTTGATTCCCTGCTGCTCTCCCAGCAGGAAGTGGTTGGTGATAATTGACACAGGATTTC
CTTGTTAACCAGCGGCAGACTCTGTGGATTAAAGTGACAGAGATCTCCAGAAGAAAGTGG
GGAGTAGATAAGGGGGAGGGGAGGAGGTGCAGGGGGGGGAGTGGCGGGGGGG
>NODE_365_length_641_cov_34.770672
ATAGCCCATCCCATTATTCTTCTGCCTCCCTGGGGGCCACAAGGTCTCCAGCATCATTAC
CAGGACTAAGGATCTGACTCTGCCGCCACCACTTGGCACTCCCCCTCCTCTCCCCTCACT
CCTCTTCTCTAATTATAGGTCAAGCACTCTTTTTGTAAATTATAAAACCTTTGTTCTTAT
CAAGAAAACAGAGCAAAAAAGAACGATACCATGGAAGGAAAAGGAGCAAGGAAGACGAGA
AAAAGTATATGAAAAAAAGAGGAGGGAAATGGTGTAAAAATAAGAAAGGGGGGGAAATTT
TTCAATTATAAAACCAAGCTAATTTGGTATGACCAGCGACTGTCATGCATGGTGACGGAG
CTCCATTATGCAGTCATTTGAGCTCTTTCAAATTAGTTATGTTAATGTCCTGCGTGTGAA
TGTAACACTTGGATGGGACAAGATTTCAGCAATTAATTTCTACAGTCAGCGGAGAGACAA
GCAAATTTATTTTCCCCCTCTCAGGGAATTGGTGGTGGAGGGAGTGAGGAGGGGAGAGAG
CATTCTGGAGCAGGGAACAAGCTAAACACAAGACCTAAATAAAGCCTGAACAATGGGAGC
CAATGCCTCCTCATTCATTCAATTGACAATGTTTTGCAGCTTAAACCTGTTTTATTAATT
ATGTTTGACATTTCCTTAATTAGTTTCATTTACACCAAATCAATCCCTGCTGCTGTACAG
CGTCATTTATCATTTTAAAAAATTTGCATAGCCAGTGCTGACTTTTTCTACTTAATTATA
CATTAAAAGTgtcagccgcgctt
>NODE_366_length_622_cov_40.027332
AAATAGTTAGTTGATAACCATCCACAGGGTAATGAAACTTCCACCTTTGATGAGAAGTTG
AAAAGAGAGTGTTTCACTGTTGGCTTGGCAGAACATTAGACATGGCTGCAGGCAGGCAGG
GGCCGGCGAGGGATCGTGCTGTTTTAATAGGGCTCATCCAGAGGTGACGAGAGCACTGCA
TGCACTGAACTGGAGGTGTGAGCTGGGGCTGCCAGTACATATCTTTTGTCTTTCATTATC
TTTATTTCCTTATTATTTTAAATGGCCGGTGTGTGTGTGTGTTTTTTTTCTTCACTAGAA
GCTTTTTTGATATCCATTTAGATTGGGGCTTCATTAAAAAACCTCAGACAATGGAGTGAC
TTCTAATTAAGAAGCGCCGCATCTGGCCCCTGGCACCCTATCCCGTTGTTCCATCTATTT
TGCTGGGGAGAATTCATTTGTTTCTTAATTAAGAAAAACACCAATAGCGTGAAAAATCTG
CTTATGGTACCTGAATCCTAATTAGTTAAATAGTGAGGGGAAGGGGAAAACACATTCCAG
TAGCCCTAGAAATGAACTCAGAGCTGATAAAAATGAACTAACTAGCCTTGCATAAATCGA
AGCTGGGGAGAAAGTGTACCATCATTATGGCTAAGACAATATGCAAACTATCTTCAAAGA
AATCAAATTGCCGGAATGTTTTCATTTGCATGTATTAACCATTAACATAATGAGGAGAAG
TGACATTGGACCCGGATTGTGTGTCTGTTCGGATTGATAACTCTGCTGCATCTGAATGGG
AAAa
>NODE_367_length_604_cov_11.998344
CTCACTGCCCCCCCCAGCTCCGCCACGTCCACGCCCATCGCCTCGCCCACGCCCGCCGTG
TCTTGCACTCAGTCCCTCCTGGAGGAACTGGCCGTCCTGGAACCCATGTTTGGGGCAGGT
GCCTCGATCGCCCCTGGCTTAGGGCAACAACCTGAGTTGTATCAACTCCAATGTCATCCA
TCGCCACAGTGCTTCCACAAAGGTAAGAATCGGCCTCTCTTTTATCTCTTCTTTTTTTTT
TCTTTTTGAAAATGAGATGACAAATCATTCTGTGAAAATGCACCACTAACGTTCTCTTTC
TCTCTCTTCTCTATTTTTTGTCTTCCAGATGGGAGTGGAAGTGTTCCTCCGTTCTAAAAT
AAGTCTGTGACTTACTTCATCAAGTATGGCATATTGTCATATTTTGTGGAGCACCTTTTA
CTGAAAAGTAAAAAATAATTAAGTGTATAAATATACATAATGTATATACAACTTAAGGAC
TTTAACTCCTACATGTCACCTAAGAACAAAGATTGGCTTTATATTTTTGTTCAGTCATTT
ATCTGTATACTACTACAAAACTGGTGCAACATTTACATGATGGTGCAACTACATGGACCC
ACAACTGACTGGGTTCTGAGTCCATGTGGTGTCTCAGCTTCTCTGTTACATGAGCTTCAG
ATATGATCAGACAGAGAAACTTCTCTGAATTTCTAAGCGCTGTTTAACTTCCAGACGCGC
ATTTGTATTCACTCGTAGtgaaaaatctgttgtgaacaaaaaaaag
>NODE_368_length_457_cov_10.702407
GGCGATTTACTGGAAAGTCATCCAACAGCAGGAAGAAGGTGAAAAGAAAGGAGAAAAGGC
GAGTAATGCAGGGCCAGAAGAAACTAAAAAGAGAGGAAAGGCAGAAAGAAAAAGGTTGAA
TATCGCGGTAAAAAGCAGGGTGAAAGAGGAGTGAGAGGAGGAGGAAAGAGGTGTAAAGTG
GCGGAGAAGTTGACCAGAGAGAGACACTAGTTCCAACAGCAGACATCCTCGGTGTTGTTT
GTTTTGTGTGAAAGTGAATGATAAAAGAGGCATGAAATCAGCAGAGAAAGGCAAGACAAC
AGCAAGGGTCCACAGCCCTCCATCACGGCTCATACAGCTCCACAGTGGCGGCTCGCACAA
TAGGCCCCAACTACTGACTACCTCCACCTCCTCCCCCACCTCCACAGCTGTGTGTGTGTG
TGTGTGTGTGTGACCGGTAAATAATTAACTTATTCTGCTCTGCTGACCAGGACTTATGAG
ACCAGTCATGAGTAGCTGGGAGATCTATCACTGCGGCCGAACTCGCCTCTAATTAAATAA
TTATATATATCAATGTGGAATCAGGATTCATTTCTATGTAAAATATCTGAAATGAAGTCA
tttctcgagtcaaacacaa
>NODE_369_length_601_cov_12.264559
TCAATGAGCCTGCATTGTCTCTGCGTTTGCAAACAGCATGCCGGTTATCTTAAGAGATTT
TGCTTCTGTGAGCAGCAATTTGGGATGTTTTGCTGACAGAAGCTGCTGAACTTGCCTAGA
AAAGTGGCCATAGGAGCTCCATCACACTCAACCTCTGCACCATAGTAGTCTGCAGGGACA
CGGATCAGCACTAAGACAGGTTCATGTCTGTTTCTTCTCGACCTGCCATGACATAGCCTG
GCTGCACCCGCCACCCCACCACCTCCTTCGCTAGTCCACCCCACCTTAGAAGATAAATAC
CTGGAGGTGAAAGCTTGCCGCACATTCCTTTTCCCAAACATATTCTCTTGATGTCAAAGT
CGGCTCCAAGGCCTCAGGGCCCACAAGTAAAGTGGTAATTCTAAGGCACCCTGCTTGGGC
TTGCTGAAATATGCATTAAACCTGCGCTGGATACACTTAGATGAGAGGGGGAAAGTCTGT
CCTGAGACAGAAATGGAATATCATATATATTAACTTGCAAAAGTTTTCACTCAAGTGTTC
ATCTGACAACATGATTCTTCTCCTCTGTTTGTCCATCAGTTGTACTGAACAGATTCTCTA
TAGAGCGGCTGGTCTGAGGAAATAAATGGATTTTTCAGAAGCAATTAGACAGAGTGAAGT
CAAAGCACTCAATACCTGCCGAAAATTAAAACACCACAAAGCAGTTATGGTTTCAATAGC
TATCGGAGTTAGCGTACAACAAGActgtgctttatgcaatagt
>NODE_370_length_529_cov_2.727788
TATCATATGGTTGCGATGAGGACCGGACTGTGATGCAACGTTTAAAGTTTCAGGCCGATC
GGAGCAAGTACATGCTACTTCCTGTTTCCAGCAGGCGACGCTACGACCGAGAGTCATTAT
CGTCATGTGGCTTAGATCAGCGCCTGACTGCGATGCAACGTGTAAAGTTTGAGGCCGATC
GGCCCATGTTAAGGCTATTTTGACCCGCCAAAAGTTGTGAAAAAAAACGCCTTTTTTTAA
TCAAGATGGCGGACAGTCACTTGTATTTTTGGCATGCTTATATGTGGTTGTGAGGTGTAT
CTAGGCACGCCGCATATGTGCGTTGAATTTTGGAGGTGCAGGTGAAAAGTGACGCCAGGG
CCCATTTTTCCATATGTGACAGGTGGCGCTATTGAGCCATTTAGTCACTGATGTGTGTAT
CTACCGTCAAATATCAATTATTTTGCCGTGTATGATGCGCACGCAAAGTTTGGAGCCGAT
CGGAGCATGTACATGCTACTTCCTGTTTCCAGCAGGTGGCGCTATTCCTGAGAGGTATTA
TTATCATATGGCTGCGATGAGGGCCGGACTGTGATGCAACGTGTAAAGTTTGAGGCCGAT
CGGACCACGTTCAGGCTATTTACAGTCACTTCCTGTTTCATGACGAATGTCCAACTttgt
ggcgccgccacggccacgccctcagactttt
>NODE_377_length_670_cov_7.735821
AACCCTAATTCCAGACCTTACGGCTAGGGTTGGCCCATACTACGGGACCCAAAAAAGTGT
CACTACAAACCTATACCAATCAACTCAGAGCGGTCTGAAACGCGCTCTCAAGCGCCTTCT
GCGGGAACTTATCTTGGCTTCAGCGCTTCCACACTGGCTGCGATATGCACGTCCCATTGT
CAGTGAATGGGAGAACGTTTTGGCCAATATCTCCGGAAGCAGACGTGCTAGACACCTGGA
AATGCCACCTGCCCCACCTAATTTGGCTATGCTGAAGACGCCGGTCTCAGTCCCGAGTCT
CTACGACCTTCCCGTCCCGAGATACAGCAAAAAATCACAGGTTTCTCCCACTTCCTGACG
TCGTAGAGACTCGGGAGTAGGCTCAGTGCGATCGCGGCGGCAGCAAATGGGGGGGTAGAC
ACAAGTTTCATGTCTCTAGCACTAACCGTTTTCCCAAACCCAGGCCGAAACCCTAACCCT
AACCCTAACCCTAACCCTAACCCTAATTCCGGACCTTACGGCTAGGGTTGGCCCATACTA
CGAGACCCAAAAAAGTGTCACTACAAACCTATACCAATCAACTCAGAGCGGTCTGAAACG
CGCTCTCAAGCGCCTTCTGCGGGAACTTATCTTGGCTTCAGCGCTTCCACACTGGCTGCG
ATATGCACGTCCCATTGTCAGTGAATGGGAGAACGTTTTGGCCAATATCTCCGGAACCAG
ACGTGCTAGACACCTGGAAATGCCACCTGCCCCACCTAATTTGGCTATGCTGAAGACGCC
GGTCTCAGTCCCGAGTCTCTACGACCTTCCCGTCCCGAGATACAGCAAAAAA
>NODE_381_length_642_cov_23.366043
GTTACCAAGCGATTTATTAGAGAGCCCCGTGTGAGGAATAATAGGTCACAGTATAAAAGA
TCAACCAGCGGCGCTTCCACACGCCCACAATTATCTCTTAAACAGGTTGTTGTAACATTA
TCATGTACCTACATGAGGCAGCAGATAGTTTGGTGTCCCTAAAACATCTCGCAGGGAGAA
AACTGCCAGTGTGGGTTAAAAGCGCCGTCCTCGGGGAGCTGTGTTTGCGCTCAAGAACAA
TTTATTGCCGATGGACATATGGCCAATATTTTGCCACACGTCATAGCAAGGGGAAAACAA
ACACAATGCAATGTTAGCGAGTCAGCAAGAGCAGAGCCACTTGGCCAGCTATGCAAACGC
TCTTGGACAATATGAGAAGAGGAGCACTTGCTTTCTGGGTATATAAACCACATCAGGCTT
ATCTCTGCACGCACTCCTGACTCCCATTTGGAGATATTTCATTAACTCTGCGCGCTGTCT
TAACGCTGGCAACACATTCAGCCCCCCTCCAAGTCTAGGTAAGCGCACTGGATGCTCCAG
GCACTTTGCATACAGCATTTTATTCATTCGTTTGTTTATTTGTTGGTTTTTTACAGCTTA
CATTGTGTATTTTCTGCCTGTTTTGTGCGCATGGACGCGCACCTGAGTCCTTCAGTGTAG
AATAACCCTATTTTGACTCCTTTTTTAATTCAGTTTTGAAAGAAAGTGTACTTATTCAGA
TTGCAGGCCTGTGTGGTTTTCACCTAGTGATCATTCCACTCTCACATGGCCAGTCTGCGC
TGGCTTGAACACTATTATGATGAa
>NODE_382_length_971_cov_15.928939
TGGTTCGAATGGACCTTGACTTCTAGCCATTGGCAACATCTCCTTGTTCCACTATTGCCA
ATTTGGGACAGAGAACCACAACCTCGCCCAGAAAATTAACACACTGCTGGCAACCATCAC
CTCCAGCTGCTGCAGCTGAGGTGTTTCCAGGTGCAGAATACAGAGGCGTTTGTCCCAGAT
GTGCACCTGGATGTTAGTCTCAGTCCCTGTGGCATTCTGGTTGAGGAGACTAAAAGGCAG
GCAGCTTATCCCTTGTTCTGGCAGGGCACCTAAGTAAGATTCTTTTTTCTCAATTCTCCC
CAGACACACCATCCTGAGAAGCCACTTTTTCCTACCACAGGAAGCCCAAGAGAACACTAT
AGGTAGCAGTCTGACAGGCAAACTGAACCCTGGCCTTTTATATCCTGCCAGGTTTGAGAA
GTTGGACATCACCCCTAAAAGCGCCCAGAAGATTAAGCCCGTTCTGGAGCGCTGGATGGC
CGAGGCTGAAGCCCGCCACCGATCCGGCATGCAGAACCTGACTGAGTTTATCGGCAGCGA
GCCTTCGAAAAAACGCAAGCGGAGGACCTCTTTCACCCCGCAGGCGCTCGAGATCCTCAA
CAGCCACTTTGAGAAGAACACACACCCCTCCGGACAGGAAATGACGGAAATAGCCGAGAA
ACTGAACTATGACAGGGAGGTGGTGCGCGTCTGGTTCTGCAACAAGAGGCAAGCCTTGAA
AAACACAATAAAGCGTTTGAAACAGCCCGACATCGGCGCGGCTGCACCAATGGACCCTCT
CACTGATTCTCTAGAGGAGCTGCCCAAATGAACGAGCTCTCCGGCAAAACAGTGGAGTGG
AAAAGTGGCAGCCATTTAAAAACAACAAAGGTGGATGAACTCCTCTTGAAATGAGAACTG
AGACATGTTCCCAAGTCACCTGGATGGACAGTCCTGAGTTTGCAAACAAAAACTATGTGT
TGTCAGTGTGATTAACCACAGTTATGTAAATGGCGAAACCAAAAACACGAAAAAAGAGAT
TAATATCTGAGAATTATGTAAAAACATatggtgtgctgtttcaaagagttttagattctg
gccgtccagaccagactgtcgcccaaattttggctcccacgaggagggattta
>NODE_383_length_497_cov_30.561369
CTAACCTTCACATCCATATTAAAAGCAAGGTGTCACTGCATGCAAATTAGAAGTAGCCGG
GTAAAGCACTGTTAATGAACCCAGCCATTGAACTCCATACAGCAGGCTTGTCGTTAGATA
GGTGCACCATAAATAGTCCATTTGGCCGAGAGCCAGAGGGAGAAGCTAAGGCAGAGTTAC
TAGCAGTAGGATAGGGCCTTTATTGTGTTATGACAGACAGAGGGGACGATCAGACAGGAT
AGAGATATGGGCTTTCCTTTCCAGATTAATTAAAGAAAGGATCAATTAACAGTGATGAAA
ACCATGGCAGCATACTGACTAGCTGATAGGCCAATCAAGCCTTGAAATGCAGAGTAGTTG
GCATGTTTTATCTCTCCAAACTTAATTGCAATTTTCCAGAGGGAATGACGTGATCAAAAT
GGAGGGGTGAAATTAGCTCCACGTGAATAAAGTATTTATTTGATGCATTTGTTCTGTGAT
TTCAGGACTAAGTACGTATTGTATTCATATAGGGGACATTTTTCGTCATGCACACAGAAG
TTTCTCTTTCCACAATTTATTCTCCCCCTGCTCACCTTTATTATGGTAATTGTGAACGCT
GTTCCACTCCTCAACATTAGCTTTTGCTGAGTAGCAAAATGCCTTGGCTGAGGACTATt
>NODE_384_length_499_cov_29.529058
GAAGTATAATAAACTGTCACGCCTGCACACACTGTAAAGAGACGCACTTTCAACTCGAGT
CTCACACACACACACACACACACACGAGCCACTTGCTAATCATGCGGCGCGCACATGGCA
ACAAACTTCTGGATGATAATGATGCAATCCCCGTGTCAACTCGCCCCTCAAGTATAGCGA
GCGATAAAAAAAACAGTGGCTGCAAAGGAGAGGTGTGTCTCTCCGTATGAAAATCCAATG
CAAATAAGCTTTCACCCCCGTGGTACTTGAACTGTTTTCTCTTTGATAACCCAATTATTG
TCTCAAGAGCTGTGTCAATTGCTCTAGCGATCTCTTCTTGAACAAATCACTCCCCTAACC
TCGAGCACTTTCGATTTGATTCTGCCATTTTTTGACAGTTCAAAGTAATCAGAGGAGGCC
TCGGCTGAGGACGAGGATTGATTTTGTGTTCTCGCTTATCATGCTAATTCCCTGAAAATC
AGCCTTTTTCATCCCCCTCCGCCTGATTACCACTCTTGGAAAAAGGCCCCTGAACTGTGT
TTCTCTCCCCAGTGCTGCTGTCATGCAACCCCCACAACCCTCTGTTCTCGTCCCCTCGCA
GCGGCGGTGGCAGCGGCGGCCGGCCGGCCTCCGAGTCCTCGCCGgtccttgtgttggtta
g
>NODE_385_length_515_cov_6.091262
ATGACTATGTGCAAACTAGCACTGAGTAAGAGGTGCTGGGAGGGCCCCTGTTGTGAGGGG
TAGAGAGAGTGGGAACAGAGTGAGGCAGGCAGGAAGGAAGCAGCTTTTGTTGGATTTACC
TGTGATCACATCCTTGCAGTGCGCTCCACAGACCCTCTTCTTCTCCGTCTGAGGGTCTGC
CCTCTTCAGTAGGTGCACCACTTCAGTGTAATTGGCTATGGCAGCCCCATACCTGGCAGC
AGTGAGGGCGATGGCGAGGTTCAGTCGAGCATCGTTGTGTTGTCCTGCAGCGGGGGGACA
GGACCAGAGCAGGGGGATGTGAGTCACCCCGAGCCTGTGACTGGTGGTATGGAAGTGTGT
CGGAACCGATATGTCACATCTGTCCCTGTCACTTTGCATCAGCGCGATGGCTGCTCTGGC
CACACAAGGAGCACACTTAAAGCCACAGTGGCCCTTTGGCCTGAGTGTGAGCTCCCCCGA
CCGCCCCTCCCTTCATCTCTCCTGCACTGGGAAGGGTAGCTGCTCCTCAGGAAAAGGCAT
GGAATGTGGGCACAAGGAGTAGACGCATCAAAGCCGTAAATATACCAAGAGTGCATAGGT
AGGAACTGATGAACCGGTTGTTTGACAGTGAGCGCTGTTCTTTTTTTTTTTTTTCCTCTT
GTGTATAacacatggta
>NODE_386_length_665_cov_12.610526
TTTAGTGTAAATCTTAAAGGATGTAAAATTTAGCATAAGTAAAACAGAGCAGCAATGGAT
TCTAAAGTAGTTCCTTTGTGTTTTAGTTGTAATTGGATATGCTTAAAGCTTATTGCTGTC
AATATGCAAATTGCAGTGTTCTAGCGCCAGACTGCTGGTGAACCGGTTGGGTTCAGCTAA
GTCAAACTGTTCCACCATAATCATTTTGATGTTAATGATCTCTGCAGAACTGCAGCGTCA
CCCCTGTGATTTAATCAAACCTAATTTGGGTCAGTCCATTTTGGCTGCAGCTGAGCACCT
CAACATCATCATTACGCTCCTTCAACCCAACCTCTGCGCTCACCTCGCCTCGCCTCCTCG
GACTCACCGACGAGCCTGCCAGGCCACAAACAGCTGCTCGTCATCTGTCTTGTCACAACC
TGTCCTGCTTTCGGACATAGGCTTGCACATTTTTCGAGTTTTGGTTCTGAATTTCACCAT
GATCCGAATCAGAAATGAGACTTTGTGTTTAAGATTTCACTTCCAAGCTCTCTCTGCCTG
TGGGACCTGCTCCTTGGGCTTTTCATCAGCTGCCATTTTCGACGGCATGCAGTAATTTCA
TGGCTCATTGCAAGCGCTGAAAACCTTTGAAACTGCAAATGTTAACTTTGCCTGGCCTGG
AGCCATTTAGGAAGCGATTAATTTAGCAAACAGAAGTGAGCCACTTTCTCCTCCTAGCCT
GCGCATAATTTTTTGGGGCTTCTATCTGTATTTGAGTAAGAGTGAGCAATGTAATGACGG
TTCCTGTAATTGTGGCAGTGTGAAAATGGTTCCTACCTCAGCCCCAa
>NODE_387_length_359_cov_19.130919
GTGGCCCTCCTTCTGCAAAGGACATACTGCTGGACATGACTGGAATAGGGGAAGCTCTGT
ATATGGCATATAGGTTATATCCCATAAGACCAGAAACAAACATGTTTATTCCAGTCATCT
CTTTGGTTAGTCCCTTTGCTTTTAGCCCACATCTGTATGGCAATCATCTCCACCAAAACA
CTGAGCCATTATAATCCCATCCCTCCTGCTCACACACACAGAGTCCCCCAGCCTTAAGGA
AGGCCCGACTTACTCTGATAGGATGTACGGATCCTTTTCTTTGAATCTGAATAAAAGTTA
GACAGGCCACGCATGCAAAACTCTGTCAGGCAGGCCCGCATGCCCACACCAGCAGCCACA
GAGTCACCAAAAGGTGGAAGAAGGAGGAGGAGAAGAGGGAGGAATTTGTGGTAAATGTAA
CGGAGGGGAAGGAATAAAGAGTGAGAAGTGTAGGTGAGGATTGAGGGCAAGGAGAGATGA
GAGAGACAGAGAGGTGGGAATgagagagagagatggcgatg
>NODE_388_length_398_cov_10.293970
GTGTGTGTGTGTGTGTGTGTGTGTGTGTGTGTGTGTGTGTGTGTGTGTGTGTGTGTGTGT
GTGTGTACATTGGCGGGTTTGCTTGTGTGTCTGCGTGCGTGTACATCTCCATGAATTTGC
GAATGTGTGTGTTGTCTGAAGCAGCCCCAGGGAGGGGCTCTGACATTGAAGACGGGTTAA
ATCCTGTTTTACATTCAAGTGGCAGGCCCTAGTTCATTAGAGTGAGGATCATTCCTCCTC
AAGACCAAAGGAAGCGCATACTAAACAAGAGCAGTTGTTGGGGAGAAAATGCCATTGTAC
GTGCAAAACCGTATGTACTGTATAAGTGGGGGTGTGTGCTGATGTGCTGTCAGTGGAGCT
GCAAAATAACCTTTCTTCTTTATCTCTTCATTTCTGCGGAATAACGTCTTTATACAGAGA
AGTAAAGGTGCGGGCTTGTACAGTTGGAGTCATTGTGCTGCTATTTGTGTGTGTGTGTGT
GTGTGTGTTGGTGTGGGTGTGTATGAGCATAAGTCATGGCAGCTCTCCTGACTGTCTtct
actcagcctgtcattgagtc
>NODE_389_length_427_cov_17.271664
TTCCCTGCTCAGTGCATTACAGCCTTTCCTCCTTTTACACTTATCTGTACTCATGTGTCT
GCAATGAGCGAGCCTAAGTTACCAAACTCGCAAATTGCCCTGCTGTCACGCAGGTCCCCT
TTAAGTGCGCCTTTTAGCCTCCTAAAGGACAAATAAAGTCCATTTAATAACTGCACTAAA
CACTAATAGTCTATGTGTGGTTGACATTTGTGTTTGGACTAAAAGCCCCCCTCAGGCCAC
TGCTGGTACAGAGGCAGGGGCGCGCAGCTCCCCTCTGTAGCACTAACAGGTCTGCCACAG
CTGAAAGCACAAGACAACAGCTCTTAAGACACTCTCTCACACACTGAGCTATTGATCCGT
CTAAAAGAACACACAGTGGACGCCACTTGCCACTCTACTTTCAAAACACATTTCTCTCTC
TCTTTCTAAAAAAAAAAAAAAGACTGGACACTCTGCATCACAGGGGGTTAGACCAGCAGT
TTGTATGTGTGGGTATCTGTAAAGGCCCATTTTAAAGACGTTACACAGAGTTTTATATGA
AATGTCACTGTTTTACTGTTGCACTTCAGCGGTGTGCACAGGCACATTt
>NODE_390_length_490_cov_15.310205
CTAAAGAATCATAAATTGTATGGATACCCACATGCAATTTCCTGCATAAGACGACGACTT
GTAGCATTGCGGCTAAGGCTATCATCTTTGCATAGCCTGGTGCAATGCTACGCTCACCTG
CCATTAGAGCTCTGTATGTAACTAATACTGAACTGTGACCAGTCCACTGCTGTAGTCTTG
TACAAAACGGTCGCACCTACAGTAATGTCAATGTGCCTGCAACACTCTGCTCCGGCGTTA
GCGAGGCGGCGCTGCGGCCCGAAGCTGCTCAGCGGCCGAAACCGAGCGAGTGCAGACCAT
ACTGATCGTACTGTAGCTTCATTTACTGATGGTAGCGGTTTTTTTTTTGTTTTCTTTTTT
TCTGGTGGGGCTCCTCAGTGTAATGGACCAACTATAGATGGGTTTGTTTGTTCTTGAGTG
AGGAGGACCATGCAGTTCCTACAGGGACTTAACATTAGTTCCATTGAGTGAGTCGACCAT
CTGCCCACCATTAACCCCAGAACCCTCCTTCTCTTTACAGGCTGGACAATTTGCTTAATA
TGGCCTATGGCGTAAAGAGGTAATTAAAAACTTCACCCAATGCCAGATGTCCATGTTGAC
TCAATGATTTTTCAATATCCTTTTTTTTTTTCTTTGTTTTTTTTTTTTTCCT
>NODE_391_length_525_cov_36.506668
CAAGACACACAAGTTCACTTGATGGTGCAGATATACAGAACTAGTAAAGCCATTGCACAC
AGTTTGCTACTTCTGGTTCAGAAATGGTGTTAGAGTACAGTACTGACAGTCATGCGATCA
CAACTGCAGGCCCCATTCTTACATCTTAATAAATGTGCCTTTTGATTTGAGTAATCAATA
ACTTATGATTTCTAAGTAACTCTGTATTAAGTACTATTTACTTTTTTGGTTATTGATTTC
TGCCAATGTGCATATTTTCAAATGTACGTATTTATTAGTTTCAAAGTAATTAATGAGATA
TTACCTGTTTATTTATTTATTGAGATATTTATTCTGATTCTTTATTTTTTTGAGACAGGT
TTTTATCTTCTGTGCTGTCTTACTTCTGACTTTGTGCCAATGTGCTGCTTTGAGGTGTTA
CATATCGTGGGTTTGTATCATTATTAAACCCTCACTCTATATTTTAAATCAGTGTTCTCT
TCTCTCTCACATGTGCATGTCACTGACTCACCGTGCCTTTTTCCAAAACACTGTTTGAAA
GTTGTATTCTTTAAGTATTCCGCAGTGCTGTTGAAGGAATCAAAAAAAACAACAACCCAC
CACTCGATCTATAAATGTGTTCTTTTGGTAAACAAAGATTTATGTTATTTCTTGCCTTTG
AAATACAACATAGTACATTTTGTAGAa
>NODE_392_length_351_cov_21.162394
ATTGTTTGTTGGCAATGGAGAAATTTAAATTACAGTTCAATCAGAGGAGGAGGAAGAGAG
AGTGAGAGGTGGTGGTGGTGGAGGAGGAGGGGGGGAAGGAGGAGGAAGGAGGAGGAAGAA
GAAGAAGAAGAAGAAGAAGAAGAGTGGCGAGCGCCCTGTGATTTCCCGTCTCCACGCTTA
GTTGATATTTCACTGGGTGAGGATTGAGCGCTACGGGTGCATTTCACACCCTGAATGAGA
AAGGCAATCTCGCTCAGCCGACTAGAACAATAATTAGAATGGAGATTAAATAAAAATAAT
TAGAAAAAGTTCATCTAGTTTTGATGTATTAATTATTCCGCCCCTGCTTTATTCCAAGTC
TAATTATCTGCTTCAGTGAAAATGCCAAGATTTTCTGTGAGTCATAAAAAATTACATTCA
TGTAATTATGTCAGCAATTTGGGGGGAAGTCAGCTAAGCAGAGCGTCGGTTCGCCTCCCC
CCTCCGCCTCCCCCTCAACCCCCCCCCGTTTAA
>NODE_393_length_821_cov_14.576127
ATGCTCAAACACTTCTTCACAGCCCACAGGGGAAGGTCTTTCTGTTAAGACAATTGAGGA
AGTTCTTTATCTCTTAACGATGTAATTTTAGGGTCTTTCTAGGAGTGAAACGTGAGACAG
TCAAACAATAAATCACATCCCTGTTTAGAGCAGGCGTCTGGCACGACTGGCCGGCTTCAG
CTCCCCAGACCACCACCTCCTCCACTGCCGCCTCCTCCTCTCCTCTCATGCTCTCCATCC
CTCATGCCTGTTAAAGGCTTGTCCTGCAGGGCCTGGATGCACTTGTGTGGTACAACAACA
GAGAAACCGCCCAAAGCTCTTAACAGCTCTTCCTCTCCACTTCCTCCCTCCCTCCATCTC
CACACTGCTACCACCACCAGCTCCTCTCTCCCTCTCCACTCTGCTCTGTCTTTCCCAGCT
GCACCGGCGAGCTGTTCCGTATGAACTGCTGCCAGCTGAAAGCCTGCTACTCCTGTGAGA
TTGCTATTACTCAGTGCAAGCAGGGCTCTGCGTAGCCAAAGGGCTGCTCTCCGAGCTGTA
GATCTCCATGTTGTGACTTGTCAACACGGGAAAAATCGTTACCAAGGCTGAGGCACTTCC
ATTCCACACAGAGGGGGTTCTGATTGCGACCAGGCAGACAGGCAGGTACTGTACTGGAGG
TATTAGGACGACTGCCGTTGCCTGATTTTGTGCTGCAGAGGATTCTCTGCTGAGAAAGAA
GGCACTTTGAAATTATTAGATAACTGACATCAAGAAAAACAATACCTTTCCACGTTTACT
ATTTCAGTGTTAGGTTTTCGTTTTACATGCTATAATTTGAACTAAACTTTGGCACAGAGT
ACTAGCATTTACTTTTAAAGTTGCCAGCAGACAACACAAAAGGGAAACGAACAAAAACTT
TAATGTTCCTTTACCATCGCGTGTGAATGCCgtactccgtaaaagtttttggccactggc
acagacaatacctcaggtagaaa
>NODE_394_length_371_cov_24.097034
ATCAGAAGGAAATCTACATTACAGATAGTCCTCCTCTTGAAAACAGCAGCAAAGTGGCCA
CTTTATATTCCATCACCTTAGATTTTTTTTTCTCCCCAGCCGCCCCCTATTTCCCCCCCT
TCCCAATCAATTTCATCTGCTGCCAATGGACTGATACAAATACAATTTCTATTTACGCAA
CAGGATCAGACACAAAGCAAATAAAAGCTGCAAGATATGGAGTCCAAAACAACATCTGCT
AGTCAGACTATGCAGATTAATTGGAAGTCTTTGTGTTGTGATTTCAGTTGAGTGCAGTTT
GACTAACATCTTAACCTACTTAGTGCAATTAGTGCTTCATTAGAGAGGCTAACTAACTAT
TGCTTCTCTCCATAATGATGTGCAAGAGTGTAGACATAAAAGTACATAATCAATGGTTTC
CAATTACTCCACAAGTGCAACCACTATTTCAAATAAACTGGATAATAATATAGAGCCATT
ACAAAGTCTAAGGTAGCAGAACCATTTAATTGCAGTGCAGTTCTTATCAGCTC
>NODE_395_length_579_cov_3.822107
ATCTGCCCGGCACACTCTCAGTTTACACACACACACTCATCGGCACTCATTGCCATACAG
TCGCACACTAAATATTTTTCCCACATTTCAGCCTCCAAAAGCCCCCTTTTCTTAAAAACA
ATGCCCCCAGTTTTTATTCAGAGAACTTTTGAGGAGATGCCTAAGTGATCCCTTTACACG
CTCTCAGCTGCCTCGCCTGTACTCTGGTAAATGTGTCAGCCCTATAGAGAAATAAGCCTT
CCAGAAGAGTTTCTTCATTGTTGAGGTAATTGTCTCCTCTTTGACAGGCACATTCATCAG
TGGCTTAATGGTCAATCAAAAGTTGGCAGGCAGAGTGTTTTCATTCTTTCCTATCCACTA
CATTAGGAATACTTAATCAAAATGTCTCCCGGTAATGGCTGTGAAGAGTTCATGACTGAC
TGATCCGTTGTCTGTGCCGATAGAAAATTAACAGCTCGGCACTGGAGAGATGTGGGCCTG
CAGATAAACAAATTGTGCATTAATATTTCATCTTCAAGACCTGGGATGTGCTATCAAGCG
GTGGAATATTCCTGGGCTGTGTTGTCATTTTTCTCGTGTTCTCTCTCTCTCTCTCTCTCT
CTCTCTCTCTCTCTCTCTCTCTCTCTCTCTCTCTTCCTCCTGTATTCTTGAAGGCTCTTT
GCAGCTGTAACTCATTTCACTTGATGACTTTACTGGGGTTACAGAGAGTGACGACAAATT
GATTACctggcagagcaagaa
>NODE_396_length_608_cov_34.807568
GTCACAGTGTTGCACCTTAATCTCATTGCACTTCACATAGTGATTAAGCCGCAGAAATGG
CAAAAAAAAAAGGGAGGGGGGAAAAAAAGAAATAAGAGGGATAAATAAAAGAACAACGAT
TACAGAGGGGGAGGGCGGAGAGAGAGGAGGCAAACAATAGAGAATCAAAGCATAATAATA
TTCCTAAATGAAGAGGGAAATGTTGCTCCGCTCATTTTATTAATCAGACTGTCAATTTCA
CCCAAGAGGCCAAACCCAAGAGCAATCTAAAACAGACTCAGAGATCAACCCAGGGACAAG
CACCTCGCTCCTCACTCCTCTCTTCCTCTCCACTTGGATATTATTCGTCTGACCGAAGGC
CGCCTCCATCATCAAGTGACAGCCCTCTCCTATTTATTTGCTTATAAACCTGTTACAATA
AATGATCATTGGAGCAACGTCAGCCGAGCATTTTAACAACGAACAGCGACCACTTTTTTT
GATGAATGACATTTCTGCTGCTGCCGGGGAGGATGCACGGCTCATTTTGAGCGGTCGCTC
GTCGATTGCGTTCAGATTCCTTTCATTTTTTGCGCCTTGCTTATAAAAAGCTTTAGAGAC
AGTTATTTAGACACAGTTGCTGAGTTGCATGCGGATTTAGCTCCGACACAACTCATTGGT
GCTCCAGCCCCCTGGACAAGCGTGCTGCTGGTGGTGCTGCTGCTGCTGCTGGTGGAGGTG
GTGGTGGTGGTGCTGGTGGTGGTGGTGGTGGTGTGTTTtggtttttttcc
>NODE_397_length_709_cov_23.988716
TGGACAAATGTGATGACTTCAAGGGAAGTAGCCACCTGTCACGAAATGTTTCAGTCTCAA
AGCAGTGTCATAAGTTGTGCTAAGCAGTAAGATGACACGAGAGGAAATTCTTTATAAACC
TGCAGGCTAACATTACCTCCCTGTTACTTTAACACAAAAGGGGTTGTTTCTACAGTATTA
ATAACCAAGCCTCACCTAAAAAATTAATTTGAAACTATGCATACAGTCGTGAATAGGAGA
GGGTAAAACTATTAATTAAAAGTGGAACAGGTTCTTATTTTAGTGGAAAGTGGAAAAATT
ATGAGCCTTTGTTAAGGAAGGCCCAGGAGCAAAGCTTTCATTAGCCTACATGCATGGCAA
AAGCAATTCATCAACTGTAATTTTGCCTCAATGGGCAAAAAAGAGGGATCAACCTCAGCA
TGCTATTTATGGAGATTTACGGAAGTCTGGGAAATGCTAATGTGATTAACATTTATCTAC
AACATGTTTCGAAATGGCCCTCATGTCCACGTTTTGCCTTTAAGATTAAGTTATTGCACT
TGCTCGAGAAAAAAGAAAATTATGGAGTGATACAGAATCTGCTTTGCAGTGCAAGAGCAC
ACAATGATGATTTTTTTGGAGAATTCTCTGTCACATTAGTGGAGGATTTCTTCCCCCCCA
CCACCATTCCCTCCCCTCTCTCTAAATATCTCTCTTTATGTGTGTCTGTCCCCAGATGAA
GGCGCGGCGAGCAGAGCGGCGCTTTTGTCCTACCGGAGTGTCTCTCTCGAAAATGTGAAC
TGTTCCACGGATTAGCTGAGCAGAGATTTATTTAATGCATCCTCATAGAGTATTGTTGAA
ATCTATTTTgggatatggagcttgccaagct
>NODE_398_length_763_cov_22.328964
CTTCGATAAATAATGTTGAATTTTCTGATATTGTAATTAGACAAAAAGAAAGACAGACGT
ATATAAGACGCGCAGCTTCATTTGCTATTCTTTCCAAACGCTCTCCTGCTGCAGTGGTAG
ACCCACCACAAGGGGGCGCAGTTGCCCAGACTAATCTCCTTGTGCAGGTTGTCCTATAGC
TTGCGCCGGATAATTATTTTAGCTTTAAGTGCACCTTATTTGGTCCCAACATGTTTTAAA
ATCTTACATCCGACTGCTACTGTAGCGCATATATCCGCAGATTATTGGCAACGAGTGTCG
CAGGATGATGTGTTTGCTGCAGATGCCATTTGAAAATATAGGCAGTGTAAGCACTGTAGA
ATCTAATTATTTCTTTGCAAAACCTAATTAGGCATTAAAAAAGGTTAACGCCAGCGCCTG
AAACGTTTTTGTTTAATAATCCCATTACTGACGGCTCATCATGTATAAAATGGTGCAGGA
GGACACTAAGTTTCCACTTGTTAAAGGGAATCTCTGAGAAATAGTCGCAGGTTTTTTGAC
ACTATGTGCGACTTGGAAATTAGGGCTTGTAATTAAAACTGCGGAGACTCGGCGCAGCGC
ACAGAGTAAGTAAGGCGCCGTGGCTTGCATGCGTTTTCTCTGTTTAAATTATGATTGTGC
CTGCCTGCTGTAGCGTGTTGCCACTGTTTTCTGCTCTTTCTTTTTCCTCTTTGCAATGTC
GCCTTAATTGTTCGGGCTCTCCAAACGGCAGCGCACAGTGAGAATACACCTTGATGATGT
GCGTCTTTTTTTAAAGCGTCAGCTCCTCTCGGACCATTACCAGTCACTAGAGAGCTCAAG
GTGAGAATTTAAATGAGACGACGTTTTCTGACCGACTTTTTCATTTGGCCGGGCTCCAGA
AGAAGAGGGGCTTAGATTTGtttgt
>NODE_399_length_591_cov_17.143824
ATAATCATGACATTATAAAATCAGCCTGAATAGTTACCTCAGGCCCGCAGACCCAGCCTT
CTGTCGGCCGTGCTCACTCAGCCTGTGTTTGAGTGTCAGCCAAGTCAGCTATGGCTGCTC
CAGAGAGCCTGAAGTCTGTTGGGGAGACGGGACATTCCAAACAGCATAACTCATTCTTTA
CACCATCTCTGCTGCCATTAGTTAATTATATGCAGGTGTTTTCCTTTCTCAGGTTTTTTG
TTGTAGATCTAATAAAAATGTAACCATAAGTACATAAAGCCAGAAAGACAGCGAAAAGGA
AAGGGGGAGACAGTGTGGAGGAAGTGGCTGAATTTGCTGTGTGAAGCAAATTACTGCCCC
CATGTAGATTCATCAGTTCTCCCTGCTGGATTAAGGAAGGGCCTTTCTAATGAAGTTCGC
CCCGTCAAAATGAAGGGACTAATTCTGATTTAGCTGAGGTAATGAACTTCCCCTCTCCTA
GTGAGAGCAGCACCATGGGGTGAGGAAAGAGGGGTGGTTGTGGAGGGGGGGAGGTGTGGG
GGCAAAGGAGAGTGGCAGCAAGAGAGAGAGGGAGACAGGACGGAGATGAGACAGGAGAGA
GACATGCAACGAGGACAGATAGAGCTAGAAGGGAGAGCGAAAGCAAGGTGGAGAATGAGA
AAAAAAATTATGCAAAACGGCTGTCTCGTATTTGCTGAGATGTATTAAATTTCCAGTGCG
GGTGCCTGTGTTATATAAAattatgttaatgtc
>NODE_400_length_825_cov_22.190304
AGAGAATATTCAAATAGGATTTTTTTTGTGTGTGTGCGCGTGTCAAGTTGTTCTGTGATT
GTCAGACAGTCCTTCTCCCAATTATTAATTGTCAATGAGATCTTGAAACGGTGTTTAATG
ATAAACTTCGCATCTGCTTATTTATCCTATCGCGCCGGCTGCAGCTTTGTCGGAATAAAG
AGTACACATTGCTTGGAAAGCAAGAGGAGATATGATTGAAATAAAGACAAAATAAGATAA
ATAACAATGGCAAAGACTGCTTAAGAAACCCAGTCATTCTATACATAGAATTCAAGAGCC
GTATTTATCCGAGGAAGGCGTGCAAATCTATGTAAGTATCTCCACTGTTTGCATAATAGA
TTAGAAATTAGCATTTTTGTTCATTTTCCATGTATGCACAGTGCCTGGAAGAATAACACT
CCATGCATATCAGATCAGCCTGCCTACAATTTTGCGCAGTATATTATTTGACAATCTAAA
ATGTGTAATTTGCATGAAATTGCTTAATTAAAACACAGTCACTGGGGGTATTAATTTCTT
TGTCTGACAGTGGAGTGTAGTGAGGGGAGAGCAGGGGAGATGTAAAACGCTGTCAGATAG
CACTGTCACAGAGGCAGAAAGGAAATTCTGCCACTTTTTTTTTCTTCCTCTACCACCCCC
CCCCACACACCCCCGCCGCCCTCTCTCCTAACGGCACAGAGCGATGAGAGAGGATAACGC
CTGCCCAGCTAATTTGGGTTATGGTGGTAAACGGAGGCCAGTGCACTAGAAAGATACCGA
AGGGAGGGGAGGCAGATGAGGGGAGAGAGAGGGGGGGATCACTGGAAGAGATAGGCAGAA
ACAAGGAGAGAGACTAGCATACGTCGCTGCTTTTGTGCCGCGGTATCATTGTTGTCCTCG
GGGTGAAActatgccgagcagttgacggtgatacagtcgtgtcagatacgtcggtgtatc
actattgccggtggaggatctggtttg
>NODE_401_length_436_cov_9.899082
GTGAGATGGGACATGGGTCATCCCGAAGAGTAAGACGGCGGGGCAAATGATTGATGGAGT
TGTGGTTGGTCTATAAAGGTCTGCAAAGAGTGCTTGGAGATAATCAGAGAGAGGGTGTCT
GAAGGCCTCATAACCCCACCGCACACAAACATGCACACACCCACATACGCTGACTCAAGA
GAGAGATGAGACGGGAGCTTCCGAATTATTAAGCAGACAGAAGCACTGATGATGAAATTC
TGAAGGTCGGGCGTAACAAGAGGCACCTTACAAGGGTCACAACCTTTTCCTTGCTGGGTG
TTTTGTTCTTTGTACCCCCCTCACAACATCACCTTCCCACCTTTGTGTTCACTGGGGGGC
AGGTGAGTGGGGGAGTTGTGTTACATCCCTGTTTATCTGTTCATGACCTCTAGCCGGCAA
TTCTGCACTTGATAAGAGGAGGGCTCGCCTCATAATGTGCACGGCAGCTGATATCAGCCC
TGTATCCTTGTGAAATTGATTACCAAGGCCCAGGGAGCGTGCAGAATATAATAAATAGAG
ATGACACATAAGGCACACATGGACTTGTAGGCTGATGGGTAACACCGCCTCAGcaatt
>NODE_402_length_879_cov_18.126280
TTGATTAATTGTAGGCAGCCTTTTAGTGATTGTCTATATTTTATAATTGATTTTATAAAA
ATATAGATAAAATTTATAATTGATTTAATTATAAAATACAGACAATAATTATTAAGTCGG
TCTTACAGAATTTTTTTTTAGACAAAATGTTAATTTCACAAAGTGTAACTCAGATAAACA
TTTTGGATAAAAGACCAACATATGTACTGAGTAGGAAAATTATTGTAAACATAACATTGG
CTTTTGTACAATTTTTTATGACTTAATAACAAGCCATATAAGTTAATACTGATTTATGTG
TGATAACAGGCTAATGACGGATGTCAAATGTAATTTAAATAGGTTGTAATTTTATAACTT
GTTGCTTCAGGAGGGGTTTTTTTAAGTAACAAGAACACAAATAAGACAGCAAATCAAATT
AGTTCTCAGCATTTTAGGCAGTTTATTTGAAAAACACATACAAAAAGATCATATACAAGA
CAATAAATAAAAAAGAGACAGAACAGTTTGGGTTAAGCTATGCAACTTTTTGCATCATCA
TTAGTAATAAATACAGTACAAAATCCACCCAGAGTGAATCTAAAGATTTTCCACAATATT
CACTGATCATGTTATTCTTCATTATGATTTAGCTATTGCTTTCATATTATTGATACATAC
TTCTACTTTTCTATAAAATACTCAAGATCATAAAACATTGCGCGGTTACAGCAAAACAGC
AGTGTGTTGTACAAAGATGGCCACTTCCCTTTTTCACTGGCAGGTTAATAATCAACATTT
TTTCAGCAGCAAAGAAACATCTGAAATATTCAAGAAGGTACAGCATCATATTAAACACAT
CTACAGAGCTACTCCCACATACACATAGGAAAACCTGAGAAGGACATGCATTAAAAAGCT
TGTGCTTTAAGTTCTACTGTTCATTCCGGTTCATCAGCTTGAGTTAATACTATGGCTACT
GTCCAGTTCGCTCTGGAGTTATGGGGTACACTGTGGAGGGCATGGGGTAAGGCCAGTGAG
AGCACGAAAtgaaataataat
>NODE_403_length_850_cov_12.981176
AAGCACACTAATTGGACCCACATAGATTGTACTAATGATTCAACAGCAATAGTTAAACAC
CAATGTTGTCCATATCCGTTGGCCTCCCCCTATTAGGGTTTAATAGTGAGACTGAGCTGG
CCAGAATTTTTGTAGAGACAGGAAGCAGGCACCAGTGGATTTTTTTCTACTTTTAATGTT
TTTTTGTTGTTTGTTTGTTTTTGTGGTGGCTGCTATTTTTTGTTATTGTGTGTTTACTGT
ATGAATCACTATATGAGCTCCTAAACTAATTAAATTCCTCTGTGCATCGGTAATGGGAAG
CTAAGAGATATAATTGTTGTCATTTTCATGCCATCCTTTTAATTACTTTCTGGTTCCATT
TCATTCCATTTGAATTGACAGCCTGATCAACTTTTAATTGCCAGTTTTTGCAAACAGCTT
ATCAGCCTGTTCCAAGCCTGCATGCAGAGTACTAAATGACCTGGTCAAACACACTCACAA
ACACACAAACACGCAGCAAATCCCAGAGCAAATGGATACACGTGCACACTGAGCACACAC
ATGCATACCAACCCTCCGCACCAGATGCATGGTGGAGTTTGACAGAGTGAGATGCGGATG
CAGCAAACAGGAGGCCCATTCATTTCCCTATAGAACAGCAGCAGCAGGAAGAAGAGGGGG
AGAGGGCAAAAAGCAGGGAGAGGAGGGAGAGCTGGGAGTACGATGGAGATAGCAACGAGT
GAGGTAATCCATCACTTCATCCATAAGCACCTGCTGAAGTAGCATACAGCTTTGTGAGAC
CAAAAATCTTAAATCTCATTTCTATTAACATTATACATCTAATTCCTTAAGGAGAAAAAC
AGTTTACTGTAATTTAATGTATTTAGCATTAATGTGGACATTTTGCTATTGCTGATTTTT
CTACTAATAAAATGAAAATAGATGTGTTGAGCAGTGTTATTACCTACTTAGttgttcact
cacttactgtgaattttaaagtagagaaaagcagctaaattccattgttcac
>NODE_404_length_643_cov_26.545879
CTTCGGGAGAATTGCCATGATGCACGTCCAAATTTCTTGATTACAAGACGAAGGAGGGGG
AAAAAAATAAAACCTTGAATGAAAGCCTGCACTGAAAGTTTTCAGTTTGCTGATATAACA
GTCAAGTGTGTCTATAAGTCTACTTAAAACGCTTAGGTATCAGTGGAGACAGCTGCGACA
CCCTCGTCTTATGATTCTGTCGAGACAGTACACTATCAAACCTTTCATACCGTTCCCAAG
CTACATTTCCGGTGACAAAAGCTTTGCGAAAGCCTCCTGAAGGATTCATCTATATCCTAA
TATTTCCAATCCAATTTAACTGGAGCAGCCGGAGTGGTCTGAGCACTAGTTTACCAATCT
TTGCTTTCCAAGACTCTGTGTGCTGAAGGCTTGAGGGGTTCAATCAATGGCGCTTTGATC
TCGGCTGGAACCATAATTATTTAACATTGTTACAAGGATTTCTCTAATCCATCCTACCAT
TAAATCCCTTTTACACCCTCATCTTCTGCAGCCTAATCTGCATCTGGGTGCTCCGTTTGT
GTCTCTCCCTCATTTCGGCTCGCCCCTCCTTCCTTGACGACACCCTGACTTTATAATGGA
CTTGGGTGCCGAGTTAGAAAATGCCTTGTTTACTGAGAGCAACCTGACTGAACTGTGCTC
AAATGGACTGTTGCTGAGCAAGAATTTCTGAGTTTTTCTCTGCATTTGTACTGAAGTTTG
AGGTAATGCACAGTAGGGGCCAAATGGTGACAAGGTAAAAAAAAAAGAATCTGGATAATT
AAACAACAAACTTTTGATTAGAATt
>NODE_405_length_614_cov_25.975571
CTGACACTAATTAGGAGATGTATGCATGCAATCAAAATTTAAGTTGGTTTTAGCTCGATA
TTTTTGGAGTGTTAATTGAATCTATTTATTCATTTATTTGTTTAGCTGTACGTATTTTGC
TAAAAGCTGTTTTTCATATCTGAATTAATATCTGCGTACTGAATTAATATCTGTTGGTTA
ATAAAGAAAACAACATATGTTTGGTGCACAGTGCTGCATCCAACAGATTTGGCTACAGTA
TACATGACTGGGTGACTCCATGGTTGTATATATGAAATAGCTCCAGCTTTACGCTCCTCT
CCATTCCACGGCCTCCGGTGTATAAATTTAGTTGATGGTTTTCGTTTCTCTTTCTTAATT
CATTGCAGTCGGATTCCTCTTTGATGCAGTTCTGTTGTCCCCCAAACAATTGAAGTGGAG
ACAATGGAGGCATAATGATAGATCCGTGTACCCACCATCTGTAAGAGCAGCTGCTCCCTT
GCATCTGTACAATATGCTGGAGCGGGGAGCCTCAGTAATCTGCATAATAAGGAGAGGGCT
TATCTCAGTCTAGTTAATAATCACAAGCAATCGATGCACTTCATTCCCTCACTCTTGACT
GATGAAAAAAAACAGCAAAGTTTTGGTATGTTTGCCGTATCCTCAAGATAGACAGGGGTC
ACGGAGTAATGCCAAGCTGTTGATTTTGCCTGCAGCTACAGATTTAGTCTGCACTCAATT
TCATCTTTTCATGAATACCATAATTACAGCAGGACGTTCTGAGTTATCATACCGCt
>NODE_406_length_494_cov_17.665993
GCCAACCGTCGCAAAGAGGAAGCCTTCAGGCAGAAGTTGGCCATGGACGCCATCACCGCA
CCGACCCACGGCATCAACCCGCTGCTGTCTCACAGCTCGCCGCATCACCCCCAGACCAGC
GCTTCACCTCCCAGTAAGATGCCAGGTGGCGTTGCTTTGCATGCAGGAAATATATGCTAA
CGTACGAAAGTAGCTCAAAGGTTGCATGATGTAGTTGTGCTCGGAGTGGAACTGCTGTCA
GAAGAGGGGCCAAGGCAGAGTTGATGTGATCAGAGAGCCGAGAGAGAGAGGGGACAAGTG
ATCAATGAGCGTGAGTGAGTGAGCTGAGCAAATGCCATTGTTATTCTGATCTTTGAAAAC
ACACTGAGAACAATCCACATTGTACCTGCAATCTCCACTCCAAAGTCAGCATGGAGAGGC
ATGACACAAAGGGCAGCAATCCTGTGACAGGCAAGGGTCAGGCCAGGGTCAGGGAGATGG
AGGTGGGAGGCGGTGGTGGTGGTGGTGGTGGTGGTGGGGGGCAGACCGATCCAGATCGCC
TCCACGTAACGCCGTCATTTCCACATTTCCTCCTCTTCCTCCTCCCCGTGCAGGTTGCTA
ATGAGAGTTGCCAAAACAAGGAGACAGCACGGAGCGATTATTGCTCTGACCATTTc
>NODE_407_length_637_cov_16.339090
ATTAGTAGTATGTTTATATTCTAGTTTTGCTTGTTATCGCAATGCTTTTTCCACTACTGC
ATATTATTTTATTATTATTTTTTTAAGACTTCCACACACTTTCTGCGGCCTGTGTATAAG
TTCATGCATAAGCTGTCTGCTGCCCCGACCCAACATCCCCTGCTGGCTCCCTCAGAGCAG
CTTGGCTCGGGCCGGTGGCTTCAACCTGCAGGCAGCCATAGGACAGCCCAAGCGGAGCTG
TCTGCCACTCCTGTGCTTCATTAGGAAACAAAATATAAGGTTTCCACTCCATTAGGAATG
ACTTTAGGAGTGAAAGCACATAAGACGCCGACTCACCTCATCAACAATGCATTGCAATAA
CGGCTGAGGATGAATGAGAGTGAGCAGAGAGGGGAGAGAGAAAACAGCATTAGCCTGTAT
ACAATGTCTTTACAGCAGAGTGGGAAGGAAAAAAAATCATTAATGCAATAAAATGTGGTC
AGATTAATCAAATGCCTCAAACTCTTATGAAAATATTACAGGCAGAGAATTTTCTATTAC
ATCTAATGGTATCTAATCTAATACTGGCAGTTAAGGGCTTGGGCATCTATTTATTGTGAA
ACACAATTTAGGAAGTTTAAAGGGAGGCAGTGAAGCATGCGCGCAACATAGCCGTCAGGA
ACATAGGCACAGATCTTTTCCTGCTATTTTCTTTCCTCCAACTCATAAAAGCTTACCATT
AAAGACTGTAGGTCGCTCTGAGtttgggggggaagactacacagagaggggaggcaatat
gtaattagcgtgtcataat
>NODE_408_length_645_cov_8.395349
GGTGATTAAGGACGAAGGTCAGCCCATTAATTGCCTCCCTGCCATCTCCGCTCCCTGGCG
CGTGATCTCTCAGAACTAATGCATGTGTTTGCCTGAGCTTTTATCTAATCTCCAATGCAG
TTCAATCATATGCTTGGTTTGTTTACATTCCTTTCATGTGAAAGTTTTTTTTTTTCCTGA
CTTATTGTAAAAACAGCGCTAGCCCAGGTTTCTCTGTTCATTTACTGTAAGCTGTTTCAT
GTGCTTGTGAGTGCACATAGCCTCCTGCTCTCAGGAAGGGAAAAAGCATATTCTTCCATC
CCCAGGGGAAATAATTAATCCTTACAAGGCTGTCGCATGTTGAAATGAAGCGAGTGTGAA
GCATTTAGCCCAGGAGGCATTGCAGGCTGTCGCCCGCACAGGCACCTGTTGTTGTCCCTG
CCCTACATTTCATGAGAGAGCGCTGAGCAGAGGATAACAACATGCTCCACTGATGGCAAA
TGAGACACACAACTGCAGATGCAGGGTTGTGTATGTGCGTGGGTGTGTATGTATGCACAT
GTTTTCACTTTTTTTTTCTGTTTTCGTGCATTATGTTTGCATGCACGACCACTCCAGAGA
GTGTGCACAGGTGCAGGAAACCCCCTACCTTATGAGGAGGTGAGGGCTCGCACAAAAGAG
TCGGTGCTGGCTGCCTCAGAGGGTGTTTATCAGCCAGAACCATCTGTATGCTGCTGCTCA
TAGCTATGATCTACTGCAGCCTAAACCAATAAGTCACAGAGcgccagcctaaaaagagac
tctctcctttaacctccatgtcctcac
>NODE_409_length_394_cov_9.997462
CCCAAGTTTGAAAAAAAAAGAAAAAAAAGTTAATTTCACTGTCTTGGAAAGCACCATGTG
GGAAAGACTCTTAATTGCTTCATAACAAATATACATATACTTCTTAGTACTCTACAGGGC
ACAGTGTGTACATTTCTATGTAAGGGTTAGATGATGCTATCCAAAAAAATTATTTTTCAA
TATGCGAGAGAGGAAAAGGGGGTGAGACAGAGGCAGACAGAGAAAAAGAAGAAACCCAGC
CAGCTTTTGACACCAGGAGGCAAAGGGTTAAACAAGACCCCATCGTATTTTCATGCATCT
TCTGCTTTTGACAGATGAAAAATGTCAACTGTCCTGTTTGTATTTGGGAGTTTTTGCACT
ATTCATCTGCTTCATTAGTGCCTGCTGCTCCTAGCCCCTGACAGCTGCCGGCCCCCTGCT
CTCAGCATACACACACACACACACACACACACACACACACACACACACACACATGCACGC
GCACAAAGATGCATACCTCACCCCCCCCCCGCACACACAcacaaacacacacacttcttt
ttttcagactgtgtcg
>NODE_410_length_731_cov_11.287278
TTCTATAGCGTAGAATGGTAATATACACATGTCTAATGATTTTGATATAGAAAAGTAAAG
GTGCATTGATGAGGTCAGCCTTTGGAATGTTACTTTGTGCACCTGTCTTTGTCTCAGTGT
AGAGCCAGTGTGCAGTACAGAGCTGGAGTTGTGGGTGATGGCAGGTTGATGTCAGGGTCC
CACACTCAACACCCATCCTCACAGCAACACAGGTTATATATAGGTTACAGCTCGGTCCTG
GCGAGAGGTGGGTAAGATCGATAAATCTGAACGAGATGTGCGCATTTGTACCCTCCCCTA
TTACACACACACACACACACCCACACCCACACACACAGTCAGTCACCCACCCTTCCCCCT
GTCTTCACCTGTCTGTAGAGGTAAACACATGCATTTAAATCAGTTGTGGGGTGCCGTGGT
AACAAAGACAAATGATGTTGTATGTAATATTTTTCTATTAACATAAAGTAATATAAAGTG
AAGGGCAGTGGTGTATGGAGGGAGTTAGGGGCTAATGTCCCGTATCAGATGTGGACAATG
TCAGGGCTGCATACTGAGCAGTCTGTGTCCTTCTCCCCTGCTGTGTGTGTGTGTGTGTCC
TGCTCCTTCACAGGGCGAGAAGGCAGTGACACACCGAGCTGCCAACGCTTGTATTATTCC
CACTGCCTTATTAACCCCTCTGCCCTCACCCCTCTCTCCTCACTCTCTTTTCTGCTCTCT
CAGAGGAACTGAATGTATATCTAAACCGGCCTGAGCTCCTCTTCCACCCACCTCTTGGTT
TACTGTCACTGCTGAAAGCACGCATCCAACGTTTGTCAAGGAACAAGACATCAAAgtttc
ttttcctttctatatctttcttatgtgctgtcttccagaaaataaaatttaga
>NODE_411_length_528_cov_25.367424
ATCTTGTCAACAAAAAAAAAAGGCAAATTCTTAACTTATAAATGCACCGAGCTTTGCAGT
GATGATCAAAAGGCCAAAATAGCGTGTGATTGGAAAGAAACCTAATTGCCTTTCAAACCT
CTGTGGCACGTTCTATTTATTAATCTGAAAATGGTTCCAAATCTTGGGGATAATGAAAAT
CTCTTTTATAAATATGTATGCAGTGAAGTCACAACATAATAGGGGCCTGGTGAAAAACAG
GAGGCAGCAAGGCGGCTGAAGGATGAGGCGCAGGCCCTGCAGAAAAGAATGTTCCCCCAG
CAGAAATTGGTTTAATTAATAGGACATTTTACATAATGATTACAGTGTAATTGCACCGAC
TAGCAGAGTGTCATTAAATATATCCTTGCTCCTTTACAACACCCTCCAGCTAAAAATAAT
GAGTTACATTGGAAATCACTATGCAACAGGTTCATAAATAACATTTAAGCCCATACAAGG
CAAGTACTTATAAATAATAAATATTTGCCTTTTGTAATTGAAGAAAAAATGACTGCCTCT
TTTTTTCCGCCACTGCACGCTGCTTTGTCCTGTTGTAGCCGTGCAAAGGAGATTTTTCCC
ATTTTTCCCCTCTTGTAAGTGCTGAATAATTTATTTGCTGGCTAATAGTCAACACTGTCA
ACACCCGGTGGTTAAAATATACctgtgtcc
>NODE_412_length_829_cov_23.054283
TGAATGAATGCATATTCATTTATGCACAAACACACATACACACATGTATGTGAACATTCT
CAATCATCTGATACTTCTGCCGTGCCTGCTTTGATCCTCATTGTGCAGAACATCATACCA
GTGCAGGGTATTTCCTTCAAACCACCACTGGCTTGTCAGTTTCTCCTCAGTGTTACTCTC
TGTGTTGGTGTCTGATCTTTGTGAGCATGAGCAATGTGTCCTAATGTTGTCAGTTTCATC
TAAGAAAACACACGATATGGGTACAATTTGCATAAATTTCCAAATGGAAGGCGTGAAAGC
ATGCTCGGCAACTGTGCCTGTTTGTTTAAAGTCAGCCAAAGCTCTATAATTAGCAGTGTT
TAATTATGGAAATGGCTGCCGAGGAGAATTTCAAACACACTTCTTCCCTGGATCATTAGT
CACAGGGGCAAAAAATGAAATGCTTTCAGCAATGAAGGGTTCATATTTCAAGCTTATAGC
TGCTAAAAGGGTGTACTCAGAAAATCAATTTTATGAAAGTCCGTTCAGCACTAAAGGGAG
TTCCATGCAACTAAGCAATTTTGAAATAATGTCGGTGGGGGCCTGATTCATGGATGGTAA
CAGGACTTTGCTCTCCTTGCCTGGGACATTATCCTCTAAGCTAAGGTCAGAGGTCAACCT
CTGGTTTAAATCAACCTCTGTTTAGCATAACTCGATTCTTAAAGGGCTGCTGGCAACTCC
ACACTGAATAGATAAGTAGTCTTCTGCAGGCAGAGAGCATGCAGTGTAGCAGATCAAAGC
TTCTGAAAGCTGTCTAAAGACTAAAGTGGAAAAGGGGAAAGTTCAGGTAAACTATGGCAG
GGAAACTAACCTTGACCCTGTGAAATGCCAGTTACTTTGTACCACAACAATGATGTCTTA
ATCATAGCCACAACCTCACACATTGGCTGTAAACATACAATTtgtgcatgcccctagaac
acaggcgccctccatgcaataaatccagtcc
>NODE_413_length_628_cov_20.695860
CTATGTCCAATTATGATGACTGACACCTACGTGAACATCTGCACACAACGTTTGTTGTGT
TTTTAGACTTAAAGGTACAGAGGCATGTTCCAGGTTTAACAGAGTGTTAGAGGGAAGTAA
GAGCATACACACAAAAAATAACAAAAAAAACAGCCCCTCTATTCAGCCCCCACACATCTT
GCTCCACTGCTCCACTGGAGAAAAGGAGGAATAAAATAGAGTGACCCTGCCACTAGCAGC
TCTCTTTTCCCCCCACTGCTCTCTTCTTCCTCCCCCTTGCCGTGTGAAATCAAATTTCCA
TGTGGCTCCCGTATCTGTTGCACAGCGAGGTGATTTATCAGGGATGCAAAGAGCATGCAG
AAACAATCTTTATTACATCCATTTCCTGCTTGTCAGCCGGGATCATGTTGGCTGTTCATT
AAAGGCGCGGCGCAGGTGAGGAGAATGCATCCCGATGCCTTGATAGATTGTCTGCTCCCC
TGTGGTGACAGCAGCTGGATGGATTGAACAGCGGGGGGCGAGGAGGGAGGAAAAAAAAGC
GCTGACTCCGTCGCTCCCCTTGTCAGACACACTTTTACATGGCCGGCCAGTGTCATTTCT
ACCAAACAGTACCACACACACGCACGCACACACACGCACACACGCACACACGCTTCTGAC
AGTCTTTGGACTTAAGCCAGGAGCTTGCCTTAATGCATGAACGCAGACGCACCATGAGCT
TACAAGTATTTACAGACACTGATGAGAAGAAACTGAGACACACAttgtaaagatgaggtt
tatcttatta
>NODE_414_length_591_cov_14.746193
CAGCTGTCGGCGGCCCTCAAACGCATCATCCACGTTGCCGATGCCACGTTGGGATTAGCT
GTGTTGAATGACGCCTTGTCACCGAGCAAAAGGGGGAAGCCGTGCCAAGCAGCCAAACAG
TTTACAGGACCCTCCGCCCCAAGTGGAACAAATAGAATGTAATTAAGGCGAGATGAGAGC
ATGGAGGAGGTGTAGTTAGACATGGATGCACACACGCTAACATTCGCAAACACGTTCGCT
CTTTCCTGCCAATGCAAATGCTTCTTTGTTAGTTGTCGTTTAATACCCAGAGAGAGCAAA
ATACCTTCCTTTTTTTTTGCATATTATGGAATTTGTCATGTTCAGTTGGAGCTGTCATAG
CTAGAACAGTGTGCGCTAATGTGTGTAATCTGCTTTGCAACACATCAATTATGATGGATA
TTGCTCCACCGCCATGCTTCCAGGGTTTTTATACAAGCCTGCAGGGGAATCCGTCTTTTC
TTGTTAGGCAACCTGTTTAGTAAATAATGATCCACTTTGAGCCCGGCTGATGCCGTATAA
TGTGATGTGCGCGCCTGTGTGCACGCGAGTATGGCGCGCGGTGGTGGCGCTTTGGTGCAC
AAGGATCAAGCCAACTAGATCAAAAAACACTTACGCGCAGGTTGGAATTCAATCATTCCT
GTGCCGTGTGAaaacccgacgtcacagagaaaccgaagctgcttctgtgaggagcccata
tgtaaaaactataagtattatcagtgactggta
>NODE_415_length_597_cov_20.177555
TGTTTTAGGCTAGGGATGCTCCCTGCCTGACTCAACCTCCACCATAACCCCCCCTAGTTA
GTGTGTGAACTGTCTGGTTTGAGCTGAGGGGGCGGGGAGGGCATATCCATGTCGGCATGT
GAGTGACCACCTCTTCAGGAACAGTCCGGACTCCTTCAGGCCCTTGGACGGTGAGGGGAT
ACGAGGGGAGAGCTGAAACACAAGTGTCACCTGACCATACTGTCTTTTCTCTTTAGGTTA
TGTGATATGTAGCTGGCACAGTGCAAGAGTACAAAAACAGTTTTGTTTTGCAGTGACTGG
CTTTCTGTAAAGTCTGAGTCTCGTGGTGAGTACAGCATTTGTCAGCCTTCCCCCCCACCA
TTGTTCCTGCATGCCTGCAGTGAGAGTGAGGGTGGGGGGCGTGAGGAAGTCTTGACTTTT
TTTTGAGGGGGGAGTTATTTTGATTGTCTTTACCTATCAGGTGTAAATTTCCAGGCACTC
AGTTCATTTTGGGCCTGCTCCAGTTTGTCTTTAGTCTGTTCCAGTTCAGCCTTCATTTTG
AGGAAAAACAAGTTGATGGCCGGATCCACCATGGATGACCGCAGTTGGGCCGCGCTCGGC
TGCTGGACTTGCTTGAGGTACTGGATCTGGGTCTGCAGGATACAACAAACACGTGTGAGT
GATGGGTTATGATGAAGAAGTGTTCTGTGATTGATTAAAGTACCAAAACTAATCCTTAAA
TTCGACTCGAGTTGCCAGTTTCACAAAAAAATCTATAAa
>NODE_416_length_569_cov_11.347979
CTTAGGCTTTAGATTTTCATGGATTTCAAAGTTATCCTGGATGCTAGTTGTTATTTCGGT
GAGCTATGTGAAGAAGGTGTAAATTTCCCAAATTATTTTTAGATTTGCGCTAAAGACAAA
AAGCTAATCATTAATAAATGATTACTACAAACCTAGTTGGTGTAGTTTTAGCTGAATCAT
TAAGACTAGACTAACATTTTCATGTGAAATGTGTATTTTTAACTTTGGTATATATTTTTT
TATTCAACATTAACAAAAGTCCTTGATGTTTCAATTTGAAAGAGTCCAGTTGCGGGCTGA
GGCTGAGAGTCCATTGAGGCTAAAGATGACTGGCTAAGATGACTGCCTGTCCCGTTTGGC
CTTGGCTTTCACCTTACAATGTGTGTGTGCCCTTGCCCCCCCCTTGATCCTTGGCTGACC
TAACCGGAAGCCATGATGACAGCAGCCTTTTGCCAATAGACCAGGGGTGATGGTGAGGAT
TGCCATTGGTTTTTATGTTGACAGCAAACATAAGTGGATCGGCTCTAGTAAAGAACTTAC
AATCTAAAGAAATGCTGTAAGTGCAAAACTGGAAAAGAAAATTTCAGACTGACACCCGGT
AAAGTAACATTATCAATTGCCAAAAGATTGGTGTATTCTTTACACCCCTCTTGACCGCAA
CCTATGTGGATGCCTCCtttctgtttgtgttgcagggttcagaggtcttgaaagaacatc
actgtccattt
>NODE_417_length_693_cov_19.668110
ACAACTATCAAGAGCATTATTCGTCTCTTTTGATGATGCAGACTCAATTCTAATCAGACT
CCATGGGAAGAAAAATGAAATATTATTAAGTATGATTATTCTAAGCAAGGCTCTGAGAAA
ACGTCTGTGTTATAATCCAGGGATTTGAATAATCAGGTTGAAGATAATGGGCTGGGCTGG
CCTGGGCGTAAATAGAGAGCATCCACTCATCCTCCCAGTGCTGAACTTAATGAACTTTTA
ATTGATGCGGTTTTGCAAGTCCTTTTGTCATGCAACAGAAACAAGCCTCTCTGCTGATGG
GCCTGTTTTCCCGACTGGCTTCAGATTGGTTTACAGCAGGCCCTAAGTACCATGTAGTTA
GTTTCATGTGTCATATAAAATCTGCCCAGGCACAACGACGCCTGCAACTAAAACCTTAAG
TGCATCCACAGGAATCACTCACCGGCTTTGCACTTCCGTCTTAAGGAAGGAGGAGAAATT
CAATCACTGCCGGCTTGACACACCGAAGATGAGGCACGTGTTCCTGCTTTTAGTTGTTTC
GAAGAACACTCTGGCAAGGCAAGCTGGGATTTCTGTATGTCTGAATAACATCCCTGATAT
GACCAGATCCTGAGTCACTCAATATGTCAGGCCGTGTTTTTCCCAGCCCACGAATTGTGA
TGCATAGATAGAGATATACCCCTGTGAGCCAGGTCATCTTTATTCAATGATTTGCTTATT
TAAATCAAATGTGCCTGATCTGTATCTGACACAAATTCCCAATACAGTGCTGCATCAGCT
TTGTAAGGGGGAGCATCCTTGCAAAGCGCTTGGCCCACTTTACTTCCCAACATCAGTAAc
cacagctcagggact
>NODE_418_length_413_cov_14.661017
CTTCGTAATTTAAAAAATGTTTGACTTGAATATAATAAACCCAAGGTGAGACTCTTCCCA
TGAGTTGCTGGAGAAATGGCTAAAGGACAACACAGACACATGTGCAGCATTTATAAATCT
TATTATTCAACAATATTCACATTACAACATCAACACTGCTCTGCTAGTGACAGGTTCTAA
TAATCCCAATATATTGTATAGTTACTTTGTAATACATTATCGAGAGGCACTTCCAGTAAG
TCTGGCAATAGAGGAGCTACAGTATTGTGTCTAAATTACAAAACAGTAAAAATAAATATT
TTTCTAAAAGTTTTTTTGTCATAATATACTTTTGAATCTGTACAGTATATATTTTTTTAT
ACAAAGTCAAACAATATCTAGAAATAAAATGTCATATTCCACTTAAACAAATACTGGTGA
ATTACACAATTTCCCCATCCTGTAGGTATTGCTACATGTGTTAAGTGCAAGATACTGGAG
AGAAGAAAAGAATTGAGTCTGTGAAGCGCCTGCTATAGTAGATTTTTTTTTTTTTTAAAA
AAACATCTTGTTTGTCTTGCTTTAAAGGTGGTGAa
>NODE_419_length_483_cov_5.627329
AGGGGCTCTTGACTTTCATCCTGTGTGTTCCATACACGTAAGTCCATGGCCGCGGCTGAT
TGGTTGTAGCTGGGCACTGTCTTCCTCCACTCTGCTTTGTCCTTGTGCTCTGTGGCCCGG
CATGGAGAGAGGGAGACGGGCATAGAGACAGAAATAGGAATGGGTTGGGAGTAGGGGTAT
GGGAGATGATAGAAGGAGAAGGAGATAGGAGGTGAGATTGTGGCGCCATTGGAGCTCCTC
TGGGCTCCTTGCATTTCTCCCTGCTGCTGCTGCTGCTGTTGCTGCTGCTGCTCGAGCTGC
TCTTCCTCTGTACACTGGGTGGACGGTTACATCCACAGGAGAGAAAGGGGTAGAGAGAGA
GCGAGAGAGTACACAGAAAGAAGGACTGGAGCGCAGCAATTGCCATAGGATTTGCATGTC
AGCAGCGATGCATTGGGAACTGCCTCCCAGGCAAGGGCAGAGCTGACCAATGCTCCAACC
CAGCCGGGAGCGCCACATCACAACTCTATTAGTATCACGCTGCTGCTTGTGTGGGTGTGT
GCGTATTTGCCTAATCTTGATTTGTGTGTGTGCGCCTGTGTGCATGAGGCTCTTATCTGC
AGGTTTTCatctcactctgtatgacctagcttcagaatggcactg
>NODE_420_length_451_cov_9.028825
CATCCCTGCGTTAACTGACTCTTCCTTAAAGAAACAAACGCTTTTGTCGGCTCGCTGAGA
TGTGCAGCAGTTTCACTCTTCGTGCCTTATTTTTGTTGGCGGCTCCGTGGATTGTGCGGG
ACGATGAAACGCAGCAAATTAGACGGAGAGGGAGAAAAAAAACCGCCTCAAAACGTTTGG
AAACGCGCTTTTACGCGCAGCTTTTAACCGGCCACCAATTTTTATCTGAGTGTAAAGATG
TAGTGGTTAGTTGTGTTATTATAGAGCCGACATACAACCACGAACGGGAAGGAAGAGGAA
ATTTTGTACAAGAAGGAAAGAGTGGGGAGCTCGCATCACCGCCTCGCCTCTCTCACTCCG
CAGACTCTGGTGTGGGTGGCCGCCTGTCAGCTCCACCGGCGGCGTCAAAAACAAAGCAGA
CACTTACCTTTATCGTACAGTCCATCGCAGCAGCCTCGCACTCTTTGTCATTTAGTCGCT
TTGGGAATCTAACTGCTAATTTAGCCTCTAACCTCACTTCAATTCATGCACGGCTGCATT
GGCTCTATGGCGCAAACCATTGCAGTTTTTTTTTGCGCACAGACCATAAccggatgacaa
gtttttttctctc
>NODE_421_length_535_cov_6.392523
AAACCCACAAAACACACCTCTGAAGGCAATCCCATCAAGCGGCATTCACTCTGAGATGTA
TGGCCCAATGTTAAGCAAATGGGCAGAGAAATGGTGACCCACTGAATCCATTATTTCTCA
TTCTATTTCCATTGTCTCAGAGCCTGCCGTATGTGCCCAAAGTGTCTTTAAAGACATGTT
AAGAGAAAAGAGCTCTCTGCCTTGGAATGAGCTAACTTAATTATCATAGCAACTGGCAGT
ACTCTTTAACATGTCAATGGTCCTTGGCCTGCATGCATAATTTTGCTGTGTTATTGTGGT
GGCCTCTGCGTTTCAAAAACCCAAACCACAGGCACGGGGGCCTATTGTCATGGGCGCATC
CATCTGGATCAAGGCCATTAGAGGATATTTGCACTTCCTCTGTGGCTCCTGGCTCTTTTT
GACATGCGGCAGAAGGAGAAGGCATCACCCACCAGTGCAGGGCCAATTGAGGTGTAGATT
GACCAGAGGGACAGTAAAGAAGGGCAGTCAGCAGGGCAGCACTCCTGTCAAATCCAGTGA
TGGACACCCATGTGGCAGCTGCTAGTTGGCCTGTGGTTTCTGAGGTCCCATTGCAATTGA
TGGTACATGACGAGGCAGGCACCCCGGTTTCCCTCTTTTGTCCCGGGGGATGTTGGAGGG
TGTATCAGAATGTCAGAGGCTCTTGGCTGCagcacac
>NODE_422_length_679_cov_22.284241
CTCATGCTTGACTGTCTGCTTAGAGCACCTGAGGAAAGCGTCGCCTCCTCCACGCTGAAT
TGCCATGTTCAGGGGTTTGTACAGACCCAGGAACTGTGTGACAAGCTGCTGGCTGTTTCC
CTTGGGGCTGATGGCTTGGCCATAGGGGTGAGTCCGGGTGAGGAGGTCGCCAGGTAGCCC
CAGCATCATCTGGCTGCCGAGCTCTCGGGATGCGTCGGCGGAGGCGTGGGCCTGCTCCTG
ATAACTTGTGAAAAAAGTATGGCTTCTGTTGTCTCTGCAGCCAGGGAAGTCACGATACCT
TCCAATCCCGCCATGTTGGTTAGCTCTTGATGCCAGTTGATCAGTGACGGGTGGCATGCC
GGCTCCAGAAAGATTGGCTCCAATGATAATGCCCCTAGGGCTGTGCTCTAAACGGTGACT
GGGGTATCCAGAGTCTGAAAAATTGGGAACCGAATGGTCAACATATGCACTGGACCTCGT
CTCAGGGTAGTCTCGCAAATTGTGCGAGGGGCAGAGTTTTAAGGAACTGCCAGTGGGGTG
TCCCATGTGCTCTCCTGCCAAAGGTGGCAGCACCACGCTGGGTTCAGTATTGCTCTCCCC
GGGGTTGACGCAAGAGAGAGGGCAGCCACTAAACCTCGAAAGGCTTGTCATGTTTTGTTG
TGAGTTTGGCTATGAGTTTGCAAAATCAAACCAATTCAGCACCCAGGATACACCTAGAAA
TTCTGTTTCCCATTTTCCTTGTTGTATATCATCTGCATGTGAAATTCTTGGCCGTGAACT
TCGCAGAAGTAGGAACCAGACTCAATTTCGTTAAAGTTGGTGTGAGTCCCATGCCGTTCA
C
>NODE_423_length_446_cov_20.647982
ATGACCACCAGAAAGACACACACACATATATACACACACACGCACACACACACACACACA
CACACACACACACACACACGCATGGACACTTTTCATACAGGCAGACGTTAGCACATGCAC
GTACACACTCACACCGATGGCTGCTGTGGTTTGCTGGTGTAATGTGCTTTGTTGTGTGAA
GGTATCAATCAGAGGGGAGCAGATTATTAGAGTGTCTGAAAGAGATCAAACAATGTTGCC
GTCTGCACCCACACATGGCTGATTTACAGGCAGGCTGATAAAGTACTGCAGCTCTCTGTC
AGGGGCTACATGACGGCTCGCCGCGCTCTTAGGATAAATTATTGCAGAGGCCCGCGGTAA
TGTCTCTCCACCTAGCAACCAGCCGCCCCAGCCGCTGCCAGGGGAGCCCTGCCTCGTCTG
CCATAATGGCACTGTGTCCGGGGTCAGCAGTTACTGTATCGTAGCAGGGTGGGAGGGATG
TATACACACACATGTACACACACACACACCCACACACACACGCACATACATACACACGTG
TGTGTATGTATGTATGTATGTATATATAtatatatatatatatatatatatatacatata
tatgcaca
>NODE_424_length_397_cov_4.146096
GTGCAGACTCTCGCACATGTGGCCGTGCGCATCTACCCTCCTCCTCCCCCTCTCAATCGC
TTTCTGCACAGCTTACTGTCATCTCACCTCTCACATGCTTAATAAGCTCTCATCCCCTTC
CTCATCTCTTCACTCTGTTTCTTTGGTCTTAATCCAATCAGCAAACGAGGGGGAGAGAAA
AGGGGCAGAAAGAGAGAGAGAGGACGCAGGAGAGAGAGGGGGGAAGACGGGGAGCAGCGT
GGGAGCAAAAAGAAGCCGCAAATGAATGCTTCATGATTCGTGCAGAAATGGAACCTTTCT
CTCCGGAGATAAGACAGGAGCATAAATGTTCTTTCTCTCTCTTAGCTCTCCGCACAGAGA
GCGGAAGTTCTCCCTTCTGTCTCTGGCTGTAAGCTGCATGTGGGTGTTTGTGTGACAGGA
CAAATCTCTGTCTATTAGGAGACATAAACCTCTAAACCCCGAGCTACACGGCCATACATA
CTAATGCAGCCATACAGCGGGGCTGCAGAGAAGTTAAGAATGATGGCGAGGACACCCGGA
GAACGATGCGGAGAGCAGg
>NODE_425_length_890_cov_14.674157
GGCAGAGGGTCTGATAGATATTTTATCGCCCAAGTTAACGGTTAATGAATTCCCAAAGTG
AAATCTGTCACTTCAAAAATAAAGAGGAAGGCAAATTAAAGGGAGATAGAGAGAGACAGG
GGAAGAAAGGAGCTGGAGAGGGTGACACAGTTTTAAAATGCCCTATCTTTTGGCCATCCC
CGTTTTTCAATGGAATAAAGAAAACTCAGCTCCTTTCTTCTCCTCTTTTCTTCCTCCACT
TCTTTTTTCTCCCTCTCATCCTCCTATCTCTCACACCGCTTTTCTCTGAAAAAATTCTCA
TGAATGATTTATATGTGTCTTGTTATCAGCAACGATTTCTATAGACCCCAACGCATTCAC
CAAGACATTTGTGGCGTAATTGTTAATTTTAATGCCATAATGGCTTCAGATGGGAGCTCT
GATTAGACATTTATTACACAATTAAATGAAACATACTCAAGAATCACAAAAGCCTTCCGT
AATTATTTCAGGCCATTAATAAAATGGGCATTAAATTATATTGGACACAAAAGAGAAGTG
AAATAGATTTCCATTAGAGCAATAGAGGCAGAGAGGGGTAATAGATCCTGCCTGAATTCA
CTCTGAAATTAATTGTTGCCCAGCCTATTTCCACACACAGTGGAATAAATGAATGAGAAA
AGAGAGGAAGAGAAGAACGAGTTGGTGGCCGAGAGAGTGAGGGGAGGGGGTTACATTAAG
AGCCTCTGATAAAAACCTTTTGTTTGACATACTACAATGGACCCTCAATTCAAGAGAGAG
AGAGAGGGAGAGTCGGACCCATTTCAATCTCACTCTGCCCGTCCAGGCTTCTGACTCGAG
GTTATATCCTCTTTTCAAGTTTGCTTTTGAATAAACAGCTATCAAAGATCTACCTGCGAA
TGCACATATCAAAATGTTTTTAGGAAGTAACGTGCGGGGCAGCCAGAGACAACCGCTAGT
TAAACTGTGGTGCTAGAAATGACAGGAAATCAATCTTTTCTTCCATTAATAAACGACCTG
CCGGGTCCGAAGTGACTGTTTGACGTCAAGTc
>NODE_426_length_679_cov_22.942562
CATGGTAATCACATCTGGCCTTAATCACCGATTCATAATGGAATTTATAATGGAATGATT
TCAATTATCCACCACCACCGGCACCACGGAGTTCTGAAATTAAATTAGGACAATGCATCT
GTATGTCTTCGTCTCAAATCTCAATATGTTAAAGGAGTCGGATGATCTTCTTCTTTTTGT
TGTTTGTGGAACTTCTGAGGTAGAAGTAAGTTTGGTTTTGTGGCAAAGAAATTTTTTTGT
TTAAAAAAAAAGAGGAAAACCTTGGGAGTTGATCATGTGGGGGTTGTGGGGGGGAGAAAT
ATCTAGCATTAGTGAGGAATGGTGGGTTAAATCACTTACTGAAGATTTTTAATGACATTT
CAGTGTTCCTCGTATAATTACTCTTCATCCAAGATGGGCCGTAATGCTGTTGGACAGTCG
CGGTTCAGGCTCGCTAGCTCGCTTCATTAGCGTGTCATTCCTATTTCACATCAGAGGCTT
TAATTGTAATGCTGAATATGCACAGCTCTCCACAGAAGCCTAATCAAAGTGGATCCACTT
GTATTATTAATATCAGAAATCAGCCCGCTTGCTATTTTTTTATAAATAAAAGAATACAGA
CGCATAAATCAGCTGTCATTTATTAGCATGGCCCTGGCATATCCGCCAGACATGCAAGTA
GAGCAACCCCACCCCATCTCCGTTCCTCCCTGCATCACTCATCAAGATTTAAAAAGAAGA
AAAGACGGAGAGGAGAAAAGAAAGAAAAAAAGAAAAGAAGCTGCATTAAATATACATACT
AATTCCACTGTGAAGTAATCAGATTACAAAGCAGGTGACACCGAGCGcagaaaaaaaaaa
c
>NODE_427_length_517_cov_14.235977
TGAAGGCAAAAGCTGTTTCATGTGACTTTGTGTCAAGATAGTGAGAGGAGACAGCGTTTG
GCCAAAGTGGACTTTTCAGCGCCCGAAACGCTGTTTGAGAGCATAAAAACAGCACTCCTG
CAGATTGTCACAGAAAATGTTTACAAACATGTTTTGACTTCAGAAGCAATGTTTACAAAC
ATGTTTTGACTTTTGAAGGCAATGTTTACAAACATGTTTTGACTTCAAAGGACAATGTTT
ACAAACATGTTTTGACTTAGGACGCAATGTTTACAAACATGTTTTGACTTCAAAGGACAA
TGTTTACAAACATGTTTTGATTTCAAAGGACAATGTTTACAAACATGTTTTGACTTCACA
GTGTGTTCAAATATGATAAATATGAAGGCAAAAGCTGTTTCAAGTGACATTGTGTCAAGA
TAGTGAGAGGAGACAGCGTTTGGCCAAAGTGGACTTTTCAGCGCATGAAACGCTGTTTGA
GAGCATAAAAACAGCACTCCTGCAGATTGTCACAGAAAATGTTTACAAACATGTTTTGAC
TTCACAGTGTGTTCAAATATGATAAATATGAAGGCAAAAGCTGTTTCAAGTGACATTGTG
TCAAGATAGTGAGAGGAGACAGCGTTTGGCCAAAGTGGACTTTTCAGCGCATGAAACGCT
GTTTGAGAGCATAAAAACA
>NODE_428_length_474_cov_22.432489
TTAGGGGGACAAAAAAATTAAAAATCAACAAATTCCCCGTTTGGTGCAAAAAAACCCTAA
AAAATCCAAACAACAGATGCAGCGGGAGCTCTGGTTCTAATATTAGGGCTTGTAGGGACG
TATAGCAACATGTTTCCATTAAACGCGGCGGTTCTAAGAATAGGCCGCGGCACATAAAGA
GAAAATTTACAAGGGTGTCAGTCAACAATTTAATAAATTGAAAATCCATTTATCTGAATA
CAGAGTTCTGCCCTTCACTCCACTGCCTTTCCCTAACAGATGGTGTTGTGGGTGCTTATG
TCCAATTTGATTTGAACCAAACCCTCAGCCAATTTTTACACTGGCATGAAATCTCAGCGA
GCCAGATCCACACACTGGCAGTCAGAAATAGCAGCGGAGAGGGCGCGACATTGTGAAAGA
ACGATGAAGGGCAAAATCTGGAGCGACATTCGAGAAAGTCGCAGAAAAACTTTCCTTGTT
GTTTCGTTTTGTGTCGGTTTTTTTCTTTCCTTTCTTTCCTTCTTTCCATCCCCTCCCCCT
CCTCCTCCTCCTCCTCCTCCTCCTCTTCTTCCTCTTCCTCCTCCTCCTCCCCTCACCCTC
GTCTTCCTCttgcatgttgtttgtgtgccgaggctg
>NODE_429_length_348_cov_3.959770
CAAATGTCTCCCAAAGAAATTCTCCCTTCATGCCCTTAATAGTGGTGGTTGTTACTTGTA
AGGAAATTCCAATAGTACCAATGATTCTAATAACAATGAGGTGTCACGATCCCCGTATGT
ACGTGTCTGGTTTCCCCTTTTTTCCTTCCTTCCTTCCTCCCTCCCTGGTCCTCTTTCTGC
CTCCCTCTTTCTCTCATCCATCCCTTTCTCTTTCTGTGTGTCTTTTGCTGTCTGTGTCTC
TCGCTCTGTTTTCTCTCTGTGTGTGTCCCGCCTTCTCTGTCTTTCCCTGCCTGCCTGCCT
GCCTGCCTGCCTGCCTGCCTGCCTGCCTGCCTGCCTGCCTGCAACCTGCCTGATTATTCA
TCCTCTACAGCTGCGTCAATTTACTCACCTGCAATAATCAGCCTCCCGGTATTTAAGCTC
AGTTCATTCATTCACTCACTCACTCACTCACTCACTCACTCACTCACTCACTCACTCACT
CTCCGCCAGACCATAGACTCTCACACCCCc
>NODE_430_length_341_cov_7.932551
TTCACTTGTTCTTTTCCATGCCCAAGCCAATCTCCACAGATGTAGTCGCATAGTTCCTGG
ATCTGCCTCATGATAATATTCCATCTTGTGGTGCATTTTCTTTTAGTTACTGAAGTTTTG
TTAAGGCTCACCACTAACTTATATTCTCCCTCTTTTTCTCCCTCCCCTCCCTTCTGTTTC
TCTCTGCATAGGATTTGGTTTCATAACTTTTGAGAGTGAAGACATCGTAGAGAAAGTCTG
TGAAATTCATTTTCATGAAATCAATAACAAAATGGTAAGTCCGCACATTTTTTTTTTCAA
TTTCAGGTGGACGTTGAAGGATTAATATTTGATTTCTCCTTTTCCCTAGTATTAATAGCA
TAGCTCGAGTGTGTGTGTGTGTGTGTGTGTGCGTGCGTGTGTGTTCATGTTCATATGCAC
AGGCTAACACACACACACACACACACACACACACACATACACACACTCCgtgggtctctg
ggtctcagggatgggaaagcagt
>NODE_431_length_556_cov_32.190647
ACCACGACCTTAGCTGTGTGATGCGTTATGATCAGAATTCACCTGTTATGCCCTGTCTAC
TGCATGCATGGGGATATTTAAAGGCCTCGCAAAACCACTGCGTGTGGCCTATTACCAATT
TTATTATTATTTTTTTAAATGAGTGAGAGATACTCACAGCAGTGACTTAAGAATTACTAC
TATTACGCAGCAGTTTATTTAGATGATTGAAAGATATACCTGATAGACGTTCTATACAAT
TAAAGGGAATAATCCTTTGCTTGCTTTAAATCTAAACAGGAGTCTCCCCACAAATGCCCC
ACATGCGGAAGAACCTTTAATCAAAGAAGTAACCTGAAAACTCACCTTCTCACCCATACA
GACATCAAGCCCTACAGCTGTGGCCGCTGCGGAAAGGTGTTTCGGCGCAACTGTGACTTG
CGACGGCACAGTTTGACGCACAGCCCACATCAGGACTACTAGCCTGGACAGACTAACAAA
ATAACAATGGACAAAACGCAGAAAGACAAATCAGCGACTTCCTTTTTTTTGTTTGTTTTT
TCTTTTTCTTTTTTCTTTTTTTTTTTGGTTGTTTTGTTCAAAGACATTCTCCAAATCAGG
ACGCGTTTACCGCAGCACATTTTTACAGTGGAATTTTGGTTGCACCTCAAAGTGGAACAG
CAGCGAGCGGAGCCATGTCCAGTTTTCACCCCACCTGTAAATATCAAGACCATGTACa
>NODE_432_length_805_cov_11.824844
CATGCAAGGCCAAGCTCCATCTTTCATCCCTTCAGCTTGGAAACTTGGAACACAAATCCC
TATAAAGCAATGTTTTATTTAAGGACATTTGTCGCAGTCTCCTTGGCCATTTATTTTTCT
TCAGCAACAGCAGATTTTACAGAATTACTTTTGGAAGAATTACATACTTTTCTATTCTTC
TATAATACACTTTCTGCACTTGCACTTTTAGAAAAGCTCAGTAGACATAAAATGGTTCTA
TTTATTTAGTTTTCAGTCTAGCTTTGCACCTCTGGACAGATCAATAAAGTTGTTTTAAGT
AGGTTTGGCATGCTGGAGCTGAGAGAAACTGGGTGCAACTGCTCCTGGAAAGGGTCTACA
GGGGGAGCAGCATAGGCTGAAAAAGTGGAGATCATAGCAGACCTCAGCCAGAACACGGGA
CAGGTTGATTTCATGCCCCAATGCAGCGGCAGTAATTGCACCCAGACCCGTTTTATTGCG
AGTTGATTTTAAGGAGGGATGAATGGAGAAACATTCTGTAAAGTGTTTATTTTGGGGGAT
GACCTTTATTAACCCATTTTCCAGGCAGGTTCCCCTGAGGTGATCTGGCTCAGTGCTAGA
TTAACCCTCGCAGGCCCATGGTAGCCAGGCTGCTCCCTATCATAGAGTTTCAGGAAGCAG
AGAATGACAGTAAAATTGGACTGGCAACATGTGTGCAAACCCCCACACACCACTTTTGAG
ACATGAGCTACTCACCCACCCTTGACACACAAGTAGGGAGTTTGTGTTGATATTCCCAGT
AGGCAAGTCAGCAACAGGCTGGATGGTGAAGGTTAATATGTGAGAGGAACACAGAGAGAG
AATGACATTAAAATGAAATACAGGGAACAGCGAGCACTTTTCAACTGCCTGCTCTTTTtc
ctctgctggaaacagttgtcgtaaattactggattgtctttaggcttttatcagctaaat
aaacgat
>NODE_433_length_832_cov_13.865385
ATCAGGACAAAATATTTTCTGTTCTTGATATCTGCCAAACAGTAAACCTGAAGATAAAAT
GCTGAAAGCCCATTTTGGTTATACTGTACCTGGCCTGGTCTAAACCTCTTAACTGCCCGG
TTAATTATGTATGTGCAGAAAGAGCGAGCTTCAAAGTAAAATTACCATATGTCAGATGTT
TAATTTCTCACTACTTGCGCAGAATTTCTGCTAATGCAGAATGTAAAATGAAAGAGTACA
CCGCAGGCCCAAGTGTAAAGCATCAACAGAGCTAACCGAATGATAAAACATGAAGATTTA
CAATATATTAATTGCAAGACAGCGCATATCAAAGTGGCCGTTAACTACCTGAGGTCAATG
TCATACTGTCTAATTAACCGGGCAGCGGCTGTGTGGTCCTACATGGCTGTGGAAGGTGGA
GAGAGCAGCCGATCTCACACCCCCCCACCACCCTTTACCCACCTTTTACTTCCTCCCATT
CAGAGGCACGCACGCACTCGCTGTCTGAGTTCTTGCATAGAACACTCTGAGACATTCCAT
TTGCATGCCCGCCCCATCAAGCTGGATGCACTCAGACTGGTAATAAAAGGCATTGACCCC
CTTAACCTTTATGAATTACAATTTGTGCCTGCAGCACGTCCTGTCAGAGGCCTCAGAAAA
GCAGGCACCTCAGCCGGGGTGTGTGCGTGTTGTTTTGCAGTTGTTAAGGAGAGGGGAAAA
GGTTTTTACAGCTCCTCGTCGGAGCTCCTGACAAGCAGGGAGGAGGCGGTCTGACAGCAG
AAGCAGGGTAGGGAGGGACTGCAGCGCTGCTGATGGCTCCATGCTAATCTCTATCCCTGG
ATGCTGCACGAAACTACTGAAGCTCCTTTCTTTGTCAGGACCAGGGATACACAGTCTGTA
GGGCTACAGTtaatctgagttctacctctgatctcttcctcctccatagcgaagtaaacc
tttcgaaatctgtttgtgtggaccagaaaattag
>NODE_434_length_343_cov_4.696793
TTCTCCCTCAAGTTTCCTTTAGGGAGATAAGGCCTGCAGCCACTGAGCTTTGAACGCATC
CAGCACTGGAGACGACATGCTGGCTTTCAAATCCCCATGTCCAACAAGAGTCAGCCATTA
ATTTGTAACTATACCCCAACACACCACGGCGACTGCGGCATTGCTATATGTACTGCTATA
TGTAAATTGTCAAAGGCATTGTGAATGCCTGTGTGTTTGCCCCACAACAAGCAACTTGTA
AAATCAGCAATGAAACTGTCACCAACACTGTACTGGCTCGAGGAAGCTGACAACCAGCAG
GGACTGAATATTCTTGGAAGTGTGCAGGGAGGGAGAAGGGGAGCAGTTCAGGGACCGAGT
GCAGGGCTAATGGGCTCACACATGGACACTATATTGAATAATGACCATATAAACCAACAA
AAGTAATAGACGGTAAAAGAAGAATTTTATATAGGCATGTTCCAATTCCATTATTTGTTC
ACTTGAAATCTGAAATAAAGCTAAa
>NODE_435_length_512_cov_20.519531
AAATCTTGTCTTTAGAGTTTTTATTTTTTTCCGAGTTGCTCTTTGTTGATTGTAACTAGG
GCATCTATATTGCCATGTTTCTGCTCAGCTCACAATTAAAACATTTTTTCCCTCCCTTTC
TCTCTTTCTCTCTCTCTCTCTCTCTCTCTCTCTCTCTCTCTCGCCGCTGTCTTTCAAAGG
CTGATGTGGAGTGCACATAATTATGCATATAAACATAGTGGCTTAATTATCTCTCACAAC
ATCAGTGACAATGTAATTAACAAACATTGCAAGATCAATGAGAGAAACTGCGACCTTCAA
AACATTTAACTCCTCACATTGAGGCATCGTGCGGATTTCCTATCAGTGCAAAACCCCAGA
ATACTTTTCCTAGATAATTTAGATGTCGCATTAGAGCCCTCGTAAGCCAGTCAATGGAAA
AAAACCAATGAATAAAAACTATGAAAGCAATGACAGAGATGCTCATAGCGATGGATCAAA
CAGGCTTGACCATGACTTCCATTTGCAATTCTGGGTTCACTGTAAAAGGTTATTGTTCAT
TTCAAGCTATTTCAAAGCCCCCTCTATTTACTGCCTGTTAATTAACCAACCAAACAGCGA
GGAAGTTTGAAGCGCGTAGAGTTTTGTTTCGTTTTTTTTTTTAATATGACAAATTGCTCC
AAActaatgcacat
>NODE_436_length_811_cov_30.406904
ACATCTGCTACTTGCCTTTGGGTTCTTTTTTTTTTTTTAGCAGCCTCGATTCACCTTGAG
GACACAACGGGCTTTCCAAAACAATAAGTGGCATGAGGAACAGATGTGAAAATTCATAGA
GACTTGATAGATGCACTTCTGCTACAGAATGCAGTCCATTAAAGACACAATGTGAGTGGG
TACTGTAAAAAGGATAAATGGTAAGGCTCTTTAAGTACTCAGGGATGACCCTCAAAACAT
GTGTGTGAAAGTAATGTTAATTATAAAGTAGTATAATACTTGAAAATGAGGGTTTTCCGC
TTGCTAGTTATGTGCATTGGCACTTAAAGCCAATACAGTTCAACAAAGCTATGGATGGCG
TTTCAGGGATGCTGAAGGCCATTTTTGCTCTGTCCCATCCTTACCAGCTGTATTTGTTCT
CTTCAATAAATTCAAAGTAGCCCCTTCCATGTTCCTCCCGGCGTCTCTTAACACCCTTCT
TATTCTTCTGATCAGCATTCGTGTCTTTGTCCGCATCCCCTTTGAAAATAGAACAAAGAT
ATAGAATGAGGTGCTCCTTTTTGTGAGAGAGAGAGGTCGGACTGGCAGTGGGGTTCTGGC
CCACAAAGCCCGTTCATTAGTTACATTGTGTCGACCATGATCATCAAAATTAAGGCTACT
AAGAGGCAACACCTCATAATTAATAAATGATTAATATAAAAACAATACAATCATACTCCA
CAAATTGTAACAGCTCTTAAAAGACCAGGTAGTAATTACAATAGCAGCTGGCCAAAATGA
ACATTGTGAACAGTGTTTGCTGGGGCTGGAAAGAACAAGTCTCTGCAAAATAAAGGGTAA
TTAACCCTGCAATAAAGGGCCTCAAATATATATGTTTTCAGTGAGGTTCAGATACAAGTC
TATTATATTaaggagggcaagtctactgttgtcatgcagggaaacaggagacctactcag
acctggattaacc
>NODE_437_length_638_cov_26.666143
CAGGGATGAAAGTGTGTTCGCAAGAGAGTAAAAGCAAAGAAGGAAGAAAAAAAAGCCTGT
TGGCTGTAGCATTAACAGTAGATGAGGCTGGCGCACTGTGACAGGCAACAGTGAGGTTAG
ATCAAGTGGGATTGAATGAAATTGCACACCAGTTTAAATGTTGTTATTACCATATCAGCA
GTGTGTGAGACTGCTGATGCAGAAAAAAACTGCATGACTCTTGTCTTAAAAGAAATTGTA
TTGCCACACAGTCACGATATAATCTCACGTGAAAATTCTGTAGAACATAACAAGCTCAAT
TCTCAAGAAGTGTATTTTTGCAAAAACATCAGATCTTTCTATTAAAGGCAAGTTAAAGCA
TGTTATTATTGTTATTATTATAATGTACTGAGGAGACTTACATAGGTAGGGTCTTAGTGA
CTTACACATGAAGGGCTTGACACTGCTGTGGATGTGCTTATGCTGCTTGAGGCCCGAAGA
CGTTGCGAACGTCTTGCCACAGTCAGAGCAGGCATGGGCACGAGCCCCAACGTGCTGAGA
GCGAATGTGCCTCTGTAGGTTACTGGGGTCTGTGAACACCTGCTGGGGGAAGGAACCACA
CAGACACAGGGGAGTTACTATCTGCCTCTAAAAAATGTAAAAAAAAATACAAGCTGACAT
TTGCTCAAACACAAAAATGCTCATTTGTTAAATAGACCCCTTCAAAAGTCATCACTTTAC
CTTTGAGCAGTTTTCACACTCGTAGTGCTTGCCACTGTCGTGTGACATCTGATGTCGGAT
TAGGtttgatttccagttga
>NODE_438_length_433_cov_18.826790
GCCTGATCTTTGACATATACACAGTCTACATATACGGTATATGTTAAGTACTAAATGTAA
ACAAAATGTGCATACCACAATCAACCATTTAGCTGGTGTGTGGATGTATGGGGTAGGAAA
GGTGGTAGGGGGGAAAAAAGAAAACAAAACAAAAAAAATACAATACAGACAATGTACAAA
TTCCCAACTAAGGCATTGAGGCATATTAGGCATAATAATCATTGAAATGCATCAGTCAAT
AGCAAAGTGTAGCTCAAAGACTAAACTGACCTCTGTCAGCGGTCACAATCCTTTGGTAAG
GATGGACCCGCGTGTCATGCCGTCTCACTTTAGTAGCCATTGCACCTAGATTGTAACAGG
TCCACAAGGTTAGAAACCATTCACTTTGAGGAGGGGAAAAACAGTCATCTTTTACAGTAA
CAACATTCACATTTTTTAACCATTACCATTTATAATGCTTGGATAATACAACAATACACA
GAATAACATAATACAGATTATAGTACATATACACACCACACATATTTTTTTTACATGTAG
AAAAATGCAGTAGAAAAAAATAATACACCTTTTTGGAGATTTACTTGGCATTTaa
>NODE_439_length_580_cov_13.882759
AGAAAAAAAAAAAAATGCAACAAGCCACCACAATAGTCTGCTGTGAAAGCAGCAAAGACC
CCCACTGTTTGAGTAATATGGGAAACATAAAGCACACACAGAGAGAGAAAAAGGGTCTTA
GTGGGAGAGTGGGGAGCTTTGGTTGGAGAAATGACCTACCCTTCCCTGTCAGCACTAGTG
GATGGGGCGGGGGCAGGGACAGTGACCGTACCCACATTATCCAGCCTGATCTGAATGGTG
GTACCTAAGGGGCTCCTCAGGTACCTTCTCTCGATGTTGCGCTCCAGATCGGCCAGACGT
GTCACTGCAATGTCCAGCGGGTTGTCCGGGTGACGCATCACCCCGCCCTTCTCCCCCCGC
TCCTCTGGATGCTCCTTGGAGTCCTTGTCTCCCGCGTTGGCTGACGCCGGCGTCGATTTG
GTGAGGGGCTTGTGCTCGTAATACACCAGGTCCTCCCGCTCTGACTGGGGGTCCGGATAC
GTCCAGCCCTGGAAGAGGGAATTGGCTCTTCAGTCTTATGGCCTCGGATTGCGTCACTCC
ACAAGTTGTAATCTTCTTTTCACAAAGAAAATGCACTTGTGTATATTTGTGATCATGTGT
TTCTATTTCACCTTGACCTGTAGGCTGGCTGCGGTGACCTTCCTCTCCAGTTCTTCCACC
TGCTGCAGCACGGCAATGTCCATTTCCATTGCCTGCTCTTcgacacaccaaccccgtact
gactccacactgacctggctct
>NODE_442_length_460_cov_2.108696
GTGACTATGATCACATGACTCATCAGTCTGTCATGTGGTTCTGTTTCAGGTGATTCTTCA
CCCTCCGTCATCACCTGTCCATTCTGTCGCCATGAGACTCATGTCCCCGACGAGGAGGTG
AGTCTGTTTCTATCGAGGATGTTCCTCCTCTGTCCTCCACCTGTCTAACTGACTTCTTCT
TCTTCAGGTGTGGCTGATGGAGGACGACAGACACATCCTGGCTGTTCTGTCCTGTCAGGA
CCGAGCTCGTCGGGGAGTAGTGGGAGGAGGCGGGGAGGTGGTGCTGAGTCCCACCGGTCT
GACCGGTAAGAGATAACCATCACTTTGTTTCTGAACGTTTCTGTGTCACAGATCAGCATC
AGGGTGATCTCCATGTGTCTGCAGGAGGACCAGGAGGAGGCGTGGACGTGTCCCACCGCT
CCTCAGACTGTCTGGTTATCACCATCATGGAGCTCCCTGACGAGTCTCCGTCCTCGGACT
CACTGAGCATGCTCAATGTGGTGGGTCTGTACCGCCCCCCCAGCCTAGACTCGCTGCCCT
GCAACCTGCCGGCTCAGAAGTGTcgcgcctggacgtcccgcagcatcccccgctgcctgt
tgggggcactgtgtctggtcag
>NODE_443_length_393_cov_24.081425
GAGCGAAAAAAAAAAAAAAAAGAAAGAACGAAAGAAAGAAAGGCAAAGAAAGGGAGGGAA
TGAATGCATTTTCTTCTTATCTATCTGTCTTTCACTCTCTTTCCCCAGTGAGAGAGACAG
AAGGGAATAAATGGCTCCCCTCTCCTCTCCGCTCTCCTCGGTGTGGGCTGACAGCGCAGC
AGATGGTGGTTTAAGCAGTGAATTTATGAGCGCCACAATCTTAATGTTGCAGAAAGAAAA
GAAAAGGACTCGCATCAAACGCCACTGACAAATGCACTTGCTAATATTAATGCACTCCTC
ATTCATCCAATATGCTGCCTAATTGCTTTTCTGTACACAGTAATATGGCACCTGCTGCTC
AAGTCCGGCGCTCGCGTCAGGAGAGGGGAGATCGAGGAGGGGGTGGGGGGCGGACGTGGA
AGTAGAGAGAGATGAGGAAGAAAGTGTCTCTCGCTCTCTCTTTCTGTCTTTCTCGCTCCC
TTTTTTCTGTGATGGATGCAAGGCTGTGGATCATGCGCCAGACCTGTCAGTGTTCCTAAT
TAAAATTTTATACTT
>NODE_444_length_503_cov_18.465208
ACAAAGATCTAAGACTGCTTATGTGCCAAGACAGTCCGACAGCACACACACACGTAGGTA
CAAACAGTACTATTCTCTTTTTTCTCCGTATCACACTCATCCACCCACTGATCCACACAC
AGAGACAGAGCAAGCAGTATTGATTTTGCTGTCTCCAGGCTGTTGAGAGTGTGTATACTT
GTGTGAGTGTGTGTGTATAAAAGGGATTAAGGCCTCGCTCAGCTAAGATACCATCAGCCA
TCAACCCTGCTAGTCCGCTTCGGGCTTTCCCGGCTGCCGCATTGTCTATTCTGCTCCGCT
ATGTGAAAAATGTTGAATATCAACAATGGCTTTCAGTGGTGTATTGTTGAGTTTTTGTAT
GAACTAATCTTGCCTCAGTGAAAGAGACCTAGGGCTTGGACAAAACGTCTAGAGCCACAG
CATTCCTAGCTGGCTCTCCCCTTGAACACTGAGCAGAAGGCTGGGGCTAAGGGAGGCAGA
GTAGAGGGAAAGGCAGGCTGGAGGAGAGGCAGGGAGAGGGAAGAGCTGAGGCCGGGGTAG
GAGCTCCAAGGCTGTGGGTTAAGAGGATGACAAGCCAGGGGGAGATTTGGGGGGGAGAAA
GTGTGAAGGTGGGAGGgcggggtggaaaggtgtgggaaagatgaggaagatggaggctga
gcaga
>NODE_445_length_648_cov_21.304012
AATCAACACGATGAAGCACTGTAGGAGAAGGATTATATTTTGTTGGTAGTCTGTTTTTAC
TGCCATCTTCTGTCTGTCCTCTGTTCCATCATTTAATCTCATTAGTTCTCTACTCCAACC
CTGTATCCTTCTATCCATCTTACTAATATGCTTCCTTCTTCCCGCTTTCCCTGTTCCAGC
GAATGTCAAACACAAACAACTATGTTTTTTGATTCCTCAGTCCCATCCTTACCCTTCATT
TTTATCTCACTACCTTTCAAACATCTCTCATCACATCTCCTTTTCCTTCTCTCCACCTAT
CTTCCTGTCTCCTCTTCCCCCTCTTGCCTCTCCACCTCAGCATCAATAGAGGGCCCATCT
GTTCCCATACATCATGCACTTCATTTCAGTTTATTAGCTGGGATAAATCATAAATATTTC
ATTATACATCACGGGCGGCTGTCGCCTGCACACCGACAATTTATCACCGCTGCCCTCTCT
GCCGGCTTGCCATGGCGGCTATAAGCTTTCCAGTCTATTAAACAAGATTGATACAGTGTG
TAAATTTAGATATTGGGAATTTCTTCACAGACCACTGCTCCGCACTGATAGGCCAGGGTA
ACAGGGGAGGAGAGAGAAGATGGAGGGAGAGGGGGAGAGAACAGAAGAGGGAGTCGAGGC
GCTTGGCTGGGTGTTAACACCACTATCAGGGTAGTTACAGTTTCCCCTCTTCGCCTCCTC
TTTTGGATGAGGGGTAAAAGGGGGGAAAAAGTGCAGGAATAATTTGGTTACAGCTATATA
GTTCTCTCATCTTATGCAAATAGATATGGa
>NODE_446_length_163_cov_22.901840
GAAGGTCGTAGAGACTCGGGACCTAGACCGGCGTCTTCAGCATAGCCAAATTAGGTGGGG
CAGGTGGCATTTCCAGGTGTCTAGCATGTCTGGTTCCGGAGATATTGGCCAAAACGTTCT
CCCATTCACTGACAATGGGACGTGCATATCGCAGCCAGTGTGCAAGCGCTGAAGCCAAGA
TAAGTTCCCGCAGAAGGCGCTTGAGAGCGCGTTTCAGACCGCTCTGAGTTGATTGGTATA
GGTTTGTAGAGACACTTTTTTGGGTCCCGTTGTATGGGCCAACCCTAGCCATAAGGTCTG
GAATTAGGGTTAGGGTTAGGGTTAG
>NODE_447_length_477_cov_6.092243
CTCGACAACTAAAACGGTGGGAAACGTCAAAAATATCTGAAATACATATTGTACACAAAG
TCTATATTTTTTTGTTATTTTTTTTTACAAATGTACAAATCGAATGGGAAGAAAGTCCAC
ATTAGACGGAGGGGGGAGAAGAGTTTATGAGGAGTTCATGATTGGCCTGGAATAGACGCC
TTGGTAGTAAGTTGTGTCAGGTATGGATGAAGAATCCAGGCCCGCTTTCCCCGCCATGGA
GCCCATGGAAAGAGCTCCGGCCATCGGGGAGCCATAGCCAGAGTAATGCATCACTTGCTC
GTAAGTCTTTAGGTCCATTTTGTGATGCTGCTGCTCCGAGGACATGAGGTTGTTGATGGA
GAAGGGGTGGTTGAAGGAGTAGTGGTGCTCCGGCTTCAGGTGCGCTTCGTGCGCAAGGAC
CGAGTGATGCTGAGACATAAGGTGCTGCCCCTGCGTCACTGGGGAGGCGGCGGTGTGCTC
CGGGCTCAGGGCCTGACTCGTCTTCATGTCCGACAGGGACCTTTTGTGCTCGCTGGAGGA
GGAGTTGGAGTGCGGGGACTCGTTGCCGTTGCAGCTCTCAGAGCTGCTGTTGGAGGAGCC
GCCGTCTCCTGACTTGCGGCCGGTATCCTTCGTGGTCAt
>NODE_448_length_470_cov_3.144681
AATTACACATCTAAGACACCAGGAAGGAGCCATTGATTGTGTGATTGGCATGCTGTGCAT
TGTGTGGGAAATTCTTAAAGAAAACAATGACTTTCATGGTTTAAAATAGAGCGTATAAAG
ACTCACAGCTGAAAGTGCCTCTGGGCTTTTAGGGGAGTTAGTTTAGGTAGAGGCACTTGC
TCTTTGAAAGAAGCTTTTCCCTCAGAGGACTCACACAAAGTTGAAGTGACCCAGTTTCCC
CACTTAAGGCCCTGTCTGTGTATGGTACTGAAATAACTGTGCGTCTGTGTCTTGTGCATT
CTCCAGGGACTGACATGGCGGTGTTCTGTCTGCTGTGTGCAAAGCGCTTCCAGACCCAGA
AGGCCCTGCAGCAGCACATGGAGGTCCATGCAGGCATGCACAGCTACATCTGTAGCCACT
GTGAGCGCCCCTTTCCGAGCCACACTACCCTCAAAAGACACTTGCGCTCACACACGGGTA
AGAGACAGACCGTTTAAACCATCGCCGTTATCTACAGTGTCACCTCCTGTCTTGAAACAC
GCACATGTCGGTGTCAAACGCATGCATATGTTGGAAAAGAGACAAAGGCAGCTGTACTTA
TTTTTGTATATGGGTTAATTtccttaggttat
>NODE_449_length_813_cov_12.079950
GTTTTCTTTTCAGTGTCTCCCCTCGGCTAAGTCTGGGGTAAGCCCACTAATCCCGCTTGG
TGTGATGACTCACAACGGGTGTGGCCAATGTGTTCCCAAAGATATCTTTTCCACAGTCTG
AATATCAATAGGAATGTTTATGTTGGCTTTGCGAATCATGTTGTGTGGCATTTAATAGTT
TCTAATGGTGGCCGAACGCCTCTTCTTGTGTTTATGTTTGTATATCTTACCCACAGAAAA
CAAAAAATTATGAAAAACCGACATGCTATTTATGATATTTGTCCATTTGTTTTAGATGTA
TGTAGTGTTGTGTGAGTGTGTGTGTTTCTGACACGTGTGTTTGTGTGAGAGGGAGAGAAT
TGGGCCAGTATCCCACCTAATTGTTATTGCGTCTGTGTTTGGCCTGGAGACAGTCGATAG
GAATCAGCAGTGAGCCTGCTGGTGGTGCTGGTGGAGGTGGAGGGGGGGTTACAGAGAGCT
GTGTCTCCCACTTCCCAGTGTCTTAGTTGTAATGCATCCCTCCACTAACAGGGATCAAGG
TATTAGGGATTCAGGTTATTTGTATTGATTTTATGTGCTGTCATGCCGGGCTCGAGGACG
CCCTCATATTTGTGGAAATTGCAAATTCCACCTCGGAAATGTCACCAGCGTTTAATCTCT
TCTTGAGTGGTCAATATGGGACCCTCACTCTGGTCCGACCACGTTTATTAAACAGAGACC
AAGCGTTTCCCACGGTTACCATGACACCATGCACCACGGAGCGGGATTGGTCCAGACTAA
ATGGGAACACGGGAGTGAGGAAGTCCAACTTCAACATTAATAACTTTTGATAAGATCTGT
GTCGATGGTTATGAGATTGTTCATGGATAAGGAGAGTTGACTCTGGATTAGGTTCAGCAC
TGGGAGGAGTTGTGTTCAGAAATGACACTGAGAATATAATGAGATGTAATTCTGAAGGGg
cgcaaacttacttgt
>NODE_450_length_437_cov_12.494279
GCGAGCCAGAGAGGGAAGGAAAGAGGAAGATAGCGAGAGAGGTCGGGTGTCCATTTTAGG
AAGTCTCCATCTTGAAGCTCACCTCTGCGGACGGGCGTCCACGTTAGGAGGCGTTCAGCA
CCGAGCGGCTGTACAGAGTTTGGTAGTAAGCGCCGGAGTCCATCGCGGCCGGACCCGGGC
TGTCGTAGATCTGCTTGGCCCCCATAGGGGAGCCGCTGGTGTAGCTGTTGTAGGCCATGA
CCTGGTCCTGGTAGGACTTGAGGTCCATCTTCTGCTCGTTGGACATGAGGTTGGTGATGG
AGAACGGGTGGTTGAAGTTGTAGTGGGGGTCCAGCGACTTGAGGGCGTCGCTCTGTAGGT
CCATGTGCTGCTGCATGGCGCTGGGCAGGAGGTGGGAGCTACCGGCTAGAGACTGGGAGT
GGAGCAGCGGGTTGGAGGTGGAGGAGGCGCCGGAGAGGGACAGGGAGGACGGAGGGATGG
AGGAGGAGGAGGAGGATGGAGGAAGGGAGACGGGCGGGCTGTGGAGGTGTGAGGAGGACA
Gcggagggcagtctaaaggaaccagggtgttcctggggtgaggctggtcgtccgaggag
>NODE_451_length_499_cov_2.981964
CTCATCCCGCGGCACTATGCATCTATAATGTCAGGCAGGAAGGGCAGGCAGGATCAATGT
TGGTTCTATAGATAGATGAAGCGATGATCTATGACATCCACAGGAGCTGCCTGAAAGTGA
GAAGGCCTTATTTAACACAGGGTCATATGGAACAGTTCACATTAAATTAAATGGATCAAT
CACTCTGGGTTTGTAGGGTGTGTACGTGCATGCTGCATGTGTGAGATCTTTGGAGAAGTG
GCCAAAGGGATGCCTGCCTGCATACATTGCAGGAAGTGTGTCTTCATATTAGTATGTCCG
GCAGTCTGCTGTCCTCTGTGTGATATTGATTGGTCACATTAGGGAGTCTGCAGGTCAGCG
TTTCTCAAATGGGGACAGAAGAAGATGGAGAAGGGCAGAGAGGAGGCATGAAGGAATTAC
TGGAGGGCACAAGCGGGCAGGATGGTGAGAAGAAGACTTGTTGGAAGGACAGAAAATTAA
AAGAGATCAGAAGAATGGGGAGATTTATTGAAGAGTAGCAATATTGGTGTTGTTTTGGTC
ACGTGACAACAAGCTCAACTCCGCCCCTTCCGTTCCTTATAGTATTGATTTGATGTGCTA
CAGCTGGCTAAAGATGATCTATTGTTCTCGCCTTCGTGCTTGTTGTTTACGTGTttgttt
a
>NODE_452_length_546_cov_12.408425
AGCAGTTTCAGGTAATCAGTGATTAGTTCAGGAGTGTATGAAGGTATAAATAAAGGTTCA
TTGTAGCCTGAGCACGCTCAACGTTAGGAGTTGATTTATAGATAGAAAATATACTGTCAC
AGATTACTGTGAGTTAGAAGAAGTGTTTTAATCGGCTCAGAACGGGTCTTCGGGGGTGAC
TAAACACAACAGTGTGTTTTTTTGTTGTTGTTTTTGTTCTGATTTACCTCCATGCCCAGC
CGGATGTCCTCCAGCACTCCGTCCACCACGTGGATGCCCACGTCCTCCTGGTAGGCCACC
AGGCCGGCCAGCAGGTTGGCCACGCAGTGGATGCTGTTGTACTTGACGTTCCAGATGTTG
ACCATGCAGCAGATCAGGTAGCTCTTCACCTCGGGGTCCTGCCAAGGCAGCTTCCGCATC
TGCCGGAGCACCTTCTCCGTGGTGACCTTGGACAGGTCTTTGTAGAGCAGCTTGCGGATG
TATTCCTGCAGCGGAGGCCTCTTCTTCTTCACCGTCTTCTCCATGGGCGGAGGGTTGCAG
TAGTAGTAGGCGTTCTCCACCATCGTCACGTAGCGGGCGTCCAGATGCTGAGCCTGCTTT
TTACGCATCATTTGTTCCTGGAGGACAGACAGCATTCAACAAAGCACGAGTTAACATGCA
GCAGAGCTtcattcagtgggattactgatgtacagctaaacaggtttg
>NODE_453_length_574_cov_18.167248
TTAACGTGTCCGGTTGCAAGTATTCTGGTTAAATAAAAAACAAGAATTTATTCATGTTTA
AGCTCTATGTTAAAGGTTCAATCTAATGTGCAACTATTTGTATGGCTCTTAATTGGAATG
CATTTCAGAATGTGTAAACTTTAACCCAATCAGGTACAGACGATTGTTGGTTTTCATCTC
AGTCTGTGAGACTGACTGGTTCTGTGCATGTACGTGTCTGAGGCTCTACTTCCAGCGAGC
ATACTGTGTGTGTGTCTTAATATGTGAATGCGTGTGTCTGTCGGTCAGTCAAAGCGCCAG
CAGCGAAGGCGAGTTCAGGGAATCAGATGACTGCTCGCTACTGCTGTTCCGCTGGTTGGC
ACTGACCCCGCAGGCTCCCTCTGGGTAGGTGAACACAAATGAAGATGTGTATGAGGTGTT
GTAGCTGCCAATGGCCACATCGTCATGGTTAACACCACCACCACTGTCGCTGGCCATAAG
GCATGGCCCACCAGGTGCTGGCTCACTTGAGCCATAGAAAGAACTAGAAAACTCTACCTC
CTGCATTAATCCGGGCTGAGGCTGCGGCTGGACTTGCTGCTGCTGAACCGGAGGCTGGGA
CTGTGTGGAGGCCGGATGGGCTGTGTAGGCAGGAGGCAGATAGAAAGAGTCTTCCTTCAC
AGTCAAGCCCACAATGGAGACAGGAGGTTGTAAGGTCTGGGGAGGGAGCTGGGCCTGCAC
TGGagggagctgccct
>NODE_454_length_728_cov_21.248627
TGAATATTAAAAAGGCCCTTGGCAGCCGGCAGCTCTGCCACAAGTTTGCAAACCAGCGTA
ATGTGTCTGTTTGCGCTGAGAAAAGGGCTCAGTCCGGATATCAATTAAATCAAGCGTTGT
CAGTCTGATGGCCCTCTCAATGGAGGGACAGCCCATTCCCCTCTACACATCAGCTCAGCT
TTGTGTCAACCATCCATCTCTCATCCTCCCCTCCGCTTCCTCCTCTCTCCCGGTTGCCAT
CTTTATCAGCCTTGACGCACTCTCTCTCTCTCTCTCTCTCTCTCTCTGTCTCTCTCTCAT
CTCTTTTGCTCTCTCCCTCTCTGTCTCTCAAGCAGCCGGTAACTGAATGCACAAATTACT
CTCCCCTCCACCTTTAACTCCCACTAAATCTTTCCCCTTTTCCACTTTGCTGAGCCGGGA
TATTTTATTCCTCCATCAAATATGCATCCCATTAATTAAGTTAAATTACTCCTGACTGCC
AAATATCCCCTGCCCCGATGGGTGTCAACACAGAAATGCATGACTGTGAACCTGCAATGA
CACGGCCCCAACACTTAAACATGAGTTACAGCCTTTTCCAGCTCCATCCATGGGCAGATT
ACCAGACACTTTGGGCTGCTGAAATTAAGCGCCGTTCGCTCCTTCCCCTCCACCCAGCTT
TTTAATAAGTGCACAATGGATGACACTCGCACTTCTGACAATGAGAGGACTGATATTTTA
ATTACACCCCTTTTTTCATCAGCCTTCCTCTTCATCTTTTAATTGCTGTTGTTAATCACT
CATTAACTCCCCTCTCTTTATTTTTTTTCCCTCCTACAATATACCTATGACATGATTAGC
TCTATAGAATGGTTTGTTCAGCAACATTTTTAAAATAACTCAACTActtt
>NODE_455_length_737_cov_12.188602
TTCTCTCAGCATAAAATTCCTTTGAAAGATTAATTAATACATGTAAATTATGCAAATTAT
GCCCATGCAAATATTTTATGAAGACAATTAAGGGATCCATTAATTACAGTCTTTTTTGCT
TCAGTGACATTCATTCATTTAATTTTAATTTCACTTTAACTGTTTTGATGTTTAATCTTG
CAACAAAGAACTTTATCTCTGTGCACAGGGTCGTGTAAACTTGCCGAACACATCGAGTGG
GGAAGCGGCAGGGAACCGGAGGAGATACTGGGGGAAGATATTCGCATGTGCACCGTTGCC
AGGCAGTACTGGCGAGGTACAGTCCCAGTAGCTTGCCTGCCTGTGAAAAGAGCCACGTTC
CCTCTTGGACCCGATTCAAAACACTGTAAAAGCAATTAATAAACACAGACTGTGTTAATA
TCGCAGAATTAGAGAAGTGTGACAAAAGACAAATAGAAATAATTAGTTCTCTAAAATTAT
GCCCTCATTATTTTTTTTCCCTCTCCCTCTCTTTCTCTCTCTCCATTCGCCTGCCTGACT
TTGGAGTTGAGAATATACCCACACATTTCTCTCGGCTTTCATGCGAGTGATAGGCTTGTT
TTTTCCCCTTCTGCTTGTGTAATTTATCAACATCATTTTTTGCCATTTGAGGTTAATTAT
ACAGCGAGGCTCGCAGAGTAGAGTAGAGGAGACATGGGTGGCAGACAAATGCTTCTCTAA
TTGAACAAAACACAAAGTGCAGCCTGTTATTCAGTTTCCGCCTTCATTCCACTCTTCAAG
GCAATGATCAGAGTGATTGAGAGACTGCGAAAAAttatatgctccgcggtcgcatcgcac
tgtttcaaacagggacgagattaaaaggaaaacactgaaaatgctatagaacaattctg
>NODE_456_length_441_cov_13.158731
CCATTCATCCGCCACTTTTTCTAAAACAAAGTTTCACATTTTCTTTTCAATTCTCCTACT
CCGAGGCGCTCTTCCCCCGTCCTCCCCCTCCTCCTCCTCTGCTCTGATTTCAGCATGCTA
ATTTAGTCGGTGCTCCTCAGCATGATTCCCTCGCTCTCTCTCCCATTCTTGCTGCGATTC
TGCTCCCTCCCCTCTGGGACCTGAAGATTAATATTCCTGGGCCCAACAAGATAATTACTG
ATACTAATTAGACATGATTATGTGAATTTGATACACTTATTACTCTAGATAATGAGTAGG
ACATATTATCCTAACAAGCACCCGTGCCGCTTAGTTTACTTTACACACGAGCCACACACT
ATATTTTCTGTTATTGTCACCTCAATCAGAAACTGATATTCTCTTGTAATTATTGAATAA
AAGGCCTTGACGTGTGATACCTGTAAGATGAGAGAGCATTGTCGAGGAAATCAGGGAAAT
GTGTTGTTTTCCACAACAGAACCTTTGTCCTCTCAACCTTTTAGTGTCAGAACAACATCT
ATTTGAAAGTGAATTATTTTTACGCTATAGTTGCAAAtatactgtgaattactgaatact
ttc
>NODE_457_length_446_cov_9.903587
CGTGTTAGGTCAACGTGTCACTGGCTTGTGATTATGTCACATCATCTGTCTCAATTATCA
AATATGAAATGAAATGCAGCATCCCAGAGTAGGACTGAAGACTCTAATCAGAGAGCCGGG
TGATCGGAATAAGGAACACGAGCGGAGGCAAAGACGTGACGTAACCTCAGCATGGATAAT
ATTCTGCTTCTTTATTCACGTTATTCCCTTTCCTCCAGAGGACTTTTGCCGTTAAAAAGT
TAGGCAACACAAAAATAGACTCGTGGATTGTGATGCCCATTATGACAATATAATGTGTTG
TTGATCCTGTCTGCACATATAGGGAGGACAGCGCACTTAATTAGGGCCTTGACAAGCCTA
CTCTCCTAAAGTGATGAGATTAATCATAATTGGTGTCACTGTGAATTAGAGCCCGCTTGG
ATGACCGCCCCACTGGCAGGTCGGACCGCGGTGGAGACCCTTGGACACTGCTGCTAGCCG
CAGCTTAGCCCTCTCTCTCTCTCTCTCTCTCTCTCTCTCTCTCTCTCTCTCTCTCTCTCG
CTTAgtctttctctctgcccaactatctcaagcccctctctggcttttccctccctgggt
aagagggg
>NODE_458_length_341_cov_12.407624
GACATGAAACCTATGAAATCTCTGCTAAACTTGCTTGTCCTGCAAGAAGGAGAAGAAAAC
AAACAGGTGGCGTTATCAGTGACACATATCAGACAGCAAAAAACACACAAGAGCGTCTCA
GTCAATCAGCAATCATGTCTGTCCTGAGCATAAACACACCTATTATACACGCCAAGCGGT
GTCAGTGTAAACAATGCAGAACAATACACTCTGCATTTCTAGCTGCAGTGGCTCCTCTGA
TTGGCTCGATCGATCGTCGGAGGCATTTGATGCTATAGGAGGAGAGGCGAGGCATATTGA
TTGGAGGATAATCAGAGTCAAGCTGGCTTGGTCCTCTTCAATAATTCAAAGGAAGAATTT
GGGTGAGATTCCCTCAGATCGGAGGTGTGATGTACATTTCATAGCCTGAGAGTCGGGGAG
CTGCACGGTAACGGGGAGGGGAGGCGGCACGTGTGAGTGTGTGTCTGTGTGTGTATGTGT
GTGTGTGtgtctgtgtgtgagtg
>NODE_459_length_626_cov_15.654952
CTTTGATGCCCAGTGGGAGATTACAGGGCCAAGAAGCAGAGATAAAAGTACAACCAAAAC
ACAGGTAGCTGCTCTTGCTTATGCCTTACAAACACATTCACACATACACTTACACACATC
CATAACACATGTTCAGAGTAGACCAAGGATGCACACACGCAGACACACAGCTGCATACAC
ACTAACATCTAATGGCTAGTCAGTGACACTGAGGTCTTAGCCCCTGTCTGCCAGTCCTCA
TTTGTTTCCCAGCCCCTCCTATGTGTGTGAAGCAGTAGCACTTGCTACTGGGTGTCTTGT
TACTCCTCAGAAGGTCTATTGATTTAACTCTTGCCACAATCTATAACACTATTGTCTTGC
CTTAAGTGTCTCATCTGTACAATTCACTGGCAGGAGTCTATACATCAAAAACCCCGCCTG
CTTAAGGATATTGGTATTCTGCAACATGCTGGGAATACTTTTTTTTTCTCTGTGAATTTC
ACATTTCTTGCACACTCAACCTTACTTTTTTAAAGCGTAGATGCTTGCAGCAAGGCATAA
CACAGTCTGGTACAGGTTTATTTTTACTACTGTTGTGTTTATGAAGTCAATATTTTATTT
CACAATATCATATAGCAGTGGTGTAGAGCAGAAGTTATATTTTAGTTTTTTGTCGATCTG
TTGGGACATAGATGAAATATTCAGCCTCATAGTGGCATCCTGGAAAAAAATTACATTCTC
AGGTTAGAATAAACACAGAGGCCTACAGTTGAGAAAATCCAAAtgttacagctatgtttg
ctgaaagg
>NODE_460_length_428_cov_8.691588
GCAGTGCATGGCGCCTCGACCGCATGGCGCCTCGACCGCACAGCGCCAGGGCAGGTCAGA
GGGAGCAGCTCCATACCTCAGCAGATATAGTCACCTGTGACAATCCTTTATGGGCTGATA
AAGTAAGGGAAGTCTCTCAAGGAACAGTGCACTGACTTGGCGGAGGGTCTCCCCGGGGAG
CAGGTGTCAGGGTTGTCTATCAGAAGGCTGAAAGGAGAAAAGGGACGTGTTACCGGGCTC
TATTGTATCCCGGTTGTCATTGACTGATCGGGTCCATTTAGCTGGCTTTCACAGTGAATG
AAACCACCTGAATAGATGAAAGCGAGACAGCCTTCCCGACAAACAAGGAGCCCTGGAATA
TTCATGGAGGATCTGTGAGGAAAAGATTAATGTATTAGAAATTAAAATGGGGCCCGGACG
TATGATCTTGCTCTAACACTTGGCCAGACCTGTGTCACCCGCCGCTAGCGCCTGAAGTCG
GCACATGCCGCTGCCAAGGTGGAGAGGAATCATTAAACACCCTGCCATTGTGTGAGCAGA
ATAATCAAACTTCACCCCCCCCCCCTTTTCTTTCCCCCAGCACTGACAAT
>NODE_461_length_505_cov_9.693069
TATTTTAGGAAAGCATACATTTAGAGGCCTGTAGTTAGGATCCATCCAGTAGATCAATAT
CAAACTACTAAGCCTTAAGGCCACCATCTTTTTTTTCTTTTAGAACAACAGAAAAAAAAA
AATCTTTTTTTTGGGAAACTTAATGTGCCAGTGTCTATACTCATTACTCTTCATACCTCA
AAATAAGAAAAGGAAAATCTAGTGCCATTTCATTTGTCATTCTTTTTGAAAGAAGTTTAT
CTATTTGTACTTATCCATCGGAGACATGCATTCGCATGTGGTCATTGAAGAGCTCCATTT
GGTCGAACTTGGCAGGGCAGACGGAGCACACGTAGGTGGTCCCTTCTTGGCAACTCGCTT
CTGCAGCTACACCCACTCCTGTTCCAACCCCAGCCCCTACTCCAGCACCTCCACTTACTG
GCATGGCGAGGGCCACCACTCCAGCTCCAGGCTCAGGGACAGCCATAGGCATGGGAATGG
AGACGGGGCCCGGGGTACCTGCACTGACCGGCAGCCCTGTGATGGCGCTGGCTGTGCTGT
GCAGGGCCATGTGCCTCTCCAGCAGGGTCTTGTGTGAGAACTTCTTCTTGCAGATGTAGC
ACTCATAGGACTTCTCTCCACGGTGCAGCCGCATGTGGACGTTgagagagctcttctggg
tgaaacg
>NODE_462_length_633_cov_2.949447
TTTGTAAACATTGTCCTCTGAAATCAAAACATGTTTGTAAACATTGCCTTCAAAAGTCAA
AACATGTTTGTAAACATTGCCTTCAAAAGTCAAAACATATTTGTAAACATTGCTTTTGAA
GTCAAAACATGTTTGTAAACATTGTCCTTTAAAGTCAAAACATGTTTGTAAACATTTTCT
GTGACAATCTGCAGGAGTGCTGTTTTTATGCTCTTAAACAGCGTTTCATGCGCTGAAAAG
GCCATTTTGGCCAAACGGTGTCTCGACTCACTTTCTTGACACAATGTCACTTGAAACAGC
TTTTGCCTTCATATTTATCATATTTCAACACATTGTGAGGTCAAAACATGTTTGTAAACA
TTTTCTGTGACAATCTGCAGGAGTGCTGTTTTTATGCTCTTAAACAGCGTTTCATGCGCT
GAAAAGGCCATTTTGGCCAAACGGTGTGTCCTCTCAGAATCTTGACACAATGTCACTTGA
AACAGCTTTTGCCTTCATATTTATCATATTTCAACACACTGTGAAGTCAAAACATGTTTG
TAAACATTGTCCTCTGAAATCAAAACATGTTTGTAAACATTGCCTTCAAAAGTCAAAACA
TGTTTGTAAACATTGCCTTCAAACATCAAAACATGTTTGTAAACATTGCGTCCTAAGTCA
AAACATGTTTGTAAACATTGCCTTCAAAAGTCAAAACATATTTGTAAACATTGCTTTTGA
AGTCAAAACATGTTTGTAAACATTGTCCTTTAAAGTCAAAACATGTTTGTAAACATTTTC
TGTGACAATCTGCAg
>NODE_463_length_757_cov_14.490092
ATTACATGCTGCCAATCCTAGTGGGCACGGGCAAGATGAGGAGCGGAGGATGGGTGAGAG
ATGAGGTGAAAGGGGGGACGAGAGAAAGGAGAGAGGGGGCTGAGAGTGGGAGAGGAGGGG
GCCACAGGCTGCACTTGTCAACAGAAAGTTCACCCCTCCCTCTCTTCTTCTGCCCTCTTT
ATCACCAGATAACTTATGTAAAGTAGCAGATGAAACCCATTCCCATTCACGTCGGCCTGA
TTGTCAGAATAAGCTTGCATTCCTTTGAAAAGTGATTGACCGCCTGAAAGGGTACAAATT
AGGGGCCTGTTCGTCTTTTCTTCTCCGGTCGTGGGGTTTATTTGCGGCAGATTCACCCAG
GCCCAAAATTAAGTGAACTCAGGCAGGGATGAATGGGAGAGCTCTGATTGAATAATTGAT
TTCTTTTGTGCGGCCTGTGTTTAAGAGGGATAACTAGACATCCTTTGGAGTGTAATGATT
GTAATTACTGCGATGACTGGTCATGTCAAATATGACACAGGAAAGGACTGTTATTAACCT
TTATTCTCCACATAGGAAAAAAAATAACCCAATATCCTCTTGTCTCTCCATTCTGCATAT
GGGTTTCACCTCCGATAGAGGCATGGCTTGCTGTAGGTTGAATGCATGGATGAACTCATT
CCCTGTCTTCTACTCCTGTCCCATGAAAGGTAGATGGGTAATTGACTGTGCAGTCAGAGT
CACTGGTATGTCAATGACTCACACGGCTAGTGAGCCTTGGGGTAACTCTCAAAGTCCAAT
GCATTATGGCTCCAGAATTTAAGTGTAAAAGATAGGAGTTATAGCCATGTTCATGATATC
TGTCAGATTCCCATATGCCTTGACCTCTCAAGCAGTGCGGCCTGAAATGGgctttaatgc
acttgatgcattagagggc
>NODE_464_length_700_cov_13.262857
TTTATTACCCTTTTGGCACTGGATTAAAAATGACCTTTAATTCCTTAAAAGTCTACTGAA
TGCAGTTGCTGAAGGAAATGTAAATATAAGGTGAAATGATAGTTGGTTGTTGTGCATTGC
TGTACCTTGTAGAGACTTTAGGGATGAGTAGTAAGACATTCTCGTTATAGGCATGCTGGA
ATACATTGATAAAGAAAGTAGTTGGCAGACTTTGTGACTACATTAACCCTCCACCTTACC
TCACCCACACACGGTTACTAACACTTGTCTGATGCTAATGTTCAAATCAACAAGCAATGG
TTTTGTCTTCTTCCTCCAGGCATTAAACCTTTCCAGTGTGACCGCTGTGGGAAAAAGTTC
ACACGGGCCTACTCCCTAAAGATGCATCGGCTGAAGCACGAAGGTAAACGCTGTTTCCGG
TGCCAGATTTGTAGCGCCACATTCACGTCCTTCGGTGAATATAAGCACCACATGAGGGTC
TCCCGACACATAATCCGCAAGCCGCGGATTTATGAGTGCAAAACGTGCGGCGCCATGTTC
ACCAACTCTGGCAATTTAATTGTACACCTGAGGAGTCTGAACCATGAGGCATCCGAACTA
GCAAACTACTTCCAGAGCAGGTGAGGAGTTTGGGGGCGCCGACCCCCATCATTTACTCAG
ATCTCACCTGGATCAGAAAATAACTTCAGTTTAGATTCTAATACCTGAATTTCATTGGAT
CGTTGTCGTGGCTTTGGTTGTGTAGAATTGTTTTTAAGATGATTGCCATTGATTTGAATG
CTCAAATCAAATGTATCTGAAGTATTTGACTGTATTTATTGTGGAATTTTAATTTCACTT
GTTTAAACCAATCTTTTGACat
>NODE_465_length_534_cov_7.323970
TTATCAGATTCTGGTCAACAACGTCTTCTACTTCACCCAGCGGGTCGTGGACAAGCTGTG
GCAGGGAATGTTCAACAAGGACTCCAAGCTGGTGGTGGACTTCATCGTGCAGCTCATCGG
ACAGGTACAAAATGACCCGTTCTCTCCACCTATGATATTACACTCTATTCTTGGTCTGAC
AGTCGAACCCACACCATCGACATGTTGAAGGGCTGCATGTACTAGAATGAATTAAACATT
CCCTGTTACTCTCAAAGGCAGCGAACAGTTCCTCTTAATGTACTCGTTGTTGTTGTCGCT
GAAGGCAGAAGAATTTATAATAGATCAGATATTAGAGTAGACTCTTCGAGGATGTTCGGC
TCAGCGCCAGACTCGAATTGTAGTCCGCAGACTTATCGCACTCAGCAAAATGTAAGTTCT
GAACGGCTTACATTGTGGGACGGGACACATTTTCCTGAAGCAGCCCAAAGCAGACTCGGT
GTGCTGCACGCAGGAGGCAGATTTTCATGCAAAGTCATGTATGGACTTTGTATTCTACGT
CTCATGCATGCTGTGCCCCCTCTACACGCAACTGTGCAAGTGAGAAGATTAAGAGATTAC
AGTCTGTAATTGAATTTTCAAGCCTTTCTATGTGACCTGGAAGTGATTGTGATTAGCGGA
GTTGATGGCATCTACACGCAGCTTGCAGGCAGTCAg
>NODE_466_length_671_cov_6.461997
ATGATGATGAGAACCGCTCTGCTCGGCCCAGTCAGCAGGCAGTGGATAAGGCCCCCGAGC
TGCTCCCACCTCTACACTCTCCCCTTCCCTGAGGCCTCCTGAGCCTCCCCCTCCCTCCTT
CTCTCCATTCCCTCGTCCTCCTCCGCCTCCTTTAAGTTCCCTCAAGTCATGATCTGGCCC
GTAAATTAGTACTGGGAGAAAAATAGGTTCTGTAAGATGAAACTGGGTTTCAGTATGTAT
CAGCACACGACTCAGGGGAGACAAGAGAGAAGAAGCAGGCAGTAAATCCATTGGAGTCCA
CTGATAGCGCCTGTTTGCACAGCCACTGCCGCTTCCTTTGATCAAATGGCTGGGGGAGCG
GGGGGTCGTGTGGCGCTGCCGAAGGTCAGCTATATATTACACTCCTAAAAGTGATTACTG
AAATTCTTAAGTGAAACCATTCTGCTGCCAGGGTGTGCTCTAATCCCCTGCAGCGTTGTC
TGGGCCGGGGCTGGGGCCGGGGCCTCTCTGTGGATCTGTGCGCCCAGCGCTCCGTTTCCC
CTTCCCCACTTGTGTTTTCTATCATCAGAGCAGGCCAAAAAAGAGCCCCTACATGGAAAC
ATGGCCTATCCAGTTGCAATATCAACTGCTGGGGCTCGGAGGAGAGCGAGCGAGAGGAAA
GGTAGTGTCAGGAAACAGAAATATGCACACACTTCAAAGGCTGGAGCAGCAAATTAAGGG
TTAGGCATTGGACACGACAGTAAGTGGCCTTTACATCAGAAACAGGGTAAacaatgtctg
gattgtgtttcgcttctttcccctgtgttgttgcatagagaccccccggctct
>NODE_467_length_374_cov_5.791444
AGCCAAACTCCCACAATGCACTCTGCTAGCCAACATGGAACTGCCAGCCACTGCTACCGA
GTCAAACGCCACAGAGTGGCATAACTAGGTACTACAACTAATCTACAACACATTTTCTGA
CACGCACATCCTTCGCCTTTTGCTGCAAATGTAACAGCAGTCGTATAAAAGAGAATCAGG
GAGGAAACCACTAAACAAAAGGAGAAGATGTAGGATGCGGTAGGGAGAAATACAAAAAAA
GAGGAGTGGGTGGGTGGGTGGACAGTCTAGGGTGAAGGGCAAGAAGACCTGACAGCAATA
GCATCTAGGGATCAGACCTCATCAGCCACAGAGAGAGATTTGTAGAGGCACAATAAGCAA
TGGTATATATGGTGTGGCAGTATACAGGAGATGTGCCTGTGGATGGATACACAAAGCACT
CACATAGTGACCTTTGTGTCTTCTCATGTGTGAACGCTGTCAAAGAAAATCACTCTCACA
AAGACACATGACATGCTCCCCATATAAATATTTACAAAATACTGGACAGCATTTCt
>NODE_468_length_459_cov_12.801743
GTTGCTCCAACTTCTCTCTCTCTCTCTCTCTCTCTCTCTCTCTCATGCTGTACCCATTCT
TCTTACTTTGAAACATCCCTCTCTTATCACACCTCTCCTCCTTTCCTCCCCCTCTCTTTC
TCTCTCTGGCTGTCTCTATCTATCTTCCCATCCCCCTTGGTGTTTTTCCCCCTCCCTACA
ATCAATGTGGCTTTTAAGATGCCTATCGATTTGTTCCCCTAGACAGGCCCAGCGCGCTGG
GGCGACACTTTGATTGCTGGGCCAGTAATTACTGTTATTATTTATGCATCTGGGCAAAAT
GGCAGGACTTAACATTCACAGTACAAGAGGCCACAGGCAATCAACAGAGGTGAGCACCTG
GAGAGGGAGAGAGGGCCGGGCGAGCGAGGAGGAGAGAGAGCAGCATTGGCCCTGTGAGAG
TTGCACTCCAGAGATGAGCGCGAAGAGTGCAGTGAAAGATATTCACACTCACACACACAC
AAACACGCACACACACTCCTGGGAGGGGATATGAAAGCATAAGCAGAAGACAGGCACATG
TGTGCAAATGCACTTGTATACAAAGGATTACTCTAGTGTGTGTGTGTGTGTGTGTGTGTG
TGTATGTGTgtgtgtgtgtgt
>NODE_471_length_525_cov_17.979048
AGTCGCTAAAGAAAGTGTAATAATTCCATCTTTAGGAAATATTTTTTGCGGTTTGTATTA
GCTAAAGGTTTGAAATAGTACGGCTAATTTGAACAAAAGTAAACAGGAAACTAGAATTCA
ACTAGATGGGAGGTTGAGGGTCTGCTGTAGACATTTCATCCACAACACAGTTGTTTATTG
TATTGCCAGGCCTATCAATGAGGAACACGCAGGAGGAGGAGCCTCAGGATCCTCAGCTGG
TGCGACTGGACAACATGCTACTGGCGGAGGGGGTCGCGGGGCCGGAGAAGGGCGGCGGGG
CTGCTGCTGCTGTGTCTGCTGCCACCAGCTCGGGAGGGATGTCACCTGACAGCTCACTTG
AGCACTCCGACTACAAAAGCAAGTTGAGCCAGATTCGCAGTATCTACCACACTGAGCTGG
AGAAGTATGAGCAGGTACCGTGTCGCAACAGGGAATGAGTGCTGACATTGCCTGTACATG
CTTGCCTCTACTGCAGCTGCCCGCCAGGAGCGTAATACATAGGCGTGTTAGGTCTAGTGT
TCACATCACATAACTTTGCTTTTATGTGGAATACATTTGTCAATTTCTGTCACGTGTAAA
CACCAAAAAAGGTGCCTTATTAGTGTAACACTGAAGTCCTAGTTTGGTTTTCAGATCTGT
TGTGAATCACTCATGAGACACATAAAt
>NODE_472_length_540_cov_16.083334
GACATGGAGTATCTCTTCTCTATTTATCCCGCTCGCCCGATAAATAAAGTGTGTTTTTGT
TGTTGCCCGTGGTGCAGTCCCTAACAGAGAAGAGAACAGAAACACAACAGATAAGCTCTG
GTTATTTTATTTATTTTTTTAATCACTGCTAGAGAAAGTCGTAAAAGTCAGTCTTTTGTG
TACTGATGTGAAGTTAATCTGATTTTAATTTAATTATACGAGTTAGTTGCGGAGGGCACA
GGCATTGGGGTGTTTGTTGTAAGAATGTTCTGACATTGGCGCAGGTATGGGGCAGCTAGC
ATGTTAATTAATGATGAAGATCCTGACAATATGCAGAGGCATGACAGCGTTAAGCCAGTC
GGCTGCTGCTTCCTTTGCATATTAATAGATCCTTCATTATTATTTAATATGACAGCTGCT
CCAAGGGCTACCATCAGACCTTGTCTCTGTTATTTGCTGTTTTGTGCTCCCCATGTGACA
GTGCCATGCTATTCTCTATTTGTTGAAATGTTCCCTTTTCTGTTCTCTCACTGGTGTGGC
TCTCTACATGCAACCGTGATGTGCTGTTTGTTTTGTGCTCAGGAGGATTCTGACTTGCCA
GTGCGTCTATATGAGAAAAGTGTCTGAATCTAAAGGTGACTTTGAAAGAATATATGAGGC
TGGATTGTTTTGTTTGCATAGTAAtgaatgcagattagcact
>NODE_473_length_640_cov_13.650000
CTGACCAGGGTCCTGAAATGTGTTCTGGTGGAAAACCGAAGAAACCATGCAGGCCTCAAT
ATTGTTTTTCTACAAAATCTAGTTAAAGTTTATTTGTAAAATTGTCTCTGCAGTGGAGAC
GAGAGAGTGATTTCATGTAGTTATTTAAGCAATCATCAGAGGAGGGAGAGGAAAGGCGCT
GACAGGAGCCAGAGACACTTCAGGCCTGCTCTCTTGTCAGAGTTGTCTAGACCAAATATT
GGGATGAAGTTATCAACCGTTATTTGATTTCAATTTTCTCCACGCACCTCGCCGAGGTCA
TAATAACAACTTTATTTTCAGTGGTGCATAAATTAATTACGCGCATTTAATAACTAAAAT
ATCATTATATTCCCCCTTTAATAACATAAACGCTGCACGCCAGGGAAACCCTTAATAGCG
CGGGGCCCTGTAACTGGCCATTATCCGCCTGTAATGATATTACAGAACCAATTACGCGCC
ATTAGAAGGGATTTTCTGCACTTTATGTGGTTTAGTCCAATCCCGCACTCCTCTTCTAAA
TTTCAGCTGCTTCTCGAAGCCTCATTTTGCTTCCACCTCAGAGACGCATGGCGTCTGCGC
TCTGCCGTCCCAGATGCGCTTTAAAACTAATTGAAAGGGTCCCGCAGCAGATCATTTATC
TGAGGAAGCGAAATAAATCGCAGGACCCCTTGCTGTGAACAAAATCAAAAATTTGGCCTT
GTGAGTGTTCTACATGCGCAACCCCTTGTAAAGTGGACCCCCTAACACACCCTGACGAGC
AATTAACCCACCCGACAGTCAa
>NODE_474_length_337_cov_8.456973
CCTTCCCGTCCCGAGATACAGCAAAAAATAACAGGTTTCTCCCACTTCCTGACGTCGTAG
AGACTCGGGAGTAGGCTCAGTGCGATCGCGGCGGCAGCAAATGGGGGGGTAGACACAAGT
TTCATGTCTCTAGCACTAACCGTTTTCCCAAACCCAGGCCGAGACCCTAACCCTAACCCT
AACCCTGGCTGCGTTATGCACTGCCCATTGTCAGTGAATGGGAGAACGTTTTGGCCAATA
TCTCCGGAACCAGACGTGCTAGACACCTGGAAATGCCACCTGCCCCACCTAATTTGGCTA
TGCTGAAGACGCCGGTCTCAGTCCCGAGTCTCTACGACCTTCCCGTCCCGAGATACAGCA
AAAAATAACAGGTTTCTCCCACTTCCTGACGTCGTAGAGACTCGGGAGTAGGCTCAGTGC
GATCGCGGCGGCAGCAAATGGGGGGGTAGACACAAGTTTCATGTCTCTAGCACTAACCGT
TTTCCCAAACCCAGGCCGA
>NODE_478_length_688_cov_13.297965
TTAAGCTTAACCTTTTCCTGTATCAACAAAAAAGAGCTGCAGCCTACAAGCAGGGAAAGA
AAAAGGGTTGCTGCAATCGCATGATGTGAAAATGCTGTCGCTTTGCACGTTATCAGTGAA
TATATTAGTCTAAATCATCCTACATGTTTGCTACCACAGTGTCAACACTCCAGCTGTCCA
GTAAAAAATCAAGTTACCAGATAAAATGTCTCCTTCAGTCCTGTATCCAGGTTCTGCCAC
ACAGGCCGTCTGGTAAATGAGTTGTGGTTAGGGGTTCCCTAGTGATTGGTTCGGATTAAA
AGTGAATTTTCTGTCTCCACTTCTGAATTCAAGTGGATAAATGAGTGGGTGAGTGAGGGA
CAGAGAGACAGATTGGACGGGAAAGAGTAGGTACAGACCTCTTCCTCCTCAATTCGAGCA
GGTTCAATCAGCAGATTATTGACTTGATCAAATGACACCCCCTGTTAGGACAGGAACCAG
CGAGAGGCATGCGGATTAGTCAGGCCAAAATAAAAATATGCACACACACATACACACATA
CAGACAAAAGAAAAAAACAAAACAAATCACTTTCCTCATACTTTCCATAAACTTCACCCA
ACACACTCAACACTCCACTATCTGCTTGCAGGTTGTGGGACTTTAAAGTCCACTGGGATG
GTTCACCTTGAAGCAGAAGTGATTCCACACTCACTCCCCAGCCACCGACAAGCAAATACA
GGCAGAGGTGGAAAGACAAGACCAAGGAGCTGAGCTACAGTGCAAAAAAACAACACACAG
TGTAGAGAGAGCGGACAAAAGAAGGCAAAAGCTCCCAAACcagaacaagcccagcctcca
caccacaaat
>NODE_480_length_349_cov_10.776505
CTGACTGAAAAGCTTCTAGTGCTGGTTTCGTAATGACAAAGATGCCGCTCTTAGTTTTAA
ACCATCGCAGGGTAACTGCTACTTCTCGTACAACACGGGCTTATCAAAAATGTGCAGCCT
CATGTGCGTACCCACGGCCACTTGGGCACACTTACACGCATGCATACTGTTGGTCAGCGG
TATGTGGAGCAGGTTCTCGAGGTCTCCTTTATGACAGAATGTACCATGAAAGCCCAAAGC
CCCACCGTGTCACAAACTACCGCTGGCCCACCCCACCCTTCTCTAGCATTTACCTCTGGC
CTGTTAAAAATGATATCAGCTCATGGAGGGCAAGCATTAGCATTTGCATTTTATTGGAAG
CACAGAGATTTAGAGCAGAGGATATATCAGCTCTGAGCAGACAGAATTAGTTAACAATGC
ATTACCTGCCTTTTATGGCAGCTATAACTCTTTTCCCCTGGTGGGGAGAGGAGATGAAGG
GAGGAGTGGGGGGGGGTGGCGGCAGCGGCGG
>NODE_481_length_620_cov_21.851612
ACCCTTTTTATCCTTTTTTTTTTTTTTGTAAATCAGACCCATCAGCATAAACAGGAAAGA
TTCTTGTGAGCGTATTAAACCAAGGACATCCCCTCTGTTCCTGGCTAGTTGTTGGACCCT
CACTTGGGCCAAAGCCTTGCTACAGGGGCTGCTCCATTTATCTCAGGGGTTCACCGAGTG
GTTGAAAAAACAAGACTGTGATTAGATTAAATAATTAAAAGATTTTCATTTAACAAGACA
AACAGAACACAGGCAGTAAAGGCATAACATCTAGCACACAGCATGTATGTTTATACACTT
CAATTAGTTAAATATAGCAGTGCATTCTTTGACTATGGAGAACGTTTCCAAATCGTACTT
CTAAAGCTGTTTTTCTATTTGTCCCCCTTTTAAGAAACGAAATGGTGTAACCACAATTTT
GGCAAACTTAAAATCTTTTAAACTTGCAAATATAATGAAATAAACCATAAATATACACAA
AACATACTTTATACGAGGCAATAATAATAATCATAATAAATAGTTTTTAAGTTAACAATA
AGTTAAAACTACAAGCTTAAAGTCGCCCAAATAATACAAGTTTGTTGGCGCTATTTTGAA
TTTTTTCTGTTTAAATTATTTTATGTTGCAACAAAAGCTACCACAGACTTTACAAACACA
ATTGAACACAGTTTGATTGAAATAAAAAAATCTAACTAAGTCTAAAATCTGCATACACTG
TAAAAACTGCAACTAATTAAATAATGGAAgaaaaataacaaactgtacccaatcaatgca
ac
>NODE_482_length_163_cov_4.797546
GGGGGGTAGACACAAGTTTCATGTCTCTAGCACTCACCGTTTTCCCAAACCCAGGCCGAA
ACCCTAACCCTAACCCTAACCCTAACCCTAACCCTAACCCTAATTCCAGACCTTATGGCT
AGGGTTGGCCCATACAACGGGACCCAAAAAAGTGTCTCTACATACCTATACCAATCAACT
CAGAGCGGTCTGAAACGCGCTCTCAAGCGCCTTCTGCGGGAACTTATCTTGGCTTCAGCG
CTTCCACACTGGCTGCGATATGCACGTCCCATTGTCAGTGAATGGGAGAACGTTTTGGCC
AATATCTCCGGAACCAGACATGCTA
>NODE_483_length_615_cov_24.725203
GTTTGTCTCCCTGTTGATGGCAATAGGAGAGGACAAGCTCTTCCAGGGCCGGAGCTTTTA
GCCTCTTTTATGTGTCCTTTCGCATTGGTGTCAGTCTGTCAATAATTCACAAGGCCAGCA
GGGTGGCATTTGGGTGAAATAAAAGCCCTGAAATTCGAGATTAGAATGTGATGACGGGCT
TTGTTCCATGCCGGTGTCAGAGTGCTCATACGCTCAAAGGAGGGGAAGATGAATGTTTTT
TCCCCGCTTTCCTTTATCACTGAGGGCTGAATTGTGCATCTTTTGCGAGTGTGTTTGTGC
GTGGCAGGCGAGAAAACCCAGACTGTCTGCTGAGCTGTATCTGCGTCTCCAGCAGGGCAG
CTGATTTGGTTTGTGAAGTATGTTAATAATCAAATGATCAACAAATAACAGATGTATTAG
TTCATGCAGCTTGAAATGTCAAGGAGGCTAAAAGCGGAAATCTAATACAGAAAGCCCAGT
TGCATTGTATTATTTTCTGTGACAAACCCTCCGGTCCAAATTACGTAGAGCCTCCTACAG
TGAGTAATCTTTACAGAAAACGGCGCCAATATTTTGTAATTAAGCTGCAGTAAGACAACG
AGCGCTGCCACAGATGGAAGTTGCAGAACTCGTATCACTTTTGTTTTTTGTTTTTTTCTC
TCAGTGTGGAGGTGGATGGGGGAAGTTAAAAAAAAAATGCCCCGTGATTGAAAAAGAAAG
TAATAAATGAATACTTGACTTATTGAATtactcactcggtctcgagctaacaagaac
>NODE_485_length_502_cov_2.533864
TAAATCTTCTGCCTACAGAGCCTGCTCTTTAATGATATGCAAAGTTATTAATTAGAACGA
CAGCCACATAGGGGCACCCTTTACAGGTTGATAATCCATGTAGAAACTTTTATTCATTAT
ATGAAGTGCAAATTTCCGGCACTGAAAGTCATACATCTGATGTTTTAATAATGCCTCCGC
ACTCTCCCACTGCTGCACACATGGTGTTAGAAGCACTCCTGTCGCTGTTTTTACTTTTAA
ATTAAATTATCCTCACTCTGTTATAAATGGGATTTCATTTTTCACTCAGTGATACAGCGC
TGCAGTTCAGGAGGGGAAGGGAGGGAAAAAAAGATGTTGATTTTCCCACGCACCTATTTT
ACCGTTCTCCACGTTTATTTTAGACTGTAGTATCTCCAGTTCTGCTCCAACATCAAAACC
ACCTCGGAGAGACACAGTTTCCTTTAAAAGCTGCAATCCATCATTGCAATAAAAGACACA
GAGGCGATGCATGAAATACGACTTCTTCACTTGTATTTGCAGCATTACGTTTATTCTTCC
ACTTTTAGGCGCTGAGAATAAATAACAGCGTGGCACTGAAAGAGTCCCCAACTGACATGT
AAATATTAATGTAATAATGCCATGTATGTTgcccacattcgtctctcgcttgctatttac
aacc
>NODE_486_length_488_cov_14.625000
GTTCTCCTCCCGCCCAGCGCCTCCAGGCTGCATCGAGGCAGTGCAGGAACACATGTGCCA
TTAGATACTGTTTACCTTTCAGTTTGGATGATATTGAATACATTAGCCGATTGAACCTCA
TAAGAAACACAGGCGAGTGACAAGGCCCAATCGTCTTTGCGACTACCATGGTAACTGAGA
TTACAGGCTAACAAAGAGCAGACAGGGGGAAAAAATATTTAAAACCCGAATAGTGATACA
TAAATTAATTAAAGGACAAAAAAACAAGTGGAGAATTAAAGTTGGAACATCTGTCAGCGA
CTTAGCTTCCCAACGTAATACCAGTGTTAGAACATTTATACCCTTGAAGTTAATGATCCC
CTCTTTAATTGACAGTCAAGGAAAACTGGCTGCGGCAGCATCCTGCCGAGACACCGATAA
GAGCCCCCCTTCCCCCCGCCCAAAAATAAAATTAAAAAAAAAAACAGTTTAAAGAACCTT
GGCACTAATCCCTATTGTCATCCCAGCGCAGCAGAAGGACTTACAAACACAGATAACTCC
GCTGAAGCTGTCTATTTCTCAGGAGTTATGGGGACAGCCGAGCCGCTGCACGCCTCAAAT
CAGTCACTCAGATTAGCCCAATCCCTCTGTgctgtcagtcagccgggaaa
>NODE_487_length_525_cov_6.735238
ATCCCTTTATCAAAAAAAAAAAAAAACACTTCAGAGTCAACACCCCAAATCCCATCGCAT
ACACTGTAACTACAGTTCCCAGTTCACCTTTGGAATGCCCTTGTCTATTCTGATGAAGAC
ATGAAAGAGACAAGTATGCAGACTGCTTGCAGAAACGTTCCCTCCTTGTTCTGCACTCAC
CTCACACCTGCACAGACAGACACATAGGACAGATATGCGCACACACACACTCACACACAC
TCTCTCACACACAGCTGTTTGGATGTGGGTTGGCTCTCACAGAGATGTAAATCGGTTGCA
GATCCATACTGGCCCAGGGCTCATTCACTGATCTATTTTCTGCTCAGCTGGCTTTAAATG
AAGTTAAAATGACTCATTAAAACACCCACAAGCTTTGGGAACTCTGAGCGCTACAGCCTA
AATGTGGTCCTCTTTCAACTCTTACGATGCCTCTATACACAGACACTGTGCCACTGTTCC
CAGTGCAGCACACAAATAACAAAAAAGCCCCAATCTGTTCATTTCTAAAAACAACAATTT
TTGAAAACAAACTGTTACAGTTTTGGAACGGTGCTTTTTGTTACACAGCACAACAATAAA
ACTTGGTTTGGGGAATCGTCTTGCATAGTAGTAACAGTGAAACAGTGTTGTAGATCCTGA
TGTTGTGTGACGCTGTccagtgtggtg
>NODE_488_length_650_cov_18.546154
GCTTTGTCTGCAACTGAGATGACCCATGCAGAGTGGCATGTGCCAATGTTTTCTAGTCTA
GGATATGATGACACACCCAAGGAGAACACTTGGGAAGCTTGAGTATAAGCACAGTTAAGA
TACAGTTTTCCAGAAAAGTAAAGAAATAAAAATGAAGAAAAAAAAATGCAGGAGCGAAGG
CAAGTGTCAAAGCAAAATCTGACAGGAAAGATAAGAAGGAGGAGTGTGGACTGGCCTTCC
AATGGCATTGTGTCTGCTACTCAACCATGCTACATAATGGATGGGATGGGAGAATGTGAG
TGCTGCATTAGACAGGGTGGGCTGCAGGGCAGGGCGGACACTGAGGACACTCCAGAGGCA
TCCCCGCTCATGCCAGACATGCTGTTAAGGCTCCAAGGCTTTTCATAACCTTCAGTTGAA
AAACAGAGAACGTTCTGAGTACACTGCAGCACTAAATCCATGACAAAATGTTTTGGTGTT
CCTCACTGGTAATACTACACCTGTTGCTTTCTTGTTTTTGTCTCCAAAGACACAGGTCAA
CACAGACTTGAGACAGATTATTATTCTCCATGCATTGAGTGCATCAGGAGTACAACAGCA
TGCACCGGGTGGTACTGGAATGGTTTGGAGTATAACACTGTAAAAGACTCAGAAAGGTAG
GCACCTCAGGCAGGGAATGTATTTTCAGCTACAGGTAGAATGTCACACTGTGTGCCATTT
ACTGCACACAGCTGGAGACTTACAGGACTCTCTTAGAGGAATGTTTTGAACATTAATATC
AAATTGTTTTTTAAAAAGAGGGGGCTTTAAAc
>NODE_489_length_537_cov_24.551210
AGCACAATAGGAGAAACATGCAGCCTCGGATGTCACATAATGCATGAGAATACTCCATGT
TTTTCAAACAGTGACCCCTAAGATGTATGTCCTGGAATCTACGGGCAGCTTTTAAGATCA
GAAAATATAAAAAAGGACATGGCAACTCCTAGAGAAGTCCGTCGTCACTTCAAATTCTGC
TCTCTGTCCGCTTTAATAACCCAGACTATGAGATAAAGCATATTTTTTTTAAAGTGCCAC
TTTATTACAAAAGTATAAACTTGACTGACATTTCATGAATAGTAATCTTGATATAAAACA
TTACAATCTTTTGCACTTAGCACTTAATTACACGCTTTTGAGTACAAGACCCTGTAGTCT
GAATAGCAAACACACAACATTAGCTGCCACATTTAACTTAGCAGGGCTTTCCAAGAACAC
ACCGTAGCTTCATGGCTTCAAAAAACAAGAAACAGAATACACTGAAATTTTTACATTGCA
GCTTGTTTGCAGTTTTGTGTCACAAGATAAGTCATTCCAAAACACAATTGAACATAATAG
AAAAAGATAGATTTTCTTGACACTGATGATATATTTATTATTTCTTTCTCTTTTGTCATG
TACATACACGTTGCATCAACATACAGTATAATCACATTGTTTGCTGGGGACATTTGGTCA
AATGAGATCGTCGCTATTGTTCAGGATTCGGATGTAAtt
>NODE_490_length_614_cov_16.262215
TTTTTTTGCAACCTGCTTTCTGTTTCAGTCTCTCCCAGCCACGGTGCTCCCCCAGCCCAC
CCCATAACCCCACACTCCCCTCTTAGAGCTGCAAGGCACAGGGCTGTGCTTTATTTCTCT
GCTCATTTTTCTCAGAGATTGGTACCTTCACACGCAGATCCATACCATGCTCCTGTGCAG
TGCAGGCGGCGGTGAAGAAAGAGGGTTATATTTTCCCCTTGAGTTAGGACACCTCATGAC
AAATGATAATGGATAATCAATAAAGTGGGAAATATGAGGCAGCAAACTTTATGAAGCCAG
GAGACATATTACTCCCCAACAACACTGGTTTCCCTTAACAAAGTCACTACTCGACTGTGC
CTAATAATCTGAAGGAAAATCAAAGGACCCGCAACCACATCAGCAATATTGGCAACTTAT
TCCACTTTAATGGCATTTTGATTGATTTTTTCCCTCTTCCTAATGGTCGTTTTATAGATT
TGACGCTGCTTCTGCAAAACAGCAGTGTGTAATAAACCTCCCCGAAGGCAAACGTTAGCC
ATTAAAGCTCTTGTCTTACTAGCGCTCATAATTGGAGGTTGACCACCACCACATTTTGGT
CTCTCACATAACACACACTTCTAGGACGAGCCTTCTCTCTCCTGCGCCTCTCCAGCCGTT
TGATATTTTTGGTAGATGGCCACAATAAGTGATAGGATCCCTTTCTCCTGCTCTTTTTGA
GCGATGGGGTTAAAAATAGCCATAAAGAGGTGACCTTGGCGCTGACATTGTGGAAt
>NODE_495_length_592_cov_10.297297
AGTAACACAACTAATTAAAACTACCTGAACAAGGCAGAAGACTATAAAAAAAAAAAAGAA
ATCTATTGAAATATATAACAATCCTACAACAGCATGCAGTTTCACCACACTATCTTTCAG
TATACTATTTCTTACCCAGCACTCATTACATGATAAGTTGCTACAAGGAGGCACCGTGAC
AAAGAGCCCATACACTGGATTGAGGCTGAAATGAAGCCGGATGGAGTTGGGGTGGAGGTG
TGTACAAAGGGGGTGAGTGGGCTCTGAATACAGCTGGAGAGGTGAGAGGGACCTACTTGC
AGCGTGGTTTGTTAAGAGCTGTTAATGTGCACATCCCCTCATTCTGACAGAAGTAATCGC
AGGGGTTGGCCAGCTCATCACAACGTTGGTTCTTGAACCCTGACGTGCAGCTGCAAAACA
TTGTGTTGGGAGTGATAAAAGGGCCCAGAGAATGTTGAACTGTTGGCTGCTTGATGAATG
GAGACTGACACACTAAACCCTTTCAGCAGCTTCAGTTATAAGATGGAGCAAGTCAGTGTT
GTGTCTGCATCAAGCAAATTAGCAAAATAACTCATATGAACACAGATCAACTACACTGCT
CACCAAGTGAGGGGGCACATCTGCAAGGGAAGAATCTGTTACAGTGGTGTCACGTCTAAG
ATGTGTATTTTCTTGAGAAATAATAAAAAAGCAATCTTATTGCAGTCAATAGGTTTACAA
ACAAAacaccacaaaaatagcatttattagtaac
>NODE_496_length_475_cov_7.073684
ACCCAGAAGAGAAGATTTACAATACAATCACTGTACGTGCCCTGCTCGTCACAGCATCAA
TCCTAATCCTTAAAGATGGCTAAAAATAAAGACGGCGGTGGTGGCGGTGGGGAGGGAGCC
GTCGGCGGAGGCTCAGGAGGGCAGCAGCCCCGTCACCCAGCCCGCCCGGCTCTGCTCAGC
CCGGCCCAGCCGGCCGGCTCAAGCAGGGGTCTGAGGGAGAGACACACAGAGGGACAGGGG
AGGGAGAGGGTGAGGGAGAGGCTGGGACGGCCGGGGAGGGAGGCTTACCCACATCTGATC
CAGCTGACGGGGGCCATATGGCAGCTGCTAGCCAGATAAAGAGATTAAGACTAGGAGGGA
GTGCGATTACAGCTGTCTAGCCAATTCAGGCAGCTCAAATCTGCAACTTCTAAATTAGTC
TCCTCTACTCCAGCCGACAGGAGGGGGAAAAGTGGGTAGAGCAGACCGCACATGCTTTCA
AGCAATTTTACAGCCGGTTAGAATTAACTGAAATTTAAAAAAGGCATTAAATAATAAGGA
TCAAATGTGATCATTCTGACATTTATTTGCTCTTTTATTAACTGAAATATGCGTTGTTTT
CTTTTCTTAAATTACAAAATTGTACGTTTTTTTTtta
>NODE_503_length_440_cov_11.343182
CTGGCTGCGTTATGCACTGCCCATTGTCAGTGAATGGGAGAACGTTTTGGCCAATATCTC
CGGAACCAGACGTGCTAGACACCTGGAAATGCCACCTGCCCCACCTAATTTGGCTATGCT
GAAGACGCCGGTCTAGGTCTCGAGTCTCTACGACCTTCCCGTCCCGAGATACAGCAAAAA
ACCATAGGTTTCTCCCACTTCCTGACGTCGTAGAGACTCGGGAGTAGGCTCAGTGCGATC
GCGGCGGCAGCAAATGGGGGGGTAGACACAAGTTTCATGTCTCTAGCACTAACCGTTTTC
CCAAACCCAGGCCGAAACCCTAACCCTAACCCTAACCCTAACCCNNNNNNNNNNTCATAG
GTTTCTCCCACTTCCTGACGTCGTAGAGACTCGGGAGTAGGCTCAGTGCGATCGCGGCGG
CAGCAAATGGGGGGGTAGACACAAGTTTCATGTCTCTAGCACTAACCGTTTTCCCAAACC
CAGGCCGAAACCCTAACCCTAACCCTAACCCTAACCCTAACCCTAATTCCAGACCTTACG
GCTAGGGTTGGCCCATACTACGGGACCCAAAAAAGTGTCACTACAAACCTATACCAATCA
AC
>NODE_504_length_498_cov_7.385542
GTAACCTGTGATTTTTTGCTGTATCTCGGGACGGGAAGGTCGTAGAGACTCGGGACCGAG
ACCGGCGTCTTTGGCATAGCCAAATTAGGTGGGGCAGGTGGCATTTCCAGCTGTCTAGCA
CGTCTGGTTCCGGAGATATTGGCCAAAACGTTCTCCCATTCACTTACAATGGGACGTGCA
TAACGCAGCCAGTGTCATAGTGCTGAGGCCAAGATAAGTTCCCGTAGAAGGCCTTTGAGA
GCGCGTTTCAGACCGCTCTGAGTTGATTGGTATAGGTTTGTAGGGACACTTTTTTGGGTC
CCGTTGTATGGGCCAGCCCTCACCGTAAGCTCCGGAATTAGGGTTAGGGTTAGGGTTAGG
GTTAGGGTTAGGGTTTCGGCCTGGGTTTGGGCAAACGGTTAGTGCTAGAGACGTGAAACT
TGTGTCTACCCCCCCATTTGTGGCCGCCGCGATCGCACTGAGCCCACTCCCGAGTCTCTA
CGACGTCAGGAAGTGGGAGTAACCTGTGATTTTTTGCTGTATCTCGGGACGGGAAGGTCG
TAGAGACTCGGGACCGAGACCGGCGTCTTTGGCATAGCCAAATTAGGTGGGGCAGGTGGC
ATTTCCAGCTGTCTAGCACGTCTGGTTCCGGAGATATTGGCCAAAACGTTCTCCCATTCa
>NODE_505_length_340_cov_6.408823
GAGGACACTGTGTATTTGCAAGTCTAAGAGGTTTGTTTCTTCACAGGTTCAGTTCATAAT
TGTACACAGTAGGTTTTAAATGTGTCTAACACCACAGATTTTGAGCAGTTGCAGGAACAT
TAAAGCTTCGAAGGACCATTACAGCTATGAAGGGCGGAAGTAAGATAAACTCTGTTGATG
TCCAGAGAGGAAATTGTGTTTACTTTGTGAAAATCCCGTACAGTTGTTAGCGTTTTCTAA
TATAGGCACAATGAAGTGAAATCTGGCTGGACTCACTGAGAACCTACACAAACAAAGCTG
CTGAAATATAAGCCATCGCCTCCTCTTCTCCCTCCCTCATCTATTCATCCATCCCTCTCT
GTGTCCCTTTATCCCCTGACTCTACCCCTCCCTCCTTCCTCTCATCCCCCTCTCCCGTGA
TCAGGCTAACAATATGGATCACACAGACGGAGTTATTTATAGATCAGGATTCCCAAGGGA
GTTCCTCACCCCACTGGGCATa
>NODE_506_length_440_cov_9.734091
CTGACTACATCTGCTCCATGGGACCAAGCAAACCTAGTTCATTCATTTTTCAGCAAAAAC
CAGGTTACAGTGCAGAGCCAAAAACTGATTAAAGCTCAAGGTAAGAAGGAGACAGAATAA
GGAAAGTGGAAATCACCCCCCATCCCTTATTTGGGACACCTGAAATAGGCCAGAGGAGCC
CTGGGAAGCCTGAGAGACTGAAGGGAAAAGAGGAGAGGGAGGAGGTGGAGGGATGATGGT
GGTGGTGGAGGGATTCAGCAGGGCCTTAAGTGTGCTATCATAGGCGTCTCTTGTGCCTGC
CTGCTTTATTTGCAGTAGTCAGGTTAATGAGTCCACCAGCCCACTTGATGTTGAGAGGCC
TGCCACAAAGAGCTGCCTCATTAGAGCTAGCCTGGCACGCTGCTCTGAGACAAAGGGACA
TTCACGCTACTGAATGCCTTTACGCTTCTCAATGCTGCCAGCCTGCGAGGGCCAGTGCCA
TGGCGTAGACCCTGCACACGTCCTGGCGCCTGGCCAGCCACACCACGACCCCGATCCCGG
CTGGCTGGACTCGCAGGCTGCTACAGCGCTGGAATGATGGAAGGATTCGCCGACGGtcgc
ct
>NODE_507_length_501_cov_11.179641
CACTGGCACCCATTAAGGCTCCCAGAGGTCCATGACGACTCCTTTGTCTCTAATGGAGGA
GTCGACAAACAATCGGTGAGCGCGGGAGTTCAGAAAAACGCTGATGGAAATGCAAGAAAG
CGGCGAGAGTGAGAAGCGGGAGAGAGAGAGAGAGAGAGAGAGGAGACAGAAAGACAACAA
CTGACATCTCAGGGAATTTCACAGGGATGGCTAATCCAATGTGATCAGCGGAAGATTTTA
ATATTTAAATAGCCAGCAACGCACCAGAAGTTTCTAATTAAATTATAACTCATGCTTGAA
AAGCAAAAGTGCATGTGTTGTGGGAGCTTAAATAATTCAGCCCGCCCTATATCTCGTCTT
TCTGTTAACCCGGAGACAAATGGCACTTGCTAGGGCTTTTAGACAGGGGGCTGGCACTGT
CAGAAACATGAACAACATCGGCTTGTAAAGGGCCTCACCCATCAGGGCCCAAATCCAAAC
TGACTGGCCTCACTACAGAACAACGTCTCTAACCTACGAATTAATTTGGTTAATTAATCC
ATTATTAATTACGTTAAAGGCCACACAACATTGGCACATTGTAAAAAGATGACAGGGAAA
GAAAAGGAAAAAAAAAAAAGGCCTCTTCCTAATGAACCGGGGGATGTTAATgaggcgcca
gac
>NODE_508_length_681_cov_3.747430
ACAGCAAAAAATCACAGGTTTCTCCCACTTCCTGATGTCGTAGAGACTCGGGAGTAGGCT
CAGTGCGATCGCGGCGGCAGCAAATGGGGGGGTAGACACAAGTTTCATGTCTCTGGCACT
AACGGTTTTCCCAAACCCAGGCCGAAACCCTAACCCTAACCCTAACCCTAACCCTAACCC
TAATTCCAGACCTTACGGCTAGGGTTGGCCCATACTACGGGACCCAAAAAAGTGTCACTA
CAAACCTATACCAATCAACTCAGAGCGGTCTGAAACGCGCTCTCAAGCGCCTTCTGCGGG
AACTTATCTTGGATTCAACGCTTCCACACTGGCTGCGATATGCACGTCCCATTGTCAGTG
aatgggagaacgttttggccaatatctccggaaccagacgtgctagacacctggaaatgc
cacctgccccacctaatttggctatgctgaagacgccggtctaggtcccgagtctctacg
accttcccgtcccgagatacagcaaaaaatcacaggttTCTCCCACTTCCTGATGTCGTA
GAGACTCGGGAGTAGGCTCAGTGCGATCGCGGCGGCAGCAAATGGGGGGGTAGACACAAG
TTTCATGTCTCTGGCACTAACGGTTTTCCCAAACCCAGGCCGAAACCCTAACCCTAACCC
AAACCCTTGCTGCGTTATGCCCTGCCCATTGTCAGTGAATGGGAGAACGTTTTGGCCAAT
ATCTCCGGAACCAGACGTGCTAGACACCTGGAAATGCCACCTGCCCCACCTAATTTGGCT
ATGCTGAAGACGCCGGTCTAGGTCCCGAGTCTCTACGACCTTCCCGTCCCGAGATACAGC
AAA
>NODE_510_length_603_cov_3.436152
TAGGGCCCTCCATGGCGGAGGGGAGTCATGGGTGAAGTCCGAATTGAGCTGATTTGCCGG
TTGCGGCGACGATCAGGCCCAGGAGGGGGAAGGTAAGGTCTATGTTTTTGGATGCGGCGA
ATATTTGTTGTATTTCTCAGGAGTTTAGGTTAGTTGCGATTCATGCTATGGTAAAAATTA
GTCCGATATCTCCAACTCGGTTGTAGAGCACTGCTTGTAGAGCTGCTGTGTTAGCATCTG
CCCGGCCGTACCATCAACCGATGAGGAGGAATGATATAATTCCTACGCCTTCCCATCCGA
TGAAAAGTTGGAATATGTTATTAGCTGTTACTAGAATAATTATTGCGATGAGGAATACTA
GAAGATATTTAAAGAAGCGGTTTATGAAGGGGTCTGCGTGCATATACCAGGAGGCAAATT
CAAGGATAGATCATGTGACGTAGAGGGCGATAGGGGTGAAGATGATGGAGTAAAAGTCGA
ATTTAAGGCTAATATTAACATCAAAGGTGTAGGTGTTTATTCAGGTTCAGCTAGTGATAA
TTGTTTCTGCGCCTTCGTCGAGGAATAGGGACAGGGGGAGAAGGCTAATAAAGAAGGCTA
GTTTGACTGCCGTTTTAACTTTGGTAATGGCTCAGTCGTCTTTTTGAGGGGTGGGTGTGA
GGGTGGTTAGAACTGGGTAAAGTAGAAGGAGAAAAATCATGATCAGGCTCGAAGTTATTA
TGATTGGAGTATAGTGCATAGCTGCTACTTGGatttgcaccaaga
>NODE_511_length_388_cov_4.724227
GTCACTGTCATCTACGTGGCTCTGTTCGCTGTGGGCTCTCTGGGAAACTCCATCACCCTG
TACACCCTGCTGACCAAAAAGACCCTGCAGAACCTCCAGAGCACCGTGCACTACCACTTG
GCCAGCCTGGCAGTGTCCGATCTGCTCATCCTCGTCCTCTCCATGCCCATCGAGCTCTAC
AACTTCATCTGGTTCCACCACCCGTGGGTGTTCGGGGACGCCGTGTGCAGGGGCTACTAC
TTCCTTCGGGACAGCTGCTCTTACGCTACGGCTCTCAACATCGCCAGCCTGAGCGTGGAG
CGCTACATGGCCATCTGCCACCCGTTCAAGGCCAAGAGCATCATGTCCCGCAGCCGCACC
AAAAAGCTCATCAGCGCCATGTGGATCACGTCCTTCGCGCTCGCTACGCCGATGCTCTTC
ATCATGGGCCAGGTGACGCGTAACGGCGAGAAGATTTGCACCACCATCGTCTCTCCTGTC
ACCATGAAGACTGTGCTTCAGGTGAGTATCAGGAAAGTGTCTTATCGCTGGTTtgtttgc
tcactttacg
>NODE_512_length_418_cov_6.691388
ATGACTACACTCAGCTGAGATTGGACAGGCTAATCAGGCCGTGATTTGACTTGCCTGTCC
AATCGCATGCCTCTTTTGGTGCAATGAGGTCATTTCATTTTACTCCTTTTGAACACACAT
CACACCAGAGTCACAGATCACACCGTTTCAGTACAGTAGTGCGCTATAGGAAACTGCTGT
ATTATGAGTTTTTAAGAGGTCAGATATGTTCTTTGTGTGCTGACCTCTCCCTCTCGGTCT
CACAGAGCGAAGTGCGTGCCGTGTGGACCAGATCTCAGGGGCGTACGGCTGGTGGGGGGA
GCGTACCCTTTTCCTAACCTCCCTCCACTCCTGTCGCACCGAGAACTATGTCCCGGGACT
GCACCTGCTCACCTTCCAGCACCCCCGCAACGACTCCCAGCCTGACAAGGTACGGAGGCC
AAATCTTAAATAAAAACTGTACTAGTTGTGATTGTAACAGCTTCCCTTTCCTCCTTCCTT
CCTCCAATATTGCTTTGACTCCACCACAGTTCTCCAATTTGACTATTATGATTGTATCAT
TTATTGTTCATTCCTCCTTTGTGTTCTTTGCTTTTTAATg
>NODE_514_length_499_cov_5.204409
TTAGGGTTAGGGTTAGGGTTAGGGTTAGGGTTTCGGCCTGGGGTGAGGGTTTGGGAAAAC
GGTTAGTGCTAGAGACATGAAACTTGTGTCTACCCCCCCATTTGCTGCCGCCGCGATCGC
ACTGAGCCTACTCCCGAGTCTCTACGACGTCAGGAAGTGGGAGTAACCTGTGATTTTTTG
CTGTATCTCGGGACGGGAAGGTCGTAGAGACTCGGGACTGAGACCGGCGTCTTCGGCATG
GCCAAATTAGGTGGGGCAGGTGGCATTTCCAGGTGTCTAGCACGTCTGGTTCCGGAGATA
TTGGCCAAAACGTTCTCCCATTCACTGACAATGGGACGCGCACGACGCAGCCAGTGTCAT
AGTGCTGAGGCCAAGATAAGTTCCCGTAGAAGGCGGTTGAGAGCGCGTTTCAGACCGCTC
TGAGTTGATTGGTATAGGTTTGTAGTGACATTTTTTTGGGTCCCGTAGTATGGGCCAACC
CTAACCGTAAGGTCTGGAATTAGGGTTAGGGTTAGGGTTAGGGTTAGGGTTTCGGCCTGG
GGTGAGGGTTTGGGAAAACGGTTAGTGCTAGAGACATGAAACTTGTGTCTACCCCCCCAT
TTGCTGCCGCCGCGATCGCACTGAGCCTACTCCCGAGTCTCTACGACGTCAGGAAGTGGG
a
>NODE_515_length_689_cov_7.754717
CTAACTTATGTAACCACCAATTAGGAAATCACAAACAATCCCTTCAGAGGGAGTTGGAGA
ATTTTAATGAGGTTTAATGGCTTGTTGATTGGTTGGTAAGGTTTGTTTAGAGAGGTACAC
AGGGCAGATGTGCCGGGAAGAGTTTAAAAAACAAACTCCCTCCACATTCTCCCTCATTTG
TACACCTCTGGTAGCAGCTGCACACTATATTCCACAATAACAAAAGTGTGTCAGTAAATG
TCTGTGTGTGTGATCTGCATCGTGAGTCGAGGTATGTGTGTACATGTATGCTTATCTGGA
GCTCCGCTCAACAATCAACCGACCCCCCACTTCAATACACACACCCACACACACAAGGCT
ACTTCAGAAGCCGAGCCCCAGACAGGGTGAGCAGATCAATCAATTACATCTCTGCTCCAG
CAATCAAACAAGGTTATTATCAGGCAGCAGCTCACCGACCTGGAAAGGCCTGGCCAATCA
AAGGCTGCTGTGATGTGGGGGCTGGCACTCGCTCATGTGACAGTAACACAGAGTGGCAGC
TCATGTTGTCAAGGGATAGAAGGATGGAAAGAGGTAAGACAGACAACTGACGCTGAATTC
AAAGCAAGAAAACGAAGGATGTGTGGGGAACAGGAAAAAAACAATATCTGTAAATCACCC
ATCTCTGGCAATCTGTCTTCACCTTGACATTGCTCAAAGGACAAGAGAAGATAAGAAAAA
CACAATACAGTTCTTTGTAAATGCATTGTCTAATTTTTCTGGATTTGAATGTGCAGTACA
TCCCCGTCATGTTTCCTATCTTTATTTGGCTAGATTACTTCCCTGAAAAATGCAGGAAAT
GACAGGAAAAa
>NODE_516_length_861_cov_7.655052
GTCGTAGAGACTCGGGAGTAGGCTCAGTGCGATCGCGGCGGCAGCAAACGGGGGGGTAGA
CACCAGTTTCATGTCTCTAGCACTGACCGTTTGCCCAAACCCTCACCCCAGGCCGAAACC
CTAACCCTAACCCTAATTCCGGAGCTTACGGTGAGGGCTGGCCCATACAACGGGACCCAA
AAAAGTGTCCCTACAGACCTTTACCAATCAACTCAGAGCGGTCTGAAACGCGCTCTCAAA
GGCCTTCTACGGGAACTTGTCTTGGCCTCAGCACTATGACACTGGCTGCGTTTTGCACGT
CCCATTGTCAGTGAATGGGAGAAGGTTTTGGCCAATATCTCCGCAACCAGACGTGCTAGA
CACCTGGAAATGCCACCTGCCCCACCTAATTTGGCTATGCCGAAGACGCCGGTCTCAGTC
CCGAGTCTCTACGACCTTTCCGTCCCGAGATACGGCAAAAAATCACAGGTTACTCCCACT
TCCTGAGGTCGTAGAGACTCGGGAGTAGGCTCAGTGCGATCGCGGCGGCAGCAAACGGGG
GGGTAGACACCAGTTTCATGTCTCTAGCACTGACCGTTTGCCCAAACCCTCACCCCAGGC
CGAAACCCTAACCCTAACCCTAATTCCGGAGCTTACGGTGAGGGCTGGCNNNNNNNNNNC
GTCGTAGAGACTCGGGAGTAGGCTCAGTGCGATCGCGGCGGCAGCAAACGGGGGGGTAGA
CACCAGTTTCATGTCTCTAGCACTGACCGTTTGCCCAAACCCTCACCCCAGGCCGAAACC
CTAACCCTAACCCTAATTCCGGAGCTTACGGTGAGGGCTGGCCCATACAACGGGACCCAA
AAAAGTGTCCCTACAGACCTATACCAATCAACTCAGAGCGGTCTGAAACGCGCTCTCAAA
GGCCTTCTACGGGAACTTGTCTTGGCCTCAGCACTATGACACTGGCTGCGTTTTGCACGT
CCCATTGTCAGTGAATGGGAGAAGGTTTTGGCCAATATCTCCGCAACCAGACGTGCTAGA
CAc
>NODE_517_length_519_cov_9.992292
ACTGAGGCAGACTACTCACCCAGACGCTTCTCTCTTGAAGTCGTACCAGTATTTCACTGC
TTTTTGCCCCTCGACACTTCCCTAAGTTTTTTTTTTCTTTTCCCAGATTCTTTTTTCTTT
TTCCTTTTTTTTCTGATCTAATTTGCAATATTTCCACATATTAGATGAAGCCTGTACATG
CGGAACAGAGTACACATGGCCAGGGAATTGAGAAGTGCAAATAATTCCCTCATGTGGAAA
GGCTGCAATTAACTGGGGATGTCAGCCTTTGTAAAATATAATTGAGTTCAGGACGAAATG
AACGTCTCTAATCCGGCCGACAGAGCACTGTCAATCAGTGTTCCTCGCATCCCAAAAACC
AACTGTCATGCTTGTTTATGTCTGCCTCTCTACTTAGGGTTTGGACACTAATGCTCTGGC
AGCTGCCTCTCTTTAATGCGTGGTTGACTGGGTGACTTTGTGCATGCCCGGTGGGAGCAG
GATCTCGCACTATGGGGAGAGACTGGACATCTGTTTTTTCTGGTTGGGCTGGAGATAACA
TTGTGCGCTGAGGCGTGGTGTGAAACACCTGTGTGATTGAAGAAACATTTTCCCCATTAT
TGAGCATAAATCACCTCTTGtgacgtgcggaatgatatcagcggggaatatatctattag
cataacaggacttcacctcaa
>NODE_518_length_404_cov_4.074257
GCTTGACCTTAACAATCCTGTCTCTTGTTCAAAAAGGCCTGATAACAGAAAAAATAAAAA
AAAGATTAAATTAGACCGCTCGCAAACACAGCCAGCCTGTGAATAATGAATAGGGGATGA
ACACTGCTCTAAACAATAGAGGCCCCAGTGGCCGTGCTGCAGCTGTTCGGATGGCTCCCA
GCATGCACTTCACTCCTGGGCAGTCCGTGCCTTTATACCTTCTAATACAGTAGCACACAG
AGGCCACACCTGCTGTCCCTGTGGCTGCCCCGGGCCCTCCAACACCAACGCCACACAGCC
AATAAAAGAAATATGAGCAGGATGTAGCGGGAGGGCAAACACACACATCCACGTACACAC
AGCGCTCCCACTCTCTCTGTGAAGAATGAGGATATACGAGCACACAAAATCCAACTCTAT
TTGTCTCTACTACCCCCCTCCCTCCATCTCCATCCTTTCCCTCCGCACTCTCTCTACATC
TCCCCACGGCAGAACTGACTAAAAGTAATTATAcatgtttaataacttcaaggactataa
aaaccgctgtcggggggcgaggaggt
>NODE_519_length_331_cov_3.359517
TTTCACCTCAGTCCAACTGCATGTCTCGGTGTCACTCTCAGCTAGCATACTGGGATGGCT
GCTGTGGCCCTCAGGAGGCAACAGTGAGGGGGTTACCACAACGACGGGCTCTGCTCCTAG
GGGACGCTTGGCGTTTCATCCTCTGACACCCGTCTGTTTATTCTGCACAGTCAGGCTGAA
AGGACCATAACAGGCACCAGGAAAGTGAAGATCTTCACCAGGGGAACAGGCTGATGCAGA
GAGAAATATATAGAGGGTGAGGGAGAGAGACAGGGGAAGAGAGAGGGAGAGAGAAACTCC
TTCGCTTCCCTGTGGTCTGACAAAAAGATGACAGCTTTCCTCTGGAGCTTGCTCTGCCCT
CCCTGGGCTGAAACCTTCCTTGTAGGCAAGTGGCCTGTCAGACACAGCTAACTAGGCTGC
CCCATGAGAGATGCAGAAAGCTCGACAGTTTGTTACTAGTTggcaaaaggccaccgtcgc
[truncated: 20,644 more chars]
