# Supplementary material for: Multilocus molecular systematics of the circumtropical reef-fish genus Abudefduf (Pomacentridae): history, geography and ecology of speciation
Source: PeerJ. 2018 Aug 14;6:e5357. doi: 10.7717/peerj.5357 (PMC6097498; doi:10.7717/peerj.5357)
Supplement: Data S1 [file peerj-06-5357-s013.zip › Data Supplement/assemblies/Abudefduf-septemfasciatus-STRI-X-1154.contigs.fasta]

>NODE_1_length_795_cov_60.003773
ATGATTAATGCCACCCCCGTCCAGCCACAAACCTTTCTGCCTCAGATAATGCCAGGCAGC
AAGCGCGGCTGACACTTTTAATGTATAATTAAGTAGAAAAAGTCAGCACTGGCTATGCAA
ATTTTTTAAAATGATAAATGACGCTGTACAGCAGCAGGGATTGATTTGGTGTAAATGAAA
CTAATTAAGGAAATGTCAAACATAATTAATAAAACAGGTTTAAGCTGCAAAACATTGTCA
ATTGAATGAATGAGGAGGCATTGGCTCCCATTGTTCAGGCTTTATTTAGGTCTTGTGTTT
AGCTTGTTCCCTGCTCCAGAATGCTCTCTCCCCTCCTCACTCCCTCCACCACCAATTCCC
TGAGAGGGGGAAAATAAATTTGCTTGTCTCTCCGCTGACTGTAGAAATTAATTGCTGAAA
TCTTGTCCCATCCAAGTGTTACATTCACACGCAGGACATTAACATAACTAATTTGAAAGA
GCTCAAATGACTGCATAATGGAGCTCCGTCACCATGCATGACAGTCGCTGGTCATACCAA
ATTAGCTTGGTTTTATAATTGAAAAATTTCCCCCCCTTTCTTATTTTTACACCATTTCCC
TCCTCTTTTTTTCATATACTTTTTCTCGTCTTCCTTGCTCCTTTTCCTTCCATGGTATCG
TTCTTTTTTGCTCTGTTTTCTTGATAAGAACAAAGGTTTTATAATTTACAAAAAGAGTGC
TTGACCTATAATTAGAGAAGAGGAGTGAGGGGAGAGGAGGGGGAGTGCCAAGTGGTGGCG
GCAGAGTCAGATCCTTAGTCCTGGTAATGATGCTGGAGACCTTGTGGCCCCCAGGGAGGC
AGAAGAATAATGGGATGGGCTATTTTTATGGGGGAGCAAAGCAATGGGCCACCAGCCGCT
GGGATGCTGGTGCCTGGGTATGGTGCAGAGCAGCAGGGGCTAGCAGGGGGCTAGTGGGGG
GCAAAGGAGGGTGAa
>NODE_2_length_1098_cov_15.540983
CTCACTGACAGCTCAGTCTGTCACTGTGCACATGATGTGATTTGCAGTTGCTTGCAAAGT
AGATAGTGACTCTGCAAAGCCTTGCTAAAGCCATCAGATATACACATCATAGAGATGACA
CTTGGCTGGTGCTTTTTGTCTATCCGTTTTGTTATAAAGCCCCAGTTACAGTGTTCATTT
GATGCTGCTCAGTCAACACAAGTCTCACACTGGCTCAGGCAGAGCAGAGAGAATCAGCAT
GAGGGTGGATTGATTTTTGGCTGGGTGCGGACAGTGAGCAAGAGACAGTAGGCCTCCAGA
CAGAAGCTTGGCTGGACTCTGTGAAGACTGGAGCCTTCTGTGAGGTTGCCTGCCCCACCA
CATGGAGTGCTCCAACAGTGACCCTGCGCAAACTGGCAACTGCCAACCGTCTGCTTCCGT
CTGCTTGGCATATTTGGCCATTTAGTGGGCGCTTGTGAAGATCAAATGGGTTAAGATCGC
CCCTCTTAGTGAGCGGGGAAAAAAGAACATCAAAAAGGTGTAAATTTCACTTCCCCACTT
TTGATTAAGTCAAGCATGAAAAGAAATGTAATACTCTCAAGTGGCAAGGGTTTACACTAT
TGATGCTGTTACTTCTGCTTCAGGAGGCCCAATCAGCCGACAGGGAGCTGAGTAAACTCG
CCCTGAGTTTTAGGGGAGGCCAGATGGAGGGCTTTTGCTGTGCCTGAAAAGACAGCTTAA
GAGCTCGCCTCCTCAATCCCACTCAATACTGACTGTGTGAAATCCTGGCCCTGGCTAACC
CCCCAACCCACCCGCCTTTTCCAAAGCTGGTGGCTACCACCATATGGGCTTGTTTAAAAA
CTCCCACAGGCTGGTACAAAGCACAACAACACAGTTTTCATATCAAGTACTCTCTCAAAG
AGGCCCCCCCTCTGACTCCTTCCCTTCCGATTCCAAAGGCTGTCACGGGTTCTGCTCTGA
TTAATAGTTGGTGTTGGCCGTCTGTTTTGGCAGATCATTTTGTGCGATGATTAATATGAT
TTTGCCAGCTCAATCCAGATTTCATATGTTACTAAAGGAGCTGCTGACTGACTGGATGTT
TGCCTTTCCACCTGCAAAAAAACACCCCCAGATATTGGAGAGATATTAGTGGTGTGACCC
TTCTGACTAACATTGCACCTCCTTGCTATGCTTTGTTGCGACAGCCTCTCACAAAGCAAA
AGTGAAGTAGAGCAGTGCCCCTAGTAGTATgtggtggacagcgaaatggaatggcttttg
taaagacttaatagaatc
>NODE_3_length_408_cov_11.742647
TTTTTTTGGTCATAAACAGTAATACGGTCAGGTGCGTGACTCTCTTCATTCTCTCATCTC
CCCTGCTGTCTCTTACCACATTTTTCTTTCTTATGTCCTGATGCCCCCTCCTGCCTCCCT
CTCTGTCCCGCTCTCTCCCATCTCCTTTCAATCTGTCTCCCTCTCTCCATCCCCAGACAG
ACCCTCCCATCAGTGCCCATTTCCCTCCGTCTGGCTTGTGCCCTTCCTTTTCACCCAGAT
GACCCTGCCACCGCCCCGTTCCTTCTGTCTGTCTGGCTCCGCTTTACCCAGATGCCCCCT
CAACCACTGCCCGTTCCATACCATTGCGACTGTATCCCTGAGTAGATCTGTGTTCTCCCT
TCTCTGCCTCTTCATCTCTGTCCTCTTTATCTCTTTCTATCTGTGTTTCTTGCTCGCTTG
CTCCCGCGGTCTCTCTTTTTCCCTCGTACTCTCCCACCGCACAGATGCCTGGCTTGGTTC
GCAACAGCTGTCTCGCCATGTGCCACTACCAAGTGTTGCCTTCGACTGCGGGGCCGAGTG
GGGGTGGTGGTGGTGGTGGTGGTGGAGGGCGCAGAGTGGATTAGTCAt
>NODE_4_length_735_cov_36.297958
ATGACTTTAATGAGTATTAACGTGCACTCGCAGAATTGGGTCTGCTCTGTAAATACACGG
TTATCAAGTTTATCCATTTGTTGTGCTGGAATAAATGACAGTGCTAGTCAGTAAGAATAA
TTAGAGCAATCACAGTGTTATTGCCCAGACAGGCTACTACATTTCATTCCATAATGACAT
CATTACCTCAAGTTAATTATGTGTCTTGCGAGGTGACACGTTTGATTAAACACATGAATG
CACAAACAAATCAAAAAATTAGCTGTGGAATGGCACACTAAATGGGAGGCGTTTTAATGG
AGGAATTGTCATTTTGTTAGTTCGCCTCTGTTCCCAGGTACAACTGTGAAGGACAAATGC
ATTTAGGAGACACACAGAGAGAGAGTTGCCTCTACAGTGCAAAATATAAGGTGAAAAAGA
ATCTAGGACGCAAAGGGTTAAAAAGCACAAACAATAACATTTCAGTAGCAGATGTCCTTG
AGGCAAAACCAAGGACGAGGCAATTGCTAATCTTGTATTCCCAGCATGATCAAATCACCA
GGCAACAGATATAAATAAAAGGACAGGAAATGAGGAATTCACATTCAACGGTGTCAGCAG
CGAAATGAAGATTCATGGTGAAGAGCCCCGGTGAAGGCGGCAAAAATTAACTGCAAATAA
AAGGGACAGACGGCCTCCAAAGTCCAGCGTATAAAGTAGGTTTGGTGGGAGAAAAACACA
TGCACTAGATAGGGTCTAGTAGATGGTTGCTGGGGCTGAGGCGAATGGGCTGCACTTTGT
CATGGAGACAGGTGCTTTTATTTGACACCTAACAGGCTGCGCCCTGACTGGATATTCTAA
AAATATGAGTCTGCGCATGATCATCAGACTGTCTCGTTTTCCATTCATTTCACACCGTCA
TTTGTTACAGCAAAc
>NODE_5_length_489_cov_23.738241
GTTTAAAAATTGGTGATTGCTTTCATCCGCTTTAATTACATTCAGAAATGGCATTTCTGC
CACATAATACACCCCTATTGTTTCAGAATTATCTGGCTTGGGGAGTAAAATCTACAATAT
TTGACGATGCTCCCGAGCTAAATCGCCTCTTGAAATTGAAATATGCTGCCGAAATACAAA
ATAAAAAGCCAGCCTTTGCTGCTGATATACTGGAAGCTCCTTGGCTTTCTGCAGAATGCT
ATTATTATGCATATCCAGGTAGAAAGTTAATTAACCCAAAGCTTAAGCTAATTATGGTAG
CAGAATGCTATCAACCAAACGCTTTCAGTCTGACAGCTGTCCAGAATTTCATTTGCTAAT
CATTTGTCTTTTGCCGGAGCATATGGTACATTTCCCCGCTATCACAGCAACAACAAACAG
ATGAAAATCATTAACTAAAAACAATGTGCAATGTGAAAAATCAGACACAGATTTATAAGG
CTTTGTGTCAGAGAAAAAAGGGGGATTTATGGCCTGGGAAATATAATGATAATTTTTGGT
TTTAGCCACTTAGGATTTTAGGCAGATCACGTGACCCAAGTGTGCAGGGAATTCAGATGC
ACAAATATATTGTTTATATCTATATGCAAATGAGACAGAATGTTTATCCGTGTAAAATTA
ATTACAATt
>NODE_6_length_776_cov_37.182991
TTGACTAATTGTAGGCAGCCTTTTAGGGATTGTCTATATTTTAGAATTGATTTTATACAA
TATAGACATAATTTAGAATTGACTTAATTATAAAATTTAGACATTAATTATTTAATCAGT
CTTGGATTTGTAGGATTTTTTAGGCAAAATGTTAATTTCACAAAGTGTAACTCAGATAAA
CATTTTTGATAAAAGACCAACATATGTACCGAGTAGGAAAATTATTGTAAACCTAAAATT
GGCTTTTGTACAATTTTTTCTGACTTAATAACAAGCCCTGTGAGCTGATACAGATTTATG
TGTGATAACAGGCTAATGATGGACAACAAATGTAATTTAAATAGGTTGTAATTTTATCAT
TTGTTGCTTCAGGAGGGTTTTTTAAGTAACAAGAACATAAATAACACAGCAAATCAAATT
AGTTCTCAGCATTTTAGGCAGTTTATTTGAAAAACACATACAAAAAGATCATATACAAGA
CAATAAATAAAAAAGAGACAGAACAGTTTGGGTTAAGCTATGCAACTTTTTGCATCATCA
TTAGTAATAAATACAGTACAAAATCCACCCAGAGTGAATCTAAAGATTTTCCACAATATT
CACTGATCATGTTATTCTTCATTATGATTTAGCTATTGCTTTCATATTATTGATACATAC
TTCTACTTTTCTATAAAATACTCAAGATCATAAAACATTGCGCGGTTACAGCAAAACAGC
AGTGTGTTGTACAAAGATGGCCACTTCCCTTTTTCACTGGCAGGTTAATAATCAACATTT
TTTCAGCAGCAAAGAAACATCTGAAATATTCAAGAAGGTACAGCATCATATTAAACACAT
CTACAGAGCTACTCCCACATACACATAGGAAAACCTGAGAAGGACATGCATTAAAAAGCT
TGTGCTTTAAGTTCTACTGTTCATTCCGGTTCATCAGCTTGAGTTAatactatggc
>NODE_7_length_1082_cov_42.013863
ATAATCATTTGGCGATGCTTTTATTTGAATACAGATGATCAACCAGGGACTGTCAGGGAA
CCGGTGGTTTATTATAGAAAGTGCAAAATAAAGGGTTTGGTGATTTTAAAATACACATTT
ATATATATTTATTTTATTAGAAGCATATTTTCATGTATTTATTCTGCAACATTATGGTGT
GCTTTCATTGCGCATTGTAAAATCCATGTATTTATCTATGCATACATCTATGCATGTATC
TACGTGGTTGTGTGTCTGTCTGGTTGAGGTGTGAAGCTGCATCACCAGCACCAAAGTGAA
CTGCAGATAACCTCATGACGTGGCACAGACATAGTATTCATGCCTATATAAAATTCACGG
CGGCCGCATGTATCTGGTGGTGGTCTGAGCCGCTGATAAGGCTTTGCACACTATCTGCCT
TCAGTCTAGATGAAGGATGAGCTTCTCAGCCATAGACGTTGTCCATCCTGCTGATGCTCC
CTCGTCTCATCGTAAACTCTTGTGCACCCTCTGGTGCTTGCTAGTCTCCCAAACTTCTTT
GTGTAGCCTGCTTTGCAGATTGTCTTCCTTGTCTGTGTGGTTGCTCATTATTCAGAGACA
GACGGATCTCAGGTCATCTGCAGCTGCAGCAAAGGAGAAGCAGGAAAGATGGCGATCATC
CATTAGACCGACCGGGCGCACGCATGAAATACGAGGACAACTTTTGGGAGGATCGCTTGA
GGAGAAGATTGTACCAGTGAGTTTTTTTCCCCCCTGCTTCTCGCACTATATTTCCAGTTT
CGTCAAGGTTTTCGGCTGGGCTTTCAAGGTCTGCGAGAACGTCGCTATGGTAGATCATGG
GATATAATGTGGAGAGCGCCTCGTGAATGACCTGGAAAGAGCGGATCTCCCCCCACCGTT
TCTCCTTTTAGTCCAGTTTGGTCCAGACGACTCGGTTGGAGAGAAAGTCGGGTTTTTTTT
TATGTGTGTGTGAGTGTGTGTGTGTGTGTATAGTCGGGTGGGCGCTCCGGCTGGCACCCA
ATGCAGCCAAAGTCAAGTGGGTCTTCTCGCTTCCCAGTTAATATCCTAACCAACCGCTTC
CTCGCTATGTCGCCTTTCGGTTTGTTGTCAAAGTGACACAAGGAAATGGACGCGGCGGTT
GCAAAGGGCGCTTCGGCGGCGTGTTTTCGGCTGCCGAGTGGGTTCTGTTGTGCTGACATG
TCTGGTCAGAGGGGATCGGTGGCCCCGGCGGTGCGTCCCCTCTCCGGCCGTGCGTGTTGT
Tg
>NODE_8_length_746_cov_39.615280
TGGCAATACATAACACCACCGAGACAAAGAATCTTCATTGTTTCAGGGTTCCTATAAATA
TCTAGAGGTTATGCTAATAGATATGGGACATAGCAGAATGATTAATATGTGTGTTGTGCG
AGGGAGAGGAACTGTGTGAAGGCACGTCACATCACACTGTCAAGACAGGCCCTTCCTTTC
CCCCCCATGCACTTGGAGAGGCTGGCAGTTACCCAGTCCTCCATGAGCACACGCCGTGGA
CTGGTTCTGAACTGGTTCCCTCACTTGGGGCTAGCCTGGGACCAAACCCGCGTCACCTCT
AATTAGGGGAGGCGCCCAGGCACAGGCATAACGAGCTGATGAATAATTAGAATTGGAGGA
AATTGTGCAGCCAGGGTGGCAAATCTGGAGGGACAAGTGCTGAAAACAAGGCAAGCAGCA
TTAAGTCCACAGTCAGTCAAATCTGTGAACTTGGCCAGCGGCGTTAACACTAGGCCTGTG
TGAAGAGGAATAAAGCTCCAGCACTGGTGGCCAGCCAAGGCCATAGTCAGACCCCCAGGG
TCGATTAAAGGAACAAATAAGATGTGGGTGATAAATGAATCCATAAATTGCCAGCGATGA
ATATTAATTCCTTAAAGCTCTGGCGCTGTGAGAATGCTAAACCACGTGCAAAAGCATGCA
GAGTGTTGATACCGTGATACTGTGTCACCATTTTTGAGGCAGCATGTCAGAATCCCAATA
AATGATTGACAGTCGTATTTGGCTGCAAGTACTGTTCTCACTTCCAACACCCATGCTGGG
GTGAAATTAGCCTAGCCGCTCTTTATTTGTAAAAGAAGTCAAAAGGTTGCCCAAACTGTT
TTGAATTTACATACATAATGCCTGAGCATGTTGATATTCATGCTAAAAAAAATGTATATT
GTAGATCTTGATTCACAtaagagttt
>NODE_9_length_902_cov_74.657425
CTCGGGTCTCATCTAGATCAAAGCAACTGTGAAAATAATCTTCAAGATATTATATCAGAC
ATTTCCTGAAAAGCACTTAAAACCAGCCTTATCACATACAGACAACACTGGCTCATCTTA
TCCTGATTTTGTGAAAATGTAGAGCAATGTCAAACCTGTCAACCCATGTTTCCCAAAGCT
AATAGCTGTAAGCACTGAGATCGGCCTGAAAGGGTTAAGGGCATTGTTCGCTTATCATGT
GATAGGGACATTTTTTATGCAAGAGCGAGCCCTGATTAGAGGGTGAGTTTTAATGACAAC
TAATTAGCCAACCTCTTTAGCCTTGGCATAATGATCAAACGAGCTGTCATCGCGTACCTG
ATACAATGATCCTCTCACTCTTGATATGATATTTTATTCCTCTGCAATTATGCAGCCCCC
ACTGCACCACATGTGTTTATTGCCTCAAGCACACATGTCAAATTAAAGAGCAGCTTATGC
ACCTGATATTTAATTATTGCCTGCTGCACCACCATGCACAATGGGAAAATGTCAAAGCCA
GCAATCTACAGTACTTCAAGCAGCAATCGGTACGCTGAGATCACCGACTACTCGTGCACA
TACACCGACACAGAGATAAGAATTTGAATATTGAATATCAATGGGAACATCTTCCAGCTT
GTCTATGCTCAGTTGGCTCTTTATATGTCCCTTTGTCACTGTAAAGGGAATTTGGTATTG
CTTGCCAAAAGCTCAAAGCTCATGTTTGCTTACAATATGAAAAAAATAACAAAACATTTT
GAGCTATATTGTAAAACTGTATGAATCATTATTATGAGATTCTGTAATGTAGATATTTGT
TGTTTTCATATAACTGCTACCTTTTCCACCAAGTTTCAGTCTGAGTTCAGAATATTTTTT
CAACAAGCATTAGTGGCAGGCTCATAAATCAACAAGAATATAACTTTCCATATCAGGGAA
ATTAAATCCTGTAGACTTTTTTTCAAGGAGTCTTCTTAAAATGATCAAACATCCAGGAGT
TCTTGATGTATTTGTGCTAGAGTAGCTGAAATGTGCTGGAGCACTTAATTTATCTATATA
Ag
>NODE_10_length_854_cov_56.377048
ATGACCCTGTTCACATTACACATAGTCATTTAATCCCTTGTTATTATAAAAAATATCGAC
TGCAGTCAATTTAAGGATTTAGATTTATTAAAAATTTTCAGTGATAATCTGAATCAAATA
AAGAATGTCTAAAAGACTGCCATGACTTATTTTGCAGTACACACGACTTGAATTGTTCTT
GCCCTTAACATTTTGCTTTCCTGTATGACCTCATTTCAATTTGTGACCCCGGCACTGTGG
ACTACAACTGTAATGACCAGTGTTGCCAGTGAAGATGGTGCCTTTTTGCTGCCTGCTCTT
ACTGCAGGCTCTGTGTGTGATTGCCGTGTGGCTGGATTCACAAGGAAGGGCATAAACTTG
GATTGGAAGACAATGCATTAAGACTGCTGGTCCCTATGCCTTAGATTTGGCACAGGTTAG
GTAGAGGCATGAAATGCATATTGTTTGTGTTCATTTGAATAAGGACAAATGTCAGATTTC
CATGGCTCCAGGCAGCCTGCATGTTAGATGATCAACTCTTTTGGGCCCCTGGATGTGGGG
TCATCAGTAGCGCTTCCAGGTCACTGTCACTGCATGCCGGTTTGGGGCCATAATTGACCT
TTTGACAGAGCACAGGGAGACAGCCTTTCTCTGAGGGCAGGAATAATCACTTTAGATTTA
CTTGTGGCTGTGCTCATGTTAGCTAATTAAAATGTTTGTTTTAAGAAAAATTCAATTTGT
GATCTAAGAAAATATATTTTCGAGTTATTTTTTTGATGTTTAAACTGTTACGGTGTAAAA
AAATATAATAGATAAAATAAGAAAATGAAAGAAAAACGTTAACTTGCCTTTGAACTTTTC
TTGGATTTGAAAAAAATATTTATTGTCTTAAGTATACCACAATGAAATCTTTTACCAGGG
GCTGAAAAACATGGGACATGTCACTGCTGCACGTCAGTCTTTTCTGATGTTTTCCATGAC
TAAATGTGAGAAAGGCAaagcattcttttatcggtttagttaacatttttgttatgtgtg
aacaactgagtcag
>NODE_11_length_379_cov_44.868073
AAGCAGGTTTCATTTCAGAGGCAAATGAAAAAAGGCTTTGTGGTTTTAATTAGTCATTTT
GTTTATTTCACGGCCACACACACACAAAAAAAGCCCGTCTGTAAATATGTATTACTGTTG
TGCAGCAGCAGCGGGCCTACACCTTTCCCTCCGCCGGTTGCCTTACTACTTTAAATCTCA
CAACAAAGCCCGTGTTTGAAGACTGAGGGGAGAGCACACTGCATCAGTTGCAAATCTTGT
CTTTAGAGTTTTTATTTTTTTCCGAGTTGCTCTTTGTTGATTGTAACTAGGGCATCTATA
TTGCCATGTTTCTGCTCAGCTCACAATTAAAACATTTTTTCCCTCCCTTTCTCTCTTTCT
CTCTCTCCCTCTCTCTGTCTCTCTCTCTCTCTCTCTCGCCGCTGTCTTTCAAAGGCTGAT
GTGGAGTGCACATAATTATGCATATAAACATAGTGGCTTAATTATCTCTCACAACATCAG
TGACAATGTAATTAACAAACATTGCAAGATCAATGAGAGAAACTGCGACCTTCAAAACAT
TTAACTCCTCACATTGAGG
>NODE_12_length_832_cov_14.917068
GTTGTGAGTGAATAGGGGGCCTGTTTGTTAAGAGAGGCCAAATCCCATATGGTGAACAGC
AGCTCCTCTGGTGAGAAGAGAGGCTGTGAAAGCCACCGGCAGCCCCTCTCCTCCATCCGT
GTTCCAGAGATGAAGGGATGTAGCGCCTGCCTCTCCTTGTTCCTCCTTTCTCTCACTCCC
TTTGCCTCCTCTCCTCCCTCTTTCTTGGCCAGGGGTTAAACTGCTGAACTCTAACCTCCC
TGGCAATGATTTCATTCACTCGGTTTCTCTCGCTCACTCTCATCTCAGAGAGAGATTTAT
TTCACAGTATGTAGTGGATTAGGCCCCCCTCGTATGCCCCTGGACAAAAGCATTGTTTTA
GCACTAGCCTGTTTGCTGTAACTGGAGGAAGCTACCACTACTAAGCGTCCACAATACAGC
CATTGTGGACACAGGGCTAGGAGGACCCTGCCTCGGAGGCCGTCTAGACTTTGAGCCCGG
GCCGATTGGAGAAACAGGGGGAGAAAATCCCATCAGGCAGTGGAGTGAAAGTTAACTAAG
GTAACCTGCTGTGAACCTGATGAAGATGTCAAGCCAACATATGGCAAAAAATGTCTATTG
TCAGAACAAGGAGCTTTCTTCCCTCTGAGGGAGGGGATGGTAGAGGAGGAGGAGATGAGG
GGTGGCTAAAGAAAACTAGGGGGGTTGCACAACCTAAAGGAAGGAATAACTGCAGTGGTC
ATCGTTTTACTTCTGGATCAGTAGTCTTATTCTGGCCGGGAGGAGGCCCAACCCCTCTAC
TCACAATTAAAGGAGTAAGCAGATTAACTGGCATCTTTCAAAGGCCAGCAGAAAGAAAAA
CTCACTCACAGACGTTTAATACATTTTTTCCCCCCTTTGCCTATCAAGTCTCGCACTGCA
CACGGCAAATGGCATTACATTTCATGCTGATTTAGTGAGCAGAGGTTTGGAGAAAAAAGA
AACTTCTTAAACTGTGATATGGTCCTTAAGTTTACTAATACTGATTGGTCAc
>NODE_13_length_452_cov_69.924782
GTGTGCTCTTCCGATCTATTACTAGAAACAGTTACTCGCTATGCATAACCTAGTTAATAG
TTAAATTTGCTATTGCTTTTTTCTTGTCTTGTTAAAATGAAATCTTTAGATCTTTTTCAA
TAAAGTTTAGTCTTAATAGAATGTTATAAACAGTCGTTCTGGTTCAATATAACCTGTGAT
AAGTTTGTGTAGTTCTAAAAAGCCACTCCGTCCACACCCTCCCTCCACTTACTACCGCTT
TGTGATGAAACCTTATGCAAAAATGTGGGTCTGAAAGCATAGTTTTCAGTTTTCAGTGAA
CATTTTATATAACATTCAGCTCTTGGAGGCTTGAGCGGATAAATTAAAAAAAAATAAAAA
ATAAACAAAAAAATGTTCTTTGAGGGTCATTCATTGCACTGGACTAAATCGGTCAAAGTC
ACTAAAGAGTCAGAACTTATTTTTAAGAATATTCATCATGTTTTCAAATGACATACCAAC
AAATCTTTAAAAATGAGAAATTGTTACCATTGCACACCAACTGTTATTTACAACAGTTGT
TGCTATACTTAAAGAAGTACTCTGGAGGTATAAAAAAAAGGGATTGTACCGATTCTATAT
TTTATATACTCTAATATGATATATATTAtata
>NODE_14_length_621_cov_74.735909
GCTAATGTATTCTGGATTTAAGCTCCATTGTAAAATCCATAACATGCCTGCACCTGACCT
GCTCTGCTGCAGCCCCCACAACAACCCCTCACATCTGACTTTGGCACAAAGTTAGGAAAC
GTAAATAATAATAATAATACTAATAATGATAATAATAATAATATTAATAATAATAATAAT
AATCTTTGCAATCTGCACCGGCAAGCACTTTTTCGAGCCTTTTTCCTTTTCATCCCGTGT
CAGTTTCTCTTTGACATTGCCGTGTACTTTGCAAAAAGAAAAAGGAGCGAAAAAAATCTT
TATCAAATCCCCATTCTGAGGCTTTCAATAAGGCAGGCCATTACCTCACTGGCGCTTTTG
TTCGGCCTATACAAGAGAGAACAAAATGGTTATTCAGGAGGACGCTTTAGATTTTTATTG
TGGGCTCGCTATTCACAAAGAGCACCGTTATTGTATTAAAAAGAACCATCTGTGGCAGAA
ACAATGGCTTCAAATTATCTGTGAATACCCAGTGAACAAAATATAAAGCTTTTTCCTGCT
CATTATGTGGGCTAAGCTAGGGGGTGGAAGATAGGAGAGGAGAGGCATAGACTTTGCTAT
AACTGACTTTTGTTGTTCTTGCTTGCATTCTTCTCCTTTTTAAATCGGCCCCCTTTTCAC
ATTGTGTGTCGCCATAAACGGCTTTTCTTGTTGCAGGGCTAGCGGAGAGAAGACAGCGGA
GCTCCAGACAGACAGCGGGGCTGCGCGGGGGCTGCACGCCGACCGCAACGCACCGGCTGC
CGGATCGAACACCGCGCGGAc
>NODE_15_length_751_cov_59.700401
GTGATCTTTTTAATTATTCTGCACTTCATTTCTATCCCACCATTCAAAACGCAACATGAG
AATTGATTGCCTCAAAGATCCATCTTTATAATCTCCCTCAGGCCCATAAATTATCCAACT
TTGGGGCAGGGTGGACGAGCCATGCAGGCACAAGCAGGGTTCCTTTCACAGCAGAGCAGA
GCCACATCACTGCAGTGGGTTTGGGGCAGGAGGGGGGAGGCAGAGCTGAATGGGGCTGCT
CTTTTGCTCGCTGGAAACGGGAGGGAAAAAAAGTACACTTGTTATCTTGTGAACCCTCAA
ACATGTAAGATAGGAATCTCTTGAATGTCAGCGACAGAAATGGAATTAACAAGAGATCTT
TTTATTGTCACAGAAGGTCATTAGGCTGCCAATCGGGGTAATTATGGAAATGATCTCCCC
AGCTCTTTGGAATGTTTTCCTGCTTCCATAAGGACTTGAAAGTGTTCAATCAGCCTCTCT
CGTGGGAAAGTTCAGCCATAACTGCAAGTGTACCAGCAAAATCAAATTAAGCAAAGAGAT
TTCATTAGTATTTATAGCCCCGAGGCATTTGTAAAAGTATGGAGCAGCAGAGTAATGTGG
GACTGTGGAGGGGAGAATTATTGCTTAATGACAAAGGCCATACCTAGAAGACATACACAT
AGATAATGAATAGGAGGCATTGATTGCATCTTTAAAGAGGATTCTTGAGGGATTGTAAAA
TATTGATGCTTGTGTGGCTGACTTTGGACTCCCGGCATGATGGGTGTGAGGGTGGTAACT
TTGTTTGGGTGTTAACACTGTTTAGCTGGGTACTTGATCATTCAGAGATGTTTGATCCTA
CAGTAGAAATTAATATAGTAAtatgagcaacaataaaacacaccacaacattcatggtta
aaaacgaactattttaaatttaaccagttgc
>NODE_16_length_457_cov_29.448578
TCCACCACTCATGTACTGTGAGTTTTTAAATGTTACTCCGGCACCTGGCTGACAGACGGC
ATCAGCCGCTCATGTTTGCTGATGAGGTCACGTGAGAGCCGGCGGTCATGCCTGCCAATC
TGCCAGCATCTCCTGTGTTTTCTCCTTTCCCTGCGCTGTATGGGCTTTTCCCCTCACCTC
CCTTACACCCACCCACCCCTTTTGGCGCGCCATAATATTTCTTCCCCCTCTTTTCAGTGC
ACAATAAATGACTGCTGTTATGGACCGCTGGTAGACTGCATCAAACAGTATCCTATCCCA
TAAAATTTTAAGCCTGAAATTGACGAGGAGCTATTGAAGGGGATGAGATGTGTCTGGCTT
CACCTGACATAAAAGTTCTGCTTCACAGAGGAAGTGTTTCATCCTGCCTGCCATCCCACT
ATCACCGATACAGGGGGCTGTAAGGCGATGGAGGGAAGAGGAGGAGGAGAAGATTGGCTG
ATCTAAATGCATCTCCATGTGCATGCAGTGGATCAGACCCAATGTTCTATGATACAGGAA
AAAAATGATCATTTAAAAGCTATGTGGGGGAAAAAAAGCAAATATTCTTCTATACAGATT
TTAAAATCGCTTTTATTTGGATTTTAGTGAGTTTTAg
>NODE_17_length_657_cov_32.662102
TTAATTTCAACATGACTCTGACAAAGCTAATTATTCTGTAACTCAAGCCAGGCCGCTGTC
GTGACCTTCGCTCTGTGGCTGGACTGAGGAAGAGCCAGCAGCTTTCAGCAGAGGCTTGGG
CCTGTCTGGCCTGAGAATGTGACAGGAGATAGACAGAGAAGAGAGACACAAAAAAAGGAA
AGGGTCACAGAAGAGAAATAGAGACACAAGAGAGTGAGACAGAGAGAAGAAAAGGGAGAC
ACAAAGAGAGAGGGGAAACATGAGAGACAGCGCGAGAGAGGCAATGAAAGTGAGTGGAAA
TGACTGACAGTCAGAGGATTCATCACAGGTAGAGAGTGAAGGCTCTGGCCACAGAGGGAC
CTGGTGAGAAAGCTAACAGATCGCAATCTGAGTTTTCACTCTGCGCCGCGGCTAACAGCT
AGCAGCTACCCTGTCACCGCTGCCTAAACAAGCCCAGTGTTTTCATCTCCATATACACAA
CGCGGCACTCTGTCTTTTCTTCTGATGGAGATAAGATGTATAAATTATGAGCAGCTGACA
AAGTCTACTCCAGCGCCCCCGGCGTCTCATCAATCACTAGCCTGTGTGTCAGCAGGTAAC
TGACGTGGCCCCCGGAGGCACAGCCCCCTCTTTAGGTGTGTGAGTGTTTTTGTGTGCAAA
AAAAAAGTGTGTTTGCTACCGTGCAAATTGAGCTTTTGTGCACGTCTGAGTATCGTGTCT
GTGTGTATGTGAGAGGTTGTGTGAACAGCTGATTCAGTGTTAACTCCGCGCAGTAAGAGA
CAAAAAAGAAAATGAAATACATACAACCCGCACACACCAGCtactcaaaaacaactc
>NODE_18_length_832_cov_28.323317
GGGGTGCGGGGCTGACAGGTGGAAAAAAAACACTCTCATCTGACTAGCCTCCTCTATCCT
TCCATGGGGCCCCGTATGAGCAAAGTAATGAAGTCCAAATTACAGCACAGGATTGCTAAG
AACAAGCCTCTATTGTTTGCCCTCGGGGCACACTAAAGCACACTAAATGAGTGTCACAGC
AAGCAGCGGGGCATAGACCGTTACTGCACTATTTAGTCTGTCCCCGTTGTCTCAAGACGG
CCCCGTTTCAGAGGTTCTCAGATCAGACAAATACTGCTCCCCTCCTCCCCCCTCCTTCGC
CTTCACCCTTCCTCTGTACAGCTAACCCCTCCCCAACTCCTCACCCCAAAATAGGCCAAA
TCTCCTCTATTGTGTTTCGACTGCCTAGTGTGAAATTCACTGTGACGTTAAATGTTTTCT
AATGAATAATTACTGAATGGATATGCAGGGGGAATATGTGTAATGGATTGTAGACTGCAT
TTTAAAGACGTCTTTTTTGTCTCTGCTCCGTGGTATTTACAGGACAAAAACACTTGGCCT
TTCTCAGAAGAAATGAGGGCCATAGGCGGAGGATAGAGGCAAGGGAGGAGGGGGGAAGGA
GGGCTTTGTGTCAATTAGATCCAATGGATTATCTTTTTTAATGTTTTTACAGAGAGACTT
GAGAATCAAAGGACTTCTGCTTCCAAAGGAGAGAGAAAAAAATACAAAACCAACAAAAGC
TGTGAAAACCTTTGGTCTAAGTGTTGGTGCTGCGAATGCAAAACAGATTGGTGGAATTTT
TCCCACTATGCTTCTTAAATGTGCCGCTGTTTTGGGCTCGCCGAGTCCATTTGCACAGTG
TGTTGTGTTTGCTTGGTGCGTCAGCTCAAGGGAACTATGGGCTGCTAGCCAAGGTCCCTG
TGTGTTGTGTAGCGATCATTATCTTCTGTCTGTTCATCTGCACAATCACAGACCTTTGCT
TCAAAGACACATAGGACCTCTAGACCTCTTATTTCAATAGAActaacagaca
>NODE_19_length_577_cov_37.415943
ATTCGTTAATGCAAATGCAAAATGAAATGAAAGTAATTCCTCCAGGATTTGTCATCAAGC
TGCTGCAACCCATTCAGATCTATATAAGTGCCTTAAAAAATGATTGTGACTGAATGCAAA
AAAACAAAAAAACAATAAAAATAAATAAATAAATAAAAATAACTTCCTTCTAATTTGTGA
TCATGGTCACCGCTGCTCCAGGCATTTAATGCCAAGCTGCTGATTGTGGATCCCTCTGAG
GGGCGGGGCTTCAACTTTCACACTCTAGATTAAAAAAAAAAGCCAGTGCTTGATTTCCAA
TGCTCCGCCCCCCAGCGGCATGCATGGAGGGGTGTGTGCGTGTACGTGAGCATGTGTGAT
TGCTTTGTGAGACTGTGTTCTGTATTTGTGGGTATGATCACCAGAGTGTGCTAGAGACTG
TGTCCTCCTACTTGTCTTAACTGATCCTCGTCTTATGGTGTGAGCTTTCAGCCTAAGCAG
CTCTAGCCAGGTGCTGCATCTGTCTGCAAAGGAACCGTAATCAACGGAGGCAGCTGGAGA
GAATACACACACACACAGACAGACACACGCGCACGCACACACACACACACATACACAGCC
CACACCCGAAACAAACACAAACGCAACGACAACAACGACAACAAGAAAAGAAAAGAAAAA
AATAATAAAACAAAACAAAACGGGACACGTAAAACAAAACGAATAGAAGAAAAGAAAAGA
ACAAAACTGGATGAGGTTTGGGAGCGGTGCAGGATAa
>NODE_20_length_979_cov_35.081715
CTCCGACAGTAAACTAACTAAGCTCACTGAAAAAAGAACTTCAGGCTTTGCCAAAAACCC
AAACATATTCACTTAAGCAGCTTCACTTTTCTTTCTTTCTTTTTAAAAGTGAATAAGGCA
AGTGAAAATGAACAATAGAAATAATTTTTAAAGAATACGGACTCATTGGCCAGGATGACA
AAGTGACCTAACAATGGCATTACAGGAGTTTGACAGAAAACCTACAAAGTGAGAGCGAGA
TAGAGAGAAAAGTCATTCTGTCGAGTCCAGCCTTTTGCCCCAGAAAATGTCACTGCGATG
ACTGAAGACACAACGTCCATTTCCACCACCATCCACTCTCTCTATCTCTCTCTTTCTTTC
TCATTCATTGTCACTGCCTTTTCCCTTTAAGTGCACTTTCGCCCACACCACTTGGAAATT
GATTGAAACAAAATGTCACAATTATGCCCTGTAGCTCGCCGCTTCAATTATTCATCAATT
AGGGGCTAGGCTCCTTTTTTTCTCTCCTCTGAGCTGATTTTTCATTCAGTTTGCTCGAGA
TGTATGGCTCCCCTGCTGTTAACCAGTCCAAAGTCATTAGTTTCTGGGTTTGCAATTAAA
CCTGATGCATTATGCATGAGGCTCCGACTCAGCAGACACACGCAGCAGCGGCCGCAGCAG
CTAGCGAACGAGCTAGTAAGCTCTGGAGGCGTGGATGGGAAATTAATTTGCTAGAAATTA
AGTTCTCTCTATCCCTCCCTCTCTCTATCTTTCTCTTGTCTGGCAGGTTGGAACAGATGC
CACTGGCTGGAGATGAAGATAAAGATGGGGCAGCATCGGAGTGCAGTTTGATCAGCACTG
ACAAGGAAAGACGACCTCTATAGATTTCTCGTCAAAATGTGTTGGAGATACTCTTAACAT
TCACATTATAAGGTACTGGATAGCTAATGTAATGGTCAAGCCTTCATACAGGCTGATCAA
ACCTGGTTAAATTCTCAACAGGGTTAGCAGTGACATATCACATTCCTGTACTGAAAAACA
ATGTAAAAATGAAAAATAGGTGTAGGAGATATAGATATCCACATACAAAGATTTTGAGTA
AATCATGTAAAAAATGTAATTTCACAAAACCATCTTCTATCCAGCTGCAACAACATTTGC
TCCACTATCAGATAGTTTt
>NODE_21_length_583_cov_60.770153
GTCAGGGATTAGAAGGGAACAAGACTGTGGTGTAATCACTACATTTCTCTCCAGCTATCC
AGGCTGTAAGTATATGACTGACTGTTGCCAAGTGTGGCCTTATGCTTTTTGTCATTGCGC
CAGCTGCAACATCCTCTGGTAGGCCCCAAAATGATGCATCTTCTTTGATACATTCTTAAG
TACACATCAGACACAGTCAAATATTAATCTCCATGCTTGCTGGCCAAACAACATCTGTCT
CAAAACATGAACTAACATTCTCCGTTTTTCTTTTTTGGTTTGCAAAAATATGTCCCTCCA
TCTTTAGAACATCCATCCACACAGCTATGCGTATGTTTGTGCAGTTATTTATCAATTCAT
AAAAATTCAAATACTCAGAATAAAATGTAGCAAACAGAAGAGCAACCATAAGCATGAAAA
CACATCAGATTTATTCTGCCTGCCTTGTTTACCGGTTCACGGAACACTGCATGCAAACAG
AATGCAAATGCATTTGATTGAATCAGGTGATGCCGAGGTAATTGTATTTGGAGAAATGTC
CAAGATTTTTTTTTCATCATTATCAGTGGGGGGTTTTCTTTATGAAATCCATCTTAAACA
AAAGCTATCATCACTCCCAAGCCTTGTGATCTTCCTTTGTCACATGCGGATGTGGATGCG
TCTTTAATTTCCTTTCAATTAAAAGTAAATATACGCCTTTATTTTTTCCCCCACTGTGAA
ATCCAAACAAGAGGAGTCAACATGAGCAGACAGGTGAGGAATa
>NODE_22_length_999_cov_35.070068
ATTTCCACTTCACATGGAATTCTGGGAACTGCAGTCCATCATACGATGATAGGTTTATTG
GCCGGCGGACTACAAGTGGATTTATAACCAGGAGGTCAAAGGTCAAATGAAACATCAGAG
GGTCGTCTATCTGTCCCACCTGTTAGACATCAAAGAAAAACCAGCCGCTCTGCTCACAGC
AACTGGCATTTAAAACAATTAAGTTTCCTGTCAAGTCCCTGTGATGAATTATCCGGAAGC
TTTACCCGCTGTAATTCTAAATCTTCCCAACAAGTGCCTTTGTTGTAGAGAAATTAATGA
AAACAAGATTGTCTTTCATAGGAGCTGATCTAACAGCGCGACAGCCAGCTGCTCTTCTTT
GGGAATAAAAACAGTCAGCATTAAACACAGCTCACACAAAATACTTTTTTTTCCACCACT
CGTGTGGAAAACAAATCAGGCGGCAGGCGCAGTGGCCATCTGTTTTGTTATTTGATATGT
GTGAATACATGTTGTAATGACTTTGTTTGTGAATCACTCTGCGCGGCAGAACACACGAGA
GCTCTCGAAGTGCTGGAGTGTTCAAAGCTAATCATATAATTGGACACAATAGTCGATGAC
AAATGGAGACGCTTGGAGCCAGCCAGCTGGGGAAGTGAATATGTAATCATTGTAAAATCA
TATCATTTTTGCATATTTGAAGACAGCTTAATAGAGTTTGCGTGTCAGCACACTATCAAA
TGATGATCAGAGACAGTGTTGCTGTATTTGTTTTCCGAACCGCGCTTTGTTGGACCATTT
ATCTCTATCGTGATTAAAAGTGCTTCTCAAGAGTTTGTCTCCTATTGGTTCATTTGTGTT
TCATTATGTTGTGAATGCTGAAGCAGATTTGGGACAAATGACCGGTTGGAATTTTCAAAA
AGTCCTATAATACAGAAGTAAACAGCCTACAGGGGCACCTGTACTCCAGAAGGTACTTCT
GCAGTAGCCAGGGGGTATATATGGAGGGACTGTGGAGAAGCTCATCTAATATGGAAACTA
AAAATTACAACTAAACCACAATAGATTTCCAGACATTGCAACCCGCGACTGCCATGTGTT
GAGATGCCATGTGTGAGACAAGAAGTTAGCAAAAGGAAATAGCTAGAACTTGATAAAACT
TGGAAATGCAGTAGTTCTGCCACTCCAAGAGGTAGTAAt
>NODE_24_length_666_cov_53.840839
AATACACAACCACTGGTGCTTATGACAGTTGTTAGAAACAGTCGAGGAAATCAATATGAT
GAAAATCATAAGACGAATGTACTAATTCACCAACAAACAGAGAGATGCTGGACAAACAGG
AATGCATTCTACCAAAACAGAAAGAAAAGAAAAATGAAATGGACCTGGAAGATAGAGCGG
GATATTGGACTTCAGAATGAAGTTAAGGAGGAAAGAGAAAAACCAGAGCTCTACGTAATC
CAATCTTTTAAGAGTCAAATCATAATTGATGAAGTCAAATTAATTTGGTTAAAGACCATT
GGTAAACAACAGAAAGAGAGAGAGAGAGAGAGAAAGAGAGAGAGATAGAGAGAGAGAAAG
AGAGAGAGAGAAACATTGACGTCACTCAGGCTAGGGTGCTTGTCACATTCTCATCTGCAT
AAAGATCACGTGCGTAGGCAAAGCATTACCTACCTTCCATTTCAATCAGTGACACGTATG
CAATATCAACAAAACAAAGGAAAGAAAGAAAAAAAGAAAAAAAGGAGAAAGGAATGTTCT
CCGCAGCGAAATGGGAAAAAGACAATGACCTCTTTTAGTATCAAAGCTACATATTTAGTC
CAGAGACTGAGGAGAAATAAACAAAACCAAAAGAAAATAGAGGGGAGAAAAATAAAAAAT
CCAGATGGAATTCAAAACCAAACTAAAGTTAGAAACAAAGGATGAATCTATCAGCTACAT
AATTTGCTTTGTCTTTTTCGCTTGTACAAATGCAGCCATATTTGTATCAAAACAGGGGAG
GGAGGATAGAGGGAAGCGGACAGAGTTAATTGTCATATTAGTGACATCTATGTAGAGAAG
Agtagc
>NODE_25_length_590_cov_39.476273
AGTAGTGCGCATAAACCAAAAATGAGTGTAATTCTGCTGAAACATGCGTGCTCCCAAACT
CCACATCAAAGTTGAGTTTTCAAACACAGATAGCCGTCATAGCATCCCCAAGAGTGATGT
CAGCTGTAGGATTTGGTGAGCTGTGGTGGGGGGGATCTAAAGAGTGCATAACCATGGAAA
GGGGCTTGAACGCTCAAGAATCTTGTCTTTCTGTTTGCCCCCTCAATCGAGCGACACAAA
GGCTGAATTACTCATTCAAACCTCGCGGGACAAAGGGAAAGGAGCTGGATAGCACTCCTG
CATTTGTAGTCAAACATTTAGAGACTTAAATCGAGTCGTCATGAAGGAGAAAGAGTCGGA
CAAAGCCCATAGAATTGCCATCAGCAAACATTTTCCTGTGTCATATTATGGGGTCTCCAT
GGCTCCCTCTGGCCCGCGGACAATAGCACAAGTTTGCACACTCGAATACTGTCACCCTGC
CAACGGCAACAAGGGCCCAAAACAGGACAATCCCCCAGAGAAAGCATGGGCTCCGCGGGG
AAGGTTGCAATAGAGGAGGAAAATGGGACTTGTGAAATGCTAATTGAGCTTCATCCCCTT
ATTGAAGTGGAAAAAGAGCACCTATCGTTCCCCTGAACCGCAGCAGCAGCAGAGGAATGA
GATGTGAGGAAGCTGTTTGTCTGGTGAGTACACCTCATGTCCTGAGCCAGTCCCGGAGAG
AGGCTCTTTTTAAAAAAATAAATAAAtaaataaaaaatatctgcagtcta
>NODE_26_length_622_cov_50.366558
GTTTTCTCAGCTCTTGCCTGTTCTGTTCTCCTGTAGATTATTTGATATTAATCCCTTCTG
GGATTGAACATCTTTGCTTGATTCCTTTCACATCCTCTTCACTGTAAATATGATCAATTA
TTTGACAACAACCCTAACAGCATAAGTAAATAGTTTCCTACAACCACGCCCATTCCACAC
TTTTGGAATGAGGTAAAAGAAGGTGAATTTTGCACACCAAAATTTAACAGCATCAGAATT
TCAATACTGCACACTGATCCTGAAACTTGACATATTCAGTGTGTCAACCAGTGGAGGAGA
GGATAGACGGAAAGGAAACAAATTAAGATGACTAAAATGCAGCCATGCATTGTCTAGTTT
TACCTGACAGTAAGAAAAAAAAGAGGAGGAGGACAGGTGTTTTCTAAGTGTGTTGCTTTT
TAATTACAGAAATAATGGACGATTCCCATTTCAACTCATCATACTTTTGGTCTCCCGTCC
CCACTGTACAAGGACAGGTAGAGACAACCTTATTGTTGGAATTGTCTTGAAATACACATG
GTATAGTGGTATGTGCTATGGCAAAAGACACCCGAAAGCGATTCTCACTTTGACTGTTTG
TCGAAATACTTTAAAGATTACATAATACCAGACAGTGATTTGACCCTGAAAATGTTGTTA
ATAACACCACCAAATAATGTTCTCTTAGCTGGTGAAGTTGACTTGACCTCATATAGAAGT
TATTTGAGTATGATTTGATGGGTTCATATGATCACTCCTGTCCCTCTCCTCTCTCATCTT
TTCAAACCTCTTTGTtcctttt
>NODE_27_length_1017_cov_48.130775
CCCACCCCTCACTCCACTCCCTCCTTCCCTCCTTTGTGAGTAAGAGAGTGTCGGACATCC
CGGCGTGACAGATTACACTGCTCAGAGTGCATATCAGGCCGAAGTGTTGAGGCCCACTAA
TCCGCCCTCTAATTCTCAATTAGTGTAAAATGAGCCCATAAATCACGCAGACAGGCCGAT
CGATGGAAACGTTGTTTTAGGAGTGATTGGCAGCCTCCCCAAAGGTTACTGTTTAAGTTG
GTTTAAGGTTACAGCTCTCTCAAGGCTGCAGGCAGGCTGTGTGTGTGTGTGTGTGACGGT
GTTGGCTTGGCTTGTGGTTGGGAGGGCTGGGGGGGTCGAACTCAATCTATATGATGCAGG
GCCTCGGTCCTTTGGGGATACAGCAGAGGGACAGCACCAATTTTTAGCCCATCAGCCGTC
CAATTTTTCTCCTTTTCATACCTGCTGTAGTAAATGAGAAACAAATTAAATTTCACCCCA
CTATCTCCACAGAAACCATTTAAATCCTTTATGGAAACCAAATTGTCCCCAGACAAATCG
CCCCTGGTTCTGTGGAAATACACTATGGCGCTGCAACCGAAATAAATTTGTGTCACTCTG
GATATGGCATTGTCTGTAATGCCATTCATTGGAGGATCCTGGTGAAAGAGAGAGGGAAAT
AAAATAAGGGGCACTTTTGGAGGAACAAAAGGGGTGAAAAAGACCCCAGCTCCCCATTCT
CTTTTTTTCTCTTTTTTTTTCACTCTCCTCTCCATCTCTCTCTGTCTTTCCTTCCTTCTC
CCTGGCGCCCACTTTTCCCCTGCGTGGTGTTATTAATTTTCGGCCAGAGTTTTTGCATTC
ATGAGGTTGAGATTGAAATGGAAATGAGGGCTGGCTGAGTGAGCAGTCTCAGCAGTGGCC
GCGGCCAAACGGGGGCCCCAGCGCAGCGCCGCACAACCCAGCGCTCTGCCGACACGTGTC
AGAGACAGAGGGGACTCGGCGGCCACCATCCAGCCTGCTCATTCCCCCAGATTACCAGCC
CCTGACATCAATCACTGCATCAGGGAAACAATGCATAAAACGGCCCCAACAAGGGCGATG
AAAAATCACTGACAGTGCAGGAGTGGAGCGCGTGGAGGGGCGGAGGGAGGCAAGAACAGG
AAAGGAAGGAGGAGACCGAGTGCCATTCTACCTTGGCCAGGCCCAACGATTAGTCAc
>NODE_28_length_639_cov_45.194054
GACACTACTTCAATGTGATATTATCACACAAAAATTATGAAAAAAGACCAGAAGGGGAGT
TCAAAGCACAACCAAAAGTGAAAGTCCCTCAGTCAGTGAACTTTGTGACCTATGGGCTTT
CCATGTGACCCCACCAATAAGAAATGCCTTAGGTAATTTGAATCAAGTGGAGGTGTGGCA
CTTTCAAACAGATTCGGCTGAATAGGCCTGCTGGAGCAGCACACTGCTCCCTGGACCAGA
TGTGTGGGGCTGTTTTTTTATTAAAGGAGAAGCTGATAGTTGCAGGTGCAAGGCTGACAT
GAGGGCCAGCTTTGCAGGCCTTCATAAAGGGGATATCCATTGCCTGTGTTTAATCAGAGC
CAGTGGGATGGGATGGGATTCATTGCTCTTTGATGGAGAGCACTGTTATGAAGATGGACA
GTCACTTTGCTCTCTAAGTGAAACCATCGTTTAGCCTCAATTCCCAGAGAAAAGGGCCAT
TTGTTATCCACAGGGGAGTGCAGCAGGGGTGGTTATGCTAGGTGGAGGCTGCATGCATTT
TCCACACAATTACCGTGCATAGGCATACATTTATGGTCAGAGAAAACTGACTATGCTAAA
GCCAAAGTGACATACAATATAGACTCTGAATATCCTTCCCTCTAATACCAACAGAGCAGG
AGTAAAGCCGACACACACAAACACGCTCACACACACCTGTGCATGATCTGTATGTGTGCC
TGTGCATACATCATCACTCACTTGTGTTCGCCTGCTGGTGATGTATTTTCACACATAGTC
ATAGTAAAACTCTTACATGTCTTGTTACtagcgtgtggc
>NODE_29_length_529_cov_25.071835
CTGACACTTCTCCATGTCTTTTCTGTTGGTTTTGCTGCACCTAACAACTTTCATATTTCT
GTTCACCAAGTGTCTAATTGGATTTTGGTGACTTCCTTGAACTGTCAGGAAAGCTCCACC
AACAGCTGGCTTGTGAAGAGGCCTTGGAGGTTGACTTGATCTTTAAATATTAATCATCAA
ATGTGCATCTTGCAAGAGATTGCAGTATCTTTTTTCACTTCAAATTTTGATCGTCAGAAA
TGGCACAGTTCAAATATAGGTCAGTACAGGGCAATTAGCCTCTAAACGGACACAAAGAGT
AAAAACAATCATGAAATGCTTGGTTTCATAATAAAGTTTATTCTATATTACAAATAGTAT
TTTGTTCTTGACTGCAAAATAGGAATGCATTATATTTACATACACAGGTATACAATTAAT
TATAACAAAGTTAGAGAAGCTCGCCTTATATCCCCCAGGTTTCGTTTTTATCTCTCAATA
AGATACTCTTTATCTTTCAAATATGATCTAGTAAAAGTCTTTTCTAGCATGTTTGTGTAA
CACCTGCTATAACACTGAGCTAGGAGGACATTTTTAGTTCCTACAAAACGTTTGAAGGTG
GAAACTTTATCCGTGCTCTTTATCCGTGCAACAGAAGTTGGCGACTAGCAGACAACCTTT
GTTGCAGGGGAAGGGACGGGGCAGGAAGAAATGAAAGACAGGATGTAAc
>NODE_30_length_656_cov_44.225609
ACCTTCAAAACATGCAGCATTCAGCCCTCGGCCAGCTAGGGTGAGCGCACTGAACTTACT
TTGAGGTGTTCTGGCATATGCATGATGTAACACATATGTTTTGGGTTTTTTTTGAGATGC
CACACTCAGACATCTAAGACTCCTTTACTGTTTTCAATCTTCACTTGAACACAAATGACA
CCTCACAAGTGTGTGTACGCGTACTTGCATGCGAGTCACTTTGTTTCTTGCTCTGTAACT
CTGTAACCTCTTGCGTTTCCTCTCCTTCCAACAGAAATTGCTCTAGCTCTCACTTATGTC
AGGGTTCAAATCTGTCCCTGCCCTCTGCTCAAAGCCTGCACATCAAGTCCGAACCTGTTT
CTCCTCCTAGAGATCGCACCAGCAGCACACCGGGGGGCTACGGTGGTGGGGTACCACCTC
CCCAGAACCCCTCGTCCCGCCAGGACTCGGGACGCTCCCCTGTTGATAGCCTGAGCAGTT
GTAGCAGCTCCCATGAGGGCAGCGACCGCGATGAGCACAGGAATGAGTTCCACTCACCTC
TGGGACTGGCCCGGCCCGCCCTGGACGAGCGCGAGAGCCCCTCCATCAAACGGGTGCGCC
TGTCAGAAGGATGGGCGACATGATAGCTCTGTCCTATCCCCCGGCAGTGCCCCAAGTTGC
CCTGATCCCCCGGCAATGCAGCATTACGATGCCCCCCAAGTCAGCTTCCTCTCCTTCCTC
CTCTCACTCGATATCACGAGTCACTCACCACCCAACCCCATGGCCTCTTTCCTTTTATCA
CTTTAACGTTGAAGGAAAGAAAAGGAACAACCCTTTTCGAAAAACCTATTTGTAAt
>NODE_31_length_605_cov_83.914047
GCTTTGAGCTAAACCAACACTCACAAGCAGAAATCTCCATTAAAATAATGAAAGCAATAA
AAGCAACAACAACAACAACAATAATAAAACCTTTGGAAAACATTTCATAAACCATCAGCA
GCCAATTAGAGGAGCCGGCACAGGCTGTGCTGTGCTGTGCTGTGCTTTGTGTGTGTGTGT
GTACGTGTGTGTGTTGGGTATTAGAGCGTTACAGCGCCCAGCCCGGCTGTGCCCTGCAGG
CCCGACCTTCTAATCATTATCTGTCTGTCTTATTACGCTCCAAACCGGGCCACTCTTAAA
TAAAATATGCAAAGGTTTCTTAAATGATGACCCGAGGCTGCGCGCGCCGCCGCTGCTCTA
CATGCTGTTAATCTGAGAAATGCAAATTCCCTTCATCTCGCACTCGCCTTTATTAACTTT
TTTGAATTTAAAATTCCACGAACAATGAGTTCTGTCAGCTTCTGAAATGATATTTTCTCT
CCTCTTTTTATGTGCGCACGGAAGCGAGTTTAGAGCATGAAATTACCAGGGGAAATATGA
GCGGTTTCATCTCTCCCGCACAATTTAATTGGCTGCTTTGCAATTATTAGTTTTTGCTGC
TAAAGTTTTTTTTTTTTACACTTTACTGTTACTGTTTCCTTAAAGTGGCAGCTCACAACA
CTGTTTTATTTTTCCATGTGTTTGTGTGCAGTTCCAGCGCTAACCATTAGCCAGCCGCTC
TGATTGGACGGCCCTCTCCATGTGATTTGCGCAGTGATTTGATATTCAGATTTCAAATTC
AGGGa
>NODE_32_length_481_cov_53.068607
GGGGAAACAAAACAAAATAAAAAAAGGAGAAACATATCATCACGCCCAACATACTGTATG
TGAGATGTGTGACGCTTAGAAGTCAGGGGAGCAAAGCCTTGAGGGCATACAATCAATATT
ACATTTTCCATTGCCACCTTCATAGCTATTGTAAATGGCTTGTGTCAAAAATAATAACAG
GTTGTATCAGGAACCTTGGGTTTGCAATTTCGCTCCTAGTGCTTGGAGGCCCCGTCTGCT
CTCCCTCCCTTACCCCAGCACCACTGGGTGTTAATGACGCCGTGGTGGCAGACACTTCTC
ACACCACAACTGACTTTTTTTCCCTCTCTGCCCATTCTTTATCTCTTTACTCCTGACAGT
TCCGAGAACTGCAGGGAAAATGTGTATGTGTAAGAAAACGCTTACTACTAGAGATGATTA
GCCCTTTGTGCATGTTTCGGCGCTCAGCCAGTAGCATAGTATTATTAGCAGGGCTGGAGA
GATTAAATCTATTCTCACTTCGGTTGTCATAGCACTCTAGGCAGCAATAAGCAAGATGAG
ATGCAGTAATATGCACACTAGAGGGACAGACTCCTCTTCACTGGAATCAGAGCTACTTTG
AGTTCTTCTCAGAGTGGGGTACTTAACTGAattctttttttaagaggagttgattgcttt
a
>NODE_33_length_776_cov_79.891754
AAGCAGCAGTGACCCGAGCCCTGGATGTCGCAAGATTTCCTGTTGAATGCAAAAGCAGAG
CCAGGAGACGTTTAGACGTTCTCATTTCACGACTTATTTAAGTCTTAGAGAATGTTTGAA
CTGCCTTATGTAATACAGAAAGCAAATGATTATTGAGAGTGAACTATTAAACACGAAGTT
GCAGTAAACACTCTGCGGGTAATGTTCTTTTTCCTTATTTGAGAAAAAAGGACAACAAAG
TGAACATTGCACTAATATGTTAGTGTTCATACAGCAGTATAAAAGAGAGTTCAGAAGGAG
CCTAAATCTGAGCTGAATCCCATGGACTCGAGTGCAGCTGCGTGCACAGCAGTCCAACAG
CCCCACACACAGCGGAAAGGATATGAACATAGCATATGCAAGACAGTCTGAACATTTCAA
AGTTTCTGCACAAGATGTCCAAATGTTTTCTCTGGCTATATCTTCAGAGGCTAAACTGTG
ATTAATAGCAGTGAAAGAAGCCTTTGAAGCAGGATTGGTGACATCAAAGTCCTAATCCAT
GGGTGGCAGGATTTTTATAATGAGTGGGAAGTATCTTAACACATTTCAAAGGGTTTACTC
CATGAATAAACAATAGCTGCACAGATGTGCCACACACACCTTTAGAAAAATACGTCTGCA
GACACAGGAGGCAGCATTACCCAAGCAGCCGTGTATGGCAAGGAGGAAAACCTTTGTAAG
TTTTTTAAGATAAAGCTGAAGTGACAGGCCAACAATTGTTCTAGATTTTCTACCGCACAC
AGACGAACTTCTAAAATGCAAATATGCAGTCGACGTCTGCAATATAATTTCAAGACTCAC
GTCAGTGGTTAAGGACAACGTCTGACAGCGAGCCAAAAACTTAAACACTGGATCAGCGGT
TGCCTTTCTCAGAGGACTTTGCGCTATCAAATGTGTATTAGTGGCTTCAATCAAAc
>NODE_34_length_841_cov_44.963139
ACCCTAATTGTTAATGATTCCTCTGTTGGTAGTTGTTTGGTCTGCTCTGTGTTGGATTGC
AGCTTGAAAAACATATATTTATATCCACTACCGAAGCTGGGAACTGCGAGTGCTGTAGAT
GTCATTGATGATAATGCAATAAAAAGCATTTTGGGGGTATCTCCACCTCTGCACTTAGCC
TCTTGGCAGTGGTTTGATCAAGACAGAATAAGCTTGTGACTTTTCAATTCCAGCCATAAT
TTGTTTCGATATTACATCTCCTGGATAGAGCAAGTGATGGAATTTTTCCTATCCGAGACT
GAGGCAGTGGGGAAGCTGACGATGTCCCATAATAGGTTATCACCAACCATATCTTTTGCA
AAATAGAAACCCAACACATGTACATCTGTGGCCTAGTGTCAGAGCCTTAAATATACATCA
GAAATGCATTAAATTTGCTGATTGCTATTCTTTTCCAACAGCGTGTCAAGCCCCAAATTT
ATTTTTGTTTCGTGGCTTCCCGATTACTTTGAATTGCCAGCAGTCTCTCTTGACATTGAC
AGCTTTGAAGGAAGTGACAACATTAAATTTATTTTCTGCGTGCATATGTGTGTGTGAGCG
TCTACGACCGGACGATGTACCCATGTTTTCTCTTAGATTGTTTGAGGTCCATCACAGAGA
GCCCAGCCCTTTCATATTGTATGTAATTTACTGGAACCACATATAGCAACAGCGTACTGC
TGAAAACTGATCGGATGTCTGGAGCACCGTTGCCTTTCACAGGACAAAAAAAAAGCTCCA
TTTAGTTGCGTTTCTAAAGGAATATCCTTGTCGAATCCAGCACAGTGCGGACCCAGAATC
CTACCTCTCAATCACCTGCTGCAGTGTGTGTGTGTCTCTTCCAAATTTAAGACAAGCAGG
ACTTCCACAAAGACCTGAACCAAGTTTCTTAGTAAATGAATTAAAAGGTTTTCAGCTTTG
TTTTCACACAGTGTACTCCAAATATTGCAGCCCTGATATATGGAGTACACTGTGTGAAAA
c
>NODE_35_length_594_cov_31.811447
ACTTTAAATTGATTTGGCAGTGCAGGACTTTGAGCATCCTTATAGAACACTGTTTAAAAG
ACTTGAGAACTCATCCCCGCTGTCTGTCGAGGTGATCTTATATAGACCTATCTGGAGGAA
GGGGAGCTTAAAGACTTGAATGTGGTAAATGTTGCAAGGTAACTTCAAGTTGTTATGTGC
AATACTTCTTTTGAACCTTTTTCCAGATAAAGACTCTTTGCAATGTAATTCTTTAATGCC
ATTTTTAATTGCAGACATTTAATTAAAGAAGATGTTAATATGTTTTTCACAGTCATTTTC
TACTGTTATTGTAATCCTTTTCATGCTGGTGTTTGTAAAAAAGAAAAGAAATCAAACTAT
TTGTACTAATATAAATAATTGAAGTTATTTTTAAAACATTAAAGGTTTTGTGCTCATTTG
CTTATTTTGTTTATTTTAAGCTACTGTGATTGATTGCATTGTAATTATTAGGTCAACAAT
GTATTTAGCTGTTTATTGGTATATTTTTAATTGGAATGTATAATTGATTTTTATAATTTT
GATCAGATTTTTGTTATATTTTTGAGGTGAAGCTTTTAATATGTTAAAGTGTCTAGTTTT
TACTAATTGCTATATTGTGCTCCACAATATATGGTTCACATTTTCTGAAGGAAAATAAAT
ATTTAAATATTTGTCTGTTAATGATGTTACTTAATGGCAAGATTTCAATAGTTTTTAACT
GTGTATGGGAAGGTTGTTGTATTTATTaatagcattttttacttaagatatcac
>NODE_36_length_1058_cov_51.768433
GTCCTACTGAGTGGAGGAGAGGAAAAAAGAATAGATGGATGGAGAGAAAGACAGAAAGAG
TGAGTGTCAGAGAAAAATATTCAGCTTGTATGGAAACATACAAGAAGGGGGACAGAGAAA
ATTATTGAGGGAATGAGGTGAGGGGGAGAGGGAGTACTGCACATATAGAGGAGAGAGGAG
CACACATCAAGGAGACATGAGAGAGTCAGGGAGGAAAGAAGAAAGGAGAGGAGAGGAGAT
ATGATTACCAAGGAAACAGCGAGAAAAAAAAAATTCCTGCTGGGGAGAAAGAGACAGAGC
CTGTGGAGTAGACAAAGAGGAGAAAGAGCATGGGGGGAAGAAAGAGAGTGGGAGGACAGA
GAGACACAGAGAGAGAGACAGAGAGAGGAGAGGATAGAATGAATGCTAACAGGGAGCCCA
AACCCAGTACTGAGGCTTTATCCTTCACAGGCGGAGGAGCAACAATCGCAAACACATTTT
CTCTCGCCCTGGCCCTAAGAGAGATAAAAAAGCAATTTGTATTCTATTCCTATTCAGCGT
CGCTTGGCCTGTTTCTCTGCCTGCATATTTGTAAACACAGCTTTGTCAGAGCAGCTTAAT
CTTCCCAACACAAACACAGACTACAGGAAGGAGGGGCGAGAAAGGGCGAGCAGGGAAGAA
CAGTGATGAGGGGGGATAGGGTAAAGGACGAGTAAGAGAGGGAGGAGCAGGGTGAAAAGG
GTAAGAGGGCGAGCATGGGAAGGAAGGTCTGAGGAGCAACGGAGGGTCAGATGAGAAGTC
GGTCAGGGTATCGAGGATCAGAACTCATTTCCGTTTCTGCTGCCACAGGATGTCTCTGTG
TCATACTCCGAAAGACCCACTGTGTGACATAAAAACACACACACATAAACAGCATCTTCT
GACCCACTCACCCCCCTGTTGTCATCCCTGCCCACTGGCCTAAAGTCCAACAGGCCAGAT
TACTGACAGAAGCAAAGGAACAAGCATCAAATCATCCTTCATCACATGGCCTGGATGTGA
CAGATGGAAGAGGTGGGCCCTTGTGCTTCCTTAACTGTCACCGTGCTTCTATTTAGTGCT
TATGCTGCACGTTTAGCCTGTCATCGACCTTCCAGGCGTACACTACCGGGTTTCAGGGGA
ACCAGAGTCCATGTTCTGTACAGGCCAAATCACACAGTCATGTGAAAGGACAAACAcatc
actgaaaccaattatactttaaagcagtgagaccaaaa
>NODE_37_length_531_cov_101.804146
GTGGAACCTTTCGAGCTCGGCTGACAAACACCGGACGTTTCTTTGAGTGTTATTACTTCG
TATGTGTTACATACACATTTAAAAAAATTAAGTTTCACGACACACACACACAAAAAAAAC
GCCGATAATGGGCCGGTACTTTATTTACATGCTGCAAAATGTGAGATGCCATTGCCACTG
AATGCTGCTGCCGTTTTGCTGCTGTGTCATGGTTGTTAACAGAAGACAGGACACATGGCT
TTATTTGTATGCCTAAATCCCTACATGCTTTAATTACTGGACTACCAAGCATTAAGTGGA
AAATTCATCATTCAACATCTACTGACCTAGCGCACAAATAATCAGAGAGAGAATGAACAG
ATTCATTAAATTATCAGAATATGATTAAATCACTGAGCAAATAGAAAATGTATGATATAG
TAAGAAAAAAGCTGTAAAATATTATAGTTTACAATAATTATTCACATTCAAAGGCTTTAC
ATCTCAATACATACACAACATGGCCCCTGAACATGACTTCAATCCAAATATGATTCATAT
ATTAGAATTTAAATAACACAGAATGAACTATAGGCTAAACAATAGCCATCAAATAACCTT
ATACAAGAATAAAAATACAAAAACTGTATCCTAATATCATTGCATTACTTGCTTCAGATT
TTAATAATACATCATCTGTACATCACAGTTCTAGTCAGAGATCGGAAGAGC
>NODE_38_length_943_cov_20.826086
ATCGGTGGCAATGTGATGAAGCACGGATCACAGAACCTGTAAGTGTTCGCAGCATGCTCC
GCCTGTGGAAATTAACAGATAAACCGGGAGAGGAGGTGTGTGTGTGTGTGCGTCGGGAGG
GAAGGATTGATCCTGACTGGTGAGGATGAAGGAGGAAGGAGGGGAGGGGCAGAGAGTTGT
CGGAGATCATGGGGTACGGAGATGACAAACGCGTAGACAGCGTTGCGCTCAGCACGCCGT
CACCAGGGCCAACCAGAGGGGGGGCAACCTGCGAAAGCCAGCTGGGGGCATCTTGGCACA
CGCTCTGCGAGGCACATTAAGTCGGCCTCACCCTGCATGGAACCTTTTGTTCAGCAGAAT
CCTGCCTGACCTGCATCCCCCCTCTTACTCACGACGCCTCCCACCGCACTCAGCTCATCA
GCAAACACCTAATGAGCCTGCGTCAAGAAAACAGACCCCCAGCTCAACCTGCCCGCTCCC
CGCCCCCACCCGGCTCTCGGGGGGCGCGAAGACGGCACTTTACAAGGACTGATGATGCTG
CAAAGACCACAATAATGATAATTAACTTGCTGAATTTAGAAGATTATGCTGTTAATTAGT
TGCAAAATAAAGATAAGTAATATAGTAGCAGATGGTTGAATAACACCCATGAGATGGAGG
GTTATTACACTGATGAGGTTTCCATGGCAGAGATGAAATATGAATCTGACTGGCTTTTCC
CTCTTTCTATGGGCCATTCCAAGAGAATAATATCTTGTTTCTGCCAGAAGAGCTTCTGGA
AGGGTATTACACGATAAACTAATTTGGTAGATAGATTGGCCTGGCAAAGGTAGTTGTTAG
AATAATGTGGTCCTCTGTTTTCTCATGTAAATGTATTCCCTCTCACTTTGTTATTGCTTC
GAAAGGCTCATTCACTTTCACCTTGTTTGCTCAGTGTTTGATGCTAGAGGAATTGACCTG
TGAATCACAGACACCAGTCTGTAGAGGAATAGTTTCTGTGAATGGGATGTGTTTGTGTTC
GATTGGTGGAAGTGTTCAAAAAGCTTTTTTTGATAGTTTGCTTCACATTATCTGCTGTGG
CTGTACCTTTCCAGAttacaacaaaataaacacagagagtgtg
>NODE_39_length_730_cov_30.445206
CATATTGACAGAATATCTTATGATGGACATTCTCTGTTCTGTATTCTTGTTTCCTTACAA
AGTAGAGAACTGATCGAAACTAAAAGTACTGTTATTTGTTCTTTCTCCAGAGGAGACAGA
GCAATCATCCAATGACATTCACAAAGTATTTGCTATCATAAACAGTAATTCTGTTCTAAC
TTCCCACTTTTACACTGACAAATTTTCAAATTGGAATCAAGTCACCACACCCTCCCTTTC
CCTCTCCACCCCCAGGTCTTTGTTCTGTACTGCAGAAAATCAGAGACAGCCTGAGAGAGA
GAGATGGAGGATGGAAAGAGAAAGATGAAGTGAGGGAGAGGGGAAAAATGTCTCTTCAAA
CAGAACTTGCCACCTTATTCTTCTCAAGGGGCAACAGCTTGAAATTAAAACTAAATTTGA
AATTAATGAAGCACATTCTGGCGGTGGCATTCGTTTCTGAAGTAATAAATTACTTGTATC
AACCTCGGAGACAGCGGTTCCTGTCTGTCAATTAATATGTCTTACGCTTCTTCTGCAGAC
TCTAATGCATTCCCTAACAGACACACTCGCCATTTAAATTAAGCATGCATTTTCACTCAT
TACACTGCTCAGCCCTCGCCTCCTCGTAAATAAAAAAAATGTATGTACGTTTCCCTGCGA
CAAATCTCTCTCCGCAAAACCCATTTGCTTCAATTACCAAAGATTAGAAAAAAGTTTAGA
GTTATTATTTACAGTTTAGCTTCAGGGAGAGGGCTTGAGGCTTTCAATTTATATTCAAAT
CCCTCTAGTTTAAGAATAATACAATGGAAATCATATAGAGAAAAGATGTATCAAGACAAA
TCACAATCTTGCCCTTCTGTACATCTATGGATGTTTTCTTTTGTTAATAAGTCTATCAAA
GAGATAAAAc
>NODE_40_length_680_cov_45.316177
CATGTTTCTGTTCACTGATGTGTGCAGACAAACATATACACACCTCCTCCCACTGATGTA
TGTATCTGATGAGTCGGGAGAGTCTTAACAGACGCAGAAGACTGAGGATCTTGGTGAAGC
GGACGATTCGCAGGGCACGGGCTGTTTTATAAACCTCCGAGTCAAAGCCTTTCTCCACTA
TTAAAAAGATATAATCCACTGGAATGGAGGAGAGGAAGTCCACGACGAACCAGCTCTTCA
GGTAATTCATCTTGATGACCTTGGGATCGAGGATGATCTCGGAGCTCTCCTCGTTGACGA
TCCCCGTTCTGAAGTTCATGACCAGGTCAACCAAGAAGATGGTGTCCGAAGCCACGTTGA
ACACCAGCCAGGTGGTGGTGGTCTGCTCTGAGAAGAAGGTTATTCCCACAGGAATGATGA
TTAGATTCCCCATCATCATGATGAGCATTATCAAGTCCCAGTAGAACCTGCAGATTGACA
CACACAAATCAGGAAGGCAAGAAGAAAAACATGCTAGTTAATGATAAAGAAAACAGTCAA
GGAAAAGGGTAGAATGTATTAGATCCTACCACTACTACTTAATCCATACTGAGTGTGTTA
ACACAAATACAGTGAACAGCTGAGGATGACAAGAACGCTACTCATTTTGTATTCTGCCAT
GAAAAGTATTTGAGAACGTGCAGTTTGACCCTGATAATTACTACACAGAGGATCACCAAA
GTTACTGCAAGTCATCCTGAGGACAAAGAGGAATGTCTGAAATTATTTACATGACGCCCA
ATAGTTGTCACACCATTTCACTGACAAACACAAACGTCAACTTCATGGTGACAAAGGAGG
AAAAGTAAAAAGATTATCAa
>NODE_41_length_491_cov_33.407333
ATTTCACTCATGGTTTCTACTTTATTTGTGATAAAAGAGAGCGGTTAGCAGCTGTTTGTT
GCGCATTCTTGCAGAGGAAGAGGTGCAGAGACATTTTTGCAGTATTGGGGGTTACTAGAA
ACACCCAAGCTGACACTTTTTTTCAAGTTGAAATGGTTAAAAAGTACAAACTTACTCCAA
TTTAAAGAAGGAGCTGTGGAAGCAAAGCTGGAATCGTGAGCGTAAAAGTCAGATCGAGGT
CCTTTAATGTGTTTTTTTTGTCTTTCCGGCGAATATTTTAGTTGTCACAGATTTTAAAAA
TGAATCTACGAGCAAAATGTGTTTCTCTTTCAATAAACTTGATACATATGTGGATAGATC
GCGATCTGGTTTTTCAGTTGGACATTTTTTGCAGTGCACGGAGAGGATTTTACTATGTGC
GCAGCCAGACCCCGCCTGCTCACTGCGCGTCACTGGCGAGTAGTGTGGACGCGGAGTCAC
TCCCCTGCCTACTTTTAATAGCTTTGTCATGTGATGGAAAGCAGTTGTAAGACAGGTGCC
CTCGGTTCATTCTCGGCGAGGGGCAGCAGTTGCCTGTGTGAGAGCGAGTGGGAAGCGTGT
GTGGATTTCTTTTTTACTTGATTTCTTTCTTTTTTTTTTCTTTTTTTTTTCCTTTTATTT
TTTTGGTAAAT
>NODE_42_length_474_cov_11.128692
TTTAGGATGACACCATTTCGGCTCACAAATGCCTTTTTGCAACTTTTTTTAAATGAATAT
TCTTGCAGTGTTTATCACTATGAAGCTCTCTCTGATGATGCTGTTTTCTCTGTCCTGCCC
ACAGATATTCGCTCCCTCCCTGATGTGGCAATGACTGGAAACTGTACAACCGAGTGCAGC
GAATTGGGCCACTCAGACGCCTGCTGGATGCCCGGGCATCCTTCCCCTGTACGCAAGACC
AGGAACCCCCCGAAACTCTCCACCTTCGTGCCTTACCAGGAGAGAGGGAGCCTGGGACGC
CTGGCAAACGGGAGCGCCAGGCTGGGTGGCGAGGAGCACCGGTCGCGCCTTCCACCCTCC
CGCAGTGCCTATTCCAGCAGTGTTCATGATGCCAATCAGGACTGCCCCTTAGAGGAGATG
CCCCTGAGCGTAGCCTCTGAGTTTCCACCCACCTCCCCTTCTGCCCACACTCCAAAAAGA
GAAATTTACCTGTGAGGAACATATTCATCTGATCGGTTACACACATGAAGAAAAGATAAC
ACCCAGTTCAGAAGGAGAAACAGGCTGTCCACATGCTAAAGCCAATGCCCGTTTTGTAGG
TAACAATAGGCTGTGACTTATTCAATCACTGGCATGAacacttgtttttgtcat
>NODE_43_length_394_cov_4.609137
GTCGGGTCGGGGTGACCCCCGGTCCGGCGACACCCGCCGCCCTCTGGCCCGCCACTCGGA
ACCTGAAAAACCCCAAGCGCGGATGCGTCGGGCCCGGCACCCGGCCCGGCCTCCGCGCGC
CTCCGGGTACCCAACCCTCCTCCCTCCTCCGGAGGGAGCGCGGGGGGTTCAAAGTCTCCT
CCGAGCCCGACCGACCGTCGGTCGGGAGCGGCGGAGCGCCCGGCGGTTTTTGTTTACGTC
TTTCCCGACAACTTCTTGTCATTGAAACCCGTTGGCCGTAGGGCGTGCGGGGCGGCAGGG
TGGGGGTGGCGGCGCTTTTGGTAACCACCGAAATGCGCAACCGCTCCCCCTTACGCCACC
CTCTCGCCCAAAAACAAAAAGCAAAAAAAGCCTGACAACTCTTAGCGGTGGATCACTCGG
CTCGTGCGTCGATGAAGAACGCAGCTAGCTGCGAGAACTAATGTGAATTGCAGGACACAT
TGATCATCGACACTTCGAACGCACCTTGCGGCCCCGGGTTCCTCCCGGGGCCACGCCTGT
CTGAGGGTCGCTTTGCCATCAATCGGAGACCCCc
>NODE_44_length_479_cov_67.450943
TTCTGTCAGTTCTGGACGACAGTCCTCACAAAAAATGGGGACTTTTTGTGTGAAAAAAAT
AAAATAAAAAGTAAGTTGCCCTGACAAAGGCAAAGAAGTCAATTATTTTACTTGTTGGAA
ATCTGCAGTAATGTGGAGAAAACAAAGAGAAAAAAGTAAAAGCCAAAGTGAAAAAAAAAA
CAGGATGGGGTATTGTGGGGTAAAGAAGGAGGTTGTTGGCAGGTCAGGGAGGAAATTGAG
AAGAAGCGAAGAAAGAATTGCCTGGTAATACAAACCCATCTCCTCATTTTTTGATAAGAG
TGTCTAGGATGGAACTCAAAGAGAACGAATAAAAGAAGAGAGAGGGAGGGGACACACGGC
AAACCCAAAAAAAAGACAATAAGAATGATATCTACCAGACAATGTAGTTTGTTTACCATA
GCGTGTCCAATGCCTGATTGCTTTCCAGAAAAAGGGGAAGAAAGGAAATCAAAAGAATAG
TGAACAAAAAAGGTTGTTAATAAGGATGGACAGAAAACAAAAACCCAAAGCAACGATGAA
GAATTAGGATGTTAGTACATTAGTTGGTTAGAAATTGGTTAGTAGTAAAAAAATGACTTT
TATCATGGATGAGTTAGTGTTGCGGTGAataaacactacaggatttgtcagagatgcgc
>NODE_45_length_1183_cov_6.850380
GTGACTTTACTCCCCCTGACCCCACGAAAGCTGCGAAACAAACTGGGATTAGATACCCCA
TTATGCCCAGCCCTAAACTTTGATAGCCCATTACACCCACTATCCGCCAGGGTACTACGA
GCATTAGCTTAAAACCCAAAGGACTTGGCGGTGCTTTACATCCACCTAGAGGAGCCTGTT
CTAGAACCGATAACCCCCGTTAAACCTCACCCTCCCTTGTTTTTTCCGCCTATATACCGC
CGTCGTCAGCTTACCCTGTGAAGGTCTAATAGTAAGCAAAACTGGTAAAACCCAAAACGC
CAGGTCGAGGTGTAGCGAATGAGAGGGGAAGAAATGGGCTACATTTCCTAAACCAGGAAA
TACGGATAATGCACTGAAATGTACATTAGAAGGAGGATTTAGCAGTAAGCAGAAAATAGA
GAGTTCCGCTGAAACTGGCCCTGAAGCGCGCACACACCGCCCGTCACTCTCCCCGAGCTA
ACAAAAGCACATACCTAAAAACCCACACCTGCAAAGGGGAGGCAAGTCGTAACATGGTAA
GTGTACCGGAAGGTGCACTTGGAAAAATCAGAGTGTAGCTAAGACAGAAAAGCATCTCCC
TTACACTGAGAAGTCACCCGTGCAAATCGGGTCACCCTGATGCCCAATAGCTAGCTCACC
CCCACAAAAACCAAAACTACCCCATCAATACCCCCTAATACACTTCAGCACATAAACAAA
CCATTTTTCCCCCTCAGTACGGGCGACGGAAAAGGAACTTGAAGCAATAGAGAAAGTACC
GCAAGGGAAAGCTGAAAGAGAAATGAAATAACCCAGTAAAGCCCTAAAAAGCAGAGACAC
AACCTCGTACCTTTTGCATCATGATTTAGCCAGTATCCCTTAAGCAAAGAGAATTTTAGT
TTAACACCCCGAAACTAGGTGAGCTACTCCAAGACAGCCTAATTAATAGGGCACCCCCGT
CTCTGTGGCAAAAGAGTGGGAAGAGCTTCGAGTAGAGGTGACAGACCTACCGAACCTAGT
AATAGCTGGTTGCCTGGGAATTGAATAGAAGTTCAGCCTCACAAGTTCTTCCCTCCTCCT
GTCTAACCAGCCTATTCCTGAGACCAGAAGAAATTTTGAGAGTTAGTCAAAGGGGGTACA
GCCCCTTTGAAACAAGATACAACTTTTCCAGGAGGATAAAGATCATAATAACTCTAAGGC
AAAATGCTCTGGTGGGCCTAAAAGCAGCCATCCCAATAGAAAGCGTTAAAGCTCGAGCAT
TAACTTAACCCTACAATCCTGATAACAGATCTAAAACCCCTAGACCTACCAGGCCGCCCC
ATGCCCCCATGGAAGCGACGATGCTAATATGAGTAATAAGAGa
>NODE_46_length_704_cov_104.578125
ATTGCAGGGTTAATTACCCTTTACTTTGCAGAGACTTGTTCTTTCCAGCCCCAGCAAACA
CTGTTCACAATGTTCATTTTGGCCAGCTGCTATTGTAATTACTACCTGGTCTTTTAAGAG
CTGTTACAATTTGTGGAGTATGATTGTATTGTTTTTATATTAATCATTTATTAATTATGA
GGTGTTGCCTCTTAGTAGCCTTAATTTTGATGATTATGGTCGACACAATGTAACTAATGA
ACGGGCTTTGTGGGCCAGAACCCCACTGCCAGTCCGACCTCTCTCTCTCACAAAAAGGAG
CACCTCATTCTATATCTTTGTTCTATTTTCAAAGGGGATGCGGACAAAGACACGAATGCT
GATCAGAAGAATAAGAAGGGTGTTAAGAGACGCCGGGAGGAACATGGAAGGGGCTACTTT
GAATTTATTGAAGAGAACAAATACAGCTGGTAAGGATGGGACAGAGCAAAAATGGCCTTC
AGCATCCCTGAAACGCCATCCATAGCTTTGTTGAACTGTATTGGCTTTAAGTGCCAATGC
ACATAACTAGCAAGCGGAAAACCCTCATTTTCAAGTATTATACTACTTTATAATTAACAT
TACTTTCACACACATGTTTTGAGGGTCATCCCTGAGTACTTAAAGAGCCTTACCATTTAT
CCTTTTTACAGTACCCACTCACATTGTGTCTTTAATGGACTGCATTCTGTAGCAGAAGTG
CATCTATCAAGTCTCTATGAATTTTCACATCTGTTCCTCATGCCACTTATTGTTTTGGAA
AGCCCGTTGTGTCCTCAAGGTGAATCGAGGCTGCTCAAAAAAAAGAACCCAGAGGAAAgt
agcagatgtgccctgttgaatggagggcgggtggggggaggaat
>NODE_47_length_479_cov_51.751564
CGTCCATAAAACCTTACACATGCAGGTGAGCTCAGAATATTACCATGACCTTAACTGTGT
GATGCGTTATGATCATAATTCACCTGTTATGCCCTGTCTACTGCATGCATGGGGATATTA
AAAGGTCTCGCAAAACGAGTGCGTTTGGCCTATTACCAGTTTTATTTTATTTGTTTTTTT
AAATGAGTGAGAGATACTCAAAAAAGTGACGTAAAAATGACTACTATTACGCAGCAGTTT
ATTTAGATGATTGAAAGATATAACTGATAGACGTTCTATACAATTAAAGGGAATAATCCT
TTGCTTGCTTTAAATCTAAACAGGAGTCTCCCCACAAATGCCCCACATGCGGAAGAACCT
TTAATCAAAGAAGTAACCTGAAAACTCACCTTCTCACCCATACAGACATCAAGCCCTACA
GCTGTGGCCGCTGCGGAAAGGTGTTTCGGCGCAACTGTGACTTGCGACGGCACAGTTTGA
CGCACAGCCCACATCAGGACTACTAGCCTGGACAGACTAACAAAATAACAATGGACAAAA
CACAGAAAGACAAATCAGCGACTCTTTTTTTTTTGGTTGTTTTCTCTTTTTTTTTTTGTT
TTGTTTTGTTCAAAGACATTCTCCAAATCAGGACGCGTTTACTGCAGCACatttttaca
>NODE_48_length_973_cov_20.329908
GTCACTGGCCCTACCTCATGTTGTGACATTAATTATTGTGTTTTTCCATATGTTCCATAC
ATGCAAGGCCAAGCTCCATCTTTCATCCCTTCAGCCTGGAAACTTGGAACAAAAATCCCT
ATAAAGCAATGTTTTATTTAAGGACATTTGTCGCAGTCTCCTTGGCCATTTATTTTTTTT
CAGCAACAGCAGATTTTACAGAATTACTTTTGGAAGAATTACATACTTTTCTATTCTTCT
ATAATGCACTTTCTGCACTTGCACTTTTAGAAAAGCTCAGTAGACATAAAATGGTTCTAT
TTATTTAGTTTTCAGTCTAGCTTTGCACCTCTGGACAGATCAATAAAATTGTTTTAAGTA
GGTTTGGCATGCTGGAGCTGAGAGAAACTGGGTGCAACTACTCCTGGAAAGGGTCTACAG
GGGGAGCAGCATAGGCTGAAAAAGTGGAGATCATAGCAGACCTCAGCCAGAACACGGGAC
AGGTTGATTTCATGCCCCAATGCAGCGGCAGTAATTGCACCCAGACCCGTTTTATTGCGA
GTTGATTTTAAGGAGGGATGAATGGAGAAACATTCTGTAAAGTGTTTATTTTGGGGGATG
ACCTTTATTAACCCATTTTCCAGGCAGGTTCCCCTGAGGTGATCTGGCTCAGTGCTAGAT
TAACCCTCGCAGGCCCATGGTAGCCAGGCTGCTCCCTATCATAGAGTTTCAGGAAGCAGA
GAATGACAGTAAAATTGGACTGGCAACATGTGTGCAAACCCCCACACACCACTTTTGAGA
CATGAGCTACTCACCCACCCTTGACACACAAGTAGGGAGTTTGTGTTGATATTCCCAGTA
GGCAAGTCAGCAACAGGCTGGATGGTGAAGGTTAATATGTGAGAGGAACACAGAGAGAGA
ATGACATTAAAATGAAATACAGGGAACAGCGAGCACTTTTCAACTGCCTGCTCTTTTTAC
TCTGCTGGAAACAGTTGTCGTAAATTACTGGATTGTCTTTAGGCTTTTATCAGCTAAATA
AATGATCATCCGAGATTATGTGAGTAACTGATCTTCCCTTAAGGTGAGTGCATGTATTCA
TGCATGTACATGCTGATCATGACTGTTGTGCACCTGTGTAATACATTCAGCGACCATCTT
GGTGACAAgtcat
>NODE_49_length_756_cov_20.531746
GCCCCATTTTAGGCTCTAATCTCACATCAGAGGAATGTCATTAAACACCTTCAACACTGC
CTGCAAAGAACTACCTGTCCTGGCTTCACAGCTGCATAAACCAAAAACCTCTTAAGATCA
CGTTTGCCTGAGCTTTGACATATACACAGTCTGCATATACGGTATATGTTAAGTACTAAA
TGTAAACAAAATGTGCATACCACAATCAACCATTTAGCTGGTGTGTGGATGTATGGGGTG
GGAAAGGTGGTAGGGGGAAAAAAGAAAACAAAAAAAATAATACAATACAGACAATGTACA
AATTCCCAACTAAGGCATTGAGGCATATTAGGCATAATAATCATTGAAATGCATCAGTCA
ATAGCAAAGTGTAGCTCAAAGACTAAACTGACCTCTGTCAGCGGTCACAATCCTTTGGTA
AGGATGGACCCGCGTGTCATGCCGTCTCACTTTAGTAGCCATTGCACCTAGATTGTAACA
GGTCCACAAGGTTAGAAACCATTCACTTTGAGGAGGGGAAAAACAGTCATCTTTTACAGT
AACAACATTCACATTTTTAACCATTACCATTTATAATGCTTGGATAATACAACAATACAC
AGAATAACGTAATACAGATTATAGTACATATACACACAACACACATATTTTTTTTTACAT
GTAGAAAAATGCAGTAGAAAAAAATAATACACCTTTTTGGAGATTTACTTGGCATTTAAA
AATGCATAACTTAAGTACTAAAATTCCACAGTGCTCAGAGTTCTATGGGGGACTCTTTGA
AAAGGGGGCAGGTAAAGGGTACAGGCTTCTGGGCTGTCTAGAAAAATAATGTGATTCCTC
CTGTGGGATCCAGAGGGGAACTGAGAGAAATTTGTCTCTTTATTTTGAAAGGTGGGGAAA
TTCAATACAGCTCTGATGGTAAttgaatagtgccag
>NODE_50_length_1085_cov_37.605530
TTTACCGTCAAGCACTGCTATACCAATGCATGCACTAACATGGCTGTAGAGGCTTATTCA
TGTTTGAATGTAATTTTTCAATGCTGTCACCATCACAACCTCCGTGCAAATAAAGCCTGT
CTGCATGGCCAGATAGAGGTAAGTGAGAAAATATGTTTATTTGTAATCTGGGTGAACCAG
CCCTTTAATGCATCCAGGCACCGACACAGATCACCCTCCCACTCAGCCGCCACACAGTCA
CACACCCATACAGACGGGATGATCTGGCATGTACTGGCCCGATGATTAAAGTGTATTGCG
CTCACCTGCCCAAGTCCAATCAGGGGCCTGTGCTGATTGCAGCAGCTTGCAGCAGACAAG
GGATGGGGGACTGCAGGTGGTGGAGGGGGGGGAGGAGGATGAGGGCTCTATCGCTGGTGA
AGTGACACTGTGGTGAAGCGGTGGCAGGGCGGCGGTGAAGCTGCAGGCCCGGGGAGGATC
CAGCTCAGCTTGCCTCTCCACTCCTCTCTGGCCAGACGGGGTGAATCAATCATCTCCAAA
GATGTCAGCATCTGCCCAAGCAATTTCAGATTGGAATAAATGGCAGATGGGGATGTTGTT
CCCTCTGTTTAATCAGTTCCACCAAATGTGGTTTTATCTCTTATAAAATGAAACCATCTG
TAGCACGTAGGTGTAAGGATCAAGTGAGGGAGGACGGAGGGAGAGGGTGACAGAGGGAGA
GAGGAGAGATGTGCGTGTGTTTGGAGTGTGCACGCATATGTGCATGTGTATGCTTTTTAA
TGTGTGTGTGTGCGTGTGTGTTCGGCGTATGTGTGTGTGGTGACGGAGGGCAGGGAGAGA
TGGAACACTGTGAAACAGAAGCAGAATAGTGGGAGTGAAATAGGAAAAAAAAAGAGAAGC
ACTTATCCATTATAAAGAGGGAAAATGTAATCTTACTGCGAGCTCACACCTCCACTCTAA
TCTCCTCTTTCTCCCTCAAAGGAGTACCACCCAGGGGCCATCACCATTATATCTAGACCC
ATCTATTTCCTCCTCCGCCTCGAACCAGACACCGGGGCTGTAATTTGGTCCCCCTAGCCC
CAGCCGAGGCAGAGACATCCCTGATAAATCCCCTTGTTTTTAACCGGGGATGGTGGTGTA
TAAGCATTATAGCTCTCAAAGCTCTTGCTTCAGGGATTGTCTTGGTAACACTTTACTTTT
GGATGGccttattccaatgtgcagccaactacggaagagtgtaagtgggacgcgcaataa
aagtg
>NODE_51_length_827_cov_50.240627
ACTTCAAGAGCCCTGCCTTTGTTCAAAAATGTATTTGTTCTCTTATTCTTTTTGGGAACT
ATGTAAAACAAAAAAGAACGAATGGCGAAGAGAACCATTCTCTCTCCCCCAGCCCGGCAA
CCCCATCCCACTATCACCTCTCTGTCTCTCTCTCCCCCTCTCTGACTGTACCTTGCTCTC
CCTCTCTGGTAGTGCATATTTTGCTGGAGATGCTAATGATCTCCCCCCGCTGTATTCTGA
TGCAAGGTCTGTCTACACTTTTCCCTTTCATCCACATACAAATGTGCTCTTATTGCCTCT
TCGCCCTCGGGCCTTTTAAGATGCCTTTTTGAAATATGCCGTTTGATAACCACATCATTG
GCCAAGTCCCTGCAGTGATTAGAGCTCTCTTTAATGTGAGCAAGTTAGAGAGTGAATGAG
GGGCTCCGGGGCCGGCAGCTATCCATTCTCTTCTGCCCTCACCCCTTGACATCTCCCGGG
CCACTGGGGAGAACCCAGTGTCGGGTGTAGGACGACCCAGAGCCCAGCTTAGCACATAGA
CACTGCTGGCCGTCCTCCATCTTTCATCTCCACATGGAGATTAAGCACAGGAGAAATGAC
ACTAGAGGATCGCCTTCATAGAGACATGGTACTGTATGCTGGAAGGCTAGATCCCTGTAC
TTTATCACAGGAATGTGACAGGAGGACTGCTCTCTAATGTCTTTTAAATATGCTCCATTG
ATCTCATGTTCAGAGCCTCACTCTGCCTCGCTGGGATGGCTTTTTTATCTTGCCAAAAGG
GAAAGCTGAGACGGTCGTCAGGTGCTTTTCTCCTGTTCTGCTTCTTGCACTTGACACCTG
TTGCGCCTTTTGGGATAAGTAGGTTATATTTATACTGCTTGATTTCCAGCCTCCTCACAG
GTACATTTCACGTAGATTGCAACATTTACACAGACATGGTGTTCAGGAAACGTGCTTAGC
ATATCACAGGCTGAAACAAAtaccagccagaaactatacggtgcaac
>NODE_52_length_829_cov_44.731003
CTTACATCCACACATCAGCACAAACACACAACAGAGGAGAGCTGAGCCTTGATCCGCTGT
TTGCTGACCAAATGACTGTCACCCTTTGTGCGAGGCGGGGAGGAGGTGGGAAGGAGCACG
GCGGCGACGCATTCTCCGCCGCGATTTGTTGCGAAACTGTTGTCAGTCGAGTCATAAGTC
AGTGTTTGAGGCTAATCACAGCTAACTCCTCAAAACCTTGCCAGCCCTCACCGCAAGCCT
CATACCACCTCGTCTCATTCCCACATTCCTACAGCCGTCTTTCCTCACCACTCCCACATC
CACCCTCCACAGCCCCATCCAAGCCCACCCTCACCTTCTCAATCCACTCTTGGATCATTT
CAATTTGCATCCCAACTGGCCCCGGGATTCCCTAGCCCTGTTAAAAGGCAGGCTATTTGT
TGTGCTCTGCGGTTAATGCCGCGCAGAGCTTTAAATACCCATATCAAATCTTGGAGGCTC
AACAGATTCAGTTTTGCAAACCTGTATCGAACAGAGGTTCAATCCGTCAGCTTAGAAGTG
TACACTCCTTAAGTTGTGTGATAAGGTAAAACCAATCACTGGATTAGGCTCTCTCTGTCA
GTGATGGTGTATTTTCAGTGCACAGTGTTGCTTTGCTGAAACAGGATAAGCTGATGGAGT
AACATTATGGTGCTTGAGATTTCTTTTTCAATAGGAATATACTATTAATGGATTCTGAAG
CCAGTGTGTGATGCTGCTCTTGCAGTTGTGGATAATGCATTAGCATTAGCTGTGAAAAGC
AGTTGGTGCCGGATACCATGAGCAATCATCTCTCAAAACCACAAATTTGATTGTTTTTAT
CATGCAAATCCAGCCTACTACCCGATAAGATTGATTGAGGTCTTATAGGATTGCAGTGTT
TATTCTCGTAGAGCTTCTCACAAACAAACCTCAGCCTTTAGATTCACAAGTATAATTTTG
CACAGCATATGGTGAATTCATAACTCAAGAAAGGgagaatctctagagt
>NODE_53_length_970_cov_38.339176
GTTATCCCCTTCTAGCCATATATGGCCTTTTGGAACCTAAAAACATCAGCACACACAGAA
AGAGGACAAAAATGATTAAGATGTAGACTGTTCTGCTCCACAACAAAGGAATCACAGAAA
AAGCAAATACCTGAAACTGCAGCACTACTTAACTTTAACACTTGAAAGTGATGTAGTGAG
ACTCTACCTTAACCCCACCCCCTATCCCCAGCGAGTCGCCTCAGCAATCCCTCCCTCCTC
AGCCTATTTTAACGTCAACCTGCCTGTCCCTCTTTAACCCCACACCGTCTTAGGAGAGGG
GTCATGGGTAACGGGCAGGGTCGAGGGGTGGGGATTTATAAAAACTTCAAACAGGGTCAT
TAGGCTGTTGGCTGAGATCTGTGCCCCTCTTACCCAGGGAGGGAAAAGCCAGAGAGGGGC
TTGAGATAGCTGGGCAGAGAAAAAGACTAAAAGAGAGAGAGAGAGAGAGAGAGAGAGAAA
GAGAAAGAGAAAGAGAGAAAGAGAGAGAGAGAGAGAGAGAGAGAGAGAGAGAGAGAGAGA
GAGAGGGCTAAGCTGCGGCTAGCAGCAGTGTCCAAGGGTCTCCACCGCGGTCCGACCTGC
CAGTGGGGCGGTCATCCAAGCGGGCTCTAATTCACAGTGACACCAATTATGATTAATCTC
ATCACTTTAGGAGAGTAGGCTTGTCAAGGCCCTAATTAAGTGCGCTGTCCCCCCTATATG
TGCAGACAGGATCAACAACACATTATATTGTCATAATGGGCATCACAATCCACGAGTCTA
TTTTTGTGTTGCCTAACTTTTTAACGGCAAAAGTCCTCTGGAGGAAAGGGAATAACGTGA
ATAAAGAAGCAGAATATTATCCATGCTGAGGTGACGTCACATCTTTGCCTCCGCTCGCGT
TCCTTATTCCGATCACCCGGCTCTCTGATTAGAGTCTTCAGTCCTACTCTGGGATGCTGC
ATTTCATTTCATATTTGATAATTGAGACAGATGATGTGACATAATCACAAGCCAGTGACA
CGTTGACCTAACACGAGGTAAACAACTCACTGAATAACAACGACACAAATGAATATCATT
AAAGGAGTCATCTGAGAACCATATGTCAGCATGCTGGATTCTCACCATTACACCTCATTA
ACATGGTAAc
>NODE_54_length_575_cov_43.526955
ATTTTATAGCTTCATCTATTACCACACTGTCATTGTTAATTGTCTTCTTTTTACCTCTGC
AGGATTCTCCAAATTGGTCCTATCGAATGTGACAGGAGGAAGAGCATTAAGCATCTGACA
AGATGATATCTAAGTTCAATTTCCTACTCCTCACCTGATTTATACCTGCAGCAGATCATT
TTCCTTTCTGTCATAAAGACCTCTATAAATCAGTGGTGCTTATGGAAGCACTACAGAACA
GGGTCCCTGGATTTGTATCCCCTGTGTTTGCTATTAGGAAACCATTACAGCCACATTTTC
CTCCTTCAAACAAAAATGATCAAATCTAATACTGGCAAGATTAGAGAGATAAAGGGAGAA
AGAGCTGGCGGAGCTGTTCAACACAGTCCCCTATCTAAACAATATGCTCTAAACTCAATA
AAAACAGGGCTTTTTGCTGGTGACACCATTATCCATCTGTTTGGACAAAATTGCTGTATC
ATGGTATAAATCTGCGATACAAGTGACATATCCTCTAAAATAAAAGGGAACATTAACTGC
TCTATCTTCTAGAGGCCATGGGACTAGCTGGCTATAAGCTCAGTCAAGTGTGATGGCAGT
TATACTGTGTTTTACTAGACTGCAGACAATTATACTTTGCTCCTCTCCGCTAAGAAGACA
AACTGCCATGGCTTCAACTGAAATGATTTCAAATAGATTTTCCAAAATGTCTGTCGCCAG
ATTGCTTCCATACATTATAGAGGATATGTCACTTG
>NODE_55_length_863_cov_27.936270
GCAATATGTGTTGTTTGTTTTTGCTGTTGCCATGTCTGCCACTTTATTAGGATGCAACAG
ATTTTGAACTCCAACAAGCAGCATGTATGATTCTCAGAAATACGGTTTTGTTTGTAGACA
GCCTGTGTTTTCTCAGGGCTGTGGATTTTATCTGTGTTTCAGAGGAGGCGGACTGTTTCT
CTTGCAGGAGAGCCTCACCCACATAACTTTGGCAGTAAACAAGTTACTTGATTGGTTTTG
CTTTATATACTGTGATTTAATAAGGAAAACACCAACGTAAGCCAGTCCGAGCAGCGTCGG
TGGTACCAGTGCCATGCTTTCCATTGGTTCCTGTTTACATGATGCCCACAGGACACGCGG
TGATTGGTGGCTCCTCACACGTGACCAGGCAACTTTGTACATTTGACAGGGAGTAGGAGG
GTTTTGTGGAGATCAGAAAAACGACAGCGCGATAAAAATTAGTATTGTTGCACTTCACAA
ATTAATGACCATGAGTTCCTACTTGATAAACTCCAACTATATCGAGCCTTCCTTTCCTCC
ATGCGACGAATATCAGCAGAGCGGATACATCCCCAACCCTGGAGATTACTACGAGCGGCC
AAAAGATACGGGCTTCCCCCATCACGACGAGCCATCCTATCCGAGGTCAAACTACACAGA
ATCGGGATACGATTACGGTAACGTCCCCGCCGCCGGACTCGACGATTTCGGCGAGGGGCA
TCACGCACAGCCGCAGCCGGTTCCACAAAGCCACGGTCCTCGCCTCACCGCGGCCCCAGA
CGGTGGCGCAGGGGCAAATGCCAGCAAAGACTGCAGCCTCGCCGGTGAGGTTTATCCCGG
CGTAGCGAAGGGCAAGGAGCCGGTGGTCTATCCTTGGATGAAAAAGGTCCACGTTAACAC
CGGTGAGTTATCGTCACGGTTAAACAGCAGAACCACTGAGAAACAACCACTGGAACACAC
GCAAGCCTATTGAGGCAGCACTAGTAGCAGCCCTTACAACAGCAATTTACGACTATCGAG
CAGCAGGGTCGGTAAttaaggac
>NODE_56_length_529_cov_7.703214
TGGAGGGAGGTGAGCATCAGGCCACTGAGACTTAGCAGGCAGCATCGAATAAGAGGCAGT
TGGCACTTTCGTACCATTAACATCTTATAAAAGGTGAGACAGGGCACACTTTTTTGAAAG
GAAAGGATGTAGGAGACTGAATAAATGTCTTTGAATAGACAATTACAGCCGACAAATCAA
AAAAGGTCTACAAGTCCAGTAATTTGCCACCATTATGTCCATTTTGTGATTGCATCTACT
TCCAAAGGTCTACCCAAGTACAGAGAGCCCTAAGACCCTCTTATCCACCCTTTTCTCCCT
CTCTCCACCCCTCCCTTCTCCCGCAGTCCTCTAATGAACTGAAAGGTCAGAGCACTAATA
AAACTATTAGCAGAAATGAATCTCTCAGATGTGTTAATGCACTTTTAATTCCTGTTAGCA
AATTTCATCCCCCAGCAGTTTGCTGCCCGCTAATGAGAAATAAAACGCCCCGCTCTAGGG
AAGGGGGATGGGGGAATGGGTCGATGCTCCGGCTACTCCATAGAAGGCTCCATACGCACA
CACAAGTCATATACACTAACATTGCACCTTACACACACCCTGGATGAGCTGGATGTTATT
CACGGACCGAGGCCTGTTTTCAGCCCTGTGATTCTGCAGGGTTAATTAAAGAGCACATCT
CCATCTGTTCTCATTCAGCCTAAGCTCAGTCTCTCCCCATCAAGCACAc
>NODE_57_length_504_cov_24.926588
TTATGTAGGTTTAAGAAAAATAAAAAGGATGCAGGAGTCTGGCTTTCACAATAGCAAATT
ATTTATCCTATTATCTCTGATTTTCCATTTGATGCTGTAATCATGTGCACTGGAAAGATT
TGTGTATCCTAAACCTCCAGAACATAATCACGACATTATAAAATCAGCCTGAATAGTTAC
CTCAGGCTCACAGACCCAGCCTTCTGTCGGCCGTGCTCACTCAGCCTGTGTTTGAGTGTC
AGCCAAGTCAGCTATGGCTGCTCCAGAGAGCCTGAAGTCTGTTGGGGAGACGGGACATTC
CAAACAGCATAACTCATTCTTTACACCATCTCTGCTGCCATTAGTTAATTATATGCAGGT
GTTTTCCTTTCTCAGGTTTTTTGTTGTAGATCTAATAAAAATGTAACCATAAGTACATAA
AGCCAGAAAGACGGCGAAAAGGAAAGGGGGAGACAGTGTGGAGGAAGTGGCTGAATTTGC
TGTGTGAAGCAAATTACTGCCCCCATGTAGATTCATCAGTTCTCCCTGCTGGATTAAGGA
AGGGCCTTTCTAATGAAGTTCGCCCCGTCAAAATGAAGGGACTAATTCTGATTTAGCTGA
GGTAATGAACTTCCCCTCTCCTAGTGAGAGCAGCACCATGGGGTGAGGAAAGAGGGGTGG
TTGAGTAGGGGGGGTGGTGTGGGG
>NODE_58_length_824_cov_41.373787
CAAAGGACAACAATGGGAGGGGGTAAGGTGGAGAGGTGGTGGGTTAGTTTCGTACAGTAA
AAGTTAAAGAAGGACAGACGATTTGATGGTGCGTCATTGTCTAACAAAAGTAAGATCTCT
GGGGTAATGATATTAACATTATAAGCAATCAGCACTTTGAGGCTCCACACAGAGTGCATG
TGTTCTACTTTATGCTTGTGTTCATGCGAAAAGATTTCTGAACCAGCTGGAGTTTTGTGG
TCCTCCCCATTGGTCATTGGGTTGCAGGCCTGGTTCAGTCAGAGGTGATTGAATAGAAAT
ATTGTTTTTTTTTTTCTTTTTTGGGGGGGGTGGGGGGCATACTGATGAAAGGTTGATTGA
TATGGTGTCAGGCGCTCTGTGATGGATTAAATTGTGTGTGCAGACGTTGTGGCCCTGGCC
AGTCATGGCTGTTGCTGCCTTTTCCGCCAGCCACTGCTGCGGCAGCTTTAAGAAAATTTG
ATTTTCGCAGCTCAGAAACACACGGCAGCCCCTTTCTCTCCGCTGCCTGACTTCCATTTA
GTTTGAGAGTGCACAAGTGATTCTTTATTGGATGAAATCTGCGCCGGATTGGATAAAGTG
TTAGAGCGCTGAGCCATCTATCACTATCACCGCCCCAGCTCCAGTTTCATTTTAAAAGAA
AAGAATGAAAGCAGAAAAAACAGAAAGAAGAAGAAGAAAAACAGACAGCCATAGGATGTT
GGAGATTTGAAAATTAACTGTGGCAAGGGAAAAAAAAGATCTATCCTCCAACCACTAAGC
CTGTTTCCTCTGTTGGAGGATACCAAGCTTTTCTCTGTAGAGATGCCCCCGTGACTCACT
AGTCTCTCAAGCTCTCCTGTCTCTCTGCTCTCATAATGTGTGCTGACCAGCTCAAGCCCA
CACCTGTTCGCACCCTGCTCTTTATGTCTAGCTCGTTTAACATAGCACTCTGCTTTTTTT
TTTTCTCCATATGTGGTCCtcaccactgcaacatcttgtgttta
>NODE_59_length_849_cov_56.494701
GTTTGCTTAGAGCACCTGAGGAAAGCGTCGCCTCCTCCACGCTGAATTGCCATGTTCAGG
GGTTTGTACAGACCCAGGAACTGTGTGACAAGCTGCTGGCTGTTTCCCTTGGGGCTGATG
GCTTGGCCATAGGGGTGAGTCCGGGTGAGGAGGTCGCCAGGTAGCCCCAGCATCATCTGG
CTGCCGAGCTCTCGGGATGCGTCGGCGGAGGCGTGGGCCTGCTCCTGATAACTTGTGAAA
AAAGTATGGCTTCTGTTGTCTCTACAGCCAGGGAAGTCACGATACCTTCCAATCCCGCCA
TGTTGGTTAGCTCTTGATGCCAGTTGATCAGTGACGGGTGGCATGCCGGCTCCAGAAAGA
TTGGCTCCAATGATAATGCCCCTAGGGCTGTGCTCTAAACGGTGACTGGGGTATCCAGAG
TCTGAAAAATTGGGAACCGAATGGTCAACATATGCACTGGACCTCGTCTCAGGGTAGTCT
CGCAAATTGTGCGAGGGGCAGAGTTTTAAGGAACTGCCAGTGGGGTGTCCCATGTGCTCT
CCTGCCAAAGGTGGCAGCACCACGCTGGGTTCAGTATTGCTCTCCCCGGGGTTGACGCAA
GAGAGAGGGCAGCCACTAAACCTCGAAAGGCTTGTCATGTTTTGTTGTGAGTTTGGCTAT
GAGTTTGCAAAATCAAACCAATTCAGCACTCAGGATACACCTAGAAATTCTGTTTCCCAT
TTTCCTTGTTGTATATCATCTGCATGTGAAATTCTTGGCCGTGAACTTCGCAGAAGTAGG
AACCAGACTCAATTTCGTTAAAGTTGGTGTGAGTCCCATGCCGTTCACTTTGCCCTCTTG
ATTTGTGGCAATAACCGTGGTAGTAAAAATGCTTCGAAACAGGCCATGGTGCAATATAAA
AGCACAGCAGGCAAACCTGCTTTTAAAAAGGGAGCTTTGGGATTGGTTGGAATGCGCCGT
GATTGACAGGCGCTGGGTTTGTTTTAAAAGGGAcacgccggcgttcactgcacgactccg
ttttcaaat
>NODE_60_length_727_cov_39.188446
GTTATGGTTGGGTTGTCGTAACAGCCTTGCCGATTACTCTGCACTATGGTACCCGATTGT
GGTGACATCGAGGCTGACCTTGGAGTCACCTCCCCCGCTGCCGCACTCTCCCTTGTCGTA
CCACCATTTGTTTTTCAATTTGTCCAAGAGGCCTTGCTCATTCAGTTTTAAAACTGCCAG
GTTAACAGCATTTCTTGAAACGATAAAACATAACTTGTAAGAAAATGCACAGGTCCGTGA
GAAATCTAATGCAAAGTAATACTTGTATAGGCATCATAATAATAGGTAATGGTAGTGAGA
CTACCACGGTCTAAGCAGGGGCTTATGCATAGAATGCTATCTGTTAATCAGAATGGTCTA
GGAAAGGACAAATTGTTTAATAATTTAAGGAATACGGAGAGATAAGAAAAGGCTCATATA
AGGTAGAGACAGTGTTAAATCTTGGAAAAGGTGGCATGAAGGGTTACGTAGTTTAGAACT
GAAGTGTGCGGGATGGGGACACTTGTCATTGAGAAGAAAAGTAACAACAACAAACATCAT
GCAATTAACATTCGTCACAAGTGACAGCGCAGCTTTTAAAGGCTAAATTGAAAAACCATT
GAACTGTTAAATTAAAAGTGACAACACAACAGTCAGGTAGGACAGCACACGGGACAGAAG
GAGAGATCGAAGGAGAGAGAAAAGCAACAGTAAGAGAGACATAAATATGAAATGATTGTT
AGCTTTAAACCTTATCATCTGGATTCGAATCCTCAACTATAAAATAGCAACTCTTAACAC
ATTTATAGAAATACTGGAAAGATATTAGCATTAATTAACCTTTGCATCCAAGTGCTTTGA
AAAGAATACTACCGTTACCTCTGTGTCCATTAAAAAAAATAAGAAGAGGAAGAGAAGAGA
ATGACAa
>NODE_61_length_611_cov_42.685760
ATTACTATTAACATTCACTGTGTGTGTGTGTGTGTGCGCGTGCACGTGTGTGTGTGTGTG
TGTGTGTGTGTGTGTGTGTGTGGTACTGTTTGGTAGAAATGACACTGGCCGGCCATGTAA
AAGTGTGTCTGACAAGGGGAGCGACGGAGTCAGCGCTTTTTTTTCCTCCCTCTTCGCCCC
CCGCTGTTCAATCCATCCAGCTGCTGTCACCACAGGGGAGCAGACAATCTATCAAGGCAT
CGGGATGCATTCTCCTCACCTGCGCCGCGCCTTTAATGAACAGCCAACATGATCCCGGCT
GACAAGCAGGAAATGGATGTAATAAAGATTGTTTCTGCATGCTCTTTGCATCCCTGATAA
ATCACCTCGCTGTGCAACAGATACGGGAGCCACATGGAAATTTGATTTCACACGGCAAGG
GGGAGGAAGAAGAGAGCAGTGGGGGGAAAAGAGAGCTGCTAGTGGCAGGGTCACTCTATT
TTATTCCTCCTTTTCTCCAGTGGAGCAGTGGAGCAAGATGTGTGGGGGCTGAATAGAGGG
GCTGTTTTTTTTGTTATTTTTTGTGTGTATGCTCTTACTTCCCTCTAACACTCTGTTAAG
CCTAGAACGTGCCTCCGTCCCTTTAAGTCTAAAACCACAACAAATGATGTGTGCAGTTGT
TCACGTTGGTGTCAGTCATCATAATTGGACATAGCATTAATATGTGCACTAGGGGGCAGG
GCGGCATTTACCAAAACCACAAAACACCGGAAAAGGGAAGGAATCTGAAAATGGGAAGGT
ATTTTCATAAc
>NODE_62_length_766_cov_55.171017
AAGTGGGAGGCGAGATTCTGAGCATTTCTCCCTTTTATCTCCTTCACAGGTGTCAAAATG
GAAGAGAGCCTCCCTCCTGGCACCAGCTTGAAATGCACAATCTGTAACTACACGGCAGAT
TCTCTTATTACATTCCAGCATCACATCATGTCTCACCTGTCACAGGCGGCCTTCAGATGC
AATCACTGCCATATCAGCTTCCAGAGCCACAGGGAACTCTTACAGCATCAGGACTTACAT
GGGCACGGCAGCAAACTTCACAGGGAAGGCGACGGCACCGAGCATTCCCCCAGGGGTCCT
GAGGAAAGCCTCCAGCAGCAGCAGCAGCAGGCCCGCGCTGAGCTGGCCAACAGGAAGGAT
GCTCTGCTGGGAAGTCCCAAAGGGGCCCTCAACAAGGAGACCAGCACAGACGGAGAGGCT
GACAAGGCTGAGAAGAAGCCCATGCTGTCTGTTCAGAAGGGAGAGGCCCACCCAGGCAGC
AAAGCCAGTTTTTCATACACTAGGATCAAGTCTGAGCCCTCCAGCCCCCGACTGGCCTCC
TCCCCTGTGCAGCATAACATGCCTACATTTCCCATGGGCCCCTTCTTGTCTCAGTTTGCT
TTCTCCCAAGACATTTCAGTAGTCCCGCAGGCTTCTGAGATTCTGGCTAAAATGTCAGAG
CTAGTTCACCGGAGGCTGCGCCATGGAGGGAACAGCTACCCCCCTGTCATCTACAGTCCT
CTTATGCCCAAAGGGGCAACCTGTTTTGAATGCAATATCACCTTCAGCAACCTGGACAAC
TATTTGGTCCACAAAAAGCACTATTGTAACAGCCGCTGGCAACACATGGCAAAGTCTCCT
GACTTCTCCGCCCTGTCAGATAAGGTCCCTGAGGCGGTGAGTCCCAACAGTGGTCACAGT
TCTGTTAGCATGTTGGCTGGCTGCCACCCTACAGaggccgacagcc
>NODE_63_length_585_cov_50.536751
ATAACTGACTACAACAACAGCTAGTTTTTACGCAATATTTGTGTCCACTCTTCCCTTTTT
GTACTTGAAGATGCTTATTAAAGTGCTGCTGCTTCCCTCTAGTGGTCATTGGATATCCTT
GCTGAATGTCAGTTCTGTTTCAATAGGAAATATCCACATTTGTAAAACCTAATCTCCCTA
ACAAAAATTCTACATAATGTACTATGGTGTTTTTCCAAAGGCAAGAAATAACATAAATCT
TTGTTTACCAAAAGAACACATTTATAGATCGAGTGGGGTTTTTTTGGATTCCTTCGACAG
CACTGTGGAATACTTAAAGAATACAACTTTCAAACAGTGTTAAGGAAAAAGGCACGGTGA
GTCAGTGACATGCACATGTGAGAGACAAGAGAACACTGATTTAAAATATAGAGTGAGGGT
TTAATAATGATACAAACCCACGATATGTAACACCTCAAAGCAGCACATTGGCACAAAGTC
AGAAGTAAGACAGCACAGAAGATAAAAACCTGTCTCAAAAAAATAAAGAATCAGAATAAA
TATCTCAATAAATAAATAAACAGGTAATATCTCATTAATTACTTTGAAACTAATAAATAC
GTACATTTGAAAATATGCACATTGGCAGAAATCAATAACCAAAAAAGTAAATAGTACTTA
ATACAGAGTTACTTAGAAATCATAAGTTATTGATTACTCAAATCAAAAGGCACATTTATT
AAGATGTAAGAATGGGGCCTgcagttgtgatcgcatgactgtcag
>NODE_64_length_510_cov_59.005882
ATTTGACAGGTTTTAGACGTTTTTTTTTTTGTTTTTTTTAAAATTCTGGCTGGATTGTGT
TTTGTTTTAAGGTAACTCAACCGAACATCGGGCTCAAATAAGGAAAAATATACAGCAGTC
AATCAATGATAAAAAAAAGTATCTGGAGTACATAACAACAAAAGGAAAACTGATGATGCC
CAGTGAATTACTTAGATAATTGTAATGTAATATGAACCCAGGAAACAAATAAATTCCATT
TCCAATGAATCCACACAATTCAGTGAGCTACTCTCCTGGTCCATTTAACTACACACATGT
GTACTATAATGAGCTGTAGACATTATGCCTAATTATGTATTAGACTGTGTTAGAGGGCCT
AACAAAAGCTTTTGAAAGGGACAATTACGTTTGTTGCTTAGTTACATCGTTAAAAATATA
CCAAATCAGTGCAGATTATAGTGGGCGAGAATGCACATGTACACCACGAGCATTGTTGCC
AAAATGCACAAAATTCAATTCATTAGGAAAAAAGAAAACATTTTTGCTTGTGAAAAGGAC
AGTGGCATAAGTGAAAATAAACAGTTTTTAACTGAAGTGTGTTCCTGTGGGTAAGTAAAG
TCTTTGTAAAAAAGAAAAAAACATTTGTAAAACAGTGGAACACCAGCCAAGCAATGGTGA
CAACTCATTTGTTTTTTAACAAAAGGCAAc
>NODE_65_length_966_cov_38.983437
TTTCGTGTTTTTGGTTTCGCCATTTACATAACTGTGGTTAATCACACTGACAACACATAG
TTTTTGTTTGCAAACTCAGGACTGTCCATCCAGGTGACTTGGGAACATGTCTCAGTTCTC
ATTTCAAGAGGAGTTCATCCACCTTTGTTGTTTTTAAATGGCTGCCACTTTTCCACTCCA
CTGTTTTGCCGGAGAGCTCGTTCATTTGGGCAGCTCCTCTAGAGAATCAGTGAGAGGGTC
CATTGGTGCAGCCGCGCCGATGTCGGGCTGTTTCAAACGCTTTATTGTGTTTTTCAAGGC
TTGCCTCTTGTTGCAGAACCAGACGCGCACCACCTCCCTGTCATAGTTCAGTTTCTCGGC
TATTTCCGTCATTTCCTGTCCGGAGGGGTGTGTGTTCTTCTCAAAGTGGCTGTTGAGGAT
CTCGAGCGCCTGCGGGGTGAAAGAGGTCCTCCGCTTGCGTTTTTTCGAAGGCTCGCTGCC
GATAAACTCAGTCAGGTTCTGCATGCCGGATCGGTGGCGGGCTTCAGCCTCGGCCATCCA
GCGCTCCAGAACGGGCTTAATCTTCTGGGCGCTTTTAGGGGTGATGTCCAACTTCTCAAA
CCTGGCAGGATATAAAAGGCCAGGGTTCAGTTTGCCTGTCAGACTGCTACCTATAGTGTT
CTCTTGGGCTTCCTGTGGTAGGAAAAAGTGGCTTCTCAGGATGGTGTGTCTGGGGAGAAT
TGAGAAAAAAGAATCTTACTTAGGTGCCCTGCCAGAACAAGGGATAAGCTGCCTGCCTTT
TAGTCTCCTCAACCAGAATGCCACAGGGACTGAGACTAACATCCAGGTGCACATCTGGGA
CAAACGCCTCTGTATTCTGCACCTGGAAACACCTCAGCTGCAGCAGCTGGAGGTGACGGT
TGCCAGCAGTGTGTTAATTTTCTGGGCGAGGTTGTGGTTCTCTGTCCCAAATTGGCAATA
GTGGAACAAGGAGATGATGCCAATGGCTAGAAGTCAAGGTCCAGTCGAACCAAAGACATA
TCAAACATCTAACTGAATGTTTTAAATACTGTACTTCCAAAATTCTTCATAAATCAACAG
AAAAACAAAACAGGAATTACTCCCAAACATTCCATTTCTTTCCCTCAGGTGATAAAAAcc
aaaaaa
>NODE_66_length_725_cov_20.217932
TTCTTTTCAAGCAAACTATTACTGCCAAAGTTACATTTGTTAACTGCATCATTACCTTCT
TACATTATCCACCTGCCTCTCCTCAAACTGGCCATTCAGGTTTTCTCATTATGATCAGAG
CAGATGAACTACAAAAACCAGTCAATGTCATTCATGCAGTGTCCACACAGCGGACTTCTG
CTGGCTGCTGGCCATTCCTCAAACTGTACCAGTGACATGAATAGTGGAGAACAATCTCAG
ACAAAATCCCGGATGGGAAACAAGCATAATCTGGGCATTACACTGATAGCACAGACACCA
TGTTGACACAACATCTACTGCCCAGCTGAGTGCCACATAATCCCCTGTAGGAGGTGGATG
CATACCTAGGATCCCTTGCAATGAGGTGTAGTTAACCAGCCAGACTCGTGTGCAATGCCA
CAAACGAGCATCAATTTCCCCTCCCCCCACCTTGGTGCTGGTGGACTATCAGCGAGGGTC
CGACAGTGTTGTTCCTAATTACCTATTTCTCCACTCCTGATCCTGCGGCTGGCATAATTA
GTTACCTGGGGCTGCAATCCAATTTGAAGTGATGACAAGAAAGTGATCCATGAAAAAGTA
ATAAGTTAAATCCAATTTCAGCCTGCCTCTAATTAAATGCACATGGAACTAATGAGTCAA
ACCCTACCATTTCACTGATAATGGTAATTAGCGGGGTGGGAGTTGCCGGCTCTCGTCGTT
GTGCCACTGTAGGTGTGAAGCGCAAAAGGTAAAAGCGGCATGGATTCTTTTAATTACATG
TGTCATTCTGTCAATGTAATTTACTGGCTTTTTGACCAGTCAAGTATGTTTAGCTGCTTT
CCAGCCTGCATAGCAGCTGTTTGTATATCTAGTATGATTAAAGGGCCTCTAGGCTGCTGA
GTATa
>NODE_67_length_873_cov_61.610538
ATTACTATTGATCTTCAAATGGCGATAATTGAAAAGATCAAAAAGATTAAACAAAAAAAT
TGAGAATGTGCTGACTTACCATGTTAGGCTCCTTTTTTGTTGTAAGTTTTTGTTTAAATA
AAAAAAAAATATTTGCTCAAAGATGCAGCATTGGAGGTGTCAAATTTTTGTAGCCGTCTC
TTGATCGTATTACTTCCACAGTCCTGGTTTCCAATGCGTCTGAACTTTTTCCCTTTCTCT
TTTATTTTGTTTGTGGTACCTAGCCTTTTTTTCCCCTGCTTAAGACTTTAAAAGCCTTCA
GCTCAGTAAAGCAGCACAAATTATCTTGCCACCTTGCTCAGCTCTGATGCTTTGGCCGCT
AACTTTGGAAGGCCCTTTACTACTGCATCAAAATTAGCATTGTCAAAGCAGTTAATGAAT
ATTAATATTGTATTTGTCATTGGAGCTGGCCCATTGCTGAACTCCAAGTCATCCATCAGG
GACAAGATTAAGCACACAATTATTTCTGACTGACAGGGACCAAATCTGGAAGATTTTTTT
TTCCTCCAACAATTTAAAGAAAAAGACACAACATCATCTTAAGGTACCTCCCATGAGACG
AGACAAGATTAATACACTTTTAATGAAGCAAGATTTCATGGTGCATGAACAGCAGGAATC
TCAAGAAAAAAAAAGGAGAGGAATATAGAAATATTTTGACTCGATTTTAACCATTTTCTA
AGGATCGCATTTATAAATTACAACAGATTTTGATGACAGGAGACAAAATTTTAACTCAAA
GAGCATCCTCTTTTTTTTTTCTTTTGATGAACTACAACAGATTTATTCTCCTTGATTTTT
TTAATAAGATCTGGATTTGGTTTTTTCACCTTTGTTGGAGCGTAGAGATAAGAAAAAAAA
ATTAAGATGTACAAGCGCTGCACCGAGGACATCGCTGGCGCTAAATTTAACATGAAACAT
TCATTAAAATCCTGGACCTCCAGCGCTCTCGGCAGAGCCCGGCGGAGCACCGACCGCTGA
GGACCACACAGGCAGCCTGCATcagcaccaccc
>NODE_68_length_1180_cov_44.748306
AACACCATTAGCTCTACTGCTGGGCATCTAACTAGCACATCACTCACACAGCTACATGCT
AACAGCATTACGGCTAATGCTGCCCCTCTAACTAACACATCCGTCACAGAGCTAGAAATC
CTACGGCTCTACAGAAACACATGGAACCACACTGTCTCTCCGAGACAATCACCCACATTA
TTTTGCCTCTGTTACTTTCGTTGCTCTGTGGCTAATACTCTCATTTGTCTCTGAAGATGC
TGAATGCCACTGAAAGAAAGCTGTTTTGATTCTGTTTTCTTCTGCCCACAACAAATCTGG
GCATACAGTTGAATACGCAAGACTCTGTGAAGGGAGCCATTCAAATTCGATTATGATTTC
ATATTTCACAAAGACAGTACACCACGAGGATGATTTTTAATTAGAACCAGAATCAGTAAA
AAGAATGGGGCATGGAGACAATAAAATGAGGAATGCATTCATCCATGGGATGATTCTTAT
TTAAGATCTGTGCCAATGTGCTAACAGCATTAATGAAGTTATAAAGAATTATGAGGGGAA
ATCAAATTTGCCTCGCCACTTGAGCGCCACTAAAATGCCAAACAATAAACTACCAGATTG
CAAATTAGATCAGTAAAAATATCAAACACATTGCGGTGCAGGAAAATCCATAATTGCATT
TAGTGCCTGGCCTCTCCTGGGGGAAGAGACACTAAAGATCATCAGCAGGCTACATGGGAG
CCGCTATTGACAGAGCGGTAAAAATCGACAGGCTAACTAAATAAACACTCCAGGCTCCAT
TAAATATTCAACGGCTGAGATTTGACAGTCTAGCGTGCCTGCCTCTCCCCATCGCCTCCA
TTGGCTTCTCTCTGCAGCACATCTTCCTCCCTGTCTCCCCTCCTCCTGCACACCTCCCCC
TCCTCCCCTCCTCTCTTCCCCCTCCTCTCCACTGTGACTCCTGACAGCAATAAATGATGC
GGTGCCTGAGGGCGCTGCTCCAGTGGGAGACCTGGGAGGATAGAGCAGGAGAGCAAAAGA
AATAAAGGGGAGACAGCCTATGACCAATGGCTATTAACCAAGGACTGAGACAGGGCCCTA
TGACATCGGCTCACACCCCACCCCCTCAGCACACTCTCATTCTCTCAGGCACACTCATGC
GTGCACATGCACTGTTACAAACCTGATACACCACAGCCTTCCTCCCTCCATTTTGTTGTT
TATATTCTAATACCACAAAGCCAGCTGAGCCAGGGAGCTCTGTGTATACAGAACAGCAGA
AAGGTGGTTACCTCTTTCATTCTGCTAACTTAATCATAATCAAACAGTTTATCTTGTGTG
TTTGAAACAAAACTGGCACCTAAAAGGAGGTGAAAATCAc
>NODE_69_length_755_cov_35.725826
GTTAGCTGATGGTTAGCTCTAACAGCCTGGCTCATAGATGACAGGGCTTGAAATGCCATG
ATTGTGTACTGAAAGCTCAGGCAGCTGTACATGCTGCATGATGTCTTCAGAATACAGGTT
TTTAGACAAAACAATATAGAACAGAACATCATTTTGTCTAAAGTTCATTCATCAAAAAGC
TGCATATTTTGAAAAGGGTAAAAGCCCACACACACACCCCTGTCAGAGAAGCGCAAAGGC
TAGATACTATAGATTACTTTAATCCCCTGCCAGATATAAAAAGGATAATTACATATTTGT
GGTGGAGGCTGTGTGGTGAAAAAATCAATACAGCCTTTTTTGTATGACACTTCATTAGTG
TGAAAAAATCTTGGAGCTGAGAAGAACTGCACTGCAATTAAATGGTTCTGCTACCTTAGA
CTTTGTAATGGCTCTATATTATTATCCAGTTTATTTGAAATAGTGGTTGCACTTGTGGAG
TAATTGGAAACCATTGATTATGTACTTTTATGTCTACACTCTTGCACATCATTATGGAGA
GAAGCAATAGTTAGTTAGCCTCTCTAATGAAGCACTAATTGCACTAAGTAGGTTAAGATG
TTAGTCAAACTGCACTCAACTGAAATCACAACACAAAGACTTCCAATTAATCTGCATAGT
CTGACTAGCAGATGTTGTTTTGGACTCCATATTTTGCAGCTTTTATTTGCTTTGTGTCTG
ATCCTGTTGCGTAAATAGAAATTGTATTTGTATCAGTCTATTGGCAGCAGATGAAATTGA
TTGGGAAGGGGGGGAAATAAGGGGCGGCTGGGGAGAAAAAAAATCTAAGGTGATGGAATA
TAAAGTGGCCACTTTGCTGCTGTTTTCAAGAGGAGGACTATCTGTAATGTAGATTTCCTT
CTGATAATGTCAGCGGTGTAACACTGGCTGGTAAt
>NODE_70_length_875_cov_74.653717
ATTACCTTTGGACCCAGATAAAAGCAGCTGTGAACATATATAAACTGTGACATATCACTT
TTTGGCAGACGACCACTTTTTGGCAGTGACGCCCCACACATAAAGGAAATAAACTCTTTA
AAAAAAAGTCAAACAATTGACAATGTAGTTGCAATAAAGGCACTTAATTGTCAATGTAGC
GTCGTTTAGGTCGACAAGCTGACATGCTAAACCAAAAAGGTGTGTTTTTCTCCTTCAGGT
GAAGCTAAATCTTTCAGCTGCTCGTTAAGTTTCAGTCGCACACCTGTTAAAAGGTGAGCT
AACGCCGTAGAGCTGATGTAGCGTTAGCTAGCACAGAGAAACGGCTGCAGAGAGCACACC
ATGTTGATTTAAATGTCAAACACTCTTCCTCTACAGGTAGACACTACGCCACAAACACTC
TGGCTACACAAGAAACCGTACAACGAAGGAAGGGGTCAGAAAGGTCCGTACCTTTTTCTC
ATGTAGATCCACAATTTGCCACACCAAGAGAATTATTTCCCTCTCATCCGAACCCAGTTT
ACCCCCATTTGCACCAGCTGTTGCCCCAAAGAACACCACCAGAGTATCACTGTGCGAAGC
CATCAGGGACCACAAGGGTAAAAACTACAATTAAAGCAAAGATTAAAATAAAAATAACAC
GAGGGTTCACCTTTTTCCAAGTGATAAGAAGAGCGAACAAAAGGGCTGGAAACTCAATTG
AGATAAACGGAGAGAGAAAAAAGGGGGAGAGATTATTTTCAGAGGAGCCACGGAAGAGTT
TGCGGTCAGAGACTCTACCTGTTGCTGTACTTGAGTGTGTTCTATCCAGAGATACTGGTT
TAACTGGTAAAGAAGGGTGGAAATCCGTGTGTCTTTCACACGAACTCCATAACAAGCCCC
GGAGTTTTTTTTTCCTGCTCTCCTTTCTATTTTTTTCCGAGTTACCTGTGTGGCTCGGCC
TCTGCGAGAGAGGAGTCGGAGCGGCGGCGTCTATTGGCTGGTTTGTAAAGGTAAGGGCGG
GACGATGAGGTGAGTGCTGTAATCTGATTGGTCAt
>NODE_71_length_634_cov_20.460567
CTGAGTAGCATTGATTGAAACCCTTGCAAATGAGGATCGGGCAAAATTTAGAACACATAA
ATCTGGCGCCAAAAAACTGATTTCGAAATTTTTGCGGAAAGTGCGACACCACCAGAATAC
AGTTGTGTCTAACAGCTAGTGTACACTGTTCAGATTCTTACCCTTCTTGCCGCAGTAGAT
GAACTGTCCAGTGTGGATGCCCTCAGCAGCGATGAAGAGCTCTGTCCTCTTCTTGAACCG
GTATGGGTCACGGAAGGCCACTTTGGCCAGGGGAGCACCACGGCCGGGGTCATGGATGAT
ATCCTGAGGGGACAGACGGGCGCAGGGAAAACAACGTTAACGCTCCACTTACACCAAACG
GCAAGACTAACATGCGTCAGGGTCGACAAGTTACCTTCACAATCCCCTTGATGTAACCAT
GGCGTTCAGCGAAGTCAATGTGACGGAGTTTAGCGGCACCTTTTCTGTGCTTGACATGGG
CTTTGAATACGGAGCCCGCACCTTTTCTCTGTCCCCTGATCACACGTCCCATCGTGTACT
GAAACAAACAACAATCAGGGTTAGAAATCTTAGCTTACCATACACACTTCAATATCACAC
ACTAGGGCCTAATGATTAGTAGAAAATGACTAATTGAGATTTTTAACAGATACCACAATA
CAGTTATGTAAAGTAGAACTTCAGCTCTTTGTTTGATGTGTAAAAGAGTTAAAATACATA
AAGATGCATTACCAAAAGTCTAAATGTCACAAGGAAAGTAAAACTACATTACAGCATTAT
GTGGACAAACCTCTAATCTGCAGTCTTTACTAAt
>NODE_72_length_869_cov_60.857307
AATATTTACATAAGAGGGACACGTCTGAAATGTCACATAAAGAAAGAAAAAAACGCCCTG
CTAATATTATGAGTCAGTGGTGATATTTCGGTGCACTGATAACATCATTTGAACTTTGAT
TAATGCCCATGTTATAATCTCAGGTTGCTCGATGTAAGAGCAACATTTTGCCTTCAGAAC
AACAAATTTATACAAAATGTTGAAGCATGTCTTTGTGGAAAAGTGTTACAAACTAATGAG
GTACATTCATTTTTACAGAATGTAATCTATAGTGTTTGGGAGTTGTTTGTCTCAATAGGC
TGTAGTAATCAAAAGTAATGAACCTATTATGAGCAGGACCTCTGAGGGCCCGGCGTGGCA
TTAAGAGTGTGGCACATAAAAGGTTTATTAAAGGAAATTAAGGTCCATCACTGCCACACC
TGCTCCCCTATTATAAATGTATGACAGGTCAGTGCCTTCAATCACAACAGCAAACGAGAG
AGAGGAGTCATGTTTCCCATTACCAGGGAAAAGTAACAGCATATCCTATGACTCACAGAT
TTCACTGGCCTGTGACCACTATACGCCACCATCAGCCTGGAATAATTATGTTTAATAGGT
TTTATTTGGGACCCACAAGCAACAGCCAGCGAGAGTGGATGGGTTTTAGCAACTATTTTT
GTCTAAACATACACTGTGAGGTGCTGTCCGTACTTTAATGTCATTATTTAGTGTCATTAC
ATTTTTACACACCTTTGAAACTTTTTCTCCTAACATTATACTTTATGTGTTTGCATATGA
CTGGTATTTTAAGAGCTCTTTGTGATGTTGTTGCACAAAAATAGATTTAAAGGCTGGATG
GCTCCGGGTGACTCCACGGTTACCTGCCAAAAAACCTGCTGTAATCTATTAAGTGTTTAC
GCCTTTTTAGCCTTTAAAATGAAATAAATGAATGAAAGCAAATACTTCAAATGCATTCAA
ATGTTTCTTTTAGCGACTCATCTGTACATACAATGCTTTATTTCCAGATGGATTCTGAAG
GTGAGGAGCAAACCTTGAAAACATGTAAc
>NODE_73_length_897_cov_43.557415
ATCTCAACAGAAACAGCTTTTTAATGCATTTAATTTTAAATACTTATCGATGTAAATTGT
GTTACTTTTTATTTCAACATATTCTTGATACATCTGTTTGTAAATCTTTTCTTTATGCCA
TAAGTAACATTTTAGAATTTTAGCTCACCACCAGAGCAAATTTTAATCTCAGACAAAGGC
AGTGTAGTATGACACACCAGAGACAAGATGAGCTATTGCTTTAGCAGTTTGAGGCATAAA
TGACATTGACTTCTGGGAGATGGAACTCTTTAACATGCTCTGCACCAACTGAGTCACATC
TGCCGTTGACAAACAGCTAAGGAGTAACCTGAGTCTATGTTCTCTTTACTGGCAATTTTT
ACATTTTATCATTGAAGTCAATGAGCCAATCTGCAATTTACGCCGTGGAGAGCGGGATGA
GTGTATTCAGAACCCGGTCACACACCCAATCTCCTACTAAAGAGCAGCGATAATGTAATA
ATGCCTCACTGATGTGCCAGGCAGTAATGGTGCTGAACATCTCCCATTCATCCAACACTA
CCTGATCATTGCTTTAACGGAATAATACATTACGGCTGGAAATAGCTGTAAACCTCCAAC
TTTATCTTGGGAATGTGCACTCCTTTTTACCTCAGGAAACGTTCCTGTCCCTCGGTAATA
AAAGGCAGAGCTATCAGGATGAAATGAAAAAGAGATTGAAACCCTTCTGTCTCTGTCAGG
CAATGCACAGATATACAGAGTATGGCCTTCTTCCAATTTTGTAGCCTAAAGGCTGTTAGT
ATTATTATGAAAATAGGTATTATGATCTTATGTTTTCTCCAAGAGAAAAATGAAATATTG
GACATGGCTGCTTTTTTCCCTTATGACTATAAAGTAGGTTTGATTGACCGTTATTTCTCT
CTGTTTCTTATCCCTGTCAATTCTTCTTTCCTTGACAAATGACACTTAGCCGTCTGTCAA
TAATGGCCCACGTAAATGTGCTTAAATGGACCAGGGCACACCAATGTTATGGCTGTTCAT
CGTGTTTAATTTACTTTCTGCCTTACATAATTACAGCAACATGGTATAAGAGGTTAg
>NODE_74_length_451_cov_52.172951
GTGTGCAAATGATGCATCGTGGGTTCACACTTCTAGATTTATGAAACCAGAATTTTAATG
ACTGTTTTTTTCTGACTTGTAGGTAAAGAGACTTTTTTTTTTTTGGTGACTTCTGAAAAA
ATGCATGTTGTACTATAAAGCTTTAACAGCTTGAATCTGTTACATTGGCTATCCGCACAT
TACATTATGATTACATACATTTCTAAGAATTTGCCCATCATTTTTCTCCATAAACCTTAA
CGTGTTGGATGTGAGTTAATTTGGACTCCTGGATCGCAATCTGCCAACCTTAGGGCACCC
AAAGTGCCTACTAGCTCCCCTATCAAAACAATCATCAGCTGAAGGAGGTTATCGTTGAGC
TGGGCTATCTGTCACCCGGCCACCGGCAGCCAGCGGGACACAAGGGCCATTTAATTAGGC
CTACTGCTCCTCTCTGGTGTGAAAGACTCTCAGGCCCCTTTGATTCCCTGCTGCTCTCCC
AGCAGGAAGTGGTTGGTGATAATTGACACAGGATTTCCTTGTTAACCAGCGGCAGACTCT
GTGGATTAAAGTGACAGAGATCTCCAGAAGAAAGTGGGGAGTAGATAAGGGGGAGGGGAG
GAGGTGCAGGAGGGGGAGTGGCGGGGGGGGG
>NODE_75_length_831_cov_37.283997
GTAATGGTTTTTCCTTTTTTATTGATTTGGGTGAAACAACTCTTTAGGTCAGACTCACCA
TGTTGTTGTGGGGATACTACACCCTGGCCTTTAGCTGTCCCCCTACCATCGTGTCATGAC
TGAGACACTGTACTCCCTTTTACCACCAAAGTCACCCAGCCAGTCAACCTGTGTTGCCAT
TTGGTCTGTGTCACTCTGAGCAGCCATTTGTCCTCTCCTGTCCCGCTCTCCTCCCACAGA
TTGAAGTAGTCAACACCTTCAAGAGTGGCACCTCCTTTCAGGGGGCGGGGGCTCTGAGAC
GCCAATCATCCACCACCAGCCAGACCCAGGATGTAACCAATGTTTCTAGTCCTAGTCACG
TGTCCTTGTCCAATGCCCTTTCCTCTCCTACAAGCACTACTGCTGCTACTGCTCCTCCCA
CTACTGGCCGTGAGTCAGAACTCTGTCAGTCTGCTTCTCTGCTCTCTTTGCTTCAGGGGT
GCCATCCTGTCATGAACAAAAAGTTGTTTTTCTCCAATTATTATTATTGTTTTAAAACAA
ACCACCATGGCAGTCTCCGTTTTGAGGTTGGCATCTCTAAAGATTTTCTTTCTTGCTATC
TGCCTTTTTTTTCATTTTCTCTCTTTCTTCTGTCTTTTTGCTGTTCATACTGGATTTCAA
ATTCATCTTGATATCTCCTCCCATGGTTGGGTGTACTGTCGTCTCATTGGTGAATGTGTG
TTTGTTTCCCCAGAGTGCTAGGAGCGCAGGACTAAGGGTGATACCCACGGCGTGACATTT
CAGGTTGTGAGTTTGTCTCCCTCTGCTCATCCCTTCCATCCATCATCCCATCCCTCGGTC
CTCTCATTTTAATGTCTTGACAGACATTGGTGTGAACTAATTCCAATCAACTCACCAAGG
GACTGAGTAACATTCAAGTATAAGTTGCAATGTATTTTTATCTGTGAGTTCGCTGCTCAC
GTGGCAAATCACACTGACTGACTTGAGATAAAGCAAATCTTAActgctaat
>NODE_76_length_434_cov_41.645161
GGTAATTCATATGCTTGTTCTCTGATGGCATCTGTCGAAGTGTGCTCTCTGCATATTGGT
ACATACCCTATGGGAAATTTCAATCCAGCCCCAGACTGAGTGGGATGTAAGCAATTTCTT
AACTGGGACACTTGCGTGAAAACAGAAAGAACAGAGAGGGAGAGAGAGGGAGAGAGAGAG
AGCAGATACAGGGGGAGAGAGGAAGAGACAGAGAGGGAGGGAGAGAATAAGTTTGAGGCC
AATCCTACTGTGACGAGCGGTGACAGAGTGAACAGGCCTCAGTATACCGCCTGGCTTTAT
TAATTTGGGACATATGGTTCACACAAACAAAAAGTTACGGCGCGAGAGAAACAGAAAATC
TTGATGGAGGGATTTTCATAATAGGCTGATTAGTGCCAGCGCTCGACTTCATCTGAAATT
AATCAATATAATATTAACAGACTATTTTAATTGGAAGGAGGGGAGCTTTGTCTTAGCAGG
CGATGATGATAGCTGATGAAAAGAGCCCGTGGACGAGTCTGTCTTCTTGAGAATTTTGTC
TGTTGCAAAGTTTCCGAAACTTTCTCAACTATGGCCACGAGCTCTCTGAAAGTAAATCCA
AGACCATAAGTCAt
>NODE_77_length_836_cov_47.997608
ATTACACTCGACGTATAAATTACAGCGCACAACATACCACTCTCCACATGAAATACACAG
AAATTGAGTGTAACTACCTTTAAATAAACAGCAAAATTTAGGGAAATTATTTTGCATAGA
GAATGCAATCTCTAATTTCTACCAGGAGGTTATATTAAAGCTAAGACAAGCCAAAAGCAG
TAGCTGGAAAACAAGCAAGTAAAGAGCAACTCAGAGATGCAGTCTGCTCTGTTTGAGTAA
GGATGAGATTATATTGGATTAAAGGGGATTTTTGCAATGCAAATGAATGCACCTCAAATC
AATAAGGCCTGTTCTACTCAATATACAAACTAATTAAGAGGTAATACAATCAAACCCGAA
TAAAATAGATTGTGCAGCTTCCTCAGAAAGAAATCCAATCAAACCTTTTTATGTGAAAAG
ATAAAATCTAAAGCGATCTTTCTTTGTACGAATAATGACCTCGGCTTTGTGTCCATTTAA
TAAGGAAAACTTGTCTTAAGAGGTTACGCTCAATGTGCATATTCTAATCAATATGAATTA
CATAGGGTTTTATCTATGTTATCTGCTCCAGACTGCTAAGCTAATTAATGTTTTATCGAG
TGTTTTAACTCAATTATTTCGCAAAGTCAAAGAGGTTCAACACAATTTTCTATGAGCAGC
CGGAACATTTTCAGTGGGGAGGAAGCAGTCAAGTTGTGCAGCTTTTAAAGGAGACACAAC
TACCAGAAGACATGTTTTAATCTTGGAAAAGTATTCAGCTCAGATATTCAAGGGTTGGTT
TACTATCTGTGAAGCAGATTATTTTCTGTGCTTGTAGAGCTCCATGCCTCTCTGAGACAC
TCTTACTTACATTTTGTGTTGGATTTGCTGGGTATCATTGCTAAAGTTTGGACGGGTCCC
CCCCTCCTCTTGCGCTTCATTCCAGCTGATTGCTCATTTTCTAATGTTAATGGTGCTAGG
CTGGGGCTAGGGTTTCTCCCCTGTCAGCTGGCCACTGGGGCTGTGGGACGGATCTa
>NODE_78_length_737_cov_37.884666
GTTATCCCCTTTTTCTGGCAGTAAACCTTTGATAGACGTTCTCCTCCATCAGCCAATCGC
CGACAAGTACTGCTTGCAACGTTCCGCCTCTTTTCTGTGACTCCTCTGGCACCACACCTT
GCAATCAGGCCACTGAAAAGTAGAACGCCAACGTTGCTGGTAGTGGTGTGAACACAGAAT
TACTGTCGAGCTCCTGAGAGGACGTCATCAGAGGCACAATGGCCAGTAGGCAGTGGGCTC
TTGGGCCCCTGTGGGGGTTACAGGCTCCCGAGTGAGAGCTCTGTGGACTCCCAGCTGTTC
TATGCAACATGCTGAACAGTAGGGGGTCGCCCTGTGTTTGTTTAAAACTAACAGGAGTCC
CATTAAAGCCCTGACTCCCCTCATTTAGGACTGCCATGGGGACACAAAGGACAGCCCTGG
GAAGCGGCACGTTGCAAGGGACACCAATTATTGAGGCGAGGACACAGGCCAGCTTGTTCG
TGCTCAGGGACATGTCAACTCATTGGACGACCCCCTCCGTCAAACCCATTGACCAGAGCG
CATGGAGAGGCATCTTAATTGGTGTTGGGCAAACAGATTTTGTCACAAAGTTGCAAAGGA
AGCTAAGTAGCTGAATGTTCACATTGTCCAACCCCTGACCTGAGCTTCAGGGGCCGTTCC
GAGACATCATTATGCTCCATTACTTTGAGTAATCGTCTCAGACTCGTCCTATACCGCAGC
AGGAAATCCAGGACAGCAATTAAAAGCAATATTCTGGCAATAAAGACAGTGTAAATAAAA
AGTGAGCCCTTTTCTCTGTGTACAGTGATATGATAGTGGCGAGGGGTAAGATTTGGCACA
GAAAGGAGCTGGTAATGTCCTTTAGCTGGACAAAGTTGAGTTTTTGGACAATGTGTAAGG
GGGGTCGTCTCAGTCTt
>NODE_79_length_755_cov_33.226490
TATACCATATAGACATGAGAGTGGTATTGTTTTTCTCATTCAACCATCATAATAAATGTA
AAATGCTACTTTCCCAAATGTCAAATTGTTGGTTTAAACAAGTGAAATTAAAATTCCACA
ATAAATACAGTCAAATACTTCAGATACATTTGATTTGAGCATTGAAATCAATGGCAATCA
TCTCAAAAACAATTCTACACAACCAAAGCCACGACAACGATCCAATGAAATTCAGGTATT
AGAATCTAAACTGAAGTTATTTTCTGATCCAGGTGAGATCTGAGTAAATGATGGGGGTCG
GCGCCCCCAAACTCCTCACCTGCTCTGGAAGTAGTTTGCTAGTTCGGATGCCTCATGGTT
CAGACTCCTCAGGTGTACAATTAAATTGCCAGAGTTGGTGAACATGGCGCCGCACGTTTT
GCACTCATAAATCCGCGGCTTGCGGATTATGTGTCGGGAGACCCTCATGTGGTGCTTATA
TTCACCGAAGGACGTGAATGTGGCGCTACAAATCTGGCACCGGAAACAGCGTTTACCTTC
GTGCTTCAGCCGATGCATCTTTAGGGAGTAGGCCCGTGTGAACTTTTTCCCACAGCGGTC
ACACTGGAAAGGTTTAATGCCTGCAGGAAGAACACAAAACCATTGCTTGCTGATTTGAAC
ATTAGCATCACACAAGTGTCAGTAACCATGTGTGGGTGAGGTAAGGTGGAGGGTTAATGT
AATCACCAAGTCTGCCAACCACTTTCTTTATCAATGTATTCCAGTATGCCTATAATGAGA
ATGTCTCACTGCCATCCCTAAGGTCTATACAAGGTACAGCAATGCAGAAAAACCAACTAT
CATTTCACCTTTTATTTAGATTTCCTTTAGCAACTGTACTCTGTAGACTTTTAAAGAATT
AAAAGTCATTTTTTATCCAGTTCCAAAAGGGTAAt
>NODE_80_length_380_cov_41.268421
ATTGCTAAAGCTTTACCGGGGCTGCATGTGAATATAGCTTATGGGTTGATTTGAGTGAGT
AGGAATGATTCCTCTCCTTTTTTTTTTTTTTTTTTTTAGAATAAACGAAACACGTCTCTT
TTTAGGACCAAGCGGCCCTCTCGACCTCCATGCTGGCTCTGGCAAGGTACCAAGTAGCAC
AAGTGCCGACTAGCCAATGGGGTTCAGGGGGAGGTCCCTGAGCTCTGACCAGTCAAACAC
ACTCTCCTTCCTTATATGGCAGCTCATCTCCATGGTAACGTGTGCTAAGTTGCAGCAGTC
GTGTCAAAGTTCACTATATAGAGAGCTCAGTGAGCTGATCAGAGAGAAAGCATTCTGCCA
GCCCGGCTCCTACCAATCGCAAATCACTTCCTAACCTCCGCCTTTTTAACATATTTGATC
ACTTTGATTCCCGACTCCTTTTTCCTATTATTTTTCAGTGCACGGAGGAGGTTTGCAGGT
TGTGATCTTTGTTTTTTTTTTTTTTAGTTGTTTTGTTTTACCGCTTTCGCTTTTTTTTTT
CCTTCGTCCTCTTCTTCTTc
>NODE_81_length_782_cov_48.653454
AAAAAAAAAAAGGAGGGGGGGAAAAAAGAAATAAGAGGGATAAATAAAAGAACAACGATT
ACAGAGGGGGAGGGCGGAGAGAGAGGAGGCAAACAATAGAGAATCAAAGCATAATAATAT
TCCTAAATGAAGAGGGAAATGTTGCTCCGCTCATTTTATTAATCAGACTGTCAATTTCAC
CCAAGAGGCCAAACCCAAGAGCAATCTAAAACAGACTCAGAGATCAACCCAGGGACAAGC
ACCTCGCTCCTCACTCCTCTCTTCCTCTCCACTTGGATATTATTCGTCTGACCGAAGGCC
GCCTCCATCATCAAGTGACAGCCCTCTCCTATTTATTTGCTTATAAACCTGTTACAATAA
ATGATCATTGGAGCAACGTCAGCCGAGCATTTTAACAACGAACAGCGACCACTTTTTTTT
TGATGAATGACATTTCTGCTGCTGCCGGGGAGGATGCACGGCTCATTTTGAGCAGTCGCT
CGTCGATTGCGCTCAGATTCCTTTCATTTTTTGCGCCCTGCTTATAAAAAGCTTTAGAGA
CAGTTATTTAGACACAGTTGCTGAGTTGCATGCGGATTTAGCTCCGACACAACTCATTGG
TGCTCCAGCCCCCTGGACAAGCGTGCTGCTGCTGGTGGTGGTGTTGTTGCTGCTGCTGCT
GCTGCTGGTGGTGGTGGTGGTGGTGTGTTTTTATTTTTTTCCAACCCCCTCTTTTGCACG
GCTTAATGATGGAGAGGATAAGAAAAGAGATGATATTGATGGAGAGAGGTCTGCACAGTC
CTGTCGCCGGGAAGAGGCTCTCAGACACGCCTGGAAATTCAGTGCTGGAGGCCCTGGAAA
ACTCTCAGCACGGCGGACGGCTAAGCCCGAGAATAACTTCGGCTTCTCTCCATGGAAACC
TTGGGGACATCCCGACCAAAAGCAAAtttgaaattgacagtcttttcggtacgcaacaca
ac
>NODE_82_length_937_cov_50.588047
GTAATGAAAGGGTGAAATGTGTCGGAAATGTAGTGGACAAGAAAAGAGAAGAAAATGAAA
GCTTCTCGAAAGGCATTTTGAGATTTTGAGATGCTGTGTCCAGCTCCTCTGGGAGGGGTC
AGGTAATGCTGTCAGAACCACAAAGCACAAAACATGACAGAGGCTGAGACTAAAAACAAA
TTGCTGCGTCTAACAGTCGATGATCGCTGTGTTGTTAGCCACATGCCTATGTGATCATGT
GAAATCTCCTCAACACTGTGCCTCTTGCTGTAATGCTAATGGCTCTGAAAAGAGAGTTAA
TCACTGTTGCACAGTTAGCCACATGCTTGCCTCTTGCAGCATGGTCGGTGTGTTCCAGGG
GTTAGCAAAACACTGGTGTAACACATGATCGCTCTTTATGAGGCTGGGGCCTGCAAGAGA
GAGAGGGGGCCCACAGACGATGCTAAAAAGACGGTAATGACAGCCATTCACCGCAATCCA
ATTATGCAAAAGGGAGTCTAAACAATTCCATCATCCCCTAAATTAGATTGTCCTAACGAG
ATAAAGGCACCAATTAATCCTGAATTAATTTCTACAGCTCATTTTCCCCAGAAAACACTC
TAATATGCAAATGCCAGTGAGAGGCAGAGAGGCATCTTTCTGCAGGGGTTTGCACCACCT
CTTCGCGTTGGCTTCTCTGTCTGAGTGAACTTATGAACCTGGACACATTTTACGAAGATA
AAAAGAAGGAATATAACAATGTCACAGCTCAGGTGTAGCACTGAAGAGAAGCTGTTCAAT
AGAAAAGGCAAATGTCTCCCTTATAACTCATTATAGTGCTGCCATTAGTGTAATGGAAAG
CATATTGAAGCCAAAGCGAAGTCAGTATTGGCAGCCAGGTTTAGTTGATTAAATGTAAGG
AGCTCAAACGATTCAAATATTCAAGGTGTGAAAGTAGTTTGTTTCTGTTTGCTTTATGGT
ACGTGATGTTGATGGGTACTTTACAAAACAATTGGCCTCGATGGGTATAGTTACATATAA
AAAAAACACTATCCCTCCTACATAGGTGCAAGACTTCTAAACAGAAAGAGACACAAAACA
CAGCTGCCTCATTTGTAGCTGTTTTGTATCTCTTtgt
>NODE_83_length_910_cov_67.234062
CTCTTGTAAGTCGGTCCTTATTTTTCCGTAAAATTACTAAACTCCTCTGTTAAAAATAAA
CATGTGAGCAGAAGTCCGGGGCTCGATGAAGAAGACAACACGCTGCTAGCTGTGTTTCAT
GGCTCTACGGTGCAGAGCAGGCCATATATCTCCAGCGTATTATCAGGATGACTCCTGCTG
GCCACCCTGTCACAGGAGAGTGCTTGATATAAACAAGAGATTGCTGCGACACCCAGTAAT
CAATATTAGGATGGTTTCAGTACCAAACATCATTTGTCTCTGCGACCATTCCTTTGACCA
AACGAAGCATTAATTCAAATCATAAATCTGAGCTGATTTAAATCCGAGGAGAGTGAGGGA
GGGAGAGAGGCCCCTGTCTGACTGCCTGCCCCTAATGATTTATTTTCTACATTTCTGCGA
GCGAGAGATTTGTCCATACTCACTGACAGGTCACCTTCAAACGCCAGTGGCAGACTGTTC
ATCACCATGCAGACGAGCATCTCATCGCTGCAAGTAAATATTAAAGGAAAAGAATCCAAT
TGATTGTGGATGGGGCCGAGAGGCGTCACTGCCATATATTTCACTCAGAGAGCTAATGCT
GTGGCCCATGCACCCACACCTAGAACTGCTCCCCCTTGCCAGAATTATGATTCTACCGGG
AGCCTGTGTGGCTGGCTGTGGGCTCAAGGTTACAATTTAAATTGTAAAAAGATAAAACAG
TTTCTTATTAGCTCCATTGCCACAGCCTTGCTGTTGGTACTCACATTTATCTTTATTTCT
GTGACCTCGCAGGCTCGTATTCTCTTTTTTACACACTCCATTCTCTCGGAGTGATGACCT
CACACTTTATGCATTTTGCATTGTTAAATCTGCTTAGAAACACATCCTGTTTTCATCTTG
CACACCATAAGCGCTGCGGTGTCAAGTATTACTGCAGAAATGTATTCAGGAGTCAAGTCA
TTTATTACAGTAAGTGAATCAAAACCTCAATTTAGCAACCAAAGCTGCGGGGATTACATT
TGGTTTATAATTTGGAATGGGCTCATGAATCCGCACTAACATAcattatcattctcttta
atacactaag
>NODE_84_length_511_cov_32.291584
CAATAAACTCTGAGGGGCTCAAGGAAAGGGGTCCACGCATGGAAGAGGGGGGCCGAGAGA
GAGAGGGGCTCCGTTTATTAGACAGCAAATAGCCGGCCAGTGGGTTTATGATGTGGAAGG
TCATTGTTGGTTAATAAGTGGCCACATGAGTGCAGGCAGGTGCTGTGTTAACACCTCCTC
TTAACTCGCCTTTCCAGCAGAGGCCATTCATCAGCCCAGTGTTAATGAAGGCCATATAAT
TAATAGGTGGATAGCAGAGAAAGCCCCCTGAGTTAATCAATGCAGGCCTGTTTGAAGAGC
AGGGCTAAGATGAGACACCAGGGTTTCTAAAAGTGCAGGTTCTTGGCTGTAAGAGTGGAA
GCTTTTTAAGAGACAAGCAGGTCACTGAGACAAAGAACAAGAGCTCTGATGGCCTTCAAT
TCCAAGGTTTGTTAAGACTTGTGACGTCACTGCAACTGCATGTTCATCCAGAAATAGGCT
TACAGAAATAGCATGTCACTTAAGGCATGTTTTGCGTGTCATGTCAACACATTTTATGGT
TTTTGCATATTATTCAGTGGCAATAAAATGACATGGAAACGGGTTAAGGTAAGGGTTGAG
GTGAGAGGGAGGGTGTCATTTGTTGAGGCTACTTGGGGTGAAACAACACGCAAAAAGCCA
AAAAAAGCATTTTGATAACTTACAAAGTGAc
>NODE_85_length_643_cov_22.699844
ATTACTTAGACTGCCGAACATAAAAGCCAGATTCCCACACATCAACAACAAATTGTCATT
GGCATTCCATTTATGAGCCATCAAATGCCATCATATCCACTCCAACAAAGAGGAGCTCCA
TCAGGTTGGACGGGTGGCCAGAATCTTTTAACAAGCTCTTCCCCATGAAAAGGGCCCGCT
CCTTTCTGAATTCATAAAGGCCAGCTACCATTTGTCAATTTGAATATCAAAAGGGGCTAG
CATGGGGCCCCTTGACTGTTAAAGGCACACTCCCATAGCTTCCACGAAGCAGGTGTGTGA
TGATCAATTATTAAGGATCCCACTCTGGTTACTCTTAGTGGGAGGTGGAATTAGGGATCT
GGGGGTTTGTGGTGGTGGGAGAACATCTTTCTGTGTTGGACCTGGATGGGGGAGAGACAG
TGGAGAAGGGAGAGGGAATACTATTTACATAAAATTAACAGTTCAAAAGAATGAGTTCAC
ACACCAATCAAACTTGTTAATTGACTGTCAATGGTGTGTCCCTGAATATACAACACAACT
ACATTATTCATCTTAGGCCTTGACAGCGAAGACAGTCCAATTTGCATGGGCGTTCTAAAC
GTGATCAACAACCACAAAGCCACATGCATTTTTAATAAGCAGGGATGGGATCCTTTAATA
TTCATAAGGGTCAAACAATTGCATATGACATTAAACTTTCTATAACAAGGTAAGTATTTT
TCAAATGCTAGCCTTAGCAGTCTAAATGGCCCACAGAGAAAAGAGAGAATGTGCTGTCTT
CCAGTAGTGAATCAATGCTACATGCTTATGCTGGTTTATGTCt
>NODE_86_length_519_cov_31.023121
AAAAAAAAAAAAAAGAAGAAGAAAAAATAAAAAAAATGCAACAAGCCACCACAATAGTCT
GCTGAGAAAGCAGCAAAGACCCCCACTGTTTGAGTAATATGGGAAACATAAAGCACACAC
AGAGAGAGAAAAAGGGTCTTAGTGGGAGAGTGGGGAGCTTTGGTTGGAGAAATGACCTAC
CCTTCCCTGTCAGCACTAGTGGATGGGGCGGGGGCAGGGACAGTGACCGTACCCACATTA
TCCAGCCTGATCTGAATGGTGGTACCTAAGGGGCTCCTCAGGTACCTTCTCTCGATGTTG
CGCTCCAGATCGGCCAGACGTGTCACTGCAATGTCCAGCGGGTTGTCCGGGTGACGCATC
ACCCCGCCCTTCTCCCCCCGCTCTTCTGGATGCTCCTTGGAGTCCTTGTCTCCCGCGTTG
GCTGACGCCGGCGTCGATTTGGTGAGGGGCTTGTGCTCGTAATACACCAGGTCCTCCCGC
TCAGACTGGGGATCCGGATACGTCCAGCCCTGGAAGAGGAAATTAGCTCTTCAGTCTTAT
GGCCTCGGATTGCGGCACTCCGCAAGATGTAATCATCTTTTCACTAAGAAAATGCATTGA
TGTATATTTGTGATCATGTGTTACTATTTCACCTTGACCTGTAGGCTGGCTGCAGTGAct
ttcctctccagttcctccacctgctgcaacacggcaatg
>NODE_87_length_627_cov_72.639557
ATGAACAAATTTCCTAAGTTGTGCCAGTCCTTTTGCTACTTAACTGGAAAAAAAGAGAAA
TGTAAAATATAGTTTTAAAGCTTATATATGACATGAATAGCAATGAATTCAAGCCTTTTA
TCATTTAAGAAGTGACAATTGTAGCTGTTGCTGTCCTTGTAATTGTTGATGCATTGTGAT
TTGATGCTGGATTGAAAAGGTGCAGAAACTCAATCTTGATATCTAGCCTTAGCTACCAAT
CTGTCACCTTTCTGTGTGCCTTCCCAACAAAATGAAGTCTATAAACGGAGAACACTGAAT
GTTCTTTTGTCATTCAGTTGATAAGGGGACGGTGCTACTACTAAGGCCTGAGGACTAATG
AATCTCCACTCCATTACCGCTGAATCGGACAGATTGCTCTCCCGGAGAAATGAATTGAGT
TTTTTGTATTTGTGAGATCATTCTCCCTCCATTAACTGCTCTTTATCCCGTCTCTTCATC
ACAGGCAAATCAGGTTAGGCAGCCATGATTAGCTGGGGTGGCCTCCCTTTTTAAAAGGTA
ATTGGGTTTGGCGGCTCAGCTGATAGTGCCATTAGGACCAATAAAGGCTGGGCTTGGCTC
ATCGAGTGAAACAGATTCTTCAGCAGCAGATGGCAGACGGAGGGAGAGGGCTCTGATGCA
TTGAGGCCGAAAACAAAGTTTGTGTAACCAAAGTAGTTTGGGGGCATCCTCTCCTCTCTG
TGCATATGCCCCCGCCACTTTCACGCAAGCCACTTTAACATTTTTGTCTTTCTGTGGAGG
TGATGGTGACATTTTCAAATGGAGGCg
>NODE_88_length_627_cov_72.655502
ATCACTGTCAAACTAACTGTCTCGACATTGTCCTTATCACCCCCACCCTCGCCTAAGCCA
CTCACTGTCTCTGCAGGTGACCAATGTGTCAGATGATAACAGGGCGAAGGTCAATCCCTC
TTGATACTCCTTCGCCTTTAGTTAAGTGTGGGTAACAGCGTTGCTCCGACATCCAAATGA
GATCGCGTTCGATTAAGATCAGGTACTCTTGGATTCAGCTAACACATTGGCAAAAAAGCG
ACCCCACTTCGCTTGTTGGCTTGAGTGTGGGTTTATGTTTAGTCTGTCCCCTCGCCCTAA
CCCCTCATTATAGCCGGTTTATCATGCCAGGAAGAGAGTGGCAAAAACAAATTAGTCCAC
AGGAGGGGAAAATAGCTGGGGATATCGATTTCGCCTTTTCATGCCAGAGTGGAGCACAGA
AAATATTGGGCTATAAAAGGGAAACAAGGATATAAAGCCATTACGGTGCGCACTTAATTG
ATCCCACTTCCCATAACAAATTAATTGAGCGGAAAATGGCAGATGGCTTTGATGAATGTC
ATAAAAAAGGCTTGTCAGCAAGCCTGGTGTGTGCGACCCCCTTGCTCATTCACTGTATTG
CATGGAGCTGCTTAGAAAGGAGGCTTGTAGGAGTGCAGCATGTGTTTCTTTGAGTATTTA
CATCCCAGTGATCCGAATGTTAATCATGGCGACTTACTGACATCGCTGCTAATTGTCTAC
TGCTTCTTCGTGGATTTTTTTTTTTTTTCTCATTGTGTGGTTTCTTTCCCTTTGCATTCC
TAAACTGCAGTCTGTGTACatgtgcat
>NODE_89_length_1588_cov_6.187657
TGTTCTACTGGTATGCCTCCAATTCAGGTGAGGATTATAACGTCTGCGATTAAAAGTCAG
AAGAGGAATTGTGTAAAGGGTCGGAACGTTAAGCTTCGTTGTTTTGATGTGTGGAGGATG
GGTACTACTATAAGTACTAGGATGGAGGCTAGTAAAGCTAGGACGCCTCCCAATTTGTTA
GGGATTGAGCGTAGGATAGCGTAGGCGAAGAGGAAGTATCATTCTGGCTTGATGTGTGGT
GGTGTAACTATGGGGTTGGCGGGGGTGAAGTTGTCTGGGTCTCCCAGGAGATTAGGAGAG
AAGAGGGCCAATGAGATGAGGGCAATTAGGAGGGCTGCAAAGCCTAAGAGGTCTTTGTAG
GAGAAGTAGGGGTGGAACGAAATTTTGTCTGCGTCTGAGTTAAGGCCTGTTGGGTTGTTT
GATCCGGTTTCGTGTAGGAAGATGAGGTGAACAAGGGTTATTGCTGCGATAACGAAGGGG
AATAGGAAGTGGAAGGCAAAGAATCGGGTGAGGGTGGCGTTATCTACTGAGAATCCCCCT
CAGATTCATTGGACTAAGGAGTTTCCGATGTAGGGGACAGCTGAGAGGAGGTTGGTAATG
ACGGTTGCACCTCAAAATGACATTTGGCCTCATGGAAGAACGTAGCCTACGAAAGCAGTC
ATTATTACTAGGAGAAGGAGGATTACTCCAATGTTTCATGTCTCTTTGTAAAGGTATGAG
CCGTAGTAAAGACCCCGTCCGATGTGAAGGTAGATGCAGATGAAAAAGAAAGATGCGCCA
TTGGCGTGTATGTTTCGGATAAGTCAACCGTAGTTTACGTCACGACAGATGTGGGCGACG
GATGAGAAGGCTGTGGCGATGTCTGATGTGTAGTGTATGGCGAGGAAAAGGCCTGTGAGG
AGTTGGGCGGCTAAGCAGAGTCCCAGTAGTGAGCCGAAGTTTCATCAAACAGAAATATTG
GCTGGTGCTGGGAGGTCGACTAGTGCGTCGTTTGCAATTTTAAGTAAGGGGTGGGTTTTT
CGGAGATTGGCCATTAGGGGTTCTTGTAGTTGAATAACAACGGTGGTTTTTCAAGTCACT
GGTCCTGGTTAAAATCCTGGCAGGAATTTATGGCTTACGTTATGTTTATATTTTTGTTTG
GATTAATTTTAGGTTTGGCTGCTGTTGCTTCAAATCCGTCTCCCTATTTTGCCGCTTTAG
GTCTGGTTATGGTTGCTGGCATGGGGTGTGGTGTTTTGGTGGGGCATGGTGGTTCTTTTT
TGTCTTTGGTTTTATTTTTGATTTATTTAGGCGGGATGTTGGTTGTATTTGCATACTCAG
CAGCGCTTGCTGCTGAGCCTTATCCGGAAGGTTGGGGGAGTTGACCTGTGTTAGGGGTTA
TGCTGGTCTATGTTTTAGGGGTTGTGTTAACTTCCGGTCTGTTCTGGGGAGGGTGGTACG
AGGGTTCTTGGGCATCGGCTGATGAGTTTGGGGAGTTTTCAATGTTTCGGGGAGACATTG
CAGGGGTTGCCCTTATGTATTCTATGGGAGGGGGTATGTTGGTTATGGGGGCGTGGGTTC
TGCTTTTAACTTTGTTTGTTGTTTTAGAGTTAACACGGGGGTTGAGTCGAGGGGCGCTTC
GTGCTGTTTAGACTAGGAGTAGGAGTATTGCGAGGGCCAAGGTGAAGAAGAATAAAGATA
GGTATGTTTTAATTATTCCTTGTTGGATGTTGTTTGTGGTTGTTACTAGTGGAATATTCA
TTGAAGTGATTgctttgggtcctgtttt
>NODE_90_length_385_cov_39.737663
TGAAAACTGAAGACTCACATACTGTGTTTAGATATTTTATGTTTAGATATCTTTAATATT
ACATGTTCCATGTTTGGCATTGTTGTTCATGAATAGCGGTGCTGTGAAATGTAATGTTTG
TTTTCCATCACAATACTAATACTATGAATGATTCAGGCTGCTACACTGCACTCCACTTAA
TCAATCACGCCTGTCCTGAATGCTGATGAGAGAGAAAACACAGGATTGTCACCCTTTTCT
GCGACTTTTAGCCAGTTTAGATCTAATATGTAACAATAAGTTGAGTGCACTGTTTGGCCT
CTGTGTGTTGGGACGAATTTGTTTTACTTTTTGTTTTTGTGTTACAACTATGTGTGCGTG
GGTGTGTGAGACTGTGCGTATGTGTTTGTTCTTTCTCTTTTGTGAATTTTGGCTAATTTC
GAGTTTGACTGCGGCTCACCCCCGTCTCTTCCTGTGTGTCTTGTGTAGGGCTGTTAGTGC
AAGACCTTACTGACACCATATTAAGTTCATATGCCTATAAGTCCCACTACCTTCTGACTG
AGTCAAATCGTGCTGAGTTGAAATA
>NODE_91_length_776_cov_75.217781
GTTACTTTATTCCATATTAACTGTCAGAAAGAAGTTAAAGAAATCTTCTGATGAGCCTTT
CGCTCTCCTCTCCTCACTTAGAGCGATGACTGACACACTTGAAATCATTGAACTCTTCAC
TCCTTAATGAGGGATAATTCCCAACTCAACTTCTTTCCTCTTGTTTTTGTTTTTTTCCCC
TTTCATGAATACAATATATTCATTCAATTAACTATTGTCGACAGCAGAAACTTGTTAAAT
TGAAATATAGTCAATCAGTGCTAACAACCGCTCACTGAGAATCGCTGTGATGTGGATGAT
CTTCCTGATTCTGTTGTTTTGACTACAGCAGCTCATGATGCATCTTTTGAGTTTTTGATT
GGTCTTTCACTGGAGTTCAGTCTTTTTCCCTCTGTGGCCTCAGCAGGGAGCGAAGTGGTG
TGTGGAAGCATGTCATCCCCTGATTTCCTTTTAAAAAGCCGACCCTGATGCTTTTAAATG
CATCATCAAGGCAATGGGCTGTCCAAGTCGGTTACAAGTTAACCAAATAAACACTGACAA
TGAAATTAATAATGCATATTGTTTGCGAATGCCTCAGCTGGATGATTTGACTGATGTATG
CAAAGATGGTAATTTATTGAAAGTAAATTCATGTAATTGTGCAGCGGAACTTGATGAAGC
AAAAGAAGGTGTCAGCACGGCTTCCATCATCATCAGAAGAAAGAAATCATTAAAGAGCAA
AAACAAATCCAACTTCAAAGGACGGTGCAGAACAAACACTTATTTTATGGATGTGTTTCA
TTTAGACCAAAGTTCAGAACGGCTGTTATGGTAAATATGTCAGATTTGTTGTTAGTTGTT
TGTGGATGTGATAGTTTTGGTTTATTTATTTTTCTCACAGTCCACAGGGATGTAAATGCT
CACTCTGCACATATCAAAGTAGTCAgtgtaaatttgatttgaagatcagggggaac
>NODE_92_length_806_cov_33.882133
TTTACCAAAGGTTGATGCTGAGTAGGCAGCTAAGAGCATCTCGGCCCACTCAGCTGTTGA
AATTCCCATTCTTTTGTAATGGGAAAGAGAAAATGATATTCAACAGAGGGAAAGACACTG
ACATAACATATAGGAGACTTAGTTTGGCACTGAGCTCTGGGTCACCAATTGTAGGGAATT
TGTTGTTCGCAGTAGTTTGCTTTTTGAATGCACATCCCTTTACCGTTATAGCCCTTCACA
TGTCAGATAATACACTTTTTATGCACTATTCTAAATGGAAATGAAAGTGACAGAAATTCC
CTCCAATGTCTGATTCCAAATCCCAGTATGAGGCGAAACCTAGGTAGTGAAATTAGAGGA
GAAAGCTGGGGATGAGGAGGAATGTGGAGCTGTCAGTCAGTCAGTCAGTGGGAAGGGGGA
TTATGCAGAGCTCAGAGCAGTAATTGAACACCATCGGGCCCGCCCTCATTTACATCTCAG
CCTTCTGCCGGCTTTGATTGGCAGCTGTACATGAAATGCCACATCAGTTGAAAGTATGTT
GTGAGCTGGCACTAACAATCCTGTGGCTCCGGGGAGACCTGCCATATTGTAATTTGGTTA
TCAGGCATGAAGGAAATAATTCTAAGTGCCAGGAAATGTGAGGCAGAATAAATGCTTCAT
TGCTGCAAGTTGCCCAGGGTGACAGTTCTTATTTAATGTACAAGAGCGTCCCGTTGCCTG
TAGATTTGGGGAGCAGAGAAGGGGAAAGGAGATGTAAACTAGGAGGTGGAGAATTTTCAC
AAAGACGATGTTAAAATGGAAACCTGAAGAAAAAAAAAAAAGATAATCAATAAAAAAAGT
CATTATGCATCATTTTTCGTTCATGCTTTGTCTGAGTAAAATCGCAGCAACAGATGCACA
CCCAGACTATTTGTATTTTAGCCCTATTTTTAGGCTCATACATGGAATTTCTAGACAAAA
GGCATAAGCATAGAAgtaatgcagat
>NODE_93_length_841_cov_77.250893
TAGAGAAGCTTCTTTCCCCCAAGAGTTTATCGTCACTAAGTTTACGGTTAGTTTTCTAGC
TGTAGGTTTCCTCTTAGGCTCAGCTGATGGGCGAATGTATTGATGCATTAGCCTGAGGTT
TAAAACGGCGACATTTGACAAAGCATGCTCAGGTTTGCAATGAAATGGGCTGAGGCATTG
AACGGGTTTTGCCAACTTGAAATTATTTGGTCAATTATCTTCAGGTAGAAGGTGGTGTTT
CAGGGCATTATATCAAAATAGGAAGGCTGTTGGCCATTTCAACAGTTGTTGTCCTCAGTC
TATTGCTTTTGGTGTTTTGGGAGAATTCCAACAAGGACAGGCTAAGAAGTCTTTATTTCT
TTTTTTAAAAAAAGACTCAAGCTTGCTTTTTGTAGACCTGTACCATATTGTGCTGCTGAG
GTGCTGGGGGAAGGCTCAGGACTGGCAGTCTGAGCTCACTGTCACCGGCCGCCCTTCTTG
TGTTTCTGCTCTAAACCCCCATTGTTCTCTCGGCTTCTCTCCCCTTGGTGTGTGTCGTCT
CTGGAATCTGATTTGTAGTGGGTGAGGTAACGTACGTGGAACACTTAATGGACGCAGAAG
GCAAATCGAGGGTAAGTGCAAATACATACAAATAAAACATATGAATAAGCCTAGACAAAC
CTGTGTTTGTCAGCTGTGGTTTCTTTATTTACATTGTCGGGAATTGTTCAGATTCAGAAA
CCTGGTGGAGTGTGTGAGATGGTGACATGCCGGAGGCGTGTTTTACTTGGTGTCGTCTGT
GGCACTGACTTGAGGCCATCCTGAAGGGTTGATGCTCTTAAAACAGGACTTCAGCTTCCT
TCGTAGTCAATCCTGTGGATTGCAGTAGCTGACAATGTCCCTTTTGGTTGCTGGATTTGC
TCCTTATGATCTAATGGGTCTTAGTCTGCAAGAGGTTGTCACAAGGCTGTTAGACGGTTG
TTAAATATAACTCATTTTGTAGAACTGCTTTACTGGAAATGTTAcctccaatatcttagt
a
>NODE_94_length_829_cov_32.430641
GTTTAGTGAATGGGAGTCCCAGGACTACTGCATTTATCATTGAAATACTGAGCTGTCAAG
TCACACTACATACCTGTCAAGAAGGGCTCAAAGGTACAGCTCCGGCTCCTCTCCTCTGTT
GCAGTGCATGATTCTTCATTGCATTGCATAGCAGGCCTATTCGCCGTTGTTTTCAGCCAT
ATGTCAACATAATTCATTTCCGTGTGTGACAGCTCCTTACAGTAAGACATGGTGGGACTA
CTAGTTCTCAAAACCATGTTTACATAACCAGGAGCTTGTGCTAAGCACTGTTTTCTGCTC
TACCCCTAAAATCACACTGCGGTGAAGTGATGCAGGTCAGCCTATTCGAAGAGAAATAAT
TTACTTGTAATTTGACAAGTTGTTTCCGCAAGTAGTGCAGATTAGGTTAAATAAAATGAC
AATATTTTTACAAATGAGCTAAGCGAGGCATAGGAATAAGCACCTATGAGTGCAGAGACA
ACACTTTGTCATCATGCTTCTCATTGTGACATCTGAAAAGACCCACAGGTGCTGTAGAAA
GTGACTGTGTTGTCATATTTCATTTAGGCATCCTTCTGCAAAGCTGTAATTGCCTAATTA
GCTTGTTAATTAGGAGATTAGCATTTACTGATAGAGTGGCTTGCTCTGTTGTGATGAGAG
TAATACAGATTAAGTGAGAAGTTATGGGTGCATGAGTTCACAATTTTGTCGTCCACAAAG
GGGTCACAAATCATTAAAAGATTTGTGAAATTGCTGCGAGTGTTACATCTGAAGATGACG
CTTGTCTTTTCCTTCCTTCCTTGTATCAGAATTGGTGCTGAGGACGGTAAAAGAATGTAG
AAGGCAGCCTGTCACATGGCAGCGAGATCCCTCCTGGTCTGAGTGTCGCCTGTATCATCC
CCTGTTGCTCGGGAAGATTGGAGGAAATGACCGAGCAGACGGTGCCAGAGACATTACTAA
CCCAATTATGAACAGTCTTTCATCTGGTTTGAATACTTTATTTTATTTa
>NODE_95_length_1276_cov_19.300158
GAAACTACTGTAGCTATGGTATTTATGGCCTAATTAAGGAGCTGTTCTATAAGGCACCTT
ATATATCGAAGTGCAGAGGAGGAGAAATTTCTGCTGGGATGGATACATCCACCTCCACAA
ACACCGAAGTAAAAGTTTGGTGTAGCTAACACTCCTATCCTCTCTCTTTCTGCTGTACAC
CTCCCTCTTCTACCCATTTCACCACCTCTGTTTCCCCTTCCCCCTTTTTCTTTCATTCTC
TGTACCTAACCACAGGAGACGGACATACTGGAGGAGGAAAAGGCAGAGCTGGAGGCTGAG
ATCTCAGAGCTGCAGAAGGAGAAAGAGCGCCTGGAGTTTGTCCTGGTGGCCCACCAGCCA
AACTGTAAGATCCCCTACCAGGACCAGCCTCAGCAAGGTTCGGGCCAGCTCCCTCCAGTG
CAGGCCCAGCTTCCTCCCCAGACCTTACAACCTCCTGTCTCCATTGTGGGCTTGACTGTG
AAGGAAGACTCTTTCTATCTGCCTCCTGCCTACACAGCCCATCCGGCCTCCACACAGTCC
CAGCCTCCGGTTCAGCAGCAGCAAGTCCAGCCGCAGCCTCAGCCCGGATTAATGCAGGAG
GTAGAGTTTTCTAGTTCTTTCTATGGCTCAAGTGAGCCAGCACCTGGTGGGCCATGCCTT
ATGGCCAGCGACAGTGGTGGTGGTGTTAACCATGACGATGTGGCCATTGGCAGCTACAAC
ACCTCATACACATCTTCATTTGTGTTCACCTACCCAGAGGGAGCCTGCGGGGTCAGTGCC
AACCAGCGGAACAGCAGTAGCGAGCAGTCATCTGATTCCCTGAACTCGCCTTCGCTACTG
GCGCTCTGACTGACCGACAGACACACACATTCACATATTAAGACAGACACACATTATGCT
CGCTGGAAGTAGAGCCTCAGACACATACATGCACAGAACCAATCAGTCTCACAGCCTGAG
ATGAAAACCAACAATCGTCTGTACCTGATTGGGTTAAAGTTTACACATTCTGAAATGCAT
TCCAATTAAGAGCCATACAAATAGTTGCACATTAGGTTGAACCTTTAACATAGAGCTTAA
ACATGAATAAATTCTTGTTTTGTATTTAACCAGAATACTTGCAACCGGACACGTTAAGCC
TTTAAAAGCCAAGTCCACGTTGCCAATCTTAAGTGCTCTGAATTAACAGATTAATTCACA
ATGAATTCTCACATTGTCATACTCTCATTGAGTAACACACAACATGCTCACTCCAACAAG
CACAAGTGCCCCCACCTAGTTCCCTCTGTCGGTTGCCCCTCTTCCAGTGCTCTTGCTCTC
ATCCTTTTCCATCCTTCTCCCTTTTTTCCTCACGCTGAATGTATTTGTGCAAATCTGAAA
TAGGCACGAAGGACACTTTGTTCAGGGTCTTTTTTCTTGTGGGAGACAGACTGCTGTTGT
CTTCCTCACAGATCGg
>NODE_96_length_903_cov_34.638981
AGGTATAATAACAATGGATCACAGCGCTGCAGCACAGGCTCAATCACTATAGGATAACAT
CAGGTGATACAGGCTGCACAAGACTATATCTTTCCTCCACTGAACCTGAGCTAAACGGAG
TTTATCTAGAAATGAGTTTATCTGGAAAAAGTACTGCATTCGTTGTTACTGTATTCCCCT
GTTGTGGTGATATTTACAGAGCTGAGTGGGTACAGGTGGAAACAAGCAAATAATCATGTA
GCTAAAAGACACCCCACCCCACCACACCACTCCCAGCACATTATTCCGTAGGAGCAGACA
AATAGTGGAAGGAGGGACGTCAGGAAATAGTATTGCTTTGAAGCCCATAACTCTATTCTG
GAGAAAAGAAGCATCACAGTGTTATTCCACATCCTCAGATATAAAGGGAAAAAACATAAT
AACTTCTCGATAGCCTGGATCTCCACTGCCCTATACTAGCTCTCCCCCTTCGCCCGCCCA
CACCCCTGCCTCATCCACCATACACCCACTTCTCCTGCCTCAATCTTTGGTTTCAAAGGA
AGCGAATCAGCCAGAAGGACAGAAGGTTATGCATTAGTACTGGTCATTGCTCAAAGAGTG
AGCGTTATAAATAATAAAGGCTTGTGAAGGACACAAGGGCTGTGGGATGCATCTCTGGTT
CACGCCACACAAGTCAAAGACAAGACTGTAATTTCTATTCCGAAAATGTGACCCTTGCAG
CTTCAATTACATCTCAACAACACCAACCGTGTCCGTGCCAGGAGATGTGATGCCTCTTTG
TTAGCTCTACATGAAAGGCTTATTGATATTGGTTATGGAGCGCGTACTAGACATGCACAT
TTTTTTGAAAATTATTCCAGAACTTAAAGAAAGTGTATAACTAAAACAGATGCATACTGA
AATTCAATTTATTTTCACCACAGATGCCCACCTATAGAACTTGTAATGCGCTTTTTCTTT
GGAATTCTTTACAGTCAAGGCAAAAATAATCTTCTTAATTTTATACATGCAAACAATGGG
GAGAATTATACCGTCAGTTATTTTTGAAGTTCGACGTGTTGCTCAAAGTCAtttctgcat
aaa
>NODE_97_length_651_cov_48.766514
TTTTTTGACTTGATCAGATGCCGCAGAACAACTGCGATGAAGGTATTAGAGTTTTCTAAT
TGACCAAATTTTCCTGGAAGTCAGGGGATGCACTTTTTAAATATTAATATAATAAGGAAG
TCGCAAAAAGACATATACTTTTACTCTCCTAATCTGTATTTCCCCTTATGTAGGCAAGAT
GGTTCCAGATAAGCACTATTAATCATTCCTCTGCATCTGTTCGTTCTTGTACACTTTCAC
CTGAAAAGTCTCTGCACTCGGAAAATAACGCTTCTCCTCGCAATTGCCTGACACATTATC
TCATTAAAATGTACAAAGAAAACTCCTTCTCTTTATCTCTGATAATCTAATTAGCATCAG
CCAGATGGTTTAATAAGGGATATCGGCGCCGTTTAGCCTCCCAAACGGCCCGCTGGAGGA
GAACAGTGGAGGAGGCTCCTCTCCACTCTCCTCTTCACTCTGAATAGCTCTCCAGGGTTC
ACATTATTGCTTCCTCTGCCTGAGGCGAACCACTCCAACTCAGGAGTTTAGGGAGGATGA
ATGCATCCAGGAGAGAGACATGCTCAAAGTGAATCAAATAGGCAGAGATGTTGGATACTG
CTGGGAATGTTTTAAACCAAATAATGGCAGATAACTGACTTCACCTTTAGTTCCCCCAAG
GAGCGAGAAACATTTCAGATTATGCTTTAAATCTTTCTGAGATATATCAGTCTGTTCAGT
GTGTGTTTAATTGTTGCCTAGGTAACATTGTACCACTTCTAAGATGGTCTAGCTTAGGTG
ATGTGAATTTTACATCCTGAAAGCACAAAAGACTTGCATAgtaaagcagtt
>NODE_98_length_903_cov_54.333332
GTGGATGATAGCAATGAAATTTCACACATATAGTATTTGTTTCTCATAGCAGCTATCTAT
GCCTTCAGCTTTGGAAAGAAATCCATCTGGTTTGACTAAAATAATCAAAAATAAATTCCT
TAGTCATATCTCTGATTTGCTGCCATGAGTGAACAATATCTTTACCTTCTCTCAGTTCTC
AAACTTTTTAAATGTCCTGGAGGAGTTCTTGTTTGAGTCCCAAATCTACTGAGATCTCTA
ATGAAGGCTTTACCTTCCAGGCAAGCATATTTCTCCAAATGACAGTAATTTACATATGAT
GTATTTAGAGAAGAAGAGGGCAGGCTAATTCTATTTGGAGATTTTCCTTTGTTTTAGGAG
TCATTAGCAGCTAGCTCAAATCTAATTTTTACAATTTCATCAGGCCATCTTGGAAAGCCT
CTGTGAGCTCATCAGAGAGGAGCATTTATTGCTAAGTGTTCTCTATTGCATTAGCACACA
ATAAAGCGGCCAGGGACTGCTACAGACGTTTATGTGGAATCCAGTTAACACTCTGCCAAT
TCGTTTTTTATTGGGACACAATCAATTTTTATTCATTTTAAAGCCAGAATGCTTTCTTTC
ATTGTGTGCCTACCCCAGCTTATTATGCCCTAAACTAATTACTCAGTTGTTTTCACAAAA
TGCTAATGTTTATGTTAAAGATTTCCTCTTTGAAATGCAGACCTGACGTGCTTATACATA
CACTTCCCCCTATGCTTTAAACACAATAATAATGACATTCATTTCATTTCTATGAGCCTG
GCAGTGACAGTAGGTCTGAGTAATAACACTGATTTTAAAGAACTACAGTTAAAGTCGTCA
AACCTGACCCTTGGGTCGAATCTGCCCCTTTATCTTTCGTATGTCTTGAATTTTTAATTT
TACACTCATTGGGCTATAACAAAACTTTTGGCATGTTTTGGAAGTTTTAGTATAAACAGA
ACAGAAAAACATCCATTTAGGTCCTAGAGTTATAATATGGAAAGATAAATGAGCCTCACT
TCTGCAGGTATTTAATACTTCACACGATGTATTTGCTAAAAAGTGAAAcaagcaaacagt
atc
>NODE_99_length_767_cov_73.820076
ATTACTACAGCAAAATAAAAAAATGTACATTAACCCAATAGCAGTGTTGCTGATGATCAA
AAATGAAGATTTACTTTTAATAATCATTTATCCCTGCTTACCATTAATTAAATTAAATTT
CATGATCTCCAAAAATGTCACTTTAGAAAATTAGATTAGTTGAATAGTTACACAACTGGC
TGGTGTAATGCTAGTAATTACACAATTAATAGTTCTGAGAAAGTTTCAACTGCACAACAC
GAATCTCCTATCAGTCTCCCCACCGACCACTTGAAAAGCCACAGAGCGACAAAAAATATT
GCTGAGAACAGGAGCAGCAGATGAGTGCAGACTGATGAAACAGACTAACAGACTAAGTTA
GATGAGAAAAAGAGAGTTGAAGTAGCAAAGAGGGAAAAGGAAGAGAAGCGAACAACACAA
AGAGACAGAGAGAAAGCAGAAAAAAGATGGCACTATGATATAGAACAGATTGTGCTGATT
CTACTCTCTCTCTATCCGCCTTCCATCAGTGCCCCCATTCCTCAGCCAGACACTTTCTTA
AGCTAAACTAAATGGGCTAATTAATCTGGGCTAATGGTGGGTGACAGCAAATATGCTAGC
ACAATTATCACCCTATTAAAGATTCATATTCCAACACATAATTGAAAATGAAAAGGTGGG
GTGAAGGGAGGATGGGTGGGAGTCTGTGCCCCCAGCCCCCACACACACATCCAGAAACTC
AGCACCACATCTTATGAATTGTTACTTCAGCAGTGCATGATGCAGTATGATTTTATGGCT
CCAGACGTTTAATTATTGGGATTGGGCAAAAGTGGGTAAATGAATTACAGGCAATTTACC
TAAGCATAAAACTAATTTGAAAACATGAATGTGGTTTTATTCCTATATTGTAGTTCTCTC
TAATTCCTTCAACACACACTGCTGTGTAGTCTAATCATCATGCACag
>NODE_100_length_902_cov_53.056541
GTTCCTACTGCGTTTTTTTTACAGTGGGAGATGAATACAAGCCAAGAAACTAAATAAGCT
TTCCTGTGGTCATGAGGGTGAGGGTCATGCTTTGATTACAAAGATCACATTGTACTACAC
TTGTGTGGAAAGTGCCAAACCATGGATCAGTGTAATAACCGAGAAAGGAAAGCAAGTCAC
AGAAGTGTCAAAGTGAGGGATATTTTAGAATTTCATACTTTTAAATATTGCTGTGAACAG
GAAAGGCCAAAAGGAGTGTCAGCTCCCAAACGATGACTCATGAAATGCTTCGGCTTACAT
TTATGAGTTCCTTTTCCTGTGCCAGCGGCCTGATGGACTTGCGGGTAAAAGAACACCAGT
TGGAAGCCTGGCCTCTTGATATTTGGGGCTCCTGTCGAAGCCAACTGCAGCAAGTTTTGT
GCCTCCAGATTTGGGAGTTTTAAAATGAAGCCGAGCAGCTGCAGTTTTCCCTTCAGTCTG
GAAACGAGAGGCTTTGTGTCTCTTGTCACCCTGTGTTAATTTGGGCCCTAATGTATTTTA
TAAACAAAGGGCTGCTCTCTAGCCTGACAGTCGTGACACCTTGATTCCAGTGCAGGATGC
ATGCAGGACGGGGTTACACCATTAATAATCAACTGGCAGCCATCACACCATTTTAACCAC
GATCATTATGATAAAGGGCATACACTTAATTACAGGCCTGCTTAATTATAGCTCTGTTGA
AGCTCGTTTGTTTGGTCAAATGCTAATTATACCACCACGCTCTTGGCAAGTCCTCATTTC
AATCCACTTTTTGCCGGCTGAACAGTGTGGCTTATTTTCATGCAAATTTGATATCTGGTG
AATGTTTTGTCTCTCTTCTTTCCGCTTTTCTGTGCCTTGTGTGAGTGTGTCTTTGTTTCG
GAGGTGAACATCTCTCAGACAAGACGGAATCGGGAATAATCAAGAGTAATTAAACTGGAA
GAGGGCTGGGAAAGGGCTGGGTTGGAGGAGAGAGTGGAGGTGCTCAAATACAGCAGAGAA
TAAAAAAGCCTTTCATCTTCTCTCCGTAGACGGAAGGAGGGGAGGTGCTGGGGTGGCtgg
gg
>NODE_101_length_902_cov_33.960087
ATTTGCCTTGCAAGACTTTCCCTTTTTCGTTTCCTTTTTTTTGGAAAGTAAACTTTTGTG
ACTTAAAAAGAAGGAAACGAAAAAGGGAAAGTCTTGCAAGGCAAATATCACACAGCGCTG
ATTCACCGTGTGACCAAACACTGAGCCCAAGTTGAGACTAATGAAGTCTTTAATTTGGTT
ATAGTTTATTAATGTCAGAGACACTCCGCCATTAATCATATTATAACGCCCCTGAGTGTG
CGTGTGCTTGCACTAATGTGTGTATAGCCTGTGTGTGTGTGGATGTGTGTCTCTTCGCGA
GTGTGTTTGAGCATATGCCTGTGTGTTTGTACGGGCCCTTGCATATGTGCACGCGTATGT
GCGTACATGTGTGTGAGAGACAAGTGTGCGGCTCTCCACCAGCAATAATATCGCATACAT
TTTAAAGGACCGTCATTATCGCCGTGGGTTACCCTGCAGCCCCCCATCACAAACCCCACA
AACCATTTTCATTCCAAACTCATTAATATGCAAACTTATTCAAATGAGATTGTAATTAAG
CATCTACTGAGTGGGAACCCTTTTCATGATAATTTATGATAAACTCCTCGCCACCTTTGA
TTGAGATTGATTTTTGGCGCAGGCAAGCCGACCTGAATACAAAGCTACACCTGAGAGACC
TGGAGGGAGAATAACACTTTTAAAACAGCAAACTTATTTCATGGCTGATTGTGCCACAAT
CATCTTGGAGGAGTAACAAAGATCTATTTGAATAATGCATTCCCACTGTGCTGGTGATGT
GCTCAGCCTAAAAGAAAAAAGAAAAAAAAAAAAAACTGGGCATATCTGTTCTTGGCATCA
AGGTGACAAAGTGATGTGTGTGAATGTGTGTCTGTGTTTATAATGGAAGGTAAACCAAGC
ATAACTCAGTTTACCCAGTGTTTTATTGGAAGGATTACAACCTTACCTGACTAAAAGTGA
CACTTTGCAGAAGTAATATTAGTTTTATGTTCATATAGATGGTCTGTTGTCTCTATTGTG
ATCATCTGATGCTCAGATTGTATTTACAAGGACATCACTATTCATAATTCAATGTATGTA
Ag
>NODE_102_length_570_cov_52.780701
AATACACTGCGCCTCTCTGGCGACAATAAAACGAAACTTGAGTTTAAACAAAAAAAGTTA
CACCATATTTGCTCAGACTAACTATGATGAAAGGCAATGAAGACAAGGGATCCTCATGTA
GGTATCAATATAAATATTACTGGAAGGTCAATTAATATGTAAATTAACTCCTCCATTTAA
TTAGCTATTTAACTATTTTCCAAGGCATGGACATATTAAATCATGCTTAAAGACCCCTCT
AACTAGCCTCCTGACAATAGTGCCAGGGAGTCGTGGGCTCATAAACTACCGGCTTGACCT
ATAAAGAGCCCCGAGTCTGCTAATTCCATCTCAGCCTAATTTTATGACTTGCATAAAATA
ACCATAGTGCAGCTTTGTAGCTGTAAAGAGGATATGGGTAATAAAACGGAGCCGGGCAAA
GCATCAGAAATCTCCTCTTCACTAGTGTCCTCATTTATTATTCTATTATTCTTTGCAGGG
TACCGGGCTCATGTGAAAGACAAATGACCTTATTATATTAAATAATTTGTGAGGATATTA
ACCGTTAATCACACATAAACAGCATTTAAAAGGTATTGATTTTCCAGCGCTCTCAACAGC
TTGTTAAATTTACGTCCAATAACATGATAATAGATAATCAGGTGAATGATACTCATTTGT
AGGGGACAAAGGAAAGGTAATGGGCCTCACTGACCCTGACTCCACCATATTTCTTTATCC
TGTTCCTTCATGACCTTCCGACAGGTATtt
>NODE_103_length_800_cov_37.845001
GTCACCACTCTGTGGGAGGATTTAACGTTGCTTTTAACCCTCGCCGCCTCATAATTACCT
TGACATTTACCCTGCATTCAATCAAGTTTTTAACAGCAGATTTATTGCGATGACTTTTTT
GTATTGCAGAAGGCAGCAGTAATTATGCAGGTTATTAAGAGTCTTCATGTTAATGCAGTT
TTACATCTATAATATTCGCCGCACTCTGTTTTCCTGTATGGAAGGAGCGCAGTGTCAGCT
GCCCTAAGACAGAGTGACACAGGAAAGGACAGAAATACTATTAGATGAAGTATCAGATGA
CTTGGGGTATGAGGAGTGGAACGGGGTAGCACTGCCTATCCCTCCTTTATTGCTCAGGTT
ATTATCACAACTGCTGGGGAATTGTCGAGACGGGGAGATAGGAGTGGCAACGATCCATCC
GGGACTCGTTCATCACCACGCGCCGCAGCCCCCCGAATAGAAATTACATCTGCATCTGAA
TTAGTAACATTATTCGCCAATTTGGCTCAGAGTGAACATTGTTCCATTGAAGGTGGAATT
AAATTAGAAAATGAGTGAGTCTTTAATTTTCAGATTATAAATCAGGGAATATAATTCACC
TCCTTGTACCTTAAGGGCAATCACATTATCCTAAGCGACATTTTATCCTCAGCCCCGCCA
AGTGATCTCATCATGATACACAGACACACACCAATCATGCTTCCTGGGGAAGTAAGAAAT
ACATCTTCTCCTCCAGAATTAGACGTAAAATATGAGTGTCTCCTCCTGCATGAGAGCTTA
TTTTACATGAAATTTGATGGCCCTTCTGAACTCACAAACACTATAGAGAATTACTTGGGT
GAGTGATATTACGTTGCTTTTTACCCCTGTCAATGCATAGTTTTGTTGGTTGAACATCAG
GTCAACATACAGAATATCAAAGTCCTACAGCTGTAGATTATAAGGCACACGGAGAGTTTT
ACAAATGGAAAacacctaag
>NODE_104_length_821_cov_53.563946
AATGTGTAATATCTTGTTACACTGCACACACATTCGCACACCTAACCTAACTATTCAGAA
CCCATAAAGAATTTCAATTTCCTACACAAGATACCTGAGAAACATCTAATTACACGACTC
AAGAATGATTGAAGGCTGTAGTAATGGACTGAATGGTGACGCGGTGAAACACCTTGTTGC
AAACAGTTTCCCGGATGCCATCAGTCACACTGCAGCGGGAAAATACTACAGCAACAGGTG
AGACAGTATACCGTCTGAGGCGCCCAACCTCTCAGTGTGCTTTAACACACAAAGTGAGAG
AATCCAAAGGGAAAGGACGAGGACAGGGATGAGAGCAAAGGACGTGGGGATCATACTGCC
CAAAAAATGTTTGCAGACTGGATACTGAACACCGTTGTTGAGGTTACTATTTATCTCATG
CCAGCCAAGTTGGCACGCACATCTGGCGCTGGGTACTTAGTGCAATTATTTATGATTTCC
TCCAAGATTTAAAAGCTCTTCGCCCGGCCTTGTAATGCAGTAACTGATTGCACTGCTAAT
GTAATTAAGGGGAGATTATGATGTCCACGTGGCACACCAGATGGTGGCATTCACAGCGAT
GGGGGAAGGCACAACTGGCACACCACTGCACAAGGGCAGTGAGGCGCAGTCAGTCGGAGC
AGTCCAGACTCCCCACCAGACGGAGGAAAGTATATGTGTGCATGCGTGTGTGCTTGCATG
TGTGTGTGCGGCGTGCATGCACAGATGCATGTGAGTGTATGGGTGTATATTTGATGATAA
CTTGAGCGATAAAGTGTAAGCTGATAGAGATGAGCAAAATACCATCAACAAAATTACTGA
CACTACGCCAAGTGTATAGGATACATGCATAAGCTCAAAAATGCACCATACAGGTCAAAT
AAAGACCTACTGTTTGATCTTGGAAGGTTCGAGATTATCTATAGGCACTTTAAGAAATCA
CTGTACTTTATTTTAAACTACAAATAGGAAGAATTAGTAAc
>NODE_105_length_817_cov_50.022034
ATACACTGACGTATCTGACACGGCTGTATCACCGTCAACTGCTTGGCATAGTTTCACCCC
GAGGACAACAATGATACCACGGCACAAAAGCAGCTACGTATGCTAGTCTCTCTCCTTGTT
TCTGCCTATCTCTTCCAGTGATCCCCCCCCCTCTCTCCCCTCATCTCCCTCCCCTCCCTT
TGGTATCTTTCTAGTGCACTGGCCTCCGTTTACCACCATAACCCAAATTAGCTGGGCAGG
CGTTATCCTCTCTCATCGCTCTGTGCCGTTAGGAGAGAGGGCGGCGGGGGGGTGGGAGGA
GGAAGAAAAAAAAAGTGGCAGAATTTCCTTTCTGCCTCTGTGACAGCACTATCTGACAGC
GTTTTACATCTCCCCTGCTCTCCCCTCACTACACTCCACTGTCAGACAAAGAAATTAATA
CCCCCAGTGACTGTGTTTTAATTAAGCAATTTCATGCAAATTACACATTTTAGATTGTCA
AATAATATACTGCGCAAAATTGTAGGCAGGCTGATCTGATATGCATGGAGTGTTATTCTT
CCAGGCACTGTGCATACATGGAAAATGAACAAAAATGCTAATTTCTAATCTATTATGCAA
ACAGTGGAGATACTTACATAGATTTGCACGCCTTTCTCGGATAAATACGGCTCTTGAATT
CTATGTATAGAATGACTGGGTTTCTTAAGCAGTCTTTGCCATTGTTATTTATCTTATTTT
GTCTTTATTTCAATCATATCTCCTCTTGCTTTCCAAGCAATGTGTACTCTTTATTCCGAC
AAAGCTGCAGCCGGCGCGATAGGATAAATAAGCAGATACGAAGTTTATCATTAAACACCA
TTTCAAGATCTCATTGACAATTAATAATTGGGAGAAGGACTGTCTGACAATCACAGAACA
ACTTGACACACGCACAAAAAAAATCCTATTTGAATATTCTCTTTCCTAATGCAGTCTAAT
GAAACATAGAGCCCTAACTAATATTAGTAATCCACAc
>NODE_106_length_432_cov_10.275463
GTTATGTTTCCATTGTTCAGTATCAGTACTTGGCTCATTATTGTGAGGAAGTGTATTTCA
TAACATAGTTTTCTCCCAGACCTTCCTTGCTTTCAGACCAATAGTGCTCTGATATGGGAG
CGAGAGAGAGAGAGAGGGAGAGAGCGAGAGAGAGAGAGAGAAAAAAAACATATTATTTCA
ATACTGTATTCATTTTGCATTAAACAAGGCACATTCCTTCAAGACATATTTTCAGCCTGT
CTCTCTCACACAAATATCCACAGAGATACACACATGCGAACATATCCATAGAGCGAGGCT
GAAAAAACAATTACAGTTTCTCATTAAGGCACTCCTAATCCCTTTATGCAAAACACAGTT
ACACAAGTACACACAATGAGGAGAAAGAGAGAATGAGGGACGGGGAGAAAAGAGGAGGGA
GAGCGAAAAGGAAAAAAAAAAATGTAGCGCAAATGCGAGGAGAATAATTACATATATCAT
GAAGCCGTCCCTTTTATTTCGGATGTCACTTCTGATGTCACTGGCCGGCTTTGGCGCTAA
TTTGAATTCAGACCTTTATCAGTCGCCGGCAGCAGATTTTGAGTGACAGCGCCACCAAAC
GCCTCTCGCCAG
>NODE_107_length_413_cov_19.668282
GTGATATCCAAAGAGACTGAAAAATATCTTTTTATATGCATATATTGGTATCTTCTAATT
GGGTCTTTTCTTGGTATAAATCCTGAAACTGATCCTTCCCTGTGAGTGCATAAATAAGGT
GACAAAGTCTTTTTCCTCATCAGTTTCTAGCTAACCCACAATCACATGGCCACCCTTACT
CCAGAGTGCATAGTCAAATGTGCTGTGCAGATATATACCTGTGTGTCAGGCCGGTGAACT
GAGGCTCTCAGCATCTGGCGGGTACTCCCTGGCCAGAGAAACAGTCAGCTCCCTGGTCTC
CAGCTGCAGGGTGGCTCCAACCCAGGTCCATTAGTCACCAGACCCTGGACACCTCTCGCT
CATCCCACCACATAAGGTGGCGTAATTGATACCCATCAGCCGCCGCTATAATCTCCTCGG
TGGGAGGCAGGATGCGCACCTCATGTTTGGTTAAGAAGGTGCTGAGCGGGGTCCAGGACT
CCGGGCCTGTCTCTTTGCCATCACTCCACTTGAAGGTGAGATGATTTAGGGGCCTGGGAG
AAAGTTAATTTCTCTTGATCATTGTGTGCAACCTGGAGCCTTAATGGCGGGGG
>NODE_108_length_576_cov_38.689236
GTTTCGTGTTGGAAACCACTTCTTTTTCCCTCCAAACTCAAGTCCTAAGTCACATCCAAA
CACCAGTTTCCTCTCATTAATCGATTGGTGACGGATGAAAGTCTGCGCCTCTCCACCATT
CATCAAAAATTCAAAAAGGAGGGGGGGGAGGAAGTAACTGGAAGTCTTAACTGGTGATAA
TCTGAGCACTGAAAGTTTTCCAGCTTCTCTCATTTAAAAAACACACCCTGGTGTCTTTAC
CTTGTTCCAACCCCACTGGGTAACCACGCAGTCATTGTGTTTTCCTCAACTTGTTAAAAC
ACCACATGGTACATTTGCATAGGATAACCAACATATAGCAAATCATTTGCATGCCTGAAA
GTGCACTTGAGTAACCGTAATTACACGTGACACCAATTACTCTGTTACTTTGTATTAAAT
TATAATGGAAAATTCCACTAGAGAATTGGAGCCTAATTGCATCTTAATTTGCATAATTTT
GCATATTAATCACATCTCAGATGAATAATAAATTTTAGCCGATTTTTTTAATTTATGCAT
AGATACAAAAACAAGTTGAAAAATAATTTGTGAGTGAAAAAAAAAACAGGAACTATTACT
TAGAGCATTTGTGCTAATTTCTCTCATTACCCGACGTTCAAGTCAAAGATGTCTGTACTC
TTGATCAACAAGAGCCGCATTTTGAAACTGAGAGTTTGTCAAAGCCTCAGCAGAGAAAAG
AAAAAGAAGAAAGAGACGGAGAAACAATTTTTGGAa
>NODE_109_length_815_cov_39.115337
CACTCAACCTGCACTAACAGGACACTTTCATGAGAGCTCTATTATCAGATATGCTGTATT
TGATATCTCGGATTTTTCTTCTTGTAGTGTTTCCATAAACTGTCATTAAAATCAAATAAG
CAGCAATGAATCTTAATTTTTGTTTGTTTGGAGGCTTTTTTGGACTTTTTAAAAAACTTG
TTGTTTTGTTCACCTCCACAAATCTAAAAGCATCTCTGTATAATTCAGAAATAGCATTGA
TTCTTTTTCATGAGACTGTATTTTGTAGATGTAACATTTTCAATGCAGAACTGTAAAAAA
CATTGTGATCCGTTTAGCACACAATGTAGCCTGCACCACCTATCATAAGGCTCTGTTATA
ATAGATTGTAATTCACATTCTGAAGACATTGGTTGTAATGCATCCCAATCTGAAGCACTT
TGGCCAGCCCTTCCCCCACCCATAAACACACACGCTCCCTTTCTCTCCTCTCCGGGCCTC
CTGAGGTTGGTGTCTCTGCGTTGGGACTCTATTGTTGCCTACTGCTGGATAATGCCCTTA
TTAATTGTACCTCTTTGTAAGGTGTCAGCTGTAGCCTCAGATTGAGATGGATGGATCTCT
GGAGTCTGCTCCCTGGCCCTCCACAGACGCTCTATCTCGGCACAGCACACAGATGCAACA
GTGAGTGCAGCCACACTATGACTAAAAGCGCAGATAAAAACAGCCATTTTAATTATTCCA
CCCTAAAAAAAAGAAAAAGAAAAAAAGAATGAAACATCCAAAGTGAAAAAAAACCCTACT
TCTGTCATTGCTAAGGTGAGCTAGCATGTGATGTGTTTCAATTATCTGAATATCTGAGCA
CAGTATCCGTAGCAGTGATGAAAAATCTTCTTCTTTTTTATTGATTATTTTAGTGTGTTG
CAGAAATACTGGTTAATTAGGTGGATTGAAGCCTCCGTGAGATCAACAGCATTAACATCA
AATCCTTTCCCTCTCATTAAAGGAAAcagagtcaa
>NODE_110_length_1036_cov_43.002895
CAGGTATCTGTGTGGTGTAATCCACAGTTAAATGTCTTTATAAAGCGAGTATGGGAACTG
TCTTTAAAATGTTCAATTGCTTTTTTAGGCTAGGGATGCTCCCTGCCTGACTCAACCTCC
ACCATAACCCCCCCTAGTTAATGTGTGAACTGTCTGGTTTGAGCTGAGGGGGCGGGGAGG
GCATATCCATGTCGGCATGTGAGTGACCACCTCTTCAGGAACAGTCCGGACTCCTGCAGG
CCCTTGGATGGTGAGGGGATACGAGGGGAGAGCTGAAACACAAGTGTCACCTGACCATAC
TGTCTTTTCTCTTTAGGTTATGTGATATGTAGCTGGCACAGTGCAAGAGTACAAAAACAG
TTTTGTTTTGCAGTGACTGGCTTTCTGTAAAGTCTGAGTCTCGTGGTGAGTACAGCATTT
GTCAGCCTTCCCCCCCACCATTGTTCCTGCATGCCTGCAGTGAGAGTGAGGGTGGGGGGC
GTGAGGAAGTCTTGACTTTTTTTTGAGGGGGGAGTTATTTTGATTGTCTTTACCTATCAG
GTGTAAATTTCCAGGCACTCAGTTCATTTTGGGCCTGCTCCAGTTTGTCTTTAGTCTGTT
CCAGTTCAGCCTTCATTTTGAGGAAAAACAAGTTGATGGCCGGATCCACCATGGATGACC
GCAGTTGGGCCGCGCTCGGCTGCTGGACTTGCTTGAGGTACTGGATCTGGGTCTGCAGGA
TACAACAAACACGTGTCAGTGATGGGTTATGATGAAGAAGTGTTCTGTGATTGATTAAAG
TACCAAAACTAATCCTTAAATTCAGCTTGAGCTGCCAGTTCCCCCCCAAAAATCCAAAAA
TCTAAAATAATCATATCCAAGTTGTATTATACAGTCATTTGATCTCAATTATTAATCTGA
ATCTCTAAATCAAAGAAATTTCAAGCAATTTCTGCATGTTGTCTTTTGAAATCATATAAT
TAAGCAATTCTGAGCAGTTGTTAGATTTAAATTTAGATACTTTCAAGACAAAATATGTAG
ATAATTAGTCCTAATTATTCGTTGTCATTTCCAAATAAATCACAATGTACTTGCATTCCA
ACAACTATTACACATGTTCCCTTCCTGTTTGACCACAGTTACTCAAAAACAAACAAAACT
CACCAGCCAAAGTCAAAGGTCTGATCTCCCTGAGAATATATTTGAATACATTTACATAAg
aggcaaaaggtacaac
>NODE_111_length_926_cov_40.068035
TTGATTAAATCGCATTTATTTCTTAATCTACTGAGCTTGACCTATATCATGTTGCAGCTG
GAAGGTGACTTGACGTCAAAGAGTCACTTCGGACCCGGCAGGTCGTTTATTAATGGAAGA
AAAGATTGATTTCCTGTCATTTATAGCACCACAGTTTAACTAGCGGTTGTCTCTGGCTGC
CCCGCACGTTACTTCCTAAAAACATTTTGATATGTGCATTCGCAGGTAGATCTTTGATAG
CTGTTTATTCAAAAGCAAACTTGAAAAGAGGATATAACCTCGAGTCAGAAGCCTGGACGG
GCAGAGTAAGATTGAAATTGGTCCGACTCTCCCTCTCTCTCTCTTGAATTGAGGGTCCAT
TGTAGTACGTCAAACAAAAGGTTTTTATCAGAGGCTCTTAATGTAACCCCCTCCCCTCAC
TCTCTCGGCCACCAACTCGTTCTTCTCTTCCTCTCTTTTCTCATTCATTTATTCCACTGT
GTGTGGAAATAGGCTGGGCAACAATTAATTTCAGAGTGAATTCAGGCAGGATCTATTACC
CCTCTCTGCCTCTATTGCTCTAATGGAAATCTATTTCACTTCTCTTTTGTGTCCAATATA
ATTTAATGCCCATTTTATTAATGGCCTGAAATAATTACGGAAGGCTTTTGTGATTCTTGA
GTATGTTTCATTTAATTGTGTAATAAATGTCTAATCAGAGCTCCCATCTGAAGCCATTAT
GGCATTAAAATTAACAATTACGCCACAAATGTCTTGGTGAATGCGTTGGGGTCTATAGAA
ATCGTTGCTGATAACAAGACACATATAAATCATTCATGAGAATTTTTTCAGAGAAAAGCG
GTGTGAGAGATAGGAGGATGGGAGGGAGAAAAAAGAAGTGGAGGAAGAAAAGAGGAGAAG
AAAGGAGCTGAGTTTTCTTTATTCCATTGAAAAACGGGGATGGCCAAAAGATAGGGCATT
TTAAAACTGTGTCACCCTCTCCAGCTCCTTTCTTCCCCTGTCTCTCTCTATCTCCCTTTA
ATTTGCCTTCCTCTTTATTTTTGAAGTGACAGATTTCACTTTGGGAATTCATTAACCGTT
AACTTGGGCGATAAAATAtctatcag
>NODE_112_length_864_cov_43.796295
GTAAAGAAATTTTATGTTTTCTTATGAAGTTCACCATATAGTCGAGTGCAAAAACGTTGA
TTTTCTCATGTCGTCCCATGTCCGGTGAAAATTTGCACCACTTTTTTCTCACATTTTAAA
AGGAAAGGGGACAAAGGCGTGAAAACCTTGCATCTTTGTGAAACACCTTTTTGATCTCCA
TGAGTGGCCTACGAAATAGTAATAATTAATTAATAATGCATACAGAAAAGCTTTTGAAAG
TTTGGGCAGCATTTGGTCCCCATGTTTCAGAAGAACAGTGCATACTGAGATCCCTTTTTC
CTTTCATCTCTTTCCCAGTAAAGGCAAGAGAGGGGCTTATCCCTTCTGTTTCCTCACGAC
TTCCTCTCTCAAATTCCTGGCCTATTACACAGCTCTCACATACCAGAAACAAGATGCCTT
TTTATACTGTCAACCTTTTCATCTGAAATGTAAATTAATTCTTACTCAGTGTGCCTTGAC
GAAGATCAAAGTGGGCACATTAACCTTCCCGGCCCCACCCCCCCTCCTTGGAGCCTCTCA
CTGGAGGACAAGGGAGGGTGCCAAAAGGGGCAGGAGAGAGGAGGGCAGGGGGAGGAGATT
TGGCATTGTTTCCCCTGGCTCTCCTAAGGGCTGCCCTCATCTGGCACATGGAGCATCTCA
GTCGCCTGCACACCTTGTGTAAATGTCCTCCATTAAACCCTTGTAAATTCAGCTGCAGCA
TGGGTAAACATGGTTTCGGTGTGAGGAAAGCCTCTCTGTCGTCGCTGTCTTTCTTTTTAG
AGAAGTGTGTTTGTGTGTGGCCGCCGGGGTTCATGGGGGGAGAACCTGAACCTGACATAA
GTGGGCCTCAGCCCCCCGGCAGAGCACTCCAGCACATTCACATTGTGTGTTCTCTGCAGC
TTATAGCCTTTGAGGTGGGCTGCATTTGCATTCTGAAAATAAACAGATGCCTTTCAAATG
TATGAGCCTGGTGGCTTCTCAGATCTCAGCGGGGCCTGGGGGACATGCTCACCATCGATC
AGATTAGACCATGCAAAatagaac
>NODE_113_length_607_cov_29.100494
TCAGTTCATCCCACCGCATATCTGTACACCTTACCTTGTGTATCTTTGTGCATGTATATG
TGTGTGTTCCTAAGTGATGCCATCCTCTCGTGCCCACCCACCCCCCAAATCCCCCACCCC
ACCTCCCACAATCCACCCATGCAAATTAGAACTTCACACACGTCGCTGCAAGCTGCCGGG
TGCTCTGTGATTTCACACGACCAATTAAGGCCCTCTTGGCAGTTGTGTGAACAGTTTCAT
TAGAGGAGATAATATTGCAAAGTGAAATGATAAGCAATCATTATGATTAATGCCCAGACA
TTACATTGCTCGTTAATGAGGTGTAAATGATCTCATTATTTTTTGAAAGAGTACAGATTA
GATTAAAGTGGAGTGGACAGCGCTCCTTGGTGTTCAGACAAGTTAGTGTTAATTAGGCCC
AATCTCCAGGAGCAAATGAGCCGCAACCCTTTGGTAAACAATTAGGCTTCTATAGCCCCG
GGCTAGATGGACAAGGATAGGCAAGCGAATGGATAGATCACCGGAGAGATGGATGTTGAG
GGAGTGTTAAAATCTGAATCAGATTCATTGTTATGTATCCGTGCAAAATGAGACAAATTA
TGTTTTGTCCCGTGCTCAACAATAGAGCAAATATTTGATGTTGATATTTGGCTTATATTA
AATAAAGCGTTGTTCACCCTGATAGGATACTGTTTTCTTTTAGAGCAATGCTGCATAGCT
TCCACAAAAATATAGAAACTGATGCTAAAAGAATTTTCTTTTTTGTCCTCGTCCTCATTT
AAGACat
>NODE_114_length_945_cov_43.313229
GTCGAAGGTCACCTGTGGGGCAAATCACAATCTTGTTCTTACAGGTACTGTATTGCACTG
TTTAGGTCTGCTAGGGTACACATTTAATTAACATGCTGTCATAAAATTGATAAAAATTAA
AGTGGTTTCCTTTTAAAAAATGCAGTCATTTGTATTTTTTATGCACACTGTACCAGTTAG
CTTTTTTCTTTAATATGGCCCATCATGACAGAAAAGGATCCTATCACTGACCATTCAGTA
TCTTTAGAATATCTTAAGAGATAGAGCTGACGTCAGTAGTCATGAGCTGTCACAGTGTGC
TTCAAAGTTCGCCTCTTTTACTCAGTTTTATGCGCATATCTGAGCCCTCAAGCCCTCGAT
CAGCACATCACCTGAGAGAGATACAAGGAAGGAGAGAGAGAGAGTTAGTGAGAATATGGC
CCTGGCTCCTGATCCATAACAGTCATTGCCTGTTACATACATTTCAGAATTCATTCAGGC
TATGAAGATAATCGAGGTAGTCGACAGTTTCCCCTGCAGCCCAATGGATTTATGATAGCA
CTGTCAAGAAAATGAGGCAAAATGACACAGTAGCTGACTTTAGCTGCAAATAATGTGATA
GGCCGTACAGTGGTGCAGCAGCAGCTGCTGTCATTGCAGGTAATAGCCTATAAAGAAGCC
TGATAGCAATACCTGTCATTTCTTAATGGCTGACTTCACTGAAGAGCTTTTGTGGCCTTT
AACATGAAGATAATAGAAGATACAACAAATTTTACAGCTTTTGCGTTGCATCCATAATTT
ATCTCCAGAGGCCCCCACGCAGCAGTAGCACAACAAGGACAACATGCTCCTAGAGGTGTA
CTGGAGAGAGATGCAGTATGAGCTGCAGGGGGTTGGAGGCCCCGGCTGTACTTTGCAATT
AATGGGGGAACTGCACAGAGTTCAAAGCATCTTCTATCAGTTGATATTATCACGTAACTG
TACATGTACTAAATTTTGGATTTTTGTATTTATATGAGATCTTATATTGTTACATTGGCA
CTGGTTATGTATTAATTTGCATAAATAATCTTTGATGCCTTTTTTTTTTCTTAAATTGGA
AACTTGAGCAGTTTACTAATTAAACTGAATTTACTAATTGATGAc
>NODE_115_length_532_cov_60.693607
ATTTGCAAATAAATCTGAATTATTTCATCGAAATTAACGTCTCAGAAAATGTTACTTCAA
CTTGTTTAGTGACAAGACACTTCACAGAGAAGTGGGCAAAAACGAGTTACTCCTCAGCAG
TAAAAGAGGAAAACGTAAGAAAGAAAAAAAAACAAACAACAACAACAACAGCGAAAGAAA
TGAAGTTTTTTTGCCCATAGATGCTCAACATAAACTCTCTCGACATTTTCACACTCAGCC
CTAAAGCCATCCAGCGACGCTCCATAAATACACAATCGTTATAAAAACTTCAAATTTACC
TCCTCTTACCTCTTTTAAATTCCCCCAAAAAGCATAAAGTATAATAAGCCAGTGAAAGAG
AAGACACATAAAAATGTAGACTCGTGGTACCTTTGGTATAAAGCATTCCGTTTTCCTTCT
TTTCTGTCTTTCTCTTGCTCAGTAGCGATCCGATAATAGCATATGGAAAGTGTTTTCAAA
ATGCCCAGATTTGGCACATTGTCATTGAAAAGAGAGGAGCGCAGTGATGCGGTGCTACAA
CAGGGGAAATGAGTTGCGGATTGGACGCAGCCCGCCTCGGTGCGGACTTATCCCACTTTA
ATTTAATATTCCGCAATCACACACACTAGTGATGGCATATAATTCAAGGAGAAATTCAGA
GGGAAGGAAATGCTTTTGTGTGTGTGTGTGTGCGTGTTTTTTTTTTTTTTTT
>NODE_116_length_672_cov_41.130951
CCTCCTCCTCCTCCTCCTCCTGCACGTTACCCCACGGTGTGTGTGCCCAAGGCAGTGGGC
GCCCTGGCTCCTGTGACTAGTGGGTTTGCTCCCTTCAGCAGCACCACTCATCTCCCTCTT
TAATGTCATTTAGCTGCAGGGTGGCCAGCGCCTCACTCGCCCATTAATCCCATTCCAAAT
GCCATAACATTTCCCAAAAAGCCCCTGCTTCTTAAAGCCGATAATTAGAATGTCTATTTA
AAGTTCACCGCTCTCCCTTGCCGTTATCAATTAAAAGCCGTTTAAAGGAGATCGGTGGCA
ATAGTCAACAAATTAAATCTCTTCCTCGCTCTTTGACGTTAAGTCTAGAATGCATAATAG
GGGTCAAAAAAGGCCCGCTGAATAGAGAGCAAAATTTTAAATTTCCAAACTGTTCTGCTG
AGGAGAGGAGCTGCTGTAAGTCACTGCTACTGACTGCAGAAGCAGTATTTAGTGAGATTT
TTGGAATGGCCATAGCATTATGTGATATCATTTGATTAAAGGAAAAATTTGATGCAGAAA
AGAGGCCAAGTGAGGTTATGATTAGCATTATCAAAGCTTGGGCAAAAGGACAAGGAGTCC
AACTAACTAATAATGCAGCAAATACCCAGGACAACATTGTTTTAGTCTGATAAAAGTCCA
TAAAAAATCAAATGCCTCCCATTTTTTTCCACATTCATTATGTCTGTGCAGGGAAAAATT
ATTGTTTGGGTTCGTGGCATGCTGTTTATTCCTGGTTTTCCTGGAATAAATCCATACACT
TGTGCTTTAACCATGAGTAATGATTTTTATTTCTCACCCACAGTcgtttcttcacacttg
ttgtcatattct
>NODE_117_length_818_cov_63.264057
GTGTCTACTTTATTTAGAAATGATTTTCATTTAATCACTTTTGATCCAGGTGATAGATGG
GCACAGCAGCAGCTCAGTTCTTTGTGCTTCCAAGTGCAAGTCCAACTCCAAAATAAAATA
GGAACAGGCAGGAACATTAACTGCATATGCAGTCAAATTAATATGTTAAACTGTGGAATT
TAAGCTAATGAAGTCATTGTGTGCTTTGCTTAAAACACAGATAAGTACACACTGAATATG
CTCTGTCACTGAGCCATATATATGTGGATTATATCTCAGTGAAAGATCGCTTTGTATTTT
TCGTTATTGTATGTGGAACATGGTTGCAGTATTGTTCAAGCTTTAAAAGTTTGCGTGAGA
AAAGTTGTGCTCTGAAAGAGAACAAGGATAAAAAATTAAGTTCTGATTACAATTACGGGA
CGTGACACTTAGCTGATTTCAAATCAGCGAGGCCAAATTTCACAAAGCCTGTCAATGGTG
GCAGCAAGCTCGCCAGATCCCTCCCCAATCAAAAGTTTGCTCTATATAATTTTACGCAAT
CAGATTTCTCCACAGTCATCCAGTGCAATCAGGTAATCAGAGGGGAGCATTAACAAGACA
AATGGGGTTTAAAAAGTGGGTGCACTCTGTTTGCAGGAACTTCCTATGGAGAAGCCCCCT
CCTCTCCTTGATTACTCCTATCACCCTCATACAGCGCAACATCCCCCGCTAAATAGCTTT
CTACTACAGTACAGGCAGTATGTGCAGTAGGAACAAATGTGATTGACTTTACACATAAAA
TGTGACAGGTAAATTAACCTCTTAGGGCTATTTATGTCAAGTGACTAACTGCCCAAACTT
CACTAAATCAGCCACATTGTATACAGTCAGTAGCACCACTGCCTTTTTCCACACCTTTCA
TTATCGGTGAAATACTGTGGTGCAGATTGCACAGTCAGGGACTCTTTGTACCAGGATGCA
TTTTCACTCCATGTGTGCAGATGTTCCATGTATGTATg
>NODE_118_length_835_cov_47.229939
CTTAGCAGGCTGCATGTGGGGAAGCAGGATGCTTAAATCTGAAGAAATCTGTGTAAGCTT
ATTGTGATGGGCAAATGGGATACCCCATCTCCTATGGTACATCCCATGAACCTAAAAAAC
CCTAAATAAAACATCAGTATTAAGTTTGGTCTATCACCAGAAGCTGCATTAGGTCTCTCC
TCAGTTTGCTCCTTAATTCCATCAGAGTAATCCCACGTTATTGCCCTCTAACAGTACCCT
AAACGGAGAATAAAAAGTTTGCTCCCCTCTAGCAGTGTATTACCAGGAAACAACAGGCCC
TCTCCTCATTAAGTTATAGATATAAATGCTCCAAAGCATGAAATTACCCCCGAGCCTCCC
TCTCCAAATAACCTGGTTTGCAAACAAATGATCCGAGCACAAGCAGTAAAAGGCAGATTA
TTAAAATAATAGGAGGGATTTAAATTTGCATCCACAGAACAATTCAGCAAAGGACTGTGC
AATTACTCCTCCCCTCCTCCTCCCCTTTTCATTCCACCTTTCTACTGGCAAGCCCAGAGT
CCCTCACACTTATGTGTCCATCTGTTCTTTCTAAGAACCAGATATTGGTATCTTTAAGTG
TGTCAGTGTTAGTGTTAATGTGGTCAAATAGAGGAGTATGTGCACTTCCCTGGTAGTGTT
GGGTTTTATTGTTTAAGTTAATGAATACCACAATTAATTTACATACTCACAGTGTCTTAT
CCTACTCGGCCCTCGCCCTAAGAGTGCATTTCTCTCTTCCAATGATAAATATCTAACTTT
ATCCTGAGACAATAACAGTCCCTCCTCCTATGCTGGAGTAAATGGGGAGCGATGAGAGAG
TGAGGTGAGCAAGAACGGACGAGGCAAAGGGTGCTCAGGTCTGCATTACCTCTGAGTTAT
GGCCTCCATTTGCATCTCAATCAGCCTCTTTGGAGAGCCCACCACCTTGATAACACCCCC
ATCACACCACAGCCACCCCCGGTAAtcagggagatttagtgggactggcagccta
>NODE_119_length_1104_cov_41.683876
TAGAAGGTAAATGATTGGCTAGGGTGTGTGTCTGGCCAGCCACGGGCTAAATTATTATTT
GAGGTTAAAAATTATTAGCTGTCCATTAGTAAATTATTTATCGGACCAAGATGATTCATT
AATAAAATATAATTTTACCACAGCTATTGTACAATCATTAACAATGACCAATGGCACACA
AGTGCACATAGGCGAAACTTAATCAGCGACTCCCCTCCCTAAACAATCAAATGTTTTTCT
GATGAACTTCACTTCTGTATTCATTAACCAATAACCATGTCTTAGAAATCTATCACACAG
CATAAGTTTACTCTGCCATAAGTCGACAAGGCAGTAAAAGCAAATGAACTGTCACTTCTC
AGCATATGTGTGTCTTCACTAGACAACAGTAAGAATTTTTCTAATGTCAAGAGCAGAGCT
TCTTTTTTCTTTCTGCATCTCTTCACCCACCCTCCCTCCACCACTCCCCTCCATCTATGC
ATTCGTGTTGTATTATGAAAAAAGCAAACACGATTATTTTTGATTTCCCGTTTGCCTGAG
CAGTACATTTGGCCCACCCCTCTCTCCCCCGACCCTCTTGATTGAGGGCTAATGAAAAAG
CTGTCCTGAGCGTCGCTCCCTCCCTGTATCCATTAAGAATAATTAGACGGGAACAATTTT
GATGCCTGTAACCTCGGCGAGTGTGGCTAATGGTGTTATAAATTGCTCCTTGTCCTGGGC
CCTGCAAGCATTGGCGCACGGCGGTGGGGGCGAGACGCTTAATTCAAAAGCACTCTGTCA
ACAGCACTGATTTGTGTGGTTAATGAGAGCGTTTAAAACAACAGGCGCAGCTCATGCATC
CTAATGCTGATGGCAGGAGCAGGTTCGATAAAGAGGCTTGTCCACCATAATTAGCTGCGA
CAAACGCCCAGGATTAAGAGACAGGGGGCCGAACATAGTGTGCCCTCTTAAAATGAGCCC
CGTTTGCTCTCACTCTCCCTCTGCCTCTCTTTGACTGACTCTCTCCTACATCCTCCTTAA
CATCAGGACTAACTGCTTTTTTCTGTCATGAGTCTCTTTTGGTCTGACAACTTGACTGCC
ATCTTTTCTTTTATAATTCACTGTAGCTTTTCTTTCTTCTATATGTATATTATATGTTTC
CAAGGCAGTAGAAAGATTTAGTGTTCTCTGGGGCAGGGGCTGCTCGTTGGGATACAAGTT
GTCTTCTCACAGGATCTCACATTTTCTCCCGCTGAAGAgtcaacctacttctttacggat
cttcaccacaatttttttcctctc
>NODE_120_length_794_cov_41.770782
CTTACAAAAGGATAATCTTCAGGATGGTGGATTAAGCCAGCTTTTGGATTATAATGCAGA
AATGGAAAGGTACAGGTCTTTTGCAAACTTTTATAAAACCAATGGGGCATTTCCACAGAC
TGCAAAGATTGCCCGTATCACGACGCCCATTTTTCCCAGTGCTAGAATTGGTATGTCCCC
TTGGAACTGTGATAACGCCATGCTCTGGGGAAGGAAATCAGCGGCAATAAACCCTAATAG
GACCAGCATGCATAGAAATGACTCCCAGAGGCCGGGGAAGCCTGGCGTGCCGCCAGAGAC
GCTGCAAATGGCAAATAATAATTTCCTCTCTACCTTATCCCCCGAACACTGCAGACCTTT
AGCAGGAGAATGCATGAACAAGCTGAAATGCGGCGCTGCTGAAGCAGAGATAATGAATCT
CCCAGAACGCGTTGGAACTTTTTCCGCTATTCCGGCTTTAGGGGGCATCTCATTACCTCC
CGGGGTCATCGTCATGACAGCCCTTCACTCCCCCGCAGCCTCAGCAGCCGTTACAGACAG
TGCGTTTCAAATTGCCAATCTGGCAGACTGCCCACAGAATAATTCCTCAGCATCCAGTGG
AAACCCAGCGAAGAAGAAAAGGAAAAGGTGTGGGGTCTGTGCACCCTGCAGGCGGCTAAT
CAACTGTGGTGTCTGCAGCAGTTGTCGGAACCGCAAAACGGGCCACCAGATCTGCAAATT
TAGGAAATGCGAGGAGCTGAAGAAGAAGCCAGGCTCATCGCTGGAGGTGAGCACCAGGGC
TCTGCTTCCCCTTCTTTTATTATTATCCCCTTGCACTCTAAAGCATTAACCTTTTCATCC
AGTCACGTTCTAAGCCCTTGAAAATTGTTTCCATGCCCACCCATGCCTGAACATCCCCCC
GGTTTCTCAAATCTGCCTACCCGCCTAGCCTAATTGGCAGTAATTAGGGGTGTTTGTGCG
GAGCGCAAGCTGAg
>NODE_121_length_494_cov_17.194332
ATTATTGCCTGATTGTCCATTCCCCAAAGACTTGGGCATCATTTGGTAGAAAGTGTCTAA
TAATTGGTTTTCGGCCATGTCAGACACATGCAATTCCCCCTACTAATGGCTCTGTTAGGT
AGAACTGGGCCTCCTGGGTCAGAGAAGGACAGAAAATAGCCAGACGGCAAAAAGCGGCCT
ACACCCTTGTCTTTTTTTTTCACTTCAGACAAACGAGGGAACGAGAGAGAAAGAGAGAGA
CACAGAGAAGGGGAGAGATGGTAAGAAGGAGAGAGTGTGTATGTGAGCGAAGAGGAAATG
AAGTGGCAATAAGTGCAGCCAAAGGGGAAATGCTCTTCACCGTGAGTTTAATACATCAGA
CTGGGGATTTGGCAGCCCGCCACACAGCAATTGTTTACCTTTTTGCTCACTGGCTGCATC
TGTTCTGTTTTGTAAACGGCACTAAACTATTCGCCCGTAAACACCGGAATCAATAACAAC
TGCTAAGGGAATTCCCTTATCCCGCCCCTCCCTCTCTTTCCCTCCCTCTCTTCCCCATGT
TTTCATCCCTATCCACCACCCCTTTTCCTTCCCCTAGATCTCCTCCTCTCTCCCTTCTCT
CTGTTCCCTGCCAGTCAAGAGCAGTGTGTGCGTGCGTATGTGTGTGTGTGTGTTTTTTGT
GTGTGTGTGTGTGt
>NODE_122_length_684_cov_43.606724
TTAATGATTTGTCTTAATATAAGCAATTAAAGCATATTTTTCAAAATTATTCAAGTACAT
ATGGAGCAATTGAAGGGGAAGTGTCCTGTAATAAGGTGAAATAATCTCAAAATTAATGAA
GCTTATGCACACGACCTGCTGTTTACAACTACACAGCAAACATTCCTTTGCTGAAATTTT
CATCTTTAATACGTCAGAGCAAACTTAAACATAAATACTTTATTCACGGTGCACTACCTT
AACAAAGAAATTAAATGTATGGATCTTTATTTCAAGGTGAAAGAGAAGTCAAACACTCTT
GCAATTTATAGATCAAATCGTAACTATATTGACTGGGGAGTTTTTATATAAAAAAGCAAC
AACAAAGTACATAAATAAAGTCATTACCAGAGCTTAGAACAGAGGCACCCGATTTTCTCT
TTTATCCTGCAACAACAAAAAGAAGAAGAAGACAGAGGAGGAAGAAATAACAAAAAAAAA
GAGGGAGAGAAAGAATTGCACAGAGGCTTTTCTTTTCTTTAAAATGCTGCATTAGGTCTT
TTCCTGCAGTCAGTTTTCATAGTTCAAAGCTGGCAGTTCAATAAATAGCTGGAACTGGCA
CATCTCTGTTCTTGCAAAAAGAAATCAATGTTAATCCTATTACCGGCAGTTATCACCTAG
CCCAGAAACGGTGGCAAGTAAGGAAAAAAAAAAAACTGAGATGTCAAAGCGGGAAGGGGA
GAGAGAGCGAGAGAAAGGGAGAGAGAGAGCGAGTCACCCTTCATTCACTTTCAAACACAG
TTTTGATAATTTACTTCTGTAGAAGAAGAAGAAGGGAGGCGGGAGGATGGGAGGAGGGGG
AGTGAGCTTCAGTTActaggaaat
>NODE_123_length_740_cov_68.429733
TGCCATGACAAACAGAGAGGTTGTGTGTCAATGCTCTTCTATTACAACTACTGTAAGATG
TGTAGTTTCTGTTTGGGGAGCAAAACAGCAAGTACAAGTAGCAAGCAAAGAGGGTGTCCC
CAAAAGACTTTTTCAGCAACACCGAGCAAGGTGGAGCCAAAAGTAACTGAACAAAAAGGA
ACGAAATCGCAAGAGAAATCAATTTATACAACGTCAAATAAAATCCAAAAAAAACAAACA
TCTCACCTATTTACACTTAGTGACAGATAGCAAACAAAGACTGGATGGGTAGGTCATAAA
TAATAGTAATAATAATAACAAAATGCAGGCTAGATTGTCTCAGTACCTTCTCACTATGGC
TATGCTCCTCGTTTAGCGTAGTGCTACTGCACGTATCAACTCCCGAGTCTTTAACCTGCG
GTTCACACCATGCCAAGTCCTCTTCAAATGAGTGTCCCCCAAAGCGCACCATTTTCTTTT
GCCTCTCAGATAAGGTGTGTGTCGGCTCGGACATAAATGCCTGTTCAATAGTTTTTCTTT
TTCCCCTTTGACTGTCCCCTACAGGTGTGGGATAAAAACAGAAAGAAAAACAGAAAAAAC
AACATGCAAAGGTGTAAATAAAACAAAGGAAACATGAAATGACAAAAGACTCTGGGAGAA
CGGGGATGGGGGAGAGGAGAGAGACAGAGAGAGGGGGAGAGAGAGAGATGGGGTTAAGGG
GCAGGAGGTAGGGAAGGAGGGTCAAGGCAGGGCTCCACATGTCTCACCAAAGACATTGGG
GAGGCCTCGCTGCTATGCCATGACGCATGGTCCCACCAATGGCCATCCAAATCTCCTGTT
AGGTAGGGGGGTAAGGGCGCACATACACAAGAGAGGACAGCGAGAGGGACAAGTGAGGAC
ACCACAAACCACAAcataca
>NODE_124_length_564_cov_26.508865
TGTGATTTCACCAAAAAAATCTTCTTTGCTTTTCAGTGGTTTGAATTAAACTTGTCGTCA
TGTTGCTTCAGTCAGTTTCTGTGCCAGAGAACCTTGAGACATCCTTTATGTACAAAGATC
TAAGACTGCTTATGTGCCAAGACTGTCCGACAGCACACACACACACACACACACATGTAG
GTACAAACAGTACTATTCTCTTTTTTCTCCGTATCACACTCATCCACCCACTGATCCACA
CACAGAGACAGAGCAAGCAGTATTGATTTTGCTGTCTCCAGGCTGTTGAGAGTGTGTATA
CTTGTGTGAGTGTGTGTGTATAAAAGGGATTAAGGCCTCGCTCAGCTAAGATACCATCAG
CCATCAACCCTGCTAGTCCGCTTCGGGCTTTCCCGGCTGCCGCATTGTCTATTCTGCTCC
GCTATGTGAAAAATGTTGAATATCAACAATGGCTTTCAGTGGTGTATTGTTGAGTTTTTG
TATGAACTAATCTTGCCTCAGTGAAAGAGACCTAGGGCTTGGACAAAACGTCTAGAGCCA
CAGCATTCCTAGCTGGCTCTCCCCTTGAACACTGAGCAGAAGGCTGGGGCTAAGGGAGGC
AGAGTAGAGGGAAAGGCAGGCTGGAGGAGAGGCAGGGAGAGGGAAGAGCTGAGGCCGGGG
TAGGAGCTCCAAGGCTGTGGGTTAAGAGGATGACAAGCCAGGGGGAGATTTGGGGGGGAG
AAAGAGTGAAGGTGGGAGGGCGGg
>NODE_125_length_602_cov_76.961792
GTTTCATATTTGGCTGAAGGGGTGGGTTTTTCATCGAATGACATTTAATTTATCACGCCT
TGGAGGAAATGATTAACTACATCAGGGCCTTAGTTTTAAACTGCTGTTTAATTAATGTTC
TATGAATATACTGTATGAGTAATCCACTTGCCAACTCACTATGTGACAATAAAACAAACA
GACCCACAAAACCCAATTATGTTCTATATTCAAAGTAAATACTCATAGAGAAATGGGAAA
TTTATCTTCCTTGTTCATATGTAGCAATAGAGAATGAGTAGGAAAAATAATAATGCAAAA
CATTTCCACTTAAAAGGTGCAGTACAAGAGAGAGCATGCATGATGAAATTAAGTTTAGTT
AACAAAATAAAGTAAAGAAACATAACTATTGTATTACCAGTTTGTGCCATAAATTTAGCA
GATTCAGCTTGCTCCTGCAGGGCCTTTGTGTCATGAACTGATCTTGGCCGCTGACTTTTT
ACTGTATGCTCTCCGATCATTCCATATTCTATGGGACAAAATAGAGGTTCATATGAAAGC
TAGGCTTAAACATGATCTTCTGAGAACAAAAGCTTATTACATACTGTTTTCAGGATGTTT
GAAGCAACTGCAGTACATGGCTAGAAACAAAGACCACACAAGTTTGTATTTAATTTGTCC
TTTTTTTTCTCTATGGCATAGAACAATGCAACGAATTTATAAGGGTGAGTTGGAAGTATT
AATTGAGCTTGAAAGCACAGCGTAGACACATAGCAAACATGCAGATAAACTCACATTGtg
tt
>NODE_126_length_927_cov_18.419634
AAGACACCCACAGATAACTTTCTGAATGGCCGCTTACGCTTCTCCCTTTCTCTCCCCATC
CTGAGATAGAAGAGGAGAGAAAAAGGACTAACAAGATGCACATTTTACATTGAAAACTGT
TATTGTTCCCTTCCTAATCTGGCCCACCATCTGAGAGGAGGGCTGCGCTAAAGAGTGGAG
GGTTTTAATGGGAGGACGACAGCCAACTCAAGGCCCAGGGAGGAGGGGGAGGTGGTGGCG
GGGGGCTGGTCTTTGGCTTTAAGGAGGGGATCAGTTGGGAAGTGTAGAATGGATGTTTCT
TTTTCGCTATGGGGGGAACTTTGTATTTGACTGTTGTTTGTATCTGTCTTTCAGTGGCCT
GATCCCCGTGGGCTGAGACAGAGAGATGCCTCTATATGTGTTTGTATGTGTGGGTGTCTA
TATGTGTGTGTGTGTGTGTGTGTGTGTGTGTGTGTGAGGCAGAGAGACTGGTGGTGGGAT
CTACCCCTCTTCTTTCCTACAGCTGCAGCTCAGCGGATTAGCCGTCATCCACAAGGCAAC
ATTACACAAGTAGCCTTTGAACAAAAGTCATGGATACTATTAATGATATGGTAATCCGTA
ATGGAGCTACCTCCCAGTAGTGATTATACTGACATGGGAAGAATGTCCAAGAGTCCTGGA
CGCAACTACCCAAACAACACTGTGGCTATTGTTGGAAGGCCTGGTCTGAGGCCTGCACCT
ACATCCACTGGCATCAGCCGACTAACAATCCCTTCCTCCGACACGCACACACCCACACAA
ACTGCCCCCTGCTTTCTTGACACCCTTCCCTCCACCCCGATCACCCTATGAATAAAAATG
AAAACCCAAAAATGGATGGACAGAAAGAGTGGGAGGGAAGGGGTGGGAGCGGAGGGAAGA
AAAACAAAGTGTCTTGGCCGGGATCAGCCAGGGATTTCTCCCTATGTGGTTCCCACACAC
TGACTGGAGCTCCGCTCTCCCTCTCGGCCCGGTTCATCCTTTCTCCTCATGGCCAAGAGA
AGACCACACAAACACTAAATGATTTCATGATTTAATCTTGGACGTTGGTGGAGAGGATGA
GAGTTGAGTCAgttctcctcttgtcat
>NODE_127_length_777_cov_18.653797
CTGACTGACTGCCTCGGATGGTGTCGTGTTAGGGAGAAGGGGTGCATATTTGGCTGACGT
TATAGGTGATCCACTGGAACACCGCGGTCCAAAGCAGGACTGGCTGACTACTCAAGGAAA
AACGCTCATCCAGCTATGGATTTTGCGTAGCGAAGTCACGCATTTTTAAAGGCAACGCTA
GGGTGACATTGCAGTCTTCTCACCACATCGGTTATTTCGTCGTCCGACAAAAAATAAAAG
AGTGAAAGTGGAGTATTGTCCGTCGTACGTATCAACGCAGTGGGATTTCTACGTCTGGTC
GGCGTTCCCCCCCACCCTTCCCGCGGTGACGGTTATGGGTCGGAAGCGGTGTGTCGGTGC
AGATTGTTCCAAGATGGCGGCCGGGTGCTGCGGGGTGAAGAAGCAGAAACTGTCGGGATC
GCCCGGGTCGGGGGGTCCCGGCGGGGTGGGGGCGGGAAGCGGGGTGGCAGGAACCGGACA
TTGTGGCTCGGAGTTGGGGATTGGCTCCTCCGCGACTGTTGCAGCGGCGGCGAACGTGAG
CAGAGCCAACGGCCTGGGGGGACCCGGGGGTAACGTTAGCGGCAGCAGTAGTAGTAGTGG
TAGCAGCGGCACAAACGCTCTGTCCCCAGCCCCGGCCGGTTACACTACATCCGGCCTCTC
TCCGAATCTCAGCCCGGGACCTGGTTCGGGAAGTGGAGGCAGAAAAATGGTCGTCTCAGC
GGAGATGTGCTGCTTCTGTTTTGACGTGCTTTATTGCCATCTGTACGGATACCAACCTCC
GAGAACACCCAGGTTTACAAATGATCCCTAGTGAGTATTTTGGTCTTTTGTTGTTTTGCT
GCATGTCAAAGCTCACTGTTGTATCCTCTCCACAAATCTCTATTGCAGCACACTTGACGG
GTGTAGCTGTGGATTGTGCTTCACTGTTAAGATCACAAACTGTCACATCGAAAcaac
>NODE_128_length_990_cov_30.593939
GACAGTAAATGATGACGATACATGTAATAAATGTAGTTATTTATAGTTATATATTAGATT
TCAGACAAAAATCTATTTGACATTTTCAATTACAACTTTGTGGTGGAACTGTTTTCTCAG
CAGCAATACACACGCCTTAAATACCTCCATCACTGTCTAATAATGAATGCAAAGGCTTCG
GTTCCCATTCAGTGACTCTGTCAGGGGGAAATAATAAGAAAGGAAGAGGTGAGTAGGATC
AAAAGTTTGGCTTAGACCGATAGGAACAGCAGAAAGAGCAGATATCCTTCAGCTGTAAGA
CGGTGACACGAGTTGAAGAAAAGCACTGATCATCTTTGAGGGACATGGCATTCTCTAATT
CATAACGGTGGCATGCCATCATAATAATAAGGAATAGGATCTGTCATGGTGTCTAGCTGG
TGCTTTTATTAGACCGATGGGAGGTCTCCGTGCCTCTCCTTTCTGTGTTGTAGTAATGAA
AGTTACAGCACGTTCTCGCCCAGCCAAAGGTTGGCCCTGCCTAATGAAAACAGATGAAGC
AGAGATAAAGTGTTTGCCGACATTAAGGGACTCATTTATCACCGTTAGCCCCCGAGCTAT
AGAACACCTTGGTCTGGAGCTCTCCTTTAACAGGCCCTGCCTCACAGCACCCCGGTGGCA
CACTGCAGCCTTCCAGCCACATGCACGCCTCCATCTTTACCCTTCTTTCTCTTTCATTCG
CTGCGTATTTCACACCGACGGTTTCGCTGTTTACATCTGTGCATACGTGCTGTTTCGTTC
GCACGGCTTATTGAAGTTGGAGAGAGCTTTTAGTGCCAAAAAAAAAAAGAGAGAGTTTTA
GTGGAACCTTTATCAAATCTAAAGGATTTGGCAGTCCTTGCGGGACCTCCATCAACGCGC
CCTCGATGTTGACCCATGTGGGTTCAACAGCCATCCGAAGCTGAATCTCTTCTGTTGAGG
GGCCATGTTCTCATCTAGCTGCTCATCTTGCCAGTGTATTAATGAATCTTTTCGGCTGTG
TTTAAAGCTGCTTAATTAAGTTCAAAGCAGCGCTCGGGGCACTGTGCGCCTGCTCAGCTG
ACCTCCCTATGAGTGGAAGTGTTGATTAGGAAGTAAAGAGACATGGAGGCACTGCAGGGG
ATGGCTATTGATTGAAAGGATAGAAAAAcc
>NODE_129_length_785_cov_33.844585
ATAACTATGTGCAAAACCATTAGAATGAATATTTATGCGTCTCGTTATGAAATATTCATT
AAGTCGGTTTAAAAAAAGAACGAGAATGGGGAGAGGAAGAAGAGTGTGTTTACTTGTGTG
TGTTTGTAAAATGGGGCAGCGGGGGCCCTCATCACCTATTGCACAGGAGTACTGACAAAC
CCCTGGATTGGATATCTGACATCTCTTAACAAAAGCAGCAGCGGTAGCATCTTCCCTCTC
TTGTTTTGTTTAGTTTTTTTTTCTTTTCTTTTCTCTCTCTCTCTCTCTTTCTCTTGGCTC
GAGGTGGTTCGAGTTCCTCCGTTCATCCGATCCCTGCGTCTCTCCCTCTTTCTCCACCTC
TCATTCCCTCACTTCCCCTTCGTTCCATCTACCCAAATTAAGAAATTAATGAGGGATAGG
TTCTTTACCAACTGCCCCCGCAATGTTTACCACTGATGAAATTATAATGCAGGCCCTGCT
GTATTATTTATAAGCCAATTAGGGGAAGTGTTACTTGATTTGATGGGGAGCCGACACACA
GAGTACATTTAACTAATGGAGACCAAGAGAGTAAAGGGAAGGAGGGGAGGGAGGACAGCT
GAGGCGGACTATTCCGTACGATGCTCTAGGATTACGTGGCTAATTGCCCTGCTTTATCTG
TCTGTCACGGATAGCCATGCATATTTTAGCGTTCCCAAAGACTTTGATTGTTTGCACTCG
TGTTGGGGCTGTAACAAGTAGAGCAGAGGCCAGAGTGGAGTGTAGTTAAAAACTGGCAGC
AGGGGAGGCAACGGGAGGGAGGGAGGGAGGGAGGGGGTGGGGGGGATGCGAGGAGGAGGA
GGAGGAGGAAGAAGAGGAGGGCGGTGGGTGTCGGGGTGCACACATGTTGTGACAGGTGGA
GGAAGAGTTTTGACAAGGAGCAAAAAGGGGGCGTCGAGGTGGGGAAATGTAAAAATAAAT
AAATa
>NODE_130_length_592_cov_15.381757
TTCATGAAGCAGATATCCAAACGGGCCAAACGCTAGCCAAGTACATACTCATAACACACA
CACACACGCACACACACAGACACACGCACATGCACATTATGAGCCTGTGCGTTGCTGGCA
GTTTTGTTTTTCCAGTCTGTACCTCTTCTCCCATTAGGCCCACTGTGAAATCTTTAGTGA
TGTTTTTGTGTGTTAGCCACACAGTGGAACCGCTGCACAGGGTCATGGTACAAGTTGTAT
AAGCAGTAGAAGGATAAAGACGGGGTGCGGGTGGGGGGAGGGGGAGGCGGGGGAGAGGAT
TGGGTGTAAGGACACAATTATGGAGAGGAGACGTGGGATGGGTCAGAAATGGCAAGGGGG
AACAAAATCCAAGGAAGTTTTGATGAGGAATCGACTGGAAAAGGTAAAGATATGAAGCGA
CAAATGCAGCGAGAAAGAGGAGAAGAAGAAAGATGGCAGTATGGCTGTGTTGGCAGGATG
GGGGTGGGTGCCTATCGGCGGCTGCTCCTTCCTGAAACGTGGCCACCCGAGCCTGCCTGG
GCCCTGGATGCACATGTGGAACAGTTTACTGTAATGGAACTCTAAATTAGTGGTGGTTTG
AAGCTGCCTGCAGCAGTAGGGTGTAATTAACTGGCTCTGTTGAAAGAGAAAGAGCCAGAA
AGAGAGGCAGGGAGGGAGCCAGAGCCCTGGAAAAAGGCATGGGGTGAGAGGTGTGTGTGT
GTGTGTGTGTGTGTGTGTGTGTGTGTGTGTGTGTGTGTGTGTGTGTGTGTGt
>NODE_131_length_1316_cov_86.366264
CTTATTTGTGGTCCGTGCACACACGCACACAAACACAGCCACGTGCACACACTGACACGC
AACCCGTCCACACACAGAGTCAGGCAGGCAGGCTCCTCCTGATTTTAATGCTGCACATTC
ATTTGCATGCGCCATAATTAGCGTCAGGCACACAGAGGCTGGTCCTGGGGGAGCTCTGTG
ATAACCGCTTCCCCTTCTATTAGGGCTCTCATTCCAAGAGTGTCAGACATTGCACATCTT
CATTGTGGGGCCTGCAGCACATCAGCTCAGTGGAAACTCTGCTGCTGTAGCTACCACTGG
AACGTACAGGAAAAGAGGCAAGGCAGCAGGGGACAGGGGCAAGGTGGAGGACTTGGTGGA
GGATGGGTGGAGGAGGGAGGAGAGAAAAGCAGGACTGTGAGATGTAAAGAAGTAAAAGGA
ATGAGGTGATAAGTTTGGAACACAATGAGTAAGAGGGAAAGTAAGACAAAGAGAGGTAGT
GCGTGGCAAAAGCGGTTACACATTGTGCAGCAGACAGACAGACAGGCTGGACAGAGGTAA
TGAATGCAGTTATTAAATTGTTTCAGCAGCAAAGAGGTCTATTCTTATGCCATTATAAAG
GGAACAATTTATCCCCACTGATCGGCCCTGTCTCCTTTCTCCTCGCTCACTTTGATCTGC
CAGCATATTGCCTTGATGTGTCCTATTCAATAGCGAATCTGGGGCAATTTTAATGCTTTT
GTACCTCGCCACCGCTCCACTTCTCCCTCCCTGTTTAAAAATAGCTGTTAATTATAAGTG
CAGTTTAAATGTCTCTAGTGACCCAGAAATGCAGGTTGGAGTGAGAAGAAGGGATTGAGC
ATCTCCAAGTTTAAAAAGAGCGAGACACTATTTCTCTCCCTCTTTATCATGCTTTCTTCA
ATCTCTCTTTTCTCCTCACACCCCCTTACCACCTCTTTGTCTTCTCCAATCACCTCCCCT
CCGATTCTACTTCTCCATTCCTTTAGTGTTCCTCCACATTTCTTTTTCTCCATCTCTCGC
TCTCTTCGTCTCCTCTGTGGTGTTTCTGCGGCTCGGTGGGAGTGAGCAGGGCCAGAGGAT
AGGGGATTCAGTTCTTTCTCTCCAACACACCAGAGAACTGCAGTGAGACATCGGAGACCA
TGATTGTGAAACCGCTTCAGTCTGCAGATTGTATGTGCGTCACGCCGAGTCTTTGTATCT
CTCTCCCAAACTTCCTCCTCTTATGCAGCCGCAGGAGTGGGATGTTGAAAGGAAAGGCAT
GTGAAGGTGCGCTAGGTAGCACAGTAAGAGGCAGAGGCACAGAGTATACCTGTGGGGAAG
AGAAGGGGCTGTGCAGGGACCTGAGGTGTGCACCTGGGGGGTGCAGTGTTATAAATAAAG
CATTAGCCTCTTGAAGGGAACAGAGATGTGAGGGGCTGTCTCGGTAGCTCTCTTTTCCCC
ACTAACTCTAACTAACAGTTAACCTGCAGGCATGTACATGTACTCCTTTcatcgct
>NODE_132_length_691_cov_35.133141
GATATGATATGCATGTTTCTTTATTTCATAAAGAGAAATGGTGTCTAGACAAAAAAGTCA
TTTATATAACACTAGCAATTGAAATGAATGAAAATGGGGTTTGCACAATACCGTATTTAC
AATGGTTATTAAGTCATTTAATTAATTAGGGTCATGTAGCATTTAAAAATTAGGTAAGAA
CTCTTAGTAGAGAATAAGCAAATAACAGCTATTTCAAATTGACAATATTAACACAAAACA
GTCATCTAGAAAAATGAGAGAAAATAAAACAACAACTTGAACTACAAGCTTAAGAGCTAT
TACATTAAAAATGATGCACCAAAATCTACTAATACAATAATCCATATAATCTGTGTAAAA
AGCATGTAGAAAAAACACCTGATGCAGTTTGCTGATACAGTCATTGACCAGTTATGAGAG
GTATGAAGGATTTCACAGGTAGATAAGTGTGAGAAAGTCCGCACTGGTGACTCAGGGATG
GGGGCCCAGGCCCCTGCATACACTCACTTCACTTGAATGTGAACTATGGCCTCTGCAAGT
TCTAAGGCAAATATCGGAGGTGCACTTGTATCCATGTAATGCTGACCCATCCCAAACGTT
GGATTAAAGACAAGGTGAGGAAACTCATTCTTTGTTTCTTACACAACACCAAAAACCAGT
CCAATTGAACCGAGCGATTTTTTTACATGGCAAAAATTGATCAAACATGACATGACACCT
ATTTGTAAACATATTCCATTTTTTATGTTTTACTCAATGATCTCAGCCTGCGCATTCAAC
CAGGATACCAGATTTTCTTTTTCTTTCAGTAAAGTTGAGCAATCTGTGAGAAAAGGCATG
TTTtttttttgttcatattctttcatagaac
>NODE_133_length_736_cov_32.656250
AGAGGAGCAACTATTCAATATTGAACTAAGGAAGGAAAACAAGGCATAAAGGAAAAATAA
AGTTTATATTTTGCTATGAAAACAAGATAGAGAGCGTGGTGATTATGCATTATCAGAGTA
TGTATAAAACTAAAGATAATGAAACTTAAATTGTACTAATTAAAGCACATTAGCATTTTA
CTCATGGGATGCATGGATTGCTTGTTTCCCTTCAAGGAAAAACAGACATCTTAATTTCTC
TGTTTTAGCACATTTGCAGAGAGGTGTTCAGTGAGCAGGATGAGGCATGCTGGCAGGCAG
ACAGAGAGGGCAGTGGGTGGGGCGGGGGGTTGGCGTGGCTGGTGGTCTGTTGGGCTGGCT
GACATCTCTGTCTCCTCCTCTCTCCCGGCAGTTCATGGCATCAAGTGGACTTGCAGCAAT
GGGAACAGCAGCTCTGGCTTCTCAGTGGAGCAGCTAGTGCAACAGATTCTGGACAGCCAC
CAAACTAAGCCACCTCCCCGGACTCACAACTGCCTCTGCACAGGCACCTTGGGTAAGGGC
TAGTGGGTGGGGAGGAGTTGAACCGAAAAATTCAGTGAGAGAAGCACAAAAGGCCATAAA
ATTACTGTTTAGTAGATGGTAGATCAGACAAGGTGGTTGGAGTCTTTTATTGGCAGATGA
TTTACAGTGAAATGAAGCAAAGGGGTTATTGAATTTTTGTTGTTGTTGTTTTTTTGTTGT
TGTTTTTTGTTTTTTTTACTTATATCTGTGTCAGGGATATATCTGAAATTGCTCAGCTGT
TTTTTCTTACACAGTAACAGCTGTGGTATTTCTCTAAGCTGTTCCTCAGGAAAAAATGTA
GAAAAGCAAAGTTTTACTAATATACAGAACAAATTACTGAATAAGCCCCAATTGCATTTT
TATTTTTTAAGGTAAc
>NODE_134_length_781_cov_61.581306
ATAATAATAATCAGAATAATCAGAATAAATCCACATTTATCATGCATTCAAAAAGCTGCA
AAATGGAAAGAAGCCACAGAAATTCGGATTTATTGTTTCAGTTTAAACTAGACAAGGATG
CTCTGTGCAAATAGTGAAGAACCAAGGTGATAATCTATAGTGTCAAAGGAAATCAGGTAA
GTTACCTTGAAGACATCACATAAATGCCACTGAAAGGAAAGAGCGCTAGACATCCCCACG
GGTCTCCGCAAGACAAAGCCCGGCGAAAATGAACTTGTTTGAAGTCATTAAAAACGGGGA
GAAAGAGGATGAGATGCGGGCAATGTCACATCTCAATATTCCGACTTTGTTCCATTGCGC
AGGCTCGTTTTGGAGAAGTGAGATTTAGCGAACAGGAGACGGATTTAGAGAGAAAATCCC
TCACATTTATCTACATTACACAGACATTTTCAACAGGAAACAGCTGGGGCAGCATTTGCC
TCCTACTCGTCCTAAGTTATTCATTAAGGATTTTGGGCACATATTCAAATAACGTCATTT
CTCTTTTTTCTCAGAACGGGATTGAATTTTGATCTCTCTAAGACTTGGTTAGTAGTTCAG
ATCAAGATAGAAAAAGCGGTGCTGCCCCACCAGCAGCAGCTCTCACTCACACAGCACACT
ATTTTATGCCCTGAAAGCCCGTGAAGGAGAAGTTAAAGACGAGCTGGAGGTTGTGATATG
ACTCCTGGTTGTTGTGCGTAATTTGGCACCGTGTAGTTCTGCAGTCTCTCCAGCGTCTGA
GCTGATTAACGCTAAAATAAATCATTAAAAACACTTTTCCACTTACTTAGCACAGTGCTT
CTGACTTGGATGGCCAATAAAAAGCGAAATAAAAAAAGGGGGGATACACGTGAAGTGGAG
GGAATATGGAAAAATATGACATTTTTATTGCAAGGCAGAGCCAGTATGAGCCAGAGATAA
c
>NODE_135_length_671_cov_34.955292
GTTTCTTGTATCAGTACAATTTTTTTTAGCTTTCTGTAACTTATTACAGTCACTACTGTA
GAGAAATGTATAATTTGGAAAATAAGCCGGAACAATGTCCTGATTTCAAGAGTTTATGCG
AATTCACATGGACATTTACAGCCCATGAAAAACACTCGCCAGATCGTTATTTCACAGTTA
ATTACAAATCTAATTAGAATATTCAAATTAAAGCTTTCCCTTTCTTTTCTTCTCTGTGTG
AGAGCAGGAAACCAGGGAAAGAGTGAGAGAGAGGGAGAGAGAGAGAGAAAGAGAGAGAGA
GGGAGGGAGAGAGAGAAAGAGAGAGAGAGACTCTCAGTGAGTGGCAATGTGATAACCTGT
AATCGGCAGTGCTGCAAACACCTTCTTCCTTTGATGTCCCCCCACTAACATCCAGGCAAC
AAAGCCGGCCAATTACAAATGAGCTAATTAACTAAATTGTTGATGGAGCATGAAGAGTTC
ATTCGCTCTGGCGCCTGCACCATGACAACAGTGAATGGGGGCCTTTGTTGTGGAGGTAAG
TGTGCGGCCGTGCGAGTTGCCATTAGCTTTTGACGCTTTTTTCACAAACCTATCAGGCCC
CTCCACGCCAGGAAGGAAATTTGTTATGGATCAGAGTTGGTTTGAATCCTGCATTGCTAG
AGCAGAACCCTGTCAACTAGCTGTCTGGAAGGTCAAAATGTGCTCTTTGAAAGGCAGTGA
TGTTTTCTTTGTTAAGGCCCTGTACCCACTGAGAGAGGAGGCGCTGTACGGAGAGGGGGA
TAGCTCCTGTGCGTTTCACAATAAAATAGACTTTACCACATGGTGTTAACAGGGAGAGGT
GAgtggatatc
>NODE_136_length_819_cov_41.777779
GTGACTGCCTCACCAGTCACCTCAAACACAGCAAAGGTTCTACGGTTATTCTCAAGCATA
CAACGACTTCACCAAAATTTTAGCCAGAAGGTGGAGATGTAAAGTGTACGTCAAAATAAG
TCAAGGAGCAAATGAAAAGTAGCAAATACAAAACCAAAAGAAAAACTCAAGCAGACAGTT
TGATAGAAGACAGTGTGGTAAACTCAATGTTAGCATCAGAGAGATAGGTAACTCTACTAA
AACGAGCACGCAGAAGGACTGTACGGCCAACAGGAGTGGACAGACATGAAGCTGCAGGAC
GGCTGAGGGATACAGGCCACAGGGAGCAAAGGGAAGCAGAACTCTGGAGCTCTGGGGATC
AGAAAGGGGGGCCAGCAGCCTGGGGCACAGGGATGGCCTGCGAGGCCCTGGGGAGGCCTG
AAAGGCAGACAGGCAGGCCACACGGACTGCAGCACTAACGGCAGGATTACTGGCATAGTG
ACACCGACACAGCCTCCCTAAAAGGATCACAGCGGCGTAATAAACTTTATTAAATAATAA
AACTTATTATAACTGTTAACCCGATTTAGTTCATTCTTCGCGGCTTACACACACACACAA
AAAAGAGGGGTGGATATAATAAGCCTTATACCGTACATAAGGCAAAGCCTACAAAAGCCA
TCGCCTTACCATTGACTTTAATTGGATTTGAAAAACGGGTTGCAAATTATAGCATTCTCT
ACTTGCAACTTAGTAAAATAAGTGTATAGAAAAGAAGGGGAAAAACCTGTGGACTGAAAG
TAAATTAATCTGCTTTCTGCCCATGCTTAATTAAACTTGCTTAATGCTTATAAGAGTTAA
TGAGTGAATTGATTAAACAATACAGCTAATACTTACCCCCAGCTCACAAGCAGTGGTGAT
CAGCTCTCCTGTGGAAGAGAATAGGGGAGGAAATTAATGTAAACCCAATAATTATTATTA
AGAGACAAGTCTGCTCCCAAAGTTTTCCCAAATCAAATa
>NODE_137_length_787_cov_50.124523
AAGACCACAGGTATACAGCTGCATGGTGAATAAAGGGTTAATTCAAAATGAAGAATGTTA
ATTAATACATCTGCAAAATAAACCAACAAGGAAATAAAGCTTCTCTGATTGATAGACGAT
TTCTACACGTTTGGCACATATTTAGAATTTCATATGAACGTGCATCCAATTATAAAATCC
CTAATATATTTCTCCATTTTTGTGTGATCAGGATGTTTACATAAACCTTCAACTCCAATC
TTCCCCCAAACTCACAGTAGATCTTATTTCTTAAGAAGACAGCATTTTTCTTCTTCATTA
TACAGGCACACCTTGCGTGATAAATAGTAATATTTACTGTTCTCATGCAAATCTTGACTA
AACATTGTTCATTTTCCTTGTTCCAGTAATGAATCAAACGGACACCCTGTACCAGGGAAT
ACATCTCTTTTATCCTCGCTTATGAATAAGGTAAGATCCATCCATCAAACGCCTTTCATC
CCAAGACAAATTAGCGGGACACAGAGGGGCCTGTTTGTTTTTTAATGTTTCACCGCTAAT
AAGATGAGTTTGTATCATTTAAATTTTCCAGCCATTTTTCATACAGTGTAATTTTCACTG
CACCTCTCACAAATTAATATAATGACGCAGTAGCTGGGTGCCATGCCAGATATATAGAGA
TGTTTGGTTTTTGATGAGCTGTTTTGAACTCGCCGTCCATTTTTTCTCCTCCTTTATACT
TTTTTTTTTCTCCCTCTCGCCTCTCTCTACATTTATTTATAGAGTTTATAAATTATTTGA
TTAAAAAGTCAGAGGAGAAAAAAACAGGACGGCGCTGCCCTCATTTTTTAACAAGTCTAA
ATGTTAGCGTATGGAAATTTAACTGTGTGTATTTTTTGTGAAGATTAAAATGGACATTGT
CTCAGTCATACATCTTATCTGACTGGTACAAATGTGCCAGGTGGTTTCCATCACACACat
gacgtca
>NODE_138_length_770_cov_46.440258
GTGACCAATCAGAAGCTTGGCTAATGATGCATGAGTCATGCAAAGTACCACACAAGCAAA
TTCATCTGAGCATTTGGGAGAGTGCAGTGGCAAAAACAAACACACGCACACCGTAGCTTC
CAAAGAAAGTAACTGGAGTCATTCAGCCTGGCATCCCTGAAGCTCAAGGGTTCCCCACTG
TACATATGTAAGTATGTCAAGTTTGTGCGCATGTATAGGATGTATGAGGATATGTAACTA
AGCCCTCTCTCATCTGGGGGGGTTGTTTTACCTGTTGTGGATCTGAGAGTTGAAGTGACA
GTGGAGGATGTCATTGAAGGCAAGCAGTCGTCATCTTGGGAATAACCAGCCTGAATTGCA
CGGAGGTAACTGTGGCTTCGAGTGCGGAACGAACCAGGCAGGTCCAAGGCCTCCATGGCC
TGGGATTCTACTTCACTAAAAACGGACTCGCAAACTGACTCAAACTGGCCATTGATCTCA
GTCTCACTCACCTGAGAGACAAAAACAGGAATAGCAGTCCTTAATTTTTCCTCTTCCTTT
CTCTTTCTCACTTTGATTCTTCCCCTTTGCACAGCAAATATGAAGGAGTGTTAGCATAAG
GGAATGCCAGTGTCATTTTCGACCTTAAACTGAATAAATGTCAGATCAAATGAAAAAAAT
GCAGATGACAACAAAAAAAACAATCAGAAATATATATATGCAGTTTGTGTTATAAAGCAT
TCAATTAACCACAAACCCCAAAACAAAGATACGCTGTATACTGGACACTACTAGATGGGA
AACAGGAAGAACACACAGCATTCGTAATTCTTTATCTAGTAATTCTAGCAAGTGTCTTAG
AAATATACTAAACTGCTCGACCAGACACAAGCTGAATTCATTTCTTGACTGTAAGATGAT
GTTAAAAACTCAGTCAgtatgaaaagaaactttctatctgcttcttttct
>NODE_139_length_763_cov_48.808651
AATACCTCTGCCTATCTGTTGACCTTTATGTTGTCTCTAATGTTGCCTCTCTTGTTCTTT
TTGTGGATGACTTCTCCTCTCCAGTCACTCCAGCACGCTCCGAGGCTCTCCTTTGATTTC
ACAAGGATCCTCCTCAAAACACAAAGTCACATTTATCTCAGTAATTGGCCTCAGTGTTTA
AGTGGATAATGTGGTTATCGCTGCATTCTTTGTTTCATTTCTTCCCCTCCACCGCTCTTT
TCTTTCTCTCTCTATTTGTCTTGCTTTTCTTTCTTTTTTTTCCGTGAAACTGTTGAGCTG
GTAAGTTCAATGCAGAGGCACGTATGCACTCTGGAAAGGTAATCTAGAAGCCAGTTGAGC
CATGACAAATAGGGACAGCTGGCCTAATTGAATCATTTGAGCTAAGACAGCTCAACTTGG
TTATCCCCTCTGCAGCCCACACTGATATTAGTGCAGGAATCATTAGCCATGAAATCATGT
CTGCTCTCTCTGACTGCATCCTTTATGACATGACAGCCAGCCCAGCCTGTCTCTTTCACT
CTCACACCAAAAAGAGCCCTTCATCATAAACAGGCAGAGATGGAGGCAGCCAGGACTGAG
TAGGATGTCTCTTTGTCTTTTTCCGAACGCTTGTTCTTATTAACGTGTTTCACCAGATGT
CATGTACAGTGCATTGTGCTTATATCAAGGCATTACTGTACAACTGAATCGCAAAAACAT
GTACGACCATCCAATTGTTCTGCAGTGATATCAGTATCAAGGCAACGTTGTATGAAAAAG
AATCTCCTTTCTGTTCGTATGGGTTCAAGAATGTACCAGACATGTCGCTTTTGAAGATAT
TTTTCTGTCTTCTTTCAGTAAAACATTTTGAGTCGCCTCCTGTCACACTTCGTAGCCCTT
AATGAGACACAATTACTTTCATTCCTGGAGACCATTTGCAAAt
>NODE_140_length_820_cov_26.862196
GTTTTGTATTCTCTCAATTAACCATGTAACAGTCATTATCATATAGTTTGCAGCTTGAAT
GGTTTTAGCTGCATGCATGAGTAAATTAAAACAATTCAGTGCAATTGCACACATTTTCGC
ACGCGGATTCTTAGGCTCGGTGTGGTTAACTTTCATGGTGGGATGTAAAAATATACAATC
TCGTACTTTATCAGACATAAACATTTGTAGCCAACCAGCAGGGGGCTTTTGTTCTTTGCA
GTAACCCCCTATTTTTGTAGAAAATCAACCATCCAGATTACGGCCTAACCTAGCCCTTTG
TGTGGGGGATAGAGGTTGAACGGTGGTGAGCGGGGCGGCCGGAGGAGGGAGGGCTGGGAG
CGAATTCTTGTCCAAACATTCTGCACGCGGATTTGTATTCATTGCACCCCTGCTGCTATT
GATATCATTACGCAGGGTGCTCATGCTGTGAGGAAGGGGGCTGGGACTGGCAACGGGGAG
GTCATGGAGCCGCAGGCCCTAACGAGAAGTGACACTGGCTCCAGGTCGGCCAAGCATCCA
CCGGATTTCAATGGGAGCCGCACTTTCCCAGTCAGCGCATTAGATCAAAGATCATTACCT
GCTAATCAAAACACATGAACATAAGGGCTTCCCTTCTTCCACTCTTCTTTTGCTTCTCTT
TAGCTGAGCTGAGGCTTAGGAGGAGATGCACCGAGAGATGAAGGAGGAGACGGCACCAGC
TACTGAACTGGATAGACCTCCACTGCCCCATGAAAATGGATGACACCAACTCCTTTACTT
TCTGGACTCATTCCAGAAATCTTCCTGCAGCCTTCACCAGCTATTAACTAACTTTATCAA
GAAATACTGCTATAATATATGCTAACTCAGAACAAGTTACAAATTCACTGCTGTGCACTG
CCTTCCAATTTTATTAAGCTACACAGTAAAAGCTGCAGAATTGTTTGTCAGTTCTGCTCC
AGTCAgttgaatttctgtcatttactgcattattactgcc
>NODE_141_length_695_cov_17.388489
GTTTGCTACATTTCAAGGGTTTCTTTAGTGTTAACTTGTTTTGTTGTTACAGTGTCTGTG
TATTGTACTTCCTACTTTTTGTTTACTTCAATATTCTTTTCCCTCAATCTTCTTTGTTTT
TTTTGTTCTATTTTGGTGTAATTGAGAGCAAGACAGTCACTAAGAGGGGAACATTCGGTC
TGGCCTGGTTTCCTGGTTTTTGGAACTGAGGCAGCCAATCAAATGAGAAGGATTCTCTTT
TAGTTTCTCCGCTGGATTTCCACGTTGCTGCTATGTCCCAGCATCCTCACTGACATCAAG
TGCAAAGTTATGTGTTGAAGCTTCTGTAAATACGTTCAGATGTGGAAATACAAACTCCCT
CGCAAAGAAAATGTACATAAAGCTCACACAAGAAGTCCATCATGGCCAGGGGACGAAATG
ATAGTGTTTTTATAAATATAAATATATATCGGGTTTGACAACCTTCGGACTGTTACATGC
ACTTTCTTGGAAAGTTGGAAGATCTTTATGGGTCCAGTTTCTCTACACTTTAATACCTAC
TAACAACTAAGATACTGTAATTCTTTACTCTAATAATCAAATACATCAGTTTTCCAAAAG
AAATTGTGTGTTTGTGTGCTTTTATTTATTCGTGTCGCAACAATTTTCCCCATTTTTTTA
AAATTGCAGAAATAAAAACGAAACTTTTTTTTTTTAAATCTTTTTCTTGTGCGTAATTGG
TGCTCGTTGCGCAGCGCTTTTCTGTTCGTGCGCACTGACGCACAGCAGTGGAAGCAGACC
CTGATTAATTTAAAATGATCGCAGTTTTAACCTCATCATTTCCTTTGCCAGTCTTTGAAA
GCACCGTGAATGGCTAATCCTCGGGTTCAAGTTGa
>NODE_142_length_487_cov_81.238190
TTTTTTTTTTTTTTTTTTTTTTTTTTTTTTTTAGGTGTGATGAGACAAAGGAACAAAGGA
TGCCTTAGAGGAGAGGTTGCCTATATGCCTGGAAACCTCTTCAAAGCACACCGCCAAATG
GATCTAACGCCTCCCCCTGCCACCTCTAGATCATGATACTTGGCTGAAGCTATTCCGCTA
TCTTTATGATCCCTCCTCCATCTATGGCGAACTATAGCCATGCAGGGGACCACACCATCT
TGCAGAATGTCTCTCCTCTCGCCACGTTCCTCAAACTGACCTCTCTGGGTTTCATCATCG
GAGTCGGCGTGGTCGGAAACCTCCTGATCTCCATCCTGCTGGTCAAAGACAAGAGCCTGC
ACCGAGCGCCCTACTATTTCCTGCTGGATCTGTGCGCCTCTGATATCCTGCGCTCCGCCA
TCTGCTTCCCCTTTGTCTTCACCTCGGTCAAGAATGGATCTGCCTGGACCTATGGCACAC
TGACCTGCAAGGTGATCGCCTTCCTGGGTGTGCTCTCCTGTTTCCACACGGCGTTCATGC
TCTTCTGCGTCAGCGTCACGCGCTACCTGGCCATCGCACACCACCGTTTCTACACCAAGA
GGCTGACTTTCTGGACGTGTTTGGCCGTCATCTGCATGGTGTGGACGCTGTCGGTGGCGA
TGGCgtt
>NODE_143_length_423_cov_41.685577
CAGCTTTTAAGATCAGAAAATATAAAAAGGAAATGGCAACTCCTAGAGAAGTCCGTCATC
ACTTCAAATTCTGCTCTCTGTCCGTTTTAATAACCGAGACTATGAGATAAAGCATATTTT
TTTTAAAGTGCCACTTTATTACAAAAGTATAAACTTGACTGACATTTCATGAATAGTAAT
CTTGATATAAAACATTACAATCTTTTGCACTTAGCACTTAATTACACGCTTTTGAGTACA
AGACCCTGTAGTCTGAATAGCAAACACACAACATTAGCTGCCACATTTAACTTAGCAGGG
CTTTCCAAGAACACACCGTAGCTTCATGGCTTCAAAAAACAAGAAACAGAATACACTGAA
ATTTTTACATTGCAGCTTGTTTGCAGTTTTGTGTCACAAGATAAGTCATTCCAAAACACA
ATTGAACATAATAGAAAAAGATAGATTTTCTTGACACTGATGATATATTTATTATTTCTT
TCTCTTTTGTCATGTACATACACGTTGCATCAACATACAGTATAATCACATTGTTTGCTG
GGGATATTTGGTCAAATGAGATCGTCGCTATTGTTCAGGATTTGGATGTAAtttgtgtgt
gtt
>NODE_144_length_605_cov_45.130577
CTGATGACAGAGCAGTGTGCGCCCAAAGCATAGATAGATAGATAGATAGATAGATAGATA
GATAGATAGATAGATAGATAGATACATACTCTTGTACAACCTGCAAAATATCTTGCGGCT
CTGGTCAAATAGGAGGCAGTGTGCAGAGGTGCCTCACTAATGTCTTGCCTCTGCCGGGCC
AACATGACCACTGCAGGTCTTCAGGTGATTAACATGTTGGCAGGGGTTTCTACATGAAAA
GACCCCTGTTTCTTTGTCTTCTGGTGTGTAAATATTGTGCTAGCGGAATATGAAAGTAGT
GCAACTATAAGGTACAAAAACATAGGGAAAAAAGATCAAGAGTGGGTCTCACATCAAGGA
GGACCCTGAGGATGTCTTTGTTGTCAACTTCAGAAGGGGGAAGAGAGGAGCAGAGGAGGA
AACTGGCAGAAGGGGGAAAGATGCCAGAGAGAGCTCAAAGGATTCGGTCTGGGCAAGGTG
ATCGGTATTCCTCGGCAGTCTGCCTTCTGGCTCAGATCAGTGGGAGTAAGCTGGCAGCCA
AGCCAGAGGGCATAACAGCACAAACACACCTTCAGCACTACACTGCTAGAGGCTCGACTT
CACAATCTGGAGGGGCGGGAGTCGGAGGGAGAGACAGAGGGAAGAGCAGAAGAAAATAAA
TACACTGTAATTATCTTCAAATCATCAACCACTGACAGCCATTGTAAATATGTGCATGGG
TGTATGCGTGCATTCCAGTAAAAGTCATAAtgcgtcacctgccattgtgtcaagacaata
gtttc
>NODE_145_length_921_cov_46.191097
TTCAGAGCGATTAACAGGGTCCCACTCAGCCAGTCTGACTCTCATTTGTCCTATTAAGCT
AAACACTAAAGGTTAATTGTCATTCGCCTTGTTATCGTGCTATTACCACAAACTCTCCAC
AGCTGAGGTTTGCAGTGTTGTGTGGTGTATGTTGTGTGCATGTTGTCTCTTGGTCTGTCG
AGGAAGAGAGAGTTGAGAGAAAGTAAGTCGGACAGCATTTTGTGCTGAGGCCGGTAATTC
TCAGAACATTTCAGTCCTGTGTCCTGCCAATTCCTGTCCCCATTGAAATGTATCAATTTA
TTGTTGGTTTCTCTTACATGTGTTTTGAAATCTAAACAAAAACAAAGAGTATAAAATCAC
TCTGGCTATCTTTCACAAATAATTCTCCAGACTCATATCTGTTCTTTGTTTTATACACTA
TGTAATAATCACCGATCGGAGCTCTGGCCATACATTCATTCATCCATCCCTCTGGTCATG
GCCAACGCGATACTGTTCTATACTGTGCTCTGCTTCTTCGATGCCTTGGCAGCAAATTAA
GTTAAAGCCTGCGTGGAAAAAAGAAGCCCTTAAATGTTGCCATATGCAGGATTGCATGGG
AACTTCCTGAGGAACACATGTTGTTCTGGGTCTCTCGGAGAGGTGTTGAGTCTGTGTAGT
CTATAGAGTGCGACTCAGTATGGTGGACCACTCAACGCTGGCAACAGAAAACAACCATTT
ACGGTGTACCATAATATTTTGGGGAAAATGTCACATTTAAGACCCGTCAATTCTGAACAG
GTCAGCGGTTGTTATATACGTTGTGCCATGTTACACGGGGACAATCAGCTCCAACTAAAC
GCTGAATGTCAAAATGCTCACATGTTTACACTTGATACTTTTGTGCACTATATCTCTTCC
TTTTTGTTCACACAGAATAGCTGCTTTGCTGGCACATTCGGAATTCTCATAATTTGCGAA
ACCTAATCTGTTTCTACAATCTTGATGACATTTCATGGCTGGATAAACGAAATGGAGATT
TTGGCAATATTCACCTTCAGGGAACCCAAAATCCAACATTGTTATAAAAACAGGCTTTTT
TAAATTTAAAaaaaaaaaaac
>NODE_146_length_845_cov_33.431953
GATTGCTGTGTTACAGTCCCTGAGCTGTGGTTACTGATGTTGGGAAGTAAAGTGGGCCAA
GCGCTTTGCAAGGATGCTCCCCCTTACAAAGCTGATGCAGCACTGTATTGGGAATTTGTG
TCAGATACAGATCAGGCACATTTGATTTAAATAAGCAAATCATTGAATAAATATGACCTG
GCTCACAGGGGTATATCTCTATCTATGCATCACAATTCGTGGGCTGGGAAAAACACAGCC
TGACATATTGAGTGACTCAGGATCTGGTCATATCAGGGATGTTATTCAGACAAACAGAAA
TCCCAGCTTGCCTTGCCAGAGTGTTCTTCGAAACAACTAAAAGCAGGAACACGTGCCTCA
TCTTCGGTGTGTCAAGCCGGCAGTGATTGAATTTCTCCTCCTTCCTTAAGACGGAAGTGC
AAAGCCGGTGAGTGATTCCTGTGGATGCACTTAAGGTTTTAGTTGCAGGCGTCGTTGTGC
CTGGGCAGATTTTATATGACACATGAAACTAACTACATGGTACTTAGGGCCTGCTGTAAA
CCAATCTGAAGCCAGTCGGGAAAACAGGCCCATCAGCAGAGAGGCTTGTTTCTGTTGCAT
GACAAAAGGACTTGCAAAACCGCATCAATTAAAAGTTCATTAAGTTCAGCACTGGGAGGA
TGAGTGGATGCTCTCTATTTACGCCCAGGCCAGCCCAGCCCATTATCTTCAACCTGATTA
TTCAAATCCCTGGATTATAACACAGACGTTTTCTCAGAGCCTTGCTTAGAATAATCATAC
TTAATAATATTTCATTTTTCTTCCCATGGAGTCTGATTAGAATTGAGTCTGCATCATCAA
AAGAGAGGAATAATGCTCTTGATAGTTGTGCGATTTAAGTGTACCAAAATTAACAGAAGA
AAGGATTATTGGTTGTGTGAATCTAAATTAGCATCATTCAGTATTTAATAGGGGATGTTT
TGTGTTCACTTTGTATCAGTCATCTTTCTTTGTAATTGCATgtttgaaactctgggtagg
caatg
>NODE_147_length_746_cov_47.223862
GAGCTAGCTACTTATATGGCCGAAGACGCTGTGAACATCTGCAGACTGTCTGTGAGGAGC
AATTTAAACCAAAACATGCCCTGCTGCGTTTCTCCTATCGTTGGCCTGAAACTCGACGGC
AGCTAACACAATGGGACAGTGAAGGGCCTAATTATTGCCCCTATCATTTGCATAATTACA
ATGTTTTTCTGAAGCAGGGGCAGTATAGAAATTGTAAATAGTAGTGGACTCGCTGTCTCT
CCTTAGTGGAAGTCATATTTAAATGGAGAGAGCCTGTTCTGCTGGCCAGGCAGCCAGGCT
CAGGCAAGAGGTCCCAATCAGCCAGCCTCACAGACTGCTCATTCAATAGGATTTAAAAAG
CCAACTGTGTGGAGAAATGAGAGTTTTGCCCCCCAAATCATATGGAATTACAGTGCTGGT
TGCATATGGGGGGAGCCAGTGGCAGGCACAAAAGCCCACAGGAAGCTGCTATTTCTGTGT
GTTTTATTAACCCAACCAAGCAATTTAATTCTTTTGTTCGGGGGAGTTCTACTTCATTGA
TTAACAAAAGCGGGGATATAATTTTTTCAGCCCCTTTTGAAAAGCCTGAAATGTCAAGCC
TTTTAAAGGAGATTATTCTGCCTGTGTGCGATGAATAGAGCCCAGAGTAACCTTTTGTCT
ACAATTAAATATTCCAGCATAAATATAAAAGAAAATCAGAGATGGGGAAGATTGAGTCAG
GAGAGATTGGAGAGGTAGATCCTCTGCCCGATAGTGGCAACAGCCTGGCTCTAATTAGAT
ATGCCAGGCGGGCTGTGAGCAGTCACTCTCCACAGCACGCCGAGAGAAGAGGCAGCCTGA
GAGAAGAGGACAGAGGAAACCTATCTGCTCATCTGTCTGTCCAGCGCCTTCCTCTGGGCA
TCCACAAGGTATTTCAGGAGACTTtg
>NODE_148_length_573_cov_85.232109
CGCCAGCCAATCTTCTTTTTGCTATCCATGGTAAGTGCTCGCACGTAGGACTGGGTTGTC
CTGCATTGGGAATTATAATGCCGCTTGTCTATTCCTCTGCAGCCCTCCTTTGTGTACCCC
ATGGGGTTGCATTTGGTCTCATAAAAGTATTGCTTCAGTTGGCCATTGGGGACAGGGACC
TTTTCCATGACGGTAACTGTCTGCCCAGACATGTCTATTGCCGTCTTTTTATCCACAGCT
GTCACCCACTGGCTAATACTGTCACACACACTGAGCTCTCCGCGCCGCGAGGGATCGGAG
TGTCGCCGCACCCTCATGGACATATTAGCAGCATCCAGATAGTTTTTGTATTCCTCCAGA
AGAAAGAGCAACGGCGGCTCCAAAGGCACTTGGTTGCTGATCATCACCCGCGAGTCGTAC
AGGTCGACATCCTTGCTCTCTGAGGCGACCACAGACGACGGGCCCCCACCTCCCTGGCTC
TTATCAGCCCCCCGTCCCAGTTGTGCCGCCTCGCCCTCCACCTCCAGCAGCTCCTCTATC
ACCTGCTCAAATGTGTCTGTGAGTGAGGGCAGCTCCCCACGCTGGCCTGGCCCGCCGCCA
CTCTGTGGAGTCCCGTGGCCTCGTGCGGCCGTCGCAGCAGCGCCCAAGTAGCCTTCCGTC
CGATGGCCCCGCATGCCCGGGGCATCTCTCAGGGGCGCAGCTCTCATGCAACTGAAGTAT
GAAATAACCATAGTAAGGAACAGGATGGTCATa
>NODE_149_length_1171_cov_18.682323
GTTACGAGGAGTGTATTTTATCTAAAGTTTCTGAGTGGATTTCCCAGTTTTCGTTTGCAC
TTGCCATCAGACATTCGACACTTTTCTGGTAGAAATCTGGTAGAATGCCGTAAAAGTTGC
TGAGTTCTGTCGCGGCCTGCGTTCATGTTTATTAAAACAGTAATAAAGACATTCCTGCTG
TGTTTTGGCTGTTTCCTTCTATCCCTCCATCCACACCTCTGCTCTCTCTCGGGGCACAAC
AGCTTCCCAAACACAAGAGCAACGTCCTTGGGTAAAGAAAGTGAAGTGGATGAGAGGAAA
AAGTAGGCGAGTGGAGCTGTGGATGGGGGGGGAGAAAGGAGAAGACAGAGGGGTGAGTGT
ACAGAGAGAAAGACAGCAGAGATAAGGGAGGGATGAAGAGAGGAGGAGGAGGAGAAGGAG
GCAGAGGGCGGAGGCATGCAAAGCCCAAAGCCGGGCCTGTGGTGGGAGAGGAGGGGAAGG
AGGGGAAGGAGGGGAAGGAGGGGGAGTCCCAGTAAATCAGCCAGCCTCTTGTCAACACCT
CCCACCAGCTTCCCCCCAGGGGCTTCTGAAGCCACTGAGCTGAGAATAACAAATGGCCGT
CATTGGCCAGGCAAAAAGCTGTGATTATAATTATCACATCCCACACTGACCTTGCATAAA
CCTTAATCCTTCTCCAATGGAGCATTTAAATAGGCTGCCAACAGCGACAGAGATGAGGAG
CGAGGGAGGGGAGGGAAGGGGAGGGAGGGGAGTGGAGGGAGGGGAGGTGAAGTGGGAAGG
CAGGAGAAGGAGGCGTGCGGGGAACACTGGAGAGGGAGCCGAGACAAATGTAAAGACAAG
GAAGTGGAAAGAAAAGGGAGCCGAGAGGGTGCGGGAAGGGTGAAGCGAGTCGGTGGAGGT
GGGGGCGGAAGGAGGAGGTGAAGCCGAGAGAGTTAGCGGGAGTAGAACGGGGTGAGGCGA
AGCGGCGGGTGAGTGATGAGTGTAGCGAGCGCAGTGGTTCAGCGGCGGCACACCTGGAGG
TTCAGCAGTTCAACACGAGGAGTAATGAGGAGGCGAGGCCGCGAGTCAGCGAGCAAAGGC
AGGAGAAGGAGCAGGACAGTCGGGACAGTCGCACTGGATCCTGTAGAACTCTATCAACTC
CGGACCGATGACACCTGAAAGGCAACAAACATGGTGGAGGAAAGCGTTGTGGTGGTTCTG
AGGTGCTGGGATCACTTTGTGCGAATCGTAGCCGAGTGCGTTCGGACTAGAGTGTTCTGA
TGAGCCGCATTTTAAAGACACCAGGTGGTTCCCTCAGCTCAAGGCTAGAGGGAGTAAGCA
TCTCGATGGTGTGTTTGTTTGCACAAGTtga
>NODE_150_length_561_cov_30.479502
GTTTCAGATGCTCACAATTCTACAATGCCCAGATGCTGTCCTTTGGCCCTTTACCCCCCT
CAACCCAGAGCTATCATTCATAACCTTTCTGTGGAGCTGGGAGTGAAAGAGGTGGGATAA
GGGAGAAAGAGGGGGAGCGGAGAGCAACATGGCAGCTTATTTAGAAGACTTCCTTTATTG
GAACATGTGCAAGCAGTTCACTCACAAAGGACTTAAATAGGATATTTTCTGTTCCCTATA
GTTGCTTTCCCCTTTTAAGTGCCGAGGCAAAAAAAGTAAGTTTACAACTCCCTCCTCAAT
GGGGGCTCTTCACTCTCAGGTTGCGGGGACCTGAGTGACCTAGGAAAGTTAATTAGGAGG
CGAACAAAGAGCGAGCTGGAGCAGAATGCCTCGCCTCTCCTCCAGCCAAAGATGTCATCC
ATTAATTAGGAAAATCTTTAAGGTGGCCTTATTGAATTTACAGAAAGCCCCGTGGTTGGC
GGGCAACAGTTTTTTGATCAAGCCCTGACTCAAACAATGCCTTTCTGGGGGTTAAAAAAG
AAGAAGAAGGGAGGAGATTGGTGGTAGAAGACGAGAGGAAGAAAGGGAAAAGGGGGGGAG
AAAAAGAAACGTATGGGTCTGCGGCGCAGTACAGTTTAATGGGGGGGCTGCTGATTGTGA
CAGCTCAGATTCACATGGGTATGGGGGGCATAGTTTGGGAATGATGTCATGCAAAGGCAA
CCTGGGGGCTTGGGAAGTAAg
>NODE_151_length_1064_cov_38.743420
TGTACTGGTGGGGTACCTTTTTGTGACAGTAGACATCATGCTGACCTCATCTCAATCATC
ACTGCTTGTCAGCCTGGGGCTTTGGGCACCGGTGTCAAGCTATTTTGCATACTCCTGTCT
GCTCTAAATGTTTTTTCGTTTTTTATTTTTCAATTTTCTGTATCAGTATTTTGAGACAAC
GCTGTCCTGCAGGGTGTATTCACCCCAACAGACTAATCTAATACTACATCCCTCCAGCTC
AGGAGATGGCTTGATGATTTTCTCATCAACAGTAATGTCTTGGTTTTGTTGTTTGGAAGG
ACAAACATTGGACAAAATGCTTCTCAATTTGTGCAACAATTTCTAAACAGCATACATATC
TGCATACAAGTGTTGATGAGGGAATTGGAAGTCCAATCTTCCTGATAATGGCAGGTGTGT
TTGGAGTTGTAGCTGCAGGTGGGGCAAAGTAGATTTCCCGACCCCACCTGCACTTCTCCT
AAACTCTATCCTGCCTCCTTGTGCCTGTCTTGTCTTTCTCCATTTCTCTCTGAGTGTGTC
CGACCTGGCAAGCTTCCTTCTCTCTTTGTTCCACAGTGACAGTCCTGATGGCAAATTGAT
TTCGACTGTGTGAGAACAGACATACAGACAGAAACAGACAGCTCCGGATAGCACAGGGGC
CTCTTCCTCCCCATCTATTCCCTCCTCTTAGCCTCCCTCCTGTCCACTTATCTCCACCTC
TTCTCCTCTGCCTCCACACACACCCCTTCTCCGAATGGAAGAGGCCAGTTTCATCCCTCC
TTTCTGTCCTCTCTTCCTCCCCGGGTCCCTCCTTTCCTCCTTCCGTCCATCCTGGGTGCT
GCTGCTGGTGGTGTCGGTGTGGACAGTAGCGGTTGGTGGGTGGAGGATTGCGTTGAGCGA
GAGAGCCAGAGCGGGGCCTACCTGCTCGGCATGCAGCGATATGGACTCTGAATACTCTAT
CTCTGATCATAGTCCACCATCACGGACTGATCTCTCAAGAGACTGCCTTTGCTACTGCTT
GTCTTTCATGCATGTACATGGTTGTGTCATTTTGTCAAACTAAAGGACATGTTCATGTAC
TGTACAAGTGCCAAAAGACTCCAATGTCGTTGTACTAAAGCCACTGACTGAATGGCCTTT
TTAAGCACATGTGGGCCCGCTTATTATTGAGTTCCCACCAAACACACAGATGCTAAAAAA
AAAAAAGCTTTGTTTTAAGTAAGGCTGTGCAGCAGATTACTATg
>NODE_152_length_589_cov_76.677422
GTATTGAAGTGTGTCATCAAAGACATAAAGTGCTGTTACTGTGGCAGCTATAGACGCCGC
TTCATCCAGCCCTTCTCCTGTCAGTCAAGCTTTATGCCTGCATTTGGCTACATTAATCAG
ATGATTACAAAAGCATTCTTTCTACTTACTGGTTAAGTGCTGCTGTCAGGCTTATTTGCA
TGGCCTATGAACCAGTGGCTGAATGTACGTGATCAAGTGACACATTTTGGTGGCAAAAGA
GAACTCATATCTCAAGTAGAAAATTTTCAGTGCAGCCTTAATGTAAAGTCTGACGTCCGT
TAATGTTTTATTAGCATTTCATTAGTATGCACTTGAAGAGACCGAATGATGGAATGCAGC
AGTGTGAGATTTTCTGTATTTTTGTTTAGCATTTGCTGGGTGTTGTCGCTTTCGGGTTGG
GGGCATGCAGCGGGGAGTCGAGAAGCACCCCACACCTCACGCTGAGTCCCCCTGGTGCTG
CCCCCTCTCATCTACGAGAAGAGTCTTCTTCTCCCCTGCTAAGTTTGCAAAGTCCAATTT
TCAGCTAATATGGAGGTCGCAACAGCAGGCGCAGAGGGCGTAGTAGGACATAATGGCTAT
GGGATTGTAAATATTGGTTTTAGAGAGACACAATTGGAGGGCAAGCGGAGAGAAATTTCC
ATAGAGTATGTGCTAGCACCATTGGAGGCCTTGGTGCAGCAGAATAGATTTTCCATTCTA
GTGTGTCACATTAGATTTTCGGAGGTGCTCAGTGGCAGGGAAATGTCAT
>NODE_153_length_890_cov_45.459549
ATTATGAATGTGAAAATTTCATAGCTGCAGAATTTGAAGAACAACAAAACTGCATTAGTC
GGTAAAAACGAATGCAGGCCTAGTGCATTTCTGCCAGACATGACACCGGAGTATAAACGA
CATACAGCACTCTAGTACGAACATTTGCTGAAACGCAGAATCTCCACACTAATCAAGGGA
AGTCTTTGGTGCATTTTCCCCCTTCTACATCTGACAGATCATAATTGGGGCCTTTTTTCC
ACTTCCTAAGACGCTGCCTGAAACCTGTGATGCAACAGTGGGAGTCGTACCCTCGCTGCC
TTTCAAATCAACAGTGGTGTCAAAACAGAGCCCTGAGGAACCCCCAGTAGAGCATGGCTC
ACTAGACCCCTGTAGAGATTTGAAGACCACTTTGGAACTCTAATCCACTCAAAATGTGCT
GATAATTTTCCTTGCCAGGACACTCTCTGCCTGGTGTCACAAGAGTGGCCTCCCGGGAGC
AGATCAGCCAATGATAACAAAGTAGCCAGATGTCTGGCGCTGGCAGAATCCCAGAAGCCA
GACAGCGGCACGCAGCAGCATCCGCTGTGGGCCACAGATCAAAGATACCTGAGAATTACT
TATGGGCACAAAATATGTGTTGCTTACTCTACAGTTCCCATTAATAACAATCTGGGAGAA
TTTGTATTTCTAATTAACTCTTTTCTTTCGGCATACAAAGTGCTGTAGGTTGTCTAAGGC
TGCAGCAGCAATTTTTCTGTGGCAACTGCGAGTCGACAACAGGAAGTCGGATGCAGCGCT
GTCTGAAGGAGCCAGATCAGCTTTAAATGCAGTTCTGAGGCTCAGAACACCCCCTGACTC
GCCTCAATAAACAAACAAACTGTGTAAGAGTCAGCTTATTTAGATTTAAACATGCTGCAC
AGTGCCTACTTAGACCGGTCCTTGATGCATACCTCGAAAGCTGTAGGTGCTGACATTGAA
CCGATTCAAATGAGATTTAAATGTCATTAGTGGCTTCGTTTTTGGAGCTTGGTTAATTTT
TTCCAGACATTTTTATTCTAAAACAGAGGAGGCAATACTCTATCTGAAAa
>NODE_154_length_755_cov_35.011921
GTTACAGCACAGTAGCTTGCCTCGAAGGTCACCTGCATAATGTCTTGTCCTCAGGGGAAA
CAAATTTTAATCTGGTGTTCCTCATGCCCAAAGAATAAATTAGTGAACTTTCTGTCTGGT
GGATACTATGATCTCTCGTGTGTTTAGGGTGATGCAGATTGGGAAGGCCCTGCAGGATCA
GCAGTGGCTGTTTGAGAGCCTGATGATGCAGGTGGAGGAGAGGAGGTCTGCCGTGGAGAA
CAATGCCAAACAGATAGAGGACAGGTTGGTTTCGACTCACACAGAGTCAGAATCACAGTC
CCAGTTCTGAGTAATGCCAGTCAATAATTTAACAGTGTGAAATATAGCAAGCTGATGAAT
AAATTACTGTCTGAAATGCTGCTTTCTTCTGCATTTGGGAGAGACATTTTTCCCCCCCTT
CTGTCTTTGTAGACTTCACGGAGTAAAGATTGCACACAGGAAGGCAGAGAACCAGATTAA
AATGGCAAAGATGATTATGATGAACGAGCTTAACAAACGAGCCAACCTATTAATAGAGCA
ACTGGAGGTAATTACTTTCTCATTCTTTCTTTCCTTCTTATCGTTCAGCCAGCCGTGAAT
GTACATGCAAAGAATCTGTAACTGCCATGATGTAATCAGCCCTGAAAGCAAGCAAACGAG
AGCCAATGATAATCTGTCAAAGTTGCTTAAACCAACATCTTAGGGACTACATCTGTCAAG
GAAAAGCATTGTTGATTAGCCCACAGTTCAGCCACTGTGCGCCAGTAATTAAACGTATTT
TTTATAATTCCTTTGTAGAAGATTTCCGAGGGTTTCCAGCAGCGTCTGGAGGACCAGCTG
CAAGGGGCAATAGAGATATGTGGCCAGCTGGACCACATTCAGAAGTtcatcacctgggct
acgacccatcactgcagagggccggtgctcttcag
>NODE_155_length_532_cov_6.310150
ATAATGCAAATGAGCTGGCTGGAGGGAAACTCAGCCAAGGCTAAAAGAAAGTAATAATAA
AAGGTTGTAGCGGCTGCAGAGGTCCCATCGAGTTTTATCTCCACAAGTGCTGCGTTTTCT
AAAGCGATTCTCTCAGGGGTGAAGTATTCAGGAAGATGTCTTGCGTCCTCTGTGGTCTGT
CACCGTCACTAATCCTCACCTGACTGCCTCTTTTCCTCTGTCTCCCACCTTGCCTCTCTC
CTCTCAATCTGCTCCCTTGTCCCTCACTCTACCTCCAGCATCCTGCACTCTCCTCCTCCT
CCCCACCTTACAACACCTACGTCCAACCATTCTAACCAACTTTGACTCTTTTTCCCCTTC
ACCATCTCCGCCATCCGTTGCCTTATTTCTGTTCGTACATCTGTTCTCTCTCCTCTCTCT
CCCCTCCTTCATCCCGTGCATTGCTCTTGATTATTCTTTTCTTCACTTTTCTCTCTCTCC
TTCGCCTCCTCTCTGCCCCGTCCTCCTCTCTCTCTCTTTCTCACTCCTCTCTTTCCCCTG
CAGACTCCGCGGGGATCTCCGTTCACCGAGATCACATGACCATCAGCCCTATCGGTTCCC
CGCCACCCCCGATGTCCTCATACCGTCTCGCTCCATTTCCAGCGAAGTCTAGACCAGCCG
GAGCAGCACTCGCCGCACTGCGCCGCCCATCCGGCTGGGCGGTATGCGACAc
>NODE_156_length_957_cov_20.471264
TTAACAAATGCCCACAGATTGCCACCAGTGGTGCAGTAATTTTGTCTTGCTGATCATAAA
GTGTCCGAGAGGGTCATTTTGATTATGACACGCTAATTACATATTGCCTCCCCTCTCTGT
GTAGTCTTCCCCCCCAAACTCAGAGCGACCTACAGTCTTTAATGGTAAGCTTTTATGAGT
TGGAGGAAAAAAAATAGCAGGAAAAGATCTGTGCCTATGTTCCTGACGGCTATGTTGCGC
GCATGCTTCACTGCCTCCCTTTAAACTTCCTAAATTGTGTTTCACAATAAATAGATGCCC
AAGCCCTTAACTGCCAGTATTAGATTAGATACCATTAGATGTAATAGAAAATTCTCTGCC
TGTAATATTTTCATAAGAGTTTGAGGCATTTGATTAATCTGACCACATTTTATTGCATTA
ATGATTTTTTTTCCTTCCCACTCTGCTGTAAAGACATTGTATACAGGCTAATGCTGTTTT
CTCTCTCCCCTCTCTGCTCACTCTCATTCATCCTCAGCCGTTATTGCAATGCATTGTTGA
TGAGGTGAGTCGGCGTCTTATGTGCTTTCACTCCTAAAGTCATTCCTAATGGAGTGGAAA
CCTTATATTTTGTTTCCTAATGAAGCACAGGAGTGGCAGACAGCTCCGCTTGGGCTGTCC
TATGGCTGCCTGCAGGTTGAAGCCACCGGCCCGAGCCAAGCTGCTCTGAGGGAGCCAGCA
GGGGATGTTGGGTCGGGGCAGCAGACAGCTTATGCATGAACTTATACACAGGCCGCAGAA
AGTGTGTGGAAGTCTTAAAAATAAATAAATAAATAAATAATATGCAGTAGTGGAAAAAGC
ATTGAGATAACTAGCAAAACTAGAATTTAAAAATACTACTAATTTTCTTCTGAGAGTATT
ATGAGCAGAATCAAAATAATATCCTTTATGGAGCACAGTCGACTGACAGGGACCGAATTT
GAACTGAATTATATACATTGTAGAATTTAATCTAATTTAATTAATTAGTTTGTGTTCCTA
GACAATGATTTCACACTGCTGTTTGCCAACATACAGAGTTTAAACCTGTGTAAGTAACAA
AGGACTCACGAAAGGAGTTTAGTTTTGTGTCTTTGTCAGCTGAATGCAGAACGTAAt
>NODE_157_length_646_cov_56.476780
CTGACTTTTTACTAGAATCAGAGAAATGGTGGCGACAAACAGCCAAAAGAAAAAAAACAA
ATCGTATTATGAAGTAATAAATTCTTATTGTTGCTTTATTTTCTGTGTTTCCTGTAGCCT
GGAGGCCCACACTCTGTCTCACTCCGAGGAGCGGGAATACAAGTGTGACCAGTGTCCCAA
GGCCTTCAACTGGAAATCAAACCTAATCCGACATCAGATGTCACACGACAGTGGCAAGCA
CTATGAGTGTGAAAACTGCTCAAAGGTAAAGTGAAGACTTTTGAAGAGGCCTATTTAACA
AATGAGCATTTTTGTGTTTGTGGAAATGTCAACTTGTATTTTATTTCCTTTTTTTTTTTA
GAGGCAGATAGTAACTCCCTTGTGTCTGTGTGGTTCCTTCCCCCAGCAGGTGTTCACAGA
CCCCAGTAACCTACAGAGGCACATTCGCTCTCAGCACGTTGGGGCTCGTGCCCATGCCTG
CTCTGACTGTGGCAAGACGTTCGCAACGTCTTCGGGCCTCAAGCAGCATAAGCACATCCA
CAGCAGTGTCAAGCCCTTCATGTGTAAGTCACTAAGACCCTACCTATGTAAGTCTCCTCA
GTACATTATAATAATAACAATAATAACATGCTTTGACTTGCCTTTAATAGAAAGACTCTG
ATGTTTTTGCAAAAATACACTTCTTGAGAATTGAGCTTATTATGTTCTACAGAATTTTCA
CATGGGATTATATAGTAACTGTCTGGCAATACAATTTCTTTTAAGACAAGATACATGCAG
TTTTTTTCTGCATCAGCACTCTCACACACTGCTGATATGGTAATAg
>NODE_158_length_700_cov_40.084286
TTTGAACACAGAGAGGTCACATACATTTCATGTTGGGACCCACAGGCACATATACCACTG
TGCCAAAGGTCAGAGTTTAATGGTAATATCTCACCCTGCCTTGGCCTCCAGGGTGATGAC
TTTGTGCTGTTGATTAGGCCTAGCATTATTCACAACCAAATTACTGCTTTGTCCACCCTC
CCACAAAGTCCTCAGCTCAGTGTCCCTCCATCTCCATTTGGGAAGCCGTGGCTTAACAAG
GCGGAAGAATGTCGAGTAGGGGGAAAAGAGCTAGCAGGTGTGAGTGGGAGTCAGCGTCCA
AGGCTCATGACCAAAAAGTCAACCTGTGGTAGATGCACCCCCTGGTACGTAATGCTTCCA
CTTCATGGCCCACACACGCCATGAGCACGCACGCATGCCAGCACCCAGGCAACAGTGTGT
GCTGCTGTTGGCGGGGGCAGGGCTCTCATTGGCAGTGGGAGAGCTCTATCCCGCTGTCCG
TGTTTACAGTCTTCAAGGTAGGGGCGCACAGTACTTGTCTTTCAGGTGGATGATTAAATG
AGTGGCACAACAAGAAGTGAAACAATTAGAATTTCTGCCTCATTATCATGGTAATCTTAT
CAGTGGGATAATGAGGTATTAATGGATATTTAATGTGCATCTCATAACCCAATCCCTTGG
AGAAAACACATAAGGAAATCGCTGTAAATTCACTTAATGATGGAAAAGTCCCCCAACGCC
ATATTCCGAAGAATGAAAAATGGTGGATGCAAATGAGAAGGAACCAAGGTCAATAAGACT
GCAGGGACTGAGTGAATGTCAGAGAGAGAGAGAGAGAAAGAGATAGAGAGAGAGATAGGC
ACGGGGAAGGATGTGACCAAAACGACTGAGGCAAGAGAAg
>NODE_159_length_904_cov_37.794247
ATATGAAATAATGAATTAAATAATTAAAAAACTTCAGAAGCTTAGGACGGAACTTTAGCC
ACACAGCAGCAAAATAAAGACGCAGAGGAGAAATTTTGCTAGAGTTATGATTTATGAGAG
CAATGCACAGTTTGGTGGTGAAATTACAGCTTTCTTAAGACACACCCTACTGTATATGTT
CCCAGCTCTTTCTGCTTCAGAGTCAAAGCCAGTCGTTCTGTCTCAGTGCCCCTCCATGCC
TCCATGTCCCCCCTTCACCACTTACAGTCTATCACTGTATATTTTTATTGATGAGGCCTG
ACAGCGCCCCAATTCCAATATAGCTTTCGACATTTGATATGTTCACCCCACCCTTAAAAA
CAAAAAAAGAAAGGAAAAATGTACCTCTGCCTCCCTCTCTCAGTCCAGAGACTCCACTCC
ATAACAGCAGGCCCTAATTTCTCTTTCCAGTCATGGAATATGATAATTTTCTTATTTGCA
AGAAATATCAATTGCTCAAGGCGGACACATAATCATTGGGGAGGAAAGGAGAAGCTACCT
GTGTAATGTGCTTAACAGGCTAACCCATTTAGCCGCAGGCGCTGTTTGAAAATGAGAAAG
TGCTGATGGTCAAAATCAATTTTCCCTGTGTCCAAATTACTCCCTGCCCGGCTTAGAATT
TCACCTAAATGGCCAAACCTTAAAACACTGATACTAATTCTATCATATTAGAGCCTGGTC
ATATAGTTGAAGTTATTGCTAATGCTATTTTGCTGTATTTATTGATGTAGCTAGATGACT
CGAAGGCCAAGGAGCAAAGAGTTCTGTTACTGCCTCTGTGTTTGTGTGTAGATGCATATC
AGTACAACTCAGTGCATGAAATGCAATGCAGCCATCAGGCATTAACAGTCTTTTAGGATG
TTTGCTACTTGGGGGTTCACAAATTTCATAATCAAGAAAAAAAGCCTTTAACAGTCACAT
TTTCTGTATTATGTAATGTTGAAAGCTTCATGGGGAGTAATCCTTTAGATGCCCCTAAAC
AACAGATAACTATCTTTATTTTCTCACTTCCTTTTTTCTTGGTAAGTGCTTAGAAAGAAG
TTTa
>NODE_160_length_744_cov_20.692204
GTGCCCTTAAAACAAAAAGCCCTTTCTCTAATTTTTTTCTGTTCTGCTTCTGAGCTAAAG
CAGGTTCCTATGCCTATTTCTGACTCAGTCTGAATCTTTCTGCTAAAACCCAACTAGTTT
GAAGGTACTGATGAGAAGCAAGTGAATGGGATTCGATGGAAAGCACGATAGTGCAGCTGA
TTGTTCAAAGACTATTGGCATGGCTGTAGCTGGAAGTATGGAAGGATTCTGTAGAGAAAA
GAGTGAAAGTGAGGTCAGACTTTGGAGTCAGCTCCCTCCGATCAGTGCCTTTAAACCCAG
TCATCCCCTTTTCCTTCTTTCTTTTAACTATAATGCCTAAATCCAATTTCGAAGTGACAT
TTTCTATGGTTACTGGTGCCTTTTCTTTATTTTTTTCTCTCTTTTCTCTCTCCTCTGGCT
GTGTTGTGTTTTATTTCCTCTGGGCTTTCTCCTGTCACGCTGTCTGATTCTTTGCAGATG
GATGTAGTGAGTGCGTTCCAGAGTGGAACTTCCTTTCAGGGGGCTCTAAGGCGGCAGGCC
TCCAACTCCAGCCAACAACAGCACGATGTAACCAATGTTTCTAGCCCTACACATGTAGCC
TTTTCTACTACTACCACTACTGCCACTGCCGCCAACACCGCTTCTGCCACTGTGGGGTGT
GAGTGCGTGTTCTCCTCTAGTGCATGAGACTTTTTTTTATTTCTTCTTCTCTTCTAACAT
CTTCCTCCTCCACTCTTCTTCTCACCTAACGTTGACACTTTGACTCTCTCATGCTTCTCC
TAATGTTCCCCCTGTATTCTTCAAAAAAAAAAAAGACACCAAAACCACATCTTCCATATT
GCTTTGATAACACTGCTGTATATATATGTACCCTGTAAccaggtcgcttctagcgtcaag
gtgttttctctgtgtcatcatgtt
>NODE_161_length_406_cov_36.982758
TATTCTCTGCACAGCACTGAAAAGAAAGAGTATATGAGATTTAAACAAGCAGTACACCTA
AAAGGCCTTTTGAGGCCTAAATCGAAGCCTTTCAGCAAACATAGCTGTAACATTCGGATT
TTCTCAACTGTAGGCCTCTGTGTTTATTTTAACCAGAGAATGTAATTTTTTCCAGGATGC
CACTATGAGGCTGAATATTTCATCTATGTCCCAACAGATCGACAAAAAACTAAAATATAA
CTTTGGCTCTACACCACTGCTATATGATATTGTGAAATAAAATATTGACTTCATAAACAC
AACAGTAGTAAAAATAAACCTGTACCAGGCTGTGTTATGCCTAGCTGCAAGCATCTACGC
TTTAAAAAAGTAAGGTTGAGTGTGCAAGAAATGTGAAATTCACAGAGAAAAAAAAAGTAT
TCCCAGCATGTTGCAGAATACCAATATCCTTAAGCAGGCGGGGTTTTTGATGTATAGACT
CCTGCCAGTGAATTGTACAGATGAGACACTTAAGGCAAGACAATAGTGTTATAGATTGTG
GCAAGAGTTAAATCAATAGACCTTCTGAGGAGTAACAGATCGGAAG
>NODE_162_length_960_cov_21.416666
TATACTTGTACATTGTTTCACAAAATGCATAGCTATGGCAGCGGTGGAACTTATCTCGGT
GGCTACACTTCTTTTCGTTTTAGGTCAACAGTCCAATTACCTCACTCACCTTAGAGGTGC
CTATGAATATGTGGGAAGTTAAGCCCCTGCTCCATTTTGCTGAAGCATTTCCTCCAAGTG
TCTCCTAGCCCACAGCCCCATACGCATAGAAAAACATGCCCACATACGGTATCAGTACCA
CTACGTATATCCGCATACATACAAGCATGCATGAATACACACACAGAAACCCATACACAC
ATGTATTTTTCAGCTGGGAGTAGCCCCCTCCCAATGCCTACCCTTCCTCTGAAAGAAAAA
TAAATCCAGCATAATATGATAGTTGAAAGCAGGGGGTGATAAGATGGTGGGAGGTTGCAA
GGGGGGTGGTGGGCAGCTCAATCATTCACTGTAAAAAAATTGCCCTGTATCATTCACCTG
ATTTGAATTGTAGCTCCCCCTTTTTTTGAACCCCTGCCAATTCATTTTGTACATTAAAAA
TTGGTCAGGGTTGATAAGATTCCATTTTCACGGTTGGCAATGCAGAACTGGCGAAAGAAT
ACAATTACAGACCCCAGAGTAAACTCTCCGAATGTCAACTTGATGTAAATGATCAGAAAG
CAGGGCGCCACAAAAGAACAGGCTTCAACTTCAACAGCCCCCCACCCTCACCCCCAGCCT
ACCTCTACCTCTCTCTCTTTGTGTATGTCTCTCTACCTCTTGCTCTCCGTCACCACTCGA
CAGCCTTTCACCCTGCCTGTGGCAGGCAGACAGGCCTGCTGAAGTGCCAGAGATGTAGGT
GCAGTTTGTTCTGGTGGAGCACAGAAAGGAAGTCTAGTGTCACAGTGCCACAGCATGATG
TCAGACTGACACACATACACAGGAGGTGTTTGAATGGACTTTGGCCTCTAAAAACAACTA
TTAAATAATATAAATGTGTTTTGTTGATAATGAACTTTATGCAAACATTTATATGCATGC
TGGATGTTGAAGCTACAGATATGTGTGCAAGCATGAGATATTAGAAAAAGTTTTCCATAG
ATCACAGAAGACTTTCAAGTCCTTGACCTTTTTACAGCACAAATAGCAGggggtttaaac
>NODE_163_length_557_cov_66.567322
TTACATTCCTCCCTAATATGCAAATCCCTCTTCTACACACACACACACACACACACCCAC
AAACACACACTTAAGACATTAAGTCCTCAACCTGGACCAGGCTTGTGAGGCATATTGGCA
TGTACACGAGATTGATGAAAATTACTTCCAGAGCATTTATTTCTTCTAATACCACTGAAA
GAAGAGTGTGCACTCAGGAGATATTTGATCTGAATTAGGGAAACTGATGAAGCAATTGAT
TAATTGGAATTTAAGCCATCAGTCACTGGAGCCATCAGCAGCATCATTTACATTCCAAAC
AATCAGCTGATGGCCCAATAGGACACTGAGTATTAATACGCAAGAGTCAATGTGATACTG
CCACGTCGCCACCAACCCTTATTGACAAGCACAATGACACTTTTAATCCCCGCTTGATCA
AATTGCATATATTTTGGGATTTCCACACCGATTCAATATATCTTATGAATTTTTAATCCT
GTAGGAGGCACAGGGGTTTAAGCTACACAGATTTATCTGTTTCCTTCTATGTGGCCAAAC
AGGCTGAAGACAGAAAGACCGAAGCTGTTTTTACTATCCTCTATCTTTTGCTTATTTGTG
GTCAGATATAGTGCATCATTAGTTGCTTTTAATTATACATTCTTTGCCATACAGTTTTCC
CAGTGCTTCACAGCCATGCCAAGTCATCAAATCTCTCATTATGTTCACTTGGACTGATGC
TAAACCAGTGATGTCAc
>NODE_164_length_523_cov_61.487572
AACATTTACACACTTTTGATTTAACTTCTGAAGATAAATAACAGCTAACAAATGGGACTC
AGCTCTGTTTGGCAGAGAATGTGAGTAAAACGAGTTTACACCCTCCACCCTAAACCAGGA
CAAAAGAAGTGCAAACTTTGTCTTATAAAGTAGTTGAGTTATTTTAAAAATGTTGCTGAA
CAATCCATTCTATAGAGCTAATCATGTCATAGGTATATTGTAGGAGGAAAAAAAATAAAG
AGAGGGGAGTTAATGAGTGATTAACAACAGCAATTAAAAGATGAAGAGGACGGCAGATGA
AAAAAGGGGTGTAATTAAAATATCAGTCCTCTCATTGTCAGAAGTGCGAGTGTCATCCAT
TGTGCACTTATTAAAAAGCTGGGTGGAGGGGAAGGAGCGAACGGCGCTTAATTTCAGCAG
CCCAAAGTGTCTGGTAATCTGCCCATGGATGGGGCTGGAAAAGGCTGTAACTCATGTTTA
AGTGTTGGGGCCGTGTCATTGCAGGTTCACAGTCATGCATTTCTGTGTTGACACCCATCG
GGGCAGGGGATATTTGGCAGTCAGGAGTAATTTAACTTAATTAATGGGATGCATATTTGA
TGGAGGAATAAAATATCCCGGCTCAGCAAAGTGGAAAAGGGGAAAGATTTAGTGGGAGTT
AAAGGTGGAGGGGAGAGTAATAAGGCGACACATATATAGTCAC
>NODE_165_length_640_cov_27.860937
GAAAGGAACAAGTCACTGTAACATTAGAATAATACCTCTATAACTGGTAATATTTGGTTT
TTGGCACGTTTTACTTTAACATTTCAGACTATAGGGTCAGTAACAGGCTGTTTTTTATTC
TTATTGTTTTAAAGAAAATCACAAATTGCATTAATATATTATTAAACTCAGGATTTATCG
TCAGTATTTGGTACTGAGTGGTGACCTTACCTAAGGTTTGGGTCTTTATGGTTCTGTTTT
ATGTTCCTGTTTCCATATAGTACATTTTAAATGATTTTTTAATTCATTGCAGGAGTGCAT
CCACGGTAAGGACAGCATCCCCTCCCTCCCTCCTTCCTCAAAGATACAGCAGAAGTGACT
GGCTTGTCGGGCTTGAAGAATTGTTTAATTTCAGGGCCCCGGCGTTTCCTGAGGTGAGGT
CCGCATTGGCTGCTAATAGAGATCTAATTGATGGGCCGAGTCCCGTTTCCGTGCTCTCTC
TCCCTTTATTGCGCCCCGGCGTCTGCTGTAAAATAGGTCTGTAATCAGATTCCGCCTATT
CCTCCTGGAGCAGGATGAGCGCTCAGGGCTCAGGGCTGCCGAGAGAAAGAGATGGGGCAA
AAGAAAAAGAAAAAAGAAAGAAGACAGAAAGAGAGGGGGGAAAAAATCGTTATTAAAAAA
GTTAAGCCTTGAGTAAAAATTCAACGTACTGTTGAGAGTTGATGAAAAAGAAAGAAAGTC
AGCTTTAACATGCAAACTGGCCTCATTCTGGGTTTCTTTACATATCCCTGTAGGAACTTC
CGGTGTAGCACTCATCAGTGGCTGCTTTCATCTGTCAGAg
>NODE_166_length_603_cov_31.832504
GATTTCCGACAAAAGAGCAGACGGGCTTTCAGATTGAAAAGCCTGAACAATGCTGTGCGC
CCTGGAAATCCAGCATCATCGGCCGCAGGACACGCAGCAAAATTTAAAAAATCATCTCAT
AATAGGCTGTTTCTGCGGCTCCTAACGGGACAAAATGACGAACCTGAGAGATACATGTTG
AACATGAGGTTTCCTCCGCAGTCCTGTCTCATTGTGTTCACTTGTTCAGAAAGGGTTGGA
TTTCATTTCGTTGGTGGCGGAGGAAAAGATTTTTATTAAACTTTATCTCATAACTGTGAT
CTGGAATAAATGCGGGTGGACAGATTGAAGTTTCCAGGCAACTGTCACTGGCCCCCATCT
CTGAGACAATATTCAGACAGCAATTTCCCCTGGTGCATTGCTTTAATTAAAAGAGCAATT
TACCTCTGTCAGCCCGCCTGGTGCCCACAATAAAAAGAGGCCGATAGAAATTCGGCCCTT
ATCAATCCACCATCACAGTTTAATAAAGTTTCCGCGTTAAGATCTGAGTTTCTATGGTGA
ATTGAAGTGTTTGACATGGAAACCAGTTCAGATCCTCCTCACTTTTCCGCCTCTTTACCT
CTGGGCAAACAACAAAGACCTATTTCATGTTGGAAAAAGAATATTTACCTTGAAAAACAC
GCCTCAGTGCACATGAGAAAACAAGAACATTTCATCCCTCCCAACCTTCTCTCTGTGGGT
TTAAGGTTATATGGCCTCAATCTGAGGGTAATGAGGTCGTAACTTTAAAACCATGGCTTC
TGa
>NODE_167_length_703_cov_45.867710
CTGATGGCAAGAAAATGGTTTCGCCAGTTCTTATTCAAAGTGGACCTGAGGAGTGGATCA
CGGTATACTGGCAGGAAAAGAAAAAGAGCCATGTTGTCTTTTCTTTACTTTCTATCTCCT
ATCTTTTTCTTTTTCCCTCTCAGACCGGGCTGTCAGCAGTGAGGAAGAGGAGGAGGAGGA
AGCAGGCTTTTTTTCTTCTTCCCCCACCACTTCCGAATTACCTGCTGGGTCCGAGCTCTT
TTATGCTCTTGTTGTGACAGGTAGATTTATAAGGCTTGAAATTTGTACAAATCAGTTGTC
ATTCAGCGGCAGCTGTCAATGTGTCAAGCTGTCAGGGCCTGCTGTGAGGGAGATGCCTTA
GGGGGCTGAGCGAGGGGGCAACCGCCCAGAAAAGAAAATGAGTTCAAACAGACCTGAGAA
GCTCCTCTATTCCATAGGCCTCCCTGCCCCTGTGGAGACGCCATCGATTTCTCTTGATGT
TGAGCAACAGCGCGCCCAAAAATGACATGGCACACTGCGCTCAACCCAGTCAGGCTGCGA
CACACCAACGTGTGCTGCACCAATCCCCTCAATCTGCAGACGGCTCTCATTCTCTGCTAA
ATGGCTGGAAATCTGTAATCTCTCCAAGGAGGGAGAACACCATAGTTGTGTTTAGAGATC
GTTGGCAATGGCTGTCGTGTTTTCATGTGCCGCTTAAGTAGCTGAAATGGAAATCTCTCA
GAGGAGAATGACAAGCGTGTTTAAAGATTGTTGTCGATTGTTGTCTTGTTTGCTTGTTTT
CTGTGGCCTTGTCTCAGCGTGGGCCTGCCTGTATGTGATTGGCGGGCCTGCTGGGGCAGT
GATGGGCATGACAGCCTCTCTCAGTCAGAGGGCCCCAGGTGAc
>NODE_168_length_452_cov_4.909292
AGTGACATGAAGTGGTCAGAAAGCATATCTGAAAACTTTGCAATATCTAAAATCACATCC
ATACCTCATTCTTGACACGGCTTGCATAGTTAACGACTCCCACACGGGTGGCGTTGGGTC
CAACATCCAGCCCCTCGATAACCTTTGCCAGGAAGACTTTAACTTGCTCAAACTCGGAAG
GGCGAACACTCCGACTGCTATCGATAATGAACACGAGGTCTGTGGGTCGGGTTTTGCACA
AACCTGCCGCTACACACAGAAAAAATTATTTATTACGTAATCCCATCTTAATGGCTTAAT
ATTTTACAGATTAATAAAATATTTATATTTATCTAAAAACTTGGATTTAGTTAAAGAAAC
TGAGAAGGGGGAGGTGTGGGAGGAGCATAGGAAGAAAGGGGGTAGTGAGAGGGAGAGAGG
AGGGGTGGAGGTGATGGAGGATGGTGAGATGTATATGTGAGGAAGTGGGTGGAATCAGAA
AAACAGGATGCAAAGAGGCAACACGGGTGGAGAGAAGGAAAGGTGGTTGCAGAGATGGAG
AGAGGCTTAACCAGAAAAACAAGGGTGGAGGACAAAAAAGATCCAATGACCTGCTTTAAG
TATATTGAAATAACCTCTTACATAAATATATt
>NODE_169_length_423_cov_46.973995
TATATATATATATATATACATATATATATTTAATCCATCTATCCTTTCCCACATAAACAC
ACAACACTACCATTTGTCCAAATGCACACATCTCCCCTGTGTAACAGCACACCGAGTGTC
CTGCTCTTACACCATCAGCAGCATCAAAAAGAAGAATCTATATTCTCCCCTCCGTCTTTT
TTTCATTTGAGTGACTATGAACAGGAGCAGCAGCAGCAGCAGCAGCAGCTGCAGCCTCTC
TCCCTGCTCGTGCTCAGTTGGGGTAAGGCAATAGGTTTAGCAGGCGAGGAGGCGAGGCAG
ATTTATGGTGGTGGATGTGACCTCTGGGGCCGTAACACGGTGATGGGTGAGTGGCTCTCA
ACGGTAAGCTACTGGCACTTGACAAAGTGCCCGAAGCAGAATGAATTTACTTCTCTTTTC
CTCAATCATCAAGCAGCCACTGCCCTGACCCCCATCCTGACTGCTATAACAAGATCTCCC
ATCTCACAAGGGCCTGAAAAATTTACTGTCACATCTACTTTTCAATGAGCTCAAGTGAGC
ACTTCTTTCACCTTCAGCGGAGCAGGTGCTGGTGTAGAGGAGGGCTAACACATTTTAGGG
CAT
>NODE_170_length_864_cov_20.560184
CAAACCGGGCAAAGGCTCCTACTGGACTCTGCACCCGCAGTCGGGCAACATGTTCGAGAA
CGGCTGCTACCTGCGGCGCCAGAAACGCTTCAAGATCGAGGACAAGATGGCGAAGAAAGC
CGGCAAGAGCCAGGAGTTGGGTTCAGGGAAAGGAGGCCACAGCGAGCACCTGGTGGAGGA
CCGGAGCCCCACGGGGGGATCAGAGGGAGCCGACTCCGCCCACTCAGACAACTCCCACCC
GGGCTCCTCAGACGACCAGCCTCACCCCAGAAACACCCTGGTTCCATTAGACTGCCCTCC
GCTGTCCTCCTCACACCTCCACAGCCCGCCCGTCTCCCTTCCTCCGTCCTCCTCCTCCAC
CTCATCCTCCATCCCGCCGTCCTCCCTGTCCCTCTCTGGCGCCTCCTCCACCTCCAACCC
GCTGCTCCACTCCCAGTCTCTAGCCGGTAGCTCCCACCTCCTGCCCAGCGCCATGCAGCA
GCACATGGACCTACAGAGCGACGCCCTCAAGTCGCTGGACCCCCACTACAACTTCAACCA
CCCGTTCTCCATCACCAACCTCATGTCCAATGAGCAGAAGATGGACCTCAAGTCCTACCA
GGACCAGGTCATGGCCTACAACAGCTACACCAGCGGCTCCCCTATGGGGGCCAAGCAGAT
CTACGACAGCCCGGGTCCGGCCGCGATGGACTCCGGCGCTTACTACCAAACTCTGTACAG
CCGCTCGGTGCTCAACGCCTCCTAACATGGACGCCGACGCCCGTCTGCAGAGGTGAGCTT
CAAGATGGAGACTTCTGTTCCTAAAATGGACACCCAACCTCTCGCTATCTTCCTCTTTCT
TTCCCTCTCTGGCTCACGTCCGGCAGGCCTTGAAAGAGACTCACATCTAAAATGGCTGCT
GCGTTTGAGGGACCGAAGAACTTCTTTTTTTTCCTCTCTCTCTCTTTCTCTCTCTCTCTC
TCTCTCTCTCTTTTCCAAACAAGGAGACTGGCTCGTTACACGGAGGACAGAAAAGGTGAC
GAAGAGTCGTAAGTGAAAAGTCAg
>NODE_171_length_757_cov_29.638044
ATGACTTTTCTGTTGCAGTAACTAATCCCAGAGCCAAATGAGAGAAGTAATGAGCATTCT
TTTCTGACATGAGTGTGTTTATAAGAGCGCAACTCTAGCATGTAAAGAGAGACGCATGGA
AGCACTTCTCTTTCTTGGAATAAAGTAATTAAGGATCTCTCTCTCCTGTTTAGTTTTTTT
CTTCTTTTTGTCTTGAGCCCAACCTGAGCCAAAGAACGTAACTTTCTGTATGCAAGTCGA
TCATCGCTGCAACTTGACATCCTGACCTGGACATTTAATTTATTGATCTTCATTTTATTC
GGATGTAAAGACCCTTTGCTCCTTTAAATTAATCCAGGTTAATTTGGCCAGGCCCCCTAT
CCCACCCAGCATGAATGGGCCCTCTGTTGGCTAGAGCTGGCCCTGGCCACCCAGTTTTAT
GGGAATCTGCAGTGAATTAGAAAATCTGTCAATGCGAGAGGAGTTGCGCCGCGCGGATAT
GCCGTGTCACTCCACCTGTAAAAGAACTGCTCTTTGTCCATTATCTCCCAGGCTTACCTG
AGGAGAGTTAACCTTGAGGTCAATAACATCTCCATGGTGTTTCATGACTGGCTGGGCCTG
GGCCGGGGGGTCTGAGGAGAGCCATTGTTAACATGCGGGCTGCAGACCCACACTTCCTCC
TGCTTTGGCTCTCCACATCAAATACCTCTGGGAAACAGATCTGTAAAGAGCAGTGACGGG
AGCCATAAAGATGTGATCACTTTCACAGGAAAGAGCAGACACTGTACTAGTTTGTCTTCA
TTGTGGTTAATATAAATGGTTCATTTCTTTAAATGAAGTTGCAGCATCAGGGTATGTTCT
TCCAGGATGTGATTTCTTGGGATCCTGCAGAACCTTTACCTGGCAACAGTTTAAATTTAC
TCTCATAAttatacataatatacaactctgcactaat
>NODE_172_length_614_cov_46.980457
GTACACAGTAAAAACCCACAGGCATACCAGTGAGCTTAGCCACACCACAAATATCCACCC
TGAGATATGACACAGCCCTAAAGTCAGGAAATAAAATGTCTACTGAGTGATATGATTGTT
TCTTTGTTTGCTCCTTTGTCTCCTTTGTTTTTTCTTTCTTTCTTGCTTACTTGCTTTCTT
TTTCCCTCCTCCCTCTTTCAGTGTTCCTGCAGATTCCCCTGCTGTCGGCTCTCGTCACAT
TCCCCAATCTGTTAGCCTTCTGATACCGGGGCCAGACTTGAAAGGAAGTCTTAAGGACGA
GAGCTTATACACTGTGCCAGATTTTGTTAAATAACTACGAGATGTTGGTGCCAATTCATC
GGTAATTGTCCCTTCTGGCACAGTCTGTTGAAAGTCCTGGAGAAGCCTAAGCTCAAGATC
ACTGCAAGTGTTAATCTTCTTATACTTAAGGTATCAGGTTTTCTTTTGATGTCGCTAAAC
ATGTTGACTCCTATCTCAGCACAGAAGGCAATCCAGACATAGCTATGAGCGAGATGGGGG
TTTGTCTGCCTTCTTCTTTCAAGAATCTCATGGTTTGTGTGTTCCTCTACTAGCATTCAT
TACTGTGCTAAAATAAAGAAACAACAAAATAAGAGAGAAAAAAAGAAACAGGAAGAAAGA
GATTGATTCTGCGCTAATTGTCCTTTCCTTAGCGCGATTTGGCTTGCTCTTGTTCGGTGT
AAAATGGCCTGATTTATTTTTAATGAGGCGAAATCCTATTTCTCAGACTAGTCAGTATAA
TAGCCCAAGGTTAt
>NODE_173_length_660_cov_60.531818
AAGTGGCAGAATTACTTATTCTTTGTATAACACAGAAGTAATCAGAATCTCCAGCAACAT
AGGAGGAAGATCTCCTTGGCTCTTTCACCACAGCTGCCAGTGCCCAGAATGGTAAATGTG
GAATTTTAATGCACAGTTGATGCTGGAGAATATGGGGAAATGCTAATTTGTGGTGCGATA
AGATGAATCGAGTCATCCCTTTAGCCCCATTTGACTCAGTGGAGGAAATTAATCATTAAT
GTTTGTTAAGTATGACAATCTAACTGGGCCAGATCTACATGCTCAGAGACTGAGGCAGAG
CGAGATAAAGACCCAGGCTGCAGACAGGGAGGAAAACTGCCAGATTCTGTAATGATGGGA
ATTTATTGGCATTTAAAGAGACAGTGGCAAGGCATTTCACTAATAGTCTCCCTCCATTGG
AGTGCTCTGCCTGCCACAAATTGCATGCAATTCAAACCTATTTTTCAGATAGCAGAGAAG
TCTTACAGCTATGCTTGACTTTGGTGAAAAAGGTTGCTTCCTGGAATTGACTTTATCTGT
TGCAGCGCAATCTGCATCAACAACCAAATATGCAATATCAACTGACTAACGCTACCACTG
CTGTGGGGACAGCAGGCATCCCCCCCTAATATGACATTCTGAAAATCATTGCCAAGCTCC
AATACTAGCAAGACTGTGATGGGTTTAGAGGAGTGGCAGTGGGTTAAAGTCATTGAGCCT
AGAATTTAGCTACATGCAGAACTGTGCAATCCCATACGAATAGTGAAAAATACCAATACT
CCATTTTTCAGAAATTGCAACCTGTCTCTAGACTCTGGTCAGGAatagcgtgctctgagc
>NODE_174_length_1094_cov_47.712067
GTCTCACACATACAACCTTTTCATGCAGTGATTTCCTGGTTTTACTTTTGATACTGCTAA
TTCTTGTATCATACATGGGCTGGGGCTTTGTTGGAGAGTGCGATGTGCCATATCCGGAAT
AATCAAATTAAGTATTAATGATTTTTACTCTCAAACTAACACTTGTGTTACACAGAGGGC
TGCAGTCAGTGATGTTGTTCATATTTCTTATGTTTGCCTCCATATGGACCTGTTCTCACT
GTCTCCCTTTGTATGAAATCATTTACAGTTTGTTTTCTATACAAGTTCGACTTTCTCATC
CCGTATCCTTGAGTGCATTTATGTGGACGCAAGACACATGCAACTTCACACACAAACACT
GCAAACATGCTCACACACCGCACAGAGACTCATCACTTAATCTATCAATCTCGTTTCTCT
TTTCCCCGTCTTGTATGTACCTTCTCGCTACCTTTTCACTCCAGCGCTCAGCCTCACACA
CAACCAACATGCTCCACATAATACACACAAGCAAGGCAACACACACAGGCACGCACACAC
AAGGTAGCTTGGTTGGTGGGGGCCATGGCTGCAGCTCTTCTGCGCAGTCCCAGAGTGGCT
CCCGGGGCTCGGCTGCCAGTTGTTTGCCAGCGTCTCCGGGTGGAATTCATTCAAATTAAA
GCAGTGGAATGAGGCCCGAGTCCCAGAATGCCTCGTCCCTCTCCTTCATCAGCATTCCGC
CGATGAGAGTAATTAAAGCAGAAATTAATTCTGCTGTAAGCAGAGGAGCCACAGAATAAC
TGATATTAGAGGCTGGATGATGAATGCTTGGCATCAAGGGAGGTCTCAGGGGAGGAAGGG
GAAATTCACAGATCTCTTTTTCTTTCTTTCTTTCTTTCTTTCTTGCTTTCTTTCTTGCTT
TCTTTCTTTCTTTCTTTCTCTCTTTCTTTCTTTCTCTCTTTCTTTCTTTCTCTCTTTCTC
TCTTTCTTTCTGTTTTTTCTTTTCTAACATTTGGCTTTTCCTCTTCTCTCCTCTCTCTGC
CCAATCTTGTTTTTTTGTATTTCTTTGGTTTGTGTTGCCTGAACGTCTTTCTTCTACGTG
TTTCTCTCTGTGCGTCAGCTTATTACTCGTTTCTCATCTTTGCATTTCTTTCAACCTCCT
TGGCAACATTTGTCCTTCCGTGCAACCTAAAGATTGCTACAAAGAGCTGGAGCCATTGGC
TTTAAGCATGAGTGAAGACGCAGCCACTAAGCCTCCTCTGCTCAGTAAcagtatttcaca
ttctgtcagcgctg
>NODE_175_length_1133_cov_33.771404
CAAAGAGGAACAAGTGGTCTTTACATGGAGTGCAGCTGCTTATTAAGACTCACTCCTTCG
TGCATTATTCCTTTCATCCCCACTCAACCACAAAGTGATTTTACTTTGCCACTCACAAAG
ACAGCAAAAGATTTCTAATGAACAAATCCTTAATAAATGTTGCAGATCAGTCGCTTCCCC
GCGAGTTATAATACAATAAACAGAACATTCCATAAAAGTATCTAACTGAAAAACACTGTG
TGGGAGAGAGCAAGGAAGAGAGAGACACAGAGAAAAAAAAGAATATGAAAGACCCCAATT
CTCTCAAACTCCATAATAGTGAAATGAGCACATATAAATGTGTTAAGAGTATCTCTTTGC
ATCTTGTATAGACTGCATGTATTTAATCTGTAAAGCTTATTAAGGCCCTAGTCATTGCTA
TGCAAAGCAGCACCCAGTGCTTTTCTCTCGCTTTTCAGCCGAGTGCAGTGTTTGGCCAAT
AGGACTGGCCCCCCGCCTCTCATTCTGCATTCATAACATGCAACATTTGCACAATGTATC
TCTCAAAGGCCCTGAATAGAAGGCCTTAATACTCATGTAAACAACTGCAAACCAATTACT
TAATGAATCGGGCCCACACATAATGAGGAGCCTCACAAAGGGCTATAAATGCATTTTTTG
CACCAAAGCCTCTGCTTTAAACTACAATCCCTCTGCTGTAGTCTAGGCTTAACTGGCAAA
TCATAATTATTGTCTAAGACAACAGAGAGGAAGCCATTTTTGTATTTTGAGTCCAGCTCC
ATCCTCCTTTTGAAGTCACTCATCAGCTCGCTGACAAAATAAAGCAAATAATTAACAAGT
AGGATGGAGAGGGGGGAGAAGAAAATACAGGAAGACAGAGAGGACGAGGGGCAAAGAGAT
GGAGAAAGGGCAAGAGAGCGAGAGAGAGTGAGACGCAGAGAGAAGAGAAAGGAGAGAAAC
AGGGCAAGAGCATGCTGCAGTGTTATGCTTCTGCTTAAGTGCAGGGCTTCCAGACCACTT
GTGGAAGCAATAAAGCGCAAGAAGTGACTGTGGTAAGTGGAATGCTTAAATCTAAGCGTT
GAGGAGAAACGGAGAAAAGACAGGGGAAATTGTTGTATGACCAAAGAGAAGATGATGATG
GCGACTAGCAGCTCTTTGTGCTGCTTCCTTCCTAACTCTAGTGAAATGTCAGGAATGCAT
TTCTACACATTTTACCAATCTCATTTACGTATTTAAGTTGTGTctcatcactgctcgtgg
cattctctgtttccgtctaatttttttctgcaatttttgtttaatcacatata
>NODE_176_length_557_cov_26.407541
AATTATCCAACATGTAAAAATGGATTATGAGTTACACCACAGATGGAGGGAAACAAGTTA
CACGGGGAAGGAAGCAATTAAATAGCCATGAGCCGGACCCAACCCTGCGCAACATCTGCC
GAGACCAGTATTCAGCACTCCACAACTGACAAATTAGTGTAATGGACTAATAGGGACGGA
TAGAGGGAGCGAATACAATAATATGGCTGTTTAACATAGGCTGGCTATTCTCAGGCAACC
GGCTAGTCTGGAGAAACTTACCCAGAGACGCGGTCCTCATCCTGGATAGCGTCCGGTCCA
CACTGAGGCAGACTGAGCAACAGAGATGGTCTGTACCGGTCAAGTAACACTTACAGCCTG
CAAAGAGAGAGTCAGACGAAGCCTCGCCGTCAGTGCGATTATATGTTATGTGCAATATAC
TGTCAACTCCCCAAAACCATAAAACTTACTTTAATGGCTACCACGTGACCGTTTATGGCC
AGTGAGCCTATCTGGCCGCTCTTCGGATGATTTTTACGATCTAATTCATAGACAAAACCC
CCATTCATTTAGCACCCAAATGTCAGAGAGCCAGAATCAGCCCTAATAAAGTTTACAGCT
TGAAAAGTCGAGCCAATTCCCCGGGAATAGCTCAGGAGCCCCGTGCACAAAGGGGACGCC
CGGCCCCTGAAGCCCGTTTAGTGGCCAAGGACCCCCACAAAGCCCCCAGCGCCTCAGCAA
GGTGAGTAAAAAAAAAa
>NODE_177_length_854_cov_43.802109
GTCTGTTTGATCTACAGTAACCAAAATTGTCACAAATCAATAGCACATAGACTATTGCTT
ACTTAGAACAGATGTTAAGTGAAGGCATGTTTGTTCAAGCCACCAACTTCACAGCACAAA
AAGATGTGTGTGCTGAATGACTACTATAAAAATAATTGTCGTAAATTCCTTTTAGCCACA
CGTGACTAATTACTGACACTACAAAAAAATGCTCAAAGCATTTTGGACTATGTGCGTGAG
CATATTTTACATTTTTATGAAGTGTTGGTTTGGAAATTGAATCCATTCCAACATTTCTTT
TTCCTCAAATGAGCCCTCTTTCCCTTTGCAAAACACAAATTGACAATTTGTTCAGTAATC
AAAGAATCTCCCTTTCATATGGATCGGTTGTGCCAGCACAAAGTAGAGAGGAGGCAATTT
CTGGACATATCATGAGATTATATCCGTTTGACAGTTGCGTTACTCTATGTGGTTTCCATG
ACAACTGTTTGGGTGAGGCCCCCAATAGAACCAACCTCAGCTGTCATCTCTTCACCTAAA
AGCTTTGTAATTGCTCTCATTTGCATACTACAATTAAGTGTGTTAGCTCACAGCAAGAAC
AATCAACCTCCACTAAGGACTGGGGATAGTATAATTATTATATCAGTGGATTTGTATAAA
ACATTACTGACGAGCTTTTGTTTGACGTCGGCATTGTACTGTTGCTCTAGTTTTACCAGT
TATTTTCATAAATATACATATTTCACAGACACTGGTGTGTAATGCATAGCTAGGGGTTCA
CGTTTTTCTGAGTTTCAGCGGCCCATATGATAGTATAAAAGTGTCCGCTTTATTTCAGAA
ATTGTGATGTAGTTTTCTGCCTGTTGGTCAATACAGTGAAAGATATTTTTATCCATTTTT
GATAGGAGGCTTTTTGACTCGGTGCTACACTTGACTAGCTAGAAACAGAATGATTTGCAG
TAGTGGGAGACAGTTTGAACCGCTGATTGAATGGAAAGGTTATGTgcagtgggctctaag
cattgtttctcttt
>NODE_178_length_937_cov_41.882603
CTCACCTCATCTATCTATCTATCTATCTATCTATCTATCTATCTATCTATCTATCTATCT
ATCTATCTATCAAGGGTCAAAATGACAGTACTGACGGTATAAAGCTAAAACTGCATTTTG
CCTTTATATTTAGAGACACTGTAACTGTCCATACTTAATGTCATCATCATGTGTGCTTTA
ATTCAAATGCTACCCTGAATATCCTCGTTCTGAACACACACTGTGGGAATTTGGCTCTTC
AAGTCTCGCATTGCTGAAAGTGACCCAAGATTATGTGAAACAAAGACATGGTAAATGCCG
TCATCTACACAAAGACAATGAGATGTTACGTCCAATGTCATGGCATTATGTCGGAGAATT
TAAACAAAGAATTGAACCATAGACAATATCTGCTTGGAAATGGAGAAGGGTCTGAGCTGC
CACATCAAAATGGAGAAAAAAGGCATAGCATTTGAAAGCCTAAAGGCTTAAACTAATACA
AAAAGTCTAATCAGACTAGCAATCCCTGATGTTAATGAAGGTGTCACACATTGCACAAAG
AAAGTTGTGCCTGGCAATCTTCCATTTTTCGGCTGCCTACACCAGTGACATTTCATCTCA
CATTCAAAGAGCGCTGAGGCCCCTTAATGAAATGCATAATTAACATATTCTAATTGTGCT
GAGCACAGTGATGGTTTTGACAGAGCTCACTTTCCATGTCTAATTCAATGCTAATTTAAT
CTGTTCTTTTCCCGCCGACATGACCTTTCTTGATTGAGTTTCACCGCAAAGAATTTTTTG
ATGGATTGATTTATCAACCTCTTGGAATGCAACAAAAGTGCCAGTTTTAGACAGACGAGG
GAGCGAAATGACAAAGACGATGGCAGACGAAATCAGGTGACTGTGGAGGAAAACAATTTG
ATATTTTAAAATTAAACGAAGCCGGGCGAGCTATATGGAATCATGTCCCATGATACATTG
TGGTATTAACGCACTCCTGCACAAAACATAGCATTTTGAATCCTGCAGGTCTAATGGCAT
CATTCCTCAGTCACAAGCAGAACATCGCCTAAGCCATTCAGCTGGCGTACCTTTAACATG
AGGATTAGGAAGAATCTaaaggcgtctttatgacaga
>NODE_179_length_608_cov_75.659538
CAAAAACTTATTCTGCTACTTTCTATTTATTATCCAAACTTTTAATTACATTCCCCACAT
GTACACTGTGCATTACACCACACAGTGAGCTAATATTCCGCTCAATGTACAGAAAAACAC
TCTCAACACTCCCAGTGTAATCATCTTGCAAGTACAAGCTGATAACACAGACCACAGAGA
TCAGTCTCTGTTGGATAACCTACACGCTCAAATAAGAAGTGGTAGAGCGCCAGCAGATAA
ACCATGAGTCCGTTTCCTCCCTCTCTTCCGGACTATAGTCCCCTGTAGCCGGTGACTTCC
CTGTCTCCCCGAACTCTCTGCAGCACCGACTGGTGGTGCAGAAGCACTGCTGATTAGCAT
GCAGTAATGATGGTGAGCTGGGCTCCATTGTTCTAACACCTCCCCTCTCCTCCGCACCAA
TCTGTCACCATTCAGTGGGCTAGAGCTGCCTCAAATGCTTCTCTCCACAAATGAGATGGA
TAATTAGTTGCCCCTCACGAATGCTGCACTCTTCTCACCCCTGATTGCTTTCACCTTCTT
GCTCCTGGCAATTTTGACACCTTGTAATCAGCCTGCTACTTCTCCGTCTCAATCCATATC
CCTCTCCTTTTTTTTTGCCTCTCATATTTTTTTTTATAGCTCTTAAATCTTGTTCAAATC
TACCAGCTCTAGCAGCAAATGTCCCAAGGACAAAGATGGATCTTATTCTCCACTGAAAAG
GACGGCAATAACTACGCCTTAGAGCTAAAGTGGAGTTCTACCCAAACTGTTCACATTACT
GTATACAC
>NODE_180_length_747_cov_36.995983
ATTAAAATATCAGACTTGTCTAAGACATTTATGGAGTCTGTGACCTCAGCCAACGCTAAA
GTGGAGTACATACATCATAGTCCATCTCTGTGAGCTACACAGTGTCTTGAGTAGCACTGA
CAGAAAGAGGAAAGAGGGTGAAAATTCAACTGCACCTTCCTCAGCTAATGCAGAAGGGAT
TTAGCTCGAAATCGTGGGTGTAAATCAACTTAGTTGCTGTTACATTAAAAATTCACACCA
CGTCGTTGCATGTAAATGTTAACTGTGAGCTGTTGTCTGGGATGCTTCTCTTACACCTTC
CTTTTTGGTTAAAATGGATGAGATGGATTCTGTGGGAAAGGCAGGGAGACAAAAGCGTGA
AAGATGTGTGTATCCATTCACAGCTCCAGAGGACCTTCATTACAGAGCAAGCAGGTCCTG
TCAACGTCTTTTCATTACATGGTCCCATATATCCACCCCTGGTGTCCAAACGGTCCGCTC
TGTCGCCTGTCAAGAAAAGGCACTCTCGGGGAAAGTCCTCCTATCTCCTCGATCCCCCTC
ACCACGCCTGATTCCAGACTGTGAGGCGGGAGAGGCCAGGCAGAAAGGGAGGAATCGTGT
TTGCCATCAACAGCTCAAGAGAGTAGCATGGCAGCAAGATTGATGACACCCTCCCTGAAA
GTAACAAAAGAACTCCTGTGCACGAGGGCCCGCTTATGGGGCTTGATAGAGTTGTCATCC
TCTTAATAAACAGCTCTGATATGTCAGCGGCAGTGGCAGCAGGGACTACACCACGCTCAC
CCACCAAGCCATGGGCAGGACCACCTACTGGCATCGCAGCATACGCAACCGTGGGTGATC
TCCCCAGATGGAGGCCCCTGTAGGCGTTAACGGGGTGATTACTGGAGAAGAATAAATAAA
TGACAAAAACATCCCTGTTGCTTGATt
>NODE_181_length_1010_cov_39.467327
TTGACCAAGAGTGATTTTCATGACTTGAGTCTCATCCATTAAATCGTATCTCTCTGTCTT
GACACTCACCCACTCTCCACCCCCACAGAGCTATACTGTATCTAAATGGTAATAATGCAG
CATCTTAGTATGATATTTCCTCACTCCTTCATTGCATATTGTTGGTTGCATATTGTTTTT
CTTTTTTTGTCCTGCTGTGGTTACTGCCTAGCACCCTGCAAAGCCCTGGCCAGCAGCTTT
GTCAGGATGCTAAATGGAGGGCCGTGAGTTTAAAAACTTAAAGAGGCAGTGAAATATTAG
CCAATGTGGGTGAGGAATGAGTGGTTGAGATCCGCAGCGTGTCAGTGTTAAATGGTCGGA
CTCGGATGCATATAAGTTAGTCCAAGCATGAAGGGCAGTGGGATGCTCGCGTGGAAACGA
TGTCCCCTCCCCTCCTTCCCATCCCTCACCCCCTCCACAGACACACATTCACACACATAC
ACACTCGTACTGTCACACCCCACCCACACAGCTTTTAAGCAAGGAGCCCATCAGAAACTT
GTCATTTCTCTCATTCACTCCGACAGCCTTGAGACACAATGCAGACTTACCTCTGTGTTG
TACACCCCATATATCAGAAAGATGAACAGGCCCTGCAAACACAGACAAAGAAAGAATGAG
AGAGAGGGAGAGAGAGAAAAAGAAAAAAGAGGAGGACAAAGTTGTTACTGTTGTTTTCTC
TCTTGTCTTTAAAAAAAAAACAAAAAAACAAAAAAAAAAAACAAAGATCAAAAGTAATGA
GTGGAGCGACACATACGAGTTGATTTGTACTCTATCCCAGCTACACAAAGCTGAAGTAGA
CTGTAGTGAAAAGTATTGAGAGAAGTAGGACAACTTCTCTCTCTCAAACTGGGCCAACTC
TGTAAGGCTCAGCTTGCATTTGTTTCGTCTACAATAGTTCTGCTCCTCATTCTAGGCTGC
ACTAAGCCATCAAAGGCTCAAGCCCAAGGTTCCGCACAGCTGTATTGAAATAGAAAATCT
CAAGTGCCTGTGTTCAGTCTGCATTCTTAGATACAGAAACACAATATATAAATATATGAT
TTAGTACCAGCAAACACCCAGATAAAATATATACAGGAAAAACAAAGTCCATTCATTCAA
GAAACATGTGGAATGGACACAAATACCTATAAATGTGGAAACAAAGTAAt
>NODE_182_length_994_cov_47.699196
CAAACTAGGCCTCAAAAGCAGCAATAAGAGCTCTGTGATGAGATATGACAACAGAAACGA
TGAATAGAATACTTATCTTTAGGTTTTATAATGAAATTACATAGTTTTGCTAACCCGTGT
ATTTTTATAGGTCATTTCCCACTAAACATCATCAAAAAAAGGAAGAGGAAACCCTCCAGC
TTCACACTATTGGGTTTCATTCATTTCATTTGATTTGACATATCATGCTTCTGTGCCTTG
GCAATAAGGACACAACATTGCAGCATATTGGCAAGCTCATTTGCTTTTCATAGTGAGCGT
TGTGTCCAAAAAAAAAGTGCCCCCTGGGATAAACACGTGTACGGGGACTGCGGGCTCGCC
GCCCCAGCAGCAGGTGGCCCATTGCTGCCTAATGAACACCGCAATCTGTTACTATCGCAG
CGGTGCTTTTCACCAGACAATTAGGCGACTAAGCATGTCATTATTCCAGGCCAACAAGAA
GAGCCTCTTCTCTAATTTCATCTTTTCATTCCTGTTTACTCACCCACACTCCCCTCATTA
ACGAGAGATTTTCCAGTCCATGCTAATTGGTTTCAATAACATTCATTTTAGTTGAAAGGA
AACGATTCTGTTAATTGAGGAGCGCAGAGAGAGGAGAGAGGGAGCGAGGAAGGGAAAAAA
AAGAGAGGCTTCTTTTCATTTTCAAGTGCGTCCATGAGATGACGCTTTTGAAAAAGCGCT
CTACAGGTTCAGAGCTAATGAAATTAAGTGATGCCGGCCGTGGCAAAAAGGAAAGCCTAA
ATTAAAAGCAATTTATTTTCATTGAGGCATGTGGCACTGTTCGGGCACAATTAATGGGCT
GAGCATAGACACAGAGATACGGAGAGAGAGAACAAAAAAAAAGAGACAAAGATACAAAGA
AATGACTGGTGGCACAGATGAGTCAAGGAGAGCAAAGTCTAGACCTGGACAGATTAACGG
TAATGATTTCTATTATTATATTTTTATCTCTTTTTTATTATCTTGCTAAGTTTGAACTGA
AAATGCAGGCGCTAGCTGCTCAAATATTTAAAATGATCTCAAATACTGTTAATGTTTGTC
TAAAGTTTGGCACAAAGACATACTGTGTTCACAACCAGATTAACTACAATCTGAACTAAT
TGAAAAAGAAAAGGTTTGCCTGGGAAAAAGTAAt
>NODE_183_length_850_cov_52.890587
CCTCCTACCAGCGTCGCTCTGGAGGGGAGATAAGGCTGCAGACGGCTATTTATTGTACAT
TTTAATTAAGTGCTTGTTAACGCTAGTTATCTTAACAGTCACAAAATTACCGTTGTAATG
CATTTAGTTTGAGGAAAAATGGAGAGGGTTGGAGCACTTTATGAAAGCTGGCACAGCTTG
CCTTCATTTGAAATCACAGGATAAATTCAGAGGAGGCGGATGCCACAATGATCTAAGCTC
AGGCACTAATGGTTATTTAATATGGCCATCAGCGGTCCCAAGTCCCCAGCATACGGCACT
CGCACAATAGCCTCCAAACCCTCTTTAACACTTATTTGAGATGACAGGAAAAATGAAACC
GTTTGTGCTTTCAATGGAAAAGCAATCATTGGTACATTATACTCCGCTTGCCCTATCATG
CTAATGCCGGGTAAAAATGTCACCAAATGTATTTAAAGGCCTGATGGAGTGTTGCCGTTT
GATTCCTGCTGCCTGCCTGATTAATAAAAACCTTCAATTTGTATGTAAATGCAACCTGGG
GCTCATATCATCTGCACACCTGCACCTGGAGAAAAATAATAAACTCAAGTTTAATGTGGC
AATTATGAGAGTTTATGGGGATTGTGGGGAAGAGGGCGGCAGAGGAGAGGCTGGCTTGAT
GAGAGGGCTCTCAGAGGGGAGTGGGCCAACCCAGACCAGCCCGCTACAGGAATGACCTGA
TGCACGAATATAACCTCAGCTTGCAGAGCTTACTACAACATGCATGTTTGCACAACACAG
TATGGTAGTAGGGATTAAGGCAGTCCACGGATGTTTTGTTAAAAACAATTATTGCTTGGT
TTGTATTCCTATCAGCTGCTGTATGTTGGACAGCTTAGATTTAACCTGCTATGCACAGTA
GTAGAAAATAATACGGTATCATGTGTCTTTGTTTTTATGGTGATAGAGAACTTGAGAAGT
TTTGACATTTTCTTTTGTTCCTCTAAATTTTGTGTTGACTTCTCAGTTCTGAACAATgtc
cttgtgcatt
>NODE_184_length_670_cov_29.795523
AATAGAGGGACTTGAATGGGATAATAAGATGTGGTGTAATACTGTGTAAAAAGCCTGTAA
TGTTGTGTTGGTGTAAGAGCCTGTGTGACTGGATGTTTGACTGTTTGCAGTGATTACAGG
GGCCTGCGGGCCTGGCGACGGCTCTGTGGCTGGGACAGGGAGCTTCTCCCTGGGCAAGGA
TATACGCCTGTCTGCCCCTTCTGCTGGAGCTACAGGGACCAGGATGTCAGGAGGGAGAGT
GCTCCCTGTGAGCGCTCTCCCTCTCTCTCTTTCACTCTCTTTCACTCTCTGTCTCTTCCT
GTATGTGTCTCTCTTCCTCTCGTTCCCGGTCTTGCTGGGTCTGTACTATTGCAGTGCTTG
CAGATGTGCACAAACAAGGGAGGATTAAAGCAAAACGAATCTAAACAGACAAATGGAATT
AGAGTGATGGGTGTCGGTGGGCTGGTTCACAGTGATAAACATAATGATGCTCAGTATGTG
TGTGTGCGAGTGTGTGTGTTCCTGTGTCTGGGGGATTATCATTGGTTAGGTGTGTGGTGT
GTATGGCTGGGTGACTGCTTCTGGGTTTCTTTGTGTGTTTGCCTATCTGTCTATGTTTTT
GTAATTATGTGTGTGTATATTTACTCTGTCTCTAGTTGTGTGTTTGATAAATGAGTTATT
CCATATTGCCTCACAAAAACAAGTCTCTGCGCCCTCTGCATGTCTGTGGATATGTTTCTG
TGTTTTTGTCAGCTTGTAATTTTTTCTTATTGTTTATGTTTGTACTGTGCAGCTGCTACT
GTCACCTGCATGTATCTAGCGGGCATCAAAACTCTCCACCCAATATTGGTGTAACTAGAA
AGATGATAAc
>NODE_185_length_1029_cov_38.758018
TTAAGTGTATAGAACTCCAGGAAACAGTAATCCTTATTATCTAAATTAAATAGATTTACA
CTCTCATTTTTGTTTTTTGATTATCTTTGGTTTCAGAAGTGGACTGATCCAAACCAGATA
CTGTAAAACCCAGCATTTAATAACCATTGTAACATTTTGAAAAAAAATAAAAATAAAAAT
AAAATGTTTGACTTGTGTATAATGTCCCTCATATTATCTAGCTTGTTGGTGGTATACGAC
AAAATGATCTAAAAATGTTAACAATGTTGACTCAGGTGGGATTTTCCTAAAAAGACAATT
AAACACAACTGAAAAAGCCTTTTACAGAATACTTATATTTGCTTGACAGGGCAAGACTAT
GAAATGTTCCCAATTAATATTACATGGGATTTTTTTTCCGCCTTTCTTTTTTCTAAATAT
ATTTCAGAATTTACCTTGATTGTAATGTACCTCATTGGCTGTGGTTTTGTTTGTTGGCCT
AACTATAAAGGATCTGCTTATACCCTTGTGGGTTGGGAAGAATTAGGATTTATGAATTTA
TTTCCTCTGTTGTATTGTTTAAACAGCTTTGGTTTAGTTTTGATCCCTTCCTCTTGCCTT
TGAGGCTGTTCCACGGTGTCAGCTGTTGACTGATAGTAAGAGAACTGCCTCACAGTGTGA
ATGAAAGAAAACTAGCGGTTGGTAAACACTGATAAGGGATAAATAGAAAGCGGTCAGGCA
GAGATAGTTCTGTGGGAGCCCAGATTGTGTGCGGTCTGTTAAAATGAGATTCTGAGCCTG
TCCTTTTTATTCTTCCTTCCCTCCCCTCCCCTCCCCTCCCCTGTGCGGCGTTTGTCTGGA
AAATCTCCAGTGACCCGGCTCGGCAGTCCCAGGCTGCAGTATTCTCTTTTTGTATTTGTT
TTGTTTTCTAACAAGGGTCAAGTTGGCCAATAGACATGTCCCTGATGCTTATAGACAGCT
GTCATGACTTCAAGTACTTACAATAGTTACATTTTACATGCATTCATGGTTCTGCACCAA
CAAGCACAGCAGCAAGAGATTTGTTAAAAAACTAAATGTGGACACAGCTTTTGAGATACT
AAGTTTCTTTATTATCTTTTGTCATATAATTTATCTCAATGGTCCTTTAAGATTTTTGAA
AAAGCTGAGTAGGCTCGTGCCTGAACATTCATCTTTTTTAATAAtatatacatgtgctca
aagtataat
>NODE_186_length_757_cov_65.182297
GCTACTTAAACGTGGACAACTTAGGTACAAATCCTGATTAAATATTAGATAAAAGGTTAT
CTAAGAGTTTAACTGAGACAGTACGCCACTCTTTTCTCCCTCCATCAGTGGAACATACTC
ACAGTATGGTGCGTGGATGACTTATTTCCATGACAGCCAATATCTAATTTTTCAATCTAT
TGTGAGGCATCAAAACTACTGCACTTGTGTATATTAGTTAACAGCTGTATGGGCGTAATG
CATATACGTAACAAGCTGCAGATAAGCAGAGTGTTTAGTCTTAAATCCTGGGTTTTGGGT
GGCTGCAGATGCCACAGGCCTAATAGACTATATGGGAAGTAGCTCCTCATAAAACAACAC
ATAACAAACATATCCCCTTCCCCAAACAAACATGTCCCTGTCTCCACATTATCACCTTAG
CCCGAACAAAACACCTCTTTTTGTTCTCCTCTGGATCCTTGAGCGCAGGTACCTCCGCTT
GTTTGTTAACACCAGCACCAAAGAGAGGGAGAGGGAGAGGGAAAAAATCAATGTAATACT
GCAGAACTATCAGATCATATGAAATTATGGATTCTTGGTCTGAGCATTCAGCCCTTGTCT
GCCGAGCTGCGCAAATCAATTCAAACAGACACAAAGAGCAAACACACGGCGTAACATCAC
AATAGGAAATTGAAGCGAGCGGAGCCTCCCTTTTAAAATATGCGGCTACATATTTGTTTT
GTGGATTACCATTCTGAAATGAAGTTTGAACAGTTACTTAAAATAATATGCAAAATATAA
TTCCTTCTTCTTCTATTTTTATTATTATTCCTCTCCTCCATACCCCCATTCTCTTGTTTG
TTGGAGGAGAGGGGAGCGATGGCGGCCACAATGTAAACAGACACACAGAGCTGCTATGAT
GCTGATTATGTTTCCAAAACATATTTTGGGGCCTTAt
>NODE_187_length_489_cov_36.963192
ATTACCAGCCCTGACTTGTAAGTGCTCTGGTGGGGAACTACATGACCCAGCTACAAGAGA
CAGCTCTGCTCCATCCCATTAGAGTGGGAACAGAAGGATACGCTGCTGCCTGTTTCCTCT
CGCTGTCCTACAATCCTTCACTCCTTCCTTGCTTTCATTTACTTCTCTTTTCCTTTGGTT
TCCTTAATACTTGCCTCCTTTCTTTTCATGCTTCCCAACACTCCTGCATATATCAGTTAA
CTTTGTGTAACAGCCACGCAGAGCACATAAAATGATTGTTTGTGAGATAAGGTCTCTCTG
TGGCATCCCCTTGTCTCAGTGATTGAAAGTCGCTGGGTTAAGAACATGACTAAGAGGTTA
ACAGTAATAAAAATAGCTATTAAGCATATATTCCCTTCCAACATGTCACTACAAGAAAGG
GAGAGAGAAAGAGAGAGAGGGAGGGAGGGATACTGGCACCTAATTACAAGGAGCGCACTT
GGCTGCTTTTATCAGTAATTGGACTATATAGCCCTTCATTATAATTTACTTTCTCCCCCA
AACTGTGATAATGCAGACAAGCAGAACTGAGTGGGCCTGTTAGTGGCCCAGAAACTGACA
CCAGTTAATGGTTAATTATAATGACTAAATTAAAGGAGTGACGGTGAGAGGGCTCTGGAT
AAAGCCCAG
>NODE_188_length_816_cov_40.818626
CTCATTAATAACCCGGTACAACATTCATCTTGCAGAAGGAAAATGAATTTCCTTGCTCTT
GTGCACTTGTTCATTTTAATGTCAATTGTCAAAAACCTTTTTCTTTGTTTTGCTAAGCAG
GATTCGCAGTATCCATTCAATCATTGTTAAAAAGGTAATGGGACAAATTTCATTTTGCAT
TGTTAATCTGGCTGGCTATTAAGAAAATGTTTTGAAAGGTTCAGACCTCCTGTTTTTTAC
CATAACAAACATGGATTTGCAGTATTAAAAAAACCTCTTTTTAAAAATGCCAATTGAATG
TGGAGAAAGTTCTTTGAATCAGCTTCAGTTTAATCAGAATATGTAAAACACTGTAATTTA
AATACCAGGATGCCTTTTAATAAAAAGGACTAAAGTGAGATTTAAAATGAACAAGGTGAT
TAAGAGCGACTGTGCTGGACATTTATAGAGCAGGACTGCACATAATGAATAAAGATTCAT
GCTTTAGTCCCAAATTTAAATTTTTGCACAAAATGTGTCTGATGTAGGCAGCTTTTAATC
ACCTTACTGACAGGAGTAACTGCTTTCATTTAACCTTGACTGAAGATCATGAATTCTAAA
GCATTTAATTGGATACATCATTTAACAGAATGAACAGAGCAAATTTTCGCCAATTCAAAG
GCTCAGATTGACAGACAGTGGCAGTAAGACCCACCACAATTAAAGCTGATCTGTATTCAC
TGGCCCTGTCACCCATCGCCATTAGTGATGTGACTGTTTGATCATCTCTGCAGAGAAACT
TTGCTGAACTTCACCTTGTTTTGAAAGGACTAGACGTTGAATGAAAGACGAAGGTTTGAG
GAGGGAACGGGGGCTCTGGAGGATAGCGTACCACACGCACGCGCGCGCGCACACACACAC
ACACACACACACACACACACACACACACACACACACACACACTCACACATACACATACAC
ACACACACATACACCAACCTACCTCTGGGACCAAAC
>NODE_189_length_718_cov_34.387188
ATGAGCTCAGGGTGAGTATTTGGAATACAGACGAAGTAATACTGGAGGACGATGATTACT
TCACTGGGGAAAAGTCCAGTGACATATTTGTCAGGGGGTAGGTACAGCGGGACGGGGCCA
CCAAGCCTCATCCCGTGGGTGTAAGCTGTGTGTGGACTTTTTTTTTTTTGCAGTTAACCA
TTTTTTTTTTGTTTTGTTTTGTTTCCATTTTTTCTGTGTGCGTGTTTGTGTCGCGTCTCT
CTGTTTGTGGTGTGTCTCCTGTCTGTCTGTCGTCCTTTCTCTCCTCTCTGGTCAATGCTC
TGCTGGTGTCTAGCTTTGAGCTTCGTGTTGTTATTTGGAACACTGATGACGTAATTCTAG
AGGACGATGCTTTCATGACAGGAGAGAAGATGTCTGACATCTATGTCAGGGGGTAAACAC
ACGATTCCATCGCATGGCTCGTACAAAATACCCTCCTTTCCTCCCCCCTTAAGCCCTTGA
ATCATTTGTTTATGACCCTTCCTGTTTTAACTCTTCATCCAGCACGCAACCTCGCTTGTC
TGAAACTCTCCTATCAGCACGCTGAAGGCCTAATGGAACGTTAGAACAGTAAGGGACCAA
ACCACAAGAAAAACCTCAATATGATTAAAAGTCTATCAAATTTCAGGTAAATCTAACTGT
CTAAGCTGAGCTTATAAAGCCACAGTTTGATGGCATTGATACATCAGGACTGATACACCA
ACATGACCATTATTATTAGTGGATTCTGACTTATTACACAAACATCCTGTCATATAGAAA
CGATACTTTTGAGGTAACTTAGAAAACAAACTTTATTTTTCATTTGAAACATGTCTTgat
tactacctgaaatggaaccctaaagtatcgtttctatatgacaggatgtttgtgtaat
>NODE_190_length_377_cov_14.941645
ATGGTCTTTGTTGTACAGTAGAAGTTGAAATCGAGAGAGCTCAGTCTTAAATCATCTGCT
CATGTCGATACCAATGATTTATCCATTTCTGTCATTGGTATAAATCAGCAGATCACCCCT
CAGCTCTCTTCTAAAACTCAAAGTTGGACACTTTAGTTAGATCATAACCTAAGTCTTCAA
GAACTGAGAGCAGTTTGAAAAACTGTCACTGTCTCTAAATGAACAGAAAATTTAAAAAAG
GGAGATCATTCAAGGAAACAATTCAACCTTATGTATAAATAAGGACGTGAATGCAAACCT
GGAACCACTTGGCGTGGCGGAGAGACGCCAAGGCAGTTAGGCATTTCTGCCTGTCCAGAA
CGTCCGGCGGATCGTTGACTGTTCGCATTTCTATTGACGAGGTGGAGTAAGAAGAAAAGG
TACAGTTTGACCAAGGGGGTCGGCTCTGTCTTGCAGCTCAGGGAGTAGCAGCTTTTCCCA
AACCATCAGCAGCAGGGAAAGGGGGTCCCAAGTACTTAATGTGTAAATCTTTGGTCCCAG
CAAACATAATAGTCACa
>NODE_191_length_581_cov_59.650604
GTCACTTAATACGAGACAAGAAATGTTTTCGAGAGTAAACTTTTTTTGTTTTTTTCCTCC
AGCTTTGAAGCCAAACTCCTTCTGTTTGTGAGCGTTCCTCCTTCTGAAGTTCGTATTCCC
AGGAAGTATAATAAACTGTCACGCCTGCACACACTGTAAAGAGACGCACTTTCAACTCGA
GTCACACACATACACACACGAGCCACTTGCTAATCATGCAGCGCGCACGTGGCAACAAAC
TTCTGGATGATAATGATGCAATCCCCGTGTCAACTCGCCCCTCAAGTATAGTGAGCGATA
AAAAAAACAGTGGCTGCAAAGGAGAGGTGTGTCTCTCCGTATGAAAATCCAATGCAAATA
AGCTTTCACCCCCGTGGTACTTGAACTGTTTTCTCTTTGATAACCCAATTATTGTCTCAA
GAGCTGTGTCAATTGCTCTAGCGATCTCTTCTTGAACAAATCACTCCCCTAACCTCGAGC
ACTTTCGATTTGATTCTGCCATTTTTTGACAGTTCAAAGTAATCAGAGGAGGCCTCGGCT
GAGGACGAGGATTGATTTTGTGTTCTCGCTTATCATGCTAATTCCCTGAAAATCAGCCTT
TTTCATCCCCCTCCGCCTGATTACCACTCTTGGAAAAAGGCCCCTGAACTGTGTTTCTCT
CCCCAGTGCTGCTGTCATGCAACCCCCACAACCCTCTGTTCTCGTCCCCTTGCAGCGGCA
GCGGCCTCCGAGTACTCGCCGGTCCTCGGGTCGGTTAgagc
>NODE_192_length_743_cov_32.246300
TAATTAGCAGATAACCTTTATATAACTAACAAAAAATGATTGGTTTGCTATTGTTGTGCC
TTTATCCTTGGCAAACCACCTATTGTCCCTTTGAATAATTGAGACCGGTGTATTTTGCCT
GTTTTATTTTTTCCTTGGTCAGCAACTAGCTACTAGTTTTGTCCCCAAGATCAATTGCCT
TGGTAACACAACCAGAAAGAGAGGGAGGGAGGAGGGGGGGGGATAGAGAGAGAGGGAGAG
GGAGAGAGAGGGCGAGGGAGGGAGAGAGAGAAAGAGAGAGAGAGAGAGATTTGTGCCCAC
AATGGCGACTGTAGGTATGCTAAATACCTCTGGTTCCTTATCCGGGAACTACCTCTTACT
CTGCTATTGGGCCACTGGGTCACGTGGTAAAAGTAACTTTACAGGGCTGCTCGCAAGTAG
GAGGGCTTTATGGAGCAGAAAAACGACAAAGCTAGAAAAATTATTTTCCACTCCAGAAAT
TAATGATCATGAGCTCGTATTTGATGGAGTCTAACTACATTGATCCGAAATTTCCTCCAT
GCGAGGAATATTCGCAAAATAACTACATCCCTGAGCATAGTCCAGAATATTACAGCCGCG
CAAGGGACTCTGGCTACCAGCATCACCACCAGGAGTTATATCCTCCGCGGGCGAGCTACC
AAGAGCGCCAGTATAACTGTGCAAGCATCCCCGAACCTGACACGCCACGGGGACATGGAA
TACCCCATTCTGCGCACCTACTGACAGGGAAAGGGCAGCCTGCTTCATGTGAAACCCCAC
AGTTGTCCATGTCCCCCGCCACCCCACCGGCCGCAACCTCCGCCTGCAACCAAGCTACCC
CGGAGCATCCAAACAGCACAGCCTCCTCCAAACAGCCCGTGGTGTACCCATGGATGAAGA
AAATTCACGTCAgcactggtagg
>NODE_193_length_394_cov_46.096447
CGCTCTTCCGATCTATTAGCATGGAGCCATCAGCAGCGCTGCAGTCCCTCCCTACCCTGC
TTCTGCTGTCAGACCGCCTCCTCCCTGCTTGTCAGGAGCTCCGACGAGGAGCTGTAAAAA
CCTTTTCCCCTCTCCTTAACAACTGCAAAACAACACGCACACACCCCGGCTGAGGTGCCT
GCTTTTCTGAGGCCTCTGACAGGACGTGCTGCAGGCACAAATTGTAATTCATAAAGGTTA
AGGGGGTCAATGCCTTTTATTACCAGTCTGAGTGCATCCAGCTTGATGGGGCGGGCATGC
AAATGGAATGTCTCAGAGTGTTCTATGCAAGAACTCAGACAGCGAGTGCGTGCGTGCCTC
TGAATGGGAGGAAGTAAAAGGTGGGTAAAGGGTGGTGGGGGGGGTGTGTGAGATCGGCTG
CTCTCTCCACCTTCCACAGCCATGTAGGACCACACAGCCGCTGCCCGGTTAATTAGACAG
TATGACATTGACCTCAGGTAGTTAACGGCCACTTTGATATGCGCTGTCTTGCAATTAATA
TATTGTAAATCTTCATGTTTTATCATTCGGTTAg
>NODE_194_length_807_cov_24.879801
CTTACCATATCACATCAAAGATATGGAGAAGTCATGATCAGAAAATGCCTGTTCAGTCAG
TGGCTTGCAAATATGTGCGCGGCATCACTCGGCAAGGTGCTGAAATTGCAAACAAACATG
TTCTGTTAACACGCTTTAACAACTTGCAACAAGAAATAAGGTCAAGCATGTTGTAAGTGA
TTCCACCTCTTCTCAATCTGCGTGTGCTCTCACTGTACGAGGCTGTCGAGGCTCAGCCAG
GAGAGATGAGTGAGATAGTGGGGGCTGAGGTAGGAACCATTTTCACACTGCCACAATTAC
AGGAACCGTCATTACATTGCTCACTCTTACTCAAATACAGATAGAAGCCCCAAAAAATTA
TGCGCAGGCTAGGAGGAGAAAGTGGCTCACTTCTGTTTGCTAAATTAATCGCTTCCTAAA
TGGCTCCAGGCCAGGCAAAGTTAACATTTGCAGTTTCAAAGGTTTTCAGCGCTTGCAATG
AGCCATGAAATTACTGCATGCCGTCGAAAATGGCAGCTGATGAAAAGCCCAAGGAGCAGG
TCCCACAGGCAGAGAGAGCTTGGAAGTGAAATCTTAAACACAAAGTCTCATTTCTGATTC
GGATCATGGTGAAATTCAGAACCAAAACTCGAAAAATGTGTGAGCCCATGTCCGAAAGCA
GGACAGGTTGTGACAAGACAGATGACGAGCAGCTGTTTGTGGCCTGGCAGGCTCGTCGGT
GAGTCCGAGGAGGCGAGGCGAGGTGAGCGCAGAGGTTGGGTTGAAGGAGCGTAATGATGA
TGTTGAGGTGCTCAGCTGCAGCCAAAATGGACTGACCCAAATTAGGTTTGATTAAATCAC
AGGGGTGACGCTGCAGTTCTGCAGAGATCATTAACATCAAAATGATTATGGTGGAACAGT
TTGACTTAGCTGAACCCAACCGGTTCACCAGCAGTCTGGCGCTAGAACACTTCCATTTGC
ATATTGACAGCAATAAGCTTTAAGCAt
>NODE_195_length_763_cov_51.851902
CTTTCCAGCACAATTCTGTGAAACCGCTTTAGTCACTGATACTTTGAAGGTGACATAGCC
ACACAACCTAACAGCCTTTGTGTTTTTATTACACTTGGCATGTCCACAAGAGCCCATGAA
AGAGTTTTTCTTTTCTTTTTTTGTAACAAAGGTGGGCGGCTCGCTGATTTTCAGGCCCTT
CTGGATTTTGGGTTTGATCTGCGGGCAAGATGGCCTTGTTAAGCTCTAATAAAGTCCAAG
GATTTTCAGTGTATGATGCTGTATTTAAAATTGGATTGTGTGTGCCTCAGTGTGTCGCAT
TGCGCGAGTGTGTCTGTGATGGCCTCTCCCTTCCTCTCCTCTCATAACTGATTGTTTACT
GAGTGCTTTCCACCTTTTTTTTCCCTGAGCCTGTAAGTATAAAATTTTAATTAGGAACAC
TGACAGGTCTGGCGCATGATCCACAGCCTTGCATCCATCACAGAAAAAAGGGAGCGAGAA
AGACAGAAAGAGAGAGCGAGAGACACTTTCTTCCTCATCTCTCTCTACTTTCACGTCCGC
CCCCCACCCCCTCCTCGATCTCTCCTCTCCTGACGCGAGCGCCGGACTTGAGCAGCAGGT
GCCATATTACTGTGTACAGAAAAGCAATTAGGCAGCATATTGGATGAATGAGGAGTGCAT
TAATATTAGCAAGTGCATTTGTCAGTGGCGTTTGATGCGAGTCCTTTTCTTTTCTTTCTG
CAACATTAAGATTGTGGCGCTCATAAATTCACTGCTTAAACCACCATCTGCTGCGCTGTC
AGCCCACACCGAGGAGAGCGGAGAGGAGAGGGGAGCCATTTATTCCCTTCTGTCTCTCTC
ACTGGGGAAAGAGAGTGAAAGACAGATAGATAAGAAGAAAATGCATTCATTCCCTCCCTT
TCTTTGCCTTTCTTTCTTTCTTTCTTTCTTTCTTTTTTTTTTT
>NODE_196_length_988_cov_61.604252
GATAGGAGCTATCAGTTTGGAGTTGCTTGTGCCATTGATTTGATTAAAGGCATTACGCAT
TGTCTAATGAGTTTTACACATGGCTGAATGGTGAATAATCACCCAGTGATTTCTGACCCA
GAACTCCTCTTCACACCCCCTCCTCCCCTCATTTTTCTCACTTTCTCTCTTTCTCACTCA
CTTGGAGAAGAGGACCAGACACTTGGTAGTTCACAGAAGAGGTAACGGAAATCAATTGAG
ATTGTGATTTAAAGAGGTTTTTTTTTTTCTCTCTTTCCCCCTCCTCTCACATCAAATTGA
TTCCTTTGCTTGTTTTGCTTTAATATTCATTTTAGCCAAGTGTTGAGTAAATGTGCGGAG
AATATGAATATTAGGTATGAAGCCTCTTTGCATGAGATCAGTTTTGAAAACTATAAATTT
TACCCAGCCGAAAATTGTCTGGCAATTAAAGCGTATTGTGTGTAATAAGCAGTGTCTCTA
TCGGGTGTTTAGCTTTATCGAGCCTGTCTGGAGATGGAACTCATACCTGCTGCTCTGTGA
ATTGCAGCACATAAAAGATGGACTGAATATGTTCCCGGGGAATATTGCCCTCTCCAAAAG
ACCAATCCGTCTTGCTTAGGGAGGCAATCTTAGGTGCGGTAGATAAACTAATATTTGTGT
ATAACCTCAGTCAGACAATACAAATGATCGGATGATTTTTCATCTCCTTATGCATACAGG
GAAATATGAAAAATTGAGGTTTAGGAATATTTGCAGGGTCTGCGAGGCGGCTGGCTGGGC
CGCTGAGTGCCCTGGGCCACGCTCCTCACCAACGACTGCAGAGTGAAGAGTGATGAGAAT
ATTATACCCGTCTGTTTCCCGTCACTCCCCATCCTCCCCTCCCACCTTCTTCATTCTCTC
CTCTCACCACACTAATTCATATGGCCACAAGATGGAGAGAGAGGGAGCGAGCGGGATAAA
ATGAGAGATCGAGTACGACGCTGGCCGCCCCTTTGGTTTGCCGTCTTTGACTTTCACCGT
CTGTCCACCCGTCCATGATTGACAGTCAAGCTGACATAAATCTCCTGCTTGTCTTGCTGC
ACTTTATTGTCCCTCCCACCCTAAACCAACACCCCTGCCACCGCTGCCAACTCCAACTGT
CGACACAAGCCCTCTCTTCAACCTCTGt
>NODE_197_length_821_cov_35.278927
AAGACTGTCTGTCACCTTCACTGAATGGTTTTTGACAAGAAAATAAATCTTTGGGGTTGT
TTAATATATTTTATATTTTCTTTATTTCGGTGCTAATAGAAAAACCAAATTAAATGTCCA
CCAGCGAGATAGAAATGCAAAGATCGATGATCCTGCCCCTACTGTCCAATCACCCCTATT
TAATTGACTGTATTTTCAGGGTAATTGAACTGCTTGTTGTAAATTGAGGATTTTATAGAA
ACGACATGAAAACTACATTTACTGACATTCATCGCATCTTTGACATTGATTATCTGATCA
GCGCCGTGTCATGCTAACCTCCAATTCTTCATTACACACTGTTTATGAGCTGTTACAGAA
CAACTTGCTTGTTCCAGAGTGATTGATTGCCTTATTAACGCGTGTTCTTGTAAGTGTGAC
CGGACTGATTACGATGCATATGTTTAGAATAATGTTTCATTTAGCTGACTGCGAGTAATG
CAGGGTGACAGCTGCTGCGGGAGGACAAAAAACCTAAACTACAGGGAGCAAGCGGGGCCA
AAACGCATTTAAGGTGGAACTAGGAGACAGCGCAGAGCCCCTTGTATGGTCAACTGCAGC
CGCTCAGCACCCAGATGAGGAAACTGGCAGCTCCTCAGTGCGCCAAAACACAACATTATT
CCAACTACATGTAGTTATTTTGCTGCTGTAAATCATTTAAAGGCTGGATTCCACATTTGC
GGTGCAACTGACGCACCAGCTGTTATCCAAAATACTGATTAAATCAATCAAATCTCATCC
AACACTGCACCGCATCATATTGCCAAAAAGCACCAACATTTCACATTCATAAAAAAAAAA
CTCCTCCTTAGCTTAGAAGTGTTCACGTTCAGCCTCACCAAAATATGAGCCAAACGCGCC
ATGAACTGCACCCTGATGAGATTTATGCCACCATTATGCTTCTAAAGTAGTCTCTGCTCT
GTTTGTCTCATATcattgcctctgttcaaatgttactttca
>NODE_198_length_898_cov_45.238308
AATTATACCCTTGGGATTAGCGGGCCAGACTATGGTTACGCGTATGTATGTTACATAAAC
CATAACTGACACATGAGGCCCACGTATGGTACATTGGTGCGATAATTTGTCCAGATGTAG
CAGACCTTAAATCACATCTTAGGCGTGGATGAGCACAAAAGGTCCTTCATGAATGAGGGA
GGATGTGTCAAAACAAAGGCTCTGCCAAATCACTGAAAACACTCTGCTCATTATTTGGCA
TTGTTTGCAAAAAATACGAGTCTAGACTTCTATGATACTTGCATGCATTACACTGAAAGC
TAGGAGGGTTATCGGCATAACAGGCTCACCCACAATCCCTGGATTCACAAAGGGAATGAT
TGTGGCTGGAATGTGGTGTGTTCCCAGGAAGACTAGAGAGGGCCATCACAAAAGGAAAAC
CCACACGGTGGGCACTTTTTCTTCTGCCATGTACAGGAAGCGAAATGAGAACTATCAAGT
TTGACACTATTCACAGGGCCTTCACGGGGCCCTACAATACCTGGCTGGGCAGACAGAATG
CCGGGCTTAAGAAAGGGGGGAAAACGGCTGGCAAAGTCTCCGTCACGTGAAAGCGTGTCG
ATATTTCTGACACCTCCAGGCTACGTGCCAAATAAAGAGCATAGGGGTTTGTCGCTGTGG
GGCCGCTGGGCCCACCAGAATGCTGAAAGCTGGTACCCCTAATACTCCAACAGAGACCTG
GGATGGAAGATTTCTGTGTAAACAAGAAAGAAATCTTACTGCGCTTAAGTTTGGAAAAAC
TGCAGGAAATAACGAGCGATCAAAAAAGAAAGAAAAGCATTAAGAATATGGTCTCCTTAG
GCGGGAGTTAAGGTGTGAAACACCTCAGAGTCAAATATTCTTATTAACTGTATTGACATT
AATGTGATTTTTTTCCATCTTTGTAATATATATGTATTTAGAAAGGCGGCTTTGCTATGT
TAAGCACTGACAACGTATTTGACAAGCTGTGACTTCTAGCTTTCTCCACTATCTACAACG
CACTTAGCTTGTTTGGAAAAACAAcaagagaaagctggtctaatttccatttcgtctt
>NODE_199_length_529_cov_57.141777
GTTACTCAGTCAGGAATTATTTTTCAGAATATACTAAATTTTGAAAAGATATATCTCTCC
CCCGTGCCTCCCCTGTTCTCTCATTCTATTGCTCTCCCTGTCTGTTTCTCTCTGTGTCTT
ACAAACACACACACACACACACTGCAACATGCATACAACCAGACATGCACAACCCCTCTT
AAAACTGGTTCTCCCCCCATAGCAATTTTGTCAGAAGTTGACAATGTCTTGATTTAGTTG
TCTGGCTGTTCCGGCCAGTTTTCCCTGCTGCGCTAATGTGAACAGGACATCCCGCTGGGC
ACCAAAGAATACCACTTCACGGCAGCCGCATAGCTGGCAGCTTTTATTTATGGCGCTACC
GAAATGAATGGGTATTAGTGTCCAAACATTTCACCATGCTCCTGCAGCCACACACAAAAG
CCACTGATTTCCAGCAAATCTGCACTTATTTTATTCAAGAAGACTAAAGCTAGGGAGAGG
GGAGAGAGACAGACAGACAGAAAGAGAGGGAGAGAGAAAACATTTATAATGACTTAAAAG
ACCTCAAAAGAAGAATGGGAATTGCGTTTGAAAAGGATTTACGAGACAGAAATCGAAAAA
GAAAAAAATGGCCCCTCTATTTCACTGCATTTTTGTCAGAGTTGAAAATGGAAAATATCT
ATATCCCTAAAATGACTCAACTTTAAGTGCTTATATTCACACAcacaca
>NODE_200_length_725_cov_46.427586
AATAATAATAATAATAATAATGCCTTTTCCATATTTTATATTCCAGTGCTGATATTTATT
CTCTCATGTGAGACACATTATTTGCGTTTATCAATATTAATGGTAGGCTAAAAAGGCAAC
CACACTGCACAATCTGCAAATATAATGCCCTGCCTTATCAATTCATAACACAGACCAGCT
AAACTGTCAGAAAAATCTGAAGTCACACTTAACCGAGCCCAATACCTACTATTAAGATGG
CTCGACATAACAGGACGGCTGCCAATAATTGTACATAAAGATATGGAAAAGCCACAGTCC
AGCTATGAATATTTCATGAATTCCGACACAAAGAGCATGCTAAAAGGATCAAAGAGAAAA
ACGGGAGAGGAGTCAACGTGAACATCCAAACAATATGCAAGAATCCCGACAGTATAGGTC
ACATGCAAAAAGACCGGGGTCACACTGAAATTGTCCATCAGTCAGACAAGCAGAACTGAT
TTGGATGCTAAATAATGGTTTAGATATTCAAAAATTCCATATATATGCGAAAGGCTTCAG
TGCACCCTGGATCTGGCCTATCAGAGGAGTGCTCTGCCACCACACTCCCTCATGCAGACC
CACGCTATGCCTCTGAGCCTACGTCTAACATGCACGCACACACATGCAGATATGCAGACA
TCCAGACACATAGTACATGTACATACACACGGTCACATAACACACATGCACTCAGTCTCA
TACCCCCAGACAGACATAAACACAGACATATATTATACACATAGTGTCTGCATCCAATAA
AAATGAAATCAGTATTAAATAAGGTTCATGATTACTTCCAATAATTTACTGGAAGATTTG
CGTCAGTTAgaatttaatttctcaggctggagaggcaaatcttccagtaaattattggaa
gtaat
>NODE_201_length_878_cov_41.267654
ACATACACACACACACACACACACACCCAAACAGCTTCAGGTTTCCCACTTTCCCATTCC
AGAGATGATCTAAAACCAATTACACTGATTGAGGCGCAAAGCCATTTAAAATGATTACAG
CAAAGCATTGTTCTGCATTTAACAGGACAAGCAAAGAAAACCACAAAACAAACCTGGCAC
AGCGTACTGTGAGAAGGATGAGGCGAGTGATGTAGAGAGAAAGGAGGTGTGTGTGGTGGT
GGGGGGGCAGATGAGAAAAGTTTTGCCCGGTGATTTATGCTTCTTTCCCGGCTGGGATAT
GAATCTGGGATGATGCTCCAGAGAGCAGCACTCCAGATAATGTTAGCCCATTTAAAAAGA
GCAGATTTGTGTAGTCTATCAGGGTCGCAGAGTATTTTTTTTTCTCCTGCCTCCCTCCCT
CCTCCGCCGGCCCCTCCGTAGTGAGAAATTGGTTGTTATCATAGATCACAGATACTGCTC
AAACCTCTTATGAAAGATGAATTAATTTCACTAATGCTTTAATGCAAAGCTCTCATGAGG
GAGGCAGACTGGTGATAACCCCTGCCTCGTCCCCGCTTCCTCCGCTAGTGATTTATGCCC
TCTTTTAGTAGATGAAACCGCCTAGATTTGCCATCCATCTGCAGCTTTGAGGAATCCTAT
TACATGGGGATCTTGGACCGGACAGGACGCCACAGTCCAAAACCAGTTGCTCAGTTTTGG
ATCACACAGCCTTAGATATGTAGAGTAATTGTTGGAACGAGGATGGATACTCAAACACAT
CATTAAAAGTTATCAAAAAGGACACGGGGGGCAGGTATCTTGTTTACATCCTCTCATAGC
TAATTTGCAGTGCTAATAAAATGCATTTAAAAATCATGCAGGTTGTCAGCCAGAATCCTC
TGAGGAAGGTTAGACAGTGACGGCACACAGCTCAGTTGGCCGCAGAGACAGATGTGTGTT
TTTCCCTGCATGTGTCTTACCTTTACAGTCTCCCATTAATAAAGTGTCACTGCTGAtgac
atcatggtgggagggctgtgtgtttaaaacagagaaac
>NODE_202_length_808_cov_41.751236
TTTAAAGATAAACATCTCAGAGTGAAAATGGAATTGGAAATTAATCACAGCTATAAATTA
AGTCACCTTTAGGGGTATCCGTCTTCCTCATCCACGCAGTTACAGGTAGATAGCTGAAGT
AACTCTGGGTGCAGAGCTGCAGGATAGAGAGGAATTTGAATTATGACAAATGGCATAATA
TGATTTGCACACAAAGCAGTGGTTTGGGGCTGATGTTTTTTTACAACTGTGAGCCACAGA
GAGACAGTGAATGGCGGTGACGGCAGTTATGTGCCACCACAATAAAGCTGCTTTCCATCG
CTTTGGGCACACTTTACTGCTGCTCTTGATATCAGTATTAAAAGTGATTTGCAGCTCCGT
ATGTGGCAAGGAATCAAAACTTAATTTAGGCAGATAAAGATGCCATTTGGGAGGGAGATA
AAGTGCTGCATCATGGGAGATGTGTTCCCCAGCTTGCTCTCAGCTCCTCACCCTTACAGC
GCCCTCAGATTTACTAGCTCTTTTTTCCTGCTCCATAAAACAGCAAATCTGCTCGCCAGG
CGACACAGGCAAATGTTAATGGATTCATTTGTCAAGAACCTTCCACTTATTTACAGTCCT
CTTCCATTACCGTCGCTCCTCCTGCAAGAGAAAATCCAGTGGCCAAAGTCAAAATATCGA
TTTGCCTGTCCATCAGCCTGTGAGTCATCCTGTAAAACATGCCGAGCCAAAGACACTGCT
GCCACCAGGAGTGTGTTTCAACATGACAGTTACACAATCAGGGTACAAGCTTTTTTTTTT
AAAACCAAAGTTATGTAACACGCGCTACAAGTAAGACACGAGATTAATCACATTTGCAAT
GGCTTTAAATTTTTAAAAATCACACACGTCATTTAATCCTAATCTCTAGTGATGTGATGA
AATGCATGTTATTGATCAACAGCGCCGAAACCTTTATTTATTAATCTATTTGTCTTGTTT
GTTTGTGTGTTGTCTTTTTACTAGTTTc
>NODE_203_length_775_cov_42.543224
AAAACTGCACCCGTCCTCCCCACTGAAGCAACTCTCTGAAAGCCTTGAGTTATATTCCTG
TAATTAGCTAAGTATCCACACCGGCTCTCTGGCACACAGAGCTCCCGCACGAGTCCCTGT
CGACTCGCTCATCCCCGTAGATACGATGCAATCAAAAAAAAGGCAGCAACACGGGAGGCG
AGGGGGGAGGAAAAAATCTACGCATCAAAAAACAAACTTTAAACAATGACCCTACTTCTC
TGCTGCAACTTTTTCCCCTTACACCTCGCATTTTTTCTTCTGTCACGAGTATAAGGGGCA
AGAGCATTGCATCCCTTTTTTCCTCTTCCAAGGATAATGATTTACAAAATGCCTCTCATC
AAAGAATTCATTAACAACGAACGTTAATTAAAAAATAAATGAGTAAACATCAATATCAAA
TCTCAGCACTGTGGAAGGGAATACATTATGCAGAGTAATGATGTTTGAGAGGGGCTTCAG
CACCTCTGTGGGACTCTTTTAAACCCCTTACCTCTTAGGCAGTTGCTTATTTTGCAACCC
TTTGTTGTTTAACAACAAAGAGAATGGGCTCTCATAATGTTATATTAATCAGCGGATTAA
TATTTCAATTTGATTTGCTTTATAGTTGAGGTGCTGTTGGCATTTCCATTTTCCCTCCAT
ATGTGCAGCGATGTTAAGTGGTATCATTACCATTTTCTACCTGGGGGTTCGGGGAGATAA
CAGGCACCAGTGATAGCTCTATTCTGTGGAGGGAGAGGGAGGTTTTTGGGGGGCGCTCAT
GCATTTTTAAAGGTCCGTGTTTGGTGTGCCTTCACATCCATTATTCTCAAATGTTGCACG
CAAACAGCTGAGTCACAGCCTTTCTGCCCGCCACAGGACAACAAGAAACAAGAACAGCCT
AAAATACTAAATTAGAGTGCCCACTGTAAAAGTGtccgctggtatacaggcaaat
>NODE_204_length_506_cov_55.416996
AATAGGATCCAGTGTTTAACTTAATGCTTCTCTAATCTTAGCAAAAAAAAAAAAAGGCAA
ATTCTCAACTTATAAATGCACAAAGCTTTGCAGTGATGATCAAAAGGCCAAAATAGCGTG
TGATTGGAAAGAAACTTAATTGCCTTTCAAACCTCTGTGGCACGTTCTATTTATTAATCT
GAAAATGGTTCCAAATCTTGGGGATAATGAAAATCTCTTTTATAAATATGTATGCAGTGA
AGTCACAACATAATAGGGGCCTGGTGAAAAACAGGAGGCAGCAAGGCGGCTGAAGGATGA
GGCGCAGGCCCTGCAGAAAAGAATGTTCCCCCAGCAGAAATTGGTTTAATTAATAGGACA
TTTTACATAATGATTACAGTGTAATTGCACCGACTAGCAGAGTGTCATTAAATATATCCT
TGCTCCTTTACAACACCCTCCAGCTAAAAATAATGAGTTACATTGGAAATCACTATGCAA
CAGGTTCATAAATAACATTTAAGCCCATACAAGGCAAGTACTTATAAATAATAAATATTT
GCCTTTTGTAATTGAAGAAAAAATGACTGCCTCTTTTTTTCCGCCACTGCACGCTGCTTT
GTCCTGTTGTAGCCGTGCAAAGGAGATTTTTCCCATTTTTCCCCTCTTGTAAGTGCTGAA
TAATTTATTTGCTGGCTAATAGTCAa
>NODE_205_length_767_cov_60.688396
TGCATCTTCCTCTAGGTCTTACAACTGTATGGATTAAAAATTGAAACAGCAAAACAAATT
GATCACTACATTTATTTTACCTATGAGCCTTACCATTGGCAAAGTTTGTCAAGGAAATAA
GCTAGTCTCCATGTGTTTGTTTGTGACAGCCGAGACGTGAGTGGTGGAGACATAAATCAA
GTCAGATTTATTTTTCCTCTCAACTTGGAACATAGTTCTCTTCCCTGTAGAATTCAGAAC
TGATCATTAACCTTTCCTTTAGTTCCTTCCCTTGCCTGGTCACATTTCCTCTCTATTTGG
TTCCTGGCCCCATATGCCACTTTCCTATTTCCTGCCTGCAGACAGCAGGGAGTAGCTCTA
TTATCACCTTCCTAGAGCTGTCTTTGAATGTGAGAGGCAATTCCATTTCACTCAGCCGTG
GGGAGGGGTAGGAGGAGGAGGGAAAAAAGCACACCATAGAGCACACAGAAATTGGTTTAG
GTTTACTTCTTATAGTCGAATATACGGCTACTTTTGCTTTTTTTGCTCCCAGATTTTAGG
ATTATAGAGACTGCTGCCAATGTGCAGGTTTTTGTGGCATAGTTTGAAATCAGAGCAAAG
GTTAAGTGCAGTGTATCATGTCTGGTTGTTGTGTGAACACTTTATCCTCAGCTCCATTTA
GAAGTCACCTTTTGAAATATTAACAATCCTAAACCAGTTATATTACTCTACTGTGAAGCT
GTGCTAAACATATCCAATATGTCTCTAATGCTTTCCCTCTCCAGTGTGCTCACTACATTT
TGCGACATTTTACTCGAAGCCTGTGTTATTTTTGGGCTTCCCTAAGTCTTATTCCAGCTT
TTATCAGCGTCTAGTTCTTTGGAATGGTAGGGCTCTTGACAATATTGCTCCTGGATAAAT
TAAACATGAGTTACGTAGAGTGAtaatctgtgggcctctcttttcac
>NODE_206_length_546_cov_12.173993
GTGTTTAATTATACCCATTAATCATTACGTAAGTGCAAAATGCCAACTTCCCCTACATGC
AATTTGCCTTGTAAATGAAGGCTGGCACAACAACACATAAACCTGCTGTCTAAACAATAT
GTGTTGTGCTGCTCTGAAAGGTAAAGCAGTGATCGTATACCTCATCGCTCTGAGAGGGGA
ACACTTGAGCCTCTCGATATCTGCATCCTGCACTTATACATATTGCATTTTTGATTGCTT
TCCCACTTTACTGGGCACAGACTCGATATGCAAAGCGCGTGGGAGGCCTGCAAACACGTC
AGCGAGCTGTACATTCATGCTGTACCGGCTCAGATGTACTGTACATACACCCCTCCTGCC
AAAAAAACAAATCTGATATCTGCACCTGTGGAAATGAGACACGGTGTTCCAGCACGGAAA
AATAATACCAGCCTCGCCTCTCCACCAGCCTTTTGACTTTGTGACACTATCAAAGTATCA
CAGTAACAATACACACAGATCCCATTCACAGTTAAACAAGTATGTTGCAGGAACCCAAAT
GTTGAGTGACTTAAATTTGTCAAAGCTCTGCAAACATTTCTTACCTTCAGCTGTCTTCAC
TTCAGTGCTGCTTCTTTACATTCGCTCCCAGCTTTCATCCCAAACATAGGTCTCGGGGAA
CTCTGCAAATCAGAAGTAGACAACATTGTGATCCCCCTTCACATCTTTTGCAAAtaatat
ggaaaa
>NODE_207_length_675_cov_43.791111
GTGATTGAGGTTCGGCAAGAAGTGTTCAACCACAACGAACATGAAGTCAGCAAGCGATGG
GCCTTTGAGGAAGGGGTAGGTGTTGTGTTTTCTCCACATTGTTCAAAGTATGTTCACTCT
TGACTTTATTTTCAAACTAATTTTTTTTTTTTTTCCCCCTAAGATTAAGAGACCTTACTT
CCATGTCAAAGCCTTAGAGAAGCCGCAGCTCAACAACTGGAAGGAGTACCTGGACTTTGA
AATTGAAAACGGCACTCCGGAGCGCGTGGTTGTTCTCTTTGAACGGTGCCTCATCGCCTG
TGCACTCTACGAGGAGTTTTGGATCAAGGTAACGCCACCTTAATCCACTCCCTCACTCCT
GCTACCTCCCTGCACTTCCCCCATCAACGATGATATCACATCGACACAGTAAATCGTCCT
GCACTCTCTTTGCGTGTAACGTTGATATGTGACTGTATCTGTTGTATTAGGGGATGGCCA
GCTTGCCACACAAGATTTGACTGCAGCATTTGCCAACTACTACGTTGCATCTTCTTCGTC
TCCCACTACCTTACAGAAACTTATCTAATTGGTTCCATGAAGGTGCTGATGGGTTTACAC
AGAAAATTTCTAAAAACGATCTTGTCAATGAAGAAATTCACTGTTTCTGCCAACTGAAAA
TTTTAGTTTAAAATGTGTTGTCTCTTTTGCCTTTCTCTTTCTCCTCTGTTCTTTGTCTCT
GTCCTCTCCTGCATCTCTTCCAACTTGCTTTCTCTTTTTCACTCTGAAGTATGCAAAATA
TCTAGAGGGCTACAGCACTGATGGTGTGAGACATGTCTACAAGAAGGCTTGCACCATCCA
TCTGCCCAAGAAGCc
>NODE_208_length_796_cov_30.395729
GTGACCCGTCACTAAAGCCTCATAAAGAGGATTAAAAACCCTCAGCAAACACGCACACAC
ATCAACAAATATTGCAGTCCAGTTTTCTGTTCCAGCATTGTGTTTAACAGGAGAACATCA
CCGTGCAAGCAAAATGGAGCGCTGAATAGTAATACTTTTCCTCTTAAACGCAGCCTGATG
GAATGTTCTCAGTGCAATAAATTTTGCCGAACACATTCTTTACCAAAAGCCAGATGCACA
AGACAGGATAAAGGGACAGCAACAGAGCGAGGCATTTAATGCACGGCACCGAAGCCATAA
CACTAAGTAGATGCTGCCCACTTAAATCTTTACATTCTTCATTCACTTTAGCTCACCAAA
CACGACAGTCCCCATAGGCGAGTAATGAATAATCATTAGCAAAAGGTCCACAAATTATTG
ATGTAAAATAAGCAATGATTCTTTTTTTTGTTTCGCAATTTATTGCCATTAACAAGTAAC
TTGCAATCCAATAAATGTCAGCATGGCTTTCAGTTAATTAAAGGGAAAGATATTATACAG
TAATGCAGGGTGGCGTTTATATCTCGATTTCCACAGACTGCAATTTACTGCTGAGCCTTT
ATTTGAAGGGACCCACAAATAATGGCTATTAAGCCGTCAGGGGATGGACAGGGGATCACA
TTAATGAAATTAGATAAGGCGGAATGGTGATCTACACAGCCTGGACTCTGGAGACACACA
AACCCGCACAGACATGCCGCACATGAGCATGACAAATTAGGACTGCATGCTGTTTAGTTT
CCTTTTTCCGTTTCATTTTTATTCCCCTGACCCGCTCGGCTTGTGCGTCTCCATTTTCTT
CCGTCTTGCCTTCACCTCTTCTGCACTTTGTCCCAGCGCCAAGCAGAGAGCCCGGCTAGG
TGTTCAACATGAGGGCCTGTCAGCTCATCAGGGAAAGTTTCCCTGTTTGTCCTGAGCACT
GCAGGCAGCCAGTCAc
>NODE_209_length_494_cov_47.532387
TGTGTGTGTGTGTCTGGAGCTGCTGTTGTTGCTGTTGCTGCTGCTACCGCTACCACTTGC
CTCCGTCTCCTCCCTTCTCTGGCCTAATCAACAAAACAGCCTCAGCTGCCCCTTCGGATC
CCCTGCCAGGGTCCCTATCATCCTCTGATCAAATATTAATGTGTGATACTGAGCTTGCTC
ACTAATCCAAAGCCAATTAATATTATCTGTCAATTATTTACAGATCCTGAGGTGCGGAGG
CAGATCCCTGAGGACTACATCGGCCAGGTTCAGAATACGTAATTGACTTCCTCTTTCGCC
CCCCACCTCAACCCCAGCCTCCCTTCATTCTTTCTTCCTCTCTCCCTCTTGCATTTTCTT
TCATTTTTCCTCTCTTTTCATCTCCTCCTTCCTTTTTTGTTTATGTGTGTCTTTTAAAGC
CTAAATGGTTGTCTTTTCAGTGGTTCAGGGCGAGCGTTGCAGGATGCTGCCTGGGCATTA
GCATTGCTGATATATCTGACATTGCGGGATGGGGGCGGCAGGGGAGCTGCGCTCCACTAA
GGCTTTGTGTCTGACTCTCACTCATACAGTGCAGTCAGGGAATACTGTTATTAGTTTTTA
TCACTGATGCGCAACAACATGACATATGTTTCAAATCCTCGCGCCTAGTGATTCGGGTTG
TTAgctccaatcac
>NODE_210_length_509_cov_13.569745
AAAACTAAAACAGGACAGCCGTGGATAGATGCGTTGGTTAAAATAACATCCTATGAAATT
ATGTATGCCAACTTTCCTGTGTGTTGCTATTTAGCTTGTTCACCATCCTTTTGTTTTTAT
ATGTTTTATATGCCGTTGTATATGCTTTGTGTTTTGTGTGTGTTTGTGTCACTCATGACA
GGTCCAACCTCTACAGTAATGTGCATGTGCATATGTGTGGTGCCTTAGGCAGTTGCGTAG
GGTGAAGGGTTGAGTGAATGGGGAGCAAAGCCGCCTGAGTGGTTTGCTTCATTAGGAAAC
AAAATATAAGCTTTCCGGGCCATTAGGACTGACTTTAGATGCAAAAGCACATAAGACGAC
GACTCACCTCATCAACGATGCATTGCAGTAACTGGAGAGGCTGAAAGAGGAGAGGCACAG
GGAGATGAAAAAAAAACATGTTAGCCTACACAGAATTTCTTGGCAATGGGGAAAATCAAT
AGTGTGATAAAAAAAAGCATCTACCTAGATTAATCAAATGCAGCGAGCTCAGGAAAAGCC
ACTCTTCAGCTCCTGAATGTTTTTATTATTCCATAATGGCACCTAATGTAATACCCGCAG
TTTAAGCATGATCTAATATTTTGCTGCAAAAATGCAATTTGAGTGTTTTTTTTTCTCCAA
AATGAGAGAGTCAACCAAGAGTAAcaaac
>NODE_211_length_830_cov_37.581928
GTTATTATTTGTATCTCACAATTTCTTTACCAACCTACCTAGCCTATGCTCATATACAGG
GCTGAATATTTGTCTTTAAAACAACACAAAGACTCGTATTTAACGTCACTTCCTGTGGAC
ATTTATCATAACTGGCCTGCACAGAGATCATTGCATTGCCCAGTCGCGTTTATGCCACAC
ATACTGCTCTGGTACTGCGAAATCAGTCCAACATGGTGGAAGCAACACAACAGATGGTAA
GCTTGAAAAGAAGCGGTGCAAACTAAAATCCTGTAGTCTGTGCTCTAAAAAACACAATTC
ATATTATGCATTGATTAGAAACATGCAGCAGACGCTGGCCTGAGGCCATATAGGCCTTCG
GAGTGCTCCATAAGTCTATTTTTGTTGCTCCTCGGGTAGGTTACTATGACTTTTATATTA
TTTATTTCAAAGCGCCGAGATATTGATTATTTCACAAGGAAAAATGACAAATGGCAGGAG
GGAATGACACGGTCAGCAGGTTCTATTAGAGAAATGATAGTGTTGCTCGTGGTTTGTTAA
AAGGTCCAGTTTAGATACTTTATAGGTTTACATCCATCATCGTCTAATGACCTATTTGAT
GAAAAACACGCGCTCTGGTGACAACAGCCCTGTGCAGCCAACTTTGCTTTGTAATTGCTC
CCATATTAAATATAGATTTTTGTTTTGATATCTTGTGAGAATTCCTTTCTGTGGGTCAAA
ATTGTGATAAAAGACATGGATGCGATGGCAAAAGCTCGGAGGGAGAAAACTGGAAAGAGA
ATGGGGGGAAAGCAGGAGGGTAAGAGATGTTGACAGTGGAACTGTAAGTTTGTTATTCTG
AGTTCTGAGCAGTAGTGGAGGAAGTATTTAGATCCTATACCTGACTAAAAATAGCAATAG
TGCGAATTAAAATTTCGCAATAGCACAAATCCTGCACTATGAATGTCACTTGAGTAAAAG
TGCAAATAAGCATGTTTTAAAATGTGCAAAATGTGCAAAATGATCCTAAt
>NODE_212_length_685_cov_45.614597
GTTACCAAGGTGCTTTGGAGAAAGGAGGGCTCAATGTGAGAGGGGACAAACCAGGCCGCA
AAATACTCATTTCCTTTGCATGTTAGGTGCCCTAGTGGGGATGCAGACGGGGTCACTGAC
ACAGCCACTGGGGTTGATGTTTTTTTTTTTTCCTCCATCGCTTTTCTTAATGAAAACTGT
TGCTTTGCCTTTCAGTGGCTTCTGTCTGCTATCTGCTGCCTGTACAGTATGTGGCTTAAT
AATACACACTGAGTTTGTCCAAAAGAAAGTTTGTTCAGACCCTGACTGTTTATCCGGTGC
CAGACAGAGGCACCTCATGTAGAAAAGGTAAAAGTAGTTCTGTCCACCTCTCATTCTTGC
CAAAAAAGTTCAGCCACTGAGCCACGGCATTAACTTGTATTCTAACAAGATTAAAATATA
TTCGTCCTGGGGATTAGCATAGTTAGGTGTCCTTTTGCTTCTTTTTTTTCCTGCACTGGT
GCGGTGACAGTGGGCTTTGATCTGTGTTGCGAGGCAAGAGTCCTGGCTTGGACCTAGCCA
TTCGAGTGCCAAGTGTGAAATTGGCCTGATGTCATCCCCATTCTTCACCTTTTACATCTT
TCACCACTTTAATTATGTTTCCGCCACAAAGCCCAGGCACCTCTGAGCAGATTCCACTCT
GGCTGGAGGAAGCATTTAGAAACTGTGGGTAAATGACACAGTAGGGGAGGGGGAGGATGG
TAGGAGAGGTCATAGCAGGATGGGGCCCTTTTGTGTGTGGAGGTAGACATTGATACTTTC
CTGATGTATCCTGCACTCACTTCCATTTTTACAGCATGAGAACTCTCTGGAATAGTCGGG
AAAATAACTTTTATTCCCGCCATTt
>NODE_213_length_599_cov_35.849751
CTTACTCTTACTTCCCATTCTTTCCCTCCTAACCTAATTTATTTAATTTCTCTCCATTTA
CCATTCCATCACCATCCTATCCCACTAACATTACCATCTCTCTCTCATTCTCACCTCTCT
GTCCTGTCTCATCTCTCCTTGCCCTCAATCCTCACCCACACTTCTCACTCTTTATTCCTA
CCCCACCATCCAATTTACCACTCATTCCTCCCTCTTCTCCTCCTCCTCCTTCCACCTTTT
GGTGACTCTGTGGCTGCTGGTGTGGGCATGCGGGCCTGCCTGACAGAGTTTTGCATGCGT
GGCCTGTCTAACTTTTATTCAGATTCAAAGAAAAGGATCCGTACATCCTATCAGAGTAAG
TCGGGCCTTCCTTAAGGCTGGGGGACTCTGTGTGTGTGAGCAGGAGTGATGGGATTATAA
TGACTCAGTGTTTTGATGGAGATGATTGCCATACAGATGTGGGCTAAAAGCAAAGGGACT
AACCAAAGAGATGACTGGAATAAACATGTTCGTTTCTGGTCTTATGGGATATAACCTATA
TGCCATATACAGAGCTTCCCCTATTCCAGTCATGTCCAGCAGTATGTCCTTTGCAGAAGG
AGGGCCACTCCTTTGAGTCTGTTAAGTAAGGGCAGTTATAAATGTTATATAATCCATGTG
ATGTATATTTTAACTAAAGCATAGTTAGCGGGGTGAATGAAGCCTTGTTCATGCACTGGG
CTGAGTGAAATGTGTGCTTTTGGTTGATAATTACAAAGGAATTTTTAATTTTATACAAc
>NODE_214_length_611_cov_139.515549
TGAATGGGCTGGAAAAATTATGGAAGTGACTGTGAGTTCAGACTAATAACGCTCTTGTTC
AGGCTGTTTATGGCGTATGGCAGCGTGATGTGTGAAAAAATGAGGTAGTAACTGTTGCTT
TATATTTCAAACTTTGGGGCTGTGAGATTGAGACAACATGTCAGCAAGTGGACAGCTGAA
CTGAGGGGCTGCATGAACCCTGTGTCATTGTCCCCCTCTTCTCTGGCCACACAGTCTTAA
AGAAACCAATACGCACAGATGGAACAAACTGATCACAACAGAAAACTTTCTCCCTGTCCA
TCGCTGCTCCCCCCTGCTCCCGCCTTCAGCCCATACCTGGCCTGAATACCATTAGACCTA
ATGGAGCACGGTGTGAGGGACAGCCAATCATGATGGCGTCCCGTCAGTGACACCGACATG
TATCTTGGTGCTCATTATCATCCTTGAACAGCGCCAATTTACATCTGATGCTCTGACTAA
TTCTGCTCCAGTGTTGTCAAGAGGCATAGGAAGTGGCCTGGCCGTGATGACAGCGCGGCT
GTCAGGAGCCCGTGGATGGAGGATTCCTCGGGGCATGATTTAATGCCCATGTCAAGCCCC
GCTGTCAGCCTCTCTCTCTCTCCCCGCTCCCTGCGCTCCTTCTCTCCATCCAGCCATTAG
GATTCAGCCAGCGGAGAGATGGAGCGATAGAGCTGGCGATTGGCCTGCTTAGGATTCACA
CTCTGGGCGAGAAAATAACACGCCCTGTTTCACAAGTGATTACCCTTTCCCTGTAAACTG
CAATTAAGGCt
>NODE_215_length_958_cov_31.075157
GTGAGCACAAGGTGATAAAGAAAATGTCATGTACAAGGTTAACATTAACTTAGCGTGTTT
GCCCTAAGTGTTATAGAACAATGTGATAAAGGGCCGGGAAAGACAGCTCCTTTGTTTTCT
TCTCATTAGAGAGGGCCGTCTCACACTCCACCCTTGACTGCCTCGTTATTCCTTTAATTA
ATCAGTTCTCATCAACGGCACCCTCTCATTCTTTCAAGGGCTCTACATCCCGCTATTTAC
TGCCTCCATTTTCCTCTAGCAATCCTGCATGTGTTTCTTTTATCATTTCGGAAGGTTTTC
ACCTCCCCCAAAAAGTCCCTCCGTCCTCCTGCCTTCTCTGCCTGGGACCCCTGTCTGATT
ATTATGCCATTAAGCCTCTCCTCCTCTCCTCTGAAAGAGCAGCAGGGTCCCTCTCCAATC
TAAAGAAGTCCTAGGTTTTTTTCCCCTCCTTTCCCTGAAATTACCCGGCGACGCGTGCCT
GAGTTTCTAATTGGCATGCCCGTCCCTGGAGACGGCCCCCTCCCTTCTTCCTAATGAAAA
GCCTCGGCCTTAATTACACTTTCCAAACGCTGATTGTTATTGACAAAACTCCTGTGGCTC
GGACAAACGACGGCAGATTAGCTCCATTACAGGCAGCCCTCCAAGAAGAGAAAGAGAGGG
ATTTCAAATCGACAATGCAAAGTGAGGGGGGAAAAAGAGGAGCTTTCAATTTTTTTTCCA
TGTACCTTGCTCTTAATTGTTTGGGCCATTGCTCCACTTAAGATGTCTCTTTCTCTCCCG
ATGCCTCTTTTCTGTTCCATTGTGTTGCCATCAGTGTACTTTTAGTGAGGGGACAAAAGC
CCAGTTATGTTACTTGAGAGAAAATGTTCATCTTTTGTCAATAGACAGGATTGCTGATGG
CAGCATGAGTAAACATGAGGATTTGGCCTAATGCTTTTGTTTGCCTGCAAAAAGGTACAT
AGACTGTCTAAAGCTGATAGGACCGTAAGGTCCAAAATCAACACCTAACATCTAGACAGA
CAGCCTGCTCTCCATATAATGCCTGCAATCATTTGCTGATGAAAATTTATTGAAAGCAGT
GGATGAAAGATGTCATTTAGCCTAAAGATCAAATTCCTATTTTtcttcctctacaatc
>NODE_216_length_440_cov_9.659091
ATGACTTCCATAAAACTAAGTCTTTTACTTGGATATTAGATGAGTTTCCAAAACAGATCT
TGCATTTACAGGACATGAGGCAAAAGAAAGAGAGAAGGGGGCTGAGTATCAGGTGTTTGG
CTTTAATCACTGACACAAAAAAGAAGTGATAAATGGTGAAAACATTCAAAACTGTCTGCG
AACAAAATAAACAAAAACTTAAAAAAGTGGGGTATGGAAAGGAAAATGGTGGAAAAAACA
GAGGAGGAGGAGGAAGAAGAGGGGAAGGGAGGGGTGGGAAGCTACAGGTGGCTTTTCATT
GTGCTCACTTGTGCCTCAGACTCGCTTCTTAGCTATTTCTATTGAGGATGTGACAGGTAA
GATACACCTGTGTGTCCTGAATGTCCTCTCTCCTCAAGGACCATTTAGGGACTGGAAGAT
CCTCCGTGACTAATGATTGTTGGGACAAGGAGTAAACACGAGGAAGTGCAAGTTAGCATA
ATGAAAAGCACCCAGAGAGAGAAAGGTCGGAGTCAGGCTGCATGACAGGGAGGAGGGTGA
GGATGAGGGTTGCTTACCGTGGGTGTTGGCATTAGTAGCATGGATGGTGTTAGTGGAGTC
AGTggatgaggtggcgggag
>NODE_217_length_915_cov_45.288525
TCAGTTTCACTGCAGCTCAGTGGACAAATGTGATGACATCAAGGGAAATAGCCACCTGTC
ACGAAATGTTTCAGTCTCAAAGCAGTGTCATAAGTTGTGCTAAGCAGTAAGATGACACGA
GAGGAAATTCTTTATAAACCTGCAGGCTAACATTACCTCCCTGTTACTTTAACACAAAAG
GGGTTGTTTCTACAGTATTAATAACCAAGCCTCACCTAAAAAATTAATTTGAAACTATGC
ATACAGTCGTGAATAGGAGAGGGTAAAACTATTAATTAAAAGTGGAACAGGTTCTTATTT
TAGTGGAAAGTGGAAAAATTATGAGCCTTTGTTAAGGAAGGCCCAGGAGCAAAGCTTTCA
TTAGCCTACATGCATGGCAAAAGCAATTCATCAACTGTAATTTTGCCTCAATGGGCAAAA
AAGAGGGATCAACCTCAGCATGCTATTTATGGAGATTTACGGAAGTCTGGGAAATGCTAA
TGTGATTAACATTTATCTACAACATGTTTCGAAATGGCCCTCATGTCCACGTTTTGCCTT
TAAGATTAAGTTATTGCACTTGCTCGAGAAAAAAGAAAATCATGGAGTGATACAGAATCT
GCTTTGCAGTGCAAGAGCACACAATGATGATTTTTTTGGAGAATTCTCTGTCACATTAGT
GGAGGATTTCTTCCCCCCCACCACCATTCCCTCCCCTCTCTCTAAATATCTCTCTTTATG
TGTGTCTGTCCCCAGATGAAGGCGCGGCGAGCAGAGCGGCGCTTTTGTCCTACCGGAGTG
TCTCTCTCGAAAATGTGAACTGTTCCACGGATTAGCTGAGCAGAGATTTATTTAATGCAT
CCTCATAGAGTATTGTTGAAATCTATTTTGGGATATGGAGCTTGCCAAGCTCTAAGCCTG
GTAATATATGCCTGCTACAGTTTAAGAGAGAGGGTTCACAGACCCTCTTTATGTTGGGAT
CATATGGATCATACAGAGTCATTGAATATGAAAATATTGAGGGCTGGTTGCAAATTTATT
GTTTTCACACAGGGCCCACAAAAGGCTTGTTTCCATGCCCTCCCTCCTgtctcttgtttg
tatggcctgtttaaa
>NODE_218_length_448_cov_13.252233
CTCACCAGGACTAATGTGCAAAACTCAGGCAGTTTAGTGGTTAGTTTGCTTAACCTTTAC
AAGAATTCATGTTCGTTGTTTTTTTTTTTGTTTTTTTGTTTGTTTTTTTGTTCCTCACTG
CATAAAAACACCTCTAAAACTTCATTAGTCACACTGTTACTTGGCGAACTGAGTGATGAA
GCATTTTCTGTTTCTGTTCTGGTTCTAACCAGCCGTTCTGTTGCCTGATCTTTTGTACTG
TGGTATTTTGCTGCTTGACACTTGGGAAAAAGTCTCACCCTCGATCCTTTTCTCTCCCCT
TTTTACCCTCCCTGCCCCTCTTCTGTCTCCTTTGCTCTTTGTTTTTCTTTCTCCCCCCTC
TAGCAACAACCAAACTACTGGAGCTTCAAGGTCAGTGCCAATATTGTGTTTGTGTTTCGC
TGTAAATCTGTGCCTCTGTGTGGATTTGTCTCTAATAGGATAACTCCATTGTTTCTTTGC
ATGCCTGCTTGCCTTCTCTCCATTGCATTTGGTGTTGATCACATGTCGGTGCACACTTTC
CTGTTTAACTCTGTTCACTGTCTTGTGCTGCGACATTTCTGCCTCAGCCTGTGAAAAAAA
AAGGTTGttagaaatggagattgatcag
>NODE_219_length_763_cov_23.218872
CTTTTTGTATCATTATTATTATTTTCCATGCACCAACTGTGACATGTATCATATGCTGGT
ATACTCTCTGGCAGTCCTAAAGTCGGCTAAAATTCACAGGTTGTTTTCGTTTGTCCCAAT
CTTGCGAGTATCCCAACTCCCCTTTAAGGGTGTGGGTCTAGGTGATTTAAGCCAATGATA
TGACTCGGTGTTCTGCAGGAAAAAACGGTGGCATGTGAGGCAGTGGGTCTTTAAAGGGCT
GCTCTGCCCCTGCTCGCAAGCCCAATCTCGTAGGACTTGTTAGCGTATCACGTGCCAGAT
TCTTAATGAAGTGGACACACAGGGGCCTCGTGTGCGCATGCGCGTGGTGTAAAATGTAGT
TGGAAATGAGGTGTCCGTCTTGGAGTAGTCGACTTTTAAAAAGCATCGGCAGCCCGTGAT
ATGACGACTTCGCTGGTTCTGCATCCACGCTGGGCGGACACCTTGATGTACGTTTATGAA
AAAAGCCCGAATGAAAACAACCAGAATAAAAGCCAAACAATGGAGGGACTGAGCGGTAAT
TGCCCTGCGACCCACTGCAGGGACCTGATGTCGCACCCCGCGCTGGGACGACATTCTGGC
ACCATAGCGACCCACCAGGGCTCCGTGTACTCGGATATTTCCTCTCCAGACACCGGCCGG
CAGTGTCCCGCTCCTCAGACTTCATCCAGCGCATCTTTGAGTTACGGTTATCCCTTTGGA
AACCCATATTACGGCTGTAGATTATCTCATTCGCACAACGTGAACTTGCAGCAGAAGCCC
TGCTCGTACCATCCCGCAGAGAAATATGCCGAGCCCAGCACAGCGCTGCCCACGGAAGAA
CTGTCTACCAGGGCGAAAGAGTTTGCCTTCTACCCGAGTTTCGCCAGCTCATATCAGGCT
GTTCCTGGATATCTGGACGTGTCTGTAGTGCCCAGTATCAGTg
>NODE_220_length_575_cov_43.346088
ATAACCTACACCCCTTTTAATTGCAAAAAATGCAGGTACACTTTTATAAAAACGTGCTGC
AAGTTGATGCTGATATAATTTTTTCCTGTGGAAAAGCTTGTGTTTATTGCTGTATTATTT
TGGTTTTAGCATTTTTTTGTATTTGACTAATGTTTTTTTTTTTTTAATTTAAAAATCTCA
TTTCCTTGCAATTAGCCATTTCAACTGTTAAATACAGTTTTAACAACAAAAAAACATGCC
TTTATATTTTATGGTAGTCACTCAGTTTGCTGTCATTATGTTGCTATGCATAAATGTTGC
AGGTGCACTACTATTTTGCTCTCTACCCAGTGGCTCATCCTGTCGGACTGATTCACACAG
CACATTCATTATGTTGAGGAGAGGCGACCTGACACTGTGGAGGTTAGAGGAGTTTGGGCC
TGCTCACCACAGTGCTTCAGAGACAGAAGGGGGGATGGAGAGAGTGGGAAAGACAGAAAG
AAGAGAGCTGCCTGCGCTATTATCGATGTGCCTCTTCAGCGAAAAATGCAGTCCCAGTTG
CACAAGCACCATGCCAGCACAGAATGACAGAGGGTACTGTACACCGAATCACTGTGTAGT
AGGGAGGGAGCAAGAGAGAAGTACAGATAGAGAGAGAGAAAAGATGTAAAGTGTGACAGT
GGTGAAACAGAGAGCGAGAGAAAGAGAGAGAGAGAGAGAGAGAGAGAGAGAGAGAGAGAG
AGAGAGAGAGAGAGAGAGAGAGAGAGAGAGAGAGA
>NODE_221_length_460_cov_8.654347
ATTACGTCCCTTGTCTCCGTGCAGAACTGATAAGGTATTAGAGGGCGGGCCGTGATGAGA
TTTAAATTAATTCAGCCTCCATTCAAATTCACCATGAGATGAGCTGCTCCATTATTTGGC
CTTCCAGCCCAACACTTCTCCCTCCTTTCATCCCTCCTTTCTCTCCCTCTCTGTCTCTCC
TCCCTTCCTCCTCTTTTCTTTTTACTCTCGTCTCGTGACAAACCTCCTTCCTTCGTTGGC
GCCTTCTAATCCTCCCTCCTTTCCTCCTGCCTCAGTAATCTCCTTCCTTCCCTTTCCTTC
ATTTTTTTTTACCTCCTCTCTCTCCTTCTTAATTTCTCCCTTCAATCCAATTTGATCCAG
TCCTTCCCTCCCTTCTCCCTCTTCTGCTCCTTTCCTTCATTAATACCTCCCTTCACTCCT
CATTTTACCCCTCCTCATTTCTCTCCTTCCTCTGACTTCCCCTCCCTTACCCTCATCCTT
TCATCATACACTGTAAAAACTCAACACTTTTTAACGTCAGTAACTGGGGTTTTTTGGGGT
TTGAACAATTAACTGTTATGTTCCAGATTTTCTCTGTTTTGGTAAATTACAGATAATAGC
TAGAAAAATAACAGAAAATAAGAATTGATTTACATGTTAa
>NODE_222_length_1030_cov_9.390291
GTGACCAGCTGTGAGGTTTGCGGTAAGTCGAACTCCCAGCGCTAGTGGTCGGATGAAAAG
GCTAATGGTTTCGATGATAATGAGAATGGGGATTAGGAGAGTTGGGGTCCCTTCTGGCAG
GAGATGTGCTAAGGCGTGGTTTGGTTGGTTTCGCATGCCAATAATAACAGTTGCTAGCCA
GAGGGGGACTGCGAAGGCTATGTTAAGGGAGAGTTGGGTGGTAGGGGTAAAGGTGTAGGG
GAGAAGACCTAGTATGTTTAGAGTGATGAGGAAGAGCATTAGGGATGCGAGGAGAGCGGC
TCACTTGTGTCCCCCTAGGCTTAGGGGTTGGAAGATTTGTTGGGTAAAGCGGTTAATGAA
TCAGCCCTGAAGGTTTAATACACGATTATTAAGTCATCGAGACGTGGGTTTAGGGAAGAG
GACTCATGGGAGGACAAGGGCTAAGGCTATTAAGGGGATTCCCAGGTATGTGGGGCTCAT
AAATTGATCGAAGAAGCTTAGTGTCATGGTCAGTTTCAGGATTCTGTTTTAGGCTTTTCT
GTGCTTTGAGGGGTGGGTTCATTAGGGAAAGTATGTGCTAAGACTTTGGGAGGAATAACG
GTCAGGAAGACTAACCACGAAAACACTAGGATGGCAAACCAGGGTGCGGGATTGAGTTGT
GGCATACTCGCTAGGGGTGGGTGGGGGCCACCAATCTTTAGCTTAAAAGGCTAACGCTAG
ACCCTATTTAGCTTCTTAGCGAAGCGTCTTCGAGTATTAGGGAGGATCAGGTTTCGAATT
GTTCTAGGGGAACAGCTTCTACAACAATTGGCATGAAGCTGTGGTTGGCTCCGCAGATTT
CAGAGCATTGTCCATAGAACACACCAGGTCGAGATGCAATAAAGGCTGCTTGGTTCAGTC
GGCCGGGGACTGCGTCTATTTTTACACCGAGAGAGGGGACTGCTCAGGAGTGCAGCACAT
CTTCGGCGGAGATTAGTATGCGGATTGGGGATTCAACTGGGACTACTATTCGGTGGTCTG
CGTCTAGAAGTCGGAACTGTCCGCTGGTTAGGTCTTGTGTTGGAATCATGTATGAGTCAA
ATCCTAGGTCTTCATAGTCTGTGTATTCGTAGCTTCAGTATCATTGATGTCCTATAGCTT
TAATTGTGAGGTGGGGGTCAttgatttcgtctataagatagaggatgcgaagagatggaa
gtgcaatgag
>NODE_223_length_627_cov_61.213715
ATTTTGTTTCTTCTTCTCTGCAGTGTGCTGCAACTCTGAATTGGTTGCAGCATGCAGCGA
GTGTTGAAAAAAATGATATTGAAATCATCAGCTGTGGTCACCAGTTTGCTCATTTTTCTA
TCCATCCTCATGAAGAAACAAGTGAGTCTTTAATTAGTGTCTGGATCATCAACTTATGAC
CTTTATTGGGCAAGTCATGAGCTTATAGGGAGTCTCTTTTCAATCACTGGATCCATAGTA
ATGCATTTCTGCAGAGCGCTGAGCATAGTTTCTGGGTCTCAGATATCTACTTTTATTGAA
CAAAAAAAAGAGAGTTTTAAAGCCTACTGTAGGTAATGAATGAGAATATAGAGACAGATA
GGCAGACTGTGTCCTCAGTCAAGCTTCAGTGCAATCCTCCCAGAGATTTATTTCATCAGC
GAATGCAGTTTCCATAATCATATCTGTGTCCTCATATTAGAAAGATAATTAACAGCACTA
ATGATCACGTTAAGTTCATTACACATTCACTGCCAGCTCAGAATGAAGTTGACATTATGT
TGCCTTATCATCAAAGGTGGCGTATTGTTGGGAAGTCATTAAAATGGAAATGAGTGTGAT
GTTCTGATGTTAATTGCAGAGGGAAGAGATGAGTTATGTATTTAATGCAGCATTTAAAAA
GCCAATGAGGTTCCTATCTGCTAAATAGGGTAATTAATGCTATATATTACTTATGTTTGT
CCAAATGAAGGAATGAAATTAGGAGATGATGACGCCGACTTGCTGTTTATCTGTCACAAC
ACGGCTCTAGTTCGCAAActtcattat
>NODE_224_length_716_cov_51.575420
ATGACTGACTTAAGATACATGTTAGTATTCTAATCTTGTAATTGTTGTAGTTATATGTGT
ACACTGTATGGTAATTGATTTACTGTATAGTAATCAAAATGCTGTACAATAATTGATAGT
GAGTTCTTTGGCTCCTTTTGGTTGAAGCTAATCAAGCAGTCACTGCAGCCTCTTCAGTAA
TCACACTGACTGACTGCTCTTCAGGTACTTGTCTTATCAGCCCCAGTTTCTATCATATTG
TTGAAGAAGAGTGAAGGGAATGAATATTTCAGCAGCTGAGTGAGCACGAAGCACCAGCAG
GGCTTCATACCATCTTGTTTGCACTTACTACAGCCATTAAGTTTACAAGCAGCATTTGTA
TTTATCACCAGGCCTGGATGGTTAGAAGCAATCAAAAACCAAACACAAGGAGAGAAATAC
AAGGTTCAGGTTGACATGTGAAGAAAAACTGAGGTGAAGTGCTGACATGCTGATGTCTTA
GCAGATAACACTTAAATCATTTTCCTCCAAAACTTCACTGGTAAGGGTTCAAAGAGATAT
AGCCATAATACAAATTTTTGGAGTAAGTAGTGGTGTTTGAAGTTATTTTATGGGATTTTG
CTGTAAGGCCCAGAATTGATTTGCAGAAGGGATAAAAGGAAGATACTTTATCTTCGGAGC
TTTGTCGGAAAAAGCTTAGCATCCATTGGTAGTTCCGCCAATATGCCTGCAGGGCATGGA
GGTAGGGTGAGAGGGGGGTTGCTGGCATTGACATTATATACCAGAATGAATTGTGCTGAG
TTTACACCTCCTGCTGCTTACGTTCTGCTCTTTCATAATCTTTCATGAACCATACAATGT
TTTATTTAATGTCCTGGGTCAGAGAGAAACTTGAGAAAAAACATATTAATAATGAa
>NODE_225_length_708_cov_36.930790
TGATCATTGCCTTGAAGAGTGGAATGAAGGCAGAAACTGAATAACAGGCTGCACTTTGTG
TTTTGTTCAATTAGAGAAGCATTTGTCTGCCACCCATGTCTCCTCTACTCTACTCTGCGA
GCCTCGCTGTATAATTAACCTCAAATGGCAAAAAATGATGTTGATAAATTACACAAGCAG
AAGGGGAAAAAACAAGCCTATCACTCGCATGAAAGCCGAGAGAAATGTGTGGGTATATTC
TCAACTCCAAAGTCAGGCAGGCGAATGGAGAGAGAGAAAGAGAGGGAGAGGGAAAAAAAA
TAATGAGGGCATAATTTTAGAGAACTAATTATTTCTATTTGTCTTTTGTCACACTTCTCT
AATTCTGCGATATTAACACAGTCTGTGTTTATTAATTGCTTTTACAGTGTTTTGAATCGG
GTCCAAGAGGGAACGTGGCTCTTTTCACAGGCAGGCAAGCTACTGGGACTGTACCTCGCC
AGTACTGCCTGGCAACGGTGCACATGCGAATATCTTCCCCCAGTATCTCCTCCGGTTCCC
TGCCGCTTCCCCACTCGATGTGTTCGGCAAGTTTACACGACCCTGTGCACAGAGATAAAG
TTCTTTGTTGCAAGATTAAACATCAAAACAGTTAAAGTGAAATTAAAATTAAATGAATGA
ATGTCACTGAAGCAAAAAAGACTGTAATTAATGGATCCCTTAATTGTCTTCATAAAATAT
TTGCATGGGCATAATTTGCATAATTTACATGTATTAATTAATCTTTCAAAGGAATTTTAT
GCTGAGAGAAGCCAAAAATTCCCTTTGTTTTATTTAGCATCTAATGAAATATTTATTCTC
TTTAATGAACTTTTCATCTTGATTTGAATATAAAAATACTAAAGtttt
>NODE_226_length_373_cov_38.262733
TTTAGTACTTCTGCTTGATAATAATAATAATAAAAAAGACTAATCTGTTCTAAAAAAACT
ATTAATTTTCTATTCCACTAATGGTTTCAACACTAGATGTGCGTATCAACCTGTTATCAG
TTGCTTTGACATTTTGCTGTAGAAATGCATGCACCTAATCATGCAGTTTAGACAGTGAGG
CACGAGTCCAATAAAACAATGCCTTTGACCCGACACTGCCAAGTCTGGATGGGTCCGTCT
TTTCCTCATCTTTCTGCCCCCTTTCCACCAGAGAGAAGTGTAATATTGTGCCATGCTTTT
AATTGCAGAAATACATCCTTCCCCTCATTATGAGAAGCCGAGAGGACAAGAAGCATCTGC
AGAGGATGGAAAGCAACATTGCGGCAATGAGTGGCACGCTGACACAGACAGGTGAAGATT
AATATCTTCATCACTTTCTCCCTCCTTAACATTTTCCCTCATTTATCTGTCGCCAAAATC
GGGGGGCCCCGCACGTTTTTAACAAATGACGCCGCTGTCATTTCGCTTTAATTTGAAATT
GCTTGTTTACTGT
>NODE_227_length_372_cov_17.736559
GTTTGCGACCTTGTAAAGTGAAGGGAGAGATGAGGGAGGAGGGGGGAGGCATTAATGATG
ATAACTGGGCCTCCTTGGCAGAATAAGATCCAAATAGCAGCAATGATCCAAATACACCCC
CTCCCAACTCTTAACACACACACACACACACACACAAAGAAACACATTTAAATCTCCTCT
AACGAAGCGCCTCTCAATTACACCTCTCCCATTACCATACAGTCTTTGGGAGGAGGAATA
TGGAAATGGCTGAAATAAAGGGGAGAGAGAGGGAGAAGCAGAAAGTGGCAGAGAAAGGGT
GATGTATCCATTGAGCATCACTATGGCTGATTCCCATGGTGAGTGCATGGGTGGGGGAGG
AAGTTGAAACAGTGTTGGACTAATTAATACAGTGTATAGTAGGAGGGCTGGTGTGGGCTT
TCACTAACTGTGACACCTGCTGACTCCTAAACGCACGTTGTGTTGTTTTAATATGACAAT
TACGCCATTACCATATCTGAGAGATAGCATGGCCCCCCTAGGAATCCACCCGCGCTCTct
ttagaacctttt
>NODE_228_length_785_cov_28.435669
CTTCTCTTCTTCTTTAGCTGAAAGACAGAACCACCAAAGAGTCAGTGCGTCCCTGCGCGT
TCTGGAAGATGTGCAATTTAAAGAAGACAATGTGCCGCCACCTTCTTTGTAAGCGATGTA
GGAATGAACGATAGCCAGCGTGCCAGGCCAGGGAATGGCTTCTTCTTTTTTCAGGATCTG
CAGAGAGAAGCTCGGAGTTGTCATAGAAGCTGAGACTCGGGGGAAGAAAAGGACTTGAGG
AAGACAAATTGAGCCGCCACCCTGTGGTGGGGCCGAAAAGGGACAAGCAATGGAGTGGAT
GGATGTGAGATGCCAATCTTTACTGACACAATGAATGAGACAGAAGCACAAAAAAACAAT
ACTGCATCATGTATATGCTTACAAAGGATTGAACAGTCCTACAGTACAGCTACAGGCCCT
GAGAGGCTCCTCTCTGGACTGCGGTACCCCCTTCCCCCTGACTCAGGATCAGTCTCGGCT
GCTGCGGTTACCTGATCTTGACATTTTGGACAGATCCACATGCCTTTAGGAATGGTTTTC
AGGGGTGGATCCAGGCAGTCCAGGTGATAAACACGAGAACACGTGTCGCACATGAGCAAC
TGGCCACTGCGTCTGCACACAGTGCAGAAATCCTCATGGATGTCTCCCTGTGAGGAAGAA
TTGGACCAATCAGTTTCCCTGCCCAGCGGAGCCCCACCAACCATCTGTGGAGAGGCGAGG
CGGGGGGAGGCACCATGATCTGTTAATTTACAGCTGGCCTTGTTTGGATGTCTAATGGAC
ATGGTGTGTTAATCACTGAGCCCACAGAAAGGTTACTGGACATCTGGGAGTTAGAGTGTG
TTCTAGTTATTAATGGGCTACAGGACACTGTTCACTTTGTAAGGCTGAATCAAAGTAAAA
CCAACTGATGGCTGATGGTTATCACATGGACACAACAAACCAAATGGACGTGTTGGGGTG
CAAAt
>NODE_229_length_718_cov_33.260445
TTGACTTTATGGAGGACGGCGTCTCTATCCAGCTCGACTCGGATGTCATGTCTTTGGGTT
TGGTCTCCTCCGACGCGCCGATCGGTGACCTCTCGGTCGTGATGGAGTCTCCCTCCTCGG
ACAGGTAGTTAGTGCCGGCTCTGCCACCGATGGAGTTAGTGGGCCAGCAGGAAAAGACCG
AGCTGGATTTACTATTTACGCCACAGTACTGCGGCGGCGTGCGTCCTCCCCAGCCAGACG
GGTCTGCGTAATAGCCAAGAGGCCGGTTGGAGCAGCCTGCAGTCGGCAGGGGAAGAGCCT
TAACTCCGGCCGCTGCGTAGGACAGCAAGGTGGCCGCGTTACCGGCGAAATCAGCGGCGT
CGTATGCCGAGGCAGCAAAGTCCAGTCGGTTGTTGGCAGGGGTGACAAACCATCGCTGCG
GGGGGGTGGCAACAGTGGGCTCCTCGGTTTGCTGCGGGGATAGCAAGCTGTTGCCGAGTG
GGACGCTGCGCTCCGTGCCAGGACCAGTCCCCACGCCAGGGTGAAAGCGAGATTTGGCAT
AAGTGCTGACAAATTGGTCCTGCAGGAAAGAGCTAGGCATGGCATATCTCGCACCCGGCA
CGATCTGTGAACGCGGAGAGTCACCCGGTGATGGAGTTAGGCGGTCAATGTCGCAGCCTG
TGTAGACACTGAAAAGATGGAGAGACAAACAAAACAATTCAGAAAATAAACCGTGCGCTC
TAGTCGGTTCTCTAAAAAAATAAGAGATTTAGGTCAGCGAAGTCTATATCTCACCCAATT
ACAAGTTTAGTTTGGACATGTCAGAAGTTTAAGACTGAGGTTTAGTGAAGGTGGAATAAC
TGCAGGGTTTGAAAAAAAAAAATGCGCATCAAATCTAATGTTGTTGCCAGCTCGAAAt
>NODE_230_length_798_cov_33.385963
AACACCACATGAGCTATTTATTTCTCAGACTATTATTATTATACTATTAATAAATAACAA
CGCAACAAGAAAAAGGGAACGACTGGAAAAAGGTGAATTAATATTATTATTGTTTTGTTT
TTATTTTTTAGTATTTTAGTGGTTGCTTTTAACAACATTCATTAACTGACTTAAAGATTA
TTGAATATTTAATGTAATTGTAGCATTGTGTTTGTAAAGAGAAAAAAAACCTAGTGAGTT
GTGTTTCTTGACTTGTGGATTACCAGTGAAGTGGGCAATCTAGTGCTAATATATATGAGG
TCTTTTTTTAAGGATTCTTATTTTGCGACAGCAACAGCAGTCATTATAAATGTTCATTTT
AGCATCACCTGTCTTCCGTTGTCTTATTCTTCACCTTCCACCACACTCTGCATCATCACA
GTAACACATCGCAAGTCTGGGGGCGGGACTGAATGTGTGTTTTGTGTGAGTCTAGGCGTG
TGTGTTTGTCGTGAGTGTGCGCAAGAGTTAACAAACCTGTGTGTTTATTTGTGTGTCTAT
GCAAAATAATGGTACCTGTGGGTAAATGTGTGTGTGTGTGTGTGTGTGTGTTACTGTGTG
TCTGTTTCAGTGTGTGTGTGTGTGTGTGTGTTTGTGGGTCTGCGGGGTTCGGGGTGGGTG
TTCTGTCCAGTGTCCACCAAAAGCTAAAACCTGTCAGGCTTCCATACCTTCCTGATGGAA
CCTCCTGACGTTATAGCTGCAAACCCTCATCATGTGATCTGACTCAACTCGACTGTCCAT
AACCCCCTTCAGTCACCTGACCAACCAAATCAACCAATCACTGTCCACCACTACCGCCTT
CCCCTGCGCCATCCTTTGCTGCACACCACGTCAGCCCCATGTGATGTTCTCCATCGATAA
CATACTACTGTCACAATCTACTGTTACATGCCGAcagatctggggataaatacgttcgct
ttgcaagccgctggtgtt
>NODE_231_length_809_cov_29.355995
GTTATTTACTGCTGTGTTTGTGCACAGCAGCGAATCCCGGGCCTGCAAATGGCATTACAG
CCCGTGATGAATGAGCATTAGGGTAAACTCATTTTAAAAGCATCCTGATTTATTAGCAGC
CTGGCCTTCCATTTTCATCAGGTCAATGCTTGGCTGAAATTCCACAATGTCAGCGCCAAG
GTCACTTCTTTATGGCTATTTTTAACCCCATCGCTCAAAAAGAGCAGGAGAAAGGGATCC
TATCACTTATTGTGGCCATCTACCAAAAATATCAAACGGCTGGAGAGGCGCAGGAGAGAG
AAGGCTCGTCCTAGAAGTGTGTGCTATGTGAGAGACCAAAATGTGGTGGTGGTCAACCTC
CAATTATGAGCGCTAGTAAGACAAGAGCTTTAATGGCTAACGTTTGCCTTCGGGGAGGTT
TATTACACACTGCTGTTTTGCAGAAGCAGCGTCAAATCTATAAAACGACCATTAGGAAGA
GGGAAAAAATCAATCAAAATGCCATTAAAGTGGAATAAGTTGCCAATATTGCTGATGTGG
TTGCGGGTCCTTTGATTTTCCTTCAGATTATTAGGCACAGTCGAGTAGTGACTTTGTTAA
GGGAAACCAGTGTTGTTGGGGAGTAATATGTCTCCTGGCTTCATAAAGTTTGCTGCCTCA
TATTTCCCACTTTATTGATTATCCATTATCATTTGTCATGAGGTGTCCTAACTCAAGGGG
AAAATATAACCCTCTTTCTTCACCGCCGCCTGCACTGCACAGGAGCATGGTATGGATCTG
CGTGTGAAGGTACCAATCTCTGAGAAAAATGAGCAGAGAAATAAAGCACAGCCCTGTGCC
TTGCAGCTCTAAGAGGGGAGTGTGGGGTTATGGGGTGGGCTGAGGGAGCACCGTGGCTGG
GAGAGACTGAAGACTGAAACAGAAAgcaggttgcaaaaaaagaaaagaaaaaaaaaaaag
ctgtggcagagaaagatagagacaaagac
>NODE_232_length_532_cov_5.763158
GTAACTACCTAAAATGTAACAAACAGTGAACTCTCGGCAATGTAACAGCATGTTCTAGTA
AAGCAACCTATGGGCTGAGTGACTATTCAATCACAGGTGGTGGGTGTAAGACAATGTGAC
AGCCTGATATAGGTCACTGGGGTTGTCCAATATAACAGCTGCCGCCCTCCTGTGCCCACG
CTAAGTTCTCCTCAGCACCCTCCACTATCCTCTTTGGGTGGTTGAGAGCTGAAAGGAGCT
CAGACAAATAGCTGGATACGCTCGCGGATGGTCTGCCGGCAGATTGGGCAGGTCTTGAGT
GCAGCGCTGCAGTCGATGCAGGAGGCATGTCCACACTGGAAGACCAGCTTAATGTGGTTG
TCGATGCAGATGGGGCAAGTGATTCGCTCCTCCATCTGGCGGTAGCGAGACTGCAGCTGC
TCCAGCAGGTTGTGCTGTTCTGAGTTCTCAGTGCCAGGGCTGCAGTCCACCTCTGTTTGG
TCTGTTAAGAGAGGTCAACAGCACAACTCAGTTTTAGTCAAGTTAGTTTTATGCAAGCTG
TGCAGTCTTCTGCAACATGAGAATGAACTGCTGTTTCACTGTACTGATAAGATGTTAAGG
TTGTACATTATAGCAGCTGAATATGGATATAGCAAGAGTCAAGATTTCTGATTATTTCAA
CTGTTGATTATCACCAACACGTCTCAAGACAAAACATTAGGGCGATAGTCAg
>NODE_233_length_844_cov_94.449051
TATTGATTTTGAAGTATGGCACCAATTTTAAACACATGAAGCTATATTTTTGGACCCATA
GTGACAAAGCATCTGCTGCCACTTTTGGAAAAAGTTTGAGTCCTCTTTCTAACTGTCGCA
GAGTGTGATCCATTAGCTTTAATTGTGCTGCCATACTGGTTCAGTCACATTTGTCAGCTG
GATCTAAGCTGGGGGAAACAGAGGTACAGTGCTAGAGTTGCTTACTAGTAGTCCTCTGCT
CAGAGTTTAACCCAGTCCAGTCTTTAATGATCTATCTGTCTGCCACCCGCACAATGGCCC
ACACCGCTGTTCGCTTTCATTTACAGAGTGCCAGTCTCTGAACTCCCCTCATCAGCCCTT
TGTTCCTGGCTGTTTCATGTTTTTTGGGGAGTTGAATGGCGTAGCTGTGTATGGGATACT
TTTGAGCGAGTGGTTTAGAGAGACAGCTAGAGCAGGAATTTTCCAGGGCAATACATTATG
AAGATTTCACTTTCTGCCTTTGATTCTGCACTGACAGTTATCCTTCAGCCCTCCTTTAAA
GTCCCACTTTCAATCCCTAATGGCTGTCATGTCGCTGCGCTCTCTGGACTCTTACTCAAA
GTGTCATTGGCATAATGGTCGGCAGCCGTTGGCCTCTTTTGATCATCCATGCTGTGTGCG
AGAGCAACTGGAGCTGAAACACTGAGGTGTATGAGGTGTCTGTGTGTGCGTGCACTGCTT
GCGCCTCTGCTCGGCTGCCACTCCCAGGCAGAGCTCCACGACCGGAAATCTAAAATTCAC
TTTCAAATAGTTTTCCTCCTGTTCTTGGTGCCTAATAGCCAAGCAGTGGAAAGTGTGTGT
GTGTGTGCGTGTGTGTGTGTGTGTGTGTGTGTACTCATTAAAAGGATAACACAGGTTTCT
ACTGTATCAGCATCTCAGGCTCAGCCCAGTTTGGCACTCCCTCAACGGGTATGCGCACTC
CAACAAAGGGATGAAGGGCCGCAAGAGAGCGAGTGAGACCAGGAGTGAAAActctgtgtg
tgtg
>NODE_234_length_591_cov_79.006767
ATTACAGCAAAAAAAACAAACAAACAAACAAAAAAAAACTTTGCTGAAATTTTACCCATC
CGATTTTACTGTATGTGATACGCGCGGGAATATTTCATGGAAAAATAGTGTCTTTTTCAG
CAGAACCACAGATTTTGGTGGTTATGTTCATGTTCTTCTCGCCAAAAGTCTTAACTCATT
TGAAGTCATCAATTCAAAATGTTGAAAACAGGAAGTTTTCTCACTACAAGAGACACACTA
AAATATTTATAGCTGCTAGTCGTCTGACCTTTTGTCAAAACTCGAAATACTGAAGCAAAG
CCTCACTATACCGGTCATCATGGCTAACCTTACCTGTCACACTGTAAGCAAAAAAAGGAG
AAAGGCAGATGGAAATCCTACATTACAATCACACGCTACAAATCCTCTACTTTTCTTTGC
TCCTCCGGATCAACAGCTCCAATAAATTTTCATTACACCTGTGTGAAGCGCTTCAAATAG
AGCCACAGAAGCAGAAACTAATTACTTTCTAATTTATTGACTAATGGCCACAGCCCTGGG
AGACAGCTGCAATTGTTCTAACAGTCCTGCTGCTCCGACTGCACTCAGGTCCACTTTAGA
TTCATAACCAAAATAATTTATCATTACAAGCACATTAAATTGAACCGTATAGACCATAAC
AGTGGTAATTTATATCATTTTGTTGTTAGGGATGCTTTTCCCTTCCCTGTCTTGAAAGCA
TGCAATCTAGGTGATAGGATTCGTCTCCAGGCAGTCGTTGTATGTGgcagc
>NODE_235_length_656_cov_60.925304
CAGGACTTTATTAGTGGAGAGAAAAATGAGCCCACAGTGAGTAAAAATGTGACAGGAGCA
AAAAAACATCTGAAACCTGCTTAGGTTTTGGAGGGTTATATCAGTTGTACCATTTCAACA
GTTATTATTATGAGATATTAATGTTTTTCTAAGTCAGTTAATTAATTGATCAAAAACGGC
TTCTTTCTCCACCCCAGTAATCTTCACACAGTTCCTCAAATGATTGAAAACCTAAAGACA
CACAGGAAAGCTGCAGTAATAATTAAGAAAACAGCCCAACACCAGTAGAAGCTGTAATAC
ACTGTAACAACACTAATGCTGTCGCTACAAAAATATTGTATTATGATGACAGTAGATGTG
AGAGCAAACATATAATGCCAGGAGCTTCTTCATTACATAGACAGAAAAAGTTGCCATCGT
TTCAATGGAAACAAACATTGCTTTGGGCCCCTTTGTAAACAGCACACAGCTGCTATTTCG
AGTGATGGGAGCTCCACCTTGTCACAACAATTCCCTTAAAGAGGAACAGTTTAATGTCAA
CAATATTTTCTCCATCTGCCTGCTCATGAAAACCTTCCAATCCACAGGGAAAATGTTTCT
CCCATTCCAAAAGGAAAAGCACAATAGAGGAAGATGAACTGCTAACATCAAGCGCAGATC
GCAGTCAAAGGCGCAGTATTAGCCTGCTGCAATGAGAGCTTTTGGTGGCACACATCCATC
TGTTCACTTTTGCATTTTTCAAAGAGGTGTCATGCCTTCCGTTATTCAGAAATTTCTATG
CAATTTTCACAAGGAACTCCTTGGAGCGCCGCACCAGCTGACTGATTTGCATGGCc
>NODE_236_length_884_cov_41.446831
AAATATTCTTGCACTAGGGCAAGAGTTAAATTCCTGCCCGTCTGTTTGACGTTTAATGAC
TTTGACAAAACCCTGGCTTCACAGGACCACCAGTTAGCAGGCCCCAGTCTGCAACAATGG
TGTCTTTGTCAGTCATTTTCACCAAATTTTCATTTAAAGGACTACTCTGTATCACTCCCA
GTTGCCAAATTCTTAAAGACTGAGGAAGTGGATGATGGATGAGCATGAGCCAGCAATCGA
TCGATCTGTCGGCGTCTCTCTCTAACCCCTTTTCATGGCTGGCATCACTGCAGTCCCTCA
AGCCTTCTACCCATTCCCCTGCCTGCCCTTACCTTGCTTCCCCCCCTCTCCATCCCTTTT
GGTTTTTTTTTTAAGTTTGTTTCTATTTGCTTCATTTTTGCTGTCCCTTCCTTTCTTCCC
TTCCAGAAAGTGATGCACACTCGCAAAAGACATTCTGAGCTGTACCATGAGCTCAACCAC
TCGTCCAAGTTCCACACCATAGACAGGTATAGCAGGGACCCAGCCATGTCCACATTCAAG
GTAAGATCATTGCCCAGAAGCGGGATGGGAATCCACTGTACCCATGCACCTCCACTTGAT
CCCGCACTTTGTCACAATCTGTTAACCCCACCCCTTTAAACACCAAAGAATTGCTACTGG
ACAAGCACACAGTGATCAAAGTTGCATTAATATGCTTCACAGGAAGCGGTCTGAACTGGC
TAAATATTATCAGCACTGTGGTGGCATTTTATTTACTTGTAAATGCAGCTTTCAGACAAT
TATAGCCATAAAAATTCACAGCAAAAGTGCCCTGTCATTTACAAACATGAGGTACTTTTG
AAAGCAGTTGTATTCATTATGGTCTTTCTTTCCAGCCAAATTGCTGGCTTAGAAATGTGA
AAACATTGTTTGCTCTAACAAGGGAATTTGAATGTAATATGAATACTTTATATAACTTTC
ATTGCCATTTGATTCATTCACTGTTGCACTTATTATCGCAACCGGGAAGAATCGCACAAT
AACTACCTCATAGatatcccttcagagacacatgctgtcccatc
>NODE_237_length_515_cov_33.102913
AAGTGCGGATGGAGAGAGGGGGGGAGTGAGAGGGATGAGTGGGTACTGGGAGGAGGAGAG
GATGGGAGAGAAGGGAGAGAGAGAGAGGGAGAGAGAGGGAGACAGGGGCTGAGTCTGTCC
TATAACTCCTGGGTCTAAGACACATGCAGCTAGAAGATTGGCTCGGGCCTCTCCTAGGGG
TCGACAATGTGTCATTTCCACCCGGCTAGATTGCCCTCTGCCTATCTGATATTAATGTGC
AAATCAATATTTCAGGGATTAAATTTCCCTTCTTCATTTTTTATGGTTTCTACCTCAATA
AGTCTCCCGTCTAATAGAGGAGGCTGGATGATTTAGAAGCCTTTGCTGCAGAAAGAGAGA
GAAAGAAATAGAGAGGAGCTTTGCAACAAGGCTATCGCTGCATTTTAATGTTCTTCTTCG
TGGATCCCCCATAGGCCCTTAGTAAGGAGGGCTATATCGCTGCTTTACAGTGTAAAGACA
GCCAATTTGGCTAAAAAGGCAGAAAGGGAAAATATGAGTCCGGTTGAATACTTAAGACGC
TGTGGTAATCCGAGTAGTAGGTATTAGTGAAGGGGAGCTTCCCCCCCTCAAAGAGACACA
CACAGAGCTACATCCAAACCTGCATTAccagccgtcatgcttgagcgagcagtatagctt
actacatgctggactgctataacaatataggtttt
>NODE_238_length_763_cov_18.595020
TATGGCAGCGGACAAAGATAAGAATATTTTCTGAAATGCTTTGTAAGTAGGTGGCACTCG
CAACAACTGACTACATCTGCTCCATGGGACCAAGCAAACCTAGTTCATTCATTTTTCAGC
AAAAACCAGGTTACAGTGCAGAGCCAAAAACTGATTAAAGCTCAAGGTATGAAGGAAACA
GAATAAGGAAAGTGGAAATCACCCCCCATCCCTTATTTGGGACACCTGAAATAGGCCAGA
GGAGCCCTGGGAAGCCTGAGAGACTGAAGGGAAAAGAGGAGAGGGAGGAGGTGGAGGGAT
GATGGTGGTGGTGGAGGGATTCAGCAGGGCCTTAAGTGTGCTATCATAGGCGTCTCTTGT
GCCTGCCTGCTTTATTTGCAGTAGTCAGGTTAATGAGTCCACCAGCCCACTTGATGTTGA
GAGGCCTGCCACAAAGAGCTGCCTCATTAGAGCTAGCCTGGCACGCTGCTCTGAGACAAA
GGGACATTCACGCTACTGAATGCCTTTACGCTTCTCAATGCTGCCAGCCTGCGAGGGCCA
GTGCCATGGCGTAGACCCTGCACACGTCCTGGCACCTGGCCAGCCACACCACGACCCTGA
TCCCGGCTGGCTGGACTCGCAGGCTGCTGCAGCGCTGGAATGACGGAAGGATTCACTGAC
GGTCGCCTGCTGTGTATTAGTGTGTGTGTGTTTTGGAGAGAGCATATGTAAACGCTACTG
CAGGAAGCCAGTTGATGTGCTGCATTATCGATGAGTGCGATTGGTTTTCCTGCTCTCGGG
GTGTGTGAGACTTTCCCTGTTCTCCTCCCCGCTTTATCTTTGCATTTGCCACCAGGCTTC
ACCTCAGTATTCTTCACTCTCTGAGCGAACCGCCTTGTTCAAACAGCTCCCAGCTAACAA
GGTTACATCTAAGATACATTCACAAATCATCttaaaagcacaa
>NODE_239_length_918_cov_32.500000
AATATGTAATTATGAAGTTACATTTTTGCTTTACTTCTGTAACATTATCACCTTAAAAGT
GCCTACCACTGTATAATTTTCACATTAGTCTAATCAAAAAATCCATAATGTTTTCAATGA
TGTGAATTATATTTCATATGGCAGCGGGATATGTTAACATCGTGTATTCTAACATACATG
ACAAATGCCAGCGGAGGAACAAAGCATGACAAAGAAGATGGGATATAATTGAATCAGAAG
GAAAATGTGCCGGTGTTGGTGACAGTGGGGGAGAACAACATTTAGACTATTGGTAGTTGA
GAAAATGCCGTGGCCTACCACTAACCTTCACATCCATATTAAAAGCAAGGTGTCACTGCA
TGCAAATTAGAAGTAGCCGGGTAAAGCACTGTTAATGAACCCAGCCATTGAACTCCATAC
AGCAGGCTTGTCGTTAGATAGGTGCACCATAAATAGTCCATTTGGCCGAGCGCCAGAGGG
AGAAGCTAAGGCAGAGTTACTAGCAGTAGGATAGGGCCTTTATTGTGTTATGACAGACAG
AGGGGACGATCAGACAGGATAGAGATATGGGCTTTCCTTTCCAGATTAATTAAAGAAAGG
ATCAATTAACAGTGATGAAAACCATGGCAGCATACTGACTAGCTGATAGGCCAATCAAGC
CTTGAAATGCAGAGTAGTTGGCATGTTTTATCTCTCCAAACTTAATTGCAATTTTCCAGA
GGGAATGACGTGATCAAAATGGAGGGGTGAAATTAGCTCCACGTGAATAAAGTATTTATT
TGATGCATTTGTTCTGTGATTTCAGGACTAAGTACGCATTGTATTCATATAGGGGACATT
TTTCGTCATGCACACAGAAGTTTCTCTTTCCACAATTTATTCTCCCCCTGCTCACCTTTA
TTATGGTAATTGTGAACACTGTTCCACTCCTCAACATTAGCTTTTGCTGAGTAGCAAAAT
GCCTTGGCTGAGGACTATTTGCCCCACACTGCCCAATCATGCCAGATGCATGTGGTTATA
CAATATGGAGCGTTCATGAATTAATTTGCATATTAGGACATGAATTTCATACCCCCTCAC
TGCTGCGGCTGCTTTACg
>NODE_240_length_682_cov_43.404694
TTGTGCTTCCATTGTCTCCCTGAGGGGAGGTGACCCCGTGTCTGTTGGTTGTATCAGCAG
CCCTGCATTGTACTCGGGGGGGGATTTAGACTCTCAAAGCATCTTCCCGCTGCAGCTTTC
CCAGCAAACACCCAAAGTGGTATCTCGCCTTTTCTCTCGCTCAGACATTAATCTTGCTCT
ACCCTTCTACATCAGAAATGCTTGTATTGTCAGGGAGCGCTAATGTTTGCCTCCTATTCA
CTATATATACACATATATGTATTTTTGTGTCTGAGGGAATCAGTCGAATGCATTGTTCCC
AAATCATTGTAATATCTATTTAGAGTGGCAACAGCACTGGCTGCCGATGCTCAGTATTCA
TGGAGCATAAACCAGCCTTAAGACTTAGAAAAGCTGAAAGGGCTTATCCCTATATTCTTA
AACTCCCCTCTTTTATGTTGGTCTTAGGCATTAAGGATAGGATTGTGAATAGCAATTGTT
CAACTGCTGCACTGAGAGTGAGTGTGTATACGTGGGTGGGGGTGTTTTATTCCCTGGCAA
AATCCTTTCCTTTTCTCCCATTTTTTTCAACTGTAAATATTAACTGTGTTCTTAACTCTT
AACGGTGTATGGGACACAGTAATGTGCTTTTAAGGATATATTATGTGAAAGATTTTCCAC
TGCATACACTGCTGCTTGAAATAAGAAAAGGCTATTTTATGGAGCCTGAAAACAAATTTG
CTACGGCAGAAGAAAAAGAAGGAGGCAAAGAAAAAAAAATAGATAGAACTTTGCAGTATC
AAGTCGTCAGCAAACAATGAAAGAGAGATCTCAAAGGGGCCGGGCGAATCTTAAAAAAAA
AAAAGATTGCATCCCGTCTtta
>NODE_241_length_549_cov_29.562841
ATAAAAGAAACACAAAGCTGGATGGGCAGCATTATGAACCAGCGGATAATTACATTTAAA
TGACATACAACAGTAACACAACTAATTAAAACTATCTGAACAAAGGCCCAAGGCTATCAA
AAAAAAGAAAAAAAGAAATCTATTGAAATATATAATAATCCTAGATGAACAGCATGCAGT
TTCACCACACTATCTTTCAGTATACTATTTCTTACCCAGCACTCATTACATGATAAGTTG
CTACAAGGAGGCACCGTGACAAAGAGCCCATACACTGGATTGAGGCTGAAATGAAGCCGG
ATGGAGTTGGGGTGGAGGTGTGTACAAAGGGGGTGAGTGGGCTCTGAATACAGCTGGAGA
GGTGAGAGGGACCTACTTGCAGCGTGGTTTGTTAAGAGCTGTTAATGTGCACATCCCCTC
ATTCTGACAGAAGTAATCGCAGGGGTTGGCCAGCTCATCACAACGTTGGTTCTTGAACCC
TGACGTGCAGCTGCAAAACATTGTGTTGGGAGTGATAAAAGGGCCCAGAGAATGTTGAAC
TGTTGGCTGCTTGATGAATGGAGACTGACACACTAAACCCTTTCAGCAGCTTCAGTTATA
AGATGGAGCAAGTCAGTGTTGTGTCTGCATCTAGCAAATTAGCAAAATAACTGATATGAA
CACAGATCAACTACACGGCTCACCAAGAGAGGGGGCACATCTGCAAGGGAAGAATCTGTT
ACAGTGCTg
>NODE_242_length_914_cov_59.520786
CTCAGCAATGATTTCCTCCATCCTAACGTGAGGGAATCATTGCTGAGAAAGCGTTTGATA
TGGAAGACAGAAACTCCATCGGCGACAACAGCAACGTCAACATCACAATTCAGATCCCCC
TTAATATTCACCCCAACCCATTCCATCCCTAAAATCCCAAACCTGTCTCATTTTTAAAAA
CTCTTCATATGTAAGCCTTGAACCTTCTCTCCTCCCCTTCCCTACCTATTTGCCTACCTA
CCTACCGCTTCATTTTGTAAGCTAAACACTGATACTGATCATTTTCATTTATTTTATTTT
GTTTTGTTCTTTTGATTTGCTTTGGGGGATTTATCATTTGTTTGGGGATTAACACTCTAA
CAGGGATTTTGGCACTTCTTCATCGCTTCTTGCTTCTTGGCTTTGGTTTTTTGCTCAAAC
GCCAAGAGGGGCTGAAGGTCTGGTCATTTGGGCTTCTCATTAACCTGCTGCTCACTGTTT
GTCCCCTTGTCACTTGTGTTTTAGAGAAAGATGAGGCTGCAATTGAGAGCTCTGAGTTCA
ATGCCACGTCAGTAGCTGATGTGGACAAGCGGGTGAAACGGCGGCTACTTATGGGTAACT
CTTTTCTTCCTCTTTCTATGTGTTGCCATGGCGCTTGTGCTTGTATCCCAGACTCTACTC
CTCTCCGTACCTTCTCGTTCTCCTCTTTCTGTCTTTATTTATTTATTTATTTTTAAAAGT
AAACTTTGGTGCCCACTGTGTCAACTCCCAAAGTTGCAACTGTATCTAACGTGAGGAAAA
ATGGCTAATAAAAGGTCACAGTTTCTTTAAAACCTTTCCACCTAACTCTACCTACCAAAC
TTCTGGATGGCTCTAAGGTTTTCACAGTGACTAACATTTACTTTCCCAGTTACACCTCAC
TCAAAGTGTTTGTGTTCCATTACCCTGTTTCGTGATTACCCATTTTACAGAAACAGGACA
CCTTACTAGCAAAACAAAAACCCTGCAAAGGTTGTAGACATAATTTGTCCAAAGATCACA
AAAGTGGGCTTTAAAAGTTTTGCACTGTACTTCGCAGAATATTAGTCAtcctgctccttt
ctacaaaatcattt
>NODE_243_length_976_cov_36.352459
GTTAGTGTAGGTGAAGCATGTATGCATGAACAGGCAAAGACAAGACGGAGCGCCATGGAG
GTCATCCATTGGTTATTTACCCAGAGCTAATGAGGCAGAAAACGGCATTAACTTAATTCT
CCTCTCATTCCGCGTCTCCCCTTTCATTTCTCCTCCTTCCTCTCCTCCTTTCACTATGTA
GGAAACGGTACTTAAGCGACTTTGTTCTTGGCTGTGATTTGAAAGTGAACACTGGTGTTC
TGTGAAAGGTGGCAAATACGCGAAGAGCACGTCTAGAATTTTCATAAAAGATCTGCTCAA
AGGCCTCTTGTCAGCTAAAACGACCCATTAAAGAAGTGGGGAGCAGGGGAAATGCATTTT
CCAAATTGAACGGTGGGATTTACAGTCGGTTTAACGCCGCTGACCCCTAACACGCTAATG
TTTGGTTCGTGTCATCAGCCGTCCCTCCCCATCTTTTATCACCTCCATTGTCGAGCTATC
TATTTAATTGAAAGAAGTTAATTGAATGAAAATGATCAACTAAGCTTGTATTAATATTGC
TAATGGAACTTTCTTCTTGGCCATGTTTGGAGAACGATGTCACGCTGGAGTTTGGGAAAG
GCCCATTAAGGTTTGCACTTAACCCGATGGGCTAATTAAGGAATGCTTATTCATTCCCAG
AGTCAGGGGGTAGGTCTGCTCCAAACCCATAGCCACAGGCCTTTTACAGCATTTTGCACT
TGCCATTATTGCGGACTCCAGTTGCCTAACGGTGATTGGCCAAGATTGATTGTAGCTCTA
TGAAAATGACGTGCTTTAGAAAAGAACATTTCAATTGAATAATCTAGCTGTGGTATTATA
TGGAAATTGACTGGCTGTAACGTCTATGGTGGACATATCACATCTTCATGCAATGACATG
CATGAGATTATTCAGTAGCTGTCTGGAACCTGCCATAGCAACAGGGGAGCCTCTTATGAA
CAGTTGAAAGCTGCTGAAATGTTTCCCTAGGAAGTTTGTTACTCTAAAGATATTTGTCCC
AATCTGTCACTTTTGACTGACATTCTGATCAGACATTGGATTTTCATATTGACACACTCT
CTTTATGAATGCAAAAGCCTTTTCCTTTTTGTAAAGCAGTCTTTTAATTGATacgttttg
taatcagattttttgt
>NODE_244_length_702_cov_44.444443
GTAGGTTGTAAGGGCATAATAGCATCTCTTATGATGTGATACTCGATTAAAAGTAATTAG
ATTATGTGGAGCACTGACAAAGAGTAAAACAGGTTGAAACTAGTAATGTTCTGCTATGCA
GAAATCAAATGGTTGGATAACACATGAAGTATGACTGAAAGAAAGCTGCATGTGCTTTTT
TAACCTTTTGCAGTAGATGACTTAATTTGCAAAGGGAAAGCCGGTCTCCCTCTGAAGTGC
TACCACTCTTTCTTTCTCTCCTTCTGCCTCCCTCGTTCCCTTCATCTCTCCTTCTGTCCT
CTTTGGACTGTACCGTGACCTTCACTGGCGTTCCACCTGCAGGAAGCCATGTTTGATTCT
CTGTCCGCCGAGACGCCTGCTTGACAGCAGAATGGTGTCATAGGACCGAGTGGAGGAATT
TCTCTTTCTCTGTCATCATTAAGGGGCTTCCCCCTATGGTGAGGGGGATGAAAAGTACGA
TTTAATGTTCTCTGGAGAGTGGCAGCAGAAGAAAAGCTCAAAGCCCTGCATGCTGGTTTC
TGAGTGGGTCACTCCAGCCCTTGCAGCGAATGGGATGTCCCTGAGGAATTTGCCATAGAC
TGGCCTGAAAGGATGGGGATTAAGACCCTTTTAAGGATGGAAATGTAACAAAAGGAGCAC
TTTTATGATGTAGCAGCATAAAATGAGGGGGTCCATTGTGTAACTGATTGCAAAAGATCT
TTGAAACAGGCGGCCCTACACTGCATGCTCGCCTGGCCCAGTGGGCTTTAACGGCTTGTA
CAAAATGACTTGTCTACATTAGGGACAGAGTGGCTCTCGTTTAGGAAGCAATGTAGAAGA
TTATTGGTTTGTTTCTATTTTCactctttgctcctaactctc
>NODE_245_length_746_cov_31.638069
GATCGTATTAACAGCCTTGTTGTCCTCGACTTCAACTAATATTCAGGTCAAGACTTAAAG
TGATAGAGACCTTAAACACATCCATTCAAGTAAATACAGAAAAAAAGCACTAATCAAAAT
GACCACAGCTAAACTAACGCCTTACTGTACTAAACATTTCGGCACATCAACTTTTAAGTA
CTGCAGTGTGCACTGGGTAGATGATAAAAAAGTTCTGTGTCACTGGTCCATGCCGGTATG
CTCCCCAGTCCCTGTAATGATTTCTATTCATAAACATGCAGTGTGCTATCCTCCACCTGG
CAGCTGCCTCTGTGCATATGAGATTACCATTATGCATCTTCCAATCCCAAGGATAAACAT
CTCTTCACTTTTGAAGTTTGCAAGCATGAGGCATATTTTAGTGCCATATGACTTAAGCAT
CCCTTCAGGTATCACTTGCAATCTTTTCTCATTCTATATACATTGTTCAACTTTAATGGG
TATCTAATTTGTGTTATCAGCTTACAGGGCAGTAAGTAATAATTTGCATGGCTGCCCTAA
GCAAATATGCTTCCATAAGCATCCCCATAGTATAGACACTAGAATGGATTAACCTCCATA
TTGGCTATGCCCTGACGGTCAATGCTTTTTTAGAAATAAGTAGAACAGATAGTTTAGTTT
GGTGGCAATTGTTGTGAAAAAAAAATGGATTTACTACAAACCTTTTTACATTCAGATGCT
ACTTTGGATAAAAGTCTGGCACACACAGCAATGGTGAAATGAAATCTGTGCATCTATATT
TCCAGCATTGTCGATGGTGGTGAAGGCGTCTTACTGGAACAACCACATAATATCGGCATG
AACTTGAAATGCAATATGTTTTACTGGTGACCTACAGCATGTGCTCTAATAAGTGGCCTC
TTGTCCTCCTGACATCCAGTAGTTAc
>NODE_246_length_717_cov_15.754533
ATTATTATATATTTAATCACCTGTTAGTTTTTTTTTTAAGTCAAAGAATGGACCGTCTTA
CTCAGCTGCCTGTTGCTACCGTTTCCTTAACAACACCTTTTTGTGTAACACTACCCTAAT
TCTGACAAGAACAAGAAGGGAAAAGCCGAGTTCATGTTTTTTTAAGCAATTTGTACCAGT
TGTTACAGCACATAAGAAAGGGGTAGAAAGGAAAAGAAACTTTTATGTCTTGTTCCTTGA
CAAACGTTGGGTGTGTGCTTTCGGCAGTGACAGTAAACCAAGAGGTGGGTGAAGAGGAGC
TCAGGCCAGTTTAGATATACATTCAGGTCCTCTGAGAGAGCAGAAAAGAGAGTGAGGAGA
GAGGGGTGAGGGCAGAGGGGTTAATAAGGCAGTGGGAATAATACAAGCGTTGGCAGCTCG
GTGTGTCACTGCCTTCTCGCCCTGTGAAAGAGCAAGACACATACACACACACAGCAGGGG
AGAAGGACACAGACTGCTCAGTATGCAGCCCTGACATTGTCCACATCTGATACGGGACAT
TAGCCCCTAACTCCCTCCATACACCACTGCCCTTCACTTTATATTACTTTATGTTAATAG
AAAAATATTACATACAACATCATTTGTCTTTGTTACCACGGCACCCCACAACTGATTTAA
ATGCATGTGTTTACCTCTACAGACAGGTGAAGACAGGGGGAAGGGTGGGTGACTGACTGT
GTGTGTGTGTGTGTGCATGCATTTCAATGTGTGTGTGCTTGTGTGTTTGTAATAGGGGAG
GGTACAAATGCGCGCATCTTGTTCAGATTTATCGATCTTACCCACCTCTCGCCAGGACCG
AGCTGTAACCTATATATAACTTGTGTTGCTGTGAGGATGggtgttgagtgggggacc
>NODE_247_length_720_cov_17.469444
ATTCCTCCAATGATATTTGTAATGCATGCACTATATACGCGCAATGAGATATTGTAATGC
TGGGAAATGGTAAAGAAATATATTTCATTCACCTGCTATACAACAAATCCAGGAAACAAG
TGCTGGAGGTGGATTTTTACCTTGAGTGCCATGCAGAAGGCAGTATTCTAAAACGGCTCG
GACTCAATTGGTCTCTCAGTGGAAATTCTAAACATTCAATAAAAAAAGGAAGAGGTGGGA
AAAAAAATCTTAAATGTCCAATCTTATTCTATAACCCGTTAGAGTGACACTTGCGAATTT
CCACTATGGACATGGTGGCAGTACAAACGCAGATAGACGAAAGGGAATAAAAGGGCCTTC
TCATGACAAACTTTCTGGAAATGTCAGCCTTTCATGCTGTTGAGAAGACCTATTTCATAT
CTATTACAGCAGGCATTCTGTGTCCGATATTTCAGATTTCGGTCCTCCCCGTACTGCAAA
TCCTCTGCCAATCTTCCACCCTTAAGAATCTCTGCCAGCCCCGATGCATTATTCCCCCCA
CCGCCTCTCTCCCCCTTTTGATGTGACAGAACAAACCGCGACCTATTAGGATTAAGGCTT
TGAAAAGATCTTTGAAGCCGCTCAAGGTTCCTTTAAACTGGGGAATGACAATATGAGCTG
TGTGGCAGCAGATGCTGAATGGAGTGATTGCTAGTCCTTAGCGAGGTCTGCTGTCACATA
ACACACACACACACACACACACACACACACACACACACACACACACACACACACACAAAC
ACAGGCATACAAACACTCACACCTCCGTACAGGCACATACGCACAAACAACTTGCAGCAA
CCACCCTTTACCCAAAGCACCGCAGTTGTCTTTTACAGTACATGTTTTGTGCTCACAAAt
>NODE_248_length_902_cov_47.029934
CAAAGCTTCACAGACCATGCGCGTCACACATAGAGCCCCAGTTTAAGGAATAAACTGCGC
CTGCGCAAAGGTCAACGCCCACATGTCTGGAGAACAAACCAACTTCTCTTCTTCAGCTTT
GTTTCAAAGCTTTGCTGCTTTGATAAATAATGTTGGATTTCCTGATATTGTAATTAAACA
ATAAGAAAGACAGACTTATATGAAACGTGCATCTTTATTTGCTATTCTTTCCAAACGCTC
TCCTGCTGCAGAGACAGATCCGCCACAAGGGGGCGCAGTTGCCCAGACTATGCTCCTTGT
GCAGGTTGTCCTATAGCCTGCGCCGGATAATTATTTTAGCTTTAAGTGCACCTTATTTGG
TCCCAACATGTTTTAAAATCTTACATCCGACTGCTACTGTAACGCATATATCCGCAGATT
ATTGGCAACGAGTGTCGCAGGATGATGTGTTTGCTGCAGATGCCATTTGAAAATATAGGC
AGTGTAAGCACTGTAGAATCTAATTATTTCTTTGCAAAACCTAATTAGGCATTAAAAAAG
GTTAACGCCAGCGCCTGAAACGTTTTTGTTTAATAATCCCATTACTGACGGCTCATCATG
TATAAAATGGTGCAGGAGGACACTAAGTTTCCACTTGTTAAAGGGAATCTCTGAGAAATA
GTCGCAGGTTTTTTGACACTATGTGCGACTTGGAAATTAGGGCTTGTAATTAAAACTGCG
GAGACTCGGCGCAGCGCACAGAGTAAGTAAGGCGCCCTGGCTTGCATGCGTTTTCTCTGT
TTAGATAATGATTGTGCCTGCCTGCTGTAGAGTGTTGCCACTATTTTCTGCTCTTTCCTT
TTCCTCTTTGCGATGTCGTCTAATTGTTTGGGCTCTCCAAACGGTAGCGCACAGTGAGAA
TGCACCTTGATGATGTGTGTCTTTTTTCAAAGCGTCAGCTCCTCTCGGACCATTACCAGT
CACTAGAGAGCTCAAGGTGAGAATTTAAATGAGACGACGTTTTCTGAACGACTTTTTCAT
TTGGCCGGGCTCCAGAAGGAGAGGGGCTTAGATTTGTTTGTTTGTTtttttaaagagaaa
aa
>NODE_249_length_931_cov_61.200859
AATAGCAGTTGCAGTTGAATTACTGGAGCTTTTCAGTTTGATCAGCTCTACTCTGCTCTG
AACCATCTGTAATATAATAGATTAGCAATGAGTAAGAATGACAGCATTGTCTTGAATGAA
AAAATTAAGAATTATAATTATTAGTAAAATTTGTGTGCAGTGCAGTGCAGATCTCAAACA
ATCAATAATTGCTTATAATTTTTTCTCAGGAAGGCTTACACTATAATCTCAAAAACCAGT
GTTTCTTAAAAAATGTGATTCATGTTTTGTGTCAGTATGTGTAATCGTGTCTCCAGAGTG
TGATTACATTGTATGTCAGTTTGTGTATATTTTTGCAAGTGTGTTGTGCTGTCATGTTTG
TAGCATTCCATGTGGGAGGGTCTGTTGATAAGTAAGCCATCTGTAGTGTTCTGCCGAACG
ACATGTTGTAAAGCGCGATTTGAGAGTGTGGAGAGACTTGACTTGACAAATCTTGGCACA
TAATGAGACAGAAGGGAGTAAAGGCAGAAGTCTGTCCAGAGATAAACAATTAGATTTGTC
CCTGAGGTAAAGGCCATGCAATGCAAGGACTCTCAGACTAACAAAATCAATATGGCTTCC
AGTAAGAACACTCAGGGGGTAGAGTGATGAAGAGGTTATCATTCATTTCTCAGATTAGGA
CACACATACACAATGAGGAACAGTCTCGCTTTAAAAATCAATATGATCACTAGCATGAAA
GATGCTTGTCAGTGATGTATATATTTGAAAGTATGCATCTGCTATTCAACTCTCTGTCAA
ATGTGATTGGTGTAATGAGACGTGATAACATAGATCAACAGGGATACTGAACCAAGCTAG
TCAAGCCAGTTTTCTTCAGCAGCCAATTGTGAGAGGATCTTAGAGGAGACAGCATTTGGG
AATGATATTTTCACACCCCCAGATAAAACCATAATGGAGCATGAGCCATAGACAGAGTGG
GCAGTCCCTTCGCGTTGCATCCCCTCTCAGGCCCTGCCCAGACTTGCAGGTCTAATCTAA
CATCTCACCACTGTTCCCAGCAGGCCTCACAAGGGTAGCACTGCCAGGGCATGGAGGGTT
GGACTGTTTGGGGGGTAGGGGGTGTAGTATc
>NODE_250_length_813_cov_37.436653
TCTACAGGAGAGAAAGAGGGCTATTGACAAGACAGACAGCTGAATGGTCGATCGTGTTAT
TTGACCCTTAGAATTGAGGTGAAGTTCTGTTATGCTAATAGATATATTCCCTGCTGATAT
CATTCCGCACGTCACAAGAGGTGATTTATGCTCAATAATGGGGAAAATGTTTCTTCAATC
ACACAGGTGTTTCACACCACGCCTCAGTGCACAATGTTATCTCCAGCCCAACCAGAAAAA
ACAGATGTCCAGTCTCTCCCTATAGTGCGAGATCCCGCTCCCACCGGGCATGCACAAAGT
CACCCAGTCAACCACGCATTAAAGAGAGGCAGCTGCCAGAGCATTAGTGTCCAAACCCTA
AGTAGAGAGGCAGACATAAACAAGCATGACAGTTGGTTTTTGGGATGCGAGGAACACTGA
TTGACAGTGCTCTGTCGGCCGGATTAGAGACGTTCATTTCGTCCTGAACTCAATTATATT
TTACAAAGGCTGACATCCCCAGTTAATTGCAGCCTTTCCACATGAGGGAATTATTTGCAC
TTCTCAATTCCCTGGCCATGTGTACTCTGTTCCGCATGTACAGGCTTCATCTAATATGTG
GAAATATTGCAAATTAGATCAGAAAAAAAAGGAAAAGGAAAAAAGAATCTGGGAAAAGAA
AAAAAAAACTTAGGGAAGTGTCGAGGGGCAAAAAGCAGTGAAATACTGGTACGACTTCAA
GAGAGAAGCGTCTGGGTGAGTAGTCTGCCTCAGTCTCTCAAGTGTGTCTGGATCTTAGCT
CTGAGACAGCTTAGTTCAGAGACAGATCCAGAGTGACAGCATTGTGATGATTGACACGGT
GATGAAGAGAAGAAGAGGAAAGGAAGAGAGGAGAAAAAGGTTGTGTAGTGCCACTGGCTG
CACCGTAATGAAAATGTGAGTCTTGCCCATGGAAGGATGTGACAGGAATCCCAGGCTGGA
TATGTGCTGAGGAGGTAATGTCAGGGTGGTAAt
>NODE_251_length_599_cov_52.055092
AGGCTTGGAGTCTCTGGAGACTGCTTTTTGTGTAGATCTTTACTATATATTTGCAACACT
TTTTACTTTTAATTTTTCCCAAAGTATTTCATATGAGACACTGAATAGTTTACAAAAATC
TGAAACAGGTGTATTTGTTTACAGTGATACATATTTTTTTCGTTAGAGAAGAAAACAGAA
ACTATGCTGCACCCCTTAACTAAATATTGTGAAAAATCACACGTAGAAACAAGAATATTA
AAAATTATTAACCCACAAAAGCAGTTTATATAATATAATAGTTATATTGTCAACAATACA
ACAGCAATGCCAAGGGTTCATATGTGCTACCTTTGTGTGTGTGTTTGGGCGCATGTGTGC
GTGTGCGCACATTCACTTACACTTGTGTGTGTATGTGTGTGTGACTCCATGTGTGTGATT
CATTCCAGGGCAGTTTTAGTCCTTATAAAATATTCATTTTGGTTGTGCAGGGCCCTGTAA
TTGCCATCTCTCACCCTGAATTATTTATACCTCGCACAGACTGACAAAGCTTTGCCATAC
GGCCCCAGATGAATCAGAAAGCAGCCATCTCTGCTGCCAACAGCACTGGGCTTTCACACA
AATATGGCAGCCACGTCTCTCTGCCTGGCCTCTCTTAATTTGACATTTTCTTTTTCCCCC
TGCCTTTGTCCTAGGTGCACAGAAAGGTTACCTGTTAGCTTTAAGCACCGACCTGCTCTC
TGTCTTTCTGTCTCTATCCCCCCCCAACTACCTACATGACAGTCCACAGTGGGTGTGTt
>NODE_252_length_849_cov_43.773853
ATTTCTACCTGAGGTATTGCCTGTGCCAGTGGCAAAAAACTTTTACGGAGTACGGCATTC
ACAAGTGATGGTAAAGGAACATTAAAGTGCTTGTTCGTTTCCCTTTTGTGTTGTCTGCTG
GCAACTTTAAAAATAAATGCTAGTACTCTATGCCAAAGTTTAGTTCAAATTATAGCATGT
AAAAAGAAACCCTAACACTGAAATGGTAAATGTGGAAAGGTATTGTTTTTCTTGATGTCA
GTTATCTAATAATTTCAAAGTTCCTTCTTTCTCAGCAGAGAATCCTCTGCAGCACAAAAT
CAGGCAACAGTAGTCGTCCTAATACCTCCAGTACAGTACCTGCCTGTCTGCCTGGTCGCA
ATCAGAACCCCCTCTGTGTGGAATGGAAGTGCCTCAGCCTTGGTAACGATTTTTCCCGTG
TTGACAAGTCACAACATGGAGATCTACAGCTCGGAGAGCAGCCCTTTGGCTACGCAGAGC
CCTGCTTGCACTGAGTAATAGCAATCTCACAGGAGTAGCAGGCTTTCAGCTGGCAGCAGT
TCATACGGAACAGCTCGCCGGTGCAGCTGGGAAAGACAGAGCAGAGTGGAGAGGGAGAGA
GGAGCTGGTGGTGGTAGCAGTGTGGAGATGGAGGGAGGGAGGAAGTGGAGAGGAAGAGCT
GTTAAGAGCTTTGGGCGGTTTCTCTGTTGTTGTACCACACAAGTGCATCCAGGCCCTGCA
GGACAAGCCTTTAACAGGCATGAGGGATGGAGAGCATGAGAGGAGAGGAGGAGGCGGCAG
TGGAGGAGGTGGTGGTCTGGGGAGCTGAAGCCGGCCAGTCGTGCCAGACGCCTGCTCTAA
ACAGGGATATGATTTATTGTTTGACTGTCTCACGTTTCACTCCTAGAAAGACCCTAAAAT
TACATCGTTAAGAGATAAAGAACTTCCTCAATTGTCTTAACAGAAAGACCTTCCCCTGTG
GGCTGTGAAGAAATGTTTGAGCATGTGGTACAGTCTTAACTAGTGCATGAGACTGGGAAG
TTTTTGGCc
>NODE_253_length_472_cov_30.211864
GTTTATTTATTGGTTGGTTAATTGCCTAAATCTACATTGCCTGGAGTCTGCCATGGAGCT
TCATATATGCAGCCAGGAACCAGGATGCACCTGAAACACAAAAATCACATTTTAAAAAAT
AAATTCTGAATTATATTTGCGCCACTAAAATATTTGTTCCAAGAAAAATGCTGAGGCTTG
ACAAAATATTTGTGCAATTTTGATTAATTAATCTTCATTTTTTCCCCCCAAACTTGAGCC
CTGATAATAAATGTTCCCCTGCGTTCTAAGCAGCAGCACTCTCAGCTTAAGTTCCCCCCT
AATCGTTCCCTGAATAGCAGCTCCTCTCCACCTCTCCGTAGGTCTGGGTGGCAGCATATC
TCAACTCGATTCACTGTGACAATATTGTTTGGCTATCATTCGCTGCTTTAGGATGAATGG
CATCGATCCTCTTTTAACAACATTTGTTTCCTATTGTGTTCGGGGGGCGCAGCAGAGGAG
GGCAGACGTGTGAAAGTGGCTGTTTGATTCTCTTTTTCATCCCCATGACCTCAGCTTTTG
TGTCCCGTCACCCTGGGAATGTCACGCCTCACTACTCTACTTTAAGATGTTTCAGAAAGT
GCCCTTTGTTTTCACTCCTTTTTTTTTTTTTTTTTTTTTTTTTTTTTTTTTT
>NODE_254_length_831_cov_32.008423
GCTTCACATCAATAATTTCATACGTCTGCGATGGAAATAAGCATTTTCAATTTTGAGACA
CTACTTCAATTGACTTCTTGAATAATACAGGACAGCAATTGAAGCAACATCGTATTTACC
CCTGTGGAGATGATCCCAAATACTTTCGAACTATTTCAGCTGGGCATAAAGGAATCATGA
AAGGCCTCACCGCTCCCCAGCGTCCCTTTGCGCGGGGAATGGAACCAGAGTCTTGATATC
AAAACTTCAAATACTTCCTGTAGAACCAATGCAATGGTGACGGGGCGGGAGGGGGAGTTC
ATTTACACTTTACTCACTTTCTTTCCTTTCATTCTTCAAGCCTCAGAAGTGTCTCTTCTC
TGTTACATCGAAAGTCAAAAGAAGGACTGAAGAGAAAAATCTTTTCTTCTTTTCTTTTCT
TTTTTTTTTTTTTTTTTAAAAAGCACATTCCCTGTGAGCTATAGAGGCTTAGAATGGTTA
GACAATTTAATTGGATAAAAGGAAAAGATTAAAGAGGCCCTGACTCTGTTCCATAAATAA
TTGATTTCTAATGTATTTGTAGTGGCAGTGAGACGCTGTTGTTTGGGATTGGGGGATGTT
GAGTGGCAGAACGCTTCAGATTTCCCTCAGTCTTTGCCTTCTTTGTTTTTTCACGCCGTG
ATATTGAAGCAGCATGAAAGGCAGAGAGGGAGCACACTTGCAGCTCAATTTGATCTTACA
TCGTCAGAAATCAAAGATCGTGCATGTAAAGAAGGATCGCAAGGAACTTTTTTGTGGGAG
ACCAAACTTTTCACACTATGTTACCAAAGAATACAATTCTGCTGGTGCAACCCTTGCAAA
CCCCAAAGGCAAAGCCAGCAACTGCTGCTCGTATCCAAAACTAATAAAAGAACCACAAAA
TCCATTTTAGGACTTCAACTAAAGTTTTGTGCTTGGATTAAAATATCCGATGGATATGAT
GGTAAAAACTCAAAACGCATTCATCGACTGCACGTGCTGCGTTATGATATt
>NODE_255_length_843_cov_46.906288
CTTTGACGCTTACAGAAGCACATAGGTGAATGTCTTGGCACTTGCACATTGTAATTTGAC
CCTTTGAAATAAAACAAACATTCCATTCATTGCTCCTAGTGCTTTAGAGGAAAGCCATAC
AGCCTTGAAGAGGAAAATGCAGTTTTCTTTTTAATCTTTCTATTTTCAGGAACCAATCAG
ACAGAGAAAAGAAAGACATGAAGAACACAGAAGAGAAAAGGAAAGCTGCAAAAGTTACAG
AAAGCTTCATAGTGAAATGGGTTGTGCAAAGTTTAGCTCAGCACCACTGACCTCTAGTGA
AACCCCCACTGTGGTCAAAAAGTGGGAGTTTAATTGCAACAATTTGATTTGGCTCAAAAT
AATTTCAATTCAGATCAGATCAGTGCTACTTTTGACTCATGCAAACTTAGGAGAACATCT
GCACAGCTTGCCAATTTTGAGGCTAAAACCCAGATAAAACCGGACTAATGGGATGTGGTG
GAGTCCAGTCGGAGTGGGGAAAGTATACTGCATTTCATACAAATTGTTTGGAGACACGAA
GTCAAGGCTTACCCAAGTCTGGCTTTAGCTCAGTAGGCAAGCTTAATTTCCGTGACATCT
TTGCTGGAAAAAAGAGAACATCCCTCTTTACAAACACACGTCTAAGCTAACACACGATGC
CATGCAAAGCTAGATCACTAGCATTGGACTGGGATTGTGCACAAAGCCAAAGTACACAAA
ACAACAAAAAGGCTGTGGAATAAGTGGCAGGGGATTGTTTTATTGACTATAGGAGCCAAA
ATGCGTTACACAGAAGAAGACACGGCATAAGGAGTCAGAGACAACTCTGTATATCACAGA
GGCATGCTGTGAAGGACAAAACAAAAGAGGTGACCTCTGGTTGCACAAGCCCTGAAAGAG
AGGTCTGGTAAGACATATCAAAACTGCCATTCAGGTCCTTCATGCCAAAGGAGCATGCAT
CAAGAACAAGGAAGTAAcaaggaacagaaaataatgtacaagagatggaagatagcgaga
aag
>NODE_256_length_527_cov_47.533207
AAAACAGAATTAAAAAGGAGTCTAAATAGGGTTATTCTACACTGAAGGACTCAGAAGCGC
GTCCATGCGCACAAAACAGGCAGGAAATACACAGTGTGAGCTGTAAAAACAAACAAACAA
ACAAACAAACAAACAAACGAATGAATAAAATACTGTATGCAAAGTGCCTGGAGCATCCAG
TGCGCTTACCTAGACTTGGAGGGGGGCTGAATGTGTTGCCAGCGTTAAGACAGCGCGCAG
AGTTAATGAAATATCTCCAAATGGGAGTCAGGAGTGCGTGCAGAGATAAGCCTGATGTGG
TTTATATACCCAGAAAGCAAGTGCTCCTCTTCTCATATTGTCCAAGAGCGTTTGCATAGC
TGGCCAAGTGGCTCTGCTCTTGCTGACTCGCTAACATTGCATTGTGTTTGTTTTCCCCTT
GCTATGACGTGAGACAAAATATTGGCCATATGTCCATCGGCAATAAATTGTTCTTGAGCG
CAAACACAGCTCCCCGAGGACGGCGCTTTTAACCCACACTAGTAGTTTTCTCCCTGCGAG
ATGTTTTAGGGACACCAAACTATCTGCTGCCTCATGTAGGTACATGATAATGTTACAACA
ACCTGTTTAAGAGATAATTGTGGGCGTGTGGAAGCGCCGCTGGTTGATCTTTTATACTGT
GACCTATTATTCCTCACACGGGGCTCTCTAATAAATCGCTTGGTAAc
>NODE_257_length_716_cov_5.487430
CTCCCTAATTTGATGGCAGAACTAATGATTATCACCTCCCTCTTCAACTGATCTTGATGA
ACCCTTGCATTAACAGGGGCCGGAACCCTCATCACCGCCGGCTACTCACTCTACATGTTC
CTCATAACCCAACGAGGCCCCATCCCGGCCCACATCATTGCTTTAGACCCCACCCACTCC
CGAGAACATCTACTCATTGTCCTCCACCTCCTCCCCCTAGTACTTTTAGTCCTAAAACCA
GAACTAATCTGAGGTTGGACCACCTGTAGACTTAGTTTAACAAAAACATTAGATTGTGAT
TCTAAAGACGGGAGTTAAAATCCCCCTGTCCACCGAGAGAGGCTCGTCAGCAGCGGAAAC
TGCTAATTTTCGTCACCTTGGTTGAACCCCAGGGCTCACTCGCCCATAAAGCTTCTAAAG
GATAACAGCTCATCCGTTGGTCTTAGGAACCAAAAACTCTTGGTGCAAATCCAAGTAGCA
GCTATGCACTATTCTCCTATCATAATAACATCCAGCTTACTCATGATTTTTCTCCTTTTA
CTTTACCCAGTCCTAACCACCCTGACACCCACACCCTTAAAAAATGACTGAGCCCTTACC
AAAGTCAAAACCGCAGTCAAACTGGCCTTCTTCATCAGCCTCCTGCCATTATTCCTTTTC
CTTAACGAAGGCGCAGAAACAATCATCACCAGCTGAACCTGAATAAACACCCACACCTTC
GACGTTAACATCAGCCTGAAGTTCGACTTCTACTCAATTATTTTCACCCCTATTGCCCTC
TACGTCACGTGATCTATCCTGGAGTTCGCCTCCTGGTACATACACGCGGACCCTTTCATA
AACCGCTTCTTCAAGTACCTCTTAGTCTTCCTCATCGCAATAATCATTCTGGTAAc
>NODE_258_length_536_cov_47.343285
CACACCGAGTCATGCATTCCATTTCTTCATATTCTGAAACATGATCATTCACCCTCCAGA
GAGAGAAAATTACTGAAATATTCATAAAAAATGTTCTTCCAGACCTTCATGAAGGAGAAG
CACGCTCCTCAGCGGGTCCATTCTTTTGTCACTTATCACGTTAATTTTGCTCACATATGG
CGATAATTCCTTTTATTTATTGGCCCTTTAATTTGAAACATATTTGCTGTCACTTTGTTG
TCTCATTGCGTTTGTAAAATTTGAATCATCCCAGAAATTAAACGAGCGCGAGCCCTCTCT
GTGTATGTAACACAAGCAGAGGGAAAAAAGATATAAGCGATATAATTGAACAAAACATGT
AACCTGTCTAAATCTGAGCAGAAAATGAGAGAAAATGAAAATTCTATTAGTCTCTAATGT
TCCCTCTGCCCCCCTCCCATGTGCTCTTCATCTCTCCAGCAAAGTATTCAAATGCAAGCC
CTGCCTTACCTCCCCGTGTCTCTTTTTCTCTAATTATCCATGAGGTCAGTAAGCAAAATG
GGGAAGAAGCCAGGAGATCAATACAAATTATCCCTGAGCAAACCAGTGCTGACAGTTTGA
ATTGCAGCATATGTTTACCCAAAATCAGGCAATTTATCTTAATATCAGGCGAGTAATGCA
GCAGGGGTGAGAGGTCACACAATCTCTCCACCTCATAATAGATCGGAAGAGCACAC
>NODE_259_length_1053_cov_31.782526
ACGGGCGACAGAGACTTTTTTTTTTTCTTTTCTGTAAAGCACTATTGATGTATGAAGTAA
AAATTTGCTGATTATGGCTTTGAAACAAAACCCAATGGTCCCTGTCCAGACCTGGTGTCT
GTATATGAGATTAAGAGGCTGTGTTGATTCTATCTTCCTAATCCCCCGTAGCTTTCCATA
GAGAGAGGACCACAAAAACTCCACAAGGATTAATTTACCATTCACAGATTAGAGATATGG
TCTCCAATATCATCATCGAGGACAAGCATCGAGAGGAAGGGCTAAACAATTGGAGCAAAG
AGAACAGAGAGAACAGAGATAGTGAGAGAGAGAGACATAAACAGACAGAAAGAAAGACAA
AGATGAAAATGAATGCACACAGAGAGACAACCTTCTTTCCTACAGCACCATGCTTTAATG
TCCTAGCTCGAAGACAAGAACATTAGACCTCATTCCACCTCCTCATCTGGGCCTGAAAAA
GCCTGGGCTGAAAATCTTAATTAATTGTCCAATAGTGCTGTGGGGTCATTATGCATTGCA
ATAAAGAAGCGTGTAATTATGAGATTTAACAGCCATTACCAAGGCCAGGAACTCATATGT
CATCATCAGCAACCAAGCCAATGGTTTGGTACGGCTATGTGTGTGGCTTGATGGACAGCA
CACACTCACAATATGTACACACATATGTACATATTGCATTGTGGGTATATAGTGGTTAGA
TTTATAAGAGAGAAATGTGTCTCCTCTTGTATAAGCAAACAAACAGTTGTAGAAATGTGC
ATGCAGACTAATAGGGGAAGACAAACTGAAGAAAATGGGCAAGCACACACACGAAGCACT
CACACACAAGCCCATCAGTCTCACCCAGACAATAAGGCAGCCAGCTGTGATAGCAGCCTG
CAGATGAAACATCCCATCAAGATTAAATAGACACAAAAATCCACATATTATTACTGCTGT
GTGTGTGTGTTTTGTGTGTGCATTTGAATGCAGAGTGAAGCACTGAGACCACAGGCCATA
GTACTTCGCCACATAGCAGGTGGGAAGTGACACACTGGTATAAGGATGAAGTGCTGTGTA
CAAACACATGCACATTGTGCATCATTGAAATAGTGCTCACGCAATTTCACAAGCAAAGAA
ACACATTTGACTGAACACCACAGCATTGGAGCTGAATTTGAAAAAGACAAACTgaaaaga
caaatatgaagagtgtgacatgccagatggaat
>NODE_260_length_664_cov_21.673193
TAACCAACAGCGAGAATCTTTACAGGGACTTCCTCTGATCTCTTAACATGTGAAATGTCC
AACCAGCCCCCAGAAAAAGACAAAAATACAAAAAAGAAAGGGCCTGTTGTCCACTTGATA
TGACAATATGCTTTTAAAAATCCGACAGTCAGAGGAAACCGCCAGATAGAGAGGAGAGGA
GAAATTATAAATAAATAAATAAACAAAAAACAAAACAAGATGGACTTGAAAGGGGATAGA
AAAAGTCTGTTTCAGTGAAGGGGGATGACTGCGGTGGTCCCAGCGGTCCCCACAGGGACC
TGGGGGCGAGTCTCAGCCTTGTCATACTCCGCTCTTCTCCTCCTCCACTCTGCACACCAG
CTCCAGCCCCCCCTCCACCACCCCTGTTCTGCCCACGGAAAACGTCGATAGCAGGCTGCC
GGTGCCGAGGTCTCTGGTGGACACTAGCTCATTCTCCCGGCATCGACAGGCCCGCCAAAT
CAATATTTAGTTCCCCACTAACAAGCTGCCTCGGGGTCTGAGCCAGAGAGAGAGAGTAAG
AAAGAGAGGGAGAGTGAGAGAGAGAGGAATGCGGGACAGTGGAGGATGGCAGAGAGATAG
AGCAGGGACTGAGAGCTGTCCAGCTAGAAGGGAAAAACATGGATTCAGTAGAGTGTTGTG
TGTGTGTGTGTTAGTGTGGGAGGGGGAGAGGAAGGTGGAAAGGTCAGAAGAAGATCTGGG
GAACAAGAGAACAGTGTCTGGTGTGTGTCGTGGTGCGGAGGCGACGCATGAGTGCCTGCG
GCAGCCGCTGACAAGAACACAGACAAGACACACATACATACTCGACACTctcaatcatac
acat
>NODE_261_length_970_cov_47.944328
TTTATATCGTGGTGAAACACAGACATGCAAATATTTGCAAAAGGACAGTCGGCCCTTTTT
GTTGGGAGTCAAAGTGATCACCAAAATAAACAGATGGGATTAAACCTTTTGGGCATCAGT
CACCTGAACTTTGACATTCCCTTGGTTCATCTAAAGAAACTTATTGGAAACATGGCAAAA
TGAAGGTAGAACAGCTCTGGGTTTATATCCAGTCAGTTTGGTTCAGCTTTAATTCAGTTC
AATTCTAATCAAAAGTTTGTTGATTAATTATACAGATTCTTTTTTTTACCTTGTCACCAT
TTGGCTCCTACTGTACATTACCTCAAACTTCAGTACAAATGCAGAGAGAGAAAACTTTTA
AATTCTTGCACAGCAACAGTCCATTTGAGCACAGTTCAGTCAGGTTGCTCTCAGTAAACA
AGGCATTTTCTAACTCGGCACTCAAGTCCATTATAAAGTCAGGGTGTCGTCAAGGAAGGA
GGGGCGAGCCGAAATGAGGGAGAGACACAAACGGAGCACCCAGATGCAGATTAGGCTGCA
GAAGATGAGGGTGTAAAAGGGATTTAATGGTAGGATGGATTAGAGAAATCCTTGTAACAA
TGTTAAATAATTATGGTTCCAGCCGAGATCAAAGCGCCATTGATTGAACCCCTCAAGCCT
TCAGCACACAGAGTCTTGGAAAGCAAAGATTGGTAAACTAGTGCTCAGACCACTCCGGCT
GCTCCAGTTAAATTGGATTGGAAATATTAGGATATAGATGAATCCTTCAGGAGGCTTTCG
CAAAGCTTTTGTCACCGGAAATGTAGCTTGGGAACGGTATGAAAGGTTTGATAGTGTACT
GTCTCGACAGAATCATAAGACGAGGGTGTCGCAGCTGTCTCCACTGATACCTAAGCGTTT
TAAGTAGACTTATAGACACACTTGACTGTTATATCAGCAAACTGAAAACTTTCAGTGCAG
GCTTTCATTCAAGGTTTTATTTTTTTCCCCCTCCTTCGTCTTGTAATCAAGAAATTTGGA
CGTGCATCATGGCAATTCTCCCGCAGAAAAGGAAGGTTTTATCTCGCTCCTCCAGGGGTT
TATTCAAAGTCTTCTGACAAGTCTCACAAAACATGAATGACATTGAGATTGCTGATACTG
ATGATGAAAg
>NODE_262_length_612_cov_42.650326
GTCAGGAATCATATGTTGGTACTTCAGTCTCAAAGTTACCGTGAGCTTCCAGTGGAGCAT
TAGCAGAGTTTGTCTCCCTGTTGATGGCAATAGGAGAGGACAAGCTCTTCCAGGGCCGGA
GCTTTTAGCCTCTTTTATGTGTCCTTTCGCATTGGTGTCAGTCTGTCAATAATTCACAAG
GCCAGCAGGGTGGCATTTGGGTGAAATAAAAGCCCTGAAATTCGAGATTAGAATGTGATG
ACGGGCTTTGTTCCATGCCGGTGTCAGAGTGCTCATACGCTCAAAGGAGGGGAAGATGAA
TGTTTTTTCCCCGCTTTCCTTTATCACTGAGGGCTGAATTGTGCATCTTTTGCGAGTGTG
TTTGTGCGTGGCAGGCGAGAAAACCCAGACTGTCTGCTGAGCTGTATCTGCGTCTCCAGC
AGGGCAGCTGATTTGGTTTGTGAAGTATGTTAATAATCAAATGATCAACAAATAACAGAT
GTATTAGTTCATGCAGCTTGAAATGTCAAGGAGGCTAAAAGCGGAAATCTAATACAGAAA
GCCCAGTTGCATTGTATTATTTTCTGTGACAAACCCTCCGGTCCAAATTACGTAGAGCCT
CCTACAGTGAGTAATCTTTACAGAAAACGGCGCCAATATTTTGTAATTAAGCTGCAGTAA
GACAACGAGCGCTGCCACAGATGGAAGTTGCAGAACTCGTATCACTTTTGTTTTTTTTTC
TCTCAGTGTGGAGGTGGATGGGGGAAGTTAAAAAAAAAAAAATGCCCCGTGATTGAAAAG
GAAAGTAAtaaa
>NODE_263_length_1059_cov_43.786591
ATTACCTGCACCCGCCAGCTCTGTGCTTGGGCTTACCTTGTTTACACTGCATGTCTTGCA
GTCTAGCTGTCTCCCTGCAAGGCTTCGTTACACTGTCTTCTGCTCTGCCTTTGTCTCTCT
TGATGTCTTTCACTTGTCTGTCTCGGCTGTCAGGGCCAACCTTGAAAGAGGAGGCGTAAA
CACACCCAGAAGAGCAATGTCAATGAAAGCACTGGATGAATAGATACAAGTTAAAGCAAG
CTCTGTAATGCGTTTTTTCAATTTAGTCATGTAGATGTTGTATTCATTTATTTACAATTT
ACAATTTGGCACTCATATAACTCAAACCCATTAATGTGCTTTGCAATGTTAATCAAATGC
TAATGCAATTGCATATCCCCCTTTACTAGCCCTACCTCCTAGCAAACAGCACCACACTGA
CTTAATTGTGAGGGTAAAAAACAGCACATACAGACTTCCTCTCATATTTAATTTTATCTT
TGAATAAAAGAGCTATAGGAAAGTATTAATCTGCTTAACATTTCTAAGTACATCCTCCAA
AGGATTTTGCTTTTTTAATCTTACATATGCTCAGCAGAGTTACTGGCAAAAACTGTACAT
TTTCCTCATTTCATCCTTTCAACATCAAATGGTGAGCAGCAAAAATTGGATCAGACTTCA
AAGACTGTGATGTGCTCCAAGTCACGGAGTGGCTCTTCTATTTCACATATTGAATCCGAG
CAGGATATCAAAGTGCTACCAAAGAACCTCAGGTCTTTACTAAAAAAGGGGTCTAACATC
TGTAGAAAGAGGAGCGCAAAGACAAATCACCTCAGGGAAGAGCGAGCATTTATTCTCAGC
CGTGAATTTCCAGCCTTTTGATTCTCTCGTTCCTGTACCACCCTGTCTTCTCCGCTGAGA
TGGAGGTTGGAGCAAGAGAACTCTTTTGTCTCAAGGACTCAAAAAATTCCCAAAGAATAA
TCTGGGTTAAAGCTGCTTTGTAGAGGAGCAGCATTTTACATACACGGCTAAAGGAAAGCA
GAAGAAATGCTCATTGATATTCTGTTACTTACATTTCCTTTATGTATGTAATCTGTCTGT
GCCTCTTTACTCTTTGGAATGAACCTGTCAAAGAAAGACACGTTTTTAAGTAAAATCAAC
ATGAACTTGATAATCACAAAGCAAACAAATCATGAATCTACCTAATGCACAGCAATCTAG
AGCTGACCATGATTTGTATTTGTCTTTTTGCTTCATAAt
>NODE_264_length_1031_cov_24.794374
GTGACTCGGCCATTCCTGTAAACACAGGAGAAAGAGAAACATTTGCTATGACACGGATAA
AGCAAAGATGATAATAGCATGCAAATGTTGGCAGATGCAACAAAGCAGTTTGCTTTTACG
GACCTTGAAGAGGCCTCATAGAATAATGACAATGACCTTAGTTAGTGGACTCAATTTGCA
GTGATGTCATATTTTTCAGCCACCAAAGCTGCACAATGTTGTGAATCACACTGACTTCTA
GTGCAACAAGTAAGTTTGCAGCCCTTCAGAATTACATCTCATTATATTCTCACTGTCATT
TCTGAACACAACTCCTCCCAGTGCTGAACCTAATCCAGAGTCAACTCTCCTTATCCATGA
ACAATCTCATAACCATCGACACAGATCTTATCAAAAGTTATTAATGTTGAAGTTGGACTT
CCTCACTCTCATGTTCCCATTTAGTCTGGACCAATCCTGCTCCATGGTGCATGGTGTCAT
GGTAACCGTGGGAAACGCTTGGTCTCTGTTTAATAAACGTGGTCGGACCAGAGTGAGGGT
CCCATATTGACCACTCAAGAAGAGATTAAACGCTGGTGACATTTCCGAGGTGGAATTTGC
AATTTCCACAAATATGAGGGCGTCCTCGAGCCTGGCATGACAGCACATAAAATCAATACA
AATAACCTGAATCCCTAATACCTTGATCCCTGTTAGTGGAGGGATGCATTACAACTAAGA
CACTGGGAAGTGGGAGACACAGCTCTCTGTAACCCCCCCTCCACCTCCACCAGCACCACC
ATCAGGCTCACTGCTGATTCCTATCGACTGTCTCCAGGCCAAACACAGACGCAATAACAA
TTAGGTGGGATAGTGGCCCAATTCTCTCCCTCTCACACAAACACACACGTGTCAGAATCA
CACACACTCACACAACACTACATACATCTAAAACAAATGGACAAATATCATAAAAAGCAT
GTCAGTTTTTCATATTTTTTTGTTTTCTGTGCGTAAGATGTACAAATATAAACACAAGAA
GAGGCGTTCGGCCACCATTAGAAACTATTAAATGCCACACAACATGATTCGCAAAGCCAA
CATAAACATTCCTATTGATATTCAGACTGTGGAAAAGATATCTTTGGGAACACATTGGCC
ACACCCGTTGTGAGTCATCACACCAAGCGGGATTAGTGGGCTTACCCCAGACTTAGCCGA
GGGGAGAcact
>NODE_265_length_1014_cov_48.489151
GAACAAAGAAAAGTTGGGGTACATTTATTTAGCAATCATATCAGCTGTAGGCCAGCCCTC
ACAGTAAATTCTGATGATTAAGGCTGTTCAAATTACTTGTAACTTTTTTTGCAAGTGTAA
AAACAATAATAGAAACTTGTTAACTATATCTGTTGCATGCAAGAAATGACATTCCATATC
ATCCCTACATTTTGCTTAAGCCTGACAGCTTTGAGGATGGGAGGGGGGTTAACTTAAGTA
TCTATGTTAAGGGGATTTGGGGCTGCTGCTCAGCATTTCAGCCCTCTCTGACTCTCTGTG
TCGGTTCGCTCTCCTTGCAGGTGGATGCTTACGGAAACATCCTCCTCACCACGCTGGAGA
TGAACAACGAAGTGATGCCTTCTGACGTGGGGAGCAGCGTCAGTGACTCTCGGAATTCGG
TCATGTCCTTCGACAGTTCCGGGGTCCAATTCAGGAAGCCCATGGCGCCCCGAGATGGCT
TCAGCCACCACTCGCTGGATCGCAGTGCCATGCGGAGCCGGGCCAACTGTCGGCTACGAC
GACGCTCCTCCAAGCTCAAGTTGAAAATCCCAAACCTGTCAGATGTTAGCACCATTGACA
AGTGGTCCCGGGTCATTTTCCCTATCACCTTTGGATTTTTCAACCTAATCTACTGGTTGT
ACTATGTGAATTGATGTGCATCCCACTAGGAATCATGGGCCATATTTTGAGAGCACATTA
AATTGGCTTTGATACAGTTCCAAAATATGTATACACATATACAAGTTGAACATATGTATA
TGCATATTTCTATATATTATATTTATATATACACGTGTGAAATCTGAAGGACCTTTCTGC
TGTACAAAGTATTAATAGGATGACTTGAATGTTTAAGAATAATTGTGAGAGAAGAATTTC
AAGGCTTTGAGTTTCTTTTTCCTCCTGAAACAGACAGACAAACAAACAAACAAACAAACA
AACAAACAAACAAGATCCCACCAGGGGTTTTTGGAACTAAAGACTGCATGATATTTTTGC
TATAAAAAAGAAAAAAGAAAAGAAAAAACAAGAAAAAAGAGGAAGCGAAAGCTCTTGAGA
GAGAAAAGATGTCTCAGAGTCCCATTGACTTTTTATTGATACTTATTGTAATCAAAAATC
CTCTACTGCAGCTCATGAAATCAGTGGTGgatttttgattacaataagtatcaa
>NODE_266_length_532_cov_59.078949
TTAACATTTGAAGATGAGAAAAGAATGTCTGTTTGCTGCAGGGGGTGTAAGGTCTTCTTT
CCATCTTCAAAAGTCAACAAAACTTCACATTTTAAGAAGTCGTTTTTAGTTATAATGTCT
GCAGATTTTTCCCAGCAATTTCCCAAAGGCCAAAATGACTCTTCATCCAGCAAGTAGTTA
TTTTGGTTCGGAGCAAAACCTTTTTTTCCCCCCAATTTTATAAAGTAAGGAAAAACAGCA
AATCCTCACATTTAGAAATCTAGAAAAGATTAATTAAGTATTTTAGCTTTCTATGGATCC
AAATAAGAAACTATAAACTGCAAGGGAAAGGACTTTTCTTCTGTTTACTGTTCAGGGATC
AGTTTCAGGCACTTACAGCTCACAAATGCACAGTAGACGTCTCATTTAAAAAGCACACAG
GTTTTATTGCATATCAATTTCATGTATAAATTCTTCATAGCATTGGAAAGATTACATTTG
GTATACATTGCTATTCTACAGAATTAACATCAGAGTCATATCTTTTCAATGCAATTTCTC
TAAAGTACATCTGCAATAATCACAAGCATCAAAAGAACTGCAATTTCAGAATTGTTCAAT
ATTATTCTACAATCCTTTTATTGTTTTTCATTACGTCTTCTCCCAAACGTCTTTTCTATG
TCTTTCAGAACCACCTGCCCGAACATCGTAAGGCAGTCAGAACTTGAAGTCA
>NODE_267_length_855_cov_32.492397
ATTATTTATGTTTTGTGTGATTTTTTATTTAGCCTACAGCCTATTTAAAATGTAAGTGCA
TGTTTTTAGTAATTTTGCGGTAATTCTATCACCAAACTGTCGCCGTTTTTGAGTTATCCT
CCCCCAAAAAGCACGCGTTCCTCACAAACTTGCACTCTGAACGTGTGAAATCTCAGCACA
GCCTGTGTGGGCCCGCAGTGGAAACCTCAAGTCCGTTTACTGTCCCGACACTAAACTGTC
TGCGCCCCAGCCATGGTTTGTGTCCCTCCCAACCTCCCAAGCTGCTCAGAGAAGGTATAA
AGCTCCAGAAGTGCACCGAGGCTGAATAGACCAGGGGGCCAACAAAGCGCTGGAGCTGTG
GGGCCCCGGCCGTGCAGGGTCTGTGTTTGCAAGTCTCCGGTGGTTGAGACGAGGCGGTGC
ATGTGGCTTGGGGCAGGGGGGAGGAGGGGGCTCCCACTGCATTAGGCAGTAATAGGTTTG
GGATGACCTAAACGATTTGTTGACTGGGACAATAAATCTGTTGTGTGTTTCTTGGCATGC
TGAGGGGAGGATTACAAGTTGTCGCACAAAGGAATGCAAATTGCAAGCCAAACTCTCCGA
GAGGCCTGTGGAGTAGCCAGCTATTTAGAGCATTTGTGCCGATCTGTGCTTCTCTCTCTC
ACTATTTTATGTTTCTCTATTAGTCCTAATAACTGTGAAGGGCCTGAGAGTAGCCACTGT
ATTCATCTCAAATCAATGGCTTTCCCGCACCAGGCCCTATAGACCTCCACATTTGCATTC
CATCCTGTGAGATGACCAGCAGGACAATTGGCGTTAAGTCTCTTTCAGGCGGCCAAATGG
AAATCTTGAATGCTAAATGACATTTTTCTCTCGGCCCTTTTACTGAAATCCACTCAGCGT
GATTATTTTCTGCACAAAGTTTTTGCCACTGGTTGAACCCTGAACAGGGTTTTGTATATT
TCAATCATAAATATCCATCTATAGAGCTCTATAAATAGATAGATAGATAGATACGTACAT
ACGTACGTACATGTa
>NODE_268_length_911_cov_27.976948
GTCATAAGGTTAGCGCGCTCTGTAATTGATACTAAATTTGTCATGATGTGGATAGCACAG
TTCAAGTGGTTTGGTGTACCTAAGAGTTGCGTTGTTCTCAGCCCCAGTTTGTCATTGCTG
TGCCGCCACCAGTCCATGCATAAAATTAGGCGACCATGCTCATTGACATGGAGTATCTCT
TCTCTTTTTATCCCGCTCACCCGATAAATAAAGTGTGTTTTTGTTGTTGCCCGTGGTGCA
GTCCCTAACAGAGAAGAGAACAGAAACACAACAGATAAGCTCCGGTTATTTTATTTATTT
TTTTAATCACTGCTAGAGAAAGTCGTAAAAGTCAGTCTTTTGTGTACTGATGTGAAGTTA
ATCTGATTTTAATTTAATTATACGAGTTAGTTGCGGAGGGCACAGGCATTGGGGTGTTTG
TTGTAAGAATGTTCTGACATTGGCGCAGGTATGGGGCAGCTAGCATGTTAATTAATGATG
AAGATCCTGACAATATGCAGAGGCATGACAGCGTTAAGCCAGTCGGCTGCTGCTTCCTTT
GCATATTAATAGATCCTTCATTATTATTTAATATGACAGCTGCTCCAAGGGCTACCATCA
GACCTTGTCTCTGTTATTTGCTGTTTTGTGCTCCCCATGTGACAGTGCCATGCTATTCTC
TATTTGTTGAAATGTTCCCTTTTCTGTTCTCTCACTGGTGTGGCTCTCTACATGCGACCG
TGATGTGCTGTTTGTTTTGTGCTCAGGAGGATTCTGACTTGCCAGTGCGTCTATATGAGA
AAAGTGTCTGAATCTAAAGGTGACTTTGAAAGAATATATGAGGCTGGATTGTTTTGTTTG
CATAGTAATGAATGCAGATTAGCACTGAGTGGGATTGGTCTTGTTGACGTTTAGACTTCT
AGTGGCTTAATAGACTTGTTGTTGGGCGCCAGCATCTCCCTGGCTTCCCTATTACATCCA
TTGTATTGAGGTGTGTGTTATGTGGATATGACAATTGATCTGGTGAGATGAAACAATTAT
CAGAACAAAGATTTCGATTTATGGAGTGTGTCACTTAGTCAAAGACAGGGTGGAGATAGC
agcggaatgat
>NODE_269_length_549_cov_75.941711
TCATTCAGACGGTATATTTGTGTGTCTAAATAACTAAATAAATTGCCACGGCAAGATGAA
TTTTAACCATAATTTGTTATTGTCATTTTAAGAGGGCACTCCACACTTAATGTTGGTTAA
AACAAGCAATTTCAAACAGAGTGCTGGAAGAAAGTGAGAACTGTATTCTTTTTTTTTTTT
TTACGGCCACCATTTAACATGCAACAGTTTACCTCCAAACTTGTTTCCCGATTAATGCTC
ATCAAGAAGCAATTAATTGTGTTTTGTTCAAATGGGAACGTGAGGTAAGACTTTGTAGGT
AACACAGTTAATCACACAAAAATCTAACAAAAATCAAAAATGAAATATTTATTACAGCAT
TTGTGACTGAACACCTTTTAAACATTACGTCACAGTCCTCATACAAGTATTTAATGTATT
TTTGACAAAGCTTAAGGGAGACGGCATCTTATCATCTAGTGAGGAACACGTGCTGAAAAA
GGAAGGAATTCATGGACATACAATATCAATGCCACAGCAGATCTGAAACTAGCAAAAACA
TTCTTTTTCAATTGAGGTAAACACATAGAATATCTAACATGAAACAATTAATAGACTGAA
CTCTGTACGAAGTTTGTTACAATATTCTCTCAGCTTTTTTTCCCCCCAAAAGCATTGAGT
TCATAATTTAAGTTTTTTTTTTTTTCCTTTTTTTTCTTTTTTTTCGTTTTAGGTTTTTTG
GTGCATCAA
>NODE_270_length_794_cov_23.037783
GTTACGCTTTAATAACTCTGTTTTTGCACCTCTCTGAAAGAATGGAAATACGTTTGAGCA
GGAAGTTAGAAGATTCTGTTCTTGGATAAAGCTGCTCAGTGCTCTCTAGAGTATACATAG
TTGTGGAGGGGAATGCCAACAATTACTGTGATGTTGAGAAGAGTCAGCACAGCTGCTTCA
TCTCCAGGAACTAATCTTGTGTTTCTCACCCACAAAAGATCTCCTCCAGTACAAAACAGC
AATTTAACTGAGAACATGCAGCTTCTGTATTATAAAGATGATGGTTATTGACATCCGCTT
ATGTTAATTGTCCTTCTTTTTCCTCTTCCACAGCTTTTCTGAAACACTGGGGTTGTTGGT
GTGGCCAAATTTTCCCTGGATTTGACTGGTAAATTCAGAAGACTGAAGCCCAGGCTCACA
GTCTACCTTTCACGGAGGCCCAGCCGTGAGAGGACTGAGGAAGGCACGTGGCGGATCATG
ACGGCCGACAAAGAGAAGGAACGGGAGAAAGAGCGGGACAGGGACAGAGACAGGGACCGG
GACAAAAGAGAGGCCGGTAAGTCCCGTCGGCAGGACGGGGACCGGGGAGATCGTGAAAGT
GAGAGCTCCAGGCCCCGACGCAGCTGCACGCTGGAGGGCGGAGCCAAGAACTATGCAGAG
AGCGAGCACAGCGAGGACGAGGACAACGACAATGGCAGCACTGGCGGAGGCAGCGGCACG
GCCGAGGAGGCCGGCAAGAAGGGCAAAAAGAAGATGCCCAAGAAGAAGTCACGCTACGAG
CGCACAGAGAACGGAGAAATCACGTCTTTCATTACAGAGGACGATGTTGTTTACAGACCC
GGAGGTAAGTCCTGGTCACGGCTAATCTAATTGTGCGAACAGGTCAGCCGCACTTATTAG
CTTTGCTCCCACCTGCACTGAACACAAGTCAGTGTCCATTTATAAACTTTGCCAGGTTAC
TAAtcccacctttg
>NODE_271_length_798_cov_59.576443
ATAGAAACATGTAAGCTCATTTGTCATTGGCTGGATGCAGATATTTTAATTAGCAGTGCA
ATAACTATGACTTCAATTTGGGAGGCTTATTTAAACAGCACACTGAGCTGCTCATAATGG
ATTCATGCAACGTGGACATAAATGGAAATTCACAGATTTGCAGTGCACAGTGTTTGGTAA
TGTAGGTAGCTCTCTCTGACAGATGCTGATCCAAAACCTCAACTGCTTGTATCCTAACCA
GCTGATCACAGGAATAATGGTTAAAGAGAAGAATGGGCAATGGGCCCCAGTGAAAAATCC
TCACCCTCTGGCAGTGCCTCATGGAAATGCCGCAAACGCTGTACGGATTCAAACGTATCA
GGGATTATTAAGAGACCTGAGAACAAGGTCAAAGACTTGCAGAAGAACACAGAGCAAGTT
AAACTTAACTTCCACTTCATCCCCGAGGCTCTGAAAATACTTAGGAGATAGTTGAGGCAG
GCTCTGTTGAAAGCTCCCCCGCCGGCACGCAAAGCTTTACTTTTGATGTTAATTCCTTGA
AAGCTGTTTCTTTAGCTGGGGATTAGTGCATGAAGAGCTAGGCTTACCATGCTCTGGCTA
ATAAAGATGAAACATCTAACACAGGTACTCGTACATACACTCGCCAGGGAACAGTGCCTA
TAAAGTTGCCTTAATTATAGAGAACTGACTTCGCTTCAGTAACTATAAGAATAGGACGAC
ATTTGTAGTTTGAAAATACTGTGGTATTAAATGTTGGAAATCCTCTGTATTCTTTAGACA
CAAGTGTTGAGGTAAAATAATGAGTATATAGGCACATCACTTTCTCAGCTCATGCGATCA
AAGCTGCCTTCACGGTATGCCTTCAGTCTCCCCAGCTTAAGTCTCCTTACCATGCCGCAA
AAGACTGACAATTATGAAGTGTGTCCATTACAGCTGCTGATTAGCCTCCATGTCTGTTCT
GGCTCGAGCGAATgtagt
>NODE_272_length_602_cov_53.262459
GTTTCCAGATTTCTGATATTGACAGGAAACCTTGTTGTATTTTCATTAGCTAACAAAAAA
ACTATAAAACATACTAAAAACTACATGATCCCATTTTGCATGCCAACTGCATTCCTCGGT
TTTAGCTACACAGCCGAAATAACTGTGAAAAATGTCCCCTTGGTCTGACTTTTATTCCTC
ACCTTATTCCCAATGTCATTCATTTGCCACTGAAGGTAACAAGCCTTTTCCACTCGGTGC
TCTGTAACGGCAGACCTTTAATAGCCATTTCCCGGTGTGGCGAGGGGAGAGAGGGGGAAC
ATGTTTATTTGTGTGTCTGCACATGCTTCTCCAGCGATTCTCTCTGCTCCACTCACCCAG
CTGCTGGCTGGAGGAGTGATTCATGGGCCTGACAGATGCCTGGTGCAGCTGGATCTGTCC
TTGATCATCCCAAAAGCCTGGACAGCACTGTCATTCACCATTGCCCAAATTATCTCTGTA
TTGACTGCAGAACCCTCTGTGACAGCGCCGTAATGGCTAATTACCCAGGATGCTTTGGGT
ACTTTTAAACCCCAGAGTGTTCTCTTGCTGTCTTGCCATGCGGCTGCTGCTGCTACCGTG
TCGTGTCGTTCTGAGGGCCACTGTTTTCTCTGGCCCCACCTGAGCTCCACAGTCTGAGCA
TCCCGGAGCAAAACGTCAAGAGGAACAAAGGCATAATGTTCTCTTTTCCCTGAATTATAC
AGCAAAGTAACCAAGCTCTTTTTTTTCTGTAGTGTCAGCGAGAGAGACAcacagaatttc
ac
>NODE_273_length_851_cov_41.960049
AGGAACTGTTTTATCATTGCACTTATCTCTGTCAGGATGCAAATGTACTGGACGATTGAT
CGGAGTGACCACAGAGAAAGACTTTACGCAATGCAAGCTGAAACTGGTGACAAGACAAGG
GTAAATTCAGAAGGTGGTGCTCGCTCTAAACCTTTTTTTTCTCTCTCATTCTGTCTCCCC
CTCTTTCCCTCTCTGGCTCTTTAAACCATTCCATCTTTATAGCTAAGCCAATCAATGGCA
AACCAGTGTCTATTGTCTGTTCTGTGCTCAGGCCACTGCCCTGCTACAGCACCCCCCATT
ACAGAAATGTTTCTTCCCATCAGTGCCTTTACTTATCACTTCCCGGGTGACATTGAACTT
CCTATGCCCCGGCCGCCGAGACACATCTCTGAACTCACACAATTACTCTTCATCCCCACT
AACAATTTAGTAATGAAGTATTGATTTCCAGATTCCTCTCTTATGGATGATATTAGATTT
TGTTTGATAAACTGTGCCTGGGCCTCTAATCTGCACTGTCCCTTTTCCCACTGTCTGTAA
AACAAAGTGCCACTGGAGAGATAATGACCAGGGAACATCGATGAACTCATTTCATCAATT
TGTAACACTTGACAATGAAAAAGGGCAGGCATTTTTCAAGCAGCAATGTCAAAGTTTATT
GCTCTGGGTACGGTCTTATTGGAAGCCAGACATCTTGAGCAGCATTCAGTTCTAATTTAT
GGGCCCCAATGTGCCAGTTACTTTTAAAGGAAATGTTTGGATACTGGGAGAATATTAGTG
TTGCACCTGGGTTGTCTGATTCTCAGGGCCACCGGGGATTCATGTGTCATGTTAGAAAAT
ACAAAAACAGCAGAAGAGAGGCTGGGACTCAAGCTATTTGCAATGCAAGAAAATGCTGCT
TAGGACATAAATCACGCTGAGATGTTACATGCAAGTCACACATGCGTGGATGCAAGGGCC
AAATAAACGCTTGAATTCTAATGTTCTTGTTTAAAGTGTGTTCTGAGAATATTAAACATG
CCTTAAGTAAc
>NODE_274_length_605_cov_41.917355
ATAACCAAGTGGTTAACGACGACATGATGCCAGGGACCCCCCCCACCCCACCACCAACAC
CACCCCTACGTACACACACTCACACATCACACACGTCTATACGCATACACATTAAACAAT
ACTCTAATTACAACATTTAGAACTCCCCCTTGCCTCCTGCGTCTCCCCAACCCCCAACCC
ACAAATCTGTGAATCTGGAATTGAATTTAGCCCAAGTTGAGGGCTGCGCTGGCATGAAAA
GACTATTTGATTAGAACGGCAGTTGTTTCATTTGTGGTGCAGCAGATTGCAGAGCCTCTC
TATCCGGTGTGCAATCTGTATTCATTACTCGGTGTAAAAGGATGATCCATGTCCTGACAC
CAGGCTCATCATTTCATGCAGATGCACAGCAGCTCCACAAGGCCCTTACCAAGTCACCAT
AAAATGCCTCCTGCTGAAACCTCAGCAACACTCCTCTCCTTTCTGCCCTGCTTACCGCTT
TCTCTCCCCTTCGTGGTTTTGCTAGCTTAGCCCGCTTCTGTCTCTGATTACTTTGTGACC
AGAAATGAGTGAAACTGTGATAAATGGACGATTAGTTGGCAAGTTCCGCATGACTTTTTT
CCAGTTCTGGACACACTGCGTACATAAATCAGAAATATCAAATCAGTAATCATATATGTG
GAATACAGTTAGCTTTGTTAATATTCCATTTAAGTGTTCCAACACTACAGGTAAAAGAAA
TAGTCCATATATTAGCAATACCAGTCTTTCTAAAGCGCTGCTGATCCCTGAAAAGAGCAG
CTTAc
>NODE_275_length_482_cov_51.788383
CCCCACCCCGCCCCACTTCCCCCCGCTGCTTCCCTCTCCTCTCCCTTGATTCATTTCACC
CACTGTCCTCGGCTGCTGGAAAATGGCGTTAATTTTTTTATTACCTGTTTGACTCTCCAG
CCTTATTACTGTAGCCCCTTAATGTTCTCTGTAACCGTGGAAACCAGATGAATAAATGTC
CGCCAAAGAAAATGAGATGATTAAACAGGTCACCCTTGCAAAACAAATTCGCTTGGTCGA
GCGCAATTTGTGTACCAAGCGGCTGTCTTAACAGTTTGCTAACAAGGGGATTGTTTGCCA
GACTAACTGACAGAGAAAGGGAGGGCAGGTTGAGGGGGGGAAATGAAGATATCTGGGGAA
AAGGATATGATTGAAGAGATAATATTTTAGATCACCGCGCTGTTTTGTCTCTTTATTTTT
CATAACAACGTGCAAAAAGATTTCAACTTCGCCCTTTCTTTATTGCCCGTTCCTTAAATA
ATAGAGACGCACAGAAATGCTTTTTTAAATTTTAGTCTACTGTATGTTTTACCAGCATTT
ACAAGTAAGTTTAAAGCAGCCATCCATATTATTGTCAGAGGCATTTGGTCTGTGATCATC
AGCAAGTGCAGCAGCAAATAGAAttcccctcatttatgtggcaaccaatcattactgcta
at
>NODE_276_length_1031_cov_35.737148
GTTTCTTTTACCTCATTTACAAACTTCTGACTTGATGCACTGTGCTGTTTTACACTTGAC
ATAGGTTTGCATACAATTGTATTGTACATACACAAAGACACAGATCTTCTATTTATATTT
TGTGATGCATCTTAATGAAAAGATGATGATAGTGATCAGTGCTGGTGGTGCCTTTCATAG
ATTCCACATACTGTAGCAGCAAAGACAGAAGAATGTGTCTTGTTATGGCAAAAAAGTTTC
AAAATTAGCTGCTAAACAAACCCTCAAAGCATATTAACAGTCTTTATGGGTTGACTATAT
ATTTCGGCTAACATCAGAGCTGAAGGGGTGGCGATAGTAGCAAAGAGAGTGACAGAAAAT
ATAGAGAAGCAGAAAATGGATAGACTCTGAGTGAGAGAGAGAAGAGAGAGAAGGAGCAGA
GAATGGGCTTAGGCTTCTATAAACAAATCAACACATCTATCACCCTGGGCCTCCTGTAAG
GGCCATTGGGTCACTGGTGTGTTTGCACCGATCCCATCACTCACTCAGAGTCGACAGCGC
AGCCATTCCCAACCAACCACAGTCTGCTTTTCCAATCCAGTCAACAAAGCCCAGGCCCTG
GCACTGTCTGTTTAGCTAGAGGGGAAAACTGTCAGGAAAAGTAAGACGAATGAGCTGCCC
TGATTGACTATTTCCTTAGATACTGAATCAATGGGCTTATTATCACCAGCAATTACAGTA
CTAATACAAACAGATGCTTGGGGAAAGACATCTGCTTAGAGAGATGAGACAACTAGATTT
CCAGTCAATAGAGTGAAGAAAGCTCTTCTCTCACTGACCCTCAACAGAGGCATTTGTATT
CATGTGAGACCCAGAGGCAAATCTACAACAGTGCACATGAAACACGCACAAATACTAAAG
CACATAGATATTTATTGCCACTTGAAGAGCAATTAATTTGTAATAACGCCTGTATCACGA
GGAATAACAGGGCCGTTTCCCATCTCCATCCATTTACTAATAAACAGTTCAAGTCTGAAG
GGAATCAGATGTATTGCTTAACTCTAAATAACCTGTTTATTCAAGAAAACTGGTGAAATT
AAACAATTTAAAAAGGACACCATTGATACAGTTGTTTAAATTTGGTAAATTAATTCTTTT
TTTTTTCTTCATTTGCTCTTTTGCTTTTCACTTTTACAAAATGTATTTGTTACCTTCCTC
Acccttttatt
>NODE_277_length_595_cov_6.297479
TGCCGCGGTCACCGGACAAACCGGGCAAAGGCTCCTTCTGGGCGCTGCACCCGGACTCCG
GGAACATGTTCGAGAACGGCTGCTACCTCCGGCGGCAGAAGCGCTTCAAGTGCGGGAAGA
AGCCCGGAGCCGGTGAGAGGGAGGCGGCGGGGAAGAAGGGCTCGGAGGGCGGCTCGGTCA
GCGGCAGCAGCTCCGGTTCGGACTCCCCGCACTCGCCGTCCTCGTCCTCCCCTCCGGCCC
CGGAGGTGAAGGGGGTCAAACCTCCGGTGCCCTCCCCGCTGTCTCACCCTCAGCACCTGC
TGCCTCCCCCCCACCACCACCCGCTGCTGCTGCCGGAGGCCGCGCACCTGAAGCCGGACC
ACTACCACCACCACTACCCCTTCAACCACCCGTTCTCCATCAACAACCTCATGTCCGAGC
CGCAGCACCACAGACTGGAGCCGGTGGTGCAGTACGGAGGCTACGGCTGCCCAGTGTCCG
GGGCTCTGGTGGCTAAAAGCGGCCTGGATCCAGCTCACAGCGACACCAACTACTACCACG
GAGTGTACAGCAGCAGGCCCATCATGAACTCCTGAAGCACCCTGGGCTCAGAGGTGAACA
CTCTGGTCTGTACATTTGTAAATACAGGAAGGCCTTTCTTCTGTTTGGTTCTGAGGCCTG
AGGGACTTTAAACTGTTTTCCACAAGCCGTCAGTGATCTGTGTGTTCTGGTTCTGCATCA
GATAAAAATCTACTCCTAAATCCCTGTTGTGTTGTTTTTACAGGTTTtaactgaa
>NODE_278_length_661_cov_21.384266
CTTTTCATAATTGGAAAGATAGCTCTTAACAAGCGCTGCGTTAATTTTTCTTTCCCCCAC
TACGTCCCTCCGCAGATTCACCTCACCATCTCCTCATCCCTGTCATTTAGGGAGCTCTAA
TGTGTTAAATGCGAACAACAAAGACAGGATGTCTTGCCATTTTCTGCTTCCCCACTGTTT
CCCACGTTGCTGTAGCGGCTAAATTAGACCGAGCCAAACGCAGAAATTAGAGCTCCAAGG
CCAGATGTGATATTTGTTTTTCACATCGCAGCGTCAGGTAGATGTTCAAAAAAAAAAATA
AAAGGAAAATCAAAACTGCTCCCTCATTGGGTTTGGGACTCATTTTGATTCGCCGATGGT
GGCCAGCTAATCATTTGATCCTGTTAGAAGAAGTGAAGTGTTTGTGTGTTTGTGTGTGAT
TCTGCCAGGAGAGTTAACAACCGCTGTAAATAGGCCGGGGCTCGGTTTCTTGATTTGTGC
GCAGCCGCTGCTGTGTGTGTGTATATTTGTGAGTGTGTGAGTCCTCTCACTGGCTGTTTT
TTCCCTATAAAAGCAATTTGCCCCATGCTCGGGCTAGGCAATGAGCAGATGCTACCATTG
TAAATGATGATGCGAGGGGCCATAATAAAGAGTTGATAAACACAGAATTACTGCTGGGCT
GTGGGCATGCAGAGAGAGAGGGGGGAGAGGGGGGGGGTGAGGAGGGACAGAAAGTGAGAG
GAGAGGAGGGGTGTCACACACAATGAGGCAGAGTGAAAATGTAAACCAGAGATATAAGTC
TCTCAGCCTGTTTTATGTTTGATAAGTATAAAGCAGAAGAAATGGGCGAATGGGTGATTA
T
>NODE_279_length_990_cov_59.242424
CTAATTCTCACTGTGGTTTTGAATGCAAACAACACATTGACAAAGCAACAAAACGGGAAA
AGAGGGAGCACATCCACATTTGCATTTAAACTACGTGCAAACAAACTGAGACATGCATTT
GTCAACACTAAATGCTAATGCCTAACTTGAACTTGAAAGAGCTTAGGTCACTTTGTGCAA
AATACGAGACGTTGGATTTCTGTAAAATGAGCATTGCTGACTTTTCTCAGCAACCCACAG
CATCAAAGTCAGAAATCAAAATAAAGCAGAGTAACTTTGTGAGTAAAGGGACGAGGTTGG
TCTCATTTCTTATTTAAAATCAGCTCCATAATTTGATCTTTGTAAAACTTAAGTTGCTGC
AGGTGTTCGGCAGGAGGAATGATAGCCTTAGGGCTTGGAGCTACCGTGAGGCCCCGCTGA
GATTTCCCATCATCCCTACAGTCTGGCAGCAGCTTTTCAAACAGCGCCCCTTCTGAAGTT
GCCCTTGGTTCTACATGTGTAGCAGTAATTATGAATGAGGGGGACTAAGATCTGTACAAA
ACCATCAAACATTTTACAGCTTGCTGCTATTGTTATAAAGATCAATAGACACAGTATCAG
TCCTGGTTTTGAAGGAGAGGTGGTGCTGTACATTTTCCCTCGCATACTTTCTCACTTTCT
TTCTTTCTTCCTTTCTTTTGGCCTCCCTCGCTCATGTCCCCTCTCATTTCTCTTTTCTTT
CTCTCTCTCCGCGCTCTCTCCCTATACAGAGCCAGTGTTGCACATCCGTTTTAATTGCCG
TTTGTAGGGTTCTGTGATGTGAGCTGCTAAAAGACACCCGTCCTGTAAAAGAGCAGGAGA
TGGAGACAGAGAGAGGAAATGAAACATATTCACTTCAGTGCTGGCTGGTTGTATAGCAAA
GGCCAAGGCCAAACTTCAAGCGCAGTGTGTGTTTGCAGAATATTGCATGTGTGTGTGCAA
AGCAGTGTATGTGTAGCATGTACATGTGCAGCACATGCTTCACACCTTATAACGCTTGGG
TGTCATGTGTTCTTGTGTGTGCATGTGTGTGTGAATATAATGCAAAGGCAAAAAAGACAT
CTGTGTATGCGTTTATGTGTGTGTGTTGGAACATACTATAAGCCAAGACATCCACATTTT
CTCATGActaccatcacactctctgcaaac
>NODE_280_length_642_cov_49.831776
GCTCAAAGTGTAAGCTTTCTCTCTGAGGGTCTGCTCAGGTCCTGATCCCCTGGCCTCAAC
CTGAAACAATCACTCTTAGTTAACGACAACACTTCAGCTATTGACAGCGTGATCCCGTAA
AGCAGACACTTCAATCAACAGAGCAGCCGGAGGAGGTGTTGTGTTGGAGGAGAATAAAAG
AAGGAGGGGGGCATGGGGACGGATGAAATCAAGAAGTAAATAAATGAATTGATGAATGAA
TAATAGAGTGGCCAGCTAGTGGCCTCTTGGAGCAGCAATGCAGTATTAATAACTGACTCT
TACTGTTCGTCTCTGTGTCATCACTGATACTCTTAGGTGGACCATGGCCAGCATAACACA
CTGCTGATCTGTACATTCGATCCGGATTACGTACTTTCTTCAGTCCTTCAGGAGGCAAAG
AGAAAAGTAGAGAAAATCGAGGAAAAGAAGCATTCTCCCAGACTGTGATAGCTAAGCAAA
CTCCCCATGCAAGCAATATCAGTAACAGAAACTGCACAGTATGTTGAAATACATTTAAAA
CACACAAGAGCTGTTGGGCAGAATATGATGGGAATAATATTAACATTCTAATATGATAAG
GCTAATAAATCACATTCAATTTGTCCGTTATGTGTTTAAAAGAGTGAAGTTCACCACAAA
CTGAACATTTTTTGTCCTCACAACAAAAATGGCCTGTAATAGGGGTCACTGTAGCTCTGG
CTTGGTTTGATACGGGTCAGTGAAACTTCTTGTTGTATCAATGGTAAACTGGATGAATCA
ATACAATCAATCAGTGGAGTCCGTGCAAAGCAGTCAgtaaag
>NODE_281_length_547_cov_27.226690
CTAATGAAGAATTTTACCTTTTTTTTTTTTTTAAACATTTTGTGGAGCTCTTTTGTTACA
CATTTTTTTCAATATGCTTTTACAACAGAAATTAAAGCACCTTCAAACGCTGTGTTCCTT
GCAATATTTACATGTGACAGTTAGTGAGGCTGCGCAGAAGACAATCAGTTGAAAAGCAGT
TGACAAAGCCAGTTGAGTAGCCATTGGGGAAGTCTTTCATTTCAAAATGAAAGACCAATA
ATGTTACAACCTTCATAGTCTTGCAACGTATGTTTAAGAGATGCAGTTTTCACAAGATAT
CACTAGAGGCCTTAACATAAGGATTTAAACAACATGTTTTAAGTTTTAGGTTAAGTTAGA
CGGGTGTCTCTCTGGTTTCGCATGTGCACCCAGGTGCTTGGCAGCTCCAACAATGCTTTG
TGAGTGCACGTATGGGTGTATTCGTGTCATCGTATGCATGTATATGTGCGTGCACAAGTG
TGCATTTGTGCATGTGTGCACTGACGTGTGTCACTTAATCTTTTCTCCTTTTTCTTTCTG
TTTTATATTTACTACGTCAGGCAACAAATGAATCATCTTTATTACGGAGAAATTTAATTT
GGGTGAACTTAACTGCTGCTGCCAAGGTCAGACGGGCAGAATGTCATTTTAATCCAATCA
ACTTTAATCTGTTGGTTATAAAAGAGTTAGGCTGTTGAAGAATGGCTGTATCTCAGGCCC
TTTATTA
>NODE_282_length_631_cov_35.581615
CTGCAAACCTGTTTAGCTGTACATTAGTAATCCCACTGAATGAAGCTCTGCTGTCACAGC
ACACAAACTGTATGTTAACTCGTGTTTTGTTGAATGCTGTCTGTCCTCCAGGAACAAATG
ATGCGTAAAAAGCAGGCTCAGCATCTGGACGCCCGCTACGTGACGATGGTGGAGAACGCC
TACTACTACTGCAACCCTCCGCCCATGGAGAAGACAGTGAAGAAGAAGAGGCCTCCGTTG
CAGGAATACATCCGCAAGCTACTCTACAAGGACCTGTCCAAGGTCACCACGGAGAAGGTG
CTCCGGCAGATGAGGAAGCTGCCCTGGCAGGACCCCGAAGTGAAGAGCTACCTGATCTGC
TGCATGGTCAACATCTGGAACGTCAAGTACAACAGCATCCACTGCGTGGCCAACCTGCTG
GCCGGCCTGGTGGCCTACCAGGAGGACGTGGGCATCCACGTGGTGGACGGAGTGCTGGAG
GACATCCGGCTGGGCATGGAGGTAAGTCAGAACAAATCCAGTTTATTTATAGAGCAAGTT
TTCAGTTGACCAAAGTGCTGTGAACCTCAGAAGACAGGCTACAAAGATGTGTGCAAAAGG
CAAGAAACAAACAGGATATAAAGTTTAAAAATCAATTAGGAAAATAAAATTAACATAAAA
TACAGAAAAAAATGTGAAAAATGGAATTAGAGCTTGAAAGATCAAATTCTGAAGAAAAAA
AACAACAAAATACTAAAATATTAAGGCCGATACGAGAAACCGAATGCCACTGAAAACATC
TTGAGACGATAATAAGAACTGAGAATAAaat
>NODE_283_length_517_cov_37.978722
ATTACAATGTTATGGCTTACTCGCTCGCAAGGTTACAACAAAGAATAAATCAAACTTCAT
TAAAAGTCTCAGTAACTCAACGCATGAGCACACAAAATCATCACAGAACCAACCAGATTA
TATTCCAAACTAACTCCATGCATCTCATAAGGAGGTTGTTTTCCTTTTTCATATTTCATA
AATATGAACCAGGGTGGTTTTTGTCTGTGCCTGTCCATTTATTACCATAAAAATCAGCTG
ACTGAAGTATCTCACTATCTGTGGAGGCAATTAACTGTTTTGAGAGAATGCGTAATACGG
GACTTTGTAATGGTATCATTTGGAGTCAAGGCACAGATGCGCCGTGCGGAGCCATACTGT
AATTAGAGAGAAACGCTGTACAGGTTTTCCACTAATTAGCAAATTATGCTGAAAATAGCA
TCAAGCTAATTAACAGTTATTATGGCATTTTTGAAAGTATGACTTTAATTAGCAAAGTCC
TGACGCAGGCAATTTGAAACTCGTCTCTGAGAAGATGAGGAAGAAAAGAAGGGAAAAAAA
AAACATGGGGCATGATCAAGAAGATACCCAGATTATTATGATGCTGTCAAAAACTAAAGG
AAGGAGAGAAAAAAAACAGGAGGGGAAAAGAGAGACTGAGTGAGTGAGTGAGGGAGGGAA
GGGAAGGGAGGAGGAGGAGGAGGaggaggaggaggag
>NODE_284_length_385_cov_41.301300
AGAATGAATTTGTATTATTTTCATTCTGTGAACGTCAGTTCAGCACTCTTACCTCTTATT
GGTGTACCACCTGGGTGGATAATATGAATGCAAATAAGATTAGAAAGAAGAAGCATTAGT
ACGAGTAGATAGAGGCTGGGGGCTTTGGAAGAAGAATCAAATTAGATTTAACAGGGTACG
TAAATAAAGGTACTACAGGAAAGAGAAAGGAGAGAGAAAGAGAATAAGAACTTTTCTGTA
CTCTACTGGCAAAGAAAGACAGGATTCATCATAGAAAAATCATAGGTCAAAGAGAAGAAC
TTGTACATTGATGTACCACGGGGAGGTGCCATTTTGGAAGGGGCAAATGGCTTCTGAAGA
CCATCTACTGAAGGAAAAGACTTTCAGGACTTTGTATATGAGATTGAGAGCAGAGATATT
TTAAAAAAAAAAAAAAAGAGAGAGAGAAAAACAAAACTTTGTGGTCCCTTTGCTTGACCT
GAACTAGGCAGAGCTGGTCAcctccctaaagctctttgaaatttccatacctaaggtgct
ggtgttaaaagattaagcaagtgag
>NODE_285_length_758_cov_19.707125
GTGACTGAAGAGTGGCGCTGACCAGGGTCCTGAAATGTGTTCCGGTGGAAAACTGAAGAA
ACCATGCAGGCCTAAATATTGTTTTTCTCCAAAATCTAGTTAAAGTTTATTTGTAAAATT
GTCTCTGCAGTGGAGACGAGAGAGTGATTTCATGTAGTTATTTAAGCAATCATCAGAGGA
GGGAGAGGAAAGGCGCTGACAGGAGCCAGAGACACTTCAGGCCTGCTCTCTTGTCAGAGT
TGTCTAGACCAAATATTGGGATGAAGTTATCAACCGTTATTTGATTTCAATTTTCTCCAC
GCACCTCGCCGAGGTCATAATAACAACTTTATTTTCAGTGGTGCATAAATTAATTACGCG
CATTTAATAACTAAAATATCATTATATTCCCCCTTTAATAACATAAACGCTGCACGCCAG
GGAAACCCTTAATAGCGCGGGGCCCTGTAACTGGCCATTATCCGCCTGTAATGATATTAC
AGAACCAATTACGCGCCATTAGAAGGGATTTTCTGCACTTTATGTGGTTTAGTCCAATCC
CGCACTCCTCTTCTAAATTTCAGCTGCTTCTCGAAGCCTCATTTTGCTTCCACCTCAGAG
ACGCATGGCGTCTGCGCTCTGCCGTCCCAGATGCGCTTTAAAACTAATTGAAAGGGTCCC
GCAGCAGATCATTTATCTGAGGAAGCGAAATAAATCGCAGGACCCCTTGCTGTGAACAAA
ATCAAAAATTTGGCCTTGTGAGTCTTCTACATGCGCAACCCCTTGTAAAGTGGACCCCCT
AACACACCCTGACGAGCAATTAACCCACCCGACAGTCAATCTAAAACCCAAAAGCAGTCA
TCCTCCTTTTTTTAATATATGAAAGAACCAAATAAAAAGTGCAGCGGGTATGTGTGCATG
TTTATGGTTAGGGAATATGCTTGACTCTGGAATAACAa
>NODE_286_length_448_cov_84.680801
TGAAGAGGAGAATACAGCAGAGGGACAGAAACATGTAATCAGAGAGGCTCGGAGTCTTTT
TAGCCAGTGGAGCTGTCATTTGTTTTCCTTTGGTTGAATCCAAACAGCCCACTCGGCTCA
CCGCAGCCTTGTTAGGGTTTGCATGGCACAGTGTACCGGTAGTAATCTCCATGTGTAATA
TCAGCTAGGTTTCCCCCACAACAGGCCATATCTATCTAGTTTCCTCTGTCACAGAAATAG
GTTTATCTACACCCTCTTTTCACACTCCCTCTCGGACCCCCCCACCCCTTCCTGTGTTTG
CGAAGGAGGGGGGGATATTATGCTAAGCCCCCAGCGTTAGTTTTTATGTTGCCATAGCAG
CCTTGCTCCCACAGGGTTGTGACCTCAGATGATTACAGTACAAAGCCTATTGGGTCTTGA
AAACCTCTTTGAAGATGAAAAGTCTTTGATGGTTTGTATTTATGCAAATCTCTCAGATAT
GATTTATCCAACTGAGATTGAATGGAGAGATGATTAAAATTGCCCCTATTTTTGAAATCC
TTCAATGGAGGCCCACTCTTTCAGTTTCGAGAACAAGAGTGGTGAGTGTGGGCCTCCATT
GAAGGATTTCAAAAAAGATCGGAAGAGC
>NODE_287_length_635_cov_47.453545
ATCATATGCCATTAAAGGCATACAGTGTGATTAGTCAACCAATAGCTGTTAATACACGAA
TATTAGCAATATCTATATATAAGGAGTGTTATCATTTTTAAATGCATTATTAAAATGTTG
TTATATCTGTTTATAACTGCGTTGTAGTGTGTTATCTTGGGTAATAAACCATTTATTAAG
TGTTTATATACCGACTGGACTGGCTTGCCCTGCATATTTAAGCGTGCCTATGATAGGAAG
TGATGAGTTGTTAGTGTTTTATGACAATTTTCCTTTGAGTATCCCCTGAAACACGGGCCC
CCACAGCACAGCAGCTGGTAGCTCAGCCCCTGACAAAGCTGTTAATGTTCTGCAAAGAAT
GTGCAAATTGCAGAAACGAGTCCAAGTGTGGGCAGAAAACACTTCTGGTACTTAGAACCA
GTGATGGAACAAATTTGGTCAAATTGGTAAAGTGCCCAAAGGGAGGAGGGAGATGTTCCA
CGGAAAACCAATTCCAAGCTTGGGTGAGCTCAGGATTGTTTGGAAACTCTCCAATCTGGG
GGCCTGCATTGAATTGCGTGTCAGGCAGAGACTGTTAAATAAGATTAGAATAAGGACCAA
GAGAGCAGCACAGGTACCTCACAGGATGGCTGTGTAATGTCGAATCACAGTTACTCTTTA
ACAGCTATACATCAGCTGCGGCAGCATCGGAAAAATGTAACATGAGGTGGCATGTAAACT
CACTGGACAGTTGCAGGAAACATGAGAGTTTTTTTTAGTGCATTATGAGCTGTGTTTGGA
ACAAGTCCTGTTTTCTACTTTGATTTattcctcgt
>NODE_288_length_1926_cov_16.144341
AAGACAATTTTAAACACAACAGCCAAAGTTCATGAAGATTTTCAACATTAAATGTCTCCT
AAAGAAATTCTCCTTTCATGCCCTTAATAGCGGTGGTTGTAACTTGTGAGGAAATTCCAA
TCATCATAATCATAATCATAATCATAAGAAGAAGAAGAAGAAGAAGAAGAAGAAGAAGAA
GAAAAACAAGAAGAAGAAGCAGAAGAAGGAGAAGAAGGAGAATGAGCAGAATGTTTTTTC
ATCTTCATCATCATCATCATCAACAAAAAAACAAACAAAAAAAACAAAAAACAAAAAAAA
ACCACCTTACATTGTGAAAAACAATCTCAAAGTGCTTCAACTGGAGATGACACCATAAAG
ATAAGTAAAAACACAACGGCCAAAAGGCATTAAGATTTTGAAAATCAAAGTGTCTCCTTG
AACAGTTCTCCCTTCGTGCCCTTGGTACCCCCAGTGGCCCTGACTTAGAGGGGAAACTCT
CCCTCCATTCCCCCTGCTAGCCGTGGCTGTAAATCGGGGGACAAATTCTGCCTCCCTGCC
TCCGGTATGCCTGGTTGCAGATCTATACCTCTGGTTGTAACTTAGGGGAGGGGGGGCGGT
TGGGGGGGGATCCTTGCACCTTTCCCCTGGGCGAGGGCCAAGGTCAGGGCTAGGGCTGAG
GAGAAGGGCCCACAGGGCCAGGCCTGGACCTGGACAGACCTGGCTCTCCAGTCGAGCCTG
CTCACCCACACTTAAGCACCCCCCCCGGCTCCAGCCAAGGAAAGAGTGCTCGCAGTGAGA
GAGAAAATAGCCATCCAGCCTGGCCTCTCGTGCCCCTGGTACCCCGGCCTTTCGCCCGTG
CCCCTGGTACCCCTGGTCTGTGCTGCCCTCGGTGCTGAACTGGCCCAGCGGAGCCGAGTA
GAGAGTGGGTTTAAGGGCTATGGCAGAGAGGTGGAGAGGGCGAGAAAGGAGCCCTCAGCA
GCCCTCCTCTTGAGCCCTCAAGAGCCCTCCTGCAGGCAGGCAGGCAGGCAGGCAGGCAGG
CAGGCAGGCAGGCAGGCAGGCAGGCAGACAAACAGGCAGGCAGACAGACAAACNNNNNNN
NNNNNNNNNNNNNNNNNNNNNNNNGGGGCCCGCGCGCCCTCGGCCAGACACAAAAGCTTG
GATCGAGGGATGACTTTCAATAGATCGCAGCGAGGGAGCTGCTCTGCTACGTACGACACC
CTGACCCAGAATCAGGTCGTCTGCAAGTGATTTAGCACCAGGTTCTCCACAAACATGCGA
TGCGAGGCAGGAGAGGGGCGACCATCGTCCGGCCGCGCCCCAGCCCTGTCACGAGCGGCT
CTCCGCACCGGCCGAGGCCGGCTATCCGGGACCAACCGAAGATCCACGGCGCTACGGTAT
CGTCACGTCTAGGCGGGATTCTGACTTAGAGGCGTTCAGTCATAATCCCACAGATGGTAG
CTTCGCACCATTGGCTCCTCAGCCAAGCACATACACCAAATGTCTGAACCTGCGGTTCCT
CTCGTACTGAGCAGGATTACTATTGCAACAACACATCATCAGTAGGGTAAAACTAACCTG
TCTCACGACGGTCTAAACCCAGCTCACGTTCCCTATTAGTGGGTGAACAATCCAACGCTT
GGTGAATTCTGCTTCACAATGATAGGAAGAGCCGACATCGAAGGATCAAAAAGCGACGTC
GCTATGAACGCTTGGCCGCCACAAGCCAGTTATCCCTGTGGTAACTTTTCTGACACCTCC
TGCTTAAAACCCAAAAAGTCAGAAGGATCGTGAGGCCCCGCTTTCACGGTCTGTATTCAT
ACTGAAAATCAAGATCAAGCGAGCTTTTGCCCTTCTGCTCCACGGGAGGTTTCTGTCCTC
CCTGAGCTCGCCTTAGGACACCTGCGTTACCGTTTGACAGGTGTACCGCCCCAGTCAAAC
TCCCCACCTGCCACTGTCCCCGGAGCGGGTCACGCCCGGCGGATGCCGGACGCTTGACGC
CAGAAGCGAGAGCCCGCTCGGGGCTCGCCTCCCCGCCTCACCGGGTAAGTGAAAAAACGA
TAAGAGTAGTGGTATTTCACCGGCGGCCGAGGCCTCCCACTTATTCTACACCTCTCATGT
CTCTTC
>NODE_289_length_1855_cov_6.426415
TACGGCCTTCTACAGCCCATCGCAGACGGACTAAAACTATTTATAAAAGAGCCCGTACGC
CCCTCAACATCCTCCCCCATCCTCTTTCTTTTTACACCTATGCTAGCCCTCACTCTTGCC
CTCACCCTCTGAACCCCCATACCTCTGCCTTTCCCCATAGCAGACTTAAACCTTGGTATT
CTCTTCATTTTGGCCCTTTCCAGCCTTGCAGTGTACTCAATTCTAGGCTCAGGCTGAGCA
TCAAATTCAAAATATGCACTAATTGGAGCCCTTCGAGCGGTCGCCCAAACTATTTCCTAC
GAAGTAAGCTTAGGCTTAATTCTCCTAAATGCCATCATCTTTACCGGAGGCTTCACCCTC
CAAACCTTTAGCGTCGCTCAAGAAAGCACATGATTAATCCTCCCAGCCTGACCCCTTGCC
GCAATATGATACATTTCCACATTAGCGGAAACCAACCGAGCACCCTTTGACCTTACCGAA
GGAGAATCAGAGCTTGTCTCAGGGTTTAACGTAGAGTACGCAGGGGGCCCTTTCGCACTT
TTCTTCCTAGCAGAATATGCTAACATCCTTCTTATAAACACACTATCAGCCACTCTATTC
CTAGGGGCCTCCCTCTCCCACTCCTTTCCTGAACTCACATCAATTAATCTAATGACTAAA
GCAGCCCTTCTATCCGTTGTATTTCTCTGAGTCCGAGCCTCCTACCCCCGATTCCGATAC
GACCAACTAATACACCTAATCTGAAAAAACTTCCTCCCGCTAACATTAGCCTTAGTAATC
TGACACCTATCACTTCCCATCGCACTCACTGGACTCCCCCCTCAACTTTAGCTTTGGAGC
TGTGCCTGAAGTAAAGGGCCACTTTGATAGAGTGAACTATGAGGGTTAAAGTCCCTCCAA
CTCCTTAGAAAGAAGGGATTCGAACCCTACCTGAAGAGATCAAAACTCTTAGTGCTTCCA
CTACACCACTTCCTAGTAAAATCAGCTAATTAAGCTTTTGGGCCCATACCCCAAACATGT
TGGTTAAAATCCTTCTTTTACTAATGAACCCTCACATCTTAACCATCCTACTATTTGGTC
TAGGCCTAGGAACAATGACAACCTTTGCAAGCTCCCACTGACTCCTTGCCTGAATAGGAC
TTGAAATCAACACCCTTGCCATCATCCCCCTAATAGCCCAACACCACCACCCACGAGCGG
TCGAAGCCACTACCAAATATTTCCTCACCCAAGCAGCCGCTGCCGCCATGCTATTGTTTG
CAAGCACTACAAACGCCTGATTGACAGGACAATGAGACATTCAACAAATATCTCACCCCC
TCCCTGTTACAATAATCACACTAGCCCTCGCACTAAAAATTGGACTGGCCCCCGTCCACG
CATGAcNNNNNNNNNNNNNGAAGTTCTCCAAGGACTGGACCTCACAACAGGACTTATCCT
CTCAACCTGACAAAAACTCGCCCCCTTCTCACTTCTCCTCCAAATCCAACCTTCCAACCC
AACAATACTGATTATACTTGGACTAGCTTCCACCCTCGTAGGTGGCTGAGGGGGCCTAAA
CCAAACACAACTACGAAAAATCCTTGCTTACTCATCAATTGCCCACCTAGGCTGAATAAT
CTTAATTATCCAATTTTCCCCCTCTTTAACATTACTCACTCTAATCACATACTTCATCAT
GACATTTTCAACATTTCTAGTCTTCAAACTAAACAAATCAACTAACATCAACTCACTTGC
CTCCTCCTGGTCAAAAATACCAGTAATTACATCCCTCACCCCCCTCATCCTCCTTTCTCT
AGGGGGTCTCCCACCCCTTTCCGGCTTCATGCCAAAATGACTCATTCTTCAAGAACTAAC
TAAACAAGACCTCCCACTAACAGCAACCGTAGCAGCCCTATCAGCCCTCCTAAGCCTGTA
CTTCTACCTCCGGCTCTGTTACGCCATAACCCTAACAATATCCCCTAACAACCTTGCCGG
CACCACCCCCTGACGCCTCCCAGCCCTCCAATCAACCTTACCCCTAGCCGTTTCa
>NODE_290_length_921_cov_25.977200
GAACAATCCGTCTCTGGTGGAGTTTTATTTGTTTATATCTGCCATAGCAGACTGCCTGGA
TGTCATGATGCATGGTGTGAGGAGACACCTCCGGAGATACCTCTGGAGCTACGATAGATC
CCCCAGATAACACATGTGAAGATGTCAATATTGTATTAGAAGCCGATGTTTTCCTATATA
CCCCTACATCATTATCAGAATGACAATAGGTTTGGTTTCTGTGGTGGACAGGAGTCTATT
TTTACCCTACACTGTAAGCTTCTGCTCCTGATTATGCTTTTTTTTTCACTGACTGTAGCC
TATCATGTAGATCATTGGACTTCTATTGTCCCTCCTCCCTTTCCAAAGGGAGCAGAGAGG
ATGAGTGTTGTCATTACAGACAAGCAAGCAAGGTGAACCTTTCCTAGACTGGGGACCTTT
TCCTGGTACACAGAATTGGAACAGCCCCTCATTGCACCTCCCCATAATCCCTGGCATTTT
GTTTTGATGCACCACAGCATGAAAATGAGAGAATATGGCAATGTTATGGCATTTGAAGTC
AATATGTATTATAAAATCAATCTAGATGAAGATCTGCCCATCCCTCTAATTAGACGGGGT
GACTGGAGATTGATTTTTAATTGCAAAAGTAATTACATGGAGCAGATAGCCAGTGACATT
TGATTATCTAGGTGATTGATTAAAAGGCCTGGCTGCTGGGGCAGACTGTCAGCCAGCTGA
ATCCAGACAAAAGAGAAAATTAAAAAAGTTGTCCCGTTTGTAATCACGAATTTCAAGGGT
GAAATTACAAAGCCAAACATCCCCTTGGAGAAGCCCAGCATCCTTCCACTTTGCGCCTGT
CTGCCCTCCTATCTCACCCCTGCCGTCACAACACCCACAACGCAAGACCTCTGTGACACG
GTAAAAAGGGGAAAACAATGATGTGAAAAATGAATTGAGGAATTGTTCTGTTACAGATAG
CCTGGTGCGTAAATGACGGCTGCATATATCTGCTTAGCAGCCTTGTCACATCATCATAGG
CAGCAAGAAAAGCAGGAGAGGGAGAGATACAGACAGACAGAAAGAAGGACAGAGAAACGC
AGTGAAGGAAAgctcttatct
>NODE_291_length_805_cov_47.972672
GCGACAGGGACTACCTCATCCTGACGCTCACGAAGAATGACTTGGACAAGGCCAACAAAG
ACAAAGCTAACCGCTACTTCTCGCCAAACTTCAAGGTAAGCAGTGAAAGAATCAGTTGGG
ATTAAGATCCAAATGAGATATTGTTATTATATTGGAAAAACTGTTGTTAAAAAACTTTAC
TGCTTTACTGTTAGTTTTTAACTAAGACGATAATCCAAATATAGCAATGATAATTGTGTT
TTTGATAATCTCATGACACACACTGAAGCTAGTTGTCTTCATTTCCAGGTGAAGTTGTAT
TTTACGAAAACCGTGGAGGAGCCTTCGAATTCTGAGGCTAGCACTTCAACATCCGTCACC
CCGGACGTTAGCGACAATGAGCCAGACCATTATCGATACTCTGACACCACTGACTCTGAT
CCGGAAAATGAACCTTTTGATGAAGAGCAGCACACGCAAATCACAAAAGTGTGAACTCTT
TTTAAACAGGAAAAGAAGAAATTATACACGAAAAAAGGAGAAAACTTGAATATAAACTCA
AAAGAAGAACCTTTGTCCCTTCCCTCCCCCAGACGGCAATAGAATATCATCATGTCAAAT
GCCAACTTTAGGGAAAAAAAGATAAATATCCTGACCAATATATTGTTTTTATTTCTTTTT
TTCTTTGGCACGGCCATGTACCATGTGCGAGGTATTGACACTGTTGCCCCATGGGAAAAG
GTGCTGTAGCTATAAAAATGTGTTTATATATATATACATACATATATGTATATACATATA
TACATGCATATATAAACAAACTTTTTTGTGTCAAAGACAATGGAAAGAGTACCACAATCA
GGAGACGGGAGTTGAAGTGTGGGAGAAGTTAGAATGATATACTAGGACTATGCTGCTCCT
TCTCCTGTCTAAACCAAGGCCAGTGCTGCAGTCACTTTGTTTCACTCCCTCTCTTCTCCT
CTTCCCCCCCTTATCCTCTcatctt
>NODE_292_length_576_cov_50.017361
TATAAAACTATAGGATTAAGGAGGCAGAATTTCGCATTATGTAAAACCTAAACTCAGACA
GAAAAGCATTTTATGTGGGAAAAAAATCACACCAAATGAATTACTTCCACAGAAGCCGTA
TAGCAACCCTTTCTCTGTGTGTGTGTTTGTGTGTGTGTGTGTGTGTGCGTGTGTATAGTC
TATACCGGATTAAATGGCACCTCGTCTTAAATGGCACCTCGCCTCGTTTCCCCTTTCCTT
TCATCATCAGCAAAATAAAGATTAGGCCTACAGAGGAGATTGTGCAGTCTCGCCTTTAGA
GGCGCAAGGGATCTTCATTCCTCCCGCCTTTGTGATGATATTGATGATGATGATGGCCAA
GTGGACAGTTTGATTTTTGTGTGGCGAGCTAGTTATAAAGAATCAATATTATATCAAGGG
GGTAACTTTGGTGATAAAGGACTTCAGCCACTGTGGCTATTCATCATAAGTCTGTAGCAA
GCAGATAGGTCAAAAGAAATTATATTGCTCTAAAGAGTGTGTCTCCTTATCTCTCGGTAC
CAGGGGGAGTGGAGGACACGCCGATCGATACAGTAGCTGCCGTATACTCCTTGCAATTAT
CAATAGCTGATTTTGTCTTCCTGGGGGCTGCATCTATTAATACCAGATAATAACAGCCTT
TTGGACATAACTTCAAAAGGGGGGATGATGGAAGGAGAAGGAGAGTGAGAAGAAAGCAGA
AAGTTTgctcacaggacgaccttgttgtcaacagat
>NODE_293_length_698_cov_56.525787
GTTAATAGCTGCTGCCAAAGATAAGTGAATTATAAGCTGTTGCTTTCACCTCTACACAAT
CTATTGCCAAATTGCCCAGTCACAAAATGAGAGTGTAGATTTTTTTTCTTACTTTTTTTT
GTATTATTTAAGAGAAATCCAAGTTTCACTTTGTGGCAAAAAAATGAATAAATTAATTAA
AATATATATGAGGGAAACTAAAAGGAAAGAGAGGGGCTCTTTGTTAATTGTGTTTTTCTC
TTACATGAGACAAACCGAGGCGCATGTTGGAGATGTTTTTGTCTGTTCTACCGAGATTGC
AAATATCTTTTTTGCACAGAACTCACTATGCTTTTTTGCACAGTTTCAAGTCGCTTATTA
GAACTTAACCCCTGATTACACGCACCAAGGCGATTTAAATCTGATTATCAAATTAGGAGA
CTTTGAGACAAATCCTCTTAGATCTGATACTGTTGACTGGAGAGGGAAAATGGATCTCCA
CACCCGTCACGTAGGTAACGATGCTGTCCTGAAAGGGAGTTTTAAACCGTATTTGACAAC
AAATGCAGCTGCCCCGCTATTTCAGAAGATATTAAAGGAAAATGAATGCAAATCTGTGTG
CAGGAGCCATCTGGACGTGGAGAGAGGGAGTCAGCTGCTCCACACACTGAGGCGCGGAGC
CTGAATCCGTCTCAGCTCATTCTGTGGGATCATCTGCGTGGTGGGCTTTACACCGTGGAA
AATGCGCTCTTCATCATTAGGTGAAATGTTACCATCAAAATAAAAAAGAAAACGCTGATC
CCCGTTTGTTTTAGGGCTTGCATGCATGAAAACTTTGCACGGGAGTGGAATTAGAAGGAG
CTTAGTCACATTTCCTCCAAAAAAAAAAAAAAAagaaa
>NODE_294_length_484_cov_10.564050
AGTTTTTTTTTTGACATTATAAAAAAAACACAGTTTTCATTGATCTCTCTGCTGCATTAT
GGATATTAAAACATGTTCACTCCATTTTATTTCAACAGCATGCCCTGTTTTTATTGTAAG
TGAAAGTGACAGACAGAGACACAATGCCAGGTTTCATAAGCAACCAATTAATTTCTCCGG
AAAAATAAATATCCTCACTGGATTAAGAATTGAGAAAGCGCGCTCATGGCTTTTGTTTCC
CGTAGGTGAGTGAAACTGAAATAAATGGCCAGTTTGAGTCTGTGTGCGAGTCGGTGTTCA
GTGAGGTGGAATCTCAGGCCATGGAGGCTCTTGACCTGCCTGGCTGCTTCAGAACCCGGA
GCCACAGCTACCTGCGAGCCATCCAGGCCGGCTACTCGCAAGATGATGAGTGCATCACCC
CCATGGCCTCCACTGTCACTTCCACCATCAGGTCCACCACAGGTAAGAACAATTAGACAA
AAATGGTCATTTGCTCAATACAATATGTGACATCCTGGATGTTGGTACTTTTGTTTGCTT
AATTACCAACAACCTGACACCAAAAGCTTACATTTGACATTGATGTGCAGTAATGGATGA
ATATAGAACAGTTAgtgcaaactggttgtcaaatgtaagcttttggtgtcaggttgttgg
taat
>NODE_295_length_813_cov_28.350554
ATTACATTCTGAGCTGACAGATATTAATATGCAAAATAGGAGGATGCTGAACAAAATGCT
GATAATTAAGCGAAGATGTTCTGGGTAGAATCACGCTTAAGAGTGTGCACGTGGGACCCA
GCACATGGTAAGCCATATGCCTCTGCGCAGTTTGCGCTATCCTTTGGGGTGGCGGTGGGG
GGGGTTTGGGGCCTGTTTCCACACAGGCACGGTACAAATGGAGCCTGGGAGACTTGAACT
GTATCCTTATCCTGCTTTTATAGAGTCATCAGAGGAGGAAGACGCTGCCGTCGCTCCCGA
GGAAGAAGACTTTGCTGCGTGTGACACCAACAGGGAGGTCAAAGGTCGCCGGGATCTCCT
CGTTCTTATATCGCTTTATTACAAAAATAAATGGCGGTTTTGCGCGCCACAAAGGCGTCG
CTCCCGTCTATCAGGTTGGCTGCCTTACCCAACCAGCTCCTCCTTCCTTTTCCCTCCCCC
GGCTGATCTCTCCTTCCATCCCCAGAGGGGGTGAGGGAAGTGGGGAGGATTTTCGTGCTG
CCGGGGGCGACAGGCTCTCTGTGCCATCCACTTACACAAACGGCAGGATCAGCGCTCCAC
ACAAGAATAATTAGAAGATAATGGGTAGTAATGCGGCCCGATCTGTCCCGATTATCTCCT
GGCACCGACCGGCACAGCGCCATCTGGTGCCAGATCTCGGGGCAGCGGCTGCTCTGCCAC
ATGAAAAGAAGGTGGGCTTAGGCTTAATCTCACACCCCATTCTGTTATTGACTGTCTGTG
CGGTGCTGTATTCAAAAGTGAGAGTGTGTGCGTTCGCATGTGTGTCAGGCTGTGTCTGCC
CCTCAGAGATGGCGGATATTTATCACAGAGAAAAAGTGAGATTGCATTTATATTACATGT
ATAGGTGACAGCCGGTGTTGCTGAGTGTCTTGGTGATCGACAGTAAAGCAGAGTGTTGTT
GAGAGCCGGTGTGAGTTTCTGCAGAGCTGTtac
>NODE_296_length_621_cov_27.228664
ATTGCTTGTGCCAGTGGTTAAACAAGAGACATTTTGATTAATATTTTCCATTTGTTTAGA
GAGCATTGAGCTAAAATTAGATGGCCATCCCTTCCCTCGACAGGACAGCAGTGACTTTGG
TTTCCCTGCCAGGCCAGTCCGACGCTCACACACACCAGTTCCAGGGAGGAGAGGAAGGGA
AGGAGGGCTGTTGCGGGAGTAATTTCAGCGGATTGTGAGCGGACAGTAGCTCCGCTGGGA
GAGCTGGCAATCATGGGGGAAACAATGTTTACATCGATCAGCTGTCAGGAAGATTTATGG
CCTCATTTTGCTGTAATGGAGAATTAGTGGGGAGATTATCAGCGACTCAACACCACTGCT
TGTTACCCGTGTCCAGGCCTGGCAATTTGTCTCTCCCCAGGAGCAGCCCAAACACTTGTG
ACAGCACCAGCACTTGCCCTAATTCAATCAAGAGAAAATGTTGGAATTAATTTGTTACAA
GAAAATTTAAATATGTTCCAGTTGAGCAGTGGCCTATAGCCACTCGAAAACGCAAAGGGG
AAAGAGAGAAGGGGAGAGAAAGCATCTGATTTATTGTGCTGGGCAAGATATTGATCCAGT
TCGATCCTGGCCTGCGCGCAGAGGGTTTAATGTGTAATAATTTCCAATTTAAAGCTCCTT
CTCAAGATCATGGCTGTAAAGAGAGGAGAGGTGAAAGCAGGCCAGGACTCCGCAGCAAGC
CTTGCTGATTAAGGAGCCTGTTGCTAAGGCTTTGTCAAAAGCTCAGTTTGAATGTAAATG
CGGGGTTAtctgtgccggcat
>NODE_297_length_602_cov_32.230896
CTAACAGTGCTCAACACATCCATTTTCATTATTTTAGTAGAAAAATCAGCAATAGCAAAA
TGTCCACATTAATGGTAAATACATTAAATTACAGTGAACTGTTTTTCTCCTTTAAAATAA
GGAATTAGGTGTGTGATGTTAATAGAAGTGAGATTTAAGATTTTTGGTCTCACAAAGCTG
TATGCTACTTCAGCAGGTGCTTATGGATGAAGTGATGGATTACCTCACTCGTTGCTATCT
CCATCGTACTCCCAGCTCTCCCTCCTCTCCCTGTTTTGTGCCCTCTCCCCCACTTCTTCC
TGCTGCTGCTGTTCTATAGGGAAATGAATGGGCCTCCTGTTTGCTGCATCCGCATCTCAC
TCTGTCAAACTCCACCATGCATCTGGTGCGGAGGGTTGGTATGCATGTGTGTACTCAGCG
TGCACGTGTATCCATTTGCTCTGGGATTTGCTGCGTGTTTGTGTGTTTATGAGTGTGTTT
GACCAGGTCATTTAGTACTCTGCATGCAGGCTTGGAACAGGCTGATAAGCTGTTTGCAAA
AACTGGCAATTAAAAGTTGATCAGGCTGTCAATTCAAATGGAATGAAATGGAACCAGAAA
GTAATTAAAAGGATGGCATGAAAATGACAACAATTATATCTCTTAGCTTCCCATTACCGA
TGCACAGAGGAATTTAATTAGTTTAGGAGCTCATATAGTGATTCATACAGTAAACACACA
ATAACAAAAAATAGCAGCCGCCACAAAAACAAACAAATAAACAAAAAAAACAAACAAACA
TT
>NODE_298_length_911_cov_45.452251
TGTGTGTGTGTGTGTGTGTGTGTGTGTGTGTGTGTGCGTGTGTGTGTGCGTGTGCGTGTG
TGCGTGTCAGCAATGGACTCACAAGTGAAATAGCATCTTTTTTGATAGAGTGATAATGAA
AATAATAACATCCCTGACAAAATATTCATAACAGTAATGATGAATGCCATATTTCTCAGA
AAGATACATCAGAGGCGTCTTGGTTAAAAGAAAACAGTGGCCGGCGTCTCCCACACCCTC
AAATTATCTGCTGCTTTCACATTTCACTGATAGCATAGATGAGAGCTGAGAAAAATGGAC
ACACAATTATGCTCACTTGTCGTATATTAATACTGCTTCTTGACATCTTCCATGGACCCT
GAGCTGTCATCTCTTTGTCTGCTTTAATTGAAAATTAATGGTTAGTGCGTTGCCAAGGCA
ACAGCAGCAGTGGTGGTGGGTAGTGAGCCACATTCAGACAGACACCAGTGGCATTGTTTG
TCCTGTCTGACCTTGGAAGTCAAGGGAAAAAAAGAAAGAAGAAAGGCAAAGGAGGACAAA
AAACACATTAAAAAGAGAATGGAGAGGTAAGGGTTGAAATGTTGTCCATTGGAGCGAGGG
AGAAAAATAAAATAAAGTTATTGTGGCGTGGTTTTGGCCAGGTAGACAGAAAGAAAACTG
TGCTAAGGTGACTGAGGAGGGGACTGAAGATATGATGTCAAAATGCCAAATGGGGAGAAT
TATGTTTGAGTAAGAAAGCAGAAAAAGGCCTGGTGATTCTTCTCTGGAGCGACAGGATTA
CCTTTGTGCTGATGGAGTCAGAGGGCACTTTATGGCCCCGTAATCATCTGGACACAGGTG
TGGGAGTGTGAAAGACAGAAATTGTGTGAGTGTGTATAGAGGTGTGCGTGGTCATGTTGG
TCCTAATGTTTACAAATCCATCAGCGTGGACACAGTGCCAAATGGACACTGACTTCAAGG
CCAGGCATCTGTAGATTGACAGAGAAGCTTATGGACGTCACACAATTTACTCTGGTGGCG
AGCTCTCTGGGCCAAGATGAGGAGAGATGCAGGGGGTTAcagtaggcgtgatgaaaaagc
catttataaaa
>NODE_299_length_581_cov_50.793461
GTTCTATTTCAGGTCTATTAACAAAGGAGGCAATTGATACTACAAACAAATCAATTTTGT
CTTCTCTGGCCAGTATTGCTAGTACAAAATGCTTACTAAAATTGAGTGCTGTGGAACTAA
AACAATCAGTAACTTGCCTCCTGGGTATTTTTGTTTTCTCATATTGTAATCAGCAAGGAT
TATTTTAGCTCAAAGTTATATATATTTGCTTTAGCACTAGTTTGATGCATAAAGCACACA
TAAAAAGTATATTTATGACACTTGTAAGCTGTAGTCTTCTCTTTGCATCAACCAGCAGCA
TGCATGACAAAGCTTCATGCTTCAGTTCTGCTATCTTTGAGAAATACTCCCAGACATGCC
AGTGATCAGCCTCCTCTACTCGCACACACTCAAGCAAACACACAGCACTGTACGTCCCTG
TCTTAGACGCAACACAGCCATGGCTATTTCTGTTCCACAGACTGATAGCTCCTACTGAAG
ATCATTGATTTTACGGGAAGCCCTGTTTACAGGCTGAGTGCCATCGACCTGAGGTGACTT
TTTGCCTCCTGCAGTTGGAGCAATAGTGAAGCACCCTTATGTCTGCATTAGTACAACAGT
GGACTGAATATTTACAGCACACAATAAACACTGGTGTTCTACATGGTTAATTGTCTGAAT
TACAGCGTTAGGAATCATCAAGAACAGGAACTCCATGTACCTTATACAGTTATAATTGTT
TGTGTAGCAGCGGTTGACAAActtttttggcctgtggttct
>NODE_300_length_671_cov_38.448586
CTTTGTTAGTACAAATTAACTGCACTGAAGAAATCAATGAACAGGAGAGCAGAGGTTAAT
ATACTGTACTTCTTTGACGCATATTTAATTGTATAATTTGCTTTTTATGCTTTTTTGATC
ATAAAAGCACAAGTGGACATGGATGGACGTTGCGGTAAAGTTATTAAACTGTAATTTTTC
ATAGGTAGAAATTAGCACTTATTAAAACTTGTATCAGGCAGTGTCGGCAGATGAGCAGTG
AATATACAGAGCAGCATCTATGTGTGTATTCATTTCAGGTTGTAAACAGTAGTCTCGGAG
CACTGGGTTGTTATCGAGTTGTGGCCCCCGGCGTAGGATTGATCCACTTCAGTCCAGCAG
CAGGGGGGCAGGAGCTCTGGAGGGGCTCAGCAGGGCTCCAAATCAATAAGGTTAATAGAT
GTGGGGGCCACGCAGTCAGAGGTGTGCAGCCTGGCATTTTCGGTGCCAATGAGGAAAATT
CCTGATGACGAGGTGTCTCTTTTGGAGCCTGCATTAATGTCAGCCTGATTACCTGGAGTC
TGGATGTCAGATACAGTGGGGTTAGTGGAGGCTTGTTCCTTGGCCATTAACTGGAATTAG
CTTTACAAGGAGACCCTTCAGATTGGAGACTTTAACTTGCCACCTCTTCATCCGCTGTCC
ATTGAGAACAAATTGCCAACCCCCTCCCTCTTTTCCCTCCTGACTCTATTCTTTCACTCT
GATTTCTATAATGCCAACAGTTTCATAATCACTTGATGAGTAATTTCCTCTCATTTGGGA
TTTGGAGAGAGAGGTTTCATTTAGAAGTTTCTTTCTTTTTTTTTTTCTCCCACCCTCATT
TTTATGGTATt
>NODE_301_length_952_cov_64.630249
TTTTGCAACCATTTTTCAATTTTTAAGCACATTGCAAACCAGAAAATACAATCATTTTAA
TTTACTGAGTACAATCTAATGCACTTCAGACATCCTAAAGGAGTGGTCAGTATAAACAAA
GCCTGGGGCGACAATTGAAACTGTAATATAACAGCAAGTGCATGATGAGTGCATTTAGTA
ACTATAAAAGCACAGCTGTGACAGGAGTGTGTGGTGCAATTAAAAAATGAAGACAAGTAT
ATCAAGTTAGTAGCCTGATTATTTTAAGATGTTAAAAGCTGAATTTGTGCTGTGTATGAT
GCTGCATTCACAAATGGGAAGTCATCAGAAACTAACATTCAATAATTAAACAGCATCATA
GTGTAGTTCTCGCTCCATCGCCCAAGCCTTTGTTTGATCTTAAGGGTAAAATAAAACTAC
AACTACACACTTTTTTGCCCATGATGTCGTGAAAATGCATGTTGACAGCCTGGTCCACTG
ATTGTTCGGCCTCGAAAGTAATAAATCCAAAACCTAGCCAACGACCAAGAGTGAATCAAG
GTAGCAGGGGGGTTGTGACAACACAAGATGAAGAACAGTATTGGGCTTCAGCAGAGTGAG
GATCCGTCAAGACTGAGCAAGAGGCTCCTGGGGTTCGGATGATGTCGCAGACTTGCAGAA
CAACACAAATCCAAGACTAACGCCTGGGGGATTGAAGGAAACTTTTCTCTTTAGTGTGCA
GAGAAATATTTTGGTGAAGATAACAATAATGGACTGGTTAACTGTTAAACATGAAGGATG
ACAGGTGTAGCGCTTGATTTAATGTGAAATGTCACATAGAAAGTCAGTTTAAGTCCATTT
TCCATGCTCTGACAAGACTGAACATGTAGCTGATGGATGCCAATTGAACCAATATTACAT
TTTGCTACTTCATGCTGTTTCATCCAAACCCCACCTTGATCTGTCCCTTGGTATAATGCT
GTGGAGCACACACTCGCAGCAGCCATTGTTAATGCATCACAAAAATATGGAGAAACACAA
ACTGTAGAATGCCTAAAGCTTTCTCCGAGCTTTCCCAAATTCAGTATTTTACTTTTGAGT
CAGCCAGGATAAGCCTAAAATGGACAattaaaatattgctcacaacagtaac
>NODE_302_length_815_cov_36.582821
TTTCTGTACATGTGCAGCAAATATATGTAGACTATTTTATCAACTGAGGAAAGGTTTTAG
TTTGTGCTATAAGAAATACCTATTTATGCGTCTGATGAGTGATTCACAACAGATCTGAAG
ACCAACATAGGACTTCAGTGCACATTGTTACACTGATAAGGCACCTTTTGCAGTGTTTAT
ACGTGACAGAAATTGAGACAAATGTATTTCGCATAAAAGCAAAGTTATGTGATGTGAACA
CTAGACCTAACATGCCTATGTATTACGCTCCTGGCAGGCAGCTGCAGTAGAGGCAAGCGT
GTACAGGCAATGTCAGCACTCATTCCCTGTTGCGACACGGTACCTGCTCATACTTCTCCA
GCTCAGTGTGGTAGATACTGCGAATCTGGCTCAACTTGCTTTTGTAGTCGGAGTGCTCGA
GTGAGCTGTCAGGTGACATCCCTCCCGAGCTGGTGGCAGCAGACACAGCAGCAGCAGCCC
CGCCGCCCTTCTCCGGCCCCGCGACCCCCTCCGCCAGTAGCATGTTGTCCAGTCGCACCA
GCTGAGGATCCTGAGGCTCCTCCTCCTGCGTGTTCCTCATTGATAGGCCTGGCAATACAA
TAAAAAACTGTGTTGTGGATGAAATGTCAACAGCAGACCCTCAACCTCCCATCCACTTGA
ACTGGAGATTGTACAATGCATGAATTCTAGTTTCCTGTTCACATTTGTTCAAATTAGCCG
ACTGTTTTGTGCAGTAAAATCACAAATTCAAAATTCCCCAGCAAAAATATTGACAACCCT
CTCCTACTGTTACATAAACGAATGCTATGACTTTAAGGATGCTTTCTCTTGTCGTTAAGG
TTGCACGATATTTGAAAAACTGAGGTACATATTGCGATATGAAAAAAAATACAGCAATTT
GTATCAGATGACTTAAAAACTCAGCTTGGAAAGAATTACTCATTCTACAACCATGGTGAt
atgacatgtcaactctgtgttttgtgaataaagtt
>NODE_303_length_1007_cov_44.548164
ATTTAGTTATTAGACTGGGAGGGAGAGAGTGATGTAGGAAGAGAGAAAATGGGTAAGGAG
GAGTATGTTTGCAAATTTTTTTTCCTCTCAGCTTAGCCCCTCTTCCTTGCCTTTCTGCTG
CATTCCCTTGTCTTCACTCTACAGCCTCTAACAGAAGAGGGCTTCAAGGAGAGGCTGGTC
GAAGTCAGACAGGGATGGGTCTGAAAGAGGCATATTGTGAGGTCACATTCTTCCCAAATG
CAGACAGGAGCCAAGTCAGTAGCTAGCGGAATTACCCCCATGAATCATGCCCATTGTGAT
GCCTACCCAGGATGAGAACATGGAAAGGAATTAGGTATGGCAGAGCCTTATCAGCTTCCC
ATTCGGAACTGGTTGGCCGCTTGGTGCAAAGCAACCTGGACAGCCTTTCCCATCCTTGCT
CATGTAGAGTGTCCGTGAATGTGGAATTCCTCCACTGCCATGTGTTGTTACTTAAGGGTG
TGCTGCAGCCAAGTTACTGCGCACTTTTCCATCCACGCCCGTCCTCCTGTCTGTGCACTT
CCTTCCCTCCCATTTACCCAGAGATCTTTGTGGTAGGTCCTGGAGTTCAGGCAATATTAG
GTTGCACCTCTTAAAACATGTCAGGCTTTGTGGTGAAAATTAAAGAATGGAAAAATGATG
AAATGTAACATTTTGCTTAAAGCTTTTTTCACTTTCGAGCTGTTAGAAAAGGGGAGAAAA
GATGAGAGTGATGGAAACACATTTGACAAGTTTTATCATACTGGGTTTATTTTTTATATA
CAGCCCCACGCTATTTGCTCTCCAACTGCGCGTTGCATAGTTTAGGCTAAGTGGTGTGCC
TTGGGTGGCATCTTGGGATTTGAAATCACTACTAAAGTGAAGAAGACCTGACGAATAAAA
TATGTTTACAGAACCATCTTGTGGGATTGAGTATGTCATTATTTCACCTCAACTTTCCAT
CTAGGTTCATTCATAAGATGCTGTGTGCAGATAATCCCCCTTGCGTCTGCTCTTTGTGTC
CTGGGCACAGATTCGTACATGATATGACAAATGAAGTGAGTTTCATGGCGAACAAAGAAA
TGTGTTTGTCAAGAAAAAGAGCAAAACTCTCTAATAGAAAACACTCCTCAGCAGAAGTGT
GTATTGTCACTCCAAAAAAAAAacaaaaaaaacagtttggtggtttg
>NODE_304_length_666_cov_58.627628
CATCAGGCTGATGAGGATAAAACAGAGCAAACCTGCTTGATGGAGCTGAACCAGAGTTAT
TTGCAGGAAAACTGGATTATTAGCTTTTTTGTGTATCTGTGTGATTTTCAAAAACATACC
TGTTGTAGCTGCAAAGAAAGAGAGAAACAGAGGTGAGACATTTGTTAAAGAACCTGCTTT
TTCCCCCCCCATGAAAGCAATGTGCTGTTGTTTGGATTTCACATGATTGATGCTTGACTT
AATCCAGTGCTCTTTGCGCCTTCCCAGGAGGGTGAGGCGGTCTCTTTGTGCTTCTCTGTC
CCATGTGAAGCAAACCAAAGCGGGAGAGTGAGGGTCATAGCTATTCGGCAGGGTACCAGA
TCCTTCCCACCGGCACATCTGCATGTGAAATCGCCATTTCACCCCTCCACACTCCCTAAT
TGTTGCTAAAATTATTTGTGAAATTGCCTTCCACCAGGAGTGTTTTCCACGGCAATTGTC
ACACAATTTTATATGCACGGTGGGCCCACAGAGTTGACACACGCACCTCTTCTTTTCTGC
CATATGTGCTCTTTCTATTCGGGTTTAATAGTAGCGCATTATTTTTTTCTCCACAATTAC
CTTTAAGCAATTACTCTCGTGCGTTCTTCGGGGCAAGTCAACCTGTTGTCATCAATAGCG
GGTCGATCCAAATGTTGTAATTACCACACAAAGCTATAGGAGCGCGTTTAGATGCGCATG
CTGCGCACATTTACTTAATTGAAAGGTTAACAAGCAAACAGCATCTTATGGCGTAACCTT
CGCCACGAAGCACGGCTGCTTTTGCGCAGTTTGTCCATTCAGAAAACCGCACCATCACTC
ACTTAt
>NODE_305_length_761_cov_19.320631
CATAGCAAATTATTTTGCTTGGCTGCAGCTAAAATCATATGCTTGCTTATCATACAGAAA
CACTATCGCAGTCTAAATATTGGTACTGCATTAATAGTCAATTGGATCATTTCCATACAG
CATCAAGCTGAGATGAAGGACTGTAAAAGTATACATTCCTGTGAGGTCTGTACACATCTC
CTGCAGTCAAGTACTCAGGAGAATCAGAAGATTGTCCACTTCACATGCATGTTGACCAGC
TCGTCATATGAGTTGACCCCCCACTTCAGCCAAATTCTGGTTCCTTAGGCATACTGTTCC
TCCTGCCGCATACAGCAAAAGCCTGGAGCAATGTTTAGCTAAACCTGCTGGCCTACGTAG
GCAGGGAGAGTCCCCAGAGGGCTGAACAATCAGACAATTTCAAGATCATGAAGCATTAAA
CCAATCCCGGCAGGGTACACTAATTAAACAGCCGAGCCCGGCACAGCCAACCAATCCCCA
CAGAGCAATTAAATCCATCCCCTCTAAAACACTGTGGAACCTGTCTGGGGAAAACTGCCG
AGAAGTGAGAGAGCGAGAAAGAGGGAGAGATGGAGTGGGGAGGGGAGGAAAATATCATAA
AATTCATCTGGAAAAAAAAAGAGAAGAAAAAAAACTATAGGGGGAATGCAGCAGGAGGCT
AACAAGGGAAATTGAAAAAGGAGAGTCTCAATTCAGTTCTTTGTTCTTTTCTCTATTTTT
TTCATTAATATTCAAAATGTCTGCCTTTTCTCTCAGCTAAGGGGCTGGGAGGGAGGTGTG
TGTGACCACATTTAAATTCAAAAATAGTGACCCTGTTGCGATCCAAAGTTGCATATTTAA
TTAAGATTACAAGGTCTGGAAAGCACTCGTGAGACTGAACGGAAAGACAGAATAGCCTCA
AGGcctatattacacaccggcagagctgctaacacagttgc
>NODE_306_length_792_cov_54.843433
GAAATGTGCATTTAGTATTGTTTAACATCATACGTATGCTTTATAACCACTCAGCCTACA
CCTTTTGACTGTTCCTCAGCAAACAAAGTTTTGCCAGTTCGTAAAAAATTCCAGTTACTG
TTACGTCCCCTGCTGAGAGGGGCCTGTTTCAGTGGAAACAGTTGAAACTCTCAAAACACA
GTACAGAACACATGGAGTTATTGGGTCTGTTCTGTTGTGTAAGTAAACATGTCGAGGGGT
GGGCTACTTTTTCATGGTTCAGGGGCCCCAACCCTCCCCTCACACAATTAACTTTTCCAG
TGTAATGAGATGATTGATATGCTGGAAGTGTGTGCTTTAAGGAGATATTAATCATTCCCT
CTGGTAATTTTAATCATGCGTTCCATCATCCCCAGCTGCTGAGGATCACCTTCCTAGCAA
ACAAAGGGCGGCCACGCCACTTGCATAGTCATTCTGTTCTAGTTTAACTTTATTTTATGC
TGGTTCCTCCCATCTGTTCGCACAAGCCTCCACAGCCCACGTTGCACGTTGACAAGCTGG
GGAAGCAGTGTGTGGGTGGGTGATTGTATGAGTGTGTCTGTGTGCATGTATGTGTGTAAA
CTTTAGAAACACAGGCATCTTTGAAATGGTAAATCTAATCCTCCAGGTCCGTGACTAGTT
GGTACACCGCCACCAGCCACCTCCACTAACACGTACAATAATGCATACAAACAGCGGGCA
TGCAAACACACACACAGTCTCTCGCAGACACAATCAACTTGACACACTTACTGAAACACA
CAAAAACGTACACACAAGCACATATACCACATGGTGTGGGCAATATGTCAGAGCAAAGCA
TAAATTGGCATTTGAACCAGTCACTATTATTGGAAGTATGAAGAAATGCTGCAGGGAAGA
TTTGTTTAGATGACAAACAACTTGGAAACTCTTTCTCTCCCTTGACTGCCTTGAAAGTCA
AAGAGACTtata
>NODE_307_length_470_cov_33.342552
GTAACTGGGGATCATGCAGGAGAACCACAGATGACACTGAGCTCTGGTTTTTATAATATT
ATAGTGTTAGAGAGAAATTTCAAGCAAAGTGAGGCTCCATTGTATCAGTGAGCCATGATT
TCTGATACTCCCAAAAAATCCTGAACACTAGAATTAGCAGTTCAGCAGTCTAACTGCACA
TTTTAGTACCACATAGACTGTGATCGAGAGCAATTGTTTTCTATTGGGCATAATGTGTTT
AGAAGCACATCTTTGAACTTCCTTTATACACACTCAAAACTGTATGACAAGCAGATACAT
CAGTTTACTTTACAGTAGAAATATTTCAATTACCAAATATACTTTTTAAAAAAACTAATA
CTCACACACACACTGTCAATTATACGACCATTGAAAGGACCATATGCTTTAGTTCTGATT
GTTCTCTTCTGTAACGTCCAGGATCTGCCACACTGAGATGAACTTGCGATTACAACCTGT
TGTAGTCTAGCTGAGCTGAACGCCTCATAAGTGGAGCTTTTGCTTTTTTATTGATCTCTT
TGTTTCTCATAGCTGGAAGGGCACAATATTTTCTCCAACCTGAATTCCAGCGAGTACGAG
CAGGTGCTGGAGATCATCCGAAAGGCCATCATCGCCACGGACCTCGCCCT
>NODE_308_length_1188_cov_16.707912
GAGAAATAAGCACCTCTGAGATTTGCTCCAAAGCGAAGCCCGCATCGCAGTAGCTCGGCC
GCTGCAAATACTCCAAATCCAGCGGTGTGCTGCGGGTATAGTCCCCCCTGTTCCTCCGCG
TTATCCTCGGCCGATCGGGGTCTCTGTTTTCCTGCTCGGAGGGCGCATTAGCAGCCGAGG
CCATGTTGCGGGGACTGCGAGATGGTTACCGTTTCCCACTTTATAGTGTTTCCCCGAAAG
CGTGTAGCGATATCCCAAGGCAACAGAGTTTCACTCTCGGAGATCTCACACCCGCGAAGT
AGGGCTTCATACTCCTGTTGGAGACGGCGAGTCAAAGTCTGCGCCTTCCATCCCAACATT
TCGTGATCCGGAGGTCTCCGCCGCTTTCACCGCATTCACCGTGTCTCTTAAAAAAAATAA
AGTTTCTCTGAAAAAGCGAGGCGCACGAAGTGATTCCCATACACAAGTCGTCGGGTGAGA
AACCTCGATGGTCGTAGCATTCTGGTGAGATCTATGTGGTCTTCCCCTGGGCCGCGCGTC
ACGGCCAACTCTGAGATTCAATAGAAGAGGAGAAAAAGACCTCTCTCCATTTGGAGGCAG
AGAAGGAGGAGGGGTGAAAGGAGGAAAAAAAAGACTGGAGATCCCGCCTCTGGGGCTGTC
AGATCGCAGGACTTTCTTGCATCTGATTGGTTCCAGAAGGGCAAAAATTACTCAGCAAAC
ACGACTATTATTAGCTGCTTAGCAACAGCTCACTAAAGTAGAGAGACCACCCAGGCAGAC
AGACCTCATGTGTGCATCTCCGACTTCAGGGGAGGCTCGCTGAGAGCCGAACCCCTCGGT
GCGTTTGGGTTTCCACACCGCGTTCCGTCGCCCGAAAGAAGCGTTTCCCGGAGAGGAGCT
GCAGTCGGCGGCAAGAAAGCCGGTCTGCGCCTCGGAAGGTGGCCGAGGAATGCCAGAAGT
GAAGTTTTTAACTTTGATTTTTTTTTCTACCACCACCACGATGGTGGTAGTTGAGCCTCA
AATTACAGTGGTTCAAGGGGAGGGCCTTCAGTAGACTATAGTGTCGTTACATGTCAGCTC
CACTGAAGCACACAGGCTGGTGTTTAGAGTCTGAAATGTGTATTTCTGTCTCATTCATTA
CAGCAAATTATAGGTATACAATAAAAAAAACTAATATTATGGCTTCAGGGATATTATGTC
CTTCTCCAAACACACCTCACTCTCAACATATTATGTTTGACAATACGGTCAAATAACTTA
AAATAAACAAAATAAATTAATGTTTTAAAAAATTGTAATTTGTGCGCAATTACGCATGGA
ACTACTGAttcacaacattattttttagcgtccacccttctaatattt
>NODE_309_length_630_cov_44.119049
ATTATATCGTATTTTAGTCTTTTCAGGAATTTTCTTGCACTGAGAAGATCCTCAGCAAAC
AGGAAAAAAAAGAAAAAAGGGGGGGGGATAAAACGGGATGGGGGGGAAGGAAGGAAGGAA
AAAAAATGCATGAAACATGAAACTCTGCAAATTTGACTTATAACAAGCAAAATTACACCC
TGCTGTCATTTAAATTATGGCTGCCCTCTATAAAGGTGTCTTTTAGGTGCATTAATTGAA
TTCGGCACTATTTCCCAATAATAATCTGTAAAGTTCAGCCGTCCATCCTTCATGAGATCC
CTGCCGCGTACCAGAGGAGTATCTATTTCAGTGGCTTAATTTATTTTCATGATTCGCCGA
TAATGACGGCCATGCAGGCTGTACATCAGAATTAACCTTCATTTCACTGAGGTATATTAC
GATGACAGTCCCCGACACATTTCACCTACACAAAGGGCATTCTCTCCCCTCTCTCTCCCT
CTCTCTCTCCCCCTTCTCTTCCTCTCACTTTCTCCCCCCTGCCTCCTCTGTCGCTGCCCC
TGCTGTATAATCATCCTCGGCAGACCAAGATTGTTTGATAGCCGATTAATTTTCATAGGA
AATCAAGTGGCCAGCTCTTTCTCTCTATCGCTCTTTCTTTATTTCTCCCTCTTACATCTC
GCCGTCCCCCCCCCACCACCACCAACCTCCAAACACATACACTCGCTTCCTTCCAACAAT
GGCGAACAGCGCTTGTGCTTGGTGACTTTTTCTGTCAATTAGGTATtttatttaatctca
tctcacatttttctctaataaattgcattc
>NODE_310_length_691_cov_51.151955
CCAAACCATGCATTCCGGTTCAACATGTATACTAATACCAGCACAAAAAAAGTAATTAGT
TTTGAGCATAATATGCATGTTATGATTGATTTCATGTGGAGGAGCTCCAGAGATGCTCTC
GGCTCAGTGCTGTATGTTCCGAGATGATGATGCAATGAAAACAGAAATGCATGGCCTCTG
CTCTGTGACCTGTAAATAATTGATAAATCAATTTTCTTGACTAGAACACCAAATAATGGA
GCAATGCAATTCTTATCAATTACATTTTCGTCTTAATTGTTGACTTCACTTAGCACAAAG
CAGCACAGCGAAACACCATGCCATTTTTCAATTAAAAGGTCCAGATGTTTTTGGAGGCTT
CAGTAGACACAGGCAGTTGTGAGAAATGCTTTATCTGCATTGTAATAATCACTAGAACAT
CAGCTCCAGGCTGCATTTACATACTCATGTTTTATTCCAGCCCTCTTTCTAATGCACCGC
TTAATTATACTGAGCGCAGACAATGTCAGACCCCCATAGCCCCAAATTTATTATTGCACT
GTGTGAAGCTGCAACCATCAAACCTAGTGTCCCTCATCACAACACACTACACTCATCACT
GCTCTCACTCTATGGAATACATATCATGCTCTCGGTATGGAACACATATCACATTTTGTG
GTTTTAATCACACCAAGTGAATAAAATTAATAGCTAGGATGGCAAGATTCAAACTGAAGT
CACACCTCAGTCTGATGTTCATTCCCTTATATGTGTAATGTCTTCACTCCTTAACTGCTC
CTTGCTGCTGAATATCACATGTAAACCTTTTTTTAAAGTACAGTATAAAGGATTTCATCT
AATCGACACGGACATTCAACTTAAAGGTATt
>NODE_311_length_1242_cov_20.472626
TTGACTTCCAGCCTGCAGTCTCCATTATATCTGTAGCATGACTGTAAGCACAGGGAAAAT
GAAGTTAACACTCACACATGATAATCTGCACATTAAAAATCAATAAACATAAATGAGATT
GTAATGACAAAGCAAATAAGGGGGGATTTGATTTGTGTGTTGCACAGTAAAACTTGAAAA
GGGTCATTAGAGATTTCTGTACACATGCGTAAACATAAAAATGAGTGCAGGATTGGAAAG
CCTTCACACTGTGAATACAACAGATATAAATAAGTTCAAGGTTTCAAGGTGTCCTGTAAC
ACAGCACTACATCAGCGGAAAGAAAAACTTCCAATAGCGACCACCTCCCTTCTTTTTAAA
ATTCTACAAATATTCCATTTCCAGGGTTTATCCAGGTATGAGTCTATTAATAACTTGGAT
ACAAAGATATGGAGCTTCAAACTGAAAAGGCAAATAGCACTCTGTCTGCCCGGGCTAAAA
CAATGAATTCTAATGCATCTGGTTGGGGGAAGAGATAAGAGTGTGTTATTAATCTTGTGT
CACATATATCAGCTAATTACATACTTGCTATTCCAGTTCTTTCCATCTTTACAGCCCAGC
TGTCTCAGGACACTGCACCTATGGCAAGGAGATAAAAAGGTAAGCATTCAGGGCTGGTAA
ACAGAAATGGCAGCAGGAATTTATCACTGGAGTTTTTTTTTTTTTTGCTTTTTGCGATAC
TTGCCTGTTGATAAAATCTATGGCTTGTGCTTTGAGCTGCTCGGCACTGTGCAAGTCAGC
CAGGATGAGGGTGTCGGCCACATTCTCCACTGAAAGGCTGTTGCACAAGGCCTCTTCACA
CATGACCTTTAAACGCTCCAGAgcgtactggggNNNNNNNNNNgctttttgcgATACTTG
CCTGTTGATAAAATCTATGGCTTGTGCTTTGAGCTGCTCGGCACTGTGCAAGTCAGCCAG
GATGAGGGTGTCGGCCACATTCTCCACTGAAAGGCTGTTGCACAAGGCCTCTTCACACAT
GACCTTTAAACGCTCCAGAGCGTACTGGGGTGGAGGTGAGAGGGGGAGACAGAAAGCAGC
GGTTACAGTCTGGATCTAAAGTAAATCCCCATGGTCTGAGGTTTTGTCTCAACTCTTCCA
AACGCACACAAAGCCACCGGTGCAATCAGTTACTGAAATTCATAATGATTACATCTCCTC
TGGAAATAAAAAAAGTGACCGTGTTCCAAAATGTTCTATCAGCAAGCTCCTGTGGAATGT
AATTTAAAGAAAAAAAATGGATTCACACATTTTAACACGGCATTGGTATTCCCCGGGGTG
ATGTGATCACCACCGTATGTGATAGATCGCTTCAACAGTGAGTAGGTTCATTTTAAAGAA
GCAATTAACGTAGCCCCTCAATATacttttcacaatttagtt
>NODE_312_length_638_cov_19.989029
GTTTGCAGAAAAAAAAAGAAAAGAAAAAAACTCAGTAAAACATCGACAGCAGCAGCATGT
ATTCAATAAAGAGATGTTTTTGACCTTGTAGACATAACTCAAGAAGAGCTAACTTTTAGA
CATACAAGTGACGTCCAGGCTCCCTTGAAATGAAAACTCTAACTCTCCAAGTGCAAAGCT
AAAATTCAAATAAAGTAAACCGGACAAAAAGAGGAGTTGGTGCAATGATTTCTCCACGCG
ACTATTGTCAGTTTTGTCTGTAAACATGCAGGAGCAACAGAGTCGGGGCCCCTGATGGAT
ACAGAACTACTTGGGGGTGGGGGGATGTTGCTTATTTAGTCTGGGATGATGTGCACTGTC
TCTGGCTCCAGAGGCTGCCCCTCTTCCTGTTTACCTGGGAGTCCTTTGGGGTGAGGTTGA
GCTGAAAAGCCCAGTCGGAGCCAGTCAAAGGGAGCGTGGCGCAGTCTTGACCCTGGCGCT
CCACTCATTGTGTAGTGCAGCGGTGTAATGAGGCCCTGTGTGGATATTGATATGACAGAA
CAAAAGGCCAAGGTGCAGTAAGGACAGCAATCCACACGTTTCACACCATTTGTTTTTCAC
ACCGTATCCATCACATTAATGGGTCACCTTTCTGTGACAGCTCATGATTACCTGCTTACC
CATGGAGAGAAAAGGGGGTGAGAAAGAGAGGGAGAGAGAAAGCCTGGTAGGTGCAGAGAC
AGAGAGATAGGCAGGAAGATAGGGAACGAGGGTGCTCCGGTAGTGAGGGCGAAGGGTGAG
TCGGGGGTGGAAGGGGGCTCAGGGAGCGGGGGGATGGG
>NODE_313_length_613_cov_36.872757
GGGGAATAAAGGTGGGTTGTTCTCGTTCCCTTTGTCGTTGGCCTCCCTTAAAATCAAGGA
ATCCACGAGAAAAGACCTCGGCATGGTTGCAAACTTGTTGCTCGGCGCGGTTCAAGTTGA
AGCCGGTGCGTATTGCGGCTGTGTTCAGTGTGTGTGCTCTCCTCGGGACGGTGGACAGCG
AAGTGGTGCTGAAGGCGCACAGCCGCTCCTTAAATAGGCGCCGTGGACTCGGTTCGGCCA
TGTGACGGTTACGCTGTAAGCGGCCAAGAGCTCTCAATAGGGTTTTGTGCCTTTCTCTCG
GCATTCCCACTGCACGCTTCCCCATTATTTCACTTGTTAACTAAATGAACTGCATAATGT
AGTCTATTCTTGTCAGCCCCACCCACGCCGCAAGAGGCGGCACTGCCCATTCTCCCTTTT
ATCATCACTCTCATTTTATCATAGAGAAGAGCTTAAATTTGCGAGAGAAAACGTTTCTGT
CACATTTGGAAAAGCTAGTGCGTATTCAAGTTCTGTCTTAGACATGATGCCGCCTTTAAG
TTCGAACTGTATCCAAGACAAGAAGCAGAAATGCTGCTGCTCCACATTTATTCCGTTTAA
ACAACAGCAGGTAAATTACACATTAATTCCCCATCGATTGTTTTAAAACCACAGGTCCAT
GATGCCTCTGTTTGGTGACATCCTGAGAGGATAAATCCAGCAAAAATGCTTTGCTACATT
TCTCTGTATTACCAACCCAATCAGTCCTGCATTATTctctgaattaattattcgtgcctg
cacttgtgtggct
>NODE_314_length_569_cov_27.518454
GTGACTGAAGCTAAAAACCCTAATAGTTGTGCTGACTGAAAATAAGCACAAATCTCAAAT
TAATAGATTGCAATTAATTTGAGATTTGTGCTTATTTTCAGTCAGCACAACTATTAGGGT
TTTTAGCTTCAGTCACTTGACTTGGTAGATACATTATATGAAACTATGTCAAAGTTTTCA
TAGTTTTACTTTTGCCTTGAGAAATTTTTATCACAACTATCCCTTTGCCCTTAGATGTAT
TCGCATCAGCTCAATTTTGGAGAGCACATCAGCACTTATTATGTATTCTCGTTAAGTGGA
ATGAGAGTGGTGCATCATCTACAAGAGCGTTACTTATCCGTCTGTATTTGCCTTAATATT
CTGTGTATTTCTGGTGTCCTGTTGTGTCAGATCAGCTTTAAGATAAGCAGTGTGCCATTT
CAAAATTATCATTCAGGGAAGAGGTAGCTTGTAGTGTAAAATCAATAGCTGCTTAAAATT
CATTGCCAGGCAATCCATTTGCCCTTTATGTTGCTAACCTTTCACTTAAATATGCACCAT
ATTAAGATTTCATTATATACAATGAATGTCACAACAGTTTGCCCACTATTTCTCTTGTTT
GCATGGGTTAACTGCAAATCATTGCACTTGTAATGTCTGAAAAATGACTTTCATTAACAT
TATGCAGGAAAAATGAAAAAATATATGAGCCTGAGTAGCCTAATAGGTATTAAAAGGCAA
CACAGGATGTGTATGATGTTTTAGTTACA
>NODE_315_length_719_cov_58.333797
AGCTGTGGGGTCATTATTTTTTCCTGACGTATGTCATGAGGCAAAAACGAGGTTTAAAGT
CACACTCTTTCTGACGTCACCGATGATGCGAGCTCATTTGCATACTTAACGAGAATTAGT
AACACAGGTACTGGCTGAAAGGTTGACCTTTTGTCTATTGATCCGAGCGGGACGGCCGCA
CTCAAATACAGTATGTGACATCCGGTGGCCACGGGAACAAGTACACACACGCAAACACAA
GTAGGCCTTGCTGATTAACATCTACTCCCACAGTCTCCTACGATCTCAATAATAACTCTA
GGAAGAGCAGAGTACCTTAACAGTGAGGACTGATAAGGAGGAAAAAAAGGGGGAGAAAAT
ATAAAAGGTATATGGTTTAAATGAAAGAGAGATCAGAGGAGCAGAGTGGGAGAGAGGAGC
ATTTTTTGCCATTTCACCCAGTTTAATAGGAGGACAGTTAATGGGCCTTTTTTATCGGGC
ACAGGCATCAATCAAGAGGTGTCAGGCGGCCGCTGAATCTGGGCTGTGGTCCTCTTCACA
GATGACTGATTAGCAAGCCAAAATCACCAGATCCATCTTCCGACGGTCACTTTTATTACA
GTCATTTTTAAAGTGACAGCAACCTGCCTTGTCTCACAACACTGGCCACCGCATATATAT
TCTCCCCCTCTCTCTTTCTCCCTCTCTGCATCCGTCTTCCTCTCTCCTTCTGTCGCTGAG
TATTTGGTCAGTCACTCTCCTGTTGTTCCTTCAAACCTGCGCCCCCCCCCATCCACCTTC
TCCGTTTCTCCTTCTTTTAACTACTTTTATCTGACTTTCCCCTCCGTCTCTCTCCCCAAT
CTCTCCCCTCCCGCCCCCCCTTTCTCCCACCCCccctttctcccaccccctgttggcac
>NODE_316_length_370_cov_4.964865
TTAACCAATTGTTATCTAGCAATCACTTTCATTTAGCATATAATTCACCTTGTACTGTTA
TACACTAATGACTCACATCTGTGAGAAAAAAGTGTGCTCTCAGGTTTGAGCACAGCACAA
AATCAAACAATCTCATGCTCATATCTAGTCGGTGAGAGACTCACTGTAACCGTTGCTTTC
AGTCTATTATTTCCATCCATAATGTGCACAGGTGCAGCTTAATTCAATTGGAAGACGTTG
CTGTGGTTATACACAAATAATACATCTCCATGCTACCAGTAAAGCCGTTGTCATGGAGAT
GATGAGGCTTATATAAGCTCAAATGTATTTTTGTTCAAAACAAGTATTGTCTTCCCCGTG
CTCATTTCATTATGATTTGTTTATACCCACACATATAACGGTAAATTGATTCAACTGTCT
CTGTCTTTTTCAGACAGGCACAGTTATAAAGCAATACACTTAAAAATGCAATTTTGTTGA
ATGGCTAGcaaggcatgaaggatctgctctcaggcaaagaccttttatgccatctgcaaa
agttgataac
>NODE_317_length_1380_cov_29.009420
CAAGAAGTCACTTTTCATTCAAATGTAATCATCACTGCGCAGTAATATGACCTTCATGGC
TGCATGTTAAAAGGAGCGAAAGCAAAGCATTCAGCTCCATCAGTCCCTGTGGCCATTTCA
GAGTATACAAAGGGATCACAGACACAAGCGAAAACCACTAAACGAATTCAAAGCATCACA
GAATAATAGGCCTTTCACTTTGCAAAGAAATGTAAATGTGCATGCAGTGCATATGTGTTA
AATGCTGCTACAATTTCTAATATTTTTTACACTGTGCTTGACACGCTGCATCTTTGATTG
ACATTTGCTGCCAAAGCATTATCATAATCTCCTAGCAGCAACCACAGTAGGAATCACACA
AACATAAATCATAGTGGAGGAAAAAATTCTTCACATCCACCTTGTGCAACAATGCCACTA
GTTTTGCATTTTCTTCTGGAAATTTTCTGCCTTAGCTCAATTCCCTGCTACATTAATCTC
ATTATCCTTTGAACCTTTTCACTGTTAATGCCAAATGCAATTTGTATTCTGAGGCCAGGC
AAAAAGCTCTAAACTGATTATCCCAATTTGAACCGTGGCAGTCCTAGATATTGTTGAGTC
TGAAAGGGCCATCTAGCTGGTGAATGGGCTTCTCATATGCCTTCTGAGTTTCATGACACA
ATGTTGCGTCTGCTTTGCAAGGGATAAATTAAGCGTGTGAAAGTCTAAGCAAAGCCCTCA
TTTTCCAGTTAATCAAATCTTCCCCTAATCAAATTAGCGCACATAATTCCTCTGGATGCG
TGGTACAAAAACAGCATTATCCCCCTCTCCGGAGCTGAAAGGCAGAGAATCAGCGTGGTG
CCTCTCTCTCCTCTGCATGAGCAGCCCTCAATGGAAGAGGAGGGCCAGGGTGAGATGGGG
GGTGGAGGAGACCAGGGGCAAAGGGGGAGGGTATGGCTCTTCCCAGTGGCCTAACAGAGA
AAGGCAAGGCCGGGGTAAACTTTGGCAGCGTTTAAGTTCCCAGCTCNNNNNNNNNNGGAA
TCAGCGTGGTGCCTCTCTCTCCTCTGCATGAGCAGCCCTCAATGGAAGAGGAGGGCCAGG
GTGAGATGGGGGGTGGAGGAGACCAGGGGCAAAGGGGGAGGGTATGGCTCTTCCCAGTGG
CCTAACAGAGAAAGGCAAGGCCGGGGTAAACTTTGGCAGCGTTTAAGTTCCCAGCTCATT
AAAAAGCCTGGCTCAGTGGCCACCTCCAGGGAGCACTGAAGCGTTGGCTAATGAGGTACT
TGTTTAATTTTCTTTCAAAGGGCTGGACATCTGTGACACCCCCACCCCAAACCCCACACT
CCCTCCCATTTCTCCCCTCAGCCTTAAACCCCCATGCCTCATCTTTTTTCTTCAAACCCC
ACACAAAGCCCATCTATCAATAGGCCGCAGGGTTCTCTCTGGTTTGATGAAGTGTCTCTC
ATTGAATAAGGCAGATAATACATTTGGAGGAGTGCAGAACAATCGCCATTAACTCTGATC
TCTCCCTCTGAACAGTCAAAGCACATCATGGAAATTCAATAGTGGTAAAGCTAAATGGAT
>NODE_318_length_944_cov_28.635593
ATGTCTGTCAAACCTTTGGGAAATGACTTTGTGAATAATATATGCAGCAGAGGGAAGTGG
AAGGATTTTAATAAAATGTCTTGTCATTGACTCAAGTTGTCCTTTAAAAGGGACTAATCC
ATTCTTATGTAATGCATTTTAAAATGTTTATTTTGTTATATATATGTATTCCAAAGTGAC
TCGGTGTGATCAGGGCCTTAAAGGGTTAAAATCTGTGCTACTTGGAGTGTGTCCCCCAGA
AAAGGAATGAGGTCCCCGGGAATGTTTTACAGATAAAATAAAAAGAATCAGGAGAATGAG
GGAAAGAAGAGAAGTTGAATATATATTTCATGTGATAAGAGAAAGATGAAGCGCGAGAAA
AAAGATTCCATTACAGCTGCGACAGTTACAAAACTGCTGCTGTGTAGAGTAGCCTCTGTT
GAAAAGATTGATGCAATAAGGACTGACCTTGGCTTGGAGCAGGAGTCGGTGATGTATGTA
TGAGCATCTCCCTGCTAAATGGACCCAGATTTGTAGCACTAATATACATGGAAGCCCAGT
ACCAAACTCGCCACGGCTATAAATCAACAGCCACTTTGGGTGTCATTTCTGGTTTATATT
CTACTATTGTTCTGTGCTTTTAATTCGTGTCACTGCCATCTGTTCATTTGATGCAGTTTC
ATACTGTATGATTTGGCTGCAGAGATACTGTGCAGACAATCCCTGTTAGACCATCAGAGT
GGATTAACTGCACTGGTAAATTCCACTGAGGCTATCTCACAGCCGCATGTAAATAGAATC
TGAATCGAGTGAAAGGAAAAATAGAAATTTAAAATCAGAAGTTTTATTGTTTGTCAGGAA
CTCGGCAGAACAGCGATTCAATATAAAATTAACAAAGAGCAAGAACAGCAAGAAAAACTC
CTGTTAAACCTCCAGTTGAAAGGCTTGTGGATTCAATCTGGATGTTTTCCAGAAAGCTGT
TCCTGAATTAAACGATATTACCTTTTCTCTTTCATTTTCAGCTATGTCTAGATGTTCTGT
TGTTCATGCACATATACAGTGCAACTTAATTGTCAGCTTACAGTGAAATTCATTTTGCAT
CCTTAAGCCTGTTTCATCAAAGAGGTAAattcacatgtgctaac
>NODE_319_length_526_cov_14.182509
TGGACATCTGATGTCCCTAAAGCTGCCAATCAAACCAGCTACCGTGAGCATAGCAGCAAA
GACACGAAGAAGGGAATGAAGACGAAGATTGCATATAAAGATATAAAGAAGTACAGGGGA
AAAAGAAAAAGCGGTTTTCTTCGGAGTTTAATGTGAAAGTTGCGAACCTGCAGCTGAAAT
TTGATCTTTACTGCAAAAAAGTGCCGTAAAACAATCAATAACATTAGTAACTGCCCTCGC
TATTGATGAAACAAAGACAAACCTTTGGAGCAGACGAAACACCAGCTGACGTTGACGTGA
CTGTGGTGGCTGTAGCCCTTCTTGGCATGGAAGTGGTTCGTGCAGATGATGGCGGTGTTG
GTGATCATCTCGCTTCCCGCAGCCACACACTGGTCGCCGACGTGATACGCCACTGGGCAG
CGCAGGCAACGCATCAGCCTCCCTGCAGCACAGAGCGAAGGGGAAGGACACCAGATTACA
CAAACATACTGACAGACGGAGCTGCAAGTTTAGTGTTTGGGCAACAAAATGGCAGAAAAT
GGTGACAAATGTCGATCAGTGCGTCCTGAAGCCCCAGACGACGTGCTCAAATGAATCAAA
GAAACTCAGCGACCCAGAATAGTGAAACTATCAATTAATACCTACTGCTACTTATAATCT
CAAACATTAGTGCTTGGTGAtttcagctttgaccctctggtgtcag
>NODE_320_length_513_cov_57.467834
TTTTGCATTTTTTTTGTTGTTTTTTTCCCAGAGTTAACAAAAAAAGAAATGCAAAATAGA
TTAGGTACCTAACCCTCTTTATGAATGTATATTATAATGTTATGTTTGATGTATTCACTT
CATGATTCTTTGACACTGGTTGGAATTACTTTTGCTCTTTTCATTAAAAGATTACCGAGC
TTTATATATACTGTCTAGAGTTGTTACCAGAAGGAATCTTAATGAACTCTTGACACTACA
AAATCTTGTATATTTTTTGTGTGCCAATTTGTAACATATTTTGTAAGTGTATATTTTTCT
TAGAAAGTGCTGTGAAGTATTTGTGTGTGTGAGTAACCTTTTATGCGCCTCTATAGGCAG
TGGAAAGGATATACAATGACAAGTTTCTGGTTTTAAAAACCAAAATATGAAAGTATCAAC
AGAAAACTAGAAATATTTACATTTTGTTGGGAGTTTTGTAATAAGACCATGATCTTGTTG
TGAGAGTGTTGTGTTACTGTGCAAAACACAAATAAGCAAAGAAAAAAAAATGAAAACTTG
GAAAAAAAATATAATTTGTGAACAATTTGCTGTTTTATAGATTTTCATGTAAATTATTTG
AGTATTATTTTGTTTTTTGTTTTGTTGTAACTGTTGCAAAGGTTTTAAATATTTGTGATC
AAGCCTGTATGGTGATAATGTAATATTGGTAAc
>NODE_321_length_674_cov_28.863501
ATGATCACTTAAATCACTTTAAGTCTGATTCCAGTCGCACCTACAGCTTCTTTGATATCT
TTAATATCCCCGTGGATCTTCACAGAGAGATGTGTGGTCTCTTTTCTGGCTAATGTTATC
ACTGGCCCCTGTTGGTGTGTTTTTCTATATATAAAATCATCATTTACATCTTCCACTCCG
TCTCCTGTTGGCATGCTGGCCCAGAGGCCTGGTCCTCAAACCACTAATCAGGTAATGTTG
GGGAGGTTGAATGGCGTGCCTCCCCCTGGTCAACCTTCACTGCTCACACAGTGGTGTTGT
TTTAAAGAGCATTCTTTAGCAGCTGAACTTGGAAAGGTATTAAAGTGGGATTAGGCTCCT
CCACAATCCACTGCTTGTGTCATTCAGGGAGTTTGTGTTCTCCTCTCCCCGCTGCCACCT
CCCCACTCCTCCTCTGTTTGATTGTGGCTAGCCGCAGGAGTGGGACTGACTGTGCCTTTC
AAAGGAGAGGGGTAGGGTTAAATCCCTAGTCCACTGCTCCCTGCTAATTCTCCTTGTTCC
TTAGAGAAGGATTTACTTCTGCTGCCAGCTTCTCAAAGGCCTTCTCTGCCCATCCGAAAA
GTCGGCGTTGCCTTCCTGTGGAGGTGTGGTTGCCATAGAAGGGGCGTCATGCATGGCTAT
TCCATCTGAACCCCGCTGAGAATGGGGACCGGGGACTGAAAACAGGCAGAAAGTCCGGAT
TAGACCCGAGGACAAAGAAGGACAGGAAGATTCCAGAAGGGACGAATAGGAATTACAGCA
GCAAAAATAATGCAAAGTGACAGAGAGGGGAAATAGAAAAATAATGGCTTACAAGATTAG
ACTCGGCGAGGAga
>NODE_322_length_673_cov_27.337296
ATTTCTAAAGTGTTTCCTTTTTATTTTGAACAACACCTGCTCTTGCTCCTGAAAACTTTC
TTCTTTTTTTTTTTCCAGATCAAGTGATCCTGTTTCCAGCAGTTACCCAGAGCAACACTA
AAAGGCACCCAACCCCAGAACAACCGGGAAACATTAACTGGCCGCTCCGCTACCCACTAA
TGGATCGGACCCATTTCATCAGCAATCTGACATTTAATGAATATATATTTTATCTTCCCG
TGCCAGTTATCGGAATGTCCTCCCCGTTCCGAGAAATGGCCGTCCTGGGACTCTTTTGAA
CGGGCCTTTTTTCCTTCGACTGGCACCTGTACGCCAATCACACTCACTGCAACCGGCCCG
CAATCTTCCCTTGTTTTTTCCTCTTCGCTCTCTGTCTTCAATATGGTTCATGGATTAATA
ATTCATGGCCAGTTATTAGGGCCAGTTCAATAGGAGATCTGCTGATGGAGGGTCGGCGCT
CGGCGAGCGTGCCCGGAGGGATGCTGCGTGTTGTTGTGTCAGCCCCCATCTGCCAGAATG
CAATAAGGCAAACAATGGAGGCCTTGATTTCCACCAGCAGGCCCATAATCTTTAAATGGC
TATTAGCTGAAGAGTGCAACCAGTCAATAACCGACAAAATCCTTTTAAAAGCTTCTCTCC
CTCTCTCTCTCTTTCTCTCTCTCTCTCTCTTTCTCTCTTTCTCCACTCCTCTCAAGCTCT
CTCTTTTTATCTGCCTCCCGCTCTCTTTCTTCTCTCTTGTTTCTGGTCAAATTGGGACAC
AGTTGCTACAATAAAACTCTTATCACGAGCGCTTTAATGCCAGCAGAGGCCGGAGAAACA
GCTACCAATGGCg
>NODE_323_length_1356_cov_21.390118
TATACTTCTGCAAAAAGCTCTTATCTCATTTGTTAGCTGAAAAAGTACTCGATTTATCAA
GTTGCACAAGTGTCATGCTCAGTCAGATCTCTGAATTTTGTTCACGTCCACGACGACTTA
TTTGGTTTTTACCAGAGGATTATTTACGGGCTTTGAGAATCAGCTCTACTGTACACACAC
ACACACACACACATGCACTCACACGTTGACAGACTCCCAACGTTTACAATTTGCATTCCA
CACTCTCTCTATCACTCTCTATTTCTAAGAGTCACCGGGTGCCACGAGTTGAACTTGGTT
TTTGATTAAGTGTTTGTAGGTAGCGCCTCGGGCCTCGTCTCTCATAGATAAGCAGCAGTA
ATCCTGGTGTGTGTGTTATTGTGTGTTTTCTGGAGGAATCTGTGGCTGCGCGCCGTGGGA
CCGGGAAACAGTTTAAAATTCAAGAATTTAATTTTGCCACATTTTCCCAGCTGAAAATGA
AGCATCATTAAGTTCTTGTCCCCACTTTCATTTTTTGAATGAGGTTTTAAATGAGCCCCA
TTTCTCTCACGTCGATTACATGTCAGTTTTCTAATGACAAAACAAATCAGAATTTAGCTC
AAGCACTTAATCTCAAGTCATCATCTCTATTTAAGATCAAAACATCTGATGAGTAGATTA
TTTTCCCCATTGCTCGATGAGGATCCCTCGCTCCAGAAACCCCCTTTTAGGAAGTGTTCC
CATGTTTGACAGCATGCCAGTCTCAACAAAGGGGAAATGCTGAGTTCCCTTTAATAGATC
TATATTCATTTTCAAATGAGTTGATTAGCCAGCACAATGTCATTGGATTCAGGGGCCCAT
TACACATTTATGATGGTAAATTACTGAACATTTACAATCCAAATGAAATTTCATGAGGAG
GGGATATTGAAAAAATGAAGGGAGAGAGACGCTTTGCGTTCATCCCTGTAGCCTTGCCTC
ATTGCATCTCTCTTCCTCTCCCTCCCTCTCTGTCTCTCTCCCTTTCCCCCCCCCACTCTC
TTTTCGTCTGTCTCTCACACTCTCTCTCTCCACTCTTGTCTGTTTCTCTCTCACATATCA
CATCAGTGCCCCCTGTGGTCCAACTGGGCATCACATAAGGGTCTGCAGCCGTGCTCACTC
GCACACATTGACATTTAGGGAAGTGTGTTGTTTTCATACTGCCATTCAAATAACACTGGC
TCATCTCCAAGTAAGGTTACAGGTAAATATTCACTGATGCTTGTTTTCACTATGAAAGTA
GGGAGATGCAGGTGGATTGCAGCGAGAGGATGGATGTGTGGAGGCGAGGAGGTTGTTCCC
TCCTCTGTCTTTGGTGTAGAGCTACATGTAGGTTCAAACGTCCTATAGATCCCTGAGCAA
ACACCTCTCCTCTCCAATCAGCGCTCAGCACTCTGCAGCCCTGTCACTGCATCCACATCA
ATATTTTATTTTGGCAAATTTGCGGTGACATGCATTAGTACAATTAGGGGCAAGTTTTTA
CTTGAATTCCCATCTTCTACAAGGAGAGAGAGTGAt
>NODE_324_length_559_cov_11.672629
TTCAGTATCAAAGCGTCCTGCTGCTGCCTCTCAACCGAATGGGATTCCATGTAGTCTGCA
GATAGACTTAACTTTATAAAGTTTTTTTTTTTTCTTTATTTTTCATTGCGATTAAAATAT
ATTTGTCATCATCATTATTATTTTGCCTGCTGTCAAGTTATTCTAAAATTAGGAAGTAAT
GAGCGTGGATGCATTGGGAAGCCCCGTGATGGACCCTACGTTTTCCAAACGGAACACGGC
GCTGAGATTAGTTGACTTGGCAGGGGCTCACCACCATCACCATCATCACCACCATACCCC
TCAGAGCGTGACAGGCTTCCCGGGGTTCAGCAGCCATCCACACTCAATGGCTCACTCGCA
CCCTGGGGAGATTACTGCGGAACCCCGCCTGGGGCCGAGTCCATTCGGGCCAGAACACAT
GGGGCACTCCGCGGCCCTCAAAATCAGCCCAGCCCATCATTATCCCCACCACCATCACCA
CCACCACAATCATCATATGGCAGGCCACAGTGAAGTGGTCTCCAGTCAAACGGGAGCTTT
TGGCCCGGTTCAGGCGACATCGGTCCCGTATTCTATGTCTCACACGGCCCAGGCTTTATC
CGCAGGTAGGGATTTCCTCATCCGGAGAGATCTGACAGCTCAAGCCATGCCCGTACTGAC
TGACCAGACTGCTGGTTCAGCCTCTCACCACGGAATGTTTGTCTCAACAACAGGTAGCTA
TCCCGGACACTATGGTCAt
>NODE_325_length_735_cov_48.389114
AAGAGGAAAAAATATCTCAACACCATGAAAACCAAAGGCTTAGCAATGAGCAAATCAGCC
CTTTGTCTTGTTCAATTCAAATCAAAGGATAACCAGGAATGTTTGTTTGACAACAGCATT
TACAATGCATTGTTCTGAAGCCCAGAGCCTCCCAAACAAAGACAGATAGGCTTTAAACAA
GTCATTTAATTAGCACCGGATCCCCAGCTTTGGCTGCGCCAACCAATTATACATTCCTGA
GGCATGTGCAGGTCCTATTTCACAGGAGCGAGAGGCAGATCCTCTCCAGCCCTGTCTCTT
ACAGTACATCTCTCCCCTTCCATTTAAGAGAAGGTAAATAGCCCAGACAGACAGCTTCAT
TAGCCAGCGTCTGAAGAGCGCGGGGCCGATTGTCGCTTAAATAGTGCGCTTTTACTGCAG
GCCCAGCCAGCGACCTCCGATCAATTACAGCTGACATTATTGTTTGTCGGGAGCTTTTTT
CCTGGACAGAGGGAGTAAAAAACGAGATCAGGCCTGAGCTTTGGCTGGAAATGTAATCTT
CCCCCTCTCTTTGGTTCTTTCGCTCCACAAACAATAAATCATTCAGTTGAAGAGATAATA
AAGTGCCAAGTAGGAGCTAGTTTAATTTTTGTCAGGGGAAATCTGTCCACAACAGAGTTA
AGGGTAAGGGGCTGGCTGCTTTCTTCATACCATTTTCAATGACAATGGCTTAGTTCCTTT
TTTTCTTATTTCCCTCTGTAGGGTTAGATGGGCAGAGAGGCTGAAGTTGTGTTTCGATGA
AGATTAACTGCAGCACAAATCACTGCAAGTTATCATTTTTTTTGTCATCAAAATAAATTA
CTGCTCTCTTTTTAATCATTTTAAAAAcattcaatctttttttggggcggccgtgggtgg
ggggttgcccgtttt
>NODE_326_length_942_cov_12.236731
CACACATGCAATCACAGTGACAGTACCGGGTACACCAAGGACGTTGCGCTTGGGGAGTTT
CATGCCAATCAAAAATGGAGAGAAAGGAGAGTGCCCATCCTCCAAGTGAAATGGGATTTC
TAGATCATATCATGGCCTATTGCAGCTCAGTCCGGCTCTGTGCTGCCATGTTATCCAATC
CCTGCCTTGCTATCTCTGTCTGACCGCTGGAGAGTGTAACACTGCACAGATAGCCTCTCT
CACCGCGTGCATCGTGCTAATGAGGGGTGGCATTTAGAGATGTGCTGCTCTGACACATGG
GCATTGTGTGCCAGGCAGTGGGTGATTAAGGACGAAGGTCAGCCCATTAATTGCCTCCCT
GCCATCTCCGCTCCCTGGCGCGTGATCTCTCAGAACTAATGCATGTGTTTGCCTGAGCTT
TTATCTAATCTCCAATGCAGTTCAATCATATGCTTGGTTTGTTTACATTCCTTTCATGTG
AAAGTTTTTTTTTTCCTGACTTATTGTAAAAACAGCGCTAGCCCAGGTTTCTCTGTTCAT
TTACTGTAAGCTGTTTCATGTGCTTGTGAGTGCACATAGCCTCCTGCTCTCAGGAAGGGA
AAAAGCATATTCTTCCATCCCCAGGGGAAATAATTAATCCTTACAAGGCTGTCGCATGTT
GAAATGAAGCGAGTGTGAAGCATTTAGCCCAGGAGGCATTGCAGGCTGTCGCCCGCACAG
GCACCTGTTGTTGTCCCTGCCCTACATTTCATGAGAGAGCGCTGAGCAGAGGATAACAAC
ATGCTCCACTGATGGCAAATGAGACACACAACTGCAGATGCAGGGTTGTGTATGTGCGTG
GGTGTGTATGTATGCACATGTTTTCACTTTTTTTTCTGTTTTCGTGCATTATGTTTGCAT
GCACGACCACTCCAGAGAGTGTGCACAGGTGCAGGAAACCCCCTACCTTATGAGGAGGTG
AGGGCTCGCACAAAGGAGTCGGTGCTGGCTGCTTCAGAGGGTGTTTATCAGCCAGAACCA
TCTGTATGCTGCTGCTCATAGCTATGATCTACTGCAGCCTAAACCAATAAGTCACAGAGC
GCCaccctaaaaagagactctctcctttaacctccatgtcct
>NODE_327_length_370_cov_50.551350
GAATGCTTAATGTGTCAGTAACAGTCTTTGACTAGCAAACAATCGCTTGTACATTTGTGT
TTAACAAGATTCAGATTTCAAATTAGGGGTCTCGTTGAGCTTGAACATGGATGCAACGAA
CGAGAGCTTAGTCTTACTTGGTTGTTGTTCAGTGCTTCTGGTAATTCAGACATCTTATCC
TTTGTCACGCTTGGCATCTTACACATACTTTTGGGCTTTTACAACATATTGAATTAGCTT
TCTGTAGCTTAAATACACATACACACTAATGTTTAGCTAAACACATTTTGCCCTCCTGCC
CCTTCCTCTGTTTCTTTCTCTCTCTCTTCCTCGTTTTCCCTCTCTCCCTCTAGCAGATAA
AGCCAATCTTGGGGCTGGCTCCTGCCACAAAACGTTCTGTAATAGTCTAATTGTGGCTAA
TGGTTTGTGCAGCTAATTAAAGTGTATGAATTACAATAATCAGTCAGCCGCATGGAGGCC
ATGCCGCCTCACGCTGTTCCTCCAAGCGTGGAAGGCCAAGACCAAAGCAGGGGGAGTGTA
CTTGGGGGTT
>NODE_328_length_385_cov_88.688309
ATTGGATACGAACGTATTTACAAAGCTGGCTTTTAGTATTAGTGTGCACTCATTAGCCCT
GGCTCTAAATAGGGCCCTCCCCCACTTCTACCTCCCCTCTCGGTGGTACATTTGCCCTTT
TTATGAGCCCTCCTTTTCCATTTTTTTCCTCCTCCTCTTCTTTCCTTTCTCTTTTTTTTT
CTCAACCCCAACACGGAAATTGAAACTGTATCTGGGCTTATCTGCAACCTCCCCGTGCAT
CAACTGCCGAGATGTTTAGACAAATTTTATGCATTATGCAGCGCAAATATCAAAACAGTT
CTTGGCAGTGCCAGCAGAAGCCTCATTAAAAATTCCTTAATTAAATCTTCTTGCAAAATG
TAATCAGTCCAAGGAAGGGGTTTTGTGTGTGTGTGTGTGTGCGCGTATGTGTGTGTATGC
GTGTGCAGAAGACGACGTGTGTGTATGTGTGTGTGTCTGTCAGTGCCAAGGCTTTGATTT
GTGCCCTTCATGTTATGGCTTGGAGAAGTAATCATTAACGCCAAAGCCACTTTGGCTTTT
CAAATGCTGTTTTTCTTTCTTTTTA
>NODE_329_length_780_cov_36.732052
TTCCATCCACACAACACAGAAAAAACATTAGAATTTTCCCTCAATGCTTCCTCACTGTTG
AGGCGTTTGTGTGTTTTTTTCCCTCTTCTTATTTTTCTTTTTCTTTTTTTTTTTCTCTCT
TTTTTTTTTTTTAAACTCGAGTCACATCCGCAATCCCGCGGCCCTATAAGGAGCTTTCAC
GCTTTTTGGTTTGCTTTAGATGTTTAATACCCCCTCTCTTTTGTGTCAGGGAGCTGGAGA
GGCGTTAAGAAGCGCTGATAAACCCCACTTAGATCCCTTCCTGGCCCGTCACCCTGGCCT
GCCGGGCCGCTTTAGCAGGGAACTGATCTGTGACGGCCTGCCACTCAAACTGAGCACTTC
TGAAGGCTGACACAATGGAGTGAGCAACACACCAGAGGGCCCGGGGGTGGGTGGGGAAGG
GGGATGGAGGGAGGGTGAGGCAGAGGAGGGAGAGGAGGCCAAGAGGTGCCCTGAAAGAAG
GCTAGAGGAGGGGCCAGAGAGCATCTCCCTGTTATCTATTCCCTCTCTTTCAGTTTATGC
AGTTTCCCTCCTCCCTCTTCTTGCTGCTTGATACTGTAGAGCTCACACTCTTTGACTGTT
TGTCTTCTAGTCGGCAGTAACACACACAAAAGCCCCTTCTCTGTTGTTTGTCTCTCTGTG
GTCAGGGCTATCAGTCTGGCAGCTAGAAATGAAAGATTGAATGAAGAGGCAGAGAGCTGG
TTGGTGGGTGCGGTGGGAGGGTTGAGGACCAGATAGGAATCAGCAGTGCGGTGCCGGGTC
TGGTGGCGTTGGGTCACAGTAGAGTATTCAACTGCTGCATGGCATAATAGGTCCAGCCAG
GGCCAAGCCGGGGCCGACAGAGCATCAGGAAGAGCACAGGGTTGAGATTGACAGGCAGAG
GGGAGGGGTTAGGGTGGTGGTGGTGGGGGATGTGGCCACTGCcgctgccattgccatcac
>NODE_330_length_792_cov_64.446968
TATATATATGTGTGTGTGTGTGTGTGTGTGTGTGTGTGTGTGGTGGGGGGGGAGGTAGAT
TTTTCATGCAAGTCTCAAGGTTGCAGTGGGCTGACTCTCCCCCTAAGTCCCTAATCAAGG
CCCATCATCTGTCATCCTTTTCTTTGCTCTCTCTATCACCATGCTCTGTGCTGCAATCAA
TTCATCATCACCCTTTGTGTGCCACTGAACAGTTGACAACTTTATAACTTGCAGCTGCAC
GGGCTGACTGACAGGGGTGGAAGGGGAGCATGAAAAAAAATGAAGAAATGAATAGATGAA
TGAATGAACAAAGAAGCGTGGTTTTCAGGGAGAAAAAGTTGTTTTCTAAAAACACAAAAC
GATCTACATTACAGCCTTTTATTCCCTTTCGTCAACAGAGGAGCAGGCAGTGTAGCAGGG
AGGAGAGAGTAGAGGAGGAGATGAGGAGGAGAAAGAAGAAGAAGGAAAAAAAAAGAAAAA
CATCCTTCTCACTGATCTGAAATCAGAAAGCTTTCAGTCATTCTTTATGTGCTCCCCGCG
GCCACTCTGAGCCAGTGAGCATGTACATTAGGCTGGGGCATTTTGATGAAATAAAAGCCC
AGGCCAGCTTATGGCTAAACAGAATGGGAGCACTCACTCAGCCTGTCTCTGATTGACCAT
TAAAGCCATTGATGAATGGGCCTGTCAGGGGAGAGACAATTAAATCAAACATGAAACAAA
GCCGTTGTGACGGCCCGGTCTGACAGAGCAAACCCATTCCTCCCCTCCATTACATAGCAC
ACGGCTCCTTTTACAACCCCTAACCCACTCCTCCCGCCTCCTCTACCCTACTGTATGTGT
GCCACTGTGTGTGTGTGTGTGTGTTCAGAGTGAACAAGTGAGCATGTGCACATGGGAGTG
CGATGTTCTCTGCTGGAAGTGTCTGTTTGTGTGTGTGATGTCTCACTGTGAAACCACTTT
GACCCCCCCCCC
>NODE_331_length_378_cov_3.193122
CAACGTCACTCTTTGTGCCTGAGGCAATAAATATATCGCACTACATAGTAAACAGGCATT
TGTTTATGTCTGTCTGCATCAAAGATCTTCAAAATTGTAGTCCCCATTGTTCTTTTAAAA
ACTTGACAAAATTTAATTGGACCTCACAAATACACAAAAGTGCCCCCTCACACAGTATTC
GGGTAATAATGAGAGAATACAGGAACTGGTCTTAAATGGCGGAGATGGATCTTGTTTAAC
TTATTTACCCATCAGGCTCTGCTTCCTGAAGCCTTGACTTTTTTTTTCCCCTCCTCTGTT
TTAAAAGCTTCTAAGAGTGATAAGCCTCCACTTCTCCCTCCCTCGGGATGGATGATGCTG
TTGTCATGGCAACCTTAAGACAACCCACCACCTCCAGACACACTTCCCCTTTTTTGGTCC
GGTGATGTCACTGAAGGCTTGGAGACAGTCAGGGGGCCACAGCAGGACGCAGTCATGCAA
AAACTTATCTGTATTTTTGGAGACATGGAGGACATGGGTGttgtgaggggggtggactgt
gagaggtgggggactgat
>NODE_332_length_898_cov_39.510021
GTCTCCAATCGTAGTTTTATGGAGGGTGAGTGATGCCCTGTGAGGCGTATCAGCTTTGTT
GTGATGTTGTATACACCAGGTAGACTCGGTCAATACTAATTACTCTCAATGCAAACATCA
GGTCGGGGTGAAATGGTCAGAGCAATAATTGCTCCGTGCTGTCTCCTTGTTTTGGCAACT
CTCATTAGCAACCTGCACAGGGAGGAGGAAGAGGAGGAAATGTGGAAATGACAGCGTTAT
GTGGAGGTGACCTGGATCAGTCTGCCTCCTCCCCACCACCACCTCCCACCTCCAAATCCC
TGACCCTGGCCTGACCCTTGCCTGTCACAGGATTGCTGCCCTTTGTGTCATGCCTCTCCA
TGCTGACTTTGGAGTGGAGATTGCAGGTACAATGTGGATTGTTCTCAGTGTGTTTTCAAA
GATCAGAATAACAATGGCATTTGCTCAGCTCACTCACTCACGCTCATTGATCACTTGTCC
CCTCTCTCTCTCAGCTCTCTGATCACATCAACTCTGCCTTGGCCCCTCTTCTGACGGCAG
TTTCACTCCAGGCACAACTACATCATGCAACCTTTGCGCTGCTTTCTTATATTTAAGCGC
CCTGACATTAGCATATATTTCCTGCATGCAAAGTCACACCACCTGGCATCTTACTGGGAG
GCGAAGCGCTGGTCTGGGGGTGATGCGGCGAGCTGTGAGACAGCAGTGGGTTGATGCTGT
GGGTCGGCGCAGTGATGGCGTCCATGGCCAACTTCTGCCTGAAAGCTTCCTCTTTGCGAC
GGTTAGCGAACCAGTTATAGACTCGTACCTCTGTTACCAGATTGGAGCCGAGGCCCTGAG
CTTTGGAGGGGGAGACGCCTCTCTGCAGACACTCAGCCCTACAGGAGACAAGATAAAGGG
GTTAACATTGTTTTGGGTGCCGTTCCTGCAGGAGCTTACAGTGCAGTTTATCTACCTGTT
GCACTCCTCCACCAAAGCCTCCCTCTCCTCCTTGCTAGGGTTCTTCTGCCTCTCATAGGC
CTGGTACAGGATCTGCTGGGACGCCGGCCCCCATTTGAAGCGGTTGCGTCTCATTTTc
>NODE_333_length_897_cov_5.129320
ATCATAGTTAAGGAGAGGACTTGAACCTCTGTGGAAAGGGCTTAGGTCTTTTGCAATTGC
CGGGCTCTGCCACCTTAACGTGCTATTTTCTTGAGCAGGGGGTTATGCCCTTTTACCTAT
TTTAGTTGTTTTCATTAGGTGGGGGTAAGGCGTGCTTTCAGTATTGGCCTCTTCTTTTCG
GTCCTTTCGTACTAGAAAAGATCATAGCATAGATAGAAACTGACCTGGATTACTCCGGTC
TGAACTCAGATCACGTAGGACTTTAATCGTTGAACAAACGAACCCTTAATAGCGGCTGCA
CCATTAGGATGTCCTGATCCAACATCGAGGTCGTAAACCCCCTTGTCGATATGGGCTCTA
AAAGAGGATTGCGCTGTTATCCCTGGGGTAACTCGGTCCGTTGATCGGCGTTAAGCCGGA
TCTGTAGTTGGTCAGATGTTCTGTCAATTTGAGCGGTAGCTCTTGGTTCTAGAAGAAGCG
TTCTTCCATTCCACGCGGGGGTTTTTTGTTTCCCCGAGGTCGCCCCAACCAAAGACATCA
GGCCAGGTTGCAATCAGTTTAGTCCTTTGAGAGGGGTGCTTAACAAAGTCTGGCTTAGTG
TCTAAAGCTCCACAGGGTCTTCTCGTCTTATGGTTTTATCCCCGCTTCTGCACGGGGAGA
TCAATTTCATTGACTGGAAAAAGGAGACAGTTAAGCCCTCGTCGTGCCATTCATACAGGT
CTCCATTTAAAAGACAAGTGATTGCGCTACCTTTGCACGGTCAAAATACCGCGGCCGTTA
AACACGTGGTCACAGGGCAGGCGGGACCTCTTATGTTATTTTTTCAAGAGGCGATGTTTT
TGGTAAACAGGCGAGGCTTGGTTCGTGTGTTTGCCGAGTTCCTTCTTTTTCTTTTAGTCT
TTCCTTGTAGGCACACCAGTGTAGGGTTAACGGTGGTGTGGTGGGTGTTTTTCTTGTTGT
TTGGTTTTTTACCCATTGCCCTCTTTGCTTGGGGCCGTTAAGGTTCGGCGGGGGGTCCGT
TCCGATTTACACATGTGCTGGGAGAGAGTTCGGGCTCTCTTATTACTCATATTAGCa
>NODE_334_length_448_cov_24.100447
TTTAGTATACTAATACATGGGTGATTTAGCAAAAATTCCAAACTTACTTCTTGCTCTGAT
CATCGTGTCCGTTTGCATGAGAAGATTTGTTCTCATCCTAAGCAAGGTTGATAGAAGAAC
ATCATGAGGACGTAGATGAAACATTTCAAGTCGTCAAGGTAAAGGGGATGGGGTGGGACA
AGAGAAAATGCAAAATATATTCAATTAATAATAATACAAACTTCCTACTGTCATGTCTGG
ACAGTATCCTTCCACCACCCCAATAGCTTCCCATCCCAATCCTGTTTTTTTCCTTTACAA
AGCTGCTCAGTACTTAATGCAACAAAGCAAAGATAAGGGAGAGTGTCCAACATATTAGCT
CAGTTCAGGAAGCTTTGACAATAGTCAGGTCATCTCCACCATTCCCCTTCTAATAGGTCG
TACCAATGCCACTATTTGTGCCTAATCATGTGACCACGTATGGCCCACAGCCACTAAAAG
AGATCCTGTGTGGTTGGTGTCAGTCCAGTGATCTTCACCCATTTTCGTTCTTGGACTGTA
AGAGCTCGATGCCACCTCTGTCACACATCTTGCCCTGAAGCAAACAGGGATTCACACTTC
TTAGTAATATTGACGCCCAAGAAAATAA
>NODE_335_length_663_cov_52.975868
TACCCTCAGCTTTCATTGCTTCTATAATGCACATTTACATACAGTCTACACAAACATGCA
TGGATAGCAGTATACACACACACATGCAGTACACACATAAACTCCCTAAGACGCACACAC
ACTCACATATAAAAAATCTATTGAGTGTATTTCTCCTTGCCAGGGATTTTTTTTTTTTTT
CTGAGTCAAAGATAATACAATTCCTTTTTTTCTTATTTCCTTACAATACATCTTTCAGTT
CTGCCTTTTCCGCGCATGAAATTCATTTTCTAATGGAAATATTTGTTTTGTAAATCAAAT
ATGTATTATGCACAGAATGCAAAGCACAAATTAAATTATGTTAATGAAATGAAAGAGATA
TGAAATGCATATTTCATGGACAAAACATAACCCTGCCGAACAGCCATTTCTTGATAAAAT
CTTTAAACACAATCTCATTCGGAGAAAGACATATTGCCGTGGCAGATAGCACCTCATTAA
AATGGTCTCCTTTAATATCAGTGCTTAGTATATATGGGATTGTAAATAACCACTGGGGAA
GAGGAACCAATAATGAAATACTGTCTTTAATAGCTTGCCATTGATGTCAGCATAAAAAGT
CTACTAGAGGAATATTGGAAATTGGGTGTGCACACACATAGTCAAAAGCTGTAAATGATT
GCATATTTAAATAGAGCTGACTAAGGAAAAGATGATATAGATATTAGTAATAGGCAGAAA
ATTATGCTGACCTTACATAATTCCACAAAAAAGCCCAGACTGTTTTAAATTTTATATTGG
TTAcacttaatgaataatagattctgtagctgttgttgtgcagtccatgatgttaataaa
agc
>NODE_336_length_1071_cov_33.612511
GTCTGTTTTTTTGTGGAGTGAGCTATGACTGAGACAATGGAAGACAGCTTTCCATTCTGT
CATATCTGAAAACCCTGCAGCAGGCCAAGAGTCAACCTCTGCGTTGATGGTTTGAGTTTG
GAGGGAGAGTCAGGTAAGTGGATAAAAAATGTAGCTACAGAAGCAACAGCGTGGCAAGTC
AACATAATGAGAGCAATACAAGCAAGACAAACAATCTTGGACTGCAGAAGTAGCACATGA
AGTCACCTTTCAGTTTTGCTATCTTGATGTAACACTGAACTTTTTTTGTACTTAAAAGAC
TGTAGATGTATTTTGTGTTTCATAGCAACTCATCCCAAGTCAAATAACATGGTTCCTTTT
GGATTGCACTCAATGAGCCTGCATTGTCTCTGCGTTTGCAAACAGCATGCCGGTTATCTT
AAGAGATTTTGCTTCTGTGAGCAGCAATTTGGGATGTATTGCTGACAGAAGCTGCTGAAC
TTGCCTTCAAGTGGCCATAGGATCTGCATCATACTCAACCTCTGCACCATAGTAGTCTGC
AGGGACACGGATCAGCACTAAGACAGGTTCATGTCTGTTTCTTCTCGACCTGCCATGACA
TAGCCTGGCTGCACCCGCCACCCCACCACCTCCTTCGCTAGTCCACCCCACCTTAGAAGA
TAAATACCTGGAGGTGAAAGCTTGCCGCACATTCCTTTTCCCAAACATATTCTCTTGATG
TCAAAGTCGGCTCCAAGGCCTCAGGGCCCACAAGTAAAGTGGTAATTCTAAGGCACCCTG
CTTGGGCTTGCTGAAATATGCATTAAACCTGCGCTGGATACACTTAGATGAGAGGGGGAA
AGTCTGTCCTGAGACAAAAATGGAATATCATATATATTTATTTGCAAAAGTTTTCACTGA
AGTGTTCATCTGAAAACATGAATCTTCTCCTCTGTTTGTCCATCATTTGCACTGAACAGA
TTCTCTATAGAGCAGCTGGTCTGAGGAAATAAATGGATTTTTCAGAAGCAATTAGACAGA
GTGAAGTCAAAGCACTCAATACATGCCTAAAATTCAAACACCACAAAGCAGCTATAGCTT
AAATAGCTATTGGAGTTAGCGTACAACAAAACTGTGCTTTATGCAATAGTTTCTTAAAAA
ATCATAAATCATCTGTAGTGGAACATGCCCTGCCTCCTCTCATAGGAGGCATTTCCTAAC
ACAGGAAGAGGTGGCATGGATTACTCAgcccctctgagacagaggcatgag
>NODE_337_length_427_cov_15.430913
TTTCTCATTCTATTTCCATTGTCTCAGAGCCTGCGGTATGTGCCCAATGTGTCTTTAAAG
ACATGTTAAGAGAAAAGGGCTCTCTGCCTTGGAATGAGCTAACTTAATTATCATAGCAAC
TGGCAGTGCTCTTTAACATGTCAATGGTCCTTGGCCTGCATGCATAATTTTGCTGTGTTA
TTGTGGTGGCCTCTGCGTTTCAAAAACCCAAACCACAGGCACGGGGGCCTATTGTCATGG
GCGCATCCATCTGGATCAAGGCCATTAGAGGATATTTGCACTTCCTCTGTGGCTCCTGGC
TCTTTTTGACATGCGCCAGAAGGACAAGGCATCACCCACCAGTGCAGGGCCAATTGAGGT
GTAGATTGACCAGAGGGACAGTAAAGAAGGGCAGTCAGCAGGGCAACACTCCTGTCAAAT
CCAGTGATGGACACCCATGTGGCAGCTGCTAGTTGGCCTGCGGTTTCTGAGGTCCCATTG
CAATTGATGGGACATGACGAGGCAGGCACCCCGGTTTCACTCTTTTGTCCCAGGGGATGT
TGGAGGGTGTATCAGAATGTCAGAGGCTCTTGGCTGCAGCACActtctggtgtcaactgc
atacgat
>NODE_338_length_607_cov_38.914333
AAGACGGGCAGAAAACAGAGCAGTCACAGAAAATAAAACCATTCAACTTTTTGAGTAAAG
ACGACAATGGACAAACCCTTAATGACAAAAATGCCACAGCAGAACTCAACAAAAGAGCCA
GAGAATGAGAAAAGAGGCAGAGGAAACTAGGAGGAAAGAATTCTTTAGGCCTCTTGACAA
ACATGTCAATCATTTTACCCTAACTGACACACACACATACACACACTTGCACTTTCACTG
CCGAAGTGAAATTTAATTGTTTTCCAGACCAGTTCAGCTAGACAGTCGACACCACAGCCC
CACTTCCCCCAACCTTCACCACTGCTGAGAGAGAAAGGGAGCAACTGGAGGTCTTTTATT
AGATATGATGGCACATTTCACAGCTCCCTGACTTACAGAAACCCAATCCTGCGATTAGTC
AGCGCTTTGACGTTATCTTAAGTTCCTTGTCAGAATTAATTTAGTGTGGGTGGGCTGCTG
TGGGGCTGTCTGTCTGTCGTGCTCCACTCCCCTCCGCTTGCCTACAGGAGGTGGGGGGTT
GGAGACAACGGGGGCAGGAAGATCCCTTTCAAATAAGCCCCAGCTCCAGTCAGTGCCAAA
CCAGCCACATGAGAACTAAATATCTCCTCCATCAAAGGGTCCTATTCTGCAAGGGGAAAA
GGAGTGAATGGGCTTGAATGAGCAGGCTGAAAACAAATCCCGTCTTGGCCCAGCCTGTCG
CCCACTTAGTGCCCTGAGCCTTCATCTCCCCACAGCCGCCCGGCCCGGCCAGTGATACCG
GAGAACt
>NODE_339_length_999_cov_32.993996
CAGTCACCGAAATCCGTCCAATACCCGCAGTGCCATTTCTAAACTGTATTCCCCACTGTG
TCCTCCAACTGTTGTATGTTCTGCCAATCGCTTGAGGACAGAGTGGGAAAAGGAGCAAGC
AGAGTTAGAAGCCGGACAAAAGAACTTATAGACCCCTTATATACATATTTTCCTCATGTT
TTAGAGAGCGTGGTGTGGTGAAAAACAATTGCGGTGAGTGCGGATGGACTTGTCAGTGTA
GTTATGGAGCCCCCTTTAAGCAAGAGGAATCCGGCGATAAGATTAGCGGATTTGGCAGCG
ACTCAACCCCTTCCTCATCAGAATATGACAGGCTTCCCGGGGCTAGGGGGGCATCACCCT
CTCTCCCACCATGCCCACCTCCACCCTGGGGAGCTGGGCAACGACCCCGGAGTGGCACTC
ACTCCATTTGGACCAGAGCACATGGCACAGACAAATGCTCTCAAACTTAGCCCATCTCAG
CACATTCAGAGCCATCCCGAAGCCCAGACCGCGGCATCTTTCACTTCTGCTCAGACCACA
GTTGGTTTCCCCGTGGCTCACCCCCACTCAGGCTACTCAAGCAGCAGGGACTTCATCCTC
AGGAGAGAACTCTCAGCCTCTGCTATGCATGCACTTGGCGACCAGCATAGTTCCGCCTCC
TCCCCTCATCACCATGGCATGTTCATCTCCCCAACAGGTGCTTATGGGCACACGGAAAGT
GGGGCCCATTCACTTTTCACTGGACTTCACGACCAGGCGTCCCCAGGTGCCCACCACCAC
CATGCCCTCAATGGGCAGATGCGCCTGGGTATACCGGGGGACATCTACGGCAGGCCAGAG
CACTTCGGGCACAGGCCAGAGCACTATGGACCGTCTTCTCTCCACAGCTACAACTCCATG
AACCTCAATGTGAACATCGCTTCTGCTCCTCACGGAGCCGCGGGGGCGTTTTTAAGATAC
ATGCGGCAGCCCATAAAGCAAGAGCTAATCTGCAAATGGATTGACCAGGAGCAGAGTCAA
AAGAAGCCCTGCTCGAAAACTTACAGCACCATGCACGAGCTGGTCAACCACGTCACGGTG
GAGCATGTCGGGGGACCGGAGCAGAGCAGCCACGTCTGCTTTTGGGAAGAATGTCCGCGG
GAAGGAAAGGCGTTCAAAGCGAAGTACAAACTGATAAat
>NODE_340_length_620_cov_19.103226
GTTGGGCTAAGTATGATGGTAGTGCTCCGTAGGATGGACACCTGGTGGAGGGGTGAGGAG
GTGGAAGGACAGTGGAGGATGGATGGAAGTTGAAAAACATCAACAGAAGCACTATTCTCT
GAAAACTGCACTATAAGTTAAACAGCGAGGTTGAAAAAAAGAACCTTGTCTATGCAAAAC
AAACAGAGAAAGTAAAAAAGAGAAGCATTGGAGTCAAGACATTAAAAAGCAAAGAACACA
AAAGAGGAATGAACAATAAACGACACAATCAAAATAGTCAAGTTGGAGAACTGCAGTGGA
GTCAAAGCAATATTGGAGGAAGGAAGGAGGAAAGGGAAGCTGTTACAATCACAACTAGTA
CAGTTTTTATTTAAGATTTGGACTCCGTACCTTGTCAGGCTGGGAGTCGTTGCGGGGGTG
CTGGAAGGTGAGCAGGTGCAGTCCCGGGACATAGTTCTCGGTGCGACAGGAGTGGAGGGA
GGTTAGGAAAAGGGTACGCTCCCCCCACCAGCCGTACGCCCCTGAGATCTGGTCCACACG
GCACGCACTTCGCTCTGTGAGACCGAGAGGGAGAGGTCAGCAAACAAAGAACATATCTGA
CCTCTTAAAAACTCATAATACAGCAGTTTCCTATTGCGCACTACTGTACTGAAAAGGGTG
TGATCTGTGACTCGTGTGTGATGTGTGTTCAAAAGGAGTAAAATGACATGACCTCACTGC
ACCAAAAGAAGCATGCGATTGGACAGGCAAGTCAAATCACGGCCTGATTAGCCTGTCCAG
TCTCAGCTGAGTGTAGTCAt
>NODE_341_length_628_cov_40.732483
GTTGCTCATGCTGTACATACAGTATAAGGGAAATTAATGGGAGACAATAAACGAATGATA
CAATGCAACATTAAACATGTCCAGAATAACACTCTTTAAATGACAGCTAAGAAAAAAAAT
CTATGAATTTATCATTAAAAGTTAATTGAGAGGGGAGCTTAAAAAGGTCAAACAAGTCGC
TCCATTCGAGGAGGGCATAAGGGGGTTAGCTTTTAACTTAGCATTTTTATTGACTCTGGC
AAAACAAAATGAGCGGGCTCTGTAGGATTGTGCACTCTGCATTGGCCATTCAGGCCTTCA
GAGCCCCATTGTAGTACTTTGAAGAGAATGAAAGGAAACCCCACTGGTGGAAATGCAGTG
GAACAGCCCCACAACAGGCCACAACTGTTCCCTTATGCATGAAAGGCAGGGACATAAAAG
ACAAGATGGACTTCTGAGGTAGGGCCAAAAACAAAGGCAACAAAAGTGCTGATCACGAGG
GGATGACACGACTCGTCTCGGCAGAAGGAGCAGGGAGAAAAGGGGCAGGGGACAATAGCA
CTCCCAGCCAAATGACATGTTGGAGAATTGAAAAATCCACACAAGAAGTGTCTTCTCAAT
TCACTAAACCCACAAGAGCTGGGTGACTGTCGGCTGGACCTTGGTCAAACTGAGAGGGGG
TGGGCTAAAACAGCCCACAGCTTTTCTCTCTCTAACTTTCTTTCCCAAATCTTTCCCCGT
TTTGGCAAACAACTTGGCAAGAGCAGAGACAGACTGGGGTGATGGCTTTAGTCTGCACAC
ACCAAACCGAAACCAAACCAAACCTAAt
>NODE_342_length_420_cov_45.440475
ATTTCTAGCAGCCTCGGCACACAAACAACATGCAAGAGGAAGACGAGGGTGAGGGGAGGA
GGAGGAGGAGGGGGCGGGGATGGAAGGAAAGAAAAAAAGAAAGAAAGAAAGAAAGAAAAA
AAAAAACTGACACAAAACGAAACAACAAGGAAAGTTTTTCTGCGACTTTCTCGAATGTCG
CTCCAGATTTTGCCCTTCATCGTTCTTTCACAATGTCGCGCCCTCTCCGCTGCTATTTCT
GACTGCCAGTGTGTGGATCTGGCTCGCTGAGATTTCATGCCAGTGTAAAAATTGGCTGAG
GGTTTGGTTCAAATCAAATTGGACATAAGCACCCACAACACCATCTGTTAGGGAAAGGCA
GTGGAGTGAAGGGCAGAACTCTGTATTCAGATAAATGGATTTTCAATTTATTAAATTGTT
GACTGACACCCTTGTAAATTTTCTCTTTATGTGCCGCGGCCTATTCTTAGAACCGCCGCG
TTTAATGGAAACATGTTGCTATACGTCCCTACAAGCCCTAATATTAGAACCAAAGCTCCC
GCTGCATCTGTTGTTTGGATTTTTTAGGTTTTTTTAGAACCAAAGAGGGAATTTGTTGAt
>NODE_343_length_926_cov_52.741901
GTTGTGTTATGGCCACATGCACAGAGGTAGCAGTATGTGAGAAGCCATTTCAGACAGGGG
GTTAAATTTCCAATGAATTTTTAGTGTTTTACAAGGGCAATCTTCTCGTGTGAGAGTATT
GCTTATAAGGTGTGACTCTTATCAACACAGCACAAGCTATGTGTTTATCACAGACTTAAA
GTCATACGCCCGAATCTGATGTGAGGTCCAGCATTGCTGCAGAGGCTATAAACTCTATAA
GGGAGTGAGAAGGGGAGAAGCGGTATGATAACTCAGAACGTCCTGCTGTAATTATGGTAT
TCATGAAAAGATGAAATTGAGTGCAGACTAAATCTGTAGCTGCAGGCAAAATCAACAGCT
TGGCATTACTCCGTGACCCCTGTCTATCTTGAGGATACGGCAAACATACCAAAACTTTGC
TGTTTTTTTTCATCAGTCAAGAGTGAGGGAATGAAGTGCATCGATTGCTTGTGATTATTA
ACTAGACTGAGATAAGCCCTCTCCTTATTATGCAGATTACTGAGGCTCCCCGCTCCAGCA
TATTGTACAGATGCAAGGGAGCAGCTGCTCTTACAGATGGTGGGTACACGGATCTATCAT
TATGCCTCCATTGTCTCCACTTCAATTGTTTGGGGGACAACAGAACTGCATCAAAGAGGA
ATCCGACTGCAATGAATTAAGAAAGAGAAACGAAAACCATCAACTAAATTTATACACCGG
AGGCCGTGGAATGGAGAGGAGCGTAAAGCTGGAGCTATTTCATATATACAACCATGGAGT
CACCCAGTCATGTATACTGTAGCCAAATCTGTTGGATGCAGCACTGTGCACCAAACATAT
GTTGTTTTCTTTATTAACAAACAGATATTAATTCAGTACGCAGATATTAATTCAGATATG
AAAAACAGCTTTTAGCAAAATACGTCCAGCTAAACAAATAGATGAATAAATAGATTAAAT
TAACACTCAAAAAATATCGAGCTAAAACCAACTTAAATTTTGATTGCATGCATACATCTC
CTAATTAGTGTCATTCCAAGTCACTAATTGAATAGCATCACAGTTTTTACTTCCAAATAC
TGCACATACAAcaactgatcatgtct
>NODE_344_length_732_cov_24.622952
AAAACCATGCCAGTTTGCCGGGCATCTGTGTCCAACTGCAGCTTTAGCACAAGTAGCAGT
ATGACGCCGATGTAGCCCCAAGGTTAGGAGGTAATTTCTCTCTAGCACTACTTAAAGAAA
ATAAAAATCAACTCACCTCTCAAACTAATAGCTTCCTATTGAACTTCCTTGACGGTTATG
TGGACCGGTCAGCACAGCGTCCACTTTCTCTGCGCTCTGTTAGGCCTAACCTATGCGTGG
ACAATGTATTCAATCCCCTTTTTGTATGTCTTTCTTTTAGGGTATTTTAAAGTTTACAAG
GTTACATATGCCAATTGCCCCAAGCAGGGCCTGTGAATGGTGCATAGGAAGCACGTGGTG
TCATTTAAGTGGGTTTTATGGCCTGGAAGAGCTGACAAACCTTCGATATATACACATCAT
ATATAATCTTAACTGTCCGGAATCGCAGCTGCTGGCTTCCCCTTATCGGAGGAAGAAAGG
GCTTTGTGGCAGTGAGGATGCAGTACCTTTCTCCGGACTGTGTAGTCGGGTTGGTGCGGA
GGACAGAGAGCTGCTGCAGTAAGTTGCTTTTAACTTTGACTACAGGCCTGCGACTCATTT
CATAGCGAACGAAATATTTTGTTGTGTGTTAGTGTGACTTTAATCGCACGGGTGTTTAAA
TCCATTACACCTCAGAATGAACGCTGTTAATTTGTAGTGAATATTCATAGATGTTTTTAA
AGCAATCCGGGGGGAAAAAATGCTTATTTTTAAAAAACAAAGATATTTAGTGTTGCATAT
TTGGTTCGCCTGAAGCGGAACCATGCTGCAGGGCATGTCGATAGTAGGGAGTTTGTGGTC
ACGATAGTAAAttttacgcaccgtcatccttctgtttgtgctgcattttcctagctacaa
gggaaatgtaac
>NODE_345_length_725_cov_21.674482
GTCTCCTTTTTTTTCCTGTCATTTCCTCCATTTTTCAGGGAAGTAATCTAGCCAAATAAA
GATAGGAAACATGAGAGGGATGTACTGCACATTCAAATCCAGAAAAATTATAAAATGCAT
TTACAAAGAATCGTATTGTGTTTTTCTTATCTTCTCTTGTCCTTTGAGCAATGTCAAGGT
GAAGACAGATTGCCAGAGATGGGTGATTTACAGATATTGTTTTTTTCCTGTTCCCCACAC
ATCCTTCGTTTTCTTGCTTTGAATTCACCCTCAGTTGTCTGTCTTACCTCTTTCCATCCT
TCTATCCCTTGACAACATGAGCTGCCACTCTGTGTTACTGTCACATGAGCGAGTGCCAGC
CCCCACATCACAGCAGCCTTTGATTGGCCAGGCCTTTCCAGGTCGGTGAGCTGCTGCCTG
ATAATAACCTTGTTTGATTGCTGGAGCAGAGATGTAATTGATTGATCTGCTCACCCTGTC
TGGGGCTCGGCTTCTGAAGTAGCCTTGTGTGTGTGGGTGTGTGTATTGAAGTAGGGGGTC
GGTTGATTGTTGAGCGGAGCTCCAGATAAGCATACATGTACACACATACCTCGACTCACG
ATGCAGATCACACACACAGACATTTACTGACACACTTATGTTATTGTGGAATATAGTGTG
CAGCTGCTACCAGAGGTGTGCAAATGAGGGAGAATTTGGGGGGAATTTGTTTTTTAAACT
CTTCCCAGCACATCTGCCCTGTGTACCTCTCTAAACAAACCCTACCAACCAATCAACAAG
CCATTAAACCTCATTAAAATTCTCCAACTCCCTCTGAAAGGATTGTTTGTGATTTCCTAA
TTGGTGGTTACATAAGTTAgtccatctttccagatagttaattattctcaaagatagatg
gtctc
>NODE_346_length_748_cov_35.227272
GCCTGTGTGCATGCATAACATTTTTGTTTGTGTGTGTATATGCAACAGTGTGTGTGTGCG
CGCGCATGCGCGCGTGTGTTCGTGCGTGCATGCTGTATTAATACATCCCATTGATCAGAG
CAGGACCCCTGACAGTCATCATCCCTGAGAACCATCTGGCCGACGCCTGACGCTCCCTCA
CCCAAACAGAAGCTGACACCCTATTAATCTGCTACCGCCATGCATACATACATGTGCGTG
CGTGTGTTTCTGTGTGTGTGAATGAAGTAATCGGTGTGAGCATGCAGAAGAAACTGTGTA
AAAGGTTATGTTTAGCGTACGCAATAACATTTTTGCCATGTCTATGTTTCTGCGTACTTG
TTTGCATATGTGTGTTTGTGTGTAAATGTGCTCCAAATCCAGATCGGACACACATACGAA
CGTGTACACGCACCACTCTGCCATCCGCCAACAACAGCCGGCGCTGAAGGGAGCTGAAGG
GTGCTTGGAAATTAAGGTTATTACACAAATTGAGCCATATGGTCTAAATATTTCAGAGCT
GAAATTTACTAGGCAATAAAAATGGCCCCTACCTCGGTAATGGTGTAAATTACAGCTTAA
CCACCAGCGCTAATGATGTCCTTCTGTACGCCCCGTAACCAACCGTACATGAAGGACACA
TTGTTTAAAAAATACCCCAGGAAAAGCGAAAGAGAGAGTGAGAGAGAGAGAGTAAGAGGT
AAAGGGAATAACGGATGTGGATGGAGGGATGAACAGAGGTAAGGAGGAACTGAAAGAGGT
GAAGAAAATGGAGAGTGGGGAAACAACAGTGATGGAGAAAGAGAGAAGGAGAGAGAGAAA
AAGAGAGAGTGATTAATATAGGGAGTGAAGAAACAGAGAGAGAGAGAGAGAGAGAGAGAG
AGAGCTAGCAGCATGTTTACAATCTGTt
>NODE_347_length_772_cov_21.199482
GTTATTGTGGAGATTCTTTGTCATTTTTGTAAATCGAAACCAGTAAAATTAATTTATTTT
AATAATTTATTTTTTGCCAAACACTCACGGTGTCATCTTGTACATATTTTTTATAGCTTT
TAGGCCGATACTGTTCTGTAACTTCTCTCAGTCTTTACATAAGTAGCCTGTTGTCTACAT
TCAGTCTTGCTACCGGAGGAGATTGCTATTTGTGGTGTGGAGGCTGGGCTTGTTCTGGTT
TGGGAGCTTTTGCCTTCTTTTGTCCGCTCTCTCTACACTGTGTGTTGTTGTTTTTTTGCA
CTGTAGCTCAGCTCCTTGGTCTTGTCTTTCCACCTCTGCCTGTATTTGCTTGTTGGTGGC
TGGGGAGTGAGTGTGGAATCACTTCTGCTTCAAGGTGAACCATCCCAGTGGACTTTAAAT
TCCCACAACCTGCAAGCAGATAGTGGAGTGTTGCGTGTGTTGGGTGAAGTTTATGGAAAG
TATGAGGAAGTGATTTTTTTTTTCTTTTTTGTGTATGTGTGTGTGCATATTTTTATTTTG
GCCTGACTAATCCGCATGCCTCTCGCTGGTTCCTGTCCTAACAGGGGGTGTCATTTGATC
AAGTCAATAATCTGCTGATTGAACCTGCTCGAATTGAGGAGGAAGAGGTCTGTACCTACT
CTTTCCCGTCCAATCTGTCTCTCTGTCCCTCACTCACCCACTCATTTATCCACCTGTATT
CAGAAGTGGAGACAGAAAATTCACGGTTAATCCGAACCAATCACTAGGGAACCCCTAACC
ACAACTCATTTACCAGAGGGCCAGTGTGGCAGAACCTGGAGGAGGAGACATTTTATCTGT
TAACTTCATTTTTTACTGGACAGCTGGAGTGTTGACACTGTGGTCGCAAACATGTAGGAA
GATTTAGACTAATATATTCACTGATAATGTGCAAAGCGACAGCATTTTCACg
>NODE_348_length_542_cov_10.341329
GTTATGAAGTAAAAGCTCAGTATTATGGTTAAATACTAAGCGACATATGACTCACTGGTG
TTTAGTGTAGCACCAAAACTAGCAACTTATTTTGCTGTTTTTAATGAGAGTTTACTGAAA
GCTTTGCAAAACAAGGATAGATGAAGTCATCATGATCGCTGAAAGCTGCTAGACAATAGT
CATGAATTATTGCTCAGGCTTCAGTGAAGCTAACACTGTGGTTCTGTGTGTTCAGGACAT
CGGCGTGAACGAGGAGCCCAGTGCAGATCAAACGGACCTGTCAGCCAGCCCTCCCCTGCC
CTACGTCCCTCCACCGCCCCTCTCTCTGGCCGACATCACCGCCCAGGAACCGCAGGATGG
ACTCGGTCACTCCGACGTCTCCGAGAGCCTCACCAACCCCGTGGAGGAAGGAGACGACCG
GGAGGGGAGTGCCGGCTTCGAGTTTGACGACAAGGAGGAAGAAGAAGTGGAGGACTTGTC
AGCGGAGACCATGGAGCAGCAGAACGGGGAGAAACTAAGAGAGCAAGGTCTGGAAGGAGA
AGAGTGTAATTCAGCCCAAGGTATGTCAAGAATATAATGTTCAGTAAAGTATTTAATGAA
AATGTCTTTGATGTGAAGAATAAATATGAAATATTTGTGTTGTAAACTTATCAGAGATGT
AGTAGTCGCTCAGCCCTTTCAATCCCAAGTAATTATTaggcgttttttgctcctgtcgta
tc
>NODE_349_length_717_cov_16.633194
TTTACTACACAACTAAGCTGAGGCAGAAGCCAGCGGGTTCATCCCTAGTCTGCGTCGAAA
AGGACGAGTGTGCTAGGTAGGTAAACAACGGGATGAGAATGGCTTCCATTTGACAGGTGT
TCCAGGGCGAGCAGTTGCTAGCAGCAGAGCGATATTTGTGTCTTGTGTTGACATTAACAG
CTACAGTAGGCTAACACAAACCTGGTGGAGGGCGGTGAGACCGTCTACATTGGCGTAGTT
GATGTCAGCGCCCCGGTCAAGCATTCGGAGCACCTCCTCGGTATCGCCGCTTGAGCAGGC
GGCCAGAAACACGGCGCCATCATCGAACTTCACCTTCGTCTTCTTCTTTTTCAGAATAGG
AGGCTCCAGGTCCGTTTCCGAGCCCAGCCATCGCTTTAACTGCTCATTCCTCTTCTGCTT
GGCGTCCGCCATCTTCATCCCCCTCCTGTCTCGGGCTTCTTATCTTTCTCCGAGAGAGGA
TATACTTTATAGTGGCACTATCCCACAGCGCACTGGGGCGTGGGAAGGGAGGGCTGGGGA
GGAGGGGGGGCCGAGAGCGAGAGAGAGGGCGTCTGGATTGTTTTCCATAACCTCGCGAGA
ACTGGAGCCCAGGAGCTGCAGTATAACGTCATCATGAGCAGATTATGAGGGGAGAGTGAG
CAGGGTAATCCCTTATAGACTGTGTACACCAAATAAGACAAGAGTGCTTGAAAATATTAC
ATAACACTCCACTGGCTCACAAGCATTTTCACACTGTTACTTACAGTAGCTGCTATTTTT
ACCTTCTCTGCTCTGCCCAGTGTTATATTGTATAGACTGTTGTTTACTGTGGTGCTGCTG
GGTACAAAGAAGCCATAGTTCACTTGTAACTAGGGGCCGATAAAAGTTATTAgtaat
>NODE_350_length_384_cov_68.127602
ATTACTCCTCAGACACTGGCACCAGGCCCTAGTGACTATACATAGACCTGCACATGAAGG
TAGCAGAATAAGAGAGCTGTTGAAGCGGTCCCAAGTCTTCATTTTCAGAGTCCTGTGACA
TTTTCTTTTCCATTTAACACTCTCATCTGTGCTCCACTGATCAAGCCTGGTGCCAGGGAT
CTCAGCGGAATCTACAAATTTATGTGTTAGTATGCACTTGTCTTTGGTGAGTCAATGTTC
CATGTTTGTGTGTTTACGAGCAGCATGCAGAGGTGTGTGTGTGTGTGTTAGGGTGGAAGG
GGGTTGGACTGTGGTTGCATCTGGACTCTGGGAAGCAGGCTGATCAGTCTCTCTCACCCA
GAGCCTAGCCCAGGCAGCCTAGGAGTTTCAATCAATAACCAGTCCCTGTAGCTGCCCCGA
GCAAGCTGTTTGAAAAGTCAGAGTAGCATGAAATGGCCATTATTAAATTACTGGGACGGA
CACATTTAGAAGGCCATTGCATTAAGAGAGCAAGCTCTCCCAATTAGTGGATCAGCACAT
TAATAGCCCTGGATGAGAACACCA
>NODE_351_length_872_cov_30.779816
CTTACTACCTAAAAACAACTTAAAAATCCTGCAGATTGATTGGTGTTAGGGATGAGAAAT
TTGAATTTAAAATCTGCGTTTTTATCTTTTGTCAAAAAACAAAACAAAACAACAAAAGAT
GTGTCAGTGCGTGTGATGTTTGTTTTGTCTCATGATCCACAAAGTATAATTGTATTCTGT
GATCTGAATGCTCTCTGTTGCTTTATAGGTTATCAGGTCTGAGGGAGTGGAAGGATGACA
GGAAATGCAGCTGTGGTGCAGCTCTCCATCAAATAAACTATCCTCTATATAGCCACATAT
ACCGAACAAACCAGTAGATAAGACACATGTGCGCACACGCACACACATCTAGCTGGAACC
ACTCCCTGTCTCTTGACAAACCATTATGTACAATCCTGCCACTGTATAGTGCTGTCAGAA
AGCTGCCAAAATAATCTCTTCTGCAGGAGAATTTAACTCCATACCTTCTGGCACAGTGCA
GCGATGCAATTTAATGCCTCCTGTGATAACTAATGGAAGAAACTCTTAAAACTTCAGAGC
TTATAATAAGCTTGTCAGCTTATCATATTAGGCATGTGAGCTTATAACATTAGCATTTAA
ATGTTCCCGGGTATACAGTAATGTGATTGGAGGGCTTTGCCATTTTGACTTTGCCATTGA
GGAGAGAGGGAGGCAGAGAGACACAGGAAAAGGGGTGTTGATGCTGTCACGAGGAAGCGT
TGAGGACTGTTGGCTCACGTCTTACGATTGTTCACAGCAATTGTGTGTGAGCTCTACTGG
ATGCACAGGTAGTTGAATGAACAAAAAAAATTGTAAACTATAACAATAAACTCCCAGCTC
CCTGCCATCAGAAGACATAAGAGTGGATGAATTGGCAAATGTTTGCTCGCAGATATGAGT
ATAACTGAAGGCGTGTTCATCTGTCTGTTACTATAAATGTAACTAGAATAACGTCTCGTC
TAACGCCGATGAAACTGCAAGACGAGAGAAACTTTATAAAGTGTGGTTTGGATGAAATCA
ATAATGGTGGAGAAGCAATGTATTCTAACAAt
>NODE_352_length_480_cov_25.710417
TTTATAAGGCAAGTGATGGGAGTTTATGAACTGATGCTGAAGTGCAAAAAACAGAGACTG
TGCACGGGAAGGAGTGGAAGTAAAGGTAGAAAAACAGTCAATTAGAGAGAAAACAGAGAT
TGGTCGAATCAGACGCAGATTTTGCTAGACACGGATCTAAATGTTTATCTTTCTGTCTCC
TTTTAGCGCAGACAGTTCTGGAAATGCTCCTACCAGTCACTGATAATATTTATACTTTTT
ACATATGGGCTCCTCACAGAAGCAGCTTCGGTTTCTCTGTGACGTTGGGTTTTCACACGG
CACAGGAATGATTGAATTCCAACCTGCGCGTAAGTGTTTTTTGATCTAGTCGGCTTGATC
CTTGTGCACCAAAGCGCCACCACCGCACGCCATACTCGCGTACACACAGGCGCGCACATC
ACATTATACGACATCAGCCGGGCTCAAAGTGGATCATTATTTACTAAACAGGTTGCCTAA
CAAGAAAAGACGGATTCCCCTGCAGGCTTGTATAAAAACCCTGGAAGCATGGCGGTGGAG
CAATATCCATCATAATTGATGTGTTGCAAAGCAGATTACACACATTAGCGCACACTGTTC
TAGCTATGACAGCTCCAACTGAACATGACAAATTCCATAATATGCAAAAAAAAAAAAAGG
>NODE_353_length_692_cov_15.263006
GTTATGTTACTGTCTTAACTGGTTTTTGCGTTGATGAATGGATATGCCAGTTGCTTCCTT
GTTTGTAAGCAGCTGTGGTTTAAAGGTAGAGGGGGGAGAGGAGCAGAGGACAACATGTGA
TCTTTGACTTGTTCCCTTGCACTATATCCCTATCGTTATATATTTCCTTCACGTGGTGTC
ATGCGTGAATCGCCCCATGACCACGAAACCCACCTACAACCACAACTACATCAACTACAA
CCAACACCACCCTCCTCCTCCCTCCTCATCTACCTGTGCCGCCTGACGCCATGGCTGCGG
CTGCCCCTGAAACCCCCCTGTCCCCTTCGGTCGTGTTGTGACCTGCTGATGGCGGTTTGG
GTGCGAAAACAGCGGAGCGACAGCCGGACGCGGGCACTGAGTGTGAGGGACGACGAGGAA
GGGCACCTGATCTGTCGGAGTGGGGACGTCCTGCAAGAGAGATGTACTCACTGCCACTAC
TCTATCGTAACCCTTCTCCATATGAGTATTAAAGCATAGAGCATTTACATGACATGGGAG
TGCCTGATGTTGATGCCTTGCTAGAATGCTCTCCGCTCTAGCTGAAATAGCAGGGTGGAA
TGCAAGAATGTTGAAGATTTTTAGAGGGACTTTAGATAAATTCTGCTTTTTGTTTTAGGA
TTTTAAGCTGTGGAGCACTTTCTATGTTTCACAGGTTACTTCACTTTCCTAAACATAGAA
TCTCATTTGCAGCTGTTTGTTTCTGTTGTACTTTAGTTTTAAATTCAGTTACAGTTTTGA
ATCTGTAGCTTAAGCTAGCTGTTTCCCCAAGTGAGAGTCTTAGGGGTTTTTTTGTAGTAG
AAAGCTCATATGTACATCACTTATTTAGTAAt
>NODE_354_length_472_cov_32.788136
GTTCCCTCAAGTCATGATCTTGCCCGTAAATTAGTACTGGGAGAAAAATAGGTTCTGTAA
GATGAAACTGGGTTTCAGTATGTATCAGCACACGACTCAGGGGAGACAAGAGAGAAGAAG
CAGGCAGTAAATCCATTGGAGTCCACTGATAGCGCCTGTTTGCACAGCCACTGCCGCTTC
CTTTGATCAAATGGCTAGGGGAGCGGGGGGTCGTGTGGCGCTGCCGAAGGTCAGCTATAT
ATTACACTCCTAAAAGTGATTACTGAAATTCTTAAGTGAAACCATTCTGCTGCCAGGGTG
TGCTCTAATCCCCTGCAGCGTTGTCTGGGCCAGGGCTGGGGCCGGGGCCTCTCTGTGGAT
CTGTGCGCCCAGCGCTCCGTTTCCCCTTCCCCACTTGTGTTTTCTATCATCAGAGCAGGC
CAAAAAAGAGCCCCTACATGGAAACATGGCCTATCCAGTTGCAATATCAACTGCTGGGGC
TCGGAGGAGAGAGAGCGAGAGAGAAAGGGAGAGCGAGAGGAAAGGTAGTGTCAGGAAACA
GAAATATGCACACACTTCAAAGACTGGAGCAGCAAATTAAGGGTTAGGCATTGGACACGA
CAGTAAGTGGCCTTTACATCAGAAACAGGGTAAAcaatgtctggattgtgtt
>NODE_355_length_629_cov_32.248013
ACTCCCTCTGCTGTCTCATAATTGTCCAACAGCCACTGGAGCTAAAAGGGGGAACAAATG
CTTATTAACTAAAGAGATTCACAGACTGGTCCGTGCAAAGACCTTATGCCAACAGTCAGT
AAACTTGATCCTGCTGCATAACAACTCTGCAAAAGCTTCTATAGCAGCCAGTAAATTTAC
AGCATTTATAACAATTAAAACCAGCAACAAAAACAGCAAGCACCGAACCCAAATGTACAG
AAATTTGAGAGCAGAAGAGCAAGAGAGTGAGCTTAGCAAAAGTTAAGGCTAGCCGAGGGC
AAGCATTCGTAAAAGCAACTTACATGGCTGTTGAGCAGCGAGCTTCTCTGACTGGATAAA
CCCTCAGATTTTTGGAGCGTCTCAATCGCCATTTCAATCTGATAAACCACGAAGCACAGG
ACAAAAAAATGTAAGAGGGGGAAATAAAAACAAAAGCAAGAAAAATAAAAATAAACACAT
TACTGGCCACAAGCAAAAATAAATAAAGAGGGTCTAGAAGAGATCCAAAGGCAAGCACCA
CTAAACCCAAGCAGAGCAGGACTACCTGTCATTTCAGGACAATCTTTGGCACATATTCTA
AATGCTAAAGAACACTGTTTGTGGTTAGCTGGCTGCCACACAACCCTTCAGGATTCCTCT
AACAAAGATCCACTGAGAACAACTATCGTGTACTGTGAAAAAGCCCCACTTCATTACAAA
AACAACTGATTAAAGCAGTGTGCCAAGAAGATTTAGCAACACCTGCTATcagcctcgaga
gttacactgaaaagctggttcatgcttta
>NODE_356_length_774_cov_16.338501
ATTAAACTCATCAGGAAATATTTTACTTGAATGAAAAAAGGGACAGTTATGAATGAAGGT
ATTCAGTAACTCACAGTATATTTGCAACTATAGTGTAAAAATAATTCAATTTCAAATAGA
CATTGTTCTGACACTAAAAGGTTGAGAAGACAAAGGTTCTGTTGTGGAAAACAACACATT
TCCCTGATTTTCCCTACAATGCTCTCTCATCTTACAGGTATCACACGTCAAGGCCTTTTA
TTCAATAATTACAAGAGAATATCAGTTTCTGATTGAGGTGACAATAACAGAAAATATAGT
GTGTGGCTCGTGTGTAAAGTAAACTAAGCGGCACGGGTGCTTGTTAGGATAATATGTCCT
ACTCATTATCTAGAGTAATAAGTGTATCAAATTCACATAATCATGTCTAATTAGTATCAG
TAATTATCTTGTTGGGCCCAGGAATATTAATCTTCAGGTCCCAGAGGGGAGGGAGCAGAA
TCGCAGCAAGAATGGGAGAGAGAGCGAGGGAATCATGCTGAGGAGCACCGACTAAATTAG
CATGCTGAAATCAGAGCAGAGGAGGAGGAGGGGGAGGACGGGGGGAGAGAGCCTCGGAGT
AGGAGAATTGAAAAGAAAATGTGAAACTTTGTTTTAGAAAAAGTGGCGGATGAATGGTGC
CTAAAATAAGCTCATGACTTAAGAGAAAAAAAGGTTCTGATCGCTACTGAATATAAAAAG
TGTTTGTTATTGTGATTTGTGAAACGCTGTGCTGCGTGGCTTTATTTCCAGCCATGACCT
GATATCACACAGATAAATGTTTAATCACCTCATTGTTGAAACGAACAGTAAATTCTTCAA
CTATTAAAGATCGACATGTTTTAATTGTGAGAGTGAAGTTTGACTCTTTGAAACCTTATA
AAAGAAAACAGAAAAAAACCTGTTAGATAACTACAAGGCAActtcgattgatat
>NODE_357_length_522_cov_98.798851
AACACCACCCCCCCCCGATTGAAGCTCTGTGCAAAGTTATAAAGCTACAGCCATGGAGGA
GCTTGAGCGCCAGCTAGTGGTAGTGGAGTTTCACTGCCAAGACAGTCCTCACCAAACACA
TTAATCATGACCAGGGGAGTGTAAAATTCAATCGGCTCCTTCCATCCATTTCATGTGAAG
CAGACTGAAGGCCGGCCTTGTAGTGCCTGAGAAAGGAAGGATGAAAAAAGGGGGAAAAAA
GAAAAAGGAGCTCCCTACACTTCATCAGAACCCCTACTTCATAACAAATGGAGTGTCTCT
CTGGCGGAGGAGTGCCATCAGAAACACGCGTTCTCTCTATCCATTTAATTCCGGCAGTGG
AGGAAGGGTCAGGGAGGGAGCAGTGGGTGCGTGTTCTGCTCTCCGCTCGCCGCTTCCCCA
GTCACACAGTAAACTACCTTTTAGGAATTGTTTCTCAATAAGAAATGATCAGTCCATTTA
TCTGCACCAGGCGGGCCTGTCTCCTCACCCAGACCTCCAATATTTTTCGTTTGACCTGAT
CAGGGCTATAAACTAGACCGAGACACTTTCAATTTGTCACCCGAGGAGGCCTCTGCAAGT
CCCAAGCTACTGATTGCATCCTCCCTCCCAAATGTAAAAATTCCTCCCATGCTTGAAACC
TCTTAGATTTTTTTCAATCATGCATACAGATGCTGTGAAATA
>NODE_358_length_1093_cov_37.106129
ATGTCCATGTCAATTTTTCACAGAAAATTTTCACTGCTAAGCAGTCTGAAATCACAGCTT
GGCAAGGAACAAAGAGCAAAAACAATGTACTCAAATGAATAGTTGAACAACTGCTTCTGT
TGGTAAAGACAAACAACAAAAACAATGCAGTTGCACTGGGGTATATCAATTTGTTCTTTT
ATGGTTAGAAGAAAACACTATTCTTTGCAGTTATAGTGGACAATATAATACTACGAAATG
CATCTCATGCATTTATCAATGTTTTTGCCGTGAGTGGCCAAATACCACACCACTACTACA
TTTTAACCCTGATTTCATAAATCTAAGTACTAAAATGCCCAAAAATCATGCGTCACCGGC
CATCATTCTTCTCTCCTCACCATCGATGGATCTTTCTTTTTTTTGTTTTTCCCTCATTCT
CCCCCCTCTGTCTCTTGTCCTTCTCTTTTATTGCTTTGTACAGCAAAGCACCATTACTGA
TCCCTTCCAAAGCACAAACTAAAAATCTATCCCGTTGTCATTTGCTGCACCGTGCCATCT
ATCATCGGGGGTGCTTGGCAGCGTCTCCATACGAGAGAGGAGGTGCTGGAACAGGAGGCA
GAGTCAAGGACTTTCACGCGCAACAAAAAACTTGTCACAATTATTTATGGCTCTTGCTGG
GACACATAATAGGACACATCAAACTGCTGTTTTTTTGTGTGATGAGCGCCCTCACATCGC
TGGCTCCCTTGTCGAAGTGGGTCACAGGCATCTCTTGCCTTACACATACAATTTCCAAGA
CAATGGCAGAGCACTTGGGGAAGTGACAGTGACAAATACTGGAGCCCCCACGGAAAGCTG
GGCAGGCTGTTACATGAGTGATTGCGCCAATAATCATGCGGAGTCGTCACGTGTCTGTGG
AGCAAGAGGGAGATGGGCAGCAGGGGTGGCAGGGGGTGGGAAGAGACAGAGCGGGAGAGA
AAGAGAGGCAGGGAGAGAGAGGGAGAATATGAGTGTGTGTGAATAAGACAGGGAGGAGCT
GGGGGGGCGGCAGGCCTGTGTAGAGAAGTGGCTAACAGGTCCTGGCAAATCATTTTTTAT
TTCCTTATCATCCATCTCCCACTTCCTCCCCTCAGATGAGTTGCTGCTAAATGACTGTCA
CTTTGGACGGTGCTGTGATATGTTCTGCTGTAGCGCCCGTAATTGGGAAGGGGTCACCAG
TGCCTGCTTCTCTGTGTGACCTTTCTTAAactcagccgcccagggaattgggcagagcct
cagattaaattac
>NODE_359_length_654_cov_35.383793
ATGCAAAACTATCCATGAACCCCCTCAAATAAAAACAGCTTACTATGTGAGATGATGAAT
GTAATTCCTCGCAGAAAAAAAATCATAATCGCAGAGGGATTACATCTAAAATGTTAATAT
CTTGTATTTAGGCCTTCAGGGGCAGTAATCTGTTGTCTGATCTGCCTGGTACATTTCTTG
AGACATTTGCAGAAGATCATGAAATTGCATGAGTAATACAATACAAATCTGCTTCTTTTT
TTTTATTAATTTCTTTGCAGCAGATTACAAGATTTGCGGAGATTTGATCTGACCCTCTAG
CACTGTTGTAGGTGGCCTTGACATTAAAGGCAAAATGAGAACTTTAAATAACCATTCCCA
CCAGGATCAGCTTTCTCTTTTTTTTTTCCACAGCAAGTGCTTTTGGAGTAGATGTAATGC
TCATATAGGCTGACACAAGAGAGAAAAAAACAGGAATACAAGGGTCTCTCAGTTAATGTA
TCATCATCTGAGTGGGTTTGGATTGGAGTTATTAGAGTATTTCACTTCATTGCATGACCT
CCTGTTCCTCCTCAGATCATGAATCCTATTCATTACCCAGTCCTTCTGGAGTGCCCGCCT
TTATAATATTACTCAATTTATATTCTGAAGCGGGCTCCTGGGAGAGCGATCAGCGCTCCG
AAACAGCGACCCCCCTATAACCCAATCACAATATTTAAAGGGCAGCAAAGAGCTTTTTAA
TGCGCGTCGTAGATAACCATTTAAAGTGGATTGCTTTGGTTTAATATGACCTTAACAGGC
TGGCAGTCACATGTGAAGAATGAATAAGCTAATAGGAGAGACGACAGGGAGAAa
>NODE_360_length_587_cov_42.100510
CACACACACACACACACACACACACACACACACACACACACACACACACACACACACACA
CAGGCACACACAAACATGCAGATGCCCGGCAATACCACATGCCCCCTCAGTGTGTATATG
TGTGTGCGCAGGGCTGGGTGTTGAGCGCATCGACTGAGTATCGATCCCACCACTCACCTC
CCTGCAGTCAGCTCTTGTCCTACATAGCATGCCCTGTCTGATTTCTCCCTTAATGGCTTT
TATCCAGCTCCAATCTTTATTTAAACTGAAAAGTAGGAATTAGCACCCACTTCTATCCTA
GTCTCTCTTACCTTTTCTTTTCACTGTCATCTCGGACTGGGTATCGGCGAGTATCGGTCC
ATTGACCCTCACTCCCTTCCTCCCCTGGCTATGATTGACTTCCCACTCAGAAAAATGCAC
GATACACCACTGCGTTACTTGCATTCCTCCTCCGTGTTCCTTATGTACGTCCTATACAGA
TAAGATGCAGTGTGTCGCTGCAGCAGCAAATAGTGTTTATTTCTATTATTGATAAAGCTG
CCCAGCGCTGTGTCGATTCATTGATTAAGAGTTCTGTCTATAAAATGTCAGGAAATGGTG
AAGAACGCCCGTCACGAGCTCGAGTTGACATCTACAAATGTCTTGTTTTATTCAACCAAA
ATCCAGTGAAAGTTGAGATTATAACAATATAAGACAAAGAAAAGGAGGAAGTTGTCACTT
TTGATGGGCTGGAAAAAGCCAGTTTGGTAAatttttttcgtgaaaat
>NODE_361_length_398_cov_21.723618
TAAAATCAACTTTAAGCCATTCATTTTCCAAGGTGTGTAGCTCAAAGTGTGTAGTTTCTC
CCTTATCTACACACAGAGACAAAACACAGCTTATGTATAACTGGGAAAAAAAATTTCCAT
CTATCCATCCATCCATCCAAATAACTTGTGTCAATTGCAGTATAATACTTCCTTATCTCT
GTAATCAGTATCAATACTATTGAGATCAACCTCTGCTCAGGGATTAATTAGAAAATAGAT
GTAAGCTAATCATCCTGCATAATGTATTGATGTGTATCTTGTTTCATTAACAATCATCAA
CAATCCACTCATTTGCTGTGATACTAACATACTGTTTGCCTTAGCTACAGGGGCTAGGTA
AACACTTAAATGGCATTTCCTCTTTTTTTCTGTCCCCCCTTTTTTTTTTGTTCTCACCAG
TTTCAGTCCCTTATGTTTGGTAATCGGCATTGCTAAGTCAGAAGACATCAGCTTGACTCT
ATAAATTACCACCTGATCCTTTCTTCCTGGATAATTAGGTACCCATTAGTTCTAATCAAG
TAGTTACTTAATTATTGCAGTAATAGATCGGAAGAGCa
>NODE_362_length_511_cov_33.479450
CCCCCCCCCACCCCCCCCCACCTACCACTATCTCACCCTCTCTCGCTCTATCACTTTCTC
ACTAGATTACCCCATCTCTCCCTCTCTCTCCCAGCCTCACCTACTCGATATTCCAGCCTT
GTTCTCCTGCAGTCTCCAGCACAACTTTCTGACCCACTTCCTCTCTCCTCCCTGGCCCCC
TGATCAAAGCCTGCAGGACGGCATTGCCTTGGGCAGAGGAGAGGGAGCGCGAGATGGGGG
GATGAAGGGATCCGAGCTGGGAGAAGAGAGGAAGAGACAGATAGAGAAAGGATAGAGCAG
CACGGGAGAGAGGGAACAGAGAGATCACAAGGACAGGAAGAGGAGCCAGGTGCCCTCTCA
GCCCAAGGACAAAAGCTCTTCCTGGCTGATCACACACACACACACACACTGACTCCTGTC
AGCGCCGTCATTTCTGGTCGTGTATGTTATGTGTGACGACGGCGTGACATTAATGTGTTG
TGATAAAAAATATCTTTTTTTTTTCTGCAGCTCGAATCCCCAAAACAAGTCAACTTTACA
AGTGATGGCCATTAAAATTCAACAGGATGTTTAATAAATTACACTTTCAGATTACATGTT
GTCCCATCGTGTTATTCTGTTTTGCATTCAGGCGCTGCACAGGTGAGAGCACTGACAATG
TGTATCTGTATCTCAGCAGGTGTCAGTCAgg
>NODE_363_length_776_cov_29.475515
AAAACTAAACTCTGCTCCAGTCATTATTTTTTCTTGTATTAAATGTAAGTATGCCCTTTG
ATCATTTTCTAGTCCTTCAGATGACTGCCTTCCTGGAAAACTGTTCAACACATTACTGAA
AGTTACTCTTGCACAATAAGAAGAGCGGAATTGCATTCCTACCTTGAAAAGCTGCAATCA
ATTCCGTTAATCTGCACACTGTTAATAAACTCCAGCTGATGGGACTGACTGATGTTTCAC
AGATTATCTGGATTTCTGCTTTGTTCACTGCCCTCATGACTCCCACACAGTTAAGTCTTT
GCTGTAGCAAACACGAGCTCCACGTAAACCGAGGTGGCTTTAACATAAAGGCCAGAATCA
CTGGGCAACATTTCATAGACTAGTGGTCAGGGGTGCGTTCAATGGTCAAAGCCTAAGATC
CAAGTAGCGGTAATTTCACTAAAAGCTTTTTAGGGCCTTGAAGAACACGCTTTACCCATT
GAACGTAGCTCCTCTTCCCTATGTAGGAGATGGAGGGTGGAAAGAAATCTTACCCATCAT
ACAAACCCATTATACCAACCATATACTGAGCTGTGGTAGTAGGGTGTAGATGTATCATAA
CCATCATCATCTGCCAGCCAGCTCTGGCCAATAGCCATCACAGATTGGCGGCTGCAGTGG
CAATGAGAACAACACACAGTTAATATACTGTTTAGCCCCACATCGCCCCTCAGTTCATCC
CCTGCTGTGACTACAAACTGTGATTCAGCAACTCTGGTCTTGAAGAGCTGATTGCACTTA
TATACCAGAATGGTGTTATTGTGCTAGATGGCACCATTCAGTTGTCCAAAGAGACAGTAC
TGTGGCAGTATTCACTGTGGCATCACCACCAGCTTCAAATATCTCACTACTGTGGTGAAG
CTGAACTAATCTCACCATGACCAGGGTTGAAGACCACCGATAAAAACGTTAACGAc
>NODE_364_length_531_cov_12.399247
GTCAGCTCCTACCTATGTACTCTTGGTATATTTACAGCTTTGATGTGTCTACTCCTTATG
CCCACATTCCATGCCTTTTCCTGAGGAGCAGTTACCCTTCCCAGTGCAGGAGAGATGAAG
GGAGGGGCGGTCGGGGGAGCTCACACTCAGGCCAAAGGGCCACTGTGGCTTTAAGTGTGC
TCCTTGTGTGGCCAGAGCAGCCATCGCGCTGATGCAAAGTGACAGGGACAGATGTGACAT
ATCGGTTCCGACACACTTCCATACCACCAGTCACAGGCTCGGGGTGACTCACATCCCCCT
GCTCTGGTCCTGTCCCCCCGCTGCAGGACAACACAACGATGCTCGACTGAACCTCGCCAT
CGCCCTCACTGCTGCCAGGTATGGGGCTGCCATAGCCAATTACACTGAAGTGGTGCACCT
ACTGAAGAGGGCAGACCCTCAGACGGAGAAGAAGAGGGTCTGTGGAGCGCACTGCAAGGA
TGTGATCACAGGTAAATCCAACAAAAGCTGCTTCCTTCCTTCCTGCCTCACTCTGTTCCC
ACTCTCTCTACCCCTCACAACAGGGGCCCTCCCAGCACCTCTTACTCAGTGCTAGTTTGC
ACATAGTCATTGCACATCTAATGCAGGGGCTTTTAATATTTTATAAGCGTTTTATGGTGT
AGAGGGCTGCTTCAGATCTTGTAGGGAGGAACATAAGACAgaattagcgta
>NODE_365_length_522_cov_51.107281
ATTGCAAGCATTATTGTTGAAATGTGTTACTAGGACAGAGGTATTAACAAGCATGGCCAT
CAACAGTCATACATGAAAATGGTTTCAAATAGCAAGGAAACTTAAATGGACAAACACAGT
TTTAAAGCTTTAAAAAAGGGGGATATCTCTCTCTCTCATTAAATCATAAGTCACCAGTAC
ATACGATCCTTTGGCCAACCTCTTCATTCACTAACACTGAAGGATGGAACGGATGGAGCC
AAAAAGCGTGCAGTTGGGGGGAATTTATGAAAACCTCGTTCCCTACCCCCTAAATTTTTA
CACTTTCGATCCCATATACGTTGTAACCTTCCTTATAAGTTGCAAAATTCTGTGAATTCT
GCGAGGAAGTTGGGTTAATATTCTGTGCATTCTTTGCCACCTTCATTCGTTTCGCCTCGG
CTCGGGACTTGTAACAGAACTCAATCAAGGCCACCAGCATGGCCAAACCGAGTCCTCCGA
CCAGAATGTAGAAGACCCCAGCCACGTTGCTCAGGCTAAGGGCGCTCGTCTTCTCCTGCG
AAATGCACACGAGACGGGGGTCAGCGGCGGGGCAAAGGTGAAAGGTCAAAAGATTGTAAA
TAAATAAATAAATGAATAGATAAATAAATAAATAAATAAATAAATAAATAAATAAATGTA
CACGAATCAAACAAAATCACATCCACAACGAGAActacaaaa
>NODE_366_length_541_cov_33.929760
TAATTAGCTAAAGCTTATAAATGTAGACCCATAATCTTCTTCACATAATTGTCTGCAGCT
GGAAGACTCCAGTGCTATGTATGATTTTGCTCATCTCTTTACTGCATAATTTCCAGGCAT
CTCTGAGTGACAGAGGGTCTCTGCATGTGAGGTTTTCTAGTAGGTTTATCCTGTTGGTCA
GTTCTTCTAGGTCTTGTGCACTTTTAAAATAATACAGGAGAATATGGCTGCTTAGGGTTC
CACATTTCCCGATTCAATTTTAATTCAAAAGAGGATGTTAAAAATCTACTTTCCTCATTA
TCCTCTTTGCCATCTTAATGCGTGGCACTGTAAGTGCAGGTTTGTTTGCCTCCCTCTCTG
AAAAGCGCTGGATTTCAGATGTTAACCTCTTTGGACACCTCCATTAATGAGCGTTTAAAT
GCGACTCTATGGTAAGGGTTGAGCTTTAAGTAGCACAGAATGAAAAATGATTTGTATTGA
TGCAAATCGTGTGTACGGAGTGAATTATACACAATTACCCATCAATACTGGCCAGTCTTG
CCCACCCTCACCAACAAGATGTGGTTAACAGGCAGAAAATAAGATTGAAATGGTGTGTAA
AGAGTTGAAAATGAATTTCAATGCTGCATTTGTCCACAATTACCCCGTCGTTCACACGTG
TTTTATTGGGAGTTTTTTTTTTTTCTTCAAATATTTCTCAAAGCAGATTGGAAACATTTT
T
>NODE_367_length_536_cov_46.968285
ACTTTAAGCTTGTAGTTTTAACTTATTGTTAACTTAAAAACTATTTATTATGATTATTAT
TATTGCCTCGTATAAAGTATGTTTTGTGTATATTTATGGTTTATTTCATTATATTTGCAA
GTTTAAAAGATTTTAAGTTTGCCAAAATTGTGGTTACACCATTTCGTTTCTTAAAAGGGG
GACAAATAGAAAAACAGCTTTAGAAGTACGATTTGGAAACGTTCTCCATAGTCAAAGAAT
GCACTGCTATATTTAACTAATTGAAGTGTATAAACATACATGCTGTGTGCTAGATGTTAT
GCCTTTACTGCCTGTGTTCTGTTTGTCTTGTTAAATGAAAATCTTTTAATTATTTAATCT
AATCACAGTCTTGTTTTTTCAACCACTCGGTGAACCCCTGAGATAAATGGAGCAGCCCCT
GTAGCAAGGCTTTGGCCCAAGTGAGGGTCCAACAACTAGCCAGGAACAGAGGGGATGTCC
TTGGTTTAATACGCTCACAAGAATCTTTCCTGTTTATGCTGATGGGTCTGATTTGCAAAA
AAAAAAAAAAAAGGATAAAAAGGGTTCTGTTTCTGTAAAAGCATTGTAATACTGAGATCA
CCTGTATCAATTTCAATATCAATTTGTGCTAATGAAACAAAAGCGTTGCTTTCGCGCCGG
TACACATTTAAAACCCAGTCAAGAGCTCAAACAAAAATATTACAGAGCTCAGAAAa
>NODE_368_length_691_cov_34.059334
CCGATCTATGACTTCTAATTAGCAGTGTCCCAAAAACATATCAACAATAATCAACGACAT
TCCATAATGTTTCTGAACATCTGCGTGAGGCTGAGCATTTCATCAGTGCACATTGAATGA
TGGCCTGTTTTAATGCGGCATCAAACTCTTAATAGCTGCTTTGTACCTTTTCACGTGCGG
GTTCACTTTAGAGCCATCTAATTCAAAACAGGGATTCTCAATTATGCAACGTCCCATTTA
CATATGCTAATTAGGATCATATTAATTATCTTGAAATTGGGTAATTAGCCAATCTCAATT
AAGGCATTGTTCATTACACTAAATGCACAGGAAAGGTGTTTGAAGTTTTTCCCTATGCCT
TTATTCATTTCTGCGTGTGTGTATGTGTGTGCGTGCAAGAGAGAACTGGGCTGCCTGCCA
CATCTGAATCAAGCCTCGGTGGTGTATTTAATAATTTAAGCATCCCAGCTCATACAAGGG
ATGCACCCACAGCTTTCATCGTTACCAAGCATATGGTTCTGTAATGAGCCTGCTTGCTTG
TAAAATAGTAATGCCAGTACAGAGCAGAAGAGACAACAACCAGCCTTTTCTCTTTTTAGC
CACTCAAGCTAGCTACTGTGCCAGCGGTGGCCAATGCATTATACAAGCTTGTTTGGGTTC
CCATGTTGCTAAGCCGATGCTGAGAAGGCCAATTTGTGCTAACAATGAAAGGAAAGGGGA
AAAAAAATCACTGGAAGAAGCAACAGAAGATGTCAAATGCAGTTTTCTCCACCCAAAACA
AACAGTGTACCTGGGTGGAGAGGAGGTTTAACTACTGCTGTAAACTGACTCACAGCTGTG
AATTTGCATCCGCAGCCAAGGCAAATATATt
>NODE_369_length_448_cov_50.750000
CACCCATTTAAAGCTCCCTGTGCCTCCCTCCCTCCCTTCCCGTCTCTGCTAAGCATCTCC
AGTCTACATATCTTCTTTAGCTTTAACGAGCCTCGTTAAGATCGCAATAATATTCCACCC
TCTAATTGCTCATTCCATTCAGCAGATAGGCGAGCATTGGCTTGTGCCTGATGCGCGCGG
TGCGGTGGGAGGGTTGCTGTGGAGATCGGAGACTCTGATAACCCCCCGTGCGTGCTGCAC
AAGTGGTGAAAGCCTCGCGCTACGTACTGGCTAATGATTGGCACGCTTGACAGTGATTGG
CAGGGCTGCCATGACAACGCTACAACGACACCAAGAAGACCAATAGAAAAGGGAAACAAA
ATGTTTCAATGCTACACTCAACGGCGGATTTAGGGGGGAGATATTATGAGGCTGGTGTCA
TTAGGCGATAGCCATTGAATCATTCAATCTTTTTTACTTGCCGTATTTTTCGGTTTTTCC
TTTTTCTCGATAATTTTCTTTCTCTCTCAGGTCATTTCCATGGTTTTCAGATCCCCTTTA
GAGCTTTATCCCTCCCATTTCTTCCTGCCAAACTTCGCTGATCGCCCTCTGCTCCTGGCG
AACAGCGCTCCCACCACCAGGTCTccag
>NODE_370_length_598_cov_37.065216
ATTAGTGGGTTGTCCACGTATTGTTATTCCGATCCCATTCTAAGTCTAAATGTTTGCTAT
TTTGACATCTACTAACTTTGTCTCTTCCTAATCGCTATCGCTTCTCTTTTTCCTCCCCCC
CCATGAGAGAACGACTTCTTCGGTTTTGACGCATGAAAACGGCTTTACGTGGCACAGAAG
AAGTGAATGAAAGATGATGCATGCCACTTAAAATGCCTGAGGGAGCAAGTGTAATCTAAA
TTGGATATAGAGGCTATTATTACACAACATTATGCGTTGTGGTGGACTAATTGCGCGGCT
GGATGAGTTAAACAGTCAGTTAATGTCGAGTGGCGGACAGGTTTCTGGAGCGCACAAGGT
CAGCTGCGCTGCTCCCAAGCCTTTAGTGGTGTACAGAAAAATGCTTGAAGTATTCATGGG
ATTTTTAACCATTCTAAATCTGTGTCCTAAACCGATTAGTTGACACCAATTTTTCTTTGA
TGTATTAGCTGAGGGCTTTTGCCACTTGGAAGCCAATTGAAATTCAAAACAGTTTTCGCT
CCAAATGCTTTGGGGAGATCTGCTGCAAATAATGGATGTAATTTATTTTTGACCTTGCTT
TTTTTCCCGAACGGGTGGGTTATTAAATGATTAAACATATGTGCACTATGCTACTTGACT
AAACAACTGCGTACAGCCATGATTAGCTATTATGATTATCATTAAAGTACATCAGTAATT
TTCCTCCTTTTATTTATGTATTTTAAATTGTGACTGACATGACATCAGCTGTTAAGGc
>NODE_371_length_852_cov_61.045776
AAGCTACAGCACTGTTAATGTGTTTATATATAAACAGTCAGAGGATAAGCCCTAAATCCA
CTGCCAAGCTAAATGGTTTATGCATCTTTTTTGTTTGTTTACTTCTATGTCATTTAAGCA
AATTGGTCCGACATCCCTGACGAGCACGAGATCTAAAGTGAGTGTATTTTGCATTCATGT
CCAAAAGCGACTCTCTCTCCCTTAACACTACAGTAACCTCATCTTCACCTTTCATTTGGC
CTCAGAGAGATGTTAACAGACTCAGATGTGCATGATGGCAGTTCTGTGTGCTTTTTTTCC
CTCTTCTTCGTCTGCACGCTCTCCTCTTCCTTTGTTCCACTGGTCTAATCCAGTATGTGT
GGGCCGGTAAGTTTAATGGAAACAATTTATTAAGTCCGGCTTAAAATGCCATCTGCAGCT
AAGCCTCCCAAAGCCGCTAAGCTCCTGGTTTCGCCCCGGAGCTTGCTGTGTTCACGCTTA
CTGTAATGCTCTGTTTAAAATGAGCACAACGGGTCAAAATTAATCAGGATTACAAGGGCA
CAAATCCACTTCAGAAATGGGTTTTCTACCAATCTTTCCCCTGCTATCCCAAGATGCCCC
AGGTTTCTCTGGTGGACAGCACACCACATGGGTTCACCATCACACCATGGCAGGTTGCAT
TTAGCTGAGACAACAGAACCTCAGAGAGGAGAAGGGGCAGTAAAAGACGGTGCCTTGACT
ATACTTATTGCTCTAAAACCCACAGATGCAACATTCAACATAGCCAGTACAGATTCCTAA
GTGTTCTTCTCAGATATTTCTAGCTGCTGACAGCTAGGTGATAACTCTCCACCACATCCA
TAGGCCCAGCTTTGTGAAATGTCATAAGAAGGCCTACCAGCGAAGTGTTTATCTGTGCTC
TGTGGAGGTGCCCTGTACATGCTCAGCAGCTACATTTAGCTTCTCATTCGCCTTCTAGCA
AGTGACAACAGTAAACTCTGACCTGCAATTCAATAAGAGTAGCCCTGAGTGGAGCACCAG
GCTTCACAGTGc
>NODE_372_length_864_cov_33.680557
CAAGATAACAAAGTGTTTACTATACTTGCATTATGCAGTACATCAGGTCCTCCTGTGTTG
CACTGAAAACAACTATAAATACCCGCTTTTATCAAAGAAAACGACTTCACAAGGTGGAAT
ATCTGCAAAATAATCAGAAACAATCATATATTGTGCTCTAAGCAAAAAGCCTATCATGAG
AGCCGGCTCATGCAGATCACATCTAAGTAACTTTAAGCACTGCCACCTCATGATCTAGTT
ATTTTCTATTAAACACACACAGTAGTCGCACAGTTCCGGCGATCAGCAGGAACACAGCTG
GAGCAGGAGCACATGCTCTATCATTTTTTCCTCACAAATGATGTAAAAATGGCCCATTAT
GGCGAGGAACAAAGAGGATGGGCCCCATGTTCGAGCCAACCCCTCACTGATGCCCTGGTG
ACTCGGCCAGCCACTCTCCCAAGGCCTACTCCTTGATTAAATGCATAATCCACTACTCCC
CATCCCCAATGATTTAGTGTGCCTTTAAATCAGCTTGCGCACACATAAAAACCTCAAATA
AAAATCACCAAGAAAAACCATTGCACTCTAACTGTTCTATTAAAATGATACCCAGCCCAG
CCTTTCTTCTCTGCAATAGCGTTTATTCCACATGAATGCGTATCTTCATTTTTTTTCATA
GGTATGCATATAAAATATTTAAAGTTTAAAATGTCACCGTTGAAACATCAAATGCAGGAG
TCTCTCATTAATCAGCATGGATTGAGGTTCTCTTTTAAGGTTATAACCCTTTGAAAGAGC
AAAAATTACATTTTTGACCTTGAAGATGAGACAAACTCATAAACGTAAAATAATTTGCAG
TTTAAAGGGGAAAGAGATATCGGTTACCTCAGCCAGCAGTGCTCTGGGTTGTCAGGGGGA
GACCAAACAAGTCTCATTTTCATATTTACATCCAAGCTGTTGAGATTAATTTGAAATCAC
ATCAAGAAAAAAAAGAAACAAAACTCAGAGAAAACATCAAAAGGGGCAACTGTCAAAGTT
Tcaaatccgtggggccctagctat
>NODE_373_length_430_cov_5.265116
ATAACTCCATTTTCCTAGCCTCACAATTACCGGACAGCCATGAATATTTGGCAGCAGAAA
AGTGCTTATATGGCACAAGCAGCGCAATAGCAGTGGATGGCGTATTATCATCGGCCTGTA
ATGTAGCAATGTTTGATTTGAAGATTTGTGTGACGCTCTCCAACCGCTCCACGGTTATGT
GCTGCACTTACAGTAATGGCTGACACAAGAGAGTTTAAAGTGAGGAGAGACTTGGCAGGA
GGTTCAGTCTCCTCCTCCTCCTCCTTCCTCTCCCTCTGACACTGTACACCACTCCTCCGC
TACCCTATCTCTCCCTGTCTCCCCTCTCTCTATCTCTTTCTCTCCATTTCGCATTTGATT
TCATTTCATCTGCTCACCCGCTGTGAAGAAAGCCCAGAGATGGTGGCCATGGAGAGATGA
GAGCTCGCCTTGCTTTTCCTTCATGCTCTTCCCCTTCTCGCTGCCGTTCCCGCTTTTCCT
CCATCTTCATTCTGTACATCCCCCTGCTCTCCCCCACTTCCACCCATCTTTTTCTCAGGG
AGGACAGAGGGATGAGATTAGTGGGGTGTAAACAGAGAGTCTAATCCTCAGGGGCCgctg
gtgtagtgtc
>NODE_374_length_589_cov_28.526316
GTCTCTCTGTCTTTGTGTTAAAAGGGGGGTTAAGCTTTTATACTATAAATATGGCATGAA
AATCCCACTGTCAACGACACATTCATTCTAAGGCCTGTATTAACATAAAAATGAGGGCTT
GTTATACAGTGAGATTTCAATAAAAAGAACACAAAATGCATTTAATGAAATTCAGATGCT
GGGCCCTAGTTCCCTGAATCTCATTAAATGAGCTTTGTGCTGTTTTTCCATCTTCTCTTT
GTAGAAGAGGTCCTTGAGTGCCCTTAATAATGTGGCAGATTTCATCATATTCCTGATTTA
AAGAGGACAATGTCTGTCTTGTTCACTTGTTCTTTTCCATGCCCAAGCCAATCTCCACAG
ATGTAGTTGCATAGTTCCTGGATCTGCCTCATGACAATATTCCATCTTGTGGTGCATTTT
CTTTTAGTTACTGAAGTTTTGTTAAGGCTCACCACTAACTCATATTCTCCCTCTTTTTCT
CCCTCCCCTCCCTTCTGTTTCTCTCTGCATAGGATTTGGTTTCATAACTTTTGAGAGTGA
AGACATCGTAGAGAAAGTCTGTGAAATTCATTTTCATGAAATCAATAACAAAATGGTAAG
TCCACACATTTTTTTTTTTCAATTTCAGGTGGACGTTGAAGGATTAATATTTGATTTCTC
CTTTTCCCTAGTATTAATAGCATAGCTGGAGTGAATAAGTGTGTGTGTGTGTGTGTGTGT
GTGTGTGTGTGTGTGTGTGTGTGTGTGTGTGTGTGTGTGTGTGTGTGTG
>NODE_375_length_440_cov_25.684092
TTGATATTCCGCCTCTAGGAGATGCTCTGAATTCAGGTAAAGACCATTTTTATTTGTACT
TTAGAAGGAATGTAGCACAACATGGAAGTCAAAGCCGCTCTCTGTTAATTTAAATTTGAA
TTATGATCTCAATACTGATCAAATTTATCATAATTAGCATTTTGCTCATACTCGTTCAGT
CCTACTACAGCCAGGATCTCTCTGTGAAGTTGTGACGTCATTAACGGTGGGTAGAAACGG
TCTGTGGACGGATCAGGCTGCTGCTCGGAGCCTCCTACCTGTGATCGGCGGCTTCTTGTA
CTGGGCGCTCTTTAGATGCTCCTCCACCAGTTTGGGCGTCACACAGATGACGTGTTGACC
TTTCCAGTACTTCACCATGTTGAGCGACTGCAGCGTGCTGATGATGTCACTCTGCGTGAT
GCTGGTCATCTGACTGCACAAACAAACATGAAAATCAGAGACGCCGGCTAAAGCCTCGTC
AAAGAGACTCAGGATTACTCAGATTAACTTAAATTGTTGAAATGTACAAATTGTGATTAT
TTTGGACATGTTGTGAGCCATTTTGGGCACGTTTTAGTCATTTCAAGCTACAATGGAAGC
TAAAAGTGGAAAGGTAAAAt
>NODE_376_length_808_cov_24.594059
GTTTTTCTCTCTCATTTTAATCCTTGTTTATAGCTGTTTTTATGTCAGGGAAGGTCAGCA
AAAAAGACGGCGAATTAAAAAGTTTCTTCTATTATTTACGTAATAATGTTTTTTAAGTTG
TTTTTTCAGTGAAATGCAAATATTAGATAGCAATGCTGGGAGTTTGAATTCAAAATATTG
CTATAAATTCATAGAAATGTAGAATTACTGGAAAATCAGACAGATGCCTAAATAGACATT
TATTTTAATGTTGTACCTTGAATAGAAGACATAGAGCTTTAACTGCAAATAAGAGTTTAT
TTAATTTTAAGCCAACAAACAAATGCACAAAGCTTGCATCATAACTAAAGTAAATAATAA
AAACTTCTTCCCTAAACTTCCTTTAAAGTTATCCTGACCACTTTTAAACTTTTGAAGTGC
AATGATACCCAAAAATATGATTTGCCATAAAAAGCATGAATATTTGTGATGTAGCCAGTG
GTAAAAAATCCTTTTGGGGATTTCGATATCTAAAAGAGAGAGGTTTATACATTAGCGCTG
TAGTTGCAAAACACTGTTGATATTCAAATGATTATTGTGCAAAATCTGGGATAAGCTTCT
GTGTGAGAGCTCTTCTAAGTGCCTACAACTATTGCTAATTCCCCTCACCATTGTGGGCCG
AACAAAGGCCTTAATCCCATTTCACTTTTGCAGAAGGCTGGGGCTATTTTCCCTCTCATA
AACCAACAACACTCCCCCAAGCCAGAGCTGAGAGGTTCTGAGAAAGGGGCCAGTGTGTGT
ATACTTCAAGGCTTTTTTGTCCAACTTGGCTAGTGCTCTGCATAAACTTTTAAGTGGTCC
CAGTAGGCCTCAAACACCTTTTGGCAGAAAAAATAAGCTACCACAAACTGTAAAAAGGAA
ACCAAACACTCTCTTAACCTGGACAATACAAAAGAAAATATATGAAGTCTTTTATTACTC
AGACTGGGTCTGGGCTGCAAAGAGTTAa
>NODE_377_length_609_cov_34.269295
GTCACAATAACACTGCATAACACAGAAAGGAAACTTAAGCAACCAATGACCAGAGTCAGA
TACGACATACACAAGGCCTGCTCCTCTCATATCAGGTCAGCACTTAAATCAAATGAGAAA
AAATATGCAAACACTCGGTGCCTTTAATGTGAAGGGTTTCCATGCAGGGAGGGCACATGT
GTGTAAAACAAAACAAAAATTTAAAAAAGAAAAGAAAAAATAAAAAGGTCATCCTTAGCA
GGACGGGCAAAAATGGAGTCACAATGGATAGTAGAGCTTACCAGCAGTGGCAGGGTTGAT
GCAGTCAAAAAGGGTCCCTTTCCTTTAATTATTTACTTCCCTATCCGACATTGTCCTGCA
AGAGGTAAAAATACATTCATTTGAGGGACCCTTTTCTGTGAACCAAGCAACCAGGAGCCC
GTCCACTCGAGCATCGTCAGCATTGCGGAGAGAGAGAGCGTGGCAAATCGATTGGCCGTG
GCTGTCACTGCATGTGTGTGTTTGCACGTGCTTATGTCTGTTTGTGTGTGTGCGAAAAAC
AGAAAATATACTACTTCCATATAGCGAGACTTCGATCAAAAAGACTATATAAATCCTTTG
TTCTTTTTTATCCTTTGATAGTACAATGGCACCCATATGGGGTTAACTTATGGATAAAAT
ATGGGAGTCATGATTCAATGTCTGCAGCGCTGCATCCCTCTCTGTCAAATACACGTGTAG
ATGCTTGGCTGGGAGGGACCGGAGTGTTTCTGTACAGCCAGAAATATGCCGTAGTCAGTG
Attagtatt
>NODE_378_length_750_cov_28.690666
GTTATTTCTGCTCTTAATATCTTTCTGCATATCAAAATGCCTTTTTGTATTCAGAAAAAC
TGATTTTATTCTGTTTTCTAATCACAGTTCTGGAGGATTATCTCAACTCATTAAATGATT
TAGTCATTTAATGCACGTTTTGGTGTAAAAGAGTATTTATATCCCCCTTATTCAAATGAA
TCCTTTATTTTTATCTATAAGCTTCCATTACATAAAGGGATCCCTTCTGAGGTTTTATCA
TTCACCCATGTCTCAATTTAGCGTTTTAGTTTCCCAATGAAATAAAGTTCTAAATCCTAA
CAAATTCTAATGAAAACATAAATCAGCGAATTACAATATTTTTGCATCGCTATTTGAGTA
CCTCGATATCACAGCATGATTCTGTAGTGATTCCCTCCCCTGCAGCACAGTTTACATTGC
GAGGTGTGAGAGAAGCAGAAAACTATAATAATTCCCTCTTCTCATGTCCATTAGCATGTA
CGAAAACCCCAAAATCTCCAGTCTTGGGCAGACACAGGCAGACAGCACGCATCTCCACTT
GTCAAAGAAAACTTTTATCAATACCAAGAGCACTTGAAGTTTGTTTGCATTTTGTTTTCC
AGCACTCTTAACAACTTCAGAAGTCAGATCACAGGAGTATCTGATCAAAGCGCTTCGTGG
TTAGTTCTGGAAACACAGGAGTGCTACGCCACGCTTTGATACTCCACATCAATATTTCAA
TTCAACAATCACTTGACATGCACCCATACTCCCAGAGACGAAAGACGAAAGGGGAGAGAG
AAAGAGGGAGAGAGAGAGAGAGAGAGAGAGAGAGAGAGAGAGAGAGAGAGATCCAGGGAA
GATGGAGGGGGTTTGTGAGGTACATATACAGTAAAAGAAATGGATTGAAGAAATCACTAC
CTTGTTCAcctttgctgcgatgttgtataa
>NODE_379_length_553_cov_18.622061
CTTTGGCAATGTGTTGGTTTGTATAGTCAGTTTTTTTTGTAATGTCAGTAACATTTTCAA
AATTACAAAAAAAAGCAACCAAATGTAGGTTGTCATGGAATATTGGTATGTGTGGCAATG
TGTTTGCTCTTTGCCAGCCTTGCTGACCTGGTCAAACACCCATTCCTCATCACCATTTTG
ACACTTCAAATCCATTTTTAGATGTAACCTCGGGTATGGTGAAAGACCCAGCGGACGTCT
TGGACAGGCAAAAATGCCTTGACGCTCTGGCTGCTCTGCGCCACGCTAAGTGGTTCCAGG
TTCGGAACATCATTTTACTTTCTTATTGTAGCCTTATGAGATGCATTATTTATTTGTTTA
TTCATTCATTTGTGTTTTTACACATTTGGTTTTTATTTTTTTAATCAAGAGGAAAACTAT
TACTATTCGAAGCAAAACAAAAAAAATATTCAAGGATGCCACGTGTTAAAAGAAGGATCT
GGGTAATGTCAATCATATGTATTGATTGTAAATCTAAGTTCATCTGAATCTCTTACATGA
CAAAATACTAGCAATAAACTGGCATCCTTGTATTCTCTATTCAATTTTCTAAGTTCTTTA
TTATAGGTACATGTGATTCCATAAGGCTGCACAATAACTAGCACAAAGTTGTCACCAAGA
ACTGCTTTCATGTTGAACGTTTGTGGTTTTATTCTgtatattttagtagaatggggattg
agagaaaagggaa
>NODE_380_length_480_cov_26.385416
CTTTTTTTTATTTTTTTTACATTTTATACACTAAACAAGACCAATGAAGGAAAACGCTGA
AAATCATCAAAGGTGTCTCCGTGTTTCTGTCCTGTACCACTGTAAGAGGGAAAAAAAAAT
GAGGAATGTGCCCGCAGTAAGGAAGTAATTTTAGCCATTTTACCTCTTAAATACTGTTAT
CAGAACCCAAAATAACTCTAAATAACTCCAAAATGTGAAGGTGCTTTTGTCCACGTTCTT
CCTTATCAGTTTGGTATCAGGGTGAAACATGGGAGTCCCTGGCTTTGACGTCACTTACAC
AGCCTTTTCCCAGGCCGGGCTGTTATTGCAGATTTTATACAGGGCTTTTTTTCCCTCCTT
TTTCTTGGCATCCTGTGGAAGAGCGGATGGGAAATTCTGATGTCATCAACCTTGGCGCAG
CGGGACGGAGGAGCATGCAGACCCTCAGGGTGCCACGATTGGTGCCCATGTGTTTGTGCC
CCGTAGATGGTGAAATAGATGGTGTGGTGCTGCCCGCCTGTGCTGCACCTGCGTCCCAGC
ATGCTGATTGATCAGTTTGGTCATGTGGAATGTCACCATCTGCTCCCCAGTCCCACTCAC
CCCTTCTTGTGTGAATGCCAATCACTGGCAGGAAGATAGTTATAGATCGGAAGAGCGTAG
>NODE_381_length_643_cov_27.542768
GTCACCAATGATATCCCTCAATCACACATTAAAACACCTCTCATTTACTTCTGTTATTGT
TGCTCCAACTTCGCTCGCTCTCTATCTCTATCTCTCTCTCTCTCTCTCTCTCTCTCTCTC
ATGCTGTACCCATTCTTCTTACTTTGAAACATCTCTCTCTTATCACACCTCTCCTCCTTT
CCTCCCCCTCTCTTTCTCTCTCTGGCTGTCTCTATCTATCTTCCCATCCCCCTTGGTGTT
TTTCCCCCTCCCTACAATCAATGTGGCTTTTAAGATGCCTATCGATTTGTTCCCCTAGAC
AGGCCCAGCGCGCTGGGGCGACACTTTGATTGCTGGGCCAGTAATTACTGTTATTATTTA
TGCATCTGGGCAAAATGGCAGGACTTAACATTCACAGTACAAGAGGCCACAGGCAATCAA
CAGAGGTGAGCACCTGGAGAGGGAGAGAGGGCCGGGCGAGCGAGGAGGAGAGAGAGCAGC
ATTGGCCCTGTGAGAGTTGCACTCCAGAGATGAGCGCGAAGAGTGCAGTCAAAGATATTC
ACACTCACACACACACAAACACGCACACACACTCCTGGGAGGGGATATGAAAGCATAAGC
AGAAGACAGGCACATGTGTGCAAATGCACTTGTATACAAAGGATTACTCTAGTGTGTGTG
TGTGTGTGTGTGTGTGTGTGTGAGTGTGTGTGTGAAAGAATGAAAGCTGAGTTAAGGTCG
TCTTACCTGTGAGAGTCCCAGGTAGATAGAAACTGTCTCTGAGATGTAGAGGAAGCGTCC
CTCCTGActgaccacaaacacaaaaccatctagagactgcaac
>NODE_382_length_593_cov_25.814503
ACTGAGCCGAACATCCTCGAAAAGTCTATTACAATATCTGATCTGTTATAAATTCTTCTG
CCTTCAGCCACAACAATAACTACTGCATGAAGAGGAACTGTTCGCTGCCTTTGACAGTAA
CAGGAAATGTTTAATTCATTCTAGTACATGCAGCCCTTTAACATGTTGATTGTGCGGGTT
CGACTGTCTGTTTTGTGTCACCAACAGACCAAGAATAGAGTATAATATCGTAAGTGGAGG
GAATAGGTCATTTTGTACCTGTCCGATGAGCTGTACGATGAAGTCCACCACCAGCTTGGA
GTCCTTGTTGAACATTCCCTGCCACAGCTTGTCCACGACCCGCTGGGTGAAGTAGAAGAC
GTTGTTGACCAGAATCTGATAACTACCTCCGCTGCTGAGCGGCAGAGACGCATCTTCACC
TGGAGGGAGACCAGCGGTGAGAGAGAGAGGATTTACAGTTCCTATCCTGAACGTACCGAA
TCATACGAATGAACCGAACTGAGATAAAAACTACCCTGGATGGATGGACTACTACGTCTT
CAATAACAAAAATAATCTTAGAGATGGAAGAAAATTGTGTACCGAAATGGAATAAGTGCT
TTATTTGTCTTTTTATGGCGCTAGAGATGATGGACAGAAGCTGAAATATGGGTTGCTGAT
TTTAAAAGGCATTAAAAGTGTATATTGCCATAATATTTAGGCACATATGTCTCATTTTAT
AGTCCACATATAACCTCACATCACTGAAGGGGACTGCAGATCTCTgcaggtat
>NODE_383_length_918_cov_22.274509
CTCACTTTGAATTATGGAGCACACAGTAAGATGTCAGAATGTATCACTTTTGAAATCATA
CAACTGTAATATTTACGAACAGTATGGGTGTATTTATTGTGTACTGCATATAAATTAGCC
TGCATTCTATATTAATTGCAGTATGTGATGTTATGTCATGTATTTCCATTGATATCTGCA
TAAAAAGTTATGAAGTAACCACAATGCATTGCCCATATGAAGGAAACAAACTGAGAGAAT
ATTTTGTCTACTTGACTAAATCTGGGCGCTTGTCTCTTTGTGTTTGCATATACATACATA
CATATGCAGCATGTGCGCCCATTTGCTACTGATGTGGTTCACATGTCATGACAGAGGAAG
GACACTATCCTCTGGTATGTTTTGTTGTGCCCTCTGCCTTAATTTGCCTGTTGTAAGTGT
GAAGGGGAGCCAGGGAGATGACATCATGCAGCAGGCAGTGTTTGAAGTGCCAGTCCTGAA
GGAACCACTTATAGCAATTAGGATATCCTTGAACAAGCGTTTGCGAAACATTGGCTGGTT
TTTGGCATTTGCCTCCCGTTCCTGCCTACTAACTAGCGAGGTTTGATCTCCCATAATTAT
CTACCCACCGGCTCCTCACTCCTGACAGCTCTCTCCCTGGAGAGGGCTGAATGCCGGGGC
TACTCACTGATTGCATCAAAGTGTCAGAAATTGCAACATCAAAAATAATAACTGATATTC
CGGCAGCCGGCTGCTCTTTGAATATTTCCTTTAAAACGCTCTCTAATTTGTGTCTCGCAT
GGTGCCAATGTGTGTGTGACTGTGAGGGCTTAAAGCAAATAAAAGCAGGGGAAGTGCATT
CATTATTGAACCCCTATTTACATATGGCAGACTATTCTGTCTGAACTGGTATGAAATAGA
TATGCGTTTATTCTGGTGCTGCTTTTACCCCATCCTGCACTTCTTTCAGGACTTGCTCAG
CATCTGTCCCTTTTACTTCCTTCCTCCTGACTTTGGAATATTTTTTGCATTGCCCTACAA
TACACATCTGGTATCAACATCTTAAACTTCCCCTCAGCAGAAATAACAAAAAGTGACGAG
GTGGTGCAGCGGAAGGAg
>NODE_384_length_618_cov_40.171520
ATCCCCCTTATCCTGCTGTTAGGCCAGGGTGTGTCCCCTGGTCTTCTATAATAGTCTGCA
ATGAGAAGCTTGAGTAAACACAATCAATGGAAGATACTAGCATATGCACCACAGAGACTT
CCGAAGTCTTCCCCCCCTTTTATTCACCCCTCCACGTATTCGATTACACACCCCTACCTT
TGCGGGTTTCAGGGAAATTACAACCCGAGACAAAGGTATTGATGCAATATTACATGTAGG
TAGGAGTAATCACCATCACAGGACTGTCCTGGAAAAAAAAGAGAGAGAGAAAGAGAGAGA
GAAATCTCATTTTATAAGAGGGGTGCCCTCTCTCCCTGCCGGTCTCTCTCCCTGTGTATG
GTATTCTTGCATGCTCTCTTACTCCTGGATTACAATCTCTTCATCCATTATTAATGAAGT
TAAACTACTAGTGGCATGCTGAATGTGCTGCATGGGAGATTTGTAGCTAATCCAGCGCAA
AACAGCCCCAGTCACATAATGAAGGGAAAAAAAGAACAAATGTCAACAGTTTCACACTGG
GACTGGATTAGACACCCCCACCTCACCCTCCTCATTCACGCACGGCCTCGCTCCCCCCTT
CCTTTCTCTCCTCCACAGCACACACACACACACACACACGCAGGCCGAGACACGCACGGC
AAACCTCAGATCCAGCATGAAGAGGTATACACACACCTACCTCTCTCCATCACCTTTTCT
GGGATGTTTCCCCCACATCGGATTAGTGAATCTGAAGTACAGATTTGAAGTAAAAGGCCA
AAGAGCCACTGAGGTCGa
>NODE_385_length_538_cov_42.377323
AAAACTATTTATATCCATATTCACTGCTTAAAATTTTTAGCTATATTGAAATATACAATT
GAATATTTTGTCCTAATCATAGAAATGATCATTTTCAGTGTTTGCCAACTGTTAATAATT
AAAAATGTGGCACACAGGACCTGAAAACCTTTTATGAATTATATAATTTCAACAGACCTT
TTGTTTATATTTAAGAAGTTATTTGTTAGAATGTAGCATTAAATCCATACAAAGACTACC
ACAACTGGATTAATATCTGAATTGAATGCTGAATGGCTTCATGCCTACAGCTTTTTTAGA
AGGGTTTAACAGGGAGGCAGGGCTGTGAAAAAGGGGTTTGAGTAAAACCTTGGATGAATA
ATAGACTGCTTCCCAAGCAGCAGCACTCTTGGTGGTAGGAGGTTAATATTCTCACATGTC
ATTAGGTCTGCTGGCTCGACTGATGGCTCATTGAATCAGGCAGCAAATGATTTCCTCATG
CTGCAGAGGACAGAGCACTTCAAAGGGAAGGGGCTGAGGTCAGGACAGCACTCCGCTTTG
ATTAATGACCGGGGCTCAGCAGAGGTTGCCTGTAGGTAAGAATGTGACGGTGAATTGGAT
GTGAAGGGGACCGACTTTTAAGCTAGATTTGACCCACCTCCAGGCAACCTCTGCTGAGCC
CCGGTCATAAAAATGAAACTTGCTGGCTGACAGGCTTACCGGACATCATGGTAGTAtt
>NODE_386_length_783_cov_17.261814
CCAAAAATGTGAAAGGTTTATCTGTCTCAGAATACTGAAAAAAATCTTCTTTCTGTGTCT
CTCTCTAACATTATTCTTCCTCTTCTTCCCCCATCAGGATGACAAAGAAGGTGGTTCATC
CTCTTGAGACAAAGGACCTCACTCACACGCATGTGGACACACTCTCAAACACACACACAC
CCATACACAAGAGCACCGAGGTCTGCTGTCATACACCTCTCATTAATTCCTACCTGTCAG
CCGGCTCCCCCTACCGTATCGGCCCCCCGAAAGGTGACAGCTTTCCAATGACTGACAAAG
GCTCTTTAGGTGATACAGAAGATCCCTAGCAACCGCTGGCTTCTGTAAAGTGCCCCTCAA
ATGTCACTTTTGCTGCTCCGAGACGTGCGCACTCACACACCCACACACAGTATTTTTAAA
ACAGAGGCCTGCTCTCAAGTCTTCAACCATCTTTGACATCCAGAGGCTATGGATGTCACA
GAGGCCTCAGCTCTTAAAGCTTTTAACATCCGAGAGAGATGGCGTTGTTTGACAGCGCTA
TTGGTGGATGCTATTGTTGCGTGTCGTTTTTTCTCCCCAAGTGCATGGGATTTGCTTGTT
TTTTCTGTTGTAAGAGGCAGATAAGGAAGAGCGAGAAACAGAACCAAACTTTCCCTCTGT
GTCCATTCAGCTGTCATGAGTTGAGTGGCAACGGCGAGCAATATTGGTGTCGGCTTGCAC
TATTCGGGAAGGGGTCAAGTACAGAGAAACGGCTTCTTGTATTGACGTCGTTCTGCTGTC
GGCACTGATTCCATAGTGCATCCGTACCTGTTTGCAGTGTTGTCTGTGTTGTGGAGCTGA
TAATAGTAGGCCGAGGCATGTAAAACATAAGACAGTGGAAAAACCTCACACCTGAGATAG
CAGGAGGAGGACAACACTAACTAATTCTGTCACTGCAAGTAAgtgaaagaatgtaaccat
att
>NODE_387_length_383_cov_10.117494
GTTACTCTCAACTGTTGTCGTGTCAGCACCAAAAACAACCGAACACAGCTCCTTTTGTGA
CGCGCGCTGCCCCCTTTGCGGCAGGAATACTTGTCAAGATTTGCAATGGGGTGAAATCGC
AGAATCCAGGGATTAATTACCCTGTCATGGCTGCTACTGCACATTTACTATTTACTTTAC
GTAAGCAATATTACAGTGCGTGTTGTTTTTTTAAGATGCAGTGATGCGGGCTGTCATACC
AACGGCCATTTAGCACATAAACTGTTGACTGAGGCTGTAGATCGGCTAGTTTAACTCAGA
ACATGAAGAGGGGAAGGGAGGGTGTTATATAACTACATATGCGAGTGTTCAACTATCAAC
ATGCACAGTGTGTAATGCTTCACTTGTAAGAACCTACCTTAATAACATAATCTCAGGGTC
AGCTTGTATGAATTAGAAGTACTTCATGAGATCCATCCTTTAACCTAACAGAAAACTAAC
TCAAGTTTTAAATTTAGCCCCAAACCAAAGCCCTAATCCTGAACTAGCATTAATCACATT
TCATACTGTAACCTGAAGTTAat
>NODE_388_length_544_cov_24.036764
GTTTGGGAAATAAAAACATTTGAACAAGGACGCCTCATCTTCTCATACGCTGGGGGCAGA
TAAGCAATTTTACACACCTCTGAGTAAGACACTGAACTGCCAAGATTTTACTTTTTTTTG
GAGTTTGGCAAAAAGTACTCACTATGTGTTCATTTATAAATAATCCAAAATGACACACAG
GAATACAGACGTGCACAATGCTCATTCAATAAAAGCAGGATCATGTTTTACCAGAGAACA
CTGGTTTGTGTGGTGGAGCGTGTGCTGTGTGTGATGGTGGAGGTACTGTATATATTGTGG
AGAGACTGGGCAAAGCAGAGTGAGCAGAGAAGCAGAGGGGAGGGAAGCTGGCAGTGACTG
AGAAGATGAGGATTTGACGGCAAGGTGACAAAGAGTTCAAACAAAATGAGGCTTGTAGAT
TAGCAGCACTCCCCTCAGTGACAGGTGTCATCTCTTGGGGCAGTCTGTCACTCTGCCTGC
TGCCACTCTTTATATAATATGAAGAGAGAGAGAGAGAAGGAGGAGAGAAGAGGAGAGGCA
GCAGCACTTGCACCTAACCAGGCATGGAGTCGCATGCTCTACCTGCCAGTAACCGCGATT
AAATCCTAAGTGGCAGAAGGAGAGTGTAATGAACAAAAGTTAAGCAAATGTTTATTTACC
TCGCTGCTGATTTAGCTTTAATAAGAAACATTGAATTTTCCAGAAACTCCATGAAAACAA
TAAc
>NODE_389_length_675_cov_32.216297
AATACTTTATTTATATTCTGTTCTGGAGATACGTGGTTTCTGTTGTAAATGTTCATTGAT
TCAAGGGCAGACAAATATACCCCCAACACCCTGCAATGACCCACATAGAGCAATATGCGA
AGTTCACCATCTATTAGAATAACATGACAGGCACAAATAAACCGTATTATACATTTTGTT
ACCCTTGCAGCCAACTCAAATTACATTTTGAATGTCGTCCACTCAATCTCCTCTCGTCTT
TTGTGCTGTCTTTGATATAAATAGACAGACATTCAGGGGTCTAAAGAGTGGAAGTTAGAA
GAATAAAAAAGGAAGAGGAAATTTAGATATTTTTAAATGATGTCCTACATTTTGTCAGCT
AAAATCAGGATATTGCCTGAGCGGGGAGAAGCCATGTTCTTCAGTTGTCAAAAGGCAGTA
AGTAATGATTAAAATAGCAGTGTGAAACGCGGGGAGATTAAAGTGATGCTAATGATAAGT
GAGAGAAGAAAAGGGCAAGCTATATTTTAATTCCTGGGAGAATGGTTAATGACTTCTATT
GCCTGAGATTAAACTAAACCTGTCTCATCAGCTTTTTCTGCTCGCTGAGGAAAAAAAGCC
CTCTGCACTTTAATTTATTAAACTCTTTTAAGGAAGCACATTGATCTACATAGGTTAAAC
TTTCAAAATTTGGGCAAAAAGACGCCCCATAAAGCTGTCATGCAGGGCAAAGCTGTTGAG
TTGCTCAAGGCACACTATAAAGAATTCATTATCTCCAAACTGCCACATTTAATCAGAAAA
TATCAATTATTTAAAAGGGGAGGTTTGCTCCTGTTTAGAGCATCAGGTTTTACTGACACC
CTGAATTATACTGAc
>NODE_390_length_443_cov_12.952596
GTTACACTTGACACACATGAATGCCATTAATTTATCTGCACTTTTGTCATGTTTTGAATA
AATGTTCTTCTTTTTGTGTAGTTATACAACAGCAACAACTTCAATTAAGAACAGTTTAGG
TTTCAGTAGTTTATCTGAACACAGAAGATTGAAGGTGATGCTATGTATAAATGACTGAAA
AAGGGGAAAAAAAACAGGCTATATTTTTCTCATCTCTCATACCACACACAACCTCCTCCT
TTCTTCTTCCCCCACACCATCGTGGCAGGAATCCTTTGTCAGAGGTGTTCATCTGGAACA
ACTTTGCCACACTTGTTTTCATGTTCTTTTAGATTACAGGGCAGCTGGCCCCAGCTTTGA
AGCTCCCCTCTCCCTTTGTCTCTGTGCAATGCAGTCTGGTAATTAACTTTGTCCTTCTTT
TATTTGTTCCAGTCACTCGCAGTCCACTCTTCTGAGCATCTTCTCCCTGGAGTACCAGGT
TAGAAGTTTTCTTCCTTTGTGAGCCCTGACAGGTGCCTAATTGAATGATGAATGTCCCTT
TATTTCTTTGTAATTGAACTGCCAGCTTTCTGATTGGTTTGGAGGATGCCCCCCACCATA
CCTCCCGTTTATTTCACCCCCCC
>NODE_391_length_640_cov_21.592188
GTGATTCCCCCATTACGCGCAAGAAGCCGCTTTTTTTTCCATCCACAGAGGCAATGCGCC
CACCCATGCGATGCTAGCCTATTAGCTGGAGAGAGAGAGAGAGAGAGAGAGAGAAAGAGA
GAGAGAAAGAGAGAGAGAGGTTTCAGCCCTGGATTCGAGAGGAGGCTAATTTACGAGTCT
TGTTTTGCCTTTCAGGAAAAGGGGGAGATCAGAGGGGGAGGGTGGCTGGTGAAGGAGAAT
GCAGCAATCACATTTTTAAGCATGCACAAGCGGGCCGTTCCCGGTTCCTAGGCTGGTGTG
TGTCCCCCCCCATCCGACGCCAGCAGCCGTATGGGGAAAGCAGCGGCAGACACAGATGGC
ATGGACACTTCCACAAGGTCTGCCGCTCTGCCCTGCCCGCTCTGCCGCCGGAGCCCGTTC
GCCGCCGTCTCTCTCTTCCAGCTCGCTCCGCCGCCCAGCAGCACTGCAGCACAGCACAGG
CTGACGGCATGAGGCTTGATCCAGTGCATTTCTCCATGCTGGTCATCGGGGTCTCCTTCG
CCTGTTACGCCCCGAGTCTCAACTCCCTCCAGGACCAGGCGTACCGATCCGCCGTGGTCA
TCGAGGGCGAGGTGCGCTCCTCCCCGGAGAACGTCTCCTCCCGGGAGCCCTACAGTGTGA
ATGTCAAAGTGCTGGATGTGTGGCCCGTCAACAGCGGCGGCCTCGAGAGGGAGCAGCTCG
TGACCGTCGGGGACTTCGGCTCCGAGGCCCCGTGCATCACCGTGGAGAAGGACCACAGAT
ATATCTTTTTCATGGACCCCACCGCCGAGCCTTTGGTATt
>NODE_392_length_565_cov_25.923893
ATTACTACACCCTTTTTTACAAAGGAAGAATACAAGCAGATATTTTTTACATGTTAGCTG
AAAAGTGTTTATTTTTTTTTGTTTGTTTTTTTTTTTACTTTTGTGTCAGTTTAAAATGTA
AATTGTTGCAGCAGATTCTACTTTTTACAATGTAGATTTAATGATTCATTACATTTTATT
CACTCTACCTTTCACTCCAAATTGCCTTTGCAGGAGATTTTGGACTCAAACACATTTAGT
TTTTTATTTTCTACTTATATACAGATATTTTGGGCCCCCTTCACTGTCCACTCCAGGTTT
TCTTGCTCTCCAAGTTGACCTGTCAAGCAGATTACCACAGAAAGAGATTAATGGCAGAGG
CGGGTTGCAATAATAATCGTTTTGTTTGATGTGACAACTTTGATAGGCGTTGATTTACTT
ACAAACTGATAGGCTTTTAATTGAGCGCCTCCATCCCGATTGAGATGAAAGGGAAAACCA
CATTGAAAAGCTGCCCGATTGCCCCGGAGCCTCAATACTGATTAGCCATCTCAGTGGTGA
ATAGTTCAAGGCATTTTAAACTTCTTTTCTCAACGGCCTGACAGACCATTTCTCTTCCTT
TCTTTCCCCTCCAAGTCCGCTTATTCTCCCTACCTCTTCGAGAAAATAAATCATTTTCAT
TGTATGTAAATAAAATCGAGCTGACATCAATATATAATGTCTGGATTTTTTTTtcttttc
ttttctttttttttttttctttttt
>NODE_393_length_825_cov_43.673939
GTGTTTTGTTTTTTGGGAGTTTTTTTGGGCTCTGCAGGGGTTTAGCAGTCTCGCTGAGAG
TGAGTCTGAAAGGTTGCCTGACAAGTACCTTCCAAACATGCAAACACACACACATTGTGA
ACAATCGTACCAAATACCGCAATTTTCCAAGGGGGAACGATGCAAATGAGCGTTATGAGC
ACTGAAGCGGGAAAAAATATGAGGTGTTTAGCATAAAACAAACCTGGCTAGCAGTGCTGG
AATCTTGCTTTCATGAATAAACAAGGCTCTGGTCTGACTCCACTAGGTGTTGCTCATTCG
ACAGTTTTAAAAACAGCTCTTGATCATTTTTGGAGTTTAAGAATGTAATAATCTGCACTA
CAAGCTGTCTTCCTTTGTGTGTTTTTGAGTGTATGTGTTACCTGCTGTCCAGGCTTGATT
GGTGACAGCGTGATTCCCTGGGTGTTGATGACAGGCAGGATCTGATTGCCGATCACCGTG
GCGATGATCTGGCCTTGAGCGTTGGTCAGAAGCTGAGGTGTAATTGGCTGTACCTGCAGT
GCTGGGTTGCCACCCCCTGATTGGCTGGAGGGCCCTGCAGAGTTGGGCATCAGTGGGATT
GTTCCAATTATCTACAAAGGGGGTAGAGAGGAGACGAAATCAGCTGGGCGGTTTTAAAAA
GGAGAAGGAGTTGGGAGGGTAAAAGCTACTGGAGGTATCAGTCATAATGATATCTGTTGT
TGTGAGCTTTTTTTGCTGCTCATTTTTGCATGTCATGAGGCTAATCAGGACACGCTGCTT
TGGAGTCAGTCTGTGTGTGATTTGGAGGGAAAAACATGCTGAAGTGTCCACTGATCATCT
GTCACTGAGGTGGTTTTACAGGCCGAGCAGACCGCTGGGAGCGCACTGCAAAGGTCAGTG
CTGAATACCTGTGTGTGTGATGGTGCACACCACTGACTGTATTATCCATCACCAGGCCAA
GACCAGGACGAACATGTGTGTGTGTGTGTGTGTGTGTGTGTGTGt
>NODE_394_length_561_cov_58.975044
GTAATGGCATTTATCTGTGAAAGAGATGGCTTTACTCATTCAAAGTTTCACTCGGAATAG
AGGCAGCTTCAAACCAACTTAACAAACTCACACCCGCCAACCATCAAACCTACCAAGGTG
ATGTTGGACCATTGTCCGACTACTGGGAAGGGTTTACAAAGGGCCTAGGGTATTGACACA
TATGGCATCTAGAAAAAAAACACTTCAGATTTGTCATTGTATTGTGATCACATATTTCTG
TTGTGACTATGTAGCGAGCTATCCAAGGTTTCCTTCTGCTGGAGTTGGACTGTATGAGAC
CAAGCCAGACCTAGCAGTGCGATACTGTATATAACATTGGTGTTGACTGTATTTAATAAT
GTTCATGACTGTTATCTTCTTCTATAATATTCTATACTATGGGTAACTGTTTTGTGGCTT
CACTGGCCTGCTGCGTGGGGCTGGCTAACGTTTGGCTAACGTTGAAGAAACATTCAGATG
GACTACGTGCACTGCGTCTATATGCACTTTGATTTATCAGGGAAATTTTATTAATGTTTT
GTAAATGTTTCATATGACACTTAATGTGCCATTCCAGTTTTTACATCATCATGGAAATTA
TGTATTTTATTTAAACAGCAAATATCATTTATGTACTTCATGGGTTTTTTTGTTTTGTTT
TTTTTTTCAATCGGTAAACAGATTGACTGGTTGATTTCCAAGTAATCAAGTGTTTTACCA
AAGTGACTGTGAACTTGTAAc
>NODE_395_length_181_cov_91.055252
GACTTTGATGTTTTAACAATCCATACATATTGATTCAGACTGATAATAAACAATTTGATT
AGCCTCTTTCTATAGGCTGTCATTTCAATCACTTTCAGAGCTCCGATGGAGTGGAAGTGA
GGGGCCGTGGAGGGAGGGAGGGATGAGAGGAGGGCTGGAGAGATGGAGAGACAGAGAAAG
TGGCCAAAGCTGAAAGAGAGGGTGGAGGGCCGGAGCCCCCTCCTCAGACAGAAAAAGGAA
TCCAGCCCTGATTAGGCCTCTGCCTTTGGTGAATTGGACAAGACAGCTGAGCTGCCAGGT
TATTAACTCCCTCAGAAAATTCTCAGCCCTCTCTCAGGCCGGCCTGAATACTGCGATCTG
G
>NODE_396_length_1085_cov_18.629494
CTCTCTTTCTTTCTGTCTCTCTGTCTCTCTTCCCCGCTCTCTCTCTCCCGGACAGCTTGG
TCGCCCTGGCCTGCAGGAGAGGGACTCACCGTGATGAAATAGAGGTAGGCAGTTGTTCCT
TCAGCCCCAGGGTCATTATTTAAAAAGTGACAGAGACTCCAGTGAGTGAACGTGAGAGAG
GTGAGGAAGGAGGGAGGGTGAGGAAGAAAGAGGGAGAGGAGAGAGTGAGAACAGCGCTCG
GGAAAGAAGAGAGAAGGAGGGGCGGGGGGTGAGGGGCTCAGTTGTGCAGGTGTATTGTCC
AGCGGAGGGAGAGGGTGCTGGGAGACAAATGAATCCAGCAGGCATTTGGTACACACCGGA
GATTGCTTATCGATCCAGATCGCAGTATTCAGGCCGGCCTGAGAGAGGGCTGAGAATTTT
CTGAGGGAGTTAATAACCTGGCAGCTCAGCTGTCTTGTCCAATTCACCAAAGGCAGAGGC
CTAATCAGGGCTGGATTCCTTTTTCTGTCTGAGGAGGGGGCTCCGGCCCTCCACCCTCTC
TTTCAGCTTTGGCCGCTTTCTCTGTCTCTCCATCTCTCCAGCCCTCCTCTCATCCCTCCC
TCCCTCCACGGCCCCTCActtccactccatcggagctctgaaagtgattgaaatgacagc
ctataGAAAGAGGCTAATCAAATTGTTTATTATCAGTCTGAATCAATATGTATGGATTGT
TAAAACATCAAAGTCAGCCCCTGGAAAAGTAATAGTCGCCGGCTGGCAGCAGCTGCTCAG
CCAAGGCTGGGTCCCTGGGAGCCTCGCTCCATTTAAAGCGACTTTCACTCTTACTTAAGT
CCTGATGACCCGACGAGGTCAGTTGGCTGAAGGGGATGTACATGGCTGTTCTACAGCGCT
GCTGCATAAAACCCCTCTAAACTTCCCTCCAGCTACTCAAATACACGTCTATTCTGCCCG
ACTGATAAACAATCCATCAACAAAATAAATGAGCCACCATGGTACTGAGATAAAGACCAT
CGCTCACCTACTGTGCTCCAAGCAATATTTTGGACCACTGGTCACTGGTTCCCTCAAATT
CAATATTTTGTACTCATCCCCTCCTTTGAATCCAACTCTCCTTTCTTTGGGACACCAGTC
TGGATTGCAAATGAGGTCAGGCTGATGAATGAGTCAGCTGAAGGGATCAAATTGGTTTGA
GATGGACAttgtagttggtttcagtgctcgagacaagctgacatagaagattgatggata
accat
>NODE_397_length_390_cov_4.443590
GTGACTCCTTCTGTTATCAGTCTGAAAGTATTGATTACATGGATAGGTGCAGGACAGTAT
CATAAACTGACACATCAGGCCACTAAGTGGATGAGACACAGAATGAATGTACCAGACTAA
CATAAGACAAGATTATTGTTCCACATCAGTTTTAGGCCACATCATGGCTGCTGTTCATTA
GTGGGGGTATGAGGTGGGACTCCTGGTCCAAAAGGCAAATAAATGTGCTAACTCTCAAAG
TGGGGGCAAGGAAGGAGGCAGGAGGAGGAGAAGCAGCATCTGTCTTCCAGCGATGTTGAA
GCAAGAGGTGTAAAGTAAGAAACGCTGTATTTCTTTTTGTGTCCATTAGCGTGCAGAGTT
GAACAAGCACTTCTCCCCCTCGTCCCTTTTTCTTTTATCTCCCGCTCTGTTATCCCCTCT
CTCCTCTCATTTGACACATGTTGGCCAGTTGAGGCCTCCACAAGCAGCCGACACAATAAT
GTAAAGGACCACCTGAAAAGAGTATAGAGATTAAATTCAACTCCTGCACAActttcagag
cactgatcacaagctgagacgtgtagtgac
>NODE_398_length_863_cov_45.214367
TAAACTAATGTCGGTGCTGCCTTGAGTGAGATGGACATTTAAAAAACATAGCCAGAGATC
AATACACACAAGGCTATCTCTGTTGATAAGATCTAACCATTACTGTCTTCAAAGTTGAAC
ACATTTAATTCTGCTTTCTGATTAAAATAACTCATTGCTCAACCAAACATATCTACATTC
GCTCTACAAAAATGCTGGAGTTAATGGCAAAAGAGTGTGACAACTCCTTTTATATAAGTG
TGAATTACACAGTGTCATCACCACAATGTATAGCCGACAGTATGTGTTAATAATATGTGA
TGATAACCTATAAAATGGTGACAGAAAATGGAGTTCATTCAGAGGCACAGAGACTGGCAA
ACAGATAAAAAAGGAGATGTGTGGCATTAATTCCAGGCCTCTATTTATCCCATTTCCTAT
ACTCTCTTTATGTATCTAATATTTCTAATTTACCACCGTCCAGGAAAAGTGACACAAGAA
GCCATAAATTCCCTTCTAATTCCAAATAATTCCGATTACATGGACGAGTAGTTTTCAATC
AGAAAGATAATCTGGATGATAGATGGTGGGATAATTGGCTGTCTCTGCCACGTAAATATT
GTGTCGTTCTATTAATCTTGCCGAATGAAGTGTCAAGCTGTCACTCATTCGTCAAACTGA
ATTAGGAAATATAACGAATAAATAAATGCACGCGGGTGGCAGTGGAAATGTGTGTTTCCG
CGTGTGTTCCTTGTGTGTATGTGTTTGTGTGCGAGATATGAGATGGTGAGAGGAGAGCAG
AGCGTTGCAGTGGCCCTGAGTCAAGAAAGGAGACGGGTATAGAAGAGGAGAGATGAACAT
GGTGGTCGACATGTGTTTTAGTGCATTTTTTTAAAGTAAGTGAAAAACTGAGAGAGTAAA
ACAGAATTGTTGTGTCTGTGTCGAGAAAGAATAGAGGACGGACAGCACTCTTCCCTTCAG
CAAGTATAAAGTCACCTGGAGTACTGCACATCTTAAAACATTACTGTGTAACAATACACT
GTGCTTAAtatggaaaaaggcat
>NODE_399_length_379_cov_13.292876
CTTACACACACACGCACACACACACACACACACCGCCTCCCCTCCCCGTTACCGTGCAGC
TCCCCGACTCTCAGGCTATGAAATGTACATCACACCTCCGATCTGAGGGAATCTCACCCA
AATTCTTCCTTTGAATTATTGAAGAGGACCAAGCCAGCTTGACTCTGATTATCCTCCAAT
CAATATGCCTCGCCTCTCCTCCTATAGCATCAAATGCCTCCGACGATCGATTGAGCCAAT
CAGAGGAGCCACTGCAGCTAGAAATGCAGAGTGTATTGTTCTGCATTGTTTACACTGACA
CCGCTTGGCGTGTATAATAGGTGTGTTTATACTCAGGACAGACATGATTGCTGATTGACT
GAGACGCTCTTGTGTGTTTTTGCCGTCTGATGTGTGTCACTGATAACGCCACCTGTTTGT
TTTCTTCTCCTTCTTGCAGGACAAGCAAGTTTAGCAGAGATTTCATAGGTTTGATTTTTT
TAAAAATCTTTTCGTGGATTGGGACATACTGTGCTTTGCGTATGTTTATTTTATGACAGC
ATGTCTGTGTGTTAGTAAc
>NODE_400_length_823_cov_39.087486
ACAGTGCTTTGTGACAATTTGACTGAATGCAGCATGACGGCACATCCAAGCTGTACTCGT
AAACTGCTGGTAACGTGCGTTTAGCAAAGCAATGCACCTGCAGTCTGGGACACTAGTAAG
ACCTCGAGCACCGAGCATCACCAGGACTGACTGAGCTGCAGGATAATGTGCTCTGGATTT
TTCTGAGCTGACTGAACTGTGGTTCACGTGATAAACTGGTTAACATGTTAGCGAGGAGCA
TGACAACATGCCATTAGGCTGTAGAAATGTGTTTACTGTATGTGCAAATGTTCAAAGTTC
AGAAAAAGGTGAAAGAATTTGTCACCCAGCCCTCTGTCTCCATCCAGGCCGTCCCCCTGC
CTGCTGTGACCGATTTTGTATACAGGAACAAAAAAACTGCTTATTGGAACCTGTGAAGGA
TGGCACGTTCATGAATCCCCCATTGAGATCAAGTATAACTGTGTAGTGTTAATTGTGTAC
TATTCACCTTGTACAGCTGTATTCCTACAAATATGGTTTACTGTATCATTGATACTGTAG
TTTCAAAGACGTGAACAACTATTTTTATGAAATGCGACAGTACTGATATATTACATTTTG
CTAAAAAACAAAAAACTTGTTTACTGAAAGATATTCTGAAATACTGTCAAATAAACTCTT
GACATGGTGTAAAATATTCTTTTCTATAGATTTTTACTGAAAATGAGCCAAGAACTGAAA
CAAATAATTAACCGAGCCCAAAATGAAAAATGGTAAATATTGTTGAGTTTCAGCTTCTCA
GATGTGTGCTTTCATGTGTTTTGTCATTCTAAATTGTGTATTTTGGGGATTTTAATTTTA
ATTAATTGATTAAGTGCGATGGTGCCACTATTTACCAGAGACGGGATGAAACACTGACAA
TGGATCAAGTTGAAAATAGGTTTTAATCAACACATCAGTCTCATCATTTCAACAATCATT
TACACATAACACACCTTTCCAGTCTCTTCACACATTTCCATTt
>NODE_401_length_570_cov_43.659649
CGCTCTTCCGATCTAAGACCACATCCTGAGCATCCGTGTCCCCAAGGCACAAGCACCCAG
CTCTTGCTGGATGGGAAGTCATTTGTGAAGTCCTTTGCAACAGCCAGTCAAAGAGGTTAA
TTGAAAAATTCCTTAATGTCATTACAACAGAACTAGATTAACCCAGAGCTAATTCACTTT
ATTGTTCTGAAGAGAGGGGACTCAGCGCTGAACTCCAGAGCAAACGTGAAGCCCAGAATC
AGGGGTGAGGTGTTGTTTTTAAAGGACTATGCCAGTTTAATTAAGATAGGGAACATTATT
CACTGCTCTGCATGGTTGGAAGGAGCAAAATGGTCGCGCCGTATAAATGCAGCTCTGGTG
CCTCTTAAATCAAGGTGGCTTTTATTTAGGCGGTTGAATATGTAAACATTTCCAAAGCTC
TCCGCGATCCTGCTGTGCAATGTTGCTTCTCATATTGTTTGTTGCTGTATGTACCACTGG
GGTCTCAGACATAATCTGTTTGGGTCTTAACATTTACTCTCCCTCTTTTCCTCATCAGGA
GGTGTTACTGAAGAGGGCGGCCGATCTCGTCGAAGCCCTGTATGGAATGCCCCACAACAA
TCAGGTCCGCATCCGCACAACTGCTTTCAGCATGCTGATACCTCTGCTGAACAAGAAACA
ATTGAAAATTTACTGATAGTATCACCAAAGGGTATtttcaccactatatctggagcaatg
taggctacatgcgttgtgagttaaccatat
>NODE_402_length_748_cov_3.929144
TAAACTATAAGAACAACCGACAAAAGAGCTGAGGCAAAACTATAACTAGAACTAAGAGTA
GTCACCAAAACGGAAGGAAGGGAACTAGACTACAGACTGTAGAAAACTGGGCTAGGGAAC
AAAAACACAAACTCTAAACATCATACTATAATAGACTTTAGCGAGAGAATCCACGACTAC
AAAAACCTCAAATACTACTACGATACGTTACCCTATAAACTGGTATCAGGACTACCGGAC
TGGGGAGCTACAGCTGGTCAGTGGTACAGGAGAGGACACTCTGGATCTAGAGGCGCGTGT
CCTGCAGCAGGTGAGTCTGCGTTCCGGAGGGGGGAAAGGGATGAGGTGAGCCGGAGTCGA
TCCGCTGTCAGGTCTCAGTGATGGTGTGGTGCAGGAGGGGAAGACCGTGGAGACGGAGAT
CCGGAGTGGCTGGAGTGACAAGGGAAGACGAGTAGCTTGAACTGACAGGTGACTGGAATG
GCATGAAGGAAAACCGGAGAGGCACGAACAGGCGGGAGTCCGGGACTAGAGACAAGAAAA
CAATGTTAGTAGCAGAAAACTATAGGAGCGGCTGGAATGAACGAAGAAGCTCACTAACGG
GTAGTGGTTCAACGGTCCGGCGACGAACTGCAGAATGAGGGCTCTTCTTAAGCTGTAGAG
TTGGCAGGTGGAATTGCTCCCACCTGCTCGTGCCTGATTGCTCTGATCCGACACACCTGC
CGCTGCAGCCTCACGCTCCTCCTCAGAACACCAGAGGGAGGGGAGAGTGACTCACACACC
CGAGCCAGAGGCTGCGGGTGTGACAGTACCCCCCCCTCTACGGGCACCTCCAGGTGCCCG
AGCAGGACGACCAGGGCGACGTCTATAGAAGTCTCTAATCAATGATGAATCCAAAATTTG
TCGTCGGGGAATCCAACTTCTCTCCTCc
>NODE_403_length_387_cov_4.733850
CTCTACTCTGCCTTCCAATCTGTGTTTTACAAATCTGATTTGGTAAAACAACACGAAAGC
AGAAAATGTCTAAAAGTCTGAGAAGCCACTGACCTATATATTAGTCAGTGAGTCATCACA
TCTGTTTTTCCTGCTCTGGCTGTGTGGCTTTCGACCCCCGACTCCCACTCGCTGCCAGGA
CCATTACAACGTCCCGCTGCCTGGACAGAATACAGCTCCTGCACTGTATTCTCACTCAGC
CACATTGTCACAGACCCCTCACAAACTCACCTTGTGTCCTGGGAAACAACGCTGGCCTCC
ATCATATTTCCACAGATTGACTATTTGACTGCTGTGCTTCTTTCAGCTCCATCTAAAACC
CCGCCTCCTCTCTGCCCCCCTTTTCTTCCTCCTGTTGATCGGAGCAGGACTGAATAAGGA
AAAACTAAAAGGCAAAGGGAAAATATGTTTCTAAGTGTCAGCCCTCCCCTTTGTTTCTAC
TTCAACTTCCTGAGCTGATCGTGATGCAGGAAGAGGTCGAGCACTTTGGTCAGACTTCCC
CTGTTCTCTGCCTTTTTTTGCCTATGa
>NODE_404_length_539_cov_11.690167
ATGGCTTCTGGCAGCCCTAGAAAGATAAGTAACCGGCGAAAAAAAAGGCAGGAGAGTGGG
ATGAGGAGGGCGGGAGGACTGAGGGGCCAGAGAGCAGAGGACCCTTTCTCATATCCAAGC
TGCCCCCATCTCGCCGCCGCTCGACCCTCCTCTCCCCCTTTTGCCTCACCCCGCTTTGGC
CCGGTCGCTTTGCACGATACTTCAGTGAATAAATGAGTCGTTTTAATCCGACTGACAAGC
TGGCATTGCCCAGCCCTGCCCTCCATCTGTACTGGCGGCCAGCACAGCAGCAGGCCCCAG
GCAGCCCGATGTGCCAATCCAACACACAGCTTATCCTGGCTGTAGCTTCAGGGACAGAAG
GGTTAGAGCTCTATGCGGCAGCTACCCTCTCCACCAAAAGAGCTATTTATATAAGAAAGG
GATTAGCCGGTGGAGGCTTTGATGAACTGAAAAAAAAAAGTGAATTTGCTCCCATCTTGC
TCTGGTGCATGTTTGAAGTCCTCATCTTTTTAAATGAAAACTGCACTTTGCTTTTCCAAG
TTGTAAAATAATCCAGTGCGGGTGTCGGGTTTTATTTTACACACTCAAAGCTATTTATTT
TTTAGGGCGGCCGCGAGTTCACAGATGCATTCATGAGATCATTCCCACTCTGCGACAGAA
GTGAAACCAATTTCTGTCCAGTTCCCACCGCCGACGGGTTAATTTTGCTCTGTCATCCt
>NODE_405_length_518_cov_8.285714
CTGACCAGACACAGCGCCCCCAACAGGCAGCGGGGGATGCTGCGGGACGTCCAGGCACGA
CACTTCTGAGCCGGCAGGTTGCAGGGCAGCGAGTCCAGGCTGGGTGGGCGGTACAGACCC
ACCACATTGAGCATGCTCAGTGAGTCGGAGGACGGAGACTCCTCAGGGAGCTCCATGATG
GTGATAACCAGACAGTCTGAGGAGCGGTGGGACACGTCCACGCCTCCTCCTGGTCCTCCT
GCAGACAGATGAAGATCAACCTGATGCTGTTGGTCTGTGACACAGACACGTTCAGAAACA
AACTGATGGTTGTATCTTACCGGTCAGACCGGTGGGACTCAGCACCACCTCCCCGCCTCC
TCCCACTACTCCTCGCCGAGCTCGGTCCTGACAGGACAGAACAGCCAGGATGTGTCGGTC
GTCCTCCATCAGCCACACCTGCAGAAGAAGAAGAAGACGGTTAGACAGGTGGAGAACAGA
GGAGGAACATCCTCGTTAGAAACTAAGACTCACCTCCTCGTCAGGGACATGAGTCTCATG
TCGACAGAATGGACAGGTGATGACGGAGGGTGAAGACTCACCTGAAACAGAACCACATGA
CAGACTGATTAGTCATGTGGTCATAGTCAcaccatgaactgggatctgacacaaacagca
tcaccagtatactgttcccttattggtccatcagtaag
>NODE_406_length_371_cov_19.530998
CTTTGACTGCGCCGGTTGGTGATTTTTTTTTTGTTTGTTTGTTTGCAGGGAACAGCCAGG
TTGAGATGTTCCCCACCTTTGTTGCCAGTCTGCTAGCTCACCAGCTGCTAGTGCCAGCTA
CATATTTACTATACAGAAATGAGACTGCGTGACTTGCGCTGACTTAAGTCTCTGCATGAA
AGCAAATAAGCAAATGGTATTTTTGAAAATAAAGAGATTTTAGCAGAACGAGGAGAGGGG
ATGGGGAGGAGAGGCGAGGCATTCATAATCTAATGGGAAGCAGGGACTGCAGGAGGAAGA
GAAGCAGCGCTGGTCGTAAGGAAATTATATGGCTTTTAGATGATTTCGAGTTTCCATTTT
ATGGTATTTCAGGACAATCGCATCTTGTGTAAAAGTTGTTTACTATGCTCTTGTAAATCT
TGTTCCTTGAATTTTCACCTTATTTATGGCGCAAATTCATCTAAGACTCGAGAGTCATTA
TTCTGGGAGGATTATGATCCAATGTGCTGCAAGAACTCAACTGActtcctccgtatttgt
taaaaaaaaac
>NODE_407_length_491_cov_30.629328
CTGACCACGTCGCAAACCAGCTTAGCATCAGCCTGGACAAGCACATTTTATAAGATCAGG
ACAAGAGCAACAAGGTTATATGTGAATACATTTATCATTCAGAATGCACAATAATTTTTT
GAAATGAACACTGCAAACCAATCACAAAGTCAAATATTTCCAAGACTGATTTCTGAAAAC
AGATTTACTACTAGCCTGTCCCCTGAGGGACATCAACTAGACGTCATGACCCAAACAGAC
ACTGAGATTTATATCAACACAGACCTGCTTTGGCACTAAAGGTAAAGGAAACACTAACTT
TTCGGTCTTTGTCGCCGAACTCAATGCCCAGTGAGTCCATGGCTCGAAGAATGGCTGCCA
AGCTCTGGATGGTGTTGCTGTAGACCACAGGCTTATACTGCTTCACATCATCCCCAGAAA
AGCCATCTTCATGGATAATCCTGCATGCGTACAGAGACATTATCAGAGAAACACAAGCCT
GGACTAAACAGAAAAAGTCGCACACGTCCATATGGTCCTAAATAACTGTCTTTTCACAAT
AAAAGCTCCACATGCTCTGGATTTTTCTGTGTGTGTGTGTGTGTGTGTGTGTGTGTGTGT
GTGTGTGTGTGTGTGTGTGTGTGTGTGTGTGTTGGAGGGGATTTCAGGTTTtttttggaa
ttaaaacaaac
>NODE_408_length_376_cov_12.340425
AATACACTCGAAAAATGTTTAAATGCACTCATTGGAGGTAAAAAAAGGGGGTATTTGTTA
GCTTACCCAGCAGGCTCGGTCACTTCGGGCTCTTTATCAAATCAACTCCTCGTTAGTGGG
GCTAGTATCTCCGCTCGCTTGAGAAGAAAAAAAAAATCCACCGTGGTCCTTTTTTTCAGT
TTGAAATATAAATAAACAGACGAAAAAAGTTCAAGTTTTTTTTGCTTTTCATGAAATACG
TCTCCGGCGTGTCTCGCATCCGCGACCTCGCCGACTAGTGTGCGTTGCTCTTCTCTCCTT
TGTGTTAATTTCACTCAAATCGAGTTTAATCCGATCGATCCCTCGGCTGGTCGCGCTCCC
GAGTCCTCCCCTCCAGACACTCGCTCACCTTCCTCGGCCAGGGGGGGCGCGCTCCCGAGG
ACCTCTCATACAGATAAACAGGCGGCGTGCGCGGTCACTGACCCCGCCGTGCCCGTGTGA
CGCTCTCTGAGAGTTCTCATTTGGGGATGGGAAAAAAAACACACACACAGACACACACAG
ACACACACACACAAGg
>NODE_409_length_522_cov_35.273945
ATAAGCACTGTTTGGGGATGGGAAGCGTCAAAACGCACCAATTACTATCCCCAGACAGTT
ACCCCTCCAAAAACACACACACACACACACTGAAATCAATGAGGACACAAACTGAACAAT
CAGCTGCAACTAGCTATCAACAATGGAGTGGAATATGCAAAAATGCCAATTAAATGTGTT
AGCATACGCACAGTTTTTTTTTTATTTTTTTTGTATGATATCCCAACATCTGTGGCATTA
GCCATGGCTCTCTTTATGTAAAATAGAGACAGGGAAATGAATACGCAATCTACCACTGTG
TTTTCATCATTAGTGCGCTCCAACTCACGGCTCTGCTGCCTTCCAAGCTGCCTGAGTGGG
GAGCGAGAGGAACATTTGTGTGCCCTCGCTTGCCAAATTAATTCTTGTCTTGACATCTTA
ATTCTCAGTTCTTGTGTGTGGTCAAATCAGCCTACTATAGAAAAGCAATCAAGCAATTAT
TCCCAAATTATATTTGCCCAACACACACTGATTGGTTATTCTTTTCTTATTGAGTAAGCT
CATTAATTCTGAGCAGCTTGCTTGTTATGCCTCTGCCATTACTCCTTTCCCCTCTCATCC
CCTCTCTCTCTCTCTCTCTCCCAGCTCTCTCTCTCTCAGGCTCTCTCACCCCCTGCTCCT
CATCATGCACACTCACTCCCAGCTCTCACTCCCACCAACACC
>NODE_410_length_420_cov_5.050000
CTGACTCCCCAAAGCCCATGTCGAGGCCCCCATCGCAGGCTCAATAATTCTTGCCGCCGT
CCTCCTAAAACTAGGAGGCTACGGAATGATGCGAATAATGATCATACTAGAGCCACTAAC
TAAGGAACTCAGCTATCCATTTATCATCTTTGCCCTGTGGGGAGTAATCATAACAGGTTC
CATTTGTTTACGACAAACCGACCTCAAATCCCTCATCGCCTACTCGTCAGTAAGCCACAT
AGGCCTGGTCGCAGCAGGCATCCTTATCCAAACACCTTGGGGATTCACAGGAGCCTTAAT
CCTCATAATCGCCCACGGGCTCACCTCTTCCGCACTCTTCTGCCTAGCCAACACCAACTA
CGAACGTACCCACAGCCGAACCATGGTCCTAGCCCGAGGACTACAAATGGTCCTCCCCTT
GATGACCTGCTGATGATTCATTGCCAGCCTTGCCAACCTGGCCCTCCCTCCCCTCCCTAA
TTTGATGGCAGAACTAATGATTATCACCTCCCTCTTCAACTGATCTTGATGAACCCTTGC
ATTAACAGGGGCCGGAACCCTCATCACCGCCGGCTACTCACTCTACATGTTCCTCATAAc
>NODE_411_length_471_cov_44.350319
CGCTTCGTCAGGTTTTCAAGTCAGGGACATGTCTTATAATAATTACTACCTATGTATTAT
TTATTTTGCTCCAGAGAGACAAATTGTCATGGTGCTCCCTGGACGGTTTTCGTGTTTTCC
TTTCCTCCCTCCCTCCTTTCTGTCCTCCTTTCCAGGCCTGGAAGAAGAGAGAAGACCACA
GTTTTGGGAAGAGGGACAGGGCGAGAGCAGGGGGAGAATGGTGGGGGCAGCAGTGATCTG
CAAATCATTTATTTACGTTTGGCATCTGCATAATGAGGCAGGGAGCCAATAGCAGCCCTG
GCTGGCTGGAGACAGGGTGGCATGCCTTCAGTTTTAATGGGCACACTGAAGAAACTTCCA
ATCCTTCTTGACATTTCTCATAGCGAAATAAACGTGCTCTGGGTCAGAGTGTCTATTAGG
AAGATAAGAGACGAACAAGTCAATTATACTTCAATGACTACATAGCCAGGGGACCTCATT
AACATGATCAGGGAGGTCCATGCTGCAGCAGCCCTCTCCTGTGTGTAGCTCCTGATTAAG
TTGTGGAAGAATGACATGGCCTTTTTTTGCCTGCTTCATGTACAAAAAAGGCAAAAAACA
CCCGATACAAAGACGTAACTATATTCAACTATACATAAGACAAGAACAAAC
>NODE_412_length_837_cov_51.634407
AAAACTAATACCCAATTCCAATCACTGCTGCTATAAAGCATATCTTGTAAAAGGTCATAG
TGTGACCTCTGAGTTCTCTAAATTGGATGCTGGTTGGTCCACTTTCCCTTGAAATACCGC
ATAGCCTGATATAAAAATGCCCTGTACACAGTCACATCACTAGTGGGACCAGCATCCATC
CCATCAGTAGGTGTTCATTTCGATGTGATGTGTCACAGCACAGAAAATTTAACAAGATAT
TGGTTGTCTTTGTTGAGGGAAACAGAAACCAGAACCCAAACATAAACTAGAGCACTGGGG
CCCAGGAATTATTTCGGGATAGGTGTATCTGTGCGTGCATGTGTGCTTGCCATAGGCAGC
ATACCGGTATATAGTGGAGCATCTCTCTGCAGCCAGCCAAGGGAACTGATCAGATGGACG
ATCAAACACTAATCATTCCCTCACGGCCCATACCGAGTAAAGCTGTCATTAATTTTGCGG
AATTACATCAAATCTGAGACATTCTTTATGTGGCCCACGGCCTGTAGACAGTTATACGAC
AGGGACTGCTGCGCTAAGCAGATGGGGCAGCTTGGCCGTGCATACTAAATACCACCGTCC
CCCATTTCTCTATCTCCGCCCTCCCAACACTCTGCCCTCCTTCCAGGCACTCTGCTTCTG
CTCCTTCTTTCTTTGTTTTCTACGCTTCTAATGCCTTTCCTTGACTATATGGTCACATAG
GACCACTGATTACATCACTCACCCCACAGTAATGGGCATTATTTCCCTCAAAAAAGGTCA
TATTGTTTACAGAAAAAAATGGCATCGACTTGTATACTCAGAGTTTTATTCCTACATAAG
ACACATTATGCACTGATTTAGTGTGATGAGAAAATAAATTGTTTACCCACATAAATCTTT
AATGTTTGTGTCTTGGATGTTGACAACTCTAACAGTTTACTTGCCTGCACAACAGAAGGT
CAtaatcccatttgaggtttccttggcaactgattactgctgaaggcaagttgcaat
>NODE_413_length_940_cov_43.150002
CTAACTTGCAATGTTTTTTCTCTCTTATAGACAGGTGTAAATGCTTATCAATACTAATGG
TGCACATCCCTGAATAATAATAACAGTATCAGCAAAAACTGGGTGGCAGGCTTCTGAGAT
ATATGCACTTCCTGTATTGGAAATCAGCAAGAGAGCTATTAGGGAGACAGTAGGATAATG
CATCAAAGTTGCAGCAACTGATGGCAGGATACAACACAGCAATTTTAATCACAAAACCAA
ATCCAACTGTGGTTAAGCATGTGTCTTTCTTTGTGCTACATTTGATTAATTACAAAACAA
GCTGTACATCTTTAATGGAAAAACAACATCTGGCAAATTTTGAAGGAACCTTCTGTATCC
CTGCATAATAGGACAGATACTTCAACCCATCAAACAAGAAATATGTTGCAAAATCAAATC
AAACCAAATCTAATGCCTTGCATGTACACATACAACAAAATTTAAAAGCCTGTGTGTGAA
TAAAGCTTGGGGATGACAGAACCAGAACACTCACCAACAGGCTTTTGTGTTTCAAGGCTC
TTTCCTTTGTATGTATCAAACAGGTTGAGAGACGCATACTTGGTTTTGCCTTCCTTCCCC
TTTGCAGTTTGCCCAGAGCGCTCTGACATTGCGCTGTCCGCTCATTGAGTATGGTGAGCC
CTGAGACTGGGGGAGAAAGGAGAAAGAGATTTGACACCAGCTATACACAGAAAGTGAAAG
TGTTGACTGCACAAGCATTCAAAACAACTAAAACAGAAACAGTTTCACAAATCAAAATAA
ACACAGGATTTGACTCATCTCTAGGCTGAGGTTAATATAATCAAGCACTTCTAGCGTAAC
TTACAATAAAACAATATAAGATATTACAAAACAGGCAGGATTCAGAAATATATTTAAGAC
ATGCTGACGCTAAACCCTATAAAACACAGTAAAATACCTGTGTAGAGGAAACACACTGAT
AAAGGCCAAAACAAATTTTTGGATGTTTGTAGTCCCACTTTTCATTGACTCACCAATCCT
TCATGCCACGTAGACAGAAAACATGCAGATTTACACGGCTTTATTTTCTATGTTTTTTCT
GACATAATGTTAGTTAtttgtcaaagaagaaagtttgttc
>NODE_414_length_748_cov_22.564171
GTTTTTACTTTTTTTTTGTTCACAACAGATTTTTCACTACGAGTGAATACAAATGCGCGT
CTGGAAGTTAAACAGCGCTTAGAAATTCAGAGAAGTTTCTCTGTCTGATCATATCTGAAG
CTCATGTAACAGAGAAGCTGAGACACCACATGGACTCAGAACCCAGTCAGTTGTGGGTCC
ATGTAGTTGCACCATCATGTAAATGTTGCACCAGTTTTGTAGTATACAGATAAATGACTG
AACAAAAATATAAAGCCAATCTTTGTTCTTAGGTGACATGTAGGAGTTAAAGTCCTTAAG
TTGTATATACATTATGTATATTTATACACTTAATTATTTTTTACTTTTCAGTAAAAGGTG
CTCCACAAAATATGACAATATGCCATACTTGATGAAGTAAGTCACAGACTTATTTTAGAA
CGGAGGAACACTTCCACTCCCATCTGGAAGACAAAAAATAGAAAAGAGAGAAAGAGAACA
TTAGTGGTGCATTTTCACAGAATGATTTGTCATCTAATTTTCAAACAAAAAAAAAGAGAG
ATAAAAGTGAGACAGATTCTTACCTTTGTGGAAGCACTGTGGCGATGGATGACATTGGAG
TTGATACAACTCAGGTTGTTGCCCTAAGCCAGGGGCGATCGAGGCACCTGCCCCAAACAT
GGGTTCCAGGACGGCCAGTTCCTCCAGGAGGGACTGAGTGCAAGACACGGCGGGCGTGGG
CGAGGCGATGGGCGTGGATGTGGCGGAGCTGGGGGAGGCAGTGAGGATGAGGGGAGGGGA
AGCTGGGATGGAGGAGCAGGAGGACACAGGAGATGACACCACCTCGATCTCCATTGCTTC
CTCCACTAGCCCCTCCCCGTCCGCCTTTACCCCGGCCTCAGCAGCCACAGTCGCCCCGCA
CCCAGCCATAGAGTTACATTGCGCCGAt
>NODE_415_length_794_cov_59.531487
TCTACCATGTTGTGTTCAGGTGACAATTTGTTCCAGCTAATTGGAAATTTTGCACTGGCT
CTCCCTGCAAAATACATCAGCCTATCATGAATGACACTGATGTGATAAGCGCGGATTCCG
CTAGCCACCACTGTTATTTCAAGCCAGGAAGGCTCGAGCATAAAAGTTGACAGCTGCAAC
AGTTTTCAGAAATAGTTAGTTGATAACCATCCACGGGGTAATGAAACTTCCACCTTTGAT
GAGAAGTTGAAAAGAGAGTGTTTCACTGTTGGCTTGGCAGAACATTAGACATGGCTGCAG
GCAGGCAGGGGCCGGCGAGGGATCGTGCTGTTTTAATAGGGCTCATCCAGAGGTGACGAG
AGCACTGCATGCACTGAACTGGAGGTGTGAGCTGGGGCTGCCAGTACATATCTTTTGTCT
TTCATTATCTTTATTTCCTTATTATTTTAAATGGCCGGTGTGTGTGTGTGTTTTTTTTCT
TCACTAGAAGCTTTTTTGATATCCATTTAGATTGGGGCTTCATTAAAAAACCTCAGACAA
TGGAGTGACTTCTAATTAAGAAGCGCCGCATCTGGCCCCTGGCACCCTATCCCGTTGTTC
CATCTATTTTGCTGGGGAGAATTCATTTGTTTCTTAATTAAGAAAAACACCAATAGCGTG
AAAAATCTGCTTATGGTACCTGAATCCTAATTAGTTAAATAGTGAGGGGAAGGGGAAAAC
ACATTCCAGTAGCCCTAGAAATGAACTCAGAGCTGATAAAAATGAACTAACTAGCCTTGC
ATAAATCGAAGCTGGGGAGAAAGTGTACCATCATTATGGCTAAGACAATATGCAAACTAT
CTTCAAAGAAATCAAATTGCCGGAATGTTTTCATTTGCATGTATTAACCATTAACATAAT
GAGGAGAAGTGACATTGGACCCGGATTGTGTGTCTGTTCGGATTGATAACTCTGCTGCAT
CTGCAAATAGTCTc
>NODE_416_length_424_cov_43.551888
GTAAGGCTTTGCCTTGTCACTTCCCACCAAGGAAAACACAAAGCAATGACACAAGGCAAT
TTCTTGGCCATTGCTTGTCATAAAGCTAATTGATAAAGGAGGGTACGGTTGGAGTCTGTG
GATGCCAGACTAGTACATGTGGCAGAGGGCGTACATCTTGATTGGCAGTGGCCATGTGGG
AGAAAGAGTATGTGTGTTGTGTGTGAGCACATTTCCATGTGTGTATGTGTATGCGTCTGG
GTCTGTGTGCGGGATAATCCTGGAGAATCTCTCTCTTTGAAGGGGAACAGATGTAGATTT
ACATATGTGGAGGGTCCCCAGTCTGTGATGAGATTAGCTGGTTGGGATCTTTCTTCACAG
TGACTGGAAGGTGCATATTTAATAAATGCCTGGAGCTAGGCTGGGGCGTGCAGGGCTTGG
CCCTCAGAGAGCCACAGGACAAAGGCAAACGAGGCCCATGGCAGGCTGGCCCATATGGGA
ACAGGGTTGCTTACAGATTGCAGTGGCCTTTCATTGGGTGTGAGACAAGGCTTTAAGGGT
TTATATACAGAGAGGGGAGCACTTGGTGGGCCACTTCTGCACCCTCTCCACAACGAGTGG
TAAt
>NODE_417_length_660_cov_40.725758
AATACAAGATGAAATTGAAAAAAAAAATATATAAAAAAATTATATAGATATATTTTTCAA
GAAAAAAAGTTAGTGCTCTCGCATTCGTAAATGAAATGCAGCTGTAGATCGAATGGCCTC
ACAACTCCCCGCTGTCCGCACCCCCCTTTCTCCTACTCCCTCTAAGATTGGGCAGACACA
GGGGGTGGTGTGTGTGTGTGTGTGTGTGAGTGTGTGTCCATGTCTCTGTGTGTATTTGTG
TGTCCAACTCCTTTGTGACCGCTTTCTTGAACCCGAACCCTCCCTGCACAGAGGGAAATG
GCGGACTGTGGCAACGACAGGGCAGTTTTACAGTGCACCGGGCTGAATGTTAAACTTATA
TTTAATGTATGACATTTCACACAAATCATCCGGCCACAGACATGACCCTGGGGTATTCCG
CAGATTGCTTTTTCAGTGCCTCAGCAACTGTGGAATTATTCGTCCCAGAGAGAGAGAGGG
AGAGAGAGAGAGGGAAGGGGGGGAAAAAAAGCCTTTGAGTTTGGCGAAATGATCGCCCTC
TCACTGCTCTGGCCATCCCAGACTGGAAGCTCTCTCTCTCTCTCCCTCCCTCTCTCTTTT
CTCTGTGATATCATGATCGCAGGGCCGTGCCAAATTGAAAACATCTTGGCAGTCTGGAGG
CTGTATGAAATAACCATATATTATGTGTAGTATAACACCCGATTGGATAGCAAAACAATT
ATGCTGTTTTGCAGTCTCAAAAGATTCCTTGTGCCCCTCTCAACCCTCCACTCCCTTCAT
TTCTATGTAAAAAATCTTCAGAGGGGAATATGAAAATTATCTCAGATTTGTAAattggag
>NODE_418_length_455_cov_13.101099
AAGACTTCCGTAAGATCACAGGGCATGTCAGTGACCCTTAATGATTAAAACTGCCAAGTA
GTCAATCATCAGTGGATATTCCATTATAGAGCGACTGCAGCCTAATGGAGCTTGTTGGAT
GCTCTTCTCCTGCTTGCATCGATCGAGGATGTGTGAGTTGGAGAATGTTGGTTGGCTTTC
AGAGTAGTATGTGTGTGCATTATAGCTTTGGCAAGTACAACAAACCTAAGGGGAAAACAA
GCATGTGCCCTCGCCTTTCTTCAACCTCTACCCGATTAAAGGGAATGAAAAATCCATGAG
TGCTCATTAGACTGGTTTACAGGTGGCTAATGAGCTGATATTTAAAAGTTGTCACTTGTC
GTATCTCTCTCTCGCCTCCCCTCTCTCTCCCCTTTTCTCTCTTTTTCTTTCTGTCTTTGG
CTGCCCTCCAGAACACAGATCCAGCGGGTCTGCAGGGGTGCCAGCATTGCTCTGTATCAG
CAAAATGTCAGCCAGGAACATGCACACATACGCACACGTATACACACACACACACAGGCT
GCATATCCCCAATGCTTATTTCCATCAAATGGAAGGACACGTTCAAGATGGATGACCTTA
GTTTGACTCTGGTAATATAGGTTTataatgggtta
>NODE_419_length_367_cov_3.498638
ACAAAACAACACCAACCTGACTGACAACACTTGGCTGGATGTTTCTCACTCGTCGTTTCC
TTCTTTGTCTTTCAGCTACATTCTGCTGCAGATTCCATGCGTCTGAAGCTAATGAAGAAT
CCCAACAATGATTAGTGGGATGGAACAATTCAAGAACAACACAGAAAATGGACAGTCCTC
TCAGAGGTTCATTGTTGGAGTCCACAAAGTCCTGCTGAAGTTCAGTAAAAGGTCATTTGA
TGAATCACATCAGCAGAAATGATTGTACACAGGTTAGCTGTTTATCCACTGATAGAAATC
AGATCAGTTTCAAAGTGTGGATCCTGACCTGAGAGTTTCCAGTTTACAGTGTGGACTCTC
CAGTCCAGCAGAAAGACTCTCCACTCCTGAATCCTGCAGCTTGTTGTTAGTCAGGTCCAG
CTCTGTCACACTGGAGGACTGGGAGCTGAGGACTGAGGACAGAGCTCCACAGCTTCTCTC
TGACAGATTACAGCCACTCAGTCTGAAGAGACAAAAAGCAGATGATACTGATAAACATCA
GAATAAt
>NODE_420_length_619_cov_19.264944
AAAACAAACTGTTTGCCAGGGAATTAATCCTGACAGGAGCGTGGCGTTGTTGTGTTTTAT
TTGAAGACAGCAGGCAGCAGAAATATGCATATGCAGATACACAGAGCAAGACACCAATTA
AATGTTGATTAAGTCCTAACTATTGTGGGACTGGGTGTATGAGAGATTGCATAGAGACAA
TAAAAAAAGATCATTTCTTTTTTCTTTTTTCTTTTTACTGGCCGATATGAAAAATGAATG
CAGTTAAAACAAACATGCAAGGAGGGAGGCACATGAACACAAACACACACAGACTTTTTG
TTGTGAGCTTTTTCAGATGTCCAGGCTTGATCTTTGGGTGGATTCAGAGGGGTGGGGCCC
TCTTTTTCTTTCTGCCGTGGTTTTCAGCCGCCAAGCTCACCCGCTTTTGGCCGGTCAATT
GTGACACTGTGTGTGTCAGTGAGCAGGGGGTCTCCTGGTAGTTGTGCGTGTGTGTGATAG
TGTGTGTCCGCTTCACACATTGACTGTGAAGCTGCAGCAGTATAACAGCGGCTGCTGCTC
CGGGGTCCCGGTGGTATTGGCCTAGCCCGCAGTCTCTCTTGGCTAACTCATGTTTCATTC
TTTGGCAATTTGCCCTAATGAAGTCCCGCAGGAGCCCCTCAGACCTCTGTTCTCTTTCCA
TATTTAATCATGTTATTTTAATCTGGGGGATGAGCTAACGCCTCTTTCTCCTGCTGTGTC
TCTGTGTGTGTGTGTGTGTGTGTGTGTGTGTGTGTGTGTGTGTGTGTGTGTGTGTGTGTG
TGTGTGTGTGTGTGTGTGC
>NODE_421_length_473_cov_20.868921
ATGACCCAAATAAGTGACGTGGCTGCTGTGTATCATTATGACTCCTGCCTGTCGACCTGC
TCGCTCTCTCTCTGCTCTGCAGCTCCGTGCTCAGAAACTGTTGAGCAGTTTTAATTATGT
ATATAATCAGGTTGGGGTCAACATATTTCATGCCAAAAGAATGATGCGTATTTAATGACT
CTAATACATTACCATCTATTTGCAATCTCATTGACGGAGTGCTTGTGAGTTTAACTACCA
TTAATCAGCATCAAGGTTTGTCTATCTGGAGAAAAATAGATTAAGGGAGGGATTTTTTTC
ATATGGCGCATTACAAGAGATCCACATTGTCCTAGTTAAGAGCTATGCAGAGCAGGCTGA
TAGATAATGGTCACCTCGAGGCTGCCTAATAAAGCATGTTAAAGGACTTAGGAACACGAC
ATTACTGAGTGTAGTTTTTACAATACAAGATGTATTGGCTTAATATAGTTACTCACTGAT
GCTTACCTGACTAAATGCCCCTCACACACAATCAAGGCTGGCCGTAATCAGTTATGTCGA
AGAGGACAAGCATGTTTTTGAGGATGCCTTTGAAGTGTTTTGGGACTTTGCTGTAAATAG
CGAGGACATCAGTCATGCTGAGACGAGTGTGCGCCTCAACCTGGTgatgtcat
>NODE_422_length_454_cov_9.955947
TTGCATTTCTCCTCTCCCATCCTCCTCCTCCTCCTCCCCCTCCTCCCCATGTCCTCTTTT
ATTCTTTTTTTCCTCTCTCTGTAGTGAAAGAGGGAGTAATTTCATTACATTAGGCCAGCC
AATCCATTAAGGGCCTTTTACCGGCTCTGTCACTGAAACAATTTCATTAAAAGGAAAGCC
TCCGTAAATCAACCTACAGTCACGACTCTGCCTCCCGTTCCCGTTCTCCTTCCTTCCTCT
CCCTCTCTTTTTCTCTCTCACTACCTGCCAACTCTTCCTCTCTCTCACTCTCCCACCCTC
CCCCTGGCTTGCTCAACGACTTGTTTGCCGGACTCCCAGATGCACCCTGTACCCCACTGT
CATCCATCCTTAGCTTTTACTTTAATTTGCTCGGCTCTAGGTATTCAGCCCCCCTCGCCA
CCACCACCCACCCATCTTTTCATGAACCCAACAACCCTGAAACCTCCACTTCTCCCTCCC
TCCCTTCTTCTTTCGTTCCCTTCCTCCCATCCATCCATCCCTCTGCGTCTTCTTCTGCTG
TGGGGGAGCAGATAGATGGATCACAGACGGAAAACATACAAAGGGCAGACATTTTGAAGT
GTCTTCTTGCTTTCCTTTTTTTTTTTTTTACATC
>NODE_423_length_780_cov_36.593590
ACTTTCACTCTGTCACACTCTGAATGAAAAAAAAAAAAGGGAGCACAAAATAGCGACATG
TCTGGCGTGTCTCTTTGTGCACAAACACCGTGCCCTTTTACCTATCAGAATGATTGTCCC
ACCATTACGCGATTTAATGGTAAAACACACATACTCTTAATCCGTCACTGCTAGGCTTAC
AGTCAACGGGAGGGAGGAGAAAAAAAGAGAGAAAAGAACATAATTATCCAGTTTCTCATC
TGTTTGCACAAATAGGACAGAAAACCCCTCAAAAACTGCTCAACGCTATGGTAATTTGCC
ACAGAGAAACATTGGAAAACAAATGTGTTCAGGAAATGTAGATGGGTTTTTAAGGTCTGA
AAGCCACAGCTGCTTGGCAAGCAGGAGCTGGCTCCTTTTGTCTTTTATCTTCTTCTGTAA
TGTGCACAGGTGCTGCTTAATTCAATTGGAGAACGTTGCCATGGTTTTACATTAATATAT
TTCCATGTTACCATTACGACTGTTGTCATGGAGATGATAGGACCTATTTGAACTGAAAGC
AGTGATGGTTTTATGGGGGTACTGCTCTCTCTCCCTCCTCTCTCTCTTTTTCTCTCTCAC
TTTCTCTTTCATTTGGTTGCTCCATGTCAAGTCACATGGTATGCAGCCAGATTTAAGGCT
TGACTTCACTGTTCATCCCCCCCTATTTTTTTTTTCATACTGATTCGAACTCAGTATTGC
TGGAACAGAAGATGCATTTCAATCTTACCTGGCAACCAACAGATTCAGGCGTAAAACGCA
CTTCTTATTTGCTGCGCGCATCTGCTGTGGTGCAAAAATCCAAGCATTGTGCGCGAGAAC
CCCTCCGAGCACATGACACTGGAAAGAATTTTCACTAATGCTCCCATTGACTTTCATTAT
CACTGGAGTCACGTTGAGTGAATGTTTTGTGAATGCCCAGAGAAAAAAAAAAATGGTTAc
>NODE_424_length_394_cov_5.652284
CTGACTTCACCCTAATTCTGTTTTCTTCTTTTGTATTCTCTCTCCTCCTATGTCAGAGAA
TCTAAACTGTATTTGTTACTGCAGGGCCTTGACACACCTAGAATCCCTGCATGCCACTCT
CTTACAAACAATCATCACATCAGCCTCATCTTTGTCTCAGAAGGCATCACAGTAACTTCA
TTCAACATGTAGCACACATACATACACACATACACCCTGCACCTCACTTCTACACCTCAA
TCTACCTCACCTCATTCAGTGCACGTCCTTTCCTCCTCCTCCTCCTGCCGTCCTTCCTGC
CCCTTCTTCCATCCCTGCTCTTGACTGATCAGGGGTCAGCCTGCAGTGTCTCCATTAGTC
ACGTCTCATTTCTTCCCGGCCCCCTGACTCTGATCTAGGGTCAGGGACTGCCCAGCAGCC
ATTTCCCCTCCCTACTGGAGCACAGGGGTTCTGGCTGACCCTACCTCTTATCTCTGTTAA
GTCAGACACTCGCTAGCGGTGGTCCTCTCATCGTCTATCAGCCTCTCCACTCTTCCTGCT
GCTACCAGCACACACACACACACATGCAGGTATa
>NODE_425_length_579_cov_29.753023
AATCACCCTGAAAGCACTAAAATGCAACAACTACAAGGGCAGCAACAAGCGGACTCCGAC
TCAGCTGGCTTTATTTCACAAAAGTACAAGTTTGTTGAAACCCATGTTTGCAAAAAAAAA
GAAAAAAAAAGTTAATTTCACCGTCTTGGAAAGCACCATGTGGGAAAGACTCTTAATTGC
TTCATAACAAATATACATATACTTCTTAGTACTCTACAGGGCACAGTGTGTACATTTCTA
TGTAAGGGTTAGATGATGCTTTCCAAAAAAATAAATTTTCAAAAAGCGAGAGAGGAAAAG
GAGGTGAGACAGAAGCAGACAGAGAAAAAGAAGAAACCCAGCCAGCTTTTGACACCAGGA
GGCAAAGGGTTAAACAAGACCCCATCGTATTTTCATGCATCTTCTGCTTTTGACAGATGA
AAAATGTCAACTGTCCTGTTTGTATTTGGGAGTTTTTGCACTATTCATCTGCTTCATTAG
TGCCTGCTGCTCCTAGCCCCTGACAGCTGCCGGCCCCCTGCTCTCAGCATACACACGCAC
[truncated: 95,632 more chars]
