# Supplementary material for: Multilocus molecular systematics of the circumtropical reef-fish genus Abudefduf (Pomacentridae): history, geography and ecology of speciation
Source: PeerJ. 2018 Aug 14;6:e5357. doi: 10.7717/peerj.5357 (PMC6097498; doi:10.7717/peerj.5357)
Supplement: Data S1 [file peerj-06-5357-s013.zip › Data Supplement/assemblies/Abudefduf-sexfasciatus-STRI-X-1209.contigs.fasta]

>NODE_1_length_591_cov_21.966160
ATTTGTTTTCCTTTGGTCGAATCCAAACAGCCCACTCGGCTCGCCGCAGCCTTGTTAGGG
TTTGCATGGCACAGTGTACCGGTGGTAATCTCCATGTGTAATATCAGCTAGGTTTCCCCC
ACAACAGGCCATATCTATCTAGTTTCCTCTGTCACAGAAATAGGTTTATCTACACCCTCT
TTTCACACTCCCTCTCGGACCCCCCCACCCCTTCCTGTGTTTGCGAAGGAAGGGGGGATA
TTATGCTAAGCCCCCAGCGTTAGTTTTTATGTTGCCATAGCAGCCTTGCTCCCACAGGGT
TGTGACCTCAGATGATTACAGTACAAAGCCTATTGGGTCTTGAAAACCTCTTTGAAGATG
AAAAGTCTTTGATGGTTTGTATTTATGCAAATCTCTCAGATATGATTTATCCAACTGAGA
TTGAATGGAGAGATGATTAAAATTGCCCCTATTTTTGAAATCCTTCAATGGAGGCCCACT
CTTTCAGTTTCGAGAACAAGAGTGGTGAGTGTGGGCGCGGGGGTTATTTTGCTCTTCATT
TAGAAAAATAGTAGCGCCGTACCTGAGGTTATTTATAACCATCTTTTTTCCTGGTGTGTC
AAAGAGGGGAGAAAAGGGAGAGGAAGGGAGGGGGGGACATGGAGGTAGACACTTCTACTC
GGAGCTTTTGCACTCTCTTCTCTCGCTCTCTCTCtctctcttttttttgtctggctttga
aaggaaatatctgac
>NODE_13_length_684_cov_20.679825
CCCATTAATGTGCTTTGCAATGTTAATCAAATGCTAATGCAATTGCATATCCCCCTTTAC
TAGCCCTACCTCCTAGCAAACAGCACCACACTGACTTAATTGTGAGGGTAAAAAACAGCA
CATACAGACTTCCTCTCATATTTAATTTTATCTTTGAATAAAAGAGCTATAGGAAAGTAT
TAATCTGCTTAACATTTCTAAGTACATCCTCCAAAGGATTTTGCTTTTTTAATCTTACAT
ATGCTCAGCAGAGTTACTGGCAAAAACTGTACATTTTCCTCATTTCATCCTTTCAACATC
AAATGGTGAGCAGCAAAAATTGGATCAGACTTCAAAGACTGTGATGTGCTCCAAGTCACG
GAGTGGCTCTTCTATTTCACATATTGAATCCGAGCAGGATATCAAAGTGCTACCAAAGAA
CCTCAGGTCTTTACTAAAAAAGGGGTCTAACATCTGTAGAAAGAGGAGCGCAAAGACAAA
TCACCTCAGGGAAGAGCGAGCATTTATTCTCAGCCGTGAATTTCCAGCCTTTTGATTCTC
TCGTTCCTGTACCACCCTGTCTTCTCCGCTGAGATGGAGGTTGGAGCAAGAGAACTCTTT
TGTCTCAAGGACTCAAAAAATTCCCAAAGAATAATCTGGGTTAAAGCTGCTTTGTAGAGG
AGCAGCATTTTACATACACGGCTAAAGGAAAGCAGAAGAAATGCTCATTGATATTCTGTT
ACTTACATTTCCTTTATGTATGTAATCTGTCTGTGCCTCTTTACTCTTTGGAATGAACCT
GTcaaagaaagacatatttttaagcaaaatcaacatgaagttgataat
>NODE_14_length_686_cov_14.778425
ATTTTAAATTCATATTGTTAACTTGAGTTGATCCCCCTCCATCAAATGCAGGTTTAAGAA
AAGCCAAGAAAAGGCAAGTACAGGGCCATAATTGATGGCTCAAAGTGTAAGCTTTCTCTC
TGAGGGTCTGCTCAGGTCCTGATCCCCTGGCCTCAACCTGAAACAATCACTCTTAGTTAA
CGACAACACTTCAGCTATTGACAGCGTGATCCCGTAAAGCAGACACTTCAATCAACAGAG
CAGCCGGAGGAGGTGTTGTGTTGGAGGAGAATAAAAGAAGGAGGGGGGCATGGGGACGGA
TGAAATCAAGAAGTAAATAAATGAATTGATGAATGAATAATAGAGTGGCCAGCTAGTGGC
CTCTTGGAGCAGCAATGCAGTATTAATAACTGACTCTTACTGTTCGTCTCTGTGTCATCA
CTGATACTCTTAGGTGGACCATGGCCAGCATAACACACTGCTGATCTGTACATTCGATCC
GGATTACGTACTTTCTTCAGTCCTTCAGGAGGCAAAGAGAAAAGTAGAGAAAATCGAGGA
AAAGAAGCATTCTCCCAGCCTGTGATAGCTAAGCAAACTCCCCATGCAAGCAATATCAGT
AACAGAAACTGCACAGTATGTTGAAATACATTTAAAACACACAAGAGCTGTTGGGCAAAA
TATGATGGGAATAATATTAACATTCAAATACGATAAGGCTCATGAATCACATTGAATTTG
TCCGTTATCTGGTTAAAAAAGTGAAGTTCACCACAATATTTTTGTCCCCACAACAAAAAT
GGCCTGTAATAGGGGTCACACTAGCTCTGGCTTGGTTTgatacgggtcag
>NODE_15_length_463_cov_27.695465
ATGACTAGACTACACAGCAGTGTGTGTTGAAGGAATTAGACAGAACTACAATATAGGAAT
AAAACCACATTCATGTTTTCAAATTAGTTTTATGCTTAGATAAATTGCCTGTAATTCATT
TACCCACTTTTGCCCAATCCCAATAATTAAACGTCTGGAGCCATAAAATCATACTGCATC
ATGCACTGCTGAAGTAACAATTCATAAGATGTGGTGCTGAGTTTCTGGATGTGTGTGTGG
GGGTTGGGGGCACAGACTCCCACCCATCTTCCCTTCACCCCACCTTTTCATTTTCAATTA
TGTGTTGGAATATGAATCTTTAATAGGGTGATAATTGTGCTAGCATATTTGCTGTCACCC
ACCATTAGCCCAGATTAATTAGCCCATTTAGTTTAGCTTAAGAAAGTGTCTGGCTGAGGA
ATGGGGGCACTGATGGAAGGCGGATAGAGAGAGAGTAGAATCAGCACAATCTGTTCTATA
TCATAGTGCCATCTTTTTTCTGCTTTCTCTCTGTCTCTTTGTGTTGTTCGCTTCTCTTCC
TTTTCCCTCTTTGCTACTTCAACTCTCTTTTTCTCATCTAACTTAGTTTGTTAGTCTGTT
TCATCAG
>NODE_16_length_402_cov_14.383084
TTGAGAGACTGGCCATAATACTTTATTTATATTCTGTTCTGGAGATACGTGGTTTCTGTT
GTAAATGTTCATTGATTCAAGGGCAGACAAATATACCCCCAACACCCAGCAATGACCCAC
ATAGAGCGATATGCGAAGTTCACCATCTATTAGAATAACATGACAGGCACAAATAAACCG
TATTATACATTTTGTTACCCTTGCAGCCAACTCAAATTACATTTTGAATGTCGTCCACTC
AATCTCCTCTCGTCTTTTGTGCTGTCTTTGATATAAATAGACAGACATTCAGGGGTCTAA
AGAGTGGAAGTTAGAAGAATAAAAAAGGAAGAGGAAATTTAGATATTTTTAAATGATGTC
CTACATTTTGTCAGCTAAAATCAGGATATTGCCTGAGCGGGGAGAAGCCATGTTCTTCAG
TTGTCAAAAGGCAGTAAGTAATGATTAAAATAGCAGTGTGAAACGCGGGGAGATTAAAGT
GATGCTAATGATAAGTGAGAGAAGAAAAGGGCAAGCTATATTTTAATTCCTGGGAGAATG
GTTAAA
>NODE_17_length_719_cov_18.923506
ATAACCACTCAGCCTACACCTTTTGACTGTTCCTCAGCAAACAAAGTTTTGCCAGTTCGT
AAAAAAATTCCAGTTACTGTTAAGTCCCCTGCTGAGAGGGGCCTGTTTCAGTGGAAACAG
TTAAAACTCTCAAAACACAGTACAGAACACATGGAGTTATTGGGTCTGTTCTGTTGTGTA
AGTAAACATGTCGAGGGGTGGGCTACTTTTTCATGGTTCAGGGGCCCCAACCCTCCCCTC
ACACAATTAACTTTTCCAGTGTAATGAGATGATTGATATGCTGGAAGTGTGTGCTTTAAG
GAGATATTAATCATTCCCTCTGGTAATTTTAATCATGCGTTCCATCATCCCCAGCTGCTG
AGGATCACCTTCCTAGCAAACAAAGGGCGGCCACGCCACTTGCATAGTCATTCTGTTCTA
GTTTAACTTTATTTTATGCTGGTTCCTCCCATCTGTTCGCACAAGCCTCCACAGCCCACG
TTGCACGTTGACAAGCTGGGGAAGCAGTGTGTGGGTGGGTGATTGTATGAGTGTGTCTGT
GTGCATGTATGTGTGTAAACTTTAGAAACACAGGCATCTTTGAAATGGTAAATCTAATCC
TCCAGGTCCGTGACTAGTTGGTACACCGCCACCAGCCACCTCCACTAACACGTACAATAA
TGCATACAAACAGCGGGCATGCAAACACACACACAGTCTCTTGCAGACACAATCAACGTG
ACACACTTACTGAAACACACAGAAACGTACACGCAAGCACATATACCACATGGTGTgggc
aatatgtcagagcaaagcataaattggcatttgaaccagtcactattattggaagtatga
agaaatgctgcagggaagatttg
>NODE_18_length_499_cov_27.210421
CTTACTAGTAGTCCTCTGCTCAGAGTTTAACCCAGTCCAGTCCTTAATGATCTATCTGTC
TGCCACCCGCACAATGGCCCACACCGCTGTTCGCTTTCATTTACAGAGTGCCAGTCTCTG
AACTCCCCTCATCAGCCCTTTGTTCCTGGCTGTTTCATGTTTTTTGGGGAGTTGAATGGC
GTAGCTGTGTATGGGATACTTTTGAGCGAGTGGTTTAGAGAGACAGCTAGAGCAGGAATT
TTCCAGTGCAATACATTATGAAGATTTCACTTTCTGCCTTTGATTCTGCACTGACAGTTA
TCCTTCAGCCCTCCTTTAAAGTCCCACTTTCAATCCCTAATGGCTGTCATGTCGCTGCGC
TCTCTGGACTCTTACTCAAAGTGTCATTGGCATAATGGTCGGCAGCCGTTGGCCTCTTTT
GATCATCCATGCTGTGTGCGAGAGCAACTGGAGCTGAAACACTGAGGTGTATGAGGTGTC
TGTGTGTGCGTGCGCTGCTTGCGCCTCTGCTCGGCTGCCACTCCCAGGCAGAGCTCCACG
ACCGGAAATCTAAAATTCACTTTCAAATAGTTTTCCTCCTGTTCTTGGTGCCTAATAGCC
AGGCAGTGGAAAGTGTGTGTGTGCGTGTGTGTGTGTGTGTGTG
>NODE_23_length_333_cov_13.453453
TAGACTTCGCTGACCTAAATCTCCTATTTTTTATTTTTTTTTTTAGAGAACCGACTGGAG
CGCACGGTTTAGTTTCTGAATTGTTTTGTTTGTCTCTCCATCTTTTCAGTGTCTACACAG
GCTGCGACATTGACCGCCTAACTCCATCACCGGGTGACTCTCCGCGTTCACAGATCGTGC
CGGGTGCGAGATATGCCATGCCTAGCTCTTTCCTGCAGGACCAATTTGTCAGCACTTATG
CCAAATCTCGCTTTCACCCTGGCGTGGGGACTGGTCCTGGCACGGAGCGCAGCGTCCCAC
TCGGCAACAGCTTGCTATCCCCGCAGCAAACCGAGGAGCCCACTGTTGCCACCCCCCCGC
AGCGATGGTTTGTCACCCCTGCCAACAACCGACTGgactttgctgcctcggcatacgacg
ccgctgatttcgccggtaacgcggccaccttgctgtcctacgcagcggccggagtta
>NODE_24_length_353_cov_14.798867
TATTATGAGGTGGAGAGATTGTGTGACCTCTCACCCCTGCTGCATTACTCGCCTGATATT
AAGATAAATTGCCTGATTTTGGGTAAACATATGCTGCAATTCAAACTGTCAGCACTGGTT
TGCTCAGGGATAATTTGTATTGATCTCCTGGCTTCTTCCCCATTTTGCTTACTGACCTCA
TGGATAATTAGAGAAAAAGAGACACGGGGAGGTAAGGCAGGGCTTGCATTTGAATACTTT
GCTGGAGAGATGAAGAGCACATGGGAGGGGGGCAGAGGGAACATTAGAGACTAATAGAAT
TTTCATTTTCTCTCATTTTCTGCTCAGATTTAGACAGGTTACATGTTTTGTTCAATTATA
TCGCTTATATCTTTTTTCCCCCTGCTTGTGTTACATACACAGAGAGGGCTCGCGCTCGTT
TAATTTCTGGGATGATTCAAATTTTACAAACGCAATGAGACAACAAAGTGACAGCAagta
tgtttcaaattaaaggg
>NODE_25_length_382_cov_15.520943
CAAACTCTCAGTTTCAAAATGCGGCTCTTGTTGATCAAGAGTACAGACATCTTTGGCTTG
AACGTCGGGTAATGAGAGAAATTAGCACAAATGCTCTAAGTAATAGTTCCTGTTTTTTTT
TTTCACTCACAAATTATTTTTCAACTTGTTTTTGTATCTATGCATAAATTAAAAAAATCG
GCTGAAATTTATTATTCATCTGAGATGTGATTAATATGCAAAATTATGCAAATTAAGATG
CAATTAGGCTCCAATTCTCTAGTGGAATTTTCCATTATAATTTAATACAAAGTAACAGAG
TAATTGGTGTCACGTGTAATTACGGTTACTCAAGTGCACTTTCAGGCATGCAAATGATTT
GCTATATGTTGGTTATCCTATGCAAATGTACCATGTGGTGTTTTAACAAGTTGAGGAAAA
CACAATGAGTGCGTGGTTACCCAGTGGGGTTGGAACAAGGTAAAGACACCAGGGTGTGTT
TTTTAAATGAGAGAAGCTGGAAAACTTTCAGTGCTCAGATTATCAc
>NODE_26_length_686_cov_18.217201
ATGTCCAATATTTCATTTTTCTCTTGGAGAAAACATAAGATCATAATACCTATTTTCATA
ATAATACTAACAGCCTTTAGGCTACAAAATAGGAAGAAGGCCATACTCTGTATATCTGTG
CATTGCCTGACAGAGACAGAAGGGTTTCAATCTCTTTTTCATTTCATCCTGATAGCTCTG
CCTTTTATTACCGAGGGACAGGAACGTTTCCTGAGGTAAAAAGGAGTGCACATTCCCAAG
ATAAAGTTGGAGGTTTACAGCTATTTCCAGCCGTAATGTATTATTCCGTTAAAGCAATGA
TCAGGTAGTGTTGGATGAATGGGAGATGTTCAGCACCATTACTGCCTGGCACATCAGTGA
GGCATTATTACATTATCGCTGCTCTTTAGTAGGAGATTGGGTGTGTGACCGGGTTCTGAA
TACACTCATCCCGCTCTCCACGGCGTAAATTGCAGATTGGCTCATTGACTTCAATGATAA
AATGTAAAAATTGCCAGTAAAGAGAACATAGACTCAGGTTACTCCTTAGCTGTTTGTCAA
CGGCAGATGTGACTCAGTTGGTGCAGAGCATGTTAAAGAGTTCCATCTCCCAGAAGTCAA
TGTCATTTATGCCTCAAACTGCTAAAGCAATAGCTCATCTTGTCTCTGGTGTGTCATACT
ACACTGCCTTTGTCTGAGATTAAAATTTGCTCTGGTGGTGAGCTAAAATCCTAATATGTT
ACTTATAGCACGGAGAAAAGATTTACAAACagatgtatcaagaatatgttgaaataaaaa
gtgacgcaatttacaaagatcagtatttaaaattaaatgcattaaaaagc
>NODE_27_length_509_cov_25.308449
ACCTAATGTTTAAATGGGATTATCTCTCAGAATATTATTAATAGCATGAATGAGGCATTA
TTTCACAGCATCTGTATGCATGATTGAAAAAAATCTAAGAGGTTTCAAGCATGGGAGGAA
TTTTTACATTTGGGAGGGAGGATGCAATCAGTAGCTTGGGACTTGCAGAGGCCTCCTCGG
GTGACAAATTGAAAGTGTCTCGGTCTAGTTTATAGCCCTGATCAGGTCAAACGAAAAATA
TTGGAGGTCTGGGTGAGGAGACAGGCCCGCCTGGTGCAGATAAATGGACTGATCATTTCT
TATTGAGAAACAATTCCTAAAAGGTAGTTTACTGTGTGACTGGGGAAGCGGCGAGCGGAG
AGCAGAACACGCACCCACTGCTCCCTCCCTGACCCTTCCTCCACTGCCGGAATTAAATGG
ATAGAGAGAACGCGTGTTTCTGATGGCACTCCTCCGCCAGAGAGACACTCCATTTGTTAT
GAAGTAGGGGTTCTGATGAAGTGTAGGGAGCTCCTTTTTCTTTTTTCCCCCTTTTTTCAT
CCTTCCTTTCTCAGGCACTACAAGGCCGGCCTTCAGTCTGCTTCACATGAAATGGATGGA
AGGAGCCGATTGAATTTTACACTCCCCTGGTCATGATTAATGTGTTTGGTGAg
>NODE_28_length_400_cov_12.535000
TATTCATTTGTGTCGTTGTTATTCAGTGAGTTGTTTACCTCGTGTTAGGTCAACGTGTCA
CTGGCTTGTGATTATGTCACATCATCTGTCTCAATTATCAAATATGAAATGAAATGCAGC
ATCCCAGAGTAGGACTGAAGACTCTAATCAGAGAGCCGGGTGATCGGAATAAGGAACACG
AGCGGAGGCAAAGATGTGACGTCACCTCAGCATGGATAATATTCTGCTTCTTTATTCACG
TTATTCCCTTTCCTCCAGAGGACTTTTGCCGTTAAAAAGTTAGGCAACACAAAAATAGAC
TCGTGGATTGTGATGCCCATTATGACAATATAATGTGTTGTTGATCCTGTCTGCACATAT
AGGGGGGACAGCGCACTTAATTAGGGCCTTGACAAGCCTACTCTCCTAAAGTGATGAGAT
TAATCATAATTGGTGTCACTGTGAATTAGAGCCCGCTTGGATGACCGCCCCACTGGCAGG
TCGGACCGCGGTGGAGACCCTTGGACACTGCTGCTAGCCGCAGCTTAGCCTTCTCTCTct
ctct
>NODE_29_length_412_cov_15.924757
GTCAGTGGTTGATGATTTGAAGATAATTACAGTGTATTTATTTTCTCCTGCTCTTCCCTC
TGTCTCTCCCTCCGACTCCCGCCCCTCCAGATTGTGAAGTCGAGCCTCTAGCAGTGTAGT
GCTGAAGGTGTGTTTGTGCTGTTATGCCCTCTGGCTTGGCTGCCAGCTTACTCCCACTGA
TCTGAGCCAGAAGGCAGACTGCCGAGGAATACCGATCACCTTGCCCAGACCGAATCCTTT
GAGCTCTCTCTGGCATCTTTCCCCCTTCTGCCAGTTTCCTCCTCTGCTCCTCTCTTCCCC
CTTCTGAAGTTGACAACAAAGACATCCTCAGGGTCCTCCTTGATGTGAGACCCACTCTTG
ATCTTTTTTCCCTATGTTTTTGTACCTTATAGTTGCACTACTTTCATATTCCGCTAGCAC
AATATTTACACACCAGAAGACAAAGAAACAGGGGTCTTTTCATGTAGAAACCCCTGCCAA
CATGTTAATCACCTGAAGACCTGCAGTGGTCATGTTGGCCCGGCAGAGGCAAGACATTAG
TGAGAGATCGGAAGAG
>NODE_30_length_307_cov_8.990228
CTTCCTCCACTACTGCTCAGAACTCAGAATAACAAACTTACAGTTCCACTGTCAACATCT
CTTACCCTCCTACTTTCCCCCCCATTCTCTTTCCAGTTTTCTCCCTCCGAGCTTTTGCCA
TCGCATCCATGTCTTTTATCACAATTTTGACCCACAGAAAGGAATTCTCACAAGATATCA
AAACAAAAATCTATATTTAATATGAGAGCAATTACAAAGCAAAGTTGGCTGCACAGGGCT
GTTGTCACCAGAGCGCGTGTTTTTCATCAAATAGGTCATTAGACGATGATGGATGTAAAC
CTATAAAGTATCTAAACTGGACCTTTTAACAAACCACGAGCAACACTATCATTTCTCTAA
TAGAACCTGCTGACCGTGTCATTCCCTCCTGCCATTTGTCATTTTTCCTTGTGAAATAAT
CAATATCTGGGCGCTTTGAAATAAATGATAT
>NODE_31_length_478_cov_8.884937
ATTACAGCAAAGCATTGTTCTGCATTTAACAGGACAAGCATAGAAAACCACAAAACAAAC
CTGGCACAGCGTACCGTGAGAAGGATGAGGCGAGTGATGTAGAGAGAAAGGAGGTGTGTG
TGGTGGTGGGGGGGCAGATGAGAAAAGTTTTGCCCGGTGATTTATGCTTCTTTCCCGGCT
GGGATATGAATCTGGGATGATGCTCCAGAGAGCAGCACTCCAGATAATGTTAGCCCATTT
AAAAAGAGCAGATTTGTGTAGTCTATCAGGGTCGCAGAGTATTTTTTTTTCTCCTGCCTC
CCTCCCTCCCTCCTCCGCCGGCCCCTCCGTAGTGAGAAATTGGTTGTTATCATAGATCAC
AGATACTGCTCAAACCTCTTATGAAAGATGAATTAATTTCACTAATGCTTTAATGCAAAG
CTCTCATGAGGGAGGCAGACTGGTGATAACCCCTGCCTCGTCCCCGCTTCCTCCGCTTGT
GATTTATGCCCTCTTTTAGTAGATGAAACCGCCTAGATTTGCCATCCATCTGCAGCTTTG
AGGAATCCTATTACATGGGGATCTTGGACCGGACAGGACGCCACAGTCCAAAACCAGTTG
CTCTGTTTTGGATCACACAGCC
>NODE_32_length_354_cov_23.553673
ACTTGTTTCCTGATTAATGATCATCAAGAAGCACTTAGTTGTGTTTCCTTCAGGTGGGAA
CGTGAGGTAAGACTTTGTGGGCAACACAGTTAATCACACAAAAATCTAACAAAAATCAAA
AATGAAATATTTATTACAGCATTTGTGACTGAACACCTTTTAAACATTACGTCACAGTCC
TCATACAAGTATTTAATGTATTTTTGACAAAGCTTAAGGGAGACGGCATCTTATCATCTA
GTGAGGAACACGTGCTGAAAAAGGAAGGAATTCATGGACATACAATATCAATGCCACAGC
AGATCTGAAACTAGCAAAAACATTCTTTTTCAATTGAGGTAAACACATAGAATATCTAAC
ATGAAACAATTAATAGACTGAACTCTGTACGAAGTTTGTTACAATATTCTCTCAGCTTTT
TTCCCCCCCAAAAGCATTGAGTTCATAATTTAAGTTTTTTTTTTTCCTTTTTTTTCTTTT
TTTTTCGTTTTAGGTTTT
>NODE_33_length_548_cov_26.875912
CTCCTCTGATTGATAGATGATTTCTACATGTATGGCACATATTTATAATTTCATATGAAC
GTGCATCCAATTATAAAATCCCTAATATATTTCCCCATTTTTGTGTGATCAGGATGTTTA
CATAAACCTTCAACTCCAATCTTCCCCCCAACTCACAGTAGATCTTATTTCTTAAGAAGA
CAGCATTTTTCTTCTTCATTATACAGGCACACCTTGCGTGATAAATAGTAATATTTACTG
TTCTCATGCAAATCTTGACTAAACATTGTTCATTTTCCTTGTTCCAGTAATGAATCAAAC
GGACACCCTGTACCAGGGAATACATCTCTTTTATCCTCGCTTATGAATAAGGTAAGATCC
ATCCATCAAACGCCTTTCATCCCAAGACAAATTAGCGGGACACAGAGGGGCCTGTTTGTT
TTTTAATGTTTCACCGCTAATAAGATGAGTTTGTATCATTTAAATTTTCCAGCCATTTTT
CATACAGTGTAATTTTCACTGCACCTCTCACAAATTAATATAATGACGCAGTAGCCGGGT
GCCATGCCAGATATATAGAGATGTTTGGTTTTTGATGAGCTGTTTTGAACTCGCCGTCCA
TTTTTTCTCCTCCTTTATACTTTTTTTTTCTCCCCCTCGCCTCTCTCTACATTTATTTAT
AGAGTTTATAAATTATTTGATTAAAAAgtcag
>NODE_34_length_925_cov_29.511351
TGCAAGTGATTTAGCACCAGGTTCTCCACAAACATGCGATGCGAGGCAGGAGAGGGGCGA
CCATCGTCCGGCCGCGCCCCAGCCCTGTCACGAACGGCTCTCCGCACCGGCCGAGGCCGG
CTATCCGGGACCAACCGAAGATCCGCGGCGCTACGGTATCGTCACGTCTAGGCGGGATTC
TGACTTAGAGGCGTTCAGTCATAATCCCACAGATGGTAGCTTCGCACCATTGGCTCCTCA
GCCAAGCACATACACCAAATGTCTGAACCTGCGGTTCCTCTCGTACTGAGCAGGATTACT
ATTGCAACAACACATCATCAGTAGGGTAAAACTAACCTGTCTCACGACGGTCTAAACCCA
GCTCACGTTCCCTATTAGTGGGTGAACAATCCAACGCTTGGTGAATTCTGCTTCACAATG
ATAGGAAGAGCCGACATCGAAGGATCAAAAAGCGACGTCGCTATGAACGCTTGGCCGCCA
CAAGCCAGTTATCCCTGTGGTAACTTTTCTGACACCTCCTGCTTAAAACCCAAAAAGTCA
GAAGGATCGTGAGGCCCCGCTTTCACGGTCTGTATTCATACTGAAAATCAAGATCAAGCG
AGCTTTTGCCCTTCTGCTCCACGGGAGGTTTCTGTCCTCCCTGAGCTCGCCTTAGGACAC
CTGCGTTACCGTTTGACAGGTGTACCGCCCCAGTCAAACTCCCCACCTGCCACTGTCCCC
GGAGCGGGTCACGCCCGGCGGACGCCGGGCGCTTGACGCCAGAAGCGAGAGCCCGCTCGG
GGCTCGCCTCCCCGCCTCACCGGGTAAGTGAAAAAACGATAAGAGTAGTGGTATTTCACC
GGCGGCCGAGGCCTCCCACTTATTCTACACCTCTCATGTCTCTTCACAGTGCCAGACTAG
AGTCAAGCTCAACAGGGTCTTCTTTCCCCGCTGATTCTGCCAAGCCCGTTCCCTTGGCTG
TGGTTTCGCTAGATAGTAGGTAGGGACAGTGGGAATCTCGTTCATCCATTCATGCGCGTC
ACTAATTAGATGACGAGGCATTTGGCTACCTTAAGAGAGTCATAGTTAC
>NODE_35_length_731_cov_12.231190
GGTTGGGTGGTGAGTGACTCGTGATATCGAGTGAGAGGAGGAAGGAGAGGGAGCTGACTT
GGGGGGCATCGTAATGCTGCATTGCCGGGGGATCAGGGCAACTCGGGGCACTGCCGGGGG
ATAGGACAGAGCTATCATGTCGCCCATCCTTCTGACAGGCGCACCCGTTTGATGGAGGGG
CTCTCGCGCTCGTCCAGGGCGGGCCGGGCCAGTCCCAGAGGTGAGTGGAACTCATTCCTG
TGCTCATCGCGGTCGCTGCCCTCATGGGAGCTGCTACAACTGCTCAGGCTATCAACAGGG
GAGCGTCCCGAGTCCTGGCGGGACGAGGGGTTCTGGGGAGGTGGTACCCCACCACCGTAG
CCCCCCGGTGTGCTGCTGGTGCGATCTCTAGGAGGAGAAACAGGTTCGGACTTGATGTGC
AGGCTTTGAGCAGAGGGCAGGGAGAGATTTGAACCCTGACATAAGTGAGAGCTAGAGCAA
TTTCTGTTGGAAGGAGAGGAAACGCAAGAGGTTACAGAGTTACAGAGCAAGAAACAAAGT
GACTCGCATGCAAGTACGCATACACACACACACTTGTGAGGTGTCATTTGTGTTCAAGTG
AAGATTGAAAACAGTAAAGGAGTCTTAGATATCTGAGTGTGGCATCTCAAAAAAACCAAA
AACCGTATGTGTTACATCATGCATATGCCAACAACACCTCAAAGTAAGTTCAGTGCGCTC
ACCCTAGCTGGCCGAGGGCTGAATGCTGCATGTTTTGAAGGTGTTGCTGTTGCCACCCGC
TCATTGAGCCGAGGTGTAGGGAGCTGCCACTGTTGAAGCCGGACAGGGAGGACAGgtctg
cactattcagtgaatactctgtgtacaaacataaa
>NODE_36_length_449_cov_29.824053
CTCTGTTGTGGACAGATTTCCCCTGACAAAAATTAAACTAGCTCCTACTTGGCACTTTAT
TATCTCTTCAACTGAATGATTTATTGTTTGTGGAGCGAAAGAACCAAAGAGAGGGGGAAG
ATTACATTTCCAGCCAAAGCTCAGGCCTGATCTCGTTTTTTACTCCCTCTGTCCAGGAAA
AAAGCTCCCGACAAACAATAATGTCAGCTGTAATTGATCGGAGGTCGCTGGCTGGGCCTG
CAGTAAAAGCGCACTATTTAAGCGACAATCGGCCCCGCGCTCTTCAGACGCTGGCTAATG
AAGCTGTCTGTCTGGGCTATTTACCTTCTCTTAAATGGAAGGGGAGAGATGTACTGTAAG
AGACAGGGCTGGAGAGGATCTGCCTCTCGCTCCTGTGAAATAGGACCTGCACATGCCTCA
GGAATGTATAATTGGTTGGCGCAGCCAAAGCTGGGGATCCGGTGCTAATTAAATGACTTG
TTTAAAGCCTATCTGTCTTTGTTTGGGAGGCTCTGGGCTTCAGAACAATGCATTGTAAAT
GCTGTTGTCAAACAAACATTCCTGGTTATCCTTTGATTTGAATTGAACAAGAc
>NODE_37_length_651_cov_9.454685
AAAACTCTGTCCCTAAAGTATCTTATTGTCATTCCTAATCAGTCCTCAGAATCATAAACA
ACCTCACAACTTTTTTTTATTATTATTATTACTATTCAGCCCTCTCTGCTTATGCAGTTC
CCAGAAGGCATTGCCTTTTCGACTTTTCCTCTCCGGCGGCAAAGATGCCGGGAAAACAAA
TAAGAGCCGAAAACAAAACAAAACAAAGTCTCCTGAAATACCTTGTGGATGCCCAGAGGA
AGGCGCTGGACAGACAGATGAGCAGATAGGTTTCCTCTGTCCTCTTCTCTCAGGCTGCCT
CCTCTCTCGGCGTGCTGTGGAGAGTGACTGCTCACAGCCCGCCTGGCATATCTAATTAGA
GCCAGGCTGTTGCCACTATCGGGCAGAGGATCTACCTCTCCAATCTCTCCTGACTCAATC
TTCCCCATCTCTGATTTTCTTTTATATTTATGCTGGAATATTTAATTGTAGACAAAAGGT
TACTCTGGGCTCTATTCATCGCACACAGGCAGAATAATCTCCTTTAAAAGGCTTGACATT
TCAGGCTTTTCAAAAGGGGCTGAAAAAATTATATCCCCGCTTTTGTTAATCAATGAAGTA
GAACTCCCCCGAACAAAAGAATTAAATTGCTTGGTTGGGTTAATAAAACACACAGAAATA
GCAGCTTCCTGTGGGCTTTTGTGCCTGCCACTGGCTCCCCCCATATGCAACCAGCACTGT
AATTCCATATGATTTGGGGGGCAAAACTCTCATTTCTCCACACAGTTGGCTTTTTAAATC
CTATTGAATGAGCag
>NODE_38_length_339_cov_9.743362
TAATGTAATATCCCCTTCCCTCCTCCCCCTCCCCCTGCACGTTACCCCACGGTGTGTGTG
CCCAAGGCAGTGGGCGCCCTGGCTCCTGTGACTAGTGGGTTTGCTCCCTTCAGCAGCACC
ACTCATCTCCCTCTTTAATGTCATTTAGCTGCAGGGTGGCCAGCGCCTCACTCGCCCATT
AATCCCATTCCAAATGCCATAACATTTCCCAAAAAGCCCCTGCTTCTTAAAGCCGATAAT
TAGAATGTCTATTTAAAGTTCACCGCTCTCCCTTGCCGTTATCAATTAAAAGCCGTTTAA
AGGAGATCGGTGGCAATAGTCAACAAATTAAATCTCTTCCTCGCTCTTTGACGTTAAGTC
TAGAATGCATAATAGGGGTCAAAAAAGGCCCCCTGAATAGAGAGCAAAATTTTAAATTTC
CAAACTGTTCTGCTGAGGAGAGGAGCTGCTGTAAGTCACTGCTGCTGACTGCAGAAACAG
TAT
>NODE_39_length_639_cov_22.970266
ACAAAAGTATCAAGCGCAAACATGTGAGCACTTTGACATTCAGCGTTTAGTTGGAGCTGA
CTGTCCCCGTGTAACATGGCACAACGTATACAACAACCGCTGACCTGTTCAGAATTGACC
GGTCTTAAATGTGACATTTTCCCCAAAATATTATGGTACACCGTAAATGGTTGTTTTCTG
TTGCCGGCGTTGAGTGGTCCACCATACTGAGTCGCACTCTATAGACTACACAGACTCAAC
ACCTCTCCGAGAGACCCAGAACAACATGTGTTCCTCAGGAAGTTCCCATGCAATCCTGCA
TATGGCAACATTTAAGGGCTTCTTTTTTCCACGCAGGCTTTAACTTAATTTGCTGCCAAG
GCATCGAAGAAGCAGAGCACAGTATAGAACAGTATCGTGTTGGCCATGACCAGAGGGATG
GATGAATGAATGTATGGCCAGAGCTCTGATCCGTGATTATTACATAGTGTATAAAACAAA
GAGCAGATATGAGTCTGGAGAATTATTTGTGAACGATAGCCAGAGTGATTTTATACTCTT
TGTTTTTGTTTAGATTTCAAAACACATGTAAGAAAAACCAACAATAAATTGATACGTTTC
AATGGGGACGGGAATTGGCAGGACACAAGACTGAAATGTTCTGAGAATCACCGGCCTCAG
CACAAAATGCtgtctgactgactttctctcaactccctcttcctcgacagaccgagagac
aacatgcacacaacatacaccagacaccactgcaaacctcagctgtggagagtttgcggt
aat
>NODE_40_length_612_cov_14.449347
CACGTGTCGGCAGAGCGCTGGGTTGTGCGGCGCTGCGCTGGGGCCCCCGTTTGGCCGCGG
CCACTGCTGAGACTGCTCACTCAGCCAGCCCTCATTTCCATTTCAATCTCAACCTCATGA
ATGCAAAAACTCTGGCCGAAAATTAATAACACCACGCAGGGGAAAAGTGGGCGCCAGGGA
GAAGGAAGGAAAGACAGAGAGAGATGGAGGGGAGAGTGAAAAAAAAAAAGAGCAAAAAAG
AGAATGGGGAGCTGGGGTCTTTTTCACCCCTTTTGTTCCTCCAAAAGTGCCCCTTATTTT
ATTTCCCTCTCTCTTTCACCAGGATCCTCCAATGAATGGCATTACAGACAATGCCATATC
CAGAGTGACACAAATTTATTTCGGTTGCAGCGCCATAGTGTATTTCCACAGAACCAGGGG
CGATTTGTCTGGGGACAATTTGGTTTCCATAAAGGATTTAAATGGTTTCTGTGGAGATAG
TGGGGTGAAATTTAATTTGTTTCTCATTTACTACAGCAGGTATGAAAAGGAGAAAAATTG
GACGGCTGATGGGCTAAAAATTGGTGCTGTCCCTCTGCTGTATCCCCAAAGGACCAAGGC
CCTGCATCATATAGATTGAGTTCGACCCCCCCAGCCCTCCCAACCACAAGCCAAGCCAAC
ACAGTCACACACACACACACACACACACGCACACACACACACAGCCTGCCTTCAGCCTGG
AGAGGGCTGTAACCTTAAACCAACTTAAACAGTAAc
>NODE_41_length_676_cov_17.178993
ATTACACTCGACGTATAAACTACAGCGCACAACATACCGCTCTCCACATGAAATACACAG
AAATTGAGTGTAACTACCTTTAAATAAACAGCCAAATTTAGGGAAATTATTTTGCATAGA
GAATGCAATCTCTAATTTCTACCAGGAGGTTATATTAAACCGAAGACAAGCCAAAAGCAG
TAGCTGGAAAACAAGCAAGTAAAGAGCAACTCAGAGATGCAGTCTGCTCTGTTTGAGTAA
GGATGAGATTATATTGGATTAAAGGGGATTTTTGCAATGCAAATGAATGCACCTCAAATC
AATAAGGCCTGTTCTACTCAATATACAAACTAATTAAGAGGTAATACAATCAAACCTGAA
TAAAATAGATTGTGCAGCTTCCTCAGAAAGAAATCCAATCAAACCTTTTTATGTGAAAAG
ATAAAATCTAAAGCGATCTTTCTTTGTACGAATAATGACCTCGGCTTTGTGTCCATTTAA
TAAGGAAAACTTGTCTTAAGAGGTTACGCTCAATGTGCATATTCTAATCAATATGAATTA
CATAGGGTTTTATCTATGTTATCTGCTCCAGACTGCTAAGCTAATTAATGTTTTATCGAG
TGTTTTAACTCAATTATTTCGCAAAGTCAAAGAGGTTCAACACAATTTTCTATGAGCCGC
CGGAACATTTTCAGTGGGGAGGAAGCAGTCAAGTTGTGCAGCTTTTAAAGGAGACACAAC
TACCAGAAGACGTGTTTTAATCTTGGAAAAGTATTCAGCTCAGATGTTCAAGGGTTGGTG
CAGCTATCTGTGAGGCACATTATTTTCTGTGTTTGTGGAg
>NODE_42_length_637_cov_9.263737
CTCATCATTTCACATTTAACATGGGCTATAATTAAACAGCTACACGAGTAAAGAACCAAA
CCATGCATTCCGGTTCAACATGTATACTAATACCAGCACAAAAAAAGTAATTATTAGTTT
TGAGCATAATATGCATGTTATGATTGATTTCATGTGGAGCAGCTCCAGAGATGCTCTCGG
CTCGGTGCTGTATGTTCCGAGATGATGATGCAATGAAAACAGAAATGCATGGCCTCTGCT
CTGTGACCTGTAAATAATTGATAAATCAATTTTCTTGACTAGAACACCAAATAATGGAGC
AATGCAATTCTTATCAATTACATTTTCGTCTTAATTGTTGACTTCACTTAGCACAAAGCA
GCACAGCGAAACACCATGCCATTTTTCAATTAAAAGGTCCAGATGTTTTTGGAGGCTTCA
GTAGACACAGGCAGTTGTGAGAAATGCTTTATCTGCATTGTAATAATCACTAGAACATCA
GCTCCAGGCTGCATTTACATACTCATGTTTTATTCCAGCCCTCTTTCTAATGCACCGCTT
AATTATACTGAGCGCAGACAATGTCAGACCCCCATAGCCCCAAATTTATTATTGCACTGT
GTGAAGCTGCAACCATCAAACCTAGTGTCCCTCATCACAACACACTACACTCATCACTAC
TCTCACTGTATGGAATACATATCATGCTCTCGGTATGGAACACGTATCACATTTTCTGGT
TTTAATCACACCAAGTGAATAAAATTACGAGCTGGGATGGCAAAATTCAAACTGAAGTCA
c
>NODE_43_length_356_cov_17.137640
CCCATTAATAACTAGAACACACTCTAACTCCCAGATGTCCAGTAACCTTTCTGTGGGCTC
AGTGATTAACACACCATGTCCATTAGACATCCAAACAAGGCCAGCTGTAAATTAACAGAT
CATGGTGCCTCCCCCCGCCTCGCCTCTCCACAGATGGTTGGTGGGGCTCCGCTGGGCAGG
GAAACTGATTGGTCCAATTCTTCCTCACAGGGAGACATCCATGAGGATTTCTGCACTGTG
TGCAGACGCAGTGGCCAGTTGCTCATGTGCGACACGTGTTCTCGTGTTTATCACCTGGAC
TGCCTGGATCCACCCCTGAAAACCATTCCTAAAGGCATGTGGATCTGTCCAAAATGTCAA
GATCAGGTAACCGCAGCAGCCGAGACTGATCCTGAGTCAGGGGGAAGGGGGTACCGCAGT
CCAGAGAGGAGCCTCTCAGGGCCTGTAGCTGTACTGTAGGACTGTTCAATCCTTTGTAAG
CAtatacatgatgcagtatt
>NODE_44_length_291_cov_25.542955
GAAAACAAAGTGAACATTGCACTAATGTGTTAGTGTTCATACAGCAGTATAAAAGACAGT
TCAGAAGGAGCCTAAATCTGAGCTGAATCCCATGGACTCAAGAGTGCAGCTGCGTGCACA
GCAGTCCAACAGCCCCACACACAGTGGAAAGGATATGAACATAGCATATGCAAGACAGTC
TGAACATTTCAAAGTTTCTGCACAAGATGTCCAAATGTTTTCTCTGGCTATATCTTCAGA
GGCTAAACTGTGATTAATAGCAGTGAAAGAAGCCTTTGAAGCAGGATTGGTGACATCAAA
GTCCTAATCCATGGGTGGCAGGATTTTTATAATGAGTGGGAAGTATCTTAACACATTTCA
AAGGGTTTACTCCATGAATAAACAATAGCTGCACAGATGTGCCACACACACCTTTAGAAA
AATACGTCTGCAGAC
>NODE_45_length_438_cov_14.906393
GTCATTACCGTCTTTTTATCTCCTCAACACTGTGCCTCTTGCTGTAATGCTAATGGCTCT
GAAAAGAGAGTTAATCACTGTTGCACAGTTAGCCACATGCTTGCCTCTTGCAGCATGGTC
GGTGTGTTCCAGGGGTTAGCAAAACACTGGTGTAACACATGATCGCTCTTTATGAGGCTG
GGGCCTGCAAGAGAGAGAGGGGGCCCACAGACGATGCTAAAAAGACGGTAATGACAGCCA
TTCACCGCAATCCAATTATGCAAAAGGGAGTCTAAACAATTCCATCATCCCCTAAATTAG
ATTGTCCTAACGAGATAAAGGCACCAATTAATCCTGAATTAATTTCTACAGCTCATTTTC
CCCAGAAAACACTCTAATATGCAAATGCCAGTGAGAGGCAGAGAGGCATCCTTCTGCAGG
GGTTTGCACCACCTCTGTGTGTTGGCTTCTCTTTCTGAGTGAACTTATGAACCTGGACAC
ATTTTACGAAGATAAAAAGACGGAATATAACAATGTCACAGCTCAGGTGTAGCACTGAAG
AGAAGCTGTTTAATAGAAAAGGCAAATGTCTCCCTTATAACT
>NODE_46_length_524_cov_15.250000
GTATCCTAAACCTCCAGAACATAATCATGACATTATAAAATCAGCCTGAATAGTTACCTC
AGGCCCGCAGACCCAGCCTTCTGTCGGCCGTGCTCACTCAGCCTGTGTTTGAGTGTCAGC
CAAGTCAGCTATGGCTGCTCCAGAGAGCCTGAAGTCTGTTGGGGAGACGGGACATTCCAA
ACAGCATAACTCATTCTTTACACCATCTCTGCTGCCATTAGTTAATTATATGCAGGTGTT
TTCCTTTCTCAGGTTTTTTGTTGTAGATCTAATAAAAATGTAACCATAAGTACATAAAGC
CAGAAAGACAGCGAAAAGGAAAGGGGGAGACAGTGTGGAGGAAGTGGCTGAATTTGCTGT
GTGAAGCAAATTACTGCCCCCATGTAGATTCATCAGTTCTCCCTGCTGGATTAAGGAAGG
GCCTTTCTAATGAAGTTCGCCCCGTCAAAATGAAGGGACTAATTCTGATTTAGCTGAGGT
AATGAACTTCCCCTCTCCTAGTGAGAGCAGCACCATGGGGTGAGGAAAGAGGGGTGGTTG
TGGAGGGGGGGAGGTGTGGGGGCAAAGGAGAGTGGCAGCAAGAGAGAGAGGGAGACAGGA
CGGAGATGAGACAGGAGAGAGACATGCAACGAGGACAGATAGAGCTAGAAGGGAGAGCGA
AAGCAAGg
>NODE_47_length_453_cov_33.620308
CCTACCTACCTACCTACCGCTTCATTTTGTAAGCTAAACACTGATACTGATCATTTCATT
TATTTTATTTTGTTTTGTTCTTTTGATTTGCTTTGGGGGATTTATCATTTGTTTGGGGAT
TAACACTCTAACAGGGATTTTGGCACTTCTTCATCGCTTCTTGCTTCTTGGCTTTGGTTT
TTTGCTCAAACGCCAAGAGGGGCTGAAGGTCTGGTCATTTGGGCTTCTCATTAACCTGCT
GCTCACTGTTTGTCCCCTTGTCACTTGTGTTTTAGAGAAAGATGAGGCTGCAATTGAGAG
CTCTGAGTTCAATGCCACGTCAGTAGCTGATGTGGACAAGCGGGTGAAACGGCGGCTACT
TATGGGTAACTCTTTTCTTCCTCTTTCTATGTGTTGCCATGGCGCTTGTGCTTGTATCCC
AGACTCTACTCCTCTCCGTTCCTTCTCGTTCTCCTCTTTCTGTCTTTATTTATTTATTTA
TTTTTAAAAGTAAACTTTGGTGCCCACTGTGTCAACTCCCAAAGTTGCAACTGTATCTAA
CGTGATGAAAAATGACTAAAAAAAGGTCACAGTTTTTTTAAAACctttccacctaac
>NODE_48_length_358_cov_35.815643
CTCGCTGGAAACGGGAGGGAAAAAAGTACACTTGTTATCTTGTGAACCCTCAAACATGTA
AGATAGGAATCTCTTGAATGTCAGCGACAGAAATGGAATTAACAAGAGATCTTTTTATTG
TCACAGAAGGTCATTAGGCTGCCAATCGGGGTAATTATGGAAATGATCTCCCCAGCTCTT
TGGAATGTTTTCCTGCTTCCATAAGGACTTGAAAGTGTTCAATCAGCCTCTCTCGTGGGA
AAGTTCAGCCATAACTGCAAGTGTACCAGCAAAATCAAATTAAGCAAAGAGATTTCATTA
GTATTTATAGCCCCGAGGCATTTGTAAAAGTATGGAGCAGCAGAGTAATGTGGGACTGTG
GAGGGGAGAATTATTGCTTAATGACAAAGGCCATACCTAGAAGACATACACATAGATAAT
GAATAGGAGGCATTGATTGCATCTTTAAAGAGGATTCTTGAGGGATTGTAAAATATTGAT
GCTTGTGTGGCTGACTTTGGAc
>NODE_49_length_400_cov_8.315000
ATGGTCAGTAGGCAGCGGGCTCTTGGGCCCCTGTGGGGGTTACAGGCTCCCGAGTGAGAG
CTCTGTGGACTCCCAGCTGTTCTATGCAACATGCTGAACAGTAGGGGGTCGCCCTGTGTT
TGTTTAAAACTAACAGGAGTCCCATTAAAGCCCTGACTCCCCTCATTTAGGACTGCCATG
GGGACACAAAGGACAGCCCTGGGAAGCGGCACGTTGCAAGGGACACCAATTATTGAGGCG
AGGACACAGGCCAGCTTGTTCGTGCTCAGGGACATGTCAACTCGTTGGACGACCCCCTCC
GTCAAACCCATTGACCAGAGCGCATGGAGAGGCATCTTAATTGGTGTTGGGCAAACAGAT
TTTGTCACAAAGTTGCAAAGGAAGCTAAGTAGCTGAATGTTCACATTGTCCAACCCCTGA
CCTGAGCTTCAGGGGCCGTTCCGAGACATCATTATGCTCCATTACTTTGAGTAATCGTCT
CAGACTCGTCCTATACCGCAGCAGGAAATCCAGGACAGCAATTAAAAGCAATATTCTGGC
AATa
>NODE_50_length_531_cov_26.028248
CTCTCTGTGTTGGTGTCTGATCTTTGTGAGCATGAGCAATGTGTCCTAATGTTGTCAGTT
TCATCTAAGAAAACACACGATATGGGTACAATTTGCATAAATTTCCAAATGGAAGGCGTG
AAAGCATGCTCGGCAACTGTGCCTGTTTGTTTAAAGTCAGCCAAAGCTCTATAATTAGCA
GTGTTTAATTATGGAAATGGCTGCCGAGGAGAATTTCAAACACACTTCTTCCCTGGATCA
TTAGTCACAGGGGCAAAAAATGAAATGCTTTCAGCAATGAAGGGTTCATATTTCAAGCTT
ATAGCTGCTAAAAGGGTGTACTCAGAAAATCAATTTTATGAAAGTCCGTTCAGCACTAAA
GGGAGTTCCATGCAACTAAGCAATTTTGAAATAATGTCGGTGGGGGCCTGATTCATGGAT
GGTAACAGGACTTTGCTCTCCTTGCCTGGGACATTATCCTCTAAGCTAAGGTCAGAGGTC
AACCTCTGGTTTAAATCAACCTCTGTTTAGCATAACTCGATTCTTAAAGGGCTGCTGGCA
ACTCCACACTGAATAGATAAGTAGTCTTCTGCAGGCAGAGAGCATGCAGTGTAGCAGATC
AAAGCTTCTGAAAGCTGTCTAAAGACTAAAGTGGAAAAGGGGAAAGTTCAGGTAAACTAT
GGCAGGGAAACTAAc
>NODE_51_length_413_cov_11.782083
GTCATTTCCCAACTCCTCATTAATATTCCGAGGTTAAGAGCTTTTCAGCGAAACGTAATT
AATTGAGCCCGAGCCTGACAGTAAACAAGCAATTTCAAATTAAAGCGAAATGACAGCGGC
GTCATTTGTTAAAAACGTGCGGGGCCCCCCGATTTTGGCGACAGATAAATGAGGGAAAAT
GTTAAGGAGGGAGAAAGTGATGAAGATATTAATCTTCACCTGTCTGTGTCAGCGTGCCAC
TCATTGCCGCAATGTTGCTTTCCATCCTCTGCAGATGCTTCTTGTCCTCTCGGCTTCTCA
TAATGAGGGGAAGGATGTATTTCTGCAATTAAAAGCATGGCACAATATTACACTTCTCTC
TGGTGGAAAGGGGGCAGAAAGATGAGGAAAAGACGGACCCATCCAGACTTGGCAGTGTCG
GGTCAAAGGCATTGTTTTATTGGACTCGTGCCTCACTGTCTAAACTGCATGATTAGGTGC
ATGCATTTCTACAGCAAAATGTCAAAGCAACTGATAACAGGTTGATACACACTTCTAGTG
CTGAAACCATTAGTGGg
>NODE_52_length_553_cov_19.942133
ATGCCCATTACCTTTCCTTTGTCCCCTACAAATGAGTATCATTCACCTGATTATCTATTA
TCATGTTATTGGACGTAAATTTAACAAGCTGTTGAGAGCGCTGGAAAATCAATACCTTTT
AAATGCTGTTTATGTGTGATTAACGGTTAATATCCTCACAAATTATTTAATATAATAAGG
TCATTTGTCTTTCACATGAGCCCGGTACCCTGCAAAGAATAATAGAATAATAAATGAGGA
CACTAGTGAAGAGGAGATTTCTGATGCTTTCCCCGGCTCCGTTTTATTACCCATATCCTC
TTTACAGCTACAAAGCTGCACTATGGTTATTTTATGCAAGTCATAAAATTAGGCTGAGAT
GGAATTAGCAGACTCGGGGCTCTTTATAGGTCAAGCCGGTAGTTTATGAGCCCACGACTC
CCTGGCACTATTGTCAGGAGGCTAGTTAGAGGGGTCTTTAAGCATGATTTAATATGTCCA
TGCCTTGGAAAATAGTTAAATAGCTAATTAAATGGAGGAGTTAATTTACATATTAATTGA
CCTTCCAGTAATATTTATATTGATACCTACATGAGGATCCCTTGTCTTCATTGCCTTTCA
TCATAGTTAGTCTGAGCAAATATGGTGTAACTTTTTTTGTTTAAACTCAAGTTTCGTTTT
ATTGTCGCCAGAGAGGCGCAGTGTATTCCCTGCCATg
>NODE_53_length_334_cov_7.721557
ATTACTCATCAAGTGATTATGAAACTGTTGGCATTATAGAAATCAGAGTGAAAGAATAGA
GTCAGGAGGGAAAAGAGGGAGGGGGTTGGCAATTTGTTCTCAATGGACAGCGGATGAAGA
GGTGGCAAGTTAAAGTCTCCAATCTGAAGGGTCTCCTTGTAAAGCTAATTCCAGTTAATG
GCCAAGAAACAAGCCTCCACTAACCCCACTGTATCTGACATCCAGGCTCCAGGTAATCAG
GCTGACATTAATGCAGGCTCCAAAAGAGACACCTCGTCATCAGGAATTTTCCTCATTGGC
ACCGAAAATGCCAGGCTGCACACCTCTGACTGCATGGCCCCCACATCTATTAACCTTATT
GATTTGGAGCCCTGCTGAGCCCCTCCAGAGCTCCCGCCCCCCTGCTGCTGGACTGAAGTG
GATCAATCCTACGCCGGGGGCCACAACTCGATAACAACCCAGTGCTCCGagactactg
>NODE_54_length_1383_cov_5.290672
ATGGTCTGGGCTTATCTGGGGGAGTCAGAAAGAGACAATGGCCAGGATGGTTGAGAGTGC
AATGGCAATTGTAATTACAGTTGTAATTAAATTCATTATCTTTCCTTGGATTTTAACCAA
GACTAGGTGATTGGAAGTCACATGTACTAGCTTTAATACTAGAAAGATTATGAGCCTCAT
CAGTAGATAGAGATGTAGAGGAAGAGTCATACTACGTCTACGAAGTGTCAGTATCAAGCG
GCGGCTTCAAAGCCGAAGTGATGTTCAGATGTAAAGTGGTATTGGATTTGTCGTAGTAGG
CAGACGGCAAGGAATGTGGATCCAATAATTACATGTAGGCCGTGGAAGCCTGTGGCCACA
AAGAAGGTGGAACCGTAGACCCCATCTGCAATTGTGAAGGGGGCTTCATAGTATTCTATG
GCTTGAAGGAAGGTGAAATAGAAGCCAAGTAAGATGGTTAAGGTGAGGGATTGAATGGCC
TGTTTTCGGTGACCTTCTATGATGCTGTGGTGGGCTCAGGTTACTGTAACTCCAGAGGCA
AGTAGGACTGCTGTGTTAAGTAGGGGTACTTCGAAGGGGTCCAGGGTGGTGATGCCTGTA
GGGGGTCAGCAGCCTCCTAATTCAGGGGTTGGGGCAAGACTTGAGTGGTAGAAGGCTCAG
AAGAATCCTAAAAAGAAAAATACTTCGGAGGTAATAAAAAGAATTATTCCGTAGCGGAGG
CCTTTTTGTACAGGGGGTGTGTGATGGCCTTGATATGTGCCTTCTCGGACAATGTCTCGT
CATCATTGGTATATTGTGAGGAGAAGAAGTACTAAGCCTAGAGTTATTAGGGTTGTTGTG
TGGAAGTGCATTCAGATTGCTAGACCTGATGTTATTAGTAGGGCGGCGACTGCGCCTGTG
AGTGGTCAAGGGCTTGGGTCTACTATGTGGTATGCGTGTGCTTGATGGGCCATTAAACGT
TTTCTTGTAGGTAGAGGCTTAAGAGGAGAACAAATACGTAAGCTTGAATTATAGCAACGG
CAACTTCTAGAAGCGTGAGCATTAGAAGGAGTGCAGATGTCAGGATGGCTACTGTGGGTA
TGAGGGGTAGAAGGACGAAAGCGGCGGTAGCAATCAGTTGAATTAATAGGTGACCGGCTG
TAAGGTTAGCTGTTAGCCGTACTCCTAGGGCTAGTGGCCGGATAAATAGGCTAATGGTTT
CGATAATAATAAGAATCGGGATGAGAAGAGTTGGAGTTCCTTCTGGCAGTAGATGTGCTA
GGGCGTGGTTTGGTTGGTTTCGTATTCCAATAATAACGGTTGCTAATCAGAGAGGGACTG
CAAAGGCTATGTTAAGCGACAGTTGGGTGGTAGGGGTAAAGGTGTAAGGGAGGAGGCCTA
GTATGTTAAGGGTAATAAGGAAAAGTATAAGTGATGCGAGCAGAGCAGCTCATTTGTGGC
CTCCTAAGCTTAGGGGTTGAAAGATCTGTTGGGTAAAGCGGTTAATAAACCAGCCTTGAA
GGTTTAATACGCGGTTGTTTAGTCATa
>NODE_55_length_506_cov_2.845850
TCTGTAGGACAGCTTTCTTTCATCTACGTAATATTGTAAAAATCAGGAGCATCCTGTCTC
AGAGTGACGCTGAGAAACTAGTCCATGCATTTGTAACTTCTAGGCTGGACTATTGTAATT
CCTTATTATCAGGATGTCCCAATAACTCTCTTAAAAACCTCCAGCTAATACAAAATGCTG
CAGCCAGAGTTTTGACAGGAACCAGTAAAAGAGATCACATTTCTCCTGTATTATGTTCTC
TTCATTGGCTTCCTGTAAAATACAGGATAGAATTTAAAATCCTGCTTTTAACATATAAAA
GTCTTAATAACCAAGCTCCGTCATATCTTAAAGATCGTATTGTACCGTATTATCCTAACA
GAGTCCTTCGCTCTCAGACTGCAGGTCTACTTGTGGCTCCCAGAGTTTCTAGAAGTAGAA
TGGGAGGCAGAGCCTTCAGTTATCAGGCTCCTCTGTTGTGGAATCAGCTCCCACTTTGGG
TTCGGGAGGCGGACACCCTCTCTACCTTTAAGATTAGGTTAAAAACTTTCCTCTTTGATA
AAGCCTATAGTTAGGGATGCTCAGGGTCACCTGAGCTGTCCCTTAGTTATGCTGCTATAG
GTTTAGACTGCCGGGGGACTACTATGATGCACTGGGCTTCTCTCCTCTAC
>NODE_56_length_375_cov_29.725334
CTACCCATTCCCCTGCCTGCCCTTACCTTGCTTCCCCCCCTTCCATCCCTTTTGCTTTTT
TTTTTTAAGTTTGTTTCTATTTGCTTCATTTTTGCTGTCCCTTCCTTTCTTCCCTTCCAG
AAAGTGATGCACACTCGCAAAAGACATTCTGAGCTGTACCATGAGCTCAACCACTCGTCC
AAGTTCCACACCATAGACAGGTATAGCAGGGACCCAGCCATGTCCACATTCAAGGTAAGA
TCATTGCCCAGAAGCGGGATGGGAATCCGCTGTACCCATGCACCTCCACTCCCTCCCGCA
CTTTGTCACAATCTGCTAACTCCACCCCTTTAAACACCAAAGAATTGCTACTGGAAAAGC
ACACGGTGATCAAAGTTGCATTAATATGCTTCACAGGGAAGCAGTCTGAACCAGCTAAAT
ATTATTAGCACTGTGGTGGCATTGTATTTACTTGTAAATGCAGCTTTCAGACAATTATAG
CCATAAAAATTCACAGCAAAGCACCCTGTCATTTACAAa
>NODE_57_length_546_cov_21.666666
CGCATCAAAAAACAAACTTTAAACAATGACCCTACTTCTCTGCTGCAACTTTTTTCCCCT
TACACCTCGCATTTTTTCTTCTGTCACGAGTATAAGGGGCAAGAGCGATGCATCCCTTTT
TTCCTCTTCCAAGGATAATGATTTACAAAATGCCTCTCATCAAAGAATTCATTAACAACG
AACGTTAATTAAAAAATAAATGAGTAAACATCAATATCAAATCTCAGCACTGTGGAAGGG
AATACATTATGCAGAGTAATGATGTTTGAGAGGGGCTTCAGCACCTCTGTGGGACTCTTT
TAAACCCCTTACCTCTTAGGCAGTTGCTTATTTTGCAACCCTTTGTTGTTTAACAACAAA
GAGAATGGGCTCTCATAATGTTATATTAATCAGCGGATTAATATTTCAATTTGATTTGCT
TTATAGTTGAGGTGCTGTTGGCATTTCCATTTTCCCTCCATATGTGCAGCGATGTTAAGT
GGTATCATTACCATTTTCTACCTGGGGGTTCGGGGAGATAACAGGCACCAGTGATAGCTC
TATTCTGTGGAGGGAGAGGGAGGTTTTTGGGGGGCGCTCATGCATTTTTAAAGGTCCGTG
TTTGGTGTGCCTTCACATCCATTATTCTCAAATGTTGCATGCAAACAGCTGAGTCACAGC
CTTTCTGCCCGCCACAGGACAACAAgaaac
>NODE_58_length_464_cov_8.493534
ATTACGTCCTGGGAGAACCTACCCTGATGCTGCAACTTCATTTAAAGAAATGAAGCGTTT
ATATTAAGCACAATGAAGACAAACTAGTACAGTGTCTGCTCTTTCCTGTGAAAGTGATCA
CATCTTTATGGCTCCCGTCACTGCTCTTTACAGATCTGTTTCCCAGAGGTATTTGATGTG
GAGAGCCAAAGCAGGAGGAAGTGTGGGTCTGCAGCCCGCATGTTAACAATGGCTCTCCTC
AGACCCCCCGGCCCAGGCCCAGCCAGTCATGAAACACCATGGAGATGTTATTGACCTCAA
GGTTAACTCTCCTCAGGTAAGCCTGGGAGATAATGGACAAAGAGCAGTTCTTTTACAGGT
GGAGTGACACGGCATATCCGCGCTGCGCAACTCCTCTCGCATTGACAGATTTTCTAATTC
ACTGCAGATTCCCATAAAACTGGGTGGCCAGGGCCAGCTCTAGGCAACAGAGGGCCCATT
CATGCTGGGTGGGATAGGGGGCCTGGCCAAATTAACCTGGATTAATTTAAAGGAGCAAAG
GGTCTTTACATCCGAATAAAATGAAGATCAATAAATTAAATGTCCAGGTCAGGATGTCAA
GTTGCAGc
>NODE_59_length_533_cov_12.307693
CCTGTTTTGATACAAATATGGCTGCATTTGTACAAGCGAAAAAGACAAAGCAAATTATGT
AGCTGATAGATTCATCCTTTGTTTCTAACTTTAGTTTGGTTTTGAATTCCATCTGGATTT
TTTATTTTTCTCCCCTCTATTTTCTTTTGGTTTTGTTTATTTCTCCTCAGTCTCTGGACT
AAATATGTAGCTTTGATACTAAAAGAGGTCATTGTCTTTTTCCCATTTCGCTGCGGAGAA
CATTCCTTTCTCCTTTTTTTCTTTTTTTCTTTCTTTCCTTTGTTTTGTTGATATTGCATA
CGTGTCACTGATTGAAATGGAAGGTAGGTAATGCTTTGCCTACGCACGTGATCTTTATGC
AGATGAGAATGTGACAAGCACCCTAGCCTGAGTGACGTCAATGTTTCTCTCTCTCTCTCC
CTCTCTCTCTCTCTCTCTCTTTCTGTTGTTTACCAATGGTCTTTAACCAAATTAATTTGA
CTTCATCAATTATGATTTGACTCTTAAAAGATTGGATTACGTAGAGCTCTGGTTTTTCTC
TTTCCTCCTTAACTTCATTCTGAAGTCCAATATCCCGCTCTATCTTCCAGGTCCATTTCA
TTTTTCTTTTCTTTCTGTTCTGGTAGAATGCATTCCTGTTTGTCCAGCATCTCTCTGTTT
GTTGGTGAATTAGTACa
>NODE_60_length_417_cov_8.796163
ATGGCATATAAGTTATATCCCATAAGACCAGAACAAACATGTTTATTCCAGTCATCTCTT
TGGTTAGTCCCTTTGCTTTTAGCCCACATCTGTATGGCAATCATCTCCACCAAAACACTG
AGCCATTATAATCCCATCCCTCCTGCTCACACACACAGAGTCCCCCAGCCTTAAGGAAGG
CCCGACTTACTCTGATAGGATGTACGGATCCTTTTCTTTGAATCTGAATAAAAGTTAGAC
AGGCCACGCATGCAAAACTCTGTCAGGCAGGCCCGCATGCCCACACCAGCAGCCACAGAG
TCACCAAAAGGTGGAAGGAGGAGGAGGAGAAGAGGGAGGAATTTGTGGTAGATTGGACGG
TGGGGAATGAATAAAGAGTGAGAAGTGTAGGTGAGGATTGAGGGCAAGGAGAGATGAGAG
AGACAGAGAGGTGGGAATGAGAGAGAGAGATGGCGATGTAAGTGGGATAGGATGGTGATG
GAATGGTAAAAGGAGAGAAAttaagtaaattaggttaggagggaaagaattggaagcaag
agcaagaatggatgaggaaat
>NODE_61_length_612_cov_11.341503
CGCGACTCAGAAACACGGTGGCTGCAATTCATAAATATGCTGGAAATGTTGGTGTAGCTG
ACCCGCTCTTTGCAGATAGAGCGCTGCGTCCTCTGTTTCAGGATAAAAATGTCTGGAAAA
AATAAAAGAAGCTTAAAAAACAAAGCCACTAATGACATTTAAATCTCATTTGAATCGGTT
CAGTGTCAACACCTACAGCTTTCGAGGTATGCATCAAGGACCGGCCTAAGTAGGCACCGT
GCAGCATGATTAAATCTAAATAAGCTGACTCTTACACAGTTTGTTTGTTTATTGAGGCGA
GTCAGGGGGTGTTCTGAGCCTCAGAACTGCATTTAAAGCTGATCTGGCTCCTTCAGACAG
CGCTGCATCCGACTTCCTGTTGTCGACTCGCAGTTGCCACAGAAAAATTGCTGCTGCAGC
CTTAGACAACCTACAGCACTTTGTATGCCGAAAGAAAAGAGTTAATTAGAAATACAAATT
CTCCCAGATTGTTATTAATGGGAACTGTAGAGTAAGCAACACATATTTTGTGCCCATAAG
TAATTCTCAGGTATCTTTGATCTGTGGCCCACAGCGGATGCTGCTGCGTGCCGCTGTCTG
GCTTCTGGGATTCTGCCAGCGCCAGACATCTGGCTACTTTGTTATCATTGGCTGATCTGC
TCCCGGGAGGCCACTCTTGTGACACCAGGCAGAGAGTGTCCTGGCAAGGAAAATTATCAG
CACATTTTGAGTGGATTAGAGTTCCAAAGTGGTCTT
>NODE_62_length_444_cov_34.360359
AAAAGGGGGCCGATTTAAAAAGGAGAAGAATGCAAGCAAGAACAACAAAAGTCAGTTATA
GCAAAGTCTATGCCTCTCCTCTCCTATCTTCCACCCCCTAGCTTAGCCCACATAATGAGC
AGGAAAAAGCTTTATATTTTGTTCACTGGGTATTCACAGATAATTTGAAGCCATTGTTTC
TGCCACAGATGGTTCTTTTTAATACAATAACGGTGCTCTTTGTGAATAGCGAGCCCACAA
TAAAAATCTAAAGCGTCCTCCTGAATAACCATTTTGTTCTCTCTTGTATAGGCCGAACAA
AAGCGCCAGTGAGGTAATGGCCTGCCTTATTGAAAGCCTCAGAATGGGGATTTGATAAAG
ATTTTTTTCGCTCCTTTTTCTTTTTGCAAAGTACACGGCAATGTCAAAGAGAAACTGACA
CGGGATGAAAAGGAAAAAAAGGCTCGAAAAAGTGCTTGCCGGTGCAGTTTGCAAAGATTA
TTATTATTATTATTATTATTATCATTATTATTAACATTTACGTTTCCTAACTTTGTGCCA
AAGTCAGACGTGAGGGGTTGTTGTGggggctgcagcagagcaggtcag
>NODE_63_length_290_cov_6.972414
CTTTCAAAGTAGGGCTCTTCTTTGTTTTCCACTGAAATTAAAAGATCCACTTATGAATGT
CCCCTCTTTGTGCCTTTGTATCTTCCCCCAGTCCCACAAAACAGCGCAGGGCAAAGGGTT
AAGCATGTAATTCATCAAAATAAAATTAATAACGAGAGAGTCTTCCTCTTGGAAAGTGTT
GGGAAAAAAAATGTTTGCTGCCAACTTGCCTGTGGTGACAGTAAACATTCCAGAGCCGGG
CTGGAGTTTGGACTTGCCATTATCTGCCACAGCTGTGACAACGCCTGTTGGCTGCAGGTT
TGTGGCTGGCCACACTGTGTTTACCTGGAAATGAATCTGAAAAGCGGCTGGACTGGGAAG
GCACACAACCCAGCTAAATAAAAACTGAGAGTGGTCATTGCAACGACATGCAGTGGGAGG
GAGTCCAAAGTTAt
>NODE_64_length_542_cov_10.566421
TTTACTGAATTTAAACAAGTGTATCGATGGTGTCCATTTTAAATTGTTTAGTTTCACCAG
TTTTCTTGAATAAACAGGTTATTTAGAGTTGAGCAATACATCTGATTCCTTTCAGACTTG
AACTGTTTATTGGTAAATGAATGGAGATGGGAAACGGCCCTGTTATTTCTCATGATACAG
CCATTATTACAAATTAATTGCTCTTCAAGTGGCAATAAATATCTATGTGCTTTAGTATTC
TTGCGTGTTTCATTTGCACTGTTGTAGATTTGCCTCTGGGTCTCACATGAATACAAATGC
CTCTGTTGAGGGTCAGTGAGAGAAGAGCTTTCTTCACTCTATTGACTGGAAATCTAGTTG
TCTCATCTCTCTAAGCAGATGTCTTTCCCCAAGCATCTGTTTGTATTAGTACTGTAATTG
CTGGTGATAATAAGCCCATTGATTCAGTATCTAAGGAAATAGTCAATCAGGGCAGCTCAT
TCGTCTTACTTTTCCTGACAGTTTTCCCCTCTAGCTAAACAGACAGTGCCAGGGCCTGGG
CTTTGTTGACTGGATTGGAAAAGCAGACTGTGGTTGGTTGGGAATGGCCGCGCTGTCGAC
TCTGAGTGAGTGATGGGATCGGTGCAAACACACCAGTGACCCAATGGCCCTTACAGGAGG
CCCAGGGTGATAGatgtgttgatttg
>NODE_65_length_539_cov_15.395176
CTGACCAATACATCACATGTCCCGGGCTACGACTATTTAATGTAGAATCTCCAAAACTCA
CAAATGCAGTGTGACCAAATGTTCCAGAGATGTACCAGTATACTAAACAGGCTATATATC
TCGCTCTGCTCTCCAAACAGAAATAGATTTCACTGAATTGTTTGATAAATTTGGTCTAGG
TTTTCCAGCCATCCTTATTGGAGCTTCTACTGTTTTTCTGGCTGTTGGTGGCCTAAGCCC
TAATCACCCTCTGTTCCCTCAGAGGCCATAAATTACTCCGATGAGATGGTGCTTTGTGTT
CCTACTGCTGGGGAGCGGGGCGAATTCACAGCGCCATATTTTGACAACCCGTACTTTAAA
TCATTGTTTTATGACAGATGGGAAAACTTCTGCACTTTCACCGGCCTGATTTATGTTCAT
TTGGGTCTGGAGGACACTATAATTTGCAAGTAATGTGAAAACAGATGGATAGAGAGATAC
CAAAGGGTAAGACTGACCTATACATTCTCAGTGCAGCTTGCAAATGGCATCCATATGCCG
CGAGAACTCTTCCAGTTACATCTCCATTACCCTTTGTGTGTGTTCGTGTGTGTGCCTGCG
CATGTGCGTCTGTGCATATGTTTGTATGTTTGGCTGATGCATGTTTGTTCTGTTGAGAAA
AAAAAAAAAAAGCTGAAGGAAaa
>NODE_66_length_400_cov_6.165000
TTTATTCATCAATTAGGGGCTAGGCTCCTTTTTTTCTCTCCTCTGAGCTGATTTTTCATT
CAGTTTGCTCGAGATGTATGGCTCCCCTGCTGTTAACCAGTCCAAAGTCATTAGTTTCTG
GGTTTGCAATTAAACCTGATGCATTATGCATGAGGCTCCGACTCAGCAGACACACGCAGC
AGCGGCCGCAGCAGCTAGCGAACGAGCTAGTAAGCTCTGGAGGCGTGGATGGGAAATTAA
TTTGCTAGAAATTAAGTTCTCTCTATCCCTCCCTCTCTCTATCTTTCTCTTGTCTGGCAG
GTTGGAACAGATGCCACTGGCTAGAGATGGAGATAAAGATGGGGCAGCATCAGAGTGCAG
TTTGATCAGCACTGACAAGGAAAGCCGACCTCTATAGATTTCTCGTCAAAATGTGTTGGA
GAGACTCTTAACATTCACATTGTAAGATGTTGGATAGCAAATGTAATGGTCGGGCTTTCA
TACAGGCTGAACAAACCTGGTGAAATTCTCAACAGGGGTAGCAGTGATATATCACATTCC
TGTa
>NODE_67_length_586_cov_18.160410
ATTACCTTGACATTTACCCTGCATTCAATCAAGTTTTTAACAGCAGATTTATTGCGATGA
CTTTTTTGTATTGCAGAAGGCAGCAGTAATTATGCAGGTTATTAAGAGTCTTCATGTTAA
TGCAGTTTTACATCTATAATATTCGCCGCACTCTGTTTTCCTGTATGGAAGGAGCGCAGT
GTCAGCTGCCCTAAGACAGAGTGACACAGGAAAGGACAGAAATACTATTAGATGAAGTAT
CAGATGACTTGGGGTATGAGGAGTGGAACGGGGTAGCACTGCCTATCCCTCCTTTATTGC
TCAGGTTATTATCACAACTGCTGGGGAATTGTCGAGACGGGGAGATAGGAGTGGCAACGA
TCCATCCGGGACTCGTTCATCACCACGCGCCGCAGCCCCCCGAATAGAAATTACATCTGC
ATCTGAATTAGTAACATTATTCGCCAATTTGGCTCAGAGTGAACATTGTTCCATTGAAGG
TGGAATTAAATTAGAAAATGAGTGAGTCTTTAATTTTCAGATTATAAATCAGGGAATATA
ATTCACCTCCTTGTACCTTAAGGGCAATCACATTATCCTAAGCGACATTTTATCCTCAGC
CCCGCCAAGTGATCTCATCATGATACACAGACACACACCAATCATGCTTCCTGGGGAAGT
AAGAAATACATCTTCTCCTCCAGAATTAGACGTAAAATATGAGTGTCTCCTCCTGCATGA
GAGCTTATTT
>NODE_68_length_377_cov_28.079576
CTCACTCACTCAGTCTCTCTTTTCCCCTCCTGTTTTTTTTTCTCCCCTTCCTTTAGTTTT
TGACAGCATCATAATAATCTGGGTATCTTCTTGATCATGCCCCATGTTTTTTTTTCCCCT
TCTTTTCTTCCTCATCTTCTCAGAGACGAGTTTCAAATTGCCTGCGTCAGGACTTTGCTA
ATTAAAGTCATACTTTCAAAAATGCCATAATAACTGTTAATTAGCTTGATGCTATTTTCA
GCATAATTTGCTAATTAGTGGAAAACCTGTACAGCGTTTCTCTCTAATTACAGTATGGCT
CCGCACGGCGCATCTGTGCCTTGACTCCAAATGATACCATTACAAAGTCCCGTATTACGC
ATTCTCTCAAAACAGTTAATTGCCTCCACAGATAGTGAGATACTTCAGTCAGCTGATTTT
TATGGTAATAAATGGACAGGCACAGACAAAAACCACCCTGGTTCATATTTATGAAATATG
AAAAAGGAAAACAACCTCCTTATGAGATGCATGGAGTTAGa
>NODE_69_length_663_cov_16.597284
CCAACTTCTCTTCTTCCACTTTGTCTCAACGCTTTGCTGCTTCGATAAATAATGTTGAAT
TTTCTGATTTTGTAATTAGACAATAAGAAAGACAGACGTATATAAAACGTGCAGCTTCAT
TTGCTATTCTTTCCAAACGCTCTCCTGCTGCAGGGGCAGATCCACCACAAGGGGGCGCAG
TTGCCCAGACTATGCTCCTTGTGCAGGTTGTCCTATAGCTTGCGCCGGATAATTATTTTA
GCTTTAAGTGCACCTTATTTGGTCCCAACATGTTTTAAAATCTTACATCCGACTGCTACT
GTAGCGCATATATCCGCAGATTATTGGCAACGAGTGTCGCAGGATGATGTGTTTGCTGCA
GATGCCATTTGAAAATATAGGCAGTGTAAGCACTGTAGAATCTAATTATTTCTTTGCAAA
ACCTAATTAGGCATTAAAAAAGGTTAACGCCAGCGCCTGAAACGTTTTTGTTTAATAATC
CCATTACTGACGGCTCATCATGTATAAAATGGTGCAGGAGGACACTAAGTTTCCACTTGT
TAAAGGGAATCTCTGAGAAATAGTCGCAGGTTTTTTGACACTATGTGCGACTTGGAAATT
AGGGCTTGTAATTAAAACTGCGGAGACTCGGCGCAGCGCACAGAGTAAGTAAGGCGCCGT
GGCTTGCATGCGTTTTCTCTGTTTAAATTATGATTGTGCCTGCCTGCTGTAGCGTGTTGC
CACTGTTTTCTGCTCTTTCTTTTTCCTCTttgcaatgtcgcctaattgttcgggctctcc
aaacggcagcgcacagtgagaatacac
>NODE_70_length_517_cov_11.328820
CTTATCAAAAGTTATTAATGTTGAAGTTGGACTTCCTCACTCCCGTGTTCCCATTTAGTC
TGGACCAATCCTGCTCCATGGTGCATGGTGTCATGGTAACCGTGGGAAAAGCTTGGTCTC
TGTTTAATAAACGTGGTCGGACCAGAGTGAGGGTCCCATATTGACCACTCAAGAAGAGAT
TAAACGCTGGTGACATTTCCGAGGTGGAATTTGCAATTTCCACAAATATGAGGGCGTCCT
CGAGCCCGGCATGACAGCACATAAAATCAATACAAATAACCTGAATCCCTAATACCTTGA
TCCCTGTTAGTGGAGGGATGCATTACAACTAAGACACTGGGAAGTGGGAGACACAGCTCT
CTGTAACCCCCCCTCCACCTCCACCAGCACCACCAGCAGGCTCACTGCTGATTCCTATCG
ACTGTCTCCAGGCCAAACACAGACGCAATAACAATTAGGTGGGATACTGGCCCAATTCTC
TCCCTCTCACACAAACACACACGTGTGTCAGAAACACACACACTCACACAACACTACATA
CATCTAAAACAAATGGACAAATATCATAAATAGCATGTCGGTTTTTCATATTTTTTTGTT
TTCTGTGGGTAAGATATACAAACATAAACACAAGAAGAGGCGTTCGGCCACCATTAGAAA
c
>NODE_71_length_291_cov_11.711340
AGGCATCCTTCTGCAAAGCTGTAATTGCCTAATTAGCTTGTTAATTAGGAGATTAGCATT
TACTGATAGAGTGGCTTGCTCTGTTGTGATGAGAGTAATACAGATTAAGTGAGAAGTTAT
GGGTGCATGAGTTCACAATTTTGCCGTCCACAAAGGGGTCACAAATCATTAAAAGATTTG
TGAAATTGCTGCGAGTGTTGCATCTGAAGATGACGCTTGTCTCTTCCTTCCTTCCTTGTA
TCAGAATTGGTGCTGAGGACGGTGAAAGAATGTAGAAGGCAGCCTGTCACATGGCAGCGA
GATCCCTCCTGGTCTGAGTGTCGCCTGTATCATCCCCTGTTGCTCGGGGAGATTGGAGGA
AATGACCGAGCAGACGGTGCCAGAGACATTACTAACCCAATTATGAacagtctttcatct
ggtttgaatacttta
>NODE_72_length_520_cov_3.428846
CCTACCAGTGCAGCATCTGCAACAAGCGTTTCACCCAGAAGAGCTCTCTCAACGTCCACA
TGCGGCTGCACCGTGGAGAGAAGTCCTATGAGTGCTACATCTGCAAGAAGAAGTTCTCAC
ACAAGACCCTGCTGGAGAGGCACATGGCCCTGCACAGCACAGCCAGCGCCATCACAGGGC
TGCCGGTCAGTGCAGGTACCCCGGGCCCCGTCTCCATTCCCATGCCTATGGCTGTCCCTG
AGCCTGGAGCTGGAGTGGTGGCCCTCGCCATGCCAGTAAGTGGAGGTGCTGGAGTAGGGG
CTGGGGTTGGAACAGGAGTGGGTGTAGCTGCAGAAGCGAGTTGCCAAGAAGGGACCACCT
ACGTGTGCTCCGTCTGCCCTGCCAAGTTCGACCAAATGGAGCTCTTCAATGACCACATGC
GAATGCATGTCTCCGATGGATAAGTACAAATAGATAAACTTCTTTCAAAAAGAATGACAA
ATGAAATGGCACTAGATTTTCCTTTTCTTATTTTGAGGTATGAAGAGTAATGAGTATAGA
CACTGGCACATTAAGTTTCCCAAAAAAAAGATTTTTTTTTTTCTGTTGTTCTAAAAGAAA
AAAAagatggtggccttaaggcttagtagtttgatattgatctactggatggatcctaac
taca
>NODE_77_length_439_cov_29.145786
CATACCATCTTGTTTGCACTTACTACAGCCATTAAGTTTACAAGCAGCATTTGTATTTAT
CACCAGGCCTGGATGGTTAGAAGCAATCAAAAACCAAACACAAGGAGAGAAATACAAGGT
TCAGGTTGACATGTGAAGAAAAACTGAGGTGAAGTGCTGACATGCTGATGTCTTAGCAGA
TAACACTTAAATCATTTTCCTCCAAAACTTCACTGGTAAGGGTTCAAAGAGATATAGCCA
TAATACAAATTTTTGGAGTAAGTAGTGGTGTTTGAAGTTATTTTATGGGATTTTGCTGTA
AGGCCCAGAATTGATTTGCAGAAGGGATAAAAGGAAGATACTTTATCTTCGGAGCTTTGT
CGGAAAAAGCTTAGCATCCATTGGTAGTTCCGCCAATATGCCTGCAGGGCATGGAGGTAG
GGTGAGAGGGGGGTTGCTGGCATTGACATTATATACCAGAATGAATTGTGCTGAGTTTAC
ACCTCCTGCTGCTTACGTTCTGCTCTTTCATAATCTTTCATGAACCATACAATGTTTTAT
TTAATGTCCTGGGTCAGAGAGAAACTTGAGAAAAAAcagatta
>NODE_78_length_382_cov_13.801047
TGCATTATTTTTGCTGCTGTAATTCCTATTCGTCCCTTCTGGAATCTTCCTGTCCTTCTT
TGTCCTCGGGTCTAATCCGGACTTTCTGCCTGTTTTCAGTCCCCGGTCCCCATTCTCAGC
GGGGTTCAGATGGAATAGCCATGCATGACGCCCCTTCTATGGCAACCACACCTCCACAGG
AAGGCAACGCCGACTTTTCGGATGGGCAGAGAAGGCCTTTGAGAAGCTGGCAGCAGAAGT
AAATCCTTCTCTAAGGAACAAGGAGAATTAGCAGGGAGCAGTGGACTAGGGATTTAACCC
TACCCCTCTCCTTTGAAAGGCACAGTCAGTCCCACTCCTGCGGCTAGCCACAATCAAACA
GAGGAGGAGTGGGGAGGTGGCAGCGGGGAGAGGAGAACACAAACTCCCTGAATGACACAA
GCAGTGGATTGTGGAGGAGCCTAATCCCACTTTAATACCTTTCCAAGTTCAGCTGCTAAA
GAATGCTCTTTAAAACAACACCACTGTGTGAGCAGTGAAGGTTGAa
>NODE_79_length_1372_cov_12.053207
CTCTCCTGGGCAAAACCGGTAATGATCCTTCCGCAGGTTCACCTACGGAAACCTTGTTAC
GACTTTTACTTCCTCTAGATAATCAAGTTCGATCGTCTTCTCGGCGCTCCGCCGGGGCCG
CTGGCCGACCCCGGCGGGGCCGATCCGAGGACCTCACTAAACCATCCGATCGGTAGTAGC
GACGGGCGGTGTGTACAAAGGGCAGGGACTTAGTCAACGCGGGTTGATGACCCGGCGCTT
ACTGGGAATTCCTCGTTCATGGGGAAAAATTGCAATCCCCGATCCCAATCACGAGTGGGG
TTCAGAGGATTACCCGCGCCTCTCGGCGAAGGGTAGACACAGGCTGATCCGCTCAGTGTG
GCACGCGTGCGGCCCCGGACATCTAAGGGCATCACAGACCTGTTATTGCTCAATCTCGTG
TGGCTGAACGCCACCCGTCCCTCTAAGAAGTCGGACGCGACCGCGCGGGGGGCCGCGTGA
CTATTTAGCAAGCCGGAGTCTCGTTCGTTATCGGAATAAACCAGACAAATCGCTCCACCA
ACTAGGAACGGCCATGCACCACCACCCACGGTATCGAGAAAGAGCCATCAATCTGTCAAT
CCTTTCCGTGTCCGGGCCGGGTGAGGTTCCCCGTGTTGAGTCAAATTAAGCCGCAGGCTC
CACTCCTGGTGGTGCCCTTCCGTCAATTCCTTTAAGTTTCAGCTTTGCAACCATACTCCC
CCCGGAACCCAAAGACTTTGGTTTCCCGGACGCTGCCCGGCGGGTCATGGGCATAACGCC
GCCGGATCGCTAGTCGGCATCGTTTATGGTCGGAACTACGACGGTATCTGATCGTCTTCG
AACCTCCGACTTTCGTTCTTGATTAATGAAAACGTTCTTGGCAAATGCTTTCGCTTTCGT
CCGTCTTGCGCCGGTCCAAGAATTTCACCTCTAGCGGCACAATACGAATGCCCCCGGCCG
TCCCTCTTAATCATGGCCCCGGTTCAGAGAGAAAACCCACAAAATAGAACCGGAGTCCTA
TTCCATTATTCCTAGCTGCGGTATTCGGGCGACGGGGCCTGCTTTGAACACTCTAGTTTT
TTCAAAGTAAACGCTTCGGACCCCGCGGGACACTCAGCTAAGAGCATCGAGGGGGGCGCC
GAGAGGCAGGGGCTGGGACAGACGGTGGCTCGCCTCGCGGCGGACCGTCAGCTCGATCCC
GAGATCCAACTACGAGCTTTTTAACTGCAGCAACTTTAAGATACGCTATTGGAGCTGGAA
TTACCGCGGCTGCTGGCACCAGACTTGCCCTCCAATGGATCCTCGTCAAAGGATTTAAAG
TGTACTCATTCCAATTGCAGAGCCTCGAAAGAGTCCTGCATTGGTATTTTTCGTCACTAC
CTCCCCGAGTCGGGAGTGGGTAATTTGCGCGCCTGCTGCCTTCCTTGGATGTGGTAGCCG
TTTCTCAGGCTCCCTCTCCGGAATCGAACCCTGATTCCCCGTTACCCGTGGTCACCATGG
TAGGCGCAGAAAGTAC
>NODE_80_length_320_cov_20.462500
TGGAGCAAAGAGAACAGAGAGAACAGAGAGAGTGAGAGAAAGAGACATAAACAGACAGAA
AGAAAGACAAAGATGAAAATGAATGCACACAGAGAGACAACCTTCTTTCCTACAGCACCA
TGCTTTAATGTCCTAGCTCGAAGACAAGAACATTAGACCTCATTCCACCTCCTCATCTGG
GCCTGAAAAAGCCTGGGCTGAAAATCTTAATTAATTGTCCAATAGTGCTGTGGGGTCATT
ATGCATTGCAATAAAGAAGCGTGTAATTATGAGATTTAACAGCCATTACCAAGGCCAGGA
ACTCATATGTCATCATCAGCAACCAAGCCAATGGTTTGGTACGGCTATGTGTGTGGCTTG
ATGGACAGCACACACTCACAATATGTACACACATATGTACATATTGCATTGTGCGTATAT
AGTGGTTAGATTTATAAGAGAGAAATGTGTCTCCTCTTGTATAA
>NODE_81_length_696_cov_14.054598
ATTACATCTTGCCTCCCCTCTCTGTGTAGTCTTCTCCCCCAAACTCAGAGCGACCTACAG
TCTTTAATGGTAAGCTTTTATGAGTTGGAGGAAAGAAAATAGCAGGAAAAGATCTGTGCC
TATGTTCCTGACGGCTATGTTGCGCGCATGCTTCACTGCCTCCCTTTAAACTTCCTAAAT
TGTGTTTCACAATAAATAGATGCCCAAGCCCTTAACTGCCAGTATTAGATTAGATACCAT
TAGATGTAATAGAAAATTCTCTGCCTGTAATATTTTCATAAGAGTTTGAGGCATTTGATT
AATCTGACCACATTTTATTGCATTAATGATTTTTTTTCCTTCCCACTCTGCTGTAAAGAC
ATTGTATACAGGCTAATGCTGTTTTCTCTCTCCCCTCTCTGCTCACTCTCATTCATCCTC
AGCCGTTATTGCAATGCATTGTTGATGAGGTGAGTCGGCGTCTTATGTGCTTTCACTCCT
AAAGTCATTCCTAATGGAGTGGAAACCTTATATTTTGTTTCCTAATGAAGCACAGGAGTG
GCAGACAGCTCCGCTTGGGCTGTCCTATGGCTGCCTGCAGGTTGAAGCCACCGGCCCGAG
CCAAGCTGCTCTGAGGGAGCCAGCAGGGGATGTTGGGTCGGGGCAGCAGACAGCTTATGC
ATGAACTTATACACAGGCCGCAGAAAGTGTGTGGAAGTCTTAAAAAAATAATAATAAAAT
AATATGCAGTAGTGGAAAAAGCATTGCGATAACAAGCAAAACTAGAATATAAAAATActa
ctaattttctcctgcgagtattatcagcaggatccagataatatcctttatgcagcacag
>NODE_82_length_304_cov_5.572369
GTTATGGTCTGTGCGCAAAAAAAAACTGCAATGGTTTGCGCCATAGAGCCAATGCAGCCG
TGCATGAATTGAAGTGAGGTTAGAGGCTAAATTAGCAGTTAGATTCCCAAAGCGACTAAA
TGACAAAGAGTGCGAGGCTGCTGCGATGGACTGTACGATAAAGGTAAGTGTCCGCTTTGT
TTTTGACGCCGCCGGTGGAGCTGACAGGCGGCCACCCACACCAGAGTCTGCGGAGTGAGA
GAGGCGAGGCGGTGATGCGAGCTCCCCACTCTTTCCTTCTTGTACAAAATTTCCTCTTCC
TTCCCGTTCGTGGTTGTATGTCGGCTCTATAATAACACAACTAACCACTACATCTTTACA
CTCAGATAAAAATTGGTGGCCGGTTAAAAGCTGCGCGTAAAAGCGCGTTTCCAAACGTTT
TGAGGCGGTTTTTTTTTTTTCCCCCCTC
>NODE_83_length_522_cov_17.047894
TCTGTTAATATTATATTGATTAATTTCAGATGAAGTCGGGCGCTGGCACTAATCAGCCTA
TTATGAAAATCCCTCCATCAAGATTTTCTGCTTCTCTCGCGCCGTAACTTTTTGTTTGTG
TGAACCATATGTCCCAAATTAATAAAGCCAGGCGGTATGCTGAGGCCTCTTCACTCTGTC
ACCGCTCGTCACAGTAGGATTGGCCTCAAACTTATTCTCTCCCTCCCTCTCTGTCTCTTC
CTCTCTCCCCCTCTATCTGCTTTCTCTCTCTCTCTCTCTCTCTCTCTCTCTCTCTGTTCT
TTCTGTTTTCACGCAAGTGTCCCAGTTAAGAAATTGCTTACATCCCACTCAGTCTGGGGC
TGGATTGAAATTTCCCATAGGGTATGTACCAATATGCAGAGAGCACACTTCGACAGATGC
CATCAGAGAACAAGCATATGAATTACCAGGCAGCCTGCCATCTTTGAGTTCAGACAGAAT
GGCATTAATACCTGATTACGATCCAAACAACAACACAACAACAACATGAAAGCCAAAGCA
ACTGGGAGCAGGTAAAGGTTTCATCATTTATATATTAATGGATTTACTAACAAAGACTCT
ACACTCTCCCCCCTCCCTCCCCTCGCCCACCTCAAAAGTTAAAATGTCATAGAGGCTGCC
AACAat
>NODE_84_length_378_cov_21.640211
CTGATTAACATCTACTCCCACACTCTCCCACGATCTCAATACCAACTGTAGGAAGAGCAG
AGTACCTTAACAGTGAGGACTGATAAGGAGGGAGAAAAGGGGGAGAAAATATAAAAGGTA
TATGGTTTAAATGAAAGAGAGATCAGAGGAGCAGAGTGGGAGAGAGGAGCATTTTTTGCC
ATTTCACCCAGTTTAATAGGAGGACAGTTAATGGGCCTTTTTTATCGGGCACAGGCATCA
ATCAAGAGGTGTCAGGCGGCCGCTGAATCTGGGCTGTGGTCCTCTTCACAGATGACTGAT
TAGCAAGCCAAAATCACCAGATCCATCTTCCGACGGTCACTTTTATTACAGTCATTTTTA
AAGTGACAGCAACCTGCCTTGTCTCACAACACTGGCCACCGCATATATATTCTCCCCCTC
TCTCTTTCTCCCTCTCTGCATCCGTCTTCCTCTCTCCTTCTGTCGCTGAGTATTTGGTCA
GTCACTCTCCTGTTGTTCCTTCAAACCTGCGCCCCCCCCCCC
>NODE_85_length_392_cov_31.566326
ATTACTTGGAAATCAACCAGTCAATCTGTTTACCGATTGAAAAAAAAAACAAAACAAAAA
AACCCATGAAGTACATAAATGATATTTGCTGTTTAAATAAAATACATAATTTCCATGATG
ATGTAAAAACTGGAATGGCACATTAAGTGTCATATGAAACATTTACAAAACATTAATAAA
ATTTCCCTGATAAATCAAAGTGCATATAGACGCAGTGCACGTAGTCCATCTGAATGTTTC
TTCAACGTTAGCCAAACGTTAGCCAGCCCCACGCAGCAGGCCAGTGAAGCCACAAAACAG
TTACCCATAGTATAGAATATTATAGAAGAAGATAACAGTCATGAACATTATTAAATACAG
TCAACACCAATGTTATATACAGTATCGCACTGCTAGGTCTGGCTTGGTCTCATACAGTCC
AACTCCAGCAGAAGGAAACCTTGGATAGCTCGCTACATAGTCACAACAGAAATATGTGAT
CACAATACAATGACAAGTCTGAAGTGTTTTTTTTTTCTAGATGCCATATGTGTCAa
>NODE_91_length_145_cov_44.710346
TCCCTCCTGGCACCAGCTTGAAATGCACAATCTGTAACTACACGGCAGATTCTCTTATTA
CATTCCAGCATCACATCATGTCTCACCTGTCACAGGCGGCCTTCAGATGCAATCACTGCC
ATATCAGCTTCCAGAGCCACAGGGAACTCTTACAGCATCAGGACTTACATGGGCACGGCA
GCAAACTTCACAGGGAAGGCGACGGCACCGAGCATTCCCCCAGGGGTCCTGAGGAAAGCC
TCCAGCAGCAGCAGCAGCAGGCCCGCGCTGAGCTGGCCAACAGGAAGGA
>NODE_92_length_397_cov_23.914358
TCTTCCGATCTTATACTATTAGAATGACTGTAAAATAGATATTTCTATCTAGCATCATTG
TATTATAAAATGATTCATTTTCAGTAGTTAATAATTCCTTCTTGAGTCAAAAGGTTATAA
GTAGTATTTAATAATGCAAACTAAAGATTATGGTAGTGTAACACGTGGATGAATTAATCT
TTTTTATTTTCTTGGGCGTCAATATTACTAAGAAGTGTGAATCCCTGTTTGCTTCAGGGC
AAGATGTGTGACAGAGGTGGCATCGAGCTCTTACAGTCCAAGAACGAAAATGGGTGAAGA
TCACTGGACTGACACCAACCACACAGGATCTCTTTTAGTGGCTGTGGGCCATACGTGGTC
ACATGATTAGGCACAAATAGTGGCATTGGTACGACCTATTAGAAGGGGAATGGTGGAGAT
GACCTGACTATTGTCAAAGCTTCCTGAACTGAGCTAATATGTTGGACACTCTCCCTTATC
TTTGCTTTGTTGCATTAAGTACTGAgcagcgttgtaaaggaaaaaaacaggagtgggatg
g
>NODE_93_length_366_cov_2.497268
CCTACGATGCTCTGTGCTGACTTCCTGACTCTTTCCAGAGCCTTCTTGTCAGCCTGAGAG
CTGCTCCTGTACCACACTAAGATGTTGTGGGTGAGGATGCTCTCTACAGAACATCTGTAG
AAGGACAACAGCAGTTCCTGGGACAGGTTGGCCCTTCTCAGTGACCTTAAAAAGTACAGT
CGCTGCTGTGCCTTTTTAACGAGGGCATTGGTGTTCTTGCCCCACGTAAGGTCCCGAGAG
ATGAATGTTCCCAGGAACTTGAAGTCGCTGACCCTCTCTACGGTGTCCCCTCGGATGAGA
AGGGGAGGTGGATCCTCCCTCTTCCTCCTAAAGTCCAGCACCAGCTCCTTTGTTTTTGAG
GAGTTGAGTGCCAGGTTATTGAGGGAGCACCAGGTAGTGAGGTTTAGGACCTCCTCTCTG
TAGGCCGTTTCATCGTTGTTGTGAATCAGCCCAACCACAGTGGTGtcatccgcaaactta
acaaagacattgctgttgtgaattggtgca
>NODE_94_length_318_cov_29.628931
TACAACCAAAAAAAAAGAAAAAAGAAAAAGAAAAAACAAACAAAAAAAAAGGAAGTCGCT
GATTTGTCTTTCTGCGTTTTGTCCATTGTTATTTTGTTAGTCTGTCCAGGCTAGTAGTCC
TGATGTGGGCTGTGCGTCAAACTGTGCCGTCGCAAGTCACAGTTGCGCCGAAACACCTTT
CCGCAGCGGCCACAGCTGTAGGGCTTGATGTCTGTATGGGTGAGAAGGTGAGTTTTCAGG
TTACTTCTTTGATTAAAGGTTCTTCCGCATGTGGGGCATTTGTGGGGAGACTCCTGTTTA
GATTTAAAGCAAGCAAAGGATTATTCCCTTTAATTGTATAGAACGTCTATCAGGTATATC
TTTCAATCATCTAAATAAACTGCTGCGTAATAGTAGTAATTCTTAAGTCACTGTTGTGAG
TATCTCTCACTCATTTAAAAAAATGAAAATAAAATTGGTAAT
>NODE_95_length_361_cov_6.839335
ATTGCTTCTAATTTAGGCTTTCCTTTTTGCCACGGCCGGCATCACTTAATTTCATTAGCT
CTGAACCTGTAGAGCGCTTTTTCAAAAGCGTCATCTCATGGACGCACTTGAAAATGAAAA
GAAGCCTCTCTTTTTTTTCCCCTCCTCGCTCCCTCTCTCCTCTCTCTGCGCTCCTCAATT
AACAGAATCGTTTCCTTTCAACTAAAATGAATGTTATTGAAACCAATTAGCATGGACTGG
AAAATCTCTCGTTAATGAGGGGAGTGTGGGTGAGTAAACAGGAATGAAAAGATGAAATTA
GAGAAGAGGCTCTTCTTGTTGGCCTGGAATAATGACATGCTTAGTCGCCTAATTGTCTGG
CGAAAAGCACCGCTGCGATAGTAACAGATTGCGGTGTTCATTAGGCAGCAATGGGCCACC
TGCTGCTGGGGCGGCGAGCCCGCAGTCCCCGTACACGTGTTTATCCCAGGGGGCACTTTT
TTTTGGACACGACGCTCactatgaa
>NODE_96_length_495_cov_15.828282
CCTTTCAATTAAGGAAATGTGCGCAGCATGCGCATCTAAATGCGCTCCTATAGCTTTGTG
CGGTAATTACAACATTTGGATCGACCCGCTATTGATGACAACAGGTTGACTTGCCCCGCA
GAACGCACGAGAGTAATTGCTTAAAGGTAATTGTGGAGAAAAAAATAATGCGCTACTATT
AAAGCCGAACAGAAAGAGCACATATGGCAGAAAAGAAGAGGTGCGTGTGTCAACTCTGTG
GGCCCACCGTGCATATAAAATTGTGTGACAATTGCCGTGGAAAACACTCCTGGTGGAAGG
CAATTTCACAAATAATTTTAGCAACAATTAGGGAGTGTGGAGGGGTGAAATGGCGATTTC
ACATGCAGATGTGCCGGTGGGAAGGATCTGGTACCCTGCCGAATAGCTATGACCCTCACT
CTCCCGCTTTGGTTTGCTTCACATGGGACAGAGAAGCACAAAGAGACCGCCTCACCCTCC
TGGGAAGGCGCAAAGAGCACTGGATTAAGTCAAGCATCAATCATGTGAAATCCAAACAAC
AGCACGTTGCTTTCATGGAAGAAGAAGAAAAAAAAAGCAGGTTCTTTAACAAATGTCTCA
CCTCTGTTTGGGTCTTTCTTTGCAGCTACAACAGGTAtg
>NODE_97_length_729_cov_9.515775
TTAACTCTTTGCAGCCCAGACCCAGTCTGAGTAATAAAAGACTTCATATATTTTCTTTTG
TATTGTCCAGGTTAAGAGAGTGTTTGGTTTCCTTTTTACAGTTTGTGGTAGCTTATTTTT
TCTGCCAAAAGGTGTTTGAGGCCTACTGGGACCACTTAAAAGTTTATGCAGAGCACTAGC
CAAGTTGGACAAAAAAGCCTTGAAGTATACACACACTGGCCCCTTTCTCAGAACCTCTCA
GCTCTGGCTTGGGGGAGTGTTGTTGGTTTATGAGAGGGAAAATAGCCCCAGCCTTCTGCA
AAAGTGAAATGGGATTAAGGCCTTTGTTCGGCCCACAATGGTGAGGGGAATTAGCAATAG
TTGTAGGCACTTAGAAGAGCTCTCACACAGAAGCTTATCCCAGATTTTGCACAATAATCA
TTTGAATATCAACAGTGTTTTGCAACTACAGCGCTAATGTATAAACCTCTCTCTTTTAGA
TATCGAAATCCCCAAAAGGATTTTTTACCACTGGCTACATCACAAATATTCATGCTCTTT
ATGGCAAATCATATTTTTGGGTATCATTGCACTTTAAAAGTTTAAAAGTGGTGAGGATAA
CTTGAAAGGAAGTTTAGGGAAGAAGTTTTTATTATTTACTTTAGTTGTGCTGTGAGCTTT
GTGCATTTCTTTGTTGGTTCAAAATTAAATAAACTCTTATTTGTAGTTAAAGCTCAgcat
cttctattcaaggtacaacactaaaataaatgtctatttaggcatctgtctgattttcca
tttcccagtaattctgtatttctatgaatttatagcagtatttttaactcccagcgttgc
tgtctaatatttgcatttcactgaaaaaacaac
>NODE_98_length_802_cov_10.832918
AAAACTAATACCCAATTCCAATCACTGCTGCCATAAAGCATATCTTGTAAAAGGTCATAG
TGTGACCTCTGAGTTCCCTAAATTGGATGCTGGTTGGCCCACTTTCCCTTGAAATACCGC
ACAGCCTGATATAAAAATGCCCTGTACACAATCACATCACTAGTGGGACCGGCATCCATT
CCATCAGTAGGTGTTCATTTCGATGTGATGTGTCACAGCACAGAGAATTTAACAAGATAT
TGGTTGTCTTTGTTGAGGGAAACAGAAACCAGAACCCAAACATAAACTAGAGCATTGGGG
CCCAGGAATTATTCTGGGATAGGTGTATCTGTGCGTGCATGTGTGCTTGCCATAGGCAGC
ATACCGGTATATAGTGGAGCATCTCTCTGCAGCCAGCCAAGGGAACTGATCAGATGGACG
ATCAAACACTAATCATTCCCTCACGGCCCATACCGAGTAAAGCTGTCATTAATTTTGCGG
AATTACATCAAATCTGAGACATTCTTTATGTGGCCCACGGCCTGTAGACAGTTATACGAC
AGGGACTGCTGCGCTAAGCAGATGGGGCAGCTTGGCCGTGCATACTAAATACCACCGTCC
CCCATTTCTCTATCTCCGCCCTCCCAACACTCTGCCCTCCTTCCAGGCATTCTGCTTCTG
CTCCTTCTTTCTTTGTTTTCTACCCTTCTAATGCCTTTCCTTGACTATATGGTCACGCAG
GGCCACTGATTACATCACTCACCCCACAGTAATGAGCATTATTTCCCTCAAAAAAGCTCA
TATTGCTTACAGAAAAAAAAATGGCACCGACTTGTATACTCAGAGTTTTATTCCTACATA
AGACACATTATGCACTGATTTAGTGTGATGAGAAAATAAATTgtttacccacataaatct
ttaatgtttgtgtcttggatgttgacaactctaacagtttacttgc
>NODE_102_length_355_cov_20.149296
CTCTCCTGCTTTGTGCCCAAAGTGTCATGTCCATAACAGCACCACCTGATCTACAGAGTA
AAATAACCGCTAAGGCTTATTGTTTGGACAATATTGGAGCCCACCCCACCCCGCCCCGCT
TCCCCCCGCTGCTTCCCTCTCCTCTCCCTTGATTCATTTCACCCACTGTCCTCGGCTGCT
GGAAAATGGCGTTAATTTTTTTATTACCTGTTTGACTCTCCAGCCTTATTACTGTAGCCC
CTTAATGTTCTCTGTAACCGTGGAAACCAGATGAATAAATGTCCGCCAAAGAAAATGAGA
TGATTAAACAGGTCACCCTTGCAAAACAAATTCGCTTGGTCGAGCGCAATTTGTGTACCA
AGCGGCTGTCTTAACAGTTTGCTAACAAGGGGATTGTTTGCCAGACTAACTGACAGAGAA
AGGGAGGGCAGGTTGAGGGGGGGAAATGAAGATATCTGGGGAAAAGGATATGATTGAAGA
GATAATATTTTAGATCACC
>NODE_103_length_414_cov_26.729469
AGCCTGGGGCCCAGGGATGGCCTGCGAGGCCCTGGGGAGGCCTGAAAGGCAGACAGGCAG
GCCACACGGACTGCAGCACTAACGCAGGATTACTGGCATAGTGACACCGACACAGCCTCC
CTAAAAGGATCACAGCGGCGTAATAAACTTTATTAAATAATAAAACTTATTATAACTGTT
AACCCGATTTAGTTCATTCTTCGCGGCTTACACACACACACAAAAAAGAGGGGTGGATAT
AATAAGCCTTATACCGTACATAAGGCAAAGCCTACAAAAGCCATCGCCTTACCATTGACT
TTAATTGGATTTGAAAAACGGGTTGCAAATTATAGCATTCTCTACTTGCAACTTAGTAAA
ATAAGTGTATAGAAAAGAAGGGGAAAAACCTGTGGACTGAAAGTAAATTAATCTGCTTTC
TGCCCATGCTTAATTAAACTTCCTTAATGCTTATAAGAGTTAATGAGTGAATTGATTAAA
CAATACAGCTAATACTTACCCCCAGCTCACAAGCAGTGGTGATCAGCTCTCCTGTGGAAG
AGAATAGGGGAGGAAATa
>NODE_104_length_542_cov_22.345018
ATTAGGAATTATAATTATTAGTAAAATTTGTGTGCAGTTCGCTGTAGATCTCAAACAATC
AATAATTGCTTATAATTTTTTCTCAGGAAGGCTTACACTATAATCTCAAAAAACAGTGTT
TCTTAAAAAATGTGATTCATGTTTTGTGTCAGTATGTGTAATCGCGTCTCCAGAGTGTGA
TTACATTGTATGTCAGTTTGTGTATATTTTTGCAAGTGTGTTGTGCTGTCATGTTTGTAG
CATTCCATGTGGGAGGGTCTGTTGATAAGTAAGCCATCTGTAGTGTTCTGCCGAACGACA
TGTTGTAAAGCGCGATTTGAGAGTGTGGAGAGACTTGACTTGACAAATCTTGGCACATAA
TGAGACAGAAGGGAGTAAAGGCAGAAGTCTGTCCAGAGATAAACAATTAGATTTGTCCCT
GAGGTAAAGGCCATGCAATGCAAGGACTCTCAGACTAACAAAATCAATATGGCTTCCAGT
AAGAACACTCAGGGGGTAGAGTGATGAAGAGGTTATCATTCATTTCTCAGATTAGGACAC
ACATACACAATGAGGAACAGTCTCGCTTTAAAAATCAATATGATCACTAGCATGAAAGAC
GCTTGTCAGTGATGTATGTATTTGAAAGTATGCATGTGCTATTCAACTCTCTGTCAAATG
TGATTGGTGTAATGAGACGTGAtaac
>NODE_105_length_517_cov_13.903288
TTGTTCCAGCTAATTGGAAATTTTGCACTGGCTCTCCCCGCAAAATACATCAGCCTATCA
GGAATGACACTGATGTGATAAGTGCGGATTCCGCTAGCCGCCACTGTTATTTCAAGCCAG
GAAGGCTCGAGCATAAAAGTTGACAGCTGCAACAGTTTTCAGAAATAGTTAGTTGATAAC
CATCCACAGGGTAATGAAACTTCCACCTTTGATGAGAAGTTGAAAAGAGAGTGTTTCACT
GTTGGCTTGGCAGAACATTAGACATGGCTGCAGGCAGGCAGGGGCCGGCGAGGGATCGTG
CTGTTTTAATAGGGCTCATCCAGAGGTGACGAGAGCACTGCATGCACTGAACTGGAGGTG
TGAGCTGGGGCTGCCAGTACATATCTTTTGTCTTTCATTATCTTTATTTCCTTATTATTT
TAAATGGCCGGTGTGTGTGTGTGTTTTTTTTCTTCACTAGAAGCTTTTTTGATATCCATT
TAGATTGGGGCTTCATTAAAAAACCTCAGACAATGGAGTGACTTCTAATTAAGAAGCGCC
GCATCTGGCCCCTGGCACCCTATCCCGTTGTTCCATCTATTTTGCTGGGGAGAATTCATT
TGTTTCTTAATTAAGAAAAACACCAATAGCGTGAAAAATCTGCTTATGGTACCTGAATCC
T
>NODE_106_length_585_cov_20.191454
CTCTCTCTCTCTCTCTCTCTCTCTCTCTCTCTCTCTCTCTCTCTCGCTCCTTGTCATTGC
AGACACCTGTTGCCGCAGGTGGGCGACGGGGACAGTACTGCAACTAACTGGAGCCCGAGG
CTGTGGGTGTGACAGGGGCACAGAGAACATTTGATCGCTAAGTGAGAACCACCGGTACCA
TCAGCACAAAGGGAGAATTTCCCTCCATTTCAGAACCACAGGCACCGAGGGGCACAAAGT
GAGAGAATTTCCCTCCAAGAAAGAAGCGTAGGTACCAGGGGCACAGAGAACATTTGAAAT
CTATATGACAAGCATGGGTACCAGGTGCTCGATGGCAAAATTTCTCTACAAGTTAGAGTC
ATGGTAACAGGGGCAGGGAGGGAAGGCACAGGCCAGGGTTAGGGTGTAAGGGGTTAAGCA
TTAAAAGGTTAAAGTTAGCTAACCCTAACCCGAAACCTAACACTAGCCCTAAACCCATCC
CTAACCCAAAACCTAACTCTGTTGGGTATTCCCCTAACCCAATCTAGCTTGTGCCTGTTT
GACTGATATTAACTATTTGTTTTGCCTTTTTAATTGGTATTTTTATTATTTATTTATTTA
TTTATTTATTTATTTATTTATTTATTTATTATGCCATTACTATTTCTTTTTTTTTAATAA
CACAGGAGATATTAGCATCATTACCTCCAATTCAACTCAACGTAGTGGTCACCCAACCTA
CTCCTTGTG
>NODE_107_length_511_cov_19.033268
GTTACTTCGCTGTATAATTCAGGGAAAAGAGAACATTATGCCTTTGTTCCTCTTGACGTT
TTGCTCCGGGATGCTCAGACTGTGGAGCTCAGGTGGGGCCAGAGAAAACAGTGGCCCTCA
GAACGACACGACACGGTAGCAGCAGCAGCCGCATGGCAAGACAGCAAGAGAACACTCTGG
GGTTTAAAAGTACCCAAAGCATCCTGGGTAATTAGCCATTACGGCGCTGTCACAGAGGGT
TCTGCAGTCAATACAGAGATAATTTGGGCAATGGTGAATGACAGTGCTGTCCAGGCTTTT
GGGATGATCAAGGACAGATCCAGCTGCACCAGGCATCTGTCAGGCCCATGAATCACTCCT
CCAGCCAGCAGCTGGGTGAGTGGAGCAGAGAGAATCGCTGGAGAAGCATGTGCAGACACA
CAAATAAACATGTTCCCCCTCTCTCCCCTCGCCACACCGGGAAATGGCTATTAAAGGTCT
GCCGTTACAGAGCACCGAGTGGAAAAGGCTTGTTACCTTCAGTGGCAAATGAATGACATT
GGGAATAAGGTGAGGAATAAAAGTCAGACCAAGGGGACATTTTTCACAGTTATTTCGGCT
GTGTAGCTAAAACCGAGGAATGCAGTTGGCATGCAAAATTGGATCATGTAgtttt
>NODE_108_length_395_cov_2.369620
CGCCCTTGTGTGTCTGTGTGTATGTGCGTGTGTGTGTGTGTGTGTGTGTGCTTTTTTTTC
CCATCCCCAAATGAGAACTCTCAGAGAGCGTCACACGGGCACGGCGGGGTCAGTGACCGC
GCACGCCGCCTGTTTATCTGTATGAGAGGTCCTCGGGAGCGCGCCCCCCCTGGCCGAGGA
AGGTGAGCGAGTGTCTGGAGGGGAGGACTCGGGAGCGCGACCAGCCGAGGGATCGATCGG
ATTAAACTCGATTTGAGTGAAATTAACACAAAGGAGAGAAGAGCAACGCACACTAGTCGG
CGAGGTCGCGGATGCGAGACACGCCGGAGACGTATTTCATGAAAAGCAAAAAAAAAAACT
TGAACTTTTTTCGCCTGTTTATTTATATTTCAAACTGAAAAAAAGGACCACGGTGGATTT
TTTCTTCTCCTTCTTCTTCTTCTTCTTCTTCttcttctcaagcgaagcggagatactagc
cccactaacgaggagttgatttgataaaaagcccgaagtgaccgagcctgctgggtaag
>NODE_109_length_601_cov_12.645591
GATATTATCACACAAAAAATATGAAAAAGACCAGAAGGAGAGTTCAAAGCACAACCAAAA
GTGAAAGTCCCTCAGCCAGTGAACTTTGTGACCTGGGGGCCTTCCATGTGACCCCACCAA
TAAGAAATGCCTTAGGTAATTTGAATCAAGTGGAGGTGTGGCACTTTCAAACAGATTCGG
CTGAATAGGCCTGCTGGAGCAGCGCACTGCTCCCTGGACCAGATGTGTGGGGCTGTTTTT
TTATTAAAGGAGAAGCTGATAGTTGCAGGTGCAAGGCTGACATGAGGGCCAGCTTTGCAG
GCCTTCATAAAGGGGATATCCATTGCCTGTGTTTAATCAGAGCCAGTGGGATGGGATGGG
ATTCATTGCTCTTTGATGGAGAGCACTGTTATGAAGATGGACAGTCACTTTGCTCTCTAA
GTGAAACCATCGTTTAGCCTCAATTCCCAGAGAAAAGGGCCATTTGTTATCCACAGGGGA
GTGCAGCAGGGGTGGTTATGCTAGGTGGAGGCTGCATGCATTTTCCACACAATTACCGTG
CATAGGCATACATTTATGGTCAGAGAAAACTGACTATGCTAAAGCCAAAGTGACATACAA
TATAGACTCTGAATATCCTTCCCTCTAATACCAACAGAGCAGGAGTAAAGCCGACACACA
CAAACACGCTCACACACACCTGTGCATGATCTGTATGTGTGCCTGTGCATACATCAtcac
tcacttgtgttcgcctgatggtgat
>NODE_110_length_490_cov_10.551021
AAGCGCTCATGATAAGAGTTTTATTGTAGCAACTGTGTCCCAATTTGACCAGAAACAAGA
GAGAAGAAAGAGAGCAGGAGGCAGATAAAAAGAGAGAGCTTGAGAGGAGTGGAGAAAGAG
AGAAAGAGAGAGAGAGAGAGAGAGAGGGAGAGAAGCTTTTAAAAGGATTTTGTCGGTTAT
TGACTGGTTGCACTCTTCAGCTAATAGCCATTTAAAGATTATGGGCCTGCTGGTGGAAAT
CAAGGCCTCCATTGTTTGCCTTATTGCATTCTGGCAGATGGGGGCTGACACAACAACACG
CAGCATCCCTCCGGGCACGCTCGCCGAGCGCCGACCCTCCATCAGCAGATCTCCTATTGA
ACTGGCCCTAATAACTGGCCATGAATTATTAATCCATGAACCATATTGAAGACAGAGAGC
GAAGAGGAAAAAACAAGGGAAGATTGCGGGCCGGTTGCAGTGAGTGTGATTGGCGTACAG
GTGCCAGTCGAAGGAAAAAAGGCCCGTTCAAAAGAGTCCCAGGACGGCCATTTCTCGGAA
CGGGGAGGACATTCCGATAACTGGCACGGGAAGAtaaaatatatattcattaaatgtcag
attgctgatgaaatgggtccgatccattagtggg
>NODE_111_length_417_cov_17.290169
CACACACACACACACACACACACTGCAACATGCATACAACCAGACATGCACAACCCCTCT
TAAAACTGGTTCTCCCCCCATAGCAATTTTGTCAGAAGTTGACAATGTCTTGATTTAGTT
GTCTGGCTGTTCCGGCCAGTTTTCCCTGCTGCGCTAATGTGAACAGGACATCCCGCTGGG
CACCAAAGAATACCACTTCACGGCAGCCGCATAGCTGGCAGCTTTTATTTATGGCGCTAC
CGAAATGAATGGGTATTAGTGTCCAAACATTTCACCATGCTCCTGCAGCCACACACAAAA
GCCACTGATTTCCAGCAAATCTGCACTTATTTTATTCAAGAAGACTAAAGCTAGGGAGAG
GGGAGAGAGACAGACAGACAGAAAGAGAGGGAGAGAGAAAACATTTATAATGACTTAAAA
GACCTCAAAAGAAGAATGGGAATTGCGTTTGAAAAGGATTTACGAGACAGAAATCGAAAA
AGAAAAAAATGGCCCCTCTATTTCACTGCATTTTTGTCAGAGTTGAAAATGGAAAATATC
TATATCCCTAAAATGActcaa
>NODE_112_length_439_cov_9.150342
CTCACTTCCCCTTCGTTCCATCTACCCAAATTAAGAAATTAATGAGGGATAGGTTCTTTA
CCAACTGCCCCCGCAATGTTTACCACTGATGAAATTATAATGCAGGCCCTGCTGTATTAT
TTATAAGCCAATTAGGGGAAGTGTTACTTGATTTGATGGGGAGCCGACACACAGAGTACA
TTTAACTAATGGAGACCAAGAGAGTAAAGGGAAGGAGGGGAGGGAGGACAGCTGAGGCGG
ACTATTCCGTACGATGCTCTAGGATTACGTGGCTAATTGCCCTGCTTTATCTGTCTGTCA
CGGATAGCCATGCATATTTTAGCGTTCCCAAAGACTTTGATTGTTTGCACTCGTGTTGGG
GCTGTAACAAGTAGAGCAGAGGCCAGAGTGGAGTGTAGTTAAAAACTGGCAGCAGGGGAG
GCAAGGGGAAGGAGGGAGGGAGGAGGAGGAGGAGGAGGAGGAAGAAGAGGAGGGCGGTGG
GTGTCGGGGTGCACACATGTTGTGACAGGTGGAGGAAGAGTTTTGACAAGGAGCAAAAAG
GGGGTGTCGAGGTGGGGAAATGTAAAAAAAAATAAAATAATAa
>NODE_113_length_510_cov_15.631372
TTTACTACCACGGTTATTGCCACAAATCAAGAGGGCAAAGTGAACGGCATGGGACTCACA
CCAACTTTAACGAAATTGAGTCTGGTTCCTACTTCTGCGAAGTTCACGGCCAAGAATTTC
ACATGCAGATGATATACAACAAGGAAAATGGGAAACAGAATTTCTAGGTGTATCCTGGGT
GCTGAATTGGTTTGATTTTGCAAACTCATAGCCAAACTCACAACAAAACATGACAAGCCT
TTCGAGGTTTAGTGGCTGCCCTCTCTCTTGCGTCAACCCCGGGGAGAGCAATACTGAACC
CAGCGTGGTGCTGCCACCTTTGGCAGGAGAGCACATGGGACACCCCACTGGCAGTTCCTT
AAAACTCTGCCCCTCGCACAATTTGCGAGACTACCCTGAGACGAGGTCCAGTGCATATGT
TGACCATTCGGTTCCCAATTTTTCAGACTCTGGATACCCCAGTCACCGTTTAGAGCACAG
CCCTAGGGGCATTATCATTGGAGCCAATCTTTCTGGAGCCGGCATGCCACCCGTCACTGA
TCAACTGGCATCAAGAGCTAACCAACATGGCGGGATTGGAAGGTATCGTGACTTCCCTGG
CTGCAGAGACAACAGAAGCCATACTTTTTTCACAAGTTATCAGGAGCAGGCCCa
>NODE_114_length_984_cov_9.098577
GGGAGTGGGTAATTTGCGCGCCTGCTGCCTTCCTTGGATGTGGTAGCCGTTTCTCAGGCT
CCCTCTCCGGAATCGAACCCTGATTCCCCGTTACCCGTGGTCACCATGGTAGGCACAGAA
AGTACCATCGAAAGTTGATAGGGCAGACATTCGAATGAGACGTCGCCGCCACGGGGGGCC
AGCGATCGGCTCGAGGTTATCTAGAGTCACCAAAGCGGCCGGGGCGCCCCGAGGGGCCAC
CCCGCATGGGTTTTGGGTCTGATAAATGCACGCATCCCCGGAGGTCAGCGCTCGTTTGCA
TGTATTAGCTCTAGAATTGCCACAGTTATCCAAGTAACGGTAGAGCGATCAAAGGAACCA
TAACTGATTTAATGAGCCATTCGCAGTTTCACTGTACCGGCCGTGTGTACTTAGACTTGC
ATGGCTTAATCTTTGAGACAAGCATATGCTACTGGCAGGATCAACCAGGTAGCCCAGAAG
CGTGCGTGCGGCAGCGGGAGGGAGAGAAGGGAGGAGAGCCGGCCAGGAAAGGCAGGCCAC
CCCCGAAACCCCCCCACCCGACGTGCCGCGACGCGAGCGTGGACTGCGCGGCACCCGGTC
GGGACCGGGTGCGAAGCGTGGCAGAGAATGACGGGCGTGGGGCCCTGTGCTTTTTGGCTG
GAGAAATGGACGTGTTGTCCGGAGAGACATCCGGCGCCTGAGCGGGACGCGGTCCCCGCC
ACCTCCTCAGGGGAGGCGGTCGGGGCCGACGAACCCGGCGACGGGCTCCGTGGTCGGGCA
AACTGGGGCAGACGGGGCGTCTCGGTCTCGCCTCTGAGGAAGAGGGGCCGACGACCGGAG
GAGCCTCCCCGCTCCGGTACTCTGAGTCGGGCCACAGAAGAAATTGCGGGCCTGCCAGGT
GTGGAGGAACCAGCCGCTTGGAGCGCCCGGCGCTGGGGCCGGGGCCGGCGGGGGCCCTCC
GACGGCATGCCACGAATGCCAGTCGGTCGGTGGGTCGGTCAGCGGGCGCGAGATCCAAAG
CTGTGTGAGCTCGGAACCGTTCCCTGTAATCCTGCTGGAAATGTCCTGGCGTGACCGCGG
CGTGAGTTCCAGAAGCTGAGAGAGAGAGAGAGGGAGAAAGGCTGAAAG
>NODE_115_length_470_cov_14.393617
ATATGCTTCCTTCTTCCCGCTTTTCCTGTACCAGCGAATGTCAAACACAAACAACTATGT
TTTTTGATTCCTCAGTCCCATCCTTACCCTTCATTTTTATCTCACTACCTTTCAAACATC
TCTCATCACATCTCCTTTTCCTTCTCTCCACCTATCTTCCTGTCTCCTCTTCCCCCTCTT
GCCTCTCCACCTCAGCATCAATAGAGGGCCCATCTGTTCCCATACATCATGCACTTCATT
TCAGTTTATTAGCTGGGATAAATCATAAATATTTCATTATACATCACGGGCGGCTGTCGC
CTGCACACCGACAATTTATCACCGCTGCCCTCTCTGCCGGCTTGCCATGGCGGCTATAAG
CTTTCCAGTCTATTAAACAAGATTGATACAGTGTGTAAATTTAGATATTGGGAATTTCTT
CACAGACCACTGCTCCGCACTGATAGGCCAGGGTAACAGGGGAGGAGAGGGAAGATGGAG
GGAGAGGGGGAGAGAACAGAAGGGGGAGTCGAGGCGCTTGGCTGGGTGTTAACACCACTA
TCAGGGTAGTTACAGTTTCCCCTCTTCGCCTCCTCTTTTGGATGAGGGGTAAAAGGGGGG
AAAAAAGTGCAGGa
>NODE_116_length_312_cov_1.669872
TGAACCACATCAGGTGCTGAGATGAATGAACTCCAGCAAATGAACTTTGGCAAGACCTTT
TTGGATCCTTTGAACTTGCTATAGGGTCTGTTTCTGGTCTGTCAGGGGAGGGTGCAGCGT
TGTGGTCACTCTGTGGTATGGTCATCAGGCTTTGGCCCCTTCACTGCTCTTTGCCAATGT
ATCTGTTTCCAAATGGGACCGAGACAGGCCTTAGATGTACCCTGCTGAGGTCCTCTGAAA
CCAGAGACCCTTGAAGTGGACGTCTGCCTGTGTCCAGTCTGCTCCCAGGAACCCTTTCAG
ATCCAAGGACTCCAAATGTGGCGTGCTGCATGAAGACATTTTGGACGTAGCCTGGTCAGT
AGGGTATCTCCCTGCCCCCGACTCACCACCACCACCTCTACCATGCTAACCACCAGCAGC
CCCTTGCAGACCAGGGAGCAGACCACCCTGGGCTGg
>NODE_117_length_291_cov_28.697594
GAAACCAATACGCACAGATGGAACAAACTGATCACAACAGAAAACTTTCTCCCTGTCCAT
CGCTGCTCCCCCCTGCTCCCGCCTTCAGCCCATACCTGGCCTGAATACCATTAGACCTAA
TAGAGCACGGTGTGAGGGACAGCCAATCATGATGGCGTCCCGTCAGTGACACCGACATGT
ATCTTGGTGCTCATTATCATCCTTGAACAGCGCCAATTTACATCTGATGCTCTGACTAAT
TCTGCTCCAGTGTTGTCAAGAGGCATAGGAAGTGGCCTGGCCGTGATGACAGCGCGGCTG
TCAGGAGCCCGTGGATGGAGGATTCCTCGGGGCATGATTTAATGCCCATGTCAAGCCCCG
CTGTCAGCCTCTCTCTCTCTCCCCGCTCCCTGCGCTCCTTCTCTCCATCCAGCCATTAGG
ATTCAGCCAGCGGAG
>NODE_118_length_802_cov_13.923940
GTATTAATGATTTTTGCTCTCAAACTAACACTTGTGTTACACAGAGGGCTGCAGTCAGTG
ATGTTGTTCATATTTCTTATGTTTGCCTCCATACGGACCTGTTCTCACTGTCTCCCTCTG
TATGAAATCATTTACAGTTTGTTTTCTATACAAGTTCGACTTTCTCATCCCGTATCCTTG
AGTGCATTTATGTGGACGCAAGACACATGCAACTTCACACACAAACACTGCAAACATGCT
CACACAGCGCACGGAGACTCATCACTTAATCTATCAATCTCGTTTCTCTTTTCCCCGTCT
CGTATGTGCCTTCTCCCTACCTTTTCACTACAGCGCTCAGCCTCACACACAACCAACATG
CTCCACATAATACACACAAGCAAGGCAACACACACAGGCACGCACACACAAGGTAGCTTG
GTTGGTGGGGGCCATGGCTGCAGCTCTTCTGCGCAGTCCCAGAGTGGCTCCCGGGGCTCG
GCTGCCAGTTGTTTGCCAGCGTCTCCGGGTGGAATTCATTCAAATTAAAGCAGTGGAATG
AGGCCCGAGTCCCAGAATGCCTCGTCCCTCTCCTTCATCAGCATTCCGCCGATGAGAGTA
ATTAAAGCAGAAATTAATTCTGCTGTAAGCAGAGGAGCCACAGAATAACTGATATTAGAG
GCTGGATGATGAATGCTTGGCATCAAGGGAGGTCTCAGGGGAGGAAGGGGAAATTCACAG
ATCTCTTTTTCTTTCTTTCTTTCTTTCTTTCTTTCTTTCTTTCTTTCTTTCTTTCTTTCT
CTCTTTCTTTCTTTCTTTCTTTATTTCTTTCTCTCTGTCTTCCTGTCTTTTCTTTTCTAA
CATTTGGCTTTTCCTCTTCTCTCCTCTCTCTGCCCAATCCTGTTTTTTGTATTTCTTTGG
TTGATGTTGCTTGAACGCCTTTCTTCTACATGTTTCTCTGTGTGCg
>NODE_119_length_376_cov_20.103724
CTAATTATATAAGGTACATGGAGTTCCTGTTCTTGATGATTCCTAACACTGTAACTCAGA
CAATTAACCATGTAGAACACCAGTGTTTATTGTGTGCTGTAAATATTCAGTCCACTGTTG
TACTAATGCAGACATAAGGGTGCTTCACTATTGCTCCAACTGCAGGAGGCAAAAAGTCAC
CTCAGGTCGATGGCACTCAGCCTGTAAACAGGGCTTCCCGTAAAATCAATGATCTTCAGT
AGGAGCTATCAGTCTGTGGAACAGAAATAGCCATGGCTGTGTTGCGTCTAAGACAGGGAC
GTACAGTGCTGTGTGTTTGCTTGAGTGTGTGCGAGTAGAGGAGGCTGATCACTGGCATGT
CTGGGAGTATTTCTCAAAGATAGCAGAACTGAACCATGCAGCTTTGTCATGCATGCTGCT
AGTTGACGCAAAGAGAAGACTACAGCTTACAAGTGTCATAAATATACTTTTTTATGTGTG
CTTTATGCATCAAACTAGTGCTAAAGTGAATATatataac
>NODE_120_length_412_cov_3.247573
GTGGATATTCCATTATAGAGCGACTGCAGCCTAATGGAGCTTGTTGGACGCTCTTCTCCT
GCTTGCATCGATCGAGGATGTGTGAGTTGGAGAATAGTACAGAGTAGTACGTGTGTGCAT
TATAGCTTTGGCAAGTACAACAAACCTAAGGGGAAAACAAGCATGTGCCCTCGCCTTTCT
TCAACCTCTACCCGATTAAAGGGAATGAAAAATCCATGAGTGCTCATTAGACTGGTTTAC
AGGTGGCTAATGAGCTGATATTTAAAAGTTGTCACTTGTCGTATCTCTCTCTCTCGCCTC
CCCTCTCTCGCCCCTTTTCTCTCTTTTTCTTTCTGTCTTTGGCTGCCCTCCAGAACACAG
ATCCAGCGGGTCTGCAGGGGTGCCAGCATTGCTCTGTATCAGCAAAATGTCAGCCAGGAA
CATGCACACATACGCACACGTATACACACACACACACACACACACACACACACACAGGCT
GCATATCCCCAATGCTTATTTCCATCAAGTGGAAGGACACGTTCAAGATGGATGACCTTA
GTTTGACTCTGGTAAt
>NODE_123_length_533_cov_28.427767
TTTAGTCTTAAATCCTAGGTTTTGGGTGGCTGCAGATGCCACAGGCCTAATAGACTATAT
GGGAAGTAGCTCCTCCTAAAACAACCCATAACAAACATATCCCCTTCCCCAAACAAACAT
GTCCCTGTCTCCACATTATCACCTTAGCCCGAACAAAACACCTCTTTTTGTTCTCCTCTG
GATCCTTGAGCGCAGGTACCTCCGCTTGTTTGTTAACACCAGCACCAAAGAGAGGGAGAG
GGAGAGGGAAAAAAATCAATGTAATACTGCAGAACTATCAGATCATATGAAATTATGGAT
TCTTGGTCTGAGCATTCAGCCCTTGTCTGCCGAGCTGCGCAAATCAATTCAAACAGACAC
AAAGAGCAAACACACGGCGTAACATCACAATAGGAAATTGAAGCGAGCGGAGCCTCCCTT
TTAAAATATGCGGCTACATATTTGTTTTGTGGATTACCATTCTGAAATGAAGTTTGAACA
GTTACTTAAAATAATATGCAAAATATAATTCCTTCTTCTTCTATTTTTATTATTATTCCT
CTCCTCCATACCCCCATTCTCTTGTTTGTTGGAGGAGAGGGGAGCGATGGCGGCCACAAT
GTAAACAGACACACAGAGCTGCTATgatgctgattatgtttccaaaacatattttggggc
cttattccccttgcagg
>NODE_124_length_615_cov_12.972358
GTTATCAGTGGGGGGAGATGAGTAGGAGGAAACGCGTCTAGTCCTATTGGGAGAACTGTT
TGGTACCATTGCCTGGGCTTGGTTGACTGAGAGGACTGAGGGGGCCGGAGAAGAATGGCG
CAGGGTACGAAAAATATCTACCATAAATGGCTCTGGCGTAGCTATTCCGAATGCTGAGAC
TGAGGTCCTCAAACACGAGTGAAACCTATCTAAAAGTAGCTGAAAGATTACAATCCTCTT
CATTAAATTTATCTCCTGCGACATAAACTTTTAATATGCGCACCAGCAGTGTGTATGGGA
CTTCCAGGGCAGCTTAAATGACTGCAACCTGTAATTACTGTTCCAGCACTTGATTAGAAT
AATCTGATTGCAATTATTCAGTGACTTTAAAATACAAGCCTCGAGCTACAGAACAATAAT
TCAAGGGCAGTGATTGGGAACGTGTTTCTTTTTTGGCTGTAAAATGACGTTTTAATCGAC
ACAGAGTGAAAGAGGTTCCCTGCTAAGGAGCCAGCTCCCTCAATTAAAGCCCATTTATGC
AGTGAGGGGTAAGACGTTGTGCTGCGATGTGGAGTTAATCAACCAGGCAGACACTTACAG
AGTTCTCACGGATCAGGGAACTAACCCCTCTAACGGGTAAACAGGCAGAAATGCAGCACA
CAggcaaggccaccaagaacgtacacccacagatagcaacattcatgctatcagttactg
tattatgttgtttcttttcttaaataaattgtatgaaat
>NODE_125_length_630_cov_8.696825
GTCATGATCTGGCCCGTAAATTAGTACTGGGAGAAAAATAGGTTCTGTAAGATGAAACTG
GGTTTCAGTATGTATCAGCACACGACTCAGGGGAGACAAGAGAGAAGAAGCAGGCAGTAA
ATCCATTGGAGTCCACTGATAGCGCCTGTTTGCACAGCCACTGCCGCTTCCTTTGATCAA
ATGGCTGGGGGAGCGGGGGGTCGTGTGGCGCTGCCGAAGGTCAGCTATATATTACACTCC
TAAAAGTGATTACTGAAATTCTTAAGTGAAACCATTCTGCTGCCAGGGTGTGCTCTAATC
CCCTGCAGCGTTGTCTGGGCCGGGGCTGGGGCCGGGGCCTCTCTGTGGATCTGTGCGCCC
AGCGCTCCGTTTCCCCTTCCCCACTTGTGTTTTCTATCATCAGAGCAGGCCAAAAAAGAG
CCCCTACATGGAAACATGGCCTATCCAGTTGCAATATCAACTGCTGGGGCTCGGAGGAGA
GAGAGCGAGAGGAAAGGTAGTGTCAGGAAACAGAAATATGCACACACTTCAAAGGCTGGA
GCAGCAAATTAAGGGTTAGGCATTGGACACGACAGTAAGTGGCCTTTACATCAGAAACAG
GGTAAACAATGTCTGGATTGTGTTTCGCTTCTTTCCTCTGTGTTGTTGCATAGAGACCCC
CCGGCTCTCCATCTGCACACTGGCTGTGCTGTAGGTAGAGCACTAAAACAACTCAATGAA
GTGTttctttttacaatgagaaaataattttcatcaattgagccatgatgaaat
>NODE_129_length_631_cov_10.828843
CGAGTGAATACAAATGCGCGTCTGGAAGTTAAACAGCGCTTAGAAATTCAGAGAAGTTTC
TCTGTCTGATCATATCTGAAGCTCATGTAACAGAGAAGCTGAGACACCACATGGACTCAG
AACCCAGTCAGTTGTGGGTCCATGTGGTTGCACCATCATGTAAATGTTGCACCAGTTTTG
TAGTAGTATACAGATAAATGACTGAACAAAAATATAAAGCCAATCTTTGTTCTTAGGTGA
CATGTAGGAGTTAAAGTCCTTAAGTTGTATATACATTATGTATATTTATACACTTAATTA
TTTTTTACTTTTCAGTAAAAGGTGCTCCACAAAATATGACAATATGCCATACTTGATGAA
GTAAGTCACAGACTTATTTTAGAACGGAGGAACACTTCCACTCCCATCTGGAAGACAAAA
AATAGAAGAGCGAGAAAGAGAACATTAGTGGTGCATTTTCACAGAATGATTTGTCATCTC
ATTTTCAAAAAGAAAAAAAATATGAAGAGATAAAAGTGAGACCGATTCTTACCTTTGTGG
AAGCACTGTGGCGATGGATGACATTGGAGTTGATACAACTCAGGTTGTTGCCCTAAGCCA
GGGGCGATCGAGGCACCTGCCCCAAACATGGGTTCCAGGACGGCCAGTTCCTCCAGGAGG
GACTGAGTGCAAgacacggcgggcgtgggcgaggcgatgggcgtggacgtggcggagctg
ggggaggcagtgaggatgaggggaggggaagctgggatggaggagcaggaggaca
>NODE_130_length_320_cov_9.618750
CTCACGTCGATTACACGTCAGTCTTCTAATGACAAAACAAATCAGAATTTAGCTCAAGCA
CTTAATCTCAAGTCATCATCTCTATTTAAGATCAAAACATCTGATGAGTGGATTATTTTC
CCCCAATGCTCGATGAGGATCCCTCGCTCCAGAAGCCCCCTTTTAGGAAGTGTTCCCATG
TTTGACAGCATGCCAGTCTCAACAAAGGGGAAATGCTGAGTTCCCTTTAATAGATCTATA
TTCATTTTCAAATGAGTTGATTAGCCAGCACAATGTCATTGGATTCAGGGGCCCATTACA
CATTTATGATGGTAAATTACTGAACATTTACAATCCAAATGAAATTTCATGAGGAGGGGA
TATTGAAAAAATGAAGGGAGAGAGACGCTTTGCGTTCATCCCTGTAGCCTTGCCTCATTG
CATCTCTCTTCCTCTCCCTCCCTCTCTGTCTCTCTCCCTTCCCC
>NODE_131_length_356_cov_19.359550
CACATCTCCAGCTCCCTGCTCTGACAATGAAGCCAATAAAAAGCTTCCAAAAAATACATT
CTCAGTTGTTTTCTTTTTTACTAATTTCTCTTTTTTTATTATTTCTTTTTGTCTTTACCT
CGTCTATTTCTCATGAGTTTTCTCTGATAGTGATCCTGTTAAATTAAGTGCCTGGGCTTT
ATCCAGAGCCCTCTCACCGTCACTCCTTTAATTTAGTCATTATAATTAACCATTAACTGG
TGTCAGTTTCTGGGCCACTAACAGGCCCACTCAGTTCTGCTTGTCTGCATTATCACAGTT
TGGGGGAGAAAGTAAATTATAATGAAGGGCTATATAGTCCAATTACTGATAAAAGCAGCC
AAGTGCGCTCCTTGTAATTAGGTGCCAGTATCCCTCCCTCCTTCTCTCTCTCCTTCTCTC
TCCCTTTCTTGTAGTGACATGTTGGAAGGGAATATATGCTTAATAGCTATTTTTATTACT
GTTAACCTCTTAGTCATGTT
>NODE_132_length_492_cov_14.603659
GTTTGTAAAGTCTGTGGTAGCTTTTGTTGCAACATAAAATAATTTAAACAGAAAAAATTC
AAAATAGCGCCAACAAACTTGTATTATTTGGGCGACTTTAAGCTTGTAGTTTTAACTTAT
TGTTAACTTAAAAACTATTTATTATGATTATTATTATTGCCTCGTATAAAGTATGTTTTG
TGTATATTTATGGTTTATTTCATTATATTTGCAAGTTTAAAAGATTTTAAGTTTGCCAAA
ATTGTGGTTACACCATTTCGTTTCTTAAAAGGGGGACAAATAGAAAAACAGCTTTAGAAG
TACGATTTGGAAACGTTCTCCATAGTCAAAGAATGCACTGCTATATTTAACTAATTGAAG
TGTATAAACATACATGCTGTGTGCTAGATGTTATGCCTTTACTGCCTGTGTTCTGTTTGT
CTTGTTAAATGAAAATCTTTTAATTATTTAATCTAATCACAGTCTTGTTTTTTCAACCAC
TCGGTGAACCCCTGAGATAAATGGAGCAGCCCCTGTAGCAAGGCTTTGGCCCAAGTGAGG
GTCCAACAACTAGCCAGGAACAGAGGGGATGTCCTTGGTTTAATACGCTCACAAGAATCT
TTCCTGTTTAAGCTGATGGGTCTGATTTACAAAAAA
>NODE_133_length_476_cov_31.474791
GTTCCAGTAAATTACATACAATATGAAAGGGCTGGGCTCTCTGCAATGGACCTCAAACAA
TCTAAGAGAAAACACGGGTACATCGTCCGGTCGTAGACGCTCACACACACATATGCACGC
AGAAAATAAATTTAATGTTGTCACTTCCTTCAAAGCTGTCAATGTCAGGAGAGACTGCTG
GCAATTCAAAGTAATCGGGAAGCCACGAAACAAAAATAAATTTGGGGCTTGACACGCTGT
TGGAAAAGAATAGCAATCAGCAAATTTAATGCATTTCTGATGTATATTTAAGGCTCTGAC
ACTAGGCCACAGATGTACATGTGTTGGGTTTCTATTTTGCAAAAGATATGGTTGGTGATA
ACCTATTATGGGACATCGTCAGCTTCCCCACTGCCTCTGTCTCGGATAGGAAAAATTCCA
TCACTTGCTCTATCCAGGAGATGTAATATCGAAACAAATTATGGCTGGAATTGAAAAGTC
ACAAGCTTATTCTGTCTTGATCAAACCACTGCCAAGAGGCTAAGTGCAGAGGTGGAGATA
CCCCCAAAATGCTTTTTATTGCATTAtcatcaatgacatctacagcactctcagttccca
gcttcggtagtggatataaa
>NODE_134_length_420_cov_15.402381
TGGACTAATAGGGACGGATAGAGGGAGCGAATACAATAATATGGCTGTTTAACATAGGCT
GGCTATTCTCAGGCAACCGGCTAGTCTGGAGAAACTTACCCAGAGACGCGGTCCTCATCC
TGGAGAGCGTCCGGTCCACACTGAGGCAGACTGAGCAACAGAGATGGTCTGTACCGGTCA
AGTAACACTTACAGCCTGCAAAGAGAGAGTCAGACGAAGCCTCGCCGTCAGTGCGATTAT
ATGTTATGTGCAATATACTGTCAACTCCCCAAAACCATAAAACTTACTTTAATGGCTACC
ACGTGACCGTTTATGGCCAGTGAGCCTATCTGGCCGCTCTTCGGATGATTTTTACGATCT
AATTCATAGACAAAACCCCCATTCATTTAGCACCCAAATGTCAGAGAGCCAGAATCGGCC
CTAATAAAGTTTACAGCTTGAAAAGTCGAGCCAATTCCCCGGGAATAGCTCAGGAGCCCC
GTGCGCAAAGGGGACGCCCGGCCCCTGAAGCCTGTTTAGTGGCCAAGGACCCCCACAAAG
CCCCCAGCGCCTCAGCAAGGTGAg
>NODE_135_length_589_cov_10.281834
GTGTCTTTTTTTTTGAAGAATACAGGGGGAACATTAGGAGAAGCATGAGAGAGTCAAAGT
GTCAACGTTAGGTGAGAAGAAGAGTGGAGGAGGAAGATGTTAGAAGAGAAGAAGAAATAA
AAAAAAGTCTCATGCACTAGAGGAGAACACGCACTCACACCCCACAGTGGCAGAAGCGGT
GTTGGCGGCAGTGGCAGTAGTGGTAGTAGTAGAAAAGGCTACATGTGTAGGGCTAGAAAC
ATTGGTTACATCGTGCTGTTGTTGGCTGGAGTTGGAGGCCTGCCGCCTTAGAGCCCCCTG
AAAGGAAGTTCCACTCTGGAACGCACTCACTACATCCATCTGCAAAGAATCAGACAGCGT
GACAGGAGAAAGCCCAGAGGAAATAAAACACAACACAGCCAGAGGAGAGAGAAAAGAGAG
AAAAAAATAAAGAAAAGGCACCAGTAACCATAGAAAATGTCACTTCGAAATTGGATTTAG
GCATTATAGTTAAAAGAAAGAGGGAAAAGGGGATGATTGGGTTTAAAGGCACTGATCGGA
GGGAGCTGGCTCCAAAGTCTGACCTCACTTTCACTCTTTTCTCTGCAGAATCCTTCCATA
CTTCCAACTACAGCCATGCCAATAGTCTTTGAACAATCAGCTGCACTATCGTGCTTTCCA
TCCAATCCAATTCACTTgcttctcatcagtaccttcaaactagttgggttttagcagaaa
gattcagactgag
>NODE_136_length_392_cov_15.920918
AAATCTTCCAAATTTGGTCCCTGTCAGTCAGAAATAATTGTGTGCTTAATCTTGTCCCTG
ATGGATGACTTGGAGTTCAGCAATGGGCCAGCTCCAATGACAAATACAATATTAATATTC
ATTAACTGCTTTGACAATGCTAATTTTGATGCAGTAGTAAAGGGCCTTCCAAAGTTAGCG
GCCAAAGCATCAGAGCTGAGCAAGGTGGCAAGATAATTTGTGCTGCTTTACTGAGCTGAA
GGCTTTTAAAGTCTTAAGCAGGGGAAAAAAAGGCTAGGTACCACAAACAAAATAAAAGAG
AAAGGGAAAAAGTTCAGACGCATTGGAAACCAGGACTGTGGAAGTAATACGATCAAGAGA
CGGCTACAAAAATTTGACACCTCCAATGCTGCATCTTTGAGCAAATATTTTTTTTTTATT
TAAACAAAAACTTACAACAAAAAAGGAGCCTAACATGGTAAGTCAGCACATTCTCAAttt
ttttgtttaatctttttgatcttttcaattatcgccatttgaagatcaatagtaat
>NODE_143_length_551_cov_10.588022
CAAACCCTTTGAAAGGACTTAGCAAACAGCTCCTCACCTTGAGGACTCCTCACTTCATCT
ATTTGTGTGAACGCTCAGCTGAAATGATGACAAGGTGCAGGAGTGCACAAGGTGAGCTAT
TGTTTTGGTGTGTAGGAAGTGTTGTGTTGTGTCGTATGCATGCATCAGGCAGTCACTTAA
AGAAGTGCTTGCCGTTCCTGTGAATTAACGAGCAGTTGGGAAGAACAGGCCAAGGCGGTG
CCATCTGTAAATGTCACAGGCACTGCTTGCTCATTTTACACATCATTAAAGCCAATATTC
CTAACCTGTATCAGAGCAATCAGGAGCAGGCCATTACTGCGACAGGGGCCCCGGGGGAAC
CACGACCAAACTCAGAAAGAAAAGAGCAGTGAGGAAGAGAAAGATAGAGCACACTCTTTA
TCTCTCTGACACACACACACACACATACACACACACACTTCTGCACACTTCTACGTGCAC
ACGCACAAACAAACAAGCAGCACACCTTCTAAGAATAAACAAACACATGAAATCAGCACC
AATACCACTACCCTAATAGCTAGTGCATTTAACAGCAGAGCACAATGAAAACAGGGCCAA
TTATACATGTATCTGTGGGCAGTGTGTATAGAGCCCAAATGAGAATCTTGTTATTCCTTT
CCCTCCATACTGTGGCGCTCAGAAAGCTAAGCCAt
>NODE_144_length_341_cov_12.149560
ATCATCATCCGCTGTCAGCCGTGGAAAGCAGCAGTGTCAGTGCGAGTCAGCAAACATTTA
GCACACGCAGCCGCACTACACGGGGAAATTATTATTGTCAGAATAATAATGGTTTAGCAT
AATTTATTACAGGTCCACCAAATAAGCAGGGGCTAGATGTTATTAGACAGATGGATGGGA
AGGCTTGGCAGACATCCACTGAGGCTCAGGCAGGCAAAGGCCCTCAACGTGAACGTGACG
AGGAGGAAGGGGTGGAGGTGGGGGTGTGTGAAATAAATGGGAGGTATGGTGGGGGGGCAT
CCTCCAAACCAATCAGAAAGCTGGCAGTTCAATTACAAAGAAATAAAGGGACATTCATCA
TTCAATTAGGCACCTGTCAGGGCTCACAAAGGAAGAAAACTTCTAACCTGGTACTCCAGG
GAGAAGATGCTCAGAAGAGTGGACTGCGAGTGACTGGAACAAATAAAAGAAGGACAAAGT
TAATa
>NODE_149_length_536_cov_17.727612
GTTAGTATATAGGACCAGATGGGAGGCAGCACGTGGCAAAGAGCTGTCCTTGTTGTCATT
TGATGATGTCATCAGTGTCGTTGTTCCTCAGCCGACGTTTCTCTGAAGAGAAAAAAGCCA
GCAGTTTCTTCATTGTTTTCTTTTTGTTCTCTATTTGTCTCTAAATCTTTCTCCTGTTTT
TTGTAAATGACAACAAAAAAGACCTGCCTTTAAATGTTCAGGACGTTTTCAGTCACACTT
GAACAGGTTTTTAAAGACCTCAGTAGGTGAGCTAGTTTTACCCTTTTTGCCCTTTGAAAC
TGCAGATTTTTTGGAGAATTTGTAATCCCGTCTTGATTAAAGATTGAGTGGAATTCTAGA
TGTGATGAATTTTGTCATATCTTCTCATTTTTTTTCTTTTACATGAGTGTACACTTAGTT
GTTCAGAATATTTGGGACCATTAAAATGATCTTTGCTGTAAGATGTCCTATTACCATTTG
TCCTAATAACTCGGTGTTTCTTTGCTGCATCTTACTTTTAATTGATCAGTCACGGTGCCT
CGCCATAACAGAGAGACATTCATATATTTCTAGGACAGACAGTTCTGTTGGGTCCAACAT
GGTTCCACAAACTACCACAAAACACCAGATTTTGAAAACTGAAGAGTAATTCAACAtcac
agtagcgtatatttgaatag
>NODE_150_length_569_cov_15.355009
GTCATATATCCTTCTGTAATACAATTATTGAGCCTCCCATCCGGGAAACATGAAAGCTTA
TTGAAATAGGATCCAGTGTTTAACTTAATGCTTCTCCAATCTTGGCAAAAAAAAAGGCAA
ATTCTTAACTTATAAATGCACCGAGCTTTGCAGTAATGATCAAAAGGCCAAAATAGCGTG
TGATTGGAAAGAAACCTAATTGCCTTTCAAACCTCTGTGGCACGTTCTATTTATTAATCT
GAAAATGGTTCCAAATCTTGGGGATAATGAAAATCTCTTTTATAAATATGTATGCAGTGA
AGTCACAACATAATAGGGGCCTGGTGAAAAACAGGAGGCAGCAAGGCGGCTGAAGGATGA
GGCGCAGGCCCTGCAGAAAAGAATGTTCCCCCAGCAGAAATTGGTTTAATTAATAGGACA
TTTTACATAATGATTACAGTGTAATTGCACCGACTAGCAGAGTGTCATTAAATATATCCT
TGCTCCTTTACAACACCCTCCAGCTAAAAATAATGAGTTACATTGGAAATCACTATGCAA
CAGGTTCATAAATAACATTTAAGCCCATACAAGGCAAGTACTTATAAATAATAAATATTT
GCCTTTTGTAATTGAAGAAAAAATGACTGCCTCTTTTTTTCCGCCACTGCACGCTGCTTT
GTCCTGTTGTAGCCGTGCAAAGGAGATTTTTCCCATTTTTCCCCTCTTGtaag
>NODE_151_length_664_cov_18.126507
GTGACCAGCTCTGCCTAGTTCAGGTCAAGCAAAGGGACCACAGAGTTTTGTTTTTCTCTC
TCTTTTTTTAAATATCTCTGCTCTCAATCTCATATACAAAGTCCTGAAAGTCTTTTCCTT
CAGTAGATGGTCCTCAGAAGCCATTTGCCCCTTCCAAAATGGCACCTCCCCGTGGTACAT
CAATGTACAAGTTCTTCTCTTTGACCTATGATTTTTCTATGATGAATCCTGTCTTTCTTT
GCCAGTAGAGTACAGAAAAGTTCTTATTCTCTTTCTCTCTCCTTTCTCTTTCCTGTAGTA
CCTTTATTTACGTACCCTGTTAAATCTAATTTGATTCTTCTTCCAAAGCCCCCAGCCTCT
ATCTACTCGTACTAATGCTTCTTCTTTCTAATCTTATTTGCATTCATATTATCCACCCAG
GTGGTACACCAATAAGAGGTAAGAGTGCTGAACTGACGTTCACAGAATGAAAATAATACA
AATTCATTCTTGCTGTCAACCCATCCATTCACTCGAATCACCTCCATTTTTGTCCTGTTT
ACCAAGACCAAATCCCATTATGTTCATATGGACCTTCCTTCTTATTTGTCCTGTTTCGTT
GACTAAATTTGTATTCCATCTTTTTTGTCTATGCTTTATTTCCTCCTTTGTATTCTTGTT
TCAAGAGCCTGTTTAGCTCAGTTGTGATATGCTTGCCCTGGCTCAAATAAGCATATCCAA
TGACAATTATTTTTTAAACTATACTTTTACGTTCATTTTTGTTTTCTttttggccatagc
gaatcatgtgtccctctttttgtccaac
>NODE_152_length_415_cov_9.631326
AGCACATTTTGACCTTCCAGACAGCTAGTTGACAGGGTTCTGCTCTAGCAATGCAGGATT
CAAACCAACTCTGATCCATAACAAATTTCCTTCCTGGCGTGGAGGGGCCTGATAGGTTTG
TGAAAAAAGCGTCAAAAGCTAATGGCAACTCGCACGGCCGCACACTTACCTCCACAACAA
AGGCCCCCATTCACTGTTGTCATGGTGCAGGCGCCAGAGCGAATGAACTCTTCATGCTCC
ATCAACAATTTAGTTAATTAGCTCATTTGTAATTGGCCGGCTTTGTTGCCTGGATGTTAG
TGGGGGGACATCAAAGGAAGAAGGTGTTTGCAGCACTGCCGATTACAGGTTATCACATTG
CCACTCACTGAGAGTCTCTCCCTCTCTCTCTCTTTCTCTCTCTCCCTCCCTCCCTCTCTC
TCTCTCTCTCTCTCTCTCTCTTTCTCTCTCTCTCTCACTCTTTCCCTGGTTCCCTGCTCT
CACACAGAGAAGAAAAGAAAGGGAAAGCTTTAATTTGAATATTCTAATTAGATTTGTAAT
TAACTGTGAAATAACGATc
>NODE_153_length_347_cov_14.000000
TCTCGCTTCTATTCAAAACGTGTATTCCCGAGTTGCAGTCATTGGTTGTCCATTTGTCAC
CCATTTAAAGCTCCCTCTGCCTCCCTCCCTCCCTTCCCGTCTCTGCTAAGCATCTCCAGT
CTACATATCTTCTTTAGCTTTAACGAGCCTCGTTAAGATCGCAATAATATTCCACCCTCT
AATTGCTCATTCCATTCAGCAGATAGGCGAGCATTGGCTTGTGCCTGATGCGCGCGGTGC
GGTGGGAGGGTTGCTGTGGAGATCGGAGACTCTGATAACCCCCCGTGCGTGCTGCACAAG
TGGTGAAAGCCTCGCGCTACGTACTGGCTAATGATTGGCACGCTTGACAGTGATTGGCAG
GGCTGCCATGACAACGCTACAACGACACCAAGAAGACCAATAGAAAAGGGAAACAAAATG
TTTCAATGCTACACTCAACGGCGGATTTAGGGGGGAGATATTATGAGGCTGGTGTCATTA
GGCGATAgcca
>NODE_154_length_477_cov_7.714885
TTCAGTAATTCACAGTATATTCGCAACTATAGCGTAAAAATAATTCACTTTCAAATAGAT
GTTGTTCTGACACTAAAAGGTTGAGAGGACAAAGGTTCTGTTGTGGAAAACAACACATTT
CCCTGATTTCCTCGACAATGCTCTCTCATTTTACAGGTATCACACGTCAGGGCCTTTTAT
TCAATAATTACAAGAGAATATCAGTTTCTGATTGAGGTGACAATAACAGAAAATATAGTG
TGTGGCTCGTGTGTAAAGTAAACTAAGCGGCACGGGTGCTTGTTAGGATAATATGTCCTA
CTCATTATCTAGAGTAATAAGTGTATCAAATTCACATAATCATGTCTAATTAGTATCAGT
AATTATCTTGTTGGGCCCAGGAATATTAATCTTCAGGTCCCAGAGGGGAGGGAGCAGAAT
CGCAGCAAGAATGGGAGAGAGAGCGAGGGAATCATGCTGAGGAGCACCGACTAAATTAGC
ATGCTGAAATCAGAGCAGAGGAGGAGGAGGGGGAGGACGGGGGGAGAGAGCCTCGGAGTA
GGAGAATTGAAAAGAAAATGTGAAACTTTGTTTTAGAAAAAGTGGCGGATGAATGGTACC
TAAAATAAGAGAAAAAAAAAA
>NODE_155_length_1037_cov_21.513018
GTTGGTCCGCTGCTGCTGACAAACAATACGACAGTGTTGCTGTCTTGCAATGTAACCACC
ATCCAAAGTCTGTGCATCCATTTGGGCTCCTCTACAGTGATTAAAAAGAGGATGTTAGCA
GAAGCAGGTGGCTTTGAGCTAAACCAACACTCACAAGCAGAAATCTCCATTAAAATAATG
AAAGCAATAAAAGCAACAACAACAACAACAACAACAATAATAAAACCTTTGGAAAACATT
TCATAAACCATCAGCAGCCAATTAGAGGAGCCGGCACAGGCTGTGCTGTGCTGTGCTTTG
TGTGTGTGTGTGTACGTGTGTGTGTTGGGTATTAGAGCGTTACAGCGCCCAGCCCGGCTG
TGCCCTGCAGGCCCGACCTTCTAATCATTATCTGTCTGTCTTATTACGCTCCAAACCGGG
CCACTCTTAAATAAAATATGCAAAGGTTTCTTAAATGATGACCTGAGGCTGCGCGCGCCG
CCGCTGCTCTACATGCTGTTAATCTGAGAAATGCAAATTCCCTTCATCTCGCACTCGCCT
TTATTAACTTTTTTGAATTTAAAATTCCACGAACAATGAGTTCTGTCAGCTTCTGAAATG
ATATTTTCTCTCCTCTTTTTATGTGCGCACGGAAGCGAGTTTAGAGCATGAAATTACCAG
GGGAAATATGAGCGGTTTCATCTCTCCCGCACAATTTAATTGGCTGCTTTGCAATTATTA
GTTTTTGCTGCTAAAGTTTTTTTCTACACTTTACTGTTACTGTTTCCTTAAAGTGGCAGC
TCACAACACTGCTTTATTTTTCCATGTATTTGTGTGCAGTTCCAGCACTAACCATTAGCC
AGCCGCTCTGATTGGACGGCCCTCTCCATGTGATTTGTGCAGTGATTTGATATTCAGATT
TTAGATTCAGGGATGCCCAGAGTGGTTCAGGAATTTCTACGGCAGATGAAAATCAGGCTC
ACACATGGAGTCAGCCTAAGACAGACCGACACACAAACTGAGGGCTCGACTTTAAAATGC
ACAACATGTTTGACAGCATCTGTGTCTTTTCCTGAATTCAGCTAAAGTAAAttctgcagt
tcttgacctccagatttcacacacaggaggatgtctaattcccaactttttcatcatgca
cttcttttctccttcttgctctgtgtccacattttcctttt
>NODE_156_length_317_cov_28.214512
GTCAGGGGAATAAAAACGAAACGGAAAAAGGAAACTAAACAGCATGCAGTCCTAATTTGT
CATGCTCATGTGCGGCATGTCTGTGCGGGTTTGTGTGTCTCCAGAGTCCAGGCTGTGTAG
ATCACCATTCCGCCTTATCTAATTTCATTAATGTGATCCCCTGTCCATCCCCTGACGGCT
TAATAGCCATTATTTGTGGGTCCCTTCAAATAAAGGCTCAGCAGTAAATTGCAGTCTGTG
GAAATCGAGATATAAACGCCACCCTGCATTACTGTATAATATCTTTCCCTTTAATTAACT
GAAAGCCATGCTGACATTTATTGGATTGCAAGTTACTTGTTAATGGCAATAAATTGCGAA
ACAAAAAAAAGAATCATTGCTTATTTTACATCAATAATTTGTGGACCTTTTGCTAATGAT
TATTCATTACTCGCCTATGGGGACTGTCGTGTTTGGTGAGa
>NODE_158_length_340_cov_20.691177
GTGAAAAAAAAAAAAAAAAAAAAAAGGGAAACTAAGTCAGAATGGGAGCAGGCACAACAC
AAACACAGACCAGTGGGACAAAGGAGAAAGAGAAAAACTGTTCAGTTACCTTTCCCAACA
TTCTTTTTGGTAGCTGACGAAGGAGAGGGAATCATAGGTAATTTCAACTCAGCACGATTT
GACTCAGTCAGAAGGTAGTGGGACTTATAGGCATATGAACTTAATATGGTGTCAGTAAGG
TCTTGCACTAACAGCCCTACACAAGACACACAGGAAGAGACGGGGGTGAGCCGCAGTCAA
ACTCGAAATTAGCCAAAATTCACAAAAGAGAAAGAACAAACACATACGCACAGTCTTACA
CACCCACGCACACATAGTTGTAACACAAAAACAAAAAGTAAAACAAATTCGTCCCAACAC
ACAGAGGCCAAACAGTGCACTCAACTTATTGTTACATATTAGAGCTAAACTGGCTaaaag
tcgc
>NODE_159_length_501_cov_16.816368
CTTCCCCAAATGTCAAATGATTGGTTTAAACAAGTGAAATTAAAATTCCACAATAGATAC
AGTCAAATACTTCAGATACATTTGATTTGAGCATTCAAATCAATGGCAATCATCTTAAAA
ACAATTCTACACAACCAAAGCCACGACAACGATCCAATGAAATTCAGGTATTAGAATCTA
AACTGAAGTTATTTTCTGATCCAGGTGAGATCTGAGTAAATGATGGGGGTCGGCGCCCCC
AAACTCCTCACCTGCTCTGGAAGTAGTTTGCTAGTTCGGATGCCTCATGGTTCAGACTCC
TCAGGTGTACAATTAAATTGCCAGAGTTGGTGAACATGGCGCCGCACGTTTTGCACTCAT
AAATCCGCGGCTTGCGGATTATGTGTCGGGAGACCCTCATGTGGTGCTTATATTCACCGA
AGGACGTGAATGTGGCGCTACAAATCTGGCACCGGAAACAGCGTTTACCTTCGTGCTTCA
GCCGATGCATCTTTAGGGAGTAGGCCCGTGTGAACTTTTTCCCACAGCGGTCACACTGGA
AAGGTTTAATGCCTGGAGGAAGAAGACAAAACCATTGCTTGCTGATTTGAACATTAGCAT
TAGACAAGTGTTAGTAACCATGTGTGGGTGAGGTAAGGTGGAGGG
>NODE_160_length_699_cov_15.788269
GTAACTATTGTAAGTACTTGAAGTCATGACAGCTGTCTATAAGCATCAGGGACATGTCTA
TTGGCCAACTTGACCCTTGTTAGAAAACAAAACAAATACAAAAAGAGAATACTGCAGCCT
GGGACTGCCGAGCCGGGTCACTGGAGATTTTCCAGACAAACGCCGCACAGGGGAGGGGAG
GGGAGGGGAGGGGAGGAAGAATAAAAAGGACAGGCTCAGAATCTCATTTTAACAGACCGC
ACACAATCTGGGCTCCCACAGAACTATCTCTGCCTGACCGCTTTCTATTTATCCCTTATC
AGTGTTTACCAACCGCTAGTTTTCTTTCATTCACACTGTGAGGCAGTTCTCTTACTATCA
GTCAACAGCTGACACCGTGGAACAGCCTCAAAGGCAAGAGGAAGGGATCAAAACTAAACC
AAAGCTGTTTAAACAATACAACAGAGGAAATAAATTCATAAATCCTAATTCTTCCCAACC
CACAAGGGTATAAGCAGATCCTTTATAGTTAGGCCAACAAACAAAACCACAGCCAATGAG
GTACATTACAATCAAGGTAAATTCTGAAATATATTTAGAAAAAAGAAAGGCGGAAAAAAA
ATCCCATGTAATATTAATTGGGAACATTTCATAGTCTTGCCCTGTCAAGCAAATATAAGT
ATTCACTAAAAGGCTTTTTCAGTTGTGTTTAATTGTCTTTATAGGAAAATCCCACCTGAG
TCAACATTGTTAACATTTTTAGATCATTTTGTCGTGTACCACCAACAAGCTAGACGATAT
GAGGGACATTATACACAAGTCAAACATTTTATTAAATGTTTCATTTTTTTCAAAATGTTa
caa
>NODE_161_length_647_cov_23.330757
GTCAGTGGTGATATTTCAGTGCACTGATAACATCATTTGAACTTTGATTAATGCCCATGT
TATAATCTCAGGTTGCTCGATGTAAGAGCAACATTTTGCCTTCAGAACAACAAATTTATA
CAAAATGTTGAAGCATGTCTTTGTGGAAAAGTGTTACAAACTAATGAGGTACATTCATTT
TTACAGAATGTAATCTATAGTGTTTGGGAGTTGTTTGTCTCAATAGGCTGTAGTAATCAA
AAGTAATGAACCTATTATGAGCAGGACCTCTGAGGGCCCGGCGTGGCATTAAGAGTGTGG
CACATAAAAGGTTTATTAAAGGAAATTAAGGTCCATCACTGCCACACCTGCTCCCCTATT
ATAAATGTATGACAGGTCAGTGCCTTCAATCACAACAGCAAACGAGAGAGAGGAGTCATG
TTTCCCATTACCAGGGAAAAGTAACAGCATATCCTATGACTCACAGATTTCACTGGCCTG
TGACCACTATACGCCACCATCAGCCTGGAATAATTATGTTTAATAGGTTTTATTTGGGAC
CCACAAGCAACAGCCAGCGAGAGTGGATGGGTTTTAGCAACTATTTTTGTCTAAACATAC
ACTGTGAGGTGCTGTCCGTACTTTAATGTCATTATTTAGTGTCATTACATTTTTACACAC
CTTTGAAACTTTTTCTCCTAACATTACACTTTATGTGTTTGCATATTACCGGTATTTTAA
GAGCTCTTTGTGATGTTGTTGCACAAAAATAGATTtaaaggctgggtggctccgggtgac
tccacggttac
>NODE_162_length_487_cov_14.618070
ATTTTCTCATCAACAGTAACGTCTTGGTTTTGTTGTTTGAAAGGACAAACATTGGATAAA
ATGCTTCTCAATTTGTGCCACAATTTCTAAACAGCATACATATCTGCATGCAAATGTTGA
TGAGGGAATTGGAAGTCCAATCTTCCTGATAACGGCAGGTGTGTTTGGAGTTGTAGCTGT
AGGTGGGGCAAAGTAGATTTCCTGACCCCACCTGCGCTTCTCCTAAACTCTATCCTGCCT
CCTTGTGCCTGTCTTGTCTTTCTCCATTTCTCTCTGAGTGTGTCCGACCTGGCAAGCTTC
CTTCTCTCTTTGTTCCACAGTGACAGTCCTGATGGCAAATTGATTTCGACTGTGTGAGAA
CAGACATACAGACAGAAACAGACAGCTCCGGATAGCACAGGGGCCTCTTCCTCCCCATCT
ATTCCCTCCTCTTAGCCTCCCTCCTGTCCACTTATCTCCACCTCTTCTCCTCTGCCTCCA
CACACACCCCTTCTCCGAATGGAAGAGGCCAGTTTCATCCCTCCTTTCTGTCCTCTCTTC
CTCCCCGGGTCCCTCCTTTCCTCCTTCCGTCCATCCTGGGTGCTGCTGCTGGTGGTGTCG
GTGTGGACAGTAGCGGTTGGTGGGTGGAGGa
>NODE_167_length_601_cov_5.808652
GGAGAAGGTATAAAGCTCCAGAAGTGCACCGAGGCTGAATAGACCGGGGGGCCAACAAAG
CGCTGGAGCTGTGGGGCCCCGGCCATGCAGGGTCTGTGTTTGCAAGTCTCCGGTGGTTGA
GACGAGGCGGTGCATGTGGCTTGGGGCAGGGGAGGGGGCTCCCACTGCATTAGGCAGTAA
TAGGTTTGGGATGACCTAAACGATTTGTTGACTGGGACAATAAATCTGTTGTGTGTTTCT
TGGCATGCTGAGGGGAGGATTACAAGTTGTCGCACAAAGGAATGCAAATTGCAAGCCAAA
CTCTCCGAGAGGCCTGTGGAGTAGCCAGCTATTTAGAGCATTTGTGCCGATCTGTGCTTC
TCTCTCTCACTATTTTATGTTTCTCTATTAGTCCTAATAACTGTGAAGGGCCTGAGAGTA
GCCACTGTATTCATCTCAAATCAATGGCTTTCCCGCACCAGGCCCTATAGACCTCCACAT
TTGCATTCCATCCTGTGAGATGACCAGCAGGACAATTGGCGTTAAGTCTCTTTCAGGCGG
CCAAATGGAAATCTTGAATGCTAAATGACATTTTTCTCCCGGCCCTTTTACTGAAATCCA
CTCAGCGTGATTATTTTCTGCACAAAGTTTTTGCCACTGGTTGAACCTTGAACAGGATTT
TTTATATTTCAATCATAAATATCCATCTACAGAGCTCTATATGTAGATATATAGAGCTCT
GTAGATGGATATTTATGATTGAAAt
>NODE_168_length_543_cov_14.230203
GTCACCATGAAGTTGACATTTGTGCTTGTTAGTGAAATGGTGTGGCAACTATTGAGTGTC
ATGTAAATAGTTTCAGACATTCCTCTTTGCCCTCAGGATGACTTGCAGTAAGTTTGGGGA
TCGTCTGTGTAGTGATAATCAGGTCAAACTGCACGTTCTCAAATACTTTTAATGCTGGAA
TAGATGCAAATTGAGTAGCTTTCCTATCATCCTCAGCTGTTCACTGTATTTGTGTTAACA
CACTCAGTATGGATAAAGTAGTAGAGGTAGGATCTAATACAGTGTACCCTTTTTCTTGAC
TGTTTTCTTTATCATTAACTCGCATGTTTTTCTTCTTGCCTTCCTGATTTGTGTGTGTCA
ATCTGCAGGTTCTACTGGGACTTGATAATGCTCATCATGATGATGGGGAATCTAATCATC
ATTCCTGTGGGAATAACCTTCTTCTCAGAGCAGACCACCACCACCTGGCTGGTCTTCAAC
GTGGCTTCGGACACCATCTTCTTGGTTGACCTGGTCATGAACTTCAGAACGGGGATCGTC
AACGAGGAGAGCTCCGAGATCATCCTCGATCCCAAGGTCATCAAGATGAATTACCTGAAG
AGCTGGTTCGTCGTGGACTTCCTCTCCTCCATTCCAGTGGATTATATCTTTTTAATAGTG
GAGAAAGGCTTTGACTCGGAGGTTTAa
>NODE_170_length_426_cov_15.899061
ATGAACCGGAATGAACAGTAGAACTTAAAGCACAAGCTTTTTAATGCATGTCCTTCTCAG
GTTTTCCTATGTGTATGTGGGAGTAGCTCTGTAGATGTGTTTAATATGATGCTGTACCTT
CTTGAATATTTCAGATGTTTCTTTGCTGCTGAAAAAATGTTGATTATTAACCTGCCAGTG
AAAAAGGGAAGTGGCCATCTTTGTACAACACACTGCTGTTTTGCTGTAACCGCGCAATGT
TTTATGATCTTGAGTATTTTATAGAAAAGTAGAAGTATGTATCAATAATATGAAAGCAAT
AGCTAAATCATAATGAAGAATAACATGATCAGTGAATATTGTGGAAAATCTTTAGATTCA
CTCTGGGTGGATTTTGTACTGTATTTATTACTAATGATGATGCAAAAAGTTGCATAGCTT
AACCCAAACTGTTCTGTCTCTTTTTTATTTATTGTCTTGTATATGATCTTTTTGTATGTG
TTTTTCAAATAAACTGCCTAAAATGCTGAGAACTAATTTGACTTGCTGTCTTATTTGTGT
TCTTGTTACTTTAAAAAAAAAAAAAAAACC
>NODE_171_length_376_cov_12.845745
GGCACTAAGTGGGCGACAGGCTGGGCCAAGACGGGATTTGTTTTCAGCCTGCTCATTCAA
GCCCATTCACTCCTTTTCCCCTTGCAGAATAGGACCCTTTGATGGAGGAGATATTTAGTT
CTCATGCGGCTGGTTTGGCACTGACTGGAGCTGGGGCTTATTTGAAAGGGATCTTCCTGC
CCCCGTTGTCTCCAACCCCCCACCTCCTGTAGGCAAGCGGAGGGGAGTGGAGCACGACAG
ACAGACAGCCCCACAGCAGCCCACCCACACTAAATTAATTCTGACAAGGAACTTAAGATA
ACGTCAAAGCGCTGACTAATCGCAGGATTGGGTTTCTGTAAGTCAGGGAGCTGTGAAATG
TGCCATCATATCTAATAAAAGACCTCCAGTTGCTCCCTTTCTCTCTCAGCAGTGGTGAAG
GTTGGGGGAAGTGGGGCTGTGGTGTCGACTGTCTAGCTGAACTGGTCTGGAAAACAATTA
AATTTCACTTCGGCAGTGAAAGTGTGTGTATGTGTGTGTG
>NODE_172_length_674_cov_15.005935
AACAAGACAACAATCGACAACAATCTTTAAACACGCTTGTCATTCTCCTCTGAGAGATTT
CCATTTCAGCTACTTAAGCGGCACATGAAAACACGACAGCCATTGCCAACGATCTCTAAA
CACAACTCTGGTGTTCTCCCTCCTTGGAGAGATTACAGATTTCCAGCCATTTAGCAGAGA
ATGAGAGGCGTCTGCAGATTGAGGGGATTGGTGCAGCACACATTGGTGTGTCGCAGCCTG
ACTGGGTTGAGCGCAGTGTGCCATGTCATTTTTGGGCGCGCTGTTGCTCAACATCAAGAG
AAATCGATGGCGTCTCCACAGGGGCAGGGAGGCCTATGGAATAGAGGAGCTTCTCAGGTC
TGTTTGAACTCATTTTCTTTTCTGGGCGGTTGCCCCCTCGCTCAGCCCCCTAAGGCATCT
CCCTCACAGCAGGCCCTGACAGCTTGACACATTGACAGCTGCCGCTGAATGACAACTGAT
TTGTACAAATTTCAAGCCTTATAAATCTACCTGTCACAACAAGAGCATAAAAGAGCTCGG
ACCCAGCAGGTAATTCGGAAGTGGTGGGGGAAGAAGAAAAAAAGCCTGCTTCCTCCTCCT
CCTCTTCCTCACTGCTGACAGCCCGGTCTGAGAGGGAAAAAGAAAAAGATAGGAGATAGA
AAGTAAAGAAAAGACAACATGGCTCTTTTTCATTTCCTGCCAGTATACTGTGATTCACTC
CTCAGGTCCACTTTGAATAAGAACCAGCGAAACCATTTTCTTGCCATCAGGTGATCAATT
CTCTCATTTAGAGATTATAAAGACTGAAAAAGAGTTAg
>NODE_173_length_350_cov_12.171429
CCTTTTCCTGTATCAACAAAAAAGAGCTGCAGATTACAAGCAGGGAAATAAAAAGGGTTG
CTGCAATCGCATGATGTGAAAATGCTGTCGCTTTGCACGTTATCAGTGAATATATTAGTC
TAAATCGTCCTACATGTTTGCTACCACAGTGTCAACACTCCAGCTGTCCAGTAAAAAATG
AAGTTAACAGATAAAATGTCTCCTTCAGTCCTGTATCCAGGTTCTGCCACACAGGCCGTC
TGGTAAATGAGTTGTGGTTAGGGGTTCCCTAGTGATTGGTTCGGATTAAGAGTGAATTTT
CTGTCTCCACTTCTGAATTCAAGTGGATAAATGAGTGGGTGAGTGAGGGACAGAGAGACA
GATTGGACGGGAAAGAGTAGGTACAGACCTCTTCCTCCTCAATTCGAGCAGGTTCAATCA
GCAGATTATTGACTTGATCAAATGACACCCCCTGTTAGGACAGGAACCAGCGAGAGGCAT
GCGGATTAGTCAGA
>NODE_174_length_440_cov_12.538636
CTGATGTTTTTTTACAACTGTGAGCCGCAGAGAGACAGTGAATGGCGGTGACGGCAGTTA
TGTGCCACCACAATAAAGCTGCTTTCCATCGCTTTGGGCACACTTTACTGCTGCTCTTGA
TATCAGTATTAAAAGTGATTTGCAGCTCCGTATGTGGCAAGGAATCAAAACTTAATTTAG
GCAGATAAAGATGCCATTTGGGAGGGAGATAAAGTGCTGCATCATGGGAGATGTGTTCCC
CAGCTTGCTCTCAGCTCCTCACCCTTACAGCGCCCTCAGATTTACTAGCTCTTTTTTCCT
GCTCCATAAAACAGCAAATCTGCTCGCCAGGCGACACAGGCAAATGTTAATGGATTCATT
TGTCAAGAACCTTCCACTTATTTACAGTCCTCTTCCATTACCGTCGCTCCTCCTGCAAGA
GAAAATCCAGTGGCCAAAGTCAAAATATCGATTTGCCTGTCCATCAGCCTGTGAGTCATC
CTGTAAAACATGCCGAGCCAAAGACACTGCTGCCACCAGGAGTGTGTTTCAACATGACAG
TTACACAATCAGGGTACAAGCTTCTTTTTTTTTTTAAACCAaag
>NODE_175_length_463_cov_26.241901
ATTGTCAGTCTTTTGCGGCATGGTAAGGAGACTTAAGCTGGGGAGACTGAAGGCATACCA
TGAAGGCAGCTTTGATCACATGAGCTGAGAAAGTGATGTGCCTATATACTCATTATTTTA
CCTCATGACTTGTGTCCAAAGAATACAGAGGATTTCCAACATTTAATACCACAGTATTTT
CAAACTACAAATGTCGTCCTATTCTTATAGTTACTGAAGCGAAGTCAGTTCTCTATAATT
AAGGCAACTTTATAGGCACTGTTCCCTGGCGAGTGTATGTACGAGTACCTGTGTTAGATG
TTTCATCTTTATTAGCCAGAGCATGGTAAGCCTAGCTCTTCATGCACTAATCCCCAGCTA
AAGAAACAGCTTTCAAGGAATTAACATCAAAAGTAAAGCTTTGCGTGCCGGCGGGGGAGC
TTTCAACAGAGCCTGCCTCAACTATCTCCTAAGTATTTTCAGAGCCTCGGGGATGAAGTG
GAAGTTAAGTTTAACTTGCTCTGTGTTCTTCTGCAAGTCTTTGACCTTGTTCTCAGGTCT
CTTAATAATCCCTGATACGTTTGAATCCGTACAGCGTTTGCGGCATTTCCATGAGGCACT
GCCAGAG
>NODE_176_length_488_cov_25.881147
ATTACCAAGGAAACAGCGAGAAAAAAAAAATTCCTGCTGGGGAGAAAGAGACAGAGCCTG
TGGAGTAGACAAAGAGGAGAAAGAGCATGGGGGGAAGAAAGAGAGTGGGAGGACAGAGAG
ACACAGAGAGAGAGACAGAGAGAGGAGAGGATAGAATGAATGCTAACAGGGAGCCCAAAC
CCAGTACTGAGGCTTTATCCTTCACAGGCGGAGGAGCAACAATCGCAAACACATTTTCTC
TCGCCCTGGCCCTAAGAGAGATAAAAAAGCAATTTGTATTCTATTCCTATTCAGCGTCGC
TTGGCCTGTTTCTCTGCCTGCATATTTGTAAACACAGCTTTGTCAGAGCAGCTTAATCTT
CCCAACACAAACACAGACTACAGGAAGGAGGGGCGAGAAAGGGCGAGCAAGGAAGAACAG
TGATGAGGGGGGATAGGGTAAAGGACGAGTAAGAGAGGGAGGAGCAGGGTGAAAAGGGTA
AGAGGGCGAGCATGGGAAGGGAGGTCTGAGGAGCAACGGAGGGTCAGATGAGAAGTCGGT
CAGGGCATCAAGGATCAGAACTTGTTTCCGTCTCTGCTGCCACAGGATGTCTCTGTGTCA
AACTCCGAAAGACCCACTGTGTGACAtaaaag
>NODE_178_length_431_cov_20.598608
GTGACCCCGGCACTGTAGACTGCAACTGTAATGACCGGTGTTGCCAGTGAAGATGGTGCC
TTTTTGCTGCCTGCTCTTACTGCAGGCTCTGTGTGTGATTGCCGTGCGGCTGGATTCACA
AGGAAGGGCATAAACTTGGACTGGAAGACAATGCATTAAGACTGCTGGTCCCTATGCCTT
AGATTTGGCACAGGTTAGGTAGAGGCATGAAATGCATATTGTTTGTGTTCATTTGAATAA
GGACAAATGTCAGATTTCCATGGCTCCAGGCAGCCTGCATGTTAGATGATCAACTCTTTT
GGGCCCCTGGATGTGGGGTCATCAGTAGCGCTTCCAGGTCACTGTCACTGCATGCCGGTT
TGGGGCCATAATTGACCTTTTGACAGAGCACAGGGAGACAGCCTTTCTCTGAGGGCAGGA
ATAATCACTTTAGATTTACTTGTGGCTGTGCTCATGTTAGCTAATTAAAATGTTTGTTTT
AAGAAAAATTCAATTGGTGATCTAAGAAAACATATTTTCGAGGTTTTATTGGATGTTTAA
ATTGTTGTGGTGTAAAAAAATataattgataaaat
>NODE_179_length_396_cov_13.199495
TTAACAATAGAACAATTCAATGCCCCAGTAATTACAAAACACTTTGGACACGGCAACATT
TTTCAACTCTGCCACACAGGTTTGTCGGTATTGGTGGCTTTCACCTGGAATGTTGGGGCT
CTTTGCTCTTCCTAACTTTGTTTTCTCTGACGCAGATTAGATCTGCCACCCCATTACAGA
TTCATTTTCCTAATTTTTCATGTCTGCGCCGCTCCCCATCTGCACAGGGCTGATAATTGT
GGGGACCAGCCCTGGTGATTAACATCAGCAGAATTAATTACGCCCGCCATTAAGGCTCCA
GGTTGCACACAATGATCAAGAGAAATTAACTTTCTCCCAGGCCCCTAAATCATCTCACCT
TCAAGTGGAGTGATGGCAAAGAGACAGGCCCGGAGTCCTGGACCCCGCTCAGCACCTTCT
TAACCAAACATGAGGTGCGCATCCTGCCTCCCACCGAGGAGATTATAGTGGCGGCTGATG
GGTATCAATTATGCCACCTTATGTGGTGGGATGAGCGAGAGGTGTCCAGGGTCTGGTGAc
>NODE_180_length_522_cov_27.932951
AAAACAAAAACACACCAGCACCACCACCACCACCACCACCACCACCTCCACCAGCAGCAG
CAGCAGCACCAGCAGCACGCTTGTCCAGGGGGCTGGAGCACCAATGAGTTGTGTCGGAGC
TAAATCCGCATGCAACTCAGCAACTGTGTCTAAATAACTGTCTCTAAAGCTTTTTATAAG
CAAGGCGCAAAAAATGAAAGGAATCTGAACGCAATCGACGAGCGACCGCTCAAAATGAGC
CGTGCATCCTCCCCGGCAGCAGCAGAAATGTCATTCATCAAAAAAAGTGGTCGCTGTTCG
TTGTTAAAATGCTCGGCTGACGTTGCTCCAATGATCATTTATTGTAACAGGTTTATAAGC
AAATAAATAGGAGAGGGCTGTCACTTGATGATGGAGGCGGCCTTCGGTCAGACGAATAAT
ATCCAAGTGGAGAGGAAGAGAGGAGTGAGGAGCGAGGTGCTTGTCCCTGGGTTGATCTCT
GAGTCTGTTTTAGATTGCTCTTGGGTTTGGCCTCTTGGGTGAAATTGACAGTCTGATTAA
TAAAATGAGCGGAGCAACATTTCCCTCTTCATTTAGGAATATTATTATGCTTTGATTCTC
TATTGTTTGCCTCCTCTCTCTCCGCCCTCCCCCTCTGTAATCGTTGTTCTTTTATttatc
cctctt
>NODE_181_length_1136_cov_5.521127
GTGATTATTGTAATAGGGAGGGGGTGAGTTATTTGTTGAATGTCTCATTGTCCTGTCAGT
CAAGCATTAGTAGTGCTTGCGAATAGTAGCATGGCGGCTGCTGCTGCTTGGGTGAGGAAA
TATTTGGTTGTGGCTTCTACTGCTCGTGGGTGGTGATGTTGGGCTATGAGGGGAATGATG
GCGAGGGTATTAATTTCAAGTCCTATTCAGGCGAGCAGTCAGTGTGAGCTTGCAAAGGTT
GTTATTGTTCCTAGGCCTAGACCAAAAAGTAGAATGGTTAAGATGTAAGGGTTCATTAGT
AAAAGAAGGATTTTAACCAACATGTTTGGGGTATGGGCCCAAAAGCTTTATTAGCTGATT
TTACTAGGAAGTGGTGTAGTGGAAGCACTAAGAGTTTTGATCTCTTCAGGTAGGGTTCAA
GTCCCTTCTTTCTAAGGAGTTGGAGGGACTTTAACCCTCATAATTCACTCTATCAAAGTG
GCCCTTTTCTTCAGGCACAGCTCCAAGGTTAAAGTTGAGGGGGGAGACCAGTGAGTGCGA
TGGGAAGTGATAGGTGTCAGATTACCAGGGCTAGTGTCAATGGGAGGAAGTTTTTTCAGA
TGAGGTGTATTAGTTGATCGTATCGGAATCGGGGGTAAGAGGCTCGAACTCAGAGGAAGA
CAACGGAGAGGAGGGCTGCTTTAGTTATCAAGTTAATTGATGTTAATTCAGGGAAGGTGT
GAGATAGGGAGGACCCTAGGAAGAGTGTGGCTGAGAGTGTGTTTATAAGGAGGATGTTGG
CGTATTCTGCCAGAAAGAAGAGCGCGAAAGGGCCTCCAGCGTATTCTACATTAAATCCGG
AAACAAGCTCTGATTCTCCTTCGGTTAAATCAAATGGTGCTCGATTGGTTTCTGCTAGCG
TGGAGATGTATCATATTGCAGCCAGGGGTCAAGCTGGTAAGATCAGTCATGTGCTTTCTT
GGGCTACGCTGAAGGTTTGAAGGGTGAAGCCTCCGGTGAAAATAATAGCATTTAGAAGGA
TTAGGCCCAGGCTTACTTCATATGAAATGGTTTGGGCGACTGCTCGTAAAGCTCCGATTA
GTGCGTATTTTGAATTTGATGCTCAGCCTGAGCCTAGAATTGAGTACACCGCTAGGCTGG
AAAGGGCTAGAATAAAAAGAATGCCTAGGTTGAGGTCTGCCATTGGAAAGGGGAGAGGTA
TGGGGGTCCAGAGAGTCAGGGCAAGGGTGAGGGCTAGTATAGGTGTAAATAGAAAGAGGA
TGGGGGAGGATGTTGAGGGg
>NODE_182_length_674_cov_13.394659
CACATCAACTTTTAAGTACTGCAGTGTGCACTGGGTAGATGATAAAAAAGTTCTGTGTCA
CTGGTCCATGCCGGTATGCTCCCCAGTCCCTGTAATGATTTCTATTCATAAACATGCAGT
GTGCTATCCTCCACCTGGCAGCTGCCTCTGTGCATATGAGATTACCATTATGCATCTTCC
AATCCCAAGGATAAACATCTCTTCACTTTTGAAGTTTGCAAGCATGAGGCATATTTTAGT
GCCATATGACTTAAGCATCCCTTCAGGTATCACTTGCAATCTTTTCTCATTCTATATACA
TTGTTCAACTTTAATGGGTATCTAATTTGTGTTATCAGCTTACAGGGCAGTAAGTAATAA
TTTGCATGGCTGCCCTAAGCAAATATGCTTCCATAAGCATCCCCATAGTATAGACACTAG
AATGGATTAACCTCCATATTGGCTATGCCCTGACGGTCAATGCTTTTTTAGAAATAAGTA
GAACAGATAGTTTAGTTTGGTGGCAATTGTTGTGAAAAAAAAATGGATTTACTACAAACC
TTTTTACATTCAGATGCTACTTTGGATAAAAGTCTGGCACGCATAGCAATGGTGAAATGA
AATCTGTGCATCTATATTTCCAGCATTGTCGACGGTGGTTAAGGCTTCTTACTGGAACAA
CCACATAATATGGGCATGAACTTGAAATGCAATATTTTTTACTGGTGAACTACAGCATGT
GCTTTAATAAGTGGCCTCTTGTCCTTCTGAAAATCCAGTTGCCCTCTAACCCGGATTACA
ATAAAAATGACTTAGTGTAGCTATGtgtgtctggtctt
>NODE_184_length_322_cov_14.357142
TGTTTCTAATCACAAAATGCTCACCAGTTTGCGACCGGCGTTCGTCCGCCCTCTCCTTCC
CCTGCCTGTGTTTGCAGGTTTGCATCTGAATCAGGGGGCCGGTGGGGGCCCGAGCGCTCT
CGGCCACGTGGACCAGATTGATGTCATTGTCTCGGCACACTGACCTTTGCTGTAATACCC
ACGGCAGACATCACAAACTCTCACATCAATTTAGCCCAATTGGATGTGGCATGTCTTGGC
TAACTCAATTTGTGGAGAAATGCACCTGTCTCTGCCTTCCCTCCCTATAGATTTACTCAA
GGGGAGGGGGGAGGAGGCGGAGGTATTGCAGGGAAGAGAAAGAGAGAGCGAGGGGAGGGT
TTCGGAGTGGAGTTGGCTGCTGATCCACTACCCTCCTCCCTCCTCCGCCCTCCCCCTCCT
CCTCCTCCTCttcacccccccaaaaaacactcacccacatgcatat
>NODE_185_length_443_cov_15.851016
AGATCGCTTTGTATTTTTCCTTATTGTATGTGGAACATGGCTGCAGTATTGTTCAAGCTT
TAAAAGTTTGCGTGAGAAAAGTTGTGCTCTGAAAGAGAACAAGGATAAAAAATTAAGTTC
TGATTACAATTACGGGACGTGACACTTAGCTGATTTCAAATCAGCGAGGCCAAATTTCAC
AAAGCCTGTCAATGGTGGCAGCAAGCTCGCCAGATCCCTCCCCAATCAAAAGTTTGCTCT
ATATAATTTTACGCAATCAGATTTCTCCACAGTCATCCAGTGCAATCAGGTAATCAGAGG
GGAGCATTAACAAGACAAATGGGGTTTAAAAAGTGGGTGCACTCTGTTTGCAGGAACTTC
CTATGGAGAAGCCCCCTCCTCTCCTTGATTACTCCTATCACCCTCATACAGCGCAACATC
CCCTGCTAAATAGCTTTCTACTACAGTACAGGCAGTATGTGCAGCAGGAACAAATGTGAT
TGACTTTACACGTAAAATGTGACAGGTAAATTAACCTCTTAGGGCTATTCATGTCAAGTG
Actaactgcccaaacttcactaaatcagccatattgtatacagtcag
>NODE_190_length_301_cov_10.754153
CTCCCCAACACAGTTTATTGATTTTTTTTTTCCTGCTCGACAGAAAGCCTGTATAACAGC
TCTATTGCCCTCATAATGATTAGTGACAAAAGTTTAATTAAGCAATTATGAAGCCAATAA
TAGAGTTGTCTGGTTTGCTTAGCTTTAGACTGTTTAAGACTTATCTCCCTCTCGCACATC
ACAGCAGCTGGAATGTGCTTGAAGAGATTAATGCTACGAGAACACAGATGCCCACTTTAA
TACAGCGCCATGATGCCGTTTGAATGAAGTTGAGAACACAAGCTTCTCTTTATCAAATTA
CAAGTCTGCTTTTCATGAATATGGAGGAAAAAGGAAGAAAAAAAAAACAGCAATGGCTTC
AAGGTGTAATTATAAAGACATACAACAGAAAGACACACAATTCCGTTTTAGTAATCTGCC
TGTATGAAATATGCATGATAATGTa
>NODE_191_length_466_cov_28.613733
ACCTGTCATCCTTCATGTTTAACAGTTAACGAGTCCATTATTGTTATCATCAACCAAATA
TTTCTCTGCATACTAAAGAGAAAAGTTTCCTTCAATCCCCCAGGCGTTAGTCTTGGATTT
GTGTTGTTCTGCAAGTCTGCGACACCATCCGAACCCCAGGAGCCTCTTGCTCAGTCTTGA
CGGATCCTCACTCTGCTGAAGCCCAATACTGTTCTTCATCTTGTGTTGTCACAACCCCCC
TGCTACCTTGATTCACTCTTGGTCGTTGGCTAGGTTTTGGATTTATTACTTTCGAGGCCG
AACAATCAGTGGACCAGGCTGTCAACATGCATTTTCACGACATCATGGGCAAAAAAGTGT
GTAGTTGTAGTTTTATTTTACCCTTAAGATCAAACAAAGGCTTGGGCGATGGAGCGAGAA
CTACACTATGATGCTGTTTAATTATTAAATATTAGTTTCTGGTGGCCTCCCATTTGTGAA
TGCAGCATCATGCACAGCACAAATTCAGCTTTTAACATCTTAAAAATAATCAGGCTACTA
ACATGATTTACTTGTCTTCATTTTTTAATTGCACCACATACTCCTGTCACACCTGTGCTT
TCATAGTTAc
>NODE_192_length_374_cov_21.537434
TTCACTCTGAACACACACACACACACACACACACACACACACACACAGTGGCACACATAC
AGTAGGGTAGAGGAGGCGGGAGGAGTGGGTTAGGGGTTGTAAAAGGAGCCGTGTGCTATG
TAATGGAGGGGAGGAATGGGTTTGCTCTGTCAGACCGGGCCGTCACAACGGCTTTGTTTC
ATGTTTGATTTAATTGTCTCTCCCCTGACAGGCCCATTCATCAATGGCTTTAATGGTCAA
TCAGAGACAGGCTGAGTGAGTGCTCCCATTCTGTTTAGCCATAAGCTGGCCTGGGCTTTT
ATTTCATCAAAATGCCCCAGCCTAATGTACATGCTCACTGGCTCAGAGTGGCCGCGGGGA
GCACATAAAGAATGACTGAAAGCTTTCTGATTTCAGATCAGTGAGAAGGATGTTTTTCTT
TTTCTTTTTTTTTCCTTCTTCTTCTTTCTCCTCCTCATCTCCTCCTCTACTCTCTCCTCC
CTGCTACACTGCCTGCTCCTCTGTTGACGAAAGGGAAt
>NODE_193_length_607_cov_20.490938
CTAATGATGCACTATATCTGACCACAAATGCGCAAAAGATAGAGGATAGTAAAAACAGCT
TTGGTCTTTCTGTCTTCAGCCTGTTTGGCCACATAGAAGGAAACAGATAAATCTGTGTAG
CTTAAACCCCTGTGCCTCCTACAGGATTAAAAATTCATAAGATATATTGAATCGGTGTGG
AAATCCCAAAATATATGCAATTTGATCAAGCGGGGATTAAAAGTGTCATTGTGCTTGTCA
ATAAGGGTTGGTGGCGACGTGGCAGTATCACATTGACTCTTGCGTATTAATACTCAGTGT
CCTATTGGGCCATCAGCTGATTGTTTGGAATGTAAATGATGCTGCTGATGGCTCCAGTGA
CTGATGGCTTAAATTCCAATTAATCAATTGCTTCATCAGTTTCCCTAATTCAGATCAAAT
ATCTCCTGAGTGCACACTCTTCTTTCAGTGGTATTAGAAGAAATAAATGCTCTGGAAGTA
ATTTTCATCAATCTCGTGTACATGCCAATATGCCTCACAAGCCTGGTCCAGGTTGAGGAC
TTAATGTCTTAAGTGTGTGTTTGTGGGTGTGTGTGTGTGTGTAGAAGAGGGATTTGCATA
TTAGGAAGGAATGTAAGGAATTAAAATAGGGTTACATATTTGTGTGGACTTACTTGCTTA
CTTCATTCTATTTATTTAGCTTTATAGCTGCCAAACTTAAGTAGAAGCCTGAActtaatg
ttgccttgcctcacgcatgtctttaggtttc
>NODE_194_length_606_cov_15.082508
ATCACTAGGTGAAAACCACACAGGCCTGCAATCTGAATAAGTACACTTTCTTTCGAAACT
GAATTAAAAAGGAGTTAAAATAGGGTTATTCTACACTGAAGGACTCAGATGCGCGTCCAT
GCGCACAAAACAGGCAGAAAATACACAATGTGAGCTGTACAAAACCAACAAATAAACAAA
CGAATGAATAAAATACTGTATGCAAAGTGCCTGGAGCATCCAGTGCGCTTACCTAGACTT
GGAGGGGGGCTGAATGCGTTGCCAGCGTTAAGACAGCGCGCAGAGTTAATGAAATATCTC
CAAATGGGAGTCAGGAGTGCGTGCAGAGATAAGCCTGATGTGGTTTATATACCCAGAAAG
CAAGTGCTCCTCTTCTCATATTGTCCAAGAGCGTTTGCATAGCTGGCCAAGTGGCTCTGC
TCTTGCTGACTCGCTAACATTGCATTGTGTTTGTTTTCCCCTTGCTATGACGTGTGGCAA
AATATTGGCCATATGTCCATCGGCAATAAATTGTTCTTGAGCGCAAACACAGCTCCCCGA
GGACGGCGCTTTTAACCCACACTGGCAGTTCTCTCCCTGCGAGATGTTTTAGGGACACCA
AACTATCTGCTGCCTCATGTAGGTACATGATAATGTTACAAcaacctgtttaagagataa
ttgtgggcgtgtggaagcgccgctggttgatcttttatactgtgacctattattcctcac
acggggctctctaataaatcgcttggtaac
>NODE_198_length_321_cov_9.956387
AGGCGAGATGAGAGCATGGAGGAGGTGTAGTTAGACATGGATGCACACACGCTAACACTC
GCAAACACGTTCACTCTTTCCTGCCAATGCAAATGCTTCTTTGTTAGTTGTCGTTTAATA
CCCAGAGAGAGCAAAATACCTTCCTTTTTTTTTGCATATTATGGAATTTGTCATGTTCAG
TTGGAGCTGTCATAGCTAGAACAGTGTGCGCTAATGTGTGTAATCTGCTTTGCAACACAT
CAATTATGATGGATATTGCTCCACCGCCATGCTTCCAGGGTTTTTATACAAGCCTGCAGG
GGAATCCGTCTTTTCTTGTTAGGCAACCTGTTTAGTAAATAATGATCCACTTTGAGCCCG
GCTGATGCCGTATAATGTGATGTGCGCGCCTGTGTGCACGCGAGTATGGCGCGCGGTGGT
GGCGCTTTGGTGCACAaggatcaagccgactagatcaaaaaacac
>NODE_199_length_371_cov_14.665769
TTCCGATCTATAACTACGAGATGTTGGTGCCAATTCATCGGTAATTGTCCCTTCTGGCAC
AGTCTGTTGAAAGTCCTGGAGAAGCCTAAGCTCAAGATCACTGCAAGTGTTAATCTTCTT
ATACTTAAGGTATCAGGTTTTCTTTTGATGTCGCTAAACATGTTGACTCCTATCTCAGCG
CAGAAGGCAATCCAGACATAGCTATGAGCGAGATGGGGGTTTGTCTGCCTTCTTCTTCCA
AGAATCTCATGGTTTGTGTGTTCCTCTCCTAGCATCCATTACTGTGCTAAAATAAAGAAA
CAACAAAATGAGAGAGAGAAAAAAGAAACAGGAAGAAAGGGATTGATTCTGCGCTAATTG
TCCTTTCCTTAGCGCAATTTGGCTTGCTCTTGTTCGGTGTAAAATGGCCTGATTTATTTT
TAATGAGGCGAAATCCTATTTCTCAGACTAGTCAgtataatagcccaaggttatttccga
gacctgtttcttcagcgggctcctttcaagatcaa
>NODE_200_length_574_cov_21.869337
CTGTGGTTAGGCATGTCTCTTTCTTTGTGCTACATCTGATTAATTACAAAACAAGCTGTA
CATCTTTACTGGAAAACAATGCAAATTTTGAAGGAACCTTTTGCACCCCTGCATAATAGG
ACAGATATTTCAACCCATCAAACAAGACATATGTTGCAAAACCAAACCAAATCTAATGCC
TTCATTCTCATTGCAGGTACACATACAACAAAATTTAAAAGCTTGTGTGTGAGTTAACTT
TGGGGATGGCAGAAGCAGGATACTCACCAACAGGCTTTTGTGTTTCAAGGCTCTTTCCTT
TGTATGTATCAAACAGGTTGAGAGACGCATACTTGGTTTTGCCTTCCTTCCCCTTTGCAG
TTTGCCCAGAGCGCTCTGACATTGCGCTGTCCGCTCATTGAGTATGGTGAGCCCTGAGAC
TGTGGGAGAAAGGAGAGAGAGATTTGACACCAGCTATACACAGAAAGTGAAAGTGTTGAC
TGCACAAGCATTCAAAACAACTAAAACAGAAACAGTTTCACAAATGAAAATAAACACAGG
ATTTGACTCATCTCTTGGCTGAGGTTAATATAATCAAGCACTCCTGGCGTAACTTACAAT
AAAACAATTTAGGATATTACAAAACAGGCAGGGTACAGAAATATATTTGAGACATGCTGA
AACTAAATCCTATAAAACATAGTAAAATACCTGTGTTGAGGAAACACACTGATAAAAg
>NODE_201_length_458_cov_18.074236
TATTTCATCTATGTCCCAACAGATCGACAAAAAACTAAAATATAACTTCTGCTCTACACC
ACTGCTATATGATATTGTGAAATAAAATATTGACTTCATAAACACAACAGTAGTAAAAAT
AAACCTGTACCAGACTGTGTTATGCCTAGCTGCAAGCATCTACGCTTTAAAAAAGTAAGG
TTGAGTGTGCAAGAAATGTGAAATTCACAGAGAAAAAAAAAGTATTCCCAGCATGTTGCA
GAATACCAATATCCTTAAGCAGGCGGGGTTTTTGATGTATAGACTCCTGCCAGTGAATTG
TACAGATGAGACACTTAAGGCAAGACAATAGTGTTATAGATTGTGGCAAGAGTTAAATCA
ATAGACCTTCTGAGGAGTAACAAGACACCCAGTAGCAAGTGCTACTGCTTCACACACATA
GGAGGGGCTGGGAAACAAATGAGGACTGGCAGACAGGGGCTAAGACCTCAGTGTCACTGA
CTAGCCATTAGATGTTAGTGTGTATGCAGCTGTGTGTCTGCGTGTGTGCATCCTTGGTCT
ACTCTGAACATGTGTTATGGATGTGTGTAAGTGTatgtgtgaatgtgtttgtaaggcata
ag
>NODE_202_length_527_cov_26.705883
CACACTCAAGTACAGCAACAGGTAGAGTCTCTGACCGCAAACTCTTCCGTGGCTCCTCTG
AAAATAATCTCTCCCCCTTTTTTCTCTCTCCGTTTATCTCAATTGAGTTTCCAGCCCTTT
TGTTCGCTCTTCTTATCACTTGGAAAAAGGTGAACCCTCGTGTTATTTTTATTTTAATCT
TTGCTTTAATTGTAGTTTTTACCCTTGTGGTCCCTGATGGCTTCGCACAGTGATACTCTG
GTGGTGTTCTTTGGGGCAACAGCTGGTGCAAATGGGGGTAAACTGGGTTCGGATGAGAGG
GAAATAATTCTCTTGGTGTGGCAAATTGTGGATCTACATGAGAAAAAGGTACGGACCTTT
CTGACCCCTTCCTTCGTTGTACGGTTTCTTGTGTAGCCAGAGTGTTTGTGGCGTAGTGTG
TACCTGTAGAAGAAGAGTGTTTGACATTTAAATCAACATGGTGTGCTCTCTGCAGCCGTG
CTTCATGCTAGCTAACGCTACATCAGCTCTCCGGCGTTAGCTCACCTTTTAACAGGTGTG
CGACTGAAACGTAACGAGCAGCGGAAAGCTTTAGCTTCACCTGAAGGAGAAAAACACACC
TTTTTGGTTTAGCATGTCAGCCTGTCGATGTAAACCACGCTGCATTGACAAttaagtgcc
tttattgcaac
>NODE_203_length_402_cov_5.233831
GTGATATTGCATTCAAAACAGGTTGCCCCTTTGGGCATAAGAGGACTGTAGATGACAGGG
GGGTAGTTGTTCCCTCCATGGCGCAGCCTCCGGTGAACTAGCTCTGACATTTTAGCCAGA
ATCTCAGAAGCCTGCGGGACTACTGAAATGTCTTGGGAGAAAGCAAACTGAGACAAGAAG
GGGCCCATGGGAAATGTAGGCATGTTATGCTGCACAGGGGAGGAGGCCAGTCGGGGGCTG
GAGGGCTCAGACTTGATCCTAGTGTATGAAAAACTGGCTTTGCTGCCTGGGTGGGCCTCT
CCCTTCTGAACAGACAGCATGGGCTTCTTCTCAGCCTTGTCAGCCTCTCCGTCTGTGCTG
GTCTCCTTGTTGAGGGCCCCTTTGGGACTTCCCAGCAGAGCATCCTTCCTGTTGGCCAGC
TCAGCGCGGGCCTGCTGCTGCTGCTGCTGGAGGCTTTCCTCAGGACCCCTGGGGGAATGC
TCGGTGCCGTCGCCTTCCCTGTGAAGTTTGCTGCCGTGCCCATGTAAGTCCTGATGCTGT
AAGAGT
>NODE_204_length_421_cov_14.973872
GTTACTGAATGCAAAAAAAAAACAAACAATGAAAATAAATAAATAAAAATAACTTCCTTC
TAATTTGTAATCATGGTCACCGCTGCTCCAGGCATTTAATGCCAAGCTGCTGATTGTGGA
TCCCTCTGAGGGGCGGGGCTTCAACTTTCACACTCTAGATTTAAAAAAAAAGCCAGTGCT
TGATTTCCAATGCTCCGCCCCCCAGCGGCATGCATGGAGGGGTGTGTGCGTGTACGTGAG
CATGTGTGATTGCTTTGTGAGACTGTGTTCTGTATTTGTGGGTATGATCACCAGAGTGTG
CTAGAGACTGTGTCCTCCTACTTGTCTTAACTGATCCTCGTCTTATGGTGTGAGCTTTCA
GCCTAAGCAGCTCTAGCCAGGTGCTGCATCTGTCTGCAAAGGAACCGTAATCAACGGAGG
CAGCTGGAGAGAATACACACACACAGACAGACACACGCACACGCGCACACACACACACAC
AGCCCACACCCGAAACAAACACAAACGCAACGACAACAACAACAACAGGAAAAGAAAAGA
AAAAAAAATAAAACAAAACAAAACA
>NODE_206_length_422_cov_15.635071
GTTGCCTTTGCATGACATCATTCCCAAACTATGCCCCCCATACCCATGTGAATCTGAGCT
GTCACAATCAGCAGCCCCCCCATTAAACTGTACTGCGCCGCAGACCCATACGTTTCTTTT
TCTCCCCCCCTTTTCCCTTTCTGCCTCTCGTCTTCTACCACCAATCTCCTCCCTTCTTCT
TCTTTTTTAACCCCCAGAAAGGCATTGTTTGAGTCAGGGCTTGATCAAAAAACTGTTGCC
CGCCAACCACGGGGCTTTCTGTAAATTCAATAAGGCCACCTTAAAGATTTTCCTAATTAA
TGGATGACATCTTTGGCTGGAGGAGAGGCGAGGCATTCTGCTCCAGCTCGCTCTTTGTTC
GCCTCCTAATTAACTTTCCTAGGTCACTCAGGTCCCCGCAACCTGAGAGTGAAGAGCCCC
CATTGAGGAGGGAGTTGTAAACTTACTTTTTTTGCCTCGGCACTTAAAAGGGGAAAGCAA
CTATAGGGAACAGAAAATATCCTATTTAAGTCCTTTGTGAGTGAACTGCTTGCACATGTT
CCAATAAAGGAAGTCTTCTAAATAAg
>NODE_207_length_499_cov_41.577156
ACGACTCGCGGGTGATGATCAGCAACCAAGTGCCTTTGGAGCCGCCGTTGCTCTTTCTTC
TGGAGGAATACAAAAACTATCTGGATGCTGCTAATATGTCCATGAGGGTGCGGCGACACT
CCGATCCCTCGCGGCGCGGAGAGCTCAGTGTGTGTGACAGTATTAGCCAGTGGGTGACAG
CTGTGGATAAAAAGACGGCAATAGACATGTCTGGGCAGACAGTTACCGTCATGGAAAAGG
TCCCTGTCCCCAATGGCCAACTGAAGCAATACTTTTATGAGACCAAATGCAACCCCATGG
GGTACACAAAGGAGGGCTGCAGAGGAATAGACAAGCGGCATTATAATTCCCAATGCAGGA
CAACCCAGTCCTACGTGCGAGCACTTACCATGGATAGCAAAAAGAAGATTGGCTGGCGGT
TTATAAGGATAGACACTTCATGTGTATGCACATTGACCATTAAAAGAGGGAGATAGTGTA
TAAAATGTATAGATTTTATTGAAGAGTTTAAAAAAGAGAATAAAGAGAAAATATCTATTT
GTATATATACATAACAGGGTAAATTATTCCGTCAAATGAAAATTTTATGGACTGCATGTA
AAAAAAGATGAAGTTTATACAGTAAAAGTGATACTACAGTCTa
>NODE_208_length_1495_cov_8.355184
GAGGGCCGGCGCCGCGCCGACCGAGGTGGGATCCCGGGCGGGAACTCCCGGGCGCACCAC
CGGCCCGTCTCGCCCGCACCGCCGGGGAGGTGGAGCTCGAGCGCGCGCGATAGGACCCGA
AAGATGGTGAACTATGCCTGGGCAGGGCGAAGCCAGAGGAAACTCTGGTGGAGGCCCGTA
GCGGTCCTGACGTGCAAATCGGTCGTCCGACCCGGGTATAGGGGCGAAAGACTAATCGAA
CCATCTGGTAGCTGGTTCCCTCCGAAGTTTCCCTCAGGATAGCTGGCGCTCGGAGTCTCG
CAGTTTTATCCGGTAAAGCGAATGACTAGAGGTCTTGGGGCCGAAACGATCTCAACCTAT
TCTCAAACTTTAAATGGGTAAGAAGCCCGGCTCGCTGGCTTGGAGCCGGGCGTGGAATGC
GAGCCGCCTAGTGGGCCACTTTTGGTAAGCAGAACTGGCGCTGCGGGATGNNNNNNNNNN
CTATGCCTGGGCAGGGCGAAGCCAGAGGAAACTCTGGTGGAGGCCCGTAGCGGTCCTGAC
GTGCAAATCGGTCGTCCGACCTGGGTATAGGGGCGAAAGACTAATCGAACCATCTAGTAG
CTGGTTCCCTCCGAAGTTTCCCTCAGGATAGCTGGCGCTCAGAGTCTCGCAGTTTTATCT
GGTAAAGCGAATGATTAGAGGTCTTGGGGCCGAAACGATCTCAACCTATTCTCAAACTTT
AAATGGGTAAGAAGCCCGGCTCGCTGGCTTGGAGCCGGGCGTGGAATGCGAGCCGCCTAG
TGGGCCACTTTTGGTAAGCAGAACTGGCGCTGCGGGATGAACCGAACGCCGGGTTAAGGC
GCCCGATGCCGACGCTCATCAGACCCCAGAAAAGGTGTTGGTTGATATAGACAGCAGGAC
GGTGGCCATGGAAGTTGGAATCCGCTAAGGAGTGTGTAACAACTCACCTGCCGAATCAAC
TAGCCCTGAAAATGGATGGCGCTGGAGCGTCGGGCCCATACCCGGCCGTCGCCGGCAACA
GGAGCCGCGAGGGCTAGGCCGCGACGAGTAGGAGGGCCGCCGCGGTGCGCACGGAAGCCT
AGGGCGCGAGCCCGGGTGGAGCCGCCGCGGGTGCAGATCTTGGTGGTAGTAGCAAATATT
CAAACGAGAACTTTGAAGGCCGAAGTGGAGAAGGGTTCCATGTGAACAGCAGTTGAACAT
GGGTCAGTCGGTCCTAAGGGATGGGCGAACGCCGTTCGGAAGCGCGGGGCGATGGCCTAC
GTCGCCCCCGGCCGATCGAAAGGGAGTCGGGTTCAGATCCCCGAACCTGGAGTGGCGGAG
ATAGGCGCCGCGAGGCGTCCAGTGCGGTAACGCAAGCGAACCCGGAGAAGCTGGCGGGAG
CCCCGGGGAGAGTTCTCTTTTCTTTGTGAAGGGCAGGGCGCCCTGGAATGGGTTCGCCCC
GAGAGAGGGGCCCGTGCCCTGGAAAGCGTCGCGGTTCCGGCGGCGTCCGGTGAGCTCTCG
CTGGCCCTTGAAAATCCGGGGGAGATGGTGTAAATCTCGCGCCAGGCCGTACCCATATCC
GCAGCAGGTCTCCAAGGTGAACAGCCTCTGGCATGTTAGATCAAGGCGGGTAAGGGAAGT
CGGCAAGTCAGATCCGTAA
>NODE_209_length_546_cov_37.452381
CGGGCTTTCCAAAACAATAAGTGGCATGAGGAACAGATGTGAAAATTCATAGAGACTTGA
TAGATGCACTTCTGCTACAGAATGCAGTCCATTAAAGACACAATGTGAGTGGGTACTGTA
AAAAGGATAAATGGTAAGGCTCTTTAAGTACTCAGGGATGACCCTCAAAACATGTGTGTG
AAAGTAATGTTAATTATAAAGTAGTATAATACTTGAAAATGAGGGTTTTCCGCTTGCTAG
TTATGTGCATTGGCACTTAAAGCCAATACAGTTCAACAAAGCTATGGATGGCGTTTCAGG
GATGCTGAAGGCCATTTTTGCTCTGTCCCATCCTTACCAGCTGTATTTGTTCTCTTCAAT
AAATTCAAAGTAGCCCCTTCCATGTTCCTCCCGGCGTCTCTTAACACCCTTCTTATTCTT
CTGATCAGCATTCGTGTCTTTGTCCGCATCCCCTTTGAAAATAGAACAAAGATATAGAAT
GAGGTGCTCCTTTTTGTGAGAGAGAGAGGTCGGACTGGCAGTGGGGTTCTGGCCCACAAA
GCCCGTTCATTAGTTACATTGTGTCGACCATGATCATCAAAATTAAGGCTACTAAGAGGC
AACACCTCATAATTAATAAATGATTAATATAAAAACAATACAATCATACTCCACAAATTG
TAACAGCTCTTAAAAGACCAGGTAGTAATa
>NODE_212_length_581_cov_9.497418
ATCTTGCACGTAGACCTAATTTTCAGATCCACACACACAGATTTTGAAAGCTTTACTTCG
CTATGGAGGAGGAAGAGATCAGAGGTAGAACTCAGATGAACTGTAGCCCTACAGACTGTG
TATCCCTGGTCCTGACAAAGAAAGGAGCTTCAGTAGTTTCGTGCAGCATCCAGGGATAGA
GATTAGCATGGAGCCATCAGCAGCGCTGCAGTCCCTCCCTACCCTGCTTCTGCTGTCAGA
CCGCCTCCTCCCTGCTTGTCAGGAGCTCCGACGAGGAGCTGTAAAAACCTTTTCCCCTCT
CCTTAACAACTGCAAAACAACACGCACACACCCCGGCTGAGGTGCCTGCTTTTCTGAGGC
CTCTGACAGGACGTGCTGCAGGCACAAATTGTAATTCATAAAGGTTAAGGGGGTCAATGC
CTTTTATTACCAGTCTGAGTGCATCCAGCTTGATGGGGCGGGCATGCAAATGGAATGTCT
CAGAGTGTTCTATGCAAGAACTCAGACAGCGAGTGCGTGCGTGCCTCTGAATGGGAGGAA
GTAAAAGGTGGGTAAAGGGTGGTGGGGGGGTGTGAGATCGGCTGCTCTCTCCACCTTCCA
CAGCCATGTAGGACCACACAGCCGCTGCCCGGTTAATTAGACAGTATGACATTGACCTCA
GGTAGTTAACGGCCACTTTGATATGCGCTGTCTTGCAATTAATATATTGTAAATCTTCAT
GTTTt
>NODE_213_length_472_cov_16.239407
AAGACTAATTCATCCCCTCCCTCTCCCTCCCGTGGCCACTGGCAATACTGATGACCACCA
GAAAGACACACACACATATACACACGCACACACAGACACACACACACGCATGGACACTTT
TCATACAGGCAGACGTTAGCACATGCACGTACACACTCACATGTGCACACACACACCGAT
GGCTGCTGTGGTTTGCTGGTGTAATGTGCTTTGTTGTGTGAAGGTATCAATCAGAGGGGA
GCAGATTATTAGAGTGTCTGAAAGAGATCAAACAATGTTGCCGTCTGCACCCACACATGG
CTGATTTACAGGCAGGCTGATAAAGTACTGCAGCTCTCTGTCAGGGGCTACATGACGGCT
CGCCGCGCTCTTAGGATAAATTATTGCAGAGGCCCGCGGTAATGTCTCTCCACCTAGCAA
CCAGCCGCCCCAGCCGCTGCCAGGGGAGCCCTGCCTCGTCTGCCATAATGGCACTGTGTC
CGGGGTCAGCAGTTACTGTATCGTAGCAGGGTGGGAGGGATGTATACACACAGATATACA
CACACACACCCACACACACACACGCACATACATACATACATACACACGTGTGTGTATGTA
TATATATATATATATa
>NODE_214_length_432_cov_10.731482
GTAACTTCCACAGAAGCTGTATAGCAACCCTCTCTCTCTCTCTCTCTCTCTCTCTCTGTG
CGTGTGTGTGTGCGTGTGCGTAGTCTATACCGGATTAAATGGCACCTCGTCTTAAATGGC
ACCTCGCCTCGTTTCCCCTTTCCTTTCATCATCAGCAAAATAAAGATTAGGCCTACAGAG
GAGATTGTGCAGTCTCGCCTTTAGAGGCGCAAGGGATCTTCATTCCTCCCGCCTTTGTGA
TGATATTGATGATGATGATGGCCAAGTGGACAGTTTGATTTTTGTGTGGCGAGCTAGTTA
TAAAGAATCAATATTATATCAAGGGGGTAACTTTGGTGATAAAGGACTTCAGCCACTGTG
GCTATTCATCATAAGTCTGTAGCAAGCAGATAGGTCAAAAGAAATTATATTGCTCTAAAG
AGTGTGTCTCCTTATCTCTCGGTACCAGGGGGAGTGGAGGACACGCCGATCGATACAGTA
GCTGCCGTATACTCCTTGCAATTATCAATAGCTGATTTTGTCTTCCTGGGGGCTGCATCT
ATTAATACCAGATAATAACAGCCTTTTGGACATAAc
>NODE_215_length_466_cov_12.583691
CTGAGCTTTGACATATACACAGTCTACATATACGGTATATGTTAAGTACTAAATGTAAAC
AAAATGTGCATACCACAATCAACCATTTAGCTGGTGTGTGGATGTATGGGGTAGGAAAGG
TGGTAGGGGGGAAAAAAGAAAACAAAACAAAAAAATACAATACAGACAATGTACAAATTC
CCAACTAAGGCATTGAGGCATATTAGGCATAATAATCATTGAAATGCATCAGTCAATAGC
AAAGTGTAGCTCAAAGACTAAACTGACCTCTGTCAGCGGTCACAATCCTTTGGTAAGGAT
GGACCCGCGTGTCATGCCGTCTCACTTTAGTAGCCATTGCACCTAGATTGTAACAGGTCC
ACAAGGTTAGAAACCATTCACTTTGAGGAGGGGAAAAACAGTCATCTTTTACAGTAACAA
CATTCACATTTTTAACCATTACCATTTATAATGCTTGGATAATACAACAATACACAGAAT
AACATAATACAGATTATAGTACATATACACACCACACATATTTTTTTTACATGTAGAAAA
ATGCAGTAGAAAAAAATAATACACCTTTTTGGAGATTTACTTGGCATTTAAAAATGCATA
acttaagtac
>NODE_216_length_448_cov_34.966518
TAAAGGGACGAGGTTGGTCTCATTTCTTATTTAAAATCAGCTCCATAATTTGATCTTTGT
AAAACTTAAGTTGCTGCAGGTGTTCGGCAGGAGGAATGATAGCCTTAGGGCTTGGAGCTA
CCGTGAGGCCCCGCTGAGATTTCCCATCATCCCTACAGTCTGGCAGCAGCTTTTCAAACA
GCGCCCCTTCTGAAGTTGCCCTTGGTTCTACATGTGTAGCAGTAATTATGAATGAGGGGG
ACTAAGATCTGTACAAAACCATCAAACATTTTACAGCTTGCTGCTATTGTTATAAAGATC
AATAGACACAGTATCAGTCCTGGTTTTGAAGGAGAGGTGGTGCTGTACATTTTCCCTCGC
ATACTTTCTCACTTTCTTTCTTTCTTCCTTTCTTTTGGCCTCCCTCGCTCATGTCCCCTC
TCATTTCTCTTTTCTTTCTCTCTCTCCACTCTCTCTCCCTATACAGAGCCAGTGTTGCAC
ATCCGTTTTAATTGCCGTTTGTAGGGTTCTGTGATGTGAGCTGCTAAAAGACACCCGTCC
TGTAAAAGAGCAGGAGATGGagacagagagaggaaatgaaacatattcactt
>NODE_217_length_643_cov_13.520995
GTCTTACTTGGTTGTTGTTCAGTGCTGCTGGTAATTCAGACATCTTATCCTTTGTCACGC
TTGGCATCTTACACATACTTTTGGGCTTTTACAACATATTGAATGAGCTTTCTGTAGCTT
AAATACACATACACACTAATGTTTAGCTAAACACATTTTGCCCTCCTGCCCCTTCCTCTG
TCTCTTTCTCTCTCTTCCTCGTTTTCCCTCTCTCCCTCCAGCAGATAAAGCCAATCTTGG
GGCTGGCTCCTGCCACAAAACGTTCTGTAATAGTCTAATTGTGGCTAATGGTTTGTGCAG
CTAATTAAAGTGTATGAATTACAATAATCAGTCAGCCGCATGGAGGCCATGCCGCCTCAC
GCTGTTCCTCCAAGCGTGGAAGGCCAAGACCAAAGCAGGGGGAGTGTACTTGGGGGTTGG
GTACTAAAGGAAAAGGTGAGATGAAAGTGATGAAGAGGAGGGGAGACAAACGCTTGAAAC
AAAATCCCAAAGCCGTTTGACTGCATCAACATGAGTTTCTGTACCAGAGACGGAGCAAGG
ACGGACACGAGGGATGTAGCAAGCAGAAAAGAAAACAGGACATAAAAATGGATTTTACAT
GTTTCAGTCCAGGACACAGGTTGTTTTTTTATGCTTATGCATAAATGCTAATGCTTATGC
AACAGAGAATATCCAAAACAGGAAACTGACATGGTGCAAAACTGTGATTGCAAATTATGG
TTGCACTATTTTCTTATATTACTGATATttcatactgagtgtagtcttatttatgaccag
aagtaaa
>NODE_218_length_341_cov_24.832844
TATTACCTCATCAAATAAACTATCAACAAAGCTCCTAAAATAGGATTTGTGGAAGTGGGG
GGAAACAAAACAAAATAAAAAAAGGAGAAACATATCATCACGCCCAACATACTGTATGTG
AGATGTGTGACGCTTAGAAGTCAGGGGAGCAAAGCCTTGAGGGCATACAATCAATATTAC
ATTTTCCATTGCCACCTTCATAGCTATTGTAAATGGCTTGTGTCAAAAATAATAACAGGT
TGTATCAGGAACCTTGGGTTTGCAATTTCGCTCCTAGTGCTTGGAGGCCCCGTCTGCACT
CCCTCCCTTACCCCAGCACCACTGGGTGTTAATGACGCCGTGGTGGCAGACACTTCTCAC
ACCACAACTGACTTTTTTTCCCTCTCTGCCCATTCTTTATCTCTTTACTCCTGACAGTTC
TGAGAACTGCAGGGAAAATGTGTATGTGTAAGAAAACGCTTACTACTAGAGATGATTAGC
CCTTa
>NODE_219_length_442_cov_7.572398
CTGCTGGCCTTTGAAAGATGCCAGTTAATCTGCTTACTCCTTTAATTGTGAGTAGAGGGG
TTGGGCCTCCTCCCGGCCAGAATAAGACTACTGATCCAGAAGTAAAACGATGACCACTGC
AGTTATTCCTTCCTTTAGGTTGTGCAACCCCCCTAGTTTTCTTTAGCCACCCCTCATCTC
CTCCTCCTCTACCATCCCCTCCCTCAGAGGGAAGAAAGCTCCTTGTTCTGACAATAGACA
TTTTTTGCCATATGTTGGCTTGACATCTTCATCAGGTTCACAGCAGGTTACCTTAGTTAA
CTTTCACTCCACTGCCTGATGGGATTTTCTCCCCCTGTTTCTCCAATCGGCCCGGGCTCA
AAGTCTAGACGGCCTCCGAGGCAGGGTCCTCCTAGCCCTGTGTCCACAATGGCCGTATTG
TGGACGCTTAGTAGTGGTAGCTTCCTCCAGTTACAGCGAACAGGCTAGTGCTAAAACAAT
GCTTTTGTCCAGGGGCAGACGAGGGGGGCCTAATCCACTACATACTGTGAAATAAATCTC
TCTCTGAGATGAGAGTGAGCGAGAGAAACTGAGTGAATGAAAtcat
>NODE_220_length_326_cov_30.131903
AAAACTTCAAATTTACCTCCTCTTACCTCTTTTAAATTCCCCCAAAAAGCATAAAGTATA
ATAAGCCAGTGAAAGAGAAGACACATAAAAATGTAGACTCGTGGTACCTTTGGTATAAAG
CATTCCGTTTTCCTTCTTTTCTGTCTTTCTCTTGCTCAGTAGCGATCCGATAATAGCATA
TGGAAAGTGTTTTCAAAATGCCCAGATTTGGCACATTGTCATTGAAAAGAGAGGAGCGCA
GTGATGCGGTGCTACAACAGGGGAAATGAGTTGCGGATTGGACGCAGCCCGCCTCGGTGC
GGACTTATCCCACTTTAATTTAATATTCCGCAATCACACACACTAGTGATGGCATATAAT
TCAAGGAGAAATTCAGAGGGAAGGAAATGCTTTTGTGTGTGTGTGTGTGTGTGTGTGTGT
GTGTGTGTGTGTGTGCGTGTTTTTTTACACCACTttatttgattaaggag
>NODE_221_length_659_cov_14.467375
TCAACTTAGTTGCTGTTGCATTAAAAATTCACACCACGTCGTTGCATGTAAATGTTAACT
GTGAGCTGTTGTCTGGGATGCTTCTCTTACACCTTCCTTTTTGGTTAAAATGGATGAGAT
GGATTCTGTGGGAAAGGCAGGGAGACAAAAGCGTGAAAGATGTGTGTATCCATTCACAGC
TCCAGAGGACCTTCATTACAGAGCAAGCAGGTCCTGTCAACGTCTTTTCATTACATGGTC
CCATATATCCACCCCTGGTGTCCAAACGGTCCGCTCTGTCGCCTGTCAAGAAAAGGCACT
CTCGGGGAAAGTCCTCCTATCTCCTCGATCCCCCTCACCACGCCTGATTCCAGACTGTGA
GGCGGGAGAGGCCAGGCAGAAAGGGAGGAATCGTGTTTGCCATCAACAGCTCAAGAGAGT
AGCATGGCAGCAAGATTGATGACACCCTCCCTGAAAGTAACAAAAGAACTCCTGTGCACG
AGGGCCCGCTTATGGGGCTTGATAGAGTTGTCATCCTCTTAATAAACAGCTCTGATATGT
CAGCAGCAGTGGCAGCAGGGACTACACCATGCTCACCCACCAAGCCATGGGCAGGACCAC
CTACTGGCATCACAGCACACGCAACCGTGGGTGATCTCCCCAGATGGAGGCCCCTGTAGG
CGTTAGCGGGGTGATTACTGGAGAAGAATAAATAAATGACAAAAACATCCCTGTTTCTTG
ATTTCATTGCTGTGAAAGAGAGGCTGGTAAATTATGCAATGATATccatgagaagcatta
gaattcatcctggtttaagtagg
>NODE_222_length_704_cov_17.338068
CTTGTTTTGCTTTAATATTCATTTTAGCCAAGTGTTGAGTAAATGTGCGGAGAATATGAT
TATTAGGTATGAAGCCTCTTTGCATGAGATCAGTTTTGAAAACTATAAATTTTACCCAGC
CGAAAATTGTCTGGCAATTAAAGCGTATTGTGTGTAATAAGCAGTGTCTCTATCGGGTGT
TTAGCTTTATCGAGCCTGTCTGGAGATGGAACTCATACCTGCTGCTCTGTGAATTGCAGC
ACATAAAAGATGGACTGAATATGTTCCCGGGGAATATTGCCCTCTCCAAAAGACCAATCC
GTCTTGCTTAGGGAGGCAATCTTAGGTGCGGTAGATAAACTAATATTTGTGTATAACCTC
AGTCAGACAATACAAATGATCGGATGATTTTTCATCTCCTTATGCATACAGGGAAATATG
AAAAATTGAGGTTTAGGAATATTTGCAGGGTCTGCGAGGCGGCTGGCTGGGCCGCTGAGT
GCCCTGGGCCACGCTCCTCACCAACGACTGCAGAGTGAAGAGTGATGAGAATATTATACC
CGTCTGTTTCCCGTCACTCCCCATCCTCCCCTCCCACCTTCTTCATTCTCTCCTCTCACC
ACACTAATTCATATGGCCACAAGATGGAGAGAGAGGGAGCGAGCGGGATAAAATGAGAGA
TCGAGTACGACACTGGCCGCCCCTTTGGTTTgccgtctttgactttcaccgtctgtccac
ccgtccatgattgacagtcacgctgacataaatctcctgcttgtcttgctgcactttatt
gtccctcccaccctaaaccaacacccctgccaccgctgccaactccaactgtcgacacaa
gccctctc
>NODE_223_length_347_cov_18.296829
AGGGAGGGAATGAATGCATTTTCTTCTTATCTATCTGTCTTTCACTCTCTTTCCCCAGTG
AGAGAGACAGAAGGGAATAAATGGCTCCCCTCTCCTCTCCGCTCTCCTCGGTGTGGGCTG
ACAGCGCAGCAGATGGTGGTTTAAGCAGTGAATTTATGAGCGCCACAATCTTAATGTTGC
AGAAAGAAAAGAAAAGGACTCGCATCAAACGCCACTGACAAATGCACTTGCTAATATTAA
TGCACTCCTCATTCATCCAATATGCTGCCTAATTGCTTTTCTGTACACAGTAATATGGCA
CCTGCTGCTCAAGTCCGGCGCTCGCGTCAGGAGAGGGGAGATCGAGGAGGGGGTGGGGGG
CGGACGTGGAAGTAGAGAGAGATGAGGAAGAAAGTGTCTCTCGCTCTCTCTTTCTGTCTT
TCTCGCTCCCTTTTTTCTGTGATGGATGCAAGGCTGTGGATCATGCGCCAGACCTGTCAG
TGTTCCTAATA
>NODE_225_length_325_cov_47.390770
ATTACTTCACAGTGGAATTAGTATGTATATTTAATGCAGCTTCTTTTCTTTTTTTTTTCT
TTTCTCCTCTCCGTCTTTTCTTCTTTTTAAATCTTGATGAGTGATGCAGGGAGGAACGGA
GATGGGGTGGGGTTGCTCTACTTGCATGTCTGGCGGATATGCCAGGGCCATGCTAATAAA
TGACAGCTGATTTATGCGTCTGTATTCTTTTATTTATAAAAAAATAGCAAGCGGGCTGAT
TTCTGATATTAATAATACAAGTGGATCCACTTTGATTAGGCTTCTGTGGAGAGCTGTGCA
TATTCAGCATTACAATTAAAGCCTCTGATGTGAAATAGGAATGACACGCTAATGAAGCGA
GCTAGCGAGCCTGAACCGCGACTGTCCAACAGCATTACGGCCCATCTTGGATGAAGAGTA
ATTATACGAGGAACACTGAAATGTCATTAAAAATCTTCAGTAAGTGATA
>NODE_226_length_497_cov_8.895372
AATCAGAAAGGTTTATCTGTCTCAGAATACTGAAAAAAATCTTCTTTCTGTGTCTGTCTC
TAACATTATTCTTCCTCTTCTTCCCCCATCAGGATGACAAAGAAGGTGGTTCATCCTCTT
GAGACAAAGGACCTCACTCACACGAATGTGGACACACTCTCAAACACACACACACACCCA
TACACAAGAGCACCGAGGTCTGCTGTCATACACCTCTCATTAATTCCTACCTGTCAGCCG
GCTCCCCCTACCGTATCGGCCCCCCGAAAGGTGACAGCTTTCCAATGACTGACAAAGGCT
CTTTAGGTGATACAGAAGATCCCTAGCAACCGCTGGCTTCTGTAAAGTGCCCCTCAAATG
TCACTTTTGCTGCTCCGAGACGTGCGCACTCACACACCCACACACAGTATTTTTAAAACA
GAGGCCTGCTCTCAAGTCTTCAACCATCTTTGACATCCAGAGGCTATGGATGTCACAGAG
GCCTCAGCTCTTAAAGCTTTTAACATCCGAGAGAGATGGCGTTGTTTGACAGCGCTATTG
GTGGATGCTATTGTTGCGTGTCGTTTTTCCCCCCCAAGTGCATGGGATTTGCTTGTTTTT
TCTGTTGTAAGAGGCAGATAAggaagagcgagaaacagaac
>NODE_227_length_182_cov_24.318682
AACCCTAACCCTAACCCTAACCCTAACCCTAACCCTAATTCCGGAGCTTACGGTGAGGGG
CTGGCCCATGCAACGGGACCCAAAAAAGTGTCCCTACAAACCTATACCAATCAACTCAGA
GCGGTCTGAAACGCGCTCTCAAAGGCCTTCTACGGGAACTTATCTTGGCCTCAGCACTAT
GCCACTGGCTGCGTTATGCACGTCCCATTGTCAGTGAATGGGAGAACGTTTTGGCCAATA
TCTCCGGAACCAGACGTGCTAGACACCTGGAAATGCCACCTGCCCCACCTAATTTGGCTA
TGCCGAAGACGCCGGTCTCAGTCCCG
>NODE_229_length_746_cov_6.782842
TGGATGAAGTGATGGATTACCTCACTCGTTGCTATCTCCATCGTACTCCCAGCTCTCCCT
CCTCTCCCTGCTTTGTGCCCTCTCCCCCTCTTCTTCCTGCTGCTGCTGTTCTATAGGGAA
ATGAATGGGCCTCCTGTTTGCTGCATTCGCATCTCACTCTGTCAAACTCCACCATGCATC
TGGTGCGGAGGGTTGGTATGCATGTGTGTGCTCAGTGTGCACGTGTATCCATTTGCTCTG
GGATTTGCTGCGTGTTTGTGTGTTTGTGAGTGTGTTTGACCAGGTCATTTAGTACTCTGC
ATGCAGGCTTGGAACAGGCTGATAAGCTGTTTGCAAAAACTGGCAATTAAAAGTTGATCA
GGCTGTCAATTCAAATGGAATGAAATGGAACCAGAAAGTAATTAAAAGGATGGCATGAAA
ATGACAACAATTATATCTCTTAGCTTCCCATTACCGATGCACAGAGGAATTTAATTAGTT
TAGGAGCTCATATAGTGATTCATACAGTAAACACACAATAACAAAAAATAGCAGCCACCA
CAAAAACAAACAAACAACAAAAAAACATTAAAAGTAGAAAAAAATCCACTGGTGCCTGCT
TCCTGTCTCTACAAAAATTCTGGCCAGCTCAGTCTCACTATTAAACCCTAATAGGGGGAG
GCCAACGGATATGGACAACATTGGTGTTTAACTATTGCTGTTGAATCATTAGTGCAATCT
ATGTGGGTCCAATTAGTGTGCTTTAAGTGGCTGGTGGATTGGCGGGATATTCCCAGTCCT
CCCAgtttgtccatatggccgtaggctgtgtatccgctgtgttaatgagcatgtcagttt
ctatcccactcagcattggcccaagataggctgatgggcaccttggtaag
>NODE_238_length_774_cov_16.250647
TAAACCAAATGTAATCCCCGCAGCTTTGGTTGCTAAATTGAGGTTTTGATTCACTTACTG
TAATAAATGACTTGACTCCTGAATACATTTCTGCAGTAATACTTGACACCGCGGCGCTTA
TGGTGTGCAAGATGAAAACAGGATGTGTTTCTAAGCAGATTTAACAATGCAAAATGCATA
AAGTGTGAGGTCATCACTCCGAGAGAATGGAGTGTGTAAAAAAGAGAATACGAGCCTGCG
AGGTCACAGAAATAAAGATAAATGTGAGTACCAACAGCAAGGCTGTGGCAATGGAGCTAA
TAAGAAACTGTTTTATCTTTTTACAATTTAAATTGTAACCTTGAGCCCACAGCCAGCCAC
ACAGGCTCCCGGTAGAATCATAATTCTGGCAAGGGGGAGCAGTTCTAGGTGTGGGTGCAT
GGGCCACAGCATTAGCTCTCTGAGTGAAATATATGGCAGTGACGCCTCTCGGCCCCATCC
ACAATCAATTGGATTCTTTTCCTTTAATATTTACTTGCAGCGATGAGATGCTCGTCTGCA
TGGTGATGAACAGTCTGCCACTGGCGTTTGAAGGTGACCTGTCAGTGAGTATGGACAAAT
CTCTCGCTCGCAGAAATGTAGAAAATAAATCATTAGGGGCAGGCAGTCAGACAGGGGCCT
CTCTCCCTCCCTCACTCTCCTCGGATTTAAATCAGCTCAGATTTATGATTTGAATTAATG
CTTCGTTTGGTCAAAGGAATGGTCGCAGAGACAAATGATGTTTGGTACTGAAACCATCCT
AATATTGATTACTGGGTGTCGCAGCAATCTCTTGTTTATATCAAGCACTCTCCTGTGACA
GGGTGGCCAGCaggagtcatcctgataatacgctggagatatatggcctgctctgcaccg
tagagccatgaaacacag
>NODE_239_length_375_cov_48.551998
CTTCCTTCCTCTCCTCTAATACCAATTTAAATCGTTCAACGTGCCTTTTCTCCTGCTGCC
ATTATTCAAAAAGATCATAATAGTTTTCCCTGTGCCCAAAGCACAAAAAATCAATTATTT
CCCCACAAAGACTTGAAAGTACTTAGCGCGGGCCTGCGAGGGGAAAAGCTGTGGGTTATA
TCAAATTGAAACTGCACTCATTACACAGGCACACAATTAGTTACCTCTGGTCTGCCTGCC
GCTCTTTAATTTCCGAAACGGCATATCTGTATTATAACAGAAACAAGCATGCAAATGCTA
TTGTTGGGGATTTAGAGAAATCAATAGGACGGCTGGCGAGAGGCGTTTGGTGGCGCTGTC
ACTCAAAATCTGCTGCCGGCGACTGATAAAGGTCTGAATTCAAATTAGCGCCAAAGCCGG
CCAGTGACATCAGAAGTGACATCCGAAATAAAAGGGACGGCTTCATGATATATGTAATTA
TTCTCCTCGCATTTGCGCTACTTTTTTTTTTTTTTTTTT
>NODE_240_length_402_cov_11.880597
CTCTTTACCTCCTGTCTATATTTATTTGTACTCTTCTCTTGCTTCGCTCTCTCTCCGTTT
CCTCACCCCCTCTCCGTCTCTCCATCCCCCCTCTCCATCTCTTCTGTCTCCCTCTCTGTC
TTTTCTGTCTCCCTCTCTGTCTCTTCTGCCTCCCTCTCTGAGTAAGTGAGTTTCATCTGG
GGTGCTTGCCGGGCAAAATCACCTCAGGGCGAACACTTTATTATCTGTAGTCAAAGCGTC
ACCACAAATACCATTCTACACACACAAGTGTCACTTTCCATTTGTCTGCACTCTGGCTGC
ATTAGCAGAGCCGAGCCAGCCCAGAGCCTCATCTCAAACGCACCCGGCAGAAGAAAACCA
ACAGCGTGGGAAAGCACTCGTCCTGCATTCCTGCCCCATTAACACCACTGGCAGCACCAG
AGAAGACCTACTGCCTCTCAAGGGAATTAAAACATTATTATCAGCACTGGGCTTTGTGCA
GAAATCTTATGAAATGGCAAAAAAGAGCAGAGTTTATGCAGACATCTTATTATGTTACGA
ttaggg
>NODE_241_length_478_cov_13.874477
AATATGACACATATAGAAGCACCTTTATTTTGTCTCATAACCATTTCGCATTTGCAGGCA
TTTTTAAAAGGAACCTAATATAATCATCATTTAATTGGTCAGATAACTTGTCACGTAACA
ATGCTGTTACATGCACATATTCTCAGGCAGCCTCATAAATGCCCGCAAAGGTAACTGAAT
AAACTTCAGCACTAAACAGCATCATTTCCAAGTGGAGAGACAGTTCCAAACAGAGTTCCA
CTTTCAGAAGCCACCCATTACTTGTAGAATGACTTCTTTGTGTAGCTACCTGGGCTCCGG
GTTTATTTTTACCCTCCCTATGTCCCTCCTCATTCTTTAGCAGCTTCAGGAGATGGCGTT
AGTTTGGCTTCATCTCTGACAAAAGATAAATGAGCTCTGGGTCTGTGGTGATCCACTATG
GCTGCCAGGGGGTTCCAAAATAGCAAACTATTTTTCATATGGAGCGAAGTGATATGGGGT
GCGATGCAGCAGGCGCTAACATTTACCATATCATAGTATGCGGGAATACATTTCATTCTT
ACTTTTTTCTTTCTTTTACTTTCAACTTTCTCTTCCTTTCGGAAGGTTGAGGGCTGTGGC
AATTAAAATTGATCAAGTATAC
>NODE_243_length_145_cov_9.296552
TCACATTTGACCACATTGTGAACTCAAAACATGTTTGGAAACATTGTCTTTGAAACACTG
CAGTATTGCTGTCATCATGCTCTGAAACAGCGTTTGGCATGCTGAAAAGGTCAATTTTAC
CAAATGGTGTGTCCACAGAATTTCTTGACAGATGTTCACTTGAAACAGCATTTGCCTTCA
TATTTATCACATTTGACCACATTGTGAACTCAAAACCTGGTTGGAAACATTGTCTTTAAA
AAACTGCAGTATTGCTGTTTTCATGCTCTGAAACAGCTTTTCATGCCCT
>NODE_253_length_459_cov_10.440087
GTCACTTCGTATCCCATTTGTGAAAGTTAAGACAGGAAATCTAAACCCAGTTTCACTTCA
ACAGAAAAGGGGGAGATCTCCCTCCGAGGAACTCGACTAGACTCCTCCTGTTCGTGATCA
CAGTGGCCAGCGAGCTCTGCTTCAGCTCTGAGGGACTCCTGCTCTATGGTAATCATATCC
TATTTGAATAATGAGGCAATACCGCCACTCCTGCTGCCCATTCTCCCTGCATCCTTGACT
GGAGTCTTTGATAGACACTAATTCTAGCTCCATCTATAAAGCTCCTCTCATGCATTTTTA
ATAGAATCTATTACTTTAGGATTAAATTATAAAAGACTGTCCTCCTTAAATTTTTAATAG
TTTGCATAATTGGTATCAGGGCCTGAATGCAAACCATAAAAACCCAGTTTGTACAGGACT
GAGCTGCAGAACGAGTCCGGCACAACCACACAACACTGATGCACATAAACGGCACCAGTG
GCAATATGACTCTATCACATACAAGCACACATCTGCGCAAGCTCACGCACGCACATACGA
GCTCGGCCATTATAGCTTTGGTTTCACTGTCATGGggaataaggtgctgtgagctctgaa
tga
>NODE_254_length_378_cov_16.772488
TCTTACCTTTTTATCTCCTTGCCATAGGTGCAGTGTCCTGAGACAGCTGGGCTGTAAAGA
TGGAAAGAACTGGAATAGCAAGTATGTAATTAGCTGATATATGTGACACAAGATTAATAA
CACACTCTTATCTCTTCCCCCAACCAGATGCATTAGAATTCATTGTTTTAGCCCGGGCAG
ACAGAGTGCTATTTGCCTTTTCAGTTTGAAGCTCCATATCTTTGTATCCAAGTTATTAAT
AGACTCATACCTGGATAAACCCTGGAAATGGAATATTTGTAGAATTTTAAAAAGAAGGGA
GGTGGTCGCTATTGGAAGTTTTTCTTTCCGCTGATGTAGTGCCGTGTTATAGGACACCTT
GAAACCTTGAACTTATTTATATCTGTTGTATTCACAGTGTGAAGGCTTTCCAATCCTGCA
CTCATTTTTATGTTTATGCATGTGTACAGAAATCTCTAATGACCCTTTTCAAGTTTTACT
GTGCAACACACAAATCAAATCCCCCCTTAtttgctttgtcat
>NODE_255_length_708_cov_8.833333
GTTTCTTCCTTCTGACACCATCCATTCATGCGCTACACCATGCGTAAGCATTGATTCATA
TGTGATTGGTCACATAATTCACAGTCTCAGGGGGCATTTCATCGCTGACAGACAAGCTAA
TCTAAAATCCCCCAATTTACAAATGAAAATCCCACCATCCAATTGAGCTAATAGAGGGAC
TTGAATGGGATAATAAGATGTGGTGTAATACTGTGTAAAAAGCCTGTAATGTTGTGTTGG
TGTAAGAGCCTGTGTGACTGGATGTTTGACTGTTTGCAGTGATTACAGGGGCCTGCGGGC
CTGGCGACGGCTCTGTGGCTGGGACAGGGAGCTTCTCCCTGGGCAAGGAGATACGCCTGT
CTGCCCCTTCTGCTGGAGCTACAGGGACCAGGATGTCAGGAGGGAGAGTGCTCCCTGTGA
GCGCTCTCCCTCTCTCTCTTTCACTCTCTTTCACTCTCTGTCTCTTCCTGTATGTGTCTC
TCTGCCTCTCGTTCCCGGTCTTGCTGGGTCTGTACTATTGCAGTGCTTGCAGATGTGCAC
AAACAAGGGAGGATTAAAGCAAAACGAATCTAAACAGACAAATGGAATTAGAGTGATGGG
TGTCGGTGGGCTGGTTCACAGTGATAAACATAATGATGCTCAGTATGTGTGTGTGTGAGT
GTGTGTGTTCCTGTGTCTGGGGGATTATCAGTGGTTAGGTGTGTGGTGTGTATGGCTGGG
TGACTGCTTCTGGGTTTCTTTGTGTGTTTGCCTATCTGTCTATGTTTTTGTAATTATGTG
TGTGTATATTTACTCTGTCTCTAGTTGTGTGTTTGATAAATGAGTTATTCCATATTGCCT
CACAAAAACAAg
>NODE_259_length_303_cov_5.643564
TTGTTTAGTGACAAATAAGTAACCCATTCGTCGTGTTCCTGCATTATTGTCATGCTTCAT
CTTTCCCTTCCTTGTATTTTTTTTTGCTTCCTCTCTTTTCCCACTCTCACTCACTCTCTC
TGTTTTCGTTCTATGTTATTTCGTTTTTTTGCTTCAGCAGGACACCTCCATGGTTTGGGA
GGGGCTGGGCGGCATCTGTCCGCCCTGGGAGCCCTGCGACAGGGTGCGGGAGCGAGAGCG
GGACCCATCCATGGAGTAGGAGGAGGACAGGGAGGTGGTGCGGGAGCGGGACAGGCGGGT
CATGCAGGAGGAAGCCACTGTGGAGAAAAGAAAGAAATGCACAAAGAGATTACATTGTGT
AGAAAGTGGAAAACAATGCAGAAAGGCGTGAATTTCTAAAGGATAAAGCTGACGTTAAAG
AGCATTTTTATTATTGCTATTAGTCAc
>NODE_264_length_816_cov_11.664216
TTTATGAAGGATTTTGGAAGTACAGTATTTAAAACATTTAGTTAGATGTTTGATATGTCT
TTGGTTCGAATGGACCTTGACTTCTAGCCATTGGCAACATCTCCTTGTTCCACTATTGCC
AATTTGGGACAGAGAACCACAACCTCGCCCAGAAAATTAACACACTGCTGGCAACCATCA
CCTCCAGCTGCTGCAGCTGAGGTGTTTCCAGGTGCAGAATACAGAGGCGTTTGTCCCAGA
TGTGCACCTGGATGTTAGTCTCAGTCCCTGTGGCATTCTGGTTGAGGAGACTAAAAGGCA
GGCAGCTTATCCCTTGTTCTGGCAGGGCACCTAAGTAAGATTCTTTTTTCTCAATTCTCC
CCAGACACACCATCCTGAGAAGCCACTTTTTCCTACCACAGGAAGCCCAAGAGAACACTA
TAGGTAGCAGTCTGACAGGCAAACTGAACCCTGGCCTTTTATATCCTGCCAGGTTTGAGA
AGTTGGACATCACCCCTAAAAGCGCCCAGAAGATTAAGCCCGTTCTGGAGCGCTGGATGG
CCGAGGCTGAAGCCCGCCACCGATCCGGCATGCAGAACCTGACTGAGTTTATCGGCAGCG
AGCCTTCGAAAAAACGCAAGCGGAGGACCTCTTTCACCCCGCAGGCGCTCGAGATCCTCA
ACAGCCACTTTGAGAAGAACACACACCCCTCCGGACAGGAAATGACGGAAATAGCCGAGA
AACTGAACTATGACAGGGAGGTGGTGCGCGTCTGGTTCTGCAACAAGAGGCAAGCCTTGA
AAAACACAATAAAGCGTTTGAAACAGCCCGACATCGGCGCGGCTGCACCAATGGACCCTC
TCACTGATTCTCTAGAGGAGCTGCCCAAATGAACGAGCTCTCCGGCAAAACAGTGGAGTG
GAAAAGTGGCAGCCATTTAAAAACAACAAAGGTGGATGAACTCCTCTTGAAATGAGAACt
>NODE_265_length_308_cov_1.840909
GTCATGAATATGAAGGACACTGACGGGAAGAGCAGATGACAGCAATGGTTATGATGGACT
TCTACATGCACACACATTGTTTTTGCAATTTTACATGTGTAAAGAAGCCATGTTGGTAGA
AGTGTTTACATGTGCTCTAATCACATAAATCAGACTTTAGTGTAATTGTTTTCACATCTG
TGACATGAACTAATAGGGCCGCATGAAATGATGTTGCCGGATTGGAGCCATGGGTCGTAG
GTTCACGACATAATATTGCAATTGTAAAGTTGTAAATGTATAAATGAACGAGTGTGTGAT
ATAGAGACACACAACTGAATACGACATTTGGCGTTTGTTGTCAAGTTGTATTTATACATA
TGTagattgtacttattgatagtttcatgttcaatttgaaattgtacatgcaggtatgct
gctcaccatgtcttgtttgacagtatagttga
>NODE_267_length_469_cov_16.268656
TGTAACTAAAACATCATACACATCCTGTGTTGCCTTTTAATACCTATTAGGCTACTCAGG
CTCATATATTTTTTCATTTTTTCCTGCATAATGTTAATGAAAGTCATTTTTCAGACATTA
CAAGTGCAATGATTTGCAGTTAACCCATGCAAACAAGAGAAATAGTGGGCAAACTGTTGT
GACATTCATTGTATATAATGAAATCTTAATATGGTGCATATTTAAGTGAAAGGTTAGCAA
CATAAAGGGCAAATGGATTGCCTGGCAATGAATTTTAAGCAGCTATTGATTTTACACTAC
AAGCTACCTCTTCCCTGAATGATAATTTTGAAATGGCACACTGCTTATCTTAAAGCTGAT
CTGACACAACAGGACACCAGAAATACACCGAATATTAAGGCAAATACAGACAGATAAGTA
ACGCTCTTGTAGATGATGCACCACTCTCATTCCACTTAACGAGAATACATAATAAGTGCT
GATGTGCTCTCCAAAATTGAGCAGATGCGAATACATCTAAGGGCAAACGGATAGTTGTGA
TAAAAATTTCTCAAGGGAAAAAGTAAGACTATaaaaagtttgacacctagtttcatataa
tgtatccaccaag
>NODE_268_length_427_cov_8.962529
ATAAGTAACCGGCGAAAAAAAAGGCAGGAGAGTGGGATGGGGAGGGCGGGGGGACTGAGG
GGCCAGAGAGCAGAGGACCCTTTCTCATATCCAGGCTGCCCCCATCTCGCCGCCGCTCGA
CCCTCCTCTCCCCCTTTTGCCTCACCCCGCTTTGGCCCGGTCGCTTTGCACGATACTTCA
GTGAATAAATGAGTCGTTTTAATCCGACTGACAAGCTGGCATTGCCCAGCCCTGCCCTCC
ATCTGTACTGGCGGCCAGCACAGCAGCAGGCCCCAGGCAGCCCGATGTGCCAATCCAACA
CACAGCTTATCCTGGCTGTAGCTTCAGGGACAGAAGGGTTAGAGCTCTATGCGGCAGCTA
CCCTCTCCACCAAAAGAGCTATTTATATAAGAAAGGGATTAGCCGGTGGAGGCTTTGATG
AACTGGAAAAAAAAAAGTGAATTTGCTCCCATCTTGCTCTGGTGCATGTTTGAAGTCCTC
ATCTTTTTAAATGAAAactgcactttgcttttccaagttgtaaaataatccagcgcgggt
gtcgggttttattttacgcgctcagagctat
>NODE_271_length_476_cov_4.819328
CTGCGTTATGCACGTCCCATTGTCAGTGAATGGGAGAACGTTTTGGCCAATATCTCCGGA
ACCAGACGTGCTAGACACCTGGAAATGCCACCTGGCCCACCTAATTTGGCCATGCCGAAG
ACGCCGGTCTCAGTCCCGAGTCTCTACGGCCTTCCCGTCCCGAGATACAGCAAAAAATCA
CAGGTTACTCCCACTTCCTGACGTCGTAGAGACTCGGGAGTAGGCTCAGTGCGATCGCGG
CGGCAGCAAATGGGGGGGTAGACACAAGTTTCATGTCTCTAGCACTAACCGTTTGCCCAA
ACCCTCACCCCGGGCCGAAACCCTAACCCTAACCCTAATTCCGGAGCTTACGGGGAGGGC
TGGCCCATACAACGGGACCCCAAAAAGTGTCCCTACAAACCTATACCAGTCAACTCAGAG
CGGTCTGAAACGCGCTCTCAAAGGCCTTCTACGGGAACTTATCTCGGCCTCAGCACCTGC
GTTATGCACGTCCCATTGTCAGTGAATGGGAGAACGTTTTGGCCAATATCTCCGGAACCA
GACGTGCTAGACACCTGGAAATGCCACCTGGCCCACCTAATTTGGCCATGCCGAAGACGC
CGGTCTCAGTCCCGAGTCTc
>NODE_272_length_426_cov_4.046948
GAATGGAAAATCTATTCTGCTGCACCAAGGCCTCCAATGGTGCTAGCACATACTCTATGG
AAATTTCTCTCCGCTTGCCCTCCAATTGTGTCTCTCTAAAACCAATATTTACAATCCCAT
AGCCATTATGTCCTACTACGCCCTGTTGCGACCTCCATATTAGCTGAAAATTGGACTTTG
CAAACTTAGCAGGGGAGAAGAAGACTCTTCTCGTAGATGAGAGGGGGCAGCACCAGGGGG
ACTCAGCGTGAGGTGTGGGGTGCTTCTCGACTCCCCGCTGCAAGCCCCCAACCCGAAAGC
GACAACACCCAGCAAATGCTAAACAAAAATACAGACAATCTCACACTGCTGCATTCCATC
ATTCGGTCTCTTCACGAGCATACTAATGAAATGCTAATAAAACATTAACGGACGTCAGAC
TTTACATTAAGGCTGCGCTGAAAATTTTCTACTTGAGATATGAGTTCTCTTTTGCCACCA
AAATGTGTCACTTGATCACGTATATTCAGCCACTGGTTCATAGGCCATGCAAATAAGCCT
GACAGCAGCACTTAACCAGTAACtagaaag
>NODE_273_length_448_cov_11.562500
AAAAACAAAAAAAAAAGGGAAAAAAAAGAAAAGAAAGAAAAAAGGGGATGGGAGAGGGAA
GGGGGGGACACAAGAAAAAAAAAGGCACGGGCGCCCAGTCAGTCTTCACAACAAGGGTAA
AGAGAAGAAAGAAAATAGTCACCTGGCATTCTCTGTTTCTCCAGCTCATGCTGTGAGGGT
TTTCTACGTGGGGACTCATTGGTGGTGGTAAGAGAGTTGCCTGTGACAATGTGCCAATCA
GAATCCCCGAATGAGGCTGGCAATACATGATTGGTTGGTTGAATGATATCAACAGGCTGG
TATCTAAAGACAAGAGAGAACCAAGAGTCATCCCAGCAGAAAACACACACACTCTTGCCC
TCTATTAGAAAGTCAGTGCACAACTGGCAAATTTGTTACATATTTTGGAGACACCATCAT
CGCTGGAGACACTTTTTTTTTATCTTATATTGCAGCACCAAATTGCTTGTTTTGATCAAA
CTGTTGAACGTAACATAAATTGTTGCAAATCACATATCGTTGGCaagagaatacataact
ccgttgatggtgcagcagacttgggactgagtgcaccatttttcaaagtgct
>NODE_274_length_477_cov_9.991614
CCTCCATGTTATCCTCCGTCGCTCCAGCAGGAGAGAAAATCTCTTTTTTGTCACAAAATC
CTTAATTCTTTCTTCTCTGAAGAAAGAGGGTAATACCAAGAATGTTTCCAATCTGCTTTG
AGAAATATTTGAAGAAAAAAAAAAACTCCCAATAAAACACGTGTGAACGACGGGGTAATT
GTGGACAAATGCAGCATTGAAATTCATTTTCAACTCTTTACACACCATTTCAATCTTATT
TTCTGCCTGTTAACCACATCTTGTTGGTGAGGGTGGGCAAGACTGGCCAGTATTGATGGG
TAATTGTGTATAATTCACTCCGTACACACGATTTGCATCAATACAAATCATTTTTCATTC
TGTGCTACTTAAAGCTCAACCCTTACCATAGAGCCGCATTTGAACGCTCATTAATGGAGG
TGTCCAAAGAGGTTAACATCTGAAATCCAGCGCTTTTCAGAGAGGGAGGCAAACAAACCT
GCACTTACAGTGCCACGCATTAAGATTGCAAAGAGGATAATGAGCAAAGTAGATTTGTAA
Catcctcttttgaattaaaactgaatcgggaaatgtggaaccctaagcagccatattcgc
ctttattattatataagtgca
>NODE_281_length_714_cov_15.578431
TTTACTTCGGTATAATAGGACTTTTTGAAAATTCCAACCGGTCATTTCTCCCAAATCTGC
TTTCAGCGTTCAGAACATAATGAAACACAAATGAACCAATAGCAGACAAACTCTTGAGAA
GCACTTTTAATCACGATGGAGATAAATGGTCCAACAAAGCGCGGTTCGGAAAACAAATAC
AGCAACACTGTCTCTGATCATCATTTGATAGTGTGCTGACACGCAAACTCTATTAAGCTG
TCTTCAAATATGCAAAAATGATATGATTTTACAATGATTACATATTCACTTCCCCAGCTG
GCTGGCTCCAAGCGTCTCCATTTGTCATCGACTATTGTGTCCAATTATATGATTAGCTTT
GAACACTCCAGCACTTCGAGAGCTCTCGTGTGTTCTGCCGCGCAGAGTGATTCACAAACA
AAGTCATTACAACATGTATTCACACATATCAAATAACAAAACAGATGGCCACTGCGCCTG
CCGCCTGATTTGTTTTCCACACGAGTGGTGGAAAAAAAAGTATTTTGTGTGAGCTGTGTT
TAATGCTGACTGTTTTTATTCCCAAAGAAGAGCAGCTGGCTGTCGCGCTGTTAGATCAGC
TCCTATGAAAGACAATCTTGTTTTCATTAATTTCTCTACAACAAAGGCACTTGTTGGGAA
GATTTAGAATTACAGCGGGTAAAGCTTCCGGATAATTCATCACAGGGACTTGACAGGAAA
CTTAATTGTTTTAAATGCCAGTTGCTGTGAGCAGTGCGGCTGGTTTTTCTTTGATGTCTA
ACAGGTGGGACAGATagacgaccctctgatgtttcatttgacctttgacctcctggttat
aaatccacttgtagtccg
>NODE_282_length_623_cov_16.839487
GTAATGACGGTTCCTGTAATTGTGGCAGTGAGATAGTGGGGGCTGAGGTAGGAACCATTT
TCACACTGCCACAATTACAGGAACCGTCATTACATTGCTCACTCTTACTCAAATACAGAT
AGAAGCCCCAAAAAATTATGCGCAGGCTAGGAGGAGAAAGTGGCTCACTTCTGTTTGCTA
AATTAATCGCTTCCTAAATGGCTCCAGGCCAGGCAAAGTTAACATTTGCAGTTTCAAAGG
TTTTCAGCGCTTGCAATGAGCCATGAAATTACTGCATGCCGTCGAAAATGGCAGCTGATG
AAAAGCCCAAGGAGCAGGTCCCACAGGCAGAGAGAGCTTGGAAGTGAAATCTTAAACACA
AAGTCTCATTTCTGATTCGGATCATGGTGAAATTCAGAACCAAAACTCGAAAAATGTGCA
AGCCCATGTCCGAAAGCAGGACAGGTTGTGACAAGACAGATGACGAGCAGCTGTTTGTGG
CCTGGCAGGCTCGTCGGTGAGTCCGAGGAGGCGAGGCGAGGTGAGCGCAGAGGTTGGGTT
GAAGGAGCGTAATGATGATGTTGAGGTGCTCAGCTGCAGCCAAAATGGACTGACCCAAAT
TAGGTTTGATTAAATCACAGGGGTGACGCTGCAGTTCTGCAGAGATCATTAACATCAAAA
TGAttatggtggaacagtttgacttagctgaacccaaccggttcaccagcagtctggcgc
tagaacactgcaatttgcatattgacagcaataagctttaagcatat
>NODE_283_length_393_cov_19.394402
AAGCTCCCGTCTTTCCATCCGGTAAAGTGGGCTGTTGTGATTGATTTGTGGATTTGCTCC
CTCTTTTTTTCTCTCCATTTAAGTGAAATAATGTATGGAAGCAATCTGGCGACAGACATT
TTGGAAAATCTATTTGAAATCATTTCAGTTGAAGCCATGGCAGTTTGTCTTCTTAGCGGA
GAGGAGCAAAGTATAATTGTCTGCAGTCTAGTAAAACACAGTATAACTGCCATCACACTT
GACTGAGCTTATAGCCAGCTAGTCCCATGGCCTCTAGAAGATAGAGCAGTTAATGTTCCC
TTTTATTTTAGAGGATATGTCACTTGTATCGCAGATTTATACCATGATACAGCAATTTTG
TCCAAACAGATGGATAATGGTGTCACCAGCAACAAGCCCTGTTTTTATTGAGTTTAGAGC
ATATTGTTTAGATAGGGGACTGTGTTGAACAGCTCCGCCAGCTCTTTCTCCCTTTATCTC
TCTAATCTTGCCAGTATTAGATTTGATCATTTTTGTTTGAAGGAGGAAAATGTGGCT
>NODE_284_length_443_cov_22.433409
TATCACTGCTAGAGAAAGTCGTAAAAGTCAGTCTTTTGTGTACTGATGTGAAGTTAATCT
GATTTTAATTTAATTATACGAGTTAGTTGCGGAGGGCACAGGCATTGGGGTGTTTGTTGT
AAGAATGTTCTGACATTGGCGCAGGTATGGGGCAGCTAGCATGTTAATTAATGATGAAGA
TCCTGACAATATGCAGAGGCATGACAGCGTTAAGCCAGTCGGCTGCTGCTTCCTTTGCAT
ATTAATAGATCCTTCATTATTATTTAATATGACAGCTGCTCCAAGGGCTACCATCAGACC
TTGTCTCTGTTATTTGCTGTTTTGTGCTCCCCATGTGACAGTGCCATGCTATTCTCTATT
TGTTGAAATGTTCCCTTTTCTGTTCTCTCACTGGTGTGGCTCTCTACATGCGACCGTGAT
GTGCTGTTTGTTTTGTGCTCAGGAGGATTCTGACTTGCCAGTGCGTCTATATGAGAAAAG
TGTCTGAATCTAAAGGTGACTTTGAAAGAATATATGAGGCTGGATTgatttgtttgcata
gtaatgaatgcagattagcactgagtgggattggtcttgttgacgtt
>NODE_285_length_525_cov_22.502857
ATCACCTAGCTGTCAGCAGCTAGAAATATCTGAGAAGAACACTTAGGAATCTGCACTGGC
TATGTTGAATGTTGCATCTGTGGGTTTCAGAGCAATAAGTATAGTCAAGGCACCGTCTTT
TGCTGCCCCTACTCCTCTCTGAGGTTCTGTTGTCTCAGCTAAATGCAACCTGCCATGGTG
TGATGTGAACCCATGTGGTGTGCTGTCCACCAGAGAAACCTGGGGCATCTTGGGATAGCA
GGAGAAAGATTGGTAGAAAACCCATTTCTGAAGTGGATTTGTGCCCTTGTAATCCTGATT
AATTTTGACCCGTTGTGCTCATTTTAAACAGAGCATTACAGTAAGCGTGAACACAGCAAG
CTCCGGGGCGAAACCAGGAGCTTAGCGGCTTTGGGAGGCTTAGCTGCAGATGGCATTTTA
AGCCGGACTTAATAAATTGTTTCCATTAAACTTACCGGCCCACACATACTGGATTAGACC
AGTGGAACAAAGGAAGAGGAGAGCGTGCAGACGAAGAAGAGGGGGAAAAAAAGCACACAG
AACTGCCATCATGCACATCTGAGTCTGTTAACATCTCTCTGAGGCCAAATGAAAGGTGAA
GATGAGGTTACTGTGGTGTTAAGGGAGAGAGAGAAGCTTTTGGACATGAATGCAAAatac
actcacttt
>NODE_286_length_461_cov_19.255966
GTTTGCATGTATAAAATTAAGAAGATTATTTTTGCCTTGACTGGAAAGAATTCCAAAAGA
AAAAGCACATTACAAGTTCTATAGGTGGGCATCTGTGGTGAAAATAAATTGAATTTCAGT
ATGCATCTGTTTTAGTTATACACTTTCTTTAAGTTCTGGAATAATTTTCAAAAAAAATGT
GCATGTCTTGTATGCACTCCATAACCAATATCAATAAGCCTTTCATGTAGAGCTAACAAA
GAGGCATCACATCTCCTGGCACGGACACGGTTGGTGTTGTTGAGATGTAATTGAAGCTGC
AAGGGTCACATTTTCGGAATAGAAATTACAGTCTTGTCTTTGACTTGTGTGGCGTGAACC
AGAGATGCATCCCACAGCCCTTGTGTCCTTCACAAGCCTTTATTATTTATAACGCTCACT
CTTTGAGCAATGACCAGTACTAATGCATAACCTTCTGTCCTTCTGGCTGATTCGCTTCCT
TTGAAACCAAAGATTGAGGCAGGAGAAGTGGGTGTATGGTGGATGAGGCAGGGGTGTGGG
CGGGCGAAGGGGGAGAGCTAGTATAGGGCAGTGGAGATCCAGGCTATCGAGAAGTTATAC
ATTAG
>NODE_287_length_544_cov_19.963236
GTGACTATGAACCGGAGCAGCAGCAGCAGCAGCAGCAGCTGCAGCCTCTCTCCCTGCTTG
TGCTCAGTCGGGGTAAGGCAATAGGTTTAGCAGGCGAGGAGGCGAGGCAGATTTATGGTG
GTGGATGTGACCTCTGGGGCCGTAACACGGTGATGGGTGAGTGGCTCTCAACGGTAAGCT
ACTGGCACTTGACAAAGTGCCCGAAGCAGAATGAATTTACTTCTCTTTTCCTCAATCATC
AAGCAGCCACTGCCCTGACCCCCATCCTGACTGCTATAACAAGATCTCCCATCTCACAAG
GGCCTGAAAAATTTACTGTCACATCTACTTTTCAATGAGCTCAAGTGAGCACTTCTTTCA
CCTTCAGCGGAGCAGGTGCTGGTGTAGAGGAGGGCTAACCTGCCCCAGCGTGTGTTTGTG
TGTGTGTTTTATGTGTGGTATATATGTGTGTGTGCATGTGTGCGCGTGAGAGAGAGAGAG
ATGGACATACATGGTGAAATTTTTGTACACACATGTAAAGCTGGTCCCCCTCACTTGCTG
CCTCAGTCACCCCTAAGTAACCCAAAGTCAGTGTCTCAGCCACGCAAATCCTCACAAATG
CATCCACATGCTAGAATGTGCAAATTATAAGATAAcagaaaaaagatgtttcaaatgttt
cattgttggttgcccacacacaagaaat
>NODE_288_length_238_cov_7.319328
CTACGACGTCAGGAAGTGGGAGTAACCTGTGATTTTTTGCTGTATCTCGGGACGGGAAGG
TCGTAGAGACTCGGGACTGAGACCGGCGTCTTCGGCATAGCCAAATTAGGTGGGGCAGGT
GGCATTTCCAGGTGTCTAGCACGTGTGGTTCCAGAGATATTGGCCAAAACGTTCTCCCAT
TCACTGACAATGGGACGTGCATAACGCAGCCGGTGTCATAGTGCTGATGAGGCCACGAAA
AGTTCCCGTAGAAGGCCTTTGAGAGCGCGTTTCAGGCCGCTCTGAGTTGATTGGTATAGG
TCTGTAGGGACACTTTTTTGGGTCCCGTTGTATGGGCCAGCCCTCACCGTAAGCTCCGGA
ATTAGGGTTAGGGTTAGGGTTA
>NODE_289_length_391_cov_3.887468
GTTAGTGTCTGACAAACGGCATCGTGGTCGCCGCATTACAAATGTATCGATTGTGTCATT
ACAGCTGCCCAACAAACACAAAACAAACACCGCATGAAAAGGAGCTCGGTGTTATTCTGT
GAGCTGTCCTGCACAAATGTCGCACCAGCTAGCTTGTACACTCACACTGTGTGTGCATGT
GTGTGTGTGTGTGTGTGTGTGTGTGTGTGTGTGTGTGTGCGTGTGTGTTTGTGTGCGCGC
GCGTGCAGGTTTTACAGTCAGGCTCAATACACGCATGCCAGCGCACACACTCACACAAAG
CAACACAAATCCATACTAGCCACAGGCTCCTCTCCAATCTATTTTCTGCTCAGCTGGTTT
TAAATGAAGTTATTATGACTCATTAAAATGCCCACAAGCTTGTGGAAGTCGGCCAATTAC
GATTTAAATTTAGCCTCCTGCTCTCACAACCTTATCTCCCCCCTGTACAACCAACCTCTC
ATCTCTGCCTCTGCTTTTTTTTCTTCCTTTTTTTTTTTTTTTTTTTTTTTTTTTT
>NODE_290_length_412_cov_18.652912
TAATCCAGGGATTTGAATAATCAGGTTGAAGATAATGGGCTGGGCTGGCCTGGGCGTAAA
TAGAGAGCATCCACTCATCCTCCCAGTGCTGAACTTAATGAACTTTTAATTGATGCGGTT
TTGCAAGTCCTTTTGTCATGCAACAGAAACAAGCCTCTCTGCTGATGGGCCTGTTTTCCC
GACTGGCTTCAGATTGGTTTACAGCAGGCCCTAAGTACCATGTAGTTAGTTTCATGTGTC
ATATAAAATCTGCCCAGGCACAACGACGCCTGCAACTAAAACCTTAAGTGCATCCACAGG
AATCACTCACCGGCTTTGCACTTCCGTCTTAAGGAAGGAGGAGAAATTCAATCACTGCCG
GCTTGACACACCGAAGATGAGGCACGTGTTCCTGCTTTTAGTTGTTTCGAAGAACACTCT
GGCAAGGCAAGCTGGGATTTCTGTATGTCTGAATAACATCCCTGATATGACCAGATCCTG
AGTCACTCAATATGTCAGGCCGTGTTTTTCCCAGCCCACGAATTGTGATGCATAGATAGA
GATATACCCCTGTGAg
>NODE_291_length_705_cov_5.032624
CTGTCTCAAAACAAGCTATTACAACTGTTACCACAGGCTAAATACTAGCCCTCACGACAA
GTCCACTGATCGTCATGTATTCATATTTACGGTGTCTTTATTAAACGTCTTCTACCAACC
TACACAGGAAAAGAAAAAGGGATTTTAAATAAGCTTATCATAATCACCCGTTCGCCCATT
TCTTCTGCTTTCTACTTATCAAACATAAAACAGACTGAGAGACTTATATCTCTGGTTTAC
ATTTTCACTCTGCCTCATTGTGTGTGACACCCCTCCTCTCCTCTCACTTTCTGTCCCTCC
TCATCCCCCCTCTCTCCCCCCCTCTCTCTGCATGCCCACAGCCCAGCAGTAATTCTGTGT
TTATCAACTCTTTATTATGGCCCCTCGCATCATCATTTACAATGGTAGCATCTGCTCATT
GCCTAGCCCGAGCATGGGGCAAATTGCTTTTATAGGGAAAAAACAGCCAGTGAGAGGACT
CACACACTCACAAATATACACACACACAGCAGCGGCTGCGCACAAATCAAGAAACCGAGC
CCCGGCCTATTTACAGCGGTTGTTAACTCTCCTGGCAGAATCACACACAAACACACAAAC
ACTTCACTTCTTCTAACAGGATCAAATGATTAGCTGGCCACCATCGGCGAATCAAAATGA
GTCCCAAACCCAATGAGGGAGCAGTTTTGATTTTCCTTTTATTTTTTTTTGAACATCTAC
CTGACGCTGCGATGTGAAAAACAAAtatcacatctggccttggagctctaatttctgcgt
ttggctcggtctaatttagccgctacagcaacgtgggaaacagtggggaagcagaaaatg
gcaagacat
>NODE_292_length_1031_cov_8.017459
CTTATTGATATTGATGTGAATATTTTTTGTGTTTTACTCCCTGTATTGCCTTTCTGTCTT
TTTTCCAGCCTCTAAAACAGTCCTCAACAGCATGCTGAAGGAGCCATCGTTAATTCCAGA
CCAAATTTTGGCCAAAAACATCTACCAGGTGAATGTTTTAAGTTTAGTTGAATTATTATC
AAAAACTCATTAAAATTCCTTGATTTCATGGATTTTTTCTATTTTTAGTGCCTATAGTTA
ATTTTTCTGTAGTTTTTTTATGTGTCTGTTGCCTCACAGTTACCCATCTAACAAATCCAC
CGCTCATGTACTGTGAGTTTTTAAATGTTACTCCGGCACCTGGCTGACAGACGGCATCAG
CCGCTCATGTTTGCTGATGAGGTCACGTGAGAGCCGGCGGTCATGCCTGCCAATCTGCCA
GCATCTCCTGTGTTTTCTCCTTTCCCTGCACTGTATGGGCTTTTCCCCTCACCTCCCTTA
CACCCACCCACCCCTTTTGGCGCGCCATAATATTTCTTCCCCCTCTTTTCAGTGCACAAT
AAATGACTGCTGTTATGGACCGCTGGTAGACTGCATCAAACAGTATCCTATCCCATAAAA
TTTTAAGCCTGAAATTGACGAGGAGCTATTGAAGGGGATGAGATGTGTCTGGCTTCACCT
GACATAAAAGTTCTGCTTCACAGAGGAAGTGTTTCATCCTGCCTGCCATCCCACTATCAC
CGATACAGGGGGCTGTAAGGCGATGGAGGGAAGAGGAGGAGGAGAAGATAGGCTGATCTA
AATGCATCTCCATGTGCATGCAGTGGATCAGACCCAATGTTCTATGATGCAGGAAAAAAA
TGATCATTTAAAAGCTATGTGGGGGGAAAAAAAGCAAATATTCTTCTATACAGATTTTAA
AATCACTTTTATTTGGGTTTCAGTGAGTTTTGGTCACATCAGTCGAACTATATATTTTGA
TTTTATTTTTTCACAATTCACATGTGCACCTCTTGGTATTACTATATTAATGTTTCCTCC
TTGCCCAAAtacaaatatgcccctcttcatgtagcaatgctttggccttgaccatagggg
cagaatgggagtccaggctatttaggggcaaccagctgggtagcagaccaactatttcct
gggggaggagacttatttgaatgagtgtacatgtg
>NODE_295_length_343_cov_20.020409
TCTCGTCCACCTGATGGGAACACGGAGACTTGGCTGTTCTCCCCCTCATCAATACAGCAG
GGCTCTTTGTCAGTAATTTGCAATAAGTGTCCGCGCCACATCTTAAGGGACCTGGAAATC
ATTACTGGCTGAGGCCCTACTCTGCTACTAATTGGATGCGTTGGGCCTTATCAACTGAGG
ATTTTCCGAGACCTTTGACAGATACCAATTCGAAAATCATTGTTCAGTTGTCAATTTAAG
AGACCGTTAAAAGAGCTTATTTTAATTTTAATTGGAACTTCCTCCTGCCTTCACAGTGAG
CTGCGAGGATTAAAAATGAGCTCAGGGCATGTGTGCACATATGTGTGTGTGTGCGCGTTC
ATACTCCCCTAGAAGAAGAGGGAAACTGTGCAGGTTAAATTGACGGGTAACAGTTCTGAC
CAGCGTACGAATGAAGACAGCATGCATGCACATTTAGTTTACAAGAATTTCACAGCTTTC
CTGGGAc
>NODE_296_length_584_cov_3.575342
CAACAGTCTATACAATATAACACTGGGCAGAGCAGAGAAGGTAAAAATAGCAGCTACTGT
AAGTAACAGTGGCTCTCTGTGAAAATGCTTGTGAGCCAGTGGAGTGTTATGTAATATTTT
CAAGCACTCTTGTCTTATTTGGTGTACACAGTCTATAAGGGATTACCCTGCTCACTCTCC
CCTCATAATCTGCTCATGATGACGTTATACTGCAGCTCCTGGGCTCCAGTTCTCGCGAGG
TTATGGAAAACAATCCAGACGCCCTCTCTCTCGCTCTCGGCCCCCCCTCCTCCCCAGCCC
TCCCTTCCCACGCCCCAGTGCGCTGTGGGATAGTGCCACTATAAAGTATATCCTCTCTCG
GAGAAAGATAAGAAGCCCGAGACAGGAGGGGGATGAAGATGGCGGACGCCAAGCAGAAGA
GGAATGAGCAGTTAAAGCGATGGCTGGGCTCGGAAACGGACCTGGAGCCTCCTATTCTGA
AAAAGAAGAAGACGAAGGTGAAGTTCGATGATGGCGCCGTGTTTCTGGCCGCCTGCTCAA
GCGGCGATACCGAGGAGGTGCTCCGAATGCTTGACCGGGGCGCTGACATCAACTACGCCA
ATGTAGACGGTCTCACCGCCCTCCACCAGGTTTGTGTTAGCCTACTGTAGCTGTTAATGT
CACCACAAGACACAAATATCGCTCTGCTGCTAGCAACTGCTCGCCCTGGAACACCTgtca
aatggaag
>NODE_297_length_393_cov_13.384224
AACATATTTCATGCCAAAAGAATGATGCGTATTTAATGACTCTAATACATTACCATCTAT
TTGCAATCTCATTGACGGAGTGCTTGTGAGTTTAACTACCATTAATCAGCATCAAGGTTT
GTCTATCTGGAGAAAAATAGATTAAGGGAGGGATTTTTTTCATATGGCGCATTACAAGAG
ATCCACATTGTCCTAGTTAAGAGCTATGCAGAGCAGGCTGATAGATAATGGTCACCTCGA
GGCTGCCTAATAAAGCATGTTAAAGGACTTAGGAACACGACATTACTGAGTGTAGTTTTT
ACAATACAAGATGTATTGGCTTAATATAGTTACTCACTGATGCTTACCTGACTAAATGCC
CCTCACACACAATCAAGGCTGGCTGTAATCAGTTATGTCGAAGAGGACAAGCATGTTTTT
GAGGATGCCTTTGAAGTGTTTTGGGACTTTGCTGTAAATAGCGAGGACATCAGTCATGCT
GAGACGAGTGTGCGCCTCAACGTGGTGATGTCATCTGACTAAAATGTAAAAAAAAAA
>NODE_298_length_358_cov_5.212290
CTTTGGTTGGAGAAATGACCTACCCTTCCCTGTCAGCACTAGTGGATGGGGCGGGGGCAG
GGACAGTGACCGTACCCACATTATCCAGCCTGATCTGAATGGTGGTACCTAAGGGGCTCC
TCAGGTACCTTCTCTCGATGTTGCGCTCCAGATCGGCCAGACGTGTCACTGCAATGTCCA
GCGGGTTGTCCGGGTGACGCATCACCCCGCCCTTCTCCCCCCGCTCCTCTGGATGCTCCT
TGGAGTCCTTGTCTCCCGCGTTGGCTGACGCCGGCGTTGATTTGGTGAGGGGCTTGTGCT
CGTAATACACCAGGTCCTCCCGCTCTGACTGGGGGTCCGGATACGTCCAGCCCTGGAAGA
GGGAATTGGCTCTTCAGTCTTATGGCCTCGGATTGCGTCACTCCACAAGTTGTAATCATC
TTTTCACAAAGAGAATGCATTTGTGTATATTTGTGATCATGTGTTTCTATTTCACCTTGA
CCTGTAGGCTGGCTGCGGTGAc
>NODE_299_length_317_cov_2.637224
ATCAGATTTAGAGTGTCATCACTTTGTCTGTGAGTGGTGTTAAATTACAGATGGAGTCTG
TCTCAACCAGGTCTATAGAAGAAAAGGGGTGATGATCTGGTATAAAAATGACTTTATACA
TCCATTTCTAGCATCGGCAACAACAGCTTCAGTTTGCTTGTTGGCCTGTGAGTCCCTGCA
GACTTCCTACCCACCATCACTGTCAGTTGTACACATTAAGGTCCCAAATGACCAAGAGGC
ACTCCTAGATCATTGTAACAATAACTATGTGTTAAACCTGGACAAAAACAGGCGTCTCAA
CTTAGGCATAAAAACTTGAGCAGTATTTCATtttaataggatatttttggtgggggtgca
actgctagtgctgggtatctcctgataccacttaagctgtcagtgtcatgtttgctctat
tggttgtaagttttgcagggttgtttttcctgaaaagtgac
>NODE_300_length_359_cov_3.470752
TTTTTGTTTAATAGTAATGTAGATCCTCCTATGAGTTGTTGTCACTGCAGGTCTTAGCTT
GTTATCAGTGCTCTGAAAGTTGTGCAGGAGTTGAAATTAGTCTCTATACTCTTTTCAGGT
GGTCCTTTACATTATTGTGTCTGCTGCTTGTGGAGGCCTCAACTGGCCTACATGTGTCAA
ATGAGAGGAGAGAGGGTATAACAGAGCGGGAGATAAAAGAAAAAGGGACGAGGGGGAGAA
GTGCTTGTTCAACTCTGCACGCTAATGGACACAAAAGGAAATACAGCGTTTCTTACTTTA
CACCTCTTGCTTCAACATCGTTGGAAGACAGATGCTGCTTCTCCTCCTCCTGCCTCCTTC
CTTGCCCCCACTTTGAGAGTTAGCACATTTATTTGCCTTTTGGACCAGGAGTCCCACCTC
ATACCCCCACTAATGGACAGCAGCCATGATGTGGCCTAAAACTGATGTGGAACAATAATC
TTGTCTTATGTTAGTCTGATACA
>NODE_301_length_309_cov_39.372169
CTTGCTAATCATGCGGCGCGCACATGGCAACAAACTTCTGGATGATAATGATGCAATCCC
CGTGTCAACTCGCCCCTCAAGTATAGCGAGCGATAAAAAAAACAGTGGCTGCAAAGGAGA
GGTGTGTCTCTCCGTATGAAAATCCAATGCAAATAAGCTTTCACCCCCGTGGTACTTGAA
CTGTTTTCTCTTTGATAACCCAATTATTGTCTCAAGAGCTGTGTCAATTGCTCTAGCGAT
CTCTTCTTGAACAAATCACTCCCCTAACCTCGAGCACTTTCGATTTGATTCTGCCATTTT
TTGACAGTTCAAAGTAATCAGAGGAGGCCTCGGCTGAGGACGAGGATTGATTTTGTGTTC
TCGCTTATCATGCTAATTCCCTGAAAATCAGCCTTTTTCATCCCCCTCCGCCTGATTACC
ACTCTTGGAAAAAGGCCCCTGAACTGTGTTTCt
>NODE_302_length_496_cov_9.937500
GTGTCTGTAAATACTTGTAAGCTCATGGTGCGTCTGCGTTCATGCATTAAGGCGAGCTCC
TGGCTTAAGTCCAAAGACTGTCAGAAGCCCGTGTGTGCGTGTGTGTGCGCGTGTGTGTGC
GTGCATGTGTGTGCGTGTGTGTGGTACTGTTTGGTAGAAATGACACTGGCCGGCCATGTA
AAAGTGTGTCTGACAAGGGGAGCGACGGAGTCAGCGCTTTTTTTTCCTCCCTCCTCGCCC
CCCGCTGTTCAATCCATCCAGCTGCTGTCACCACAGGGGAGCAGACAATCTATCAAGGCA
TCGGGATGCATTCTCCTCACCTGCGCCGCGCCTTTAATGAACAGCCAACATGATCCCGGC
TGACAAGCAGGAAATGGATGTAATAAAGATTGTTTCTGCATGCTCTTTGCATCCCTGATA
AATCACCTCGCTGTGCAACAGATACGGGAGCCACATGGAAATTTGATTTCACACGGCAAG
GGGGAGGAAGAAGAGAGCAGTGGGGGGAAAAGAGAGCTGCTAGTGGCAGGGTCACTCTAT
TTTATTCCTCCTTTTCTCCAGTGGAGCAGTGGAGCAAGATGTGTGGGGGCTGAATAGAGG
GGCTGTTTTTTTTTGTTATTTTTTGTGTGTATGCTCTTAc
>NODE_303_length_375_cov_4.072000
CCCCCTCCCCGTTACGCCATCCTCTCGCCCAAAAACAAAAAGCTAAAAAAAAGCCTGACA
ACTCTTAGCGGTGGATCACTCGGCTCGTGCGTCGATGAAGAACGCAGCTAGCTGCGAGAA
CTAATGTGAATTGCAGGACACATTGATCATCGACACTTCGAACGCACCTTGCGGCCCCGG
GTTCCTCCCGGGGCCACGCCTGTCTGAGGGTCGCTTTGCCATCAATCGGAGACCCCCGCG
TCTCCGCGGCTGGGGCAGTCGCAGGCGGTCCCGGCCGCCTTCGTCCCCCTAAGAGCAGAC
CTCTCGGGACGCCCGGGCGCGGCGTAGCGGTGCTCGCACCCGCCTACTCCCGCCCCGGGT
GGGTCTCGCCTCCCTCCCTCCCTCCTCTCTCTCCCTCTCGGGGGAGAAAGGGGAGCGCCT
CCCCATCCGCGGAACCCCCCTGCTTGCGCGAGCTGGGACGCGGCTGCCGGTGGACGTCCT
CGTCTCTCCGCGCTGACCGCGTCGCCCTCGTGCGCCAAA
>NODE_304_length_546_cov_18.946886
CTTTCATATAAAATGTTATTGAAGTTGCCTTTTGTTAAAAAACAAATGAGTTGTCACCAT
TGCTTGGCTGGTGTTCCACTGTTTTACAAATGTTTTTTTTCTTTTTTACAAAGACTTTAC
TTACCCACAGGAACACACTTCAGTTAAAAACTGTTTATTTTCACTTATGCCACTGTCCTT
TTCACAAGCAAAAATGTTTTCTTTTTTCCTAATGAATTGAATTTTGTGCATTTTGGCAAC
AATGCTCGTGGTGTACATGTGCATTCTCGCCCACTATAATCTGCACTGATTTGGTATATT
TTTAACGATGTAACTAAGCAACAAACGTAATTGTCCCTTTCAAAAGCTTTTGTTAGGCCC
TCTAACACAGTCTAATACATAATTAGGCATAATGTCTACAGCTCATTATAGTACACATGT
GTGTAGTTAAATGGACCAGGAGAGTAGCTCACTGAATTGTGTGGATTCATTGGAAATGGA
ATTTATTTGTTTCCTGGGTTCATATTACATTACAATTATCTAAGTAATTCACTGGGCATC
ATCAGTTTTCCTTTTGTTGTTATGTATTCCAGATACTTTTTTTTTATCACTGATTGACTG
CTGTATATTTTTCCTTATTCGAGCCCGATGTTCGGTTGAGTTACCTTAAAACAAAACACA
GTCCAGCCAGAATAAAAAAacgtctaaaac
>NODE_305_length_476_cov_19.565126
TGAACTTTCTGTCTGGTTGATACTGTGATCTCTCGTGTGTTTAGGGTGATGCAGATCGGG
AAGGCCCTGCAGGATCAGCAGTGGCTGTTTGAGAGCCTGATAATGCAGGTGGAGGAGAGG
AGGTCTGCCGTGGAGAACAATGCCAAACAGATAGAGGACAGGTTGGTTTCGACTCAGTCA
GAATCACAGTCCCAGTTCTGAGTAACGCCAGTCAATAATTTAACAGTGAGAAATATAGCA
AGCTGATGAATAAATTACTGTCTGAAATGCTGCTTTCTTCTGCATTTGGGAGAGACATTT
CCCCCCCCTTCTGTCTTTGTAGACTTCATGGAGTAAAGATTGCACACAGGAAGGCAGAGA
ACCAGATTAAAATGGCAAAGATGATTATGATGAACGAGCTTAACAAACGAGCCAACCTAT
TAATAGAGCAACTGGAGGTAATTACTTTCTCATTCTTTCTTTCCTTCTTATCGTTTAGCC
AGCCGTGAATGTACATGCAAAGAATCTGTAACTGCCATGATGTAATCAGCCCTGAAAGCA
AGCAAACGAGAGCCAATGATAATCTGTCAAAGTTGCTTAAACCAACATCTTAGGGACTCC
ATCTGTCAAGGAAGAGCATT
>NODE_308_length_354_cov_32.550846
ATGTCCATTTGTGAAATGTGTATCAAATCAAAAAATGAGGAAAAAAAAAAGTAAAAAAAA
TAATAAATCCGTAGATGCACTTATTGTACATGTGGCTAGGTTTAGTAGGTTTGACTTCAA
GTTCTGACTGCCTTACGATGTTCGGGCAGGTGGTTCTGAAAGACATAGAAAAGACGTTTG
GGAGAAGACGTAATGAAAAACAATAAAAGGATTGTAGAATAATATTGAACAATTCTGAAA
TTGCAGTTCTTTTGATGCTTGTGATTATTGCAGATGTACTTTAGAGAAATTTCATTGAAA
AGATATGACTCTGATGTTAATTCTGTAGAATAGCAATGTATACCAAATGTAATCTTTCCA
ATGCTATGAAGAATTTATACATGAAATTGATATGCAATAAAACCTGTGTGCTTTTTAAAT
GAGACGTCTACTGTGCATTTGTGAGCTGTGAGCGCTTGAAACTGATTCCTGAACAGTAAA
CGCAGAAGAAAAGTAATA
>NODE_315_length_169_cov_3.846154
ACAAGTTTCATGTCTCTAGCACTAACCGTTTGCCCAAACCCTCACCCCAGGCCGAAACCC
TAACCCTAACCCTAATTCCGGAGCTTACGGTGAGGGCTGGCCCATACAACGGGACCCAAA
AAAGTGTCCCTACAAACCTATACCGATCAACTCAGAGCGGTCTGAAACACGCTCTCAAAG
GCCTCCTACGGGAACTTATCTCGACCTCAGCACTATGACACTGGCTGCGTTATGCACGTC
CCATTGTCAGTGAATGGGAGAACGTTTTGGCCAATATCTCCGGAACCAGACGTGCTAGAC
ACCTGGAAATGCC
>NODE_316_length_615_cov_10.243902
GTGACCACGGGTAACGGGGAATCAGGGTTCGATTCCGGAGAGGGAGCCTGAGAAACGGCT
ACCACATCCAAGGAAGGCAGCAGGCGCGCAAATTACCCACTCCCGACTCGGGGAGGTAGT
GACGAAAAATAACAATACAGGACTCTTTCGAGGCCCTGTAATTGGAATGAGTACACTTTA
AATCCTTTAACGAGGATCAATTGGAGGGCAAGTCTGGTGCCAGCAGCCGCGGTAATTCCA
GCTCCAATAGCGTATCTTAAAGTTGCTGCAGTTAAAAAGCTCGTAGTTGGATCTCGGGAT
CGAGCTGACGGTCCGCCGCGAGGCGAGCTACCGTCTGTCCCAGCCCCTGCCTCTCGGCGC
CCCCTCGATGCTCTTAGCTGAGTGTCCCGCGGGGTCCGAAGCGTTTACTTTGAAAAAATT
AGAGTGTTCAAAGCAGGCCCGGTCGCCTGAATACCGCAGCTAGGAATAATGGAATAGGAC
TCCGGTTCTATTTTGTGGGTTTTCTCTCTGAACTGGGGCCATGATTAAGAGGGACGGCCG
GGGGCATTCGTATTGTGCCGCTAGAGGTGAAATTCTTGGACCGGCGCAAGACGGACGAAA
GCGAAAGCATTTGCCAAGAATGTTTTCATTAATCAAGAACGAAAGTCGGAGGTTCGAAGA
CGATCAGATACCGTCGTAGTTCCGACCATAAACGATGCCAACTAGCGATCCGGCGGCGTT
ATTCCCATGACCCGCCGGGCAGCGTCCGGGAAACCAAAg
>NODE_317_length_463_cov_10.719222
TCACGCTAATGTTTGGTTCGTGTCATCAGCCGTCCCTCCCCATCTTTTATCACCTCCATT
GTCGAGCTATCTATTTAATTGAAAGAAGTTAATTGAATGAAAATGATCAACTAAGCTTGT
ATTAATATTGCTAATGGAACTTTCTTCTTGGCCATGTTTGGAGAACGATGTCACGCTGGA
GTTTGGGAAAGGCCCATTAAGGTTTGCACTTAACCCGATGGGCTAATTAAGGAATGCTTA
TTCATTCCCAGAGTCAGGGGGTAGGTCTGCTCCAAACCCATAGCCACGGGCCTTTTACAG
CATTTTGCACTTGCCATTATTGCGGACTCCAGTTGCCTAACGGTGATTGGCCAAGATTGA
TTGTAGCTCTATGAAAATGACGTGCTTTAGAAAAGAACATTTCGATTGAATAATCTAGCT
GCGGTATTATATGGAAATTGACTGGCTGTAACGGCTATGGTGGACATATCACATCTTCAT
GCAATGACATGCGTGAGATTATTCAGTAGCTGTCTGGAACCTGCCATAGCAACAGGGGAG
CCTATTATGAACAgttgaaagctgctaaaatgtttccctaggaagcctgttactctaaag
atgtttg
>NODE_318_length_304_cov_17.796053
GTAATCACCATCACAGGACTGTCCTGGAAAAAAAAAAAGAGAGAGAGAGAAATCTCATTT
TATAAGAGGGGTGCCCTCTCTCCCTGCCGGTCTCTCTCCCTGTGTATGGTATTCTTGCAT
GCTCTCTTACTCCTGGATTACAATCTCTTCATCCATTATTAATGAAGTTAAACTACTAGT
GGCATGCTGAATGTGCTGCATGGGAGATTTGTAGCTAATCCAGCGCAAAACAGCCCCAGT
CACATAATGAAGGGAAAAAAAGAACAAATGTCAACAGTTTCACACTGGGACTGGATTAGA
CACCCCCACCTCACCCTCCTCATTCACGCACGGCCTCGCTCCCCCCTTCCTTTCTCTCCT
CCACAGCACACACACACACACACACACACACGCAGGCCGGGACACGCACAGCGAACCTCA
GATCCAGCATGAAGAGGTATACACACAc
>NODE_319_length_308_cov_14.928572
ATAACTCTGGTCAGGCTGAAATGTGAAGGTGCTTTCGTCCTCTTACTTCCTTATCAGTTT
AGTATCAGGGTGAAACATGGGAGTCCCTGGCTTTGACGTCACTTACACAACCTTTTCCCA
GGCCGGGCTGTTATTGCAGATTTTATACAGGGCTTTTTTTCCCTCCTTTTTCTTGGCGTC
TTGTGGAAGAGCGGATGGGAAACTCTGATGTCATCAACCTTGGCGCAGCGGGACGGAGGA
GCATGCAGACCCTCAGGGTGCCACGATTGGTGCCCATGTGTTTGTGCCCCGTAGATGGTG
AAATAGATGGTGTGGTGCTGCCCGCCTGTGCTGCACCTGCGTCCCAGCATGCTGATTGAT
CAGTTTGGTCATGTGGAATGTCACCATCTGCTCCCCAGTCCCACTCACCCCTTCTTGTGT
GAATGCCAATCACTGGCAGGAAGATAGTTATA
>NODE_320_length_482_cov_4.103734
ATTACTTCGGTTGCGCTAAAGGCTAAAATTAAAAAAATTTGTAGGGATGTTAGTAGCGTA
ATGTATATTCGTTGACGGTTTACGGGCTCGGAGGAGGTGTGGTTTTGGCTTGCGAGAATT
ATTAGGGGGAGGAGTCAGCAGGTGAGGACTAGGAGGGGGGTTGATAGTGGGTCTGTTGCT
ATGTACTGGTTAATAAAGGATCAGCCTGTCTCTGCCGTGATGTTGAATCAGATTAGGCTG
GCCAGTGCAATGATTAGGCTATAGGCTAGGGTTGTAGCCCATAGTTGTTTAGCGGGGGTG
ATTCATGTGACTGGGATAAGCATAATGGTTGGGATGAGGATTTTTAGCATTGTAGAAGGT
TGAGGTTCTGTAGTCGATCAGTGCCATGAGTGCGGGCAGTAGCGACTAGTAATGCTAGGC
CGGCGCTAGCTTCGCATGCAGAGAAGGCTAGTAGAATTATTGGGGAGGCTGAAAAGTTTG
TGGAGTCTAGTTGGAGCGTCCATAGGGAAAGAGCAATGAATAGGGAGAGTATCATACCTT
CTAGACAGAGAAGTGCTGAGAGGAGGTGCGTTCGATGAAATGCTAGACCTGCCAGGCCTA
GGGCGAAGGCTGATGAAAAAGCAAAg
>NODE_321_length_480_cov_12.708333
ATAACTCATTGCTCAACCAAACATATCTACATTCTCTCAACAAAAACGCTGGAGTTCATG
GCAAAAGAGTGTGACAACTCCTTTTATATAAGTGTGAATTACACAGCGTCATCACCACAA
TGTACAGCCGACAGTATGTGTTAATAATATGTGATGATAACCTATAAAATGGTGACGGAA
AATGGGGTTCATTCAGAGGCACAGAGACTGGCAAACAGATAAAAAAGGAAATGTGTGGCA
TTAATTCCAGGCCTCTATTTATCCCATTTCCTATACTCTCTTTATGTATCTAATATTTCT
AATTTACCACCGTCCAGGAAAAGTGACACAAGAAGCCATAAATTCCCTTCTAATTCCAAA
TAATTCCGATTACATGGACGAGTAGTTTTCAATCAGAAAGATAATCTGGATGATAGATGG
TGGGATAATTGGCTGTCTCTGCCACGTAAATATTGTGTCGTTCTATTAATCTTGCCGAAT
GAAGTGTCAAGCTGTCACTCATTCGTCAAACTGAATTAGGAAATATAACGAATAAATAAA
TGCACGCGGGTGGCAGTGGAAATGTGTGTTTCCGCGTGTGTTTCTTGTGTGTATGTGTTT
GTGTGCGAGATATGAGATGGTGAG
>NODE_329_length_459_cov_7.888889
CTGACTCTGCTCCTGGTCAATCCATTTGCAGATTAGCTCTTGCTTTATGGGCTGCCGCAT
GTATCTTAAAAACGCCCCCGCGGCTCCGTGAGGAGCAGAAGCGATGTTCACATTGAGGTT
CATGGAGTTGTAGCTGTGGAGAGAAGACGGTCCATAGTGCTCTGGCCTGTGCCCGAAGTG
CTCTGGCCTGCCGTAGATGTCCCCCGGTATACCCAGGCGCATCTGCCCATTGAGGGCATG
GTGGTGGTGGGCACCTGGGGACGCCTGGTCGTGAAGTCCAGTGAAAAGTGAATGGGCCCC
ACTTTCCGTGTGCCCATAAGCACCTGTTGGGGAGATGAACATGCCATGGTGATGAGGGGA
GGAGGCGGAACTATGCTGGTCGCCAAGTGCATGCATAGCAGAGGCTGAGAGTTCTCTCCT
GAGGATGAAGTCCCTGCTGCTTGAGTAGCCTGAGTGGGGGTGAGCCACGGGGAAACCAAC
TGTGGTCTGAGCAGAAGTGAAAGATGCCGCGGTCTGGGCTTCGGGATGGCTCTGAATGTG
CTGAGATGGGCTAAGTTTGAGAGCATTTGTCTGTGCCATGTGCTCTGGTCCAAATGGAGT
GAg
>NODE_330_length_466_cov_17.474249
GTTTGTCTCATCTTCAAGGTCAAAAATGTAATTTTTGCTCTTTCAAAGGGTTATAACCTT
AAAAGAGAACCTCAATCCATGCTGATTAATGAGAGACTCCTGCATTTGATGTTTCAACGG
TGACATTTTAAACTTTAAATATTTTATATGCATACCTATGAAAAAAAATGAAGATACGCA
TTCATGTGGAATAAACGCTATTGCAGAGAAGAAAGGCTGGGCTGGGTATCATTTTAATAG
AACAGTTAGAGTGCAATGGTTTTTCTTGGTGATTTTTATTTGAGGTTTTTATGTGTGCGC
AAGCTGATTTAAAGGCACACTAAATCATTGGGGATGGGGAGTAGTGGATTATGCATTTAA
TCAAGGAGTAGGCCTTGGGAGAGTGGCTGGCCGAGTCACCAGGGCATCAGTGAGGGGTTG
GCTCGAACATGGGGCCCATCCTCTTTGTTCCTCGCCATAATGGGCCATTTTTACATCATT
TGTGAGCAAAAAATGATAGAGCATGTGCTTCTGCTCCAGCTGTGTTCCTGCTGATCGCCG
GAACTGTGCGACTACTGTGTGTGTTTAATAGGAAATAACTATATCATGAGGTGGCAGTGC
TTAAAGTTAc
>NODE_331_length_297_cov_1.249158
GAAACAAGAAGGACGCTGGGGACAAAGAAGAAAACATAGAATGGGAGAAGATAGAAGACT
GCAGATGGCAGAGACAGAGGGAAGCATGTAGAAGATATAGGAGCAGAGACACAAAAGGGA
GGAGTGGCAATAACATATAAGGAAAGAACCAGGGGAATGACAAAAATGAAAGGCTTGGGG
AAAGAGGGAAAGAAACTGAGGTGAGAAAAGGAGAGTCAAAGAGATAATAGACAAGGAGAG
AAGAAAAGCAAAAGAGGAAAAGGACAGGAAGACAGTGAATGAAATGAGGAGGAGAAAAGA
GGTGAAGAGAGAAGAGGGTAGAGGAGGGGACAAGAGTTGAGTAGAATGGGAATGAGATAG
GGATCAAAGAAGGACAGAAGGATATATGAATGAGACACAAACAGAGGAGAGGACTAAAGA
AGAAGATGAAAGGACAAAAAg
>NODE_332_length_409_cov_10.146699
CTTCTGAGTCCCTGTTGCTATTCCACCACTATAACCACCTTCCCCATTTTAGCCCTCATT
AGCATTAATTTTTAATGTAATTATGCTATTCTTTTACACTGAGCTCATAAATTACTGCTC
TTTTGTTGCTGGCTGGCCTTGTAAAATCCAAAGTAATGCTTTGTAGTCTGATCTTTAAGG
CAATTACTGGCTTCTTCACTCTTTTATCTCCCTGCATTTCCAATAACCTGCTCTCTAATG
ATTTATCTCCGCTGTACCCCCCTCCTCCTCTCCACTCTCCCCCCACTCCCTTCCCCGCTC
TTTCTCTCTCTGCACCAGCGGCCAACTGCCCTGCTGCCAGCCTCCGCCTCCAATCCCCCA
TCCGCCCACATTCTCCCCATCTCTTTACAGCAGGCCCAGATACATTGGTGGTGGTGGTGG
TGGGGAGATGCACACAAACACATGCATGAACGCTGGCTTTCACCAGCTTAACTATATTAA
CACACTCGCACGTGTACGAGTGTGTTCAGTGTATGTGTGCGTGGTAACTTTGTTTACTAT
CTCCTTTAGTCAt
>NODE_333_length_536_cov_17.763060
TACATTCTTGCATATATATATTTTTTCATACAGCGTTCCCTGATACTGATAGCTGCAGGA
AAATTGGATGGAAGTACATGTTTTTGCGATTCAGCTGTACAGTAATGCCTTGATATAAGC
ACAATGCACTGTACATGACATCTTGTGAAACACTTTAATAAGAACAAGTGTTCAGAAAAA
GACAAAGAGACATCCTACTCAGTCCTGGCTGCCTCCATCTCTGCCTGTTTATGATGAAGG
GCTCTTTTTGGTGTGAGAGTGAAAGAGACAGGCTGGGCTGGCTGTCATGTCATAAAGGAT
GCAGTCAGAGAGAGCAGACATGATTTCATGGCTAATGATTCCTGCACTAATATCAGTGTG
GGCTGCAGAGGGGATAACCAAGTTGAGCTGTCTTAGCTCAAATGATTCAATTAGGCCAGC
TGTCCCTATTTGTCATGGCTCAACTGGCTTCTAGATTACCTTTCCAGAGTGCATACGTGC
CTCTGCATTGAACTTACCAGCTCAACAGTTTCACGGAAAAAAAAAAAGAAAGAAAGAAAA
GCAAGACAAATAGAGAGAGAAAGAAAGGAGCAGTGGAGGGGAAGAAATGAAACAAAGAAT
GCAGCGATAACCACATTATCCACTTAAACGCTGAGGCCAATTACTGAGATAAATGTGACT
TTGTGTTTTGAGGAGGATCc
>NODE_334_length_651_cov_5.821813
CTTCCTATTTTATACACTAGCAGGCTCTCTCCCTCTACTTGTCGCCCTACTCCTCCTTCA
GAACAGCACAGGAACCCTATCACTTCTCACCCTCCAATATGCCCCGGCAATGGAATTAAC
ATCTTTCGCCGACAAATTCTGATGAGCTGGCTGCTTAATCGCATTCCTAGTCAAAATGCC
CCTTTATGGCGCCCATCTTTGGCTCCCCAAAGCCCACGTTGAAGCCCCCATTGCAGGCTC
AATAATTCTTGCCGCCGTCCTTCTAAAACTAGGAGGCTACGGGATAATACGAATAATAAT
CATACTAGAACCATTAACAAAAGAACTCAGCTACCCATTTATCATTTTTGCCCTGTGGGG
GGTAATCATAACAGGCTCCATTTGTCTACGACAAACCGACCTTAAATCCCTCATTGCCTA
TTCATCAGTAAGCCACATAGGCCTGGTCGCAGCAGGAATTCTAATTCAAACACCCTGAGG
ATTCACAGGAGCCCTAATCCTTATAATTGCCCACGGACTAACATCTTCAGCACTCTTCTG
TTTAGCCAACACTAACTATGAACGAACCCATAGCCGAACTATAGTCCTAGCCCGAGGCTT
ACAAATAGTTCTCCCCCTAATAACCTGCTGATGGTTCATTGCCAGCCTCGCTAATCTAGC
TCTCCCCCCTCTCCCAAACCTAATAGGAGAACTAATAATTATCACCTCTTTATTCAACTG
ATCCTGATGAACCCTCGCATTAACAGGGGCCGGAACACTCATCACCGCCGGTTACTCACT
TTACATATTCCTAAt
>NODE_335_length_362_cov_33.646408
CTTCTTTTTCTTCTGCCGTAGCAAATTTGTTTTCAGGCTCCATAAAATAGCCTTTTCTTA
TTTCAAGCAGCAGTGTATGCAGTGGAAAATCTTTCACATAATATATCCTTAAAAGCACAT
TACTGTGTCCCATACACCGTTAAGAGTTAAGAACACAGTTAATATTTACAGTTGAAAAAA
ATGGGAGAAAAGGAAAGGATTTTGCCAGGGAATAAAACACCCCCACCCACGTATACACAC
TCACTCTCAGTGCAGCAGTTGAACAATTGCTATTCACAATCCTATCCTTAATGCCTAAGA
CCAACATAAAAGAGGGGAGTTTAAGAATATAGGGATAAGCCCTTTCAGCTTTTCTAAGTC
TTAAGGCTGGTTTATGCTCCATGAATACTGAGCATCGGCAGCCAGTGCTGTTGCCACTCT
AAATAGATATTACAATGATTTGGGAACAATGCATTCGACTGATTCCCTCAGACACAAAAA
TACATATATGTGTATATATAGTGAAa
>NODE_336_length_411_cov_7.827250
ATCACCAAGGAAACCACTCCACTTTCCATATGGCAGGTTTCTTTTTTGGAAAGAAAGTAA
AAACATAATGAACACAAACTACGCATACTAGTTATTGTTAAAGAAAATAGCTGCCCTGTA
AAAATCTGCTCAGTAAAAATATTCAAACTGTTATCTTGTGGTTGTTGCTTTTTGTCGTTG
GTTTGAATTGTATTCTAGATCAGCTGGCTCATTAAGCTTTCAACAGTTATTGTATTTGAT
CCAGCTGGATCTCAGGGTAAAAAGAGGCGACATCTCAAAAGCACTGAAGCCAGCCTGCAA
AGATGCAGAATAGAGATGAAAAAAAAACACCAACAAAAAAACCCAAACTAAAGCAAACTC
ACAGAGTTCGACAGCTACTAAGGCAACTTTTGCCAAATACAATATAAGCCTATGTATATT
GCAACACAACTATATATTAATTTAATAAAATACACAATATAGCTTTTGTACACATAACAA
TTTGGCTCAAATGCACAGAAATTGCAGTAAAATCAATAAAAATATGTCAATTTTTTGATG
TAAAACACATCTAAa
>NODE_337_length_516_cov_13.939922
ATTATTTCACATTAGGGGTTTCTTTTTGTGATGTTTTAGTCACGTTATAACGCATTCCAC
AATACAGTTTTTCTGGTGTGGTTTAACTTTTAAGTAATTGTTGGGTGCTGGGCCGTGCAA
AACCATATTAACTGGGAGGTTGAGAGCGTTTGGTGGTTCTCCAGTGGAGGGGTCCCCCTC
CCCTTCCCCCTCCTGCCTGTGGTTTGGGAAGGCTGCCTGTGTTCCCCCTGGCCGCCTGAC
AGAACTCCCCTTGGTCAAACTGTACCTTGTCTTCTTATTCCACCTGCCAATAGAAACGCT
TTCAGTCAACGATCCCCCGGATGTTCTGGACAGGCAGAAATGCCTAACTGCCTTGGCTTC
TCTACGCCACGCTAAGTGGTTCCAGGTTTGGACCTTGTCTTTATTTGTCTCTAAAACAGA
AGTAGTTTTCAGTTTGGTTTTATGCTGTTTGTTCTTTTGTCTTTTATTTGGGCGTTCCAT
GTGTTTTTTCTTTATTTACTCTTTCGAAGTGTACCTTCTGTAGTAATACTTGACGACTTG
GATGTTTGTTTCTTAGGAAACCTTTGTCATTACACTGTTGTAGAGTTGCTTTGCTCACTT
AACAGGTTCTATCGCAGTATCATTTTtaaaaaaacagtttgctgctttttagtccctgag
>NODE_340_length_573_cov_8.565445
AGCATTATCATAATCTCCTAGCAGCAACCACAGTAGGAATCACACAAACATAAATCATAG
AGGAGGAAAAAATTCTTCACATCCACCTTGTGCAACAATGCCACTAGTTTTGCATTTTCT
TCTGGAAATTTTCTGCCTTAGCTCAATTCCCTGCTACATTAATCTCATTATCCTTTGAAC
CTTTTCACTGTTAATGCCAAATGCAATTTGTATTCTGAGGCCAGGCAAAAAGCTCTAAAC
TGATTATCCCAATTTGAACCGTGGCAGTCCTAGATATTGTTGAGTCTGAAAGGGCCATCT
AGCTGGTGAATGGGCTTCTCATATGCCTTCTGAGTTTCATGACACAATGTTGCGTCTGCT
TTGCAAGGGATAAATTAAGCGTGTGAAAGTCTAAGCAAAGCCCTCATTTTCCAGTTAATC
AAATCTTCCCCTAATCAAATTAGCGCACATAATTCCTCTGGATGCGTGGTACAAAAACAG
CATTATCCCCCTCTCCGGAGCTGAAAGGCAGGGAATCAGCGTGGTGCCTCTCTCTCCTCT
GCATGAGCAGCCCTCAATGGAAGAGGAGGGCCGGGGTGAGATGGGGGTGGAGGAGACCAG
GGGCAAAGGGGGAGGGCATGGCTCTTCCCAGTGGCCTAACAGAGAAAGGCAAGGCCGGGG
TAAACTTTGGCAGCGTTTAAGTTCCCAGCTCATTAAAAAGCCTGGCTCAGTGGCCAc
>NODE_341_length_436_cov_8.720183
ATGTTTCTTCAATCACACAGGTGTTTCACACCACGCCTCAGTGCACAATGTTATCTCTAG
CCCAACCAGAAAAAACAGATGTCCAGTCTCTCCCTATAGTGCGAGATCCTGCTCCCACCG
GGCATGCACAAAGTCACCCAGTCAACCACGCATTAAAGAGAGGCAGCTGCCAGAGCATTA
GTGTCCAAACCCTAAGTAGAGAGGCAGACATAAACAAGCATGACAGTTGGTTTTTGGGAT
GCGAGGAACACTGATTGACAGTGCTCTGTCGGCCGGATTAGAGACGTTCATTTCGTCCTG
AACTCAATTATATTTTACAAAGGCTGACATCCCCAGTTAATTGCAGCCTTTCCACATGAG
GGAATTATTTGCACTTCTCAATTCCCTGGCCATGTGTACTCTGTTCCGCATGTACAGGCT
TCATCTAATATGTGGAAATATTGCAAATTAGATCAGAAAAAAAAGGAAAAGGAAAAAAGA
ATCTGGGAAAAGAAAAAAAAACTTAGGGAAGTGTCGAGGGGCAAAAAGCAGTGAAATACT
GGTACGACTTCAAGAGAGAAGCGTCTGGGTGAGtagtctg
>NODE_342_length_620_cov_14.354838
GTTTGTTTTGTCCCGTGATCCACATGGTATAATTGTATTCTGTGATCTGAATGCTGTCTG
TTGCTTTATAGGTTATCAGGTCTGAGGGAGTGGAAGGATGACAGGAAATGCAGCTGTGGT
GCAGCTCTCCATCAAATAAACTATCCTCTATATAGCCACATATACCGAACAAACCAGAAG
ATAAGACACATGTGCGCACACGCATACACATCTAGCTGCAACCACTCCCTGTCTCTTGAC
AAACCATTATGTACAATCCTGCCACTGTATAGTGCTGTCAGAAAGCTGCCAAAATAATCT
CTTCTGCAGGAGAATTTAACTCCATACCTTCTGGCACAGTGCAGCGATGCAATTTAATGC
CTCCTGTGATAACTAATGGAAGAAACTCTTAAAACTTCAGAGCTTATAATAAGCTTGTCA
GCTTATCATATTAGGCATGTGAGCTTATAACATTAGCATTTAAATGTTCCCGGGTATACA
GTAATGTGATTGGAGGGCTTTGCCATTTTGACTTTGCCATTGAGGAGAGAGGGAGGCAGA
GAGACACAGGAAAAAGGGGTGTTGATGCTGTCACGAGGAAGCGTCGAGGACTGTTGGCTC
ACGTCTTACAATTGTTCACAGCAATTGTGTGTAAGCTCTAATGGATGCACAGGTAGGTGA
ATGAACAAAAAAGCTGTAAACTATAACAATAAACTCCCAGCTCCCTGCTATCAGAAGACA
caagactggatgagttgtcaaaaatttgcttacagatatgaatg
>NODE_343_length_470_cov_18.444681
TCAATTTCATCTGCTGCCAATGGACTGATACAAATACAATTTCTATTTACGCAACAGGAT
CAGACACAAAGCAAATAAAAGCTGCAAGATATGGAGTCCAAAACAACATCTGCTAGTCAG
ACTATGCAGATTAATTGGAAGTCTTTGTGTTGTGATTTCAGTTGAGTGCAGTTTGACTAA
CATCTTAACCTACTTAGTGCAATTAGTGCTTCATTAGAGAGGCTAACTAACTATTGCTTC
TCTCCATAATGATGTGCAAGAGTGTAGACATAAAAGTACATAATCAATGGTTTCCAATTA
CTCCACAAGTGCAACCACTATTTCAAATAAACTGGATAATAATATAGAGCCATTACAAAG
TCTAAGGTAGCAGAACCATTTAATTGCAGTGCAGTTCTTCTCAGCTCCAAGATTTTTTCA
CACTAATGAAGTGTCATACAAAAAAGGCTGTATTGATTTTTTTCACCACACAGCCTCCAC
CACAAATATGTAATTATCCTTTTTATATCTGGCAGGGGATTAAAGTAATCTATAGTATCT
AGCCTTTGCGCttccctgacaggggtgcgtgtgtgggcttttacccttttcaaaatatgc
agctttttgatgaa
>NODE_344_length_422_cov_3.334123
CTTTCTCTCCCCTCTTTCTCTTGCACTCGCGCACACACACGCTGTGCGTTATACTCTCCT
GAGTGTATCCCTCGCTGTGAACAAGCCCTGGAGCATGTGTGCTCTCTGTTCCGTGACACA
CCGCCTTTCAATCAGACCTCATATCACACACACACACACACACACACACACATGCACACG
GAGGCGTAACCGCACACGCAGCCACGCACATGTGGAGGCTGTCGAGTACACCCAGGACAT
GACGAGAGGGTCAGCAAAGCAATAAAGATTGTAGAGCGCTGTCCGAGGTGCTAAATTCAC
TCAATAATGGGAGCGCTGCCTCTGTGTTAACCTCCCATTACTAGCACTATCTGGGTGGAA
GGCAGAGAGGAAGGGAGGGAGGGAGGGGAGAGACGGAAAAGAGGGGAGACCAGAGAGGAG
GCCTGCTTGAGGTGATTGAGAGATGTAGAGGCCCTAGGAAGGTAAGTGGTTCTTTAGTAT
Gtatgcaccgctcctcgcttccttctccctacttttcctcgatgccccatgcctcccagg
gattgctagataggtagatggatgga
>NODE_345_length_720_cov_22.102777
TAGATAATGTAGAACCTTCCAAGATCAAACAGTAGGTCCTTATTTGACCTGTATGGTGCA
TTTTTGAGCTTATGCATGTATCCGATGCACTTGGCGTAGTGTCAGTAATTTTGTTGATGG
TATTTTGCTCATCTCTATCAGCTTACACTTTATCGCTCAACTTATCATCAAATATACACC
CATACACTCACATGCATCTGTGCAAGCACGCCGCACACACACATGCACGCACACACGCAT
GCACACATATACTTTCCTCCGTCTGGTGGGGAGTCTGGACTGCTCCGACTGACTGCGCCT
CACTGCCCTTGTGCAGTGGTGTGCCAGTTGTGCCTTCCCCCATCGCTGTGAATGCCACCA
TCTGGTGTGCCACGTGGACATCATAATCTCCCCTTAATTACATTAGCAGTGCAATCAGTT
ACTGCATTACAAGGCCGGGCGAAGAGCTTTTAAATCTTGGAGGAAATCATAAATAATTGC
ACTAAGTACCCAGCGCCAGATGTGCGTGCCAACTTGGCTGGCATGAGATAAATAGTAACC
TCAACAACGGTGTTCAGTATCCAGTCTGCAAACATTTTTTGGGCAGTATGATCCCCACGT
CCTTTGCTCTCATCCCTGTCCTCGTCCTTTCCCTTTGGATTCTCTCACTTTGTGTGTTAA
AGCACACTGAGAGGTTGGGCGCCTCAGACTGTATACTGTCTCACCTGTTGCTGTAGTATT
TCCCCGCTGCAGTGTGACTGATGGCATCCGGGAAACTGTTTGTAACAAGGTGTTTCACCG
CGTCACCATTCAGTCCATTACTACAGCCTTCAATCATTCTTGAGCCGTGTAATTAgatgt
ttctcaggtatcttgtgtaggaaa
>NODE_351_length_699_cov_11.648068
CAAAATTACCGTTGTAATGCATTTAGTTTGAGGAAAAATGGAGAGGGTTGGAGCACTTTA
TGAAAGCTGGCACAGCTTGCCTTCATTTGAAATCACAGGATAAATTCAGAGGAGGCGGAT
GCCACAATGATCTAAGCTCAGGCACTAATGGTTATTTAATATGGCCATCAGCGGTCCCAA
GTCCCCAGCATACGGCACTCGCACAATAGCCTCCAAACCCTCTTTAACACTTATTTGAGA
TGACAGGAAAAATGAAACCGTTTGTGCTTTCAATGGAAAAGCAATCATTGGTACATTATA
CTCCGCTTGCCCTATCATGCTAATGCCGGGTAAAAATGTCACCAAATGTATTTAAAGGCC
TGATGGAGTGTTGCCGTTTGATTCCTGCTGCCTGCCTGATTAATAAAAACCTTCAATTTG
TATGTAAATGCAACCTGGGGCTCATATCATCTGCACACCTGCACCTGGAGAAAAATAATA
AACTCAAGTTTAATGTGGCAATTATGAGAGTTTATGGGGATTGTGGGGAAGAGGGCGGCA
GAGGAGAGGCTGGCTTGATGAGAGGGCTCTCAGAGGGGAGTGGGCCGACCCAGACCAGCC
CGCTACAGGAATGACCTGATGCACGAATATAACCTCAGCTTGCAGAGCTTACCACAACAA
GCATGTTTGCACAACACAGTATGGTAGTAGGGATTAAGGCAGTCCACGGGTGTTTTGTTA
AAAACAATTATTGCTTGGTTTGTATTCCTATCAGCTGCTGTATGTTGGACAGTTTAGATT
TAAAGTGCTAAGCACAGTCGTAGAAGATAATACGGTATCATGTGTCTTTGTTTTGATGGT
GAt
>NODE_352_length_677_cov_7.472673
CGCACCAAGCAAACACAACACACTGTGCAAATGGACTCGGCGAGCCCAAAACAGCGGCAC
ATTTAAGAAGCATAGTGGGAAAAATTCCACCAATCTGTTTTGCATTCGCAGCACCAACAC
TTAGACCAAAGGTTTTCACAGCTTTTGTTGGTTTTGTATTTTTTTCTCTCTCCTTTGGAA
GCAGAAGTCCTTTGATTCTCAAGTCTCTCTGTAAAAACATTAAAAAAGATAATCCATTGG
ATCTAATTGACACAAAGCCCTCCTTCCCCCCTCCTCCCTTGCCTCTATCCTCCGCCTATG
GCCCTCATTTCTTCTGAGAAAGGCCAAGTGTTTTTGTCCTGTAAATACCACGGAGCAGAG
ACAAAAAAGACGTCTTTAAAATGCAGTCTACAATCCATTACACATATTCCCCCTGCATAT
CCATTCAGTAATTATTCATTAGAAAACATTTAACGTCACAGTGAATTTCACACTAGGCAG
TCGAAACACAATAGAGGAGATTTGGCCTATTTTGGGGTGAGGAGTTGGGGAGGGGTTAGC
TGTACAGAGGAAGGGTGAAGGCGAAGGAGGGGGGAGGAGGGGAGCAGTATTTGTCTGATC
TGAGAACCTCTGAAACGGGGCCGTCTTGAGACAACGGGGACAGACTAAATAGTGCAGTAA
CGGTCTGTGCCCCGCTGCTTGCTGTGACACTCATTTAGTGTGCTTTAGTGTGCCCCGAGG
GCAAACAATAGAGGCTTGTTCTtagcaatcctgtgctgtaatttggacttcattactttg
ctcatacggggccccatggaaggatagaggaggctagtcag
>NODE_353_length_347_cov_3.887608
GTTTGCGGAGAACTCACGTTCCTGATGAGCTCACTGTTTGGCGGCTCTAATTGTGCTGTT
GGGTGACAGAGGCGGGAGGGTGCAAAAAGGGGTGAGGGAAGGCGAGGGGTAAGGTTCAGT
CCATGGTGCACCCTGAGATGAAGTGGGTAATTGAGTGCGGAATAAACACTGCCAACAACC
TCGGAAGCCCCCTTTTCAACAAACTCGAGAGAATGGAGTGAGAAAGAAGAGGGGGGAGAG
AAAAGGGGTGAGAGAGGGAGAGAGAGAAAATCCCAGCTACCCTCTGGGGGGAAAAGCTGC
TATTGAAAAGCTATTAAACTTGCATTTAGCAGGATTGATTGGAAATGAAGAGGCCTATTA
AAAGAGAGGGACAAGGGGACAATAGCGCGTCTCTGGCCGCCGTATGTTGCCCTCCTTTCA
GTGGCTTTCTTTGCCGCGGGTTGAGGGGGGGGCAACCCTGTCTGTTTAAGCGCTCCCACC
AAGAGAAgcag
>NODE_363_length_469_cov_11.251599
TTTAGTCTGGGATGATGTGCACTGTCTCTGGCTCCAGAGGCTGCCCCTCTTCCTGTTTAC
CTGGGAGTCCTTTGGGGTGAGGTTGAGCTGAAAAGCCCAGTCGGAGCCAGTCAAAGGGAG
CGTGGCGCAGTCTTGACCCTGGCGCTCCACTCATTGTGTAGTGCAGCGGTGTAATGAGGC
CCTGTGTGGATATTGATATGACAGAACAAAAGGCCAAGGTGCAGTAAGGACAGCAATCCA
CACGTTTCACACCATTTGTTTTTCACACCGTATCCATCACATTAATGGGTCACCTTTCTG
TGACAGCTCATGATTACCTGCTTACCCATGGAGAGAAAAGGGGGTGAGAAAGAGAGGGAG
AGAGAAAGCCTGGTAGGTGCAGAGACAGAGAGATAGGCAGGAAGATAGGGAGCGAGGGTG
CTCCGGTAGTGAGGGCGAAGGGTGAGTTGGGGTTGGAAGGGGGCTCAGGGAGCGGGGGGA
TGGGAACCTTGTGCCATTTTTTTATTCTTTCATGAAGATTGGCTCCAGCCCTGTCATCAT
CCCCACCGAGTGAATTTATGACAGGTCAGCTCTCCATGTAGTCAGCTGATGGATGGAGAA
CATCCAAGTTTAt
>NODE_364_length_568_cov_10.737676
CCTTCCATTATAAACACAGACACACATTCACACACATCACTTTGTCACCTTGATGCCAAG
AACAGATATGCCCAGTTTTTTTTTTTCTTTTTTCTTTTAGGCTGAGCACATCACCAGCAC
AGTGGGAATGCATTATTCAAATAGATCTTTGTTACTCCTCCAAGATGATTGTGGCACAAT
CAGCCATGAAATAAGTTTGCTGTTTTAAAAGTGTTATTCTCCCTCCAGGTCTCTCAGGTG
TAGCTTTGTATTCAGGTCGGCTTGCCTGCGCCAAAAATCAATCTCAATCAAAGGTGGCGA
GGAGTTTATCATAAATTATCATGAAAAGGGTTCCCACTCAGTAGATGCTTAATTACAATC
TCATTTGAATAAGTTTGCATATTAATGAGTTTGGAATGAAAATGGTTTGTGGGGTTTGTG
ATGGGGGGCTGCAGGGTAACCCACGGCGATAATGACGGTCCTTTAAAATGTATGCGATAT
TATTGCTGGTGGAGAGCCGCACACTTGTCTCTCACACACATGTACGCACATACGCGTGCA
CATATGCAAGGGCCCATACAAACACACAGGCATATGCTCAAACACACTCGCGAAGAGACA
CACATCCACACACACACACAGGCTATACACACATTAGTGCAAGCACACGCGCACTCAGGG
GCGTTATAATATGATTAATGGCGGAGTGTCTCTGACATTAataaactataac
>NODE_365_length_493_cov_15.231237
GTGTGCTCTTCCGATCTATAACTACATGTAGTTGGAATAATGTCGTGTTCTGGCGCACTG
AGGAGCTGCCAGCTTCCTCATCTGGGTGCTGAGCGGCTGCATTTGACCATACAAGGGGCT
CTGCGCTGTCTCCTAGTTCCACCTTAAATGCGTTTTGGCCCCGCTTGCTCCCTGTAGTTT
AGGTTTTTTGTCCTCCCGCAGCAGCTGTCACCCTGCATTACTCGCAGTCAGCTAAATGAA
ACATTATTCTAAACATATGCATCGTAATCAGTCCGGTCACACTTACAAGAACACGCGTTA
ATAAGGCAATCAATCACTCTGGAACAAGCAAGTTGTTCTGTAACAGCTCATAAACAGTGT
GTAATGAAGAATTGGAGGTTAGCATGACACGGCGCTGATCAGATAATCAATGTCAAAGAT
GCGATGAATGTCAGTAAATGTAGTTTTCATGTCGTTTCTATAAAATCCTCAATTTACAAC
AAGCAGTTCAATTACCCTGAAAATACAGTCAATTAAATAGGGGTGATTGGACAGTAGGGG
CAGGATCATCGATCTTTGCATTTCTATCTCGCTGGTGGACATTTAATTTGGGTTTTCTat
tagcaccgaaataaagaaaatataaaatatattaaac
>NODE_366_length_591_cov_13.373942
ATGACTACTATAAAAATAATTGTCGTAAATTCCTTTTAGCCACACGTGACTAATTACTGA
CACTACAAAAAAATGCTCAAAGCATTTCGGACTATGTGCGTGAGCATATTTTACATTTTT
ATGAAGTGTTGGTTTGGAAATTGAATCCATTCCAACATTTCTTTTTCCTCAAATGAGCCC
TCTTTCCCTTTGCAAAACACAAATTGACAATTTGTTCAGTAATCAAAGAATCTCCCTTTC
ATATGGATCGGTTTTGCGAGCACAAAGTAGAGAGGAGGCAATTTCTGGACATATCATGAG
ATTATATCCGTTTGACAGTTGCGTTACTCTATGTGGTTTCCATGACAACTGTTTGGGTGA
GGCCCCCAATAGAACCAACCTCAGCTGTCATCTCTTCACCTAAAAGCTTTGTAATTGCTC
TCATTTGCATACTACAATTAAGTGTGTTAGCTCACAGCAAGAACAATCAACCTCCACTAA
GGACTGGGGATAGTATAATTATTATATCAGTGGATTTGTATAAAACATTACTGACGAGCT
TTTGTTTGACGTCGGCATTGTACTGTTGCGCTAGTTTTACCAGTTGTTTTCATAAATATA
CATATTTCACAGACAGTGGTGCGTAATGCATAGCTAGGGATTCACAGTTTTCTGATTTTC
AACGGCCCATATGCTCGTATAAAAGTGTCCGTTTTATTTCAGAAATTGTGATGTAGTTTT
CTGCCTGTTGGTCAa
>NODE_367_length_542_cov_10.387454
AACACCGTGCCCTTTTACCTATCAGAATGATTGTCCCGCCATTATGCGATTTAATGGTAA
AACACACATACTCTTAATCCGTCACTGCTAGGCTTACAGTCGACGGGAGGGAGGAGAAAA
AAAGAGAGAAAAGAACATAATTATCCAGTTTCTCATCTGTTTGCACAAATAGGACAGAAA
ACCCCTCAAAAACTGCTCAACGCTATGGTAATTTGCCACAGAGAAACATTGGAAAACAAA
TGTGTTCAGGAAATGTAGATGGGTTTTTAAGGTCTGAAAGCCACAGCTGCTTGGCAAGCA
GGAGCTGGCTCCTTTTGTCTTTTATCTTCTTCTGTAATGTGCACAGGTGCTGCTTAATTC
AATTGGAGAACGTTGCCATGGTTTTACATTAATATATTTCCATGTTACCATTACGACTGT
TGTCATGGAGATGATAGGACCTATTTGAACTGAAAGCAGTGATGGTTTTATGGGGGTACT
GCTCTCTCTCCCTCCTCTCTCTCTTTTTTCTCTCTCACTTTCTCTTTCATTTGGTTGCTC
CATGTCAAGTCACATGGTATGCAGCCAGATTTAAGGCTTGACTTCACTGTTCATACCCCC
CACCCCCCCCTTCTATTTTTTTTTTCATACTGATTCGAACTCAGTATTGCTGGAACAGAa
gatgcatttcaatcttacctggcaac
>NODE_368_length_632_cov_18.349684
CAAACCAATAATCTTCTACATTGCTTCCTAAACGAGAGCCACTCTGTCCCTAATGTAGAC
AAGTCATTTTGTACAAGCCGTTAAAGCCCACTGGGCCAGGCGAGCATGCAGTGTAGGGCC
GCCTGTTTCAAAGATCTTTTGCAATCAGTTACACAATGGACCCCCTCATTTTATGCTGCT
ACATCATAAAAGTGCTCCTTTTGTTACATTTCCATCCTTAAAAGGGTCTTAATCCCCATC
CTTTCAGGCCAGTCTATGGCAAATTCCTCAGGGACATCCCATTCGCTGCAAGGGCTGGAG
TGACCCACTCAGAAACCAGCATGCAGGGCTTTGAGCTTTTCTTCTGCTGCCACTCTCCAG
AGAACATTAAATCGTACTTTTCATCCCCCTCACCATAGGGGGAAGCCCCTTAATGATGAC
AGAGAAAGAGAAATTCCTCCACTCGGTCCTATGACACCATTCTGCTGTCAAGCAGGCGTC
TCGGCGGACAGAGAATCAAACATGGCTTCCTGCAGGTGGAACGCCAGTGAAGGTCACGGT
ACAGTCCAAAGAGGACAGAAGGAGAGATGAAGGGAACGAGGGAGGCAGAAGGAGAGGAAG
AAAGAGAGGTAGCACTTCAGAGGGAGACCGGCTTTCCCTTTGCAAACTAAGTCATCTACT
GCAAAAGGTTAAAAAAGCAcatgcagctttctttcagtcatacttcatgtgttatccaac
catttgatttctacatagcagaactttaatagttccaacctgttttactctttgtc
>NODE_374_length_427_cov_13.519906
AGTACTTAGAAACTTGAATAGAGAATACAAGGATGCCAGTTTATTGCTAGTATTTTGTCA
TGTAAGACATTCAGATGAACTTAGATTTACAATCACTACATATGATTGACATTAACCAGA
TCCTTTTTTTAACACATGGCATCCTTGAATATTTTTTTGCTTTGCTTCGAATAGTAATAG
TTTTCCTCTTGATTAAAAAAAAATGAAAACTAAATGTGTAAAAACACAAATGAATGAATA
AACAAATAAATAATGCATCTCATAAGGCTACAATAAGAAAGTAAAATGATGTTCCGAACC
TGGAACCACTTAGCGTGGCGCAGAGCAGCCAGAGCGTCAAGGCATTTTTGCCTGTCCAAG
ACGTCCGCTGGGTCTTTCACCATACCCGAGGTTACATCTAAAAATGGATTTGAAGTGTCA
AAATGGTGATGAGGAATGGGTGTTTGACCAGGTCAGCAAGGCTGGCAAAGAACAAACACA
TTGCCACACATACCAATATTCCATGACAACCAAACAATTGGTTGCTTTTGTGTAATTTTG
AAAATGTTACTGAcattacaaaaaaactgac
>NODE_375_length_344_cov_33.625000
TCTGACTAGAACTGTGATGTACAGATGATGTATTATTAAAATCTGAAGCAAGTAATGCAA
TGATATTAGGATACAGTTTTTGTATTTTTATTCTTGTATAAGGTTATTTGATGGCTATTG
TTTAGCCTATAGTTCATTCTGTGTTATTTAAATTCTAATATATGAATCATATTTGGATTG
AAGTCATGTTCAGGGGCCATGTTGTGTATGTATTGAGATGTAAAGCCTTTGAATGTGAAT
AATTATTGTAAACTATAATATTTTACAGCTTTTTTCTTACTATATCATACATTTTCTATT
TGCTCAGTGATTTAATCATATTCTGATAATTTAATGAATCTGTTCATTCTCTCTCTGATT
ATTTGTGCGCTAGGTCAGTAGATGTTGAATGATGAATTTTCCACTTAATGCTTGGTAGTC
CAGTAATTAAAGCATGTAGGGATTTAGGCATACAAATAAAGCCATGtgtcctgtcttctg
ttaacaac
>NODE_378_length_597_cov_7.829146
TGCATCCAGGCACCGACACAGATCACCCTCCCACTCAGCCGCCACACAGTCACACACCCA
TACAGACGGGATGATCTGGCATGTACTGGCCCGATGATTAAAGTGTATTGCGCTCACCTG
CCCAAGTCCAATCAGGGGCCTGTGCTGATTGCAGCAGCTTGCAGCAGACAAGGGATGGGG
GACTGCAGGTGGTGGAGGGGGGGAGGAGGATGAGGGCTCTATCGCTGGTGAAGTGACACT
GTGGTGAAGCGGTGGCAGGGCGGCGGTGAAGCTGCAGGCCCGGGGAGGATCCAGCTCAGC
TTGCCTCTCCACTCCTCTCTGGCCAGACGGGGTGAATCAATCATCTCCAAAGATGTCAGC
ATCTGCCCAAGCAATTTCAGATTGGAATAAATGGCAGATGGGGATGTTGTTCCCTCTGTT
TAATCAGTTCCACCAAATGTGGTTTTATCTCTTATAAAATGAAACCATCTGTAGCACGTA
GGTGTAAGGATCAAGTGAGGGAGGACGGAGGGAGAGGGTGACAGAGGGAGAGAGGAGAGA
TGTGCGTGTGTTTGGAGTGTGCACGCATATGTGCATGTGTATGCTTTTTAATGTGTGTGT
GTGCGTGTGTGTTCGGCGTATGTGTGTGTGGTGACGGAGGGCAGGGAGAGATGGAACACT
GTGAAACAGAAGCAGAATAGTGGGAGTGAAATAGGAAAAAAAAGAGAAGCACTTATCCAT
TATAAAGAGGGAAAATGTAAT
>NODE_379_length_346_cov_3.895954
AACAGGAAGAAGAAGAAGAACAATCCAAAATCTTACACAACATTAAAACCAGTGGCGCTT
GAAGTAAAAAACACTGATCATCTCATTAAAATGCAATGTTTTGATGGGAATCCTACGCTC
CTGGCATTCATGTGGATGTTACACTGACACATACCACCTAAACATTACTGCACACCAAAT
AGACCTCCCATAACAACAGCTCTCCCTGACAGCAACAGCAGTCTCCTCCTACAGGACAAT
GCACTTCATCACAACAACTCTTCAGGAATGGCTTGAGGAACATGACCAAGAGCCCAGGGT
GATGACTTAGCTTCCAAACTCCCAACATCCCAATCCAACTCAGCACCTGTGGGATGCACT
AAACAAGCCCCATCTACAGAGGCCCCACTCCAGAAGCCACAACACCCAAAGGATCTGCTG
CTAACATCTTGGTGCCAGATACCACAGCACACCTTCAGGGGTCTAGTGGAGTCCATGCCT
GGACGGGTCA
>NODE_385_length_423_cov_11.763594
GTCACCCAGCTCTTGTGGGTTTAGTGAATTGAGAAGACACTTCTTGTGTGGATTTTTCAA
TTCTCCAACATGTCATTTGGCTGGGAGTGCTATTGTCCCCTGCCCCTTTTCTCCCTGCTC
CTTCTGCCGAGACGAGTCGTGTCATCCCCTCGTGATCAGCACTTTTGTTGCCTTTGTTTT
TGGCCCTACCTCAGAAGTCCATCTTGTCTTTTATGTCCCTGCCTTTCATGCATAAGGGAA
CAGTTGTGGCCTGTTGTGGGGCTGTTCCACTGCATTTCCACCAGTGGGGTTTCCTTTCAT
TCTCTTCAAAGTACTACAATGGGGCTCTGAAGGCCTGAATGGCCAATGCAGAGTGCACAA
TCCTACAGAGCCCGCTCATTTTGTTTTGCCAGAGTCAATAAAAATGCTAAGTTAAAAGCT
AACCCCCTTATGCCCTCCTCGAATGGAGCGACTTGTTTGACCTTTTTAAGCTCCCCTCTC
AATTAACTTTTAATGATAAATTCATAGATTTTTTTTCTTAGCTGTCATTTAAAGTGCgtt
attctggacatgcttaatgttgcattg
>NODE_386_length_494_cov_16.651821
CTTATGCTGCTTTTATAGAGTCATCAGAGGAGGAAGATGCTGCCGTCGCTGCCGAGGAAG
AGGACTTTGCTGCGCGTGACACCGACGCGGAGGTCAAAGGTCGCCGGGATCTCCTCGTTC
TTATGTCGCTTTATTTAAAAAAAAATTAATGGCGGTTTTGCGCGCCACAAAGGCGTCTCT
CCCGTCTATCAGGTTGGCTGCCTTACCCAACCAGCTCCTCCTTCCTTTTCCCTCCCCCGG
CTGATCTCTCCTTCCATCCCCAGAGGGGGTGAGGGAAGTGGGGAGGATTTTCGTGCTGCC
GGGGGCGACAGGCTCTCTGTGCCATCCACTTACACAAACGGCAGGATCAGCGCTCCACAC
AAGAATAATTAGAAGATAATGGGTAGTAATGCGGCCCGATCTGTCCCGATTATCTCCTGG
CACCGACCGGCACAGCGCCATCTGGTGCCAGATCTCGGGGCAGCGGCTGCTCTGCCACAT
GAAAAGAAGGTGGGCTTAGGCTTAATCTCACACCCCATTCTGTTATTGACTGTCTGTGCG
GTGCTGTATTCAAAAGTGAGAGTGTGTGCGTTCGCATGTGTGTCAGGCTGTGTCTGCCCC
TCAGAGATGGCGGATATTTATCACAGAGAAAAAGTGAg
>NODE_387_length_145_cov_21.586206
GGCCTTCTACGGGAAACTTATCTTGGCCTCAGCACCATGACGCTGGCTGCGTTATGCACG
TCCCATTGTCAGTGAATGGGAGAACGTTTTGGCCCATATCTCGGGAACCAGACGTGCTAG
ACGCCTGGAAATGCCACCTGCCCCGCCCAATTTGGCTATGCCGAAGACGCCGGTCTCGGT
CCCGAGTCTCTACGACCTTCCCGTCCCGAGATACAGCAAAAAATCACGGGTTACTCCCAC
TTCCTGACGTCGTAGAGACTCGGGAGTAGGCTCAGTGCGATCGCGGCGG
>NODE_394_length_655_cov_11.974046
ATCACATCTTAGGCGTGGATGAGCACAAAAGGTCCTTCATGAATGAGGGAGGATGTGTCA
AAACAAAGGCTCTGCCAAATCACTGAAAACACTCTGCTCATTATTTGGCATTGTTTGCAA
AAAATACGAGTCTAGACTTCTATGATACTCGCATGCATTATTACACTGAAAGCTAGGAGG
GTTATCGGCATAACAGGCTCACCCACAATCCCTGGATTCACAAAGGGAATGATTGTGGCT
GGAATGTGGTGTGTTCCCAGGAAGACTAGAGAGGGCCATCACAAAAGGAAAACCCACACG
GTGGGCACTTTTTCTTCTGCCATGTACAGGAAGCGAAATGAGAACTATCAAGTTTGACAC
TATTCACAGCGCCTTCACGGGGCCCTACAATACCTGGCTGGGCAGACAGAATGCCGGGCT
TAAGAAAGGGGGGAAAACGGCTGGCAAAGTCTCCGTCACGTGAAAGCGTGTCGATATTTC
TGACACCTCCAGGCTACGTGCCAAATAAAGAGCATAGGGGCTTGTCGCTGTGGGGCCGCT
GGGCCCACCAGAATGCTGAAAGCTGGTACCCCTAATACTCCAACAGAGACCTGGGATGGA
AGATTTCTGTGTAAACAAGAAAGAAATCTTACTGCGCTTAAGTTTGGAAAAACTGCAGGA
AATAACGAGCAATCAAAAAAAGAAAGAAAAGCATTAAGAATACGGTCTCCTTAGGCGGGA
GTTAAGGTGTCAAATACCTCAGAGTCAAATATTCTTATTAACTGTATTGAGATTAATGTG
ATTTTTCCATCTTTGTAAt
>NODE_395_length_423_cov_23.151300
GTTTTGTTTAATCACAGGAAAAATGAACTTTAACTTCAATAAATATTACTCTAAGTCAGA
ATGCTACCAAGATGATTGGCCTGAAATGTTATAAATCCTTTCTTCCATCTTTCCAGTGCA
CCTGTCAGAAAACAGTCGATTTAGAAGAGATGAAAAAAGAAGCACGATAAGCTCCCCCCA
TACAATATATTGAGATGAGACTCCAAATAGTTAATAAAAAAGAAAAGAAAGAAAAGGAAA
CACAAAATCCTAGAGGCCTCATCAATCATTGGAGGCGGGGGGGACTCCATAGCTTGAAGC
CCTGCTCTGGTTTTGTCATTGACGAAAAATGGCTTTCCATAGAAAAATGAGCAAGATCAC
ACGCACACACCCAGGTCCTGTATTGATTTTTATGGCGGATGGTGGGGCTGGTGGGTAGTG
GAGGCAATGCTCTCAGAGCAGATGTCTAATGGTGTTTAGAGACTCTCCACTTTATCAAGC
CAGGCCAGCACTGACAGTTAGATGCTGGAGGGCAATTAAAATTAAAGCCTGCCTGATTAG
AATATCATATTCATCTGGATGGTAATa
>NODE_396_length_422_cov_5.393365
ATGACTCGGTGTTCTGCAGGAAAAAACGGTGGCATGTGAGGCAGTGGGTCTTTAAAGGGC
TGCTCTGCCCCTGCTCGCAAGCCCAATCTCGTAGGACTTGTTAGCGTATCACGTGCCAGA
TTCTTAATGAAGTGGACACACAGGGGCCTCGTGTGCGCATGCGCGTGGTGTAAAATGTAG
TTGGAAATGAGGTGTCCGTCTTGGAGTAGTCGACTTTTAAAAAGCATCGGCAGCCCGTGA
TATGACGACTTCGCTGGTTCTGCATCCACGCTGGGCGGACACCTTGATGTACGTTTATGA
AAAAAGCCCGAATGAAAACAACCAGAATAAAAGCCAAACAATGGAGGGACTGAGCGGTAA
TTGCCCTGCGACCCACTGCAGGGACCTGATGTCGCACCCCGCGCTGGGACGACATTCTGG
CACCATAGCGACCCACCAGGGCTCCGTGTACTCGGATATTTCCTCTCCAGACACCGGCCG
GCAGTGTCCCGCTCCTCAGACTTCATCCAGCGCATCTTTGAGTTACGGTTATCCCTTTGG
AAACCCATATTACGGCTGTAGATTat
>NODE_397_length_527_cov_14.781784
ATCACTTGTGCTGTGTTTTGTTGGAGGCTGAAATTCTAAAAAACTGGACAGGTAAACCTG
AAACTGTCTATTAAACGGAATGGTTTCTCCTTTTTTATTGATTTGGGTGAAACAACTCTT
TAGGTCAGATTCATCATGTTGTTGTCGGGATACTACACCCTGGCCTTTAGCTGTCCCCCT
ACCATTGTGTCATGACTGAGACACTGTACTCCCTTTTACCACCAAAGTCACCCAGCCAGT
CAACCTGTGTTGCCATTTGGTCTGTGTCACTCTGAGCAGCCATTTGTCCTCTCCTGTCCC
GCTCTCCTCCCACAGATTGAAGTAGTCAACACCTTCAAGAGTGGCACCTCCTTTCAGGGG
GCGGGGGCTCTGAGACGCCAATCATCCACCACCAGCCAGACCCAGGATGTAACCAATGTT
TCTAGTCCTAGTCACGTGTCCTTGTCCAATGCCCTTTCCTCTCCTACAAGCACTACTGCT
GCTACTGCTCCTCCCACTACTGGCCGTGAGTCAGAACTCTGTCAGTCTGCTTCTCTGCTC
TCTTTGCTTCAGGGGTGCCATCCTGTCATGAACAAAAGTTATTTTTCTCCAATTATTATT
ATTATTATTTTAAAACAATCCACCATGGCAGTCTCCGTTTTGAAATAATAATAATAATAA
TTGGAGAAAAA
>NODE_398_length_539_cov_11.450835
CTAATCATGTCATAGGTATATTGTAGGAGGTAAAAAAAATAAAGAGAGGGGAGTTAATGA
GTGATTAACAACAGCAATTAAAAGATGAAGAGGAAGGCTGATGAAAAAAGGGGTGTAATT
AAAATATCAGTCCTCTCATTGTCAGAAGTGCGAGTGTCATCCATTGTGCACTTATTAAAA
AGCTGGGTGGAGGGGAAGGAGCGAACGGCGCTTAATTTCAGCAGCCCAAAGTGTCTGGTA
ATCTGCCCATGGATGGAGCTGGAAAAGGCTGTAACTCATGTTTAAGTGTTGGGGCCGTGT
CATTGCAGGTTCACAGTCATGCATTTCTGTGTTGACACCCATCGGGGCAGGGGATATTTG
GCAGTCAGGAGTAATTTAACTTAATTAATGGGATGCATATTTGATGGAGGAATAAAATAT
CCCGGCTCAGCAAAGTGGAAAAGGGGAAAGATTTAGTGGGAGTTAAAGGTGGAGGGGAGA
GTAATTTGTGCATTCAGTTACCGGCTGCTTGAGAGACAGAGAGGGAGAGAGCAAAAGAGA
TGAGAGAGAGACAGAGAGAGAGAGAGAGAGAGTGCGTCAAGGCTGATAAAGATGGCAACC
GGGAGAGAGGAGGAAGCGGAGGGGAGGATGAGAGATGGATGGTTGACACAAAGCTGAGCT
GATGTGTAGAGGGGAATGGGCTg
>NODE_399_length_205_cov_16.965853
ATGCACGTCCCATTGTCAGTGAATGGGAGAACGTTTTGGCCAATATCTCCGGAACCAGAC
GTGCTAGACACCTGGAAATGCCACCTGCCCCACCTAATTTGGCTATGCCGAAGACGCCGG
TCTCAGTCCCGAGTCTCTACGACCGTCCCGTCCCGAGATAGAGCAAAAAATCACAGGTTT
CTCCCACTTCCTGAGGTCGTAGAGACTCGGGAGTGGGCTCAGTGCGATCGCGGCGGCAGC
AAATGGGGGGGTAGACACAAGTTTCATGTCTCTAGCACTAACCGTTTGCCCAAACCCTCA
CCCCAGGCCGAAACCCTAACCCTAACCCTAACCCTAACCCTAACCCTAA
>NODE_402_length_404_cov_32.400990
TTTCCCATGGGGCAACAGTGTCAATACCTCGCACATGGTACATGGCCGTGCCAAAGAAAA
AAAGAAATAAAAACAATATATTGGTCAGGATATTTATCTTTTTTTCCCTAAAATTGGCAT
TTGACATGATGATATTCTATTGCCGTCTGGGGGAGGGAAGGGACAAAGGTTCTTCTTTTG
AGTTTATATTCAAGTTTTCTCCTTTTTTCGTGTATAATTTCTTCTTTTCCTGTTTAAAAA
GAGTTCACACTTTTGTGATTTGCGTGTGCTGCTCTTCATCAAAAGGTTCATTTTCCGGAT
CAGAGTCAGTGGTGTCAGAGTATCGATAATGGTCTGGCTCATTGTCGCTAACGTCCGGGG
TGACGGATGTTGAAGTGCTAGCCTCAGAATTCGAAGGCTCCTCCACGGTTTTCGTAAAAT
ACAACTTCACCTGGAAATGAAGACAACGAGCTTCAGTGAGTGTCATGAGGTAATCAGAAA
CACAATCATCATTGGTCATTTGGATTATCTTCTTAGTTAAAAACTAACAGTAAAGCAGTA
AAGTTTTa
>NODE_403_length_295_cov_20.176271
TCTCACTTGTCGTATATTAATACTGCTTCTTGACATCTTCCATGGACCCTGAGCTGTCAT
CTCTTTGTCTGCTTTAATTGAAAATTAATGGTTAGTGCGTTGCCAAGGCAACAGCGGCAG
TGGTGGTGGGTAGTGAGCCACATTCAGACAGACACCAGTGGCATTGTTTGTCCTGTCTGA
CCTTGGAAGTCAGGGGAAAAAAAGAAAGAAGAAAGGCAAAGGAGGACAAAAAACACATTA
AAAAGAGAATGGAGAGGTAAGGGTTGAAATGTTGTCCATTGGAGCGAGGGAGAAAAATAA
AATAAAGTTATTGTGGCGTGGTTTTGGCCAGGTAGACAGAAAGAAAACTGTGCTAAGGTG
ACTGAGGAGGGGACTGAAGATATGATGTCAAAATGCCAAATGGggagaattatgtttgag
tacgaaagcagaaaaaggc
>NODE_404_length_507_cov_10.410256
CCCACTTTGGCGTCCACTTTGCTGGGCAGGAGCAAGCAGGGGCTTCGGGCACCCCCCTTG
GACTCCACCGCCTGCAAAAGCACCTCTAATTGTTTCTCTTTGATCTTTTTCAGTATCGAG
TGGGTCAACGCCTTCAATTCAGCCTCGGACCCTGCGTTGGACTTGGCCACCTTTGTCGCT
TTGCCCATGCAGCAGCCCCCGGAGCCATGCGTCCCTCTATCCGCCTCCCCGTCGCCCTCC
ACGGGCGCACGGCTCCTCCAGAGTCGCCGGACGAGCCCCGATCGTTTGGTCCTAAACATG
CGGGACGAAAAGAGGGTTTCCCGGCTAAAAAACGAGCATGGTGTCCGCAAATCATGAAGA
TTCCGGGATCCGAGTCCAGGCAATGACAAGCAGCCTGAGAAAATACGGTGGAAAAACTGG
GAGCTGGATAAGCAGAGGAAATCTGTAGCATACGCCAGTCTCTGTTGCCTTCTCCTGCAG
ACTAGATGGCCGAAATGAGCAGTCAAGGTTCACGGGACAGTTAGCTTCTCCTCCGGGGAT
CCACAACCATCACCTCCGGGCTGTTCAGACTACAACACACCTCTACAGGGATAGGGGGAG
CCTGCTCCAAGCCGGCtgcatgtagccagaacgtgtcgggtgatgtgcaac
>NODE_405_length_607_cov_11.260297
CAATCGTACCAAATACTGCAATTTTCCAAGAGGGAACGATGCAAATGAGCGTTATGAGCG
TTGAAGCGGGAAAAAATACGAGGCGTTTAGCATAAAACAAACCTGGCTAGCAGTGCTGGA
ATCTTGCTTTCATGAATAAACAAGGCTCTGGTCTGACTCCACTAGGTGTTGCTCATTCGA
CAGTTTTAAAAACAGCTCTTGATCATTTTTGGAGTTTAAGAACGTAATAATCTGCACTAC
AAGCTGTCTTCCTTTGTGTGTTTTTGAGTGTATGTGTTACCTGCTGTCCAGGCTTGATTG
GTGACAGCGTGATTCCCTGGGTGTTGATGACAGGCAGGATCTGATTGCCGATCACCGTGG
CGATGATCTGGCCTTGAGCGTTGGTCAGAAGCTGAGGTGTAATTGGCTGTACCTGCAGTG
CTGGGTTGCCACCCCCTGATTGGCTGGAGGGCCCTGCAGAGTTGGGCATCAGTGGGATTG
TTCCAATTATCTACAAAGGGGGTAGAGAGGAGACGAAATCAGCTGGGCGGTTTTAAAAAG
GAGAAGGAGTTGGGAGGGTAAAAGCTACTGGAGGTATCAGTCATAATGATATCTGTTGTT
GTGAGCCTTTTTTGCTGCTCATTTTTGCATGTCATGAGGCTAATCAGGGCATGCTGCTTT
GGAGTTGGTCTGTGtgtgatttggagggaaaaacattcagaagtgtccactgatcatctg
tcactgaggtggttttacaggccgagcagac
>NODE_406_length_292_cov_19.232876
CTTTCACTCAATTTTAAAAGAAAATCTGTTTTAGAAAAAGGGACAGAGTTTTAGACACGT
TTGGAAAAATGACTGTCATTTCTTTTGAGAAATATACATATCCTGCTGTCAGCTAGCATA
GTTGACAGTTTATCCTTGAGCAAAAAAAAAATCTAGTGGATGGGAATAAGCTTGGCATAA
TGCATGAGCGTTTGATGGTTTCTACAGTTAACTCTAAAGGAGAAGTGGGAGGCGAGATTC
TGAGCATTTCTCCCTTTTATCTCCTTCACAGGTGTCAAAATGGAAGAGAGCCTCCCTCCT
GGCACCAGCTTGAAATGCACAATCTGTAACTACACGGCAGATTCTCTTATTACATTCCAG
CATCACATCATGTCTCACCTGTCACAGGCGGCCTTCAGATGCAATCACTGCCATATCAGC
TTCCAGAGCCACAGGG
>NODE_407_length_589_cov_20.286926
GTGACTAAGCTCCTTCTAATTCCACTCCCGTGCAAAGTTTTCATGCATGCAAGCACTAAA
ACAAACGGGGATCAGCGTTTTCTTTTTTATTTTGATGGTAACATTTCACCTAATGATGAA
GAGCGCATTTTCCACGGTGTAAAGCCCACCACGCAGATGATCCCACAGAATGAGCTGAGA
CGGATTCAGGCTCCGCGCCTCAGTGTGTGGAGCAGCTGACTCCCTCTCTCCACGTCCAGA
TGGCTCCTGCACACAGATTTGCATTCATTTTCCTTTAATATCTTCTGAAATAGCGGGGCA
GCTGCATTTGTTGTCAAATACGGTTTAAAACTCCCTTTCAGGACAGCATCGTTACCTACG
TGACGGGTGTGGAGATCCATTTTCCCTCTCCAGTCAACAGTATCAGATCTAAGAGGATTT
GTCTCAAAGTCTCCTAATTTGATAATCAGATTTAAATCGCCTTGGTGCGTGTAATCAGGG
GTTAAGTTCTAATAAGCGACTTGAAACTGTGCAAAAAAGCAGAGTGAGTTCTGTGCAAAA
AAGATATTTGCAATCTCGGTAGAACAGACAAAAAACATCTCCAACATGCGCCTCGGTTTG
TCTCATGTAAGAGAAAAACACTATTAACAAAGAGCCCCTCTCTTTCCTTtgacttttccc
tggtatttttttaaattaattaatttatgcttgccacaaattgaaacttggatttctctt
aagtaatcataat
>NODE_408_length_341_cov_13.167155
TATTACTTTTGCAATTAAAAATCAATCTCCAGTCACCCCGTCTAATTAGAGGGATGGGCA
GATCTTCATCTAGATTGATTTTATAATACATATTGACTTCAAATGCCATAACATTGCCAT
ATTCTCTCATTTTCATGCTGTGGTGCATCAAAACAAAATGCCAGGGATTATGGGGAGGTG
CAATGAGGGGCTGTTCCAATTCTGTGTACCAGGAAAAGGTCCCCAGTCTAGGAAAGGTTC
ACCTTGCTTGCTTGTCTGTAATGACAACACTCATCCTCTCTGCTCCCATTGGAAAGGGAG
GAGGGACAATAGAAGTCCAATGATCTACATGACAGGCTACAGTCAGTGAAAAAAAAGAGC
ATAATCAGGAGCAGAAGCTTACAGTGTAGGGTAAAAATAGACTCCTGTCCACCACAGAAA
CCAAACCTATTGTCATTCTGATAATGATGTAGGGGTATATAGGAAAACACTGGCTTCTAA
CACAa
>NODE_409_length_574_cov_15.412892
CTAAGCTAGACCATCTTAGAAGTGGTACAATGTTACCTAGGCAACAATTAAACACACACT
GAACAGACTGATATATCTCAGAAAGATTTAAAGCCTAATCTGAAATGTTTCTCGCTCCTT
GGGGGAACTAAAGGTGAAGTCAGTTATCTGCCATTATTTGGTTTAAAACATTCCCAGCAG
TATCCAACATCTCTGCCTATTTGATTCACTTTGAGCATGTCTCTCTCCTGGATGCATTCA
TCCTCCCTAAACTCCTGAGTTGGAGTGGTTCGCCTCAGGCAGAGGAAGCAATAATGTGAA
CCCTGGAGAGCTATTCAGAGTGAAGAGGAGAGTGGAGAGGAGCCTCCTCCACTGTTCTCC
TCCAGCGGGCCGTTTGGGAGGCTAAACGGCGCCGATATCCCTTATTAAACCATCTGGCTG
ATGCTAATTAGATTATCAGAGATAAAGAGAAGGAGTTTTCTTTGTACATTTTAATGAGAT
AATGTGTCAGGCAATTGCGAGGAGAAGCGTTATTTTCCGAGTGCAGAGACTTTTCAGGTG
AAAGTGTACAAGAACGAACAGATGCAGAGGAATGATTAATAGTGCTTATCTGGAACCATC
TTGCCTACATAAGGGGAAATACAGATTAGGAGAGTAAAAGTATATGTCTTTTTGCGACTT
CCTTATTATATTAACATTTAAAAAGTGCATCCCCTGACTTCCAGGAAAATTTGGTCAa
>NODE_410_length_183_cov_15.043715
CAGCAAAAAATCACAGGTTACTCCCACTTCCTGACGTCGTAGAGACTCGGGAGTAGGCTC
AGTGCGATCGCGGCGGCAGCAAATGGGGGGGTAGACACAAGTTTCATGTCTCTAGCACTA
ACCGTTTGCCCAAACCCTCACCCCGGGCCGAAACCCTAACCCTAACCCTAATTCCGGAGC
TTACGGGGAGGGCTGGCCCATACAACGGGACCCCAAAAAGTGTCCCTACAAACCTATACC
AGTCAACTCAGAGCGGTCTGAAACGCGCTCTCAAAGGCCTTCTACGGGAACTTATCTCGG
CCTCAGCACCATGGCGCTGGCTGCGTT
>NODE_411_length_335_cov_19.722387
ATGAGGAAAGAAAAAAAAAAATCCACCAAGAAGCAGTAGACAATTAGCAACGATGTCAGT
AAGTCGCCATGATTAACATTCGGATCACTGGGATGTAAATACTCAAAGAAACACATGCTG
CACTCCTACAAGCCTCCTTTCTAAGCAGCTCCGTGCAATACAGTGAATGAGCAAGGGGGT
CGCGCACACCAGGCTTGCTGACAAGCCTTTTTTATGACATTCATCAAAGCCATCTGCCAT
TTTCCGCTCAATTAATTTGTTATGGGAAGTGGGATCAATTAAGTGCGCACCGTAATGGCT
TTATATCCTTGTTTCCCTTTTATAGTCCAATATTTTCTGTGCTCCACTCTGGCATGAAAA
GGCGAAATCGATATCCCCAGCTATTTTCCCCTCCTGTGGACTAATTTGTTTTTGCCACTC
TCTTCCTGGCATGATAAACCGGCTGTAATGAGGGGTTAGGGCGAGGGGACAGACTAAAa
>NODE_412_length_620_cov_24.609678
GTCCTCCTCTGTTTTTTTTATGTTCTTATTCATGGGCAAAATAAGAAGCAGGCAGTTTGC
TGGCAGTAGGAGGTTTAGCTGCCTGGAGCTAACGGGAGCATCAAACCACGGCTGTGTGTT
TCCATCTGTGTGTGTGTGTGTCTGGAGCTGCTGTTGTTGCTGTTGCTGCTGCTACCGCTA
CCACTTGCCTCCGTCTCCTCCCTTCTCTGGCCTAATCAACAAAACAGCCTCAGCTGCCCC
TTCGGATCCCCTGCCAGGGTCCCTATCATCCTCTGATCAAATATTAATGTGTGATACTGA
GCTTGCTCACTAATCCAAAGCCAATTAATATTATCTGTCAATTATTTACAGATCCTGAGG
TGCGGAGGCAGATCCCTGAGGACTACATCGGCCAGGTTCAGAATACGTAATTGACTTCCT
CTTTCGCCCCCCACCTCAACCCCAGCCTCCCTTCATTCTTTCTTCCTCTCTCCCTCTTGC
ATTTTCTTTCATTTTTCCTCTCTTTTCATCTCCTCCTTCCTTTTTTGTTTATGTGTGTCT
TTTAAAGCCTAAATGGTTGTCTTTTCAGTGGTTCAGGGCGAGCGTTGCAGGATGCTGCCT
GGGCATTAGCATTGCTGATATATCTGACATTGCGGGATGGGGGCGGCAGGGGAGCTGCGC
TCTGCTAAGGCTTTGTGTCTGACTCTCACTCATACAGTGCAGTCAGGGAATACTGTTATT
AGTTTttatcactgatgcgcaacaacatgacatatgtttcaaat
>NODE_413_length_774_cov_14.160207
AGCGAGGCAGAGTGAGGCTCTGAACATGAGATCAATGGAGCATATTTAAAAGACATTAGA
GAGCAGTCCTCCTGTCACATTCCTGTGATAAAGTACAGGGATCTAGCCTTCCAGCATACA
GTACCATGTCTCTATGAAGGCGATCCTCCAGTGTCATTTCTCCTGTGCTTAATCTCCATG
TGGAGATGAAAGATCGACAACGGCCAGCAGTGTCTATGTGCTAAGCTGGGCTCTGGGTCG
TCCTACACCCGACACTGGTTCTCCCCAGTGGCCCGGGAGATGTCAAGGGGTGAGGGCAGA
AGAGAATGGATAGCTGCCGGCCCCGAAGCCCCTCATTCACTCTCTAACTTGCTCACATTA
AAGAGAGCTCTAATCACTGCAGGGACTTGGCCAATGATGTGGTTATCAAACGGCATATTT
CAAAAAGGCATCTTAAAAGGCCCGAGGGCGAAGAGGCAATAAGAGCACATTTGTATGTGG
ATGAAAGGGAAAAGTGTAGACAGACCTTGCATCAGAATACAGCGGGGGGAGATCATTAGC
ATCTCCAGCAAAATATGCACTACCAGAGAGGGAGAGCAAGGTACAGTCAGAGAGGGGGAG
AGAGAGACAGAGAGGTGATAGTGGGATGGGGTTGCCGGGCTGGGGGAGAGAGAATGGTTC
TCTTCGCCATTCGTTCTTTTTTGTTTTACATAGTTCCCAAAAAGAATAAGAGAACAAATA
CATTTTTGAACAAAGGCAGGGCTCTTGAAGTGGAAGCCCTTTGGGGGTGTGAGGTGGCTC
CATTGTGGATTACAACAGAGTGAAGCCACAACGCATCTGCACTCACAAATCCTCTCACAG
TGCTCTCACACCTCCCTAAACAGAacaggccctgcgcgtgagctttgatatgcgaggaag
agccttgaatcaaaggat
>NODE_415_length_568_cov_18.809858
ATTACAAGACGAAGGAGGGGGAAAAAAATAAAACCTTGAATGAAAGCCTGCACTGAAAGT
TTTCAGTTTGCTGATATAACAGTCAAGTGTGTCTATAAGTCTACTTAAAACGCTTAGGTA
TCAGTGGAGACAGCTGCGACACCCTCGTCTTATGATTCTGTCGAGACAGTACACTATCAA
ACCTTTCATACCGTTCCCAAGCTACATTTCCGGTGACAAAAGCTTTGCGAAAGCCTCCTG
AAGGATTCATCTATATCCTAATATTTCCAATCCAATTTAACTGGAGCAGCCGGAGTGGTC
TGAGCACTAGTTTACCAATCTTTGCTTTCCAAGACTCTGTGTGCTGAAGGCTTGAGGGGT
TCAATCAATGGCGCTTTGATCTCGGCTGGAACCATAATTATTTAACATTGTTACAAGGAT
TTCTCTAATCCATCCTACCATTAAATCCCTTTTACACCCTCATCTTCTGCAGCCTAATCT
GCATCTGGGTGCTCCGTTTGTGTCTCTCCCTCATTTCGGCTCGCCCCTCCTTCCTTGACG
ACACCCTGACTTTATAATGGACTTGGGTGCCGAGTTAGAAAATGCCTTGTTTACTGAGAG
CAACCTGACTAACTGTGCTCAAATGGACTGTTGCTGAGCAAGAATTTCTGAGTTTTTCTC
AGTTTGTACTGAAGTTTGAGGTAATGCACAGTAGGGGCCAAATGGTGAcaag
>NODE_416_length_428_cov_6.156542
TTTCCATTGTCTCAGAGCCTGCCGTATGTGCCCAAAGTGTCTTTAAAGACATGTTAAGAG
AAAAGAGCTCTCTGCCTTGGAATGAGCTAACTTAATTATCATAGCAACTGGCAGTACTCT
TTAACATGTCAATGGTCCTTGGCCTGCATGCATAATTTTGCTGTGTTATTGTGGTGGCCT
CTGCGTTTCAAAAACCCAAACCACAGGCACGGGGGCCTATTGTCATGGGCGCATCCATCT
GGATCAAGGCCATTAGAGGATATTTGCACTTCCTCTGTGGCTCCTGGCTCTTTTTGACAT
GCGGCAGAAGGAGAAGGCATCACCCACCAGTGCACGGCCAATTGAGGTGTAGATTGACCA
GAGGGACAGTAAAGAAGGGCAGTCAGCAGGGCAGCACTCCTGTCAAATCCAGTGATGGAC
ACCCATGTGGCAGCTGCTAGTTGGCCTGTGGTTTctgaggtcccattgcaattgatggga
catgacgaggcaggcaccccggtttcactcttttgtcccgggggatgttggagggtgtat
cagaatgtcagaggctcttggctgcagcacac
>NODE_417_length_438_cov_21.730593
TATTCATTAACTTAAACAATAAAACCCAAGACTACCAGGGAAGTGCACATACTCCTCTAT
TTGGCCACATTAACACTGACACACTTAAAGATACCAATATCTGGTTCTTAGAAAGAACAG
ATGGACACATAAGTGCGAGGGACTCTGGGCTTGCCAGTAGAAAGGTGGAATGAAAAGGGG
AGGAGGAGGGGAGGAGTAATTGCACAGTCCTTTGCTGAATTGTTCTGTGGATGCAAATTT
AAATCCCTCCTATTATTTTAATAATCTGCCTTTTACTGCTTGTGCTCGGATCATTTGTTT
GCAAACCAGGTTATTTGGAGAGGGAGGCTCGGGGGTAATTTCATGCTTTGGAGCATTTAT
ATCTATAACTTAATGAGGAGAGGGCCTGTTGTTTCCTGGTAATACACTGCTAGAGGGGAG
CAAACTTTTTATTCTCCGTTTAGGGTACTGTTAGAGGGCAATAACGTGGGATTACTCTGA
TGGAATTAAGGAGCAAACTGAGGAGAGACCTAATGCAGCTTCTGGTGATGGACCAAACTT
AATACTGATGTTTTATTTAGGGTTTTTTAGGTTCATGGgatg
>NODE_418_length_441_cov_1.297052
CATCCCACTGCTTTGTGTTTAACGTATGAAACTAATTTGCTAATTTGTTACTTTTTATAC
TGGTTCCTCTTTGGACCATATTTTAATTAGACCAGAATTCAAAAATGGCACCTGGTTCAT
TCCCATGAAGACTGCTCAATACACTAGCTCATACACTGAAAAACTTGCCTTAATCCTTAC
TACAGCGGCCTGGGTTAAAATACAGCCTACACCCTTTGCTGCATGACATCCCCTTTTTCC
CTCTCCTGCCTTTCTTGCCTCTCCATTATTAATATGTAATAAAGCCAAAAGGAAATAAAG
GCAAAAGGTAAACATTTAATTTACAATTTACAGCCGCTTCTTTTCCAGTGATAGTGTCTG
GGGAAAATGTATTTTGGGCCTGTGGTCATCATGTATCACATCTACAAGTGATGCAACATG
GACACGACACTAACAATTGGTGCTTATCACAGCACCGATCGGGGGGGTTTTAGTtatggc
actgaacacatgtcacttctccaaattgtaatctcagtgtcatcttaaacataggtgaca
ttataaagatgctgctgtagtaatgccatcaggaaatatagtaca
>NODE_419_length_399_cov_2.879699
TTATTCCAATTTAATGAGTTCAATTTTCGTTGCATTTACTCTGTCAAAACATGCATGCCT
TGTAAGAAGCTCCCTCCTTTTCAAATCTTCTCAAAGGTAGATCCAATTTTTATTCCTTGG
TTGGGATTTTTGGAGTTTTCCTTTGTGACATGAGGGTGGTGTGTACATTGATAATTTACC
TTCATAATCTTGCATTACTTCTTTTGCAGTCTTTGGAACTTTGTTGAGTATGATTTATGT
TACATTTACAATGTCCAAACCTTGGTGTTTTGCAAGAAGGTCCCTCTTGTTTAAATCTTC
TCAAAGGTAAATCCAATCTTTTTTCCTTGGCTAGGATCTTTGGAGTCTTCCTGTGTGACA
TAAGGGTGCAACTTTTTTTTTGTCTTTCAGTGTCGCCTTTTATTCCAATTTAATGAGTTC
AATTTTCGTTGCATTTACTCTGTCAAAACATGCATGCCTTGTAAGAAGCTCCCTCCTTTT
CAAATCTTCTCAAAGGTAGATCCAATTTTTATTCCTTGGTTGGGATTTTTGGAGTTTTCC
TTt
>NODE_420_length_597_cov_12.194304
TTTTCTTGTAAACAGGGAACGAAGGCAATAGTGATTTTAGGGTTAGTTGAGCCCAATAGT
GACATGAGGTAGCGAATTAGCAGGACATGAAGCACCATAGGAACTCCTAACCTCTTGATA
GGCGCCTCACAATCAAAGTCATTAGCCAGTGTAATAAAGGGCCTGAGATACAGCCATTCT
TCAACAGCCTAACTCTTTTATAACCAACAGATTAAAGTTGATTGGATTAAAATGACATTC
TGCCCGTCTGACCTTGGCAGCAGCAGTTAAGTTCACCCAAATTAAATTTCTCCGTAATAA
AGATGATTCATTTGTTGCCTGACGTAGTAAATATAAAACAGAAAGAAAAAGGAGAAAAGA
TTAAGTGACACACGTCAGTGCACACATGCACAAATGCACACTTGTGCACACACATATACA
TGCATACGATGACACGAATACACTCGTGTGTGCACTCACAAAGCATTGTTGGAGCTGCCA
AGCAACTGGCTGCACATGCGAAACCAGAGAGACACCCGTCTAACTTAACCTAAAAACTTA
AAACATGTCGTTTAAATCCTTATGTTAAGGCCTGTAGAGATATCTTATCTCTTAAACAGA
CGTTGCAAGACTACGAAGGTTGTAACATTATTGGTTGCCGTTTTGAAATGAAAGACTTTC
CTAATGGCTTCTGAACTGGCCATGTCAACAGCTTTTCAACTGTTTGTCTTCTGCGCAGCC
TCACTAACTGTCACATGTAAa
>NODE_421_length_544_cov_17.101103
CTGAATATTCACTCCAAATTAACAGCGTTCATTCGGAGGTGGCATGGATTTAAACACCCG
TGCGATTAAAGTCACACTAACACACAACAAAATATTCCGTTCGCTATGAAATAAGTCGCA
GGCCTGTAGTCAAAGTTAAAAGCAACTTACTGCAGCAGCTCTCTGTCCTCCGCACCAACC
CGACTACACAGTCCGGAGAAAGGTACTGCATCCTCACTGCCACAAAGCCCTTTCTTCCTC
CGATAAGGGGAAGCCAGCAGCTGCGATTCCGGACAGTTAAGATTATATATGATGTGTATA
TATCGAAGGTTTGTCAGCTCTTCCAGGCCATAAAACCCACTTAAATGACACCACGTGCTT
CCTATGCACCATTCACAGGCCCTGCTTGGGGCAATTGGCATATGTAACCTTGTAAACTTT
AAAATACCCTAAAAGAAAGACATACAAAAAGGGGATTGAATACATTGTCCACGCATAGGT
TAGGCCTAACAGAGCGCAGAGAAAGTGGACGCTGTGCTGACCGGTCCACATAACCGTCAA
GGAAGTTCAATAGGAAGCTATTAGTTTGAGAGGTGAGTTGATTTTTATTTTCTTTAAGTA
GTGCTAGAGAGAAATTACCTCCTAACCTTGGGGCTACACCGGCGTCACACTGCTTCTTgt
gctaaagctgcagttggacacagatgcc
>NODE_422_length_476_cov_18.287815
AATACTGGAGAGGATAACGATAATGATGATGGAGGTTATCGTGGAGTAATTACTGTGCAT
GGAGGATTCCACGCAGTGTGAATGAGTAAAACACCCAAGCGAGAGAGATTGAAAACGGGA
ATGAGGAAGCAACGTTGAAGGGGAGGGTGTGTGTGTGTGTGTGTGTGTATGTGTTGGGGG
GGGGATTGTATCTCTAAATGTGTCGCTTGATTGAAGTGCGTAAGGTTCTGAGCTAATTAC
ATCCAGAACCGCAGCCTAGGAACAGATGCCACACTTGTGCATCAATAAATGCTTATAAGT
AACTTATTTAGGGCTGCCTGCCATGCAAGGAAATGGCATGACTTAAAGCACAAGTGCCCA
GGGGCTATTCCCCAGCTCTTTGTCTTGTCATCCTGCATCTTTTAAATCTATTCACCGCTT
CAAAACAACACAGGCAGACAGCAGGGCATGGCAGGAAAAAAAGAGTAGAGGAAGGGAAAA
AAAAGATACAAATATTCACACTTTGCAGACAGTATTATGTTTGCCGTTTGGGTTGTCTGG
CATCAAAGATATGCTGTCTTCTCTTAGATTTGTGAGTGGTAAAGGAGTGGTAAGAGCGCT
GTTTTAAGGCCAAGCTCCCg
>NODE_423_length_581_cov_9.614458
CTGCTATCTGCTGCCTGTACAGTATGTGGCTTAATAATACACACCGAGTTTGACCAAAAG
AAAGTTTGTTCAGACTCTGACTGTTTATCCGGTGCTAGACAGAGTCACCTCATGTAGAAA
AGGTAAAAGTAGTTCTGTCCACCTCTCATTCTTGCCAAAAAAGTTCAGCCACTGAGCCAC
GGCATTAACTTGTATTCTAACAAGATTAAAATATATTCGTCCTGGGGATTAGCATAGTTA
GGTGTCCTTTTGCCTCTTTTTTTTCCTGCACTGGTGCGGTGACAGTGGGCTTTGATCTGT
GTTGCGAGGCAAGAGTCCTGGCTTGGACCTAGCCATTCGAGTGCCAAGTGTGAAATTGGC
CTGATGTCATCCCCATTCTTCACCTTTTACATCTTTCACCACTTTAATTATGTTTCCGCC
ACAAAGCCCAGGCACCTCTGAGCAGATTCCACTCTGGCTGGAGGAAGCATTTAGAAACTG
TGGGTAAATGACACAGTAGGGGAGGGGGAGGATGGTAGGAGAGGTCATAGCAGGATGGGG
CCCTTTTGTGTGTGGAGGTAGACATTGATACTTTCCTGATGTATCCTGCACTCACTTCCA
TTTTTACAGCATGAGAACCCTCTGGAATAGTCGGGAAAATAACTTTTATTCCCGCCATTT
TTTTTTCTTTATTATTTTTTTCTTCTTTCCTATTCCAGatagactttatttttctcattg
ctgtc
>NODE_424_length_564_cov_14.845745
TTTGGGAGGTGATAGGTCAATGAGGTGTGGGCATGCCATGCGCCATAGTGAGTTGGAAAC
AACTGTCAGAGCTCCCGCAATGAAGGTTAAGGGTTGCCATTTTTTCTCGTTTAGGGCTCG
GTGTCGAGGTCACCATCTTTGGGATTGTGGTAAGCTTCTGTCAGTTCTGGACGACAGTCC
TCACAAAAAATGGGGACTTTTTGTGTGAAAAAAATAAAATAAAAAGTAAGTTGCCCTGAC
AAAGGCAAAGAAGTCAATTATTTTACTTGTTGGAAATCTGCAGTAATGTGGAGAAAACAA
AGAGAAAAAAGTAAAAGCCAAAGTGAAAAAAAACAGGATGGGGTATTGTGGGGTAAAGAA
GGAGGTTGTTGGCAGGTCAGGGAGGAAATTGAGAAGAAGCGAAGAAAGAATTGCCTGGTA
ATACAAACCCATCTCCTCATTTTTTGATAAGAGTGTCTAGGATGGAACTCAAAGAGAACG
AATAAAAGAAGAGAGAGGGAGGGGACACACGGCAAACCCAAAAAAAAGACAATAAGAATG
ATATCTACCAGACAATGTAGTTTGTTTACCATAGCGTGTCCAATGCCTGATTGCTTTCCA
GAAAAAGGGGAAGAAAGGAAATCAAAAGAATAGTGAACAAAAAAGGTTGTTAATAAGGAT
GGACAGAAAACAAAAACCCAAAGCAACGATGAAGAATTAGGATGTTAg
>NODE_426_length_451_cov_5.640798
AGATCATTTCAGTTTTTAATTTATTGGATGCTACACTTGATTAAGCCACATAGCTTCATT
TTATCTCTAAGGGCAACATCTATCAGTTCAATTTTTGCCAAGCATGTGTTTCATATTTGG
CTGAAGGGGTGGGTTTTCATCGAATGACATTTAATTTATCACGCCTTGGAGGAAATGATT
AACTACATCAGGGCCTTAGTTTTAAACTGCTGTTTAATTAATGTTCTATGAATATACTGT
ATGAGTAATCCACTTGCCAACTCACTATGTGACAATAAAACAAACAGACCCACAAAACCC
AATTATGTTCTATATTCAAAGTAAATACTCATAGAGAAATGGGAAATTTATCTTCCTTGT
TCATATGTAGCAATAGAGAATGAGTAGGAAAAATAATAATGCAAAACATTTCCACTTAAA
AGGTGCAGTACAAGAGAGAGCATGCATGATGAAATTAAGTTTAGTTAACAAAATAAAGTA
TAGAAACATAACTATTGTATTACCAGTTTGTGCCATAAATTTAGCAGACTCAGCTTGCTC
CTGCAGGGCCTTTGTGTCATGAACTGATCTTGGCCGCTGACTTTTTACTGTATGC
>NODE_427_length_327_cov_15.321101
GTTATTTTGATTGTCTTTACCTATCAGGTGTAAATTTCCAGGCACTCAGTTCATTTTGGG
CCTGCTCCAGTTTGTCTTTAGTCTGTTCCAGTTCAGCCTTCATTTTGAGGAAAAACAAGT
TGATGGCCGGATCCACCATGGATGACCGCAGTTGGGCCGCGCTCGGCTGCTGGACTTGCT
TGAGGTACTGGATCTGGGTCTGCAGGATACAACAAACACGTGTGAGTGATGGGTTATGAT
GAAGAAGTGTTCTGTGATTGATTAGAGTACCAAAACTAATCCTTAAATTCGACTCGAGTT
GCCAGTTTCACCAAAAAATCTATAAAATCTAAAATAATCATATCCAAGTTGTATTATACA
GTCATTTGATCTCAATTATTAATCTGAATCTCCAAATCAAAGAAATTTTGAGCAATTTCT
GCATGTTGCCTTTTTATATTATATAGTTAAGCAATTCTAAGCAGTAGTTAg
>NODE_428_length_563_cov_10.714032
ATTTTTTTTGTTTTGTTTTGTTTCCATTTTTTCTGTGTGCGTGTTTGTGTCGCGTCTCTC
TGTTTGTGGTGTGTCTCCTGTCTGTCTGTCGTCCTTTCTCTCCTCTCTGGTCAATGCTCT
GCTGGTGTCTAGCTTTGAGCTTCGTGTTGTTATTTGGAACACTGATGACGTAATTCTAGA
GGACGATGCTTTCATGACAGGAGAGAAGATGTCTGACATCTATGTCAGGGGGTAAACACA
CGATTCCATCGCATGGCTCGTACAAAATACCCTCCTTCCCTCCCCTCTTAAGCCCTTGAA
TCATTTTTTTATGACCCTTCCTGTTTTAACTCTTCATCCAGCACGCAACCTCGCTTGTCT
GAAACTCTCCTATCAGCACGCTGAAGGCCTAATGGAACGTTAGAACAGTAAGGGACCAAA
CCACAAGAATAACTTCAGTATGATTAAAAGCCTATCAAATTTCAGGTAAATCCAGCAGCC
TAAACTGAGCCTATAAAGCCACAGTTTGATGGCATTAATACATCAGGACTGATACACCAA
CATGATTGTTGGATTCTGACTTATGACACAAATATCCTGTCGTGTAGAAACGATGCGTCT
GAGGTAActtagaaaacaaacttcatttttcatttgtaagatgtcttgattactgccgga
aatgtaactctaaagttcacgtttccattttgcaactgcgtcatcag
>NODE_432_length_466_cov_29.465666
CTACTGAGATCTCTAATGAAGGCTTTACCTTCCAGGCAAGCATATTTCTCCAAATGACAG
TAATTTACATATGATGTATTTAGAGAAGAAGAGGGCAGGCTAATTCTATTTGGAGATTTT
CCTTTGTTTTAGGAGTCATTAGCAGCTAGCTCAAATCTAATTTTTACAATTTCATCAGGC
CATCTTGGAAAGCCTCTGTGAGCTCATCAGAGAGGAGCATTTATTGCTAAGTGTTCTCTA
TTGCATTAGCACACAATAAAGCGGCCAGGGACTGCTACAGACGTTTATGTGGAATCCAGT
TAACACTCTGCCAATTCGTTTTTTATTGGGACACAATCAATTTTTATTCATTTTAAAGCC
AGAATGCTTTCTTTCATTGTGTGCCTACCCCAGCTTATTATGCCCTAAACTAATTACTCA
GTTGTTTTCACAAAATGCTAATGTTTATGTTAAAGATTTCCTCTTTGAAATGCAGGCCTG
CAGCTTATACATACACTTCCCCCTATGCTTTAAACACAATAATAATGACATTCATTTCAT
TTCTATGAGCCTGGCAGTGACAGCTGTCTGAGTAAtaacactgattttaaagaactacag
ttaaagtcat
>NODE_433_length_369_cov_17.363144
AACCCTAACCCTAACCCTAATTCCGGAGCTTACGGTGAGGGCTGGCCCATACAACGGGAC
CCAAAAAAGTGTCCCTACAGACCTATACCAATCAACTCAGAGCGGTCTGAAACGCGCTCT
CAAAGGCCTTCTACGGGAACTTATCTTGGCCTCAGCACTATGACACTGGCTGCGTTCTGC
ACGTCCCATTGTCAGTGAATGGGAGAAGGTTTTGGCCAATATCTCCGGAACCAGACGTGC
TAGACACCTGGAAATGCCACCTGCCCCACCTAATTTGGCTATGCCGAAGACGCCGGTCTC
AGTCCCGAGTCTCTACGACCTTTCCGTCCCGAGATACAGCAAAAAATCCCAGGTTACTCC
CACTTCCTGACGTCGTAGAGACTCGGGAGTAGGCCCAGTGCGATCGCGGCGGCAGCAAAT
GGGGGGGTAGACACAAGTTTCATGTCTCTAGCACTAGCCGTTTGCCCAAACCCTCACCCC
AGGCCGAAACCCTAACCCTAACCCTAACCCTAA
>NODE_434_length_488_cov_17.401640
ATACTTGTATAGGCATCATTATAATAGGTAATGGTAGTGAGACTACCACGGTCTAAGCAG
GGGCTTATGCATAGAATGCTATCTGTTAATCAGAATGGTCTAGGAAAGGACAAATTGTTT
AATAATTTAAGGAATACGGAGAGATAAGAAAAGGCTCATATAAGGTAGAGACAGTGTTAA
ATCTTGGAAAAGGTGGCATGAAGGGTTACGTAGTTTAGAACTGAAGTGTGCGGGATGGGG
ACACTTGTCATTGAGAAGAAAAGTAACAACAACAAACATCATGCAATTAACATTCGTCAC
AAGTGACAGCGCAGCTTTTAAAGGCTAAATTGAAAAACCATTGAACTGTTAAATTAAAAG
TGACAACACAACAGTCAGGTAGGACAGCACACGGGACAGAAGGAGAGATCGAAGGAGAGA
GAAAAGCAACAGTAAGAGAGACATAAATATGAAGTGATTGTTAGCTTTAAACCTTATCAT
CTGGATTTGAATCCTCAACTATAAAATAGCAACTCTTAACACATTTATAGAAATACTGGA
AAAATATTAGCACTAATTAACCTTTGTATCCAAGTGCATTGAAAAGAATACTACCGTTAC
CTCTGTGTCCATTAAAAAAACATAAGAAGAgg
>NODE_435_length_301_cov_1.777409
ATATGCTCTTAATTTTATTTTCTGGAAGACAGCACATAAGAAAGAGGCAGAAAGGAAAAG
AAACTTTGATGTCTTGTTCCTTGACAAACGTTGGGTGCGTGCTTTCGGCAGTGACAGTAA
ACCAAGAGGTGGGTGGAAGAGGAGCTCAGGCCGGTTTAGATATACATTCAGTTCCTCTGA
GAGAGCAGAAAAGAGAGTGAGGAGAGAGGGGTGAGGGCAGAGGGGTTAATAAGGCAGTGG
GAATAATACAAGCGTTGGCAGCTCGGTGTGTCACTGCCTTCTCGCCCTGTGAAGGAGCAG
GACACACACACACACAGCAGGGGAGAAGGACACAGACTGCTCAGTATGCAGCCCTGACAT
TGTCCACATCTGATACGGGACATTAGCCCCTAACTCCCTCCATACACCACTGCCCTTCAC
TTTATATTACTTTATGTTAATAGAa
>NODE_436_length_444_cov_13.148648
GTAATCATGAACCTTATTTAATGCTGATTTCATTTTTATTGGATGCAGACACTATGTGTA
TAATATATGTCTGTGTTTATGTCTGTCTGGGGGTATGAGACTGGGTGCATGTGTGTTATG
TGACCGTGTGTATGTACATGTACTATGTGTCTGGATGTCTGCATATCTGCATGTGTGTGC
GTGCATGTTAGTCGTAGGCTCAGAGGCATAGCGTGGGTCTGCATGAGGGAGTGTGGTGGC
AGAGCACTCCTCTGATAGGCCAGATCCAGGGTGCACTGAAGCCTTTCGCATATATATGGA
ATTTTTGAATATCTAAACCATTATTTAGCATCCAAATCAGTTCTGCTTGTCTGACTGATG
GACAATTTCAGTGTGACCCCGGTCTTTTTGCATGTGACCTATACTGTCGGGATTCTTGCA
TATTGTTTGGATGTTCACGTTGACTCCTCTCCCGTTTTTCTCTTTGATCCTTTTAGCATG
CTCTTTGTGTCGGAATTCATGAAATATTCATAGCTGGACTGTGGCTTTTCCATATCTTTA
TGTACAATTATTGGCAGCCGTCCTGTTATGTCGAGCCATCTTAATAGT
>NODE_442_length_591_cov_20.137056
GAGTTCCTTGTGAAAATTGCATAGAAATTTCTGAATAACGGAAGGCATGACACCTCTTTG
AAAAATGCAAAAGTGAACAGATGGATGTGTGCCACCAAACGCTCTCATTGCAGCAGGCTA
ATACTGCGCCTTTGACTGCGATCCGCGCTTGATGTTAGCAGTTCATCTTCCTCTATTGTG
CTTTTCCTTTTGGAATGGGAGAAACATTTTCCCTGTGGATTGGAAGGTTTTCATGAGCAG
GCAGATGGAGAAAATATTGTTGACATTAAACTGTTCCTCTTTAAGGGAATTGTTGTGACA
AGGTGGAGCTCCCATCACTCGAAATAGCAGCTGTGTGCTGTTTACAAAGGGGCCCAAAGC
AATGTTTGTTTCCATTGAAACGGTGGCAACTTTTTCTGTCTATGTAATGAAGAAGCTCCT
GGCATTATATGTTTGCTCTCACATCTACTGTCATCATAATACAATATTTTTGTAGCGACA
GCATTAGTGTTGTTACAGTGTATTACAGCTTCTACTGGTGTTGTACTGTTTTCTTAATTA
TTACTGCAGCTTTCCTGTGTGTCTTTAGGTTTTCAATCATTTGAGGAACTGTCGGAAGAT
TACTGGGGTGGAGAGAGAAGCCATTTTAATCAATTAATTAAGTGACTGAGAAAAAAAGTG
CATTATTTCCCCCATTAATATCTCAAAATAATAGCAAATGTTGaaatggtaccactgata
taaccctccaaaacc
>NODE_449_length_346_cov_4.213873
ACATAGCATGCCCTGTCTGATTTCTCCCTTAATGGCTTTTATCCAGCTCCAATCTTTATT
TAAACTGAAAAGTAGGAATTAGCACCCACTTCTATCCTGGTCTCTCTTACCTTTTCTTTT
CACTGTCATCTCGGAGTGGGTATCGGCGAGTATCGGTCCATTGACCCTCACTCCCTTCCT
CCCCTGGCTATGATTGACTTCCCACTCAGAAAAATGCGCGATACACCACTGCGTTACTTG
CATTCCTCCTCAGTGTTCCTTATATGCGTCCTATACAGATAAGATGCCGCGTGTCGCTGC
AGCAGCAAATAGTGTTTATTTCTATTATTGATAAAGCTGCCCGGCGCTGTGTCGATTCAT
TGATTACGAGTTCGGTCTATAAAATGTCAGGAAATGGTGAagaacgcccgtcacgagctc
gagttgacatctgcaaatgtcttcttgtattcaaccaaaatcctgtgaaagttgagattt
ataataatat
>NODE_450_length_572_cov_14.503496
TAAACTCTATAAGGGAGCGAGAAGGGGAGAAGCGGTATGATAACTCAGAACGTCCTGCTG
TAATTATGGTATTCATGAAAAGATGAAATTGAGTGCAGACTAAATCTGTAGCTGCAGGCA
AAATCAACAGCTTGGCATTACTCCGTGACCCCTGTCTATCTTGAGGATACGGCAAACATA
CCAAAACTTTGCTGTTTTTTTTCATCAGTCAAGAGTGAGGGAATGAAGTGCATCGATTGC
TTGTGATTATTAACTAGACTGAGATAAGCCCTCTCCTTATTATGCAGATTACTGAGGCTC
CCCGCTCCAGCATATTGTACAGATGCAAGGGAGCAGCTGCTCTTACAGATGGTGGGTACA
CGGATCTATCATTATGCCTCCATTGTCTCCACTTCAATTGTTTGGGGGACAACAGAACTG
CATCAAAGAGGAATCCGACTGCAATGAATTAAGAAAGAGAAACGAAAACCATCAACTAAA
TTTATACACCGGAGGCCGTGGAATGGAGAGGAGCGTAAAGCTGGAGCTATTTCATATATA
CAACCATGGAGTCACCCAGTCATGTATACTGTAGCCAAATCTGTTGGATGCAGCACTGTG
CACCAAACATATGTTGTTTTCTTTATTAACCAACAGATATTAATTCAGTACGCAGATATT
AATTCAGATATGAAAAACAGCTTTTAGCAAAATACGTACAGCTAAACAAAtaaatg
>NODE_451_length_507_cov_8.577909
TTGCTGACTTGCCTACTGGGAATATCAACACAAACTCCCTACTTGTGTGTCAAGGGTGGG
TGAGTAGCTCATGTCTCAAAAGTGGTGTGTGGGGGTTTGCACACATGTTGCCAGTCCAAT
TTTACTGTCATTCTCTGCTTCCTGAAACTCTATGATAGGGAGCAGCCTGGCTACCATGGG
CCTGCGAGGGTTAATCTAGCACTGAGCCAGATCACCTCAGGGGAACCTGCCTGGAAAATG
GGTTAATAAAGGTCATCCCCCAAAATAAACACTTTACAGAATGTTTCTCCATTCATCCCT
CCTTAAAATCAACTCGCAATAAAACGGGTCTGGGTGCAATTACTGCCGCTGCATTGGGGC
ATGAAATCAACCTGTCCCGTGTTCTGGCTGAGGTCTGCTATGATCTCCACTTTTTCAGCC
TATGCTGCTCCCCCTGTAGACCCTTTCCAGGAGCAGTTGCACCCAGTTTCTCTCAGCTCC
AGCATGCCAAACCTACTTAAAACAACTTTATTGATCTGTCCAGAGGTGCAAAGCTAGACT
GAAAACTAAATAAATAGAACCATTTTATGTCTACTGAGCTTTTCTAAAagtgcaagtgca
gaaagtgtattatagaagaatagaaaagtatgtaattcttccaaaagtaat
>NODE_452_length_511_cov_21.471624
CTAATTAATTTTTTACATTTTTTTTAAAGATAAAGAGACCATACTTCCATGTCAAAGCCT
TAGAGAAGTCGCAGCTCAACAACTGGAAGGAGTACCTGGACTTTGAAATTGAAAACGGGA
CTCCGGAGCGCGTGGTTGTTCTCTTTGAACGTTGCCTCATCGCCTGTGCACTCTACGAGG
AGTTTTGGATCAAGGTAACGCCACCTTAATCCTCTCTCTCACTCCTGCTACCTCCCTGCA
CTTCCCCCATCAACGATGATATCACATCGACACAGTAAATCGTCCTGCACTCTCTTTGCG
TGTAACGTTGATATGTGACTGTATCTGTTGTATTAGGGGATGGCCAGCTTGCCACACAAG
ATTTGACTGCAGCATTTGCCAACTACTACGTTGCATCTTCTTCGTCTCCCACTACCTTAC
AGAAACTTATCTAATTGGTTCCATGAAGGTGCTGATGGGTTTACACAGAAAATTTCTAAA
AACGATCTTGTCAATGAAGAAATTCACTGTTTCTGCCAACTGGAAATTTTAGTTTAAAAT
GTGTTGTCTCTTTTGCCTTTCTCTTTCTCCTCTGTTCTTTGTCTCTGTCCTCTCCTGCAT
CTCTTCCAACTTGCTTTCTCTTTTTCACTCTGAAGTATGCAAAATATCTAGAGGG
>NODE_459_length_745_cov_9.201343
CTCATGTTCTTTTGCTCAGATGTGACTGCAGAGTGGTGCTGACCAGGGTGCTGAAATGTG
TTCTGGTGGAAAACCGAGGAAACCATGCAGGCCTCAATATTGTTTTTCTACAAAATCTAG
TTAAAGTTTATTTGTAAAATTGTCTCTGCAGTGGAGACGAGAGAGTGATTTCATGTAGTT
ATTTAAGCAATCATCAGAGGAGGGAGAGGAAAGGCGCTGACAGGAGCCAGAGACACTTCA
GGCCTGCTCTCTTGTCAGAGTTGTCTAGACCAAATATTGGGATGAAGTTATCAACCGTTA
TTTGATTTCAATTTTCTCCACGCACCTCGCCGAGGTCATAATAACAACTTTATTTTCAGT
GGTGCATAAATTAATTACGCGCATTTAATAACTAAAATATCATTATATTCCCCCTTTAAT
AACATAAACGCTGCACGCCAGGGAAACCCTTAATAGCGCGGGGCCCTGTAACTGGCCATT
ATCCGCCTGTAATGATATTACAGAACCAATTACGCGCCATTAGAAGGGATTTTCTGCACT
TTATGTGGTTTAGTCCAATCCCGCACTCCTCTTCTAAATTTCAGCTGCTTCTCGAAGCCT
CATTTTGCTTCCACCTCAGAGACGCATGGCGTCTGCGCTCTGCCGTCCCAGATGCGCTTT
AAAACTAATTGAAAGGGTCCCGCAGCAGATCATTTATCTGAGGAAGCGAAATAAATCGCA
GGACCCCTTGCTGTGAACAAAATCAAAAATTTGGCCTTGTGAGTGTTCTACATGCGCAAC
CCCTTGTAAAGTGGACCCCCTAACACACCCTGACGAGCAATTAACCCACCCGACAGTCAA
TCTAAAACCCAAAAgcagtcatcctcctttttttaatatatgaaagaac
>NODE_460_length_899_cov_11.033370
GAAACATATATATTATACATATAGAAAAAAGAAAGAAAAGCTACAGTGAATTATAAAAGA
AAAGATGGCAGTCAAGTTGTCAGACCAAAAGAGACTCATGACAGAAAAAAGCAGTTAGTC
CTGCTGTTAAGGAGGATATAAGGAGAGAGTCAGTCACAGAGAGGCAGAGCAAGAGTGAGA
GCAAACGGGGCTCATTTTAAGAGGGCACACTATGTTCGGCCCCCTGTCTCTTAATCCTGG
GCGTTTGTCGCAGCTAATTATGGTGGACAAGCCTCTTTATCGAACCTGCTCCTGCCATCA
GCATTAGGATGCATGAGCTGCGCCTGTTGTTTTAAACGCTCTCATTAACCACACAAATCA
GTGCTGTTGACAGAGTGCTTTTGAATTAAGCGTCTCGCCCCCACCGCCGCGCGCCAATGC
TTGCAGGGCCCAGGACAAGGAGCAATTTATAACACCATTAGCCACACTCGCCGAGGTTAC
AGGCATCAAAATTGTTCCCGTCTAATTATTCTTAATGGATACAGGGAGGGAGCGACGCTC
AGGACAGCTTTTTCATTAGCCCTCAATCAAGAGGGTCGGGGGAGAGAGGGGTGGGCCAAA
TGTACTGCTCAGGCAAACGGGAAATCAAAAATAATCGTGTTTGCTTTTTTCATAATACAA
CACGAATGCATAGATGGAGGGGAGTGGTGGAGGGAAGGTGGGTGAAGAGACGCAGAAAGA
AAAAAGAAGCTCTGCTCTTGACATTAGAAAAATTCTTACTGTTGTCTAGTGAAGACACAC
ATATGCTGAGAAGTGACAGTTCATTTGCTTTCACTGCCTTGACGACTTATGGCAGAGCAA
ACTTATGCTGTGTGATAGATTTCTAAGACATGGTTATTGGTTAATGAACACAGAAGTGAA
GTTCATCAGGAAAACATTTGATTGTTTAGGGAGAGGAGTCGCTgattaagtttcgccgat
gtgcacttgtgtgccattggtcgttgttaatgattgtacaatagctgtggtaaaattata
ctttattaatgaatcatcctggt
>NODE_461_length_387_cov_10.695090
GCATATCTGTACACCTTACCTTGCGTGTCTTTGTGCATGTATATGTGTGTGTTCCTAAGT
GATGCCATCCTCTCGTGCCCACCCACCCCCCAAATCCCCCACCCCACCTCCCACAACCCA
CCCATGCAAATTAGAACTTCACACACGTCGCTGCAAGCTGCCGGGTGCTCTGTGATTTCA
CACGACCAATTAAGGCCCTCTTGGCAGTTGTGTGAACAGTTTCATTAGAGGAGATAATAT
TGCAAAGTGAAATGATAAGCAATCATTATGATTAATGCCCAGACATTACATTGCTCGTTA
ATGAGGTGTAAATGATCTCATTATTTTTTGAAAGAGTACAGATTAGATTAAAGTGGAGTG
GACAGCGCTCCTTGGTGTTCAGACAAGTTAGTGTTAATTAGGCCCAATCTCCAGGAGCAA
ATGAGCCGCAACCCTTTGGTAAACAATTAGGCTTCTATAGCCCCGGGCTAGATGGACAAG
GATAGGCAAGCGAATGGATAGATCACCGGAGAGATGGATgttgagggagtg
>NODE_463_length_311_cov_7.276527
TGTAATTTACACCATTACCGAGGTAGGGGCCATTTTTATTGCCTAGTAAATTTCAGCTCT
GAAATATTTAGACCATATGGCTCAATTTGTGTAATAACCTTAATTTCCAAGCACCCTTCA
GCTCCCTTCAGCGCCGGCTGTTGTTGGCGGATGGCAGAGTGGTGCGTGTACACGTTCGTA
TGTGTGCCCGATCTGGATTTGGAGCACATTTACACACAAACACACACATGCAAACAAGTA
CGCAGAAACATAGACATGGCAAAAATGTTACCGCATACGCTAAACATAACCTTTTACACA
GTCTCTTCTGCATGCCCACACCGATTCCTTTATTCACACACACAGAAACACACGCACGCA
CACGTATGTATGCATGGCGGTAGCAGATTAATAGGGTGTCAGCTTCTGTTTGGGTGAggg
agcgtcaggcgtcggccagatggttctcagggatg
>NODE_464_length_578_cov_10.631488
ATAACACGGACCACAGAGATCAGTCTCTGTTGGATAACCTACACACTCAAATAAGAAGTG
GTAGAGCGCCAGCAGATAAACCATGAATCCGTTTCCTCCCTCTCTTCCGGACTATAGTCC
CCTGTAGCCGGTGACTTCCCTGTCTCCCCGAACTCTCTGCAGCACCGACTGGTGGTGCAG
AAGCACTGCTGATTAGCATGCAGTAATGATGGTGAGCTGGGCTCCATTGTTCTAACACCT
CCCCTCTCCTCCGCACCAATCTGTCACCATTCAGTGGGCTAGAGCTGCCTCAAATGCTTC
TCTCCACAAATGAGATGGATAATTAGTTGCCCCTCACGAATGCTGCACTCTTCTCACCCC
TGATTGCTTTCACCTTCTTGCTCCTGGCAATTTTGACACCTTGTAATCAGCCTGCTACTT
CTCCGTCTCAATCCATATCCCTCTCCTTTTTTTTGCCTCTCATATTTTTTTTTATAGCTC
TTAAATCTTGTTCAAATCTACCAGCTCTAGTAGCAAATGTCCCAAGGACAAAGATGGATC
TTATACTCCACTGAAAAGGATGGCAATAAGTACGCCTTAGAGCTAAAGTGGAATTTTACT
CGAACTGTTCACATTACTGTATACACAAGTAAATATAGTGCACGGAAATACACACAAAAA
AATCTAGCTGTCAGTACGAGTTTCCTCTTCCAAATAACAATGAATGACAACATAAttatg
ag
>NODE_465_length_404_cov_3.764852
CTGCTACTTCTTGTACAACACGGGCTTATCAAAAATGTGCAGCCTCATGTGCGTACCTGC
GGCCACTTGGGCACACTTACACGCATGCATACTGTTGGTCAGTGGTATGTGGAGCAGGTT
CTCGAGGTCTCCTTTATGACAGAATGTACCATGAAAGCCCAAAGCCCCACCGTGTCACAA
ACTACCGCTGGCCCACCCCACCCTTCTCTAGCATTTACCTCTGGCCTGTTAAAAATGATA
TCAGCTCATGGAGGGCAAGCATTAGCATTTGCATTTTATTGGAAGCACAGAGATTTAGAG
CAGAGGATATATCAGCTCTGAGCAGACAGAATTAGTTAACAATGCATTACCTGCCTTTTA
TGGCAGCTATAACTCTTTTCCCCTGGTGGGGAGAGGAGATGAAGGGAGGAGTGGGGGGTG
GCGGCAGCGGCGGTGGTGGTGGTGAAGGGGAAACACAGCCACAGAAGGTTGGTGGTGAGA
GCTGTGTGGCGCAGTAGAGGGGGGCATTCCGAACGAAGAAGCTTTGTCTGTGGCGCTTTA
CTGCACAT
>NODE_466_length_525_cov_3.723809
GAATGCAGCAATCACATTTTTAAGCATGCACAAGCGGGCCGTTCCCGGTTCCTAGGCTGG
TGTGTGTCCCCCCCCATCCGACGCCAGCAGCCGTATGGGGAAAGCAGCGGCAGACACAGA
TGGCATGGACACTTCCACAAGGTCTGCCGCTCTGCCCTGCCCGCTCTGCCGCCGGAGCCC
GTTCGCCGCCGTCTCTCTCTTCCAGCTCGCTCCGCCGCCCAGCAGCACTGCAGCACAGCA
CAGGCTGACGGCATGAGGCTTGATCCAGTGCATTTCTCCATGCTGGTCATCGGGGTCTCC
TTCGCCTGTTACGCCCCGAGTCTCAACTCCCTCCAGGACCAGGCGTACCGATCCGCCGTG
GTCATCGAGGGCGAGGTGCGCTCCTCCCCGGAGAACGTCTCCTCCCGGGAGCCCTACAGT
GTGAATGTCAAAGTGCTGGATGTGTGGCCCGTCAACAGCGGCGGCCTCGAGAGGGAGCAG
CTCGTGACCGTCGGGGACTTCGGCTCCGAGGCCCCGTGCATCACCGTGGAGAAGGACCAC
AGATATATCTTTTTCATGGACCCCACCGCCGAGCCTTTGGTATtcaaggcatcgtacgcc
cctgtggacgccagcgagccggagctgaagaaggatgtggagagagtgctgtgcgaggac
tgcggtaag
>NODE_467_length_306_cov_21.503267
TACCATATTGTGCTGCTGAGGTGCTGGGGGAAGGCTCAGGACTGGCAGTCTGAGCTCACT
GTCACCGGCCGCCCTTCTTGTGTTTCTGCTCTAAACCCCCATTGTTCTCTCGGCTTCTCT
CCCCTTGGTGTGTGTCGTCTCTGGAATCTGATTTGTAGTGGGTGAGGTAACGTACGTGGA
ACACTTAATGGACGCAGAAGGCAAATCGAGGGTAAGTGCAAATACATACAAATAAAACAT
ATGAATAAGCCTAGACAAACCTGTGTTTGTCAGCTGTGGTTTCTTTATTTACATTGTCGG
GAATTGTTCAGATTCAGAAACCTGGTGGAGTGTGTGAGATGGTGACATGCCGGAGGCgtg
ttttacttggtgtcgtctgtggcactgacttgaggccatcctgaagggttgatgctctta
aaacaggacttcagcttccttcgtagtcaa
>NODE_468_length_706_cov_10.208216
CCCACTACATTGCTTCAAATTTATCCCACATTATAAAAACACCAGTGTGTTATTTGTCTT
GTTATTTTTTGTGCTTTCTAGATATTATTGGTTGCCAAAATTTTTTTTTTATTATTATTA
TTTTTTATTTTTTTTTAAAAAGTAGATTATTTGATATAGTGGTGCATTTTTGTGCATTTT
ATTTTGTAGTTCTCGTTGTGGATGCGATTTTGTTTTATTCGTGTACATTTATTTATTTAT
TCAATTATTTATTTCTTTATTTATCTAGCTATTTATTTACTTATCTACAATCTTTTGCCT
TTGCCCCGCCGCTGACCCCCGTCTCGTGTGCATTTCGCAGGAGAAGACGAGCGCCCTCAG
CCTGAGCAACGTGGCTGGGGTCTTCTACATTCTGGTCGGAGGACTCGGTTTGGCCATGCT
GGTGGCCTTGATTGAGTTCTGTTACAAGTCCCGAGCCGAGGCGAAACGAATGAAGGTGGC
AAAGAATGCACAGAATATTAACCCAACTTCCTCGCAGAATTCACAGAATTTTGCAACTTA
TAAGGAAGGTTACAACGTATATGGGATCGAAAGTGTAAAAATTTAGGGGGTAGGGAACGA
GGTTTTCATAAATTCCCCCCAACTGCACGCTTTTTGGCTCCATCCGTTCCATCCTTCAGT
GTTAGTGAATGAAGAGGTTGGCCAAAGGATCGTATGTACTGGTGACTTATGATTTAATGA
GAGAGAGAGATATCCCCCTTTTTTAAAGCTTTAAAACTGTGTTTGTCCATTTAAGTTTCC
TTGCTATTTGAAACCATTTTCATGTATGACTGTTGATGGCCATGCTTGTTAATACCTCTG
TCctagtaac
>NODE_469_length_423_cov_6.529551
AGCACTATGACACTGGCTGCGTTATGCACGTCCCATTGTCAGTGAATGGGAGAACGTTTT
GGCCAATATCTCCGGAACCAGACGTGCTAGACACCTGGAAATGCCACCTGCCCCACCTAA
TTTGGCTATGCCGAAGACGCCGGTGTCAGTCCCGAGTCTCTACGACCTTCCCGTCCCGAG
ATACAGCAAAAAATCACAGGTTACTCCCACTTCCTGACGTCGTAGAGACTCGGGAGTAGG
CTCAGTGCGATGGCGGCGGCAGCAAATGGGGGGGTAGACACAAGTTTCATGTCTCTAGCG
CTAACCGTTTGCCCAAACCCTCACCCCAGGCCGAAACCCTAACCCTAACCCTAACCCTAA
TTCCGGACCTTACGGTGAGGGCTGGCCCATACAACGGGACCCAAAAAAGTGTCACTACAA
ACCTATACCAATCAACTCAGAGCGCTCTGAAACGCGCTCTCAAAGGCCTTCCACGGGAAC
TTTTCTTGGCCTCAGCACTATGACACTGGCTGCGTTATGCACGTCCCATTGTCAGTGAAT
GGGAGAACGTTTTGGCCAATATCTCCG
>NODE_471_length_346_cov_20.907515
TATGACTAACCAGAATGAGAAGCGGAGGAGAGGAAGAGCCTGGAAGAGCCTGATTTGTTC
TGCATGCTAAATATGGCCTGTAATCTTTATTCCTCTGAGTGCCTTATTAAAAGTGAAAGG
AAGATGAAATCCCACCAGCCAGCCCATCCTTTCTGCTGTTTATTAGAGGGGCTTTTCCTC
TGTTAATATTGAGGTTATGGTAACCTTAGTGGTGATAGATGCATCTGGTGACTTCAGGTA
ATAATAGCAATGATTGATTCCCACCTGAACCCTGGAGGTGTAATCTAGCAGGATGGAAGA
GATAAAGTGGCAGCCAGCGTCTGAGAGATACACAGAGAGGCAGATTCCATCCAACAGTGC
TGTTCATCATCCAGCAGACAACAGCGCCTTGTCAGAATTTATGATGTTTTCCCTCGTCTC
TAATTCATCATTCATTAACTACTCTTttctccccctaaatccatctctatttgttagttt
tatcagtaag
>NODE_472_length_437_cov_24.947369
ACCAGTCTGATATTGCTATTTCCTCCCTGGTTTCTCAAGAGCGGTAAATAGCTGCTGCCC
CCGCCACTCCCCCCACTGCACCTCCTCCCCTCCCCCTTATCTACTCCCCACTTTCTTCTG
GAGATCTCTGTCACTTTAATCCACAGAGTCTGCCGCTGGTTAACAAGGAAATCCTGTGTC
AATTATCACCAACCACTTCCTGCTGGGAGAGCAGCAGGGAATCAAAGGGGCCTGAGAGTC
TTTCACACCAGAGAGGAGCAGTAGGCCTAATTAAATGGCCCTTGTGTCCCGCTGGCTGCC
GGTGGCCGGGTGACAGATAGCCCAGCTCAACGATAACCTCCTTCAGCTGATGATTGTTTT
GATAGGGGAGCTAGTAGGCACTTTGGGTGCCCTAAGGTTGGCAGATTGCGATCCAGGAGT
CCAAATTAACTCACATCCAACACGTTAAGGTTTATGGAGAAAAATGATGGGCAAATTCTT
AGAAATGTATGTAATCATAATGTAATGTGCGTACAGCCAATGTAACAGACTCATGATCCA
AGCTGTTAAAGCTTTATAGTACAACATGCAAttttcagaag
>NODE_473_length_169_cov_2.739645
ATTGCTGTCATCATGCTCTGAAACAGCGTTTGGCATGCTGAAAAGGTCAATTTTACCAAA
TGGTGTGTCCACAGAATTTCCTGACAGATGTTCACTTGAAACAGCATTTGCCTTCATATT
TATCACATTTGACCACATTGTGAAGTCAAAACCTGGTTGGAAACAATGTCTTTAAAAAAC
TGCAGTATTGCTGTTATCTTGCTCTGAAACAGCTTTTCATGCCCTGAAAAGGCCTCTTTT
GCCACATAGTGGTTGACTGAATTATATCACACAAAGTCACTTGAAACAACATTTGCCTTC
ATATTTATCACAT
>NODE_478_length_454_cov_3.645375
AAAACTAAAGTACAACAGAAACAAACAGCTGCAAATGAGATTCTATGTTTAGGAAAGTCA
AGTAACCTGTGAAACATAGAAAGTGCTCCACAGCTTAAAATCCTACAACGAAAACCAGAA
TTTATCTAAAGTCCCTCTAAAAATCTTCAACATTCTTGCATTCCACCCTGCTATTTCAGC
TAGAGCGGAGAGCATTCTAGCAAGGCATCATCATCAGGCACTCCCATGTCATGTAAATGC
TCTATGCTTTAATACTCATATGGAGAAGGGTTACGATAGAGTAGTGGCAGTGAGTACATC
TCTCTTGCAGGACGTCCCCACTCCGACAGATCAGGTGCCCTTCCTCGTCGTCCCTCACAC
TCAGTGCCCGCGTCCGGCTGTCGCTCCGCTGTTTTCGCACCCAAACCGCCATCAGCAGGT
CACAACACGACCGGAGGGGACAGGGGGGTTTCAGGGGCAGCCGCAGCCATGGCGTCGGGC
GGCACAGGTAGATGAGGAGGGAGGAGGAGGGTGGTGTTGGTTGTAGTTGATGTTGTTGTG
GTTGTAGGTGGGTTTCGTGGTCATGGGGCGATTCACGCATGACACCACGTGAAGGAAa
>NODE_479_length_310_cov_6.274194
TAAACTTAACCTCTTCAACAGACAGAGGCAAAGGGCAGACAGGCCAGAAAAAAAGTACAT
ATCACAAAGTATTGATGTCTCCTCTGTCTCTGTCAGACAAAAGACGGTCCATCCCCCTTC
CCCCCACCGCGTAATTTAGCCATAGTTCTCTAAACGCTTCCTAATCAAACTTGGAATATG
GAATACAGAATGAAGGGGATAGGGGCTTTGTGGCGGAAATATAATTATGGCCACATAAAG
CTGGTGAAGGTGGAGAATGGGGGATGACATCAGACCAATTTCACACCCAGGCCTCGGATG
GCCAGGCCAAGCCTGGGCCTTGCTGCGCAACACTGATCAAAGCCTGCTGCAGCCGCCCCA
GAAGGCGAAAAAAGAGAGTCTTAACTATGCTAATCTCCAGGACAAATATATTTTAATCTT
GTTAGAATACAAGTTAATGCTGCAGCCCAGTGAc
>NODE_480_length_362_cov_8.162984
ATACCTACTACTCGGATTACCACAGCGTCTTAAGTATTCAACCGGACTCATATTTTCCCT
TTCTGCCTTTTTAGCCAAATTGGCTGTCTTTACACTGTAAAGCAGCGATATAGCCCTCCT
TACTAAGGGCCTATGGGGGATCCACGAAGAAGAACATTAAAATGCAGCGATAGCCTTGTT
GCAAAGCTCCTCTCTATTTCTTTCTCTCTCTTTCTGCAGCAAAGGCTTCTAAATCATCCA
GCCTCCTCTATTAGACGGGAGACTTATTGAGGTAGAAACCATAAAAAATGAAGAAGGGAA
ATTTAATCCCTGAAATATTGATTTGCACATTAATATCAGATAGGCAGAGGGCAATCTAGC
CGGGTGGAAATGACACATTGTCGACCCCTAGGAGAGGCCCGAGCCAATCTTCTAGCTGCA
TGTGTCTTAGACCCAGGAGTTATAGGACAGACTCAGCCCCTGTCTCCCTCTCTCTCCCTC
TCTCTCTCTCTCTCTCTCTCTCTCTC
>NODE_482_length_567_cov_14.774250
TTTACTCATGCTGCCATCAGCAATCCTGTCTATTGACAAAAGATGAACATTTTCTCTCAA
GTAACATAACTGGGCTTTTGTCCCCTCACTAAAAGTACACTGACGGCAACACAATGGAAC
AGAAAAGAGGCATCGGGAGAGAAAGAGACATCTTAAGTGGAGCAATGGCCCAAACAATTA
AGAGCAAGGTACATGGAAAAAAAATTGAAAGCTCCTCTTTTTCCCCCCTCACTTTGCATT
GTCGATTTGAAATCCCTCTCTTTCTCTTCTTGGAGGGCTGCCTGTAATGGAGCTAATCTG
CCGTCGTTTGTCCGAGCCACAGGAGTTTTGTCAATAACAATCAGCGTTTGGAAAGTGTAA
TTAAGGCCGAGGCTTTTCATTAGGAAGAAGGGAGGGGGCCGTCTCCAGGGACGGGCATGC
CAATTAGAAACTCAGGCACGCGTCGCCGGGTAATTTCAGGGAAAGGAGGGGAAAAAAACC
CAGGACTTCTTTAGATTGGAGAGGGACCCTGCTGCTCTTTCAGAGGAGAGGAGGAGAGGC
TTAATGGCATAATAATCAGACAGGGGTCCCAGGCAGAGAAGGCAGGAGGACGGAGGGACT
TTTTGGGGGAGGTGAAAGCCTTCCGAAATGATAAAAGAAacacatgcaggattgctagag
gaaaatggaggcagtaaatagcgggatgtagagcccttgaaagaatgagag
>NODE_483_length_981_cov_4.367992
AAATGGGGGGGTAGACACAAGTTTCATGTCTCTAGCACTAACCGTTTGCCCAAACCCTCA
CCCCAGGCCCAAACCCTAACCCTAACCCTAATTCCGGAGCTTACGGTGAGGGCTGGCCCA
TACAACGGGACCCAAAAAAGTGTCACTACAGACCTATACCAATCAACTCAGAGCGGTCTG
AAACGCGCTCTCAAAGGCCTTCTACGGGAACTTTTCTTGGCCTCAGCACTATGACACTGG
CTGCGTTCTGCACGTCCCATTGTCAGTGAATGGGAGAAGGTTTTGGCCAATATCTCCGGA
ACCAGACGTGCTAGACACCTGGAAATGCCACTTGCCCCACCTAATTTGGCTATGCCGAAG
ACGCTGGTCTCAGTCCCGAGTCTCTGCGACCTTCCTGTCCCGAGATACAACAAAAAATCA
CAGGTTACTCCCACTTCCTGACATCGTAGAGACTCGGGAGTAGGCTCAGTGCGATCGCGG
CAGCAGCAAATGGGGGGGTAGACACAAGTTTCATGTCTCTAGCTCTAACCGTTTGCCCAA
ACCCTCACCCCAGGCCCAAACCCTAACCCTAACCCTAACCCTAACCCTAACCCTAATTCC
GGAGCTTACGGTGAGGGCTGGCCCATACAACGGGACCCAAAAAAGTGTCCCTACAGACCT
ATACCAATCAACTCAGAGCGGTGTGAAACGCGCTCTCAAAGGCCTTCTACGGGAACTTTT
CTTGGCCTCAGCACTATGGCTGTGTTCTGCACGTCCAATTGTCAGTGAATGGGAGAAGGT
TTTGGCCAATATCTCCGGAACCAGACGTGCTAGACACCTGGAAATGCCACTTGCCCCACC
TAATTTGGCTATGCCGAAGATGCTGTTCTCAGTCTCGAGTCTCTGCGACCTTCCTGTCCC
GAGATACAGCAAAAAATCTCAGGTTACTCCCACTTCCTGATGTCGTAGAGACTCGGGAGT
AGGCTCAGTGCGATCGCGGCAGCAGCAAATGGGGGGGTAGACACAAGTTTCATGTCTCTA
GCACTAACCGTTTGCCCAAACCCTCACCCCAGGCCCAAACCCTAACCCTAACCCTAATTC
CGGAGCTTACGGTGAGGGCTGGCCCATACAACGGGACCCAAAAAa
>NODE_484_length_370_cov_9.375675
CACACTTTCTCCCCCCCAAATCTCCCCCTGGCTTGTCATCCTCTTAACCCACAGCCTTGG
AGCTCCTACCCCGGCCTCAGCTCTTCCCTTTCCCTGCCTCTCCTCCAGCCTGCCTTTCCC
TCTACTCTGCCTCCCTTAGCCCCAGCCTTCTGCTCAGTGTTCAAGGGGAGAGCCAGCTAG
GAATGCTGTGGCTCTAGACGTTTTGTCCAAGCCCTAGGTCTCTTTCACTGAGGCAAGATT
AGTTCATACAAAAACTCAACAATACACCACTGAAAGCCATTGTTGATATTCAACATTTTT
CACATAGCGGAGCAGAATAGACAATGCGGCAGCCGGGAAAGCCCGAAGCGGACTAGCAGG
GTTGATGGCTGATGGTATCTTAGCTGAGCGAGGCCTTAATCCCTTTTATACACACACACT
CACACAAGTATACACACTCTCAACAGCCTGGAGACAGCAAAATCAATACTGCTTGCTCTG
TCTCTGTGTGTGGATCAGTGGgtggatgagtgtg
>NODE_485_length_484_cov_10.086777
GTGATGTTTTTGTGCATTAGCCACACAGTGGAACCGCTGCACAGGGTCATGGTACAAGTT
GTATAAGCAGTAGAAGGATAAAGACGGGGTGCGGGTGGGGGGAAGGCGGGGGGGAGGATT
GGGTGTAAGGACATGATTATGGTGAGGAGACGTGGGATGGGTCAGAAATGGCAAGGGGGA
ACAAAATCCAAGGAAGTTTTGACGGGGAATGGACTGGAAAAGGTAAAGATGTGAAGCGAG
AAATGCAGCGAGAAAGAGGAGAAGAAGAAAGATGGCAGTATGGCTGTGTTGGCAGGATGG
GGGTGGGTGCCTATCGGCGGCTGCTCCTTCCTGAAACGTGGCCACCCGAGCCTGCCTGGG
CCCTGGATGCACATGTGGAACAGTTTACTGTAATGGAACTCTAAATTAGTGGTGGTTTGA
AGCTGCCTGCAGCAGTAGGGTGTAATTAACTGGCTCTGTTGAAAGAGAAAGAGCCAGAAA
GAGAGGCAGGGAGGGAGCCAGAGCCCTGGAAAAAGGCATGGGGTGAGAGGTGTGTGTGTG
TGTGTGTGTGTGTGTGCTGTCCCACAGGCAACACAAGCTGTTACTGAAGACGACGCCTTC
GGACAAAcacacaagaaatgtggaagat
>NODE_486_length_445_cov_9.375281
ACAAGGACTGATGATGCTGCAAAGACCACAATAATGATAATTAACTTGCTGAATTTAGAA
GATTATGCTGTTAATTAGTTGCAAAATAAAGATAAGTAATATAGTAGCAGATGGTTGAAT
AACACCCATGAGATGGAGGGTTATTACACTGATGAGGTTTCCATGGCAGAGATGAAATAT
GAATCTGACTGGCTTTTCCCTCTTTCTATGGGCCATTCCAAGAGAATAATATCTTGTTTC
TGCCAGAAGAGCTTCTGGAAGGGTATTACACGATAAACTAATTTGGTAGATAGATTGGCC
TGGCAAAGGTAGTTGTTAGAATAATGTGGTCCTCTGTTTTCTCATGTAAATGTATTCCCT
CTCACTTTGTTATTGCTTCGAAAGGCTCATTCACTTTCACCTTGTTTGCTCAGTGTTTGA
TGCTAGAGGAATTGACCTGTGAATCACAGACACCAGTCTGTAGAGGAATAGTTTCTGTGA
ATGGGATGtgtttgtgttcgattggtggaagtgttcaaaaagctttttttgatcgtttac
ttcccattacctgctgtggctgtacctttccagattacaaacaaataaa
>NODE_487_length_618_cov_11.469255
GTAACTAGATGCTCTAAAAGCAGAAAATTCACCTTAAGACTTACAGTTAGAGGCAATAGC
AGTGATATCTGTGTTCTTTATTTAAGTATAAACTGATTTAATACTACCATGATGTCCGGT
AAGCCTGTCAGCCAGCAAGTTTCATTTTTATGATTGTATAAGCCAGAGGGCCAGCAAGCT
TTTCAGTCACAACCCATCAACCGAACCTGTGTGATGGTATCTGCAAGTTTTTCTGGAGGT
GGGTCAAATCTAGCTTAAAAGTCGGTCCCCTTCACATCCAATTCACCGTCACATTCTTAC
CTACAGGCAACCTCTGCTGAGCCCCGGTCATTAATCAAAGCGGAGTGCTGTCCTGACCTC
AGCCCCTTCCCTTTGAAGTGCTCTGTCCTCTGCAGCATGAGGAAATCATTTGCTGCCTGA
TTCAATGAGCCATCAGTCGAGCCAGCAGACCTAATGACATGTGAGAATATTAACCTCCTA
CCACCAAGAGTGCTGCTGCTTGGGAAGCAGTCTATTATTCATCCAAGGTTTTACTCAAAC
CCCTTTTTTCACAGCCCTGCCTCCCTGTTAAACCCTTCTAAAAAAGCTGTAGGCATGCAG
CCATCCAGCACTCAATTCAGATATTAATCCAGTTATTCTAGTCTTTGTATGGATTTAACG
CTACATTCTAACAAATAACTTCTTAAATGTAAACAAAAGGTCCGTCCCAATTCTataatt
cataaaaggttttcaggtcctgtgtgccacatttttaattat
>NODE_488_length_324_cov_10.611111
CCTTGCAGGTCAGTGTGCCGTAGGTCCAGGCAGATCCATTCTTGACCGAGGTGAAGACAA
AGGGGAAGCAGATGGCGGAGCGCAGGATATCAGAGGCGCACAGATCCAGCAGGAAATAGT
AGGGCGCTCGGTGCAGGCTCTTGTCTTTGACCAGCAGGATGGAGATCAGGAGGTTTCCGA
CCACGCCGACTCCGATGATGAAACCCAGAGAGGTCAGTTTGAGGAACGTGGCGAGAGGAG
AGACATTCTGCAAGATGGTGTGGTCCCCTGCATGGCTATAGTTCGCCATAGATGGAGGAG
GGATCATAAAGATAGCGGAACAGCTTCAGCCAAGTATCATGATCTAGAGGTGGCAGGGGG
AGGCGTTAGATCCATTTGGCGGTGTGCTTTGAAGAGGTTTCCAGGCATGTAGGCAACCTC
TCCTCTAAGGCATCCTTTGTTCCTTTGTCTCATCACACCTAAAAAAAA
>NODE_489_length_683_cov_13.178624
CCGACTATACACACACACACACACACACGCACACACACACACACACATAAAAAAACCCGA
CTTTCTCTCCAACCGAGTCGTCTGGACCAAACTGGACTAAAAGGAGAAACGGTGGGGGGA
GATCCGCTCTTTCCAGGTCATTCACGAGGCGCTCTCCACATTATATCCCATGATCTACCA
TAGCGACGTTCTCGCAGACCTTGAAAGCCCCAGCCGAAAACCTTGACGAAACTGGAAATA
TAGTGCGAGAAGCAGGAGGGGAAAAAAACTCACTGGTACAATCTTCTCCTCAAGCGATCC
TCCCAAAAGTTGTCCTCGTATTTCATGCGTGCGCCCGGTCGGTCTAATGGATGATCGCCA
TCTTTCCTGCTTCTTCTTTGCTGCAGCTGCAGATGACCTGAGATCCGTCTGTCTCTGAAT
AATGAGCAACCACACAGACAAGGAAGACAATCTGCAAAGCAGGCTACACAAAGAAGTTTG
GGAGACTAGCAAGCACCAGAGGGTGCACAAGAGTTTACGATGAGACGAGGGAGCATCAGC
AGGATGGACAACGTCTATGGCTGAGAAGCTCATCCTTCATCTAGACTGAAGGCAGATAGT
GTGCAAAGCCTTATCAGCGGCTCAGACCACCACCAGATACATGCGGCCGCCGTGAATTTT
ATATAGGCATGAATACTATGTCTGTGCCACGTCATGAGGTTATCTGCAGTTCACTTTGGT
GCTGGTGATGCAGCTTCACACCTCAACCAGACAGACACACAACCACGTAGACACATGCAT
AGATGTATGCATAGATAAACAGATGGATTTTTACAATGAAAAGACAc
>NODE_490_length_568_cov_17.693663
TATGACTTCTAATTAGCAGTGTCCCAAAAACATATCAACAATAATCAACGACATTCCATA
ATGTTTCTGAACATCTGCGTGAGGCTGAGCATTTCATCAGTGCACACTGAATGATGGCCT
GTTTTAATGCGGCATCAAACTCTTAATAGCTGCTTTGTACCTTTTCACGTGCGGGTTCAC
TTTAGAGCCATCTAATTCAAAACAGGGATTCTCAATTATGCAACGTCCCATTTACATATG
CTAATTAGGATCATATTAATTATCTTGAAATTGGGTAATTAGCCAATCTCAATTAAGGCA
TTGTTCATTACACTAAATGCACAGGAAAGGTGTTTGAAGTTTTTCCCTATGCCTTTATTC
ATTTCTGCGTGTGTGTATGTGTGTGTGCGTGCAAGAGAGAACTGGGCTGCCTGCCACATC
TGAATCAAGCCTCGGTGGTGTATTTAATAATTTAAGCATCCCAGCTCATACAAGGGATGC
ACCCACAGCTTTCATCGTTACCAAGCATATGGTTCTGTAATGAGCCTGCTTGCTTGTAAA
ATAGTAATGCCAGTACAGAGCAGAAGAGACAACAACCAGCCTTTTCTCTTTTTAGCCACT
CAAGCTAGCTACTGTGCCAGTGGTGGCCAATGCATTATACAAGCTTGTTTGGGTTCCCAT
GTTGCTAAGCCGATGCTGAgaaggccaatttgtgctaacaatgaaaggaaag
>NODE_491_length_390_cov_29.517948
CGTACTACGGCACCGCCAACCCTCAGTCGATGGGTGCAGCACCACAAGCCCCTCAGGTAC
ACCCCCGATAAGAATCCGCCCTCCACATTCACTTACACTCAGTCGATTTGTACCGTAACC
CCGCTTCCCTCCTCAGGTTTCCACAGGGTTCCCGTGACCGCAGCAGCCGCTCAAACTTAA
CCAAAAAAAACTACTTCCTCCCTACACAGGCTTTTAGATTTTTATTTTGGGAAGCTGAGT
CCACTGTTTCCGCTGTTAACATGCAATGTATCTTCTATGTATTTCTTCTGCACAGGGCCA
GTAATGTGAAGTGGACATAAAGTAAATGCTACATTGTCGAAACAAAATCCTTTGTTAAAT
GTTTGGATGCAGACGCCTTGATGAAGATCTTAAATTTCCTTGGTTTGAAAGTGTTTCACA
TAGATGGCAGATTACCCGGCGAACACGTCCTCCTTGATTTTTTTCACTATTTTTGTTGTT
TTGTTTCTTTTTTTTCTTTTTCTTGTAAATGCTTTTGTTTTTAGTGAGGTAATA
>NODE_492_length_709_cov_12.499295
GTTGTTGCAAAAACATCCACAATGCACAAGACATGATATGCATGTTTCTTTATTTCATAA
AGAGAAATGGTGTCTAGACAAAAAAGTCATTTATATAACACTAGCAATTGAAATGAATGA
AAATGGGGTTTGCACAATACCGTATTTACAATGGTTATTAAGTCATTTAATTAATTAGGG
TCATGTAGCATTTAAAAATTAGGTAAGAACTCTTAGTAGAGAATAAGCAAATAACAGCTA
TTTCAAATTGACAATATTAACACAAAACAGTCATCTAGAAAAATGAGAGAAAATAAAACA
ACAACTTGAACTACAAGCTTAAGAGCTATTACATTAAAAATGATGCACCAAAATCTACTA
ATACAATAATCCATATAATCTGTGTAAAAAGCATGTAGAAAAAACACCTGATGCAGTTTG
CTGATACAGTCATTGACCAGTTATGAGAGGTATGAAGGATTTCACAGGTAGATAAGTGTG
AGAAAGTCCGCACTGGTGACTCAGGGATGGGGGCCCAGGCCCCTGCATACACTCACTTCA
CTTGAATGTGAACTATGGCCTCTGCAAGTTCTAAGGCAAATATCGGAGGTGCACTTGTAT
CCATGTAATGCTGACCCATCCCAAACGTTGGATTAAAGACAAGGTGAGGAAACTCATTCT
TTGTTTCTTACACAACACCAAAAACCAGTCCAATTGAACCGAGCGATTTTTTTACATGGC
AAAAATTGATCAAACATGACATGACACCTATTTGTAAACATATTCCATTTTTTTATGTtt
tactcaatgatctcagcctgcgcattcaaccaggataccagatttcctttttctttcagt
aaagttgagcaat
>NODE_493_length_664_cov_14.465362
CGCACTGAATATCTCTGCCGTATAGTGCAGCTGTGGGTCAGGAATCATATGTTGGTACTT
CAGTCTCAAAGTTACCGTGAGCTTCCAGTGGAGCATTAGCAGAGTTTGTCTCCCTGTTGA
TGGCAATAGGAGAGGACAAGCTCTTCCAGGGCCGGAGCTTTTAGCCTCTTTTATGTGTCC
TTTCGCATTGGTGTCAGTCTGTCAATAATTCACAAGGCCAGCAGGGTGGCATTTGGGTGA
AATAAAAGCCCTGAAATTCGAGATTAGAATGTGATGACGGGCTTTGTTCCATGCCGGTGT
CAGAGTGCTCATACGCTCAAAGGAGGGGAAGATGAATGTTTTTTCCCCGCTTTCCTTTAT
CACTGAGGGCTGAATTGTGCATCTTTTGCGAGTGTGTTTGTGCGTGGCAGGCGAGAAAAC
CCAGACTGTCTGCTGAGCTGTATCTGCGTCTCCAGCAGGGCAGCTGATTTGGTTTGTGAA
GTATGTTAATAATCAAATGATCAACAAATAACAGATGTATTAGTTCATGCAGCTTGAAAT
GTCAAGGAGGCTAAAAGCGGAAATCTAATACAGAAAGCCCAGTTGCATTGTATTATTTTC
TGTGACAAACCCTCCGGTCCAAATTACGTAGAGCCTCCTACAGTGAGTAATCTTTACAGA
AAACGGCGCCAATATTTTGTAATTAAGCTGCAGTAAGACAACGAGCGCTGCCACAGATGG
AAGTTGCAGAACTCGTATCACTTTTGTTTTTTGTTTTTTTCTCTCAGTGTGGAGGTGGAT
GGGGGAAGTTAAAAacaaaaaacaaaag
>NODE_494_length_392_cov_17.964285
ATCAGCGGCAATAAACCCTAATAGGACCAGCATGCATAGAAATGACTCCCAGAGGCCGGG
GAAGCCTGGCGTGCCGCCAGAGACGCTGCAAATGGCAAATAATAATTTCCTCTCTACCTT
ATCCCCCGAACACTGCAGACCTTTAGCAGGAGAATGCATGAACAAGCTGAAATGCGGCGC
TGCTGAAGCAGAGATAATGAATCTCCCAGAACGCGTTGGAACTTTTTCCGCTATTCCGGC
TTTAGGGGGCATCTCATTACCTCCCGGGGTCATCGTCATGACAGCCCTTCACTCCCCCGC
AGCCTCAGCAGCCGTTACAGACAGTGCGTTTCAAATTGCCAATCTGGCAGACTGCCCACA
GAATAATTCCTCAGCATCCAGTGGAAACCCATCGAAGAAGAAAAGGAAAAGGTGTGGGGT
CTGTGCACCCTGCAGGCGGCTAATCAACTGTGGTGTCTGCAGCAGTTGTCGGAACCGCAA
AACGGGCCACCAGATCTGCAAATTTAggaaatgcgaggagctgaagaagaagccag
>NODE_497_length_447_cov_2.986577
TTATTTTCCTAGCTATTATCTGTAATTTAACAAAACAGAGAAAATCCAGAACACAACAGT
AAACTGTTCAAAGAAGTAAAAACTAAAAACAGTTACTGACGTTAAAAAGTGTCGAGTGTC
TTTTTACAGTGTATGATGAAAGGATGCGGGTAAGGAGGGGAAGTCAGAGGAAGGAAAGGA
ATGAGGAGGGGTAAAATGAGGACTGAAGGGAGGTATTAATGAAGGAGAGGAGCAGAAGAG
GGAGAAGGGAGGGAAGGACTGGATCAAATTGGATTGAAGGGAGAAATTAAGAAGGAGAGA
GAGGAGGTGAAAAAAAAAATGAAGGAAAGGGAAGGAAGGAGATTACTGAGGGAGGAGGAA
AGGAGGGAGGATTAGAAGGCGCCGACGAAGGAAGGAGGTTTGTCACGAGACGAGAGTAAA
AAGAAAAGAGGAGGAAGGGAGGAGAGACAGAGAGGGAGAGAAAGGAGGGATGAAAGGAGG
GAGAAGTGTTGGGCTggaaggccaaataatggagcagctcatctcatggtgaatttgaat
ggaggctgaattaatttaaatctcatcacggcccgccctctaataccttat
>NODE_502_length_646_cov_4.990712
CAGCAGGACGGTGGCCATGGAAGTTGGAATCCGCTAAGGAGTGTGTAACAACTCACCTGC
CGAATCAACTAGCCCTGAAAATGGATGGCGCTGGAGCGTCGGGCCCATACCCGGCCGTCG
CCGGCAGAAGGTGCCGTCCGGCGGGGCTCTAGGCCGCGACGAGTAGGAGGGCCGCCGCGG
TGAGCACGGAAGCCTGGGGCGCGGGCCCGGGTGGAGCCGCCGCGGGTGCAGATCTTGGTG
GTAGTAGCAAATATTCAAACGAGAACTTTGAAGGCCGAAGTGGAGAAGGGTTCCATGTGA
ACAGCAGTTGAACATGGGTGAGTCGGTCCTAAGGGATGGGCGAACGCCGTTCGGAAGCGC
GGGGCGATGGCCTACGTCGCCCCCGGCCGATCGAAAGGGAGTCGGGCTAAGATCCCCGAA
CCCGGAGTGGCGGAGATAGGCGCCGCGAGGCGCCCAGTGCGGTGACGCAAACGAACCCGG
AGATGCCGGCGGGGGCCCCGGGGAGAGTTCTCTTTTCCCCGTGAAGGGCAGGGCGCCCTG
GAATGGGTTCGCCCCGAGAGAGGGGCCCGCGCCCTGGAAAGCGTCGCAGTTCCGGCGGCG
TCCGGTGTGCTCTCGCCGGCCCTTGAAAATCCGGGGGAGGTGGTGTAAATCTCGCGCCGG
GCCGTACCCATATCCGCAGCAGGTCTCCAAGGTGAACAGCCTCTGGCATGTTAGAACAAG
GCGGGTAAGGGAAGTCGGCAAGTCAgatccgtaacttcgggataaggattggctctgagg
gctgggtcgg
>NODE_503_length_473_cov_10.553911
TACACTAATGAAAACCTAGGTATGAATACTACATTCCATCTTTCTCGCTATCTTCCATCT
CTTGTACATTATTTTCTGTTCCTTGTTACTTCCTTGTTCTTGATGCATGCTCCTTTGGCA
TGAAGGACCTGAATGGCAGTTTTGATATGTCTTACCAGACCTCTCTTTCAGGGCTTGTAC
AACTAGAGGTCACCTCTTTTGTTTTGTCCTTCACAGCATGCCTCTGTGATATACAGAGTT
GTCTCTGACTCCTTATGCCGTGTCTTCTTCTGTGAACGCATTTTGGCTCCTATAGCCAAT
AAAACAATCCCCTGCCACTTGTTCCACAGCCTTTTTGTTGTTTTGTGTACTTTGGCTTTG
TGCACAATCCCAGTCCAATGCTAGTGATCTAGCTTTGCATGGCATCGTGTGTTAGCTTAG
ACGTGTGTTTGTAAAGAGGGATGTTCTCTTTTTTCCAGCAAAGATGTCACGGAAATTAAG
CTTGCCTACTGAGCTAAAGCCAGACTTGGGTAAGCCTTGACTTCGTGTATCCAAACAATT
TGTATGAAATGCAGTATACTTTCGCCACTCCGACTGGACTCCACCACATCCCATAAGTCC
AGTTTTATCTGGTTATA
>NODE_504_length_437_cov_20.302059
GTTACTGAGGTCATTTATTTACAGATGTGTTTTTCTTCCAAGTCATTAAGCCAGACTTCC
TCACCTTGTTGTATTTTGGGTGAAAATTTAAATGTCTCGCTGCTCGCGTGTGCTCTGTTG
AATATGTGCTGAGGCTGGCATTCTTTAAGTTGACTTGTGCCTAGGTTTGTGCTCTTTAAT
GAACCTTGTGTGTTCAGAGGCCTGAAGGTGATCGTATAGTACACTACTATGTAATAGCAT
GGGATGGCTCATTATAGCAAGGCATAACAATTCACACATTAATTTTCCAGCATCCAGTTT
TTAATTAATCCAGTAGGCAGTCTTAAACACAGGGTACACAAATTGCCTTCGGCCTCATAA
TTAATTCTAATGGAAGAAATTAAAAATTGGTGGGGTGTGTTTGGATTGTTCGGCTGTGTT
ACTGTGGCTTTGAGCTTGCTGGAGCGACGCTGTCACCGACAAGGATCTCTCCCTGCCCTG
ACCAATCCAGCAATCTCCTTTCCCTGCCACGCGAGCAGGGAGTGTTACTCACTCACCCAC
ACGAAGTCTGCAAGAATggaaatgctttgcatgtctgtgtc
>NODE_505_length_404_cov_9.492575
GTTCTTTAGCATTTAGAATATGTGGCAAAGATTGTCCTGAAATGATAGGTAGTCCTGCTC
TGCTTGGGTTTAGTGGTGCTTGCCTTTGGATCTTTTCTCGACTCTATTTATTTTTGCTTG
TGGCCAGTAATGTGTTTATTTTTATTTTTCTTGCTTTTGTTTTTATTTCCCCCTCTTACA
TTTTTTTGTCCTGTGCTTCATGGTTTATCAGATTGAAATGGCGATTGAGACGCTCCAAAA
ATCTGAGGGTTTATCCAGTCAGAGAAGCTCGCTGCTCAACAGCCATGTAAGTTGCTTTTA
CGAATGCTTGCCCTCGGCTAACCTTAACTTTTGCTAAGCTCACTCTCTTGCTCTTCTGCC
TCTCTCAAATCTCTGTACATTTGGGTTCGGTGCTTGCTGTTTTTGTTGCTGGTTTTAATT
GTTAGAAATGCTTTAAATTCACTGGCTGCTATAGAAGCTTTTGCAGAGTTGTAATGCAGC
AGGATCAAGTTTACTGACAGTTGGCATAAGGTCTTTGCAAggaccagtctgtgactctct
ttagttaa
>NODE_506_length_294_cov_1.965986
ATGTGAGAATATGATGACCAAATGAGGATAAGATGAGATAAAAGAGAGAATAATATAAGA
TGAAACGAGATGAGATCAAAAAGAGAATAGAATGAAATACAAATGAAATTTAGATTCAAT
GAGAATAAGAAGATATAAGATGAGATGCTATTAGAAAAAATGAAAATGAGATACCATGAG
AAGATTAGATGAAATGAGATGAAGACAAAATGAGAATACGATTAAATAAGATGAGCTAAT
ATAAGATGAGAATAAGATGAGGTAAAATGAGAATAAATACAATGAGAATAACATCAGATG
GAAATAAGATGAGATAAAATGAGATAGGATTAGAATGGTACGAGAATAGGACGACAAAAT
GAGGATGATATGAGATAAAGAGAGAATGAGATAAGATGAAACAAGATGAGAAAAAAGAGA
ATAGGATGAAATAAGAAt
>NODE_507_length_608_cov_22.345394
TAAATATCAACATTACTAAATCCCATGATAATGATTCATAAATTTTTACAATATAGCTCA
AAATGTTTTGTTATTTTTTTCATATTGTAAGCAAACATTAGCTTTGAGCTTTTGGCAAGC
AATACCAAATTCCCATCACAGTGACAAAGGGATGTATAAAGAGCCAACTGAGCATAGACA
AGCTGGAAGATGTTCCCATTCATATTCAATATTCAAATTCTTATCTCTGTGTCGGTGTAT
GTGCACGAGTAGTCGGTGATCTCAGCGTACCGATTGCTGCTTGAAGTACTGTAGATTGCT
GGCTTTGACATTTTCCCATTGTGCATGGTGGTGCAGCAGGCAATAATTAAATATCAGGTG
CATAAGCTGCTCTTTAATTTGACATGTGTGCTTGAGGCAATAAACACATGTGGTGCAGTG
GGGGCTGCATAATTGCAGAGGAATAAAATATCATATCAAGAGTGAGAGGATCATTGTATC
AGGTACACGATGACAGCTCGTTTGATCATTATGCCAAGGCTAAAGAGGTTGGCTAATTAG
TTGTCATTAAAACTCACCCTCTAATCAGGGCTCGCTCTTGCATAAAAAATGTCCCTATCA
CATGATAAGCGAACAATGCCCTTAACCCTTTCAGGCCGATCTCAGTGCTTACAGCTATTA
GCTTTGGGAAACATGGGTTGACAAGTTTGACATTGCTCTGAATTTTCACAAAATCAGGAT
AAGATGAGCCGCTGTTGTCGGTATGTGAtaag
>NODE_508_length_503_cov_25.882704
GTTTGTTTGTTTGTTTGTTTGTTTGTTTGTTTGTTTGTTTGTTTGTTTGTTTGTTTGTCT
GTTTCAGGAGGAAAAAGAAACTCAAAGCCTTGAAATTCTTCTCTCACAATTATTCTTAAA
CATTCAAGTCATCCTATTAATACTTTGTACAGCAGAAAGGTCCTTCAGATTTCACACGTG
TATATATAAATATAATATATAGAAATATGCATATACATATGTTCAACTTGTATATGTGTA
TACATATTTTGGAACTGTATCAAAGCCAATTTAATGTGCTCTCAAAATATGGCCCATGAT
TCCTAGTGGGATGCACATCAATTCACATAGTACAACCAGTAGATTAGGTTGAAAAATCCA
AAGGTGATAGGGAAAATGACCCGGGACCACTTGTCAATGGTGCTAACATCTGACAGGTTT
GGGATTTTCAACTTGAGCTTGGAGGAGCGTCGTCGTAGCCGACAGTTGGCCCGGCTCCGC
ATGGCACTGCGATCCAGCGAGTGGTGGCTGAAGCCATCTCGGGGCGCCATGGGCTTCCTG
AATTGGACCCCGGAGCTGTCAAAGGACATGACCGAATTCCGAGAGTCACTGACGCTGCTC
CCCACGTCAGAAGGCATCACTTCGTTGTTCATCTCCAGCGTGGTGAg
>NODE_509_length_378_cov_9.367724
ATGACCTTAATATTAACACTACATGTAATATATCTGAGGAAATTTTAAGCAAATACCAAA
AAAACGGAGTTATTATTAAATAGAATTATAATTGTCTTGTGTTTTTTTGCTCTAGGGAGA
TCAATCCCAGGAAGTTTAACTTCAGTGTGATGTCCCACAGCATCACCTGTCATAAGTACA
AGAGAGAGATGGCATGCCTTTGTGAAAAAGAATGCTGCTTCTGTCTTTTTTTGCATCTTG
AGAATGAGCTAATTGTCACCGAGTTGGCAGCTGAATAGAGGCAGTGAGTTTAATCTGACC
ACAATGACATGTTTGATTGGTCCGAGCCAGGCTGGGTACAGAGGGTGGGGGGTGGCCCTC
TCTTGTGGCAGCGGAGAACAAACATAAATCTTCTTCAACAATCTATTTTCCATCATACTT
ATTCACAGGGGACATCTCAAAGTGGTCTTTACCCTTTCTGTCAATGGCTGCCCTCATCCA
TCAATTTCATAGAGAATTATACCCCAGATCAATGTAGTTCAA
>NODE_512_length_519_cov_9.181117
CTAAGCAGCAGAGCATCACCCTGAGGATAACACACACAAATTACATCCGAATCCTGAACA
ATAGCGACGATCTCATTTGACCAAATGTCCCCAGCCAACAATGTGATTATACTGTATGTT
GATGCAACGTGTATGTACATGACAAAAGAGAAAGAAATAATAAATATATCATCAGTGTCA
AGAAAATCTATCTTTTTCTATTATGTTCAATTGTGTTTTGGAATGACTTATCTTGTGACA
CAAAACTGCAAACAAGCTGCAATGTAAAAATTTCAGTGTATTCTGTTTCTTGTTTTTTGA
AGCCATGAAGCTACGGTGTGTTCTTGGAAAGCCCTGCTAAGTTAAATGTGGCAGCTAATG
TTGTGTGTTTGCTATTCAGACTACAGGGTCTTGTACTCAAAAGCGTGTAATTAAGTGCTA
AGTGCAAAAGATTGTAATGTTTTATATCAAGATTACTATTCATGAAATGTCAGTCAAGTT
TATACTTTTGTAATAAAGTGGCACTTTAAAAAAAATATGCTTTATCTCATAGTCTGGGTT
ATTAAAGCGGACAGAGAGCAGAATTTGAAGTGATgacggactgctctaggagttgccatg
tccttttttatattttctgatcttaaaagctgcccgtagattccaggacatacatcttag
ggg
>NODE_513_length_458_cov_16.231441
ATGAATGAGGAGGCATTGGCTCCCATTGTTCAGGCTTTATTTAGGTCTTGTGTTTAGCTT
GTTCCCTGCTCCAGAATGCTCTCTCCCCTCCTCACTCCCTCCACCACCAATTCCCTGAGA
GGGGGAAAATAAATTTGCTTGTCTTTCCGCTGACTGTAGAAATTAATTGCTGAAATCTTG
TCCCATCCAAGTGTTACATTCACACGCAGGACATTAACATAACTAATTTGAAAGAGCTCA
AATGACTGCATAATGGAGCTCCGTCACCATGCATGACAGTCGCTGGTCATACCAAATTAG
CTTGGTTTTATAATTGAAAAATTTCCCCCCCTTTCTTATTTTTACACCATTTCCCTCCTC
TTTTTTTCATATACTTTTTCTCGTCTTCCTTGCTCCTTTTCCTTCCATGGTATCGTTCTT
TTTTGCTCTGTTTTCTTGATAAGAACAAAGGTTTTATAATTTACAAAAAGAGTGCTTGAC
CTATAATTAGAGAAGAGGAGTGAGGGGAGAGGAGGGGGAGTGCCAAGTGGTGGCGGCAGA
GTCAGATCCTTAGTCCTGGTAAtgatgctggagaccttgtggcccccagggaggcagaag
aa
>NODE_514_length_519_cov_9.641619
ATAACTCCTATCTTTTACACTTAAATTCTGGAGCCATAATGCATTGGACTTTGAGAGTTA
CCCCAAGGCTCACTAGCCGTGTGAGTCATTGACATACCAGTGACTCTGACTGCACAGTCA
ATTACCCATCTACCTTTCATGGGACAGGAGTAGAAGACAGGGAATGAGTTCATCCATGCA
TTCAACCTACAGCAAGCCATGCCTCTATCGGAGGTGAAACCCATATGCAGAATGGAGAGA
CAAGAGGATATTGGGTTATTTTTTTTCCTATGTGGAGAATAAAGGTTAATAACAGTCCTT
TCCTGTGTCATATTTGACATGACCAGTCATCGCAGTAATTACAATCATTACACTCCAAAG
GATGTCTAGTTATCCCTCTTAAACACAGGCCGCACAAAAGAAATCAATTATTCAATCAGA
GCTCTCCCATTCATCCCTGCCTGAGTTCACTTAATTTTGGGCCTGGGTGAATCTGCCGCA
AATAAACCCCACGACCGGAGAAGAAAAGACGAACAGGCCCCTAATTTGTACCCTTTCAGG
CGGTCAATCACTTTTCAAAGGAATGCAAGCTTATTCTGACAATCAGGCCGACGTGAATGG
GAATGGGTTTCATCTGCTACTTTACATAAGTTATCTGGTGAtaaagagggcagaagaaga
gag
>NODE_515_length_402_cov_11.601990
TATGATCAATTATTAAGGATCCCACTCTGGTTACTCTTAGTGGGAGGTGGAATTAGGGAT
CTGGGGGTTTGTGATGGTGGGAGAACATCTTTCTGTGTTGGACCTGGATGGGGGAGAGAC
AGTGGAGAAGGGAGAGGGAATACTATTTACATAAAATTAACAGTTCAAAAGAATGAGTTC
ACACACCAATCAAACTTGTTAATTGACTGTCAATGGTGTGTCCCTGAATATACAACACAA
CTACATTATTCATCTTAGGCCTTGACAGCGAAGACAGTCCAATTTGCATGGGCGTTCTAA
ACGTGATCAACAACCACAAAGCCACATGCATTTTTAATAGGCCAGAGATGGGATCCTTTA
ATATTCATAAGGGTCAAACAATTGCATATGACATTAAACTTTCTATAACAAGGTAAGTAT
TTTTCAAATGCTAGCCTTAGCAGTCTAAATGGCCCACAGAGAAAAGGGAGAATGTGCTGT
CTTCCAGTAGTGAATCAATGCTACATGCTTATGTTGGTTTatgtctgttcatttgattct
taataa
>NODE_521_length_262_cov_1.572519
AGTGCTAGAGACATGAAACTTGTGTCTACCCCCCCATTTGCTGCCGCCGCGATCGCACTG
AGCCTACTCCCGAGTCTCTACGACGTCAGGAAGTGGGAGTAACCTGTGATTTTTTGCTGT
ATCTCGGGACGGGAAGGTCGTAGACACTCGGGACTGAGACCGGCGTCTTCGGCATAGCCA
AATTAGGTGGGGCAGGTGGCATTTCCAGGTGTCTAGCACGTCTGCTTCCGGAGATATTGG
CCAAAATGTTCTCCCATTCACCGACAATGGGACGTGCATAACGCGAGATAAGTTCCCGTA
GGAGGCCTTTGAGAGCGCGTTTCAGACCGCTCTGAGTTGATTGGTATAGGTTTGTAGGGA
CACTTTTTTGGGTCCCGTTGTATGGGCCAGCCCTCACCGTAAGCTc
>NODE_522_length_607_cov_9.034596
AATTAAAATCCCCAAAATACACAACTTAGAATGACAAAACACATGAAAGCACGCATCCGA
GAAGCTGAAACCGAAGAATATTTACCATTTTTCATTTTGGGTAAAAAACAATTATCGAAA
TTCATCGATTAATTATTTGTTTCAGCTCTTGGCTCATTTTCAGTAAAAATCTCTAGAAAA
GAATATTTTACACCATGTCAAGAGTTTATTTGACAGTATTTCAGAATATCTTTCAGTAAA
CAAGTTTTTTGTTTTTTAGCAAAATGTAATATATCAGTACTGTCGCATTTCATAAAAATA
GTTGTTCACGTCTTTGAAACTACAGTATCAATGATACAGTAAACCATATTTGTAGGAATA
CAGCTGTACAAGGTGAATAGTACACAATTAACACTACACAGTTATACTTGATCTCAATGG
GGGATTCATGAACGTGCCATCCTTCACAGGTTCCAATAAGCAGTTTTTTTGTTCCTGTAT
ACAAAATCGGTCACAGCAGGCAGGGGGACGGCCTGGATGGAGACAGAGGGCTGGGTGACA
AATTCTTTCACCTTTTTCTGAACTTTGAACATTTGCACATACAGTAAACACATTTCTACA
GCCTAATGGCATGTTGTCATGCTCCTCGCTAACACGTTAACCAGTTTATCACATGAACCA
CAGTTCAGTCAGCTCAGAAAAATCCGGAGCACGTTTTCCTGCAGCTCAGCCAGTCCTGGT
GATGCTCGGTGCTCGAGGTcttactagtgtc
>NODE_523_length_345_cov_3.002898
CTAAGCTTTACCTAACCATGCCAGTGCCTTCGGAAGAACGAACTCTCTTTAAGCTCAGAA
TGGATCATCATTAAACAAACCATTATGATACTACCAGCCTCTTTTTTCTTACTCTCCTCT
CCCCTCTTCCCTCATACTCTGAGGGAGTAGGGGGAGGCAGAGTGTACAGCCCGGACGGGC
GGGGGTGTGATGAGGTCAGTCCAGACCCTCTCACCCTGACTCTGTCTCCCCCACCTTATG
TCATACCACCTTTCTTTCTCTCTCTCTCTCTCTCTCTCCTCTCCCCTCTTCCCTCATACT
CTGAGGGAGTAGGGGGAGGCAGAGTGTACAGCCCGGACCGGCGGGGGTGTGATGAGGTCG
GTCCAGACCCTCTCACCCTGACTCTGTCTCCCCCACCTTATGTCATACCACCTCTCTCTC
CCTCTCTCTCTCTCTCTCTCTCTCGCTCTAAAATAGACAAAATAGCCCTTTTCTACCCAA
AAGAATAAt
>NODE_524_length_481_cov_10.060291
GTCAATAACCCTTTTGCTTCATTTCACTGTAAATCACCTGCCAATAAAAGACTCCAACCA
CCTTGTTTGATCTACCATGCACTAAACAGTAATTTTATGGCCTTCTTTGCTTCTCTCACT
GAAATTTTCGGTTCAACTCCTCACCACCCACTAGCCCTTACCCAGGGTGCCTGTGCAGAG
GCAGTTGTGAGTCCGGGGAGGTGGCTTAGTTTGGTGGCTGTCCAGAATCTGTTGCACTAG
CTGCTCCACTGAGAAGCCAGAGCTGCTGTTCCCATTGCTGCAAGTCCACTTGATGCCATG
AACTGCCGGGAGAGAGGAGGAGACAGAGATGTCAGCCAGCCCAACAGACCACCAGCCACG
CCAACCCCCCGCCCCACCCACTGCCCTCTCTGTCTGCCTGCCAGCATGCCTTATCCTGCT
CACTGGACAACTCTCTACAAAAGTGCTAAAACAGAGAAATTAAGATTTCTGTTTTTCCCT
GAAGGGAAACAAACAATCCATGGATCCCATGAGTAAAATGCTAATATGGTTTAATTAGTA
CAATTTAAGTGGCATTATCGTTAGTTTTATACGTATTCTGATAATGCGTAATCACAACAC
TCATGTTTTCATAACAAAatataaa
>NODE_525_length_520_cov_13.828846
ATGACTTTTTATTGATTATCTGTTATCTATCTATCTTTTTTTTTTTTTTGCTTCAGGTTT
CCATTTTAATGCCGTCTTTGTGAAAATTCTCCACCTCCTAGTTTACATCTCCTTTCCCCT
TCTCTGCTCCCCAAATCTACAGGCAACGGGACGCTCTTGTACATTAAATAAGAACTGTCA
CCCTGGGCAACTTGCAGCAATGAAGCATTTATTCTGCCTCACATTTCCTGGCACTTAGAA
TTATTTCCTTCATGCCTGATAACCAAATTACAATATGGCAGGTCTCCCCGGAGCCACAGG
ATTGTTAGTGCCAGCTCACAACATACTTTCAACTGATGTGGCATTTCATGTACAGCTGCC
AATCAAAGCCAGCAGAAGGCTGAGATGTAAATGAGGGCGGGCCCGATGGTGTTCAATTAC
TGCTCTGAGCTCTGCATAATCCCCCTTCCCACTGACTGACTGACTGACAGCTCCACATTC
CTCCTCATCCCCAGCTTTCTCCCCTAATTTCACTACCTAGGTTTCGCCTCATACTGGGAT
TTGGAATCAGACATTGGAGGGAATTTCTGTCACTTTCATTTCCATTTAGAACAGTGCATA
AAAAGTGTattatctgacatgtgaagggctataacagtaaagggatgtgcattcagaaag
caaa
>NODE_526_length_352_cov_13.815341
CTGTCTTCTGCTTATGCTTTCATATCCCCTCCCAGGAGTGTGTGTGCGTGTTTGTGTGTG
TGTGAGTGTGAATATCTTTGACTGCACTCTTCGCGCTCATCTCTGGAGTGCAACTCTCAC
AGGGCCAATGCTGCTCTCTCTCCTCCTCGCTCGCCCGGCCCTCTCTCCCTCTCCAGGTGC
TCACCTCTGTTGATTGCCTGTGGCCTCTTGTACTGTGAATGTTAAGTCCTGCCATTTTGC
CCAGATGCATAAATAATAACAGTAATTACTGGCCCAGCAATCAAAGTGTCGCCCCAGCGC
GCTGGGCCTGTCTAGGGGAACAAATCGATAGGCATCTTAAAAGCCACATTGATTGTAGGG
AGGGGGAAAAACACCAAGGGGGATGGGAAGATAGATAGAGACAGCCAGAGAGAGAAAGAG
AGGGGGAGGAAAGGAGGAGAGGTGTGATAAGAGAGGGATGTTTCAAAGTAAGAAGAATGG
GTACAGCATGAGAGAG
>NODE_527_length_406_cov_5.056650
CCCTATAGTTTTTTTTTCTTCTCTTTTTTTTTCCAGATGAATTTTATGATATTTTCCTCC
CCTCCCCACTCCATCTCTCCCTCTTTCTCGCTCTCTCACTTCTCGGCAGTTTTCCCCAGA
CAGGTTCCACAGTGTTTTAGAGGGGATGGATTTAATTGCTCTGTGGGGATTGGTTGGCTG
TGCCGGGCTCGGCTGTTTAATTAGTGTACCCTGCCGGGATTGGTTTAATGCTTCATGATC
TTGAAATTGTCTGATTGTTCAGCCCTCTGGGGACTCTCCCTGCCTACGTAGGCCAGCAGG
TTTAGCTAAACATTGCTCCAGGCTTTTGCTGTATGCGGCAGGAGGAACAGTATGCCTAAG
GAACCGGAATTTGGCTGAAGTGGGGGGTCAACTTATATGACGAGCTGGTCAACATGCATG
TGAAGTGGACAGTCTTCTGATTCTCCTGAGTACTTGACTGCAGGAGATGTGTACAGACCT
CACAGGAATGTGTACCCTTACAGTCCTTCATCTCAGCTTGATGCTGTacggaaatgatcc
aattgactat
>NODE_530_length_319_cov_10.742947
TATCACTACTGGGAGGTAGCTCCATTACGGATTACCATATCATTAATAGTATCCATGACT
TTTGTTCAAAGGCTACTTGTGTAATGTTGCCTTGTGGATGACGGCTAATCCGCTGAGCTG
CAGCTGTAGGAAAGAAGAGGGGTAGATCCCACCACCAGTCTCTCTGCCTCACACACACAC
ACACACACACATATAGACACCCACACATACAAACACATATAGAGGCATCTCTCTGTCTCA
GCCCACGGGGATCAGGCCACTGAAAGACAGATACAAACAACAGTCAAATACAAAGTTCCC
CCCATAGCGAAAAAGAAACATCCATTCTACacttcccaactgatcccctccttaaagcca
aagaccagccccccgccaccacctccccctcctccccgggccctgagttggctgtcgtcc
tcccattaaaaccctccgctctttagcgcagccctcctcgcag
>NODE_535_length_458_cov_7.015284
AAGTTGGTTAATAGCTGATGAAGGCTGCAGGAAGATTTCTGGAATGAGTCCAGAAAGTAA
AGGAGTTGGTGTCTTCCAATGTTCATGGGGCAATGGAGGTCTATCCAGTTCAGTAGCTGG
TGCCGTCTCCTCCTTCATCTCCCGGTGCATCTCCTCCTAAGCCTCAGCTCAGCTAAAGAG
AAGCAAAAGAAGAGTGGAAGAAGGGAAGCCCTTATGTTCATGTGTTTTGATTAGCAGGTA
ATGATCTTTGATCTAATGCGCTGACTGGGAAAGTGCGGCTCCCATTGAAATCCGGTGGAT
GCTTGGCCGACCTGGAGCCAGTGTCACTTCTCGTTAGGGCCTGCGGCTCCATGACCTCCC
CGTTGCCAGTCCCAGCCCCCTTCCTCACAGCATGAGCACCCTGCGTAATGATATCAATAG
CAGCAGGGGTGCAATGAATACAAATCCGCGTGCAGAATGTTTGGACAAGAATTCGCTCCC
AGCCCTCCCTCCTCCAGCCGCCCTGCTCACCACCGTTCAACCTCTATCCCCCACACAAAG
GGCTAGgttaggccgtaatgtggatggttgattttctacaaaaataggtggctactgcaa
ag
>NODE_536_length_309_cov_4.533980
GCAGGTTTGTAGGAAACGGTATTTTTGAAGGACTTTGAGGGGGGCCTGCCTACCGTCCCC
TGAAACCTTCCCATCAGACACGGCCCGGGGAACCTCCCTCCCGACCGACCGGCACCCACG
GCACGTCTTTGGAGGGCCCCCGCCGGCCCCGTCCCCAGCGCCGGGTGCTCCTGGTGGCCG
GTTCCTCCAGACCTGGCGGGCCTGCCTCACGTCTGTGGCCCCGACTGAGAGAACCGGAGC
GGGGAGGCCCCTCCGGTCGTCGGAGCCTCCTCGGCGGCGAGACCGAGACGCCCCGTCTCC
GCCCCAGTCGCCCGACCGCGGAGGCCGTCGCCGGGCTGGTCGGCCTCGCCCTGCCCGTCC
GCCTGCCCGGGCGCTGACGGGCGGGAAGGCCGCGCCCCGCTCAGACTGCGGCCGCCTTTG
CCGGACGACACGGCCGTTtctcaaggcgcaaag
>NODE_537_length_525_cov_9.815238
GTTATATATATATATATATGTATTCCAAAGTGACTCGGTGTGATCAGGGCCTTAAAGGGT
TAAAATCTGTGCTACTTGGAGTGTGTCCCCCAGAAAAGGAATGAGGTCCCCGGGAATGTT
TTACAGATAAAATAAAAAGAATCAGGAGAATGAGGGAAAGAAGAGAAGTTGAATATATAT
TTCATGTGATAAGAGAAAGATGAAGCGCGAGAAAAAAGATTCCATTACAGCTGCGACAGT
TACAAAACTGCTGCTGTGTAGAGTAGCCTCTGTTGAAAAGATTGATGCAATAAGGACTGA
CCTTGGCTTGGAGCAGGAGTCGGTGATGTATGTATGAGCATCTCCCTGCTAAATGGACCC
AGATTTGTAGCACTAATATACATGGAAGCCCAGTACCAAACTCGCCACGGCTATAAATCA
ACAGCCACTTTGGGTGTCATTTCTGGTTTATATTCTACTATTGTTCTGTGCTTTTAATTC
GTGTCACTGCCATCTGTTCATTTGATGCAGTTTCATACTGTATGATTTGGCTGCAGAGAT
ACTGTGCAGACAATCCCTGTTAGACCATCAGAGTGGATTAACTGCACTGGTAAATTCCAC
TGAGGCTATCTCACAGCCGCATGTAAATAGAATCTGAATCGAGGGAAAGGAAAAATAGAA
ATTTAAAAt
>NODE_538_length_642_cov_8.714953
TTACTCCTGCACAATAAGAAAAGCTAGAATCAATTCAGTCAATGTGCACACTGTTAATAA
ACTGCAGCTGATGGGACTGACAGATGTTTCACAGATTATCTGGATTTCTGCTGTGTTCGC
TGCCCTCATGACTCCCACACAGTTAAGTCTTTGCTGTAGCAAACATGAGCTCCACATAAA
CCGAGGTGGCTTTAACATAAAGGCCAGAATCACTGGGCAACATTTCACAGACTAGTGGTC
AGGGGTGCGTTCAATGGTCAAAGCCTAAGATCCAAGTAGCGGTAATTTCACTAAAAGCTT
TTTAGGGCCTTGAAGAACACGCTTTACCCATTGAACGTAGCTCCTCTTCCCTATGTAGGA
GATGGAGGGTGGAAAGAAATCTTACCCATCATACAAACCCATTATACCAACCATATACTG
AGCTGTGGTAGTAGGGTGTAGATGTATCATAACCATCATCATCTGCCAGCCAGCTCTGGC
CAATAGCCATCACAGATTGGCGGCTGCAGTGGCAATGAGAACAACACACAGTTAATATAC
TGTTTAGCCCCACATCGCCCCTCAGTTCATCCCCTGCTGTGACTACAAACTGTGATTCAG
CAACTCTGGTCTTGAAGAGCTGATTGCACTTATATACCAGAATGGTGTTATTGTGCTAGA
TGGCACCATTCAGTTGTCCAAAGAGACAGTACTGTGGCAGTATTCACTGTGGCATCACCA
CCAGCTTCACATATCTCTCTACTGTGGTGAAGCTGAACTAATCTCACCATGACCAGGGTT
GAAGAc
>NODE_539_length_718_cov_10.653203
ATTTCCTGTCATTTCTAGCACCACAGTTTAACTAGCGGTTGTCTCTGGCTGCCCCGCACG
TTACTTCCTAAAAACATTTTGATATGTGCATTCGCAGGTAGATCTTTGATAGCTGTTTAT
TCAAAAGCAAACTTGAAAAGAGGATATAACCTCGAGTCAGAAGCCTGGACGGGCAGAGTA
AGATTGAAATTGGTCCGACTCTCCCTCTCTCTCTTGAATTGAGGGTCCATTGTAGTATGT
CAAACAAAAGGTTTTTATCAGAGGCTCTTAATGTAACCCCCTCCCCTCACTCTCTCGGCC
ACCAACTCGTTCTTCTCTTCCTCTCTTTTCTCATTCATTTATTCCACTGTGTGTGGAAAT
AGGCTGGGCAACAATTAATTTCAGAGTGAATTCAGGCAGGATCTATTACCCCTCTCTGCC
TCTATTGCTCTAATGGAAATCTATTTCACTTCTCTTTTGTGTCCAATATAATTTAATGCC
CATTTTATTAATGGCCTGAAATAATTACGGAAGGCTTTTGTGATTCTTGAGTATGTTTCA
TTTAATTGTGTAATAAATGTCTAATCAGAGCTCCCATCTGAAGCCATTATGGCATTAAAA
TTAACAATTACGCCACAAATGTCTTGGTGAATGCGTTGGGGTCTATAGAAATCGTTGCTG
ATAACAAGACACATATAAATCATTCATGAGAATTTTTTCAGAGAAAAGCGGTGTGAGAGA
TATGAGGATGAGAGGGAGAAAAAAGAAGTGGAGGAAGAAAAGAGGAGAAGAAAGGAGCTG
AGTTTTCTTTATTCCATTGAAAAACGGGGATGGCCAAAAGATAGGGCATTTTAAAACTGT
gtcaccctccccagctcctttc
>NODE_542_length_443_cov_17.020315
TTCACTTTGGTTGTTTCATTCTTTTTTTTTTAGGGTGGAATAATTAAAATGGCTGTTTTA
TCTGAGCTTTTAGTCATAGTGTGGCTGCACTCACTGTTGCATCTGTGTGCTGTGCCGAGA
TAGAGCGTCTGTGGAGGGCCAGGGAGCAGACTCCAGAGATCCATCCATCTCAATCTGAGG
CTACAGCTGACACCTTACAAAGAGGTACAATTAATAAGGGCATTATCCAGCAGTAGGCAA
CAATAGAGTCCTAACGCAGAGACACCAACCTCAGGAGGCCCGGAGAGGAGAGAAAGGGAG
CGTGTGTGTTTATGGGTGGGGGAAGGGCTGGCCAAAGTGCTTCAGATTGGGATGCATTAC
AACCAATGTCTTCAGAATGTGAATTACAATCTATTACAACTGAGCCTGCTGATAGGTGGT
GCGGGCTACTTTGTGTGATTATTTTTTACAGTTCTGCATTGAAAATGTTACATTTACAAA
ATACAGTCTCGTTAAAAAAATCTGTGATATTGTTGAATTATACAGAGATGCTTTTAGATT
TGTGGACGTGAACAAAACAACAAGTTTttaaaaagtgcaaaaaaaac
>NODE_551_length_652_cov_6.230062
TTCATTTTGGAAATCAGAAGAGCAGTAAAATGTGAAAGTATATCTTTCAAAGCTGTCCCT
TGCTGTGGGCAAAGACGAACTCCCGACTTTAAAACTTTTAAAAGTTAGACAGGTTCTTTG
AAGAAGAGTCAAAGGAGCAATTTAAAGAGACCTGGAGTGGTGCGTACCACAGACTGCTAT
GGCGTCTCTGCACTGTGTGTGTATCAAACTGCCAGCCAGACATGTGCAAACACACACACA
CATACACACTCCAATAGTTGCTTCTGTACCTGTCTTTGCTTTTTTCCCTTTTTTATTTCA
GCAGGGTGAATTTTTATCTAAATGCAAAGCAGGTGATAGGTGCTCCAGTTTCCTCTAGAA
GTAGCTCCCTTGTCTGGGCTCTCTTCCTGATAAGAGTCCTACTTTGCCTGACATAAAAGA
GCCCGGTATCATTTCCCCTGCCTCCCCAACAACCCCCAGCTCGCTGCCCTCGCCCTTCCC
CGAGCTTCACAAAGCTGCCTCTATTTGCTCCCAATTCAGGGCCCAATTGCAGATAAAGTT
ACAGCAAATTTGTTTGGAGGAAGAGCTGCTGAGGCCTGCGATCCCTGGGGCAATAACAGC
CTTGTCTTGCAGGGGCCGTGGGGAGAGCTGGCAGCAGCAGGAGAACAGAACCCAACACCG
CTCAGCCCGACAATGGCCTCAACTCTCCGGGAGGGGAGGCAAAAGGAGGGGAAGGGAGTG
AGAGATAAAGAAGAACAGGGATGGATAGATGGATAGAAGGGAgagacactcagcttgcag
gtgtggagaacggaag
>NODE_552_length_463_cov_11.231101
CTTGGGTAATAAACCATTTATTAGGTGTTTATATACCGATTGAATCGGCTTGCCCTGCAT
ATTTAAGTGTGCCTATGATAGGAAGTGATGAGTTGTTAGTGTTTTATGACATTTTTCCTT
TGAGTATCCCCTGAAACACGGGCCCCCACAGCACAGCAGCTGGTAGCTCAGCCCCTGACA
AAGCTGTTAATGTTCTGCAAAGAATGTGCAAATTGCAGAAACGAGTCCAAGTGTGGGCAG
AAAACACTTCTGGTACTTAGAACCAGTGATGGAACAAATTTGGTCAAATTGGTAAAGTGC
CCAAAGGGAGGAGGGAGATGTTCCACGGAAAACCAATTCCAAGCTTGGGTGAGCTCAGGA
TTGTTTGGAAACTCTCCAATCTGGGGGCCTGCATTGAATTGCGTGTCAGGCAGAGACTGT
TAAATAAGATTAGAATAAGGACCAAGAGAGCAGCACAGGTACCTCACAGGATGGCTGTGT
AATGTCGAATCACAGTTACTCTTTAACAGCCATACATCAGCTGCGGCAGCGTTGGAAAAA
TGTAAcatgaggtggcatgtaaactcactggacagttgcaggaaacatgagagttttttt
tagtgca
>NODE_553_length_312_cov_7.964744
GTGACTCAACTGCTGCATCTGTCTATCTTTGAAAGCCCATGGCCAAATGAACAGTCTGAG
CGCACAGAGAAAGTGTTTTAAGTAATGCTCAACACATGGTGGTTGAATATGTTTGCTCAA
AGCAGTGTCCGGTTCGACTCGTCTGTTTCCCACCATGGGGAACTTGACGTGTGGAAATGG
AGGCTCCATGCATGGTTGCCATGCATTGGCCCTTACGTTTCGCACATGTAGGTAAACAAT
CCCGCCTTGTCTACTGAGAGGCCTGCGTTTATACATGGGTGCAAAACATGTGTTGCAGCC
AAAGTCGCATCAAAGGTCACTAAGCTATGCTTTGAACACTTCAAAGCTGGGGGATGAGAC
TGTAGCTTTTAAGTTTTATGGCAGGTGTAAGCAGGGGTTGCTGACCAGCCCAGGGTGGTC
TGCTCCCTGGTCTGCAAGGGGCTGCTGGTGGTTAGA
>NODE_554_length_478_cov_9.259415
GTGCTGAATTCAAAGAGCAGATAAAGACACACAAACGGGCCAAACCCCACCTAGCTGAAA
GCCCGAAACTGAGTGGGGGGAACAGGATCCGGGGCCAACTCATTTTCAGTGTTAAGAGCC
AAAGCAACACAGCTAATCCGCATTGTCAAGCGGGGGCAAGCATGCAGACATGGATAAGAC
CACATCCTGAGCATCCGTGTCCCCAAGGCACAAGCACCCAGCTCTTGCTGGATGGGAAGT
CATTTGTGAAGTCCTTTGCAACAGCCAGTCAAAGAGGTTAATTGAAAAATTCCTTAATGT
CATTACAACAGAACTAGATTAACCCAGAGCTAATTCACTTTATTGTTCTGAAGAGAGGGG
ACTCAGCGCTGAACTCCAGAGCAAACGTGAAGCCCAGAATCAGGGGTGAGGTGTTGTTTT
TAAAGGACTATGCCAGTTTAATTAAGATAGGGAACATTATTCACTGCTCTGCATGGTTGG
AAGGAGCAAAATGGTTGCGCCGTATAAATGCAGCTCTGGTGCCTCTTAAATCAAGGTGGC
TTTTATTTAGGCGGTTGAATATGTAAACATTTCCAAAGCTCTCCGCGATCCTGctgtgca
gtgctgcttctcatattgtttg
>NODE_555_length_408_cov_5.448529
ATGAGCTTTGTGCTGTTTTTCCATCTTCTCTTTGTAGAAGAGGCCCTTGAGTGCCCTTAA
TAATGTGGCAGATTTCATCATATTCCTGATTTAAAGAGGACAATGTCTGTCTTGTTCACT
TGTTCTTTTCCATGCCCAAGCCAATCTCCACAGATGTAGTCGCATAGTTCCTGGATCTGC
CTCATGATAATATTCCATCTTGTGGTGCATTTTCTTTTAGTTACTGAAGTTTTGTTAAGG
CTCACCACTAACTTATATTCTCCCTCTTTTTCTCCCTCCCCTTCTGTTTCTCTCTGCATA
GGATTTGGTTTCATAACTTTTGAGAGTGAAGACATCGTAGAGAAAGTCTGTGAAATTCAT
TTTCATGAAATCAATAACAAAATGGTAAGTCCACACATTTTTTTTTTCAATTTCAGGTGG
ACGTTGAAGGATTAATATTTGATTTCTCCTTTTCCCTAGTATTAATAGCATAGCTCGAGT
GTGTGTGTGTGTGTGTGTGTGTGTGTGTGTGTGTGTGTGTGTGTGTGTGTGTGTGTGTGT
GTGTGTGTGTGt
>NODE_558_length_411_cov_9.036496
GTGTGTGCGTGTGTGTACGCGCCATGCCTGTCGGGATGTGGCAGCCCTCTCAGCCATGTC
AGGGACAGCTTCGTCGAGGGTGGCAGCCGGGGAAAATGATGATGATGAAATTAAAATTCT
GCGCCTGGCAGAAGGGGCTGCCGCGATTTCACTGGCGGCTGTGCGCATCGATCTGTTCCA
GCATTTGACTTTCAACCATGACAAAACTGTGGGCAAATTAATTGTTCTCCAGGATATTAG
GCATCAGAGTCCATTAATCCTCTCTGGAGCGCCACGCCGCATGAATACTAATCGTCTTTC
CAGGCAGCCGTCTCATCCCTTGCTCCCTTCTCTCTTTCTCCTCTCTTTTTTTCTTCCTTA
TCCCTCTTCTTTTCTGACTCTTCTTTTGCTCTTTACAAATATCCTCTGCTCTGTTGTTTC
TTTACTTACTCTCTCTCCTTCTCTCTCTCTCTCTCTCTCTCTCTCTCTCTCTctcgttgc
tgtctcaaatgttttttttccagtctgtgtaggttttatcttccagtctctgcccctaaa
aaactgacaacaaag
>NODE_560_length_558_cov_4.379928
TAGAAGATTCTGTTCTTGGATAAAGCTGCTCAGTGCTCTCTAGGGTATACATAGTTGTGG
AGGGGAATGCCAACAATTACTGTGATGTTGAGAAGAGTCAGCACAGCTGCTTCATCTTCA
GGAACTAATCTTGTGTTTCTCACCCACAAAAGATCTCCTACAGTACAAAACAACAATTTA
ACTGAGAACATGCAGCTTCTGTATTGTAAAGATGATGGTTATTGACATACGCTTATGTTA
ATTGTGCTTCTTTTTCCTCTTCCACAGCTTTTCTGAAACACTGGGGTTGTTGGTGTGGCC
AAATTTTCCCTGGATTTGACTGGTAAATTCAGAAGACTGAAGCCCAGGCTCACAGTCTAC
CTTTCACGGAGGCCCAGCCGTGAGAGGACTGAGGAAGGCACGTGGCGGATCATGACGGCC
GACAAAGAGAAGGAACGGGAGAAAGAGCGGGACAGGGACAGAGACAGGGACCGGGACAAA
AGAGAGGCCGGTAAGTCCCGTCGGCAGGACGGGGACCGGGGAGATCGTGAAAGTGAGAGC
TCCAGGCCCCGACGCAGCTGCACGCTGGAGGGCGGAGCCAAGAACTATGCAGAGAGCGAG
CACAGCGAGGACGAGGACAACGACAATGGCAGCACTGGTGGAGGCAGCGGCAcagccgag
gaggccggcaagaaaggcaaaaagaagatgcccaagaagaag
>NODE_561_length_618_cov_16.768608
GTAACACTGAACTTTTTTTGTACTTGAAAGACTGTAGATGTATTTTGTGTTTCATAGCAA
CTCATCCCAAGTCAAATAACGTGGTTCCTTTTGGATTGCACTCAATGAGCTTGCATTGTC
TCTGCGTTTGCAAACAGCATGCCGGTTATCTTAAGAGATTTTGCTTCTGTGAGCAGCAAT
TTGGGATGTTTTGCTGACAGAAGCTGCTGAACTTGCCTTCAAGTGGCCATAGGAGCTGCA
TCACACTCAACCTCTGCACCATAGTAGTCTGCAGGGACACGGATCAGCACTAAGACAGGT
TCATGTCTGTTTCTTCTCGACCTGCCATGACATAGCCTGGCTGCACCCGCCACCCCACCA
CCTCCTTCGCTAGTCCACCCCACCTTAGAAGATAAATACCTGGAGGTGAAAGCTTGCCGC
ACATTCCTTTTCCCAAACATATTCTCTTGATGTCAAAGTCGGCTCCAAGGCCTCAGGGCC
CACAAGTAAAGTGGTAATTCTAAGGCACCCTGCTTGGGCTTGCTGAAATATGCATTAAAC
CTGCGCTGGATACACTTAGATGAGAGGGGGAAAGTCTGTCCTGAGACAGAAATGGAATAT
CATATATATTAACTTGCAAAAGTTTTCACTGAAGTGCTCATCTGACAACATGATTCTTCT
CTTCTGTTTGTCCATCAGTTGTACTGAACAGATTCTCTATAGAGCGGCTGGTCTGAGGAA
ATAAATGGATTTTTCAGAAGCAATTAGACAgagtgaagtcaa
>NODE_564_length_397_cov_35.289673
ATTATGTAAGGTCAGCATAATTTTCTGCCTATTACTAATATCTATATCATCTTTTCCTTA
GTCAGCTCTATTTAAATATGCAATCATTTACAGCTTTTGACTATGTGTGTGCACACCCAA
TTTCCAATATTCCTCTAGTAGACTTTTTATGCTGACATCAATGGCAAGCTATTAAAGACA
GTATTTCATTATTGGTTCCTCTTCCCCAGTGGTTATTTACAATCCCATATATACTAAGCA
CTGATATTAAAGGAGACCATTTTAATGAGGTGCTATCTGCCACGGCAATATGTCTTTCTC
CGAATGAGATTGTGTTTAAAGATTTTATCAAGAAATGGCTGTTCGGCAGGGTTATGTTTT
GTCCATGAAATATGCATTTCATATCTCTTTCATTTCATTAACATAATTTAATTTGTGCTT
TGCATTCTGTGCATAATACATATTTGATTTACAAAACAAATATTTCCATTAGAAAATGAA
TTTCATGCGCGGAAAAGGCAGAACTGAAAGATGTATTGTAAGGAAATAAGAAAAAAAGGA
A
>NODE_565_length_1009_cov_4.236868
TGTTACTATAGCAACAATGATGTAAAGAACTAGGGTGCTGATGAGAAATACAATTATTAA
GGCGTGGTCATGGAAATGAAGAAGTTCTTCTATTACAGGGGAAGCTGCGTCTTGAAATCC
TAGTTGGGAGGGATGGGCCATTAATGCAAGACACGCGGGGGTTTAACCCACAATTCTGCC
TTGACAAGGCAGTGTTATTAGCGGTTTAACTAGTGTCTTATGAAGAAAGTGACAGAGCGG
TTATGTGACTGGCTTGAAACCAATTTATGGGGGTTCGACTCCTCCCTTTCTCGTTAGAAA
ATTAGGCAGGAATGGCTGTGTGAGTTTTGTGCTCTTGCCAAGTTTGTTGAATTTGAACAA
ATGCAGGTTCTTCAAAGGTGTGGTAGGGAGGAGGGCAGCCATGTAGTCATTCAACATTTG
TTGAGGTTAGTTCAACTCATAGAACTTCACGTTTAGCTGCGAAGGCTTCTCAGATAATGA
AGAGGAACATAATAACTGCTACTAGAGACACAAGGGATCCAATAGATGAGACTGTATTTC
ATAGGGTGTAGGCGTCTGGGTAGTCAGAATATCGTCGTGGCATGCCAGCTAGGCCAAGGA
AATGTTGCGGGAAGAAAGTGAGGTTTACTCCGACAAACATAACCCCGAAGTGGATTTTAG
TTCATGTTTCGTGGAGAGTGTAGCCTGAGAACAGGGGGAATCAGTGAACGAAAGCAGCGA
CAATTGCGAAGACAGCTCCTATTGAGAGGACGTAGTGGAAGTGGGCTACTACGTAGTAGG
TGTCATGGAGAACAATGTCTAGTGAGGAATTGGCAAGGACGATTCCTGTTAGGCCCCCAA
CTGTAAAGAGGAAAATAAATCCGAGAGCTCATAATAGAGGGGTGTCTCATTTGATGGCCC
CTCCGTGCAGGGTTGCTAGTCAGCTGAAAACTTTTACTCCGGTAGGAATGGCAATAATTA
TGGTGGCAGATGTAAAGTAGGCACGAGTGTCTACATCCATTCCTACCGTGAACATGTGGT
GGGCTCATACGATGAATCCTAGAAGACCGATAGCCATCATTGCTCagaccatgcccatgt
aaccgaagggttcttttttaccggcgtagtaggcaacaatgtgggagattattccgaatc
ctggaagaataag
>NODE_566_length_428_cov_4.997663
GGGGTCCAGAGAGTCAGGGCAAGGGTGAGGGCTAGTATAGGTGTAAATAGAAAGAGGATG
GGGGAGGATGTTGAGGGGCGTACAGGTTCTTTTATAAAAAGTTTCAATCCGTCTGCAATG
GGTTGAAGCAGTCCGTAGGGTCCAACTACATTTGGGCCTTTTCGGAGTTGTATGTAGCCT
AGAACTTTCCGCTCTACTAGGGTTAGGAGAGCGACGGCTAGAAGAACAAATACAATGAGG
ATAAGGGGGTTGAGGATTAGGGTAATAAGTGCTGAAATCATAGTTAAGGAGAGGACTTGA
ACCTCTGTGGAAAGGGCTTAGGTCTTTTGCAATGGCCGGGCTCTGCCACCTTAACATGCT
ATTTTCTTGAGCAGGGGGTTATGCCCTTTTACCTATTTTAGTTGTTTTCATTAGGTGAGG
GTAAGGCGTGCTTGAAGTATTGGCCTTTTCTTTTCGGTCCTTTCGTACTAGAAAAGATCA
TAGCATAGATAGAAACTGACCTGGATTACTCCGGTCTGAACTCAGATCACGTAGGACTTT
AATCGTTGAACAAACGAACCCTTAATAGCGGa
>NODE_567_length_329_cov_20.218845
AACCGGTAATGATCCTTCCGCAGGTTCACCTACGGAAACCTTGTTACGACTTTTACTTCC
TCTAGATAGTCAAGTTTGATCGTCTTCTCGGCGCTCCGCCAGGGCCGTGACCGACCCCGG
CGGGGCCGATCCGAGGACCTCACTAAACCATCCAATCGGTAGTAGCGACGGGCGGTGTGT
ACAAAGGGCAGGGACTTAATCAACGCGAGCTTATGACCCGCGCTTACTGGGAATTCCTCG
TTCATGGGAAATAATTGCAATCCCCAATCCCTATCACGAGTGGGGTTCAGCGGGTTACCC
ACGCCTCTCGGCGAAGGGTAGACACACGCTGATCCACTCAGTGTGGCGCGCGTGCAGCCC
CGGACATCTAAGGGCATCACAGACCTGTTATTGCTCAATCTCGTGTGGCTGAACGCCACT
TGTCCCTCTAAGAAGTTGGACGCCGACCGCACGGGGCCGCGTAACTAGTTAGA
>NODE_568_length_365_cov_14.726027
GAAACAAAACTCTACGCGCTTCAAACTTCCTCGCTGTTTGGTTGGTTAATTAACAGGCAG
TAAATAGAGGGGGCTTTGAAATAGCTTGAAATGAACAATAACCTTTTACAGTGAACCCAG
AATTGCAAATGGAAGTCATGGTCAAGCCTGTTTGATCCATCGCTATGAGCATTTCTGTCA
TTGCTTTCATAGTTTTTATTCATTGGTTTTTTTCCATTGACTGGCTTACGAGGGCTCTAA
TGCGACATCTAAATTATCTAGGAAAAGTATTCTGGGGTTTTGCACTGATAGGAAATCCGC
ACGATGCCTCAATGTGAGGAGTTAAATGTTTTGAAGGTCGCAGTTTCTCTCATTGATCTT
GCAATGTTTGTTAATTACATTGTCACTGATGTTGTGAGAGATAATTAAGCCACTATGTTT
ATATGCATAATTATGTGCACTCCACATCAGCCTTTGAAAGACAGCGGCGAGAGAGAGAGA
GAGAGAGAGAGAGAGAGAAAGAGAGAAAG
>NODE_569_length_326_cov_10.110430
AGAGAGAGATGGAGGATGGAAAGAGAAAGATGAAGTGAGGGAGAGGGGAAAAATGTCTCT
TCAAACAGAACTTGCCACCTTATTCTTCTCAAGGGGCAACAGCTTGAAATTAAAACTAAA
TTTGAAATTAATGAAGCACATTCTAGCGGTGGCATTCGTTTCTGAAGTAATAAATTACTT
GTATCAACCTCGGAGACAGCGGTTCCTGTCTGTCAATTAATATGTCTTACGCTTCTTCTG
CAGACTCTAATGCATTCCCTAACAGACACACTCGCCATTTAAATTAAGCATGCATTTTCA
CTCATTACACTGCTCAGCCCTCGCCTCTCGTAAATAAAAAAAATGTATGTACGTTTCCCT
GCGACAAATCTCTCTCCGCAAAACCCATTTGCTTCAATTACCAAAGATTAGAAAAAAGTT
TAGAGTTATTATTTACAGTTTAGCTTCAGGGAGAGGGCTTGAGGCTTTCa
>NODE_570_length_355_cov_2.419718
CTTCTGCATGCAAAACAGACACTTTAATTAAGCTAAAGCCTTACTAGACAGGCAGGCCTC
GATCCTACAAACTCTTAGTTAACAGCTAAGCGCCCAAACCAGCGAGCATCCGTCTACCTT
TCCCCCGCCCGCCTAAAAAAGGCGGGGGAAAGCCCCGGTAGGCGACTAGCCTACTTCTTC
AGATTTGCAATCTGATATGTAAAACACCTCAGGGCTGGCAGGAAGAGGACTTGAACCTCT
GTCTATGGGGCTACAAGCCACCGCTTAAAAACTCAGCCATCCTACCTGTGGCAATCACGC
GTTGATTTTTCTCGACCAATCACAAAGACATCGGCACCCTCTATCTAGTATTTGGTGCTT
GAGCTGGAATAGTAGGAACAGCCCTGAGCCTCCTAATTCGAGCAGAACTTAGCCAACCAG
GCGCTCTCCTCGGAGACGACCAAATTTACAACGTAATTGTTACGGCACATGCCTTTGTAA
TAATCTTCTTTATAGTAAt
>NODE_571_length_326_cov_13.493865
CGTACGCACACACACACACGCGCATCCCACACGTCTACACGCATACACATTAAACAATAC
TCTAATTACAACATTTAGAACTCCCCCTTGCCTCCTGCGTCTCCCCAACCCCCAACCCAC
AAATCTGTGAATCTGGAATTGAATTTAGCCCAAGTTGAGGGCTGCGCTGGCATGAAAAGA
CTATTTGATTAGAACGGCAGTTGTTTCATTTGTGGTGCAGCAGATTGCAGAGCCTCTCTA
TCCGGTGTGCAATCTGTATTCATTACTCGGTGTAAAAGGATGATCCATGTCCTGACACCA
GGCTCATCATTTCATGCAGATGCACAGCAGCTCCACAAGGCCCTTACCAAGTCACCATAA
AATGCCTCCTGCTGAAACCTCAGCAACACTCCTCTCCTTTCTGCCCTGCTTACCACTTTC
TCTCCCCTCCCTGGTTTTGCTAGCTGAGCCCGCTTCTGTCTCTGATTAct
>NODE_572_length_494_cov_17.392712
ACATACCCCACACAAAAATAAATGTGTATTTAGTAATTGGATTTTGAATATGGCGCCTAC
GCCACAATCATCAGGTATGCCTCCACGGTAATGGCTCTGTCAAACTAATTAACTTCTACA
GTTTGAGTGAAGCTAACGAGATGCGAACAGGCATCAGAGGAAGGCCAGGCTCTACAGGTG
ATAACCCTATTTGGCAGTGACATTTTTTAGTGTAAAGTCACAGTGGCGGTGATGAGATCA
AAGGCAGAGAGTCCCCCATTGGGTCCAATTAGAACTATAGCATTGTACAGGGAAGGGGTG
GCAGGGGGGAGAGAGGGGAGTGGGTGGTTGGGGGAGAGGAGAGAAAAAAATGTTGAGTTA
TGATATTCATAATCTATGCAGAGAGGCCTTTCCAGTACAGGTCTTCTCCCCATAGCTGTG
ATCTTTTCAATTTACATCAAGGGAAGATGGTCGGGGATGAAAGCAGGGCATCCAAGGCGC
ACAGCCCACAGAGGGCAGACATGGGGCCTCATTAAGGCCCAGCCCAGCCAGCCCCAAACA
GGGTTTGAAGTGCGTCACATAAAGAGCATGGGGTCAAAGGTCAGACATAGAACAGATCTC
CATTTAACTCTCCAGCTGGAGATGGTAATAGATCGGAA
>NODE_573_length_452_cov_8.070796
AAACAATATATTTGTGCATCTGAATTCCCTGCACACTTGGGTCACGTGATCTGCCTAAAA
TCCTAAGTGGCTAAAACCAAAAATTATCATTATATTTCCCAGGCCATAAATCCCCCTTTT
TTCTCTGACACAAAGCCTTATAAATCTGTGTCTGATTTTTCACATTGCACATTGTTTTTA
GTTAATGATTTTCATCTGTTTGTTGTTGCTGTGATAGCGGGGAAATGTACCATATGCTCC
GGCAAAAGACAAATGATTAGCAAATGAAATTCTGGACAGCTGTCAGACTGAAAGCGTTTG
GTTGATAGCATTCTGCTACCATAATTAGCTTAAGCTTTGGGTTAATTAACTTTCTACCTG
GATATGCATAATAATAGCATTCTGCAGAAAGCCAAGGAGCTTCCAGTATATCAGCAGCAA
AGGCTGGCTTTTTATTTTGTATTTCGGCAGCATATTTCAATTTCAAGAGGCGATTTAGCT
CGGGAGCATCGTCAAATATTGTAGATTTTACTCCCCAAGCCAGATAATTCTGAAACAATA
GGGGTGTATTATGTGGCAGAAATGCCATTTCTGAATGTAATTAAAGCGGATGAAAG
>NODE_578_length_364_cov_18.901098
CTGGCCAAACAACATCTGTCTCAAAACATGAACTAACATTCTCCGTTTTTCTTTTTTGGT
TCGCAAAAATATGCCCCTCCATCTTTAGAACATCCATCCACACAGCTATGCGTATGTTTG
TGCAGTTATTTATCAATTCATAAAAATTCAAATACTCAGAATAAAATGTAGCAAACAGAA
GAGCAACCATAAGCATGAAAACACATCAGATTTATTCTGCCTGCCTTGTTTACCGGTTCA
CGGAACACTGCATGCAAACAGAATGCAAATGCATTTGATTGAATCAGGTGATGCCGAGGT
AATTGTATTTGGAGAAATGTCCAAGATTTTTTTTCATCATTATCAGTGGGGGGTTTTCTT
TATGAAATCCATCTTAAACAAAAGCTATCATCACTCCCAAGCCTTGTGATCTTCCTTTGT
CACATGCGGATGTGGATGCGTCTTTAATTTCCTTTCAATTAAAAGTAAATATACGCCTTT
ATTTTTTCCCCCACTGTGAAatccaaac
>NODE_579_length_492_cov_11.544716
TAGCCTTTAGGCGAGGGGTAGGTTTTGTAAGGCTTTGCCTTGTCACTTCCCACCAAGGAA
AACACAAAGCAATGACACAAAGCAATTTCTTGGCCATCGCTTGTCATAAAGCTAATTGAT
AAAGGAGGGTACGGTTGGAGTCTGTGGATGGCAGACTAGTACATGTGGCAGAGGGCGTAC
ATCTTGATTGGCAGTGGCCATGTGGGATAAAGAGTATGTATGTGTGTTGTGTGTGAGCAC
ATTTCCATGTGTGTATGTGTATGCGTCTGGGTCTGTGTGCGGGATAATCCTGGAGAATCT
CTCTCTTTGAAGGGGAACAGATGTAGATTTACATATGTGGAGGGTCCCCAGTCTGTGATG
AGATTAGCTGGTTGGGATCTTTCTTCACAGCGACTGGAAGGTGCATATTTAATAAATGCC
TGGAGCTAGGCTGGGGCGTGCAGGGCTTGGCCCTCAGAGAGCCACAGGACAAAGGCAAAC
GAGGCCCATGGCAGGCTGGCCCATATGGGAACAGGGTTGCTTACAGATTGCAGTGGCCTT
TCATTGGGTGTGAGACAAGGCTTTAAGGGTTTATATACAGAGAGAGGGGAGCACTTGGTG
GGCCACTTCTGCACCCTCTCCACAACGAGAGGTAAt
>NODE_580_length_507_cov_12.287969
TTCACTTATTGATCATCTGAAAATGTCCCGAGTTTTCCTCCTCCACCTCTGAGCTCGCGG
CGTCCTCTTCCACGCCCACTGTCTGTATCGAGCCGCCATCACTTCACCGCGAGGTGTCAC
GGCGAGATCCGGGCAGATTTTATCTATTATGGGAGGGCGTGATTCATGGAGGCGGAGGCA
GCTCAAGGAAAACCAATCCTGTGACACTTTTCTCCCCTGCGCTGTACACAGGGCAGCAGC
AGCTACAGAAGGACAAGGCAGCGGCAGGCGGTCGCCCCTGACAACCGTGATAAAATGGCC
TTCCTTAACTAAACTCGTAAAGCACGGGGCGATAAAACTCAATCTTCTGTAAAATCCAAT
TAAGTCATTATCTGACTGATTGTATCTTTAATTGAAAACAGAAGTGACAGTAAATTTCTG
TGATATATCAGGATCAATCGATACTGCCGTACAATCTGGTCTCAAGAGGTGATTTATAAT
GTCAAAGCCTTATAGGTAACTCCACATTCTTCTCTCTAAAACCACTGGTGGATGAAATTA
AGAGTAAGTGCGTTTCATAAAAAAACAAGATGGTCACGTTATTGATTACAACAGATGGGG
CAGAATCCAATGAATGTTCCCACAGCGCGGCGGAAAGAAAATACAAGTAAT
>NODE_581_length_510_cov_12.768627
TAAACTTCGCATCTGCTTATTTATCCTATCGCGCCGGCTGCAGCTTTGTCGGAATAAAGA
GTACACATTGCTTGGAAAGCAAGAGGAGATATGATTGAAATAAAGACAAAATAAGATAAA
TAACAATGGCAAAGACTGCTTAAGAAACCCAGTCATTCTATACATAGAATTCAAGAGCCG
TATTTATCCGAGGAAGGCGTGCAAATCTATGTAAGTATCTCCACTGTTTGCATAATAGAT
TAGAAATTAGCATTTTTGTTCATTTTCCATGTATGCACAGTGCCTGGAAGAATAACACTC
CATGCATATCAGATCAGCCTGCCTACAATTTTGCGCAGTATATTATTTGACAATCTAAAA
TGTGTAATTTGCATGAAATTGCTTAATTAAAACACAGTCACTGGGGGTATTAATTTCTTT
GTCTGACAGTGGAGTGTAGTGAGGGGAGAGCAGGGGAGATGTAAAACGCTGTCAGATAGC
GCTGTCACAGAGGCAGAAAGGAAATTCTGCCACTTTTTTTTTTCTTCCTCTACCACCCCC
CCCACACCCCCGCCGCCCTCTCTCCTAACGGCACAGAGCGATGAGAGAGGATAACGCCTG
CCCAGCTAAtttgggttatggtggtaaacggaggccagtgcactagaaagatac
>NODE_585_length_349_cov_2.704871
CAAGCTCCCGTTGGCCTGATAATTGGCAGATTTCATCAAACTCCCGCCCCGGTGACCAGC
ATAGGATTACTGACGGTCTCGGTCGAGGTCCAGCGAGAAGCGAGGACCCGACAAATGCTG
CTTGCAGCTTTAATTAGGGTCCGAGCACTAACAGTGCGAAGACCCTATTGGAACTGCTCG
GATTATTCTTATTATTAGGGTCCGAGCACCAACGGTGCGAAGACCCTATTGGAACTGCTC
GGATTATTTTCTCACGACGAAACAAACGCATTTTTGAGGCCCTAAACGTACTCGAAAACG
CATGAAATTTGGCACACACATCAGACCCGGCGAAAAATTTGATATTTTGGAGGAAATACA
CACATCAGTGGAAAATTGGCTCAACAGCGCCACCTACAAAATTTAAAAATACCCTTTTGG
ATCCCATAGTTTCACATACAGCTATGAAATTTGGTACACACATGTAACACACCAAGACGC
ACAAAAAAGTCTC
>NODE_586_length_501_cov_11.331337
TCTCACTATGTGTTCATTTATAAATAACCCAAAATGACACACAGGAATACAGACGTGCAC
AATGCTCATTCAATAAAAGCAGGAACATGTTTTACCAGAGAACACCGGTTTGTGTGGTGG
AGCGTGTGCTGTGGAGGCACTGTATATATTGTGGAGAGACTGGGCAAAGCAGAGCGAGCA
GAGAAGCAGAGGGGAGGGAAGCTGGCAGTGACTGAGAAGATGAGGATTTGACGGCAAGGT
GACAAAGAGTTCAAACAAAATGAGGCTTGTAGATTAGCAGCACTCCCCTCAGTGACAGGT
GTCATCTCTTGGGGCAGTCTGTCACTCTGCCTGCTGCCACTCTTTATATAATATGAAGAG
AGAGAGAGAGAGAAGGAGGAGAGAGGAGGAGAGGCAGCAGCACTTGCACCTAACCAGGCA
TGGACTCACATACTCTACCTGCCAGTAACCGCGATTAAATCCTAAGTGGCAGAAGGAGAG
TGTAATGAACAAAAGTTAAGCAAATGTTTATTTACCTCGCTGCTGATTTAGCTTTAATAA
GAAACATTAAATTTTCCAGAAACTCCATCAAAACAATAacatccatgattactgttttga
cactggagtctgagaatatgagaacatgctattcagacaaatcat
>NODE_587_length_552_cov_6.199275
CATACTGTACACCCCGCTATCTGTGAGCGAGTGGACCCCTTCCTAGCAGCCATTGTCATA
TATAGGGGGCATTGTCACATATGAGATGGACTCATGTAAATGCGGTGACAAGCTAGTGTC
TCGGCTGACTGACAGCACAGAGGGATTGGGCTAATCTGAGTGACTGATTTGAGGCGCGCA
GCGGCTCGGCTGTCCCCATAACTCCTGAGAAATAGACAGCTTCAGCGGAGTTATCTGTGT
TTGTAAGTCCTTCTGCTGCGCTGGGATGACAATAGGGATTAGTGCCAAGGTTCTTTAAAC
TGTTTTTTTTTTTAATTTTATTTTTGGGCGGGGGGAAGGGGGGCTCTTATCGGTGTCTCG
GCAGGATGCTGCCGCAGCCAGTTTTCCTTGACTGTCAATTAAAGAGGGGATCATTAACTT
CAAGGGTATAAATGTTCTAACACTGGTATTACGTTGGGAAGCTAAGTCGCTGACAGATGT
TCCAACTTTAATTCTCCACTTGTTTTTTTGTCCTTTAATTAATTTATGTATCACTATTCG
GGTTTTAAATATTTTTTCCCCCTGTCTGCTCTTTGTTAGCCTGTAATCTCAGTTACCATG
GTAGTCGCAAAGACGATTGGGCCTTGTCACTCGCCTGTGTTTCTTATGAGGTTCAATCGG
CTAATGTATTCAATATCATCCAAACTGAAAGGTAAa
>NODE_588_length_318_cov_2.446541
CTCACATATCTTCATGTATCTCGTCAGCCCTAAAGCAGCAGCTGCATCAGACACAAACAA
GAGCAGAAATAGGTTACACGTTCATCCAAACTGTTTCTTATTCTCCTTAAACCTACTCTA
AGTGTTTCATAATGAACATCCCAAGCGTGTCTGTCTGGAAAGCCGGTAATGGAATATTTA
TAGAATATTTCTGGGAATACTTGTGGGAAACTCTGGTTATAACAAGCGTCTTTGTTCTAC
TGAGGCACAATTTCTGCTTCCCGATGTTGCAGCTCTACGTCTCTCTGCTACCCTCTCTCT
GCTTCTGTCTCTTTTTTGTCTCATTGCATATACAGTATCTTTCTGTCTGCCTTCCTACCT
TTCTCTTTGTCTGGTTTTTCAGCAGCCTCAAAACCTGAACTCAGTCAGAACTTCAATCTG
AACCTCATATGTAATGCATTACAATAGTAGccttcatgtaag
>NODE_589_length_451_cov_4.297118
TAAAGATAGGAAAAATGACAGGGATGTACTGCGCATTCAAATCCAGAAAAATTAGAAAAT
GCATTTACAAAGAACTGTATTGTGTTTTTCTTATCTTCTCTTGTCCTTTGAGCAATGTCA
AGGTGAAGACAGATTGCCAGAGATGGGTGATTTACAGATATTGTTTTTTTCCTGTTCCCC
ACACATCCTTCGTTTTCTTGCTTTGAATTCAGCCTCAGTTGTCTGTCTTACCTCTTTCCA
TCCTTCTATCCCTTGACAACATGAGCTGCCACTCTGTGTTACTGTCACATGAGCGAGTGC
CAGCCCCCACATCACAGCAGCCTTTGATTGGCCAGGCCTTTCCAGGTCGGTGAGCTGCTG
CCTGATAATAACCTTGTTTGATTGCTGGAGCAGAGATGTAATTGATTGATCTGCTCACCC
TGTCTGGGGCTCGGCTTCTGAAGTAGCCTTGTGTGTGTGTGGGTGTGTGTATTGAAGTGG
GGGGTCGGTTGATTGTTGAGCGGAGCTCCAGATAAGCATACATGTACACacatacctcga
ctcacgatgcagatcacacacacagacatttactgacacacttttgttattgtgg
>NODE_590_length_684_cov_9.557017
ATGCTTTCTCTCCCCTTCTCTCTTTCCCCTTTGCTTTTTCGAGTGGCTATAGGCCACTGC
TCAACTGGAACATATTTAAATTTTCTTGTAACAAATTAATTCCAACATTTTCTCTTGATT
GAATTAGGGCAAGTGCTGGTGCTGTCACAAGTGTTTGGGCTGCTCCTGGGGAGAGACAAA
TTGCCAGGCCTGGACACGGGTAACAAGCAGTGGTGTTGAGTCGCTGATAATCTCCCCACT
AATTCTCCATTACAGCAAAATGAGGCCATAAATCTTCCTGACAGCTGATCGATGTAAACA
TTGTTTCCCCCATGATTGCCAGCTCTCCCAGCGGAGCTACTGTCCGCTCACAATCCGCTG
AAATTACTCCCGCAACAGCCCTCCCTCCCTTCCTCTCCTCCCTGGAACTGGTGTGTGTGA
GCGTCGGACTGGCCTGGCAGGGAAACCAAAGTCACTGCTGTCCTGTCGAGGGAAGGGATG
GCCATCTAATTTTAGCTCAATGCTCTCTAAACAAATGGAAAATATTAATCAAAATGTCTC
TTGTTTAACCACTGGCACAAGCAATTCTTAGAGAAGAATGACTGTTCTGCTGCTGTGGCG
TTAGGCAGAATAAACGGCAGTGAAAGATTGAGTTGTCAAACAGTCAAAGCACAAGGCTCG
TTATCAGCGTGTTCACTGTCTGATAATATTCTACACCATTATTAAAATCCAATATGCATG
CAATTACAGAGACAGGGATGCCGCTAAAACGGGATGTCTGACTGTAATCACAGACAGAAA
AGACcattttaagacatgccacttaaagaaatggtatgtattagacat
>NODE_592_length_479_cov_12.559499
CTTCCAAAGAAAATAACTGGAGTCATTCAGCCTGGCATCCCTGAAGCTCAAGGGTTCCCC
ACTGTACATATGTAGGTATGTCAAGTTTGTGCGCATGTATAGGATGTATGAGGATATGTA
ACTAAGCCCTCTCTCTTCTGGGGGGGTTGTTTTACCTGTTGTGGATCTGAGAGTTGAAGT
GACAGTGGAGGATGTCATTGAAGGCAAGCAGTCGTCATCTTGGGAATAACCAGCCTGAAT
TGCACGGAGGTAACTGTGGCTTCGAGTGCGGAACGAACCAGGCAGGTCCAAGGCCTCCAT
GGCCTGGGATTCTACTTCACTAAAAACGGACTCGCAAACTGACTCAAACTGGCCATTGAT
CTCAGTCTCACTCACCTGAGAGACAAAAACAGGAATAGCAGTCCTTAATTTTTCCTCTTC
CTTTCTCTTTCTCACTTTGATTCTTCCCCTTTGCACAGCAAATATGAAGGAGTGTTAGCA
TAAGGGAATGCCAGTGTCATTTTCGACCTTAAACTGAATAAATGTCAGATCAAATGAAAA
AAATGCAGATGACAACAAAAAAACAATCAGAAATATAGATATGCAGTTTGTGTTATAAAG
CATTCAATTAACCACAACCCCCa
>NODE_594_length_400_cov_11.597500
CACGTAAAACATGCCTTAAGTGACGTGCTATTTCTGTGAGCCTATTTTTGGATGAACATG
CAGTTGCAGTGACGTCACAAGTCTTAACAAACCTTGAAACTGAAGGCCATCAGAGCTCTT
GTTCTTTGTCTCAGTGACCTGCATGTCTCTTAAAAAGCTTCCACTCTCACAGCCAAGAAC
CTGCACTTTTAGAAACCCTGGTGTCTCATCTTAGCCCTGCTCTTCAAACAGGCCTGCATT
GATTAACTCAGGGGGCTTTCTCTGCTATCCACCTATTAATTATATGGCCTTCATTAACAC
TGGGCTGATGAATGGCCTCTGCTGGAAAGGCGAGTTAAGAGGAGGTGTTAACACAGCACC
TGCCTGCACTCATGTGGCCACTTATTAACCAACAATGACCTTCCACATCATAAACCCACT
GGCCGGCTATTTGCTGTCTAATAAACGGAGCCCCTCTCTCTCTCTCGGCCCCCCTCTTCC
ATGCGTGGACCCCTTTCCTTGAGCCCCTCAGAGTTTATTGTTCTGGAGGAAAAAAAAATA
GATG
>NODE_595_length_411_cov_8.021898
CTAATCATTAATTATGTAATACACTGTAGCTGTAGCTTATAGAAGGGAAGTGAAGCAGAC
TTAACTTTGGGCAATGATAGTCAGACATATTTTGCAATCAAATCCAAGTTAATTTAATGG
GATATCATTCTGGCAAAGCAACAATGTTTTTGGTCTGGGATCTGAAAGTGCTCTTGCAGT
GACACATACAGCTATCTATGGGTTGGCATGAATCACTGAGCAAGTGGGGTGGGGGGTCCA
CCCGGGTTGGCACAGCACACTGGGCCTGTCAGAAAAGGCGGGAGGGGTGCACATTCTTCA
CCTCCCCCAGAATGGCACCTTCCAAAGCGGATCCCCTGTCTACCCATTCCCCAGGCCCCA
GATAAGAAGCTCATCCGTCATCCACTGGGGCCGCATTAAATTTTAACTCTGGTTACCGAG
TGTGGCCATTCAAACTTTTATCTCAAACCTTCTTTATCTTCTTTTCATTAAGTTCTCAAG
CACTAATAGCCCTGCGAGTCTCCGCCGGGGTAAGGATGATGTTCTGAATAATGAAAGCTC
ATTATTTCTCCACAG
>NODE_599_length_163_cov_22.447853
ATTAGGTGGGGCAGGTGGCATTTCCAGGTGTCTAGCACGTCTGGTTCCGGAGATATTGGC
CAAAACGTTCTCCCATTCACTGACAACGGGACGTGCATAACGCGAGATAACTTCCCGTAG
GAGGCCTTTGAGAGCGCGTTTCAGACCGCTCTGAGTTGATTGCTATAGGTTTGTAGGGAC
ACTTTTTTGGGTCCCGTTGTATGGGCCAGCCCTCACCGTAAGCTCCGGAATTAGGGTTAG
GGTTAGGGTTTCGGCCTGGGGTGAGGGTTTGGGCAAACGGTTAGTGCTAGAGACATGAAA
CTTGTGT
>NODE_603_length_478_cov_12.581590
AAAATCAACAAATTCCCTGTTTGGTGCAAAAAAACCCTAAAAAATCCAAACAACAGATGC
AGCCGGAGCTTTGGTTCTAATATTAGGGCTTGTAGGGACGTATAGCAACATGTTTCCATT
AAACGCGGCGGTTCTAAGAATAGGCCGCGGCACATAAAGAGAAAATTTACAAGGGTGTCA
GTCAACAATTTAATAAATTGAAAATCCATTTATCTGAATACAGAGTTCTGCCCTTCACTC
CACTGCCTTTCCCTAACAGATGGTGTTGTGGGTGCTTATGTCCAATTTGATTTGAACCAA
ACCCTCAGCCAATTTTTACACTGGCATGAAATCTCAGCGAGCCAGATCCACACACTGGCA
GTCAGAAATAGCAGCGGAGAGGGCGCGACATTGTGAAAGAACGATGAAGGGCAAAATCTG
GAGCGACATTCGAGAAAGTCGCAGAAAAACTTTCCTTGTTGTTTCGTTTTGTGTCGGTTT
TTTTCTTTCCTTTCTTTCTTTCTTTCTCTCCATCCCCGCCCCCTCCTCCTCCTCCTCCTC
CTCATCCTCCTCCCCCCCTCCTCCCCTCACCCTCGTCTTCCTCTTGCATGTTGTTTGTGT
GCCGAGGCTGCTCGAAAAttag
>NODE_605_length_397_cov_4.088161
ATTAGGTTTACATTTTCTGTCCACAAACCTAGACCAGGTACTTGAACAGAAGTCAACGAC
TGCAGACATCAACATTTGCTTTTAAGATATTAGTACTACACAGGATTGATTATGTGTCCT
TGTCTGCTCCACGTCATTAAAGTTTGATCTTTTCTCTTTCTTTCACTCTAACTCCTCTGT
CTTTCCCACCATCCGCTTTCTCTGAATCTCTTTTTAGTGTAGCTGAAGCACAGCCAGAAT
CCAAGTGGGCCACTTTCTAACCCTTCAGCCACACCTGCTCCCCTCTTTAACTTATTACAA
CCAATTAGATGATAGGTCATGGAGGGGATGGGCAGCTGAGGAGGAGATAACACTTTCCTG
AATTATTCATCCCTCTACCGAGTCTCACCATACCTCTACTCTGCTCTCTCACTGTCCAGA
CGTCTCAGATCTTCTGCTTGTTGCTATTCTCTCTTTGTTGTCTCTTCAGTATCTCTTAAC
ACCCTCCACCCTGGAAGATCCTGTACCAGGACCCGGCCGTATCTGTTATTAAAATGCAAA
c
>NODE_606_length_677_cov_11.361891
CTATCTATCTATCTATCTATCTATCTATCGAGGGTCAAAATGGCAATACTGACGGTATTA
AGTTGAAACTGCATTTTGTCTTTATATGTAGCGACATGTGCTTTAATTCGAATGCTACCC
TGAATATCCTCGTTCTGAACACACACTGTGGGAATTTGGCTCTTCAAGTCTCACATTGCT
GAAAGTGACCCGAGATTATGTGAAACAAAGACATGGTAAATGCCGTCATCTACACAAAGA
CAATGAGATGTTACGTCCAATGTCATGGCATTATGTCGGAGAATTTAAACAAAGAATTGA
ACCATAGACAATATCTGCTTGGAAATGGAGAAGGGTCTGAGCTGCCACATCAAAATGGAG
AAAAAAGGCATAGCATTTGAAAGCCTAAAGGCTTAAACTAATACAAAAAGTCTAATCAGA
CTAGCAATCCCTGATGTTAATGAAGGTGTCACACATTGCACAAAGAAAGTTGTGCCTGGC
AATCTTCCATTTTTCGGCTGCCTACACCAGTGACATTTCATCTCACATTCAAAGAGCGCT
GAGGCCCCTTAATGAAATGCATAATTAACATATTCTAATTGTGCTGAGCACAGTGATGGT
TTTGACAGAGCTCACTTTCCATGTCTAATTCAATGCTAATTTAATCTGTTCTTTTCCCGC
CGACATGACCTTTCTTGATTGAGTTTCACCGCAAAGAATTTTTTGATGGATTGATTTATC
AACCTCTTGGAATGCAACAAAAGTGCCAGTTTTAGACAGACGAGGGAGCGAAATGACAAA
GACGATGGCAGACGAAAtcaggtgactgtggaggaaaacaa
>NODE_609_length_655_cov_22.409161
GACATTGCACATCTTCATTGTGGGGCCTGCAGCACATCAGCTCAGTGGAAACTCTGCTGC
TGTAGCTACCGCTGGAACGTACAGGAAAAGAGGCAAGGCAGCAGGGGACGGGGGCAAGGT
GGAGGACTTGGTGGAGGATGGGTGGGGGAGGGAGGAGAGCAAAGCAGGACTGTGAGATGT
AAAGAAGTAAAAGGAATGAGGTGATAAGTTTGGAACACAATGAGGAAGAGGGAAAGTAAG
ACAAAGAGAGGTAGTGCGTGGCAAAAGCGGTTACACATTGTGCAGCAGACAGACAGACAG
GCTGGACAGAGGTAATGAATGCAGTTATTAAATTGTTTCAGCAGCAAAGAGGTCTATTCT
TATGCCATTATAAAGGGAACAATTTATCCCCACTGATCGGCCCTGTCTCCTTTCTCCTCG
CTCACTTTGATCTGCCAGCATATTGCCTTGATGTGTCCTATTCAATAGCGAATCTGGGGC
AATTTTAATGCTTTTGTACCTCGCCACCGCTCCACTTCTCCCTCCCTGTTTAAAAATAGC
TGTTAATTATAAGTGCAGTTTAAATGTCTCTAGTGACCCAGAAATGCAGGTTGGAGTGAG
AAGAAGGGATTGAGCATCTCCAAGTTTAAAAAGAGCGAGACACTATTTCTCTCCCTCTTT
ATCATGCTTTCTTCAATCTCTCTTTTCTCCTCACACCCCCTTACCACTTCTTTGTCTTCT
CCAATCACCTCCCCTCCGATTCTACTTCTCCATTCCTTTAGTGTTCCTCCACATTTCTTT
TTCGCTATCTCTCGCTCTC
>NODE_615_length_317_cov_3.627760
CTCACAATTCAGGCCCACTGCACAGAGTTATAAGGGCTGGAGCCGCCCGGCGATCTACTA
ATGCTTCACTCATGCCTCGGAGAACCAACTGTAAACCCACCACACAGCAGGATGAGAGAG
AGGGAGAGGCATGGTGGGAGGGTACAGAGACAGGAGGAGAGAGGGAATGTAGAGGGAGGA
CAGAGAGAGGTGACAGAAAGAGGTAAAGATGGAAGAAAAAATATAGACGGGATAGAGAGA
GAAAAAGAGTGACAGGATAAACTGAGAGAGACGGGGTGATAATAAATCACTAGTAGGCGA
GTCAATCAGGAGGAGGGGCCCTGCTTCAACGAAGTGGGGTAGGGAGGAAGAGGAGGAGGA
GGAGGAGGAGGAGGGGACgggttacagatgagcatgctgggattgtgctgttgtcacatg
tagacaatttacacgcaccagtctggcagaggactggttag
>NODE_616_length_313_cov_3.012779
CTTACTGCTGCTGGCAAGTTTGAGCTTCGTCTTTTCTCGGGCTGATCTGAAGATACCATT
GGGCTTCATGTCATCTTCGTCTTTTTCATTGTCTCCTTTCTTTTTGGCCATGTCATTCTG
TTTCTTTTTGTAGGTTGGTTTAGGCTGACGCTTGGCTCGGCCCTCCATCTTGCTCTCACT
GGTGTCAGAGTCATCACCTGCACTCTCTGAACCAGACTCGTATGAGCGTTTACCTCCCCG
CCTTGATAAAGGAGCTGTTTTTCTCTCCTCCCCACCTCCTCCTGCTGCCCCTAACAGCTT
CTCCTCCAGCTGTCTGTCTCTCTCACCTTTGCTTGCACTGTCTTTGCTCATCTCCACCTC
ACTGGATGTTGAGGCGCTGAGGTTGACTGTACAGGGTTTGATCATTTCTGACATGGCTGT
GGTGTTACTTGTGCTGGTAGTGGTGCTTGGTAGTTTC
>NODE_617_length_370_cov_4.464865
ATCATGAAGGCCTGTTGTGTATACTGGCCAAATTTGAGATCTCTAGGAGTTACCCCCTAG
GACGAGTTCGCTCTTGAAAATGACGAAAATCAGCCAAAATCTGATAATGAACTGAAAATG
GCGGACTTCCTGTTGGGTTTACGGCATGGCTCCAAGAGGCTTTTTTGTGCGCCCTGAGGT
GCTGCATACACCTGTCAAATTTGGTAGCTGTAGGTGAAACGGCACGGGGGGGCTGATGTT
TTAAAATACTGTAGGGGGCGCTATAGCACATACAGTCCCAAGATGCTTACAGTTTGTTTC
GCTTAGCCGATAGTGACGTGTGTGCAAAGTTTTGTAAATTGGTGAGCATTCCTAAGGTGC
CAAAAGGTCCATCTTGTGTCACGATGAAAATCGGTCGCCACGGCAACTGCATTTCATATA
AGCTCTAAATCTTCACACTGTAGCATTGTCATGTTGTGAAGACTTAGCTGATAAATTTCC
ACGCTGATATCACAAAATTTGTAGCAATGGTAAa
>NODE_618_length_330_cov_4.924242
GGGGGGGGGGCGGAGGGGGGAGGCGAACCGACGCTCTGCTTAGCTGACTTCCCCCCAAAT
TGCTGACATAATTACATGAATGTAATTTTTTATGACTCACAGAAAATCTTGGCATTTTCA
CTGAAGCAGATAATTAGACTTGGAATAAAGCAGGGGCGGAATAATTAATACATCAAAACT
AGATGAACTTTTTCTAATTATTTTTATTTAATCTCCATTCTAATTATTGTTCTAGTCGGC
TGAGCGAGATTGCCTTTCTCATTCAGGGTGTGAAATGCACCCGTAGCGCTCAATCCTCAC
CCAGTGAAATATCAACTAAGCGTGGAGACGGGAAATCACAGGGCGCTCGCCACTCTTCTT
CTTCTTCTTCTTCTTCTTCTTCCTCCTccttcctcctccttccccccctccaccaccacc
acctccaccaccacctctcactctctcttcctgctcctctgattgaactgtaat
>NODE_621_length_392_cov_14.954082
AACTAGTATCCCCCCATAAACTTGTGCCGCCGTCGCTTATTTCAATCACGTAAGACCCCT
AATGGCGTTGTCCGGGCGAGGGTGTTACGTATATCTGTACAAGCTTTTCCTGACAAGCCC
GGCTTGTTGATATTTGTCTTTTACTGTAGAGCCACCAAGGTGTTGCCTAAGAGAGTTTAA
GCACGCCGATATTGCAAAGGGTTATTAGATTCATAAGTCAGCGAAGTGGTGGGCGATCTA
CTGAGCACAGCAGAAGTTCTCATATGATGACTTCAAACAAGACACATTACCTACCAGCAT
CTGTTGGAGTGAGTGGATATTAAGACACTTCTATCTCCAGGACAGCGTAGGGGGAAAATG
GTAAGTAGCAATGGAAAACACACAGCAATAGGAGAAAGGGGGGATGATTACCAGTTAAAT
AGTCGTGCTTGCTGTTTGGTCTTGGCAACGCATTGCTTGGAGAAGGGTTGGACTCTGTGG
CTACTTGAGAAACTCAGTATCGAGACCCGTGTCTGATGAGGCTGATGTTGACAAAg
>NODE_622_length_379_cov_12.345647
GAGGCCGTCTGTCCCTTTTATTTGCAGTTAATTTTTGCCGCCTTCACCGGGGCTCTTCAC
CATGAATCTTCATTTCGCTGCTGACACCGTTGAATGTGAATTCCTCATTTCCTGTCCTTT
TATTTATATCTGTTGCCTGGTGATTTGATCATGCTGGGAATACAAGATTAGCAATTGCCT
CGTCCTTGGTTTTGCCTCAAGGACATCTGCTACTGAAATGTTATTGTTTGTGCTTCTTAA
CCCTTTGCGTCCTAGCTTCTTTTTCACCTTACATTTTGCACTGTAGAGGCAACTCTCTCT
CTCTGTGTGTCTCCTAAATGCATTTGTCCTTCACAGTTGTACCTGGGAACAGAGGCGACC
TAACAAAATGACAATTCCTCCATTAAAAATCCTCCCATTTAGTGTGCCATTCCACAGCTA
ATTTTTTGATTTGTTTGTGCATTCATGTGTTTAATCAAACGTGTCACCTCGCAAGACACA
TAAttaaattgaggtaatgatgtcattatggaatgaaatgtag
>NODE_623_length_511_cov_13.172212
CTGCGACTCACAGGGCTCAGCAAAAAGACCCTGCAGGGAGGGAGAGGTGAAACAGGGAGA
AAAAGATCCAGAGAACGACAAAAGGGGACAGTTGCAGCAGTCGTGCCTTCATGTCTTTGG
CTGCACCAATTACTGTTGGCATGTCCTCTGCCAGCCAGCCAGGTCTCCCACAACTGCTGC
ACTTAACACACTGTTCCTTTATTCCCCCTCTATAGTAAAGATGGCTATTGCAGAGGGGCT
ACGGAAATTTGGAGACTGCTGAGCCAAAACAGATCACTTCAAAGCAGCTTATTTAACGCT
TGCTAAATTTTTCATCACAGTCGCTTAATATCCTGGGGAAGGAGAGCTTTTGAAGTCGCT
GTGAGACCGGGGATGTTCTTCTTACAATTCTTTTTCCCCTCCCTCTGCTGTACTAAAATC
CCCAAACCTAAACACATAACACACACCCAGTTCACGCTATCTGTGCCTACATGCACACAC
AAGAGTTTGTACGAATGCTACAGATGCACCTCCTGCACAGAAACAGCACGCTTACATACC
CGGACACAAACACACTTATTCATTTAGGGCCAGTGGATTTTTTATCAGAGCAGTGAGAGT
AAAGGACAAGTTTAATCCTACTAGGAATACTCAAAAATAtttacttaggggtcag
>NODE_624_length_420_cov_11.669047
ACCGCTGAAGTGCAACAGTAAAACAGTGACATTTCATATAAAACTCTGTGTAACGTCTTT
AAAATGGGCCTTTACAGATACCCACACATACAAACTGCTGGTCTAACCCCCTGTGATGCA
GAGTGTCCAGTCTTTTTTTTTTTTAGAAAGAGAGAGAGAAATGTGTTTTGAAAGTAGAGT
GGCAAGTGGCGTCCACTGTGTGTTCTTTTAGACGGATCAATAGCTCAGTGTGTGAGAGAG
TGTCTTAAGAGCTGTTGTCTTGTGCTTTCAGCTGTGGCAGACCTGTTAGTGCTACAGAGG
GGAGCTGCGCGCCCCTGCCTCTGTACCAGCAGTGGCCTGAGGGGGGCTTTTAGTCCAAAC
ACAAATGTCAACCACACATAGACTATTAGTGTTTAGTGCAGTTATTAAATGGACTTTATT
TGTCCTTTAGGAGGCTAAAAGGCGCACTTAAAGGGGACCTGCGTGACAGCAGGGCAATTT
GCGAGTTTGGTAACTTAGGCTCGCTCATTGCAGACACATGAgtacagataagtgtaaaag
gaggaaaggctgtaatgcactgag
>NODE_629_length_340_cov_14.382353
CCTAACCCTAACCCTAATTCCAGCCCTTAGGGATAGGGTTGGCCCATACTACGGGAGCCA
AAAAAGTGTCACTACAAACCCATACCAATCAACTCGGAGCGGTCTGAAACGTGCTCCCAA
ACACCTTCTGTGGGCACTTTTCTCGGCCTCAGCACTCTCAAACTGGCTGCGTTCTGCACG
TCCCATTGTCAGTGAATGGGAGAAGGTTTTGGCCAATATCTCCGGAAGCGGACGTGCTAG
ACACCTGGAAATGCCACCTGCCCCCCCTAATTTGGCCATGCCGAAGACGCCAGTCTTGGT
CCCGAGTCTCTACGACCTTCCCGTCCCGAGATACAGCAAAAAATCACAGGTTACTCCCAC
TTCCTGACCTGCTAGAGGCTCGGCAGTAGGTTGGGTGCGATCGCGGTGGCAGCAAATGGG
GGGGTAGACACAAGTTTCATGTCTCTAGCACTGACCGTTTTCCAAAGCCTAACCCTAACC
CTAA
>NODE_634_length_442_cov_5.608597
GCCACTGACCGGAGACACACGCATCCTGCACCGCGATCATTATGTCCATCACAGCGGCGC
GTTCCGTCGCTTCTCCTCCGAGTCTGGTGTTAGCAGAGAGCGGCGCGGGGAGGGGGGGTC
GGCCCGGCTGACGACGCGCTTTGTGTCCGCACTTTTTTCCGCCTCGGAGCCCCGTGAAGA
AGAAACGCGCCTCCGTCCGGTTCCCCCGGTTTTCGCTGGGCTGGATGCGGAGCTGCGTGC
GCGGGGAAGTGCACTCTCCAGTGGCTCGCACACCATCTAGTGAGGAGACGCGATGCAAAA
TGGGAGCAGAGCTAGAAGCAGACAACCCCCAGGCTCTGATCCTGTTGCCATGCGGCCGTT
TCCCGGGCAACCCGTTCCCAGTGGCTCGTGATGGAGCAGTAAAACCGGTCGGTATCGATA
GAACCCGGGAGCAATTAAAGGAATCGACCGGAGAAGCTCCCCCCGTTTAAGGAAATGAAC
GTTTGGCTGGAGATGGACGCTGGGTGCCGGTGACGCAGGAGCATCCCGGAGGAGAACTCT
GGCCAACTGTTGGGAAGACTCGTTCAGATCAGAGTTAGTGCAGTTT
>NODE_635_length_295_cov_2.033898
AAAATGTTCAAAAATACACATGATGCTAATAGAGTTAATTCAGCTGTGGGTGTAGAGTGG
AGCTAAATGACCTGGCTGAACATCTAAATATAAAACTGCTTTTATCATGTGCTCTGCCCT
GCTACAGTACAGTAGAAGAAGAGGAAGCACTGAGGGACAAACCAATGAATCAAAGTGTGC
GTGTCCCTCATCTGAACCCTAGCACAGAAATGGACTGCTTGGTATATCTTAAAGGGGAAC
AGTTAGGGGAATGTGTTCGGATGATAGATTCATGTAAAGCAGGAGGAAAATTCTGTTCTG
ATTTTCCATATGGAAAGTTTTCCACTGATGATAAAAATAAATAGAAAACTGGTCCCAGCC
AAGAAACAGACACATAACACTCACATTTCTCTGAGCAAAAGTGAAATATTCTGTAAACAG
CATTGACATGCGGAAtcag
>NODE_636_length_347_cov_3.074928
GGGACTTCTCAAGGTCCGCAAACATCACTGGCTCATGTACAAACGGGCGCAAACAGGCAA
TATGTGCCTGCAGACACAAACACTAAAAGCATCTAAACTCGTAATTCACAGGGCAGATAA
GACAAAATTGCTTAGACTGAAGTGGAGCCTTGAGCAGCTTGGAAGTCAGAAGCATAATGA
GTAAACTGAGGGACAACTGTGGAGTCAAGCTAACAGGAGTGTGTAGGAGAGGGCATCAGA
CTCTCACGGCCCAGCCTGCTGGAAGTGATGGCCCTGCAGGATTCCTGTGTGAACCCTGGG
TTCCTGCTCCCACTCCCTGCCCGGCAAACCCAAAATCTCTGCCACAACATCCCTGACAAG
AGGACTACTCCCACTGCCGTGTTTGCTCAGCTGCACCGGCTTTGTGTCTGGGTATCGAAG
CTGCTTGTTCCTGCTCCCTCGTTATTTTTCTCCCTCCTCTTCTGTTTGGTTTCTTTTCTT
GCAGTagtttg
>NODE_637_length_448_cov_10.049108
ATTGTCAAGCCAATATTACACACAGAATTAAAGTCATTGTCTTCCATTGTCTTAAAGCAA
GCATCCCCCTCTTGACATCCCATCTCATGAAAACCCAGCTATAGTAATGACCTGCCGCGT
GCGCACACACACAAACACACACACACGCGCACACACACACAGACACAGCAGGAGAAAGAG
GCGTTAGCTCATCCCCCAGATTAAAATAACATGATTAAATATGGAAAGAGAACAGAGGTC
TGAGGGGCTCCTGCGGGACTTCATTAGGGCAAATTGCCAAAGAATGAAACATGAGTTAGC
CAAGAGAGACTGCGGGCTAGGCCAATACCGCCGGGACCCCGGAGCAGCAGCCGCTGTTAT
ACTGCTGCAGCTTCACAGTCAATGTGTGAAGCGGACACACACTATCACACACACGCACAA
CTACCAGGAGACCCCCTGCTCACTGACACACACAGTGTCACAATTGACCGGCCAAAAGCG
GGTGAGCTTGGCGGCTGAAAACCACCGCAGAAAGAAAAAGAGGGCCCCACCCCTCTGAAT
CCACCCAAAGATCAAGCCTGGACATCAGAAAAAGCTCACAAcaaaaagtctg
>NODE_641_length_628_cov_9.915606
ATGACAACTACATTTTAGCTCTTGTTCCCCCTGATCTTCAAATCAAATTTACACTGACTA
CTTTGATATGTGCAGAGTGAGCATTTACATCCCTGTGGACTGTGAGAAAAATAAATAAAC
CAAAACTATCACATCCACAAACAACTAACAACAAATCTGACATATTTACCATAACAGCCG
TTCTGAACTTTGCTCTAAATGAAACACATCCATAAAATAAGTGTTTGTTCTGCACCGTCC
TTTGAAGTTGGATTTGTTTTTGCTCTTTAATGATTTCTTTCTTCTGATGATGATGGAAGC
CGTGCTGACACCTTCTTTTGCTTCATCAAGTTCCGCTGCACAATTACATGAATTTACTTT
CAATAAATTACCATCTTTGCATACATCAGTCAAATCATCCAGCTGAGGCATTCGCAAACA
ATATGCATTATTAATTTCATTGTCAGTGTTTATTTGGTTAACTTGTAACCGACTTGGACA
GCCCATTGCCTTGATGATGCATTTAAAAGCATCAGGGTCGGCTTTTTAAAAGGAAATCAG
GGGATGACATGCTTCCACACACCACTTCGCTCCCTGCTGAGGCCACAGAGGGAAAAAGAC
TGAACTCCAGTGAAAGACCAATCAAAAACTCAAAAGATGCATCGTGAGCTGCTGTAGTCA
AAACAACAGAATCAGGAAGATCATCCACATCACAGCGATTCTCAGTGAGCGGTTGTTAGC
ACTGATTGACTATATTTCAATTTAACAAGTTTCTGCTGTCGACAATAGTTAa
>NODE_642_length_581_cov_16.347677
ATTGCAGTATGTGATGTTATGTCATGCCTTTCCATTGATATCTGCATAAAAAGTTATGAA
GTAACCACAATGCATTGCCCATATGAAGGAAACAAACAAACTGAGAGAGCATTTTGTCTA
CTTGACTAAATCTGGACGCTTGTCTCTTTGTGTTTGCATATACATACATACATATGCGGG
ATGTGCACCCATTTGCTACTTATGTGGTTCACATGTCATGACAGAGGAAGGACACTATCC
TCTGCTATGTTTTGTTGTGCCCTCTGCCTTAATTTGCCTGTTGTAAGTGTGAAGGGGAGC
CAGGGAGATGACATCATGCAGCAGGCAGTGTTTGAAGTGCCAGTCCTGAAGGAACCACTT
ATAGCAATTAGGATATCCTTGAACAAGCGTTTGCGAAACATTGGCTGGTTTTTGGCATTT
GCCTCCCGTTCCTGCCTACTAACTAGCGAGGTTTGATCTCCCATAATTATCTACCCACCG
GCTCCTCACTCCTGACAGCTCTCTCCCTGGAGAGGGCTGAATGCCGGGGCTACTCACTGA
TTGCATCAAAGTGTCAGAAATTGCAACATCAAAAATAATAACTGATATTCCGGCAGCAGG
CTGCTCTTTGAATATTTCCTTTAAAACGCTCTCTAATTTGTGTCTCGCATGGTGCCAATG
TGTGTGTGACTGTGAGGGCTTAAAGCAAATAAAAGCAGGGGAAGTGCATTCATTATTGAA
CCCCa
>NODE_645_length_360_cov_10.066667
ATTCACACGCTTGTGATTCTCTATCATGCTCCTCTCAGCAGCCGTCAAGAGGCCAGCAAG
CATTGAAACAAATCTCTCATATTCTGCTTTTTGATTTCATTCTTTCTCCCTGTCGTCTCT
CCTATTAGCTTATTCATTCTTCACATGTGACTGCCAGCCTGTTAAGGTCATATTAAACCA
AAGCAATCCACTTTAAATGGTTATCTACGACGCGCATTAAAAAGCTCTTTGCTGCCCTTT
AAATATTGTGATTGGGTTATAGGGGGGTCGCTGTTTCGGAGCGCTGATCGCTCTCCCAGG
AGCCCGCTTCAGAATATAAATTGAGTAATATTATAAAGGCGGGCACTCCAGAAGGACTGG
GTAATGAATAGGATTCATGATCTGAGGAGGAACAGGAGGTCATGCAATGAAGTGAAATAC
TCTAATAACTCCAATCCAAACCCACTCAGATGATGATACATTAACTGAGGGACCCTTGTA
TTCCTGTTTTTTTCTCTCTTGTGT
>NODE_649_length_511_cov_16.133072
CACTCTGCATGCTTTTGCACGTGGTTTAGCATTCTCACAGCGCCAGAGCTGTAAGGAATT
AATATTCATCGCTGGCAATTTATGGATTCATTTATCACCCACATCTTATTTGTTCCTTTA
ATCGACCCTGGGGGTCTGACTATGGCCTTGGCTGGCCACCAGTGCTGGAGCTTTATTCCT
CTTCACACAGGCCTAGTGTTAACGCCGCTGGCCAAGTTCACAGATTTGACTGACTGTGGA
CTTAATGCTGCTTGCCTTGTTTTCAGCACTTGTCCCTCCAGATTTGCCACCCTGGCTGCA
CAATTTCCTCCAATTCTAATTATTCATCAGCTCGTTATGCCTGTGCCTGGGCGCCTCCCC
TAATTAGAGGTGACGCGGGTTTGGTCCCAGGCTAGCCCCAAGTGAGGGAACCAGTTCAGA
ACCAGTCCACGGCGTGTGCTCATGGAGGACTGGGTAACTGCCAGCCTCTCCAAGTGCATG
GGGGGGGGAAGGAAGGGCCTGTCTTGACAGTGTGATGTGACGTGCCTTCACACAGTTCCT
CTCCCTCACACAACACACACATTAATCATTCTGCTATGTCCCATATCTATTAGCATAACC
TCTAGATATTTATAGGAACCCTGAAACAATGAAGATTCTTTGTCtcggtggtgtt
>NODE_653_length_145_cov_8.662069
AGACGTGCTAGACACCTGGAAATGCCACCTGCCCCACCTAATTTGGCTATGCCGAAGACG
GCGGTCTCAGTCCCGAGTCTCTACGACCTTCCCGTCCAGAGATACAGCAAAAAATGACAG
GTTACTCCCACTTCCTGACGTCGTAGAGAGTCGGGAGTAGGCTCAGTGCGATCGCGGCGG
CAGCAAATGGGGGGGTAGACACAAGTTTCATGTCTCTAGCACTAACCGTTTGCCCAAACC
CTCACCCCAGGCCGAAACCCTAACCCTAACCCTAATTCCGGAGCTTACG
>NODE_654_length_296_cov_2.263514
TACACTTGCCAATAAAGCTATTGCGTTTGGTGAAAAATCTGAATACCTCTTTTACCAGCA
AGCAACCCACACTTCTGCAGCTACTGTCGTGATCTTAACTAATGCTTAGTCAGTCTCATT
CTATGACATTTAAACGAAAACGTTACTACAACTTTTTGGAGATCAAACACTCGCTTTCTA
TTCCCTTAACCTGCTTTACTTTTCTATCAGTAATTCTGCTATTTTTCACTGCATCACCTT
TAGCCTCTCTACTCCCTTGCATCACTCCTCCTGCCTCCACCTCTGCCCACTGCACTCCTA
CCTCCACTATTTTTTTTTTCCTCTTTCCCTTTCTGTCCCTCAAGCTCTCTTTCACTGTCT
TGCTCACTTCGGCTGTCCTCATTCACACTGTATCACTCTCCTGTGGCTGTTGTGTTCTCT
GAAGGACAGACATTCATCAg
>NODE_655_length_357_cov_15.268908
ATCCATGTGGAGAAACTCAATGTGCTGTTCATGCACGCCAGGTTTGCTTTTCTCTGTATT
CACTGCTATGAGAACTGGTTTGAATCCAGACCTGACCTGTGCACCTGTGTGAGTCATGGT
CTGACCTGTGCGAGTGGTTGTTAAAGTCCAGCACACCCGAGGTGAGCAGCTCCGACAGCT
GCTGGTGGTTGTTGAAGTACAGGGCGAGGTCCGTGGCGATGATGGCCTTTCGGATGATCT
CCAGCACCTGCTCGTACTCGCTGGAATTCAGGTTGGAGAAAATATTGTGCCCTTCCAGCT
ATGAGAAACAAAGAGATCAATAAAAAAGCAAAAGCTCCACTTATGAGGCGTTCAGCTCAG
CTAGACTACAACAGGTTGTAATCGCAAGTTCATCTCAGGCCAGCAGATCCTGGACGTTAC
AGAAGAGAACAATCAGAACTAAATCATATGATCCTTTCAGTGGACGTATAATTGACAGTG
TGTGTGTAAGTATTAGTTTTA
>NODE_656_length_506_cov_5.926877
CTGATAAACACCCTCTGAGGCAGCCAGCACCGACTCTTTTGTGCGAGCCCTCACCTCCTC
ATAAGGTAGGGGGTTTCCTGCACCTGTGCACACTCTCTGGAGTGGTCGTGCATGCAAACA
TAATGCACGAAAACAGAAAAAAAAAGTGAAAACATGTGCATACATACACACCCACGCGCA
TACACAACCCTGCATCTGCAGTTGTGTGTCTCATTTGCCATCAGTGGAGCATGTTGTTAT
CCTCTGCTCAGCGCTCTCTCATGAAATGTAGGGCAGGGACAACAACAGGTGCCTGTGCGG
GCGACAGCCTGCAATGCCTCCTGGGCTAAATGCTTCACACTCGCTTCATTTCAACATGCG
ACAGCCTTGTAAGGATTAATTATTTCCCCTGGGGATGGAAGAATATGCTTTTTCCCTTCC
TGAGAGCAGGAGGCTATGTGCACTCACAAGCACATGAAACAGCTTACAGTAAATGAACAG
AGAAACCTGGGCTAGCGCTGTTTTTACAATAAGTCAGGAAAAAAAAAAAAACTTTCACAT
GAAAGGAATGTAAACAAACCAAGCATATGATTGAACTGCATTGGAGATTagataaaagct
caggcaaacacatgcattagttctgagagatcacgcgccagggagcggag
>NODE_657_length_237_cov_2.738397
CTCGGGAGTAGGCTCAGTGCGATCGCGGCAGCAGCAAATGGGGGGGTAGACACAAGTTTC
ATGTCTCTAGCTCTAACCGTTTGCCCAAACCCTCACCCCAGGCCCAAACCCTAACCCTAA
CCCTAACCCTAACCCTAACCCTAACCCTAATTCCGGAGCTTACGGTGAGGGCTGGCCCAT
ACAACGGGACCCAAAAAAGTGTCCCTACAGACCTATACCAATCAACTCAGAGCGGTGTGA
AACGCGCTCTCAAAGGCCTTCTACGGGAACTTTTCTTGGCCTCAGCACTATGACACTGGC
TGCGTTCTGCACGTCCCATTGTCAGTGAATGGGAGAAGGTTTTGGCCAATATCTCCGGAA
CCAGACGTGCTAGACACCTGg
>NODE_659_length_311_cov_2.562701
TAATCTAATTAGGTATCAATGAGGTCTGTAGCCCTGAATGTAATTGGCTTTTTATGAGCA
TGCAAGAGAGTGTGTGGAGGAAAGTGGTGGTGGTGGTGGGGTGGATTAGGGGCACTGGGT
GTACAGCTGGTGGCAGTAAATGAGACAAGATACATTGTCAAATGTTTAGCATGTGCGACA
TGCACTTGTGATTCTTGCACTCTCCTTTAATTTCCATTTATTATCTATTATGATAGAGAT
ACAATGACGCTGTTGTGAGTGCTCCGCATAGGCTGTGTGTTTATGTCTTCTTTTTGTTAT
TATTTTCACTTTTGTAATGGCAGTTTTTTCAGCTAGACTAACATATGACTGTAGCACACT
TCTTGGCATAGGAAGGCATGTTAcaaatgagttttcgagcttttttaagtgaagatcaga
agtggccagctgagattctgcatgatgctgacgac
>NODE_660_length_297_cov_1.720539
GAAACTCCTTTAAGCTAAATGGTTGAGCGAATCTGCATTCAGAGGAGCTAAACTAATAAC
GCAACGTAATCAGATTATTTTGATTCACTTTAATGCTGGTATGTGGCCACTTTCCCTTTT
CTTTCTTTCTCTCCTTCTCCACCACTCCCTTCATCTCTACTGCAGTTTTCTCTCGGCCTT
CCTCCCCTTTCTTATTTTTCCTTTTCTTTTTTCTTTTGTACTTTTTTCTTTTGTTCTCCC
GCTGCTTCTCTGCTGGGTGGCACTGTATACGGTACGGTGCGGCACGGCGGCGGTCCCATT
AATCCAGCTCTCATGGCAAACTAGTCTCCGGGGAGAGAGAGCACACTTTTTAAAAAGTGC
CCTGTCACATTCTGGCACGTGATTTGCATTTAGGTTAAAACCAGTCGGGACTCTTAAATC
TTATTTATGGGCAGAGGgaag
>NODE_661_length_639_cov_11.694836
GTTTTTCTTGATGTCAGTTATCTAATAATTTCAAAGTGCCTTCTTTCTCAGCAGAGAATC
CTCTGCAGCACAAAATCAGGCAACGGCAGTCGTCCTAATACCTCCAGTACAGTACCTGCC
TGTCTGCCTGGTCGCAATCAGAACCCCCTCTGTGTGGAATGGAAGTGCCTCAGCCTTGGT
AACGATTTTTCCCGTGTTGACAAGTCACAACATGGAGATCTACAGCTCGGAGAGCAGCCC
TTTGGCTACGCAGAGCCCTGCTTGCACTGAGTAATAGCAATCTCACAGGAGTAGCAGGCT
TTCAGCTGGCAGCAGTTCATACGGAACAGCTCGCCGGTGCAGCTGGGAAAGACAGAGCAG
AGTGGAGAGGGAGAGAGGAGCTGGTGGTGGTAGCAGTGTGGAGATGGAGGGAGGGAGGAA
GTGGAGAGGAAGAGCTGTTAAGAGCTTTGGGCGGTTTCTCTGTTGTTGTACCACACAAGT
GCATCCAGGCCCTGCAGGACAAGCCTTTAACAGGCATGAGGGATGGAGAGCATGAGAGGA
GAGGAGGAGGCGGCAGTGGAGGAGGTGGTGGTCTGGGGAGCTGAAGCCGGCCAGTCGTGC
CAGACGCCTGCTCTAAACAGGGATGTGATTTATTGTTTGACTGTCTCACGTTTCACTCCT
AGAAAGACCCTAAAATTACATCGTTAAGAGATAAAGAActtcctcaattgtcttaacaga
aagaccttcccctgtgggctgtgaagaaatgtttgagcatgtggtacagtcttaactagt
gca
>NODE_664_length_325_cov_4.747692
ATAACCAACACCTGCAAAGGGGAGGCAAGTCGTAACATGGCAAGTGCACCTTCCGGTACA
CTTACCATGTTACGACTTGCCTCCCCTTTGCAGGTGTTGGTTATTAAGAATATATCTATG
TTAGCTCGGGGAGAGTGACGGGCGGTGTGTGCGCGCTTCAGGGCCAGTTTCAGCGGAACG
CTCTATTTTCTGCTTACTGCTAAATCCTCCTTCTAATGTACGTTTCAGTACATTGTCCGT
ATTTCCTGGTTTAGGAAATGTAGCCCATTTCTTCCCCTCTCATTCGCTACACCTCGACCT
GGCGTTTTGGGTTTTACCAATTCTGCTTACTATTAAACCTTCACAGGGTAAGCTGACGAC
GGCGGTATATAGGCGGAAAAAACAAGGGAGGGTGAGGTTTAACGGGGGTTATCGGTTCTA
GAACAGGCTCCTCTAGGTGGATGTAAAGCACCGCCAAGTCCTTTGGGTt
>NODE_674_length_145_cov_3.703448
CCTGACGTCGTAGAGACTCGGGAGTAGGCTCAGTGCGATCGCGGCGGCAGCAAATGGGGG
GGTAGACACAAGTTTCATGTCTCTAGCACTAACCGTTTGCCCAAACCCTCACCCCAGGCC
GAAACCCTAACCCTAACCCTAACCGTAACCCTAACCCTAACCCTAATTCCGGAGCTTACG
GTGAGGGCTGGCCCATACAACGGGACCCAAAAAAGTGTCCCTACAGACCTATACCAATCA
ACTCAGAGCGGCCTGAAACGCGCTCTCAAAGGCCTTCTACGGGAACTTT
>NODE_675_length_393_cov_6.017812
ATCACATTTGATCCTTATTATTTAATGCCTTTTTTAAATTTCAGTTAATTCTAACCGGCT
GTAAAATTGCTTGAAAGCATGTGCGGTCTGCTCTACCCACTTTTCCCCCTCCTGTCGGCT
GGAGTAGAGGAGACTAATTTAGAAGTTGCAGATTTGAGCTGCCTGAATTGGCTAGACAGC
TGTAATCGCACTCCCTCCTAGTCTTAATCTCTTTATCTGGCTAGCAGCTGCCATATGGCC
CCCGTCAGCTGGATCAGATGTGGGTAAGCCTCCCTCCCCGGCCGTCCCAGCCTCTCCCTC
ACCCTCTCCCTCCCCTGTCCCTCTGTGTGTCTCTCCCTCAGACCCCTGCTTGAGCCGGCC
GGCTGGGCCGGGCTGAGCAGAGCCGGGCGGGCTGGGTGACGGGGCTGCTGCCCTCCTGAG
CCTCCGCCGACGGCTCCCTCCCCACCGCCGCCACCGCCGTCTTTATTTTTAGCCATCTTT
AAGGATTAGGATTGATGCTGTGACGAGCAGGGCACTTACAGTGATTGTATTGTAAAt
>NODE_677_length_624_cov_15.070513
GTCACTCGAGTCATAAGTCAGTGTTTGAGGCTAATCACAGCTAACTCCCCCAAACCTTGC
CAGCCCTCACCGCAAGCCTCATACCACCTCGTCTCATTCCCACATTCCTACAGCCGTCTT
TCCTCACCACTCCCACATCCACCCTCCACAGCCCCATCCAAGCCCACCCTCACCTTCTCA
ATCCACTCTTGGATCATTTCAATTTGCATCCCAACTGGCCCCGGGATTCCCTAGCCCTGT
TAAAAGGCAGGCTATTTGTTGTGCTCTGCGGTTAATGCCGCGCAGAGCTTTAAATACCCA
TATCAAATCTTGGAGGCTCAACAGATTCAGTTTTGCAAACCTGTATCGAACAGAGGTTCA
ATCCGTCAGCTTAGAAGTGTACACTCCTTAAGTTGTGTGATAAGGTAAAACCAATCACTG
GATTAGGCTCTCTCTGTCAGTGATGGTGTATTTTCAGTGCACAGTGTTGCTTTGCTGAAA
CAGGATAAGCTGATGGAGTAACATTATGGTGCTTGAGATTTCTTTTTCAATAGGAATATA
CTATTAATGGATTCCGAAGCCAGTGTGTGATGCTGCTCTTGCAGTTGTGGATAATGCATT
AGCATTAGCTGTGAAAAGCAGTTGGTGCCGGATACCATGAGCAATCATCTCTCAAAACCA
CAAAtttgattgtttttatcatgcaaatccagcctactacccgataagattgattgaggt
cttataggattgcagtgtttattctcgtagagcttctcacaaacaaac
>NODE_681_length_330_cov_12.793940
AACCCTAACCCTAACCCTAATTCCGGACCTTACGGTGAGGGCTGGCCCATACAACGGGAC
CCAAAAAAGTGTCACTACAAACCTATACCAATCAACTCAGAGCGCTCTGAAACGCGCTCT
CAAAGGCCTTCCACGGGAACTTTTCTTGGCCTCAGCACTATGACACCCATTGTCAGTGAA
TGGGAGAACGTTTTGGCCAATATCTCCGGAACCAGATGTGCTAGACAAGTGGAAATGCCA
CCTGCCCCACCTAATTTGGCTATGCCGAAGACGCCGGTCTCAGTCCCGAGTCTCTACCAC
CTTCCCGTCCCGAGATACAGCGAAAAATCCCAGGTTACTCCCACTTCCTGACGTCGTAGA
GACTCGGGAGTAGGCTCAGTGCGATGGCGGCGGCAGCAAATGGGGGGGTAGACACAAGTT
TCATGTCTCTAGCACTAACCGTTTGCCCAAACCCTCACCCCAGGCCGAAACCCT
>NODE_682_length_548_cov_2.290146
CTTATCCTTATTCTTCTTTACCCTCGCCCTGGCAATACTCCTCCTGCTAGTCTAAACAGC
GCGAAGTGCCCCACGACTCAGCCCCCGAGTTAGCTCCAAAACTACAAATAGAGTTAAGAG
CAAGACTCATGCTCCTATTACCAACATCCCTCCCCCCATAGAATATATAAGAGCAACACC
TGCAATATCCCCCCGAAATATTGAGAACTCTCCAAACTCATCAGCCGATACCCAAGAACC
CTCATATCAACCTCCTCAGAATAAACCTGAAGTTAACACAACCCCTAAAACATAAACTAA
TATAACCCCTAAAACTGGTCAACTCCCCCACCCCTCCGGATAAGGCTCCGCAGCAAGTGC
TGCAGAATACGCAAACACAACTAACATCCCACCTAAATAAATTAAAAATAAAACCAAAGA
TAAAAAGGAACCACCATGCCCCACTAAAACACCACACCCTATACCGGCAACCATAACTAA
ACCTAACGCAGCGAAATAAGGGGACGGATTTGAAGCAACAGCGGCCAACCCTAAAATTAA
TCCAAACAAAAATATAAACATAACGTAAGCCATAAATTCCTGCCAGGACTCTAACCAGGA
CCAGTGACTTGAAAAACCACCGTTGTTATTCAACTACAAGAACCCTAATGGCCAATCTCC
GAAAAACCCACCCCCTACTTAAAATTGCAAAC
>NODE_685_length_307_cov_10.957655
CTGTGTTGTTGTGCTTTGTACCAGCCTGTGGGAGTTTTTAAACAAGCCCATATGGTGGTA
GCCACCAGCTTTGGAAAAGGCGGGTGGGTTGGGGGGTTAGCCAGGGCCAGGATTTCACAC
AGTCAGTATTGAGTGGGATTGAGGAGGCGAGCTCTTAAGCTGTCTTTTCAGGCACAGCAA
AAGCCCTCCATCTGGCCTCCCCTAAAACTCAGGGCGAGTTTACTCAGCTCCCTGTCGGCT
GATTGGGCCTCCTGAAGCAGAAGTAACAGCATCAATAGTGTAAACCCTTGCCACTTGAGA
GTATTACATTTCTTTTCATGCTTGACTTAATCAAAAGTGGGGAAGTGAAATTTACACCTT
TTTGATGTTCTTTTTTCCCCGCTCACTAAGAGGGGCGATCTTAACCCATTTGATCTTCAC
AAGCGCCCACTAAATGGCCAAATATGCCAAg
>NODE_686_length_459_cov_9.718954
CAATGTTTCCTCACTGTTGAGGCGTTTGTGTGTTTTTTCCTCTTCTTATTTTTTTTTTCT
CTTTTTTTTTAAACTCGAGTCACATCCGCAATCCCGCGGCCCTATAAGGAGCTTTCACGC
TTTTTGGTTTGCTTTAGATGTTTAATACCCCCTCTCTTTTGTGTCAGGGAGCTGGAGAGG
CGTTAAGAAGCGCTGATAAACCCCACTTAGATCCCTTCCTGGCCCGTCACCCTGGCCTGC
CGGGCCGCTTTAGCAGGGAACTGATCTGTGACGGCCTGCCACTCAAACTGAGCACTTCTG
AAGGCTGACACAATGGAGTGAGCAACACACCAGAGGGCCGGGGGGTGGGTGGGGTAGGGG
GATGGAGGGAGGGTGAGGCAGAGGAGGGAGAGGAGGCCAAGAGGTGCCCTGAAAGAAGGC
TAGAGGAGGGGCCAGAGAGCATCTCCCTGTTATCTGTTCCCTCTCTTTCAGTTTATGCAG
TTTCCCTCCTCCCTCTTCTTGCTGCTTGATACTGTAGAGCTCGCGCTCTTTGACTGTTTG
TCTTCTAGTCGGCAGTAACACACACAAAAGCCCCTTCTCTGTTGTTTGTCTCTCTGTGGT
CAg
>NODE_689_length_530_cov_11.320755
CTAATGAATGCACAGGCTTCGGTTCCCATTCAGTGATTCTGTCAGGGGGAAATAATAAGA
AAGGAAGAGGTGAGAAGGATCAGAAGTTTGGTTCTGACCGATAGGAACAGCAGAAAGAGC
AGGTATCCTTCAGCTGAAAGACGGTGACACGAGTTAAAGAAAAGCACTGATCATCTTTGA
GGGACATGGCATTCTCTAATTCATAACGGTGGCATGCCATCATAATAATAAGGAATAGGA
TCTGTCATGGTGTCTAGCTGGTGCTTTTATTAGACCGATGGGAGGTCTCCGTGCCTCTCC
TTTCTGTGTTGTAGTAATGAAAGTTACAGCACGTTCTCGCCCAGCCAAAGGTTGGCCCTG
CCTAATGAAAACAGATGAAGCAGAGATAAAGTGTTTGCCGACATTAAGGGACTCATTTAT
CACCGTTAGCCCCCGAGCTATAGAACACCTTGGTCTGGAGCTCTCCTTTAACAGGCCCTG
CCTCACAGCACCCCGGTGGCACACTGCAGCCTTCCAGCCACATGCACGCCTCCATCTTTA
CCCTTCTTTCTCTTTCATTCGCCGCATATTTCACACCGGCGGTTTTTCGCTGTTTACATC
TGTACATACGCGCCGTCTCGTTCGCACGGCTTATTGAAGTTGGAGAGAGGTTTtagtgcc
aaaaaaaaaaagag
>NODE_690_length_453_cov_6.406181
CTTACACGTCTAAAAACCAATAAAAGGATTGCGGCAGAGACATAAATTGCTCTGTCTGAC
TGAATCCATGTTGTGCTGCTAATGTAATCAAATTAACTCAACTGTAAATTGTCTCCTTTG
GATGTCTGTCTAGCTAAAAGTTCGCTATATGATTCATGATTCAGATTGCTTTTAACAGTT
ATTGGCTAAGCAATATGGTAAATGTACAAGGTGATGCAAATGGCATTAGTGGGAAAGGAT
GCACAGGAGCATGTAATGCAGTCAATACTACATTAACTACTGATGCCCAATTACAGAACC
AGGGAGAGAGGCTTTTAGGAGCATTAGGACTTGCAGAAAAGCTGAGATCACCTGCTGCTC
ATTGCCTAAAAGCTTCACCCTTTATTTGCTGGGCCCTACCAGCAGCTCCAGCGTTTTGGC
CAGGTTGTCGACAGAGCAGCTTGGATCTGGTCTCCTTTCACTGTGGTGCCTCTTAGCGTT
TATTGGCTCTAAAGTTATAGGCTTGTCAATTCAACCTTCTTGTCTAATGTATCCACTTAG
TGCCGTGCACAAATAAATGTGTGCGTACGTGGCGAGGGAGGTGTGCGTCGTTGTTTt
>NODE_692_length_146_cov_2.986301
TGGTGTTTCAAGTGATTTTGTGTGATATAATTCAGTCAACCACTATGTGGCAAAAGAGGC
CTTTTCAGGGCATGAAAAGCTGTTTCAGAGCATGAAAACAGCAATACTGCAGTTTTTTAA
AGACAATGTTTCCAAACATGTTTTTTAGTTCACAATGTGGTCAGATGTGATAAATATGAA
GGCAAATGGTGTTTCAAGTGACTTTGTGTGATATAATTCAGTCAACCACTATGTGGCAAA
AGAGGCCTTTTCAGGGCATGAAAAGCTGTTTCAGAGCATGAAAACAGCAA
>NODE_697_length_520_cov_6.117308
ATTATTTTTTTTTTACATGTCAGCTGAAAAGTGTCTTTTTTACTTTTGCGTAAGTTTAAA
ATGTAAATTGCTGCAGCGGATTCTACTTTTTTTACAATGTGGATTTAATGATTTATTTTA
TTTTATTCACTCCACCTTTCACTCCAAACCGCCTTTGCAGGAGATTTTGGACTCAAACAC
ACGTTTAGTTTTTTTATTTTCTACTTATGTACAGATATTTTGGCCCCCTTCACTGTCCAC
TCCAGGTTTTCTTGCTCTCCAAGTTGACCTGTCAAGCAGATTACCACAGAAAGAGATTAA
TGGCAGAGGCGGGTTGCAATAATAATCGTTTTGTTTGATGTGACAACTTTGATAGGCGTT
GATTTACTTACAAACTGATAGGCTTTTAATTGAGCGCCTCCATCCCGATTGAGATGAAAG
GGAAAACCACATTGAAAAGCTGCCCGATTGCCCCGGAGCCTCAATACTGATTAGCCATCT
CAGTGGTGAATAGTTCAAGGCATTTTAAACTTCTTTTCTCAACGGCCTGACAGACCATTT
CTCTTCCTTTCTTTCCCCTCCAAGTCCGCTTATTCTCCCTACCTCTACGAGAAAATAAAT
CATTTTCATTGTATGTAAATAAAATCGAGCTGACATCAATATATAatgtctggatttttt
tttc
>NODE_698_length_408_cov_13.122549
CTAACTAAGCTCACTGAAAAAAGAACTTCAAGCCAAACATATTCACTTAAGCAGCTTCAC
TTTTCTTTCTTTCTTTTTAAAAGTGAATAAGGAGAGTGAAAATGAACAATAGACATAATT
TTAAAAGAATACGGACTCATTGGCCAGGATGACAAAGTGACCTAACAATGGCATTACAGG
AGTTTGACAGAAGACCTACAAAGTGAGAGCGAGATAGAGAGAAAAGTCATTCTGTCGAGT
CCAGTCTTTTGCCCCAGAAAATGTCACTGCGATGACTGAAGACACAACGTCCATTTCCAC
CACCATCCGCTCGCTCTATATCTCTCTTTCTTTCTCATTCATTGTCACTGCCTTTTCCCT
TTAAGTGCACTTTCGCCCACACCACTTGGAAATTGATTGAAACAAAATGTCACAATTATG
CCCTGTAGCTCGCCGCTTCAATTATTCATCAATTAGGGGCTAGGCTCCTTTTTTTCTCTC
CTCTGAGCTGATTTTTCATTCAGTTTGCTCGAGATGTATGGCTCCCCTGCTGTTAACCAG
TCCAAAGTCATA
>NODE_699_length_323_cov_31.467493
TTAGAGGCAGATAGTAACTCCCCTGTGTCTGTGTGGTTCCTTCCCCCAGCAGGTGTTCAC
AGACCCCAGTAACCTACAGAGGCACATTCGCTCTCAGCACGTTGGGGCTCGTGCCCATGC
CTGCTCTGACTGTGGCAAGACGTTTGCAACGTCTTCGGGCCTCAAGCAGCATAAGCACAT
CCACAGCAGTGTCAAGCCCTTCATGTGTAAGTCACTAAGACCCTACCTATGTAAGTCTCC
TCAGTACATTATAATAATAACAATAATAACATGCTTTAACTTGCCTTTAATAGAAAGATC
TGATGTTTTTGCAAAAATACACTTCTTGGGAATTGAGCTTGTTATGTTCTACAGAATTTT
CACGTGAGATTATATAGTGACTGTGTGGCAATACAATTTATTTTAAGACAAGAGTCATGC
AGTTTTTTTCTGCATCAGCAGGCTCACACACTGCTGATATGGTAATA
>NODE_700_length_551_cov_6.110708
CTAACAAGCGGACAATTCCGACTTCTAGATGCAGATCATCGAATAGTAGTTCCAGTTGAA
TCCCCGATCCGTATACTAATCTCCGCCGAAGACGTTCTACACTCATGAGCAGTACCTTCT
CTTGGTGTAAAAATAGACGCAGTCCCCGGCCGACTAAACCAAGCAGCCTTTATTGCATCT
CGACCTGGAGTGTTCTACGGACAATGCTCTGAAATCTGCGGAGCCAACCATAGCTTTATA
CCTATCGTTGTAGAAGCCGTTCCTCTAGAACAATTCGAAACCTGATCCTCCCTAATACTT
GAAGACGCTTCGCTAAGAAGCTAAATAGGGTCTAGCGTTAGCCTTTTAAGCTAAAGATTG
GTGGCCCCCACCCACCCCTAGCGAGTATGCCACAACTCAATCCCGCACCCTGGTTTGCCA
TCCTAGTGTTTTCGTGGTTAGTCTTCCTGACCGTTATTCCTCCCAAAGTCTTAGCACACA
CCTTCCCTAATGAACCTACCCCTCAAAGCACAGAAAAACCCAAAACAGAATCCTGAAACT
GACCATGACACTAAGCTTCTTTGATCAATTTATGAGCCCCACATATCTAGGAATCCCCCT
GATAGCCCTAGCCTTAGTCCTCCCCTGAGTCCTCTTCCCTAAACCCACATCTCGATGACT
AAACAACCGCGTATTAAACCTTCAAGGCTGGTTTa
>NODE_702_length_419_cov_6.715991
AACTTCAAATCCTCTCTCTCTCTTGCTGCTGGTCTCCCTCCAGGTGAAGATGCGTCTCTG
CCGCTCAGCAGCGGCGGCAGCTATCAGATTCTGGTCAACAACGTCTTCTACTTCACCCAG
CGGGTCGTGGACAAGCTGTGGCAGGGAATGTTCAACAAGGACTCCAAGCTGGTGGTGGAC
TTCATCGTGCAGCTCATCGGGCAGGTACAAAATGACCCGTTCTCTCCACCTATGATATTA
CACTCTATTCTTGGTCTGACACACGAACCCGCACCATCGACATGTCGAAGGGCTGCATGT
ACTAGAATGAATTAAACATTCCCTGTTACTCTCAAAGACAGCGAACAGTTCCTCTTCATG
TACTCGTTGTTGTTGTCGCTGAAGGCAGAAGAATTTATAATAGATCAGATATTAGAATAG
ACTTTTCGAGGATGTTCGGCTCAGCGCCAGACTCGAATTATAGTCCGCAGACTTATCGCA
CTCAGCAAAATGTAAgttctgaacggcttacattgtggtactggacacattttccagaag
cagcccaaagcagactcggtgtg
>NODE_703_length_293_cov_1.549488
AGGATGAGGAGGAGGGAGGACAATTGGAAGATGTTCAGAAAGAGAAGGGAGAGGATGAAG
GAGGAGGGAAAGCCAAGGAGGGAGGGATGGAGGGGAAAGTAGAAGTAGGAAATGAGTCGA
AGGATGGAGAGGTGGCAGATGTAGGAAATGAGTCGAAGGATGGAGAGGTGGCAGATGAAA
AAGATATACAAGGAGGACAGGAGGAGGAAAATCAGAGTAATGCCACTATGAAGAGCAAAG
AGGAGGAGGAGGGAGAGAGTGATGAGGCAGAGGAAGAATGCGGTGATGGGGAAGGCAAAG
TGTCAGAAAACATGAAACACAGTGATAGACAGGAGAGGAATGAACAAGAGGAGAGTGATA
GCGATGAGGAattaggaggtggtgttgaaagccagggtgatgaaaccaaagacatagagg
ggacagtggagagcgat
>NODE_704_length_525_cov_3.782857
GTTCTACAATGAGCTGTGAACAGCAGAACCTTCTCAGTTCTGGACCTATGGACTGAGTCT
ATCTATGTCTGCATCATGGCTCCACATGGAGAAGAACTGAACAGAGGAAGTGAAACATCT
GACTGAGAGACTTCACAAAGATGGAGAAGGATCCAGGAAGATCAGTGAGCAGCTACAAAC
CAGAGAACCACAGTGTCAGCAGGAACCAGGAGGTCTAGAAGGAGCCATAGTACCACTGAT
CAGAGCTCCTAGAACGACTCCACGGACAGGGAACTACTTTCACTATCTAGCTGTGAACAA
CAGACGGCAGCTGCTTCAGACTTGGTACAGGGGTTATCAATGGAGACCAGAGTTAGTGTG
AAGCTCAGACAGTGTGAAGGACACTTCAGAACATCAACCTCTATGGACGGAGGACAAGAA
CAGAACCTGGTTGCTGCTCAGAACTAAACTTCCAGATGAAACTAAAGAACATGAGAAGAA
GCCTGATGGATGTTGGAGAACATTCTCTGGTCAGATGAAGATAGATTAGTTGGGCTCAGA
TGAAGTCCAGCATGTTTGGTGTGAACCTGACCAGGACCACCACAGTGAATGCATCGTCCT
GACAGTGAAGCACGGAGGTGGCAGTATCATGATATGgggctgcatgagtgtaaaggtgtt
gatgatgtt
>NODE_706_length_409_cov_6.811736
TATTACTTTTAGTCAGTTCTGCCGTGGGGAGATGTAGAGAGAGTGCGGAGGGAAAGGATG
GAGATGGAGGGAGGGGGGTAGTAGAGACAAATAGAGTTGGATTTTGTGTGCTCGTATATC
CTCATTCTTCACAGAGAGAGTGGGAGCGCTGTGTGTACGTGGATGTGTGTGTTTGCCCTC
CCGCTACATCCTGCTCATATTTCTTTTATTGGCTGTGTGGCGTTGGTGTTGGAGGGCCCG
GGGCAGCCACAGGGACAGCAGGTGTGGCCTCTGTGTGCTACTGTATTAGAAGGTATAAAG
GCACGGACTGCCCAGGAGTGAAGTGCATGCTGGGAGCCATCCGAACAGCTGCAGCACGGC
CACTGGGGCCTCTATTGTTTAGAGCAGTGTTCATCCCCTATTCATTATTCACAGGCTGGC
TGTGTTTGCGAGCGGTCTAATTTAATCTTTTTTTTTTattttttctgttatcaggccttt
ttgaacaagagacaggattgttaaggtcaagctccagtagggggcactcaccccgtcgcg
tgggctgacaatt
>NODE_708_length_625_cov_8.115200
CAAAGGTGTTGTAGCCCCAAGCAGCCCACTTGACCCCGGCTGCTTTGGGTGAGAACGTGG
ATGTCTTCTCGGAAAAGTGTTGATCCCGTTTCAACACTTGGCGCTTTATTGTCAGTTACA
ATATGGAGTTGAGCATCAGTGGTGAAGGCTGCAGTGGCTCGGTGCAGACAGACATACCTC
CATCTCACTGGTGTCAGGCATCAGCTCAGTGATTGGTGGGCATATTGTTCGACTCTGAGA
CTTTTTTCGTCATTAGCCTGCACTGCATGGCAAACGGGCGCCATGGCCCCTTTTTTTTCC
TTCCCCTTTCTCCCCCCTTACAGGCGGCAGTATCACAGCTCTGATCTGTCACCCTTCGCT
TGCCTTAATGTGTGAAAGCAAGACGTGTTGCGCCTATTAGCACTTCTTGGCAAGGCTGGC
ATGCTGATCCTTCATCCCCGGGGAGCCCGGCAATATGGTGCCGCATGGTGACCGCCCGCC
AGCCCTGGCTCCCGCTGTCACAACACATCACACATCCCCAGCAACCAGCGCCACCGCCTC
CTCCGCCACCACACCTCCATCACTGTGGTGGCGTGAGTGACAGCAGCCGGAGCCAGGGGT
CCTCTGGGTGGAATTAAAAACTTTTAGAGCGAGGGGCAGCTAAAGTGAAGTGTATTTTTT
AATTATGAGGGCTATAGTTGAGTTTTGGTTCACTGGGGAGAGTGTGGgtcaaatataaca
taaattaagggtgagatcacacatccaggatgaccatcctcaccctatt
>NODE_709_length_265_cov_7.486793
CCGCGATCGCACTGAGCCTACTCCCGAGTCTCTACGATGTCAGGAAGTGGGAGTAACCTG
TGATTTTTTGCTCTATCTCGGGACGGGAAGGTCGTAGAGACTCGGGACTGAGACCGGCGT
CTTCGGCATAGCCAAATTAGGTGGGGCAGGTGGCATTTCCAGGTGTCTAGCACGTCTGGT
TCCGGAAATATTGGCCAAAACGTTCTCCCATTCACTGACAATGGGACGTGCATAACGCAG
CCAGTGTCATAGTGCTGAGGCCAACATAAGTTCCCGTAGAAGGCCTTTGAGAGCGCGTTT
CAGACCGCTCTGAGTTGATTGGTATAGGTCTGTAGGGACACTTTTTTGGGTCCCGTTGTA
TGGGCCAGCCCTCACCGTAAGCTCCGGAATTAGGGTTAGGGTTAGGGTT
>NODE_718_length_600_cov_11.535000
ATATTTCTCCCTACACGATGATTTTCTGCGCGTTGGCCAAACACCTTGAAAAAACCGCAG
TAGTGCGCATAAAGCAAAAATGAGTGTAATTCTGCTGAAACATGCGTGCTCCCAAACTCC
ACATCAAAGTTGAATTTTCAAACACAGATAGCCGTCATAGCATCCCCAAGAGTGATGTCA
GCTGTAGGATTTGGTGAGCTGGGGTGGGGGGGGATCTAAAGAGTGCATAACCATGGAAAG
GGGCTTGAACGCTCAAGAATCTTGTCTTTCTGTTTGCCCCCTCAATCGAGCGACACAAAG
GCTGAATTACTCATTCAAACCTCGCGGGACAAAGGGAAAGGAGCTGGATAGCACTCCTGC
ATTTGTAGTCAAACATTTAGAGACTTAAATCGAGTCGTCATGAAGGAGAAAGAGTCGGAC
AAAGCCCATAGAATTGCCATCAGCAAACATTTTCCTGTGTCATATTATGGGGTCTCCATG
GCTCCCTCTGGCCCGCGGACAATAGCACAAGTTTGCACACTCGAATACTGTCACCCTGCC
AACGGCAACAAGGGCCCAAAACAGGACAATCCCCCAGAGAAAGCATGGGCTCCGCGGGGA
AGGTTGCAATAGAGGAGGAAAATGGGACTTGTGAAATGCTAATTGAGCTTCATCCCCTTA
TTGAAGTGGAAAAAGAGCACCTATCGTTCCCCTGAACCGCAGCAGCAGAGGAATGAGATG
TGAGGAAGCTGTTTGTCTGGTGAg
>NODE_720_length_405_cov_2.083951
GTTACCAAAGGAAGTGGCAGTGGTGAAGTGTCAAGGTCACAGTAAAGCACAGAACCCAGT
GGCCAGGGGAAATACTGCAGCTGATGAGGCAGCAAAGAGAGCGGCAGGATATCAGCCCAC
ATTTGTAATGATCCAAACTGAAAACACAGTACAGGATATTTTACCTAAATGTGATGTAAA
TATGTTAATAAAAGAACAGGAAAAAGCTTCTCAGCATGAAAAGACTGTGTGGATTCAGAG
AGGGGCAATTCAGGTGGAAGGATTGTGGAGAGCAGTAGACGGACGACCGGTTCTGCCTCC
AGGAATCAGGAACTCAGTCCTACAAGAGGCTCATGGGCCAGGGCATGTGGGCCCGAGGCA
GATGTTGAGAGCATTGTCACATTGGTGGCACCCGTTCCTCCCAGGCTTGGCACAAAATTT
TGTAAAAAAATGTGAAATATGTACAGACTACAATCCCAGGCCCACACTTAAACCACATGA
GGGCCAGTTTCCATTGCCTCACATGCCAGGCCAGGAGATAATCATTGATTTCACAGACAT
GGGGGACAg
>NODE_727_length_303_cov_1.429043
ATAGTTTGCGATGAGAAGAGATGACAGGAAAGGAGAAAAGAGCGCACAGGAGGAGGAACC
AAGAAAGAATGGAAACGTAAAAAAGTGAGAATTCAACACTGGAAAAAATAAAGGAGTGAA
ACAAAAGTGAGGTCAAAATGGACAAAGAGTGTGAAAAAGACCGGAGATCAGAAAGGAGGA
CACGAGTGAAGAAAAGTGAACCAGAGAAGAAGGTGGTGGGCGGTGAGGAAGGAGATGAGC
GGGGACCTGAAGAAGGGATGAGAAAGGAGAGGATGAGGAGGAAAAAGGAGTGAGGCCCTC
TTCATTTATTGCTCCAGTGGAGAAGAACGTAGAGCTCTCTAATGGCGCTGCCATGGTAAT
AACAATAAAAACCAGGAGAACAAGAGAAAAAGAGAGACGGAGAAGGAAAGAGAAAAAGAC
AGAGGTTAGGACGGAGAGGGAAATATa
>NODE_728_length_346_cov_4.341041
CAATCTAATCAGCCTGGATTCTTAGACATTAATGAGGAAGACGCTCAGCAGTGGTCAGCA
TATGAAACAGGCTTTAGCGGTCACGCAGCAGTTATCTTTAAACGGACTGATTAAATACTG
TGTGCTTGCCTATCTTCCCAGGTTGGTTCTTTCTTCATGATCAACCTGTGCCTCGTGGTC
ATTGCCACCCAGTTCTCAGAAACCAAGCAGAGGGAGCATCAGCTAATGCAGGAGCAGCGA
GCTCAGTGCTCGTCCTCCTCGACCCTGGCGAGTGAACCCGGAGACTGCTATGAAGAGCTC
TTCCAGCTCGTCTGCCACTTCTTTCGCAAGGCAAGGAGGCAAACTGTTGCCCTTTTTAAC
ACTCTACGAGGGAAACCTCGTGGCTTTCGTGGAGTTGGAAGAGGTAGAGGTGGAGGGGAA
GGGAGGGAGAGGAAGGCCAATGGACGTGGAGGACGTGAGAGAAGAAGAGAGGTGCTGAGG
CATGGTATGa
>NODE_731_length_446_cov_5.468610
GAAACCGCCAGATAGAGAGGAGAGGAGAAATTATAAATAAATAAATAAACAAAAAACAAA
ACAAGATGGACTTGAAAGGGGATAGAAAAAGTCTGTTTCAGTGAAGGGGGGATGACTGCG
GTGGTCCCAGCGGTCCCCACAGGGACCTGGGGGCGAGTCTCAGCCTTGTCATACTCCGCT
CTTCTCCTCCTCCACTCTGCACACCAGCTCCAGCCCCCCCTCCACCACCCCTGTTCTGCC
CACGGAAAACGTCGATAGCAGGCTGCCGGTGCCGAGGTCTCTGGTGGACACTAGCTCATT
CTCCCGGCATCGACAGGCCCGCCAAATCAATATTTAGTTCCCCACTAACAAGCTGCCTCG
GGGTCTGAGCCAGAGAGAGAGAGTAAGAAAGAGAGGGAGAGTGAGAGAGAGAGGAATGCG
GGACAGTGGAGGATGGCAGAGAGACAGAGCAGGGACTGAGAGCTGTCCAGCTAGAAGGGA
AAAACATGGATTCAGTAGAGTGTTGTGTGTGTGTGTTAGTGTGGGAGGGGGAGAGGAAGG
TGGAAAGGTCAGAAGAAGATCTGGGGAACAAGAGAACAGTGTCTGGTGTG
>NODE_732_length_809_cov_4.798517
ATAACTGCTTTCGTAGGGTACGTCCTCCCATGAGGCCAAATATCATTTTGAGGGGCCACC
GTCATCACGAACCTTCTATCAGCCGTCCCCTACATCGGAAACTCCCTAGTCCAATGAATC
TGAGGAGGCTTCTCAGTAGACAATGCCACCCTTACCCGATTCTTCGCCTTCCACTTCCTA
TTCCCATTTGTAATCGCAGCAATAACCCTTGTTCACCTAATTTTTCTACACGAAACTGGC
TCAAATAACCCAACCGGCCTCAACTCAGATGCGGACAAAATTTCTTTCCACCCGTACTTC
TCCTACAAAGACCTTCTAGGCTTTGCAGCACTCCTAATCGCTCTCATCTCATTAGCCTTA
TTCTCCCCCAACCTTTTAGGAGACCCAGACAACTTCACCCCCGCCAACCCTATAGTCACA
CCCCCTCACATCAAACCAGAATGATACTTCTTGTTTGCCTACGCCATCCTACGTTCAATT
CCCAACAAACTAGGCGGAGTCTTAGCCCTCCTGGCCTCTATTCTCGTACTTATAGTAGTA
CCTATTCTGCATACATCAAAACAACGAAGCCTGACATTCCGCCCCTTCACACAATTCCTA
TTCTGACTCCTAATTGCAGACGTTATGATCCTCACCTGAATCGGGGGCATGCCAGTCGAA
CACCCTTTTATTATCATCGGCCAAGTCGCATCATTCCTCTACTTCTTCCTCTTCCTTGTT
TTAACCCCCACAGTAGGATGACTCGAAAATAAAGTCCTTGAATGACAATGCAATAGTAGC
TCAGCGCCAGAGCGCCGGTCTTGTAAACCGGATGTCGAAGGTTAAAATCCTTCCTACTGC
TTCAAAGAAGGGGGATTCTAACCCCCACCCCTAACTCCCAAAGCTAGGATTCTAAGTTAA
ACTATTCTTTGCCGAGCTACGCCACACGGCTCACCATCGTACATATATGTAAt
>NODE_733_length_293_cov_9.484642
ATCCTTAATAAATGTTGCAGATCAGTCGCTTCCCCGCGAGTTATAATACAATAAACAGAA
CATTCCATAAAAGTATCTAACTGAAAAACACTGTGTGGGAGAGAGCAAGGAAGAGAGAGA
CACAGAGAAAAAAAAGAATATGAAAGACCCCAATTCTCTCAAACTCCATAATAGTGAAAT
GAGCACATATAAATGTGTTAAGAGTATCTCTTTGCATCTTGTATAGACTGCATGTATTTA
ATCTGTAAAGCTTATTAAGGCCCTAGTCATTGCTATGCAAAGCAGCACCCAGTGCTTTTC
TCTCGCTTTTCAGCCGAGTGCAGTGTTTGGCCAATAGGACTGGCCCCCCGCCTCTCATTC
TGCATTCATAACATGCAACATTTGCACAATGTATCTCTCAAAGGCCCTGAATAGAAGGCC
TTAATACTCATGTAAAC
>NODE_734_length_299_cov_6.448161
TCTTCTTTTTTTTTTTCTCTCCAAACTTGAGCCCTGACAATAAATGTTCCCCTGCGTTCT
AAGCAGCAGCACTCTGAGCTTAAGTTCCCCCCTAATCGTTCCCTGAATAGCAGCTCCTCT
CCACCTCTCCGTGGGTCTGGGTGGCAGCATATCTCAACTCGATTCACTGTGACAATATTG
TTTGGCTATCATTCGCTGCTTTAGGATGAATGGCATCGATCCTCTTTTAACAACATTTGT
TTCCTATTGTGTTCGGGGGGCGCAGCAGAGGAGGGCAGACGTGTGAAAGTGGCTGTTTGA
TTCTCTTTTTCATCCCCATGACCTCAGCTTTTGTGTCCCGTCACCCTGGGAATGTCACGC
CTCACTACTCTACTTTAAGATGTTTCAGAAAGTGCCCTTTGTTTTCACTCCTTTTTTTTT
TTTTTTTTTTTTTTTTTTTTTTt
>NODE_735_length_335_cov_1.229851
ATTATCAGCCTTCATCTGTTAATCCTACTCTTTTACCTGCTTCCTGGTCTTCATCGCAGT
GGTCCACACGACATGCACCTAACTGCTGCTTTAAGGGGGACATAAGGTCTCGCAAAAGTT
CTTCTGGTTCGTTCAACCTCTTCCTGACTAACTGATCATCTGCCCTGTTTTCTCTCTGAC
ACGGCATATCAAGCGCCCGCTACTTCTGTGATTAACCTCCACCCAGGCCTCCTCACTTTA
ACCTCCTCACTGATTCATCTCCACTTTTTTTCTCCATGCTTCCATCCTCTCTCTCCCCTC
CCCTCTCCTCACTCTCTGCCTCTCACCCTCATCATTATAATGTCCCCGCTCAGCATGAGA
GGGAAACTGGGGGAGCATTTAACCAATGACTGCTTGCAATTAGTGCCGCTGACCTGCTGC
GTTAGTGTccaaccctgcccttgaccggctccgtccatactgtgcactgcgccgcaaac
>NODE_736_length_632_cov_4.428797
AAAGACGGGGGTTAAAATCCCCTTGTCCACCGAGAGAGGCTCGACAGCACCGAAGACTGC
TAATTTTCGTCACCTTGGTTAAACTCCAGGGCTCACTCGCCCATAAAGCTTCTAAAGGAT
AACAGCTCATCCGTTGGTCTTAGGAACCAAAAACTCTTGGTGCAAATCCAAGTAGCAGCT
ATGCACTATACTCCAATCATAACAACTTCAAGCCTAATCATGATTTTTCTCCTTCTACTT
TACCCAGTTTTAACCACCCTCACGCCCACCCCTCAAAAAGACGACTGAGCCATCACCAAA
GTTAAAACAGCAGTCAAACTAGCCTTCTTCATTAGCCTTCTCCCCCTGTTCCTATTCCTC
GACGAAGGCGCAGAAACAATTATCACCAGCTGAACCTGAATAAACACCCACACCTTTGAC
GTCAATATTAGCCTAAAATTCGACTTTTACTCCATCATCTTCACCCCCATTGCCCTTTAC
GTTACATGATCTATCCTTGAATTTGCCTCCTGATACATACACGCGGACCCCTTCATGAAC
CGCTTCTTTAAATATCTTCTAGTATTCCTCATCGCAATAATTATTCTAGTGACAGCTAAT
AATATGTTTCAACTTTTCATCGGATGAGAGGGCGTAGGAATTATGTCATTCCTCCTCATC
GGTTGATGGTACGGCCGGGCAGATGCTAACACAGCAGCCCTACAAGCAGTGCTCTACAAC
CGAGTTGGAGACATTGGACTAATTTTTACCATAGCATGAATCGCAACTAACCTAAa
>NODE_737_length_394_cov_2.017766
CCCATCCTAAACACACACCATTACAGCATCACAGTCTGCGCTTATGTCTGCTTATGGCTC
GGCCGTCAATCACGTTATATAGCAGGTTTCCGTTTTACAGTCCCATTATAATCTTCAAAA
TTTCTTATGCACTAAAACAGCAGGGAAACTGTTGATTTAGGCAAGGTTACTTACGAAGAG
GGCCAGAGCTGTAAGCAATCATGCTGTTCTTCCAAACCTCTCAGAAAGGCTAAGAAAAGA
GAAGAGGGGAAGGAAGGGGAGAGTGATTTATAAGGCACCTTTATACTTGACACATTCATT
CGTGAAAATAAGTCTGCAGCCTATCAAAGGCATTGCTTACATTAAAAAACCATGGAAAGC
TTTTTTAAAACTGCTTTTTTATACTCAGTGGGCCAGTTTTCATTCATATTTCCTGGCATG
GTACTTTACTCCCCCCAAGTCTGAGGGACTATATCAAAATAAACAGTTTAGCCCCAAGGC
AGCATTTAAAaattatattgtgaacaatacagaaggtatgcagtttcacagagctgtt
>NODE_739_length_381_cov_7.233596
GTGAGCAGTGTAGTTGATCTGTGTTCATATGAGTTATTTTGCTAATTTGCTTGATGCAGA
CACAACACTGACTTGCTCCATCTTATAACTGAAGCTGCTGAAAGGGTTTAGTGTGTCAGT
CTCCATTCATCAAGCAGCCAACAGTTCAACATTCTCTGGGCCCTTTTATCACTCCCAACA
CAATGTTTTGCAGCTGCACGTCAGGGTTCAAGAACCAACGTTGTGATGAGCTGGCCAACC
CCTGCGATTACTTCTGTCAGAATGAGGGGATGTGCACATTAACAGCTCTTAACAAACCAC
GCTGCAAGTAGGTCCCTCTCACCTCTCCAGCTATATTCAGAGCCCACTCACCCCCTCTGT
ACACACCTCCACCCCAACTCCATCCGGCTTCATTTCAGCCTCAATCCAGTGTATGGGCTC
TTTGTCACGGTGCCTCCTTGTAGCAACTTATCATGTAATGAGTGCTGAGTAAGAAATAGT
ATACTGAAAGATAGTGTGGTGAAACTGCATGCTGTTCTAGGAttg
>NODE_741_length_299_cov_4.919733
ATGTCTTTCTGTCTGTCTTTGTTTCTCCCTTTCTTTATTTTATTCTCCACATTAGAGTGC
GCCTGTCGCTATGCAGGTGGGTGAGGGTCAGCAGGTGCAGATTGTCCAGGCTGCCGCAGC
CCAGGGTCAAGCTCAGACGGCTCAAGCCCAAGGCCAGACCATGCAGGTCATGCAGCAGAT
CATCACAAATACAGGAGAGATCCAGCAAATCCCGGTAAGGTATTCCAGTAAGCTGGTAAG
GGCAAGGAGTGGACATAGGGGAGGGAGAAGGTGGAGCTGGTGAAGCAGCAAAGCAAGGAG
AAGCAGAAGAAAGATTGTCAATCTCATCTGTGTTTGCTTCATGACATGGCGTTTGCCATT
GTAGTGCTGGACAAACATGATGTGAATTTTTTATCGTTTACTGTTTAATGGTAGTCTAGA
CACAACACCTCAGTTTTAGAAAg
>NODE_742_length_451_cov_5.243902
ATATATCACAAACAGGAGGGGAGGCAGAGTGCACAGGGAGAGGAAGAGGATGGAGCGGAG
CAGAGTGGGAACAGAAACGAAAGAAGAAGGCGAAAGGGAGATGGGGGAGAAAAGGGGAGG
ATCGATTGGTAAGGAAAAAGAAAAAGGGGGGCAAGGGGCTGTTTCTCCTGGGTCCTGCTA
TGTTTCCCATTATGTAAGCCCTGGTCACCGGCAGCATGCCAGCAGGCAAAATAAAAGAGT
CTCTCTGGCTTGGCACGGCTCGTATTTTCCTATCCTCGGCGCGGGGTCAGGGAGGGGTCA
GGCAGCTGGATGGGGCGCTGGGGGGATTGTGGGGTCTGGGCTGGCCTCCAAAACCCAAAA
GGCCCAGGGTTCAAGTACCAGCTGAAAGCAATCAGGGGGAAATCTGGGAGTGCCACAGCT
GCTCGCAGCAGCGTTGTTCTGTGGCTCAACTCTCTCTCCCTCTTTCTGACTCTCTCTTGT
CCCACTTCTCCCTTCTCCGTTTGCCTGTTTCCCCCCCACTCCTCTCACTTTTCTTGACAC
ACACAAAAAACTGCATACTTTAAACATGAGAAGTATatgtctgctggtatgtgtg
>NODE_744_length_380_cov_5.913158
ATTTTTTATCACAACACATTAATGTCAGCGCCGTCATCACACATAACATACACGACCAGA
AATGACGGCGCTGACAGGACTCAGAGTGTGTGTGTGTGTGTGTGTGTGTGTGTGTGTGTG
TGTGTGTGATCAGCCAGGAAGAGCTTTTGTCCTTGGGCTGAGAGGGCACCTGGCTCCTCT
TCCTGTCCTTGTGATCTCTCTGTTCCCTCTCTCCCGTGCCGCTCTATCCTTTCTCTATCT
GTCTCTTCCTCTCTTCTCCCAGCTCGGATCCCTTCATCCCCCCATCTCGCGCTCCCTCTC
CTCTGCCCAAGGCGATGCCGTCCTGCAGGCTTTGATCAGGGGGCCAGGGAGGAGAGAGGA
AGTGGGTCAGAAAGTTGTGCTGGAGACTGCAGGAGAACAAGGCTGGAATATCGAGTAGGT
GAGGCTGGGAGAGAGAGGGAGAGATGGGGTAATCTAGTGAGAAAGTGATAGAGCGAGAGA
GGGTGAGATAGTGGGAGGTGGGGGGGAGAGGAAGGAAAAAATAG
>NODE_746_length_393_cov_6.987278
TAGGGGAAGGAGGGGGAGGCCCAGTAAATCAGCCAGCCTCTTGTCAACACCTCCCACCAG
CCTCCCCCCAGGGGCTTCTGAAGCCACTGAGCTGAGAATAACAAATGGCCGTCATTGGCC
AGGCAAAAAGCTGTGATTATAATTATCACATCCCACACTGACCTTGCATAAACCTTAATC
CTTCTCCAATGGAGCATTTAAATAGGCTGCCAACAGCGACAGAGATGAGGAGCGAGGGAG
GGGAGGCACGGGGAGGGAGGGGAGGTGAAGTGGGGAAGGCAGGAGAAGGAGGCGCGCGGC
GAGCACTGGAGAGGGAGCCGAGACAAATGTAAAGACAAGGAAGTGGAAAGAAGAGGGAGC
CGGGAGGGTGAAGCGAGTCGGCGGGAAGGGGGAGGTGGAAGGAGGAGGTGAAGCCGAGAG
AGTTAGCGGGAGTAGAACGGGGGTGAGGTGAAGCGGCGGGTGAGTGATGAGTGTAGCGAG
TGCAGTGGTTCAGCGGCGGCACACCTggaggttcagcagttcaacacgaggagtaat
>NODE_747_length_423_cov_14.687943
CACACATTTCTTTTTTCGTTACACGGTAAGAAAACAGAAGCTATGCTACACCCCTTAACT
AAATATTGTGAAAAATCACACGTAGCGACGAGAACATTACAAATTATTAACCCACAAAAG
CAGTTTATATAATATAATAGTTATATTGTCAACAATACAACAGCAATGCCAAGGGTTCAT
ATGTGCTACCTTTGTGTGTGTGTTTGGGCGCATGTGTGCGTGTGCGCACATTCACTTACA
CTTGTGTGTGTATGTGTGTGTGACTCCATGTGTGTGATTCATTCCAGGGCAGTTTTAGTC
CTTATAAAATATTCATTTTGGTTGTGCAGGGCCCTGTAATTGCCATCTCTCACCCTGAAT
TATTTATACCTCGCACAGACTGACAAAGCTTTGCCATACGGCCCCAGATGAATCAGAAAG
CAGCCATCTCTGCTGCCAACAGCACTGGGCTTTCACACAAATATGGCAGCCACGTCTCTC
TGCCTGGCCTCTCTTAATTTGACATTTTCTTTTTCCCCCTGCCTTTGTCCTAGGTGCACA
GAAAGGTTACCTGTTAGCTTTAAGCac
>NODE_748_length_329_cov_1.501520
GAAACCAGGGGAATATTATTGCCGGACTTCACTGAGATGCAGAGGGGAGGAAAAAGCTGT
ACAAATAGTCATGGGATTGCAAAGTCAATAATACGTGCAATCTTCACAGCCAGAAAGCTA
TAATCAACAAGAATCCATATTGAGGGTGAATGCCAGAGTTTTTCAAAATGTCAGTGGAGT
GTGTTTGCAGAAGGGCAGGAATGACAGATGAAGAGCAGGGAGGTGAGTGGCAGGGACACA
AGGACAGGCAGACTCTGTGCTGATGAGGTCCTGGACACAGAGACCAGGCAAAGTGCAGCG
CCGGGCCAGGAGAGCACTCTGCCTCAGCCTGCTCCCTACAGAAAAGCCAAGAGGAGTCAG
CAGCGCTACTGCTATCTAATGGGAACCCTCCACTTAAAATTCATAGGTTAACAAGACAGT
AGGCAGCCCGGATTGCGAAATGGTAGCAGGAGTGATTTGTTAACCTATGAATt
>NODE_751_length_389_cov_8.583548
TTGTCGGGGCCATAATCGGTGGGCTCCTTTCAGCAGCCGAGCCAGCCTCAAAGCCCAGGC
TCCTAACTAGCCTCCTAATTAGCTGCAATTACAATGAAGACAACATGATGAGATAATAGA
AATTTGCAAAATAATGACATACCACGGGAAAATATTCCTCCTCCCCAAGCACCATTTTTT
TCCCTCCGGGAGCGGCACAATGGAGAGCCGGGGCCCTTTTCTGAAAGCGGGGAGCTCAGA
AAAAATGGTGGCGCATTATGTGGCATAGAACCCTATTGTCTGCCTTCTGGTTGCTTCAAT
CAACAGGCCATTGTCTGGCTGCTTAAATCAAAATGACTCAAATACGGGCTCCGTAATGAT
GCCCTCTCAGCAGCGCATACTGAACACAGAGACAGATTGAGGGAGAGAGGAGAGGAAGAG
GAGGAAGAAACGGGAGAGCAGAGGACGAGGAGGAGGAAGGAGAAAGGAGGAGAGGGGCTA
ATCGTGTGACGCAGGACTGAAATAATTAGGTAAGAAAAAAGGGCCGGAGAAAg
>NODE_752_length_353_cov_1.830028
TTGGAGAATATCAAAGTAGGGGGAAATGAATTAGGAATATTTAAAATGCAAAGAAATTCT
CTTGTTTCAAAGACTGCAATATCAGAAGGTTCAGGGATGGAGGGAGAGGGCTACTCATCT
TTGTCGGTGAAGAATTCCATTCATCCCAACAAGGCTCCTCAAGATACAACTGAAGTGCAG
GATTTTGACATTTCTGAAGTGAAATGATAATTGCCTTTAAAGACCAAGGAGGGAAAAGAG
AGTGGAGATGAAAGATAAAAGGTTGGAAGTAAAGAGAACATTAGGGTGGTGAGAGGGAAG
GCAAACCACAGAGACCAACCACATAAATAGTCATGAAATGAGAACTTTCTGCTTTGTATT
GAAGTTAAGAAAGAAACATTCAGCGAAAGGCCAGCAGGCCAGACTAAATAATCCTTGACT
GAGCCTCCCATTTTGAATCCCATATTAGCAGCCCAGATTTTAATGTAAATATGCCATTAC
ACTGTCATTACAGTGAt
>NODE_753_length_292_cov_1.017123
ATAATAATAATAATAATAATAATAATAATAATAATAAGCAATATGCTACAAACACAAACC
CATAATAATAAAAATAATAGTAGTAATAATAACAAGAATAAGAATTATTATTATGGTTTG
GGTTTCTATAATAATAATAATAATAATAATAATAATAATATGAAAATGAATGTGAATAAA
TTTTATGATAAAAAAACCCAAGCAGAGCAGATACTGTTTGAAAGTTAATCAAATAACATA
AAACCCTTTTACGAGTGGTCGAAGAAATTTAAAATAAATAAATAAATAAATTTTAAAAGA
aaatttaaaaatatgaagatttcgcttttagatattttaagttatttttaaaaaaccttt
aacatttggacagggtcttttttgttgttgtttttcttccagcttctcaatgtactgaca
tcccccttttagtttt
>NODE_755_length_307_cov_1.583062
CTTACTTGCATACAGAAAAACAAACAGAGAAGCAGTGTGCAGAGGAATGTACTTACACAC
ACATTCAGTATACAGTGCATCAGACAGGATCCATACACAATCTGTTCAGTTATACTCACA
TCTATGATTATTTAATGTCTACTGTATGTGTGTGTGTTTCCTCTCCTATCTCCCTTGAGT
ATTCTCACCTCCTCAACCTCTCTCAACCTTTCCACCTTTGCACATTCCCCTCCTGACTGA
AACTAGGGCTCCCTCTTCTTTCTTTTCCTCTCTTTCTCCCATTACTCTGTCTCTTGTTCT
TGTTCACTCCACTTTTTTTTCTTCTTCTATAGATATTCTCTCTCTTCCTCTGTATTGAGA
TACCCCCTCACAGCACCCCCAGTGACCCTGTCCACGACCACTGACCTCAggggtaaatgc
aaggtcccacctcaccaggaaataaagacat
>NODE_756_length_333_cov_10.657658
ATTATATTTGAATACATTTATCATTCTGAACCATTATACACAATAATTTATTGAAATGGA
CAAAACAAACCAATCACAAAGTCAAATATTTCCAAGACTGATTTCTTAAAACAGGTTTTC
GACTAGCCAGTCCCCTGAGGGACATCAACTAGACATCATGACACAAACAGACACTGTGAT
TTATATCAACACAGATCTGCTTCGGCACTAAAGGTAAAGGTAACACTAACTTTTCGGTCT
TTGTCTCCGAACTCAATGCCCAGTGAGTCCATGGCTCGAAGAATGGCTGCCAAGCTCTGG
ATGGTGTTGCTGTAGACCACAGGCTTATACTGCTTCACATCATCCCCAGAAAAGCCATCT
TCATGGATAATCCTGCATGCGTACAGAGACATTATCAGAGAAACACAAGCCTGGACTAAA
CAGAAAAAGTCGCACACGTCCATATGGTCCTAAATAACTGTCTTTTCACAATAAAAg
>NODE_757_length_412_cov_3.451456
CTCACTTTCATTGCGCCTCGGGGTTTGGCTCCGACCCTCTGACTCGCGCGCGCGTTAGAC
TCCTTGGTCCGTGTTTCAAGACGGGTCGGGTGGGTAGCCGACATCGCCGCCGACCCCTTG
CGCGCCGGCGTGGGCCGGTCCCCGCCCTGGGCGGCGCGACGCGGTCGGGGCGCACTGAGG
ACAGTCCGCCCCGGTCGACAGTCGCGCCGGGGGCGAGGGGGGCCCCGTCCCTTCCCGCCC
CCTCGAGGACGGGAGAGAGGGCGCAGAGAGCACTCGGTCCACGGCCCCGGGAAGCGGCGA
GTTCGGGGCTAGGGGGTCGCTGTAAGAGCTGGCGGCCGAGGCCGCGAGCCACCTTCGCCC
CCGGACCCTTCCCGGCCGACCCGGAGCCGGTCGCGGCGCTCCGCCGCGGAGGGAAGTGCG
CCCGGCGGGGAGCGGCCGGCGCCGGGGAGAGGTCCCGCGAGGGGATCCTCCCGCACCGGG
CGGCCGCACCGGACCCGCCGAGTTGAATCCCCCGGGCGGACTGCGCGGGCCCCACCCGTT
TACCTCTTAACGGTTT
>NODE_758_length_434_cov_20.529953
GTGATTTGTACTGATGCTTCTTTGCATCACTGCATTTGTCTTTGCAACGTACATACGTAT
GTATGACATGATCGGGCTGAGAGTGGGACTAAAGAGTTCCTGATAATGACAAACCACACC
CTCAACAACACTCCATCACACCATCAACAGCTCAGCAGCTCGCCTCCAAACACGCCTCCC
CTGACCCCATGCGCCGACCTCCCACTGCACACCTCGGCTCCACACACATGCACTCACAAT
TCAAGCACACAGACACGTGCACACACCCTGGCGCTCACTTACTTTCAAAGTCCAGGAAAA
AATGTGGACAGTTCTCTAAATCCTTGCCAAGGACCTTAATGAGGTTCCCCATGGCTGGCG
ACCTGGACGGGAGGAAACAACAAAATGCATACAGTACGCAGAGCCTGGCAACCCGCAAGA
AAACACACAACAGGCACATGGAGAACACAGCAGGTTGTGACTGTTTTAGTTTTTTACCCA
TCTGCACTCGTCTAATTATCCCTTCTTCCTTTGCTGCTCCATCCTTCTGTCTAAGCAATA
TGTCCAGAGCAAAGTCAGACACTCTAGTCATAAATGAC
>NODE_763_length_341_cov_2.524927
TTTACCTCGATTTTAACCTTGTTCATACAACTTTATTTAAAAAAAAGATAAAGATGTAGT
TAATTTAACATTTTAATTTTACAGTATATATAAATATTAACGTGTGCCTGGAGAGTGGGT
GGTTTGGAATGTATCAGACAACTTGCTTGGATTACACTACTTTCGCTACAACTACTGCAA
GTGTTTGGCAAGAAGAGCCCGAATAGTTCATGCAAGGAATCAAAAAGCTGTGAGTAGAAA
GGAGCGAGGATCCGTCCCCTGTTGCTCTGAGAGGTGGTTGGAGGGAATCACATACATGGA
AGCTTTGGTGGTGGGCAGGGAGTAATGTCTGGACACAGGCCAAGGGAGGCAAGTGGCATC
TTGAAAAGAAGTGATTTTTGTTTCTTTGAAGGGAATTGGAGGAAGCAGGAGTGGGCTCTG
ATATCTGCTGCAGAAGTATgtaagatattccacttgaccaatctttctgagcccttgcta
gcaag
>NODE_765_length_293_cov_3.293515
CAAACTAGCACTGAGTAAGAGGTGCTGGGAGGGCCCCTGTTGTGAGGGGTAGAGAGAGTG
GGAACAGAGTGAGGCAGGCAGGAAGGAAGCAGCTTTTGTTGGATTTACCTGTGATCACAT
CCTTGCAGTGCGCTCCACAGACCCTCTTCTTCTCCGTCTGAGGGTCTGCCCTCTTCAGTA
GGTGCACCACTTCAGTGTAATTGGCTATGGCAGCCCCATACCTGGCAGCAGTGAGGGCGA
TGGCGAGGTTCAGTCGAGCATCGTTGTGTTGTCCTGCAGCGGGGGGACAGGACCAGAGCA
GGGGGATGTGAGTCACCCCGAGCCTGTGACTGGTGGTATGGAAGTGTGTCGGAACCGATA
TGTCACATCTGTCCCTGTCACTTTGCATCAGCGCGATGGCTGCTCTGGCCACACAAGGAG
CACACTTAAAGCCACAg
>NODE_769_length_145_cov_6.517241
TTGATTGGTATAGGTCTGTAGGGACACTTTTTTGGGTCCCGTTGTATGGGCCAGCCCTCA
CCGTAAGCTCCGGAATTAGGGTTAGGGTTAGGGTTTGGGCCTGGGGTGAGGGTTTGGGCA
AACGGTTAGTGCTAGAGACATGAACCTTGTGTCTACCCCCCCATTTGCTGCCGCCGCGAT
CGCACTGAGCCTACTCCCGAGTCTCTACGATGTCAGGAAGTGGGAGTAACCTGTGATTTT
TTGCTCTATCTCGGGACGGGAAGGTCGTAGAGACTCGGGACTGAGACCG
>NODE_770_length_476_cov_5.634454
ATGGTTTTAAAGTTACGACCTCATTACCCTCAGATTGAGGCCATATAACCTTAAACCCAC
AGAGAGAAGGTTGGGAGGGATGAAATGTTCTTGTTTTCTCATGTGCACTGAGGCGTGTTT
TTCAAGGTAAATATTCTTTTTCCAACATGAAATAGGTCTTTGTTGTTTGCCGAGAGGTAA
AGAGGCGGAAAAGTGAGGAGGATCTGAACTGGTTTCCATGTCAAACACTTCAATTCACCA
TAGAAACTCAGATCTTAACGCGGAAACTTTATTAAACTGTGATGGTGGATTGATAAGGGC
CGAATTTCTATCGGCCTCTTTTTATTGTGGGCACCAGGCGGGCTGACAGAGGTAAATTGC
TCTTTTAATTAAAGCAATGCACCAGGGGAAATTGCTGTCTGAATATTGTCTCAGAGATGG
GGGCCAGTGACAGTTGCCTGGAAACTTCAATCTGTCCACCCGCATTTATTCCAGATCACA
GTTATGAGATAAAGTTTAATAAAAATCTTTTCCTCCGCCACCAACGAAATGAAATCCAAC
CCTTTCTGAACAAGTGAacacaatgagacaggactgcggaggaaacctcatgttcaacat
gtatctctcaggttcgtcat
>NODE_771_length_292_cov_1.486301
CTAACAATGAAATTTATCAAAAAGTAATGGTTTGAACTTAATCTTAAAGGTAGAATTAGC
CTCCTGAACCCAAACTAGGAGCTGGCTCCACATGGGGAAGAGCTTGATAGCCGAATCATG
AATTCTGTTTTTGGAAATTCTTGGAATCACAATTCTGTGAGCAAAGTGCTCTATAGGGAT
AATATGGCACAATAACGTATAATAACGCAAGACTCAATTGCGCAACACACAGTCGACAAC
AGCAATTCCTGTGGGTGCACAAGCTTCCGGAAAACCCACAGAACTGGCGCCTATGACCAT
ACTACATCCACCACAGAAAATCCCACCATCATTGTTCAGCCTCCCCCGCAGTCATTGTTG
TTTGTTGTTTGTGTCATGTTCATTGTCACCACTGCCTTGCTGTAAGTGAAATATCACTGT
CATGCAGGGTGGTGAt
>NODE_775_length_295_cov_5.688136
GTTATTCCGCAGAAATGAAGAGATAAAGAAGAAAGGTTATTTTGCAGCTCCACTGACAGC
ACATCAGCACACACCCCCACTTATACAGTACATACGGTTTTGCACGTACAATGGCATTTT
CTCCCCAACAACTGCTCTTGTTTAGTATGCGCTTCCTTTGGTCTTGAGGAGGAATGATCC
TCACTCTAATGAACTAGGGCCTGCCACTTGAATGTAAAACAGGATTTAACCCGTCTTCAA
TGTCAGAGCCCCTCCCTGGGGCTGCTTCAGACAACACACACATTCGCAAATTCATGGAGA
TGTACACGCACGCAGACACACAAGCAAACCCGCCAATGTACACACACACACACACACACA
CACACACACACACACACACACACACACACACACTCCCGTGCCTGAggttgacgcacgccc
gcgtatagcccttcataag
>NODE_776_length_441_cov_2.891156
TTTGACCAAACAAACGAGCTTCAACAGAGCTATAATTAAGCAGGCCTGTAATTAAGTGTA
TGCCCTTTATCATAATGATCGTGGTTAAAATGGTGTGATGGCTGCCAGTTGATTATTAAT
GGTGTAACCCCGTCCTGCATGCATTCTGCACTGGAATCAAGGTGTCACGACTGTCAGGCT
AGAGAGCAGCCCTTTGTTTATAAAATACATTAGGGCCCAAATTAACACAGGGTGACAAGA
GACACAAAGCCTCTCGTTTCCAGACTGAAGGGAAAACTGCAGCTGCTCGGCTTCATTTTA
AAACTCCCAAATCTGGAGGCACAAACTTGCTGCAGTTGGCTTCGACAGGAGCCCCAAATA
TCAAGAGGCCAGGCTTCCAACTGGTGTTCTTTTACCCGCAAGTCCATCAGGCCGCTGGCA
CAGGAAAAGGAACTCATAAATGTAAGCCGAAGCTTTTCATGAGTCATCGTTTGGGAGCTG
ACACTCCTTTTGGCCTTTcctgttcacagcaatatttaaaagtatgaaattctaaaatat
tcctcactttgacacttgtgtgacttgctttcctttctcggttat
>NODE_778_length_163_cov_4.742332
CTGAAACGCGCTCTCAAAGGCCTCCTACGGGAAGTTATCTCGCGTTATGCACGTCCCGTT
GTCAGTGAATGGGAGAACGTTTTGGCCAATATCTCCGGAACCAGACGTGCTAGACACCTG
GAAATGCCACCTGCCCCACCTAATCTGGCTATGCCGAAGACGCCGGTCTCAGTCCCGAGT
CTCTACGACCTTCCCGTCCAGAGATACAGCAAAAAATGACAGGTTACTCCCACTTCCTGA
CGTCGTAGAGAGTCGGGAGTAGGCTCAGTGCGATCGCGGCGGCAGCAAATGGGGGGGTAG
ACACAAG
>NODE_779_length_294_cov_2.401361
AACACCACGGCAAACAGTGGGAGAAGGGAAATCATCACTCACTGGAGTCATCTGAGTCGT
ATCCCTCCACATCGGGCTCCTCGTCCCTCCTGACGGCCGGAGAGGAGGCGGCGGCTCCGG
CACAAGCCCGGTCTGGGTTATCCTCATTGGGGCGGTCACTTTCAGCAGCGGTGGTCGCGG
AGGCAGCAGCCGAGGAGGTGGAGAGGGCAGAGCGCAGGGGCCCGGCGTGGCCCACTTGGT
GGGGCGCAGCAGGCGGGAGGCCCCGCGGGTAACGGGGGAAGTAGTCCGAGATCTGCTTGA
TGGGCTGGATGGGGCCGGGGCACACGTCAATGGCCATGTGCTCCTGGATGCTGATGGTGG
GTTTCTCGCCTTTGCGTTGTGTCATGCATGCGGTCCAGCCCGGAGCCTACTCCCAAAACC
AAAAAAAAAAAAAAAAAA
>NODE_780_length_145_cov_3.475862
TTTGAAACACTGCAGTATTGCTGTCATCATGCTCTGAAACAGCGTTTGGCATGCTGAAAA
GGTCAATTTTACCAAATGGTGTGTCCACAGAATTTCCTGACAGATGTTCACTTGAAACAG
CATTTGCCTTCATATTTATCACATCTGACCACATTGTGAACTCAAAACCTGGTTGGAAAC
ATTGTCTTTAAAAAACTGCAGTATTGCTGTTTTCATGCTCTGAAACAGCTTTTCATGCCC
TGAAAAGGCCTCTTTTGCCACATAGTGGTTGACTGAATTATATCACACA
>NODE_781_length_145_cov_2.296552
ACATCTGACCACATTGTGAACTCAAAACATGTTTGGAAACATTGTCTTTAAAAAACTGCA
GTATTGCTGTTTTCATGCTCTGAAACAGCTTTTCATGCCCTGAAAAGGCCTATTTTGCCA
CACAGTGGTTCACTGAATTATATCCCACAAAGTCACTTGAAACAACTTTTGCCTTTATAT
TTATCATATGTGAACACATTTTAACATGAAAACCTGGTTGGAAACATTGTCTTTAAAAAA
CTGCAGTATTGCTGTTTTCATGCTCTGAAACAGCTTTTCATGCCCTGAA
>NODE_786_length_523_cov_1.263862
ATAATAAGACGCCACCCAGAACATAAAAAACAAACTCGACAGTGTATGAAGAAATGGCAT
AACAGAACAACTGGCCCAGTTGTGGCCTCTGGGAGGCACCTTTAACATGGCATGCTGCAT
TGAGGTGGAGAACAATATAAGACACTATAAGGCTAAGGATACTGGTAATAAAAGAGAAGG
AAAAAGAGCTATAGAAAGAGAAGTGTTAAGGTGGTTCAAACAAGAGGGAGAGAGACAGCT
GCAATCAGCCTATGCTATGAAGAGGGTTTTGGAAAATGAAAAGACAGATAGCATGAAGGA
GGAAGTGTTTATGGATCGTGGAGCCATGCAGATGCCACTCACTGCCACAGCGCCTCCACT
CCCCATTGACCCTCCACCATACCCAGTTGGTGCGAGTCCTATGGCTTCCAATGTCACTGG
GCAATTTGCAATAGGTGGAGCTGAAAGTGGGTCTGAGGATGATGATCTCAAATTGCAAGG
AAAATTTACTCTGACAGTACAAGAAGGTAAAGAAAGGAGAAAAAGGAGGAAAATAAAAAA
GAAGTAAAACAGGAACAGGAAAGTGATGAAAGAAAAAGACGCCCAAAGCAGTGACGACTC
ATGAACTAGAGAGCAATAAATCAGAGGGCCCAACTTCaggagattcagatccagatgacg
cagtcag
>NODE_787_length_384_cov_10.460938
AACAAAAGTAAACAGGAAACTAGAATTCAACTAGATGGGAGGTTGAGGGTCTGCTGTAGA
CATTTCATCCACAACACAGTTGTTTATTGTATTGCCAGGCCTATCAATGAGGAACACGCA
GGAGGAGGAGCCTCAGGATCCTCAGCTGGTGCGACTGGACAACATGCTACTGGCGGAGGG
GGTCGCGGGGCCGGAGAAGGGCGGCGGGGCTGCTGCTGCTGTGTCTGCTGCCACCAGCTC
GGGAGGGATGTCACCTGACAGCTCACTTGAGCACTCCGACTACAAAAGCAAGTTGAGCCA
GATTCGCAGTATCTACCACACTGAGCTGGAGAAGTATGAGCAGGTACCGTGTCGCAACAG
GGAATGAGTGCTGACATTGCCTGTACATGCTTGCCTCTACTGCAGCTGCCCGCCAGGAGC
GTAATACATAGGCATGTTAGGTCTAGTGTTCACATCACATAACTTTGCTTTTATGTGGAA
TACATTTGTCAATTTCTGTCACGTGTAAACACCAAAAAAGGTGGCata
>NODE_793_length_185_cov_2.059459
AACCACTGTGTGGCAAAAGAGGCCTTTTCAGGGCATGAAAAGCTGTTTCAGAGCATGAAA
ACAGCAATACTGCAGTTTTTTAAAGACAATGTTTCCAACCAGGTTTTGAGTTCACAATGT
GGTCAAATGTGATAAATATGAAGGACAAAGTTGTTTCAAGTGACTTTGTGTGATATAATT
CAGTCAACCACTGTGTGGCAAAATAGGCCTTTTCAGGGCATGAAAAGCTGTTTCAGGGCA
TGAAAACAGCAATACTGCAGTTTTTTAAAGACAATGTTTCCAAACATGTTTTGAGTTCAC
AATGTGGTCAGATGTGATAAATATGAAGG
>NODE_794_length_145_cov_2.558621
GAACACACTGTGAAGTCAAAACATGTTTGTAAACATTTTCTGTGACAATCTGCAGGAGTG
CTGTTTTTATGCTCTCAAACAGCGTTTCGTGCGCTGAAAAGGCCACTTTGGCCAAACGGT
GTGTCCTCTCAATATCTTGACAAACTGTCACTTGAAACAGCTTTTGCCTTCATATTTATC
ATATTTGAACACACTGTGAAGTCAAAACATGTTTGTAAACATTTTCTGTGACAATCTGCA
GGAGTGCTGTTTTTATGCTCTCAAACAGCGTTTCGTGCGCTGAAAAGGC
>NODE_795_length_310_cov_1.506452
ATAACCACACTCCTGACAGTCTGTTCTACGTACAGACTGTACGTACGCACATGATAGCTG
AGCATGATAATGAGGAATGCTGCAGCAATCAAAGTGTTTGAGAGTTTCACTGCATTAACA
GCAATCTGTTTAGTTTAACACAAGCGACTTTCAAGAACACTGAGATCAAGTATTGCGCTG
CAGTTCCAACAAGCGGTTGACGAGTCCTAAATTATGTAAATTTAAAGCCTTTAGTTTCTC
ATAATGCATAGAAGCTCATTTCTGTGGATTGAAAGAAACAAAAGTTTCTTTCAATCCACA
GACGTTAGCCACTTTCAAAAAAATGTTAATGTCAATCAGAAATTGAGTTTTTTAGAAAGT
TTAAAGTGGTCAGAATAGATCACATTTGGACATTTTTATTAATCCAGCATCAGGAACTAC
TATTTTTACATAAAATGTCTCTagttgataatat
>NODE_796_length_374_cov_1.946524
GTGTCTAAAGCTCCACAGGGTCTTCTCGTCTTATGGTTTTATCCCCGCTTCTGCACGGGG
AGATCAATTTCATTGACAGGAAAAAGGAGACAGTTAAGCCCTCGTCGTGCCATTCATACA
GGTCTCCATTTAAAAGACAAGTGATTGCGCTACCTTTGCACGGTCAAAATACCGCGGCCG
TTAAACATGTGGTCACAGGGCAGGCGGGACCTCTTATGTTGTTTTTTCAAGAGGCGATGT
TTTTGGTAAACAGGCGAGGCTTAGTTTGTGTGTTTGCCGAGTTCCTTCTTTTTCTTTTAG
TCTTTCCTTGTTGGCACGCCGGTGTGGGGTTAACGGTGTTATAGTGGGTGTTTTTCTTGT
TGTTTGGTTTTTTGCTCATTGCCCTCTTTGTTTGGGACCGTTAAGGTTCGGTGGGGGGTC
CGTTCCGATTTACACATGTGCTGGGAGAGAGTTTGGGCTCTCTTATTACTCATATTAGCA
TGGTCGCTTCCATGGGGGCATGGAGCGGCCTGGTAAGa
>NODE_797_length_327_cov_1.275229
GTATCTTTTTACAAAACACAATGAACACCCAGACATTTCTGAAGAAAAATATGTTCAATT
TCAACAGTATTATGCGTCAGTTGATCATTTACATGTGCATTGCAACTTCCAAATCACAGT
TTGTCTACAAAGGCACAAAACATTTAGACACAGCTATCTAGAACTGAACAATCTAGTATC
TACTTTATGATCAAAACAACTTGTCCAGGTCTAGAAAATGTTTAAATATGACAGTTTTAC
AAATTTGCAATTTACAGTTAATGTAATCTCTGTCATTTTTACACTTTGTGAAGTGTTCCC
ACAGGCCGAAATGGACCATCTGGCGGGCCGCTTTTGGACCGTGGGCCGATGTTAAAACAA
TGGTACAGCTAATTAGTTCCGCTTAGACGGACCTTTTCCTCCCAGTCGCTCGCGCTCCCC
TTGTTAGGCCTTTCACAAGAGGGCGGGCCCCACTATTTGAGTAGCACtgag
>NODE_798_length_431_cov_3.232018
ATGACCACGAAGGATACCGGCCGCAAGTCAGGAGACGGCGGCTCCTCCAACAGCAGCTCT
GAGAGCTGCAACGGCAACGAGTCCCCGCACTCCAACTCCTCCTCCAGCGAGCACAAAAGG
TCCCTGTCGGACATGAAGACGAGTCAGGCCCTGAGCCCGGAGCACACCGCCGCCTCCCCA
GTGACGCAGGGGCAGCACCTTATGTCTCAGCATCACTCGGTCCTTGCGCACGAAGCGCAC
CTGAAGCCGGAGCACCACTACTCCTTCAACCACCCCTTCTCCATCAACAACCTCATGTCC
TCGGAGCAGCAGCATCACAAAATGGACCTAAAGACTTACGAGCAAGTGATGCATTACTCT
GGCTATGGCTCCCCGATGGCCGGAGCTCTTTCCATGGGCTCCATGGCGGGGAAAGCGGGC
CTGGATTCTTCATCCATACCTGACACAACTTACTACCAAGGCGTCTATTCCAGGCCAATC
ATGAACTCCTCATAAACTCTTCTCCCCCCTCCGTCTAATGTGGACtttcttcccattcga
tttgtacatttgtaaaaaaaaataacaaaaaaata
>NODE_799_length_517_cov_5.673114
CTCCTTTTGAGCACACATCACACCAGACTCACAGATCACACCGTTTCAGTACAGTAGTGC
GCTATAGGAAACTGCTGTATTATGAGTTTTTAAGAGGTCAGATATGTTCTTTGTGTGCTG
ACCTCTCCCTCTCGGTCTCACAGAGCGAAGTGCGTGCCGTGTGGACCAGATCTCAGGGGC
GTACGGCTGGTGGGGGGAGCGTACCCTTTTCCTAACCTCCCTCCACTCCTGTCGCACCGA
GAACTATGTCCCGGGACTGCACCTGCTCACCTTCCAGCACCCCCGCAACGACTCCCAGCC
TGACAAGGTACGGAGTCCAAATCTTAAATAAAAACTGTACTAGTTGTGATTGTAACAGCT
TCCCTTTCCTCCTTCCTTCCTCCAATATTGCTTTGACTCCACTGCAGTTCTCCAACTTGA
CTATTATGATTGTATCATTTATTGTTCATTCCTCCTTTGTGTTCTTTGCTTTTTAATGTC
TTGACTCCAATTCTTCTCTTTTTTACTTTCTCTGTTTGTTTTGCATAGACAGGGTTCTTT
TTTTCAACTACGCTGTTGAACTTGTGGTGCAGTTTTCAGAGAATAGTGCTTCTGTtgatg
tttttcaacttccatccatcctccactgtcctttcacctcctcacccctccaccaggtgt
c
>NODE_803_length_443_cov_2.595937
GTGACTATTATTCAGGTAAAAGCTCTGACTGGCTTTAGTAAATAAACAATAGATGCATGT
TTTTCATCTTTATGTCTGCAACTAAAGATCTACATACATATTTTACCAAAGCGATGAAAA
GGTATTTCTGTCTATTAAAAAAAGACAAAACAAACTCTTTCTTTCATTAAATGACATATT
TGTATTGTTGACCTGTCTCCTCACCCCGACCTCCTCCATCTGTGTCATAATTCCCATGAC
CTCTACAGGGCTGTGTTAAATAAACTTACAAAACTTACACAGTTCTTATTGGACATTTAA
AAAACAGAAGTAACAATAAAAAGTTATTCAGTTGTTTTCTTTGGGGGAAAATCTTACAAA
TACAGTGTAAAGTAGGGGAGGTTTTGTCACTCTGATGTAAAATGAATTCCATCAAATCAA
TTGGCATAATGGCACTTTAAAaaaatactttttatgaaactgtagagcttcaaaaagtcc
aaaccattgggagtatagtgatttctcatacccatgcatggggccaattcttacaatgta
aaaatatacttatagaccattttcaataaaagtgacgtaacagtttg
>NODE_804_length_319_cov_2.536050
TAGAGGTAGGCTGGGGGTGAGGGTGGGGGGCTGTTGAAGTTGAAACCTGTTCTTTTGTGG
CGCCCTGCCTTCTGATCATTTACATCAAGTTGACATTCGGAGAGTTTACTCTGGGGTCTG
TAATTGTATTCTTTCGCCAGTTCTGCATTGCCAACCGTGAAAATGGAATCTTATCAACCC
TGACCAATTTTTAATGTACAAAATGAATTGGCAGGGGTTCAAAAAAAGGGGGAGCTACAA
TTCAAATCAGGTGAATGATACAGGGCAATTTTTTTTACAGTGAATGATTGAGCTGCCCAC
CACCCCCCTTGCAACCTCCCACCATCTTATCACCCCCTGCTTTCAACTATCATATTATGC
TGGATTTATTTTTCTTTCAAAGGAAGGGCAGACTTGGGAGGGGGCAACTCCAGCTGAAAA
ATACATGTGTGTATGGGTTTCTGCGTGTGTATTcatgcatgct
>NODE_806_length_374_cov_3.331551
CCCAGTCACGTCCCCTGTTTTGTTCCCAGTGGTAGTTCAGGTCGCCGTATTGTCTTTTGT
CCCACATTTCCCTTTTTCCGTTTAATGTAGCCTTTGTTATGATAATAAAAGTAAAATGAA
TTGAGTCTCTAGTAAATATTTATTAATTTTTTGTATTTTTAAAAAAATAAATGTGTATAT
GAAATATAGAATCAAACTATCAAATGAATTCCAAAAGAAATGAATGAGTTCCAAAATCAA
ATAAAATGAAAATCAAATGAAATAAAAATAAAAATGAGCAATCAATAATTTTCAATAATC
CAAAAACGTGTGCCCACGCAACGTTTCGGCCCTTCTGTGGGCCTTCTTCAGGCTGGGCAC
AATTAAAACAAGCAAACTGGCTCTTCTGGCTGAGTGATGCTGTCTCTATGAAGGTCAGAT
CAAGAATGAGCTCAGTATGCCACCCACACCCCTTTCCCCCTTGTTCGAGGATTTCCTTCG
TATACGAATTTTCCGAATGGGTGTTttagtagggttat
>NODE_807_length_391_cov_3.603580
CCTCATTCTCAAACAAAACAACGGGGGACAGCTGGTGTGGCATGTTGTCCAAAACAACCT
CTGGGAAGCAATGAGTTCTATATCACAGTAGGTTGTGTGATGTCACTGGTGATGATGTCA
CAGTTGACAATGTTGACATCATCCTAGACCTGAAATTGACTGAGAGACAAGACACAGAGG
AACATCTCATCATTTAAGGGAATACACTGAAAATACAGCGTGCCTGCATAAGTTGTTCTG
TTCAAACATGTGACTTATCTTGTGAAGTTGGTTGCAGAGTAACAGCTTGCTGACTGTGAT
TTTCCGAACCAGACCCAGGTCCTCCATCCAGTATTTTTATCGCCACCAATTTGACATCAC
AATGAGCGACGACATGGAACACGGAACACGCCACCACTGTGACATCACAATGAGCCACGA
CACAGAACATGGAACACGGAACATTGCCGAATAAGCGTCAGATAAAGAGAGAAGTCATTT
TGTCCTCATTCTCAAACAAAACAACGGGGGACAGCTGGTGTGGCATGTTGTCCAa
>NODE_810_length_362_cov_1.491713
TTTATTATCTCAAGGCTGCACTTTTACATAAAAAATATAGTTGAAGAAAGAGAGGAAAAT
ATGTTAATGTAATGTAAATAAATGCACATAAATTTAAAAAAAAGAAGTCCCATATACTTA
TGTAGGCATATATATGGAACACATGCCACAAACACTACTACTGATAGTAATAATTGCGTT
TTGATAGTTTGTCCGTTAGCTTCTCTAACAGTTCTAAGAAATGTTCAGCGATTTCCTTGC
TCTCTTCATGAGAGATCTGCTTGTTTTGGGATCCTTCTTTGAGGAAATCCGGTGCCAGAT
TGTTGTTTCTTCCTTTTCTTTTGTAGAGGATGTGTTTGTTGGCCCCTCACGGGAGAGCAG
CTCTAGATGGGgtggaggtagatacactgctcgtagctgtagattcagactgtcgaggat
ttgaggtagatgcagttcactgttcaggctcagtgaggttcttttgtatgggagctttga
tgatgctctgaaagaagaagaagaag
>NODE_811_length_569_cov_5.144113
CTAGCTATCAACAATGGAGTGGAATATGCAAAAATGCCAATTAAATGTGTTAGCATACGC
ACAGTTTTTTTTTTGTTTTTTTTGTATGATATCCCAACATCTGTGGCATTAGCCATGGCT
CTCTTTATGTAAAATAGAGACAGGGAAATGAATACGCAATCTACCACTGTGTTTTCATCA
TTAGTGCGCTCCAACTCACGGCTCTGCTGCCTTCCAAGCTGCCTGAGTGGGGAGCGAGAG
GAACATTTGTGTGCCCTCGCTTGCCAAATTAATTCTTGTCTTGACATCTTAATTCTCAGT
TCTTGTGTGTGGTCAAATCAGCCTACTATAGAAAAGCAATCAAGCAATTATTCCCAAATT
ATATTTGCCCAACACACACTGATTGGTTATTCTTTTCTTATTGAGTAAGCTCATTAATTC
TGAGCAGCTTGCTTGTTATGCCTCTGCCATTACTCCTTTCCCCTCTCATCCCCTCTCTCT
CTCTCTCTCTCTCCCGCTCTCTCTCTCTCAGGCTCTCTCACCCCCTGCTCCTCATCATGC
ACACTCACTCCCAGCTCTCACTCCCACCAACACCACCCCCCCTCAACACACACTCCTCTT
TCCTCCTCTCTCCAGCAGATGCACCCTATCTTCCAGCCCCAGTCTGCTGATGTTTTGGAG
ATGACATACACTACAAAAGCCCCATGATCTGTGGCATTGTCTAGTCGgccaat
>NODE_812_length_364_cov_12.247252
TTTATAGGCTATTACCTGCAATGACAGCAGCTGCTGCTGCACCACTGTACGGCCTATCAC
ATTATTTGCAGCTAAAGTCAGCTACTGTGTCATTTTGCCTCATTTTCTTGACAGTGCTAT
CATAAATCCATTGGGCTGCAGGGGAAACTGTCGACTACCTCGATTATCTTCATAGCCTGA
ATGAATTCTGAAATGTATGTAACAGGCAATGACTGTTATGGATCAGGAGCCAGGGCCATA
TTCTCACTAACTCTCTCTCTCTCCTTCCTTGTATCTCTCTCAGGTGATGTGCTGATCGAG
GGCTTGAGGGCTCAGATATGCGCATAAAACTGAGTAAAAGAGGCGAACTTTGAAGCACAC
AGTGACAGCTCATGACTACTGACGTCAGCTCTATCTCTTAAGATATTCTAAAGATACTGA
ATGGTCAGTGATAGGATTCTTTTATATTATGATGGGCCATATTAAAGAAAAAAGgtaact
ggtactgtgggcataaaaaaatacaaat
>NODE_814_length_458_cov_2.218341
GTTAGGACATGGTCACTAGTCTGAGCGTTCCCTCCGTCTGTTCCTCCTCTACACCCCATT
TCTCCTCTTTCATCCTGCTTTTGTGTTTGTCTTTTTATGCAAAGCTCATCCGTCCCTCCC
TCCCACCACCACTGTCCTAGCACATTGTTTCTCTCCTCTGTCCCACATCACTCCTCCCTT
CCCTTGCATCTTTCCTCCTCCCTATCTTTCTCTCTTTCCCTCTTGCATCTGTTTGGTGTA
TTCCCAGGGGCCATGAGGGGCCAGAAGGGCCCATGAATAAGTCATTAACACTGGCCCCTC
AGACTCTGTGATCATCGGCAACCTGTTCAAAAACATGGTTCCCCGCCACCTCTCTCGCTC
CCTCTGCACCCCTCTTTCCGCATCCATAAGCAATGAAAACATAAATAAATAAAGCATTAG
GGACTGTGTGTGTTTGTGTGTCCGTATTTCTACCTCACATTTTAAGATGTTCATTGGCTG
GTAAGCTAACTTGGTGATGATATTGTACAGAATTTAACCAGTATACATACCAGATCTATA
GACATTCCTATTGGTTAAGGAAGATTTGTATCTGTTTTCTTGCAAATAAAACAACGGCTA
Tc
>NODE_815_length_443_cov_4.887133
CAAACCAAAGATTTTCCTGTAGGACACGTGTTTTTTTTGGTTTTTTTTGTCTTTAATTGA
TAGCATCCTGCAGTATTCTGAAGAGACCCCTGCAAAATGGCCACTGTTTAGCAGTAACCC
AGATGTAATTAACACTGACTGTGTTGTTTACACTATGAATCAAGTGCAGACTGCCTCCAT
ACCGCCTGCATCCTCCCTCTCTCTCTCCCCTTTTTCTCTCTCCAGCTCTGTGGCCACCAG
AGCCCACCAGATGGTAGCGAAATACAAAGTAGTTCTAGCCCTCTAACAACCCTCCGCTCC
TTCTTCACCGCTCTGCAGAGTGCAGCCCGAACTTGTCTTTGTCAGACATGAAGTCGAGTT
CTTAAGTGAGTCACAATTTAATCACAACCCCAGCCTTGGCTCGTTTTCAATAGCACCAAA
AGCTTTGTTATTCAGGAGATTTTTGGGAAAGTGTTGCTGATGAACTGAGGGGAAGATTAA
ACCTGCGGTGTGGGCACCTAGCCTCTTTAGCAAAACCTGGCTGGGGGTTGatgaaatatg
aggaaaggccatcatgttaaacagccacttaatcagatgtaggttag
>NODE_817_length_308_cov_3.957792
CTTACTCCTTCATTGCATATTGTTGGTTGCATATTGTTTTTCTTTTTTTGTCCTGCTGTG
GTTACTGCCTAGGGCCTGCAAAGCCCTGGCCAGCAGCTTTGTCAGGATGCTAAATGGAGG
GCCGTGAGTTTAAAAACTTAAAGAGGCAGTGAAATATTAGCCAATGTGGGTGAGGAATGA
GTGGTTGAGAACCGCAGCGTGTCAGTGTTAAATGGTCGGACTCGGATGCATATAAGTTAG
TCCAAGCATGAAGGGCAGTGGGATGCTCGCGTGGAAACGATGTCCCCTCCCCTCCTTCCC
ATCCCTCCCCCCCTCCACAGACACACATTCACACACATACACACTCGTACTGTCACACCC
CACCCACACAGCTTTTAAGCAAGGAGCCCATCAGAAACTTGTCATTTCTCTCATTCACTC
CGACAGCCTTGAGACACAATGCAGACTTACCt
>NODE_821_length_202_cov_2.638614
CGGTCTCAGTCCCGAGTCTCTACGACCTTCCCGTCCCGAGATAGAGCAAAAAATCACAGG
TTACTCCCACTTCCTGACATCGTAGAGACTCGGGAGTAGGCTCAGTGCGATCGCGGCGGC
AGCAAATGGGGGGGTAGACACAAGTTTCATGTCTCTAGCACTAACCCTTTGGCCAAACCC
TCACCCCAGGCCCAAACCCTAGCCCTAACCCTAACCCTAACCCTAATTCCGGAGCTTACG
GTGAGGGCTGGCCCATACAACGGGACCCAAAAAAGTGTCCCTACAGACCTATACCAATca
actcagagcggtctgaaacgcgctctcaaaggccttctacgggaac
>NODE_822_length_487_cov_5.478439
GCGGCAGCAAATGGGGGGGTAGACACAAGTTTCATGTCTCTAGCACTAACCGTTTGCCCA
AACCCTCACCCCAGGCCGAAACCCTAACCCTAACCCTAACCCTAACCCTAACCCTAACCC
TAATTCCGGAGCTTACGGTGAGGGCTGGCCCATACAACGGGACCCAAAAAAGTGTCCCTA
CAGACCTATACCAATCAACTCAGAGCGGCCTGAAACGCGCTCTCAAAGGCCTTCTACGGG
AACTTTTCGTGGCCTCATCAGCACTATGACACTGGCTGCGTTATGCACGTCCCATTGTCA
GTGAATGGGAGAACGTTTTGGCCAATATCTCCGGAACCACACGTGCTAGACACCTGGAAA
TGCCACCTGCCCCACCTAATTTGGCTATGCCGAAGACGCCGGTCTCAGTCCCGAGTCTCT
ACGACCTTCCCGTCCCGAGATACAGCAAAAAATCACAGGTTACTCCCACTTCCTGANNNN
NNNNNNACCGGTCTCAGTCCCGAGTCTCTACGACCTTCCCGTCCCGAGATACAGCAAAAA
ATCACAGGTTACTCCCACTTCCTGACGTCGTAGAGACTCGGGAGTAGGCTCAGTGCGATC
GCGGCGGCAGCAAATGGGGGGGTAGACACAA
>NODE_825_length_413_cov_4.711864
GTTACCCCCGGGTCCCCCCAGGCCGTTGGCTCTGCTCACGTTCGCCGCCGCTGCAACAGT
CGCGGAGGAGCCAATCCCCAACTCCGAGCCACAATGTCCGGTTCCTGCCACCCCGCTTCC
CGCCCCCACCCCGCCGGGACCCCCCGACCCGGGCGATCCCGACAGTTTCTGCTTCTTCAC
CCCGCAGCACCCGGCCGCCATCTTGGAACAATCTGCACCGACACACCGCTTCCGACCCAT
AACCGTCACCGCGGGAAGGGTGGGGGGGAACGCCGACCAGACGTAGAAATCCCACTGCGT
TGATACGTACGACGGACAATACTCCACTTTCACTCTTTTATTTTTTGTCGGACGACGAAA
TAACCGATGTGGTGAGAAGACTGCAATGTCACCCTAGCGTTGCCTTTAAAAATGCGTGAC
TTCGCTACGCAAAATCCATAGCTGGATAAGCGCTTTTCCTTGAGTAGTCAGCCAGTCCAG
CTTTGGACCGCGGTGTTCCAGTGGATCACCTATAACGTCAgccaaatatgcaccccttct
ccctaacacgacaccat
>NODE_831_length_300_cov_1.003333
ATTACTAGGTATTATCTGTACTTTAACTAAACAGGGATAATGAAATAGTAGTTTAAAATT
GTTTTCTCATTTTCAGTCCCTAAAATACCCATTTTTTCTTGAAAATAATGACAGATATAA
GTTAGAATAATAATCTATGAACAAATCGCCATTTTCAAAAATTCTGATTTTTTTTACTCT
TTACATGTAAATTATTACTTTTTTTCAAGGAGAATTTGTAAAATAATAGTACATTATAAA
AAAATATCTAGTTAAAAAACAGTTAAAAAGAAAACATTCATTTTTTTATAGTGCATAGAC
aactcaagtgaaggtttgctttcaagctcagctccctcttcaccacacagactgtgagac
tgtggaattaccatttgtgtcatttttgtgtcctttttttaatggattacatgattatca
ttcagcttattttttatttaacag
>NODE_832_length_145_cov_2.179310
TCAGGGCATGAAAAGCTGTTTCAGAGCATGAAAACAGCAATACTGCAGTTTTTTAAAGAC
AATGTTTCCAACCAGGTTTTGAGTTCACAATGTGGTCAAATGTGATAAATATGAAGGCAA
ATGCTGTTTCAAGTGAACATCTGTGAGGAAATTCTGTGGACACACCATTTGGTAAAATTG
ACCTTTTCAGCATGCCAAACGCTGTTTCAGAGCATGATGACAGCAATACTGCAGTGTTTC
AAAGACAATGTTTCCAAACATGTTTTGAGTTCACAATGTGGTCAAATGT
>NODE_835_length_146_cov_2.136986
TTTTTTGGGTCCCGTTGTATGGGCCAGCCCTCACCGTAAGCTCCGGAATTAGGGTTAGGG
TTAGGGTTTGGGCCTGGGGTGAGGGTTTGGGCAAACGGTTAGTGCTAGAGACATGAAACT
TGTGTCTACCCCCCCATTTGCTGCCACCGCGATCGCACTGAGCCTACTCCCGAGTCTCTA
CGATGTCAGGAAGTGGGAGTAACCTGTGATTTTTTGCTCTATCTCGGGACGGGAAGGTCG
TAGAGACTCGGGACTGAGACCGGCGTCTTCGGCATAGCCAAATTAGGTGg
>NODE_836_length_366_cov_1.901639
GTTCTACACATTTTGACTTGTCATAGTAGGAAAAACACAGTATTAATAATGAGACAGCAT
GAAGAACACCAGGAACCTGTAACTACAGTTCTTCTTTTCCTTTGACTTCTTCTTATAGGT
AGTTTTTCTCGTAGTACTTCCTCCTCTTCTTCTGGTCATTTTTCTTGTTCTTGGAGTTCA
TCTTGTAATTCTTTCTTTTATGCTTGTCAATCTTCCTTTTGTACTTCTTGTAGTTCTTCT
TCTTCTGTAGTTTTTGCAGCACTAGTTCTTCTTCTTTTCTTTTTCTTCTGCCTTTTTTAT
TCTTCTTATTATTGTAGTTCTTTTGTCTTCTTCTTCTTGTAGTTCTTCTTACAGTTCTTC
TGCCTCTACTACTTCATCTTGTACTTCTTCCTCTTCTTCTTGTGTTTCTTCTTTCTCTTC
TAATTCTTTTTGTTTTTCTTCTCCTTCTAGTTATTGTCACTTTGTAGTTCTTCTACTAGA
GTATTACATCTTTTTCTTGTGTTGCATCAg
>NODE_837_length_304_cov_1.407895
GTAAGCGGGACTCAGAGAAGTGCGAGTCATTAAGGAAAATTCAAATCCCCCTGTCAGTCT
GCAAATTTGTCTCTTTTTTTCTTTTTCGGTTTCTTTCTGTCTGCTTCGTATATCTTTTCA
GATGCCTGCCTGTCTGCCCTCGTCACTCTCTTTTGTGTCTTTTTTCCCCCTCCATTTACA
TGGTTCTGTGAAGTCTTTCTTTGTATTGTTCTGTGAATATAGGCTTTTTCTCCGTCCTCC
TGTCAATCGTTATCTCATTTTCACCCCGCTCGCCGTTCTCCAGAGCCACTCCGGTTTTGT
CTTAGCCTGTCACTTCCGTCTTCTTTCTTTCCTCCGCTAATTGTGTTGCTTAacttcctt
aaagtcttatattttaccttttttcattttcactttatgaatgaaacgtgcccacctggg
aatctttgtgaaactctgtttggggttt
>NODE_838_length_425_cov_7.080000
TTTATTAGCGTTCATTAACACAGAGCCATTTCAAAGACAAACCTTCAGCCAGCAGTAATA
GCCATGTCATCAAGCGGTCTTCCATTTTTGCAGAGGAACTGTTTTATCATTGCACTTATC
TCTGTCAGGATGCAAATGTACCGGACGATTGATCGGAGTGACCACAGAGGAAGACTTTAC
GCAATGCAAGCTGAAACTGGTGACAAGACAAGGGTAAATTCAGAAGGTGGTGCTCGCTCT
AAGCCTTTTTTTTCCTCTCTCATTCTGTCTCCCCCTCTTTCCCTCTCTGGCTCTTTAAAC
CATTCCATCTTTATAGCTGAGCCAATCAATGGCAAACCAGTGTCTATTGTCTGTTCTGTG
CTCAGGCCACTGCCCTGCTACAGCACCCCCCATTACAGAAATGTTTCTTCCCATCAGTGC
CTTTACTTATCACTTCCCGGGTGACATTGAACTTCCTATGCCCCGGCCGCCGAGACACAT
CTCTGAACTCACACAATTACTCTTCATCCCCACTAACAATTTAGTAATGAAGTATTGATT
TCCAGATTCCTCTCTTATGGATGATAtta
>NODE_839_length_381_cov_2.228346
CCCTCTTAAAAGGCTTTAACACAGCTTTACGATGCATTCAAGATGCATTCTGATGTGTTC
ACTGTCCACTGCTTTAAAGTGATTCTACAAACCTGTGGTTTTACTTCCAACGTGAAAGTC
ACTTAATGATGGACAAAGTTAGCATTCGGTTGTAGATGTAACACCTGAGAGCCCATCTTT
GTGAGCCAGAGCTGCACTTTTAGAGGCGTTACTCAGTGAAGGTGATCCCTAGGTGGAACT
ACTCTGAGCTACACCATGACCAGTTGCAGTGCGATAGCAGTAGCAGCTTCCAAAACAACA
CGACGCGCCGCCAGCTTTATTGTCCTGATTCCCACACACACTCCAAATGTCTCAAGACAA
CCATTGTTCGGCCAGAAGCAGCCGGACCACCAGAGCAGCTCGCTTACATAACGCCTCCCC
ACCACCACCACTACCACCTCCTCCTTCTTCTTCTTCTTCTCCTCGTCCTCTCTGGTTCTG
ACCACTTCCAAAGCAGCAACACATGTTTATGTCTCCATGGTGATa
>NODE_840_length_300_cov_2.406667
GTTTTGAATATTCAGTCAGACCGATCCGTTCATCTTGATTTTTAAGGCGCGGTTTTATTA
CGCACCAACCTGAGCCATTTTCCTGCATGACCTGTGTCCCTATCAGGCTTAAAGACACCG
GCTGATAGTTTACATAAATCTGCCTTGTGGTTTCGCCCCGACCCGGGAGGCTTAAACGGT
GTATTATTCCAAACATATGCATTTTAATCAGCTCGGTCACACTTACAAGAACTCCAGTTA
ATAAGGCCATCAATCAAGCGCATGTGCAGGGGAGGGGAGAAGAGAGGGGGGAGAGAGGGA
GAGAGGTTTGTGGGTGCAGTGCTGCCTGATTAGGATGAACCTTTTACCTCAGAGGGTGCA
GATCTACAGACTTTGTTCGACGTGTTTGGTGTCTCTTTTTATTTTTAGTGTTCCTCCGCC
ATCACTGGAATACTCAGTTAGAAt
>NODE_843_length_310_cov_1.990323
CTTTCAGTTTGATTGAAGAAACAAAAGGTGCCACAATGACAAAAATGCAAAATGGACCCC
TGTATTGGAAAATGTAAGAAATAATGGGATAACAAACATGCAGAGAAGAGCTGCATTTTG
TTCGCTGCAGTAAGAGGTTTGGATGAAAATCCCCTCTTTCTCCTTTTTTTTCTCTTTTGG
CCTGATTTGAGCGACTGTCCGAGCCGAGGCAGGGAGGGAAATTTATTTTGAGAGAATGAT
GAAGCAAGGCATAAAGGGAATGAAGGAAAAAGATCAAAAGGATAAAACAGCCATTAGCTT
TTGCACAGGACTACTTTTGCTTGCAAGACCCTGACATTCTGCAGAGGGAGGAGATTGAAT
CTCACCTCTATCTTCTGCCTCTCCATTTGTCCTCCCCTGCTATCACCTCTCGTCATCTAT
CTCCTCCAACATGGATTTTCTGCCTATTAGTGCc
>NODE_844_length_145_cov_1.496552
CGGGGAGGGCTGGCCCATACAACGGGACCCCAAAAAGTGTCCCTACAAACCTATACCAGT
CAACTCAGAGCGGTCTGAAACGCGCTCTCAAAGGCCTTCTACGGGAACTTATCTCGGCCT
CAGCACCATGGCGCTGGCTGCGTTCTGCACGTCCCATTGTCAGTGAATGGGAGAACGTTT
TGGCCAATATCTCCGGAACCAGACGTGCTAGACACCTGGAAATGCCACCTGGCCCACCTA
Atttggccatgccgaagacggcggtctcagtcccgagtctctacggcct
>NODE_845_length_316_cov_3.471519
CTCACCTCACACCTGCACAGACAGACACATAGGACAGATATGCGCACACACACACTCACA
CACACTCTCTCACACACAGCTGTTTGGATGTGGGTTGGCTCTCACAGAGATGTAAATCGG
TTGCAGATCCATACTGGCCCAGGGCTCATTCACTGATCTATTTTCTGCTCAGCTGGCTTT
AAATGAAGTTAAAATGACTCATTAAAACACCCACAAGCTTTGGGAACTCTGAGCGCTACA
GCCTAAATGTGGTCCTCTTTCAACTCTTACGATGCCTCTATACACAGACACTGTGCCACT
GTTCCCAGTGCAGCACACAAATAACAAAAAAGCCCCAATCTGTTCATTTCTAAAAACAAC
AATTTTTGAAAACAAACTGTTACAGTTTTGGAACGGTGCATTTTGTTACACAGCACAAAA
ATAAAACTTGGTTTGGGGAATCGTCTTGCATAgtagtaac
>NODE_848_length_296_cov_1.202703
CTCCCATTGCCGTCACAGTCTCACCACAACAGCAGCCTGCCTGGTCATCTCCTAATCTTC
AACCACCACCTTCTCCTCATCCTCTTTTCTCTCCAACAACATTAATAGTTGGAGACTCCA
TCACCAGAAACATCTGTTTCTTCAGCGCAACGACACACTGTCTTCCCGGAGCCACGGTCC
TGGTCATCCTGGGTAAGCTTCCGGAGCTACTGCCTATCTTACATCTTTCGAATACCTTGG
TTTTACGATTCAAGCAAGAGTACTTTCTCTGATTTTAATCATTTATAGACCTCCCAAACC
TAACAgtgtttttatctcagagtttttaatcctttttatgtctaagtatgacaagattct
tattcttggtgtttttaacattcatgtctgttgcccttctcaacccttggctgccgattt
tatgggaacaattgactctt
>NODE_850_length_309_cov_1.796116
GTGATTATCAGTTGTAATTTTAAACGTTCTTGCTCCCATAGCTGCACGAGAGTCTGCTTT
AGAATGAAAGTGTCTGTTTGTACATGCATATAAGCAAGTGAGAGAGAAAAAGAACAACGG
TGATGATCAAAATCCGCAGGAGCAGAACCACATTTCCCTTAGGCCTTAGTGTGTTTGATT
CACTCACAGTATCCTCCCACCTACATCTCCCTCCTTTCTTTGTTTTGCTTCCTTCTTTTG
TTTGCCTTTCTTGTGCTCTTTTATGTTTGGTTCTTATTTTTATAAGAGTGGCTTTCACTG
ACTGACAGCTTGCTTTGCTGATCTAAATCACTTCATTAAGTCCAGTACAGAGATGTATGT
ATGggcatgtttttctaagataagctgctcctctttgttcatgatgtccaggtttacacc
cattccacagacatgctatacatttaaccaaat
>NODE_852_length_327_cov_6.336391
CTCCCTCCCCAGACCTTACAACCTCCTGTCTCCATTGTGGGCTTGACTGTGAAGGAAGAC
TCTTTCTATCTGCCTCCTGCCTACACAGCCCATCCGGCCTCCACACAGTCCCAGCCTCCG
GTTCAGCAGCAGCAAGTCCAGCCGCAGCCTCAGCCTCAGCCTCAGCCCGGATTAATGCAG
GAGGTAGAGTTTTCTAGTTCTTTCTATGGCTCAAGTGAGCCAGCACCTGGTGGGCCATGC
CTTATGGCCAGCGACAGTGGTGGTGGTGTTAACCATGACGATGTGGCCATTGGCAGCTAC
AACACCTCATACACATCTTCATTTGTGTTCACCTACCCAGAGGGAGCCTGCGGGGTCAGT
GCCAACCAGCGGAACAGCAGTAGCGAGCAGTCATCTGATTCCCTGAACTCGCCTTCGCTG
CTGGCGCTCTGACTGACCGACAGACACACACATTCACATATTAAGACACAC
>NODE_859_length_354_cov_4.508474
TTCCCGTCCCGAGATACAGCAAAAAATCACAGGTTACTCCCACTTCCTGACGTCGTAGAG
ACTCGGGAGTAGGCTCAGTGCGATCGCGGCGGCAGCAAATGGGGGGGTAGACACAAGTTT
CATGTCTCTAGCACTAACCGTTTTCCCGAACCCTCACCCCAGGCCGAAACCCTAACCCTA
ACCCTAACCCTAATTCCAGACCTTACGGTTAGGGTTGGCCCATACTACGGGACCCAAAAA
AATGTCACTACAAACCTATACCAATCAACTCAGAGCGGTCTGAAACGCGCTCTCAAGCGC
CTTCTACGGGAACTTATCTTGGCCTCAGCACTATGACACTGGCTGCGTCATGCGCGTCCC
ATTGTCAGTGAATGGGAGAACGTTTTGGCCAATATCTCCGGAACCAGACGTGCTAGACAC
CTGGAAATGCCACCTGCCCCACCTAATTTGGCTATGCCGAAGACGCCGGTCTCAGTCCCG
AGTCTCTACGACCTTCCC
>NODE_860_length_294_cov_1.928571
ATAACCAGAGTGTGTGCAGCAGTGACCACAGGGTGGAGATGCAGCGTCACTGTAGGAGAT
CTTGCTTCATTGAACTTAATGGAGCCCGGCTGCTGCCATCTTGACTGTTTTAGACGCTTG
CCAAACGTTTATTATTCAGCAGCTGCCAAATCATGACCTCAAACATTTCTATAGCATCAA
GGAGCTAATCAATAACAAACTGATCAGAAAAATCAACACTGGAACAAAAACTATTCAATA
ACAAGTATGAGACATTTGAACCCCAAAATGACACCATTTAACACAGAGAGAATCTGTAAA
TAAAAGAGTGGAATGTCAGATGTTAACTTTCCAACGGTCCTTGAATGTATCAAAAAGACC
AACTCTAAACCTAAGATTGTGACGTTTCATCAAAATCACTTTATtctacatttcacattc
aaaaatgggcgatacaat
>NODE_861_length_227_cov_1.123348
ATGAAAACAGCAATACTGCAGTTTTTTAAAGACAATGTTTCCAAACATGTTTTGAGTTCA
CAATGTGGTCAGATGTGATAAATATGAAGGCAAATGGTGTTTCAAGTGATTTTGTGTGAT
ATAATTCAGTCAACCACTATGTGGTAAAAGAGGCCTTTTCAGGGCATGAAAAGCTGTTTC
AGAGCATGAAAACAGCAATACTGCAGTTTTTTAAAGACAATGTTTCGAACCAGGTTTTGA
GTTCACAATGTGGTCAAATGTGATAAAtatgaaggcaaatgctgtttcaagtgaacatct
gtcaggaaattctgtggacacaccatttggcaaaattgaccttttcagcatgccaaacgc
tgtttcagagc
>NODE_864_length_349_cov_1.530086
TTTATTACTTGTATTTTTTCTATTGTGAAAATTTATTGTTCTATTTTATATATTAATTAT
AATAAATGTTGTACATATTGTACATAACATGGTTTCTGTCGCGTGCATTGGGAGGGAGGG
AGGATGGCGTGGAGCTGTGGCGAGCGATCCTTTGCTCGACATCTCGGTGCACCGTTCGGA
CACGCTGCTCCTGTTCACTCCTCTGATGACTCCCTCGTGCTCCTCCTGCGTTTCATCCGT
TGCCAGGAGTCGCTTTTCAGTGTCTTTCTACATGTTTGTTCCCATGTGCTGCCGTGCACG
GAGGACACAGCAGCACATTTGACAGCAGTGTTTACATTGTTTTCCAGCTCATCTACTCCT
ACAGATGCAGTACTGCtctccttggcaaacagcgtgactccattatggtggacagcagcg
gtgctgttgtacacaagcgttgattcggtacagttgtggtcacagactctcttcatgtgc
cgtaaaagcaaaa
>NODE_865_length_404_cov_6.844059
CTGGAAGTTTTCAGCACTCTCCTGTTAAAACCTCTGGAAAGGGAGGGCAGTGGGAAAAGA
GAAAAAAAATCACAGGTATAGTAAGAAGAAAAAGTGTATCATTACATTGAGAGCCAGTCA
GTAGTGATGCCAGTTGGCCAAAGTTAGCAGGAAGCTGTCCTAGTAAATGGCAGCAGCTGC
TCGCAGTTCGAGAGAGCATGTCCCAGTCAGAGGAGAAAAGCGATGGCATCTACATTAATA
CTACCTTAATGGCCCATCTGGCGCTCCGTAGGGTCCCTGGCTGCGCCACCGACTCATAGG
CGTTTGACAGGCAGTCTCCAGCGCACCAGACGCGCATGGCATGCCAAATGGCTGGGAGAC
GCCTCCGTGGCGCACAGATCTGTCAAACTCTCTGACGCTGTAGTCACACAGGCAAGGGAA
GTTAAGGCAAGTTTTCACACGTGATTGGTTCTTGACATGGATGGGGAGAGGGAGGGGGCA
GGAGGAGAATGACTGGCTTGTCTATCTCTTTCCTCCACACCCTCCTCAAATGCAAacaca
cgtatgtg
>NODE_872_length_299_cov_2.695652
ATGACCTTTGCCAGGAAGACTTTAACTTGCTCAAACTCGGAAGGGCGAACACTCCGACTG
CTATCGATAATGAACACGAGGTCCGTGGGTCGGGTTTTGCACAAACCTGCCGCTACACAC
AGAGAAAAAAATATTTATTACGTAATCCCATCTTAATGGCTCTTTAATATTTTACAGATT
CATAAAATATTTATTATATTTATCTAAAAAGTTGGATGGAGTTAAAGAAACTGAGAAGGG
GGAGGTGTGGGAGGAGCATAGGAAGAAAGGGGGTAGTGAGAGGGAGAGAGGAGGGGTGGA
GGTGATGGAGGCTGGTGAGATGTATATGTGAGGAAGTGGGTGGAATGAGAAAAACAGGAT
GCAAGGAGGCAACAAGGGTGGAGAGAAGGAAAGGTGCTTGCAGGGATGGAGAGAGGCTTA
ACCAGAAAAACAAGGGTGGAGGA
>NODE_873_length_145_cov_1.206897
AAGACAATGTTTCCAAACATGTTTTGAGTTCACAATGTGGTCAGATGTGATAAATATGAA
GGCAAATGCTGTTTCAAGTGAACATCTGTCAGGAAATTCTGTGGACACACCATTTGGCAA
AATTGACCTTTTCAGCATGCCAAATGCTGTTTCAGAGCATGATGACAGCAATACTGCAGT
GTTTCAAAGACAATGTTTCCAAACATGTTTTGAGTTCACAATGTGGTCAAATGTGATAAA
TATGAAGGCAAATGTTGTTTCAAGTGACTTTGTGTGATATAATTCAGTc
>NODE_874_length_305_cov_1.019672
GTTACATATATGTTGTGGGTTTATTATTAGGAAATCAAACAACCTCACTGCAGTTTGACT
GGTATTACCTGAACTTCACATTTAAAAAAAACATACGTTTTGAAAGTAGTAAAAATGAAG
ATGTCTATTTCCAAATGAACTCTTCCCCCTCATTTATGTGTGTATGATAACTACGTACAC
ATGTAGTGAAGTCCAACAAAACAAAGTTTAAGTTGTGGATTCTGCTTGTCATTATGTGAG
CAAAGATTGCACACTGAATCTCTGAAGTTTTGAAAGAATATCGTCTGTCACGCACAAAGG
ttacaactgtaaagcagattttgcaagtactttgcaacacatgattctttacaatgtgat
aaaaccctaacagctgttctgcttgttttctcatttcgtctattctgtttctgaaactac
cagagcttacaaagcagagacatcgtagc
>NODE_875_length_303_cov_1.699670
CTGACAAATCTTAGTCTCAGTTCCTGGAGTTATGCTTGACTTGCAGACTCTAATGTCATT
CACTGCAGTGGGTGTGGAGAATAGTGTCTCACACAGGTGTATCACGGGGAAGAGGAGAAA
CACTTCCATGGCGTCAGCACTAAGTTCGGGATGGTCCTGTGGAAAGATGAGCAAAACTCT
GCGTGAGATACCGGCTGGGATTTCTCCTTCAGTGTCCAGCAGCTGCTCTTTAACCACTGC
TCTGTCCCGGTGTTCAAATCTACATGGATGCCTCTTTCTCTGCATGCACAGACAACTCGT
TTATGTGTAGAAAACTCATTAGATCAGGAAATATATCACGCTATTCTTGTTTTTTTCACA
ATTTTCTTACCCTCATCCAGTATGGATGTGTAAccttcctggactaagtcgaaggttgca
gagactcaaagcaggccacgtcacaat
>NODE_876_length_371_cov_4.148248
ATAAGTACAGCTGCCTTTGTCTCTTTTCCAACATATGCATGCGTTTGACACCGACATGTG
CGTGTTTCAAGACAGGAGGTGACACCGTAGATAACGGCGATGGTTTAAACGGTCCGTCTC
TTACCCGTGTGTGAGCGCAAGTGTCTTTTGAGGGTAGTGTGGCTCGGAAAGGGGCGCTCA
CAGTGGCTACAGATGTAGCTGTGCATGCCTGCATGGACCTCCATGTGCTGCTGCAGGGCC
TTCTGGGTCTGGAAGCGCTTTGCACACAGCAGACAGAACACCGCCATGTCAGTCCCTGGA
GAATGCACAAGACACAGACGCACAGTTATTTCAGTACCATACACAGACAGGGCCTTAAGT
GGGGAAACTGGGTCACTTCAACTTTGTGTGAGTCCTCTGAGGGAAAAGCTTCTTTCAAAG
AGCAAGTGCCTCTACCTAAACTAACTCCCCTAAAAGCCCAGAGGCACTTTCAGCTGTGAG
TCTTTATACGCTCTATTTTAAACCATGAAAGTCat
>NODE_877_length_399_cov_1.200501
GTCTTTTATTAAATGTTTGTTGTTTCTTATTGGCTGTTTTTGGTAGTTTTTGTCACGTCT
TGGCTTCTTTTGTGTGTTTTTGGATGTATTGTGTCTATTTTTGTAAATTTTTTGTCACTT
CTTTTTAGTTTCTGTCACTTTTTGGCTGATTTTTCTGTTTTTTGTGCAGGTTTTTGGTTG
TTAATTGTCTCTTTTTGACCGTTTTGTCTCTGTTTTCGTGTTTTGTGCGTTGTTGGAATG
ACCCTGCAGGCTAACATTAGCTTTTCTTGGATGTGATCCTTAAGTTTGAATCACATGCAG
TTAGCAGTGTGCTAGCTGCATTCACAGTAACTCCTCCTTCTGCTGTTTGGTGATTTTTTT
GTGTGTAAATAAACCCTTATTGTCTCTTTCCCTGAAACTCTTGTCACACAAAGTGTCTTT
GAACCACTGCGTCGTCCTGAAgtccagctgatggggtttggactcggccgacgggcagcg
aatgagaaggaggctcagctgctctttttctgcagcgaatcgatgagctgcttcggaggt
gat
>NODE_879_length_298_cov_2.144295
CTATCCCCACTATCCTCACTTGCTGGGGCTGTTCCAGGTTGCTGGCCCCATGAGCTAAGT
TGTTGCTCCCGGCCAGAGCCAGAACTACCAGCATCTACTGAGTCCCAGCATTTAGATGCA
TCTCCACCACCAGAGGATTTTCCCCAGTCGCCCCAGCCACCGCTTCCACTACTCCCTCCA
CCACTGCCTTGGCGGCCCCAGGCAGAAAGACCTCCAGAGGGAGTTGAGTCCCAGCCTGAG
TCCTTAGGGGATTCAGCTGCCTTGGTTTCACCACTACCCCATACAGAGCTGCCTGTTGTG
TCTCCATTGAGCTGGGATGATTCAGTGGGTGACTGGCCTCCCCAGCCAGTTAAGCCATGG
ATAGGGCTCATAGGCTCCTGAGCTTGTTGCTGTTGTTTAGTGTGGTTTGGTCCATCAGTG
TTACGGTTTGCAGGctccatat
>NODE_880_length_403_cov_5.851117
AAAACTTCACTTCTGGCATTCCTCGGCCACCTTCCGAGGCGCAGACCGGCTTCCATGCCG
CAGACTGCAGCTCCGCTCCGGGAAACGCTTCTTTCGGGCGACGGAACGCGGTGTGGAAAC
CCAAACGCACCGAGGGGTTCGGCTCTCAGCGAGCCTCCCCTGAAGTCGGAGATGCACACA
TGAGGTCTGTCTGCCTGGGTGGTCTCTCTACTTTAGTGAGCTGTTGCTAAGCAGCTAATA
ATAGTCGTGTTTGCTGAGTAATTTTTGCCCTTCTGGAACCAATCAGATGCGAGAAAGTCC
TGCGATCTGACAGCCCCAGAGGCGGGATCTCCAGTCTTTTTTTTCCTCCTTTCACCCCTC
CTCCTTCTCTGCCTCCAAATGGAGAGAGGTCTTTTTCTCCTCTTCTATTGAATCTCAGAG
TTGGCCGTGACGCGCGGCCCAGGGGAAGACCACATAGATCTCACCAGAATGCTACGACCA
TCGAGGTTTCTCACCCGACGACTCGTGTATGGGAATCACTTCGTGCGCCTCGCTTTTTGA
GAGAAAc
>NODE_884_length_324_cov_2.049383
TAATAGTTTTTGCCAGCCCAGTGATGACCAGCCTATGGACCTCACAAAAGGGAAGAGTGA
CAGAGGAGGCTCTGTAGGCTCAGCACCCCTCACACCATCATCCACAGCCTCCTCCATCTC
CCCCATCTCTATTGTTACACCCGCTAAGCTAACTGTAGTCTCCCCCTACACGTCCACAAG
CCCTCTACACGAAAACGCATTGTCTGATATATCAGACATGCTGAGAAACCTGACACAGTC
CCACCATGTCACAAAGCCTCCTTCACGGTCCCGGGTTACAGATAAAACCGAAGTTGTGGG
CTCCACCCACGATGATGACGACGCATCCCTGCACGGTCACAAACGCAAGGGCCGTCACTC
CAACTGGAACCCGCAGCACCTCCTTCTCCTGCAGGCTCAGTTTGCCTCGAGCCTAAGGCA
GACGTCGGAGGGGAAGTATATCATTAatgacctcagcccacaggaaag
>NODE_885_length_295_cov_1.023729
ATCACCTTGACAAAAGTGAAGATGGAGCATCACAGCCTGATCAGTGCAGAAGATGGAGGG
AACGGGGGAAAGGTAGGAAGATACAGAAGAACAATGACGTGTTTGTTTGAGTGTTGGAGC
ATGTAGACGAGGGGTGAGATAGGAGCCCCATGATAGAGGCAAAATTATTTTTAAGACGTG
GATGCTAGGATACCAACTCACCCACCACGTCTGTTACCAGGGCAACAGTTCACTCGACCC
TTTGAATGTGCTGATAGTCTTTCTACTTTCACACCTACAATGTTGCCATTTTTAGTTAAt
gaaaatggaccacagaatctcaaaaaattttgataatgttagttggaatttttatgtgtg
catactggaaaatatgaaatatgccactaaaagcaaaatgattgttcttatagaaaccta
atgtgaatagattaaggag
>NODE_886_length_313_cov_2.415335
CTCACTAAGTCACTTTGACTGAAACACAGTCCCACCTTTGTGTGATTTCAGCGAGCAGCT
GGCAGTTCTAGGGTTCTCATTAAGACTCATTATATTCATATTTAGCATTATTAGCCTGGT
CAGCACGAGGAGGAGAGGGAGGGATTAGAGACAGGGAGGGAGAGCTGGAGCGGTCAGGTC
TGTTATATGACACGGTCCAGGAGAAGCTGAAGTTCCCTCTGTGAGTTTCTACCTGCTGCC
GATCACAACAGCTCTGGAGTACATGAAGGTGTCTGGAGGTGAAAACACACATTCCACCTC
GGCCTGGCCTCGTGTGAGCAGACGTGGCATCAACTGTAACACTTGTTTGTGGCACTGGTG
GAAAAATAAATCTTCAAACATTCACACAAGTTTGCCAGCAGCTGCAAGATATGACAAACT
GAGCTGTTGTCACCTGTTAGGAGGAGTGAATGGAAAt
>NODE_887_length_485_cov_9.037113
ATTACAGTCTTTTTTGCTTCAGTGACATTCATTCATTTAATTTTAATTTCACTTTAACTG
TTTTGATGTTTAATCTTGCAACAAAGAACTTTATCTCTGTGCACAGGGTCGTGTAAACTT
GCCGAACACATCGAGTGGGGAAGCGGCAGGGAACCGGAGGAGATACTGGGGGAAGATATT
CGCATGTGCACCGTTGCCAGGCAGTACTGGCGAGGTACAGTCCCAGTAGCTTGCCTGCCT
GTGAAAAGAGCCACGTTCCCTCTTGGACCCGATTCAAAACACTGTAAAAGCAATTAATAA
ACACAGACTGTGTTAATATCGCAGAATTAGAGAAGTGTGACAAAAGACAAATAGAAATAA
TTAGTTCTCTAAAATTATGCCCTCATTATTTTTTTTCCCTCTCCCTCTCTTTCTCTCTCT
CCATTCGCCTGCCTGACTTTGGAGTTGAGAATATACCCACACATTTCTCTCGGCTTTCAT
GCGAGTGATAGGCTTGTTTTTTCCCCTTCTGCTTGTGTAATTTATCAACATCATTTTTTG
CCATTTGAGGTTAATTATACAGCGAGGCTCGCAGAGTAGAGTAGAGGAGACATGGGTGGC
AGACAAATGCTTCTCTAATTGAACAAAAc
>NODE_888_length_307_cov_2.068404
TTGATGAAGATACAAAGAAAAAAAATAAAGAAAGAAGGAGCGCAGGTTGTCTTGCATTAA
ACCTTTCTCTCACCTGTCTCTTTCTCCTCTTTGCTCCCTCCTTTCCTTCCTCCCTCTCTC
TCTCTTTCCCTCTGTGCTCTTTGTCTGATCCCTCCCTCTCCACCTGCTCTTCTCCCTCTC
TCTCACTCTCCCTCCTTGTCTCCACCCCTTTCTCCGCCCCTCCCTCCAGCCATTGGTCAA
GCATCCACCAATCACGGCATAACCGGGACCTGAGGGACTGCATATGCAAAATGCTGCTTA
ATATTCATGAGCTGCTATCGGGGCTTTAAGTCGTTGATTAGGACAgcggcacagcttttc
gtctcaactgcctggctgactggctgtgtgtgtgtctatagccccctctcactggctctc
acatacacaccgcacacacacgctccctcac
>NODE_892_length_308_cov_1.428571
CATTTCATACTTCCACCTCCATTTAGTGGCTCTTGTTTCGGCTAAAACGTGCCTAGTGCA
CTGCACCTGAATGTTTTGCCTTAAAGCTGTGATTATATTGTACATCTGGGACATGTAGTC
GTCCACTTGAAGTCCACTGGAGGGACTCTGGTTCATACATGCGCAACACTGACTCCACAA
ATGTACGCGACTACCCTTGTATCATGCTTAGCTGACAAATTCCTTATTGTCCAACATTTT
CGCAGGTAAAAGGTGCAACGAAAAGCTCCCAGTAGACGACACAAAGAAAAACCTATTGGC
AAATATCAACACATTCATAGCTGTGAATTATAATATAAATACTATTTCGTGCATTTAAAA
ACTCGATGCACTATCTGTTTTTCTACATATACAAGAATCTGTGTAATATCATTATTTTTC
TATTTAGGGACAAAtatgtgcgttgtgaatac
>NODE_893_length_351_cov_1.273504
ATTATTAATAATCAAAAATCTTGACAAGCAAAGGCACCATAAATAATTAGTAAAGCATAC
ATTTGTCCGTAAAATGTAGTGAATAGAAGTATGAAATGGCAAAAACAGAAGTGAAATACT
TCAGCATTTCACTGATGTACAGTCTGGTAATAGTTTCCACCACTGGCTCCGTTCTGTTTG
TCTGCCCATTAGTGCTGTGCTGCATGTACGGAGATATTTGAAGAGTTGGCTGAAACATGC
TGCTGGTGTTGGCTGAGTAGTGATTCAAAACAAATCATTATGGCATGGCACACTTTTCTC
TTCTACAAATATAAATTTGCCTTTAGAGCTATTTAATCATGTTATTCTAAAATAATCCAG
CATGTGTTCTCTGTGGTATgtccagcttcttttttgtagtctaaatcattattttaacaa
ttatcttactgtttgatttttttgcctctattgttgttactgttttgtttaaatgttgcg
caatactctcattat
>NODE_894_length_393_cov_1.984733
CTGGTGCAGTTTAACTCTTTGTTCACTGTTACACACTCTCAGCAGTTGTCTTTAGTTGTG
AAGATAATTCATGTGCTACAATATTTGGAGCCAGATTTTACTTTGGAAAAAAAATGTTCT
TGTTAATTGAGCCATTTGAAGACATGACCTCAATTATTTGTCTGTTGGGAACTTTGGCCA
ACTGACAGGCATCCTCGCTGTGTTTTCTGTTCTTTATGATTATCTTCCTGACTTTGTGTG
GGAGAAAGAGGGAGAGAGAGGGAGGGAGACTGGTGGCCTGTCAGGCCTTTGATGTGTTTT
GTGCAGCAGTGCTTTGTGTATGCAGAACACAAGCTGTTGTTTTCCATTGATACAGAATAA
CACAATAACTACTCTCATCACATCACGTAGGATGGTTGGGTTTGATATTTTGAGGACATG
AGAGGCAAACACCTAGCAGCATGCATCGAGAAGGTACACAAAGGAAGAAAAGAaaggatg
atataagctgacatgcaaagacaaacagcattaggtgtgtggcctctgaaagctaac
>NODE_896_length_290_cov_1.031034
GTAATCCCAAACTGGCTCCATAATGTTGAGATCAAAGTGCTGTCGGGGTCAGACCACCTG
TAGCTGGACTCCTTGTTCTAGTGGCTGAAGACACTTCTGTATGGCTGACTGGATGTATAG
GCTGTTCTGCTACAGAATGGATTTGGGATGATCAGATACCTCCCAAACATGTTGTGTGAT
TAATGAAGAATCTAAACATCCAGAATGCGTAAAAATTAAGTACAGTGCTGTAATGTGACA
TGTTTGCAATAACATAATATTAGCTGATTCATCACTGTAGCTGTGAAGAAGACATCTGAA
agccagcagcttatcgtggttgtcttctttttggttcttgacagtcacgagtaacagagg
gcagacaggtctgacatgctaacggcctctatatactgtattggctgtcacagactaaat
gtgatggatgacat
>NODE_897_length_325_cov_1.510769
CTCACCATCGGGGGAAGACACCGTTCTCCAGGCTGGTGGTTTGACTGCGGAGCCATCGGC
GCTGGTAGCTGGACGCACAGCTGCTGGTCAAGGAGGAGCCAGGAGACGGGAAGTGAGTGA
TCAACAGGCTGCTCAGAGAAGCTAAAATGAGATGAATAAAGAGAACAGTTAGACACATCG
AGAGAGCAGGAATGAGGAGGAGAAGCACAGAAGGGAGTAGGGAACAGATGGAGGGAATGG
TGGGTGACAGAACAGTAAAAGGACAAGAGTGAGTCAGACAACAAGTGCGTAGGGTTACAC
ATTCTCAACCACACATCGTTCACACACAGAGCTAGGCAGAAGAGAGGACAataagagtcc
ttaatgacagaaaggaaaaaaaaatcaacaaagggcacacaaatgcagcacacaaacgca
cacccctcattcccatttcccctaaatacggcctctaattaatggataa
>NODE_901_length_384_cov_2.802083
ATCACTTTGGCCCTCGCACTAAAAATCGGCCTGGCCCCAGTCCACGCATGACTCCCAGAA
GTATTACAAGGACTAGACCTAACGACAGGCCTCATTCTCTCAACCTGACAAAAACTAGCC
CCCTTCTCGCTCCTCCTCCAAATTCAACCTTCAAACTCAACAATACTAATTTTATTAGGA
TTAGCCTCCACTCTTGTTGGGGGCTGAGGTGGACTGAACCAAACGCAGCTACGAAAAATC
CTTGCCTACTCCTCAATTGCCCACTTAGGTTGAATAATTCTAGTAATCCAATTCTCTCCC
TCCCTCACACTACTTACACTAATTATGTACTTTATTATGACATTTTCAACATTCCTAGTT
TTTAAACTAAATAAATCAACCAATATTAATTCACTTGCCTCCTCATGATCAAAAATACCA
ACAATTACATCTCTCACCCCTCTGATCCTCCTCTCCCTAGGAGGATTACCCCCACTTTCC
GGCTTTATGCCAAAATGACTGATTCTTCGAGAATTAACTAAACAAGAc
>NODE_902_length_343_cov_1.635568
TAAACTGGTCAGAAATAATTGGTGCTTTTGTATGTGGGTCAGTTTCACAAAAAAAATTAA
AGCTTGTCGCCTTGTTGTAGATTGAGCATGAGAAAATAAGCAGTTCATATCCTTGAAAAA
TGCGTTTGATAGATAGTTTGATAGATTAGAAGCTGGGTCACAGTTTTAAATAGCATTGCC
CAGGGACATTGATAAAGCTAGTTAAGTAACAAACTATGGCACTGGAACATTTTATTCTAC
AAGTAAGTGACAGCAGCAAGAGAGCTGAGACTTTCAGGGAGTGCAGTTATAACACCTGTG
TGAGAGGGAATTCAGTCGGGAGGCAGTGTTGCTACTTGCATACAAAAATATGCATCTCAG
AACAATACCTTAATGCGTAGGCAAAATTAAATCCCCACTTTTTTGTGTGCTCACAAAGAC
ATCTTCTGAGCTGCCATTTTTCAAAAGTGTCATTTGATGCAGTAAAAATCCTTTCCTCAT
TTGAGAc
>NODE_905_length_291_cov_1.003436
ATAACTACAGCTAATGTGATCACGGAGACAAGTAGGGGAATACTTAGTGTGTCATCTGGA
AGGAAAGTAGATAAGGAGACTTGGAAAGTGGAAGTGCAGGTGTGTATAAAGAGAAAGAGG
TTAGCTAAGAAGAAGTGAGACACTGAGAGGACTGAAGAGAGTAGACAGGAGTACAGGGAG
ATGCAGTGTAAGGTGAAAGTAGAGGTGACAAAGGCTAAACAAAGGGAGTACGATGACTTG
TATGCTAGGTAGGACAGTAAGGAGGGAGACACTGAGTTATAGAGGTTGACGAGGCAGAGA
GATAGATATGGGAAGGATGTGAAGCAGGTTAGGGTGATTAAGGGCAGAGATGGAAATGTA
GTGACAGGTGCCAGAAGTGTGATGGGAAGATTGAAAAAGTACTTTGAAGAGTTGATGAAA
GGGGAAAATGAGAGA
>NODE_907_length_295_cov_1.037288
GAATAAGTAGAAGAAATGTGCAAAATTTTGGCCATTGACTGAAGAAAAATGAAGAGAATT
ATTGAGGAATTATGACAATTGTAATAATCTTTCATGTCAGTTGGTATTATCCAGATATGT
CATGTGTTTTAAATGTCGAATATGCAAAAACTTAGGTGAAGAAGGTGTTTCTATCTCTCA
TGAAGAATATTAAGCACATTAATTTATCACAGAAGTTAAAATAAGAAAACCTTAACTACA
TGTAAAACCTTTTTTTGGTAAATTTTGGGAACTTTTTATGGAATTTGTCATATTTTCATT
taccttttgcaatgcagtacatcaaaatgcatatgaaaatccagaatggaaacacagtta
tagacttttacacaattcaacttatttttgcaaccagaagagtcacctcctgttggctgt
tagaaagaatgcagctttg
>NODE_908_length_345_cov_1.478261
CTTTCTTCCTTTGAAAACTGTTCTTTTTTCGTAGGCTTTTATGATTTTCCGAGCTTTTTT
TAAAATTTTATTTTATTTTATTTTTTTTCCTGTTTTTTCTACTTACTAATCCTTTTTCTG
GATAGCTCTATCTGTGGCTTTACTTTGTGAATGTTTCTTACAATGTTTGCTCTAACTCTG
AACTCTTTTTGCAATGCCTTAATTATTATTATTATTATTTTTGTTTTTTCGGTTTCCTTC
GTTTCTGTTGTGTTTCTTCTTCTTTTCTTATTGTTCCAAAAGGTTTGCATCTCTTTATAG
TGCCCTGTTTGTGAGCCTTTGCAATGTACAAACAAGCCACTTTGGCAAGAGGATAAGCAG
CTTCAATGGACATCTGAATGTTTCAAACTCTTTGTAGTCGTcgagccacttaaccagtaa
aacgaaattgattaattagaaatagtggggggtagtggaagcgcggttctgtccctttag
tcttacaag
>NODE_909_length_318_cov_1.172956
ATAACTATCTTTTGCATGCCTGGCACAGGCAGCCCTGGAAACTCTCCCCGGGGCCAGCGG
AGCATTATTGATTCCAAAGTTTTCTTGATTAATTCAGGTGGAGCTGTAACAGGAGGAGCG
GGCCGCGGTTTGTTGCAGTTAGTTGTCATCAAAGTTGTGTCCACATTCACACACAGACAC
ATGCAGAGAGCTCTGTCCAGAATGCTAAGCTCCATGACAACAAATTGTTATGTAGGATTT
GGATTTGGATTCACCCGAGCTTACACAACTGCAGAGCTGGCTCAGACCGAAATACTGTGT
CCGTGTGATTTGCTCTGCTCCAAAAACGGCCTTTTTCGCAATTGCTTTTTGGTTTGTTCT
TTTTTTTTTTATAAAAGGGTTTAAGCAGCCTCCAGATATATTTCTCATTTTTTTATGAGA
GCCTGATTTTTAGCATTAGTgataggtttgggctttcctctt
>NODE_910_length_305_cov_1.259016
ATTACTTTTGAGCCTGACTGACATAGTTTTATGAAAAATAAATTGGCAGAAGCACACTTG
ATGCATGGCATATCACTTATGATGCTGGTTTAGTCCCCGAGGAGGAGACATGAAAGGAGA
TAGATACTGGATGATAAGATGTATTGTCATGAATGAGAGTGATAGGGATGAGTAAAACCC
TGAATAGGACTCATAGCCCCTTTGTGGTTGCAGTCAAAGTGCTTCTTGCAAATTCAGAGC
CGGCAGCCAAGGATAATGCGCCTCTCATGTCCAAATAATGGCTGCTGTGCTTTGCACATC
CTTATAAAATCCTGGCTACACAGTTTACCAAGTCCAATGTGATCACTTTTTAAGCTTGCA
TAGATTTCAGGggtttacatgaaagcacagtgtcacatttcctctttgtgcattctgttt
cattaaatgctgctgggggaagaagtaag
>NODE_918_length_296_cov_1.743243
AGCATCGTCACTTTGTCGCTTCGGGCTCTTTGTTGCACCGACGAGCATTTTTCTGGATGA
GCAGACACTGTAAACAATTACAGTAACTGTCACGTGAACGCCACTATTTAATAATAATTT
GTCAGCACAGCCGCTCTGCCCTCCTGAACAGGGTTTTGGGGGTGTGCTGATCACAGCGGG
GGCTAAACCTGCCAGGCTGTATTACGCAACCCTGCAGGCAAACCCCTGCACCCTCCTCCT
GCTGCTTTTTCCTCTCTTTCTTCCCCTTCTTTCTCTCCATCTCTCAGCAAGACCTACGTG
ACCAGACTTTCCCTACAAACACAAGCTCTCTCCAGAGTCTaccaccaccaccaccaccac
ctccccttcccttctttccctgaagcgaggcgtgcgtggagaggggaggtggacggagag
gcagcagacagaaaaagaag
>NODE_920_length_360_cov_1.491667
GTTTATTTTCCTTTGGCATGGACTTTGGGCTTTGTTAGTCTGTAGGCATTTTTCAGGCAA
AACATCTTAAGTGAAAGGTGAAAACCCAAAAGTCATAACATGGACTTTTTAAAGGTGCAC
CACTGCAGTGAAAGTGTATGTTTATTTCTGTTACAGGATTCTGATAGCTTTTACTGAGCA
GGTGAGCTTTACTGACAGTTTCACTCTTCCTGCCATTTTTTTTGTCACAACATGTGACTA
AGTTGCACTTCTGGTCCCACTGGAGTCTAAAAAGAATCTCAGTTCATTTCCATTCACTTC
TTTCCATTGATTTGCTGCTGTGGTTCTTACGTTGCTCCCTGCTCTATCTAATATCTGAAC
ACAAACAATGTTTGTGAGCAGAGAGAGAATAAAATCATGTGAGGGGCGCTGTGTGGGCTG
AGTTGAGGCTGACAGTGTATTATTGGGAACAgtgagcacacttagaaaataagtgtaaaa
caagtacagagaatttgaaagaaa
>NODE_921_length_145_cov_1.351724
TATCACATCTGACCACATTGTGAACTCAAAACATGTTTGGAAACATTGTCTTTAAAAAAC
TGCAGTATTGCTGTTTTCATGCTCTGAAACAGCTTTTCATGCCCTGAAAAGGCCTCTTTT
GCCACACAGTGGTTCACTGAATTAAATCACACAAAGTCCCTTGAAACAACATTTGCCTTC
ATATTTATCACATTTGACCACATTGTGAACTCAAAACATGTTTGGAAACATTGTCTTTGA
AACACTGCAGGATTGCTGTTTTCATGCTCTGAAAACAGcttttcatgcg
>NODE_923_length_314_cov_2.458599
GTTATTTGCACAATTGGTGGTGATTAGCTCTTGATTTGGCTCACTCTATTCATGCGATCA
GGTCAGTGGATGGATGCAAAAACCAGAGCAACTGAGGGCACAGCTGTGGTTCGCCCATGA
CTGAAATTGGGTGAGGAGAACCAGGAGGAGAATGAGGGGAAGGGAGGGATAGATGAGAGG
GAGAAAAGAGGGGCAAGGAGTTGGGGAGTTTGCAACCTCCAAGGTCCTTTGCTTTCTTGG
CAGCCTGAGTCGTGGATTCAGGCTGCTGGCAGAGAAAATATGAAGTGGTTTGTCCCTGTT
ATTTCAGGTGTCGTCCTCATAGAGAAAAAGAAATCCCTGTCTTTCTTCCTTTCAGCTTTT
CACTCAATAACCTGCTTCTCTATTCGTCTTGTGAGCTGGGGTCTGCTAAcaagaaaaatg
tgggtgctgcctcatatctgcctggtgaaacgggttat
>NODE_925_length_294_cov_1.673469
GTGTCTTTCAATTGCCATTTGTATGACTTTTCCACACAAAATGTCAACACTTATTTAATA
CATGATTCTGGTCCATTGGGCTCTGAACCATCTGTACTAGGGTCTGTGCTCTGTATATCT
GTTCAGTTGACCAAGCCAACCACCTATAGTGGAGGATACATTAGTGGGACATCAACGGCA
CCATTTCTGCCATCTCTTAGCAACTCATCCTCTCTCAGCATCCGAAAAACAGACTACATA
CATTGGTTGGTCATGTCACATGAGACACCACTCTTGACACTTTGAATCCAATATCGACCA
CTGAGCCACCAGTGGCTGCCCCtctagccgtgccccgggtagcatgttctttcttattac
ataataagggaagacagttatcaccagttttcatgaaaaccagcaaattgtgtgttgatg
gttcatatttatggtcag
>NODE_926_length_361_cov_1.407202
ATCCAGGCCTGCTTTTCTTCCTTGGGGGCCTGGACGAATCCACATAATCAAGGGAACTAT
GAATTCTGAGGCCTATCAAAAAATTGAACAGAACATTCTGTCATCAGCCGAAACTGGGCC
AAAACTGGGTCATGCAGCAAGATTATGACCTGAAGCATTCCAGCAAAACAAGCAAGGAAT
GGCAGAGGAAAAAGAAAATTTGCACTCTGCATTGGCCAAGTCAGAGTCCGGACCTGATTC
TGATCGAAATGCTGTGACTGGACCTAAGGCAAGCACTTCACGCCAGATGCCCCTCTAACC
ATACTCAGCTGGCTGAGCTCTGCAGGGAGGAGTGGGCAAAGATCCCCCGAAGCAGATGTG
AGACGCTGATTAGTCGCTATAGAAGACATTTGATTGAATAAATTGCTGCTATAGGAGGTG
CCACAAGCTATTTTTGTTAAAagaagcacttttgtagaataaataatgagagcatttcat
tgtgcccattatttggaaagcgtat
>NODE_927_length_379_cov_1.907652
CTTATCTTTGTCTATTTGCTGTAGGTAATGAAAACACGTAGGGAGCAAGGTAGACAGAAA
CACAATGATAGAATATGGGCAAATTATAAGAAAGAAAGAAAGAAAGAAAGAAAGAAAGAA
AGAAAGAAAGAAAGAAAGAAAGAAAGAAAGAAAGAAAGAGAATGAAAGAAGAGTCAGGAG
GGCGAAGAGAGCAGCAGAGAAATTGAATAAAGGAGAGTATAAAAACAAAGCAATGTGTGG
AAAAATAAAACTGGGTCTGGAGGGAGCAAGAAACAGATAAAGGGAATAGAAAGAGAGAGA
AGAGAAAGATGAGGGAGGGAAAGAAAGACAGAGAGGTGGAACAGGGAGCGACGATAACTA
GTTGGAATGAGGCCAGAGTCAAGCAGGACCTAGTCCAACAGCAAACCACAGAGGCTGCCT
TGTCCCTTTCCCCTCCTTCAGTAGACAGACAAACGGCTGGATTCATGTTGGAACTAAAag
gctttgttctccacagatggagctttgaaaacaaaaacaatac
>NODE_929_length_393_cov_3.122137
CTTGGGAGCTAAAGTTATGCAAACCAATAAAAGTTTCAGCGTGTGTTATGGCGTCTTTCC
GCAGGCGGTGCAGGCAGGACATTTTGATACATGGATGTATATACGAGGTGCAGCAGCAGA
GAGTTAAGCTGACCTTCCTCACAAATCAGCCGAGCGCCCAGCCCAGGCGGGGGGGGGGAG
AAAAAAGAAAAAAAATCACTGAATAATTTCTTAATGCTGCCACAGACGAACAAAGAAGGA
GGGTGAAAGAAAAGGGGTCAGAGAGGGAGAAAGAGGGAGAAAGAAAAGCTGGAAGAAGGG
GAGGAGGACAGAAATGTAGTAGAAGTTGAAATGGATGTCGGCGAGACAGAAAGCAAATAA
AAGTCTGAGATGAAAAGGAGCGTGACGGTACATAAGGTGGGCGTAAAAAAGGAAGGGATG
AATGAAGCAGGAGGACGGAGGGAAGAGCTGCTGTGTCCAGTGTCCTGGGATGCTGCTGAA
GCTACATTATTCATCAGAGCACTAGATTCATCCAGGGTGACTTACATCGCTCATCAt
>NODE_933_length_307_cov_1.022801
ATCACACTGTACCAGTAGTAAGTTAATTTGGACCAAATAAAGAATCTTATGTACATATGT
CTGAAGGCATCTTAGAGTTGTAGGATTATTTCCTCTATGGAAGAAACACATTATGTTAAT
CACAAAATCCTAATATTTGTGTGTCTGGGAGATGATTGTAGTGAGCAATTATGTGGGGGC
TTTATTAGCAAGAACACAAATTAGATACTATGAATGAGCTCATCCCAAGCATTTGTATGT
GCCATTTAACTCCAAAATCCTTGTTTATTAAACTCCAATTGCACATATGAATCAACTCTT
tggcattaatcatgaagtacaagggcccagatggtacaatcttagccaagcttgaattaa
tacgaaaggttgaatcgctgctgcatcaagctcctctcaaggacctttgaagaatgacat
gaataatcattgttgttggatgcatagttta
>NODE_934_length_317_cov_1.372240
ATATCTTCCTAAACGCAATGATTGAAAGTAATCTTTGTTGAAAGCCATGTCTGTGGGAAA
TATTGATTAAAAAAGATAGAGGAATTTAGCTGTTGGCATTTTTTTTGTGTTTATTTTATT
GTGAAATTGTAATTTTCAATGCGTTTTATTATAAAGATGTGATAACGTAAACAAACAGTA
AGGTAATTGTTATAAAGTTGAGTACAACTGTGTTATTCACAAATATTGGAGTGAATTCAA
AGAATATGAAAAATTTAGAGAACTGAATAAAATATATTCCATCTTTGGTCCAGCGATAGA
TACAAGTGAGATTCAAAAAGAAcagtatactacgatttttaattgaggcgtgacagcatt
tcctaaggaattttaacagtaatgtaagatccagctgaaaagaatatatttcctttaaga
ctgaaaacgcaaacagaaaaaatacatttccaacaggtctg
>NODE_936_length_292_cov_1.030822
CTGTATGTACACCATGATGTATATAAAGTACAACAAATAATGAAAGTGCAGATAATGAGA
AAAATACTAGATAATTACAAAATGTTATTAAGTGAAAAAAAGGCCAGAAAGACTGAGGCA
AAACATAGGTTTGGAAGATTTGCATTGTCCAGGATAATAAACAGAATGCAGCAAAAATAT
CCATGTAAAGTTTTTTAAACCCTCTAAAAGCTAAAACCTGCCAATGGCCAAAAAAATGTC
CAGAATCGTCATCCAGAAAATAAATAATAATAATAATAATAATAATAATAATAATAATAa
taataataataataataataatttgttggattatcaattttccaatggtgcgtgaactac
tcgtccgcaatgtgccattctgtcgggacaattacccaaatctaagcttaaattggtgat
atttcatcaaagtgac
>NODE_941_length_307_cov_1.501629
TACACTTCCATGGACACTAGATGGAAGCAGTAGACAGTTTAACACTATCAGTGAAGGTTC
AGGCTGCTGTTACATTACTCAAACTCCTTTACAGCCATTAGATTGAAAATAAGACACTGT
TTGGTTCTATGTCTCGCTGTAACACACTGCGGTCTTGTTCCTGTGTGTGATGCAGTTTCA
TGTCAGATAAAGTCCATTTTACATACTTAGCTCGAAATCACAAATGTATCCCACGTTGTT
TTACAGTGTATATGACATATTTCTCCTTTTGTCTTTAGACCTTTGATTCAAATAAGAAAG
TAGATGTTAAAACATCCTTGTGACATGAACCATAGGGAAGAGGTGCGCTCAGGGTGTATG
TTTAGGTTCTCTAatttagtgtgacaaacgaaggcacaaaaaaagacaatcagacaaaaa
atgtggccattaaatgacatagaggagtaac
>NODE_943_length_352_cov_1.130682
GAGTAATTAAAAAACAGCATCTGTAAATACTGGGTCTAGAGAAACTCTTTAAAGGGTAAA
AACACGTTGTGTTAATTACTTTTTTGCTTACATCTGTTTTTATTCCTTTTCAACTATGCA
GTCAGATAATGCCTATTTATTATTTGGAACCTATTAGTTTTGAGGCATTGACAGAGGTCC
TGACTTGTGTGGGAAGTTAATTCAGCAAGGAAGGAACAGAAACGCAGCGCCAGGCAGAGA
GATGAGCAGGCTGGAACAGGGAGACACAGCTAAGATGTGACGGGAGAAGACAGACAGCAG
ACAACAGACTGGTGTGTGTGACTAAACTACAGCCTGCTGGCACAACTTCTTCCTGGCAAC
TTACAAGAGTCCGACTTGAATATGGATAGCAAccacgagccactgaagacagggcacaac
agagtaaaaaaggccatttaatttctttgtgcatgctaatttcttgcttcctgaaccacc
actgttcatgtttcat
>NODE_945_length_448_cov_3.968750
TAAATCACACAAAGCAATTTAACTTTTTAATCTTCAGGGCATAAATCTTCTGCCTACAGA
GCCTGCTCTTTAATGATATGCAAAGTTATTAATTAGAACGACAGCCACATAGGGGCACCC
TTTACAGGTTGATAATCCATGTAGAAACTTTTATTCATTATATGAAGTGCAAATTTCCGG
CACTGAAAGTCATACATCTGATGTTTTAATAATGCCTCCGCACTCTCCCACTGCTGCACA
CATGGTGTTAGAAGCACTCCTGTCGCTGTTTTTACTTTTAAATTAAATTATCCTCACTCT
GTTATAAATGGGATTTCATTTTTCACTCAGTGATACAGCGCTGCAGTTCAGGAGGGGAAG
GGAGGGAAAAAAAGATGTTGATTTTCCCACGCACCTATTTTACCGTTCTCCACGTTTATT
TTAGACTGTAGTATCTCCAGTTCTGCTCCAACATCAAAACCACCTCGGAGAGACACAGTT
TCCTTTAAAAGCTGCAATCCATCATTGCAATAAAAGACACAGAGGCGATGCATGAAATAC
GACTTCTTCACTTGTATTTGCAGCATTACGTTTATTCTTCCACTTTTAGgtg
>NODE_947_length_323_cov_1.835913
CTCACTAAGAGGTACAGAATGACAAAGTAAAAAGTCATAATTAATGCAAGAAGCCATTAG
GGGCATCTTAAAGTATCATAACATGTCATGACAGGCTGGAGATGTGATGCATTAAATCAG
ATTCCACCAAAGGTGATTCAGGTTAAACTGGGACATGACCGCCTGTCTTTCCAGCTGATT
CTCCAAACCTCGAAGTCCACGGCTCTAAATCCTAATGAAAAATAACAACAGCTGACAGCA
GACTTCCTAACAAGGCTGCTCGCGTAGCTATTCTCTGACAGTCATTTATTATACTGACCA
CTTTTTTTCTCCTCATAACCCATCACAACCAATTATATCGCCTGCATAATACAAGACATT
CTGCCAACCTAAGCCCTTTACTGCAGTTTTAAAGCCATTTTTAGTGCACCAACTATGCAC
TTGTCTTCCACACCGCACCTCAAATAAGTTCCCTCTCCAAAAGTGAc
>NODE_949_length_361_cov_1.750692
ATTACCAGGATTAGAGCTTGGCAAGCTCCATATCCCAAAATAGATTTCAACAATACTCTA
TGAGGATGCATTAAATAAATCTCTGCTCAGCTAATCCGTGGAACAGTTCACATTTTCGAG
AGAGACACTCCGGTAGGACAAAAGCGCCGCTCTGCTCGCCGCGCCTTCATCTGGGGACAG
ACACACATAAAGAGAGATATTTAGAGAGAGGGGAGGGAATGGTGGTGGGGGGGAAGAAAT
CCTCCACTAATGTGACAGAGAATTCTCCAAAAAAATCATCATTGTGTGCTCTTGCACTGC
AAAGCAGATTCTGTATCACTCCATAATTTTCTTTTTTCTCGAGCAAGTGCAATAACTTAA
TTTTAAAGGCAAAACGTGGACATGAGGGCCATTTCGAAACATGTTGTAGATAAATGTTAA
TCACATTAGCATTTCCCAGACTTCCGTAAATCTCCATAAATAGCATGCTGAGGTTGATCC
CTCTTTTTTGCCCATtgaggcaaaa
>NODE_952_length_295_cov_1.322034
GTAATCAAACAAAAAGCTGAGCGCTCATCTAACAACCAAGGTGTTCAATTTGAAGGTGTC
AAAATCTAAATGTTATTTTTTTCCGCCCTAGATAATGATACTGGACAAAATGCAAATGCC
CTTGGAGGCAGAGGGAGAAGACAAGGAAATGCACATGGAGATAGGGCGCCAGAACAAGGG
GGCCAAAGAAGAGCACAAAGTCGTGGGAGTAGTCAAGGTGAAAGGGAGGAAACAGATAGA
GGAGGCGAAGGGATGCGTGGGAGAGGAAGACGAGGAAGAGCAGAGGCAGGGAGAGGAGGA
CAAAGAGGTGCAGGAATAGAAGGCAGAGTGGAGACAAGTGATGGAGGACGAGGGAGAGGA
AGAGGAGGAAGAGCACAGGCAGGGAGAGGAGGACAAAGAGGTGCAGGAATAGGAGGCAGT
GGGGATCCAGGTGAGGGAG
>NODE_953_length_368_cov_1.472826
CTGACCTTTATTCTGAAGGTAAACCTCCATTCAAATGCTAACAGTGAGTCCTACCAGGAG
CGATTATCACGTCTGGAGGGAGACAAAGAGTCACTAATTCTGCAGGTGAGATTAGTCACT
CCACCGGATGGTTTTCTTTTTTTCTTTCTTTTTTTTTGCATGGACATTGTTCAATAAAAA
ACAATATTATTTCTGCCTGCCTCTATGTGTAAGATCTAAATGATTTATAAAATCCTGCTG
CACTGGCAACACCTTTATCCTCATATGCCTGGACTTCTGTTCATAAAGCTGAATCAGTTT
CATTGTATATGATCCTGCTCAAACAAAGGAAGACACATGATACCACACTGTCAGTGGAAA
CTGAATCTAAACAGTTCAGATATCACATAACAGTGTCAGAGGACACAGGCAAGAAAAGGA
AGGTAAAGGACAAAGGTGGATCAGAGTATTGTGTTGTAAATGTTGCGCAATTGTGCGTTT
CTGTTCCACTGCATGAGTGAAACAACAGTAAc
>NODE_959_length_399_cov_1.771930
CTAACTGCCGTGACTTTTCCTTCATTTCTTTTGTTCTCTGCTTATTAAATGCTATAACAC
ACTTTTTGTGCTCGGGATTACCATGATACTTCCTGGTACTCATGGCTTTCACATTCTGTC
TGTGCAATACATTGACCCGATATTTCCACATACTTCTTGCCTTATATGACTCCCTAAAAA
ACACATTTTCCCGATACGTGCGTAAATACCTTTCCTTATTTCTTTTCAGAACTTTCTCCC
TATGCTTCACATTTTCCCGATATAACCGGAAACTCCTTCCCTTAAGCTTCTCCCGATATA
AGTCCTTTTTCATATATGTCCTTTTAATTCTTTCCTTGTGTTCCTCCCGAAACAACGCAT
TTTCTTGGTAATTCATCTTCCACTGAAATTGCCTTTTCTTCTTCAAATACCTTGAACGAC
TATCTTTGTTATTCATACTGCTCTCTGCCTGTCCTTTTAACACATTTCCTTTCCTTCTAC
ACATAGACTCCATGTTGGGCAAACCACCTACTCTGCACAAATTAAagcaaacttgctcat
cac
>NODE_960_length_149_cov_1.986577
TTTCATGCCCTGAAAAGGCCTATTTTGCCACACAGTGGTTCACTGAATTATATCACACAA
AGTCACTTGAAACAACTTTTGCCTTCATATTTATCATATGTGAACACATTTTAACATGAA
AACCTGGTTGGAAACATTGTCTTTGAAACACTGCAGTATTGCTGTTTTCATGCTCTGAAA
CAGCTTTTCATGCCCTGAAAAGGCCTCTTTTGCCACATAGTGGTTGACTGAATTATATCA
CACAAAGTCACTTGAAACAACATTTGCCTTCATATTTATCACATTTGACCACa
>NODE_961_length_341_cov_1.082111
CTATCTTCAAAATAAGACCCTCAATAATCAAATCAGCTCATTCCTATACATAAATAACTG
ACGACAAATACTGTGTTGGTACAAGTCATGGGCATAGAGACAGAAAATAATGCAGAGATG
TGAGCATAAAGCAATAGTATGTAACCCGTCTGTAAATCATGTTAGCTACAGTTTGGTTTT
CGAATGCAAACAAGGAAAACAGACGTCCAAACACATAGCCTAAACACTGTAAACAATGCT
AGTGTTGCCACGTAAAGGTCGTACATGACTGTGCTATAAACTGCAAATCCTTCTCAGCCA
CAACCGGAATTATTTGCATACAGAAAACACGAGTTTCCCAGAGACGCCCCTTTGCTGTTA
CTGTGTACAAACACTTTTGTATATTTGTACGTTATGGCTGTTTGACCTGATAGAAGCCGC
TGgaacagagcggacgtctccacctacaacagcgtggtagagctttaaggagtttctttt
agcag
>NODE_962_length_323_cov_1.919505
TGACTCCTTTACTTAGTGAAAACTGGAATACTCCATCAGAGGACTTAGATTCATCCATTA
TTTTGTGCATAAGGACGTCAGTAATGAACATCACAGAGTCAAATTTGCTCTGAGCCCTTA
TGTGATTCATGTCAGCGCTTCTTTTAACAAACATTTCTCTCAACTGCCGCATCAAAACGT
TTCAATTCGAGCATAAGCAAAGACGAGATTGATGTGTTCCTCCAAGATATTTTCTCTAAG
TCTTAACTCATTCCGTCACGCTGTCGCCGTCTTTTCTTTTGTTGTGGCTCCCCTGCTGTG
CTGATTGTCCCTGGCGTATAGCCGACTCTATTCTTTGGAACTTAATGTTTTACGAGCAAA
GAAGAGGATGACACACAAAAAGGCTCGCTGCCATCCATTTCTGTCACCGTAGTACACCAT
CCATAGTAAAGCACAGTTAGCATGTGTGAAACAGGGAGGAGAGGATa
>NODE_963_length_311_cov_1.739550
ATGTCATCACTGCCCAGCAGCTGGACAAGAGTCCCCAAGAGACCCTCCATCCCCTCCTTC
AGAGAGGACAGTGTAGCAAAGAAAGGGGAGGGGGGGACAAGAAAGGGAATAACTTTGAAT
TAATGGAATTATATAAATGAGCAAATAAACAAAACTAGATGGCCCTCTATGTTGTATGCA
CTTGTCATGCTTTCAACAAACTCATTTCATTTTACTGAAATTGTGCATGTGGTAAATTTG
TTACACACACTATAGGCATTTAACACATTTCTAACAATCACAGAGCCGTGGGTGTGTGAA
AAGTATTTATGATTAAAGAAAAAGTGTGTTGTACCTGTTTAGTGGCAGCATCTGAAAGAT
TCCTCAGAGTCCAGAGGCAGTTCTGGACCAGACGCTGGCTGGGGTCTGTCAGATGAAGCC
CCAGGGCCTGCATGCCTcctacacataaaatcaaa
>NODE_964_length_297_cov_2.252525
CTGAGCAAGAACTACAACCTGGAGGATTCTGGAGTGGAGCATCTTTGTGATGGACTGCAG
AGTCCAAACTGTAAACTGGAGACTCTCAGGTCAGTTCACTGTTTTAATACATTCAATTCA
AATCCTGGTTTGTGGTTCATAAATTTTCAGTATTTTAGTGAAAACAAATCTGGAGATGTT
TCAGATTGTTGAATGAATCCTCTGATCAGCTGACTGCAGTGTTCCAAGATGGAGGACACA
ATCCACAGTCCTGCTGTGTGTCTGAATGTAAAGCTGATGTGAAAGTGATGTGAGGCTTCA
GCAGTCTGACTTCCACACATCCAGTCAGTGTGTTTGAGAGTGGACTGAGGTCAGCAGATG
TTACTGATGTGTGGACATGAACAGGTGGATGGATGTTGAGCTGACATGTGGATGATGTGT
GTAGAAGGCTGACATGATGAT
>NODE_966_length_279_cov_7.795699
TTCCTGACGTCGTAGAGACTCGGGAGTAGGCTCAGTGCGATCGCGGCGGCAGCAAATGGG
GGGGTAGACACAAGTTTCATGTCTCTAGCACTAACCGTTTTGCCAAACCCTCACCCCAGG
CCCAAACCCTAACCCTAACCCTAACCCTAACCCTAATTCCGGACCTTACGGCTAGGGTTG
GCCCATACAACGGGACCCAAAAAAGTGTCACTACAAACCTATACCAATCAACTGAGAGCG
GTCTGAAACGCGCTCTCAAACGCCTCCTACGGGAACTTATCTTGGCCTCAGCACTATGAC
ACTGGCTGCGTTATGCACGTCCCATTGTCAGTGAATGGGAGAACGTTTTGGCCAATATCT
CCGCAACCAGACGTGCTAGACACCTGGAAATGCCACCTGCCCCACCTAATTTGGCTATGC
CGA
>NODE_967_length_145_cov_3.151724
CAGGAAATTCTGTGGACACACCATTTGGCAAAATTGACCTTTTCAGCATGCCAAACGCTG
TTTCAGAGCATGATGACAGCAATACTGCAGTGTTTCAAAGACAATGTTTCCAAACATGTT
TTGAGTTCACAATGTGGTCAAATGCGATAAATATGAAGGCAAATGTTGTTTCAAGTGACT
TTGTGTGATATAATTCAGTCAACCACTATGTGGCAAAAGAGGCCTTTTCAGGGCATGAAA
AGCTGTTTCAGAGCATGAAAACAGCAATACTGCAGTTTTTTAAAGACAA
>NODE_969_length_326_cov_1.432515
TATAGCAATAAAACAAAGTCATTTACTCATTAACTGCTTTGGGCTGATGGTTTCACACTG
TGTGTAATAAACATGTATCCCTACGTCTGTGGCAACACTTCTTGCGTCATTTGTCAATTA
AACAATGTTTGGCTTTTCTCCCGGGCTGCAGGGTGGTGCGGTGGTTAGCACCGATGCCTC
ACAGCACGAAGATCCCTGGTTCGCGTCCCGGCGATTCTTTGCCTGGAATCTTTCTGTGTG
GAGTTTGCATGTTCTCCCCTTACAGCGTGGGTTCTCACCGGGTACTCCGGCTTCCTCCCA
CAGTCCAAAGACATGCTGAGGTTAATTGGTGATTCTAAATTGTCCGTAGGTGTGAATGTG
AGTGTGCTTGATTGTCTGTATGTGTAGCCCTGTGATAGACTGGCGAACTGTCCAGGGTGT
CCCCTGCCTTCGCCCAGTCAGCTGGGATAGGCTCCAGCCCCCCCGCGACc
>NODE_971_length_294_cov_1.442177
CTCACCTCCTCCTCTCACCCACCTAATCTACCTCCCTGTTACACCTCCGGATTGACTCAT
CACCTCCTGTTATTGCCCCCGGTGAAGGATCCCTCCTCTAAATGTGAAATGTCTCCTTCC
TGTCTCGCTGTCTGTCTCCCAGGTCCAAGATGGGCATCCTGGAATTTGGGCATCTTCATC
TGTATCCGCTGTGCTGGTATCCATCGAAACCTGGGGGTGCACATCTCCAAGGTCAAGTCC
GTCAACCTGGATCAGTGGACACAGGAGCAGGTCCAGGTCAGAGGTCACGACTGTCCACAT
TTATAACAATCCCAATTGTCAGTTTCTGATTTCCAGCTTAGAAGACGGTAGTTTGTATTT
GTAGTAATAGTGGGACGCgattataaaaacttatctaattaattagaggctttggattaa
ttaatcgccattagtcac
>NODE_972_length_308_cov_2.090909
CAAACTAAAACGCAGAACGCCGCGGAACAAACCGAAACACCAGGGAACAAACTATGCAGA
GCAGACATAATGGCGTGTTCAAAACACTTACTCAAGTCTGGCCTCATTAGCACCACCAAA
GGGATGGAAATAGACGGCGAAATGAGAGAACAGAAGGTGGGAGAGATTGGTATGGAGAGG
GATGAATTGTAGACGGATTAAGAAAGTAAAGAGGAACGGAGCGAGACTTGGAGACAAAAA
GAGGGAGAAACAAACATGGGAAGAGAGACACGGAAGGTTAAACAAGAAGAAGTCAGCGAT
ATAGACGAGGGAAtaagagacagatggcagcagataggcagagaaagagagcggcgaaga
cgaatagaaaggcccgaaaacaagaagagtcaaaaagtgagcaaggaggagagcgactgg
ggtaaaagggggctttgaaatgcgctagtaac
>NODE_973_length_357_cov_1.397759
TTTCCCATGTTTGTCCTACTAATGATATATTGAATGAGTTTTCACAACCTTTTGTCAAAC
CTGAGGTTTCTCTGTGTTGTTTGGGAAAAGAAGACAGAAGAGAGCATTTGTTTGAGGAGG
AAATGTGTGGACAGTTGAGAAGTGAAGAAAGGATATTTAATTATTGCGTGATAGCAGATA
AGCCGATACTGTACGAGAGCAGGGAAACGAACAAAGGGATTTAAAAAGGAGGTGATTTAT
AACAGGTTGAAAAAATGGAAGAGGACAAATGGCAATCATGAGGAGGAGGAGGAAGGGAGG
AGACCCGGGGATGGCCAGTTAGTTCATAAGGAAGTGCTGCAGGCAGTGAGAGAAGGAGTG
AGGAGTACTGAGGTCATGCTGGCATATTGACGCGAACAGAGAGCAGAACAGGGCCAGACA
AACAATTTGTTCACTCAGACCTCATTTACATTGATGCcgagcaccaggaaggttgtcaga
gttttagacaacatgacacag
>NODE_974_length_351_cov_1.170940
CTTAGCTTTAAATACGGTATTTGCTTGATATTGTAAATTGTGATGATCAGCCGAGCCATG
CGTGCATCGGGCCGTCACATGATGAAAAGCACCAGTGTGAGTGGTGAGATCTACGGCATG
GAGCATGCCGACGGCAGCCAATCAGACACGGCGCTCGGGAGCCTGGGGAGTGGGATCAAG
AAGCGGCGCTCGAGCCTCAGCCAACGTGTTGTCGCCATCCTGCCGTCCAGACGGAGTCGG
AGTACCTCTCAGCTTAGCCAGACAGGTCAGAGAACAGGCTGACTGACAGTCTGAGCAATC
ATCACACAAGCTCACAGAGGCAGGAAGAAATACAAACAGAAGAATGAAAGActtagaaaa
attctgtgagaagaaaaactgttgacacatttcttgctctcatcctccactcaaacatca
gaaatatcatatcacctatcatatctccagggtaaaactaatgtatcagcaatagcgtat
aacctcaaaatgtag
>NODE_977_length_298_cov_1.895973
GTGATTATCTGACTTTTTCAGAAAGAGCTACCAGATATACCAATGAGATTCATCCATTTT
GATGTCTCTGATAAGGAATCATATTCCCTTGATTCAGTGGGAAAGCATGGCTTTGGTAAG
TTCTCCATTTTTACCAGTTTATCAAAGGCATTTGATTTTTAGATAATGTGAGATAACTGT
CATCTAAAATCCATTTTCTGCAGCCATGGAGATTGGCCCTCAGCCCCATGGCGTAGTAAG
ATCAAACATCTATACAGCAATGAAAGATGGTGTGCAGCACGTGCTTGATTGGGTCCGTTT
ATTTAACTCAGGTAAAGGCTACTACCTGAAGATGCTTTTGTTTTGCCACACAACTTAAAA
ATGTCAGTAGTCTTAAAAGATAtttgtgtcctataagctcttgttttgcttttatcatca
ggtacagtgtttaaagaaggat
>NODE_979_length_315_cov_1.574603
GTGGGTATGTTTGAATGAAGTCACAAGAAATATGGTCATGTAAAAGTGATCTACTTCTCA
GTGATATCACTTTAAGAGATTAATGAAGCAGCAGTATTACGCATAGAATGTCTTTGAATT
GCTTTACTGTAAGGAGCATTTTGGTTAGGTTTTTGTAGTGAATGGTTCCATATTTTATGT
GTTTATGTGGGTGACAGCGAGAGAGCAAGAGAGATAGAGAGAGAGAGAAAGCAAGACAGT
GAAATCAAAGACTGAGGGAAGGAGTCACCTGACAGGATGTCACATGTAACAACTTGAATG
TTTGTTTCTTTCAGCACTTTACATTATTGTACTGAGTCAAAGGAAGTAAAAGATGCCAAA
TTGTTGCCACACGCACACATTTCCATTACATCAGAAGATAttacattaacttaaaatatt
ttcctccttgagacaaacaactactttcttaatcctaac
>NODE_981_length_332_cov_1.391566
ATTCTAATAACAAAATAAAATAAAATAAAATAAAAAGATCTCTTGCATGCAAATCCTGCT
AGCTTCTTATCAACCTTGTATTCTCTGTTGACATCGGTAAGCTGCCATTGGTCACAGGGG
ACGCCCATCCTCTCAAACTCTGTCCTAAGGTCAATGAGCTGCCATCCTTCCTCTCTCTGT
TGGTCATTTTGTTTGGGGTTGTAGGAGAACGCATAGAGCTCCTCATAGCATACTGCACAG
AGAAGAAAAGCAGAAAGTAAGTCCTTAAAATACAGATAAGTATTAAAGCACAGTTTATGT
ATGTAAATATATCTCCTACACATGTAAAGGATCAAACAGATGTATaatttataagtgtca
aaaagaggtagacgaaagaacgcaaccagccataagtgatagggcagaaatgcctgtaat
ggacagaggaaaacacagaacttgacacaaacataagctgaaacccacctggtcgt
>NODE_982_length_410_cov_1.419512
ACTGTATTTTTGTATTAAGCTGCAGTGTTATTTCTGCTGTAAAGTTGGACATTTTAACAT
GGGCCTCTCTATCAATGAAAACTGGCTGTAACAATGATAACTGAACACAAAGATGGTGAT
AGCTGCAGCCTCAAAATGCTTAGGAGATATAAAAGTTAAAAATGTAAAAATGAGACTAAA
CATGTTGAGAACCTGATTAGGTTTTGTGTTTGTTTCCAACTCATCCCATGAGATGGAGAG
ATCTAGATCACTGTAATGTCCTGAAACTCTTGTATATCAGTGTTTCCAGCGTGGCCTTGC
CGAACATTCCTTGGTGTTTCTTTGTTTTTTCCCTTTCCTGTTTTCCCAGTGCCCTCCGTC
TGTCTCTCTGTCCATTATTTTGTTTGTGTGTATGATGATGTGGTCTCCCCTCTCCTGTTT
CTCAGCTCTGTCCATGCTCATCCCTCATCACCTCCCTCTGTCTGCTCATctgtgtgcagt
acatctaccgcagccctccaaccattcttcacccgacggttgttttaaacacaatggtag
ctccacttcatgac
>NODE_983_length_290_cov_1.003448
TTGCTCTATTTGATCAGAATCCATAGGGATTGGCCTGTCAGACCATGTTAAGTCAACTAA
GGATAGGCTACACTCACTGGTAGATGTGCTGAAGGGTGAACTGGAGAGTCACAGTGAGGA
GGAGGAGGAGGAGGAGGAGGAGGATGATGAGGAGGAGAGGGGCAAGACGATTAGATAAGG
GGAAGAAATAGACACATAATGGAATAAAAGTGGAATAAAACACGTCTTATTCTATGTGTT
TCTTATGTTTTTCCACTCACACATGCAGTGAGTGTACCGAGAGATTTGTCAACACAGAGG
aatgtcggtgtacagaaagaggaatggtggaaatacagagtgagtgggagagagaacgag
agcagagacaaaagaaagagaactgaagagctgtgataactgcacctcacatcttcagcc
gtgttcctaaaaag
>NODE_989_length_318_cov_1.915094
ATGTGCAGGAGAAGATATACGTGAAAGTCAGGGGGAGGAATGCAGAGACGGTGTAAAACA
GAAGGGGGTATTGGTGGATGGATGCAGGGGGAAAAGCGAGGAGTGGGCCTCATGGATGAC
AGGCAAATGTGAAGACAGGGAAATGAAGAGATGGATGAACGGTGATGGCAGGAGGAGAAA
GGATGGTGCAGTGGTGGTAAGGAATAAAGAGAAAAACAGAGAGAGGACAGAGACAAGACG
AATGGATGACGAACAGGGAACACAGTGAAAGTAATAAAAAGCCCGGTGGATTCCTCCATG
ACGACCTGCTCATAAATGTGAAAAACAACATGAATACTGGAATCTATTTGCCCAGAATAA
ACCGTTCCTGCAGAAAACAGCCCAGCAGGCTAGGACAGAGCTCAGCAAACCACTGCAGTG
TCTTCACAGGTTTTACTGGTCTGGCACATTTTACTTGACTCt
>NODE_990_length_299_cov_1.682274
CTGACTCTTCTCAACATCACAGTAATTGTTGGCATTCCCCTCCACAACTATGTATACCCT
AGAGAGCACTGAGCAGCTTTATCCAAGAACAGAATCTTCTAACTTCCTGCTCAAACGTAT
TTCCATTCTTTCAGAGAGGTGCTAAAACAGAGTTATTAAAGGGTAACAGAGAAAAGTAGG
AAGACAAGTGCACTGGTAAGGGGAAGTCATAACTGAAAAAGGTACTGCCTATTGAAGATG
AGGCATGCAGCCAACACAATTACTCAGAGATGATGTACTGAGGGTTTTGTCGCTGTTTTT
GTAGTTTGTAAGGCCACAGGAAAGACGTAGCAATGACAGAGTTAAGAGGCTAGCTTCTCT
GCAGACCATTTGTGATGACACCAGGCTCAATCCTGCGCatctgtgagcttgtgagtgcgg
ttttgtatgtgtgtgctggttta
>NODE_991_length_371_cov_4.638814
AGTTCACATTAAATTAAATGGATCAATCACTCTGGGTTTGTAGGGTGTGTACGTGCATGC
TGCGTGTGTGAGATCTTTGGAGAAGTGGCCAAAGGGATGCCTGCCTGCATACATTGCAGG
AAGTGTGTCTTCATATTAGTATGTCCGGCAGTCTGCTGTCCTCTGTGTGATATTGATTGG
TCACATTAGGGAGTCTGCAGGTCAGCGTTTCTCAAATGGGGACAGAAGAAGATGGAGAAG
GGCAGAGAGGAGGCATGAAGGAATTACTGGAGGGCACAAGTGGGCAGGATGGTGAGAAGA
AGACTTGTTGGAAGGACAGAAAATTAAAAGAGATCAGAAGAATGGGGAGATTTATTGAAG
AGTAGCAATATTGGTGTTGTTTTGGTCACGTGACAACAAGCTCAGCTCCGCCCCTTCCGT
TCCTTATAGTATTGATTTGATGTGCTACAGCTGGCTAAAGATGATCTATTGTTCTCGCCT
TCGTGCTTGTTGTTTACGTGTTTGTTTAcactata
>NODE_993_length_345_cov_1.176812
GTTTGTGTTACAGTTACGTTGTTTTAATTGTGTTCTCTTTTATTACAACAACAAATGAGA
AATCTCAAACACGTGTACAATCATGCCGCTCTATAAACGTGACTGTATGTCGACGCTGCT
TCGTTCCTTCTCGTACCTGGTATCGGTCAGAGTGAGCTTCCTCGGCCGGTCGAGGAGGTG
AAGCTGGAGAACCTCCTTCACGTTTGATGTGCAGAGAGAGCGACAGGGACTGGACAAAAA
CAGAAAGAGATAAAGCAAGGGCCGGACGACGGCGGCCGTTCTACCGAGTGTGGTGAAGAT
TCAAGAACCACGTTTACCTTCGGCGTCCGTATGAGGAGATCATGCTGCACTGAAGAACCG
CTgtagggaacagaagaacaacttattataacagaaaactacactgaagatcaactacaa
catttcccagatagaagttgtttcttccaaaaaaaacgttctgagaaagttctgcaaagg
tctagtaat
>NODE_994_length_356_cov_1.901685
GACACTAATAACATGAAGCATTAGGTCATTAAAACATGTGTTAAAAACAGCCACAGATCT
ACCAGTAGTGGACGGCATGCCAAATGCATCACATGTGCCACAATCAACCATCACAAAATA
ATCCCTATGCTGAATAATTGCACTAACCGCACCATGGAGATTCAACAAACACATGCCCTC
ACTAAACAATACTTTTTTCATGTTATCATATATCAGTGAGTCTTCTCCCTTCTTTCCAAA
CTCACTGTATATTGGCACACTCATTTGTACTATCCACTTCCTCCCAAACACATTGTGATG
TTCCATGACCTTGTCACTACCAAGTACTGTCGCGCATTGCTCCATTACATGTAACGCTAA
CTTGCTTCCTTCTACACATATTTCATCTATATCTGACTGTTGCCATGTGCAGACAGGAGC
AATCACATGTTTGATTGCGGCTACAACACTACTTGCTGTCAATGCATGCACATCATGTGT
GTAAGGTGCATTTCTGACAt
>NODE_995_length_460_cov_1.869565
CTTTCATACCTTTCTCTTTTGTCTTTTATTCGTTCTTTTCCCCTGCTTCTACCTTTTTTC
GATCCTGTTGCTCTCCACACTTGTTGTTTGCTTCTCTCCATTTTTCTCCATCGTTCGTTC
CTCCCTCTCTTTCTCACTTCCCTCCTCCCCTTTCGCTTTCTCTCCCTTTTTCTGCCCAAA
GTTCTGCAGCCCAGCTGGCATGGTTTTCTAGTGGTGTAGTAAAATATAAATATAATAAGG
ACGTTTTTGAGCTGGTGAATCCATTCTGAGCAGAGAAACATCACCACAGAGCCCACAGAT
GTGGCACATACTCAGGAGAGAGAGAGGGGTGGAGAGAGGGAGGAGAAAAAAATCCTTCAT
TTGACATAGAGAGAGTACAGCAGGAGCACTAGACTGCATTATTGTTGGCACTACCGAAGC
TACCGGACTTGTTATTAGGACACTTCATACAAATTTGACTCAAGTCTTTGTCAACAGTCT
TCAAGCAAGTCTTCAATCTCAGACCTCAAGTCTTATTTTTAAGACTGTTTTCTGCGCACA
TGTAATTAATAAATAGGCCATTCAAGCACAATTCAAAGGATCagagagaaggtctactac
tgac
>NODE_996_length_301_cov_3.046512
CTCACCAGGACTAATGTGCAAAAATCAGGCAATTTAGTGGTTAGTTTGCTTAACCTTTAC
GAGACTTCATGGTGTTTTTTGTTTGGTTTTGTTTTTTAAGCAATGTGGTGTTTCTCACTG
CATAAGAACACCTCTAAAACTTCATTAGTCACACTGTTACTTGGCGAACTGGGTGATTAA
GCATTTTCTGTGTCAGTTCTGGTTCTAACCAGCCGTTTCGTTGCCTAATCTTTTGTACTG
TGGTATTTTGCTGCTTGACACTTGGGAAAAAGTCTCACCCTCGATCCTTTTCTCTCCCCT
TTTTACCCTCCCTGCCCCTCTTCTGTCTCCTTTGCTCTTTGTTTTTCTTTCTCCCCCCTC
TAGCAACAACCAAACTACTGGAGCTTCAAGGTCAGTGCCAATATTGTGTTTGTGTTTCGC
TGTAAATCTGTGCCTCTGTGTGGAt
>NODE_997_length_323_cov_2.006192
TGAACCACTATGTGGCAAAAGAGGCCTCTTCAGCGCATGAAAAGCTGTTTCAGAGCATGA
AAACAGCAATACTGCAGTTTTGCAAAAACAATGTTTACAAACATCTTTTGACGTCACAAT
GTGCTCAAATGTGATAAATATGAAGGCAAATGCTGTTTCAAGTGAACATCTGTCAGGAAA
TTCTGTGGACACACCATTTGTTAAAATTGGACTTTTCAGAATGCCAAACGCTGTTTCAGA
GCATGAAAACAGCAAAACTGGTGTTTTTAAAAGAAAATGTTTTCAGACATGTTTTGACTT
CACAGTGTGTTTAAATATGATAAATATGAAGTCAAAAGTTGTTTCATGTGACTTTGTGTG
ATATAATCCAATGAATACACTATGTGGCAAAAGAGGCCTTTTCAGCGCATGAAAAGCTGT
TTCAGAGCATGAAaacaggaaaactgccggttttcaaagatagtgtt
>NODE_1000_length_369_cov_3.658537
GTTTTCCTTTGTGTCCTCCAAGTGCATGACAAAGAAAGCAGCTTGGAGTCGTGTGGGTAA
GAAGACACCAATGTCACTGACAAGATGAGGAAATACACTCCAAATCGTATCCAGCACTCT
GGTTATAAACCTCTGGCCGAGTGCAGTCACTGCCTTTTTGCTTTGTCTCCCCTTCAAAAC
ATTGTCACAAGGCTCTCCCTCCCTTCCTCCTCTTCTTTTCTCCTCTCCCTTCCTTTCTTC
TCCCTCCTCTGTCCTGTCCTTTTAGATCTCCACGTCGCTTTCCTCCTCTCTGGCTGTGAA
AACCTGCCGTGGCCAATTATGGAGAGACAAAGGGAAGGACATGGATGGGTTCCCCGGCAG
CACGGCCAGCCAGCCAGCCAGGCAGGCAGGCAGGCAGCGAGAGGCAGGCAGGCAGCCTTT
CAGTGTTCCTGTGGAAAGCAGCTCCTCATCTCTTCCCCTGGCTTCCTGCTCTGAGCACAG
GGAGCTATGTAACACAGGAACACAAtgcagcga
>NODE_1001_length_364_cov_1.494506
CAATTTGTTTATCTGCAGGCCCACATCTCTCCAGTGCCGAGCTGATAATTTTCTATCGGC
ACAGACAATGGATCAGTCAGTCATGAACTCTTCACAGCCATTACCGGGAGACATTTTGAT
TAAGTATTCCTAATGTAGTGGATAGGAAAGAATGAAAACACTCTGCCTGCCAACTTTTGA
TTGACCATTAAGCCACTGATGAATGTGCCTGTCAAAGAGGAGACAATTACCTCAACAATG
AAGAAACTCTTCTGGAAGGCTTATTTCTCTATAGGGCTGACACATTTACCAGAGTACAGG
CGAGGCAGCTGAGAGCGTGTAAAGGGATCACTTAGGCATCTCCTCAAAAGTTCTCTGAAT
AAAAACTGGGGGCATTGTTTTTAAGAAAAGGGGGCTTTTGGAGGCTGAAATGTGGGAAAA
ATATTTAGTGTGCGACTGTAtggcaatgagtgccgatgagtgtgtgtgtgtgtgtaaact
gagaatgtgccgggcagataagggtctc
>NODE_1002_length_291_cov_3.828179
TATATATATTAAAAAAGAGACAGAAACATAAATATGTGGCGTGCTTTTATTCGTGTAAAC
AAGTTAATATAAAGCAAAGTGTGTTTTCATGAATTATTTCCCTAAAATGTCAATGACTAT
TGTTTGCTGGTTTAGGAGTTTTGCTCCGCCCCCTGTGTTTGTCGTAAACCTGGCTCCTGG
CTCCAATAAACCCGGGCTAAGAGCGCCCTGGGCTCGCCTCCTTCTCCAAGGCGATCAATA
GGATCTCAGGCGCACTACAAGCACTCTCTTACGTAGACATCCACCAAGGAGAGAGCCGAT
ACAACAACACGGTTGATCTGCTCAAACACAAAAATCTACCTGCTTTCTGAATCATGTCGT
TGAGCCCAAAGCACACAACGCCTTTTTCAGTGACAGATATTTTGAGttcaatcgaggaga
cctacaagaagttta
>NODE_1007_length_332_cov_1.135542
ATACTTGAAGCAGAATATAGATGTTTTTGATAGTATAAGTGGACAAGAACTGAACTTCAG
GGATGGATTTTTTTTAAATTAACCTACAGCTCCTCTGTCGCCATCATTCTGACATAATTC
AGAAGTGGTCAGGAAGTGTCGCTCCCTCAGACCCCGACACCCCTCTGAACAGATGGTCTT
TCACTTGGATATTTCAGCTACTGCTCCACTACTACCTTCTGTACTCTCACTCCCACCTTC
CTCTTCCCAATGATACACACACTCCACAGTCATATTTCCATCACTTCAGAGGACCTTACG
TTTTGTGAACCATAAGCTATAAGACGGTTTAAGGTTTTGGTAAGTTATATGAAATGAATG
TAAGCAAGCGTAACGTCCTCTGAAGCCTTTAAAATCTACATCAGCATCTAGAGGGTGTTT
TGGGAAATGCGCTTATGTGCTTTCTtcgcaagaattacattggttggattagttta
>NODE_1009_length_145_cov_3.696552
CGTAAGCTCCGGAATTAGGGTTAGGGTTAGGGTTTCGGCCTGGGGTGAGGGTTTGGGCAA
ACGGTTAGTGCTAGAGACATGAAACTTGTGTCTACCCCCCCATTTGCTGCCGCCGCGATC
GCACTGAGCCTACTCCCGACTCTCGACGACGTCAGGAAGTGGGAGTAACCTGTCATTTTT
TGCTGTATCTCTGGACGGGAAGGTCGTAGAGACTCGGGACTGAGACCGCCGTCTTCGGCA
TAGCCAAATTAGGTGGGGCAGGTGGCATTTCCAGGTGTCTAGCACGTCT
>NODE_1011_length_322_cov_1.378882
ATGTCAACCCCAATAGTCCAATTGCCCTAGAGCAAACACATTTCAGTTGCAGAACACTCC
CTAGACGACATTTCAAAGAGGATGTTGTGGGGGTGGGGGATGAGAACACGCTTCAGGGGA
AGAAAAACATGGCGTCGATCTGGGAAACGATTAAATCCAGATTCCTACCGACAACATTTC
TCACCCCCCAGAGGGGACTGACACGGGTAGCGGCACAGGAAGAAAGACGGAGGGAGAGAA
AGATGGAGGAGGGAAGAGAGAGATTATGAGCAAAAATGCGGCAGTTATCTTAATTAAATG
GAAGTGCATTTTATCCTCCTCCTATTGATTTCTGCCAGGGGCAGTGTGTGTATTTCAAAG
GGAAAGTCTACTCTGTAATGCTGGTTTGGAGGCTGTATTTTTTACTCATGGTTGACATGA
CTATTGCAGTCAACAAACTACTGaaatactcattaaaagaaacaac
>NODE_1012_length_290_cov_1.231035
CTCATCATCCGTGATGTTAAGGGAAACATTTTTTCTTTCAGATTATGCTAATTTATGACA
TATCACAAATACATATTGTAATCAACATATCTTTGTCATGTCTGTTATTGCTTTACCGTT
GCTCCTCTTTTAGCCAACCTATCATATACTTAATGAAGCAGGACTCGTCATCTTCATAAC
CCAGACAATAGATTGGAAGCTTCAAACATGATGTGAAGGTTGTATTGTCACCCAGACCAT
GATATTTTACTACACCTAAACGAATAGTTGTTGTGCCTAAACCTAACTAAACAGTGAGTG
AAAACAAAACTTAGGTCTAAAAATAATGATTCCACATGGGTGAAGGTCCTGTTGTGGAAA
TTTGCTTCCACCTTCCGTCCATCCTCCAACACAGACTTTGTGGCTCTTTCAAACTGGAAG
TATTTCTTACTAAg
>NODE_1013_length_325_cov_1.120000
CAAACCAGCATTTGATTAAAATAAGCAGTTTGCGTCTGTGAAGATTCGTCCAAGTCGTGG
TGGTCCTAGAAGCTTCAGCATCTGGACTTCTGCTTTCGGCTCTTGAAGCTGTTTAAAAGG
CAGTTTGTGTATTTCTTGTTTTCAGAAATGTAGAGAATCAGTGTAGCGTTACACTCCTCT
TTCCTCCTCCTCGCCATCCGTCTGATCTCTGCTTTCTCCTCCTCGTCGTCTTCCTCTCTG
CCCTCTGCTTGACTCGTCTCTTCATTAGCTCTGTTTAGAGACCAGTAAACCAGCTTGTGC
TCTCACAAACCTCCCAGTGCCCCCATTTAAAGTGCGCACAAACACACACGGGGCCGCACA
AACAAGAGCCCACACggacaaaacacccgcaaacacacacacacaatgtttgtcgctacc
attcagctcgatgtgtgtgtgtgtctatggtgttctgtgcactgcagcg
>NODE_1015_length_292_cov_2.263699
TAGACTTCTGGAAGGACCCAGTCCCACCTGCAGCCATCACCTTGTGTGACTCCCCAGTTG
ATACTGTGGAGCACTTCCGCTGCCTAGGTGGCATCATCACCCAGAACCTCATGTGGGAGC
TGAACATCAGCTACCTCATCAGAAAGGTGTGCATATTTATTTTTTATCTAGCATTATTAT
TTATATTTCTGGTTTCTGTTTCAATATCAAGTTCTCTCTGCCTGTTGTGGGCTTCTATTG
AATACCATTGGAATGATGAATAAAAGAAAGGAAAAGGAGTACAAGAAAACATTTAATCAT
TCAGCTATAAAGATTACAGCAATAGCATGCAATGTAACACACAAACACAAAAACAACTTT
AAAcacctcaaatatcaaaagttaagaatacaatcaacacttcttgattagtggtgcaac
acttatttaaagtcag
>NODE_1016_length_312_cov_1.003205
GTTGTTTTCATACTTGTCATCTCCTCTGCACAATCTAAAGTTCACCTGAAAACTCTGAAT
TGTTGGTTCCAACTAAGTTAATCGTTAATAGTTGTGCCAAATTAGTTTTACTTAAATCAG
TGTAGCATGTAAGCAAAAACAATTAAACAGTTTTGTGCTTTTTGATTTTATGAAATGAAA
ATGTAAAAATTAGAAAATCAAAGTAAATCCTTGTAGCTTTGCTGCTTTTCAGAGAATTCT
GTCCTTTGGTGCTTCATCTCTGAAGCAGAGGAGGTGGACTCTTTATCCAAAACACAGGGC
TTTTTTTTAACAAACATATACTTTTAAAAAGTGTAGAGAATATCAGTGGAACGTAAGCCC
TGAGGCAGTATGTTAATTCAGAATAGTGTATTTTAAGTCTATTATCTGCTTTGGATTTGA
ACCATTAACTTGATGGTACAAGTATAAATTGCTATG
>NODE_1017_length_296_cov_2.331081
CTGTCTTCCTCCACTCCGCTTTGTCCTTGTGCTCTGTGGCCCGGCATGGAGAGAGGGAGA
CGGGCATAGAGACAGAAATAGGAATGGGTTGGGAGTAGGGGTATGGGAGATGATAGAAGG
AGAAGGAGATAGGAGGTGAGATTGTGGCGCCATTGGAGCTCCTCTGGGCTCCTTGCATTT
CTCCCTGCTGCTGCTGCTGCTGTTGCTGCTGCTGCTCGAGCTGCTCTTCCTCTGTACACT
GGGTGGACGGTTACATCCACAGGAGAGAAAGGGGTAGAGAGAGAGCGAGAGAGTACACAG
AAAGAAGGACTGGAGCGCAGCAATTGCCATAGGATTTGCATGTCAGCAGCGATGCATTGG
GAACTGCCTCCCAGGCAAGGGCAGAGCTGACCAATGCTCCAACCCAGCCGGGAGCGCCAC
ATCACAACTCTATTAGTATc
>NODE_1020_length_309_cov_2.388350
ACCTTTTTTTAGGTGATGGTGTAGGTACCAGAGGGTGCTCCACTGATGAATTTGTTTGTT
TGTTTGTTTGTGTGATTTTGTCATGCGCTCCACCTCCACGTCTGCTTAGCTGGCAGCTTT
CCCTCCCTTCCCCTTTCCCATATGTAGGTGTGAGTGAAATGTGTATGTGTACACCTATGT
ATGTGTGTGTATCCCTCTGATTGGATCAGAATATAATCAGTAGGGATTGTTTCTGGTATC
TATCTTCTTTAGTTGGCCTCTCATAGGCCCTTTGTGCTTAGGTTATCTCCCCAGCTTCCT
TCAGATGTCGCTATTGTTCCACATCAACATTTGTTTCCTTACCTTCAGTCTTAGGCTGTT
TCTCAATACGTGTACTTGTCCATACTGCTTCCTCCACGTACAACATCCCAGGCATAACAG
CAACAACCACTCGATTCATTATCCTAAAGTTAt
>NODE_1022_length_338_cov_1.221894
TACATGTTCTGTGCATGTATGGAACATGTTCTCCAAGCATAATTACAACAACTACAAGTC
CGTGGAGTCCACAGCTGTCCATGTGCGCATCTGCAGCGGAGCATAATCCAGGCTTAAGAG
AGAAATAGAGCTTCATCCATTTAGGATGAGAGAGTCCAGTGATACATAATGAGTCGCAGT
GCAAGACAGAAGGAAGAGCAAAGTTTGGGGAGGAAAAGGACACATTTTAAAGGAGGGGAG
AGATTAGGGATACTTGAAAGAGGCAGAAAATGAAAGATAAAAACAGAAATGGAAAAAGGG
ATAGGAGAGTTGATGATTCCGTGTGGTAGAGAAAAACATGTCACGTTTTTAGCCATGCGT
AGGAAAGTTGATTGaaatgactttgtctggcaagcacagtttctttctggaatttggatt
gggggacttttatctattattttgtaggatcaaaactttattgtttaaattagccaggta
at
>NODE_1023_length_305_cov_1.547541
TTAACCATCTTGCATGGTGAATTGAGCCCCACATTTGTGAAGTGTAGCCCTGGGAGTCCC
CTAGTGGCCCCTGCCTTGCTGTAACAAGCATGAGGGGCCCCTGTGGTAAGTGCTCTCTGG
GGACCCCGGCTCTGATCTGGCCGTCCCTGGGGCCCTGTTAATTCGTGCTCTGCTCAGAAA
GCCTCGCCACTCTCCACTGCTCTCCTCCTCCTTCTTTTCACACCGCTCTCCTCCTCTTCC
TCATCCAACCATCTCTCTCTTACTGTTCTTTATGTAAAAGGTGTGCTGTCAACAGGGAAC
TTGGCCAGTCTCATTAAAAGAGCTGGTGGAGGTTGTGAAGTTGTGAcagtgacagagatg
tgcagatcagtggcaaggtggtgtcgtggttggagaaacagtccattaaccaaagcctgc
ggatgtttggttgaaatatgatgtggaat
>NODE_1024_length_293_cov_1.474403
TCAACCTGACCTCTAAACTCCCCAGATCCAAGTCTGATTGTATTGGAACGATCTCCATCC
ACAGAGATTCACCCCACAAACCACAGGACCCAAAGGATTCCTTGCCAACGTCCTTCAACC
TCCAGAGGTCCCGTGCCCATGCCCCGTCGGGTTCAGAGCCGATTTTGCAGCACAAGTGAG
ATCTACACAGTATTAGGCAGACAGTTTTAATATTGTGTCTGATTCATGTCTATTTGAAAT
TTAGCTTCTTTTTTCCTGCAAAGTTTAAACTCCAACAACCCTTGTCAAATAGGAATAATA
AAGCACATGCTTGTTACACCTATATCCTGTTTCTTGTCCAAGTATGTTTCTCTGCACTGA
ACAAAGCATCTAAACGGGGATTATGTATGAAGTCTCAAAGTCAAAGTCAGATGTCCGACT
GGGAAACTCAAGctaag
>NODE_1025_length_375_cov_2.834667
GTTATTAACAGGATCCAAGGTTGGGTTTTTCTCATGAATTTTACTTGAATGTCAGCAGCC
AAAGTAGCTGAAGATTTTTCATTTATTATCTTGTTTTGAATATCTTCCTCGACTCCCCTC
TCTTCCTTTCAAACAACTACTTTATGTAATAGCATGGTATAAGCACAGTTCAAGATGGAC
TCCCCTCAGAGTTTGCATTCCAGCTTCCACTATCAGGCAGGGGTGTGTTGGTTCAGGGGA
CAGAGCAGAGGGGAGGGGAAGGGAGGGAAAGTGGAGAGTTGCTTGATGGTGCACGCTTAT
TAGCCTGAAATATCCATGCAGCAGCTGCACTATTTCCTCGGCAACACCTGTCGCCATGGC
GCTGAGTTGTCGACATGCCTCTGTGTCAGTGTCTGCTTGTCTGAGGAACTGCACATTCAC
AACGTGGCCGACCCTTGGAAAAGACACACACACACACACACACACACACACACACACACT
TCCTGGGCTAATGCCCTGGCATgtgcagaatttagtaca
>NODE_1026_length_302_cov_1.036424
GTTACTTTGTATACGATCACTCATTACCTTATGTAAACAGAGTCTCTCAGGGAAGTTGGA
AGAGAAGGAGAATGAACTAAACTCTGAGAAGAAAAATGCTCTGAAGAGAGATAAAACAAT
CCAGGGGCTCACTCAGGTCCTCAGAGAAAAGGAAAAAGAGGTGAGATTAATCTTTGTATT
AGAAAATGTAATGTAATTATACAATCGCTATTCTGTCTTATCCAAAGCCCTTTTACCAAC
CTGTTTGTCTTTTCCTGTGTGCTGTACAGATTGCAGAACTGTGCCATGAGATTGAGGACa
gggatgatgctttggccaaggctagagaggctgcacataaagcccagctgcagaaatacc
aggtatgtcatattcaacttttatagtgaaccaacccttcactctatatgacaatgctaa
cagaaagttattggctaaaaagtaat
>NODE_1027_length_293_cov_1.156997
CAGAGGAGCAGGTTGTTGGAGATACATTCAGCATGGTGGAACATCTTCCTACAGCTGATG
AGGAACAGGAACATGGAGATAGTTAAGCATCTACAGGATGAGGAGACAATACGACCAGAA
AAAGACACAAAGGAAAAAAAACAGGGACAAAGACACAAAATGATAATGAGTCACAAAACA
ACAAAATGACAGAAACGACACACAAAACCGCAGAAATGAGATCAAACCTCCACTCTAAGT
CTGCAGAGGCTCTAAAACTGTCAATAGCTGAATGTCTATAGTATGTGGAGACAACATTGg
ttccagcagaacaaagttaagctcagctttcacatgacatgttcaaggaccagctgaaag
ttgaaactcgaatgatattttttctgttttcagtttctgaatgatcaactccgtcatttt
ggagactttttaaaaag
>NODE_1032_length_145_cov_1.862069
CCCTTTGAAGTCAAAACATGTTTGTAAACATTGCCTTCAAAAGTCAAAACATGTTTGTAA
ACATTGCTTCTGAAGTCAAAACATGTTTGTAAACATTGTCCTTTAAAGTCAAAACATGTT
TGTAAACATTGTCGTTGAAACTGTACAGGAGTGCTGTTTTTATGCTCTCAAACAGCGTTT
CGTGCGCTGAAAAGGCCACTTTGGCCAAACGGTGTGTCCTCTCAATATCTTGACAAAATG
TCACTTGAAACAGCTTTTGCCTTCATATTTATCATATTTGAACACACTg
>NODE_1033_length_317_cov_1.394322
TGGGCTCCCTCAAGCAAACGTCTGGTTCCGGAGCAGCAGAAATTGGATGACAGGCGAGGA
TGCACATACAGGGTGTCATCTGGGAAATCAAACCCGCTCAGTTCACTTGCTCTGAAAGTC
GGTGAACAGGTACGCCTTCGCAAACAGGGAGGTGGAGAACTCCCACAGCAATTCTCTGCA
AAGCCTGGTGAGGCTGTGAAAGAAGGAGGGAGAAAGAGAAAGAGAGAGCGTGCGACAGGA
AGGTGAGAACAGGAACAGATGGAGAGACCCAGGGATTCTACATTTACAGTCGTTTAAAAC
AGGTGCTATAGATAGCCAAGCTTTCAACCCATCATCTCATCTAAATGATATCATTACAGC
cagaagtcattaaaaaaagatattttcctccggactatatagattttctccctctccctg
gggagcagggatgaaaatgattttagtgcccctcaagtcat
>NODE_1034_length_334_cov_1.353293
CTGACTTTGTGTCCTGGCACGAACTGAGTGACAATGAGCAGGAGACACGTCTCAATTTTA
TAAAGCGCTGTGCGGACAACATGTTGCATGAACATTTTCAGAAGTTTAGAACACTGGGAA
AGAAAAGAAAACATACATAAGGGTAAAGACAAACTGAGGGCACTTAGCAGGCTGCATGCG
GGGCAGCAGGATGCTTAAATCTGAAGAAATCTGTGTAAGCTTATTGTGATGGGCAAATGG
GATAGCCCATCTCCTATGGTACATCCCATGAACCTAAAAAACCCTAAATAAAACATCAGT
ATTTAGTTTGGTCCATCACCAGAAGCTGCATTAGGTCTCTCCTCAGTTTGCTCCTTAATT
CCATCAGGGTAATCCCACGTTATTGCCCTctaacagtaccctaaacggagaataaaaagt
ttgctcccctctagcagtgtattaccaggaaacaacaggccctctcctcattaagtta
>NODE_1035_length_364_cov_2.725275
TTCTCCTAATAAAAAATCTTCAAATTCACTTGACAATTGTATGGAAACACAGCTATGGAC
ATCTGATGTCCCTAAAGCTGCAAATCAAACCAGCTACTGTGAGCATAGCAGCAAAGACAC
GAAGAAGGGAATGAAGAAGGAGATTGTGTATAAAGATTTAAAGAAGTACAGGAGAAAAAC
AAAAGCGGTTTACCAATAGCAGCAGCCTCTGTAAACAGAAAACAACACGGTTTTTTAATA
TTTAATAGGAGTTTAATGTAAAAGTTGCGACTCTGCAGCTGAAATTTGATCTTTACTGCA
AAAAAGTGCCATAAAACAATCAATAATTCCCCATTAGCATCTGCCCTCGCTAGTGACGAA
ACAGAGACAAACCTTTGGAGCAGACGAAACACCAGCTGACGTTGACGTGACTGTGGTGGC
TGTAGCCCTTCTTGGCGTGGAAGTGGTTGGTGCAGATGATGGCGGTGTTGGTGATcatct
cgcttcccgcagccacgcactggtcgcc
>NODE_1040_length_315_cov_1.342857
GTTTTTAACCTGTGAAAATGCAAAATGTGATTCTGAGTTAAAGAGAAAAAAAAAGAGCTA
CACACCGAGACACATATTACACCCAGATAGAGGAGGATCAGAATGACTACACATTATGAG
GGCAAGTCCAGAGAGAGACTTACTGTGTGCACCCTGGAGAGGCAGAGCAGTGGCAAACTC
ACCCATACTGCGGCTGGATGAGAGCACAGTGAACGCTGGCAGCCAAAAATCAAAGAGGGA
GGGAGAAATGGGGCAATGAGCAAAGTAAGATGGCGGAGAAACAAAAGAAAAGATGTAAAC
AAAACCAGAGGTAAGTGTTAAAGCAAATCAACTGCTGCTAAAGCAAAAGATGAAAAACAC
ATgagacagattggacagctgaggccagatagcgcagtcagtgagtgtctatgagaaagg
gattatcttacaaagccacaggagcgagagggaaggttt
>NODE_1043_length_298_cov_1.456376
ATAACTAAACTTCATCATCAAAAACACAACATGAAAGCTTTTTTTTTTTTCCATAAACTT
CACACTGTGTCTGTTCTTGGGAAAGGAGTTATTTGCAGACACCTGCTGACTTGGCTCAGA
TGGTTATTGGTAATGCATGATAAATCTTGTGGTGAAAAATAAAGTAAGGGTGAGAAAAAT
GGATGTTGAGCTCCAAGAGGGTTAATCTGCTTTTCAGATGCTTTGAGGAAGTGTAGAAAT
GCGGTTTGGGATTCATGTGATGTGGAAAAAGAGCATCATTTGTAGGACTTTGAATTATTA
CTTCCCCATGTGAAACTTTTTAGTTCCTCTAACGCtattttctgattttctttttccaga
atgcgttggactcaatcctttgatttccagttctgagccaggaaacggtgactacaagaa
tttcactctcaagttttacaag
>NODE_1044_length_145_cov_2.489655
ATGATAAATATGAAGGCAAAAGCTGTTTCAAGTGACATTGTGTCAAGAAAGTGAGTAGAG
ACACCGTTTGGCCAAAGTGGCCTTTTCAGCGCACGAAACGCTGTTTGAGAGCATAAAAAC
AGCACTCCTGCAGATTGTCACAGAGAATGTTTACAAACATGTTTTGACTTGACAGTGTGT
TCAAATATGATAAATATGAAGGCAAAAGCTGTTTCAAGTGACATTGTGTCAAGAAAGTGA
GTAGAGACACCGTTTGGCCAAAGTGGCCTTTTCAGCGCACGAAACGCTg
>NODE_1045_length_294_cov_1.799320
TGGCTGTTTGCCCTTTGGATCCCCCGTGTCCGAATTTTTTAACATGGGCTTTCCCATAGA
CTGTTTTTAACCTCTAACCAACTCAATTCTATGTATATTAATAAACTATTTTGTTTTTAA
TTATTGGGGTTAGGGTTAGGGTTAATTAATTAGGGGTAGGGGTAATTTAGGGTTAGGGCC
TGATTTAGGGTTAGGGTTAAATTTAGGGTTGGGGTTAAATTTAGGGTTAGGGTTTAAATC
AGGGTTGTAATTAGGATTGAGTGTAGGGAGGTTTCCCCTGTTTGTAGATCACAAGCCATT
ACCCATATACATTAAATTGGAGATCCTGCTTGGCTTCTCCTAAAGAAAATGACTGAGGGG
CCCCCCCAGGAGGCGGCACTGGCCAGGTTAGGTTGAGGGGAAAAGGCCCCGGCCCCCCGA
AGAGGGCCGGAGCGGTGC
>NODE_1048_length_366_cov_1.420765
ATGAGGTGAAGCTGGAGGAGGAGACGCCTCTTCAGCAGCAGGACGGAGAGATCCAGCTGA
AACAGCAGACGCTGCTCAAGCAGGACAACGAGGAGGAGCAGCCTCTGCAGTCTAAGACAG
AAACCGAAGGAGAGCCAAAAGAGGAGAAGACGGAGGAGCAAAAAGTCAGCCCAGCAGAGG
AGACTGAAAAGAAAGAAGATCCAGTGATTACAGAAGTGGCAGAACAGCAGGAGGCAAAAA
CAGAAGAAAAGACTGAGGAGGCCGCAGCTGTGGAGGATGAGAAAGAGGAGACTGGTGAAA
AGAAAGAGGAAAAAGAGGAGCCTAAAGAAGATAATCCTCCATCTGTACCACAGGAGTAGA
TGATGCAAAACAACTGAGGTCCTTCATAAAGCTTAAAGAATGAAAGATGTGCAACTTTGT
GATATGGACCTGTTCAATGTACGGCATAAAAcgcgctaaaaattcagatcgccttgttat
gtgagtggagtgacgtctgtgtggagacgg
>NODE_1049_length_145_cov_1.489655
CCGCCGCGATCGCACTGAGCCTACTCCCGAGTCTCTACGACGTCAGGAAGTGGGAGTAAC
CCGTGATTTTTTGCTGTATCTCGGGACGGGAAGGTCGTAGAGACTCGGGACCGAGACCGG
CGTCTTCGGCATAGCCAAATTGGGTGGGGCAGGTGGCATTTCCAGGCGTCTAGCACGTCT
GGTTCCCGAGATATGGGCCAAAACGTTCTCCCATTCACTGACAATGGGACGTGCATAACG
CAGCCAGCGTCATGGTGCTGAGGCCAAGATAAGTTTCCCGTAGAAGGCc
>NODE_1050_length_307_cov_1.739414
CTCACAGTACCACCAAACTGTAACTGTTTCACTGTTACAAGTCGTGACAATAGTTGTTCT
GGGTTTGTTGTACTGTACCTCGGGCTCCATCTTGGATTGTTTGCTCTTACTCAATTTTCT
GGACAATTGCAAATATTTTGTCACTATGAACTGAGAGAAATTGACACTTTTCTGTTTTCA
CTTTGAATTTGACTGAATCCAGGTATTGAGCCATCCATCTTTTTTGTCCATGCTGGACAC
AAGGTCAAATTAATTATGGCAGTGGGTTCATTTGTTGCGTTTTGTCACGTTTTGTGTAAT
TCTTGTCTTCACGGTCATCTTTTAATGTCTAAAGCACATTTCACATCTTTGCAATCACAA
ACAGTTCTTCCTAGAAGGTTAAAATCAATTCATTACCATAATTTTCAAATTTAATCTTCT
ACTTGTGGAGAGCATGCAAcactgaagaaat
>NODE_1051_length_293_cov_1.040956
CTTATATTAAGTTTAACTGAAAAATGGGCCACTTCTTTTTGACAGGGAAACTGATTGTAC
TTTAGAAGTCAGATCCGGTCCTCTCTGGATGCGTTTGCAGTGACGGTGCTGCTTTTTGCT
GTTATGTTTTACATTACGACAGCCAGGTTCATCTAGACCGTTCCATTCTGAGCAGAATCA
GTTTAAGGTTTTAGGTTTGTCAAACCAGCTAACAAAGAAAGCCTGGATATGTTGAACTTG
ATCCTGGTTGTCAACTTTTATTTTGTTTCAGCCTGAAACTGTAAACTTACACAAAACTAA
acatctgagactgaagcagtgaatgaggacaggacagcagctgtaaacaaacgttggcat
tttattggaagtacaaacactgcatagtgtattcatggaggctcgactgtaacagggtga
aatggacgaggagaaag
>NODE_1052_length_292_cov_1.034247
CTTCTTTGTTGTGTGCTAATATTGTACAAATGAGTCCTTGAGCATTGTATTTCTTCAAAG
GAACATGGATGAGAAGAACAATAGACTTACCTCTTTCCTCTGTCATCTTTGTTCTTAATT
TGCTCAGCATTGTGGGTGTAAACCAGCTCACACTGGTATTCTATTCACAGACAAAATAAA
GAAAAAAAGCTGAAATAATTAATGAATAAAAACCCTCAGGGAGGGCTTTTAAATCTACAT
AATATCAAACTGTAGCTTTTTCTTTTTTAATAACAAGGCGTATTGGGTTCTGTGATGTAT
ttcttgcatgcctaattactgagatatgaattatcttccgtcctttgcaatttagtaaat
aaatcccaaaggagctcatttgaagcaggaaataggccatatatttctaagcggcgaaac
caccatgtgaatgaag
>NODE_1053_length_372_cov_1.029570
TTTTCTTCCTGTCAAATGTTCCGTTCCCAAGAGGCTGCTCCCTTCGCGTCAGCTGGCGAC
ATGAAATGCGGCAAGCGGACTATCGCATGAGTCTTGTTGTTCCAACACATTTTGTACCAC
CTACAGAAGACCTGAGGTGCAGCAGCGTCACATTCTGGAGGTTTATAAAATCATATGCTG
TGCCACCTACTGTGGGATCGCCATATGGCCTTCGCGGATGCTGAGGATATCAGCGGGGAT
GTTGGCAAACGGAACAGAAGCAGATATTGAGCAAACTTTTGTTTTGTGCCTGGTTTAAAA
TGAATTAAAGTTTTAAAAGTTCCCAGTTTGAAGAGTTTAAATACTATTGTGCATAAAGTA
GGCGAGAAATAAAGGCCTCCAAGTGATTACACAGGGTAgcataatctaatgaaggcaaat
taaatgtcactttaagacagagaaaataagctctctgaccaccttctgcattgaagggct
cctcttctgtccatcacactgatggtttggagtaac
>NODE_1054_length_384_cov_1.518229
GGATTGAAAAATTATACCTCATTTTCAATATGTATATTACAGATGTTCTTTAAATTATAG
TTCTGTGTACTGTACAAAATCGTAAATAATGTCCACTTCAAGAATCTGTATTTTTACAAA
TACTAATTAATTGTTTTAATTGTGTTTGACTGTAAAATTGCACTATATTTAAATTAGCAA
AATGTATTATATTTTCTAAATATAATATATGCAATTAATGTATATAATTCCTTAAGCATT
TTTTAAACAGATTTTCTCTGTTATGTTAAATTATAGGAAATATCTCGTAAAAACACAAAA
AAGTGTTAATTTACATTATCATTTCATTATCTGATAATGTTTTACTCTATTTAAATCAGC
TATACATACGATTATTTTACAGATACTTGCTGCTATTAGAAATATAAATAATGTATATTA
AGGATTGAAAAATGGCAAATAATTTTTTTAACTATTGTTTTACAGATTTGCTTGTTTTGT
TCAATCACAGAAAAAAAATATACATTTACATAAAAATGATAAAAATAt
>NODE_1056_length_298_cov_1.580537
CTTTGAAAAGCTCAACCTGTTTTTTTCTTTTTTGCAGAGTGATTCTGCTGAATAAGAGAA
CACATCTAAATGAAGCTGTTTAACAGAATTCATAAAATATGAATCATCTGTTAAATTCTG
TTTGCATTGCAACATTTCAATAAAACTTTTCAATATTACTCAATAGCATTCACTGTGTGT
TTCCTGTAAATGCTTATCCAATATGGGTACAACACAGCAGCTACACTGGGTGGAGTTTTA
ATCAGCTGTACAAGTTATAGAGCAATTAGATGCATCACATCAGATCCACAACTGTCAATC
ATCACTGGTAATATCTGATTTTGTTTATTTTATTGAAAGGACAGCAActtgagatctatt
acactccattgcaaaaacctagaatacaacaagtacatcagtatctgaagctgtttgagt
tccaattatttgcagaactaat
>NODE_1057_length_301_cov_1.395349
ATAGTTTCTTTAGGAACCCACTGTGCCTCCAGGGAAAGGACCAACTGACAGCCAGGGAGG
GAGACTGGAAGTGGTGAAGGGGGAACAACTGACAGGGGGAAGAAGATGGAAAAATCAGCA
TTAGCAGGAAGGAGGGTGTGGAGAGAGGAGGAGGAGTGAGAAGAAAAACAATGTGAAAGA
GTTAGAGATAGATAGATAGATGGAGAGGTGAGAGGATTCTGTGTGCACTTTCTTTCCCTA
AATTGGTCTCCGTATTTATTCAAGACACAGTTCCCCGGGCATGGCATGCACATGGGTGTA
TTTAGGCAAGAAATGTTGAGAAAGTTTgaataatgcaggtttcagtgtatattatttaca
gtataatctatgcatattttctgtttaaggaacacttcagcaatttagcattgcgcctcc
ataaagttaaaggacccacaagagg
>NODE_1059_length_330_cov_1.312121
CTGACTAATCTCTTATTTTCTGGGCTTCTCCTTTATTCGGGGACAATGACAGCTCCTGCA
CACTTAGTCTCCTGCTGCTGAAATATTTATTTGATCACAACATTTCAGACTGTCCGACCT
TCACTCATATTTTCTTGGCTTGGTATTTTTGCTTTTTCTTTCTGGGAAGGTGTTTCTAAA
GGAATAATGAACCTTTTTGGGACAGGTTGTTCTTTTGTCACATTACACCTTAGTTAAATG
GGAAACACAAAGTCATGACCTTGGATGCCTCCAACAATGGATGACTGCACTGCAATTGGA
AATGAAAAAATTTGAATGGAAAATTTGACCTTTACCCAAGCAGCAACCTCTGGGGTTAAA
AAATAAAGCCAACGCAAAGGTGCCAAAAACTGTAATTCCTTGAGCGTCCACTTGGGCTGA
CTCCAAATGTGAGTTAATcctcatcgctgcttatagtttggaaatcatggtaac
>NODE_1061_length_298_cov_1.667785
AAGTAAATGAAATGATCTGAAAGAAAAGGAAAGGAGGGAAAAAGGGAAGGAGTGATAGGA
AATGAAAGGAAAGAAAATAAAATGAAACAAAAGAAGTGAAGTGAAAGGAAAAAGAGAGTC
AGTTTAAAGTAAAAGAAAGCATGTGAAAAAGAAAAGAAACGAAGTAAAAGGAAAAGAACT
GAAGGAAAAGGAATGGACATTAAAAAGAAAATAAAGAAAATGAAAGAAGTGAAGCAAAGA
AATTGAAAGGAAAACAAAGGAAAGGAAAAAGTGAAAGTAAAAGACGCAGTTAGAGGAAAA
CAAAAGTAATGATAGGAAAGAGAAAGTGGAAAGTAAGCCAGGAACAGGAAAAGAAAAGAA
AGACAGGAGAGGAAGTGAAATTAAAGGACAGAGAGTGACCGGTGTTAGTGGATGTTGGGA
CATTCTACTTCATTCTAGTGTg
>NODE_1062_length_305_cov_1.281967
TTTGGTAAGTGCAAATTGTTGGAATGTGCCGGTGAGCTGGGAGGTTGTCAGGATCTTTGA
TCCACTTGTTTGGACCAAGGGGCAACATACGGTGATGTCACCCGTTGGTTTCAGCACTGA
GAAAATGAAGCCAGGATTTAGCTACTTCCTGGTTGACATCTTGGATTTTTGGAGCCAGAG
ACGAAAAAAAGATTTTAAGGGGGCGGAGCCAGAGAGCAGCGATTGGTCAGACTTACTGAG
AGCCGAGGACTCTGTGCCCCGCCCACATTCACCGGCTTCTGCTGTTTACCGACGCTGCTG
CTAACAACGTTAGCCTCCGTAAGTGGAGCTAAACTCTACAGGTCAGTGTTAAAGTCATCT
TTGTAACTTGTTGTACTCTTCTCCACATCTGGACAgtatgacataaaaagagtgactatg
ttactgtagctgaagttactgtaagttaa
>NODE_1063_length_316_cov_1.525316
GTCACATTTCAGATGTCCCTTGAGTTATTAACAGCTCCAATAAATACTGATTTTTTTGCT
TGAAACTTCTCACATGGCTCACTTCAGTAGATGTTCATATCATCCAGTATTTATTCAGGA
ATCAAACATTCGAAAGAAATTGAAAAAATGAAAACAGATTTGCGTATCTGAACTTCGGTT
TGTCTACTTTCCTCTCACATGATCAAATGCCATGTCAGGCCCCCTCGGATTTATAAGATA
TCCATATATATAAAACCATGTATAAAGTATTTGAAACTAGCTTCACCTGCAACTGAAACA
GTGACATGCTGCTGACACACTGATGCCTCAGTATTAATGATTTATCAGTCAAAGGGACCA
AACTAGTAATGATTTAacattttgctgctaatatttaattagcattttcctgcagaattt
ttgtttttaatgaagtgtttttttatattgttgtattggt
>NODE_1066_length_312_cov_1.410256
CTACTCAGTGCCAGTTACAGCCAGCTTCTCCTGTCACGGCCTCTGTGTTAGCACGGGCGA
GTATCAGTACTCCTACAGCGCCGTACGTGAGCTGAGGTGTTAAAGTAAAACATGCAAGAG
GCTCTTTAGCAGAGGACAGCCTTTCGTGATTCTCCAACTTAGAAAGTTAAAGCATATGGT
TTGTTTTATCTATTATCCTAGTTTGGTTTGCAGTCGCTTGATCCTTCTGTCATGGCACAA
ATGCTGCATATCCTCTGTAATGAATTAAAAACATCTAATATACCACAACATATAAAAAAG
ACAAAGTCTGCAGAACCTGTTTGGAACTGCATAGCAGAGAACAAAACACAGACAGACACA
CAGGTTGGTCCACTAACTTAAACCTTAATTACTAAGGTTTACTGCATGTTTGATGGTTTG
TCCTACATTTTGCATAGAATTTCTTATCTTACTAAt
>NODE_1068_length_325_cov_1.292308
ATTACAATAATAAAAGTGCATGGGGCTGTCATTAATAGCAGATAAGCAGCATTAAAACAA
CATTCAGGACAAGGGCTTCATTAATATCTTTATTGAACATTTAAAAACTACATTATTTAA
CATTCTGAACTGTAAAGATGAGTAAATGTATGCAATAAATGATGAAATAAATAATGTGTT
GCCCAGCTTACAGTAAAATATGAATATTTAATGGTCACAAGACAAGTGTGTATTATGAGG
AGAGGAGCTGAATCTGTAGAGCAGCATTTTTGTTAGTCCTGGAAGGATGAGAAGGACATC
AGTGCTGCTCTTCCTCACATGGATGAAGTAGGAGAGAAGGTTCTTTATCTCAGACAACCA
CAGCTGAATGTTCACATTCTCTGTAGCTCTCAGCCCACATCAGACTACACTGAGAAAAAT
TTGACCACTGGTTACTCAAAAAAATTGTGGCAACAAAGTGACACATAAt
>NODE_1069_length_354_cov_2.016949
GGAATAAAAATTTTAAAAAACATGTACCAGGGAAGAAAAAAATGAAATCAAAAAAGCTTA
AGTTACTCTGCTCTATGTTTCCCAGGAGTATACTGGCATATCCTCGAAAATATAAAGGTT
GTGGCATGATATAAGCACCTTAGCCTTTCTCCGTCTACAAGGAGCGGGCCTACTTTATTT
GTCTGGTGCATACAATGATCCCTTTTGGCATTTTACACTTACAATTTCCATTATGAAACT
ACACAACACAGCTTTACACAACTCAGCTCCTCTGCATTTGACCTCCCCTTACAATGTGCC
CTCTGTTGAGACAGAAGAGGGATTTACACAGATCAGGCCTGTGGCAGTGGTTCTGCTGAA
GGCCAGCATTCTTTGATTAGTTTTCCCCTGGACCATTTGACATTTCCACCCAGCCGCCTT
CTCCCTCTCTCTTGCTTCACAGGATGAGAGAGATGTACAATAAATGTGACTGCCTGCATG
CCAGTCTGAATTtaactc
>NODE_1070_length_350_cov_1.025714
CTGAACTCAACTTCTGCACCCCAGTATCCTTTTGTCACACTGAAGGAGGAGGAGCAAAGG
TCCCGGCATCAAACCCCAGAGCCCAAACAATAGGAGCTTGGCGTGGACAGCCTGAGGCGA
AGCCATCTGCCGCGGAGAGAGTGGAGTCTCTTTGTCAGCTATTGTGGAATGTGGAAGCAG
ATTGATGAGGGCCTGGTGATTCCTTTAGGGCTCGCCGTGGCAGCAGGCAGCGCAGAGAGC
CTGAACAGACACCACCAGGAACTCCCTCTCCTTCTGTCTCCGCATTCAGCAGTCGCATGC
TGCAGCAGCCGGACACTCCAACCTGGGAACACGAAGAGGGAAAGTGTttgaggaggctga
cgtcatgtgttttcaaatcaggccactggtgttctcaacaggcaccccaataaaataaat
gctttatgttgatccgtgtcattgatagtttaaagcagaatgagaggagttttcttctct
gtgcctgaaagtat
>NODE_1072_length_295_cov_1.044068
TGAGGAAGTCTAACAGCTGCAGGCAGCAAAAGAAGGCCAACGATGAGGTTAAAGTGAAGT
GAAACTCTGCTAGCTTGTTGTTTCTCATCAGTCTGGATGAACATAACAAATAAAAGACCT
GTCAGCGTCTGCATGCACGTTTCAGTCTCTCGGCTCATCACCGTTTCCCTTCTGATACCT
TCTGATACCTTCTGATCACAGGCTCCTTTAACTCAACCACCATGTTCGCTGAATCCTTTT
ACATTTACATGAAGAGCAGGAAATGAGTTCAGGTCAACTGTTTGTGTGACTTTTATCCAG
aacgtgtctctgtttgttgggtttaacttgttaaagctcaaatgatctcctgattcttta
atcagcgctaacagtagcgctaacagagcgctaacagcagcgctaacagcagcgctaacc
cgagtgtgaggagtaaatg
>NODE_1073_length_315_cov_1.311111
GAAACTATGATCCTTATCACTGTTAGAAGCACAGCTTTAACATAAAGAGCTCTTCTAGAG
CTGGGATGAAGCTAAAGGGAGGTATTAGTCTGTCTATAAAATATCTATAAATAGTGCCCT
GTAGGGTCCCCACAGCGCAGCATCTTCTGTTTTACAGTCAGATTTGACAAAGACGAGCAG
TGAATCGTCACGTCTGAGGAGCTGGAACCAGCAAATGTTTGCTTTGTTAATTATTTAAAA
CACTTACAGGTTAATGTTCCGTAAAAACTGTCTAGAAAAGGATCCGGCAGCTGCTTTAGG
TTTTTAGATTTACGTGAAACGTTTTCTGGTTCCAGCAGGATTTACTGACggctttcatca
gacgtgacagcaaactggacatctttgaggtctagactgttgggacatatttgataggag
agaaccttggtgcaaacatggacgttctaagtatgtgaa
>NODE_1074_length_306_cov_1.604575
GAAGCATAATGATGGTAATGATGGTAGGAGGCTGGAGAGGCACGACTCTCATTATTCGCC
TCCCACAGCTGGCCAGACACCACAGAGGCCCTTTTGTACCTACACATACACCTTCAGACG
TAAAGACATAGAATGTATTTCACCCTCCACTCCACATTCATACATTTTTTAATAAAAATA
TGGAGAGAGGCTGAGGGCTTATACTTCTACAGACACTATGCTGACACACACAGGCTTTCT
TTGTCTTCTTTTTTTTGCCCTTCTTCCTTCTCAACTTGTTTCCCCCCTCAGTCTATAACA
GCAGAAAAGGTCTGTGGATGGAGACAGACTGAGACAGCCCGCCTGAATCCATAACTCACC
CATGCATAAACTTATAAACACACTTGCACACACAAATCAGTGCCAGGGTGCCAGCCTAAA
GTAAAAACTTTCACTCACTGGTCAGGTTTa
>NODE_1077_length_145_cov_1.475862
TCCTTCCTGTTGGCCAGCTCAGCGCGGGCCTGCTGCTGCTGCTGCTGGAGGCTTTCCTCA
GGACCCCTGGGGGAATGCTCGGTGCCGTCGCCTTCCCTGTGAAGTTTGCTGCCGTGCCCA
TGTAAGTCCTGATGCTGTAAGAGTCCCCTGTGGCTCTGGAAGCTGATATGGCAGTGATTG
CATCTGAAGGCCGCCTGTGACAGGTGAGACATGATGTGATGCTGGAATGTAAtaagagaa
tctgccgtgtagttacagattgtgcatttcaagctggtgccaggaggga
>NODE_1078_length_422_cov_1.893365
GTGTGTTTGTTTACTGTGTCCTCTCTTCAGTTGTTTGTTTGTATAATCCATGTTTACCTG
ACCGTGACACACAGGTGAGGTCACTACGTACAATGTAGGTAATGCTGCTGTTTCTCCTCC
AGGAGTTTTCTCTCCTCCTGCGCCTCCATGGAGCTCCTCTTCTTCCTCCTCCTCACCTTC
TTCTCCTCTTCCGACAGTGGAGGAGGCAGCAGATCTTTCTGCTCCCTCCTCTTACTTCTC
TGTTTCTCTTTTGTCCTCAGCTCGTCCTCCTCCTCCGTCTGTTTCTTCTTCTATTCCACC
TCTTCCACCTGTCTTAGCAGCTACTTCCACCTTCTCTGTTTTCTCACCTCCTCCTGTAGC
TCATTCTCCTTGTATTCCTCCTCTTCCTCTCTCTGTTCCTCCTTCATCTTCCTCCCATTT
TTCTCCTCCTTCTCTCCCTGCATCCCTCCATCGTTCAGCTAACACCATGTTTCCTTCCCC
TTCTGTCCTTCTTCGTCCTCCTCCTGCTGTGTCCATCCTTTCTTCTCCTCTCTCTTATTT
CTCTCCTTCTCTTTTGATCTAGTCAg
>NODE_1080_length_373_cov_1.356568
AACACCAGGCCACCTTCCCCCATTTCCCCTAACAGGATGCTATTAACAATTGCAAACTTT
ACCCTTGGAGTGGAAGGAGATGAGGCAGTCGCAGAGGGGCCATCTCTCCACAGGTTCCTC
CAGGATCACCTCTTCAGGAAATATGACTACATCAATGTAGTCAAACTTACAAAGGCGCTC
CAAGATCTGAGTCATGGGCTTGGATTTGGATTTCTTCATCATGGCACATATGCCAACCAC
AATCTGTCGCTCCGACGGCTGGTGGAGAGGACAGAGAAGATAAAAGACAAAGGCAGAAGA
GAGGGGTCATTAACAACAGAGAAAGATGCCAAAGTGCTGTACAGTGTAGCGGTCTTGTGC
CTGCAGAGACCGTTTATTAATAATATTACCTTTCAAAAGCCTATAAACACTGATGGACAA
ATGCTGAAAAGTTCTACTTTAATTAAAcataaggaaaataaactacggtaatttgaacca
aggttttgtgttggggcttaggctagtttgaagtttg
>NODE_1082_length_299_cov_1.013378
CCTTACACTTGAACAAGCACTGGAGTCAGATTTTTGTTTCAAATCATGATGGTAATGTGT
GTAGGGCATTTCTGTTCCAGCAGGGATCCATTTTGAACTGTATGTTGTAACATAAAGTCT
GTTGCAGCCTAAGGCTTAATATGCACAGAGATCCCACCAGTGTTCAATTCAATTTTATTG
ATATAGTACCAATTCACAACATATATCATCTCATAGTACTTTACATAATTCGTAAAGACC
TTACGAATTTTAAACAAAGAACCTGGAACCCAACAATCCAAAGTTACCTTTGGATTCCCT
atttacctgtgacagtggaaaagaaccaaaagaatggggaagaaaagagatttaagtgac
tttgaatgtggcatggttgttggtgccacatggactggtttgagtatttcagaaaccggt
ctactgggattttcacacacaac
>NODE_1083_length_299_cov_1.020067
AGTTCTTGTCTTACATTACACTTGTATACATTCTTTAATTTAAAAATGTTCTAATGCAGA
GATACTGCCAACCTTGTGCTGCAAGTTGTGACATGCATTCTTGTGTGTGACATCACCCAG
TGGCAGCCATATTTACAGGTCTGAAGTTGATTGACAGCACTACCAACCAATGGCAGATGA
AAGTGATGGGTGGTTTTGTTGGATGGGAAATTTTGTTCTACATCCTGCTGGAAGTCTCTT
CAAAATGGAAGGTTAATAAAGGTAATTGTGCATTGTTTTTTAAAATGTTTAATATTGTTA
ttgttaaatggctcttgatagctgctagagaaagactcaaaaaaaattattttctgagca
acaacacaattctaattgattttaccaccagaggttgattaataagtgtaatcctgagac
aagttttggctttcaaatgaaat
>NODE_1086_length_301_cov_1.043189
GTTATGAGAAAAAAAACGAAAACAACATGATGAGTATTTAACACTTTGCCATCTGGTGTG
CAAACACATGAGGCCCATATTTTTCAAATGAGTGATGTGAGGTAAAAGTGATTTTACTAT
CAGAGATTTAGGCTGTTGAAAAGAAATAAAACCAGTTACATAATATACAGTGCCAGTCTG
TAACTGGATGTGTTTTGAAGCAGTGGATTAAGAGCACAAGATGCAAATTCATGACATCAG
AAAAGGATTAAAGCTCAGGCTTTAGGACTCTTTGGAAATTATGTGATATGATTTATAAAG
aagtgatataacagacaacatatttttagtctctggttgttcagtacttctgcgagttaa
ccctaaaacgcatgcgtcttttttcaaacactgtaataatgaccgtaaaatcatactgct
tgtaacttatgcagagtgtagtaat
>NODE_1087_length_322_cov_2.372671
GAATGGAATGGCTGGCAACCTGCACTTTAGTATACTGCATTACCTTCAGCAAGTCCAGGC
TTTGTGTTTAGATCCAAGTCCAATAATACAAATCATTTTGCAGAGATATAGTAGACAACT
TTGCATTTTTGTGCATATTATGAAAATAGAGTTTTTCTATATAGTTTGGCAGTAGAACTG
TAATTCTAGGCAGCAGATTGATTAACATCTTTGTGATACATTTCTGATAAAATATGTTCT
TCAGTTATCTATAATAGTCAAGTTTTATAGGACCCTGTTTAGAACTATTCTTAAGTTTGG
CAACAGTTTCTATCACTTAGAAACGGATTTGTCACAGGCGTGCTCTTTGAGAGGTGAAAT
GTCACAATGAATACTGTGCTGGTAATGTACATTTGTCCATTGGTACAGATGATTATAGGT
GTAAAAACATACAGTACTGTGATGTTTTAGTGATTGAATCCTTCCa
>NODE_1090_length_311_cov_1.491961
CCAACCACATACTGACTGGTGTCTTTGAACGCCTTCTGTCAACCAAGAGAGAGAGAGAAG
AGAGAGAGAGAGGAGGAGGGAGGGGGGGGGATAGTTATGAGAGAAAAGAAAGGAGAAGAG
AGATATAGCATTAAACAGAGACAGAGGGCGGAATGAAAAGGATGGAGGGATAAGAGAGAA
TGGAGGAGGAGAATAGAGAAATACGGAGTTGCATGAGGTAAAAAAGGGAGATGAAGGGAT
AGAAAAAAAACAGAAAGGACGAGAATGAAAGAGGAATTAAAAGGAGAGAGGGAAAATTGT
TTTAAAATGTGTGAACAGATgtgcaaagtccaaaaatctcgctgatgaaacagaaacaac
tgttgctgcctctcgctttgtctgacatctctggattcctgtcacatcttcaaaatcact
ttacagcttcagttagtacttacagtactgcaaac
>NODE_1091_length_303_cov_1.009901
ATGACTTTTTATAGAAGTATGAAATAATCTTTCTGGTGAGAGACTCAGCATTGTTCAGAG
GGCTTCATCTTCTCTGGATTTCAGTAGGATTTAGCCACTCTTCCTCCAGACAAAGGGGAG
GAGGGCAAAAGGCCAAGAGAAACAGAAAATACGATGTATGAAACAGATAAAACGCATGAA
AAACGGAGGCAGGGACATTTTATAAAGCAGAAAAAAAAGATATATCACAACCAAAAACCT
CGTGACCACAGAGCAATTTATATAGCATGGTGGCAGTGTTAAGCCTGTGAGAAAAATAGC
aaaaacaggatatattggaggtcaacattacgaataaggcagtttttatatcaaacatat
gacaagcaaattctaacttcactctaattacctttttactcacatttctaagcatgttaa
tgactcaaagacaaagagggaagtaca
>NODE_1092_length_295_cov_1.033898
ATGCCTGGACGGGTCAGGGCTGTTTTGGCAGCAAAAGGGGGACCAACACAATATTAGGCA
GGTGGTCATAATGTTATACCTGATCGGTGTATTTCCAAGTGCTTACAGTTTTAAAGGTAG
TTCCACCCAAATAGTGCTTTCAAGCAAGATGTGGATGAAAAGGTCTATTCAGGATAAACT
ACTACTTTATGTCCAAGAACTTACAATTTCAACGGTTTATTCCACCAAATAATACCTAAA
CTTGATCCATGCTATTACTGTTGGCCTGAAATGAGATCTTTGCTGCTCCTTACTTGTCAG
tactttgattaggaaaatgaaataaaaattgcattcatgaataaactgacctacaaccgc
tcgtcacgagaaacatgcaatcatgtgtacattaaccggcaaggtgttctaaatgttgtg
ggaacttggaattagtaag
>NODE_1097_length_334_cov_1.688623
ATCTAGAGGCATGTAGCAGAGTCTCCATGCTACTATAAAATCTGCCAGCGCCAGATGCTG
CTATTGACAATGTGCATATGTTAACCGCTTTATAGGCCACATGCCTCACATATTTCACTG
GCTTTTAAGGTAGAGAGATCTCTCATTCCCGCTCACTTAATCTGTCTCTCCCTTTTGCCA
CATCTATCTTTTTTTTCTCTCCCACTTTAGCTTTCTCCCCTCTTTTTTTACTTCACTCAA
TCTCTCCCTGTCTTACTCTCTCTCACACTCCCCCTCCCTCTGTCTTTCCTTTTTTATTTG
CTTCATCAGTTATTAACTCACTCACCTCTTACTTTTTCTTTTCCCTCTTTTCAAACTCTG
TCCTACACTGCTTTACTTTCACATCATTTCATGTCCGTctcttctttcctttgtctaaat
ttctctctccctccacccctttctctttctatctttctccatcctttccccacctttt
>NODE_1098_length_145_cov_1.220690
TGAGAGGACACACCGTTTGGCCAAAGTGGCCTTTTCAGCGCACGAAACGCTGTTTGAGAG
CATAAAAACAGCACTCCTGCAGATTGTCACAGAAAATGTTTACAAACATGTTTTGACTTC
ACAGTGTGTTCAAATATGATAAATGTGAAGGCAAAAGCTGTTTCAAGTGACATTTTGTCA
AGATATTGAGAGGACACACCGTTTGGCCAAAGTGGCCTTTTCAGCGCACGAAACGCTGTT
TGAGAGCATAAAAACAGCACTCCTGCAGATTGTCACAGAAAATGTTTAC
>NODE_1099_length_293_cov_1.474403
CTTACAGTCTAATACGGTTTCAGTCGGTGTTGGTTATTGGAAAGTATAGGTACAGTATTA
AACAGTAGACTTTATGTTCTACTAATAATGAGACACAACAGTACGAACAAAACATTAACA
AAAAGTGAAACACGAAATGGCACAAATGAGATGGACACAAAACAAAAAGAAGACGCAAAA
TGACAAAAACAAGAACCAAAACAACCGAAGGGAGACACAAAACTACTAAAAACATAAACC
ATACAACAAAACAGACACTAAATGACAAAGATCAGACACAAAACGACACAAAGCTGCATT
TACAGTTAATGTTGACAATGTGGAAACACAATATAAAAACAGTAtattattaaaaaggct
agttacagtattgaaaagtaaaccttgtatcctagagtagatagtactaagagtacagtt
atcacttatatagtaat
>NODE_1101_length_318_cov_1.201258
AAGAGGAAAGTTTTTACCCTAATCTTAAAGGTGGAGAGGGTGTCCGCCTCCCGAACCCAA
AGTGGGAGCTGATTCCACAACAGATGAGCCTGATAACTGAAGGCTCTGCCTCCCATTCTA
CTTCTAGAAACTCTGGGAGCCACAAGTAGACCTGCAGTCTGAGAGCGAAGGACTCTGTTA
GGATGATACGGTACAATAAGATCTTTAAGATATGACGGAGCTTGGTTATTAAGACTTTTA
TATGTTAAAAGCAGGATTTTAAATTCTATCCTGTATTTTACAGGAAGCCAATGAAGAGAA
GATAATACAGGAGAAATGTGATCTCTTTCACTGGTTCCTGTCAGAACTCTGGCTGCAGCA
TTTTGTATTAGCTGGAGGTTTTTAAGAGAGTtattgggacatcctgataataaggaatta
caatagtccagcctagaagttacaaatgcatggactagtttc
>NODE_1102_length_303_cov_1.709571
ATTACTTTGTCATTAAACCAATTTCACAGCAGTATTGTTTGTTAATGAGCAGCCGCAAAC
GAGCGAAGATGTCACGTACAAGAATAGCAGCAAGATTTGTGACCCCGGTACTCCTCTATC
TCATTCTCCCAACCTGTACCTCATTCTTATTCTTCTGCTCTTTCTGCCATCATCTTCTTT
CTTAACATCCTTACTGTCATCCTTTCTCTCTGCCATCCTCCCATCTTGCTCATCCCTCCC
TTCCTCCCCCCGTTATAGAGGTCCCCGGCTCATAAAAGGGGGAAACTGCTGAAAGATAAA
ATGCAAAGTCTatacagtcaagtctctgtttatgagtttccatttgcctttagagctcat
tgggacgaatggtttctccacaggctttcagggtgtgcagttggaaagcccagcatattg
gcctgttatttagctctaaaacctgac
>NODE_1103_length_311_cov_1.061093
ATTCCTAAAATATAAATAAAGGATCTTAAATAATTACTTCCCCAGACAGTACATGCATTT
GAAATCAGCATAAAAAATGAAACAACCATAATTGATTCTTACAGACTCTTAAGACCACTG
CCTCTAAAGGCGACATGACAGTAGAAGTCAAACTGAAATAGCGCAGACTGATGTGGTCAT
ATAAAAGACTTCTTCAACATTTTTATTATTTAGTTCTACCATCCTTGTACAAGTTTAATA
AACCCCCTTCCCATCATTTGCATCTGCCTGCAGATTTGTAGTGCTATGTGGTCACTCTCC
ACTGCTTTATACCATTCAGGCAAAAATATAATTTCCTGGAGAAGCCCCTTTCCATTTGTT
GAGCTGTTGTCAGCATGCATTACTGTGATTGGCACAGCTGTTTCAGATCGATGAAACAAG
TGATGTGAATGGCCGAGAgtggatttattaatcac
>NODE_1106_length_292_cov_1.130137
GTTTGTTTATTCTCACTGAAACAGCAGCTGGTCTCTGATCAGATCCATAATTTCCTCTTT
TGATCACCGATGAGGCTCTCAGACTTACTGTAGGCCATCTTCATCCTCCTCCTCTTCTTC
CTCCTGTTGTTGAGCTGGTGGGAGGCGGGGCTGCAGTCGAACCCGTCCAAGTTCTTGAGG
AGGACGACCTTCTGTTTGAGGCAGCTGCAGCCGAACATGCAGGAGAGGCGACCGCAGTGG
CTGACCCTGTAGCAGTGGGACAAACTGGAGCAGACGCAGCCGAGCCTGCAGAACTCGTTC
AGGCAAGGAGGAGGCGCTTTTCTCCGGAGCAGCTCGATGGGTGCTGTTGGGTTCTCGCTC
Acgaaaccctgaggagggacgagagaagaagagcatcagtcctcacatctggccgtttta
atgcagataaactcac
>NODE_1108_length_297_cov_1.006734
TATAGTAGTTCTGACCAAATACATTTTACCATGTCTGTCTCCAAACAACTGTAAAAAGGC
CAAAGTAAGGGAATGCCTGTATGCCTGGTATGTTAGGAGGTCTTATGTGTAGTGTTCTCT
TCTCTTCCATTCATATTTTCACTGAAATAAAACTGTCAGATTGTTACATTTAAGTTTATA
CCGATTTGTCCTTAAAATGTAAAGGATACTATCCATCAATACGAAACAGAATAGTCAAAT
TTCCAAATAAGTCTTAAGAGTTCTGTTTCCAAACTCCCCCTTCTCATCCAAAGCATCTCT
tattcaaaccaactctgcacagacgctgtcatccaccttgtcccgttcgagcagatcaaa
ccatcgtactgttagaaaaaagcatcctgatattccatgacacaaactcattttacaata
aagttggtgtctgccagtctt
>NODE_1110_length_292_cov_1.928082
CTCACCTTTCAGGCCTCTTGTACACAGCTGGCCATTGAGAACTGTCATCAAAGTAGAGCA
ATATGTTCTGACAGCAGCGAGACTGCACAGAGAGGAGACAGAAAGAGATAGCATTGGGAT
GTGCATAGATCAGAGAGGAGGCAGAGATACAGTTTGAGATTGATATGACAAAATTGCTTC
CAAAGTCTGCAGAATAAAACAGTAAAGTAAGGCATGGGTAAAAGAATCAGAGTGGGAGAA
CAAACAGAGACATAGAAAGATGGAAAACGGGAGAAAAAGGAGGAGTAGGGAAGAGGAAAA
AAAGGACAAGGCGGGTACAGCAGGAAGAGCCGAAGGGAGAAAGAGACAGAAGACAAAAAG
GGGTGGCATGAGCTTATACGAAgaactagagccagttaaacatggaaaatcattaccagt
gcattcacagagatta
>NODE_1112_length_384_cov_1.406250
ATCACTAATAAACAGCCTAAAAAGAGAGAAAAAAAAAACCAAAGTATTTGCATGTCTCCA
AGCAACCCCAATATCAGCCATGTGAAACATGCAGCACTCTGAATCTTGGATGCTCCACAG
AAAGCCGGAGTCAGAAGGCGGTTCTCCTAATTATGAACACTGACTGCAGCATTATTTGTA
TTTACATTTTTTCTTGCACAAGTGAGAAGAAAAATGAGAAGAAATCACTTTTCATTTCAA
CCCTAAAACAACTATCTGAGAGGCATACTCCTTCAGTGTGCTAATTTTGAACACCCGACT
TGTACTTCACATCAAACTGAAGCATGTAATTAAAACAAGTTCTAATAAACATAGACTTAC
TTTGGAGTGTTGTTTGCCTTGGAGCTGCCCCAGGCTCTTTCATATCCATCACTGTGACGA
TTTGCACACTTACACATACAAATCTGTATACAAACATTCATCTGTCAATTGTCTCCCAGT
attttaatgttttttatgcccttgttagcttcagagataccgagtaag
>NODE_1114_length_292_cov_1.739726
CTTATGTATGACCTATGTTTTTCTAAGACATCATTGTGGATTGCTCATTGCGTATTCTTA
GCTTTGCATCTTCAAGATCCAGTGTGACAGCCATGATAGCTGAACTAAGGGTTATTTTTG
TTCCAAGTTTTTTATAGCTTGTACTTCAACAGTATAGTATGCAAGATACTACACTTTAAA
TTGGCTAAGAATGCCTGTGCGGCCCGGTTTGCATGTTTTTGTTCAAATCTTTTGTTTGTT
CATATGTGCAGTTTTTGTGTGGAATGCCTGTCTCATGTTATTTCCCCTTTTGTGTCCAAA
TCCAGACTGCTATGAAAGCTTTGGCGAGAATTACCAAGGACAGCAGTCAAGGACTAGATC
AAACCTGCcctgcgctccttggagagaccacagcaacaggtcggcccactggatctctac
agctttccaacctaat
>NODE_1115_length_336_cov_1.386905
TGTTCTGAAAAAGCACTCTCAAACACTTGCCAGATTTTTGTTTATGTGAATACTGAATAG
TGGGAAAATAGACCTGTGGCGTGCGGATTTGAACCCTGTTTGGTTCCACAGTGTAGAGGT
TCTCTCCATGTACAGCTACCACATGGGAGTCACACGGAAAGGATCCTGGGAAATCAGAAG
ACAGAAAAAGTGAGAAGTTGAGAATAAAGAATGTAAGTAAGTACACAATGCAGAGCAGGA
CCATATCTGTCACATGCTGTTTGGACTCCTTAGTGAGTTTTTGGTGAGTATTGTACCTGT
ATTGCGTAGAATTGTCCCTGAAAGTTCGTACACAATGACCTGCTTGCCATTCCACACTGT
CACCGAGTCCTGTTGGCATGACAGAACATGTCATGTtaccgtgacactgattaaaatttc
tgtttgtctatacgggcattattttgtacaggcctttatctctactcttaccttagtaac
>NODE_1116_length_294_cov_1.217687
ATGATGCAATAAGGAGAAAATTTGTTCATTGTAAAAGTAAATATATTTATTTCACCACTC
AGTGCACTCTCAATGCCTGCTACTTGTAATGTGACAGTGACAGTTGCACATTAGAGCTCT
TACTTTTAAACTTCATTCATTTAAACAGAACCTCCTCCGGACCAGGTTAGCTGTGCAACA
TCAGTTACCATGGAGATCTCGCAGGGTTAAAAAAAGTCACCTACATGACATTGAAAACTC
CAACTTTAGTCTTAACATACGCACCAACCCATTCACTCTATTGGCAAGTGTTTGCTACCA
TGGTCACCATATCAACTTTATACACCAATCAGTCAtaacatcatgaccacctgccgaata
ttgtgttggtcccccttttgttgccaaaacagccctgacccatccaagcatggactctac
tagacccctgaaggtgtg
>NODE_1118_length_310_cov_1.312903
CTGACTAGTCTGAACATGCATGCTTCAGGATATTCTATTTTATTTTAGGGAAGCGTGATA
CTCACAGTGAGCTTGCTCTGGCGAAGAAGCCTCAGTTCGGTATTCCTTCTGCTCTTCTCT
GCTTCCAGCTCCAGGATTTTTGTCTGAAGGGCCTCCTCTCTGGAAGCAGCATGGTCTTTA
ACCTTACTGACCTGGACACATGGTGAAAAATGGGAAATGTTAGACAAAGTGAAACAACAA
CATAAAAAATCTTGGAAACTGGACACATAGAGGGCCTATTATAGTGTATTGTGCCAATCA
TTGACACACAGGGGCAGAACAGATGTACAAATAAATACTTCTAAGCTGTGGTAAAACACT
AAATTTGGTGCATGGGCATGGCTTGTACAAGGGTTGATCGAAAAGTTTCAAGACTGCACA
TGTGTGAGCAGTAACTGTCATGATGTCACGTGAc
>NODE_1120_length_328_cov_2.228658
GTTACAAGTGTTTCTGGCTATGGTCCCAGAAAGCTATTGATCCTAGATGTTCTGAGCTAT
GAGTCTGTCTGATGCTGGATTTCTGCGGTGCTCGTGTGCATCTGTTTGTCTGGCTGTGAA
CCAGATAAGGAGGGAGAGAGTGGAGCTAGAGAGGAGGTGGTGCTGATGACAGGGTAGTGT
ACAGTGAGCAGTCTAAATGATTTTCTATCACTGATGCTTTCAACCTCTGCTACAGCTTCT
GATTGCTCATCTGAGGGAAACAGCCACAAGCAACACTAGATGGCGGTGTTTGTTTCTCGT
AGGGAGCTTAACTTCTCATGCACATTCTTACGAAGTGGTGAAAAAGTTGTAGTCTTCAAT
TCAGATATTGATATTCACATGCAAtgaagcacccacacaccatttacgctaagtgttact
tctagggtttaagcagcatagtttttcatgtattgatttttgaattagtctg
>NODE_1121_length_332_cov_1.864458
CTTGTTTAGTGGCAGGACACTCCACAGAGAAGTGGGCAAAAACGATTTACTCTCCAGCAG
TAAACGAGGAAAACGTAGGAAAAACAACAACAACAACAACAACAACAGCGAAAGAAATGA
AGTTTTTTTAGCCCACAGATGCTCAACATAAACTCTCTCGACATTTTCACACTCAGCCCT
AAAGCCATCCAGCGACGCTCCATAAATACACAATCGTTATAAAAAACTTCAAATTTACCT
CCTCTTACCTCTTTTAAATTCCCCCAAAAAGCATAAAGTATAATAAGCCAGTGAAAGAGA
AGACACATAAAAATGTAGACTCGTGGTACCTTTGGTATAAAGCATTCCgttttccttctt
ttctgcctttctcttgctcagtagcgatccgataatagcatatggaaagtgttttcaaaa
tgcccagatttggcacattgtcattgaaaagagaggagcgcagtgatgcggtgcta
>NODE_1122_length_233_cov_1.695279
GTGATAAATATGAAGGCAAATGGTGTTTCAAGTGATTTTGTGTGATATAATTCAGTGAAC
CACTATGTGGCAAAAGAGGCCTTTTCAGGGCATGAAAAGCTGTTTCAGAGCATGAAAACA
GCAATACTGCAGTTTTTTAAAGACGATGTTTCCAACCAGGTTTTCATGTTAAAATGTGTT
CACATATGATAAATATAAAGGCAAAAGTTGTTTCAAGTGACTTTGTGTGATACAATTCAG
TGAACCACTGTGTGGCAAAATAGGCCTTTTCAGGGCATGAAAAGCTGTTTCAGAGCATGA
AAACAGCAATACTGCAGTTTTTTAAAGACAATGTTTCCAAACATGTTTTGAGTTCACAAT
GTGGTCAGATGTGATAa
>NODE_1125_length_353_cov_1.150142
TCAACTCCCCCATTTCTTGGGGAAAGGGTGCCACAAGGTGAGTTCAAGAAAAACCCAAAC
CCTTCCAATGCTTCAGGGGGATTTGGGAAACGGGTCAGTGGGTGTGTGGTTGAAACTAGC
ATCGGCGAAGATGGCCAATGTGCCCACAGTGGTGAAGACGACGAAGATCCAGAGGAACAT
GCGGTCCACCACCATGGCCACATACTGCCAGTCCTCTTTCAGCTGGATGAGGAAAGATCG
ACGAAAGGGAGGAAGGGGGACACACAAGACAGAATAGGATAGATAAACAGAAAAGATGAA
AGAAACCAATGAATAAAAGGATTGGAATGAAGAAGAAAAAGATGTAGGAGTGTTACAACC
AACTTAGGCAGACCAACTTACAGCTTCATAGTCCTTCTCGGCCTGCAGAGCCTCagcgat
atacgtgatggcgtctatggccgacttgagctcgtcgggtagcgtaaggtagctactggg
gccatcgatgaacttcc
>NODE_1126_length_358_cov_1.016760
AAACTGTTTGAAGTATTTGAACTGTACATTTTAAACCGTATTTGCAAAATCCACATACCT
GTTTCAGACCGCTGATCGCCGCCCCCTTGTGGAGACTTGTTGAGAATAGAGGGGTATTCT
TTCAGGGCTTCTCTCCAAGCTGTCAGTCTGTCTGAATGAAAAGCACTCAGCTCTCTCAAC
GCTTGCAAAACTTTCTGCTTGCACTCTTTCTCATCCTGCTCTTCATTGACACTCCTTTCA
TGCTCCTTCTCATCTTCTGCCGGACTGAGCATCCCTTCTTCACTTCCTCTCTGTATTTCC
TCTCCCAAGCATCTCCTCTCACCCACTGTTCCATTATGAGGATGTCTGCAGCGTCTGACA
CCTTCAagcgactgaatagtttcagtcaacatgctgaggagactgtcctcagtccttgtg
acattgcgaggctttgcttcatccatctgtttattcacatgcagattcttatccatgctg
agctgaaaaatgcagaagtgag
>NODE_1128_length_330_cov_1.427273
TTTAGCAAGATAATGCACTTTGCCACACTTCAAAATATTCCTGAACAATGTTTGAAGTGT
GGCAAAGTGCATTATCTTGCTAAAAGAGGCCACTTCCATTAGGGAATACTGTTCCCATGA
AGCGGTGTACGTGGGCTGCAATGAAGTTTACGTAGGTGGTATGTGTCAAAGCAACATCAA
TGTCAATGTCAAGACCCAAGATTTCCCAGCAGAACATTGCCTAGAGCATTATACCGCCTC
TGTGGGCTTGCTTTATTCCCATAATGCTTCCCGCTGCCATCTCTTCCCCAGACAAACAAT
ATGCATGCACATAGCCATCCACAAACATGATTCATCGCACAAGGCCACCTACTTCCATTG
TTCCATGGGCCAGTTCTGACAATCACATCCTCATTGTAGCCGCTTTTAGCAGAGGACAAG
GGTCAGCATGGGCACTTCAACtagactgcagctatacacagccccatacataac
>NODE_1129_length_418_cov_1.576555
ATTACTTTTTGTGAGGGAATTCAGTCGACAACTATCGACTAGCCTTTTCAGCATGCCAAA
CGTTGTTTCAGAGCATTAAATCAGTAATACTGCAGGTTTTCAAAGACAACGTTTAAAAAC
GGAATGACTTCACAATTTGTTGACACAGGATAAATATGAGGGCAAACGCTGTTTCAAATT
ATTTTGTGTGAGGTAATTCAATCCGCACACCATTTGGAAAAAGAGGCCGTTTTAGCTCAT
GAAAAGCTGTTTCAGGGCATTAAAACAACAAAACTGGCGTTTTTCAGAGACACTGTTTTC
AAACATGTTTTGACTTCACAATGTGTTCAAATACGATGAATATGACAGTAAAAACGATTT
CAGGTGACTTTTTGTGAGAGAATTCAGAAAAAAGTGGACTTTTCAGCATGCGATAAGCTG
AGCATGAAAACAGCAATCCTGCTGCAGTGTTTCAAATACAATGTTTACAAAAATGTTTTG
ACTTCACAATGTGTttaaatgtgaaaaatatgaggtcaaaagttgtttcaagtgactttg
tgagatataattcagtgaacac
>NODE_1132_length_309_cov_2.187702
AGACACTTCCCTGATACTCACCTGAAGCACAGTCTTCATGGTGACAGGAGAGACGATGGT
GGTGCAAATCTTCTCGCCGTTACGCGTCACCTGGCCCATGATGAAGAGCATCGGCGTAGC
GAGCGCGAAGGACGTGATCCACATTGCGCTGATGAGCTTTTTGGTGCGGCTGCGGGACAT
GATGCTCTTGGCCTTGAACGGGTGGCAGATGGCCATGTAGCGCTCCACGCTCAGGCTGGC
GATGTTGAGAGCCGTGGCGTAAGAGCAGCTGTCCCGGAGGAAGTAGTAGCCCCTGCACAC
GGCGTCCCCGAACACCCACGGGTGGTGGAACCAGATGAAGTTGTAGAGCTCGATGGGCAT
GGAGAGGACGAGGATGAGCAGATCGGACACTGCCAGGCTGGCCAAGTGGTAGTGCACGGT
GCTCTGGAGGTTCTGCAGGGTCTTTTTGGTCAg
>NODE_1133_length_327_cov_1.140673
ATGTGTCTTCATCGTGTAACGCCAAAGTACATCTCTGAGATGTTAGAGCCATATGAACCA
TCTCGGGCTCTGAGAACCTCAGGGAGTGGTCTCCTGTTTGTGCCCAGAGTCAGGACTAAA
CACGGTGAGGCTGTGTTTCAGTTCTACGCAGCTAAAATCTGGAACAGTCTTCCTGAAGAT
GTGAGACAGGCTTCATCTCTGACATTATTCAAGTCCAGGCTGAAAACAGTTCTCTTTAGT
GGTGCATATGACAACTGAAAGTATTTTATCTGCACTCTTCGCTTTTATTCAATTAATTAA
TTAATGATTATATTTATGTCTAATGTAATGATTTTATTTGCCCTGTTTCTAACTGTGAAG
CACTTTGAATTGCCTTGTGTATGAATTGTGCTCTACAAATAAACTTGCcttgccttgcct
tgcaagatgtcacacaacaagagaaactagacgcaaaacgacgaacaaaac
>NODE_1134_length_321_cov_1.193146
TTTTGTTTCAGGAATAAAAAGGACCTGATAAATGTAAAAGCAGAAGAAGATGAAGAACAA
CAGACAGAAGAAGGAGAAGTCAAAGAGTATAAGAAGCAGAAAATGCAGAATGAGCAGAAG
AAGGTGAAGCAGAAGAAGAAGACGAGGAAGAAGGACGGGCAGCAGAAGAAGAGGAAGAGA
AAGGTGAAGCAGGTGAACCAGAGGAAGAAGCAAAAGAGGAAGTAGATGAAACAGCAGACG
CAGGAGAAGAAGTAGAAGACGTGAAGTACAAGAAAAAAAAGGAGGAGAAGAAAAAGAAAC
AGACGAAGATGAAGAAGGGAactgcaaaataatgtaacactattttaatgtttaaaaaat
[truncated: 12,637 more chars]
