# Supplementary material for: Multilocus molecular systematics of the circumtropical reef-fish genus Abudefduf (Pomacentridae): history, geography and ecology of speciation
Source: PeerJ. 2018 Aug 14;6:e5357. doi: 10.7717/peerj.5357 (PMC6097498; doi:10.7717/peerj.5357)
Supplement: Data S1 [file peerj-06-5357-s013.zip › Data Supplement/assemblies/Abudefduf-sexfasciatus-STRI-X-1245.contigs.fasta]

>NODE_1_length_800_cov_11.786250
GTCACCAGGGCCAACCAGAGGGGGGCAACCTGCGAAAGCCAGCTGGGGGCATCTTGGCAC
ACGCTCGGCGAGGCACATTAAGTCGGCCTCACCCTGCATGGAACCTTTTGTTCAGCAGAA
TCCTGCCTGACCTGCATCCCCCCTCTTACTCACGACGCCTCCCACCGCACTCAGCTCATC
AGCAAACACCTAATGAGCCTGCGTCAAGAAAACAGACCCCCAGCTCAACCTGCCCGCTCC
CCGCCCCCACCCGGCTCTCGGGGGGCGCGGAGACGGCACTTTACAAGGACTGATGATGCT
GCAAAGACCACAATAATGATAATTAACTTGCTGAATTTAGAAGATTATGCTGTTAATTAG
TTGCAAAATAAAGATAAGTAATATAGTAGCAGATGGTTGAATAACACCCATGAGATGGAG
GGTTATTACACTGATGAGGTTTCCATGGCAGAGATGAAATATGAATCTGACTGGCTTTTC
CCTCTTTCTATGGGCCATTCCAAGAGAATAATATCTTGTTTCTGCCAGAAGAGCTTCTGG
AAGGGTATTACACGATAAACTAATTTGGTAGATAGATTGGCCTGGCAAAGGTAGTTGTTA
GAATAATGTGGTCCTCTGTTTTCTCATGTAAATGTATTCCCTCTCACTTTGTTATTGCTT
CGAAAGGCTCATTCACTTTCACCTTGTTTGCTCAGTGTTTGATGCTAGAGGAATTGACCT
GTGAATCACAGACACCAGTCTGTAGAGGAATAGTTTCTGTGAATGGGATGTGTTTGTGTT
CGATTGGTGGAAGTGTTCAAAAAGCTTTTTTTGATCGTTTACTTCCCATTACCTGCTGTG
GCTGTACCTTTCCAGATTACAAACAAATAAACACAAAGAGTGTGTTGCATGTTTGCATCA
ACAGCCTTGTGTCATTATAATgcaattttaactttgctttctga
>NODE_2_length_300_cov_8.673333
TGTTTCTCCATATTTTTGTGATGCATTAACAATGGCTGCTGCGAGTGTGTGCTCCACAGC
ATTATACCAAGGGACAGATCAAGGTGGGGTTTGGATGAAACAGCATGAAGTAACAAAATG
TAATATTGGTTCAATTGGCATCGATCAGCTACATGTTCAGTCTTGTCAGAGCATGGAAAA
TGGACTTAACTGACTTTCTATGTGACATTTCACATTAAATCAAACGCTACACCTGTCATC
CTTCATGTTTAACAGTTAAAGAGTCCATTATTGTTATCTTCACCCAAATATTTCTCTGCA
TACTAAAGAGAAAAGTTTCCTTCAATCCCCCAGGCGTTAGTCTTGGATTTGTGTTGTTCT
GCAAGTCTGCGACATCATCCGAACCCCAGGAGCCTCTTGCTCAGTCTTGACGGATCCTCA
CTCTGCTGAAGCCCAATACTGTTC
>NODE_3_length_145_cov_51.958622
TACTAAAGAGAAAAGTTTCCTTCAATCCCCCAGGCGTTAGTCTTGGATTTGTGTTGTTCT
GCAAGTCTGCGACATCATCCGAACCCCAGGAGCCTCTTGCTCAGTCTTGACGGATCCTCA
CTCTGCTGAAGCCCAATACTGTTCTTCATCTTGTGTTGTCACAACCCCCCTGCTACCTTG
ATTCACTCTTGGTCGTTGGCTAGGTTTTGGATTTATTACTTTCGAGGCCGAACAATCAGT
GGACCAGGCTGTCAACATGCATTTTCACGACATCATGGGCAAAAAAGTG
>NODE_4_length_774_cov_14.581395
GGATGGGTCTGAAAGAGGCATATTGTGAGGTCACATTCTTCCCAAATGCAGACAGGAGCC
AAGTCAGTAGCTAGCGGAATTACCCCCATGAATCATGCCCATTGTGATGCCTACCCAGGA
TGAGAACATGGAAAGGAATTAAGTATGGCAGAGCCTTATCAGCTTCACATTCGGAACTGG
TTGGCCGCTTGGTGCAAAGCAACCTGGACAGTCTTTCCCATCCTTGCTCATGTAGAGTGT
CCGTGAATGTGGAATTCCTCCACTGCCATGTGTTGTTACTTAAGGGTGTGCTGCAGCCAA
GTTACTGCGCACTTTTCCATCCACGCCCGTCCTCCTGTCTGTGCACTTCCTTCCCTCCCA
TTTACCCAGAGATCTTTGTGGTAGGTCCTGGAGTTCAGGCAATATTAGGTTGCACCTCTT
AAAACATGTCAGGCTTTGTGGTGAAAATTAAAGAATGGAAAAATGATGAAATGTAACATT
TTGCTTAAAGCTTTTTTCACTTTCGAGCTATTAGAAAAGGGGAGAAAAGATGAGAGTGAT
GGAAACACATTTGACAAGTTTTATCATACTGGGTTTATTTTTTATATACGGCCCAACGCT
ATTTGCTCTCCAACGGTTCGCTGCATAGTTTAGGCTAAGTGGTGTGCCTTGGGTGGCATC
TTGGGATTTGAAATCACGACTAAAGTGAAGAAGACCTGAGGAATAAAATATGTTTACAGA
ACCATCTCGGGGGATTGACTATATCATTATTTCACCTCAACTTTCCATCTAGGTTCATTC
ACAAGATGCTGTGTGCAGATAATCCCCCTTGCGTGTGCTCTTTGTGTCCTGGGCACAGAT
TCCTACATGATATGACAAATGAAGTGAATTTCATGGCGAACAAAGAAATGTGTTTGTcaa
gaaaaagagcaaaactct
>NODE_5_length_605_cov_7.595041
CGCTGACACTACAAAAAAAAAGAGCTTTGTTACTTCGCTGTATAATTCAGGGAAAAGAGA
ACATTATGCCTTTGTTCCTCTTGACGTTTTGCTCCGGGATGCTCAGACTGTGGAGCTCAG
GTGGGGCCAGAGAAAACAGTGGCCCTCAGAACGACACGACACGGTAGCAGCAGCAGCCGC
ATGGCAAGACAGCAAGAGAACACTCTGGGGTTTAAAAGTACCCAAAGCATCCTGGGTAAT
TAGCCATTACGGCGCTGTCACAGAGGGTTCTGCAGTCAATACAGAGATAATTTGGGCAAT
GGTGAATGACAGTGCTGTCCAGGCTTTTGGGATGATCAAGGACAGATCCAGCTGCACCAG
GCATCTGTCAGGCCCATGAATCACTCCTCCAGCCAGCAGCTGGGTGAGTGGAGCAGAGAG
AATCGCTGGAGAAGCATGTGCAGACACACAAATAAACATGTTCCCCCTCTCTCCCCTCGC
CACACCGGGAAATGGCTATTAAAGGTCTGCCGTTACAGAGCACCGAGTGGAAAAGGCTTG
TTACCTTCAGTGGCAAATGAATGACATTGGGAATAAGGTGAGGAATAAAAGTCAGACCAA
GGGGACATTTTTCACAGTTATTTCGGCTGTGTAGCTAAAACCGAGGAATGCAGTTGGCAT
GCAAAATTGGATCATGTAGTTTTTAGTATGTATTATAGTTTTTTCGTTAGCTAATGAAAA
TACAACAAAGTTTCCTGTCAATATCAggg
>NODE_6_length_1283_cov_19.548714
TGCAAGTGATTTAGCACCAGGTTCTCCACAAACATGCGATGCGAGGCAGGAGAGGGGCGA
CCATCGTCCGGCCGCGCCCCAGCCCTGTCACGAACGGCTCTCCGCACCGGCCGAGGCCGG
CTATCCGGGACCAACCGAAGATCCACGGCGCTACGGTATCGTCACGTCTAGGCGGGATTC
TGACTTAGAGGCGTTCAGTCATAATCCCACAGATGGTAGCTTCGCACCATTGGCTCCTCA
GCCAAGCACATACACCAAATGTCTGAACCTGCGGTTCCTCTCGTACTGAGCAGGATTACT
ATTGCAACAACACATCATCAGTAGGGTAAAACTAACCTGTCTCACGACGGTCTAAACCCA
GCTCACGTTCCCTATTAGTGGGTGAACAATCCAACGCTTGGTGAATTCTGCTTCACAATG
ATAGGAAGAGCCGACATCGAAGGATCAAAAAGCGACGTCGCTATGAACGCTTGGCCGCCA
CAAGCCAGTTATCCCTGTGGTAACTTTTCTGACACCTCCTGCTTAAAACCCAAAAAGTCA
GAAGGATCGTGAGGCCCCGCTTTCACGGTCTGTATTCATACTGAAAATCAAGATCAAGCG
AGCTTTTGCCCTTCTGCTCCACGGGAGGTTTCTGTCCTCCCTGAGCTCGCCTTAGGACAC
CTGCGTTACCGTTTGACAGGTGTACCGCCCCAGTCAAACTCCCCACCTGCCACTGTCCCC
GGAGCGGGTCACGCCCGGCGGACGCCGGGCGCTTGACGCCAGAAGCGAGAGCCCGCTCGG
GGCTCGCCTCCCCGCCTCACCGGGTAAGTGAAAAAACGATAAGAGTAGTGGTATTTCACC
GGCGGCCGAGGCCTCCCACTTATTCTACACCTCTCATGTCTCTTCACAGTGCCAGACTAG
AGTCAAGCTCAACAGGGTCTTCTTTCCCCGCTGATTCTGCCAAGCCCGTTCCCTTGGCTG
TGGTTTCGCTAGATAGTAGGTAGGGACAGTGGGAATCTCGTTCATCCATTCATGCGCGTC
ACTAATTAGATGACGAGGCATTTGGCTACCTTAAGAGAGTCATAGTTACTCCCGCCGTTT
ACCCGCGCTTCATTGAATTTCTTCACTTTGACATTCAGAGCACTGGGCAGAAATCACATC
GCGTCAACACCCCCCGTGGGCCTTCGCGATGCTTTGTTTTAATTAAACAGTCGGATTCCC
CTGGTCCGCACCAGTTCTAAGTCAGCTGCTAGGCGCCAGCCGAGGCAACCCGCCGGGGGG
CCCGCGCGAACGGGACCCCAGCGGGCGCCGCAGCTGGGGAGATCCGCGAGAAGGGCCCGG
CGCGCGTCCAGAGTCGCCGCCGCCGACCGCCGTACCCGGTCCCCTCCACCGGCCCGCCTT
CCGCACGGCGTCGGACACCGCCCCGCGAAAACCCCCGCCCGGCGACg
>NODE_7_length_434_cov_16.225807
CTGCTTAGAATTGCTTAACTATATAATATAAAAAGGCAACATGCAGAAATTGCTCAAAAT
TTCTTTGATTTGGAGATTCAGATTAATAATTGAGATCAAATGACTGTATAATACAACTTG
GATATGATTATTTTAGATTTTATACATTTTTTGGTGAAACTGGCAACTCGAATCGAATTT
AAGGATTAGTTTTGATACTTTAATCAATCACAGGACACTTCTTCATCATAACCCATCACT
CACACGTGTTTGTTGTATCCTGCAGACCCAGATCCAGTACCTCAAGCAAGTCCAGCAGCC
GAGCGCGGCCCAACTGCGGTCATCCATGGTGGATCCGGCCATCAACTTGTTTTTCCTCAA
AATGAAGGCTGAACTGGAACAGACTAAAGACAAACTGGAGCAGGCCCAAAATGAACTGAG
TGCCTGGAAATTTACACCTGATAGGTAAAGACAATCAAAATAACTCCCCCCTCAAAAAAA
AGTCAAGACTTCCTCACGCCCCCCACCCTCACTCTCACTGCAGGCATGCAGGAACAATGG
TGGGGGGGAAGGCTGACAAATGCTGTACTCACCACGAG
>NODE_8_length_1974_cov_12.623607
CTCTCAGCTTCTGGAACTCACGCCGCGGTCACGCCAGGACATTTCCAGCAGGATTACAGG
GAACGGTTCCGAGCTCACACAGCTTTGGATCTCGCGCCCGCTGACCGACCCACCGACCGA
CTGGCATTCGTGGCATGCCGTCGGAGGGCCCCCGCCGGCCCCGGCCCCAGCGCCGGGCGC
TCCAAGCGGCTGGTTCCTCCACACCTGGCAGGCCCGCAATTTCTTCTGTGGCCCGACTCA
GAGTACCGGAGCGGGGAGGCTCCTCCGGTCGTCGGCCCCTCTTCCTCAGAGGCGAGACCG
AGACGCCCCGTCTGCCCCAGTTTGCCCGACCACGGAGCCCGTCGCCGGGTTCGTCGGCCC
CGACCGCCTCCCCTGAGGAGGTGGCGGGGACCGCGTCCCGCTCAGGCGCCGGATGTCTCT
CCGGACAACACGTCCATTTCTCCAGCCAAAAAGCACAGGGCCCCACGCCCGTCATTCTCT
GCCACGCTTCGCACCCGGTCCCGACCGGGTGCCGCGCAGTCCACGCTCGCGTCGCGGCAC
GTCGGGTGGGGGGGTTTCGGGGGTGGCCTGCCTTTCCTGGCCGGCTCTCCTCCCTTCTCT
CCCTCCCGCTGCCGCACGCACGCTTCTGGGCTACCTGGTTGATCCTGCCAGTAGCATATG
CTTGTCTCAAAGATTAAGCCATGCAAGTCTAAGTACACACGGCCGGTACAGTGAAACTGC
GAATGGCTCATTAAATCAGTTATGGTTCCTTTGATCGCTCTACCGTTACTTGGATAACTG
TGGCAATTCTAGAGCTAATACATGCAAACGAGCGCTGACCTCCGGGGATGCGTGCATTTA
TCAGACCCAAAACCCATGCGGGGTGGCCCCTCGGGGCGCCCCGGCCGCTTTGGTGACTCT
AGATAACCTCGAGCCGATCGCTGGCCCCCCGTGGCGGCGACGTCTCATTCGAATGTCTGC
CCTATCAACTTTCGATGGTACTTTCTGTGCCTACCATGGTGACCACGGGTAACGGGGAAT
CAGGGTTCGATTCCGGAGAGGGAGCCTGAGAAACGGCTACCACATCCAAGGAAGGCAGCA
GGCGCGCAAATTACCCACTCCCGACTCGGGGAGGTAGTGACGAAAAATAACAATACAGGA
CTCTTTCGAGGCCCTGTAATTGGAATGAGTACACTTTAAATCCTTTAACGAGGATCAATT
GGAGGGCAAGTCTGGTGCCAGCAGCCGCGGTAATTCCAGCTCCAATAGCGTATCTTAAAG
TTGCTGCAGTTAAAAAGCTCGTAGTTGGATCTCGGGATCGAGCTGACGGTCCGCCGCGAG
GCGAGCTACCGTCTGTCCCAGCCCCTGCCTCTCGGCGCCCCCTCGATGCTCTTAGCTGAG
TGTCCCGCGGGGTCCGAAGCGTTTACTTTGAAAAAATTAGAGTGTTCAAAGCAGGCCCGG
TCGCCTGAATACCGCAGCTAGGAATAATGGAATAGGACTCCGGTTCTATTTTGTGGGTTT
TCTCTCTGAACTGGGGCCATGATTAAGAGGGACGGCCGGGGGCATTCGTATTGTGCCGCT
AGAGGTGAAATTCTTGGACCGGCGCAAGACGGACGAAAGCGAAAGCATTTGCCAAGAATG
TTTTCATTAATCAAGAACGAAAGTCGGAGGTTCGAAGACGATCAGATACCGTCGTAGTTC
CGACCATAAACGATGCCAACTAGCGATCCGGCGGCGTTATTCCCATGACCCGCCGGGCAG
CGTCCGGGAAACCAAAGTCTTTGGGTTCCGGGGGGAGTATGGTTGCAAAGCTGAAACTTA
AAGGAATTGACGGAAGGGCACCACCAGGAGTGGAGCCTGCGGCTTAATTTGACTCAACAC
GGGAAACCTCACCCGGCCCGGACACGGAAAGGATTGACAGATTGATAGCTCTTTCTCGAT
TCTGTGGGTGGTGGTGCATGGCCGTTCTTAGTTGGTGGAGCGATTTGTCTGGTTAATTCC
GATAACGAACGAGACTCCGGCATGCTAACTAGTTACGCGGCCCCGTGCGGTCGGCGTCCA
ACTTCTTAGAGGGACAAGTGGCGTTCAGCCACACGAGATTGAGCAATAACAGGTCTGTGA
TGCCCTTAGATGTCCGGG
>NODE_9_length_554_cov_11.064982
AAGCATAGTGGGAAAAATTCCACCAATCTGTTTTGCATTCGCAGCACCAACACTTAGACC
AAAGGTTTTCACAGCTTTTGTTGGTTTTGTATTTTTTTCTCTCTCCTTTGGAAGCAGAAG
TCCTTTGATTCTCAAGTCTCTCTGTAAAAACATTAAAAAAGATAATCCATTGGATCTAAT
TGACACAAAGCCCTCCTTCCCCCCTCCTCCCTTGCCTCTATCCTCCGCCTATGGCCCTCA
TTTCTTCTGAGAAAGGCCAAGTGTTTTTGTCCTGTAAATACCACGGAGCAGAGACAAAAA
AGACGTCTTTAAAATGCAGTCTACAATCCATTACACATATTCCCCCTGCATATCCATTCA
GTAATTATTCATTAGAAAACATTTAACGTCACAGTGAATTTCACACTAGGCAGTCGAAAC
ACAATAGAGGAGATTTGGCCTATTTTGGGGTGAGGAGTTGGGGAGGGGTTAGCTGTACAG
AGGAAGGGTGAAGGCGAAGGAGGGGGGAGGAGGGGAGCAGTATTTGTCTGATCTGAGAAC
CTCTGAAACGGGGCCGTCTTGAGACAACGGGGACAGACTAAATAGTGCAGTAACGGTCTG
TGCCCCGCTGCTTGCTGTGACACTCATTTAGTGTGCTTTAGTGTGCCCCGAGGGCAAACA
ATAGAGGCTTGTTCTTAGCAATCCTGTGCTgtaatttg
>NODE_10_length_515_cov_7.805825
AGACGCAGATTTAGCTCGACTCGGATCTAAATGTTTATCTTTCTGTCTCCTTTTAGCACA
GACAGTTCTGGAAATGCTCCTACCAGTCACTGATAATACTTACAGTTTCTACATATGGGC
TCCTCACAGAAGCAGCTTCGGTTTCTCTGTGACGTCGGGTTTTCACACGGCACAGGAATG
ATTGAATTCCAACCTGCGCGTAAGTGTTTTTTGATCTAGTCGGCTTGATCCTTGTGCACC
AAAGCGCCACCACCGCGCGCCATACTCGCGTGCACACAGGCGCGCACATCACATTATACG
GCATCAGCCGGGCTCAAAGTGGATCATTATTTACTAAACAGGTTGCCTAACAAGAAAAGA
CGGATTCCCCTGCAGGCTTGTATAAAAACCCTGGAAGCATGGCGGTGGAGCAATATCCAT
CATAATTGATGTGTTGCAAAGCAGATTACACACATTAGCGCACACTGTTCTAGCTATGAC
AGCTCCAACTGAACATGACAAATTCCATAATATGCAAAAAAAAGGAAGGTATTTTGCTCT
CTCTGGGTATTAAACGACAACTAACAAAGAAGCATTTGCATTGGCAGGAAAGAGCGAACG
TGTTTGCGAGTGTTAGCGTGTGTGCATCCATGTCTAACTACACCTCCTCCATGCTCTCA
>NODE_11_length_512_cov_13.976562
TTTACTGCATAATTTCCAGGCAGCTCTGAGTGACAGAGGGTCTCTGCATGTGAGGTTTCC
CAGTAGCTTTATCCTGCTGGTCAGTTCTTCTCGGTCTTGTGCACTTATATAATAATAAAG
GCGAATATGGCTGCTTAGGGTTCCACATTTCCCGATTCAGTTTTAATTCAAAAGAGGATG
TTACAAATCTACTTTGCTCATTATCCTCTTTGCCATCTTAATGCGTGGCACTGTAAGTGC
AGGTTTGTTTGCCTCCCTCTCTGAAAAGCGCTGGATTTCAGATGTTAACCTCTTTGGACA
CCTCCATTAATGAGCGTTCAAATGCGGCTCTATGGTAAGGGTTGAGCTTTAAGTAGCACA
GAATGAAAAATGATTTGTATTGATGCAAATCGTGTGTACGGAGTGAATTATACACAATTA
CCCATCAATACTGGCCAGTCTTGCCCACCCTCACCAACAAGATGTGGTTAACAGGCAGAA
AATAAGATTGAAATGGTGTGTAAAGAGTTGAAAATGAATTTCAATGCTGCATTTGTCCAC
AATTACCCCGTCGTTCACACGTGTTTTATTGGGAGTTTTTTTTTTTCTTCAAATATTTCT
CAAAGCAGATTGGAAACATTCTTGGTATTACCCTCTTTCTTCAGAGAAGAAAGAAT
>NODE_12_length_607_cov_15.194399
GTGTTAATAAACAACACAAGCTAAGAGTCCTCAACTGTCATTGTGAATCTGCCCCCCCAG
TGCTACATCCTGTCTTTCATTTCTTCCTGCCCCGTCCCTTCCCCTGCAACAAAGGTTGTC
TGCTAGTCGCCAACTTGTGTTGCACGGATAAAGAGCACGGATAAAGTTTCCACCTTCAAA
CGTTTTGTAGGAACTAAAAATGTCCTCCTAGCTCAGTGTTATAGCAGGTGTTACACAAAC
ATGCTAGAAAAGACTTTTACTAGATCATATTTGAAAGATAAAGAGTATCTTATCGAGAGA
TAAAAACGAAACCTGGGGGATATAAGGCGAGCTTCTCTAACTTTGTTATAATTAATTGTA
TACCTGTGTATGTAAATATAATGCATTCCTATTTTGCAGTCAAGAACAAAATACTATTTG
TAATATAGAATAAACTTTATTATGAAACCAAGCATTTCATGATTGTTTTTACTCTTTGTG
TCCTTTTTGAGGCTAATTGCCCTGTACTGACCTATATTTGAACTGTGTCATTTCTGATGA
TCAAAGTTTGAAGTGAAAGAAGATACTGCAATCTCTTGCAAGATGCACATTTGATGATTA
ATATTTAAAGATCCAGTCAACCTCCAAGGCCCCTTTTCACAAGCCAGCTGTTGGTGGAGC
TTTCCTGACAGTTCAAGGAAGTCACTAAAATCCAATTAGACACTTGGTGAACAGAAATAT
GGAAGTTGTTAGGTGCAGCAAAACCAACaaa
>NODE_13_length_589_cov_7.045840
CTCTCTATCACCATGCTCTGTGCTGCAATCAATTCATCATCACCATTTGTGTGCCACTGA
ACAGTTGACAACTTTATAACTTGCAGCTGCACGGGCTGACTGACAGGGGTGGAAGGGGAG
CATGAAAAAAAAATGAAGAAATGAATAGATGAATGAATGAACAAAGAAGCGTGGTTTTCA
GGGAGAAAAAGTTGTTTTCTAAAAACACAAAACGATCTACATTACAGCCTTTTATTCCCT
TTCGTCAACAGAGGAGCAGGCAGTGTAGCAGGGAGGAGAGAGTAGAGGAGGAGATGAGGA
GGAGAAAGAAGAAGAAGGAAAAAAAAAGAAAAAGAAAAACATCCTTCTCACTGATCTGAA
ATCAGAAAGCTTTCAGTCATTCTTTATGTGCTCCCCGCGGCCACTCTGAGCCAGTGAGCA
TGTACATTAGGCTGGGGCATTTTGATGAAATAAAAGCCCAGGCCAGCTTATGGCTAAACA
GAATGGGAGCACTCACTCAGCCTGTCTCTGATTGACCATTAAAGCCATTGATGAATGGGC
CTGTCAGGGGAGAGACAATTAAATCAAACATGAAACAAAGCCGTTGTGACGGCCCGGTCT
GACAGAGCAAACCCATTCCTCCCCTCCATTACATAGCACACGGCTCCTTTTACAACCCCT
AACCCACTCCTCCCGCCTCCTCTACCCTACTGTATGTGTGCCACTGTGTGTGTGTGTGTG
TGTGTGTGTGTGT
>NODE_14_length_720_cov_6.726389
AACTCAGTTACTGCTTGCTTTCACTTTCTTTTCCACTCTAAGCCTGTTTGTTCTTCTCTC
TCCCCTTCCCTCCCTCCCCTCCTCAATCCCTTTCCTTCCCTCCTAAAATGTCTTAACACT
ATTATTTCCTCATCCATTCTTGCTCTTGCTTCCAATTCTTTCCCTCCTAACCTAATTTAC
TTAATTTCTCTCCTTTTACCATTCCATCACCATCCTATCCCACTTACATCGCCATCTCTC
TCTCTCATTCCCACCTCTCTGTCTCTCTCATCTCTCCTTGCCCTCAATCCTCACCTACAC
TTCTCACTCTTTATTCCTTCCCCACCGTCCAATCTACCACAAATTCCTCCCTCTTCTCCT
CCTCCTCCTTCCACCTTTTGGTGACTCTGTGGCTGCTGGTGTGGGCATGCGGGCCTGCCT
GACAGAGTTTTGCATGCGTGGCCTGTCTAACTTTTATTCAGATTCAAAGAAAAGGATCCG
TACATCCTATCAGAGTAAGTCGGGCCTTCCTTAAGGCTGGGGGACTCTGTGTGTGTGAGC
AGGAGGGATGGGATTATAATGGCTCAGTGTTTTGGTGGAGATGATTGCCATACAGATGTG
GGCTAAAAGCAAAGGGACTAACCAAAGAGATGACTGGAATAAACATGTTTGTTTCTGGTC
TTATGGGATATAACCTATATGCCATATACAGAGCTTCTCCTATTCCAGTCATGTCCAGCA
GTATGTCCTTTGCAGAAGGAGGGCCACTCCTTTGAGTCTGTTAAGCAAGGGCAGTTATAA
ATGTTATATGATCCATATGATGTatattttaactatagcatagtaagcagggtgaataaa
gccttgttcatgcactgggctgag
>NODE_15_length_546_cov_7.459707
CCTCCATCTCCATTTGGGAAGCCGTGGCTTAACAAGGCGGAAGAATGCCGAGGAGGGGGA
AAAGAGCTAGCAGGTGTGAGTGGGAGTGAGCGTCCAAGGCTCATGACCAAAAAGTCAACC
TGTGGTAGATGCACCCCCTGGTACGTAATGCTTCCACTTCATGGCCCACACACGCCATGA
GTACACACGCATGCCAGCACCCAGGCAACAGTGTGTGCTGCTGTTGGCGGGGGCAGGGCT
CTCATTGGCAGTGGGAGAGCTCTATCCCGCTGTCCGTGTTTACAGTCTTCAAGGTAGGGG
CGCACAGTACTTGTCTTTCAGGTGGATGATTAAATGAGTGGCACAACAAGAAGTGAAACA
ATTAGAATTTCTGCCTCATTATCATGGTAATCTTATCAGTGGGATAATGAGGTATTAATG
GATATTTAATGTGCATCTCATAACCCAATCCCTTGGAGAAAACACATAAGGAAATCGCTG
TAAATTCACTTAATGATGGAAAAGTCCCCCAACGCCATATTCCGAAGAATGAAAAATGGT
GGATGCAAATGAGAAGGAACCAAGGTCAATAAGACTGCAGGGACTGAGTGAATGTCAGAG
AGAGAGAGAGAGAGAGAGAGAGAGAGAAAGAGATAGAGAGAGAGATAGGCAGGGGGAAGG
ATGTGACCaaaaagactgaggcaagagaag
>NODE_16_length_501_cov_11.588822
TTTTTTTTTTTTGATTCCTTCAACAGCACTGCGGAATACTTAAAGAATACAACTTTCAAA
CAGTGTTTAGGAAAAAGGCACGGTGAGTCAGTGACATGCACATGTGAGAGAGAAGAGAAC
ACTGATTTAAAATATAGAGTGAGGGTTTAATAATGATACAAACCCACGATATGTAACACC
TCAAAGCAGCACATTGGCACAAAGTCAGAAGTAAGACAGCACAGAAGATAAAAACCTGTC
TCAAAAAAATAAAGAATCAGAATAAATATCTCAATAAATAAATAAACAGGTAATATCTCA
TTAATTACTTTGAAACTAATAAATACGTACATTTGAAAATATGCACATTGGCAGAAATCA
ATAACCAAAAAAGTAAATAGTACTTAATACAGAGTTACTTAGAAATCATAAGTTATTGAT
TACTCAAATCAAAAGGCACATTTATTAAGATGTAAGAATGGGGCCTGCAGTTGTGATCGC
ATGACTGTCAGTACTGTACTCTAACACCATTTCTGAACCAGAAGTAGCAAACTGTGTGCA
ATGGCTTTACTAGTTCTGTATGTCTGCACCATCAAGTGAACTTGTGTGTCTTGTATGTGT
GTGTGCAGGTCTATGCTTTGCAGATTTGTGGGGattgtgtgtgtg
>NODE_17_length_635_cov_21.291338
TTGAGAAAAATGGAAAACAAAGTGAACATTGCACTGATGTGTTAGTGTTCATACAGCAGT
ATAAAAGACAGTTCAGAAGGAGCCTAAATCTGAGCTGAATCCCATGGACTCAAGAGTGCA
GCTGCGTGCACAGCAGTCCAACAGCCCCACACACAGCGGAAAGGATATGAACATAGCATA
TGCAAGACAGTCTGAACATTTCAAAGTTTCTGCACAAGATGTCCAAATGTTTTCTCTGGC
TATATCTTCAGAGGCTAAACTGTGATTAATAGCAGTGAAAGAAGCCTTTGAAGCAGGATT
GGTGACATCAAAGTCCTAATCCATGGGTGGCAGGATTTTTATAATGAGTGGGAAGTATCT
TAACACATTTCAAAGGGTTTACTCCATGAATAAACAATAGCTGCACAGATGTGCCACACA
CACCTTTAGAAAAATACGTCTGCAGACACAGGAGGCAGCATTACCCAAGCAGCCGTGTAT
GGCAAGGAGGAAAACCTTTGTAAGTTTTTTAAGATAAAGCTGAAGTGACAGGCCAACAAT
TGTTCTAGATTTTCTACCGCACACAGACGAACTTCTAAAATGCAAATATGCAGTCGACGT
CTGCAATAGAATTTCAAGACTCACGTCAGTGGTTAAGGACAACGTCTGACAGCGAGCCAA
AAATTTAAACACTGGATCAGCGGTTGTCTTTCTCAGAGGACTTTGTGCTATCAAATGTGT
ATTAGTGGCTTCaatcaaacactggagagatcaaaatcaatttatgatggattaattaa
>NODE_18_length_566_cov_13.192579
ATTTATGGTTCTCAGAAACACTGTTTTGTTCGTGGACAGCCAGTGTTATCTGAGGACTAT
GGATTTTATCTGTGCTTCAGAGGAGGCGGACTGTTTCTCTTGCAGGAGAGCCTCACCCAC
ATAACTTTGGCAGTAAACAAGTTAGTTGATTGGTTTTGCTTTATATACTGTGATTTAATA
AGGAAAACACCAACGTAAGCCAGTCCGAGCAGCGTCGGTGGTACCAGTGCCATGCTTTCC
ATTGGTTCCTGTTTACATGATGCCCACAGGACACGCGGTGATTGGTGGCTCCTCACACGT
GACCAGGCAACTTTGTACATTTGACAGGGAGTAGGAGGGTTTTGTGGAGATCAGAAAAAC
GACAGCGCGATAAAAATTAGTATTGTTGCACTTCACAAATTAATGACCATGAGTTCCTAC
TTGATAAACTCCAACTATATCGAGCCTTCCTTTCCTCCATGCGACGAATATCAGCAGAGC
GGATACATCCCCAACCCTGGAGATTACTACGAGCGGCCAAAAGATACGGGCTTCCCCCAT
CACGACGAGCCATCCTATCCGAGGTCAAACTACACAGAATCGGGATACGATTACGGTAAC
GTCCCCGCCGCCGGACTCGACGATTTCGGCGAGGGGCATCACGCACAGCCGCAGCCGGTT
CCACAAAGCCACGGTCCTCGCCTCACCGCGGCCCcagacggtggcgcagg
>NODE_19_length_411_cov_6.681265
CACACACACACACACACACACACACAAACACACACACACACATACACACACAAACATGCA
GATGCCCGGCAATACCACATGCCCCCTCAGTGTGTATATGTGTGTGCGCAGGGCTGGGTG
TTGAGCGCATCGACTGAGTATCGATCCCACCACTCACCTCCCTGCAGTCAGCTCTTGTCC
TACATAGCATGCCCTGTCTGATTTCTCCCTTAATGGCTTTTATCCAGCTCCAATCTTTAT
TTAAACTGAAAAGTAGGAATTAGCACCCACTTCTATCCTGGTCTCTCTTACCTTTTCTTT
TCACTGTCATCTCGGAGTGGGTATCGGCGAGTATCGGTCCATTGACCCTCACTCCCTTCC
TCCCCTGGCTATGATTGACTTCCCACTCAGAAAAATGCGCGGTACACCACTGCGTTACTT
GCATTCCTCCTCAGTGTTCCTTATATGCGTCCTATACAGATAAGATGCCGCGTGTCGCTG
CAGCAGCAAATAGTGTTTATTTCTATTATTGataaagctgcccggcgctgtgtcgattca
tcgattacgagttcg
>NODE_20_length_783_cov_16.081738
ATAACACTGCAGCATGCTCTTGCCCTGTTTCTCTCCTTTCTCTTCTCTCTGCGTCTCACT
CTCTCTCGCTCTCTTGCCCTTTCTCCATCTCTTTGCCCCTCGTCCTCTCTGTCTTCCTGT
ATTTTCTTCTCCCCCCCTCTCCGTCCTACTTGTTAATTATTTGCTTTATTTTGTCAGCGA
GCTGATGAGTGACTTCAAAAGGAGGATGGAGCTGGACTCAAAATACAAAAATGGCTTCCT
CTCTGTTGTCTTAGACAATAATTATGATTTGCCAGTTAAGCCTAGACTACAGCAGAGGGA
TTGTAGTTTAAAGCAGAGGCTTTGGTGCAAAAAATGCATTTATAGCCCTTTGTGAGGCTC
CTCATTATGTGTGGGCCCGATTCATTAAGTAATTGGTTTGCAGTTGTTTACATGAGTATT
AAGGCCTTCTATTCAGGGCCTTTGAGAGATACATTGTGCAAATGTTGCATGTTATGAATG
CAGAATGAGAGGCGGGGGGCCAGTCCTATTGGCCAAACACTGCACTCGGCTGAAAAGCGA
GAGAAAAGCACTGGGTGCTGCTTTGCATAGCAATGACTAGGGCCTTAATAAGCTTTACAG
ATTAAATACATGCAGTCTATACAAGATGCAAAGAGATACTCTTAACACATTTATATGTGC
TCATTTCACTATTATGGAGTTTGAGAGAATTGGGGTCTTTCATATTCTTTTTTTTCTCTA
TGTCTCTCTCTTCCTTGCTCTCTCCCACACAGTGTTTTTCAGTTAGATACTTTTATGGAA
TGTTCTGTTTATTGTATTATAACTCGCGGGGAAGCGACTGATCTGCAACATTTATTAAGG
ATTTGTTCATTAGAAATCTTTTGCTGTCTTTGTGAGTGGCAAAGTAAAATCACTTTGTGG
TTGAGTGGGGATGAAAGGAATAATgca
>NODE_21_length_523_cov_7.365201
TGTTTTTCTTATCTTCTCTTGTCCTTTGAGCAATGTCAAGGTGAAGACAGATTGCCAGAG
ATGGGTGATTTACAGATATTGTTTTTTTCCTGTTCCCCACACATCCTTCGTTTTCTTGCT
TTGAATTCAGCCTCAGTTGTCTGTCTTACCTCTTTCCATCCTTCTATCCCTTGACAACAT
GAGCTGCCACTCTGTGTTACTGTCACATGAGCGAGTGCCAGCCCCCACATCACAGCAGCC
TTTGATTGGCCAGGCCTTTCCAGGTCGGTGAGCTGCTGCCTGATAATAACCTTGTTTGAT
TGCTGGAGCAGAGATGTAATTGATTGATCTGCTCACCCTGTCTGGGGCTCGGCTTCTGAA
GTAGCCTTGTGTGTGTGGGTGTGTGTATTGAAGTGGGGGGTCGGTTGATTGTTGAGCGGA
GCTCCAGATAAGCATACATGTACACACATACCTCGACTCACGATGCAGATCACACACACA
GACATTTACTGACACACTTTTGTTATTGTGGAATATAGTGTGCAGCTGCTACCAGAGGTG
TACAAATGAGGGAGAATGTGTAGGGAGTTTGTTTTTTaaactcttcccggcacatctgcc
ctgtgtacctctctaaacaaaccttaccaaccaatcaacaagccattaaacctcattaaa
attctcc
>NODE_22_length_694_cov_12.291066
ATGTATTCCAAAGTGACTCGGTGTGATCAGGGCCTTAAAGGGTTAAAATCTGTGCTACTT
GGAGTGTGTCCCCCAGAAAAGGAATGAGGTCCCCGGGAATGTTTTACAGATAAAATAAAA
AGAATCAGGAGAATGAGGGAAAGAAGAGAAGTTGAATATATATTTCATGTGATAAGAGAA
AGATGAAGCGCGAGAAAAAAGATTCCATTACAGCTGCGACAGTTACAAAACTGCTGCTGT
GTAGAGTAGCCTCTGTTGAAAAGATTGATGCAATAAGGACTGACCTTGGCTTGGAGCAGG
AGTCGGTGATGTATGTATGAGCATCTCCCTGCTAAATGGACCCAGATTTGTAGCACTAAT
ATACATGGAAGCCCAGTACCAAACTCGCCACGGCTATAAATCAACAGCCACTTTGGGTGT
CATTTCTGGTTTATATTCTACTATTGTTCTGTGCTTTTAATTCGTGTCACTGCCATCTGT
TCATTTGATGCAGTTTCATACTGTATGATTTGGCTGCAGAGATACTGTGCAGACAATCCC
TGTTAGACCATCAGAGTGGATTAACTGCACTGGTAAATTCCACTGAGGCTATCTCACAGC
CGCATGTAAATAGAATCTGAATCGAGTGAAAGGAAAAATAGAAATTTAAAATCAAAAGTT
TTATTGTTTGTCAGGAACTCGGCAGAACAGCGATTCAATATaaaattaacaaagagcaag
aacagcaagaaaaactcctgttaaacctccagctgaaaggcttgtggattcagattggat
gttttccagaaagctgttcctgaattaaacaacattatcttttctctttcattttcag
>NODE_23_length_432_cov_15.449074
AGTCATTAGCCAGTGTAATAAAGGGCCTGAGATACAGCCATTCTTCAACAGCCTAACTCT
TTTATAACCAACAGATTAAAGTTGATTGGATTAAAATGACATTCTGCCCGTCTGACCTTG
GCAGCAGCAGTTAAGTTCACCCAAATTAAATTTCTCCGTAATAAAGATGATTCATTTGTT
GCCTGACGTAGTAAATATAAAACAGAAAGAAAAAGGAGAAAAGATTAAGTGACACACGTC
AGTGCACACATGCACAAATGCACACTTGTGCACACACATATACATGCATACGATGACACG
AATACACTCGTGTGTGCACTCACAAAGCATTGTTGGAGCTGCCAAGCAACTGGCTGCACA
TGCGAAACCAGAGAGACACCCGTCTAACTTAACCTAAAAACTTAAAACATGTCGTTTAAA
TCCTTATGTTAAGGCCTGCAGAGATATCTTATCTCTTAAACAGACGTTGCAAGACTACGA
AGGTTGTaacattattggttgccgttttgaaatgaaagactttcctaatggcttctgaac
tggccatgtcaacagcttttcaactgattgtcttct
>NODE_24_length_816_cov_17.531862
CAACTTATGACCTTTATTGGGCAAGTCATGAGCTTATGGGGAGTCTCTTTTCAATCACTG
GATCCATAGTAATGCATTATTGCAGAGCGTTGAGCATAGTTTCTGGTTCTCAGATATCTA
CTTTTATTGAACAAAAAAAAGAGAGTTTTAAAGCCTACTGTAGGTAATGAATGAGAATAT
AGAGACAGATAGGCAGGCTGTGTCCTCAGTCAAGCTTCAGTGCAATCCTCCCAGAGATTT
ATTTCATCAGCGAATGCAGTTTCCATAATCATATCTGTGTCCTCATATTAGAAAGATAAT
TAACAGCACTAATGATCACGTTAAGTTCATTACACATTCACTGCCAGCTCAGAATGAAGT
TGACATTATGTTGCCTTATCATCAAAGGTGGCGTATTGTTGGGAAGTCATTAAAATGGAA
ATGAGTGTGATGTTCTGATGTTAATTGCAGAGGGAAGAGATGAGTTATGTATTTAATGCA
GCATTTAAAAAGCCAATGAGGTTCCTATCTGCTAAATAGGGTAATTAATGCTATATATTA
CTTATGTTTGTCCAAATGAAGGAATGAAATTAGGAGATGATGACGCCGACTTGCTGTTTA
TCTGTCACAACACGGCTCTAGTTCGCAAACTTCATTATTACTCTCTTTTCTGTCTGTAAT
ATTTATATAATCTCCCCTCAAATTACTCCTTTATTTCTTTTTCTGCACAACTTCTCATTT
GGATAGGCAGTCAGTCATTCAGAGAAACAGTTTTCATTCTCCGGAGGGCTTGTCGAAGTT
TGTTGTCAACTTTTTACGCATGGATTTACTCTGAAATTATCTCAAATTTTTGCATCTCTT
GTAATAcagaagccgctgttgtctttttattgtacttgaaatcaattattccattcatgg
ggtttatactgcaaaacacagaattagcatctgtaaataagactcgatataaagagttac
>NODE_25_length_784_cov_12.454082
TGACAGCTTGGCACAGCACTAAGTCACCTAACGTTTGCTTTGACATGAAATCCAGACCTG
GGCACAGATGAGGTTATCAGTGGGGGGAGATGAGTAGGAGGAAACGCGTCTAGTCCTATT
GGGAGAACTGTTTGGTACCATTGCCTGGGCTTGGTTGACTGAGAGGACTGAGGGGGCCGG
AGGAGAATGGCGCAGGGTACGAAAAATATCTACCATAAATGGCTCTGGCGTAGCTATTCC
GAATGCTGAGACTGAGGTCCTCAAACACGAGTGAAACCTATCTAAAAGTAGCTGAAAGAT
TACAATCCTCTTCATTAAATTTATCTCCTGCGACATAAACTTTTAATATGCGCACCAGCA
GTGTGTATGGGACTTCCAGGGCAGCTTAAATGACTGCAACCTGTAATTACTGTTCCAGCA
CTTGATTAGAATAATCTGATTGCAATTATTCAGTGACTTTAAAATACAAGCCTCGAGCTA
CAGAACAATAATTCAAGGGCAGTGATTGGGAACGTGTTTCTTTTTTGGCTGTAAAATGAC
GTTTTAATCGACACAGAGTGAAAGAGGTTCCCTGCTAAGGAGCCAGCTCCCTCAATTAAA
GCCCATTTATGCAGTGAGGGGTAAGACGTTGTGCTGCGATGTGGAGTTAATCAACCAGGC
AGACACTTACAGAGTTCTCACGGATCAGGGAACTAACCCCTCTAACGGGTAAACAGGCAG
AAATGCAGCACACAGGCAAGGCCACCAAGAACGTACACCCACAGATAGCAACATTCATGC
TATCAGTTACTGTATTATGTTGTTTCTTTTCTTAAATAAATTGTATGAAATAATATAAAA
ATGCTTAAAAGTCAAAGTATATAGGACAAAGTCTTGTTATGATCCGTTGATTAAAAGAAA
CCTGGAATAAAAGTTCTAAATCAAAATa
>NODE_26_length_145_cov_5.896552
TTCAAGTGACATTGTGTCAAGAAAGTGAGTAGAGACACCGTTTGGCCAAAGTGGCCTTTT
CAGCGCACGAAACGCTGTTTGAGAGCATAAAAACAGCACTCCTGCAGATTGTCACAGAAA
ATGTTTACAAACATGTTTTGACTTGACAGTGTGTTCAAATATGATAAATATGAAGGCAAA
AGCTGTTTCAAGTGACATTGTGTCAAGAAAGTGAGTAGAGACACCGTTTGGCCAAAGTGG
CCTTTTCAGCGCACGAAACGCTGTTTGAGAGCATAAAAACAGCACTCCT
>NODE_27_length_679_cov_5.621502
TTTGTGCTGTAAAAAGGTCAAAGACTTGAAAGTCCTCTGTGATCTATGGAAAACTTTTTA
TACACTAATACTTGCACACATAAATCTATCGCTCCAAAATCCAGCATACATATAAATGTT
TGCATAAAGTTTATTGAGCAATATATTATTTAATAGTTATATTTAGAGGTCAAAGTTCAT
TAAAAACCTCCTGTGTATATGTGTCAGTCTGCCATCAGGCTTTGGCACTGTGACACCAGA
CTTCCTTTCTGTGCTCCACCAGAACAAACTGCACCTACATCTCTGGCACTTCAGCAGGCC
TGTCTGCCTGCCACTGGCAGGGTGAAAGGCTGTCGAGTGGTGACGGAGAGCAAGAGGTAG
AGAGACATACACAAAGAGAGAGAGGTAGAGGTAGGCTGGGGGTGAGGGTGGGGGGCTGTT
GAAGTTGAAGCCTGTTCTTTTGTGGCGCCCTGCCTTCTGATCATTTACATCAAGTTGACA
TTCGGAGAGTTTACTCTGGGGTCTGTAATTGTATTCTTTCGCCAGTTCTGCATTGCCAAC
CGTGAAAATGGAATCTTATCAACCCTGACCAATTTTTAATGTACAAAATGAATTGGCAGG
GGTTCAAAAAAAGGGGGAGCTACAATTCAAATCAGGTGAATGATACAGGGCAATTTTTTT
TACAGTGAATGATTGAGCTGCCCACCACCCCCCTTGCAACCTCCCACCATCTTATCACCC
CCTGCTTTCAACTATCATATTATGCTGGATTTATTTTTCTTTCAAAGGAAGGGcagactt
gggagggggcaactccagctgaaaaatacatgtgtgtatgggt
>NODE_28_length_414_cov_8.903381
TTGTAAGAAATTCTAAGAAAATATTCAGCAATCTAAATTGTAGGGAAAGTTCTTTAAGGA
GTGCCAGGACAGTAATTCATTTCACCTTAATAAAACCTTGCTTTTTTTTTTAACAACAAC
TAAAAAAGAAATTTCCATATTACTCTTTAACAATAACAGAGAGTGTAAGAGTGCTTGTGA
CAGGTCTGTCTAAAGGCTTGCATGCAAACTGGCCAGAGAGAAGTGATTGGCTGAGACTTG
GCACGGTGGACGGACAGACAGACAGACAGATGGACGAGAAACAGAGAGAGAGGACACAAC
CCACTACCTTAATGAGCCGTCGCTTTATGAGCTGCTGGTCAGCGGAAAGAAAGCCATGAT
TGATCTTAGGGAAGACCATCTGAGCAGGTGTGTGAGGTCAAGAGGTCGGAGGTCAGAGGT
GAGAGAAGGTTGAAGAAGAATGAAGTCCCAGAAGATGATGAAGAAGAAGAAGAAGGAGGA
AGAGGAAGAGGAGGAGGAAAGAAGCAAATGCAGAAAGATTTTGTTAGAAAAGACCTGTGT
TCatgaacccggctgcag
>NODE_29_length_510_cov_8.094118
CTAGGGTGAGCGCACTGAACTTACTTTGAGGTGTTGTTGGCATATGCATGATGTAACACA
TACGGTTTTTGGTTTTTTTGAGATGCCACACTCAGATATCTAAGACTCCTTTACTGTTTT
CAATCTTCACTTGAACACAAATGACACCTCACAAGTGTGTGTGTGTATGCGTACTTGCAT
GCGAGTCACTTTGTTTCTTGCTCTGTAACTCTGTAACCTCTTGCGTTTCCTCTCCTTCCA
ACAGAAATTGCTCTAGCTCTCACTTATGTCAGGGTTCAAATCTCTCCCTGCCCTCTGCTC
AAAGCCTGCACATCAAGTCCGAACCTGTTTCTCCTCCTAGAGATCGCACCAGCAGCACAC
CGGGGGGCTACGGTGGTGGGGTACCACCTCCCCAGAACCCCTCGTCCCGCCAGGACTCGG
GACGCTCCCCTGTTGATAGCCTGAGCAGTTGTAGCAGCTCCCATGAGGGCAGCGACCGCG
ATGAGCACAGGAATGAGTTCCACTCACCTCTGGGACTGGCCCGGCCCGCCCTGGACGAGC
GCGAGAGCCCCTCCATCAAACGGGTGCGCCTGTCAGAAGGATGGGCGACATGATAGCTCT
GTCCTATCCCCCGGCAGTGCCCCGAGTTGCcctgatcccccggcaatgcagcat
>NODE_30_length_597_cov_9.432160
TAATACAATAATGTGTTACAAATTTGTTCCAAAAAATAAAAAAGTAAAAGCTTTTGAAAG
ACACTGGCTACGGTAACATTAAACTCATCAGAAAATATTTGACTTTTAGAAAAAAAGGGA
CAGTTATGAATGAAAATATTCAGTAATTCACAGTATATTTGCAACTATAGTGTAAAAATA
ATTCACTTTCAAATAGATGTTGTTCTGACACTAAAAGGTTGAGAGGACAAAGGTTCTGTT
GTGGAAAACAACACATTTCCCTGATTTCCTCGACAATGCTCTCTCATTTTACAGGTATCA
CACGTCAGGGCCTTTTATTCAATAATTACAAGAGAATATCAGTTTCTGATTGAGGTGACA
ATAACAGAAAATATAGTGTGTGGCTCGTGTGTAAAGTAAACTAAGCGGCACGGGTGCTTG
TTAGGATAATATGTCCTACTCATTATCTAGAGTAATAAGTGTATCAAATTCACATAATCA
TGTCTAATTAGTATCAGTAATTATCTTGTTGGGCCCAGGAATATTAATCTTCAGGTCCCA
GAGGGGAGGGAGCAGAATCGCAGCAAGAATGGGAGAGAGAGCGAGGGAATCATGCTGAGG
AGCACCGACTAAATTAGCATGCTGAAATCAGAGCAGAGGAGGAGGAGGGGGAGGACGGGG
GGAGAGAGCCTCGGAGTAGGAGAATTGAAAAGAAAATGTGAAACTTTGTTTTAGAAAAAG
TGGCGGATGAATGGTACCTAA
>NODE_31_length_912_cov_22.383772
GGCATGGTAAGGAGACTTAAGCTGGGGAGACTGAAGGCATACCATGAAGGCAGCTTTGAT
CACATGAGCTGAGAAAGTGATGTGCCTATATACTCATTATTTTACCTCATGACTTGTGTC
CAAAGAATACAGAGGATTTCCAACATTTAATACCACAGTATTTTCAAACTACAAATGTCG
TCCTATTCTTATAGTTACTGAAGCGAAGTCAGTTCTCTATAATTAAGGCAACTTTATAGG
CACTGTTCCCTGGCGAGTGTATGTACGAGTACCTGTGTTAGATGTTTCATCTTTATTAGC
CAGAGCATGGTAAGCCTAGCTCTTCATGCACTAATCCCCAGCTAAAGAAACAGCTTTCAA
GGAATTAACATCAAAAGTAAAGCTTTGCGTGCCGGCGGGGGAGCTTTCAACAGAGCCTGC
CTCAACTATCTCCTAAGTATTTTCAGAGCCTCGGGGATGAAGTGGAAGTTAAGTTTAACT
TGCTCTGTGTTCTTCTGCAAGTCTTTGACCTTGTTCTCAGGTCTCTTAATAATCCCTGAT
ACGTTTGAATCCGTACAGCGTTTGCGGCATTTCCATGAGGCACTGCCAGAGGGTGAGGAT
TTTTCACTGGGGCCCATTGCCCATTCTTCTCTTTAACCCTTATTCCTGTGATCAGCTGGT
TAGGATACAAGCAGTTGAGGTTTTGGATCTGCATCTGTCAGAGAGAGCTACCTACAGTAC
CAAACACTGTGCACTGCAAATCTGTGAATTTCCATATATGTCCACGTTGCATGAATCCAT
TATGAGCAGCTCAGTGTGCTGTTTAAATAAGCCTCCCAAACTGAAGTCGTAGTTCTTGCG
CTGCTAATTAAAATATCTGCATTCAGCTAATGACAAATGAGCGTACATGTTTTTATGTCT
TTATTTTCTTATtagtgttgccaaacctacatagaagaatgcctttgtggcaccatattc
catccatttaagtaacactgcatgcagcaacaactctgtctccctgcatctctatccttt
cagatttgcagatgaactgagccaacaagtgtgttg
>NODE_32_length_704_cov_10.338068
CACTGAAATAAAGCCAGTGATGCATCTTCAGCAATATTCTCCAGAGAAATTAATTATTAT
TGCCCTCACAGGGCTGTGCATGGGTGTGTGTGTGTTACAGTGAGACAGTGGACGTCTGTT
GAGTGTCTCCTCTGCATACCAGAGCCCTGCTGAAGAGCACCGGCCCTCTGCAGTGATGGG
TCGTAGCCCAGGTGATGAACTTCTGAATGTGGTCCAGCTGGCCACATATCTCTATTGCCC
CTTGCAGCTGGTCCTCCAGACGCTGCTGGAAACCCTCGGAAATCTTCTGCAAAGGAATTA
TAAAAAATGCGTTTAATTACTGGCGCACAGTGGCTGAACTGTGGGCTAATCAACAATGCT
CTTCCTTGACAGATGGAGTCCCTAAGATGTTGGTTTAAGCAACTTTGACAGATTATCATT
GGCTCTCGTTTGCTTGCTTTCAGGGCTGATTACATCATGGCAGTTACAGATTCTTTGCAT
GTACATTCACGGCTGGCTGAACGATAAGAAGGAAAGAAAGAATGAGAAAGTAATTACCTC
CAGTTGCTCTATTAATAGGTTGGCTCGTTTGTTAAGCTCGTTCATCATAATCATCTTTGC
CATTTTAATCTGGTTCTCTGCCTTCCTGTGTGCAATCTTTACTCCATGAAGTCTACAAAG
ACAGAAGGGGGGGGAAATGTCTCTCCCAAATGCAGAAGAAAGCAGCATTTCAGACAGTAA
TTTATTCATCAGCTTGCTATATTTCTCACTGTTAAATTATTGACTGGCGTTACTCAGAAC
TGGGACTGTGATTCTGACTGAGTCGAAACCAACCTGTCCTCTATCTGTTTGGCATTGTTC
TCCACGGc
>NODE_33_length_455_cov_22.417582
ATTTAATAAAATGTTTGACTTGTGTATAATGTCCCTCATATCGTCTAGCTTGTTGGTGGT
ACACGACAAAATGATCTAAAAATGTTAACAATGTTGACTCAGGTGGGATTTTCCTATAAA
GACAATTAAACACAACTGAAAAAGCCTTTTAGTGAATACTTATATTTGCTTGACAGGGCA
AGACTATGAAATGTTCCCAATTAATATTACATGGGATTTTTTTTCCGCCTTTCTTTTTTC
TAAATATATTTCAGAATTTACCTTGATTGTAATGTACCTCATTGGCTGTGGTTTTGTTTG
TTGGCCTAACTATAAAGGATCTGCTTATACCCTTGTGGGTTGGGAAGAATTAGGATTTAT
GAATTTATTTCCTCTGTTGTATTGTTTAAACAGCTTTGGTTTAGTTTTGATCCCTTCCTC
TTGCCTTTGAGGCTGTTCCACGGTGTCAGCTGTTGACTGATAGTAAGAGAACTGCCTCAC
AGTGTGAATGAAAGAAAACTAGCGGTTGGTAAACACTGATAAGGGATAAATAGAAAGCGG
TCAGGCAGAGATAGTTCTGTGGGAGCCCAGATTGTGTGCGGTCTGTTAAAATGAGATTC
>NODE_34_length_532_cov_8.315789
TTCCTGCTTAAGTAGTGGCACAAAAGTGATAAGTAGGTAATGACTTCTAATTAGCAGTGT
CCCAAAAACATATCAACAATAATCAACGACATTCCATAATGTTTCTGAACATCTGCGTGA
GGCTGAGCATTTCATCAGTGCACATTGAATGATGGCCTGTTTTAATGCGGCATCAAACTC
TTAATAGCTGCTTTGTACCTTTTCACGTGCGGGTTCACTTTAGAGCCATCTAATTCAAAA
CAGGGATTCTCAATTATGCAACGTCCCATTTACATATGCTAATTAGGATCATATTAATTA
TCTTGAAATTGGGTAATTAGCCAATCTCAATTAAGGCATTGTTCATTACACTAAATGCAC
AGGAAAGGTGTTTGAAGTTTTTCCCTATGCCTTTATTCATTTCTGCGTGTGTGTATGTGT
GTGTGTGCGTGCAAGAGAGAACTGGGCTGCCTGCCACATCTGAATCAAGCCTCGGTGGTG
TATTTAATAATTTAAGCATCCCAGCTCATACAAGGGATGCACCCACAGCTTTCATCGTTA
CCAAGCATATGGTTCTGTAATGAGCCTGCTTGCTTGTAAAATAGTAATGCCAGTACAGAG
CAGAAGAGACAACAACCAGCCTTTTCTCTTTTTAGCCACTCAAGCTAGCTACtgtgccag
cggtggccaatgcatt
>NODE_35_length_601_cov_7.810316
TATGAAGTATGTTTTAACCGCGTTGTGCTCTTAATATCATAACGCAGCACGTGCAGTAGA
TGAATGTGTTTTGCGTTTTTACCGTCATATCTATCGGATATTTTAATCCAAGCACAAAAC
TTTAGTTGAAGTCCTAAAATGGATTTTGTGGTTCTTTTATTAGTTTTGGATACGAGCAGC
AGTTGCTGGCTTTGCCTTTGGGGTTTGCAAGGGTTGCACCAGCAGAATTGTATTCTTTGG
TAACATAGTGTGAAAAGTTTGGTCTCCCACAAAAAAGTTCCTTGCGATCCTTCTTTACAT
GCACGATCTTTGATTTCTGACGATGTAAGATCAAATTGAGCTGCAAGTGTGCTCCCTCTC
TGCCTTTCATGCTGCTTCAATATCACGGCGTGAAAAAACAAAGAAGGCAAAGACTGAGGG
AAATCTGAAGCGTTCTGCCACTCAACATCCCCCAATCCCAAACAACAGCGTCTCACTGCC
ACTACAAATACATTAGAAATCAATTATTTATGGAACAGAGTCAGGGCCTCTTTAATCTTT
TCCTTTTATCCAATTAAATTGTCTAACCATTCTAAGCCTCTATAGCTCACAGGGAATGTG
CTTTTTTTTAAAAAAAAAAAAAGAAAAGAAAAGAAGAAAAGATTTTTCTCTTCAGTCCTT
CTTTTGACTTTCGATGTAACAGAGAAGAGACACTTCTGAGGCTTGAAGAATGAAAGGAAA
GAAAGTGAGTAAAGTGTAAATGaac
>NODE_36_length_487_cov_33.930183
TTAAGTGGAAAATTCATCATTCAACATCTACTGACCTAGCGCACAAATAATCAGAGAGAG
AATGAACAGATTCATTAAATTATCAGAATATGATTAAATCACTGAGCAAATAGAAAATGT
ATGATATAGTAAGAAAAAAGCTGTAAAATATTATAGTTTACAATAATTATTCACATTCAA
AGGCTTTACATCTCAATACATACACAACATGGCCCCTGAACATGACTTCAATCCAAATAT
GATTCATATATTAGAATTTAAATAACACAGAATGAACTATAGGCTAAACAATAGCCATCA
AATAACCTTATACAAGAATAAAAATACAAAAACTGTATCCTAATATCATTGCATTACTTG
CTTCAGATTTTAATAATACATCATCTGTACATCACAGTTCTAGTCAGTTACAAGCCAGGT
AGAGTATTCCATACACAATGTAACCGACTGCCATCGACTTGATTCAAACAATTTTTCTAA
CTAGAGCAGAACACTTCTCTAGTGTTGCCTCGACTTTATAGACAGATACAGCAATTTCAT
CGGTTATTTGGATCAGATAGATATCCTTTAACTGACATCCAACCACATCCAGCCCTGGGC
CCCAGGGCCGGAgggtcctattcacctatac
>NODE_37_length_544_cov_9.452206
TATTCTCACATGTCATTAGGTCTGCTGGCTCGACTGATGGCTCATTGAATCAGGCAGCAA
ATGATTTCCTCATGCTGCAGAGGACAGAGCACTTCAAAGGGAAGGGGCTGAGGTCAGGAC
AGCACTCCGCTTTGATTAATGACCAGGGCTCAGCAGAGGTTGCCTGTAGGTAAGAATGTG
ACGGTGAATTGGATGTGAAGGGGACCGACTTTTAAGCTAGATTTGACCCACCTCCAGAAA
AACTTGCAGATACCATCACACAGGTTCGGTTGATGGGTTGTGACTGAAAAGCTTGCTGGC
CCTCTGGCTTATACAATCATAAAAATGAAACTTGCTGGCTGACAGGCTTACCGGACATCA
TGGTAGTATTAAATCAGTTTATACTTAAATAAAGAACACAGATATCACTGCTATTGCCTC
TAACTGTAAGTCTTAAGGTGAATTTTCTGCTTTTGGAGCATCTAGTTACGTTCTCAGTTG
AATGACGTGCAGTTTTTAAGGCAAGTTCAGCCTTTATAGCATCTTATTAGGTGATACTCA
AATATTGCTAACTTTGATTTCTACAGATAATCTAACCGTGTAATTGTTTGACTGGAAATA
AACTCGAGTGGGAATCAAACACACCACCATCTGGGTTGTCATTCTCCTGGGCCCCATTAT
CACTCTCCttattagtttttgactcagc
>NODE_38_length_547_cov_12.564899
GAGACACTCATATTTTACGTCTAATTCTGGAGGAGAAGATGTATTTCTTACTTCCCCAGG
AAGCATGATTGGTGTGTGTCTGTGTATCATGATGAGATCACTTGGCGGGGCTGAGGATAA
AATGTCGCTTAGGATAATGTGATTGCCCTTAAGGTACAAGGAGGTGAATTATATTCCCTG
ATTTATAATCTGAAAATTAAAGACTCACTCATTTTCTAATTTAATTCCACCTTCAATGGA
ACAATGTTCACTCTGAGCCAAATTGGCGAATAATGTTACTAATTCAGATGCAGATGTAAT
TTCTATTCGGGGGGCTGCGGCGCGTGGTGATGAACGAGTCCCGGATGGATCGTTGCCACT
CCTATCTCCCCGTCTCGACAATTCCCCAGCAGTTGTGATAATAACCTGAGCAATAAAGGA
GGGATAGGCAGTGCTACCCCGTTCCACTCCTCATACCCCAAGTCATCTGATACTTCATCT
AATAGTATTTCTGTCCTTTCCTGTGTCACTCTGTCTTAGGGCAGCTGACACTGCGCTCCT
TCCATACAGGAAAACAGAGTGCGGCGAATATTATAGATGTAAAACTGCATTAACATGAAG
ACTCTTAATAACCTGCATAATTACTGCTGccttctgcaatacaaaaaagtcattgcaata
aatctgctgttaaaaacttgattgaatgcag
>NODE_39_length_668_cov_19.230539
AGTCTTACTTTTTCCCTTGAGAAATTTTTATCACAACTATCCGTTTGCCCTTAGATGTAT
TCGCATCTGCTCAATTTTGGAGAGCACATCAGCACTTATTATGTATTCTCGTTAAGTGGA
ATGAGAGTGGTGCATCATCTACAAGAGCGTTACTTATCTGTCTGTATTTGCCTTAATATT
CGGTGTATTTCTGGTGTCCTGTTGTGTCAGATCAGCTTTAAGATAAGCAGTGTGCCATTT
CAAAATTATCATTCAGGGAAGAGGTAGCTTGTAGTGTAAAATCAATAGCTGCTTAAAATT
CATTGCCAGGCAATCCATTTGCCCTTTATGTTGCTAACCTTTCACTTAAATATGCACCAT
ATTAAGATTTCATTATATACAATGAATGTCACAACAGTTTGCCCACTATTTCTCTTGTTT
GCATGGGTTAACTGCAAATCATTGCACTTGTAATGTCTGAAAAATGACTTTCATTAACAT
TATGCAGGAAAAAATGAAAAAATATATGAGCCTGAGTAGCCTAATAGGTATTAAAAGGCA
ACACAGGATGTGTATGATGTTTTAGTTACAAAGGCCCTTCAACAGACTGGGTGGGCTGCA
TGTGTCTGACCCCAGTTATGAAAACACAGCATAACACAAACATGCAGTCTGTATACCGGT
GCTGTACATTACACCACCACATACTTTGTTGATATAATTCAGCACaaatgtaaaaatcat
gcctgcatgtaaaatcatgtatggcaacttgtctcaaaaggaaacagctttctaagaaaa
ctgtttactcgtgagaaaatgcataatttctt
>NODE_40_length_805_cov_15.115528
AGTGTTATTAACACAAGTGTGCACAAGGGTGAGAGCAGGATGTGGTGATGCACTGCAGCC
CCTACTGTACATATTTAATGCAAATTTTTGCATTCCTGTTGAAATGTGCATTTAGTATTG
TTTAGCATCATACTTCTGCTTTATAACCACTCAGCCTACACCTTTTGACTGTTCCTCAGC
AAACAAAGTTTTGCCAGTTCGTAAAAAAATTCCAGTTACTGTTAAGTCCCCTGCTGAGAG
GGGCCTGTTTCAGTGGAAACAGTTAAAACTCTCAAAACACAGTACAGAACACATGGAGTT
ATTGGGTCTGTTCTGTTGTGTAAGTAAACATGTCGAGGGGTGGGCTACTTTTTCATGGTT
CAGGGGCCCCAACCCTCCCCTCACACAATTAACTTTTCCAGTGTAATGAGATGATTGATA
TGCTGGAAGTGTGTGCTTTAAGGAGATATTAATCATTCCCTCTGGTAATTTTAATCATGC
GTTCCATCATCCCCAGCTGCTGAGGATCACCTTCCTAGCAAACAAAGGGCGGCCACGCCA
CTTGCATAGTCATTCTGTTCTAGTTTAACTTTATTTTATGCTGGTTCCTCCCATCTGTTC
GCACAAGCCTCCACAGCCCACGTTGCACGTTGACAAGCTGGGGAAGCAGTGTGTGGGTGG
GTGATTGTATGAGTGTGTCTGTGTGCATGTATGTGTGTAAACTTTAGAAACACAGGCATC
TTTGAAATGGTAAATCTAATCCTCCAGGTCCGTGACTAGTTGGTACACCGCCACCAGCCA
CCTCCACTAACACGTACAATAATGCATACAAACAGCGGGCATGCAAACACACACACAGTC
TCTTGCAGACACAATCAACGTGACACACTTACTGAAACACACAGAAACGTACACGCAAGC
ACATATACCACATGGTGTGGGCAATATGTCAGAGCAAAGCATAAATTGg
>NODE_41_length_763_cov_15.220183
GTAATCACACGAAAGACTTTCAGTGTCACTTCCCTTCAGTGAGCGCCGGTTTCAAATGAT
CTCAGCATTGCTTCAGAGGGTTTTCCATCCTTCCAGTTCAACATCCTGGTTGGTCCGCTG
CTGCTGACAAACAATACGACAGTGTTGCTGTCTTGCAATGTAACCACCATCCAAAGTCTG
TGCATCCATTTGGGCTCCTCTACAGTGATTAAAAAGAGGATGTTAGCAGAAGCAGGTGGC
TTTGAGCTAAACCAACACTCACAAGCAGAAATCTCCATTAAAATAATGAAAGCAATAAAA
GCAACAACAACAACAACAACAACAATAATAAAACCTTTGGAAAACATTTCATAAACCATC
AGCAGCCAATTAGAGGAGCCGGCACAGGCTGTGCTGTGCTGTGCTTTGTGTGTGTGTGTG
TACGTGTGTGTGTTGGGTATTAGAGCGTTACAGCGCCCAGCCCGGCTGTGCCCTGCAGGC
CCGACCTTCTAATCATTATCTGTCTGTCTTATTACGCTCCAAACCGGGCCACTCTTAAAT
AAAATATGCAAAGGTTTCTTAAATGATGACCTGAGGCTGCGCGCGCCGCCGCTGCTCTAC
ATGCTGTTAATCTGAGAAATGCAAATTCCCTTCATCTCGCACTCGCCTTTATTAACTTTT
TTGAATTTAAAATTCCACGAACAATGAGTTCTGTCAGCTTCTGAAATGATATTTTCTCTC
CTCTTTTTATGTGCGCACGGAAGCGAGTTTAGAGCATGAAATTACCAGGGGAAATATGAG
CGGTTTCATCTCTCCCGCACAATTTAATTGGCTGCTTTGCAATTATTAGTTTTTGCTGCT
AAAGTTTTTTTCTACACTTTACTGTTACTGTTTCCTTAAAGTGGCAGCTCACAACACTGC
TTTATTT
>NODE_42_length_464_cov_18.465517
ATTGAATCGGCTTTCCCTGCATATTTAAGTGTGCCTATGATAGGAAGTGATGAGTTGTTA
GTGTTTTATGACATTTTTCCTTTGAGTATCCCCTGAAACACGGGCCCCCACAGCACAGCA
GCTGGTAGCTCAGCCCCTGACAAAGCTGTTAATGTTCTGCAAAGAATGTGCAAATTGCAG
AAACGAGTCCAAGTGTGGGCAGAAAACACTTCTGGTACTTAGAACCAGTGATGGAACAAA
TTTGGTCAAATTGGTAAAGTGCCCAAAGGGAGGAGGGAGATGTTCCACGGAAAACCAATT
CCAAGCTTGGGTGAGCTCAGGATTGTTTGGAAACTCTCCAATCTGGGGGCCTGCATTGAA
TTGCGTGTCAGGCAGAGACTGTTAAATAAGATTAGAATAAGGACCAAGAGAGCAGCACAG
GTACCTCACAGGATGGCTGTGTAATGTCGAATCACAGTTACTCTTTAACAGCCATACATC
AGCTGCTGCAGCGTTGGAAAAATGTAACATGAGGTGGCATGTAAACTCACTGGACAGTTG
CAGGAAACATGAGAGTTTTTTTTAgtgcattatgagctgtgtttggaacaagtcctgttt
tctgcttt
>NODE_43_length_549_cov_5.240437
CAGACGGGTCTGCGTAATAGCCAAGAGGCCGGTTGGAGCAGCCTGCAGTCGGCAGGGGAA
GAGCCTTAACTCCGGCCGCTGCGTAGGACAGCAAGGTGGCCGCGTTACCGGCGAAATCAG
CGGCGTCGTATGCCGAGGCAGCAAAGTCCAGTCGGTTGTTGGCAGGGGTGACAAACCATC
GCTGCGGGGGGGTGGCAACAGTGGGCTCCTCGGTTTGCTGCGGGGATAGCAAGCTGTTGC
CGAGTGGGACGCTGCGCTCCGTGCCAGGACCAGTCCCCACGCCAGGGTGAAAGCGAGATT
TGGCATAAGTGCTGACAAATTGGTCCTGCAGGAAAGAGCTAGGCATGGCATATCTCGCAC
CCGGCACGATCTGTGAACGCGGAGAGTCACCCGGTGATGGAGTTAGGCGGTCAATGTCGC
AGCCTGTGTAGACACTGAAAAGATGGAGAGACAAACAAAACAATTCAGAAACTAAACCGT
GCGCTCCAGTCGGTTCTCTAAAAAAAATAAAAATAGGAGATTTAGGTCAGCGAAGTCTAC
ATCTCACCCAATTACAAGTTTAGTTTGGACATGTCAGAAGTTTAAGACATGAGGTTTAGT
GAAGGTGGAATAGCTGCAGGGTTTGGGGGAAAAAAATGCGCATCAAATCTAACGTGGTTG
GTGACAGCTCCAAATAGGCcttctacaaagaca
>NODE_44_length_528_cov_14.223485
GGGTGTGTGGGGGGGTGGTAGAGGAAGAAAAAAAAAAGTGGCAGAATTTCCTTTCTGCCT
CTGTGACAGCGCTATCTGACAGCGTTTTACATCTCCCCTGCTCTCCCCTCACTACACTCC
ACTGTCAGACAAAGAAATTAATACCCCCAGTGACTGTGTTTTAATTAAGCAATTTCATGC
AAATTACACATTTTAGATTGTCAAATAATATACTGCGCAAAATTGTAGGCAGGCTGATCT
GATATGCATGGAGTGTTATTCTTCCAGGCACTGTGCATACATGGAAAATGAACAAAAATG
CTAATTTCTAATCTATTATGCAAACAGTGGAGATACTTACATAGATTTGCACGCCTTCCT
CGGATAAATACGGCTCTTGAATTCTATGTATAGAATGACTGGGTTTCTTAAGCAGTCTTT
GCCATTGTTATTTATCTTATTTTGTCTTTATTTCAATCATATCTCCTCTTGCTTTCCAAG
CAATGTGTACTCTTTATTCCGACAAAGCTGCAGCCGGCGCGATAGGATAAATAAGCAGAT
GCGAAGTTTATCATTAAACACCGTTTCAAGATCTCATTGACAATTAATAATTGGGAGAAG
Gactgtctgacaatcacagaacaacttgacacgcgcacacacacaaaaaaaatcctattt
gaatattctctt
>NODE_45_length_640_cov_9.484375
TGACTGGAGCAGCTTTTACCGTGTAGCTTAATAAATAGGGAGGCAGTACGCCGCAGTGAA
TTTGTAACTTGTTCTGATTTAGCATATATTATAGCATATTTCTTGTAAAGTTGGTTAATA
GCTGATGAAGGCTGCAGGAAGATTTCTGGAATGAGTCCAGAAAGTAAAGGAGTTGGTGTC
TTCCAATGTTCATGGGGCAATGGAGGTCTATCCAGTTCAGTAGCTGGTGCCGTCTCCTCC
TTCATCTCCCGGTGCATCTCCTCCTAAGCCTCAGCTCAGCTAAAGAGAAGCAAAAGAAGA
GTGGAAGAAGGGAAGCCCTTATGTTCATGTGTTTTGATTAGCAGGTAATGATCTTTGATC
TAATGCGCTGACTGGGAAAGTGCGGCTCCCATTGAAATCCGGTGGATGCTTGGCCGACCT
GGAGCCAGTGTCACTTCTCGTTAGGGCCTGCGGCTCCATGACCTCCCCGTTGCCAGTCCC
AGCCCCCTTCCTCACAGCATGAGCACCCTGCGTAATGATATCAATAGCAGCAGGGGTGCA
ATGAATACAAATCCGCGTGCAGAATGTTTGGACAAGAATTCGCTCCCAGCCCTCCCTCCT
CCAGCCGCCCTGCTCACCACCGTTCAACCTCTATCCCCCACACAAAGGGCTAGGTTAGGC
CGTAATGTGGATGGTTGATTTTCTACAAAAATAGGTGGCTACTGCAAAGAACAAAGGCCC
CCTGCTGGTTGGCTGCAACTGTTTATGTCCGATAAAGGATGAGATTGCATATTTTtgcat
ccca
>NODE_46_length_653_cov_17.705973
CGAATGAGAAGCTAAATGTAGCTGCTGAGCATGTACAGGGCACCTCCACAGAGCACAGAT
AAACACTTCGCTGGTAGGCCTTCTTATGACATTTCACAAAGCTGGGCCTATGGATGTGGT
GGGGAGTTATCACCTAGCTGTCAGCAGCTAGAAATATCTGAGAAGAACACTTAGGAATCT
GCACTGGCTATGTTGAATGTTGCATCTGTGGGTTTCAGAGCAATAAGTATAGTCAAGGCA
CCGTCTTTTGCTGCCCCTACTCCTCTCTGAGGTTCTGTTGTCTCAGCTAAATGCAACCTG
CCATGGTGTGATGTGAACCCATGTGGTGTGCTGTCCACCAGAGAAACCTGGGGCATCTTG
GGATAGCAGGAGAAAGATTGGTAGAAAACCCATTTCTGAAGTGGATTTGTGCCCTTGTAA
TCCTGATTAATTTTGACCCGTTGTGCTCATTTTAAACAGAGCATTACAGTAAGCGTGAAC
ACAGCAAGCTCCGGGGCGAAACCAGGAGCTTAGCGGCTTTGGGAGGCTTAGCTGCAGATG
GCATTTTAAGCCGGACTTAATAAATTGTTTCCATTAAACTTACCGGCCCACACATACTGG
ATTAGACCAGTGGAACAAAGGAAGAGGAGAGCGTGCAGACGAAGAAGAGGGGGAAAAAAA
GCACACAGAACTGCCATCATGCACATCTGAGTCTGTTAACATCTCTCTGAGGCCAAATGA
AAGGTGAAGATGAGGTTACTGTGGTGTTAAGGGAGAGAGAGAAGCTTTTGGACATGAATG
CAAAATACACTCACTTT
>NODE_47_length_312_cov_7.608974
CTTCTTTCCCGGCTGGGATATGAATCTGGGATGATGCTCCAGAGAGCAGCACTCCAGATA
ATGTTAGCCCATTTAAAAAGAGCAGATTTGTGTAGTCTATCAGGGTCGCAGAGTATTTTT
TTTTCTCCTGCCTCCCTCCCTCCCTCCTCCGCCGGCCCCTCCGTAGTGAGAAATTGGTTG
TTATCATAGATCACAGATACTGCTCAAACCTCTTATGAAAGATGAATTAATTTCACTAAT
GCTTTAATGCAAAGCTCTCATGAGGGAGGCAGACTGGTGATAACCCCTGCCTCGTCCCCG
CTTCCTCCGCTAGTGATTTATGCCCTCTTTTAGTAGATGAAACCGCCTAGATTTGCCATC
CATCTGCAGCTTTGAGGAATCCTATTACATGGGGATCTTGGACCGGACAGGACGCCACAG
TCCAAAACCAGTTGCTCTGTTTTGGATCACACAGCC
>NODE_48_length_395_cov_13.536709
ACAGTAATGATGAATGCCATATTTCTCAGAAAGATACATCAGAGGCGTCTTGGTTAAAAG
AAAACAGTGGCCGGCGTCTCCCACACCCTCAAATTATCTGCTGCTTTCACATTTCACTGA
TAGCATAGATGAGAGCTGAGAAAAATGGACACACAATTATGCTCACTTGTCGTATATTAA
TACTGCTTCTTGACATCTTCCATGGACCCTGAGCTGTCATCTCTTTGTCTGCTTTAATTG
AAAATTAATGGTTAGTGCGTTGCCAAGGCAACAGCGGCAGTGGTGGTGGGTAGTGAGCCA
CATTCAGACAGACACCAGTGGCATTGTTTGTCCTGTCTGACCTTGGAAGTCAGGGGAAAA
AAAGAAAGAAGAAAGGCAAAGGAGGACAAAAAACTCATTAAAAAGAGAATGGAGAGGTAA
GGGTTGAAATGTTGTCCATTGGAGCGAGGGAGAAAAATAAAATAAAGTTATTGTGGCGTG
GTTTTGGCCAGGTAGACAGAAAGAAAactgtgctaaggtgactgaggaggggactgaag
>NODE_49_length_824_cov_19.854368
AGCCTCGATTCACCTTGAGGACACAACGGGCTTTCCAAAACAATAAGTGGCATGAGGAAC
AGATGTGAAAATTCATAGAGACTTGATAGATGCACTTCTGCTACAGAATGCAGTCCATTA
AAGACACAATGTGAGTGGGTACTGTAAAAAGGATAAATGGTAAGGCTCTTTAAGTACTCA
GGGATGACCCTCAAAACATGTGTGTGAAAGTAATGTTAATTATAAAGTAGTATAATACTT
GAAAATGAGGGTTTTCCGCTTGCTAGTTATGTGCATTGGCACTTAAAGCCAATACAGTTC
AACAAAGCTATGGATGGCGTTTCAGGGATGCTGAAGGCCATTTTTGCTCTGTCCCATCCT
TACCAGCTGTATTTGTTCTCTTCAATAAATTCAAAGTAGCCCCTTCCATGTTCCTCCCGG
CGTCTCTTAACACCCTTCTTATTCTTCTGATCAGCATTCGTGTCTTTGTCCGCATCCCCT
TTGAAAATAGAACAAAGATATAGAATGAGGTGCTCCTTTTTGTGAGAGAGAGAGGTCGGA
CTGGCAGTGGGGTTCTGGCCCACAAAGCCCGTTCATTAGTTACATTGTGTCGACCATGAT
CATCAAAATTAAGGCTACTAAGAGGCAACACCTCATAATTAATAAATGATTAATATAAAA
ACAATACAATCATACTCCACAAATTGTAACAGCTCTTAAAAGACCAGGTAGTAATTACAA
TAGCAGCTGGCCAAAATGAACATTGTGAACAGTGTTTGCTGGGGCTGGAAAGAACAAGTC
TCTGCAAAGTAAAGGGTAATTAACCCTGCAATAAAGGGCCTCAAATATATATGTTTTCAG
TGAGGTTCAGATACAAGTCTATTATATTAAGGAGGGCAAGTCTACTGTTGTCATGCAGGG
AAACAGGAGACCTACTCAGACCTGGATTAACCCCCCTCCCCAGTATGTTGTTACACTTAC
CTagatga
>NODE_50_length_613_cov_14.145187
ATGCTCCTCTCAGCAGCCGTCAAGAGGCCAGCAAGCATTGAAACAAATCTCTCATATTCT
GCTTTTTGATTTCATTCTTTCTCCCTGTCGTCTCTCCTATTAGCTTATTCATTCTTCACA
TGTGACTGCCAGCCTGTTAAGGTCATATTAAACCAAAGCAATCCACTTTAAATGGTTATC
TACGACGCGCATTAAAAAGCTCTTTGCTGCCCTTTAAATATTGTGATTGGGTTATAGGGG
GGTCGCTGTTTCGGAGCGCTGATCGCTCTCCCAGGAGCCCGCTTCAGAATATAAATTGAG
TAATATTATAAAGGCGGGCACTCCAGAAGGACTGGGTAATGAATAGGATTCATGATCTGA
GGAGGAACAGGAGGTCATGCAATGAAGTGAAATACTCTAATAACTCCAATCCAAACCCAC
TCAGATGATGATACATTAACTGAGGGACCCTTGTATTCCTGTTTTTTTCTCTCTTGTGTC
AGCCTATATGAGCATTACATCTACTCCAAAAGCACTTGCTGTGGAAAAAAAAGAGAAAGC
TGATCCTGGTGGGAATGGTTATTTAAAGTTCTCATTTTGCCTTTAATGTCAAGGCCACCT
ACAACAGTGCTAGAGGGTCAGATCAAATCTCCGCAAATCTTGTAATCTGCTGCAAAGAAA
TTAATAAAAAAAAGAAGAAGCAGATTTGTATTGTATTACTCATGCAATTTCATGATCTTC
TGCAAATGTCTCAAGAAATgtaccaggcagatcagac
>NODE_51_length_424_cov_11.773585
AAATGCATGCACCTAATCATGCAGTTTAGACAGTGAGGCACGAGTCCAATAAAACAATGC
CTTTGACCCGACACTGCCAAGTCTGGATGGGTCCGTCTTTTCCTCATCTTTCTGCCCCCT
TTCCACCAGAGAGAAGTGTAATATTGTGCCATGCTTTTAATTGCAGAAATACATCCTTCC
CCTCATTATGAGAAGCCGAGAGGACAAGAAGCATCTGCAGAGGATGGAAAGCAACATTGC
GGCAATGAGTGGCACGCTGACACAGACAGGTGAAGATTAATATCTTCATCACTTTCTCCC
TCCTTAACATTTTCCCTCATTTATCTGTCGCCAAAATCGGGGGGCCCCGCACGTTTTTAA
CAAATGACGCCGCTGTCATTTCGCTTTAATTTGAAATTGCTTGTTTACTGTCAGGCTCGG
GCTCAATTAATTACGTTTCGCTGAAAAGCTCTTAACCTCGGAATATTAATGAGGAGTTGG
GAAATGACAACTTTTCTTTCTCCCCCCTCCATCCACCCACCCACCCATCCTCTCTCACTC
CCCCCTCCCTccctccttccatccgtct
>NODE_52_length_452_cov_7.595133
TGTCTCTGAGGCAGCCTGCAACACAGCAACTATTCTGTCTAAGCCTCTGAAGGACCTCTG
GAGACTGTTGTGACAAACCCTTTGAAAGGACTTAGCAAACAGCTCCTCACCTTGAGGACT
CCTCACTTCATCTATTTGTGTGAACGCTCAGCTGAAATGATGACAAGGTGCAGGGGTGCA
CAAGGTGAGCTATTGTTTTGGTGTGTAGGAAGTGTTGTGTTGTGTCGTATGCATGCATCA
GGCAGTCACTTAAAGAAGTGCTTGCCGTTCCTGTGAATTAACGAGCAGTTGGGAAGAACA
GGCCAAGGCGGTGCCATCTGTAAATGTCACAGGCACTGCTTGCTCATTTTACACATCATT
AAAGCCAATATTCCTAACCTGTATCAGAGCAATCAGGAGCAGGCCATTACTGCGACAGGG
GCCCCGGGGGAACCACGACCAAACTCAGAAAGAAAAGAGCAGTGAGGAAGAGAAAGATAG
AGCACACTCTTTATCTCTCTGACACACACACACACACACACACACACACACACTTCTGCA
CACTTCTACGTGCACACGCACAAACAAACAAGCAGCACACCTTCTAAGAATAAACa
>NODE_53_length_542_cov_12.132841
ACTAAATTTTGAAAAGATATATCTCTCCCCCGTGCCTCCCCTGTTCTCTCATTCTATTGC
TCTCCCTGTCTGTTTCTCTCTGTGTCTTACAAACACACACACACACACACACACACACAC
ACACTGCAACATGCATACAACCAGACATGCACAACCCCTCTTAAAACTGGTTCTCCCCCC
ATAGCAATTTTGTCAGAAGTTGACAATGTCTTGATTTAGTTGTCTGGCTGTTCCGGCCAG
TTTTCCCTGCTGCGCTAATGTGAACAGGACATCCCGCTGGGCACCAAAGAATACCACTTC
ACGGCAGCCGCATAGCTGGCAGCTTTTATTTATGGCGCTACCGAAATGAATGGGTATTAG
TGTCCAAACATTTCACCATGCTCCTGCAGCCACACACAAAAGCCACTGATTTCCAGCAAA
TCTGCACTTATTTTATTCAAGAAGACTAAAGCTAGGGAGAGGGGAGAGAGACAGACAGAC
AGAAAGAGAGGGAGAGAGAAAACATTTATAATGACTTAAAAGACCTCAAAAGAAGAATGG
GAATTGCGTTTGAAAAGGATTTACGAGACAGAAATCGAAAAAGAAAAAAATGGCCCCTCT
ATTTCACTGCATTTTTGTCAGAGTTGAAAATGGAAAATATCTATATCCCTAAAATGACTC
AACTTTaagtgcttatattcacacac
>NODE_54_length_145_cov_19.937931
GAGCTTCTCAGCCATAGACGTTGTCCATCCTGCTGATGCTCCCTCGTCTCATCGTAAACT
CTTGTGCACCCTCTGGTGCTTGCTAGTCTCCCAAACTTCTTTGTGTAGCCTGCTTTGCAG
ATTGTCTTCCTTGTCTGTGTGGTTGCTCATTATTCAGAGACAGACGGATCTCAGGTCATC
TGCAGCTGCAGCAAAGAAGAAGCAGGAAAGATGGCGATCATCCATTAGACCGACCGGGCG
CACGCATGAAATACGAGGACAACTTTTGGGAGGATCGCTTGAGGAGAAG
>NODE_55_length_577_cov_12.393414
TGATTAAATCTAAATAAGCTGACTCTTACACAGTTTGTTTGTTTATTGAGGCGAGTCAGG
GGGTGTTCTGAGCCTCAGAACTGCATTTAAAGCTGATCTGGCTCCTTCAGACAGCGCTGC
ATCCGACTTCCTGTTGTCGACTCGCAGTTGCCACAGAAAAATTGCTGCTGCAGCCTTAGA
CAACCTACAGCACTTTGTATGCCGAAAGAAAAGAGTTAATTAGAAATACAAATTCTCCCA
GATTGTTATTAATGGGAACTGTAGAGTAAGCAACACATATTTTGTGCCCATAAGTAATTC
TCAGGTATCTTTGATCTGTGGCCCACAGCGGATGCTGCTGCGTGCCGCTGTCTGGCTTCT
GGGATTCTGCCAGCGCCAGACATCTGGCTACTTTGTTATCATTGGCTGATCTGCTCCCGG
GAGGCCACTCTTGTGACACCAGGCAGAGAGTGTCCTGGCAAGGAAAATTATCAGCACATT
TTGAGTGGATTAGAGTTCCAAAGTGGTCTTCAAATCTCTACAGGGGTCTAGTGAGCCATG
CTCTACTGGGGGTTCCTCAGGGCTCTGTTTTGACACCACTGTTGATTTGAAAGGCAGCGA
GGGTACGACTCCCACTGTTGCATCACAGGTTTCAGGCAGCGTCTTAGGAAGTGGAAAAAA
AGGCCCCAATTATGATCTGTCAGATGTAGAAGGGGGAAAATGCACcaaagacttcccttg
a
>NODE_56_length_372_cov_14.099463
AGCCAATATGGAGGTTAATCCATTCTAGTGTCTATACTATGGGGATGCTTATGGAAGCAT
ATTTGCTTAGGGCAGCCATGCAAATTATTACTTACTGCCCTGTAAGCTGATAACACAAAT
TAGATACCCATTAAAGTTGAACAATGTATATAGAATGAGAAAAGATTGCAAGTGATACCT
GAAGGGATGCTTAAGTCATATGGCACTAAAATATGCCTCATGCTTGCAAACTTCAAAAGT
GAAGAGATGTTTATCCTTGGGATTGGAAGATGCATAATGGTAATCTCATATGCACAGAGG
CAGCTGCCAGGTGGAGGATAGCACACTGCATGTTTATGAATAGAAATCATTACAGGGACT
GGGGAGCATACCGGCATGGACCAGTGACACAGAACTTTTTTATCATCTACCCAGTGCACA
CTGCAGTACTTAAAAGTTGATGTGCCGAAATGTTTAGTACAGTAAGGCGTTAGTTTAGCT
GTGGTCATTTTGATTAGTGCTGTTTttttctgtatt
>NODE_57_length_501_cov_16.940121
CAAAAGAAATGCAAACTTTATCCTATAAAGTAGTTGAGTTATTTTAAAAATGTTGCTGAA
CAAACCATTCTATAGAGCTAATCATGTCATAGGTATATTGTAGGAGGTAAAAAAAATAAA
GAGAGGGGAGTTAATGAGTGATTAACAACAGCAATTAAAAGATGAAGAGGAAGGCTGATG
AAAAAAGGGGTGTAATTAAAATATCAGTCCTCTCATTGTCAGAAGTGCGAGTGTCATCCA
TTGTGCACTTATTAAAAAGCTGGGTGGAGGGGAAGGAGCGAACGGCGCTTAATTTCAGCA
GCCCAAAGTGTCTGGTAATCTGCCCATGGATGGAGCTGGAAAAGGCTGTAACTCATGTTT
AAGTGTTGGGGCCGTGTCATTGCAGGTTCACAGTCATGCATTTCTGTGTTGACACCCATC
GGGGCAGGGGATATTTGGCAGTCAGGAGTAATTTAACTTAATTAATGGGATGCATATTTG
ATGGAGGAATAAAATATCCCGGCTCAGCAAAGTGGAAAAGGGGAAAGATTTAGTGGGAGT
TAAAGGTGGAGGGGAGAGTAATTTGTGCATTCAGTTACCGGCTGCTTGAGAGACAGAGAG
GGAGAGAGCAAAAGAGATGAGAGAGAGACAGAGAGAGAGAGAGAG
>NODE_58_length_588_cov_10.260204
AACGTCAGAAAAGAAAAGTAGACCTTTTTAGGCTCTCAAACTAAAGCATCCATTTGAGTT
GAAGCAACCATGGAGAGACAACCTCCCATTTGATACAGCCAATAGTCCCTTAATAAATTA
AATTATTTCACATTAGGGGTTTCTTTTTGTGATGTTTTAGTCACATAACGCATTCCACAA
TACAGTTTTTCTGGTGTGGTTTAACTTTTAAGTAATTGTTGGGTGCTGGGCCGTGCAAAA
CCATATTAACTGGGAGGTTGAGAGCGTTTGGTGGTTCTCCAGTGGAGGGGTCCCCCTCCC
CTTCCCCCTCCTGCCTGTGGTTTGGGAAGGCTGCCTGTGTTCCCCCTGGCCGCCTGACAG
AACTCCCCTTGGTCAAACTGTACCTTGTCTTCTTATTCCACCTGCCAATAGAAACGCTTT
CAGTCAACGATCCCCCGGATGTTCTGGACAGGCAGAAATGCCTAACTGCCTTGGCTTCTC
TACGCCACGCTAAGTGGTTCCAGGTTTGGACCTTGTCTTTATTTGTCTCTAAAACAGAAG
TAGTTTTCAGTTTGGTTTTATGCTGTTTGTTCTTTTGTCTTTTATTTGGGCGTTCCATGT
GTTTTTTCTTTATTTACTCTTTCGAAGTGTACCTTCTGTAGTAATACTTGACGACTTGGA
TGTTTGTTTCTTAGGAAACCTTTGTCATTACACTGTTGTAGAGTTGCTTTGCTCACTTAA
CAGGTTctatcg
>NODE_59_length_509_cov_18.689587
CAGAGCACATAAAATGATTGTTTGTGAGATAAGGTCTCTCTGTGGCATCCCCTTGTCTCG
GTGATTGAAAGTCGCTGGGTTAAGAACATGACTAAGAGGTTAACAGTAATAAAAATAGCT
ATTAAGCATATATTCCCTTCCAACATGTCACTACAAGAAAGGGAGAGAGAAGGAGAGAGA
GAAGGAGGGAGGGATACTGGCACCTAATTACAAGGAGCGCACTTGGCTGCTTTTATCAGT
AATTGGACTATATAGCCCTTCATTATAATTTACTTTCTCCCCCAAACTGTGATAATGCAG
ACAAGCAGAACTGAGTGGGCCTGTTAGTGGCCCAGAAACTGACACCAGTTAATGGTTAAT
TATAATGACTAAATTAAAGGAGTGACGGTGAGAGGGCTCTGGATAAAGCCCAGGCACTTA
ATTTAACAGGATCACTATCAGAGAAAACTCATGAGAAATAGACGAGGTAAAGACAAAAAG
AAATAATAAAAAAAAGACAAATTAGTAAAAAAGAAAACAACTGAGAATGTATTTTTTGGA
AGCTTTTTATTGGCTTCATTGTCAGAGCAGGGAGCTGGAGATGTGTCCAGGGGATTAAGC
GACCATTAACTGTCTGTTTCAGACTGATTGAAAACAGGGTGAAAATATatttt
>NODE_60_length_655_cov_14.676336
AAACATCATTTGTCTCTGCGACCATTCCTTTGACCAAACGAAGCATTAATTCAAATCATA
AATCTGAGCTGATTTAAATCCGAGGAGAGTGAGGGAGGGAGAGAGGCCCCTGTCTGACTG
CCTGCCCCTAATGATTTATTTTCTACATTTCTGCGAGCGAGAGATTTGTCCATACTCACT
GACAGGTCACCTTCAAACGCCAGTGGCAGACTGTTCATCACCATGCAGACGAGCATCTCA
TCGCTGCAAGTAAATATTAAAGGAAAAGAATCCAATTGATTGTGGATGGGGCCGAGAGGC
GTCACTGCCATATATTTCACTCAGAGAGCTAATGCTGTGGCCCATGCACCCACACCTAGA
ACTGCTCCCCCTTGCCAGAATTATGATTCTACCGGGAGCCTGTGTGGCTGGCTGTGGGCT
CAAGGTTACAATTTAAATTGTAAAAAGATAAAACAGTTTCTTATTAGCTCCATTGCCACA
GCCTTGCTGTTGGTACTCACATTTATCTTTATTTCTGTGACCTCGCAGGCTCGTATTCTC
TTTTTTACACACTCCATTCTCTCGGAGTGATGACCTCACACTTTATGCATTTTGCATTGT
TAAATCTGCTTAGAAACACATCCTGTTTTCATCTTGCACACCATAAGCGCCGCGGTGTCA
AGTATTACTGCAGAAATGTATTCAGGAGTCAAGTCATTTATTACAGTAAGTGAATCAAAA
CCTCAATTTAGCAACCAAAGCTGCGGGGATTACatttggtttataatttggaatgggctc
atgaatccgcactaacata
>NODE_61_length_511_cov_13.140901
ATGAATCCTGCTGACTTTGATAATCTTCTTACTTTTCCTCCTTTGTCACCATGAAGTTGA
CATTTGTGCTTGTTAGTAAAATGGTGTGACAACTATTGGGTGTCATGTAAATAGTTTCAG
ACATTCCTCTTTGCCCTCAGGATGACTTGCAGTAAGTTTGGTGATCCTCTGTGTAGTGAT
AATCAGGTCAAACTGCACGTTCTCAAATACTTTTAATGCTGGAATAGATGCAAAATGAGT
AGCTTTCCTATCATCCTCAGCTGTTCACTGTATTTGTGTTAACACACTCAGTATGGATAA
AGTAGTAGAGGTAGGGTCTAATACAGTGTACCCTTTTTCTTGACTGTTTTCTTTATCATT
AACTCGCATGTTTTTCTTCTTGCCTTCCTGATTTGTGTGTGTCAATCTGCAGGTTCTACT
GGGACTTGATAATGCTCATCATGATGATGGGGAATCTAATCATCATTCCTGTGGGAATAA
CCTTCTTCTCAGAGCAGACCACCACCACCTGGCTGGTCTTCAACGTGGCTTCGGACACCA
TCTTCTTGGTTGACCTGGTCATGAACTTCAGAACGGGGATCGTCAACGAGGAGAGCTCCG
AGATCATCCTCGATCCCAAGGTCATCAAGATGAATTACCTGAAGAGCTGGTTCGT
>NODE_62_length_613_cov_24.000000
ATTACATTATCACCATACAGGCTTGATCACAAATATTTAAAACCTTTGCAACAGTTACAA
CAAAACAAAAAACAAAATAATACTCAAATAATTTACATGAAAATCTATAAAACAGCAAAT
TGTTCACAAATTATATTTTTTTTTTCCAAGTTTTCATTTTTTTTTCTTTGCTTATTTGTG
TTTTGCACAGTAACACAACACTCTCACAACAAGATCATGGTCTTATTACAAAACTCCCAA
CAAAATGTAAATATTTCTAGTTTTCTGTTGATACTTTCATATTTTGGTTTTTAAAACCAG
AAACTTGTCATTGTATATCCTTTCCACTGCCTATAGAGGCGCATAAAAGGTTACTCACAC
ACACAAATACTTCACAGCACTTTCTAAGAAAAATATACACTTACAAAATATGTTACAAAT
TGGCACACAAAAAATATACAAGATTTTGTAGTGTCAAGAGTTCATTAAGATTCCTTCTGG
TAACAACTCTAGACAGTATATATAAAGCTCGGTAATCTTTTAATGAAAAGAGCAAAAGTA
ATTCCAACCAGTGTCAAAGAATCATGAAGTGAATACATCAAACATAACATTATAATATAC
ATTCATAAAGAGGGTTAGGTACCTAATCTATTTTGCATTTCTTTTTTTGTTAACTCTGGG
AAAACAAAAAAAAAATAAAAAAATCTGAACGAAACAGAAAAGAAAAGAAAACAATTGtca
gctttcttagcaccattaacatgaggcagctcaacag
>NODE_63_length_314_cov_1.464968
CGCAATTGTTTCCTATGAGTCTTTATGAAAAATGGCTGAGATTTAGGGATTATGGAATTA
TACCCCAGCAAGGCAAAGCATCTGCTTAAACATGAGAAGAGGAAAAAATAAAATCATGAC
AGAATGGTTATGGGGGTGTGGGGTTGCATCCTTGCTTATTTTCAACTTAAACTGTGATAA
AACCCAGGTAATCTAAGCTTTATGGATGGAACGGAGGAGGGAGGAGGAGAAAATCATTTT
AGAATACCTTGAGATAAGACAAATCTACGAGGCAGGAAAGATAAACAAAGCAAGAAAACA
AATTAGAaaagagacaaaaaagtaagacagaaaagattatcaaggagacatacgagtgag
tggttaaaaaagagtaaaaggaccttcaattgctgctgctgagggccacttagcttatca
aggctgatgtgtgaccagcctgccagctgaattaaaat
>NODE_64_length_300_cov_1.230000
TCATAGTCATTCAAAAAGAGATAGTGAAGTAGATGAAAAACAGACTGAGTCAGACAAACT
CAGGTCTAGACGCAGAGAAGAAAAACATCAAAGTCAAAAGCCATCTGAGTCAACAGATAG
GAGACGCAGAAGTTTTTCGGATCCCAATAAAGACTGCCAAGCCCCAGACAAAAGCAGATC
TCACAGAACAGACAAAAACACTGGAAGAAGGTATGAATCCAGGTCATGTAAAAGCAAGGA
CAGTGTAAATGTTGAGGGGCACCACAGGAGTTCTGACTCAAAGGACCGGAAAAAGTCTTT
TTCAAATCAGCATACTGAGCGCTACAGCGATGCCTCTAAAGAGAGAGAAAAGGATAGACA
GAAGGATTATCAAAGGAAGGGGGACCGAcgacgtgaagatgaaactagcaggaagcatag
gaggagcagtcagtcagagtcaag
>NODE_65_length_382_cov_11.903141
CTGCCTGTACAGTATGTGGCTTAATAATACACACCGAGTTTGAGAAAAAGAAAGTTTGTT
CAGACTCTGACTGTTTATCCGGTGCTAGACAGAGTCACCTCATGTAGAAAAGGTAAAAGT
AGTTCTGTCCACCTCTCATTCTTGCCAAAAAAGTTCAGCCACTGAGCCACGGCATTAACT
TGTATTCTAACAAGATTAAAATATATTCGTCCTGGGGATTAGCATAGTTAGGTGTCCTTT
TGCCTCTTTTTTTTCCTGCACTGGTGCGGTGACAGTGGGCTTTGATCTGTGTTGCGAGGC
AAGAGTCCTGGCTTGGACCTAGCCATTCGAGTGCCAAGTGTGAAATTGGCCTGATGTCAT
CCCCATTCTTCACCTTTTACATCTTTCACCACTTTAATTATGTTTCCGCCACAAAGCCCA
GGCACCTCTGAGCAGATTCCACTCTGGCTGGAGGAAGCATTTAGAAACTGTGGGTAAATG
ACACAGTAGGGGAGGGGGAGGATGGTAGGAGAGGTCATAGCAGGAT
>NODE_66_length_589_cov_11.551783
AGAAGAGAATGCTACAAAAAGGTGATGTATGAAAACAGAATACAAAGTATTGTAGGGTGA
GATAGAAATGAGTCGGGTGAATTAATCAACAGAGGCTGAAGGACAGAGGTTGAAGGAGTA
AACTAATGTCGGTGCTGCCTTGAGTGAGATGGACATTTAAAAAACATAGCCAGAGATCAA
TACACAGAAGGCTATCTCTGTTGATAAGATCTATCCATTACTGTCTTCAAAGTTGAACAC
ATTTAATTCTGCTTTCTGATTAAAATAACTCATTGCTCAACCAAACATTTCTACATTCTC
TCAACAAAAACGCTGGAGTTCATGGCAAAAGAGTGTGACAACTCCTTTTATATAAGTGTG
AATTACACAGCGTCATCACCACAATGTACAGCCGACAGTATGTGTTAATAATATGTGATG
ATAACCTATAAAATGGTGACGGAAAATGGGGTTCATTCAGAGGCACAGAGACTGGCAAAC
AGATAAAAAAGGAAATGTGTGGCATTAATTCCAGGCCTCTATTTATCCCATTTCCTATAC
TCTCTTTATGTATCTAATATTTCTAATTTACCACCGTCCAGGAAAAGTGACACAAGAAGC
CATAAATTCCCTTCTAATTCCAAATAATTCCGATTACATGGACGAGTAGTTTTCAATCAG
AAAGATAATCTGGATGATAGATGGTGGGATAATTGGCTGTCTCTGCCACGTAAATATTGT
GTCGTTCTATTAA
>NODE_67_length_600_cov_3.978333
CCATAAATTCCTGCCAGGACTCTAACCAGGACCAGTGACTTGAAAAACCACCGTTGTTAT
TCAACTACAAGAACCCTAATGGCCAATCTCCGAAAAACCCACCCCCTACTTAAAATTGCA
AACGATGCACTAGTAGACCTTCCAGCCCCCGCTAACATTTCTGTCTGATGAAACTTTGGC
TCTCTTCTGGGACTCTGTCTAGCTGCCCAACTTCTCACAGGCCTCTTCCTCGCCATGCAC
TATACATCAGATATCGCCACAGCCTTCTCATCCGTCGCCCACATCTGCCGTGATGTAAAC
TACGGTTGACTAATCCGAAACATACATGCTAACGGTGCATCCTTCTTCTTCATCTGCATT
TATCTTCATATTGGACGAGGCCTTTACTACGGCTCATACCTTTATAAAGAAACATGAAAC
ATTGGAGTCATTCTCCTCCTCCTAGTAATGATAACTGCTTTCGTAGGGTACGTCCTCCCA
TGAGGCCAAATATCATTTTGAGGGGCCACCGTCATCACGAACCTTCTATCAGCCGTCCCC
TACATCGGAAACTCCCTAGTCCAATGAATCTGAGGAGGCTTCTCAGTAGACAATGCCACC
CTTACCCGATTCTTCGCCTTCCACTTCCTATTCCCATTTGTAATCGCAGCAATAACCCTT
GTTCACCTAATTTTTCTACACGAAACTGGCTCAAATAACCCAACCGGCCTCAACTCAGAT
GCGGACAAAAtgtctttccacccg
>NODE_68_length_1111_cov_7.156616
CCTCCTCGTGGGAGCCAAAATTTGGGCGACAGTCTGGTCTGGACGGCCAGAATCTAAAAC
TCTTTGAAACAGCACACCGTATGTTTTTACATAATTCTCAGATATTAATCTCTTTTTTCG
TGTTTTTGGTTTCGCCATTTACATAACTGTGGTTAATCACACTGACAACACATAGTTTTT
GTTTGCAAACTCAGGACTGTCCATCCAGGTGACTTGGGAACATGTCTCAGTTCTCATTTC
AAGAGGAGTTCATCCACCTTTGTTGTTTTTAAATGGCTGCCACTTTTCCACTCCACTGTT
TTGCCGGAGAGCTCGTTCATTTGGGCAGCTCCTCTAGAGAATCAGTGAGAGGGTCCATTG
GTGCAGCCGCGCCGATGTCGGGCTGTTTCAAACGCTTTATTGTGTTTTTCAAGGCTTGCC
TCTTGTTGCAGAACCAGACGCGCACCACCTCCCTGTCATAGTTCAGTTTCTCGGCTATTT
CCGTCATTTCCTGTCCGGAGGGGTGTGTGTTCTTCTCAAAGTGGCTGTTGAGGATCTCGA
GCGCCTGCGGGGTGAAAGAGGTCCTCCGCTTGCGTTTTTTCGAAGGCTCGCTGCCGATAA
ACTCAGTCAGGTTCTGCATGCCGGATCGGTGGCGGGCTTCAGCCTCGGCCATCCAGCGCT
CCAGAACGGGCTTAATCTTCTGGGCGNNNNNNNNNNTGCCTGCGGGGTGAAAGAGGTCCT
CCGCTTGCGTTTTTTCGAAGGCTCGCTGCCGATAAACTCAGTCAGGTTCTGCATGCCGGA
TCGGTGGCGGGCTTCAGCCTCGGCCATCCAGCGCTCCAGAACGGGCTTAATCTTCTGGGC
GCTTTTAGGGGTGATGTCCAACTTCTCAAACCTGGCAGGATATAAAAGGCCAGGGTTCAG
TTTGCCTGTCAGACTGCTACCTATAGTGTTCTCTTGGGCTTCCTGTGGTAGGAAAAAGTG
GCTTCTCAGGATGGTGTGTCTGGGGAGAATTGAGAAAAAAGAATCTTACTTAGGTGCCCT
GCCAGAACAAGGGATAAGCTGCCTGCCTTTTAGTCTCCTCAACCAGAATGCCACAGGGAC
TGAGACTAACATCCAGGTGCACATCTGGGACAAACGCCTCTGTATTCTGCACCTGGAAAC
ACCTCAGCTGCAGCAGCTGGAGGTGATGGTTGCCAGCAGTGTGTTAATTTTCTGGGCGAg
gttgtgattctctgtcccaaactggcaatagtggaacaaggagatgttgccaatg
>NODE_69_length_551_cov_8.860254
ATTTTTTCCCCCAGATTGCTTTAAAAACATCTCTGAATATTCACTCCAAATTAACAGCGT
TCATTCGGAGATGGCATGGATTTAAACACCCGTGCGGTTAAAGTCACACTAACACACAAC
AAAATATTCCGTTCGCTATGAAATAAGTCGCAGGCCTGTAGTCAAAGTTAAAAGCAACTT
ACTGCAGCAGCTCTCTGTCCTCCGCACCAACCCGACTACACAGTCCGGAGAAAGGTACTG
CATCCTCACTGCCACAAAGCCCTTTCTTCCTCCGATAAGGGGAAGCCAGCAGCTGCGATT
CCGGACAGTTAAGATTATATATGATGTGTATATATCGAAGGTTTGTCAGCTCTTCCAGGC
CATAAAACCCACTTAAATGACACCACGTGCTTCCTATGCACCATTCACAGGCCCTGCTTG
GGGCAATTGGCATATGTAACCTTGTAAACTTTAAAATACCCTAAAAGAAAGACATACAAA
AAGGGGATTGAATACATTGTCCACGCATAGGTTAGGCCTAACAGAGCGCAGAGAAAGTGG
ACGCTGTGCTGACCGGTCCACATAACCGTCAAGGAAGTTCAATAGGAAGCTATTAGTTTG
AGAGGTGAGTTGATTTTTATTTTCTTTAAGTAGTGCTAGAGAGAAATTACCTCCTAACCT
TGGGGCTACACCGGCGTCACActgcttcttgtgct
>NODE_70_length_893_cov_8.931691
CTTTTTGTTGGGAGTCAAAGTGATCACCAAAATAAACAGATGGGATTAAACCTTTTGGGC
GTCAGTCGCCTGAACTTTGACATTCCCTTGGTTCATCTAAAGGAACTTATTGGAAACATG
GCAAAATGAAGGTGGAACAGCCCCGGGTTTATATCCAGTTGGTTCAGTTCAGCTTTAATT
CAGTTTAATTCTAATCAAAAGTTTGTTGATTAATTATTCAGATTCTTTTTTTTTAAACTT
GTCACCATTTGGCCCATACTGTGCATTACCTCAAACTTCAGTACAAATGCAGAGAAAAAC
TCAGAAATTCTTGCTCAGCAACAGTCCATTTGAGCACAGTTAGTCAGGTTGCTCTCAGTA
AACAAGGCATTTTCTAACTCGGCACCCAAGTCCATTATAAAGTCAGGGTGTCGTCAAGGA
AGGAGGGGCGAGCCGAAATGAGGGAGAGACACAAACGGAGCACCCAGATGCAGATTAGGC
TGCAGAAGATGAGGGTGTAAAAGGGATTTAATGGTAGGATGGATTAGAGAAATCCTTGTA
ACAATGTTAAATAATTATGGTTCCAGCCGAGATCAAAGCGCCATTGATTGAACCCCTCAA
GCCTTCAGCACACAGAGTCTTGGAAAGCAAAGATTGGTAAACTAGTGCTCAGACCACTCC
GGCTGCTCCAGTTAAATTGGATTGGAAATATTAGGATATAGATGAATCCTTCAGGAGGCT
TTCGCAAAGCTTTTGTCACCGGAAATGTAGCTTGGGAACGGTATGAAAGGTTTGATAGTG
TACTGTCTCGACAGAATCATAAGACGAGGGTGTCGCAGCTGTCTCCACTGATACCTAAGC
GTTTTAAGTAGACTTATAGACACACTTGACTGTTATATCAGCAAACTGAAAACTTTCAGT
GCAGGCTTTCATTCAAGGTTttatttttttccccctccttcgtcttgtaatcaagaaatt
tggacgtgcatcatggcaattctcccgcagaaaaggaaggttttatctcgctcctccagg
ggtttattcaaagtctt
>NODE_71_length_500_cov_12.072000
TTTACACAAATCTGAAACAGGTACAGTTGTTTACGGTGACACACATTTTTTTTTCGTTAC
ACGGTAAGAAAACAGAAGCTATGCTACACCCCTTAACTAAATATTGTGAAAAATCACACG
TAGCGACGAGAACATTACAAATTATTAACCCACAAAAGCAGTTTATATAATATAATAGTT
ATATTGTCAACAATACAACAGCAATGCCAAGGGTTCATATGTGCTACCTTTGTGTGTGTG
TTTGGGCGCATGTGTGCGTGTGCGCACATTCACTTACACTTGTGTGTGTATGTGTGTGTG
ACTCCATGTGTGTGATTCATTCCAGGGCAGTTTTAGTCCTTATAAAATATTCATTTTGGT
TGTGCAGGGCCCTGTAATTGCCATCTCTCACCCTGAATTATTTATACCTCGCACAGACTG
ACAAAGCTTTGCCATACGGCCCCAGATGAATCAGAAAGCAGCCATCTCTGCTGCCAACAG
CACTGGGCTTTCACACAAATATGGCAGCCACGTCTCTCTGCCTGGCCTCTCTTAATTTGA
CATTTTCTTTTTCCCCCTGCCTTTGTCCTAGGTGCACAGAAAGGTTACCTGTTAGCTTTA
AGCACCGACCTGCTCTCTGTCTTTCTGTCTCTATCCCCCCCCCc
>NODE_72_length_315_cov_4.320635
AAAAAAAAAAAAAAAGTTGCACCCTTATGTCACACAGGAAGACTCCAAAGATCCTAGCCA
AGGAAAAAAGATTGGATTTACCTTTGAGAAGATTTAAACAAGAGGGACCTTCTTGCAAAA
CACCAAGGTTTGGACATTGTAAATGTAACATAAATCATACTCAACAAAGTTCCAAAGACT
GCAAAAGAAGTAATGCAAGATTATGAAGGTAAATTATCAATGTACACACCACCCTCATGT
CACAAAGGAAAACTCCAAAAATCCCAACCAAGGAATAAAAATTGGATCTACCTTTGAGAA
GATTTGAAAAGGAGGGAGCTTCTTACAAGGCATGCATGTTTTGACAGAGTAAATGCAACG
AAAATTGAACTCATTAAATTGGAATAAAAGGCGACACTGAAAGACAAAAAAAAGTTGCAC
CCTTATGTCACACAGGAAGACTCCAAAGATCCTAGCCAa
>NODE_73_length_679_cov_8.782032
TCAACTAAATACATCTTCAAAAGGAAAAGCCCCACAATGTCTTGCTGAAGCCACCTGCAC
ACAGAGGGCAGGCTGCCACTGTTTCAATGGGCGCTGCATGCACACCCCAGCGGGCTTCCA
GATAGCGGCTAAAGAGCTTATTTCCCAAATCTCTTTATCCTTTCTAGAACTGTGAGACGT
TGACAGAAAGTCAGTTAACTCTAGCCAGTGGCAGCTGCATGGGTTTTGCATAATTAATTA
TTTATACGGAGCCAGACATAGTAATTACCATCCAGATGAATATGATATTCTAATCAGGCA
GGCTTTAATTTTAATTGCCCTCCAGCATCTAACTGTCAGTGCTGGCCTGGCTTGATAAAG
TGGAGAGTCTCTAAACACCATTAGACATCTGCTCTGAGAGCATTGCCTCCACTACCCACC
AGCCCCACCATCCGCCATAAAAATCAATACAGGACCTGGGTGTGTGCGTGTGATCTTGCT
CATTTTTCTATGGAAAGCCATTTTTCGTCAATGACAAAACCAGAGCAGGGCTTCAAGCTA
TGGAGTCCCCCCCGCCTCCAATGATTGATGAGGCCTCTAGGATTTTGTGTTTCCTTTTCT
TTCTTTTCTTTTTTATTAACTATTTGGAGTCTCATCTCAATATATTGTATGGGGGGAGCT
TATCGTGCTTCTTTTTTCATCTCTTCTAAATCGACTGTTTTCTGACAGGTGCACTGGAAA
GATGGAAGAAAGGATTTATAACATTTCAGGCCGATCATCTTGGTAGCATTCTGACTtaga
gtaatatttattgaagttaaagttcatttttcctgtgattaaa
>NODE_74_length_817_cov_10.102816
TAACACAATGGGACAGTGAAGGGCCTAATTATTGCCCCTATCATTTGCATAATTACAATG
TTTTTCTGAAGCAGGGGCAGTATAGAAATTGTAAATAGTAGTGGACTCGCTGTCTCTCCT
TAGTGGAAGTCATATTTAAATGGAGAGAGCCTGTTCTGCTGGCCAGGCAGCCAGGCTCAG
GCAAGAGGTCCCAATCAGCCAGCCTCACAGACTGCTCATTCAATAGGATTTAAAAAGCCA
ACTGTGTGGAGAAATGAGAGTTTTGCCCCCCAAATCATATGGAATTACAGTGCTGGTTGC
ATATGGGGGGAGCCAGTGGCAGGCACAAAAGCCCACAGGAAGCTGCTATTTCTGTGTGTT
TTATTAACCCAACCAAGCAATTTAATTCTTTTGTTCGGGGGAGTTCTACTTCATTGATTA
ACAAAAGCGGGGATATAATTTTTTCAGCCCCTTTTGAAAAGCCTGAAATGTCAAGCCTTT
TAAAGGAGATTATTCTGCCTGTGTGCGATGAATAGAGCCCAGAGTAACCTTTTGTCTACA
ATTAAATATTCCAGCATAAATATAAAAGAAAATCAGAGATGGGGAAGATTGAGTCAGGAG
AGATTGGAGAGGTAGATCCTCTGCCCGATAGTGGCAACAGCCTGGCTCTAATTAGATATG
CCAGGCGGGCTGTGAGCAGTCACTCTCCACAGCACGCCGAGAGAGGAGGCAGCCTGAGAG
AAGAGGACAGAGGAAACCTATCTGCTCATCTGTCTGTCCAGCGCCTTCCTCTGGGCATCC
ACAAGGTATTTCAGGAGACTTTGTTTTGTTTTGTTTTCGGCTCTTATTTGTTTTCCCGGC
ATCTTTGCCGCCGGAGAGGAAAAGTCGAAAAGGCAATGCCTTCTGGGAACTGCATAAGCA
GAGAGGGCTGAATAGTAATAATAATAAAAAAAAAAAGTTGTgaggttgtttatgattctg
a
>NODE_75_length_693_cov_21.636364
AACTCTTTTTTAAAAAGTCAAACAATTGACAATGTAGTTGCAATAAAGGCACTTAATTGT
CAATGCAGCGTGGTTTACATCGACAGGCTGACATGCTAAACCAAAAAGGTGTGTTTTTCT
CCTTCAGGTGAAGCTAAAGCTTTCCGCTGCTCGTTACGTTTCAGTCGCACACCTGTTAAA
AGGTGAGCTAACGCCGGAGAGCTGATGTAGCGTTAGCTAGCATGAAGCACGGCTGCAGAG
AGCACACCATGTTGATTTAAATGTCAAACACTCTTCTTCTACAGGTACACACTACGCCAC
AAACACTCTGGCTACACAAGAAACCGTACAACGAAGGAAGGGGTCAGAAAGGTCCGTACC
TTTTTCTCATGTAGATCCACAATTTGCCACACCAAGAGAATTATTTCCCTCTCATCCGAA
CCCAGTTTACCCCCATTTGCACCAGCTGTTGCCCCAAAGAACACCACCAGAGTATCACTG
TGCGAAGCCATCAGGGACCACAAGGGTAAAAACTACAATTAAAGCAAAGATTAAAATAAA
AATAACACGAGGGTTCACCTTTTTCCAAGTGATAAGAAGAGCGAACAAAAGGGCTGGAAA
CTCAATTGAGATAAACGGAGAGAGAAAAAAGGGGGAGAGATTATTTTCAGAGGAGCCACG
GAAGAGTTTGCGGTCAGAGACTCTACCTGTTGCTGTACTTGAGTGTGTTCTATCCAGAGA
TACTGGTTTAACTGGTAAAGAAGGGTGGAAATCCGTGTGTCTTTCACACGAACTCCATAA
CAAGCCCCGGAGTTTTTTTTTCCTGCTCTCCTTTCTCTTTTTTTTTTTTTCCGAGTT
>NODE_76_length_815_cov_5.392638
ATGAGAGTGGTATTGTTTTTCTCATCCAACCGTCATAATAAATGTAAAATGCTACTTCCC
CAAATGTCAAATGATTGGTTTAAACAAGTGAAATTAAAATTCCACAATAAATACAGTCAA
ATACTTCAGATACATTTGATTTGAGCATTCAAATCAATGGCAATCATCTTAAAAACAATT
CTACACAACCAAAGCCACGACAACGATCCAATGAAATTCAGGTATTAGAATCTAAACTGA
AGTTATTTTCTGATCCAGGTGAGATCTGAGTAAATGATGGGGGTCGGCGCCCCCAAACTC
CTCACCTGCTCTGGAAGTAGTTTGCTAGTTCGGATGCCTCATGGTTCAGACTCCTCAGGT
GTACAATTAAATTGCCAGAGTTGGTGAACATGGCGCCGCACGTTTTGCACTCATAAATCC
GCGGCTTGCGGATTATGTGTCGGGAGACCCTCATGTGGTGCTTATATTCACCGAAGGACG
TGAATGTGGCGCTACAAATCTGGCACCGGAAACAGCGTTTACCTTCGTGCTTCAGCCGAT
GCATCTTTAGGGAGTAGGCCCGTGTGAACTTTTTCCCACAGCGGTCACACTGGAAAGGTT
TAATGCCTGGAGGAAGAAGACAAAACCATTGCTTGCTGATTTGAACATTAGCATTAGACA
AGTGTTAGTAACCGTGTGTGGGTGAGGTAAGGTGGAGGGTTAATGTAGTCACAAAGTCTG
CCAACTACTTTCTTTATCAATGTATTCCAGCATGCCTATAATGAGAATGTCTTACTACTC
ATCCCTAAGGTCTCTACAAGGTACAGCAATGCACAACAACCAACTATCATTTCACCTTAT
ATTTACATTTCCTTCAGCAACTGCATTCAGTAGACTTTTAAAGAATTAAAGGTCATTTTT
AATCCAGTGCCAAAAGGGTAATAAACACGTATTTATTACACTCCAAGTCCAATaaatcc
>NODE_78_length_673_cov_20.136702
TATTGAGCTGCGTCTGTTTAGACCAACTGGACCAACTTGTAACAGGGAATTTTGATTAAC
TGCGCTTGATTTATTTGTTTTTGTAAAACAACAACAACCCTAATTGTTAATGATTCCTCT
GTTGGTGGTTGTTGGTCTGCTCTGTGTTGGATTACAGCTTGAAAAATATATATTTATATC
CACTACCGAAGCTGGGAACTGAGAGTGCTGTAGATGTCATTGATGATAATGCAATAAAAA
GCATTTTGGGGGTATCTCCACCTCTGCACTTAGCCTCTTGGCAGTGGTTTGATCAAGACA
GAATAAGCTTGTGACTTTTCAATTCCAGCCATAATTTGTTTCGATATTACATCTCCTGGA
TAGAGCAAGTGATGGAATTTTTCCTATCCGAGACAGAGGCAGTGGGGAAGCTGACGATGT
CCCATAATAGGTTATCACCAACCATATCTTTTGCAAAATAGAAACCCAACACATGTACAT
CTGTGGCCTAGTGTCAGAGCCTTAAATATACATCAGAAATGCATTAAATTTGCTGATTGC
TATTCTTTTCCAACAGCGTGTCAAGCCCCAAATTTATTTTTGTTTCGTGGCTTCCCGATT
ACTTTGAATTGCCAGCAGTCTCTCCTGACATTGACAGCTTTGAAGGAAGTGACAACATTA
AATTTATTTTCTGCGTGCATATGTGTGTGTGAGCGTCTACGACCGGACGATGTACCCGTG
TTTTCTCTTAGATTGTTTGAGGTCCATTGCAGAGAGCCCAGCCCTTTCATATTGTATGTA
atttactggaaccacatatagcaacagcgtgctgctg
>NODE_79_length_299_cov_2.197325
GGTAAGAGGCAGGAAGAGAAGGAGTTAATGAGGATGGAGGTGAACGTAGCAAGAAAAGAA
CGAAAGATGAAGTAGAAGTAGTTAGGGAGTGACCGACTAAAAGGAGGAGGAAAGTGTGAG
AGGGTGAATGTTATGAGCAGACGTGGAAAATGGAGGGAAAGAAGGAGTTAAGGGAAGGAA
AATAGGGGACTGTCAAAAAAAGGAATGAAAAAAAAGGAGAGGAAAGACTTTAGAAAAGGT
AGGAAAAGTGAGAAAGAGAAGGAGTTGGTAGGGAAGGGAGGGAACAAAGGAAGCAAGGAA
AAGGTAAAGGATATAAAGAGCTGAGGAGGCAGGAAGTGTGCTAAGGCTCTGAACAATGAA
TGGTTGCCTGATGTATTTGCTGTACGTAGGAAACTATCCACTGACCTGCTCTGTGTGTGT
TTTTTTTTTCTCGCCTCTCTTCt
>NODE_80_length_622_cov_12.680064
GTGAAAGCGAGGGGAGGAGGCCAGTCGGGGGCTGGAGGGCTCAGACTTGATCCTAGTGTA
TGAAAAACTGGCTTTGCTGCCTGGGTGGGCCTCTCCCTTCTGAACAGACAGCATGGGCTT
CTTCTCAGCCTTGTCAGCCTCTCCGTCTGTGCTGGTCTCCTTGTTGAGGGCCCCTTTGGG
ACTTCCCAGCAGAGCATCCTTCCTGTTGGCCAGCTCAGCGCGGGCCTGCTGCTGCTGCTG
CTGGAGGCTTTCCTCAGGACCCCTGGGGGAATGCTCGGTGCCGTCGCCTTCCCTGTGAAG
TTTGCTGCCGTGCCCATGTAAGTCCTGATGCTGTAAGAGTTCCCTGTGGCTCTGGAAGCT
GATATGGCAGTGATTGCATCTGAAGGCCGCCTGTGACAGGTGAGACATGATGTGATGCTG
GAATGTAATAAGAGAATCTGCCGTGTAGTTACAGATTGTGCATTTCAAGCTGGTGCCAGG
AGGGAGGCTCTCTTCCATTTTGACACCTGTGAAGGAGATAAAAGGGAGAAATGCTCAGAA
TCTCGCCTCCCACTTCTCCTTTAGAGTTAACTGTAGAAACCATCAAACGCTCATGCATTA
TGCCAAGCTTATTCCCATCCACTAGATTTTTTTTTTGCTCAAGGATAAACTGTCAACTAT
GCTAGCTGACAGCAGGATATGTATATTTCTCAAAAGAAATGACAGTCATTTTTCCAAACG
TGTCTAAAACTCTGTCCCTTTTTCTAatacagattttcttttaaaa
>NODE_81_length_521_cov_18.368523
TTGTGATTTGATGCTGGATTGAAAAGGTGCAGAAACTCAATCTTGATATCTAGCCTCAGC
TACCAATCTGTCACCTTTCTGTGTGCCTTCCCAACAAAATGAAGTCTATAAACGGAGAAC
ACTGAATGTTCTTTTGTCATTCAGTTGATAAGGGGACGGTGCTACTACTAAGGCCTGAGG
ACTAATGAATCTCCACTCCATTACCGCTGAATCGGACAGATTGCTCTCCCGGAGAAATGA
ATTGAGTTTTTTGTATTTGTGAGATCATTCTCCCTCCATTAACTGCTCTTTATCCCGTCT
CTTCATCACAGGCAAATCAGGTTAGGCAGCCATGATTAGCTGGGGTGGCCTCCCTTTTTA
AAAGGTAATTGGGTTTGGCGGCTCAGCTGATAGTGCCATTAGGACCAATAAAGGCTGGGC
TTGGCTCATCGAGTGAAACAGATTCTTCAGCAGCAGATGGCAGACGGAGGGAGAGAGCTC
TGATGCATTGAGGCCGAAAACAAAGTTTGTGTAACCAAAGTAGTTTGGGGGCATCCTCTC
CTCTCTGTGCATATGCCCCCGCCACTTTCACGGAGGCCACTTTAATATTTTTGTCTTTCT
GTGGTGGTGACGGTGACATTTTCAAATGAAGGCGGTGACAGCGTTTAATaagcttaacgt
tgatt
>NODE_82_length_582_cov_11.254295
TCCTGATGAGGAAAAGAGGCAGAGTAAATGTTAAGACCCAAACAGATTATGTCTGAGACC
CCAGTGGTACATACAGCAACAAACAATATGAGAAGCAGCACTGCACAGCAGGATCGCGGA
GAGCTTTGGAAATGTTTACATATTCAACCGCCTAAATAAAAGCCACCTTGATTTAAGAGG
CACCAGAGCTGCATTTATACGGCGCGACCATTTTGCTCCTTCCAACCATGCAGAGCAGTG
AATAATGTTCCCTATCTTAATTAAACTGGCATAGTCCTTTAAAAACAACACCTCACCCCT
GATTCTGGGCTTCACGTTTGCTCTGGAGTTCAGCGCTGAGTCCCCTCTCTTCAGAACAAT
AAAGTGAATTAGCTCTGGGTTAATCTAGTTCTGTTGTAATGACATTAAGGAATTTTTCAA
TTAACCTCTTTGACTGGCTGTTGCAAAGGACTTCACAAATGACTTCCCATCCAGCAAGAG
CTGGGTGCTTGTGCCTTGGGGACACGGATGCTCAGGATGTGGTCTTATCCATGTCTGCAT
GCTTGCCCCCGCTTGACAATGCGGATTAGCTGTGTTGCTTTGGCTCTTAACACTGAAAAT
GAGTTGGCCCCGGATCCTGTTCCCCCCACTCAGTTTCGGGCTTTCAGCTAGGTGGGGTTT
GGCCCGTTTGTGTGTCTTTATCTGCTCTTTGAATTCAGCACTTacaattaaatccctctc
aagcaa
>NODE_83_length_922_cov_22.804771
TTGCATAATTGTGAAGCAAAAAGACAAATACAAATCATCGTCAGCTCTAGATTGCTGTGC
ATTAGGTTGATTCATAATTTGTTTGTTTTGTGATTATCAACTTCATGTTGATTTTGCTTA
AAAATATGTCTTTCTTTGACAGGTTCATTCCAAAGAGTAAAGAGGCACAGACAGATTACA
TACATAAAGGAAATGTAAGTAACAGAATATCAATGAGCATTTCTTCTGCTTTCCTTTAGC
CGTGTATGTAAAATGCTGCTCCTCTACAAAGCAGCTTTAACCCAGATTATTCTTTGGGAA
TTTTTTGAGTCCTTGAGACAAAAGAGTTCTCTTGCTCCAACCTCCATCTCAGCGGAGAAG
ACAGGGTGGTACAGGAACGAGAGAATCAAAAGGCTGGAAATTCACGGCTGAGAATAAATG
CTCGCTCTTCCCTGAGGTGATTTGTCTTTGCGCTCCTCTTTCTACAGATGTTAGACCCCT
TTTTTAGTAAAGACCTGAGGTTCTTTGGTAGCACTTTGATATCCTGCTCGGATTCAATAT
GTGAAATAGAAGAGCCACTCCGTGACTTGGAGCACATCACAGTCTTTGAAGTCTGATCCA
ATTTTTGCTGCTCACCATTTGATGTTGAAAGGATGAAATGAGGAAAATGTACAGTTTTTG
CCAGTAACTCTGCTGAGCATATGTAAGATTAAAAAAGCAAAATCCTTTGGAGGATGTACT
TAGAAATGTTAAGCAGATTAATACTTTCCTATAGCTCTTTTATTCAAAGATAAAATTAAA
TATGAGAGGAAGTCTGTATGTGCTGTTTTTTACCCTCACAATTAAGTCAGTGTGGTGCTG
TTTGCTAGGAGGTAGGGCTAGTAAAGGGGGATATGCAATTGCATTAGCATTTGATTAACA
TTGCAAAGCACATTAATGGGTTTGAGTTATATGAGTGCCAAATTGTAAATTGTAAATAAA
TGAATACAACATCTACATGACTAAATTGAAAAAACGCATTACAGAGCTTGCTTTAACTTG
TATCTATTCATCCAGTGCTTTCAttgacattgctcttctgggtgtg
>NODE_86_length_415_cov_4.402410
AAAAGCTAAAAAAAAAAAGCCTGACAACTCTTAGCGGTGGATCACTCGGCTCGTGCGTCG
ATGAAGAACGCAGCTAGCTGCGAGAACTAATGTGAATTGCAGGACACATTGATCATCGAC
ACTTCGAACGCACCTTGCGGCCCCGGGTTCCTCCCGGGGCCACGCCTGTCTGAGGGTCGC
TTTGCCATCAATCGGAGACCCCCGCGTCTCCGCGGCTGGGGCAGTCGCAGGCGGTCCCGG
CCGCCTTCGTCCCCCTAAGAGCAGACCTCTCGGGACGCCCGGGCGCGGCGTAGCGGTGCT
CGCACCCGCCTACTCCCGCCCCGGGTGGGTCTCGCCTCCCTCCCTCCCTCCTCTCTCTCC
CTCTCGGGGGAGAAAGGGGAGCGCCTCCCCATCCGCGGAACCCCCCTGCTTGCGCGAGCT
GGGACGCGGCTGCCGGTGGACGTCCTCGTCTCTCCGCGCTGACCGCGTCGCCCTCGTGCG
CCAAAAAGCTGGGGGACCCCTCCGCGGGCCGGGGTCACGTGCGCAGGGGAGCGACGGGTG
GCGAGGCCGCCCCGGCCTc
>NODE_88_length_653_cov_15.390506
CCCTCCATATATACCCCCTGGCTACTGCAGAAGTACCTTCTGGAGTACAGGTGCCCCTGT
AGGCTGTTTACTTCGGTATAATAGGACTTTTTGAAAATTCCAACCGGTCATTTCTCCCAA
ATCTGCTTTCAGCGTTCAGAACATAATGAAACACAAATGAACCAATAGCAGACAAACTCT
TGAGAAGCACTTTTAATCACGATGGAGATAAATGGTCCAACAAAGCGCGGTTCGGAAAAC
AAATACAGCAACACTGTCTCTGATCATCATTTGATAGTGTGCTGACACGCAAACTCTATT
AAGCTGTCTTCAAATATGCAAAAATGATATGATTTTACAATGATTACATATTCACTTCCC
CAGCTGGCTGGCTCCAAGCGTCTCCATTTGTCATCGACTATTGTGTCCAATTATATGATT
AGCTTTGAACACTCCAGCACTTCGAGAGCTCTCGTGTGTTCTGCCGCGCAGAGTGATTCA
CAAACAAAGTCATTACAACATGTATTCACACATATCAAATAACAAAACAGATGGCCACTG
CGCCTGCCGCCTGATTTGTTTTCCACACGAGTGGTGGAAAAAAAAGTATTTTGTGTGAGC
TGTGTTTAATGCTGACTGTTTTTATTCCCAAAGAAGAGCAGCTGGCTGTCGCGCTGTTAG
ATCAGCTCCTATGAAAGACAATCTTGTTTTCATTAATTTCTCTACAACAAAGGCACTTGT
TGGGAAGATTTAGAATTACAGCGGGTAAAGCTTCCGGATAATTCATCACAGGGACTTGAC
Aggaaacttaattgttt
>NODE_89_length_773_cov_20.217335
CTCCCCCATAAAAATAGCCCATCCCATTATTCTTCTGCCTCCCTGGGGGCCACAAGGTCT
CCAGCATCATTACCAGGACTAAGGATCTGACTCTGCCGCCACCACTTGGCACTCCCCCTC
CTCTCCCCTCACTCCTCTTCTCTAATTATAGGTCAAGCACTCTTTTTGTAAATTATAAAA
CCTTTGTTCTTATCAAGAAAACAGAGCAAAAAAGAACGATACCATGGAAGGAAAAGGAGC
AAGGAAGACGAGAAAAAGTATATGAAAAAAAGAGGAGGGAAATGGTGTAAAAATAAGAAA
GGGGGGGAAATTTTTCAATTATAAAACCAAGCTAATTTGGTATGACCAGCGACTGTCATG
CATGGTGACGGAGCTCCATTATGCAGTCATTTGAGCTCTTTCAAATTAGTTATGTTAATG
TCCTGCGTGTGAATGTAACACTTGGATGGGACAAGATTTCAGCAATTAATTTCTACAGTC
AGCGGAGAGACAAGCAAATTTATTTTCCCCCTCTCAGGGAATTGGTGGTGGAGGGAGTGA
GGAGGGGAGAGAGCATTCTGGAGCAGGGAACAAGCTAAACACAAGACCTAAATAAAGCCT
GAACAATGGGAGCCAATGCCTCCTCATTCATTCAATTGACAATGTTTTGCAGCTTAAACC
TGTTTTATTAATTATGTTTGACATTTCCTTAATTAGTTTCATTTACACCAAATCAATCCC
TGCTGCTGTACAGCGTCATTTATCATTTTAAAAAATTTGCATAGCCAGTGCTGACTTTTT
CTACTTAATTATACATTAAAAGTGTCAGCCGCGCTTGCTGCCTGGCATTATCTGAGGCAG
AAAGGTTTGTGGCTGGACGGGggtggcattaatcatcagggcgggcgcgggcaaggggtg
ctcccggtcgccagcgg
>NODE_90_length_145_cov_29.372414
AATCTGAGCAGAAAATGAGAGAAAATGAAAATTCTATTAGTCTCTAATGTTCCCTCTGCC
CCCCTCCCATGTGCTCTTCATCTCTCCAGCAAAGTATTCAAATGCAAGCCCTGCCTTACC
TCCCCGTGTCTCTTTTTCTCTAATTATCCATGAGGTCAGTAAGCAAAATGGGGAAGAAGC
CAGGAGATCAATACAAATTATCCCTGAGCAAACCAGTGCTGACAGTTTGAATTGCAGCAT
ATGTTTACCCAAAATCAGGCAATTTATCTTAATATCAGGCGAGTAATGC
>NODE_91_length_618_cov_17.648867
GTGACATCGAGGCTGACCTTGGAGTCACCTCCCCCGCTGCCGCACTCTCCCTTGTCGTAC
CACCATTTGTTTTTCAATTTGTCCAAGAGGCCTTGCTCATTCAGTTTTAAAACTGCCAGG
TTAACAGCATTTCTTGAAACGATAAAACATAACTTGTAAGAAAATGCACAGGTCCGTGAG
AAATCTAATGCAAAGTAATACTTGTATAGGCATCATTATAATAGGTAATGGTAGTGAGAC
TACCACGGTCTAAGCAGGGGCTTATGCATAGAATGCTATCTGTTAATCAGAATGGTCTAG
GAAAGGACAAATTGTTTAATAATTTAAGGAATACGGAGAGATAAGAAAAGGCTCATATAA
GGTAGAGACAGTGTTAAATCTTGGAAAAGGTGGCATGAAGGGTTACGTAGTTTAGAACTG
AAGTGTGCGGGATGGGGACACTTGTCATTGAGAAGAAAAGTAACAACAACAAACATCATG
CAATTAACATTCGTCACAAGTGACAGCGCAGCTTTTAAAGGCTAAATTGAAAAACCATTG
AACTGTTAAATTAAAAGTGACAACACAACAGTCAGGTAGGACAGCACACGGGACAGAAGG
AGAGATCGAAGGAGAGAAAAAAGCAACAGTAAGAGAGACATAAATATGAAGTGATTGTTA
GCTTTAAACCTTATCATCTGGATTCGAATCCTCAACTATAAAATAGCAACTCTTAACACA
TTTATAGAAATACTGGAAAAATATTAGCACTAATTAACCTTT
>NODE_92_length_491_cov_7.955194
TCCCTATAGTTTTTTTTTCTTCTCTTTTTTTTTCCAGATGAATTTTATGATATTTTCCTC
CCCTCCCCACTCCATCTCTCCCTCTTTCTCGCTCTCTCACTTCTCGGCAGTTTTCCCCAG
ACAGGTTCCACAGTGTTTTAGAGGGGATGGATTTAATTGCTCTGTGGGGATTGGTTGGCT
GTGCCGGGCTCGGCTGTTTAATTAGTGTACCCTGCCGGGATTGGTTTAATGCTTCATGAT
CTTGAAATTGTCTGATTGTTCAGCCCTCTGGGGACTCTCCCTGCCTACGTAGGCCAGCAG
GTTTAGCTAAACATTGCTCCAGGCTTTTGCTGTATGCGGCAGGAGGAACAGTATGCCTAA
GGAACCGGAATTTGGCTGAAGTGGGGGGTCAACTTATATGACGAGCTGGTCAACATGCAT
GTGAAGTGGACAGTCTTCTGATTCTCCTGAGTACTTGACTGCAGGAGATGTGTACAGACC
TCACAGGAATGTGTACCCTTACAGTCCTTCATCTCAGCTTGATGCTGTATGGAAATGATC
CAATTGACTATTAATGCAGTACCaatatttagactgcgatagtgtttctgtatgataagc
aagcatatgattttagctgcagccaagcaaaataa
>NODE_93_length_970_cov_12.087629
CAAAGCGTTCTAATGCTTGTCTGTGTTAGTGGAGGTGAAGCATGTATGCATGAACAGGCA
AAGACAAGATGGAGCGCCATGGAGGTCATCCATTGGTTATTTACCCAGAGCTAATGAGGC
AGAAAACGGCATTAACTTAATTCTCCTCTCATTCCGCGTCTCCCCTTTCATTTCTCCTCC
TTCCTCTCCTCCTTTCACTATCAAGGAAACGGTACTTAAGCGACTTTGTTCTTGGCTGTG
ATTTGAAAGTGAACACTGGTGTTCTGTGAAAGGTGGCAAATACGCGAAGAGCACGTCTAG
AATTTTCATAAAAGATCTGCTCAAAGGCCTCTTGTCAGCTAAAACGACCCATTAAAGAAG
TGGGGAGCAGGGGAAATGCATTTTCCAAATTGAACGGTGGGATTTACAGTCGGTTTAACG
CCGCTGACCCCTAACACGCTAATGTTTGGTTCGTGTCATCAGCCGTCCCTCCCCATCTTT
TATCACCTCCATTGTCGAGCTATCTATTTAATTGAAAGAAGTTAATTGAATGAAAATGAT
CAACTAAGCTTGTATTAATATTGCTAATGGAACTTTCTTCTTGGCCATGTTTGGAGAACG
ATGTCACGCTGGAGTTTGGGAAAGGCCCATTAAGGTTTGCACTTAACCCGATGGGCTAAT
TAAGGAATGCTTATTCATTCCCAGAGTCAGGGGGTAGGTCTGCTCCAAACCCATAGCCAC
GGGCCTTTTACAGCATTTTGCACTTGCCATTATTGCGGACTCCAGTTGCCTAACGGTGAT
TGGCCAAGATTGATTGTAGCTCTATGAAAATGACGTGCTTTAGAAAAGAACATTTCGATT
GAATAATCTAGCTGCGGTATTATATGGAAATTGACTGGCTGTAACGGCTATGGTGGACAT
ATCACATCTTCATGCAATGACATGCGTGAGATTATTCAGTAGCTGTCTGGAACCTGCCAT
AGCAACAGGGGAGCCTATTATGAACAGTTGAAAGCTGCTAAAATGTTTCCCTAGGAAGCC
TGTTACTCTAAAGATGTTTGTCCGAACCTGTCACTTTTGACTGACATTCTGATCAGACAT
TTAATTTTCATATTGACACAAACTGTTTATGAAT
>NODE_94_length_415_cov_8.291566
TCTGTCCAACACGACTTCTCAGTTCATCCCACCGCATATCTGTACACCTTACCTTGCGTG
TCTTTGTGCATGTATATGTGTGTGTTCCTAAGTGATGCCATCCTCTCGTGCCCACCCACC
CCCCAAATCCCCCACCCCACCTCCCACAACCCACCCATGCAAATTAGAACTTCACACACG
TCGCTGCAAGCTGCCGGGTGCTCTGTGATTTCACACGACCAATTAAGGCCCTCTTGGCAG
TTGTGTGAACAGTTTCATTAGAGGAGATAATATTGCAAAGTGAAATGATAAGCAATCATT
ATGATTAATGCCCAGACATTACATTGCTCGTTAATGAGGTGTAAATGATCTCATTATTTT
TTGAAAGAGTACAGATTAGATTAAAGTGGAGTGGACAGCGCTCCTTGGTGTTCAGACAAG
TTAGTGTTAATTAGGCCCAATCTCCAGGAGCAAATGAGCCGCAACCCTTTGGTAAACAAT
TAGGCTTCTATAGCCCCGGGCTAGATGGACAAGGATAGGCAAGCGAATGGATAGATCACC
GGAGAGATGGATGTAGAGG
>NODE_95_length_582_cov_15.329897
GTCTGTTGGTTGTATCAGCAGCCCTGCATTGTACTCGGGGGGGGATTTAGACTCTCAAAG
CATCTTCCCGCTGCAGCTTTCCCAGCAAACACCCAAAGTGGTATCTCGCCTTTTCTCTCG
CTCAGACATTAATCTTGCTCTACCCTTCTACATCAAAAATGCTTGTATTGTCAGGGAGCG
CTAATGTTTGCCTCCTATTCACTATATATACACATATATGTATTTTTGTGTCTGAGGGAA
TCAGTCGAATGCATTGTTCCCAAATCATTGTAATATCTATTTAGAGTGGCAACAGCACTG
GCTGCCGATGCTCAGTATTCATGGAGCATAAACCAGCCTTAAGACTTAGAAAAGCTGAAA
GGGCTTATCCCTATATTCTTAAACTCCCCTCTTTTATGTTGGTCTTAGGCATTAAGGATA
GGATTGTGAATAGCAATTGTTCAACTGCTGCACTGAGAGTGAGTGTGTATACGTGGGTGG
GGGTGTTTTATTCCCTGGCAAAATCCTTTCCTTTTCTCCCATTTTTTTCAACTGTAAATA
TTAACTGTGTTCTTAACTCTTAACGGTGTATGGGACACAGTAATGTGCTTTTAAGGATAT
ATTATGTGAAAGATTTTCCACTGCATACACTGCTGCTTGAAATAAGAAAAGGCTATTTTA
TGGAGCCTGAAAACAAATTTGCTACGGCAGAAGAAAAAGAAGGAGGCAAAAAAAAAAAAT
agatag
>NODE_96_length_521_cov_14.049904
GTGCTCTTCCGATCTCCGATAAATAAAGTGTGTTTTTGTTGTTGCCCGTGGTGCAGTCCC
TAACAGAGAAGAGAACAGAAACACAACAGATAAGCTCTGGTTATTTTATTTATTTTTTTA
ATCACTGCTAGAGAAAGTCGTAAAAGTCAGTCTTTTGTGTACTGATGTGAAGTTAATCTG
ATTTTAATTTAATTATACGAGTTAGTTGCGGAGGGCACAGGCATTGGGGTGTTTGTTGTA
AGAATGTTCTGACATTGGCGCAGGTATGGGGCAGCTAGCATGTTAATTAATGATGAAGAT
CCTGACAATATGCAGAGGCATGACAGCGTTAAGCCAGTCGGCTGCTGCTTCCTTTGCATA
TTAATAGATCCTTCATTATTATTTAATATGACAGCTGCTCCAAGGGCTACCATCAGACCT
TGTCTCTGTTATTTGCTGTTTTGTGCTCCCCATGTGACAGTGCCATGCTATTCTCTATTT
GTTGAAATGTTCCCTTTTCTGTTCTCTCACTGGTGTGGCTCTCTACATGCGACCGTGATG
TGCTGTTTGTTTTGTGCTCAGGAGGATTCTGACTTGCCAGTGCGTCTATATGAGAAAAGT
GTCTGAATCTAAAGGTGACTTTGAAAGAATATATGAGGCTGGATTGTTTTGTTTGCATAG
TAATg
>NODE_97_length_546_cov_12.084249
TGCAAAAAGTAAATGAAAAAAAGGAACAAAGAGGTTTGAAAAGATGAGAGAGGAGAGGGA
CAGGAGTGATCATATGAACCCATCAAATCATACTCAAATCACTTCTATATGAGGTCAAGT
CAACTTCACCAACTAAGAGAACATTATTTGGTGGTGTTATTAACAACATTTTCAGGGTCA
AATCACTGTCTGGTATTATGTATTCTTTAAAATATTTCGACAAACAGTCAAAGTGAGAAT
CGCTTTTGGGTATCTTTTGCCATAGCACATACCACTATACCATGTGTATTTCAAGACAAT
TCCAACAATAAGGTTGTCTCTACCTGTCCTTGTACAGTGGGGACGGGAGACCAAAAGTAT
GATGAGTTGAAATGGGAATCGTCCATTATTTCTGTAATTAAAAAGCAACACACTTAGAAA
ACACCTGTCCTCCTCCTCTTTTTTTTTTCTTACTGTCAGGTAAAACTAGACAATGCATGG
CTGCATTTTAGTCATCTTAATTTGTTTCCTTTCCGTATATCCTCTCCTCCACTGGTTGAC
ACACCGAATATGTCAAGTTTCAGGATCAGTGTGCAGTACTGAAATTCTGATGCTGTTAAA
TTTTGTTCTACAAAATTCAGCTACTTTTACCTGATTCCAAGAGTGTGGAATGGGCGTGGT
GTTAGGGTTGTTGTCAAATAATTGATCcta
>NODE_98_length_610_cov_10.432787
TCACTTTGTCACCTTGATGCCAAGAACAGATATGCCCAGTTTTTTTTTTTCTTTTTTCTT
TTAGGCTGAGCACATCACCAGCACAGTGGGAATGCATTATTCAAATAGATCTTTGTTACT
CCTCCAAGATGATTGTGGCACAATCAGCCATGAAATAAGTTTGCTGTTTTAAAAGTGTTA
TTCTCCCTCCAGGTCTCTCAGGTGTAGCTTTGTATTCAGGTCGGCTTGCCTGCGCCAAAA
ATCAATCTCAATCAAAGGTGGCGAGGAGTTTATCATAAATTATCATGAAAAGGGTTCCCA
CTCAGTAGATGCTTAATTACAATCTCATTTGAATAAGTTTGCATATTAATGAGTTTGGAA
TGAAAATGGTTTGTGGGGTTTGTGATGGGGGGCTGCAGGGTAACCCACGGCGATAATGAC
GGTCCTTTAAAATGTATGCGATATTATTGCTGGTGGAGAGCCGCACACTTGTCTCTCACA
CACATGTACGCACATACGCGTGCACATATGCAAGGGCCCATACAAACACACAGGCATATG
CTCAAACACACTCGCGAAGAGACACACATCCACACACACACACAGGCTATACACACATTA
GTGCAAGCACACGCGCACTCAGGGGCGTTATAATATGattaatggcggagtgtctctgac
attaataaactataaccaaattaaagacttcattagtctcaacttgggctcagtgtttgg
tcacacggtgaatcagcgctgtgtgatatttgcc
>NODE_99_length_557_cov_20.292639
TTTTATCATGAGCTCAACACCACAAAAGGAAACCTAAAGACATGCGTGAGGCAAGGCAAC
ATTAAGTTCAGGCTTCTACTTAAGTTTGGCAGCTATAAAGCTAAATAAATAGAATGAAGT
AAGCAAGTAAGTCCACACAAATATGTAACCCTATTTTAATTCCTTACATTCCTTCCTAAT
ATGCAAATCCCTCTTCTACACACACACACACACCCACAAACACACACTTAAGACATTAAG
TCCTCAACCTGGACCAGGCTTGTGAGGCATATTGGCATGTACACGAGATTGATGAAAATT
ACTTCCAGAGCATTTATTTCTTCTAATACCACTGAAAGAAGAGTGTGCACTCAGGAGATA
TTTGATCTGAATTAGGGAAACTGATGAAGCAATTGATTAATTGGAATTTAAGCCATCAGT
CACTGGAGCCATCAGCAGCATCATTTACATTCCAAACAATCAGCTGATGGCCCAATAGGA
CACTGAGTATTAATACGCAAGAGTCAATGTGATACTGCCACGTCGCCACCAACCCTTATT
GACAAGCACAATGACACTTTTAATCCCCGCTTGATCAAATTGCATATATTTTGGGATTTC
CACACCGATTCAATATATCTTATGAATTTTTAATCCTGTAGGAGGCACAGGGGTTTAAGC
TACACAGATTTATCTGTTTCCTTCTATGTGGccaaacaggc
>NODE_100_length_494_cov_22.441296
AGAAAAAAGGAACTGAGAAAATAAAGACAGTTATCTGTTGTTTGGGGGCATCTAAAGGAT
TACTCTCCATGAAGCTTTCAGCATTACATAATACAGAAAATGTGACTGTTAAAGGCTATT
TTTCTTGATTATGAAATTTGTGAACCCCCAAGCAGCAAGCATCCTAAAAGACTGTTAATG
CCTGATGGCTGCATTGCATTTCATGTGCTGAGTTGTACTGATATGCATCTACACACAAAC
ACAGAGGCAGTAACAGAACTCTTTGCTCCTTGGCCTTCGAGTCATCTAGCTACATCAATA
AATACAGCAAAATAGCATTAGCAATAACTTCAACTATATGACCAGGCTCTAATATGATAG
AATTAGTATCAGTGTTTTAAGGTTTGGCCATTTAGGTGAAATTCTAAGCCGGGCAGGGAG
TAATTTGGACACAGGGAAAATTGATTTTGACCATCAGCACTTTCTCATTTTCAAACAGCG
CCTGCGGCTAAATAGGTTAGCCTGTTAAGCACATTACACAGGTAGCTTCTCCTTTCCTCC
CCAATGATTATGTGTCCGCCTTGAGCAATTGATATTTCTTGCAAATAAGAAAATTATCAT
ATTCCATGACTGGAAAGAGAAATTAGGGCCTGCTGTTa
>NODE_101_length_445_cov_19.226967
TCTAACAGGGATTTTGGCACTTCTTCATCGCTTCTTGCTTCTTGGCTTTGGTTTTTTGCT
CAAACGCCAAGAGGGGCTGAAGGTCTGGTCATTTGGGCTTCTCATTAACCTGCTGCTCAC
TGTTTGTCCCCTTGTCACTTGTGTTTTAGAGAAAGATGAGGCTGCAATTGAGAGCTCTGA
GTTCAATGCCACGTCAGTAGCTGATGTGGACAAGCGGGTGAAACGGCGGCTACTTATGGG
TAACTCTTTTCTTCCTCTTTCTATGTGTTGCCATGGCGCTTGTGCTTGTATCCCAGACTC
TACTCCTCTCCGTTCCTTCTCGTTCTCCTCTTTCTGTCTTTATTTATTTATTTATTTTTA
AAAGTAAACTTTGGTGCCCACTGTGTCAACTCCCAAAGTTGCAACTGTATCTAACGTGAT
GAAAAATGACTAAAAAAAGGTCACAGTTTCTTTAAAACCTTTCCACCTAACTCCACCTAC
CAAATTTCTGGATGGCTCTAAGGTTTTCTCAGTGACTAACATTTACTTTcccagttacac
ctcactcaaagtgtttgtgttccattaccctctcttgtgattatccatt
>NODE_102_length_423_cov_16.080378
CACCTGCTTTGTAATCTGATTACTTCACAGTGGAATTAGTATGTATATTTAATGCAGCTT
CTTTTCTTTTTTTCTTTCTTTTCTCCTCTCCGTCTTTTCTTCTTTTTAAATCTTGATGAG
TGATGCAGGGAGGAACGGAGATGGGGTGGGGTTGCTCTACTTGCATGTCTGGCGGATATG
CCAGGGCCATGCTAATAAATGACAGCTGATTTATGCGTCTGTATTCTTTTATTTATAAAA
AAATAGCAAGCGGGCTGATTTCTGATATTAATAATACAAGTGGATCCACTTTGATTAGGC
TTCTGTGGAGAGCTGTGCATATTCAGCATTACAATTAAAGCCTCTGATGTGAAATAGGAA
TGACACGCTAATGAAGCGAGCTAGCGAGCCTGAACCGCGACTGTCCAACAGCATTACGGC
CCATCTTGGATGAAGAGTAATTATACGAGGAACACTGAAATGTCATTAAAAATCTTCAGT
AAGTGATTTAACCCACCATTCCTCACTAATGCTAGATATTTCTCCCCCCCCCCACAACCC
CCACATGATCAACTCccaaggttttcc
>NODE_103_length_837_cov_26.039427
TAGTGAGCGTGCTATTTGCAGATTTCAAATTAAATACAAATGTGGTTGATAGCAATGAAA
TTTTACACATACAGTATTTGTTTCTCATAGCAGCTATCTATGCCTTCAGCTTTGGAAAGA
AATCCATCTGGTTTGACTAAAATAATCAAAAATAAATTCCTTAGTCATATCTCTGATTTG
CTGCCATGAGTGAACAATATCTTTACCTTCTCTCAGTTCTCAAACTTTTTAAATGTCCTG
GAGGAGTTCTTGTTTGAGTCCCAAACCTACTGAGATCTCTAATGAAGGCTTTACCTTCCA
GGCAAGCATATTTCTCCAAATGACAGTAATTTACATATGATGTATTTAGAGAAGAAGAGG
GCAGGCTAATTCTATTTGGAGATTTTCCTTTGTTTTAGGAGTCATTAGCAGCTAGCTCAA
ATCTAATTTTTACAATTTCATCAGGCCATCTTGGAAAGCCTCTGTGAGCTCATCAGAGAG
GAGCATTTATTGCTAAGTGTTCTCTATTGCATTAGCACACAATAAAGCGGCCAGGGACTG
CTACAGACGTTTATGTGGAATCCAGTTAACACTCTGCCAATTCGTTTTTTATTGGGACAC
AATCAATTTTTATTCATTTTAAAGCCAGAATGCTTTCTTTCATTGTGTGCCTACCCCAGC
TTATTATGCCCTAAACTAATTACTCAGTTGTTTTCACAAAATGCTAATGTTTATGTTAAA
GATTTCCTCTTTGAAATGCAGGCCTGACGTGCTTATACATACACTTCCCCCTATGCTTTA
AACACAATAATAATGACATTCATTTCATTTCTATGAGCCTGGCAGTGACAGCTGTCTGAG
TAATAACACTGATTTTAAAGAACTACAGTTAAAGTCATCAAACCTGACCCTTGGGTCGAA
Tcggcctctttatcttttgtatgacttgaattttgaattttacactctttgggctataac
aaaactgttggcatgttttgg
>NODE_104_length_427_cov_9.276346
AGTTTGACACAGAGACATCCTGTGGCAGCAGAGACGGAAACAAGTTCTGATCCTTGATGC
CCTGACCGACTTCTCATCTGACCCTCCGTTGCTCCTCAGACCTCCCTTCCCATGCTCGCC
CTCTTACCCTTTTCACCCTGCTCCTCCCTCTCTTACTCGTCCTTTACCCTATCCCCCCTC
ATCACTGTTCTTCCTTGCTCGCCCTTTCTCGCCCCTCCTTCCTGTAGTCTGTGTTTGTGT
TGGGAAGATTAAGCTGCTCTGACAAAGCTGTGTTTACAAATATGCAGGCAGAGAAACAGG
CCAAGCGACGCTGAATAGGAATAGAATACAAATTGCTTTTTTATCTCTCTTAGGGCCAGG
GCGAGAGAAAATGTGTTTGCGATTGTTGCTCCTCCGCCTGTGAAGGATAAAGCCTCAGTA
CTGGGTTTGGGCTCCCTGTTAGCATTCATTCTATCCTCTCCTCTCTCTGTCTCTCTCTCT
GTGTCTCTCTGTCCTCCCACTCTCTTTCTTCCCCCCATGCTCTTTCTCCTCTTTGTCTAC
TCCACAGGCTCTGTCTCTTTCTCCCCAGcag
>NODE_105_length_448_cov_3.354911
AAATGCTTGTGAGCCAGTGGAGTGTTATGTAATATTTTCAAGCACTCTTGTCTTATTTGG
TGTACACAGTCTATAAGGGATTACCCTGCTCACTCTCCCCTCATAATCTGCTCATGATGA
CGTTATACTGCAGCTCCTGGGCTCCAGTTCTCGCGAGGTTATGGAAAACAATCCAGACGC
CCTCTCTCTCGCTCTCGGCCCCCCCTCCTCCCCAGCCCTCCCTTCCCACGCCCCAGTGCG
CTGTGGGATAGTGCCACTATAAAGTATATCCTCTCTCGGAGAAAGATAAGAAGCCCGAGA
CAGGAGGGGGATGAAGATGGCGGACGCCAAGCAGAAGAGGAATGAGCAGTTAAAGCGATG
GCTGGGCTCGGAAACGGACCTGGAGCCTCCTATTCTGAAAAAGAAGAAGACGAAGGTGAA
GTTCGATGATGGCGCCGTGTTTCTGGCCGCCTGCTCAAGCGGCGATACCGAGGAGGTGCT
CCGAATGCTTGACCGGGGCGCTGACATCAACTACGCCAATGTAGACGGTCTCACCGCCCT
CCACCAGGTTTGTGTTAGCCTACTGTAGCTGTTAATGTCACCACAAGACaca
>NODE_106_length_742_cov_14.123989
TAGACAAACATCTACAGTATTTGACATCATTTTAAATATTTGAACAGCAAGCGCTTGCAT
TTTCAGTTCAAACTTAGCAAGATAGTAAAAAAGAGATAAAAATATAATAATACAAATCAT
TACAGTTAATCTGTCCAGGTCTAGACTTTGCTCTCTCTTGACTCATCTGTGCCACCAGTC
ATTTCTTTGTATCTTTGTCTCTTTTTTTTTGTTCTCTCTCTCCGTATCTCTGTGTCTATG
CTCAGCCCATTAATTGTGCCCGAACAGTGCCACATGCCTCAATGAAAATAAATTGCTTTT
AATTTAGGCTTTCCTTTTTGCCACGGCCGGCATCACTTAATTTCATTAGCTCTGAACCTG
TAGAGCGCTTTTTCAAAAGCGTCATCTCATGGACGCACTTGAAAATGAAAAGAAGCCTCT
CTTTTTTTTCCCCTCCTCGCTCCCTCTCTCCTCTCTCTGCGCTCCTCAATTAACAGAATC
GTTTCCTTTCAACTAAAATGAATGTTATTGAAACCAATTAGCATGGACTGGAAAATCTCT
CGTTAATGAGGGGAGTGTGGGTGAGTAAACAGGAATGAAAAGATGAAATTAGAGAAGAGG
CTCTTCTTGTTGGCCTGGAATAATGACATGCTTAGTCGCCTAATTGTCTGGTGAAAAGCA
CCGCTGCGATAGTAACAGATTGCGGTGTTCATTAGGCAGCAATGGGCCACCTGCTGCTGG
GGCGGCGAGCCCGCAGTCCCCATACACGTGTTTATCCCAGGGGGCACTTTTTTTTGGACA
CGACGCTCACTATGAAAAGCAAATGAGCTTGCCAATATGCTGCAATGTTGTGTCCTTATT
GCCAAGGCACAGAAGCATGATATGTCAAATCAAATGAAATGAATGa
>NODE_107_length_459_cov_14.969499
AGGGAAAAAAGCAGTCATGTCCAATATTTCATTTTTCTCTTGGAGAAAACATAAGATCAT
AATACCTATTTTCATAATAATACTAACAGCCTTTAGGCTACAAAATAGGAAGAAGGCCAT
ACTCTGTATATCTGTGCATTGCCTGACAGAGACAGAAGGGTTTCAATCTCTTTTTCATTT
CATCCTGATAGCTCTGCCTTTTATTACCGAGGGACAGGAACGTTTCCTGAGGTAAAAAGG
AGTGCACATTCCCAAGATAAAGTTGGAGGTTTACAGCTATTTCCAGCCGTAATGTATTAT
TCCGTTAAAGCAATGATCAGGTAGTGTTGGATGAATGGGAGATGTTCAGCACCATTACTG
CCTGGCACATCAGTGAGGCATTATTACATTATCGCTGCTCTTTAGTAGGAGATTGGGTGT
GTGACCGGGTTCTGAATACACTCATCCCGCTCTCCACGTCGTAAATTGCAGATTGGCTCA
TTGACTTCAATGATAAAATGTAAAAATTGCCAGTAAAGAGAACATAGACTCAGGTTACTC
CTTAGCTGTTTGTCAACGGCAGATGTGACTCAGTTGGTGCAGAGCATGTTAAAGAGTTcc
atc
>NODE_108_length_510_cov_15.858824
GGAGACGGAGCAATCATCCAATGACATTCACAAAGTATTTACTATCATAAACAGTAATTC
TGTTCTAACTTCCCACTTTTACACTGACAAATTTTCAAATTGGAATCAAGTCACCACACC
CTCCCTTTCCCTCTCCACCCCCAGGTCTTTGTTCTGTACTGCAGAAAATCAGAGACAGCC
AGAGAGAGAGAGATGGAGGATGGAAAGAGAAAGATGAAGTGAGGGAGAGGGGAAAAATGT
CTCTTCAAACAGAACTTGCCACCTTATTCTTCTCAAGGGGCAACAGCTTGAAATTAAAAC
TAAATTTGAAATTAATGAAGCACATTCTGGCGGTGGCATTCGTTTCTGAAGTAATAAATT
ACTTGTATCAACCTCGGAGACAGCGGTTCCTGTCTGTCAATTAATATGTCTTACGCTTCT
TCTGCAGACTCTAATGCATTCCCTAACAGACACACTCGCCATTTAAATTAAGCATGCATT
TTCACTCATTACACTGCTCAGCCCTCGCCTCCTCGTAAATAAAAAAAATGTATGTACGTT
TCCCTGCGACAAATCTCTCTCCGCAAAACCCATTTGCTTCAATTACCAAAGATTAGAAAA
AAGTTTAGAGTTATTATTTACAGTTTAGCTTCAGGGAGAGGGCTTGAGGctttc
>NODE_109_length_593_cov_15.138280
GATCTCATTTTAATACAAAAATCCAAAATTTAGTGCATGTACAGTTATGTGATAATATCA
ACTGATAGAAGATGTTTTGAACTCTGTGCAGTTCCTCCATTAATTGCAAAGTACAGCCGG
GGCCTCCAACCCCCTGCAGCTCATACTGCATCTCTCTCCAGTACACCTCTAGGAGCATGT
TGTCCTTGTTGTGCTACTGCTGCGTGGGGGCCTCTGGAGATAAATTATGGATGCAACGCA
AAAGCTGTAAAATTTGTTGTATCTTCTATTATCTTCATGTTAAAGGCCACAAAAGCTCTT
CAGTGAAGTCAGCCATTAAGAAATGACAGGTATTGCTATCAGGCTTCTTTATAGGCTATT
ACCTGCAATGACAGCAGCTGCTGCTGCACCACTGTACGGCCTATCACATTATTTGCAGCT
AAAGTCAGCTACTGTGTCATTTTGCCTCATTTTCTTGACAGTGCTATCATAAATCCATTG
GGCTGCAGGGGAAACTGTCGACTACCTCGATTATCTTCATAGCCTGAATGAATTCTGAAA
TGTATGTAACAGGCAATGACTGTTATGGATCAGGAGCCAGGGCCATATTCTCACTAACTC
TCTCTCTCTCCTTCCTTGTATCTCTCTCAGGTGATGTGCTGATCGAGGGCTTGAGGGCTC
AGATATGCGCATAAAACTGAGTAAAAGAGGCGAACTTTGAAGCACACAGTGACAGCTCAT
GACTACTGACGTCAGCT
>NODE_110_length_849_cov_15.434629
CTTTGTTCTTTTCATCTGCTGTAAGGTCATTATTGCCTCGAATCTGCCGTAAAGCAGCCG
CAGCAGTGAGGGGGTATGAAATTCATGTCCTAATATGCAAATTAATTCATGAACGCTCCA
TATTGTATAACCACATGCATCTGGCATGATTGGGCAGTGTGGGGCAAATAGTCCTCAGCC
AAGGCATTTTGCTACTCAGCAAAAGCTAATGTTGAGGAGTGGAACAGCGTTCACAATTAC
CATAATAAAGGTGAGCAGGGGGAGAATAAATTGTGGAAAGAGAAACTTCTGTGTGCATGA
CGAAAAATGTCCCCTATATGAATACAATGCGTACTTAGTCCTGAAATCACAGAACAAATG
CATCAAATAAATACTTTATTCACGTGGAGCTAATTTCACCCCTCCATTTTGATCACGTCA
TTCCCTCTGGAAAATTGCAATTAAGTTTGGAGAGATAAAACATGCCAACTACTCTGCATT
TCAAGGCTTGATTGGCCTATCAGCTAGTCAGTATGCTGCCATGGTTTTCATCACTGTTAA
TTGATCCTTTCTTTAATTAATCTGGAAAGGAAAGCCCATATCTCTATCCTGTCTGATCGT
CCCCTCTGTCTGTCATAACACAATAAAGGCCCTATCCTACTGCTAGTAACTCTGCCTTAG
CTTCTCCCTCTGGCTCTCGGCCAAATGGACTATTTATGGTGCACCTATCTAACGACAAGC
CTGCTGTATGGAGTTCAATGGCTGGGTTCATTAACAGTGCTTTACCCGGCTACTTCTAAT
TTGCATGCAGTGACACCTTGCTTTTAATATGGATGTGAAGGTTAGTGGTAGGCCACGGCA
TTTTTTCAACTACCAATAGTCTAAATGTTGTTCTCCCCCACTGTCACTAACACCGGCACA
TTTTCCTTCTGATTCAATTATAGCCCATCTTCTTTGTCATGCTTTGTTCCTCcgctggca
tttgtcatgtatgttaggatacatgatgttaac
>NODE_111_length_703_cov_12.483642
TAGATGTATTTTGTGTTTCATAGCAACTCATCCCAAGTCAAATAACGCGGTTCCTTTTGG
ATTGCACTCAATGAGCCTGCATTGTCTCTGCGTTTGCAAACAGCATGCCGGTTATCTTAA
GAGATTTTGCTTCTGTGAGCAGCAATTTGGGATGTTTTGCTGACAGAAGCTGCTGAACTT
GCCTTCAAGTGGCCATAGGAGCTGCATCACACTCAACCTCTGCACCATAGTAGTCTGCAG
GGACACGGATCAGCACTAAGACAGGTTCATGTCTGTTTCTTCTCGACCTGCCATGACATA
GCCTGGCTGCACCCGCCACCCCACCACCTCCTTCGCTAGTCCACCCCACCTTAGAAGATA
AATACCTGGAGGTGAAAGCTTGCCGCACATTCCTTTTCCCAAACATATTCTCTTGATGTC
AAAGTCGGCTCCAAGGCCTCAGGGCCCACAAGTAAAGTGGTAATTCTAAGGCACCCTGCT
TGGGCTTGCTGAAATATGCATTAAACCTGCGCTGGATACACTTAGATGAGAGGGGGAAAG
TCTGTCCTGAGACAGAAATGGAATATCATATATATTAACTTGCAAAAGTTTTCACTGAAG
TGCTCATCTGACAACATGATTCTTCTCTTCTGTTTGTCCATCAGTTGTACTGAACAGATT
CTCTATAGAGCGGCTGGTCTGAGGTAATAAATGGATTTTTCAGAAGCAATTAGACAGAGT
GAAGTCAAAGCACTCAATACATGCCTAAGATTAAAACACCACAAAgcagttatggtttca
atagctttcggagttagcgtacaacaagactgtgctttatgcaatagtttctttaaaaaa
atcataa
>NODE_112_length_635_cov_12.875590
AATGAGTGTAGATTATTTTTTTGTTGCTTACTTTATTATGATTATTATTATTATTATGAT
TATGATTACTTAAGAGAAATCCAAGTTTCAATTTGTGGCAAGCATAAATTAATTAATTTA
AAAAAATACCAGGGAAAAGTCAAAGGAAAGAGAGGGGCTCTTTGTTAATAGTGTTTTTCT
CTTACATGAGACAAACCGAGGCGCATGTTGGAGATGTTTTTTGTCTGTTCTACCGAGATT
GCAAATATCTTTTTTGCACAGAACTCACTCTGCTTTTTTGCACAGTTTCAAGTCGCTTAT
TAGAACTTAACCCCTGATTACACGCACCAAGGCGATTTAAATCTGATTATCAAATTAGGA
GACTTTGAGACAAATCCTCTTAGATCTGATACTGTTGACTGGAGAGGGAAAATGGATCTC
CACACCCGTCACGTAGGTAACGATGCTGTCCTGAAAGGGAGTTTTAAACCGTATTTGACA
ACAAATGCAGCTGCCCCGCTATTTCAGAAGATATTAAAGGAAAATGAATGCAAATCTGTG
TGCAGGAGCCATCTGGACGTGGAGAGAGGGAGTCAGCTGCTCCACACACTGAGGCGCGGA
GCCTGAATCCGTCTCAGCTCATTCTGTGGGATCATCTGCGTGGTGGGCTTTACACCGTGG
AAAATGCGCTCTTCATCATTAGGTGAAATGTTACCATCAAAATAAAAAAGAAAACGCTGA
TCCCCGTTTGTTTTAGTGCTTGCATGCATGAAAACTTTGCACGGGAGTGGAATTAgaag
>NODE_113_length_533_cov_18.275797
GGCTCCGTGGATAAAACTGCACCCGTCCTCCCCACTGAAGCAACTCTCTGAAAGCCTTGA
GTTATATTCCTGTAATTAGCTAAGTATCCACACCGGCTCTCTGGCACACAGAGCTCCCGC
ACGAGTCCCTGTCGACTCGCTCATCCCCGTAGATACGATGCAATCAAAAAAAAAGGCAGC
AACACGGGAGGCGAGGGGGGAGGAAAAAATCAACGCATCAAAAAACAAACTTTAAACAAT
GACCCTACTTCTCTGCTGCAACTTTTTCCCCTTACACCTCGCATTTTTTCTTCTGTCACG
AGTATAAGGGGCAAGAGCGATGCATCCCTTTTTCCTCTTCCAAGGATAATGATTTACAAA
ATGCCTCTCATCAAAGAATTCATTAACAACGAACGTTAATTAAAAAATAAATGAGTAAAC
ATCAATATCAAATCTCAGCACTGTGGAAGGGAATACATTATGCAGAGTAATGATGTTTGA
GAGGGGCTTCAGCACCTCTGTGGGACTCTTTTAAACCCCTTACCTCTTAGGCAGTTGCTT
ATTTTGCAACCCTTTGTTGTTTAACAACAAAGAGAATGGGCTCTCATAATGTTATATTAA
TCAGCGGATTAATATTTCAATTTGATTTGCTTTATAGTTGAGGTGCTGTTGGCATTTCCA
TTTTCCCTCCATATGTG
>NODE_114_length_616_cov_8.900974
CATAAAGATTAATGTACTATCTCCATATCTAAAATGAGAATGAAAAGCACAGACGACTGT
ACGTTTGACACTGTCCTTTGATGTTTACAGAGTAAGGCAAACTGAAAATAAATAAAAATG
CCCTCCGAGGGTGATCAGTTCATGACAGTTTTCCATTAAAATTAAGCATTTAAATATTTG
GAGCAAGTGAGACAGACGACATGCGCATTTCTGCATCTCCTTGTGTTTATGTACGTGTGT
GTCACCATTTGGAATGTGTGTGAACACATGTTTATGCATGCGTGTCAGCCTGAGCCTGTG
TGTATATGTGTGTGTGTGTTTGTGCGCGCGTGTCTGTGTGTGTGTTTGTGTCTTAGAGGG
CCATTTGGACTGGCTAAGACATCTGCTCCATCATACGTCAGGGGCCTGGTGTGACATCTG
GGGAATATACTGTATCCTGCCTTGCAACATTACACACAATTTACTGCTAAAGGTCATTAT
GTACCCGTTAATCCACTTTTAATTGATATCAGTGCAAACAGCACAACCTCCCAGCCACAT
GACAGATCACTGCCGCCACAAAACCAGGAAATTGCTATATGGGAGTTAAAAATAGAATGG
TAAACTTTTTGCTGTTGTCTGTCTTCACTTTGTTAAAGCACTTTGGACATTTTGATCCGG
ACAAACAGCGACTGGTCGTTGGATAAGAAACACGCCACTGTGACTTTCTTTGCTTTGACT
TGAAAACCTAGAGCACATAAACATCTAAGTGACACCTTTG
>NODE_115_length_555_cov_22.627028
TTTTGTACAATTTTTTATGACTTCATAACAAGCCATATAAGTTGATACAGATTTATGTGT
GATAACAGGCTAATGACGGATGTCAAATGTAATTTAAATAGGATGTAATTTTATAATTTG
TTGCTTCAGGAGGGTTTTTTTTTTAAAGTAACAAGAACACAAATAAGACAGCAAGTCAAA
GTAGTTCTCAGCATTTTAGGCAGTTTATTTGAAAAACACATACAAAAAGATCATATACAA
GACAATAAATAAAAAAGAGACAGAACAGTTTGGGTTAAGCTATGCAACTTTTTGCATCAT
CATTAGTAATAAATACAGTACAAAATCCACCCAGAGTGAATCTAAAGATTTTCCACAATA
TTCACTGATCATGTTATTCTTCATTATGATTTAGCTATTGCTTTCATATTATTGATACAT
ACTTCTACTTTTCTATAAAATACTCAAGATCATAAAACATTGCGCGGTTACAGCAAAACA
GCAGTGTGTTGTACAAAGATGGCCACTTCCCTTTTTCACTGGCAGGTTAATAATCAACAT
TTTTTCAGCAGCAAAGAAACATCTGAAATATTCAAGAAGGTACAGCATCATATTAAACAC
ATCTACAGAGCTACTCCCACATACACATAGGAAAACCTGAGAAGGACATGCATTAAAAAG
CTTGTGCTTTAAGTTCTACTGTTCattccggttcatcag
>NODE_116_length_507_cov_20.293886
AAGAATATTTACCATTTTTCATTTTGGGTAAAAAACAATTATCGAAATTCATCGATTAAT
TATTTGTTTCAGCTCTTGGCTCATTTTCAGTAAAAATCTCTAGAAAAGAATATTTTACAC
CATGTCAAGAGTTTATTTGACAGTATTTCAGAATATCTTTCAGTAAACAAGTTTTTTGTT
TTTTAGCAAAATGTAATATATCAGTACTGTCGCATTTCATAAAAATAGTTGTTCACGTCT
TTGAAACTACAGTATCAATGATACAGTAAACCATATTTGTAGGAATACAGCTGTACAAGG
TGAATAGTACACAATTAACACTACACAGTTATACTTGATCTCAATGGGGGATTCATGAAC
GTGCCATCCTTCACAGGTTCCAATAAGCAGTTTTTTTGTTCCTGTATACAAAATCGGTCA
CAGCAGGCAGGGGGACGGCCTGGATGGAGACAGAGGGCTGGGTGACAAATTCTTTCACCT
TTTTCTGAACTTTGAACATTTGCACATACAGTAAACACATTTCTACAGCCTAATGGCATG
TTGTCATGCTCCTCGCTAACACGTTAACCAGTTTATCAcgtgaaccacagttcagtcagc
tcagaaaaatccggagcacgttttcctgcagctcagccagtcctggtgatg
>NODE_117_length_733_cov_19.156889
TCATTTGAAGGAAAAAAATATCAAAGGACGTTAATATTTCTGAGCAGTGCATAAATATTT
TCGTCATACACACTTTAATTTTGCAACATTTTAAATTCATATTGTTAACTTGAGTTGATC
CCCCTCCATCAAATGCAGGTTTAAGAAAAGCCAAGAAAAGGCAAGTACAGGGCCATAATT
GATGGCTCAAAGTGTAAGCTTTCTCTCTGAGGGTCTGCTCAGGTCCTGATCCCCTGGCCT
CAACCTGAAACAATCACTCTTAGTTAACGACAACACTTCAGCTATTGACAGCGTGATCCC
GTAAAGCAGACACTTCAATCAACAGAGCAGCCGGAGGAGGTGTTGTGTTGGAGGAGAATA
AAAGAAGGAGGGGGGCATGGGGACGGATGAAATCAAGAAGTAAATAAATGAATTGATGAA
TGAATAATAGAGTGGCCAGCTAGTGGCCTCTTGGAGCAGCAATGCAGTATTAATAACTGA
CTCTTACTGTTCGTCTCTGTGTCATCACTGATACTCTTAGGTGGACCATGGCCAGCATAA
CACACTGCTGATCTGTACATTCGATCCGGATTACGTACTTTCTTCAGTCCTTCAGGAGGC
AAAGAGAAAAGTAGAGAAAATCGAGGAAAAGAAGCATTCTCCCAGCCTGTGATAGCTAAG
CAAACTCCCCATGCAAGCAATATCAGTAACAGAAACTGCACAGTATGTTGAAATACATTT
AAAACACACAAGAGCTGTTGGGCAAAATATGATGGGAATAATATTAACATTCAAATACGA
TAAGGCTCATAAATCACATTGAATTTGTCCGTTATCTGGTTAAAAAAGTGAAGTTCACca
caagctgaatatttttgtccccacaacaaaaatggcc
>NODE_118_length_638_cov_19.841692
ATGGATTCTTTCTTGAGTATACGGTACTGTCTGTATTTCTCATCTTTTTAATGAATGTGA
AACAATGGCACTGTATTCTTTGCTCTACACCTTTTTTTTTGCAGCATGCATCGTCCTCTC
GGTCCTGCAGCTGTATGGATTAAAAATTCAAACGGCAAAACAAATTGATCACGATATTTA
TTTTACCTATGAGCCTTACCATTGGCAAAGTTTGTCAAGGAAATAACCTAGTCTCCACGT
GTTTGTTTGTGACAGCCGAGACGTGAGTGGTGGAGACATAAATCAAGTCAGATTTATTTT
TCCTCTCAACTTGGAACATAGTTCTCTTCCCTGTAGAATTCAGAACTGATCATTAACCTT
TCCTTTAGTTCCTTCCCTTGCCTGGTCACATTTCCTCTCTATTTGGTTCCTGGCCCCATA
TGCCACTTTCCTATTTCCTGCCTGCAGACAGCAGGGAGTAGCTCTATTATCACCTTCCTA
GAGCTGTCTTTGAATGTGAGAGGCAATTCCATTTCACTCAGCCGTGGGGAGGGGTAGGAG
GAGGAGGGAAAAAAGCACACCATAGAGCACACAGAAATTGGTTTAGGTTTACTTCTTATA
GTCGAATGTACGGCTACTTTTGCTGTTTGGCTCCCAGATTTTAGGATTATAGAGACTGCC
GCCAATGTGCAGGTTTTTGTGGCATAGTTTGAAATCAGAGCAAAGGTTAAGTGAAGTGTA
TCATGTCTGGTTGTTGTGTGAACACTTTATCCTCAGCTCCATTTAGAAGTCACCTtttga
aa
>NODE_119_length_478_cov_10.182009
GGTCTGCCGAGGATGATTATACAGCAGGGGCAGCGACAGAGGAAGCAGGGGGGAGAAAGT
GAGAGGAAGAGAAGGGGGGAGAGAGAGAGAGGAGAGAGAGGGGAGAGAATGCCCTTTGTG
TAGGTGAAATGTGTCGGGGACTGTCATCGTAATATACCTCAGTGAAATGAAGGTTAATTC
TGATGTACAGCCTGCATGGCCGTCATTATCGGCGAATCATGAAAATAAATTAAGCCACTG
AAATAGATACTCCTCTGGTACGCGGCAGGGATCTCATGAAGGATGGACGGCTGAACTTTA
CAGATTATTATTGGGAAATAGTGCCGAATTCAATTAATGCACCTAAAAGACACCTTTATA
GAGGGCAGCCATAATTTAAATGACAGCAGGGTGTAATTTTGCTTGTTATAAGTCAAATTT
GCAGAGTTTCATGTTTCATGCATTTTTTTTTCTTTCCTTCCTTCCCCCCCATCTCGTTTT
ATCCCCCTTTTTTTTCTTTTTTTTCCCTGTTTGCTGAGGAtcttgtcagtgcaagaaaat
tcctgaaaagactaaaatacgatataataataaaaaaaaaatccttacgttcggttgaaa
tctttcaaaaaaaaaataaatg
>NODE_120_length_560_cov_5.341072
TCTTTTTGCCTTTCTTGCCGGCCTCCTCGGCCGTGCCGCTGCCTCCACCAGTGCTGCCAT
TGTCGTTGTCCTCGTCCTCGCTGTGCTCGCTCTCTGCATAGTTCTTGGCTCCGCCCTCCA
GCGTGCAGCTGCGTCGGGGCCTGGAGCTCTCACTTTCACGATCTCCCCGGTCCCCGTCCT
GCCGACGGGACTTACCGGCCTCTCTTTTGTCCCGGTCCCTGTCTCTGTCCCTGTCCCGCT
CTTTCTCCCGTTCCTTCTCTTTGTCGGCCGTCATGATCCGCCACGTGCCTTCCTCAGTCC
TCTCACGGCTGGGCCTCCGTGAAAGGTAGACTGTGAGCCTGGGCTTCAGTCTTCTGAATT
TACCAGTCAAATCCAGGGAAAATTTGGCCACACCAACAACCCCAGTGTTTCAGAAAAGCT
GTGGAAGAGGAAAAAGAAGGACAATTAACATAAGCGTATGTCAATAACCATCATCTTTAC
AATACAGAAGCTGCATGTTCTCAGTTAAATTGCTGTTTTGTACTGTAGGAGATCTTTTGT
GGGTGAGAATCACAAGATTAGTTCCTGAAGATGAAGCAGCTGTGCTGACTCTTCTCAACA
TCACAGTAATTGTTGGCATTCCCCTCCACAACTATGTATACCCTAGAGAGCACTGAGCAG
CTTTATCCAAGAACAGAATCTTCTGACTTCCTGCTCAAACGTAt
>NODE_121_length_445_cov_15.051685
GTTTCATTGTCTGTGTATTTGCGTGATTCTGGTACAGGGAGGGGGGCGTTTCTGAGCAAA
AGGGAACAAAGCGACTAGTGGAGAGGCTCTTCCAGTAGTCCACTGCACTGAGAGAACTTT
TAGTACGTTTGTGCTTTGTACCAATATATCAAAATTACAATATAAAAAAATCTAAAAGTC
AAGAAAACTGAAAAAAATGTCTGGAGGGTTGGGGGACGCTCTTCCCTTATTACTAGAAAC
AGTTACTCGCTATGCATAACCTAGTTAATAGTTAAATTTGCTATTGCTTTTTTCTTGTCT
TGTTAAAATGAAATCTTTAGATCTTTTTCAATAAAGTTTAGTCTTAATAGAATGTTATAA
ACAGTCGTTCTGGTTCAATATAACCTGTGATAAGTTTGTGTAGTTCTAAAAAGCCACTCC
GTCCACACCCTCCCTCCACTTACTACCGCTTTGTGATGAAACCTTATGCAAAAATGTGGG
TCTGAAAGCATAGTTTTCAGTTTTCAGTGAACATTTTATATAACATTCAGCTCTTGGAGG
CTTGAGCGGATAAATTAAAAAAAAAAAAAAAATAACAAAAAAAAAATGT
>NODE_122_length_603_cov_24.137646
AGTGGAGAGGAGGGGGAAGAGAGGAGGGGAGGAGGAGGGGGAGGTGTGCAGGAGGAGGGG
AGACAGGGAGGAAGATGTGCTGCAGAGAGAAGCCAATGGAGGCGATGGGGAGAGGCAGGC
ACGCTAGACTGTCAAATCTCAGCCGTTGAATATTTAATGGAGCCTGGAGTGTTTATTTAG
TTAGCCTGTCGATTTTTACCGCTCTGTCAATAGCGGCTCCCATGTAGCCTGCTGATGATC
TTTAGTGTCTCTTCCCCCAGGAGAGGCCAGGCACTAAATGCAATTATGGATTTTCCTGCA
CCGCAATGTGTTTGATATTTTTACTGATCTAATTTGCAATCTGGTAGTTTATTGTTTGGC
ATTTTAGTGGCGCTCAAGTGGCGAGGCAAATTTGATTTCCCCTCATAATTCTTTATAACT
TCATTAATGCTGTTAGCACATTGGCACAGATCTTAAATAAGAATCATCCCATGGATGAAT
GCATTCCTCATTTTATTGTCTCCATGCCCCATTCTTTTTACTGATTCTGGTTCTAATTAA
AAATCATCCTCGTGGTGTACTGTCTTTGTGAAATATGAAATCATAATCGAATTTGAATGG
CTCCCTTCACAGAGTCTTGCGTATTCAACTGTATGCCCAGATTTGTTGTGGGCAGAAGAA
AACAGAATCAAAACAGCTTTCTTTCAGTGGCATTCAGCATCTTCAGAGACAAATGAGggt
attagccacagagcaaccaaagtaaca
>NODE_123_length_542_cov_9.758303
CATATGAAGGAAACAAACAAACTGAGAGAGCATTTTGTCTACTTGACTAAATCTGGACGC
TTGTCTCTTTGTGTTTGCATATACATACATACATATGCAGGATGTGCACCCATTTGCTAC
TTATGTGGTTCACATGTCATGACAGAGGAAGGACACTATCCTCTGGTATGTTTTGTTGTG
CCCTCTGCCTTAATTTGCCTGTTGTAAGTGTGAAGGGGAGCCAGGGAGATGACATCATGC
AGCAGGCAGTGTTTGAAGTGCCAGTCCTGAAGGAACCACTTATAGCAATTAGGATATCCT
TGAACAAGCGTTTGCGAAACATTGGCTGGTTTTTGGCATTTGCCTCCCGTTCCTGCCTAC
TAACTAGCGAGGTTTGATCTCCCATAATTATCTACCCACCGGCTCCTCACTCCTGACAGC
TCTCTCCCTGGAGAGGGCTGAATGCCGGGGCTACTCACTGATTGCATCAAAGTGTCAGAA
ATTGCAACATCAAAAATAATAACTGATATTCCGGCAGCAGGCTGCTCTTTGAATATTTCC
TTTAAAACGCTCTCTAATTTGTGTCTCGCATGGTGCCAATGTGTGTGTGACTGTGAGGGC
TTAAAGCAAATAAAAGCAGGGgaagtgcattcattattgaacccctatttacatatggca
gactattctgtctgaactggtatgaa
>NODE_125_length_492_cov_7.516260
ATTACTTTTCCAGGGGCTGACTTTGATGTTTTAACAATCCATACATATTGATTCAGACTG
ATAATAAACAATTTGATTAGCCTCTTTCTATAGGCTGTCATTTCAATCACTTTCAGAGCT
CCGATGGAGTGGAAGTGAGGGGCCATAGAGGGAGGGAGGGATGAGAGGAAGGCTGGAGAG
ATGGAGAGACAGAGAAAGCGGCCAAAGCTGAAAGAGAGGGTGGAGGGCCGGAGCCCCCTC
CTCAGACAGAAAAAGGAATCCAGCCCTGATTAGGCCTCTGCCTTTGGTGAATTGGACAAG
ACAGCTGAGCTGCCAGGTTATTAACTCCCTCAGAAAATTCTCAGCCCTCTCTCAGGCCGG
CCTGAATACTGCGATCTGGATCGATAAGCAATCTCCGGTGTGTACCAAATGCCTGCTGGA
TTCATTTGTCTCCCAGCACCCTCTCCCTCCACTGGACAATACACCTGCACAACTGAGCCC
CTCACCCTCCGCCCCTCCTTCTCCCTTCTTTCCCGAGCGCTGTTCTCACTCTCTCCTCTC
CCCCTTTCTTCCTCACCCTCCCTCCTTCCTCACCTCTCTCacgttcactcactggagtct
ctgtcactttttaaataatgaccctggggctgaagg
>NODE_126_length_518_cov_16.839767
CTTTGCAGTGATGATCAAAAGGCCAAAATAGCGTGTGATTGGAAAGAAACCTAATTGCCT
TTCAAACCTCTGTGGCACGTTCTATTTATTAATATGAAAATGGTTCCAAATCTTGGGGAT
AATGAAAATCTCTTTTATAAATATGTATGCAGTGAAGTCACAACATAATAGGGGCCTGGT
GAAAAACAGGAGGCAGCAAGGCGGCTGAAGGATGAGGCGCAGGCCCTGCAGAAAAGAATG
TTCCCCCAGCAGAAATTGGTTTAATTAATAGGACATTTTACATAATGATTACAGTGTAAT
TGCACCGACTAGCAGAGTGTCATTAAATATATCCTTGCTCCTTTACAACACCCTCCAGCT
AAAAATAATGAGTTACATTGGAAATCACTATGCAACAGGTTCATAAATAACATTTAAGCC
CATACAAGGCAAGTACTTATAAATAATAAATATTTGCCTTTTGTAATTGAAGAAAAAATG
ACTGCCTCTTTTTTTCCGCCACTGCACGCTGCTTTGTCCTGTTGTAGCCGTGCAAAGGAG
ATTTTTCCCATTTTTCCCCTCTTGTAAGTGCTGAATAATTTATTTGCTGGCTAATAGTCA
ACACTGTCAACACCCGGTGGTTAAAATATACCTGTGTCCAGATAAATGCAGCAGCAGGCT
Ac
>NODE_127_length_914_cov_21.164114
TGAAAATACTACAGCTTGTTATTACACTCGACGTATAAATTACAGCGCACAACATACCGC
TCTCCACATGAAATACACAGAAATTGAGTGTAACTACCTTTAAATAAACAGCCAAATTTA
GGGAAATTATTTTGCATAGAGAATGCAATCTCTAATTTCTACCAGGAGGTTATATTAAAC
CGAAGACAAGCCAAAAGCAGTAGCTGGAAAACAAGCAAGTAAAGAGCAACTCAGAGATGC
AGTCTGCTCTGTTTGAGTAAGGATGAGATTATATTGGATTAAAGGGGATTTTTGCAATGC
AAATGAATGCACCTCAAATCAATAAGGCCTGTTCTACTCAATATACAAACTAATTAAGAG
GTAATACAATCAAACCTGAATAAAATAGATTGTGCAGCTTCCTCAGAAAGAAATCCAATC
AAACCTTTTTATGTGAAAAGATAAAATCTAAAGCGATCTTTCTTTGTACGAATAATGACC
TCGGCTTTGTGTCCATTTAATAAGGAAAACTTGTCTTAAGAGGTTACGCTCAATGTGCAT
ATTCTAATCAATATGAATTACATAGGGTTTTATCTATGTTATCTGCTCCAGACTGCTAAG
CTAATTAATGTTTTATCGAGTGTTTTAACTCAATTATTTCGCAAAGTCAAAGAGGTTCAA
CACAATTTTCTATGAGCCGCCGGAACATTTTCAGTGGGGAGGAAGCAGTCAAGTTGTGCA
GCTTTTAAAGGAGACACAACTACCAGAAGACGTGTTTTAATCTTGGAAAAGTATTCAGCT
CAGATGTTCAAGGGTTGGTGCAGCTATCTGTGAGGCACATTATTTTCTGTGTTTGTGGAG
CTCCATGCCTCTCTCATACACTCTTACTTACATTTTGTGCTGGATTTGCTGGGTATCTTT
GCTAAAGTTTGGACGGGTCCCCCCCTCCTCTTGCGCTTCATTCCAGCTGATTGCTCATTT
TCTAATGTTAATGGTGCTAGGCTGGGGCTAGGGTTTCTCCCCTGTCAGCTGGCCACTGGG
GCTGTGGGACGGATCTAATGggctctgacaggagggaa
>NODE_128_length_685_cov_6.773723
CCCCTACATCATTATCAGAATGACAATAGGTTTGGTTTCTGTGGTGGACAGGAGTCTATT
TTTACCCTACACTGTAAGCTTCTGCTCCTGATTATGCTCTTTTTTTTCACTGACTGTAGC
CTGTCATGTAGATCATTGGACTTCTATTGTCCCTCCTCCCTTTCCAATGGGAGCAGAGAG
GATGAGTGTTGTCATTACAGACAAGCAAGCAAGGTGAACCTTTCCTAGACTGGGGACCTT
TTCCTGGTACACAGAATTGGAACAGCCCCTCATTGCACCTCCCCATAATCCCTGGCATTT
TGTTTTGATGCACCACAGCATGAAAATGAGAGAATATGGCAATGTTATGGCATTTGAAGT
CAATATGTATTATAAAATCAATCTAGATGAAGATCTGCCCATCCCTCTAATTAGACGGGG
TGACTGGAGATTGATTTTTAATTGCAAAAGTAATTACATGGAGCAGATAGCCAGTGACAT
TTGATTATCTAGGTGATTGATTAAAAGGCCTGGCTGCTGGGGCAGACTGTCAGCCAGCTG
AATCCAGACAAAAGAGAAAATTAAAAAAGTTGTCCCGTTTGTAATCACGAATTTCAAGGG
TGAAATTACAAAGCCAAACATCCCCTTGGAGAAGCCCAGCATCCTTCCACTTTGCGCCTG
TCTGCCCTCCTATCTCACCCCTGCCGTCACAACACCCACAACGCAAGACCTCTGTGACAC
GCTAAAAAGGGGAAAACAATGATGTGAAAAATGAATTGAggaattgttctgttacagata
gcctggcgcgtaaatgacggctgcatatatctgcttagcagccttgtca
>NODE_129_length_736_cov_7.267663
ATTACTTCTGTGCTTATGCCTTTTGTCTAGAAATTCCATGTATGAGCCTAAAAATAGGGC
TAAAACACAAATAGTCTGGGTGTGCAACTGTTGCTGCGATTTTACTCAAACAAAGCATGA
ACCAAAAATGATCTATAATGACTTTTTATTGATTATCTGTTATCTATCTTTTTTTTTTTT
GCTTCAGGTTTCCATTTTAATGCCGTCTTTGTGAAAATTCTCCACCTCCTAGTTTACATC
TCCTTTCCCCTTCTCTGCTCCCCAAATCTACAGGCAACGGGACGCTCTTGTACATTAAAT
AAGAACTGTCACCCTGGGCAACTTGCAGCAATGAAGCATTTATTCTGCCTCACATTTCCT
GGCACTTAGAATTATTTCCTTCATGCCTGATAACCAAATTACAATATGGCAGGTCTCCCC
GGAGCCACAGGATTGTTAGTGCCAGCTCACAACATACTTTCAACTGATGTGGCATTTCAT
GTACAGCTGCCAATCAAAGCCAGCAGAAGGCTGAGATGTAAATGAGGGCGGGCCCGATGG
TGTTCAATTACTGCTCTGAGCTCTGCATAATCCCCCTTCCCACTGACTGACTGACTGACA
GCTCCACATTCCTCCTCATCCCCAGCTTTCTCCCCTAATTTCACTACCTAGGTTTCGCCT
CATACTGGGATTTGGAATCAGACATTGGAGGGAATTTCTGTCACTTTCATTTCCATTTAG
AACAGTGCATAAAAAGTGTATTATCTGACATGTGAAGGGCTATAACAGTAAAGGGATGTG
CATTCAGAAAGCAAACTACTGCGAACAACAAATTCCCTACAATTTGTGACCCAGAGCGCA
GTGCCAAACTGAGTCTCCTATATGTTatgtcagtgtcttt
>NODE_130_length_577_cov_16.915077
GGAAGCATAATGGTGGCATAAATCTCATCAGGGTGCAGTTCATGGCGCGTTTGGCTCATA
TTTAGGTGAGGCTGAATATGAACACTTCTAAGCTAAGGAGGATTTTTTTTTTAATAAAAT
GTGAAATGTTGGTGTTTTTTGGCAGTATGATGCGGCGCAGTGTTGGATGGGATTTGATTG
ATTTAATCAGTATTTTGGATAACAGCTGGTGCGTCAGTTGCACCGCAAATGTGGAATCCA
GCCTTTAAACGATTTACAGCAGCAAAATAACTACATGTAGTTGGAATAATGTCGTGTTCT
GGCGCACTGAGGAGCTGCCAGCTTCCTCATCTGGGTGCTGAGCGGCTGCATTTGACCATA
CAAGGGGCTCTGCGCTGTCTCCTAGTTCCACCTTAAATGCGTTTTGGCCCCGCTTGCTCC
CTGTAGTTTAGGTTTTTTGTCCTCCCGCAGCAGCTGTCACCCTGCATTACTCGCAGTCAG
CTAAATGAAACATTATTCTAAACATATGCATCGTAATCAGTCCGGTCACACTTACAAGAA
CACGCGTTAATAAGGCAATCAATCACTCTGGAACAAGCAAGTTGTTCTGTAACAGCTCAT
AAACAGTGTGTAATGAAGAATTGGAGGTTAGCATGACACGGCGCTGATCAGATAATCAAT
GTCAAAGATGCGATGAATGTCAGTAAATGTAGTTTTCATGTCGTTTCTATAAAATCCTCA
A
>NODE_131_length_334_cov_4.991018
AAAGTCTTTGGGTTATGGACATTTGAGCACATCATCTGGGGCTTCAGGACACACTGATCG
ACATTTTTCACCATTTTCTGCCATTTTGTTGCCCAAACACTGAACTTGCAGCTCCGTCTG
TCAGTTTTGTTTGTGTAATCTTGTCTCCTTCCCCTTCGCTCTGTGCTGCAGGGAGGCTGA
TGCGTTGCCTGCGCTGCCCGGTGGCGTATCACGTCGGCGACCAGTGCGTGGCTGCGGGAA
GCGAGATGATCACCAACACCGCCATCATCTGCACCAACCACTTCCACGCCAAGAAGGGCT
ACAGCCACCACAGTCACGTCAACGTCAGCTGGTGTTTCGTCTGCTCCAAAGGTTTGTCTC
TGTTTCGTCAATAGCGAGGGCAGATACTAATGGGGAATTATTGATTGTTTTACGGCACTT
TTTTGCAATAAAGATCAAATTTCAGCTGCAGGGTTGCAACTTTTACATTAAACTCCTA
>NODE_132_length_465_cov_8.655914
ATGGCTCGACATAACAGGACGGCTGCCAATAATTGTACATAAAGATATGGAAAAGCCACA
GTCCAGCTATGAATATTTCATGAATTCCGACACAAAGAGCATGCTAAAAGGATCAAAGAG
AAAAACGGGAGAGGACTCAACGTGAACATCCAAACAATATGCAAGAATCCCGACAGTATA
GGTCACATGCAAAAAGACCGGGGTCACACTGAAATTGTCCATCAGTCAGACAAGCAGAAC
TGATTTGGATGCTAAATAATGGTTTAGATATTCAAAAATTCCATATATATGCGAAAGGCT
TCAGTGCACCCTGGATCTGGCCTATCAGAGGAGTGCTCTGCCACCACACTCCCTCATGCA
GACCCACGCTATGCCTCTGAGCCTACGACTAACATGCACGCACACACATGCAGATATGCA
GACATCCAGACACATAGTACATGTACATACACACGGTCACATAACACACATGCACCCAGT
CTCATACCCCCAGACAGACATAAACACAGACATATATTATACACATAGTGTCTGCATCCA
ATAAAAATGAAATCAGCATTAAATAAGGTTCATGagtacttccaataatttactggaagc
tttgcatca
>NODE_133_length_997_cov_14.540622
ACAGGATTTAATCTCCCTGATATGGAAAGTTATATTCTTGTTGATTTATGAGCCTGCCAC
TAATGCTTGTTGAAAAAATATTCTGAACTCAGACTGAAACTCAGTGGAAAAGGTAGCAGT
TGTATGAAAACAATAAATATCAACATTACTAAATCCCATGATAATGATTCATAAATTTTT
ACAATATAGCTCAAAATGTTTTGTTATTTTTTTCATATTGTAAGCAAACATTAGCTTTGA
GCTTTTGGCAAGCAATACCAAATTCCCATCACAGTGACAAAGGGATGTATAAAGAGCCAA
CTGAGCATAGACAAGCTGGAAGATGTTCCCATTCATATTCAATATTCAAATTCTTATCTC
TGTGTCGGTGTATGTGCACGAGTAGTCGGTGATCTCAGCGTACCGATTGCTGCTTGAAGT
ACTGTAGATTGCTGGCTTTGACATTTTCCCATTGTGCATGGTGGTGCAGCAGGCAATAAT
TAAATATCAGGTGCATAAGCTGCTCTTTAATTTGACATGTGTGCTTGAGGCAATAAACAC
ATGTGGTGCAGTGGGGGCTGCATAATTGCAGAGGAATAAAATATCATATCAAGAGTGAGA
GGATCATTGTATCAGGTACACGATGACAGCTCGTTTGATCATTATGCCAAGGCTAAAGAG
GTTGGCTAATTAGTTGTCATTAAAACTCACCCTCTAATCAGGGCTCGCTCTTGCATAAAA
AATGTCCCTATCACATGATAAGCGAACAATGCCCTTAACCCTTTCAGGCCGATCTCAGTG
CTTACAGCTATTAGCTTTGGGAAACATGGGTTGACAAGTTTGACATTGCTCTGAATTTTC
ACAAAATCAGGATAAGATGAGCCGCTGTTGTCGGTATGTGATAAGGCTGGTTATAAGTGC
TTTTCAGGAAATGTCTGATATAATATCTTGTATTTTTACAGTTCCTTTGATCTAGATGAG
CCCTGAGTTGTGCTTTTTTTTAACATGATAAGCCAAATCCTCCAATCATCAGGTCAGCAG
TAACATGCAGCTTTGTGCACTAAGCAGGTCGGAGAAGAAACAGAAGTGAATCAGAGATAG
AGACGACTGCTCTCCACTCACAGCAGTAGCACAGATGCAttatatcagtttaagtgggaa
t
>NODE_134_length_343_cov_12.020409
ACCCAAATTAAGAAATTAATGAGGGATAGGTTCTTTACCAACTGCCCCCGCAATGTTTAC
CACTGATGAAATTATAATGCAGGCCCTGCTGTATTATTTATAAGCCAATTAGGGGAAGTG
TTACTTGATTTGATGGGGAGCCGACACACAGAGTACATTTAACTAATGGAGACCAAGAGA
GTAAAGGGAAGGAGGGGAGGGAGGACAGCTGAGGCGGACTATTCCGTACGATGCTCTAGG
ATTACGTGGCTAATTGCCCTGCTTTATCTGTCTGTCACGGATAGCCATGCATATTTTAGC
GTTCCCAAAGACTTTGATTGTTTGCACTCGTGTTGGGGCTGTAACAAGTAGAGCAGAGGC
CAGAGTGGAGTGTAGTTAAAAACTGGCAGCAGGGGAGGCAAGGGGAAGGAGGGAGGGAGG
AGGAGGAGGAGGAGGAGGAGGAGGAAGAAGAGGAAGGCGGTGGGTGTCGGGGTGCACACA
TGTTGTg
>NODE_135_length_646_cov_14.958204
ATTAAGTGTCATTTCTGTTTTACAGATACATCCACTCCAAGGAAAAACCATTCAAATGTC
AAGAATGTGGGAAAGGATTCTGTCAGTCTCGAACTCTAGCCGTCCATAAAACCTTACACA
TGCAGGTAAGCTCAGAATATTACCACGACCTTAGCTGTGTGATGCGTTATGATCAGAATT
CACCTGTTATGCCCTGTCTACTGCATGCATGGGGATATTTAAAGGCCTCGCAAAACCACT
GCGTTTGGCCTATTACCAATTTTATTTTCATTTTTTTAAATGAGTGAGAGATACTCACAA
CAGTGACTTAAGAATTACTACTATTACGCAGCAGTTTATTTAGATGATTGAAAGATATAC
CTGATAGACGTTCTATACAATTAAAGGGAATAATCCTTTGCTTGCTTTAAATCTAAACAG
GAGTCTCCCCACAAATGCCCCACATGCGGAAGAACCTTTAATCAAAGAAGTAACCTGAAA
ACTCACCTTCTCACCCATACAGACATCAAGCCCTACAGCTGTGGCCGCTGCGGAAAGGTG
TTTCGGCGCAACTGTGACTTGCGACGGCACAGTTTGACGCACAGCCCACATCAGGACTAC
TAGCCTGGACAGACTAACAAAATAACAATGGACAAAACGCAGAAAGACAAATCAGCGACT
TCCTTTTTTTTGTTTGTTTTTTCTTTTTCTTTTTTCTTTTTTTTTTGGTTGTTTTGTTCA
AAGACATTCTCCAAATCAGGACgcgtttactgcagcacatttttacagtggaattttggt
tgcacctcaa
>NODE_136_length_760_cov_17.398684
GTCAGAAAAAACATGGAAAATAGAGCTGTGTAAATCCACATTTATTCTGTCTGCGTGGCA
TAAAGGATTGGTGAGCCAATGAAAAGTGGGACTACAAACATCCAAAAATTTGCTTTTATC
AGTGTGTTTCCTCAACGCAGGTATTTTACTATGTTTTATAGGATTTAGTTTCAGCATGTC
TTAAATATATTTCTGTACCCTGCCTGTTTTGTAATATCCTAAATTGTTTTATTGTAAGTT
ACGCCAGGAGTGCTTGATTATATTAACCTCGGCCAAGAGATGAGTCAAATCCTGTGTTTA
TTTTCATTTGTGAAACTGTTTCTGTTTTAGTTGTTTTGAATGCTTGTGCAGTCAACACTT
TCACTTTCTGTGTATAGCTGGTGTCAAATCTCTCTCTCCTTTCTCCCACAGTCTCAGGGC
TCACCATACTCAATGAGCGGACAGCGCAATGTCAGAGCGCTCTGGGCAAACTGCAAAGGG
GAAGGAAGGCAAAACCAAGTATGCGTCTCTCAACCTGTTTGATACATACAAAGGAAAGAG
CCTTGAAACACAAAAGCCTGTTGGTGAGTATCCTGCTTCTGCCATCCCCAAAGTTAACTC
ACACACAAGCTTTTAAATTTTGTTGTATGTGTACCTGCAATGAGAATGAAGGCATTAGAT
TTGGTTTGGTTTTGCAACATATGTCTTGTTTGATGGGTTGAAATATCTGTCCTATTATGC
AGGGGTGCAAAAGGTTCCTTCAAAATTTGCATTGTTTTCAAGTAAAGATGTACAGCTTGT
TTTGTAATTAATCAGATGTAGCACAAAGAAAGAGACATGCCTAACCACAGTTGGATTTGG
TTTTGTGATTTAAAATTGCTGTATTGTATCCTGCCACCAGTTGCtgcaactttgatgcat
tatc
>NODE_137_length_786_cov_9.853689
ATTTAAACAAGCAGTACACCTAAAAGGCCTTTTGAGGCCTAAATCGAAGCCTTTCAGCAA
ACATAGCTGTAACATTTGGATTTTCTCAACTGTAGGCCTCTGTGTTTATTCTAACCTGAG
AATGTAATTTTTTTCCAGGATGCCACTATGAGGCTGAATATTTCATCTATGTCCCAACAG
ATCGACAAAAAACTAAAATATAACTTCTGCTCTACACCACTGCTATATGATATTGTGAAA
TAAAATATTGACTTCATAAACACAACAGTAGTAAAAATAAACCTGTACCAGACTGTGTTA
TGCCTAGCTGCAAGCATCTACGCTTTAAAAAAGTAAGGTTGAGTGTGCAAGAAATGTGAA
ATTCACAGAGAAAAAAAAAGTATTCCCAGCATGTTGCAGAATACCAATATCCTTAAGCAG
GCGGGGTTTTTGATGTATAGACTCCTGCCAGTGAATTGTACAGATGAGACACTTAAGGCA
AGACAATAGTGTTATAGATTGTGGCAAGAGTTAAATCAATAGACCTTCTGAGGAGTAACA
AGACACCCAGTAGCAAGTGCTACTGCTTCACACACATAGGAGGGGCTGGGAAACAAATGA
GGACTGGCAGACAGGGGCTAAGACCTCAGTGTCACTGACTAGCCATTAGATGTTAGTGTG
TATGCAGCTGTGTGTCTGCGTGTGTGCATCCTTGGTCTACTCTGAACATGTGTTATGGAT
GTGTGTAAGTGTATGTGTGAATGTGTTTGTAAGGCATAAGCAAGAGCAGCTACCTGTGTT
TTGGTTGTACTTTTATCTCTGCTTCTTGGCCCTGTAATCTCCCACTGGGCATCAAAGCAG
AGCCCCATCACTAGCTCTACCACACCCCTATATATCCCCCAGATCCCTGTGTGttagaat
gtgtgtgtgtgtgtgtgtgtgtgtgtgtga
>NODE_138_length_539_cov_18.137291
GGACAAAAAATATAACTGAGTCAAGACCCGAGAGTAACCTCTGACTTCCTGGTGTCACCG
CTGTTACATTTGTGTTACACCCACGCGCAAGTCAAGAAAAAAAAATCTCTTTTCAGAGGG
AACATATGAGGAACATCTGTCTGCCTGCGACTCACAGGGCTCAGCAAAAAGACCCTGCAG
GGAGGGAGAGGTGAAACAGGGAGAAAAAGATCCAGAGAACGACAAAAGGGGACAGTTGCA
GCAGTCGTGCCTTCATGTCTTTGGCTGCACCAATTACTGTTGGCATGTCCTCTGCCAGCC
AGCCAGGTCTCCCACAACTGCTGCACTTAACACACTGTTCCTTTATTCCCCCTCTATAGT
AAAGATGGCTATTGCAGAGGGGCTACGGAAATTTGGAGACTGCTGAGCCAAAACAGATCA
CTTCAAAGCAGCTTATTTAACGCTTGCTAAATTTTTCATCACAGTCGCTTAATATCCTGG
GGAAGGAGAGCTTTTGAAGTCGCTGTGAGACCGGGGATGTTCTTCTTACAATTCTTTTTC
CCCTCCCTCTGCTGTACTAAAATCCCCAAACCTAAACACATAACACACACCCAGTTCACG
CTATCTGTGCCTACATGCACACACAAGAGTTTGTACGAATGCTACAGATGCACCTCCTGC
ACAGAAACAGCACGCTTACATAC
>NODE_139_length_391_cov_2.345268
TTCCATCCCTGAGAATCCCCAACCCTCAGATCTACCGACAAGTGCTGCTGATCCCTCGCT
TTTCTTCTGCCTTCATGGAGATGGCGGGGAGATTCTCATGCCACCACACAATGCCTAAAC
AAGCGGGTATGTCTAATTCAATTAAGTCCACAAGGCTGTGCCAAGTGGGCCCTGGTCCCG
TGTGACAGGGATAATGAGCGGGCAGAGAGGAGGACGAGGAGGAGGGGGCTCGGCGTTGGC
TTGTATGGAGGCGAAGATGAAGTCTTGCGCTCATTCAGATGTTCATACTTCACTCTTTTT
ATATGCCACTCGGGGCTCTAATGTTTCCAGGATGACCCAGCTCATTTCGCGTTGAATGGA
ATATTTGGCATTCCAACATTGCTGTGCAAATGGGCTCGATGAGGGAATTATAAGTGTTGT
GACCTCTGAATTCCTCCAATTCAGcacttagaaacgtttccaaacccagattctttcctc
tgctgctgccgagggcaagtttgtcacacaaaaggtgtgtggaagaaggaagctt
>NODE_140_length_293_cov_29.303755
AATTATTTAATATAATAAGGTCATTTGTCTTTCACATGAGCCCGGTACCCTGCAAAGAAT
AATAGAATAATAAATGAGGACACTAGTGAAGAGGAGATTTCTGATGCTTTCCCCGGCTCC
GTTTTATTACCCATATCCTCTTTACAGCTACAAAGCTGCACTATGGTTATTTTATGCAAG
TCATAAAATTAGGCTGAGATGGAATTAGCAGACTCGGGGCTCTTTATAGGTCAAGCCGGT
AGTTTATGAGCCCACGACTCCCTGGCACTATTGTCAGGAGGCTAGTTAGAGGGGTCTTTA
AGCATGATTTAATATGTCCATGCCTTGGAAAATAGTTAAATAGCTAATTAAATGGAGGAG
TTAATTTACATATTAATTGACCTTCCAGTAATATTTATATTGATACCTACATGAGGATCC
CTTGTCTTCATTGCCTT
>NODE_141_length_380_cov_12.747369
GTTGAAATGGTTAAAAAGTATACACTTAGTCAAATTTAAAGACGGAGCTGTGGAGCAAAG
CTGGAACCATGAGCGTAAAAGTCAGATCGAGGTCCTCTAATGTGTTTTGTTTTTTTCTTC
CGGCGAATATTTTAGTCTTCACAGATTTTAAAAATGAATCTCCGAGCAAAATGTGTTTCT
CTTCCAGTAAACTTGCTGCATATGTGGATAGATCGCGATCTGGCTTTTGAGTTGGACATT
TTTTGCAGTGCACGGAGAGGATTTTACTATGTGCGCAGCCAGACCCCGCCTGCTCACTGC
GCGTCACTGGCGAGTAGTGTGGACGCGGAGTCACTCCCCTGCCTACTTTTAATAGCTTTG
TCATGTGATGGAAAGCAGTTGTAAGACAGGTGCCCTCGGTTCATTCTCGGCGAGGGGCAG
CAGTTGCCTGTGTGAGAGCGAGTGGGAAGCGTGTGTGGATTTCTTTTTTACTTGATTTCT
TTCTTCTTTTTTTTTCTTTTTTTTTTTTTCCTTTTTTTTTTTTG
>NODE_142_length_612_cov_16.120914
GAGTTCCTTGTGAAAATTGCATAGAAATTTCTGAATAACGGAAGGCATGACACCTCTTTG
AAAAATGCAAAAGTGAACAGATGGATGTGTGCCACCAAACGCTCTCATTGCAGCAGGCTA
ATACTGCGCCTTTGACTGCGATCCGCGCTTGATGTTAGCAGTTCATCTTCCTCTATTGTG
CTTTTCCTTTTGGAATGGGAGAAACATTTTCCCTGTGGATTGGAAGGTTTTCATGAGCAG
GCAGATGGAGAAAATATTGTTGACATTAAACTGTTCCTCTTTAAGGGAATTGTTGTGACA
AGGTGGAGCTCCCATCACTCGAAATAGCAGCTGTGTGCTGTTTACAAAGGGGCCCAAAGC
AATGTTTGTTTCCATTGAAACGGTGGCAACTTTTTCTGTCTATGTAATGAAGAAGCTCCT
GGCATTATATGTTTGCTCTCACATCTACTGTCATCATAATACAATATTTTTGTAGCGACA
GCATTAGTGTTGTTACAGTGTATTACAGCTTCTACTGGTGTTGTACTGTTTTCTTAATTA
TTACTGCAGCTTTCCTGTGTGTCTTTAGGTTTTCAATCATTTGAGGAACTGTAGGAAGAT
TACTGGGGTGGAGAGAGAAGCCATTTTAATCAATTAATTAAGTGACTGAGAAAAAAAGTG
CATTATTTCCCCCATTAATATCTCAAAATAATAGCAAATGTTGAAATGGTACCACTGATA
TAACCCTCCAAAACCTAAGCAGGCTTCAGATGTGTt
>NODE_143_length_688_cov_12.158430
ATCAGTGTAATAACCGAGAAAGGAAAGCAAGTCACACAAAGTGTCAAAGTGAGGGATATT
TTAGAATTTCATACTTTTAAATATTGCTGTGAACAGGAAATGCCAAAAGGAGTGTCAGCT
CCCAAACGATGACTCATGAAAAGCTTCGGCTTACATTTATGAGTTCCTTTTCCTGTGCCA
GCGGCCTGATGGACTTGCGGGTAAAAGAACACCAGTTGGAAGCCTGGCCTCTTGATATTT
GGGGCTCCTGTCGAAGCCAACTGCAGCAAGTTTGTGCCTCCAGATTTGGGAGTTTTAAAA
TGAAGCCGAGCAGCTGCAGTTTTCCCTTCAGTCTGGAAACGAGAGGCTTTGTGTCTCTTG
TCACCCTGTGTTAATTTGGGCCCTAATGTATTTTATAAACAAAGGGCTGCTCTCTAGCCT
GACAGTCGTGACACCTTGATTCCAGTGCAGGATGCATGCAGGACGGGGTTACACCATTAA
TAATCAACTGGCAGCCATCACACCATTTTAACCACGATCATTATGATAAAGGGCATACAC
TTAATTACAGGCCTGCTTAATTATAGCTCTGTTGAAGCTCGTTTGTTTGGTCAAATGCTA
ATTATACCACCACGCTCTTGGCAAGTCCTCATTTCAATCCACTTTTTGCCGGCTGAACAG
TGTGGCTTATTTTCATGCAAATTTGATATCTGGTGAATGTTTTGTCTCTCTTCTTTCCGC
TTTTCTGTGCCTTGTGTGAGTGTGTCTTTGTTTCGGAGGTGAACATCTCTCAGACAAGAC
GGAATCGGGAATAATCAAGAGTAATTAaactggaagagggctgggaaagggc
>NODE_144_length_706_cov_3.264873
TGCAATATGATACATCTCCACGCTAGCAGAAACCAATCGAGCACCATTTGATTTAACCGA
AGGAGAATCAGAGCTTGTTTCCGGATTTAATGTAGAATACGCTGGAGGCCCTTTCGCGCT
CTTCTTTCTAGCAGAATACGCCAACATCCTCCTTATAAACACACTCTCAGCCACACTCTT
CCTAGGGTCCTCCCTATCTCACACCTTCCCTGAATTAACATCAATTAACTTGATAACTAA
AGCAGCCCTCCTCTCCGTTGTCTTCCTCTGAGTTCGAGCCTCTTACCCCCGATTCCGATA
CGATCAACTAATACACCTCATCTGAAAAAACTTCCTCCCATTGACACTAGCCCTGGTAAT
CTGACACCTATCACTTCCCATCGCACTCACTGGTCTCCCCCCTCAACTTTAACCTTGGAG
CTGTGCCTGAAGAAAAGGGCCACTTTGATAGAGTGAATTATGAGGGTTAAAGTCCCTCCA
ACTCCTTAGAAAGAAGGGACTCGAACCCTACCTGAAGAGATCAAAACTCTTAGTGCTTCC
ACTACACCACTTCCTAGTAAAATCAGCTAATAAAGCTTTTGGGCCCATACCCCAAACATG
TTGGTTAAAATCCTTCTTTTACTAATGAACCCTTACATCTTAACCATTCTACTTTTTGGT
CTAGGCCTAGGAACAATAACAACCTTTGCAAGCTCACACTGACTGCTCGCCTGAATAGGA
CTTGAAATTAATACCCTCGCCATCAttcccctcatagcccaacatcaccacccacgagca
gtagaagccacaaccaaatatttcctcacccaagcagcagcagccgccatgctactattc
gcaagcacta
>NODE_145_length_645_cov_10.108527
TGCAGGCTTCCTGTTTTCATGCTTGAACACCTTCTACATGCTTTCAGCGAGGACAAGAAA
CAATCTCGAGTGAAACAACAGGGAGGAGAAACCCAACAAGACAAAGGGTATTTCAACGAC
AGAGTGCTTTAAACCACAACAAATCACATGTCACTTCGTATCCCATTTGTGAAAGTTAAG
ACAGGAAATCTAAACCCAGTTTCACTTCAACAGAAAAGGGGGAGATCTCCCTCCGAGGAA
CTCGACTAGACTCCTCCTGTTCGTGATCACAGTGGCCAGCGAGCTCTGCTTCAGCTCTGA
GGGACTCCTGCTCTATGGTAATCATATCCTATTTGAATAATGAGGCAATACCGCCACTCC
TGCTGCCCATTCTCCCTGCATCCTTGACTGGAGTCTTTGATAGACACTAATTCTAGCTCC
ATCTATAAAGCTCCTCTCATGCATTTTTAATAGAATCTATTACTTTAGGATTAAATTATA
AAAGACTGTCCTCCTTAAATTTTTAATAGTTTGCATAATTGGTATCAGGGCCTGAATGCA
AACCATAAAAACCCAGTTTGTACAGGACTGAGCTGCAGAACGAGTCCGGCACAACCACAC
AACACTGTTGCACATAAACGGCACCAGTGGCAATATGACTCTATCACATACAAGCACACA
TCTGCGCAAGCTCACGCACGCACATACGAGCTCGGCCATTATAGCTTTGGTTTCACTGTC
ATGGGGAATAAGGTGCTGTGAGCTCTGAATGAAGGGGACAATAAGgtcagggagcatgag
agttgtttt
>NODE_146_length_500_cov_11.682000
CAAAGTGTCATGTCCATAACAGCACCACCTGATCTACAGAGTAAAATAACCGCTAAGGCT
TATTGTTTGGACAATATTGGAGCCCACCCCACCCCGCCCCGCTTCCCCCCGCTGCTTCCC
TCTCCTCTCCCTTGATTCATTTCACCCACTGTCCTCGGCTGCTGGAAAATGGCGTTAATT
TTTTTATTACCTGTTTGACTCTCCAGCCTTATTACTGTAGCCCCTTAATGTTCTCTGTAA
CCGTGGAAACCAGATGAATAAATGTCCGCCAAAGAAAATGAGATGATTAAACAGGTCACC
CTTGCAAAACAAATTCGCTTGGTCGAGCGCAATTTGTGTACCAAGCGGCTGTCTTAACAG
TTTGCTAACAAGGGGATTGTTTGCCAGACTAACTGACAGAGAAAGGGAGGGCAGGTTGAG
GGGGGGAAATGAAGATATCTGGGGAAAAGGATATGATTGAAGAGATAATATTTTAGATCA
CCGCGCTGTTTTGTCTCTTTATTTTTCATAACAACATGCAAAAAGGTTTCAACTTGGCCC
TTTCTTTATTGCCCCTTCTTTAAATATTAGAGACACACAGAAAAGCTCTTTTTTTCTGGT
CTACTGTATGTTTTACCAGCATTTACAAGTAAGTttaaagcagc
>NODE_147_length_724_cov_11.932321
ACCAACTTCTCTTCTTCCACTTTGTTTCAACGCTTTGCTGCTTCGATAAACAATGTTGAA
TTTTCTGATGTTGTAATTAGACAATAAGAAAGACAGACGTATATAAAACGTGCAGCTTCA
TTTGCTATTCTTTCCAAACGCTCTCCTGCTGCAGTGGCAGATCCACCACAAGGGGGCGCA
GTTGCCCAGACTATGCTCCTTGTGCAGGTTGTCCTATAGCTTGCGCCGGATAATTATTTT
AGCTTTAAGTGCACCTTATTTGGTCCCAACATGTTTTAAAATCTTACATCCGACTGCTAC
TGTAGCGCATATATCCGCAGATTATTGGCAACGAGTGTCGCAGGATGATGTGTTTGCTGC
AGATGCCATTTGAAAATATAGGCAGTGTAAGCACTGTAGAATCTAATTATTTCTTTGCAA
AACCTAATTAGGCATTAAAAAAGGTTAACGCCAGCGCCTGAAACGTTTTTGTTTAATAAT
CCCATTACTGACGGCTCATCATGTATAAAATGGTGCAGGAGGACACTAAGTTTCCACTTG
TTAAAGGGAATCTCTGAGAAATAGTCGCAGGTTTTTTGACACTATGTGCGACTTGGAAAT
TAGGGCTTGTAATTAAAACTGCGGAGACTCGGCGCAGCGCACAGAGTAAGTAAGGCGCCG
TGGCTTGCATGCGTTTTCTCTGTTTAAATTATGATTGTGCCTGCCTGCTGTAGCGTGTTG
CCACTGTTTTCTGCTCTTTCTTTTTCCTCTTTGCAATGTCGCCTTAATTGTTCGGGCTCT
CCAAACGGCAGCGCACAGTgagaatacaccttgatgatgtgcgtctttttttaaagcgtc
agctcctctcggaccattaccagtcact
>NODE_148_length_447_cov_17.888144
GGCAAAAACGATTTACTCTCCAGCAGTAAACGAGGAAAACGTAGGAAAAACAACAACAAC
AACAACAACAGCGAAAGAAATGAAGTTTTTTTAGCCCACAGATGCTCAACATAAACTCTC
TCGACATTTTCACACTCAGCCCTAAAGCCATCCAGCGACGCTCCATAAATACACAATCGT
TATAAAAAACTTCAAATTTACCTCCTCTTACCTCTTTTAAATTCCCCCAAAAAGCATAAA
GTATAATAAGCCAGTGAAAGAGAAGACACATAAAAATGTAGACTCGTGGTACCTTTGGTA
TAAAGCATTCCGTTTTCCTTCTTTTCTGTCTTTCTCTTGCTCAGTAGCGATCCGATAATA
GCATATGGAAAGTGTTTTCAAAATGCCCAGATTTGGCACATTGTCATTGAAAAGAGAGGA
GCGCAGTGATGCGGTGCTACAACAGGGGAAATGAGTTGCGGATTGGACGCAGCCCGCCTC
GGTGCGGACTTATCCCACTTTAATTTAATATTCCGCAATCACACACACTAGTGATGGCAT
ATAATTCAAGGAGAAATTCAGAGGGAAGGAAATGCTTTTGTGTGTGTGTGt
>NODE_149_length_304_cov_1.378289
CTTTTTCTTCTGCTTTGCCCTTCTTTTTCTGTCCAGTCAGACTTATGTGATAATAAGTTT
CTGGTCCTCTCAAATCCCTTTTCTTTGTCAGCATCCTTTATAGTACTGCCATGGAAGACC
ATAATACAACCATTCACCAGCATTTAATATGCTATAATATTTTATAGCGTTTCCTTGACA
ATACAGCAAGTTAAGGTAACACTATGTCTAGGAACACTGCATTGCACTTAGATGTTGAGC
TACTCCTGAACTGGCTCAGGGTTCAAAGGCACTGTTTTACATTACTAGTATATTTGCCAT
ttttaaaactcactggaatagtgagatttaaatttttttatatatattaatttatttaaa
tctgtctttcaaaaattcagttattgcagtcactattatatgtgagatgtccttctgttc
aactttttagccaaaaaacacattaccc
>NODE_150_length_566_cov_29.565371
TTTTATGTCTTAATTTGTTTTATTTGACTGTCATGCTTATTCACACGTGTACAATAATTG
TAACCATGGGAACCAAACAAGCTTTACAATTATGTAAACAAAATGAGATGAGTATTTTTA
TATAGTTGACACATGATTAAATAATGAATTGCTTTCTTCTCACTAGTACCTTGCACTTAC
CACATGTACTAAGGAAGAATATGTCCAAATACACAGTATTTGTGAACGTAAAATAATTGA
TTTCCTTGCAGGTCGATGCTCCATTTTGTACAATATACATATATGCTGTACAGTAAAGAA
ATTTTAAAACTACAAAAACTCTTTTAGATATACATTATTTATTTTTACCATTTTGTAATT
TAGACACTATACTGTAGCTTCAATATTGCCAGACTTACTGGAAGTGCCTATATTGGTATT
ATGTATCATACAGTGAATATATTTGAAGATCATTAGACGTTGTCACAAACTGAACCATGT
GGATGTTGTAATGTGAATACATTGAATTACAAGATTACAATTTCTGTGGTATCCTTGTGT
CAGTATTGTGTTTATTTCGCAATTTCTGGAATGAATCTGCTTTTTGTCAGTCCGAAAAGA
CATCATTTCCTGCTAAGTTCTCAGTGTAGTGTTTCATCAAGACCATCTCTGTGCTCAAAC
AGAGATCTTGATCCTAGTCGGAGTTCAATCCACGTGTTTGCCtttacagt
>NODE_151_length_661_cov_8.024206
AAGGGAATTTTTGGCTTCTCTCAGCATAAAATTCCTTTGAAAGATTAATTAATACATGTA
AATTATGCAAATTATGCCCATGCAAATATTTTATGAAGACAATTAAGGGATCCATTAATT
ACAGTCTTTTTTGCTTCAGTGACATTCATTCATTTAATTTTAATTTCACTTTAACTGTTT
TGATGTTTAATCTTGCAACAAAGAACTTTATCTCTGTGCACAGGGTCGTGTAAACTTGCC
GAACACATCGAGTGGGGAAGCGGCAGGGAACCGGAGGAGATACTGGGGGAAGATATTCGC
ATGTGCACCGTTGCCAGGCAGTACTGGCGAGGTACAGTCCCAGTAGCTTGCCTGCCTGTG
AAAAGAGCCACGTTCCCTCTTGGACCCGATTCAAAACACTGTAAAAGCAATTAATAAACA
CAGACTGTGTTAATATCGCAGAATTAGAGAAGTGTGACAAAAGACAAATAGAAATAATTA
GTTCTCTAAAATTATGCCCTCATTATTTTTTTTCCCTCTCCCTCTCTTTCTCTCTCTCCA
TTCGCCTGCCTGACTTTGGAGTTGAGAATATACCCACACATTTCTCTCGGCTTTCATGCG
AGTGATAGGCTTGTTTTTTCCCCTTCTGCTTGTGTAATTTATCAACATCATTTTTTGCCA
TTTGAGGTTAATTATACAGCGAGGCTCGCAGAGTAGAGTAGAGGAGACATGGGTGGCAGA
CAAATGCTTCTCTAATTGaacaaaacacaaagtgcagccttttattcagtttccgccttc
attccactcttcaaggcaatgatca
>NODE_152_length_518_cov_25.733591
TAATCGTTTAATCTATTGTGAGGCATCAAAACTACTGCACTTGTGTATATTAGTTAATGG
CTGTATGGGCATAATGCGTCTACGTAACAAGCTGCAGCTAAGCAGGGTGTTTAGTCTTAA
ATCCTAGGTTTTGGGTGGCTGCAGATGCCACAGGCCTAATAGACTATATGGGAAGTAGCT
CCTCCTAAAACAACCCATAACAAACATATCCCCTTCCCCAAACAAACATGTCCCTGTCTC
CACATTATCACCTTAGCCCGAACAAAACACCTCTTTTTGTTCTCCTCTGGATCCTTGAGC
GCAGGTACCTCCGCTTGTTTGTTAACACCAGCACCAAAGAGAGGGAGAGGGAGAGGGAAA
AAAATCAATGTAATACTGCAGAACTATCAGATCATATGAAATTATGGATTCTTGGTCTGA
GCATTCAGCCCTTGTCTGCCGAGCTGCGCAAATCAATTCAAACAGACACAAAGAGCAAAC
ACACGGCGTAACATCACAATAGGAAATTGAAGCGAGCGGAGCCTCCCTTTTAAAATATGC
GGCTACATATTTGTTTTGTGGATTACCATTCTGAAATGAAGTTTGAACAGTTACTTAAAA
TAATATGCAAAATATAATTCCTTCTTCTTCTATTTTTATTATTATTCCTCTCCTCCATAC
CC
>NODE_153_length_694_cov_14.566282
GATTTAACTACATTTTTTGACTTGATCAGATGCCGCCGAACAACTGCGATGAAGGTATTA
GAGTTTTCTAATTGACCAAATTTTCCTGGAAGTCAGGGGATGCACTTTTTAAATGTTAAT
ATAATAAGGAAGTCGCAAAAAGACATATACTTTTACTCTCCTAATCTGTATTTCCCCTTA
TGTAGGCAAGATGGTTCCAGATAAGCACTATTAATCATTCCTCTGCATCTGTTCGTTCTT
GTACACTTTCACCTGAAAAGTCTCTGCACTCGGAAAATAACGCTTCTCCTCGCAATTGCC
TGACACATTATCTCATTAAAATGTACAAAGAAAACTCCTTCTCTTTATCTCTGATAATCT
AATTAGCATCAGCCAGATGGTTTAATAAGGGATATCGGCGCCGTTTAGCCTCCCAAACGG
CCCGCTGGAGGAGAACAGTGGAGGAGGCTCCTCTCCACTCTCCTCTTCACTCTGAATAGC
TCTCCAGGGTTCACATTATTGCTTCCTCTGCCTGAGGCGAACCACTCCAACTCAGGAGTT
TAGGGAGGATGAATGCATCCAGGAGAGAGACATGCTCAAAGTGAATCAAATAGGCAGAGA
TGTTGGATACTGCTGGGAATGTTTTAAACCAAATAATGGCAGATAACTGACTTCACCTTT
AGTTCCCCCAAGGAGCGAGAAACATTTCAGATTAGGCTTTAAATCTTTCTGAGATATATC
AGTCTGTTCAGTGTGTGTTTAATTGTTGCCTAGGTAACATTGTACCACTTCTAAGATggt
ctagcttaggtgatgtgaattttacatccggaaagcacaaaagacttgcatagtaaag
>NODE_154_length_651_cov_11.235023
GCCAAGAGTTTTGCCTCGTATTGCACAACGTTACTGTACTTCACACTCTATTAGACAGGG
GAACACTGGGCCAAAAACAACCGATGTGTTTTGCTTTCTTTTAAGCTGCGAGCAATTTCT
GAGCCAAAATTGACATCACAGCAACTTTTACTCCTCTATCTTCTTTTATCAGGTTTAAGT
GCAGGTTACTGAGGTCATTTATTTACAGATGTGTTTTTCTTCCAAGTCATTAAGCCAGAC
TTCCTCACCTTGTTGTATTTTGGGTGAAAATTTAAATGTCTCGCTGCTCGCGTGTGCTCT
GTTGAATATGTGCTGAGGCTGGCATTCTTTAAGTTGACTTGTGCCTAGGTTTGTGCTCTT
TAATGAACCTTGTGTGTTCAGAGGCCTGAAGGTGATCGTATAGTACACTACTATGTAATA
GCATGGGATGGCTCATTATAGCAAGGCATAACAATTCACACATTAATTTTCCAGCATCCA
GTTTTTAATTAATCCAGTAGGCAGTCTTAAACACAGGGTACACAAATTGCCTTCGGCCTC
ATAATTAATTCTAATGGAAGAAATTAAAAATTGGTGGGGTGTGTTTGGATTGTTCGGCTG
TGTTACTGTGGCTTTGAGCTCGCTGGAGCGACGCTGTCACCGACAAGGATCTCTCCCTGC
CCTGACCAATCCAGCAATCTCCTTTTCCTGCCACGCGAGCATGGAGTGTTACTCACTCAC
CCACACGAAGTCTGCAAGAATGGAAATGCTTTGCATGTCTGTGTCTACTAAAGCATATGC
CTTTTTCTTTTttta
>NODE_155_length_504_cov_5.480159
CCCTTGGAACTGTGATAACGCCATGCTCTGGGGAAGGAAATCAGCGGCAATAAACCCTAA
TAGGACCAGCATGCATAGAAATGACTCCCAGAGGCCGGGGAAGCCTGGCGTGCCGCCAGA
GACGCTGCAAATGGCAAATAATAATTTCCTCTCTACCTTATCCCCCGAACACTGCAGACC
TTTAGCAGGAGAATGCATGAACAAGCTGAAATGCGGCGCTGCTGAAGCAGAGATAATGAA
TCTCCCAGAACGCGTTGGAACTTTTTCCGCTATTCCGGCTTTAGGGGGCATCTCATTACC
TCCCGGGGTCATCGTCATGACAGCCCTTCACTCCCCCGCAGCCTCAGCAGCCGTTACAGA
CAGTGCGTTTCAAATTGCCAATCTGGCAGACTGCCCACAGAATAATTCCTCAGCATCCAG
TGGAAACCCAGCGAAGAAGAAAAGGAAAAGGTGTGGGGTCTGTGCACCCTGCAGGCGGCT
AATCAACTGTGGTGTCTGCAGCAGTTGTCGGAACCGCAAAACGGGCCACCAGATCTGCAA
ATTTAGGAAATGCGAGGAGCTGAAGAAGAAGCCAGGCTCATCGCTGGAGGTGAGCACCAG
GGCTCTGCTTCCCCTTCTTTTATTATTATCCCCTTGCACTCTAAAgca
>NODE_156_length_621_cov_10.848631
GGAGCAACAGAGTCGGGGCCCCTGATGGATACAGAACTACTTGGGGGTGGGGGGATGTTG
CTTATTTAGTCTGGGATGATGTGCACTGTCTCTGGCTCCAGAGGCTGCCCCTCTTCCTGT
TTACCTGGGAGTCCTTTGGGGTGAGGTTGAGCTGAAAAGCCCAGTCGGAGCCAGTCAAAG
GGAGCGTGGCGCAGTCTTGACCCTGGCGCTCCACTCATTGTGTAGTGCAGCGGTGTAATG
AGGCCCTGTGTGGATATTGATATGACAGAACAAAAGGCCAAGGTGCAGTAAGGACAGCAA
TCCACACGTTTCACACCATTTGTTTTTCACACCGTATCCATCACATTAATGGGTCACCTT
TCTGTGACAGCTCATGATTACCTGCTTACCCATGGAGAGAAAAGGGGGTGAGAAAGAGAG
GGAGAGAGAAAGCCTGGTAGGTGCAGAGACAGAGAGATAGGCAGGAAGATAGGGAGCGAG
GGTGCTCCGGTAGTGAGGGCGAAGGGTGAGTTGGGGTTGGAAGGGGGCTCAGGGAGCGGG
GGGATGGGAACCTTGTGCCATTTTTTTATTCTTTCATGAAGATTGGCTCCAGCCCTGTCA
TCATCCCCACCGAGTGAATTTATGACAGGTCAGCTCTCCATGTAGTCAGCTGATGGATGG
AGAACATCCAAGTTTATTTGGGGCATAGTGGAAATGGCCGAACAATTCCCTAAAGCACTC
CTAGATTTTTTATTTTTTTTattattattttttttgcttgtttta
>NODE_158_length_419_cov_4.348449
CGCAGGGCAAAGGGTTAAGCATGTAATTCATCAAAATAAAATTAATAACGAGAGAGTCTT
CCTCTTGGAAAGTGTTGGGAAAAAAAATGTTTGCTGCCAACTTGCCTGTGGTGACAGTAA
ACATTCCAGAGCCGGGCTGGAGTTTGGACTTGCCATTATCTGCCACAGCTGTGACAACGC
CTGTTGGCTGCAGGTTTGTGGCTGGCCACACTGTGTTTACCTGGAAATGAATCTGAAAAG
CGGCTGGACTGGGAAGGCACACAACCCAGCTAAATAAAAACTGAGAGTGGTCATTGCAAC
GACATGCAGTGGGAGGGAGTCCAAAGTTATTGCACTGGCCCCAGTGGGTCAGGGCGCAAA
CACAGGCGTAAACGCACTAAGGATATCCTCAAATACGTACCTTTTGATATTGAGAGGAAT
GTGGTGAGGAATGCCATTcaatatggtttatgttgactgtatccagggcattgcagattc
aatacttggctgttgtcatgttaaaagagcctgtgttgaccgctgtctttcatttatcaa
acaaggtgacactttatctattg
>NODE_159_length_499_cov_4.937876
CCGGACCTTACGGTGAGGGCTGGCCCATACAACGGGACCCAAAAAAGTGTCACTACAAAC
CTATACCAATCAACTCAGAGCGCTCTGAAACGCGCTCTCAAAGGCCTTCCACGGGAACTT
TTCTTGGCCTCAGCACTATGACACTGGCTGCGTTATGCAGCTCCCATTGTCAGTGAATGG
GAGAACGTTTTGGCCAATATCTCCGGAACCAGACGTGCTAGACACCTGGAAATGCCACCT
GCCCCACCTAATTTGGCTATGCCGAAGACGCCGGTGTCAGTCCCGAGTCTCTACGACCTT
CCCGTCCCGAGATACAGCAAAAAATCACAGGTTACTCCCACTTCCTGACGTCGTAGAGAC
TCGGGAGTAGGCTCAGTGCGATGGCGGCGGCAGCAAATGGGGGGGTAGACACAAGTTTCA
TGTCTCTAGCGCTAACCGTTTGCCCAAACCCTCACCCCAGGCCGAAACCCTAACCCTAAC
CCTAACCCTAACCCTAATTCCGGACCTTACGGTGAGGGCTGGCCCATACAACGGGACCCA
AAAAAGTGTCACTACAAACCTATACCAATCAACTCAGAGCGCTCTGAAACGCGCTCTCAA
AGGCCTTCCACGGGAACTTTTCTTGGCCTCAGCACTATGACAc
>NODE_160_length_597_cov_6.065327
CGATGATTACTTCACTGGGGAAAAGTCCAGTGACATATTTGTCAGGGGGTAGGTACAGCG
GGACGGGGCCACCAAGCCTCATCCCGTGGGTGTAAGCTGTGTGTGGACTTTTTTTTTTTG
CAGTTAACCATTATTTTTTTTGTTTTGTTTTGTTTCCATTTTTTCTGTGTGCGTGTTTGT
GTCGCGTCTCTCTGTTTGTGGTGTGTCTCCTGTCTGTCTGTCGTCCTTTCTCTCCTCTCT
GGTCAATGCTCTGCTGGTGTCTAGCTTTGAGCTTCGTGTTGTTATTTGGAACACTGATGA
CGTAATTCTAGAGGACGATGCTTTCATGACAGGAGAGAAGATGTCTGACATCTATGTCAG
GGGGTAAACACACGATTCCATCGCATGGCTCGTACAAAATACCCTCCTTCCCTCCCCTCT
TAAGCCCTTGAATCATTTTTTTATGACCCTTCCTGTTTTAACTCTTCATCCAGCACGCAA
CCTCGCTTGTCTGAAACTCTCCTATCAGCACGCTGAAGGCCTAATGGAACGTTAGAACAG
TAAGGGACCAAACCACAAGAATAACTTCAGTATGATTAAAAGCCTATCAAATTTCAGGTa
aatccaacagcctaaactgggcttataaagccacagtttgatggcattaatacatcagga
ctgatacaccaacatgattgttggattctgacttatgacacaaatatcctgccgtgtaga
aacgatgcatctgaggtaact
>NODE_161_length_943_cov_9.907742
ATATTATTGGTTGCCAAAACTTTTTCTTTTTTTTTTTTTTTTTAAAAAAAGTAGATTATT
TGATATAGTGGTGCATTTTTGTGCATTTTTTTTTGTAGTTCTCGTTGTGGATGCGATTTT
GTTTTATTCGTGTACATTTATTTATTTATTCAATTATTTATTTCTTTATTTATCTAGCTA
TTTATTTACTTATCTACAATCTTTTGACCTTTCGCCTTTGCCCCGCCGCTGACCCCCGTC
TCGTGTGCATTTCGCAGGAGAAGACGAGCGCCCTCAGCCTGAGCAACGTGGCTGGGGTCT
TCTACATTCTGGTCGGAGGACTCGGTTTGGCCATGCTGGTGGCCTTGATTGAGTTCTGTT
ACAAGTCCCGAGCCGAGGCGAAACGAATGAAGGTGGCAAAGAATGCACAGAATATTAACC
CAACTTCCTCGCAGAATTCACAGAATTTTGCAACTTATAAGGAAGGTTACAACGTATATG
GGATCGAAAGTGTAAAAATTTAGGGGGTAGGGAACGAGGTTTTCATAAATTCCCCCCAAC
TGCACGCTTTTTGGCTCCATCCGTTCCATCCTTCAGTGTTAGTGAATGAAGAGGTTGGCC
AAAGGATCGTATGTACTGGTGACTTATGATTTAATGAGAGAGAGAGATATCCCCCTTTTT
TAAAGCTTTAAAACTGTGTTTGTCCATTTAAGTTTCCTTGCTATTTGAAACCATTTTCAT
GTATGACTGTTGATGGCCATGCTTGTTAATACCTCTGTCCTAGTAACACATTTCAACGAT
AATGCTTGCAATGACCATGCAGAAGCCTTCACATGATCATTCGCATCGTGCATTGTGTTA
CCCATAGACGTCACACTTGGTTCTCATCGACATTCTCATGTTTTGAACATTTATACACCT
TTAAGCTTATAGATGTGACGTTTCTCTGACCTGTCTAACgacctttggtaatcaaaacca
ccttttactttagcgccatgcattgtgcttcatgcaattctacctaagtacttacagatg
tgtctaatcctaaaaggaacagcaatagtcaatgcaaataatttagaccaaaaaaattac
attttta
>NODE_162_length_581_cov_11.187608
AGTCTCGCTGAGAGTGAGTCTGAAAGGTTGGCTGACAAGTACCTTCCAAACATGCAAACA
CACACACACACATTGTGAACAATCGTACCAAATACTGCAATTTTCCAAGAGGGAACGATG
CAAATGAGCGTTATGAGCGTTGAAGCGGGAAAAAATACGAGGCGTTTAGCATAAAACAAA
CCTGGCTAGCAGTGCTGGAATCTTGCTTTCATGAATAAACAAGGCTCTGGTCTGACTCCA
CTAGGTGTTGCTCATTCGACAGTTTTAAAAACAGCTCTTGATCATTTTTGGAGTTTAAGA
ACGTAATAATCTGCACTACAAGCTGTCTTCCTTTGTGTGTTTTTGAGTGTATGTGTTACC
TGCTGTCCAGGCTTGATTGGTGACAGCGTGATTCCCTGGGTGTTGATGACAGGCAGGATC
TGATTGCCGATCACCGTGGCGATGATCTGGCCTTGAGCGTTGGTCAGAAGCTGAGGTGTA
ATTGGCTGTACCTGCAGTGCTGGGTTGCCACCCCCTGATTGGCTGGAGGGCCCTGCAGAG
TTGGGCATCAGTGGGATTGTTCCAATTATCTACAAAGGGGGTAGAGAGGAGACGAAATCA
GCTGGGCGGTTTTAAAAAGGAGAAGGAGTTGGGAGGGTAAAAGCTACTGGAGGTATCAGT
CATAATGATATCTGTTGTTGTGAGCTTTTTTTGCTGCTCATTTTTGCATGTCAtgaggct
aatca
>NODE_163_length_578_cov_9.112456
TGAAACAGCTGGAGTTTTGTGGTCCTCCCATTGGTCATTGGGTTGCAGGCCTGGTTCAGT
CAGAGGTGATTGAATAGAAATATTGTTTTTTTTTCTTTTTTTGGGGGGGTGGGGGGCATA
CTGATGAAAGGTTGATTGATATGGTGTCAGGCGCTCTGTGATGGATTAAATTGTGTGTGC
AGACGTTGTGGCCCTGGCCAGTCATGGCTGTTGCTGCCTTTTCCGCCAGCCACTGCTGCG
GCAGCTTTAAGAAAATTTGATTTTCGCAGCTCAGAAACACACGGCAGCCCCTTTCTCTCC
GCTGCCTGACTTCCATTTAGTTTGAGAGTGCACAAGTGATTCTTTATTGGATGAAATCTG
CGCCGGATTGGATAAAGTGTTAGAGCGCTGAGCCATCTATCACTATCACCGCCCCAGCTC
CAGTTTCATTTTAAAAGAAAAGAATGAAAGCAGAAAAAACAGAAAGAAGAAGAAGAAAAA
CAGACAGCCATAGGATGTTGGAGATTTGAAAATTAACTGTGGCAAGGGAAAAAAAAGATC
TATCCTCCAACCACTAAGCCTGTTTCCTCTGTTGGAGGATACCAAGCTTTTCTCTGTAGA
GATGCCCCCGTGACTCACTAGTCTCTCAAGCTCTCCTGTCTCTCTGCTCTCATAATGTCT
GCTGACCAGCTCAAGCCCACACCTGTTCGCACCCTGCTCTTTATGTCTAGCTCGTTTAAC
At
>NODE_164_length_666_cov_7.184685
GGCTCCTTCTCGCTCTCTCTCTCTCCACCTCTCTTCCGTAGCCCTTAAAGCCACGCTCTC
CTGCCCGAGAGTCCCACGCCGCTCTGATGGGCCGGCTCGGTATCGAGTGCACAGCACAGC
ACAGCACAGCACAGGGGTACCAGGGGCGCGGGCGACAGGGGGGTACCAGGGGCACGAGAG
GCCAGGCTGGATGGCTATTTTTGTTTCACTGCGAGTGCTCTTTCGCTGGCTGTAGCCAGT
TGGAGGGGAGGGGGGTGCTTAAGTGTGGGGGAACGGGCTCAACCGGGCCGGGCCTGGCCT
GGTGGGCCCTAACCCTGACCGTAGCCCTAGCCCAGGGGAATGGAGGGAGGATCTTCCCCT
AAGTTACAACCGAAGGTATAGAGGGAGCGTTCCCCCCTCCGAACTGCGAATTTGTCCCCC
ACGTTAGACCTACGGGTACCAGGGGAATGGAAGTAGAATTTCTCCCCCCAAGTTGGAACC
AGGCACACCAGGCAAATGGAGGGAGAGTTTCCCCTCTAAGTCAGAGCCACGGGTACCATG
GGCACGAAGGGAGAAATGTTCAAGGAGACATTTTGATCTTTAAAATATCAATGTTGTGAT
TTTACTTGTCCTCATGGTTTTATCTCCAGCTGAAGCACATTCAGATTATTTTCACAATGC
AAAGTGTTTTTTTTTTCTTTTGGCGGGGCGGGGGTTGTTTCCGCTGCTGCTGCTGCTGCT
GCTGCTGCTGCTGCTGCTGCTGCTGCTGCTGCTGCTGTTGTTGTTGCTGTTGCTGTTGTT
TTTGAAAAAAAAAACCAAACATTTGTTTTT
>NODE_165_length_594_cov_12.212121
TCCAGGTGTCCCAAGTTTACAGGCATCTATTTTTTTTTCCTCCAGAACAATAAACTCTGA
GGGGCTCAAGGAAAGGGGTCCACGCATGGAAGAGGGGGGCCGAGAGAGAGAGAGGGGCTC
CGTTTATTAGACAGCAAATAGCCGGCCAGTGGGTTTATGATGTGGAAGGTCATTGTTGGT
TAATAAGTGGCCACATGAGTGCAGGCAGGTGCTGTGTTAACACCTCCTCTTAACTCGCCT
TTCCAGCAGAGGCCATTCATCAGCCCAGTGTTAATGAAGGCCATATAATTAATAGGTGGA
TAGCAGAGAAAGCCCCCTGAGTTAATCAATGCAGGCCTGTTTGAAGAGCAGGGCTAAGAT
GAGACACCAGGGTTTCTAAAAGTGCAGGTTCTTGGCTGTGAGAGTGGAAGCTTTTTAAGA
GACATGCAGGTCACTGAGACAAAGAACAAGAGCTCTGATGGCCTTCAGTTTCAAGGTTTG
TTAAGACTTGTGACGTCACTGCAACTGCATGTTCATCCAAAAATAGGCTCACAGAAATAG
CACGTCACTTAAGGCATGTTTTACGTGTCATGTCAACACATTTTATGGTTTTTGCATATT
ATTCAGTGGCATGAAAATGACATGGAAACGGATTAAGGTAAGGGTTGAGGTGAGGGGGAG
GGTGTCATTTGTTGAGGCTACTTGGTGTGAAACAACACACAACACgcaaaaagacaaaaa
aagaaaagcattgtgata
>NODE_166_length_550_cov_15.332727
CAGTAAAGCAGTTCTACAAAATGAGTTTTATTTAACAACCATCTAACAGCCTTGTGACAA
CCTCTTGCAGACTAAGACCCATTAGATCATAAGGAGCAAATCCAGCAACCAAAAGGGACA
TTGTCAGCTACTGCAATCCACAGGATTGACTACGAAGGAAGCTGAAGTCCTGTTTTAAGA
GCATCAACCCTTCAGGATGGCCTCAAGTCAGTGCCACAGACGACACCAAGTAAAACACGC
CTCCGGCATGTCACCATCTCACACACTCCACCAGGTTTCTGAATCTGAACAATTCCCGAC
AATGTAAATAAAGAAACCACAGCTGACAAACACAGGTTTGTCTAGGCTTATTCATATGTT
TTATTTGTATGTATTTGCACTTACCCTCGATTTGCCTTCTGCGTCCATTAAGTGTTCCAC
GTACGTTACCTCACCCACTACAAATCAGATTCCAGAGACGACACACACCAAGGGGAGAGA
AGCCGAGAGAACAATGGGGGTTTAGAGCAGAAACACAAGAAGGGCGGCCGGTGACAGTGA
GCTCAGACTGCCAGTCCTGAGCCTTCCCCCAGCACCTCAGCAGCACAATATGGTACAGGT
CTACAAAAAGCAAGCTTGAGTCTTTTTTAAAAAAAAGAGATAAAGACTTCTTAGCCTGTC
CTTGTTGGAATTCTCCCAAAACACCAAAAGCAAT
>NODE_167_length_479_cov_3.415449
TAAGATTGGGAAGTGCACATTCCAGGCAGAGGAATTCCACTGAAGGCCTGCCACGGACGG
CGGTGCGCATGCGCGATATTCAAAATTGGAAATGATATGGTCACAGCTGCACACCGAGTC
ATGCATTCCATTTCTTCATATTCTGAAACATGATCATTCACCCTCCAGAGAGAGAAAATT
ACTGAAATATTCATAAAAAATGTTCTTCCAGACCTTCATGAAGGAGAAGCACGCTCCTCA
GCGGGTCCATTCTTTTGTCACTTATCGCGTTAATTTTGCTCACATATGGCGATAATTCCT
TTTATTTATTGGCCCTTTAATTTGAAACATATTTGCTGTCACTTTGTTGTCTCATTGCGT
TTGTAAAATTTGAATCATCCCAGAAATTAAACGAGCGCGAGCCCTCTCTGTGTATGTAAC
ACAAGCAGGGGGAAAAAAGATATAAGCGATATAATTGAACAAAACATGTAACCTGTCTAA
ATCTGAGCAGAAAATGAGAGAAAATGAAAATTCTATTAGTCTCTAATGTTCCCTCTGCCC
CCCTCCCATGTGCTCTTCATCTCTCCAGCAAAGTATTCAAATGCAAGCCCTGCCTTACCT
CCCCGTGTCTCTTTTTCTCTAAT
>NODE_168_length_326_cov_1.380368
TTCTCTGATAAAAATCTCAACCTATATACCTGCCGCAAACCCTCCTGGTATTTTCACCCA
GTTACATCAGCAACTCCATGTGTAAAACCTGAAAGAGAGGCTCCTGCCATTTGGTCATGC
AAAATTAATGAATGTAAACTTTTTTAATGGGTTGAGCTGGGTGTTTGTTTCTCTGTGTGC
ACCGTATGCAGGCCTACGTGTGTGTATACATGCTGTGAGGGAGGATGTGGATTATAGCAC
TGGTACCTCTGTCTAATGAGCACAAACCTTAATCCACACCTACCAGCTCCTAATTCCTGA
CTCACCTAGTACTTACTTACAAACCAGTACTGAGTAAGAGTGTGATGGCAGTGTGACAAA
GGTtcatgaggatgttatctcctgttcaagttgaatagaaacgaaaattcagtttcagaa
agaaaccagtatatagtgtatatacagtatatttttggtgtttttgattg
>NODE_169_length_778_cov_12.902313
ACACAGTAACTGGCATTTCACGGGGTCAAGGTTAGTTTCCCTGCCATAGTTTACCTGAAC
TTTCCCCTTTTCCACTTTGGTCTTTAGACAGCTTTCAGAAGCTTTGATCTGCTACACTGC
ATGCTCTCTGCCTGCAGAAGACTACTTATCTATTCAGTGTGGAGTTGCCAGCAGCCCTTT
AAGAATCGAGTTATGCTAAACAGAGGTTGATTTAAACCAGAGGTTGACCTCTGACCTTAG
CTTAGAGGATAATGTCCCAGGCAAGGAGAGCAAAGTCCTGTTACCATCCATGAATCAGGC
CCCCACCGACATTATTTCAAAATTGCTTAGTTGCATGGAACTCCCTTTAGTGCTGAACGG
ACTTTCATAAAATTGATTTTCTGAGTACACCCTTTTAGCAGCTATAAGCTTGAAATATGA
ACCCTTCATTGCTGAAAGCATTTCATTTTTTGCCCCTGTGACTAATGATCCAGGGAAGAA
GTGTGTTTGAAATTCTCCTCGGCAGCCATTTCCATAATTAAACACTGCTAATTATAGAGC
TTTGGCTGACTTTAAACAAACAGGCACAGTTGCCGAGCATGCTTTCACGCCTTCCATTTG
GAAATTTATGCAAATTGTACCCATATCGTGTGTTTTCTTAGATGAAACTGACAACATTAG
GACACATTGCTCATGCTCACAAAGATCAGACACCAACACAGAGAGTAACACTGAGGAGAA
ACTGACAAGCCAGTGGTGGTTTGAAGGAAATACCCTGCACTGGTATGATGTTCtgcacaa
tgaggatcaaagcaggcacggcagaagtatcagatgattgagaatgttcacatacatgtg
tgtatatgtgtttgtgcataaatgaatatgcattcattcattactatgagtgccctacgc
tagaaaaaaaaataccctgtct
>NODE_170_length_425_cov_5.463530
GGCTACGAACAAACTCGACAACTAAAACGGTGGGAAACGTCAAAAATATCTGAAATACAT
ATTGTACACAAAGTCTATATTTTTTTGTTATTTTTTTTTACAAATGTACAAATCGAATGG
GAAGAAAGTCCACATTAGACGGAGGGGGGAGAAGAGTTTATGAGGAGTTCATGATGGGCC
TGGAATAGACGCCTTGGTAGTAAGTTGTGTCAGGTATGGATGAAGAATCCAGGCCCGCTT
TCCCCGCCATGGAGCCCATGGAAAGAGCTCCGGCCATCGGGGAGCCATAGCCAGAGTAAT
GCATCACTTGCTCGTAAGTCTTTAGGTCCATTTTGTGATGCTGCTGCTCCGAGGACATGA
GGTTGTTGATGGAGAAGGGGTGGTTGAAGGAGTAGTGGTGCTCCGGCTTCAGGTGCGCTT
CGTGCGCAAGGACCGAGTGATGCTGAGACATAAGGTGCTGCCCCTGCGTCACTGGGGAGG
CGGCGGTGTGCTCCGGGCTCAGGGCCTGACTCGTCTTCATGTCCGACAGGGACCTTTTGT
GCTCGCTGGAGGAGGAGTTGAAGTGCGGg
>NODE_171_length_917_cov_16.610687
GTCGTCTGTGATTTTGTAGACAATGACAATCATCAGCTCCATTATTAGGACTGTCATGTG
ATCAGCTGTATGAAAAGGTGACTCTGGGCGGCTCCACTGACAATAAGCTCTCACCTAAAT
AAAGCCTGCTGGGTTTTGATCGAGTGCAGCCTGTGTGAAAGTCTGTTTCATCTACAGTAA
CCAAAATTGTCACAAATCAATAGCACATAGACTATTGCTTACTTAGAACAGATGTTAAGT
GAAGGCATGTTTGTTCAAGCCACCGACTTCACAGCACAAAAGATGTGTGTGCCGAATGAC
TACTATAAAAATAATTGTCGTAAATTCCTTTTAGCCACACGTGACTAATTACTGACACTA
CAAAAAAATGCTCAAAGCATTTCGGACTATGTGCGTGAGCATATTTTACATTTTTATGAA
GTGTTGGTTTGGAAATTGAATCCATTCCAACATTTCTTTTTCCTCAAATGAGCCCTCTTT
CCCTTTGCAAAACACAAATTGACAATTTGTTCAGTAATCAAAGAATCTCCCTTTCATATG
GATCGGTTTTGCGAGCACAAAGTAGAGAGGAGGCAATTTCTGGACATATCATGAGATTAT
ATCCGTTTGACAGTTGCGTTACTCTATGTGGTTTCCATGACAACTGTTTGGGTGAGGCCC
CCAATAGAACCAACCTCAGCTGTCATCTCTTCACCTAAAAGCTTTGTAATTGCTCTCATT
TGCATACTACAATTAAGTGTGTTAGCTCACAGCAAGAACAATCAACCTCCACTAAGGACT
GGGGATAGTATAATTATTATATCAGTGGATTTGTATAAAACATTACTGACGAGCTTTTGT
TTGACGTCGGCATTGTACTGTTGCGCTAGTTTTACCAGTTGTTTTCATAAATATACATAT
TTCACAGACAGCGGTGCGTAATGCATAGCTAGGGATTCACAGTTTTCTGATTTTCAACGG
CCCATATGCTCGTATAAAAGTGTCCGTTTTATTTCAGAAATTGTGATGTAGTTTTCTGCC
TGTTGGTCAATACAGTGAAGGATATTTTTATCCATTTTTGa
>NODE_172_length_524_cov_14.171756
AAAAAAAAAACGTGTTAACTCTTTGCAGCCCAGACCCAGTCTGAGTAATAAAAGACTTCA
TATATTTTCTTTTGTATTGTCCAGGTTAAGAGAGTGTTTGGTTTCCTTTTTACAGTTTGT
GGTAGCTTATTTTTTCTGCCAAAAGGTGTTTGAGGCCTACTGGGACCACTTAAAAGTTTA
TGCAGAGCACTAGCCAAGTTGGACAAAAAAGCCTTGAAGTATACACACACTGGCCCCTTT
CTCAGAACCTCTCAGCTCTGGCTTGGGGGAGTGTTGTTGGTTTATGAGAGGGAAAATAGC
CCCAGCCTTCTGCAAAAGTGAAATGGGATTAAGGCCTTTGTTCGGCCCACAATGGTGAGG
GGAATTAGCAATAGTTGTAGGCACTTAGAAGAGCTCTCACACAGAAGCTTATCCCAGATT
TTGCACAATAATCATTTGAATATCAACAGTGTTTTGCAACTACAGCGCTAATGTATAAAC
CTCTCTCTTTTAGATATCGAAATCCCCAAAAGGATTTTTTACCACTGGCTACATCACAAA
TATTCATGCTCTTTATGGCAAATCATATTTTTGGGTATCATTGCACTTTAAAAGTTTAAA
AGTGGTGAGGATAACTTGAAAGGAAGTTTAGGGAAGAAGTTTTTATTATTTACTTTAGTT
GTGCTGCg
>NODE_173_length_515_cov_12.073787
CGTTGAAGGGGAGGGTGTGTGTGTGTGTGTGTGTGTATGTGTTGGGGGGGGGATTGTATC
TCTAAATGTGTCGCTTGATTGAAGTGCGTAAGGTTCTGAGCTAATTACATCCAGAACCGC
AGCCTAGGAACAGATGCCACACTTGTGCATCAATAAATGCTTATAAGTAACTTATTTAGG
GCTGCCTGCCATGCAAGGAAATGGCATGACTTAAAGCACAAGTGCCCAGGGGCTATTCCC
CAGCTCTTTGTCTTGTCATCCTGCATCTTTTAAATCTATTCACCGCTTCAAAACAACACA
GGCAGACAGCAGGGCATGGCAGGAAAAAAAGAGTAGAGGAAGGGAAAAAAAAGATACAAA
TATTCACACTTTGCAGACAGTATTATGTTTGCCGTTTGGGTTGTCTGGCATCAAAGATAT
GCTGTCTTCTCTTAGATTTGTGAGTGGTAAAGGAGTGGTAAGAGCGCTGTTTTAAGGCCA
AGCTCCCGTTTGATGAAATGCAGCTGTTCTTTAAAGTTTTAAGATAAATATGTTCTGACT
TGAGCGTAGAGAGATATATTAGCTTGACAAGTTGgtgctatgttttatttagcttttggt
gtaataaaaattgtcttcatgcctgtaagttgtgtgctgtcagaaattaaaggtacctt
>NODE_174_length_359_cov_18.651810
GTGTGTGTGTGTGACTGTGTTGGCTTGGCTTGTGGTTGGGAGGGCTGGGGGGGTCGAACT
CAATCTATATGATGCAGGGCCTTGGTCCTTTGGGGATACAGCAGAGGGACAGCACCAATT
TTTAGCCCATCAGCCGTCCAATTTTTCTCCTTTTCATACCTGCTGTAGTAAATGAGAAAC
AAATTAAATTTCACCCCACTATCTCCACAGAAACCATTTAAATCCTTTATGGAAACCAAA
TTGTCCCCAGACAAATCGCCCCTGGTTCTGTGGAAATACACTATGGCGCTGCAACCGAAA
TAAATTTGTGTCACTCTGGATATGGCATTGTCTGTAATGCCATTCATTGGAGGATCCTGG
TGAAAGAGAGAGGGAAATAAAATAAGGGGCACTTTTGGAGGAACAAAAGGGGTGAAAAAG
ACCCCAGCTCCCCATTCTCTTTTTTGCTCTTTTTTTTTTTCACTCTCCCCTCCATCTCTC
TCTGTCTTTCCTTCCTTCTCCCt
>NODE_175_length_827_cov_10.851270
GCCATCCTCGCTAAGAAAGGAGGAGGACAGAGGATAAAAGAGGAAGAGCATTGGTTAAAA
ACAACTTATTTAAAAACTACTACACACAAAAAAATGTAATTCCGCAGAGACAGGCAGTGT
GACTGACACCTGTCAGTGGGATGATAAATGACTCCATTTTCTGCCTGTGCTGCCTTCTGC
CACTGGCGGCAGTGGCCATTTATCATCATCCGCTGTCAGCCGTGGAAAGCAGCAGTGACA
GTGCGAGTCAGCAAACATTTAGCACACGCAGCCGCACTACACGGGGAAATTATTATTGTC
AGAATAATAATGGTTTAGCATAATTTATTACAGGTCCACCAAATAAGCAGGGGCTAGATG
TTATTAGACAGATGGATGGGAAGGCTTGGCAGACATCCACTGAGGCTCAGGCAGGCAAAG
GCCCTCAACGTGAACGTGACGAGGAGGAAGGGGTGGAGGTGGGGGTGTGTGAAATAAATG
GGAGGTATGGTGGGGGGGCATCCTCCAAACCAATCAGAAAGCTGGCAGTTCAATTACAAA
GAAATAAAGGGACATTCATCATTCAATTAGGCACCTGTCAGGGCTCACAAAGGAAGAAAA
CTTCTAACCTGGTACTCCAGGGAGAAGATGCTCAGAAGAGTGGACTGCGAGTGACTGGAA
CAAATAAAAGAAGGACAAAGTTAATTACCAGAGTGCATTGCACAGAGACAAAGGGAGAGG
GGAGCTTCAAAGCTGGGGCCAGCTGCCCTGTAATCTAAAAGAACATGAAAACAAGTGTGG
CAAAGTTGTTCCAGATGAACACCTCTGACAAAGGATTCCTGCCACGATGGTGTGGGGGAA
GAAGAAAGGAGGAGGTTGTGTGTGGTATGAGAGATGAGAAAAATATagcctgtttttccc
ccctttttcagtcatttatagatagcatcaccttcaatctgctgtgttcagacaaactgc
tgaaacctaaa
>NODE_176_length_585_cov_20.360683
CTAGCATAATTTTGCAGAGGAGACTATTTGCAGATGCAGCAGAGTTATCAATCCGAACAG
ACACACAATCCGGGTCCAATGTCACTTCTCCTCATTATGTTAATGGTTAATACATGCAAA
TGAAAACATTCCGGCAATTTGATTTCTTTGAAGATAGTTTGCATATTGTCTTAGCCATAA
TGATGGTACACTTTCTCCCCAGCTTCGATTTATGCAAGGCTAGTTAGTTCATTTTTATCA
GCTCTGAGTTCATTTCTAGGGCTACTGGAATGTGTTTTCCCCTTCCCCTCACTATTTAAC
TAATTAGGATTCAGGTACCATAAGCAGATTTTTCACGCTATTGGTGTTTTTCTTAATTAA
GAAACAAATGAATTCTCCCCAGCAAAATAGATGGAACAACGGGATAGGGTGCCAGGGGCC
AGATGCGGCGCTTCTTAATTAGAAGTCACTCCATTGTCTGAGGTTTTTTAATGAAGCCCC
AATCTAAATGGATATCAAAAAAGCTTCTAGTGAAGAAAAAAAACACACACACACACCGGC
CATTTAAAATAATAAGGAAATAAAGATAATGAAAGACAAAAGATATGTACTGGCAGCCCC
AGCTCACACCTCCAGTTCAGTGCATGCAGTGCTCTCGTCACCTCTGGATGAGCCCTATTA
AAACAGCACGATCCCTCGCCGGCCCCTGCCTGCCTGCAGCCATGTCTAATGTTCTGCCAA
GCCAAcagt
>NODE_177_length_451_cov_4.778271
TTCATTTTTGTGTGAAATAATAATTTGGTGATGCTTTTATCTGAAAACAGATGATCGACC
GGGGACTGTCGGGGAACTGGTGGTTTATTATAGAAAGTGCAAAATAAAGGGCTTGGTGAT
TTTAAAATATATAATTATATATATTTATTTTTTTATTAGAAGCATATTTCCATGTGTTTA
TTCTGCATCATTGTGGTGTCTTTTCATTGTAAAAATCCATCTGTTTATCTATGCATACAT
CTATGCATGTGTCTACGTGGTTGTGTGTCTGTCTGGTTGAGGTGTGAAGCTGCATCACCA
GCACCAAAGTGAACTGCAGATAACCTCATGACGTGGCACAGACATAGTATTCATGCCTAT
ATAAAATTCACGGCGGCCGCATGTATCTGGTGGTGGTCTGAGCCGCTGATAAGGCTTTGC
ACACTATCTGCCTTCAGTCTAGATGAAGGATGAGCTTCTCAGCCATAGACGTTGTCCATC
CTGCTGATGCTCCCTCGTCTCATCGTAAACTCTTGTGCACCCTCTGGTGCTTGCTAGTCT
CCCAAACTTCTTTGTGTAGCCTGCTTTGCAGATTGTCTTCCTTGTCTGTGTGGTT
>NODE_178_length_463_cov_10.306696
CCAAGCATCTCCATAAATCCTAATACACATTCCGCATTCCCTGTGGAGCGAGAAAAAAAA
AGAAAGAACGAAAGAAAGAAAGGCAAAGAAAGGGAGGGAATGAATGCATTTTCTTCTTAT
CTATCTGTCTTTCACTCTCTTTCCCCAGTGAGAGAGACAGAAGGGAATAAATGGCTCCCC
TCTCCTCTCCGCTCTCCTCGGTGTGGGCTGACAGCGCAGCAGATGGTGGTTTAAGCAGTG
AATTTATGAGCGCCACAATCTTAATGTTGCAGAAAGAAAAGAAAAGGACTCGCATCAAAC
GCCACTGACAAATGCACTTGCTAATATTAATGCACTCCTCATTCATCCAATATGCTGCCT
AATTGCTTTTCTGTACACAGTAATATGGCACCTGCTGCTCAAGTCCGGCGCTCGCGTCAG
GAGAGGGGAGATCGAGGAGGGGGTGGGGGGCGGACGTGGAAGTAGAGAGAGATGAGGAAG
AAAGTGTCTCTCGCTCTCTCTTTCTGTCTTTCTCGCTCCCTTTTTTCTGTGATGGATGCA
AGGCTGTGGATCATGCGCCAGACCTGTCAGTGTTCCTAATTAAAATTTTATACTTACAGG
CTCAGGG
>NODE_179_length_386_cov_7.155440
TGAATAAAGGAATCGGTGTGGGCATGCAGAAGAGACTGTGTAAAAGGTTATGTTTAGCGT
ATGCGGCAACATTTTTGCCATGTCTATGTTTCTGCGTACTTGTTTGCATGTGTGTGTTTG
TGTGTAAATGTGCTCCAAATCCAGATCGGGCACACATACGAACGTGTACACGCACCACTC
TGCCATCCGCCAACAACAGCCGGCGCTGAAGGGAGCTGAAGGGTGCTTGGAAATTAAGGT
TATTACACAAATTGAGCCATATGGTCTAAATATTTCAGAGCTGAAATTTACTAGGCAATA
AAAATGGCCCCTACCTCGGTAATGGTGTAAATTACAGCTTAACCACCAGCGCTAATGATG
TCCTTCTGTACGCCCCGTAACCAACCGTACATGAAGGACACATTGTTTAAAAAATACCCC
AGGAAAAGCGAAAGAGAGCGAGAGAGGGAGAAAGAGGAAAAGGGAATAAGGGATGCGGAT
GGAGGGATGAACAGAGGTAAGGAGGAACTGAAAGAGGTGAAGAAAGTGGa
>NODE_180_length_613_cov_13.323002
ACCGATAAAAGAATGCTTTGTCTTTTTCACATTTAGTCATGGAAAGCATCAGAAAAGACT
GATGTGCAGCAGTAACATGTGCCATGTTTTTCAGCCTCAGTGGTCAAAGATTTCATTGTG
ATAATACTTAAGACAATAAATATTTTTTTCAAATGCAAGAAAAGTTCAAAGGCAAGTTTA
TTTTTTTCTTTCATTTTCTTATTTTATCAATTATATTTTTTACACCACAACAATTTAAAC
ATCCAATAAAACCTCGAAAATATGTTTTCTTAGATCACCAATTGAATTTTTCTTAAAACA
AACATTTTAATTAGCTAACATGAGCACAGCCACAAGTAAATCTAAAGTGATTATTCCTGC
CCTCAGAGAAAGGCTGTCTCCCTGTGCTCTGTCAAAAGGTCAATTATGGCCCCAAACCGG
CATGCAGTGACAGTGACCTGGAAGCGCTACTGATGACCCCACATCCAGGGGCCCAAAAGA
GTTGATCATCTAACATGCAGGCTGCCTGGAGCCATGGAAATCTGACATTTGTCCTTATTC
AAATGAACACAAACAATATGCATTTCATGCCTCTACCTAACCTGTGCCAAATCTAAGGCA
TAGGGACCAGCAGTCTTAATGCATTGTCTTCCAGTCCAAGTTTATGCCCTTCCTTGTGAA
TCCAGCCGCACGGCAATCACACACAGAGCCTGCAGTAAGAGCAGGCAGCAAAAAGGCACC
ATCTTCACTGGCAACACCGGTCATTACAGTtgcagtc
>NODE_181_length_707_cov_13.493635
ATAATAATAATCAGAATAAATCCACATTTCTCATGCATTCAAAAAGCTGCAAAATGGAAA
GAAGCGGCAGAAATTCGGATTTATTGTTTCAGTTTAAACTAGACAAGGATGCTCTGAGCA
AATAGTGAAGAACCAAGGTGATAATCTATAGTGTCAAAGGAAATCAGGTAAGTTACCTTG
AAGACATCACATAAATGCCACTGAAAGGAAAGAGCGCTAGACATCCCCACGGGTCTCCGC
AAGACAAAGCCCGGCGAAAATGAACTTGTTTGAAGTCATTAAAAACGGGGAGAAAGAGGA
TGAGATGCGGGCAATGTCACATCTCAATATTCCGACTTTGTTCCATTGCGCAGGCTCGTT
TTGGAGAAGTGAGATTTAGCGAACAGGAGACGGATTTAGAGAGAAAATCCCTCACATTTA
TCTACATTACACAGACATTTTCAACAGGAAACAGCTGGGGCAGCATTTGCCTCCTACTCG
TCCTAAGTTATTCATTAAGGATTTTGGGCACATATTCAAATAACGTCATTTCTCTTTTTT
CTCAGAACGGGATTGAATTTTGATCTCTCTAAGACTTGGTTAGTAGTTCAGATCAAGATA
GAAAAAGCGGTGCTGCCCCACCAGCAGCAGCTCTCACTCACACAGCACACTATTTTATGC
CCTGAAAGCCCGTGAAGGAGAAGTTAAAGACGAGCTGGAGGTTGTGATATGACTCCTGGT
CGTCGTGCGTAATTTGGCACCGTGTAGCTCTGCAGTCTCTCCAGCGTCTGAGCTGATTag
ggctaaaataaatcattaaaaacacttttccacttacttagcacagtgcttctgacttgg
atggccaataa
>NODE_182_length_470_cov_8.748936
GTCCCAGGAAAGCTGTGAAATTCTTGTAAACTAAATGTGCATGCATGCTGTCTTCATTCG
TACGCTGGTCAGAACTGTTACCCGTCAATTTAACCTGCACAGTTTCCCTCTTCTTCTAGG
GGAGTATGAACGCGCACACACACACATATGTGCACACATGCCCTGAGCTCATTTTTAATC
CTCGCAGCTCACTGTGAAGGCAGGAGGAAGTTCCAATTAAAATTAAAATAAGCTCTTTTA
ACGGTCTCTTAAATTGACAACTGAACAATGATTTTCGAATTGGTATCTGTCAAAGGTCTC
GGAAAATCCTCAGTTGATAAGGCCCAACGCATCCAATTAGTAGCAGAGTAGGGCCTCAGC
CAGTAATGATTTCCAGGTCCCTTAAGATGTGGCGCGGACACTTATTGCAAATTACTGACA
AAGAGCCCTGCTGTATTGATGAGGGGGAGAACAGCCAAGTCTCCGTGTTCCCATCAGGTG
GACGAGTACCAAGAGGGGTCTGAAGGAGAGCTGGGTGTCTCTCCCTCTCTCTCCCTCTCT
CTCCCTCTCTGCAGCCATAATGTGGCCTCGCTGTGTAGCTCATATATAGCCCCCCTGCTG
ACatggactctgag
>NODE_183_length_494_cov_16.728745
ATGGCACTTTATTGCTGCAGCGCATCTCTGACAAATCCTGTAGTGTTTATTCACCGCGAC
ACTAACTCATCCATGATAAAAGTCATTTTTTTACTACTAACCAATTTCTAACCAACTAAT
GTACTAACATCCTAATTCTTCATCGTTGCTTTGGGTTTTTGTTTTCTGTCCATCCTTATT
AACAACCTTTTTTGTTCACTATTCTTTTGATTTCCTTTCTTCCCCTTTTTCTGGAAAGCA
ATCAGGCATTGGACACGCTATGGTAAACAAACTACATTGTCTGGTAGATATCATTCTTAT
TGTCTTTTTTTTGGGTTTGCCGTGTGTCCCCTCCCTCTCTCTTCTTTTATTCGTTCTCTT
TGAGTTCCATCCTAGACACTCTTATCAAAAAATGAGGAGATGGGTTTGTATTACCAGGCA
ATTCTTTCTTCGCTTCTTCTCAATTTCCTCCCTGACCTGCCAACAACCTCCTTCTTTACC
CCACAATACCCCATCCTGTTTTTTTTCACTTTGGCTTTTACTTTTTTCTCTTTGTTTTCT
CCACATTACTGCAGATTTCCAACAAGTAAAATAATTGACTTCTTTGCCTTTGTCAGGGCA
ACTTACTTTTTATTTTATTTTTTTCACACAAAAAGTCc
>NODE_184_length_376_cov_2.000000
CTACTACTAGAGGCACACACACACTGTTCCCTCACCCCACGGTGCTCAAGTCCTACCACT
GCCAGCTAGAGCTTATCTACAGATTAGAATCACCAACCTGAGCTTAGTTTTGTCATAAAC
TGAACTGAGTGATGATCTGTCCTCACATGTTTGTTACTCACTCACTGACCCACCACTTAC
TCACTTGCTTAATCTTTTAACACCAGCACCTTAGGTATGGATATTTCAAAGAGCTTTAGG
GAGGTGACCAGCTCTGCCTAGTTCAGGTCAAGCGAAGGGACCACAGAGTTTTGTTTTTCT
CTCTCTTTTTTTAAATATCTCTGCTCTCAATCTCATATACAAAGTCCTGAAAGTCTTTTC
CTTCAGTAGATGGTCTTCAGAAGCCATTTGCCCCTTCCAAAATGGCACCTCCCCGTGGTA
CATCAATGTACAAGTTCTTCTCTTTGACCTATGATTTTTCTATGATGAATCCTGTCTTTC
TTTGCCAGTAGAGTACAGAAAAGTTCTTATTCTCTTTCTC
>NODE_185_length_465_cov_18.245161
AACATGCTCACACAGCGCACGGAGACTCATCACTTAATCTATCAATCTCGTTTCTCTTTT
CCCCGTCTCGTATGTGCCTTCTCCCTACCTTTTCACTACAGCGCTCAGCCGCACACACAA
CCAACATGCTCCACATAATACACACAAGCAAGGCAACACACACAGGCACGCACACACAAG
GTAGCTTGGTTGGTGGGGGCCATGGCTGCAGCTCTTCTGCGCAGTCCCAGAGTGGCTCCC
GGGGCTCGGCTGCCAGTTGTTTGCCAGCGTCTCCGGGTGGAATTCATTCAAATTAAAGCA
GTGGAATGAGGCCCGAGTCCCAGAATGCCTCGTCCCTCTCCTTCATCAGCATTCCGCCGA
TGAGAGTAATTAAAGCAGAAATTAATTCTGCTGTAAGCAGAGGAGCCACAGAATAACTGA
TATTAGAGGCTGGATGATGAATGCTTGGCATCAAGGGAGGTCTCAGGGGAGGAAGGGGAA
ATTCACAGATCTCTTTTTCTTTCTTTCTTTCTTTCTTTCTTTCTTTCTTTCTTTCTTTCT
TTCTTTCTTTCTTTCTTTCTTTCTTTCTTTCTTTCTTTCTTTCTTTCTTTCTTTCTTTCT
TTCTTTCTt
>NODE_186_length_869_cov_7.844649
CCCCTCTATGAGAGATGGCTTCAAGAAGGCAGCCACAGACAAACTTAAACAGCTAGGTGC
AGTGAAACAAAACGAAAAAGATTTTAAACAGGCACCAAAACAGTCATAGGTAGGTTGTGG
GGGCATAATAGTATCTATTATGATAGTCGATTAAAAGCATCTAGATTATGTGAAGCACTG
ACAAAGACTAAAACAGGTTGAAACTATTAAAGTTCTGCTATGTAGAAATCAAATGGTTGG
ATAACACATGAAGTATGACTGAAAGAAAGCTGCATGTGCTTTTTTAACCTTTTGCAGTAG
ATGACTTAATTTGCAAAGGGAAAGCCGGTCTCCCTCTGAAGTGCTACCTCTCTTTCTTCC
TCTCCTTCTGCCTCCCTCGTTCCCTTCATCTCTCCTTCTGTCCTCTTTGGACTGTACCGT
GACCTTCACTGGCGTTCCACCTGCAGGAAGCCATGTTTGATTCTCTGTCCGCCGAGACGC
CTGCTTGACAGCAGAATGGTGTCATAGGACCGAGTGGAGGAATTTCTCTTTCTCTGTCAT
CATTAAGGGGCTTCCCCCTATGGTGAGGGGGATGAAAAGTACGATTTAATGTTCTCTGGA
GAGTGGCAGCAGAAGAAAAGCTCAAAGCCCTGCATGCTGGTTTCTGAGTGGGTCACTCCA
GCCCTTGCAGCGAATGGGATGTCCCTGAGGAATTTGCCATAGACTGGCCTGAAAGGATGG
GGATTAAGACCCTTTTAAGGATGGAAATGTAACAAAAGGAGCACTTTTATGATGTAGCAG
CATAAAATGAGGGGGTCCATTGTGTAACTGATTGCAAAAGATCTTTGAAACAGGCGGCCC
TACACTGCATGCTCGCCTGGCCCAGTGGGCTTTAACGGCTTGTACAAAATGACTTGTCTA
CATTAGGGACAGAGTGGCTCTCGTTTAGGAAGCAATGTAGAAGATTATTGGTTTGTTTCT
ATTTTCACTCTTTGCTCCTCCCTCTCTCTGCCTCTCTATCATTCactctgtcc
>NODE_187_length_494_cov_12.176113
ACACACAAAAAAAGGAAAGGGTCACAGAAGAGAAATAGAGACACAAGAGAGTGAGACAGA
GAGAAGAAAAGGGAGACACAAAGAGAGAGGGGAAACATGAGAGACAGCGCGAGAGAGGCA
ATGAAAGTGAGTGGAAATGACTGACAGTCAGAGGATTCATCACAGGTAGAGAGTGAAGGC
TCTGGCCACAGAGGGACCTGGTGAGAAAGCTAACAGATCGCAATCTGAGTTTTCACTCTG
CGCCGCGGCTAACAGCTAGCAGCTACCCTGTCACCGCTGCCTAAACAAGCCCAGTGTTTT
CATCTCCATATACACAACGCGGCACTCTGTCTTTTCTTCTGATGGAGATAAGATGTATAA
ATTATGAGCAGCTGACAAAGTCTACTCCAGCGCCCCCGGCGTCTCATCAATCACTAGCCT
GTGTGTCAGCAGGTAACTGACGTGGCCCCCGGAGGCACAGCCCCCTCTTTAGGTGTGTGA
GTGTTTTTGTGTGCAAAAAAAGTGTGTTTGCTACCGTGCAAATTGAGCTTTTGTGCAAGT
CTGAGCATCGTGTCTGTGTGTATGTGAGAGGCTGTGTGAACAGCTGATTCAGTCTTAACG
CCGCGCTGTAAGAGACAAAAAAGAAAATGaaatacata
>NODE_188_length_497_cov_2.036217
CAGTTAGGAGAGCAAGTCTTTCCGTGCTTCTGCTTGCTTAGCTGTCAATCAAACGTGTAT
ACTGGCCTGAACCCTTAAGAGGCTTAAAGTATAAAGAGACATTTCTGAATATACCTTTAA
CAACATCTTTTTTCTCTCTCTAATAAGTTCGAAAAGATGTCTGTCTGTCTGTCTATAACT
GTCTTATAACTTTGGTTTGACGTTAAATTAATTTCTTGCAAAGCTAAAAATGTGTCCAAC
CGTCTTCGTTGCTGTCTGTTTTGTACATACTGATATATGTATTATCATCCACAGTAGGCT
TGTACTGCACAACATCTCAGCATGTGTATTGTTTTGTGTGCATCCTGTGTGTGTGTGTTT
GGGAAGTCGCATTATAAATGTCCTTTCTTAGGACAACAAATCACTCCTTCTCTCCCCTCG
GTGTGTGTCGTTCCACTCCTATCTCTGGTGTTTTGCCAGTAGCCCTCTCAGCACTCAATC
AATTACGTGTGTGTGTGACAGAGCATGTGTTTGCGCGATGACATGTATGTGTTGTTCGGC
TTTGCCAGCTCTCCTTGGTTTTTATTCTTTCTGACATGTTTTCATGCCCACCTCACTTTA
TATTTGTTTTCATTAAGATGACACGAACATGAAAGAGCATc
>NODE_189_length_596_cov_13.612416
CATATCTATTTGCATAAGATGAGAGAACTATATAGCTGTAACCAAATTATTCCTGCACTT
TTTTCCCCCCTTTTACCCCTCATCCAAAAGAGGAGGCGAAGAGGGGAAACTGTAACTACC
CTGATAGTGGTGTTAACACCCAGCCAAGCGCCTCGACTCCCCCTTCTGTTCTCTCCCCCT
CTCCCTCCATCTTCTCTCTCCTCCCCTGTTACCCTGGCCTATCAGTGCGGAGCAGTGGTC
TGTGAAGAAATTCCCAATATCTAAATTTACACACTGTATCAATCTTGTTTAATAGACTGG
AAAGCTTATAGCCGCCATGGCAAGCCGGCAGAGAGGGCAGCGGTGATAAATTGTCGGTGT
GCAGGCGACAGCCGCCCGTGATGTATAATGAAATATTTATGATTTATCCCAGCTAATAAA
CTGAAATGAAGTGCATGATGTATGGGAACAGATGGGCCCTCTATTGATGCTGAGGTGGAG
AGGCAAGAGGGGGAAGAGGAGACAGGAAGATAGGTGGAGAGAAGGAAAAGGAGATGTGAT
GAGAGATGTTTGAAAGGTAGTGAGATAAAAATGAAGGGTAAGGATGGGACTGAGGAATCA
AAAAACATAGTTGTTTGTGTTTGACATTCGCTGGTACAGGAAAAGCGGGAAGAAGGAAGC
ATATTAGTAAGATGGAtagaaggatacagggtgggagtagagaactaatgagattaaatg
atggaacagaggacagacag
>NODE_190_length_351_cov_6.977208
GCATTTAAAGTACAATGCTCTGTGTTATAAGGCTAACTGCTGTCACACTAACTGTGCATG
GTGCATCTAATTTAGCATGTAGACTTCTTGGGCTTTTTTTTTGTTTCTGTTTTGTTTTTG
TGCTCATGTCTTTCTCTTTTTGACTCTGCAGGACTCATCTCTCCTGGAGTGTCTGTCCCT
GTCCAAGTCCCAGGGAGCGAGCCTGACATGTCTCAGTACTGGTCAAGACTACAGTAGAGA
GAAGAGCTACTTCACCTTGTAACCACCCACTCCACCATCGCCCTCCGGCAGTGCTCCTCA
CACATACACGGCACAGGAGAGTAGAGATGGCGAGAGAGGGTTGAGAAGAGGCAACAGACA
GGAGAGAAGGAAGGAACGAACGAAAGAGAGAGACTCTGGGAGAGCCTTGGGACGTCTGGG
CTTTGTTTTTCCAGTGGGACAGTGTGCTGTTATGTAGCTCTAGGCACATTCAAATGAGGA
CTTGGAAGAGAGAAC
>NODE_191_length_584_cov_5.758562
TATATATATGTTTATCTTTGAACTACTTTTATTTCTATGCAGAGGTAATGACTGTGGGAA
ACCTCCCTCCATCAGACCTGCGTATCACCACAGTCTGCTTTCTCACAGCGCCAGAGCTGT
AAGGAATTAATATTCATCGCTGGCAATTTATGGATTCATTTATCACCCACATCTTATTTG
TTCCTTTAATCGACCCTGGGGGTCTGACTATGGCCTTGGCTGGCCACCAGTGCTGGAGCT
TTATTCCTCTTCACACAGGCCTAGTGTTAACGCCGCTGGCCAAGTTCACAGATTTGACTG
ACTGTGGACTTAATGCTGCTTGCCTTGTTTTCAGCACTTGTCCCTCCAGATTTGCCACCC
TGGCTGCACAATTTCCTCCAATTCTAATTATTCATCAGCTCGTTATGCCTGTGCCTGGGC
GCCTCCCCTAATTAGAGGTGACGCGGGTTTGGTCCCAGGCTAGCCCCAAGTGAGGGAACC
AGTTCAGAACCAGTCCACGGCGTGTGCTCATGGAGGACTGGGTAACTGCCAGCCTCTCCA
AGTGCATGGGGGGGGGAAGGAAGGGCCTGTCTTGACAGTGTGATGTGACGTGCCTTCACA
CAGTTCCTCTCCCTCACACAACACACACATTAATCATTCTGCTATGTCCCATATCTATTA
GCATAACCTCTAGATATTTATAGGAACCCTGAAACAATGAAGATTCTTTGTCTCGGTggt
gttatgta
>NODE_192_length_590_cov_12.530508
AATACGTTGTTTAAAATCCAAGAACGTCCCGTTGTATATTTGATTTGGCCTCGGGCACTT
CAGCTGACCAATACATCACATGTCCCGGGCTACGACTATTTAATGTAGAATCTCCAAAAC
TCACAAATGCAGTGTGACCAAATGTTCCAGAGATGTACCAGTATACTAAACAGGCTATAT
ATCTCGCTCTGCTCTCCAAACAGAAATAGATTTCACTGAATTGTTTGATAAATTTGGTCT
AGGTTTTCCAGCCATCCTTATTGGAGCTTCTACTGTTTTTCTGGCTGTTGGTGGCCTAAG
CCCTAATCACCCTCTGTTCCCTCAGAGGCCATAAATTACTCCGATGAGATGGTGCTTTGT
GTTCCTACTGCTGGGGAGCGGGGCGAATTCACAGCGCCATATTTTGACAACCCGTACTTT
AAATCATTGTTTTATGACAGATGGGAAAACTTCTGCACTTTCACCGGCCTGATTTATGTT
CATTTGGGTCTGGAGGACACTATAATTTGCAAGTAATGTGAAAACAGATGGATAGAGAGA
TACCAAAGGGTAAGACTGACCTATACATTCTCAGTGCAGCTTGCAAATGGCATCCATATG
CCGCGAGAACTCTTCCAGTTACATCTCCATTACCCTTTGTGTGTGTTCGTGTGTGTGCCT
GCGCATGTGCGTCTGTGCATATGTTTGTATGTTTGGCTGATGCATGTTTGTTCTGTTGAG
AAAAAAAAAAAAAA
>NODE_193_length_679_cov_10.296023
GACAAAGTCAAAGGGGGTTTCTGTGTGTGTTTGTGGTAACAAATGACGGTGTGAAATGAA
TGGAAAACGAGACAGTCTGATGATCATGCGCAGACTCATATTTTTAGAATATCCAGTCAG
GGCGCAGCCTGTTAGGTGTCAAATAAAAGCACCTGTCTCCATGACAAAGTGCAGCCCATT
CGCCTCAGCCCCAGCCACCATCTACTAGACCCTATCTAGCGCGTGTGTGTTTTTCTCCCA
CCAAACCTACTTTATACGCTGGACTTTGGAGGCCGTCTGTCCCTTTTATTTGCAGTTAAT
TTTTGCCGCCTTCACCGGGGCTCTTCACCATGAATCTTCATTTCGCTGCTGACACCGTTG
AATGTGAATTCCTCATTTCCTGTCCTTTTATTTATATCTGTTGCCTGGTGATTTGATCAT
GCTGGGAATACAAGATTAGCAATTGCCTCGTCCTTGGTTTTGCCTCAAGGACATCTGCTA
CTGAAATGTTATTGTTTGTGCTTCTTAACCCTTTGCGTCCTAGCTTCTTTTTCACCTTAC
ATTTTGCACTGTAGAGGCAACTCTCTCTCTCTGTGTGTCTCCTAAATGCATTTGTCCTTC
ACAGTTGTACCTGGGAACAGAGGCGACCTAACAAAATGACAATTCCTCCATTAAAAATCC
TCCCATTTAGTGTGCCATTCCACAGCTAATTTTTTGATTTGTTTGTGCATTCATGTGTTT
AATCAAACGTGTCACCTCGCAAGACACATAATTAACTTGAGGTAATGATGTCATTATGGA
ATGAAATGTAGTAGCCTGTctgggcaataacactgtgattgct
>NODE_194_length_733_cov_16.327421
AATACTCTATGAGGATGCATTAAATAAATCTCTGCTCAGCTAATCCGTGGAACAGTTCAC
ATTTTCGAGAGAGACACTCCGGTAGGACAAAAGCGCCGCTCTGCTCGCCGCGCCTTCATC
TGGGGACAGACACACATAAAGAGAGATATTTAGAGAGAGGGGAGGGAATGGTGGTGGGGG
GGAAGAAATCCTCCACTAATGTGACAGAGAATTCTCCAAAAAAATCATCATTGTGTGCTC
TTGCACTGCAAAGCAGATTCTGTATCACTCCATAATTTTCTTTTTTCTCGAGCAAGTGCA
ATAACTTAATCTTAAAGGCAAAACGTGGACATGAGGGCCATTTCGAAACATGTTGTAGAT
AAATGTTAATCACATTAGCATTTCCCAGACTTCCGTAAATCTCCATAAATAGCATGCTGA
GGTTGATCCCTCTTTTTTGCCCATTGAGGCAAAATTACAGTTGATGAATTGCTTTTGCCA
TGCATGTAGGCTAATGAAAGCTTTGCTCCTGGGCCTTCCTTAACAAAGGCTCATAATTTT
TCCACTTTCCACTAAAATAAGAACCTGTTCCACTTTTAATTAATAGTTTTACCCTCTCCT
ATTCACGACTGTATGCATAGTTTCAAATTAATTTTTTAGGTGAGGCTTGGTTATTAATAC
TGTAGAAACAACCCCTTTTGTGTTAAAGTAACAGGGAGGTAATGTTAGCCTGCAGGTTTA
TGAAGAATTTCCTCTTGTGTCATCTTACTGCTTAGCACAACTTATGACACTGCTTTGAGA
CTGAAACATTTCGTGACAGGTGGCTACTTCCCTTGAAGTCATCACATTTGTCCACTGAGC
TGCAGTGAAACTGAAAATGCAGCCactataagcactt
>NODE_195_length_815_cov_14.889570
TACATTTTTTTTTATCATAGGTGTCAAACTTTATAAGGTTGTGTGTCAATGTTGTTGCAA
AAACATCCACAATGCACAAGACATGATATGCATGTTTCTTTATTTCATAAAGAGAAATGG
TGTCTAGACAAAAAAGTCATTTATATAACACTAGCAATTGAAATGAATGAAAATGGGGTT
TGCACAATACCGTATTTACAATGGTTATTAAGTCATTTAATTAATTAGGGTCATGTAGCA
TTTAAAAATTAGGTAAGAACTCTTAGTAGAGAATAAGCAAATAACAGCTATTTCAAATTG
ACAATATTAACACAAAACAGTCATCTAGAAAAATGAGAGAAAATAAAACAACAACTTGAA
CTACAAGCTTAAGAGCTATTACATTAAAAATGATGCACCAAAATCTACTAATACAATAAT
CCATATAATCTGTGTAAAAAGCATGTAGAAAAAACACCTGATGCAGTTTGCTGATACAGT
CATTGACCAGTTATGAGAGGTATGAAGGATTTCACAGGTAGATAAGTGTGAGAAAGTCCG
CACTGGTGACTCAGGGATGGGGGCCCAGGCCCCTGCATACACTCACTTCACTTGAATGTG
AACTATGGCCTCTGCAAGTTCTAAGGCAAATATCGGAGGTGCACTTGTATCCATGTAATG
CTGACCCATCCCAAACGTTGGATTAAAGACAAGGTGAGGAAACTCATTCTTTGTTTCTTA
CACAACACCAAAAACCAGTCCAATTGAACCGAGCGATTTTTTTACATGGCAAAAATTGAT
CAAACATGACATGACACCTATTTGTAAACATATTCCATTTTTTTATGTTTTACTCAATGA
TCTCAGCCTGCGCATTCAACCAGGATACCAGATTTCCTTTTTCTTTCAGTAAAGTTGAGC
AATCTGTGAGAAAAGGCATGTTTTTTTGTTCATATTCTTTCATAGAACAACCTTTGGAg
>NODE_196_length_796_cov_9.876884
GTATGTGTCACTAGTCATAAATTGCAACTTGCCTTCAGCAGTAATCAGTTGCCAAGGAAA
CCTCAAATGGGATTATGACCTTCTGTTGTGCAGGCAAGTAAACTGTTAGAGTTGTCAACA
TCCAAGACACAAACATTAAAGATTTATGTGGGTAAACAATTTATTTTCTCATCACACTAA
ATCAGTGCATAATGTGTCTTATGTAGGAATAAAACTCTGAGTATACAAGTCGGTGCCATT
TTTTTTTCTGTAAGCAATATGAGCTTTTTTGAGGGAAATAATGCTCATTACTGTGGGGTG
AGTGATGTAATCAGTGGCCCTGCGTGACCATATAGTCAAGGAAAGGCATTAGAAGGGTAG
AAAACAAAGAAAGAAGGAGCAGAAGCAGAATGCCTGGAAGGAGGGCAGAGTGTTGGGAGG
GCGGAGATAGAGAAATGGGGGACGGTGGTATTTAGTATGCACGGCCAAGCTGCCCCATCT
GCTTAGCGCAGCAGTCCCTGTCGTATAACTGTCTACAGGCCGTGGGCCACATAAAGAATG
TCTCAGATTTGATGTAATTCCGCAAAATTAATGACAGCTTTACTCGGTATGGGCCGTGAG
GGAATGATTAGTGTTTGATCGTCCATCTGATCAGTTCCCTTGGCTGGCTGCAGAGAGATG
CTCCACTATATACCGGTATGCTGCCTATGGCAAGCACACATGCACGCACAGATACACCTA
TCCCAGAATAATTCCTGGGCCCCAATGCTCTAGTTTATGTTTGGGTTCTGGTTTCTGTTT
CCCTCAACAAAGACAACCAATATCTTGTTAAATTCTCTGTGCTGTGACACATCACATCGA
AATGAACACCTACTGATGGAATGGATGCCGGTCCCACTAGTGATGTGATTGTGTACAGGG
CATTTTTATATCAGGCTGTGCGGTatttcaagggaaagtg
>NODE_197_length_776_cov_11.203609
CATAACTCAGAGGTAATGCAGACCTGAGCACCCTTTGCCTCGTCCGTTCTTGCTCACCTC
ACTCTCTCATCGCTCCCCATTTACTCCAGCATAGGAGGAGGGACTGTTATTGTCTCAGGA
TAAAGTTAGATATTTATCATCGGAAGAGAGAAATGCACTCTTAGGGTGAGGGCCGAGTAG
GATAAGACACTGTGAGTATGTAAATTAATTGTGGTATTCATTAACTTAAACAATAAAACC
CAACACTACCAGGGAAGTGCACATACTCCTCTATTTGGCCACATTAACACTGACACACTT
AAAGATACCAATATCTGGTTCTTAGAAAGAACAGATGGACACATAAGTGCGAGGGACTCT
GGGCTTGCCAGTAGAAAGGTGGAATGAAAAGGGGAGGAGGAGGGGAGGAGTAATTGCACA
GTCCTTTGCTGAATTGTTCTGTGGATGCAAATTTAAATCCCTCCTATTATTTTAATAATC
TGCCTTTTACTGCTTGTGCTCGGATCATTTGTTTGCAAACCAGGTTATTTGGAGAGGGAG
GCTCGGGGGTAATTTCATGCTTTGGAGCATTTATATCTATAACTTAATGAGGAGAGGGCC
TGTTGTTTCCTGGTAATACACTGCTAGAGGGGAGCAAACTTTTTATTCTCCGTTTAGGGT
ACTGTTAGAGGGCAATAACGTGGGATTACTCTGATGGAATTAAGGAGCAAACTGAGGAGA
GACCTAATGCAGCTTCTGGTGATGGACCAAACTTAATACTGATGTTTTATTTAGGGTTTT
TTAGGTTCATGGGATGTACCATAGGAGATGGGCTATCCCATTTGCCCATCACAATAAGCT
TACACAGATTTCTTCAGATTTAAGCATCCTGCTGCCCCGCATGCAGCCTgctaagtgccc
tcagtttgtctttaccctta
>NODE_198_length_363_cov_3.947658
AGAGTCGCCGCCGCCGACCGCCGTACCCGGTCCCCTCCACCGGCCCGCCTTCCGCACGGC
GTCGGACACCGCCCCGCGAAAACCCCCGCCCGGCGACGCACGAGGCGCCGCGGACGAGGG
CCCCGCGAGACGGGCCGCGCACCGCGCCTCCGGCGGCGGAGAGAGGAGGGCGACGGGGCG
ACTGCTCCCCCAGCCGCGGCTCGAGCCCAGCCCCGCTTCGCACCCCAGCCCGACCGACCC
AGCCCTTAGAGCCAATCCTTATCCCGAAGTTACGGATCTGACTTGCCGACTTCCCTTACC
CGCCTTGATCTAACATGCCAGAGGCTGTTCACCTTGGAGACCTGCTGCGGATATGGGTAC
GGCCTGGCGCGAGATTTACACCATCTCCCCCGGATTTTCAAGGGCCAGCGAGAGCTCACC
GGACGCCGCCGGAACCGCGACGCTTTCCAGGGCACGGGCCCCTCTCTCGGGGCGAACCCA
TTCCAGGGCGCCCTGCCCTTCACAAAg
>NODE_199_length_336_cov_12.589286
GTAACTAGGGCATCTATATTGCCATGTTTCTGCTCAGCTCACAATTAAAACATTTTTTCC
CTCCCTTTCTCTCTTTCTCTCTCTCTCTCTCTCTCTCTCTCTCTCTCTCTCGCCGCTGTC
TTTCAAAGGCTGATGTGGAGTGCACATAATTATGCATATAAACATAGTGGCTTAATTATC
TCTCACAACATCAGTGACAATGTAATTAACAAACATTGCAAGATCAATGAGAGAAACTGC
GACCTTCAAAACATTTAACTCCTCACATTGAGGCATCGTGCGGATTTCCTATCAGTGCAA
AACCCCAGAATACTTTTCCTAGATAATTTAGATGTCGCATTAGAGCCCTCGTAAGCCAGT
CAATGGAAAAAAACCAATGAATAAAAACTATGAAAGCAATGACAGAAATGCTCATAGCGA
TGGATCAAACAGGCTTGACCATGACTTCCATTTGCAATTCTGGGTTCACTGTAAATAATg
>NODE_200_length_709_cov_10.265162
TGGGCAAGGAGGAAACATTAATATAGTAATACCAAGAGGCGCACATGTGAATTGTGAAAA
AATCAAATCAAAATATATAGTTCGACTGATGTGACCAAAACTCACTGAAACCCAAATAAA
AGTGATTTTAAAATCTGTATAGAAGAATATTTGCTTTTTTTCCCCCCACATAGCTTTTAA
ATGATCATTTTTTTCCTGCATCATAGAACATTGGGTCTGATCCACTGCATGCACATGGAG
ATGCATTTAGATCAGCCTATCTTCTCCTCCTCCTCTTCCCTCCATCGCCTTACAGCCCCC
TGTATCGGTGATAGTGGGATGGCAGGCAGGATGAAACACTTCCTCTGTGAAGCAGAACTT
TTATGTCAGGTGAAGCCAGACACATCTCATCCCCTTCAATAGCTCCTCGTCAATTTCAGG
CTTAAAATTTTATGGGATAGGATACTGTTTGATGCAGTCTACCAGCGGTCCATAACAGCA
GTCATTTATTGTGCACTGAAAAGAGGGGGAAGAAATATTATGGCGCGCCAAAAGGGGTGG
GTGGGTGTAAGGGAGGTGAGGGGAAAAGCCCATACAGTGCAGGGAAAGGAGAAAACACAG
GAGATGCTGGCAGATTGGCAGGCATGACCGCCGGCTCTCACGTGACCTCATCAGCAAACA
TGAGCGGCTGATGCCGTCTGTCAGCCAGGTGCCGGAGTAACATTTAAAAACTCACAGTAC
ATGAGCGGTGGATTTGTTAGATGGGTAACTGTGAGGCAACAGACACATAAAAAAACTACA
GAAAAATTAACTATAGGCACTAAAAATAGAAAAAATCCATGAAATCAAAGAATTTTAATG
AGTTtttgataat
>NODE_201_length_461_cov_14.555314
GCGAAGTCGCAGCTCAACAACTGGAAGGAGTACCTGGACTTTGAAATTGAAAACGGGACT
CCGGAGCGCGTGGTTGTTCTCTTTGAACGTTGCCTCATCGCCTGTGCACTCTACGAGGAG
TTTTGGATCAAGGTAACGCCACCTTAATCCTCTCTCTCACTCCTGCTACCTCCCTGCACT
TCCCCCATCAACGATGATATCACATCGACACAGTAAATCGTCCTGCACTCTCTTTGCGTG
TAACGTTGATATGTGACTGTATCTGTTGTATTAGGGGATGGCCAGCTTGCCACACAAGAT
TTGACTGCAGCATTTGCCAACTACTACGTTGCATCTTCTTCGTCTCCCACTACCTTACAG
AAACTTATCTAATTGGTTCCATGAAGGTGCTGATGGGTTTACACAGAAAATTTCTAAAAA
CGATCTTGTCAATGAAGAAATTCACTGTTTCTGCCAACTGAAAATTTTAGTTTAAAATGT
GTTGTCTCTTTTGCCTTTCTCTTTCTCCTCTGTTCTTTGTCTCTGTCCTCTCCTGCATCT
CTTCCAACTTGCTTTCTCTTTTTCACTCTGAAGTATGCAAAATATCTAGAGGGCTACAGC
ACTGA
>NODE_202_length_1994_cov_7.412738
ACTACGACCTCAGATCAGACGAGACGACCCGCTGAATTTAAGCATATTACTAAGCGGAGG
AAAAGAAACTAACAAGGATTCCCTCAGTAGCGGCGAGCGAAGAGGGAAGAGCCCAGCGCC
GAATCCCCGTCCGACGGGCGGACGCGGGAAATGTGGCGTACGGAAGACCGCTTGCCCGGT
GCCGATCGGGGGCCTGAGTCCTTCTGATCGAGGCTCAGCCCGTGGACGGTGTGAGGCCGG
TAACGGCCCCCGTCGCGCCGGGGTCCGGTCTTCTCGGAGTCGGGTTGTTTGGGAATGCAG
CCCAAAGCGGGTGGTAAACTCCATCTAAGGCTAAATACCGGCACGAGACCGATAGTCGAC
AAGTACCTTAAGGGAAAGTTGAAAAGAACTTTGAAGAGAGAGTTCAAGAGGGCGTGAAAC
CGTTAAGAGGTAAACGGGTGGGGTCCGCGCAGTCCGCCCGGGGGATTCAACTCGGCGGGC
CAGGGGCGGCCGCTCGGTGCGGGAGGATCCCCTCGTGGGACCTCTCCCCGGCGCCGGCCG
TCCCCCGCCGGGCGCATTTCCTCCGCGGCGGTGCGCCGCGACCGGCTCTGGGTCGGCCAG
GAAGGGTCCGGGGGCGAAGGTGGCTCGCGGCCTCGGCCGTGAGCTTTACAGCGACCCCCT
CGCCCGGAACTCGCCGCTTCCCGGGGCCGTGGACCGAGTACTCTCTGCGCCCTCTCTCCC
GTCCTCGCGGGCGGGAAGGGACGGGGCCCCCTCGCCCCCGGCGCGACTGTCGACCGGGGC
GGACTGTCCTCAGTGCGCCCCAACCGCGTCGCGCCGCCCAGGGCGGGGATCGGCCCACGC
TGGCGCGCAAGGGGTCAGCGGCGATGTCGGCTACCCACCCGACCCGTCTTGAAACACGGA
CCAAGGAGTCTAACGCGCGCGCGAGTCAGAGGGTGGAGCAAACCCCGAGGCGCAATGAAA
GTGAGGGCCGGCGCACGCCGGCTGAGGTGGGATCCCGGGCCCCCCGTGGGCACCCGGGCG
CACCACCGGCCCGTCTCGCCCGCCGCGTCGGGGAGGTGGAGCTTGAGCGCGCGCGATAGG
ACCCGAAAGATGGTGAACTATGCCTGGGCAGGGCGAAGCCAGAGGAAACTCTGGTGGAGG
CCCGTAGCGGTCCTGACGTGCAAATCGGTCGTCCGACCTGGGTATAGGGGCGAAAGACTA
ATCGAACCATCTAGTAGCTGGTTCCCTCCGAAGTTTCCCTCAGGATAGCTGGCGCTCAGA
GTCTCGCAGTTTTATCTGGTAAAGCGAATGATTAGAGGTCTTGGGGCCGAAACGATCTCA
ACCTATTCTCAAACTTTAAATGGGTAAGAAGCCCGGCTCGCTGGCTTGGAGCCGGGCGTG
GAATGCGAGCCGCCTAGTGGGCCACTTTTGGTAAGCAGAACTGGCGCTGCGGGATGAACC
GAACGCCGGGTTAAGGCGCCCGATGCCGACGCTCATCAGACCCCAGAAAAGGTGTTGGTT
GATATAGACAGCAGGACGGTGGCCATGGAAGTTGGAATCCGCTAAGGAGTGTGTAACAAC
TCACCTGCCGAATCAACTAGCCCTGAAAATGGATGGCGCTGGAGCGTCGGGCCCATACCC
GGCCGTCGCCGGCAACAGGAGCCGCGAGGGCTAGGCCGCGACGAGTAGGAGGGCCGCCGC
GGTGCGCACGGAAGCCTAGGGCGCGAGCCCGGGTGGAGCCGCCGCGGGTGCAGATCTTGG
TGGTAGTAGCAAATATTCAAACGAGAACTTTGAAGGCCGAAGTGGAGAAGGGTTCCATGT
GAACAGCAGTTGAACATGGGTCAGTCGGTCCTAAGGGATGGGCGAACGCCGTTCGGAAGC
GCGGGGCGATGGCCTACGTCGCCCCCGGCCGATCGAAAGGGAGTCGGGTTCAGATCCCCG
AACCTGGAGTGGCGGAGATAGGCGCCGCGAGGCGTCCAGTGCGGTAACGCAAGCGAACCC
GGAGAAGCTGGCGGGAGCCCCGGGGAGAGTTCTCTTTTCTTTGTGAAGGGCAGGGCGCCC
TGGAATGGGTTCGCCCCGAGAGAGGGGCCCGTGCCCTGGAAAGCGTCGCGGTTCCGGCGG
CGTCCGGTGAGCTCTCGCTGGCCCTTGAAAATCCGGGG
>NODE_203_length_555_cov_13.066667
AATTCAAAAAGGAGGGGGAGGGGGGGGAAAGTAACTGGAAGTCTTAACTGGTGATAATCT
GAGCACTGAAAGTTTTCCAGCTTCTCTCATTTAAAAAACACACCCTGGTGTCTTTACCTT
GTTCCAACCCCACTGGGTAACCACACACTCATTGTGTTTTCCTCAACTTGTTAAAACACC
ACATGGTACATTTGCATAGGATAACCAACATATAGCAAATCATTTGCATGCCTGAAAGTG
CACTTGAGTAACCGTAATTACACGTGACACCAATTACTCTGTTACTTTGTATTAAATTAT
AATGGAAAATTCCACTAGAGAATTGGAGCCTAATTGCATCTTAATTTGCATAATTTTGCA
TATTAATCACATCTCAGATGAATAATAAATTTCAGCCGATTTTTTTAATTTATGCATAGA
TACAAAAACAAGTTGAAAAATAATTTGTGAGTGAAAAAAAAAACAGGAACTATTACTTAG
AGCATTTGTGCTAATTTCTCTCATTACCCGACGTTCAAGCCAAAGATGTCTGTACTCTTG
ATCAACAAGAGCCGCATTTTGAAACTGAGAGTTTGTCAAAGCCTCAGCAGAGAAAAGAAA
AAGAAGAAAGAGATGGAGAAACAATTTTTGGAAAATTCCATGCATCGTTTTTTGTTGTTG
TTTTTTttttacataaactttctggctctatttaaggct
>NODE_204_length_608_cov_10.032895
CCCAAACAGAGGTGAGACATTTGTTAAAGAACCTGCTTTTTTTCTTCTTCTTCTTCCATG
AAAGCAACGTGCTGTTGTTTGGATTTCACATGATTGATGCTTGACTTAATCCAGTGCTCT
TTGCGCCTTCCCAGGAGGGTGAGGCGGTCTCTTTGTGCTTCTCTGTCCCATGTGAAGCAA
ACCAAAGCGGGAGAGTGAGGGTCATAGCTATTCGGCAGGGTACCAGATCCTTCCCACCGG
CACATCTGCATGTGAAATCGCCATTTCACCCCTCCACACTCCCTAATTGTTGCTAAAATT
ATTTGTGAAATTGCCTTCCACCAGGAGTGTTTTCCACGGCAATTGTCACACAATTTTATA
TGCACGGTGGGCCCACAGAGTTGACACACGCACCTCTTCTTTTCTGCCATATGTGCTCTT
TCTGTTCGGCTTTAATAGTAGCGCATTATTTTTTTTTCTCCACAATTACCTTTAAGCAAT
TACTCTCGTGCGTTCTGCGGGGCAAGTCAACCTGTTGTCATCAATAGCGGGTCGATCCAA
ATGTTGTAATTACCGCACAAAGCTATAGGAGCGCATTTAGATGCGCATGCTGCGCACATT
TCCTTAATTGAAAGGTTAACAAGCCAACAGCATCTTATGGCGTAACCTTCGCCACGAAGC
ACGGCTGCCTTTGCGCAGTTTGTCCATTCAGAAATCCGCAGCATcactcacttattaagg
ggccgtgattttttttttttttttttaattca
>NODE_205_length_556_cov_9.516187
CCCTACTTGTGTGTCAAGGGTGGGTGAGTAGCTCATGTCTCAAAAGTGGTGTGTGGGGGT
TTGCACACATGTTGCCAGTCCAATTTTACTGTCATTCTCTGCTTCCTGAAACTCTATGAT
AGGGAGCAGCCTGGCTACCATGGGCCTGCGAGGGTTAATCTAGCACTGAGCCAGATCACC
TCAGGGGAACCTGCCTGGAAAATGGGTTAATAAAGGTCATCCCCCAAAATAAACACTTTA
CAGAATGTTTCTCCATTCATCCCTCCTTAAAATCAACTCGCAATAAAACGGGTCTGGGTG
CAATTACTGCCGCTGCATTGGGGCATGAAATCAACCTGTCCCGTGTTCTGGCTGAGGTCT
GCTATGATCTCCACTTTTTCAGCCTATGCTGCTCCCCCTGTAGACCCTTTCCAGGAGCAG
TTGCACCCAGTTTCTCTCAGCTCCAGCATGCCAAACCTACTTAAAACAACTTTATTGATC
TGTCCAGAGGTGCAAAGCTAGACTGAAAACTAAATAAATAGAACCATTTTATGTCTACTG
AGCTTTTCTAAAAGTGCAAGTGCAGAAAGTGTATTATAGAAGAATAGAAAAGTATGTAAT
TCTTCCAAAAGTAATTCTGTAAAATCTGCTGTTGCTGAAGAAAAATAAATGGCCAAGGAG
ACTGCGACAAATGTCCTTAAATAAAAcattgctttatagg
>NODE_206_length_339_cov_1.073746
TGCACCGTCCCTGCAACAATAAACAAATTCAACTAAACGCTGTGCTACAACTAGCTTGGC
AATGCTAACATGCTTTGATTTAGATGGTTTGATTTAGACCATGTGTGCACCTAGTGACTT
CAAGCAGTTAGCATCCAGTATTTTTTCATTAGCACAAAACTCACACAGAGCTGAAGTTGT
TTGACAATGAACCAGAAGTTAATTTCAGCCGCTCAAACACTCAAAACCGCAAATGTCAAC
CTCATGGTGGTCCTAAAGGAAAAGTCAGGGCATCACCAAAGTTATGAGCATACATCACCC
TGGCAATGTCTAAACAATTTCAGGGCCAATCCATGCAGTTGATGTTGATATGTGTCACTG
TATAGGAGAAATGTTTACTGTACTCCATTAAACATCAGGGAATCAtcaaagtcatcagaa
ttcaccctctatggaccatggatatgtagaaaactgcaatatctgtgtattctccacact
ccc
>NODE_207_length_520_cov_7.175000
ACCAGTATTCAGCACTCCACAACTGACAAATTAGTGTAATGGACTAATAGGGACGGATAG
AGGGAGCGAATACAATAATATGGCTGTTTAACATAGGCTGGCTATTCTCAGGCAACCGGC
TAGTCTGGAGAAACTTACCCAGAGACGCGGTCCTCATCCTGGAGAGCGTCCGGTCCACAC
TGAGGCAGACTGAGCAACAGAGATGGTCTGTACCGGTCAAGTAACACTTACAGCCTGCAA
AGAGAGAGTCAGACGAAGCCTCGCCGTCAGTGCGATTATATGTTATGTGCAATATACTGT
CAACTCCCCAAAACCATAAAACTTACTTTAATGGCTACCACGTGACCGTTTATGGCCAGT
GAGCCTATCTGGCCGCTCTTCGGATGATTTTTACGATCTAATTCATAGACAAAACCCCCA
TTCATTTAGCACCCAAATGTCAGAGAGCCAGAATCGGCCCTAATAAAGTTTACAGCTTGA
AAAGTCGAGCCAATTCCCCGGGAATAGCTCAGGAGCCCCGTGCGCAAAGGGGACGCCCGG
CCCCTGAAGCCTGTTTAGTGGCCAAGGACCCCCACAAAGCCCCCAGCGCCTCAGCAAGGT
GAGTAAAAAAAAAACCTAAAAGCTTTCAttcgaggggacctgttgaattcaaagaggttt
aact
>NODE_208_length_701_cov_9.604850
GAAAAAGTGAAATTCCACTTCACACCCTTATGTGAATGAGAAAGGACACTACTTCAACGT
GATATTATCACACAAAAAATATGAAAAAGACCAGAAGGAGAGTTCAAAGCACAACCAAAA
GTGAAAGTCCCTCAGCCAGTGAACTTTGTGACCTGGGGGCCTTCCATGTGACCCCACCAA
TAAGAAATGCCTTAGGTAATTTGAATCAAGTGGAGGTGTGGCACTTTCAAACAGATTCGG
CTGAATAGGCCTGCTGGAGCAGCGCACTGCTCCCTGGACCAGATGTGTGGGGCTGTTTTT
TTATTAAAGGAGAAGCTGATAGTTGCAGGTGCAAGGCTGACATGAGGGCCAGCTTTGCAG
GCCTTCATAAAGGGGATATCCATTGCCTGTGTTTAATCAGAGCCAGTGGGATGGGATGGG
ATTCATTGCTCTTTGATGGAGAGCACTGTTATGAAGATGGACAGTCACTTTGCTCTCTAA
GTGAAACCATCGTTTAGCCTCAATTCCCAGAGAAAAGGGCCATTTGTTATCCACAGGGGA
GTGCAGCAGGGGTGGTTATGCTAGGTGGAGGCTGCATGCATTTTCCACACAATTACCGTG
CATAGGCATACATTTATGGTCAGAGAAAACTGACTATGCTAAAGCCAAAGTGACATACAA
TATAGACTCTGAATATCCTTCCCTCTAATACCAACAGAGCAGGAGTAAAGCCGACACACA
CAAACACGCTCACACACACCTGTGCATGATCTGTATGTGTGCCTGTGCATACATCATCAC
TCACTTGTGTTCGCCTGCTGGTGATGTATTTTCAAACACATAGTAAAACTCTTACATGTa
taaaa
>NODE_209_length_547_cov_9.422303
AAGGGCCCGCTCCTTTCTGAATTCATAAAGGCCAGCTACCATTTGTCAATTTGAATATCA
AAAGGGGCTAGCATGGGGCCCCTTGACTGTTAAAGGCACACTCCCATAGCTTCCACGAAG
CAGGTGTGTGATGATCAATTATTAAGGATCCCACTCTGGTTACTCTTAGTGGGAGGTGGA
ATTAGGGATCTGGGGGTTTGTGATGGTGGGAGAACATCTTTCTGTGTTGGACCTGGATGG
GGGAGAGACAGTGGAGAAGGGAGAGGGAATACTATTTACATAAAATTAACAGTTCAAAAG
AATGAGTTCACACACCAATCAAACTTGTTAATTGACTGTCAATGGTGTGTCCCTGAATAT
ACAACACAACTACATTATTCATCTTAGGCCTTGACAGCGAAGACAGTCCAATTTGCATGG
GCGTTCTAAACGTGATCAACAACCACAAAGCCACATGCATTTTTAATAGGCCAGAGATGG
GATCCTTTAATATTCATAAGGGTCAAACAATTGCATATGACATTAAACTTTCTATAACAA
GGTAAGTATTTTTCAAATGCTAGCCTTAGCAGTCTAAATGGCCCACAGAGAAAAGGGAGA
ATGTGCTGTCTTCCAGTAGTGAATCAATGCTACATGCTTATGTTGGTTTATGTCTGTTCA
TTTGATTCTTAATAATATTTGATATTTGCTg
>NODE_210_length_559_cov_8.284436
TAAAAAAGAAGAAGATTTTTCATCACTGCTACGGATACTGTGCTCAGATATTCAGATAAT
TGAAACACATCACATGCTAGCTCACCTTAGCAATGACAGAAGTAGGGTTTTTTTTCACTT
TGGTTGTTTCATTCTTTTTTTTTTTAGGGTGGAATAATTAAAATGGCTGTTTTATCTGAG
CTTTTAGTCATAGTGTGGCTGCACTCACTGTTGCATCTGTGTGCTGTGCCGAGATAGAGC
GTCTGTGGAGGGCCAGGGAGCAGACTCCAGAGATCCATCCATCTCAATCTGAGGCTACAG
CTGACACCTTACAAAGAGGTACAATTAATAAGGGCATTATCCAGCAGTAGGCAACAATAG
AGTCCTAACGCAGAGACACCAACCTCAGGAGGCCCGGAGAGGAGAGAAAGGGAGCGTGTG
TGTTTATGGGTGGGGGAAGGGCTGGCCAAAGTGCTTCAGATTGGGATGCATTACAACCAA
TGTCTTCAGAATGTGAATTACAATCTATTACAACTGAGCCTGCTGATAGGTGGTGCGGGC
TACTTTGTGTGATTATTTTTTACAGTTCTGCATTGAAAATGTTACATTTACAAAATACAG
TCTCGTTAAAAAAATCTGTGAAATTGTTGAATTATACAGAGATGCTTTTAGATTTGTGga
cgtgaacaaaacaacaagtttttaaaaagtgcaaaaaaaacca
>NODE_211_length_617_cov_15.875202
AGCGTCCAGAAATATTGTCACAGCGTCACTTAGTCTCAGAGTCACGGGCCAAAAAAGTTT
GTCAACCGCTGCTACACAAACCGTTCTAATTATGTAAGGTACATGGAGTTCCTGTTCTTG
ATGATTCCTAACACTGTAACTCAGACAATTAACCATGTAGAACACCAGTGTTTATTGTGT
GCTGTAAATATTCAGTCCACTGTTGTACTAATGCAGACATAAGGGTGCTTCACTATTGCT
CCAACTGCAGGAGGCAAAAAGTCACCTCAGGTCGATGGCACTCAGCCTGTAAACAGGGCT
TCCCGTAAAATCAATGATCTTCAGTAGGAGCTATCAGTCTGTGGAACAGAAATAGCCATG
GCTGTGTTGCGTCTAAGACAGGGACGTACAGTGCTGTGTGTTTGCTTGAGTGTGTGCGAG
TAGAGGAGGCTGATCACTGGCATGTCTGGGAGTATTTCTCAAAGATAGCAGAACTGAACC
ATGCAGCTTTGTCATGCATGCTGCTAGTTGACGCAAAGAGAAGACTACAGCTTACAAGTG
TCATAAATATACTTTTTTATGTGTGCTTTATGCATCAAACTAGTGCTAAAGTGAATATAT
AGAACTCTGAGCTAAAATAATCCTTGCTGATTATAATATGAGAAAACATAAATACCCAgg
aggcaagttactgattgttttagttccacagcactcaattttagtaagcattttgcacta
gcaatactggccagagaagacaaaattgatttgtttgtagt
>NODE_212_length_339_cov_7.651917
GTAAAACGAAACTTGCCAACTAATCGTCCATTTATCACAGTCTCAGTCATTTCTGGTCAC
AAAGTAATCAGAGACAGAAGCGGGCTCAGCTAGCAAAACCAGGGAGGGGAGAGAAAGTGG
TAAGCAGGGCAGAAAGGAGAGGAGTGTTGCTGAGGTTTCAGCAGGAGGCATTTTATGGTG
ACTTGGTAAGGGCCTTGTGGAGCTGCTGTGCATCTGCATGAAATGATGAGCCTGGTGTCA
GGACATGGATCATCCTTTTACACCGAGTAATGAATACAGATTGCACACCGGATAGAGAGG
CTCTGCAATCTGCTGCACCACAAATGAAACAACTGCCGTTCTAATCAAATAGTCTTTTCA
TGCCAGCGCAGCCCTCAACTTGGGCTAAATTCAATTCCAGATTCACAGATTTGTGGGTTG
GGGGTTGGGGAGACGCAGGAGGCAAGGGGGAGTTCTAAATGTTGTAATTAGAGTATTGTT
TAa
>NODE_213_length_445_cov_12.591011
CCTTCACCATCGATGGATCTTTCTTTTTTTTTGTTTTTCCCTCATTCTCCCCCCTCTGTC
TCTTGTCCTTCTCTTTTATTGCTTTGTACAGCAAAGCACCATTACTGATCCCTTCCAAAG
CACAAACTAAAAATCTATCCCGTTGTCATTTGCTGCACCGTGCCATCTATCATCGGGGGT
GCTTGGCAGCGTCTCCATACGAGAGAGGAGGTGCTGGAACAGGAGGCAGAGTCAAGGACT
TTCACGCGCAACAAAAAACTTGTCACAATTATTTATGGCTCTTGCTGGGACACATAATAG
GACACATCAAACTGCTGTTTTTTTGTGTGATGAGCGCCCTCACATCGCTGGCTCCCTTGT
CGAAGTGGGTCACAGGCATCTCTTGCCTTACACATACAATTTCCAAGACAATGGCGGAGC
ACTTGGGGAAGTGACAGTGACAAATACTGGAGCCCCCACGGAAAGCTGGGCAGGCTGTTA
CATGAGTGATTGCGCCAATAATCATGCGGAGTCGTCACGTGTCTGTGGAGCAAGAGGGAG
ATGGGCAGCAGGGGTGGCAGGGGGTGGGAAGAGACAGAGCGGGAGAGAa
>NODE_214_length_371_cov_7.401617
AAACTATCAAGAATGTCCGCTTACCCTTTTTCTTTTATTCGCTCGCCTTCTCGACTGTCT
TGAATTCGTATGTAGATATTTTAGTAAAAATTGGTGATAGCTCATGTTAACCATTGTTCA
GTCTTGACGGCTGAATGTGATTTTACGGAAACTCCCGGCGGTGTTTATATTGGGGTAGAG
GCCAACCAAACTATGCATGGGAAGGTAGGTTCATCACAACCTAATCGTAGCGCGATTGAC
TGTCGTTCCAAGGGGCCAATCAGAAGAGCGGAGCTAAGATCTTTTCCTTGGCGACATCCA
ATAGAGACTCCGGAAATTACTACTGGGGCGGGGCTATAGCGCCGTTTCTGCTGGTTGTTC
GCTCCAGTCTATATAGTTTGTACGAGCAGCAATTGTGATGCAGTCATAAGACGGCCAGGA
CGAATTTGGGGCGTATGGGAGTCACATGAAAGGAATGATGCAATGCTTGGCAACCAATTT
CTAGCTGGGGATAACACCAGCAGAATCAGAACATG
>NODE_215_length_462_cov_22.510822
AAACAAAGAGTTCTTTGAAGAACAAAGTGAAGCTGCCACATACAACGACTGCCTGGAGAC
GAATCCTATCGCCTAGATTGCATGCTTTCAAGACAGGGGAGGGAAAAGCATCCCTAACAA
CAAAATGATATAAATTACCACTGTTATGGTCTATACGGTTCAATTTAATGTGCTTGTAAT
GATAAATTATTTTGGTTATGAATCTAAAGTGGACCTGAGTGCAGTCGGAGCAGCAGGACT
GTTAGAACAATTGCAGCTGTCTCCCAGGGCTGTGGCCATTAGTCAATAAATTAGAAAGTA
ATTAGTTTCTGCTTCTGTGGCTCTATTTGAAGCGCTTCACACAGGTGTAATGAAAATTTA
TTGGAGCTGTTGATCCGGAGGAGCAAAGAAAAGTAGAGGATTTGTAGCGTGTGATTGTAA
TGTAGGATTTCCATCTGCCTTTCTCCTTTTTTTGCTTACAGTGTGACAGGTAAGGTTGGC
CATGATGACCGGTATAGTGAGGCTTTGCTTCAGTATTTCGAGGTTTGACAAAAGGCCAAT
CGACTAGCAGCTATAAATATTTTAGTGTGTCTCTTGTAGTGAGAAAACTTCCTGTTTTTA
ACATTT
>NODE_216_length_456_cov_14.535088
ATGTAAATGTTTGCTATTTTGACATCTACTAACCTTGTCTCCTCCTAATCGCCATCGCTT
CTCTTTTTCCTCCCCCCCATGAGGGAACGACTTCTTCGGTTTTGACGCATGAAAACGGCT
TTACGTGGCACAGAAGAAGTGAATGAAAGATGATGCATGCCACTTAAAATGCCTGAGGGA
GCAAGTGTAATCTAAATTGGATATAGAGGCTATTATTACACAACATTATGCGTTGTGGTG
GACTAATTGCGCGGCTGGATGAGTTAAACAGTCAGTTAATGTCGAGTGGCGGACAGGTTT
CTGGAGCGCACAAGGTCAGCTGCGCTGCTCCCAAGCCTTTAGTGGTGTACAGAAAAATGC
TTGAAGTATTCATGGGATTTTTAACCATTCTAAATCTGTGTCCTAAACCGATTAGTTGAC
ACCAATTTTTCTTTGATGTATTAGCTGAGGGCTTTTGCCACTTGGAAGCCAATTGAAATT
CAAAACAGTTTTCGCTCCAAATGCTTTGGGGAGATCTGCTGCAAATAATGGATGTAATTT
ATTTTTGACCTTGCTTTTTTTTTTTTTTTTTTCGAACGGGGGGGTTATTAAATGATTAAA
>NODE_217_length_304_cov_2.717105
GGTGTTGGGTCAGCGCTCGTTTGCATGTATTAGCTCTGGAATTGCCACAGTTATCCAAGT
AACGTTGGAGCGATCAAAGGAACCATAACTGATTTAATGAGCCATTCGCAGTTTCACTGT
ACCGGCCGTGTGTACTTAGACTTGCATGGCTTAATCTTTGAGACAAGCATATGCTACTGG
CAGGATCAACCAGGTAGCCCCAAACCACATCCGGGCAAGGCGTGCGTGCCGGCGAGCAAA
CGGCCGAACCGACGCGCGGCTCGCTCGCTCGCTCGCTCGCTCGCTCGCTGGCTCGACGCT
CGCCGGCTCTCTTCGACCCTCTCTCCCCAGGCGGGTCGGTCTGCGTGGCACCCGGTCCGG
ACCGGGCGCGAGGCGCGTCAGACGGAGCATTGCTTTGCGCCTTGAGAAACGGCCGTGTCG
TCCGGCAAAGGCggccgcagtctgagcg
>NODE_218_length_540_cov_10.474074
AGAGGTGAGAAGGATCAGAAGTTTGGTTCTGACCGATAGGAACAGCAGAAAGAGCAGGTA
TCCTTCAGCTGAAAGACGGTGACACGAGTTAAAGAAAAGCACTGATCATCTTTGAGGGAC
ATGGCATTCTCTAATTCATAACGGTGGCATGCCATCATAATAATAAGGAATAGGATCTGT
CATGGTGTCTAGCTGGTGCTTTTATTAGACCGATGGGAGGTCTCCGTGCCTCTCCTTTCT
GTGTTGTAGTAATGAAAGTTACAGCACGTTCTCGCCCAGCCAAAGGTTGGCCCTGCCTAA
TGAAAACAGATGAAGCAGAGATAAAGTGTTTGCCGACATTAAGGGACTCATTTATCACCG
TTAGCCCCCGAGCTATAGAACACCTTGGTCTGGAGCTCTCCTTTAACAGGCCCTGCCTCA
CAGCACCCCGGTGGCACACTGCAGCCTTCCAGCCACATGCACGCCTCCATCTTTACCCTT
CTTTCTCTTTCATTCGCCGCATATTTCACACCGGCGGTTTTTCGCTGTTTACATCTGTAC
ATACGCGCCGTCTCGTTCGCACGGCTTATTGAAGTTGGAGAGAGGTTTTAGTGCCAAAAA
AAaaaaagagagttttagtggaacctttatcaaatctaaaggatttggcagtccttgcgg
gacctccatcaacgcgccctcgat
>NODE_219_length_513_cov_9.668616
CTTCCATCATCCCCCCCTTTTGAAGTTATGTCCAAAAGGCTGTTATTATCTGGTATTAAT
AGATGCAGCCCCCAGGAAGACAAAATCAGCTATTGATAATTGCAAGGAGTATACGGCAGC
TACTGTATCGATCGGCGTGTCCTCCACTCCCCCTGGTACCGAGAGATAAGGAGACACACT
CTTTAGAGCAATATAATTTCTTTTGACCTATCTGCTTGCTACAGACTTATGATGAATAGC
CACAGTGGCTGAAGTCCTTTATCACCAAAGTTACCCCCTTGATATAATATTGATTCTTTA
TAACTAGCTCGCCACACAAAAATCAAACTGTCCACTTGGCCATCATCATCATCAATATCA
TCACAAAGGCGGGAGGAATGAAGATCCCTTGCGCCTCTAAAGGCGAGACTGCACAATCTC
CTCTGTAGGCCTAATCTTTATTTTGCTGATGATGAAAGGAAAGGGGAAACGAGGCGAGGT
GCCATTTAAGACGAGGTGCCATTTAATCCGGTATAGACTACGCACACGCACACACACACG
CACAGagagagagagagagagagagagagagagggttgctatacagcttctgtggaagtt
attcatctggtgtgatctttttttcccacatagaaagcttttctgtctgagtttagg
>NODE_220_length_558_cov_7.410394
CGCCAACCGTCGCAAAGAGGAAGCCTTCAGGCAGAAGTTGGCCATGGACGCCATCACCGC
ACCGACCCACGGCATCAACCCGCTGCTGTCTCACAGCTCGCCACATCACCCCCAGACCAG
CGCTTCGCCTCCCAGTAAGATGCCAGGTGGTGTTGCTTTGCATGCAGGAAATATATGCTA
ACGTGCGAAAGTAGCTCAAAGGTTGCATGATGTAGTTGTGCTCGGAGTGAAACTGCTGTC
AGAAGAGGGGCCAAGGCAGAGTTGATGTGATCAGAGAGCCGAGAGAGAGAGGGGACAAGT
GATCAATGAGCGTGAGTGAGTGAGCTGAGCAAATGCCATTGTTATTCTGATCTTTGAAAA
CACACTGAGAACAATCCACATTGTACCTGCAATCTCCACTCCAAAGTCAGCATGGAGAGG
CATGACACAAAGGGCAGCAATCCTGTGACAGGCAAGGGTCAGGCCAGGGTCAGGGAGATG
GAGGTGGGAGGCGGTGGTGGTGGTGGGGGGCAGACCGATCCAGATCGCCTCCACGTAACG
CCGTCATTTCCACATTTCCTCCTCTTCCTCCTCCCCGTGCAGGTTGCTAATGAGAGTTGC
CAAAACAAGGAGACAGCACGGAGCGATTATTGCTCTGACCATTTCACCCCGACCTGATGT
TTGCATTGAGAGTAATTAGTATtgaccgagtctacctggtgt
>NODE_221_length_510_cov_13.076470
CGTGTGTGTGTGTGCGTGCGTGTGTGTGCGTGTGTGTGGTACTGTTTGGTAGAAATGACA
CTGGCCGGCCATGTAAAAGTGTGTCTGACAAGGGGAGCGACGGAGTCAGCGCTTTTTTTT
CCTCCCTCCTCGCCCCCCGCTGTTCAATCCATCCAGCTGCTGTCACCACAGGGGAGCAGA
CAATCTATCAAGGCATCGGGATGCATTCTCCTCACCTGCGCCGCGCCTTTAATGAACAGC
CAACATGATCCCGGCTGACAAGCAGGAAATGGATGTAATAAAGATTGTTTCTGCATGCTC
TTTGCATCCCTGATAAATCACCTCGCTGTGCAACAGATACGGGAGCCACATGGAAATTTG
ATTTCACACGGCAAGGGGGAGGAAGAAGAGAGCAGTGGGGGGAAAAGAGAGCTGCTAGTG
GCAGGGTCACTCTATTTTATTCCTCCTTTTCTCCAGTGGAGCAGTGGAGCAAGATGTGTG
GGGGCTGAATAGAGGGGCTGTTTTTTTTGTTATTTTTAGTGTGTATGCTCTTACTTCCCT
CTAACACTCTGTTAAGCCTGGAACATGCCTCTGTACCTTTAAGTCTAAAACCACAACAAA
CGATGTGTGCAGATGTTCACGTAGgtgtcagtcatcataattggacatagcatt
>NODE_222_length_320_cov_4.703125
TGTGTGTGAGTGTGTGAGGGTGAGTGTGTGTGTATGTTATGTGACAGCAGACCTCGCTAA
GGACTAGCAATCACTCCATTCAGCATCTGCTGCCACACAGCTCATATTGTCATTCCCCAG
TTTAAAGGAACCTTGAGCGGCTTCAAAGATCTTTTCAAAGCCTTAATCCTAATAGGTCGC
GGTTTGTTCTGTCACATCAAAAGGGGGAGAGAGGCGGTGGGGGGAATAATGCATCGGGGC
TGGCAGAGATTCTTAAGGGTGGAAGATTGGCAGAGGATTTGCAGTACGGGGAGGACCGAA
ATCTGAAATATCGGACACAGAATGCCTGCTGTAATAGATATGAAATAGGTCTTCTCAACA
GCATGAAAGGCTGACATTTCCAGAAAGTTTGTCATGAGAAGGCCCTTTTATTCCCCTTCG
TCTATCTGCGTTTGTACTGCCACCATGTCCATAGtggaaattcg
>NODE_223_length_626_cov_5.670927
AAGATAAAATGCTGAAAGCCCATTTTGGTTATACTGTACCTGGCCTGGTCTAAGCCTCTT
AACTGCCCGGTTAATTATGTATGTGCAGAAAGAGCGAGCTTCAAAGTAAAATTACCATAT
GTCAGATGTTTAATTTCTCACTACTTGCGCAGAATTTCTGCTAATGCAGAATGTAAAATG
AAAGAGTACACCGCAGGCCCAAGTGTAAAGCATCAACAGAGCTAACCGAATGATAAAACA
TGAAGATTTACAATATATTAATTGCAAGACAGCGCATATCAAAGTGGCCGTTAACTACCT
GAGGTCAATGTCATACTGTCTAATTAACCGGGCAGCGGCTGTGTGGTCCTACATGGCTGT
GGAAGGTGGAGAGAGCAGCCGATCTCACACCCCCCCACCACCCTTTACCCACCTTTTACT
TCCTCCCATTCAGAGGCACGCACGCACTCGCTGTCTGAGTTCTTGCATAGAACACTCTGA
GACATTCCATTTGCATGCCCGCCCCATCAAGCTGGATGCACTCAGACTGGTAATAAAAGG
CATTGACCCCCTTAACCTTTATGAATTACAATTTGTGCCTGCAGCACGTCCTGTCAGAGG
CCTCAGAAAAGCAGGCACCTCAGCCGGGGTGTGTGCGTGTTGTTTTGCAGTTGTTAAGGA
GAGGGGAAAAGGTTTTTACAGCTCCTCGTCGGAGCTCCTGACAAGCAGGGAGGAGGCGGT
CTGACAGCAGAAGCAGGGTAGGGAGGGACTGCAGCGCTGCTGATGGCTCC
>NODE_224_length_690_cov_9.643478
TCCAGCAAATGAACTTTGGCAAGACCTTTTTGGATCCTTTGAACTTGCTATAGGGTCTGT
TTCTGGTCTGTCAGGGGAGGGTGCAGCGTTGTGGTCACTCTGTGGTATGGTCATCAGGCT
TTGGCCCCTTCACTGCTCTTTGCCAATGTATCTGTTTCCAAATGGGACCGAGACAGGCCT
TAGATGTACCCTGCTGAGGTCCTCTGAAACCAGAGACCCTTGAAGTGGACGTCTGCCTGT
GTCCAGTCTGCTCCCAGGAACCCTTTCAGATCCAAGGACTCCAAATGTGGCGTGCTGCAT
GAAGACATTTTGGACGTAGCCTGGTCAGTAGGGTATCTCCCTGCCCCCGACTCACCACCA
CCACCTCTACCATGCTAACCACCAGCAGCCCCTTGCAGACCAGGGAGCAGACCACCCTGG
GCTGGTCAGCAACCCCTGCTTACACCTGCCATAAAACTTAAAAGCTACAGTCTCATCCCC
CAGCTTTGAAGTGTTCAAAGCATAGCTTAGTGACCTTTGATGCGACTTTGGCTGCAACAC
ATGTTTTGCACCCATGTATAAACGCAGGCCTCTCAGTAGACAAGGCGGGATTGTTTACCT
ACATGTGCGAAACGTAAGGGCCAATGCATGGCAACCATGCATGGAGCCTCCATTTCCACA
CGTCAAGTTCCCCATGGTGGGAAACAGACGAGTCGAACCGGACACTGCTTTGAGCAAACA
TATTCAACCACCATGTGTTGAGCATTACTTAAAACACTTTCTCTGTGCGCTCAGACTGTT
CATTAGGCCATGGGCTTTCAAAatagacagacgcagcagttgagtcacttgcgt
>NODE_227_length_539_cov_15.068645
CCCTCAGTCGATGGGTGCAGCACCACAAGCCCCTCAGGTACACCCCCGATAAGAATCCGC
CCTCCACATTCACTTACACTCAGTCGATTTGTACCGTAACCCCGCTTCCCTCCTCAGGTT
TCCACAGGGTTCCCGTGACCGCAGCAGCCGCTCAAACTTAACCAAAAAAAACTACTTCCT
CCCTACACAGGCTTTTAGATTTTTATTTTGGGAAGCTGAGTCCACTGTTTCCGCTGTTAA
CATGCAATGTATCTTCTATGTATTTCTTCTGCACAGGGCCAGTAATGTGAAGTGGACATA
AAGTAAATGCTACATTGTCGAAACAAAATCCTTTGTTAAATGTTTGGATGCAGACGCCTT
GATGAAGATCTTAAATTTCCTTGGTTTGAAAGTGTTTCACATAGATGGCAGATTACCCGG
CGAACACGTCCTCCTTGATTTTTTTCACTATTTTTGTTGTTTTGTTTCTTTTTTTTCTTT
TTCTTGTAAATGCTTTTGTTTTTAGTGAGGTAATTATACATATGGTCATTCCAGCCCTGT
ATTCTACATTAAATGTGGTTAGAAGTCATGTTTATTAAACTGTAGACATTACCATGTAAA
TCATCTCAGTTTTAAAAAAAAaaaagaaagaaaaatgctcttgcctgttgtgtttttgca
ataaaacaaactgaaacctcctg
>NODE_228_length_772_cov_11.961140
ATCTAAATACTTCCTCCACTACTGCTCAGAACTCAGGATAACAAACTTACAGTTCCACTG
TCAACATCTCTTACCCTCCTACTTTCCCCCCCATTCTCTTTCCAGTTTTCTCCCTCCGAG
CTTTTGCCATCGCATCCATGTCTTTTATCACAATTTTGACCCACAGAAAGGAATTCTCAC
AAGATATCAAAACAAAAATCTATATTTAATATGAGAGCAATTACAAAGCAAAGTTGGCTG
CACAGGGCTGTTGTCACCAGAGCGCGTGTTTTTCATCAAATAGGTCATTAGACGATGATG
GATGTAAACCTATAAAGTATCTAAACTGGACCTTTTAACAAACCACGAGCAACACTATCA
TTTCTCTAATAGAACCTGCTGACCGTGTCATTCCCTCCTGCCATTTGTCATTTTTCCTTG
TGAAATAATCAATATCTGGGCGCTTTGAAATAAATAATATAAAAGTCATAGTAACCTACC
CGAGGAGCAACAAAAATAGACTTATGGAGCACTCAGAAGGCCTATATGGCCTCAGGCCAG
TGTCTGCTGCATGTTTCTAATCAATGCATAATATGAATTGTGTTTTTTAGAGCACAGACT
ACAGGATTTTAGTTTGCACCGCTTCTTTTCAAGCTTACCATCTGCTGTGTTGCTTCCACT
ATGTTGGACGGATCTCACAGTACCAGAGCAGTATGTGTTAGTGGCCAATACAATGATCTC
TGTGCAGGCCAATTATGATAAATGTCCACAAGAAGTAACGTTAAATACAAGTCTTTGTAT
TGTTTTAATGACAAATATTCAGCCCTGTATATGAGCATGGGTTAGGCAGGTTGGTAAAGA
AACTGTGAGATAcaaataataacatggtcaatcaatatttacattatgaagtgaatactc
aaatatttagcatttt
>NODE_229_length_318_cov_1.455975
TCCATCATTTGCACTGAGGGTGTCGAGTCTAACATGCAGTGAAAACAACATGGCAGTAAA
GATGTTTCATGACTCAAAAACACGGATGCAAACAACAGGAACTACATGCGAGTGAAAGGG
ACTTATGCTTTGTTTGTACATGTTAGAAATGGTATTAGTCATCATCAGTTAGGGGTAGCT
GGGCTACAAGTAGAGCCAAGCTGGGTCATCAGCATCATGCACAAGACACAGAGGGATGGA
GAGGGAGAGGCAGATGAACTACGACTGGTGTTTCATGGCAGACACAGTAACTTGTGTACA
TACCCAGAAAGAGCCTCTTAGGGAGTCTGATCTCCTCGTCCTTACTGTCTGTTGCTACAG
ACACAAAGATATATAAATAAAAAGAAAGAAAAAAAACAGGGAAAGAAAAAAAGAGTTTGG
TTTTCCTCATTTTTTCAGCAAAACTACAGATAATCCTGGATt
>NODE_230_length_796_cov_24.456030
TTTCTACATGTATGGCACATATTTATAATTTCATATGAACGTGCATCCAATTATAAAATC
CCTAATATATTTCCCCATTTTTGTGTGATCAGGATGTTTACATAAACCTTCAACTCCAAT
CTTCCCCCCAACTCACAGTAGATCTTATTTCTTAAGAAGACAGCATTTTTCTTCTTCATT
ATACAGGCACACCTTGCGTGATAAATAGTAATATTTACTGTTCTCATGCAAATCTTGACT
AAACATTGTTCATTTTCCTTGTTCCAGTAATGAATCAAACGGACACCCTGTACCAGGGAA
TACATCTCTTTTATCCTCGCTTATGAATAAGGTAAGATCCATCCATCAAACGCCTTTCAT
CCCAAGACAAATTAGCGGGACACAGAGGGGCCTGTTTGTTTTTTAATGTTTCACCGCTAA
TAAGATGAGTTTGTATCATTTAAATTTTCCAGCCATTTTTCATACAGTGTAATTTTCACT
GCACCTCTCACAAATTAATATAATGACGCAGTAGCCGGGTGCCATGCCAGATATATAGAG
ATGTTTGGTTTTTGATGAGCTGTTTTGAACTCGCCGTCCATTTTTTCTCCTCCTTTATAC
TTTTTTTTCTCCCCCTCGCCTCTCTCTACATTTATTTATAGAGTTTATAAATTATTTGAT
TAAAAAGTCAGAGGAGAAAAAACAGGACGGCGCTGCCCTCATTTTTTAACAAGTCTAAAT
GTTAGCGTATGGAAATTTAACTGTGTATATTTTTTGTGAAGATTAAAATGGACATTGTCT
CGGTCATACATCTTATCTGACTGGTACAAATGTGCCAGGTGGTTTCCATCACACACATGA
CGTAATGGCGGATCAGACTCTCATTTTTTATGTTTTTTTTACTCTCACCAACTGATCAGG
ACCCCCCCCCcctttccccgtgcatcctcaccctccacac
>NODE_231_length_445_cov_11.808989
ATTTGTCATGCTCTGTGCGGGTTTGTGTGTCTCTAGAGTCCAGGCTGTGTAGATCACCAT
TCCGCCTTATCTAATTTCATTAATGTGATCCCCTGTCCATCCCCTGACGGCTTAATAGCC
ATTATTTGTGGGTCCCTTCAAATAAAGGCTCAGCAGTAAATTGCAGTCTGTGGAAATCGA
GATATAAACGCCACCCTGCATTACTGTATAATATCTTTCCCTTTAATTAACTGAAAGCCA
TGCTGACATTTATTGGATTGCAAGTTACTTGTTAATGGCAATAAATTGCGAAACAAAAAA
AAGAATCATTGCTTATTTTACATCAATAATTTGTGGACCTTTTGCTAATGATTATTCATT
ACTCGCCTATGGGGACTGTCGTGTTTGGTGAGCTAAAGTGAATGAAGAATGTAAAGATTT
AAGTGGGCAGCATCTACTTAGTGTTATGGCTTCGGTGCCGTGCATTAAATGCCTCGCTCT
GTTGCTGTCCCTTTATCCTGTCTTGTGCATCTGGCTTTTGGTAAAGAATGTGTTCGGCAA
AATTTATTGCACTGAGAACATTCCATCAGGCTGCGTTTAAgaggaaaag
>NODE_232_length_471_cov_11.872611
AAGCATGCACATGTACAGTTAAGGAATGCAAAGGGAAAGCAACCACACAATGAGGAAAGA
AAAAAAAAAATCCACCAAGAAGCAGTAGACAATTAGCAACGATGTCAGTAAGTCGCCATG
ATTAACATTCGGATCACTGGGATGTAAATACTCAAAGAAACACATGCTGCACTCCTACAA
GCCTCCTTTCTAAGCAGCTCCGTGCAATACAGTGAATGAGCAAGGGGGTCGCGCACACCA
GGCTTGCTGACAAGCCTTTTTTATGACATTCATCAAAGCCATCTGCCATTTTCCGCTCAA
TTAATTTGTTATGGGAAGTGGGATCAATTAAGTGCGCACCGTAATGGCTTTATATCCTTG
TTTCCCTTTTATAGTCCAATATTTTCTGTGCTCCACTCTGGCATGAAAAGGCGAAATCGA
TATCCCCAGCTATTTTCCCCTCCTGTGGACTAATTTGTTTTTGCCACTCTTTTCCTGGCA
TGATAAACCGGCTGTAATGAGGGGTTAGGGCGAGGGGACAGACTAAACATAAACCCACAC
TCAAGCCAACAAGCGAAGTGGGGTCGCTTTTTTGCCAATGTGTTCGCTGAATCCAAGAGA
ACCTGATCTTAATCg
>NODE_233_length_499_cov_14.623246
AGACCCTCAAAGTGTATAATAGCTGAAGAGGAGAATACAGCAGAGGGACAGAAACATGTA
ATCAGAGAGGCTCGGAGTCTTTTTAGCCAGTGGAGCTGTCATTTGTTTTCCTTTGGTCGA
ATCCAAACAGCCCACTCGGCTCGCCGCAGCCTTGTTAGGGTTTGCATGGCACAGTGTACC
GGTGGTAATCTCCATGTGTAATATCAGCTAGGTTTCCCCCACAACAGGCCATATCTATCT
AGTTTCCTCTGTCACAGAAATAGGTTTATCTACACCCTCTTTTCACACTCCCTCTCGGAC
CCCCCCACCCCTTCCTGTGTTTGCGAAGGAAGGGGGGATATTATGCTAAGCCCCCAGCGT
TAGTTTTTATGTTGCCATAGCAGCCTTGCTCCCACAGGGTTGTGACCTCAGATGATTACA
GTACAAAGCCTATTGGGTCTTGAAAACCTCTTTGAAGATGAAAAGTCTTTGATGGTTTGT
ATTTATGCAAATCTCTCAGATATGATTTATCCAACTGAGATTGAATGGAGAGATGATTAA
AATTGCCCCTATTTTTGAAATCCTTCAATGGAGGCCCACTCTTTCAGTTTCGAGAACAAG
AGTGGTGAGTGTGGGCGCGGGGGTTATTTTGCTCTTCATTTAG
>NODE_234_length_628_cov_20.616241
TGTTCAATAAATAGACTGTAGTATCACTTTTACTGTATAAACTTCATCTTTTTTTACATG
CAGTCCATAAAATTTTCATTTGACGGAATAATTTACCCTGTTATGTATATATACAAATAG
ATATTTTCTCTTTATTCTCTTTTTTAAACTCTTCAATAAAATCTATACATTTTATACACT
ATCTCCCTCTTTTAATGGTCAATGTGCATACACATGAAGTGTCTATCCTTATAAACCGCC
AGCCAATCTTCTTTTTGCTATCCATGGTAAGTGCTCGCACGTAGGACTGGGTTGTCCTGC
ATTGGGAATTATAATGCCGCTTGTCTATTCCTCTGCAGCCCTCCTTTGTGTACCCCATGG
GGTTGCATTTGGTCTCATAAAAGTATTGCTTCAGTTGGCCATTGGGGACAGGGACCTTTT
CCATGACGGTAACTGTCTGCCCAGACATGTCTATTGCCGTCTTTTTATCCACAGCTGTCA
CCCACTGGCTAATACTGTCACACACACTGAGCTCTCCGCGCCGCGAGGGATCGGAGTGTC
GCCGCACCCTCATGGACATATTAGCAGCATCCAGATAGTTTTTGTATTCCTCCAGAAGAA
AGAGCAACGGCGGCTCCAAAGGCACTTGGTTGCTGATCATCACCCGCGAGTCGTACAGGT
CGACATCCTTGCTCTCTGAGGCGACCACAGAAGACGGGCCCCCACCTCCCTGGCTCTTAT
CAGCCCCCCGTCCCAGTTGTGCCGCCTCGCCCTCCACCTCCAGCAGCTCCTc
>NODE_235_length_874_cov_10.022883
TCACATACAGGCAGGCCCACGCTGAGACACGGCCACAGAAAACAAGCAAACAAGACAACA
ATCGACAACAATCTTTAAACACGCTTGTCATTCTCCTCTGAGAGATTTCCATTTCAGCTA
CTTAAGCGGCACATGAAAACACGACAGCCATTGCCAACGATCTCTAAACACAACTCTGGT
GTTCTCCCTCCTTGGAGAGATTACAGATTTCCAGCCATTTAGCAGAGAATGAGAGGCGTC
TGCAGATTGAGGGGATTGGTGCAGCACACATTGGTGTGTCGCAGCCTGACTGGGTTGAGC
GCAGTGTGCCATGTCATTTTTGGGCGCGCTGTTGCTCAACATCAAGAGAAATCGATGGCG
TCTCCACAGGGGCAGGGAGGCCTATGGAATAGAGGAGCTTCTCAGGTCTGTTTGAACTCA
TTTTCTTTTCTGGGCGGTTGCCCCCTCGCTCAGCCCCCTAAGGCATCTCCCTCACAGCAG
GCCCTGACAGCTTGACACATTGACAGCTGCCGCTGAATGACAACTGATTTGTACAAATTT
CAAGCCTTATAAATCTACCTGTCACAACAAGAGCATAAAAGAGCTCGGACCCAGCAGGTA
ATTCGGAAGTGGTGGGGGAAGAAGAAAAAAAGCCTGCTTCCTCCTCCTCCTCTTCCTCAC
TGCTGACAGCCCGGTCTGAGAGGGAAAAAGAAAAAGATAGGAGATAGAAAGTAAAGAAAA
GACAACATGGCTCTTTTTCATTTCCTGCCAGTATACCGTGATTCACTCCTCAGGTCCACT
TTGAATAAGAACCAGCGAAACCATTTTCTTGCCATCAGGTGATCAATTCTCTCATTTAGA
GATTATAAAGACTGAAAAAGAGTTAGTGCAATTTTGTTTAACACCAACATTAAAGAAGAC
CACCTGCTTCTCATAGGATTATCACATCAGCCTGCTTTTCAAAGCTCTCACTGGgtaaat
gagcaggctctttttacggtatttaaacactatccaatactgctgtagtgcccctacc
>NODE_236_length_1031_cov_4.178467
AGATGCAATAAAGGCTGCTTGGTTTAGTCGGCCGGGGACTGCGTCTATTTTTACACCAAG
AGAAGGTACTGCTCATGAGTGTAGAACGTCTTCGGCGGAGATTAGTATACGGATCGGGGA
TTCAACTGGAACTACTATTCGATGATCTGCATCTAGAAGTCGGAATTGTCCGCTTGTCAG
GTCTTGTGTAGGAATTATATACGAGTCAAATCCTAGGTCTTCATAGTCTGTATATTCATA
GCTTCAGTATCACTGGTGTCCTATGGCTTTAATTGTTAGGTGGGGGTCGTTGATTTCGTC
TATAAGGTAAAGGATGCGAAGGGATGGGAGTGCGATGAGGGTGAGGATAAGGGCAGGGAG
AATTGTTCAAATAATTTCAATTTCTTGCGAATCTAGAATAAATTTGTTAGTTAGTTTAGT
GGTTACTATAGCAACAATGATGTAAAGAACTAGGGTGCTGATGAGAAATACAATTATTAA
GGCGTGGTCATGGAAATGAAGAAGTTCTTCTATTACAGGGGAAGCTGCGTCTTGAAATCC
TAGTTGGGAGGGATGGGCCATTAATGCAAGACACGCGGGGGTTTAACCCACAATTCTGCC
TTGACAAGGCAGTGTTATTAGCGGTTTAACTAGTGTCTTATGAAGAAAGTGACAGAGCGG
TTATGTGACTGGCTTGAAACCAATTTATGGGGGTTCGACTCCTCCCTTTCTCGTTAGAAA
ATTAGGCAGGAATGGCTGTGTGAGTTTTGTGCTCTTGCCAAGTTTGTTGAATTTGAACAA
ATGCAGGTTCTTCAAAGGTGTGGTAGGGAGGAGGGCAGCCATGTAGTCATTCAACATTTG
TTGAGGTTAGTTCAACTCATAGAACTTCACGTTTAGCTGCGAAGGCTTCTCAGATAATGA
AGAGGAACATAATAACTGCTACTAGAGATACAAGGGATCCAATAGATGAGACTGTATTTC
ATAGGGTGTAGGCGTCTGGGTAGTCAGAATATCGTCGTGGCATGCCAGCTAGGCCAAGGA
AATGTTGCGGGAAGAAAGTGAGGTTTACTCCGTCAAACATAACcccgaagtggattttag
ttcatgtttcgtggagagtgtagcctgagaacagggggaatcagtgaacgaaagcagcga
caattgcgaagacagctcctattgagaggacgtag
>NODE_237_length_546_cov_24.051283
TCACATCACAGAACCCTACAAACGGCAATTAAAACGGATGTGCAACACTGGCTCTGTATA
GGGAGAGAGAGCGGAGAGAGAGAAAGAAAAGAGAAATGAGAGGGGACATGAGCGAGGGAG
GCCAAAAGAAAGGAAGAAAGAAAGAAAGTGAGAAAGTATGCGAGGGAAAATGTACAGCAC
CACCTCTCCTTCAAAACCAGGACTGATACTGTGTCTATTGATCTTTATAACAATAGCAGC
AAGCTGTAAAATGTTTGATGGTTTTGTACAGATCTTAGTCCCCCTCATTCATAATTACTG
CTACACATGTAGAACCAAGGGCAACTTCAGAAGGGGCGCTGTTTGAAAAGCTGCTGCCAG
ACTGTAGGGATGATGGGAAATCTCAGCGGGGCCTCACGGTAGCTCCAAGCCCTAAGGCTA
TCATTCCTCCTGCCGAACACCTGCAGCAACTTAAGTTTTACAAAGATCAAATTATGGAGC
TGATTTTAAATAAGAAATGAGACCAACCTCGTCCCTTTACTCACAAAGTTACTCTGCTTT
ATTTTGATTTCTGACTTTGATGCTGTGGCTTTCTGAGAAAAGTCAGCAGTGCTCATTTTA
CAGAAATCCAACGTCTTGTATCTTGCACAAAGTGACCTAAACTCTTTCAAGTTCAAGTTA
GGCATTAGCATTTAATGTTGACAAATgcat
>NODE_238_length_944_cov_8.549788
CAACATAAAAATATTGTGTTGAAAAAACAGGCACAAAATATGCTAGAAGCTAAAAATTGC
TAAGAACAAGCTCTTTGCATATGCTCCTATAGAAAATTGTAATTAATTTTACACGGATAA
ACATTCTGTCTCATTTGCATATAGATATAAACAATATATTTGTGCATCTGAATTCCCTGC
ACACTTGGGTCACGTGATCTGCCTAAAATCCTAAGTGGCTAAAACCAAAAATTATCATTA
TATTTCCCAGGCCATAAATCCCCCTTTTTTCTCTGACACAAAGCCTTATAAATCTGTGTC
TGATTTTTCACATTGCACATTGTTTTTAGTTAATGATTTTCATCTGTTTGTTGTTGCTGT
GATAGCGGGGAAATGTACCATATGCTCCGGCAAAAGACAAATGATTAGCAAATGAAATTC
TGGACAGCTGTCAGACTGAAAGCGTTTGGTTGATAGCATTCTGCTACCATAATTAGCTTA
AGCTTTGGGTTAATTAACTTTCTACCTGGATATGCATAATAATAGCATTCTGCAGAAAGC
CAAGGAGCTTCCAGTATATCAGCAGCAAAGGCTGGCTTTTTATTTTGTATTTCGGCAGCA
TATTTCAATTTCAAGAGGCGATTTAGCTCGGGAGCATCGTCAAATATTGTAGATTTTACT
CCCCAAGCCAGATAATTCTGAAACAATAGGGGTGTATTATGTGGCAGAAATGCCATTTCT
GAATGTAATTAAAGCGGATGAAAGCAATCACCAATTTTTAAACGCTTTTGTCTAGCATGA
GGCCTACTTGTAAAAAAAATACCCATCAAGAGGAGAAAAGAGGCAAGAGAACCCCCAAGT
CCTTATATAAGAGGCCTTTGAGACTGAAGTGAAGTACAACAGTAATTAGTCTTTTGTATG
AATTTGCCGGCCATGGTCATGATTAGTTAAGCATATGAGAGGACTGCAGGACTGCATTGC
TCTTAAGGAGGAGGGTGTTAAAGTCTATTTATCACCAGTTATCCTCACAGCtttccatta
tcactgacaacactggatggggcctgagaacagcctaattgttctgaggtggagtgtttt
tgtgtcaa
>NODE_239_length_702_cov_12.792023
CCACACACATACACACAAACAGGCCCCAGCTTCTTTCTAATTTTAAAGATAAACATCACA
GAGTGAAAATGGAATTGGAAATTAATCACAGCTATAAATTAAGTCACCTTTAGGGGTATC
CGTCTTTCTCATCCACAGAGTTACAGGTAGATAGCTGAAGTAACTCTGGGTGCAGAGCTG
CAGGATAGAGAGGAATTTGAATTATGACAAATGGCATAATATGATTTGCACACAAAGCAG
TGGTTTGGGGCTGATGTTTTTTTACAACTGTGAGCCGCAGAGAGACAGTGAATGGCGGTG
ACGGCAGTTATGTGCCACCACAATAAAGCTGCTTTCCATCGCTTTGGGCACACTTTACTG
CTGCTCTTGATATCAGTATTAAAAGTGATTTGCAGCTCCGTATGTGGCAAGGAATCAAAA
CTTAATTTAGGCAGATAAAGATGCCATTTGGGAGGGAGATAAAGTGCTGCATCATGGGAG
ATGTGTTCCCCAGCTTGCTCTCAGCTCCTCACCCTTACAGCGCCCTCAGATTTACTAGCT
CTTTTTTCCTGCTCCATAAAACAGCAAATCTGCTCGCCAGGCGACACAGGCAAATGTTAA
TGGATTCATTTGTCAAGAACCTTCCACTTATTTACAGTCCTCTTCCATTACCGTCGCTCC
TCCTGCAAGAGAAAATCCAGTGGCCAAAGTCAAAATATCGATTTGCCTGTCCATCAGCCT
GTGAGTCATCCTGTAAAACATGCCGAGCCAAAGACACTGCTGCCACCAGGAGTGTGTTTC
AACATGACAGTTACACAATCAGGGTACAAGCTTCTTTTTTTTTTTAAACCAAAGTTATGT
AACGGa
>NODE_240_length_629_cov_8.734499
AAGTAAGAGCACGCCCCGTGACAGAGATGTAACACCGCAGCTGATATCCGCTCACCTCTC
CCTGTTAACACCATGTGGTAAAGTCTATTTTATTGTGAAACGCACAGGAGCTATCCCCCT
CTCCGTACAGCGCCTCCTCTCTCAGTGGGTACAGGGGCTTAACAAAGAAAACATCACTGC
CTTTCAAAGAGCACATTTTGACCTTCCAGACAGCTAGTTGACAGGGTTCTGCTCTAGCAA
TGCAGGATTCAAACCAACTCTGATCCATAACAAATTTCCTTCCTGGCGTGGAGGGGCCTG
ATAGGTTTGTGAAAAAAGCGTCAAAAGCTAATGGCAACTCGCACGGCCGCACACTTACCT
CCACAACAAAGGCCCCCATTCACTGTTGTCATGGTGCAGGCGCCAGAGCGAATGAACTCT
TCATGCTCCATCAACAATTTAGTTAATTAGCTCATTTGTAATTGGCCGGCTTTGTTGCCT
GGATGTTAGTGGGGGGACATCAAAGGAAGAAGGTGTTTGCAGCACTGCCGATTACAGGTT
ATCACATTGCCACTCACTGAGAGTCTCTCCCTCTCTCTCTCTTTCTCTCTCTCCCTCCCT
CTCTCACTCTCTCTCTCTCTCTCTCTCTCTCTCTCTCTCTCTTTCCCTGGTTCCCTGCTC
TCACACAGAGAAGAAAAGAAAGGGAAAGCTTTAATTTGAATATTCTAATTAGATTTGTAA
TTAACTGTGAAATAACgatctgccgagtgtttttcatgggctgtaaatgtcca
>NODE_241_length_546_cov_23.957876
TTCTCCCCAGCCGCCCCCTATTTCCCCCCCTTCCCAATCAATTTCATCTGCTGCCAATGG
ACTGATACAAATACAATTTCTATTTACGCAACAGGATCAGACACAAAGCAAATAAAAGCT
GCAAGATATGGAGTCCAAAACAACATCTGCTAGTCAGACTATGCAGATTAATTGGAAGTC
TTTGTGTTGTGATTTCAGTTGAGTGCAGTTTGACTAACATCTTAACCTACTTAGTGCAAT
TAGTGCTTCATTAGAGAGGCTAACTAACTATTGCTTCTCTCCATAATGATGTGCAAGAGT
GTAGACATAAAAGTACATAATCAATGGTTTCCAATTACTCCACAAGTGCAACCACTATTT
CAAATAAACTGGATAATAATATAGAGCCATTACAAAGTCTAAGGTAGCAGAACCATTTAA
TTGCAGTGCAGTTCTTCTCAGCTCCAAGATTTTTTCACACTAATGAAGTGTCATACAAAA
AAGGCTGTATTGATTTTTTTCACCACACAGCCTCCACCACAAATATGTAATTATCCTTTT
TATATCTGGCAGGGGATTAAAGTAATCTATAGTATCTAGCCTTTGCGCTTCCCTGACAGG
GGTGTGTGTGTGggcttttacccttttcaaaatatgcagctttttgatgaatgaacttta
gacaaaatgatgttctgttctatattgttt
>NODE_242_length_312_cov_1.496795
TTAACAGTAAAGTAAATGGTGGGTTAGTGTGAGGAAGGATGTAGGAAGTAAAGCAAGTAC
AGATGAAGCAATAAGGAAATAAGGAAGAGGAAAGCCGACAGGAAGTAGAGAAGAAATTAT
CAGAAACAGATCTCATTTCTAGTTCTACATGACGCGATTGCTGGAGGATTGAGAAATGAA
AAGATCATTTAACGGTGAAATTAATGGAAATAGAAAGGAGTGGGAAAGGCAAAGAGATTG
AGGGGTGCAGCATTGATGGAACAATCGATGAATGGGATGAAAAACGGAAGAAAGATAGGA
AAGAAGGAATTCATTCGAGTTTTGGAAATTTACAAGACTGAGACAaagaaggagagaaac
aaccaagtgaggaaagatggaggatcggagataagagcagggttgggagcaacatgtttg
tattgccatggtcaaggatggatggaagaatggaga
>NODE_243_length_435_cov_15.080460
TCCAATTCAGGAAGCCCATGGCGCCCCGAGATGGCTTCAGCCACCACTCGCTGGATCGCA
GTGCCATGCGGAGCCGGGCCAACTGTCGGCTACGACGACGCTCCTCCAAGCTCAAGTTGA
AAATCCCAAACCTGTCAGATGTTAGCACCATTGACAAGTGGTCCCGGGTCATTTTCCCTA
TCACCTTTGGATTTTTCAACCTAATCTACTGGTTGTACTATGTGAATTGATGTGCATCCC
ACTAGGAATCATGGGCCATATTTTGAGAGCACATTAAATTGGCTTTGATACAGTTCCAAA
ATATGTATACACATATACAAGTTGAACATATGTATATGCATATTTCTATATATTATATTT
ATATATACACGTGTGAAATCTGAAGGACCTTTCTGCTGTACAAAGTATTAATAGGATGAC
TTGAATGTTTAAGAATAATTGTGAGAGAAGAATTTCAAGGCTTTGAGTTTCTTTTTCCTC
CTGAAACAGACAAACAAACAAACAAACAAACAAACAAACACGAGATCCCACCAGGGGTTT
TTGGAACTAAAGActgcatgatatttttgctataaaaaa
>NODE_244_length_558_cov_8.421147
CACGCTCAAAATAAAATAAAGACTTTCAGATGCAAACAAGCCAAAACATATGTTCCCACA
GTCGCACCATCACTGCATCAAATTCAGTTTTTGCTGAGTATGTTAGTGAGGAGCAGAGGA
GATAAATGCACATAGAAAACATACACCTCTTTGAGCGGTTGTCCTTTTATTGTGAGATAT
GCGTGTTCGCCTGCAACACACATTTCAAGTGTTGTTGGCATACTGCTCATCGTCCTGCGC
CTGATTTGACATGGCTTAAATAACTATCTTCCTGCCAGTGATTGGCATTCACACAAGAAG
GGGTGAGTGGGACTGGGGAGCAGATGGTGACATTCCACATGACCAAACTGATCAATCAGC
ATGCTGGGACGCAGGTGCAGCACAGGCGGGCAGCACCACACCATCTATTTCACCATCTAC
GGGGCACAAACACATGGGCACCAATCGTGGCACCCTGAGGGTCTGCATGCTCCTCCGTCC
CGCTGCGCCAAGGTTGATGACATCAGAGTTTCCCATCCGCTCTTCCACAAGACGCCAAGA
AAAAGGAGGGAAAAAAAGCCCTGTATAAAATCTGCAATAACAGCCCGGCCTGGGAAAAGG
TTGTGTAAGTGACGTCAAAGCCAGGGACTCCCATGTTTCACCCTGATACTAAACTGATAA
GGAagaaagaggacgaaagcaccttcacatttcagcctgacc
>NODE_253_length_602_cov_6.239202
AGAGCTCAGTCTTACTTGGTTGTTGTTCAGTGCTGCTGGTAATTCAGATATCTTATCCTT
TGTCACGCTTGGCATCTTACACATACTTTTGGGCTTTTACAACATATTGAATGAGCTTTC
TGTAGCTTAAATACACATACACACTAATGTTTAGCTAAACACATTTTGCCCTCCTGCCCC
TTCCTCTGTCTCTTTCTCTCTCTTCCTCGTTTTCCCTCTCTCCCTCCAGCAGATAAAGCC
AATCTTGGGGCTGGCTCCTGCCACAAAACGTTCTGTAATAGTCTAATTGTGGCTAATGGT
TTGTGCAGCTAATTAAAGTGTATGAATTACAATAATCAGTCAGCCGCATGGAGGCCATGC
CGCCTCACGCTGTTCCTCCAAGCGTGGAAGGCCAAGACCAAAGCAGGGGGAGTGTACTTG
GGGGTTGGGTACTAAAGGAAAAGGTGAGATGAAAGTGATGAAGAGGAGGGGAGACAAACG
CTTGAAACAAAATCCCAAAGCCGTTTGACTGCATCAACATGAGTTTCTGTACCAGAGACG
GAGCAAGGACGGACACGAGGGATGTAGCAAGCAGAAAAGAAAACAGGACATAAAAATGGA
TTTTACATGTTTCAGTCCAGGACACAGGTTGTTttttttatgcttatgcataaatgctaa
tgcttatgcaacagagaatatccaaaacaggaaactgacatggtgcaaaactgtgattgc
aaattatggttgcactattttcttat
>NODE_254_length_715_cov_16.632168
AAAAGTTTGTTTATATATGCATGTATATATGTATATACATATATGTATGTATATATATAT
AAACACATTTTTATAGCTACAGCACCTTTTCCCATGGGGCAACAGTGTCAATACCTCGCA
CATGGTACATGGCCGTGCCAAAGAAAAAAAGAAATAAAAACAATATATTGGTCAGGATAT
TTATCTTTTTTTCCCTAAAATTGGCATTTGACATGATGATATTCTATTGCCGTCTGGGGG
AGGGAAGGGACAAAGGTTCTTCTTTTGAGTTTATATTCAAGTTTTCTCCTTTTTTCGTGT
ATAATTTCTTCTTTTCCTGTTTAAAAAGAGTTCACACTTTTGTGATTTGCGTGTGCTGCT
CTTCATCAAAAGGTTCATTTTCCGGATCAGAGTCAGTGGTGTCAGAGTATCGATAATGGT
CTGGCTCATTGTCGCTAACGTCCGGGGTGACGGATGTTGAAGTGCTAGCCTCAGAATTCG
AAGGCTCCTCCACGGTTTTCGTAAAATACAACTTCACCTGGAAATGAAGACAACGAGCTT
CAGTGAGTGTCATGAGGTAATCAGAAACACAATCATCATTGGTCATTTGGATTATCTTCT
TAGTTAAAAACTAACAGTAAAGCAGTAAAGTTTTTTAACAACAGTATTTCCAATATAATA
ATATCTCACTTGGATCTTAATCCCGACTGCTTCTTTCACTGCTTACCTTGAAGTTTGGCG
AGAAGTAGCGGTTAGCTTTGTCTTTGTTGGCCTTGTCCAAGTCATTCTTCGtgagcgtca
ggatgaggtagtccctgtcgctttccctgccgctttccctgcagctgtccctgcactcgg
cgctctgcggcgggccctg
>NODE_255_length_530_cov_12.330189
TGTTTTTCGCACACACACAAACAGACATAAGCACGCGCAAACACACACATGCAGTGACAG
CCACGGCCAATCGATTTGCCACGCTCTCTCTCTCTCCACAATGCTGACGATGCTCGAGTG
GACGGGCTCCTGGTTGCTTGGTTCACAGAAAAGGGTCCCTCAAATGAATGTATTTTTACC
TCTTGCAGGACAATGTCGGATAGGGAAGTAAATAATTAAAGGAAAGGGACCCTTTTTGAC
TGCATCAACCCTGCCACTGCTGGTAAGCTCTACTATCCATTGTGACTCCATTTTTGCCCG
TCCTGCTAAGGATGACCTTTTTTATTTTTTCTTTTCTTTTTTTTTTAAATTTTTGTTTTG
TTTTACACACATGTGCCCTCCCTGCATGGAAACCCTTCACATTAAAGGCACCGAGTGTTT
GCATATTTTTTTCCTCATTTGATTTAAGTGCTGACCTGGTATGAGAGGAGCAGGCCTTGT
GTATGTCGTATCTGACTCTGGTCATTGGTTGCTTAAGTTTCCTTTCTGTGTTATGCAGTG
TTATTGTGACAAGTGTACCGTGGGTCCCCGCTGTCTTAGCCTTCCTTGGCAACTGTGAAA
TTGGAGCGAAAAAGGCATTGAATTTGATTTTCAAGCCCATTTCACTTTGCATCCTTTAGC
ATGGCTTtgtgtgc
>NODE_256_length_571_cov_4.115587
ATCCAGGAACAGCCTGATATGAGCTGGCGAAACTCGGGTAGAAGGCAAACTCTTTCGCCC
TGGTAGACAGTTCTTCCGTGGGCAGCGCTGTGCTGGGCTCGGCATATTTCTCTGCGGGAT
GGTACGAGCAGGGCTTCTGCTGCAAGTTCACGTTGTGCGAATGAGATAATCTACAGCCGT
AATATGGGTTTCCAAAGGGATAACCGTAACTCAAAGATGCGCTGGATGAAGTCTGAGGAG
CGGGACACTGCCGGCCGGTGTCTGGAGAGGAAATATCCGAGTACACGGAGCCCTGGTGGG
TCGCTATGGTGCCAGAATGTCGTCCCAGCGCGGGGTGCGACATCAGGTCCCTGCAGTGGG
TCGCAGGGCAATTACCGCTCAGTCCCTCCATTGTTTGGCTTTTATTCTGGTTGTTTTCAT
TCGGGCTTTTTTCATAAACGTACATCAAGGTGTCCGCCCAGCGTGGATGCAGAACCAGCG
AAGTCGTCATATCACGGGCTGCCGATGCTTTTTAAAAGTCGACTACTCCAAGACGGACAC
CTCATTTCCAACTACATTTTACACCACGCGCATGCGCACACGAGGCCCCTGTGTGTCCAC
TTCATTAAGAATCTGGCACGTGATACGCTAACAAGTCCTACGAGATTGGGCTTGCGAGCA
GGGGCAGAGCAGCCCTTTAAAGACCCACTGCCTCACATGCCACCGtgttttcctg
>NODE_257_length_342_cov_1.985380
TAATAGATATATTCCCCGCTGATATCATTCCGCACGTCACAAGAGGTGATTTATGCTCAA
TAATGGGGAAAATGTTTCTTCAATCACACAGGTGTTTCACACCACGCCTCAGTGCACAAT
GTTATCTCTAGCCCAACCAGAAAAAACAGATGTCCAGTCTCTCCCTATAGTGCGAGATCC
TGCTCCCACCGGGCATGCACAAAGTCACCCAGTCAACCACGCATTAAAGAGAGGCAGCTG
CCAGAGCATTAGTGTCCAAACCCTAAGTAGAGAGGCAGACATAAACAAGCATGACAGTTG
GTTTTTGGGATGCGAGGAACACTGATTGACAGTGCTCTGTCAGCCGGATTAGAGACGTTC
ATTTCGTCCTGAACTCAATTATATTTTACAAAGGCTGACATCCCCAGTTAATTGCAGCCT
TTCCACATGAGGGAATTATTTGCACTTCTCAATTCCCTGGCcatgtgtactctgttccgc
atgtac
>NODE_258_length_463_cov_31.395248
TAAGGGCAACATCTATCAGTTCAATTTTTGCCAAGCATGTGTTTCATATTTGGCTGAAGG
GGTGGGTTTTCATCGAATGACATTTAATTTATCACGCCTTGGAGGAAATGATTAACTACA
TCAGGGCCTTAGTTTTAAACTGCTGTTTAATTAATGTTCTATGAATATACTGTATGAGTA
ATCCACTTGCCAACTCACTATGTGACAATAAAACAAACAGACCCACAAAACCCAATTATG
TTCTATATTCAAAGTAAATACTCATAGAGAAATGGGAAATTTATCTTCCTTGTTCATATG
TAGCAATAGAGAATGAGTAGGAAAAATAATAATGCAAAACATTTCCACTTAAAAGGTGCA
GTACAAGAGAGAGCATGCATGATGAAATTAAGTTTAGTTAACAAAATAAAGTAAAGAAAC
ATAACTATTGTATTACCAGTTTGTGCCATAAATTTAGCAGACTCAGCTTGCTCCTGCAGG
GCCTTTGTGTCATGAACTGATCTTGGCCGCTGACTTTTTACTGTATGCTCTCCGATCATT
CCATATTCTATGGGACAAAATAGAGGTTCATATGAAAGCTAGGCTTAAACATGATCTTCT
GAGAACA
>NODE_259_length_296_cov_1.831081
AGTAAATGAAGAAGAAATTAAATGTAAGGGAAGAAGGTTCGAATGAAACAAGAAAGGAGG
AGAGACAGTGTTGTAAAAAGAAGTCAGAGCTTTAAAATAAAGATGAAAAAGAAGTTCAAA
AGGACAGAAATAAGGGAAAAGAGGATGGAAAGAAGAAATCAAAGCTTTAGAGTACAGATG
GAACACAAGAAAGAAGAAAGTAAGAAAAAAATAGAGGAAACCTGTAAATCAAAAAGATTA
AAATGTGAGGAAGAAGGTTGGAATCAAATATGTGAGAAAGGACAGAAAAGGAGGACGAAG
GAAAGCTGAAGTTACAATGCAGTACGATGGAAAGCATGAAGGACAAACAGAAAACCACAA
GAGGGAAAAGAGAAAAGAAAAATAAGGAAAAGTACGTAAGAAGGAGGATCGAATGTGAGT
GAGGATGGAATAAAAACAGg
>NODE_260_length_525_cov_12.687619
TGCTGTAGCAAACATGAGCTCCACATAAACCGAGGTGGCTTTAACATAAAGGCCAGAATC
ACTGGGCAACATTTCACAGACTAGTGGTCAGGGGTGCGTTCAATGGTCAAAGCCTAAGAT
CCAAGTAGCGGTAATTTCACTAAAAGCTTTTTAGGGCCTTGAAGAACACGCTTTACCCAT
TGAACGTAGCTCCTCTTCCCTATGTAGGAGATGGAGGGTGGAAAGAAATCTTACCCATCA
TACAAACCCATTATACCAACCATATACTGAGCTGTGGTAGTAGGGTGTAGATGTATCATA
ACCATCATCATCTGCCAGCCAGCTCTGGCCAATAGCCATCACAGATTGGCGGCTGCAGTG
GCAATGAGAACAACACACAGTTAATATACTGTTTAGCCCCACATCGCCCCTCAGTTCATC
CCCTGCTGTGACTACAAACTGTGATTCAGCAACTCTGGTCTTGAAGAGCTGATTGCACTT
ATATACCAGAATGGTGTTATTGTGCTAGATGGCACCATTCAGTTGTCCAAAGAGACAGTA
CTGTGGCAGTATTCACTGTGGCATCACCACCAGCTTCACATATCTCTCTACTGTGGTGAA
GCTGAACTAATCTCACCATGACCAGGGTTGAAGACCACCGATaaaaacgttaacaacctc
ggtacctag
>NODE_261_length_145_cov_22.379311
TGGTCAAACACCCATTCCTCATCACCATTTTGACACTTCAAATCCATTTTTAGATGTAAC
CTCGGGTATGGTGAAAGACCCAGCGGACGTCTTGGACAGGCAAAAATGCCTTGACGCTCT
GGCTGCTCTGCGCCACGCTAAGTGGTTCCAGGTTCGGAACATCATTTTACTTTCTTATTG
TAGCCTTATGAGATGCATTATTTATTTGTTTATTCATTCATTTGTGTTTTTACACATTTA
GTTTTCATTTTTTTTTAATCAAGAGGAAAACTATTACTATTCGAAGCAA
>NODE_262_length_379_cov_11.343008
GGAAAGGGAGAGAGACAGAGAGGGAGGGAGAGGAAGAGAGATGCAATGAGGCAAGGCTAC
AGGGATGAACGCAAAGCGTCTCTCTCCCTTCATTTTTTCAATATCCCCTCCTCATGAAAT
TTCATTTGGATTGTAAATGTTCAGTAATTTACCATCATAAATGTGTAATGGGCCCCTGAA
TCCAATGACATTGTGCTGGCTAATCAACTCATTTGAAAATGAATATAGATCTATTAAAGG
GAACTCAGCATTTCCCCTTTGTTGAGACTGGCATGCTGTCAAACATGGGAACACTTCCTA
AAAGGGGGCTTCTGGAGCGAGGGATCCTCATCGAGCATTGGGGGAAAATAATCCACTCAT
CAGATGTTTTGATCTTAAATAGAGATGATGACTTGAGATTAAGTGCTTGAGCTAAATTCT
GATTTGTTTTGTCATTAGAAAACTGACGTGTAATCGACGTGAGAGAAATGGGGCTCATTT
AAAACCTCATTCAAAAAACCAAAGTGGGGACgagaacttaatg
>NODE_263_length_916_cov_11.371179
GGAGGGAGGCATCAGGGGAGAAGCAAAAGATGAAGAGAATGAGCGTGCCGCTTAGGAAAT
GTCACACTGGGAAGATTTGCAGGTTTTGATCCTAGCAAATTAATGCAAAACCCCAGTGCA
AGTATTTGATTTGGGAAAACTTTGGGAGCAGACTTGTCTCTTAATAATAATTATTGGGTT
TACATTAATTTCCTCCCCTATTCTCTTCCACAGGAGAGCTGATCACCACTGCTTGTGAGC
TGGGGGTAAGTATTAGCTGTATTGTTTAATCAATTCACTCATTAACTCTTATAAGCATTA
AGGAAGTTTAATTAAGCATGGGCAGAAAGCAGATTAATTTACTTTCAGTCCACAGGTTTT
TCCCCTTCTTTTCTATACACTTATTTTACTAAGTTGCAAGTAGAGAATGCTATAATTTGC
AACCCGTTTTTCAAATCCAATTAAAGTCAATGGTAAGGCGATGGCTTTTGTAGGCTTTGC
CTTATGTACGGTATAAGGCTTATTATATCCACCCCTCTTTTTTGTGTGTGTGTGTAAGCC
GCGAAGAATGAACTAAATCGGGTTAACAGTTATAATAAGTTTTATTATTTAATAAAGTTT
ATTACGCCGCTGTGATCCTTTTAGGGAGGCTGTGTCGGTGTCACTATGCCAGTAATCCTG
CCGTTAGTGCTGCAGTCCGTGTGGCCTGCCTGTCTGCCTTTCAGGCCTCCCCAGGGCCTC
GCAGGCCATCCCTGGGCCCCAGGCTGCTGGCCCCCCTTTCTGATCCCCAGAGCTCCAGAG
TTCTGCTTCCCTTTGCTCCCTGTGCCCTGTATCCCTCAGCTGTCCTGTAGCTTCATGTCT
GTCCACTCCTGTCGGCCGCACAGTCCTTCTGCATGCTCGTTTTAGCAGAGTTACCTATCT
GTCTGATGCTAACATtgagttcaccacactgtcttttatcaaactatctgcttgagtttt
tctttagtttttttatttgctatttttcatttgctccttgacttattatgacatagactt
tccatccccaccttcttgcttaaatttgagtgaagttgtt
>NODE_264_length_567_cov_14.342152
ATTCAGCCTGGCATCCCTGAAGCTCAAGGGTTCCCCACTGTACATATGTAGGTATGTCAA
GTTTGTGCGCATGTATAGGATGTATGAGGATATGTAACTAAGCCCTCTCTCTTCTGGGGG
GGTTGTTTTACCTGTTGTGGATCTGAGAGTTGAAGTGACAGTGGAGGATGTCATTGAAGG
CAAGCAGTCGTCATCTTGGGAATAACCAGCCTGAATTGCACGGAGGTAACTGTGGCTTCG
AGTGCGGAACGAACCAGGCAGGTCCAAGGCCTCCATGGCCTGGGATTCTACTTCACTAAA
AACGGACTCGCAAACTGACTCAAACTGGCCATTGATCTCAGTCTCACTCACCTGAGAGAC
AAAAACAGGAATAGCAGTCCTTAATTTTTCCTCTTCCTTTCTCTTTCTCACTTTGATTCT
TCCCCTTTGCACAGCAAATATGAAGGAGTGTTAGCATAAGGGAATGCCAGTGTCATTTTC
GACCTTAAACTGAATAAATGTCAGATCAAATGAAAAAAATGCAGATGACAACAAAAAAAC
AATCAGAAATATAGATATGCAGTTTGTGTTATAAAGCATTCAATTAACCACAACCCCCAA
AACAAAGATAGACTGTATGCTGGACATTACTAGATGGGAAACAGGAAGAACACACAGCAT
TCGTAATTCTTTATCTTGTAATTCTAGCAGGTGTCTTAGAAataggctaaa
>NODE_265_length_459_cov_10.204793
AACAGAACTGCCCCGATTTAACACCACCCCCCTAACTGAAGCTCTGTGCAAAGTTATAAA
GTTGCAGCCATGGAGGAGCTTGAGCGCCAGCTAGTGGTAGTGGAGTTTCACTGCCAAGAC
AGTCCTCACCAAACACATTAATCATGACCAGGGGAGTGTAAAATTCAATCGGCTCCTTCC
ATCCATTTCATGTGAAGCAGACTGAAGGCCGGCCTTGTAGTGCCTGAGAAAGGAAGGATG
AAAAAAGGGGGAAAAAAGAAAAAGGAGCTCCCTACACTTCATCAGAACCCCTACTTCATA
ACAAATGGAGTGTCTCTCTGGCGGAGGAGTGCCATCAGAAACACGCGTTCTCTCTATCCA
TTTAATTCCGGCAGTGGAGGAAGGGTCAGGGAGGGAGCAGTGGGTGCGTGTTCTGCTCTC
CGCTCGCCGCTTCCCCAGTCACACAGTAAACTACCTTTTAGGAATTGTTTCTCAATAAGA
AATGATCAGTCCATTTATCTGCACCAGGCGGGCCTGTCTCCTCACCCAGACCTCCAATAT
TTTTCGTTTGACCTGATCAGGGCTATAAACTAGACCGAGACACTTTCAATTTGTCACCCG
AGG
>NODE_266_length_917_cov_9.263904
TGTCCCTTTTAAAACAAACCCAGCGCCTGTCAATCACGGCGCATTCCACCCAATCCCAAA
GCTCCCTTTTTAAAAGCAGGTTTGCCTGCTGTGCTTTTATATTGCACCATGGCCTGTTTC
GAAGCATTTTTACTACCACGGTTATTGCCACAAATCAAGAGGGCAAAGTGAACGGCATGG
GACTCACACCAACTTTAACGAAATTGAGTCTGGTTCCTACTTCTGCGAAGTTCACGGCCA
AGAATTTCACATGCAGATGATATACAACAAGGAAAATGGGAAACAGAATTTCTAGGTGTA
TCCTGGGTGCTGAATTGGTTTGATTTTGCAAACTCATAGCCAAACTCACAACAAAACATG
ACAAGCCTTTCGAGGTTTAGTGGCTGCCCTCTCTCTTGCGTCAACCCCGGGGAGAGCAAT
ACTGAACCCAGCGTGGTGCTGCCACCTTTGGCAGGAGAGCACATGGGACACCCCACTGGC
AGTTCCTTAAAACTCTGCCCCTCGCACAATTTGCGAGACTACCCTGAGACGAGGTCCAGT
GCATATGTTGACCATTCGGTTCCCAATTTTTCAGACTCTGGATACCCCAGTCACCGTTTA
GAGCACAGCCCTAGGGGCATTATCATTGGAGCCAATCTTTCTGGAGCCGGCATGCCACCC
GTCACTGATCAACTGGCATCAAGAGCTAACCAACATGGCGGGATTGGAAGGTATCGTGAC
TTCCCTGGCTGCAGAGACAACAGAAGCCATACTTTTTTCACAAGTTATCAGGAGCAGGCC
CACGCCTCCGCCGACGCATCCCGAGAGCTCGGCAGCCAGATGATGCTGGGGCTACCTGGC
GACCTCCTCACCCGGACTCACCCCTATGGCCAAGCCATCAGCCCCAAGGGAAACAGCCAG
CAGCTTGTCACACAGTTCCTGGGTCTGTACAAACCCCTGAACATGGCAATTCAGCGTGGA
GGAGGCGACGCTTTCCTCAGGTGCTCTAAGCAGACAGTCAAGCATGAGCTGGTGTGCAAG
TGGAGTGACGGCCAAGAGGGggctgggaagctgccttgctc
>NODE_267_length_674_cov_14.442137
ACACACACTCACATGTGAAATGAGGTTGTAAGGTTGTGCACAAAAGAAGGCAGAGCACAA
TAGGAGAAACATGCAGCCTCGGATGTCACATAATGTATGAGAATACTCTGTTTTTCAAAC
AGTGACCCCTAAGATGTATGTCCTGGAATCTACGGGCAGCTTTTACGATCAGAAAATATA
AAAAAGGACATGGCAACTCCTAGAGAAGTCCGTCATCACTTCAAATTCTGCTCTCTGTCC
GCTTTAATAACCCAGACTATGAGATAAAGCATATTTTTTTTAAAGTGCCACTTTATTACA
AAAGTATAAACTTGACTGACATTTCATGAATAGTAATCTTGATATAAAACATTACAATCT
TTTGCACTTAGCACTTAATTACACGCTTTTGAGTACAAGACCCTGTAGTCTGAATAGCAA
ACACACAACATTAGCTGCCACATTTAACTTAGCAGGGCTTTCCAAGAACACACCGTAGCT
TCATGGCTTCAAAAAACAAGAAACAGAATACACTGAAATTTTTACATTGCAGCTTGTTTG
CAGTTTTGTGTCACAAGATAAGTCATTCCAAAACACAATTGAACATAATAGAAAAAGATA
GATTTTCTTGACACTGATGATATATTTATTATTTCTTTCTCTTTTGTCATGTACATACAC
GTTGCATCAACATACAGTATAATCACATTGTTTGCTGGGGACATTTGGTCAAATGAGATC
GTCGCTATTGTTCAGGATTCGGATGTAATTTGTGTGTGTTATCCTCAGGGTGATGCTCTG
CTGCTTAGCGaaccgtttgcttcacatttttgacattt
>NODE_268_length_618_cov_6.796116
TGTGTTACTCAATGAGAGTATGACAATGTGAGAATTCATTGTGAATTAATCTGTTAATTC
AGAGCACTTAAGATCGGCAACGTGGACTTGACTTTTAAAGGCTTAACGTGTCCGGTTGCA
ACTATTCTGGTTAAATACAAAACAAGAATTTATTCATGTTTAAGCTCTATGTTAAAGGTT
CAATCTAATGTGCAACTATTTGTATGGCTCTTAATTGGAATGCATTTCAGAATGTGTAAA
CTTTAACCCAATCAGGTACAGACGATTGTTGGTTTTCATCTCAGTCTGTGAGACTGATTG
GTTCTGTGCATGTACGTGTCTGTGGCTCTACTTCCAGCGAGCATACTGTGTGTGTGTCTT
AATATGTGAATGTGTGTGTCTGTCGGTCAGTCAGAGCGCCAGCAGCGAAGGCGAGTTCAG
GGAATCAGATGACTGCTCGCTACTGCTGTTCCGCTGGTTGGCACTGACCCCGCAGGCTCC
CTCTGGGTAGGTGAACACAAATGAAGATGTGTATGAGGTGTTGTAGCTGCCAATGGCCAC
ATCGTCATGGTTAACACCACCACCACTGTCGCTGGCCATAAGGCATGGCCCACCAGGTGC
TGGCTCACTTGAGCCATAGAAAGAACTAGAAAACTCTACCTCCTGCATTAATCCGGGCTG
AGGCTGAGGCTGCGGCTGGACTTGCTGCTGCTGAACCGGAGGCTGGGACTGTGTGGAGGC
CGGATGGGCTGTGTAGGCAGGAGGCAGATAGAAAGAGTcttc
>NODE_269_length_382_cov_14.746074
CAGAGTGCCAGTCTCTGAACTCCCCTCATCAGCCCTTTGTTCCTGGCTGTTTCATGTTTT
TTGGGGAGTTGAATGGCGTAGCTGTGTATGGGATACTTTTGAGCGAGTGGTTTAGAGAGA
CAGCTAGAGCAGGAATTTTCCAGTGCAATACATTATGAAGATTTCACTTTCTGCCTTTGA
TTCTGCACTGACAGTTATCCTTCAGCCCTCCTTTAAAGTCCCACTTTCAATCCCTAATGG
CTGTCATGTCGCTGCGCTCTCTGGACTCTTACTCAAAGTGTCATTGGCATAATGGTCGGC
AGCCGTTGGCCTCTTTTGATCATCCATGCTGTGTGCGAGAGCAACTGGAGCTGAAACACT
GAGGTGTATGAGGTGTCTGTGTGTGCGTGCGCTGCTTGCGCCTCTGCTCGGCTGCCACTC
CCAGGCAGAGCTCCACGACCGGAAATCTAAAATTCACTTTCAAATAGTTTTCCTCCTGTT
CTTGGTGCCTAATAGCCAGGCAGTGGAAAGTGTGTGTGTGTGTGTg
>NODE_270_length_857_cov_11.144691
TTCGTATGGGATTGCACAGTTTTGCATGTAGCTAAATTCTGGGCTCAATGACTTTAACCC
ACTGCCACTCCTCTAAACCCATCACAGTCTTGCTAGTATTGGAGCTTGGCAATGATTTTC
AGAATGTCATATTAGGGGGGGATGCCTGCTGTCCCCACAGCAGTGGTAGTGTTAGTCAGT
TGATATTGCATATTTGGTTGTTGATGCAGATTGCGCTGCAACAGATAAAGTCAATTCCAG
GAAGCAACCTTTTTCACCAAAGTCAAGCATAGCTGTAAGACTTCTCTGCTATCTGAAAAA
TAGGTTTGAATTGCATGCAATTTGTGGCAGGCAGAGCACTCCAATGGAGGGAGGCTATTA
GTGAAATGCCTTGCCACTGTCTCTTTAAATGCCAATAAATTCCCATCATTACAGAATCTG
GCAGTTTTCCTCCCTGTCTGCAGCCTGGGTCTTTATCTCGCTCTGCCTCAGTCTCTGAGC
ATGTAGATCTGGCCCAGTTAGATTGTCATACTTAACAAACATTAATGATTAATTTCCTCC
ACTGAGTCAAATGGGGCTAAAGGGATGACTCGATTCATCTTATCGCACCACAAATTAGCA
TTTCCCCATATTCTCCAGCATCAACTGTGCATTAAAATTCCACATTTACCATTCTGGGCA
CTGGCAGCTGTGGTGAAAGAGCCAAGGAGATCTTCCTCCTATGTTGCTGGAGATTCTGAT
TACTTCTGTGTTATACAAAGAATAATTAATTCTGCCACTTTCTGCCTGTTACTGTACATG
TCTGACTGATCTGAGTGAAATTACTCACTGAGGGGTTATTTAAAAGGTCAAGGTGGGTTT
TTTTTATTTGCTATGTTAAGTCCTGGTCATGCAGTACTTTGCTTTCATTCTTTACTTCCA
CTGTGATAAAATGTTCATGTACGCATTATAATTCCTGTATTTTGAGGGGATCGGTGCAGA
AGAGTGCAAACattcacattgagctgcgcttggtgtatcct
>NODE_271_length_535_cov_15.295327
CACCTGTTGCTGTAGTGTTTCCCGGATGCCATCAGTCACACTACAGCGGGGAAATACTAC
AGCAACAGGTGAGACAGTATACAGTCTGAGGCGCCCAACCTCTCAGTGTGCTTTAACACA
CAAAGTGAGAGAATCCAAAGGGAAAGGACGAGGACAGGGATGAGAGCAAAGGACGTGGGG
ATCATACTGCCCAAAAAATGTTTGCAGACTGGATACTGAACACCGTTGTTGAGGTTACTA
TTTATCTCATGCCAGCCAAGTTGGCACGCACATCTGGCGCTGGGTACTTAGTGCAATTAT
TTATGATTTCCTCCAAGATTTAAAAGCTCTTCGCCCGGCCTTGTAATGCAGTAACTGATT
GCACTGCTAATGTAATTAAGGGGAGATTATGATGTCCACGTGGCACACCAGATGGTGGCA
TTCACAGCGATGGGGGAAGGCACAACTGGCACACCACTGCACAAGGGCAGTGAGGCGCAG
TCAGTCGGAGCAGTCCAGACTCCCCACCAGACGGAGGAAAGTATATGTGTGCATGCGTGT
GTGCGTGCATGTGTGTGTGCGGCGTGCTTGCACAGATGCATGTGAGTGTATGGGTGTATA
TTTGATGATAAGTTGAGCGATAAAGTGTAAGCTGATAGAGATGAGCAAAATACCATCAAC
AAAATTACTGACACTAcgc
>NODE_272_length_446_cov_15.881166
ATGATACAATGCAACATTAAGCATGTCCAGAATAACGCACTTTAAATGACAGCTAAGAAA
AAAAATCTATGAATTTATCATTAAAAGTTAATTGAGAGGGGAGCTTAAAAAGGTCAAACA
AGTCGCTCCATTCGAGGAGGGCATAAGGGGGTTAGCTTTTAACTTAGCATTTTTATTGAC
TCTGGCAAAACAAAATGAGCGGGCTCTGTAGGATTGTGCACTCTGCATTGGCCATTCAGG
CCTTCAGAGCCCCATTGTAGTACTTTGAAGAGAATGAAAGGAAACCCCACTGGTGGAAAT
GCAGTGGAACAGCCCCACAACAGGCCACAACTGTTCCCTTATGCATGAAAGGCAGGGACA
TAAAAGACAAGATGGACTTCTGAGGTAGGGCCAAAAACAAAGGCAACAAAAGTGCTGATC
ACGAGGGGATGACACGACTCGTCTCGGCAGAAGGAGCAGGGAGAAAAGGGGCAGGGGACA
ATAGCACTCCCAGCCAAATGACATGTTGGAGAATTGAAAAATCCACACAAGAAGTGTCTT
CTCAATTCACTAAACCCACAAGAGCTGGGTGACTGTCGGCTGGACCTTGG
>NODE_273_length_414_cov_11.475845
AATACTGAGTTCGAATCAGCATGAAAAAAAAAATAGAAGGGGGGGGTGGGGGGTATGAAC
AGTGAAGTCAAGCCTTAAATCTGGCTGCATACCATGTGACTTGACATGGAGCAACCAAAT
GAAAGAGAAAGTGAGAGAGAAAAAAGAGAGAGAGGAGGGAGAGAGAGCAGTACCCCCATA
AAACCATCACTGCTTTCAGTTCAAATAGGTCCTATCATCTCCATGACAACAGTCGTAATG
GTAACATGGAAATATATTAATGTAAAACCATGGCAACGTTCTCCAATTGAATTAAGCAGC
ACCTGTGCACATTACAGAAGAAGATAAAAGACAAAAGGAGCCAGCTCCTGCTTGCCAAGC
AGCTGTGGCTTTCAGACCTTAAAAACCCATCTACATTTCCTGAACACATTTGTTTTCCAA
TGTTTCTCTGTGGCAAATTACCATAGCGTTGAGCAGTTTTTGAGGGGTTTTCTGTCCTAT
TTGTGCAAACAGATGAGAAACTGGATAATTATGTTCTTTTCTCTCTTTTTTCTCCTCCCT
CCCGTCGACTGTAAgcct
>NODE_274_length_377_cov_1.498674
ATTATTTTATTTGCATATGCGCATGCACACTGCACATGGCTGCCTATTTTGTTCAGAATT
ATATTAAATATTTATTTTATAAAACACTATTAATAATATTTGTTGTTGTATGCAAGAAGG
ATAATAAATTCCCCTATGCAGACTCAGCTGTATGAATAAGCTTATATAAATAGAGCCTTA
ATTGTGTGTTAAAGACAAACATTGTAGAAGCACATACATGGTGTGTTTTTGAGTGCGATT
TCATGCAGTGATATAAATTCTCTATATGATAAACAAGCAGAACTGATGCAGAATTGCGAT
AAAACATATTCATGTTGTTGGATCTTTGAAGAGGTTGTCAGGAGGCATCTAAAACTAAAT
GCAGCTGAATGATATGTATCTGTGTCTTGAAATATCTGGACCGGTTACCATCATCTGTAG
GCCTCCTTTCACAGTTTTCAGTGCTACTATTTTTATGCTGTAAATCTTGAATGTTGGTTG
CTGTTAAAGTGGCAGTCAGGGctggtggagctatagataga
>NODE_275_length_342_cov_4.576024
GTTTGTTTTCAAAAATTGTTGTTTTTAGAAATGAACAGATTGGGGCTTTTTTGTTATTTG
TGTGCTGCACTGGGAACAGTGGCACAGTGTCTGTGTATAGAGGCATCGTAAGAGTTGAAA
GAGGACCACATTTAGGCTGTAGCGCTCAGAGTTCCCAAAGCTTGTGGGTGTTTTAATGAG
TCATTTTAACTTCATTTAAAGCCAGCTGAGCAGAAAATAGATCAGTGAATGAGCCCTGGG
CCAGTATGGATCTGCAACCGATTTACATCTCTGTGAGAGCCAACCCACATCCAAACAGCT
GTGTGTGAGAGAGTGTGTGTGAGTGTGTGTGTGCGCATATCTGTCCTATGTGTCTGTCTG
TGCAGGTGTGAGGTGAGTGCAGAACAAGGAGGGAACGTTTCTGCAAGCAGTCTGCATACT
TGTCTCTTTCATGTCTTCATCAGAATagacaagggcattccaaaggtgaactgggaactg
tagtta
>NODE_277_length_540_cov_8.496296
AGTGATGGAGTGTAAATGTGATGGTGTGCTGGGAACAACAATATAAAACAGACAAAGAAA
ATTACTTGTATTTTCTTTCCGCCGCGCTGTGGGAACATTCATTGGATTCTGCCCCATCTG
TTGTAATCAATAACGTGACCATCTTGTTTTTTTATGAAACGCACTTACTCTTAATTTCAT
CCACCAGTGGTTTTAGAGAGAAGAATGTGGAGTTACCTATAAGGCTTTGACATTATAAAT
CACCTCTTGAGACCAGATTGTACGGCAGTATCGATTGATCCTGATATATCACAGAAATTT
ACTGTCACTTCTGTTTTCAATTAAAGATACAATCAGTCAGATAATGACTTAATTGGATTT
TACAGAAGATTGAGTTTTATCGCCCCGTGCTTTACGAGTTTAGTTAAGGAAGGCCATTTT
ATCACGGTTGTCAGGGGCGACCGCCTGCCGCTGCCTTGTCCTTCTGTAGCTGCTGCTGCC
CTGTGTACAGCGCAGGGGAGAAAAGTGTCACAGGATTGGTTTTCCTTGAGCTGCCTCCGC
CTCCATGAATCACGCCCTCCCATAATAGATAAAATCTGCCCGGATCTCGCCGTGACACCT
cccggtgaagtgatggcggctcgatacagacagtgggcgtggaggaggacgccgcgagct
caggggtggaggaggaaaactcgg
>NODE_278_length_441_cov_2.820862
ATCACTTCTCAGTGATGGCCCCACAAGCCAATTGCGCACTCTACACAGTCTTCAAATGGC
TCCCAAACCTTATTTAAAGTCACTTACACTCACATACAGGGAAGATTGCTTTACTGCCAC
CGTGAAACATTCTGGCTGCTAAAGAGCCAATACTATCTTCCTGTGTCCTGGACTTTCTGC
CAGGACATACCTCTGCTGAATCTCACCCCAGATTCAGCCTAACCTTGGTACCCAGAAATA
ACTGTCCTCTTCTGCAAGACAGGAACTGAGGGGTGGAGCAGCAGCACGGGGGTTAGGTGC
CAGGGGCCAGCTACTCTACCCAAAGATAACTCATCATTACTATCCTCCGAGGTGATGACA
AGCTGCACTAAACTCAGAGGAAGCCCTTCTTCTGGCTCAGGGTCGAAGAACACTAACGGA
GATAAACTCGTAAATAAATACCTATTGCTGCTGTGAGTAGGCACCACTGAGCCTCAGTGT
ATTCAGCTATGCCAAGGACATGACCTTTAGCATGCTGCTAGCGCTGGCAAGATAAAGAGC
CACTACATCACAAGCAACACACAGCATGATGGGCAGAAACACATg
>NODE_279_length_391_cov_2.867008
GGGAGAAGGCTAATGAAGAAGGCTAGTTTGACTGCTGTTTTAACTTTGGTGATGGCTCAG
TCGTCTTTTTGAGGGGTGGGCGTGAGGGTGGTTAAAACTGGGTAAAGTAGAAGGAGAAAA
ATCATGATTAGGCTTGAAGTTATTATGATTGGAGTATAGTGCATAGCTGCTACTTGGATT
TGCACCAAGAGTTTTTGGTTCCTAAGACCAACGGATGAGCTGTTATCCTTTAGAAGCTTT
ATGGGCGAGTGAGCCCTGGAGTTTAACCAAGGTGACGAAAATTAGCAGTCTTCGGTGCTG
TCGAGCCTCTCTCGGTGGACAAGGGGATTTTAACCCCCGTCTTTAGAATCACAATCTAAT
GTTTTTGTTAAACTAAGTCTACAAGCGGTCCAGCCTCAGATTAGTTCTGGTTTCAGAATT
AAAAGTATTAGGGGGAGGAGGTGTAGGATCATGAGTAGGTGTTCTCGGGAGTGGGTGGGG
TCTAAGGCGATGATGTGGGATGGGATTGGGCCTCGTTGGGTTATTAGGAATATGt
>NODE_280_length_494_cov_13.248988
CACATCCACCTTGTGCAACAATGCCACTAGTTTTGCATTTTCTTCTGGAAATTTTCTGCC
TTAGCTCAATTCCCTGCTACATTAATCTCATTATCCTTTGAACCTTTTCACTGTTAATGC
CAAATGCAATTTGTATTCTGAGGCCAGGCAAAAAGCTCTAAACTGATTATCCCAATTTGA
ACCGTGGCAGTCCTAGATATTGTTGAGTCTGAAAGGGCCATCTAGCTGGTGAATGGGCTT
CTCATATGCCTTCTGAGTTTCATGACACAATGTTGCGTCTGCTTTGCAAGGGATAAATTA
AGCGTGTGAAAGTCTAAGCAAAGCCCTCATTTTCCAGTTAATCAAATCTTCCCCTAATCA
AATTAGCGCACATAATTCCTCTGGATGCGTGGTACAAAAACAGCATTATCCCCCTCTCCG
GAGCTGAAAGGCAGGGAATCAGCGTGGTGCCTCTCTCTCCTCTGCATGAGCAGCCCTCAA
TGGAAGAGGAGGGCCGGGGTGAGATGGGGGTGGAGGAGACCAGGGGCAAAGGGGGAGGGC
ATGGCTCTTCCCAGTGGCCTAACAGAGAAAGGCAAGGCCGGGGTAAACTTTGGCAGCGTT
TAAGTTCCCAGCTCATTAAAaagcctggctcagtggcc
>NODE_281_length_612_cov_8.472222
GTGTGGTGAGAGGAGAGAATGAAGAAGGTGGGAGGGGAGGATGGGGAGTGACGGGAAACA
GACGGGTATAATATTCTCATCACTCTTCACTCTGCAGTCGTTGGTGAGGAGCGTGGCCCA
GGGCACTCAGCGGCCCAGCCAGCCACCTCGCAGACCCTGCAAATATTCCTAAACCTCAAT
TTTTCATATTTCCCTGTATGCATAAGGAGATGAAAAATCATCCGATCATTTGTATTGTCT
GACTGAGGTTATACACAAATATTAGTTTATCTACCGCACCTAAGATTGCCTCCCTAAGCA
AGACGGATTGGTCTTTTGGAGAGGGCAATATTCCCCGGGAACATATTCAGTCCATCTTTT
ATGTGCTGCAATTCACAGAGCAGCAGGTATGAGTTCCATCTCCAGACAGGCTCGATAAAG
CTAAACACCCGATAGAGACACTGCTTATTACACACAATACGCTTTAATTGCCAGACAATT
TTCGGCTGGGTAAAATTTATAGTTTTCAAAACTGATCTCATGCAAAGAGGCTTCATACCT
AATATTCATATTCTCCGCACATTTACTCAACACTTGGCTAAAATGAATATTAAAGCAAAA
CAAGCAAAGGAATCAATTTGATGTGAGAggagggggaaaagagacagagaaaaaaactct
ttaaatcacaatctcaattgatttccgttacctcttctgtgaactaccaagtgtctggtc
ctcttctccaagtgagtgagaaagagagaaagtgag
>NODE_283_length_152_cov_1.421053
AACACATTTTAACATGAAAACCTGGTTGGAAACATTGTCTTTAAAAAACTGCAGTATTGC
TGTTTTCATGCTCTGAAACAGCTTTTCATGCCCTGAAAAGGCCTCTTTTGCCACATAGTG
GTTCACTGAATTATATCACACAAAGTCCCTTAAAACAACATTTGCCTTCATATTTATCAC
ATTTGACCACATTGTGAACTCAAAACATGTTTGGAAACATTGTCTTTGAAACACTGCAGG
ATTGCTGTTTTCATGCTCTGAAAACAGCTTTTCATGCGCTGAAGAGGCCTCTTTTg
>NODE_284_length_373_cov_11.364612
TGATTAACATCTACTCCCACACTCTCCCACGATCTCAATAATAACTGTAGGAAGAGCAGA
GTACCTTAACAGTGAGGACTGATAAGGAGGGAGAAAAGGGGGAGAAAATATAAAAGGTAT
ATGGTTTAAATGAAAGAGAGATCAGAGGAGCAGAGTGGGAGAGAGGAGCATTTTTTGCCA
TTTCACCCAGTTTAATAGGAGGACAGTTAATGGGCCTTTTTTATCGGGCACAGGCATCAA
TCAAGAGGTGTCAGGCGGCCGCTGAATCTGGGCTGTGGTCCTCTTCACAGATGACTGATT
AGCAAGCCAAAATCACCAGATCCATCTTCCGACGGTCACTTTTATTACAGTCATTTTTAA
AGTGACAGCAACCTGCCTTGTCTCACAACACTGGCCACCGCATATATATTCTCCCCCTCT
CTCTTTCTCCCTCTCTGCATCCGTCTTCCTCTCTCCTTCTGTCGCTGAGTATTTGGTCAG
TCACTCTCCTGTTGTTCCTTCAAACCTGCGCCCCCCC
>NODE_285_length_380_cov_6.810526
AGAAGGCTAAGCTGCGGCTAGCAGCAGTGTCCAAGGGTCTCCACCGCGGTCCGACCTGCC
AGTGGGGCGGTCATCCAAGCGGGCTCTAATTCACAGTGACACCAATTATGATTAATCTCA
TCACTTTAGGAGAGTAGGCTTGTCAAGGCCCTAATTAAGTGCGCTGTCCCCCCTATATGT
GCAGACAGGATCAACAACACATTATATTGTCATAATGGGCATCACAATCCACGAGTCTAT
TTTTGTGTTGCCTAACTTTTTAACGGCAAAAGTCCTCTGGAGGAAAGGGAATAACGTGAA
TAAAGAAGCAGAATATTATCCATGCTGAGGTGACGTCACATCTTTGCCTCCGCTCGTGTT
CCTTATTCCGATCACCCGGCTCTCTGATTAGAGTCTTCAGTCCTACTCTGGGATGCTGCA
TTTCATTTCATATTTGATAATTGAGACAGATGATGTGACATAATCACAAGCCAGTGACAC
GTTGACCTAACACGAggtaaacaactcactgaataacaacgaca
>NODE_286_length_626_cov_14.444090
CATAGAATGAAAAACTGAATGGAGGCGTGCACCAGCTCAGTTTGATTTAAATTAAACTTC
CTCCATTCTTTCATATAAAATGTTATTGAAGTTGCCTTTTGTTAAAAAACAAATGAGTTG
TCACCATTGCTTGGCTGGTGTTCCACTGTTTTACAAATGTTTTTTTTCTTTTTTACAAAG
ACTTTACTTACCCACAGGAACACACTTCAGTTAAAAACTGTTTATTTTCACTTATGCCAC
TGTCCTTTTCACAAGCAAAAATGTTTTCTTTTTTCCTAATGAATTGAATTTTGTGCATTT
TGGCAACAATGCTCGTGGTGTACATGTGCATTCTCGCCCACTATAATCTGCACTGATTTG
GTATATTTTTAACGATGTAACTAAGCAACAAACGTAATTGTCCCTTTCAAAAGCTTTTGT
TAGGCCCTCTAACACAGTCTAATACATAATTAGGCATAATGTCTACAGCTCATTATAGTA
CACATGTGTGTAGTTAAATGGACCAGGAGAGTAGCTCACTGAATTGTGTGGATTCATTGG
AAATGGAATTTATTTGTTTCCTGGGTTCATATTACATTACAATTATCTAAGTAATTCACT
GGGCATCATCAGTTTTCCTTTTGTTGTTATGTATTCCAGATACTTTTTTTTTTATCACTG
ATTGACTGCTGTATATTTTTCCTTATTCGAgcccgatgttcggttgagttaccttaaaac
aaaacacagtccagccagaataaaaaaacgtctaaaacctgtcaaataag
>NODE_287_length_680_cov_11.752941
CGGACGATTGATCGGAGTGACCACAGAGAAAGACTTTACGCAATGCAAGCTGAAACTGGT
GACAAGACAAGGGTAAATTCAGAAGGTGGTGTTCGCTCTAAGCCTTTTTTTTCCTCTCTC
ATTCTGTCTCCCCCTCTTTCCCTCTCTGGCTCTTTAAACCATTCCATCTTTATAGCTGAG
CCAATCAATGGCAAACCAGTGTCTATTGTCTGTTCTGTGCTCAGGCCACTGCCCTGCTAC
AGCACCCCCCATTACAGAAATGTTTCTTCCCATCAGTGCCTTTACTTATCACTTCCCGGG
TGACATTGAACTTCCTATGCCCCGGCCGCCGAGACACATCTCTGAACTCACACAATTACT
CTTCATCCCCACTAACAATTTAGTAATGAAGTATTGATTTCCAGATTCCTCTCTTATGGA
TGATATTAGATTTTGTTTGATAAACTGTGCCTGGGCCTCTAATCTGCACTGTCCCTTTTC
CCACTGTCTGTAAAACAAAGTGCCACTGGAGAGATAATGACCAGGGAACATCGATGAACT
CATTTCATCAATTTGTAACACTTGACAATGAAAAAGGGCAGGCATTTTTCAAGCAGCAAT
GTCAAAGTTTATTGCTCTGGGTACGGTCTTATTGGAAGCCAGACATCTTGAGCAGCATTC
AGTTCTAATTTATGGGCCCCAATGTGCCAGTTACTTTTAAAGGAAATGTTTGGATACTGG
GAGGATATTAGTGTTGCACCTGGGTTGTCTGATTCTCAGGGCCACCGGGGATTCATGTGT
CATGTTAGAAAATACAAAAACAGcggaagagaggctgagactca
>NODE_288_length_454_cov_18.200441
CGTAGATGCACTTATTGTACATGTGGCTAGGTTTAGTAGGTTTGACTTCAAGTTCTGACT
GCCTTACGATGTTCGGGCAGGTGGTTCTGAAAGACATAGAAAAGACGTTTGGGAGAAGAC
GTAATGAAAAACAATAAAAGGATTGTAGAATAATATTGAACAATTCTGAAATTGCAGTTC
TTTTGATGCTTGTGATTATTGCAGATGTACTTTAGAGAAATTTCATTGAAAAGATATGAC
TCTGATGTTAATTCTGTAGAATAGCAATGTATACCAAATGTAATCTTTCCAATGCTATGA
AGAATTTATACATGAAATTGATATGCAATAAAACCTGTGTGCTTTTTAAATGAGACGTCT
ACTGTGCATTTGTGAGCTGTGAGTGCCTGAAACTGATCCCTGAACAGTAAACGCAGAAGA
AAAGTCATTTCCCTTCCAGAACCAAAATAACTACTTGCTGGATGAAGAGTCACTTTGGCC
TTTGGGAAATTTCTGGGAAGAATCTGCAGACATTAGAACTTAAAATGACTTCTAAAAATG
TGACGTTTTGTTGACTTGTGAAGATGGAAAgaagaacttagaccccctgcagcaaacg
>NODE_289_length_681_cov_18.685757
GATTTCATTTACATATCAAGACTCACTTGTTAAATTAGCGTATTTGTGTTGTTGATGTTG
CCATAGAGAACACACATGGGTCAAAGATTATGTTTGGTTGCATTGATTGGGTACAGTTTG
TTATTTTTCTTCCATTATTTAATTAGTTGCAGTTTTTACAGTGTATGCAGATTTTAGACT
TAGTTAGATTTTTTTATTTCAATCAAACTGTGTTCAATTGTGTTTGTAAAGTCTGTGGTA
GCTTTTGTTGCAACATAAAATAATTTAAACAGAAAAAATTCAAAATAGCGCCAACAAACT
TGTATTATTTGGGCGACTTTAAGCTTGTAGTTTTAACTTATTGTTAACTTAAAAACTATT
TATTATGATTATTATTATTGCCTCGTATAAAGTATGTTTTGTGTATATTTATGGTTTATT
TCATTATATTTGCAAGTTTAAAAGATTTTAAGTTTGCCAAAATTGTGGTTACACCATTTC
GTTTCTTAAAAGGGGGACAAATAGAAAAACAGCTTTAGAAGTACGATTTGGAAACGTTCT
CCATAGTCAAAGAATGCACTGCTATATTTAACTAATTGAAGTGTATAAACATACATGCTG
TGTGCTAGATGTTATGCCTTTACTGCCTGTGTTCTGTTTGTCTTGTTAAATGAAAATCTT
TTAATTATTTAATCTAATCACAGTCTTGTTTTTTCAACCACTCGGTGAACCCCTGAGACA
AATGGAGCAGCCCCTGTAGCAAGGCTTTGGCCCAAGTGAGGGTCCAACAACTAGCCAGGA
ACAGAGGGGATGTCCTTGGTTTAATACGCTCACAAGAATCTTTCC
>NODE_290_length_513_cov_8.563353
CTGCACGCGCGCCACACTGAGTGGATCAGCGTGTGTCTACCCTTCGCCGAGAGGCGTGGG
TAACCCGCTGAACCCCACTCGTGATAGGGATTGGGGATTGCAATTATTTCCCATGAACGA
GGAATTCCCAGTAAGCGCGGGTCATAAGCTCGCGTTGATTAAGTCCCTGCCCTTTGTACA
CACCGCCCGTCGCTACTACCGATTGGATGGTTTAGTGAGGTCCTCGGATCGGCCCCGCCG
GGGTCGGTCACGGCCCTGGCGGAGCGCCGAGAAGACGATCAAACTTGACTATCTAGAGGA
AGTAAAAGTCGTAACAAGGTTTCCGTAGGTGAACCTGCGGAAGGATCATTACCGGTTTTG
CCCAGGAGAGCGGCGGGGCACCTCCCCCCACCGTTTCCCCCCTCGGGCCCAAACTGAACC
GGCCGAGGGGCCTTCCCGCGACCGGACGCGCCTCCCTCCCCGGAGGCCGCGGCCCGGCAC
GTGCGGATCGTCCCCGAGGGCTAGCGCCTCCGGGCTTCCGGACGGCGCGACACGCACGAC
CCCCTCCTAGTCTGGGCCGGGCTCTTTGGCGGAACGCCGGACGCCACCGCGTCCCCCGCT
CCGTGCCCGTCCGCCTCTCTCACGCCTGTCGAGGCCGCCGTCCCGTCGCTCCCAAAg
>NODE_291_length_421_cov_16.368172
CTCCGCTACGCTATCAGTCTTCCGCCCGTCACCAAACCCTCCTTCCCTTCCTTCCTCTCC
TCTAATACCAATTTAAATCGTTCAACGTGCCTTTTCTCCTGCTGCCATTATTCAAAAAGA
TCATAATAGTTTTCCCTGTGCCCAAAGCACAAAAAATCAATTATTTCCCCACAAAGACTT
GAAAGTACTTAGCGCGGGCCTGCGAGGGGAAAAGCTGTGGGTTATATCAAATTGAAACTG
CACTCATTACACAGGCACACAATTAGTTACCTCTGGTCTGCCTGCCGCTCTTTAATTTCC
GAAACGGCATATCTGTATTATAACAGAAACAAGCATGCAAATGCTATTGTTGGGGATTTA
GAGAAATCAATAGGACGGCTGGCGAGAGGCGTTTGGTGGCGCTGTCACTCAAAATCTGCT
GCCGGCGACTGATAAAGGTCTGAATTCAAATTAGCGCCAAAGCCGGCCAGTGACATCAGA
AGTGACATCCGAAATAAAAGGGACGGCTTCATGATATATGTAATTATTCTCCTCGCATTT
GCGCTACTTTTTTTTTTTTTTTTTC
>NODE_292_length_324_cov_9.203704
ACTTTTCATACAGGCAGACGTTAGCACATGCACGTACACACTCACATGTGCACACACACA
CCGATGGCTGCTGTGGTTTGCTGGTGTAATGTGCTTTGTTGTGTGAAGGTATCAATCAGA
GGGGAGCAGATTATTAGAGTGTCTGAAAGAGATCAAACAATGTTGCCGTCTGCACCCACA
CATGGCTGATTTACAGGCAGGCTGATAAAGTACTGCAGCTCTCTGTCAGGGGCTACATGA
CGGCTCGCCGCGCTCTTAGGATAAATTATTGCAGAGGCCCGCGGTAATGTCTCTCCACCT
AGCAACCAGCCGCCCCAGCCGCTGCCAGGGGAGCCCTGCCTCGTCTGCCATAATGGCACT
GTGTCCGGGGTCAGCAGTTACTGTATCGTAGCAGGGTGGGAGGGATGTATACACACAGAT
ATACACACACACACCcacacacacccacacgcacatacatacatacat
>NODE_293_length_306_cov_5.434640
CTCACACATGATAATCTGCACATTAAAAATCAATAAACATAAATGAGATTGTAATGACAA
AGCAAATAAGGGGGGATTTGATTTGTGTGTTGCACAGTAAAACTTGAAAAGGGTCATTAG
AGATTTCTGTACACATGCATAAACATAAAAATGAGTGCAGGATTGGAAAACCTTCACACT
GTGAATACAACAGATATAAATAAGTTCAAGGTTTCAAGGTGTCCTATAACACGGCACTAC
ATCAGTGGAAAGAAAAACTTCCAATAGCGACCACCTCCCTTTTTTTTAAAATTCTACAAA
TATTCCATTTCCAGGGTTTATCCAGGTATGAGTCTATTAATAACTTGGATACAAAGATAT
GGAGCTTCAAACTGAAAAGGCAAATAGCACTCTGTCTGCCTGGGCTAAAACAATGAATTC
TAATGCATCTGGTTGGGGGAAGAGATAAGA
>NODE_294_length_145_cov_31.434483
TCTGTTTACCAGCCCTGAATGCTTACCTTTTTATCTCCTTGCCATAGGTGCAGTGTCCTG
AGACAGCTGGGCTGTAAAGATGGAAAGAACTGGAATAGCAAGTATGTAATTAGCTGATAT
ATGTGACACAAGATTAATAACACACTCTTATCTCTTCCCCCAACCAGATGCATTAGAATT
CATTGTTTTAGCCCAGGCAGACAGAGTGCTATTTGCCTTTTCAGTTTGAAGCTCCATATC
TTTGTATCCAAGTTATTAATAGACTCATACCTGGATAAACCCTGGAAAT
>NODE_295_length_443_cov_4.471783
CCTCTCACGGTTGCCCCATTTCACCCCTCCTCCCTTCCTCTTTACCCATCCCCTCCCTAT
TTTTTCCTTCCTCTCCCCCCCACCTCCCACTATCTCACCCTCTCTCGCTCTATCACTTTC
TCACTAGATTACCCCATCTCTCCCTCTCTCTCCCAGCCTCACCTACTCGATATTCCAGCC
TTGTTCTCCTGCAGTCTCCAGCACAACTTTCTGACCCACTTCCTCTCTCCTCCCTGGCCC
CCTGATCAAAGCCTGCAGGACGGCATCGCCTTGGGCAGAGGAGAGGGAGCGCGAGATGGG
GGGATGAAGGGATCCGAGCTGGGAGAAGAGAGGAAGAGACAGATAGAGAAAGGATAGAGC
GGCACGGGAGAGAGGGAACAGAGAGATCACAAGGACAGGAAGAGGAGCCAGGTGCCCTCT
CAGCCCAAGGACAAAAGCTCTTCCTGGCTGATCACACACACACACACACACACACACACA
CACACACACAcacactctgagtcctgtcagcgccgtcatttctggtcgtgtatgttatgt
gtgatgacggcgctgacattaatgtgttgtgataaaaaatatcttct
>NODE_296_length_485_cov_11.117526
TCCCCCATCCACCTCCACACTGAGAGAAAAAAACAAAAAACAAAAGTGATACGAGTTCTG
CAACTTCCATCTGTGGCAGCGCTCGTTGTCTTACTGCAGCTTAATTACAAAATATTGGCG
CCGTTTTCTGTAAAGATTACTCACTGTAGGAGGCTCTACGTAATTTGGACCGGAGGGTTT
GTCACAGAAAATAATACAATGCAACTGGGCTTTCTGTATTAGATTTCCGCTTTTAGCCTC
CTTGACATTTCAAGCTGCATGAACTAATACATCTGTTATTTGTTGATCATTTGATTATTA
ACATACTTCACAAACCAAATCAGCTGCCCTGCTGGAGACGCAGATACAGCTCAGCAGACA
GTCTGGGTTTTCTCGCCTGCCACGCACAAACACACTCGCAAAAGATGCACAATTCAGCCC
TCAGTGATAAAGGAAAGCGGGGAAAAAACATTCATCTTCCCCTCCTTTGAGCGTATGAGC
ACTCTGACACCGGCATGGAACAAAGCCCGTCATCACATTCTAATCTCGAATTTCAGGGCT
TTTATTTCACCCAAATGCCACCCTGCTGGCCTTGTGAATTATTGACAGACTGACACCAAT
gcgaaaggacacataaaagaggctaaaag
>NODE_297_length_622_cov_10.557878
CCCATACCCATGTGAATCTGAGCTGTCACAATCAGCAGCCCCCCCATTAAACTGTACTGC
GCCGCAGACCCATACGTTTCTTTTTCTCCCCCCCTTTTCCCTTTCTGCCTCTCGTCTTCT
ACCACCAATCTCCTCCCTTCTTCTTCTTTTTTAACCCCCAGAAAGGCATTGTTTGAGTCA
GGGCTTGATCAAAAAACTGTTGCCCGCCAACCACGGGGCTTTCTGTAAATTCAATAAGGC
CACCTTAAAGATTTTCCTAATTAATGGATGACATCTTTGGCTGGAGGAGAGGCGAGGCAT
TCTGCTCCAGCTCGCTCTTTGTTCGCCTCCTAATTAACTTTCCTAGGTCACTCAGGTCCC
CGCAACCTGAGAGTGAAGAGCCCCCATTGAGGAGGGAGTTGTAAACTTACTTTTTTTGCC
TCGGCACTTAAAAGGGGAAAGCAACTATAGGGAACAGAAAATATCCTATTTAAGTCCTTT
GTGAGTGAACTGCTTGCACATGTTCCAATAAAGGAAGTCTTCTAAATAAGCTGCCATGTT
GCTCTCCGCTCCCCCTCTTTCTCCCTTATCCCACCTCTTTCACTCCCAGCTCCACAGAAA
GGTTATGAATGATAGCTCTGGGTTGAGGGGGGTAAAGGGCCAAAGGACAGCAtgagaatg
agagatatgagacagacagtgcagtgtttacacaggggacacaggaaagaggcagccttt
aatcctgtttgggcatttcttaaggtcgaggccagattgttgtcag
>NODE_298_length_888_cov_12.823198
GAAAGAGGGTGAAACTTCAACTGCACCTTCCTCAGCTAATGCAGAAGGGATTTAGCTAGA
AATCGTGGGTGTAAATCAACTTAGTTGCTGTTGCATTAAAAATTCACACCACGTCGTTGC
ATGTAAATGTTAACTGTGAGCTGTTGTCTGGGATGCTTCTCTTACACCTTCCTTTTTGGT
TAAAATGGATGAGATGGATTCTGTGGGAAAGGCAGGGAGACAAAAGCGTGAAAGATGTGT
GTATCCATTCACAGCTCCAGAGGACCTTCATTACAGAGCAAGCAGGTCCTGTCAACGTCT
TTTCATTACATGGTCCCATATATCCACCCCTGGTGTCCAAACGGTCCGCTCTGTCGCCTG
TCAAGAAAAGGCACTCTCGGGGAAAGTCCTCCTATCTCCTCGATCCCCCTCACCACGCCT
GATTCCAGACTGTGAGGCGGGAGAGGCCAGGCAGAAAGGGAGGAATCGTGTTTGCCATCA
ACAGCTCAAGAGAGTAGCATGGCAGCAAGATTGATGACACCCTCCCTGAAAGTAACAAAA
GAACTCCTGTGCACGAGGGCCCGCTTATGGGGCTTGATAGAGTTGTCATCCTCTTAATAA
ACAGCTCTGATATGTCAGCAGCAGTGGCAGCAGGGACTACACCATGCTCACCCACCAAGC
CATGGGCAGGACCACCTACTGGCATCACAGCACACGCAACCGTGGGTGATCTCCCCAGAT
GGAGGCCCCTGTAGGCGTTAGCGGGGTGATTACTGGAGAAGAATAAATAAATGACAAAAA
CATCCCTGTTTCTTGATTTCATTGCTGTGAAAGAGAGGCTGGTAAATTATGCAATGATAT
CCATGAGAAGCATTAGAATTCATCCTGGTTTAAGTAGGTTGGTGAGCTAATCTGTGCATT
TTATCATTTAAACCTTATGTggcatgagcgggcaacagttcattgagaagctgctcctgt
aatatttacagcggctcggtgtaacactgaatcagcttcatgtttgacaagaacgaattg
aacataaaccag
>NODE_299_length_457_cov_11.310722
AAAAACAAAAAAAAAAGGGAAAAAAAAGAAAAGAAAGAAAAAAGGGGATGGGAGAGGGAA
GGGGGGGACACAAGAAAAAAAAAGGCACGGGCGCCCAGTCAGTCTTCACAACAAGGGTAA
AGAGAAGAAAGAAAATAGTCACCTGGCATTCTCTGTTTCTCCAGCTCATGCTGTGAGGGT
TTTCTACGTGGGGACTCATTGGTGGTGGTAAGAGAGTTGCCTGTGACAATGTGCCAATCA
GAATCCCCGAATGAGGCTGGCAATACATGATTGGTTGGTTGAATGATATCAACAGGCTGG
TATCTAAAGACAAGAGAGAACCAAGAGTCATCCCAGCAGAAAACACACACACTCTTGCCC
TCTATTAGAAAGTCAGTGCACAACTGGCAAATTTGTTACATATTTTGGAGACACCATCAT
CGCTGGAGACACTTTTTTTTTAAATCTTATATTGCAGCACCAAATTGCTTGTTTTGATCA
AACTGTTGAACGTAACATAAATTGTTGCAAATCACATAtcgttggcaagagaatacataa
ctccgttgagggtgcagcagacttgggactgagtgcaccatttttcaaagtgctgctttc
a
>NODE_300_length_629_cov_7.871224
AAATATTGCTGTTTGTGATTCGTACTGATGCTTCTTTGCATCACTGCATTTGTCTTTGCA
ACGTACATCCGTATGTAGAACATGATCGGGCTGAGAGTGGGACTAAAGAGTTCCTGATAA
TGACAAACCACACCCTCAACAACACTCCATCACACCATCAACAGCTCAGCAGCTCGCCTC
CAAACACGCCTCCCCTGACCCCATGCGCCGACCTCCCACTGCACACCTCGGCTCCACACA
CATGCACTCACAATTCAAGCACACAGACACGTGCACACACCCTGGCGCTCACTTACTTTC
AAAGTCCAGGAAAAAATGTGGACAGTTCTCTAAATCCTTGCCAAGGACCTTAATGAGGTT
CCCCATGGCTGGCGACCTGGACGGGAGGAAACAACAAAATGCATACAGTACGCAGAGCCT
GGCAACCCGCAAGAAAACACACAACAGGCACATGGAGAACACAGCAGGTTGTGACTGTTT
TAGTTTTTTACCCATCTGCACTCGTCTAATTATCCCTTCTTCCTTTGCTGCTCCATCCTT
CTGTCTAAGCAATATGTCCAGAGCAAAGTCAGACACTCTAGTCATAAATGACACTGATCA
CAGTTTGCCTCCAATACACAGCGTATGCTGTATTCAATTATAGGAGGGCCTAAACCCAGG
AGTGAATCATTTAGCTCACTCATTGGGAGCCACAAGAGCTAAGCGCTGGTTTTAATCCAT
TTACATTACTATAGTAACCcaataaaagccatccatgtatgggctgctctccc
>NODE_301_length_308_cov_6.360390
CCCCCCCCCAGCCCCCTTCCTCCTTAATACCCCTCCTGTAAGGCTTCTCAATCGCTGCAA
GGAAACATGAAACCCTCCACACACATCCCATAAATCCTGAACTGGGTGGGGAGTCTAGCC
GAGGGGAGGAGGGACCGAGGAAGGTGGAGGGGGGGATACTGGGGGAGGTATGATAGGGGT
GGGTGGGGGGGTCGCTGGCACGTTCCAGTCACGCCCGCTTCCCGGCCCGCGGCCAATCAA
TACCACTTTCCTGTTTTAGAGGCGGGTAATTATGAGGTGGAGAGATTGTGTGACCTCTCA
CCCCTGCTGCATTACTCGCCTGATATTAAGATAAATTGCCTGATTTTGGGTAAACATATG
CTGCAATTCAAACTGTCAGCACTGGTTTGCTCAGGGATAATTTGTATTGATCTCCTGGCT
TCTTCCCCATTTTGCTTACTGACCTCATGGAT
>NODE_302_length_717_cov_6.453278
GGGTGGATCGATTTTTGGCCGGGTGCGGACAGTGAGCAAGAGACAGTAGGCCTCCAGACA
GAAGCTTGGCTGGACTCTGTGAAGACTGGAGCCTTCTGTGAGGTTGCCTGCCCCACCACA
TGGAGTGCTCCAACAGTGACCCTGCGCAAACTGGCAACTGCCAACCGTCTGCTTCCGTCT
GCTTGGCATATTTGGCCATTTAGTGGGCGCTTGTGAAGATCAAATGGGTTAAGATCGCCC
CTCTTAGTGAGCGGGGAAAAAAGAACATCAAAAAGGTGTAAATTTCACTTCCCCACTTTT
GATTAAGTCAAGCATGAAAAGAAATGTAATACTCTCAAGTGGCAAGGGTTTACACTATTG
ATGCTGTTACTTCTGCTTCAGGAGGCCCAATCAGCCGACAGGGAGCTGAGTAAACTCGCC
CTGAGTTTTAGGGGAGGCCAGATGGAGGGCTTTTGCTGTGCCTGAAAAGACAGCTTAAGA
GCTCGCCTCCTCAATCCCACTCAATACTGACTGTGTGAAATCCTGGCCCTGGCTAACCCC
CCAACCCACCCGCCTTTTCCAAAGCTGGTGGCTACCACCATATGGGCTTGTTTAAAAACT
CCCACAGGCTGGTACAAAGCACAACAACACAGTTTTCATATCAAGTACTCTCTCAAAGAG
GCCCCCCCTCTGACTCCTTCCCTTCCGATTCCAAAGGCTGTCACGGGTTCTGCTCTGATT
AATAGTTGGTGTTGGCCGTCTGTTTTGGCAGATCATTTTGTGCGATGATTAATATGATTT
TGCCAGCTCAATCCAGATTTCATAtgttactaaaggagctgctgactgactggatgtttg
ccttttcacctgcaaaaaaaa
>NODE_303_length_704_cov_3.838068
ATACACATTTAGGTCTTTGGTCCCAAATTACAAATTTTGTATCAACAACTTTTCATGACT
ATAAAGTTAGTTTTACTAATTTAAAGTATGTGTTAATGTTTTCAGTTTGACAAAAAGGTG
CTTAGTTAAACAGGCTCAGTTATTTACAGTATACAATCAAAATGAATAGTAATAAAAATT
GGATCCCTGGACCTGTGTGTTTGGCTCAGAAGACGTAAACACATTGCTGTACATAGAAAA
AAAACACACTGCACTGAAGAAGAAGGGTCAAATAAATAATGAACTGTCATGAATAAGGCG
ATCATTAACTTCCAAAGCTCTTACTTACAGATAAAGGGTTTGACACTGCTGTGGATGTGC
TTATGCTGTTTGAGGCCTGACGAGGTGGCAAAGGTCTTGCCACATTCAGGACACGTGTGA
GCGCGAGCCCCCACGTGCTGGGAGCGGATGTGGCGCTGAAGGTTGCTGGGATCTGTGAAC
ACCTGCAATTTTACATTAAAAAGCATTTAAAAACACGTGAGCGTCAGTACATTTTGTGAT
CCTTGGCACTGTTAATGAAAACATGCAGGTTTCATTGCTTTATTATTTCAGAAATTACTA
AATGTCCAGTACGATTATGAATGAAGCCTAAGAAACAGAAACAGATAAAGCCTGAGTGTC
CTGTGCCCAACTTACGTGCCGGGTATGCTGTACCTTATCACAGTTTTCACACTCAAAGCG
CTTGCCACTGTCATGTGACATCTGGTGACGGATGAGGTTggacttccagttgaaggcttt
ggggcactggtcacacttgtactccctctcctctgtatggactatcatgtgttggcccag
acttgatg
>NODE_304_length_712_cov_14.860955
AGCAAATGAGAAACGCCAGTCTTGTTAGTCAAAGTATGTTGGTGCGATTGTGTGCGTACG
TAAGGTGCTTCATCATTCGGGCTTTTACACATTGCGATCAGATACAGAAATACCTCATAA
GCTTTGATTTTTGAGCGTCCGATGATCTCATTTTATTTTGATGAACATTAATCACATGAA
CAATGCCTTATCTTGGATTGAATGTAATGGCATTTATCTGTGAAAGAGATGGCTTTACTC
ATTCAAAGTTTCACTCGGAATAGAGGCAGCTTCAAACCAACTTAACAAACTCACACCCGC
CAACCATCAAACCTACCAAGGTGATGTTGGACCATTGTCCGACTACTGGGAAGGGTTTAC
AAAGGGCCTAGGGTATTGACACATATGGCATCTAGAAAAAAAAACACTTCAGACTTGTCA
TTGTATTGTGATCACATATTTCTGTTGTGACTATGTAGCGAGCTATCCAAGGTTTCCTTC
TGCTGGAGTTGGACTGTATGAGACCAAGCCAGACCTAGCAGTGCGATACTGTATATAACA
TTGGTGTTGACTGTATTTAATAATGTTCATGACTGTTATCTTCTTCTATAATATTCTATA
CTATGGGTAACTGTTTTGTGGCTTCACTGGCCTGCTGCGTGGGGCTGGCTAACGTTTGGC
TAACGTTGAAGAAACATTCAGATGGACTACGTGCACTGCGTCTATATGCACTTTGATTTA
TCAGGGAAATTTTATTAATGTTTTGTAAATGTTTCATATGACACTTAATGTGCCATTCCA
GTTTTTACATCATCATGGAAATTATGTATTTTATTTAAACAGCAAATATCATTTATGTAC
TTCATGGGTTTTTTTG
>NODE_305_length_684_cov_8.383041
TGGCTCCATTCATTCAGTCAGTCATTTCCACTTATTTGTGAATCACTCTGCTTGCTCGGT
TGCTTTGCAGTGCTTCTTATTCTCTGTTGTGAGGAAAAAAAGGAGGCTTAATGATGAGGA
AAAGCACTGTTTTGTTTGCACTACATGGTGTGAATTATTTGGGCATGAGAGGGTGACCAA
CAAGAAGTAGCCATTAGACCTCTGAGAACAAGCAGCGACGCATACAGCCAGCACTCCGCC
TCCCACCCGCCCCAACCACCTACACCACCCCTCGACAAATGCTCAGCGGTCGTGAACTAC
ATTGATCTGGGGTATAATTCTCTATGAAATTGATGGATGAGGGCAGCCATTGACAGAAAG
GGTAAAGACCACTTTGAGATGTCCCCTGTGAATAAGTATGATGGAAAATAGATTGTTGAA
GAAGATTTATGTTTGTTCTCCGCTGCCACAAGAGAGGGCCACCCCCCACCCTCTGTACCC
AGCCTGGCTCGGACCAATCAAACATGTCATTGTGGTCAGATTAAACTCACTGCCTCTATT
CAGCTGCCAACTCGGTGACAATTAGCTCATTCTCAAGATGCAAAAAAAGACAGAAGCAGC
ATTCTTTTTCACAAAGGCATGCCATCTCTCTCTTGTACTTATGACAGGTGATGCTGTGGG
ACATCACACTGAAGTTAAACTTCCTGGGATTGATCTCTCTAGAGCAAAAAAACACAAGAC
AATTATAATtctatttaataataactccgtttttttggtatttgcttaaaatttgctcag
atataatacatgtagtgttaatattaaggtcatgcaaacatcgtgcag
>NODE_306_length_447_cov_12.548099
GGCCTAACTGTATCAGAGCGTCTGTATCTGTGTGGGGCGAAGTCATGAGGGCTGGATAAT
GTAATATCCCCTTCCCTCCTCCCCCTCCCCCTGCACGTTACCCCACGGTGTGTGTGCCCA
AGGCAGTGGGCGCCCTGGCTCCTGTGACTAGTGGGTTTGCTCCCTTCAGCAGCACCACTC
ATCTCCCTCTTTAATGTCATTTAGCTGCAGGGTGGCCAGCGCCTCACTCGCCCATTAATC
CCATTCCAAATGCCATAACATTTCCCAAAAAGCCCCTGCTTCTTAAAGCCGATAATTAGA
ATGTCTATTTAAAGTTCACCGCTCTCCCTTGCCGTTATCAATTAAAAGCCGTTTAAAGGA
GATCGGTGGCAATAGTCAACAAATTAAATCTCTTCCTCGCTCTTTGACGTTAAGTCTAGA
ATGCATAATAGGGGTCAAAAAAGGCCCCCTGAATAGAGAGCAAAATTTTAAATTTCCAAA
CTGTTCTGCTGAGGAGAGGAGCTGCTGTAAGTCACTGCTGCTGACTGCAGAAACAGTATT
TAGTGAGATTTTTGGAATGGCTGTAGCATTATCTGATATCATTtgataaaa
>NODE_307_length_540_cov_3.864815
TCCGGACTTTCTGCCTGTTTTCAGTCCCCGGTCCCCATTCTCAGCGGGGTTCAGATGGAA
TAGCCATGCATGACGCCCCTTCTATGGCAACCACACCTCCACAGGAAGGCAACGCCGACT
TTTCGGATGGGCAGAGAAGGCCTTGAGAAGCTGGCAGCAGAAGTAAATCCTTCTCTAAGG
AACAAGGAGAATTAGCAGGGAGCAGTGGACTAGGGATTTAACCCTACCCCTCTCCTTTGA
AAGGCACAGTCAGTCCCACTCCTGCGGCTAGCCACAATCAAACAGAGGAGGAGTGGGGAG
GTGGCAGCGGGGAGAGGAGAACACAAACTCCCTGAATGACACAAGCAGTGGATTGTGGAG
GAGCCTAATCCCACTTTAATACCTTTCCAAGTTCAGCTGCTAAAGAATGCTCTTTAAAAC
AACACCACTGTGTGAGCAGTGAAGGTTGACCAGGGGGAGGCACGCCATTCAACCTCCCCA
ACATTACCTGATTAGTGGTTTGAGGACCAGGCCTCTGGGCCGGCATGCCAACAGGAGACA
GAGTGGAAGATGTAAATGATGATTTTATATATAGAAAAACACACCAACAGGGGCCGGTGA
TAACATTAGCCAGAAAAGAGACCACACATCTCTCTGTGAAGATCCATGGGGATATTAAAG
ATATCAAAGAAGCTGtaggtgtga
>NODE_308_length_526_cov_28.538023
CAAAAATATAACAAAAATCTGATCAAAATTATAAAAATCAATTATACATTCCAATTAAAA
ATATACCAATAAACAGCTAAATACATTGTTGACCTAATAATTACAATGCAATCAATCACA
GTAGCTTAAAATAAACAAAATAAGCAAATGAGCACAAAACCTTTAATGTTTTAAAAATAA
CTTCAATTATTTATATTAGTACAAATAGTTTGATTTCTTTTCTTTTTTACAAACACCAGC
ATGAAAAGGATTACAATAACAGTAGAAAATGACTGTGAAAAACATATTAACATCTTCTTT
AATTAAATGTCTGCAATTAAAAATGGCATTAAAGAATTACATTGCAAAGAGTCTTTATCT
GGAAAAAGGTTCAAAAGAAGTATTGCACATAACAACTTGAAGTTACCTTGCAACATTTAC
CACATTCAAGTCTTTAAGCTCCCCTTCCTCCAGATAGGTCTATATAAGATCACCTCGACA
GACAGCGGGGATGAGTTCTCAAGTCTTTTAAACAGTGTTCTATAAGGATGCTCAAAGTCC
TGCACTGCCAAATCAATTTAAAGTTTTTCTTTTTTTTTTTAAATCGCTCTGTCATGTGCA
TCCTGCagaggtctgcgaatggggaagcgaggagatcaacacatgggggagggtagaggg
gaggagggtg
>NODE_309_length_419_cov_2.665871
TTTTTTTCTTCTACCTTCTAGTGTTTGTATGGCTGCTACGTCCACTCCTCCATCATCCCC
ACCTTCCACCGCAGGTGCTACTGGCTGCTCCAGGTAAGAACTCCTCTTCTCCTCCTTTGC
ACTTCACCATGCTTTAGTTTACTCACAGACTCTCCCTGCCTATCCAGAAGAACTTGAATG
ACCTGCATGATATCAGTTTCCATTAAACCGAAGCATTTTCTTTTGACAGCCAGCAGGCAG
ACATCAACCTATCCCTCCACCACCTCCCTCTCTCTCCTCTCTTTTCTCTCCCCAGCCTCC
ATTTCCCCTTATCTTTCCCAGTCATTCACTTTTCTGATGGCATTGCCCATACACGCCGTC
CAGCACGAGGACGGTATCTCAGTCTGCTAAAAGCTTTGCCATCTCCCCTGTCTAACAGCC
ACAGTGATGGGCAGTAAAAGCATGATGGAAGAGGTTCCCTGTACAGTATAGTGTGCTTAC
TGTGGGTCGTCAAGTCTGCAGGCTGAGAGTGGCTGTAAATagtagtcctttgatcaccta
cccaatacatctcatcagtctcg
>NODE_310_length_756_cov_6.997355
TGGAAATTAGACAAACAAGCAGCTGCGAAACCATCAAGGGAAAATGCTCAAGGTTTTCCT
CTTCACTTGGCGGTCATACACGTTTTGTTTTTCCATCACCTCTTCGCCCCCTTTCTTTTT
TAGCCTTAATTGCAGTTTACAGGGAAAGGGTAATCACTTGTGAAACAGGGCGTGTTATTT
TCTCGCCCAGAGTGTGAATCCTAAGCAGGCCAATCGCCAGCTCTATCGCTCCATCTCTCC
GCTGGCTGAATCCTAATGGCTGGATGGAGAGAAGGAGCGCAGGGAGCGGGGAGAGAGAGA
GAGGCTGACAGCGGGGCTTGACATGGGCATTAAATCATGCCCCGAGGAATCCTCCATCCA
CGGGCTCCTGACAGCCGCGCTGTCATCACGGCCAGGCCACTTCCTATGCCTCTTGACAAC
ACTGGAGCAGAATTAGTCAGAGCATCAGATGTAAATTGGCGCTGTTCAAGGATGATAATG
AGCACCAAGATACATGTCGGTGTCACTGACGGGACGCCATCATGATTGGCTGTCCCTCAC
ACCGTGCTCTATTAGGTCTAATGGTATTCAGGCCAGGTATGGGCTGAAGGCGGGAGCAGG
GGGGAGCAGCGATGGACAGGGAGAAAGTTTTCTGTTGTGATCAGTTTGTTCCATCTGTGC
GTATTGGTTTCTTTAAGGCTGTGTGGCCGGAGAAGAGGGGGACACTGACACGGGGTCCAT
GCAGCCCCTAGTTTCAGCTGTCCACTTGCTGACATGTTGTCTCTATCTCACAGCCCCAAA
GTTTGAAACATAAAGCAACAGTTACTACCTCATTTTTTCACGCATCACGCTGCCATAcgc
cacaaacaagcctgaacgagagcgttattagtctgaactcgcagccacttccataatttt
>NODE_311_length_655_cov_17.088551
GAAATTGCTTGCCCTACATCTGTCATTGTCATTGAGAGACTGGCCATAATACTTTATTTA
TATTCTGTTCTGGAGATACGTGGTTTCTGTTGTAAATGTTCATTGATTCAAGGGCAGACA
AATATACCCCCAACACCCTGCAATGACCCACATAGAGCGATATGCGAAGTTCACCATCTA
TTAGAATAACATGACAGGCACAAATAAACCGTATTATACATTTTGTTACCCTTGCAGCCA
ACTCAAATTACATTTTGAATGTCGTCCACTCAATCTCCTCTCGTCTTTTGTGCTGTCTTT
GATATAAATAGACAGACATTCAGGGGTCTAAAGAGTGGAAGTTAGAAGAATAAAAAAGGA
AGAGGAAATTTAGATATTTTTAAATGATGTCCTACATTTTGTCAGCTAAAATCAGGATAT
TGCCTGAGCGGGGAGAAGCCATGTTCTTCAGTTGTCAAAAGGCAGTAAGTAATGATTAAA
ATAGCAGTGTGAAACGCGGGGAGATTAAAGTGATGCTAATGATAAGTGAGAGAAGAAAAG
GGCAAGCTATATTTTAATTCCTGGGAGAATGGTTAATGACTTCTATTGCCTGAGATTAAA
CTAAACCTGTCTCATCAGCTTTTTCTGCTCGCTGAGGAAAAAAAGCCCTCTGCACTTTAA
TTTATTAAACTCTTTTAAGGAAGCACATTGATCTACATAGGTTAAACTTTCAAAATTTGG
GCAAAAAGACGCCCCATAAAGCTGTCATGCAGGGCAAAGCTGTTGAGTTGCTCAAGGCAC
ACTATAAAGAATTCATTAT
>NODE_312_length_487_cov_17.749487
ATAGCGGTGCTGTGAAATGTAATGTTTGTTTTCCATCACAATACTAATACTATGAATGAT
TCAGGCTGCTACACTGCACTCCACTTAATCAATCACGCCTGTCCTGAATGCTGATGAGAG
AGAAAACACAGGATTGTCACCCTTTTCTGCGACTTTTAGCCAGTTTAGATCTAATATGTA
ACAATAAGTTGAGTGCACTGTTTGGCCTCTGTGTGTTGGGACGAATTTGTTTTACTTTTT
GTTTTTGTGTTACAACTATGTGTGCGTGGGTGTGTAAGACTGTGCGTATGTGTTTGTTCT
TTCTCTTTTGTGAATTTTGGCTAATTTCGAGTTTGACTGCGGCTCACCCCCGTCTCTTCC
TGTGTGTCTTGTGTAGGGCTGTTAGTGCAAGACCTTACTGACACCATATTAAGTTCATAT
GCCTATAAGTCCCACTACCTTCTGACTGAGTCAAATCGTGCTGAGTTGAAATTACCTATG
ATTCCCTCTCCTTCGTCAGCTACCAAAAAGAATGTTGGGAAAGGTAACTGAACAGTTTTT
CTCTTTCTCCTTTGTCCCACTGGTCTGTGTTTGTGTTGTGCCTGCTCCCATTCTGACTTA
GTTTCCCTTTTTTTTTTTTTTTTTTTTTTTC
>NODE_314_length_471_cov_5.518047
ATATGGAATAATTAACCTCTTTTTCAACAAATAATGAGAAGCAATCACGTGAAGATGACA
TTGCTTTTCAAAGACGCTTTTTACATTGTCAAGCCAATATTACACACAGAATTAAAGTCA
TTGTCTTCCATTGTCTTAAAGCAAGCATCCCCCTCTTGACATCCCATCTCATGAAAACCC
AGCTATAGTAATGACCTGCCGCGTGCGCACACACACAAACACACACACACACGCACACAC
ACACAGACACAGCAGGAGAAAGAGGCGTTAGCTCATCCCCCAGATTAAAATAACATGATT
AAATATGGAAAGAGAACAGAGGTCTGAGGGGCTCCTGCGGGACTTCATTAGGGCAAATTG
CCAAAGAATGAAACATGAGTTAGCCAAGAGAGACTGCGGGCTAGGCCAATACCGCCGGGA
CCCCGGAGCAGCAGCCGCTGTTATACTGCTGCAGCTTCACAGTCAATGTGTGAAGCGGAC
ACACACTATCACACACACGCACAACTACCAGGAGACCCCCTGCTCACTGACACACACAGT
GTCACAATTGACCGGCCAAAAGCGGGTGAGCTTGGCGGCTGAAAACCAccgcagaaagaa
aaagagggccccacc
>NODE_315_length_337_cov_1.715134
TGCATAAACAAATGGACAGTGATGTTCTTTCAAGACCTCTGAACCCTGCAACACAAACAG
AAAGGAGGCATCCACATAGGTTGCGGTCAAGAGGGGTGTAAAGAATACACCAATCTTTTG
GCAATTGATAATGTTACTTTACCGGGTGTCAGTCTGAAATTTTCTTTTCCAGTTTTGCAC
TTACAGCATTTCTTTAGATTGTAAGTTCTTTACTAGAGCCGATCCACTTATGTTTGCTGT
CAACATAAAAACCAATGGCAATCCTCACCATCACCCCTGGTCTATTGGCAAAAGGCTGCT
GTCATCATGGCTTCCGGTTAGGTCAGCCAAGGATCAAGGGGGGGCAAGGGCACACACACA
TTGTAAGGTGAAAGCCAAGGCCAAACGGGACAGGCAGTCATCTTAGCCAGTCATCTTTAG
CCTCAATGGACTCTCAGCCTCAGCCCGCAACTGGACTCTTTCAAATTgaaacatcaagga
c
>NODE_316_length_472_cov_9.919492
GCATGAGAGAGTCAAAGTGTCAACGTTAGGTGAGAAGAAGAGTGGAGGAGGAAGATGTTA
GAAGAGAAGAAGAAATAAAAAAAAGTCTCATGCACTAGAGGAGAACACGCACTCACACCC
CACAGTGGCAGAAGCGGTGTTGGCGGCAGTGGCAGTAGTGGTAGTAGTAGAAAAGGCTAC
ATGTGTAGGGCTAGAAACATTGGTTACATCGTGCTGTTGTTGGCTGGAGTTGGAGGCCTG
CCGCCTTAGAGCCCCCTGAAAGGAAGTTCCACTCTGGAACGCACTCACTACATCCATCTG
CAAAGAATCAGACAGCGTGACAGGAGAAAGCCCAGAGGAAATAAAACACAACACAGCCAG
AGGAGAGAGAAAAGAGAGAAAAAAATAAAGAAAAGGCACCAGTAACCATAGAAAATGTCA
CTTCGAAATTGGATTTAGGCATTATAGTTAAAAGAAAGAGGGAAAAGGGGATGATTGGGT
TTAAAGGCACTGATCGGAGGGAGCTGGCTCCAAAGTCTGACCTCACTTTCACTCTTTTCT
CTGCAGAATCCTTCCATACTTCCAACTACAGCCATGCCAATAGTCTTTGAACAATCAGCT
GCACTAtcgtgctttc
>NODE_317_length_453_cov_4.240618
AGAATTGGAGTCAAGACATTAAAAAGCAAAGAACACAAAGGAGGAATGAACAATAAATGA
TACAATCATAATAGTCAAGTTGGAGAACTGCAGTGGAGTCAAAGCAATATTGGAGGAAGG
AAGGAGGAAAGGGAAGCTGTTACAATCACAACTAGTACAGTTTTTATTTAAGATTTGGAC
TCCGTACCTTGTCAGGCTGGGAGTCGTTGCGGGGGTGCTGGAAGGTGAGCAGGTGCAGTC
CCGGGACATAGTTCTCGGTGCGACAGGAGTGGAGGGAGGTTAGGAAAAGGGTACGCTCCC
CCCACCAGCCGTACGCCCCTGAGATCTGGTCCACACGGCACGCACTTCGCTCTGTGAGAC
CGAGAGGGAGAGGTCAGCACACAAAGAACATATCTGACCTCTTAAAAACTCATAATACAG
CAGTTTCCTATAGCGCACTACTGTACTGAAACGGTGTGATCTGTGAGTCTGGTGTGATGT
GTGTTCAAAAGGAGTAAAATGACATGACCTCACTGCACCAAAAGAAGCATGCAATTGGAC
AGGCAAGTCAAATCACGGCCTGATTAGCCTGTCCAATCTCAGCTGAgtgtagtcata
>NODE_318_length_654_cov_6.440367
AGAGGAGATTAGAGTGGAGGTGTGAGCTCGCAGTAAGATTACATTTTCCCTCTTTATAAT
GGATAAGTGCTTCTCTTTTTTTTCCTATTTCACTCCCACTATTCTGCTTCTGTTTCACAG
TGTTCCATCTCTCCCTGCCCTCCGTCACCACACACACATACGCCGAACACACACGCACAC
ACACACATTAAAAAGCATACACATGCACATATGCGTGCACACTCCAAACACACGCACATC
TCTCCTCTCTCCCTCTGTCACCCTCTCCCTCCGTCCTCCCTCACTTGATCCTTACACCTA
CGTGCTACAGATGGTTTCATTTTATAAGAGATAAAACCACATTTGGTGGAACTGATTAAA
CAGAGGGAACAACATCCCCATCTGCCATTTATTCCAATCTGAAATTGCTTGGGCAGATGC
TGACATCTTTGGAGATGATTGATTCACCCCGTCTGGCCAGAGAGGAGTGGAGAGGCAAGC
TGAGCTGGATCCTCCCCGGGCCTGCAGCTTCACCGCCGCCCTGCCACCGCTTCACCACAG
TGTCACTTCACCAGCGATAGAGCCCTCATCCTCCTCCCCCCCTCCACCACCTGCAGTCCC
CCATCCCTTGTCTGCTGCAAGCTGCTGCAATCAGCACAGGCCCCTGATTGGACTTGGGCA
GGTGAGCGCAATACACTTTAATCATCGGGCCAGTACATGCCAGATCATCCCGTCTGTATG
GGTGTGTGACTGtgtggcggctgagtgggagggtgatctgtgtcggtgcctggatgcatt
aaagggctggttcaccca
>NODE_319_length_596_cov_4.734900
TTTCTTCCTCCTCTTCCTCTCCTCTCTCCCTCAATCTGTCTCTGTGTTCAGTATGCGCTG
CTGAGAGGGCATCATTACGGAGCCCGTATTTGAGTCATTTTGATTTAAGCAGCCAGACAA
TGGCCTGTTGATTGAAGCAACCAGAAGGCAGACAATAGGGTTCTATGCCACATAATGCGC
CACCATTTTTTCTGAGCTCCCCGCTTTCAGAAAAGGGCCCCGGCTCTCCATTGTGCCGCT
CCCGGAGGGAAAAAAATGGTGCTTGGGGAGGAGGAATATTTTCCCGTGGTATGTCATTAT
TTTGCAAATTTCTATTATCTCATCATGTTGTCTTCATTGTAATTGCAGCTAATTAGGAGG
CTAGTTAGGAGCCTGGGCTTTGAGGCTGGCTCGGCTGCTGAAAGGAGCCCACCGATTATG
GCCCCGACAAGAGAGGAAGCAGGAGAAAAGGGGAGATTAATGCTGTTACCCAGGAGACAC
TGGCTTCCATCTGCGGGGAACAATGCAGTTTTGTTTTCTCCGGGATCCTGCTCAGATCAA
CAGAATGGGGGCTAGCTCTGCTCTACTCTGCTTGGCGACAATGCCCAATTCTGTCTTACC
GTGAGGCTCGGAGCACAAACCTCCCCCCCccatccccggcccaccaccgccacctcctca
ccctctcctcacctaccctgcctccactttcgtccctcccttttcgtcactctcgccacc
tcttcctcctccgtacagtg
>NODE_320_length_318_cov_12.984277
CAGAGGTGGTGCAAACCCCTGCAGAAGGATGCCTCTCTGCCTCTCACTGGCATTTGCATA
TTAGAGTGTTTTCTGGGGAAAATGAGCTGTAGAAATTAATTCAGGATTAATTGGTGCCTT
TATCTCGTTAGGACAATCTAATTTAGGGGATGATGGAATTGTTTAGACTCCCTTTTGCAT
AATTGGATTGCGGTGAATGGCTGTCATTACCGTCTTTTTAGCATCGTCTGTGGGCCCCCT
CTCTCTCTTGCAGGCCCCAGCCTCATAAAGAGCGATCATGTGTTACACCAGTGTTTTGCT
AACCCCTGGAACACACCAACCATGCTGCAAGAGGCAAGCATGTGGCTAACTGTGCAACAG
TGATTAACTCTCTTTTCAGAGCCATTAGCATTACAGCAAGAGGCACAGTGTTGAGGAGAT
TTCACATGATCACATAGGCATGTGGctaacaacacagcgatc
>NODE_321_length_445_cov_15.249438
GAAGAGAAGTAAAAAAAAAAAAAAACACAGAAAGCTTCAACTTTCTTTAATTATGTTTAC
CCAACAGGCTTTGCTTCCTCATTTAAATAGCATAAACATCTGGCCGTGGTGAGCCACTAG
CATGGCGGCAGTAGTCAAGCAAATCTTGTGGAAAATAATGAAATTAGATCCCTGGTGCTG
CGACAGTGGAAGGGCAGAAGACATCCGCTCCATGTTAATAAAATTGCCATGAATGAGTGA
ATACAATTAGGAAATTGTCAGTGGTGGCAGTGAACTTTTGTAACTCACCGATGTTTGCAT
CATTCGATTAAGGCAGCAATTTGGACTTGTTTATTTGCGGCTGTTGTGGCTTTTATTAAT
TGTGACCCGGCAGTGATTGGCCTGCGATTAAACCAGTCACATATGATGTGACTGAGGGTG
AGGGATGGATTGGTGGGCAGGCTGATGGCAGACAGGGTTTTTTTTTATTGTTGTTTATCT
CAGTGGGTGCATGTCTAAGAGGATGGAACTTGTTTGTGTGTGTTCATTGTAAACTCAGAT
GTGTGTGTTTGGATATGCATGATGCTCAACTTTGGCATTGAGGtagtga
>NODE_322_length_395_cov_4.430380
TATCCCTAAGGGCTGGAATTAGGGTTAGGGTTAGGCTTTGGAAAACGGTCAGTGCTAGAG
ACATGAAACTTGTGTCTACCCCCCCATTTGCTGCCACCGCGATCGCACCCAACCTACTGC
CGAGCCTCTAGCAGGTCAGGAAGTGGGAGTAACCTGTGATTTTTTGCTGTATCTCGGGAC
GGGAAGGTCGTAGAGACTCGGGACCAAGACTGGCGTCTTCGGCATGGCCAAATTAGGGGG
GGCAGGTGGCATTTCCAGGTGTCTAGCACGTCCGCTTCCGGAGATATTGGCCAAAACCTT
CTCCCATTCACTGACAATGGGACGTGCAGAACGCAGCCAGTTTGAGAGTGCTGAGGCCGA
GAAAAGTGCCCACAGAAGGTGTTTGGGAGCACGTTTCAGACCGCTCCGAGTTGATTGGTA
TGGGTTTGTAGTGACACTTTTTTGGCTCCCGTAGTATGGGCCAACCCTATCCCTAAGGGC
TGGAATTAGGGTTAGGGTTAGGCTTTGGAAAACGGTCAGTGCTAGAGACATGAAACTTg
>NODE_323_length_654_cov_13.608562
ATTATGTTGCCACTTGTATTTACATGGCAACTGCCTCTGAAGGTACAATCCATCAGAGCT
TTGCCTTTACCTTACATGAGGCCGACGCCATTACTCCACATTTTTTGCTTTAATTACAAT
GTTATGGCTTACTCGCTCGCAAGGTTACAACAAAGAATAAATCAAACTTCATTAAAAGTC
TCAGTAACTCAACGCATGAGCACACAAAATCATCACAGAACCAACCAGATTATATTCCAA
ACTAACTCCATGCATCTCATAAGGAGGTTGTTTTCCTTTTTCATATTTCATAAATATGAA
CCAGGGTGGTTTTTGTCTGTGCCTGTCCATTTATTACCATAAAAATCAGCTGACTGAAGT
ATCTCACTATCTGTGGAGGCAATTAACTGTTTTGAGAGAATGCGTAATACGGGACTTTGT
AATGGTATCATTTGGAGTCAAGGCACAGATGCGCCGTGCGGAGCCATACTGTAATTAGAG
AGAAACGCTGTACAGGTTTTCCACTAATTAGCAAATTATGCTGAAAATAGCATCAAGCTA
ATTAACAGTTATTATGGCATTTTTGAAAGTATGACTTTAATTAGCAAAGTCCTGACGCAG
GCAATTTGAAACTCGTCTCTGAGAAGATGAGGAAGAAAAGAAGGGAAAAAAAAAACATGG
GGCATGATCAAGAAGATACCCAGATTATTATGATGCTGTCAAAAACTAAAGGAAGGGGAG
AAAAAAAAACAGGAGGGGAAAAGAGAGACTGAGTGAGTGAGTGAGCGagtgagtgagtga
gtgagggagggaagggaa
>NODE_324_length_827_cov_15.629988
CGGACTAGTGGAATGTTATTGTGAGTCAAATTTGTCCATTGACTTAACCCGGCTGCTTAA
AATAGCAGTTGCAGTTGAATTACTGGAGCTTTTCAGTTTGATCAGCTCTACTCTGCTCTG
AACCATCTGTGATATAATAGATGAGGAATGAGTAAGAATGACAGCATTGTCTTGAATGAA
AAAATTAGGAATTATAATTATTAGTAAAATTTGTGTGCAGTTCGCTGTAGATCTCAAACA
ATCAATAATTGCTTATAATTTTTTCTCAGGAAGGCTTACACTATAATCTCAAAAAACAGT
GTTTCTTAAAAAATGTGATTCATGTTTTGTGTCAGTATGTGTAATCGCGTCTCCAGAGTG
TGATTACATTGTATGTCAGTTTGTGTATATTTTTGCAAGTGTGTTGTGCTGTCATGTTTG
TAGCATTCCATGTGGGAGGGTCTGTTGATAAGTAAGCCATCTGTAGTGTTCTGCCGAACG
ACATGTTGTAAAGCGCGATTTGAGAGTGTGGAGAGACTTGACTTGACAAATCTTGGCACA
TAATGAGACAGAAGGGAGTAAAGGCAGAAGTCTGTCCAGAGATAAACAATTAGATTTGTC
CCTGAGGTAAAGGCCATGCAATGCAAGGACTCTCAGACTAACAAAATCAATATGGCTTCC
AGTAAGAACACTCAGGGGGTAGAGTGATGAAGAGGTTATCATTCATTTCTCAGATTAGGA
CACACATACACAATGAGGAACAGTCTCGCTTTAAAAATCAATATGATCACTAGCATGAAA
GACGCTTGTCAGTGATGTATGTATTTGAAAGTATGCATGTGCTATTCAACTCTCTGTCAA
ATGTGATTGGTGTAATGAGACGTGATAACATAGATCAACAGGGATACTGAACCAAGAGTC
AAGCCAGTTTTCTTCAGCAGAATTGTGAGAGGATCTTAGAGGAGACAGCATTTGGGAATG
ATATTTTCACa
>NODE_325_length_451_cov_17.050999
CCAATCTCCCCGAGCAACAGGGGATGATACAGGCGACACTCAGACCAGGAGGGATCTCGC
TGCCATGTGACAGGCTGCCTTCTACATTCTTTCACCGTCCTCAGCACCAATTCTGATACA
AGGAAGGAAGGAAGAGACAAGCGTCATCTTCAGATGCAACACTCGCAGCAATTTCACAAA
TCTTTTAATGATTTGTGACCCCTTTGTGGACGGCAAAATTGTGAACTCATGCACCCATAA
CTTCTCACTTAATCTGTATTACTCTCATCACAACAGAGCAAGCCACTCTATCAGTAAATG
CTAATCTCCTAATTAACAAGCTAATTAGGCAATTACAGCTTTGCAGAAGGATGCCTAAAT
GAAATATGACAACACAGTCACTTTCTACAGCACCTGTGGGTCTTTTCAGATGTCACAATG
AGAAGCATGATGACAAAGTGTTGTCTCTGCTCTCATAGGTGCTTATTCCTATGCCTCGCT
TAGCTCATTTGTAAAAATATTGTCATTTTATCTAACCTAATCTGCACTACTTGCGGAAAC
AACTTGTCAAATTACAAGTAAATTATTTCTCTTCGAATAAGCTGACCTGCATCAc
>NODE_326_length_422_cov_10.561611
CCCGTGTTCCCATTTAGTCTGGACCAATCCTGCTCCATGGTGCATGGTGTCATGGTAACC
GTGGGAAAAGCTTGGTCTCTGTTTAATAAACGTGGTCGGACCAGAGTGAGGGTCCCATAT
TGACCACTCAAGAAGAGATTAAACGCTGGTGACATTTCCGAGGTGGAATTTGCAATTTCC
ACAAATATGAGGGCGTCCTCGAGCCCGGCATGACAGCACATAAAATCAATACAAATAACC
TGAATCCCTAATACCTTGATCCCTGTTAGTGGAGGGATGCATTACAACTAAGACACTGGG
AAGTGGGAGACACAGCTCTCTGTAACCCCCCCTCCACCTCCACCAGCACCACCAGCAGGC
TCACTGCTGATTCCTATCGACTGTCTCCAGGCCAAACACAGACGCAATAACAATTAGGTG
GGATACTGGCCCAATTCTCTCCCTCTCACACAAACACACACGTGTGTCAGAAACAGACAC
ACTCACACAACACTACATACATCTAAAACAAATGGACAAATATCATAAATAGCATGTCGG
TTTTTCATATttttttgttttctgtg
>NODE_327_length_296_cov_5.398649
CCTGGAGTGGTGCGTACCACAGACTGCTATGGCGTCTCTGCACTGTGTGTGTATCAAACT
GCCAGCCAGACATGTGCAAACACACACACACATACACACTCCAATAGTTGCTTCTGTACC
TGTCTTTGCTTTTTTCCCTTTTTTATTTCAGCAGGGTGAATTTTTATCTAAATGCAAAGC
AGGTGATAGGTGCTCCAGTTTCCTCTAGAAGTAGCTCCCTTGTCTGGGCTCTCTTCCTGA
TAAGAGTCCTACTTTGCCTGACATAAAAGAGCCCGGTATCATTTCCCCTGCCTCCCCAAC
AACCCCCAGCTCGCTGCCCTCGCCCTTCCCCGAGCTTCACAAAGCTGCCTCTATTTGCTC
CCAATTCAGGGCCCAATTGCAGATAAAGTTACAGCAAATTTGTTTGGAGGAAGAGCTGCT
GAGGCCTGCGATccctgggg
>NODE_328_length_476_cov_7.357143
AGCCATGCCTCTATCGGAGGTGAAACCCATATGCAGAATGGAGAGACAAGAGGATATTGG
GTTATTTTTTTTCCTATGTGGAGAATAAAGGTTAATAGCAGTCCTTTCCTGTGTCATATT
TGACATGACCAGTCATCGCAGTAATTACAATCATTACACTCCAAAGGATGTCTAGTTATC
CCTCTTAAACACAGGCCGCACAAAAGAAATCAATTATTCAATCAGAGCTCTCCCATTCAT
CCCTGCCTGAGTTCACTTAATTTTGGGCCTGGGTGAATCTGCCGCAAATAAACCCCACGA
CCGGAGAAGAAAAGACGAACAGGCCCCTAATTTGTACCCTTTCAGGCGGTCAATCACTTT
TCAAAGGAATGCAAGCTTATTCTGACAATCAGGCCGACGTGAATGGGAATGGGTTTCATC
TGCTACTTTACATAAGTTATCTGGTGATAAAGAGGGCAGAAGAAGAGAGGGAGGGGTGAA
CTTTCTGTTGACAAGTGCAGCCTGTGGCCCCCTCCTCTCCCACTCTCAGCCCCCTCTCTC
CTTTCTCTCGTCCCCCCTTTCACCTCATCTCTCacccatcctccgctcctcatcttgccc
gtgcccactaggattggcag
>NODE_329_length_585_cov_7.444445
ACTGGCCATGTGAGAGTGGAATGATCACTAGGTGAAAACCACACAGGCCTACAATCTGAA
TAAGTACACTTTCTTTCGAAACTGAATTAAAAAGGAGTTAAAATAGGGTTATTCTACACT
GAAGGACTCAGATGCGCGTCCATGCGCACAAAACAGGCAGAAAATACACAATGTGAGCTG
TACAAAACCAACAAATAAACAAACGAATGAATAAAATACTGTATGCAAAGTGCCTGGAGC
ATCCAGTGCGCTTACCTAGACTTGGAGGGGGGCTGAATGCGTTGCCAGCGTTAAGACAGC
GCGCAGAGTTAATGAAATATCTCCAAATGGGAGTCAGGAGTGCGTGCAGAGATAAGCCTG
ATGTGGTTTATATACCCAGAAAGCAAGTGCTCCTCTTCTCATATTGTCCAAGAGCGTTTG
CATAGCTGGCCAAGTGGCTCTGCTCTTGCTGACTCGCTAACATTGCATTGTGTTTGTTTT
CCCCTTGCTATGACGTGTGGCAAAATATTGGCCATATGTCCATCGGCAATAAATTGTTCT
TGAGCGCAAACACAGCTCCCCGAGGACGGCGCTTTTAACCCACACTGGCAGTTCTCTCCC
TGCGAGATGTTTTAGGGACACCAAACTATCTGCTGCCTCATGTAGGTACATGATAATGTT
ACAACAACCTGTTTAAGAGATAATTGTGGGCGTGTGGAAGCGCCGCTGGTTGATCTTTTA
TActgtgac
>NODE_330_length_709_cov_9.480959
TGGAGGCTGAAATTCTAAAAAACTGGACAGGTAAACCTGAAACTGTCTATTAAACGGAAT
GGTTTCTCCTTTTTTATTGATTTGGGTGAAACAACTCTTTAGGTCAGATTCATCATGTTG
TTGTCGGGATACTACACCCTGGCCTTTAGCTGTCCCCCTACCATTGTGTCATGACTGAGA
CACTGTACTCCCTTTTACCACCAAAGTCACCCAGCCAGTCAACCTGTGTTGCCATTTGGT
CTGTGTCACTCTGAGCAGCCATTTGTCCTCTCCTGTCCCGCTCTCCTCCCACAGATTGAA
GTAGTCAACACCTTCAAGAGTGGCACCTCCTTTCAGGGGGCGGGGGCTCTGAGACGCCAA
TCATCCACCACCAGCCAGACCCAGGATGTAACCAATGTTTCTAGTCCTAGTCACGTGTCC
TTGTCCAATGCCCTTTCCTCTCCTACAAGCACTACTGCTGCTACTGCTCCTCCCACTACT
GGCCGTGAGTCAGAACTCTGTCAGTCTGCTTCTCTGCTCTCTTTGCTTCAGGGGTGCCAT
CCTGTCATGAACAAAAAGTTATTTTCCTCCAATTATTATTATTATTATTTTAAAACAATC
CACCATGGCAGTCTCCGTTTTGAGGTTGGCATCTCTAAAGATTTTCTCTCTTTCTATCTG
CCTTTTTTTTCATTTTCTCTCTTTCTTCTGTCTTTTTGCTGTTCATACTGGATTTCAAAT
TCATCTTGATATCTCCTCCCATGGTTGGGTGTACTGTCGTCtcattggtgaatgtgtgtt
tgtttccccagagtgctaggagcgcaggactaagggtgatacccacggcgtgacatttca
ggttgtgagtttg
>NODE_331_length_580_cov_13.891379
CATGGAGTGAAAATACATTCTGGCACAAAGAGTCCCTGACTGTGCAATCTGCATCACAGT
ATTTCACCGATAATGAATGGTGTGGAAAAAGGCAGCGGTGCTACTGACTGTATACAATAT
GGCTGATTTAGTGAAGTTTGGGCAGTTAGTCACTTGACATGAATAGCCCTAAGAGGTTAA
TTTACCTGTCACATTTTACGTGTAAAGTCAATCACATTTGTTCCTGCTGCACATACTGCC
TGTACTGTAGTAGAAAGCTATTTAGCAGGGGATGTTGCGCTGTATGAGGGTGATAGGAGT
AATCAAGGAGAGGAGGGGGCTTCTCCATAGGAAGTTCCTGCAAACAGAGTGCACCCACTT
TTTAAACCCCATTTGTCTTGTTAATGCTCCCCTCTGATTACCTGATTGCACTGGATGACT
GTGGAGAAATCTGATTGCGTAAAATTATATAGAGCAAACTTTTGATTGGGGAGGGATCTG
GCGAGCTTGCTGCCACCATTGACAGGCTTTGTGAAATTTGGCCTCGCTGATTTGAAATCA
GCTAAGTGTCACGTCCCGTAATTGTAATCAGAACTTAATTTTTTATCCTTGTTCTCTTTC
AGAGCACAACTTTTCTCACGCAAACTTTTAAAGCTTGAACAATACTGCAGCCATGTTCCA
CATACAATAAGGAAAAATACAAAGCGATCTTTCACTGAGATATAATCCACATCTATATGG
CTCa
>NODE_332_length_783_cov_3.736909
CTGAGGCGACCAGCTATCTTCCCCCCTACTCACATTCACCTGAGCATTCGCTGTTCTTAT
TCTCCTGACCTTAGGCCTGATCTACGAATGACTTCAAGGAGGCCTAGAATGAGCTGAATA
GACAGTTAGTTTAAAAAAAACCTTTGATTTCGGCTCAAAAACTTGTGGTTAAAGTCCACA
ATTGTCTAATGACCCCCACTCACTTTGCTTTTTCATCAGCCTTCGCCCTAGGCCTGGCAG
GTCTAGCATTTCATCGAACGCACCTCCTCTCAGCACTTCTCTGTCTAGAAGGTATGATAC
TCTCCCTATTCATTGCTCTTTCCCTATGGACGCTCCAACTAGACTCCACAAACTTTTCAG
CCTCCCCAATAATTCTACTAGCCTTCTCTGCATGCGAAGCTAGCGCCGGCCTAGCATTAC
TAGTCGCTACTGCCCGCACTCATGGCACTGATCGACTACAGAACCTCAACCTTCTACAAT
GCTAAAAATCCTCATCCCAACCATTATGCTTATCCCAGTCACATGAATCACCCCCGCTAA
ACAACTATGGGCCACAACCCTAGCCTATAGCCTAATCATTGCACTGGCCAGCCTAATCTG
ATTCAACATCACGGCAGAGACAGGCTGATCCTTTATTAACCAGTACATAGCAACAGACCC
ACTATCAACCCCCCTCCTAGTCCTCACCTGCTGACTCCTCCCCCTAATAATTCTCGCAAG
CCAAAACCACACCTCCTCCGAGCCCGTAAACCGTCAACGAATATACATTACGCTACTAAC
ATCCCTACAAATTTTTTTAATTTTAGCCTTTAGCGCAACCGAAGTAATTATGTTTTATGT
CATGTTTGAAGCCACCCTGATCCCCACTCTAATCATCATCACTCGATGAGGAAATCAAAC
TGAACGTCTTAACGCAGGcacctactt
>NODE_333_length_510_cov_16.076471
CAACCCATAAGGAAAATTGAATAAACTGAATACCATGCATTCTTATAAAAAGATTGGTAA
ACAGGTAAATTGGCCTGGCTGCTAACCTTGTCCTCTTTCATTGGTATGAGAGGTGTTTCC
CCATGTTCAAGCAGGCTAATATGAGTGTATCACAATAACCTGACACCAAATATAATCCGC
CCCCTCCTCTCTGGGCTATTAGTGATGTTTTGTCAAGCTGCAATCAAATTAAAATTTATT
TCTCAAATTATTATTATTTTTTTTATTACACAGCTTTTTATTTGCCACAATCTAACATAA
ACTTGCGTTATTTTCACATCAGACCACGAACAGACCAATATTATTTATGACATGGTATAA
ACTTTGTTTTCTGCTGCCTGATTGCTGAAGCCCAAGCCTTGACACTTGTGATGTACTCTG
CCAAGAACATTAAGTATCCGAAAGTGATAAAGCTTCAATTTGCTAGACCATTAGACTAAT
TACTGCAATAATTAAGTAACTACTTGATTAGAACTAATGGGTACCTAATTATCCAGGAAG
AAAGGATCAGGTGGTAATTTATAGAGTCAAGCTGATGTCTTCTGACTTAGCAATGCCGAT
TACCAAACATAAGGGACTGAAACTGGTGAAAACAAAAAAAGGGGGGGGGGGGAA
>NODE_334_length_909_cov_11.000000
CCAAAATCTCCATTTCGTTTATCCAGCCATGAAATGTCATCAAGATTGTAGAAACAGATT
AGGTTTCGCAAACTGTGAGAATTCAGAATGTGCCAGCAAAGCAGCTATTCTGTGTGAACA
AAAAGGAAGAGATATAGTGCACAAAAGTATCAAGCGCAAACATGTGAGCACTTTGACATT
CAGCGTTTAGTTGGAGCTGACTGTCCCCGTGTAACATGGCACAACGTATACAACAACCGC
TGACCTGTTCAGAATTGACCGGTCTTAAATGTGACATTTTCCCCAAAATATTATGGTACA
CCGTAAATGGTTGTTTTCTGTTGCCGGCGTTGAGTGGTCCACCATACTGAGTCGCACTCT
ATAGACTACACAGACTCAACACCTCTCCGAGAGACCCAGAACAACATGTGTTCCTCAGGA
AGTTCCCATGCAATCCTGCATATGGCAACATTTAAGGGCTTCTTTTTTCCACGCAGGCTT
TAACTTAATTTGCTGCCAAGGCATCGAAGAAGCAGAGCACAGTATAGAACAGTATCGTGT
TGGCCATGACCAGAGGGATGGATGAATGAATGTATGGCCAGAGCTCTGATCCGTGATTAT
TACATAGTGTATAAAACAAAGAGCAGATATGAGTCTGGAGAATTATTTGTGAACGATAGC
CAGAGTGATTTTATACTCTTTGTTTTTGTTTAGATTTCAAAACACATGTAAGAAAAACCA
ACAATAAATTGATACGTTTCAATGGGGACGGGAATTGGCAGGACACAAGACTGAAATGTT
CTGAGAATCACCGGCCTCAGCACAAAATGCTGTCTGACTGACTTTCTCACAACTCTCTCT
TCCTCGACAGACAGAGAGACAACATGCACACAACATACACCAGACACCACTGCAAACCTC
AGCTGTGGAGAGTTTGCGGTAATAGCACGATAACAAGGCGAATGACAATTAACCTTTAGT
gtttagcttaataggacaaatgagagtcagactggctgagtgggaccctgttaatctcac
tgaattcaacgatcaaagtatgaggttccatta
>NODE_335_length_707_cov_13.506365
ACACACAAACACACACACACACACACACACACACACACTGAAAGCTCCCGTCTTTCCATC
TGGTAAAGTGGGCTGTTGTGATTGATTTGTGGATTTGCTCCCTCTTTTTTTCTCTCCATT
TAAGTGAAATAATGTATGGAAGCAATCTGGCGACAGACATTTTGGAAAATCTATTTGAAA
TCATTTCAGTTGAAGCCATGGCAGTTTGTCTTCTTAGCGGAGAGGAGCAAAGTATAATTG
TCTGCAGTCTAGTAAAACACAGTATAACTGCCATCACACTTGACTGAGCTTATAGCCAGC
TAGTCCCATGGCCTCTAGAAGATAGAGCAGTTAATGTTCCCTTTTATTTTAGAGGATATG
TCACTTGTATCGCAGATTTATACCATGATACAGCAATTTTGTCCAAACAGATGGATAATG
GTGTCACCAGCAAAAAGCCCTGTTTTTATTGAGTTTAGAGCATATTGTTTAGATAGGGGA
CTGTGTTGAACAGCTCCGCCAGCTCTTTCTCCCTTTATCTCTCTAATCTTGCCAGTATTA
GATTTGATCATTTTTGTTTGAAGGAGGAAAATGTGGCTGTAATGGTTTCCTAATAGCAAA
CACAGGGGATACAAATCCAGGGACCCTGTTCTGTAGTGCTTCCATAAGCACCACTGATTT
ATAGAGGTCTTTATGACAGAAAGGAAAATGATCTGCTGCAGGTATAAATCAGGTGAGGAG
TAGGAAATTGAACTTAGATATCATCTTGTCAGATGCTTAATGCTCTtcctcctgtcacat
tcgataggaccaatttggagaatcctgcagaggtaaaaagaagacaattaacaatgacag
tgtggtaatag
>NODE_336_length_448_cov_2.464286
AATTGCAACCCACTGAGGCCTTGAAGACATTAAGCCTGTCAGTCACATCTTCCTGGCTAA
CAGCAATGATGTTCACGACGGAGACGAAACAGCTCACCTTTGAAGACACCTCGGGAGCAA
AAGGGTTTAAAGAAAGCGACAAAAAAGTGTCAACGAGCCTGGAAAATGTCTGGGAGACAT
GAATGTTTAATGTCAAGTGTGAATGTATTGAGATATAATAAATGCAGAGAGAAAAGGGGC
AGAAGAGGAGAGCAGAGAGGCTAATCTTGTTCCCATTTAAAGTGAAGGGATGAGGCAAAC
AGCATTTCTGTCTTTAATGGGCCTCTGGCAGCATTGTTAGTGTATGATCACTGAGCTTCT
AGTTACGGTTTCCTCAGCTGCACCTGAATACTACGTGTGAATGCTTTCTTATTTGTAGCG
TTATCTTCCAGCAGTGCATTAAACTCTGTCTGTGGATCAAATTCTGCTGACTGTGCTGCG
GTTACAGGAAATTATACTGAAGAAGAGGTGGAACAACAAAGATAACCAGCAGAATAAATA
CATGCCATGACAGGTAATTTCTGCAGTAAACTAAGcattggtttctttaaac
>NODE_337_length_333_cov_19.294294
TAAAGGCGTGGTCAGTTTAAACAAAGCCTTGGGCGACAATTGAAACTGTAATATAACAGC
AAGTGCAGGATGAGTGCATTTAGTAACTATGAAAGCACAGGTGTGACAGGAGTATGTGGT
GCAATTAAAAAATGAAGACAAGTAAATCATGTTAGTAGCCTGATTATTTTTAAGATGTTA
AAAGCTGAATTTGTGCTGTGCATGATGCTGCATTCACAAATGGGAGGCCACCAGAAACTA
ATATTTAATAATTAAACAGCATCATAGTGTAGTTCTCGCTCCATCGCCCAAGCCTTTGTT
TGATCTTAAGGGTAAAATAAAACTACAACTACACACTTTTTTGCCCATGATGTCGTGAAA
ATGCATGTTGACAGCCTGGTCCACTGATTGTTCGGCCTCGAAAGTAATAAATCCAAAACC
TAGCCAACGACCAAGAGTGAATCAAGGTAGCAGGGGGGTTGTGACAACACAAGATGA
>NODE_338_length_419_cov_7.868735
ATGTATTGTGTTTTCTTCTTCTTTTTTTTTTGTTCACAACAGATTTTTCACTACGAGTGA
ATACAAATGCGCGTCTGGAAGTTAAACAGCGCTTAGAAATTCAGAGAAGTTTCTCTGTCT
GATCATATCTGAAGCTCATGTAACAGAGAAGCTGAGACACCACATGGACTCAGAACCCAG
TCAGTTGTGGGTCCATGTGGTTGCACCATCATGTAAATGTTGCACCAGTTTTGTAGTAGT
ATACAGATAAATGACTGAACAAAAATATAAAGCCAATCTTTGTTCTTAGGTGACATGTAG
GAGTTAAAGTCCTTAAGTTGTATATACATTATGTATATTTATACACTTAATTATTTTTTA
CTTTTCAGTAAAAGGTGCTCCACAAAATATGACAATATGCCATACTTGATGAAGTAAGTC
ACAGACTTATTTTAGAACGGAGGAACACTTCCACTCCCATCTGGAAGACAAAAAATAGAA
GAGCGAGAAAGAGAACGTTAGTGGTGCATTTTCACAGAATGATTTGTCATCTCATTTTCA
AAAAGAAAAAAAAAAAAGAAGAG
>NODE_339_length_658_cov_8.155015
CATCAAAGATATGGAGAAGTCATGATCAGAAAATGCGTGTTCAGTCAGTGGCTTGCAAAT
ATGTGCGCGGCATCACTCGGCAAGGTGCTGAAATTGCAAACAAACATGTTCTGTTAACAC
GCTTTAACAACTCGCAACAAGAAATAAGGTCAAGCATGTTGTAAGTGATTCCACCTCTTC
TCAATCTGCGTGTGCTCTCACTGTACGAGGCTGTCGAGGCTCAGCCAGGAGAGATGAGTG
AGATAGTGGGGGCTGAGGTAGGAACCATTTTCACACTGCCACAATTACAGGAACCGTCAT
TACATTGCTCACTCTTACTCAAATACAGATAGAAGCCCCAAAAAATTATGCGCAGGCTAG
GAGGAGAAAGTGGCTCACTTCTGTTTGCTAAATTAATCGCTTCCTAAATGGCTCCAGGCC
AGGCAAAGTTAACATTTGCAGTTTCAAAGGTTTTCAGCGCTTGCAATGAGCCATGAAATT
ACTGCATGCCGTCGAAAATGGCAGCTGATGAAAAGCCCAAGGAGCAGGTCCCACAGGCAG
AGAGAGCTTGGAAGTGAAATCTTAAACACAAAGTCTCATTTCTGATTCGGATCATGGTGA
AATTCAGAACCAAAACTCGAAAAATGTGCAAGCCTATGTCCGAAAGCAGGACAGGTTGTG
ACAAGACAGATGACGAGCAGCTGTTTGTGGCCTGGCAGGCTCGTCGGTGAGTCCGAGGAG
GCGAGGCGAGGTGAGCGCAGAGGTTGGGTTGAAGGAGCGTAATGATGATGTTGAGGTGCT
CAGCTGCagccaaaatggactg
>NODE_340_length_451_cov_3.862528
GAGCTTAAGAGTGGGTGTACAGATGGATTCAGTTTCTATACTCCTATTAGAGTGCTGGTG
TTTATATGTGTGTGCATATGGGTCTGTGAGAGAAAGGGAGAGGGTATCACTGCCTGGCTG
TGCAGGAGTGTGTGTGTGTGTGCGTGTGTGTGTTTATAGCGCTTGAGCAGCAGGAAAAGC
TGGAAGTTTTCAGCACTCTCCTGTTAAAACCTCTGGAAAGGGAGGGCAGTGGGAAAAGAG
AAAAAAAATCACAGGTATAGTAAGAAGAAAAAGTGTATCATTACATTGAGAGCCAGTCAG
TAGTGATGCCAGTTGGCCAAAGTTAGCAGGAAGCTGTCCTAGTAAATGGCAGCAGCTGCT
CGCAGTTCGAGAGAGCATGTCCCAGTCAGAGGAGAAAAGCGATGGCATCTACATTAATAC
TACCTTAATGGCCCATCTGGCGCTCCGTAGGGTCCCTGGCTGCGCCACCGACTCATAGGC
GTTTGACAGGCAGTCTCCAGCGCACCAGACGCGCATGGCATGCCAAATGGCTGGGAGACG
CCTCCGTGGCGCACAGATctgtcaaactctctgacgctgtagtcacacaggcaag
>NODE_341_length_456_cov_17.907894
GACCACAGAGATCAGTCTCTGTTGGATAACCTACACGCTCAAATAAGAAGTGGTAGAGCG
CCAGCAGATAAACCATGAATCCGTTTCCTCCCTCTCTTCCGGACTATAGTCCCCTGTAGC
CGGTGACTTCCCTGTCTCCCCGAACTCTCTGCAGCACCGACTGGTGGTGCAGAAGCACTG
CTGATTAGCATGCAGTAATGATGGTGAGCTGGGCTCCATTGTTCTAACACCTCCCCTCTC
CTCCGCACCAATCTGTCACCATTCAGTGGGCTAGAGCTGCCTCAAATGCTTCTCTCCACA
AATGAGATGGATAATTAGTTGCCCCTCACGAATGCTGCACTCTTCTCACCCCTGATTGCT
TTCACCTTCTTGCTCCTGGCAATTTTGACACCTTGTAATCAGCCTGCTACTTCTCCGTCT
CAATCCATATCCCTCTCCTTTTTTTTGCCTCTCATATTTTTTTTTTTTATAGCTCTTAAA
TCTTGTTCAAATCTACCAGCTCTAGTAGCAAATGTCCCAAGGACAAAGATGGATCTTATA
CTCCACTGAAAAGGATGGCAATAAGTACGCCTTAGAGCTAAAGTGGAATTTTACCCGAAc
>NODE_342_length_527_cov_7.100569
CTGCAAAATGATCAGAAACAATCATATGTTGTGCTCTAAGCAGAAAGCCTATCATGAGAG
CCGGCTCATGCAGATCACATCTAAGTAACTTTAAGCACTGTCACCTCATGATATAGTTAT
TTCCTATTAAACACACACAGTAGTCGCACAGTTCCGGCGATCAGCAGGAACACAGCTGGA
GCAGAAGCACATGCTCTATCATTTTTTGCTCACAAACGATGTAAAAATGGCCCATTATGG
CGAGGAACAAAGAGGATGGGCCCCATGTTCGAGCCAACCCCTCACTGATGCCCTGGTGAC
TCGGCCAGCCACTCTCCCAAGGCCTACTCCTTGATTAAATGCATAATCCACTACTCCCCA
TCCCCAATGATTTAGTGTGCCTTTAAATCAGCTTGCGCACACATAAAAACCTCAAATAAA
AATCACCAAGAAAAACCATTGCACTCTAACTGTTCTATTAAAATGATACCCAGCCCAGCC
TTTCTTCTCTGCAATAGCGTTTATTCCACATGAATGCGTATCTTCATTTTTTTTCATAGG
TATGCATATAAAATATTTAAAGTTTAAAATGTCACCGTTGAAACATCAAATGCAGGAGTC
TCTCATTAATCAGCATGGATTGAGGTTCTCTTTTAAGGTTATAACCCTTTGAAAGAGCAA
AAATTACATTt
>NODE_343_length_339_cov_10.091445
CAAAAAAAAAAGGCATGGCGCTGCAACATCTGGTCTTCACTGCAGGTAAGTGGTTAATTT
GCATAATGTATACAGGTTTTTAGGATTTTTTCCCTATTTTTTATTTTTTACTAAACAGCA
TTTCCTTTTTTTTTTATAAACCAGAAAAAACTAAACTCTACAGAGAAAGTCCCCTACCCG
CAGTCTTTCGCTGCCGATAGAGTTTGACATCAAGCTGTACAGCGCAGTCGAAAACATACT
TACATCTGAGCTCATTTACAGGTACAGCCATAATCAAGGCACAAAGATCTACAAGTAGAT
TTGTTTTTCTTTCAATTAAGTTGTACAAAATAATATTACATTTTACAGTCTGTACAGGAT
AATTCAACCTTGCACAGTGTACAAGTTAACAAAAAACAAAACCAAAAAAAAAAAAGAACA
ATACATTTTTCTCTCCCCGTCCCCCCACCCTCCtccccatcagtatctctaagctaaaag
gat
>NODE_344_length_409_cov_10.303179
CCGCTGGTCCAGACCACCACCTCCTCCACTGCCGCCTCCTCCTCTCCTCTCATGCTCTCC
ATCCCTCATGCCTGTTAAAGGCTTGTCCTGCAGGGCCTGGATGCACTTGTGTGGTACAAC
AACAGAGAAACCGCCCAAAGCTCTTAACAGCTCTTCCTCTCCACTTCCTCCCTCCCTCCA
TCTCCACACTGCTACCACCACCAGCTCCTCTCTCCCTCTCCACTCTGCTCTGTCTTTCCC
AGCTGCACCGGCGAGCTGTTCCGTATGAACTGCTGCCAGCTGAAAGCCTGCTACTCCTGT
GAGATTGCTATTACTCAGTGCAAGCAGGGCTCTGCGTAGCCAAAGGGCTGCTCTCCGAGC
TGTAGATCTCCATGTTGTGACTTGTCAACACGGGAAAAATCGTTACCAAGGCTGAGGCAC
TTCCATTCCACACAGAGGGGGTTCTGATTGCGACCAGGCAGACTGGCAGGTACTGTACTG
GAGGTATTAGGACGACTGCCGTTGCCTGATTTTGTGCTGCAGAGGATTCTCTGCTGAGAA
AGAAGGCACTTTg
>NODE_345_length_460_cov_9.026087
CCCTGGCCAGAGAAACAGTCAGCTCCCTGGTCTCCAGCTGCAGGGTGGCTCCAACCCAGG
TCCATTAGTCACCAGACCCTGGACACCTCTCGCTCATCCCACCACATAAGGTGGCGTAAT
TGATACCCATCAGCCGCCACTATAATCTCCTCGGTGGGAGGCAGGATGCGCACCTCATGT
TTGGTTAAGAAGGTGCTGAGCGGGGTCCAGGACTCCGGGCCTGTCTCTTTGCCATCACTC
CACTTGAAGGTGAGATGATTTAGGGGCCTGGGAGAAAGTTAATTTCTCTTGATCATTGTG
TGCAACCTGGAGCCTTAATGGCGGGCGTAATTAATTCTGCTGATGTTAATCACCAGGGCT
GGTCCCCACAATTATCAGCCCTGTGCAGATGGGGAGCGGCGCAGACATGAAAAATTAGGA
AAATGAATCTGTAATGGGGTGGCAGATCTAATCTGCGTCAGAGAAAACAAAGTTAGGAAG
AGCAAAGAGCCCCAACATTCCAGGTGAAAGCCACCAATACCGACAAACCTGTGTGGCAGA
GTTGAAAAATGTTGCCGTGTCCAAAGTGTTTTGTAATTACTGGGGCATTGAATTGTTCTA
TTGt
>NODE_346_length_512_cov_11.478516
CGCCTCAGAGCCATTCAAAGTTCATCTGCTTTTCTCCAGGGAGAAATTTGTAGTCATACA
GTACGAAAAAAGACAGTGATAAAAAGACGATACTGCCTCGGCTCATTAAAATGTATGTGG
CATCTTACTCTTTAGTGAAAGCCTTTTCTTGTCTGTGTATGTGTGTGAACCCAAAAAGAA
GCAAATCAATGTAAGAGAATCTGATTGATATTCACTTCAGAGGGTGGAAGTGGGAGAGCC
TGGGCTCACCATGGCACTCTGTGGGCTTTTGTTCCTGGCAGGTTGGACAGGCCTTCACTG
TGAGGATGACATTAATGAGTGCCTTCCACAGCCCTGCAACCAGGGGATATGCATTCAGAA
TGATCCAGGCTACGGCTACACCTGTTTCTGTCGTCCTGGATTTGTGGTGAGGCTCCCCAC
CTTATTTCCCTTATCCACCTGTTTTTTGTCTTTTCTAGCTAACCTTTATCCTCTTGCACC
CTTGATGCTTCTGTGGCACTAATTAGCTGAATTGTTAAGATGTCTGATCACCTTTTTCAT
TGTTGCTTATGGTCTAATCTAAGTCTCTTTATCGTAGCAGGAAAATCGGAGGCTTCTAAG
ATGtgacattttccgtatttgttccgaccttataagaacaacttccaccccaaaag
>NODE_347_length_596_cov_7.244967
ATTCTGTGATTCTTCCCGGTTGCGATAATAAGTGCAACAGTGAATGAATCAAATGGCAAT
GAAAGTTATATAAAGTATTCATATTACATTCAAATTCCCTTGTTAGAGCAAACAATGTTT
TCACATTTCTAAGCCGGCAATTTGGCTGGAAAGAAAGACTATAATGAATACAACTGCTTT
CAAAAGTACCTCATGTTTGTAAATGACAGGGTGCTTTGCTGTGAATTTTTATGGCTATAA
TTGTCTGAAAGCTGCATTTACAAGTAAATACAATGCCACCACAGTGCTAATAATATTTAG
CCGGTTCAGACTGCTTCCCTGTGAAGCATATTAATGCAACTTTGATCACCGTGTGCTTTT
CCAGTAGCAATTCTTTGGTGTTTAAAGGGGTGGAGTTAGCAGATTGTGACAAAGTGCGGG
AGGGAGTGGAGGTGCATGGGTACAGCGGATTCCCATCCCGCTTCTGGGCAATGATCTTAC
CTTGAATGTGGACATGGCTGGGTCCCTGCTATACCTGTCTATGGTGTGGAACTTGGACGA
GTGGTTGAGCTCATGGTACAGCTCAGAATGTCTTTTGCGAGTGTGCATCACTTTCTGGAA
GAAAGGAAGGGACAGCAAAAATGAAGCAAATAGAAACAAACTTAAAAAAAAAAGCAAAAG
GGATGGAAGggggggaagcaaggtaagggcaggcaggggaatgggtagaaggcttgaggg
actgcagtgatgccagccat
>NODE_348_length_342_cov_7.181286
TGATGAGACAAAGGAACAAAGGATGCCTTAGAGGAGAGGTTGCCTACATGCCTGGAAACC
TCTTCAAAGCACACCGCCAAATGGATCTAACGCCTCCCCCTGCCACCTCTAGATCATGAT
ACTTGGCTGAAGCTGTTCCGCTATCTTTATGATCCCTCCTCCATCTATGGCGAACTATAG
CCATGCAGGGGACCACACCATCTTGCAGAATGTCTCTCCTCTCGCCACGTTCCTCAAACT
GACCTCTCTGGGTTTCATCATCGGAGTCGGCGTGGTCGGAAACCTCCTGATCTCCATCCT
GCTGGTCAAAGACAAGAGCCTGCACCGAGCGCCCTACTATTTCCTGCTGGATCTGTGCGC
CTCTGATATCCTGCGCTCCGCCATCTGCTTCCCCTTTGTCTTCACCTCGGTCAAGAATGG
ATCTGCCTGGACCTACGGCACACTGACCTGcaaggtgatcgccttcctgggtgtgctctc
ctgttt
>NODE_349_length_550_cov_19.430908
GGGGGGGGGGACAGAGCTGAATGGGGCTGCTCTTTTGCTCGCTGGAAACGGGAGGGAAAA
AAAGTACACTTGTTATCTTGTGAACCCTCAAACATGTAAGATAGGAATCTCTTGAATGTC
AGCGACAGAAATGGAATTAACAAGAGATCTTTTTATTGTCACAGAAGGTCATTAGGCTGC
CAATCGGGGTAATTATGGAAATGATCTCCCCAGCTCTTTGGAATGTTTTCCTGCTTCCAT
AAGGACTTGAAAGTGTTCAATCAGCCTCTCTCGTGGGAAAGTTCAGCCATAACTGCAAGT
GTACCAGCAAAATCAAATTAAGCAAAGAGATTTCATTAGTATTTATAGCCCCGAGGCATT
TGTAAAAGTATGGAGCAGCAGAGTAATGTGGGACTGTGGAGGGGAGAATTATTGCTTAAT
GACAAAGGCCATACCTAGAAGACATACACATAGATAATGAATAGGAGGCATTGATTGCAT
CTTTAAAGAGGATTCTTGAGGGATTGTAAAATATTGATGCTTGTGTGGCTGACTTTGGAC
TCCCGGCATGATGGGTGTGAGGGTGGTAACTTTGTTTGGGTGTTAACACTGTTTAGCTGT
TCACTTGATCATTCGGCCATGTTTGATCCTGCAGTTAGAAGTAGAAATTAATACAGTAAT
ATGAGCAACAATAAAACACACCAAAACAGTCATg
>NODE_350_length_593_cov_9.367622
GCTGCAACTTGACATCCTGACCTGGACATTTAATTTATTGATCTTCATTTTATTCGGATG
TAAAGACCCTTTGCTCCTTTAAATTAATCCAGGTTAATTTGGCCAGGCCCCCTATCCCAC
CCAGCATGAATGGGCCCTCTGTTGCCTAGAGCTGGCCCTGGCCACCCAGTTTTATGGGAA
TCTGCAGTGAATTAGAAAATCTGTCAATGCGAGAGGAGTTGCGCAGCGCGGATATGCCGT
GTCACTCCACCTGTAAAAGAACTGCTCTTTGTCCATTATCTCCCAGGCTTACCTGAGGAG
AGTTAACCTTGAGGTCAATAACATCTCCATGGTGTTTCATGACTGGCTGGGCCTGGGCCG
GGGGGTCTGAGGAGAGCCATTGTTAACATGCGGGCTGCAGACCCACACTTCCTCCTGCTT
TGGCTCTCCACATCAAATACCTCTGGGAAACAGATCTGTAAAGAGCAGTGACGGGAGCCA
TAAAGATGTGATCACTTTCACAGGAAAGAGCAGACACTGTACTAGTTTGTCTTCATTGTG
CTTAATATAAACGCTTCATTTCTTTAAATGAAGTTGCAGCATCAGGGTAGGTTCTCCCAG
GACGTAATTTCTTGGGTATCCTGCAGAACCTTTACCTGGCAACAGTTTGAATTTACTCTC
ATAATTCacataatatacaactctgcactaatattccacccacggaccactccatgcccc
tgagagcagggatgtgg
>NODE_351_length_544_cov_5.038603
ATGCTGTCTGTCCTCCAGGAACAAATGATGCGTAAAAAGCAGGCTCAGCATCTGGACGCC
CGCTACGTGACGATGGTGGAGAACGCCTACTACTACTGCAACCCTCCGCCCATGGAGAAG
ACGGTGAAGAAGAAGAGGCCTCCGCTGCAGGAATACATCCGCAAGCTGCTCTACAAAGAC
CTGTCCAAGGTCACCACGGAGAAGGTGCTCCGGCAGATGAGGAAGCTGCCCTGGCAGGAC
CCCGAGGTGAAGAGCTACCTGATCTGCTGCATGGTCAACATCTGGAACGTCAAGTACAAC
AGCATCCACTGCGTGGCCAACCTGCTGGCCGGCCTGGTGGCCTACCAGGAGGACGTGGGC
ATCCACGTGGTGGACGGAGTGCTGGAGGACATCCGGCTAGGCATGGAGGTAAATCGGAAC
AAATCCAGTTTATTTATGGATCAAGTTTTCAGTTGACCAAAGTGCTGTGGACCTCAGAAG
AAAGACTACAACAAAAATATGTGGAAAAGGCAAGAAACTAAAATAAAATGAAATTAAAAT
ACAGAAAAAACATGACAAATGGGATTAGAGCTTGAAAGATCAAATTCTGAAATAAAATAA
ATACAAAATATaaaaaatattacgaccgatacgggcagccaaatgccatcaaaaacatct
tgaggcggtaataagaactgaggataaa
>NODE_352_length_439_cov_11.316628
CTGTGTAAAAAGCCTGTAATGTTGTGTTGGTGTAAGAGCCTGTGTGACTGGATGTTTGAC
TGTTTGCAGTGATTACAGGGGCCTGCGGGCCTGGCGACGGCTCTGTGGCTGGGACAGGGA
GCTTCTCCCTGGGCAAGGAGATACGCCTGTCTGCCCCTTCTGCTGGAGCTACAGGGACCA
GGATGTCAGGAGGGAGAGTGCTCCCTGTGAGCGCTCTCCCTCTCTCTCTTTCACTCTCTT
TCACTCTCTGTCTCTTCCTGTATGTGTCTCTCTGCCTCTCGTTCCCGGTCTTGCTGGGTC
TGTACTATTGCAGTGCTTGCAGATGTGCACAAACAAGGGAGGATTAAAGCAAAACGAATC
TAAACAGACAAATGGAATTAGAGTGATGGGTGTCGGTGGGCTGGTTCACAGTGATAAACA
TAATGATGCTCAGTATGTGTGTGTGTGTGTGAGTGTGTGTGTTCCTGTGTCTGGGGGATT
ATCAGTGGTTAGGTGTGTGGTGTGTATGGCTGGGTGACTGCTTCTGGGTTTCTTTGTGTG
TTTGCCTATCTGTCTATGTTTTTGTAATTATGTGTGTGTATAT
>NODE_353_length_487_cov_7.057495
ATAAAAGGATTGCGGCAGAGACATAAATTGCTCTGTCTGACTGAATCCATGTTGTGCTGC
TAATGTACTCAAATTAACTCAACTGTAAATTGTCTCCTTTGGATGTCTGTCTAGCTAAAA
GTTCGCTATATGATTCATGATTCAGATTGCTTTTAACAGTTATTGGCTAAGCAATATGGT
AAATGTACAAGGTGATGCAAATGGCATTAGTGGGAAAGGATGCACAGGAGCATGTAATGC
AGTCAATACTACATTAACTACTGATGCCCAATTACAGAACCAGGGAGAGAGGCTTTTAGG
AGCATTAGGACTTGCAGAAAAGCTGAGATCACCTGCTGCTCATTGCCTAAAAGCTTCACC
CTTTATTTGCTGGGCCCTACCAGCAGCTCCAGCGTTTTGGCCAGGTTGTCGACAGAGCAG
CTTGGATCTGGTCTCCTTTCACTGTGGTGCCTCTTAGCGTTTATTGGCTCTAAAGTTATA
GGCTTGTCAATTCAACCTTCTTGTCTAATGTATCCACTTAGTGCCGTGCACAAATAAATG
TGTGCGTACGTGGCGAGGGAGGTGTGCGTCGTTGTTTTGGGGTGGCCACATGGGTGTATG
CGTATGATTTTTCTTgattgatttactgtta
>NODE_354_length_248_cov_9.915322
AAAAGGCCTATTTTGCCACACAGTGGTTGACTGAATTATATCACACAAAGTCACTTGAAA
CAACTTTTGCCTTCATATTTATCACATTTGACCACATTGTGAACTCAAAACATGTTTGGA
AACATTGTCTTTGAAACACTGCAGGATTGCTGTTTTCATGCTCTGAAAACAGCTTTTCAT
GCGCTGAAGAGGCCTCTTTTGCCACATAGTGTGTTGATTGAAATATATCACACAAAGTCC
CTTGAAACAACATTTGCCTTCATATTTATCACATTTGACCACATTGTGAACTCAAAACCT
GGTTGGAAACATTGTCTTTAAAAAACTGCAGTATTGCTGTTTTCATGCTCTGAAACAGCT
TTTCATGCCCTGAAAAGGCCTCTTTTGCCACA
>NODE_355_length_667_cov_14.338831
CCCACTTTCCTAAAGGCACAAACTCTGCCAGTTGTCACCTTAGAGTATTGCAGGCCTGCT
GAAGCACTCCACTCCTCGGGAGGAGAATGTCAGCCCAGGCTCGGGGCAGTTTTGACAAAC
AGAGTATATATTGATACATGATAAAGTATGCTAGAAATCACCCGACTGCTGAGGGCTACT
ATAGTTTTAATATCATCATTTGAATTAACAAGCATTCTGTGGAGAAATAATGAGCTTTCA
TTATTCAGAACATCATCCTTACCCCGGCGGAGACTCGCAGGGCTATTAGTGCTTGAGAAC
TTAATGAAAAGAAGATAAAGAAGGTTTGAGATAAAAGTTTGAATGGCCACACTCGGTAAC
CAGAGTTAAAATTTAATGCGGCCCCAGTGGATGACGGATGAGCTTCTTATCTGGGGCCTG
GGGAATGGGTAGACAGGGGATCCGCTTTGGAAGGTGCCATTCTGGGGGAGGTGAAGAATG
TGCACCCCTCCCGCCTTTTCTGACAGGCCCAGTGTGCTGTGCCAACCCGGGTGGACCCCC
CACCCCACTTGCTCAGTGATTCATGCCAACCCATAGATAGCTGTATGTGTCACTGCAAGA
GCACTTTCAGATCCCAGACCAAAAACATTGTTGCTTTGCCAGAATGATATCCCATTAAAT
TAACTTGGATTTGATTGCAAAATATGTCTGACTATCATTGCCCAAAGTTAAGTCTGCTTC
ACTTCCCTTCTATAAGCTACAGCTACAGTGTATTACATAATTAATGATTAGTTATCaaca
agaaaagataattgatgcccacaggagttgg
>NODE_356_length_453_cov_14.461369
GAAACCAGTCAATGTCATTCATGCAGTGTCCACACAGCGGACTTCTGCTGGCTGCTGGCC
ATTCCTCAAACTGTATCAGTGACATAAATAGTGGAGAACAATCTCTCACAAAATCCCGGA
TGGGAAACAAGCATAATCTGGGCATTACACTGATAGCACAGACACCATGTTGACACAACA
TCTACTGCCCAGCTGAGTGCCACATAATCCCCTGTAGGAGGTGGATGCATACCTAGGATC
CCTTGCAATGAGGTGTAGTTAACCAGCCAGACTCGTGTGCAACGCCACAAACGAGCATCA
ATTTCCCCTCCCCCCACCTTGGTGCTGGTGGACTATCAGCGAGGGTCCGACAGTGTTGTT
CCTAATTACCTATTTCTCCACTCCTGATCCTGCGGCTGGCATAATTAGTTACCTGGGGCT
GCAATCCAATTTGAAGTGATGACAAGAAAGTGATCCATGAAAAAGTAATAAGTTAAATCC
AATTTCAGCCTGCCTCTAATTAAATGCACATGGAACTAATGAGTCAAACCCTACCATTTC
ACTGATAATGGTAATTAGCGGGGTGGGAGTTGCCGGCTCTCGTCGTTGTGCCACTGT
>NODE_360_length_532_cov_9.330827
GTTAAGCTGGTGAAAGCCAGCGTTCATGCATGTGTTTGTGTGCATCTCCCCACCACCACC
ACCACCAATGTATCTGGGCCTGCTGTAAAGAGATGGGGAGAATGTGGGCGGATGGGGGAT
TGGAGGCGGAGGCTGGCAGCAGGGCAGTTGGCCGCTGGTGCAGAGAGAGAAAGAGCGGGG
AAGGGAGTGGGGGGAGAGTGGAGAGGAGGAGGGGGGTACAGCGGAGATAAATCATTAGAG
AGCAGGTTATTGGAAATGCAGGGAGATAAAAGAGTGAAGAAGCCAGTAATTGCCTTAAAG
ATCAGACTACAAAGCATTACTTTGGATTTTACAAGGCCAGCCAGCAACAAAAGAGCAGTA
ATTTATGAGCTCAGTGTAAAAGAATAGCATAATTACATTAAAAATTAATGCTAATGAGGG
CTAAAATGGGGAAGGTGGTTATTATGAAAGTTTGTATTCATCTTCCCTGGGTTGAATGAT
GGCTAGTGGCTTGATTAATGGCTTAATTTCTATCAATTAGCAGGCAAAAAAAATCTCCAC
TGAGACAGGCCTAAATTGAGCATTGAATTACACATCTTTACCACGGTGCAGGGAGAGAGG
TAGGGGGGGCAGAAGAGGGAAAGGCACTTTATTGAAACCTGGGAAAACACGAGAtgtttc
tctgtgggagagtgta
>NODE_361_length_145_cov_22.593103
TTGTTCAACTTTAATGGGTATCTAATTTGTGTTATCAGCTTACAGGGCAGTAAGTAATAA
TTTGCATGGCTGCCCTAAGCAAATATGCTTCCATAAGCATCCCCATAGTATAGACACTAG
AATGGATTAACCTCCATATTGGCTATGCCCTGACGGTCAATGCTTTTTTAGAAATAAGTA
GAACAGATAGTTTAGTTTGGTGGCAATTGTTGTGAAAAAAAAATGGATTTACTACAAACC
TTTTTACATTCAGATGCTACTTTGGATAAAAGTCTGGCACGCATAGCAA
>NODE_362_length_760_cov_4.423684
AATATCGTGCAACCTTGACAACAAGAGAAAGCATCCTTAAAGTCATAGCATTCCTTTATG
TAACAGTAGGAGAGGATTGTGAATGATTTTTACTGCACAAAACAGTCGCTAAAGAAAGTG
TAATAATTCCATCTTTAGGAAATATTTTTTGCGGTTTGTATTAGCTAAAGGTTTGAAATA
GCACGGCTAATTTGAACAAAAGTAAACAGGAAACTAGAATTCAACTAGATGGGAGGTTGA
GGGTCTGCTGTAGACATTTCATCCACAACACAGTTGTTTATTGTATTGCCAGGCCTATCA
ATGAGGAACACGCAGGAGGAGGAGCCTCAGGATCCTCAGCTGGTGCGACTGGACAACATG
CTACTGGCGGAGGGGGTCGCGGGGCCGGAGAAGGGCGGCGGGGCTGCTGCTGCTGTGTCT
GCTGCCACCAGCTCGGGAGGGATGTCACCTGACAGCTCACTTGAGCACTCCGACTACAAA
AGCAAGTTGAGCCAGATTCGCAGTATCTACCACACTGAGCTGGAGAAGTATGAGCAGGTA
CCGTGTCGCAACAGGGAATGAGTGCTGACATTGCCTGTACATGCTTGCCTCTACTGCAGC
TGCCCGCCAGGAGCGTAATACATAGGCATGTTAGGTCTAGTGTTCACATCACATAACTTT
GCTTTTATGTGGAATACATTTGTCAATTTCTGTCACGTGTAAACACCAAAAAAGGTGCTT
TATTAGTGTAACAATGTGCACTGAAGTCCTAGTTTGGTTTTCAGATCTGTTGTGAATCAC
TCATGAGACACATAAATAGGTATTTCTTATAGCACAAACTAAAACCTCTCCTCAGTTGAT
AAAATAGcctgatacatttgctacacgtgtatagaaactctcgttcggttctgtgtaagt
gagc
>NODE_363_length_452_cov_3.626106
TGTTAAGGCAGAGATGAATCTGTAAGGTTCAAAATAATTCACACTACACACCAGCACTGT
TTTACTGGTTGCTTATTGCCATATTAATAATAATTTTAAAAAAGCAGTGGTAATTCACCC
TAAATAATAAATCAAGAATTTGGTCAAACAACACTTGCACTGGCTTTACTGCTAGAATGG
TTTACTGCTTCTAATGCATTACTGCCACGCTGAAATACATTCAGATTGTTCAGTTTCTCA
GTAATTTTTTTTTTTTTAATTCAATATAGCACACAAGACAGAGAAAGCTAAACTTAAGAG
CACTGCCCACATACCTTCAGTGCCATTGGGTGTCATGGAATTGTTACTGATGTGCGAGTT
GTCAAGGTTGGGACCATTAGGAGATTCACTGCTTCCACTTACTCGGCTGTGAGGACTGGC
TAAATCCTGCATTTCCATAGACCTGACGGGACACACACACACACATGCACACACCAAATC
AAATTTCACATATCGCTCTGGTTTCAGGGAAGGCACAGAGCTCTCATACTCAGCGCTGTG
TACACAATATGCATATTCCGGTCGTGACAGTAGTAAAATAATGAAGACACTACAAt
>NODE_367_length_984_cov_6.750000
CAGACTGTGCTTCTCTCAGCCCTTTCTCGTGTAAAGAGACAGTATTTCAGCCACGCTGGT
CACACAGGGGAGGCTGTGGCACGGCTATGTCACAGTCCATAACCGAAATGTTAGAAAGAC
AGGCAACCAGTATCGTTGAAAGTATTAGGGAATTGTGTAGCCCATGACATCCTTTGATTC
AAGGCTCTTCCTCGCATATCAAAGCTCACGCGCAGGGCCTGTTCTGTTTAGGGAGGTGTG
AGAGCACTGTGAGAGGATTTGTGAGTGCAGATGCGTTGTGGCTTCACTCTGTTGTAATCC
ACAATGGAGCCACCTCACACCCCCAAAGGGCTTCCACTTCAAGAGCCCTGCCTTTGTTCA
AAAATGTATTTGTTCTCTTATTCTTTTTGGGAACTATGTAAAACAAAAAAGAACGAATGG
CGAAGAGAACCATTCTCTCTCCCCCAGCCCGGCAACCCCATCCCACTATCACCTCTCTGT
CTCTCTCTCCCCCTCTCTGACTGTACCTTGCTCTCCCTCTCTGGTAGTGCATATTTTGCT
GGAGATGCTAATGATCTCCCCCCGCTGTATTCTGATGCAAGGTCTGTCTACACTTTTCCC
TTTCATCCACATACAAATGTGCTCTTATTGCCTCTTCGCCCTCGGGCCTTTTAAGATGCC
TTTTTGAAATATGCCGTTTGATAACCACATCATTGGCCAAGTCCCTGCAGTGATTAGAGC
TCTCTTTAATGTGAGCAAGTTAGAGAGTGAATGAGGGGCTCCGGGGCCGGCAGCTATCCA
TTCTCTTCTGCCCTCACCCCTTGACATCTCCCGGGCCACTGGGGAGAACCAGTGTCGGGT
GTAGGACGACCCAGAGCCCAGCTTAGCACATAGACACTGCTGGCCGTCGTCGATCTTTCA
TCTCCACATGGAGATTAAGCACAGGAGAAATGACACTGGAGGATCGCCTTCATAGAGACA
TGGTACTGTATGCTGGAAGGCTAGATCCCTGTACTTTATCACAGGAATGTGACAGGAGGA
CTGCTCTCTAATGTCTTTTAAATATGCTCCATTGATCTCATGTTCAGAGCCTCACTCTGC
CTCGCTGGGATGGCTTTTTTATCTTGCCAAAAGggaaagctgagacgg
>NODE_368_length_662_cov_16.533232
TATTTATTTATTTTTTTCCCGGTTACAAACTCGTGGGTGTGTTTGATAGGAGGCATGAAG
GCATGCAGGCACAGTGTTGCCTGTTGAATCACATCATCAGCATCAACAATAAAAAAAAGG
AAAAAATGGCAGGCAGATATAAATGAATATTCCTCACCTGTCTGCTCATGTTGACTCCTC
TTGTTTGGATTTCACAGTGGGGGAAAAAATAAAGGCGTATATTTACTTTTAATTGAAAGG
AAATTAAAGACGCATCCACATCCGCATGTGACAAAGGAAGATCACAAGGCTTGGGAGTGA
TGATAGCTTTTGTTTAAGATGGATTTCATAAAGAAAACCCCCCACTGATAATGATGAAAA
AAAATCTTGGACATTTCTCCAAATACAATTACCTCGGCATCACCTGATTCAATCAAATGC
ATTTGCATTCTGTTTGCATGCAGTGTTCCGTGAACCGGTAAACAAGGCAGGCAGAATAAA
TCTGATGTGTTTTCATGCTTATGGTTGCTCTTCTGTTTGCTACATTTTATTCTGAGTATT
TGAATTTTTATGAATTGATAAATAACTGCACAAACATACGCATAGCTGTGTGGATGGATG
TTCTAAAGATGGAGGGGCATATTTTTGCGAACCAAAAAAGAAAAACGGAGAATGTTAGTT
CATGTTTTGAGACAGATGTTGTTTGGCCAGCAAGCTTGGAGATTAATATTTGACTGTGTC
TGATGTGTACTTAAGAATGTATCAAAGAAGATGCATCattttggggcctaccagaggatg
ttgcagctggcgcgatgacaaaaagc
>NODE_369_length_486_cov_11.588477
TGAAACATGCGTGCTCCCAAACTCCACATCAAAGTTGAATTTTCAAACACAGATAGCCGT
CATAGCATCCCCAAGAGTGATGTCAGCTGTAGGATTTGGTGAGCTGGGGTGGGGGGGGAT
CTAAAGAGTGCATAACCATGGAAAGGGGCTTGAACGCTCAAGAATCTTGTCTTTCTGTTT
GCCCCCTCAATCGAGCGACACAAAGGCTGAATTACTCATTCAAACCTCGCGGGACAAAGG
GAAAGGAGCTGGATAGCACTCCTGCATTTGTAGTCAAACATTTAGAGACTTAAATCGAGT
CGTCATGAAGGAGAAAGAGTCGGACAAAGCCCATAGAATTGCCATCAGCAAACATTTTCC
TGTGTCATATTATGGGGTCTCCATGGCTCCCTCTGGCCCGCGGACAATAGCACAAGTTTG
CACACTCGAATACTGTCACCCTGCCAACGGCAACAAGGGCCCAAAACAGGACAATCCCCC
AGAGAAAGCATGGGCTCCGCGGGGAAGGTTGCAATAGAGGAGGAAAATGGGACTTGTGAA
ATGCTAATTGAGCTTCATCCCCTTATTGAAGTGGAAAAAGAGCACCTATCGTTCCCCTGA
ACCGCAGCAGCAGAGGAATGAGATGTGAGg
>NODE_370_length_541_cov_9.321627
GGAAGGGGGATGTCTACTTCACTGAGCGGCAGAGGGGAATCAACAGATTTGGCTTCCAAT
CGAAGACTGGGGAAAAAAAAAAAACAGACATATACAGACACACCAACCTGTGAGAGGACA
TCAGTAATGGGCTCACATTTTCCTAATCTCCTTTGATGGATTCAGGCCATGATTTTCATT
TAGTCCAAAAGAGATAACCAAACTGTCAGCTGTGCTGCTGCTTTGCTTTAATCTCCGCCT
GCAGCCAATAATCACCCTGCAACCCGCAACCCTTTGTCAATTGTTAATCTTGTATTGAAG
ACATTTAGATGCCAGGATGGTATTCTGCATCCTAGGATAATCCAGGGGGCCACTGAGGAG
AAGCAAATTGGATTCATTATTAAATTTTGTATTATTAAAAAGACAAATGAATTGAGTTCT
CCAAAGAATTTGTGGAATCAATTTAAAAATAATCATTACCATGCAGATGCATATCACGTC
TCCTGCAGACTGACAGAAAGATTAGCAATCTAGTGTCTTAAGGTCTTTAGCACATGGTCA
TGTCATGACGAGGCACTTCTATGTGTCCTTCCAATGTAGAATAAACTTTGCAAATTTAAG
AAGATGAAGTTTGCAAACTTAGCACTCACAGATCCACATCTGAGTTTTATTCAAGGTCAG
AGGTCTGTAACGATtggcgataact
>NODE_371_length_292_cov_31.349316
CAGGCAAAATCAACAGCTTGGCATTACTCCGTGACCCCTGTCTATCTTGAGGATACGGCA
AACATACCAAAACTTTGCTGTTTTTTTTCATCAGTCAAGAGTGAGGGAATGAAGTGCATC
GATTGCTTGTGATTATTAACTAGACTGAGATAAGCCCTCTCCTTATTATGCAGATTACTG
AGGCTCCCCGCTCCAGCATATTGTACAGATGCAAGGGAGCAGCTGCTCTTACAGATGGTG
GGTACACGGATCTATCATTATGCCTCCATTGTCTCCACTTCAATTGTTTGGGGGACAACA
GAACTGCATCAAAGAGGAATCCGACTGCAATGAATTAAGAAAGAGAAACGAAAACCATCA
ACTAAATTTATACACCGGAGGCCGTGGAATGGAGAGGAGCGTAAAGCTGGAGCTATTTCA
TATATACAACCATGGA
>NODE_372_length_435_cov_4.747127
ATGAACCAGCAAATAATTACATTTAAATGACATACAACAGTAACACAACTAATTAAAACT
ACCTGAACAAAGCGGAAGACTATATAAAAAAAAAAGAAATCGATTGAAATATATAACAAT
CCTAGAACAGCATGCAGTTTCACCACACTATCTTTCAGTATACTATTTCTTACCCAGCAC
TCATTACATGATAAGTTGCTACAAGGAGGCACCGTGACAAAGAGCCCATACACTGGATTG
AGGCTGAAATGAAGCCGGATGGAGTTGGGGTGGAGGTGTGTACAGAGGGGGTGAGTGGGC
TCTGAATATAGCTGGAGAGGTGAGAGGGACCTACTTGCAGCGTGGTTTGTTAAGAGCTGT
TAATGTGCACATCCCCTCATTCTGACAGAAGTAATCGCAGGGGTTGGCCAGCTCATCACA
ACGTTGGTTCTTGATCCCTGACGTGCAGCTGCAAAACATTGTGTTGGGAGTGATAAAAGG
GCCCAGAGAATGTTGAACTGTTggctgcttgatgaatggagactgacacactaaaccctt
tcagcagcttcagttataagatggagcaagtcagtgttg
>NODE_373_length_502_cov_15.474104
CGCTACTGTGATGTTGAATTACTCTTCAGTTTTCAAAATCTGGTGTTTTGTGGTAGTTTG
TGGAACCATGTTGGACCCAACAGAACTGTCTGTCCTAGAAATATATGAATGTCTCTCTGT
TATGGCGAGGCACCGTGACTGATCAATTAAAAGTAAGATGCAGCAAAGAAACACCGAGTT
ATTAGGACAAATGGTAATAGGACATCTTACAGCAAAGATCATTTTAATGGTCCCAAATAT
TCTGAACAACTAAGTGTACACTCATGTAAAAGAAAAAAAATGAGAAGATATGACAAAATT
CATCACATCTAGAATTCCACTCAATCTTTAATCAAGACGGGATTACAAATTCTCCAAAAA
ATCTGCAGTTTCAAAGGGCAAAAAGGGTAAAACTAGCTCACCTACTGAGGTCTTTAAAAA
CCTGTTCAAGTGTGACTGAAAACGTCCTGAACATTTAAAGGCAGGTCTTTTTTGTTGTCA
TTTACAAAAAACAGGAGAAAGATTTAGAGACAAATAGAGAACAAAAAGAAAACAATGAAG
AAACTGCTGGCTTTTTTCTCTTCAGAGAAACGTCGGCTGAGGAACAACGACACTGATGAC
ATCATCAAATGACAACAAGGAcagctctttgccacgtgctgcctcc
>NODE_374_length_390_cov_7.235898
TTTCTCCGTATCACACTCATCCACCCACTGATCCACACACAGAGACAGAGCAAGCAGTAT
TGATTTTGCTGTCTCCAGGCTGTTGAGAGTGTGTATACTTGTGTGAGTGTGTGTGTATAA
AAGGGATTAAGGCCTCGCTCAGCTAAGATACCATCAGCCATCAACCCTGCTAGTCCGCTT
CGGGCTTTCCCGGCTGCCGCATTGTCTATTCTGCTCCGCTATGTGAAAAATGTTGAATAT
CAACAATGGCTTTCAGTGGTGTATTGTTGAGTTTTTGTATGAACTAATCTTGCCTCAGTG
AAAGAGACCTAGGGCTTGGACAAAACGTCTAGAGCCACAGCATTCCTAGCTGGCTCTCCC
CTTGAACACTGAGCAGAAGGCTGGGGCTAAGGGAGGCAGAGTAGAGGGAAAGGCAGGCTG
GAGGAGAGGCAGGGAGAGGGAAGAGCTGAGGCCGGGGTAGGAGCTCCAAGGCTGTGGGTT
AAGAGGATGACAAGCCAGGGGGAGATTTGGGGGGAGAAAGTGTGAAGGTGGGAg
>NODE_375_length_507_cov_8.731755
CTCCCACCATGCCCACCTCCACCCTGGGGAGCTGGGCAACGACCCCGGAGTGGCACTCAC
TCCATTTGGACCAGAGCACATGGCACAGACAAATGCTCTCAAACTTAGCCCATCTCAGCA
CATTCAGAGCCATCCCGAAGCCCAGACCGCGGCATCTTTCACTTCTGCTCAGACCACAGT
TGGTTTCCCCGTGGCTCACCCCCACTCAGGCTACTCAAGCAGCAGGGACTTCATCCTCAG
GAGAGAACTCTCAGCCTCTGCTATGCATGCACTTGGCGACCAGCATAGTTCCGCCTCCTC
CCCTCATCACCATGGCATGTTCATCTCCCCAACAGGTGCTTATGGGCACACGGAAAGTGG
GGCCCATTCACTTTTCACTGGACTTCACGACCAGGCGTCCCCAGGTGCCCACCACCACCA
TGCCCTCAATGGGCAGATGCGCCTGGGTATACCGGGGGACATCTACGGCAGGCCAGAGCA
CTTCGGGCACAGGCCAGAGCACTATGGACCGTCTTCTCTCCACAGCTACAACTCCATGAA
CCTCAATGTGAACATCGCTTCTGCTCCTCACGGAGCCGCGGGGGCGTTTTTAAGATACAT
GCGGCAGCCCagaaagcaagagctaatctgcaaatggattgaccaggagca
>NODE_376_length_467_cov_4.785867
CTCTCTGCTGCCTCTCTTATTCATCCTCTTTACCTCCTGTCTATATTTATTTGTACTCTT
CTCTTGCTTCGCTCTCTCTCCGTTTCCTCACCCCCTCTCCGTCTCTCCATCCCCCCTCTC
CATCTCTTCTGTCTCCCTCTCTGTCTTTTCTGTCTCCCTCTCTGTCTCTTCTGCCTCCCT
CTCTGAGTAAGTGAGTTTCATCTGGGGTGCTTGCCGGGCAAAATCACCTCAGGGCGAACA
CTTTATTATCTGTAGTCAAAGCGTCACCACAAATACCATTCTACACACACAAGTGTCACT
TTCCATTTGTCTGCACTCTGGCTGCATTAGCAGAGCCGAGCCAGCCCAGAGCCTCATCTC
AAACGCACCCGGCAGAAGAAAACCAACAGCGTGGGAAAGCACTCGTCCTGCATTCCTGCC
CCATTAACACCACTGGCAGCACCAGAGAAGACCTACTGCCTCTCAAGGGAATTAAAACAT
TATTATCAGCACTGGGCTTTGTGCAGAAATCTTATGAAATGGCAAAAAAGAGCAGAGTTT
ATGCAGACATCTTATTATGTTacgattagggcaagaaatcctagcgcgcaccaaagagga
ctaaacagatg
>NODE_377_length_506_cov_15.501976
AAGACCAATCAGTTTGTTGACTTAATAAATAATACAGTAATTCACATGTATAATTAAAGT
CTTAACTAGTAAAATCACCATTAGTGATTATATTTAAATATATAGACCTAATTTACTGTT
GGACTGACAGACACTGCTGACACAAACAAACGTGACTAACCGTGAGAAAACAAGAAAGCC
TTGTTTATGATATTTATTGCTACGTATAAATGTTTCTATTGACAACCTTGCTATTTCAAT
TTGACAGTGATTCTGGGATTTTCAATTAAAACTGAGCTTCAATTAACATGAAAATTAATT
TTACTGACTGAGGCCATGTTGTGTTTTTCCTCTTTCAGCCACCATTCTGTCCTGTGGATG
GATCATCTATTTAACTTATTACAACTCACGCAACATTGGCCTCATCCTCACCCTCATCAT
CAACAGACTCTACAAGGATGGCTACATTCACATCGGTGCGTTCATCAGGAGCTCTGTCAC
ACAGTGATGAATAGCGAGGAGGAACACTGCCAAAGCTTTGAGTTGAAGGCGTTAACTCAG
TCTGCTGAATATTTCATGATGAGTCAGGTTCTCTCAGTGATTATCTCCACAGAGTCTGAA
CAGCAAAGTGCACCCAATAGCAGATTGAATTTCTGTAGATAAATggcaca
>NODE_378_length_740_cov_4.587838
GAGGAGATATTTAGTTCTCATGCGGCTGGTTTGGCACTGACTGGAGCTGGGGCTTATTTG
AAAGGGATCTTCCTGCCCCCGTTGTCTCCAACCCCCCACCTCCTGTAGGCAAGCGGAGGG
GAGTGGAGCACGACAGACAGACAGTCCCACAGCAGCCCACCCACACTAAATTAATTCTGA
CAAGGAACTTAAGATAACGTCAAAGCGCTGACTAATCGCAGGATTGGGTTTCTGTAAGTC
AGGGAGCTGTGAAATGTGCCATCATATCTAATAAAAGACCTCCAGTTGCTCCCTTTCTCT
CTCAGCAGTGGTGAAGGTTGGGGGAAGTGGGGCTGTGGTGTCGACTGTCTAGCTGAACTG
GTCTGGAAAACAATTAAATTTCACTTCGGCAGTGAAAGTGTGTGTATGTGTGTGTGTCAG
TTAGGGTAAAATGATTGACATGTTTGTCAAGAGGCCTAAAGAATTCTTTCCTCCTAGTTT
CCTCTGCCTCTTTTCTCATTCTCTGGCTCTTTTGTTGAGTTCTGCTGTGGCGTTTTTGTC
ATTAAGGGTTTGTCCATTGTCGTCTGTACTCAAAAAGTTGAATGGTTTTATTTTCCGTGA
CTGCTCTGTTTTCTGCCCGTCTTTACTGTCCTCTTCTCTCATACTCTTTCTGTCTCTTTC
CTCAGCATCTGAGCTTCTTGGCGGTGGAAGTCATCAGGTTCGGAGCTAATCCTGCCAAGT
TGATTAGGCTGCAGGTAGCATTCACACCAGTGGGCAAAAGGTCACTACATTGTAGAGAGC
TGGATGGACTTCTTGACACAGACCATCCACATTGACTTTATAACTTACAGCACAAGGCCT
TAAGGAggggtaattgaaaggcgagagtaaagaaaagaaaatta
>NODE_379_length_536_cov_3.787313
CCAGCGGATAAATATAAGAATATTTTCTGAAATGCTTTGTAAGTAGGTGGCCCTTGCAAC
AACTGACTACATCTGCTCCATGGGACCAAGCAAACCTAGTTCATTCATTTTTCAGCAAAA
ACCAGGTTACAGTGCAGAGCCAAAAACTGATTAAAGCTCAAGGTAAGAAGGAGACAGAAT
AAGGAAAGTGGAAATCACCCCCCATCCCTTATTTGGGACACCTGAAATAGGCCAGAGGAG
CCCTGGGAAGCCTAAGAGACTGAAGGGAAAAGAGGAGAGGGAGGAGGTGGAGGGATGATG
GTGGTGGTGGAGGGATTCAGCAGGGCCTTAAGTGTGCTATCATAGGCGTCTCTTGTGCCT
GCCTGCTTTATTTGCAGTAGTCAGGTTAATGAGTCCACCAGCCCACTTGATGTTGAGAGG
CCTGCCACAAAGAGCTGCCTCATTAGAGCTAGCCTGGCACGCTGCTCTGAGACAAAGGGA
CATTCACGCTACTGAATGCCTTTACGCTTCTCAATGCTGCCAGCCTGCGAGGGCCAGTGC
CATGGCGTAGACCCTGCACACGTCCTGGCGCCTGGCCAGCCACACCACGACCCCGATCCC
GGCTGGCTGGACTCGCAGGCTGCTACAGCGCTGGAATGATGGAAGGATTCGCCGACGGTC
GCCTGCTGTGttttagtgtg
>NODE_380_length_481_cov_17.494802
CGTTACTTCCTAAAAACATTTTGATATGTGCATTCGCAGGTAGATCTTTGATAGCTGTTT
ATTCAAAAGCAAACTTGAAAAGAGGATATAACCTCGAGTCAGAAGCCTGGACGGGCAGAG
TAAGATTGAAATTGGTCCGACTCTCCCTCTCTCTCTTGAATTGAGGGTCCATTGTAGTAT
GTCAAACAAAAGGTTTTTATCAGAGGCTCTTAATGTAACCCCCTCCCCTCACTCTCTCGG
CCACCAACTCGTTCTTCTCTTCCTCTCTTTTCTCATTCATTTATTCCACTGTGTGTGGAA
ATAGGCTGGGCAACAATTAATTTCAGAGTGAATTCAGGCAGGATCTATTACCCCTCTCTG
CCTCTATTGCTCTAATGGAAATCTATTTCACTTCTCTTTTGTGTCCAATATAATTTAATG
CCCATTTTATTAATGGCCTGAAATAATTACGGAAGGCTTTTGTGATTCTTGAGTATGTTT
CATTTAATTGTGTAATAAATGTCTAATCAGAGCTCCCATCTGAAGCCATTATGGCATTAA
AATTAACAATTACGCCACAAATGTCTTGGTGAATGCGTTGGGGTCTATAGAAATCGTTGC
TGATAACAAGACACATATAAATCAT
>NODE_381_length_518_cov_9.615830
CATCTAACAGCGTGTACACTCTGTTCAGCTTCTTACCCTTCTTGCCGCAGTAGATGAACT
GTCCAGTGTGGATGCCCTCAGCAGCGATGAAGAGCTCTGTCCTCTTCTTGAACCGGTATG
GGTCACGGAAGGCCACTTTGGCCAGGGGGGCACCACGGCCGGGGTCATGGATGATATCCT
GAGAGGACAGACCGGCGCAGGGAAAACAACGTTAATGCTCCACTTACACCAAATGGCAAG
ACTAAGACGCGTCAGGGTTGACAAGTTACCTTCACAATCCCCTTGATGTAACCATGGCGT
TCAGCGAAGTCAATGTGACGGAGTTTAGCGGCACCTTTTCTGTGCTTGACGTGGGCTTTG
AACACGGAGCCCGCACCTTTTCTCTGTCCCCTGATCACACGTCCCATCGTGTACTGAAAC
AAACGACAATCAGGGTTAGAAATCTTAACTTGGCATACACACTTCAATCTCACACACTAG
GGCCAAATGATTAGAAGAAAATGACTGAGATGTTTTATCAGATAGTGCAATACAATTATT
GCAAGTGGAACTTCAGGTCTTTGTTTGCCATGTAATAGATTTAAAATACACAACGACGCA
TTACCAAAAGTCTAAATGTCACAAGTACACTAAAACTACATTACAGCATTAATCTAAATG
Gt
>NODE_382_length_586_cov_20.470989
AGTCTTTTTCCCTCTGTGGCCTCAGCAGGGAGCGAAGTGGTGTGTGGAAGCATGTCATCC
CCTGATTTCCTTTTAAAAAGCCGACCCTGATGCTTTTAAATGCATCATCAAGGCAATGGG
CTGTCCAAGTCGGTTACAAGTTAACCAAATAAACACTGACAATGAAATTAATAATGCATA
TTGTTTGCGAATGCCTCAGCTGGATGATTTGACTGATGTATGCAAAGATGGTAATTTATT
GAAAGTAAATTCATGTAATTGTGCAGCGGAACTTGATGAAGCAAAAGAAGGTGTCAGCAC
GGCTTCCATCATCATCAGAAGAAAGAAATCATTAAAGAGCAAAAACAAATCCAACTTCAA
AGGACGGTGCAGAACAAACACTTATTTTATGGATGTGTTTCATTTAGAGCAAAGTTCAGA
ACGGCTGTTATGGTAAATATGTCAGATTTGTTGTTAGTTGTTTGTGGATGTGATAGTTTT
GGTTTATTTATTTTTCTCACAGTCCACAGGGATGTAAATGCTCACTCTGCACATATCAAA
GTAGTCAGTGTAAATTTGATTTGAAGATCAGGGGGAACAAGAGCTAAAATGTAGTTGTCA
TTGTCGAGACACATTTCCACAGTGAGAAGCTCAAGTGGCAAGGCAATCACAGCGCCCAAC
TTGGTAAAAATAGTTTACAACTAGACTGTCTGTTTAGTAATTATCATGTCAGTAAAgtga
cacagtggga
>NODE_383_length_722_cov_3.882272
GGCATAACGCCGCCGGATCGCTAGTCGGCATCGTTTATGGTCGGAACTACGACGGTATCT
GATCGTCTTCGAACCTCCGACTTTCGTTCTTGATTAATGAAAACGTTCTTGGCAAATGCT
TTCGCTTTCGTCCGTCTTGCGCCGGTCCAAGAATTTCACCTCTAGCGGCACAATACGAAT
GCCCCCGGCCGTCCCTCTTAATCATGGCCCCGGTTCAGAGAGAAAACCCACAAAATAGAA
CCGGAGTCCTATTCCATTATTCCTAGCTGCGGTATTCGGGCGACGGGGCCTGCTTTGAAC
ACTCTAGTTTTTTCAAAGTAAACGCTTCGGACCCCGCGGGACACTCAGCTAAGAGCATCG
AGGGGGGCGCCGAGAGGCAGGGGCTGGGACAGACGGTGGCTCGCCTCGCGGCGGACCGTC
AGCTCGATCCCGAGATCCAACTACGAGCTTTTTAACTGCAGCAACTTTAAGATACGCTAT
TGGAGCTGGAATTACCGCGGCTGCTGGCACCAGACTTGCCCTCCAATGGATCCTCGTCAA
AGGATTTAAAGTGTACTCATTCCAATTGCAGAGCCTCGAAAGAGTCCTGCATTGGTATTT
TTCGTCACTACCTCCCCGAGTCGGGAGTGGGTAATTTGCGCGCCTGCTGCCTTCCTTGGA
TGTGGTAGCCGTTTCTCAGGCTCCCTCTCCGGAATCGAACCCTGATTCCCCGTTACCCGT
GGTCACCATGGTAGGCGCAGAAAGTACCATCGAAAGTTGATAGGGCAGACATTCGAATGA
GACGTCGCCGCCAAGGGGGGGCCAGCGATCGGCTCGAGGTTATCCAGAGTCACCAAAGCG
GCCGGGGCGTGCGCGCCCCCCCCCCC
>NODE_384_length_399_cov_3.147870
TATATAGTGCAAAGATTTTAGCCATGTCATGGTTTTGCTTTGAAATGCAGGTGAATAGTT
TTTTCCTAATTGTAAATATGAATACTGCCTCTTTGCCTGAGTCAACTGTAATGTGAATCA
GCATCTTGATTATTGCATGCTACACAACACCACAGATATTGATATACTATTAGAATGACT
GTAAAATAGATATTTCTATCTAGCATCATTGTATTATAAAATGATTCATTTTCAGTAGTT
AATAATTCCTTCTTGAGTCAAAAGGTTATAAGTAGTATTTAATAATGCAAACTAAAGATT
ATGGTAGTGTAACACGTGGATGAATTAATCTTTTTTATTTTCTTGGGCGTCAATATTACT
AAGAAGTGTGAATCCCTGTTTGCTTCAGGGCAAGATGTATGACAGAGGTGGCATCGAGCT
CTTACAGTCCAAGAACGAAAATGGGTGAAGATCACTGGACTGACACCAACCACACAGGAT
CTCTTTTAGTGGCTGTGGGCCATACGTGGTCACATGATTAGGCACAAATAGTGGCATTGG
TAc
>NODE_385_length_295_cov_1.566102
GAGCTCACGACAATAGTTAATTTTTCTAAACCAGCAACATGTATGTTGGACCCTATCCCC
ACTAGATTATTCAAGGAAGTTTTTCCATTAATTAACAGTACAGTGTTAAATATCATCAAC
CTGTCCATACTAACAGGTTACGTACCGCAGGCTTTTAAAGTTGCTATAGTAAAGCCACTT
CTTAAAAAGCCTACTCTAGACCCAGGTGTCTTAGCCAACTATAGACCTATATCCAACCTT
CCTTTTATCTCTAAAATTCTGGAAAAGGTTGTTGCAAACCAATTATGTGATTATTTACAT
AGAAATGGTTTGTCTGAAGAGTTTCAGTCAGGATTTAGAATCCATCATAGTACAGAGACA
GCACTGGTGAAAGTCACTAACGATCTTCTTATAGCTTCAGACAGTGGACTAGTGTCTATA
CTTGTTCTACTGGATCTCa
>NODE_386_length_591_cov_11.248731
AATAATGGTGTAGAATATTATCAGACAGTGAACACGCTGATAACGAGCCTTGTGCTTTGA
CTGTTTGACAACTCAATCTTTCACTGCCGTTTATTCTGCCTAACGCCACAGCAGCAGAAC
AGTCATTCTTCTCTAAGAATTGCTTGTGCCAGTGGTTAAACAAGAGACATTTTGATTAAT
ATTTTCCATTTGTTTAGAGAGCATTGAGCTAAAATTAGATGGCCATCCCTTCCCTCGACA
GGACAGCAGTGACTTTGGTTTCCCTGCCAGGCCAGTCCGACGCTCACACACACCAGTTCC
AGGGAGGAGAGGAAGGGAGGGAGGGCTGTTGCGGGAGTAATTTCAGCGGATTGTGAGCGG
ACAGTAGCTCCGCTGGGAGAGCTGGCAATCATGGGGGAAACAATGTTTACATCGATCAGC
TGTCAGGAAGATTTATGGCCTCATTTTGCTGTAATGGAGAATTAGTGGGGAGATTATCAG
CGACTCAACACCACTGCTTGTTACCCGTGTCCAGGCCTGGCAATTTGTCTCTCCCCAGGA
GCAGCCCAAACACTTGTGACAGCACCAGCACTTGCCCTAATTCAATCAAGAGAAAATGTT
GGAATTAATTTGTTACAAGAAAATTTAAATATGTTCCAGTTGAGCAGTGGCCTATAGCCA
CTCGAAAAAGCAAAGGGGAAAGAGAGAAGGGGAGAGAAAGCATCTGATTTATTGTgctgg
gcaagatattgatcc
>NODE_387_length_145_cov_17.986206
TTAAGCCTCTCCTCCTCTCCTCTGAAAGAGCAGCAGGGTCCCTCTCCAATCTAAAGAAGT
CCTGGGTTTTTTTCCCCTCCTTTCCCTGAAATTACCCGGCGACGCGTGCCTGAGTTTCTA
ATTGGCATGCCCGTCCCTGGAGACGGCCCCCTCCCTTCTTCCTAATGAAAAGCCTCGGCC
TTAATTACACTTTCCAAACGCTGATTGTTATTGACAAAACTCCTGTGGCTCGGACAAACG
ACGGCAGATTAGCTCCATTACAGGCAGCCCTCCAAGAAGAGAAAGAGAG
>NODE_388_length_806_cov_10.682383
GAACAAAAGAAAATGTCAAAACTACTCAAGTTCTCTATCACCATCAAAACAAAGACACAT
GATACTGTATTATCTTCTACGACTGTGCTTAGCACTTTAAATCTAAACTGTCCAACATAT
AGCAGCTGATAGGAATACAAACCAAGCAATAATTGTTTTTAACAAAACACCCGTGGACTG
CCTTAATCCCTACTACCATACTGTGTTGTGCAAACATGCTTGTTGTGGTAAGCTCTGCAA
GCTGAGGTTATATTCGTGCATCAGGTCATTCCTGTAGCGGGCTGGTCTGGGTCGGCCCAC
TCCCCTCTGAGAGCCCTCTCATCAAGCCAGCCTCTCCTCTGCCGCCCTCTTCCCCACAAT
CCCCATAAACTCTCATAATTGCCACATTAAACTTGAGTTTATTATTTTTCTCCAGGTGCA
GGTGTGCAGATGATATGAGCCCCAGGTTGCATTTACATACAAATTGAAGGTTTTTATTAA
TCAGGCAGGCAGCAGGAATCAAACGGCAACACTCCATCAGGCCTTTAAATACATTTGGTG
ACATTTTTACCCGGCATTAGCATGATAGGGCAAGCGGAGTATAATGTACCAATGATTGCT
TTTCCATTGAAAGCACAAACGGTTTCATTTTTCCTGTCATCTCAAATAAGTGTTAAAGAG
GGTTTGGAGGCTATTGTGCGAGTGCCGTATGCTGGGGACTTGGGACCGCTGATGGCCATA
TTAAATAACCATTAGTGCCTGAGCTTAGATCATTGTGGCATCCGCCTCCTCTGAATTTAT
CCTGTGATTTCAAATGAAGGCAAGCTGTGCCAGCTTTCATAAAGTGCTCCAACCCTCTCC
ATTTTTCCTCAAACTAAATGCATTACAACGGTAATTTTGTGACTGTTAAGATAACTAGCG
TTAACAAGCACTTAATTAAAATGTACAATAAATAGCCGTCTGCAGCCtta
>NODE_389_length_354_cov_1.646893
CCTCCTGTGCCCACGCTAAGTTCTCTTCAGCACCCTCCTCTTTGGGTGGTTGAGAGCTGA
AAAGAGCTCAGACAAATAGCTGGATACGCTCGCGGATGGTCTGCCGACAGATTGGGCAGG
TCTTGAGTGCAGCGCTGCAGTCGATGCAGGAGGCATGTCCACACTGGAAGACCAGCTTGA
TGTGGTTGTCGATGCAGATGGGGCAGGTGATTCGCTCCTCCATCTGGCGGTAGCGAGACT
GCAGCTGCTCCAGCAGGTTGTGCTGTTCTGAGTTCTCAGTGCCAGGGCTGCAGTCCACCT
CTGTTTGGTCTGTTAAGAGAGGTCAACAGTATAACTCAGTTTTAGTCAAGTTAGTTTTAT
GCAAGCTGTGCGGTCTTGTGCAACATGAGAATGAACAGCTGTTTCACTGTACTGATAAGA
TATGAAGGTTGTACACTATAGCAGCTGAATATGAATATAGCATGAGtcaagacttctgat
tatttcaactgccgatta
>NODE_390_length_676_cov_8.250000
AATAGACATAATTTTAAAAGAATACGGACTCATTGGCCAGGATGACAAAGTGACCTAACA
ATGGCATTACAGGAGTTTGACAGAAGACCTACAAAGTGAGAGCGAGATAGAGAGAAAAGT
CATTCTGTCGAGTCCAGTCTTTTGCCCCAGAAAATGTCACTGCGATGACTGAAGACACAA
CGTCCATTTCCACCACCATCCGCTCGCTCTATATCTCTCTTTCTTTCTCATTCATTGTCA
CTGCCTTTTCCCTTTAAGTGCACTTTCGCCCACACCACTTGGAAATTGATTGAAACAAAA
TGTCACAATTATGCCCTGTAGCTCGCCGCTTCAATTATTCATCAATTAGGGGCTAGGCTC
CTTTTTTTCTCTCCTCTGAGCTGATTTTTCATTCAGTTTGCTCGAGATGTATGGCTCCCC
TGCTGTTAACCAGTCCAAAGTCATTAGTTTCTGGGTTTGCAATTAAACCTGATGCATTAT
GCATGAGGCTCCGACTCAGCAGACACACGCAGCAGCGGCCGCAGCAGCTAGCGAACGAGC
TAGTAAGCTCTGGAGGCGTGGATGGGAAATTAATTTGCTAGAAATTAAGTTCTCTCTATC
CCTCCCTCTCTCTATCTTTCTCTTGTCTGGCAGGTTGGAACAGATGCCACTGGCTAGAGA
TGGAGATAAAGATGGGGCAGCATCAGAGTGCAGTTTGATCAGCACTGACAAGGAAAGCCG
ACCTCTATAGATTTCTCGTCAAAATGTGTTGGAGAGACTCTTAACATTCACATTGTAAGA
TGTTGGATAGCAAATGTAATGGTCGGGCTTTCATACAGGc
>NODE_391_length_729_cov_10.286695
TAAGTAAAGCTATTTGAGACACCAATTTACAAAACACACATTTACAGTTTAATAGTTGTA
TACAATTTTTTGCACCTTGAATCGTCTCTAGCACTCCAAGACGCAACTGGGGAGCTGATA
AAATGTGCAATTTATATGCACTGAAATAATGCTGGGCGGAAATGACAAATGACCCAAATA
AGTGACGTGGCTGCTGTGTATCATTATGACTCCTGCCTGTCGACCTGCTCGCTCTCTCTC
TGCTCTGCAGCTCCGTGCTCAGAAACTGTTGAGCAGTTTTAATTATGTATATAATCAGGT
TGGGGTCAACATATTTCATGCCAAAAGAATGATGCGTATTTAATGACTCTAATACATTAC
CATCTATTTGCAATCTCATTGACGGAGTGCTTGTGAGTTTAACTACCATTAATCAGCATC
AAGGTTTGTCTATCTGGAGAAAAATAGATTAAGGGAGGGATTTTTTTCATATGGCGCATT
ACAAGAGATCCACATTGTCCTAGTTAAGAGCTATGCAGAGCAGGCTGATAGATAATGGTC
ACCTCGAGGCTGCCTAATAAAGCATGTTAAAGGACTTAGGAACACGACATTACTGAGTGT
AGTTTTTACAATACAAGATGTATTGGCTTAATATAGTTACTCACTGATGCTTACCTGACT
AAATGCCCCTCACACACAATCAAGGCTGGCTGTAATCAGTTATGTCGAAGAGGACAAGCA
TGTTTTTGAGGATGCCTTTGAAGTGTTTTGGGACTTTGCTGTAAATAGCGAGGACATCAG
TCATGCTGAGACGAGTGTGCGCCTCAACGTGGTGATGTCATCTGACTAAAATgtaaaaaa
agaaagaggacctcaccgtcccgtctggcctga
>NODE_392_length_875_cov_6.604571
CGGCATCTGTTCAAGGAAGTGCATTACCTACCCAGAGTTTCAAACATGCAATTACAAAGA
AAGATGACTGATACAAAGTGAACACAAAACATCCCCTATTAAATACTGAATGATGCTAAT
TTAGATTCACACAACCAATAATCCTTTCTTGTGTTAATTTTGGTACACTTAAATCGCACA
ACTATCAAGAGCATTATTCCTCTCTTTTGATGATGCAGACTCAATTCTAATCAGACTCCA
TGGGAAGAAAAATGAAATATTATTAAGTATGATTATTCTAAGCAAGGCTCTGAGAAAACG
TCTGTGTTATAATCCAGGGATTTGAATAATCAGGTTGAAGATAATGGGCTGGGCTGGCCT
GGGCGTAAATAGAGAGCATCCACTCATCCTCCCAGTGCTGAACTTAATGAACTTTTAATT
GATGCGGTTTTGCAAGTCCTTTTGTCATGCAACAGAAACAAGCCTCTCTGCTGATGGGCC
TGTTTTCCCGACTGGCTTCAGATTGGTTTACAGCAGGCCCTAAGTACCATGTAGTTAGTT
TCATGTGTCATATAAAATCTGCCCAGGCACAACGACGCCTGCAACTAAAACCTTAAGTGC
ATCCACAGGAATCACTCACCGGCTTTGCACTTCCGTCTTAAGGAAGGAGGAGAAATTCAA
TCACTGCCGGCTTGACACACCGAAGATGAGGCACGTGTTCCTGCTTTTAGTTGTTTCGAA
GAACACTCTGGCAAGGCAAGCTGGGATTTCTGTATGTCTGAATAACATCCCTGATATGAC
CAGATCCTGAGTCACTCAATATGTCAGGCCGTGTTTTTCCCAGCCCACGAATTGTGATGC
ATAGATAGAGATATACCCCTGTGAGCCAGGTCATCTTTATTCAATGATTTGCTTATTTAA
ATCAAATGTGCCTGATCTGTATCTGACACAAATTCCCAATACAGTGCTGCATCAGCTTTG
TAAGGGGGAGCATCCTTGCAAAGCGCTTGGCCCACTTTACTTCCCAACATCagtaacca
>NODE_393_length_466_cov_5.658798
AAACTGCTCTGTGACCCGTTTCCACTTCTAAAGTGCTCACCGCCAGCTTTACCTCCTAAC
TCTGAATTATCTCCTAAGTACTCACGTATTGTTTAATATACTCTAATGTGAATTTATCCC
TCGTGAAATGATTTCTGCGCCTTTAAAGTTGCTGTGATTCTTAATGTCAATTTATCCACT
CCTCCAAAACGCACTCCACTTTAACTAGTGCAGAAGTGTAGTCTTTTGTCTCTTTTAAGA
CATTTTTTAAATTGGGTAAGGGCCATTAAGAGAAAAAGCACCAATCAGCTTTTACAGTCA
TTCGTCTTTATCAAGCGCAAGGGAGCTCAAACAAAAACCTACTCAGGTTGTAAATGGTCG
AAATGTCAATTAGAAAAAAAAAATCATCATTAGGTTTATTACTCAAATTAACAGTTGCTC
TCAACCATTTAAATCATTGTTGGTGTTCGCCGTTAAAAGGGAGCAGTTTTTTTTTCTTTC
AGTCTTAGTAGTCAGACACATCTCCCTTTGGACTCTGACGGAGTGATTTTGGAGGTATTA
TATTCATGAGGGGTTCCAGTAATTGGATTAAATTGGTTCCAGAATGTAGCAATTTATATT
ATAATATCCC
>NODE_394_length_490_cov_3.230612
CTTTTCCTGAGGAGCAGTTACCCTTCCCAGTGCAGGAGAGATGAAGGGAGGGGTGGTCGG
GGGAGCTCACACTCGGGCCAAAGGGCCACTGTGGCTTTAAGTGTGCTCCTTGTGTGGCCA
GAGCAGCCATCGCGCTGATGCAAAGTGACAGGGACAGATGTGACATATCGGTTCCGACAC
ACTTCCATACCACCAGTCACAGGCTCGGGGTGACTCACATCCCCCTGCTCTGGTCCTGTC
CCCCCGCTGCAGGACAACACAACGATGCTCGACTGAACCTCGCCATCGCCCTCACTGCTG
CCAGGTATGGGGCTGCCATAGCCAATTACACTGAAGTGGTGCACCTACTGAAGAGGGCAG
ACCCTCAGACGGAGAAGAAGAGGGTCTGTGGAGCGCACTGCAAGGATGTGATCACAGGTA
AATCCAACAAAAGCTGCTTCCTTCCTGCCTGCCTCACTCTGTTCCCACTCTCTCTACCCC
TCACAACAGGGGCCCTCCCAGCACCTCTTACTCAGTGCTAGTTTGCACATAGTCATTGCA
CATCTAATGCAGGGGCTTTTAATATTTTATAAGCGTTTTATGGTGtagagggctgcttca
gatcttgtagggaggaacagaagacagaattagc
>NODE_395_length_608_cov_8.922697
CGCATGTAGAAGACTCACAAGGCCAAATTTTTGATTTTGTTCACAGCAAGGGGTCCTGCG
ATTTATTTCGCTTCCTCAGATAAATGATCTGCTGCGGGACCCTTTCAATTAGTTTTAAAG
CGCATCTGGGACGGCAGAGCGCAGACGCCATGCGTCTCTGAGGTGGAAGCAAAATGAGGC
TTCGAGAAGCAGCTGAAATTTAGAAGAGGAGTGCGGGATTGGACTAAACCACATAAAGTG
CAGAAAATCCCTTCTAATGGCGCGTAATTGGTTCTGTAATATCATTACAGGCGGATAATG
GCCAGTTACAGGGCCCCGCGCTATTAAGGGTTTCCCTGGCGTGCAGCGTTTATGTTATTA
AAGGGGGAATATAATGATATTTTAGTTATTAAATGCGCGTAATTAATTTATGCACCACTG
AAAATAAAGTTGTTATTATGACCTCGGCGAGGTGCGTGGAGAAAATTGAAATCAAATAAC
GGTTGATAACTTCATCCCAATATTTGGTCTAGACAACTCTGACAAGAGAGCAGGCCTGAA
GTGTCTCTGGCTCCTGTCAGCGCCTTTCCTCTCCCTCCTCTGATGATTGCTTAAATAACT
ACATGAAATCACTCTCTCGTCTCCACTGCAGAGACAATTTTACAAATAAACTTTAACTAG
ATTTTGTAGAAAAACAATATTGAGGCCTGCATGGTTTCCTCGGTTTTCCACCAGAACACA
TTTCAGGACCCTGGTCAGCACCACTCTgcagt
>NODE_396_length_365_cov_7.950685
CCCCTCCTCTCCTCTCACTTTCTGTCCCTCCTCACCCCCCCTCTCTCCCCCCCTCTCTCT
GCATGCCCACAGCCCAGCAGTAATTCTGTGTTTATCAACTCTTTATTATGGCCCCTCGCA
TCATCATTTACAATGGTAGCATCTGCTCATTGCCTAGCCCGAGCATGGGGCAAATTGCTT
TTATAGGGAAAAAACAGCCAGTGAGAGGACTCACACACTCACAAATATACACACACACAG
CAGCGGCTGCGCACAAATCAAGAAACCGAGCCCCGGCCTATTTACAGCGGTTGTTAACTC
TCCTGGCAGAATCACACACAAACACACAAACACTTCACTTCTTCTAACAGGATCAAATGA
TTAGCTGGCCACCATCGGCGAATCAAAATGAGTCCCAAACCCAATGAGGGAGCAGTTTTG
ATTTTCCTTTTATTTTTTTTTGAACATCTACCtgacgctgcgatgtgaaaaacaaatatc
acatctggccttggagctctaatttctgc
>NODE_397_length_1043_cov_4.677852
ATCCTATTAGCCATTTGCCGATTCTCTCTCTCTGCAACGCATTTCATATTATCAATCATT
AGCCATGGGATCCCCTCTCTTTCCCAATGCACATATCTCATAACATATACTGAAATTCAA
AGTTTCCAAGGTATTTAAACTTAAACTTTAAAAAGGTAGTGATAATCACAATTACCTGAT
AAAATGGTATTGGCTTCAAAGTATTTGCACACCTAAACCCAATTTCATTAGATCGTTGAT
TACCAAACACATCACTCTATTTGCCTTTTAATCTTGAGTCAATAAGTTCATCCCCCTTTT
TAGAGTATACAGTGACTTAACATGCGATACACTGACAATCTGTATTTTCCCATTTACTTT
GACAATGTGTTGGTTCGTACAGTCAGTTTTTTTGTAATGTCAGTAACATTTTCAAAATTA
CACAAAAGCAACCAATTGTTTGGTTGTCATGGAATATTGGTATGTGTGGCAATGTGTTTG
TTCTTTGCCAGCCTTGCTGACCTGGTCAAACACCCATTCCTCATCACCATTTTGACACTT
CAAATCCATTTTTAGATGTAACCTCGGGTATGGTGAAAGACCCAGCGGACGTCTTGGACA
GGCAAAAATGCCTTGACGCTCTGGCTGCTCTGCGCCACGCTAAGTGGTTCCAGGTTCGGA
ACATCATTTTACTTTCTTATTGTAGCCTTATGAGATGCATTATTTATTTGTTTATTCATT
CATTTGTGTTTTTACACATTTAGTTTTCATTTTTTTTTAATCAAGAGGAAAACTATTACT
ATTCGAAGCAAAGCAAAAAAATATTCAAGGATGCCATGTGTTAAAAAAAGGATCTGGTTA
ATGTCAATCATATGTATTGATTGTAAATCTAAGTTCATCTGAATGTCTTACATGACAAAA
TACTAGCAATAAACTGGCATCCTTGTATTCTCTATTCAATTTTCTAAGTACTGTATTATA
GTTACATGTGATTCCATAAGGCTGCACAATAACTAGCACAAAGTTGTCACCAAGAACTGC
TTTCATGTTGAACGTTTGTGTTTTTATTCTATATATTTTAGTAGAATGGGGATTGAGAGA
AAAGGGAATATCTGAGGAAGTTCCTGTGATTCTGCTACCTGAGCAAAAGCACAGGCAAAG
TAAAGCAGAtttccttggctctttcagtccctatactctcctttcag
>NODE_398_length_296_cov_1.101351
ATGCTTTATGTTCTTAGTGTAGTTTGAACTTCTTTGTCCAACAAAGTCATTCAATGACAA
AACTTCTATTCTATTCTATTCTATTCTATTCTATTCTATTCTATTCTATTCAGCTTCTCA
CGACTCACTTATTTTCAGTCTTTATAGTCTTCATTCATTTCTCTCTATAATTTCTTTTAT
TACTGTTGAGGAGAGACTTAAGTGTTGTAGTTTCCCTTTCTTGACACAATCACCAGTGAA
ATAATTATGAAGCAGGCAGTTAGTTACAAGGTAGATCTGAAAGTAATGTAATAAGGTAGA
CGAGTTCTTCATTCCTGCTCTTGtgatcactcctgtgtgcattctgcctttttaagccag
gaaaactctgtgttttaattaggattatttagtttcagggtaaaacagaggtgaaaatca
atcctgaggtattgaatttt
>NODE_399_length_609_cov_8.551724
AGGAAGAAATGGGAGGGATAAAGCTCTAAAGGGGATCTGAAAACCATGGAAATGACCTGA
GAGAGAAAGAAAATTATCGAGAAAAAGGAAAAACCGAAAAATACGGCAAGTAAAAAAGAT
TGAATGATTCAATGGCTATCGCCTAATGACACCAGCCTCATAATATCTCCCCCCTAAATC
CGCCGTTGAGTGTAGCATTGAAACATTTTGTTTCCCTTTTCTATTGGTCTTCTTGGTGTC
GTTGTAGCGTTGTCATGGCAGCCCTGCCAATCACTGTCAAGCGTGCCAATCATTAGCCAG
TACGTAGCGCGAGGCTTTCACCACTTGTGCAGCACGCACGGGGGGTTATCAGAGTCTCCG
ATCTCCACAGCAACCCTCCCACCGCACCGCGCGCATCAGGCACAAGCCAATGCTCGCCTA
TCTGCTGAATGGAATGAGCAATTAGAGGGTGGAATATTATTGCGATCTTAACGAGGCTCG
TTAAAGCTAAAGAAGATATGTAGACTGGAGATGCTTAGCAGAGACGGGAAGGGAGGGAGG
GAGGCAGAGGGAGCTTTAAATGGGTGACAAATGGACAACCAATGACTGCAACTCGGGAAT
ACACGTTTTGAATAGAAGCGAGTCAATTTGCACATTATTTTCGCATAGTTTTTCCTGTAG
TAGCTACTTTTTTATCTTTCCATCAGCCCATTCATTTTTTTTCTCTCTCTCTCTTGTGCG
AGGCGTTTCAGTGTTCTAGCTGCATGTGTTTTc
>NODE_400_length_503_cov_9.701789
ATCAATGCGCTTCGCCAGGTTTTCAAGTCAGGGACATGTCTTATAATAATTACTACCTAT
GTATTATTTATTTTGCTCCAGAGAGACAAATTGTCATGGTGCTCCCTGGACGATATTCGT
GTTTTCCTCTCCTCCCTCCCGCCTTTCTGTCCTCCTTTCCAGGCCTGGTAGAAGAGAGAA
GACCACAGTTTTGGGAAGAGGGACAGGGCGAGAGCAGGGGGAGAATGGTGGGGGCAGCAG
TGATCTGCAAATCATTTATTTACGTTTGGCATCTGCATAATGAGGCAGGGAGCCAATAGC
AGCCCTGGCTGGCTGGAGACAGGGTGGCATGCCTTCAGTTTTAATGGGCACACTGAAGAA
ACTTCCAATCCTTCTTGACATTTCTCATAGCGAAATAAACGTGCTCTGGGTCAGAGTGTC
TATTAGGAAGATAAGAGACGAACAAGTCAATTATACTTCAATGACTGCATAGCCAGGGGA
CCTCATTAACATGATCAGGGAGGTCCATGCTGCAGCAGCCCTCTCCTGTGTGTAGCTCCT
GATTAAGTTGTGGAAGAATGACATGGCCTTTTTTTTGCCTGCTTCATGTACAAAAAAGGC
AAAAAACCCCACACAAAGACGTAACTATATTCAACTCTACATAAGAc
>NODE_401_length_624_cov_12.661859
TGGCAGTTTTGATATGTCTTACCAGACCTCTCTTTCAGGGCTTGTACAACTAGAGGTCAC
CTCTTTTGTTTTGTCCTTCACAGCATGCCTCTGTGATATACAGAGTTGTCTCTGACTCCT
TATGCCGTGTCTTCTTCTGTGTAATGCATTTTGGCTCCTATAGCCAATAAAACAATCCCC
TGCCACTTGTTCCACAGCCTTTTTGTTGTTTTGTGTACTTTGGCTTTGTGCACAATCCCA
GTCCAATGCTAGTGATCTAGCTTTGCATGGCATCGTGTGTTAGCTTAGACGTGTGTTTGT
AAAGAGGGATGTTCTCTTTTTTCCAGCAAAGATGTCACGGAAATTAAGCTTGCCTACTGA
GCTAAAGCCAGACTTGGGTAAGCCTTGACTTCGTGTATCCAAACAATTTGTATGAAATGC
AGTATACTTTCGCCACTCCGACTGGACTCCACCACATCCCATAAGTCCAGTTTTATCTGG
TTATTAGCCTCAAAATTGGCAAGCTGTGCAGATGTTCTCCTAAGTTTGCATGAGTCAAAA
GTAGCACTGATCTGATCTGAATTGAAATTATTTTGAGCTAAATCAAATTGTTGCAATTAA
ACTCCCATTTTTTGACCACGTTGGGGGTTTCACTAGAGGTCAGTGGTGCTGAGCTAAACT
TTGCACAACCCATTTCACTATGAAGCTTTCTGTAACTTTTGCAGCTTTCCTTTTCTCTTC
TATGTTCTTCATGTCTTTCTTTTCTCTGTCTGATTggttcctgaaaat
>NODE_402_length_669_cov_10.881913
GTTTCTGCGGCTCCTAACGGGACAAAATGACGAACCTGAGAGATACATGTTGAACATGAG
GTTTCCTCCGCAGTCCTGTCTCATTGTGTTCACTTGTTCAGAAAGGGTTGGATTTCATTT
CGTTGGTGGCGGAGGAAAAGATTTTTATTAAACTTTATCTCATAACTGTGATCTGGAATA
AATGCGGGTGGACAGATTGAAGTTTCCAGGCAACTGTCACTGGCCCCCATCTCTGAGACA
ATATTCAGACAGCAATTTCCCCTGGTGCATTGCTTTAATTAAAAGAGCAATTTACCTCTG
TCAGCCCGCCTGGTGCCCACAATAAAAAGAGGCCGATAGAAATTCGGCCCTTATCAATCC
ACCATCACAGTTTAATAAAGTTTCCGCGTTAAGATCTGAGTTTCTATGGTGAATTGAAGT
GTTTGACATGGAAACCAGTTCAGATCCTCCTCACTTTTCCGCCTCTTTACCTCTCGGCAA
ACAACAAAGACCTATTTCATGTTGGAAAAAGAATATTTACCTTGAAAAACACGCCTCAGT
GCACATGAGAAAACAAGAACATTTCATCCCTCCCAACCTTCTCTCTGTGGGTTTAAGGTT
ATATGGCCTCAATCTGAGGGTAATGAGGTCGTAACTTTAAAACCATGGCTTCTGATGCTC
ACTGACGTTATCATGGGCGCTCTTACTTCTCTGCTTCTCCTGGGCATCAGGAGCAGTGGA
CTGTGTGGAGAATATATGGACTTTATGGCTCTGCAGGGTCTGGTTTGGACTGTAAATCCA
GACTGGACATATAGTGATCTCTGCCTTCCacag
>NODE_403_length_446_cov_7.556054
CGCTAAAACTTCCTGACTCCAACAATCCTGATTTGAGCTCATTAGTGATGTAAGGAGCAT
CTCAGTTCAATTTATACAACATCGCTGCAAAGGTGAACAAGGTAGTGATTTCTTCAATCC
ATTTCTTTTACTGTATATGTACTTCACAAACCCCCTCCATCTTCCCTGGATCTCTCTCTT
TCTCTCTCTCTCTCCCTCTCTCTCCCCTTTCGTCTTTCGTCTCTGGGAGTATGGGTGCAT
GTCAAGTGATTGTTGAATTGAAATATTGATGTGGAGTATCAAAGCGTGGCGTAGCACTCC
TGTGTTTCCAGAACTAACCACGAAGCGCTTTGATCAGATACTCCTGTGATCTGACTTCTG
AAGTTGTTAAGAGTGCTGGAAAACAAAATGCAAACAAACTTCAAGTGCTCTTGGTATTGA
TAAAAGTTTTCTTTGACAAGTGGAGGTGCGTGCTGTCTGCCTGTGTCTGCCCAAGACTGG
AGATTTTGGGGTTTTCGTACATGCTAATGGACATGAGATGAGGGAATTATTATAGTTTTC
TGCTTCTCTCACACCTCGCAACGTAAACTGTGCTACAGGGGAGGGAatca
>NODE_404_length_445_cov_10.620225
GAGACTGTCTACTAAGTTTACACATATCAGGCCTTAGAAAAGTCTTATTAACAGCAGCTG
CAGGCAGTAGGAGAACACAGAGAGCGGCAGCATGACTGCTGAACCAGGGAACGCCTCTAC
ACACTAGAACCCCCCCTTCCTCCTCCTCAGTCTTAATGACTAACCAGAATGAGAAGCGGA
GGAGAGGAAGAGCCTGGAAGAGCCTGATTTGTTCTGCATGCTAAATATGGCCTGTAATCT
TTATTCCTCTGAGTGCCTTATTAAAAGTGAAAGGAAGATGAAATCCCACCAGCCAGCCCA
TCCTTTCTGCTGTTTATTAGAGGGGCTTTTCCTCTGTTAATATTGAGGTTATGGTAACCT
TAGTGGTGATAGATGCATCTGGTGACTTCAGGTAATAATAGCAATGATTGATTCCCACCT
GAACCCTGGAGGTGTAATCTAGCAGGATGGAAGAGATAAAGTGGCAGCCAGCGTCTGAGA
GATACACAGAGAGGCAGATTCCATCCAACAGTGCTGTTCATCATCCAGAAGACAACAGCG
CCTTGTCAGAATTTATGATGTTTTCCCTCGTCTctaattcatcattcat
>NODE_405_length_431_cov_18.380510
CCTGCAACAAGAAAAGCCGTTTATGGCGACACACAATGTGAAAAGGGGGCCGATTTAAAA
AGGAGAAGAATGCAAGCAAGAACAACAAAAGTCAGTTATAGCAAAGTCTATGCCTCTCCT
CTCCTATCTTCCACCCCCTAGCTTAGCCCACATAATGAGCAGGAAAAAGCTTTATATTTT
GTTCACTGGGTATTCACAGATAATTTGAAGCCATTGTTTCTGCCACAGATGGTTCTTTTT
AATACAATAACGGTGCTCTTTGTGAATAGCGAGCCCACAATAAAAATCTAAAGCGTCCTC
CTGAATAACCATTTTGTTCTCTCTTGTATAGGCCGAACAAAAGCGCCAGTGAGGTAATGG
CCTGCCTTATTGAAAGCCTCAGAATGGGGATTTGATAAAGATTTTTTTCGCTCCTTTTTC
TTTTTGCAAAGTACACGGCAATGTCAAAGAGAAACTGACACGGGATGAAAAGGAAAAAAA
GGCTCGAAAAAGTGCTTGCCGGTGCAGTTTGCAAAGATTATTATTATTATTATTATTATT
ATTATTATTATTATTATTATTATTACCATTTACGT
>NODE_406_length_387_cov_3.452196
TTCTTTTTTACCGGCGTAGTAGGCAACAATGTGGGAGATTATTCCGAATCCTGGAAGAAT
AAGAATGTAAACTTCTGGGTGACCGAAGAATCAGAATAAATGTTGGTAGAGAATAGGATC
TCCTCCTCCAGCTGGATCGAAGAATGTGGTATTTAAGTTTCGGTCCGTTAGAAGTATTGT
AATTCCAGCGGCTAGGACAGGAAGGGACAGAAGAAGAAGCACGGCCGTGATGAGTACGGC
TCATACGAAAAGAGGAGTCTGGTATTGAGAAATAGCAGGAGGTTTCATGTTAATAATAGT
AGTAATAAAATTAATGGCTCCTAAAATTGAGGATACACCTGCTAAGTGAAGGGAGAAAAT
AGTTAAGTCAACAGATGCTCCTGCGTGAGCTAGGTTGCCTGATAGTGGTGGATAAACAGT
TCAGCCTGTTCCTGCACCTGCTTCAACTCCGGAGGAGGCAAGAAGAAGTAAGAACGATGG
AGGGAGGAGTCAGAAGCTCATATTGTTCATTCGGGGGAATGCCATATCGGg
>NODE_407_length_511_cov_6.467710
TACAAATATGGCTGCATTTGTACAAGCGAAAAAGACAAAGCAAATTATGTAGCTGATAGA
TTCATCCTTTGTTTCTAACTTTAGTTTGGTTTTGAATTCCATCTGGATTTTTTATTTTTC
TCCCCTCTATTTTCTTTTGGTTTTGTTTATTTCTCCTCAGTCTCTGGACTAAATATGTAG
CTTTGATACTAAAAGAGGTCATTGTCTTTTTCCCATTTCGCTGCGGAGAACATTCCTTTC
TCCTTTTTTTCTTTTTTTCTTTCTTTCCTTTGTTTTGTTGATATTGCATACGTGTCACTG
ATTGAAATGGAAGGTAGGTAATGCTTTGCCTACGCACGTGATCTTTATGCAGATGAGAAT
GTGACAAGCACCCTAGCCTGAGTGACGTCAATGTTTCTCTCTCTCTCTCCCTCTCTCTCT
CTCTCTCTCTTTCTGTTGTTTACCAATGGTCTTTAACCAAATTAATTTGACTTCATCAAT
TATGATTTGACTCTTAAAAGATTGGATTACGTAGAGCTCTGGTTTTTCTCTTTCCTCCTT
AACTTCATTCTGAAGTCCAATATCCCGCTCTATCTTCCAGGTCCATTTCATTTTTCTTTT
CTTTCTGTTCTGGTAGAATGCATTCctgtttgtccagcatctctctgtttgttgg
>NODE_408_length_412_cov_3.177185
CACAACATGCTATGCAATGTTGTAAACGCCGCTGTGTCTCACTGACAATCTTTTTTATTG
CACACATTATGGAAAAGTTAGCTGCGATCTGTGACGGGTGAATATTATGTTCACTGGGAC
CAAAGATTTACACATTAGGTACTTGGGAGCCCCTTTCCCTGCTGCTGGTGGTTTGGGAAA
AGCTGCTACTCCCTGAGCTGCAAGACAGAGCCGACCCCCTTGGTCAAACTGTACCTTTTC
TTCTTACCCCACCTCGTCAATAGAAATGCGAACAGTCAACGATCCGCCGGACGTTCTGGA
CAGGCAGAAATGCCTAACTGCCTTGGCGTCTCTCCGCCACGCCAAGTGGTTCCAGGTTTG
CATTCACGTCCTTATTTATACATAAGGTTGAATTGTTTCCTTTAATGATCTCCCTTTTTT
AAATTTTCTGTTCATTTAGAGACAGTGACATTTTTTTCAAACTGCTCTCAGTTCTTGAAG
ACTTAGATTatgatctaactaaagtgtccaactttgagttttagaagagagctgaggggt
gatctgctgatttata
>NODE_409_length_614_cov_15.509772
CTCAGAACTGTCAGGAGTAAAGAGATAAAGAATGGGCAGAGAGGGAAAAAAAGTCAGTTG
TGGTGTGAGAAGTGTCTGCCACCACGGCGTCATTAACACCCAGTGGTGCTGGGGTAAGGG
AGGGAGTGCAGACGGGGCCTCCAAGCACTAGGAGCGAAATTGCAAACCCAAGGTTCCTGA
TACAACCTGTTATTATTTTTGACACAAGCCATTTACAATAGCTATGAAGGTGGCAATGGA
AAATGTAATATTGATTGTATGCCCTCAAGGCTTTGCTCCCCTGACTTCTAAGCGTCACAC
ATCTCACATACAGTATGTTGGGCGTGATGATATGTTTCTCCTTTTTTTATTTTGTTTTGT
TTCCCCCCACTTCCACAAATCCTATTTTAGGAGCTTTGTTGATAGTTTATTTGATGAGGT
AATTACATCGGTAGATTGAGAGGCCAAGGTGACGTTTTGGGAGTCGAGAAAATAATAGAA
AGCTGGGTAACTACAGCAATGCAATATGATATTGGTCTGATGTGACAGGTGTTAATATAC
CCAATGGCAATCTGTATTTCATCTCTTTTTCATGAGGGTGCTTACTGAATTACTTCCAAA
TGACGTTTATGAAacattaagcgactgtggggtagcggtggctcattccagcattataaa
gatacacttgaacatacagtacaaaaacatgctggggaaaaaaaaaacacagacgtgtga
tatccttggccacatgtttgcacagacacgtaggctct
>NODE_410_length_511_cov_3.571429
CAGCCCACTTGACCCCGGCTGCTTTGGGTGAGAACGTGGATGTCTTCTCGTAAAAGTGTT
GATCCCGTTTCAACACTTGGCGCTTTATTGTCAGTTACAATATGGAGTTGAGCATCAGTG
GTGAAGGCTGCAGTGGCTCGGTGCAGACAGACATACCTCCATCTCACTGGTGTCAGGCAT
CAGCTCAGTGATTGGTGGGCATATTGTTCGACTCTGAGACTTTTTTCGTCATTAGCCTGC
ACTGCATGGCAAACGGGCGCCATGGCCCCTTTTTTTTCCTTCCCCTTTCTCCCCCCTTAC
AGGCGGCAGTATCACAGCTCTGATCTGTCACCCTTCGCTTGCCTTAATGTGTGAAAGCAA
GACGTGTTGCGCCTATTAGCACTTCTTGGCAAGGCTGGCATGCTGATCCTTCATCCCCGG
GGAGCCCGGCAATATGGTGCCGCATGGTGACCGCCCGCCAGCCCTGGCTCCCGCTGTCAC
AACACATCACACATCCCCAGCAACCAGCGCCACCGCCTCCTCCGCCACCACACCTCCATC
ACTGTGGTGGCGTGAGTGACAGCAGCCGGAGCCAGGGGTCCTCTGGGTGGAATTAAAAAC
TTTTAGAGCGAGGGgcagctaaagtgaagtgtattttttaattatgagggctata
>NODE_411_length_685_cov_6.583941
GTCCAGATGTAGCAGACCTTAAATCACATCTTAGGCGTGGATGAGCACAAAAGGTCCTTC
ATGAATGAGGGAGGATGTGTCAAAACAAAGGCTCTGCCAAATCACTGAAAACACTCTGCT
CATTATTTGGCATTGTTTGCAAAAAATACGAGTCTAGACTTCTATGATACTCGCATGCAT
TATTACACTGAAAGCTAGGAGGGTTATCGGCATAACAGGCTCACCCACAATCCCTGGATT
CACAAAGGGAATGATTGTGGCTGGAATGTGGTGTGTTCCCAGGAAGACTAGAGAGGGCCA
TCACAAAAGGAAAACCCACACGGTGGGCACTTTTTCTTCTGCCATGTACAGGAAGCGAAA
TGAGAACTATCAAGTTTGACACTATTCACAGCGCCTTCACGGGGCCCTACAATACCTGGC
TGGGCAGACAGAATGCCGGGCTTAAGAAAGGGGGGAAAACGGCTGGCAAAGTCTCCGTCA
CGTGAAAGCGTGTCGATATTTCTGACACCTCCAGGCTACGTGCCAAATAAAGAGCATAGG
GGCTTGTCGCTGTGGGGCCGCTGGGCCCACCAGAATGCTGAAAGCTGGTACCCCTAATAC
TCCAACAGAGACCTGGGATGGAAGATTTCTGTGTAAACAAGAAAGAAATCTTACTGCGCT
TAAGTTTGGAAAAACTGCAGGAAATAACGAGCAATCAAAAAAAGAAAGAAAAGCATTAAG
AATACGGTCTCCTTAGGCGGGAGTTAAGGTGTCAAATACCTCAGAGACAAATATTCTTAT
TAACTGTATtgagattaatgtgatttttccatctttgtaataatacatg
>NODE_412_length_360_cov_6.297222
CATGCGAACGCACACACTCTCACTTTTGAATACAGCACCGCACAGACAGTCAATAACAGA
ATGGGGTGTGAGATTAAGCCTAAGCCCACCTTCTTTTCATGTGGCAGAGCAGCCGCTGCC
CCGAGATCTGGCACCAGATGGCGCTGTGCCGGTCGGTGCCAGGAGATAATCGGGACAGAT
CGGGCCGCATTACTACCCATTATCTTCTAATTATTCTTGTGTGGAGCGCTGATCCTGCCG
TTTGTGTAAGTGGATGGCACAGAGAGCCTGTCGCCCCCGGCAGCACGAAAATCCTCCCCA
CTTCCCTCACCCCCTCTGGGGATGGAAGGAGAGATCAGCCGGGGGAGGGAAAAGGAAGGA
GGAGCTGGTTGGGTAAGGCAGCCAACCTGATAGACGGGAGAGACGCCTTTGTGGCGCGCA
AAACCGCCATTAATTTTTTTTTAAATAAAGCGACATAAGAACGAGGAGATCCCGGCGACC
TTTGACCtccgcgtcggtgtcacg
>NODE_413_length_541_cov_2.402957
TCACCCCTACAAAACTAATATTACCCTATTAATAACCCCTAATACACTTAGACTCATAAA
CAAACCATTTTTCCTCCTTAGTACGGGCGACAGAAAAGGAACCTGAAGCAATAGAGAAAG
TACCGCAAGGGAAAGCTGAAAGAGGAATGAAACAACCCAGTAAAGCACTAAAAAGCAGAG
ACACAACCTCGTACCTTTTGCATCATGATTTAGCCAGCACCCCTTAAGCAAAGAGAATTT
TAGTTTAATACCCCGAAACTAGGTGAGCTACTCCAAGACAGCCTAATCAATAGGGCGCCC
CCGTCTCTGTGGCAAAAGAGTGGGAAGAGCTTTGAGTAGAGGTGACAGACCTACCGAACC
TAGTAATAGCTGGTTGCCTGGGAATTGGATAAAAGTTCAGCCTCATAAGTTCTTCCCTCG
CCCTGTCCAACCGGCCTATTCCTGAGACCAGAAGAAATTTTGAGAGTTAGTCAAAGGGGG
TACAGCCCCTTTGAAACAAGACACAACTTTTCCAGGAGGATAAAGATCATAATAATTTTA
AGGCAAAATGCTATGGTGGGCCTAAAAGCAGCCATCCTAATAGAAAGCGTTAAAGCTCAA
GCATTAATTAACCCCTACAATACTGATAATAGATCTAAAACCCCTAAACTTACCAGGCCG
CTCCATGCCCCCATGGAAGCGACCA
>NODE_414_length_391_cov_6.588235
TGATCTTTTTCAGTATCGAGTGGGTCAACGCCTTCAATTCAGCCTCGGACCCTGCGTTGG
ACTTGGCCACCTTTGTCGCTTTGCCCATGCAGCAGCCCCCGGAGCCATGCGTCCCTCTAT
CCGCCTCCCCGTCGCCCTCCACGGGCGCACGGCTCCTCCAGAGTCGCCGGACGAGCCCCG
ATCGTTTGGTCCTAAACATGCGGGACGAAAAGAGGGTTTCCCGGCTAAAAAACGAGCATG
GTGTCCGCAAATCATGAAGATTCCGGGATCCGAGTCCAGGCAATGACAAGCAGCCTGAGA
AAATACGGTGGAAAAACTGGGAGCTGGATAAGCAGAGGAAATCTGTAGCATACGCCAGTC
TCTGTTGCCTTCTCCTGCAGACTAGATGGCCGAAATGAGCAGTCAGGGTTCACGGGACAG
TTAGCTTCTCCTCCGGGGATCCACAACCATCACCTCCGGGCTGTTCAGACTACAACACAC
CTCTACAGGGACAGGGGGAGCCTGCTCCAAGCCGGCTGCATGTAGCCAGAacgtg
>NODE_415_length_585_cov_9.712820
TAAATCATTTATACTTTGAGACAGGTGTCTTTTCTGTTGATCTTGAAAGGAGCCCGCTGA
AGAAACAGGTCTCGGAAATAACCTTGGGCTATTATACTGACTAGTCTGAGAAATAGGATT
TCGCCTCATTAAAAATAAATCAGGCCATTTTACACCGAACAAGAGCAAGCCAAATTGCGC
TAAGGAAAGGACAATTAGCGCAGAATCAATCCCTTTCTTCCTGTTTCTTTTTTCTCTCTC
TCATTTTGTTGTTTCTTTATTTTAGCACAGTAATGGATGCTAGGAGAGGAACACACAAAC
CATGAGATTCTTGGAAGAAGAAGGCAGACAAACCCCCATCTCGCTCATAGCTATGTCTGG
ATTGCCTTCTGCGCTGAGATAGGAGTCAACATGTTTAGCGACATCAAAAGAAAACCTGAT
ACCTTAAGTATAAGAAGATTAACACTTGCAGTGATCTTGAGCTTAGGCTTCTCCAGGACT
TTCAACAGACTGTGCCAGAAGGGACAATTACCGATGAATTGGCACCAACATCTCGTAGTT
ATTTAACAAAATCTGGCACAGTGTATAAGCTCTCGTCCTTAAGACTTCCTTTCAAGTCTG
GCCCCGGTATCAGAAGGCTAACAGATTGGGGAATGTGACGAGAGCCGACAGCAGGGGAAT
CTGCAGGAACACTAAAAGAGGGAGGAGGGAAAAAGAAAGCAAGTAAGCAAGAAagaaaga
aaaaacaaa
>NODE_418_length_530_cov_15.788679
GGTGGATAACACAAACACGTGAATATGGATGTGTCCCAGAAGTTTTATGGTTCTGTCATT
GTTCCTCGATGCGGATTTTAAAGATCTGAGGCGGTGAACGAGCGATCAGTCAGGAACTAG
TATCCCCCCATAAACTTGTGCCGCCGTCGCTTATTTCAATCACGTAAGACCCCTAATGGC
GTTGTCCGGGCGAGGGTGTTACGTATATCTGTACAAGCTTTTCCTGACAAGCCCGGCTTG
TTGATATTTGTCTTTTACTGTAGAGCCACCAAGGTGTTGCCTAAGAGAGTTTAAGCACGC
CGATATTGCAAAGGGTTATTAGATTCATAAGTCAGCGAAGTGGTGGGCGATCTACTGAGC
ACAGCAGAAGTTCTCATATGATGACTTCAAACAAGACACATTACCTACCAGCATCTGTTG
GAGTGAGTGGATATTAAGACACTTCTATCTCCAGGACAGCGTAGGGGGAAAATGGTAAGT
AGCAATGGAAAACACACAGCAATAGGAGAAAGGGGGGATGATTACCAGTTAAATAGTCGT
GCTTGCTGTTTGGTCTTGGCAACGCATTGCTTGGAGAAGGGTTGGACTCTGTGGCTACTT
GAGAAACTCAGTATCGAGACCCGTGTCTGATGAGGCTGATGTTGACAAAGCTTGTGTGAA
AAAAAaagactgtg
>NODE_422_length_510_cov_7.639215
GGGGGAAAAAATGTATTAAACGTCTGTGAGTGAGTTTTTCTTTCTGCTGGCCTTTGAAAG
ATGCCAGTTAATCTGCTTACTCCTTTAATTGTGAGTAGAGGGGTTGGGCCTCCTCCCGGC
CAGAATAAGACTACTGATCCAGAAGTAAAACGATGACCACTGCAGTTATTCCTTCCTTTA
GGTTGTGCAACCCCCCTAGTTTTCTTTAGCCACCCCTCATCTCCTCCTCCTCTACCATCC
CCTCCCTCAGAGGGAAGAAAGCTCCTTGTTCTGACAATAGACATTTTTTGCCATATGTTG
GCTTGACATCTTCATCAGGTTCACAGCAGGTTACCTTAGTTAACTTTCACTCCACTGCCT
GATGGGATTTTCTCCCCCTGTTTCTCCAATCGGCCCGGGCTCAAAGTCTAGACGGCCTCC
GAGGCAGGGTCCTCCTAGCCCTGTGTCCACAATGGCCGTATTGTGGACGCTTAGTAGTGG
TAGCTTCCTCCAGTTACAGCGAACAGGCTAGTGCTAAAACAATGCTTTTGTCCAGGGGCA
GACGAGGGGGGCCTAATCCACTACATACTGTGAAATAAATCTCTCTCTGAGATGAGAGTG
AGCGAGAGAAACTGAGTGAATGAAATcattgccagggaggttagagtgcagcag
>NODE_424_length_502_cov_14.725100
AGCCAAAGCTCAGGCCTGATCTCGTTTTTTACTCCCTCTGTCCAGGAAAAAAGCTCCCGA
CAAACAATAATGTCAGCTGTAATTGATCGGAGGTCGCTGGCTGGGCCTGCAGTAAAAGCG
CACTATTTAAGCGACAATCGGCCCCGCGCTCTTCAGACGCTGGCTAATGAAGCTGTCTGT
CTGGGCTATTTACCTTCTCTTAAATGGAAGGGGAGAGATGTACTGTAAGAGACAGGGCTG
GAGAGGATCTGCCTCTCGCTCCTGTGAAATAGGACCTGCACATGCCTCAGGAATGTATAA
TTGGTTGGCGCAGCCAAAGCTGGGGATCCGGTGCTAATTAAATGACTTGTTTAAAGCCTA
TCTGTCTTTGTTTGGGAGGCTCTGGGCTTCAGAACAATGCATTGTAAATGCTGTTGTCAA
ACAAACATTCCTGGTTATCCTTTGATTTGAATTGAACAAGACAAAGGGCTGATTTGCTCA
TTGCTAAGCCTTTGGTTTTCATGGTGTTGAGATATTTTTTCCTCTTCTGATCTGTCAAAC
TGAACAGGACCATTCCAGTCCAGCAGCTAAATGGACTGACTCaccgcacaatgcatatgc
agtccgccgcttgcaaaacaatctcagttttcctcctaattgcgct
>NODE_425_length_542_cov_3.915129
TATTGAACTAAGGAAAGAAAACAAGGCGCAAAGGAAAAATGAAGTTTATATTTTGTTATG
AAAACATGAGTGTTGTGATTACGCATTATCAGAATACGTATAAAACTAACGATAATGCCA
CTTAAATTGTACTAATTAAACCATATTAGCATTTTACTCATGGGATCCATGGATTGTTTG
TTTCCCTTCAGGGAAAAACAGAAATCTTAATTTCTCTGTTTTAGCACTTTTGTAGAGAGT
TGTCCAGTGAGCAGGATAAGGCATGCTGGCAGGCAGACAGAGAGGGCAGTGGGTGGGGCG
GGGGGTTGGCGTGGCTGGTGGTCTGTTGGGCTGGCTGACATCTCTGTCTCCTCCTCTCTC
CCGGCAGTTCATGGCATCAAGTGGACTTGCAGCAATGGGAACAGCAGCTCTGGCTTCTCA
GTGGAGCAGCTAGTGCAACAGATTCTGGACAGCCACCAAACTAAGCCACCTCCCCGGACT
CACAACTGCCTCTGCACAGGCACCCTGGGTAAGGGCTAGTGGGTGGTGAGGAGTTGAACC
GAAAATTTCAGTGAGAGAAGCAAAGAAGGCCATAAAATTACTGTTTAGTGCATGGTAGAT
CAAACAAGGTGGTTGGAGTCTTTTATTGGCAGGTGATTTACAGTGAAATGAAGCAAAAGG
GTTATTGACATTTTCTTGTTGTTGTc
>NODE_426_length_539_cov_5.369202
CTTCTTTAAAATGAACCTGCTCACTGTTGAAGTGATCTATCACTTATCATAGTGATTACA
TCACCCCAGGGAATACCAGTGGCGTGGTAAAATGTGTGAATCCATTTTTTTTCTTTAAAT
TACATACCACAGGAGCTTGCTGGTAGAACATTTTGGATCATGGTCACTTTTTTCTATTCC
CAGGGGAGATGTAATCATTATGAATTTCAGTAACTGATTGCACCGGTGGCTTTGTGTGTG
TTTGGAATAGTTGAGACAAAACCTCAGACCATGGGGATTTACTTTACATCCAGACTGTAA
CCCCTGCTTTCTGTCTACCCCTCTCACCTCCACCCCCAGTACGCTCTGGAGCGTTTAAAG
GTCATGTGTGAAGAGGCCTTGTGCAACAGCCTTTCAGTGGAGAATGTGGCCGACACCCTC
ATCCTGGCTGACTTGCACAGTGCCGAGCAGCTCAAAGCACAAGCCATAGATTTTATCAAC
AGGCAAGTATCGCAAAAAGCAAAAAAAAAAAACTCCAGTGATAAATTCCTGCTGCCATTT
CTGTTTACCAGCCCTGAATGCTTACCTTTTTATCTCCTTGCCATAGGTGCAGTGTCCTGA
GACAGCTGGGCTGTAAAGATGGAAAGAACTGGAATAGCAAGTATGTAATTAGCTGATATA
TGTGACACAAGATTAATAACACA
>NODE_427_length_361_cov_6.711911
TGCCAAATCTTACCCCTCGCCACTATCATATCACTGTACACAGAGAAAAGGGCTCACTTT
TTATTTACACTGTCTTTATTGCCAGAATATTGCTTTTAATTGCTGTCCTGGATTTCCTGC
TGCGGTATAGGACGAGTCTGAGACGATTACTCAAAGTAATGGAGCATAATGATGTCTCGG
AACGGCCCCTGAAGCTCAGGTCAGGGGTTGGACAATGTGAACATTCAGCTACTTAGCTTC
CTTTGCAACTTTGTGACAAAATCTGTTTGCCCAACACCAATTAAGATGCCTCTCCATGCG
CTCTGGTCAATGGGTTTGACGGAGGGGGTCGTCCAACGAGTTGACATGTCCCTGAGCACG
AACAAGCTGGCCTGTGTCCTCGCCTCAATAATTGGTGTCCCTTGCAACGTGCCGCTTCCC
AGGGCTGTCCTTTGTGTCCCCATGGCAGTCCTAAATGAGGGGAGTCAGGGCTTTAATGGG
ACTCCTGTTAGTTTTAAACAAACac
>NODE_428_length_145_cov_18.655172
TGACCCGCGCTTACTGGGAATTCCTCGTTCATGGGAAATAATTGCAATCCCCAATCCCTA
TCACGAGTGGGGTTCAGCGGGTTACCCACGCCTCTCGGCGAAGGGTAGACACACGCTGAT
CCACTCAGTGTGGCGCGCGTGCAGCCCCGGACATCTAAGGGCATCACAGACCTGTTATTG
CTCAATCTCGTGTGGCTGAACGCCACTTGTCCCTCTAAGAAGTTGGACGCCGACCGCACG
GGGCCGCGTAACTAGTTAGCATGCCGGAGTCTCGTTCGTTATCGGAATT
>NODE_434_length_439_cov_12.175399
CTGGAAAGATTTGTGTATCCTAAACCTCCAGAACATAATCATGACATTATAAAATCAGCC
TGAATAGTTACCTCAGGCCCGCAGACCCAGCCTTCTGTCGGCCGTGCTCACTCAGCCTGT
GTTTGAGTGTCAGCCAAGTCAGCTATGGCTGCTCCAGAGAGCCTGAAGTCTGTTGGGGAG
ACGGGACATTCCAAACAGCATAACTCATTCTTTACACCATCTCTGCTGCCATTAGTTAAT
TATATGCAGGTGTTTTCCTTTCTCAGGTTTTTTGTTGTAGATCTAATAAAAATGTAACCA
TAAGTACATAAAGCCAGAAAGACAGCGAAAAGGAAGGGGGGAGACAGTGTGGAGGAAGTG
GCTGAATTTGCTGTGTGAAGCAAATTACTGCCCCCATGTAGATTCATCAGTTCTCCCTGC
TGGATTAAGGAAGGGCCTTTCTAATGAAGTTCGCCCCGTCAAAATGAAGGGACTAATTCT
GATTTAGCTGAGGTAATGAACTTCCCCTCTCCTAGTGAGAGCAGCACCATGGGGTGAGGA
AAGAGGGGTGGTTGTGGAGGGGGGGAGGTGTGGGGGCAAAGGA
>NODE_435_length_577_cov_13.329289
CGTCAAGGCAGTGAAAGCAAATGAACTGTCACTTCTCAGCATATGTGTGTCTTCACTAGA
CAACAGTAAGAATTTTTCTAATGTCAAGAGCAGAGCTTCTTTTTTCTTTCTGCGTCTCTT
CACCCACCTTCCCTCCACCACTCCCCTCCATCTATGCATTCGTGTTGTATTATGAAAAAA
GCAAACACGATTATTTTTGATTTCCCGTTTGCCTGAGCAGTACATTTGGCCCACCCCTCT
CTCCCCCGACCCTCTTGATTGAGGGCTAATGAAAAAGCTGTCCTGAGCGTCGCTCCCTCC
CTGTATCCATTAAGAATAATTAGACGGGAACAATTTTGATGCCTGTAACCTCGGCGAGTG
TGGCTAATGGTGTTATAAATTGCTCCTTGTCCTGGGCCCTGCAAGCATTGGCGCGCGGCG
GTGGGGGCGAGACGCTTAATTCAAAAGCACTCTGTCAACAGCACTGATTTGTGTGGTTAA
TGAGAGCGTTTAAAACAACAGGCGCAGCTCATGCATCCTAATGCTGATGGCAGGAGCAGG
TTCGATAAAGAGGCTTGTCCACCATAATTAGCTGCGACAAACGCCCAGGATTAAGAGACA
GGGGGCCGAACATAGTGTGCCCTCTTAAAATGAGCCCCGTTTGCTCTCACTCTTGCTCTG
CCTCTCTGTGACTGACTCTCTCCTtatatcctccttaacagcaggactaactgctttttt
c
>NODE_436_length_598_cov_7.993311
CAGAGCAGTGTGCGCCCAAAGCATAGATAGATAGATAGATAGATAGATAGATAGATAGAT
AGATAGATAGATAGATAGATAGATAGATACTCTTGTACTCTTGTACAACCTGCAAGATAT
CTTGAGGCTCTGGTCAAATAGGAGGCAGTGTGCAGAGGTGCCTCACTAATGTCTTGCCTC
TGCCGGGCCAACATGACCACTGCAGGTCTTCAGGTGATTAACATGTTGGCAGGGGTTTCT
ACATGAAAAGACCCCTGTTTCTTTGTCTTCTGGTGTGTAAATATTGTGCTAGCGGAATAT
GAAAGTAGTGCAACTATAAGGTACAAAAACATAGGGAAAAAAGATCAAGAGTGGGTCTCA
CATCAAGGAGGACCCTGAGGATGTCTTTGTTGTCAACTTCAGAAGGGGGAAGAGAGGAGC
AGAGGAGGAAACTGGCAGAAGGGGGAAAGATGCCAGAGAGAGCTCAAAGGATTCGGTCTG
GGCAAGGTGATCGGTATTCCTCGGCAGTCTGCCTTCTGGCTCAGATCAGTGGGAGTAAGC
TGGCAGCCAAGCCAGAGGGCATAACAGCACAAACACACCTTCAGCACTACACTGCTAGAG
GCTCGACTTCACAATCTGGAGGGGCGGGAGTCGGAGGGAGAGACAGAGGGAAGAGCAGGA
GAAAATAAATACACTGTAATTATCTTCAAATCATCAACCACTGACAGCCATTGTAAATAT
GTGCATGGGTGTACGCGTGCAc
>NODE_437_length_350_cov_11.637143
AGAGAGAGAGAGAGAGAGATAGAGAGAGAGAGAGAGAGAGAGAGAGAGGAGACAGAAAGA
CAACAACTGACATCTCAGGGAATTTCACAGGGATGGCTAATCCAATGTGATCAGCGGAAG
ATTTTAATATTTAAATAGCCAGCAACGCACCAGAAGTTTCTAATTAAATTATAACTCATG
CTTGAAAAGCAAAAGTGCATGTGTTGTGGGAGCTTAAATAATTCAGCCCGCCCTATATCT
CGTCTTTCTGTTAACCCGGAGACAAATGGCACTTGCTAGGGCTTTTAGACAGGGGGCTGG
CACTGTCAGAAACATGAACAACATCGGCTTGTAAAGGGCCTCACCCATCAGGGCCCAAAT
CCAAACTGACTGGCCTCACTACAGAACAACGTCTCTAACCTACGAATTAATTTGGTTAAT
TAATCCATTATTAATTACGTTAAAGGCCACACAACATTGGCACATTGTAAAAAGATGACA
GGgaaagaaaagaa
>NODE_438_length_296_cov_4.145270
ATGAAGGGCGGAAGTAAGATAAACTCTGTTGATGTCCAGAGAGGAAATTGTGTTTACTTT
GTGAAAATCCCGTACAGTTGTTAGCGTTTTCTAATATAGGCACAATGAAGTGAAATCTGG
CTGAACTCACTGAGAACCTACACAAACAAAGCTGCTGAAATATCAGCCACTGCCTCCTCT
TCTCCCTCCCTCATCTATTCATCCATCCCTCTCTGTGTCCCTTTATCCCCTGACTCTACC
CCTCCCTCCTTCCTCTCATCCCCCTCTCCCGTGATCAGGCTAACAATATGGATCACACAG
ACGGAGTTATTTATAGATCAGGATTCCCAAGGGAGTTCCTCACCCCACTGGGCATCAGTG
CATTCAGAGAAAAACCCCATGGATGTTTACTCACAGTTAGCGAGGAACCTGACGCTCATT
catggtttaaatatgtcagc
>NODE_439_length_486_cov_17.909466
TAGTCTAGGATATGATGACACACCCAAGGAGAACACTTGGGAAGCTTGAGTATAAGCACA
GTTAAGATACAGTTTTCCAGAAAAGTAAAGAAATAAAAATGAAGAAAAAAAAATGCAGGA
GCGAAGGCAAGTGTCAAAGCAAAATCTGACAGGAAAGATAAGAAGGAGGAGTGTGGACTG
GCCTTCCAATGGCATTGTGTCTGCTACTCAACCATGCTACATAATGGATGGGATGGGAGA
ATGTGAGTGCTGCATTAGACAGGGTGGGCTGCAGGGCAGGGCGGACACTGAGGACACTCC
AGAGGCATCCCCGCTCATGCCAGACATGCTGTTAAGGCTCCAAGGCTTTTCATAACCTTC
AGTTGAAAAACAGAGAACGTTCTGAGTACACTGCAGCACTAAATCCATGACAAAATGTTT
TGGTGTTCCTCACTGGTAATACTACACCTGTTGCTTTCTTGTTTTTGTCTCCAAAGACAC
AGGTCAACACAGACTTGAGACAGATTATTATTCTCCATGCATTGAGTGCATCAGGAGTAC
AACAGCATGCACCGGGTGGTACTGGAATGGTTTGGAGTATAACACTGTAAAAGACTCAGA
AAGGTAGGCACCTCAGGCAGGGAATgtatt
>NODE_442_length_145_cov_1.041379
TTCCAAACATGTTTTGAGTTCACAATGTGGTCAGATGTGATAAATATGAAGGCAAATGGT
GTTTCAAGTGATTTTGTGTGATATAATTCAGTCAACCACTATGTGGCAAAAGAGGCCTTT
TCAGGGCATGAAAAGCTGTTTCAGGGCATGAAAACAGCAATACTGCAGTTTTTTAAAGAC
AATGTTTCCAACCAGGTTTtgagttcacaatgtggtcaaatgtgataaatatgaaggcaa
atggtgtttcaagtgattttgtgtgatataattcagtcaaccactatgt
>NODE_443_length_540_cov_6.544445
AGTAGCTCTGTCAGTCATTTGCACCCCAACACGTCCATTTGGTTTGTTGTGTCCATGTGA
TAACCATCAGCCATCAGTTGGTTTTACTTTGATTCAGCCTTACAAAGTGAACAGTGTCCT
GTAGCCCATTAATAACTAGAACACACTCTAACTCCCAGATGTCCAGTAACCTTTCTGTGG
GCTCAGTGATTAACACACCATGTCCATTAGACATCCAAACAAGGCCAGCTGTAAATTAAC
AGATCATGGTGCCTCCCCCCGCCTCGCCTCTCCACAGATGGTTGGTGGGGCTCCGCTGGG
CAGGGAAACTGATTGGTCCAATTCTTCCTCACAGGGAGACATCCATGAGGATTTCTGCAC
TGTGTGCAGACGCAGTGGCCAGTTGCTCATGTGCGACACGTGTTCTCGTGTTTATCACCT
GGACTGCCTGGATCCACCCCTGAAAACCATTCCTAAAGGCATGTGGATCTGTCCAAAATG
TCAAGATCAGGTAACCGCAGCAGCCGAGACTGATCCTGAGTCAGGGGGAAGGGGGTACCG
CAGTCCAGAGAGGAGCCTCTCAGGGCCTGTAGCTGTACTGTAGGACTGTTCAATCCTTTG
TAAGCATATACATGATGCAGTATTGTTTTTTTGTGCTTCTGTCTCATTCATTGTGTCAGT
AAAGATTGGCATCTCACATCCATc
>NODE_449_length_357_cov_13.722689
CACACACACACACACGCGAGCCACTTGCTAATCATGCGGCGCGCACATGGCAACAAACTT
CTGGATGATAATGATGCAATCCCCGTGTCAACTCGCCCCTCAAGTATAGCGAGCGATAAA
AAAAACAGTGGCTGCAAAGGAGAGGTGTGTCTCTCCGTATGAAAATCCAATGCAAATAAG
CTTTCACCCCCGTGGTACTTGAACTGTTTTCTCTTTGATAACCCAATTATTGTCTCAAGA
GCTGTGTCAATTGCTCTAGCGATCTCTTCTTGAACAAATCACTCCCCTAACCTCGAGCAC
TTTCGATTTGATTCTGCCATTTTTTGACAGTTCAAAGTAATCAGAGGAGGCCTCGGCTGA
GGACGAGGATTGATTTTGTGTTCTCGCTTATCATGCTAATTCCCTGAAAATCAGCCTTTT
TCATCCCCCTCCGCCTGATTACCACTCTTGGAAAAAGGCCCCTGAACTGTGTTTCTCTCC
CCAGTGCTGCTGTCATGCAAc
>NODE_450_length_460_cov_13.654347
CAACAACATCACAAAGAGCTCTTAAAATACCAGTAATATGCAAACACATAAAGTGTAATG
TTAGGAGAAAAAGTTTCAAAGGTGTGTAAAAATGTAATGACACTAAATAATGACATTAAA
GTACGGACAGCACCTCACAGTGTATGTTTAGACAAAAATAGTTGCTAAAACCCATCCACT
CTCGCTGGCTGTTGCTTGTGGGTCCCAAATAAAACCTATTAAACATAATTATTCCAGGCT
GATGGTGGCGTATAGTGGTCACAGGCCAGTGAAATCTGTGAGTCATAGGATATGCTGTTA
CTTTTCCCTGGTAATGGGAAACATGACTCCTCTCTCTCGTTTGCTGTTGTGATTGAAGGC
ACTGACCTGTCATACATTTATAATAGGGGAGCAGGTGTGGCAGTGATGGACCTTAATTTC
CTTTAATAAACCTTTTATGTGCCACACTCTTAATGCCACACCGGGCCCTCAGAGGTCCTG
CTCATAATAGGTTCATTACTTTTGATTACTACAGCCTATTGAGACAAACAACTCCCAAAC
ACTATAGATTACATTCTGTAAAAATGAATGTACCTCATTAGTTTGTAACACTTTTCCACA
AAGa
>NODE_451_length_353_cov_13.243626
CTGAGATGCTCCATGTGCCAGATGAGGGCAGCCCTTAGGAGAGCCAGAGGAAACAATGCC
AAATCTCCTCCCCCTGCCCTCCTCTCTCCTGCCCCTTTTGGCACCCTCCCTTGTCCTCCA
GTGAGAGGCTCCAAGGAGGGGGGGTGGGGCCGGGAAGGTTAATGTGCCCACTTTGATCTT
CGTCAAGGCACACTGAGTAAGAATTAATTTACATTTCAGATGAAAAGGTTGACAGTATAA
AAAGGCATCTTGTTTCTGGTATGTGAGAGCTGTGTAATAGGCCAGGAATTTGAGAGAGGA
AGTCGTGAGGAAACAGAAGGGATAAGCCCCTCTCTTGCCTTTACTGGGAAAGAGATGAAA
GGAAAAAGGGATCTCAGTATGCACTGTTCTTCTGAAACATGGGGACCAAATGCTGCCCAA
ACTTTCAAAAGCTTTTCTGTATGCATTATTAATTAATTATTACTATTTCGTAGGCCACTC
ATGGAGATCAAAGTGGg
>NODE_452_length_388_cov_1.469072
TCCAGAGAACACGTCTCCACTGCTCTAGAGGCCAGTGGCGGTGTGCTTTACACCATTGCA
TCCGACGCTTTGCATTGCACTTGGTGATGTGTGGCTTGGCTGCAGCTGCTCGGCCATGGA
AACCCATTCCATGAAGCTCTCTGCGTACTGTACTTGGGCTAATCTGAAGGTCACATGAAG
TTTGTAGCTCTGTAGCAATTGACTGTGCAGAAAGTCGGCGACCTCTTTGCACTATGCGCT
TCAGCATCCGCTGACCCCTCTCCGTCACTTTACGTGGCCTACCACTTCGTGGCTGAGTTG
CTGTTGTTCCCAAACGCTTCCATTTTGTTATAATAGAGCTGACAGTTGACTGTGGAATAT
TTAGGAGCGAGGAAATTTCACGACTGGATTTGTTGCACAGGTGGCATCCTATGACAGTTC
CACGCTGGAATTCACTGAGCTCCTGAGAGCGGCCCATTCTTTCACAAATGTCTTGtttca
cagtctgcatgcctgagtgcttgattttatacacctgtggccaggccaagtg
>NODE_453_length_387_cov_5.320414
CTACATCTGCAAGAAGAAGTTCTCACACAAGACCCTGCTGGAGAGGCACATGGCCCTGCA
CAGCACAGCCAGCGCCATCACAGGGCTGCCGGTCAGTGCAGGTACCCCGGGCCCCGTCTC
CATTCCCATGCCTATGGCTGTCCCTGAGCCTGGAGCTGGAGTGGTGGCCCTCGCCATGCC
AGTAAGTGGAGGTGCTGGAGTAGGGGCTGGGGTTGGAACAGGAGTGGGTGTAGCTGCAGA
AGCGAGTTGCCAAGAAGGGACCACCTACGTGTGCTCCGTCTGCCCTGCCAAGTTCGACCA
AATGGAGCTCTTCAATGACCACATGCGAATGCATGTCTCCGATGGATAAGTACAAATAGA
TAAACTTCTTTCAAAAAGAATGACAAATGAAATGGCACTAGATTTTCCTTTTCTTATTTT
GAGGTATGAAGAGTAATGAGTATAGACACTGGCACATTAAGTTTCCCAAAAAAAAGATTT
TTTTTTTTTCTGTTGTTCTAAAAGAAAAAAAAGATGGTGGCCTTAAGGCTt
>NODE_454_length_311_cov_1.073955
CTTTATGAAAAAAAGAGAATTTACAAAAACTGAAGTTCAGTTTTTGTTCGTGACTCAGAT
CTCTGAGATCCAATCGGACATCCCGCCTCTTACTCTGCTGTCCTCCTCTTCCTGTCTCCT
TGTGTCCATCGCTCCCTCTCCTCTTCTCCACTCTTTGCTCGTCTTCATCTCCTCACTTTC
TCTCCTTTCGGCTTCCATCAGCTCCTCTTTTTCATTCCCTGTCGCCTTGTTTCCTTCCTC
CACTCTTTCCTCTGTCCTTTCCTCCTTTAATCCCACTGTCACCTCTCCTTTCTCCTCCTC
ATCACCGGAGTGGCGTTTCCTTCCTTCCTCCTGTTGTTTCCTACTTCCCTGCTGTCCTTC
CTGTCAATAGGGGAAGTGACATTGGTcctgaatatcccagcagctgctatgtggctctaa
ataccttcagagtccccgattgaaacagaaggcct
>NODE_455_length_331_cov_4.537765
AGGAGGGGAGGCTCACATGGTGCACTATGGGTCAAGAATAGGCTAACTTTGTTGAAAATG
CACTTTGACTAACCGTCTCCTCCTCTCTCCCCCCCTCCTTGTTTTTGTCTCTCTCTCTCT
CTTCCCCCTCCAGTTCCACCAGGTTAGAAGAGTGATGACCATCCTGTTCCTTACTATGGT
TATTTCATACTTCAGTTGCATGAGAGCTGCGCCCCTGAGAGATGCCCCGGGCATGCGGGG
CCATCGGACGGAAGGCTACTTGGGCGCTGCTGCGACGGCCGCACGAGGCCACGGGACTCC
ACAGAGTGGCGGCGGGCCAGGCCAGCGTGGGGAGCTGCCCTCACTCACAGACACATTTGA
GCAGGTGATAGAGGAGCTGCTGGAGGTGGAGGGCGAGGCGGCACAACTGGGACGGGGGGC
TGATAAGAGCCAGGGAGGTGGGGGCCCGTCTTctgtggtcgcctcagagagcaag
>NODE_456_length_319_cov_5.081505
TTCTGCTCACACAATGGCAGGGTGTTTAATGATTCCTCTCCACCTTGGCAGCGGCATGTG
CCGACTTCAGGCGCTAGCGGCGGGTGACACAGGTCTGGCCAAGTGTTAGAGCAAGATCAT
ACGTCCGGGCCCCATTTTAATTTCTAATACATTAATCTTTTCCTCACAGATCCTCCATGA
ATATTCCAGGGCTCCTTGTTTGTCGGGAAGGCTGTCTCGCTTTCATCTATTCAGGTGGTT
TCATTCACTGTGAAAGCCAGCTAAATGGACCCGATCAGTCAATGACAACCGGGATACAAT
AGAGCCCGGTAACACGTCCCTTTTCTCCTTTCAGCCTTCTGATAGACAACCCTGACACCT
GCTCCCCGGGGAGACCCTCCGCCAAGTCAGTGCACTGTTCCTTGAGAGACTTCCCTTACT
TTATCAGCCCATAAAGGATTGTCACAGGTGACTATATCTGCTg
>NODE_457_length_346_cov_2.832370
AGGATATTAACTGGGAAGTGAGAAGACCCACTTGACTTTGGCTGCATTGGGTGCCAGCCG
GAGCGCCCACCCGACTATACACACACACACACACGCACACACACACACATAAAAAAAAAC
CCGACTTTCTCTCCAACCGAGTCGTCTGGACCAAACTGGACTAAAAGGAGAAACGGTGGG
GGGAGATCCGCTCTTTCCAGGTCATTCACGAGGCGCTCTCCACATTATATCCCATGATCT
ACCATAGCGACGTTCTCGCAGACCTTGAAAGCCCCAGCCGAAAACCTTGACGAAACTGGA
AATATAGTGCGAGAAGCAGGAGGGGAAAAAAACTCACTGGTACAATCTTCTCCTCAAGCG
ATCCTCCCAAAAGTTGTCCTCGTATTTCATGCGTGCGCCCGGTCGGTCTAATGGATGATC
GCCATCTTTCCTGCTTCTTCTTTGCTGCAGCTGCAGATGACCTGAGATCCGTCTGTCTCT
GAATAATGAG
>NODE_458_length_572_cov_12.739511
TAATCACACTGACTGACTGCTCTTCAGGTACTTGTCTTATCAGCCCCAGTTTCTATCATA
TTGTTGAAGAAGAGTGAAGGGAATGAATATTTCAGCAGCTGAGTGAGCACGAAGCACCAG
CAGGGCTTCATACCATCTTGTTTGCACTTACTACAGCCATTAAGTTTACAAGCAGCATTT
GTATTTATCACCAGGCCTGGATGGTTAGAAGCAATCAAAAACCAAACACAAGGAGAGAAA
TACAAGGTTCAGGTTGACATGTGAAGAAAAACTGAGGTGAAGTGCTGACATGCTGATGTC
TTAGCAGATAACACTTAAATCATTTTCCTCCAAAACTTCACTGGTAAGGGTTCAAAGAGA
TATAGCCATAATACAAATTTTTGGAGTAAGTAGTGGTGTTTGAAGTTATTTTATGGGATT
TTGCTGTAAGGCCCAGAATTGATTTGCAGAAGGGATAAAAGGAAGATACTTTATCTTCGG
AGCTTTGTCGGAAAAAGCTTAGCATCCATTGGTAGTTCCGCCAATATGCCTGCAGGGCAT
GGAGGTAGGGTGAGAGGGGGGTTGCTGGCATTGACATTATATACCAGAATGAATTGTGCT
GAGTTTACACCTCCTGCTGCTTACGTTCTGCTCTTTCATAATCTTTCATGAACCATACAA
Tgttttatttaatgtcctgggtcagagagaaacttgagaaaaaacatattaataat
>NODE_459_length_355_cov_4.464789
CAAACGGTTAGTGCTAGAGACATGAAACTTGTGTCTACCCCCCCGTTTGCTGCTGCCGCG
ATCGCACTGAGCCTACTCCCGAGTCTCTACGACGTCAGGAAGTGGGAGTAACCCGTGATT
TTTTGCTGTATCTCGGGACGGGAAGGTCGTAGAGACTCGGGACCGAGACCGGCGTCTTCG
GCATAGCCAAATTGGGCGGGGCAGGTGGCATTTCCAGGCGTCTAGCACGTCTGGTTCCCG
AGATATGGGCCAAAACGTTCTCCCATTCACTGACAATGGGACGTGCATAACGCAGCCAGC
GTCATGGTGCTGAGGCCAAGATAAGTTTCCCGTAGAAGGCCTTTGAGAGCGCGTTTCGGA
CCGCTCTGAGTTGATTGGTATAGGTCTGTAGGGACACTTTTTCGGGTCCCGTTGTATGGG
CCAGCCCCCGCCGTAAGCTCCGGAATTAGGGTTAGGGTTAGGGTTTGGGCCTGGGGTGAG
GGTTTGGGCAAACGGTTAg
>NODE_460_length_574_cov_11.200349
CTCATTTATTTGTTGCAGCGTATGGAGAGAGGAGATAATCTAATCAATTTTCAGAGGCAA
AAAAAGACGCAAGAACAAAGGGGAGAGGTGGAGGATCCAATAGAACATTAAGGAATATTG
AGAAATATCCAATTGTCTGAGCAAATGTAAAATGCCAAAGCCTCTTAGAACATGGTAAGT
CTTTATTCAGTAATACATTATCATGCATATTTCATACAGGCAGATTACTAAAACGGAATT
GTGTGTCTTTCTGTTGTATGTCTTTATAATTACACCTTGAAGCCATTGCTGTTTTTTTTC
TTCCTTTTTCCTCCATATTCATGAAAAGCAGACTTGTAATTTGATAAAGAGAAGCTTGTG
TTCTCAACTTCATTCAAACGGCATCATGGCGCTGTATTAAAGTGGGCATCTGTGTTCTCG
TAGCATTAATCTCTTCAAGCACATTCCAGCTGCTGTGATGTGCGAGAGGGAGATAAGTCT
TAAACAGTCTAAAGCTAAGCAAACCAGACAACTCTATTATTGGCTTCATAATTGCTTAAT
TAAACTTTTGTCACTAATCATTATGAGGGCAATAGAGCTGTTATACAGGCTTTCTGTCGA
GCAGGAAAAAAAAAAAATCAATAAACTGTGTTGGGGAGCTGATCCCCCCACGTCTCCCTC
TCTTTCTCTCTCTCTCTCTctctctccctcaccctctccctccctctctctactctcc
>NODE_464_length_290_cov_2.779310
TTACATCTGAACATCACTTCGGCTTTGAAGCCGCCGCTTGATACTGACACTTCGTAGACG
TAGTATGACTCTTCCTCTACATCTCTATCTACTGATGAGGCTCATAATCTTTCTAGTATT
AAAGCTAGTACATGTGACTTCCAATCACCTAGTCTTGGTTAAAATCCAAGGAAAGATAAT
GAATTTAATTACAACTGTAATTACAATTGCCATTGCACTCTCAACCATCCTGGCCATTGT
CTCTTTCTGACTCCCCCAGATAAGCCCAGACCATGAAAAACTCTCACCTTATGAATGCGG
CTTCGACCCCCTGGGATCAGCTCGACTTCCATTCTCCATACGTTTCTTCCTAGTAGCCAT
TCTATTCCTTCTTTTTGACCTAGAAATTGCCCTCCTACTCCCCCTTCCCTGAGGCGACCA
GCTATCTTCCCCCc
>NODE_465_length_358_cov_10.821229
ATGAAAAAAAAAGAAATAGTAATGGCATACTAAATAAATAAATAAATAAATAAATAAATA
AATAAATAAATAAATAATAAAAATACCAATTAAAAAGGCAAAACAAATAGTTAATATCAG
TCAAACAGGCACAAGCTAGATTGGGTTAGGGGAATACCCAACAGAGTTAGGTTTTGGGTT
AGGGATGGGTTTAGGGCTAGTGTTAGGTTTCGGGTTAGGGTTAGCTAACTTTAACCTTTT
AATGCTTAACCCCTTACACCCTAACCCTGGCCTGTGCCTTCCCTCCCTGCCCCTGTTACC
ATGACTCTAACTTGTAGAGAAATTTTGCCATCGAGCACCTGGTACCCATGCTTGTCAAAT
AGATTTCAAATGTTCTCTGTGCCCCTGGTACCTACGCTTCTTTCTTGGAGGGAAATTCTC
TCACTTTGTGCCCCTCGGTGCCTGTGGTTCTGAAATGGAGGGAAATTCTCCCTTTGTGct
gatggtaccggtggttctcact
>NODE_466_length_145_cov_31.917242
GTTTGATGGTTGCAGCTTCACACAGTGCAATAATAAATTTGGGGCTATGGGGGTCTGACA
TTGTCTGCGCTCAGTATAATTAAGCGGTGCATTAGAAAGAGGGCTGGAATAAAACATGAG
TATGTAAATGCAGCCTGGAGCTGATGTTCTAGTGATTATTACAATGCAGATAAAGCATTT
CTCACAACTGCCTGTGTCTACTGAAGCCTCCAAAAACATCTGGACCTTTTAATTGAAAAA
TGGCATGGTGTTTCGCTGTGCTGCTTTGTGCTAAGTGAAGTCAACAATT
>NODE_467_length_509_cov_9.447937
CATTTCGGGGCGACACACCTGTTAAACGGAAAAGCAACGTGCCAAAAAAACAAACAAAAA
ACCCCCCCCACCTAACAGGGGGTTTCATTTTAAAGTTTTTTTTAGGGGGACATAAAAATA
AAAAAAATCAACAAATTCCCTGTTTGGTGCAAAAAAACCCTAAAAAATCCAAACAACAGA
TGCAGCCGGAGCTTTGGTGCTAATATTAGGGCTTGTAGGGACGTATAGCAACATGTTTCC
ATTAAACGCGGCGGTTCTAAGAATAGGCCGCGGCACATAAAGAGAAAATTTACAAGGGTG
TCAGTCAACAATTTAATAAATTGAAAATCCATTTATCTGAATACAGAGTTCTGCCCTTCA
CTCCACTGCCTTTCCCTAACAGATGGTGTTGTGGGTGCTTATGTCCAATTTGATTTGAAC
CAAACCCTCAGCCAATTTTTACACTGGCATGAAATCTCAGCGAGCCAGATCCACACACTG
GCAGTCAGAAATAGCAGCGGAGAGGGCGCGACATTGTGAAAGAACGATGAAGGGCAAAAT
CTGGAGCGACATTCGAGAAAGTCGCAGAAAAACTTTCCTTGTTGTTTCGTTTTGTGTCGG
TTTTTTTCTTTCCTTTCTTTCTTTCTTTCTCTCCATCCCCGCCCCCTCCTCCt
>NODE_468_length_683_cov_7.721816
AATGCCAAAACCCAATTAGGCTTCTCTCCTTAAAGCATGAACCAGCTTTTCAGTGTAACT
CTCGAGGCTGATAGCAGGTGTTGCTAAATCTTCTTGGCACTCTGCTTTAATCAGTTGTTT
TTGTAATGAAGTGGGGCTTTTTCACAGTACATGATAGTTGTTCCAAGTGGATCTTTGTTG
GAGGAATCCTGAAGGCTTGTGTGACGGCCAGCTATCCACGGTCAATGTTCTTTAGCATTT
AGAATATGTGGCAAAGATTGTCCTGAAATGAGAGGTAGTCCTGCTCTGCTTGGGTTTAGT
GGTGCTTGCCTTTGGATCTTTTCTCGACTCTATTTATTTTTGCTTGTGGCCAGTAATGTG
TTTATTTTTATTTTTCTTGCTTTTGTTTTTATTTCCCCCTCTTACATTTTTTTGTCCTGT
GCTTCGTGGTTTATCAGATTGAAATGGCGATTGAGACGCTCCAAAAATCTGAGGGTTTAT
CCAGTCAGAGAAGCTCGCTGCTCAACAGCCATGTAAGTTGCTTTTACGAATGCTTGCCCT
CGGCTAACCTTAACTTTTGCTAAGCTCACTCTCTTGCTCTTCTGCCTCTCTCAAATCTCT
GTACATTTGGGTTCGGTGCTTGCTGTTTTTGTTGCTGGTTTTAATTGTTAGAAATGCTTT
AAATTCACTGGCTGCTATAGAAGCTTTTGCAGAGTTGTAATGCAGCAGGATCAAGTTTAC
TGACAGTTGGCATAAGGTCTTTGCAAGGACCAGTCTGTGACTCTCTTTAGTTAATAAGCA
TTTGTtcccccttttagctccagtggctgttggacaattatgagaca
>NODE_469_length_596_cov_5.645973
TTTAGGCGAGGGGTAGGTTTTGTAAGGCTTTGCCTTGTCACTTCCCACCAAGGAAAACAC
AAAGCAATGACACAAAGCAATTTCTTGGCCATCGCTTGTCATAAAGCTAATTGATAAAGG
AGGGTACGGTTGGAGTCTGTGGATGGCAGACTAGTACATGTGGCAGAGGGCGTACATCTT
GATTGGCAGTGGCCATGTGGGATAAAGAGTATGTATGTGTGTTGTGTGTGAGCACATTTC
CATGTGTGTATGTGTATGCGTCTGGGTCTGTGTGCGGGATAATCCTGGAGAATCTCTCTC
TTTGAAGGGGAACAGATGTAGATTTACATATGTGGAGGGTCCCCAGTCTGTGATGAGATT
AGCTGGTTGGGATCTTTCTTCACAGCGACTGGAAGGTGCATATTTAATAAATGCCTGGAG
CTAGGCTGGGGCGTGCAGGGCTTGGCCCTCAGAGAGCCACAGGACAAAGGCAAACGAGGC
CCATGGCAGGCTGGCCCATATGGGAACAGGGTTGCTTACAGATTGCAGTGGCCTTTCATT
GGGTGTGAGACAAGGCTTTAAGGGTTTATATACAGAGAGAGGGGAGCACTTGGTGGGCCA
CTTCTGCACCCTCTCCACAACGAGAGGTAATAAAGGGATTTTGAgcttgtagtgcctcat
ctgtgtgcttgtttgcttgctttgtgcttgtgtgtgagagagagagagagcactttgcgt
gggtaaatgtgtgtgtagtg
>NODE_470_length_561_cov_13.531195
GCCTCCTCTGTCTGCTTCTCACGGCTGGGCACAGTTGGGGAGCAGCTCCTTATTCATTCA
TGAGAGAAGCACCGGATAAATAAAAAGGTTCATTACTGTGCTAAAGTGTTACTAATGACA
TGTACCTGCCACTGAGCACCTCCGAAAATCTAATGTGACACACTAGAATGGAAAATCTAT
TCTGCTGCACCAAGGCCTCCAATGGTGCTAGCACATACTCTATGGAAATTTCTCTCCGCT
TGCCCTCCAATTGTGTCTCTCTAAAACCAATATTTACAATCCCATAGCCATTATGTCCTA
CTACGCCCTCTGCGCCTGCTGTTGCGACCTCCATATTAGCTGAAAATTGGACTTTGCAAA
CTTAGCAGGGGAGAAGAAGACTCTTCTCGTAGATGAGAGGGGGCAGCACCAGGGGGACTC
AGCGTGAGGTGTGGGGTGCTTCTCGACTCCCCGCTGCAAGCCCCCAACCCGAAAGCGACA
ACACCCAGCAAATGCTAAACAAAAATACAGACAATCTCACACTGCTGCATTCCATCATTC
GGTCTCTTCACGAGCATACTAATGAAATGCTAATAAAACATTAACGGACGTCAGACTTTA
CATTAAGGCTGCGCTGAAAATTTTCTACTTGAGATATGAGTTCTCTTTTGCCACCAAAAT
GTGTCACTTGATCACGTATATTCAGCCACTGGTTCataggccatg
>NODE_471_length_922_cov_5.927332
TAAGTCTGTATTTATTCTTGTTTTCTTCTTTCTCTCATCATTTCACATTTAACATGGGCT
ATAATTAAACAGCTACACGAGTAAAGAACCAAACCATGCATTCCGGTTCAACATGTATAC
TAATACCAGCACAAAAAAAGTAATTAGTTTTGAGCATAATATGCATGTTATGATTGATTT
CATGTGGAGCAGCTCCAGAGATGCTCTCGGCTCGGTGCTGTATGTTCCGAGATGATGATG
CAATGAAAACAGAAATGCATGGCCTCTGCTCTGTGACCTGTAAATAATTGATAAATCAAT
TTTCTTGACTAGAACACCAAATAATGGAGCAATGCAATTCTTATCAATTACATTTTCGTC
TTAATTGTTGACTTCACTTAGCACAAAGCAGCACAGCGAAACACCATGCCATTTTTCAAT
TAAAAGGTCCAGATGTTTTTGGAGGCTTCAGTAGACACAGGCAGTTGTGAGAAATGCTTT
ATCTGCATTGTAATAATCACTAGAACATCAGCTCCAGGCTGCATTTACATACTCATGTTT
TATTCCAGCCCTCTTTCTAATGCACCGCTTAATTATACTGAGCGCAGACAATGTCAGACC
CCCATAGCCCCAAATTTATTATTGCACTGTGTGAAGCTGCAACCATCAAACCTAGTGTCC
CTCATCACAACACACTACACTCATCACTACTCTCACTGTATGGAATACATATCATGCTCT
CGGTATGGAACACATATCCCATTTTCTGGTTTTAATCACACCAAGTGAATAAAATTACGA
GCTGGGATGGCAAAATTCAAACTGAAGTCACACCTCAGTCTGATGTTCATTCCCTTATAT
GTGTAATGTCTTCACTACCTAACTGTGCTGCAGGATGTCACATGTAAAGTACAGTATGAA
GGATTTAATCTCACTGACCCAGACATGCAACTTTACATTATGAACAGACAAACTCTGGGC
TCATTAATgtgtgttaaatgtcttaatcattttctgctatcaagattcgtgttgttaatg
ccacaagttgtttttcaagataaagattagattgttatgagaattg
>NODE_474_length_798_cov_7.065163
CTTTCAGTCCCTTGTGTACAGTGGATTATCATGTGTGTGACGAAGCCGCAAGGCAATCAC
GAGTTGTATAAAAAGGGACATTTTTCCTCAACTGTGAAAAGATGATATCTGTATGATTAT
ATAGATGACTGTATGTATGAATCAATGTATAGTGTCCAAATATTAACAAAAATATTTATA
CATTTTGTAAGAAAAAAAAGAAATGAGGAATCTCAACAAAAAGTGTCCTGGAGTTACGGT
CAAGAGCGGAGTATTTACTCAAAGAACTGCAAAGGACACTGCCATTGTTTCGAAGATAAA
TATCCGAAAAATATAAAGAAACAAGAAAATGTCCCTTCACATTATCACTATACATAATAT
CATTATATGTGTAAATGTATCCAATTTAGATGTGTTTTACATCAAAAAATTGACATATTT
TTATTGATTTTACTGCAATTTCTGTGCATTTGAGCCAAATTGTTATGTGTACAAAAGCTA
TATTGTGTATTTTATTAAATTAATATATAGTTGTGTTGCAATATACATGGGCTTATATTG
TATTTGGCAAAAGTTGCCTTAGTAGCTGTCGAACTCTGTGAGTTTGCTTTAGTTTGGGTT
TTTTTGTTGGTGTTTTTTTTTCATCTCTATTCTGCATCTTTGCAGGCTGGCTTCAGTGCT
TTTGAGATGTCGCCTCTTTTTACCCTGAGATCCAGCTGGATCAAATACAATAACTGTTGA
AAGCTTAATGAGCCAGCTGATCTAGAATACAATTCAAACCAACGACAAAAAGCAACAACC
ACAAGATAACAGTTTGAATATTTTTACTGAGCAGATTTTTACAGGGCAACtattttcttt
aacaataactagtatgcgtagtttgtgttcattatgtttttactttctttccaaaaaaga
aacctgccatatggaaagtggagtggtttccttggtgatcat
>NODE_475_length_605_cov_10.411571
TGGAGGCATGATCATGACACTGAAACTGTTTGCGCTCTAACAGTATCCCACTGTACCTCA
GCCCAGAACTCAGCATAGATGTCGTTGGCTGTGAGTCGTGTGATTGGCCATTGCTTGGTA
ACAGAACACAGGTCACATGCTGTCATCATCAGACCAATCACACGGTCCCTGGAGGGGAGC
AAAGCCTCGTTATATCCATGTGGAGAAACTCAATGTGCTGTTCATGCACGCCAGGTTTGC
TTTTCTCTGTATTCACTGCTATGAGAACTGGTTTGAATCCAGACCTGACCTGTGCACCTG
TGTGAGTCATGGTCTGACCTGTGCGAGTGGTTGTTAAAGTCCAGCACACCCGAGGTGAGC
AGCTCCGACAGCTGCTGGTGGTTGTTGAAGTACAGGGCGAGGTCCGTGGCGATGATGGCC
TTTCGGATGATCTCCAGCACCTGCTCGTACTCGCTGGAATTCAGGTTGGAGAAAATATTG
TGCCCTTCCAGCTATGAGAAACAAAGAGATCAATAAAAAAGCAAAAGCTCCACTTATGAG
GCGTTCAGCTCAGCTAGACTACAACAGGTTGTAATCGCAAGTTCATCTCAGGCCAGCAGA
TCCTGGACGTTACAGAAGAGAACAATCAGAACTAAATCATATGATCCTTTCAGTGGACGT
ATAATTGACAGTGTGTGTGTAAGTATTAGTTTTTAAAAAAGTATATTTTTTAATTTAAGT
ATTTCTACTGTAAAGTAAACTGATGTATc
>NODE_476_length_387_cov_8.170543
GGTTTCACATGAAGCAGGCTGCCCTTTCCCTGTCAGTAGGTGCGCAGAATGGGGTATTCC
ATGTCCCCGTGGCGTGTCAGGTTCGGGGATGCTTGCACAGTTATACTGGCGCTCTTGGTA
GCTCGCCCGCGGAGGATATAACTCCTGGTGGTGATGCTGGTAGCCAGAGTCCCTTGCGCG
GCTGTAATATTCTGGACTATGCTCAGGGATGTAGTTATTTTGCGAATATTCCTCGCATGG
AGGAAATTTCGGATCAATGTAGTTAGACTCCATCAAATACGAGCTCATGATCATTAATTT
CTGGAGTGGAAAATAATTTTTCTAGCTTTGTCGTTTTTCTGCTCCATAAAGCCCTCCTAC
TTGCGAGCAGCCCTGTAAAGTTACTTTTACCACGTGACCCAGTGGCCCAATAGCAGAGTA
AGAGGTAGTTCCCGGATAAGGAACCAGAGGTATTTAGCATACCTACAGTCGCCATTGTGG
GCACAAATCTCTCTCTctctctctctttctctctctccctccctcgctctc
>NODE_481_length_345_cov_1.211594
AGGAAACCACATCTTAAACATTCAGCTGTCAGTCACTGTTAAGAGAAATCTAAAAAAAAA
TGGTGAATAAATTGTCAAGATGTGTATAAAATAGACTTTTATTATCCATTTCTTGCCCCT
CGCTGTGTATCCTGTAAAGTTTTCTATGCATGCCTCCAGATTAACTCAGTGAAAGAGAGT
TACTGAGGCAGAATCCACCTCAGTGCTCATGTCCTGTCAACTGATATTGTGATACTGTCA
TGCATATTCTTGAAATGTTTTTAAATCAGGACAAATAGTTAACACAGAGTGAGCACTATG
CTTTCTGGGCTCCTAGGGTCAGTACTTGCAATACAAGTGTGGGGGTCACATACAGCAGAT
AGCATCAAAACACCAACaaacagccagtcgttttgttgtcagcttctgtttccaaagtca
tctcaagattttctcatcactcagttatatatttcctatgcacagggaatgaccaccaag
gtacgtgga
>NODE_482_length_536_cov_5.531716
CAGAGGTTAATATACTGTACTTCTTTGACGCATATTTAATTGTATAATTAGTTTTTTATG
CATTTCTGGTCCTAGAAGCACAACTGGACATGGGTGGACATTGCGGTAAAGTTATTAAAC
TGTAATTTTTTTCACAGGTATAATTACCACTTATTAAAACTTGTATCAGGGAGTGTCGGC
AGATGAGCAGTGAATATACAGAGCAGCATCTATGTGTGTATTCATTTCAGGTTGTAAACA
GTAGTCTCGGAGCACTGGGTTGTTATCGAGTTGTGGCCCCCGGCGTAGGATTGATCCACT
TCAGTCCAGCAGCAGGGGGGCGGGAGCTCTGGAGGGGCTCAGCAGGGCTCCAAATCAATA
AGGTTAATAGATGTGGGGGCCACGCAGTCAGAGGTGTGCAGCCTGGCATTTTCGGTGCCA
ATGAGGAAAATTCCTGATGACGAGGTGTCTCTTTTGGAGCCTGCATTAATGTCAGCCTGA
TTACCTGGAGCCTGGATGTCAGATACAGTGGGGTTAGTGGAGGCTTGTTTCTTGGCCATT
AACTGGAATTAGCTTTACAAGGAGACCCTTCAGATTGGAGACTTTAACTTGCCACCTCTT
CATCCGCTGTCCATTGAGAACAAATTGCCAACCCCCTCCCTCTTTTCCCTCCTGACTCTA
TTCTTTCACTCTGATTTCTa
>NODE_483_length_493_cov_11.576065
AAGTCACATTTATCTCAGTAATTGGCCTCAGTGTTTAAGTGGATAATGTGGTTATCGCTG
CATTCTTTGTTTCATTTCTTCCCCTCCACTGCTCCTTTCTTTCTCTCTCTATTTGTCTTG
CTTTTCTTTCTTTCTTTTTTTTTTTCCGTGAAACTGTTGAGCTGGTAAGTTCAATGCAGA
GGCACGTATGCACTCTGGAAAGGTAATCTAGAAGCCAGTTGAGCCATGACAAATAGGGAC
AGCTGGCCTAATTGAATCATTTGAGCTAAGACAGCTCAACTTGGTTATCCCCTCTGCAGC
CCACACTGATATTAGTGCAGGAATCATTAGCCATGAAATCATGTCTGCTCTCTCTGACTG
CATCCTTTATGACATGACAGCCAGCCCAGCCTGTCTCTTTCACTCTCACACCAAAAAGAG
CCCTTCATCATAAACAGGCAGAGATGGAGGCAGCCAGGACTGAGTAGGATGTCTCTTTGT
CTTTTTCTGAACACTTGTTCTTATTAAAGTGTTTCACAAGATGTCATGTACAGTGCATTG
TGCTTATATCAAGGCATTACTGTACAGCTGAATCGCAAAAACATGtacttccatccaatt
ttcctgcagctatcagtatcagggaacgctgtatgaa
>NODE_484_length_359_cov_2.760446
AAAAAGTGTCCCTACAGACCTATACCAATCAACTCAGAGCGGTCTGAAACGCGCTCTCAA
AGGCCTTCTACGGGAACTTATCTTGGCCTCAGCACTATGACACTGGCTGCCTTCTGCACG
TCCCATTGTCAGTGAATGGGAGAAGGTTTTGGCCAATATCTCCGGAACCAGACGTGCTAG
ACACCTGGAAATGCCACCTGCCCCACCTAATTTGGCTATGCCGAAGACGCCGGTCTCAGT
CCCGAGTCTCTACGACCTTTCCGTCCCGAGATACAGCAAAAAATCCCAGGTTACTCCCAC
TTCCTGACGTCGTAGAGACTCGGGAGTAGGCCCAGTGCGATCGCGGCGGCAGCAAATGGG
GGGGTAGACACAAGTTTCATGTCTCTAGCACTAGCCGTTTGCCAAAACCCTCACCCCAGG
CCGAAACCCTAACCCTAACCCTAACCCTAACCCTAACCCTAATTCCGGAGCTTACGGTGA
GGGCTGGCCCATACAACGGGACc
>NODE_485_length_1025_cov_3.356097
TATTCTCCCCCAACCTTTTAGGAGACCCAGACAACTTCACCCCCGCCAACCCTATAGTCA
CACCCCCTCACATCAAACCAGAATGATACTTCTTGTTTGCCTACGCCATCCTACGTTCAA
TTCCCAACAAACTAGGCGGAGTCTTAGCCCTCCTGGCCTCTATTCTCGTACTTATAGTAG
TACCTATTCTGCATACATCAAAACAACGAAGCCTGACATTCCGCCCCTTCACACAATTCC
TATTCTGACTCCTAATTGCAGACGTTATGATCCTCACCTGAATCGGGGGCATGCCAGTCG
AACACCCTTTTATTATCATCGGCCAAGTCGCATCATTCCTCTACTTCTTCCTCTTCCTTG
TTTTAACCCCCACAGTAGGATGACTCGAAAATAAAGTCCTTGAATGACAATGCAATAGTA
GCTCAGCGCCAGAGCGCCGGTCTTGTAAACCGGATGTCGAAGGTTAAAATCCTTCCTACT
GCTTCAAAGAAGGGGGATTCTAACCCCCGCCCCTAACTCCCAAAGCTAGGATTCTAAGTT
AAACTATTCTTTGCCGAGCTACGCCACACGGCTCACCATCGTACATATATGTAATATCAC
CATGAATATATATTCACCATTTCAATATTAATTAATTAAAACATTAAACCTAAAATCACC
AAACATTTCACTTTAAAAATATATAGTATGCCTTCATAAATATATATCCATGAATTAGGA
ATAAAATATTCAATTCATGATAAATAAACATTAAATTTTGACATGGAAATCGCTTGCTGA
CCATCCAAAGCATTTAATAAAGTTCATAAACATTCAACACTGAATGGGATAAAAACATTT
TAATGTAGTAAGAACCTACCATCAGTTGATCTCTTAATGCATACTCTTATTGATGGTCAG
GGACAATAATTGTGAGGGTCGCACTTAGTGAACTATTCCTGGCATTTGGTTCCTATTTCA
GGTCCATGGACTGGTATCAATCCCCATTCTTTCCTTGACGCTTGCATAAGTTAATGGCAC
TCACCATTTAATCCGTTACCCACCATGCCGAGCATTCTTTCCAGAGGGTCACTGGTTCTT
CTTCTCTTTTTAGCCTTTCAACTGACATTTCACAGTGTTTGAAAAATTAACTTATAGGGT
AGAACATGCtgcttgagacggataacaat
>NODE_486_length_418_cov_5.677033
ACCCCCCAAATCTGTGTCATTTCCATGGTTACAGTGTGCTAAGTGTTATGTAGGTTAAGT
CAAAGGGCTTAAAGCAGCAGAGAGCAGCAGGCTCCTGCTTTAGAGCAAACTTTCTCTTTG
TGTGCGCTTGTTGGGGGTTCCCCAGCCCTCTGCGGGGACTCATCATAAAGCCCGAGTTGT
GTTGTTGTGTTGAAACTGCACTAACTCTGATCTGAACGAGTCTTCCCAACAGTTGGCCAG
AGTTCTCCTCCGGGATGCTCCTGCGTCACCGGCACCCAGCGTCCATCTCCAGCCAAACGT
TCATTTCCTTAAACGGGGGGAGCTTCTCCGGTCGATTCCTTTAATTGCTCCCGGGTTCTA
TCGATACCGACCGGTTTTACTGCTCCATCACGAGCCACTGGGAACGGGTTGCCCGGGAAA
CGGCCGCATGGCAACAGGATCAGAGCCTGGGGGTTGTCTGCTTCTAGCTCTGCTCCCATT
TTGCATCGCGTCTCCTCACTAGATGGTGTGCGAGCCACTGGAGAGTGCACTTCCCCGCGC
ACGCAGCTCCGCATCCAGCCCA
>NODE_487_length_448_cov_7.325893
TACTATCTCCCCTTGCCCCACCTCCTTGCTACCAAAACTACTACACTACCCTGTTTTGAC
TTTTCATCCTTTTGTCTCGGACAGAGTTATCCTGCACCGCTCCCAAACCTCATCCAGTTT
TGTTCTTTTCTTTTCTTCTATTCGTTTTGTTTTACGTATCCTGTTTTGTTTTGTTTTATT
TTTTTTTCTTTTCTTTTCCTGTTGTTGTTGTTGTCGTTGCGTTTGTGTTTGTTTCGGGTG
TGGGCTGTGTGTGTGTGTGTGCGCGTGTGCGTGTGTCTGTCTGTGTGTGTGTATTCTCTC
CAGCTGCCTCCGTTGATTACGGTTCCTTTGCAGACAGATGCAGCACCTGGCTAGAGCTGC
TTAGGCTGAAAGCTCACACCATAAGACGAGGATCAGTTAAGACAAGTAGGAGGACACAGT
CTCTAGCACACTCTGGTGATCATACCCACAAATACAGAACACAGTCTCACAAAGCAATCA
CACATGCTCACGTACACGCACACACCCCTCCATGCATGCCGCTGGGGGGCGGAGCATTGG
AAATCAAGCACTGGCTTTTTTTTTTAATCTAGAGTGTGAAAGTTGAAGCCCC
>NODE_488_length_382_cov_2.568063
CTTCTTTTCTTCACCTACAATTAACATGTAAATCAATTCTTACTTTCTGTTATTTTCCTA
GCTATTATCTGTAATTTAACAAAACAGAGAAAATCCGGAACACAACAGTAAACTGTTCAA
AGAAGTAAAAACTAAAAACAGTTACTGACGTTAAAAAGTGTCGAGTGTCTTTTTACAGTG
TATGATGAAAGGATGCGGGTAAGGAGGGGAAGTCAGAGGAAGGAAAGGAATGAGGAGGGG
TAAAATGAGGACTGAAGGGAGGTATTAATGAAGGAGAGGAGCAGAAGAGGGAGAAGGGAG
GGAAGGACTGGATCAAATTGGATTGAAGGGAGAAATTAAGAAGGAGAGAGAGGAGGTGAA
AAAAAAAATGAAGGAAAGGGAAGGAAGGAGATTACTGAGGGAGGAGGAAAGGAGGGAGGA
TTAGAAGGCGCCGACGAAGGAAGGAGGtttgtcacgagacgagagtaaaaagaaaagagg
aggaagggaggagagacagagagggagagaaaggagggatgaaagg
>NODE_489_length_343_cov_1.247813
TTTAATCACTGATAAATCCACTGCAACATCAGAGTGTGTGCCTCCAACACTCCAGGGAGC
TTATAGATACAATGCCTCCTCCTTTCTAATTAAGACAGCTCTCTCACTTGCCTTACATCT
ACTACATCACACTGTCAGAGACCACTCTCTGCCTAATCCTGCACCCTGAGTAATGGCTGA
AAAGGTGTCAGGCGTTAAAATGTCATAGCATCCGTTAGCCATCGTGTGGCAGCCAATGCA
GCCCATTAAAAACCCATTTCTGAAGTGTGACATTTGTGGGGAAGAGGGTGGGATACGCTG
AGACGCGGAGATACGTTTCACTGTTATTAGTGCGGTCAGCACGGGCCAATTATCTCCTCA
GCCTCCATTCGAGTAGAGCCACATATGAGGATTGAGAGACAAAGAAGCAaagggaagaga
ttagttagctgaggcaaaataaagccacagagagcaagttttatagctcttgtatgatct
ttctaag
>NODE_490_length_807_cov_4.918216
CTTTTTCTTTGCTCCTTATGAGCCGAGGAGATAAATCATGTATGGGAACAAGCCTGCCCC
ATTTTCGGCTCTAATCTCACATCAGAGGAATGTCATTAAACACCTTCAACACTGCCTGCA
AAGAACTACCTGTCCTGGCTTCACAGCTGCATAAACCAAAAACCTCTTAAGATCACGTTT
GCCTGAGCTTTGACATATACACAGTCTACATATACGGTATATGTTAAGTACTAAATGTAA
ACAAAATGTGCATACCACAATCAACCATTTAGCTGGTGTGTGGATGTATGGGGTAGGAAA
GGTGGTAGGGGGGAAAAAAGAAAACAAAACAAAAAAATACAATACAGACAATGTACAAAT
TCCCAACTAAGGCATTGAGGCATATTAGGCATAATAATCATTGAAATGCATCAGTCAATA
GCAAAGTGTAGCTCAAAGACTAAACTGACCTCTGTCAGCGGTCACAATCCTTTGGTAAGG
ATGGACCCGCGTGTCATGCCGTCTCACTTTAGTAGCCATTGCACCTAGATTGTAACAGGT
CCACAAGGTTAGAAACCATTCACTTTGAGGAGGGGAAAAACAGTCATCTTTTACAGTAAC
AACATTCACATTTTTAACCATTACCATTTATAATGCTTGGATAATACAACAATACACAGA
ATAACATAATACAGATTATAGTACATATACACACCACACATATTTTTTTTTACATGTAGA
AAAATGCAGTAGAAAAAAATAATACACCTTTTTGGAGATTTACTTGGCATTTAAAAATGC
ATAACTTAAGTACTAAAATTCCACAGTGCTCAGAGTTCTATGGGGGACTCTTTGAAAAGG
GGGCAGGTAAAGGGTACAGGCTTCTGGGCTGTCTAGAAAAATAATGTGATTCCTCCTGTG
GGATCGAGAGGGGAACTGAGAGAAATTTGTCTCTTTATTTTGAAAGGTGGg
>NODE_491_length_533_cov_2.457786
AACATGCTGTAAAGTGGTTTACTGCTGAGTAATGTTAACGCAAGCAGCCTACTGTGAATG
TCTGTTATCAAAACGATCATCATTTCCGACGTACTGTGTGTCTGTCCCCTCAGCCAGACT
GTGTGGAGGTCTTGTTTAGTTTCTAATCACAAAATGCCCACCAGTTTGCGACCGGCGTTC
GTCCGCCCTCTCCTTCCCCTGCCTGTGTTTGCAGGTTTGCATCTGAATCAGGGGGCCGGT
GGGGGCCCGAGCGCTCTCGGCCACGTGGACCAGATTGATGTCATTGTCTCGGCACACTGA
CCTTTGCTGTAATACCCACGGCAGACATCACAAACTCTCACATCAATTTAGCCCAATTGG
ATGTGGCATGTCTTGGCTAACTCAATTTGTGGAGAAATGCACCTGTCTCTGCCTTCCCTC
CCTATAGATTTACTCAAGGGGAGGGGGGAGGAGGCGGAGGTATTGCAGGGAAGAGAAAGA
GAGAGCGAGGGGAGGGTTTCGGAGTGGAGTTGGCTGCTGATCCACTACCCTCCTCCCTCC
TCCGCCCTCCTCCTCCTCCTCCTCTTCACCCCCCCAAAAAACACTCACCCACATGCATAT
AAACACCGTacaccaacttctccctttttctctttctctcagctcttttccccctgccat
actttgcagatgtagcg
>NODE_492_length_335_cov_2.811940
TTGTCCCTGATGGATGACTTGGAGTTCAGCAATGGGCCAGCTCCAATGACAAATACAATA
TTAATATTCATTAACTGCTTTGACAATGCTAATTTTGATGCAGTAGTAAAGGGCCTTCCA
AAGTTAGCGGCCAAAGCATCAGAGTTGAGCAAGGTGGCAAGATAATTTGTGCTGCTTTAC
TGAGCTGAAGGCTTTTAAAGTCTTAAGCAGGGGAAAAAAAGGCTAGGTACCACAAACAAA
ATAAAAGAGAAAGGGAAAAAGTTCAGACGCATTGGAAACCAGGACTGTGGAAGTAATACG
ATCAAGAGACGGCTACAAAAATTTGACACCTCCAATGCTGCATCTTTGAGCAAATATTTT
TTTTTTATTTAAACAAAAACTTACAACAAAAAAGGAGCCTAACATGGTAAGTCAGCACAT
TCTCAATTTTTTTGTTTAAtctttgtgatcttttcaattatcgccatttgaagatcaat
>NODE_501_length_428_cov_7.848131
AGTGATGGAGCTCTCCATGGTGCTGAAATCTTCCAAGGTTTTTTTGTATGTGAGGACTCT
TCTGTTTCTTCTTTAAAGTGTGTGTGTGTGTGTGCGTGTGTGTGTGTGTGTGTGTGTGTG
GTTCGCTATCCTCCAGAGCCCCCGTTCCCTCCTCAAACCTTCGTCTTTCATTCAACGTCG
AGTCCTTTCAAAACAAGGTGAAGTTCAGCAAAGTTTCTCTGCAGAGATGATCAAACAGTC
ACATCACTAATGGCGATGGGTGACAGGGCCAGTGAATACAGATCAGCTTTAATTGTGGTG
GGTCTTACTGCCACTGTCTGTCAATCTGAGCCTTTGAATTGGCGAAAATTTGCTCTGTTC
ATTCTGTTAAATGATGTATCCAATTAAATGCTTTAGAATTCATGATCTTCAGTCAAGGTT
AAATGAAGGCAGTTACTCCTGTCAGTAAGGTGATTAAAAGCTGCCTACATCAGACACATT
TTGTGCAAAAATTTAAATTTGGGACTAAAGCATGAATCTTTATTCATTATGTGCAGTCCT
GCTCTATAAATGTCCAGCACagtcgctcttaa
>NODE_502_length_290_cov_1.006896
GAACTAAAAGTCTCCTTTGTGCATTCTTTTTTGCATTTCATTTATGCCTTTCGTTTGCAG
AACCGCAAAGTTAAGTCACCTTAGTGTTGTATTAAAATACTAACAGTATCACATGAAATG
CAACTGTATGCACAAGGAAACAACAACACAGATTTGTTGCCTGTCTTTGCATTCCTCTGG
TATTTAACTTGGATGCATTGACACACTTGTCACTTGTCAAATGACCATCTGTGTTTTGAT
GGTTATTTATTGCTACTTTAGAAAATCATGTAAATATAAACAGATACTGAAATTTCAACt
cagttctcacagtcactttttctctctcactcactttctaacaaatgcagcttcctcact
cactttttcctaattgtcctctttaaaaacttagaaaggctgataaacagcaagatatgt
ctacctctctttct
>NODE_504_length_290_cov_1.189655
TGAAAACTCACATGCAAACCAAGATCCACAATGTACATTTATCTTTAGCATGCATATCCA
CATGCTCGGGCTTTATGTATGTAAATTCAAAACAGTTTGGGCAACCTTTTGACTTCTTTT
ACAAATAAAGAGCGGCTAGGCTAATTTCACCCCAGCATGGGTGTTGGAAGTGAGAACAGC
ACTTGCAGCCAAATATGACTGTCAATCATTTATTGGGATTCTGACATGCTGCCTCAAAAA
TGGTGACACAGTATCACGGTATCAACACTCTGCATGCTTTTGCACGTGGTTTAGCATTCT
CACAGCGCCAGAGCTGTAAGGAATTAATATTCATCGCTGGCAATTTATGGATTCATTTAt
cacccacatcttatttgttcctttaatcgaccctgggggtctgactatggccttggctgg
ccaccagtgctgga
>NODE_505_length_145_cov_37.641380
ACAGACAATGTACAAATTCCCAACTAAGGCATTGAGGCATATTAGGCATAATAATCATTG
AAATGCATCAGTCAATAGCAAAGTGTAGCTCAAAGACTAAACTGACCTCTGTCAGCGGTC
ACAATCCTTTGGTAAGGATGGACCCGCGTGTCATGCCGTCTCACTTTAGTAGCCATTGCA
CCTAGATTGTAACAGGTCCACAAGGTTAGAAACCATTCACTTTGAGGAGGGGAAAAACAG
TCATCTTTTACAGTAACAACATTCACATTTTTAACCATTACCATTTATA
>NODE_506_length_1016_cov_6.809055
TGGAGTGGAAACCTTATATTTTGTTTCCTAATGAAGCACAGGAGTGGCAGACAGCTCCGC
TTGGGCTGTCCTATGGCTGCCTGCAGGTTGAAGCCACCGGCCCGAGCCAAGCTGCTCTGA
GGGAGCCAGCAGGGGATGTTGGGTCGGGGCAGCAGACAGCTTATGCATGAACTTATACAC
AGGCCGCAGAAAGTGTGTGGAAGTCTTAAAAAAATAATAATAAAATAATATGCAGTAGTG
GAAAAAGCATTGCGATAACAAGCAAAACTAGAATATAAAAATACCActaNNNNNNNNNNT
AGATACCATTAGATGTAATAGAAAATTCTCTGCCTGTAATATTTTCATAAGAGTTTGAGG
CATTTGATTAATCTGACCACATTTTATTGCATTAATGATTTTTTTTCCTTCCCACTCTGC
TGTAAAGACATTGTATACAGGCTAATGCTGTTTTCTCTCTCCCCTCTCTGCTCACTCTCA
TTCATCCTCAGCCGTTATTGCAATGCATTGTTGATGAGGTGAGTCGGCGTCTTATGTGCT
TTCACTCCTAAAGTCATTCCTAATGGAGTGGAAACCTTATATTTTGTTTCCTAATGAAGC
ACAGGAGTGGCAGACAGCTCCGCTTGGGCTGTCCTATGGCTGCCTGCAGGTTGAAGCCAC
CGGCCCGAGCCAAGCTGCTCTGAGGGAGCCAGCAGGGGATGTTGGGTTGGGGCAGCAGAC
AGCTTATGCATGAACTTATACACAGGCCGCAGAAAGTGTGTGGAAGTCTTAAAAAAATAA
TAATAAAATAATATGCAGTAGTGGAAAAAGCATTGCGATAACAAGCAAAACTAGAATATA
AAAATACCACTAATTTTCTTCTGCGAGTATTATCAGCAGGATCCAGATAATATCCTTTAT
GCAGCACTGACAGGGACCAAATTTGAACTGAATTATATACATTGTAAAATTTATTCTAAT
TTAATTAATTTGTTTGTGTTCCTAGACAATGATTTCACACTGCTGTTCACCAACATACAG
AGTTTAAACCTGTGTAAGCAGCAAAGGACTAATGAAAGGAGTTTAGTTTTGTGTCTTTGT
CAGCTGAATGCAGAACTTAATCTGATTTGAAGAAAGAGTTTCGTACTGCATTACTGCAAA
ATGGATTTTTTTTGTGTGTt
>NODE_507_length_337_cov_4.109792
AAAAGACACATAAAACACTTATTCCACTCCGGTACACCGTTTTCTTCCATCTCCATGATT
ATTTGTGTTAATGAAGGCATAGTAGTCCATCCAGACAGGGTAGTTTTTATCACAGTTCTG
TTCATTCGTGTGATTCTGTACGTTCAGGATAAACTGTATTAGTTTATCCTCTGTCGTTGC
TGGTCTCCCTCCAGGTGAAGATGCGTCTCTGCCGCTCAGCAGCGGCGGCAGTTATCAGAT
TCTGGTCAACAACGTCTTCTACTTCACCCAGCGGGTCGTGGACAAGCTGTGGCAGGGAAT
GTTCAACAAGGACTCCAAGCTGGTGGTGGACTTCATTGTGCAGCTCATCGGACAGGTACA
AAATGACCCGTTCTCTCCACCTATGATATTACACTCTATTCTTGGTCTGACAGTCGAACC
CGCACCATCGACATGTTGAAGGGCTGCATGTACTAGAATGAATTAAACATTCCCTGTTAC
t
>NODE_508_length_460_cov_7.269565
TCTTCCCCCATCAGGATGACAAAGAAGGTGGTTCATCCTCTTGAGACAAAGGACCTCACT
CACACGCATGTGGACACACTCTCAAACACACACACACACCCATACACAAGAGCACCGAGG
TCTGCTGTCATACACCTCTCATTAATTCCTACCTGTCAGCCGGCTCCCCCTACCGTATCG
GCCCCCCGAAAGGTGACAGCTTTCCAATGACTGACAAAGGCTCTTTAGGTGATACAGAAG
ATCCCTAGCAACCGCTGGCTTCTGTAAAGTGCCCCTCAAATGTCACTTTTGCTGCTCCGA
GACGTGCGCACTCACACACCCACACACAGTATTTTTAAAACAGAGGCCTGCTCTCAAGTC
TTCAACCATCTTTGACATCCAGAGGCTATGGATGTCACAGAGGCCTCAGCTCTTAAAGCT
TTTAACATCCGAGAGAGATGGCGTTGTTTGACAGCGCTATTGGTGGATGCTATTGTTGCG
TGTCGTTTTTCCCCCCCAAGTGCATGGGATTTGCTTGTTTTTTCTGTTGTAAGAGGCAGA
TAAGGAAGAGCGAGAAACAGAACCAAACTTTCCCTCTGTGTCCATTCAgctgtcatgagt
tgag
>NODE_511_length_438_cov_4.636986
GTTTTTATCTTTTGTCAAAAAACAAAACAAAACAACAAAAGATGTGTCAGCGCGTGTGAT
GTTTGTTTTGTCCCGTGATCCACATGGTATAATTGTATTCTGTGATCTGAATGCTGTCTG
TTGCTTTATAGGTTATCAGGTCTGAGGGAGTGGAAGGATGACAGGAAATGCAGCTGTGGT
GCAGCTCTCCATCAAATAAACTATCCTCTATATAGCCACATATACCGAACAAACCAGAAG
ATAAGACACATGTGCGCACACGCATACACATCTAGCTGCAACCACTCCCTGTCTCTTGAC
AAACCATTATGTACAATCCTGCCACTGTATAGTGCTGTCAGAAAGCTGCCAAAATAATCT
CTTCTGCAGGAGAATTTAACTCCATACCTTCTGGCACAGTGCAGCGATGCAATTTAATGC
CTCCTGTGATAACTAATTGAAGAAACTCTTAAAACTTCAGAGCTTATAATAAGCTTGTCA
GCTTATCATATTAGGCATGTGAGCTTATAACATTAGCATTTAAATGTTCCCGGGTATACA
GTAATGTGATTGGAGGGCTTTGCCATTTTGACTTTGCCATTG
>NODE_512_length_411_cov_8.734794
TGATTTATTTTCTCGTAGAGGTAGGGAGAATAAGCGGACTTGGAGGGGAAAGAAAGGAAG
AGAAATGGTCTGTCAGGCCGTTGAGAAAAGAAGTTTAAAATGCCTTGAACTATTCACCAC
TGAGATGGCTAATCAGTATTGAGGATCCGGGGCAATCGGGCAGCTTTTCAATGTGGTTTT
CCCTTTCATCTCAATCGGGATGGAGGCGCTCAATTAAAAGCCTATCAGTTTGTAAGTAAA
TCAACGCCTATCAAAGTTGTCACATCAAACAAAACGATTATTATTGCAACCCGCCTCTGC
CATTAATCTCTTTCTGTGGTAATCTGCTTGACAGGTCAACTTGGAGAGCAAGAAAACCTG
GAGTGGACAGTGAAGGGGGCCAAAATATCTGTACATAAGTAGAAAATAAAAAACCTAAAC
GTGTGTTTGAGTCTAAAATCTCCTGCAAAGGCGGTTTGGAGTGAAAGGTGGAGTGAATAA
AATAAAATAAATCATTAAATCCACATTGTAAAAAAGTAGAATCCGCTGCAGCAATTTAca
ttttaaacttacgca
>NODE_513_length_298_cov_1.647651
CCAAGAAACAAGAAGCAGTATGAGCAACGTAGAGGCCTACAGGTCGATGAGCTTCACACA
TCATGTGGGGTTTCTATTTTAACACACTCTTAAACCCTTTTATTCCAACTCTTATCCCAT
AAACACAAAAATTAATGGTCTTCATCCAAATATCTGCATTACCAGTGCTGGATGAAAACA
TGCAGATCATCACATAATTTAGTTAAAATCTGGTAAATATATGAATTGAAACTTTACTCT
TGTGGGTTGACATCTACTTCAACGTGGCAACTGAATTCAGAAAGCTTTATGCCTGCATGC
AATGGATTATGTTTTAGATTTAGATAAACACTGAATGTCAGGAATGTCTCCCCAACAGAT
GAACCTTGATGACTTGGAGGAGGAGATGGTAAAACCTAAGAAATGTAGCTGAATTATAAA
AACAAAATTCTATGGGATTTTg
>NODE_514_length_349_cov_8.383954
TCACATTGCTGAAAGTGACCCGAGATTATGTGAAACAAAGACATGGTAAATGCCGTCATC
TACACAAAGACAATGAGATGTTACGTCCAATGTCATGGCATTATGTCGGAGAATTTAAAC
AAAGAATTGAACCATAGACAATATCTGCTTGGAAATGGAGAAGGGTCTGAGCTGCCACAT
CAAAATGGAGAAAAAAGGCATAGCATTTGAAAGCCTAAAGGCTTAAACTAATACAAAAAG
TCTAATCAGACTAGCAATCCCTGATGTTAATGAAGGTGTCACACATTGCACAAAGAAAGT
TGTGCCTGGCAATCTTCCATTTTTCGGCTGCCTACACCAGTGACATTTTATCTCACATTC
AAAGAGCGCTGAGGCCCCTTAATGAAATGCATAATTAACATATTCTAATTGTGCTGAGCA
CAGTGATGGTTTTGACAGAGCTCACTTTCCATGTCTAATTCAATGCTAATTTAATCTGTT
CTTTTCCCGCCGA
>NODE_518_length_329_cov_1.504559
TGGAGATTAAAGAAGGACGGATTAGGGAGGTTTAGGTTTGAGTCAAGAAGAAAGTGAGCA
GGAGAGATGGGGAGATTTACAGTGATGGAAACAGAACAAGAGGGAAGCAATTTAAATAAA
ATGAATAAATGGAAATAAAGAGCAAATAAAAACGGTGTTATGACTGGGAGGGGGGAGAGA
ATCAAAGGTACAAACAGCATAGAAGGAAAAGGCATTGTGTTAAACGGAAGCATGAAGATG
AAGTAAAGAAAAGAAAATGGGATTTAAAAAGCGAGAAAGAAAGAACACACAGTTAAAATG
GGGATAAAACTGACTTTAAGAAATTAAAGGCAATGAAACAATAATAAACAAAAAGCCAAA
GAACGAGGACAGAAATAGTGAAATTATTATAATGAGAAGAGAAAACATGAGCAAATCGAA
GGAAAAAGAAATaagagtgtgtttttctccacttgtgttattgtccaggttca
>NODE_519_length_296_cov_1.510135
TGAGTTAAAAATATCTTTCATTTTTACAGATGTAGTTTGCTGGCTAGCTTGTTAGAACAT
CAGTGTTAGCATGTATGCAGGTCTCAACAGCTAAAGCTAACAGTGCTAACATTGGCTAAT
ACAATTAGCAAACATTTGCTAGCAGATAGCGAGCTAGCTGTAATACGTTTTCTCTGGTAA
CTAGAGTATGTTTTGATGCGATCGTGATGATGTTGTTGATCATCATATTAGCAGTGACAG
TGAGTCAGCTCTAACGTTTCATCGGGTTCACCTGGACAGGTCGGATACGCTTTGAGCCAC
TTTGGACACAATTTGAGGTATTTTGAACCATTTTTATGCAACTCTGAAACAATTGGAGTC
ATTTGAGGCAACTCGTGTTTAATTTTGAACAAGTTTCAAATCATGGATGAGTTTCaggta
atccctgacgaggtttgggg
>NODE_520_length_376_cov_3.683511
CAGGGCATAAATCTTCTGCCTACAGAGCCTGCTCTTTAATGATATGCAAAGTTATTAATT
AGAACGACAGCCACATAGGGGCACCCTTTACAGGTTGATAATCCATGTAGAAACTTTTAT
TCATTATATGAAGTGCAAATTTCCGGCACTGAAAGTCATACATCTGATGTTTTAATAATG
CCTCCGCACTCTCCCACTGCTGCACACATGGTGTTAGAAGCACTCCTGTCGCTGTTTTTA
CTTTTAAATTAAATTATCCTCACTCTGTTATAAATGGGATTTCATTTTTCACTCAGTGAT
ACAGCGCTGCAGTTCAGGAGGGGAAGGGAGGGAAAAAAAGATGTTGATTTTCCCACGCAC
CTATTTTACCGTTCTCCACGTTTATTTTAGACTGTAGTATCTCCAGTTCTGCTCCAACAT
CAAAACCACCTCGGAGAGACACAGTTTCCTTTAAAAGCTGCAATCCATCATTGCAATAAA
AGACACAGAGGCGATGCATGAAATACGActtcttcactgg
>NODE_521_length_336_cov_8.047619
CCAAATTGCATGAATGTATTATTCAACTAAGGATTTATCGTCAGTATTTGGTTCTGAGTG
GTGACCTTACCTAAGGTTTGGGTCTTTATGGCTCTGTTTTATGTTCCTGTTTCCATATAG
TGCATTTTAAATGATTTGTTTTTATTTATAGTAGGAGTGCATCCACGGTAAGGACAGCAG
CCCCTGCCTCCCTCCCTCCTTCCTCAAAGATACAGCAGAAGTGACTGGCTTGTCGGGCTT
GAAGAATTGTTTAATTTCAGGGCCCCGGCGTTTCCTGAGGTGAGGTCCGCATTGGCTGCT
AATAGAGATCTAATTGATGGGCCGAGTCCCGTTTCCGTGCTCTCTCTCCCTTTATTGCGC
CCCGGCGTCTGCTGTAAAATAGGTCTGTAATCAGATTCCGCCTATTCCTCCTGGAGCAGG
ATGAGCGCTCAGGGCTGCCGAGAGAAAGAGATGGGGCAAAAGAAAAAGAAAAAAGAAAGa
>NODE_522_length_371_cov_3.854447
AGGCTGGCACAATCCAAAGACGGATTAGGTTTTTCTGACATAAGCTTCCTGAAAAACTAA
TCAATCAGCCCATGCAGTATTATCAGAAGCGTGAGATTAAAGAGCTGCTCCTAATCCCCC
CACTGTACATTTTATTACACTTCCAGTGTTAGTTGCCTTTAAATATACAATAAATAAATA
ATAAAACCAAACCTAATTGAGCATGGGGAAGGGGAAAAGGGTTAAAGAGCCCTTAGAGAG
GGAATTTATGTAGAATTTGTGTTTTGTTATGAAGACAGGGATAAAACTGTTGTCCTTGCC
AGAGCACTTTTTGACTTTGAATAGAGCATCACTGTCTCTGGCATGGGGGGGAAATAAACC
TCCGGCAGAATTTTACACCAATACGGCTGGCTAAAATTGAATCACATCAATTCGGACTTT
CTTGTTAAGATTTTTTTGCTCATTAACGCGTGAACAGATACATTATCAAGTAACggcatg
tgaaaaaaataaagaaatgccagtcgaaaatgaac
>NODE_523_length_314_cov_1.560510
TTAACTGTATTAATTAATCTGTTTCCAGAGAGAAAAAGAAAAAGAGGAAAAAGGAGAAGA
AAGAAAAGAAGGTGAAGGAGAAGAAAGAGTAATTAATTTATATTCAGACCTTTTACCTAA
TGCTGTAAGAACAGCTGATGCTCAACATTGTAAAATGTATTAATGCATATTACAGAAAGC
AGGAGAAAGAGAAGAAGGAAAAGGAAGAAAAAGAAGCAAAAGAAAAAGAAGCAAAGGAAA
AAGAAGCAAAAGAAAAAGAAGCAAAGGAGAAAGAGAAAAACAAAGATAAGTGAGTATATC
ATTTGAAAAAACATCCTCAAGAGATGTTTTGGAAAAACTGCATGCTTTCAGGAAGATAAT
GTACACTTTTATTCTGTCTTTGCATAGGCCCAAAGAACTATTTGTCCTCAATCCTGCTGG
AAATTTGTACTACAACTGGCTcttcatcatcacaatac
>NODE_524_length_314_cov_3.194268
ACCTGAAAAAGTGTCCCTACAGACCTATACCAATCAACTCAGAGCGGTCCGAAACGCGCT
CTCAAAGGCCTTCTACGGGAAACTTATCTTGGCCTCAGCACTTTGGAACTGGCTGCGTTA
TGCACGTCCCATTGTCAGTGAATGGGAGAACGTTTTGGCCAGTATCTCCGGAACCGGACG
TGCTAGACACCTGGAAATGCCACCTGCCCCACCTAATTTGGCTATGCCGAAGACGCCGGT
CTCGGTCCCGAGTCTCTACGACCTCCCCTTCCCGAGATACAGCAAAAAATCACAGGTTAC
TCCCACTTCCTGACGTCGTAGAGACTCGGGAGTAGGCTCAGTGCGATCGCGGCGGCAGCA
AATGGGGGGGTAGACACAAGTTTCATGTCTCTAGCACTAACCGTTTTCCGAACCCTCACC
CCAGGCCGAAACCCTAACCCTAAGGTCCGGAATTAGGG
>NODE_525_length_362_cov_1.491713
ATAGCATTGCTGCATTATGTGTGTGTGTGTGACAGAGAGAGGGACGAGAGAGGCTGACTC
ATTGACTCTTTGCTGCTCAGTGCCTGTTCATGCAAATGAGAGTCTGTTGACATGCCAGAG
TCTGCTCACAAAAGACAATCCATTAACTGTCTGTTCAACCTCCTGCTATCCTTCTCCCAA
TCTCTCTTCTCCTCTCATACCTCTTTTCCAGTTTTCAAGTCCAGTGCTTCTCATTCTTCT
CTGTTCTCCCTATCTCCTTCCTGCCCCCCTCTCTTTCTGGCTCTGCATTTTTCTCTCCTT
CCCTCTCCCTGCTCTCCTTCTTCATGTACCTGCGGCTCTCTGTTGCCTATAGCGATAGCA
ACCTGAATCTGTACATTTCGATAATCTCAATATGTAAAATGTGAACGTCAGTGTGTGCTG
CTGGCCATACTATTATAAGGCACAAcagtgctgcataaaatacagaattatgcacacaga
ggagtaagatgggaggaaaacaactc
>NODE_526_length_292_cov_3.058219
AGCAAGACTCATGCTCCTATTACCAACATCCCTCCCCCCATAGAATATATAAGAGCAACA
CCTGCAATATCCCCCCGAAATATTGAGAACTCTCCAAACTCATCAGCCGATACCCAAGAA
CCCTCATATCAACCTCCTCAGAATAAACCTGAAGTTAACACAACCCCTAAAACATAAACT
AATATAACCCCTAAAACTGGTCAACTCCCCCACCCCTCCGGATAAGGCTCCGCAGCAAGT
GCTGCAGAATACGCAAACACAACTAACATCCCACCTAAATAAATTAAAAATAAAACCAAA
GATAAAAAGGAACCACCATGCCCCACTAAAACACCACACCCTATGCCGGCAACCATAACT
AAACCTatcgcagcgaaataaggggacggatttgaagcaacagcggccaaccctaaaatt
aatccaaacaaaaata
>NODE_532_length_290_cov_3.382759
CTATGGCTAACACTGATCTGTGTGTTTTTAAAGTACGATGGTGTTTTTTCCACAGTACTT
TTCCCCAGACCTGTAGGGTTGCACTTTTCTAACTGTGTTCTCTGTTATCCCATTGGTGCA
AGCAGTCACTATAAACTACCACCACACCACGGGCAGTCGCGCTCCTTCGCTGGATGATGA
TGAGGAAGAGGAAGATAGGCTCCATGCTATGATCTCAATGATCTGCTCGCGGAACCTCAC
AGACCCTAATGTCATGAAAGGTTTTTATCACTTTAACACACCCACCCAATCCCACCGCCC
CTCCACCCCCCACCCCCTGAgacctcaccctggcttcagacgttgttcctcgcctcccac
cccatcgtgtcctctcaggccctcccccctccaccttcctgaccccacctaccccagctt
cgccttcctatgtg
>NODE_535_length_296_cov_1.557432
ACACAACAACACAGAGCACACAAATGTGCAAAAAAAGCATCATCTTACATGTTTCACAAA
CGCTCTACCAGGTGTTTCATTGATTATTTTGGACTGAAACTGTAACAAAAAGCCATCTGA
ACACAAACAGGCATGCACACACACATGGATAGGCTCTCACAAGCCTGTATTTTATGTCCA
GCGCTGCACTGATTGCAATAGATTTCAGATGAGGATCAACACTTTGAAACTGAGTCTATG
ACCCGAGGGTTGAGAAGAAAGCAGAAAAAGAGAGACGGAAGGAGGAGAAAGGGGGAGAGA
GGGAGAGAGAGAAAGTGGGTGAGGAAATTTCCAAAGAGAGGGAGTAAAAGGAGGGCAAAC
ACTGATATATAAAAAAGATAAAGCACCAAGAAAGGGCTTTTACTGGGTCTAAATCTGGGT
ACTGGTGtgcatgttatgtc
>NODE_538_length_295_cov_1.003390
TAAAACTTAAAAAAGGAGAAGAGGAGAAGTAAAGATTATACAATTAAAAGGTGTCAAGAA
TAAAGGTATTTTTTAAAAGGTGAAAAGGAAAAGTAAAGATTGTTCTGTTCTGTTTTAACC
AATCCTATTGACATAAACCATCGTTTCAGCGAGTTCTATTGTGAACTTTACTCCTCTAAA
CACTCTAATGTTTTGGCAGCAAAGAACCCTACACATTCAGACACCTACAGCCACACTGTG
GCTTACAATGGAGGCTAACTCTGTAAATAATTCCTCTTTGCCAGCGAAGCTATTTTACAA
attttgaaaaaaccagagtcctttaggaatctgtgctttgtgttaaagcagtctgtcaga
attttaaaccacattaggagctttatggcactaccaaatacgtcagtacaaacgcctata
tgttctaaccattgtttca
>NODE_539_length_295_cov_1.498305
TGTAAACAAACACAGCAACCATGGCACAAATACAAAGACAAGATAAAAAAAAGCTTCTTG
TCCTGTGCTATTTATTTGTATGCACTCAATGAGACCATAAAAGCTTCAAGCAGGAGAGTA
AAAAGAAGGCTGACAAAGATATAGTGAGCAAGGACACTCGGATATAGAAATACAGCTCGC
AGGCGAGTCTCCTTTTTGAAGGAGGGGGAGACAATAAGAGGAAAAAAAGAGACAAGTGGG
AGGTAAGCGAAATTGCTCAAAAGAGATTCATGGTGTGAGAACCAAAGGGGAAGAAAAAAT
TAGGGGGTTGACAGAAACTGGGTGCTGGAGAGAAAACAGCTTTGGAGGAGTAAACACGGA
AGCCAAATCAtgaacttcagatcacccttgtgccagattcacagatgcaactggttggca
aggctctgcggcacattta
>NODE_540_length_422_cov_9.784360
CAGGTACCATTATTTTTGCATAGACACACAAATAAACACACAGGTTTGTTAACTCTTGCG
CACACTCACGACAAACACACACACACACGCACACGCGCCTCGACTCACACAAACACACAT
TCAGTCCCACCCCCAGACTTGCGATGTGTTACTGTGATGATGCAGAGTGTGGTGGAAGGT
GAAGAATAAGACAACGGAAGACAGGTGATGCTAAAATGAACATTTATAATGACTGCTGTT
GCTGTCGCAAAATAAGAATCCTTAAAAAAAGACCTCATATATATTAGCACTAGATTGCCC
ACTTCACTGGTAATCCACAAGTCAAGAAACACAACTCACTAGGTTTTTTTTCTCTTTACA
AACACAATGCTACAATTACATTAAATATTCAATAATCTTTAAGTCAGTTAATGAATGTTG
TTAAAAGCAACCACTAAGATACTAAAAAATAAAAACAAAAACAATAATAATATTAATTCA
CCTTTTTCCAGTCGTTCCCTTTTTCTTGTTGCGTTGTTATTTATTAATAGTATAATAATA
ATAGTCTGAGAAATAAATAGCTCATg
>NODE_542_length_313_cov_1.562300
CAATAAAAAGAACACAAAATGCATTTAATGAAATTCAGATGCTGGGCCCTAGTTCCCTGA
ATCTCATTAAATAAGCTTTGTGCTGTTTTTCCATCTTCTCTTTGTAGAAGAGGTCCTTGA
GTGCCCTTAATAATGTGGCAGATTTCATCATATTCCTGATTTAAAGAGGACAATGTCTGT
CTTGTTCACTTGTTCTTTTCCATGCCCAAGCCAATCTCCACAGATGTAGTCGCATAGTTC
CTGGATCTGCCTCATGATAATATTCCATCTTGTGGTGCATTTTCTTTTAGTTACTGAAGT
TTTGTTAAGGCTTACCACTAACTTATATTCTCCCTCTTTTTCTCCCTCCCCTTCTGTTTC
TCTCTGCATAGGATTTGGTTTCATAACTTTTGAGAGTGAAGACATCGTAGAGAAAGTCTG
TGAAATTCATTTTCATGAaatcaataacaaaatggta
>NODE_543_length_441_cov_7.310658
ACACACACACACTGTTCCCTGCTCAGTGCATTACAGCCTTTCCTCCTTTTACACTTATCT
GTACTCATGTGTCTGCAATGAGCGAGCCTAAGTTACCAAACTCGCAAATTGCCCTGCTGT
CACGCAGGTCCCCTTTAAGTGCGCCTTTTAGCCTCCTAAAGGACAAATAAAGTCCATTTA
ATAACTGCACTAAACACTAATAGTCTATGTGTGGTTGACATTTGTGTTTGGACTAAAAGC
CCCCCTCAGGCCACTGCTGGTACAGAGGCAGGGGCGCGCAGCTCCCCTCTGTAGCACTAA
CAGGTCTGCCACAGCTGAAAGCACAAGACAACAGCTCTTAAGACACTCTCTCACACACTG
AGCTATTGATCCGTCTAAAAGAACACACAGTGGACGCCACTTGCCACTCTACTTTCAAAA
CACATTTCTCTCTCTCTTTCTAAAAAAAAAAAGACTGGACACTCTGCATCACAGGGGGTT
AGACCAGCAGTTTGTATGTGTGGGTATCTGTAAAGGCCCATTTTAAAGACGTTACACAGA
GTTTTATATGAAATGTCACTGTTTTACTGTTGCACTTCAGCGGTg
>NODE_544_length_439_cov_5.945330
CACAGCAACACAGGTTATATATAGGTTACAGCTCGGTCCTGGCGAGAGGTGGGTAAGATC
GATAAATCTGAACGAGATGCGCGCATTTGTACCCTCCCCTATTACACACACACACACACC
CACACCCACACCCACACACACAGTCAGTCACCCACCCTTCCCCCTGTCTTCACCTGTCTG
TAGAGGTAAACACATGCATTTAAATCAGTTGTGGGGTGCCGTGGTAACAAAGACAAATGA
TGTTGTATGTAATATTTTTCTATTAACATAAAGTAATATAAAGTGAAGGGCAGTGGTGTA
TGGAGGGAGTTAGGGGCTAATGTCCCGTATCAGATGTGGACAATGTCAGGGCTGCATACT
GAGCAGTCTGTGTCCTTCTCCCCTGCTGTGTGTGTGTGTGTGTCCTGCTCCTTCACAGGG
CGAGAAGGCAGTGACACACTGAGCTGCCAACGCTTGTATTATTCCCACTGCCTTATTAAC
CCCTCTGCCCTCACCCCTCTCTCCTCACTCTCTTTTCTGCTCTCTCAGAGGAACTGAATG
TATATCTAAACCGGCCTGAGCTCCTCTTCCACCCACCTcttgg
>NODE_545_length_303_cov_1.217822
CTTTTTCAATGTTTTAGTGATTTAATGGCACCAGCTGGAGAAACACTTTCAGCTCATAAT
ATTCACATACCAGCAGTGGATCGAAACTTAGCTGCTGAGGGACTCACCTGCTCCACATTG
TATCCATGTTTCTCTTTGGCGATAGCGATGTATTCATCCACTGTAGAGAGATACACACTG
TTAGTTCAGTGTGATCTGACAGAGGACAGCTGTGTCAAAACAGCCACAGAAGACTGACTG
AATCTTCTTAGTCAGGCAGTCAAGATAACTTACGTTTGGAGTCCACGATGGTGTGATACG
GAGACCAAACCAGCATCCCTCCACTGTCTTTATCTGTGTACTTGGTGGaacctgagtgta
tacacagaaaaacaacacaaataatttaatttgattacagagtaaagctgctcctgagcc
ataaatgacgtctttccacatcagaga
>NODE_553_length_424_cov_1.313679
CCTGAGTCTAACCTCTTCATTTGCATTCACTACAGAGATTATTGCAGTTAGATACAGCGT
TTTTGAGAAAAGCGGTCTTGACTTCAGAGTAACTTTCACCTTTATTGTTGCTGACTCTGC
TGAAGGCTCCAATGTCACCTCACATGACATTTTATGAGGGCACATAGTGCCATCCAGTGG
TGTGTCAGAGTAAAAGCAACCTGGCCTCTTTTCTGCCACAGCCCCTGTGTATCTACTCCG
CCATCTCTCTCTTATATCTCTTTAAATGAAAAGCAGAATCTTGTGTCGCACACGTACAGC
TCACAGCTTTTATGACTCAGAACGTAGAAATGAACGGCATCAAAAGAGTACACTTTCATT
GTACATCAAACCTCCATTATTTTCTGACAAACCCTCCCCTCTGCCTCAGTAAAGTGCCTT
CCCTTGCCTTTGCTACCCTGTGTTGCCGTGGAAACCGATGGTGTTACTATAGCGACAGTA
GGCCCTCGGAAAAAGGGTGGTAAATGATAGGGTTGGCAGGGTTCAGCCGTGCCGCatgtc
aagtgattaatttccccagaagttggca
>NODE_554_length_362_cov_1.334254
CAGGCACAAACATCTTTGTGTGGTTATGTCTTCGATTTCTCAACTAATGAAACTCAACAG
CAATTAACTTTGATGCTGCTTTTGAAATGCATCTCATATTTAATTAGAAGAAAAGGGAGA
CAGCGAAGGCTCATGCACACCTACAATTTCTTGAAGACAGGCGCGTAGGAGGCAATATCC
ACAGGTAAAAGAAGGAAGAACTAATGCACACTGTCATTTTTAGTAACACAGTGAAGGTCT
ATGAAACTAAACGCTGTATTTCCAAAAAAATGTATTGCAGGGACAGTGTGTGATGGTTCT
CTCTTCTTTCAAACATACAGCATGTGCAAATGTTTTAGGCAGATGTGAAAAAGTGCTTTC
AAAAATGGAAGTGTTAATAATTCGTTTTCATCAGTTAGCAAAATGCAGTGAATAAACGGA
AGAGGAATCTAAATCAAATCAGGATTTGGTGTGACCACCAACGGCGAGTAACACCAAATA
ATAATGTGATTtagatttttcttttg
>NODE_555_length_298_cov_3.567114
ATTAGACCGCTCGCAAACACAGCCAGCCTGTGAATAATGAATAGGGGATGAACACTGCTC
TAAACAATAGAGGCCCCAGTGGCCGTGCTGCAGCTGTTCGGATGGCTCCCAGCATGCACT
TCACTCCTGGGCAGTCCGTGCCTTTATACCTTCTAATACAGTAGCACACAGAGGCCACAC
CTGCTGTCCCTGTGGCTGCCCCGGGCCCTCCAACACCAACGCCACACAGCCAATAAAAGA
AATATGAGCAGGATGTAGCGGGAGGGCAAACACACACATCCACGTACACACAGCGCTCCC
ACTCTCTCTGTGAAGAATGAGGATATACGAGCACACAAAATCCAACTCTATTTGTCTCTA
CTACCCCCCTCCCTCCATCTCCATCCTTTCCCTCCGCACTCTCTCTACATCTCCCCACGG
CAGAACTGACTAAAAGTAATTa
>NODE_556_length_300_cov_1.070000
CATTATAATGACAAGACAAGGTAGTGGAGAGCAACCTGCTACAGAGATGAGTTAATTTCT
GTAGTCACTAATGCTAATTAGATCAGAATTAGCATAATTTCCGCCAGCAACTCTTTTCCT
TTCGAATTTGTTTGATCGGTACGGTAAAAAGTCACATTTTGCACACATGAGTAAATCTTT
CTTTTTCTTTTTCTTTTTTTAAATGTCGTCTCAGACAGCGTTAACTGATAACTGTAGGTG
TGACATCCGTCATCTCAGGAGCAAAAGATTTGCATTATGGGACATACCAAATTATATACC
GAAAGTACAGGCCATAAACACTGCCCCGTTTGCTCTATGGTGGGAATTATTTAGTGTGTT
ATGCTGTGTATTGTGGATTGGCATCAatcaatcaataaaattatatcaacacgtaaaacc
aatttatacagtgtatagtataag
>NODE_557_length_426_cov_6.863850
GGGAGTGAGAGGGATGAGTGGGTACTGGGAGGAGGAGAGGATGGGAGAGGAAGGGAGAGA
GAGAGAGAGAGAGAGAGAGAGGGAGAGAGAGGGAGACAGGGGCTGAGTCTGTCCTATAAC
TCCTGGGTCTAAGACACATGCAGCTAGAAGATTGGCTCGGGCCTCTCCTAGGGGTCGACA
ATGTGTCATTTCCACCCGGCTAGATTGCCCTCTGCCTATCTGATATTAATGTGCAAATCA
ATATTTCAGGGATTAAATTTCCCTTCTTCATTTTTTATGGTTTCTACCTCAATAAGTCTC
CCGTCTAATAGAGGAGGCTGGATGATTTAGAAGCCTTTGCTGCAGAAAGAGAGAGAAAGA
AATAGAGAGGAGCTTTGCAACAAGGCTATCGCTGCATTTTAATGTTCTTCTTCGTGGATC
CCCCATAGGCCCTTAGTAAGGAGGGCTATATCGCTGCTTTACAGTGTAAAGACAGCCAAT
TTGGCTAAAAAGGCAGAAAGGGAAAATATGAGTCCGGTTGAATACTTAAGACGCTGTGGT
AATCCGAGTAGTAGGTATTAgtgaagggga
>NODE_558_length_326_cov_1.846626
AACAGATAACGACAGTGTTTTGGCAGTATGTGCATTTTCTTGACTTGTTAAGTCTTTTTA
ACCCCCATAGAGAGAGAATGTGTCTCACTCATGTCCTTGTGTTTCTAGGCCACCTGTTTT
ATGTGTTTCTTCTCCAGCTTCTCCAAATGGATCCTCTCCTCTGTCTCCTCTCTGCCCAAG
GAATACCATATGCTCTCCACCCACATTGTGTCTATCTCATCAAGAAGCATCTGCCAAGAC
ACCAAGCCACTGTGATCTATCAAGGACCTGCCCTCCTCTCACTCCGCATCTCACTCCATC
TTTACCTGACACACACTCGCTCTTTGTCTTCCTCCCATCCCGCGCTCCACGCCTCGTCCT
CTTTTTGACCTCTCGCTGACCATCAcacatgcacactgtctcttttctggcgccgtcatc
actttctcgctccttctgtttcctctcttgtcgcacaaactctcttttca
>NODE_559_length_327_cov_1.853211
AGGAAGATCATGTTTCTTAGCAGATTTATGCTTACTTGTTCATGATTTGAAATAATTTAC
ATGTCATAAATTCCAGGCCAAAAATATATATATAAAAAAATATATGCATTGTAGGTAAAG
CTAACAACATCTTAAATCAATACGTGAATGCAAAAATAATAATCTGTGCAGTCAATCAGA
CAATAATTCAAAAAATTAGTGAACAGAACAGAGAAAGCTGAAAGGACTAAAATAATGTTC
AAATGTATAATGCACAAACACATAGTATTAGAAGGCAGGAAATAAGACTAACCTGTCTGA
TGGTCCTGGCCACCAGGCTCTCCAAAACTGGTCCTCGATCTTCATGTAAAAGGTGAACTT
CATCCAAGATCAAAAGACGCACAATCTgggacaaagccacatctccaacgctctttctgg
tcacaacatcccacttctctggagttgtcaccaacatctgaaaataagcat
>NODE_560_length_347_cov_1.440922
CACTAAGTCAATACCATGTTGTTTGCAGTAGTTGCCAACAGAACTGCGATCAAACCACCT
TGTATGTATTGCATAAAATATACTACGTAAAAAAGATGTCAAACTGCACTGACATTTGTG
TCTTCCCAGCAGCACTGTGTCTCTGAAACAAAGCAGGCGCTGTGAACGTGGGACAACAAC
AGGAGCCGTCCAGAGAAAGAAAACAAAGACAAATATTCAAAACTTTCACCTCATAAGGCT
TTACTGTAATCACACCTTCTGGCAGTGTGTCTACGTACTGGAGCAACAAGAGGAGATACG
AGAAGGAGAGCGAGGCTGCATAAACACAGCTGTTTATGGACAAGTTAATTGAGGAGACAC
TGATTGAAGGCCTTCTATCTGAAACCTGAAAACACCTCTCCCATCATTCCGGAAATTACC
GGCAGCGCAAACTTTGCACAGAGAGCCCCCTTCAACTGAGACGTTTAAAGGCCAActgca
gagaatgtgtg
>NODE_561_length_295_cov_5.230508
CTTTAATAGATCAGAGCAAACTTAAACATAAATTCTTTATTCACGGTGCACTACCTTAAC
AAAGAAATTGCATGTATGGATCTTTATTTCAAGGTGAAAGAGAAGTCAAACACTCTTGCA
ATTTATTGATCAAATCGTAACTATATTGACTGGGGAGTTTTTTATATAAAAAAGCAACAA
CAAAGTACATAAATAAAGTCATTACCAGAGCTTAGAACAGAGGCACCCGATTTTCTCTTT
TATCCTGCAACAACAAAAAGAAGAAGAAGACAGAGGAGGAAGAAATAACAAAAAAAAAGA
GAGAGAGAAAGAATTGCACAGAGGCTTTTCTTTTCTTTAAAATGCTGCATTAGGTCTTTT
CCTGCAGTCAGTTTTCATAGTTCAAAGCTGGCAGTTCAATAAATAGCTGGAACTGGCACA
TCTCTGTTCTTGCAAAAAG
>NODE_562_length_334_cov_1.023952
CGGAACACAAACTACGGGAGAGAGAAGACACAAAGTTAGTGACATGCAATGTTGGTGTAT
ATAAAGTTATGCAAAGTGAAAGAGAGGTGCTCAGTGGGACATGGGAAGTCCCCCAGCAGT
CTGTGCCAATAGCAGCAGCATAACTAAAGGATGGTTCAAGATTACCTGAGCACCTTTAAC
TATTAGCTTCATCAAAAGGGAACGTTTAAAGTTGAATCTTAAAAGTAGAGAGAGTCCCTG
CCTCCTTAACCCAAACGGAGGGCTGATTCCTTAGGAGGATGACGCTAACAAATAATTACA
GAAAAACAAAGTAGATGACAGGATGATCACCCGAGACAGTAGGAGTCAGGTCCATGTGCT
CTGTTTAATTTAGTCTTTTTTACTTATTGTTTGGTAGCTTTAGGAACTCTAACTGTTTCA
TTATGTTTAGGgaaatgtgctgcccttacaggatgttacagttgggacagcaatatgg
>NODE_563_length_293_cov_1.054608
TGATGGCTGTAAGAATATGGCATGCAGATATAACACACACAAACACACACCTGGGCTGAA
GCTGTGTTCAGTCACGCTCTCCTCCTCAGTGTGCGTAACAAAGACTTTCACGGGTGTTCC
TTTTCTCTTCCTTCCACAGCCGCGTCTGCAAAAAATACACACATGCACAGACACACAAAT
ACACATAATTATCATTTAATCAATCTGCCTACTGGCCAAACTTCACATCAATCAGGTCAG
AGAGTGATCAATAAGCTGATGGCCACGTAATGGTTTAATACAAACTGCGTTTAGCCATCC
catataagcaaacaaaacacagagtgttctttactatgtttgacttgaacatgagtaaaa
tgtagctgagttttggatttcacacaatctgcaccgactgacctggaggaaatcagttca
gtccaagcacaacaaaa
>NODE_564_length_294_cov_1.010204
AAATGAAACTAATTAGAACAAATTTGAGCATTTTTGTTGAGCACACATTTGCATATTTAA
ACATAACACTTCAGAAAATGCAGTATTTTACTTTAAAGTACATTTTAAACTGCTGATGAA
TGATTCCCACCAAAAGGAAAGTTGTATATCTCACTCAAAATCATAGATATGTGGGAAAGA
AAAAAAGTAACTGGACATATTTTAAGTTTTAAGTTTAGGTGTGAAAAAAAATGTACTCCG
TTTTTTAAAATAATACCTTCATAAAAGAGTTAAGTTTGCTTGACTTTTGCCTTGGAGCCA
acaaacgaacaaagactatagaagtatatgttgttccttttgtcaaagttatctggaaac
aagcaactaaataaaatgtttaaattattacaggttgcgttcagtttcattgttggtcag
agaataaccacctttcag
>NODE_565_length_653_cov_9.232772
CAGCTGGCTGCCTTATTGTCTGGGTGAGACTGATGGGCTTGTGTGTGAGTGGTTCGTGTG
TGTGCTTTCCCATTTTCTTCAGTTTGTCTTCCCCTATTAGTCTGCATGCACATTTCTACA
ACTGTTTGTTTGCTTATACAAGAGGAGACACATTTCTCTCTTATAAATCTAACCACTATA
TACGCACAATGCAATATGTACATATGTGTGTACATATTGTGAGTGTGTGCTGTCCATCAA
GCCACACACATAGCCGTACCAAACCATTGGCTTGGTTGCTGATGATGACATATGAGTTCC
TGGCCTTGGTAATGGCTGTTAAATCTCATAATTACACGCTTCTTTATTGCAATGCATAAT
GACCCCACAGCACTATTGGACAATTAATTAAGATTTTCAGCCCAGGCTTTTTCAGGCCCA
GATGAGGAGGTGGAATGAGGTCTAATGTTCTTGTCTTCGAGCTAGGACATTAAAGCATGG
TGCTGTAGGAAAGAAGGTTGTCTCTCTGTGTGCATTCATTTTCATCTTTGTCTTTCTTTC
TGTCTGTTTATGTCTCTTTCTCTCACTCTCTCTGTTCTCTCTGTTCTCTTTGCTCCAATT
GTTTAGCCTTTCCTCTCGATGCTTGTCCTCGATGATGATATTGGAGACCATATCTCTAAT
CTGTGAATGGTAAATTAATCCCTGTGGAGTTTTTGTGGTCCTCTCTCTATGGAAAGCTAC
GGGGGATTAGGAAGATAGAATCAACACAGCCtcttaatctcatatacagacaccaggtct
ggacagggaccattggg
>NODE_566_length_436_cov_2.681193
ACACCCCCTGTACAAAAAGGCCTCCGCTACGGAATAATTCTTTTTATTACCTCCGAAGTA
TTTTTCTTTTTAGGATTCTTCTGAGCCTTCTACCGCTCAAGTCTTGCCCCAACCCCTGAA
TTAGGAGGCTGCTGACCCCCTACAGGCATCACCACCCTGGACCCCTTCGAAGTACCCCTA
CTTAACACAGCAGTCCTACTTGCCTCTGGAGTTACAGTAACCTGAGCCCACCACAGCATC
ATAGAAGGCCACCGAAAACAGGCCATTCAATCCCTCACCTTAACCATCTTACTTGGCTTC
TATTTCACCTTCCTTCAAGCCATAGAATACTATGAAGCCCCCTTCACAATTGCAGATGGG
GTCTACGGTTCCACCTTCTTTGTGGCCACAGGCTTCCACGGCCTACATGTAATTATTGGA
TCTACATTCCTTGCCGTCTGCCTACTACGACAAATCCAATACCACTTTACATCTGAACAT
CACTTCGGCTTTGAAGCCGCCGCTTGATACTGACACTTCGTAGACGTAGTATGACTCTTC
CTCTACATCTCTATCTACTGATGAGGCTCATAATCTTTCT
>NODE_567_length_297_cov_1.057239
TAATTAAGGCTTATAAAGCCTCTTCAAAACTTGTTCTCAAACTCACAATTGCTCAACTAT
CCAGCTGAAAATAACAGACAGCCATTTCTTAGCTCAGGGTAGAGATATAAAGTTTTTACG
TGAAAGCAATAACTTTAAGAACATTTTTGTTGATTGACAACAGAAGATATTAAACCAGAT
TCAAGCAAATTAATCAGCAACTCTCAAAGTTGTGGACAAGAAAACAAACATACATGGACA
GATTTGTTCTTAGAAAACAGTTGTACTATTCCTTTACAGTTTTGTTGTTAGTAGACCATC
catccatttggaacttcccactgtgttagggctgcatagatagaaaatatgtgccaaaaa
caacacttcctcaattggccacttgaggctggcttaaaaaggatgtcagtctgcataaac
tcccatattaaaatttccaac
>NODE_568_length_454_cov_1.321586
TCCCTGCAAGATTCATGTAAAATAACAGCAGTTACTAAACTAGAACAGCAAACAGCAATG
AAACACAGTCAGATAAAAACTCTATGTTTTTTTAGCCAAAAGAAAAGGCTGCTCACACAC
CTAAAGTTACAGATTCATAAACACCTTGCAGGTTTAAATGTTGCATCAACCAAATTTGAA
GTGCGTACTGTCTCTCCTTTTTGTTTGCTGGCATTTTTGCACCTATTTTGTGCACACCAT
TCACATTTTTTTCCCCAAAGCTCTTATGTTTACCATTGTTGCAAGGAGCTACAAGCTTAT
ATGTGATTTGGAAACTAACTTCGAGCAACTTTTCTGTAAGTAATGGACAAGAGTCTTGAA
GTGAGTGACATGTTAACAGGTATGATGCCCGTTCTGCTAATAACAGGTCAAAATAAATGA
TCAATTAAATCAATATCATGGTTTGGTTTGAACCACAGCTTTTGAGTCACAGGTCAGATC
ATTTATTTATCAGCTGAGTTAAAAATGTGAAGGGAAAAAAAGACACAAAATATTTATATT
GTCTCTATTTATCAACAAAATTTACGTGATTTAACACATcataagacatttttctcag
>NODE_571_length_331_cov_1.782477
AATGTTTCCTTGCAGTCTTTTTTGCATTGTTGCCTTAATCCTGTGGTTCTTCCACCTGTC
ACACATTTTCTCGACATCACCTGCCAGCTTCTTAACCCCTCCTCATTACTTCACCTTGCC
ACCTGTCAACCCTTGTCTTTCCTCTTTTCCTCTTTCTGTGGCTCCTTTTAGTCTAGCGAA
CAACCCATGGTCTTCAAAAGCATGTCAATCTCTCGTCCATGTGGACGATTGAGGCAGTCA
GTAAACAACAGGGGTTACCAGGTTCATCCTTATTCTGTCCTATTTTCCACCGTCGACCAT
TTATTAATGTGTGTTTGCCTCCTACGTTAAAGTCTTACCCAGCCATTTACCACACTGAAC
AGTTTAACTATTTAGTCTACAACAGGATTTATTCCTGCAAACGTTTGCAGCTTTGTAGTG
TTAACAAGCTAATCAGCCTTTGttgttttgaattatgtttattattattatttta
>NODE_572_length_296_cov_1.057432
AGGTGAAGCTACTTCAACTTTAAGTTTAATCAGGAAGTTGTTTTAAAGATACGACATCTC
AAGTTGCACAAAAAACCAACACAGACAAACAAATCAGACTAAGATGATGAAAAGATGTTT
AACTAACACAGCGACTTACAGTCATTCTAAAAGAAACGGGTAAGAGTGCAGCAACAAAAC
ACATCTGCTGTAGAAACACCGACATGAACGCTGCTTGAACTCAGCATGTCAAAGTTGTAA
CATTCAGTTCTGCAAACACGATGATAAAAGTTGGTTTGATTAAACATTGTTTAAAGACAG
ccgagttactcattcagagttagtttgccttatttgaaatgctcaaacaacccatgttaa
gctgagctcacttcctgcttgaagatctgattggacgtcattaacagcagcggaactctt
cgtcatggtgcccgctgcta
>NODE_573_length_296_cov_1.060811
TAAGTGATAAAGCTAAATGTTTGGTAAAATGTCAGTCTATTAAACTGTTGCTTTAGAGTT
AGCTACTGTGAAGCATTTGTCCCAGTGTGGGAGAAAAACACATTTTAGATTCGTCTTCCC
AGCTTCTAGTTGATCTTTTGGTAACATTAAGGAGATAGTGTCCAACTGTCAAAATCACAA
AATCTAGTTTTATTGTAGCCGCCACGTTTGCAAAATAATACTTTTCAGAGCTACTAGAAT
CGTAAAACAAAAAAAGCCTTTCATTGTGTCCAGATGAGTGCAGCTGGATCTACAACTGGA
atgtgaataagatgagaaaaagatatctcagggatgttacaaagcaacaagagtttcaca
cggatatttgcacaaaggcaaaggtgtgggagctctttactggtgacgttgaaggcaact
caaacaagcaggaagatgaa
>NODE_574_length_306_cov_1.009804
TAATAAACTAGGGACAGAGTCTGAGAGATATTATCGAGGTGCACTCTGGTAAGTGGGAGA
TTCATTGTTTTTAAAAACCTAACTCATAATGGAGATACAATAGTGAGCTGCTGGAGTGTC
ACTTTCAATTCTTAAAGACCCCTGCCGGTGACAATCAAGTTTTTACCCTGTTAACGTGAC
CATATGGTGTTTTTTTATACGCTGGAAGACACATTATATGTGAAATAAGCAGTCAGTTTC
CAGTTCCAACACATATGGCTCAGTTACTCCAGTATTACAACTTGCCTTTATGTAGCACAG
agcagttttaaagtgagtagggtctgactactgttgcaaggacttcacagatctgcacaa
tctaagggaaacaacggcacagggtgaaatctaagtcattttaagctaagagcaattggt
gtatctgtttaaagcatgccacaaaaaaca
>NODE_576_length_328_cov_2.609756
AGCAGTTTTCATGCCGCAGTTGAGCCTTTCTACCAGCAGAGAGCAGTGTTATACTAAGCC
TGATGTAGGGACGTACTGGTATTAATTTAAATCATTTAAATCTCATCATATTTAATGTTT
ACTTAATACAAAATATGTCACAATTCTTCAAGAATGCTCTTAGCATCAGTCTGACCAGTC
CAACAGGTTTAAGGTACATGTGTCTTCAGTGATCCAGTTTGGAGCTGATACAATAATGAA
GAGTAAAATATATACAACAAAGTGCAGAGATGTGCTTTGCAAGTGTCTCAGCAAAGAGCT
TAAATACCAGAAGTCTAGTATATTTTTAAAGGATTACCCTGCTGAAAATGCGGTTGAGCT
AGTTCTGTTTAGGAAGCAACCATGCTGTACTGAACCAAGATATTAGATTTTTATGAAACA
CAATTTATCCTGGACAGCTCAAAATGAAGCTGAACTTCTGTAGTGAAACAAc
>NODE_577_length_145_cov_1.400000
TCTGTTTACCAGCCCTGAATGCTTACCTTTTTATCTCCTTGCCATAGGTGCAGTGTCCTG
AGACAGCTGGGCTGTAAAGATGGAAAGAACTGGAATAGCAAGTATGTAATTAGCTGATAT
ATGTGACACAAGATTAATAACACATTCTTATCTCTTCCCCCAACCAGATGCATTAGAATT
CATTGTTTTAGCCCAGGCAGACAGAGTGCTATTTGCCTTTTCAGTTTGAAGCTCCATATC
TTTGTATCCAAGTTATtaatagactcatacctggataaaccctggaaat
>NODE_578_length_299_cov_2.558528
GGCTAGGGGGGGGAGGAAAGAGGAGAGGAAAGGTGAGGAGAGGGAAGGAATGTAGGAGAA
GAGAAATGAGATGAAGTAGAAGAGGACAAAGAGGTGGGAAGAACACAGGGAAGAAACAAG
GAAAGAAAAAATGAGAGACAGAAACAAGACAGCAAGAAAAGAAAGAAAGAAAAGATGAAA
ACAAGACTAAAGAAGTTCAAGAGGAGCGAAATTAAGTAAAAAGTAAGTAGAAAGTAAACA
GGCATGAATATGATACAAAAGAGGAGAAACAGAAAGGAGATGCAATGGAAGAAAAACAAG
GAAAGAAAAGGTGAAAGAAGGAGACAAAAGCAAAATCAGCAAGAATGAAGATGAGGAGGG
GAGACGAGGAGGGGAGACGAACAAGAAgaatagtcgagacaaaaggagacgaagcgaagt
gagacgacacaagaggaggcagg
>NODE_579_length_297_cov_1.050505
TCCCAGCATCAGCCCGTTTGGCTGTCAGAGTGATAGACAGACAGAGATAGGGGACTTAAT
CGATCCCCCTCACGTGGGCCAGGGGAGCAGCTAGTGGGACGGTTTGCACTTTAAAAGGAC
AGAAATATGCAAGGCGCCACGATAAAAATCCGATAGTGAGCTCATTATAAGCACATCCAC
ATAGTCAGGGGTTTTTATAACTGGATCAGCAGAATAAGGCCTGATATAAGACCATAAAAT
ATGATACGACTCTAAAGCAGCCGAAAGACTGACCATCTAAAAGCTCACGAGTGGAGAAGT
gggtaccctactctacaggagcatcctctcatctccagcactgaccaaaatggtctctgg
tttttaaaacaccatacatcaggttagactccaaagagttctgaaaaggtataatcatga
caaagtaaaaatgctcaaata
>NODE_583_length_327_cov_1.504587
CATTGGTTTGTGGACTACCATTTTGAATCGGATGTAATGAAGGAAGGGTGGACCTGATGG
AGACCTCAAGGACACTAAACACACCTATACAGTAGTGACTCATCAATCATAAGGAAGCAG
GTAGCACACCCTGCTTTATGGTCTATTTTATTTAAATGAACCATAATTTAGAAAATCAAC
ACCATGCTCTATTGAAGGAAAGTTGAAACTTGTGACTGAGACCATAAACTCATTAGGAAA
ATGTTTACTGAGGCAACTTACCAGGTGAGAAGTAGGTTCATTTTCTCATTAACCTCTATA
CAATCAAACTTCTTTTGCAACCAGATGAGTTAAACCCTTCCCGCCATTAAAAAGGATGCA
GGTGTTTGTTCCTTCAGCATTGCCTTCACTATTCAGAcctggagggcatgcccacctttt
ctacagtctatggatattttgctgattttcatgaattatggttaaaacttg
>NODE_584_length_304_cov_1.309211
CTAAAGATATGAAAGACAAGAAAACTGTTGGCTAGCTACATTAGGAACTGCGATGTATTT
CAACGTTTGCCTGTGAAGTTCCTTTTTTAACATTTGTTGGTGCCAAAGTTACTTTCAAAG
GGATGGAATAACCTTGTATGAAGACAAAAGACATTAAAATCTATGAGCAGGCATCTGTGC
AAACTGCACAAAGAGAAGGCAGATGTCAAAAAGACAGCCCCTTTAAAATTGAATACCTCT
GCCCCTGTGTGTGCATGTGCCCTTGGATAAGTCTTAAGGAAAAAAGAACCCTCATATGAA
CAAGCACCCGTGAGCATAACACATAGCcacacaggtacgttagcaatcatacacaaaata
agcaagtcaacatctttgtgttaattagagaaaagatagcaaaagaaatgaacgggataa
aaggctgcaagaaagacttcaaacgtag
>NODE_585_length_321_cov_2.856698
CATACACCTCTATGAACAATGGAAAATTGAAGCACGTAAGGCAAGAGAGCAACTTAAGCA
AGACTTAACTGAAAGCCAACTTGCATCTCTTATAGACATTTTAGAAAAGAGCAAAGAAGA
TGTCACCAAAATTTATGTTGAAATAAGAGATCATGTCACTCCATCCAATGACACACGTCG
TCGTATTGATGCATGTGATGCAGTGACAAAAGACATTGTTAGAGTTGCCTTTGAAAGGAT
ATCAGGCGTAGATGGAGATTTTGAAAGTGAAACAGTTAAACAACGTCTTCATGAGCTGGT
AAAGAATGACTATGCTCGCTCCATCTTTGGCTCCACAGTTAAAACTTCAAGCCAAAACTC
TGTAAGTACCATGGTAGAAGCGAAAAGGGCAGAGGCTGCAGCGGAGTTAGCAGCAAAGGA
AGCAGAGTATGATATGATGTTGCAGGaggaaagacaaagagaaag
>NODE_586_length_294_cov_1.010204
TAGCTGAATCCTGTTGTAGTTTTTAGTTGCAAAGCACATTGCGCAACAGTTTTGTATCTC
ACTCACGATTACCAGGCTGGTGGTTTTCCACAAGCGCAGGTGTTGCTTTTCAGGTGGCAT
TCATCATTCAGCAAAATGCAGGTGTCTCGCTAATTGCATATTCTGTTATTTAAAAGGAGA
GACGTGCTGCTGTTCAGTTGGCGAGATTTGCAGCTGCGGTGCCTTTTAAACACCCTAGCG
CCTCAGTCAGTCAGTGAACCCCCTTTTTTGACAACTTTTGAATGGATTGCCATTAAATTT
tgcaaaaacatttatgatcctgcatttaggcgacaacattttccctttctttgggtgaac
ctgaatgtgcgcatgtgattggtgcagctacttgagatcacaagttagagaaaggcagtg
attacgtaaagacaaata
>NODE_587_length_304_cov_1.026316
AATATCCACCCTTTGGCTCCACTTATTTGTCTGTCTCTCGCTTCTGCTCTGTTCATGCCG
CTTGCTTCAATCTAGGTCACCAAACTCCGGGTAAAGCAATGACGTGCTCATGCATCTGTC
ACTGGATATTAGTCGTGTCATTGCTATTAGGCAGGCATACTGCCTGAGGACAATTGTAAC
TCCTTGTATTGTGTAGGGAGAGCTTAATTTCTCAACTTTCCCTTCAGAACATTGAATTAG
ATGACTTTTTGGCCTAATAATACCAATGAATGTGCACTGGTTAAATACTTTTCTTGTGAA
ctctgaacttatgagtcatttcaaggttatggatgatgccatcaagggttgtttcaaatg
tctctttcagtttttcactacacttgtgcagctccatgttggttcatggaacacgagtat
aatccgtttgaaatgtcatttctttgag
>NODE_588_length_381_cov_1.543307
CTGACAGCATGGGATTGGAGCCAATAAGCCTTGAAAGAAGGGACTCTATGACATTCATAT
GTAAGAATTGGAATATAACAAGGTGCTATCAATAATCATAACTCTGAATTATTCGTTTTC
TGCTGTTTAGGTGAGCAATCAATCTGATTACTGGAGTGTTTCATGTTAATGGCAAGTAGG
AAGGCTGTCACAGACACAGAGTAAAGAAGGAATAGGAAGGATTGGTTCAGCATGGGCTCA
TTTCTCGCCTTACATTTTCACAGTATGGGGAATTATCAATGAGACCATATATAGAGACGC
ATTATCTCATATATGTGCAGCACAGTGGGCCCATCTGAATCTTTTTTAGTTTTGAGAAGA
GCACTTACGAATGCGAAAAGTGGGACTGTGAGGAATTTTTAGTTTTATAATAGATGTGTG
TGACTTCACGTGCTCTTGCAGTGTGTGTTTGCTGTGCTTTGATGTATGCATGCACCCATA
ACCAATTAGCTATGGTCTTCCTCCTTTTTGAATTtttttcttagg
>NODE_589_length_304_cov_1.026316
TAATAATTAATTTCCTTTGCCTGAATGCTCTTATGTCAGTCTAGGCAAAGGAATAGCAGT
AATTCCACCTGGAGACATTCAACTTTTTTTCTTTTTCTTTATTGAATGAGCGTACTGCGT
ACTCACATCAACTGTGATAGGATGACTGATTATGTCAAAAAATTGTTCTGGGAATAGCAG
TCAGGTTTTAGATAATTCTGCCTCAGTCTTGAATACAGAACCACAGAGAGTGACAAGAGA
TGCAGCAATTTACTGCAACTGTGAAAATGTGAAACTTTTCAATGCTACACAATTATGCAC
actgcttttaaaacatgaagatgctgaaaatgtcattgacttaacaacaaaaatggctta
cagcattcatttggaatatgattgccatgttaacatgctcgaaaaagggacattacaaca
tttaggacatatcagagtcatatcaatt
>NODE_590_length_478_cov_3.872385
GAGGAAGGTCACCGCAGCCAGCCTACAGGTCAAGGTGAAATAGAAACACATGATCACAAA
TATACACAAATGCATTTTCTTTGTGAAAAGATGATTACAACTTGTGGAGTGACGCAATCT
GAGGCCATAAGACTGAAGAGCCAATTCCCTCTTCCAGGGCTGGACGTATCCGGACCCCCA
GTCAGAGCGGGAGGACCTGGTGTATTACGAGCACAAGCCCCTCACCAAATCGACGCCGGC
GTCAGCCAACGCGGGAGACAAGGACTCCAAGGAGCATCCAGAGGAGCGGGGGGAGAAGGG
CGGGGTGATGCGTCACCCGGACAACCCGCTGGACATTGCAGTGACACGTCTGGCCGATCT
GGAGCGCAACATCGAGAGAAGGTACCTGAGGAGCCCCTTAGGTACCACCATTCAGATCAG
GCTGGATAATGTGGGTACGGTCACTGTCCCTGCCCCCGCCCCATCCACTAGTGCTGACAG
GGAAGGGTAGGTCATTTCTCCAACCAAAGCTCCCCACTCTCCCACTAAGACCCTTTTTCT
CTCTCTGTGTGTGCTTTATGTTTCCCATATTACTCAAACAGTGGGGGTCTTTGCTGCTTt
cacagcagactattgtggtggc
>NODE_591_length_302_cov_1.168874
CCACCAGCTTGGAGTCCTTGTTGAACATTCCCTGCCACAGCTTGTCCACGACCCGCTGGG
TGAAGTAGAAGACGTTGTTGACCAGAATCTGATAGCTGCCGCCGCTGCTGAGCGGCAGAG
ACGCATCTTCACCTGGAGGGAGACAGCAACGACAGAGGATAAACTAATACAGTTTATCCT
GAACGTACAGAATCACACGAATGAACAGAACTGTGATAAAAACTACCCTGTCTGGATGGA
CTACTACGCCTTCATTAACACAAATAACCAAGTAGATGGAAGAAAACGGTGTACCGGAAT
GGAGTATGTGCTTTATTTGTCTTTTTTATGGCGTTATAGATGATGGACAGAGGCTGAAAT
ATGGGTTGCTGAGTTGAAAAGACATTAAAAGTGTATTTTGTgctaatctttaggcacaca
tgtctcactttctaatccacatataa
>NODE_592_length_297_cov_1.053872
ATTATAGCACATACAGCTGCTCATCACACAAATCAAATAAAACTAAAATTTAAATTTCAG
CACATTGAAAGATCCGTAAGAGCCATAACTTTGAGTGTTGTCAGGATTTTGACTGTATTG
TGTCTTTGCTGGCCTCTTACATGGTTAAACCACTGTAAAAGACTGTAGTGCCTGACCAAT
TTACACAAATTACTGCAAACTATGGAACCATTTAGGCAATAATCACCCATTTTATCATTT
AAAATGTCATGTCAAGTTTCTGCTTCGTTAACATGTCCAAATTATGTCCAATGATTCTTT
ctgtccttatgtttcctgcctccgataaatgattttattttggtgatttttaaaaacata
acatgtcttctaaacctgtcaaaaacttcgtgggttcagagactaaatgtattcaaagcc
aacattgctctctccctatat
>NODE_595_length_326_cov_1.162577
AGTAATGCATTTAAAAAGAAATTTGAGAATCAGTTTAAAAGTAAAGATCGCTAATTGGAA
ATATACTGAATATCAGATCCAATAGCTGTTTGACCCCTGATTTAATTTCATGTGTTGACT
CACCTCAGAGCATATAAATATCATGGTTTTGCTCCCAGTAATAAGTTGATTCAGGTAGTA
CAAGTTGTTCGAGGGGCATTTGTCAAAATATCATTTGCCCTAAGTTAACAGCAGTTGGAG
CTGGGTTTTGCTCTCATTCATTCTGCTCCAGACTGCAGTCATTTTTCTGTTTAATTATTT
CCTTTTTTGTTGCGCACcacatttgacagtgatggataacaggttaaaaatggacatttt
ctcctcagttagtgtatgttggattgactcaagcatgcatggtgttcttccctcagaccg
aaggacgttggaaagattgtgttcccctctgcttttcccattccaatatg
>NODE_597_length_317_cov_1.280757
ATGTACGTCTTGAAAAGAATACGCCTGAACAGAAAGCGAATTGTAATTTAATTTCCATAT
AAAAAAACAGAGTTCAGTTTAAATCCATATTGCTTTTCCTGTCTCTATTGTTTTATATAT
TTTACATGAAACTATTCATTTTAGTGAATAAATGATAGGTATATGTAAATTTAATACAGC
AGACATATGTTATTTATATTGAACTCTGTTTTTTTATATGGAAATTAAATTACAATTCGC
TTTCTGTTCAGGCGTATTCTTTTCAAGACGTACATTCCTACATGATTAGATTGCCATCTA
AACACAGTAGGGAATCTGTGTGGTGGTTTTCAAAGGATGATGAAGGAGGAGGTGCTGACT
GGTGAAAGGTTGTGAAGCATTCATATACACCGTGGAAAATGAGTTTGATTTATAAATAAC
TTCTTAAAAGCAACACAAAGGCCTGGAATCAATCATTTTCg
>NODE_598_length_292_cov_1.037671
AATCCAGTGGCGTTTCCCGGAAAATTAGTCCAGCATCTTTTACACAGAAATCACTCCACA
GGCTGCAACAGGTCAATAAGGAAGCTGGGAATGGCCACCACTTTTAAGTTACATTTCAAT
TTTACATCTAAAACTCTCAATTTCCAATGAAATTTGGCCCAGATATGGTCACTTTATGTA
GGATCTAAAGATTTCAGATTGGTGTCTCTCAGTGATTGACACGACTTTGACAGTTTTTCT
ATCAAAATAATTTAAAGTAGGACTGAACACATAAAAGTTCCACAAGTAGCAGCTTTACCc
agactgtctaaatgtctttgatctcatcatatataaatacagttccctttgtaattgact
ttgcaggaggaaagagctatggtccaaagaatacagcacatatcacgatttgtgtattta
caattaaatcatgagt
>NODE_600_length_297_cov_2.602694
GGTTTGTCTCGTGAAAGCGTATTAAGTTCGATCGCTCGTGATGAGGTCATGTGCCGGCTC
CATTACGTTAATGGTTTGGACGTGGCGGCTGCTTCACTGGTCCAACTGGCCGGGTTTCAA
ACGACGTGGGGTATCGCTTTAAATGTAAAAGGTGTAATCCCAGCGGGGAGCAAAATGATG
ACAGTGTGGCGGCTGTTGGTGTTAGTGGGGTTAATGGATTTCAACACTGGAGGTCACGTC
ACACACAGGGAGAGGGACGAGGCGACACCATATGGGGCGCGGTGGCGGAAACACACAGGC
ACTCAGTCAAAAGGCTCATGGACTTAACATGTGCCGACACCTCACCACAGAATGACTGGA
TGCTAATCTGACTGGAACAAATACCAGCATGGATCCGTGAACTGCAACACACTTTAAACA
GACAGAAAATACGAacacgtg
>NODE_607_length_290_cov_1.068966
AAACAGTAAAATACTGTAAAAACTGAAAATAACAGCAAATACCTAAAATAATCATATTTA
ACAGATTTAAATATCATAAAAAAGTGTCATTTTACAGTCAGTTGTAAAAAACAAACAAAC
AACAAATTACCATTTATAAAAAAAGAAATAAAAATTTGATGTTATTTACAGTTTTAGTCT
TTTAGGCTAACATCTAAATTAATTCTTGTTTTCTGTGATTTGACTGAATATCTGCAATTT
AACAAAACAAGAAAATCTGCAAAATAACAGTTTAAAAATGTGCAAAATTTCACACTGATT
tagtaattgttttctaatttaataaaacaggaacaatctaaaaataacattttcacaatt
atttacaatttttcaaacattttacataatttttctttcaaataaatttctgtaaaataa
gattttttttaacc
>NODE_608_length_294_cov_4.207483
GAACAAATACGTAAGCTTGAATTATAGCAACGGCAACTTCTAGAAGCGTGAGCATTAGAA
GGAGTGCAGATGTCAGGATGGCTACTGTGGGTATGAGGGGTAGAAGGACGAAAGCGGCGG
TAGCAATCAGTTGAATTAATAGGTGACCGGCTGTAAGGTTAGCTGTTAGCCGTACTCCCA
GGGCTAGTGGCCGGATAAATAGGCTAATGGTTTCGATAATAATAAGAATCGGGATGAGAA
GAGTTGGAGTTCCTTCTGGCAGTAGATGTGCTAGGGCGTGGTTTGGTTGGTTTCGTATTC
CAATAATAACGGTTGCTAATCAGAGAGGGACTGCAAAGGCTATGTTAAGCGACAGTTGGG
TGGTAGGGGTAAAGGTGTAAGGGAGGAGGCCTAGTATGTTAAGGGTAATAAGGAAAAGTA
TAAGTGATGCGAGCAGAg
>NODE_610_length_145_cov_1.062069
AGGCAAATGTTGTTTCAAGTGACTTTGTGTGATATAATTCAGTCAACCACTATGTGGCAA
AAGAGGCCTTTTCAGGGCATGAAAAGCTGTTTCAGAGCATGAAAACAGCAATACTGCAGT
TTTTTAAAGACAATGTTTCCAACCTGGTTTTGAGTTCACAATGTGGTCAAATGTGATAAA
TATGAAGGCAAATGCTGTTTCAAGTGAACATCTGTCAGGAAATTCTGTGGACACACCATT
TGGTAaaattgaccttttcagcatgccaaacgctgtttcagagcatgat
>NODE_611_length_293_cov_1.017065
AAAAATGTGACAGTGAACATAAAAAGCTCACAAACTGCTTGGGGTTCACAGGGTTCATTC
TCAACCGTTTTTGTTAAGTTGGTGCATATTTAATATACACATTTTACATTTTCTCTCTCA
ATCAAAGCAGCTTCCTAATGAAGGGAAACAAACTTTCAACACAATGAAAAATGGCAACTA
ATTTTTGGTCTTTTTATTCAACTGTAATTGTCTTAATTTTCAAGTAAAACAATGTGGAAT
TACAAGGGATCAAAGGAATGCAACAAATAAAGAGAGACAAATCAAAAAGTAAGACCATCA
ccataaactacccatcccccgccaaatatcacctttgctcaacaagtccgaaagtaaatc
gacaatttacagtcatctggaactgtaccagtaattttattcacatatttcgtccaagta
tttttttattttattac
>NODE_612_length_218_cov_1.444954
TTTAAAAAACTGCAGTATTGCTGTTTTCATGCTCTGAAACAGCTTTTCATGCCCTGAAAA
GGCCTCTTTTGCCACATAGTGGTTGACTGAATTATATCACACAAAATCACTTGAAACACC
ATTTGCCTTCATATTTATCACATCCGACCACATTGTGAACTCAAAACATGTTTGGAAACA
TTGTCTTTAAAAAACTGCAGTATTGCTGTTTTCATGCCCTGAAACAGCTTTTCATGCCCT
GAAAAGGCCTATTTTGCCACACAGTGGTTGACTGAATTATATCACACAAAGTCACTTGAA
ACAACTTTTGCCTTCATATTTATCACATTTGACCACATTGTGAACTCAAAACCTGGTTGG
Aa
>NODE_613_length_419_cov_2.047733
AGTCCTGGTGTTCACATGGTGGGAGACGTTATTAGGGAGCTCATCGCCTTTCTCCTCTGA
GAGAATGGATGTGTGATTATGAAGTCATCAGCTATGAACCAGTGAGGCTACGGAGAAGCA
CCCCTCCTCATGGGTCCTCAGGGTGCCATTGATTGGTGACCATGTGTTTGTGCCTGATAG
ACTGTGAAATGGTGTGTTGCTGCACGGCTGTGTCACACCTGCGTCCCACCAAGGTGATTG
ATTGGTTTGGTCATGTGGAATGTTCCCATCTGGTCTGCAGTAATGCATTTTTTTCCTCAT
TTGTGAATAACAAGCACTGGCAGGAGAATAGTTGGGCTCGGAAAAAGGCAAAGGCCAAGC
GAAAACATTTTCCCCTGTCCACCTCCCCTTTTTCCTTTTTACAGAGTTAGAAAAAATTCA
AATAGACCGAGCCATGGCACCTGATTATCCTGGGAAGGGATAAATACAATCGGGAAACCC
ACATCTCCTTTCTCACACTGAGATGGATTTTAAGGAGAAAATAAactgtttagctagtgc
gaagggcagcggctcctgatttt
>NODE_614_length_315_cov_1.698413
ACCTGTATATATCGTCGACCATACAGAGCAGGAGGAGACTCAATATGTGTACTGTGCAGT
CACTCAGTAGAGTAAATGGGGTTGTGGCAAGTTTTAAATGTCACCAAATGTGAAGCACAG
CTATAATCCTTTCTTAATGGTGATTTTGTCAGACAATATCCCAACCATAAAATAATGATC
TCGTCCGATAGACTGTCTGTCCATCTTCCTGACACATTTTAGCAGTGATTTAGCATTTTT
TCAGTTTGCCAACAAAAAGGATGGCAAAAAAGGTGAGTTTTTATGTTGTTCAGGTGTTTC
ATCATATGCAGAGGTGTTCATAAACACAGAAAAATAACTTGGTTTAAAGTTAGATGACtt
aatgtacttatagtctttgagtaagggcttactctctgcacattggcacacatcccctga
acacagtttggagatcatcttgcttctttgtggggcaga
>NODE_615_length_358_cov_1.751397
TATAATATTTGACGGAACAATGTGACTTTCCTAAATTTCAGCTGTAAGGAGGAATAGATG
AACTACACCTGCCACTGATGAATTAGAAGGTGGCACTTGTGTAGTCAGATTCATATCTAT
CCATATAATAATGAGAGTCTAGACCATTTATTATCTGCTTAACATGGCGACATGAACAGG
GAAGACTAGCAAGGAAGACAACAATCAAAGAAGTCTTGATCCATCGTTTACCTTCTTTTG
ATTTGTGCTCCTCTGGTACTTCTGCAACCAGACATTCAAAGAAGGGATTCTGGCAGAAAC
CGTCCCGCTCCAGTTCTGAAGTAATAAAAGACATTTTTACCCAAATATAGAAACATGTCC
ATTACACATAAAATTAGTATTCATCAGCATTCAAGCAACAACACACACCAAAAAACTAAT
ACTTTAAACAATTATATTTACATTTAAATTCAAGGTTGGATTTATTCCACAGTGACAGGT
AAACTCACATTTCTACaaaaat
>NODE_616_length_307_cov_1.413681
GGAAAAATACTGTAAACACAAATGTGCTGGGAGGCCACTTCACACACCTCCCACACACAG
GACCAGTGAGCTAAAACACACACATCCTGCTCTTCATCATGCAGCCAGTAAAGAGGCTTG
ATTAGAATAAGATGAAGTGATAATAGCAGTTGCAGTTTGTGATCCTTCTGAGTTAAGTTT
GAACACAAAGTCAAATTGAACGTCTCGGAGCTCAAGGTTTCGGCTGCACATGCAAACAAA
ACAGGGTTGCAATCACAGCGAGTTGTGTCCACATAGACGCCTTGATTTTGTGAGCCTCCG
AGTCTGTCCTCACAGTGTGTGTCGGGGATTTACCGCATGTACACACATTCATACAACACA
CACTGCCACCCTGTCCCTGTATtgccctatccaagaataacaatgcataattcatgtcct
gaagtctcgtctgcagacaaaagtcagtgtt
>NODE_617_length_300_cov_1.043333
AAGAGCTAGAATCAGATTATTGGGGAGTTTTTTTTTCTTTAAAAATGACTCAAACCAAAT
AATTGCTAATCAAACTAGTCTGTGATTATTTTTAATTGCTGAAAAGTAATCATTTATTGT
TGCAGCTCTATCCCTGGTGCTCCATTAACATTGAACATTGAAAAATAATATATTTAGACG
CTATGAAATGCTGAGACTGCAATAAATTATTCTTGCTAAAATGCATCCTTTTGAAAGTTT
TATCACTATGTAGTGTAGGTGTATTATGAATCAAATATCTATCTCCTGCCCCCTTGTTTT
ataacatactttgacaggatcagcttcagctggtgggagagatcaagcaaattaaacctg
acgtcagctgagaaaatcacattgtcgatatttagtttcactttaggaatcctcttactt
gcttttctcttttagttgagtaac
>NODE_618_length_320_cov_1.762500
TATTAGCAGATGTGCTCACAGGAACATCAAGCTGCTCTGTCTTGTAGCCTTTGCCTTGAC
TATGCTTGACAATTATCATCTTCTATATCTCCTTAGCTCTTTTCTTGTTTTTGTCTGTGT
TCAATGTGTTGCCCATAATGATGCCTCAACACGTCAATGAGACCTTTTCTCCACCGATAT
AGGCAGAAGATTGATTTTAAGGTTGAAGAGGTGTGATACTAATTGGAGACAACGGCCTGC
TTTAAAACAAACCCCCACACAGTTCACTTATTTATCCCCACTTCTAACGTGCATCAACAT
TTTTCTTGCCATTTTAGTAGAACTTTATAGGATAAGCAAGAATTCAGCACTTTTCAAGTC
TTCTTTgtttaattatttagtgaagacatgcaggtctgaatgaccaaagagcttctaatt
acaaactttttcaggaaacagagtattgtttcaaagaggtgtaa
>NODE_619_length_294_cov_3.244898
CTTAAGAATATGGTAGGGAAGAATGTCTAAAAACCTACAACAAAAAAAATCCAGCGATAG
CTGTAAAGACCAGACACACATAGCTACACTAATTCATTTTTATTGTAATCCGGATTAGAG
GGCAACTGGATTTTCAGAAGGACAAGAGGCCACTTATTAGAGCACATGCTCTAGTTCACC
AGTAAAAAATATTGCATTTCAAGTTCATGCCCATATTATGTGGTTGTTCCAGTAAGAAGC
CTTAACCACCGTCGACAATGCTGGAAATATAGATGCACAGATTTCATTTCACCATTGCTA
TGCGTGCCAGACTTTTATCCAAAGTAGCATCTGAATGTAAAAAGGTTTGTAGTAAATCCA
TTTTTTTTTCACAACAATTGCCACCAAACTAAACTATCTGTTCTACTTATTTCTAAAAAA
GCATTGACCGTCAGGGCA
>NODE_620_length_329_cov_1.629179
AAAGCATTTGCATACAGTATTTGCACATGACTGGCCCTCTTCCTCCATCTTCTTCTGGCC
CCTGCAGCTCCAGAAGTTGCTGACACGGTGCCGTTATCTCCCTGTTCTCCCCGGTAACTA
AAATCCACAGACAGCTCTCCATGTCAGCCAATCAGATAACAGATAGCCCCTGATTTCGAA
TCAGCACTGCATGCCTTTCATCCTTGTGCTAGAAAGCATTTTGCCTGACTGATAGAATCC
TGCAGTGTTTACTGTATGCAGTGTTGAAGTAGCAGACATAATGAGAAAGATGACAGGGGA
AAAAACAAGACAGATGTATGATCTTATGCTTGGTGTTGAAGACGGAGAAACAAATGAAGG
GAGCGGAAAAAAGAGCGAGGAAATACTGTAGATGAAGGCGGGGGAGAGAAAGAGAAAGCA
CAGATTGGACAGTAAGAGGGAGGGGTGATGAgaggagggagacagaaaccctc
>NODE_621_length_307_cov_1.022801
AATGGATTATATTTTTGTGTCACATTTTACCCACTGATAGTAACACAGTGACACCACATG
AGTGTTTCATGCTCCAATGTTACCTTTTTCATTCAGACTATTATCCCTGTCTTTATTACT
GACTTATTTAGGTATTAACTTACAGTTTCTGAGACAAAACACAGGATTTTCTGTGGAATC
ACCTGCAGGAAAGAATGTTTCTTGGAACTTTTTGACAGTTTTGGATTCGTGCCTTTCACA
GTCAGGAGTCACATACTGTTTTTCCTGCAGGCTTGAAGGGATTTGTTTTTAGGCATACCT
aaggctttctatagtaaggagtggttgacattatagaagagttgctatattcttttcttt
attttctgtcatacagtgttacattgtcagttgttcatattaagcttggctgaagtttta
actgatgaagtaaacatatgtaaaagtaaac
>NODE_622_length_294_cov_1.003401
GCTTTCTCTTCACCGAGTCCTTCAAGAACAGCGAGACAGCATTTCTCATCAAGCCTGTGT
CATAGATGTGTGACAGATCGGTGATTTCTGGCCTTTAAACACACTTCCCATCTGCCCATT
ATCATTCCCATCATTACTTGGTGTTTCATGGCGGTCATTCTGCTGCAGAGATCTCGTGTG
TTTGAACAACAAACTCTTACTCTACTATGTTAAACAGAATCTATAGAGTTTATCAAATGT
AAGATGCTGCGTTTATATGTTTGTCCCGTATACATGCTTTATGGACTCCTTGTGTGTAAC
CACTGTATGACCTCCATCTATCCATCCAGGTGTGGTTTCAGAATCGCAGAGCCAAGTGGA
GGAAGAGGGAGAAGTGTTGGGGTCGCAGCAGTGTGATGGCGGAGTACGGCCTGTACGGAG
CGATGGTCCGACACTCCA
>NODE_623_length_363_cov_1.261708
GACTTTAGCTTCCTAATACACTAAACTAAGATATTAAACATGCTTAGCATTATATCTGCA
TAATGGCAACAGAACTAGTTTTGAGCTTGTTGGCTTTGTGTTTGTTTGTATCCCAGCTGT
ACAATCATTAGCTAGCACACAAAGCAAGCAACGTTAGCGCAGTCAGTGTGCACCTGTGTA
TATTTTTGTGTAGCGGCTCTTTACAATAGTTTCAGATCATTATTTACTTTCAGTTTTTCA
CCCTTTTGCTCTTGTGTTTGTACTTTTATGAAGTAAGTAACATATTCACCATGTTCAGTT
ATATCTTTAGCTTTATGTAGACAAATTTCTTCCTCACTTGGAACAGTTTTGTTTTGATCT
TGAGCTCAATCTGACATGTTAttatgtgatgtaacatttattaataactatccaaaataa
acattacatatatcaccgaaatatcaatctgactcatcaaaccaacacatatgtctgtaa
ttcagtttgtaaaagtcacatcagtag
>NODE_624_length_315_cov_1.920635
TCAAAAAGCTACCGGATATTCATATTTATGAAAAAGCAATGGATTTTTGCCTCAAGCGAT
CAATAGATTGTAATACTAAATAACAAAAGCACTCAAAACATCATTAAATACTCCATCATT
TAATAAAAATCTTTTCATCACCAATCCAGTTTTCAATGTTCCTTGAAGTCCTGTTTTATA
TCAAAACATTGTAACTTTAATGGTTCATAACTCAAAATTTTGATATACATCTTCTCAACT
TCTGCCAACTGACCCACCAGGAAACCCTGAACACATTTTAATGCCAGCGCAGTATCTGCT
GCCATCCATCCACTGCTCCACTTCCACTTCATAAAAGCGGATTTGTAAATGCCAATAATC
AGAGTCTGGGACCTCAGTCAATGTACACTGCAGCTGGTTTCTCTCATGGCATGCAGGAAA
TGGGCAACATCTaatgaggaaattcaatatttcaggact
>NODE_625_length_402_cov_4.477612
CTCAAGAGAGAGATGAGACGGGAGCTTCCGAATTATTAAGCAGACAGAAGCACTGATGAT
GAAATTCTGAAGGTCGGGCGTAACAAGAGGCACCTTACAAGGGTCACAACCTTTTCCTTG
CTGGGTGTTTTGTTCTTTGTACCCCCCTCACAACATCACCTTCCCACCTTTGTGTTCACT
GGGGGGCAGGTGAGTGGGGGAGTTGTGTTACATCCCTGTTTATCTGTTCATGACCTCTAG
CCGGCAATTCTGCACTTGATAAGAGGAGGGCTCGCCTCATAATGTGCACGGCAGCTGATA
TCAGCCCTGTATCCTTGTGAAATTGATTACCAAGGCCCAGGGAGCGTGCAGAATATAATA
AATAGAGATGACACATAAGGCACACATGGACTTGTAGGCTGATGGGTAACACCGCCTCAG
CAATTACCTGCTACCCACTTAAAACAGGGGTCATGCAGGGCAGGTTGGCAGTGGAAGGAG
TTATGGTTATTTCTTATTTTCTCTGCAGGGTGAGACACTCTGTGAAACATTTCTTTCCCT
CTGCgt
>NODE_626_length_294_cov_1.544218
GTTTGGTAAGTGATTGCAGTTAAACTGTGTTGCAGGGCCCCCCTCTGACACAGCCGCCCT
GTGTGTGCAAGAATTTGGTTAAAGGATGGAGGCTCTGCAAAGACAGAAGGCAGGGAGAGA
AAATGTGAAAAAAAGGATCACTCAATGCACTCAACAATGCACTGGCAGCCCATACAAACA
TAAAAAGGGAGAGGAAGAAAGAGAGAGCGCGAGAGAGAAAATTGAGCTTAACAGCCTGAT
TGTTAACTATTATTTATCCATTATGGGGGGAATGGAGCTGAGGCGCTGTGCGGGAGAGGA
TTAGAGAAGATTTGTGGGCTTTACAAGGCCCTGTCCTCCCATCCGCATCGCTCCAGCTCC
CAGGGGCTCCGCAGCCAGCGCCGGCTCAGCTTGTCTGATCATTTATCCATAATTAGAAAA
TTAATATTTTAGATGGCg
>NODE_628_length_292_cov_1.410959
TTACTTGCTTGTGTTTTCACTGGAGGCTCATTTTGGTCAGTGACATTCCTCTGCTACCTT
AACACTGTGTGCCATGTTTTATTGCCATAGCTGGCTAGGTGTCATGGCATTAAATTCTTT
TGCTAAGCGCATCTATGTGTTAGTACAAAGCATTATGGAAGACTTCTCTGTAAGTTTAAG
CCACATCTGACATACTGTAAACATAATGTTTTGTACTTCCAACCCTTACTTTAATCCCAA
CTCACCATCAGCACACCCACACAGTTGCTTTCAACTATTACAGCCCTTCTCAGGAGTGTG
TGGGCATGTACGGACTCTGCTTtgactggcatctccctcgctcttctctccaattggtgc
aattggcctcatgcatgaatgtcttcttaattctctctcacatttattctctcacaaagc
cgtaaattaaaataag
>NODE_629_length_530_cov_2.515094
CCAATACTTCAAGCACGCCTTACCCTCACCTAATGAACACAACTAAAATAGGTAAAAGGG
CATAACCCCCTGCTCAAGAAAATAGCATGTTAAGGTGGCAGAGCCCGGCCATTGCAAAAG
ACCTAAGCCCTTTCCACAGAGGTTCAAGTCCTCTCCTTAACTATGATTTCAGCACTTATT
ACCCTAATCCTCAACCCCCTTATCCTCATTGTATTTGTTCTTCTAGCCGTCGCTCTCCTA
ACCCTAGTAGAGCGAAAAGTTCTAGGCTACATACAACTCCGAAAAGGCCCAAATGTAGTT
GGACCCTACGGACTGCTTCAACCCATTGCAGACGGATTGAAACTTTTTATAAAAGAACCT
GTACGCCCCTCAACATCCTCCCCCATCCTCTTTCTATTTACACCCATACTAGCCCTCACC
CTTGCCCTGACTCTCTGAACCCCCATACCTCTCCCCTTTCCAATGGCAGACCTCAACCTA
GGCATTCTTTTTATTCTAGCCCTTTCCAGCCTAGCGGTGTACTCAATTCTAGGCTCAGGC
TGAGCATCAAATTCAAAATACGCACTAATCGGAGCTTTACGAGCAGTCGCCCAAACCATT
TCATATGAAGTAAGCCTGGGCCTAATCCTTCTAAATGCTATTATTTTCACCGGAGGCTTC
ACCCTTCaaacctt
>NODE_630_length_350_cov_1.702857
AGAAAAATCCATGTTCGAATCATAATTAGGATTAAACAGCATTATTATTATTGATCATTG
ATTATCTGATGGCCACACATCCAAAGTGAGCCTTTCCTAAACAGTATCTGTCTCTGAATT
TTCTCTTCTTAAACTGCTCTCTGTCTTGGAGTCTTGCCATCCTCTTATTCTCAGTTTACA
TTTCTAACAGAATAATGAAGGTCATGTCTGTTTAACTTTTTTTAATGTAAACTTAAGTTA
ATCTTTCCTGTGTGTGCTCTTACCCAAACTTTGCCTTCCTGTCCTCTCTTTTATTGAATT
TCACCTTGCCTCAACTCTCATATCTCCTGATTTTCCTCCTGATAGTCCTCGTTCCTCTCC
TCTCCCCCCTTGTCTTTTATCTATCCTGTAACTTCTATCCTTATACACTCTGCTGACTTC
AGTGTGCGATTCCCCGCCAGCAGTTTTGTTctccgaatatattgtacattcactcatata
cacgcatacaagat
>NODE_631_length_350_cov_1.334286
CTAATATGTGATATTTTGCAATTGACACCAAAGCAAAGACCATGATCTTCACAAAAAAAT
ATCCTCTAATTAAAATTTTAGGTTGTAAATAGAATTTCCATTAACCAAGAAGTCACATTT
GTGAGAGAAAAATGAATTGCTCCTTGCATGAAATCTTATCATAATAAAAGCTGCTAAAAC
GCTGAGGTGGGACACAACACACAGCTAAACTGCAGTTCCTTTAATTCCTTCAATTTAACC
TCAATTAAAAATGAACTGTGTTGTTCTTCCTCCTTTTTTCTGTTTACTTCTTCTTGCTTT
GTCATTTTCAGAAACCTTTGGTAAGTGTCTTGCAAAGCTCAGCAAGCCAACCCACTCTCC
TTGAAGCAGATGGCATATTTAAACTTCTATCCAAATgcatgaatcccctgctctcccctt
aacccttctctttatcccacttgttccgtatgttctgtttttgcagcatatatccttaac
ttttgcttttgttc
>NODE_632_length_301_cov_2.601329
ACGTGTGGCGGAGATCAGCGTGTACTCTCTGTCCAGCCAGCCCATCGACCATGAGGACGG
TAGCGGCCAAGCTGGCCGCAAGACCAAAACCTCAGGTGGGCACCACCATCTCCTGGTTCC
CTACGTGGGTCTGTTAAACAGCCCTGTACCTATGCTGCCTGGCCAAATCCTGTCTGTAAT
TTCAGCCTTCTCCCTGTAGCCAGCCCTCCCTGCCCAGGCCTCTCTCTTTCCTCCTTCCAC
ATGGCTTCTATTTTCCAACTGAGGACAGAGTAAACTCTATTAATCCCAGGCCATCCTATG
GCCAGGGATATGTTATTCTCTTCAGCTATGGTTGTAATGTTGATTTGAGAGTTGAACAGA
TGTAAGGCGTATTACCTTACACTGCTCTAATTCTGgaccagggggaaatattgggcccta
ttcggactccattctttcatcctgc
>NODE_633_length_306_cov_1.019608
ATCCTCCTTCCTCACCCTCTGCCTCCTCCCTGAGTTTTTCTTTTTGTTTTGCTGTTCTGA
CTTAATAATTAGTGTTGAGATGACGCTTCAATCAGTATTTCAGTGTAACATTGTATTTAT
TTACATGTTATTTACAATTTTATTTATTTTAGATAATAAGTGGTAAAATAATAGAAAAAA
AACTCTTAATTTACAAGTTAACTGTAAAAACAACAACAAAGACAAAGGTAACAGATAACA
TTTTATTGTATTTAAATAAACAAAAAAATCAGATTATTTTCCAGGTATTTGTTTTTAATT
ttaacaaaaattatgtatatttaggactggagaatgttaaatattttttaactgttattt
tagagacagacaataactattaaaaaaagtagtttacatgttaactgtctagtaaactaa
cagaaaaacaatattcatttacatgttaaa
>NODE_634_length_302_cov_1.483444
CTCACCGCTCTTTCCACGCTTCCCCTCATGCCACCGGTCCTGTCTCCCTCCCAGTTTCCT
CGCCTCATGCTACTGCCGCTGTTTCCCTCCCTACTGTGTCTCCTCATGCTACCGTTCCTG
CTTCTCAACCTATTACTCCTAAGACAGTTGCTCACGTTCCTTCTTCTCCCATTCTCCATC
GTGCCAACCATCCAGCTCCAGTGACACAGTACCAAGTAGAGTCAAGCTATCCACAGTCCT
ACCCACTGACCCAGCGCAAGGTGCTGCAAGACCTCGGTTCTGGTCAGTATTTTGTGGTTG
ACGTGCCTGTTCCAGTGAAGACAAAGACTTTCTTCGACCCAGAGACAGgaaagtatgttc
aactcaatgtgcgcgagtctggacaaagcatctcgcaacctcagcagcagcaatcgtgcc
cacagcctcagcttcaaccccaaatg
>NODE_635_length_299_cov_1.020067
CAAAACAGTTGTTCAGATTGTGACCTATCCATTCGCTTTGTGGAGTGATTCAAGTATCCC
CAAGTGTGTCTCACTACCTTTCTTGTAAAAAGTAGGTCATATATGTGAGTAGATTAAAGT
GTTTGGTCCACGCTGTGTTCACACAGACCAGTTGTACTTCCATTTTCCCACCATTTCTTG
CACCGGTTTAATACCAAGGTACCAGGTGTTTTCTCACTGTCGCTGTCCGCCTGTTGAAGC
ACAGCTCATTTAGATTCCACCCTTCGCCCATACTGCCATCTTTCATCACTGAAATGTTCT
tcgtctgctctccctcgttaatgacgttttctcagcctaatcagacacatgctaggggtg
tgatgttttttttcgaaggttaatatcactataagggtgttgaggaggtgagtcactgtg
tgtttgtgtacgagcacgtgttc
>NODE_639_length_304_cov_2.710526
CGTCACCTGGCCCATGATGAAGAGCATCGGCGTAGCGAGCGCGAAGGACGTGATCCACAT
GGCGCTGATGAGCTTTTTGGTGCGGCTGCGGGACATGATGCTCTTGGCCTTGAACGGGTG
GCAGATGGCCATGTAGCGCTCCACGCTCAGGCTGGCGATGTTGAGAGCCGTGGCGTAAGA
GCAGCTGTCCCGGAGGAAGTAGTAGCCCCTGCACACGGCGTCCCCGAACACCCACGGGTG
GTGGAACCAGATGAAGTTGTAGAGCTCGATGGGCATGGAGAGGACGAGGATGAGCAGATC
GGACACTGCCAGGCTGGCCAAGTGGTAGTGCacggtgctctggaggttctgcagggtctt
tttggtcagcagggtgtacagggtgatggagtttcccagagagcccacagcgaacagagc
cacatagatgacagtgactatcaccttg
>NODE_640_length_442_cov_4.957014
TTCCATCCCAACATTTCGTGATCCGGAGGTCTCCGCCGCTTTCACCGCATTCACCGTGTC
TCTTAAAAAAAATGAAGTTTCTCTCAAAAAGCGAGGCGCACGAAGTGATTCCCATACACG
AGTCGTCGGGTGAGAAACCTCGATGGTCGTAGCATTCTGGTGAGATCTATGTGGTCTTCC
CCTGGGCCGCGCGTCACGGCCAACTCTGAGATTCAATAGAAGAGGAGAAAAAGACCTCTC
TCCATTTGGAGGCAGAGAAGGAGGAGGGGTGAAAGGAGGAAAAAAAAGACTGGAGATCCC
GCCTCTGGGGCTGTCAGATCGCAGGACTTTCTCGCATCTGATTGGTTCCAGAAGGGCAAA
AATTACTCAGCAAACACGACTATTATTAGCTGCTTAGCAACAGCTCACTAAAGTAGAGAG
ACCACCCAGGCAGACAGACCTCATGTGTGCATCTCCGACTTCAGGGGAGGCTCGCTGAGA
GCCGAACCCCTCGGTGCGTTTGGGTTTCCACGCCGCGTTCCGTCGCCCGAAAGAAGCGTT
TTCCGGAGCGGAGCTGCAGTCTGCGGCATGGAAGCCGGTctgcgcc
>NODE_641_length_317_cov_2.454259
CGGGTCACTTTATCAAACAGGCTGAGACTCGAACCTGAGAAAACACAGTAAGGAGACTTA
TTGGAGATTTGGGGTTTTTGCACAACAGCAGTGGCCTTGTGTTTGAAGAGGTGGATTCAA
TATGGGTGAATTTGTTTGTACCTGTGCATGCACATGAACGCATGCTGTCTGCAGAGGAAT
GGTAATGATGCATCTGTGATTTGAAAAAGAAAGGATGAAATGGGAAGACAGAAAAGACTG
CGCCTGTCACCTTCTGTTATTCACTTATCTTGTTCTCCTCTGGCTTATTGTTTCTTTTCA
ATTTCCTTTCGTCTCTTTCTGTTTTTTATTTTTTTTGGTCCACTCAGCTTGTTTTGTCCA
CCTGCTGTCCTTACCTGTCATCCCTTTTCTTTTCGCCTCCCCTGACTCCCTCTCTTGCCT
TCTTCTCTCACTGTAGCTTTCAGCGTACTCGTCTCCctcct
>NODE_642_length_294_cov_1.500000
CTTACCAAGTTGTGTAGCCATCACAATGTGGCCCATTTTCAAGGTGCTTAGATCCTTACA
CTTTCCCAATTTTCCTGTCTCCAACACATCCACTTCAAGAACTGACTGTTCACCTGCTCC
CTAGTGTATCCCTGAGCAGTGCCATGATAAGGAGATAAACAGTGTTACTCACTTCACTTG
CTAGTGGTTTTAATGTTGTGCCTGATCTGGTTATATCCAGCAATAGCACTCTCACTGACA
CTGAGTTATATAGGAGTATGTCAGGCTCAGATCTGAAAATGTGTATGTGCAGTGTAAAAT
GCTAACTTTACTGAAGGAGCAGGCACTGAAAAACACATCTGACTGAAGTGTGGAAATGTC
AGTCACTGTGATTACTGCACTTAGTCGGGTGTGACATTTTTCACTACTTTATCATCACTC
ACTGTGAAAGGTCAAAac
>NODE_644_length_293_cov_1.040956
TCACTGTAAGAAGTACAGTAAGAACTCGGAGCTGTGTGACGCTGTGTTGGAGCAGCTACA
GCGTTTAGTCTTGTGCGGTTCCTCTGCAATTTCATGGTGAATAATTCAGTTCTCATGACC
AGCATTAATCCCATGTGTGCAACACGTCAAACACAAAGTGCTTATAGACAAACATAAGCA
CAAGACTGTGTGCTTTACTAATAACAGCTTGTGTTTCACACTAAAATTCCCATTTTTTGC
TTCTTGTCCACTGAGAATTGCTTCTCGCTCGTTTTCGTATTAACTTCAAAGGCCAGTAGT
ttggctctaatacagcagttatctgggacaagaggcattccactcttgcagcttttactt
gttgtttaagctgatacaagcattcctttacgttacaggtgtctaaatccaactttaaca
ttcctactaaattgtta
>NODE_645_length_372_cov_2.284946
GCAGCCTCATCTTCATTGTATTCTTTCTCCGAGCACTGCTTCTCCTCCCTCCTTCTCTGC
TGTCTGTTAACCCCACATACCCTGTTTGGAGCCGCACTCTCCTCCCTCCTACCCCCCCTC
TTTCTTCTCCTTGACTCTCTCTTTCACCACACTCATTCAAGGCACTTTCTGTCCTCTTTC
ACCTTCTCAAGTTGCTTTTCCCTCCCTTCCCACACTTCTGTTTCTTGCCTTTGCATACAG
CACCTCTTGGTTTGTCTTCATCTGACACCTCTGGGGAATTAACATCGGGGATGAGCACCT
AAAGGTTGAAGGGCAAGAGAGCTCCCACAGGGACTTCTGCTCAGCTCTGACCTCTCTGTG
CTGCTCTGGCTGTCGGGTGACTGGAAGAGGGAACTGTGAAATGGTTTAGCATGGTCACAG
CAAGTGTTCTTCTTCATTTAACTAAGATGTTATAGATATTTtgccaatatttttgactca
tccctcctattttcctttaaaattatatatagtttt
>NODE_647_length_362_cov_1.212707
GGGGACAAAAAAAAAGAAAGAAAGTACAGCGCGGCGAGTTCGGGATTCAATAACTCTCAC
CCTGGAACATGTACTTATTATAAATTACACACATGGCAGTTCTCGCACAGGATTAAAATC
ACTAAGTCTGCAATTATTTAAACCACGGCGCTCCGGAGATATTAGCCGCCCGGCAAAACT
TAGCTTTCCTAACATCCAGCAGATTACACACATGGACTGACAGGAGTGTGAGAGCTGGCT
GTATGACGGAGGCACCTGAGTGTTTTTTAATTCATTTTTTCTGCCGGTGACTCGGATCCA
CGTGCACGGAGAGGGACGAGGCCTTTGTATTCTCTCTGAAGTGGGATAGAGAAGCTACTA
CATAAATTAATGAATAAACACCACACACAGAGAGAGACGCACACGGAGCAACCCCTGCAT
CACACTGATGCAACAACAAAGCAATCTAACACTTTTTTTTCCCTTTTCTTTTTCTTTTTT
Tttttattttggtgtggctgctggtt
>NODE_648_length_390_cov_2.438462
TTAAGCAAATGGGCAGAGAAATGGTGACCCACTGAATCCATTATTTCTCATTCTATTTCC
ATTGTCTCAGAGCCTGCCGTATGTGCCCAAAGTGTCTTTAAAGACATGTTAAGAGAAAAG
AGCTCTCTGCCTTGGAATGAGCTAACTTAATTATCATAGCAACTGGCAGTACTCTTTAAC
ATGTCAATGGTCCTTGGCCTGCATGCATAATTTTGCTGTGTTATTGTGGTGGCCTCTGCG
TTTCAAAAACCCAAACCACAGGCACGGGGGCCTATTGTCATGGGCGCATCCATCTGGATC
AAGGCCATTAGAGGATATTTGCACTTCCTCTGTGGCTCCTGGCTCTTTTTGACATGCGGC
AGAAGGAGAAGGCATCACCCACCAGTGCACGGCCAATTGAGGTGTAGATTGACCAGAGGG
ACAGTAAAGAAGGGCAGTCAGCAGGGCAGCACTCCTGTCAAATCCAGTGATGGACACCCA
TGTGGCAGCTGCTAGTTGGCCTGTGGTTTCTGAGGTCCCATTGCAATTGATGGg
>NODE_649_length_343_cov_1.781341
CCAAGATTACTTACCTGCTCCAATAAACATGCCAAGGGGGCTGGAGCAGAGCCAGGGGGA
AGGGGCTCACACTGTTTATTGTAAATCAGGAGAGCAGAGGGCAAGGAGAGAGGATGCTGT
GGATGCAGCACAGCACCCACAGATAATGTGTCTCCTTTCTTTGACCCCCGGTGGCCTCGT
TGTTGTAAGAGCCTTCTGAACTCTTTTTACAAAACAGGAAGGTGTTACAGAAAATGAAAA
GAGACACCTTGTGTTTAGAATTCAATTACAGTACTTGGTGTTAAAGTAGGTCAGAATGTT
GCTCTGTGTGGTCTGTCTCCTTGATCCGAACACTCCTGGGATTTGATCCAAGCTACTTAT
TGATTTTTACGACATTCACCTCCAAAAATGTTAAATATCTGCACTAATAGTTTGAAGTAT
ATACACAATGACCTATGAACGGTGACAAATAAGAATGTGTACAGTTGGCCTAACagtcta
cacctgg
>NODE_650_length_310_cov_1.238710
TACCTAAACCACAAATTTAACAGAGAACCTAACTGTTAGATTATCCAAGTTGTCCATTAT
GTGTAACCATTATATTTTGCAAAGCTACTATCTGATTTAACAATCCTTATGCAGCTACTC
CATGCAGTGGGTGGTGATGACACTGTTTGAGGATTTGGAAGGCAGATTTGTTTACAACCT
GTGTGATTGTCTAACCACTTATGTTCTGCTCCCTACTGAGTTCCATTGTGGTAATGTTGC
AATGTCTCTTGATGTCAGCAATTAGGTAAAAATGTTAGCAGTGTGCCGTGCCAGGCCTGA
TTCAAGCATTTCTGTGGGCAGATGGGCTTTTTTAAAGTCAGACTAGCTGTGGTTCTGCGT
GCTTTTAGCTTTCTATAGGCCAATTTTCCTCAGTTATGTTTCTATAGTTGCTGAAGCACT
ttacagctgtgtaatataaataattaatgatgcg
>NODE_652_length_332_cov_6.219880
AAAGGGGGAGATCAGAGGGGGAGGGTGGCTGGTGAAGGAGAATGCAGCAATCACATTTTT
AAGCATGCACAAGCGGGCCGTTCCCGGTTCCTAGGCTGGTGTGTGTCCCCCCCCATCCGA
CGCCAGCAGCCGTATGGGGAAAGCAGCGGCAGACACAGATGGCATGGACACTTCCACAAG
GTCTGCCGCTCTGCCCTGCCCGCTCTGCCGCCGGAGCCCGTTCGCCGCCGTCTCTCTCTT
CCAGCTCGCTCCGCCGCCCAGCAGCACTGCAGCACAGCACAGGCTGACGGCATGAGGCTT
GATCCAGTGCATTTCTCCATGCTGGTCATCGGGGTCTCCTTCGCCTGTTACGCCCCGAGT
CTCAACTCCCTCCAGGACCAGGCGTACCGATCCGCCGTGGTCATCGAGGGCGAGGTGCGC
TCCTCCCCGGAGAACGTCTCCTCCCGGGAGCCCTACAGTGTGAATGTCAAAGTGCT
>NODE_653_length_314_cov_1.407643
CTATTTATCAATATTAATCTTTTACTTTTAGCTAATAAATTCTGTCATCTCTGAAAATTA
CTCGTAAACTTTTAGCCAACTCTTTCCGCCATTTGTCAATATTAATATTTTACTTTTAGC
TAACTTTTACAGCCATTTATCTATATTTATCGACCTTTAGCTAACTAAATGTAAACTATT
TAGCCCTTAGTCTTAGCTAACTCTTTAATCTGACCAGTTACTTTAAGAAAATTAGACAAT
AGATCATTTAGTATTTTCAAATTATTAATTTATTATATTAGACCACATTTACTATATGTT
GTTCAACCATTTATTTATTTATTATTTTTAGTGGTTTTACTGTTGTATTAGTTTTAGCAG
CCTATTTTAACCCCTTCTTTATTATTGTaacaatgtcaaacattgattcttcacacttat
gaagatatatattgcctctatcatttatgggtttcagc
>NODE_654_length_376_cov_1.614362
TGGAGTGAGACACATCAGCGACACAGTGTTCTTAGAGGCTGCCAAGGTCTGAACACATCA
CTAAGTATTTTTCCGTCTCCTGCTAAAGTTCATCTTTACCTCGCCCTAACCTTATTCTGT
ACTTCCTTTCTGATGCTGTCTTGTATACATATGCCCTGTAAGCTCATGTGAACCCTCTTT
AACCCTTTGATGTCTCCTGTTCCTTCTCTTTCTAGACTCTGGCATAACAACTAACAGATG
AAGAGCTTTTAAAAGACTGATTCTGCTTTACACATTTTTCTATCTGTATTCTTCATCCAT
CTTAACACTGTTCAGTTGCCAGAACTCTTTAATACAAAAACAATATCATTTGCATGGTGT
TAATACATGGagaggttatacaaggagatttggcaattctgtcacatgacctagcaaatg
tattattttccctattttgtcttacttcctcattaggacctacctatgctacaggcaaat
gatagtttttgcctcagtttattgacccctagaaattaat
>NODE_655_length_291_cov_1.048110
CTCCAGGGAGCATCCAATTTATCAGTGCATGGGCTGCTGCTTCTCCAGAGCGTACCCAAC
ACCTCTCAAGTCCATGAAGACGATGACGATTCCAAAGAACATCACCTCAGAGGCAACGTG
CTGTGTCGCAAAGCACAGCTATGAGGTACAGGTACACACAAAACACATGTCAGGCAAATA
GTTCTCTTAAAAGTTTGTGCTTATTTAACATCATTTGTACTGGTTACAGTGGCAATAAAA
CAATTCATGGAGGAAAAGTCCTGGTGTCCTACTCCTCCTGTTCAATTTAGGTTTAGAACa
taaatgagtggatgattattttaggcaataattacaatttattacaattttaaagtacct
gatttgcttatagtatgcaactttatatgtgtactccattacaattgaattaatcattta
caccactacgtttat
>NODE_656_length_314_cov_1.570064
CCCATTTGACTTCTTTGTCTATCCTCTACTTCTCTCCTATGGCCTTCTTTCATCAGAATA
CTGTACCTGCCTTCTATCTTTCTTCATAGCTTCCTTCTCGCCTGGATCCTTCCTGTCTTG
CTTAAAATATTCACCTCTTTCCAATTTCTGTCTGTTTTTTTCTTTCTAGAATGCTTTAAT
TTTCACTCAGTGTCTTTTCACCTTGATAGTTTTTAATTTCTCCCTGTCAAATTATCTTTT
CATTTTTCATCCCCATCTTGTTCCTATTTTCTCTGGTCTTGTTTTGCTTTTGTTTTCCTT
CTCATTTTAGTCCAGTGGATCTGGCAACTATTTCAAAACCCAATTTGAATGCAGCATAAA
TGGAAAAGAGGGTCCTCTCCTCTTCTGCTTTCATCTGCTTTTTTATTCACCCACCCTCAT
CCTTTTTCTCTCAGGGTTCAGTTTTTGTGCCTTGAGTc
>NODE_657_length_305_cov_1.370492
GTAGAAGATTTATTGCACTGTTGTGCTTTGACTATCAACAAATACATTCAGATGAAGCAC
CTGCCTACCAATGACTATTTAAATTTTTCTTATCTTACCAGAGTACCCATAGGGCCTTTA
GGGCCAGGAAAGCCTCTCAGTCCTAAATCACCATTTGGCCCCTGTATGAAGGAAAAAGAA
GAATCTAAGAAGTCAAGTTACTGGGCCTTATTTCTTCACCTTTTCTTCTACATGTTTGAT
CATATTTTACACTCTAAATATTGCTTAACTATCCAGTCTCTTACCTTTGGCCCTGGAAAG
CCCTGTAAGCCAACCATTCCCAGATCTCCAGACTCCCCCTACAAACAGAAAACATATTCA
Catcatagcaacagaaggccatttaaacatttagcatgtttatcatataacaataaggag
caaatagagtttatgtgtatgtggttttg
>NODE_658_length_370_cov_4.005405
CCACCACCGCCGCTGCCGCCACCCCCCACTCCTCCCTTCATCTCCTCTCCCCACCAGGGG
AAAAGAGTTATAGCTGCCATAAAAGGCAGGTAATGCATTGTTAACTAATTCTGTCTGCTC
AGAGCTGATATATCCTCTGCTCTAAATCTCTGTGCTTCCAATAAAATGCAAATGCTAATG
CTTGCCCTCCATGAGCTGATATCATTTTTAACAGGCCAGAGGTAAATGCTAGAGAAGGGT
GGGGTGGGCCAGCGGTAGTTTGTGACACGGTGGGGCTTTGGGCTTTCATGGTACATTCTG
TCATAAAGGAGACCTCGAGAACCTGCTCCACATACCGCTGACCAACAGTATGCATGCGTG
TAAGTGTGCCCAAGTGGCCGCAGGTACGCACATGAGGCTGCACATTTTTGATAAGCCCGT
GTTGTACGAGAAGTAGCAGTTACCCTGCGATggtttaaaactaagagcggcatctttgtc
attacgaaaccagcactagaagcttttcagtcag
>NODE_662_length_431_cov_1.403712
GTACATATTGGAGGATTTGTGTGAGTGAACTCAGTGGGTCCAGGTAAAGTAGTCCCACTC
CACTGACTGTGTAAACAAAGGATATGAGGGAGCAGCCGCCTCGTAGCCTCTCTCAGCAAG
AGTCCGTGGCTCCAACTTTGCACTTTAAGACATCGAGACAGCACATTAACATCCGTCTCC
CCAGCAGCCTGATTTAGGAGTCTTCTCCAACAGGTTCCCTCTGCACCCAGTGCCCCCATT
CAGAGGCAGAGCGTGGCTTTCCTGCAGTGCCAGGGCAAGGTGGCAGAATGTTGGCTGGTA
AGTGTGTCACCCTGGCTGGGGTTGGGGCACAGTGGCACAATGGGAGTATTTCTATTCCCC
TCCTCCATCTTTCTCTTCCGCTTTCTCCCTCTCTCTCTCCTTCTCTCCCGCCACAACAGC
ACACATGAAACCAGGGCatgcccccagtgaacagcagaataggcagctgccaccagtggg
cctggaagggcctgacttaaaaagaaagttggagaaatagctgtaacccaaaaacagcct
cagtcagtgcccctattttcctatttgagatgaag
>NODE_663_length_293_cov_1.040956
AAAAGTTAAAAATAGGACACAAAAAAATCTAAATTAGTAAATAAATTGTTAAAATTATGA
GTAAAAAAAAGTGAAAATTATTAAAAACAATTCAATCAAAAATATATTTTGAGTAAAAGC
AAAAAATATTAAAATTATGACACAAAAAGGCAAAAAAAAGTTAGAATTATGACAAAAAGA
TGATTCAATGAAATTCTGATTTAAAAAGTTAAAACTAGGACACAAAAAATCAAAATTGTT
CAAAAAATTGTAAAAATTATGAATAAAAAGTGAAAATTAATAAAATCAATTCAACCAAAA
atatattttggttaaaaaagtaattatgactaaaaagattaaaattatgacacaaaagac
aaaatgattcaataaagttatgagtaaaaaagttaggacacaaaaaaaatcaaacatatt
caataaaatgttaaaat
>NODE_666_length_290_cov_1.048276
CACATTGAAAATAGGTTGCAATCGTTAAATTATGTTAAAATTCATTGTGATAAAATTACT
TGTAAAATAAGCACATGAACCTTCTTCTACTCACTAACTCAGCACTCCTGTTAATAAGTA
ATGGCAATAAAATACAAAATACAGTGTTTAATTTCTCCCAATTGTATTTCCAATAAAATA
GACGTTAACAGTGATATCTCAGCTACTGAATTACATTAGATGAACACTGTAACAGATGGT
GAACAACAAGAAGATGCCTTACCAAGAAGAACAACCCTAAAACGTGAAGGTCACTCTTAA
aatttccactcgaagtgtaaccaatcctattagagtctaatctgtttgtgagggagtgtg
tcaacagtgtgtgaagtgtgtaggtggatgttgagctgcagtttgtgtcctcggagaatt
atctaactataagg
>NODE_667_length_291_cov_1.498282
CTGACTCCTTACAATCCATTATTTCCTCTCTGGTCGTTGGTTTAACCGCTAACAACCCAT
CTGTGTGCATCAAAGTCACTTTTTTCCCTCATCAAAACAATCCTTTCGTCATGAATCGGT
CACTAAGGACCCAAATGCACACCAAGAAACTAAACTTTCATCAAAAAGCTGATAGAAAAA
CTAACAGCAGTCCAGATAAAACAAAGGAACGGGCGGCTGGAACATTTTTAAAAAGCCAAA
GAGCTGACAAAAGCATGAAGCAAGACATAAAGAAACACAGGTTCAAAGAATGTCACAGTA
CAAACTGGAGGTAGATAAACAGGAAGTGGAAGTTAGAGGTAAAGTGGATTAAaaaaaaca
aaacaaaaaacaagatgaattgacagacaggagaaggaacaaggagaggccatttcaaaa
taaaacaggaagtaa
>NODE_668_length_368_cov_2.070652
CCATGCTATCTCTCAGATATGGTAATGGCATAATTGTCATATTAAAACAACACAACGTGC
GTTTAGGAGTCAGCAGGTGTCACAGTTAGTGAAAGCCCACACCAGCCCTCCTACTATACA
CTGTATTAATTAGTCCAACACTGTTTCAACTTCCTCCCCCACCCATGCACTCACCATGGG
AATCAGCCATAGTGATGCTCAATGGATACATCACCCCTTCTCTGCCACTTTCTGCTTCTC
CCTCTCTCTCCCCTTTATTTCAGCCATTTCCATATTCCTCCTCCCAAAGACTGTATGGTA
ATGGGAGAGGTGTAATTGAGAGGCGCTTCGTTAGAGGAGATTTAAATGTGTTTCTTTGTG
TGTGTGTGTGTTAAGAGTTGGGAGGGGGTGTATTTGGATCATTGCTGCTATTTGGATCTT
ATTCTGCCAAGGAGGCCCAGTTATCATCATTaatgcctcccccctcctctcccttcactt
tacaaggtcgcaaacctccctggcattgacag
>NODE_669_length_360_cov_1.363889
CAAAACATTCTAAAATTATTCAAAATGATGCTGTTAATGGTTGGTAACATGCTACTTTTA
CTTTAACGCTGTGATTTTAGTCACATAATATAGTATATAATGATAAAACATTCACAGTGG
ACAATTTATTCCACTTCATATTTTTATATTTGACATGTTCAGTACACTTGCCAATAAAGC
TATTGCGTTTGGTGAAAAATCTGAATACCTCTTTTACCAGCAAGCAACCCACACTTCTGC
AGCTACTGTCGTGATCTTAACTAATGCTTAGTCAGTCTCATTCTATGACATTTAAACGAA
AACGTTACTACAACTTTTTGGAGATCAAACACTCGCTTTCTATTCCCTTAACCTGCTTTA
CTTTTCTATCAGTAATTCTGCTATTTTTCACTGCATCACCTTTAGCCTCTCTACTCCCTT
GCATCACTCCTCCTGCCTCCACCTCTGCCCACTGCACTCCTACCTCCACTATTTTTTTTT
TCCTCTTTCCCTTTCTGtccctca
>NODE_670_length_371_cov_1.946092
CAAGAGTGGCAATGAGTCAGGATAGCATCAACTCCCTATCTGGGCCACGCCACAGTACAC
TGAGGTTCCACACCAGTGGGAGTTGATCAGTCAGCGAGCAAGGCATTAATCTGCTGTGAC
ACACTGACTCTCCCCTTGGAGGACGTCCGGCGCTGGGAAGCAGTCCAGCAGCAGTGCCCA
TTGCTGCTAGAGTAATGTAGAGTGTCAGAGGAGCTGGCATGGATGGAGGGACAGGGTATG
GGAGGATGGAGGTGAACAGACAGAAGGAGGGAGAATGCTGAGATGCTGGATCAGCAGAAG
AGAGGAGGAGAGGGAGAAGGGAGGGAAGAAGAGCGATGGAATGTGGCACACAGCAGATAA
GGACTATAAGTTAGTTTGAAAAGAGGCTGAGTTAAACTGCGAGTGAGAGTGAAATCTTCA
CTGGCCTACTCACTACACTGTCTTTAAAGGCATCAGAATCTTGTTAAAGTGGCTATTACA
GTCTGGGTTGATCAGTCACAGGCGGATACCACAGa
>NODE_671_length_355_cov_1.439437
TAAAGTACTGAGTTCAAGAAAGAAAAAAAAAACTTATTTAAAGTCTTATTTTGATGCAAG
AATTTGTACTTTAGCAGTAATGTAGCACAGTATGTAAATAAAGGTTTTGCTCTCTTTATT
TAAATGTGAAGTGCAATGAAAAAACATTTTGTTCCTAAAATCCTGATAACTAATTTTGAT
TTTAATATTGTTTAACAAAATCATGATTACCATTTCAGCCCTGCTACATAGGCAATTCTT
ATGCAAAGAAACATGGTGAGGTTTCAGAATCAAAAAGATCAAAAATGTGCAGAGTGGGAA
GGGAGGCCGACTAGAGCCTTTCCCAGCTGAAATTATTAGAGGAAGAGTACACGCTGGACT
Ggatgccattctacactgctgtacagtatacacattgaatattacacaccaatacaagaa
caaactgtttttggactattgttttgcatttttcataaaagcttgtccttggcaagtcct
ttacacagtaatattcctt
>NODE_674_length_342_cov_1.230994
CGTATGAGATGTATCAAACATCCTTAAGGAAGAAATGTCCTCCACCTCTCTGTATGTGCC
AATTTCTATCCCAGGAGGAGATTCTCTGTCACAAATATTAATTCTCACGTTGAGTGACTC
AGAGTGATAAAAACAACAATTTCACACTCCAAGCACAAACATACTTACATATAAGCCTCT
ATAATATATTCAGTATTTTCACCTAGAGACTGCTTCCCCGCTGCGCAGTCAGATTTGAGA
AATTGCTCTTTCTCCATCATATGTAAACAAACTCAAAGGCAAAATGCGCCCAGACAATAT
TGTTTAATCTCTCCCTCTGTTCCTTCTCCGTCTCTCTCAGTGATGAGTCCCACCGAAAAT
TGAATGCCACTTGTTTTCCAGCCCATCTCCTGCCTGAAAAGGCTGCCAACCTCTGtaccc
tgccagtgcacgcctctcagccgctctctaaccttcatttggcagacagacaatagaaaa
attgct
>NODE_675_length_291_cov_1.054983
CATATTCTTTAGAATCTTTCAACAGAACTATAGATTTGTTGCTTTTGAAATCCTTAGTTT
CAAAAAACTACGCTGTTGCTGTTTTTCAATTTGTCATATGGTGTGTTCTGTGAAATCAAT
TCCACAGAGTGACTTCAAACAGCGTTTGCCCTGATATTGATCATATTTGAACACATTCTG
AAGCAAACACTTGTGCTTGTGCAGATGTTAAGTTATTATTTTTATTCAGTTTTTTGTAGG
AAAGTGAAAATGTATCTCATCCTACACTGATTACACCTCAAGTGAAATTTTTCAAGATAA
cgttttgtttttgatttaatgtgaatgattctggcttacagcagaaatccagcatctgag
tatttaaaaacattagaatattattagaatttgaatattttgtcattcaaacagtattcg
tactttctatctctc
>NODE_676_length_303_cov_2.801980
CCTATGAAATCTCTGCTAAACTTGCTTGTCCTGCAAGAAGGAGAAGAAAACAAACAGGTG
GCGTTATCAGTGACACATATCAGACGGCAAAAACACACAAGAGCGTCTCAGTCAATCAGC
AATCATGTCTGTCCTGAGCATAAACACACCTATTATACACGCCAAGCGGTGTCAGTGTAA
ACAATGCAGAACAATACACTCTGCATTTCTAGCTGCAGTGGCTCCTCTGATTGGCTCGAT
CGATCGTCGGAGGCATTTGATGCTATAGGAGGAGAGGCGAGGCATATTGATTGGAGGATA
ATCAGAGTCAAGCTGGCTTGGTCCTCTTCAATAATTCAAAGGAAGAATTTGGGTGAGATT
CCCTCAGATCGGAGGTGTGATGTACATTTCATAGCCTGAGAGTCGGGGagctgcacggta
acggggaggggaggcggcgcgtgtgag
>NODE_677_length_317_cov_1.208202
TACAAGCCTACACACACACATACACACACTGAAACACACACAGGAACAGTCAAGTGAGCC
GAACTGATCAGATGACCTTGTATATGTCAGCTTGAGGTTGGGGATTTGTAACATTTCCAC
TTATTGACCCACAAGTTCAGCTCCTGATAAGAAAGGTGGTCTCATCTGCTACTTTTTCCT
TATTGCCCTCCTTCACCTTGAGTGGTGTTAATGTTCTTGGGAAACTTGTTTTTGTGCTTC
TCCCTTCAACTTATCATTCTCTGGCTTGTTATCAGCACATGATAACTCCCGGTTTGTAAA
TGTAGCAATAGGAGGAATTACTATCTAAGCTGTTATGGTGTAACGCACAGTTTCACCCAT
GTTACTTGTACTGTAAGATATCCAAAAAAAGGGGAGAGTTTCTTCTTGTGTTTCTTCTTG
TGTAAGTCTTCAAATCTGATAAaatgattcacatgagctga
>NODE_680_length_290_cov_1.003448
TGCCTCCCTCTTTCTTACTTGAATTCACAAACTATCTCTGAATTAATGATTAGTTAAGGT
TAATACAGTTGATGTCTTCAACATACATGTAGATGTAGAGAATGACAGCCTCAAAAATAT
GTTGAAGTCATTACTGGACTCAACTGGTTTTTCCCACTCCCTCACACTTATTAACTTAAT
GTAATTAAATTTAAGGAAGCGATTCCGTTATTATTTACTTTAATACAGTGTGCCAGTATA
ATGGTGGGCAGCTACCTTAATTTTCTGCCACCCAGGTCGATTATCTTACTAATAGTGCTG
CAACCTCAATGCATACAATATTTGTTACTGTTGCCCCTCTAAAAAAAGAAAGCAATGGAT
CAGAAGACTAGTTCTGCGGTACAGTTTGTAAATGTGCAAATTAAAGTAGACATTTTGAAA
GCTAGAAAAGCAGT
>NODE_681_length_386_cov_3.414508
CCCCCCCTGAACTGCTTCTCTTGGTGGGAGCGCTTAAACAGACAAGGTTGCCCCCCCCTC
AACCCGCGGCAAAGAAAGCCACTGAAAGGAGGGCAACATACGGCGGCCAGAGACGCGCTA
TTGTCCCCTTGTCCCTCTCTTTTAATAGGCCTCTTCATTTCCAATCAATCCTGCTAAATG
CAAGTTTAATAGCTTTTCAATAGCAGCTTTTCCCCCCAGAGGGTAGCTGGGATTTTCTCT
CTCTCCCTCTCTCACCCCTTTTCTCTCCCCCCTCTTCTTTCTCACTCCATTCTCTCGAGT
TTGTTGAAAAGGGGGCTTCCGAGGTTGTTGGCAGTGTTTATTCCGCACTCAATTACCCAC
TTCATCTCAGGGTGCACCATGGACTGAACCTTACCCCTCGCCTTCCCTCACCCCTTTTTG
CACCCTCCCGCCTCTGTCACCCAACAGCACAATTAGAGCCGCCAAACAGTGAGCTCATCA
GGAACGTGAGTTCTCCGcaaactccagaccgttgcgggttctcaacaacc
>NODE_682_length_380_cov_1.592105
AGGAAGACAAAAAGCAAGAGAAGTGAAGAAAAAAGATGAAAAGAGAAGAAGAAAAGTTAA
GAGTGGAGAAGAAGAGGAAAAAGAAGAGAAGAAAATATGAGAGAAAGAAAAACAGAAGTA
GAGAAGAGAAAACAGACACACAGAAGAGGAATAAACAGAAAAGAAGAGTAAACAGGAAAA
CAGAAGAGAAAAAAGAAGAATGAAAGAGAAGAGAATATAAACAAGAACAAAAAAAGAATA
GAGGACAAAAAGACAAAAGAGAAGAGGAGAAAGCAGATCAGAGAAGAGCAGCAGAAGGAA
AGATAAGAAGAGAAGATGAGAAACAACAAAAAGAGAAATGAGAAGAAGAATAGGAAAGAA
GAAGACGAGGCAGATTACTGTGTTGATGCTcacctacatacaccagcctgtgagcgagca
gctgtctcagcccaccagtgtttgtgtcggtggcccggaccactgccaggtatctgtcca
ggctgatgaaggccaggatgaggacgctgccgtacaggttcacc
>NODE_684_length_297_cov_1.026936
AGACAGAGAGTTAGCTCAAGGAAGTTAGCGTTACCTTTCACTAGATAGGAGCAACAGCAA
ACATCCATTAGCGAAAGCTGTTATTTCTGCTGGTAAAATCCACTGTTGTTGTCTAGAAGA
GAAAAAAAAACAGACTTTTGTTTACTTCTGAGTAAAAGCCCATTGTTTATAAAATTACAG
AGAATTTTTGATGGTGTTTTTTCCATTGTTTTTACCAAAACAGAAAACAACAGCTAACTT
AGCTAACAGTCCTAATTTAGCTTAGCCAACAGTGGCTTTCAACTCCACAAGGTCAAACAg
ttaaaagctaaaattttaatggcatttatgagcgggagaatatttgattaaaaagtctga
aactctgtgtggggctagaggacatctattttaaatattaacatttgacataagagcttg
aacatagctcaaaatagaagc
>NODE_686_length_297_cov_1.026936
CGATTGAAAGGTTGTTTGCAGATGTTTGCATGACCCACCTCACCATCACTCACATTGCAC
CCATTTGCTTGTTTTTGGATAAACCAGGATGGTGAACAACTTTTAGGAAACCTGTGGGTC
ACGCCACATGGGGTTTGTTTATTTTGATACAGGCAATGTAAGGTAGATAAAATGGTAAAG
ATTTACCTTATATATCTGTATTTACACAGAATAATTCCTTGTATGTTCCCTTTGTAGAGC
AATTTAATAGGAAATGATACCAGGTTAACTGAGGACAAAGTTTAAAAGCAGCCATTTCAG
tttgaaattatttgaagaaataatatttaaacactgaatatacagtccatacactgatta
agtaaaatatgaaaaacagcaataattaaagatttcagatgtgttcttgttttgtttgag
ttcaggggaattggactccta
>NODE_687_length_379_cov_1.124011
GTTAAAGTTATTTTTAAACACTGCATTTAATCTGTGAATAAAAAACCACATATTTCGTCA
ATAAATAAAATGTAGATTAAACTGAAATATTGAGTTTGTTTTTGTCACCTGTTGCACTTT
GATTGGCTAATTTGTACAAACAGAAACTCACCTGGATGTAACTGTTTCTTTGTTCTCCTT
CACATCTTCTAGTCTTGTTCTTGTTCGTTTGTTCTGTCAGTTTGTCATTTTATTCTCTTC
TTTTATCACAGTTTTCTTCTCGTGCTGCTGGTTTCTTTTCTTTCTCGTCTTCTGTTTGTC
TTCTTCTTGTTCTTTTTGTCTTTCGTTCTTTCTGTCCTTTTATTCCTGCTGCTCTTCACT
TTTTCATTTCTTCATCTCTTCTTTTTGATGCTTTTGTTTTTTATTGTGCTGTTCACCTGC
TGCACatcttttctcctcttttttcttcttgtttctctcctgttttttattgcctctctt
ctcgttctttgactcacttcttcttctgtgttctgttgttgtc
>NODE_688_length_968_cov_6.426653
CTCTCTTTCTCTTCTTGGAGGGCTGCCTGTAATGGAGCTAATCTGCCGTCGTTTGTCCGA
GCCACAGGAGTTTTGTCAATAACAATCAGCGTTTGGAAAGTGTAATTAAGGCCGAGGCTT
TTCATTAGGAAGAAGGGAGGGGGCTGTCTCCAGGGACGGGCATGCCAATTAGAAACTCAG
GCACGCGTCGCCGGGTAATTTCAGGGAAAGGAGGGGAAAAAAACCCAGGACTTCTTTAGA
TTGGAGAGGGACCCTGCTGCTCTTTCAGAGGAGAGGAGGAGAGGCTTAANNNNNNNNNNC
TCTCAAGTAACATAACTGGGCTTTTGTCCCCTCACTAAAAGTACACTGACGGCAACACAA
TGGAACAGAAAAGAGGCATCGGGAGAGAAAGAGACATCTTAAGTGGAGCAATGGCCCAAA
CAATTAAGAGCAAGGTACATGGAAAAAAAATTGAAAGCTCCTCTTTTTCCCCCCTCACTT
TGCATTGTCGATTTGAAATCCCTCTCTTTCTCTTCTTGGAGGGCTGCCTGTAATGGAGCT
AATCTGCCGTCGTTTGTCCGAGCCACAGGAGTTTTGTCAATAACAATCAGCGTTTGGAAA
GTGTAATTAAGGCCGAGGCTTTTCATTAGGAAGAAGGGAGGGGGCCGTCTCCAGGGACGG
GCATGCCAATTAGAAACTCAGGCACGCGTCGCCGGGTAATTTCAGGGAAAGGAGGGGAAA
AAAACCCAGGACTTCTTTAGATTGGAGAGGGACCCTGCTGCTCTTTCAGAGGAGAGGAGG
AGAGGCTTAATGGCATAATAATCAGACAGGGGTCCCAGGCAGAGAAGGCAGGAGGACGGA
GGGACTTTTTGGGGGAGGTGAAAGCCTTCCGAAATGATAAAAGAAACACATGCAGGATTG
CTAGAGGAAAATGGAGGCAGTAAATAGCGGGATGTAGAGCCCTTGAAAGAATGAGAGGGT
GCCGTTGATGAGAACTGATTAATTAAAGGAATAACGAGGCAGTCAAGGGTGGAGTGTGAG
ACGGCCCTCTCTAATGAGAAGAAAACAAAGGAGctgtctttcccggccctttatcacatt
gttctataacacttagggcaaacacgctaagt
>NODE_689_length_348_cov_1.227011
CTGTAATTTCATCAAGCAGAGAGGTCTGTTGGCCCCACAGTTTCATCGAAATATATATAT
AAAAAAGAAGGATGATTGGAAGGGGGTGATGCAGGACCGCAAGAGAGGGATACAGGGGAA
GAATCCAGGGAGGGAGGGAAAGGTGGCACGGAGGGAGGGCTCGTTGTGAAGTGCTCATTA
GTGAGTGAGTGTATGAGTATGTGTGTCTCCCTCCCACACATCCAGACAGCTACATACAGG
CAGTCTTCTGTCTATTCACAGGCTCAGCCTCACCGCGCTTTTCATTTTCATTTCAAAACA
GGTGACCGTGTCTTCTCCTTCTTCTTCTCTCTCCGTCTCTACTTTCGCCGTCAGAATCCC
TCGGTTGCATCACCTCTTTACTTCCACGTCCCCTCCAGCCGTCTGCTTCTCcttcctttt
atgcgcctgccaccgcacgcctcccttctcccttctctatacctctcatcctccctttct
cctcctttctca
>NODE_690_length_145_cov_1.151724
GAGCTTCTCAGCCATAGACGTTGTCCATCCTGCTGATGCTCCCTCGTCTCATCGTAAACT
CTTGTGCACCCTCTGGTGCTTGCTAGTCTCCCAAACTTCTTTGTGTAGCCTGCTTTGCAG
ATTGTCTTCCTTGTCTGTGTGGTTCCTCATTATTCAGAGACAGACggatctcaggtcatc
tgcagctgcagcaaagaagaagcaggaaagatggcgatcatccattagaccgaccgggcg
cacgcatgaaatacgaggacaacttttgggaggatcgcttgaggagaag
>NODE_691_length_308_cov_1.360390
TAAAGTATGTTTCATTAGAGATTAGAGATACATTGCAAAATAAATCTTTGCACAGCTATA
AAATCCTTGTTAGGTAAGGTAGAGGTAAGCAAAAAAGAGGCACAAACATGCAATTTGGGG
TAATTATAATTTCCCTGGATGCATATCAGAGCCCCACCCCAAAGTCTCAGTCATAACAAA
TGTGGCATCATAGGCGACTCTGGTTATAATGGCATCAGTGCATCAAGCCTTTGTCTTTCA
TTATGGCTGTGATCAAAACCAAAAGCCAGACCACAAATTAAAGGAAACTGAGCTGAACAa
ggaaaacaagcacaaccaaataaacaagacaactgtgtgaaggagaggagaagatattaa
agtacaatagagcaggattgtgtcgaggagagaattattaaagatcccctccagtgaaaa
caaagttttgaccttgataacatgtccatatg
>NODE_692_length_385_cov_1.548052
CCCCTTCCAATCCTTTCTGTTAAAGACATCAAAAAACAATCCCTAAAAACAGCACAAACG
AACAACTTGCAGGCAATAACCAAGTACAGGCAGAACAGCAAAGTAAGAGTAAAGGCAGGA
TTGTGTTTCCAAGGTTGTGTTGTAGAAATGTGTTACAATGTTCAAAAGAAATAGCAAATT
TTATCCATGTGTTATACATTGGCCATTTAATATATAGACAGGGTTTGGGTTTTTCAGAGG
ACTCAGGAGAGGAGTTTGTTTAGTTAAAAGAAAAAGATACAGCAACTTCCATAGTGCTCT
TGTAGAATTATTTTAAATTACTGTAGAAATCATGTTACCCTAGCAAGACTAAGTACAGGC
GAAGCACCGGGTATTGCTAACAGTCATCCATGTGGCACAGGTAGCTTAGAAAATGTTCCT
TTGAAAGTTACATCCTGTCTACATCACACATatcttaagatgttactatctatcagtcta
ctatatatgtttactaaataataccatctccctgacttgggcttctgtg
>NODE_693_length_291_cov_1.673540
CACACGTACTGCTGAGTTTTGAAGCAGCTGAAAAGGACATATGTTCTTCTTGGGGTGACC
AGTAGTTAATTTTGCAGGTGCCTGATTTACTAATCAATTCATTGATCAGTGGGTTGATTG
ATGCCTATACGACCCTCCGGCTTTCTATTCTGAGCTCCCTGAAAGCTGTACAATGCTCAC
TCATGCTCTGTTCATCTTTCCTTGTTTCTCTCTCTCTCTCCCTGCTCTTCTCCTGTGCTC
TCTTCATTCCTCCTTGTCCAAAACTCTGGTGTCAGGCTTTTTTCTCTTTCCCTTCAAGGG
AATGGAGCAGCCTATCTCGTTGTATCCCTGACACAATAAAATATTACGCTACAGGGATCG
AAAGCTCTCGCTCCCTCAAGCACCAACACGTAAATCTCTCCGCCTCACCGCTGGCAGCTG
CCTAAACATACACGg
>NODE_694_length_293_cov_1.003413
ACTCTGAATTGAAGCAATTGTAACAATATTATTTCTGATTTCTGAAATTTCCAATCAATA
CATCTTTGCCATTTATTTTACTGCCCAACTGTCAAACTTTTGCAGCAAACCATTCATATA
TTAGACGGAGTGGGACCCTGGAAACTGGAATGAAAAAGTTGTATTTAAAACCAAACAGCA
ACTTTTTACCAAACCCAACCTAGTCATTTAGCTGTCTAAACTTATCAAAAGTACTCATTG
TTGGGGAAGTGGGGATCAAAGTGAGATATTTTTCCAAAACCAAATCTGGTAGTTTTGGTT
CTTAAGTTGAATAAAACAGCATCTGAAAGTTGCAAGTGAAGAAGTAACACAATTTAAGTC
TAAGAGGATGCAAACCTCGGTCTCCACGGTGAAACTCCTGTTGCTGTGTTATGCCTGCTT
CCTGACGCAGATTTCAT
>NODE_695_length_320_cov_2.168750
CACAAGACAAGCCTACAGGCTATTACAGTGCTACATTTGTACTCTAGCCCTCAATAAATC
ACATTTTAACAGTAATAAGTCATTAAAATGTATAACTAATACTATGAGCTGAGTGACACC
ATTCATTTGTCTAGCACCTTCATGAACTGCTACCTTTTTAGAAGCAGTTTGCATCCAAGC
CAAAAAGCCTTCAATTATGAGTTACTAATGTGGCGCATAACTATGTCCTTCATGGCTAAG
TGGCCTTATCTTTACAATAAAGAGAATGAGAGAAAGGACTGAAGGAGGCCAGAAAGGACA
GGAGGAAGAGGGGAGATGGGAGGGAAAGAGGACAGGAGTGAAAGAGAGATGTGACAGAAG
GAAAGAATACAAGAGGAGGAGGGGGAGAAAGAAAGGAAGGATAGAATGAGGTAAACAAAT
GATATGAGAAGGAAAAGATAGATGAAAGGAGGAAAACAACGTTa
>NODE_696_length_310_cov_2.867742
GGCTTGGCGGGTACTTAACAACAGAGGAATCCTAAACACACAATCACCGATCCCTAAGCG
TATCCAAAATATAAAGCCACCAACAAGGACTGGGTAATACCAAGCTAGGAGAGTGCAACA
CAAGGCTATACTTACACAGACTAACACAATGCCTAACCGGTGAAACGCTAGATAGTATTT
ACAGTAATGACAGACTACTGACCACAAGAGGAAACAAAGTAAACTCACAGCTGTCTCAGA
GAGAGTAGGCATGGAACTTCACTGACGAACAGGGGATGATGGGGAGAGGAGAGGGACGAG
GCAGGAGGAGGTGGTGAGGAGCATTGGGAAGGTGTTGGGGTCCAATGAGGGTTACCGCAG
AGATGTAGGAATGTCCAGGTTATGGTGATTGGGTGAGGCTCACATTGGCGGGTGGAGGGT
CCAGGAACTGAGCAGATAGAGAACACGGTTAGCg
>NODE_697_length_291_cov_1.628866
CGTTTACATACACACCTTGCTCATTGTCATGAGCCCATCCATGCGGTTGCGCTTTGAATT
TTACCATAGACCTCTGACATATTTATTAAGCTTTGAAATGTCCAACTGTTAATTTTTTGA
GAACATCTTTTATCCTATTCACTTCTGAGAATGTGTTTCTTTGACTGTTAGAGGGTATCT
TCTTGTAGACTTTCTGCAGTGTCTTTTAATTGACTTTTTATACTTTTTGCAAGGTTTTTA
TAGGCTTTTTGTTTTGCTTACATTTTACTCAGGGACTGCTTCCAAAATTTTGTGGCAGGC
TTCCACTACCTTATATTAccaataaagcttctaattctaagaaactttaaaacagtacaa
taattgacatttccctgtggaacaacagggatatcttcggctgtagttttctctcccaca
accggaaaaattgct
>NODE_701_length_292_cov_1.027397
AAAACATTTTTAGAATTCAAATGTAATATGTTTCCTTGCTTAATTGACATTGTCCCTTTC
CTTGGCAGCTTCTCAGAGAACTGAAAAAACTTACGTTTGAGTTCCAGAACCAAACATTCT
TCTTTGACAAACATGGCGATTTTGTCAATGGTTATGATCTGATCAGGTGGGAAGAGGATG
GACTACACAGAAGAATTAAAAAGTTTGGGAGATACCATATCCTTGATAATAAAATAGAAC
TCGATGTCAAAGAAACCACTTGGCTTTCAACAGATAATACATTGGTAAGACAATACTGTG
cccacacaagataatcattgtgtcctcagtttgattaaaaagtcaggtatttgccaaaga
catttcggacctcagtgtgctttaaactatgcatagatgtaaagtagatgtagaacctaa
tgtgcttagtgccaag
>NODE_702_length_341_cov_1.513196
AAACTTCAGTGCTGTTTGAAATCCCGGGCTACAGACTCCGTAAACATGATCATATATTTG
AATGCTTTACGTAAAGAATGGCAGTAAATGTGGGATGTGCAAAGACCTGCCTCCTCCGAG
ACGCTCCTCCATCATTCCCATCAGGCTTTGCGCCAGTCCCATGTCACCGGGACGTACAAT
ATGCCCTTCACAAGTATTCACAGGTTGAATCACCAATACAGTATAATGCATTAAACACAT
TTCATAATGAAACATTCATATGTTATCTACACACTCATACAGAGCCCTCGTCTGTCAGTG
TGGAGGGTTATATATGAGACGTCTGCTTGTCGCAGAAGATTCTGGAGGTTCATCATTTTC
TCTGTGTTTTCTCCAAAAATAAATCATGAGTGTCTCAACAGGTGATAAAACAGACGTTTC
CTGCAGGAAACAACCTGATGATAGAGGAGCAGGATGGAGAGAGGACATGTGGAGGGAAGG
AGGTg
>NODE_703_length_357_cov_2.296919
TGTTTTCCATATTATTTGCAAAAGATGTGAAGGGGGTTCACAATGTTGTCTACTTTTTGT
TTGCAGAGTTCCCCGAGACCTATGTTTGGGATGAAAGCTGGGAGCGAATGCAAAGAAGCA
GCACTGAAGTGAAGACACCTGAAGGTGAGAAATGTTTGCAGAGTTTTGACAAATTTAAGT
CACTCACCATTCAGGTTCCTGCAACACACTTGTTTAACTGTGAATGGGATCTGTGTGTAT
TGTCACTGTGATACTTTGATAGTGTCACAAAGTCAAAAGGCTGGTGGAGAGGCGAGGCTG
GTATTATTTTTCCGTGCTGGAACACCGTGTCTCATTTCCACAGGTGCAGATATCAGATTT
GTTTTTTTGGCAGGAGGGGTGTATGTACAGTACATCTGAGCCGGTACGGCATGAATGTAC
AGCTCGCTGACGTGTTCGCAGGCCTCGCACGCGCTTTGCATATCGAGTCTGTGCCCGGTA
AAGTGGGAAAGCAATCAAAAa
>NODE_704_length_299_cov_1.016722
[truncated: 53,302 more chars]
