# Supplementary material for: Multilocus molecular systematics of the circumtropical reef-fish genus Abudefduf (Pomacentridae): history, geography and ecology of speciation
Source: PeerJ. 2018 Aug 14;6:e5357. doi: 10.7717/peerj.5357 (PMC6097498; doi:10.7717/peerj.5357)
Supplement: Data S1 [file peerj-06-5357-s013.zip › Data Supplement/assemblies/Abudefduf-sordidus-1280.contigs.fasta]

>NODE_1_length_647_cov_10.902628
ATTTTCCACCCTTCTTTACCAGTTAAACCAGTATCTCTGGATAGAACACACTCAAGTACA
GCAACAGGTAGAGTCTCTGACCGCAAACTCTTCCGTGGCTCCTCTGAAAATAATCTCTCC
CCCTTTTTTCTCTCTCCGTTTATCTCAATTGAGTTTCCAGCCCTTTTGTTCGCTCTTCTT
ATCACTTGGAAAAAGGTGAACCCTCGTGTTATTTTTATTTTAATCTTTGCTTTAATTGTA
GTTTTTACCCTTGTGGTCCCTGATGGCTTCGCACAGTGATACTCTGGTGGTGTTCTTTGG
GGCAACAGCTGGTGCAAATGGGGGTAAACTGGGTTCGGATGAGAGGGAAATAATTCTCTT
GGTGTGGCAAATTGTGGACCTACATGAGAAAAAGGTACGGACCTTTCTGACCCCTTCCTT
CGTTGTACGGTTTCTTGTGTAGCCAGAGTGTTTGTGGCGTAGTGTCTACCTGTAGAGGAA
GAGTGTTTGACATTTAAATCAACATGGTGTGCTCTCTGCAGCCGTTTCTCTGTGCTAGCT
AACGCTACATCAGCTCTCCGGCGTTAGCTCACCTTTTAACAGGTGTGCGACTGAAACTTA
ACGAGCAGCTGAAAGATTTAGCTTCACCTGAAGGAGAAAAACACACCTTTTTGGTTTAGC
ATGTCAGCTTGTCGACGTAAACGACGCTACATTGACAATTAAGTGCCTTTATTGCAACTA
CATTGTCAATTGTTTGACTTTTTTTTAAAGAGTTTATTTCCTTTATGTgtggggtgtcac
tgccaaaaagt
>NODE_2_length_388_cov_13.118557
TCACACACAACCAACATGCTCCACATAATACACACAAGCAAGGCAACACACACAGGCACG
CACACACAAGGTAGCTTGGTTGGTGGGGGCCATGGCTGCAGCTCTTCTGCGCAGTCCCAG
AGTGGCTCCCGGGGCTCGGCTGCCAGTTGTTTGCCAGCGTCTCCGGGTGGAATTCATTCA
AATTAAAGCAGTGGAATGAGGCCCGAGTCCCAGAATGCCTCGTCCCTCTCCTTCATCAGC
ATTCCGCCGATGAGAGTAATTAAAGCAGAAATTAATTCTGCTGTAAGCAGAGGAGCCACA
GAATAACTGATATTAGAGGCTGGATGATGAATGCTTGGCATCAAGGGAGGTCTCAGGGGA
GGAAGGGGAAATTCACAGATCTCTTTTTCTTTCTTTCTTTCTTTCTTTCTTTCTTTCTTT
CTTTCTTTCTTTCTTTCTTTCTTTCTTTTTTTCTTTCTTTCTTTCTTTCTTTCTTTTTTT
TTTTCTTTCTTTCTTTCTCTCTTCCTGTTTTTTCTTTTCTAACATTTGGCTt
>NODE_3_length_482_cov_6.794606
ATTTATATGCAAATTATTATCTACTGACCAAGAATGGATAAAAACTCGCCTTGTTTTTCA
TTGTGGTGTGCCGGGCGCGTGAGTGTGAAAGGCGGGAAGCCGGGAGAGCAGCTCCTCATT
TAAAGAGTAAATAATCTCCCATTGCATTCTATTATTTATACCCCTGGCTTGAAAGGGACT
GTATTAACTTATAAGTTATAAGTAGTTAGAAGTTACTTACTTTAAACTGGGGGGTGTGTG
TGGGGGAGGCGGAGGGGGGGAGGCGAACCGACGCTCTGCTTAGCTGACTTCCCCCCAAAT
TGCTGACATAATTACATGAATGTAATTTTTTATGACTCACAGAAAATCTTGGCATTTTCA
CTGAAGCAGATAATTAGACTTGGAATAAAGCAGGGGCGGAATAATTAATACATCAAAACT
AGATGAACTTTTTCTAATTATTTTTATTTAATCTCCATTCTAATTATTGTTCTAGTCGGC
TGAGCGAGATTGCCTTTCTCATTCAGGGTGTGAAATGCACCCGTAGCGCTCAATCCTCAC
CCAGTGAAATATCAACTAAGCGTGGAGACGGGAAATCACAGGGCGCTCGCCACTCTTCTT
CTTCTTCTTCTTCTTCTTCTtcttcc
>NODE_4_length_593_cov_12.622260
ACTGGTTAACATGTTAGCGAGGAGCATGACAACATGCCATTAGGCTGTAGAAATGTGTTT
ACTGTATGTGCAAATGTTCAAAGTTCAGAAAAAGGTGAAAGAATTTGTCACCCAGCCCTC
TGTCTCCATCCAGGCCGTCCCCCTGCCTGCTGTGACCGATTTTGTATACAGGAACAAAAA
AACTGCTTATTGGAACCTGTGAAGGATGGCACGTTCATGAATCCCCCATTGAGATCAAGT
ATAACTGTGTAGTGTTAATTGTGTACTATTCACCTTGTACAGCTGTATTCCTACAAATAT
GGTTTACTGTATCATTGATACTGTAGTTTCAAAGACGTGAACAACTATTTTTATGAAATG
CGACAGTACTGATATATTACATTTTGCTAAAAAACAAAAAACTTGTTTACTGAAAGATAT
TCTGAAATACTGTCAAATAAACTCTTGACATGGTGTAAAATATTCTTTTCTAGAGATTTT
TACTGAAAATGAGCCAAGAACTGAAACAAATAATCAGCTGATGAATTTTGATAATTGTTT
TTTACCCAAAATGAAAAATGGTAAATATTGTTAAGTTTCAGCTTCTCAGATGTGTGCTTT
CATGTGTTTTGTCATTTTAAATCGTGTATTTTGGGGATTTTAATTTTAATTAATTGATTA
AGTGCGATGGTGCCACTATTTACCACAGATGGGATGAAACACTGACAACGGATCAAGtgg
aaaataggttttaatca
>NODE_5_length_341_cov_16.929619
TGTGTGTGCGTGTGTGTGTGCGTGCGTGTACGCTCCATGCCTGTCGGGATGTGGCAGCCC
TCTCAGCCATGTCAGGGACAGCTTCGTCGAGGGTGGCAGCCGGGGAAAATGATGATGATG
AAATTAAAATTCTGCGCCTGGCAGAAGGGGCTGCCGCGATTTCACTGGCGGCTGTGCGCA
TCGATCTGTTCCAGCATTTGACTTTCAACCATGACAAAACTGTGGGCAAATTAATTGTTC
TCCAGGATATTAGGCATCAGAGTCCATTAATCCTCTCTGGAGCGCCACGCCGCATGAATA
CTAATCGTCTTTCCAGGCAGCCGTCTCATCCCTTGCTCCCTTCTCTCTTTCTCCTCTCTT
TTTTCTTCCTTATCCCTCTTCTTTTCTGACTCTTCTTTTGCTCTTTACAAATATTCTCTG
CTCTGTTGTTTCTTTACTTACTCTCTCTCCTTCTCTCTCTCTCTCTCTCTCTCTCTCGTT
GCTGt
>NODE_6_length_816_cov_8.607843
TTATTTTTCTATTTATTTCTATTTATTCTATATTTATTAATCGGTTAATTTAAATCTGTG
TAATTTATGTATTTATTTGTTTCATTGTCTGTGTATTTGCGTGATTCTGGTACAGGGAGG
GGGGCGTTTCTGAGCAAAAGGGAACAAAGCGACTAGTGGAGAGGCTCTTCCAGTAGTCCA
CTGCACTGAGAGAACTTTTAGTACGTTTGTGCTTTGTACCAATATATCAAAATTACAATA
TAAAAAAATCTAAAAGTCAAGAAAACTGAAAAAAATGTCTGGAGGGTTGGGGGACGCTCT
TCCCTTATTACTAGAAACAGTTACTCGCTATGCATAACCTAGTTAATAGTTAAATTTGCT
ATTGCTTTTTTCTTGTCTTGTTAAAATGAAATCTTTAGATCTTTTTCAATAAAGTTTAGT
CTTAATAGAATGTTATAAACAGTCGTTCTGGTTCAATATAACCTGTGATAAGTTTGTGTA
GTTCTAAAAAGCCACTCCGTCCACACCCTCCCTCCACTTACTACCGCTTTGTGATGAAAC
CTTATGCAAAAATGTGGGTCTGAAAGCATAGTTTTCAGTTTTCAGTGAACATTTTATATA
ACATTCAGCTCTTGGAGGCTTGAGCGGATAAATTAAAAAAAAATAATAAAAAATAAACAA
AAAAATGTTCTTTGAGGGTCATTCATTGCACTGGACTAAATCGGTCAAAGTCACTAAAGA
GTCAGAACTTATTTTTAAGAATATTCATCATGTTTTCAAATGACATACCAACAAATCTTT
AAAAATGAGAAATTGTTACCATTGCACACCAACTGTTATTTACAACAGTTGTTGCTATAC
TTAAAGAAGTACTCTGGAGGTATAAAAAAAAGGgattgtaccgattctatattttatata
ctctaatatgatatatattatatattttgaaaggtgaaaggtaagggaatggttccagac
>NODE_7_length_705_cov_8.751773
CATTTTCAGAAGTTTAGAACACTGGGAAAGAAAAGAAAACATACATAAGGGTAAAGACAA
ACTGAGGGCACTTAGCAGGCTGCATGTGGGGAAGCAGGATGCTTAAATCTGAAGAAATCT
GTGTAAGCTTATTGTGGTGGGCAAATGGGATAGCCCATCTCCTATGGTACATCCCATGAA
CCTAAAAAACCCTAAATAAAACATCAGTATTAAGTTTGGTCTATCACCAGAAGCTGCATT
AGGTCTCTCCTCAGTTTGCTCCTTAATTCCATCAGAGTAATCCCACGTTATTGCCCTCTA
ACAGTACCCTAAACGGAGAATAAAAAGTTTGCTCCCCTCTAGCAGTGTATTACCAGGAAA
CAACAGGCCCTCTCCTCATTAAGTTATAGATATAAATGCTCCAAAGCATGAAATTACCCC
CGAGCCTCCCTCTCCAAATAACCTGGTTTGCAAACAAATGATCCGAGCACAAGCAGTAAA
AGGCAGATTATTAAAATAATAGGAGGGATTTAAATTTGCATCCACAGAACAATTCAGCAA
AGGACTGTGCAATTACTCCTCCCCTCCTCCTCCCCTTTTCATTCCACCTTTCTACTGGCA
AGCCCAGAGTCCCTCACACTTATGTGTCCATCTGTTCTTTCTAAGAACCAGATATTGGTA
TCTTTAAGTGTGTCAGTGTTAGTGTTAATGTGGTCAAATAGAGGAGTATGTGCACTTCCC
TGGTAGTGTTGGGTTTTATTGTTTAAGTTAATGAATACCACAATTAATTTACATACTCAC
AGTGTCTTATCCTACTCGGCCCTCGCCCTAAGAGTGCATTTCTCTCTTCcaatgataaat
atctaaggg
>NODE_8_length_591_cov_10.817259
AAAAAAGTTATTGTGCATGACGTGTTTAGCAGTCATAATGATGTCCATTTGTGAAATGTG
TATCAAATCAAAAAATGAGGAAAAAAAAAAGTTTAAAAAAAATAAATAAATCCGTAGATG
CACTTATTGTACATGTGGCTAGGTTTAGTAGGTTTGACTTCAAGTTCTGACTGCCTTACG
ATGTTCGGGCAGGTGGTTCTGAAAGACATAGAAAAGACGTTTGGGAGAAGACGTAATGAA
AAACAATAAAAGGATTGTAGAATAATATTGAACAATTCTGAAATTGCAGTTCTTTTGATG
CTTGTGATTATTGCAGATGTACTTTAGAGAAATTTCATTGAAAAGATATGACTCTGATGT
TAATTCTGTAGAATAGCAATGTATACCAAATGTAATCTTTCCAATGCTATGAAGAATTTA
TACATGAAATTGATATGCAATAAAACCTGTGTGCTTTTTAAATGAGACGTCTACTGTGCA
TTTGTGAGCTGTAAGTGCCTGAAACTGATCCCTGAACAGTAAACACAGAAGAAAAGTCAT
TTCCCTTGCAGTTTATAGTTTCTTATTTGGATCCATAGAAAACTAAAATAATTAATGTTT
TCTAGATTTCTAAATGTGAGGATTTGCTGTTTTTCCTTACTTTATAAAATTGGGGGGAAA
AAAGGTTTCGCTCTGAACCAAAATAACCACTTGCTGGATGAAGAGTCATTTTGgcccttg
ggaaattgctgggaa
>NODE_9_length_636_cov_4.492138
CTCGCATCCCTAATACTCTTCCTTATTACCCTAAACATACTAGGCCTTCTTCCCTACACC
TTCACCCCTACTACCCAACTCTCCCTCAATATAGCCTTCGCAGTTCCCCTCTGACTAGCA
ACTGTTATTATTGGCATACGAAACCAACCGAACCACGCCTTAGCACACCTCCTACCAGAA
GGAACCCCAACACTCCTAATCCCTATTCTCATTATTATCGAAACCATTAGCCTTTTCATC
CGACCACTAGCTCTAGGTGTTCGACTCACCGCGAATCTCACAGCCGGTCACCTACTCATT
CAACTAATCGCTACCGCCGCGTTCGTCCTTCTCCCTCTAATACCCACAGTAGCCATTCTA
ACATCCGCCCTCCTACTAATGCTAACACTTCTTGAAGTCGCCGTCGCTATAATTCAAGCT
TATGTATTTGTCCTTCTTCTAAGCCTCTACCTACAAGAAAACGTCTAATGGCCCATCAAG
CACACGCATACCACATAGTAGACCCAAGCCCTTGACCTCTTACAGGCGCAGTCGCCGCCC
TACTAATAACATCAGGTTTAGCAATCTGAATACACTTCCACACAACAACCCTTATAAGCC
TAGGTTTAATCCTTCTCCTCCTAACAATGTACCAATGATGACGAGACATTGTCCGAGAAG
GCACATACCAAGGCCACCACACACCCCCCGTCCAAAAAGGCCTCCGTTACGGCATAATCC
TTTTCATCACATCGGAAGTATTCTTTTTTCTAGGATTCTTCTGAGCCTTCTACCACTCAA
>NODE_10_length_477_cov_4.339622
AAATCTACATTGCCTGGAGTCTGCCATGGAGCTTCATATATGCAGCCAGGAACCAGGAAG
CACCTGAAACACAAAAATCACATTTTAAAAAATAAATTCTGAATTATTTTTATTTTTGCG
CCACTAAAATATTTGTTCCAAAAAAAATGCTGAGGCTTGACAAAATATTTGTGCAATTTT
GATTAATTAATCTTCATTTTTTTCCCCCCAAACTTGAGCCCTGATAATACATGTTCCCCT
GCGTTCTAAGCAGCAGCACTCTGAGCTTAAGTTCCCCCCTAATCGTTCCCTGAATAGCAG
CTCCTCTCCACCTCTCCGTAGGTCTGGGTGGCAGCATATCTCAACTCGATTCACTGTGAC
AATATTGTTTGGCTATCATTCGCTGCTTTAGGATGAATGGCATCGATCCTCTTTTAACAA
CATTTGTTTCCTATTGTGTTCGGGGGGCGCAGCAGAGGAGGGCAGACGTGTGAAAGTGGC
TGTTTGATTCTCTTTTTCATCCCCATGACCTCAGCTTTTGTGTCCCGTCACCCTGGGAAT
GTCACGCCTCACTACTCTACTTTAAGATGTTTCAGAAAGTGCCCTTTGTTTTCACTCTTT
TTTTTTTTTTTTTTTTTAAAG
>NODE_11_length_583_cov_3.929674
GACGCCGACCGCACGGGGCCGCGTAACTAGTTAGCATGCCGGAGTCTCGTTCGTTATCGG
AATTAACCAGACAAATCGCTCCACCAACTAAGAACGGCCATGCACCACCACCCACAGAAT
CGAGAAAGAGCTATCAATCTGTCAATCCTTTCCGTGTCCGGGCCGGGTGAGGTTTCCCGT
GTTGAGTCAAATTAAGCCGCAGGCTCCACTCCTGGTGGTGCCCTTCCGTCAATTCCTTTA
AGTTTCAGCTTTGCAACCATACTCCCCCCGGAACCCAAAGACTTTGGTTTCCCGGACGCT
GCCCGGCGGGTCATGGGAATAACGCCGCCGGATCGCTAGTTGGCATCGTTTATGGTCGGA
ACTACGACGGTATCTGATCGTCTTCGAACCTCCGACTTTCGTTCTTGATTAATGAAAACA
TTCTTGGCAAATGCTTTCGCTTTCGTCCGTCTTGCGCCGGTCCAAGAATTTCACCTCTAG
CGGCACAATACGAATGCCCCCGGCCGTCCCTCTTAATCATGGCCCCAGTTCAGAGAGAAA
ACCCACAAAATAGAACCGGAGTCCTATTCCATTATTCCTAGCTGCGGTATTCAGGCGACC
GGGCCTGCTTTGAACACTCTAATTTTTTCAAAGTAAACGCTTCGGACCCCGCGGGACACT
CAGCTAAGAGCATCGAGGGGGCGCCGAGAGGCAGGGGCTGGGACAGACGGTAGCTCGCCT
CGCGGCg
>NODE_12_length_1774_cov_4.988726
GCGGTCGGCGGCGGCGACTCTGGACGCGCGCCGGGCCCTTCTCGCGGATCTCCCCAGCTG
CGGCGCCCGCTGGGGTCCCGTTCGCGCGGGCCCCCCGGCGGGTTGCCTCGGCTGGCGCCT
AGCAGCTGACTTAGAACTGGTGCGGACCAGGGGAATCCGACTGTTTAATTAAAACAAAGC
ATCGCGAAGGCCCACGGGGGGTGTTGACGCGATGTGATTTCTGCCCAGTGCTCTGAATGT
CAAAGTGAAGAAATTCAATGAAGCGCGGGTAAACGGCGGGAGTAACTATGACTCTCTTAA
GGTAGCCAAATGCCTCGTCATCTAATTAGTGACGCGCATGAATGGATGAACGAGATTCCC
ACTGTCCCTACCTACTATCTAGCGAAACCACAGCCAAGGGAACGGGCTTGGCAGAATCAG
CGGGGAAAGAAGACCCTGTTGAGCTTGACTCTAGTCTGGCACTGTGAAGAGACATGAGAG
GTGTAGAATAAGTGGGAGGCCTCGGCCGCCGGTGAAATACCACTACTCTTATCGTTTTTT
CACTTACCCGGTGAGGCGGGGAGGCGAGCCCCGAGCGGGCTCTCGCTTCTGGCGTCAAGC
GTCCGGCATCCGCCGGGCGTGACCCGCTCCGGGGACAGTGGCAGGTGGGGAGTTTGACTG
GGGCGGTACACCTGTCAAACGGTAACGCAGGTGTCCTAAGGCGAGCTCAGGGAGGACAGA
AACCTCCCGTGGAGCAGAAGGGCAAAAGCTCGCTTGATCTTGATTTTCAGTATGAATACA
GACCGTGAAAGCGGGGCCTCACGATCCTTCTGACTTTTTGGGTTTTAAGCAGGAGGTGTC
AGAAAAGTTACCACAGGGATAACTGGCTTGTGGCGGCCAAGCGTTCATAGCGACGTCGCT
TTTTGATCCTTCGATGTCGGCTCTTCCTATCATTGTGAAGCAGAATTCACCAAGCGTTGG
ATTGTTCACCCACTAATAGGGAACGTGAGCTGGGTTTAGACCGTCGTGAGACAGGTTAGT
TTTACCCTACTGATGATGTGTTGTTGCAATAGTAATCCTGCTCAGTACGAGAGGAACCGC
AGGTTCAGACATTTGGTGTATGTGCTTGGCTGAGGAGCCAATGGTGCGAAGCTACCATCT
GTGGGATTATGACTGAACGCCTCTAAGTCAGAATCCCGCCTAGACGTGACGATACCGTAG
CGCCGTGGATCTTCGGTTGGTCCCGGATAGCCGGCCTCGGCCGGTGCGGAGAGCCGCTCG
TGACAGGGCTGGGGCGCGGCCGGACGATGGTCGCCCCTCTCCTGCCTCGCATCGCATGTT
TGTGGAGAACCTGGTGCTAAATCACTTGCAGACGACCTGATTCTGGGTCAGGGTGTCGTA
CGTAGCAGAGCAGCTCCCTCGCTGCGATCTATTGAAAGTCATCCCTCGATCCAAGCTTTT
GTGTCTGGCCGAGGGCGCGCGGGCCCCCTCCAGCCGACATGGCCAGCTGGAACCCTGGGG
TACCAGGGGCGTCTGCCTGTTTGCCTGTTTGCCTGTTTGCCTGTTTGCCTGCCTGCCTGC
CTGCCTGCCTGCCTGCCTGCCTGCAGTAGGGCTCTTGAGGGCTCAAGAGGAGGAGGGCTG
CTGAGGGCTCCTTTCTCGCCCTCTCCACCTCTCTGCCATAGCCCTTAAACCCACTCTCTA
CTCCGCTCCGCTCCGCTCCGCTGGGCCAGTTCAGCACCGAGGGCAGCACAGGCCAGGGGT
ACCAGGGGCACGGGGGAAAGGCCGGGGTACCAGGGGCACGAGAGGCCAGGCTGGATGGCT
ATTTTCTCTCTCACTGCGAGCACTCTTTCCTTGGCTGGAGCCGGTCAGAGGAGGGGGGTG
CTTAAGTGTGGGTGAGCAGGCTCGACCggagagccaggtcagtccaggcctggccctg
>NODE_13_length_735_cov_9.844898
CTGGGCCTATGGATGTGGTGGAGAGTTATCACCTAGCTGTCAGCAGCTAGAAATATCTGA
GAAGAACACTTAGGAATCTGCGCTGGCTATGTTGAATGTTGCATCTGTGGGTTTTAGAGC
AATAAGTATAGTCAAGGCACCGTCTTTTACTGCCCCTTCTCCTCTCTGAGGTTCTGTTGT
CTCAGCTAAATGCAACCTGCCATGGTGTGATGGTGAACCCATGTGGTGTGCTGTCCACCA
GAGAAACCTGGGGCATCTTGGGATAGCAGGGGAAAGATTGGTAGAAAACCCATTTCTGAA
GTGGATTTGTGCCCTTGTAATCCTGATTAATTTTGACCCGTTGTGCTCATTTTAAACAGA
GCATTACAGTAAGCGTGAACACAGCAAGCTCCGGGGCGAAACCAGGAGCTTAGCGGCTTT
GGGAGGCTTAGCTGCAGATGGCATTTTAAGCCGGACTTAATAAATTGTTTCCATTAAACT
TACCGGCCCACACATACTGGATTAGACCAGTGGAACAAAGGAAGAGGGGAGCGTGCAGAC
GAAGAAGAGGGAAAAAAAGCACACAGAACTGCCATCATGCACATCTGAGTCTGTTAACAT
CTCTCTGAGGCCAAATGAAAGGTGAAGATGAGGTTACTGTAGTGTTAAGGGAGAGAGAGT
CGCTTTTGGACATGAATGCAAAACACACTCACTTTAGATCTCGTGCTCGTCAGGGATGTC
GGACCAATTTGCTTAAATGACATAGAAGTAAACAAACAAAAAAGATGCATAAACCATTTA
GCTTGGCAGTGGATTTAGGGCTTATCCTCTGACTGTTTATATATAAACACATTAACAGTG
CTGTAGCTTAAGGATTTAGGATGTGCCCATACccttgct
>NODE_14_length_503_cov_8.083499
AAAACATAAGATCATAATACCTATTTTCATAATAATACTAACAGCCTTTAGGCTACAAAA
TTGGAAGAAGGCCATACTCTGTATATCTGTGCATTGCCTGACAGAGACAGAAGGGTTTCA
ATCTCTTTTTCATTTCATCCTGATAGCTCTGCCTTTTATTACCGAGGGACAGGAACGTTT
CCTGAGGTAAAAAGGAGTGCACATTCCCAAGATAAAGTTGGAGGTTTACAGCTATTTCCA
GCCGTAATGTATTATTCCGTTAAAGCAATGATCAGGTAGTGTTGGATGAATGGGAGATGT
TCAGCACCATTACTGCCTGGCACATCAGTGAGGCATTATTACATTATCGCTGCTCTTTAG
TAGGAGATTGGGTGTGTGACCGGGTTCTGAATACACTCATCCCGCTCTCCACGGCGTAAA
TTGCAGATTGGCTCATTGACTTCAATGATAAAATGTAAAAATTGCCAGTAAAGAGAACAT
AGACTCAGGTTACTCCTTAGCTGTTTGTCAACGGCAGATGTGACTCAGTTGGTGCAGAGC
ATGTTAAAGAGTTCCATCTCCCAGAAGTCAATGTCATTTATGCCTCAAACTGCTAAAGCA
ATAGCTCATCTTGTCTCTGGTGTGTCATACTACACTGCCTTtgtctg
>NODE_15_length_538_cov_3.338290
CAGTCTTAATGACTAACCAGAATGAGAAGCGGAGGAGAGGAAGAGCCTGGAAGAGCCTGA
TTTGTTCTGCATGCTAAATATGGCCTGTAATCTTTATTCCTCTGAGTGCCTTATTAAAAG
TGAAAGGAAGATGAAATCCCACCAGCCAGCCCATCCTTTCTGCTGTTTATTAGAGGGGCT
TTTCCTCTGTTAATATTGAGGTTATGGTAACCTTAGTGGTGATAGATGCATCTGGTGACT
TCAGGTAATAATAGCAATGATTGATTCCCACCTGAACCCTGGAGGTGTAATCTAGCAGGA
TGGAAGAGATAAAGTGGCAGCCAGCGTCTGAGAGATACACAGAGAGGCAGATTCCATCCA
ACAGTGCTGTTCATCATCCAGCAGACAACAGCGCCTTGTCAGAATTTATGATGTTTTCCC
TCGTCTCTAATTCATCATTCATTAACTACTCTTTTCTCCCCCTAAATCCATCTCTATTTG
TTAGTTTTATCAGTAAGGTTAGGATGAAAAATACCTTTGTGTTAGTTTTTgattctgcaa
caagatgaatgtgatttttgactgcaagtgtatcacatcagtcagatctgatttgataat
caaagtgaaattcttcttcactcagtcgaagagtttgttgtcgtctaaaagccaaagtgg
cacacagttgctctgacttgca
>NODE_19_length_740_cov_7.916216
TGACCAGAGGAAAAAAAAAGAGAGAAAGAAAGAAAAAGGAAAGGCAGAAAGTGATTTGAA
TTATCATTGTAGAATGCATTTGGTGTGTCTGCGGTGGAAAGAGCCTTAAATAGAGCCAGA
AAGTTTATGTAAAAAAAAATGATGCATGGATTTTTCCAAAAATTGTTTCTCCGTCTCTTT
CTTCTTTTTCTTTTCTCTGCTGAGGCTTTGACAAACTCTCAGTTTCAAAATGCGGCTCTT
GTTGATCAAGAGTACAGACATCTTTGACTTGAACGTCGGGTAATGAGAGAAATTAGCACA
AATGCTCTAAGTAATAGTTCCTGTTTTTTTTTCACTCACAAATTATTTTTCAACTTGTTT
TTGTATCTATGCATAAATTAAAAAAATCGGCTGAAATTTATTATTCATCTGAGATGTGAT
TAATATGCAAAATTATGCAAATTAAGATGCAATTAGGCTCCAATTCTCTAGTGGAATTTT
CCATTATAATTTAATACAAAGTAACAGAGTAATTGGTGTCACGTGTAATTACGGTTACTC
AAGTGCACTTTCAGGCATGCAAATGATTTGCTATATGTTGGTTATCCTATGCAAATGTAC
CATGTGGTGTTTTAACAAGTTGAGGAAAACACAATGAGTGCGTGGTTACCCAGTGGGGTT
GGAACAAGGTAAAGACACCAGGGTGTGTTTTTTAAATGAGAGAAGCTGGAAAACTTTCAG
TGCTCAGATTATCACCAGTTAAGACTTCCAGTTACTTTCCCCCCCCCCTCCTTTTTGAAT
TTTTGATGAATGGTGGAGAGGCGCAGACTTTCATCCGTCACCAATCGATTAATGAGAGGA
AACTGGTGTTTGGATGTGACTTGGGACTTGAGTTTGGAgggaaa
>NODE_20_length_512_cov_4.492188
AAATGAAGATGTCACTGCATTATTTATGATCCTTACAACTTTTATAGTGACAATATGCAT
ACTCTGGCGAGGCAGTCTGTTTTGTAATCGCGTAATCAGAGTGGGGAAATTGCTATTTCA
TAGCCGCGCAGCCTTTGTTCGCTGCGACAAAAGAAAGGCGACTGTATATCTGGATCAACT
TTTTAGGACTTTTATTGTACAACAACCTTTGCATAACAACTATTTTTCTCAAGCGTTGCC
CGAGGCACTGCGCATGCGTGCTGGCTGCTCGCTGTCACTAAGACATTTTTCTTCACGTTG
GAAACTGTCACTGGTGACGTCAATCACAGAGCTCTGACCAATTAGAGCGCAGGGTGATTG
TTTAGCTCCACGGGCTGCAGCGCCTACCATGAATCTCTATTCAGTATCAAAGCGTCCTGC
TGCTGCCTCTCAACCGAATGGGATTCCATGTAGTCTGCAGATAGACTTAACTTTATAAAG
TTTTTTTTTTCTTTATTTTTCATTGCGATTAAAATATATTTGTCATCATCATTATTATTT
TGCCTGCTGTCAAGTTATTCTAAAATTAGGAAGTAATGAGCGTGGATGCATTGGGAAGCC
CCGTGATGGACCCTACGTTTTCCAAACGGAACACGGCGCTGAGATTAGTTGActtg
>NODE_21_length_751_cov_8.197070
AAATAATAATAATAATAATAATCAGAATAAATCCACATTTATCATGCATTCAAAAAGCTG
CAAAATGGAAAGAAGCCACAGAAATTCGGATTTATTGTTTCAGTTTAAACTAGACAAGGA
TGCTCTGTGCAAATAGTGAAGAACCAAGGTGATAATCTATAGTGTCAAAGGAAATCAGGT
AAGTTACCTTGAAGACATCACATAAATGCCACTGAAAGGAAAGAGCGCTAGACATCCCCA
CGGGTCTCCGCAAGACAAAGCCCGGCGAAAATGAACTTGTTTGAAGTCATTAAAAACGGG
GAGAAAGAGGATGAGATGCGGGCAATGTCACATCTCAATATTCCGACTTTGTTCCATTGC
GCAGGCTCGTTTTGGAGAAGTGAGATTTAGCGAACAGGAGACGGATTTAGAGAGAAAATC
CCTCACATTTATCTACATTACACAGACATTTTCAACAGGAAACAGCTGGGGCAGCATTTG
CCTCCTACTCGTCCTAAGTTATTCATTAAGGATTTTGGGCACATATTCAAATAACGTCAT
TTCTCTTTTTTCTCAGAACGGGATTGAATTTTGATCTCTCTAAGACTTGGTTAGTAGTTC
AGATCAAGATAGAAAAAGCGGTGCTGCCCCACCAGCAGCAGCTCTCACTCACACAGCACA
CTATTTTATGCCCTGAAAGCCCGTGAAGGAGAAGTTAAAGACGAGCTGGAGGTTGTGATA
TGACTCCTGGTTGTTGTGCGTAATTTGGCACCGTGTAGTTCTGCAGTCTCTCCAGCGTCT
GAGCTGATTAACGCTAAAATAAATCATTAAAAACACttttccacttacttagcacagtgc
ttctgacttgtatggccaataaaaagcgaaataaaaaaaggggggatacacgtga
>NODE_22_length_660_cov_8.292424
CCTAAATGAAAATATATTTTCACCCTGTTTTCAATCAGTCTGAAACAGACAGTTAATGGT
CGCTTAATCCCCTGGACACATCTCCAGCTCCCTGCTCTGACAATGAAGCCAATAAAAAGC
TTCAAAAAATATATATTCTCAGTTGTTTTCTTTTTTACTAATTTCTCTTTTTTTTATTAT
TTCTTTTTGTCTTTACCTCGTCTATTTCTCATGAGTTTTCTCTGATAGTGATCCTGTTAA
ATTAAGTGCCTGGGCTTTATCCAGAGCCCTCTCACCGTCACTCCTTTAATTTAGTCATTA
TAATTAACCATTAACTGGTGTCAGTTTCTGGGCCACTAACAGGCCCACTCAGTTCTGCTT
GTCTGCATTATCACAGTTTGGGGGAGAAAGTAAATTATAATGAAGGGCTATATAGTCCAA
TTACTGATAAAAGCAGCCAAGTGCGCTCCTTGTAATTAGGTGCCAGTATCCCTCCCTCCT
TCTCTCTCTCTTTCTCTCTCCCTTTCTTGTAGTGACATGTTGGAAGGGAATATATGCTTA
ATAGCTATTTTTATTACTGTTAACCTCTTAGTCATGTTCTTAACCCAGCGACTTTCAATC
ACTGAGACAAGGGGATGCCACAGAGAGACCTTATCTCACAAACAATCATTTTATGTGCTC
TGCGTGGCTGTTACACAAAGTTAACTGATAGATGCAGGAGTGTTgggaagcacgaagaga
aaggaggcaagtattaaggaaaccaaaggaaaagagaagtaaatgaaagcaaggaaggag
tgaaggattgtaggacagcgagag
>NODE_23_length_503_cov_9.427435
AGATTTTTTTTCATACAACGTTGCCTTGATACTGATATCACTGCAGAACAATTGGATGGT
AGTATATGTTTTTGCCATTCAGTTGTACAGTAATGTCTTGATATAAGCACAATGCACTGT
ACATGACATCTGGTGAAACACTTTAATAAGAACAAGCGTTCGGAAAAAGACAAAGAGACA
TCCTACTCAGTCCTGGCTGCCTCCATCTCTGCCTGTTTATGATGAAGGGCTCTTTTTGGT
GTGAGAGTGAAAGAGACAGGCTGGGCTGGCTGTCATGTCATAAAGGATGCAGTCAGAGAG
AGCAGACATGATTTCATGGCTAATGATTCCTGCACTAATATCAGTGTGGGCTGCAGAGGG
GATAACCAAGTTGAGCTGTCTTAGCTCAAATGATTCAATTAGGCCAGCTGTCCCTATTTG
TCATGGCTCAACTGGCTTCTAGATTACCTTTCCAGAGTGCATACGTGCCTCTGCATTGAA
CTTACCAGCTCAACAGTTTCACGGAAAAAAAAGAAAGAAAAGCAAGACAAAAAGAGAGAG
AAAGAAAAGAGCGGTGGAGGGGAAGAAATGAAACAAAGAATGCAGCGATAACCACATTAT
CCACTTAAACACTGAGGCCAATTACTGAGATAAAtgtgactttgtgt
>NODE_24_length_464_cov_4.551724
AAAGAAATCTATTGAAATATATAATAATCCTAGATGACCAGCATGCAGTGTCACCACACT
ATCTTTCAGTATGCTATTTCTTACCCAGCACTCATTACATGATAAGTTGCTACAAGGAGG
CACCGTGACAAAGAGCCCATACACTGGATTGAGGCTGAAATGAAGCCGGATGGAGTTGGG
GTGGAGGTGTGTACAAAGGGGGTGAGTGGGCTCTGAATACAGCTGGAGAGGTGAGAGGGA
CCTACTTGCAGCGTGGTTTGTTAAGAGCTGTTAATGTGCACATCCCCTCATTCTGACAGA
AGTAATCGCAGGGGTTGGCCAGCTCATCACAACGTTGGTTCTTGAACCCTGACGTGCAGC
TGCAAAACATTGTGTTGGGAGTGATAAAAGGGCCCAGAGAATGTTGAACTGTTGGCTGCT
TGATGAATGGAGACTGACACACTAAACCCTTTCAGCAGCTTCAGTTATAAGATGGAGCAA
GTCAGTGTTGTGTCTGCATCTAGCAAATTAGCAAAATAACTGATATGAACACAGATCAAC
TACACTGCTCACCAAGAGAGGGGGCACATCTGCAAGGGAAGAATCTGTTACAGTGCTGTC
ACGTATAa
>NODE_25_length_570_cov_10.326316
AAGAAAAACTTTAAATTGATTTGGCAGTGCAGGACTTTGAGCATCCTTATAGAACACTGT
TTAAAAGACTTGAGAACTCATCCCCGCTGTCTGTCGAGGTGATCTTATATAGACCTATCT
GGAGGAAGGGGAGCTTAAAGACTTGAATGTGGTAAATGTTGCAAGGTAACTTCAAGTTGT
TATGTGCAATACTTCTTTTGAACCTTTTTCCAGATAAAGACTCTTTGCAATGTAATTCTT
TAATGCCATTTTTAATTGCAGACATTTAATTAAAGAAGATGTTAATATGTTTTTCACAGT
CATTTTCTACTGTTATTGTAATCCTTTTCATGCTGGTGTTTGTAAAAAAGAAAAGAAATC
AAACTATTTGTACTAATATAAATAATTGAAGTTATTTTTAAAACATTAAAGGTTTTGTGC
TCATTTGCTTATTTTGTTTATTTTAAGCTACTGTGATTGATTGCATTGTAATTATTAGGT
CAACAATGTATTTAGCTGTTTATTGGTATATTTTTAATTGGAATGTATAATTGATTTTTA
TAATTTTGATCAGATTTTTGTTATATTTTTGAGGTGAAGCTTTTAATATGTTAAAGTGTC
TAGTTTTTACTAATTGCTATATTGTGCTCCACAATATATGGTTCACATTTTCTGAaggaa
aataaatatttaaatatttgtctgttaatgatgttacttaatggcaagatttca
>NODE_26_length_307_cov_5.765472
GACTCTGAGACTTTTTTCATCATTAGCCTGCACTGCATGGCAAACGGGCGCCATGGCCCC
CTTTTTTTTTTCTTCCCCTTTCTCCCCCCTTACAGGCGGCAGTATCACAGCTCTGATCTG
TCACCCTTCGCTTGCCTTAATGTGTGAAAGCAAGACGTGTTGCGCCTATTAGCACTTCTT
GGCAAGGCTGGCATGCTGATCCCTCATCCCCGGGGAGCCCGGCAATATGGTGCCGCATGG
TGACCGCCCGCCAGCCCTGGCTCCCGCTGTCACAACACATCACACATCCTCAGCAACCAC
CGCCGCCGCCTCCTCTGCCACCACACCTCCATCACTGTGGTGGCATGAGTGACAGCAGCC
GGAGCCAGGGGTCCTCTGGGTGAAATTAAAAACTTTTAGAGCGAGGGGGCAGCTAAAGTG
AACTGTATTTTTTAATTATGAGGGCTATAGt
>NODE_27_length_340_cov_5.844118
CGGAGCCGAAGTCCCCGACGGTCACGAGCTGCTCCCTCTCGAGGCCGCCGCTGTTGACGG
GCCACACATCCAGCACTTTGACATTCACACTGTAGGGCTCCCGGGAGGAGACGTTCTCCG
GGGAGGAGCGCACCTCGCCCTCGATGACCACGGCGGATCGGTACGCCTGGTCCTGGAGGG
AGTTGAGACTCGGGGCGTAACAGGCGAAGGAGACCCCGATGACCAGCATGGAGAAATGCA
CTGGATCAAGCCTCATGCCGTCAGCCTGTGCTGTGCTGCAGTGCTGCTGGGCGGCGGAGC
GAGCTGGAAGAGAGAGACGGCGGCGAACGGGCTCCGGCGGCAGAGCGGGCAGGGCAGAGC
GGCAGACCTTGTGGAAGTGTCCATGCCATCTGTGTCTGCCGCTGCTTTCCCCATACGGCT
GCTGGCGTCGGATGGGGGGGGACACACACCAGCCTAGGAACCGGGAACGgcccgcttgtg
catg
>NODE_28_length_501_cov_7.854291
AAGAGAGACGCATGGAAGCACTTCTCTTTCTTGGAATAAAGTAATTAAGGATCTCTCTGT
CCCGTTTAGTTTTTTTCTTCTTTTTGTCTTGAGCCCAGCCTGAGCCAAAGAACGTAACTT
TCTGTATGCAAGTCGATCATCGCTGCAACTTGACATCCTGACCTGGACATTTAATTTATT
GATCTTCATTTTATTCGGATGTAAAGACCCTTTGCTCCTTTAAATTAATCCAGGTTAATT
TGGCCAGGCCCCCTATCCCACCCAGCATGAATGGGCCCTCTGTTGGCTAGAGCTGGCCCT
GGCCACCCAGTTTTATGGGAATCTGCAGTGAATTAGAAAATCTGTCAATGCGAGAGGAGT
TGCGCCGCGCGGATATGCCGTGTCACTCCACCTGTAAAAGAACTGCTCTTTGTCCATTAT
CTCCCAGGCTTACCTGAGGAGAGTTAACCTTGAGGTCAATAACATCTCCATGGTGTTTCA
TGACTGGCTGGGCCTGGGCCGGGGGGTCTGAGGAGAGCCATTGTTAACATGCGGGCTGCA
GACCCACACTTCCTCCTGCTTTGGCTCTCCACATCAAATACCTCTGGGAAACAGATCTGT
AAAGAGCAGTGACGGGAGCCATAAAGAtgtgatcactttcacagg
>NODE_29_length_373_cov_4.174263
TTTTGGTGACTTCTGAAAAAATGCATGTTGTACTATAAAGCTTTAACAGCTTGAATCTGT
TACATTGGCTATCCGCACATTACATTATGATTACATACATTTCTAAGAATTTGCCCATCA
TTTTTCTCCATAAACCTTAACGTGTTGGATGTGAGTTAATTTGGACTCCTGGATCGCAAT
CTGCCAACCTTAGGGCACCCAAAGTGCCTACTAGCTCCCCTATCAAAACAATCATCAGCT
GAAGGAGGTTATCGTTGAGCTGGGCTATCTGTCACCCGGCCACCGGCAGCCAGCGGGACA
CAAGGGCCATTTAATTAGGCCTACTGCTCCTCTCTGGTGTGAAAGACTCTCAGGCCCCTT
TGATTCCCTGCTGCTCTCCCAGCAGGAAGTGGTTGGTGATAATTGACACAGGATTTCCTT
GTTAACCAGCGGCAGACTCTGTGGATTAAAGTGACAGAGATCTCCAGAAGAAAGTGGGGA
GTAGATAAGGGGGAGGGGAGGAGGTGCGGGGGGGGGg
>NODE_30_length_630_cov_3.626984
TCTAGTTAAAGTTTATTTGTAAAATTGTCTCTGCAGTGGAGACGAGAGAGTGATTTCATG
TAGTTATTTAAGCAATCATCAGAGGAGGGAGAGGAAAGGCGCTGACAGGAGCCAGAGACA
CTTCAGGCCTGCTCTCTTGTCAGAGTTGTCTAGACCAAATATTGGGATGAAGTTATCAAC
CGTTATTTGATTTCAATTTTCTCCACGCACCTCGCCGAGGTCATAATAACAACTTTATTT
TCAGTGGTGCATAAATTAATTACGCGCATTTAATAACTAAAATATCATTATATTCCCCCT
TTAATAACATAAACGCTGCACGCCAGGGAAACCCTTAATAGCGCGGGGCCCTGTAACTGG
CCATTATCCGCCTGTAATGATATTACAGAACCAATTACGCGCCATTAGAAGGGATTTTCT
GCACTTTATGTGGTTTAGTCCAATCCCGCACTCCTCTTCTAAATTTCAGCTGCTTCTCGA
AGCCTCATTTTGCTTCCACCTCAGAGACGCATGGCGTCTGCGCTCTGCCGTCCCAGATGC
GCTTTAAAACTAATTGAAAGGGTCCCGCAGCAGATCATTTATCTGAGGAAGCGAAATAAA
TCGCAGGACCCCTTGCTGTGAACAAAATCAAAAATTTGGCCTTGTGAGTCTTCTACATGC
GCAACCCCTTGTAAAGTGGAccccctaacacaccctgacgagcaattaacccacccgaca
gtcaatctaaaacccaaaagcagtcatcctcctttttttaatatatgaaagaac
>NODE_31_length_315_cov_8.904762
TCTTTTATTAGTTTTGGATACGAGCAGCAGTTGCTGGCTTTGCCTTTGGGGTTTGCAAGG
GTTGCACCAGCAGAATTGTATTCTTTGGTAACATAGTGTGAAAAGTTTGGTCTCCCACAA
AAAAGTTCCTTGCGATCCTTCTTTACATGCACGATCTTTGATTTCTGACGATGTAAGATC
AAATTGAGCTGCAAGTGTGCTCCCTCTCTGCCTTTCATGCTGCTTCAATATCACGGCGTG
AAAAAACAAAGAAGGCAAAGACTGAGGGAAATCTGAAGCGTTCTGCCACTCAACATCCCC
CAATCCCAAACAACAGCGTCTCACTGCCACTACAAATACATTAGAAATCAATTATTTATG
GAACAGAGTCAGGGCCTCTTTAATCTTTTCCTTTTATCCAATTAAATTGTCTAACCATTC
TAAGCCTCTATAGCTCACAGGGAATGTGCTTTTTTTTTT
>NODE_32_length_689_cov_6.586357
ATTGATCACCTGATGGCAAGAAAATGGTTTCGCCAGTTCTTATTCAAAGTGGACCTGAGG
AGTGGATCACGGTATACTGGCAGGAAAAGAAAAAGAGCCATGTTGTCTTTTCTTTACTTT
CTATCTCCTATCTTTTTCTTTTTCCCTCTCAGACCGGGCTGTCAGCAGTGAGGAAGAGGA
GGAGGAGGAAGCAGGCTTTTTTTCTTCTTCCCCCACCACTTCCGAATTACCTGCTGGGTC
CGAGCTCTTTTATGCTCTTGTTGTGACAGGTAGATTTATAAGGCTTGAAATTTGTACAAA
TCAGTTGTCATTCAGCGGCAGCTGTCAATGTGTCAAGCTGTCAGGGCCTGCTGTGAGGGA
GATGCCTTAGGGGGCTGAGCGAGGGGGCAACCGCCCAGAAAAGAAAATGAGTTCAAACAG
ACCTGAGAAGCTCCTCTATTCCATAGGCCTCCCTGCCCCTGTGGAGACGCCATCGATTTC
TCTTGATGTTGAGCAACAGCGCGCCCAAAAATGACATGGCACACTGCGCTCAACCCAGTC
AGGCTGCGACACACCAACGTGTGCTGCACCAATCCCCTCAATCTGCAGACGGCTCTCATT
CTCTGCTAAATGGCTGGAAATCTGTAATCTCTCCAAGGAGGGAGAACACCAGAGTTGTGT
TTAGAGATCGTTGGCAATGGCTGTCGTGTTTTCATGTGCCGCTTAAGTAGCTGAAATGGA
AATCTCTCAGAGGAGAATGACAAGCGTGTTTAAAGATTGTTGTCGATTGTTGTCTTGTTT
GCTTGTTTTCTGTGGCCTTGTCTCAGCGTgtgcctgcctgtatgtgattggcg
>NODE_33_length_559_cov_3.694097
GTTACAAGCTAGTGTCTCGGCTGACTGACAGCACAGAGGGATTGGGCTAATCTGAGTGAC
TGATTTGAGGCGCGCAGCGGCTCGGCTGTCCCCATAACTCCTGAGAAATAGACAGCTTCA
GCAGAGTTATCTGTGTTTGTAAGTCCTTCTGCTGCGCTGGGATGACAATAGGGATTAGTG
CCAAGGTTCTTTAAACTGTTTTTTTTTTTAATTTTATTTTTGGGCGGGGGGAAGGGGGGC
TCTTATCGGTGTCTCGGCAGGATGCTGCCGCAGCCAGTTTTCCTTGACTGTCAATTAAAG
AGGGGATCATTAACTTCAAGGGTATAAATGTTCTAACACTGGTATTACGTTGGGAAGCTA
AGTCGCTGACAGATGTTCCAACTTTAATTCTCCACTTGTTTTTTTGTCCTTTAATTAATT
TATGTATCACTATTCGGGTTTTAAATATTTTTTCCCCCTGTCTGCTCTTTGTTAGCCTGT
AATCTCAGTTACCATGGTAGTCGCAAAGACGATTGGGCCTTGTCACTCGCCTGTGTTTCT
TATGAGGTTCAATCGGCTAATGTATTCAATATCATCCAAACTGAAAGGtaaacagtatct
aatggcacatgtgttcctgcactgcctcgatgcagcctggaggcgctgggcgggaggata
acagcacgtctgcctctagttcttcaggctttgcacgacgacc
>NODE_34_length_613_cov_7.088091
CTTGTATTTACATGGCAACTGCCTCTGAAGGTGCAATCCATCAGAGCTTTGCCTTTACCT
TACATGAGGCCGACGCCATTACTCCACATTTTTTACTGTAATTACAATGTTATGGCTTAC
TCGCTCGCAAGGTTACAACAAAGAATAAATCAAACTTCATTAAAAGTCTCAGTAACTCAA
CGCATGAGCACACAAAATCATCACAGAACCAACCAGATTATATTCCAAACTAACTCCATG
CATCTCATAAGGAGGTTGTTTTCCTTTTTCATATTTCATAAATATGAACCAGGGTGGTTT
TTGTCTGTGCCTGTCCATTTATTACCATAAAAATCAGCTGACTGAAGTATCTCACTATCT
GTGGAGGCAATTAACTGTTTTGAGAGAATGCGTAATACGGGACTTTGTAATGGTATCATT
TGGAGTCAAGGCACAGATGCGCCGTGCGGAGCCATACTGTAATTAGAGAGAAACGCTGTA
CAGGTTTTCCACTAATTAGCAAATTATGCTGAAAATAGCATCAAGCTAATTAACAGTTAT
TATGGCATTTTTGAAAGTATGACTTTAATTAGCAAAGTCCTGACGCAGGCAATTTGAAAC
TCGTCTCTGAGAAGATGAGGAAGAAAAGAAGGGAAAAAAAAAACATGGGGCATGATCAAG
AAGATACCCAGATTATTATGATGCTGTCAAAAACTAAAGGAAGGGGAGAAAAAAAACAGG
AGGGGAAAAGAGAGACTGAGTGAGtgagtgagggagg
>NODE_35_length_534_cov_21.898876
CAGAAGACAGGACACATGGCTTTATTTGTATGCCTAAATCCCTACATGCTTTAATTACTG
GACTACCAAGCATTAAGTGGAAAATTCATCATTCAACATCTACTGACCTAGCGCACAAAT
AATCAGAGAGAGAATGAACAGATTCATTAAATTATCAGAATATGATTAAATCACTGAGCA
AATAGAAAATGTATGATATAGTAAGAAAAAAGCTGTAAAATATTATAGTTTACAATAATT
ATTCACATTCAAAGGCTTTACATCTCAATACATACACAACATGGCCCCTGAACATGACTT
CAATCCAAATATGATTCATATATTAGAATTTAAATAACACAGAATGAACTATAGGCTAAA
CAATAGCCATCAAATAACCTTATACAAGAATAAAAATACAAAAACTGTATCCTAATATCA
TTGCATTACTTGCTTCAGATTTTAATAATACATCATCTGTACATCACAGTTCTAGTCAGT
TACAAGCCAGGTAGAGTATTCCATACACAATGTAACCGACTGCCATCGACTTGATTCAAA
CAATTTTTCTAACTAGAGCAGAACACTTCTCTAGTGTTGCCTCGACTTTATAGACAGATA
CAGCAATTTCATCGGTTATTTGGATCAGATAGATATCCTTTAACTGACATCcaaccacat
ccagccctgggccccagg
>NODE_36_length_681_cov_4.731277
TCTGTCTAAAACTGGCACTTTTGTTGCATTCCAAGAGGTTGATAAATCAATCCATCAAAA
AATTCTTTGCGGTGAAACTCAATCAAGAAAGGTCATGTCGGCGGGAAAAGAACAGATTAA
ATTAGCATTGAATTAGACATGGAAAGTGAGCTCTGTCAAAACCATCACTGTGCTCAGCAC
AATTAGAATATGTTAATTATGCATTTCATTAAGGGGCCTCAGCGCTCTTTGAATGTGAGA
TGAAATGTCACTGGTGTAGGCAGCCGAAAAATGGAAGATTGCCAGGCACAACTTTCTTTG
TGCAATGTGTGACACCTTCATTAACATCAGGGATTGCTAGTCTGATTAGACTTTTTGTAT
TAGTTTAAGCCTTTAGGCTTTCAAATGCTATGCCTTTTTTCTCCATTTTGATGTGGCAGC
TCAGACCCTTCTCCATTTCCAAGCAGATATTGTCTATGGTTCAATTCTTTGTTTAAATTC
TCCGACATAATGCCATGACATTGGACGTAACATCTCATTGTCTTTGTGTAGATGACGGCA
TTTACCATGTCTTTGTTTCACATAATCTTGGGTCACTTTCAGCAATGCGAGACTTGAAGA
GCCAAATTCCCACAGTGTGTGTTCAGAACGAGGATATTCAGGGTAGCATTCGAATTAAAG
CACACATGATGATGACATTAAGTATGGACAGTTACAGTGCCTCTAGATATAAAgacaaaa
tgcagttttagcttcataccgtcagtactgccattttgacccttgatagatagatagata
gatagatagatagatagatagatagatagatagatagatagatag
>NODE_37_length_601_cov_8.891847
TTTTTTTCTGAGTCAAAGATAATACAATTCCTTTTTTTCTTATTTCCTTACAATACATCT
TTCAGTTCTGCCTTTTCCGCGCATGAAATTCATTTTCTAATGGAAATATTTGTTTTGTAA
ATCAAATATGTATTATGCACAGAATGCAAAGCACAAATTAAATTATGTTAATGAAATGAA
AGAGATATGAAATGCATATTTCATGGACAAAACATAACCCTGCCGAACAGCCATTTCTTG
ATAAAATCTTTAAACACAATCTCATTCGGAGAAAGACATATTGCCGTGGCAGATAGCACC
TCATTAAAATGGTCTCCTTTAATATCAGTGCTTAGTATATATGGGATTGTAAATAACCAC
TGGGGAAGAGGAACCAATAATGAAATACTGTCTTTAATAGCTTGCCATTGATGTCAGCAT
AAAAAGTCTACTAGAGGAATATTGGAAATTGGGTGTGCACACACATAGTCAAAAGCTGTA
AATGATTGCATATTTAAATAGAGCTGACTAAGGAAAAGATGATATAGATATTAGTAATAG
GCAGAAAATTATGCTGACCTTACATAATTCCACAAAAAAGCCCAGACTGTTTTAAATTTT
ATATTGGTTACACTTAATGAATAATAGATTCTGTAGCTGTTGTTGTGCAGTCCATGATGT
TAATAAAAGCCTAAGAATAGGAGCCCTGCTCTGCCCAGCCGACTAGCAAATGAACTAGAC
TGGCTTTTCAGCAGAAATAAAtaca
>NODE_38_length_427_cov_11.660421
GAGGGGAGAGCTGAAACACAAGTGTCACCTGACCATACTGTCTTTTCTCTTTAGGTTATG
TGATATGTAGCTGGCACAGTGCAAGAGTACAAAAACAGTTTTGTTTTGCAGTGACTGGCT
TTCTGTAAAGTCTGAGTCTCGTGGTGAGTACAGCATTTGTCAGCCTTCCCCCCCACCATT
GTTCCTGCATGCCTGCAGTGAGAGTGAGGGTGGGGGGCGTGAGGAAGTCTTGACTTTTTT
TTGAGGGGGGAGTTATTTTGATTGTCTTTACCTATCAGGTGTAAATTTCCAGGCACTCAG
TTCATTTTGGGCCTGCTCCAGTTTGTCTTTAGTCTGTTCCAGTTCAGCCTTCATTTTGAG
GAAAAACAAGTTGATGGCCGGATCCACCATGGATGACCGCAGTTGGGCCGCGCTCGGCTG
CTGGACTTGCTTGAGGTACTGGATCTGGGTCTGCAGGATAAAACAAACACGTGTCAGTGA
TGGGTTATGATGAAGAAGTGTTCTGTGACTGATTAAAGTACCATAACCAATCCTTAAATT
CAACTTGAGCTGCCAGTTCCCAAAAAAAATC
>NODE_39_length_369_cov_6.701897
TCATCAGGCTTTGGCCCCTTCACTGCTCTCTGCCAATGTATCTGTTTCCAAATGGGACCG
AGACAGGCCTTAGATGTACCCTGCTGTGGTCCTCTGAAACCAGAGACCCTTGAAGTGGAC
GTCTGCCTGTGTCCAGTCTGCTCCCAGGAACCCTTTCAGATCCAAGGACTCCAAATGTGG
CGTGCTGCATGAAGACATTTTGGACGCAGCCTGGTCCGTAGGGTATCTCCCTACCCCCGA
CTCACCACCACCACCTCTACCATGCTAACCACCAGCAGCCCCTTGCAGACCAGGGAGCAG
ACCACCCTGGGCTGGTCAGCAACCCCTGCTTACACCTGCCATAAAACTTAAAAGCTACAG
TCTCATCCCCCAGCTTTGAAGTGTTCAAAGCATAGCTTAGTGACCTTTGATGCGACTTTG
GCTGCAACACATGTTTTGCACCCATGTATAAACGCAGGCCTCTCAGTAGACAAGGCGGGA
TTGTTTACCTACATGTGCGAAACGTAAGGGCCA
>NODE_40_length_478_cov_8.447699
CAGTGAATGGCGGTGACGGCAGTTATGTGCCACCACAATAAAGCTGCTTTCCATCGCTTT
GGGCACACTTTACTGCTGCTCTTGATATCAGTATTAAAAGTGATTTGCAGCTCCGTATGT
GGCAAGGAATCAAAACTTAATTTAGGCAGATAAAGATGCCATTTGGGAGGGAGATAAAGT
GCTGCATCATGGGAGATGTGTTCCCCAGCTTGCTCTCAGCTCCTCACCCTTACAGCGCCC
TCAGATTTACTAGCTCTTTTTTCCTGCTCCATAAAACAGCAAATCTGCTCGCCAGGCGAC
ACAGGCAAATGTTAATGGATTCATTTGTCAAGAACCTTCCACTTATTTACAGTCCTCTTC
CATTACCGTCGCTCCTCCTGCAAGAGAAAATCCAGTGGCCAAAGTCAAAATATCGATTTG
CCTGTCCATCAGCCTGTGAGTCATCCTGTAAAACATGCCGAGCCAAAGACACTGCTGCCA
CCAGGAGTGTGTTTCAACATGACAGTTACACAATCAGGGTACAAGCTTTTTTTTTAAAAC
CAAAGTTATGTAACACGCGCTACAAGTAAGACACGAGATTAATCACATTTGCAATGGCTT
TAAATTTTAAAAAATCACACAc
>NODE_42_length_472_cov_10.169492
CCACCAGCGAGATAGAAATGCAAAGATCGATGATCCTGCCCCTACTGTCCAATCACCCCT
ATTTAATTGACTGTATTTTCAGGGTAATTGAACTGCTTGTTGTAAATTGAGGATTTTATA
GAAACGACATGAAAACTACATTTACTGACATTCATCGCATCTTTGACATTGATTATCTGA
TCAGCGCCGTGTCATGCTAACCTCCAATTCTTCATTACACACTGTTTATGAGCTGTTACA
GAACAACTTGCTTGTTCCAGAGTGATTGATTGCCTTATTAACGCGTGTTCTTGTAAGTGT
GACCGGACTGATTACGATGCATATGTTTAGAATAATGTTTCATTTAGCTGACTGCGAGTA
ATGCAGGGTGACAGCTGCTGCGGGAGGACAAAAAACCTAAACTACAGGGAGCAAGCGGGG
CCAAAACGCATTTAAGGTGGAACTAGGAGACAGCGCAGAGCCCCTTGTATGGTCAACTGC
AGCCGCTCAGCACCCAGATGAGGAAACTGGCAGCTCCCCAGTGCGCCAAAACACAACATT
ATTCCAACTACATGTAGTTATTTCGCTGCTGTAAATCGTTTAAAGGCTGGATTCCACATT
tgcggtgcaactgacg
>NODE_43_length_475_cov_7.953684
TGAGTTCGAATCAGTATGAAAAAAAAAATAGGAGGGGGGGGATGAACAGTGAAGTCAAGC
CTTAAATCTGGCTGCATACCATGTGACTTGACATGGAGCAACCAAATGAAAGAGAAAGTG
AGAGAGAAAAAGAGAGAGAGGAGGGAGAGAGAGCAGTACCCCCATAAAACCATCACTGCT
TTCAGTTCAAATAGGTCCTATCATCTCCATGACAACAGTCGTAATGGTAACATGGAAATA
TATTAATGTAAAACCATGGCAACGTTCTCCAATTGAATTAAGCAGCACCTGTGCACATTA
CAGAAGAAGATAAAAGACAAAAGGAGCCAGCTCCTGCTTGCCAAGCAGCTGTGGCTTTCA
GACCTTAAAAACCCATCTACATTTCCTGAACACATTTGTTTTCCAATGTTTCTCTGTGGC
AAATTACCATAGCGTTGAGCAGTTTTTGAGGGGTTTTCTGTCCTATTTGTGCAAACAGAT
GAGAAACTGGATAATTATGTTCTTTTCTCTTTTTTTTTCTCCTCCCTCCCGTCGACTGTA
AGCCTAGCAGTGACGGATTAAGAGTATGTGTGTTTTACCATTAAATCGCGTAAtggcggg
acaatcattctgataggta
>NODE_44_length_425_cov_9.741177
ACACACACACACACACACACACACATTTACCCACAGGTACCATTATTTTGCATAGACACA
CAAATAAACACACAGGTTTGTTAACTCTTGCGCACACTCACGACAAACACACACGCCTCG
ACTCACACAAAACACACATTCAGTCCCGCCCCCAGACTTGCGATGTGTTACTGTGATGAT
GCAGAGTGTGGTGGAAGGTGAAGAATAAGACAACGGAAGACAGGTGATGCTAAAATGAAC
ATTTATAATGACTGCTGTTGCTGTCGCAAAATAAGAATCCTTAAAAAAAGACCTCATATA
TATTAGCACTAGATTGCCCACTTCACTGGTAATCCACAAGTCAAGAAACACAACTCACTA
GGTTTTTTTTCTCTTTACAAACACAATGCTACAATTACATTAAATATTCAATAATCTTTA
AGTCAGTTAATGAATGTTGTTAAAAGCAACCACTAAAATACTAAAAAATAAAAACAAAAC
AATAATAATATTAATTCACCTTTTTCCAGTcgttccctttttcttgttgcgttgttattt
attaatagtataataataatagtctgaga
>NODE_51_length_457_cov_6.934354
ATTACAAATCTAATTAGAATATTCAAATTAAAGCTTTCCCTTTCTTTTCTTCTCTGTGTG
AGAGCAGGGAACCAGGGAAAGAGTGAGAGAGAGGGAGAGAGAGAGAGAGAGAGAGAGAGA
GAGAGAGAGGGAGGGAGAGAGAGAAAGAGAGAGAGAGACTCTCAGTGAGTGGCAATGTGA
TAACCTGTAATCGGCAGTGCTGCAAACACCTTCTTCCTTTGATGTCCCCCCACTAACATC
CAGGCAACAAAGCCGGCCAATTACAAATGAGCTAATTAACTAAATTGTTGATGGAGCATG
AAGAGTTCATTCGCTCTGGCGCCTGCACCATGACAACAGTGAATGGGGGCCTTTGTTGTG
GAGGTAAGTGTGCGGCCGTGCGAGTTGCCATTAGCTTTTGACGCTTTTTTCACAAACCTA
TCAGGCCCCTCCACGCCAGGAAGGAAATTTGTTATGGATCAGAGTTGGTTTGAATCCTGC
ATTGCTAGAGCAGAACCCTGTCAACTAGCTGTCTGGAAGGTCAAAATGTGCTCTTTGAAA
GGCAGTGATGTTTTCTTTGTTAAGCCCCTGTACCcactgagagaggaggcgctgtacgga
g
>NODE_52_length_579_cov_10.544042
GAGACCCACATTCCTGTGTGCCATGACAAACAGAGAGGTTGTGTGTCAATGCTCTTCGGT
TACAACTACTGTAAGATGTGTAGTTTCTGTTTGGGGAGCAAAACAGCAAGTACAAGTAGC
AAGCAAAGAGGGTGTCCCCAAAAGACTTTTTCAGCAACACCGAGCAAGGTGGAGCCAAAA
GTAACTGAACAAAAAGGAACGAAATCGCAAGAGAAATCAATTTATACAACGTTAAATAAA
ATCCAAAAAAAACAAACATCTCACCTATTTACACTTAGTGACAGATAGCAAACAAAGACT
GGATGGGTAGGTCATAAATAATAGTAATAATAATAACAAAATGCAGGCTAGATTGTCTCA
GTACCTTCTCACTATGGCTATGCTCCTCGTTTAGCGTAGTGCTACTGCACGTATCAACTC
CCGAGTCTTTAACCTGCGGTTCACACCATGCCAAGTCCTCTTCAAATGAGTGTCCCCCAA
AGCGCACCATTTTCTTTTGCCTCTCAGATAAGGTGTGTGTCGGCTCGGACATAAATGCCT
GTTCAATAGTTTTTCTTTTTCCCCTTTGACTGTCCCCTACAGGTGTGGGATAAAAACAGA
AAGAAAAACAGAAAAAACAACATGCAAAGGTGTAAATAAAACAAAGGAAACATGAAATGA
CAAAAGACTCTGGGAGAACGGGGATGGGGGAGAGGAGAGAGACAGAGAGAGGGGGAGaga
gag
>NODE_53_length_627_cov_7.591707
AACTAAATGGAGCTTTTTTTTTATTCTGTGAAAGGCAACGGTGCTCCAGACATCCGATCA
GTTTTCAGCAGTACGCTGTTGCTATATGTGGTTCCAGTAAATTACATACAATATGAAAGG
GCTGGGCTCTCTGTGATGGACCTCAAACAATCTAAGAGAAAACACGGGTACATCGTCCGG
TCGTAGACGCTCACACACACATATGCACGCAGAAAATAAATTTAATGTTGTCACTTCCTT
CAAAGCTGTCAATGTCAAGAGAGACTGCTGGCAATTCAAAGTAATCGGGAAGCCACGAAA
CAAAAATAAATTTGGGGCTTGACACGCTGTTGGAAAAGAATAGCAATCAGCAAATTTAAT
GCATTTCTGATGTATATTTAAGGCTCTGACACTAGGCCACAGATGTACATGTGTTGGGTT
TCTATTTTGCAAAAGATATGGTTGGTGATAACCTATTATGGGACATCGTCAGCTTCCCCA
CTGCCTCAGTCTCGGATAGGAAAAATTCCATCACTTGCTCTATCCAGGAGATGTAATATC
GAAACAAATTATGGCTGGAATTGAAAAGTCACAAGCTTATTCTGTCTTGATCAAACCACT
GCCAAGAGGCTAAGTGCAGAGGTGGAGATACCCCCAAAATGCTTTTTATTGCATTATCAT
CAATGACATCTACAGCACTCTCAGTTCCCAGCTTCGGTAGTGGATATAAATATATGTTTT
TCAAGCTGCAATCCAACACAGAGCagaccaaacaactaccaacagaggaat
>NODE_54_length_345_cov_5.156522
AAATGGATCAATCTGAGCTACAGTCAAGTTTACCATAAAAGCTATGGCAGTACAATAGCA
GACAGTATAACCACTGCAGTGCAGTACTGTATACAACCAGGTGCTGATATTCCTGCCTTT
TAGAGCCCACACAAGGCTAACCATGCTGGGTAACTGATCAACTACAGCTGCCTGCACAAG
CCCAAGGCAAACAGAGAGAGAAATAGAAAGCAGAGGGAGACGACCAGCGACAAGCCTGGC
CGCTCTTGTACTCACCAGCACTGGCAGAACACAGCAGAGACACCAAGAGCACAATCACCA
GCGTCAGGATCTTCACATTCATTTCTGCACTCCCCTCTGGCTCTCCGCTAGTCACTCGCT
GATATACTGTAGTGGTGTGTGTGTGTGGATGGGAGGGAGAGAGAGAGAGAGAGAGAGGGA
GGGAGAGCAGCTGAGCGAGCAAGAGAGAGAGAGAGAGAGAGAGACTGTTTTCTCCCGTGT
GTGTGTGTG
>NODE_55_length_610_cov_1.970492
CCCCTGAAATGTACGCCTGTGTTTGTGCGTGTTTGTACCCACTTGCCTTCGCCAAACTGG
ATATAGATTTGTGGTCTGATTTTTGCATTAGATCAAGCGAAAAAAGACAGACACACATGA
CATGGTTTAAAAGTAAAAAGCAAATGTCCACCCCTTTGAGCCTGTGATGCCATGTTTGAG
GATCTAACACCAGATTTTAAAAGTATTGGCCTCACAGCAGTTATCTGTCAATACACACAA
TAAATTAGCTTCTGTCTCCTCTGCCCTTGACAAAACATAGAGGACATTTTTTCCCCACCG
CCACCCATTTTCCCTCCCTTTCCCCTCTTTTTTCTCTTTCACTCTCACTCGTTTCCCACA
TATAAAACCAGCACAGTTAAATCAACCCAGTTCAAACCATGTATCATAAGAGAATACCTT
CCTACTAAGTCACCTCAAGGTCACAAGTCAATCATGCATATGGCTCTGTGTTGTCTGCTG
CCAAAATTTTACGATGTTTTCTTCGGAGGCCTCGAAAACATCCCTTTGTATTGTGCAACA
GTGCCAAGTTTTAATGTAGCGTCTGCATGGATTAGGAACGTCAACCCTGAGTGATCCCCG
GCGATCAATAGCACATTCGAAGGAGACAGAAGAAGAAGAAGAGGGGGAGTGACTGAAAAG
AGATAAGGGGCAGAGAGAAAGGGAGTTCAGAGGGATGCATGAAGCAGTAGacaagatgtg
gacagaacaaaagagcctggtgtttgtttgcaag
>NODE_62_length_763_cov_9.014417
TCACAGGACAATAAATAGAGATTATTTGGGTGGAACTTTATCTAGACAGTGACAATGACA
GACAGCAGTCACAAACCCAGTCAACATACATACATGGAACATCTGCACACATGGAGTGAA
AATGCATCCTGGTACAAAGAGTCCCTGACTGTGCAATCTGCACCACAGTATTTCACCGAT
AATGAAAGGTGTGGAAAAAGGCAGTGGTGCTACTGACTGTATACAATGTGGCTGATTTAG
TGAAGTTTGGGCAGTTAGTCACTTGACATAAATAGCCCTAAGAGGTTAATTTACCTGTCA
CATTTTATGTGTAAAGTCAATCACATTTGTTCCTACTGCACATACTGCCTGTACTGTAGT
AGAAAGCTATTTAGCGGGGGATGTTGCGCTGTATGAGGGTGATAGGAGTAATCAAGGAGA
GGAGGGGGCTTCTCCATAGGAAGTTCCTGCAAACAGAGTGCACCCACTTTTTAAACCCCA
TTTGTCTTGTTAATGCTCCCCTCTGATTACCTGATTGCACTGGATGACTGTGGAGAAATC
TGATTGCGTAAAATTATATAGAGCAAACTTTTGATTGGGGAGGGATCTGGCGAGCTTGCT
GCCACCATTGACAGGCTTTGTGAAATTTGGCCTCGCTGATTTGAAATCAGCTAAGTGTCA
CGTCCCGTAATTGTAATCAGAACTTAATTTTTTATCCTTGTTCTCTTTCAGAGCACAACT
TTTCTCACGCAAACTTTTAAAGCTTGAACAATACTGCAACCATGTTCCACATACAATAAC
GAAAAATACAAAGCGATCTTTCACTGAGATATAATCCACATATATATGGCTCAGTGACAG
AGCATGTGCAGTGTGTACTTATCTGTGTTTTAAGCAAAGCACTCAATGACTTCattagct
taaactc
>NODE_63_length_555_cov_5.587388
GAAGGACTGATTGGGTTGGTGATACAGAGAAATGTAGCAAAGCATTTTTGCTGGATTTAT
CCTCTCAGGATGTCACCAAACAGAGGCATCATGGACCTGTGATTTTAAAACAATCGATGG
GGAATTATTGTGTAATTTACCTGCTGTTGTTTAAACGGAATAAATGAGGAGCAGCAGCAT
TTCTGCTTCTTGTCTTGGATACAGTTCTAACTTAAAGGCGGCTTCATGTCTAAGACAGAA
CTTGAATACGCACTGGCTTTTCCAAATGTGACAGAAACGTTTTCTCTCGCAAATTTAAGC
TCTTCTCTATGATAAAATGAGAGTGATGATAAAAGGGAGAATGGGCAGTGCCGCCTCTTG
CGGCGTGGGTGGGGCTGACAAGAATAGACTACATTATGCAGTTCATTTAGTTAACAAGTG
AAATAATGGGGAAGCGTGCAGTGGGAATGCCGAGAGAAAGGCACAAAACCCTATTGAGAG
CTCTTGGCCGCTTACAGCGTAACCGTCACATGGCCGAACCGAGTCCACGGCGCCTATTTA
AGGAGCGGCTGTGCGCCTTCAGCACCACTTCGCTGTCCACCGTCCCGAGGAGAGCACACA
CACTGAACACAGCCGCAATACGCACCGGCTTCAACTTGAACCGCGCCGAGCAACAAGTTT
GCAACCATGCCGAGGTCTTTTCTCGTGGATTCCTTGATt
>NODE_64_length_526_cov_11.323194
TACTCAACTCCCTGCAATGGGAATAAGGCCCCAAAATATGTTTTGGAAACATAATCAGCA
TCATAGCAGCTCTGTGTGTCTGTTTACATTGTGGCCGCCATCGCTCCCCTCTCCTCCAAC
AAACAAGAGAATGGGGGTATGGAGGAGAGGAATAATAATAAAAATAGAAGAAGAAGGAAT
TATATTTTGCATATTATTTTAAGTAACTGTTCAAACTTCATTTCAGAATGGTAATCCACA
AAACAAATATGTAGCCGCATATTTTAAAAGGGAGGCTCCGCTCGCTTCAATTTCCTATTG
TGATGTTACGCCGTGTGTTTGCTCTTTGTGTCTGTTTGAATTGATTTGCGCAGCTCGGCA
GACAAGGGCTGAATGCTCAGACCAAGAATCCATAATTTCATATGATCTGATAGTTCTGCA
GTATTACATTGATTTTTTCCCTCTCCCTCTCCCTCTCTTTGGTGCTGGTGTTAACAAACA
AGCGGAGGTACCTGCGCTCAAGGATCCAGAGGAGAACAAAAAGAGGTGTTTTGTTCAGGC
TAAGGTGATAATGTGGAGACAGGGACATGTTTGTTTGGGGAAGGGGATATGTTTGTTATG
TGTTGTTTTATGAGGAGCTACTTCCCATATAGTCTATTGGGCCTGTGGCATctgcagcca
cccaaaaccc
>NODE_65_length_323_cov_7.470588
GCATTTTTCTGAGTGGGAAGTCAATCATAGCCAGGGGAGGAAGGGTGTGAGGGTCAATGG
ACCGATACTCGCCGATACCCACTCCGAGATGATAGTGGAAAGAAAAGGTAAGAGAGACTT
GGATAGAAGTGGGTGCTAATTCCTACTTTTCAGTTTAAATAAAGATTGGAGCTGGATAAA
AGCCATTAAGGGAGAAATCAGACAGGGCATGCTATGTAGGACAAGAGCTGACTGCAGGGA
GGTGAGTGGTGGGATCGATACTCAGTCGATGCGCTCAACACCCAGCCCTGCGCACACACA
TATACACACTGAGGGGGCATGTGGTATTGCCGGGCATCTGCATGTTTGTGTGTGCCTGTG
TGTGTGTGTGTGTGTGTGTGCGTGTGTGTGCGTGCAGCAGTGACTAATGGAGAAGGAGAG
GGAGCCCGGGGAGAAAGAGTGCATGCAATAtacaattaactctcttt
>NODE_66_length_532_cov_8.791353
GGCTGACACTTTTAATGTATAATTAAGTAGAAAAAGTCAGCACTGGCTATGCAAATTTTT
TAAAATGATAAATGACGCTGTACAGCAGCAGGGATTGATTTGGTGTAAATGAAACTAATT
AAGGAAATGTCAAACATAATTAATAAAACAGGTTTAAGCTGCAAAACATTGTCAATTGAA
TGAATGAGGAGGCATTGGCTCCCATTGTTCAGGCTTTATTTAGGTCTTGTGTTTAGCTTG
TTCCCTGCTCCAGAATGCTCTCTCCCCTCCTCACTCCCTCCACCACCAATTCCCTGAGAG
GGGGAAAATAAATTTGCTTGTCTCTCCGCTGACTGTAGAAATTAATTGCTGAAATCTTGT
CCCATCCAAGTGTTACATTCACACGCAGGACATTAACATAACTAATTTGAAAGAGCTCAA
ATGACTGCATAATGGAGCTCCGTCACCATGCATGACAGTCGCTGGTCATACCAAATTAGC
TTGGTTTTATAATTGAAAAATTTCCCCCCCTTTCTTATTTTTACACCATTTCCCTCCTCT
TTTTTTCATATACTTTTTCTTGTCTTCCTTGCTCCTTTTCCTTCCATGGTATCGTTCTTT
TTTGCTCTGTTTTCTTGATAAGAACAAAGGTTTTATAATTTACAAAAAGAGTGCTTGACC
TAtaattagagaagag
>NODE_67_length_485_cov_6.884536
GTGGACTCCCAGCTGTTCTATGCAACATGCTGAACAGTAGGGGGTCGCCCTGTGTTTGTT
TAAAACTAACAGGAGTCCCATTAAAGCCCTGACTCCCCTCATTTAGGACTGCCATGGGGA
CACAAAGGACAGCCCTGGGAAGCGGCACGTTGCAAGGGACACCAATTATTGAGGCGAGGA
CACAGGCCAGCTTGTTCGTGCTCAGGGACATGTCAACTCATTGGACGACCCCCTCCGTCA
AACCCATTGACCAGAGCGCATGGAGAGGCATCTTAATTGGTGTTGGGCAAACAGATTTTG
TCACAAAGTTGCAAAGGAAGCTAAGTAGCTGAATGTTCACATTGTCCAACCCCTGACCTG
AGCTTCAGGGGCCGTTCCGAGACATCATTATGCTCCATTACTTTGAGTAATCGTCTCAGA
CTCGTCCTATACCGCAGCAGGAAATCCAGGACAGCAATTAAAAGCAATATTCTGGCAATA
AAGACAGTGTAAATAAAAAGTGAGCCCTTTTCTCTGTGTACAGTGATATGATAGTGGCGA
GGGGTAAGATTTGGCACAGAAAGGAGCTGGTAATGTCCTTTAGCTGGACGAAGTTGAGTT
tttggacaatgtgtgaggggggtcgtctc
>NODE_68_length_355_cov_6.059155
AATCAAATGAGAAGGATTCTCTTTTAGTTTCTCCGCTGGATTTCCACGTTGCTGCTATGT
CCCAGCATCCTCACTGACATCAAGTGCAAAGTTATGTGTTGAAGCTTCTGTAAATACGTT
CAGATGTGGAAATACAAACTCCCTCGCAAAGAAAATGTACATAAAGCTCACACAAGAAGT
CCATCATGGCCAGGGGACGAAATGATAGTGTTTTTATAAATATAAATATATATCGGGTTT
GACAACCTTCGGACTGTTACATGCACTTTCTTGGAAAGTTGGAAGATCTTTATGGGTCCA
GTTTCTCTACACTTTAATACCTACTAACAACTAAGATACTGTAATTCTTTACTCTAATAA
TCAAATACATCAGTTTTCCAAAAGAAATTGTGTGTTTGTGTGCTTTTATTTATTCGTGTC
GCAACAATTTCCCCCATTTTTTAAATTGCAGAAATAAAAACGAAACATCTTTTTTTTTTT
TTTTTTTAATCTTTTTCTT
>NODE_69_length_732_cov_7.724044
AATACAGAGGCGTTTGTCCTAGATGTGCACCTGGATGTTAGTCTCAGTCCCTGTGGCATT
CTGGTTGAGGAGACTAAAAGGCAGGCAGCTTATCCCTTGTTCTGGCAGGGCACCTAAGTA
AGATTCTTTTTTCTCAATTCTCCCCAGACACACCATCCTGAGAAGCCACTTTTTCCTACC
ACAGGAAGCCCAAGAGAACACTATAGGTAGCAGTCTGACAGGCAAACTGAACCCTGGCCT
TTTATATCCTGCCAGGTTTGAGAAGTTGGACATCACCCCTAAAAGCGCCCAGAAGATTAA
GCCCGTTCTGGAGCGCTGGATGGCCGAGGCTGAAGCCCGCCACCGATCCGGCATGCAGAA
CCTGACTGAGTTTATCGGCAGCGAGCCTTCGAAAAAACGCAAGCGGAGGACCTCTTTCAC
CCCGCAGGCGCTCGAGATCCTCAACAGCCACTTTGAGAAGAACACACACCCCTCCGGACA
GGAAATGACGGAAATAGCCGAGAAACTGAACTATGACAGGGAGGTGGTGCGCGTCTGGTT
CTGCAACAAGAGGCAAGCCTTGAAAAACACAATAAAGCGTTTGAAACAGCCCGACATCGG
CGCGGCTGCACCAATGGACCCTCTCACTGATTCTCTAGAGGAGCTGCCCAAATGAACGAG
CTCTCCGGCAAAACAGTGGAGTGGAAAAGTGGCAGCCATTTAAAAACAACAAAGGTGGAT
GAACTCCTCTTGAAATGAGAACTGAGACATGTTCCCAAGTCACCTGGATGGACAGTCCTG
AGTTTGCAAACAAAAACTATGTGTTGTCAGTGTGATTAACCACAGTTATGTAAATGGCGA
AACCAAAAACACGAAAAAAGAGATTAATATCTGaga
>NODE_70_length_593_cov_4.991568
TTACAAGCCTGACAAAAACACAGAAACATATCCACAGACATGCAGAGGGCGCAGAGACTT
GTTTTTGTGAGGCAATATGGAATAACTCATTTATCAAACACACAACTAGAGACAGAGTAA
ATATACACACACATAATTACAAAAACATAGACAGATAGGCAAACACACAAAGAAACCCAG
AAGCAGTCACCCAGCCATACACACCACACACCTAACCAATGATAATCCCCCAGACACAGG
AACACACACACTCGCACACACACATACTGAGCATCATTATGTTTATCACTGTGAACCAGC
CCACCGACACCCATCACTCTAATTCCATTTGTCTGTTTAGATTCGTTTTGCTTTAATCCT
CCCTTGTTTGTGCACATCTGCAAGCACTGCAATAGTACAGACCCAGCAAGACCGGGAACG
AGAGGAAGAGAGACACATACAGGAAGAGACAGAGAGTGAAAGAGAGTGAAAGAGAGAGAG
GGAGAGCGCTCACAGGGAGCACTCTCCCTCCTGACATCCTGGTCCCTGTAGCTCCAGCAG
AAGGGGCAGACAGGCGTATCTCCTTGCCCAGGGAGAAGCTCCCTGTCCCAGCCACAGAGC
CGTCGCCAGGCCCGCAGGCCCCTGTagtcactgcaaacagtcaaacatccagtcacacag
gctcttacaccaacacaacattacaggctttttacacagtattacaccacatcttattat
cccattcaagtccctct
>NODE_71_length_699_cov_7.277539
GTTGTCAACATACAAGACACAAACATTAAAGATTTATGTGGGTAAACAATTTATTTTCTC
ATCACACTAAATCAGTGCATAATGTGTCTTATGTAGGAATAAAACTCTGAGTATACAAGT
CGATGCCATTTTTTTCTGTAAGCAATATGACCTTTTTTGAGGGAAATAATGCCCATTACT
GTGGGGTGAGTGATGTAATCAGTGGCCCTGTGTGACCATATAGTCAAGGAAAGGCATTAG
AAGGGTAGAAAACAAAGAAAGAAGGAGCAGAAGCAGAGTGCCTGGAAGGAGGGCAGAGTG
TTGGGAGGGCGGAGATAGAGAAATGGGGGACGGTGGTATTTAGTATGCACGGCCAAGCTG
CCCCATCTGCTTAGCGCAGCAGTCCCTGTCGTATAACTGTCTACAGGCCGTGGGCCACAT
AAAGAATGTCTCAGATTTGATGTAATTCCGCAAAATTAATGACAGCTTTACTCGGTATGG
GCCGTGAGGGAATGATTAGTGTTTGATCGTCCATCTGATCAGTTCCCTTGGCTGGCTGCA
GAGAGATGCTCCACTATATACCGGTATGCTGCCTATGGCAAGCACACATGCACGCACAGA
TACACCTATCCCGGAATAATTCCTGGGCCCCAGTGCTCTAGTTTATGTTTGGGTTCTGGT
TTCTGTTTCCCACAACAAAGACAACCAATATCTTGTTAAATTTTCTGTGCTGTGACACAT
CACATCGAAATGAACACCTACTGATGGGATGGATGCCGGTCCCACTAGTGATGTGATTGT
GTACAGGGCATTTTTATATCAGGCTGTGCGGTATTTCAAGGGAaagtgggccaaccagca
tcc
>NODE_72_length_380_cov_1.650000
CAAAACAACTGCAAAGACACACAAAGCAACCTCAGGGAGACAAATACTGACCACAAAGAG
ACACAAAACAGCCACAAAGAGACAAGATGCAAATACAAAAATGAAAGATGAGAGTATCCG
CGGCGGGATCTTGTTGTAGTCGTAGTATTTCTGTTAAACCTCAAAGACGTGACTTACAAC
TTTTCTTACAGTGAACAACAAGAACACAACAGCAGTGTGTCTAAAAGTGTTGTCGTCTTT
CAGGGTCGACTTTACTACGTCCGAGTGTCGGCTTATAACATGAAGGGTTGGGGCCCTCCT
GCCTCCTCGCTGCCTCCGTCTGCTGCTCCGTCCAGTAAGTTCACCGTTTTATTTGCATCT
CTGTGTTTCCGTGTTTAGGACTTCAGTAACTCTGCAGCTTCAGAAGCTCTGGACCTGAAC
TTCAAACCAACCAAACCAAACCAACCAAACCAAACCAAACCAaaccaagaacatcggagg
tctgctcaggaacagttttatgttgaataaagtttttttaattt
>NODE_73_length_688_cov_14.447675
TGTTTTTTCTCCTCTGACTTTTTAATCAAATAATTTATAAACTCTATAAATAAATGTAGA
GAGAGGCGAGAGGGAGAAAAAAAAAAGTATAAAGGAGGAGAAAAAATGGACGGCGAGTTC
AAAACAGCTCATCAAAAACCAAACATCTCTATATATCTGGCATGGCACCCAGCTACTGCG
TCATTATATTAATTTGTGAGAGGTGCAGTGAAAATTACACTGTATGAAAAATGGCTGGAA
AATTTAAATGATACAAACTCATCTTATTAGCGGTGAAACATTAAAAAACAAACAGGCCCC
TCTGTGTCCCGCTAATTTGTCTTGGGATGAAAGGCGTTTGATGGATGGATCTTACCTTAT
TCATAAGCGAGGATAAAAGAGATGTATTCCCTGGTACAGGGTGTCCGTTTGATTCATTAC
TGGAACAAGGAAAATGAACAATGTTTAGTCAAGATTTGCATGAGAACAGTAAATATTACT
ATTTATCACGCAAGGTGTGCCTGTATAATGAAGAAGAAAAATGCTGTCTTCTTAAGAAAT
AAGATCTACTGTGAGTTGGGGGGAAGATTGGAGTTGAAGGTTTATGTAAACATCCTGATC
ACACAAAAATGGAGAAATATATTAGGGATTTTATAATTGGATGCACGTTCATATGAAATT
CTAAATATGTGCCAAACGTGTAGAAATCGTCTATCAATCAGAGAAGCTTTATTTCCTTGT
TGGTTTATTTTGCAGATGTATTAATTAACATTCTGCATTTTGAATTAACCCTTTAGTCAC
CATGCAGCTGTATACCTGTggtctttcttgctcaggtccaggctgtgctcct
>NODE_74_length_421_cov_7.076009
AAACCAGCGGTTGGCAACACAATTGATAACCACGTCACGAGCAAGTAAGCGCTAAATGGA
TTGGCTGGATTTTTTTTTTTTTTTAAACCACGATAAAAACAATTCGTAAGAAAATCGATT
CAGCTTTTGTGTTCCGGAAACAAACAATTCTTCGACATTAGATATCCATGCATATATGTA
TATTTTTAGATTTTTGTTAGAGCCAACACTGTTTAATAAAACATGTTCTGATTCTGCTGG
TGTTATCCCCAGCTAGAAATTGGTTGCCAAGCATTGCATCATTCCTTTCATGTGACTCCC
ATACGCCCCAAATTCGTCCTGGCCGTCTTATGACTGCATCACAATTGCTGCTCGTACAAA
CTATACAGGCTGGAGCGAACAACCAGCAGAAACGGCGCTATGGCCCCGCCCCAGTAGTAA
TTTCCGGAGTCTCTATTGGATGTCACCAAGGAAAAGATCTTAGCTCCGCTCTTCTGATTG
GTCCCTTGGAACGTCAGTCATCCTGCCCCGTTTAGGTTGTGATGAACCTACCTTCCCATG
CATAGTTTGGTTGGCCTCTACCCCa
>NODE_75_length_519_cov_9.294798
CTTTGTAAATTAATTCCTGTGCCATTTATCTACAGAAATTCAATCTGCTATTGGGTGCAC
TTTGCTGTTCAGACTCAGTAGAGATAATCACTGAGAGAACCTGACTCATCATGAAATATT
CAGCAGACTGAGTTAACGCCTTCAACTCAAAGCTTTGGCAGCGTTCCTCCTCGCTATTCA
TCACTGTGTGACAGAGCTCCTGATGAACCCACCGATGTGAATGTAGCCATCCTTGTAGAG
TCTGTTGATGATGAGGGTGAGGATGAGGCCAATGTTGCGTGAGTTGTAATAAGTTAAATA
GATGATCCATCCACAGGACAGAATGGTGGCTGAAAGAGGAAAAATACAACATGGCCTCAG
TCAGTAAAATTAATTTTAACATTAATTGAAGCTCAGTTTTAATTGAAAATCCTGGAATCA
CTGTCAATAACTGAAATAGCAAGATTGTCAATAGAAACATTTATACGTAGCAATAAATAT
CATAAACAAGGCTTTCCTGTTTTCTGATGGTAAGTCACATTTATTTGTGTCAGCAGTGTC
TGTCAGCCCAACAGTAAATTAGGTCTATATATTTAAATATAATCACTAATGGTGATTTTG
CTACTTAAGACTTTAATTATACATGTGAATTACTGTATTACTTATTAAGTCaacaaactg
att
>NODE_76_length_513_cov_4.760234
ACTCTTCTCTACATAGATGTCACTAATATGACAATTAACTCTGTCCGCTTCCCTCTATCC
TCCCTCCCCTGTTTTGATACAAATATGGCTGCATTTGTACAAGCGAAAAAGACAAAGCAA
ATTATGTAGCTGATAGATTCATCCTTTGTTTCTAACTTTAGTTTGGTTTTGAATTCCATC
TGGATTTTTTATTTTTCTCCCCTCTATTTTCTTTTGGTTTTGTTTATTTCTCCTCAGTCT
CTGGACTAAATATGTAGCTTTGATACTAAAAGAGGTCATTGTCTTTTTCCCATTTCGCTG
CGGAGAACATTCCTTTCTCCTTTTTTTCTTTTTTTCTTTCTTTCCTTTGTTTTGTTGATA
TTGCATACGTGTCACTGATTGAAATGGAAGGTAGGTAATGCTTTGCCTACGCACGTGATC
TTTATGCAGATGAGAATGTGACAAGCACCCTAGCCTGAGTGACGTCAATGTTTCTCTCTC
TCTCTCTTTCTCTCTCTCTATCTCTCTCTCTTCCTCTCTCTCTCTCTTTCTGTTGTTTAC
CAATGGTCTTTAACCAAATTAATTTGACTTCATCAATTATGATTTGACTCTTAAAAGATT
GGATTACGTAGAGCTCTGGTTTTTCTCTttcctccttaacttcattctgaagtccaa
>NODE_77_length_408_cov_6.164216
TGAATCATCCCAGAAATCAAACGAGCGCGAGCCCTCTCTGTGTATGTAACACAAGCAGAG
GGAAAAAGGATATAAGCGATATAATTGAACAAAACATGTAACCTGTCTAAATCTGAGCAG
AAAATGAGAGAAAATGAAAATTCTATTAGTCTCTAATGTTCCCTCTGCCCCCCTCCCATG
TGCTCTTCATCTCTCCAGCAAAGTATTCAAATGCAAGCCCTGCCTTACCTCCCCGTGTCT
CTTTTTCTCTAATTATCCATGAGGTCAGTAAGCAAAATGGGGAAGAAGCCAGGAGATCAA
TACAAATTATCCCTGAGCAAACCAGTGCTGACAGTTTGAATTGCAGCATATGTTTACCCA
AAATCAGGCAATTTATCTTAATATCAGGCGAGTAATGCAGCAGGGGTGAGAGGTCACACA
ATCTCTCCACCTCATAATTACCCGCCTCTAAAACAGGAAAGTGGTATTGATTGGCCGCGG
GCCGGGAAGCGGGCGTGACTGGAACGTGCCAGCGACCCCCCCCACCCACCCCTAtcatac
ctcccctagtat
>NODE_78_length_562_cov_8.882563
GGTACAGTTTGTTATTTTTCTTCCATTATTTAATTAGTTGCAGTTTTTACAGTGTATGCA
GATTTTAGACTTAGTTAGATTTTTTTATTTCAATCAAACTGTGTTCAATTGTGTTTGTAA
AGTCTGTGGTAGCTTTTGTTGCAACATAAAATAATTTAAACAGAAAAAATTCAAAATAGC
GCCAACAAACTTGTATTATTTGGGCGACTTTAAGCTTGTAGTTTTAACTTATTGTTAACT
TAAAAACTATTTATTATGATTATTATTATTGCCTCGTATAAAGTATGTTTTGTGTATATT
TATGGTTTATTTCATTATATTTGCAAGTTTAAAAGATTTTAAGTTTGCCAAAATTGTGGT
TACACCATTTCGTTTCTTAAAAGGGGGACAAATAGAAAAACAGCTTTAGAAGTACGATTT
GGAAACGTTCTCCATAGTCAAAGAATGCACTGCTATATTTAACTAATTGAAGTGTATAAA
CATACATGCTGTGTGCTAGATGTTATGCCTTTACTGCCTGTGTTCTGTTTGTCTTGTTAA
ATGAAAATCTTTTAATTATTTAATCTAATCACAGTCTTGTTTTTTCAACCACTCGGTGAA
CCCCTGAGATAAATGGAGCAGCCCCTGTAGCAAGGCTTTGGCCCAAGAGAGGGTCCAACA
ACTAGCCAGGAACAGAGGGGATGTCCTTGGTTTAATACGCTCACAA
>NODE_79_length_360_cov_14.141666
AGGATTGTCACCCTTTTCTGCAACTTTTAGCCAGTTTAGATCTAATATGTAACAATAAGT
TGAGTGCACTGTTTGGCCTCTGTGTGTTGGGACGAATTTGTTTTACTTTTTGTTTTTGTG
TTACAACTATGTGTGCGTGGGTGTGTGAAACTGTGCGTATGTGTTTGTTCTTTCTCTTTT
GTGAATTTTGGCTAATTTCGAGTTTGACTGCGGCTCACCCCCGTCTCTTCCTGTGTGTCT
TGTGTAGGGCTGTTAGTGCAAGACCTTACTGACACCATATTAAGTTCATATGCCTATAAG
TCCCACTACCTTCTGACTGAGTCAAATCGTGCTGAGTTGAAATTACCTATGATTCCCTCT
CCTTCGTCAGCTACCAAAAAGAATGTTGGGAAAGGTAACTGAACAGTTTTTCTCTTTCTC
CTTTGTCCCACTGGTCTGTGTTTGTGTTGTGCCTGCTCCCATTCTGATTTAGTTTCCCTT
TTTTTTTTTTTTTTTTTTTTTTTT
>NODE_80_length_527_cov_7.271347
TAACTGGGCTTTTGTCCCCTCACTAAAAGTACACTGATGGCAACACAATGGAACAGAAAA
GAGGCATCGGGAGAGAAAGAGACATCTTAAGTGGAGCAATGGCCCAAACAATTAAGAGCA
AGGTACATGGAAAAAAAATTGAAAGCTCCTCTTTTTCCCCCCTCACTTTGCATTGTCGAT
TTGAAATCCCTCTCTTTCTCTTCTTGGAGGGCTGCCTGTAATGGAGCTAATCTGCCGTCG
TTTGTCCGAGCCACAGGAGTTTTGTCAATAACAATCAGCGTTTGGAAAGTGTAATTAAGG
CCGAGGCTTTTCATTAGGAAGAAGGGAGGGGGCCGTCTCCAGGGACGGGCATGCCAATTA
GAAACTCAGGCACGCGTCGCCGGGTAATTTCAGGGAAAGGAGGGGAAAAAAACCTAGGAC
TTCTTTAGATTGGAGAGGGACCCTGCTGCTCTTTCAGAGGAGAGGAGGAGAGGCTTAATG
GCATAATAATCAGACAGGGGTCCCAGGCAGAGAAGGCAGGAGGACGGAGGGACTTTTTGG
GGGAGGTGAAAACCTTCCGAAATGATAAAAGAAACACATGCAGGATTGCTAGAGGAAAAT
GGAGACAGTAAATAGCGGGATGTAGAGCCCTTGAAAGAATGAGAGGGTGCCGTTGATGAG
AACTGattaat
>NODE_81_length_145_cov_2.296552
GTCAAAGACAATGTTTACAAACATGTTTTGACTTTTATAGACAATGTTTACAAACATGTT
TTGACTCGGAAACGATGTTTACAAACATGTTTTCACTTCACATGGCAATGTTCACAAACA
TGTTTTGACTTCGGATACAATGTTCACAAACATGTTTTGACTTTTAAGGGGAATGTTTAC
AAACATGTTTTGACTTTTATAGATAATGTTTACAAACATGTTTTGACTTTTAAGTGGAAT
GTTTACAAACATGTTTTGACTTTTAAGTGGAATGTTTACAAACATGTTT
>NODE_83_length_503_cov_6.071570
GGAAAATGTCAGCTAATAACTGGACAGCCATCACAGCTGGAGACATCTTCAGCACACTGA
AAGCAGCACTTTGAAAAATGGTGCACTCAGTCCCAAGTCTGCTGCACCCTCAACGGAGTT
ATGTATTCTCTTGCCAACAATATGTGATTTGCAACAATTTATGTTACATTCAACAGTGTG
ATCAAAACAAGCAATTTCGTGCTGCAATATAAGATTAAAAAGTGTCTCCAGCGATGATGG
TGTCTCCAAAATATGTAACAAATTTGCCAGTTGTGCATTGACTTTCTAATAGAGGGCAAG
AGTGTGTGTGTTTTCTGCTGGGATGACTCTTGGTTCTCTCTTGTCTTTAGATACCAGCCT
GTTGATATCATTCAACCAACCAATCATGTATTGCCAGCCTCATTCGGGGATTCTGATTGG
CACATTGTCACAGGCAACTCTCTTACCACCACCAATGAGTCCCCACGTAGAAAACCCTCA
CAGCATGAGCTGGAGAAACAGAGAATGCCAGGTGACTATTTTCTTTCTTCTCTTTACCCT
TGTTGTGAAGACTGACTGGGCGCCCGTGCCTTTTTTTTTCTTGTGTCCCCCCCTTCCCTC
TCCCATCCCCTTTTTTCTTTCTTTTCTTTTTTTTTTTGTTTTTTTTT
>NODE_84_length_781_cov_17.051216
TCGCTGACTCCTGACTCCTCAGGGGAGTGAGGCCGGCCCGTGGCAGTGGAAGGCCCGGCT
TGTGCATCGGGGAGCTGGGCGGCGGTGGATGGGGTTAGGGTTGGCACATTGGTGACCACA
TTGTTCCTGCTTTGCAGCTCCTCAGTGGCGGTTGGGCACGGGCTTGGGAACACTGCAAGG
CAAAGTATCATAATATTAATATTTGGTACACATAACATCAAAATTAAAGACAAAAAAACA
ACACAGTCGCTTTCCGCTGGACGGCAGAGGAACCTCATGTTTCACCGACCCCTTGGACTT
GGTTTTGCTCTCTTTGTCCAGCAGCTCCAGACCATCATTGATTTTCTTCAACATCTCAGA
GTTGACTTCACCTCTCCATCTTTCAATGGTGGAAGTGCACTGTGATGGAGAAAGAAAACA
ACCACAGTTAGTTCTTTCCAGGTTAATATTGATATCAATATTCAACAAAAGGAACAATGA
AAAGGGGATGGTTTGTACCTGAGGTAGTGTTGATTAATGCCAAGGGCTCATAATGGCCCT
TGTTCGTTGTCACTGACGTCCGGGGTGACGGATGTTGAAGTGCTCGCCTCAGAATTTGAA
TTCTCCTCCACGGTTTTTGTAAAATACAACTTCACCTGTATTTGAAGTAGCAGTTAGGTG
GTGATTTCCAGGACTAGTATGTTATTTGTCCTTCAACACAGCACCATCTCACAAGCTCTC
AGTCACAGGCTCCACACCTGGTGGTGTCCTTCCATCAGTTTCTTTACGTTTGAGCTTTGC
AATTCCTGGTGCTCAACTCTTAGGAGCTGTGATTAGTAGGTTTACATGTATCCACTCTGA
AGTCTTAGGTGGAGTCCAActcagtgaaaaaaaaaacacagcaattttctgtgtttaaat
tattgcaccctctagtaacgttcat
>NODE_85_length_983_cov_8.440488
CAGACCAGGCTGAGGCACTTTTGGAATGTTAAATAATTCCGTAATCACGCTCTCTTGTAA
GTCGGTCCTTATTTTTCTGTAAAATTACTAAACTCCTCTGTTAAAAATAAACATGTGAGC
ACAAGTCCGGGGCTCGATGAAGAAGACAACACGCTGCTAGCTGTGTTTCATGGCTCTACG
GTGCAGAGCAGGCCATATATCTCCAGCGTATTATCAGGATGACTCCTGCTGGCCACCCTG
TCACAGGAGAGTGCTTGATATAAACAAGAGATTGCTGCGACACCCAGTAATCAATATTAG
GATGGTTTCAGTACCAAACATCATTTGTCTCTGCGACCATTCCTTTGACCAAACGAAGCA
TTAATTCAAATCATAAATCTGAGCTGATTTAAATCCGAGGAGAGTGAGGGAGGGAGAGAG
GCCCCTGTCTGACTGCCTGCCCCTAATGATTTATTTTCTACATTTCTGCGAGCGAGAGAT
TTGTCCATACTCACTGACAGGTCACCTTCAAACGCCAGTGGCAGACTGTTCATCACCATG
CAGACGAGCATCTCATCGCTGCAAGTAAATATTAAAGGAAAAGAATCCAATTGATTGTGG
ATGGGGCCGAGAGGCGTCACTGCCATATATTTCACTCAGAGAGCTAATGCTGTGGCCCAT
GCACCCACACCTAGAACTGCTCCCCCTTGCCAGAATTATGATTCTACCGGGAGCCTGTGT
GGCTGGCTGTGGGCTCAAGGTTACAATTTAAATTGTAAAAAGATAAAACAGTTTCTTATT
AGCTCCATTGCCACAGCCTTGCTGTTGGTACTCACATTTATCTTTATTTCTGTGACCTCG
CAGGCTCGTATTCTCTTTTTTACACACTCCATTCTCTCGGAGTGATGACCTCACACTTTA
TGCATTTTGCATTGTTAAATCTGCTTAGAAACACATCCTGTTTTCATCTTGCACACCATA
AGCGCCGCGGTGTCAAGTATTACTGCAGAAATGTATTCAGGAGTCAAGTCATTTATTACA
GTAAGTGAATCAAAACCTCAATTTAGCAACCAAAGCTGCGGGGATTACATttggtttata
atttggaatgggctcatgaatccgcactaacatacattatcattctc
>NODE_86_length_501_cov_4.718563
GTTTACTGTCCCGACACTAAACTGTCTGCGCCCCAGCCATGGTTTGTGTCCCTCCCAACC
TCCCAAGCTGCTCAGAGAAGGTATAAAGCTCCAGAAGTGCACCGAGGCTGAATAGACCAG
GGGGCCAACAAAGCGCTGGAGCTGTGGGGCCCCGGCCGTGCAGGGTCTGTGTTTGCAAGT
CTCCGGTGGTTGAGACGAGGCGGTGCATGTGGCTTGGGGCAGGGGGGAGGAGGGGGCTCC
CACTGCATTAGGCAGTAATAGGTTTGGGATGACCTAAACGATTTGTTGACTGGGACAATA
AATCTGTTGTGTGTTTCTTGGCATGCTGAGGGGAGGATTACAAGTTGTCGCACAAAGGAA
TGCAAATTGCAAGCCAAACTCTCCGAGAGGCCTGTGGAGTAGCCAGCTATTTAGAGCATT
TGTGCCGATCTGTGCTTCTCTCTCTCACTATTTTATGTTTCTCTATTAGTCCTAATAACT
GTGAAGGGCCTGAGAGTAGCCACTGTATTCATCTCAAATCAATGGCTTTCCCGCACCAGG
CCCTATAGACCTCCACATTTGCATTCCATCCTGTGAGATGACCAGCAGGACAATTGGCGT
TAAGTCTCTTTCAGGCGGCCAAATGGAaatcttgaatgctaaatg
>NODE_87_length_404_cov_11.990099
CATCTACCTGCTTCTCTTGCCTCAGTCTTTTTGGTCACATCCTTCCCCCTGCCTATCTCT
CTCTCTATCTCTTTCTCTCTCTCTCTCTCTGACATTCACTCAGTCCCTGCAGTCTTATTG
ACCTTGGTTCCTTCTCATTTGCATCCACCATTTTTCATTCTTCGGAATATGGCGTTGGGG
GACTTTTCCATCATTAAGTGAATTTACAGCGATTTCCTTATGTGTTTTCTCCAAGGGATT
GGGTTATGAGATGCACATTAAATATCCATTAATACCTCATTATCCCACTGATAAGATTAC
CATGATAATGAGGCAGAAATTCTAATTGTTTCACTTCTTGTTGTGCCACTCATTTAATCA
TCCACCTGAAAGACAAGTACTGTGCGCCCCTACCTTGAAGACTGTAAACACGGACAGCGG
GATAGAGCTCTCCCACTGCCAATGAGAGCCCTGCCCCCGCCAACAGCAGCACACACTGTT
GCCTGGGTGCTGGCATGCGTGCGTGCTCATGGCGTGTGTGGGCCATGAAGTGGAAGCATT
ACGTACCa
>NODE_88_length_478_cov_5.006276
ACAAGCCAGTCATTCTCCTCCTGCCCCCTCCCTCTCCCCATCCATGTCAAGAACCAATCA
CGTGTGAAAACTTGCCTTAACTTCCCTTGCCTGTGTGACTACAGCGTCAGAGAGTTTGAC
AGATCTGTGCGCCACGGAGGCGTCTCCCAGCCATTTGGCATGCCATGCGCGTCTGGTGCG
CTGGAGACTGCCTGTCAAACGCCTATGAGTCGGTGGCGCAGCCAGGGACCCTACGGAGCG
CCAGATGGGCCATTAAGGTAGTATTAATGTAGATGCCATCGCTTTTCTCCTCTGACTGGG
ACATGCTCTCTCGAACTGCGAGCAGCTGCTGCCATTTACTAGGACAGCTTCCTGCTAACT
TTGGCCAACTGGCATCACTACTGACTGGCTCTCAATGTAATGATACACTTTTTCTTCTTA
CTATACCTGTGATTTTTTTCTCTTTTCCCACTGCCCTCCCTTTCCAGAGGTTTTTATAGG
AGAGAGCTGAAAACTTCCAGCTTTTCCTGCTgctcaagtgctataaacacacacacacac
acacacacacacacacacacacagacacactcctgcacaggcaggcagtgataccctctc
cctttctctctcacagacccat
>NODE_89_length_353_cov_3.677054
GTTCTTGTCAGCGGCTGCCGCAGGCACTCATGCGTCGCCTCCGCACCACGACACACACCA
GACACTGTTCTCTTGTTCCCCAGATCTTCTTCTGACCTTTCCACCTTCCTCTCCCCCTCC
CACACTAACACACACACACAACACTCTACTGAATCCATGTTTTTCCCTTCTAGCTGGACA
GCTCTCAGTCCCTGCTCTGTCTCTCTGCCATCCTCCACTGTCCCGCATTCCTCTCTCTCT
CACTCTCCCTCTCTTTCTTACTCTCTCTCTCTGGCTCAGACCCCGAGGCAGCTTGTTAGT
GGGGAACTAAATATTGATTTGGCGGGCCTGTCGATGCCGGGAGAATGAGCTAGTGTCCAC
CAGAGACCTCGGCACCGGCAGCCTGCTATCGACGTTTTCCGTGGGCAGAACAGGGGTGGT
GGAGGGGGGGGCTGGAGCTGGTGTGCAGagtggaggaggagaagagcggagtatgacaag
gctgagactcgccccca
>NODE_90_length_699_cov_12.005722
GAGATGTTTAGACGTTCTCATTTCACGACTTATTTAAGTCTTAGAGAATGTTTGAACTGC
CTTCTGTAATACAGAAAGAAAATGATTATTGAGAGTGAACTATTAAACACGAAGTTGCAG
TAAACACTCTGGGGGTAATGTTCTTTTTACTTATTTGAGAAAAAAGGACAACAAAGTGAA
CATTGCACTAATATGTTAGTGTTCATATAGCAGTATAAAAGACAGTTCAGAAGGAGCCTA
AATCTGAGCTGAATCCCATGGACTCGAGTGCAGCTGCGTGCACAGCAGTCCAACAGCCCC
ACACACAGCGGAAAGGATATGAACATAGCATATGCAAGACAGTCTGAACATTTCAAAGTT
TCTGCACAAGATGTCCAAATGTTTTCTCTGGCTATATCTTCAGAGGCTAAACTGTGATTA
ATAGCAGTGAAAGAAGCCTTTGAAGCAGGATTGGTGACATCAAAGTCCTAATCCATGGGT
GGCAGGATTTTTATAATGAGTGGGAAGTATCTTAACACATTTCAAAGGGTTTACTCCATG
AATAAACAATAGCTGCACAGATGTGCCACACACACCTTTAGAAAAATACGTCTGCAGACA
CAGGAGGCAGCATTACCCAAGCAGCCGTGTATGGCAAGGAGGAAAACCTTTGTAAGTTTT
TTAAGATAAAGCTGAAGTGACAGGCCAACAATTGTTCTAGATTTTCTACCGCACACAGAC
GAACTTCTAAAATGCAAATATGCAGTCGACGTCTGCAATATAATTTCAAGACTCACGTCA
GTGGTTAAGGACAACGTCTGACAGAGAGCCAAAAACTTAAACACTGGatcagcggttgcc
ttt
>NODE_91_length_831_cov_7.642599
GGACAAGGAGGGATCTTATGACCTGTCATAACTACCTTACGTATGGAGCGGTAGAATATC
TAATGGAAATATACTGCTGACAAAGGCTGAATGCATGAAAGACTATTTTATCATGATCTC
AACACCACAAAAGGAGACCTAAAGACATGCATGAAGCAAGGCAACATTTAAGTTCAGGCT
TCTACTTAGGTTTGGCAGCTATAAAGCTAAATAAATAGAATGAAGTAAGTAAGTAAGTCC
ACACAAATATGTAGCCCTATTTTAATTCCTTACATTCCTCCCTAATATGCAAATCCCTCT
TCTACACACACACACACACTCCCACAAACACACACTTAAGACATTAAGTCCTCAACCTGG
ACCAGGCTTGTGAGGCATATTGGCATGTACACGAGATTGATGAAAATTACTTCCAGAGCA
TTTATTTCTTCTAATACCACTGAAAGAAGAGTGTGCACTCAGGAGATATTTGATCTGAAT
TAGGGAAACTGATGAAGCAATTGATTAATTGGAATTTAAGCCATCAGTCACTGGAGCCAT
CAGCAGCATCATTTACATTCCAAACAATCAGCTGATGGCCCAATAGGACACTGAGTATTA
ATACGCAAGAGTCAATGTGATACTGCCACGTCGCCACCAACCCTTATTGACAAGCACAAT
GACACTTTTAATCCCCGCTTGATCAAATTGCATATATTTTGGGATTTCCACACCGATTCA
ATATATCTTATGAATTTTTAATCCTGTAGGAGGCACAGGGGTTTAAGCTACACAGATTTA
TCTGTTTCCTTCTATGTGGCCAAACAGGCTGAAGACAGAAAGGCAGAAGCTGTTTTTACT
ATCCTCTATCTTTTGCTTATTTGTGGTCAGATATAGTGCATCATTAGTTGCTTTtaatta
tacattctttgccatacagttttcccagtgctccacagccatgccaagtcatcaaatctc
tcattatgttcagtt
>NODE_92_length_371_cov_4.668464
TGTGGGGTGTTTTTTGCCTTTTTTGTACATGAAGCAGGCAAAAAAAAGGCCATGTCATTC
TTCCACAACTTAATCAGGAGCTACACACAGGAGAGGGCTGCTGCAGCATGGACCTCCCTG
ATCATGTTAATGAGGTCCCCTGGCTATGCAGTCATTGAAGTATAATTGACTTGTTCGTCT
CTTATCTTCCTAATAGACACTCTGACCCAGAGCACGTTTATTTCGCTATGAGAAATGTCA
AGAAGGATTGGAAGTTTCTTCAGTGTGCCCATTAAAACTGAAGGCATGCCACCCTGTCTC
CAGCCAGCCAGGGCTGCTATTGGCTCCCTGCCTCATTATGCAGATGCCAAACGTAAATAA
ATGATTTGCAGATCACTGCTGCCCCCACCATTCTCCCCCTGCTCTCGCCCTGTCCCTCTT
CCCAAAACTGTGGTCTTCTCTCTTCTTCCAGGCCTGGAAAGGAGGACAGAAAGGAGGGAG
GGAGGAAAGGAAAACATGAaaaccgtccagggagc
>NODE_93_length_681_cov_10.798825
TAACACATCCGTCACAGAGCTAGAAATCCTACGGCTCTACAGAAACACATGGAACCACAC
TGTCTCTCCGAGACAATCACCCACATTATTTTGCCTCTGTTACTTTCGTTGCTCTGTGGC
TAATACCCTCATTTGTCTCTGAAGATGCTGAATGCCACTGAAAGAAAGCTGTTTTGATTC
TGTTTTCTTCTGCCCACAACAAATCTGGGCATACAGTTGAATACGCAAGACTCTGTGAAG
GGAGCCATTCAAATTCGATTATGATTTCATATTTCACAAAGACAGTACACCACGAGGATG
ATTTTTAATTAGAACCAGAATCAGTAAAAAGAATGGGGCATGGAGACAATAAAATGAGGA
ATGCATTCATCCATGGGATGATTCTTATTTAAGATCTGTGCCAATGTGCTAACAGCATTA
ATGAAGTTATAAAGAATTATGAGGGGAAATCAAATTTGCCTCGCCACTTGAGCGCCACTA
AAATGCCAAACAATAAACTACCAGATTGCAAATTAGATCAGTAAAAATATCAAACACATT
GCGGTGCAGGAAAATCCATAATTGCATTTAGTGCCTGGCCTCTCCTGGGGGAAGAGACAC
TAAAGATCATCAGCAGGCTACATGGGAGCCGCTATTGACAGAGCGGTAAAAATCGACAGG
CTAACTAAATAAACACTCCAGGCTCCATTAAATATTCAACGGCTGAGATTTGACAGTCTA
GCGTGCCTGCCTCTCCCCATCGCCTCCATTGGCTTCTCTCTGCAGCACATCTTCCTCCCT
GTCTCCCCTCCTCCTGCACACCCCCCCcccctcctcccctcctct
>NODE_94_length_377_cov_6.992043
TCCCCCCCTACTCAACCACCCCTCTTTCCTCACCCCATGGTGCTGCTCTCACTAGGAGAG
GGGAAGTTCATTACCTCAGCTAAATCAGAATTAGTCCCTTCATTTTGACGGGGCGAACTT
CATTAGAAAGGCCCTTCCTTAATCCAGCAGGGAGAACTGATGAATCTACATGGGGGCAGT
AATTTGCTTCACACAGCAAATTCAGCCACTTCCTCCACACTGTCTCCCCCTTTCCTTTTC
GCCGTCTTTCTGGCTTTATGTACTTATGGTTACATTTTTATTAGATCTACAACAAAAAAC
CTGAGAAAGGAAAACACCTGCATATAATTAACTAATGGCAGCAGAGATGGTGTAAAGAAT
GAGTTATGCTGTTTGGAATGTCCCGTCTCCCCAACAGACTTCAGGCTCTCTGGAGCAGCC
ATAGCTGACTTGGCTGACACTCAAACACAGGCTGAGTGAGCACGGCCGACAGAAGGCtgg
gtctgtgggcctgaggtaactattcaggctgattttataat
>NODE_95_length_403_cov_10.027295
TTATTCAGCACTTACAAGAGGGGAAAAATGGGAAAAATCTCCTTTGCACGGCTACAACAG
GACAAAGCAGCGTGCAGTGGCGGAAAAAAAGAGGCAGTCATTTTTTCTTCAATTACAAAA
GGCAAATATTTATTATTTATAAGTACTTGCCTTGTATGGGCTTAAATGTTATTTATGAAC
CTGTTGCATAGTGATTTCCAATGTAACTCATTATTTTTAGCTGGAGGGTGTTGTAAAGGA
GCAAGGATATATTTAATGACACTCTGCTAGTCGGTGCAATTACACTGTAATCATTATGTA
AAATGTCCTATTAATTAAACCAATTTCTGCTGGGGGAACATTCTTTTCTGCAGGGCCTGC
GCCTCATCCTTCAGCCGCCTTGCTGCCTCCTGTTTTTCACCAGGCCCCTATTATGTTGTG
ACTTCACTGCATACATATTTATAAAAGAGATTTTCATTATCCCCAAGATTTGGAACCATT
TTCAGATTAATAAATAGAACGTGCCACAGAGGTttgaaaggcaattaggtttctttccaa
tcacacg
>NODE_96_length_323_cov_9.659443
GGGTGAAATAAACGGGAGGTATGGTGGGGGGCATCCTCCAAACCAATCAGAAAGCTGGCA
GTTCAATTACAAAGAAATAAAGGGACATTCATCATTCAATTAGGCACCTGTCAGGGCTCA
CAAAGGAAGAAAACTTCTAACCTGGTACTCCAGGGAGAAGATGCTCAGAAGAGTGGACTG
CGAGTGACTGGAACAAATAAAAGAAGGACAAAGTTAATTACCAGACTGCATTGCACAGAG
ACAAAGGGAGAGGGGAGCTTCAAAGCTGGGGCCAGCTGCCCTGTAATCTAAAAGAACATG
AAAACAAGTGTGGCAAAGTTGTTCCAGATGAACACCTCTGACAAAGGATTCCTGCCACGA
TGGTGTGGGGGAAGAAGAAAGGAGGAGGTTGTGTGTGGTGTGAGAGATGAGAAAAATATA
GCCTGTTTTTTTCCCCTttttcagtcatttatacatagtatcacctt
>NODE_97_length_657_cov_6.301370
CCATTACCGTCTTCAAAGTTGAACACATTTAATTCTGCTTTCTGATTAAAATAACTCATT
GCTCAACCAAACATATCTACATTCTCTCTACAAAAATGCTGGAGTTAATGGCAAAAGAGT
GTGACAACTCCTTTTATATAAGTGTGAATTACACAGTGTCATCACCACAATGTATAGCCG
ACAGTATGTGTTAATAATATGTGATGATAACCTATAAAATGGTGACAGAAAATGGGGTTC
ATTCAGAGGCACAGAGACTGGCAAACAGATAAAAAAGAAGATGTGTGGCATTAATTCCAG
GCCTCTATTTATCCCATTTCCTATACTCTCTTTATGTATCTAATATTTCTAATTTACCAC
CGTCCAGGAAAAGTGACACAAGAAGCCATAAATTCCCTTCTAATTCCAAATAATTCCGAT
TACATGGACGAGTAGTTTTCAATCAGAAAGATAATCTGGATGATAGATGGTGGGATAATT
GGCTGTCTCTGCCACGTAAATATTGTGTCGTTCTATTAATCTTGCCGAATGAAGTGTCAA
GCTGTCACTCATTCGTCAAACTGAATTAGGAAATATAACGAATAAATAAATGCACGCGGG
TGGCAGTGGAAATGTGTGTTTCCGCGTGTGTTTCTTGTGTGTATGTGTTTGTGTGCGAGA
TATGAGATGGTGAGAGGAGAGCACAGCGTTGCAGTGGCCCTGAGTCAAGAAAGGAGACGG
GTATAGAAGAGGAGAGATGAACATGGTGGTCGACATGTGTTTTAGTGCATTTTTTTAAAG
TAAGTgaaaaacagagagtaa
>NODE_98_length_586_cov_5.889079
AAGCCCACTTCTGTGATCATTCGACGAATTATGTCTACAACCTTTGCAGGGTTTTTGTTT
TACTGGTAAGGTGTCCTGTTTCTGTAAAATGGGTAATCACGAAACAGGGTAATGGAACAC
AAACACGTTGAGTGAGGTGTAACTGGGAAAGTAAATGTTAGTCACTGTGAAAACCTTAGA
GCCATCCAGAAGTTTGGTAGGTAGAGTTAGGTGGAAAGGTTTTAAAGAAACTGTGACCTT
TTATTAGCCATTTTTCCTCACGTTAGATACAGTTGCAGCTTTGGGAGTTGACACAGTGGG
GACCAAAGTTTACTTTTAAAAATAAAAAAATAAATAAAGACAGAAAGAGGAGAACGAGAA
GGTACGGAGAGGAGTAGAGTCTGGGATACAAGCACAAGCGCCATGGCAACACATAGAAAG
AGGAAGAAAAGAGTTACCCATAAGTAGCCGCCGTTTCACCCGCTTGTCCACATCAGCTAC
TGACGTGGCATTGAACTCAGAGCTCTCAATTGCAGCCTCATCTTTCTCTAAAACACAAGT
GACAAGGGGACAAACAGTGAGCAGCAGGTTAATGAGAAGCCCAAATGACCAGACCTTCAG
CCCCTCTTGGCGTTTGAGCAAAAAACCAAAGCCAAGAAGCAAGAAGCGATGAAGAAGTGC
CAAAATCCCTGTTAGAGTGTTAATCCCCAAACAAATGATAAATCCCCCAAAGCAAATCAA
AAGAACAAAA
>NODE_99_length_462_cov_6.158009
CACACATTTCCTAGTAACTGAAGCTCACTCCCCCTCCTCCCATCCTCCCGCCTCCCTTCT
TCTTCTTCTACAGAAGTAAATTATCAAAACTGTGTTTGAAAGTGAATGAAGGGTGACTCG
CTCTCTCTCTCTCCCTTTCTCTCGCTCTCTCTCCCCTTCCCGCTTTGACATCTCAGTTTT
TTTTTTTCCTTACTTGCCACCGTTTCTGGGCTAGGTGATAACTGCCGGTAATAGGATTAA
CATTGATTTCTTTTTGCAAGAACAGAGATGTGCCAGTTCCAGCTATTTATTGAACTGCCA
GCTTTGAACTATGAAAACTGACTGCAGGAAAAGACCTAATGCAGCATTTTAAAGAAAAGA
AAAGCCTCTGTGCAATTCTTTCTCTCCCTCTTTTTTTTTGTTATTTCTTCCTCCTCTGTC
TTCTTCTTCTTTTTGTTGTTGCAGGATAAAAGAGAAAATCTGGTGCCTCTGTTCTAAGCT
CTGGTAATGACTTTATTTATGTACTTTGTTGTTGCTTTTTTATATAAAAAACTCCCCAGT
CAATATAGTTACGATTTGATCTATAAATTgcaagagtgtttgacttctctttcaccatga
aataaa
>NODE_100_length_322_cov_1.444099
GATGGTCTTTACAACAGCTAAAATCAGCTTGTGTGACAATGCAAAAATATGCTCTTTTTA
CCTTGTTAAAGATGCCCATAGCTTTAAGTTTAGCAGAATTGCTGCCTAGTTCGCTAAGCT
GCTGCTTTCCAAGTAGGATCTCTTGAGGTATCTCATCATCATCTGTTTGACACACAGAAT
TATAATGTTTTTCAAGTCAACAAATGTCAAAAAAATTGCTATTCATGCAGCACTTTATGT
TTACCTGCAGCAGTGAGGTCCACGTCCTCAAGGTTCTCAAGAATGTTGTCCACACTAGAT
GCAAATCTCTTAAATGTGGAAGAATCCATCATTTCTGTCAAAGAACATAAATTAATTGAT
TACTACAAATATGTAATAATGGATttagatttataggttataatgaaaatgcattggtat
tagagtagaattcaaagtggtaaatcaataccctctggtgtcagct
>NODE_101_length_592_cov_6.758446
CAAAGTGGTTGAAAAAGCAGTGTGAAAGTTTATTAACAGCAATTTTTAATTCACTATTCA
AATATACGCTACTTTGATGTTGAATGACTCTTCAGTTTTCAAAATCTGGTGTTTTGAGGT
AGTTTGTGGAACCATGTTGGACCCAACAGAACTGTCTGTGCTAGAAATATATGAATGTCT
TTCTGCAATGGCAAGGCACCGTGACCGATCAATTAAAAGTAAGATGCAGCAAAGAAACAC
CGAGTTATTAGGACAAATGGTAATAGGACATCTTACAGCAAAGATCATTTTAATGGTCCC
AAATATTCTGAACAACTAAGTGTACACTCATGTAAAAGAAAAAAAATGAGAAGATATGAC
AAAATTCATCACATCTAGAATTCCACTCAATCTTTAATCAAGACGGGATTACAAATTCTC
CAAAAAATCTGCAGTTTCAAAGGGCAAAAAGGGTAAAACTAGCTCACCTACTGAGGTCTT
TAAAAACCTGTTCAAGTGTGACTGAAAACGTCCTGAACATTTAAAGGCAGGTCTTTTTTG
TTGTCATTTACAAAAAACAGGAGAAAGATTTAGAGACAAATAGAGAACAAAAAGAAAACA
ATGAAGAAACTGCTGGCTTTTTTCTCTTCAGAGAAACAACGTCCGCTGAGGAACAACGAC
ACTGATGACATCATCAAATGACAACAAGGACAGCTCTTTGCCACGTGCTGCCTCCCATCT
GGTCCTATATACTaac
>NODE_102_length_441_cov_7.145125
AATCAATAAAAAAGAAGAAGATTTTTCATCACTGCTACGGATACTGTGCTCAGATATTCA
GATAATTGAAACACATCACATGCTAGCTCACCTTAGCAATGACAGAAGTAGGGTTTTTTT
CACTTTGGATGTTTCATTCTTTTTTTCTTTTTCTTTTTTTTAGGGTGGAATAATTAAAAT
GGCTGTTTTTATCTGAGCTTTTAGTCATAGTGTGGCTGCACTCACTGTTGCATCTGTGTG
CTGTGCCGAGATAGAGCGTCTGTGGAGGGCCAGGGAGCAGACTCCAGAGATCCATCCATC
TCAATCTGAGGCTACAGCTGACACCTTACAAAGAGGTACAATTAATAAGGGCATTATCCA
GCAGTAGGCAACAATAGAGTCCTAACGCAGAGACACCAACCTCAGGAGGCCCGGAGAGGA
GAGAAAGGGAGCGTGTGCGTTTATGGGTGGGGGAAGGGCTGGCCAAAGTGCTTCAGATTG
GGATGCATTACAACCAATGTCTTCAGAATGTGAATTACAATCTACAATAACAGAGCCTCA
TGATAGGTGGTGCAGGCTACTTTGTGTGCTAAAcggatcacattg
>NODE_103_length_472_cov_8.474576
CAGCCTCTCTCCCTGCTTGTGCTCAGTCGGGGTAAGGCAATAGGTTTAGCAGGCGAGGAG
GCGAGGCAGATTTATGGTGGTGGATGTGACCTCTGGGGCCGTAACACGGTGATGGGTGAG
TGGCTCTCAACGGTAAGCTACTGGCACTTGACAAAGTGCCCGAAGCAGAATGAATTTACT
TCTCTTTTCCTCAATCATCAAGCAGCCACTGCCCTGACCCCCATCCTGACTGCTATAACA
AGATCTCCCATCTCACAAGGGCCTGAAAAATTTACTGTCACATCTACTTTTCAATGAGCT
CAAGTGAGCACTTCTTTCACCTTCAGCGGAGCAGGTGCTGGTGTAGAGGAGGGCTAACCT
GCGTGTGTTTGTGTGTGTGTTTTATGTGTGGTATATATGTGTGTGTGCATGTGTGTGTGT
GTGAGAGAGAGATGGACATACATGGTGAAATTTTTGTACACACATGTAAAACTGGTCCCC
CTCACTTGATCCCTTACTCACAGCTAAGTAACCCAAAGTCAGTGTCTCAGCCATGCAAAT
CCTCACAAATGTATACACACACGCTAGAATgtgcaaaatataagataacagaaaaaagat
agacaaagacacacaa
>NODE_104_length_325_cov_10.741538
CACTGTGAATACAACAGATATAAATAAGTTCAAGGTTTCAAGGTGTCCTGTAACACGGCA
CTACATCAGCGGAAAGAAAAACTTCCAATAGCGACCACCTCCCTTCTTTTTAAAATTCTA
CAAATATTCCATTTCCAGGGTTTATCCAGGTATGAGTCTATTAATAACTTGGATACAAAG
ATATGGAGCTTCAAACTGAAAAGGCAAATAGCACTCTGTCTGCCCGGGCTAAAACAATGA
ATTCTAATGCATCTGGTTGGGGGAAGAGATAAGAGTGTGTTATTAATCTTGTGTCACATA
TATCAGCTAATTACATACTTGCTATTCCAGTTCTTTCCATCTTTACAGCCCAGCTGTCTC
AGGACACTGCACCTATGGCAAGGAGATAAAAAGGTAAGCATTCAGGGCTGGTAAACAGAA
ATGGCAGCAGGAATTTATCACTAGAGTTTTTTTTTTTTTTTTGCTTTTT
>NODE_105_length_752_cov_5.312500
CGTCACATTTTATTAGCTGTGTCACTGTATGTGTTAGATGGATGTTAAGCTGTTGAAAAA
AAATGCCAAAACCCAATTAGGCTTCTCTCCTTAAAGCATGAACCAGCTTTTCAGTGTAAC
TCTCGAGGCTGATAGCAGGTGTTGCTAAATCTTCTTGGCACACTGCTTTAATCAGTTGTT
TTTGTAATGAAGTGGGGCTTTTTCACAGTACACAATAGTTGTTCTCAGTGGATCTTTGTT
AGAGGAATCCTGAAGGGTTGTGTGACAGCCAGCTATCCACAAACAATGTTCTTTAGCATT
TAGAATATGTGGCAAAGATTGTCCTGAAATGACAGGTAGTCCTGCTCTGCTTGGGTTTAG
TGGTGCTTGCCTTTGGATCTCTTCTAGACTCTCTTTATTTATTTTTGCTTGTGGCTAGTA
ATGTGTTTATTTTTATTTTTCTTGCTTTTGTTTTTATTTCCCCCTCTTACATTTTTTTGT
CCTGTGCTTCGTGGTTTATCAGATTGAAATGGCGATTGAGACGCTCCAAAAATCTGAGGG
TTTATCCAGTCAGAGAAGCTCGCTGCTCAACAGCCATGTAAGTTGCTTTTACGAATGCTT
GCCCTCGGCTAACCTTAACTTTTGCTAAGCTCAATCTCTTGCTCTTCTGCCTCTCTCAAA
TCTCTGTACATTTGGGTTCGGTGCTTGCTGTTTTTGTTGCTGGTTTTAATTGTTATAAAT
GCTTCAAATTTACTGGCTGCTATAGAAGCTTTTGCAGAGTTGTTATGCAGCAGGATCAAG
TTTACTGACTGTTGGCATAAGGTCTTTGCACGGACCAGTCTGTGGATCTCTTTAGTTAAT
AAGCATTTGTTCCCCCTTTTAGCTCCAGTGGCTGTTGGACAATTATGAGACagcag
>NODE_106_length_760_cov_9.263158
ACTTGTCTTCTAATGTTCATCTTAATGTTATAGCGAAAGATTCCCTAGTCAGAATACAAA
TGGAGCAGAATAGAGATAGAATTAAGATATTAAGATACTATACTCACACTATGGCAGTTA
CTCTTTTTTATTTACCCTCAGATGTGAAATTCTATAACTTGTACAGTGGTTTTATAGTCA
TGTTTTAAAATGTAATAAATATTTCACTTTCTTTAAGGTTTAGATTTTCTTGTAAACAGG
GAATGAAGGCAATAGTGATTTTAGGGTTAGTTGAGCCCAATAGTGACATGAGGTAGCGAA
TTAGCAGGACGTGAAGCACCATAGGAACTCCTAACCTCTTGATAGGCGCCTCACAATCAA
AGTCATTAGCCAGTGTAATAAAGGGCCTGAGATACAGCCATTCTTCAACAGCCTAACTCT
TTTATAACCAACAGATTAAAGTTGATTGGATTAAAATGACATTCTGCCCGTCTGACCTTG
GCAGCAGCAGTTAAGTTCACCCAAATTAAATTTCTCCGTAATAAAGATGATTCATTTGTT
GCCTGACGTAGTAAATATAAAACAGAAAGAAAAAGGAGAAAAGATTAAGTGACACACGTC
AGTGCACACATGCACAAATGCACACTTGTGCACGCACATATACATGCATACGATGACACG
AATACACCCATGCGTGCACTCACAAGCATTGTTGGAGCTGCCAAGCACCTGGGTGCACAT
GCGAAACCAGAGAGACACCCGTCTAACTTAACCTAAAACTTAAAACATGTTGTTTAAATC
CTTATGTCAAGGTCTCTAGTGATATCTTGTGAAAACTGCATCTCTTAAACATACGTTGCA
AGACTATGAAGGTTGTAACATTATTGGTTGCTCATTTTGAAATGAaagacttccccaatg
gcta
>NODE_107_length_657_cov_5.133942
CGTAAAGCATATCTCATCTGATGTTGTTTTATCTCTTTGATAGACTTATTAACAAAAGAA
AACATCCATAGATGTACAGAAGGGCAAGATTGTGATTTGTCTTGATACATCTTTTCTCTA
TATGATTTCCATTGTATTATTCTTAAACTAGAGGGATTTGAATATAAATTGAAAGCCTCA
AGCCCTCTCCCTGAAGCTAAACTGTAAATAATAACTCTAAACTTTTTTCTAATCTTTGGT
AATTGAAGCAAATGGGTTTTGCGGAGAGAGATTTGTCGCAGGGAAACGTACATACATTTT
TTTTATTTACGAGGAGGCGAGGGCTGAGCAGTGTAATGAGTGAAAATGCATGCTTAATTT
AAATGGCGAGTGTGTCTGTTAGGGAATGCATTAGAGTCTGCAGAAGAAGCGTAAGACATA
TTAATTGACAGACAGGAACCGCTGTCTCCGAGGTTGATACAAGTAATTTATTACTTCAGA
AACGAATGCCACCGCCAGAATGTGCTTCATTAATTTCAAATTTAGTTTTAATTTCAAGCT
GTTGCCCCTTGAGAAGAATAAGGTGGCAAGTTCTGTTTGAAGAGACATTTTTCCCCTCTC
CCTCACTTCATCTTTCTCTTTCCATCCTCCATCTCTCTCTCTCTGGCTgtctctgatttt
ctgcagtacagaacaaagacctgggggtggagagggaaagggagggtgtggtgacttgat
tccaatttgaaaatttgtcagtgtaaaagtgggaagttagaacagaattactgtttatga
tagtaaatactttgtgaatgt
>NODE_108_length_435_cov_8.531034
ATTGTTATAGTTTACAATTTTTTTTTTTCATTCAACTACCTGTGCATCCAGTAGAGCTCA
CACACAATTGCTGTGAACAATCGTAAGACGTGAGCCAACAGTCCTCAACGCTTCCTCGTG
ACAGCATCAACACCCCTTTTCCTGTGTCTCTCTGCCTCCCTCTCTCCTCAATGGCAAAGT
CAAAATGGCAAAGCCCTCCAATCACATTACTGTATACCCGGGAACATTTAAATGCTAATG
TTATAAGCTCACATGCCTAATATGATAAGCTGACAAGCTTATTATAAGCTCTGAAGTTTT
AAGAGTTTCTTCCATTAGTTATCACAGGAGGCATTAAATTGCATCGCTGCACTGTGCCAG
AAGGTATGGAGTTAAATTCTCCGGCAGAAGAGATTATTTTGGCAGCTTTCTGACAGCACT
ATACAGTGGCAGGATTGTACATAATGGTTTGTCAAGAGACAGGGAGTGGTTCCAGCTAGA
TGTGTGTGCGTGTGCGCGCATGTGTCTTATCTACTGGTTTGTTCGGTATATGTGGCTATA
TAGAGGatagtttatttgatggagagctgcaccacagct
>NODE_109_length_633_cov_6.526066
CATAGTGCAGGACTTGTGCTATTGCGAAATTTTAATTTGCACTATTGCTATTTTTAGTCA
GGTATAGGATCTAAATACTTCCTCCACTACTGCTCAGAACTCAGAATAACAAACTTACAG
TTCCACTGTCAACATCTCTTACCCTCCTGCTGTCCCCCCTATTCTCTTTCCAGTTTTCTC
CCTCCGAGCTTTTGCCATCGCATCCATGTCTTTTATCACAATTTTGACCCACAGAAAGGA
ATTCTCACAAGATATCAAAACAAAAATCTATATTTAATATGGGACCAATTACAAAGCAAA
GTTGGCTGCACAGGGCTGTTGTCACCAGAGCGCGTGTTTTTCATCAAATAGGTCATTAGA
CGATGATGGATGTAAACCTATAAAGTATCTAAACTGGACCTTTTAACAAACCACGAGCAA
CACTATCATTTCTCTAATAGAACCTGCTGACCGTGTCATTCCCTCCTGCCATTTGTCATT
TTTCCTTGTGAAATAATCAATATCTGGGCGCTTTGAAATAAATAATATAAAAGTCATAGT
AACCTACCCGAGGAGCAACAAAAATAGACTTATGGAGCACTCCGAAGGCCTATATGGCCT
CAGGCCAGTGTCTGCTGCATGTTTCTAATCAATGCATAATATGAATTGTGTTTTTTAGAG
CACAGACTACAGGATTTTAGTTTGCACCGCTTCTTTTCAAGCTTACCATCTGTTGTGTTG
CTTCCACTATGTTGGACTGATTTCGCACTACCAGAGCAGTATGtgtggcataaacgt
>NODE_110_length_467_cov_13.837259
CATTGTCCGACTACTGGGAAGGGTTTACAAAGGGCCTAGGGTATTGACACATATGGCATC
TAGAAAAAAAAACACTTCAGATTTGTCATTGTATTGTGATCACATATTTCTGTTGTGACT
ATGTAGCGAGCTATCCAAGGTTTCCTTCTGCTGGAGTTGGACTGTATGAGACCAAGCCAG
ACCTAGCAGTGCGATACTGTATATAACATTGGTGTTGACTGTATTTAATAATGTTCATGA
CTGTTATCTTCTTCTATAATATTCTATACTATGGGTAACTGTTTTGTGGCTTCACTGGCC
TGCTGCGTGGGGCTGGCTAACGTTTGGCTAACGTTGAAGAAACATTCAGATGGACTACGT
GCACTGCGTCTATATGCACTTTGATTTATCAGGGAAATTTTATTAATGTTTTGTAAATGT
TTCATATGACACTTAATGTGCCATTCCAGTTTTTACATCATCATGGAAATTATGTATTTT
ATTTAAACAGCAAATATCATTTATGTACTTCATGGGTTTTTTTGTTTTGTTTTTTTTTCA
ATCGGTAAACAGATTGACTGGTTGATTTCCAAGTAATCAAGTGTTTTACCAAAGTGActg
tgaacttgtaa
>NODE_111_length_650_cov_5.609231
TTTTGAGCATAATCTGCATGTTATGATTGATTTCATGTGGAGGAGCTCCAGAGATGCTCT
CGGCTCAGTGCTGTATGTTCCGAGATGATGATGCAATGAAAACAGAAATGCATGGCCTCT
GCTCTGTGACCTGTAAATAATTGATAAATCAATTTTCTTGACTAGAACACCAAATAATGG
AGCAATGCAATTCTTATCAATTACATTTTCGTCTTAATTGTTGACTTCACTTAGCACAAA
GCAGCACAGCGAAACACCATGCCATTTTTCAATTAAAAGGTCCAGATGTTTTTGGAGGCT
TCAGTAGACACAGGCAGTTGTGAGAAATGCTTTATCTGCATTGTAATAATCACTAGAACA
TCAGCTCCAGGCTGCATTTACATACTCATGTTTTATTCCAGCCCTCTTTCTAATGCACCG
CTTAATTATACTGAGCGCAGACAATGTCAGACCCCCATAGCCCCAAATTTATTATTGCAC
TGTGTGAAGCTGCAACCATCAAACCTAGTGTCCCTCATCACAACACACTACACTCATCAC
TGCTCTCACTCTATGGAATACATATCATGCTCTCGGTATGGAACACATATCACATTTTGT
GGTTTTAATCACACCAAGTGAATAAAATTAATAGCTAGGATGGCAAGATTCAAACTGAAG
TCACACCTCAGTCTGATGTTCATTCTCTTATATGTGTAATGTCTTCACTCCTTAATTGTG
CTGCAGAATATCACATGTAAAGCTTTTTTTTAAGTACAGTATAAAGGATTTAATCTAACC
GACCcagacatcca
>NODE_112_length_560_cov_7.753572
AGCTGGTCCTCCAGACGCTGCTGGAAACCCTCGGAAATCTTCTGCAAAGGAATTATAAAA
AATACGTTTAATTACTGGCGCACAGTGGCTGAACTGTGGGCTAATCAACAATGCTTTTCC
TTGACAGATGTAGTCCCTAAGATGTTGGTTTAAGCAACTTTGACAGATTATCATTGGCTC
TCGTTTGCTTGCTTTCAGGGCTGATTACATCATGGCAGTTACAGATTCTTTGCATGTACA
TTCACGGCTGGCTGAACGATAAGAAGGAAAGAAAGAATGAGAAAGTAATTACCTCCAGTT
GCTCTATTAATAGGTTGGCTCGTTTGTTAAGCTCGTTCATCATAATCATCTTTGCCATTT
TAATCTGGTTCTCTGCCTTCCTGTGTGCAATCTTTACTCCGTGAAGTCTACAAAGACAGA
AGGGGGGGGAAAGATGTCTCTCCCAAATGCAGAAGAAAGCAGCATTTCAGACGGTAATTT
ATTCATCAGCTTGCTATATTTCACACTGTTAAATTATTGACTGGCATTACTCAGAACTGG
GACCATGATTCTGACTCTGTGTGAGTCGAAACCAACCTGTCCTCTATCTGTTTGGCATTG
TTCTCCACGGCAGACCTCCTCTCCTCCACCTGCATCATCAGGCTCTCAAACAGCCACTGC
TGATCCTGCAGGGCCTTCCCGATCTGCATCACCCTAAACACAcg
>NODE_113_length_496_cov_5.891129
AATAAAAACGAAACGGAAAAAGGAAACTAAACAGCATGCAGCCCTAATTTGTCATGCTCA
TGTGCGGCATGTCTGTGCGGGTTTGTGTGTCTCCAGAGTCCAGGCTGTGTAGATCACCAT
TCCGCCTTATCTAATTTCATTAATGTGATCCCCTGTCCATCCCCTGACGGCTTAATAGCC
ATTATTTGTGGGTCCCTTCAAATAAAGGCTCAGCAGTAAATTGCAGTCTGTGGAAATCGA
GATATAAACGCCACCCTGCATTACTGTATAATATCTTTCCCTTTAATTAACTGAAAGCCA
TGCTGACATTTATTGGATTGCAAGTTACTTGTTAATGGCAATAAATTGCGAAACAAAAAA
AAGAATCATTGCTTATTTTACATCAATAATTTGTGGACCTTTTGCTAATGATTATTCATT
ACTCGCCTATGGGGACTGTCGTGTTTGGTGAGCTAAAGTGAATGAAGAATGTAAAGATTT
AAGTGGGCAGCATCTACTTAGTGTTATGGCTTTGGTGCCGTGCATTAAATGCCTCGCTCT
GTTGCTGTCcatttatcctgtcttgtgcatctggcttttggtaaagaatgtgttcggcaa
aatttattgcactgagaacattccatcaggctgcgtttaa
>NODE_114_length_329_cov_8.945289
CTTCTCTCAGGCTGCCTCTTCTCTCGGCGTGCTGTGGAGAGTGACTGCTCACAGCCCGCC
TGGCATATCTAATTAGAGCCAGGCTGTTGCCACTATCGGGCAGAGGATCTACCTCTCCAA
TCTCTCCTGACTCAATCTTCCCCATCTCTGATTTTCTTTTATATTTATGCTGGAATATTT
AATTGTAGACAAAAGGTTACTCTGGGCTCTATTCATCGCACACAGGCAGAATAATCTCCT
TTAAAAGGCTTGACATTTCAGGCTTTTCAAAAGGGGCTGAAAAAATTATATCCCCGCTTT
TGTTAATCAATGAAGTAGAACTCCCCCGAACAAAAGAATTAAATTGCTTGGTTGGGTTAA
TAAAACACACAGAAATAGCAGCTTCCTGTGGGCTTTTGTGCCTGCCACTGGCTCCCCCCA
TATGCAACCAGCACTGTAATTCCATATGATTTGGGGGGCAAAACTCTCATTTC
>NODE_115_length_590_cov_7.071187
TGTTTGATAGGAGGCATGAAGGCATGCAGGCAAAGTGTTGCCTGTTGAATCACATCATCA
GCATCAACAATAAAAAAAAGGAAAAAATGGCAGGCAGATATAAATGAATATTCCTCACCT
GTCTGCTCATGTTGACTCCTCTTGTTTGGATTTCACAGTGGGGGAAAAAATAAAGGCGTA
TATTTACTTTTAATTGAAAGGAAATTAAAGACGCATCCACATCCGCATGTGACAAAGGAA
GATCACAAGGCTTGGGAGTGATGATAGCTTTTGTTTAAGATGGATTTCATAAAGAAAACC
CCCCACTGATAATGATGAAAAAAAAATCTTGGACATTTCTCCAAATACAATTACCTCGGC
ATCACCTGATTCAATCAAATGCATTTGCATTCTGTTTGCATGCAGTGTTCCGTGAACCGG
TAAACAAGGCAGGCAGAATAAATCTGATGTGTTTTCATGCTTATGGTTGCTCTTCTGTTT
GCTACATTTTATTCTGAGTATTTGAATTTTTATGAATTGATAAATAACTGCACAAACATA
CGCATAGCTGTGTGGATGGATGTTCTAAAGATGGAGGGGCATATTTTTGCAAACCAAAAA
AGAAAAACGGAGAATGTTAGTTCATGTTTTGAGACAGATGTTGTTTGGCCAGCAAGCATG
GAGATTAATATTTGACTGTGTCTGATGTGTACTTAAGAATGTATCAAAGAAGATGCATCA
TTTTGGGGCctacc
>NODE_116_length_563_cov_8.222025
TCACAGTGAGACATCACACACACAAACAGACACTTCCAGCAGAGAACATCACACTCCCAT
GTGCACATGCTCACTTGTTCACTCTGAACACACACACACACACACACACAGTGGCACACA
TACAGTAGGGTAGAGGAGGCGGGAGGAGTGGGTTAGGGGTTGTAAAAGGAGCCGTGTGCT
ATGTAATGGAGGGGAGGAATGGGTTTGCTCTGTCAGACCGGGCCGTCACAACGGCTTTGT
TTCATGTTTGATTTAATTGTCTCTCCCCTGACAGGCCCATTCATCAATGGCTTTAATGGT
CAATCAGAGACAGGCTGAGTGAGTGCTCCCATTCTGTTTAGCCATAAGCTGGCCTGGGCT
TTTATTTCATCAAAATGCCCCAGCCTAATGTACATGCTCACTGGCTCAGAGTGGCCGCGG
GGAGCACATAAAGAATGACTGAAAGCTTTCTGATTTCAGATCAGTGAGAAGGATGTTTTT
CTTTTTTTCCCTTCTTCTTCTTTCTCCTCCTCATCTCCTCCTCTACTCTCTCCTCCCTGC
TACACTGCCTGCTCCTCTGTTGACGAAAGGGAATAAAAGGCTGTAATGTAGATCGTTTTG
TGTTTTTAGAAAACAACTTTTTCTCCCTGAAAACCACGCTTCTTTGTTCATTCATTCATC
TATTCATTTCTTCATTTTTTTTCATgctccccttccacccctgtcag
>NODE_117_length_615_cov_10.364227
AGTGTGTGCTCCACAGCATTATACCAAGGGACAGATCAAGGTGGGGTTTGGATGAAACAG
CATGAAGTAGCAAAATGTAATATTGGTTCAATTGGCATCCATCAGCTACATGTTCAGTCT
TGTCAGAGCGTGGAAAATGGACTTAAACTGACTTTCTATGTGACATTTCACATTAAATCA
AGCGCTACACCTGTCATCCTTCATGTTTAACAGTTAACCAGTCCATTATTGTTATTTTCA
CCCAAATATTTCTCTGCACACTAAAGAGAAAAGTTTCCTTCAATCCCCCAGGCGTTAGTC
TTGGATTTGTGTTGTTCTGCAAGTCTGCGACATCATCCGAACCCCAGGAGCCTCTTGCTC
AGTCTTGACGGATCCTCACTCTGCTGAAGCCCAATACTGTTCTTCATCTTGTGTTGTCAC
AACCCCCCTGCTACCTTGATTCACTCTTGGTCGTTGGCTAGGTTTTGGATTTATTACTTT
CGAGGCCGAACAATCAGTGGACCAGGCTGTCAACATGCATTTTCACGACATCATGGGCAA
AAAAGTGTGTAGTTGTAGTTTTATTTTACCCTTAAGACCAAACAAAGGCTTGGGCGATGG
AGCGAGAACTACACTATGATGCTGTTTAATTACTGAATGTTAGTTTCTGGTGACTTCCCA
TTTGTGAATGCAGCATCATACACAGCACAAATTCAGCTTTTAACATCTTAAAATAATCAG
GCTACTAACTTGATATACTTGTCTTCATTTTTTAATTga
>NODE_118_length_461_cov_7.078091
CTTCAGTGCTAAATTTTCACAGGCTTCTTCCCCATTTTCCTTCAGCTTTTTTTTTTCTCA
ACAGAACAAACATGCATAAGCCAAACATACAAACATATGCACAGACGCACACGCGCAGGC
ACACACACGAACACACATACACGGTAATGGAGATGTAACTGGAAGAGTTCTCGCGGCATA
TGGATGCCATTTGCAAGCTGCACTGAGAATGTATAGGTCAGTCTTACCCTTTGGTATCTC
TCTATCCATCTGTTTTCACATTACTTGCAAATTATAGTGTCCTCCAGACCCAAATGAACA
TAAATCAGGCCGGTGAAAGTGCAGAAGTTTTCCCATCTGTCATAAAACAATGATTTAAAG
TACGGGTTGTCAAAATATGGCGCTGTGAATTCGCCCCGCTCCCCAGCAGTAGGAACACAA
AGCACCATCTCATCGGAGTAATTTATGGCCTCTGAGGGAACAGAGGGTGATTAGGGCTTA
GGCCACCAACAGCCAGAAAAACAGTAGAAGCTCCAATAAGGATGGCTGGAAAACCTAGAC
CAAATTTATCAAACAATTCAGTGAAATCTATTTCTGTTTGGAGAGCAGAGCAagatatat
agcct
>NODE_120_length_328_cov_4.460366
AATAATATGGCTGTTTAACATAGGCTGGCTATTCTCAGGCAACCGGCTAGTCTGGAGAAA
CTTACCCAGAGACGCGGTCCTCATCCTGGAGAGCGTCCGGTCCACACTGAGGCAGACTGA
GCAACAGAGATGGTCTGTACCGGTCAAGTAACACTTACAGCCTGCAAAGAGAGAGTCAGA
CGAAGCCTCGCCGTCAGTGCGATTATATGTTATGTGCAATATACTGTCAACTCCCCAAAA
CCATAAAACTTACTTTAATGGCTACCACGTGACCGTTTATGGCCAGTGAGCCTATCTGGC
CGCTCTTCGGATGATTTTTACGATCTAATTCATAGACAAAACCCCCATTCATTTAGCACC
CAAATGTCAGAGAGCCAGAATCAGCCCTAATAAAGTTTACAGCTTGAAAAGTCGAGCCAA
TTCCCCGGGAATAGCTCAGGAGCCCCGTGCGCATAGGGGACGCCCGGCCCCT
>NODE_121_length_432_cov_14.687500
CTCATTATGTTAATGGTTAATACATGCAAATGAAAACATTCCGGCAATTTGATTTCTTTG
AAGATAGTTTGCATATTGTCTTAGCCATAATGATGGTACACTTTCTCCCCAGCTTCGATT
TATGCAAGGCTAGTTAGTTCATTTTTATCAGCTCTGAGTTCATTTCTAGGGCTACTGGAA
TGTGTTTTCCCCTTCCCCTCACTATTTAACTAATTAGGATTCAGGTACCATAAGCAGATT
TTTCACGCTATTGGTGTTTTTCTTAATTAAGAAACAAATGAATTCTCCCCAGCAAAATAG
ATGGAACAACGGGATAGGGTGCCAGGGGCCAGATGCGGCGCTTCTTAATTAGAAGTCACT
CCATTGTCTGAGGTTTTTTAATGAAGCCCCAATCTAAATGGATATCAAAAAAGCTTCTAG
TGAAGAAAAAAAACACACACACACACCGGCCATTTAAAATAATAAGGAAATAAAGATAAT
GAAAGACAAAAGATATGTACTGGCAGCCCCAGCTCACACCTCCAGTTCAGTGCATGCAGT
GCTCTCGTCACCTCTGGATGAGCCCTATTAAAACAg
>NODE_122_length_543_cov_5.206262
CTCGGTCACTTTGCAGTGCTTCTTATTCTCTGTTGTGAGGAAAAAAAGGAGGCTTAATGA
TGAGGAAAAGCACTGTTTTGTTTGCACTACATGGTGTGAATTATTTGGGCATGAGAGGGT
GACCAACAAGAAGTAGCCATTAGACCTCTGAGAACAAGCAGCGACGCATACAGCCAGCAC
TCCGCCTCCCACCCGCCCCAACCACCTACACCACCCCTCGACAAATGCTCAGCGGTCGTG
AACTACATTGATCTGGGGTATAATTCTCTATGAAATTGATGGATGAGGGCAGCCATTGAC
AGAAAGGGTAAAGACCACTTTGAGATGTCCCCTGTGAATAAGTATGATGGAAAATAGATT
GTTGAAGAAGATTTATGTTTGTTCTCCGCTGCCACAAGAGAGGGCCACCCCCCACCCTCT
GTACCCAGCCTGGCTCGGACCAATCAAACATGTCATTGTGGTCAGATTAAACTCACTGCC
TCTATTCAGCTGCCAACTCGGTGACAATTAGCTCATTCTCAAGATGCAAAAAAAAGACAG
AAGCAGCATTCTTTTTCACAAAGGCATGCCATCTCTCTCTTGCACTTATGACAGGTGATG
TTGTGAGATATCACAGTGAAGTTAAACTTCCTGGTATTGATCTCCCTAGAGCAAAAAAAC
ACGCAGACAATTCTAATTATATTtaat
>NODE_123_length_565_cov_9.269027
TTTTTCTTCCTCGTGGTGAGGAGGTGATTAATGACCAATTTTGAGATTCTATCAAAGCAA
CTGTGCTGTTCTGCAAATCCACCCTAATTACAACACATTGTTCCAAGTGCAGGAGAAAGA
GAATTTCACTTGAATGCTGAAACGAGAAGATGGGAAGACTATTTGCAATTAGAATACATA
CTGTAAAATACCTAAACAAGGCTCAATAATTTCTACCTGGGTAACAACTTAGTATCTTTG
TTCTGATTAGTTTCCTTTTTTGAAACCACAAACTCTGTAAATAACCAACTGGCTTTCCAC
ATATACTTGATCAATTTTAATTGCCACAGCCCTCACCCTTCCAAAAGGAAGAGAAAGTTG
AAAGTAAAAGAAAGAAAAAAGTAAGAATGAAATGTATTCCCGCATACTATGATATGGTAA
ATGTTAGCGCCTGCTGCATCGCACTCCATATCACTTCGCTCCATATGAAAAATAGTTTGC
TATTTTGGAACCCCCTGGCAGCCATAGTGGATCACCACAGACCCAGAGCTCATTTATCTT
TTGTCAGAGATGAAGCCAAACTAATGCCATCTCCTGAAGCTGCTAAAGAATGAGGAGGGA
CATAGGGAGGGTAAAAATAAACCCGGAGCCCAGGTAGCTACACAAAGAAGTCATTCTACA
AGTAATGGGTGGCTTCTGAAAGTGGAACTCTGTTTGGAACTGTCTCTCC
>NODE_124_length_597_cov_10.053601
ACGTCATGTCTCATCGTCACACCCATCGATGAACACTCTCTGTTATCAGTGTTGAAAATA
TTGCAGAAATGACAAAAATGTGAAGCAAACGGTTCGCTAAGCAGCAGAGCATCACCCTGA
GGATAACACACACAAATTACATCCAAATCCTGAACAATAGCGACGATCTCATTTGACCAA
ATATCCCCAGCAAACAATGTGATTATACTGTATGTTGATGCAACGTGTATGTACATGACA
AAAGAGAAAGAAATAATAAATATATCATCAGTGTCAAGAAAATCTATCTTTTTCTATTAT
GTTCAATTGTGTTTTGGAATGACTTATCTTGTGACACAAAACTGCAAACAAGCTGCAATG
TAAAAATTTCAGTGTATTCTGTTTCTTGTTTTTTGAAGCCATGAAGCTACGGTGTGTTCT
TGGAAAGCCCTGCTAAGTTAAATGTGGCAGCTAATGTTGTGTGTTTGCTATTCAGACTAC
AGGGTCTTGTACTCAAAAGCGTGTAATTAAGTGCTAAGTGCAAAAGATTGTAATGTTTTA
TATCAAGATTACTATTCATGAAATGTCAGTCAAGTTTATACTTTTGTAATAAAGTGGCAC
TTTAAAAAAAATATGCTTTATCTCATAGTCTCGGTTATTAAAACGGACAGAGAGCAGAAT
TTGAAGTGATGACGGACTTCTCTAGGAGTTGCCATTTCCTTTTTATATTTTCTGATCTTA
AAAGCTGCCCGTAGATTCCAG
>NODE_125_length_494_cov_8.542510
AATCACACTCACTGCAACCGGCCCGCAATCTTCCCTTGTTTTTTCCTCTTCGCTCTCTGT
CTTCAATATGGTTCATGGATTAATAATTCATGGCCAGTTATTAGGGCCAGTTCAATAGGA
GATCTGCTGATGGAGGGTCGGCGCTCGGCGAGCGTGCCCGGAGGGATGCTGCGTGTTGTT
GTGTCAGCCCCCATCTGCCAGAATGCAATAAGGCAAACAATGGAGGCCTTGATTTCCACC
AGCAGGCCCATAATCTTTAAATGGCTATTAGCTGAAGAGTGCAACCAGTCAATAACCGAC
AAAATCCTTTTAAAAGCTTCTCTCCCTCTCTCTCTCTCTTTCTCTCTCGCTCTCTCTTTC
TCTCTTTCTCCACTCCTCTCAAGCTCTCTCTTTTTATCTGCCTCCCGCTCTCTTTCTTCT
CTCTTGTTTCTGGTCAAATTGGGACACAGTTGCTACAATAAAACTCTTATCATGAGCGCT
TTAATGCCAGCAGAGGCTGGAGAAACAGCTACCAATGGCGGTGGCCAAAATGAGGACAAC
TGAGGTCAACATCCATTTTTTGTGAATtattccactccatcaatgccattgttgatggtg
cgtgacctcagttgacatgcatttgttgctttgagcag
>NODE_126_length_596_cov_15.458054
ACCACGGTCTAAGCAGGGGCTTATGCATAGAATGCTATCTGTTAATCAGAATGGTCTAGG
AAAGGACAAATTGTTTAATAATTTAAGGAATACGGAGAGATAAGAAAAGGCTCATATAAG
GTAGAGACAGTGTTAAATCTTGGAAAAGGTGGCATGAAGGGTTACGTAGTTTAGAACTGA
AGTGTGCGGGATGGGGACACTTGTCATTGAGAAGAAAAGTAACAACAACAAACATCATGC
AATTAACATTCGTCACAAGTGACAGCGCAGCTTTTAAAGGCTAAATTGAAAAACCATTGA
ACTGTTAAATTAAAAGTGACAACACAACAGTCAGGTAGGACAGCACACGGGACAGAAGGA
GAGATCGAAGGAGAGAGAAAAGCAACAGTAAGAGAGACATAAATATGAAATGATTGTTAG
CTTTAAACCTTATCATCTGGATTCGAATCCTCAACTATAAAATAGCAACTCTTAACACAT
TTATAGAAATAGAAAGATATTAGCATTAATTAACCTTTGCATCCAAGTGCTTTGAAAAGA
ATACTACCGTTACCTCTGTGTCCATTAAAAAAATAAGAAGAGGAAGAGAAGAGAATGACA
ACAGGGGACATCAGGGTAGGTGGAATACTATAACAACATGGGGAATATTGTTATATTATT
CCACCCACCTTAATGCTGAGCCTTTGGGCGTCGCCACACCGTAGCCTTTCGAGTcgaggt
tccctcccactttcatggtg
>NODE_127_length_508_cov_10.507874
ATTTTCACACCTTGAATATTTGAATCGTTTGAGCTCCTTACATTTAATCAACTAAACCTG
GCTGCCAATACTGACTTCGCTTTGGCTTCAATATGCTTTCCATTACACTAATGGCAGCAC
TATAATGAGTTATAAGGGAGACATTTGCCTTTTCTATTGAACAGCTTCTCTTCAGTGCTA
CACCTGAGCTGTGACATTGTTATATTCCTTCTTTTTATCTTCGTAAAATGTGTCCAGGTT
CATAAGTTCACTCAGACAGAGAAGCCAACACGAAGAGGTGGTGCAAACCCCTGCAGAAAG
ATGCCTCTCTGCCTCTCACTGGCATTTGCATATTAGAGTGTTTTCTGGGGAAAATGAGCT
GTAGAAATTAATTCAGGATTAATTGGTGCCTTTATCTCGTTAGGACAATCTAATTTAGGG
GATGATGGAATTGTTTAGACTCCCTTTTGCATAATTGGATTGCGGTGAATGGCTGTCATT
ACCGTCTTTTTAGCATCGTCTGTGGGCCCCCTCTCTCTCTTGCAGGCCCCAGCCTCATAA
AGAGCGATCATGTGTTACACCAGTGTTTTGCTAACCCCTGGAACACACCGACCATGCTGC
AAGAGGCAAGCATGTGGCTAACTGTGCAACAGTGATTAACTCTCTTTTCAGA
>NODE_128_length_448_cov_8.321428
CAATGTTTTCTAGTCTAGGATATGATGACACACTCAAGGAGAACACTTGGGAAGCTTGAG
TATAAGCACAGTTAAGATACAGTTTTCCAGAAAAGTAAAGAAATAAAAATGAAGAAAAAA
AAATGCAGGAGCGAAGGCAAGTGTCAAAGCAAAATCTGACAAGAAAGATAAGAAGGAGGA
GTGTGGACTGGCCTTCCAATGGCATTGTGTCTGCTACTCAACCATGCTACATAATGGATG
GGATGGGAGAATGTGAGTGCTGCATTAGACAGGGTGGGCTGCAGGGCAGGGCGGACACTG
AGGACACTCCAGAGGCATCCCCGCTCATGCCAGACATGCTGTTAAGGCTCCAAGGCTTTT
CATAACCTTCAGTTGAAAAACAGAGAACGTTCTGAGTACACTGCAGCACTAAATCCATGA
CAAAATGTTTTGGTGTTCCTCACTGGTAATACTACACCTGTTGCTTTCTTGTTTTTGTCT
CCAAAGACACAGGTCAACACAGACTTGAGACAGATTATTATTCTCCATGCATTGAGTGCA
TCAGGAGTACAACAGCATGCACCGGGTGGTACTGGAATGGTTTGGAGTATAA
>NODE_129_length_308_cov_1.016234
ACAAGCAAACCAGAGTGTTTTTTTCCCCTAAAGCAGAAAGATAGTGAGGTGCAGTCAGAC
CAATGTGTTTCACAGAATGGGATGGCTAAGCACAGTACTTATTTTCTCGTACCACTCATG
TTCACATTCAGGTTAGGCAGTCCCAAATGAGTGAGCAAGTTCGATGTACAACTAGCTACA
TACCCAAGCGCAGGTGAACAAAGACGGTGTACAGCTATTGTCCGATCCTCATGTCTTTGC
CCCTTCATCATGGTACATAACTGAGAAACACTTTTCTCTGTCATCTCTCTACGTGTCAAG
ccaataaaggcaaaaataccctaaaaacaaaaacaaacaaaaacagaagagaaactcact
ctgtagctgctagcggctcaatctggtgtggcaaacgtagctgcaactaatgattgtttc
tgttgattaaactctcaattattttcttgatt
>NODE_130_length_695_cov_7.387050
ACATTTACCCTGCATTCAATCAAGTTTTTAACAGCAGATTTATTGCGATGACTTTTTTGT
ATTGCAGAAGGCAGCAGTAATTATGCAGGTTATTAAGAGTCTTCATGTTAATGCAGTTTT
ACATCTATAATATTCGCCGCACTCTGTTTTCCTGTATGGAAGGAGCGCAGTGTCAGCTGC
CCTAAGACAGAGTGACACAGGAAAGGACAGAAATACTATTAGATGAAGTATCAGATGACT
TGGGGTATGAGGAGTGGAACGGGGTAGCACTGCCTATCCCTCCTTTATTGCTCAGGTTAT
TATCACAACTGCTGGGGAATTGTCGAGACGGGGAGATAGGAGTGGCAACGATCCATCCGG
GACTCGTTCATCACCACGCGCCGCAGCCCCCCGAATAGAAATTACATCTGCATCTGAATT
AGTAACATTATTCGCCAATTTGGCTCAGAGTGAACATTGTTCCATTGAAGGTGGAATTAA
ATTAGAAAATGAGTGAGTCTTTAATTTTCAGATTATAAATCAGGGAATATAATTCACCTC
CTTGTACCTTAAGGGCAATCACATTATCCTAAGCGACATTTTATCCTCAGCCCCGCCAAG
TGATCTCATCATGATACACAGACACACACCAATCATGCTTCCTGGGGAAGTAAGAAATAC
ATCTTCTCCTCCAGAATTAGACGTAAAATATGAGTGTCTCCTCCTGCATGAGAGCTTATT
TTACATGAAATTTGATGGCCCTTCTGAACTCACAAACACTATAGAGAATTACTTGGGTGA
GTGATATTACGTTgttttttacccctgtcaatgcatagttttgttggttgaacatcagg
>NODE_131_length_392_cov_2.045918
GACCACAGAACTTTCCTCCAGAAGGCCTTTTCTTTGTCCATGTGATCAGCAGCAAACTTC
AGTGGAGCTTTAAGGTTCTGCTTCTAGAGGAAGAACTTCCTTCTTCATGGATCCTCTCAG
CTCATGTTGATGTAGAACACTGTGGACACTGACAGCTGTGTTCCAGCAGCTTCTAATCCA
TTGCAGACCTGCTTTCTGCTGGTTCTTGGTTGACTCTTGACCATCCTGACCAATGGTCTC
TCAGCAGCAGGTGATAGTTTGTGTGTTCTTCCTGATGGTGGCAGTAACACAACTGGACCA
TGAACTTTATACTGACCAACAGATGGTTTTAGGATCTGAAGCTGCTTTGAAATGGTTCCA
AGTGGGCAAGATTGTTTTAGTGACAAAGATTCATGTTCCAATGGTTCCATCTTCGAACAT
TCAGGTCTAGGAGTCAGGCTGACATGGTAACCATGGTCTTTACAGTGTatgtgaacttct
gcatttgctgtcactctcccagtttttgaacgttacactattctggtttttaatgt
>NODE_132_length_708_cov_12.016949
CGACTTTAACTGTAGTTCTTTAAAATCAGTGTTATTACTCAGACCTACTGTCACTGTCAG
GCTCATAGAAATGAAATGAATGTCATTATTATTGTGTTTAAAGCATAGGGGGAAGTGTAT
GTATAAGCACGTCAGGTCTGCATTTCAAAGAGGAAATCTTTAACATAAACATTAGCATTT
TGTGAAAACAACTGAGTAATTAGTTTAGGGCATAATAAGCTGGGGTAGGCACACAATGAA
AGAAAGCATTCTGGCTTTAAAATGAATAAAAATTGATTGTGTCCCAATAAAAAACGAATT
GGCAGAGTGTTAACTGGATTCCACATAAACGTCTGTAGCAGTCCCTGGCCGCTTTATTGT
GTGCTAATGCAATAGAGAACACTTAGCAATAAATGCTCCTCTCTGATGAGCTCACAGAGG
CTTTCCAAGATGGCCTGATGAAATTGTAAAAATTAGATTTGAGCTAGCTGCTAATGACTC
CTAAAACAAAGGAAAATCTCCAAATAGAATTAGCCTGCCCTCTTCTTCTCTAAATACATC
ATATGTAAATTACTGTCATTTGGAGAAATATGCTTGCCTGGAAGGTAAAGCCTTCATTAG
AGATCTCAGTAGATTTGGGACTCAAACAAGAACTCCTCCAGGACATTTAAAAAGTTTGAG
AGCTGAGAGAAGGTAAAGATATTGTTCACTCATGGCAGCAAATCAGAGATATGACTAAGG
AATTTATTTTTGATTATTTTAGTCAAACCAGATGGATTtcgttccaaagctgaaggcata
gatagctgctatgagaaacaaatactatatgtgtgaaatttcattgctatcatccacatt
tgtatttaattt
>NODE_133_length_417_cov_5.654676
ATCACTCTATTTGCCTTTTAATGTTGAGTCAATAAATTCATACCTCCTTTCAGAGTATAC
ACTGACAATCTGTATTTTCCCGTTTACTTTGGCAATGTGTTGGTTTGTATAGTCAGTTTT
TTTGTAATGTCAGTAACATTTTCAAAATTACAAAAAAAAGCAACCAATTGTAGGTTGTCA
TGGAATATTGGTATGTGTGGCAATGTGTTTGTTCTTTGCCAGCCTTGCTGACCTGGTCAA
ACACCCATTCCTCATCATCATTTTGACACTTCAAATCCATTTTTAGATGTAACCTCGGGT
ATGGTGAAAGACCCAGCGGACGTCTTGGACAGGCAAAAATGCCTTGACGCTCTGGCTGCT
CTGCGCCACGCTAAGTGGTTCCAGGTTCGGAACATCATTTTACTTTCTTATTGTAGCCTT
ATGAGATGCATTATTTATTTGTTTATTTTGTTTTTACACATTTGGTTTTCATTTTTTTTA
ATCAAGAGGAAAACTATTACTATTCGAAGCAAAACAAAAAAAATATTCAAGGATGCCacg
tgctaaaaggaggatctgggt
>NODE_134_length_596_cov_6.781879
TCCGTCTCCCCATCACTGCCTTCATCCCTCCTTCCACCCACTTTCCTAAAGGCACAAACT
CTGTCAGTTGTCACCTTAGAGTATTGCAGGCCTGCTGAAGCACTCCACTCCTCGGGAGGA
GAATGTCAGCCCAGGCTCGGGGCAGTTTTGACAAACAGAGTATATATTGATACATGATAA
AGTATGCTAGAAATCACCCGACTGCTGAGGGCTACTATAGTTTTAATATCATCATTTGAA
TTAACAAGCATTCTGTGGAGAAATAATGAGCTTTCATTATTCAGAACATCATCCTTACCC
CGGCGGAGACTCGCAGGGCTATTAGTGCTTGAGAACTTAATGAAAAGAAGATAAAGAAGG
TTTGAGATAAAAGTTTGAATGGCCACACTCGGTAACCAGAGTTAAAATTTAATGCGGCCC
CAGTGGATGACGGATGAGCTTCTTATCTGGGGCCTGGGGAATGGGTAGACAGGGGATCCG
CTTTGGAAGGTGCCATTCTGGGGGAGGTGAAGAATGTGCACCCCTCCCGCCTTTTCTGAC
AGGCCCAGTGTGCTGTGCCAACCCGGGTGGACCCCCCACCCCACTTGCTCAGTGATTCAT
GCCAACCCATAGATAGCTGTATGTGTCACTGCAAGAGCACTTTCAGATTCAAGACCAAAA
ACATTGTTGCTTTGCCAGAATGATatcccattaaattaacttggatttgattgcaaaata
tgtctgactatcattgccca
>NODE_135_length_669_cov_11.309417
AGACATTTCCTGAAAAGCACTTAAAACCAGCCTTATCACATACCGACAACACTGGCTCAT
CTTATCCTGATTTTGTGAAAATGCAGAGCAATGTCAAACCTGTCAACCCATGTTTCCCAA
AGCTAATAGCTGTAAGCACTGAGATCGGCCTGAAAGGGTTAAGGGCATTGTTCGCTTATC
ATGTGATAGGGACATTTTTTATGCAAGAGCGAGCCCTGATTAGAGGGTGAGTTTTAATGA
CAACTAATTAGCCAACCTCTTTAGCCTTGGCATAATGATCAAACGAGCTGTCATCGCGTA
CCTGATACAATGATCCTCTCACTCTTGATATGATATTTTATTCCTCTGCAATTATGCAGC
CCCCACTGCACCACATGTGTTTATTGCCTCAAGCACACATGTCAAATTAAAGAGCAGCTT
ATGCACCTGATATTTAATTATTGCCTGCTGCACCACCATGCACAATGGGAAAATGTCAAA
GCCAGCAATCTACAGTACTTCAAGCAGCAATCGGTACGCTGAGATCACCGACTACTCGTG
CACATACACCGACACAGAGATAAGAATTTGAATATTGAATATCAATGGGAACATCTTCCA
GCTTGTCTATGCTCAGTTGGCTCTTTATATATCCCTTTGTCACTGTAAAGGGAATTTGGT
ATTGCTTGCCAAAAGCTCAAAGCTAATGTTTGCTTACAATATGAAAAAAATAACAAAACA
TTTTGAGCTATATTGTAAAACTGTATGAATCATTATTATGAGATTTAGTAATGTAGATAT
TTGTTATTTTCATATAACTGCTACCTTTTCCAc
>NODE_136_length_377_cov_9.482759
TGCATAATGACTTTTTTATTGATTATCGTTTTTTTTTTTTTTCTTCAGGTTTCCATTTTA
ACATGGTCTTTGTGAAAATTCTCCACCTCCTAGTTTACATCTCTCTTCCCCTTCTCTGCT
CCCCAAATCTACAGGCAACGGGACGCTCTTGTACATTAAATAAGAACTGTCACCCTGGGC
AACTTGCAGCAATGAAGCATTTATTCTGCCTCACATTTCCTGGCACTTAGAATTATTTCC
TTCATGCCTGATAACCAAATTACAATATGGCAGGTCTCCCCGGAGCCACAGGATTGTTAG
TGCCAGCTCACAACATACTTTCAACTGATGTGGCATTTCATGTACAGCTGCCAATCAAAG
CCGGCAGAAGGCTGAGATGTAAATGAGGGCGGGCCCGATGGTGTTCAATTACTGCTCTGA
GCTCTGCATAATCCCCCTTCCCACTGACTGACTGACTGACAGCTCCACATTCCTCCTCAT
CCCCAGCTTTCTCCTCTAATTTCACTACCTAGGTTTCGCCT
>NODE_137_length_691_cov_2.997106
CAAACATCTTAAGCGGATGCGGTTTTTGCTTAATTGGGAGCTTTGCAGCTCAGATTCCGA
CTTATTTGATGTTGATGATGAAGTCCCAGGAAAGCTGTGAAATTCTTGTAAACTAAATGT
GCATGCATGCTGTCTTCATTCGTACGCTGGTCAGAACTGTTACCCGTCAATTTAACCTGC
ATAGTTTCCCTCTTCTTCTAGGGGAGTATGAACGCACACACACACACACATATGTGCACA
CATGCCCTGAGCTCATTTTTAATCCTCGCAGCTCACTGTGAAGGCAGGAGGAAGTTCCAA
TTAAAATTAAAATAAGCTCTTTTAACGGTCTCTTAAATTGACAACTGAACAATGATTTTC
GAATTGGTATCTGTCAAAGGTCTCGGAAAATCCTCAGTTGATAAGGCCCAACGCATCCAA
TTAGTAGCAGAGTAGGGCCTCAGCCAGTAATGATTTCCAGGTCCCTTAAGATGTGGCGCG
GACACTTATTGCAAATTACTGACAAAGAGCCCTGCTGTATTGATGAGGGGGAGAACAGCC
AAGTCTCCGTGTTCCCATCAGGTGGACGAGTACCAAGAGGGGTCTGAAGGAGAGCTGGGT
GTCTCTCCCTCTCTCTCCCTCTCTCTCCCTCTCTGCAGCCATAATGTGGCCTCGCTGTGT
AGCTCATATATAGCCCCCCTGCTGACATGGACTCTGAGAGACCAGCCTCTCTTGACATGA
GCCCCAGCTCAGGGAAAATGCTAATGCTAACACGAGGGAGGTGTCaggagcggatcatca
ataatgtctgcaagtttactgccctcttcgaattatagctcctatctctcagggc
>NODE_138_length_768_cov_11.608073
GTTTGTTCAAGCCACCAACTTCACAGCACAAAAAGATGTGTGTGCTGAATGACTACTATA
AAAATAATTGTCGTAAATTCCTTTTAGCCACACGTGACTAATTACTGACACTACAAAAAA
ATGCTCAAAGCATTTTGGACTATGTGCGTGAGCATATTTTACATTTTTATGAAGTGTTGG
TTTGGAAATTGAATCCATTCCAACATTTCTTTTTCCTCAAATGAGCCCTCTTTCCCTTTG
CAAAACACAAATTGACAATTTGTTCAGTAATCAAAGAATCTCCCTTTCATATGGATCGGT
TTTGCCAGCACAAAGTAGAGAGGAGGCAATTTCTGGACATATCATGAGATTATATCCGTT
TGACAGTTGCGTTACTCTATGTGGTTTCCATGACAACTGTTTGGGTGAGGCCCCCAATAG
AACCAACCTCAGCTGTCATCTCTTCACCTAAAAGCTTTGTAATTGCTCTCATTTGCATAC
TACAATTAAGTGTGTTAGCTCACAGCAAGAACAATCAACCTCCACTAAGGACTGGGGATA
GTATAATTATTATATCAGTGGATTTGTATAAAACATTACTGACGAGCTTTTGTTTGACGT
CGGCATTGTACTGTTGCGCTAGTTTTACCAGTTATTTTCATAAATATACATATTTCACAG
ACAGTGGTGTGTAATGCACAGCTAGGGGTTCACGTTTTTCTGAGTTTCAACGGCCCATAT
GATAGTATAAAAGTGTCCGTTTTGTTTCAGAAATTGTGATGTAGTTTTCTGCCTGTTGGT
CAATACAGTGAAAGATATTTTTATCCATTTTTGATAGGAGGCTTTTTGACTCGGTGCTAC
ACTTGACTAGCTAGAAACAGAATGATTTGCAGTAGTGGgggacagtttgaaccgctgatt
gaatggaaaggt
>NODE_139_length_450_cov_8.133333
CCCGACTATTCCAGAGGGTTCTCATGCTGTAAAAATGGAAGTGAGTGCAGGATACATCAG
GAAAGTATCAATGTCTACCTCCACACACAAAAGGGCCCCATCCTGCTATGACCTCTCCTA
CCATCCTCCCCCTCCCCTACTGTGTCATTTACCCACAGTTTCTAAATGCTTCCTCCAGCC
AGAGTGGAATCTGCTCAGAGGTGCCTGGGCTTTGTGGCGGAAACATAATTAAAGTGGTGA
AAGATGTAAAAGGTGAAGAATGGGGATGACATCAGGCCAATTTCACACTTGGCACTCGAA
TGGCTAGGTCCAAGCCAGGACTCTTGCCTCGCAACACAGATCAAAGCCCACTGTCACCGC
ACCAGTGCAGGAAAAAAAAGAAGCAAAAGGACACCTAACTATGCTAATCCCCAGGACGAA
TATATTTTAATCTTGTTAGAATACAAGTTAATGCCGTGGCTCAGTGGCTGAACTTTTTTG
GCAAGAATGAGAGGTGGACAGAACTACTTTTACCTTTTCTACATGAGGTGCCTCTGTCTG
GCACCGGATAAACAGTCAGAGTCTGAACAAActttcttttggacaaactcggtg
>NODE_140_length_515_cov_6.363107
AAAAATATGAGGTGTTTAGCATAAAACAAACCTGGCTAGCAGTGCTGGAATCTTGCTTTC
ATGAATAAACAAGGCTCTGGTCTGACTCCACTAGGTGTTGCTCATTCGACAGTTTTAAAA
ACAGCTCTTGATCATTTTTGGAGTGTAAGAATGTAATAATCTGCACTACAAGCTGTCTTC
CTTTGTGTGTTTTTGAGTGTATGTGTTACCTGCTGTCCAGGCTTGATTGGTGACAGCGTG
ATTCCCTGGGTGTTGATGACAGGCAGGATCTGATTGCCGATCACCGTGGCGATGATCTGG
CCTTGAGCGTTGGTCAGAAGCTGAGGTGTAATTGGCTGTACCTGCAGTGCTGGGTTGCCA
CCCCCTGATTGGCTGGAGGGCCCTGCAGAGTTGGGCATCAGTGGGATTGTTCCAATTATC
TACAAAGGGGGTAGAGAGGAGACGAAATCAGCTGGGCGGTTTTAAAAAGGAGAAGGAGTT
GGGAGGGTAAAAGCTACTGGAGGTATCAGTCATAATGATATCTGTTGTTGTGAGCTTTTT
TTGCTGCTCATTTTTGCATGTCATGAGGCTAATCAGGACACGCTGCTttggagtcggtct
gtgtgtgatttggagggaaaaacatgctgaagtgtccactgatcatctgtcactgaggt
>NODE_141_length_319_cov_4.442006
TTGACTGTGCAGAAAGTCGGCGACCTCTTTGCACTATGCGCTTCAGCATCCGCTGACCCC
TCTCCGTCACTTTACGTGGCCTACCACTTCGTGGCTGAGTTGCTGTTGTTCCCAAACGCT
TCCATTTTGTTATAATAGAGCTGACAGTTGACTGTGGAATATTTAGGAGCGAGGAAATTT
CACGACTGGATTTGTTGCACAGGTGGCATCCTATGACAGTTCCACGCTGGAATTCACTGA
GCTCCTGAGAGCGGCCCATTCTTTCACAAATGTCTTGTTTCACAGTCTGCATGCCTGAGT
GCTTGATTTTATACACCTGTGGCCAGGCCAAGTGATTAGGACACCTGATTCTGATCATTT
GAATGGGTGAGCGAATACTTTTGGTAATATAGTGTATGAGGAATCTGACTCTGTGTTGCA
GTTATGTGGACGTAGAAATACaacaaaaacaaagatacgtgaa
>NODE_142_length_957_cov_6.095089
CAGCAATATTTGGGAGTATCGCGGCACATTTCAAAGCATTTTCTCTGCGATATTTGAAAA
CGGAGTCGTGCAGTGAACGCCTGCGTGTCCCTTTTAAAACAAACCCAGCGCCTGTCAATC
ACGGCGCATTCCAACCAATCCCAAAGCTCCCTTTTTAAAAGCAGGTTTGCCTGCTGTGCT
TTTATATTGCACCATGGCCTGTTTCGAAGCATTTTTACTACCACGGTTATTGCCACAAAT
CAAGAGGGCAAAGTGAACGGCATGGGACTCACACCAACTTTAACGAAATTGAGTCTGGTT
CCTACTTCTGCGAAGTTCACGGCCAAGAATTTCACATGCAGATGATATACAACAAGGAAA
ATGGGAAACAGAATTTCTAGGTGTATCCTGAGTGCTGAATTGGTTTGATTTTGCAAACTC
ATAGCCAAACTCACAACAAAACATGACAAGCCTTTCGAGGTTTAGTGGCTGCCCTCTCTC
TTGCGTCAACCCCGGGGAGAGCAATACTGAACCCAGCGTGGTGCTGCCACCTTTGGCAGG
AGAGCACATGGGACACCCCACTGGCAGTTCCTTAAAACTCTGCCCCTCGCACAATTTGCG
AGACTACCCTGAGACGAGGTCCAGTGCATATGTTGACCATTCGGTTCCCAATTTTTCAGA
CTCTGGATACCCCAGTCACCGTTTAGAGCACAGCCCTAGGGGCATTATCATTGGAGCCAA
TCTTTCTGGAGCCGGCATGCCACCCGTCACTGATCAACTGGCATCAAGAGCTAACCAACA
TGGCGGGATTGGAAGGTATCGTGACTTCCCTGGCTGCAGAGACAACAGAAGCCATACTTT
TTTCACAAGTTATCAGGAGCAGGCCCACGCCTCCGCCGACGCATCCCGAGAGCTCGGCAG
CCAGATGATGCTGGGGCTACCTGGCGACCTCCTCACCCGGACTCACCCCTATGGCCAAGC
CATCAGCCCCAAGGGAAACAGCCAGCAGCTTGTCACACAGTTCCTGGGTCTGTACAAACC
CCTGAACATGGCAATTCAGCGTGGAGGAGGCGACGCTTTCCTCAggtgctctaagcaaac
agtcaagcatgagctggtgtg
>NODE_143_length_744_cov_5.743279
GCTATAACTGCTTTGTGGTGTTTGAATTTTAGGCATGTATTGAGTGCTTTGACTTCACTC
TGTCGAATTGCTTCTGAAAAACCATTTATTTCCTCAGACCAGCTGCTCTATAGAGAATCT
GTTCAGTACAAATGATGGACAAACAGAGGAGAAGATTCATGTTTTCAGATGAACACTTCA
GTGAAAACATTTGCAAATAAATATATATGATATTCCATTTTTGTCTCAGGACAGACTTTC
TCCCTCTCATCTAAGTGTATCCAGCGCAGGTTTAATGCATATTTCAGCAAGCCCAAGCAG
GGTGCCTTAGAATTACCACTTTACTTGTGGGCCCTGAGGCCTTGGAGCCGACTTTGACAT
CAAGAGAATATGTTTGGGAAAAGGAATGTGCGGCAAGCTTTCACCTCCAGGTATTTATCT
TCTAAGGTGGGGTGGACTAGCGAAGGAGGTGGTGGGGTGGCGGGTGCAGCCAGGCTATGT
CATGGCAGGTCGAGAAGAAACAGACATGAACCTGTCTTAGTGCTGATCCGTGTCCCTGCA
GACTACTATGGTGCAGAGGTTGAGTATGATGCAGATCCTATGGCCACTTGAAGGCAAGTT
CAGCAGCTTCTGTCAGCAATACATCCCAAATTGCTGCTCACAGAAGCAAAATCTCTTAAG
ATAACCGGCATGCTGTTTGCAAATGCAGAGACAATGCAGGCTCATTGAGTGCAATCCAAA
AGGAACCGTGTTATTTGACTTGGGATGAGTTGCTATGAAACACAAAATACATCTACAGTC
TTTTaagtacaaaaaaagttcagtgttacatcaagacagcaaaactgaaaggtgacttca
tgtgctacttctgcagtccaagattgtttgtcttgcttgtattgctct
>NODE_144_length_501_cov_6.125749
TATATATTGATGTCAGCTCGATTTTATTTACATACAATGAAAATGATTTATTTTCTCGAA
GAGGTAGGGAGAATAAGCGGACTTGGAGGGGAAAGAAAGGAAGAGAAATGGTCTGTCAGG
CCGTTGAGAAAAGAAGTTTAAAATGCCTTGAACTATTCACCACTGAGATGGCTAATCAGT
ATTGAGGCTCCGGGGCAATCGGGCAGCTTTTCAATGTGGTTTTCCCTTTCATCTCAATCG
GGATGGAGGCGCTCAATTAAAAGCCTATCAGTTTGTAAGTAAATCAACGCCTATCAAAGT
TGTCACATCAAACAAAACGATTATTATTGCAACCCGCCTCTGCCATTAATCTCTTTCTGT
GGTAATCTGCTTGACAGGTCAACTTGGAGAGCAAGAAAACCTGGAGTGGACAGTGAAGGG
GGCCAAAAATATCTGTATATAAGTAGAAAATAAAAAAAAACTAAATGTGTGTTTGAGGCC
AAAATGTCCTGCAACGGCAATTTGGAGTGAAAGGGAGAGTGAATAAAATGTAATAAATCA
TTAAATCGACATTGTAAAAAGTAGAATCTGCTGCAACAATTTACATTTTAAACTAACACA
AAAGTAAAAAGTAAAAAAAAAAAACACTTTTCAGCTaatatgtta
>NODE_145_length_308_cov_13.009740
TTATCTCTTCAATCATATCCTTTTCCCCAGATATCTTCATTTCCCCCCCTCAACCTGCCC
TCCCTTTCTCTGTCAGTTAGTCTGGCAAACAATCCCCTTGTTAGCAAACTGTTAAGACAG
CCGCTTGGTACACAAATTGCGCTCGACCAAGCGAATTTGTTTTGCAAGGGTGACCTGTTT
AATCATCTCATTTTCTTTGGCGGACATTTATTCATCTGGTTTCCACGGTTACAGAGAACA
TTAAGGGGCTACAGTAATAAGGCTGGAGAGTCAAACAGGTAATAAAAAAATTAACGCCAT
TTTCCAGCAGCCGAGGACAGTGGGTGAAATGAATCAAGGGAGAGGAGAGGGAAGCAGCGG
GGGGAAGTGGGGCGGGGTGGGGTGGGCTCCAATATTGTCCAAACAATAAGCCTTAGCGGT
TATTTTACTCTGTAGATCAGGTGGTGCTGTTA
>NODE_146_length_445_cov_8.125843
AGAGAGAGTGGGAGGGAGAGGAGAGAGAGAGAGAGAGAGAGAGAGAGGGAGGGAGAGAGT
GAGGGAGAGAGCGAGAGAGAGAGACAGAGAGGGAGACGTGGGGGGATCAGCTCCCCAACA
CAGTTTATTGATTTTTTTTCCTGCTCGACAGAAAGCCTGTATAACAGCTCTATTGCCCTC
ATAATGATTAGTGACAAAAGTTTAATTAAGCAATTATGAAGCCAATAATAGAGTTGTCTG
GTTTGCTTAGCTTTAGACTGTTTAAGACTTATCTCCCTCTCGCACATCACAGCAGCTGGA
ATGTGCTTGAAGAGATTAATGCTACGAGAACACAGATGCCCACTTTAATACAGCGCCATG
ATGCCGTTTGAATGAAGTTGAGAACACAAGCTTCTCTTTATCAAATTACAAGTCTGCTTT
TCATGAATATGGAGGAAAAAGGAAGAAAAAAAAACAGCAATGGCTTCAAGGTGTAATTAT
AAAGACATACAACAGAAAGACACACAATTCCGTTTTAGTAATCTGCCTgtatgaaatatg
catgataatgtattactgaataaagacttaccatgttctaagaggcttt
>NODE_147_length_529_cov_12.011342
CATTCCATATCATCCCTACATTTTGCTTAAGCCTGACAGCTTTGAGGATGGGAGGGGGGT
TAACTTAAGTATCTATGTTAAGGGGATTTGGGGCAGCTGCTCAGCATTTCAGCCCTCACT
GACTCTCTGTGTCGGTTCGCTCTCCTCGCAGGTGGATGCTTACGGAAACATCCTCCTCAC
CACGCTGGAGATGAACAACGAAGTGATGCCTTCTGACGTGGGGAGCAGCGTCAGTGACTC
TCGGAATTCGGTCATGTCCTTTGACAGCTCCGGGGTCCAATTCAGGAAGCCCATGGCGCC
CCGAGATGGCTTCAGCCACCACTCGCTGGATCGCAGTGCCATGCGGAGCCGGGCCAACTG
TCGGCTACGACGACGCTCCTCCAAGCTCAAGTTGAAAATCCCAAACCTGTCAGATGTTAG
CACCATTGACAAGTGGTCCCGGGTCATTTTCCCTATCACCTTTGGATTTTTCAACCTAAT
CTACTGGTTGTACTATGTGAATTGATGTGCATCCCACTAGGAATCATGGGCCATATTTTG
AGAGCACATTAAATTGGCTTTGATACAGTTCCAAAATATGTATACACATATACAAGTTGA
ACATATGTATATGCATATTTCTATATATTATATTTATATATACACGTGTGAAATCTGAAG
GACCTTTCTGCTG
>NODE_148_length_491_cov_7.806517
CCCTGCAGCTCATACTGCATCTCTCTCCAGTACACCTCTAGGAGCATGTTGTCCTTGTTG
TGCTACTGCTGCGTGGGGGCCTCTGGAGATAAATTATGGATGCAACGCAAAAGCTGTAAA
ATTTGTTGTATCTTCTATTATCTTCATGTTAAAGGCCACAAAAGCTCTTCAGTGAAGTCA
GCCATTAAGAAATGACAGGTATTGCTATCAGGCTTCTTTATAGGCTATTACCTGCAATGA
CAGCAGCTGCTGCTGCACCACTGTACGGCCTATCACATTATTTGCAGCTAAAGTCAGCTA
CTGTGTCATTTTGCCTCATTTTCTTGACAGTGCTATCATAAATCCATTGGGCTGCAGGGG
AAACTGTCGACTACCTCGATTATCTTCATAGCCTGAATGAATTCTGAAATGTATGTAACA
GGCAATGACTGTTATGGATCAGGAGCCAGGGCCATATTCTCACTAACTCTCTCTCTCTCT
CCTTCCTTGTATCTCTCTCAGGTGATGTGCTGATCGAGGGCTTGAGGGCTCAGATATGCG
CATAAAACTGAGTAAAAGAGGCGAACTTTGAAGCACACAGTGACAGCTCATGACTACTGA
CGTCAGCTCTATCTCTTAAGATATTCTAAAGATAc
>NODE_149_length_653_cov_9.324656
CTTTCGCAACTGGCTAAATTTAAAATAGTTCGTTTTTAACCATGACTGTTGTGGTGTGTT
TTATTGTTGCTCATATTATTATATTAATTTCTACTGTAGGATCAAACATCTCTGAATGAT
CAAGTACCCAGCTAAACAGTGTTAACACCCAAACAAAGTTACCACCCTCACACCCATCAT
GCCAGGAGTCCAAAGTCAGCCACACAAGCATCAATATTTTACAATCCCTCAAGAATCCTC
TTTAAAGATGCAATCAATGCCTCCTATTCATTATCTATGTGTATGTCTTCTAGGTATGGC
CTTTGTCATTAAGCAATAATTCTCCCCTCCACAGTCCCACATTACTCTGCTGCTCCATAC
TTTTACAAATGCCTCGGGGCTATAAATACTAATGAAATCTCTTTGCTTAATTTGATTTTG
CTGGTACACTTGCAGTTATGGCTGAACTTTCCCACGAGAGAGGCTGATTGAACACTTTCA
AGTCCTTATGGAAGCAGGAAAACATTCCAAAGAGCTGGGGAGATCATTTCCATAATTACC
CCGATTGGCAGCCTAATGACCTTCTGTGACAATAAAAAGATCTCTTGTTAATTCCATTTC
TGTCGCTGACATTCAAGAGATTCCTATCTTACATGTTTGAGGGTTCACAAGATAACAAGT
GTACTTTTTTTCCCTCCCGTTTCCAGCGAGCAAAAGAGCAGCCCCATTCAGCTCTGCCTC
CCCCCCCCCTGCCCCAAACCCACTGCAGTGATGTGGCTCTGCTCTGCtgtgaaagggacc
ctgcttgtgcctgcatg
>NODE_150_length_573_cov_7.582897
GTCGACCTGTACGACTCGCGGGTGATGATCAGCAACCAAGTGCCTTTGGAGCCGCCGTTG
CTCTTTCTTCTGGAGGAATACAAAAACTATCTGGATGCTGCTAATATGTCCATGAGGGTG
CGGCGACACTCCGATCCCTCGCGGCGCGGAGAGCTCAGTGTGTGTGACAGTATTAGCCAG
TGGGTGACAGCTGTGGATAAAAAGACGGCAATAGACATGTCTGGGCAGACAGTTACCGTC
ATGGAAAAGGTCCCTGTCCCCAATGGCCAACTGAAGCAATACTTTTATGAGACCAAATGC
AACCCCATGGGGTACACAAAGGAGGGCTGCAGAGGAATAGACAAGCGGCATTATAATTCC
CAATGCAGGACAACCCAGTCCTACGTGCGAGCACTTACCATGGATAGCAAAAAGAAGATT
GGCTGGCGGTTTATAAGGATAGACACTTCATGTGTATGCACATTGACCATTAAAAGAGGG
AGATAGTGTATAAAATGTATAGATTTTATTGAAGAGTTTAAAAAAGAGAATAAAGAGAAA
ATATCTATTTGTATATATACATAACAGGGTAAATTATTCCGTCAAATGAAAATTTTATGG
ACTGCATGTAAAAAAAGATGAAGTTTATACAGTAAAAGTGATACTACAGTCTATTTATTG
AACATATtcatgaccttgtaaacaattaaaaaaaatctgatcagtcatttgcgccca
>NODE_151_length_600_cov_9.895000
TAAGATACATGTTAGTATTCTAATCTTGTAATTGTTGTAGTTATATGTGTACACTGTATG
GAAATTGATATACTGTATAGTAATCAAAATGCTGTACAGTAATTGATAGTGAGTTCTTTG
GCTCCTTTTGGTTGAAGCTAATCAAGCAGTCACTGCAGCCTCTTCAGTAATCACACTGAC
TGACTGCTCTTCAGGTACTTGTCTTATCAGCCCCAGTTTCTATCATATTGTTGAAGAAGA
GTGAAGGGAATGAATATTTCAGCAGCTGAGTGAGCACGAAGCACCAGCAGGGCTTCATAC
CATCTTGTTTGCACTTACTACAGCCATTAAGTTTACAAGCAGCATTTGTATTTATCACCA
GGCCTGGATGGTTAGAAGCAATCAAAAACCAAACACAAGGAGAGAAATACAAGGTTCAGG
TTGACATGTGAAGAAAAACTGAGGTGAAGTGCTGACATGCTGATGTCTTAGCAGATAACA
CTTAAATCATTTTCCTCCAAAACTTCACTGGTAAGGGTTCAAAGAGATATAGCCATAATA
CAAATTTTTGGAGTAAGTAGTGGTGTTTGAAGTTATTTTATGGGATTTTGCTGTAAGGCC
CAGAATTGATTTGCAGAAGGGATAAAAGGAAGATACTTTATCTTCGGAGCTTTGTCGGAA
AAAGCTTAGCATCCATTGGTAGTTCCGCCAATATGCCTGCAGGGCATGGAGGTAGGGTGA
GAGGGGGGTTGctggcattgacat
>NODE_152_length_536_cov_7.072761
GAGTTTTCTAATTGACCAAATTTTCCTGGAAGTCAGGGGATGCACTTTTTAAATGTTAAT
ATAATAAGGAAGTCGCAAAAAGACATATACTTTTACTCTCCTAATCTGTATTTCCCCTTA
TGTAGGCAAGATGGTTCCAGATAAGCACTATTAATCATTCCTCTGCATCTGTTCGTTCTT
GTACACTTTCACCTGAAAAGTCTCTGCACTCGGAAAATAACGCTTCTCCTCGCAATTGCC
TGACACATTATCTCATTAAAATGTACAAAGAAAACTCCTTCTCTTTATCTCTGATAATCT
AATTAGCATCAGCCAGATGGTTTAATAAGGGATATCGGCGCCGTTTAGCCTCCCAAACGG
CCCGCTGGAGGAGAACAGTGGAGGAGGCTCCTCTCCACTCTCCTCTTCACTCTGAATAGC
TCTCCAGGGTTCACATTATTGCTTCCTCTGCCTGAGGCGAACCACTCCAACTCAGGAGTT
TAGGGAGGATGAATGCATCCAGGAGAGAGACATGCTCAAAGTGAATCAAATAGGCAGAGA
TGTTGGATACTGCTGGGAATGTTTTAAACCAAATAATGGCAGATAACTGACTTCACCTTT
AGTTCCCCCAAGGAGCGAGAAACATTTCAGATTATGCTTTAAATCTTTCTGAGATATATC
AGTCTGttcagtgtgtgttt
>NODE_153_length_603_cov_9.325042
AATCTGTGCCCAGGACACAAAGAGCAGACGCAAGGGGGATTATCTGCACACAGCATCTTA
TGAATGAACCTAGATGGAAAGTTGAGGTGAAATAATGACATACTCAATCCCACAAGATGG
TTCTGTAAACATACTTTATTCGTCAGGTCTTCTTCACTTCAGTAGTGATTTCAAATCCCA
AGATGCCACCCAAGGCACACCACTTAGCCTAAACTATGCAACGCGCAGTTGGAGAACAAA
TAGCGTGGGGCTGTATATAAAAAATAAACCCAGTATGATAAAACTTGTCAAATGTGTTTC
CATCACTCTCATCTTTTCTCCCCTTTTCTAACAGCTCGAAAGTGAAAAAAGCTTTAAGCA
AAATGTTACATTTCATCATTTTTCCATTCTTTAATTTTCACCACAAAGCCTGACATGTTT
TAAGAGGTGCAACCTAATATTGCCTGAACTCCAGGACCTACCACAAAGATCTCTGGGTAA
ATGGGAGGGAAGGAAGTGCACAGACAGGAGGACGGGCGTGGATGGAAAAGTGCGCAGTAA
CTTGGCTGCAGCACACCCTTAAGTAACAACACATGGCAGTGGAGGAATTCCACATTCACG
GACACTCTACATGAGCAAGGATGGGAAAGGCTGTCCAGGTTGCTTTGCACCAAGCGGCCA
ACCAGTTCCGAATGGGAAGCTGATAAGGCTCTGCCATACCTAATTCCTTTCCATGTTCTC
ATCCTGGGTAggcatcacaatgggcat
>NODE_154_length_312_cov_6.157051
GACGAAGGAAAAAAAAGCGAAAGCGGTAAAACAAAACAACTAAAAAAAAAAAAAACAAAG
ATCACAACCTGCAAACCTCCTCCGTGCACTGAAAAATAATAGGAAAAAGGAGTCGGGAAT
CAAAGTGATCAAATATGTTAAAAAGGCGGAGGTTAGGAAGTGATTTGCGATTGGTAGGAG
CCGGGCTGGCAGAATGCTTTCTCTCTGATCAGCTCACTGAGCTCTCTATATAGTGAACTT
TGACACGACTGCTGCAACTTAGCACACGTTACCATGGAGATGAGCTGCCATATAAGGAAG
GAGAGTGTGTTTGACTGGTCAGAGCTCAGGGACCTCCCCCTGAACCCCATTGGCTAGTCG
GCACTTGTGCTACTTGGTACCTTGCCAGAGCCAGCATGGAGGTCGAGAGGGCCGCTTGGT
CCTAAAAAGAGACGCGTTTCGTTTATTCTAAAAAAa
>NODE_155_length_368_cov_7.532609
CATCCTTCTGACAGGCGCACCCGTTTGATGGAGGGGCTCTCGCGCTCGTCCAGGGCGGGC
CGGGCCAGTCCCAGAGGTGAGTGGAACTCATTCCTGTGCTCATCGCGGTCGCTGCCCTCA
TGGGAGCTGCTACAACTGCTCAGGCTATCAACAGGGGAGCGTCCCGAGTCCTGGCGGGAC
GAGGGGTTCTGGGGAGGTGGTACCCCACCACCGTAGCCCCCCGGTGTGCTGCTGGTGCGA
TCTCTAGGAGGAGAAACAGGTTCGGACTTGATGTGCAGGCTTTGAGCAGAGGGCAGGGAC
AGATTTGAACCCTGACATAAGTGAGAGCTAGAGCAATTTCTGTTGGAAGGAGAGGAAACG
CAAGAGGTTACAGAGTTACAGAGCAAGAAACAAAGTGACTCGCATGCAAGTACACGTACA
CACAATTGTGAGGTGTCATTTGTGTTCAAGTGAAGATTGAAAACAGTAAAGGGGTCTTAG
ATATCTGAGTGTGGCATCTCAAAAAAAACCCC
>NODE_161_length_450_cov_3.608889
AGTGCTCTCTAGAGTATACATAGTTGTGGAGGGGAATGCCAACAATTACTGTGATGTTGA
GAAGAGTCAGCACAGCTGCTTCATCTCCAGGAACTAATCTTGTGTTTCTCACCCACAAAA
GATCTCCTCCAGTACAAAACAGCAATTTAACTGAGAACATGCAGCTTCTGTATTATAAAG
ATGATGGTTATTGACATACGCTTATGTTAATTGTCCTTCTTTTTCCCCATCCACAGCTTT
TCTGAAACACTGGGGTTGTTGGTGTGGCCAAATTTTCCCTGGATTTGACTGGTAAATTCA
GAAGACTGAAGCCCAGGCTCACAGTCTACCTTTCACGGAGGCCCAGCCGTGAGAGGACTG
AGGAAGGCACGTGGCGGATCATGACGGCCGACAAAGAGAAGGAACGGGAGAAAGAGCGGG
ACAGGGACAGAGACAGGGACCGGGACAAAAGAGAGGCCGGTAAGTCCCGTCGGCAGGACG
GGGACCGGGGAGATCGTGAAAGTGAGAGCTCCAGGCCCCGACGCAGCTGCACGCTGGAGG
GCGGAGCCAAGAACTATGCAGAGAGCGAGCACAGCGAggacgaggacaacgaca
>NODE_162_length_661_cov_6.024206
AAACAAGCAGCTGCGAAACCATCAAGGGAAAATGCTCAAGGTTTTCCTCTTCAGTTGGCG
GTCATGCACGTTTTGTTTTTCCATCACCTCTTCGCCCCCGTTCTTTTTTAGCCTTAATTG
CAGTTTACAGGGAAAGGGTAATCACTTGTGAAACAGGGCGTGTTATTTTCTCGCCCAGAG
TGTGAATCCTAAGCAGGCCAATCGCCAGCTCTATCGCTCCATCTCTCCGCTGGCTGAATC
CTAATGGCTGGATGGAGAGAAGGAGCGCAGGGAGCGGGGAGAGAGAGAGAGGCTGACAGC
GGGGCTTGACATGGGCATTAAATCATGCCCCGAGGAATCCTCCATCCACGGGCTCCTGAC
AGCCGCGCTGTCATCACGGCCAGGCCACTTCCTATGCCTCTTGACAACACTGGAGCAGAA
TTAGTCAGAGCATCAGATGTAAATTGGCGCTGTTCAAGGATGATAATGAGCACCAAGATA
CATGTCGGTGTCACTGACGGGACGCCATCATGATTGGCTGTCCCTCACACCGTGCTCCAT
TAGGTCTAATGGTATTCAGGCCAGGTATGGGCTGAAGGCGGGAGCAGGGGGGTGCAGCGA
TGGACAGGGAGAAAGTTTTCTGTTGTGATCAGTTTGTTCCATCTGTGCGTATTGGTTTCT
TTAAGACTGTGTGGCCAGAGAAGAGGGGGACAATGACACGGGGTCCATGCAGCCCCTCGG
TTCAGCTGTCCACTTGCttacatgttgtctcaatctcacagccccaaagtttgaaacata
aagcaacagttactacctcattttt
>NODE_163_length_531_cov_6.201507
ATCTACTAACTTTGTCTCTTCCTAATCGCTATCGCTTCTCTTTTTCCTCCCCCCCATGAG
AGAACGACTTCTTCGGTTTTGACGCATGAAAACGGCTTTACGTGGCACAGAAGAAGTGAA
TGAAAGATGATGCATGCCACTTAAAATGCCTGAGGGAGCAAGTGTAATCTAAATTGGATA
TAGAGGCTATTATTACACAACATTATGCGTTGTGGTGGACTAATTGCGCGGCTGGATGAG
TTAAACAGTCAGTTAATGTCGAGTGGCGGACAGGTTTCTGGAGCGCACAAGGTCAGCTGC
GCTGCTCCCAAGCCTTTAGTGGTGTACAGAAAAATGCTTGAAGTATTCATGGGATTTTTA
ACCATTCTAAATCTGTGTCCTAAACCGATTAGTTGACACCAATTTTTCTTTGATGTATTA
GCTGAGGGCTTTTGCCACTTGGAAGCCAATTGAAATTCAAAACAGTTTTCGCTCCAAATG
CTTTGGGAAGATCTGCTGCAAATAATGGATGTAATTTATTTTTGACCTTGCTTTTTTTTC
CGAACGGGTGGGTTATTAAATGATTAAACATATGTGCACTATGCTACTTGACTAAACAAC
TGCGTACAGCCATGATTAGCTATTATGATTATCATTAAAGTACATCAGTAATTTTCCTCC
TTTTATTTATGTatt
>NODE_164_length_419_cov_15.794749
TGCATGTTTGCTATGTGTCTACGCTGTGCTTTCAAGCTCAATTAATACTTCCAACTCACC
CTTATAAATTCGTTGCATTGTTCTATGCCATAGAGAAAAAAAAGGACAAATTAAATACAA
ACTTGTGTGGTCTTTGTTTCTAGCCATGTACTGCAGTTGCTTCAAACATCCTGAAAACAG
TATGTAATAAGCTTTTGTTCTCAGAAGATCATGTTTAAGCCTAGCTTTCATATGAACCTC
TATTTTGTCCCATAGAATATGGAATGATCGGAGAGCATACAGTAAAAAGTCAGCGGCCAA
GATCAGTTCATGACACAAAGGCCCTGCAGGAGCAAGCTGAATCTGCTAAATTTATGGCAC
AAACTGGTAATACAATAGTTATGTTTCTTTACTTTATTTTGTTAACTAAACTTAATTTCA
TCATGCATGCTCTCTCTTGTACTGCACCTTTTAAGTGGAAATGTTTTGCATTATTATTTT
TCCTACTCATTCTCTATTGCTACATATGAACAAGGAAGATAAATTTCCCATTTCTCTATG
AGTATTTACTTTGAATATagaac
>NODE_165_length_859_cov_13.169965
CATCTTCATTGTGGGGCCTGCAGCACATCAGCTCAGTGGAAACTCTGCTGCTGTAGCTAC
CGCTGGAACGTACAGGAAAAGAGGCAAGGCAGCAGGGGACAGGGGCAAGGTGGAGGACTT
GGTGGAGGATGGGTGGAGGAGGGAGGAGAGAAAAGCAGGACTGTGAGATGTGAAGAAGTA
AAAGGAATGAGGTGATAAGTTTGGAACACAATGAGGAAGAGGGAAGTAAGACAAAGAGAG
GTAGTGCGTGGCAAAAGCGGTTACACATTGTGCAGCAGACAGACAGACAGGCTGGACAGA
GGTAATGAATGCAGTTATTAAATTGTTTCAGCAGCAAAGAGGTCTATTCTTATGCCATTA
TAAAGGGAACAATTTATCCCCACTGATCGGCCCTGTCTCCTTTCTCCTCGCTCACTTTGA
TCTGCCAGCATATTGCCTTGATGTGTCCTATTCAATAGCGAATCTGGGGCAATTTTAATG
CTTTTGTACCTCGCCACCGCTCCACTTCTCCCTCCCTGTTTAAAAATAGCTGTTAATTAT
AAGTGCAGTTTAAATGTCTCTAGTGACCCAGAAATGCAGGTTGGAGTGAGAAGAAGGGAT
TGAGCATCTCCAAGTTTAAAAAGAGCGAGACACTATTTCTCTCCCTCTTTATCATGCTTT
CTTCAATCTCTCTTTTCTCCTCACACCCCCTTACCACTTCTTTGTCTTCTCCAATCACCT
CCCCTCCGATTCTACTTCTCCATTCCTTTAGTGTTCCTCCACATTTCTTTTTCTCCATCT
CTCGCTCTCTTCGTCTCCTCTGTGGTGTTTCTGCGGCTCGGTGGGAGTGAGCAGGGCCAG
AGGATAGGGGATTCAGTTCTTTCTCTCCAACACACCAGAGAACTGCAGTGAGACATCGGA
GACCATGATTgtgaaaccgcttcagtctgcagattgtatgtgcgtcacgccgagtctttg
tatctctctccccaacttcctcctcttatgcagccgcaggagt
>NODE_166_length_591_cov_5.521151
AGATAAAGAATTACGAATGCTGTGTGTTCTTCCTGTTTCCCATCTAGTAGTGTCCAGTAT
ACAGTGTGTCTTTGTTTTGGGGTTTGTGGTTAATTGAATGCTTTATAACACAAACTGCAT
ATATATATTTCTGATTGTTTTTTTTGTTGTCATCTGCATTTTTTTAATTTGATCTGACAT
TTATTCAGTTTAAGGTCGAAAATGACACTGGCATTCCCTTATGCTAACACTCCTTCATAT
TTGCTGTGCAAAGGGGAAGAATCAAAGTGAGAAAGAGAAAGGAAGAGGAAAAATTAAGGA
CTGCTATTCCTGTTTTTGTCTCTCAGGTGAGTGAGACTGAGATCAATGGCCAGTTTGAGT
CAGTTTGCGAGTCCGTTTTTAGTGAAGTAGAATCCCAGGCCATGGAGGCCTTGGACCTGC
CTGGTTCGTTCCGCACTCGAAGCCACAGTTACCTCCGTGCAATTCAGGCTGGTTATTCCC
AAGATGACGACTGCTTGCCTTCAATGACATCCTCCACTGTCACTTCAACTCTCAGATCCA
CAACAGGTAAAACAACCCCCCCAGATGAGAGAGGGCTTAGTTACATATCCTCATACATCC
TATACATGCGCACAAACTTGACATACTTACATATGTACAGTGGGGAACCCTTGAGCTTCA
GGGATGCCAGgctgaatgactccagttactttctttggaagctacggtgtgcgtgtgttt
gtttttgccactgca
>NODE_167_length_673_cov_8.546805
CAATGACCCTACTTCTCTGCTGCAACTTTTTCCCCTTACACCTCGCATTTTTTCTTCTGT
CACGAGTATAAGGGGCAAGAGCATTGCATCCCTTTTTTCCTCTTCCAAGGATAATGATTT
ACAAAATGCCTCTCATCAAAGAATTCATTAACAACGAACGTTAATTAAAAAATAAATGAG
TAAACATCAATATCAAATCTCAGCACTGTGGAAGGGAATACATTATGCAGAGTAATGATG
TTTGAGAGGGGCTTCAGCACCTCTGTGGGACTCTTTTAAACCCCTTACCTCTTAGGCAGT
TGCTTATTTTGCAACCCTTTGTTGTTTAACAACAAAGAGAATGGGCTCTCATAATGTTAT
ATTAATCAGCGGATTAATATTTCAATTTGATTTGCTTTATAGTTGAGGTGCTGTTGGCAT
TTCCATTTTCCCTCCATATGTGCAGCGATGTTAAGTGGTATCATTACCATTTTCTACCTG
GGGGTTCGGGGAGATAACAGGCACCAGTGATAGCTCTATTCTGTGGAGGGAGAGGGAGGT
TTTTGGGGGGCGCTCATGCATTTTTAAAGGTCCGTGTTTGGTGTGCCTTCACATCCATTA
TTCTCAAATGTTGCACGCAAACAGCTGAGTCACAGCCTTTCTGCCCGCCACAGGACAACA
AGAAACAAGAACAGCCTAAAAtactaaattagagtgcccactgtaaaagtgtccgctggt
atacaggcaaatatgatttattcattctaaattgtgtttgacaacctttgtttctgctgg
agtctgcagatgaagtcaaatgatgtgttataatcta
>NODE_168_length_757_cov_4.820343
AAGGAAGCGACACGTTAGACAGGTCAGAGAAACGTCACATCTATAAGCTTAAAGGTGTAT
AAATGTTCAAAACATGAGAATGTCGATGAGAACCAAATGTGACGTCTATGGGTAACACAA
TGCACAATGCGAATGATCATGTGAAGGCTTCTGCATGGTCATTGCAAGCATTATTGTTGA
AATGTGTTACTAGGACAGAGGTATTAACAAGCATGGCCATCAACAGTCATACATGAAAAT
GGTTTCAAATAGCAAGGAAACTTAAATGGACAAACACAGTTTTAAAGCTTTAAAAAAGGG
GGATATCTCTCTCTCTCATTAAATCATAAGTCACCAGTACATACGATCCTTTGGCCAACC
TCTTCATTCACTAACACTGAAGGATGGAACGGATGGAGCCAAAAAGCGTGCAGTTGGGGG
GAATTTATGAAAACCTCGTTCCCTACCCCCTAAATTTTTACACTTTCGATCCCATATACG
TTGTAACCTTCCTTATAAGTTGCAAAATTCTGTGAATTCTGCGAGGAAGTTGGGTTAATA
TTCTGTGCATTCTTTGCCACCTTCATTCGTTTCGCCTCGGCTCGGGACTTGTAACAGAAC
TCAATCAAGGCCACCAGCATGGCCAAACCGAGTCCTCCGACCAGAATGTAGAAGACCCCA
GCCACGTTGCTCAGGCTGAGGGCGCTCGTCTTCTCCTGCGAAATGCACACGAGACGGGGG
TCAGCGGCGGGGCAAAGGTGAAAGGTCAAAAGATTGTATGTAAATAAATAAATAAATAAA
TAAATAAATAAATGAttagataaataattaaataaataaataaataaatgtacacgaatc
aaacaaaatcacatccacaacgagaactacaaaataaaatgcacaaaaatgcaccactat
a
>NODE_169_length_544_cov_5.966912
AACCAAAAAAACCTCTCTTGTATCCACACCAGACACAATCATAAAGCAGGAAGGTACCTT
TAATTTCTGACAGCACACAACTTACAGGCATGAAGACACTTTTTATGACACCAAAAGCTA
AATAAAACATAGCACCAACTTGTCAAGCTAATATATCTCTCTACGCTCAAGTCAAAACAT
ATTTATCTTAAAACTTTAAAGAACAGCTGCATTTCATCAAACGGGAGCTTGGCCTTAAAA
CAGCGCTCTTACCACTCCTTTACCACTCACAAATCTAAGAGAAGACAGCATATCTTTGAT
GCCAGACAACCCAAACGGCAAACATAATACTGTCTGCAAAGTGTGAATATTTGTATCTTT
TTTTTCCCCTTCCTCTACTCTTTTTTTCCTGCCATGCCCTGCTGTCTGCCTGTGTTGTTT
TGAAGCGGTGAATAGATTTAAAAGATGCAGGATGACAAGACAAAGAGCTGGGGAATAGCC
CCTGGGCACTTGTGCTTTAAGTCATGCCATTTCCTTGCATGGCAGGCAGCCCTAAATAAG
TTACTTATAAGCATTTATTGATGCACAAGTGTGGCATCTGTTCCTAGGCTGCGGTTCTGG
ATGTAATTAGCTCAGAACCTTACGCACTTCAATCAAGCGACACATTTAGAGATACAACCC
CCCCCCAACACATACACACACACACACa
>NODE_170_length_848_cov_8.658019
CAATATTGTCAAGAGCCCTACCATTCCAAAGAACTAGACGCTGATAAAAGCTGGAATAAG
ACTTAGGGAAGCCCAAAAATAACACAGGCTTCGAGTAAAATGTCGCAAAATGTAGTGAGC
ACACTGGAGAGGGAAAGCATTAGAGACATATTGGATATGTTTAGCACAGCTTCACAGTAG
AGTAATATAACTGGTTTAGGATTGTTAATATTTCAAAAGGTGACTTCTAAATGGAGCTGA
GGATAAAGTGTTCACACAACAACCAGACATGATACACTGCACTTAACCTTTGCTCTGATT
TCAAACTATGCCACAAAAACCTGCACATTGGCAGCAGTCTCTATAATCCTAAAATCTGGG
AGCAAAAAATCAAAAGTAGCCGTACATTCGACTATAAGAAGTAAACCTAAACCAATTTCT
GTGTGCTCTATGGTGTGCTTTTTTTCCTCCTCCTCCTACCCCTCCCCACGGCTGAGTGAA
ATGGAATTGCCTCTCACATTCAAAGACAGCTCTAGGAAGGTGATAATAGAGCTACTCCCT
GCTGTCTGCAGGCAGGAAATAGGAAAGTGGCATATGGGGCCAGGAACCAAATAGAGAGGA
AATGTGACCAGGCAAGGGAAGGAACTAAAGGAAAGGTTAATGATCAGTTCTGAATTCTAC
AGGGAAGAGAACTATGTTCCAAGTTGAGAGGAAAAATAAATCTGACTTGATTTATGTCTC
CACCACTCACGTCTCGGCTGTCACAAACAAACACATGGAGACTAGCTTATTTCCTTGACA
AACTTTGCCAATGGTAAGGCTCATAGGTAAAATAAATATAGTGATCAATTTGTTTTGCTG
TTTCAATTTTTAATCCATACAGCTGCAAGACCTAGAGGACGATGCATGCTGCAAAAAagg
tgtagagcaaagaatacagtgccattgtttcacattcattaaaaagatgagaaatacaga
cagtaccgtatactcaagaaagaatccatctt
>NODE_171_length_582_cov_5.687285
ATGGTTTTTCCTTTTTTATTGATTTGGGTGAAACAACTCTTTAGGTCAGACTCACCATGT
TGTTGTGGGGATACTACACCCTGGCCTTTAGCTTTCCCCCTACCATCGTGTCATGACTGA
GACACTGTACTCCCTTTTACCACCAAAGTCACCCAGCCAGTCAACCTGTGTTGCCATTTG
GTCTGTGTCACTCTGAGCAGCCATTTGTCCTCTCCTGTCCCGCTCTCCTCCCACAGATTG
AAGTAGTCAACACCTTCAAGAGTGGCACCTCCTTTCAGGGGGCGGGGGCTCTGAGACGCC
AATCATCCACCACCAGCCAGACCCAGGATGTAACCAATGTTTCTAGTCCTAGTCACGTGT
CCTTGTCCAATGCCCTTTCCTCTCCTACAAGCACTACTGCTGCTACTGCTCCTCCCACTA
CTGGCCGTGAGTCAGAACTCTGTCAGTCTGCTTCTCTGCTCTCTTTGCTTCAGGGGTGCC
ATCCTGTCATGAACAAAAAGTTGTTTTTCTCCAATTATTATTATTGTTTTAAAACAAACC
ACCATGGCAGTCTCCGTTTTGAGGTTGGCATCTCTAAAGATTTTCTCTCTTGCTATCTGG
CTTTTTTTTCATTTTCTCTCTTTCTTCTGTCTTTTTGCtgttcatactggatttcaaatt
catcttgatatctcctcccatggttgggtgtactgtcgtctcattggtgaatgtgtgttt
gtttcc
>NODE_172_length_628_cov_4.175159
GCATCTAAATGACCAGTTGTGCGTAATGCGTAATAGGCCTATGGCCCCTCGCCAAAGAGG
GAGTTACCGGTGGATAACACAAACACGTGAATATGGATGTGTCCCAGAAGTTTTATGGTT
CTGTCATTGTTCCTCGATGCGGATTTTAAAGATCTGAGGCGGTGAACGAGCGATCAGCCA
GGAACTAGTATCCCCCCATAAACTTGTGCCGCCGTCGCTTATTTCAATCACGTAAGACCC
CTAATGGCGTTGTCCGGGCGAGGGTGTTACGTATATCTGTACAAGCTTTTCCTGACAAGC
CCGGCTTGTTGATATTTGTCTTTTACTGTAGAGCCACCAAGGTGTTGCCTAAGAGAGTTT
AAGCACGCCGATATTGCAAAGGGTTATTAGATTCATAAGTCAGCGAAGTGGTGGGCGATC
TACTGAGCACAGCAGAAGTTCTCATATGATGACTTCAAACAAGACACATTACCTACCAGC
ATCTGTTGGAGTGAGTGGATATTAAGACACTTCTATCTCCAGGACAGCGTAGGGGGAAAA
TGGTAAGTAGCAATGGAAAACACACAGCAATAGGAAAAAGGGGGGATGATTACCAGTTAA
ATAGTCGTGCTTGCTGTTTGGTCTTGGCAACGCATTGCTTGGAGAAGGGTTGGACTCTGT
GGCTACTTGAGAAACTCAGTATCGAGACCCGTGTCTGATGAGGCTGATGTTGACAAAGCT
TGTGTGAAAAAAAGACTGTGTGGCATTTCTCCGCTCAggatatgccggtaca
>NODE_173_length_507_cov_8.936884
ATGTTTTCAAATTAGTTTTATGCTTAGGTAAATTGCCTGTAATTCATTTACCCACTTTTG
CCCAATCCCAATAATTAAACGTCTGGAGCCATAAAATCATACTGCATCATGCACTGCTGA
AGTAACAATTCATAAGATGTGGTGCTGAGTTTCTGGATGTGTGTGTAGGGGCTGGGGGCA
CAGACTCCCACCCATCCTCCCTTCACCCCACCTTTTCATTTTCAATTATGTGTTGGAATA
TGAATCTTTAATAGGGTGATAATTGTGCTAGCATATTTGCTGTCACCCACCATTAGCCCA
GATTAATTAGCCCATTTAGTTTAGCTTAAGAAAGTGTCTGGCTGAGGAATGGGGGCACTG
ATGGAAGGCGGATAGAGAGAGAGTAGAATCAGCACAATCTGTTCTATATCATAGTGCCAT
CTTTTTTCTGCTTTCTCTCTGTCTCTTTGTGTTGTTCGCTTCTCTTCCTTTTCCCTCTTT
GCTACTTCAACTCTCTTTTTCTCATCTAACTTAGTCTGTTAGTCTGTTTCATCAGTCTGC
ACTCATCTGCTGCTCCTGTTCTCAGCAATATTTTTTGTCGCTCTGTGGCTTTTCAAGTGG
TCGGTGGGGAGACTGATAGGAGATTCGTGTTGTGCAGTtgaaactttctca
>NODE_174_length_481_cov_4.623701
CTCTCTCTCTCTCTCTCTCTCTCTCCCTCTCTCTCTCTCTCTCTCTCTCTCCCTCTTTCT
CTCTCCCCTTTCGTCTTTCGTCTCTGGGAGTATGGGTGCATGTCAAGTGATTGTTGAATT
GAAATATTGATGTGGAGTATCAAAGCGTGGCGTAGCACTCCTGTGTTTCCAGAACTAACC
ACGAAGCGCTTTGATCAGATACTCCTGTGATCTGACTTCTGAAGTTGTTAAGAGTGCTGG
AAAACAAAATGCAAACAAACTTCAAGTGCTCTTGGTATTGATAAAAGTTTTCTTTGACAA
GTGGAGATGCGTGCTGTCTGCCTGTGTCTGCCCAAGACTGGAGATTTTGGGGTTTTCGTA
CATGCTAATGGACATGAGATGAGGGAATTATTATAGTTTTCTGCTTCTCTCACACCTCGC
AATGTAAACTGTGCTACAGGGGAGGGAATCACTACAGAATCATGCTGTGATATCGAGGTA
CTCAAATAGCGATGCAAAAATATTGTAATTCGCTGATTTATGTTTTCATTAGAATTTGTT
AGGATTTAGAACTTTATTTCATTAGGAAACTAAAACGCTAAATTGAGACATGGGTGAATG
ATAaaacctcagaagggatcccttg
>NODE_175_length_452_cov_6.132743
GTTATGCATTTTTAAATGCCAAGTAAATCTCCAAAAAGGTGTATTATTTTTTTCTACTGC
ATTTTTCTACATGTAAAAAAAAAAAAATGTGTGGTGTGTGTATATGTACTATAATCTGTA
TTACGTTATTCTGTGTATTGTTGTATTATCCAAGCATTATAAATGGTAATGGTTAAAAAT
GTGAATGTTGTTACTGTAAAAGATGACTGTTTTTCCCCTCCTCAAAGTGAATGGTTTCTA
ACCTTGTGGACCTGTTACAATCTAGGTGCAATGGCTACTAAAGTGAGACGGCATGACACG
CGGGTCCATCCTTACCAAAGGATTGTGACCGCTGACAGAGGTCAGTTTAGTCTTTGAGCT
ACACTTTGCTATTGACTGATGCATTTCAATGATTATTATGCCTAATATGCCTCAATGCCT
TAGTTGGGAATTTGTACATTGTCTGTATTGTATTATTTTTTTTGTTTTCTTTTTTCCCCC
TACCACCTTTCCCACCCCATACATCCACACACCAGCTAAATGGTTGATTGTGGTATGCAC
ATTTTGTTTACATTTAGTACTTAACATATACCGTATacgtagactgtgtatatgtc
>NODE_176_length_608_cov_7.546052
CATAGAAAATAAAGCCATGTAAGTCCGCATGTATTCTGTCTACGTGGCATGAAGGATTGG
TGAGACAATGAAAAGTGGGACTACAAACATCCAAAAATTTGTTTTGGCCTTTATCAGTGT
GTTTCCTCTACACAGGTATTTTACTGTGTTTTATAGGGTTTAGTTTCAGCATGTCTTAAA
TATATTTCTGAATCCTGCCTGTTTTGTAATGTCTTATATTGTTTTATTGTAAGTTACGCA
AGAGGTGCTTGATTATATTAACCTCAGCCTAGAGATGAGTCAAATCCTGTGTTTACTTTG
ATTTGTAAAACTGTTTCTGTTTTAGTTGTTTTGAATGCTTGTGCAGTCAACACTTTCACT
TTCTGTGTATAGCTGGTGTCAAATCTCTCTCTCCTTTCTCCCCCAGTCTCAGGGCTCACC
ATACTCAATGAGCGGACAGCGCAATGTCAGAGCGCTCTGGGCAAACTGCAAAGGGGAAGG
AAGGCAAAACCAAGTATGCGTCTCTCAACCTGTTTGATACATACAAAGGAAAGAGCCTTG
AAACACAAAAGCCTGTTGGTGAGTGTTCTGGTTCTGTCATCCCCAAGCTTAATTCACACA
CAAGCTTTTAAATTTTGTTGTATGTGTACATGCAGTGACAATAAAAGCTGTAGATTTGGT
TTGATTTGATTTTGCAACATATTTCTTGTTTGGTGGGTTAAAATATCTCTCCTATTATGC
AGGGGTACAAaaggttccttcgaaattttcct
>NODE_177_length_332_cov_2.945783
GTAAGATCCCAGCGGTGGAAGGGGCTAGTCGTCGGCCACAGTGAGAAGAAGGGCAGAATG
ATTCAAACCACCCGCACCTTCACGGCGGGTGAAGTCGTATGTGACTACCACGGGGAGGTA
GTCACATACGAAGAAGGACTTAAAATCCACGCGACCACCATCCCCAAGGAGACGGGATAC
ATGTTCTTCTTAAAGAACAGTTCCGGGGAAAAAATCTGCATTGATGCACATCTGGAGAGG
TGCCACTGTCACCCTGACAGGCAGACTTTTGGGAGGCTGGTCAACCACTCAAGGAAAAAA
GCCAACGTGCGGCCAAGACTGTTTAGATTACATTTCAAGAGTGGAGACAGGGATGTGCTG
CTATTAATAGCGACACAAAACATTGCAGCAGGAGAAGAGATTTTATTTGATTATGGGGTG
AGCAAGAGGCAATTTGGTGGAGAAGGTCTCGACCTTGACTGGCTCGATTAATCTTC
>NODE_178_length_554_cov_9.440434
GTGTGTGTGTGTGTGTGAATATAAGCACTTAAAGTTGAGTCATTTTAGGGATATAGATAT
TTTCCATTTTCAACTCTGACAAAAATGCAGTGAAATAGAGGGGCCATTTTTTTCTTTTTC
GATTTCTGTCTCGTAAATCCTTTTCAAACGCAATTCCCATTCTTCTTTTGAGGTCTTTTA
AGTCATTATAAATGTTTTCTCTCTCCCTCTCTTTCTGTCTGTCTGTCTCTCTCCCCTCTC
CCTAGCTTTAGTCTTCTTGAATAAAATAAGTGCAGATTTGCTGGAAATCAGTGGCTTTTG
TGTGTGGCTGCAGGAGCATGGTGAAATGTTTGGACACTAATACCCATTCATTTCGGTAGC
GCCATAAATAAAAGCTGCCAGCTATGCGGCTGCCGTGAAGTGGTATTCTTTGGTGCCCAG
CGGGATGTCCTGTTCACATTAGCGCAGCAGGGAAAACTGGCCGGAACAGCCAGACAACTA
AATCAAGACATTGTCAACTTCTGACAAAATTGCTATGGGGGGAGAACCAGTTTTAAGAGG
GGTTGTGCATGTCTGGTTGTATGCATGTTGCAGTGTGTGTGTGTGTGTTTGTAAGACACA
GAGAGAAACAGACAGGGAGAGCAATAGAATGAGAGAACAGGGGAGGCATGGGggagagat
atatcttttcaaaatttagtatattctgaaaaataatt
>NODE_179_length_537_cov_6.918063
TAAAGTGTGTTTTTGTTGTTGCCCGTGGTGCAGTCCCTAACAGAGAAGAGAACAGAAACA
CAACAGATAAGCTCCAGTTATTTTATTTATTTTTTTAATCACTGCTAGAGAAAGTCGTAA
AAGTCAGTCTTTTGTGTACTGATGTGAAGTTAATCTGATTTTAATTTAATTATACGAGTT
AGTTGCGGAGGGCACAGGCATTGGGGTGTTTGTTGTAAGAATGTTCTGACATTGGCGCAG
GTATGGGGCAGCTAGCATGTTAATTAATGATGAAGATCCTGACAATATGCAGAGGCATGA
CAGCGTTAAGCCAGTCGGCTGCTGCTTCCTTTGCATATTAATAGATCCTTCATTATTATT
TAATATGACAGCTGCTCCAAGGGCTACCATCAGACCTTGTCTCTGTTATTTGCTGTTTTG
TGCTCCCCATGTGACAGTGCCATGCTATTCTCTATTTGTTGAAATGTTCCCTTTTCTGTT
CTCTCACTGGTGTGGCTCTCTACATGCGACCGTGATGTGCTGTTTGTTTTGTGCTCAGGA
GGATTCTGACTTGCCAGTGCGTCTATATGAGAAAAGTGTCTGAAtctaaaggtgactttg
aaagaatatatgaggctggattgttttgtttgcatagtaatgaatgcagattagcactga
gtgggattggtcttgttgacg
>NODE_180_length_560_cov_4.607143
CTGTGTCTTAGCCTCCATATAGTGCCGAGTATGGAGGTTGATTGCAAAGCCCACACAACT
GAGAGTGGAACCTGATTAACCTTACAGTGACTCCAGAAACATGTGACCACCACTGCTTCC
ACTCCTCTCCAACCCATAGCCCAGGAAAGAGATGTTGAACTTAACCTCTGCAACAGTGAT
GAATTAACAATAGAACAATTCAATGCCCCAGTAATTACAAAACACTTTGGACACGGCAAC
ATTTTTCAACTCTGCCACACAGGTTTGTCGGTATTGGTGGCTTTCACCTGGAATGTTGGG
GCTCTTTGCTCTTCCTAACTTTGTTTTCTCTGACGCAGATTAGATCTGCCACCCCATTAC
AGATTCATTTTCCTAATTTTTCATGTCTGCGCCGCTCCCCATCTGCACAGGGCTGATAAT
TGTGGGGACCAGCCCTGGTGATTAACATCAGCAGAATTAATTACGCCCGCCATTAAGGCT
CCAGGTTGCACACAATGATCAAGAGAAATTAACTTTCTCCCAGGCCCCTAAATCATCTCA
CCTTCAAGTGGAGTGATGGCAAAGAGACAGGCCCGGAGTCCTGGACCCCGCTCAGCACCT
TCTTAACCAAACATGAGGTGCGCATCCTGCCTCCCACCGAGGAGATTATAGCGGCGGCTG
ATGGGTATCAATTACGCCACCTTATGTGGTGGGAtgagcgagag
>NODE_181_length_391_cov_5.189258
GGTTTTGTAAGGCTTTGCCTTGTCACTTCCCACCAAGGAAAACACAAAGCAATGACACAA
AGCAATTTCTTGGCCATTGCTTGTCATAAAGCTAATTGATAAAGGAGGGTACGGTTGGAG
TCTGTGGATGCCAGACTAGTACATGTGGCAGAGGGCGTACATCTTGATTGGCAGTGGCCA
TGTGGGAGAAAGAGTATGTGTGTTGTGTGTGAGCACATTTCCATGTGTGTATGTGTATGC
GTCTGGGTCTGTGTGCGGGATAATCCTGGAGAATCTCTCTCTTTGAAGGGGAACAGATGT
AGATTTACATATGTGGAGGGTCCCCAGTCTGTGATGAGATTAGCTGGTTGGGATCTTTCT
TCACAGTGACTGGAAGGTGCATATTTAATAAATGCCTGGAGCTAGGCTGGGGCGTGCAGG
GCTTGGCCCTCAGAGAGCCACAGGACAAAGGCAAACGAGGCCCATGGCAGGCTGGCCCAT
ATGGGAACAGGGTTGCTTACAGATTGCAGTGGCCTTTCattgggtgtgagacaag
>NODE_182_length_567_cov_8.590829
AGTTATCTGTTGTTTAGGGGCATCTAAAGGATTACTCCCCATGAAGCTTTCAACATTAGA
TAATACAGAAAATGTGACTGTTAAAGGCTTTTTTTCTTGATTATGAAATTTGTGAACCCC
CAAGTAGCAAACATCCTAAAAGACTGTTAATGCCTGATGGCTGCATTGCATTTCATGTAC
TGAGTTGTACTGATATGCATCTACACACAAACACAGAGGCAGTAACAGAACTCTTTGCTC
CTTGGCCTTCGAGTCATCTAGCTACATCAATAAATACAGCAAAATAGCATTAGCAATAAC
TTCAACTATATGACCAGGCTCTAATATGATAGAATTAGTATCAGTGTTTTAAGGTTTGGC
CATTTAGGTGAAATTCTAAGCCGGGCAGGGAGTAATTTGGACACAGGGAAAATTGATTTT
GACCATCAGCACTTTCTCATTTTCAAACAGCGCCTGCGGCTAAATGGGTTAGCCTGTTAA
GCACATTACACAGGTAGCTTCTCCTTTCCTCCCCAATGATTATGTGTCCGCCTTGAGCAA
TTGATATTTCTTGCAAATAAGAAAATTATCATATTCCATGACTGGAAAGAGAAATTAGGG
CCTGCTGTTATGGAGTGGAGTCTCTGGACTGAGAGAGGGAGGCAGAGGTACATttttcct
ttctttttttttgtttttaagggtggggtgaacatatcaaatgtcgaaagc
>NODE_183_length_771_cov_5.542153
TCCCATGACATATCCATCGTCAGCTTTTCAACTCCTCCAGGAGTGGGCATAGCCTAATTG
GTGCTACGAGGAATAAATCAAAGCAGAAAACAGGACTTGTTCCAAACACAGCTCATAATG
CACTAAAAAAACTCTCATGTTTCCTGCAACTGTCCAGTGAGTTTACATGCCACCTCATGT
TACATTTTTCCAACGCTGCCGCAGCTGATGTATAGCTGTTAAAGAGTAACTGTGATTCGA
CATTACACAGCCATCCTGTGAGGTACCTGTGCTGCTCTCTTGGTCCTTATTCTAATCTTA
TTTAACAGTCTCTGCCTGACACGCAATTCAATGCAGGCCCCCAGATTGGAGAGTTTCCAA
ACAATCCTGAGCTCACCCAAGCTTGGAATTGGTTTTCCGTGGAACATCTCCCTCCTCCCT
TTGGGCACTTTACCAATTTGACCAAATTTGTTCCATCACTGGTTCTAAGTACCAGAAGTG
TTTTCTGCCCACACTTGGACTCGTTTCTGCAATTTGCACATTCTTTGCAGAACATTAACA
GCTTTGTCAGGGGCTGAGCTACCAGCTGCTGTGCTGTGGGGGCCCGTGTTTCAGGGGATA
CTCAAAGGAAAATTGTCATAAAACACTAACAACTCATCACTTCCTATCATAGGCACGCTT
AGATATGCAGGGCAAGCCAGTCCAGTCGGTATATAAACACTTCATAAATGGTTTATTACC
CAAGATAACACACTACAATGCAGTTATAAACAGATATAACAACTTTTTAATAATGCATTT
AAAAATGATAACCCTCCTTTTATATAGATATTGTTAATATTCGTGTATTAACAGCTATTG
GTTGACTGATGAAGCcttgtaatcttatatttcaactgtatctgtctttagagttggagt
tttagaggttatatg
>NODE_184_length_786_cov_3.750636
TCCTTTCTCTCACTCCCTTTGCCTCCTCTCCTCCCTCTTTCTTGGCCAGGGGTTAAACTG
CTGCACTCTAACCTCCCTGGCAATGATTTCATTCACTCGGTTTCTCTCGCTCACTCTCAT
CTCAGAGAGAGATTTATTTCACAGTATGTAGTGGATTAGGCCCCCCTCGTATGCCCCTGG
ACAAAAGCATTGTTTTAGCACTAGCCTGTTTGCTGTAACTGGAGGAAGCTACCACTACTA
AGCGTCCACAATACGGCCATTGTGGACACAGGGCTAGGAGGACCCTGCCTCGGAGGCCGT
CTAGACTTTGAGCCCGGGCCGATTGGAGAAACAGGGGGAGAAAATCCCATCAGGCAGTGG
AGTGAAAGTTAACTAAGGTAACCTGCTGTGAACCTGATGAAGATGTCAAGCCAACATATG
GCAAAAAATGTCTATTGTCAGAACAAGGAGCTTTCTTCCCTCTGAGGGAGGGGATGGTAG
AGGAGGAGGAGATGAGGGGTGGCTAAAGAAAACTAGGGGGGTTGCACAACCTAAAGGAAG
GAATAACTGCAGTGGTCATCGTTTTACTTCTGGATCAGTAGTCTTATTCTGGCCGGGAGG
AGGCCCAACCCCTCCACTCACAATTAAAGGAGTAAGCAGATTAACTGGCATCTTTCAAAG
GCCAGCAGAAAGAAAAACTCACTCACAGACGTTTAATACATTTTTTCCCCCTTTGCCTAT
CAAGTCTCGCACTGCACACGGCAAATGGCATTACATTTCATGCTGATTTAGTGAGCAGAG
GTTTGGAGAAAagagaaacttcttaaactgtgatatggtccttaagtttgctaatactga
ttggtcacactatgttgttacaaatgaggattgagaactgggagaagtagtgaaagcctt
aggtcgttcataaaactacctggattaaat
>NODE_185_length_475_cov_13.147368
CTGGACTTTGAAATTGAAAACGGCACTCCGGAGCGCGTGGTTGTTCTCTTTGAACGCTGC
CTCATCGCCTGTGCACTCTACGAGGAGTTTTGGATCAAGGTAACGCCACCTTAATCCACT
CTCTCACTCCTGCTACCTCCCTGCACTTCCCCCATCAACGATGATATCACATCGACACAG
TAAATCGTCCTGCACTCTCTTTGCGTGTAACGTTGATATGTGACTGTATCTGTTGTATTA
GGGGATGGCCAGCTTGCCACACAAGATTTGACTGCAGCATTTGCCAACTACTACGTTGCA
TCTTCTTCGTCTCCCACTACCTTACAGAAACTTATCTAATTGGTTCCATGAAGGTGCTGA
TGGGTTTACACAGAAAATTTCTAAAAACGATCTTGTCAATGAAGAAATTCACTGTTTCTG
CCAACTGAAAATTTTAGTTTAAAATGTGTTGTCTCTTTTGCCTTTCTCTTTCTCCTCTGT
TCTTTGTCTCTGTCCTCTCCTGCATCTCTTCCAACTTGCTTTCTCTTTTTCACTCTGAAG
TATGCAAAATATCTAGAGGGCTACAGCACTGATGGTGTGAGACATGTCTACAAGAAGGCT
TGCACCATCCATCTGCcca
>NODE_186_length_374_cov_6.922460
CCCAAGGAAGAAGACTTTGCTGCGTGTGACACCAACAGGGAGGTCAAAGGTCGCCGGGAT
CTCCTCGTTCTTATATCGCTTTATTACAAAAATAAATGGCGGTTTTGCGTGCCACAAAGG
CGTCGCTCCCGTCTATCAGGTTGGCTGCCTTACCCAACCAGCTCCTCCTTCCTTTTCCCT
CCCCCGGCTGATCTCTCCTTCCATCCCCAGAGGGGGTGAGGGAAGTGGGGAGGATTTTCG
TGCTGCCGGGGGCGACAGGCTCTCTGTGCCATCCACTTACACAAACGGCAGGATCAGCGC
TCCACACAAGAATAATTAGAAGATAATGGGTAGTAATGCGGCCCGATCTGTCCCGATTAT
CTCCTGGCACCGACCGGCACAGCGCCATCTGGTGCCAGATCTCGGGGCAGCGGCTGCTCT
GCCACATGAAAAGAAGGTGGGCTTAGGCTTAATCTCACACCCCATTCTGTTATTGACTGT
CTGtgcggtgctgtattcaaaagtgagagtgtgtgcgt
>NODE_188_length_298_cov_3.328859
AAAGTGCTTCAACTGGAGATAACACCATAAAGACGAGTAAAAACACAACGGCCAAAAGGC
ATTAAGATTTTGAAAATCAAAGTGTCTCCTTCAACAGTTCTCCCTTCGTGCCCTTGGTAC
CCCCAGTGGCCCTGACTTAGAGGGGAAACTCTCCCTCCATTCCCCCTGCTAGCCGTGGCT
CTAAATCGGGGGACAAATTCTGCCTCCCTGCCTCCGGTATGCCTGGTTGCAGATCTATAC
CTCTGGTTCTAACTTAGGGCGAGGGGGGGTCCTTGCACCTTTCCCCTGGGCGAGGGCCAA
GGTCAGGGCTAGGGCTGAGGAGAAGGGCCCACAGGGCCAGGCCTGGACTGACCTGGCTCT
CCGGTCGAGCCTGCTCACCCACACTTAAGCACCCCCCTCCTCTGACCGGCTCCAGCCAAG
GAAAGAGTGCTCGCAGTGAGAg
>NODE_189_length_182_cov_2.010989
TTTGTAAACATTCCACTTAAAAGTCAAAACATGTTTGTAAACATTATCTATAAAAGTCAA
AACATGTTTGTAAACATTCCCCTTAAAAGTCAAAACATGTTTGTAAACATTGTATCCGAA
GTCAAAACATGTTTGTGAACATTGTCTATAAAAGTCAAAACATGTTTGTAAACATTGTCT
TAGACTGTCTGAAGCACTTGTGGTTTTATGCGCTTAAAGAGCATTTCATGCGCTGAAAAG
GTCATTTTGGTCAATAGTCATGTAAAATGATTTTCGTCACACAAAGTCCCTCCAAACAGC
GTGTGCCTTCATATTTATCATATTTG
>NODE_196_length_514_cov_8.998055
TGCACATATAGAGGAGAGAGGAGCACACATCAAGGAGACATGAGAGAGTCAGGGAGGAAA
GAAGAAAGGAGAGGAGAGGAGATATGATTACCAAGGAAACAGCGAGAAAAAAAAAATTCC
TGCTGGGGAGAAAGAGACAGAGCCTGTGGAGTAGACAAAGAGGAGAAAGAGCATGGGGGG
AAGAAAGAGAGTGGGAGGACAGAGAGACACAGAGAGAGAGAGACAGAGAGAGGAGAGGAT
AGAATGAATGCTAACAGGGAGCCCAAACCCAGTACTGAGGCTTTATCCTTCACAGGCGGA
GGAGCAACAATCGCAAACACATTTTCTCTCGCCCTGGCCCTAAGAGAGATAAAAAAGCAA
TTTGTATTCTATTCCTATTCAGCGTCGCTTGGCCTGTTTCTCTGCCTGCATATTTGTAAA
CACAGCTTTGTCAGAGCAGCTTAATCTTCCCAACACAAACACAGACTACAGGAAGGAGGG
GCGAGAAAGGGCGAGCAGGGAAGAACAGTGATGAGGGGGGATAGAGTAAAGGACGAGTAA
GAGAGGGAGGAGCAGGGTGAAAAGGGTAAGAGGGCGAGCATGGGAAGGGAGGTCTGAGGA
GCAACGGAGGGTCAGATGAGAAGTCGGTCAGGGTATCGAGGATCAGAActcatttccg
>NODE_197_length_295_cov_1.650847
TCAACACTTTGTGTTTTCTGTCACATTAAACTGAATGTTTGTGCTCTTGGACTGTTGCTG
GGACAAAAGCAGACGTTTGAAGACGTCACCTTCAACTCTGACAAAGTGGGATCAACATGT
TTCACTCATTTTAACATCTGATCAACTAAACTACTGAAACAACTGACAGCTTCATCAGGA
ATGAAACACAACTGTTAGTTGCTGCTGTCACTTTGAAGTGAAGACAAACATGAGGTCAGA
TATGAGCTGAAGATCACGTGTGTCAGAGTTTCACAGTCAATTATTCTCTGGAGGATTTTT
CTTCTTAGATTGAGCTTTGAAATGTGCAGCTCAACATTTCTCTGCCACAGTGGAAGGACT
AAAGCAGAGAAGAACAACACAGACGTTACCATGAAGATCCTCAGTGTGGATCAGTAGAAC
TTCAGCCTGATGGCTGCAg
>NODE_198_length_706_cov_8.719546
TTCATTTCTCCTCCTTCCTCTCCTCCTTTCACTATGTAGGAAACGGTACTTAAGCGACTT
TGTTCTTGGCTGTGATTTGAAAGTGAACACTGGTGTTCTGTGAAAGGTGGCAAATACGCG
AAGAGCACGTCTAGAATTTTCATAAAAGATCTGCTCAAAGGCCTCTTGTCAGCTAAAACG
ACCCATTAAAGAAGTGGGGAGCAGGGGAAATGCATTTTCCAAATTGAACGGTGGGATTTA
CAGTCGGTTTAACGCTGCTGACCCCTAACACGCTAATGTTTGGTTCGTGTCATCAGCCGT
CCCTCCCCATCTTTTATCACCTCCATTGTCGAGCTATCTATTTAATTGAAAGAAGTTAAT
TGAATGAAAATGATCAACTAAGCTTGTATTAATATTGCTAATGGAACTTTCTTCTTGGCC
ATGTTTGGAGAACGATGTCACGCTGGAGTTTGGGAAAGGCCCATTAAGGTTTGCACTTAA
CCCGATGGGCTAATTAAGGAATGCTTATTCATTCCCAGAGTCAGGGGGTAGGTCTGCTCC
AAACCCATAGCCACAGGCCTTTTACAGCATTTTGCACTTGCCATTATTGCGGACTCCAGT
TGCCTAACGGTGATTGGCCAAGATCGATTGTAGCTCTATGGAAATGACGTGCTTTAGAAA
AGAACATTTCGATTGAATAATCTAGCTGCGGTATTATATGGAAATTGACTGGCTGTAACG
GCTATGGTGGACATATCACATCTTCATGCAATGACATGCATAAGATTATTCAGTAGCTGT
CTGGAACCTGCCATAGCAACAGGGGAACAGGGgagcctcttatgaacagttgaaagctgc
taaaatgttt
>NODE_199_length_436_cov_7.912844
TGTGTGAAAAAAATAAAATAAAAAGTAAGTTGCCCTGACAAAGGCAAAGAAGTCAATTAT
TTTACTTGTTGGAAATCTGCAGTAATGTGGAGAAAACAAAGAGAAAAAAGTAAAAGCCAA
AGTGAAAAAAAAAACAGGATGGGGTATTGTGGGGTAAAGAAGGAGGTTGTTGGCAGGTCA
GGGAGGAAATTGAGAAGAAGCGAAGAAAGAATTGCCTGGTAATACAAACCCATCTCCTCA
TTTTTTGATAAGAGTGTCTAGGATGGAACTCAAAGAGAACGAATAAAAGAAGAGAGAGGG
AGGGGACACACGGCAAACCCAAAAAAAAGACAATAAGAATGATATCTACCAGACAATGTA
GTTTGTTTACCATAGCGTGTCCAATGCCTGATTGCTTTCCAGAAAAAGGGGAAGAAAGGA
AATCAAAAGAATAGTGAACAAAAAAGGTTGTTAATAAGGATGGACAGAAAACAAAAACCC
AAAGCAACGATGAAGAATTAGGATGTTAGTACATTAGTTGGTTAGAAATTGGTTAGTAGT
AAAAAAATGACTTTTATCATGGATGAGTTAGTGTTGCGGt
>NODE_200_length_597_cov_4.948074
CATAACCTAACTTGGCCTCTTTTCTGCATCAAATTTTTCCTTTTATCAAATGATATCACA
TAATGCTATGGCCATTCCAAAAATCTCACTAAATACTGCTTCTGCAGTCAGTAGCAGTGA
CTTACAGGAGCTCCTCTCCTCAGCAGAACAGTTTGGAAATTTAAAATTTTGCTCTCTATT
CAGCGGGCCTTTTTTGACCCCTATTATGCATTCTAGACTTAACGTCAAAGAGCGAGGAAG
AGATTTAATTTGTTGACTATTGCCACCGATCTCCTTTAAACGGCTTTTAATTGATAACGG
CAAGGGAGAGCGGTGAACTTTAAATAGACATTCTAATTATCGGCTTTAAGAAGCAGGGGC
TTTTTGGGAAATGTTATGGCATTTGGAATGGGATTAATGGGCGAGTGAGGCGCTGGCCAC
CCTGCAGCTAAATGACATTAAAGAGGGAGATGAGTGGTGCTGCTGAAGGGAGCAAACCCA
CTAGTCACAGGAGCCAGGGCGCCCACTGCCTTGGGCACACACACCGTGGGGTAACGTGCA
GGAGGAGGAGGAGGAGGAGGAGGAGGGAAGGGGATATTACATTATCCAGCCCTCAAGACT
TCACCCCACACGGATACAGATGCTCTGATACAGTTAGGCCCATCCTTCACGAATGCAATA
CCCCTGTGCAGATCAGACCatttgggaatgctgcttgacttaaacttagtatgaattctg
gtagaaatagttgctttccat
>NODE_201_length_596_cov_10.328859
CTGTAAATATGATCAATTATTTGACAACAACCCTAACAGCATAAGTAAATAGTTTCCTAC
AACCACGCCCATTCCACACTTTTGGAATGAGGTAAAAGAAGGTGAATTTTGTACACCAAA
ATTTGACAGCATCAGAATTTCAGTACCGCACACTGATCCTGAAACTTGACATATTCGGTG
TGTCAACCAGTGGAGGAGAGGATATACGGAAAGGAAACAAATTAAGATGACTAAAATGCA
GCCATGCATTGTCTAGTTTTACCTGACAGTAAGAAAAAAAAGAGGAGGAGGACAGGTGTT
TTCTAAGTGTGTTGCTTTTTAATTACAGAAATAATGGACGATTCCCATTTCAACTCATCA
TACTTTTGGTCTCCCGTCCCCACTGTACAAGGACAGGTAGAGACAACCTTATTGTTGGAA
TTGTCTTGAAATACACATGGTATAGTGGTATGTGCTATGGCAAAAGACACCCGAAAGCGA
TTCTCACTTTGACTGTTTCTCGAAATACTTTAAAGATTACATAATACCAGACAGTGATTT
GACCCTGAAAATATTGTTAATAACACCACCAAATAATGTTCTCTTAGCTGGTGAAGTTGA
CTTGACCTCATATAGAAGTTATTTGAGTATGATTTGATGGGTTCATATGATCACTCCTGT
CCCTCTCCTCTCTCATCTTTTCAAACCTCTTTGTTCCTTTTTTTCATTTACtttttgcat
ctcaccatgccttcgttctc
>NODE_202_length_439_cov_5.041002
CACAGTGTACCCCATAACTTCAGAGCGAACTGGACAGTAGCCATAGTATTAACTCAAGCT
GATGAACCGGAATGAACAGTAGAACTTAAAGCACAAGCTTTTTAATGCATGTCCTTCTCA
GGTTTTCCTATGTGTATGTGGGAGTAGCTCTGTAGATGTGTTTAATATGATGCTGTACCT
TCTTGAATATTTCAGATGTTTCTTTGCTGCTGAAAAAATGTTGATTATTAACCTGCCAGT
GAAAAAGGGAAGTGGCCATCTTTGTACAACACACTGCTGTTTTGCTGTAACCGCGCAATG
TTTTATGATCTTGAGTATTTTATAGAAAAGTAGAAGTATGTATCAATAATATGAAAGCAA
TAGCTAAATCATAATGAAGAATAACATGATCAGTGAATATTGTGGAAAATCTTTAGATTC
ACTCTGGGTGGATTTTGTGCTGTATTTATTACTAATGATGATGCAAAAAGTTGCATAGCT
TAACCCAAACTGTTCTGTCTCTTTTTTATTTATTGTCTTGTATATGATCTTTTTGTATGT
GTTTTTCAAATAAACTGCCTAAAATGCTgagaactaatttgat
>NODE_203_length_596_cov_6.974832
TTATGATCAGAGCAGATGAACTACAAAAACCAGTCAATGTCATTCATGCAGTGTCCACAC
AGTGGACTTCTGCTGGCTGCTGGCCATTCCTCAAACTGTACCAGTGACATGAATAGTGGA
GAACAATCTCAGACGAAATCCCGGATGGGAAACAAGCATAATCTGGGCATTACACTGATA
GCACAGACACCATGTTGACACAACATCTACTGCCCAGCTGAGTGCCACATAATCCCCTGT
AGGAGGTGGATGCATACCTAGGATCCCTTGCAATGAGGTGTAGTTAACCAGCCAGACTCG
TGTGCAACGCCACAAACGAGCATCAATTTCCCCTCCCCCCACCTTGGTGCTGGTGGACTA
TCAGCGAGGGTCCGACAGTGTTGTTCCTAATTACCTATTTCTCCACTCCTGATCCTGCGG
CTGGCATAATTAGTTACCTGGGGCTGCAATCCAATTTGAAGTGATGACAAGAAAGTGATC
CATGAAAAAGTAATAAGTTAAATCCAATTTCAGCCTGCCTCTAATTAAATGCACATGGAA
CTAATGAGTCAAACCCTACCATTTCACTGATAATGGTAATTAGCGGGGTGGGAGTTGCCG
GCTCTCGTCGTTGTGCCACTGTAGGTGTGAAGCGCAAAAGGTAAAAGCGGCATGGATTCT
TTTAATTACATGTGTCATTCTGTCAATGTAATTTACTGGCTTTTTGACCAGTCAAGTATG
TTTAGCTGCTTTCCAGCctg
>NODE_204_length_412_cov_6.106796
ATAAAAAAGTTCTGTGTCACTGGTCCATGCCGGTATGCTCCCCAGTCCCTGTAATGATTT
CTATTCATAAACATGCAGTGTGCTATCCTCCACCTGGCAGCTGCCTCTGTGCATATGAGA
TTACCATTATGCATCTTCCAATCCCAAGGATAAACATCTCTTCACTTTTGAAGTTTGCAA
GCATGAGGCATATTTTAGTGCCATATGACTTAAGCATCCCTTCAGGTATCACTTGCAATC
TTTTCTCATTCTATATACATTGTTCAACTTTAATGGGTATCTAATTTGTGTTATCAGCTT
ACAGGGCAGTAAGTAATAATTTGCATGGCTGCCCTAAGCAAATATGCTTCCATAAGCATC
CCCATAGTATAGACACTAGAATGGATTAACCTCCATATTGGCTATGCCCTGACGGTCAAT
GCTTTTTTAGAAATAAGTAGAACAGATAGTTTAGTTTGGTGGCAATTGTTGTGAAAAAAA
AAATGGATTTACTACAAACCTTTTTACATTCAGATGCTACTTTGGATAAAAGtctggcac
acacagcaatggtgaa
>NODE_205_length_516_cov_4.228682
TCTGAACTAAGCTGTCCCAGAGCTAAGATCCAGACACACTTGAGAGACTGAGGCAGACTA
CTCACCCAGACGCTTCTCTCTTGAAGTCGTACCAGTATTTCACTGCTTTTTGCCCCTCGA
CACTTCCCTAAGTTTTTTTTTTTCTTTTCCCAGATTCTTTTTTCCTTTTCCTTTTTTTTC
TGATCTAATTTGCAATATTTCCACATATTAGATGAAGCCTGTACATGCGGAACAGAGTAC
ACATGGCCAGGGAATTGAGAAGTGCAAATAATTCCCTCATGTGGAAAGGCTGCAATTAAC
TGGGGATGTCAGCCTTTGTAAAATATAATTGAGTTCAGGACGAAATGAACGTCTCTAATC
CGGCCGACAGAGCACTGTCAATCAGTGTTCCTCGCATCCCAAAAACCAACTGTCATGCTT
GTTTATGTCTGCCTCTCTACTTAGGGTTTGGACACTAATGCTCTGGCAGCTGCCTCTCTT
TAATGCGTGGTTGACTGGGTGACTTTGTGCATGCCCGGTGGGAGCGGGATCTCGCACTAT
AGGGAGAGACCGGACATCTGTTTTTTCTGGTTGGGCTGGAGATAacattgtgcactgagg
cgtggtgtgaaacacttgtgtgattgaagaaacattttccccattattgagcataaatca
>NODE_206_length_646_cov_6.798762
CGCCACAGTCCCCGGTGCTTCCTCACTCCAGTTTGTTGTTGTGCTTCCATTGTCTCCCTG
AGGGGAGGTGACCCCGTGTCTGTTGGTTGTATCAGCAGCCCTGCATTGTACTCGGGGGGG
GATTTAGACTCTCAAAGCATCTTCCCGCTGCAGCTTTCCCAGCAAACACCCAAAGTGGTA
TCTCGCCTTTTCTCTCGCTCAGACATTAATCTTGCTCTACCCTTCTACATCAAAAATGCT
TGTATTGTCAGGGAGCGCTAATGTTTGCCTCCTATTCACTATATATACACATATATGTAT
TTTTGTGTCTGAGGGAATCAGTCGAATGCATTGTTCCCAAATCATTGTAATATCTATTTA
GAGTGGCAACAGCACTGGCTGCCGATGCTCAGTATTCATGGAGCATAAACCAGCCTTAAG
ACTTAGAAAAGCTGAAAGGGCTTATCCCTATATTCTTAAACTCCCCTCTTTTATGTTGGT
CTTAGGCATTAAGGATAGGATTGTGAATAGCAATTGTTCAACTGCTGCACTGAGAGTGAG
TGTGTATACGTGGGTGGGGGTGTTTTATTCCCTGGCAAAATCCTTTCCTTTTCTCCCATT
TTTTTCAACTGTAAATATTAACTGTGTTCTTAACTCTTAACGGTGTATGGGACACAGTAA
TGTGCTTTTAAGGATATATTATGTGAAAGATTTTCCACTGCATACACTGCTGCTTGAAAT
AAGAAAAGGCTATTTTATGGAGCCTGAAAACAAATTTGCTACGGCAGAAGAAAAAGAAGG
AGgcaaaaaa
>NODE_207_length_394_cov_7.730965
TAACAAATATACTTTTTAAAAAAAACTAATACTTACACACACACAGTCAATTATACGACC
ATTGAAAGGACCATATACTTTAGTTCTGATTGTTCTCTTCTGTATTGTCCAGGATCTGCT
GGCCTGAGATGATCTTGCGATTACAACCTGTTGTAGTCTAGCTGAGCTGAACGCCTCATA
AGTGGAGCTTTTGCTTTTTTATTGATCTCTTTGTTTCTCATAGCTGGAAGGGCACAATAT
TTTCTCCAACCTGAATTCCAGCGAGTACGAGCAGGTGCTGGAGATCATCCGAAAGGCCAT
CATCGCCACGGACCTCGCCCTGTACTTCAACAACCACCAGCAGCTGTCGGAGCTGCTCAC
CTCGGGTGTGCTGGACTTTAACAACCACTCACACAGGTCAGACCATGACTCACACTGGTG
CACAGGTCAGGCCTGGATTCAAACCAGTTCTCATAGTAGCGAATACAGAGAAAAGCAAAC
CTGGCGTGCATGAACAGCACATTGAGTTTCTCCACATGGATATAACAAGGCTTTGCTc
>NODE_208_length_479_cov_5.899791
ATAAGTGTGTTTGTGTCTGGGTATGTAAGCGTGCTGTTTCTGTGCAGGACGTGCATCTGT
AGCATTCATACAAACTCTTGTGTGTGCATGTAGGCATAGACAGTGTGAACTGGGTGTGTG
TTATGTGTTTAGGATTGGGGATTTTAGTACAGCAGAGGGAGGGGAAAAAGAATTGTAAGA
AGAACATCCCCGGTCTCACAGCGACTTCAAAAGCTCTCCTTCCCCAGGATATTAAGCGAC
TGTGATGAAAAATTTAGCAAGCGTTAAATAAGCTGCTTTGAAGTGATCTGTTTTGGCTCA
GCAGTCTCCAAATTTCCGTAGCCCCTCTGCAATAGCCATCTTTACTATAGAGGGGGAATA
AAGGAACAGTGTGTTAAGTGCAGCAGTTGTGGGGGACCTGGCTGGCTGGCAGAGGACATG
CCAACAGTAATCGGTGCAGCCAAAGACATGAAGGCACGACTGCTGCAACTGTCCCCTTTT
GTCGTTCTCTGGATCTTTTTCTCCCTATTTCACCTCTCCCTCCCTGCAGGCTCTTTTTGC
TGAGCCCTGTGAGTCGCaggcagacagatgttcctcatatgttccctctaaaaagagatt
tttttttcttgacttgcgcgtgg
>NODE_209_length_473_cov_8.515856
CCCTCTCAGTTTGACCAAGGTCCAGCCGACAGTCACCCAGCTCTTGTGGGTTTAGTGAAT
TGAGAAGACACTTCTTGTGTGGATTTTTCAATTCTCCAACATGTCATTTGGCTGGGAGTG
CTATTGTCCCCTGCCCCTTTTCTCCCTGCTCCTTCTGCCGAGACGAGTCGTGTCATCCCC
TCGTGATCAGCACTTTTGTTGCCTTTGTTTTTGGCCCTACCTCAGAAGTCCATCTTGTCT
TTTATGTCCCTGCCTTTCATGCATAAGGGAACAGTTGTGGCCTGTTGTGGGGCTGTTCCA
CTGCATTTCCACCAGTGGGGTTTCCTTTCATTCTCTTCAAAGTACTACAATGGGGCTCTG
AAGGCCTGAATGGCCAATGCAGAGTGCACAATCCTACAGAGCCCGCTCATTTTGTTTTGC
CAGAGTCAATAAAAATGCTAAGTTAAAAGCTAACCCCCTTATGCCCTCCTCGAATGGAGC
GACTTGTTTGACCTTTTTAAGCTCCCCTCTCAATTAACTTTTAATGATAAATTCATAGAT
TTTTTTTCTTCGCTGTCATTTAAAGAGTGTTATTCTGGACATGTTTAATGTTGCATTGTA
TCATTCGTTTATTGTCt
>NODE_210_length_606_cov_9.031353
CGGCATGATTTTTACATTTGTGCTGCATTAGATCAACAAAGTATGTGGTGGTGTAATGTA
CAGCGCCGGTATACAGACTGCATGTTTGTGTTATGCTGTTTTCATAACTTGGGTCAGACA
CATGCAGCCCACCCACTCTGTTGAAGGGCCTTTGTAACTAAAACATCATACACATCCTGT
GTTGCCTTTTAATACCTATTAGGCTACTCAGGCTCATATATTTTTTCATTTTTTCCTGCA
TAATGTTAATGAAAGTCATTTTTCAGACATTACAAGTGCAATGATTTGCAGTTAACCCAT
GCAAACAAGAGAAATAGTGGGCAAACTGTTGTGACATTCATTGTATATAATGAAATCTTA
ATATGGTGCATATTTAAGTGAAAGGTTAGCAACATAAAGGGCAAATGGATTGCCTGGCAA
TGAATTTTAAGCAGCTATTGATTTTACACTACAAGCTACCTCTTCCCTGAATGATAATTT
TGAAATGGCACACTGCTTATCTTAAAGCTGATCTGACACAACAGGACACCAGAAATACAC
AGAATATTAAGGCAAATACAGACGGATAAGTAACGCTCTTGTAGATGATGCACCACTCTC
ATTCCACTTAACGAGAATACATAATAAGTGCTGATGTGCTCTCCAAAATTGAGCTGATGC
GAATACATCTAAGGGCAAACGGATAGTTGTGATAAAAATTTCTCAAAGCAAAAGTAAAAC
TATGAAAACTTTGACATAGTTTCATATaat
>NODE_211_length_359_cov_6.643454
TCTCAGTAAACAAGGCATTTTCTAACTCGGCACCCAAGTCCATTATAAAGTCAGGGTGTC
GTCAAGGAAGGAGGGGCGAGCCGAAATGAGGGAGAGACACAAACGGAGCACCCAGATGCA
GATTAGGCTGCAGAAGATGAGGGTGTAAAAGGGATTTAATGGTAGGATGGATTAGAGAAA
TCCTTGTAACAATGTTAAATAATTATGGTTCCAGCCGAGATCAAAGCGCCATTGATTGAA
CCCCTCAAGCCTTCAGCACACAGAGTCTTGGAAAGCAAAGATTGGTAAACTAGTGCTCAG
ACCACTCCGGCTGCTCCAGTTAAATTGGATTGGAAATATTAGGATATAGATGAATCCTTC
AGGAGGCTTTCGCAAAGCTTTTGTCACCGGAAATGTAGCTTGGGAACGGTATGAAAGGTT
TGATAGTGTACTGTCTCGACAGAATCATAAGACGAGGGTGTCGCAGCTGTCTCCACTGAT
ACCTAAGCGTTTTAAGTagactt
>NODE_212_length_513_cov_11.378168
AATCATTTTGTAATCAACGTTAAGCTTATTAAAAGCTGTCACCGTCTCCATTTGAAAATG
TCACCATCACCACCACAGAAAGACAAAAATGTTAAAGTGGCTTGCGTGAAAGTGGTGGGG
GCATATGCACAGAGAGGAGAGGATGCCCCCAAACTACTTTGGTTACACAAACTTTGTTTT
CGGCCTCAATGCATCAGAGCCCTCTCCCTCCGTCTGCCATCTGCTGCTGAAGAATCTGTT
TCACTCGATGAGCCAAGCCCAGCCTTTATTGGTCCTAATGGCACTATCAGCTGAGCCGCC
AAACCCAATTACCTTTTAAAAAGGGAGGCCACCCCAGCTAATCATGGCTGCCTAACCTGA
TTTGCCTGTGATGAAGAGACGGGATAAAGAGCAGTTAATGGAGGGAGAATGATCTCACAA
ATACAAAAAACTCAATTCATTTCTCCGGGAGAGCAATCTGTCCGATTCAGCGGTAATGGA
GTGGAGATTCATTAGTCCTCAGGCCTTAGTAGTAGCACCGTCCCCTTATCAACTGAATGA
CAAAAGAACATTCAGTGTTCTCCGTTTATAGACTTCATTTTGTTGGGAAGGCACACAAAG
AGGTGACAGATTGGTAGCTGAGGCTAGATATCAAGATTGAGTTTCTGCACCTTTTCa
>NODE_213_length_537_cov_12.795158
ATTGTCAATGAGATCTTGATATGGTGTTTAATGATAAACTTCGTATCTGCTTATTTATCC
TATCGCGCTGGCTGCAGCTTTGTCGGAATAAAGAGTACACATTGCTTGAAAAGCAAGAGG
AGATATGATTGAAATAAAGACAAAATAAGATAAATAACAATGGCAAAGACTGCTTAAGAA
ACCCAGTCATTCTATACATAGAATTCAAGAGCCGTATTTATCCGAGAAAGGCGTGCAAAT
CTATGTAAGTATCTCCACTGTTTGCATAATAGATTAGAAATTAGCATTTTTGTTCATTTT
CCATGTATGCACAGTGCCTGGAAGAATAACACTCCATGCATATCAGATCAGCCTGCCTAC
AATTTTGCGCAGTATATTATTTGACAATCTAAAATGTGTAATTTGCATGAAATTGCTTAA
TTAAAACACAGTCACTGGGGGTATTAATTTCTTTGTCTGACAGTGGAGTGTAGTGAGGGG
AGAGCAGGGGAGATGTAAAACGCTGTCAGATAGTGCTGTCACAGAGGCAGAAAGGAAATT
CTGCCACTTTTCTTTTTTCTTCCTCTCCCCCCCACCCGCCGCCCTCTCTCCTAACGGCAC
AGAGCGATGAGAGAGGATAACGCCTGCCCAGCTAATTTGGGTTATGGTGGTAAACGGAGG
CCAGTGCACTAGaaagatacc
>NODE_214_length_572_cov_4.914336
CACACAAACACACTTCTCTAAAAAGAAAGACAGCGACGACAGAGAGGCTTTCCTCACACC
GAAACCATGTTTACCCATGCTGCAGCTGAATTTACAAGGGTTTAATGGAGGACATTTACA
CAAGGTGTGCAGGCGACTGAGATGCTCCATGTGCCAGATGAGGGCAGCCCTTAGGAGAGC
CAGGGGAAACAATGCCAAATCTCCTCCCCCTGCCCTCCTCTCTCCTGCCCCTTTTGGCAC
CCTCCCTTGTCCTCCAGTGAGAGGCTCCAAGGAGGGGGGGTGGGGCCGGGAAGGTTAATG
TGCCCACTTTGATCTTCGTCAAGGCACACTGAGTAAGAATTAATTTACATTTCAGATGAA
AAGGTTGACAGTATAAAAAGGCATCTTGTTTCTGGTATGTGAGAGCTGTGTAATAGGCCA
GGAATTTGAGAGAGGAAGTCGTGAGGAAACAGAAGGGATAAGCCCCTCTCTTGCCTTTAC
TGGGAAAGAGATGAAAGGAAAAAGGGATCTCAGTATGCACTGTTCTTCTGAAACATGGGG
ACCAAATGCTGCCCAAACTTTCAAAAGCTTTTCTGTATGCATTATTAATTAATTATTACT
ATTTCGTAGGCCACTCATGGAGATCAAAAAGGTGTTTcacaaagatgcaaggttttcacg
cctttgtcccctttccttttaaaatgtgagaaaaaagtggtgcaaattttcaccgg
>NODE_215_length_335_cov_6.194030
TTTCAGATTGCTTTTAACAGTTATTGGCTAAGCAATATGGTAAATGTACAAGGTGATGCA
AATGGCATTAGTGGGAAAGGATGCACAGGAGCATGTAATGCAGTCAATACTACATTAACT
ACTGATGCCCAATTACAGAACCAGGGAGAGAGGCTTTTAGGAGCATTAGGACTTGCAGAA
AAGCTGAGATCACCTGCTGCTCATTGCCTAAAAGCTTCACCCTTTATTTGCTGGGCCCTA
CCAGCAGCTCTAGCGTTTTGGCCAGGTTGTCGACAGAGCAGCTTGGATCTGGTCTCCTTT
CACTGTGGTGCCTCTTAGCGTTTATTGGCTCTAAAGTTATAGGCTTGTCAATTCAACCTT
CTTGTCTAATGTATCCACTTAGTGCCGTGCACAAATAAATGTGTGCGTACGTGGCGAGGG
AGGTGTGCGTCAGTGTTTTTGGggtggccacatggctgtatgcgtatgatttttcttga
>NODE_216_length_597_cov_8.056952
TTAAACAAAAAAAGTTACACCATATTTGCTCAGACTAACTATGATGAAAGGCAATGAAGA
CAAGGGATCCTCATGTAGGTATCAATATAAATATTACTGGAAGGTCAATTAATATGTAAA
TTAACTCCTCCATTTAATTAGCTATTTAACTATTTTCCAAGGCATGGACATATTAAATCA
TGCTTAAAGACCCCTCTAACTAGCCTCCTGACAATAGTGCCAGGGAGTCGTGGGCTCATA
AACTACCGGCTTGACCTATAAAGAGCCCCGAGTCTGCTAATTCCATCTCAGCCTAATTTT
ATGACTTGCATAAAATAACCATAGTGCAGCTTTGTAGCTGTAAAGAGGATATGGGTAATA
AAACGGAGCCGGGCAAAGCATCAGAAATCTCCTCTTCACTAGTGTCCTCATTTATTATTC
TATTATTCTTTGCAGGGTACCGGGCTCATGTGAAAGACAAATGACCTTATTATATTAAAT
AATTTGTGAGGATATTAACCGTTAATCACACATAAACAGCATTTAAAAGGTATTGATTTT
CCAGCGCTCTCAACAGCTTGTTAAATTTACGTCCAATAACATGATAATAGATAATCAGGT
GAATGATACTCATTTGTAGGGGACAAAGGAAAGGTAATGGGCATCACTGACCCTGACTCC
ACCATATTTCTTTATCCTGTTCGTTCATGACCTTCCGACAGGTATTTGACCTTGAGtatg
tctcagtacaggtctgcagtg
>NODE_223_length_452_cov_10.643806
AAAGACGGTTATAAATAACCTCAGGTACGGTGCTACTATTTTTCTAAATGAAGAGCAAAA
TAACCCCCGCGCCCACACTCACCACTCTTGTTCTCAAAACTGAAAGAGTGGGCCTCCATT
GAAGGATTTCAAAAATAGGGGCAATTTTAATCATCTCTCCATTCAATCTCAGTTGGATAA
ATCATATCTGAGAGATTTGCATAAATACAAACCATCAAAGACTTTTCATCTTCAAAGAGG
TTTTCAAGACCCAATAGGCTTTGTACTGTAATCATCTGAGGTCACAACCCTGTGGGAGCA
AGGCTGCTATGGCAACATAAAAACTAACGCTGGGGGCTTAGCATAATATCCCCCCCTCCT
TCGCAAACACAGGAAGGGGTGGGGGGGTCCGAGAGGGAGTGTGAAAAGAGGGTGTAGATA
AACCTATTTCTGTGACAGAGGAAACTAGATAGATATGGCCTGTTGTGGGGGAAACCTAGC
TGATATTACACATGGAGATTACTACCGGTACACTGTGCCATGCAAACCCTAACAAGGCTG
CGGTGAGCCGAGTGGGCTGTTTGGATTCGACCAAAGGAaaacaaatgacagctcca
>NODE_224_length_670_cov_9.902985
CCTTTTAACCACAGCAGAAAAAAATTACTATTGATCTTCAAAAGGCGATAATTGAAAAGA
TCAAAAAGATTAAACAAAAAAAATTGAGAATGTGCTGACTTACCATGTTAGGCTCCTTTT
TTGTTGTAAGTTTTTGTTTAAATAAAAAAAAATATTTGCTCAAAGATGCAGCATTGGAGG
TGTCAAATTTTTGTAGCCGTCTCTTGATCGTATTACTTCCACAGTCCTGGTTTCCAATGC
GTCTGAACTTTTTCCCTTTCTCTTTTATTTTGTTTGTGGTACCTAGCCTTTTTTTCCCCT
GCTTAAGACTTTAAAAGCCTTCAGCTCAGTAAAGCAGCACAAATTATCTTGCCACCTTGC
TCAGCTCTGATGCTTTGGCCGCTAACTTTGGAAGGCCCTTTACTACTGCATCAAAATTAG
CATTGTCAAAGCAGTTAATGAATATTAATATTGTATTTGTCATTGGAGCTGGCCCATTGC
TGAACTCCAAGTCATCCATCAGGGACAAGATTAAGCACACAATTATTTCTGACTGACAGG
GACCAAATCTGGAAGATTTTTTTTTCCTCCAACAATTTAAAGAAAAAGACACAACATCAT
CTTAAGGTACCTCCCATGAGACGAGACAAGATTAATACACTTTTAATGAAGCAAGATTTC
ATGGTGCATGAACAGCAGGAATCTCAAGAAAAAAAAAGGAGAGGAATATAGAAATATTTT
GACTCGATTTTAACCATTTTCTAAGGATCGCATTTATAAATTACAACAGATtttgatgac
aggagacaaaattttaactcaaagaacatcctct
>NODE_225_length_455_cov_5.789011
AGTCGTACCCTCGCTGCCTTTCAAATCAACAGTGGTGTCAAAACAGAGCCCTTAGGAACC
CCCAGTAGAGCATGGCTCACTAGACCCCTGTAGAGATTTGAAGACCACTTTGGAACTCTA
ATCCACTCAAAATGTGCTGATAATTTTCCTTGCCAGGACACTCTCTGCCTGGTGTCACAA
GAGTGGCCTCCCGGGAGCAGATCAGCCAATGATAACAAAGTAGCCAGATGTCTGGCGCTG
GCAGAATCCCAGAAGCCAGACAGCGGCACGCAGCAGCATCCGCTGTGGGCCACAGATCAA
AGATACCTGAGAATTACTTATGGGCACAAAATATGTGTTGCTTACTCTACAGTTCCCATT
AATAACAATCTGGGAGAATTTGTATTTCTAATTAACTCTTTTCTTTCGGCATACAAAGTG
CTGTAGGTTGTCTAAGGCTGCAGCAGCAATTTTTCTGTGGCAACTGCGAGTCGACAACAG
GAAGTCGGATGCAGCGCTGTTCTGAAGGAGCCAGATCAGCTTTAAATGCAGTTCTGAGGC
TCAGAACACCCCCTGACTCGCCTCAATAAACAAACAAACTGTGTAAGAGTCAGCTTATT
>NODE_228_length_621_cov_11.093398
TCCCCCTGATCTTCAAATCAAATTTACACTGACTACTTTGATATGTGCAGAGTGAGCATT
TACATCCCTGTGGACTGTGAGAAAAATAAATAAACCAAAACTATCACATCCACAAACAAC
TAACAACAAATCTGACATATTTACCATAACAGCCGTTCTGAACTTTGGTCTAAATGAAAC
ACATCCATAAAATAAGTGTTTGTTCTGCACCGTCCTTTGAAGTTGGATTTGTTTTTGCTC
TTTAATGATTTCTTTCTTCTGATGATGATGGAAGCCGTGCTGACACCTTCTTTTGCTTCA
TCAAGTTCCGCTGCACAATTACATGAATTTACTTTCAATAAATTACCATCTTTGCATACA
TCAGTCAAATCATCCAGCTGAGGCATTCGCAAACAATATGCATTATTAATTTCATTGTCA
GTGTTTATTTGGTTAACTTGTAACCGACTTGGACAGCCCATTGCCTTGATGATGCATTTA
AAAGCATCAGGGTCGGCTTTTTAAAAGGAAATCAGGGGATGACATGCTTCCACACACCAC
TTCGCTCCCTGCTGAGGCCACAGAGGGAAAAAGACTGAACTCCAGTGAAAGACCAATCAA
AAACTCAAAAGATGCATCGTGAGCTGCTGTAGTCAAAACAACAGAATCAGGAAGATCATC
CACATCACAGCGATTCTCAGTGAGCGGTTGTTAGCACTGATTGACTATATTTCAATTTAA
CAAGTTTCTGCTGTCGACAATAGTTAATTGAATGAATATAttgta
>NODE_229_length_395_cov_1.356962
TAATTCTAATGAAGTTACATGAAGACTTGGACATACAAACAGTGTAGTCCAAATCCAAAA
ACAGTATGACCTGCTCCCTGTTTTGGAGTAATCTAGCATCTTGGTTACATCTTCCAATGC
CCCTAATATTTGAACCAACTTTTAAGGCTAGAAGATACAGCTGAAATCCTATATTGATAT
TCATAAATAGGTTATCCAGCTAATGACGTTTATTACAATATAGCAAATAAGGAAAACACT
AATAAAATAATTTTATAAAATTGACTAAATTTTCATGAGCGGTCCTATATACAATAATGA
TGATGACAGCTCATTGAAAACTCTGATGAAGATACTGTCAAAGCACCAAAAAAGCTAGCA
AATAAACTTGTGAGCAGATTTTTTTGTCGTGCATTCTGCTCTCGAGATCAAGAATGATCT
TCCGCACTAAAATGAAGTTAATCCTGACAGTtatgcactgtatcagacaaaatttgtgat
gtggaaaccctcaataatgcttctttttcctattctgctttaaaactttaatttgcatg
>NODE_230_length_688_cov_5.613372
TTACGGATTTGAGTTAGGCAACTGTTGAGCAAAGTGAGAAAACTAATGAACTCAGGGACT
AAAAAGCAACAAACTGTTTTTTTAAAAATGGTACTGCGATAGAACCTGTTAAGTGAGCAA
AGCAACTCTACAACATTGTAATGACAAAGGTTTCCTAAGAAACAAACATCCAAGTCGTCA
AGGATTACTACAGAAGGTACACTTCGAAAGAGTAAATAAAGAAAAAACACATGGAACGCC
CAAATAAAAGACAAAAGAACAAACAGCATAAAACCAAACTGAAAACTACTTCTGTTTTAG
AGACAAATAAAGACAAGGTCCAAACCTGGAACCACTTAGCGTGGCGTAGAGAAGCCAAGG
CAGTTAGGCATTTCTGCCTGTCCAGAACATCCGGGGGATCGTTGACTGAAAGCGTTTCTA
TTGGCAGGTGGAATAAGAAGACAAGGTACAGTTTGACCAAGGGGAGTTCTGTCAGGCGGC
CAGGGGGAACACAGGCAGCCTTCCCAAACCACAGGCAGGAGGGGGAAGGGGAGGGGGACC
CCTCCACTGGAGAACCACCAAACGCTCTCAACCTCCCAGTTAATATGGTTTTGCACGGTC
CGGCACCCAACAATTACTTAAAAGTTAAACCACACCAGAAAAACTGTATTGTGGAGTACG
TTATAACGTGACTAAAAGATCACAAAAAGAAATTCCTAATGTAAAAAAATGTAATTTATT
AAGGGACTATTAGCTGTATCAAATGGGAGGTTGTCTCTCCATGGTTGCTTCAGCTCAAAT
GGATGCTTTAGTTTGAGAGCCTAAAAAGGTCTACTTTTCTTttctgacgtta
>NODE_231_length_361_cov_1.747922
CACCTCACACTGAGGCCATTAGCGCTACTGCAGCTTCTGCTGTGTTTAAAATGTGACTGT
AGGAGCTCTACTGTTACTTTAAGGCATACAATTGCACAATAATTCCACATGTAGGCTTCA
AACTTCATGCTCACCATTATCTCAGTGTATACTTCAGAAGAACCTTGTCTTTCAGAGCAG
GAACTGGAAACAAAATGGAAGCAAAATGACAGCTTTGCGGTGGCTGCTTGATCTTGTACT
ATAAGATAATAGGCTACATACAGAAAAAGGTAGAGAGAGGGAGAAAGCCTAGATTTGTCC
TCTCCAGAGACAGAGGATGGAAGCACTAACAGCTGTGATTTACATCAGGAGGAGTGTACA
TGACAACAACGCTTTGTTTTTCTAGTCACCACATAGGATGTACTGCACCAGTGAGTGGTG
GGCTTACACCTGCAGTGTGTCAGCAGGTTTAAAAAGGCAGCACTCTGAAAATTGTTCGTA
AGGACAATTTCAAAAGAattattta
>NODE_232_length_536_cov_5.917911
TGTTTCACTCTGCATTCAATTGCACACACAAAACACACACACACAGCAGTAATAATATGT
GGATTTTTGTGTCTATTTAATCTTGATGGGATGTTTCATCTGCAGGCTGCTATCACAGCT
GGCTGCCTTATTGTCTGGGTGAGACTGATGGGCTTGTGTGTGAGTGCTTCGTGTGTGTGC
TTGCCCATTTTCTTCAGTTTGTCTTCCCCTATTAGTCTGCACACACATTTCTACAACTGT
TTGTTTGCTTATACAAGAGGAGACACATTTCTCTCTTATAAATCTAACCACTATATACCC
ACAATGCAATATGTACATATGTGTGTACATATTGTGAGTGTGTGCTGTCCATCAAGCCAC
ACACATAGCCGTACCAAACCATTGGCTTGGTTGCTGATGATGACATATGAGTTCCTGGCC
TTGGTAATGGCTGTTAAATCTCATAATTACACGCTTCTTTATTGCAATGCATAATGACCC
CACAGCACTATTGGACAATTAATTAAGATTTTCAGCCCAGGCTTTTTCAGGCCCAGATGA
GGAGGTGGAATGAGGTCTAATGTTCTTGTCTTCGAGCTAGGACATTAAAGCATGGTGCTG
TAGGAAAGAAGGTTGTCTCTCTGTGTGCATTCATTTTCATCTTTGTCTTTCTTTCTGTCT
GTTTATGTCTCTCTCtctct
>NODE_233_length_420_cov_13.552381
CATGCAACTCAGCAACTGTGTCTAAATAACTGTCTCTAAAGCTTTTTATAAGCAGGGCGC
AAAAAATGAAAGGAATCTGAGCGCAATCGACGAGCGACTGCTCAAAATGAGCCGTGCATC
CTCCCCGGCAGCAGCAGAAATGTCATTCATCAAAAAAAAAGTGGCCGCTGTTCGTTGTTA
AAATGCTCGGCTGACGTTGCTCCAATGATCATTTATTGTAACAGGTTTATAAGCAAATAA
ATAGGAGAGGGCTGTCACTTGATGATGGAGGCGGCCTTCGGTCAGACGAATAATATCCAA
GTGGAGAGGAAGAGAGGAGTGAGGAGCGAGGTGCTTGTCCCTGGGTTGATCTCTGAGTCT
GTTTTAGATTGCTCTTGGGTTTGGCCTCTTGGGTGAAATTGACAGTCTGATTAATAAAAT
GAGCGGAGCAACATTTCCCTCTTCATTTAGGAATATTATTATGCTTTGATTCTCTATTGT
TTGCCTCCTCTCTCTCCGCCCTCCCCCTCTGTAATCGTTGTTCTTTTATTTATCCCTCTT
ATTTCTTTTTTCCCCCCTcctttt
>NODE_234_length_358_cov_1.231844
TGGACAATGCCAGTCTAAGGTGCAAGAGATTTTCTGATTTGTAGATGATATGTTAGGTAC
TTGAAACAACTTTGGTGTGTGTTTGATTTCGAAATACGTTACAAGGACTGAATAGTCCTC
TACACTGGTTTGAATGAGTTTGAATGAGTCAACCAGGCAGTCGTCTGAGATACAGAGAAC
GTTGAACACAGAAGAGAAGCAATATGGATCAACTTTAGCAGATGTCATAGTGGACTGTAG
GCACCAAAGGAAACTGAACAAAGTGTGTTTACATGTATTTCAACATGTATTTCAAATTGG
AAGATGGCCAGAGGTTGATGCAGTTATTTGACAGGCTGTAGGCCTTTAATAAGTAAAAAG
AGTGAGTTGAGGTAGAACCTACAAACAAATCTTTATCGTaggtattttaagtagaaagaa
atatgacaaaaactgctggtcaaaatgtccttttgccattttcacgtcaggtgggtgatt
ttggtagctgtccacaagcttc
>NODE_235_length_292_cov_1.448630
GGATTTGACGGCAAGGTGACAAAGAGTTCAAACAAAATGAGGCTTGTAGATTAGCAGCAC
TCCCCTCAGTGACAGGTGTCATCTCTTGGGGCAGTCTGTCACTCTGCCTGCTGCCACTCT
TTATATAATATGAAGAGAGAGAGAGAGAAGGAGGAGAGAAGAGGAGAGGCAGCAGCACTT
GCACCTAACCAGGCATGGACTCGCATGCTCTACCTGCCAGTAACCGCGATTAAATCCTAA
GTGGCAGAAGGAGAGTGTAATGAACAAAAGTTAAGCAAACGTTTATTTACCTCGCTGCTG
ATTTAGCTTTAATAAGAAACACTGAATTTTCCAAAAACTCCAAACAATAACATCCACGAT
TACTGTTTTGACATTGGAGTCTGAGAATATGAGAGCATGCTATtcagacaaatcattttg
ctttagatctttaatt
>NODE_236_length_501_cov_3.914172
CCTCCACCTCATCCTCCATCCCGCCGTCCTCCCTGTCCCTCTCTGGCGCCTCCTCCACCT
CCAACCCGCTGCTCCACTCCCAGTCTCTAGCCGGTAGCTCCCACCTCCTGCCCAGCGCCA
TGCAGCAGCACATGGACCTACAGAGCGACGCCCTCAAGTCGCTGGACCCCCACTACAACT
TCAACCACCCGTTCTCCATCACCAACCTCATGTCCAACGAGCAGAAGATGGACCTCAAGT
CCTACCAGGACCAGGTCATGGCCTACAACAGCTACACCAGCGGCTCCCCTATGGGGGCCA
AGCAGATCTACGACAGCCCGGGTCCGGCCGCGATGGACTCCGGCGCTTACTACCAAACTC
TGTACAGCCGCTCGGTGCTCAACGCCTCCTAACATGGACGCCGACGCCCGTCTGCAGAGG
TGAGCTTCAAGATGGAGACTTCTGTTCCTAAAATGGACACCCAACCTCTCGCTATCTTCC
TCTTTCTTTCCCCTCTCTGGCTCACGTCCGGCAGGCCTTGAAAGAGACTCACATCTAAAA
TGGCTGCtgcgtttgagggaccgaagaactttctttcctctctctctctctctctctctc
tctctctctcttttccaaacaaggagactggctcgttacacggag
>NODE_237_length_652_cov_6.788343
AGTCTGTTTTTACTGCCATCTTCTGTCTGTCCTCTGTTCCATCATTTAATCTCATTAGTT
CTCTACTCCAGCCCTGTATCCTTCTATCCATCTTACTAATATGTTTCTTTTTTCCCGCTT
TTCCTGTTTCAGCGAATGTCAAACACAAACAGCTATGTTTTTTGATTCCTCAGTCCCATC
CTTACCCTTCATTTTTATCTCACTACCTTTCAAACATCTCTCATCACATCTCCTTTTTCC
TTCTCTCCACCTATCTTCCTGTCTCCTCTTCCCCCTCTTGCCTTTCCACCTCAGCATCAA
TAGAGGGCCCATCTGTTCCCATACATCATGCACTTCATTTCAGTTTATTAGCTGGGATAA
ATCATAAATATTTCATTATACATCACGGGCGGCTGTCGCCTGCACACCGACAATTTATCA
CCGCTGCCCTCTCTGCCGGCTTGCCATGGCGGCTATAAGCTTTCCAGTCTATTAAACAAG
ATTGATACAGTGTGTAAATTTAGATATTGGGAATTTCTTCACAGACCACTGCTCCGCACT
GATAGGCCAGGGTAACAGGGGAAGAGAGAGAAGATGGAGGGAGAGGGGGAGAGAACAGAA
GGGGGAGTCGAGGCGCTTGGCTGGGTGTTAACACCACTATCAGGGTAGTTACAGTTTCCC
CTCTTTGCTTCCTCTTTTGGATGAGGGGTAAAAGGGGGGAAAAAAGTGAAGGAATAATTT
GGTTACAGCTATATAGTTCTCTCATCTTATGCAAATAGATATGGAGAAAAGAGCAGTTTA
CATGCATGTTGATAAg
>NODE_238_length_689_cov_5.008708
ACAACCTTATGTGAATGAGAAAGGCCACTACTTCAATGTGATATTATCACAAAAAAATTA
TGAAAAAAGACCAGAAGGGGAGTTCAAAGCACAACCAAAAGTGAAAGTCCCTCAGTCAGT
GAACTTTGTGACCTATGGGCTTTCCATGTGACCCCACCAATAAGAAATGCCTTAGGTAAT
TTGAATCAAGTGGAGGTGTGGCACTTTCAAACAGATTCGGCTGAATAGGCCTGCTGGAGC
AGCACACTGCTCCCCGGACCAGATGTGTGGGGCTGTTTTTTTATTAAAGGAGAAGCTGAT
AGTTGCAGGTGCAAGGCTGACATGAGGGCCAGCTTTGCAGGCCTTCATAAAGGGGATATC
CATTGCCTGTGTTTAATCAGAGCCAGTGGGATGGGATGGGATTCATTGCTCTTTGATGGA
GAGCACTGTTATGAAGATGGACAGTCACTTTGCTCTCTAAGTGAAACCATCGTTTAGCCT
CAATTCCCAGAGAAAAGGGCCATTTGTTATCCACAGGGGAGTGCAGCAGGGGTGGTTATG
CTAGGTGGAGGCTGCATGCATTTTCCACACAATTACCGTGCATAGGCATACATTTATGGT
CAGAGAAAACTGACTATGCTAAAGCCAAAGTGACATACAATATAGACTCTGAATATCCTT
CCCTCTAATACCAACAGAGCAGGACTAAAGCCGACACACACAAACACGCTCACACACACC
TGTGCATGATCTgtatgtgtgcctgtgcatacatcatcactcacttgtgttcgcctgctg
gtgatgtattttcacacatagtcatagtaaaactcttacatgtcttgttacta
>NODE_239_length_535_cov_7.272897
GGGCCTCTTTGAGAGAGTACTTGATATGAAAACTGTGTTGTTGTGCTTTGTACCAGCCTG
TGGGAGTTTTTAAACAAGCCCATATGGTGGTAGCCACCAGCTTTGGAAAAGGCGGGTGGG
TTGGGGGGTTAGCCAGGGCCAGGATTTCACACAGTCAGTATTGAGTGGGATTGAGGAGGC
GAGCTCTTAAGCTGTCTTTTCAGGCACAGCAAAAGCCCTCCATCTGGCCTCCCCTAAAAC
TCAGGGCGAGTTTACTCAGCTCCCTGTCGGCTGATTGGGCCTCCTGAAGCAGAAGTAACA
GCATCAATAGTGTAAACCCTTGCCACTTGAGAGTATTACATTTCTTTTCATGCTTGACTT
AATCAAAAGTGGGGAAGTGAAATTTACACCTTTTTGATGTTCTTTTTTCCCCGCTCACTA
AGAGGGGCGATCTTAACCCATTTGATCTTCACAAGCGCCCACTAAATGGCCAAATATGCC
AAGCAGACGGAAGCAGACGGTTGGCAGTTGCCAGTTTGCGCAGGGTCACTGTTGGAGCAC
TCCATGTGGTGGGGCAGGCAACCTCACAGAAGGCTCCAGTCTTCACAGAGTCCAGCCAAG
CTTCTGTCTGGAGGCCTACTGTCTCTTGCTCACTGTCCGCACCCAGCCAAAAATCAATCC
ACCCTCATGCTGATTCTCt
>NODE_240_length_520_cov_10.580770
GGACAGACGGTGAAAGTCAAAGACGGCAAACCAAAGGGGCGGCCAGCGTCGTACTCGATC
TCTCATTTTATCCCGCTCGCTCCCTCTCTCTCCATCTTGTGGCCATATGAATTAGTGTGG
TGAGAGGAGAGAATGAAGAAGGTGGGAGGGGAGGATGGGGAGTGACGGGAAACAGACGGG
TATAATATTCTCATCACTCTTCACTCTGCAGTCGTTGGTGAGGAGCGTGGCCCAGGGCAC
TCAGCGGCCCAGCCAGCCGCCTCGCAGACCCTGCAAATATTCCTAAACCTCAATTTTTCA
TATTTCCCTGTATGCATAAGGAGATGAAAAATCATCCGATCATTTGTATTGTCTGACTGA
GGTTATACACAAATATTAGTTTATCTGCCGCACCTAAGATTGCCTCCCTAAGCAAGACGG
ATTGGTCTTTTGGAGAGGGCAATATTCCCCGGGAACATATTCAGTCCATCTTTTATGTGC
TGCAATTCACAGAGCAGCAGGTATGAGTTCCATCTCCAGACAGGCTCGATAAAGCTAAAC
ACCCGATAGAGACACTGCTTATTACACACAATACGCTTTAATTGCCAGACAATTTTCGGC
TGGGTAAAATTTATAGTTTTCAAAACTGATCTCATGCAAAGAGGCTTCATACCTAATATT
CATa
>NODE_247_length_528_cov_7.556818
GAGGAAGTTCTTTATCTCTTAACGATGTAATTTTAGGGTCTTTCTAGGAGTGAAACGTGA
GACAGTCAAACAATAAATCACATCCCTGTTTAGAGCAGGCGTCTGGCACGACTGGCCGGC
TTCAGCTCCCCAGACCACCACCTCCTCCACTGCCGCCTCCTCCTCTCCTCTCATGCTCTC
CATCCCTCATGCCTGTTAAAGGCTTGTCCTGCAGGGCCTGGATGCACTTGTGTGGTACAA
CAACAGAGAAACCGCCCAAAGCTCTTAACAGCTCTTCCTCTCCACTTCCTCCCTCCCTCC
ATCTCCACACTGCTACCACCACCAGCTCCTCTCTCCCTCTCCACTCTGCTCTGTCTTTCC
CAGCTGCACCGGCGAGCTGTTCCGTATGAACTGCTGCCAGCTGAAAGCCTGCTACTCCTG
TGAGATTGCTATTACTCAGTGCAAGCAGGGCTCTGCGTAGCCAAAGGGCTGCTCTCCGAG
CTGTAGATCTCCATGTTGTGACTTGTCAACACGGGAAAAATCGTTACCAAGGCTGAGGCA
CTTCCATTCCACACAGAGGGGGTTCTGATTGCGACCAGGCAGACAGGCAGGTACTGTACT
GGAGGTATTAGGACGACTACTGTTGCCTGATTTTGTGCTGCAGAGGATTCTCTGCTGAGG
AAGAAGGCACTT
>NODE_248_length_360_cov_7.722222
CTGAGTTGTATCAACTCCAATGTCATCCATCGCCACAGTGCTTCCACAAAGGTAAGAATC
TGTCTCACTTTTATCTCTTTTTTTAAAAAAAAATTAGATGACAAATCATTCTGTGAAAAT
GCACCACTAATGTTCTCTTTCTCTCTTTTCTATTTTTTGTCTTCCAGATGGGAGTGGAAG
TGTTCCTCCGTTCTAAAATAAGTCTGTGACTTACTTCATCAAGTATGGCATATTGTCATA
TTTTGTGGAGCACCTTTTACTGAAAAGTAAAAAATAATTAAGTGTATAAATATACATAAT
GTATATACAACTTAAGGACTTTAACTCCTACATGTCACCTAAGAACAAAGATTGGCTTTA
TATTTTTGTTCAGTCATTTATCTGTATACTACAAAACTGGTGCAACATTTACATGATGGT
GCAACTACATGGACTCACAACTGACTGGGTTCTGAGTCCATGTGGTGTCTCAGCTTCTCT
GTTAcatgagcttcagatatgatc
>NODE_249_length_310_cov_4.193548
CATTGTCTTCCATTGTCTTAAAGCAAGCATCCCCCTCTTGACATCCCATCTCATGAAAAC
CCAGCTATAGTAATGACCTGCCGCGTGTGCACACACACGCGCAAACACACACACACACAT
GCACACACACACACATACACACACACAGAGACACAGCAGGAGAAAGAGGCGTTAGCTCAT
CCCCCAGATTAAAATAACATGATTAAATATGGAAAGAGAACAGAGGTCTGAGGGGCTCCT
GCGGGACTTCATTAGGGCAAATTGCCAAAGAATGAAACATGAGTTAGCCAAGAGAGACTG
CGGGCTAGGCCAATACCGCCGGGACCCCGGAGCAGCAGCCGCTGTTATACTGCTGCAGCT
TCACAGTCAATGTGTGAAGCGGACACACACTATCACACACACGCACAACTACCAGGAGAC
CCCCTGCTCACTGACACACACAGTGTCACAATTg
>NODE_250_length_322_cov_8.543478
CACTGGCTTCAGAATCCATTAATAGTATATTCCTATTGAAAAAGAAATCTCAAGCACCAT
AATGTTACTCCATCAGCTTATCCTGTTTCAGCAAAGCAACACTGTGCACTGAAAATACAC
CATCACTGACAGAGAGAGCCTAATCCAGTGATTGGTTTTACCTTATCACACAACTTAAGG
AGTGTACACTTCTAAGCTGACGGATTGAACCTCTGTTCGATACAGGTTTGCAAAACTGAA
TCTGTTGAGCCTCCAAGATTTGATATGGGTATTTAAAGCTCTGCGCGGCATTAACCGCAG
AGCACAACAAATAGCCTGCCTTTTAACAGGGCTAGGGAATCCCGGGGCCAGTTGGGATGC
AAATTGAAATGATCCAAGAGTGGATTGAGAAGGTGAGGGTGGGCTTGGATGGGGCTGTGG
AGGGTGGATGTGGGAgtggtgaggaaagacggctgtaggaatgtgg
>NODE_251_length_528_cov_10.134470
CACACAAGTTCACTTGATGGTGCAGATATACAGAACTAGTAAAGCCATTGCACACAGTTT
GCTACTTCTGGTTCAGAAATGGTGTTAGAGTACAGTACTGACAGTCATGCGATCACAACT
GCAGGCCCCATTCTTACATCTTAATAAATGTGCCTTTTGATTTGAGTAATCAATAACTTA
TGATTTCTAAGTAACTCTGTATTAAGTACTATTTACTTTTTTGGTTATTGATTTCTGCCA
ATGTGCATATTTTCAAATGTACGTATTTATTAGTTTCAAAGTAATTAATGAGATATTACC
TGTTTATTTATTTATTGAGATATTTATTCTGATTCTTTATTTTTTTGAGACAGGTTTTTA
TCTTCTGTGCTGTCTTACTTCTGACTTTGTGCCAATGTGCTGCTTTGAGGTGTTACATAT
CGTGGGTTTGTATCATTATTAAACCCTCACTCTATATTTTAAATCAGTGTTCTCTTGTCT
CTCACATGTGCATGTCACTGACTCACCGTGCCTTTTCCCTAAACACTGTTTGAAAGTTGT
ATTCTTTAAGTATTCCGCAATGCTGTCGAAGGAATCAAAAAAAACCCCACTCGATCTATA
AATGTGTTCTTTTGGTAAACAAAGATTTATGTTATTTCTTTCCTTTGGAAAAACACCATA
GTACATTATGTa
>NODE_252_length_481_cov_2.318087
GAACCTTTCGGCTACATGGGTATGGTGTGAGCAATAATGGCTATAGGTCTTCTAGGTTTC
ATCGTTTGAGCCCATCACATGTTTACAGTCGGAATGGATGTAGACACTCGTGCCTACTTT
ACATCCGCCACCATAATTATCGCCATTCCAACTGGCGTAAAAGTTTTCAGCTGACTAGCA
ACTCTGCACGGAGGAGCTATCAAATGAGATACCCCTCTACTATGAGCCCTTGGATTCATC
TTCCTTTTTACAGTAGGAGGCCTGACAGGAATTGTCCTTGCCAATTCCTCTCTAGATATT
GTCCTCCACGACACCTACTACGTAGTAGCCCACTTCCACTACGTCCTGTCAATAGGAGCT
GTCTTCGCAATTGTCGCCGCCTTTGTCCACTGATTCCCCCTATTCTCAGGTTACACCCTT
CACGAAACATGAACAAAAATCCACTTCGGGGTTATGTTCGTTGGAGTCAACCTCACCTTC
TTCCCACAACACTTCCTAGGCCTAGCCGGTATGCCTCGACGATACTCTGACTACCCAGAC
GCCTATACCCTTTGAAATACAGTCTCCTCTATTGGATCACTAGTATCTCTAGTAGCAGTT
ATCATGTTCCTATTCATCATCTgag
>NODE_257_length_915_cov_4.919126
TCCCGGACAGCTTGGTCGCCCTGGCCTGCAGGAGAGGGACTCACCGTGATGAAATAGAGG
TAGGCAGTTGTTCCTTCAGCCCCAGGGTCATTATTTAAAAAGTGACAGAGACTCCAGTGA
GTGAACGTGAGAGAGGTGAGGAAGGAGGGAGGGTGAGGAAGAAAGAGGGAGAGGAGAGAG
TGAGAACAGCGCTCGGGAAAGAAGGGAGAAGGAGGGGCGGGGGGTGAGGGGCTCAGTTGT
GCAGGTGTATTGTCCAGCGGAGGGAGAGGGTGCTGGGAGACAAATGAATCCAGCAGGCAT
TTGGTACACACCGGAGATTGCTTATCGATCCAGATCGCAGTATTCAGGCCGGCCTGAGAG
AGGGCTGAGAATTTTCTGAGGGAGTTAATAACCTGGCAGCTCAGCTGTCTTGTCCAATTC
ACCAAAGGCAGAGGCCTAATCAGGGCTGGATTCCTTTTTCTGTCTGAGGAGGGGGCTCCG
GCCCTCCACCCTCTCTTTCAGCTTTGGCCGCTTTCTCTGTCTCTCCATCTCTCCAGCCCT
CCTCTCATCCCTCCCTCCCTCCCTCCCTCCACGGCCCCTCACTTCCACTCCATCGGAGCT
CTGAAAGTGATTGAAATGACAGCCTATAGAAAGAGGCTAATCAAATTGTTTATTATCAGT
CTGAATCAATATGTATGGATTGTTAAAACATCAAAGTCAGCCCCTGGAAAAGTAATAGTC
GCCGGCTGGCAGCAGCTGCTCAGCCAAGGCTGGGTCCCTGGGAGCCTCGCTCCATTTAAA
GCGACTTTCACTCTTACTTAAGTCCTGATGACCCGACGAGGTCAGTTGGCTGAAGGGGAT
GTACATGGCTGTTCTACAGCGCTGCTGCATAAAACCCCTCTAAACTTCCCTCCAGCTACT
CAAATACACGTCTATTCTGCCCGACTGATAAACAATCCATCAACAAAATAAATGAGCCAC
CATGGTACTGAGATAAAGACCATCGCTCACCTACTGAGCTCCAAGCAATATTTTGGACCA
CTGGTCACTGGTTCCCTCAAATTCAATATTTTGtactca
>NODE_258_length_457_cov_4.444201
AGCAGCCAGCACCGACTCCTTTGTGCGAGCCCTCACCTCCTCATAAGGTAGGGGGTTTCC
TGCACCTGTGCACACTCTCTGGAGTGGTCGTGCATGCAAACATAATGCACGAAAACAGAA
AAAAAAAGTGAAAACATGTGCACACATACACACCCACGCACATACACAACCCTGCATCTG
CAGTTGTGTGTCTCATTTGCCATCAGTGGAGCATGTTGTTATCCTCTGCTCAGCGCTCTC
TCATGAAATGTAGGGCAGGGACAACAACAGGTGCCTGTGCGGGCGACAGCCTGCAATGCC
TCCTGGGCTAAATGCTTCACACTCGCTTCATTTCAACATGCGACAGCCTTGTAAGGATTA
ATTATTTCCCCTGGGGATGGAAGAATATGCTTTTTCCCTTCCTGAGAGCAGGAGGCTATG
TGCACTCACAAGCACATGAAACAGCTTACAGTAAATGAACAGAGAAACCTGGGCTAGCGC
TGTTTTTACAATAAGTCAGGAAAAAAAAACTTTCACATGAAAggaatgtaaacaaaccaa
gcatatgattgaactgcattggagattagataaaagctcaggcaaacacatgcattagtt
c
>NODE_259_length_478_cov_11.635983
GTCACTTAGTCTCAGAGCCACAGGCCAAAAAAGTTTGTCAACCGCTGCTACACAAACCAT
TATAATTGTATAAGGTACATGGAGTTCCTGTTCTTGATGATTCCTAACGCTGTAACTCAG
ACAATTAACCATGTAGAACACCAGTGTTTATTGTGTGCTGTAAATATTCAGTCCACTGTT
GCACTAATGCAGACATAAGGGTGCTTCACTATTGCTCCAACTGCAGGAGGCAAAAAGTCA
CCTCAGGTCGATGGCACTCAGCCTGTAAACAGGGCTTCCCGTAAAATCAATGATCTTCAG
TAGGAGCTATCAGTCTGTGGAACAGAAATAGCCATGGCTGTGTTGCGTCTAAGACAGGGA
CGTACAGTGCTGTGTGTTTGCTTGAGTGTGTGCGAGTAGAGGAGGCTGATCACTGGCATG
TCTGGGAGTATTTCTCAAAGATAGCAGAACTGAAGCATGAAGCTTTGTCATGCATGCTGC
TAGTTGATGCAAAGAGAAGACTACAGCTTACAAGTGTCATAAATATACTTTTTATGTGTG
CTTTATGCATCAAActagtgctaaagcaaatatatataactttgagctaaaataatcctt
gctgattacaatatgagaaaac
>NODE_260_length_380_cov_8.492105
TACCATAGCGACGTTCTCGCAGACCTTGAAAGCCCAGCCGAAAACCTTGACGAAACTGGA
AATATAGTGCGAGAAGCAGGGGGGAAAAAAACTCACTGGTACAATCTTCTCCTCAAGCGA
TCCTCCCAAAAGTTGTCCTCGTATTTCATGCGTGCGCCCGGTCGGTCTAATGGATGATCG
CCATCTTTCCTGCTTCTCCTTTGCTGCAGCTGCAGATGACCTGAGATCCGTCTGTCTCTG
AATAATGAGCAACCACACAGACAAGGAAGACAATCTGCAAAGCAGGCTACACAAAGAAGT
TTGGGAGACTAGCAAGCACCAGAGGGTGCACAAGAGTTTACGATGAGACGAGGGAGCATC
AGCAGGATGGACAACGTCTATGGCTGAGAAGCTCATCCTTCATCTAGACTGAAGGCAGAT
AGTGTGCAAAGCCTTATCAGCGGCTCAGACCACCACCAGATACATGCGGCCGCCGTGAAT
TTTATATAGGCATGAATACTATGTCTGTGCCACGtcatgaggtt
>NODE_261_length_501_cov_3.189621
ATCATTCATTTTGGAAATCAGGAGAGCAGTAAAATGTGAAAGTATATCTTTCAAAGCTGT
CCCTTGCTGTGGGCAAAGACGAACTCCCGACTTTAAAACTTTTAAAAGTTAGACAGGTTC
TTTGAAGAAGAGTCAAAGGAGCAATTTAAAGAGACCTGGAGTGGTGCGTACCACAGACTG
CTATGGCGTCTCTGCACTGTGTGTGTATCAAACTGCCAGCCAGACATGTGCAAACACACA
CACACACACATACACACTCCAATAGTTGCTTCTGTACCTGTCTTTGCTTTTTTCCCTTTT
TTATTTCAGCAGGGTGAATTTTTATCTAAATGCAAAGCAGGTGATAGGTGCTCCAGTTTC
CTCTAGAAGTAGCTCCCTTGTCTGGGCTCTCTTCCTGATAAGAGTCCTACTTTGCCTGAC
ATAAAAGAGCCCGGTATCATTTCCCCTGCCTCCCCAACAACCCCCAGCTCGCTGCCCTCG
CCCTTCCCCGAGCTTCACAAAGCTGCCTCTATTTGCTCCCAATTCAGGGCCCAATTGCAG
ATAAAGTTACAGCAAATTTGTTTGGAGGAAGAGCTGCTGAGGCCTGCGATCCCTGGGGCA
ATAACAGCCTTGTCTTGCAGGGGCCGTGGGGAGAGCTGGCAGCAg
>NODE_262_length_632_cov_9.420886
TAGCTGTAGGTTTTCTCTTAGGCTCAGCTGATGGGCGAATGTATTGATGCATTAGCCTGA
GGTTTAAAACGGCGACATTTGACAAAGCATGCTCAGGTTTGCAATGAAATGGGCTGAGGC
ATTGAACGGGTTTTGCCAACTTGAAATTATTTGGTCAATTATCTTCAGGTAGAAGGTGGT
GTTTCAGGGCATTATATCAAAATAGGAAGTCTGTTGGCCATTTCAACAGTTGTTGTCCTC
AGTCTATTGCTTTTGGTGTTTCGGGAGAATTCCAACAAGGACAGGCTAAGAAGTCTTTAT
TTCTTTTTTTAAAAAAGACTCAAGCTTGCTTTTTGTAGACCTGTACCATATTGTGCTGCT
GAGGTGCTGGGGGAAGGCTCAGGACTGGCAGTCTGAGCTCACTGTCACCGGCCGCCCTTC
TTGTGTTTCTGCTCTAAACCCCCATTGTTCTCTCGGCTTCTCTCCCCTTGGTGTGTGTCG
TCTCTGGAATCTGATTTGTAGTGGGTGAGGTAACGTACGTGGAACACTTAATGGACGCAG
AAGGCAAATCGAGGGTAAGTGCAAATACATACAAATAAAACATATGAATAAGCCTAGACA
AACCTGTGTTTGTCAGCTGTGGTTTCTTTATTTACATTGTCGGGAATTGTTCAGATTCAG
AAACCTGGTGGAGTGTGTGAGATGGTGACATGCCGGAGGCGTGTTTTACTTGGTGTCGTC
TGTGGCACTGACTTGAGGCCATCCTGAAGGGTTGATGCTCTTAAAACAGGACttca
>NODE_263_length_634_cov_5.774448
AAATATTGCTATAAATTCATAGAAATACACAATTACTGGAAAATCAGACAGATGCCTAAA
TAGACATTTATTTTAATGTTGTACCTTGAATAGAAGACATAGAGCTTTAACTGCAAATAA
GAGTTTATTTAATTTTAAACAACAAACAAATGCACAAAGCTTGCATCACAACTGAAGTAA
ATAATAAAAACTTCTTCCCTAAACTTCCTTTAAAGTTATCCTGACCACTTTTAAACTTTT
GAAGTGCAATGATACCCAAAAATATGATTTGCCATAAAGAGCATGAATATTTGTGATGTA
GCCAGTGGTAAAAAATCCTATTGGGGATTTCGATATCTAAAAGAGAGAGGTTTATACATT
AGCGCTGTAGTTGCAAAACACTGTTGATATTCAAATGATTATTGTGCAAAATCTGGGATA
AGCTTCTGTGTGAGAGCTCTTCTAAGTGCCTACAACTATTGCTAATTCCCCTCACCATTG
TGGGCCGAACAAAGGCCTTAATCCCATTTCACTTTTGCAGAAGGCTGGGGCTATTTTCCC
TCTCATAAACCAACAACACTCCCCCAAGCCAGAGCTGAGAGGTTCTGAGAAAGGGGCCAG
TGTGTGTATACTTCAAGGCTTTTTTGTCCAACTTGGCTAGTGCTCTGCATAAACTTTTAA
GTGGTCCCAGTAGGCCTCAAACACCTTTTGGCAGAAAAAATAAGCTACCACAAACTGTAA
AAAGGAAACCAAACACTCTCTTAACCTGGACAATAcaaaagaaaatatatgaagtctt
>NODE_264_length_616_cov_8.485390
AAAAATACGGCAAGTAAAAAAGATTGAATGATTCAATGGCTATCGCCTAATGACACCAGC
CTCATAATATCTCCCCCCTAAATCCGCCGTTGAGTGTAGCATTGAAACATTTTGTTTCCC
TTTTCTATTGGTCTTCTTGGTGTCGTTGTAGCGTTGTCATGGCAGCCCTGCCAATCACTG
TCAAGCGTGCCAATCATTAGCCAGTACGTAGCGCGAGGCTTTCACCACTTGTGCAGCACG
CACGGGGGGTTATCAGAGTCTCCGATCTCCACAGCAACCCTCCCACCGCACCGCGCGCAT
CAGGCACAAGCCAATGCTCGCCTATCTGCTGAATGGAATGAGCAATTAGAGGGTGGAATA
TTATTGCGATCTTAACGAGGCTCGTTAAAGCTAAAGAAGATATGTAGACTGGAGATGCTT
AGCAGAGACGGGAAGGGAGGGAGGGAGGCAGAGGGAGCTTTAAATGGGTGACAAATGGAC
AACCAATGACTGCAACTCGGGAATACACGTTTTGAATAGAAGCGAGTCAATTTGCACATT
ATTTTCGCATAGTTTTTCCTGTAGTAGCTACTTTTTTATCTTTCCATCAGCCCATTCATT
TTTTCTCTCTCTCTTGTGCGAGGCGTTTCAGTGTTCTAGCTGCATGTGTTTTCTTTTTCT
TTTTTTTCTCTCATGTTATCGCTTTCTTGTTTTCTCAAAAATGTCAGCCCTGTAATCGTT
TGGCTTTTTGCCCCCGGATCCGTCGGTGATTTTATtttac
>NODE_265_length_744_cov_9.264785
TGTATGTTTACAGCCAATGTGTGAGGTTGTGGCTATGATTAAGACATCATTGTTGTGGTA
CAAAGTAAATGGCATTTCACGGGGTCAAGGTTAGCTTCCCTGCCATAGTTTACCTGAACT
TTCCCCTTTTCCACTTTAGTCTTTAGACAGCTTTCAGAAGCTTTGATCTGCTACACTGCA
TGCTCTCTGCCTCCAGAAGACTACTTATCTATTCAGTGTGGAGTTGCCAGCAGCCCTTTA
AGAATCGAGTTATGCTAAACAGAGGTTGATTTAAACCAGAGGTTGACCTCTGACCTTAGC
TTAGAGGATAATGTCCCAGGCAAGGAGAGCAAAGTCCTGTTACCGTCCATGAATCAGGCC
CCCACCGACATTATTTCAAAATTGCTTAGTTGCATGGAACTCCCTTTAGTGCTGAACGGA
CTTTCATAAAATTGATTTTCTGAGTACACCCTTTTAGCAGCTATAAGCTTGAAATATGAA
CCCTTCATTGCTGAAAGCATTTCATTTTTTGCCCCTGTGACTAATGATCCAGGGAAGAAG
TGTGTTTGAAATTCTCCTCGGCAGCCATTTCCATAATTAAACACTGCTAATTATAGAGCT
TTGGCTGACTTTAAACAAACAGGCACAGTTGCCGAGCATGCTTTCACGGCTTCCATTTGG
AAATTTATGCAAATTGTACCCATATCGTGTGTTTTCTTAGATGAAACTGACAACATTAGG
ACACATTGCTCATGCTCACAAAGATCAGACACCAACACAGAGAGTAACACTGAGGAGAAA
CTGACAAGCCAGTGGTGGTTTGAAGGAAATACCCTGCACCGGTATGATGTTCTGCACAAT
GAGGATCAAAGCGTGCAcggcagaagtatcagatgattgaaaatgttc
>NODE_268_length_437_cov_5.151030
TTGAATGGCAGTATGAAAACAACACACTTCCCTAAATGTCAATGTGTGAGAGTGAGCGCG
GCTGCAGACCCTTATGTGATGCCCAGTTGGACCACAGGGGGCACTGATGTGATATGTGAG
AGAGAAACAGACAAGAGTGGAGAGAGAGAGTGTGAGAGACAGACGAAAAGAGAGTGGGGG
GGGGAAAGGGAGAGAGACAGAGAGGGAGGGAGAGGAAGAGAGATGCAATGAGGCAAGGCT
ACAGGGATGAACGCAAAGCGTCTCTCTCCCTTCATTTTTTCAATATCCCCTCCTCATGAA
ATTTCATTTGGATTGTAAATGTTCAGTAATTTACCATCATAAATGTGTAATGGGCCCCTG
AATCCAATGACATTGTGCTGGCTAATCAACTCATTTGAAAATGAATATAGATCTATTAAA
GGGAACTCAGCATTTCACCTTTGTTGAGACTGGCATGCTGTCAAACATGGGAACACTTCC
TAAAAGGGGGTTTCTGGAGCGAGGGATCCTCATCGAGCAATGGGGAAAATAATCTACTCA
TCAGATGTTTTGATCTTAAATAGAGATGATGACTTGAGATt
>NODE_269_length_478_cov_7.412134
GGCTGTGTGTGTGTGTGTGACGGTGTTGGCTTGGCTTGTGGTTGGGAGGGCTGGGGGGGT
CGAACTCAATCTATATGATGCAGGGCCTCGGTCCTTTGGGGATACAGCAGAGGGACAGCA
CCAATTTTTAGCCCATCAGCCGTCCAATTTTTCTCCTTTTCATACCTGCTGTAGTAAATG
AGAAACAAATTAAATTTCACCCCACTATCTCCACAGAAACCATTTAAATCCTTTATGGAA
ACCAAATTGTCCCCAGACAAATCGCCCCTGGTTCTGTGGAAATACACTATGGCGCTGCAA
CCGAAATAAATTTGTGTCACTCTGGATATGGCATTGTCTGTAATGCCATTCATTGGAGGA
TCCTGGTGAAAGAGAGAGGGAAATAAAATAAGGGGCACTTTTGGAGGAACAAAAGGGGTG
AAAAAGACCCCAGCTCCCCATTCTCTTTTTTTCTCTTTTTTTTTTCACTCTCCCCTCCAT
CTCTCTCTGTCTTTCCTTCCTTCTCCCTGGCGCCCACTTTTCCCCTGCGTGGTGTTATTA
ATTTTCGGCCAGAGTTTTTGCATTCATGAGGTTGAGATTGAAATGGAAATGAGGGCTGGC
Tgggtgagcagtctcagcagtg
>NODE_270_length_892_cov_6.089686
AATCATGACCAAAAGTTTACCCCAAATCTGTACAGAGCCAGCTTATCTGCTATTCACTTG
ATGTTTCTATCATGCCCTGTACATGCAACATGAAAGCTGTGACTGTAGTCCGACTTGACT
ATGTTTGTTATGTGTAACACAGAAACATCTGCTTATTCTTATCTAAATTCAAAAATAGGC
GGCACATTCTTTTCTGTCTTCGTTCTAGCATGAAGTCCAACAAATGGTGAATGAGGCACA
AAACAAAGAGTTCTTTGAAGAACAAAGTGAAACTGCCACATACAACGACTGCCTGGAGAC
GAATCCTATCGCCTAGATTGCATGCTTTCAAGACAGGGAAGGGAAAAGCATCCCTAACAA
CAAAATGATATAAATTACCACTGTTATGGTCTATACGGTTCAATTTAATGTGCTTGTAAT
GATAAATTATTTTGGTTATGAATCTAAAGTGGACCTGAGTGCAGTCGGAGCAGCAGGACT
GTTAGAACAATTGCAGCTGTCTCCCAGGGCTGTGGCCATTAGTCAATAAATTAGAAAGTA
ATTAGTTTCTGCTTCTGTGGCTCTATTTGAAGCGCTTCACACAGGTGTAATGAAAATTTA
TTGGAGCTGTTGATCCGGAGGAGCAAAGAAAAGTAGAGGATTTGTAGCGTGTGATTGTAA
TGTAGGATTTCCATCTGCCTTTCTCCTTTTTTTGCTTACAGTGTGACAGGTAAGGTTAGC
CATGATGACCGGTATAGTGAGGCTTTGCTTCACTATTTCGAGTTTTGACAAAAGGTCAAA
CGACTAGCAGCTATAAATATTTTAGTGTGTCTCTTGTAGTGAGAAAACTTCCTGTTTTTA
ACATTTTGAATTGATGACTTCAAATGAGTTAAGACTTTTGGTGAGAAGAACATGAACATA
ACCACCAAAATCTGTGGTTCTGCTGAAAAAGGCACTATTTTTCCATgaaatattcccgcg
cgtatcacatacagtaaaatcggatgggtaaaatttcagcaatgttgttttgtttttttt
tgctgtaatttcacta
>NODE_271_length_457_cov_6.105033
GTGAATTTTTATGGCTATAATTGTCTGAAAGCTGCATTTACAAGTAAATAAAATGCCACC
ACAGTGCTGATAATATTTAGCCAGTTCAGACCGCTTCCTGTGAAGCATATTAATGCAACT
TTGATCACCGTGTGCTTGTCCAGTAGCAATTCTTCGGTGTTTAAAGGGGTGGGGTTAACA
GATTGTGACAAAGTGCGGGAGGGAGTGGAGGTGCGTGGGTACAGCGGATTCCCATCCCGC
TTCTGGGCAATGATCTTACCTTGAATGTGGACATGGCTGGGTCCCTGCTATACCTGTCTA
TGGTGTGGAACTTGGACGAGTGGTTGAGCTCATGGTACAGCTCAGAATGTCTTTTGCGAG
TGTGCATCACTTTCTGGAAGGGAAGAAAGGAAGGGACAGCAAAAATGAAGCAAATAGAAA
CAAACTTAAAAAAAAAAGTAAAAGGGATGGAGAGGGGGGGAAGCAAGGTAAGGGCAGGCA
GGGGAATGGGTAGAAGGCTTGAGGGACTGCAGTGATGCCAGCCATGAAAAGGGGTTAGAG
AGAGACGCCGACAGATCGATCGATTGCTGGCTCATGCTCATCCATCATCCACTTCctcag
t
>NODE_272_length_666_cov_11.504504
CCCATTGAATCCATAGAATGAAAAACTGAATGGAGGCGTGCACCAGCTCAGTTTGATTTA
AATTAAACTTCCTCCATTCTTTCATATAAAATGTTATTGAAGTTGCCTTTTGTTAAAAAA
CAAATGAGTTGTCACCATTGCTTGGCTGGTGTTCCACTGTTTTACAAATGTTTTTTTCTT
TTTTACAAAGACTTTACTTACCCACAGGAACACACTTCAGTTAAAAACTGTTTATTTTCA
CTTATGCCACTGTCCTTTTCACAAGCAAAAATGTTTTCTTTTTTCCTAATGAATTGAATT
TTGTGCATTTTGGCAACAATGCTCGTGGTGTACATGTGCATTCTCGCCCACTATAATCTG
CACTGATTTGGTATATTTTTAACGATGTAACTAAGCAACAAACGTAATTGTCCCTTTCAA
AAGCTTTTGTTAGGCCCTCTAACACAGTCTAATACATAATTAGGCATAATGTCTACAGCT
CATTATAGTACACATGTGTGTAGTTAAATGGACCAGGAGAGTAGCTCACTGAATTGTGTG
GATTCATTGGAAATGGAATTTATTTGTTTCCTGGGTTCATATTACATTACAATTATCTAA
GTAATTCACTGGGCATCATCAGTTTTCCTTTTGTTGTTATGTACTCCAGATACTTTTTTT
TATCATTGATTGACTGCTGTATATTTTTCCTTATTTGAGCCCGATGTTCGGTTGAGTTAC
CTTAAAACAAAACACAATCCAGCCAGAATTttttaaaaaaacaaaaaaacgtctaaaacc
tgtcaaataagcatgaatactgataaacat
>NODE_273_length_738_cov_5.791328
TCTTTTCCTTTCATTGTTAGCACAAATTGGCCTTCTCAGCATCGGCTTAGCAACATGGGA
ACCCAAACAAGCTTGTATAATGCATTGGCCACCGCTGGCACAGGAGCTAGCTTGAGTGGC
TAAAAAGAGAAAAGGCTGGTTGTTGTCTCTTCTGCTCTGTACTGGCATTACTATTTTACA
AGCAAGCAGGCTCATTACAGAACCATATGCTTGGTAACGATGAAAGCTGTGGGTGCATCC
CTTGTATGAGCTGGGATGCTTAAATTATTAAATACACCACCGAGGCTTGATTCAGATGTG
GCAGGCAGCCCAGTTCTCTCTTGCACGCACACACATACACACACGCAGAAATGAATAAAG
GCATAGGGAAAAACTTCAAACACCTTTCCTGTGCATTTAGTGTAATGAACAATGCCTTAA
TTGAGATTGGCTAATTACCCAATTTCAAGATAATTAATATGATCCTAATTAGCATATGTA
AATGCGACGTTGCATAATTGAGAATCCCTGTTTTGAATTAGATGGCTCTAAAGTGAACCC
GCACGTGAAAAGGTACAAAGCAGCTATTAAGAGTTTGATGCCGCATTAAAACAGGCCATC
ATTCAATGTGCACTGATGAAATGCTCAGCCTCACGCAGATGTTCAGAAACATTATGGAAT
GTCGTTGATTATTGTTGATATGTTTTTGGGACACTGCTAATTAGAAGTCATTACCTACTT
ATCACTTTTGTGCCACTACTTAAGCAGGAATGAAAACAATCTTGGTTGCTGGAATTGCCA
TTCGTGTACAaaaaccggcggtgtgcacattcagcattcagctcatctgtgtccttggag
ctttgtcagcaaaagtgttcctgcagccaagacgttctcaat
>NODE_274_length_552_cov_5.978261
CCTGCCAGACAAGAGAAAGATAGAGAGAGGGAGGGATAGAGAGAACTTAATTTCTAGCAA
ATTAATTTCCCATCCACGCCTCCAGAGCTTACTAGCTCGTTCGCTAGCTGCTGCGGCCGC
TGCTGCGTGTGTCTGCTGAGTCGGGGCCTCATGCATAATGCATCAGGTTTAATTGCAAAC
CCAGAAACTAATGACTTTGGACTGGTTAACAGCAGGGGAGCCATACATCTCGAGCAAACT
GAATGAAAAATCAGCTCAGAGGAGAGAAAAAAAGGAGCCTAGCCCCTAATTGATGAATAA
TTGAAGCGGCGAGCTACAGGGCATAATTGTGACATTTTGTTTCAATCAATTTCCAAGTGG
TGTGGGCGAAAGTGCACTTAAAGGGAAAAGGCAGTGACAATGAATGAAAAAGAAAGAGAG
AGATAGAGAGAGTGGATGGTGGTGGAAATGGACGTTGTGTCTTCAGTCATCGCAGTGACA
TTTTCTGGGGCAAAAGTCTGGACTCGACAGAATGACTTTTCTCTCTATCTCGCTCTCACT
TTGTAGGTTTTCTGTCAAACTCCTGTAATGCCATTGTTAGGTCACTTTGTCATCCTGGCC
AATGAGTCCGTATTCTTTAAAAATTATTTCTATTGTTCATTTTCACTTGCCTTATTCACT
TTTAAAAAgaaagaaagaaaagtggagctgcttaag
>NODE_275_length_435_cov_8.586206
GCTCTAACCGACCCGAGGACCGGCGAGTACTCGGAGGCCGCTGCCGCTGCCGCTGCCGCT
GCAAGGGGACGAGAACAGAGGGTTGTGGGGGTTGCATGACAGCAGCACTGGGGAGAGAAA
CACAGTTCAGGGGCCTTTTTCCAAGAGTGGTAATCAGGCGGAGGGGGATGAAAAAGGCTG
ATTTTCAGGGAATTAGCATGATAAGCGAGAACACAAAATCAATCCTCGTCCTCAGCCGAG
GCCTCCTCTGATTACTTTGAACTGTCAAAAAATGGCAGAATCAAATCGAAAGTGCTCGAG
GTTAGGGGAGTGATTTGTTCAAGAAGAGATCGCTAGAGCAATTGACACAGCTCTTGAGAC
AATAATTGGGTTATCAAAGAGAAAACAGTTCAAGTACCACGGGGGTGAAAGCTTATTTGC
ATTGGATTTTCATACGGAGAGACACACCTCTCCTTTGCAGCCACTGTTTTTTTTATCGCT
CACTATACTTGAGGGGCGAGTTGACACGGGGATTGCATCATTATCATCCAGAAGTTTGTT
GCCATGTGCGCGCTGCATGATTAGCAAGTGGCTCGTGTg
>NODE_276_length_472_cov_2.584746
GTCACATTTTTCCTTTGGCTTTTTATTTTTTCAATTATTTTCATGTATAATTTTTTTTCT
TTGTCATTTTGCATCTCATGAAAATGCATTTTTTTTGCACAGTTGCCATTAGCAAACTTG
CATTACATTCTATACTTTACTTTTTCTTACATTGTAGTGTCTTCATCATTTTACTACTGT
CACGACCGGAATATGCATATTGTGTACACAGCGCTGAGTATGAGAGCTCTGTGCCTTCCC
TGAAACCAGAGCGATATGTGTAATTTGATTTGGTGTGTGCATGTGTGTGTGTGTGTCCCG
TCAGGTCTATGGAAATGCAGGATTTAGCCAGTCCTCACAGCCGAGTAAGTGGAAGCAGTG
AATCTCCTAATGGTCCCAACCTTGACAACTCGCACATCAGTAACAATTCCATGACACCCA
ATGGCACTGAAGGTATGTGGGCAGTGCTCTTAAGTTTAGCTTTCTCTGTCTTTTGTGCTA
TATTGAATTTTTAAAAAAAATTACAGAGAAACTGAACAGTCTGAATGCATTTCAGTATGG
CAGTAATGCAGTAGAAGCAGTAAACGATTCTAGCAGTAAAGCCAGTGCAAGTGTTGTTTG
ACCAAATTcttgattt
>NODE_277_length_396_cov_10.669192
CCTTACCTCTGTTCATCCCTCCATCCACATCCGTTATTCCCTTTACCTCTTTCTCCCTCT
CTCTCTCTCTCTTTCGCTTTTCCTGGGGTATTTTTTAAACAATGTGTCCTTCATGTACGG
TTGGTTACGGGGCGTACAGAAGGACATCATTAGCGCTGGTGGTTAAGCTGTAATTTACAC
CATTACCGAGGTAGGGGCCATTTTTATTGCCTAGTAAATTTCAGCTCTGAAATATTTAGA
CCATATGGCTCAATTTGTGTAATAACCTTAATTTCCAAGCACCCTTCAGCTCCCTTCAGC
GCCGGCTGTTGTTGGCGGATGGCAGAGTGGTGCGTGTACACGTTCGTATGTGTGTCTGAT
CTGGATTTGGAGCACATTTACACACAAACACACATATGCAAACAAGTACGCAGAAACATA
GACATGGCAAAAATGTTATTGCGTACGCTAAACATAACCTTTTACATAGTTTCTTCCGCA
TGCTCACACCGATTCCTTCATTCacacacacagaaacacacgcacgcacatgtatgtatg
>NODE_278_length_765_cov_10.405229
TCAAGGGAGAGAAAGAGTTTCCAAGTTGTTTGTCATCTAAACAAATCTTCCCTGCAGCAT
TTCTTCATACTTCCAATAATAGTGACTGGTTCAAATGCCAATTTATGCTTTGCTCTGACA
TATTGCCCACACCATGTGGTATATGTGCTTGTGTGTACGTTTCTGTGTGTTTCAGTAAGT
GTGTCAAGTTGATTGTGTCTGCGAGAGACTGTGTGTGTGTTTGCATGCCCGCTGTTTGTA
TGCATTATTGTACGTGTTAGTGGAGGTGGCTGGTGGCGGTGTACCAACTAGTCACGGACC
TGGAGGATTAGATTTACCATTTCAAAGATGCCTGTGTTTCTAAAGTTTACACACATACAT
GCACACAGACACACTCATACAATCACCCACCCACACACTGCTTCCCCAGCTTGTCAACGT
GCAACGTGGGCTGTGGAGGCTTGTGCGAACAGATGGGAGGAACCAGCATAAAATAAAGTT
AAACTAGAACAGAATGACTATGCAAGTGGCGTGGCCGCCCTTTGTTTGCTAGGAAGGTGA
TCCTCAGCAGCTGGGGATGATGGAACGCATGATTAAAATTACCAGAGGGAATGATTAATA
TCTCCTTAAAGCACACACTTCCAGCATATCAATCATCTCATTACACTGGAAAAGTTAATT
GTGTGAGGGGAGGGTTGGGGCCCCTGAACCATGAAAAAGTAGCCCACCCCTCGACATGTT
TACTTACACAACAGAACAGACCCAATAACTCCATGTGTTCTGTACTGTGTTTTGAGAGTT
TCAACTGTTTCCACTGAAACAGGCCCCTCTCAGCAGGGGACTTAACAGTAACTGGAATTT
TTTACGAACTGGCAAAACTTTGTTTGCTGAGGAACAGTCAAAAGGTGTAGGCTGagtggt
tataaagca
>NODE_279_length_307_cov_2.798046
CGGAGGCTCAGCTGGGCCCCGGGACATTGTCAAAGTGCCACCTGGAAGCTTGAACATAGA
TCCCTGGATCTGGGCAGTCCGCAGTCCACCAGAGAGAAATGAGGAGCTACCTCTAATACC
TCCTTGTTGAGATGTGGTGGGAGGAGGAGCAGGTGTGGCAGAAGATGGAGGGGAGAGATG
TTGCTGAAAAGGTGAAGCAAAGGAAGCATTACGCAGTTGAGAGTTAAGCATAGAAGAAGA
CAACCGCGGGGAAGAAAGTACAGAGGGAGCAGGAGGGGCTGCTACTTCAGGGGGTGAGAG
GACGGTTGTATAGAGGTTGGCATTGCGCTGTAGAGGAGATGAGTAGGAggcactgcgtag
gcgggagttctgcatcaaagcattggagagacctagactagcatatgggctcactgcctg
gctcccttctacattagctgatatctccccc
>NODE_280_length_604_cov_5.536424
GAACAGGCCTATTAGTATAGGAAATGGCACATCCCAGTGGCACCAGGGAGGTTTTAGGTT
TTAAAAATTCATAGATCACGTTTCACATCTGTGCAATCACAGGTGAGGAAGGATTCACAC
TGGAAGTACATACACAGAAAATCTACCAGTCTTCTCTAGTTCCGTGTGGCAGAAATGTAA
CATGGATTGGATGCTGTCTTCAGTCTGTATGCTGACAGTATGTACATTTTGAGGTGACCT
TATGCTGACCTTCTAAAGCCTAGAGGTCACTGCTCTGGCCGAAAGAAAAAAAACAGAAAA
CAAAAAAAGCTTTGTCACAGCCGGCGAGCAAACATGGAAGCGAACAGCTGCGAGTTTTGT
ACTGACCATGCAAACTGCTGTAGGCTTTGTAAGGTCATTATATGATAATGAAAATCATTA
CAGAATTACATGGGGGTTTAGGACATGAGAGCAGCAGGGAGGGGAGGGGAGGGCCACATT
GGGTTTGATAAATGGACTGTGAAGGTGCCCATCTGGCCCTCTCTATGGCTTTTTCTTCCT
GCTCTTTTATCCACTCTTGTCCTTTACTACCCCTCTTTCATTCTCCTCCTCTGTTCTCCA
GTGGGCCAGTGTAAAAAGCGAGCGGGCCTGTAGTGAAAGATTAACAGAGTGCAAACCCAA
CTCACCTCTGTGGAAGAGAAAAGAGGAGGGGAGACAGGCGGAGGTGTTTATGACCCAAAG
CAGGGTTtgtgcctgacttggcaaaccc
>NODE_281_length_752_cov_5.775266
AATGGCAGTGTTCTAGCGCCAGACTGCTGGTGAACCGGTTGGGTTCAGCTAAGTCAAACT
GTTCCACCATAATCATTTTGATGTTAATGATCTCTGCAGAACTGCAGCGTCACCCCTGTG
ATTTAATCAAACCTAATTTGGGTCAGTCCATTTTGGCTGCAGCTGAGCACCTCAACATCA
TCATTACGCTCCTTCAACCCAACCTCTGCGCTCACCTCGCCTCGCCTCCTCGGACTCACC
GACGAGCCTGCCAGGCCACAAACAGCTGCTCGTCATCTGTCTTGTCACAACCTGTCCTGC
TTTCGGACATGGGCTCACACATTTTTCGAGTTTTGGTTCTGAATTTCACCATGATCCGAA
TCAGAAATGAGACTTTGTGTTTAAGATTTCACTTCCAAGCTCTCTCTGCCTGTGGGACCT
GCTCCTTGGGCTTTTCATCAGCTGCCATTTTCGACGGCATGCAGTAATTTCATGGCTCAT
TGCAAGCGCTGAAAACCTTTGAAACTGCAAATGTTAACTTTGCCTGGCCTGGAGCCATTT
AGGAAGCGATTAATTTAGCAAACAGAAGTGAGCCACTTTCTCCTCCTAGCCTGCGCATAA
TTTTTTGGGGCTTCTATCTGTATTTGAGTAAGAGTGAGCAATGTAATGACGGTTCCTGTA
ATTGTGGCAGTGTGAAAATGGTTCCTACCTCAGCCCCCACTATCTCACTCATCTCTCCTG
GCTGAGCCTCGACAGCCTCGTACAGTGAGAGCACACGCAGATTGAGAAGAGGTGGAATCA
CTTACAACATGCTTGACCTTATTTCTTGTTGCGAGTTGTTAAAGCGTGTTAACAGAACAT
GTTTGtttgcaatttcagcaccttgccgagtgatgccgcgcacatatttgcaagcc
>NODE_282_length_606_cov_4.707921
AGAAGACTGAGGATCTTGGTGAAGCGGACGATTCGCAGGGCACGGGCTGTTTTATAAACC
TCCGAGTCAAAGCCTTTCTCCACTATTAAAAAGATATAATCCACTGGAATGGAGGAGAGG
AAGTCCACGACGAACCAGCTCTTCAGGTAATTCATCTTGATGACCTTGGGATCGAGGATG
ATCTCGGAGCTCTCCTCGTTGACGATCCCCGTTCTGAAGTTCATGACCAGGTCAACCAAG
AAGATGGTGTCCGAAGCCACGTTGAACACCAGCCAGGTGGTGGTGGTCTGCTCTGAGAAG
AAGGTTATTCCCACAGGAATGATGATTAGATTCCCCATCATCATGATGAGCATTATCAAG
TCCCAGTAGAACCTGCAGATTGACACACACAAATCAGGAAGGCAAGAAGAAAAACATGCT
AGTTAATGATAAAGAAAACAGTCAAGGAAAAGGGTAGAATGTATTAGATCCTACCACTAC
TACTTAATCCATACTGAGTGTGTTAACACAAATACAGTGAACAGCTGAGGATGACAGGAA
GCTACTCTTTTTGTATTCTGCCATGAAAAGTATTTGAGAACGTGCAGTTTGACCTGATAA
TCACTACACAGATGATCACCAAAGttactgcaagtcatcctgagggcaaagaggaatgtc
tgaaattatttacatgaagcccaatagttgtcacaccatttcactaacaaacacaaatgt
caacttcatggtgacaaaggaggaaaagta
>NODE_283_length_709_cov_7.456982
CCAGGTTTCTTTTAATCAGCGGATCATAACAACACTTTGTCCTATATACTTTGACTTTTA
AGCATTTTTATATTATTTCATACAATTTATTTAAGAAAAGAAACAACATAATACACTAAC
TGATAGCATGAATGTTGGTATCTGTGGGTGTGCGTTCTTGGTGGCCTTGCCCGTGTGCTG
CATTTCTGCCTGTTTACCCGTTAGAGGGGTTAGTTCCCTGATCCGTGAGAACTCTGTAAG
TGTCTGCCTGGTTGATTAACTCCACATCGCAGCACAACGTCTTACCCCTCACTGCATAAA
TGGGCTTTAATTGAGGGAGCTGGCTCCTTAGCAGGGAACCTCTTTCACTCTGTGTCGATT
AAAACGTCATTTTACAGCCAAAAAAGAAACACGTTCCCAATCACTGCCCTTGAATTATTG
TTCTGTAGCTCGAGGCTTGTATTTTAAAGTCACTGAATAATTGCAATCAGATTATTCTAA
TCAAGTGCTGGAACAGTAATTACAGGTTGCAGTCATTTAAGCTGCCCTGGAAGTCCCATA
CACACTGCTGGTGCGCATATTAAAAGTTTATGTCGCAGGAGATAAATTTAATGAAGAGGA
TTGTAATCTTTCAGCTACTTTTAGATAGGTTTCACCCGTGTTTGAGGACCTCAGTCTCAG
TCTTCGGAATAGCTACGCCAGAGCCATTTATGGTAGATATTTTTCGTACCCTGCGCCATT
CTCCTCCGGCCCCCTCAGTCCTCTCAGTCAACCAAGCCCAGGCAATAGTACCAAACAGTT
CTCccaataggactagacgcgtttcctcctactcatctccccccactgataacctcatct
gtgcccaggtctg
>NODE_284_length_732_cov_7.718579
TAGATGAGGCTGGTGCACTGTGACAGGCAACAGTGAGGTTAGATCAAGTGGGAGTGAATG
AAATTGCACACCAGTTTAAATGTTGTTATTACCATATCAGCAGTGTGTGAGAGTGCTGAT
GCAGAAAAAAACTGCATGACTCTTGTCTTAAAAGAAATTGTATTGCCAGACAGTTACTAT
ATAATCCCATGTGAAAATTCTGTAGAACATAATAAGCTCAATTCTCAAGAAGTGTATTTT
TGCAAAAACATCAGAGTCTTTCTATTAAAGGCAAGTCAAAGCATATTATTATTGTTATTA
TTATAATGTACTGAGGAGACTTACATAGGTAGGGTCTTAGTGACTTACACATGAAGGGCT
TGACACTGCTGTGGATGTGCTTATGCTGCTTGAGGCCCGAAGACGTTGCGAACGTCTTGC
CACAGTCAGAGCAGGCATGGGCACGAGCCCCAACGTGCTGAGAGCGAATGTGCCTCTGTA
GGTTACTGGGGTCTGTGAACACCTGCTGGGGGAAGGAACCACACAGACACAAGGGAGTTA
CTATCTGCCTCTAAAAAAAAAAATGTAAATAAAATACAAGCTGACATTTCCACAAACACA
AAAATGCTCATTTGTTAAATAGGCCTCTTCAAAAGTCTTCACTTTACCTTTGAGCAGTTT
TCACACTCATAGTGCTTGCCACTGTCGTGTGACATCTGATGTCGGATTAGGTTTGATTTC
CAGTTGAAGGCCTTGGGACACTGGTCACACTTGTATTCCCGCTCCTCGGAGTGAGACAGA
GTGTGGGCCTCCAGGCTACAGgaaacacagaaaataaagcaacaataagaatttatcact
tcataatacgatttgtttttttcttatggctgttag
>NODE_285_length_401_cov_8.720698
TTACTCCAATTTAAAGAAGGAGCTGTGGAGCAAAGCTGGAATCATGAGCGTAAAAGTCAG
ATCGAGGTCCTTTAATGTGTTTTTTTTTTTTTCTTCCCGGCGAATATTTTAGTTGTCACA
GATTTTAAAAATGAATCCACGAGCAAAATGTGTTTCTCTTTCAACAAACTTGATGCATAT
GTGGATAGATCGCGATCTGGTTTTTCAGTTGGACATTTTTTGCAGTGCACGGAGAGGATT
TTACTATGTGCGCAGCCAGACCCCGCCTGCTCAAAGCGCGTCACTGGCGAGTAGTGTGGA
CGCGGAGTCACTCCCCTGCCTACTTTTAATAGCTTTGTCATGTGATGGAAAGCAGTTGTA
AGACAGGTGCCCTCGGTTCATTCTCGGCGAGGGGCAGCAGTTGCCTGTGTGAGAGCGAGT
GGGAAGCGTGTGTGGATTTCTTTTTTACTTGATTTCTTTCTTTTTTTTTCTTTTTTTTTT
TCCTTTTATTTTTTTGGTAAATTTTTCGGACCGTCATTCAGTTGGCTGGATGGCGTGGGA
CAGGT
>NODE_286_length_702_cov_6.170940
GGAAAAGTTCACAGCACCATCACAGTGACAGCAGAAAAATATATTCAACATGTCAGTATA
ATTCAGGGTGTCAGTAAAACCTGATGCTCTAAACAGGAGCAAACCTCCCCTTTTAAATAA
TTGATATTTTCTGATTAAATGTGGCAGTTTGGAGATAATGAATTCTTTATAGTGTGCCTT
GAGCAACTCAACAGCTTTGCCCTGCATGACAGCTTTATGGGGCGTCTTTTTGCCCAAATT
TTGAAAGTTTAACCTATGTAGATCAATGTGCTTCCTTAAAAGAGTTTAATAAATTAAAGT
GCAGAGGGCTTTTTTTCCTCAGCGAGCAGAAAAAGCTGATGAGACAGGTTTAGTTTAATC
TCAGGCAATAGAAGTCATTAACCATTCTCCCAGGAATTAAAATATAGCTTGCCCTTTTCT
TCTCTCACTTATCATTAGCATCACTTTAATCTCCCCGCGTTTCACACTGCTATTTTAATC
ATTACTTACTGCCTTTTGACAACTGAAGAACATGGCTTCTCCCCGCTCAGGCAATATCCT
GATTTTAGCTGACAAAATGTAGGACATCATTTAAAAATATCTAAATTTCCTCTTCCTTTT
TTATTCTTCTAACTTCCACTCTTTAGACCCCTGAATGTCTGTCTATTTATATCAAAGACA
GCACAAAAGACGAGAGGAGATTGAGTGGACGACATTCAAAATGTAATTTGAGTTGGCTGC
AAGGGTAACAAAATGTATAATACGGTTTATTTGTGCCTGTCATGTTATTCTAATAGATGG
TGAACTTCGCATATTGCTCTATGTGGGTCATTGCAGGGTGTTGGGGGTATATTtgtctgc
ccttga
>NODE_287_length_795_cov_7.920755
ATTTCAATTTCCTACACAAGATACCTGAGAAACATCTAGTTACATGACTCAAGAATGATT
GAAGGCTGTAGTAATGGACTGAATGGTGACGCGGTGAAACACCTTGTTGCAAACAGTTTC
CCGGATGCCATCAGTCACACTGCAGCGGGGAAATACTACAGCAACAGGTGAGACAGTATA
TCGTCTGAGGCGCCCAACCTCTCAGTGTGCTTTAACACACAAAGTGAGAGAATCCAAAGG
GAAAGGACGAGGACAGGGATGAGAGCAAAGGACGTGGGGATCATACTGCCCAAAAAATGT
TTGCAGACTGGATACTGAACACCGTTGTTGAGGTTACTATTTATCTCATGCCAGCCAAGT
TGGCACGCACATCTGGCGCTGGGTACTTAGTGCAATTATTTATGATTTCCTCCAAGATTT
AAAAGCTCTTCGCCCGGCCTTGTAATGCAGTAACTGATTGCACTGCTAATGTAATTAAGG
GGAGATTATGATGTCCACGTGGCACACCAGATGGTGGCATTCACAGCGATGGGGGAAGGC
ACAACTGGCACACCACTGCACAAGGGCAGTGAGGCGCAGTCAGTCGGAGCAGTCCAGACT
CCCCACCAGACGGAGGAAAGTATATGTGTGCATGCGTGTGTGCTTGCATGTGTGTGTGCG
GCGTGCACGCACAGATGCATGTGAGTGTATGGGTGTATATTTGATGATAAGTTGAGCGAT
AAAGTGTAAGCTGATAGAGATGAGCAAAATACCATCAACAAAATTACTGACACTACGCCA
AGTGCATAGGATACATGCATAAGCTCAAAAATGAACCATACAGGTCAAATAAAGACCTAC
TGTTTGATCTTGGAAGGTTCGAGATTATCTATAGGCGCTTTAAgaaatcactgttcttta
tttcaaactacaaataggaagaattagtaactgactctg
>NODE_288_length_461_cov_5.470716
AGAGGGAGTTGGAGAATTTTAATGAGGTTTAATGGCTTGTTGATTGGTTGGTAGGGTTTG
TTTAGAGAGGTACACAGGGCAGATGTGCTGGGAAGAGTTTAAAAAACAAACTCCCCCCAC
ATTCTCCCTCATTTGCACACCTCTGGTAGCAGCTGCACACTATATTCCACAATAACATAA
GTGTGTCAGTAAATGTCTGTGTGTGTGATCTGCATCGTGAGTCGAGGTATGTGTGTACAT
GTATGCTTATCTGGAGCTCCGCTCAACAATCAACCGACCCCCTACTTCAATACACACACC
CACACACACAAGGCTACTTCAGAAGCCGAGCCCCAGACAGGGTGAGCAGATCAATCAATT
ACATCTCTGCTCCAGCAATCAAACAAGGTTATTATCAGGCAGCAGCTCACCGACCTGGAA
AGGCCTGGCCAATCAAAGGCTGCTGTGATGTGGGGGCTGGCACTCGCTCATGTGACAGTA
ACACAGAGTGGCAGCTCATGTTGTCAAGGGATAGAAGGATGGAAAGAGGTAAGACAGACA
ACTGAGGCTGAATTCAAAGCAAGAAAACGAAGGATGTGTGGGGAACAGGAAAAAAACAAT
ATCTg
>NODE_289_length_636_cov_7.454402
GTGCATATTACTGCATCTCATCTTGCTTATTGCTGCCTAGAGTGCTATGACAACCGAAGT
GAGAATAGATTTAATCTCTCCAGCCCTGCTAATAATACTATGCTACTGGCTGAGCGCCGA
AACATGCACAAAGGGCTAATCATCTCTAGTAGTAAGCGTTTTCTTACACATACACATTTT
CCCTGCAGTTCTCGGAACTGTCAGGAGTAAAGAGATAAAGAATGGGCAGAGAGGGAAAAA
AAGTCAGTTGTGGTGTGAGAAGTGTCTGCCACCACGGCGTCATTAACACCCAGTGGTGCT
GGGGTAAGGGAGGGAGAGCAGACGGGGCCTCCAAGCACTAGGAGCGAAATTGCAAACCCA
AGGTTCCTGATACAACCTGTTATTATTTTTGACACAAGCCATTTACAATAGCTATGAAGG
TGGCAATGGAAAATGTAATATTGATTGTATGCCCTCAAGGCTTTGCTCCCCTGACTTCTA
AGCGTCACACATCTCACATACAGTATGTTGGGCGTGATGATATGTTTCTCCTTTTTTTAT
TTTGTTTTGTTTCCCCCCACTTCCACAAATCCTATTTTAGGAGCTTTGTTGATAGTTTAT
TTGATGAGGTAATTACATCGGTAGATTGAGAGGCCAAGGTGACGTTTTGGGAGTCGAGAA
AATAATAGAAAGCTGGGTAACTACAGCAATGCAATATGATATTGGTGTGATGTGACAGGT
GTTAATATACCCAATGGCAATCTGTATTTCATCTCTTTTTCATGAGGgtgcttactgaat
>NODE_290_length_457_cov_10.326039
CACAAATTATATTTTTTTTCCAAGTTTTCATTTTTTTTTCTTTGCTTATTTGTGTTTTGC
ACAGTAACACAACACTCTCACAACAAGATCATGGTCTTATTACAAAACTCCCAACAAAAT
GTAAATATTTCTAGTTTTCTGTTGATACTTTCATATTTTGGTTTTTAAAACCAGAAACTT
GTCATTGTATATCCTTTCCACTGCCTATAGAGGCGCATAAAAGGTTACTCACACACACAA
ATACTTCACAGCACTTTCTAAGAAAAATATACACTTACAAAATATGTTACAAATTGGCAC
ACAAAAAATATACAAGATTTTGTAGTGTCAAGAGTTCATTAAGATTCCTTCTGGTAACAA
CTCTAGACAGTATATATAAAGCTCGGTAATCTTTTAATGAAAAGAGCAAAAGTAATTCCA
ACCAGTGTCAAAGAATCATGAAGTGAATACATCAAACATAACATTATAATATACATTCAT
AAAGAGGGTTAGGTACCTAATCTATTTTGCATTTCTTTTTTTGTTAACTCTGGGAAAAAA
ACAAAAAAAACCAaaatctgaacgaaacagaaaagaaaagaaaacaattgtcagctttct
t
>NODE_291_length_321_cov_5.084112
GAGAGAGAGGGCTAAGCTGCGGCTAGCAGCAGTGTCCAAGGGTCTCCACCGCGGTCCGAC
CTGCCAGTGGGGCGGTCATCCAAGCGGGCTCTAATTCACAGTGACACCAATTATGATTAA
TCTCATCACTTTAGGAGAGTAGGCTTGTCAAGGCCCTAATTAAGTGCGCTGTCCCCCCTA
TATGTGCAGACAGGATCAACAACACATTATATTGTCATAATGGGCATCACAATCCACGAG
TCTATTTTTGTGTTGCCTAACTTTTTAACGGCAAAAGTCCTCTGGAGGAAAGGGAATAAC
GTGAATTAAGAAGCAGAATATTATCCATGCTGAGGTGACGTCACATCTTTGCCTCCGTTC
GCGTTCCTTATTCCGATCACCCGGCTCTCtgattagagtcttcagtcctactctgggatg
ctgcatttcatttcatatttgataattgagacagatgatgtgaca
>NODE_292_length_769_cov_8.654097
AAGCCAGCTGGGGGCATCTTGGCACACGCTCTGCGAGGCACATTAAGTCGGCCTCACCCT
GCATGGAACCTTTTGTTCAGCAGAATCCTGCCTGACCTGCATCCCCCCTCTTACTCACGA
TGCCTCCCACCGCACTCAGCTCATCAGCAAACACCTAATGAGCCTGCGTCAAGAAAACAG
ACCCCCAGCTCAACCTGCCCGCTCCCCGCCCCCACCCGGCTCTCGGGGGGCGCGGAGACG
GCACTTTACAAGGACTGATGATGCTGCAAAGACCACAATAATGATAATTAACTTGCTGAA
TTTAGAAGATTATGCTGTTAATTAGTTGCAAAATAAAGATAAGTAATATAGTAGCAGATG
GTTGAATAACACCCATGAGATGGAGGGTTATTACACTGATGAGGTTTCCATGGCAGAGAT
GAAATATGAATCTGACTGGCTTTTCCCTCTTTCTATGGGCCATTCCAAGAGAATAATATC
TTGTTTCTGCCAGAAGAGCTTCTGGAAGGGTATTACACGATAAACTAATTTGGTAGATAG
ATTGGCCTGGCAAAGGTAGTTGTTAGAATAATATGGTCCTCTGTTTTCTCATGTAAATGT
ATTCCCTCTCACTTTGTTATTGCTTCGAAAGGCTCATTCACTTTCACCTTGTTTGCTCAG
TGTTTGATGCTAGAGGAATTGACCTGTGAATCACAGACACCAGTCTGTAGAGGAATAGTT
TCTGTGAATGGGATGTGTTTGTGTTCGACTGGTGGAAGTGTTCAAAAAGCTTTTTTTGAT
AGTTTGCTTCACATTATCTGCtgtggctgtacctttccagattacaacaaaataaacaca
aagagtgtgttgcatgcttgcatcaatagccttgtgtcattataatgcaattttaacttt
gctttctgattgt
>NODE_293_length_500_cov_10.670000
AACCCTACAAACGGCAATTAAAACGGATGTGCAACACTGGCTCTGTATAGGGAGAGAGCG
CGGAGAGAGAGAAAGAAAAGAGAAATGAGACGGGACATGAGCGAGGGAGGCCAAAAGAAA
GGAAGAAAGAAAGAAAGTGAGAAAGTATGCGAGGGAAAATGTACAGCACCACCTCTCCTT
CAAAACCAGGACTGATACTGTGTCTATTGATCTTTATAACAATAGCAGCAAGCTGTAAAA
TGTTTGATGGTTTTGTACAGATCTTAGTCCCCCTCATTCATAATTACTGCTACACATGTA
GAACCAAGGGCAACTTCAGAAGGGGCGCTGTTTGAAAAGCTGCTGCCAGACTGTAGGGAT
GATGGGAAATCTCAGCGGGGCCTCACGGTAGCTCCAAGCCCTAAGGCTATCATTCCTCCT
GCCGAACACCTGCAGCAACTTAAGTTTTACAAAGATCAAATTATGGAGCTGATTTTAAAT
AAGAAATGAGACCAACCTCATCCCTTTACTCACAAAGTTACTCTGCTATATTTTGATTTC
TGACTTTGATGCTGTCGGTTTCTGAGAAATGTCAGCAGTGCTCATTTTACAGAAATCCAA
CGTCTCGTATTTTGTGCAAAGTGACCTAAACTCTTTCAAGTTCa
>NODE_294_length_886_cov_6.668171
TTGAACAATAACCAGACCATCATGCACTCTCTGTCCAGTGGTGTAATGGTGACATGAGTA
TCACATGAGTTTTGAGGTCTATGCTCAGCACTGATATTAACATGGCGTTAGGAGTCAATT
GGCAAAGTGACAACAATAAGCATATTTGAAAAAAACAACATGCAGAGATGCAATTAGAGT
TGATAAGATATAAACTTATAGCTTGTGTGTACATCATACATTACTAAATAATAATTGTTC
ATTTTATCTGGCTATATACGTTAACAGAAAAAGACATTATGTTTATGACCTGATGTTTAA
ATGGGATTATCTCTCAGAATATTATTAATAGCATGAATGAGGCATTATTTCACAGCATCT
GTATGCATGATTGAAAAAAATCTAAGAGGTTTCAAGCATGGGAGGAATTTTTACATTTGG
GAGGGAGGATGCAATCAGTAGCTTGGGACTTGCAGAGGCCTCCTCGGGTGACAAATTGAA
AGTGTCTCGGTCTAGTTTATAGCCCTGATCAGGTCAAACGAAAAATATTGGAGGTCTGGG
TGAGGAGACAGGCCCGCCTGGTGCAGATAAATGGACTGATCATTTCTTATTGAGAAACAA
TTCCTAAAAGGTAGTTTACTGTGTGACTGGGGAAGCGGCGAGCGGAGAGCAGAACACGCA
CCCACTGCTCCCTCCCTGACCCTTCCTCCACTGCCGGAATTAAATGGATAGAGAGAACGC
GTGTTTCTGATGGCACTCCTCCGCCAGAGAGACACTCCATTTGTTATGAAGTAGGGGTTC
TGATGAAGTGTAGGGAGCTCCTTTTTCTTTTTTCCCCCTTTTTTCATCCTTCCTTTCTCA
GGCACTACAAGGCCGGCCTTCAGTCTGCTTCACATGAAATGGATGGAAGGAGCCGATTGA
ATTTTACACTCCCCTGGTCATGATTAATGTGTTTGGTGAGGACTGTCTTGGCAGTGAAAC
TCCACTACCACTAGCTGGCGCTCAAGCTCCTCCATGGCTGTAGCTTTATAACTTTGCACA
GAGCTTCAAt
>NODE_296_length_464_cov_6.741379
AATAAATGACAGAAATTCAACTGACTGGAGCAGAACTGACAAACAATTTTGCAGCTTTTA
CTGTGTAGCTTAATAAAATAGGAAGGCAGTGCACAGCAGTGAATTTGTAACTTGTTCTGA
TTTAGCATATGTTATAGCAGTATTTCTTGATAAAGTTAGTTAATAGCTGGTGAAGGCTGC
AGGAAGATTTCTGGAATGAGTCCAGAAAGTAAAGGAGTTGGTGTCATCCATTTTCATGGG
GCAATGGAGGTCTATCCAGTTCAGTAGCTGGTGCCGTCTCCTCCTTCATCTCTCGGTGCA
TCTCCTCCTAAGCCTCAGTTCAGCTAAAGAGAAGCAAAAGAAGAGTGGAAGAAGGGAAGC
CCTTATGTTCATGTGTTTTGATTAGCAGGTAATGATCTTTGATCTAATGCGCTGACTGGG
AAAGTGCGGCTCCCATTGAAATCCGGTGGATGCTTGGCCGACCTGGAGCCAGTGTCACTT
CTCGTTAGGGCCTGCGGCTCCATGACCTCCCCGTTGCCAGTCCCAGCCCCCTTCCTCACA
GCATGAGCACCCTGCGTAATGATATCAATAGCAGCAGGGGTGCAATGAATACAAATCCGC
GTGCAGAA
>NODE_297_length_808_cov_6.246287
CTACCGTTTGGAGAGCCCAAACAATTAGACGACATTGCAAAGAGGAAAAGGAAAGAGCAG
AAAATAGTGGCAACACTCTACAGCAGGCAGGCACAATCATTATCTAAACAGAGAAAACGC
ATGCAAGCCAGGGCGCCTTACTTACTCTGTGCGCTGCGCCGAGTCTCCGCAGTTTTAATT
ACAAGCCCTAATTTCCAAGTCGCACATAGTGTCAAAAAACCTGCGACTATTTCTCAGAGA
TTCCCTTTAACAAGTGGAAACTTAGTGTCCTCCTGCACCATTTTATACATGATGAGCCGT
CAGTAATGGGATTATTAAACAAAAACGTTTCAGGCGCTGGCGTTAACCTTTTTTAATGCC
TAATTAGGTTTTGCAAAGAAATAATTAGATTCTACAGTGCTTACACTGCCTATATTTTCA
AATGGCATCTGCAGCAAACACATCATCCTGCGACACTCGTTGCCAATAATCTGCGGATAT
ATGCGCTACAGTAGCAGTCGGATGTAAGATTTTAAAACATGTTGGGACCAAATAAGGTGC
ACTTAAAGCTAAAATAATTATCCGGCGCAGGCTATAGGACAACCTGCACAAGGAGCATAG
TCTGGGCAACTGCGCCCCCTTGTGGCGGATCTGCCTCTGCAGCAGGAGAGCGTTTGGAAA
GAATAGCAAATGAAGATGCACGTTTTATATAAGTCTGTCTTTCTTATTGTTTAATTACAA
TATCAGGAAATTCAACATTATTTATCAAAGCAGCAAAGCTTTGAAACAAAGCTGAAGAAG
AGAAGTTGGTTTGTTCTccagacatgtgggcgttgacctttgcgcaggcgcagtttactc
cttaaactggggctatatgtgtgatgcgcaaggtgtctgaagctttgcagcaacgccatt
attttatttacttttaaatgttgttaacagattgtggaatcgatgcaaatat
>NODE_298_length_807_cov_5.427509
AGCTAAGTGCGTTGTAGATAGTGGAGAAAGCTAGAAGTCACAGCTTGTCAAATACATTGT
CAGTGTTTAACATAGCAAAGCCACCTTTCTAAATGCATATATTATTACAAAGATGGAAAA
AAATCACATTAATCTCAATACAGTTAATGAGAATATTTGACTCTGAGGTGTTTCACTCCT
TAACTCCCGCCTAAGGAGACAATATTCTTAATGCTTTTCTTTCTTTTTTGATCGCTCGTT
ATTTCCTGCAGTTTTTCCAAACTTAAGCGCAGTAAGATTTCTTTCTTGTTTACACAGAAA
TCTTCCATCCTAGGTCTCTGTTGGAGTATTAGGGGTACCAGCTTTCAGCATTCTGGTGGG
CCCAGCGGCCCCACAGCGACAAGCCCCTATGCTCTTTATTTGGCACGTAGCCTGGAGGTG
TCAGAAATATCGACACGCTTTCACGTGACGGAGACTTTGCCAGCCGTTTTCCCCCCTTTC
TTAAGCCCGGCATTCTGTCTGCCCAGCCAGGTATTGTAGGGCCCCGTGAAGGCCCTGTGA
ATAGTGTCAAACTTGATAGTTCTCATTTCGCTTCCTGTACATGGCAGAAGAAAAAGTGCC
CACCGTGTGGGTTTTCCTTTTGTGATGGCCCTCTCTAGTCTTCCTGGGAACACACCACAT
TCCAGCCACAATCATTCCCTTTGTGAATCCAGGGATTGTGGGTGAGCCTGTTATGCCGAT
AACCCTCCTAGCTTTCAGTGTAATGCATGCAAGTATCATAGAAGTCTAGACTCGTATTTT
TTGCAAACAATGCCAAATAATGAGCAGAGTGTTTTCAGTGATTTGGCAGAGCCTTTGTTT
TGACACATCCTCCCTCATTCATGAAGGACCTTTTGTGCTCATCCACGCCTAAGATGTGAT
TTAAGGTCTGCTACATCTggacaaattatcgcaccaatgtaccatacgtgg
>NODE_299_length_865_cov_6.253179
GCTGACTGCTTGCTTATAGGGAATCCAAAGGCAACTGGATTGTTGGGTGTATTTTTTTAT
GTTCTGTTACACTTTCTGTTCTGATATACACTATATTACCAAAAGTATTCGCTCACCTGC
CTTTACTCATACTATGAACTGAAGTGCCATCCCATTCCTAACCCATAGAGTTCAATATGA
TGTCGGTCCACCTTTTGCAGCTATTACAGCTTCAACTCTTCTGGGAAGACTGTCCACAAG
GTTGAGGAGAGTGTTTATAGGAATTTTTGACCATTCTTCCAAAAGCGCATTGGTGAGGTC
ACACACTGATGTTGGTCGAGAAGGCCTGGCTCTCAGTCTCCGCTCTAATTCATCCCAAAG
GTGTTCTATCGGGTTCAGGTCAGGACTCTGTGCAGGCCAGTCAAGTTCATCCACACCAGA
CTCTGTCATCCATGTCTTTATGGACCTTGCTTTGTGCACTGGTGCACAGTCATGTTGAAA
GAGGAAGGGGCCCGCTCCAAACTGTTCCCACAAGGTTGGGAGCATGGAATTGTCCAAAAT
GTTTTGGTATCCTGAAGCATTCAAAGTTCCTTTCACTGGAACTAAGGGGCCAAGCCCAGC
TCCTGAAAAACAACCCCACACCATAATTCCTCCTCCACCAAATTTAACAGTCGGCACAAT
GCAGTCTGAAATGTACCGTTCTCCTGGCAACCTCCAAACCCAGACTCGTCCATCAGATTG
CCAGATGGAAAAGCGTGATTCATCACTCCAGAGAACGCGTCTCCACTGCTCTAGAGGCCA
GTGGCGGCGTGCTTTACACCATTGCATCCGACGCTTTGCATTGCACTTGGTGATGTGTGG
CTTGGCTGCAGCTGCTCGGCCATGGAAACCCATTCCATGAAGCTCTCTGCGTACTGTACT
TGGGCTAATCTGAAGGTCACATGAAGTTTGTAGCTCTGTAGCAATTGACTGTGCAGAAAG
TCAGCGACCTCTTTGCACTATGCGCTTCAGCATCCGCTGACCCCTCTCC
>NODE_300_length_701_cov_6.770328
TAGGTGTCAAATAAAAGCACCTGTCTCCATGACAAAGTGCAGCCCATTCGCCTCAGCCCC
AGCCACCATCTACTAGACCCTATCTAGCTTGTGTGTGTTTTCCTCCCACCAAACCTACTT
TATACGCTGGACTTTGGAGGCCGTCTGTCCCTTTTATTTGCAGTTAATTTTTGCCGCCTT
CACCGGGGCTCTTCACCATGAATCTTCATTTCGCTGCTGACACCGTTGAATGTGAATTCC
TCATTTCCTGTCCTTTTATTTATATCTGTTGCCTGGTGATTTGATCATGCTGGGAATACA
AGATTAGCAATTGCCTCGTCCTTGGTTTTGCCTCAAGGACATCTGCTACTGAAATGTTAT
TGTTTGTGCTTCTTAACCCTTTGCGTCCTAGATTCTTTTTCACCTTATATTTTGCACTGT
AGAGGCAACTCTCTCTCTGTGTGTCTCCTAAATGCATTTGTCCTTCACAGTTGTACCTGG
GAACAGAGGCGAACTAACAAAATGACAATTCCTCCATTAAAAAGCCTCCCATTTAGTGTG
CCATTCCACAGCTAATTTTTTGATTTGTTTGTGCATTCATGTGTTTAATCAAACGTGTCA
CCTCGCAAGACACATAATTAACTTGAGGTAATGATGTCATTATGGAATGAAATGTAGTAG
CCTGTCTGGGCAATAACACTGTGATTGCTCTAATTATTCTCACTGACTAGCACtgtcatt
tattccagcacaacaaatggataaacttgataaccgtgtatttacagagcagacccaatt
ctgcgagtgcacgttaatactcattaaagtcattaaaatttctgtccttgcttttcacat
tggca
>NODE_301_length_555_cov_4.967567
CCCTGCCACCCCTGCTGCCCATCTCCCTCTTGCTCCACAGACACGTGACGACTCCGCATG
ATTATTGGCGCAATCACTCATGTAACAGCCTGCCCAGCTTTCCGTGGGGGCTCCAGTATT
TGTCACTGTCACTTCCCCAAGTGCTCTGCCATTGTCTTGGAAATTGTATGTGTAAGGCAA
GAGATGCCTGTGACCCACTTCGACAAGGGAGCCAGCGATGTGAGGGCGCTCATCACACAA
AAAAACAGCAGTTTGATGTGTCCTATTATGTGTCCCAGCAAGAGCCATAAATAATTGTGA
CAAGTTTTTTGTTGCGCGTGAAAGTCCTTGACTCTGCCTCCTGTTCCAGCACCTCCTCTC
TCGTATGGAGACGCTGCCAAGCACCCCCGATGATAGATGGCACGGTGCAGCAAATGACAA
CGGGATAGATTTTTAGTTTGTGCTTTGGAAGGGATCAGTAATGGTGCTTTGCTGTACAAA
GCAATAAAAGAGAAGGACAAGAGACAGAGGGGGGAGAATGAGGGAAAAACAAAAAAAAGA
AAGATCCATCGATGGTGAGGAGAGAAGAATGATGGCCAGTGACGCATGATTTTTGGGCAT
TTTAGTACTTAGATTTATGAAATcagggttaaaatgtagtagtggtgtggtgtttggcca
ctcacggcaaaaacattgataaatgcatgagatgcattt
>NODE_302_length_444_cov_2.308558
CATGACGGTGAGTGTTGTGCTTTGATTTTTTTATTTATGAATTTTTCATGTGAACACAAC
AGTGAGATCATCAATTAATGGGATGGCATGTGTGTGTTTTATGCAGATGGAGGAGTGGAC
TAACAGGAGGAAATTAGAAAGGGACCATGTCTTGATCACGGTGAAAGAACGCAAGACTGC
CACACATCAGGTGGCAGTCTTTATTCTCACCCCAGAAGAGGAGGACGTAAGTTGACTTAA
TTTTTCAAGATTACTCTCTCTGTAAAAATCCAGAATTAGAATCTGACATCTGTACCTTTT
TTTTCTCCACACAGTGGTTCCACAATTATGCTGAGCATGTAAGGGACCAGCTGAAAAACA
CCAAAAGGTCCCGGGCATGCTCAGAGGCGGATAGAGTGGAGGAAGACCCCCAGGAACGCT
TTTTCCTCTCCACATCTGGCCGCCCAATATATAATTGTTCAAATGATTTGGCCAGGCTGC
ACAAAAAGTAAGTACATCTTTATGATGGGATAAGCTGCTACTTGTCATCTAAGTTAAGTA
ACCTAATAGTAGTAGGGATGAGAGCTGTCATTTACAATTTACTCTTCa
>NODE_303_length_808_cov_12.340346
AAGGAAATGTAAGTAACAGAATATCAATGAGCATTTCTTCTGCTTTCCTTTAGCCGTGTA
TGTAAAATGCTGCTCCTCTACAAAGCAGCTTTAACCCAGATTATTCTTTGGGAATTTTTT
GAGTCCTTGAGACAAAAGAGTTCTCTTGCTCCAACCTCCATCTCAGCGGAGAAGACAGGG
TGGTACAGGAACGAGAGAATCAAAAGGCTGGAAATTCACGGCTGAGAATAAATGCTCGCT
CTTCCCTGAGGTGATTTGTCTTTGCGCTCCTCTTTCTACAGATGTTAGACCCCTTTTTTA
GTAAAGACCTGAGGTTCTTTGGTAGCACTTTGATATCCTGCTCGGATTCAATATGTGAAA
TAGAAGAGCCACTCCGTGACTTGGAGCACATCACAGTCTTTGAAGTCTGATCCAATTTTT
GCTGCTCACCATTTGATGTTGAAAGGATGAAATGAGGAAAATGTACAGTTTTTGCCAGTA
ACTCTGCTGAGCATATGTAAGATTAAAAAAGCAAAATCCTTTGGAGGATGTACTTAGAAA
TGTTAAGCAGATTAATACTTTCCTATAGCTCTTTTATTCAAAGATAAAATTAAATATGAG
AGGAAGTCTGTATGTGCTGTTTTTTACCCTCACAATTAAGTCAGTGTGGTGCTGTTTGCT
AGGAGGTAGGGCTAGTAAAGGGGGATATGCAATTGCATTAGCATTTGATTAACATTGCAA
AGCACATTAATGGGTTTGAGTTATATGAGTGCCAAATTGTAAATTGTAAATAAATGAATA
CAACATCTACATGACTAAATTGAAAAAACGCATTACAGAGCTTGCTTTAACTTGTATCTA
TTCATCCAGTGCTTTCATTGACATTGCTCTTCTGGGTGTGTTTACGCCTCCTCTTTCAAG
GTTGGCCCTGACAGCCAAGACAGACAAGTGAAAGACATCAAGAGAGACAAAg
>NODE_304_length_579_cov_5.089810
CTCTGTGTGTGTCTCTTTGAGGGGGGGAAGCTCCCCTTCACTAATACCTACTACTCGGAT
TACCACAGCGTCTTAAGTATTCAACCGAACTCATATTTTCCCTTTCTGCCTTTTTAGCCA
AATTGGCTGTCTTTACACTGTAAAGCAGCGATATAGCCCTCCTTACTAAGGGCCTATGGG
GGATCCACGAAGAAGAACATTAAAATGCAGCGATAGCCTTGTTGCAAAGCTCCTCTCTAT
TTCTTTCTCTCTCTTTCTGCAGCAAAGGCTTCTAAATCATCCAGCCTCCTCTATTAGACG
GGAGACTTATTGAGGTAGAAACCATAAAAAATGAAGAAGGGAAATTTAATCCCTGAAATA
TTGATTTGCACATTAATATCAGATAGGCAGAGGGCAATCTAGCCGGGTGGAAATGACACA
TTGTCGACCCCTAGGAGAGGCCCGAGCCAATCTTCTAGCTGCATGTGTCTTAGACCCAGG
AGTTATAGGACAGACTCAGCCCCTGTCTCCCTCTCTCTCCCTCTCTCTCTCTCCCTTCTC
TCCCATCCTCTCCTCCTCCCAGTACCCACTCATCCCTCTCACTCCCCCCCTCTCTCCATC
CGCACCCTTAATGAAGGCTGCAATGCTGAAAATGCATTAGCTTTTAATAATCAAGAAGCA
TTTTCAAGCCAACAGCTATTGTCCTCCCAGGGCTGTCTGCCCATCTttcacactatatgt
ttt
>NODE_317_length_339_cov_9.696165
AAGAGAAGTAAAAAAAAAAACAAAAACACAGAAAGCTTCAACTTTCTTTAATTATGTTTA
CCCAACAGGCTTTGCTTCCTCATTTAAATAGCATAAACATCTGGCCGTGGTGAGCCACTA
GCATGGCGGCAGTAGTCAAGCAAATCTTGTGGAAAATAATGAAATTAGATCCCTGGTGCT
GCGACAGTGGAAGGGCAGAAGACATCCGCTCCATGTTAATAAAATTGCCATGAATGAGTG
AATACAATTAGGAAATTGTCAGTGGTGGCAGTGAACTTTTGTAACTCACCGATGTTTGCA
TCATTCGATTAAGGCAGCAATTTGGACTTGTTTATTTGCGGCTGTTGTGGCTTTTATTAA
TTGTGACCCGGCAGTGATTGGCCTGCGATTAAACCAGTCACATATGATGTGACTGAGGGT
GAGGGATGGATTGGTGGGCAGGCTGATGGCAGACAGGGTTTTTTTTTTATTGTTGTTTAT
CTc
>NODE_319_length_568_cov_10.195422
AATTCAGAGGAGGCGGATGCCACAATGATCTAAGCTCAGGCACTAATGGTTATTTAATAT
GGCCATCAGCGGTCCCAAGTCCCCAGCATACGGCACTCGCACAATAGCCTCCAAACCCTC
TTTAACACTTATTTGAGATGACAGGAAAAATGAAACCGTTTGTGCTTTCAATGGAAAAGC
AATCATTGGTACATTATACTCCGCTTGCCCTATCATGCTAATGCCGGGTAAAAATGTCAC
CAAATGTATTTAAAGGCCTGATGGAGTGTTGCCGTTTGATTCCTGCTGCCTGCCTGATTA
ATAAAAACCTTCAATTTGTATGTAAATGCAACCTGGGGCTCATATCATCTGCACACCTGC
ACCTGGAGAAAAATAATAAACTCAAGTTTAATGTGGCAATTATGAGAGTTTATGGGGATT
GTGGGGAAGAGGGCGGCAGAGGAGAGGCTGGCTTGATGAGAGGGCTCTCAGAGGGGAGTG
GGCCGACCCAGACCAGCCCGCTACAGGAATGACCTGATGCACGAATATAACCTCAGCTTG
CAGAGCTTACCACAACATGCATGTTTGCACAACACAGTATGGTAGTAGGGATTAAGGCAG
TCCACGGATGTTTTGCTAAAAACAATTATTGCTTGGTTTGtagtcctatcaactgctgta
tgttggacagcttagatttaacctgctaagcacagtagtagaaaataatacg
>NODE_320_length_429_cov_6.200466
ACAAACAGATTTCAAAAGGTTTACTTCGCTATGGAGGAGGAAGAGATCAGAGGTAGAACT
CAGATGAACTGTAGCCCTGCAGACTGTGTATCCCTGGTCCTGACAAAGAAAGGAGCCTCA
GTAGTTTCGTGCAGCATCCAGGGATAGAGATTAGCATGGAGCCATCAGCAGCGCTGCAGT
CCCTCCCTACCCTGCTTCTGCTGTCAGACCGCCTCCTCCCTGCTTGTCAGGAGCTCCGAC
GAGGAGCTGTAAAAACCTTTTCCCCTCTCCTTAACAACTGCAAAACAACACGCACACACC
CCGGCTGAGGTGCCTGCTTTTCTGAGGCCTCTGACAGGACGTGCTGCAGGCACAAATTGT
AATTCATAAAGGTTAAGGGGGTCAATGCCTTTTATTACCAGTCTGAGTGCATCCAGCTTG
ATGGGGCGGGCATGCAAATGGAATGTCTCAGAGTGTTCTATGCAAGAACTCAGACAGCGA
GTGCGTGCGTGCCTCTGAATGGGAGGAAGTAAAAGGTGGGTAAAGGGTGGTGGGGGGGGT
GTGTGAGATCGGCTGCTCTCTCCACCTTCCACA
>NODE_321_length_440_cov_5.959091
AATCTGACAGATATCATGAACATGGCTATAACTCCTATCTTTTACACTTAAATTCTGGAG
CCATAATGCATTGGACTTTGAGAGTTACCCCAAGGCTCACTAGCCGTGTGAGTCATTGAC
ATACCAGTGACTCTGACTGCACAGTCAATTACCCATCTACCTTTCATGGGACAGGAGTAG
AAGACAGGGAATGAGTTCATCCATGCATTCAACCTACAGCAAGCCATGCCTCTATCGGAG
GTGAAACCCATATGCAGAATGGAGAGACAAGAGGATATTGGGTTATTTTTTTTCCTATGT
GGAGAATAAAGGTTAATAACAGTCCTTTCCTGTGTCATATTTGACATGACCAGTCATCGC
AGTAATTACAATCATTACACTCCAAAGGATGTCTAGTTATCCCTCTTAAACACAGGCCGC
ACAAAAGAAATCAATTATTCAATCAGAGCTCTCCCATTCATCCCTGCCTGAGTTCACTTA
ATTTTGGGCCTGGGTGAATCTGCCGCAAATAAACCCCACGACCGGAGAAGAAAAGACGAA
CAGGCCCCTAATTTGTACCCTTTCAggcggtcaatcacttttca
>NODE_322_length_671_cov_9.459017
GACAGGGACTACCTCATCCTGACGCTCACGAAGAATGACTTGGACAAGGCCAACAAAGAC
AAAGCTAACCGCTACTTCTCGCCAAACTTCAAGGTAAGCAGTGAAAGAATCAGTTGGGAT
TAAGATCCAAATGAGATATTGTTATTATATTGGAAAAACTGTTGTTAAAAAACTTTACTG
CTTTACTGTTAGTTTTTAACTAAGACGATAATCCAAATATAGCAATGATAATTGTGTTTC
TGATAATCTCATGACACACACTGAAGCTAGTTGTCTTAATTTCCAGGTGAAGTTGTATTT
TACAAAAACCGTGGAGGAGCCTTCGAATTCTGAGGCTAGCACTTCAACATCCGTCACCCC
GGACGTTAGCGACAATGAGCCAGACCATTATCGATACTCTGACACCACTGACTCTGATCC
GGAAAATGAACCTTTTGATGAAGAGCAGCACACGCAAATCACAAAAGTGTGAACTCTTTT
TAAACAGGAAAAGAAGAAATTATACACGAAAAAAGGAGAAAACTTGAATATAAACTCAAA
AGAAGAACCTTTGTCCCTTCCCTCCCCCAGACGGCAATAGAATATCATCATGTCAAATGC
CAATTTTAGGGAAAAAAAGATAAATATCCTGACCAATATATTGTTTTTATTTCTTTTTTT
CTTTGGCACGGCCATGTACCATGTGCGAGGTATTGACACTGTTGCCCCATGGGAAAAGGT
GCTGTAGCTATAAAAATGTGTTTATATATATATACATACATATATGTATATACATAtata
catgcatatataaacaaacttttttgtgtcaaaga
>NODE_323_length_428_cov_6.182243
AAAAAAAGGAAAAAAAAAAAAAAAAACTTAAATTATGAACTCAATGCTTTTGGGGGAAAA
AAAAGCTGAGAGAATATTGTAACAAACTTCGTACAGAGTTCAGTCTATTAATTGTTTCAT
GTTAGATATTCTATGTGTTTACCTCAATTGAAAAAGAATGTTTTTGCTAGTTTCAGATCT
GCTGTGGCATTGATATTGTATGTCCATGAATTCCTTCCTTTTTCAGCACGTGTTCCTCAC
TAGATGATAAGATGCCGTCTCCCTTAAGCTTTGTCAAAAATACATTAAATACTTGTATGA
GGACTGTGACGTAATGTTTAAAAGGTGTTCAGTCACAAATGCTGTAATAAATATTTCATT
TTTGATTTTTGTTAGATTTTTGTGTGATTAACTGTGTTACCTACAAAGTCTTACCTCACG
TTCCCATTTGAACAAAACACAATTAATTGCTTCTTGATGAGCATTAATCGGGAAACAAGA
TTGGAGGTAAATTGTTGCATGTTAAATGGTGGCCGTAAAAAaaaaaagaaaaaagaatac
agttctcactttcttccagcactctgtttgaa
>NODE_324_length_607_cov_3.764415
TCACCAAGATGGTTGCTGAATGTATTACACAGGTGCACAACAGTCATGATCAGCATGTAC
ATGCATGAATACATGCACTCACCTCAAGGGAAGATCAGTTACTCACATAATCTCGGACGA
TCATTTATTTAGCTGATAAAAGCCTAAAGACAATCCAGTAATTTACGACAACTGTTTCCA
GCAGAGGAAAAAGAGCAGGCAGTTGAAAAGTGCTCGCTGTTCCCTGTATTTCATTTTAAT
GTCATTCTCTCTCTGTGTTCCTCTCACATATTAACCTTCACCATACAGCCTGTTGCTGAC
TTGCCTACTGGGAATATCAACACAAACTCCCTACTTGTGTGTCAAGGGTGGGTGAGTAGC
TCATGTCTCAAAAGTGGTGTGTGGGGGTTTGCACACATGTTGCCAGTCCAATTTTACTGT
CATTCTCTGCTTCCTGAAACTCTATGATAGGGAGCAGCCTGGCTACCATGGGCCTGCGAG
GGTTAATCTAGCACTGAGCCAGATCACCTCAGGGGAACCTGCCTGGAAAATGGGTTAATA
AAGGTCATCCCCCAAAATAAACACTTTACAGAATGTTTCTCCATTCATCCCTCCTTAAAA
TCAACTCGCAATAAAACGGGTCTGGGTGCAATTACTGCCGCTGCATTGGGGCATGAAATC
AACCTGTCCCGTGTTCTGGCTGAGGTCTGCTATGATCTCCACTTTTTCAGCCTATGCTGC
TCCCCCTGTAGACCCTTTCCAGGAGTAGTTG
>NODE_325_length_448_cov_5.301339
TTTTGGGGGCGGCCTGCCTTTCCTGGCTGGCTCTCCTCCCTTCCCTCCCTCCCTCTGCCG
CACGCATGCTTCTGGGCTACCTGGTTGATCCTGCCAGTAGCATATGCTTGTCTCAAAGAT
TAAGCCATGCAAGTCTAAGTACACACGGCCGGTACAGTGAAACTGCGAATGGCTCATTAA
ATCAGTTATGGTTCCTTTGATCGCTCTACCGTTACTTGGATAACTGTGGCAATTCTAGAG
CTAATACATGCAAACGAGCGCTGACCTCCGGGGATGCGTGCATTTATCAGACCCAAAACC
CATGCGGGGTGGCCCCTCGGGGCGCCCCGGCCGCTTTGGTGACTCTAGATAACCTCGAGC
CGATCGCTGGCCCCCCGTGGCGGCGACGTCTCATTCGAATGTCTGCCCTATCAACTTTCG
ATGGTACTTTCTGTGCCTACCATGGTGACCACGGGTAACGGGGAATCAGGGTTCGATTCC
GGAGAGGGAGCCTGAGAAACGGCTACCACATCCAAGGAAGGCAGCAGGCGCGCAAATTAC
CCACTCCCGACTCGGGGAGGTAGTGACGAAAAATAACAATACAGGACTCTTt
>NODE_326_length_536_cov_4.884328
AGTAAACACAATCAATGGAAGATACTAGCATATGCACCACAGAGACTTCCGAAGTCTTCC
CCCCCTTTTATTCACCCCTCCACGTATTCGATTACACACCCCTACCTTTGCGGGTTTCAG
GGAAATTACAACCCGAGACAAAGGTATTGATGCAATATTACATGTAGGTAGGAGTAATCA
CCATCACAGGACTGTCCTGGAAAAAAAAAGAGAGAGAAAGAGAGAGAGAGAAATCTCATT
TTATAAGAGGGGTGCCCTCTCTCCCTGCCGGTCTCTCTCCCTGTGTATGGTATTCTTGCA
TGCTCTCTTACTCCTGGATTACAATCTCTTCATCCATTATTAATGAAGTTAAACTACTAG
TGGCATGCTGAATGTGCTGCATGGGAGATTTGTAGCTAATCCAGCGCAAAACAGCCCCAG
TCACATAATGAAGGGAAAAAAAGAACAAATGTCAACAGTTTCACACTGGGACTGGATTAG
ACACCCCCACCTCACCCTCCTCATTCACGCACGGCCTCGCTCCCCCCTTCCTTTCTCTCC
TTCACAGCACACACACACACGCAGGCCGAGACACGCACGGCAAACCTCAGATCCAGCATG
AAGAGGTATACACACACCTacctctctccatcaccttttctgggatgtttcccccacatc
ggattagtgaatctgaagta
>NODE_327_length_518_cov_4.870656
CAATGCATTGCCCATATGAAGGAAACAAACTGAGAGAATATTTTGTCTACTTGACTAAAT
CTGGGCGCTTGTCTCTTTGTGTTTGCATATACATACATACATATGCAGCATGTGCGCCCA
TTTGCTACTGATGTGGTTCACATGTCATGACAGAGGAAGGACACTATCCTCTGGTATGTT
TTGTTGTGCCCTCTGCCTTAATTTGCCTGTTGTAAGTGTGAAGGGGAGCCAGGGAGATGA
CATCATGCAGCAGGCAGTGTTTGAAGTGCCAGTCCTGAAGGAACCACTTATAGCAATTAG
GATATCCTTGAACAAGCGTTTGCGAAACATTGGCTGGTTTTTGGCATTTGCCTCCCGTTC
CTGCCTACTAACTAGCGAGGTTTGATCTCCCATAATTATCTACCCACCGGCTCCTCACTC
CTGACAGCTCTCTCCCTGGAGAGGGCTGAATGCCGGGGCTACTCACTGATTGCATCAAAG
TGTCAGAAATTGCAACATCAAAAATAATAACTGATATTCCGGCAGCCGGCTGCTCTTTGA
ATATTTCCTTTAAAACGCTCTCTAATTTGTGTCTCGCATGGTGCCAATGTGTGTGTGACT
GTGAGGGCTTAAAGCAAATAAAAGCAGGGGAAGTGCATTCATTATTGAacccctatttac
at
>NODE_328_length_531_cov_6.911488
TGCGAGCTAAGGAGTCAGATGGCACAAGAAAGAGGACGTCCGTAAAGTGAGCATTCTCTT
TTTCAACTAAATACATCTTCAAAAGGAAAAACCCCACAATGTCTTGCTGAAGCCACCTGC
ACACAGAGGGCAGGCTGCCACTGTTTCAATGGGCGCTGCATGCACACCCCAGCGGGCTTC
CAGATAGCGGCTAAAGAGCTTATTTCCCAAATCTCTTTATCCTTTCTAGAACTGTGAGAC
GTTGACAGAAAGTCAGTTAACTCTAGCCAGTGGCAGCTGCATGGGTTTTGCATAATTAAT
TATTTATACGGAGCCAGACATAGTAATTACCATCCAGATGAATATGATATTCTAATCAGG
CAGGCTTTAATTTTAATTGCCCTCCAGCATCTAACTGTCAGTGCTGGCCTGGCTTGATAA
AGTGGAGAGTCTCTAAACACCATTAGACATCTGCTCTGAGAGCATTGCCTCCACTACCCA
CCAGCCCCACCATCCGCCATAAAAATCAATACAGGACCTGGGTGTGTGCGTGTGATCTTG
CTCATTTTTCTATGGAAAGCCATTTTTCGTCAATGACAAAACCAGAGCAGGGCTTCAAGC
TATGGAGTCCCCCCCCGCCTCCAATGATTGATGAGGCCTCTAGGATTTTGTGTTTCCTTT
TCTTTCTTTTCTTTt
>NODE_329_length_496_cov_9.955646
GAATAGAAATATTGTTTTTTTTTTTCTTTTTTGGTGGGGTGGGGGGCATACTGATGAAAG
GTTGATTGATATGGTGTCAGGCGCTCTGTGATGGATTAAATTGTGTGTGCAGACGTTGTG
GCCCTGGCCAGTCATGGCTGTTGCTGCCTTTTCCGCCAGCCACTGCTGCGGCAGCTTTAA
GAAAATTTGATTTTCGCAGCTCAGAAACACACGGCAGCCCCTTTCTCTCCGCTGCCTGAC
TTCCATTTAGTTTGAGAGTGCACAAGTGATTCTTTATTGGATGAAATCTGCGCCGGATTG
GATAAAGTGTTAGAGCGCTGAGCCATCTATCACTATCACCGCCCCAGCTCCAGTTTCATT
TTAAAAGAAAAGAATGAAAGCAGAAAAAACAGAAAGAAGAAGAAGAAAAACAGACAGCCA
TAGGATGTTGGAGATTTGAAAATTAACTGTGGCAAGGGAAAAAAAAGATCTATCCTCCAA
CCACTAAGCCTGTTTCCTCTGTTGGAGGATACCAAGCTTTTCTCTGTAGAGATGCCCCCG
TGACTCACTAGTctctcaagctctcctgtctctctgctctcataatgtgtgctgaccagc
tcaagcccacacctgttcgcaccctgctctttatgtctag
>NODE_330_length_531_cov_5.133710
AAGCAGAGATAAAAGTACAACCAAAACACAGGTAGCTGCTCTTGCTTTTGCCTTACAAAC
ACATTCACACATACACTTACACACATCCATAACACATGTTCAGAGTAGACCAAGGATGCA
CACACGCAGACACACAGCTGCATACACACTAACATCTAATGGCTAGTCAGTGACACTGAG
GTCTTAGCCCCTGTCTGCCAGTCCTCATTTGTTTCCCAGCCCCTCCTATGTGTGTGAAGC
AGTAGCACTTGCTACTGGGTGTCTTGTTACTCCTCAGAAGGTCTATTGATTTAACTCTTG
CCACAATCTATAACACTATTGTCTTGCCTTAAGTGTCTCATCTGTACAATTCACTGGCAG
GAGTCTATACATCAAAAACCCCGCCTGCTTAAGGATATTGGTATTCTGCAACATGCTGGG
AATACTTTTTTTTTCTCTGTGAATTTCACATTTCTTGCACACTCAACCTTACTTTTTTAA
AGCGTAGATGCTTGCAGCTAGGCATAACACAGCCTGGTACAGGTTTATTTTTACTACTGT
TGTGTTTATGAAGTCAATATTTTATTTCACAGTATCATATAGCAGTGGTGTAGAGCCGAA
GTTATATTTTAGTTTTTTGTCGATCtgttgggacatagatgaaatattcagcctcatagt
ggcatcctggaaaaa
>NODE_331_length_660_cov_10.971212
CCTGTCAAGCTGTCTCATTATCAGCGCAAATTGGATGGATCTCTCCCAATCAGATTACCA
GCGAGCGATCAAACTTCTCAGAAGAAGGCGCTGGAGCCTGGCAGGTGGAATACCTCTGTT
TTACTGCAAATGTGGCCATGCAAATCAGTCAGCTGGCGCGGTGCTCCAAGGAGTTCCTTG
TGAAAATTGCATAGAAATTTCTGAATAACGGAAGGCATGACACCTCTTTGAAAAATGCAA
AAGTGAACAGATGGATGTGTGCCACCAAAAGCTCTCATTGCAGCAGGCTAATACTGCGCC
TTTGACTGCGATCCGCGCTTGATGTTAGCAGTTCATCTTCCTCTATTGTGCTTTTCCTTT
TGGAATGGGAGAAACATTTTCCCTGTGGATTGGAAGGTTTTCATGAGCAGGCAGATGGAG
AAAATATTGTTGACATTAAACTGTTCCTCTTTAAGGGAATTGTTGTGACAAGGTGGAGCT
CCCATCACTCGAAATAGCAGCTGTGTGCTGTTTACAAAGGGGCCCAAAGCAATGTTTGTT
TCCATTGAAACGATGGCAACTTTTTCTCTCTATGTAATGAAGAAGCTCCTGGCATTATAT
GTTTGCTCTCACATCTACTGTCATCATAATACAATATTTTTGTAGCGACAGCATTAGTGT
TGTTACAGTGTATTACAGCTTCTACTGGTGTTGTGCTGTTTTCTTAATTATTACTGCGGC
TTTCCTGTGTGTCTTTAGGTGTTCAATCATTTGAGGAACTGTGTGAAGATTACTGGGGTG
GAGAGAGAAGCCGTTTTTgatcaa
>NODE_332_length_470_cov_5.280851
ATTAATATATTATTCAATTCAGGATTTATCGTCAGTATTTGGTACTGAGTGGTGACCTTA
CCTAAGGTTTGGGTCTTTATGGTTCTGTTTTATCTTCCTGTTTCCATATAGTGCATTTTA
AATGATTTTTTAATTTATTGCAGGAGTGCATCCACGGCAAGGACAGCATCCCCTTCCTCC
CTCCTTCCTCAAAGATACAGCAGAAGTGACTGGCTTGTCGGGCTTGAAGAATTGTTTAAT
TTCAGGGCCCCGGCGTTTCCTGAGGTGAGGTCCGCATTGGCTGCTAATAGAGATCTAATT
GATGGGCCGAGTCCCGTTTCCGTGCTCTCTCTCCCTTTATTGCGCCCCGGCGTCTGCTGT
AAAATAGGTCTGTAATCAGATTCCGCCTATTCCTCCTGGAGCAGGATGAGCGCTCAGGGC
TCAGGGCTGCCGAGAGAAAGAGATGGGGCAAAAGAAAAAGAAAAAAGAAAGAAGAGAGAA
AGAGAGGGGGGGAAAAAAATCGTTATTAAAAAAGTTAAGCCTTGAGTAAAAATTCAACGT
ACTGTTGAGACTTGATGAAAAAGAAAGAAAGTCAGCTTTAACATACAAACTGGCCTCATT
CTGGGTTtctttac
>NODE_333_length_986_cov_6.895537
TTAATTGGAAAAGTCAAACAGACACAGGCTAGTTGATGAACATAGTGGAGCATTTAGCAG
CTAAAGAGCCAAGATATTCCCCCTTAAGAGTTTGTGGAGAAAGAAAATAGCGAAAAGGTA
AAAACATTTATCATGCTAGTCTGTTGGATGAGTTGGGTTTTTTTAATCATAGGTGTCAAA
CTTTATAAGCTTGTGTGTCAGTGTTGTTGCAGAAACATCCCCAATGCACAAGATATGATA
TGCATGTTTCTTTATTTCATAAAGAGAAATGGTGTCTAGACAAAAAAGTCATTTATATAA
CACTAGCAATTGAAATGAATGAAAATGGGGTTTGCACAATACCGTATTTACAATGGTTAT
TAAGTCATTTAATTAATTAGGGTCATGTAGCATTTAAAAATTAGGTAAGAACTCTTAGTA
GAGAATAAGCAAATAACAGCTATTTCAAATTGACAATATTAACACAAAACAGTCATCTAG
AAAAATGAGAGAAAATAAAACAACAACTTGAACTACAAGCTTAAGAGCTATTACATTAAA
AATGATGCACCAAAATCTACTAATACAATAATCCATATAATCTGTGTAAAAAGCATGTAG
AAAAAACACCTGATGCAGTTTGCTGATACAGTCATTGACCAGTTATGAGAGGTATGAAGG
ATTTCACAGGTAGATAAGTGTGAGAAAGTCCGCACTGGTGACTCAGGGATGGGGGCCCAG
GCCCCTGCATACACTCACTTCACTTGAATGTGAACTATGGCCTCTGCAAGTTCTAAGGCA
AATATCGGAGGTGCACTTGTATCCATGTAATGCTGACCCATCCCAAACGTTGGATTAAAG
ACAAGGTGAGGAAACTCATTCTTTGTTTCTTACACAACACCAAAAACCAGTCCAATTGAA
CCGAGCGATTTTTTTACATGGCAAAAATTGATCAAACATGACATGACACCTATTTGTAAA
CATATTCCATTTTTTATGTTTTACTCAATGATCTCAGCCTGCGCATTCAACCAGGATACC
AGATTTTCTTTTTCTTTCAGTAAAGTtgagcaatctgtgagaaaaggcatggtttttttt
gttcatattctttcatagaacaacctttggagttgcaaaagccagtgttt
>NODE_334_length_665_cov_8.350376
GATCCTGCAGAAAATGCGACCGTTTTCCTAAATACTGATCACTGACTACGGCATATTTCT
GGCTGTACAGAAACACGCCGGTCCCTCCCGGCCAAGCATCTACACGTGTATTTGACAGAG
AGGGATGCAGCGCTGCAGACATTGAATCATGACTCCCATATTTTATCCATAAGTTAACCC
CATATGGGTGCCATTGTACTATCAAAGGATAAAAAAGAACAAAGGATTTATATAGTCTTT
TTGATCGAAGTCTCGCTATATGGAAGTAGTATATTTTCTGTTTTTCGCACACACACAAAC
AGACATAAGCACGTGCAAACACACACATGCAGTGACAGCCACGGCCAATCGATTTGCCAC
GCTCTCTCTCTCCACAATGCTGACGATGCTCGAGTGGACGGGCTCCTGGTTGCTTGGTTC
ACAGAAAAGGGTCCCTCAAATGAATGTATTTTTACCTCTTGCAGGACAATGTCGGATAGG
GAAGTAAATAATTAAAGGAAAGGGACCCTTTTTGACTGCATCAACCCTGCCACTGCTGGT
AAGCTCTACTATCCATTGTGACTCCATTTTTGCCCGTCCTGCTAAGGATGACCTTTTTAT
TTTTTCTTTTCTTTTTTAAATTTTTGTTTTGTTTTACACACATGTGCCCTCCCTGCATGG
AAACCCTTTACATTAAAGGCACCGAGTGTTTGCATATTTTTTCTCATTTGATTTAAGTGC
TGACCTGATATGAGAGGAGCAGGCCTTGTGTATGTCGTagctgactctggtcattggttg
cttaagtttcctttctgtgttatgcagtg
>NODE_335_length_372_cov_3.086021
AGTCGTACAGGTCGACATCCTTGCTCTCTGAGGCGACCACAGATGACGGGCCCCCACCTC
CCTGGCTCTTATCAGCCCCCCGTCCCAGTTGTGCCGCCTCGCCCTCCACCTCCAGCAGCT
CCTCTATCACCTGCTCAAATGTGTCTGTGAGTGAGGGCAGCTCCCCGCGCTGGCCTGGCC
CGCCGCCACTCTGTGGAGTCCCGTGGCCTCGTGCGGCCGTCGCAGCAGCGCCCAAGTAGC
CTTCCGTCCGATGGCCCCGCATGCCCGGGGCATCTCTCAGGGGCGCAGCTCTCATGCAAC
TGAAGTATGAAATAACCATAGTAAGGAACAGGATGGTCATCACTCTTCTAACCTGGTGGA
ACTGGAGGGGGGGAGAGAGCGAGAGAGAGACAAAAACAAGGAGGGGGGGGGAGAGGAGGA
GACGGTTAGTCAAAGTGCATTTTCAACAAAGTTAGCCTATTCTTGACCCATAGTGCACCA
CGTGAGCCTCGACTCCTATTTACACCCTCCACTCAt
>NODE_336_length_610_cov_8.937705
GTGACAGGAGGAAGAGCATTAAGCATCTGACAAGATGATATCTAAGTTCAATTTCCTACT
CCTCACCTGATTTATACCTGCAGCAGATCATTTTCCTTTCTGTCATAAAGACCTCTATAA
ATCAGTGGTGCTTATGGAAGCACTACAGAACAGGGTCCCTGGATTTGTATCCCCTGTGTT
TGCTATTAGGAAACCATTACAGCCACATTTTCCTCCTTCAAACAAAAATGATCAAATCTA
ATACTGGCAAGATTAGAGAGATAAAGGGAGAAAGAGCTGGCGGAGCTGTTCAACACAGTC
CCCTATCTAAACAATATGCTCTAAACTCAATAAAAACAGGGCTTTTTGCTGGTGACACCA
TTATCCATCTGTTTGGACAAAATTGCTGTATCATGGTATAAATCTGCGATACAAGTGACA
TATCCTCTAAAATAAAAGGGAACATTAACTGCTCTATCTTCTAGAGGCCATGGGACTAGC
TGGCTATAAGCTCAGTCAAGTGTGATGGCAGTTATACTGTGTTTTACTAGACTGCAGACA
ATTATACTTTGCTCCTCTCCGCTAAGAAGACAAACTGCCATGGCTTCAACTGAAATGATT
TCAAATAGATTTTCCAAAATGTCTGTCGCCAGATTGCTTCCATACATTATTTCACTTAAA
TGGAGAGAAAAAAAGAGGGAGCAAATCCACAAATCAATCACAACAGCCCACTTTACCAGA
TGGAAAGACGGGagctttcagtgggtgtgtgtgt
>NODE_337_length_161_cov_1.683230
CATTGTCTTTGACTGTCTGAAGCACTTGTGGTTTTATGCGCTTAAAGAGCATTTCATGCG
CTGAAAAGGTCATTTTGGTCAATAGTCATGTAAAATGATTTTCGTCACACAAAGTCCCTC
CAAACAGCATGTGCCTTCATATTTGTCATATTTGAACACACTGTGAAGTGAAAACATGTT
TGTAAACATTGTCTTTGACTGTCTGAAGCACTTGTGGTTTTATGCGCTTAAAGAGCATTT
CATGCCCTGAAAAGGTCATTTTGGTCAATAGTCATGTAAAATGATTTTCGTCACACAAAG
TCCCT
>NODE_340_length_774_cov_4.492248
GACAATGTGCCGCCACCTTCTTTGTAAGCGATGTAGGAATGAACGATAGCCAGCGTGCCA
GGCCAGGGAATGGCTTCTTCTTTTTTCAGGATCTGCAGAGAGAAGCTCGGAGTTGTCATA
GAAGCTGAGACTCGGGGGAAGAAAAGGACTTGAGGAAGACAAATTGAGCCGCCACCCTGT
GGTGGGGCCGAAAAGGGACAAGCAATGGAGTGGATGGATGTGAGATGCCAATCTTTACTG
ACACAATGAATGAGACAGAAGCACAAAAAAACAATACTGCATCATGTATATGCTTACAAA
GGATTGAACAGTCCTACAGTACAGCTACAGGCCCTGAGAGGCTCCTCTCTGGACTGCGGT
ACCCCCTTCCCCCTGACTCAGGATCAGTCTCGGCTGCTGCGGTTACCTGATCTTGACATT
TTGGACAGATCCACATGCCTTTAGGAATGGTTTTCAGGGGTGGATCCAGGCAGTCCAGGT
GATAAACACGAGAACACGTGTCGCACATGAGCAACTGGCCACTGCGTCTGCACACAGTGC
AGAAATCCTCATGGATGTCTCCCTGTGAGGAAGAATTGGACCAATCAGTTTCCCTGCCCA
GCGGAGCCCCACCAACCATCTGTGGAGAGGCGAGGCGGGGGGAGGCACCATGATCTGTTA
ATTTACAGCTGGCCTTGTTTGGATGTCTAATGGACATGGTGTGTTAATCACTGAGCCCAC
AGAAAGGTTACTGGACATCTGGGAGTTAGAGTGTGTTCTAGTTATTAATGGGCTACAGGA
CACTGTTCACTTTGTAAGGCTGAATCAAAGTAAAACCAACTGATGGCTGATGGTTATCAC
ATGGACACAACAAACCAAATGGACGTGTTGGGGTGCAAATGACTGACAGAGCTACTGggc
caataggactgtgtgtga
>NODE_341_length_484_cov_2.842975
CGGAAACCCTAACCCTAACCCTAGGTCGAAACCCTAACCCTAACCCTAACCCTAACTCCG
GCCCTTAGGCTTAGGGTTAGCCCATACTACGGGACCCAAAAAAGTGTCACTACAAACCTT
TACCAATCAACTCAGAGTGGCCTGAAACGTGCTCCCAAACACCTTCTGCGGGCACTTATC
CTTGCCTCAGCACTTTGAAACTGCCGGCGTCATGCACGTCCCATTGTCGGTGAATGGGAG
AAGGTTTTGGCCAATATCTCCTCAACCCGACGTGGTAGACACCTGGAAATGCCACCTGCC
CCACATAATTTGGCTATGCCGAACACGCCAGTCTTGGTCCCGAGTCTCTACGACCTTCCG
TTCCTGAGATACAGCAAAAAATCATAGGTTACTCCCACTTCCTGATGTCGTAGAGACTCG
GGAGTAGGCTCACTGCGATCGCAGCGGCAGGAAATGGGGGGGTAGACACAGGTTTCATGT
CTCTAGCACTAACCGTTTTCCTGACCCTAGCCGGAAACCCTAACCCTAACCCTAGGTCGA
AACCCTAACCCTAACCCTAACCCTAACTCCGGCCCTTAGGCTTAGGGTTAGCCCATACTA
CGGGACCCAAAAAAGTGTCactacaaac
>NODE_342_length_653_cov_8.555896
TCCCCTCCTTCCGTCTACGGCGAGAAGATGAAAGGCTTTTTTATTCTCTGCTGTATTTGA
GCACCTCCACTCTCTCCTCCAACCCAGCCCTTTCCCAGCCCTCTTCCAGTTTAATTACTC
TTGATTATTCCCGATTCCGTCTTGTCTGAGAGATGTTCACCTCCGAAACAAAGACACACT
CACACAAGGCACAGAAAAGCGGAAAGAAGAGAGACAAAACATTCACCAGATATCAAATTT
GCATGAAAATAAGCCACACTGTTCAGCCGGCAAAAAGTGGATTGAAATGAGGACTTGCCA
AGAGCGTGGTGGTATAATTAGCATTTGACCAAACAAACGAGCTTCAACAGAGCTATAATT
AAGCAGGCCTGTAATTAAGTGTATGCCCTTTATCATAATGATCGTGGTTAAAATGGTGTG
ATGGCTGCCAGTTGATTATTAATGGTGTAACCCCGTCCTGCATGCATCCTGCACTGGAAT
CAAGGTGTCACGACTGTCAGGCTAGAGAGCAGCCCTTTGTTTATAAAATACATTAGGGCC
CAAATTAACACAGGGTGACAAGAGACACAAAGCCTCTCGTTTCCAGACTGAAGGGAAAAC
TGCAGCTGCTCGGCTTCATTTTAAAACTCCCAAATCTGGAGGCACAAAACTTGCTGCAGT
TGGCTTCGACAGGAGCCCCAAATATCAAGAGGCCAGGCTTCCAACTGGTGTTCTTTTACC
CGCAAGTCCATCAGGCCGCTGGCACAGGAAAAGGAACTCATAAATGTAAGCcgaagcatt
tcatgagtcatcgtttg
>NODE_343_length_452_cov_1.853982
GGTAGGATGCGAGGGTGGGGTCCAGGATGGAGGTTCGGGTGGAGAACCAGGGTCCAGAGC
CTCTGTGTCTAGCCCAGCACGGTGCACCATCTCTGGGCTCATCAGTGTAAAGCTCAGATT
GTGACCTTTCCAAGGAGCTCACACTTGTTCATATTAAACACTGTGGCAGGTGACAAGAGT
TTGGAGAACTGGGGCCTATGGGATGACCCATTTACTTAAGTGGGGAAGTTTCAGCACAAA
TGCAGAAACATCCCCTGCATGGGAAAAATGGATCGCAAGTCAAAGGGAGTACAAATTCAC
TTGTTACTCCCCCATAGATTATCAGATGTTTTAGTGTAATACACCAATGCAAAGCTCGGA
TTGTGACCTGATCAGAAGCACATTCCAGTGTCTCTACTCCAGCAATACAGATGCTAATGA
TAATGGGTTGGGCTCAGGTAGGGTCTTACAGCCATTTCCCATGTGGGAGATGTTTCTGCA
CTTTTGCTGAAAGTCGTCTAGTCCAGCAATACAAATGCTAATGATAATGGGTTGGGCTCA
GGTAGGGTCTCATAAAGCTGAGCCCAGCTCAGAGTCTCATTCACTTGTTTTCTACA
>NODE_344_length_530_cov_7.403774
TCAGACTTGATCCTAGTGTATGAAAAACTGGCTTTGCTGCCTGGGTGGGCCTCTCCCTTC
TGAACAGACAGCATGGGCTTCTTCTCAGCCTTGTCAGCCTCTCCGTCTGTGCTGGTCTCC
TTGTTGAGGGCCCCTTTGGGACTTCCCAGCAGAGCATCCTTCCTGTTGGCCAGCTCAGCG
CGGGCCTGCTGCTGCTGCTGCTGGAGGCTTTCCTCAGGACCCCTGGGGGAATGCTCGGTG
CCGTCGCCTTCCCTGTGAAGTTTGCTGCCGTGCCCATGTAAGTCCTGATGCTGTAAGAGT
TCCCTGTGGCTCTGGAAGCTGATATGGCAGTGATTGCATCTGAAGGCCGCCTGTGACAGG
TGAGACATGATGTGATGCTGGAATGTAATAAGAGAATCTGCCGTGTAGTTACAGATTGTG
CATTTCAAGCTGGTGCCAGGAGGGAGGCTCTCTTCCATTTTGACACCTGTGAAGGAGATA
AAAGGGAGAAATGCTCAGAATCTCGCCTCCCACTTCTCCTTTAGAGTTAACTGTAGAAAC
CATCAAACGCTCATGCATTATGCCAAGCTTATTCCCATCCACTAGATTTTTTTTTGCTCA
AGGATAAACtgtcaactatgctagctgacagcaggatatgtatatttctcaaaagaaatg
acagtcatttttcc
>NODE_348_length_865_cov_8.404624
CACCTAGGTAAGTGTAACAACATACTGGGGAGGGGGGTTAATCCAGGACTGAGTAGGTCT
CCTGTTTCCCTGCATGACAACAGTAGACTTGCCCTCCTTAATATACTAGACTTGTATCTG
AACCTCATTGAAAACATATATATTTGAGGCCCTTTATTGCAGGGTTAATTACCCTTTACT
TTGCAGAGACTTGTTCTTTCCAGCCCCAGCAAACACTGTTCATAATGTTCATTTTGGCCA
GCTGCTATTGTAATTACTACCTGGTCTTTTAAGAGCTGTTACAATTTGTGGAGTATGATT
GTATTGTTTTTATATTAATCATTTATTAATTATGAGGTGTTGCCTCTTAGTAGCCTTAAT
TTTGATGATTATGGTCGACACAATGTAACTAATGAACGGGCTTTGTGGGCCAGAACCCCA
CTGCCAGTCCGACCTCTCTCTCTCACAAAAAGGAGCACCTCATTCTATATCTTTGTTCTA
TTTTCAAAGGGGATGCGGACAAAGACACGAATGCTGATCAGAAGAATAAGAAGGGTGTTA
AGAGACGCCGGGAGGAACATGGAAGGGGCTACTTTGAATTTATTGAAGAGAACAAATACA
GCTGGTAAGGATGGGACAGAGCAAAAATGGCCTTCAGCATCCCTGAAACGCCATCCATAG
CTTTGTTGAACTGTATTGGCTTTAAGTGCCAATGCACATAACTAGCAAGCGGAAAACCCT
CATTTTCAAGTATTATACTACTTTATAATTAACATTACTTTCACACACATGTTTTGAGGG
TCATCCCTGAGTACTTAAAGAGCCTTACCATTTATCCTTTTTACAGTACCCACTCACATT
GTGTCTTTAATGGACTGCATTCTGTAGCAGAAGTGCATCTATCAAGTCTCTATGAATTTT
CACATCTGTTCCTCATGCCACTTATTGttttggaaagcccgttgtgtcctcaaggtgaat
cgaggctgctcaaaaaaaaaagaacccagaggaaagtagcagatgtgca
>NODE_349_length_413_cov_4.656174
AGCGCACACACACACACGTAGGTACAAACAGTACTATTCTCTTTTTTCTCCGTATCACAC
TCATCCACCCACTGATCCACACACAGAGACAGAGCAAGCAGTATTGATTTTGCTGTCTCC
AGGCTGTTGAGAGTGTGTATACTTGTGTGAGTGTGTGTGTATAAAAGGGATTAAGGCCTC
GCTCAGCTAAGATACCATCAGCCATCAACCCTGCTAGTCCGCTTCGGGCTTTCCCGGCTG
CCGCATTGTCTATTCTGCTCCGCTATGTGAAAAATGTTGAATATCAACAATGGCTTTCAG
TGGTGTATTGTTGAGTTTTTGTATGAACTAATCTTGCCTCAGTGAAAGAGACCTAGGGCT
TGGACAAAACGTCTAGAGCCACAGCATTCCTAGCTGGCTCTCCCCTTGAACACTGAGCAG
AAGGCTGGGGCTAAGGGAGGCAGAGTAGAGGGAAAGGCAGGCTGGAGGAGAGGCAGGGAG
AGGGAAGAGCTGAGGCCGGGGTAGGAGCTCCAAGGCTGTGGGTTAAGAGGATGACAAGCC
AGGGGGAGATTTGGGGg
>NODE_350_length_519_cov_6.926782
TCAACCCCTTCCTCATCAGAATATGACAGGCTTCCCGGGGCTAGGGGGGCATCACCCTCT
CTCCCACCATGCCCACCTCCACCCTGGGGAGCTGGGCAACGACCCCGGAGTGGCACTCAC
TCCATTTGGACCAGAGCACATGGCACAGACAAATGCTCTCAAACTTAGCCCATCTCAGCA
CATTCAGAGCCATCCCGAAGCCCAGACCGCGGCATCTTTCACTTCTGCTCAGACCACAGT
TGGTTTCCCCGTGGCTCACCCCCACTCAGGCTACTCAAGCAGCAGGGACTTCATCCTCAG
GAGAGAACTCTCAGCCTCTGCTATGCATGCACTTGGCGACCAGCATAGTTCCGCCTCCTC
CCCTCATCACCATGGCATGTTCATCTCCCCAACAGGTGCTTATGGGCACACGGAAAGTGG
GGCCCATTCACTTTTCACTGGACTTCACGACCAGGCGTCCCCAGGTGCCCACCACCACCA
TGCCCTCAATGGGCAGATGCGCCTGGGTATACCGGGGGACATCTACGGCAGGCCAGAGCA
CTTCGGGCACAGGCCAGAGCACTATGGACCGTCTTCTCTCCACAGCTACAACTCCATGAA
CCTCAATGTgaacatcgcttctgctcctcacggagccgcgggggcgtttttaagatacat
gcg
>NODE_351_length_383_cov_6.261096
GTGGGCCATTTAGACTGCTAAGGCTAGCTTTTGAAAAATACTTACCTTGTTATAGAAAGT
TTAATGTCATATGCAATTGTTTGACCCTTATGAATATTAAAGGATCCCATCTCTGGTCTA
TTAAAAATGCATGTGGCTTTGTGGTTGTTGATCACGTTTAGAACGCCCATGCAAATTGGA
CTGTCTTCGCTGTCAAGGCCTAAGATGAATAATGTAGTTGTGTTGTATATTCAGGGACAC
ACCATTGACAGTCAATTAACAAGTTTGATTGGTGTGTGAACTCATTCTTTTGAACTGTTA
ATTTTATGTAAATAGTATTCCCTCTCCCTTCTCCACTGTCTCTCCCCCATCCAGGTCCAA
CACAGAAAGATGTTCTCCCACCACCACAAACCCCCAGATCCCTAATTCCACCTCCCACTA
AGAGTAACCAGAGTGGGATCCTTAATAATTGATCATCACACACCTGCTTCGTGGAAGCTA
TGGGAGTGTGCCTTTAACAGTCAAGGGGCCCCACGCTAGCCCCTttt
>NODE_352_length_416_cov_5.925481
ATGACTGGAATAGGGGAAGCTCTGTATATGGCATATAGGTTATATCCCATAAGACTAGAA
ACGAACATGTTTATTCCAGTCATCTCTTTGGTTAGTCCCTTTGCTTTTAGCCCACATCTG
TATGGCAATCATCTCCACCAAAACACTGAGTCATTATAATCCCATCACTCCTGCTCACAC
ACACAGAGTCCCCCAGCCTTAAGGAAGGCCCGACTTACTCTGATAGGATGTACGGATCCT
TTTCTTTGAATCTGAATAAAAGTTAGACAGGCCACGCATGCAAAACTCTGTCAGGCAGGC
CCGCATGCCCACACCAGCAGCCACAGAGTCACCAAAAGGTGGAAGGAGGAGGAGGAGAAG
AGGGAGGAATGAGTGGTAAATTGGATGGTGGGGTAGGAATCAAGAGTGAGAAGTGTAGGT
GAGGATTGAGGGCAAGGAGAGATGAAACAGGACAGAGAGGTGAGAATGAGAGAGAgagat
ggcaatgttagtgggataggatggtgatggaatggtagatggagagaaattaaataaatt
aggttaggagggaaagaatg
>NODE_353_length_361_cov_6.180056
ATTATATTTCCCAGGCCATAAATCCCCCTTTTTTCTCTGACACAAAGCCTTATAAATCTG
TGTCTGATTTTTCACATTGCACATTGTTTTTAGTTAATGATTTTCATCTGTTTGTTGTTG
CTGTGATAGCGGGGAAATGTACCATATGCTCCGGCAAAAGACAAATGATTAGCAAATGAA
ATTCTGGACAGCTGTCAGACTGAAAGCGTTTGGTTGATAGCATTCTGCTACCATAATTAG
CTTAAGCTTTGGGTTAATTAACTTTCTACCTGGATATGCATAATAATAGCATTCTGCAGA
AAGCCAAGGAGCTTCCAGTATATCAGCAGCAAAGGCTGGCTTTTTATTTTGTATTTCGGC
AGCATATTTCAATTTCAAGAGGCGATTTAGCTCGGGAGCATCGTCAAATATTGTAGATTT
TACTCCCCAAGCCAGATAATTCTGAAACAATAGGGGTGTATTATGTGGCAGAAATGCCAT
TTCTGAATGTAATTAAAGCGGATGa
>NODE_357_length_652_cov_6.257668
AAACTGGATTATTAGCTTTTTTGTGTATCTGTGTGATTTTCAAAAACATACCTGTTATAG
CTGCAAGAAAGAGAGAAACAGAGGTGAGACATTTGTTAAAGAACCTGCTTTTTTCCCCCA
TGAAAGCAATGTGCTGTTGTTTGGATTTCACATGATTGATGCTTGACTTAATCCAGTGCT
CTTTGCGCCTTCCCAGGAGGGTGAGGCGGTCTCTTTGTGCTTCTCTGTCCCATGTGAAGC
AAACCAAAGCGGGAGAGTGAGGGTCATAGCTATTCGGCAGGGTACCAGATCCTTCCCACC
GGCACATCTGCATGTGAAATCGCCATTTCACCCCTCCACACTCCCTAATTGTTGCTAAAA
TTATTTGTGAAATTGCCTTCCACCAGGAGTGTTTTCCACGGCAATTGTCACACAATTTTA
TATGCACGGTGGGCCCACAGAGTTGACACACGCACCTCTTCTTTTCTGCCATATGTGCTC
TTTCTATTCGGGTTTAATAGTAGCGCATTATTTTTTTCTCCACAATTACCTTTAAGCAAT
TACTCTCGTGCGTTCTGCGGGGCAAGTCAACCTGTTGTCATCAATAGCGGGTCGATCCAA
ATGTTGTAATTACCACACAAAGCTATAGGAGCGCGTTTAGATGCGCATGCTGCGCACATT
TACTTAATTGAAAGGTTAACAAGCAAACAGCATCTTATGGCGTAACCTTCGCCACGAAGC
ACGGCTGCTTTTgcgcagtttgtccattcagaaaaccgcaccatcactcacttattaagg
gagccctgattttttt
>NODE_358_length_641_cov_10.031201
GTAAGTAAGAGTGTATCAGAGAGGCATGGAGCTCTACAAGCACATAAAATAATCTGCTTC
ACAGATAGCTGCACCAACCCTTGAATATCTGAGCTGAATACTTTTCCAAGATTAAAACAT
GTCTTCTGGTAGTTGTGTCTCCTTTAAAAGCTGCACAACTTGACTGCTTCCTCCCCACTG
AAAATGTTCCGGCTGCTCATAGAAAATTGTGTTGAACCTCTTTGACTTTGCGAAATAATT
GAGTTAAAACACTCGATAAAACATTAATTAGCTTAGCAGTCTGGAGCAGATAACATAGAT
AAAACCCTATGTAATTCATATTGATTAGAATATGCACATTGAGCGTAACCTCTTAAGACA
AGTTTTCCTTATTAAATGGACACAAAGCCGAGGTCATTATTCGTACAAAGAAAGATCGCT
TTAGATTTTATCTTTTCACATAAAAAGGTTTGATTGGATTTCTTTCTGAGGAAGCTGCAC
AATCTATTTTATTCGGGTTTGATTGTATTACCTCTTAATTAGTTTGTATATTGAGTAGAA
CAGGCCTTATTGATTTGAGGTGCATTCATTTGCATTGCAAAAATCCCCTTTAATCCAATA
TAATCTCATCCTTACTCAAACAGAGCAGACTGCATCTCTGAGTTGCTCTTTACTTGCTTG
TTTTCCAGCTACTGCTTTTGGCTTGTCTTAGCTTTAATATAACCTCCTGGTAGAAATTAG
AGATTGCATTCTCTATGCAAAATAATTTCCCTAAATTTGGCTGTTTATTTAAAGGTAgtt
acact
>NODE_363_length_544_cov_4.533088
CATGCATGAATACACACGCAGAAACCCATACACACATGTATTTTTCAGCTGGAGTAGCCC
CCTCCCAATGCCTGCCCTTCCTCTGAAAGAAAAATAAATCCAGCATAATATGATAGTTGA
AAGCGGGGGGTGATAAGATGGTGGGAGGTTGCAAGGGGGGTGGTGGGCAGCTCAATCATT
CACTGTAAAAAAATTGCCCTGTATCATTCACCTGATTTGAATTGTAGCTCCCCCTTTTTT
TGAACCCCTGCCAATTCATTTTGTACATTAAAAATTGGTCAGGGTTGATAAGATTCCATT
TTCACGGTTGGCAATGCAGAACTGGCGAAAGAATACAATTACAGACCCCAGAGTAAACTC
TCCGAATGTCAACTTGATGTAAATGATCAGAAGGCAGGGCGCCACAAAAGAACAGGCTTC
AACTTCAACAGCCCCCCACCCTCACCCCCAGCCTACCTCTACCTCTCTCTCTTTGTGTAT
GTCTCTCTACCTCTTGCTCTCCGTCACCACTCGACAGCCTTTCACCCTGCCTGTGGCAGG
CAGACAGGCCTGCTGAAGTGCCAGAGATGTAGGTGCAGTTTGTTCTGGTGGAGCACAGAA
AGGAAGTCTAGTGTCACAGTGCCACAGCATGATGTCAGACtgacacacatacacaggagg
tgtttgaatggactttggcctctaaaaa
>NODE_364_length_438_cov_5.029680
ATCACAACACATTAATGTCACGCCGTCGTCACACATAACATACACGACCAGAAATGACGG
CGCTGACAGGAGTCAGTGTGTGTGTGTGTGTGTGATCAGCCAGGAAGAGCTTTTGTCCTT
GGGCTGAGAGGGCACCTGGCTCCTCTTCCTGTCCTTGTGATCTCTCTGTTCCCTCTCTCC
CGTGCCGCTCTATCCTTTCTCTATCTGTCTCTTCCTCTCTTCTCCTAGCTCGGATCCCTT
CATCCCCCCATCTCGCGCTCCCTCTCCTCTGCCCAAGGCGATGCCGTCCTGCAGGCTTTG
ATCAGGGGGCCAGGGAGGAGAGAGGAAGTGGGTCAGAAAGTTGTGCTGGAGACTGCAGGA
GAACAAGGCTGGAATATCGAGTAGGTGAGGCTGGGAGAGAGAGGGAGAGATGGGGTAATC
TAGTGAGAAAGTGATAGAGCGAGAGAGGGTGAGATAGTGGGAGGTGGGGGGGAGGAAGGA
AAAAATAGGGAGGGGATGGGTAAAGAGGAAGGGAGGAGGGGTGAAATGGGGCAACCGTGA
GAGGTAGAGGGAGGGGAGGTAAGGGAGGGGGGCTGCCTGAAC
>NODE_365_length_642_cov_4.674455
AGGAGCACATGCTCTATCATTTTTTCCTCACAAATGATGTAAAAATGGCCCATTATGGCG
AGGAACAAAGAGGATGGGCCCCATGTTTGAGCCAACCCCTCACTGATGCCCTGGTGACTC
GGCCAGCCACTCTCCCAAGGCCTACTCCTTGATTAAATGCATAATCCACTACTCCCCATC
CCCAATGATTTAGTGTGCCTTTAAATCAGCTTGCGCACACATAAAAACCTCAAATAAAAA
TCACCAAGAAAAACCATTGCACTCTAACTGTTCTATTAAAATGATACCCAGCCCAGCCTT
TCTTCTCTGCAATAGCGTTTATTCCACATGAATGCGTATCTTCATTTTTTTTCATAGGTA
TGCATATAAAATATTTAAAGTTTAAAATGTCACCGTTGAAACATCAAATGCAGGAGTCTC
TCATTAATCAGCATGGATTGAGGTTCTCTTTTAAGGTTATAACCCTTTGAAAGAGCAAAA
ATTACATTTTTGACCTTGAAGATGAGACAAACTCATAAACGTAAAATAATTTGCAGTTTA
AAGGGGAAAGAGATATCGGTTACCTCAGCCAGCAGTGCTCTGGGTTGTCAGGGGGAGACC
AAACAAGTCTCATTTTCATATTTACATCCAAGCTGTTGAGATTAATTTGAAATCACATCA
Agaaaaaaaagaaacaaaactcagagaaaacatcaaaaggggcaactgtcaaagtttcaa
atccgtggggccctagctatctccagtgtgtgaaacacagacttttttcttgcagtttta
ttaaat
>NODE_366_length_503_cov_10.170974
TCTCTTCTTTTTTTTAAATATCTCTGCTCTCAATCTCATATACAAAGTCCTGAAAGTCTT
TTCCTTCAGTAGATGGTCTTCAGAAGCCATTTGCCCCTTCCAAAATGGCACCTCCCCGTG
GTACATCAATGTACAAGTTCTTCTCTTTGACCTATGATTTTTCTATGATGAATCCTGTCT
TTCTTTGCCAGTAGAGTACAGAAAAGTTCTTATTCTCTTTCTCTCTCCTTTCTCTTTCCT
GTAGTACCTTTATTTACGTACCCTGTTAAACCTAATTTGATTCTTCTTCCAAAGCCCCCA
GCCTCTATCTACTCGTACTAATGCTTCTTCTTTCTAATCTTATTTGCATTCATATTATCC
ACCCAGGTGGTACACCAATAAGAGGTAAGAGTGCTGAACTGACGTTCACAGAATGAAAAT
AATACAAATTCATTCTTGCTGTCAACCCATCCATTCACTCGAATCACCTCCATTTTTGTC
CTGTTTACCAAGACCAAATCCCATTATGTTCATATGGACCTTCCTTCTTATTTGTCCTGT
TTCGTTGACTAAATTTGTATTCCATCTTTTTTGTCTATGCTTTATTTCCTCCTTTGTATT
CTTGTTTCAAGAGCCTGTTtagctcagttgtgatatgcttgccctgg
>NODE_368_length_655_cov_5.149618
GGGCTGAGAGTGAGACTAAAGAGTTCCTGATAATGACAAACCACACCCTCAGCAACACTC
CATCACACCATCAACAGCTCAGCAGCTCGCCTCCAAACACGCCTCCCCTGACCCCATGCA
GCAACCTCCCACTGCACACCTCCGCTCCACACACATGCACTCACAATTCAAGCACACAGA
CACGTGCACACACCCTGGCGCTCACTTACTTTCAAAGTCCAGGAAAAAATGTGGACAGTT
CTCTAAATCCTTGCCAAGGACCTTAATGAGGTTCCCCATGGCTGGCGACCTGGACGGGAG
GAAACAACAAAATGCATACAGTACGCAGAACCTGGCAACCCGCAAGAAAACACACAACAG
GCACATGGAGAACACAGCAGGTTGTGACTGTTTTAGTTTTTTACCCATCTGCACTCGTCT
AATTATCCCTTCTTCCTTTGCTGCTCCATCCTTCTGTCTAAGCAATATGTCCAGAGCAAA
GTCAGACACTCTCGTCATAAATGACACTGATCACAGTTTGCCTCCAATACACAGTGTACG
CTGTATTCAATTATAGGAGGGCCTAAACCCAGTAGTGAATCATTTAACTCACTCATTGGG
AGTCACAAGAGCTGAGCGCTAGTTTTAATCCATTTACATTGCTATAGTAACCCAATAaaa
ggcagccatgtatgggctgctctcccctaatgctcttcatgtccagtagtctatagatac
tttatgacaagctctttatacctccacagcatcctgccagagctttatgaaatcagtgat
gcaagcttcattagataac
>NODE_369_length_436_cov_1.846330
GAGTTCTTCAGCTTGATTTCTGGCTTCATCTTCGTATTTCTGTTTCATTTCCTCCATCTG
TTTCTTCTGTTCTCTCTCTAATGCTCTCCTCTGTCTTTCAGCACTTTCTATCCTGATGTA
ATCATCTTTTATTCTTCTTTGATATTCATCTCTTTCACGTTGAAATTCTTCTTTGAGCTT
CTGAATTCTATTTTGTTCCATCTGTTGTTTCTGTATAGATTCTTGGTAGCGATTTTCCCA
CCATCTTCTTCTCTCCATCTCCCAGGCTTCTTTCTCTCTTTGCAGTTCTTCTCTGTTGTG
CTCCAGCTCTCTGACGAGCTCCTCCGTTGACTCAGATTCTGATATTTGCTTCTCCAGAGC
TTGAAGCTTTTGTTTCCACTCCTGTCGTTGAAGTTGTTCCTGGTGTTTCCTCTTCCTGTC
TTCCTCTTCTCTGAGTTTTTGTTCTCTCTCTCTCTCCTTTTGCTCATTGTTAATGTAGTC
CTCCATCTCCTTGAGTTGTTTCAGACTCTGCTCTTTCTCTGATTCAGTTTTGAATATCTC
TTCTCTCATTTGTCTTACTACTTTttgcatttcttcctcg
>NODE_370_length_442_cov_6.321267
TGGGAAAAATTCCACCAATCTGTTTTGCATTCGCAGCACCAACACTTAGACCAAAGGTTT
TCACAGCTTTTGTTGGTTTTGTATTTTTTTCTCTCTCCTTTGGAAGCAGAAGTCCTTTGA
TTCTCAAGTCTCTCTGTAAAAACATTAAAAAAGATAATCCATTGGATCTAATTGACACAA
AGCCCTCCTTCCCCCCTCCTCCCTTGCCTCTATCCTCCGCCTATGGCCCTCATTTCTTCT
GAGAAAGGCCAAGTGTTTTTGTCCTGTAAATACCACGGAGCAGAGACAAAAAAGACGTCT
TTAAAATGCAGTCTACAATCCATTACACATATTCCCCCTGCATATCCATTCAGTAATTAT
TCATTAGAAAACATTTAACGTCACAGTGAATTTCACACTAGGCAGTCGAAACACAATAGA
GGAGATTTGGCCTATTTTGGGGTGAGGAGTTGGGGAGGGGTTAGCTGTACAGAGGAAGGG
TGAAGGCGAAGGAGGGGGGAGGAGGGGAGCAGTATTTGTCTGATCTGAGAACCTCTGAAA
CGGGGCCGTCTTGAGACAACGGGGACAGACTAAATAGTgtagtaac
>NODE_371_length_610_cov_9.000000
TCACGTCTCATTACACCAATCACATTTGACAGAGAGTTGAATAGCAGATGCATAATTTTA
AATATATACATCACTGACAAGCATCTTTCATGCTAGTGATCATATTGATTTTTAAAGCGA
GACTGTTCCTCATTGTGTATGTGTGTCCTAATCTGAGAAATGAATGATAACCTCTTCATC
ACTCTACCCCCTGAGTGTTCTTACTGGAAGCCATATTGATTTTGTTAGTCTGAGAGTCCT
TGCATTGCATGGCCTTTACCTCAGGGACAAATCTAATTGTTTATCTCTGGACAGACTTCT
GCCTTTACTCCCTTCTGTCTCATTATGTGCCAAGATTTGTCAAGTCAAGTCTCTCCACAC
TCTCAAATCGCGCTTTACAACATGTCGTTCGGCAGAACACTACAGATGGCTTACTTATCA
ACAGACCCTCCCACATGGAATGCTACAAACATGACAGCACAACACACTTGCAAAAATATA
CACAAACTGACATACAATGTAATCACACTCTGGAGACGCGATTACACATACTGACACAAA
ACATGAATCACATTTTTTAAGAAACACTGGTTTTTGAGATTATAGTGTAAGCCTTCCTGA
GAAAAAATTATAAGCAATTATTGATTGTTTGAGATCTGCACTGCACTGCACACAAATTTT
ACTAATAATTATAATTCTTAATTTTTTCATTCAAGACAATGCTGTCATTCTTActcattg
ctaatctattatatcacagatggttcagagcaga
>NODE_372_length_535_cov_4.209346
ACAGCAAGCTGCAGAAGTTAAAGCCAAAATGATTGTATTCACACATTACACAACTGCCGA
GCACACTGTCACAACTGCCCATACTTTTCTGCCAAAGAAATGTAAACAAAAACTTTATCT
GCACTGGATAAAATGTGGCTGTGCACACCACTGAAGTGCAACAGTAAAACAGTGACATTT
CATATAAGACTCTGTGTAACGTCTTTAAAATGGGCCTTTACAGATACCCACACATGCAAA
CTGCTGGTCTAACCCCCTGTGATGCAGAGTGTCCAGTCTTTTTTTTTTTTTTAGAAAGAG
AGAGAGAAATGTGTTTTGAAAGTAGAGTGGCAAGTGGCGTCCACTGTGTGTTCTTTTAGA
CGGATCAATAGCTCAGTGTGTGAGAGAGTGTCTTAAGAGCTGTTGTCTTGTGCTTTCAGC
TGTGGCAGACCTGTTAGTGCTACAGAGGGGAGCTGCGCGCCCCTGCCTCTGTACCAGCAG
TGGCCTGAGGGGGGCTTTTAGTCCAAACACAAATGTCAACCACACATAGACTATTAGTGT
TTAGTGCAGTTATTAAATGGACTTTATTTGTCCTTTAGGAGGCTAAAAGGCGCACTTAAA
GGGGACCTGCGTGACAGCAGGGCAATTTGCGAGTTTGGTAACTTAGGCTCGCTCATTGCA
GACACATGAGTacagataa
>NODE_373_length_558_cov_10.218638
TTCTTACTCAAACATAATTCTCCCCATTTGGCATTTTGACATCATATCTTCAGTCCCCTC
CTCAGTCACCTTAGCACAGTTTTCTTTCTGTCTACCTGGCCAAAACCACGCCACAATAAC
TTTATTTTATTTTTCTCCCTCGCTCCAATGGACAACATTTCAACCCTTACCTCTCCATTC
TCTTTTTAATGTGTTTTTTGTCCTCCTTTGCCTTTCTTCTTTCTTTTTTTCCCTTGACTT
CCAAGGTCAGACAGGACAAACAATGCCACTGGTGTCTGTCTGAATGTGGCTCACTACCCA
CCACCACTGCCGCTGTTGCCTTGGCAACGCACTAACCATTAATTTTCAATTAAAGCAGAC
AAAGAGATGACAGCTCAGGGTCCATGGAAGATGTCAAGAAGCAGTATTAATATACGACAA
GTGAGCATAATTGTGTGTCCATTTTTCTCAGCTCTCATCTATGCTATCAGTGAAATGTGA
AAGCAGCAGATAATTTGAGGGTGTGGGAGACGCCGGCCACTGTTTTCTTTTAACCAAGAC
GCCTCTGATGTATCTTTCTGAGAAATATGGCATTCATCATTACTGTTATGAATATTTTGT
CAGGGATGTTATTATTTTCATTATCACTCtatcaaaaaagatgctatttcacttgtgagt
ccattgctgacacgcacgcacgcacgcacgcacgcacgcacg
>NODE_374_length_493_cov_5.070994
CACCCCTACAATTCTGATAACAGATCTTAAACCCCTACACCTACCAGGCCGCCCCATGCC
CCCATGGAAGCGACGATGCTAATATGAGTAATAAGAGAGCCCAAGCTCTCTCCCAGCACA
TGTGTAAATCGGAACGGACCTCCCACCGAACCTTAACGGCCCCAAACAAAGAGGGCAGTG
GGTAAAAAACCAAACAACAAGAAAAACACCCACCACACCACCGTTAACCCCACACTGGTG
TGCTTACAAGGAAAGACTAAAAGAAAAAGAAGGAACTCGGCAAACACACAAACTAAGCCT
CGCCTGTTTACCAAAAACATCGCCTCTTGAAAAAATAATATGAGAGGTCCCGCCTGCCCT
GTGACCACGTGTTTAACGGCCGCGGTATTTTGACCGTGCAAAGGTAGCGCAATCACTTGT
CTTTTAAATGGAGACCTGTATGAATGGCACGACGAGGGCTTAACTGTCTCCTTTTTCCAG
TCAATGAAATTGATCTCCCCGTGCAGAAGCGGGGATAAAACCATAAGACGAGAAGACCCT
GTGGAGCTTTAGACACTAAGCCAGACTTTGTTAAGCACCCCTTTCAAAGGACTAAACTAA
TTGCAACCTGGCCTGATGTCTTTGGTTggggcgacct
>NODE_375_length_374_cov_3.334225
CAATGAGTGCATGTGAAAAAATGAGGCTTTGAGGCGGTTGTTGAGAACCCGCAACGGTCT
GGAGTTTGTTGAGAACTCACGTTCCTGATGAGCTCACTGTTTGGCGGCTTTAATTGTGCT
GTTGGGTGACAGAGGCGGGAGGGTGCAAAAAGGGGTGAGGGAAGGCGAGGGGTAAGGTTC
AGTCCATGGTGCACCCTGAGATGAAGTGGGTAATTGAGTGCGGAATAAACACTGCCAACA
ACCTCGGAAGCCCCCTTTTCAACAAACTCGAGAGAATGGAGTGAGAAAGAAGAGGGGGGA
GAGAAAAGGGGTGAGAGAGGGAGAGAGAGAAAATCCCAGCTACCCTCTGGGGGGAAAAGC
TGCTATTGAAAAGCTATTAAACTTGCATTTAGCAGGATTGATTGGAAATGAAGAGGCCTA
TTAAAAGAGAGGGACAAGAGGACAATAGCGCGTCTCTGGCCGCCGTATGTTGCCCTCCTT
TCAGTGGCTTTCTTTGCCGCGGGTTGAGGGGGGGGGGG
>NODE_376_length_303_cov_1.930693
TATCCAGGAATGTGTCAACAAATTTTACAACTACTACAACAAAATGGCAGCAATTTGGTT
TTCTGCTGTGCAAGACTTTTATTTTTTGCTTCAGATCATATAAACATGGTCTAATAATGA
ATTCAGACACTTCCAAGGTATTAACCAGCTTAGCTCAGAATGTTTTTTTCATATAAAAGG
AGATGCTTTAGAAGAGCTCAGGGATGAATGTGTAATGAGCTCGAAATAACCTAAAGCCCT
TTTTTCTCTCTTTTTCTCTTCTCTATGTCCTCCCTCCCTCCCTCCCTCCTCCCCTCCCTG
TCCTTTTTTTTCTCCTCTTTTGGGAAACATGCCTTTCCCAGCTGCACAGCCCCCACAGCG
CGAGGCCAGGCCAGGAGCACAGCTGGCCAGACTTGGTGGAGCCAGTCGACAGGCGCATGG
AGCGCAGCCCGCCCAGGGCCCGCTTCc
>NODE_377_length_440_cov_4.311364
TCGCTGACTCCTGACTCCTCAGGGGAGTGAGGCCGGCCCGTGGCAGTGGAAGGCCCGGCT
TGTGCATCGGGGAGCTGGGCGGCGGTGGATGGGGTTAGGGTTGGCACATTGGTGACCACA
TTGTTCCTGCTTTGCAGCTCCTCAATCAACCTTTAAAATTAAAAGACACAGTTAGCACTG
TTCATCCATTGAAAGAAGAAATGACTGATTAAAACTAATTGTTTTTGCCACATACCTCTT
GAGGGGGTCTTTGGCGCCCATTATGTCCTGGAGGAGTTTATAAGTATAAACGCGCCCAGT
CCTCAGCAGCGCACTGGCATCTTCTTTGGCCTTTTCCACGACTTTAGCCTTGACGTCTTT
GGCTGTATTTTTCATGCATGTGCGTTCAAGATGCACCGAGAGGCATTCCTGGCTCTTGTT
GCAAAACGGGCACAAGAGGTAGTGGCGGTTGGGCACGGGCTTGGGAACACTGCAAGGCAA
AGTATCATAATATTAATATTTGGTACACATAACATCAAAATTAAAGACAAAAAAACAACA
CTTAAAAACAATTGCACAAAGAACCATTGTATTTAACTCAAAAT
>NODE_378_length_572_cov_4.597902
CCTATTTGGCAGTGACATTTTTTAGTGTAAAGTCACAGTGGCGGTGATGAGATCAAAGGC
AGAGAGTCCCCCATTGGGTCCAATTAGAACTATAGCATTGTACAGGGAAGGGGTGGCAGG
GGGAGAGAGGGGAGTGGGTGGTTGGGGGAGAGGAGAGAAAAAAATGTTGAGTTATGATAT
TCATAATCTATGCAGAGAGGCCTTTCCAGTACAGGTCTTCTCCCCATAGCTGTGATCTTT
TCAATTTACATCAAGGGAAGATGGTCGGGGATGAAAGCAGGGCATCCAAGGCGCACAGCC
CACAGAGGGCAGACATGGGGCCTCATTAAGGCCCAGCCCAGCCAGCCCCAAACAGGGTTT
GAAGTGCGTCACATAAAGAGCATGGGGTCAAAGGTCAGACATAGAACAGATCTCCATTTA
ACTCTCCAGCTGGAGATGGTAATTAGCAGGTGCAATGATGATCCCTGCCTGACTGTAAGG
GATGATACCACTATAGGTGACACCAGGCATCTGTGTGAATGTGTGTGGGCACCCGTGAAT
GTCTTCGCACACATGGTGCCTCGACACGTTGATATATAACATCTATCAAGGATACCAACT
CATTTCATGCTCCCATGCATGTTTATACAAAAcctgctggtattattgtgtgtttactac
atttgcacccacacaggaatttacagatttattttttttttaaagaaaattgtgag
>NODE_379_length_576_cov_6.185764
AATCTCCTAGCAGCAACCACAGTAGGAATCACACAAACATAAATCATAGTGGAGGAAAAG
ATTCTTCACATCCACCTTGTGCAACAATGCCACTAGTTTTGCATTTTCTTCTGGAAATTT
TCTGCCTTAGCTCAATTCCCTGCTACATTAATCTCATTATCCTTTGAACCTTTTCACTGT
TAATGCCAAATGCAATTTGTATTCTGAGGCCAGGCAAAAAGCTCTAAACTGATTATCCCA
ATTTGAACCGTGGCAGTCCTAGATATTGTTGAGTCTGAAAGGGCCATCTAGCTGGTGAAT
GGGCTTCTCATATGCCTTCTGAGTTTCATGACACAATGTTGCGTCTGCTTTGCAAGGGAT
AAATTAAGCGTGTGAAAGTCTAAGCAAAGCCCTCATTTTCCAGTTAATCAAATCTTCCCC
TAATCAAATTAGCGCACATAATTCCTCTGGATGCGTGGTACAAAAACAGCATTATCCCCC
TCTCCGGAGCTGAAAGGCAGGGAATCAGCGTGGTGCCTCTCTCTCCTCTGCATGAGCAGC
CCTCAATGGAAGAGGAGGGCCGGGGTGAGATGGGGGGTGGAGGAGACCAGGGGCAAAGGG
GGAGGGTATGGCTCTTCCCAGTGGCCTAACAGAGAAAGGCAAGGCCGGGGTAAACTTTGG
CAGCGTTTAAGTTCCCAGCTCATTAAAAAGCCTGGCTCAGTGGCCACCTCCAGGGAGCAc
>NODE_385_length_314_cov_6.722930
TGCCTACACAGCCCATCCGGCCTCCACACAGTCCCAGCCTCCGGTTCAGCAGCAGCAAGT
CCAGCCGCAGCCTCAGCCCGGATTAATGCAGGAGGTAGAGTTTTCTAGTTCTTTCTATGG
CTCAAGTGAGCCAGCACCTGGTGGGCCATGCCTTATGGCCAGCGACAGTGGTGGTGGTGT
TAACCATGACGATGTGGCCATTGGCAGCTACAACACCTCATACACATCTTCATTTGTGTT
CACCTACCCAGAGGGAGCCTGCGGGGTCAGTGCCAACCAGCGGAACAGCAGTAGCGAGCA
GTCATCTGATTCCCTGAACTCGCCTTCGCTACTGGCGCTCTGACTGACCGACAGACACAC
ACATTCACATATTAAGACACACACACATTATGCTCGCTGGAAGTAGAGCCTCAGACACAT
ACATGCACAGAACCAATCAGTCTCACAGCCTGAGATGA
>NODE_386_length_344_cov_3.101744
ATAGCCTTTTCCTGATTTTAAAGTTAGTTCTACTAATTTAAAGTGCTTAAAGTAATTTTA
AGTGCTTAGGTAAACAGGCTCAATTACTTACAGTATATAATCAAAATTAATAGCAATAAA
AATGGGATCCCTGGACCTGTGAGTTTGGTTCAGAAGATGTAAACACGTTGGTGTACATAG
AAAAAAAGACACTGCACTGAAACAGAAAGGTCAAATAAATAATGAACTGTCATGAATAAG
ACGATCATTAACTTCCAAAGCTCTTACTTACAGATAAAGGGTTTGACACTGCTGTGGATG
TGCTTATGCTGTTTGAGGCCTGATGAGGTGGCAAAGGTCTTGCCACATTCAGGACATGTG
TGAGCGCGAGCCCCCACGTGCTGGGAGCGGATGTGGCGCTGAAGATTGCTGGGATCTGTG
AACACCTGCAATTTTACATTAAAAAGCATTTAAAAACATGTGAGCGTCAGTACACTTTGA
gatccttg
>NODE_387_length_534_cov_8.524344
GGTTTGGTTTCTGTGGTGGACAGGAGTCTATTTTTACCCTACACTGTAAGCTTCTGCTCC
TGATTATGCTTTTTTTTTCACTGACTGTAGCCTATCATGTAGATCATTGGACTTCTATTG
TCCCTCCTCCCTTTCCAAAGGGAGCAGAGAGGATGAGTGTTGTCATTACAGACAAGCAAG
CAAGGTGAACCTTTCCTAGACTGGGGACCTTTTCCTGGTACACAGAATTGGAACAGCCCC
TCATTGCACCTCCCCATAATCCCTGGCATTTTGTTTTGATGCACCACAGCATGAAAATGA
GAGAATATGGCAATGTTATGGCATTTGAAGTCAATATGTATTATAAAATCAATCTAGATG
AAGATCTGCCCATCCCTCTAATTAGACGGGGTGACTGGAGATTGATTTTTAATTGCAAAA
GTAATTACATGGAGCAGATAGCCAGTGACATTTGATTATCTAGGTGATTGATTAAAAGGC
CTGGCTGCTGGGGCAGACTGTCAGCCAGCTGAATCCAGACAAAAGAGAAAATTAAAAAAG
TTGTCCCGTTTGTAATCACGAATTTCAAGGGTGAAATTACAAAGCCAAACATCCCCTTGG
AGAAGCCCAGCATCCTTCCACTTTGCGCCTGTCTGCCCTCCTATCTCACCCCTGccgtca
caacacccacaacgcaag
>NODE_388_length_948_cov_6.911392
AATCATTAACAATGACCAATGGCACACAAGTGCACATAGGCGAAACTTAATCAGCGACTC
CCCTCCCTAAACAATCAAATGTTTTTCTGGTGAACTTCACTTCTGTATTCATTAACCAAT
AACCATGTCTTAGAAATCTATCACACAGCATAAGTTTACTCTGCCATAAGTCGACAAGGC
AGTAAAAGCAAATGAACTGTCACTTCTCAGCATATGTGTGTCTTCACTAGACAACAGTAA
GAATTTTTCTAATGTCAAGAGCAGAGCTTCTTTTTTCTTTCTGCATCTCTTCACCCGCCC
TCCCTCCACCACTCCCCTCCATCTATGCATTCGTGTTGTATTATGAAAAAAGCAAACACG
ATTATTTTTGATTTCCCGTTTGCCTGAGCAGTACATTTGGCCCACCCCTCTCTCCCCCGA
CCCTCTTGATTGAGGGCTAATGAAAAAGCTGTCCTGAGCGTCGCTCCCTCCCTGTATCCA
TTAAGAATAATTAGACGGGAACAATTTTGATGCCTGTAACCTCGGCGAGTGTGGCTAATG
GTGTTATAAATTGCTCCTTGTCCTGGGCCCTGCAAGCATTGGCGCGCGGCGGTGGGGGCG
AGACGCTTAATTCAAAAGCACTCTGTCAACAGCACTGATTTGTGTGGTTAATGAGAGCGT
TTAAAACAACAGGCGCAGCTCATGCATCCTAATGCTGATGGCAGGAGCAGGTTCGATAAA
GAGGCTTGTCCACCATAATTAGCTGCGACAAACGCCCAGGATTAAGAGACAGGGGGCCGA
ACATAGTGTGCCCTCTTAAAATGAGCCCCGTTTGCTCTCACTCTCCCTCTGCCTCTCTTT
GACTGACTCTCTCCTTACATCCTCCTTAACAGCAGGACTAACTGCTTTTTTCTGTCATGA
GTCTCGTTTGGTCTGACAACTTGACTGCCATCTTTTCTTTTATAATTCACTGTAgctttt
ctttcttctatatgtatattatatatgtttccaaggcagtagaaagatttagtgttctct
ggggcaggggctgctcgtagggatacaagtcgtcttctcacaggatctcacattttctcc
cactgaagagtc
>NODE_389_length_502_cov_7.641434
GCTTCCACACGCCCACAATTATCTCTTAAACAGGTTGTTGTAACATTATCATGTACCTAC
ATGAGGCAGCAGATAGTTTGGTGTCCCTAAAACATCTCGCAGGGAGAAAACTACTAGTGT
GGGTTAAAAGCGGCGTCCTCGGGGAGCTGTGTTTGCGCTCAAGAACAATTTATTGCCGAT
GGACATATGGCCAATATTTTGTCTCACGTCATAGCAAGGGGAAAACAAACACAATGCAAT
GTTAGCGAGTCAGCAAGAGCAGAGCCACTTGGCCAGCTATGCAAACGCTCTTGGACAATA
TGAGAAGAGGAGCACTTGCTTTCTGGGTATATAAACCACATCAGGCTTATCTCTGCACGC
ACTCCTGACTCCCATTTGGAGATATTTCATTAACTCTGCGCGCTGTCTTAACGCTGGCAA
CACATTCAGCCCCCCTCCAAGTCTAGGTAAGCGCACTGGATGCTCCAGGCACTTTGCATA
CAGTATTTTATTCATTCGTTTGTTTGTTTGTTTGTTTTTGCAGCTCACACTGTGTATTTT
CTGCCTGTTTTGTGCGCATGGACGCGCTTCAGAGTCCTTCAGTGTAGAATAACCCTATTT
ATTAATACTCCTTTTTAATTCTGTTTTTTTTTtttttttaaagaaa
>NODE_390_length_687_cov_4.462882
TTTTTGTTGATATTGAAAACATGTTTTCATAATGAGAAAAAAAATACATATTTACTTACT
GAGAAAGATTTCAACTAGCCAGTTTTTCTAACACCATTAGACAGATTTTGATAATTAACT
GTGTGTGTTTCACAAGGCAATTCCCCTGACATGCAGAGAAGGATAGAGAAACAGACAAAC
CGTAAACAGTAGTTTATGTTCGTGTTTCCCTCTGTGAAATTCTGTGTGTCTCTCTCGCTG
ACACTACAAAAAAAAGAGCTTGGTTACTTTGCTGTATAATTCAGGGAAAAGAGAACATTA
TGCCTTTGTTCCTCTTGACGTTTTGCTCCGGGATGCTCAGACTGTGGAGCTCAGGTGGGG
CCAGAGAAAACAGTGGCCCTCAGAACGACACGACACGGTAGCAGCAGCAGCCGCATGGCA
AGACAGCAAGAGAACACTCTGGGGTTTAAAAGTACCCAAAGCATCCTGGGTAATTAGCCA
TTACGGCGCTGTCACAGAGGGTTCTGCAGTCAATACAGAGATAATTTGGGCAATGGTGAA
TGACAGTGCTGTCCAGGCTTTTGGGATGATCAAGGACAGATCCAGCTGCACCAGGCATCT
GTCAGGCCCATGAATCACTCCTCCAGCCAGCAGCTGGGTGAGTGGAGCAGAGAGAATCGC
TGGAGAAGCATGTGCAGACACACAAATAAACATGTTCCCCCTCTCTCCCCTCGCCACACC
GGGAAATGGCTATTAAAGGTCTGCCGTTACAGAGCACCGAGTGGAAAAGGCTTGTTACCT
TCAGTGGCAAATGAATGACATTGGGAATAAGGTGAGGAATAAAAGtcagac
>NODE_391_length_550_cov_3.025455
CCCTTACGCCACCCTCTCGCCCAAAAACAAAAAGCAAAAAAAAAGCCTGACAACTCTTAG
CGGTGGATCACTCGGCTCGTGCGTCGATGAAGAACGCAGCTAGCTGCGAGAACTAATGTG
AATTGCAGGACACATTGATCATCGACACTTCGAACGCACCTTGCGGCCCCGGGTTCCTCC
CGGGGCCACGCCTGTCTGAGGGTCGCTTTGCCATCAATCGGAGACCCCCGCGTCTCCGCG
GCTGGGGCAGTCGCAGGCGGTCCCGGCCGCCTTCGTCCCCCTAAGAGCAGACCTTTCGGG
ACGCCCGGTGTAGCGGTGTAGTGGTGCTCGCACCTCCTACTCCCGCCCCGGGTGGGTCTC
GCCTCCCTCCCTCCCTCCTCTCTCTCCCTCACCAGGGAGAAAGGGGAGCGCCTCCCCGTC
CGCGGAACCCCCCCGCTTGCGCGAGCTGGGGCGCGGCTGCCGGTGGACGTCCTCGTCTCT
CCGCGCTGACCGCGTCGCCCTCGCGCGCCAAAAAGCTGGGGGCCACCTCCGTCGGCCGGG
TGCGCAGGGGAGTGACGGGTGTGCCAGGCCGCCCCGGCCTCTCTATCCGCTCCGAGCCCG
CGAGCCCCCCCTCCTCGCGAGGGAGGCCGCGGCCCCGGTCCGCCGCGGTGCGGACCGACT
CCTCGACTACGACCTCAGATCAGACGAGACGACC
>NODE_392_length_369_cov_11.422764
AGAGCGAAAAGGAAAAAAAAAAAAAATGTAGCGCAAATGCGAGGAGAATAATTACATATA
TCATGAAGCCGTCCCTTTTATTTCGGATGTCACTTCTGATGTCACTGGCCGGCTTTGGCG
CTAATTTGAATTCAGACCTTTATCAGTCGCCGGCAGCAGATTTTGAGTGACAGCGCCACC
AAACGCCTCTCGCCAGCCGTCCTATTGATTTCTCTAAATCCCCAACAATAGCATTTGCAT
GCTTGTTTCTGTTATAATACAGATATGCCGTTTCGGAAATTAAAGAGCGGCAGGCAGACC
AGAGGTAACTAATTGTGTGCCTGTGTAATGAGTGCAGTTTCAATTTGATATAACCCACAG
CTTTTCCCCTCGCAGGCCCGCGCTAAGTACTTTCAAGTCTTTGTGGGGAAATAATTGATT
TTTTGTGCTTTGGGCACAGGGAAAACTATTATGATCTTTTTGAATAATGGCAGCAGGAGA
AAAGGCACGTTGAACGATTTAaattggtattag
>NODE_395_length_149_cov_1.731544
GAGGGACTTTGTGTGACGAAAATCATTTTACATGACTATTGACCAAAATGACCTTTTCAG
CGCATGAAATGCTCTTTAAGCGCATAAAACCACAAGTGCTTCAGACAGTCAAAGACAATG
TTTACAAACATGTTTTGACTTTTAAGGGGAATGTTTACAAACATGTTTTGACTTTTATAG
ACAATGTTTACAAACATGTTTTGACTCGGAAACGATGTTTACAAACATGTTTTCACTTCA
CATGGCAATGTTCACAAACATGTTTTGACTTCggatacaatgtttacaaacat
>NODE_396_length_492_cov_4.892276
ACCACAAAACAAACCTGGCACAGCGTACCGTGAGAAGGATGAGGCGAGTGATGTAGAGAG
AAAGGAGGTGTGTGTGGTGGTGGGGGGGCAGATGAGAAAAGTTTTGCCCGGTGATTTATG
CTTCTTTCCCGGCTGGGATATGAATCTGGGATGATGCTCCAGAGAGCAGCACTCCAGATA
ATGTTAGCCCATTTAAAAAGAGCAGATTTGTGTAGTCTATCAGGGTCGCAGAGTATTTTT
TTTTCTCCTGCCTCCCTCCCTCCTCCGCCGGCCCCTCCGTAGTGAGAAATTGGTTGTTAT
CATAGATCACAGATACTGCTCAAACCTCTTATGAAAGATGAATTAATTTCACTAATGCTT
TAATGCAAAGCTCTCATGAGGGAGGCAGACTGGTGATAACCCCTGCCTCGTCCCCGCTTC
CTCCGCTAGTGATTTATGCCCTCTTTTAGTAGATGAAACCGCCTAGATTTGCCATCCATC
TGCAGCTTTGAGGAATCCTATTACATGGGGATCTTGGACCGGACAGGACGCCACAGTCCA
AAACCAGTTGCTCAGTTTTGGATCACACAGCCTTCGATATGTAGAGTAATTGTTGGAACG
AGGATGGATACTCAAACACAACATTAAAAgttagca
>NODE_398_length_406_cov_8.056650
ATAAAGACACACAAACGGGCCAAACCCCACCTAGCTGAAAGCCCGAAACTGAGTGGGGGG
AACAGGATCCGGGGCCAACTCATTTTCAGTGTTAAGAGCCAAAGCAACACAGCTAATCCG
CATTGTCAAGCGGGGGCAAGCATGCAGACATGGATAAGACCACATCCTGAGCATCCGTGT
CCCCAAGGCACAAGCACCCAGCTCTTGCTGGATGGGAAGTCATTTGTGAAGTCCTTTGCA
ACAGCCAGTCAAAGAGGTTAATTGAAAAATTCCTTAATGTCATTACAACAGAACTAGATT
AACCCAGAGCTAATTCACTTTATTGTTCTGAAGAGAGGGGACTCAGCGCTGAACTCCAGA
GCAAACGTGAAGCCCAGAATCAGGGGTGAGGTGTTGTTTTTAAAGGACTATGCCAGTTTA
ATTAAGATAGGGAACATTATTCACTGCTCTGCATGGTTGGAAGGAGCAAAATGGTCGCGC
CGTATAAATGCAGCTCTGGTGCCTCTTAAATCAAGGTGGCTTTTATTTAGGCGGTTGAAT
ATGTAAACAt
>NODE_399_length_439_cov_8.364465
TGGGGGGAGTGTAGAGTCTTTGTTAGTAAATCCATTAATATATAAATGATGAAACCTTTA
CCTGCTCCCAGTTGCTTTGGCTTTCATGTTGTTGTTGTGTTGTTGTTTGGATCGTAATCA
GGTATTAATGCCATTCTGTCTGAACTCAAAGATGGCAGGCTGCCTGGTAATTCATATGCT
TGTTCTCTGATGGCATCTGTCGAAGTGTGCTCTCTGCATATTGGTACATACCCTATGGGA
AATTTCAATCCAGCCCCAGACTGAGTGGGATGTAAGCAATTTCTTAACTGGGACACTTGC
GTGAAAACAGAAAGAACAGAGAGGGAGAGAGAGGGAGAGAGAGGGAGAGAGCAGATACAG
GGGGAGAGAGGAAGAGACAGAGAGGGAGGGAGAGAATAAGTTTGAGGCCAATCCTACTGT
GACGAGCGGTGACAGAGTGAAGAGGCCTCAGTATACCGCCTGGCTTTATTAAATTGGGAC
AAATGGTTCACACAAACAAAAAGTTACGGcgcgagagaaaaagaaaatcttgatggaggg
attttcataataggctgattagtgccagcgctcgacttcatct
>NODE_400_length_410_cov_5.575610
TACTTAAAGAAAATAAAAATCAACTCACCTCTCAAACTAATAGCTTCCTATTGAACTTCC
TTGACGGTTATGTGGACCGGTCAGCACAGCGTCCACTTTCTCTGCGCTCTGTTAGGCCTA
ACCTATGCGTGGACAATGTATTCAATCCCCTTTTTGTATGTCTTTCTTTTAGGGTATTTT
AAAGTTTACAAGGTTACATATGCCAATTGCCCCAAGCAGGGCCTGTGAATGGTGCATAGG
AAGCACGTGGTGTCATTTAAGTGGGTTTTATGGCCTGGAAGAGCTGACAAACCTTCGATA
TATACACATCATATATAATCTTAACTGTCCGGAATCGCAGCTGCTGGCTTCCCCTTATCG
GAGGAAGAAAGGGCTTTGTGGCAGTGAGGATGCAGTACCTTTCTCCGGACTGTGTAGTCG
GGTTGGTGCGGAGGACTGAGAGCTGCTGCAGTAAGTTGCTTTTAACTTTGACTACAGGCC
TGCGACTCATTTCATAGCGAACGAAATATTTTGTTGTGTGTTAGTGTGACTTTAATCGCA
CGGGGGTTTAAATc
>NODE_401_length_633_cov_6.061611
GGGAACTATGTAAAACAAAAAAGAACGAATGGCGAAGAGAACCATTCTCTCTCCCCCAGC
CCGGCAACCCCATCCCAATATCACCTCTCTGTCTCTCTCTCCCCCTCTCTGACTGTACCT
TGCTCTCCCTCTCTGGTAGTGCATATTTTGCTGGAGATGCTAATGATCTCCCCCCGCTGT
ATTCTGATGCAAGGTCTGTCTACACTTTTCCCTTTCATCCACATACAAATGTGCTCTTAT
TGCCTCTTCGCCCTCGGGCCTTTTAAGATGCCTTTTTGAAATATGCCGTTTGATAACCAC
ATCATTGGCCAAGTCCCTGCAGTGATTAGAGCTCTCTTTAATGTGAGCAAGTTAGAGAGT
GAATGAGGGGCTCCGGGGCCGGCAGCTATCCATTCTCTTCTGCCCTCACCCCTTGACATC
TCCCGGGCCACTGGGGAGAACCCAGTGTCGGGTGTAGGACGACCCAGAGCCCAGCTTAGC
ACATAGACACTGCTGGCCGTCCTCCATCTTTCATCTCCACATGGAGATTAAGCACAGGAG
AAATGACACTAGAGGATCGCCTTCATAGAGACATGGTACTGTATGCTGGAAGGCTAGATC
CCTGTACTTTATCACAGGAATGTGACAGGAGGACTGCTCTCTAATGTCTTTTAAATATGC
TCCATTGATCTCATGTTCAGAGCCTCACTCTGCCTcgctgggatggcttttttatcttgc
caaaagggaaagctgagacggtcgtcaggtgcttttctcctgttctgcttcttgcac
>NODE_402_length_145_cov_2.351724
GTCCCTCCAAACAGCGTGTGCCTTCATATTTATCATATTTGAACACATTGTGAAGTGAAA
ACATGTTTGTAAACATTGTCTTTGACTGTCTGAAGCACTTGTGGTTTTATGCGCTTAAAG
AGCATTTCATGCGCTGAAAAGGCCTGTTTGGTCAATCAGCATGTAAAATGATTTTCGTCA
CACAAAGTCCCTCCAAACAGCGTGTGCCTTCATATTTATCATATTTGAACACATTGTGAA
GTGAAAACATGTTTGTAAACATTGTCTTTGACTGTCTGAAGCACTTGTg
>NODE_403_length_737_cov_11.028494
CATGGTAAGGAGACTTAAGCTGGGGAGACTGAAGGCATACCGTGAAGGCAGCTTTGATCG
CATGAGCTGAGAAAGTGATGTGCCTATATACTCATTATTTTACCTCAATACTTGTGTCTA
AAGAATACAGAGGATTTCCAACATTTAATACCACAGTATTTTCAAACTACAAATGTCGTC
CTATTCTTATAGTTACTGAAGCGAAGTCAGTTCTCTATAATTAAGGCAACTTTATAGGCA
CTGTTCCCTGGCGAGTGTATGTACGAGTACCTGTGTTAGATGTTTCATCTTTATTAGCCA
GAGCATGGTAAGCCTAGCTCTTCATGCACTAATCCCCAGCTAAAGAAACAGCTTTCAAGG
AATTAACATCAAAAGTAAAGCTTTGCGTGCCGGCGGGGGAGCTTTCAACAGAGCCTGCCT
CAACTATCTCCTAAGTATTTTCAGAGCCTCGGGGATGAAGTGGAAGTTAAGTTTAACTTG
CTCTGTGTTCTTCTGCAAGTCTTTGACCTTGTTCTCAGGTCTCTTAATAATCCCTGATAC
GTTTGAATCCGTACAGCGTTTGCGGCATTTCCATGAGGCACTGCCAGAGGGTGAGGATTT
TTCACTGGGGCCCATTGCCCATTCTTCTCTTTAACCGTTATTCCTGTGATCAGCTGGTTA
GGATACAAGCAGTTGAGGTTTTGGATCAGCATCTGTCAGAGAGAGCTACCTACAGTACCA
AACACTGTGCACTGCAAATCTGTGAATTTCCATTTATGTCCACGTTGCATGAATCCATTA
TGAGCAGCTCAGTGTGCTGTTTAAATATGCCtcccaaattgaagtcatagttattgcact
gctaattaaaatatctgcatccagccaatggcaaatgagct
>NODE_404_length_487_cov_3.184805
CTGTTGTACTCTCTGTTTAAATGCCATTGCCAAAGCCTCAATTTATCGAACTTGCAAGCA
TTTTACTGAGCAACCATGTGCAGAGCATTGTGACTCATTGCGACCCCATGCTCGTCTACC
TATTTGCAAGCATTTAAAGTACAATGCTCTGTGTTATAAGGCTAACTGCTGTCACACTAA
CTGTGCATGGTGCATCTAATTTAGCATGTAGACTTCTTGGGCTTTTTTTTGTTTCTGTTT
TGTTTTCATGCTCATGTCTTTCTCTTTTTGTCTCTGCAGGACTCATCTCTCCTGGAGTGT
CTGTCCCTGTCCAAGTCCCAGGGAGCGAGCCTGACATGTCTCAGTACTGGTCAAGACTAC
AGTAGAGAGAAGAGCTACTTCACCTTGTAACCACCCACTCCACCATCGCCCTCCGGCAGT
GCTCCTCACACATACACGGCACAGGAGAGTAGAGATGGTGAGAGAGGGTTGAGAAGAGGC
AACAGACAGGAGAGAAGGAAGGAACGAACGAATGAACGAAGGagagagactctgggagag
ccttgggacgtctgggctttgtttttccagtgggacagtgtgctgttatgtagctctagg
cacattcaaatgaggacttggaagagagaac
>NODE_405_length_423_cov_2.841608
CATGAAGTATGGTGATATGACTACACTCAGCTGAGACTGGACAGGCTAATCAGGCCGTGA
TTTGACTTGCCTGTCCAATCACATGCTTCTTTTGGTGCAGTGAGGTCATGTCATTTTACT
CCTTTTGAACACACATCACACAAGAGTCACAGATCACACCCTTTGCAGTACAGTAGTGCG
CTATAGGAAACTGCTGTATTATGAGTTTTTAAGAGGTCAGATATGTTCTTTGTTTGCTGA
CCTCTCCCTCTCGGTCTCACAGAGCGAAGTGCGTGCCGTGTGGACCAGATCTCAGGGGCG
TACGGCTGGTGGGGGGAGCGTACCCTTTTCCTAACCTCCCTCCACTCCTGTCGCACCGAG
AACTATGTCCCGGGACTGCACCTGCTCACCTTCCAGCACCCCCGCAACGACTCCCAGCCT
GACAAGGTACGGAGTCCAAATCTTAAATAAAAACTGTACTAGTTGTGATTGTAACAGCTT
CCTTTTCCTCCTTCCTTCCTCCAATATTGCTTTGACTCCACTGCAGTTCTCCAACTTGAC
TATTTTGATTGTGTCATTTATTGTTCa
>NODE_406_length_298_cov_1.523490
GGAGGATCTTAATTTACTTTTTCATCTTCATATTTTGTGTGTGTAAAGCCTTCATATCCA
AAGCACCTCATGACTGCAGCTGTTAAACACATGGATTGGAGTAAAAGGTACACGATGAAG
AGGAGACCTCCAGCAAGGTCAACTGCAGTGAAGTTCAGTCATTCATTTTAATAGATAGAT
AGATAGATAGATAGATAGATAGATAGATAGATAGATAGACAGATAGATATGCTGACAGAG
AATGGGCCCTTACAGCTGCTGTGTGTTTATGTGCACTTGTCACATTTTTCTGCACCTCAA
TGGAAGTAGCACAGAACTCAGAAATGTGCTTTGTGCAGTATaacacagtcagaatgcttt
aagaaacaatgaaaaagaaaataaaagaaaaaatgaaagttacatttcttacaaaaattt
aaacatgaaattaacatgtaca
>NODE_407_length_459_cov_4.437909
AAGAAAGAAAGAAAGGCAAAGAAAGGGAGGGAATGAATGCATTTTCTTCTTATCTATCTG
TCTTTCACTCTCTTTCCCCAGTGAGAGAGACAGAAGGGAATAAATGGCTCCCCTCTCCTC
TCCGCTCTCCTCGGTGTGGGCTGACAGCGCAGCAGATGGTGGTTTAAGCAGTGAATTTAT
GAGCGCCACAATCTTAATGTTGCAGAAAGAAAAGAAAAGGACTCGCATCAAACGCCACTG
ACAAATGCACTTGCTAATATTAATGCACTCCTCATTCATCCAATATGCTGCCTAATTGCT
TTTCTGTACACAGTAATATGGCACCTGCTGCTCAAGTCCGGCGCTCGCGTCAGGAGAGGA
GAGATCGAGGAGGGGGTGGGGGGCGGACGTGGAAGTAGAGAGAGATGAGGAAGAAAGTGT
CTCTCGCTCTCTCTTTCTGTCTTTCTCGCTCCCTTTTTTCTGTGATGGATGCAAGGCTGT
GGATCATGCGCCAGACCTGTCAGTGTTCCTAATTAAAATTTTATACTTACAGGCTCAGGG
AAAAAAAAGGTGGAAAGCACTCAGTAAACAATCAGTTATGAGAGGAGAGGAAGGGAGAGG
CCa
>NODE_411_length_145_cov_3.793103
TATGAAGGCACACGCTGTTTGGAGGGACTTTGTGTGACGAAAATCATTTTACATGACTAT
TGACCAAAATGACCTTTTCAGCGCATGAAATGCTCTTTAAGCGCATAAAACCACAAGTGC
TTCAGACAGTCAAAGACAATGTTTCCAAACATGTTTTCACTTCACAATGTGTTCAAATAT
GATAAATATGAAGGCACACGCTGTTTGGAGGGACTTTGTGTGACGAAAATCATTTTACAT
GCTGATTGACCAAACTGGCCTTTTCAGCGCATGAAATGCTCTTtaagcg
>NODE_412_length_408_cov_6.821078
ATACGAGTTCTGCAACTTCCATCTGTGGCAGCGCTCGTTGTCTTACTGCAGCTTAATTAC
AAAATATTGGCGCCGTTTTCTGTAAAGATTACTCACTGTAGGAGGCTCTACGTAATTTGG
ACCGGAGGGTTTGTCACAGAAAATAATACAATGCAACTGGGCTTTCTGTATTAGATTTCC
GCTTTTAGCCTCCTTGACATTTCAAGCTGCATGAACTAATACATCTGTTATTTGTTGATC
ATTTGATTATTAACATACTTCACAAACCAAATCAGCTGCCCTGCTGGAGACGCAGATACA
GCTCAGCAGACAGTCTGGGTTTTCTCGCCTGCCACGCACAAACACACTCGCAAAAGATGC
ACAATTCAGCCCTCAGTGATAAAGGAAAGCGGGGAAAAAACATTCATCTTCCCCTCCTTT
GAGCGTATGAGCACTCTGACACCGGCATGGAACAAAGCCCGTCATCACATTCTAATCTCG
AATTTCAGGGCTTTTATTTCACCCAAATGCCACCCTGCTGGCCTTGTGAATTATTGACAG
ACTGACACCAAt
>NODE_413_length_614_cov_4.190554
ATTTGTAGTTGGGCAAGGAGGAAACATTAATATAGTAATACCAAAAGGCGCATATGTGAA
TTGTGAATAAATAAAATCAAAATAAGTAGTTTAACTGATGTGACTAAAACTCACTAAAAT
CCAAATAAAAGTGATTTTAAAATCTGTATAGAAGAATATTTGCTTTTTTTCCCCCACATA
GCTTTTAAATGATCATTTTTTTCCTGTATCATAGAACATTGGGTCTGATCCACTGCATGC
ACATGGAGATGCATTTAGATCAGCCAATCTTCTCCTCCTCCTCTTCCCTCCATCGCCTTA
CAGCCCCCTGTATCGGTGATAGTGGGATGGCAGGCAGGATGAAACACTTCCTCTGTGAAG
CAGAACTTTTATGTCAGGTGAAGCCAGACACATCTCATCCCCTTCAATAGCTCCTCGTCA
ATTTCAGGCTTAAAATTTTATGGGATAGGATACTGTTTGATGCAGTCTACCAGCGGTCCA
TAACAGCAGTCATTTATTGTGCACTGAAAAGAGGGGGAAGAAATATTATGGCGCGCCAAA
AGGGGTGGGTGGGTGTAAGGGAGGTGAGGGGAAAAGCCCATACAGTGCAGGGAAAGGAGA
AAACACAGGAGATGCTGGCAGATTGGCAGGCATGACCGCCGGCTCTCACGTGACCTCATC
AGCAAACATGAGCGGCTGATGCCGTCTGTCAGCTAGGTGCCGGAGTAACATTTAAAAACT
CACAGTACATGAGCGGTGGATTTGTTagatgggaaact
>NODE_414_length_451_cov_11.507761
GGTCATTTCCTCCAATCTCTCCGAGCAACAGGGGATGATACAGGCGACACTCAGACCAGG
AGGGATCTCGCTGCCATATGACAGGCTGCCTTCTACATTCTTTCACCGTCCTCAGCAGCA
ATTCTGATACAAGGAAGGAAGGAAAAGACAAGCGTCATCTTCAGATGTAACACTCGCAGC
AATTTCACAAATCTTTTAATGATTTGTGACCCCTTTGTGGACGGCAAAATTGTGAACTCA
TGCACCCATAACTTCTCACTTAATCTGTATTACTCTCATCACAACAGAGCAAGCCACTCT
ATCAGTAAATGCTAATCTCCTAATTAACAAGCTAATTAGGCAATTACAGCTTTGCAGAAG
GATGCCTAAATGAAATATGACAACACAGTCACTTTCTACAGCACCTGTGGGTCTTTTCAG
ATGTCACAATGAGAAGCATGATGACAAAGTGTTGTCTCTGCACTCATAGGTGCTTATTCC
TATGCCTCGCTTAGCTCATTTGTAAAAATATTGTCATTTTATTTAACCTAATCTGCACTA
CTTGCGGAAACAACTTGTCAAATTACAAGTAAATTATTTCTCTTCGAATAAGCTg
>NODE_415_length_659_cov_4.380880
CTCTTGTTCAATTATGCTCTAAAGAAAACGTGATGTGAGAAATACCATAAAAATGAGGGT
GGGAGAAAAAAAAAGAAAGAAAGAAACTTCTAAATGAAACCTCTCTCTCCAAATCCCAAA
TGAGAGGAAATTACTCATCAAGTGATTATGAAACTGTTGGCATTATAGAAATCAGAGTGA
AAGAATAGAGTCAGGAGGGAAAAGAGGGAGGGGGTTGGCAATTTGTTCTCAATGGACAGC
GGATGAAGAGGTGGCAAGTTAAAGTCTCCAATCTGAAGGGTCTCCTTGTAAAGCTAATTC
CAGTTAATGGCCAAGGAACAAGCCTCCACTAACCCCACTGTATCTGACATCCAGGCTCCA
GGTAATCAGGCTGACATTAATGCAGGCTCCAAAAGAGACACCTCGTCATCAGGAATTTTC
CTCATTGGCACCGAAAATGCCAGGCTGCACACCTCTGACTGCGTGGCCCCCACATCTATT
AACCTTATTGATTTGGAGCCCTGCTGAGCCCCTCCAGAGCTCCTGCCCCCCTGCTGCTGG
ACTGAAGTGGATCAATCCTACGCCGGGGGCCACAACTCGATAACAACCCAGTGCTCCGAG
ACTACTGTTTACAACCTGAAATGAATACACACATAGATGCTGCTCTGTATATTCACTGCT
CATCTGCCGACACTGCCTGATACAAGTTTTAATAAGTGTTAATTATACCTATGAAAAATT
ACAGTTTAATAACTTTACCGCAACGTCCATCCATGTCCActtgtgcttttatgaccagaa
atgcataaaaagcaaattataca
>NODE_416_length_608_cov_4.143092
TGAAAAAGAACCTCTTTTGGTCCTTTATAGAAAATGCACATTCTGGTGGACCAGGGCTTT
ATAAGCAGTCACAAGCTCCACAGATACAACAAGCTCTCTGCAGAGACAGTAAGGCAGTTT
TATGATCACCAAGGAAACCACTCCACTTTCCATATGGCAGGTTTCTTTTTTGGAAAGAAA
GTAAAAACATAATGAACACAAACTACGCATACTAGTTATTGTTAAAGAAAATAGCTGCCC
TGTAAAAATCTGCTCAGTAAAAATATTCAAACTGTTATCTTGTGGTTGTTGCTTTTTGTC
GTTGGTTTGAATTGTATTCTAGATCAGCTGGCTCATTAAGCTTTCAACAGTTATTGTATT
TGATCCAGCTGGATCTCAGGGTAAAAAGAGGCGACATCTCAAAAGCACTGAAGCCAGCCT
GCAAAGATGCAGAATAGAGATGAAAAAAAAACACCAACAAAAAAACCCAAACTAAAGCAA
ACTCACAGAGTTCGACAGCTACTAAGGCAACTTTTGCCAAATACAATATAAGCCCATGTA
TATTGCAACACAACTATATATTAATTTAATAAAATACACAATATAGCTTTTGTACACATA
ACAATTTGGCTCAAATGCACAGAAATTGCAGTAAAATCAATAAAAATATGTCAATTTTTT
GATGTAAAACACATCTAAATTGGATACATTTACACATATAATGATATTATGTATAGTGAT
AATGTGAAGGGACATTTTCTTGTTTCTTTATA
>NODE_417_length_485_cov_6.461856
CTAAAAAGAAATTTCCATATTACTCTTTAACAATAACAGAGTGTAAGAGTGCTTGTGACA
GGTCTGTCTAAAGGCTTGCATGCAAACTGGCCAGAGAGAAGTGATTGGCTGAGACTTGGC
ACGGTGGACCGACAGACAGACAGACAGACAGACAGATAGACGAGAAACAGAGAGAGAGGA
CACAACCCACTACCTTAATGAGCCGTCGCTTTATGAGCTGCTGGTCAGCGGAAAGAAAGC
CATGATTGATCTTAGGGAAGACCATCTGAGCAGGTGTGTGAGGTCAAGAGGTCGGAGGTC
AGAGGTGAGAGAAGGTTGAAGAAGAATGAAGTCCCAGAAGAAGAAGAAGAAGAAGGAGGA
AGAGGAGGAGGAGGAGGAAAGAAGCAAATGCAGAAAGATTTTGTTAGAAAAGACCTGTGT
TCATGAACCCGGCTGCAGCACCTTCACAGATGAGAAACCCACACTTTTCCAGGACTTTTT
CGGAAGTTATTTCTTCGGAGCCCATAATTACCACCTCCGGGGTTGCCATCGAGCCACAAT
Ccccctggaaaaatgggaatttctgctcctctgtgaaagtgctgtcatcatcatcatcgt
gcccgctgctaagtccgaccctgagagct
>NODE_418_length_489_cov_5.869121
TCTAAAATGTTAATATCTTGTATTTAGGCCTTCAGGGGCAGTAATCTGTTGTCTGATCTG
CCTGGTACATTTCTTGAGACATTTGCAGAAGATCATGAAATTGCATGAGTAATACAATAC
AAATCTGCTTCTTTTTTTTATTAATTTCTTTGCAGCAGATTACAAGATTTGCGGAGATTT
GATCTGACCCTCTAGCACTGTTGTAGGTGGCCTTGACATTAAAGGCAAAATGAGAACTTT
AAATAACCATTCCCACCAGGATCAGCTTTCTCTTTTTTTTTCCACAGCAAGTGCTTTTGG
AGTAGATGTAATGCTCATATAGGCTGACACAAGAGAGAAAAAAACAGGAATACAAGGGTC
TCTCAGTTAATGTATCATCATCTGAGTGGGTTTGGATTGGAGTTATTAGAGTATTTCACT
TCATTGCATGACCTCCTGTTCCTCCTCAGATCATGAATCCTATTCATTACCCAGTCCTTC
TGGAGTGTGCGCCTTTATAATATTACTCAATTTATATTCTGAAGCGGGCTCCTGGGAGAG
CGATCAGCGCTCCGAAACAGCGACCCCCCTATAACCCAATCACAATATTTAAAGGGCAGC
AAAGAGCTTTTTAATGCGCGTCGTAGATAACCa
>NODE_420_length_554_cov_5.305054
CTTGTTATAGCAAAAAAGTTTCAAAATTTGCTGCTAAACAAACCCTCAAAGCATATTAAC
AGTCTTTATGGGTTGACTATATATTTCGGCTAACATCAGAGCTGAAGGGGTGGCGATAGT
AGCAAAGAGAGTGACAGAAAATATAGAGAAGCAGAAAATGGATAGACTCTGAGTGAGAGA
CAGAAGAGAGAGAAGGAGCAGAGAATGGGCTTAGGCTTCTATAAACAAATCAACACATCT
ATCACCCTGGGCCTCCTGTAAGGGCCATTGGGTCACTGGTGTGTTTGCACCGATCCCATC
ACTCACTCAGAGTCGACAGCGCAGCCATTCCCAACCAACCACAGTCTGCTTTTCCAATCC
AGTCAACAAAGCCCAGGCCCTGGCACTGTCTGTTTAGCTAGAGGGGAAAACTGTCAGGAA
AAGTAAGACGAATGAGCTGCCCTGATTGACTATTTCCTTAGATACTGAATCAATGGGCTT
ATTATCACCAGCAATTACAGTACTAATACAAACAGATGCTTGGGGAAAGACATCTGCTTA
GAGAGATGAGACAACTAGATTTCCAGTCAATAGAGTGAAGAAAGCTCTTCTCTCACTGAC
CCTCAACAGAGGCATTTGTATTCATGTGAGACCCAGAGGCAAATCTACAACAGTGCACAT
GAAACACGCACAAATACTAAAGCACATAGATATTTATa
>NODE_421_length_393_cov_2.002545
AGTGTAAGGGAGATGCTTTTCTGTCTTAGCTACACTCTGATTTTTCCAAGTGCACCTTCC
GGTACACTTACCATGTTACGACTTGCCTCCCCTTTGCAGGTATGGGTCTTTAGGTATATG
TTTTTGTTAGCTCGGGGAGAGTGACGGGCGGTGTGTGCGCGCTTCAGGGCCAGTTTCAGC
GGAACGCTCTATTTTCTGCTTACTGCTAAATCCTCCTTCTAATGCATATTTCAGTGCATT
GTCCGTATTTCCTGGTTTAGGAAATGTAGCCCATTTCTTCCCCTCTCATTCGCTACACCT
CGACCTGGCGTTTTGGGTTTTACCAATTCTGCTTACTATTAGACCTTCACAGGGTAAGCT
GACGACGGCGGTATATAGGCGGAAAAAACAAGGGAGGGTGAGGTTTAACGGGGGTTATCG
GTTCTAGAACAGGCTCCTCTAGGTGGATGTAAAGCACCGCCAAGTCCTTTGGGTTTTAAG
CTAATGCTCGTAGTACCCTGgacttggcggtgctttacatccacctagaggagcctg
>NODE_422_length_320_cov_4.684375
AATAAAGATGAAGGTCATTTTCTCAGCGAGATTTTCCCTCACCTTGTATGCTGTGTCCAG
GTGTGTGTGACTGATGTAGCTCGGCGAGACGTCACCATGGGACGGACCTCCTCCTGAGCC
AACTTAACTTATCAGGAACACGGACCAAAAAAAATCAGGCTAATTAATTAAGAACAGTAT
TAGAAGTAATGGGATATTATAATATAAATTGCTACATTCTGGAACCAATTTAATCCAATT
ACTGGAACCCCTCATGAATATAATACCTCCAAAATCACTCCGTCAGAGTCCAAAGGGAGA
TGTGTCTGACTACTAAGACTGAAAGAAAAAAAAAAAACTGCTCCCTTTTAACGGCGAACA
CCAACAATGATTTAAATGGTTGagagcaactgttaatttgagtaataaacctaatgatga
ttttttttttctaattgacatttcgaccatttacaacctgagta
>NODE_423_length_385_cov_8.070129
TGGATGAGGTTTGAATCAGCAAAATGTTCATAGAACAATTGCAGTAAGATAAAGGGGCTT
TGGTAGTTCCAAATATGAATCATGCATAAAGACAGAAAATAGATTTCCACCATTCATTCT
AGTTAGAGGACATACTTTACAAATGCTATATGTAGCTATCAGGGCACCAGTAAAATAGGT
CAATAGATTGTGTGTGTGTGTCTAATCTTTGATCAGATGGTGTTCTCATCCAGGGCTATT
AATGTGCTGATCCACTAATTGGGAGAGCTTGCTCTCTTAATGCAATGGCCTTCTAAATGT
GTCCGTCCCAGTAATTTAATAATGGCCATTTCATGCTACTCTGACTTTTCAAACAGCTTG
CTCGGGGCAGCTACAGGGACTGGTTATTGATTGAAACTCCTAGGCTGCCTGGGCTAGGCT
CTGGGTGAGAGAGACTGATCAGCCTGCTTCCCAGAGTCCAGATGCAACCACAGTCCAACC
CCCTTCCACCCTAACACACACACACACACACACACACACACACACACAC
>NODE_424_length_659_cov_6.737481
AGTTGAGTTTTGAACAGTGGGATTCATTTTAAAACGCCATTTATGATTGTGTCAGTGAAT
TAGTTGAAGTGTCTTCTGTTCAAATGGACACTGCTCTGCTAATAAACACTTGCCTTAAAT
AAATGACATTATGTGCATTAGTTTGTAGCAATTGGTCATATAAAAAAAACCCAAACAAAC
CAAACAAAACTCTACGCGCTTCAAACTTCCTCGCTGTTTGGTTGGTTAATTAACAGGCAG
TAAATAGAGGGGGCTTTGAAATAGCTTGAAATGAACAATAACCTTTTACAGTGAACCCAG
AATTGCAAATGGAAGTCATGGTCAAGCCTGTTTGATCCATCGCTATGAGCATCTCTGTCA
TTGCTTTCATAGTTTTTATTCATTGGTTTTTTTCCATTGACTGGCTTACGAGGGCTCTAA
TGCGACATCTAAATTATCTAGGAAAAGTATTCTGGGGTTTTGCACTGATAGGAAATCCGC
ACGATGCCTCAATGTGAGGAGTTAAATGTTTTGAAGGTCGCAGTTTCTCTCATTGATCTT
GCAATGTTTGTTAATTACATTGTCACTGATGTTGTGAGAGATAATTAAGCCACTATGTTT
ATATGCATAATTATGTGCACTCCACATCAGCCTTTGAAAGACAGCGGCGAGAGAGAGAGA
GAGAGACAGAGAGAGGGAGAGAGAGAAAGAGAGAAAGGGAGGGAAAAAATGTTTTAATTG
TGAGCTGAGCAGAAACATGGCAATATAGATGCCCTAGTTACAATCAACAAAGAGCAACTC
GGAAAAAAATAAAAACTCTAAAg
>NODE_425_length_568_cov_6.869718
AGAGGATGGGTGGGTGGGTGGATAGGGGGGGAGAAAGAAAAGTTGTCATTTCCCAACTCC
TCATTAATATTCCGAGGTTAAGAGCTTTTCAGCGAAACGTAATTAATTGAGCCCGAGCCT
GACAGTAAACAAGCAATTTCAAATTAAAGCGAAATGACAGCGGCGTCATTTGTTAAAAAC
GTGCGGGGCCCCCCGATTTTGGCGACAGATAAATGAGGGAAAATGTTAAGGAGGGAGAAA
GTGATGAAGATATTAATCTTCACCTGTCTGTGTCAGCGTGCCACTCATTGCCGCAATGTT
GCTTTCCATCCTCTGCAGATGCTTCTTGTCCTCTCGGCTTCTCATAATGAGGGGAAGGAT
GTATTTCTGCAATTAAAAGCATGGCACAATATTACACTTCTCTCTGGTGGAAAGGGGGCA
GAAAGATGAGGAAAAGACGGACCCATTCAGACTTGGCAGTGTCGGGTCAAAGGCATTGTT
TTATTGGACTCGTGCCTCACTGTCTAAACTGCATGATTAGGTGCATGCATTTCTACAGCA
AAATGTCAAAGCAACTGATAACAGGTTGATACGCACATCTAGTGTTGAAACCATTAGTGC
GATAGAAAATTAATCATTTTTTTTGAAACCGATTAGTCTTTTTTATTATTATTATCAAGC
AGAAGTACTAAATATTTCCTGGTGCTAGATTTGCTTTTTTTCTAAATCATAt
>NODE_427_length_419_cov_6.756563
TTTGTTTTTTTTTTTGTTGTTGTTTTTTTTTTTAAGACAAGAGAGAAAACAACAGTAACA
ACTTTGTCCTCCTGTTTTTTCTTTTTCTCTGTCTCCCTCTCTCTCGTTCTTTCTTTGTCT
GTGTTTGCAGGGCCTGTTCATCTTTCTGATATATGGGGTGTACAACACAGAGGTAAGTCT
GCATTGTGTCTCAAGGCTGTCGGAGTGAATGAGAGAAATGACAAGTTTCTGATGGGCTCC
TTGCTTAAAAGCTGTGTGGGTGGGGTGTGACAGTACGAGTGTGTATGTGTGTGAATGTGT
GTCTGTGGAGGGGGTGAGGGATGGGAAGGAGGGGAGGGGACATCGTTTCCACGCGAGCAT
CCCACTGCCCTTCATGCTTGGACTAACTTATATGCATCCGAGTCCGACCATTTAACACTG
ACACGCTGCGGATCTCAACCACTCATTCCTCACCCACATTGGCTAATATTTCACTGCCTC
TTTAAGTTTTTAAACTCACGGCCCTCCATTTAGCATCCTGACAAAgctgctggccagggc
tttgcagggcgctaggcagtaac
>NODE_428_length_515_cov_9.312621
ACTGAGATGATTTACATGGTAATGTCTACAGTTTAATAAACATGACTTCTAACCACATTT
AATGTAGAATACAGGGCTGGAATGACCATATGTATAATTACCTCACTAAAAACAAAAGCA
TTTACAAGAAAAAGAAAAAAGAAAAAAAACAACAAAAAAAGAGAAAAAAAATCAAGGAGG
ACGTGTTCGCCGGGTAATCTGCCATCTATGTGAAACACTTTCAAACCAAGGAAATTTAAG
ATCTTCATCAAGGCGTCTGCATCCAAACATTTAACAAAGGATTTTGTTTCGACAATGTAG
CATTTACTTTATGTCCACTTCACATTACTGGCCCTGTGCAGAAGAAATACATAGAAGATA
CATTGCATGTTAACAGCGGAAACAGTGGACTCAGCTTCCCAAAATAAAAATCTAAAAACC
TGTGTAGGGAGGAAGTAGTTTTTTGGTTAAGTTTGAGCAGCTGCTGCGGTCACCGGAACC
CTGTGGAAACCTGAGGAGGGAAGCAGGGTTACGGTACAAATCGACTGAGTGTAAGTGAAT
GTAGAGGGCAGATTCTTATCGGGTATGTACCTGAGGGGCTTGTGGTGCTGCACCCATCGA
CTGAGGGTTGGCGGTGCCGTAGTACGCGGCCTGCTGCCGGTAGTACTCCGCCCAggcgg
>NODE_429_length_664_cov_7.242470
TTTTTTTTGCCTCTCCAGCCTGAGAAATTAAATTCTAACTGATGCAAAGCTTCCAGTAAA
TTATTGGAAGTAATCATGAACCTTATTTAATACTGATTTCATTTTTATTGGATGCAGACA
CTATGTGTATAATATATGTCTGTGTTTATGTCTGTCTGGGGGTATGAGACTGAGTGCATG
TGTGTTATGTGACCGTGTGTATGTACATGTACTATGTGTCTGGATGTCTGCATATCTGCA
TGTGTGTGCGTGCATGTTAGACGTAGGCTCAGAGGCATAGCGTGGGTCTGCATGAGGGAG
TGTGGTGGCAGAGCACTCCTCTGATAGGCCAGATCCAGGGTGCACTGAAGCCTTTCGCAT
ATATATGGAATTTTTGAATATCTAAACCATTATTTAGCATCCAAATCAGTTCTGCTTGTC
TGACTGATGGACAATTTCAGTGTGACCCCGGTCTTTTTGCATGTGACCTATACTGTCGGG
ATTCTTGCATATTGTTTGGATGTTCACGTTGACTCCTCTCCCGTTTTTCTCTTTGATCCT
TTTAGCATGCTCTTTGTGTCGGAATTCATGAAATATTCATAGCTGGACTGTGGCTTTTCC
ATATCTTTATGTACAATTATTGGCAGCCGTCCTGTTATGTCGAGCCATCTTAATAGTAGG
TATTGGGCTCGGTTAAGTGTGACTTCAGATTTTTCTGACAGTTTAGCTGGTCTGTGTTAT
Gagttgataaggcagggcattatatttgcagattgtgcagtgtggttgcctttttagcct
accattaatattgataaacgcaaataat
>NODE_437_length_447_cov_4.489933
TAATGACAAAGATGCCGCTCTTAGTTTTAAACCATCAGAGGGTAACTGCTGCTTCTCATA
CAACCCTGGCTTATCACAAATGTGCAGCCTCATGTGCGTACCTGCAGCCACTTGTGCACA
GTTACATGCATGCATACTGTTGGTCAGTGGTATGTGGAGCAGGTTCTTGAGGTCTCCTTT
ATGACACAATGTACCATGAAAGCCCAAAGCCCCACCGTGCCACAAACTACCGCCGGCCCA
CCCCACCCTTCTCTAGCATTTACCTCTGGCCTGTTAAAAATGATATCAGCTCATGGAGGG
CAAGCATTAGCATTTGCATTTTATTGGAAGCACAGAGATTTAGAGCAGAGGATATATCAG
CTCTGAGCAGACAGAATTAGTTAACAATGCATTACCTGCCTTTTATGGCAGCTATAACTC
TTTTCCCCTGGTGGGGAGAGGAGATGAAGGGAGGAGTGGGGGGTGGCGGCGGTGGTGGTG
GTGGTGAAGGGGAAACACAGCCACAGAAGGTTGGTGGTGAGAGCTGTGTGGCGCAGTAGA
GGGGGGCATTCCGAACGAAGAAGCTTTGTCTGTGGCGCTTTACTGcacatt
>NODE_438_length_383_cov_2.522193
GACTAATCCTCCCAGCCTGACCTCTAGCCGCAATATGATACATCTCCACATTAGCAGAAA
CCAACCGAGCACCCTTTGACCTTACCGAAGGAGAATCAGAACTTGTCTCAGGGTTCAACG
TAGAGTACGCAGGGGGTCCTTTCGCACTTTTCTTCCTAGCAGAATACGCCAACATCCTTC
TCATAAACACACTCTCAGCCACCCTGTTTCTGGGAGCCTCCCTCTCCCACTCCTTCCCTG
AACTTACATCTGTTAATCTAATAACTAAAGCAGCCCTCCTATCCGTAGTATTTCTCTGAG
TCCGAGCCTCTTACCCTCGATTCCGATACGACCAACTAATGCACCTAATCTGAAAAAACT
TCCTCCCACTAACATTAGCCTTAGTAATCTGACACCTATCACTTCCCATCGCACTCACTG
GACTCCCCCCTCAACTTTAACCCTGGAGCTGTGCCTGAAGTAAAGGGCCACTTTGATAGA
GTGAATTATGAGGGTTAAAGTCCCTCCAACTCCTTAGAAAGAAGGGa
>NODE_440_length_343_cov_9.236152
AAGCACCGAATAAATAAAAAGGTTCATTACTGTGCTAAAGTGTTACTAATGACATGTACC
TGCCACTGAGCACCTCCGAAAATCTAATGTGACACACTAGAATGGAAAATCTATTCTGCT
GCACCAAGGCCTCCAATGGTGCTAGCACATACTCTATGGAAATTTCTCTCCGCTTGCCCT
CCAATTGTGTCTCTCTAAAACCAATATTTACAATCCCATAGCCATTATGTCCTACTACGC
CCTCTGCGCCTGCTGTTGCGACCTCCATATTAGCTGAAAATTGGACTTTGCAAACTTAGC
AGGGGAGAAGAAGACTCTTCTCGTAGATGAGAGGGGGCAGCACCAGGGGGACTCAGCGTG
AGGTGTGGGGTGCTTCTCGACTCCCCGCTGCATGCCCCCAACCCGAAAGCGACAACACCC
AGCAAATGCTAAACAAAAATACAGAAAATCTCACACTGCTGCATTCCATCATTCGGTCTC
TTCAAGt
>NODE_441_length_569_cov_3.388401
CCCCCTCCCTCCCTCTCTCCATTCCCTCGTCCTCCTCTGCCTCCTTTAAGTTCCCCCAAG
TCATGATCTTGCCCGTAAATTAGTACTGGGAGAAAAATAGGTTCTGTAAGATGAAACTGG
GTTTCAGTATGTATCAGCACACGACTCAGGGGAGACAAGAGAGAAGAAGCAGGCAGTAAA
TCCATTGGAGTCCACTGATAGCGCCTGTTTGCACAGCCACTGCCGCTTCCTTTGATCAAA
TGGCTAGGGGAGCGGGGGGTCGTGTGGCGCTGCCGAAGGTCAGCTATATATTACACTCCT
AAAAGTGATTACTGAAATTCTTAAGTGAAACCATTCTGCTGCCAGGGTGTGCTCTAATCC
CCTGCAGCGTTGTCTGGGCCAGGGCTGGGGCCGGGGCCTCTCTGTGGATCTGTGCGCCCA
GCGCTCCGTTTCCCCTTCCCCACTTGTGTTTTCTATCATCAGAGCAGGCCAAAAAAGAGC
CCCTACATGGAAACATGGCCTATCCAGTTGCAATATCAACTGCTGGGGCTCGGAGGAGAG
AGAGCGAGAGAGAAAGGGAGAGCGAGAGGAAAGGTAGTGTCAGGAAACAGAAATATGCAC
ACACTTCAAAGGCTGGAGCAGCAAATTAAGGGTTAGGCATTGGACACGACAGTAAGTGgc
ctttacatcagaaacagggtaaacaatgtctggattgtgtttcgcttctttcc
>NODE_444_length_588_cov_2.993197
ATGACTCACAACGGGTGTGGCCAATGTGTTCCCAAAGATATCTTTTCCACAGTCTGACTA
TCAATAGGAATGTTTATGTTGGCTTTGCGAATCATGTTGTGTGGCATTTAATAGTTTCTA
ATGGTGGCCGAACGCCTCTTCTTGTGTTTATATTTGTATATCTTACGCACAGAAAACAAA
AAAATATGAAAAACCGACATGCTTTTTATGATATTTGTCCATTTGTTTTAGATGTATGTA
GTGTTGTGTGAGTGTGTGTGATTCTGACACGTGTGTGTTTGTGTGAGAGGGAGAGAATTG
GGCCACTATCCCACCTAATTGTTATTGCGTCTGTGTTTGGCCTGGAGACAGTCGATAGGA
ATCAGCAGTGAGCCTGATGGTGGTGCTGGTGGAGATGGAGGGGGGGTTACAGAGAGCTGT
GTCTCCCACTTCCCAGTGTCTTAGTTGTAATGCATCCCTCCACTAACAGGGATCAAGGTA
TTAGGGATTCAGGTTATTTGTATTGATTTTATGTGCTGTCATGCCGGGCTCGAGGACGCC
CTCATATTTGTGGAAATTGCAAATTCCACCTCGGAAATGTCACCAGCGTTTAATCTCTTC
TTGAGTGGTCAATATGGGACCCTCACTCTGGTCCAACCACGTTTATTAAACAGAGACCAA
GCGTTTCCCACGGTTACCATGACACCATACACCATGGAGCAGGATTGGTCCAGACTAAAT
GGgaacatgaga
>NODE_445_length_328_cov_3.338415
AAATGCTTCTTTGTTAGTTGCCTTTTAATACCCAGAGAGAGCAAAATACCTTCTTTTTTT
TTTTTTGCATATTATGGAATTTGTCATGTTCAGTTGGAGCTGTCATAGCTAGAACAGTGT
GCGCTAATGTGTGTAATCTGCTTTGCAACACATCAATTATGATGGATATTGCTCCACCGC
CATGCTTCCAGGGTTTTTATACAAGCCTGCAGGGGAATCCGTCTTTTCTTGTTAGGCAAC
CTGTTTAGTAAATAATGATCCACTTTGAGCCCGGCTGATGTCGTATAATGTGATGTGCGC
GCCTGTGTGTACGCGAGTATGGCGTGCGGTGGTGGCGCTTTGGTGCACAAGGATCAAGCC
GACTAGATCAAAAAACACTTACGCGCAGGTTGGAATTCAATCATTCCTGTGCCGTGTGAA
AACCCAACGTCACAGAGAAACCGAAGCTGCTTCTGTGAggagcccatatgta
>NODE_446_length_542_cov_5.094096
TGAGGTCAGCCTTTGAAATGATACTCTGTGCACCTGTCTTTGTCTCAGTGTAGAGCCAAT
GTTCAGTGCAGAGCTGGAGTTGTGGGTGATGGCAGGTTGATGTCAGGGTCCCCCACTCAA
CACCCATCCTCACAGCAACACAGGTTATATATAGGTTACAGCTCGGTCCTGGCGAGAGGT
GGGTAAGATCGATAAATCTGAACAAGATGCGCGCATTTGTACCCTCCCCTATTACAAACA
CACAAGCACACACACACACAGTCAGTCACCCACCCTTCCCCCTGTCTTCACCTGTCTGTA
GAGGTAAACACATGCATTTAAATCAGTTGTGGGGTGCCGTGGTAACAAAGACAAATGATG
TTGTATGTAATATTTTTCTATTAACATAAAGTAATATAAAGTGAAGGGCAGTGGTGTATG
GAGGGAGTTAGGGGCTAATGTCCCGTATCAGATGTGGACAATGTCAGGGCTGCATACTGA
GCAGTCTGTGTCCTTCTCCCCTGCTGTGTGTGTGTATGTGTCCTGCTCTTTCACAGGGCG
AGAAGGCAGTGACACACCGAGCTGCCAACGCTTGTATTATTCCCACTGCCTTATTAACCC
CTCTGCCCTCACCCCTCTCTCCTCACTCTCTTTTCTGCtctttcagaggacctgaatgta
tatctaaactggcctgagctcctctt
>NODE_447_length_439_cov_9.829157
ATAAATTAGAACTGAATGCTGCTCAAGATGTCTGGCTTCCAATAAGACCGTACCCAGAGC
AATAAACTTTGACATTGCTGCTTGAAAAATGCCTGCCCTTTTTCATTGTCAAGTGTTACA
AATTGATGAAATGAGTTCATCGATGTTCCCTGGTCATTATCTCTCCAGTGGCACTTTGTT
TTACAGACAGTGGGAAAAGGGACAGTGCAGATTAGAGGCCCAGGCACAGTTTATCAAACA
AAATCTAATATCATCCATAAGAGAGGAATCTGGAAATCAATACTTCATTACTAAATTGTT
AGTGGGGATGAAGAGTAATTGTGTGAGTTCAGAGATGTGTCTCGGCGGCCGGGGCATAGG
AAGTTCAATGTCACCCGGGAAGTGATAAGTAAAGGCACTGATGGGAAGAAACATTTCTGT
AATGGGGGGTGCTGTAGCAGGGCAGTGGCCTGAGCACAGAACAGACAATAGACACTGGTT
TGCCATTGATTGGCTTAGCTATAAAGATGGAATGGTTTAAAGAGCCAAAGAGGGAAAGAG
GGGGAGACAGAATGAGAGAGAAAAAAAAAAGGTTTAgagtgag
>NODE_448_length_347_cov_7.622478
TCACATTCCCCAATCTGTTAGCCTTCTGATACCGGGGCCAGACTTGAAAGGAAGTCTTAA
GGACGAGAGCTTATACACTGTGCCAGATTTTGTTAAATAACTACGAGATGTTGGTGCCAA
TTCATCGGTAATTGTCCCTTCTGGCACAGTCTGTTGAAAGTCCTGGAGAAGCCTAAGCTC
AAGATCACTGCAAGTGTTAATCTTCTTATACTTAAGGTATCAGGTTTTCTTTTGATGTCG
CTAAACATGTTGACTCCTATCTCAGCACAGAAGGCAATCCAGACATAGCTATGAGCGAGA
TGGGGGTTTGTCTGCCTTCTCCTTTCAAAAATCTCATGGTTTGTGTGTTCCTCTACTAGC
ATTCATTACGGTGCTAAAATAAAGAAACAACAAAATAAGAGAGAAAAAAAGAAACAGGAA
GAAAGAGATTGATTCTGCGCTAATTGTCCTTTCCTTagcgcaatttggcttgctcttgtt
cggtgtaaaat
>NODE_449_length_474_cov_11.552743
AAACGCCGCACAGGGGAGGGGAGGGGAGGGGAGGGGAGGAAGAATAAAAAGGACAGGCTC
AGAATCTCATTTTAACAGACCGCACACAATCTGGGCTCCCACAGAACTATCTCTGCCTGA
CCGCTTTCTATTTATCCCTTATCAGTGTTTACCAACCGCTAGTTTTCTTTCATTCACACT
GTGAGGCAGTTCTCTTACTATCAGTCAACAGCTGACACCGTGGAACAGCCTCAAAGGCAA
GAGGAAGGGATCAAAACTAAACCAAAGCTGTTTAAACAATACAACAGAGGAAATAAATTC
ATAAATCCTAATTCTTCCCAACCCACAAGGGTATAAGCAGATCCTTTATAGTTAGGCCAA
CAAACAAAACCACAGCCAATGAGGTACATTACAATCAAGGTAAATTCTGAAATATATTTA
GAAAAAAGAAAGGCGGAAAAAAAATCCCATGTAATATTAATTGGGAACATTTCATAGTCT
TGCCCTGTCAAGCAAATATAAGTATTCTGTAAAAGGCTTTTTCAGTTGTGTTTAATTGTG
TTTTAGGAAAATCCCACCTGAGTCAACATTGTTAACATTTTTAGATCATTTTGTCGTATA
CCACCAACAAGCTagata
>NODE_450_length_311_cov_1.141479
CAGTACTGAGACAATTATAGAGGAGGACGTAGAGGCTTTAGTTGGAAAGACTGATGAGGG
AACGACCTCAGATGTATTTGAGAAGGAAGCAGTCACAGGACCAGAGACAGGGGAGGGGGA
ACAGGCAACCTCTGAAGTGGAAGAAACAGCAGCTGGAGAAAGTTCAGATAATAAAATGCA
GACAGCAAATGATGACCATGAGGAAGAAACACCAGTTATTGAAACAAGAGTTCTGAGAAG
TGGAACACAGAAAGTAACAGCTACAACACACAAGGCAACACAAAGCAGAAAGAACGCAGA
TGAGGAAGAGGCAAAAAATACTGAATTAGAAAAACCAGCAGTGACAGCAATAACACTGAG
ATGGGGTAGGATATCTGCTCATGCCGAACCTAAAGATGAATCCAGAAGAATccacacaca
agtccaggaaaaggggcaaaaaggtgaagaggaac
>NODE_451_length_627_cov_2.807018
GATGTCAGTTCTATTGCGGGAGCGTATTGAAGGGTGAGAAGTGAGAGGGTTCCTGTGCTG
TTTTGGAGGAGGAGCAGTGCGACTAGAAGGGGAAGGGAGCCCGCTAGCGTGTAAAATAGG
AAGTAGGTTCCTGCATTAAGGCGTTCGGTTTGGTTGCCTCACCGGGTGATGATGATAAGG
GTGGGGATCAAGGTTGCTTCAAATATTACGTAAAACATGATAACCTCGGTGGCACTGAAG
GCTAGGATTAGGAAGATTTGTAGGGATGTCAGTAGTGTAATATACATTCGTTGACGGTTG
ATAGGTTCGGAGGAGGTGTGGTTTTGACTTGCAAGGATTATTAAGGGGAGTAGTCAGCAA
GTGAGGGCCAGTAGGGGGGTTGAAAGTGGGTCTGTTGCTATGTACGGGTTTATGAAGGAT
CAGCCTGTTTCTGCTGTGTGGTTGAATCAAGTTAAACTGGCTAGTGCAATGATTAGGCTG
TAAGCCAGGGTTGTGGCCCACAGTTGTTTGGCGGGGGTGATTCATGTGACTGGGACTAGC
ATAATTGTTGGGATGAGGATTTTTAGCATTGTAGTAGGTTGAGGTTTTGGAGGCGGTCGG
TGCCGTGGGTGCGAGCGGTGGCAACTAGTAGTGCTAGGCCGGCGCTAGCTTCGCAGGCTG
AGAAGGCTAGTAAGATTATAGGGGAGGCTGAGAAGTTTGTGGAGTCTAGTTGGAGTGTTC
ATAGGGAAAGGGCAATGAATAGGGAGAGTATTATTccttctagacagagaa
>NODE_452_length_410_cov_4.317073
ACTGATCTTGATGAACCCTTGCATTAACAGGGGCCGGAACCCTCATCACCGCCGGCTACT
CCCTCTACATATTCCTAATGACCCAACGAGGCCCCATCCCAGCCCACATTATCGCTTTAG
ACCCCACCCACTCCCGAGAACATCTACTCATGGTCCTCCACCTCCTCCCCCTAATACTTT
TAGTCCTAAAACCAGAGCTAATCTGAGGCTGGACTGCTTGTAGACTTAGTTTAACAAAAA
CATTAGATTGTGATTCTAAAGACGGGGGTTAAAATCCCCTTGTCCACCGAGAGAGGCTCG
CCAGCAGCGGAAACTGCTAATTTTCGTCACCTTGGTTGAACCCCAGGGCTCACTCGCCTA
CAAAGCTTCTAAAGGATAACAGCTCATCCGTTGGTCTTAGGAACCAAAAACTCTTGGTGC
AAATCCAAGTAGCAGCTATGCACTATTCTCCTATCATAATAACATCCAGCTTACTCATAA
TCTTTCTCCTTTTACTTTACCCAGTCCTAACCGCCCTCACACCCGTGCCCCTAAAAAATG
ACTGAGCCCTCACC
>NODE_453_length_352_cov_5.576705
GTCTGAAATTTTCTTTTCCAGTTTTGCACTTACAACATTTCTTTAGATTGTAAGTTCTTT
TCTAGAGCCGATCCACTTATGTTTGCTGTCAACATAAAAACCAATGGCAATCCTCACCAT
CACCCCTGGTCTATTGGCAAAAGGCTGCTGTCATCATGGCTTCCGGTTAGGTCAGCCAAG
GATCAAGGGGGGGGCAAGGGCACACACACATTGTAAGGTGAAAGCCAAGGCCAAACGGGA
CAGGCAGTCATCTTAGCCAGTCATCTTTAGCCTCAATGGACTCTCAGCCTCAGCCCGCAA
CTGGACTCTTTCAAATTGAAACATCAAGGACTTTTGTTAATGTTGAATAAAAAAAATATA
TACCAAAGTTAAAAATACACATTTCACATGAAAATGTTAGTCTAGTCTTAATGATTTAGC
TAAAACTACACCAACTAGGTTTGTAGTAATCTTATATTTATGATTAGCTTTTTGTCTTTA
GCGCAAATATAAAAAT
>NODE_454_length_628_cov_7.699045
TTTCACAATAAATAGATGCCCAAGCCCTTAACTGCCAGTATTAGATTAGATACCATTAGA
TGTAATAGAAAATTCTCTGCCTGTAATATTTTCATAAGAGTTTGAGGCATTTGATTAATC
TGACCACATTTTATTGCATTAATGATTTTTTTTCCTTCCCACTCTGCTGTAAAGACATTG
TATACAGGCTAATGCTGTTTTCTCTCTCCCCTCTCTGCTCACTCTCATTCATCCTCAGCC
GTTATTGCAATGCATTGTTGATGAGGTGAGTCGGCGTCTTATGTGCTTTCACTCCTAAAG
TCATTCCTAATGGAGTGGAAACCTTATATTTTGTTTCCTAATGAAGCACAGGAGTGGCAG
ACAGCTCCGCTTGGGCTGTCCTATGGCTGCCTGCAGGTTGAAGCCACCGGCCCGAGCCAA
GCTGCTCTGAGGGAGCCAGCAGGGGATGTTGGGTCGGGGCAGCAGACAGCTTATGCATGA
ACTTATACACAGGCTGCAGAAAGTGTGTGGAAGTCTTAAAAAAAAAATTAAAAAAAATGC
AGTAGTGGAAAAAGCATTGAGATAACTAGCAAAACTAGAATCTAAAAATACTACTAATTT
TCTTCTGAGAGTATTATGAGAAGAATCAAAATAATATCCTTCATGCAGCACAGTTGACTG
ACAGGGACCGAATTTGAActgaattatatacatagtagaatttaatctaatttaattaat
tagtttgttcctagacagttcctagacaatgatttcacactgctattcgcca
>NODE_455_length_627_cov_8.982456
ATGAAACATTTCAAGTCGTCAAGGTAAAGGGGATGGGGTGGGACAAGAGAAAATGCAAAA
TATATTCAATTAATAATAATACAAACTTCCTACTGTCATGTCTGGACAGTATCCTTCCAC
CACCCCAATAGCTTCCCATCCCAATCCTGTTTTTTTCCTTTACAAAGCTGCTCAGTACTT
AATGCAACAAAGCAAAGATAAGGGAGAGTGTCCAACATATTAGCTCAGTTCAGGAAGCTT
TGACAATAGTCAGGTCATCTCCACCATTCCCCTTCTAATAGGTCGTACCAATGCCACTAT
TTGTGCCTAATCATGTGACCACGTATGGCCCACAGCCACTAAAAGAGATCCTGTGTGGTT
GGTGTCAGTCCAGTGATCTTCACCCATTTTCGTTCTTGGACTGTAAGAGCTCGATGCCAC
CTCTGTCACACATCTTGCCCTGAAGCAAACAGGGATTCACACTTCTTAGTAATATTGACG
CCCAAGAAAATAAAAAAGATTAATTCATCCACGTGTTACACTACCATAATCTTTAGTTTG
CATTATTAACTACTACTTATAACCTTTTGACTCAAGAAGGAATTATTAACTACTGAAAAT
GAATCATTTTATAATACAATGATGCTAGATAGAAATATCTATTTTACAGTCATTCTAATA
GTATATCAATATCTGTGGTGTTGTGTAGCATGCAATAATCAAGATGCTGATTCACATTAC
AGTTGACTTAGGCAAAGAGGCAGTATTCATATTTAcaattaagagaaaact
>NODE_456_length_664_cov_6.483434
CATAACAAACATGGATTTGCAGTATTAAAAAAACCTCTTTTTGAAAATGCCTATTGAATG
TGGAGAAAGTTCTTTGAATCAGCTTCAGTTTAATCAGAATATGTAAAACACTGTAATTTA
AATACCAGGATGCCTTTTAATAAAAAGGACTAAAGTGAGATTTAAAATGAACAAGGTGAT
TAAGAGCGACTGTGCTGGACATTTATAGAGCAGGACTGCACATAATGAATAAAGATTCAT
GCTTTAGTCCCAAATTTAAATTTTTGCACAAAATGTGTCTGATGTAGGCAGCTTTTAATC
ACCTTACTGACAGGAGTAACTGCTTTCATTTAACCTTGACTGAAGATCATGAATTCTAAA
GCATTTAATTGGATACATCATTTAACAGAATGAACAGAGCAAATTTTCGCCAATTCAAAG
GCTCAGATTGACAGACAGTGGCAGTAAGACCCACCACAATTAAAGCTGATCTGTATTCAC
TGGCCCTGTCACCCATCGCCATTAGTGATGTGACTGTTTGATCATCTCTGCAGAGAAACT
TTGCTGAACTTCACCTTGTTTTGAAAGGACTAGACGTTGAATGAAAGACGAAGGTTTGAG
GAGGGAACGGGGGCTCTGGAGGATAGCGTACCACACGCGCACACACACACACACACACAC
ACACACACACACACACACCAACCTACCTCTGGGACCAAACCTTCCTGCGATGCACCTCTG
GTTTAACAGCAGCAACTGTCCTGGAAATGGACGTGACAGGACAAAAGAAAACAGAGCAAG
TCTCACACCATTATGTTTATTATCTCCA
>NODE_457_length_571_cov_4.418564
TCGCGGCCTAGCCCTCGCGGCTCCTGTTGCCGGCGACGGCCGGGTATGGGCCCGACGCTC
CAGCGCCATCCATTTTCAGGGCTAGTTGATTCGGCAGGTGAGTTGTTACACACTCCTTAG
CGGATTCCAACTTCCATGGCCACCGTCCTGCTGTCTATATCAACCAACACCTTTTCTGGG
GTCTGATGAGCGTCGGCATCGGGCGCCTTAACCCGGCGTTCGGTTCATCCCGCAGCGCCA
GTTCTGCTTACCAAAAGTGGCCCACTAGGCGGCTCGCATTCCACGCCCGGCTCCAAGCCA
GCGAGCCGGGCTTCTTACCCATTTAAAGTTTGAGAATAGGTTGAGATCGTTTCGGCCCCA
AGACCTCTAATCATTCGCTTTACCAGATAAAACTGCGAGACTCTGAGCGCCAGCTATCCT
GAGGGAAACTTCGGAGGGAACCAGCTACTAGATGGTTCGATTAGTCTTTCGCCCCTATAC
CCAGGTCGGACGACCGATTTGCACGTCAGGACCGCTACGGGCCTCCACCAGAGTTTCCTC
TGGCTTCGCCCTGCCCAGGCATAGTTCACCATCTTTCGGGTCCTATCGCGCGCGCTCAAG
CTCCACCTCCCCGACGCGGCGGGCGAGACGGGCCGGTGGTGCGCCCGGGTGCCCACGGGG
GGCCCAGGATCCCACCTCAGCCGGCGTGCGCCGGCCCTCACTTTCATTGCGCCTc
>NODE_458_length_486_cov_5.028807
GTTTATATGCTCTAGGTTTTCAAGTCAAAGCAAAGGAAGTCACAGTGGCGCATTTCTTAT
CCAACGACCAGTCGCTGTTTGTCCAGGTCAAAATATCCAAAGTACTTTAACAAAGTGAAG
ACAGACCACAGCAAAAAGTTTACCATTCTATTTTTAACTCCCATATAGCAATTTCCTGGT
TTTGTGGCGGCAGTGATCTGTCATGTGGCTGGGAGGTTGTGCTGTTTGCACTGATATCAA
TTAAAAGTGGATTAACGGGTACATAATGACCTTTAGCAGTAAATTGTGTGTAATGTTGCA
AGGCAGGATACAGTATATTCCCCAGATGTCACACCAGGCCCCTGACGTATGATGGAGCAG
ATGTCTTAGCCAGTCCAAATGGCCCTCTAAGACACAAACACACACAGAGACACGCGCACA
CACACACACACACACACATATACACACAGGCTCAGGCTGACACGCATGCATAAACATGTG
TTCACACACATTCCAAATGGTGACACACACGTACATAAACACAAGGAGATGCAGAAATGC
GCATGTCGTCTGTCTCACTTGCTCCAAATATTTAAATGCTTAATTTTAATGGAAAACTGT
CATAAACTGATCACCCTCGGAGggcatttt
>NODE_459_length_459_cov_8.296296
CGCTCACCTGCCCAAGTCCAATCAGGGGCCTGTGCTGATTGCAGCAGCTTGCAGCAGACA
AGGGATGGGGGACTGCAGGTGGTGGAGGGGGGGAGGAGGATGAGGGCTCTATCGCTGGTG
AAGTGACACTGTGGTGAAGCGGTGGCAGGGCGGCGGTGAAGCTGCAGGCCCGGGGAGGAT
CCAGCTCAGCTTGCCTCTCCACTCCTCTCTGGCCAGACGGGGTGAATCAATCATCTCCAA
AGATGTCAGCATCTGCCCAAGCAATTTCAGATTGGAATAAATGGCAGATGGGGATGTTGT
TCCCTCTGTTTAATCAGTTCCACCAAATGTGGTTTTATCTCTTATAAAATGAAACCATCT
GTAGCACGTAGGTGTAAGGATCAAGTGAGGGAGGACGGAGGGAGAGGGTGACAGAGGGAG
AGAGGAGAGATGTGCGTGTGTTTGGAGTGTGCACGCATATGTGCATGTGTATGCTTTTTA
ATGTGTGTGTGTGCGTGTGTGTTCGGCGTATGTGTGTGTGGTGACGGAGGGCAGGGAGAG
ATGGAACACTGTGAAACAGAAGCAGAATAGTGGGAGTgaaataagaaaaaaaaagagaag
cac
>NODE_460_length_393_cov_4.407125
AGAGAGAGAGAGAGAGGAGAGAAAAAAACTTGTCATCCGGTTATGGTCTGTGCGCAAAAA
AACTGCAATGGTTTGCGCCATAGAGCTGATGCAGCCGTGCATGAATTGAAGTGAGGTTAG
AGGCTAAATTAGCAGTTAGATTCCCAAAGCGACTAAATGACAAAGAGTGCGAGGCTGCTG
CGATGGACTGTACGATAAAGGTAAGTGTCTGGTTTGTTTTTGACGCCGCTGGTGGAGCTG
ACAGGCGGCCACCCACACCAGAGTCTGCGGAGTGAGAGAGGCGAGGCGGTGATGCGAGCT
CCCCACTCTTTCCTTCTTGTACAAAATTTCCTCTTCCTTCCCGTTCGTGGTTGTATGTCG
GCTCTATAATAACACAACTAACCACTACATCTTTACACTCAGATAAAAATTGGTGGCCGG
TTAAAAGCTGCGCGTAAAAGCGCGTTTCCAAACGTTTTGACGTGTTTTTTTTTCCCTCTC
CGTCTAATTTGCTGCGTTTAATCGTCCCGCACAATCCACGGAGCCGCCAACAAAAAt
>NODE_461_length_422_cov_11.376778
CACAATGGCCCACACCACTGTTCGCTTTCATTTACAGAGTGCCAGTCTCTGAACTCCCCT
CATCAGCCCTTTGTTCCTGGCTGTTTCATGTTTTTTGGGGAGTTGAATGGCGTAGCTGTG
TATGGGATACTTTTGAGCGAGTGGTTTAGAGAGACAGCTAGAGCAGGAATTTTCCAGGGC
AATACATTATGAAGATTTCACTTTCTGCCTTTGATTCTGCACTGACAGTTATCCTTCAGC
CCTCCTTTAAAGTCCCACTTTCAATCCCTAATGGCTGTCATGTCGCTGCGCTCTCTGGAC
TCTTACTCAAAGTGTCATTGGCATAATGGTCGGCAGCCGTTGGCCTCTTTTGATCATCCA
TGCTGTGTGCGAGAGCAACTGGAGCTGAAACACTGAGGTGTATGAGGTGTCTGTGTGTGC
GTGCACTGCTTGCGCCTCTGCTCGGCTGCCACTCCCAGGCAGAGCTCCACGACCGGAAAT
CTAAAATTCACTTTCAAATAGTTTTCCTCCTGTTCTTGGTGCCTAATAGCCAAGCAGTGG
AAAGTGTGTGTGTGTGTCTGTGTGTG
>NODE_462_length_483_cov_7.322981
GGAAATAATAAGAAAGGAAGAGGTGTGTAGGATCAAAAGTTTGGCTTAGACCGATAGGAA
CAGCAGAAAGACCAGATATCCTTCAGCTGTAAGACGGTGACACGAGTTGAAGAAAAGCAC
TGATCATCTTTGAGGGACATGGCATTCTCTAATTCATAACGGTGGCATGCCATCATAATA
ATAAGGAATAGGATCTGTCATGGTGTCTAGCTGGTGCTTTTATTAGACCGATGGGAGGTC
TCCGTGCCTCTCCTTTCTGTGTTGTAGTAATGAAAGTTACAGCACGTTCTCGCCCAGCCA
AAGGTTGGCCCTGCCTAATGAAAACAGATGAAGCAGAGATAAAGTGTTTGCCGACATTAA
GGGACTCATTTATCACCGTTAGCCCCCGAGCTATAGAACACCTTGGTCTGGAGCTCTCCT
TTAACAGGCCCTGCCTCACAGCACCCCGGTGGCACACTGCAGCCTTCCAGCCACATGCAC
GCCTCCATCTTTACCCTTCTTTCTCTTTCATTCGCTGCATATTTCACACCGACGGTTTCG
CTGTTTACATCTGTGCATACGTGCTGTTTCGTTCGCATGGCTTATTGAAGTTGGAGAGAG
GTTTTAGTGCCAAAAAAAAAAGAGAGa
>NODE_463_length_340_cov_3.058824
CAAATTATGTGGGGCAGACGGCATTTCCAGGTGTCTACCACGTCGGGTTGAGGAGATATT
GGCCAAAACCTCCTCCCATTCACTGACAATGGGACGTGCATGACGCCAGCAGTTTCAAAG
TGCTGAGGCAAGGATAAGTGCCCGCAGAAGGTGTTTGGGAGCATGTTTCAGGCCACTCTG
AGTTGATTGGTAAAGGTTTGTACTGACACTTTTTTGGGTCCCGTAGTATGGGCTAACCCT
AACCCTAAGGGCTGGAGTTAGGGTTAGGGTTAGGGTTAGGGTTTCGACCTAGGGTTAGGG
TTCGGAAAACGGTCATTGCTAGAGACATGAAACCTGCGTCTACCCCCCCATTTCCTGCCA
CTGCGATCGCAGTGAGCCTACTCCCGAGTCTCTACGACATCAGCAAGTGGGAgtaaccca
tgattttttgcggtatctcaggaacggaaggtcgtagagactcgggaccaagactggcgc
attc
>NODE_465_length_339_cov_3.209440
AAGAAATTTATTTTCTGCCCTAAAAGTGTTTTATTTACATTATTGTAATAATGCATGTAC
ATTATTATCAACCAAGACGCCAAAATGCATACAATTAACCCTGCAACACTAATGCTCATA
CATTATTATACATTTTACAACTCAAAATAATAAAAACACATCCTAATTTTTCTGAAAAAG
CTTGTATTTACATTATTATAATATTGCACATGCTAGCGTAGCTTAACTAAAGCATAACAC
TGAAGATGTTAAGATGGACCCTAGAGTGGTCCCGCAAGCACAAAGGCTTGGTCCTGACTT
TACTATCAGCTCTAGCTAGACTTACACATGCAAGTATCCGCACCCCTGTGAGAATGCCCC
ACAGTTTCCCGCCCGGAAACAAGGAGCCGGTATCAGGCACAACTAACCTCAGCCCATGAC
ACCTTGCTTAGCCACACCCTCAAGGGACTTCAGCAGTGATAAACATTAAGCCATAAGTGA
AAA
>NODE_466_length_145_cov_1.696552
ACTTCACAGTGTGTTCAAATATGATAAATATGAAGGCACACGCTGTTTGGAGGGACTTTG
TGTGACGAAAATCATTTTACATGACTATTGACCAAAATGACCTTTTCAGCGCATGAAATG
CTCTTTAAGCGCATAAAACCACAACTGCTTCAGACAGTCAAAGACAATGTTTACAAACAT
GTTTTCACCTCACAGTGTGTTCAAATATGATAAATATGAAGGCACACGCTGTTTGGAGGG
ACTTTGTGTGACGAAAATCATTTTACATGCTGATTGACCAAACTGGCCT
>NODE_467_length_861_cov_6.324042
AATGATTCTTTGCACGAGAGGAAGCAGTGGCATGCACTCGCATACAAAGGGGAACAAGTG
GTCTTTACATGGAGTGCAGCTGCTTATTAAGACTCACTCCTTCGTGCATTATTCCTTTCA
TCCCCACTCAACCACAAAGTGATTTTACTTTGCCACTCACAAAGACAGCAAAAGATTTCT
AATGAACAAATCCTTAATAAATGTTGCAGATCAGTCGCTTCCCCGCGAGTTATAATACAA
TAAACAGAACATTCCATAAAAGTATCTAACTGAAAAACACTGTGTGGGAGAGAGCAAGGA
AGAGAGAGACACAGAGAAAAAAAAGAATATGAAAGACCCCAATTCTCTCAAACTCCATAA
TAGTGAAATGAGCACATATAAATGTGTTAAGAGTATCTCTTTGCATCTTGTATAGACTGC
ATGTATTTAATCTGTAAAGCTTATTAAGGCCCTAGTCATTGCTATGCAAAGCAGCACCCA
GTGCTTTTCTCTCGCTTTTCAGCCGAGTGCAGTGTTTGGCCAATAGGACTGGCCCCCCGC
CTCTCATTCTGCATTCATAACATGCAACATTTGCACAATGTATCTCTCAAAGGCCCTGAA
TAGAAGGCCTTAATACTCATGTAAACAACTGCAAACCAATTACTTAATGAATCGGGCCCA
CACATAATGAGGAGCCTCACAAAGGGCTATAAATGCATTTTTTGCACCAAAGCCTCTGCT
TTAAACTACAATCCCTCTGCTGTAGTCTAGGCTTAACTGGCAAATCATAATTATTGTCTA
AGACAACAGAGAGGAAGCCATTTTTGTATTTTGAGTCCAGCTCCATCCTCCTTTTGAAGT
CACTCATCAGCTCGCTGACAAAATAAAGCAAATAATTAACAAGTAGGATGGAGAGGGGGG
AGAAGAAAATACAGGAAGACAGAGAGGACGAGGGGCAAAGAGATGGAGAAAGGGCAAGAG
AGCGAGAGAGAGTGAGACGCAGAGAAAAGAGAAAGGAGAGAAACa
>NODE_468_length_436_cov_4.217890
TGGTGTTGTGTTTGCCAGACACTCCGCTAGATCATCAGTAATTAACACGCGCAGTGATCT
CCTCTGAGTTAAAGGGGGATCATCTGTTTAGTCCTCTTTGGTGCACACTAGGATTTCTTG
CCCTAATCGTAACATAATAAGATGTCTGCATAAATAGGTCTCTCTTTTTTGCCATTTCAT
AAGATTTCTGCACAAAGCCCAGTGCTGATAATAATGTTTTAATTCCCTTGAGAGGCAGTA
GGTCTTCTCTGGTGCTGCCAGTGGTGTTAATGGGGCAGGAATGCAGGACGAGTGCTTTCC
CACGCTGTTGGTTTTCTTCTGCTGGGTGCGTTTGAGATGAGGCTCTGGGCTGGCTCGGCT
CTGCTAATGCAGCCAGAGTGCAGACAAATGGAAAGTGACACTTGTGTGTGTAGAATGGTA
TTTGTGGTGACGCTTTGACTACAGATAATAAAGTGTTCGCCCTGAGGTGATTTTGCCCGG
CAAGCACCCCAGATGAAACTCACTTACTCAGAGAGGGAGGCAGAAGAGACAGAGAGGGAG
ACAGAAAAGACAGagagggagacagaagagatggagaggg
>NODE_469_length_351_cov_5.168091
CACTAATCAGGTAATGTTGGGGAGGTTGAATGGCGTGCCTCCCCCTGGTCAACCTTCACT
GCTCACACAGTGGTGTTGTTTTAAAGAGCATTCTTTAGCAGCTGAACTTGGAAAGGTATT
AAAGTGGGATTAGGCTCCTCCACAATCCACTGCTTGTGTCATTCAGGGAGTTTGTGTTCT
CCTCTCCCCGCTGCCACCTCCCCACTCCTCCTCTGTTTGATTGTGGCTAGCCGCAGGAGT
GGGACTGACTGTGCCTTTCAAAGGAGAGGGGTAGGGTTAAATCCCTAGTCCACTGCTCCC
TGCTAATTCTCCTTGTTCCTTAGAGAAGGATTTACTTCTGCTGCCAGCTTCTCAAAGGCC
TTCTCTGCCCATCCGAAAAGTCGGCGTTGCCTTCCTGTGGAGGTGTGGTTGCCATAGAAG
GGGCGTCATGCATGgctattccatatgaaccccgctgagaatggggaccggggactgaaa
acaggcagaaagtcc
>NODE_470_length_448_cov_6.549107
GTTTTTTATATTTAAGCTGCTGTGATGGTGACACAAGAGTTCATTTGCACTCTGACTGCG
CTAAACAAGTTTTTGATAGCAAATTTAAAATAATAAAATTACTAAAGATTGCAGATTAGA
GGTTTGACCATTTAGCATAATGCTGTAATGTAGTTTTAGTTTACTTGTGACATTTAGACT
ATTGGTAATGCATCTTTGTGTATTTTAACTCTATTACTCATCAAACAAAGAACTGAAGTT
CTACTTTACATAATTGTGTTGCAGTATCTGTTAAATCTCAATTAGTCATTTTCTTCTAAT
CATTAGGCCCTAGTGTGTGATATTGAAGTGTGTATGGTAAGCTAAGATTTCTAACCCTGA
TTGTCGTTTGTTTCAGTACACGATGGGACGTGTGATCAGGGGACAGAGAAAAGGTGCGGG
CTCCGTATTCAAAGCCCACGTCAAGCACAGAAAAGGTGCCGCTAAACTCCGTCACATTGA
CTTCGCTGAACGCCATGGTTACATCAAGGGGATTGTGAAGGTAACTTGTCGACCCTGACG
CATGTTAGTCTTGCCGTTTGGTGTAAGTGGAGCGTTAACGTTGTTTTCCCTg
>NODE_471_length_584_cov_4.368151
GAATAACAGGCTGCACTTTGTGTTTTGTTCAATTAGAGAAGCATTTGTCTGCCACCCATG
TCTCCTCTACTCTACTCTGCGAGCCTCGCTGTATAATTAACCTCAAATGGCAAAAAATGA
TGTTGATAAATTACACAAGCAGAAGGGGAAAAAACAAGCCTATCACTCGCATGAAAGCCG
AGAGAAATGTGTGGGTATATTCTCAACTCCAAAGTCAGGCAGGCGAATGGAGAGAGAGAA
AGAGAGGGAGAGGGAAAAAAAATAATGAGGGCATAATTTTAGAGAACTAATTATTTCTAT
TTGTCTTTTGTCACACTTCTCTAATTCTGCGATATTAACACAGTCTGTGTTTATTAATTG
CTTTTACAGTGTTTTGAATCGGGTCCAAGAGGGAACGTGGCTCTTTTCACAGGCAGGCAA
GCTACTGGGACTGTACCTCGCCAGTACTGCCTGGCAACGGTGCACATGCGAATATCTTCC
CCCAGTATCTCCTCCGGTTCCCTGCCGCTTCCCCACTCGATGTGTTCGGCAAGTTTACAC
GACCCTGTGCACAGAGATAAAGTTCTTTGTTGCAAGATTAAACATCAAAACAGTTAAAGT
GAAATTAAAATTAAATGAATGAATGTCACTGAAGCAAAAAAGACTGTAATTAATGGATCC
CTTAATTGTCTTCATAAAATATTTGCATGGGCATAATTTGCATAATTTACATGTattaat
taatcttt
>NODE_474_length_415_cov_4.922892
TTCCATGTTTAAAAAAAGCTTAGATCTACCAGTCGTATACTGAGCTGCTATTAAGACAGA
TTAGCATTGGAGTGCTGCGTAGCTGCTACCATTAGCTACAATGCCAAGAAAGAAAAGCTC
TGACATTCACCTATAGCTGCCTCTGTCTTCTCTTCACAGGGCTTGTGGAGAGGCTCCTCA
TCAATCCATTAACCACCTATGCTACTTAACTCCTTTTTGGTCCCATGGATCTGTATTTTA
GTTGATTCCAGGTGTCCCAAGTTTACAGGCAACTATTTTTTTTTCCTCCAGAACAATAAA
CTCTGAGGGGCTCAAGGAAAGGGGTCCACGCATGGAAGAGGGGGGCCGAGAGAGAGAGAG
GGGCTCCGTTTATTAGACAGCAAATAGCCGGCCAGTGGGTTTATGATGTGGAAGGTCATT
GTTGGTTAATAAGTGGCCACATGAGTGCAGGCAGGTGCTGTGTTAACACCTCCTCTTAAC
TCGCCTTTCCAGCAGAGGCCATTCATCAGCCCAGTGTTAATGAAGGCCATATAATTAATA
GGTGGATAGCAGAGAAAGC
>NODE_475_length_811_cov_4.674476
AGCTATGATGTTGGGCTGTCTTTGTTCTTTGCCTCTGGTCTACAGTTCTACAAATGTAAT
GAGAGGGAGGCAGGGAAAAATATCAATTCATTTGAAGGAAAAAAATATCAAAGGATGTTA
ATATTTCTAAGCAGTGCATAAATATTTTCGTCATACACACTTTAATTTTGCAACATTTTA
AACTCATATTGTTAACTTGAGTTGATCCCCCTCCATCAAATGCAGGTTTAAGAAAAGCCA
AGAAAAGGCAAGTACAGGGCCATAATTGATGGCTCAAAGTGTAAGCTTTCTCTCTGAGGG
TCTGCTCAGGTCCTGATCCCCTGGCCTCAACCTGAAACAATCACTCTTAGTTAACGACAA
CACTTCAGCTATTGACAGCGTGATCCCGTAAAGCAGACACTTCAATCAACAGAGCAGCCG
GAGGAGGTGTTGTGTTGGAGGAGAATAAAAGAAGGAGGGGGGCATGGGGACGGATGAAAT
CAAGAAGTAAATAAATGAATTGATGAATGAATAATAGAGTGGCCAGCTAGTGGCCTCTTG
GAGCAGCAATGCAGTATTAATAACTGACTCTTACTGTTCGTCTCTGTGTCATCACTGATA
CTCTTAGGTGGACCATGGCCAGCATAACACACTGCTGATCTGTACATTCGATCCGGATTA
CGTACTTTCTTCAGTCCTTCAGGAGGCAAAGAGAAAAGTAGAGAAAATCGAGGAAAAGAA
GCATTCTCCCAGCCTGTGATAGCTAAGCAAACTCCCCATGCAAGCAATATCAGTAACAGA
AACTGCACAGTATGTTGAAATACATTTAAAACACACAAGAGCTGTTGGGCAAAATATGAT
GGGAATAATATTAACATTCTAATATGATAAGGCTAATAAATCACATTGAATTTgtccgtt
atctgtttaaaagagtgaagttcaccacaaactgaacatttttgtccccacaaca
>NODE_476_length_373_cov_1.715818
TCCATTTTCATCATCTTCCTCTTTGTTCACCTCAGGGCACCAGAGGGCAGGGGACAGTGT
GATTACAAGCAGAGTTTCAAATCCACTTCCTAAATCTCCTACTACATACTGCCCACCTCC
TCGCTCCACAGCCCCTCCACCATCCAGTCCAGCGCTCTCCTCCAGACTGGGTCATCAGCC
AGAGTCTGCCTCAACAAAAATGTTCTCTCATCCCCAGATTCATCCACCAGCTCCAGCCTC
TGTCCCTCAGTCCATTGAAGAGGCTCTTGACAAGCTGGATGCTGAGCTGGAGGGACACAT
GCAAGCTGAGGAAAGGAGGAAGAGGGGCAGAGAGGAGCAGGAGAGAAAAATAAGAGAAGA
GGAGAGACTAAAGAAAGAATGGGAAATGCGGCAAAAGTCGGATGAGGAGAGGAAGAGGAA
AGAGATGGAAAGGAGGGACGAGGAGAGGAAAAAGCGAGAAGTGGAAAGACAGGAGGagga
gaggaggaggagagaatgggagaaacgagagcaggag
>NODE_477_length_413_cov_7.462470
ACCCAGGATGGACGGAAGGAGGAAAGGAGGGACCCGGGGAGGAAGAGAGGACAGAAAGGA
GGGATGAAACTGGCCTCTTCCATTCGGAGAAGGGGTGTGTGTGGAGGCAGAGGAGAAGAG
GTGGAGATAAGTGGACAGGAGGGAGGCTAAGAGGAGGGAATAGATGGGGAGGAAGAGGCC
CCTGTGCTATCCGGAGCTGTCTGTTTCTGTCTGTATGTCTGTTCTCACACAGTCGAAATC
AATTTGCCATCAGGACTGTCACTGTGGAACAAAGAGAGAAGGAAGCTTGCCAGGTCGGAC
ACACTCAGAGAGAAATGGAGAAAGACAAGACAGGCACAAGGAGGCAGGATAGAGTTTAGG
AGAAGCGCAGGTGGGGTCAGGAAATCTACTTTGCCCCACCTGCAGCTACAACTCCAAACA
CACCTGCCATTATCAGGAAGATTGGACTTCCAATTCCCTCATCAACACTTGTATGCAGAT
ATGTATGCTGTTTAGAAACGGTTGCACAAATTGAGAAGCATTTTGTCCAATGTTTGTCCT
TTCAAAAGATCGGAAGa
>NODE_478_length_418_cov_6.086124
AAATTCCCTCTTTGGTGTTAAAAAAACCTAAAAAATCCAAACAACAGATGCAGCGGGAGC
TTTGGTTCTAATATTAGGGCTTGTAGGGACGTATAGCAACATGTTTCCATTAAACGCGGC
GGTTCTAAGAATAGGCCGCGGCACATAAAGAGAAAATTTACAAGGGTGTCAGTCAACAAT
TTAATAAATTGAAAATCCATTTATCTGAATACAGAGTTCTGCCCTTCACTCCACTGCCTT
TCCCTAACAGATGGTGTTGTGGGTGCTTATGTCCAATTTGATTTGAACCAAACCCTCAGC
CAATTTTTACACTGGCATGAAATCTCAGCGAGCCAGATCCACACACTGGCAGTCAGAAAT
AGCAGCGGAGAGGGCGCGACATTGTGAAAGAACGATGAAGGGCAAAATCTGGAGCGACAT
TCGAGAAAGTCGCAGAAAAACTTTCCTTGTTGTTTCGTTTTGTGTCAGTTTTTTTTTCTT
TCGTTCTTTCTTTCTTTCCATCCCCGCCCCCTCCTCCtcctcctcctcctcccacccgcc
tccccccctcaccctcgtcttc
>NODE_479_length_702_cov_8.299146
TTGAACTGTTGCCTGCTCACGTCATATAAGGTTTAAATGATAACATGCACCAGCCTACTT
AAACCAGGAGGAGTTGTAACGCTTTTCACGGATATCATTGCATACTTTACCAGCCTCTCT
TTCACAGCAATGAAATCAAGAAACAGGGATGTTTTTGTCATTTATTTATTCTTCTCCAGT
AATCACCCCGCTAACGCCTACAGGGGCCTCCATCTGGGGAGATCACCCACGGTTGCGTGT
GCTGCGATGCCAGTAGGTGGTCCTGCCCATGGCTTGGTGGGTGAGCGTTGTGTAGTCCCT
GCTGCCACTGCCGCTGACATATCAGAGCTGTTTATTAAGAGGATGACAACTCTATCAAGC
CCCATAAGCGGGCCCTCGTGCACAGGAGTTCTTTTGTTACTTTCAGGGAGGGTGTCATCA
ATCTTGCTGCCATGCTACTCTCTTGAGCTGTTGATGGCAAACACGATTCCTCCCTTTCTG
CCTGGCCTCTCCCGCCTCACAGTCTGGAATCAGGCGTGGTGAGGGGGATCGAGGAGATAG
GAGGACTTTCCCCGAGAGTGCCTTTTCTTGACAGGCGACAGAGCGGACCGTTTGGACACC
AGGGGTGGATATATGGGACCATGTAATGAAAAGACGTTGACAGGACCTGCTTGCTCTGTA
ATGAAGGTCCTCTGGAGCTGTGAATGGATACACACATCTTTCACGCTTTTGTCTccctgc
ctttcccacagaatccatctcatccattttaaccaaaaaggaaggtgtaagagaagcatc
ccagacaacagctcacagttaacatttacatgcaacgacgtggtgtgaatttttaatgta
acagca
>NODE_480_length_381_cov_5.566929
GTGTGTTTGTACGGGCCCTTGCATATGTGCACGCGTATGTGCGTACATGTGTGTGAGAGA
CAAGTGTGCGGCTCTCCACCAGCAATAATATCGCATACATTTTAAAGGACCGTCATTATC
GCCGTGGGTTACCCTGCAGCCCCCCATCACAAACCCCACAAACCATTTTCATTCCAAACT
CATTAATATGCAAACTTATTCAAATGAGATTGTAATTAAGCATCTACTGAGTGGGAACCC
TTTTCATGATAATTTATGATAAACTCCTCGCCACCTTTGATTGAGATTGATTTTTGGCGC
AGGCAAGCCGACCTGAATACAAAGCTACACCTGAGAGACCTGGAGGGAGAATAACACTTT
TAAAACAGCAAACTTATTTCATGGCTGATTGTGCCACAATCATCTTGGAGGAGTAACAAA
GATCTATTTGAATAATGCATTCCCACTGTGCTGGTGATGTGCTCAGCCTAAAAGAAAAAA
AAAAAACAaaaaaaactgggcatatctgttcttggcatcaaggtg
>NODE_481_length_458_cov_8.545852
CATGCCTGCACCTGACCTGCTCTGCTGCAGCCCCCACAACAACCCCTCACGTCTGACTTT
GGCACAAAGTTAGGAAACGTAAATAATAATAATAATAATAATAATAATAATAATAATAAT
CTTTGCAATCTGCACCGGCAAGCACTTTTTCGAGCCTTTTTCCTTTTCATCCCGTGTCAG
TTTCTCTTTGACATTGCCGTGTACTTTGCAAAAAGAAAAAGGAGCGAAAAAAATCTTTAT
CAAATCCCCATTCTGAGGCTTTCAATAAGGCAGGCCATTACCTCACTGGCGCTTTTGTTC
GGCCTATACAAGAGAGAACAAAATGGTTATTCAGGAGGACGCTTTAGATTTTTATTGTGG
GCTCGCTATTCACAAAGAGCACCGTTATTGTATTAAAAAGAACCATCTGTGGCAGAAACA
ATGGCTTCAAATTATCTGTGAATACCCAGTGAACAAAATATAAAGCTTTTTCCTGCTCAT
TATGTGGGCTAAGCTAGGGGGTGGAAGATAGGAGAGGAGAGGCATAGACTTTGCTATAAC
TGACTTTTGTTGTTCTTGCTTGCATTCTTCTCCTTTTTAAATCGgcccccttttcacatt
gt
>NODE_482_length_371_cov_5.145553
CCACCAACACCACCCCTACGTACACACACACACATCGCACACGTCTACACGCATACACAT
TAAACAATACTCTAATTACAACATTTAGAACTCCCCCTTGCCTCCTGCGTCTCCCCAACC
CCCAACCCACAAATCTGTGAATCTGGAATTGAATTTAGCCCAAGTTGAGGGCTGCGCTGG
CATGAAAAGACTATTTGATTAGAACGGCAGTTGTTTCATTTGTGGTGCAGCAGATTGCAG
AGCCTCTCTATCCGGTGTGCAATCTGTATTCATTACTCGGTGTAAAAGGATGATCCATGT
CCTGACACCAGGCTCATCATTTCATGCAGATGCACAGCAGCTCCACAAGGCCCTTACCAA
GTCACCATAAAATGCCTCCTGCTGAAACCTCAGCAACACTCCTCTCCTTTCTGCCCCGCT
TACCACTTTCTCTCCCCTCCGTGGTTTTGCTAGCTTAGCCCGCTTCTGTCTCTGATTACT
TTGTGACCAGAAATGAGTGAAACTGTGATAAACGg
>NODE_483_length_462_cov_2.852814
AAAAAATAAAAAAATTATATAGATATATTTTTCAAGAAAAAAAGTTAGTGCTCTCGCATT
CGTAAATGAAATGCAGCTGTAGATCGAATGGCCTCACAACTCCCCGCTGTTCGCACCCCC
CTTTCTCCTACTCCCTCTAAGATTGGGCAGACACAGGGGGTGGTGTGTGTGTGTGTGTGT
GTGTGTATGTGAGAGTGTGTGTATGTCTCTGTGTGTATTTGTGTGTCCAACTCCTTTGTG
ACCGCTTTCTTGAACCCGAACCCTCCCTGCACAGAGGGAAATGGCGGACTGTGGCAACGA
CAGGGCAGTTTTACAGTGCACCGGGCTGAATGTTAAACTTATATTTAATGTATGACATTT
CACACAAATCATCCGGCCACAGACATGACCCTGGGGTATTCCGCAGATTGCTTTTTCAGT
GCCTCAGCAACTGTGGAATTATTCGTCCCAGAGAGAGAGAGGGAGAGAGAGAGAGAGGGA
AGGGGGGGAAAAAAGCCTTTGAGTTTGGCGAAATGATCGCCCTCTCACTGCTCTGGCCAT
CCCAGACTGGAAGCTCGCTCTCTCTCCCTCCCTCTCTCTTTTCTCTGTGATATCATGATC
GCAGGG
>NODE_484_length_646_cov_5.365325
AAAGAGTAAAACAGGTTGAAACTAGTAATGTTCTGCTATGCAGAAATCAAATGGTTGGAT
AACACATGAAGTACGACTGAAAGAAAGCTGCATGTGCTTTTTTAACCTTTTGCAGTAGAT
GACTTAATTTGCAAAGGGAAAGCCGGTCTCCCTCTGAAGTGCTACCTCTCTTTCTTTCTC
TCCTTCTGCCTCCCTCGTTCCCTTCATCTCTCCTTCTGTCCTCTTTGGACTGTACCGTGA
CCTTCACTGGCGTTCCACCTGCAGGAAGCCATGTTTGATTCTCTGTCCGCCGAGACGCCT
GCTTGACAGCAGAATGGTGTCATAGGACCGAGTGGAGGAATTTCTCTTTCTCTGTCATCA
TTAAGGGGCTTCCCCCTATGGTGAGGGGGATGAAAAGTACGATTTAATGTTCTCTGGAGA
GTGGCAGCAGAAGAAAAGCTCAAAGCCCTGCATGCTGGTTTCTGAGTGGGTCACTCCAGC
CCTTGCAGCGAATGGGATGTCCCTGAGGAATTTGCCATAGACTGGCCTGAAAGGATGGGG
ATTAAGACCCTTTTAAGGATGGAAATGTAACAAAAGGAGCACTTTTATGATGTAGCAGCA
TAAAATGAGGGGGTCCATTGTGTAACTGATTGCAAAAGATCTTTGAAACAGGCGGCCCTA
CACTGCATGCTCGCCTGGCCCAGTGGGCTTTAACGGCTTGTACAAAAtgacttgtctaca
ttagggacagagtggctctcgtttaggaagcaatgtagaagattattggtttgtttctat
tttcactctt
>NODE_485_length_540_cov_9.946297
AAAAAAAAAAAGAAAAAAAAAGAGAAAACAACCAAAAAAAAAAGAGTCGCTGATTTGTCT
TTCTGCGTTTTGTCCATTGTTATTTTGTTAGTCTGTCCAGGCTAGTAGTCCTGATGTGGG
CTGTGCGTCAAACTGTGCCGTCGCAAGTCACAGTTGCGCCGAAACACCTTTCCGCAGCGG
CCACAGCTGTAGGGCTTGATGTCTGTATGGGTGAGAAGGTGAGTTTTCAGGTTACTTCTT
TGATTAAAGGTTCTTCCGCATGTGGGGCATTTGTGGGGAGACTCCTGTTTAGATTTAAAG
CAAGCAAAGGATTATTCCCTTTAATTGTATAGAACGTCTATCAGTTATATCTTTCAATCA
TCTAAATAAACTGCTGCGTAATAGTAGTCATTTTTACGTCACTTTTTTGAGTATCTCTCA
CTCATTTAAAAAAACAAATAAAATAAAACTGGTAATAGGCCAAACGCACTCGTTTTGCGA
GACCTTTAAATATCCCCATGCATGCAGTAGACAGGGCATAACAGGTGAATTATGATCATA
ACGCATCACACAGTTAAGGTCATGGTAATATTCTGAGCTCACCTGCATGTGTAAGGTTTT
ATGGACGGCTAGAGTTCGAGACTGACAGaatcctttcccacattcttgacatttgaatgg
tttttccttggagtggatgtatct
>NODE_486_length_325_cov_6.655385
ACACTTTTCATACAGGCAGACGTTAGCACATGCACGTACACACTCACATGTGCACACACA
CACCGATGGCTGCTGTGGTTTGCTGGTGTAATGTGCTTTGTTGTGTGAAGGTATCAATCA
GAGGGGAGCAGATTATTAGAGTGTCTGAAAGAGATCAAACAATGTTGCCGTCTGCACCCA
CACATGGCTGATTTACAGGCAGGCTGATAAAGTACTGCAGCTCTCTGTCAGGGGCTACAT
GACGGCTCGCCGCGCTCTTAGGATAAATTATTGCAGAGGCCCGCGGTAATGTCTCTCCAC
CTAGCAACCAGCCGCCCCAGCCGCTGCCAGGGGAGCCCTGCCTCGTCTGCCATAATGGCA
CTGTGTCCGGGGTCAGCAGTTACTGTATCGTAGCAGGGTGGGAGGGATATATACACACAC
ATACACGCGCGcacacacacacacacacacacacacacatatatataca
>NODE_487_length_612_cov_5.142157
CAGACTGGTCACCAAGCATTCAATGGGTTTTTTACCAGACATGTATTGAAACCCATCTGT
GGAACAACTAGGTACTGAGGTTGTTAACGTTTTTATCGGTGGTCTTCAACCCTGGTCATG
GTGAGATTAGTTCAGCTTCACCACAGTAGTGAGATATTTGAAGCTGGTGGTGATGCCACA
GTGAATACTGCCACAGTACTGTCTCTTTGGACAACTGAATGGTGCCATCTAGCACAATAA
CACCATTCTGGTATATAAGTGCAATCAGCTCTTCAAGACCAGAGTTGCTGAATCACAGTT
TGTAGTCACAGCAGGGGATGAACTGAGGGGCGATGTGGGGCTAAACAGTATATTAACTGT
GTGTTGTTCTCATTGCCACTGCAGCCGCCAATCTGTGATGGCTATTGGCCAGAGCTGGCT
GGCAGATGATGATGGTTATGATACATCTACACCCTACTACCACAGCTCAGTATATGGTTG
GTATAATGGGTTTGTATGATGGGTAAGATTTCTTTCCACCCTCCATCTCCTACATAGGGA
AGAGGAGCTACGTTCAATGGGTAAAGCGTGTTCTTCAAGGCCCTAAAAAGCTTTTAGTGA
AATTACCGCTACTTGGATCTTAGGCTTTGACCATTGAACGCACCCCTGACCACTAGTCTA
TGAAATGTTGCCCAGTGATTCTGGCCTTTATGTTAAAGCCACCTCGGTTTACGTGGAGCT
CGTGTTTGCTACAGCAAAGACTTAACTGTGTGGGAg
>NODE_488_length_397_cov_4.287154
AATTTGAACTTCGTAATTTAAAATATGTTTGACTTGAATATAGTAAACCTGAAGTGAGAC
TCCTCCCATGAGTTGCTGGAGAAATGGCTAAAGAACAACACAGACACATGTGCAGCATTT
ATAAATCTTATTATTCAACAATATTCACATTACAACATCAACACTGCTCTGCTAGTGACA
GGTTCTAATAATCCCAATATATTGTATAGTTACTTTGTAATACATTATCGAGAGGCACTT
CCAGTAAGTCTGGCAATAGAGGAGCTACAGTATTGTGTCTAAATTACAAAACAGTAAAAA
TAAATATTTTTCTAAAAGTTTTTTTTTGTCATAATATACTTTTGAATCTGTACAGTATAT
ATTTTTTTATACAAAGTCAAACAATATCTAGAAATAAAATGTCATATTCCACTTAAACAA
ATACTGGTGAATTACACAATTTCCCCATCCTGTAGGTATTGCTACATGTGTTAAGTGCAA
GATACTGGAGAGAAGAAAAGAATtgagtctgtgaagcgcctgctatagtagatttaaaaa
a
>NODE_489_length_384_cov_6.966146
AAATGCCACAGCAGAACTCAACAAAAGAGCCAGAGAATGAGAAAAGAGGCAGAGGAAACT
AGGAGGAAAGAATTCTTTAGGCCTCTTGACAAACATGTCAATCATTTTACCCTAACTGAC
ACACACACATACACACACTTGCACTTTCACTGCCGAAGTGAAATTTAATTGTTTTCCAGA
CCAGTTCAGCTAGACAGTCGACACCACAGCCCCACTTCCCCCAACCTTCACCACTGCTGA
GAGAGAAAGGGAGCAACTGGAGGTCTTTTATTAGATATGATGGCACATTTCACAGCTCCC
TGACTTACAGAAACCCAATCCTGCGATTAGTCAGCGCTTTGACGTTATCTTAAGTTCCTT
GTCAGAATTAATTTAGTGTGGGTGGGCTGCTGTGGGGCTGTCTGTCTGTCGTGCTCCACT
CCCCTCCGCTTGCCTACAGGAGGTGGGGGGGTTGGAGACAACGGGGGCAGGAAGATCCCT
TTCAAATAAGCCCCAGCTCCAGTCAGTGCCAAACCAGCCGCATGAGAA
>NODE_490_length_600_cov_3.530000
GAAGAGTAAGACGGCGGGGCAAATGATTGATGGAGTTGTGGTTGGTCTATAAAGGTCTGC
AAAGAGTGCTTGGAGATAATCAGAGAGAGGGTGTCTGCAGGCCTCATAACCCCACCGCAC
ACAAACATGCACACACCCACATACGCTGACTCAAGAGAGAGATGAGACGGGAGCTTCCGA
ATTATTAAGCAGACAGAAGCACTGATGATGAAATTCTGAAGGTCGGGCGTAACAAGAGGC
ACCTTACAAGGGTCACAACCTTTTCCTTGCTGGGTGTTTTGTTCTTTGTACCCCCCTCAC
AACATCACCTTCCCACCTTTGTGTTCACTGGGGGGCAGGTGAGTGGGGGAGTTGTGTTAC
ATCCCTGTTTATCTGTTCATGACCTCTAGCCGGCAATTCTGCACTTGATAAGAGGAGGGC
TCGCCTCATAATGTGCACGGCAGCTGATATCAGCCCTGTATCCTTGTGAAATTGATTACC
AAGGCCCAGGGAGCGTGCAGAATATAATAAATAGAGATGACACATAAGGCACACATGGAC
TTGTAGGCTGATGGGTAACACCGCCTCAGCAATTACCTGCTACCCACTTAAAACAGGGGT
CATGCAGGGCAGGTTGGCAGTGGAAGGAGTTATGGTTATTTCTTATTTTCTCTGCAGGGT
GAGACACTCTGTGAAACATTTCtatccctctgcgtatttgtgtgagagtgtgtgtgtgtg
tgtgtgtgtgtgtgtgttcggtgt
>NODE_491_length_389_cov_5.758355
ATCATACAGTATGAAACTGCATCAAATGAACAGATGGCAGTGACACGAATTAAAAGCACA
GAACAATAGTAGAATATAAACCAGAAATGACACCCAAAGTGGCTGTTGATTTATAGCCGT
GGCGAGTTTGGTACTGGGCTTCCATGTATATTAGTGCTACAAATCTGGGTCCATTTAGCA
GGGAGATGCTCATACATACATCACCGACTCCTGCTCCAAGCCAAGGTCAGTCCTTATTGC
ATCAATCTTTTCAACAGAGGCTACTCTACACAGCAGCAGTTTTGTAACTGTCGCAGCTGT
AATGGAATCTTTTTTCTCGCGCTTCATCTTTCTCTTATCACATGAAATATATATTCAACT
TCTCTTCTTTCCCTCATTCTCCTGATTCTTTTTATTTTATCTGTAAAACATTCCCGGGGA
CCTCATTCCTTTTCTGGGGGACACACTCCAAGTAGCACAGATTTTAACCCTTTAAGGCCC
TGATCACACCGAGTCACTTTGGAATACATATATAAAATAAAAATTTTAAAAcg
>NODE_492_length_406_cov_3.667488
ACACCCACATACACACACACACACACAAATAGCAGCACAATGACTTCAACTGTACAAGCC
CGCACCTTTACTTCTCTGTATAAAGACGTTATTCCGCAGAAATGAAGAGATAAAGAAGAA
AGGTTATTTTGCAGCTCCACTGACAGCACATCAGCACACACCCCCACTTATACAGTACAT
ACGGTTTTGCACGTACAATGGCATTTTCTCCCCAACAACTGCTCTTGTTTAGTATGCGCT
TCCTTTGGTCTTGAGGAGGAATGATCCTCACTCTAATGAACTAGGGCCTGCCACTTGAAT
GTAAAACAGGATTTAACCCGTCTTCAATGTCAGAGCCCCTCCCTGGGGCTGCTTCAGACA
ACACACACATTCGCAAATTCATGGAGATGTACACGCACGCAGACACACAAGCCAAACCGC
CAATGTACACACACACACACACACACACACACACACACACACCCGCGCCTGCGGTTGacg
cacacccgtgtatagcccctcataagtgagacgctctctctgtgcttttttgtgttcatt
tcagaccaat
>NODE_493_length_446_cov_8.098655
AAGACTGTCATGACTTATTTTGCAGTACACACGACTTGAATTGTTCTTGCCCTTAACATT
TTGCTTTCCTGTATGACCTCATTTCAATTTGTGACCCCGGCACTGTGGACTACAACTGTA
ATGACCAGTGTTGCCAGTGAAGAAGGTGCCTTTTTGCTGCCTGCTCTTACTGCAGGCTCT
GTGTGTGATTGCCGTGCGGCTGGATTCACAAGGAAGGGCATAAACTTGGATTGGAAGACA
ATGCATTAAGACTGCTGGTCCCTATGCCTTAGATTTGGCACAGGTTAGGTAGAGGCATGA
AATGCATATTGTTTGTGTTCATTTGAATAAGGACAAATGTCAGATTTCCATGGCTCCAGG
CAGCCTGCATGTTAGATGATCAACTCTTTTGGGCCCCTGGATGTGGGGTCATCAGTAGCG
CTTCCAGGTCACTGTCACTGCATGCCGGTTTGGGGCCATAATTGACCTTTTGACAGAGCA
CAGGGAGACAGCCTTTCTCTGAGGGCAGGAATAATCACTTTAGATTTACTTGTGGCTGTG
CTCATGTTAGCTAATTAAAATGTTTGTTTTAAGAAAAATTCAATTTGTGA
>NODE_494_length_544_cov_6.689338
CACTTTGGCGTCCACTTTGCTGGGCAGGAGCAAGCAGGGGCTTCGGGCACCCCCCTTGGA
CTCCACCGCCTGCAAAAGCACCTCTAATTGTTTCTCTTTGATCTTTTTCAGTATCGAGTG
GGTCAACGCCTTCAATTCAGCCTCGGACCCTGCGTTGGACTTGGCCACCTTTGTCGTTTT
GCCCATGCAGCAGCCCCCGGAGCCATGCGTCCCTCTATCCGCCTCCCCGTCGCCCTCCAC
GGGCGCACGGCTCCTCCAGAGTCGCCGGACGAGCCCCGATCGTTTGGTCCTAAACATGCG
GGACGAAAAGAGGGTTTCCCGGCTAAAAAACGAGCATGGTGTCCGCAAATCATGAAGATT
CCGGGATCCGAGTCCAGGCAATGACAAGCAGCCTGAGAAAATACGGTGGAAAAACTGGGA
GCTGGATAAGCAGAGGAAATCTGTAGCATACGCCAGTCTCTGTTGCCTTCTCCTGCAGAC
TAGATGGCCGAAAAAAAGCAGTCAGGGTTCACGGGACAGTTGGCTTCTCCTCCGGGGATC
CGCAAACCATCACCTTCGGGTTGTTAAGACTACAACACACCTCTATAGGGACAGGGGAAG
CCCGCTCCAAGCCGGCTGCATGTAGCCAGAATGTGTTTGGTGATGTGCAACCTACGGAGC
TGtgagctgacccctttaaaaagctgct
>NODE_495_length_778_cov_5.708226
ATTGCTTATAAGGTGTGACTCTTATCAACACAGCACAAGCTATGTGTTTATCACAGACTT
AAAGTCATACGCCCGAATCTGATGTGAGGTCCAGCATTGCTACAGAGGCTATAAACTCTA
TAAGGGAGTGAGAAGGGGAGAAGCGGTATGATAACTCAGAACGTCCTGCTGTAATTATGG
TATTCATGAAAAGATGAAATTGAGTGCAGACTAAATCTGTAGCTGCAGGCAAAATCAACA
GCTTGGCATTACTCCGTGACCCCTGTCTATCTTGAGGATACGGCAAACATACCAAAACTT
TGCTTTTTTTTTTCATCATTCAAGAGTGAGGGAATGAAGTGCATCGATTGCTTGTGATTA
TTAACTAGACTGAGATAAGCCCTCTCCTTATTATGCAGATTACTGAGGCTCCCCGCTCCA
GCATATTGTACAGATGCAAGGGAGCAGCTGCTCTTACAGATGGTGGGTACACGGATCTAT
CATTATGCCTCCATTGTCTCCACTTCAATTGTTTGGGGGACAACAGAACTGCATCAAAGA
GGAATCCGACTGCAATGAATTAAGAAAGAGAAACGAAAACCATCAACTAAATTTATACAC
CGGAGGCCGTGGAATGGAGAGGAGCGTAAAGCTGGAGCTATTTCATATATACAACCATGG
AGTCACCCAGTCATGTATACTGTAGCCAAATCTGTTGGATGCAGCACTGTGCACCAAACA
TATGTTGTTTTCTTTATTAACAAACAGATATTAATTCAGTACGCAGATATTAATTCAGAT
ATGAAAAACAGCTTTTAGCAAAATACGTACAGCTAAACAAATAGATGAATAAATAGATTA
AATTAACACTCAAAAAATATCGAGCTAAAACCAACTTAAATTTTGATTGCATGCATACat
ctcctaattagtgtcattccaa
>NODE_496_length_706_cov_8.274788
AGAGACAGGTTGCAATTTCTGAAAAATGGAGTGTTGGTATTTTTCACTATTCGTATGGGA
TTGCACAGTTCTGCATGTAGCTAAATTCTAGGCTCAATGACTTTAACCCACTGCCACTCC
TCTAAACCCATCACAGTCTTGCTAGTATTGGAGCTTGGCAATGATTTTCAGAATGTCATA
TTAGGGGGGGGATGCCTGCTGTCCCCACAGCAGTGGTAGCGTTAGTCAGTTGATATTGCA
TATTTGGTTGTTGATGCAGATTGCGCTGCAACAGATAAAGTCAATTCCAGGAAGCAACCT
TTTTCACCAAAGTCAAGCATAGCTGTAAGACTTCTCTGCTATCTGAAAAATAGGTTTGAA
TTGCATGCAATTTGTGGCAGGCAGAGCACTCCAATGGAGGGAGACTATTAGTGAAATGCC
TTGCCACTGTCTCTTTAAATGCCAATAAATTCCCATCATTACAGAATCTGGCAGTTTTCC
TCCCTGTCTGCAGCCTGGGTCTTTATCTCGCTCTGCCTCAGTCTCTGAGCATGTAGATCT
GGCCCAGTTAGATTGTCATACTTAACAAACATTAATGATTAATTTCCTCCACTGAGTCAA
ATGGGGCTAAAGGGATGACTCGATTCATCTTATCGCACCACAAATTAGCATTTCCCCATA
TTCTCCAGCATCAACTGTGCATTAAAATTCCACATTTACCATTCTGGGCACTGGCAGCTG
TGGTGAAAGAGCCAAGGAGATCTTCCTCCTCTGTTGCTGGAGATTCTGATTACTTCTGTG
TTATACAAAGAATAATTAATTCTGCCACTTTCTGCTTGTTACTGTACATGTCTGACTGAT
GTGAGTGAAa
>NODE_497_length_466_cov_3.761803
TTAAACATAATTATTCCAGGCTGATGGTGGCGTATAGTGGTCACAGGCCAGTGAAATCTG
TGAGTCATAGGATATGCTGTTACTTTTCCCTGGTAATGGGAAACATGACTCCTCTCTCTC
GTTTGCTGTTGTGATTGAAGGCACCGACCTGTCATACATTTATAATAGGGGAGCAGGTGT
GGCAGTGATGGACCTTAATTTCCTTTAATAAACCTTTTATGTGCCACACTCTTAATGCCA
CGCCGGGCCCTCAGAGGTCCTGCTCATAATAGGTTCATTACTTTTGATTACTACAGCCTA
TTGAGACAAACAACTCCCAAACACTATAGATTACATTCTGTAAAAATGAATGTACCTCAT
TAGTTTGTAACACTTTTCCACAAAGACATGCTTCAACATTTTGTATAAATTTGTTGTTCT
GAAGGCAAAATGTTGCTCTTACATCGAGCAACCTCAGATTATAACATGGGCATTAATCAA
AGTTCAAATGATGTTATCAGTGCACCGAAATATCACCACTGACTCATAATATTAGCAGGC
CGTTTTTTTCTTTCTTTatgtgacatttcagacgtgtccctcttatgtaaatatttaaac
aacagcattt
>NODE_498_length_391_cov_2.375959
CTGATTGCTTTCAGCTGGTACTTGAACCCTGGGCCTTTTGGGTTTTGGAGGCCAGCCCAG
ACCCCACAATCCCCCCAGCGCCCCATCCAGCTGCCTGACCCCTCCCTGACCCCGCGCCGA
GGATAGGAAAATACGAGCCGTGCCAAGCCAGAGAGACTCTTTTATTTTGCCTGCTGGCAT
GCTGCCGGTGACCAGGGCTTACATAATGGGAAACATAGCAGGACCCAGGAGAAACAGCCC
CTTGCCCCCCTTTTTCTTTTTCCTTACCAATCGATCCTCCCCTTTTCTCCCCCATCTCCC
TTTCTCCTTCTTCTTTCGTTTCTGTTCCCACTCCGCTCCGCTCCATCCTCTTCCTCTCCC
TGTGCACTCTGCCTCCCCTCCTGTTTGTGATATATCTTTTTGGGCCCACTCGCCTGGGCA
CATTTATTACAGACAGCCTCGACACAATCCTGAAGCCGTGCCACCAGCAACACAACACAC
ACACACTGACACACTCAAACGCACAGGCGCACACACGTGTGGGCGTGTGTTTgca
>NODE_499_length_876_cov_5.293379
AAGAAGAGGGAGGGATATTTTGTTTCTTCTTCTCTGCAGTGTGCTGCAACTCTGAATTGG
TTGCAGCATGCAGCGAGTGTTAAAAAAAATGATATTAAAATCATCAGCTGTGGTCACCAG
TTTGCTCATTTTTCTATCCATCCTCATGAAGAAACAAGTGAGTCTTTAATTAATGTCTGG
ATCATCAACTTATGACCTTTATTGGGCAAGTCATGAGCTTATGGGGAGTCTCTTTTCAAT
CACTGGATCCATAGTAATGCATTTCTGCAGAGCGCTGAGCATAGTTTCTGGGTCTCAGAT
ATCTACTTTTATTGAACAAAAAAAAGGGTTTTAAAGCCTACTGTAGGTAATGAATGAGAA
TATAGAGACAGATAGGCAGACTGTGTCCTCAGTCAAGCTTCAGTGCAATCCTCCCAGAGA
TTTATTTCATCAGCGAATGCAGTTTCCATAATCATATCTGTGTCCTCATATTAGAAAGAT
AATTAACAGCACTAATGATCACGTTAAGTTCATTACACATTCACTGCCAGCTCAGAATGA
AGTTGACATTATGTTGCCTTATCATCAAAGGTGGCGTATTGTTGGGAAGTCATTAAAATG
GAAATGAGTGTGATGTTCTGATGTTAATTGCAGAGGGAAGAGATGAGTTATGTATTTAAT
GCAGCATTTAAAAAGCCAATGAGGTTCCTATCTGCTAAATAGGGTAATTAATGCTATATA
TTACTTATGTTTGTCCAAATGAAGGAATGAAATTAGGAGATGATGACGCCGACTTGCTGT
TTATCTGTCACAACACGGCTCTAGTTCGCAAACTTCATTATTAGTCTCTTTTCTGTCTGT
AATATTTATATAATCTCCCCTCAAATTACTCCTTTATTTCTTTTTCTGCACAACTTCTCA
TTTGGATAGGCAGTCAGTCATTCAGAGAAACAGTTTTCATTCTCCGGAGGGCTTGTCGAA
GTTTGTTGTCAACTTTTTACGCATGGATTTACTCTGAAATTATCTCAAATTtttgcatct
>NODE_500_length_369_cov_7.544715
GGGGGGGGGATAGAGACAGAAAGACAGAGAGCAGGTCGGTGCTTAAAGCTAACAGGTAAC
CTTTCTGTGCACCTAGGACAAAGGCAGGGGGAAAAAGAAAATGTCAAATTAAGAGAGGCC
AGGCAGAGAGACGTGGCTGCCATATTTGTGTGAAAGCCCAGTGCTGTTGGCAGCAGAGAT
GGCTGCTTTCTGATTCATCTGGGGCCGTATGGCAAAGCTTTGTCAGTCTGTGCGAGGTAT
AAATAATTCAGGGTGAGAGATGGCAATTACAGGGCCCTGCACAACCAAAATGAATATTTT
ATAAGGACTAAAACTGCCCTGGAATGAATCACACACATGGAGTCACACACACATACACAC
ACAAGTGTAAGTGAATGTGCGCACACGCACACATGCGCCCAAACACACACACAAAGGTAG
CACATATGAACCCTTGGCATTGCTGTTGTATTGTTGACAATATAACTATTATAttatata
aactgcttttgtgggttaatcatttttaatatt
>NODE_502_length_290_cov_2.586207
CCATGGCACTGGCCCTCGCAGGCTGGCAGCATTGAGAAGCGTAAAGGCATTCAGTAGCGT
GAATGTCCCTTTGTCTCAGAGCAGCGTGCCAGGCTAGCTCTAATGAGGCAGCTCTTTGTG
GCAGGCCTCTCAACATCAAGTGGGCTGGTGGACTCATTAACCTGACTACTGCAAATAAAG
CAGGCAGGCACAAGAGACGCCTATGATAGCACACTTAAGGCCCTGCTGAATCCCTCCACC
ACCACCATCATCCCTCCACCTCCTCCCTCTCCTCTTTTCCCTTCAGTCTCTCAGGCTTCC
CAGGGCTCCTCTGGCCTATTTCGGGTGTCCCAAATAAGGGATGGGGGGTGATTTCCACTT
TCCTTATTCTGTTTCcttcataccttgagctttaatcagtttttggctctgcactgtaac
ctggtttttgctga
>NODE_503_length_352_cov_2.267045
CCGACTCTCAGGCTATGAAATGTACATCACACCTCCGATCTGAGGGAATCTCACCCAAAT
TCTTCCTTTGAATTATTGAAGAGGACCAAGCCAGCTTGACTCTGATTATCCTCCAATCAA
TATGCCTCGCCTCTCCTCCTATAGCATCAAATGCCTCCGACGATCGATCGAGCCAATCAG
AGGAGCCACTGCAGCTAGAAATGCAGAGTGTATTGTTCTGCATTGTTTACACTGACACCG
CTTGGCGTGTATAATAGGTGTGTTTGTACTCAGGACAGACATGATTGCTGATTGACTGAG
ACGCTCTTGTGTGTTTTTGCCGTCTGATATGTGTCACTGATAACGCCACCTGTTTGTTTT
CTTCTCCTTCTTGCAGGACAAGCAAGTTTAGCAGAGATTTCATAGGTTTGATTTTTTTAA
AAATGTtttcgtgcattgggacatactgtgctttgcgtatgtttattttatgacagcatg
tctgtgtgttagtaac
>NODE_504_length_341_cov_4.354839
TGTTTTAGCACATTTGTAGAGAGGTGTCCAGTAAGCAAGATGAGGCATGCTGGGAGGCAG
ACAGAGAGGGCAGTGGGTGGGGCGGGGGGTTGGCGTGGCTGGTGGTCTGTTGGGCTGGCT
GACATCTCTGTCTCCTCCTCTCTCCCGGCAGTTCATGGCATCAAGTGGACTTGCAGCAAT
GGTAACAGCAGCTCTGGCTTCTCAGTGGAGCAGCTAGTGCAACAGATTCTGGACAGCCAC
CAAACTAAGCCACCTCCCCGGACTCACAACTGCCTCTGCACAGGCACCTTGGGTAAGGGC
TAGTGGGTGGGGAGGAGTTGAACCGAAAAATTCAGTTAGAGAAGCACAAAAGGCCATAAA
ATTACTGTTTAGTACATGGTAGATCAGACAAGGTGGTTGGAGTCTTTTATTGGCAGGTGA
TTTACAGTGAAATGAAGCAAAAGGTTTATTGAATTTTTCTTGTTGTTGTTTTTTtgttgt
tgttg
>NODE_505_length_783_cov_4.553001
GATTTAAGATTTTTGGTCTCACAAAGCTGTATGCTACTTCAGCAGGTGCTTATGGATGAA
GTGATGGATTACCTCACTCGTTGCTATCTCCATCGTACTCCCAGCTCTCCCTCCTCTCCC
TGCTTTGTGCCCTCTCCCCCACTTCTTCCTGCTGCTGCTGTTCTATAGGGAAATGAATGG
GCCTCCTGTTTGCTGCATCCGCATCTCACTCTGTCAAACTCCACCATGCATCTGGTGCGG
AGGGTTGGTATGCATGTGTGTACTCAGCGTGCACGTGTATCCATTTGCTCTGGGATTTGC
TGCGTGTTTGTGTGTTTATGAGTGTGTTTGACCAGGTCATTTAGTACTCTGCATGCAGGC
TTGGAACAGGCTGATAAGCTGTTTGCAAAAACTGGCAATTAAAAGTTGATCAGGCTGTCA
ATTCAAATGGAATGAAATGGAACCAGAAAGTAATTAAAAGGATGGCATGAAAATGACAAC
AATTATATCTCTTAGCTTCCCATTACCGATGCACAGAGGAATTTAATTAGTTTAGGAGCT
CATATAGTGATTCATACAGTAAACACACAATCACAAAAAATAGCAGCCACCACAAAAACA
AACAAATAAACAAAAACAAAAACAAACAAACATTAAAAGTAGAAAAAAATCCACTGGTGC
CTGCTTCCTGTCTCTACAAAAATTCTGGCCAGCTCAGTCTCACGATTAAACCCTAATAGA
GGGAGGCCAACGGATATGAACAACACTGGTGTTTAACTATTGCTGTTGAATCATTAGTGC
AATCTATGCGGGTccaattagtgtgctttaagtggctggtggattggcgggatattccca
gtcctcccagtttgtccatatggccgtaggctgtgtatccgctgtgttaatgagcctgtc
agtttctatcccactcagcactggccc
>NODE_506_length_827_cov_5.940750
GAGAATGAGCGTGCCGCTTAGGAAATGTCACACTGGGAAGATTTGCAGGTTTTGATCCTA
GCAAATTAATGCAAAACCCCAGTGCAAGTATTTGATTTGGGAAAACTTTGGGAGCAGACT
TGTCTCTTAATAATAATTATTGGGTTTACATTAATTTCCTCCCCTATTCTCTTCCACAGG
AGAGCTGATCACCACTGCTTGTGAGCTGGGGGTAAGTATTAGCTGTATTGTTTAATCAAT
TCACTCATTAACTCTTATAAGCATTAAGGAAGTTTAATTAAGCATGGGCAGAAAGCAGAT
TAATTTACTTTCAGTCCACAGGTTTTTCCCCTTCTTTTCTATACACTTATTTTACTAAGT
TGCAAGTAGAGAATGCTATAATTTGCAACCCGTTTTTCAAATCCAATTAAAGTCAATGGT
AAGGCGATGGCTTTTGTAGGCTTTGCCTTATGTACGGTATAAGGCTTATTATATCCACCC
CTCTTTTTTGTGTGTGTGTGTAAGCCGCGAAGAATGAACTAAATCGGGTTAACAGTTATA
ATAAGTTTTATTATTTAATAAAGTTTATTACGCCGCTGTGATCCTTTTAGGGAGGCTGTG
TCGGTGTCACTATGCCAGTAATCCTGCCGTTAGTGCTGCAGTCCGTGTGGCCTGCCTGTC
TGCCTTTCAGGCCTCCCCAGGGCCTCGCAGGCCATCCCTGTGCCCCAGGCTGCTGGCCCC
CCTTTCTGATCCCCAGAGCTCCAGAGTTCTGCTTCCCTTTGCTCCCTGTGGCCTGTATCC
CTCAGCCGTCCTGTAGCTTCATGTCTGTCCACTCCTGTCGGCCGTacagtccttctgcat
gctcgttttagtagagttacctatctctctgatgctaacattgagttcaccatgctgtct
tctatcaaactgtctgcttgagtttttcttttgtttttgtacttgctacttttcatttgc
tccttgactta
>NODE_507_length_427_cov_7.283372
GGATAGAGAGAGAGGGAGAGGGAGAGAGAGGGCGAGGGAGGGAGAGAGAGAAAGAGAGAG
AGAGAGAGAGATTTGTGCCCACAATGGCGACTGTAGGTATGCTAAATACCTCTGGTTCCT
TATCCGGGAACTACCTCTTACTCTGCTATTGGGCCACTGGGTCACGTGGTAAAAGTAACT
TTACAGGGCTGCTCGCAAGTAGGAGGGCTTTATGGAGCAGAAAAACGACAAAGCTAGAAA
AATTATTTTCCACTCCAGAAATTAATGATCATGAGCTCGTATTTGATGGAGTCTAACTAC
ATTGATCCGAAATTTCCTCCATGCGAGGAATATTCGCAAAATAACTACATCCCTGAGCAT
AGTCCAGAATATTACAGCCGCGCAAGGGACTCTGGCTACCAGCATCACCACCAGGAGTTA
TATCCTCCGCGGGCGAGCTACCAAGAGCGCCAGTATAACTGTGCAAGCATCCCCGAACCT
GACACGCCACGGGGACATGGAATACCCCATTCTGCGCACCTACTGACAGGGAAAGGGCAG
CCTGCTTCATGTGAAACCCCACagttgtcca
>NODE_508_length_455_cov_8.402198
GGGGGGGGGGACGCAGGTTTGAAGGAACAACAGGAGAGTGACTGACCAAATACTCAGCGA
CAGAAGGAGAGAGGAAGACGGATGCAGAGAGGGAGAAAGAGAGAGGGGGAGAATATATAT
GCGGTGGCCAGTGTTGTGAGACAAGGCAGGTTGCTGTCACTTTAAAAATGACTGTAATAA
AAGTGACCGTCGGAAGATGGATCTGGTGATTTTGGCTTGCTAATCAGTCATCTGTGAAGA
GGACCACAGCCCAGATTCAGCGGCCGCCTGACACCTCTTGATTGATGCCTGTGCCCGATA
AAAAAGGCCCATTAACTGTCCTCCTATTAAACTGGGTGAAATGGCAAAAAATGCTCCTCT
CTCCCACTCTGCTCCTCTGATCTCTCTTTCATTTAAACCATATACCTTTTATATTTTCTC
CCCCTTTTTTTCCTCCTTATCAGTCCTCACTGTTAAGGTACTCTGCTCTTCCTAGAGTTA
TTATTGAGATCGTAGGAGAGTGTGGGAGTAGAtgttaatcagcaaggcctactcatgttt
gcgtgtgtgtacttgttcccgtggccaccggatgtcacatactgtatttgagtgcggcc
>NODE_509_length_540_cov_6.374074
TCACGGTAAGACAGAATTGGGCATTGTCGCCAAGCAGAGTAGAGCAGAGCTAGCCCCCAT
TCTGTTGATCTGAGCAGGATCCCGGAGAAAACAAAACTGCATTGTTCCCCGCAGATGGAA
GCCAGTGTCTCCTGGGTAACAGCATTAATCTCCCCTTTTCTCCTGCTTCCTCTCTTGTCG
GGGCCATAATCGGTGGGCTCCTTTCAGCAGCCGAGCCAGCCTCAAAGCCCAGGCTCCTAA
CTAGCCTCCTAATTAGCTGCAATTACAATGAAGACAACATGATGAGATAATAGAAATTTG
CAAAATAATGACATACCACGGGAAAATATTCCTCCTCCCCAAGCACCATTTTTTTCCCTC
CGGGAGCAGCACAATGGAGAGCCGGGGCCCTTTTCTGAAAGCGGGGAGCTCAGAAAAAAT
GGTGGCGCATTATGTGGCATAGAACCCTATTGTCTGCCTTCTGGTTGCTTCAATCAACAG
GCCATTGTCTGGCTGCTTAAATCAAAATGACTCAAATACGGGCTCCGTAATGATGCCCTC
TCAGCAGTGCATACTGAACACAGAGACAGATTGAGGGAGAGAGGAGAGGAAGAGGAGGAA
GAAACGGGAGAGGAGAGGAGGAGGAGGAAGGAGGAGAGCGGCTAATCGTGTGACGCAGGA
CTGAAATAATTAGGTAAgaaaaaa
>NODE_510_length_336_cov_2.092262
GCTCTCACCTCACTTCCAGTGGGATTATGAAGGGTGAGCACGTGTCCCTGTGTGTGTGTT
TGTGTGTGTGAGTGAGTACTGTATGTGGCTCAGCAGGACCTCCATTTTGCTCCCAGTGTG
CATCTCCGGTGCTGGAGGAAGACCTTTAGATTAGCTTTAAACCAGCTCCGCATGGTTCCA
AAGTGTAAATATTAACAACCTCAGCGTGACACTCGACTGTGAATGACACACACAGGCGCT
GTGTTTTCATCAAGACTGTGAGAGTAGAAAAGATTGAAGCAGAAATGGTTTCTGGCAAAA
AGGGGTGGACTGAGTTTTACCACCCAGACATGATGTAGCTGTTTGTTTGTAGCTTTGAAA
TAATGTTAATCTACTTTGCATAACTCGACAATCGTACACCCAAATTATTTTAATCTTGGC
AGGGGTTTTGCTTGTGACCCCAAATACTGCAGTATCAAGTTTGAAACAGATTGGATGAGa
>NODE_511_length_419_cov_8.892601
GCCCCTTATTTCCCCCCCTTCCCAATCAATTTCATCTGCTGCCAATAGACTGATACAAAT
ACAATTTCTATTTACGTAACAGGATCAGACACAAAGCAAATAAAAGCTGCAAAATATGGA
GTCCAAAACAACATCTGCTAGTCAGACTATGCAGATTAATTGGAAGTCTTTGTGTTGTGA
TTTCAGTTGAGTGCAGTTTGACTAACATCTTAACCTACTTAGTGCAATTAGTGCTTCATT
AGAGAGGCTAACTAACTATTGCTTCTCTCCATAATGATGTGCAAGAGTGTAGACATAAAA
GTACATAATCAATGGTTTCCAATTACTCCACAAGTGCAACCACTATTTCAAATAAACTGG
ATAATAATATAGAGCCATTACAAAGTCTAAGGTAGCAGAACCATTTAATTGCAGTGCAGT
TCTTCTCAGCTCCAAGATTTTTTCACACTAATGAAGTGTCATACAAAAAAGGCTGTATTG
ATTTTTTCACCACACAGCCTCCACCACAAATATGTAATTATCCTTTTTATATCTGGCAGG
GGATTAAAGTAAtctatagtatc
>NODE_512_length_702_cov_11.353276
TTGACTCCGAAGGAAAATGTGCCGGTGTTGGTGACAGTGGGGGAGAACAACATTTAGACT
ATTGGTAGTTGAGAACATGCCGTGGCCTACCACTAACCTTCACATCCATATTAAAAGCAA
GGTGTCACTGCATGCAAATTAGAAGTAGCCGGGTAAAGCACTGTTAATGAACCCAGCCAT
TGAACTCCATACAGCAGGCTTGTCGTTAGATAGGTGCACCATAAATAGTCCATTTGGCCG
AGCGCCAGAGGGAGAAGCTAAGGCAGAGTTACTAGCAGTAGGATAGGGCCTTTATTGTGT
TATGACAGACAGAGGGGACGATCAGACAGGATAGAGATATGGGCTTTCCTTTCCAGATTA
ATTAAAGAAAGGATCAATTAACAGTGATGAAAACCATGGCAGCATACTGACTAGCTGATA
GGCCAATCAAGCCTTGAAATGCAGAGTAGTTGGCATGTTTTATCTCTCCAAACTTAATTG
CAATTTTCCAGAGGGAATGACGTGATCAAAATGGAGGGATGAAATTAGCTCCACGTGAAT
AAAGTATTTATTTGATGCATTTGTTCTGTGATTTCAGGACTAAGTACGCATTGTATTCAT
ATAGGGGACATTTTTCGTCATGCACACAGAAGTTTCTCTTTCCGCAATTTATTCTCCCCC
TGCTCACCTTTATTATGGTAATTGTGAACGCTGTTCCACTCCTCAACATTAGCTTTTGCT
GAGTAGCAAAATGCCTTGGCTGAGGACTATTTGCCCCACACTGCCCAATCATGCCAGATG
CATGTGGTTATACAATATGGAGCGTTCATGAATTAATTTGCATATTAGGACATGAATTTC
ATACCc
>NODE_513_length_354_cov_1.500000
GTTTTATTCATAGACAGTATGATGTGTTCTTAGATAGTGTGATATCACCCTTTGTTTTGG
TGACTACCAGTTTGAAGCCTTAAGTTTGGCATTTTGTTCATGTCCTTTTGGGGGTTTTTT
TGAAGCAGGAAGTGACCATATTAGGATGAGAGGGTGGAGCTAAAGAGAGGAACGATTGGG
TCTGACTGTGATCCTGAGGACACCATGTCAATACCATAGCAGCTTATCATTCACAAGGTA
GGCACACTCTAAAACATCATCTATTTTACCATAAATGTGACCATACTCTACAAATTAAAC
ATTATGCTGTCATAAAGAAGATTTTAAACTACAAACTGAGACCATCAACTAATTGGGAAA
ATCTTTACTGAGGTCGAAAATCAACTGAGAAGTAGGGTCATTTTCACATAGATGTCTCTA
CAATTGGATTCCATTTTTCTGCTGGAGAAGTCGCCCCCTGCTGGCTGTCTGAAAGAATGC
AGTTCCATGTTGACTTTa
>NODE_514_length_571_cov_4.168126
ACCGGAGGAGATTGCTATTTGTGGTGTGGAGGCTGGGCTTGTTCTGGTTTGGGAGCTTTT
GCCTTCTTTTGTCCGCTCTCTCTACACTGTGTGTTGTTTTTTTTTGCACTGTAGCTCAGC
TCCTTGGTCTTGTCTTTCCACCTCTGCCTGTATTTGCTTGTTGGTGGCTGGGGAGTGAGT
GTGGAATCACTTCTGCTTCAAGGTGAACCATCCCAGTGGACTTTAAATTCCCACAACCTG
CAAGCAGATAGTGGAGTGTTGCGTGTGTTGGGTGAAGTTTATGGAAAGTATGAGGAAGTG
ATTTTTTTTTTCTTTTGTGTGTATGTGTGTGTGCATATTTTTATTTTGGCCTGACTAATC
CGCATGCCTCTCGCTGGTTCCTGTCCTAACAGGGGGTGTCATTTGATCAAGTCAATAATC
TGCTGATTGAACCTGCTCGAATTGAGGAGGAAGAGGTCTGTACCTACTCTTTCCCGTCCA
ATCTGTCTCTCTGTCCCTCACTCACCCACTCATTTATCCACCTGTATTCAGAAGTGGAGA
CAGAAAATTCACGGTTAATCCGAACCAATCACTAGGGAACCCCTAACCACAACTCATTTA
CCAGAGGGCCAGTGTGGCAGAACCTGGATACAGGACTGAAGGAGACATTTTATCTGTTAA
CTTCATTTTTTACTGGACAGCTGgagtgttgacactgtggtcgcaaacatgtagg
>NODE_515_length_521_cov_6.944338
TGTCCTCTCTATTTACAGCAAAGTCTCAAAACACTTCAAAGGCATCCTCAAAAACATGCT
TGTCCTCTTCGACATAACTGATTACGGCCAGCCTTGATTGTGTGTGAGGGGCATTTAGTC
AGGTAAGCATCAGTGAGTAACTATATTAAGCCAATACATCTTGTATTGTAAAAACTACAC
TCAGTAATGTCGTGTTCCTAAGTCCTTTAACATGCTTTATTAGGCAGCCTCGAGGTGACC
ATTATCTATCAGCCTGCTCTGCATAGCTCTTAACTAGGACAATGTGGATCTCTTGTAATG
CGCCATATGAAAAAAATCCCTCCCTTAATCTATTTTTCTCCAGATAGACAAACCTTGATG
CTGATTAATGGTAGTTAAACTCACAAGCACTCCGTCAATGAGATTGCAAATAGATGGTAA
TGTATTAGAGTCATTAAATACGCATCATTCTTTTGGCATGAAATATGTTGACCCCAACCT
GATTATATACATAATTAAAACTGCTCAACAGTTTCTGAGCACGGAGCTGCAGAGCagaga
gagagcgagcaggtcgacaggcaggagtcataatgatacacagcagccacgtcacttatt
tgggtcatttgtcatttccgcccagcgttatttcagtgcatataaattgcacattttatc
agctc
>NODE_516_length_444_cov_6.930180
TTTAAGGAATTAATATTCATCGCTGGCAATTTATGGATTCATTTATCACCCACATCTTAT
TTGTTCCTTTAATCGACCCTGGGGGTCTGACTATGGCCTTGGCTGGCCACCAGTGCTGGA
GCTTTATTCCTCTTCACACAGGCCTAGTGTTAACGCCGCTGGCCAAGTTCACAGATTTGA
CTGACTGTGGACTTAATGCTGCTTGCCTTGTTTTCAGCACTTGTCCCTCCAGATTTGCCA
CCCTGGCTGCACAATTTCCTCCAATTCTAATTATTCATCAGCTCGTTATGCCTGTGCCTG
GGCGCCTCCCCTAATTAGAGGTGACGCGGGTTTGGTCCCAGGCTAGCCCCAAGTGAGGGA
ACCAGTTCAGAACCAGTCCACGGCGTGTGCTCATGGAGGACTGGGTAACTGCCAGCCTCT
CCAAGTGCATGGGGGGGAAAGGAAGGGCCTGTCTTGACAGTGTGATGTGACGTGCCTTCA
CACAGTTCCTCTCCCTTGCACAACACACACATTAATCATTCTGCTATGTCCCATATCTAT
TAGCATAACCTCTAGATATttataggaaccctgaaacaatgaagattc
>NODE_517_length_467_cov_7.044968
TGTACGATTCTCAGAAATACGGTTTTGTTTGTAGACAGCCTGTGTTTTCTCAGGGCTGTG
GATTTTATCTGTGTTTCAGAGGAGGCGGACTGTTTCTCTTGTAGGAGAGCCTCACCCACA
TAACTTTGGCAGTAAACAAGTTAGTTGATTGGTTTTGCTTTATATACTGTGATTTAATAA
GGAAAACACCAACGTAAGCCAGTCCGAGCAGCGTCGGTGGTACCAGTGCCATGCTTTCCA
TTGGTTCCTGTTTACATGATGCCCACAGGACACGCGGTGATTGGTGGCTCCTCACACGTG
ACCAGGCAACTTTGTACATTTGACAGGGAGTAGGAGGGTTTTGTGGAGATCAGAAAAACG
ACAGCGCGATAAAAATTAGTATTGTTGCACTTCACAAATTAATGACCATGAGTTCCTACT
TGATAAACTCCAACTATATCGAGCCTTCCTTTCCTCCATGCGACGAATATCAGCAGAGCG
GATACATCCCCAACCCTGGAGATTACTACGAGCGGCCAAAAGATACGGGCTTCCCCCATC
ACGACGAACCATCCTATCCGAGGTCAAACTACACAGAATCGGGATACGATTACGGTAACG
TCCCCGCCGCc
>NODE_518_length_419_cov_4.532219
AGGCGATCTAGGGGAAGGAAAAGGGGTGGTGGATAGGGATGAAAACATGGGGAAGAGAGG
GAGGGAAAGAGAGGGAGGGGCGGGATAAGGGAATTCCCTTAGCAGTTGTTATTGATTCCG
GTGTTTACGGGCGAATAGTTTAGTGCCGTTTACAAAACAGAACAGATGCAGCCAGTGAGC
AAAAAGGTAAACAATTGCTGTGTGGCGGGCTGCCAAATCCCCAGTCTGATGTATTAAACT
CACGGTGAAGAGCATTTCCCCTTTGGCTGCACTTATTGCCACTTCATTTCCTCTTCGCTC
ACATACACACTCTCTCCTTCTTACCATCTCTCCCCTTCTCTGTGTCTCTCTCTTTCTCTC
TCGTTCCCTCGTTTGTCTGAAGTGAAAAAAAAGGACAAGGGTGTAGGGCGCTTTTTGCCG
TCTGGCTATTTTCtgtccttctctgacccaggaggcccagttctacctaacagagccatt
agtagggggaattgcatgtgtctgacatggccgaaaactaattattagacactttctacc
aaatgatgcccaagtctttgggg
>NODE_519_length_457_cov_4.995624
AACCCAACTAGTTTGAAGGTACTGATGAGAAGCAAGTGAATTCGATTGGATGGAAAGCAC
GATAGTGCAGCTGATTGTTCAAAGACTATTGGCATGGCTGTAGCTGGAAGTATGGAAGGA
TTCTGCAGAGAAAAGAGTGAAAGTGAGGTCAGACTTTGGAGTCAGCTCCCTCCGATCAGT
GCCTTTAAACCCAGTCATCCCTTTTCCCTCTTTCTTTTAACTATAATGCCTAAATCCAAT
TTCGAAGTGACATTTTCTATGGTTACTGGTGCCTTTTCTTTATTTTTTTCTCTCTTTTCT
CTCTCCTCTGGCTGTGTTGTGTTTTATTTCCTCTGGGCTTTCTCCTGTCACGCTGTCTGA
TTCTTTGCAGATGGATGTAGTGAGTGCGTTCCAGAGTGGAACTTCCTTTCAGGGGGCTCT
AAGGCGGCAGGCCTCCAACTCCAGCCAACAACAGCACGATGTAACCAATGTTTCTAGCCC
TACACATGTAGCCTTTTCTACTACTACCACTACTGCCACTGCCGCCAACACCGCTTCTGC
CACTGTGGGGTGTGAGTGCGTGTTCTCCTCTAGTGCATGAGACTTTTTTTTATTTCTTCT
t
>NODE_520_length_531_cov_10.440678
ACCAAGTGTCTAATTGGATTTTGGTGACTTCCTTGAACTGTCTGGAAAGCTCCACCAACA
GCTGGCTTGTGAAGAGGCCTTGGAGGTTGACTCGATCTTTAAATATTAATCATCAAATGT
GCATCTTGCAAGCGATTGCAGTATCATTTTTCACTTCAAACTTTGATCGTCAGAAATGGC
ACAGTTCAAATATAGGTCAGTGCAGGGCAATTAGCCTCCAAAGAGTAAAAACAATCATGA
AATGCTTGGTTTCATAATAAAGTTTATTCTATATTACAAATAGTATTTTGTTCTTGACTG
CAAAATAGGAATGCATTATATTTACATACACAGGTATACAATTAATTATAACAAAGTTAG
AGAAGCTCGCCTTATATCCCCCAGGTTTCGTTTTTATCTCTCAATAAGATACTCTTTATC
TTTCAAATATGATCTAGTAAAAGTCTTTTCTAGCATGTTTGTGTAACACCTGCTATAACA
CTGAGCTAGGAGGACATTTTTAGTTCCTACAAAACGTTTGAAGGTGGAAACTTTATCCGT
GCTCTTTATCCGTGCAACACAAGTTGGCGACTAGCAGACAACCTTTGTTGCAAGGGAAGG
GACGCGGCAGGAAGAAATGAAAGACAGGTTATAACACTTGGGGGCAGATTCACAATGACA
GTTGAAGACTCTTag
>NODE_521_length_502_cov_3.159363
CGACGATACTCTGACTACCCAGACGCCTATACCCTTTGAAATACAGTCTCCTCTATTGGA
TCACTAGTATCTCTAGTAGCAGTTATCATGTTCCTATTCATCATCTGAGAAGCTTTCGCA
GCTAAACGTGAAGTGCTTTGAGTTGAACTAACCTCAACAAACGTTGAATGGCTCCATGGT
TGCCCTCCTCCTTACCACACCTTCGAAGAACCTGCATTCGTCCAAATTCAACAAACTTGG
CAAGAGCATAAAACTCACGCAGCCATTCCTGCCTAATTTTCTACGAGAAAGGGAGGAGTC
GAACCCCCATAAATTGGTTTCAAGCCAGTCACATAACCGCTCTGTCACTTTCTTCATAAG
ACACTAGTTAAACCGCCAATAACACTGCCTTGTCAAGGCAGAATCGTGGGTTAAAACCCC
GCGTGTCTTGTATCAATGGCCCATCCCTCCCAACTAGGATTTCAAGACGCAGCTTCCCCT
GTAATAGAAGAACTTCTTCATTTCCATGACCACGCCCTAATAATCGTATTTCTTATTAGC
ACCCTAGTTCTTTACATCATTGTTGCTATGGTGACCACCAAACTAACCAACAAATTTATT
TTAGATTCACAagaaattgaaatcatttgaacaatccttcccgctc
>NODE_522_length_423_cov_6.560284
TCTCTCTCTCTCTTGAATTGAGGGTCCATTGTAGTACGTCAAACAAAAGGTTTTTATCAG
AGGCTCTTAATGTAACCCCCTCCCCTCACTCTCTCGGCCACCAACTCGTTCTTCTCTTCC
TCTCTTTTCTCATTCATTTATTCCACTGTGTGTGGAAATAGGCTGGGCAACAATTAATTT
CAGAGTGAATTCAGGCAGGATCTATTACCCCTCTCTGCCTCTATTGCTCTAATGGAAATC
TATTTCACTTCTCTTTTGTGTCCAATATAATTTAATGCCCATTTTATTAATGGCCTGAAA
TAATTACGGAAGGCTTTTGTGATTCTTGAGTATGTTTCATTTAATTGTGTAATAAATGTC
TAATCAGAGCTCCCATCTGAAGCCATTATGGCATTAAAATTAACAATTACGCCACAAATG
TCTTGGTGAATGCGTTGGGGTCTATAGAAATCGTTGCTGATAACAAGACACATATAAATC
ATTCATGAGAATTTTTTCAGAGAAAAGCGGTGTGAGAGATAGGAGGATGGGAGGGAGAAA
AAAGAAGTGGAGGAAGAAAAgaggaga
>NODE_523_length_614_cov_5.666124
TCTCCACACAGTCCACTGCTCCTGATACCCAGGAGAAGCAGAGAAATAAGTATGATAACG
TCAGTTAGCATCAGAAGCCATGGTTTTAAAGTTACGACCTCATTACCCTCAGATTGAGGC
CATATAACCTTAAACCCACAGAGAGAAGGTTGGGAGGGATGAAATGTTCTTGTTTTCTCA
TGTGCACTGAGGCGTGTTTTTCAAGGTAAATATTCTTTTTCCAACATGAAATAGGTCTTT
GTTGTTTGCCCAGAGGTAAAGAGGCGGAAAAGTGAGGAGGATCTGAACTGGTTTCCATGT
CAAACACTTCAATTCACCATAGAAACTCAGATCTTAACGCGGAAACTTTATTAAACTGTG
ATGGTGGATTGATAAGGGCCGAATTTCTATCGGCCTCTTTTTATTGTGGGCACCAGGCGG
GCTGACAGAGGTAAATTGCTCTTTTAATTAAAGCAATGCACCAGGGGAAATTGCTGTCTG
AATATTGTCTCAGAGATGGGGGCCAGTGACAGTTGCCTGGAAACTTCAATCTGTCCACCC
GCATTTATTCCAGATCACAGTTATGAGATAAAGTTTAATAAAAATCTTTTCCTCCGCCAC
CAACGAAATGAAATCCAACCCTTTCTGAACAAGTGAACACAATGAGACAGGACTGCGGAG
GAAACCTCATGTTCAACATGTATCTCTCAGGttcgtcattttgtcccgttaggagccgca
gaaacagcctattatgagatgattttttaaattttgct
>NODE_524_length_429_cov_5.473194
TTGGTGTAGAAACGGTGGTGTGCGATGGCCAGGTAGCGCGTGACGCTGACGCAGAAGAGC
ATGAACGCTGTGTGGAAACAGGAGAGCACACCCAGGAAGGCGATCACCTTGCAGGTCAGT
GTGCCATAGGTCCAGGCAGATCCATTCTTGACCGAGGTGAAGACAAAGGGGAAGCAGATG
GCGGAGCGCAGGATATCAGAGGCGCACAGATCCAGCAGGAAATAGTAGGGCGCTCGGTGC
AGGCTCTTGTCTTTGACCAGCAGGATGGAGATCAGGAGGTTTCCGACCACGCCGACTCCG
ATGATGAAACCCAGAGAGGTCAGTTTGAGGAACGTGGCGAGAGGAGAGACATTCTGCAAG
ATGGTGTGGTCCCCTGCATGGCTATAGTTCGCCATAGATGGAGGAGGGATCATAAAGATA
GCGGAATAGCTTCAGCCAAGTATCATGATCTAGAGGTGGCAGGGGGAGGCGTTAGATCCA
TTTGGCGGTGTGCTTTGAAGAGGTTTCCAGGCATATAGGCAACCTCTCCTCTAAGGCATC
CTTTGTTCCTTTGTCTCATCACACCTAAAAAAa
>NODE_528_length_539_cov_7.883117
TATCTTTAGGGTCCTTGTAACGCTTCTCTGACTATCTTTCTCTCTCTCTCTCTCTCGCTC
TCTCTCTCTCTCTCCCTCTCCCTCTCCCTCTTTCTTTCTCTCTTTCTCTTGCTCTCTGTT
TCACCACTGTCACACTTTACATCTTTTCTCTCTCTCTCTATCTGTACTTCTCTCTTGCTC
CCTCCCTACTACACAGTGATTCGGTGTACAGTACCCTCTGTCATTCTGTGCTGGCATGGT
GCTTGTGCAACTGGGACTGCATTTTTCGCTGAAGAGGCACATCGATAATAGCGCAGGCAG
CTCTCTTCTTTCTGTCTTTCCCACTCTCTCCATCCCCCCTTCTGTCTCTGAAGCACTGTG
GTGAGCAGGCCCAAACTCCTCTAACCTCCACAGTGTCAGGTCGCCTCTCCTCAACATAAT
GAATGTGCTGTGTGAATCAGTCCGACAGGATGAGCCACCGGGTAGAGAGCAAAATAGTAG
TGCACCTGCAACATTTATGCATAGCAACATAATGACAGCAAACTGAGTGACTACcataaa
atataaaggcatgttttttgttgttaaaactctacttaacagttgaaatggctaattgca
aggaaatgagattttaaaatcaagaaaaaaacattagtcaaatacaaaaaaatgctaaaa
ccaaaataatacagcaataaaca
>NODE_529_length_432_cov_4.712963
AGCGAGATACTTCCCCCTCCTCGCACATTTTCACAGAGTGGCGCACAACTTTCTTTCTTC
CCTTTTTTTTTTTCTCCTCTTTTTTCTCCTGTGAAAATTGAAGAGGCTTTATGTCAAATA
CGGCTAAAGCCAGCCTCTCCATATCAAACAACGCAGCGCGAAAATTACTGTGGCGATGAT
AAGGCTGCCAGATAGAGAGGGAGAGGAGAGCAAGAGGGGGGGGGAGAAAACTGAAAGGAA
GTGACTCTACTCAATTATACTGCAAAATTGGTATGACTGAATATTTTTCATTCAGGTGAC
TGATAGTATCAGTGAAACTGCAATGCAGATAAATAAAGGAGCCTTCTGTCAAGAATAAAC
ACCATTAATCATGAAGCCAGCTACTGCGTGACCGCCTGTCCCCCCGACTTACTCCATAGA
GAAAGTATTAAAGAGGGGGGAGGCTGTGAGGGGTGAGACGAGGGAGGGACGATGGAGGGG
GAAACCAGTGACTGCACCAGAGAGGGGTGACCTATGAAGTCACACAGAATGGGTTTTGGA
CAGTTTGAGAGGAAGATGAAAAAGTGGCCTTCGTTt
>NODE_530_length_555_cov_4.740541
TTCCTAAGTGATGCCATCCTCTCGTGCCCACCCACCCCCCAAACCCCCCACCCCACCTCC
CACAATCCACCCATGCAAATTAGAACTTCACACACGTCGCTGCAAGCTGCCGGGTGCTCT
GTGATTTCACACGACCAATTAAGGCCCTCTTGGCAGTTGTGTGAACAGTTTCATTAGAGG
AGATAATATTGCAAAGTGAAATGATAAGCAATCATTATGATTAATGCCCAGACATTACAT
TGCTCGTTAATGAGGTGTAAATGATCTCATTATTTTTTGAAAGAGTACAGATTAGATTAA
AGTGGAGTGGACAGCGCTCCTTGGTGTTCAGACAAGTTAGTGTTAATTAGGCCCAATCTC
CAGGAGCAAATGAGCCGCAACCCTTTGGTAAACAATTAGGCTTCTATAGCCCCGGGCTAG
ATGGACAAGGATAGGCAAGCGAATGGATAGATCACCGGAGAGATGGATGTTGAGGGAGTG
TTAAAATCTGAATCAGATTCATTGTTATGTACCCATGCAAAATGAGACAAATTATGTTTT
GTCCCGTGCTCAACAATAGAGCAAATATTTGATGTTGATATTTGGCTTATATTAAATAAA
GCGTTGTTCACCCTGATAGGATGCTGTTTTCTTTTTGAGCAATGCTACATAACATCCACA
AAAATATagaaactgatgctaaaagaattttatttttcg
>NODE_531_length_431_cov_4.589327
GACCGCACAGCGCCGGGGCAGGTCAGAGGGAGCAGCTCCATACCTCAGCAGACATAGTCA
CCTGTGACAATCCTTTATGGGCTGATAAAGTAAGGGAAGTCTCTCAAGGAACAGTGCACT
GACTTGGCGGAGGGTCTCCCCGGGGAGCAGGTGTCAGGGTTGTCTATCAGAAGGCTGAAA
GGAGAAAAGGGACGTGTTACCGGGCTCTATTGTATCCCGGTTGTCATTGACTGATCGGGT
CCATTTAGCTGGCTTTCACAGTGAATGAAACCACCTGAATAGATGAAAGCGAGACAGCCT
TCCCGACAAACAAGGAGCCCTGGAATATTCATGGAGGATCTGTGAGGAAAAGATTAATGT
ATTAGAAATTAAAATGGGGCCCGGACGTATGATCTTGCTCTAACACTTGGCCAGACCTGT
GTCACCCGCCGCTAGCGCCTGAAGTCGGCACATGCCGCTGCCAAGGTGGAGAGGAATCAT
TAAACACCCTGCCATTGTGTGAGCAGAATAATCAAACTTCACCCCCCCCCCCTTTCTTTC
CCGcagcactgacaatgaataattctggagccatt
>NODE_536_length_303_cov_1.841584
ACAACATACAGTAAGCTGATCATTAAATTTGTTGTTTCTGTTTTGGGTGCAAACATTATA
TGAAGGTACACTGGTGCTGAGATTGAAGTTGACCCCGGAACTGTTGCTAGTGGCAAAATG
TTATTTTACACTAACTTACGCCACTTACGTCACACTACTAAATTTTTACATGAGATGAAG
CATTTTAATTCAAATCCGTCTTTATTACTCTGGTATTTTCTATCTGCCTCTTTCTTACCT
CTCCACTGCTCCTTCTCTTTTTCGTCTTGCTTTTGTTCCTTCATCCTTTTTTGTTGTCGT
TATTTTTTCTGTTTGCATGTTCTCGTCCTACATTTCTCTATCCTTTTTTCCTTCATTTCT
ACTTTCTTCCTCCCGGCCTTCCACATTTCCTTTCTTCTGTCACcctcccttttctttctc
aggcctgtctttagtcataaacacccc
>NODE_537_length_581_cov_5.344234
GGGCCATAGAAGGTGTCACTAAAGGTTACCATAATGCCTACATAGTGTCTGCGCCTCAGA
GCCATTCAAAGTTCATCTGCTTTTCTCCAGGGAGAAATTTGTAGTCATACAGTACGAAAA
AAGACAGTGATAAAAAGACGATACTGCCTCGGCTCATTAAAATGTATGTGGCATCTTACT
CTTTAGTGAAAGCCTTTTCTTGTCTGTGTATGTGTGTGAACCCAAAAAGAAGCAAATCAA
TGTAAGAGAATCTGATTGATATTCACTTCAGAGGGTGGAAGTGGGAGAGCCTGGGCTCAC
CATGGCACTCTGTGGGCTTTTGTTCCTGGCAGGTTGGACAGGCCTTCACTGTGAGGATGA
CATTAATGAGTGCCTTCCACAGCCCTGCAACCAGGGGATATGCATTCAGAATGATCCAGG
CTACGGCTACACCTGTTTCTGTCGTCCTGGATTTGTGGTGAGGCTCCCCACCTTATTTCC
CTTATCCACCTCTTTTTGGTTTTTTCTAGCTAACCTTTATCCTCTTGCACCCTTGATGCT
TTTGTGGCACTAATTAGCTGAATTGTTAAGATGTTTGATCACCTTTTTCATTGTTGCTTA
TGGTCTAATCTAAGTCTCTTTATCATAGCAGGAAAATCGGAGGCTTCTAAGATGTGACAT
TTTCTCTATTTGTTACGACATTATATGAACAACTAACACcccgaaagttaaccagaatta
tcaat
>NODE_538_length_430_cov_8.741860
TGTTCAGTTTGACAGATCAGAAGAGGAAAAAATATCTCAACACCATGAAAACCAAAGGCT
TAGCAATGAGCAAATCAGCCCTTTGTCTTGTTCAATTCAAATCAAAGGATAACCAGGAAT
GTTTGTTTGACAACAGCATTTACAATGCATTGTTCTGAAGCCCAGAGCCTCCCAAACAAA
GACAGATAGGCTTTAAACAAGTCATTTAATTAGCACCGGATCCCCAGCTTTGGCTGCGCC
AACCAATTATACATTCCTGAGGCATGTGCAGGTCCTATTTCACAGGAGCGAGAGGCAGAT
CCTCTCCAGCCCTGTCTCTTACAGTACATCTCTCCCCTTCCATTTAAGAGAAGGTAAATA
GCCCAGACAGACAGCTTCATTAGCCAGCGTCTGAAGAGCGCGGGGCCGATTGTCGCTTAA
ATAGTGCGCTTTTACTGCAGGCCCAGCCAGCGACCTCCGATCAATTACAGCTGACATTAT
TGTTTGTCGGGAGCTTTTTTCCTGGACAGAGGGAGTAAAAAACGAGATCAGGCCTGAGCT
TTGGCTGGAAATGTAATCTTCCCCCTCTCTTTGG
>NODE_539_length_390_cov_6.638462
CTGGCCGGCCATGTAAAAGTGTGTCTGACAAGGGGAGCGACGGAGTCAGCGCTTTTTTTT
CCTCCCTCTTCGCCCCCCGCTGTTCAATCCATCCAGCTGCTGTCACCACAGGGGAGCAGA
CAATCTATCAAGGCATCGGGATGCATTCTCCTCACCTGCGCCGCGCCTTTAATGAACAGC
CAACATGATCCCGGCTGACAAGCAGGAAATGGATGTAATAAAGATTGTTTCTGCATGCTC
TTTGCATCCCTGATAAATCACCTCGCTGTGCAACAGATACGGGAGCCACATGGAAATTTG
ATTTCACACGGCAAGGGGGAGGAAGAAGAGAGCAGTGGGGGGAAAAGAGAGCTGCTAGTG
GCAGGGTCACTCTATTTTATTCCTCCTTTTCTCCAGTGGAGCAGTGGAGCAAGATGTGTG
GGGGCTGAATAGAGGGGCTATTTTTTTTTTGTTAtttttttgtgtgtatgctcttacttc
cctctaacactctgttaagcctagaacgtgcctccgtccctttaagtctaaaac
>NODE_540_length_629_cov_9.556438
ATTAAGTTTCCTGTCACGTCCCTGTGATGAATTATCCGGAAGCTTTACCCGCTGTAATTC
TAAATCTTCCCAACAAGTGCCTTTGTTGTAGAGAAATTAATGAAAACAAGATTGTCTTTC
ATAGGAGCTGATCTAACAGCGCGACAGCCAGCTGCTCTTCTTTGGGAATAAAAACAGTCA
GCATTAAACACAGCTCACACAAAATACTTTTTTTTCCACCACTCGTGTGGAAAACAAATC
AGGCGGCAGGCGCAGTGGCCATCTGTTTTGTTATTTGATATGTGTGAATACATGTTGTAA
TGACTTTGTTTGTGAATCACTCTGCGCGGCAGAACACACGAGAGCTCTCGAAGTGCTGGA
GTGTTCAAAGCTAATCATATAATTGGACACAATAGTCGATGACAAATGGAGACGCTTGGA
GCCAGCCAGCTGGGGAAGTGAATATGTAATCATTGTAAAATCATATCATTTTTGCATATT
TGAAGACAGCTTAATAGAGTTTGCGTGTCAGCACACTATCAAATGATGATCAGAGACAGT
GTTGCTGTATTTGTTTTCCAAACCGCGCTTTGTTGGACCATTTATCTCTATCGTGATTAA
AAGTGCTTCTCAAGAGTTTGTCTCCTATTGGTTCATTTGTGTTTCATTATGTTGTGAATG
CTGAAGCAGATTTGGGACAAATGACCGGTTGGAATTTTCAGAAAGTCCTATAATACAGAA
GTAAACAGCCtacaggggcacctgtactccagaaggtacttctgcagtagcca
>NODE_541_length_650_cov_7.264616
GCTCAGTCCGGATATCAATTAAATCAAGCGTTGTCAGTCTGATGGCCCTCTCAATGGAGG
GACAGCCCATTCCCCTCTACACATCAGCTCAGCTTTGTGTCAACCATCCATCTCTCATCC
TCCCCTCCACTTCCTCCTCTCTCCCGGTTGCCATCTTTATCAGCCTTGACGCACTCTCTC
TCTGTCTCTCTCTCTCTCTGTCTCATCTCTTTTGCTCTCTCCCTCTCTGTCTCTCAAGCA
GCCGGTAACTGAATGCACAAATTACTCTCCCCTCCACCTTTAACTCCCACTAAATCTTTC
CCCTTTTCCACTTTGCTGAGCCGGGATATTTTATTCCTCCATCAAATATGCATCCCATTA
ATTAAGTTAAATTACTCCTGACTGCCAAATATCCCCTGCCCCGATGGGTGTCAACACAGA
AATGCATGACTGTGAACCTGCAATGACACGGCCCCAACACTTAAACATGAGTTACAGCCT
TTTCCAGCCCCATCCATGGGCAGATTACCAGACACTTTGGGCTGCTGAAATTAAGCGCCG
TTCGCTCCTTCCCCTCCACCCAGCTTTTTAATAAGTGCACAATGGATGACACTCGCACTT
CTGACAATGAGAGGACTGATATTTTAATTACACCCCTTTTTTCATCTGCCGTCCTCTTCA
TCTTTTAATTGCTGTTGTTAATCACTCATTAACTCCCCTCTCTTTATTTTTTTTCCTCCT
ACAATATACCTATGACATGATTAGCTCTATAGAATGGATTGTTCAGCAACATTTTTAAAA
TAActcaactactt
>NODE_543_length_493_cov_2.843813
CCCTAACACTGGCCAACTCCCCCAACCTTCCGGATAAGGCTCAGCAGCAAGCGCTGCTGA
ATATGCAAATACAACTAACATTCCACCCAAATAAATCAAAAACAAAACTAGAGATAAAAA
AGAACCACCGTGCCCCACCAAAACACCACATCCTATGCCAGCAACCATGACCAATCCCAA
AGCGGCAAAATAAGGAGACGGGTTTGAAGCAACAGCAGCCAAACCTAAGATCAACCCAAA
CAAAAATATAAACATAACGTAAGCCATAAATTCCTGCCAGGACTTTAACCAGGACTAGTG
ACTTGAAAAACCACCGTTGTTATTCAACTACAAGAACCCCTAATGGCCAATCTCCGAAAA
ACCCACCCCTTACTTAAAATTGCAAACGACGCACTAGTTGACCTCCCAGCACCAGCCAAT
ATTTCTGTCTGATGAAACTTCGGCTCACTACTGGGACTCTGCTTAGCCGCCCAACTCCTC
ACAGGCCTTTTCCTCGCCATACACTACACATCAGACATCGCCACAGCCTTCTCATCCGTC
GCCCACATCTGTCGTGACGTAAACTACGGGTGACTAATCCGAAACATACATGCTAATGGC
GCATCTTTCTTTTTTATCTGCATTTACCTTCACATCg
>NODE_544_length_679_cov_3.536083
GGGCATGCTCAGAGGCGGATAGAGTGGAGGAAGACCCCCAGGAACGCTTTTTCCTCTCCA
CATCTGGCCGCCCAATATATAATTGTTCAAATGATTTGGCCAGGCTGCACAAAAAGTAAG
TACATCTTTAGGATGGGATAAGCTGCTACTTGTCATCTAAGTTAAGTAACCTAATAGTAG
TAGGGATGAGAGCTGTCATTTACAATTTACTCTTCACTCTCATTTTAGATACAGTCTCAC
ACCTGTCACAAGCCAAATGGCGAGACGGGTAATTGAGACAGCCTCCAAGAAAGACATGAC
CGATGCAGAGAAGGCGATGGTTGCAGACTACCTCAGTCACAGTACAGCAACCGCGGAAAA
ACATTACAGAATGAAACAAAGTGGCTACCTGATGAAGTCACTGGAGCTCATCAACCGCTT
GAGAAAGTAAGCAGATCATTTGTTACTAAAACAGTGTGCACACACAGTGGATTTCATTGC
ATATCAGACGCTGACCTATTTTATTTTTCTTTTTATTCAGCATGGACGACAGTGAAGAAG
GGCCATCCACCCGGGCCCATCCAAACTCCCGGAACCCCCAGATGGACATAGAGGGGGAGT
GGAACGCTTTTGTTAAAGCGTATCCGATTGGAGTGGATGCCAAGGTGCCCTCCCTAGTAG
ACCGGGTCGGCGCATGTTCCAAAGCAAACCAGCGGAAGTTTTACGAGCGCTGGTTGAAAG
CTCAAATGAAGCTCCGGATTGAGCACGTTGCcggtcagtatattttctaaaccagaattc
tgaatattaacctggacagaagtattctgtcccagcctttgca
>NODE_548_length_461_cov_4.088937
AATCAATGGCAATCATCTCAAAAACAATTCTACACAACCAAAGCCACGACAACGATCCAA
TGAAATTCAGGTATTAGAATCTAAACTGAAGTTATTTTCTGATCCAGGTGAGATCTGAGT
AAATGATGGGGGTCGGCGCCCCCAAACTCCTCACCTGCTCTGGAAGTAGTTTGCTAGTTC
GGATGCCTCATGGTTCAGACTCCTCAGGTGTACAATTAAATTGCCAGAGTTGGTGAACAT
GGCGCCGCACGTTTTGCACTCATAAATCCGCGGCTTGCGGATTATGTGTCGGGAGACCCT
CATGTGGTGCTTATATTCACCGAAGGACGTGAATGTGGCGCTACAAATCTGGCACCGGAA
ACAGCGTTTACCTTCGTGCTTCAGCCGATGCATCTTTAGGGAGTAGGCCCGTGTGAACTT
TTTCCCACAGCGGTCACACTGGAAAGGTTTAATGCCTGGAGGAAGAAGACAAAACCATTG
CTTGCTGATTTGAACATTAGCATCACACAAGTGTCAGTAACTGTGTGTGGGTGAGGTAAG
GTGGAGGGTTAATGGAATCACCAAGTCTGCCAACCACTTTCTTTATCAATGTATTCCAGT
atgcc
>NODE_549_length_638_cov_8.332289
ATAGAAATGATCACTTTCAGTGTTTGCCAACTGTTAATAATTAAAAATGTGGCACACAGG
ACCTGAAAACCTTTTATGAATTATATAATTTCGAGAGACCTTTTGTTTATATTTAAGAAG
TTATTTGTTAGAATGTAGCATTAAATCCATACAAAGACTACCACAACTGGATTAATATCT
GAATTGAATGCTGGATGGCTTCATGCCTACAGCTTTTTTAGAAGGGTTTAACAGGGAGGC
AGGGCTGTGAAAAAGGGGTTTGAGTAAAACCTTGGATGAATAATAGACTGCTTCCCAAGC
AGCAGCACTCTTGGTGGTAGGAGGTTAATATTCTCACATGTCATTAGGTCTGCTGGCTCG
ACTGATGGCTCATTGAATCAGGCAGCAAATGATTTCCTCATGCTGCAGAGGACAGAGCAC
TTCAAAGGGAAGGGGCTGAGGTCAGGACAGCACTCCGCTTTGATTAATGACCGGGGCTCA
GCAGAGGTTGCCTGTAGGTAAGAATGTGACGGTGAATTGGATGTGAAGGGGACCGACTTT
TAAGCTAGATTTGACCCACCTCCAGAAAAACTTGCAGATACCATCACACAGGTTGGGTTG
ATGGGTTGTGACTGAAAAGCTTGCTGGCCCTCTGGCTTATACAATCATAAAAATGAAACT
TGCTGGCTGACAGGCTTACCGGACATCATGGTAGTATTAAATCATTTTATTCTTAAATAA
AGAATACAGATATCACTGCTATTGCCTTTAACTGTAAGTCTTAaggtgaattttctgctt
tt
>NODE_550_length_474_cov_5.303797
TCAAACCCTGCAGTTATTCCACCTTCACTAAACCTCAGTCTTAAACTTCTGACATGTCCA
AACTAAACTTGTAATTGGGTGAGATATAGACTTCGCTGACCTAAATCTCTCTCTTTTTTT
AGAGAACCGACTAGAGCGCACGGTTTACTTTCTGAATTGTTTTGTTTGTCTCTCCATCTT
TTCAGTGTCTACACAGGCTGCGACATTGACCGCCTAACTCCATCACCGGGTGACTCTCCG
CGTTCACAGATCGTGCCGGGTGCGAGATATGCCATGCCTAGCTCTTTCCTGCAGGACCAA
TTTGTCAGCACTTATGCCAAATCTCGCTTTCACCCTGGCGTGGGGACTGGTCCTGGCACG
GAGCGCAGCGTCCCACTCGGCAACAGCTTGCTATCCCCGCAGCAAACCGAGGAGCCCACT
GTTGCCACCCCCCCGCAGCGATGGTTTGTCACCCCTGCCAACAACCGACTGGACTTTGCT
GCCTCGGCATACGACGCCGCTGATTTCGCCGGTAACGCGGCCACCTTGCTGTCCTACGCA
GCGGCCGGAGTTAAGGCTCttcccctgccgactgcaggctgctccaaccggcctcttggc
tattacgcagacccgtct
>NODE_551_length_595_cov_9.845378
AACTCAAAGGAAAGAGAGGGGCTCTTTCTTAATTGTGTTTTTCTCTTACATGAGACAAAC
CGAGGCGCATGTTGGAGATGTTTTTGTCTGTTCTACCGAGATTGCAAATATCTTTTTTGC
ACAGAACTCACTATGCTTTTTTGCACAGTTTCAAGTCGCTTATTAGAACTTAACCCCTGA
TTACACGCACCAAGGCGATTTAAATCTGATTATCAAATTAGGAGACTTTGAGACAAATCC
TCTTAGATCTGATACTGTTGACTGGAGAGGGAAAATGGATCTCCACACCCGTCACGTAGG
TAACGATGCTGTCCTGAAAGGGAGTTTTAAACCGTATTTGACAACAAATGCAGCTGCCCC
GCTATTTCAGAAGATATTAAAGGAAAATGAATGCAAATCTGTGTGCAGGAGCCATCTGGA
CGTGGAGAGAGGGAGTCAGCTGCTCCACACACTGAGGCGCGGAGCCTGAATCCGTCTCAG
CTCATTCTGTGGGATCATCTGCGTGGTGGGCTTTACACCGTGGAAAATGCGCTCTTCATC
ATTAGGTGAAATGTTACCATCAAAATAAAAAAGAAAACGCTGATCCCCGTTTGTTTTAGG
GCTTGCATGCATGAAAACTTTGCACGGGAGTGGAATTAGAAGGAGCTTAGTCACATTTCC
TCCAAAAAAGaaaaaagaaaaagaaaaaaaaaagataaaaaaataaatgtgtttctcagc
tgcatgatggaggtaagtg
>NODE_552_length_321_cov_1.498442
ACACAATGCCTAAACAAGCGGGTATGTCTAATTCAATTAAGTCCACAAGGCTGTGCCAAG
TGGGCCCTGGTCCCATGTGACAGGGATAATGAGCGGGCAGAGAGGAGGACGAGGAGGAGG
GGGCTCGGCGTTGGCTTGTATGGAGCCGAAGATGAAGTCTTGCGCTCATTCAGATGTTCA
TACTTCACTCTTTTTATATGCCACTCGGGGCTCTAATGTTTCCAGGATGACCCAGCTCAT
TTAGTGTTGAATGGAATATTTGGCATTCCAACATTGCTGTGCAAATGGGCTCGATGAGGG
AATTATAAGTGTTGTGACCTCTGAATTCCTCCAATTCAGCACTTAGAAACGTTTCCAAAC
Ccagattctttcctctgctgctgctgaggacaagtttgtcacacaaaaggtgtgtggaag
aaggaagcttaaaagtctgactcaacaagtgactcaacaaacacc
>NODE_553_length_357_cov_3.767507
CCTCAGGCTCCTTTAGAGACTCCGCAGCCAAAAACAACTCTCATGCTCCCTGACCTTATT
GTCCCCTTCATTCAGAGCTCACAGCACCTTATTCCCCATGACAGTGAAACCAAAGCTATA
ATGGCCGAGCTCGTATGTTCGTGCGTGAGCTTGTGCAGATGTGTGCTTGTATGTGATAGA
GTCATATTGCCATTGGTGCCGTTTATGTGCAACAGTGTTGTGTGGTTTTGCCGGACTCGT
TCTGCAGCTCAGTCCTGTACAAACTGGGTTTTTATGGTTTGCATTCAGGCCCTGATACCA
ATTATGCAAACTATTAAAAATTTAAGGAGGACAGTCTTTTATAATTTAATCCTAAAGTAA
TAGATTCTATTAAAAATGCATGAGAGGAGCTTTATAGATGGAGCTAGAATTAGTGTCTAT
CAAAGACTCCAGTCAAGGATGCAGGGAGAATGGGCAGCAGGAGTGGCGGTATTGCCTCAT
TATTCAAATAGGATATGATTA
>NODE_555_length_575_cov_6.751304
AAGGATGCTCCCCCTTACAAAGCTGATGCAGCACTGTATTGGGAATTTGTGTCAGATACA
GATCAGGCACATTTGATTTAAATAAGCAAATCATTGAATAAATATGACCTGGCTCACAGG
GGTATATCTCTATCTATGCATCACAATTCGTGGGCTGGGAAAAACACAGCCTGACATATT
GAGTGACTCAGGATCTGGTCATATCAGGGATGTTATTCAGACAAACAGAAATCCCAGCTT
GCCTTGCCAGAGTGTTCTTCGAAACAACTAAAAGCAGGAACACGTGCCTCATCTTCGGTG
TGTCAAGCCGGCAGTGATTGAATTTCTCCTCCTTCCTTAAGACGGAAGTGCAAAGCCGGT
GAGTGATTCCTGTGGATGCACTTAAGGTTTTAGTTGCAGGCGTCGTTGTGCCTGGGCAGA
TTTTATATGACACATGAAACTAACTACATGGTACTTAGGGCCTGCTGTAAACCAATCTGA
AGCCAGTCGGGAAAACAGGCCCATCAGCAGAGAGGCTTGTTTCTGTTGCATGACAAAAGG
ACTTGCAAAACCGCATCAATTAAAAGTTCATTAAGTTCAGCACTGGGAGGATGAGTGGAT
GCTCTCTATTTACGCCCAGGCCAGCCCAGCCCATTATCTTCAACCTGATTATTCAAATCC
CTGGATTATAACACAGACGTTTtctcagagccttgcttagaataatcatacttaataat
>NODE_556_length_554_cov_6.610108
AAAAATGTCCCGAATTTTCCTCCTCCACCTCTGAGCTCGCGGCGTCCTCTTCCACACCCA
CTGTCTGTATTGAGCCGCCATCACTTCACCGGGAGGTGTCACGGCGAGATCCGGGCAGAT
TTTATCTATTATGGGAGGGCGTGATTCATGGAGGCGGAGGCAGCTCAAGGAAAACCAATC
CTGTGACACTTTTCTCCCCTGCGCTGTACACAGGGCAGCAGCAGCTACAGAAGGACAAGG
CAGCGGCAGCCGGTCGCCCCTGACAACCGTGATAAAATGGCCTTCCTTAACTAAACTCGT
AAAGCACGGGGCGATAAAACTCAATCTTCTGTAAAATCCAATTAAGTCATTATCTGACTG
ATTGTATCTTTAATTGAAAACAGAAGTGACAGTAAATTTCTGTGATATATCAGGATCAAT
CGATACTGCCGTACAATCTGGTCTCAAGAGGTGATTTATAATGTCAAAGCCTTATAGGTA
ACTCCACATTCTTCTCTCTAAAACCACTGGTGGATGAAATTAAGAGTAAGTGCGTTTCAT
AAAAAAACAAGATAGTCACGTTATTGATTACAACAGATGGGGCAGAATCCAATGAATGTT
CCCACAGCGCGGCGGAAAGAAAATACaagtaattttctttgtctgttttatattgttgtt
cccagcacaccatcacatttacactccatcacttagag
>NODE_559_length_381_cov_4.916010
TGTTTTTATTATAATGCTTAGGAACAGGAACATGGCAGGTTGTCGTTTTGGTGCTGGTGA
TTTTACCTTTCCACTTTTAGCTCCCGCTGTAGCTTGAAATGACTAAAACGTGCCCAAAAT
GGCTCACAACATGTCCAAAATAATCACAATTTGTAAATTTCAACAAAGTTAAACTGAGTA
ATCCTGAGTCTCTTTGACGAGGCTTTAACCGGCGTCTCTGATTTTCATGTTTGTTTGTGC
AGTCAGATGACCAGCATCACGCAGAGTGACATCATCAGCACGCTGCAGTCGCTCAACATG
GTGAAGTACTGGAAAGGTCAACACGTCATCTGTGTGACGCCCAAACTGGTGGAGGAGCAT
CTAAAGAGCGCCCAGTACAAGAAGCCGCCGATCACAGGTAGGAGGCTCCCAGCAGCAGCC
TGATCCGTCCACAGACCGTTTCTACCCACTGTTAATGACGTCACAACTTCACAGAGAGAT
CCTGGCTGTAGTAGGACTGAATGAGTATGAACAAAATGTTAATTa
>NODE_562_length_422_cov_6.481043
CTTTAGTTAAGTGTGGATAACAGCGTTGCACCGACATCCAAATGAGATCGCGTTCGATTA
AGATCAGGTACTCTTGGATTCAGCTAACACATTGGCAAAAAAGCGACCCCACTTCGCTTG
TTGGCTTGAGTGTGGGTTTATGTTTAGTCTGTCCCCTCGCCCTAACCCCTCATTATAGCC
GGTTTATCATGCCAGGAAGAGAGTGGCAAAAACAAATTAGTCCACAGGAGGGGAAAATAG
CTGGGGATATCGATTTCGCCTTTTCATGCCAGAGTGGAGCACAGAAAATATTGGGCTATA
AAAGGGAAACAAGGATATAAAGCCATTACGGTGCGCACTTAATTGATCCCACTTCCCATA
ACAAATTAATTGAGCGGAAAATGGCAGATGGCTTTGATGAATGTCATAAAAAAGGCTTGT
CAGCAAGCCTGGTGTGTGCGACCCCCTTGCTCATTCACTGTATTGCATGGAGCTGCTTAG
AAAGGAGGCTTGTAGGAGTGCAGCATGTGTTTCTTTGAGTATTTACATCCCAGTGATCCG
AATGTTAATCATGGCGACTTACTGAc
>NODE_563_length_411_cov_6.773723
GTATACACCAGGTAGACTCGGTCAATACTAATTACTCTCAATGCAAACATCAGGTCGGGG
TGAAATGGTCAGAGCAATAATTGCTCCGTGCTGTCTCCTTGTTTTGGCAACTCTCATTAG
CAACCTGCACAGGGAGGAGGAAGAGGAGGAAATGTGGAAATGACAGCGTTACGTGGAGGT
GACCTGGATCAGTCTGCCTCCTCCCCACCACCACCTCCTACCTCCAAATCCCTGACCCTG
GCCTGACCCTTGCCTGTCACAGGATTGCTGCCCTTTGTGTCATGCCTCTCCATGCTGACT
TTGGAGTGGAGATTGCAGGTACAATGTGGATTGTTCTCAGTGTGTTTTCAAAGATCAGAA
TAACAATGGCATTTGCTCAGCTCACTCACTCACGCTCATTGATCACTTGTCCCCTCTCCC
TCTCGACTCCCTGATCACATCAACTCTGCCTCGGCCCCTCTTCTGACGGCAGTTTCACTC
CAGGCACAACTACATCATGCAACCTTTGCGCTGCTTTCTTATATTTAAGCGCCCTGACAT
TAGCATATATTTCCt
>NODE_564_length_348_cov_5.784483
AGGGTGGGGGGACGGGAGAGAAAAATGTATTGTTCTTTTTTTTTTTTTGGTTTTGTTTTT
GTTAACTTGTACACTGTGCAAGGTTGAATTATCCTGTACAGACTGTAAAATGTAATATTA
TTTTGTACAACTTAATTGAAAGAAAAACAAATCTACTTGTAGATCTTTGTGCCTTGATTA
TGGCTGTACCTGTAAATGAGCTCAGATGTAAGTATGTTTTCGACTGCGCTGTACAGCTTG
ATGTCAAACTCTATCGGCAGCGAAAGACTGCGGGTAGGGGACTTTCTCTGTAGAGTTTAG
TTTTTTCTGGTTTATAAAAAAAAAGGAAATGCTGTTTAGTAAAAAATAAAAAAAATAGGG
AAAAACTCCTAAAAACCTGTATACATTATGCAAATTAACCACTTACCTGCAGTGAAGACC
AGATGTtgcagcgccatgcctttttttttttggttttgttttatttttcctccttttatt
tttattattatt
>NODE_565_length_482_cov_4.946058
AATAATTCTCCAGACTCATATCTGTTCTTTGTTTTATACACTATGTAATAATCACCGATC
GGAGCTCTGGCCATACATTCATTCATCCATCCCTCTGGTCATGGCCAACACGATACTGTT
CTATACTGTGCTCTGCTTCTTCGATGCCTTGGCAGCAAATTAAGTTAAAGCCTGCGTGGA
AAAAAGAAGCCCTTAAATGTTGCCATATGCAGGATTGCATGGGAACTTCCTGAGGAACAC
ATGTTGTTCTGGGTCTCTCGGAGAGGTGTTGAGTCTGTGTAGTCTATAGAGTGCGACTCA
GTATGGTGGACCACTCAACGCCGGCAACAGAAAACAACCATTTACGGTGCACCATAATAT
TTTGGGGAAAATGTCACATTTAAGACTCGTCAATTCTGAACAGGTCAGCGGTTGTTATAT
ACGTTGTGCCATGTTACACGGGGACAATCAGCTCCAACTAAACGCTGAATGTCAAAATGC
TCACATGTTTACACTTGATACTTTTGTGCACTATATGTCTTCCTTTTTGTTCACACAGAA
TAGCTGCTTTGCTGGCACATTCGGAATTCTCATAATTTGctaaacctaatctgtttctac
aatcttgatggcatttcatggctgga
>NODE_566_length_490_cov_3.751020
AAGTATCATTCTGGCTTGATATGTGGTGGTGTGACTATGGGGTTGGCGGGGGTGAAATTA
TCTGGGTCTCCTAGGAGGTTAGGGGAGAAGAGGGCTAGTGAAATGAGGGCGATTAGGAGG
GCTGCGAAGCCTAATAGGTCTTTGTAGGAGAAATAGGGGTGGAACGAGATTTTGTCCGCG
TCTGAGTTAAGGCCTGTTGGGTTGTTTGACCCGGTTTCGTGCAGGAAGATGAGGTGGACG
AGGGTTATTGCTGCGATAACGAAGGGGAATAGGAAGTGGAAGGCGAAGAATCGGGTGAGG
GTGGCGTTATCTACTGAGAACCCCCCTCAGATTCATTGGACTAGGGAGTTTCCGATGTAG
GGGACGGCCGATAGGAGGTTGGTAATGACGGTTGCACCCCAGAATGACATTTGGCCTCAT
GGGAGGACGTAGCCTACGAAAGCAGTTATTATTACTAGGAGAAGAAGAATTACTCCGATG
TTTCATGTCTCTTTGTAGAGGTATGAGCCGTAGTAGAGACCCCGTCCGATGTGAAGGTAA
ATGCAGATAAAAAAGAAAGATGCGCCATTAGCATGTATGTTTCGGATTAGTCACCCGTAG
TTTACGTCACGACAGATGTGGGCGACGGatgaga
>NODE_567_length_399_cov_1.596491
ATATGGCCCCAAGTAGCAGGAGAATTAAAAACAAGCCTTGTCAATTTTCATTATTAGGCA
TCAGGTGCTGTGCCAGGTCCAGTCGCTATGCCTGACTGCCCTCCACCACCCTCAGAGCCT
TTTAACCCTAATTGACAGTCTCAAGTCCACTATCGTGGTACTGCAGAGGAGTCAGGCAGT
GAGAGAGGGAGAGGGGACGACTGAGAGAGCAACAGGAATATAATATAAAACAATAAAAAA
CAGAAAGGAAGTTCAGTGTAACCAAATGAAGTCAATATTTTTACCTTCTCTAGCTAATGT
GCTCTAGTCTTTTTGCAATAAATCAACATAAACACAATGCGACGTTTGTGATTGTCTGAA
GAATAAACTTTTTTCAAAATGTTATAAATTTTCTCTTATACGTTATAATTTAATTGGGGC
AATGGCCCATATTTCATTGTGTCTTATCCGCAAGAAGGTGAATACCTTTATCTGCTAAAC
ACTGCTGagcttttaccacagaacaagttgactcataagctgtgtaaccatccctgctgc
tcc
>NODE_573_length_300_cov_1.650000
TAAAGCAGTTTGTCATTCCGACATATGTCACTTTTACACAAAAGCTTTACACAGCTTCAT
TCAGACAAATTGACCACAGTGACGGACAGAGCCACGTTATTTGTCATACACACAAGAATA
GACAGCACATCAAGAGACATACAATGTATAATAAACTACAGACTGTATCTGTATCTGCAA
TATAACTTCAGATTTACCTGCAGCTGATAAACTGTGACTTTGTGTGTCTAAAGTGAAGAA
AAGTTCAGTGTGACTTGCCACTACATCAATTCTGTCTCCATGTCAGGAATAATTTAAAGT
TAAAAGTAATTCATGAACTTACTGCTGTCGTTAATGTGCACAATTTTCTCTATTTGTAAA
TGCTCACACAAATCCTGCAGCTGTCTAATGCTGCaagtattgaataaactaagaggaaag
actcctacacacagcttagcaata
>NODE_574_length_645_cov_7.387597
GCTGCAATTAGAGGCCCATTATCCCCCTCTCAACCCTCACACTCTTTACAAACTAGGCCT
CAAAAGCAGCAATAAGAGCTCTGTGATGAGATATGACAACAGAAACGATGAATAGAATAC
TTATCTTTAGGTTTTATAATGAAATTACATAGTTTTGCTAACCCGTGTATTTTTATAGGT
CATTTCCCACTAAACATCATCAAAAAAAGGAAGAGGAAACCCTCCAGCTTCACACTATTG
GGTTTCATTCATTTCATTTGATTTGACATATCATGCTTCTGTGCCTTGGCAATAAGGACA
CAACATTGCAGCATATTGGCAAGCTCATTTGCTTTTCATAGTGAGCGTCGTGTCCAAAAA
AAAGTGCCCCCTGGGATAAACACGTGTACGGGGACTGCGGGCTCGCCGCCCCAGCAGCAG
GTGGCCCATTGCTGCCTAATGAACACCGCAATCTGTTACTATCGCAGCGGTGCTTTTCAC
CAGACAATTAGGCGACTAAGCATGTCATTATTCCAGGCCAACAAGAAGAGCCTCTTCTCT
AATTTCATCTTTTCATTCCTGTTTACTCACCCACACTCCCCTCATTAACGAGAGATTTTC
CAGTCCATGCTAATTGGTTTCAATAACATTCATTTTAGTTGAAAAGAAACGATTCTGTTA
ATTGAGGAGCGCAGAGAGAGGAGAGAGGGAGCGAGGAGGGGAAAAAAAAGAGAGGCTTCT
TTTCATTTTCAAGTGCGTCCATGAGATGACGCTTTTGAAAAAGCGCTCTACAGGTTCAGA
GCTAATGAa
>NODE_575_length_336_cov_1.604167
TGTCGCTCCGCTCTCGAAGTGAATGGACAAGATGAAATATGAATCAAATTTTCTGAAAGA
ATAGGAGGAAGACAACTGTGTGTTATTTGGACACCTCAGGGAATGGCCTTTCCAAAAATA
TACGACATGGCTGGAAAAGCGACACAGGGGAAAATCCTCCCTAGCCCAGCAGCGCATGTG
CTGAAATTTCCCCAGATGAAAATTTTTTTGGGAAGATTATGAAAGATGTAAAGACTAAGA
ATTGCACACAAAGGTGTTTGATTGAGCACAACACTCACCGTCATGTGCTCCACCACCCCG
GGCCTCTGCAGGTGTCGTTCATGTGCCGGCTGATCAGGCAGTAGAGCTCCTCTAATGCTA
ATTTAgcattagcctgcggtggaatataggtggccacgataccagcttgaaaggtctgca
tttcactgccaagtattccagatcaggggagcagtatgttccaataatgtctgtgtttga
>NODE_576_length_309_cov_1.268608
GTTATGGTACATAAATAAATGCATGTACAGATATATTTTTATAGTTATAGTGACACACTT
ACTGTGTGTAGTTGTAGTTATTGCTATATAATTATGTCCTTTATATAATATTGTTGCTAC
ATTGTCTATGTCTTAAAAATATAGTTTTTTATATAAAGTGGTAGCAGTTATACCTGTACA
GTTATATGTGTTTATATTGTTATATTCATGGTCTGTTTTACTTATAATCTAAATTTCATA
TAGCTATAGTTACATAGTTAGATGTAATATGTTTATCACTATAGAGTTAGGGACACTATA
GAATTCTGATTACATTAATATCATTATTGTTATAGTACAGTTACATAGTTGTATTGTTAT
AGTTACAGTTATATATTTGCACTTCTATTGTAACTATATGGTTGtttacgtatatgttgt
agtgcactattgttatgaaagttgtcattacag
>NODE_577_length_311_cov_1.810289
CTCTATAGGATCCCGGCACCCTTTTGCCCTCTCTCCATCATAAGTGAAGCTCCCACTCTC
GTCCTCGGCCCTGCGTCTGCTGGAGGAAGGAGCACAAACAATTAGCTGAGACAAGCCGTT
TGGATTATGTGCTCAACCAAAGCAATCAGACAGCTGTGGTTAAAAGAATGAGCTTCAAAA
TGCCAGTTGCCCAGTTAGAGGGGAAGGGAGGGTCAGTGGTCCTGACAGTCTTAACAAGAT
GACAGAATTTATAAAGCACTGCTGTTAAAGAATATAGTTACCTGCAGTGTAGCCCTTATA
ATAAGGCCACATGGGGCTTCTTCCATATTCCCTCTGTATTTGTTTTCTTTTGCCTCATAT
TCTTTTGTTGTGCCTCTTGTTCTTCAGCGTAATGGTTGGCGCtggaggaaattcttcaat
cgtctttgatcttcggctggtttcgataatttttt
>NODE_578_length_524_cov_5.229008
TATTACACATTAAACCCTCTGCGCGCGGGCCAGGATCGAACTGGATCAATATCTTGCCCA
GCACAATAAATCAGATGCTTTCTCTCCCCTTCTCTCTTTCCCCTTTGCGTTTTCGAGTGG
CTATAGGCCACTGCTCAACTGGAACATATTTAAATTTTCTTGTAACAAATTAATTCCAAC
ATTTTCTCTTGATTGAATTAGGGCAAGTGCTGGTGCTGTCACAAGTGTTTGGGCTGCTCC
TGGGGAGAGACAAATTGCCAGGCCTGGACACGGGTAACAAGCAGTGGTGTTGAGTCGCTG
ATAATCTCCCCACTAATTCTCCATTACAGCAAAATGAGGCCATAAATCTTCCTGACAGCT
GATCGATGTAAACATTGTTTCCCCCATGATTGCCAGCTCTCCCAGCGGAGCTACTGTCCG
CTCACAATCCGCTGAAATTACTCCCGCAACAGCCCTCCCTCCCTTCCTCTCCTCCCTGGA
ACTGGTGTGTGTGAGCGTCGGACTGGCCTGGCAGGGAAACCAAAGTCACTGCTGTCCTGT
CGAGGGAAGGGATGGCCATCTAATTTTAGCTCAATGGTCTCTAAACAAATGGAAAAtatt
aatcaaaatgtctcttgtttaaccactggcacaagcaattcttagagaagaatgactgtt
ctgctgcc
>NODE_579_length_507_cov_7.285996
CAAGTACAAGCTGATAACACAGACCACAGAGATCAGTCTCTGTTGGATAACCTACACGCT
CAAATAAGAAGTGGTAGAGCGCCAGCAGATAAACCATGAGTTTGTTTCCTCCCTCTCTTC
CGGACTATAGTCCCCTGTAGCCGGTGACTTCCCTGTCTCCCCGAACTCTCTGCAGCACCG
ACTGGTGGTGCAGAAGCACTGCTGATTAGCATGCAGTAATGATGGTGAGCTGGGCTCCAT
TGTTCTAACACCTCCCCTCTCCTCCGCACCAATCTGTCACCATTCAGTGGGCTAGAGCTG
CCTCAAATGCTTCTCTCCACAAATGAGATGGATAATTAGTTGCCCCTCACGAATGCTGCA
CTCTTCTCACCCCTGATTGCTTTCACCTTCTTGCTCCTGGCAATTTTGACACCTTGTAAT
CAGCCTGCTACTTCTCCGTCTCAATCCATATCCCTCTCCTTTTTTTTGCCTCTCATATTT
TTTTTTTTATAGCTCTTAAATCTTGTTCAAATCTACCAGCTCTAGCAGCAAATGTCCCAA
GGACAAAGATGGATCTTATACTCCACTGAAAAGGACGGCAATAACTACGCCTTAGAGCTA
AAGTGGAGTTTTACCCAAACTGTTCACATTACTGTATACACAAGTAAATAt
>NODE_581_length_306_cov_1.424837
CTTCTATAGATACCCTTCACCCCCTCTTACAAACACACTCATGAAGTACCTACACCTCTC
TCCCCTAACTCTGCCCCACAGAGTAGAGCAGCTGATAAGGAGACCGCCATAAAACTGTTG
CTGCATACCAGAGGGGATCTGGAGTAAGACTCTCACACATGTACATTTATTCATGCACGG
ACTAAATAACTGTTTTCCTGTTCTTTGTGTTGTATGCTTTCAACTGCATTGGTCTTAATG
AGGAGTCTTGATATCACCTATCTAAAAATCACATCTGTAGGTGGTATGGGGACAAAGTTA
ACATTTGGCTGAAATATTCACATTTCTGTCATGGACCCACAGTGCCATCTAGCGACATTA
GATGGACCGGTAAGGTCGTGACTTCATCAACATTAAAACCTTCGGTATCGCCGAATCGTC
TTAAATATTGAATTAAGTgcagttagtatc
>NODE_582_length_468_cov_3.758547
AGCTAAAATCATATGCTTGCTTATCATACAGAAACACTATCGCAGTCTAAATATTGGTAC
TGCATTAATAGTCAATTGGATCATTTCCATACAGCATCAAGCTGAGATGAAGGACTGTAA
AAGTATACATTCCTGTGAGGTCTGTACACATCTCCTGCAGTCAAGTACTCAGGAGAATCA
GAAGATTGTCCACTTCACACGCATGTTGACCAGCTCGTCATATAAGTTGACGCCCCACTT
CAGCCAAATTCTGGTTCCTTAGGCATACTGTTCCTCCTGCCGCATACAGCAAAAGCCTGG
AGCAATGTTTAGCTAAACCTGCTGGCCTACGTAGGCAGGGAGAGTCCCCAGAGGGCTGAA
CAATCAGACAATTTCAAGATCATGAAGCATTAAACCAATCCCGGCAGGGTACACTAATTA
AACAGCCGAGCCCGGCACAGCCAACCAATCCCCACAGAGCAATTAAATCCATCCCCTCTA
AAACACTGTGGAACCTGTCTGGGGAAAACTGCCGAGAAGTGAGAGAGCGAGAAAGAGGGA
GAGATGGAGTGGGGAGGGGAGGAAAATATCAtaaaattcatctggaaaaaaaaaagagaa
gaaaaaaaacta
>NODE_583_length_295_cov_1.725424
CTCTTGTGGCACTGCAAATAATGACCGTATATAATGTCTATGCTAAGAGTTAGGATGGTT
TTGACAACAAAGAATGAAACACTGACATGGAAGACCGCTCCCACTTCTCCCCCCTCTCAT
TTTTACTTTATTTTTATTTTCCTTTAACCCTTAATTGGCTCTTTAACAATCTGGAACTAT
ATTACAGCCTGTCTAACATCATTCAGTTATTTCCAAATCCCTTGTCTGTCGTGCTTTGGT
GTCAAAATATCAAAAATACTGAAAAAGTGTTGTCTTTCTATAAAAAGTCGACAAGGTGTA
AAGTCACTGTCACACTAATATGATGGTGCAACACCTGGGTTTAAAGTTTAATGCAGAGCA
GCATTCCCTTTGATGCTAGTGGGATTTTGATGACAGCAGCTGTGCCAGTGAAGATGTACC
TGAGGCTACTGAtgctaat
>NODE_584_length_685_cov_6.272993
AGCAAAGGTCATCAGGTTTCATGGATGCTTGTTTATGCAGAAATGACTTTGAGCAACACG
TCGAACTTCAAAAATAACTGACGGTATAATTCTCCCCATTGTTTGCATGTATAAAATTAA
GAAGATTATTTTTGCCTTGACTGTAAAGAATTCCAAAGAAAAAGCGCATTACAAGTTCTA
TAGGTGGGCATCTGTGGCGAAAATAAATTGAATTTCAGTATGCATCTGTTTTAGTTATAC
ACTTTCTTTAAGTTCTGGAATAATTTTCAAAAAAAATGTGCATGTCTAGTACGCGCTCCA
TAACCAATATCAATAAGCCTTTCATGTAGAGCTAACAAAGAGGCATCACATCTCCTGGCA
CGGACACGGTTGGTGTTGTTGAGATGTAATTGAAGCTGCAAGGGTCACATTTTCGGAATA
GAAATTACAGTCTTGTCTTTGACTTGTGTGGCGTGAACCAGAGATGCATCCCACAGCCCT
TGTGTCCTTCACAAGCCTTTATTATTTATAACGCTCACTCTTTGAGCAATGACCAGTACT
AATGCATAACCTTCTGTCCTTCTGGCTGATTCGCTTCCTTTGAAACCAAAGATTGAGGCA
GGAGAAGTGGGTGTATGGTGGATGAGGCAGGGGTGTGGGCGGGCGAAGGGGGAGAGCTAG
TATAGGGCAGTGGAGATCCAGGCTATCGAGAAGTTATTATGTTTTTTCCCTTTATATCTG
AGGATGTGGAATAACACTGTGATGCTTCTTTTCTCCAGAATAGAGTTATGGGCTTCAAAG
CAATACTATTTCCTGACGTCCCTCCTTCCACTATTTGTCTGCTCCTACg
>NODE_585_length_299_cov_1.040134
TAACATACATGAAAGCACATGTCACATGACCGTTTATGCACACTGGGCATGCTGATGCTG
ATGTAAACTTGAAGTTGGGGGGTTAGTTGCTTAGTTTTAGAAAATACTGCGAAGAAAAAC
CAGCAAATCTAAGACCACAGGTTTCCTGCTAGCACTGACAACAAGACCAACAACATCTGC
AGTCTAATCCAAACATTGGTGTCTGTGTCATCGCTTTCAAAGGTCTCAGTTTCTCCCTGC
ATGGACTAAAATTTAACCTGGAAGTTTTCAAACTAAAACAGAGTGAGTAGAGTTTCCTAA
aatgtccatttaagggatcctaaaaagctaaaagagtgctaagtgaggccttaaacctcc
attctttcaaacagccactagggggcgacttttcttcctgtagaaagaagtcaggttgta
taggagcctatgagaatttgatg
>NODE_586_length_460_cov_3.236957
AAGCGTTTCACCCAGAAGAGCTCTCTCAACGTCCACATGCGGCTGCACCGTGGAGAGAAG
TCCTATGAGTGCTACATCTGCAAGAAGAAGTTCTCACACAAGACCCTGCTGGAGAGGCAC
ATGGCCCTGCACAGCACAGCTAGCGCCATCACAGGGCTGCCGGTCAGTGCAGGTACCCCG
GGCCCCGTCTCCATTCCCATGCCTATGGCTGTCCCTGAGCCTGGAGCTGGAGTGGTGGCC
CTCGCCATGCCAGTAAGTGGAGGTGCTGGAGTAGGGGCTGGGGTTGGAACAGGAGTGGGT
GTAGCTGCAGAAGCGAGTTGCCAAGAAGGGACCACCTACGTGTGCTCCGTCTGCCCTGCC
AAGTTCGACCAAATGGAGCTCTTCAATGACCACATGCGAATGCATGTCTCCGATGGATAA
GTACAAATAGATAAACTTCTTTCAAAAAGAATGACAAATGAAATGGCACTAGATTTTCCT
TTTCTTATTTTGAGGTATGAAGAGTAATGAGTATAGACACTGGCACATTAAGTTTCCCAA
AAAAAAAAAGATTTTTTTTTTCTGTTGTTCTAAAAGAAAAAAAAGATGGTGGCCTTAAGG
CTTa
>NODE_588_length_145_cov_2.937931
CTGAAAAGGCCAGTTTGGTCAATCAGCATGTAAAATGATTTTCGTCACACAAAGTCCCTC
CAAACAGCGTGTGCCTTCATATTTATCATATTTGAACACATTGTGAAGTGAAAACATGTT
TGTAAACATTGTCTTTGACTGTCTAAAGCACTTGTGGTTTTATGCGCTTAAAGAGCATTT
CATGCGCTGAAAAGGTCATTTTGGTCAATAGTCATGTAAAATGATTTTCGTCACACAAAG
TCCCTCCAAACAGCGTGTGCCTTCATATTTATCATATTTGAACACACTG
>NODE_589_length_343_cov_3.600583
AGGGCCCCTGTTGTGAGGGGTAGAGAGAGTGGGAACAGAGTGAGGCAGGAAGGAAGGAAG
CAGCTTTTGTTGGATTTACCTGTGATCACATCCTTGCAGTGCGCTCCACAAACCCTCTTC
TTCTCCGTCTGAGGGTCTGCCCTCTTCAGTAGGTGCACCACTTCAGTGTAATTGGCTATG
GCAGCCCCATACCTGGCAGCAGTGAGGGCGATGGCGAGGTTCAGTCGAGCATCGTTGTGT
TGTCCTGCAGCGGGGGGACAGGACCAGAGCAGGGGGATGTGAGTCACCCCGAGCCTGTGA
CTGGTGGTATGGAAGTGTGTCGGAACCGATATGTCACATCTGTCCCTGTCACTTTGCATC
AGCGCGATGGCTGCTCTGGCCACACAAGGAGCACACTTAAAGCCACAGTGGCCCTTTGGC
CTGAGTGTGAGCTCCCCCGACCGCCCCTCCCTTCATCTCTCCTGCACTGGGAAGGGTAAC
TGCTCCt
>NODE_590_length_349_cov_6.318051
CGGTGTTTATATGCATGTGGGTGAGTGTTTTTGGAGGGGTGAGGAGCAGGAGGAGGAGGA
GGAGGAGGAGGGCGGAGGAGGGAGGAGGGTAGCGGATCAGCAGCCAACTCCACTCCGAAA
CCCTCCCCTCGCTCTCCCTTTCTCTTCCCTGCAATACCTCCGCCTCCTCCCCCCTCCCCT
TGAGTAAATCTATAGGGAGGGAAGGCAGAGACAGGTGCATTTCTCCACAAATTGAGTTAG
CCAAGACATGCCACATCCAATTGGGCTAAATTGATGTGAGAGTTTGTGATGTCTGCCGTG
GGTATTACAGCAAAGGTCAGTGTGCCGAGACAATGACATCAATCTGGTCCACGTGGCCGA
GAGCGCTTGGGCCCCCACCGGCCCCCTGATTCAGATGCAAACCTGCAAACACAGGCAGGG
GAAGGAGAGGGCGGACGAACGCCGGTGGCAAACTGGTGGGCATTTTGTGATTAGAAACTA
AACAAGACTTCCA
>NODE_591_length_334_cov_1.748503
TCTATAAATTTTAGATTTGTCTCTATTCATCTTCTTCTGTCTGTGAGAGATGTTCATCGT
GAAATGTGATTAAAATCAACTTTAAGCCATTCATTTTCCAAGGTGTGTAGCTCAAAGTGT
GTAGTTTCTCCCTTATCTACACACAGAGACAAAACACAGCTTATGTATAACTGGGAAAAA
ATGTCCATCTATCCATCCATCCAAATAACTTGTGTCAATTGCAGTATAATACTTCCTTAT
CTCTGTAATCAGTATCAATACTATTGAGATCAACCTCTGCTCAGGGATTAATTAGAAAAG
AGATGTAAGCTAATCATCCTGCATAATGTATTGATGTGTATCTTGTTTCATTAACAATCA
TCAACAATCCACTCATGTGCTGTGATACTAACATACTGTTTGCCTTAGCTACAGGGGCTA
GGTAAACACTTAAATGGCATTTCCTCTTTTTTTCTGTCCCCCCCTTTTTTTTTTTTTT
>NODE_593_length_381_cov_7.419948
AGCATATGTCTGCGTGGTTAGCATGTGCTCGAAACCCCCTCTTTCTTTCACTGGAGGCAG
CCAGCCTGTGTGATTTATGTGGGGCCCCTGTTCCACTGTGCATACACTGGAAAATCTCCA
GTTTACACAAGAATTGCCTGAAAAATGAGATCTGTGACTACATTCTTTTCATTAGCGGCT
TACGCTAGCGTGGAGCCTGGGAGCCTCTGAGCTCCTAATGATGCACACGCAGGCCCGTAG
CCTCCCAGCTGCTCTCCGGCTCTCATTACCTACAACATTCATGTCACAAACACTCTTATT
TAATTTCCACAACAATTAAAAAGGAAAACAGTTGCTAAACTTGTGCTGCTTGAGGCAGCT
GAGAGCTGTGTGTTCAATGGCTCAAACAAAATGTTTGTGCAACAAATACACACGCACACA
Tacacgcacacacatacacacacacacacacacacacacacacacacacacacacagtcc
aacatacattttgatgttgggctttaaagagaaactaaaaacaac
>NODE_594_length_304_cov_1.006579
TTATTTTCTATGTACTTTGCTGCACTTTATGCTAGGGCTAAACAATTACATTAAATACAA
TCTAAATCAAAATCTGGCCAGGTATATTATCTAAATAGGAGTTGCTAATCACAGGAGTTG
CAATTTTTCGATAAATGAAAATGTGTCACAACATACCGTTAGAAATGCAGCATAGTGGTG
CTACAGAGAGGCTCTGGCCTACAAATCGTTTTCTTCAGATGTATGGCTACATGCTTATTT
GATCCAGACTACAGCAAAAATCTTGCATAAGTCGTATCACAGTTGCAACATCTGTTAAAA
taatgacaacatacattttgttttgcattttatttattcctactttaaatggttttgaaa
tattttgtatcatttattgctatcaaggtaaataaaatcaatttctacccgtgtgcctaa
gctaagcacatagaaaatgtaatttaaa
>NODE_597_length_307_cov_1.332248
CGTCTGACTTTAGACCCACATGAACTTTAATGACATCCCATTCTTAATCCGTAGGGTTTA
ATATGGAGTTGGTCCACCCTTTGCAGCTAGAACAGCCTCAACTCTTCTGGGAAGGCTTTC
CACAAGGTTTCGGAGTGTGTTGATGGGAATCTTTGACCATTCTTCCAGAAGACCATTTGT
GAGGTCAGACACTGATGTTGGACCAGAAGGCCTGGCTCTCAGTCTCCACTCTGATTCATC
CCAAAGGTGTTCTATCAGGTTGAGGTCAGGACTCTGTGCAGGCCAGTCAAGTTCCTCCAC
ACCAacctggatcatccatgtcttcattgaccttgctttgtgcactggtgaacagtcatg
ttggaacaggaaggggccatccccaaactgttcccacaaagtgtcttggtgtgctgaagc
attaagagttcctttcactggaactaagggg
>NODE_598_length_421_cov_7.437055
TGGTCAGTTCTTCTAGGTCTTGTGCACTTTTATAATAATACAGGAGAATATGGCTGCTTA
GGGTTCCACATTTCCCAATTCAATTTTAATTCAAAAGAGGATGTTAAAAATCTACTTTCC
TCATTATCCTCTTTGCCATCTTAATGCGTGGCACTGTAAGTGCAGGTTTGTTTGCCTCCC
TCTCTGAAAAGCGCTGGATTTCAGATGTTAACCTCTTTGGACACCTCCATTAATGAGCGT
TTAAATGCGACTCTATGGTAAGGGTTGAGCTTTAAGTAGCACAGAATGAAAAATGATTTG
TATTGATGCAAATCGTGTGTACGGAGTGAATTATACACAATTACCCATCAATACTGGCCA
GTCTTGCCCACCCTCACCAACAAGATGTGGTTAACAGGCAGAAAATAAGATTGAAATGGT
GTGTAAAGAGTTGAAAATGAATTTCAATGCTGCATTTGTCCACAATTACCCCGTCGTTCA
CACGTGTTTTATTGGGAGTTTTTTTTTTTCTTCAAATATTTCTCAAAGCAGATTGGAAAC
ATTCTTGGTATTACCCTCTTTCTTC
>NODE_603_length_374_cov_5.347594
CCCCTCTCTTTCTCTCTCTGGCTGTCTCTATCTATCTTCCCATCCCCCTTGGTGTTTTTC
CCCCTCCCTACAATCAATGTGGCTTTTAAGATGCCTATCGATTTGTTCCCCTAGACAGGC
CCAGCGCGCTGGGGCGACACTTTGATTGCTGGGCCAGTAATTACTGTTATTATTTATGCA
TCTGGGCAAAATGGCAGGACTTAACATTCACAGTACAAGAGGCCACAGGCAATCAACAGA
GGTGAGCACCTGGAGAGGGAGAGAGGGCCGGGCGAGCGAGGAGGAGAGAGAGCAGCATTG
GCCCTGTGAGAGTTGCACTCCAGAGATGAGCGCGAAGAGTGCAGTCAAAGATATTCACAC
TCACACACACACAAACACGCACACACACTCCTGGGAGGGGATATGAAAGCATAAGcagaa
gacaggcacatgtgtgcaaatgcacttgtatacaaaggattactctagtgtgtgtgtgtg
tgtgtgtgtgtgtgtgtgtgtgtgtgaaagaatgaaag
>NODE_604_length_340_cov_1.411765
TAAACAAAAAAAAATTAAAATTGAATAATAATAAATGTTAGACAAATAAAATAAAACCAT
AAAATGTAAAACAAAACAAAACAAAACAAAAAGTAAAATAATAGAAATTTTAATTTAAAA
AAAGTACGATGTATTTAAAATAAAATCTAAGAATGTAATAAAATCACATTTTTAAAAGCC
AAACAACGCCTAAAAATTCAACAAACCTAAACAAAAAAGGTTTTTTAAAAAAGGTATAAT
TATAATAAAATCATAAAGTGTAAAAATACAAAAAATGTTTACAAAATGAACAAAATGTAA
AATAAAGTCAATGTACTCACAAGAACGTCCAGCAGAGAACCACAGCAGCAGTTCTACCAT
CCGGACGATGAGAAGTTTGATGGGACTGAACAGAACCGGCTGACCGATGTTCTGCTGGTC
AGAGTGAAGCTGATGAACTTGTTCCAAAGATTCATCTCGTCTGATGCAGCATTAGGAGAC
ACTg
>NODE_605_length_352_cov_4.911932
AGATGTTCAAAAAAAAATAAAAGGAAAATCAAAACTGCTCCCTCATTGGGTTTGGGACTC
ATTTTGATTCGCCGATGGTGGCCAGCTAATCATTTGATCCTGTTAGAAGAAGTGAAGTGT
TTGTGTGTTTGTGTGTGATTCTGCCAGGAGAGTTAACAACCGCTGTAAATAGGCCGGGGC
TCGGTTTCTTGATTTGTGCGCAGCCGCTGCTGTGTGTGTGTATATTTGTGAGTGTGTGAG
TCCTCTCACTGGCTGTTTTTTCCCTATAAAAGCAATTTGCCCCATGCTCGGGCTAGGCAA
TGAGCAGATGCTACCATTGTAAATGATGATGCGAGGGGCCATAATAAAGAGTTGATAAAC
ACAGAATTACTGCTGGGCTGTGGGCATGCAGAGAGAGAGGGGGGAGAGGGGGGATGAGGA
GGGACAGAAAGTGAGAGGAGAGGAGGGGTGTCACACACAATGAGGCAGAGTGAAAATGTA
AACCAGAGATATAAGT
>NODE_606_length_503_cov_6.536779
ATTCCCTCAAAGTTTCAGATGCTCACAATTCTACAATGCCCAGATGCTGTCCTTTGGCCC
TTTACCCCCCTCAACCCAGAGCTATCATTCATAACCTTTCTGTGGAGCTGGGAGTGAAAG
AGGTGGGATAAGGGAGAAAGAGGGGGAGCGGAGAGCAACATGGCAGCTTATTTAGAAGAC
TTCCTTTATTGGAACATGTGCAAGCAGTTCACTCACAAAGGACTTAAATAGGATATTTTC
TGTTCCCTATAGTTGCTTTCCCCTTTTAAGTGCCGAGGCAAAAAAAGTAAGTTTACAACT
CCCTCCTCAATGGGGGCTCTTCACTCTCAGGTTGCGGGGACCTGAGTGACCTAGGAAAGT
TAATTAGGAGGCGAACAAAGAGCGAGCTGGAGCAGAATGCCTCGCCTCTCCTCCAGCCAA
AGATGTCATCCATTAATTAGGAAAATCTTTAAGGTGGCCTTATTGAATTTACAGAAAGCC
CCGTGGTTGGCGGGCAACAGTTTTTTGATCAAGCCCTGACTCAAACAATGCCTTTCTGGG
GGTTAAAAAAGAAGAAGAAGGGAGGAGATTGGTGGTAGAAGACGAGAGGGAGAAAGGGAA
AAGGGGGGGAGAAAAAGAAACGTATGGGTCTGCGGCGCagtacagtt
>NODE_607_length_291_cov_1.154639
CTGTTCAGTAGCAGACAGCAAACACGGGAAGAAATGAAGATGTAGAAAGAGGATGAATAG
AGCATGACTTCACATTTTAACTCCCCCCGGCTCCCTCACATACATAAAGCATCCTACTTC
TGCTCTACTGCATCTTGCATCCTGTGACCGTATGCATCAGATGTGCAATAAAATCTCTCT
ATGTATCCTATTTACACGCAACAGGTTGGGAAAAACACTTCAAATAGGATCCAAGCCCAG
TTTCGAGCTGGCCAGGGACCAGAGTTTAAAGAAGAGGGGGGACTCCTCCACTTGACCCTA
AGTGGAGAATGCgtgcggtgtagtgctacaaaagcaaacaggaatctcctccgcagaaga
aaaggacagcgagggctcagattagactgcagctgagattatctccgcacatctcccgct
gacagaaaagccacc
>NODE_608_length_426_cov_3.049296
CACCTCGGGGGGTTTGGTGCTGAGCCCAGCTGTGCTGTCTCTGAGGCAGACTACAACACA
GCATCTATTCTGTCTAAGCCTCTGAAGGACCTCTGGAGACTGTTGTGACAAACCCTTTGA
AAGGACTTAGCAAACAGCTCCTCACCTTGAGGACTCCTCACTTCATCTATTTGTGTGAAC
GCTCAGCTGAAATGATGACAAGGTGCAGGGGTGCACAAGGTGAGCTATTGTTTTGGTGTG
TAGGAAGTGTTGTGTTGTGTCGTATGCATGCATCAGGCAGTCACTTAAAGAAGTGCTTGC
CGTTCCTGTGAATTAACGAGCAGTTGGGAAGAACAGGCCAAGGCGGTGCCATCTGTAAAT
GTCACAGGCACTGCTTGCTCATTTTACACATCATTAAAGCCAATATTCCTAACCTGTATC
AGAGCAATCAGGAGCAGGCCATTACTGCGACAGGGGCCCCGGGGGAACCACGACCAAACT
CAGAAAGAAAAGAGCAGTGAGGAAGAGAAAGATAGAGCACACTCTTTATCTCTCTGACAC
ACGCGTGCACACACACACACACACACACAC
>NODE_609_length_370_cov_2.421622
AATTAATGACAGGCTTTTTTACAAAAGTAAAAACTAAAACAGGACACCCGTGGATAGATG
TGTTGGTTAAAATGACATCTTATGAAATTATGTACGCCAACTTTCCTATGAGTTGCTATT
TAGTTTGTTCACCATCCTTTTGTTTTTATATGTTTTATATGCCATTGTATATGCTTTGTG
TTTTGTGTATGTTTGTGTCACTCATGACAGGTCCAACCTCTACAGTAATGTGCATGTGCA
TATGTGTGGTGCCTTAGGCAGTTGCGTAGGGTGAAGGGTTGAGTGAATGGGGAGCAAAGC
CGCCTGAGTGGTTTGCTTCATTAGGAAACAAAATATAAGCTTTCCGGGCCATTAGTACTG
ACTTTAGATGCAAAAGCACATAAGACGACGACTCACCTCATCAACGATGCATTGCAGTAA
CTGGAGAGGCTGAAAGAGGAGAGGCACAGGGAGATGAAAAAAAACATGTTAGCCTACACA
GAATTTCTTGGCAATAGGGAAAATCAATAGTGTg
>NODE_611_length_320_cov_1.171875
TAACTCAAAGGATGCAGAATCAGAGGAAGGAAGGGTACAGGTGGGTTTGAACAGGTACCA
AACATGGATCTCAGCTGACAGGTACTATCAGTAACAGGTTTTTCACGGTGGGAGCGAACA
GGGCTGAACTGGGCTGATTGAAGCCTCTTATGGGAGCGTACCTGTAGCTTGAGGTGTTTA
GCCTCCAACTGTATACTGGAAAAAGGTTAACAGGTACATTTTGATCATGCAGTGATGCAG
AGGACTCGCTATACAGACTCAAACATTCAGAGAAACCAGGGTCTTAATGAAGCTCTCTGC
TCAGAGGTAATTCAAGGTTCAGGAACATGACCGTCACTGATTCAGGGTTTTCTACaggtg
acgtttttaaaaccccgcagctgcaaacaggttgttttgcagcagtttgtggacgccaat
aatcaggacgcagcacaactagagattgtaccgccgaccacaga
>NODE_612_length_301_cov_1.006644
CTTCTTATCTGCTGCAAATGAGTTTCCAGAATTATTCAAACGCTGAATGCTATAAAACGC
TGATTTCCACATACATTGACATGAGTGCATCATATACTGTGAGCTGTGTGTGTGTCTTCT
TCAGTTATGATCAGTTTTAAACTATTGCATCAGATCATACATTTTTTTACTACAACCTTT
TCTTCATTTTCTTTCATTTTACAGCTTTGCTGCGCTGTGATCCCACTTTTTAATGTTGTA
ATTTCAAACTGGGTGCAGCAGTTCTCTAATTTTCTGGAAATAAAGGGAAAAAAAGTTAAa
caattatacacatatcagctgtacattgtggtctggatgcactacattttatttcatagt
tcagctcttttttattgtgacagctatgtggtgaatttctaatataaattttaaacatgc
tgttttttttcctattttattatta
>NODE_613_length_458_cov_5.930131
AGGCTCGTCCTAGAAGTGTGTGTTATGTGAGAGACCAAAATGTGGTGGTGGTCAACCTCC
AATTATGAGCGCTAGTAAGACAAGAGCTTTAATGGCTAACGTTTGCCTTCGGGGAGGTTT
ATTACACACTGCTGTTTTGCAGAAGCAGCGTCAAATCTATAAAACGACCATTAGGAAGAG
GGAAAAAATCAATCAAAATGCCATTAAAGTGGAATAAGTTGCCAATATTGCTGATGTGGT
TGCGGGTCCTTTGATTTTCCTTCAGATTATTAGGCACAGTCGAGTAGTGACTTTGTTAAG
GGAAACCAGTGTTGTTGGGGAGTAATATGTCTCCTGGCTTCATAAAGTTTGCTGCCTCAT
ATTTCCCACTTTATTGATTATCCATTATCATTTGTCATGAGGTGTCCTAACTCAAGGGGA
AAATATAACCCTCTTTCTTCACCGCCGCCTGCACTGCACAGGAGCATGGTATGGATCTGC
GTGTGAAGGTACCAATCTCTGAGAAAAATGAGCAGAGAAATAAAGCACAGCCCTGTGCCT
TGCAGCTCTAAGAGGGGAGTGTGGGGTTATGGGGTGggctgagggagcaccgtggctggg
ag
>NODE_615_length_339_cov_1.525074
AGAACAAGAGTTGAAGAAGAGGTGAGGCAAATTATTAGAGAAGGCATGGACAACAAAACA
GGCAAGTAGGAGAAAGAAGAACACAATTAAGAAAAGGCACAAGTAGAAGAAAAGTCAATG
GATGGGGTAGAAAAAGATAAAAGGTGAAAAGGAACAGGTAGGTGGGGTAAAGAAAAATGC
AATGAGATTGGGATAAAAGGATAGGAAATGAAAAGAAAGGAAAGGAAAAGAGGTATGAAA
GGACATGCAATGAAACAAGAAATATGACAAAAAAGACTTCAGGGAGAAGAGAGAAAATGA
GAGGATGACAAAAAAAGACAACATAAGATAATGAAATAAGACAAAGACAAAGTGAGATGA
AGAGAAAGCAAACGTAATAACAGAGAAGTGGTGATGAGTGAAAACAACCaggagacagaa
aggaggaaaagcagtggagcatgggtaatgtgttggcagcagagagaaaaagggggagag
cag
>NODE_616_length_313_cov_1.354633
GCTGGTCCATATGAGGACGATCTGTCGGCTTTGGAGCATCTCTGCCTTACTGCTCACATT
ACTCCTTCCCTCTTCTTTCATCCTGTCCCCGCTCTTCTTTCATTTCTCTCTCTGATTTAT
GTGTGATATCCATTTCTATGACTGATTTTGATGAGACCCAGAGTAAACAGATTCTCAAAT
GAGCATCTGCAGCATCTCTGCTCACACTTGTTCCCCTTCTCTGTATTTACGTCATTGTCA
GTATCTTTTCTCGCCCGTTTACCATGTACCATTTTGTTTTATGGAGCACAGAAGAAGGAA
AGCAGCATCTTGCTTTTCCTTCCAAGAGTCCAGGAACAACAAGACTATTAGTGAAGCCAG
GCATtctggctacacatgttttaaagatgaggaacctctctatctgatggttttttttcc
ttttctaaagcagacaattatgttgagcagctgttat
>NODE_619_length_295_cov_1.020339
TCAGGGGTTGTACAGTCGTGATGAAATCTGTGCAGTATTTTGAACAGAAACTTAAAAGAC
ACATTCTGGGGATATGTTAGACTTCTGTTAACTTACCTCTAAAAAGAGGAACAAAACGGA
ACTTTTAACCTGTTTTTGTAAGATATTGGATTATATGAACAGTTATTGAAATTAAACCTT
GTGAGGCACTTAAAGACATTTGAAACTACAGACATTTTTAAAAAGTGATATAATTTGATA
TATATTGTAATATAATAGAACATTTTTAAGTGTAACGTCTACACCAGAAAAATAACTCAT
cgctacagctgtcaaataaatgtagtggaggaacaagtgctatatttcactctaaaatat
acaacagctgaagatggaaatcctcgagcacagcggaagtacctcaaaattgtactcaag
tacagcctgactatatcta
>NODE_620_length_348_cov_4.215517
ATCTGCATCCTGCACTTATACATATTGCATTTTTGATTGCTTTCCCACTTTACTGGGCAC
AGACTCGATATGCTAAGCGCGTGGGAGGCCTGCAAACACGTCAGCGAGCTGTACATTCAT
GCTGTACCGGCTCAGATGTACTGTACATACACCCCTCCTGCCAAAAAAACAAATCTGATA
TCTGCACCTGTGGAAATGAGACACGGTGTTCCAGCACGGAAAAATAATACCAGCCTCGCC
TCTCCACCAGCCTTTTGACTTTGTGACACTATCAAAGTATCACAGTAACAATACACACAG
ATCCCATTCACAGTTAAACAAGTATGTTGCAGGAACCCAAATGTTGAGTGACTTAAATTT
GTCAAAGCTCTGCAAACATTTCTTACCTTCAGCTGTCTTCACTTCAGTGCTGTTTCTTTA
CATTGGCTCCCAGCTttcatcccaaacataggtctcggggaactctgcaaaccagaagta
gacaacattgtg
>NODE_623_length_320_cov_1.687500
TGCCTTTGTATCTTCCCCAAGTCACACAAAACAGCGCAGGGCAAAGGGTTAAGCATGTAA
TTCATCAAAATAAAATTAATAACGAGCGAGTCTTCCTCTTGGAAAGTGTTGGGAAAAAAA
AATGTTTGCTGCCAACTTGCCTGTGGTGACAGTAAACATTCCAGAGCCGGCCTGGAGTTT
GGACTTGCCATTATCTGCCACAGCTGTGACAACGCCTGTTGGCTGCAGGTTTGTGGCTGG
CCACACTGTGTTTACCTGGAAATGAATCTGAAAAGCGGCTGGACTGGGAAGGCACACAAC
CCAGCTAAATAAAAACTGAGAGTGGTCATTGCAACGACATGCAGTGGGAGGGAGTCCAAA
GTTATTGCACTGGCCCCAGTGGGTCAGGGCGCAAACACAGGCGTAAACGCACTAAGGATA
TCCTCAAATACGCACCTTTTGATATTGAGAGGAATGTggtgagg
>NODE_624_length_290_cov_1.527586
CACAAGGGGAAGCCAAAGAGGAGGGGGGAGGAGAGAGGGAGGAAGAGGTGGGAGTAGGGG
AGGGGGAAACCTGCCATTCTGTCTGGGAAAGATAAAGATGGTGTATCTTCTTTGTCACTA
TCCCTGTCAACTGACCGAGCCCTGTGTCCCAGAAACTCAAGCACACTTCCTTACCCTTTG
TTTCCACTCCCGTTTCAAGCTGTTTCTCATGTTTTCAATGAAACAATTGATCAAACACCT
CCTCTCCTTCCACACTGTTCTCTTTACTTAACAGTTCACTCCTTCCCTCTCTCCATGAGT
AAAAAAATCTTCCCAACTCCTGTCGTGCTCTCTTATTACTCTACTCTTTCTCCTctcctt
attctaatcatttatttttcactacaattgtcctgcagcagatgactattgaggtgttca
agctgaaaatgtat
>NODE_626_length_145_cov_1.958621
AAAACCACAAGTGCTTCAGACAGTCAAAGACAATGTTTACAAACATGTTTTCACTTCACA
ATGTGTTCAAATATGATAAATATGAAGGCACACGCTGTTTGGAGGGACTTTGTGTGACGA
AAATCATTTTACATGCTGATTGACTAAACTGGCCTTTTCAGCGCATGAAATGCTCTTTAA
GCGCATAAAACCACAAGTGCTTCAGACAGTCAAAGACAATGTTTACAAACATGTTTTCAC
ttcacaatgtgttcaaatatgataaatatgaaggcacacgctgtttgga
>NODE_627_length_360_cov_1.427778
TCCATCTTCATTATTTGCCAGGTCTTCCACTCGCATCCCTCTCTCACTTTCACTCATTCT
TCACAGTTTTCTTTATCACAACTAAGAGAATATTAGAGCACTCAGCACAGCGTGCGCCCT
CATCTCTTGCTCTCAGACTTGGGGGAACATGTCAGCTAGAATCCAATACCAGCTCTTCCA
ACAATGAGCTAATGGACTGTTGAGTGAGAGAGCTGAAAAACAAACTCGGATGACTCAGAC
AAGAACACCCATTCACACACCACCTTTCTCCCTCTCTCCCTCTCTCCCCTTCTCTGAGAA
TCAGTGGGGGATTTGAGCCCATCTACAGCATGTGTGTGTGCATCTGTGTGTGGATTCACA
CAGGGAAATCGATAAACCACATACAATACAGTACAGAGGGCCTGACACGACTGCATCCAG
TGCACACACTGCCAGGTGCAATActccacatttaattcaaaaaaattataacatgtcatg
acaaactggccagaccattattct
>NODE_628_length_329_cov_1.361702
AGTTTATATATTATAGCTTTATGGCTTTATGTGAGACTAGGAATAAAGATTGTGTGTCTG
TTTGTGGTAATTTAGCGTCTCACTGAGGTCATTTTGTGTCTTTTTGGGGTTGTTCTATGT
CTTATTGTAGTCATCTTGTGTCTCTTTGTGGTCAGTTTTCTGTCTCTACATTCATTTTGT
ATCTCTTTGTGTTAGTTTTTTGTCTGTTGGTTGTTTTGCGTCTGTTTGTGTTATTCTCTG
ATTACAGTTACTGTTATCTTGGTATATGTTTGTAGTGTTGGTACTCCTAACAGAGTATTT
CTACTCTGCGATGTGAGTATTTTTACTAGATACTGAATAATTTTACTCAGTGGTGGTGGT
ATTTTTACTCATAGCTGTGTTTTTACTCTATTGTGTTTGTACGTTTAGCTGTTACAGAGT
ATTTTTACTTTGCGGTGTTGATAAGTAAGTATTTTTACTccgtgatgttggaa
>NODE_629_length_300_cov_2.926667
TCACCTGCCAAAGTGTTTGACATGAACAAGTGTGGGCTCTTTGGAAAGGTCACAATCCGA
GCTTTGCATTGGTGTATTACACTAAAACATCTGATAATCTAGGGGGGAGTAACAAGTGAA
TTTGTACTCCCTTTGACTTGTGATCCATTTTTCCCATGTGGGGGATGTTTCTGCATTTGT
GCTGAAACTTCCCCACTTAAGTAAATGGGTCATCCCGTAGGCCCCAGTTCTCCAAGCTCT
TGTCACCTGCCACAGTGTTTAATATGAACAAGTGTGAGCTCCTTGGAAAGGTCACAATCT
GAGCTTTACACTGATGTGTAACACTAAAGGATTTGCACAAGCTAGCTGGAAAAACATGGC
TGTCCAATATTTCCCAAATTCGGGACCTCTGACCACAACTGCTATAAAATAGCCCACACT
ACACTGGCCATTGTAAACACATGG
>NODE_630_length_470_cov_2.561702
GGTCCCCTCCACCGGCCCGCCTTCCGCACGGCGTCGGACACCGCCCCGCGAAAACCCCCG
CCCGGCGACGCGCGAGGCGCCGCGGACGAGGGCCCCGCGAGACGGGCCGCGCACCGCACC
TCCGGCGGCGGAGAGAGGAGGGCGACGGGGCGACTGCTCCCCCAGCCGCGGCTCGAGCCC
AGCCCCGCTTCGCACCCCAGCCCGACCGACCCAGCCCTTAGAGCCAATCCTTATCCCGAA
GTTACGGATCTGACTTGCCGACTTCCCTTACCCGCCTTGATCTAACATGCCAGAGGCTGT
TCACCTTGGAGACCTGCTGCGGATATGGGTACGGCCTGGCGCGAGATTTACACCATCTCC
CCCGGATTTTCAAGGGCCAGCGAGAGCTCACCGGACGCCGCCGGAACCGCGACGCTTTCC
AGGGCACGGGCCCCTCTCTCGGGGCGAACCCATTCCAGGGCGCCCTGCCCTTCACAAAGA
AAAGAGAACTCTCCCCGGGGCTCCCGCCAGCTTCTCCGGGTTCGCTTGCGTTACCGCACT
GGACGCCTCGCGGCGCCTATCTCCGCCACTCCAGGTTCGGGGATCTGAACCCGACTCCCT
TTCGATCGGCCGGg
>NODE_631_length_290_cov_4.434483
AGAGAAAGTACCGCAAGGGAAGGCTGAAAGAGAAATGAAATAACCCAGTAAAGCCTTAAA
AAGCAGAGACACAACCTCGTACCTTTTGCATCATGATTTAGCCAGTATCCCTTAAGCAAA
GAGAATTTTAGTTTAATACCCCGAAACTAGGTGAGCTACTCCAAGACAGCCTAATTAATA
GGGCACCCCCGTCTCTGTGGCAAAAGAGTGGGAAGAGCTTCGAGTAGAGGTGACAGACCT
ACCGAACCTAGTAATAGCTGGTTGCCTGGGAATTGAATAGAAGTTCAGCCTCACAAGTTC
TTCCCTCCTCCTGTCTAACCAGCCAACTCCTGAGACCAGAAGAAATTTTGAGAGTTAGTC
AAAGGGGGTACAGCCCCTTTGAAAAAAGATACAACTTTTCCAGGAGGATAAAGATCATAA
TAATCTcaaggcga
>NODE_632_length_295_cov_4.454237
CCCTGCTGCCAGTTTTTAACTACACTCCACTCTGGCCTCTGCTCTACTTGTTACAGCCCC
AACACGAGTGCAAACAATCAAAGTCTTTGGGAACGCTAAAATATGCATGGCTATCCGTGA
CAGACAGATAAAGCAGGGCAATTAGCCACGTAATCCTAGAGCATCGTACGGAATAGTCCG
CCTCAGCTGTCCTCCCTCCCCTCCTTCCCTTTACTCTCTTGGTCTCCATTAGTTAAATGT
ACTCTGTGTGTCGGCTCCCCATCAAATCAAGTAACACTTCCCCTAATTGGCTTATAAATA
ATACAGCAGGGCCTGCATTATAATTTCATCAGTGGTAAACATTGCGGGGGCAGTTGGTAA
AGAACCTATCCCTCATTAATTTCTTAATTTGGGTAGATGGAACGAAGGGGAAGTGAGGGA
ATGAGAGGTGGAGAAAGAg
>NODE_633_length_319_cov_1.294671
ATAAAGTGGGCTGCAGGGTGGCGCGGTGGTTAGCATCATTGCCTCACAGCTCGAAGATCC
CCGGTTCGCATCCAGGCCTTCTGTGTGGAGTTTGCATGTTCTCCCCTTGCAGCGTGGGTT
CTCACTGGGCACTCTGGCTTCCTCCCACAGTCCAAAGACATGCTGAGGTTAATTGGTGAT
TCTAAATTGTCCGTAGGTGTGAATGTGAGTGTGCTTGGTTGTCTGTCTCTATGTGTAGCC
CTGTGATAGAGGGTGTCCCCTGCCTTCGCTCAGAGTCGGCTGGGATAGGCTCCAGCCCCC
CCCGCGACCCTACAGAGGattaagcggtgtatagataatgtatgaatataatggatgttt
cataaagtcatacagaagtgacttcaaaagactggaacattgtgaacatagtacatattt
aattgagtacacctatttatgtatattgaatgatctttgcttc
>NODE_634_length_323_cov_2.049536
CTGTTATGATTACCCCTCACAGGGCAAAAATGATAAATGGATAGCTGAGTTCTTTAGTTA
GTGGCTCTAGTATGATTATTATTCGCATCATTCCGTAGCCTCCTAGTTTTAGGAGGACGG
CGGCAAGAATTATTGAGCCTGCGATGGGGGCTTCAACATGGGCTTTAGGAAGTCAGAGAT
GGGCACCATAAAGGGGTATTTTGACTAGGAATGCTAGCAAGCAGCCAGCTCATCAGAACT
TGTCGGCGAAGGATGTCAGTTCTATTGCGGGAGCGTATTGAAGGGTGAGAAGTGAGAGGG
TTCCTGTGCTGTTTTGGAGGAGGAGCAGTGCGACTAGAAGGGGAAGGGAGCCTGCTGGCG
TGTAAAATAGGAAGTAGGTtcctgcattaaggcgttcggtttggttgcctcaccgggtga
tgatgataagggtggggatcaaggttgcttcaaatattacgtaaaac
>NODE_635_length_292_cov_2.763699
GACGTGGTAGACACCTGGAAATGCCATCTGCCCCACATAATTTGGCTATGCCGAACACGT
CAGTCTTGGTCCCGAGTCTCTACGACCTTCCGTTCCTGAGATACAGCAAAAGATCCTAGG
TTACTCCCACTTCCTGATGTCGTAGAGACTCGCGAGTAGGCTCACTGCGATCGCAGCGGC
AGGAAATGGGGGGGTAGACACAGGTTTCATGTCTCTAGCACTAACCGTTTTCCTAACCCT
AACCCTAGGTCGAAACCCTAACCCTAACCCTAACCCTAACTCCAGCCCTTAGGGTTAGGG
TTAGCCCATACTACGGGACCCAAAAACGTGTCACTACAAACCTTTACCAATCAACTCAGA
GTGGCCTGAAACGTGCTCCCAAATACCTTCTGCGGGCACTTATCCTTGCCTCAGCACTTT
GAAACTGCTGGCGTCa
>NODE_636_length_584_cov_6.034246
AGTTTTCTTTTTAATCTTTCTCTTTTCAGGAACCAATCAGACAGAGAAAAGAAAGACATG
AAGAACACAGAAGAGGAAAGGAAAGCTGCAAAAGTTACAGAAAGCTTCATAGTGAAATGG
GTTGTGCAAAGTTTAGCTCAGCACCACTGACCTCTAGTGAAACCCCCACTGTGGTCAAAA
AGTGGGAGTTTAATTGCAACAATTTGATTTAGCTCAAAATAATTTCAATTCAGATCAGAT
CAGTGCTACTTTTGACTCATGCAAACTTAGGAGAACATCTGCACAGCTTGCCAATTTTGA
GGCTAATAACCAGATAAAACCGGACTAATGGGATGTGGTGGAGTCCAGTCGGAGTGGGGA
AAGTATACTGCATTTCATACAAATTGTTTGGAGACACGAAGTCAAGGCTTACCCAAGTCT
GGCTTTAGCTCAGTAGGCAAGCTTAATTTCCGTGACATCTTTGCTGGAAAAAAGAGAACA
TCCCTCTTTACAAACACACGTCTAAGCTAACACACGATGCCATGCAAAGCTAGATCACTA
GCATTGGACTGGGATTGTGCACAAAGCCAAAGTACACAAAACAACAAAAAGGCTGTGGAA
TAAGTGGCAGGGGATTGTTTTATTGACTATAGGAGCCAAAATGCGTTacacagaagaaga
cacggcataaggagtcagagacaactctgtatatcacagaggcatgctgtgaaggacaaa
acaaaaga
>NODE_637_length_294_cov_1.054422
CAAACTGTAATCCTGCATCACTGCCTCAGGAGTGACCACGATGACGATGGAGGCTAGTGA
ATGGCTGTTTTCTTTCTTCAGCCTGTCGTTTTCCAGGGCGGGAAAATGGCAGAGGAAAGA
CAAGGGGGACATGCACACGGGGACTGGGGTAGTGGGAGGAGGCTATGGGGTCTTGAATTG
ACTGGGAGAGGTTGTGGGTGGTGGTACGTGAGGGGTGGCACTGGTCAGAGCAGCAAACAC
TTAAGGGTGGTATTGGAAGGTGGCAGCTCTGAAAAACATTTCTAAATAGTCCAATTGAGa
gtatcattagtttaagtgagaagagtaaaaaatgcctcctttgcaaatctaactcattta
agattaattacatcagctttccagattctgaagaaatacaaaaaaacctttgtcccactt
gtattgttcccgttgatt
>NODE_638_length_304_cov_2.828947
TTTTCCGCTATTCCGGCTTTAGGGGGCATCTCATTACCTCCCGGGGTCATCGTCATGACA
GCCCTTCACTCCCCCGCAGCCTCAGCAGCCGTTACAGACAGTGCGTTTCAAATTGCCAAT
CTGGCAGACTGCCCACAGAATAATCCCTCAGCATCCAGTGGAAACCCAGCGAAGAAGAAA
AGGAAAAGGTGTGGGGTCTGTGCACCCTGCAGGCGGCTAATCAACTGTGGTGTCTGCAGC
AGTTGTCGGAACCGCAAAACGGGCCACCAGATCTGCAAATTTAGGAAATGCGAGGAGCTG
AAGAAGAAGCCAGGCTCATCGCTGGAGGTGAGCACCAGGGCTCTGCTTCCCCTTCTTTTA
TTATTATCCCCTTGCACTCTAAAGCATTAACCTTTTCATCCAGTCACGTTCTAAGCCCTT
GAAAATTGTTTCCATGCCCACCCATGCc
>NODE_639_length_291_cov_1.003436
GACAATGAAATGTTACCAGACTGCTGTTTGTAAGAAGCCACAAAGGTTGGAAGCAGTTAA
TTAAGTCTTTAGCTGTGTTTTGTAAACGCTTCTTGTTTTATCTGGTGTGAAAAATCTTCA
TCTTAAAAGTAACTAAAGCTGTCAGATGAATGTAGTGGAGTAGAAAGTACAATATTTTCC
TCTGAAATGTAACTAAATGGAAGTAAAAAGTAGCATAAAATGGGAATATTCAAGTAAAGT
AGAAGTACTTAAAACGTGTACTCATGTACAGTACTTGAGTAAATGTACTTAGTTACTTGC
caccactgcagaagagtatggtcttttccagaaaacatggtctgaccaagcgaaaagaga
atttcatgtcagttgcttctttcatttctatagtttgatttctctgcacgggatcaatat
gtgttactgttattg
>NODE_640_length_469_cov_1.253731
TTAGCCTAGACTTGGCCCTTCTCAAACCTCTGTTGAGGTACTTCACAGTCCTATACAATA
TCTTAAACATCTCTTCAGCTACACGCTTGATTTTTATTTCCAAGATCAGGTGGTCTGATC
CAGTTTGCTTCTGGCATAGAAAAGCCCTGTCTGAGCTCCTAGACACAAATCTCCCATCCA
TCTCCTGTTTTACCTCCACAAAAATAGATGTGCCAGTAGGCATGAATACTTATATTTTTT
TCTGTGCCTCCACCTGCTTCCCATCTGGCGTTTCACCTGAAACTGATGGTTCTGTTTAAT
GCCTTCTTTTGCAGTTTAATTGCATGCTCTTCTCCTTTATGTCTTCCTGGTAACTGATAC
TGGTCAACACTCACAACAGAGTTTAAAACCTTCACTTTCTTTCCATCACACACATGCACA
CTCACACTCAAATAAAGACAGGCCTCTGCTTGTTTCAACCAACTTTCTATCACTGATAAA
AACATACTCTCTCTTTTAATTAActgagaacatatggtgaacacacacagtcattcagat
atacaggaacacaagacagctgtttccaacgttgaattgaattttctttcctatggacac
aggtgttctgtga
>NODE_641_length_318_cov_1.267296
ACAATCCAGAGTGATTATCCTTGCCCATTAATAGCAGCAGATAGCATGTCACAATCAGGG
ATGTGCATAATTAATCAGTGGTTACTCTTTGCACCCCCTCCTCTCTCTCCTCTTACCCCT
TTTCCTCTGGGCTATTTTCAATGTAAAACAGGGTTACGGACAATTCCCAGCAGTGCAACT
AAATGCACCGCCCAAAGCTTACAAGACGATGTGAGTCCTGCTATTGACAAAACATCACTG
ACTAGTAATGAACACAGTGAGGGCTCTAACTAATTCTTGATTCCTTCATTTATCATCCCC
ACACATTATCACAAACACACACCTTCACTAAGGTCAGTTAACATGAGAAAAAGCACACTC
ACTTTCACTCGAGCGCAGTTTCCAAGAAGACATTATTAATGCTCTTTCCTTCCGTTGATG
TTAGTGTACTCTTTTTAATGAgaacagcctgattttgtaatc
>NODE_642_length_307_cov_3.364821
CTCGCCGCCGCTCGACCCTCCTCTCCCCCTTTTGCCTCACCCTGCTTTGGCCCGGTCGCT
TTGCACGATACTTCAGTGAATAAATGAGTCGTTTTAATCCGACTGACAAGCTGGCATTGC
CCAGCCCTGCCCTCCATCTGTACTGGCGGCCAGCACAGCAGCAGGCCCCAGGCAGCCCGA
TGTGCCAATCCAACACACAGCTTATCCTGGCTGTAGCTTCAGGGACAGAAGGGTTAGAGC
TCTATGCGGCAGCTACCCTCTCCACCAAAAGAGCTATTTATATAAGAAAGGGATTAGCCG
GTGGAGGCTTTGATGAACTGAAAAAAAAAAGTGAATTTGCTCCCATCTTGCTCTGGTGCA
TGTTTGAAGTCCTCATCTTTTTAAATGAAAACTGCACTTTGCTTTTCCAAGTTATAAAAT
AATCCAGtgcgggtgttgggttttattttac
>NODE_643_length_384_cov_3.338542
TTACCCCCTTGATATAATATTGATTCTTTATAACTAGCTCGCCACACAAAAATCAAACTG
TCCACTTGGCCATCATCATCATCAATATCATCACAAAGGCGGGAGGAATGAAGATCCCTT
GCGCCTCTAAAGGCGAGACTGCACCATCTCCTCTGTAGGCCTAATCTTTATTTTGCTGAT
GATGAAAGGAAAGGGGAAACGAGGCGAGGTGCCATTTAAGACGAGGTGCCATTTAATCCG
GTATAGACTATACACACGCACACACAAACACACACACACAAACACACACAGAGAGAAAGG
GTTGCTATACGGCTTCTGTGGAAGTAATTCATTTGGTGTGATTTTTTTCCCACATAAAAA
GCTTTTCTATCTGAGTTTAGGTTTTACATAATGCGAAATTCTGCCTCCTTAATCCTATAG
Ttttataggatacacccggatatgaaagtggattgaagaaagaaaagcctgttccctatg
gaatcattaaatgacaatgaattgctctttaattaactgcagtggaaa
>NODE_644_length_321_cov_1.109034
TCATAAAAATGGAATTGGGCACTCATGTGACAGTGAAATCTGGGGTAGGTTTGTGTGTGT
GTGTGTGCGTGCAAACTGTATATTATCCTGTATGTGTGTGTGCTCATGTGCCCGCCCTAT
AACTGCAAGCTAATTGAGCCAAAATGATTCAGTCTGAAAGCGAAATGTTTTGTCAGCATA
TTTTTTTCCATCCTATTTGCATACTCCATCACACATTTCTGTATCAGCTTTAACCTCCCA
GTGTTTACTTTTTTTATTTTCTTGTGGGCTTCCTGTTGCTTAGTGTTTTTCCTTAATAGT
CAGCTATTTGCAGTACTGTCGGCAGTTCCAGGAACTGTATTAAATACTACCTCAcacagc
cattccactttctttttttcatcctccttttttctttaagaacaagccactgcagtctct
gtgactttctgcttttatccaccttaataggactttcctgatgct
>NODE_645_length_299_cov_1.474916
CTTCTCTAATACTGGCAAATACTTTGGCTTGTTTGATGGAGACTGACGATCTGTAGGTGG
ACACCCCGACACTGGGACATTAGATTTGACTGACACGTATTTTTCAACATTGTTTTTTAG
TTAAGGAACATTTTCCCAACTTGCAAACATATCAACTAATCCAAGGCATGTGCCCCTTTT
TCTCCCTCCAGAAAAGGTTTTACATTATTATTATTATTATTATTATTATTATTATTATTA
TTATTATATTTATTATTGATTTTTAACTGCTTAGAGAACTTGGAACAAAAAGGTTCTTTT
TTTGAAAAAATGTGCATGATTTCTCTGATCAGTTTTACTTtgcgcaataatgtcatctga
atgaatgtacggtaatgctgcatcagctctgtttccttgcaataatacctttgtggggtt
ttttttcttctgtggagcaacac
>NODE_646_length_323_cov_1.136223
ACAGAGGGAGGGACTGCAGAGGTCAATGATCAACATGAGGTCAAACAGATTGAAACAGCA
TCTAGGAAACCAGACAGAGCAGAAACAACCATCAGACAAGAAGACATCTTTAAAGGCTCA
CCTGGAAGAGAAGAACCAATCAGAACAGTGATGACAAAGGGAGTGGCTGGCATTGGGAAA
ACTGTCTTAACTCAGAAGTTCACTCTGGACTGGGCTGAAGACAAAACCAACCAGGACATC
CACTTCACATTTCCATTCACTTTCAGAGAGCTGAATGTGCTGAAAGAGAAAAAGTTCAGC
TTGGTGGAACTTGTTCATCACTTCTTTACTGAAACCAAAGAAGCAGGAATCtgcagcttt
caacacttccaggttgtgttcatctttgacggtttggatgagtgtcgatttcctctggac
ttccacaacaatgagatcctgactgatgttacagagtccacctcagt
>NODE_648_length_366_cov_3.273224
ATTCAGATGCTGGGCCCTAGTTCCCTGAATCTCATTAAATGAGCTTTGTGCTGTTTTTCC
ATCTTCTCTTTGTAGAAGAGGTCCTTGAGTGCCCTTAATAATGTGGCAGATTTCATCATA
TTCCTGATTTAAAGAGGACAATGTCTGTCTTGTTCACTTGTTCTTTTCCATGCCCAAGCC
AATCTCCACAGATGTAGTTGCATAGTTCCTGGATCTGCCTCATGATAATATTCCATCTTG
TGGTGCATTTTCTTTTAGTTACTGAAGTTTTGTTAAGGCTCACCACTAACTCATATTCTC
CCTCTTTTTCTCCCTCCCCTCCCTTCTGTTTCTCTCTGCATAGGATTTGGTTTCATAACT
TTTGAGAGTGAAGACATCGTAGAGAAAGTCTGTGAAATTCATTTTCATGAAATCAATAAC
AAAATGGTAAGTCCACACATTTTTTTTTTCAATTTCAGGTGGACGTTGAAGGATTAATAT
TTGATTTCTCCTTTTCCCTAGTATTAATAg
>NODE_649_length_464_cov_2.536638
ATGGCAAACCAGGGTGCGGGATTGAGTTGTGGCATACTCGCTAGGGGTGGGTGGGGGCCA
CCAATCTTTAGCTTAAAAGGCTAACGCTAGACCCTATTTAGCTTCTTAGCGAAGCGTCTT
CAAGTATTAGGGAGGATCAGGTTTCGAATTGTTCTAGGGGGACGGCTTCTACAACAATTG
GTATGAAGCTGTGGTTGGCTCCGCAGATTTCAGAGCATTGTCCGTAGAACACACCAGGTC
GAGATGCAATAAAGGCTGCTTGGTTTAGTCGGCCGGGGACTGCGTCTATTTTTACACCGA
GAGAAGGAACTGCCCAGGAGTGAAGTACATCTTCGGCAGAGATTAGCATGCGGATTGGGG
ATTCAACTGGAACTACTATTCGGTGATCGGCGTCTAGAAGTCGGAATTGCCCGCTGGTTA
GGTCTTGTGTTGGAATCATATATGAGTCAAATCCTAGATCTTCATAGTCTGTATATTCGT
AGCTTCAGTATCACTGATGACCCATAGCTTTAATTGTGAGGTGAGGGTCATTAATTTCGT
CCATAAGATAAAGGATGCGAAGGGATGGGAGTGCAATGAGTGTAAGAATGAGAGCGGGAA
GGATTGTT
>NODE_652_length_295_cov_1.237288
AAGACTGCTGAGATTAAATTAGATTGAAATTAATGTTTGTGGTTGTGAAAACAAGTTTTC
CAACTGCCAGGGGATGACGCATTAGTCTTGCTTTATGCATATACATGCAAACAATACAAA
CACGCCTCTTTTTCTACTATACATACGCACCTATTAGGGTGTTTGCGGCACCATGAGATC
AGCTATGTCCAAAAATTATGCAGTTTATTAAATGAGAAATTTTTAAAAACAGCTGCAGGC
TGGTTAAAATGGTTTTAATTTAATTTTGTGATAATGAGGACAGAAAGGCTATTTAGATTG
TTCATTCTGAGATGTTCATTCACTGtatgtactggtttgttttcagtatggtgctttaaa
tcactcaggtaaatgtatttagttgacaccgcttagtggcattgggtgctggtatgcatt
ttcaaatgaaccacattag
>NODE_654_length_296_cov_1.016892
TCTCCATACAGAAGAAACAGCGGCTGATGAAAAGAGAGGAAAACAGTACAAGCCTAAGTC
ACGTTTTGAGACCCAAACAAAAAGCATATTGCCTTTGGAAACCCCACCTCAGTTTTTAGC
ATTAGACAAAAGACATGTAAGTACGCTCACAGGCAGCTAGAAGCCTCTTTTGTTTCTGTT
GTAGTTTAAAATGCTTTGTTTTTACTTTGCTGAATATTTGCTTTCTGTTTCAGACTTTGA
AGAAAAGTACTGAAAAGGAGAAGAAGAAGAGTAACTTGGAGCTCTTCAAAGAAGAACTTA
aacagtaagttttactacagaaatttgttaaatgtttaactgattgtagtggtaaaaact
agagtttgacaggtgttatggtatagttctgaaactaaaagttgtaataattttgacata
gtttgtacttaagtgtactg
>NODE_655_length_302_cov_1.013245
AATCTTTTACAAATTTGCACCTTCTCTACTTTTCCCACATTTTTATCTTCATTGTTGCAT
CTTAATTCTGTCTCTGTTTGGTTTCTGATTTTCTCATATCCTCATAAAGTCTCTGGAAAC
AAAAAAACCCCATCCTTTTTAAACATCTGCCACTGAATAGACTTACAGAATGTTTATTGC
AACAGTTTCTTTCATGCTAACGCTGACTGTGACAATAACTTTAATAGCTGAAACAACACT
CTATAAAAATAACTTACAAATTTAGACATTTTCTTCGTTGTCTTTCATTTGATTTGTTGT
tattttactgttaactttttgtcttccaagttgagcacccagcacgctttaaaacaagac
aagaaactgaataaaaacacagatagagtcttatgcattagcaggtaaagtctgcataaa
taatatttcagagttaaaaaggagga
>NODE_660_length_303_cov_1.003300
GGAATACGAGTTGACTGTAAACCTACACTTGCAAATTTTGTATTAGTTTGCATGCTATCT
TCACTTGTACCTTGTTTCTTCTTTTGTATCTAAAGCTCGTATTTTTTTGTAATAGTATTT
AACCTTGGGCCGCCTCGTACATTTCCATTTATAAGTTTTTCCGTGTTTGCTGAATGTCTC
TGAGATTTAGCAAGTTTAACTTTCTATCATATAGCAATGAAACTGTAACGATTTTGGCGT
TCTATTTTTAGCCCTGTCTCCATGGTAACCAAGTTTTCATGCCACACTCTGTGAAAAACA
TACATTGTATCTCTTAATCCTTTTTAATTGGTCCAATTAAGTCTAAACTATGAATTTACA
TCTATTTTTATCTATATATTTCATTTCTTAACCAAAGGTAAAGTTTTACGACCTTTTTTT
AACACACTTTCATTTTTATGACGTCAT
>NODE_661_length_300_cov_1.250000
CTGGTAATCTGACAATCACGTACTGTAACTGTAGTTGTCCAGCTAATATCCAAGGCTGAC
TCAAGTACAAGTTTCTCTTTTCTGGTCATTACTGACGCCTCTCCGTCCTCTCTCTCCCTT
CCTCCCTCCCTCCCGCTGTTTCCATAACCCGCTCCACCACCAGCACCACGACTGTCGTCA
CTGGGCTTTTTATGAACCCAACTCCGCAGTTTTCTTAGTGGGTCAAACTCTCCAGGACTT
TCGCTTGATTTTGTTTGCAGCGTTTTTGCTTAGCCGACATTGTCTAGCGTCAGTCCGTGC
TTGAAATGATTTGCCGCAGATTCATGTGCATTTAATTCTGCAGATGCACATTGTGGTGAA
AGCTTGCGACGGGCCTTTGAAGCTCTTTGTGCTAGCAGTTTCGAGCCCCTCTGTCTGACC
TGGCTTTGTTCCTGAAAATGGTTt
>NODE_662_length_320_cov_1.728125
AGGCCGGCGCTAGCTTCGCAGGCTGAGAAGGCTAGTAAGATTATAGGGGAGGCTGAGAAG
TTTGTGGAGTCTAGTTGGAGTGTTCATAGGGAAAGGGCAATGAATAGGGAGAGTATTATT
CCTTCTAGACAGAGAAGCGCTGAGAGTAGATGTGTTCGGTGAAATGCTAGGCCTGCTAGG
CCTAGGGCGAAGGCTGATGAAAAAGCAAAGTGGGTGGGGGTCATTAGACAATTGTGGACT
CTAACCACAAGTTTTTGAGCCGAAATCAAAGGTTTTTCTTAAACTAACTGTCTATTCAGC
TCATTCTAAGCCGCCTTGAAGTCATTCATAGATCAGGCCTAAGGTTAAGAGAATGAGAAT
GACTGTTTAGTTTATGACTCATCAGAAACAGTGAAAGCTCACACTGACGTATAAAAATAA
TGAGTTTAGAGTGACAAAAAGTATTTCTTTTATTCTAATGTATg
>NODE_663_length_300_cov_1.023333
CTCCTCCCTCTGTTGTTGTTATGTCATTGTTGTTTATTGTTTGTTCATAGTATTAGTTAA
TAAATGTTTATGTAGAATAATCGTCGGTTCTAATGTGTATTTCTTTGCTTGGGAACTGGA
TGTCAATGAAATCAGAGTTTACGATATTTGGTAGTGAGACTTCTCAATACCAGTAGATTT
AATTAATGACGGAATGTCCAATTCGGTGGTGCCCCTAATAAACGAGTGTAATTTTAATCA
TAAAGTTCTATATTATTCTTTTGATGCATCTGTGCGAGGCCATGTTTGCTACAATTCAAT
ctaagaaatgcagccttctcttctcttgttaacaaagagagaagagttaagttaccaaaa
ttcgcagcaaacttctctgcacacccttgatgtacacccgtagacctcggagaataaaag
tagaagactgcttttgttctgttt
>NODE_666_length_299_cov_1.043478
AAGGAAAAACAAGAGAACAGCAGATGAACAAAATGCAAGAAAAGGGGAATGGATGAAGCC
AGAGCCTGACGAAGCCAGAGAAATGAGAAACTTGGGAGAAAGAAATTAACATGTGTGATG
AAAGAGCAGGAAGTCAGCAGATGATATGAAAGCAAATGTTAGGAAAAAGTAAACAAACTG
TTAACAGCAAGAAAAATAAGAAAATCGTGAATCCAATACCAAACTGCAGAAGAAAGTACC
CCTGTGGATAGAAATATTACCCCTCAGTGTTTTTGGCTGATATATTCAGTGTTATTATTC
agaaaggagaatgcagtataagccaattgttcctgtgtgagcagtcatttctgaatgact
aaaacacatctcatcttgatttcatatgacccgaggctcaaatgaaagtacacaatacct
gaaaatcaaatgaacaaaaacag
>NODE_667_length_393_cov_1.478372
TATCAGTCTCTATTCACTTTGACATATATTCCTTTTTGTAAATTCTTGCCATTGAAGCGA
AACTAACCGACCATGATTCAATATCAAACAGCAACAAACAGAGGAAACGTCCAGTACTGC
AGCACCTCGTCACACAGACGCCATTCAAAGAGCTTTACGGGCTCAGGTACGAGCAAATAA
AACATGTAAAAGATGAAACACAAAATACAGCAGAGTGAAATTAATTAAATCAGATTAACT
GAAAACAGAGCGGACAGGTTGAATGAAGTGAACAAAAACTTCTAAAATAATTAAAACTGA
CTAAAAACACACTGAGAAAGACAAAAGATGAGAAAAATCAAAGCATGTCGAAGATAAACG
GTGCAATAAAAAAACTGAGAAATAAAGAAATAAAAATTCTTTTATAATTCAGATTCACTC
AAACACATCAGGCTGTTTTGTTGGTGTTCTCCttttgcaggactaacctacgggagtctg
tctgatgggaggtcacttcctgatttaaggcttctttgagttgttgtttaaagtttg
>NODE_668_length_292_cov_1.030822
TAGTACCTGGTTGTTCCACCAGGGGGAGCTTCTTACCGTTTAATGCTGAAGAAATTAGAG
GAGGCGTCACTCAGACTACAGTTCATGTTGGCAAGCAGAGAGCACTGTGGGGGTTTAGCT
AGTAAAGAGGAACTATGACAAAGACTGATGTGGAGGTTAATGACGTCCAACCAGAGTTTA
TGTTCTAAAGACATGGCAGGGTCTAGAAGAGCTGTGATCCCCGTACCCACTGGTTGATGT
AAATGAGCCATTTTAGCAGGTTTTATGTCACATTTCAAGTGTTCAAAATAACGATCAGtg
actttattaatattaataattgatcatgttgtcaacaagaagttaagaacactgtttaca
tttgcatctgtacctcacagtcctctctgtgaaactggactgaatgtttgtactcactca
gtctccatgagatctt
>NODE_669_length_329_cov_1.316109
AAAGTATCCCACATTCCACCGTGAAAAGTAATGTTCAGCCAGTGGTCACTTACCAGTAAT
ATGCATCATGCATTACGTTGAAAGAGAATGGCAAATGGACAAGAGAGTTAACTGACGACT
GGTGCCATTTCCACAGATTTGTGATGGCTATTTTATAGTGTTGAGATATACACTCACTGG
CCTCTATATTAGGTACACCTTGCTAGTAAAAGGTTGGAGCCCCTTTTGCCTTCAGAACTG
CATTAATTCATCGTGGCATACTTTTAACTAGGTATTGGAAACATTCCTCAGAGATTTTGG
TCCATAATGACATGATAGCATCACACAGTTGCTGCAGATTTGTCGGCTGCACATCCATGA
TGCCAATCTCCCGTTCCACCACATCCCAAAggtgctctattgggttgagatctggtgact
gtggaggccattggagtacattgaactcattgtcatgttcaagacactagttt
>NODE_670_length_291_cov_1.192440
GAAGAAGACGAACTGTGTATTTGTAAACAGCATGTGACCTCCAGTTTATGTACCCAAACG
CTGGAGAACTTTCAGTAACTTAAAGAAGCGAGGGCGGAATCTGTTACCGTGTTTTTGTTT
TTTGTTAAATAAGGAAGCCTGTGATCACATTCCAAATAAGACGGCTGACCAAAGTGTGGC
TCGGTTACTTCTCGTCGTTTCTTTGAGACTAAAGTGCACTTGTAGTTTCAGCCGTGCAGC
GACTCGGTGCCGGGGTTCGGATCGGGGCAGCGTTTCTCGCTTTATGTTTAATGATTAATG
TGGATTTGTGCTTCTTAAATTAATACCGCAGACCTTCAAAATAAAAGTTCTCATTGTCTT
TTGCACgtgaacgagtgttgtggtagttggcttgtgtcattccagagactgttttttttt
cctccctttgtctct
>NODE_671_length_331_cov_1.595166
AGATGGCACATCACATGTTGTTTCAACACACGTTTTTCAGTCCGGCTAACGAACCAACAC
CTTTATCGGTGAGTTATATTCCCCAACTCAGAGAGCCAGTTAAGACACTGGGGAAGAAAG
GGGCAAGCAGTATATTAAGTCCAATTTCCATAAGCCTGGCCCTAAATTAGACATTTGGTG
GTGCTTTAAGTAAAACCTGAAGGTAGCAGAGGCCAGAGTGGAGCCAGAGAGATCAGGAAG
ATATATGGTGACATCAAAGCCGTTCTTTGCACCCCACAAAACCTCGACAGAATCAGAAAA
TTCCACCCAACCTTGAAGTGGAAAAGGGCACGTGAGATCTCTTTCTGCCCTGTTGTGTGA
GCATGTTTCTGCCTGTTACCAGTGAGCTTTTATATTTACATGAATTATGCCAGACGGACA
ATGACACAATGTATGTGggcacataaagatgtttttatggaaagagaaacacaat
>NODE_672_length_338_cov_1.417160
AACCAAGGGAGAAGGGTCGAGAGTCTGTGAACAGAGCTTGTAGTGGTCTCACTCCGGGTT
TTATGGGAGAGCATCTGCAGTTGATGCTTCGACCACTCCCTTCTGCAGGTGTATACTGTC
AGGTAATCAGCCAATCAGCGCTATCTGCAATGACCACCTTCACACAGCACCACCACTCCA
ACAGAAAGGGGGAAGGGAAGGAAAAAGGGAGAAAAGTTGCCATGACAGTGGTTAGTCTTT
GAAACTTTTCATAAAAGTCCACATTTTGAGCACTTTAAAGAATAAAACAACAACAGAATA
AGATGTTTTTCATCCACTATGTAATAACATGTCTTTCTGCTGCTGATAAATATAGCAGGT
CTATTttatacaaaataattccatatgcgtttgtgatgttactgtaaatgcacatactgt
aatgttccttaacatgtgtctcctctcttatactggccatttatcgtttttcacttttca
tt
>NODE_674_length_467_cov_1.595289
TCTTTGATTAACTCCTGCTGCTCCTGTTCACGCTGAATTACAGCTTCCAGCTTCTTGCGC
TGAGCTTCTTCCGCTTCATTCTGGACCCTCAGGACTCTGAAAGATACAGGTTGAGATGGT
AAATAACCAAACACATCAATATGAGGTGCTAAAATCCAACTCTGAGGCTGAGAGTCCCCA
TCCTCTTCTCAGTTTTAGCTCCTCCTCACCTGAGTTTCAGCAAGCGGAGGTTCTCTTGGT
CGTTCCAGGCCATCAGGGCTCGATGCTCCTCAGCCTCCTGCCTCGCTCTCTCCTCCGCCC
GGGAGCCCGTCTCCTCCTCGTACTTCTTTCGTAGCACCTCCTCCTTAAACTCCAGACTGG
TGAACACAGAGGAAAGATGAAAGTCAAATAACACATTTCAAACCACACTGAATATTAACT
TTGAATTTGAAAAAAATAAAAACGGACGTCTTCTTGGAGAATCTGTGGAAACCTCTTTCT
GGACCATTCCATCTGAAAACATCACATAATATTCTGACTGAAATTTTTTTTAGTATAAAA
TATGAATGCTGTTAGaactcaggtactcattctaccccttaaatccactatgtgtgagtc
ctagttcctgc
>NODE_675_length_323_cov_1.365325
GAATGTTTAAAGCAAATAAAGAGAAACAATAGCGGTTACAAAATCACAGAATTGGATGTT
GTTTACAACGTAACATTAAATTCAATTCTGCAAAATGTACCGTGTAATGTATGGTAAAAC
GCCATCAGTAACCCTTTTATTGAGGTTTTCATTCTCTGTAAACTTTATCAATACGATAAT
TTCTTCATTTTCCATAGGGTTTATGTTCATTACACTTGCAAATTACATATTTCCAAACAT
TTTTACTCTGATATTTTCTTTTAATACTTCAGACAAAAAGCTGTAACAACTCCATAAGTG
TGACTAGACACTCATGATCATTTTTGCCCCCCATTGTTGCATATCCAATTTTTGTGAAAA
GGGAATTCTGGCCTCTTGAAGATTGAACAAGCTGCCAgatgatgtgagaatagataatgt
gagatgctccatcatttgtaccacactgatgttgcaaatcccatttt
>NODE_676_length_307_cov_1.100977
AAGAGCCCAGGGTGATGACTTAGCTTCCAAACTCCCAACATCCCAATCCAACTCAGCACC
TGTGGGATGCATTAAACAAGCCCCATCTACAGAGGCCCCACTCCAGAACCCACAACACCC
AAAGGATGTGCTGCTAACATCTTGGTGCCAGATACCACAGCACACCTTCAGGGGTCTAGT
GGAGTCCATTACTGGATGGGTCAGGGCTGTTTTGGCAGCAAAAGGAGGACCAACACAACA
TTAGGCAGGTGGTCATCATGTTATGGCTAATGACTAATGATGTTTAGATAATGGGGGACT
TTAGGACAAAAACGCCCATCTCTAAATGAAGTCAGATTCCAACTCTGTCTGTTAAATAAA
GGCTATTTAAAGCCATTATTTGAGAATGtattatatgtgaaatatcttgtgtgtttaaat
ctatgataatcttataatcttgtcaattaaa
>NODE_677_length_376_cov_4.263298
TTGTTATTGAAGACGTAGTAGTCCGTCCATCCAGGGTAGTTTTTATCTCAGTGCGGTTCA
TTCGTATGATTCTGTACATTCAGGATAAACTGTAAATCCTCTCTCTCTCACCGGTGGTCT
CCCTCCAGGTGAAGATGCGTCTCTGCCGCTCAGCAGCGGAGGTAGTTATCAGATTCTGGT
CAACAACGTCTTCTACTTCACCCAGCGGGTCGTGGACAAGCTGTGGCAGGGAATGTTCAA
CAAGGACTCCAAGCTGGTGGTGGACTTCATTGTACAGCTCATCGGACAGGTACAAAATGA
CCCATTCCCTCCACTTATGATATTATACTCTGTTCTTGATCTGTTGGTGACACAAAACAG
ACAGTCGAACCGGCACAATCGACATGTTAAAGGGCTGCATGTACTAGAATGAATTAAACA
TTTCCTGTTACTCTCAAAGGCAGCGAACAGTTCCTCTTCATGCAGTAGTTGTTGTTGTTG
CTGAAGGCAGAAGAATTTATAacagatcagatattgtaat
>NODE_678_length_321_cov_1.439252
TACATTCCAGCACAATAGTCGTGGCAGGCATTTTCCTTCTCATTCGACTCAGCCCTATGA
TAGAAAATAACCCCACCGCTCTAACCACCTGCTTGTGCCTAGGCGCACTCACCACCTTGT
TTACTGCAACCTGCGCCCTCACCCAAAACGACATCAAAAAAATCGTTGCATTCTCCACAT
CCAGCCAACTAGGGCTAATAATGGTGACTATCGGCCTAAATCAACCCCAACTAGCTTTCC
TCCACATCTGCACCCACGCCTTCTTCAAGGCCATGCTATTCCTATGTTCTGGCTCAATTA
TTCACAGCCTAAATGACGAACAAGATATCCGAAAAATAGGAGGAATGCATCACCTCACCC
CCTTCACATCTTCCTGTCTAACAATTGGAAGCTTAGCCCTCACCGGTACGCCTTTCTTGG
CCGGCTTCTTCTCCAAAGACGCAATTATTGAAGCACTAAACACAt
>NODE_679_length_309_cov_1.016181
TACATTTTGTACCGTTTTGTCCCGTTTTTTCTACATTCAACATGTAAATTAATGTTTTTT
CTATGATTTTACTAAATATTACCTGCAATTCAATAAAACAAAATGTGTAAAATAACATCT
TATCAGATAATTTACTTTTTGTTCCCTTAATGTACACTTTTTTCCTTGTCTATACAATAA
TCATATTTTGCTGATTTAAATTTAGTAAAAATAGTGTGATTTTTTTTACGGTCACACATT
ATTCAGAAACAAATGATTATTTGTAAAATTACAGATTTTTTAAAATGTTCTTTTTTAAAG
aatcaacatgtaaattaacatttcttttcctgtgattttactaaaatttctgtaatttaa
caaaactaaatctgtaaaataacattttttcaaataatttacacatttttcccataatat
acataatttttcctctcaaatagcaaatatcta
>NODE_680_length_303_cov_1.557756
ATCCTCGATGAAGATTACACTGGACAGGCTAGAGTATGACTCCTATCTTTTATAGAATTA
CACCCTAATAAGACCATTTTTTCCCAGGCTTTACATCACTAACATTGTGCTTCTCTTTTC
CATCTCTTCTAGTGCATGCTGGAAAAAGTCGGGAACTGGAATTTTGACATTTTCCGGTTT
GATAGGCTGACAAACGGTACGTAAAAAATGATCTGAAACCCTGATGAGAAGTTCATTTAA
ATGTCATGATATTAAAAGTTAGGCACTGACTGGGGTATCCAAAATCACCTCTGATTGAGA
TCCAAAGTGTTACCACTAGTGCCATCTATTGGATGGTCAACACAGTatggagattaactc
ttaaactgaataactacatctgactttgggaagaacatcattatcacatgcagttcggct
ttagaacaaattattccacagaagcaa
>NODE_681_length_294_cov_1.020408
GTTTGCCGTCTGACTTATTGTTGCATTTAAAGAATGAAAATGAAAACAAATTATTGGACA
AAAATTAAAACCACGTAAGGTTAATGACGATGCAGCAATGCATGATTTCTTTTGCAAATG
CATCCTCTGTGCCTTTGTCTGACAACAACCGCAAAAATACCCTAAAATAATACAACCGGG
GATGATGAACATTTTCATTGGAGATTTGTCTTGTTTGCTGTTATTGAGTTTCAAAGTGCA
AATCTCTCTTATCCTCTTTGTGGTTGGCTAAAAATCATTATTATAGCATGCAAAATAAAg
gcaaaacaagtgtggtaaatgagggaccacagtgtcacgcaaagggtttttcctgtcaca
acattagactgttttctagttgaattacagtatagtatgcagtggttattccctaatatc
tagattttccaagagtcc
>NODE_682_length_403_cov_1.019851
CTTTTTTTTTAAACACTCAATCTCTGTTTGGCTAAAACAGGCGGAGTAAATAAAATATAC
AAGGGCCTGTTTCCCAGTGGGGCTTTGAGATGGTAGTTGAGCAATGTCATTTCTCTGCGC
TGGTGAAAAACTTTCCTGCTGATTCAGCACACATCTTGAGTGCAAGGAGATCATGTTGTG
GAATTTTGAAACAACCTCTGTTGATTTTGAACGTTCTAACGACCAACATTGAGACTGTTT
TAAATGTCTCACAGTAACATCTTAAAAATACTAATTTAAAATTTCTTTTAAAAAAGAAGC
TTTAGTAAACCATCCAAAAATGGGCCCCTACAGACAGGAAACAAATGGTATTCTACTAAC
TTAACTGACAGCACTGATTTAGCGGCGGCTCTtcccctccgatcacataataataagatc
tcagtttgtaaatagcgtgtttacagttacaagggtgtaaaatgtaacattccttccggt
acatttaatggcttttctcacaaggtaacatgcactttcttcattaaaagcaaccagcca
attatcc
>NODE_683_length_363_cov_1.115703
AAAGAGACAAAATACAATAATTTGATTAAAATATTCCGACTTCAAGAGGATCTGCAGAGA
CAGAAACACTGAGATCTTAGAAACAAGGAACGTATTCTGGAAGTAAGTTCCTGACAGAGA
CAGAAGCTGATTTCATACAGAAAGAAAAGGGCCTCAAATCAACCAGAACTGAGACCAATG
AGTTGAAAACTCTCACAAGGAAAAGCTCTCATGTTTATATTTGAATTAACAAAAGAGACA
TTTGACTCTGAATGTAGAAGACATGGCTCCTCACCTATGAAGAGCTGGCTGTTGAGCTGC
AGGTGGAAGTGTCCATCAGCGGGAGCCACCTGCGTGGCGACAGGGAGGTCGTCCAGTCGA
AGCGACGCCTCCTTGACGTTCCGTTCGGCTCGGACTCGGTGCCACCGGTTGTCATTCAGC
GGCTCGCTTGACTCCACGAGAACCTCCAGCGGTCCGTTGCCGAcgtcgagggagaaaagc
acctgagtggaggctggatggagtaca
>NODE_684_length_302_cov_1.026490
CTCTGTTTGATATGTGAAGATAAAACTTCTTAAACTTGAATGTGACAAACTGCTGAGCAG
ATCTGAGGTTCTTTAGTGGTTAAATGTTGTTGTACCGTTTCACAGTATTAATAGTTTTGA
TGTTTAGGTTGTAACCCTTGACGGCCTCTGTCTGCTGTGTTCTTATTACTGTTTTGACCA
TTGTCAGTTTAGTTTAAATTTATTTCAGAGTTTTTATTTACTGTAAAAGAAGCTCCAGTG
GACTTCCTCCACTGACTGGAACAGACACTTTGTTTTGTATTTAGATTTTTGACAGAACAg
attattttcaatcctgtagtaaatgattgtaaaatgacctgaacagaaacattagagaaa
cttcagctcataaagatcaccagtggtggaatgtaattaagttcctttacttcaatactg
cactcaagtacaattgtgaggtactt
>NODE_685_length_300_cov_1.036667
CCCAACCGAGAAATCTGTAAAACAGTCACACAATGTAGTTATTTATTGTGCGGTAAAATA
AATCTGTATATCATTCAGAGTGATGGCTCTTGTTTTTACTAGGCACAGGTATAAGTATGA
TTCTTTTTAGACCCGAGAGCTTTAGAGTTTTGTGGCTACTCTGGAGTCCATTTAATAAGA
GTGACAATTTGTTCTCACAGGCTGCTGTATTTCAGAGGCAGGGTGTGTTAAATACTGAGA
AATACTGAAGTGTTTGTGGACTACAGGATCTGTGATTTCTCTCTTTCTTTTCTCAGATAT
tggtttttgtaaccgtaggatcggctgttttatgccaataattggcttatctgcaggtgt
tcctatatcacttcttatgttttattttaactctttggattaaatgcgactatgtcacaa
gaacaataactgaatgttttggtc
>NODE_686_length_294_cov_1.251701
AGCTGCTTTGCCACAAGGGCCTCTGCTGTCTGAGGAGGCCGAGTATGGGGGAAGAAGAGG
AAGAGGAGGAGGGTGTGATGGAGGCAACCACAGGAAAACAGGCTAAATCAATTATCACCG
TTAATTACCACCCATTGACCTGCCGGCATGGACAGGGAGACTCCGTGCATTGCTACTGTT
GATTGCTAATTTGACCTTTCAGACAAGGAGTGATGTGAATCGATGGGATGCCGGCTGCTG
TTTCACCGTTGAGGTTGGCTGGATGTTTTTTTGTGTTTGACCCTAATACCAAAGATCTAC
AGAGATCGAGGAAATGAAATTCAGAATCCAAACAGTATGACCTCAGCTTTTATTATAACT
CAACTCAGCTGTATTTAATAAAAAAACTGAAATACATTACACCTAACCATTTGTGCATCA
AAGGTAAAATTTATTTGc
>NODE_687_length_337_cov_1.534125
GACATGATTAATAGAGTCAGATTAGCTTATTTAAATGTAAAATCACAATGTTGTGTTTGT
TTGTCATGTGTCTCTGTGTGTGTGTGCATGTGTGTGTGCCTCAAGGAGAAAGGTGGGTCG
CTCTACACAATGACTATTGATGTCATGGAGACCACATGCCACATCACCAGCAGGAAACCA
TGGAAACAATGTGAAATCAGAGATATTGGAAATCTTCCAGTAAGTACAATACTATGTTTG
ATATTCACTCCAAAACTGCTTGCTTGCTTGTTTGTTTGTTTGTTTGTTTGTTTGTTTGTT
TGTTTGTTTGTTTGTTTGTTTGTGTAATGAAAGTAAGCCCAGCCAAAGGCTGAACTAGAA
CTAAACCTGCTTTCTGAATATGGCTTTAGGCTGTTGCCACGTttgtactttaattattgt
atattttatttatcctttgatccagcatttcaaatgttacttaagttaaaaaaaatcaaa
g
>NODE_688_length_290_cov_1.006896
CATAGCTAGAGATGTTACATAAAAAAAACACCTTATTCACTTTGCAAGGTCTGAAATAAT
TAGGCCAAATGAGAAAGCCAAACTTCAGACTGAAGCTCTTTCATTCTCTTAGGGTGCATA
AACATTAGAGGTGCGTTTTGTCTCTGATTTAACCTGTGGATCTTCTTGACATCAGACAGT
GGAAGTAGTTGTCAGATTGTAAAGACAAGCATGATTACAACCATTTCTGACTGATAACCT
TGATGATAAACTTAATAAGTGCCTCATGAGATCTTTGCAGATAAATGGGTCAATGATGCT
ctatttttaaaggcagcgattcccaacccacagactgacagaggagactgatgagagcag
acactgtctacttaactgagttgaaaggctgagtggtgaatttcttgagtggggaattta
tgcagaaacattaa
>NODE_689_length_307_cov_1.009772
CTTGCTGTTGGTAAATATTCATAAGGGCAATCTCTAGACTCATCGCAACTAGCAGAAGAT
GTGTAAATGTGTGAGACGGCAGGGGAAGGATAGGGGGAGATAATGAATGTTGAAGAACAT
GTTGAAGTAAGAGAGCAGATGCTAAGACAGTGAGACAGAAGGGTGAAGGATAACAGAGGA
AAAACAGAAACATTGGTTTTATGGTAGTTGAGAAATACTTAGAAACGCTTTGGTCTGAGA
GACACACACACTTTTTGAAACTAATTGGCAATTACGGTAACTTACAAATGCATAAGCAAa
gctaaaccgcactttgtttatgcggagattaatatccgaattagagatgcatgaccgaaa
ctatcagagagcattatccaacataactggatcactgattattctttgctaatggggttg
agttacaagtccagattatattaacattttg
>NODE_690_length_369_cov_2.322493
TGAATGAACTGAAGGCTGTTTCTCTAGTGGAGGAGATCCAACAGTCCCTGAGATCAGGAC
GTCTGTCCACAGATCAACTGTCTCCTGCTCAGTGGTCAGCTCTGGTCTTCATCTTACTGT
CATCAGGAGAAGATCTGGACGTGTTTGACCTGAAGAAATACTGTGCTTCAGAGGAGGCTC
TTCTGAGGCTGCTGCCAGTGGTCAAAGCCTCCAACAAAGTTCTGTAAGTACAGAGTTGGA
GACTGAAGATACTTTTATTATTCTGATGTTTATCAGTATCATCTGCTTTTTGTCTCTTCA
GACTGAGTGGCTGTAATCTGTCAGAGAGAAGCTGTGGAGCTCTGTCCTCAGTCCTCAGCT
CCCAGTCCTCCAGTCTGACAGAGCTGGACCTGACTAACAACAAGCTGCAGGATTCAGGAG
TGAAGAGTCTTTCTGCTGGACTGGAGAGTCCACACTGTAAACTGGAAACTCTCAGGTCAG
GATCCATCAACCTGTTCAACTGATGACCATTTA
>NODE_692_length_324_cov_1.722222
CTTAAGATATGAATGGAAATGCAGAAGGAGGGAGTGGTTCAGTGTTGTGAATTAACCCTC
TGAGCGACGGTTAAACATTTTTTCTGAGTGCCCGCAGATGACTCAACATACCGTAGATAT
TTTAATATCTGTGTTTGCTTCCATACGTGTCTCTTATCTGCTCTTTCTAAACACAACCTG
CAGTTCAGCTGAGAAGTACCTAAATTCTTGTCGTGTGACTGTTGGTCACAGCTGAATAAC
TAATGACTTCACAGTTTCTCTGAGGAGAGTGGAATTTTTTAGGTTTATTTTTCTCTCACA
CTCTTGTTAGAGCATACATATTTATTTTATGCAAATTTTTAATTGAGACATGTAGAATAA
AATAATTTTGGTGAAGTTTTATGATATTAAGCTTAGATTTGGTCATTTCTACCAACAGAA
CCCACAgatgagtcatgcgaggagtgttagaaagttaataatcagaca
>NODE_694_length_298_cov_1.013423
AGGTTTTTAGGCTTTTTTATGGTTTATTGCTGCTCTTTTTTTTTTCTAAAGCTTCTCATA
ATTAAACTTTTAATAGATGCTTATTCTTATTCTTGTTTTTATTTTTATTGTTTTTCGTAT
TCCCATTTTATTCCTATTTGTTTACTTCTCTTATTTTTATTCTCATTCTTTGTATTCTTA
TCCTTATTCTTAACTGTATTGTTATTCCTATTTTTATTTTTATTCTTATTTTGTTTTATT
TTTAATATTCTGATTTTTTAATTTTTATTCTTAAACCAAATTTTTATTCTTATTTTTTTA
ttttattcttatttctacttttatttttattcatattttattttttaaaaattgtttttc
tttttgttatttttatttattttttccatctttttattcttatgtctgttcttattttaa
ttcttattctcattttaaatta
>NODE_695_length_316_cov_1.060127
CAGCCCAGCCTACCTGGCGAGGGAGAGAGAAAGAGGGGAAGGGAGAGAGAAACTGCCTCT
AGCTGGAGCTAGAGGTGGAGGGCGTGACACAGAATCTGTTTATGGTGTGATATGTCAGAT
TTTAAATGATTCTGTCATGTTGTGTTTCTGTCTCCACAGTGAAAGATCAGTCTTCACAGT
TCCAGACAGTAAGTACATTTACATAACACGACTGTTATTTTAAAGTTACAGGTTAAAAAT
TACTCTCATCTCATCTCATGGACTTGTGTGATAACTTATCTAACATTAGCAAGATTTCAA
TATCTCTAGATCTTGAactctgtctaattggaaactttattcagattgatgaaccattaa
acaaatacaaaacaaaatttcttgaaatagcattggcagtggctagaaaatgtattgttc
ttacatggaagtctgattcccccctgcctctaaccacatg
>NODE_696_length_301_cov_1.033223
AGAATCGCAGTCTTGCTCGACAGATCGAGTTGGCTCACTTGTCATGGAATTTTAAATGTT
TAATGATCTACATGTTCATGCTGTCCTGAAAGCTAGCTGCTCAGGTGCCTTCCCAATCGC
TGCCCCAAGGCTTTGAAATATTCCTCCACTTTCAATCACATTTTTAATCCATTTACATTT
TTAAGAAAAAATCTCAAGATGTACACATTTCTAATTACTTTTTGTTGTTCTTAGTTGTTC
TAATATTTTAGTATTTGTGTGAAGGACAGTTACTATTATAAATTTGCATTTTGTCTTCTt
gtctgagtcagacctctgaacacaagcctggtgtcggacctctgcccttcagctggaata
ttcattctgcatttctcttctttattattcattgttgctcttattacaaagacaaatact
gttgcaccttgactatttgctacgg
>NODE_699_length_311_cov_1.057878
CATTCCTTACTTGTTTCCTTTATTTCCCTCCATATTTCATTGCTTCCTTATATCCTTAAT
TTCTTTCATATAATGTTATTCTCGTCTTTGCTTACTTCCTTCTTTCCTCGCTTCTTTATT
TTCCTCTTCTCTTTATCATTTCCATCTTTAATTTCTTCTTTCCTCCCTTATTTCTTTACT
TCATCAATATTACATTCCTTATCCCAATTTCCTTCCATGTTGCCTCATTTCCACGTTCCA
TGTTGCCATCCTTCTTTTCTTATTTCTTTCTTCCCTTCCTTGTACTTACTTGCTTCATTA
TCGCTACTCTCCTTATCCTAGTTTCCTTTCATATTGTCTTATTTTcgtgtttccttattt
cttaccttgtttccttcctcatttccttctttatttcctaatttacttgctttcttatat
ccttatttccttccatattatcttatttacatgtt
>NODE_705_length_318_cov_1.754717
ACTATTTAGCTAAACTGCAGACTGTTTACACACAGCTGATAGGAGACAAGTATGGAAAGA
CTTGTCTCCTAAAACTGCCTGGGGTTCAAAGGGTCGAACACATGACATTACACCAGTGTA
ACGTACAACTAGTGAGGACATGCTCCTGATATAAATAAATATATATCACGTTCGTTGCTG
TTAAACTACCAAAAGTGGAGCATCTACTTTCATGTCAAGTTTAAGTTTCTTCTTTGTTTT
TGGTTTGTAGTGAAAATGTAATCACTCAGGCAACCTAAACATATACTATAGCACTGAACT
AAGATAAAACTGACACTGACCTATACTAAAAAATGCATAATATAATAAGAATATTTTTCA
GGAGTATTGAAGCGTTTCCAGCCATTGTGAAGGTGGTTATGAGAGCAGTTTATTAATTCA
AGACCTTATGAAttcacaagataatcctattttataaaaact
>NODE_706_length_314_cov_1.914013
AGGCTCACCGGCCCAACCACAGCCAAAAGCAAACAGGAAATTGACAATAACACAGCTAGA
CTTTCATTCAAGCATTTCAAAGGCAGGTTATATGACATATTTGACTACCCCTCTGTCATG
GAAGAAAAACTAGCAGGGAAAGCTAATAATAATAACCGTAATAATAGAAGTGGAAAGGAA
GTGTAGACTGGTAAAAGGGCAAATGAGGGGATTCTATGCAGGCGATCATAATGTTCAGTT
AGCACAATTGGAATTATAATCATAGGCTGTACTGCTCACAGCGAGAATCACATTTCTACA
GTATTTAGCAGAAGCCTCAAAATCAGTATCCCATTACACTAATGGTTAGTTTCTTTGTTC
ATGGAAGATCGTTTATTTTCTATGTGTGACATCTcggtatgaattgttcaaaaattaagg
aggattttaaatatgattctgatggtgatggtttctgt
>NODE_708_length_290_cov_1.024138
ATGGCATTATGACTTTGTTATACTGCGCGACTCAGAAGCTACTATTGACTCAGCTGTGAC
CAGAAGTCTCCAGACAAAATGAGTGATGCAACTGCGACTGACGGTCACGTGGCAAAAACT
CAGGGATCTTTCAGCTGAACTGCAGGCTGTGTTTAAACAGAGCAGATAGTAGACATCTAT
AGAAACACAATAAAAATGTAAGAAGTAAAATATCTTTAGTATGTAGAGCCACCGGTCTTT
CCCAGAATCGTTAGCTCCTGTGTGCACTTAGAAAAATGTTGTACATGTTGATTTTAGTTT
tgtgtttgttgttgttgttgttgttgtctggacttctagccacactgtgacaaagactag
cagctgaggttgccagtattttacagtatttttgcagtgttactattttaatttacttat
aacttaattactgt
>NODE_709_length_326_cov_1.254601
TCGTCTCATCTCCTTACATCTCTTTCGCCCTCAGTTCACCATCACACCTAATCTACTAAA
CTTTCTTTTTACCTCCTCTCCTCATCTCCTCATCTTCCCCCTCATTTCTTTCATCTTGTC
TCATTCCCTTTTCTTTAGCATCCTCTTGTCCCATTTCCATCTCATCTCCTCTGACTTGTC
TCCTGTTGTTCCTACTTTCATTGCCACTTAGTTCCTCTAAATCTGTGTTTCCTCCTTCCA
TCTTGTCTCCTGTCTTTTCTCATGTCTTCTCATCTCTTCTTCTCTACACTCCTGTCCAGT
CTACTTTTCTCTCATCTCCTCTCTTTGCCTTTTCTTTTTTTCTGATATCTCCCATCATGC
TTCACCCCATCCTTTCTtacttcctcccatctcatctcctcttcttttttgtaagtctca
tcctgtgttgcatctcatctcatctatctttcatcttttggatagccttg
>NODE_710_length_334_cov_1.856287
CAATGCATCCAGTTTCAAAACTATAGTGGTATACTGTAAAATACAGAGAGGTATACTCAG
CATTGAAAGGCTTTATCAACATTGCGTCAGCTCATTTGGTAAAGGCTTGAACGTTAATTG
ACATGTAAAAGTCCCGATCTGTAGCTTTAGGAACAGGTGCACAAAAGCCGGTTTTAGTCA
GACTTGAAAAGTTAAAGGCCACTCAGAAAATTTGCTTTGCTGTGTAATGTCCTTGACAAG
TGTGCTTGTAAAGCAGCAGCACTGTATTAATTAAAATGTTTTCTTTAGTTCGTTCATTCT
GGTTAGCATTTCACACTCTGGTACATCTAAGCCTCTCTCATTTCAGCCTAAGATCTTCAT
ATTTCATTCTATTTTACCTGCTGCCGTCTTATTTTGTCTGAGAATTCTGCACTTGAACAT
GACACTTGATCATAAAATACAGAGTCAAACGTGAATTGTGTGCCCTTGCTTGTTTTTt
>NODE_711_length_308_cov_1.012987
GATCCCATCTAACTGAGCACCTGTGGGTTGCACTAAACATGCCCTATATACAGAGGTCCC
ACTCCAGAACCCACAACACCCAAAGGATCTGCTGCTAACATCTTGGCGCCAGATACCAAA
GCACACCTTGAGAGGTCTAGTGGAGTTCACGCCTTGACGGGACAAAGCTGTTTTGGCAGC
AAAAGGGAGCCCAACACAACATTAGGCAGGTGGTCATAATGATATGCCTGATTGGTGTAC
ATATGTGTCATATGCTAACTGATTTCAGATCAACTAATTGCTCATTTAATGCAAATAAGg
tgaaagacgattgtgcagagagctaaaatctgatcttcagtccaatcctgatctgtagaa
caaatgtaataaaataaatgaatgagatgactaaacaaacaggagctattcagcaagctc
atcttattctacaaaacaaagaaaggagctca
>NODE_713_length_292_cov_1.715753
ATTGACTGTGTGAATTCCAAAGTTTGTGTTTAAGCGCGACTTTATAATTGCCATGCTGCA
TCCAGCATGATGACGCACTTCTTGATGTGGGAAATTGTACAATGTGCAGTGAGAGAGATA
GATTGTAAAAAATCTTGTTAAATGTAGCAGCAAGTGTATCAGAAAAAATATGTAAGAAAA
AAAACAACACTAAAAAACGATGGAATGTAACATTTAAAAATTTAACATTTTTCAATCCTC
AATTGCACAATTTCTCTTATAACAGCAAATATCTGTAAAATTATATTTTTATATTTTTAT
ATTTTTTGCCAATGTAACTACAGAAATAAATAATACATTTTGTGTAAAACATTGTTAATT
ACTATTTGGCCTGTTTTTTGAGTTTCAACATGTACATTTATAATATTTTATTGTATTATT
TTATTTTATTATTTTt
>NODE_716_length_309_cov_2.588997
GTTTACACGAATACAGTTCCTCTTCAGTCTATTATAAGATAAGATGAACTTTATTGATCC
TCACTGGGGAAAGTTCATGTTATAGCAGCTGGATGCAGATGAGGAAGAAACAGGACAAGA
ATCAGAAAAGTACAATAAAGATAAAAATACTTACAAAATAAAACAATTACAAGTTATTGT
TAATTCAAAGTTGGATATGCGCAGATGTGGCATGATGGATAGTTTCTGTCATTGCAGTTA
AAAATGATGTTATTATACATGAGAACAGTGTTGGATTTTGTTGTAGATCTGGAATAGCTG
TAAAGACAGAACAATGTTTTATCACTGTGTTGTTCGTTTATATGGAAGCAAACAGTGTGT
CATGGTGTTTTAGTGCCTAAAGAATTATGGAGAAAAAAAATGTGTTAAAAATGGTGGAAG
AAGGAGCTAATAAAAAAAAATAAAaacagaaag
>NODE_717_length_342_cov_1.187135
GATTGTGGCCAATAGGGGCATTGGCACGTGGAGACAGAACTTCAGCTCTTCAGATTGTTT
TTTTTTGGGGTCTATTATGTACCATACATTATTTGACAATGCTTGGAAACAGAACTGAAT
GTTTCATTGGTCTGGGAGATCATTGCCTATCAGAATTGGAGGCCGTTTTCTTTCAAAAGA
GAAAAGGAATGAAACAAAAATGGACATGTAGGGAACACTTGATGCAGTTTTCATTTTGTT
GTTGAACTCTGTTGTGTGTTCATATTTGTTTAACAGATCTTAAACAAAGAAAACCTACAC
TACACCTCAAACCAGTATTAGACAGGTAGTTGTTTTTTCCAATTTATTTATAATGTTTAA
AGTAATTATGCAGTATCTCATGTGTCAAACTTTTATACGGGCTttggcaatttgtccacc
aagtatctgtcattatttttaaatattttcacagtgcaaaatttcttgatggaaactaac
gaaaat
>NODE_718_length_369_cov_1.338753
ATTCCGTAGTGAAGGTTCGGAGAGATGGTGGAGCAGGTGGCATGGTGGCTGTGGTACACC
GAGGATGGCAGGGAAGCCAGGGGAGTAGTTCAATGGTCAGGCATCAAGTCATGAATGCGT
AGGGATTATATAGCCAGAGAGTGCAAGTAGATTGATTGCCCGCCCCACTGCTGCTGATTG
CTGAAGTGGCAGCACCTGCCTGCATTCCTTGCTGCCACATCACGCCCACCTAGAAAAAAG
GAAAACAGGAGGGGAAGGGAGGGAGAAGGCTGCCATTACCTGGCACTGGAGGTAGAGGGT
GCGACAGTCTCATCACTGAAGCTTCAGCAAAAATGACTTAAGACCAACAACTTGTCACCA
TATGTCCTATCCCCTCAATAGGAGACTAATATTCTCTCAATCTGTCTTGgtgaaggctca
ataaatgtctgagaagctttggtacagaggtagattgcaaaccaccaaaacttagccttt
ttttatttttctgctgtacattttcttttggat
>NODE_720_length_303_cov_1.019802
TTACTTTATATTACTTTTCTAATTCCTTGAATTTGCTGCACATGCTCTTTATTGACTTGG
AACATTTCCTTTTAAAAAAAACACCTTTTATCCTTCTTTAAAAATATTCTACTTGTCAGT
ATTTGCTGTTGTGCACGTGAAAAAAACCTACTTGGCAATAAATCTGATTCTGATGCATCA
AAATAAATTCACAATGCATGCATGCACACAAACTGTGCACAATGGTGATTGTATATTTAA
ATGCTTTCCGAGTGGGAGTAACAACTCTGATATCTATTCATTCAATGTGAAGGTTTATTG
gcgagcatagacatacacatataactgagctataatgtcttgattagtgagctttagcag
tgcttgcatacagatttattttgcctttgaatagaatcaggctagttgcttccaccagtt
taattccagtactaagttaatgaacac
>NODE_721_length_296_cov_1.030405
TTAATACCTTTTATTTTCTGTGATTTTAGTAGTTTTTACCTGTAATTTAACAAAACGGGA
AAATTTATAAAATAGATCTCAAATTGTTAAAAAAAACAACAAAAAACAATAAAAAATATT
AAATTATTAAATTACATTTTTACTTGTGGATTGGTGCTTACTTTTAAAATATTTATTTTC
TAAAATTTAAAATTCAAAATACTGTTTTTAGATTTGGACATTATGTACAGTTTATTTCAT
TTTGTGAAATGAATTTTTTAAAAAATTATATGCATAATTTTTCTTTCAAATAATGACAAC
cgtaaaataatcatgtagtttgcagattgacatataataaattgtgtttaatgtttaaat
tctatttttttaaaatattacttttcaaaaataagttttatttcagattgcactattatg
catcagctaaagaagctgtg
>NODE_722_length_365_cov_1.454795
TAGCGGTTGTTTTACAGATTTTCACAGTTTAAATAAAGTATTGAAAAAACAGGCTAAAAC
AACACAATTTTTACTAGATTAAAATCAGGAAAAAAATCTAATTATTTTCCAGCTAAATGC
TGTGATTTGACAAAATAATTTATGTACATCAGGGATTGAAAAATATGAATCACTTTAAAA
CTCCTGTTTTGTTAAATTACACATAAAATGTAGTAAAATCACATTTAAAAAATAGTAATT
TAAATGTTACTTTAACAGAAAACAGCCCAAACTGTAAATAATGTCCACATCAAAAATCTA
TACTTTAATTACCAAAAAATTACAATTTTACTGCATTTTAATCGGCAAAAAATGTGATTT
TACAGATATTTGAAGGTATTTTTACAGTTTTTTAAAATATTTTTGAACAGTAAAGTATTC
CACACATTTTTTCTAGgacctttgctgccattaaattcttacatttacaaataaatttaa
tttatttgtaaatgaaaaataaatttatt
>NODE_723_length_145_cov_1.000000
ATAGTCATGTAAAATGATTTTCGTCACACAAAGTCCCTCCAAACAGCGTGTGCCTTCATA
TTTATCATATTTGAACACACTGTGAAGTGAAAACATGTTTGTAAACATTGTCTTTGACTG
TCTGAAGCACTTGTGGTTTTATGCACTTAAAGAGCATTTCATGCGCTGAAAAGGTCATTT
TGGTCAATCAGCATGTAAAATGATTTTCGTCACACAAAGTCCCTCCAAACAGCGTGTGCC
TTCATATTTATCATATTTGAACACACTGTGAAGTGAAAACATGTTTGGA
>NODE_725_length_304_cov_1.687500
GAGAGAGAGAGAGAGAGAGAGAGAGGTAAGGTGTTTCAGCAAGAATAAAATCCTTTCATA
TGGGTGTTAACCAAAACAAGGCCACACTCTACTGTATATATGGAAATGTGACACACAAAG
TATAGCCACAAGAATACCTCCGGTACATTTCTCCATAAAGGCCATTTCTCTGAATTTTAA
TTCACCATTTGTCTTTTAGAAGTATACTTCTGATTCAACATTTGATGGTTAAAAAACAAA
ACACACACATCCAAAAGAACAGATGAAGCCGGATCTCTGATTTCAGAGTAGCTGAAATAC
TCACAGTATTTTTAGACAAACCAAATTTTCCTAACAGTATGCTCTCATTAATGGTTGCTC
ACCACATCTATTTGGGCATGATTTTAAAGAACTCAGATTATGGGTTATCCTGGATTATGC
Aaaggaccctgcgcacaaacacttatca
>NODE_726_length_300_cov_1.150000
AGTGTCATGTCAGAAATGCTCGGTCAGAAGCCACAGGGGCCCCGCAACAATACTTGGCCC
AACAGGGACCAGAGCGAAGGAGTGTTTGGAGTCCTGGGGGACACACTGCCTTTCGACCCA
GCAGGTGATGTTCACCTTGAGTTTCATCAATATCAAACTAATAGTCAACATATTCAACAG
GTCGTCTTTGAGAAAAGTTCTCCCTAAAATCAAAAGTGATCCAGACATTCATATTTAGTT
TATGTAGACATCTGTAGGACAGCTGTTGGAGCAAAGAGGGAAGCTTTCATGTTTTTTCTA
atattgagatattgatttttgtatttttactactgaaaataaattaaataatagaataaa
tagtgctacaaatccaaaaaataatgtgacttgggagataaaatgtgtataaaaattggt
tttcactgctgcataaaaaatctg
>NODE_728_length_307_cov_1.332248
CATCTGATTGTAAATCTGATTGTATTGACTGAGTTCTGTATGTGCTGACAAAGCGAGAAA
GTTTGGCTGAACTTCTTATACTAATGCTGTGTAATGGTTTAAATGTGGTGAGAGTAGCTC
TGAAGCATTCTGCAGCTTCTGCCTATTCTGACTGCAGTAGAAGGAAACAACAGAGGGTTT
GGTGTTAAAGAGATAAAATGCTTTTTTCTGTGTTTTCGACAAATTCTGTGTCCAATTAGT
CGTAAGTTGTTGTTCATATTCAAATAAAACGTCTTAGTGTTGATCCATATGACCATAAAA
CATTTTCTGATTCATATTTGTTCCTCATTTGTCAAACATTCTCTTCAGGAAGTATGAAGA
TGCACGTATGTTGAGCATTCACTAAGGCTTTTTGCAGAGGAAATTAAAGAATCTGAGAAA
AACAACGATTCAACCATGATTCAACATTTCt
>NODE_729_length_291_cov_1.024055
CAAAACGTATGCTTAAATGTGACATAGCTGAAAACCAAGCATTAAGTGTACAGTTAGTTA
CATTAAACATTGTACTTTACCACTTCAGTGCTTTCAGTTTTCTGTTGGATCTGGTCATCA
TAACAAGATACTTATTGTATATTTTCCTGATTTATCAAACTCGTTCCCTTTTTTTAATTC
TGCATGGACATAAAAATAGACAAAATGGGAACAAGACAGCAGTATGCAGGTATTTAATCA
TCATTTTGTGCAGATAACTGTTGCCCAGCACCTGCTTTTTGTCATTTGATGCATGTTGTT
cctagagactgctctctgcaaatctgctcttgaattcaaggtaacctatctcaggtgcta
ttttaagatacgcaccacatatcttgaaacacatcttgcataatctcttaagagacctca
ctttgattctaattg
>NODE_730_length_373_cov_1.176944
TATCGTCTCTTCATCTTTTGGATGGTGTCTCCCCTGGTCTTGTCTCTGCTCTCTTTCCTT
CTTTGGCTTTGTTTTTTCTTCTTTTGTATTGCCTCTTCTCTCATCTCTTCTTCTCTCTTG
TCATCTCTTAGTTTCTCTCCTCTTATCTCCTGTTGTCTTCTTGTATTGTCTTTGTGTATT
GTCTCCTCTGTTCTTTTCTTGTAGAATTCTTCTTGTCTCATCTTCTCTCTCATCTCTGCT
CATCTCTTTTTTCTTCTCGTCTCTTCTTGTATCGTCTCATTTTCTTTATTGTCTCGTCTC
GGAATGTATCTCTTCATCTCTTTGCATATTGTCTCTTCCTATTTCCTTGCTTCTTTTCTT
TTCTCTTTTCTCTTTTTCTCTTCTTCTCTCATCTAATTTCTTCTTCTCTCATCTCACTTC
Ttcttctctcgtcttgtctcctcttttttcatctcttcttgtattgtatcttcccacctc
ttcgcatatcatctcctctcgtctcttctctctactc
>NODE_731_length_293_cov_1.006826
AACTGAACTGAATTTGTGTGTCTGTGTCTCCACCTGAATATCCTCTTACTCCCTACAAAC
AAATATAAAACATGCAACCAAAGTAAGCTGGTGTTCAGACTTTTTCCTGTGTTTTCTGTA
GACTTTCACAGTGTTTTTAGATGTCTAAATTCTCTCGGTAGTGTCTAAATCAAATGCTTT
CCACATTTCAAAACATCTCTCTCCAGCGCTGGGGACTGGGGAACAATAAGCATACAAACT
ATATATGTATGGCTTGGATCAATACTACTGAGGCTAGCAGAGCACTTGTTCCCTGATAAA
agtcacaaaggatttctccctgtttactgtatatcgatcacctaatttgatgaaacaaga
ttgttttggaaactctgtactttagtccataaaccaacgagcaatggatcagaaaatgga
cagtctttacgtttgct
>NODE_732_length_297_cov_1.639731
GTAACGTGTGTTAATTCAATCTTTTTCAACATTTGATCATAAAATTATACTCTTTCTTCT
TCCACTTTCTATTTAAATCAGCAAAAAAAGATAATTATGTCGCAGATTTGTGTGTTTTTT
TTTAACAGTTTTTGAACGCTACAGTGCAGATCTACAAGCATATGCAAGCTGTGTGACCCT
CTAAGAGCTGTCAGCTGCAAATATTTGGAGACATTTTAGACTCTGTGTCCAACAAACCAT
TTTTTTGCCAGCTGAGTAATAAAAATGGCTAAAAAGCACAACGTTTAACCCAAAGCTGCA
CGTTTCTCAACTGTCTCTGACGATAAAAAATGTCAAGCGCCTCATCCAGCTGCCGGCCTG
TTTATCATAGagtaaatacgcagcgctgccattgtaaataactgaaaacatactgtttct
taggaagcagcggacaactat
>NODE_733_length_305_cov_1.344262
CAGCATCAAAGAAATAGGGTTTTATATACATTATACTTCAGTTTTACTCATTCAATTATG
AGACATGTGTAAGTAAAACGTGCTTTCATTCATTCGACCTGTGTCCACTGCAGAATTTTA
AAGTAAATGGCTGGTGACACTACTAAAGTAGAAAAGGCAGCTTTTCCAAAAGTCACGAGT
GATTACCAGATGCTCTCTGAATGAATACTGATAAACAGTTGGTAAATGTCACCTCAGCTC
CGAGGGCCGTGAGGGTCTCGATGAGCACAGCAGTCTGCAGGGTCATGTGGAGGCAGCCGG
cgatacgagcgcccttcagaggcttggtctgaccgtacagctccctcatcttcatgaggc
cgggcatctcgttctcggcaatatcgatggccttgcgtccccattcagccaggctaatgt
cggctagaagagcaaagaagacacagctg
>NODE_734_length_394_cov_1.167513
AAATGCTGAATACAACAAATTTGTATGAGCTGAAAATGCTATAGTTTGAAGCACAATTAG
ATTATATTTTGAATTGTAGCATAAAGATATGTGCACTGTATAGTTCATATTCAGTATCGG
ATATCAAAATCCCATGACTTCCAGGACAAAGACTGGATTAGAGCTCAAGTGATAGCTGAC
TGCCTGAAAATGACTAATCATTTATTTAAAATAATAAAAGATTACTTTTTTGATAGAGAC
AATAACTGTCATTGTAAGCACCAGAGTGGATTTTTCTGCTAAAATATTAACACAGTGAAT
TCTTGAGTCAGTAAATTTGTGAATGTGTGAAAAAAATATCTGCGTCCATTATCAAATCTA
GCTCTTACCATCTGCCTGTATTGGGTCTTCCCTTCAGGCTGCTGtcttcttcagcaccga
tgactttatcattgcttttcccaccaaatccctcaggacaggactgggtctttttattcc
atttgaattttgaatagcttccttaatcaatgtttcattgcaatatggagtatcttct
>NODE_735_length_299_cov_1.016722
TTAAATAGTGCGCTTTTACTGCAGGCCCAGCCAGCGACCTCCGATCAATTACAGCTGACA
TTATTGTTTGTCGGGAGCTTTTTTCCTGGACGGAGGGAGTAAAAAACGAGCTCAGGCCTG
AGCTTTGGCTGGAAATGTAATCTTCCCCCTCTCTTTGGTTCTTTCGCTCCACAAACAATA
AATCATTCAGTTGAAGAGATAATAAAGTGCCAAGTAGGAGCTAGTTTAATTTTTGTCAGG
GGAAATCTGTCCACAACAGAGTTAAGGGTAAGGGGCTGGCTGCTTTCTTCATACCATTTT
caatgacaatggcgtagttcctttttttcttatttccctctgtagggttagatgggcaga
gaggctgaagttgtgtttcgatgaagattactgcagcacaaatcactgcaagttatcatt
ttttttgtcatcaaaagaaatta
>NODE_736_length_334_cov_1.326347
ATGGGAACAATGAGCACATTTCAACTTCACCTCCAAATTTCAAATAAAACAGCTGAACAT
TGCCTGCATTGTGAGGAGATATTGGAAAGTGTCAATGTGCATGGGGATAAACGAGGTGAT
ATTTTCTTCTGCCCATCTCCCCGAGGGTGTGTGTGATTAATAATGAGGGTGATTATCATA
AAAGACTAAACCTGCCTGTGACTGATGCGGCTATACCAAAATAGGAAGGCCAAGCTACTC
ATTCACCCATATGATAAAGTCTACAAATATGAATGTTTTTCTATATTATTTTCTTACTAT
CATATTCAGGCTGAGCCACAGATTGCCTGGGGCAAGTTGATATTTTGATAAGGGTGGTGG
GAAATTTAATTTTGTGTGAGTGATGTGTATGtgtgtgtctgtgctagaaacagaggaaag
ttattgtcactgtgtgtggtgtgcgatcaatattcagtctagggagttcaagggtcaa
>NODE_737_length_314_cov_1.162420
TGACATTAACTAAGGGTTACATAACAAAAACATTAGTATGTATGATTCCTCATGCTGTAT
GTCTACATGACAGTCATGCCTGCATAAGCGAATGATAAAAGCAAGTGACTAAAATAATTG
ACTATTTCACCTACAGCTATTTGCACGCAGAAATAAAAATTAACAAGATTTTAGTTTCTG
TCCCACCTCAGAGTGAGTCACTACTATAAAAAATTGTCTGGCTGTTGCACTGACTCATCC
ACAGCTTATTTTGCTCATGATGTGTCTTGTAGCTCATAAAAACATCATATTGACACGTTA
ACAAGGTAAAAAAGAAACTTTTAACCCGAGGGGGTCTTTAGATCACTGCACCTTTTTACA
GAAAAGAAATTAACATGCCACATCTATGAAATATAAAAGAAGAATTTAtggctttaaaaa
gctactacatattaaataactaacattttgtgctgata
>NODE_738_length_345_cov_1.069565
TCTATCTATCTATCTATCTATCTATCTATCTATCTATCTATCTATCTATCTATCTGTCTG
TCTGTCATGAATATATTATATATTATATATTTTAAGCCTGACATATGATTAAGGGGTAGA
AAACCTAGAATGATTAATTTTTCTATATTTATTTCAAAGTCTCAGGAGTTCAGTACTGAG
GTCTGGCAATTTATCACCCAGACTCAGACAATGCATCACAGACAATTCATTACCAGTGTA
CCTAATCTTCAACAAATTCAGCATAACATGTCTTTGTTGAGCAATTCCCTTTTTTATCTC
ATTATATGCTGCATTACCAGACTTACTATCAATCTGCAACAATTAGTCCATTGACCATTA
GTCAACAGTGTTCATGTGAGCACAATTATGTAGAcagcaaaggtattaaaattactagct
ttagaagtatacattaaaaaacccaagaaacaatgtccacacacacatcttttgtgttta
atttattga
>NODE_743_length_294_cov_1.010204
AAAAAACAGATAAACATGGCTGATGGGGACCTCATTTGATTATCATTTGCATATTTCACA
CAACTTCCGCTTTGCTTAGTGGGGACCTTGCAATTACACTATGTATATGGATGTACAATA
GCAAATGACATGCATTTATATCATGTAAATCCTCATATTATTGTATTTGTTAAAAAAAAT
GTTTCATCTACAACAAAGTAGAATCCAAAGATATGTAGTAATACACTAGTAACAGTTCAA
ATTTTAAAATTTATTTTAATTTAGTAGTTTAATTTAATTATTCAAACCTTTAAATCCTTC
tacttaacgtaaacataaaaacaactttcacatataatttcttttaaatcactggtaatt
ttagccataaaagtcacttcagagccaataaaatacagtgaaaattgttcaaaggtgtct
gaaaaggaaagaaatatg
>NODE_744_length_295_cov_1.033898
AAGCATAATATGAGCTCTTTAAGTCTGAGAGGGAAATTTTAGCTTGGAAACTACAGTCCT
GGTTTGAGGCTGTCATTTTAAAAAATAGCTCCATCAAGGTCTCTTAGATTTGTTTTTATG
TTGTGGTCTCTATAGATTCTCAATCACTCAGGTCATGGTAATTCTAAGAACTTCAGCAGA
AAGCAGCTGGACTTTTCCACTTTGTTTTTGAAGATTTTTCACCTCTCATTAAAGAGGCTC
TCTCAGCCCTGAGAACTGGATAAGAACTGTATGATTAGAGGTGAAACATCTTCATAAACC
aaaaagagatgtccatacagctgctcttgggattttttgttgttttgtttttgtgaccaa
aatatatacaaactagtcgttgctcgggctgcagggtggtgcagtggttagcaccgttgc
ctcacagctcgaagatccc
>NODE_745_length_304_cov_1.029605
TTTATTTAATTGACATTGATTACATTGATACAAGGCAAATACTGTAAACATATTTCTAAA
ATTAGATATAATTAGCAGAAAAAAGTATTGGCTGTAATTTTACATAGATTTATTTATTTA
ATGAAAGCTATCTTGCATAATTACAGTGTTTTCACAATGAAAATGTCTTTTCATCAGTGT
GTGATATCAGTAAGCACTGGTAATTTATGAAAATACATAATATCTTGTATCCATCTATAT
CTCTCATTATATATGTATTATTATATATTATAGATCAATTCATTGTTTTTACACATCTAA
taatgtttgtcaaacatttaaaacaaaaatacacatgaatcttgtataaaattagagcta
gaaaatgtgagtcactatatttttatcgtacagttattttccccagcattaaatttaaat
aagttttaatgctgggattaaatatagg
>NODE_746_length_296_cov_1.057432
AGGCTCATGGAAGCAGTTAAGGTACTCAAGCTATTTTCTGTCTGAATCATAACTTTTGAT
TGACAAGCATGAACACACAGTCATAATACACACATTTTTAGATTCAGTGTGACATTCTGA
GGATCTTGTTACCAATGTTCGTTGCAAAAAACTGATAACTCTACATAAAACCTTACAAAA
AAGCCACGACTTGTAAGGCAAGTCTATGACACATTGTCATGTAATAATTAGAAAATGATC
ACAAAATCAGGATCAGGAATAGATGTCTGTATTAGGATCTTGCAATTACATTTGTTGCTG
taaaagtttacatctgctcacacaagtaaagagtgttaaaatgtatccaaaacatttttt
gggataaaaattcaaatatactaatgtttaggctcatatttcttacattaaattaggcag
caccagcatatttgctgtaa
>NODE_747_length_296_cov_1.006757
TCCCAAAATGTCAATATTGACTGGTTATTATTTTACATAAATGTAGATATACAAGGCCAC
AAGCTAAAAATGTTGAAAATCATAAGCCAATTATGCATTTTTTAATTGTAAAATTTTTAT
CTGAAATGTAACTCGAAACTACATTAACAGTTAGAGCAGTATAAATTGGAAAAAACTGAA
ACATTCCATCAATTATATTTACTTCAAACTTACACCAATCAGCCACAACATAAAACCCAC
TAACAGTCAAAGTGAATAACATTGACCATCTCATTACAATGCAACGCTCTGCTGACAAAc
gttgggtcttagctttgatgtggatgttacttctacatgtaccacccacccaaacattgt
tgcagatcaagcatccatgacagcagcctaagccagcactgacaatatacctcgccacaa
tgcgaaaactgctcaggaac
>NODE_748_length_294_cov_1.034014
TAGGTGACTTAAGAGTGACACATGTAACAGATCTTTACTATCATTTTGTCAAATCCATTC
AACTTTTGCAGAACTCTCGAAGGTTACAAAAATATAGACATTGGAAGTGGCATTGCCGAA
CTGGATTTCACCTCACAGGCTCAGTTTTCACTAAATTGTGGAAACTTTAAGTTAACTGAT
TATCACATGTGCAAAATACCACTCTGTGATAAAATGGCTCACTTCTGAAACTCAGAAATC
TTGTGAGCAATCATTGAAAGTAACTTTGATAGATATCAGAAACTGCATTGTCCATTTCTT
acaataaattgattctgaatttggtgatttagaaaaattgagatatttcagagtaacttg
gtgttcttccatttgaaatgaaatcagagagcaatggcagcccagcaagtacctcagata
caagaactatcttaaaag
>NODE_750_length_318_cov_1.207547
GGATTTTGTTTGTTGGTCTAAAGTTGCTTTCCGATGGGTTCCTCATTCACCTTAATGTTA
TATGAGGCTGCAGTTGTTGGACCACACTTCTGGTACCCTTGTTTGTCACAACAACAGAGC
CTGCCAACATGGATGATCGCTAAAGTTATTGGTTTATGTCCTAAAGGTTTGTTGCACCCT
GATTACGACTTTATGTCTAAGAAAGTACTTACAGTTTTAAGGGTTTGTTCCATCCAAAAC
ACTACTTTCTGCACAAGTGCCTGTAGTATTAAAGGTTTAATCCACCCAAGTTGTACTTTC
TAAGAAgctaattatgcttttgaaggtttattttacccagaattgtaatttgtgtcaaac
tactttttgttttaaaggtttaatccactcaaaacactattttctgtctaagtaccaatc
atattaaaggttaaattcacccacccatccacattatacttt
>NODE_751_length_290_cov_1.020690
TTACCGTGACACAGTGGTGTACCAGTGCATGTTAGGATATCGGCTAATTGGCACATCAGT
CAGAATCTGCCAGCAAGACCATCGATGGTCTGGAACAACACCTGTCTGTGTCCGTAAGTA
CTTCAAGAAACCAATGTAGGTAGTAAATGATGATTTACTGCTTTTTTTTAAAAAAAATTA
AAAAGCTAGAAGATATCTATGTATGAAGCAAATCCATCACACATACACAAATAAATCCCA
TATTTAGTGCTTTTGTGATTTAAATTGTCTTTTAAATGCAGCATCTTTACGTTCCTAGAA
aaagttcaaaatttacaaaaccacaatgctgcacataatacttttcatccacaccacaca
tttctcactgtacttctctattgtctctctactccctcagctattacttgtggtcaccca
ggcaacccagccaa
>NODE_752_length_291_cov_1.027491
CATGTTATTTTATAGACTAAAAAATAGTGAACAAATATATTGATATTAAAGAAAATGTAA
ATAACTGTGAGCTGTGAATTGCAGCCAAAGAAACCAGAGCTTTACAACTTAAGTAAAGCT
CCCTAAAATTTGTAAAACATCCCTTATCTGTTTAAAAAACATAAGCGGATTACTTCAGAA
TGATTTTACAGCATTAAAGAATGATCTTGAATTATTGCATATGAACACAGATAATGGAAT
TTTGCATGCATGCCTTTGAGATCAGATAAGATAAGAAACTTAATAAGACATATGATAGCt
gtaaaagtggatctttttataaaatgactgaaaatattttagcagtgtctattccctctg
caagctgcctgctacttcttcttcaagtgttgtacctgcatctcccatgcacttgttgac
ttttataatggtctt
>NODE_753_length_294_cov_1.153061
CCTTTATCTAGTATTTGGTGCTTGAGCTGGAATAGTGGGCACAGCTTTAAGCCTCCTTAT
TCGAGCAGAACTTAGCCAACCAGGCGCTCTCCTCGGAGACGACCAAATTTATAACGTAAT
TGTTACGGCACACGCCTTTGTAATAATTTTCTTTATAGTAATACCAATTATGATTGGAGG
GTTTGGAAACTGACTAATTCCCCTTATGATCGGTGCCCCCGACATGGCTTTCCCCCGAAT
AAATAACATGAGCTTCTGGCTCCTCCCTCCCTCATTCCTACTTTTACTCGCCTCTTCCGG
AGTTGAAGCAGGTGCAGGAACAGGTTGAACTGTTTACCCTCCCCTATCTGGCAACTTAGC
CCATGCAGGAGCCTCtgttgacctgactattttctccctccacctggcaggtgtctcctc
aattttaggtgccatcaa
>NODE_755_length_310_cov_1.009677
TGTTTCTATTGTTTGAATAGTATTTCACTGAAACTCAAAATTAAATATCCTTATATTTTG
AGATACTGGATTTCAGATTTTTGTGAGCATTAATCCATTAACATCAAAATTAAAACAAAA
AAGACTCAAAATATTTCAATTTAAGTGAAATAAATTTAGAATATATTACACTTTCACTGT
CGTAAATAACTGATGGAACATATTAAACTTTTCACAATGATCACATTTTTTTGACATTCA
CTAGTACATAAAATTTATCTTGATCTTGATCTTCTCAATTAAACTGCCTGGCGAGAAAGT
aaatgagtgtattttccaaaaagtcaaacagtatctaaaaataaaataattattgatatt
ttcacttaccaaactgttcttcttgttcttctctctgtttggtgaggttggcattagcag
ccttcaaaacgctcgtcatttggttcaggtaggc
>NODE_757_length_300_cov_1.020000
AAAGCTTTTAGCAGAAGAGTTTACTGTAACACTGTGCACTTATGGTACGGACTCAAGCTT
GACTTATACTGACGTAACGCTGTTACAAAAGCATCTTTAGAGAAAAAAAATACAACTTTA
CTTGCCTTATTGTGTGAATGGTTATAGCAACTATATTGTCTTATCAAAGTTTGAGCCACT
AAGAATTGGAATTTATTGATTAATTGCACGCATGTTCTCATTAAAACTGATTGACGTAAA
AAGAGAGGAATAATTTAATTCCTTCTGTTTGTTTGTGGAACAACAAAGTCATGATATCTC
aaaatgcacaacaaattagaattgagcaagaggctggctttgaccagtcttgtgagtcca
gaagtgagattgtctgtctcagcagattttctaatccatttacacttttagttcctgtaa
tcacaacacttacatatagattaa
