# Supplementary material for: Multilocus molecular systematics of the circumtropical reef-fish genus Abudefduf (Pomacentridae): history, geography and ecology of speciation
Source: PeerJ. 2018 Aug 14;6:e5357. doi: 10.7717/peerj.5357 (PMC6097498; doi:10.7717/peerj.5357)
Supplement: Data S1 [file peerj-06-5357-s013.zip › Data Supplement/assemblies/Abudefduf-sordidus-STRI-X-1251.contigs.fasta]

>NODE_2_length_734_cov_14.151226
TATTGGTTCAATTGGCATCCATCAGCTACATGTTCAGTCTTGTCAGAGAGTGGAAAATGG
ACTTAAACTGACTTTCTATGTGACATTTCACATTAAATCAAGCGCTACACCTGTCATCCT
TCATGTTTAACAGTTAACCAGTCCATTATTGTTATTTTCACCCAAATATTTCTCTGCACA
CTAAAGAGAAAAGTTTCCTTCAATCCCCCAGGCGTTAGTCTTGGATTTGTGTTGTTCTGC
AAGTCTGCGACATCATCCGAACCCCAGGAGCCTCTTGCTCAGTCTTGACGGATCCTCACT
CTGCTGAAGCCCAATACTGTTCTTCATCTTGTGTTGTCACAACCCCCCTGCTACCTTGAT
TCACTCTTGGTCGTTGGCTAGGTTTTGGATTTATTACTTTCGAGGCCGAACAATCAGTGG
ACCAGGCTGTCAACATGCATTTTCACGACATCATGGGCAAAAAAGTGTGTAGTTGTAGTT
TTATTTTACCCTTAAGACCAAACAAAGGCTTGGGCGATGGAGCGAGAACTACACTATGAT
GCTGTTTAATTACTGAATGTTAGTTTCTGGTGACTTCCCATTTGTGAATGCAGCATCATA
CACAGCACAAATTCAGCTTTTAACATCTTAAAATAATCAGGCTACTAACTTGATATACTT
GTCTTCATTTTTTAATTGCACCACACACTCCTGTCACACCTGTGCTTTTATAGTTACTAA
ATGTACTCATCATGCACTTGCTGTTATATTACAGTTTCAATTGTCGCCCCAGGCTTTGTT
TAtactgaccactcctttaggatgtctgaagtgcattagattgtactcagtaaattaaga
tgattgtattttctggtttcaaatgtgcttaaaaattg
>NODE_3_length_399_cov_5.932331
CTCTTTTTTTTTTAAACTCGAGTCACATCCGCAATCCCGCGGCCCTATAAGGAGCTTTCA
CGCTTTTTGGTTTGCTTTAGATGTTTAATACCCCCTCTCTTTTGTGTCAGGGAGCTGGAG
AGGCGTTAAGAAGCGCTGATAAACCCCACTTAGATCCCTTCCTGGCCCGTCACCCTGGCC
TGCCGGGCCGCTTTAGCAGGGAACTGATCTGTGACGGCCTGCCACTCAAACTGAGCACTT
CTGAAGGCTGACACAATGGAGTGAGCAACACACCAGAGGGCCCGGGGGTGGGTGGGGAAG
GGGGATGGAGGGAGGGTGAGGCAGAGGAGGGAGAGGAGGCCAAGAGGTGCCCTGAAAGAA
GGCTAGAGGAGGGGCCAGAGAGCATCTCCCTGTTATCTATTCCCTCTCTTTCAGTTTATG
CAGTTTCCCTCCTCCCTCTTCTTGCTGCTTGATACTGTAGAGCTCACACTCTTTGACTGT
TTGTCTTCTAGTCGGCAGTAACACACACAAAAGCCCCTTCTCTGTTGTTTGTCTCTCTGT
GGt
>NODE_4_length_522_cov_8.819923
GTTATATCTGTTTATAACTGCATTGTAGTGTGTTATCTTGGGTAATAAACCATTTATTAA
GTGTTTATATACCAACTGGACTGGCTTGCCCTGCATATCTAAGCGTGCCTATGATAGGAA
GTGATGAGTTGTTAGTGTTTTATGACAATTTTCCTTTGAGTATCCCCTGAAACACGGGCC
CCCACAGCACAGCAGCTGGTAGCTCAGCCCCTGACAAAGCTGTTAATGTTCTGCAAAGAA
TGTGCAAATTGCAGAAACGAGTCCAAGTGTGGGCAGAAAACACTTCTGGTACTTAGAACC
AGTGATGGAACAAATTTGGTCAAATTGGTAAAGTGCCCAAAGGGAGGAGGGAGATGTTCC
ACGGAAAACCAATTCCAAGCTTGGGTGAGCTCAGGATTGTTTGGAAACTCTCCAATCTGG
GGGCCTGCATTGAATTGCGTGTCAGGCAGAGACTGTTAAATAAGATTAGAATAAGGACCA
AGAGAGCAGCACAGGTACCTCACAGGATGGCTGTGTAATGTCGAATCACAGTTACTCTTT
AACAGCTATACATCAGCTGCGGCAGCGTTGGAAAAATGTAACATGAGGTGGCATGTAAAC
TCACTGGACAGTTGCAGGAAACATGAGAGTTTTTTTAGTGCATTATGAGCTGTGTTTGGA
ACaagt
>NODE_5_length_537_cov_21.383614
TTTTAAAGATTTGTTGGTATGTCATTTGAAAACATGATGAATATTCTTAAAAATAAGTTC
TGACTCTTTAGTGACTTTGACCGATTTAGTCCAGTGCAATGAATGACCCTCAAAGAACAT
TTTTTTGTTTATTTTTTATTATTTTTTTTTAATTTATCCGCTCAAGCCTCCAAGAGCTGA
ATGTTATATAAAATGTTCACTGAAAACTGAAAACTATGCTTTCAGACCCACATTTTTGCA
TAAGGTTTCATCACAAAGCGGTAGTAAGTGGAGGGAGGGTGTGGACGGAGTGGCTTTTTA
GAACTACACAAACTTATCACAGGTTATATTGAACCAGAACGACTGTTTATAACATTCTAT
TAAGACTAAACTTTATTGAAAAAGATCTAAAGATTTCATTTTAACAAGACAAGAAAAAAG
CAATAGCAAATTTAACTATTAACTAGGTTATGCATAGCGAGTAACTGTTTCTAGTAATAA
GGGAAGAGCGTCCCCCAACCCTCCAGACATTTTTTTCAGTTTTCTTGACTTTTAGATTTT
TTTATATTGTAATTTTGATATATTGGTACAAAGCACAAACGTACTAAAAGTTCTCTCAGT
GCAGTGGACTACTGGAAGAGCCTCTCCACTAGTCGCTTTGTTCCCTTTTGctcagaaacg
cccccctccctgtaccagaat
>NODE_6_length_425_cov_9.061176
ATGACTTCTAATTAGCAGTGTCCCAAAAACATATCAACAATAATCAACGACATTCCATAA
TGTTTCTGAACATCTGCGTGAGGCTGAGCATTTCATCAGTGCACATTGAATGATGGCCTG
TTTTAATGCGGCATCAAACTCTTAATAGCTGCTTTGTACCTTTTCACGTGCGGGTTCACT
TTAGAGCCATCTAATTCAAAACAGGGATTCTCAATTATGCAACGTCGCATTTACATATGC
TAATTAGGATCATATTAATTATCTTGAAATTGGGTAATTAGCCAATCTCAATTAAGGCAT
TGTTCATTACACTAAATGCACAGGAAAGGTGTTTGAAGTTTTTCCCTATGCCTTTATTCA
TTTCTGCGTGTGTGTATGTGTGTGCGTGCAAGAGAGAACTGGGCTGCCTGCCACATCTGA
ATCAAGCCTCGGTGGTGTATTTAATAATTTAAGCATCCCAGCTCATACAAGGGATGCACC
CACAGCTTTCATCGTTACCAAGCATATGGTTCTGTAATGAGCCTGCTTGCTTGTAAAATA
GTAATGCCAGTACAGAGCAGAAGAGACAa
>NODE_7_length_314_cov_1.780255
AAAACACTACAGCCGAAAATGAGGCCACCAAGAAGAATACTTACAATAAAGCCGCCGATT
CACAATATTTGCTCATACAACAGATTCCCACATGGGAGTACGTTTGCCTTTTAACAGGAG
ATGTTAATGAATGCCTGCACCTGACATGACACAGATTTTCCTCTTCGAAACGCTTAAATC
ACCCCTCACCCCTTTACTGCACCTCAGATACCATCATAAATGTTTTAGAAGCAGCAGTAC
AATATGGAAACAAAGAAAAGATAAATACTCAACTCCCTGCAATGGGAATAAGGCCCCAAA
ATATGTTTTGGAAACATAATCAGCATCATAGCAGCTCTGTGTGTCTGTTTACATTGTGGC
CGCCATCGCTCCCCTCTCCTCCAACAAACAAGAGAATGGGGGTATGGAGGAGAGGAATAA
TAATAAAAATAGAAGAAGAAGGAATTATATTTTGCATA
>NODE_8_length_145_cov_1.000000
CATAATCAGCATCATAGCAGCTCTGTGTGTCTGTTTACATTGTGGCCGCCATCGCTCCCC
TCTCCTCCAACAAACAAGAGAATGGGGGTATGGAGGAGAGGAATAATAATAAAAATAGAA
GAAGAAGGAATTATATTTTGCATAGTATTTTAAGTAACTGTTCAAACTTCATTTCAGAAT
GGTAATCCACAAAACAAATATGTAGCCGCATATTTTAAAAGGGAGGCTCCGCTCGCTTCA
ATTTCCTATTGTGATGTTACGCCGTGTGTTTGCTCTTTGTGTCTGTTTG
>NODE_9_length_406_cov_22.960590
TATTTTAAGTAACTGTTCAAACTTCATTTCAGAATGGTAATCCACAAAACAAATATGTAG
CCGCATATTTTAAAAGGGAGGCTCCGCTCGCTTCAATTTCCTATTGTGATGTTACGCCGT
GTGTTTGCTCTTTGTGTCTGTTTGAATTGATTTGCGCAGCTCGGCAGACAAGGGCTGAAT
GCTCAGACCAAGAATCCATAATTTCATATGATCTGATAGTTCTGCAGTATTACATTGATT
TTTTCCCTCTCCCTCTCCCTCTCTTTGGTGCTGGTGTTAACAAACAAGCGGAGGTACCTG
CGCTCAAGGATCCAGAGGAGAACAAAAAGAGGTGTTTTGTTCAGGCTAAGGTGATAATGT
GGAGACAGGGACATGTTTGTTTGGGGAAGGGGATATGTTTGTTATGTGTTGTTTTATGAG
GAGCTACTTCCCATATAGTCTATTAGGCCTGTGGCATCTGCAGCCACCCAAAACCCAGGA
TTTAAGACTAAACACTCTGCTTATCTGCAGCTTGTTACGTATATGCATTACGCCCATACA
GCTATTAACt
>NODE_10_length_310_cov_1.861290
TAAATAGCAGCCAGAGAGCAAGCGAGTGCGCTCTGATTCGGAGACTGGCAGCATGACTGA
CTGATCCCTGCATCCATATCATAGGATTAAAAAGCCTGACACGGCGCAGATACAATAGCA
GCAAAATATGAGACAAAAAAAGTCGGTCAATGGAAAAGGAAATGTGATTATGAACCAGAA
CAGGCGAGAGGGAGATAATATTAAAAAATCTGACACACTTTCAACAGGAGCCATACAGTG
CGAGCAGGCTGGGAGGAGGTGGGAGTTAACGCTGTCACCGGGCAATATAGAGGGAAGGAG
GAAGAGGAGCTGCCAAATAGGAGCCTCTCCAATGATTTCCAGGAGCCAAGACACACTTCA
GTCAcactgtcagggatgtggcggagggtgaaacctgcccaaattcagtttacacacctg
ttcgtctaagcctgacggaaatcttcctcctgta
>NODE_11_length_620_cov_9.498387
TTGACCATGTTATTATTTGTATCTCACAATTTCTTTACCAACCTACCTAGCCTATGCTCA
TATACAGGGCTGAATATTTGTCTTTAAAACAACACAAAGACTCGTATTTAACGTTACTTC
CTGTGGACATTTATCATAACTGGCCTGCACAGAGATCATTACATTGCCCAGTAACGTGTA
TGCCACACATACTGCTCTGGTAGTGCGAAATCAGTCCAACATAGTGGAAGCAACACAACA
GATGGTAAGCTTGAAAAGAAGCGGTGCAAACTAAAATCCTGTAGTCTGTGCTCTAAAAAA
CACAATTCATATTATGCATTGATTAGAAACATGCAGCAGACACTGGCCTGAGGCCATATA
GGCCTTCGGAGTGCTCCATAAGTCTATTTTTGTTGCTCCTCGGGTAGGTTACTATGACTT
TTATATTATTTATTTCAAAGCGCCCAGATATTGATTATTTCACAAGGAAAAATGACAAAT
GGCAGGAGGGAATGACACGGTCAGCAGGTTCTATTAGAGAAATGATAGTGTTGCTCGTGG
TTTGTTAAAAGGTCCAGTTTAGATACTTTATAGGTTTACATCCATCATCGTCTAATGACC
TATTTGATGAAAAACACGCGCTCTGGTGACAACAGCCCTGTGCAGCCAACTTTGCTTTGT
AATTGGTCCCATATTAAATATAGATTTTTGTTTTGATATCTTGTGAGAATTCCTTTCTGT
GGGTCAAAATTGTGATAAAAGACATGGATGCGATGGCAAAAGCt
>NODE_12_length_842_cov_14.694775
GTTACGCTGCACACACATTCGCACACCTAACCTAACTATTCAGAACCCATAAAGAATTTC
AATTTCCTACACAAGATACCTGAGAAACATCTAATTACATGACTCAAGAATGATTGAAGG
CTGTAGTAATGGACTGAATGGTGACGCGGTGAAACACCTTGTTGCAAACAGTTTCCCGGA
TGCCATCAGTCACACTGCAGCGGGGAAATACTACAGCAACAGGTGAGACAGTATATCGTC
TGAGGCGCCCAACCTCTCAGTGTGCTTTAACACACAAAGTGAGAGAATCCAAAGGGAAAG
GACGAGGACAGGGATGAGAGCAAAGGACGTGGGGATCATACTGCCCAAAAAATGTTTGCA
GACTGGATACTGAACACCGTTGTTGAGGTTACTATTTATCTCATGCCAGCCAAGTTGGCA
CGCACATCTGGCGCTGGGTACTTAGTGCAATTATTTATGATTTCCTCCAAGATTTAAAAG
CTCTTCGCCCGGCCTTGTAATGCAGTAACTGATTGCACTGCTAATGTAATTAAGGGGAGA
TTATGATGTCCACGTGGCACACCAGATGGTGGCATTCACAGCGATGGGGGAAGGCACAAC
TGGCACACCACTGCACAAGGGCAGTGAGGCGCAGTCAGTCGGAGCAGTCCAGACTCCCCA
CCAGACGGAGGAAAGTATATGTGTGCATGCGTGTGTGCTTGCATGTGTGTGTGCGGCGTG
CACGCACAGATGCATGTGAGTGTATGGGTGTATATTTGATGATAAGTTGAGCGATAAAGT
GTAAGCTGATAGAGATGAGCAAAATACCATCAACAAAATTACTGACACTACGCCAAGTGC
ATAGGATACATGCATAAGCTCAAAAATGAACCATACAGGTCAAATAAAGACCTACTGTTT
GATCTTGGAAGGTTCGAGATTATCTATAGGCACTTTAAGAAATCACTGTTCTTTATTTCA
AACTACAAATAGGAAGAATTAGTAAc
>NODE_13_length_645_cov_11.378295
CGAATGTGACAGGAGGAAGAGCATTAAGCATCTGACAAGATGATATCTAAGTTCAATTTC
CTACTCCTCACCTGATTTATACCTGCAGCAGATCATTTTCCTTTCTGTCATAAAGACCTC
TATAAATCAGTGGTGCTTATGGAAGCACTACAGAACAGGGTCCCTGGATTTGTATCCCCT
GTGTTTGCTATTAGGAAACCATTACAGCCACATTTTCCTCCTTCAAACAAAAATGATCAA
ATCTAATACTGGCAAGATTAGAGAGATAAAGGGAGAAAGAGCTGGCGGAGCTGTTCAACA
CAGTCCCCTATCTAAACAATATGCTCTAAACTCAATAAAAACAGGGCTTTTTGCTGGTGA
CACCATTATCCATCTGTTTGGACAAAATTGCTGTATCATGGTATAAATCTGCGATACAAG
TGACATATCCTCTAAAATAAAAGGGAACATTAACTGCTCTATCTTCTAGAGGCCATGGGA
CTAGCTGGCTATAAGCTCAGTCAAGTGTGATGGCAGTTATACTGTGTTTTACTAGACTGC
AGACAATTATACTTTGCTCCTCTCCGCTAAGAAGACAAACTGCCATGGCTTCAACTGAAA
TGATTTCAAATAGATTTTCCAAAATGTCTGTCGCCAGATTGCTTCCATACATTATTTCAC
TTAAATGGAGAGAAAAAAAGAGGGAGCAAATCCACAAATCAATCACAACAGCCCACTTTA
CCAGATGGAAAGACGGGAGCTTTCAGTGGGTGTGTGTGTGTGTGTGTGTgtgtgtgtgtg
tgtatgtgt
>NODE_14_length_749_cov_16.624834
ATCAGCAGCTGTAATGGACACACTTCATAATTGTCAGTCTTTTGCGGCATGGTAAGGAGA
CTTAAGCTGGGGAGACTGAAGGCATACCGTGAAGGCAGCTTTGATCGCATGAGCTGAGAA
AGTGATGTGCCTATATACTCATTATTTTACCTCAATACTTGTGTCTAAAGAATACAGAGG
ATTTCCAACATTTAATACCACAGTATTTTCAAACTACAAATGTCGTCCTATTCTTATAGT
TACTGAAGCGAAGTCAGTTCTCTATAATTAAGGCAACTTTATAGGCACTGTTCCCTGGCG
AGTGTATGTACGAGTACCTGTGTTAGATGTTTCATCTTTATTAGCCAGAGCATGGTAAGC
CTAGCTCTTCATGCACTAATCCCCAGCTAAAGAAACAGCTTTCAAGGAATTAACATCAAA
AGTAAAGCTTTGCGTGCCGGCGGGGGAGCTTTCAACAGAGCCTGCCTCAACTATCTCCTA
AGTATTTTCAGAGCCTCGGGGATGAAGTGGAAGTTAAGTTTAACTTGCTCTGTGTTCTTC
TGCAAGTCTTTGACCTTGTTCTCAGGTCTCTTAATAATCCCTGATACGTTTGAATCCGTA
CAGCGTTTGCGGCATTTCCATGAGGCACTGCCAGAGGGTGAGGATTTTTCACTGGGGCCC
ATTGCCCATTCTTCTCTTTAACCGTTATTCCTGTGATCAGCTGGTTAGGATACAAGCAGT
TGAGGTTTTGGATCAGCATCTGTCAGAGAGAGCTACCTACAGTACCAAACACTGTGCACT
GCAAATCTGTGAATTTCCATTTATGTCCACGTTGCATGAATCCATTATGAGCAGCTCAGT
GTGCTGTTTAAATATGCCTCCCAAATTGAAGTCATAGTTATTGCACTGCTAAt
>NODE_15_length_779_cov_8.474968
TTGACCTTTATGTTGTCTCTAATGTTGCCTCTCTTGTTCTTTTTGTGCATCACTTCATCT
CCAGTCACTCCAGCACGCTCCGAGTCTCTCCTTTGATTTCACAAGGATCCTCCTCAAAAC
ACAAAGTCACATTTATCTCAGTAATTGGCCTCAGTGTTTAAGTGGATAATGTGGTTATCG
CTGCATTCTTTGTTTCATTTCTTCCCCTCCACCGCTCTTTTCTTTCTCTCTCTATTTGTC
TTGCTTTTCTTTCTTTTTTTTCCGTGAAACTGTTGAGCTGGTAAGTTCAATGCAGAGGCA
CGTATGCACTCTGGAAAGGTAATCTAGAAGCCAGTTGAGCCATGACAAATAGGGACAGCT
GGCCTAATTGAATCATTTGAGCTAAGACAGCTCAACTTGGTTATCCCCTCTGCAGCCCAC
ACTGATATTAGTGCAGGAATCATTAGCCATGAAATCATGTCTGCTCTCTCTGACTGCATC
CTTTATGACATGACAGCCAGCCCAGCCTGTCTCTTTCACTCTCACACCAAAAAGAGCCCT
TCATCATAAACAGGCAGAGATGGAGGCAGCCAGGACTGAGTAGGATGTCTCTTTGTCTTT
TTCCGAACGCTTGTTCTTATTAAAGTGTTTCACCAGATGTCATGTACAGTGCATTGTGCT
TATATCAAGACATTACTGTACAACTGAATGGCAAAAACATATACTACCATCCAATTGTTC
TGCAGTGATATCAGTATCAAGGCAACGTTGTATGAAAAAAAATCTCCTTTCTGTTCATAC
AGGTTCAAGAATGTACCAGACATGTCGCTTTTGAAGATACTTTTCTGTCTTCTTTCAGTA
GAACATTTTGAGTCGCCTCCTGTCACACTTCGTAGCCCTTAATGAGACACAATTACTTTC
ATTCCTGGAGACCATTTGCAAAt
>NODE_16_length_432_cov_5.354167
GACCTAGACCGGCGTCTTCAGCATAGCCAAATTAGGTGGGGCAGGTGGCATTTCCAGGTG
TCTAGCACGTCTGGTTCCGGAGATATTGGCCAAAACGTTCTCCCATTCACTGACAATGGG
CAGTGCATAACGCAGCCAGTGTGGAAGCGCTGAAGCCAAGATAAGTTCCCGCAGAAGGCG
CTTGAGAGCGCGTTTCAGACCGCTCTGAGTTGATTGGTATAGGTTTGTAGTGACACTTTT
TTGGGTCCCGTAGTATGGGCCAACCCTAGCCGTAAGGTCTGGAATTAGGGTTAGGGTTAG
GGTTAGGGTTAGGGTTAGGGTTTCGGCCTGGGTTTGGGAAAACGGTTAGTGCTAGAGACA
TGAAACTTGTTTCTACCCCCCCATTTGCTGCCGCCGCGATCGCACTGAGCCCACTCCCGA
GTCTCTACGACGTCAGGAAGTGGGAGAAACCTGTGATTTTTTGCTGTATCTCGGGACGGG
AAGGTCGTAGAGACTCGGGACCTAGACCGGCGTCTTCAGCATAGCCAAATTAGGTGGGGC
AGGTGGCATTTCCAGGTGTCTAGCACGTCTGGTTCC
>NODE_17_length_3251_cov_11.002769
TTATGAGAAGGATGTTGGCGTATTCTGCTAGGAAGAAAAGTGCGAAAGGACCCCCTGCGT
ACTCTACGTTGAACCCTGAGACAAGTTCTGATTCTCCTTCGGTAAGGTCAAAGGGTGCTC
GGTTGGTTTCTGCTAATGTGGAGATGTATCATATTGCGGCTAGAGGTCAGGCTGGGAGGA
TTAGTCATGTACTTTCTTGAGCTACGCTGAAGGTTTGGAGGGTGAAGCCTCCGGTGAAGA
TGATTGCATTTAGGAGGATTAAGCCTAAGCTTACTTCGTATGAAATAGTTTGGGCGACCG
CTCGTAAGGCCCCAATTAGTGCATATTTTGAATTTGATGCTCAGCCTGAGCCTAGAATCG
AGTACACTGCTAGGCTGGAAAGGGCTAAAATGAACAGGATACCAAGATTTAAGTCTGCCA
TGGGGAAAGGCAGAGGCATAGGGGTTCAGAGGGTGAGGGCAAGAGTGAGGGCCAGTATGG
GTGTAAAAAGAAAGAGGATGGGGGAGGATGTTGAGGGGCGCACGGGCTCTTTTATGAATA
GTTTCAGTCCGTCTGCGATGGGTTGTAGGAGACCGTAGGGTCCTACTACGTTTGGGCCCT
TTCGGAGTTGTATGTAGCCTAGGACTTTTCGTTCGACAAGGGTGAGAAGGGCGACGGCTA
GGAGGACAAATACAATTAAGATAAGAGGGTTGAGGATTAGGGTAATAAGTGCTGAAATCA
TAGTTAAGGAGAGGACTTGAACCTCTGTGGAAAGGGCTTAGGTCTTTTGCAATGGCCGGG
CTCTGCCACCTTAACGTGCTGTTTTCTTGAGCAGGGGGTTATGCCCTTTTACCTATTTTA
GTTGTTTTCATTAGGTGGGGGTAAGGCGTGCTTTTAGTATTGGCCTCTTCTTTTCGGTCC
TTTCGTACTAGAAAAGATCATAGCATAGATAGAAACTGACCTGGATTACTCCGGTCTGAA
CTCAGATCACGTAGGACTTTAATCGTTGAACAAACGAACCCTTAATAGCGGCTGCACCAT
TAGGATGTCCTGATCCAACATCGAGGTCGTAAACCCTCTTGTCGATATGGGCTCTAAAAG
AGGATTGCGCTGTTATCCCTGGGGTAACTCGGTCCGTTGATCGGCGTTAAAGCCGGATCT
GTAATTGGTCAGATATTCTGTCAATTTGAGCGGTAGCTCTTGGTTCTAGAAGAGGAGTTC
TTCCATTCCACGCGGGGGTTTTTTGTTTCCCCGAGGTCGCCCCAACCAAAGACATCAGGC
CAGGTTGCAATTAGTTTAGTCCTTTGAAAGGGGTGCTTAACAAAGTCTGGCTTAGTGTCT
AAAGCTCCACAGGGTCTTCTCGTCTTATGGTTTTATCCCCGCTTCTGCACGGGGAGATCA
ATTTCATTGACTGGAAAAAGGAGACAGTTAAGCCCTCGTCGTGCCATTCATACAGGTCTC
CATTTAAAAGACAAGTGATTGCGCTACCTTTGCACGGTCAAAATACCGCGGCCGTTAAAC
ACGTGGTCACAGGGCAGGCGGGACCTCTCATATTATTTTTTCAAGAGGCGATGTTTTTGG
TAAACAGGCGAGGCTTAGTTTGTGTGTTTGCCGAGTTCCTTCTTTTTCTTTTAGTCTTTC
CTTGTAAGCACACCAGTGTGGGGTTAACGGTGGTGTGGTGGGTGTTTTTCTTGTTGTTTG
GTTTTTTACCCACTGCCCTCTTTGTTTGGGGCCGTTAAGGTTCGGTGGGAGGTCCGTTCC
GATTTACACATGTGCTGGGAGAGAGCTTGGGCTCTCTTATTACTCATATTAGCATCGTCG
CTTCCATGGGGGCATGGGGCGGCCTGGTAGGTGTAGGGGTTTAAGATCTGTTATCAGAAT
TGTAGGGGTGAGTTAATGCTCGAGCTTTAACGCTTTCTATTGGGATGGCTGCTTTTAGGC
CCACCAGAGCATTTCGCCTTGAGATTATTATGATCTTTATCCTCCTGGAAAAGTTGTATC
TTTTTTCAAAGGGGCTGTACCCCCTTTGACTAACTCTCAAAATTTCTTCTGGTCTCAGGA
GTTGGCTGGTTAGACAGGAGGAGGGAAGAACTTGTGAGGCTGAACTTCTATTCAATTCCC
AGGCAACCAGCTATTACTAGGTTCGGTAGGTCTGTCACCTCTACTCGAAGCTCTTCCCAC
TCTTTTGCCACAGAGACGGGGGTGCCCTATTAATTAGGCTGTCTTGGAGTAGCTCACCTA
GTTTCGGGGTATTAAACTAAAATTCTCTTTGCTTAAGGGATACTGGCTAAATCATGATGC
AAAAGGTACGAGGTTGTGTCTCTGCTTTTTAAGGCTTTACTGGGTTATTTCATTTCTCTT
TCAGCCTTCCCTTGCGGTACTTTCTCTATTGCTTCAAGTTCCTTTTCCGTCGCCCGTACT
GAGGGGGAAAAATGGTTTGTTTGTGTGTGGAAGTGTATTAGGGGGTATAAATAGTGTAGT
TTTGGTTTTGTGGAGGCGAGCTAGCTATTGGGCGTCAGGGTGACCCGATTTGCACGGGTG
ACTTCTCAGTGTAAGGGAGATGCTTTTCTGTCTTAGCTACACTCTGATTTTTCCAAGTGC
ACCTTCCGGTACACTTACCATGTTACGACTTGCCTCCCCTTTGCAGGTGTGGGTCTTTAG
GTATATGTTTTTGTTAGCTCGGGGAGAGTGACGGGCGGTGTGTGCGCGCTTCAGGGCCAG
TTTCAGCGGAACGCTCTATTTTCTGCTTACTGCTAAATCCTCCTTCTAATGCATATTTCA
GTGCATTGTCCGTATTTCCTGGTTTAGGAAATGTAGCCCATTTCTTCCCCTCTCATTCGC
TACACCTCGACCTGGCGTTTTGGGTTTTACCAATTCTGCTTACTATTAGACCTTCACAGG
GTAAGCTGACGACGGCGGTATATAGGCGGAAAAAACAAGGGAGGGTGAGGTTTAACGGGG
GTTATCGGTTCTAGAACAGGCTCCTCTAGGTGGATGTAAAGCACCGCCAAGTCCTTTGGG
TTTTAAGCTAATGCTCGTAGTACCCTGGCGGATAGTGGGTGTAATAGGCTATCAAAGTTT
AGGGCTGGGCATAATGGGGTATCTAATCCCAGTTTGTTTCGCAGCTTTCGTGGGGTCAGG
GGAAGTAAAGTCACTTTCGTGGTGGGGCTTCTTACCTTCGGAAACGTATAACAGTTCTGA
GGGCGTTCGGCTTTAGTTTAATGGGTTCCTTAACCACTCTTTACGCCGTTGTCTATCAAC
TTGAGCCTCTCGTATAACCGCGGTGGCTGGCACGAGTTTTACCGGCTCTTTTAGCTTTAA
CTAAGTCAAGTTTTCACTTATGGCTTAATGTTTATCACTGCTGAAGTCCCTTGAGGGTGT
GGCTAAGCAAGGTGTCATGGGCTGAGGTTAGTTGT
>NODE_18_length_794_cov_12.367758
CTGTAATAAATGACTTGACTCCTGAATACATTTCTGCAGTAATACTTGACACCGCGGCGC
TTATGGTGTGCAAGATGAAAACAGGATGTGTTTCTAAGCAGATTTAACAATGCAAAATGC
ATAAAGTGTGAGGTCATCACTCCGAGAGAATGGAGTGTGTAAAAAAGAGAATACGAGCCT
GCGAGGTCACAGAAATAAAGATAAATGTGAGTACCAACAGCAAGGCTGTGGCAATGGAGC
TAATAAGAAACTGTTTTATCTTTTTACAATTTAAATTGTAACCTTGAGCCCACAGCCAGC
CACACAGGCTCCCGGTAGAATCATAATTCTGGCAAGGGGGAGCAGTTCTAGGTGTGGGTG
CATGGGCCACAGCATTAGCTCTCTGAGTGAAATATATGGCAGTGACGCCTCTCGGCCCCA
TCCACAATCAATTGGATTCTTTTCCTTTAATATTTACTTGCAGCGATGAGATGCTCGTCT
GCATGGTGATGAACAGTCTGCCACTGGCGTTTGAAGGTGACCTGTCAGTGAGTATGGACA
AATCTCTCGCTCGCAGAAATGTAGAAAATAAATCATTAGGGGCAGGCAGTCAGACAGGGG
CCTCTCTCCCTCCCTCACTCTCCTCGGATTTAAATCAGCTCAGATTTATGATTTGAATTA
ATGCTTCGTTTGGTCAAAGGAATGGTCGCAGAGACAAATGATGTTTGGTACTGAAACCAT
CCTAATATTGATTACTGGGTGTCGCAGCAATCTCTTGTTTATATCAAGCACTCTCCTGTG
ACAGGGTGGCCAGCAGGAGTCATCCTGATAATACGCTGGAGATATATGGCCTGCTCTGCA
CCGTAGAGCCATGAAACACAGCTAGCAGCGTGTTGTCTTCTTCATCGAGCCCCGGACTTG
TGCTCACATGTTTATTTTTAACAGAGGAGTTTAGTAAt
>NODE_26_length_444_cov_14.795045
TCCTTTCGCATTGGTGTCAGTCTGTCAATAATTCACAAGGCCAGCAGGGTGGCATTTGGG
TGAAATAAAAGCCCTGAAATTCGAGATTAGAATGTGATGACGGGCTTTGTTCCATGCCGG
TGTCAGAGTGCTCATACGCTCAAAGGAGGGGAAGATGAATGTTTTTTCCCCGCTTTCCTT
TATCACTGAGGGCTGAATTGTGCATCTTTTGCGAGTGTGTTTGTGCGTGGCAGGCGAGAA
AACCCAGACTGTCTGCTGAGCTGTATCTGCGTCTCCAGCAGGGCAGCTGATTTGGTTTGT
GAAGTATGTTAATAATCAAATGATCAACAAATAACAGATGTATTAGTTCATGCAGCTTGA
AATGTCAAGGAGGCTAAAAGCGGAAATCTAATACAGAAAGCCCAGTTGCATTGTATTATT
TTCTGTGACAAACCCTCCGGTCCAAATTACGTAGAGCCTCCTACAGTGAGTAATCTTTAC
AGAAAACGGCGCCAATATTTTGTAATTAAGCTGCAGTAAGACAACGAGCGCTGCCACAGA
TGGAAGTTGCAGAACTCGTATCACTTTTGTTTTTTTTTTCTCTCAGTG
>NODE_27_length_673_cov_7.222883
CTTTGGCAAGACCTTTTTGGATCCTTTGAACTTGCTATAGGGTCTGTTTCTGGTCTGTCA
GGGGAGGGAGCAGTGTTGTGGTCACTCTGTGGTATGGTCATCAGGCTTTGGCCCCTTCAC
TGCTCTCTGCCAATGTATCTGTTTCCAAATGGGACCGAGACAGGCCTTAGATGTACCCTG
CTGTGGTCCTCTGAAACCAGAGACCCTTGAAGTGGACGTCTGCCTGTGTCCAGTCTGCTC
CCAGGAACCCTTTCAGATCCAAGGACTCCAAATGTGGCGTGCTGCATGAAGACATTTTGG
ACGCAGCCTGGTCCGTAGGGTATCTCCCTACCCCCGACTCACCACCACCACCTCTACCAT
GCTAACCACCAGCAGCCCCTTGCAGACCAGGGAGCAGACCACCCTGGGCTGGTCAGCAAC
CCCTGCTTACACCTGCCATAAAACTTAAAAGCTACAGTCTCATCCCCCAGCTTTGAAGTG
TTCAAAGCATAGCTTAGTGACCTTTGATGCGACTTTGGCTGCAACACATGTTTTGCACCC
ATGTATAAACGCAGGCCTCTCAGTAGACAAGGCGGGATTGTTTACCTACATGTGCGAAAC
GTAAGGGCCAATGCATGGCAACCATGCATGGAGCCTCCATTTCCACACGTCAAGTTCCCC
ATGGTGGGAAACAGACGAGTCGAACCGGACACTGCTTTGAGCAAACATATTCAACCACCA
TGTGTTGAGCATTACTTAAAAACACTTTCTCTGTGCTCTCAGACTGTTCATTAGGCCACA
GACTTTCAAAGATAGACAGACGCAGCAGTTGagtcac
>NODE_28_length_585_cov_10.502564
GTTACTTCCTTGTTCTTGATGCATGCTCCTTTGGCATGAAGGACCTGAATGGCAGTTTTG
ACATGTCTTACCAGACCTCTCTTTCAGGGCTTGTGCAACCAGAGGTCACCTCTTTTGTTT
TGTCCTTCACAGCATGCCTCTGTGATATACAGAGTTGTCTCTGATTCCTTATGCCGTGTC
TTCTTCTGTGTAACGCATTTTGGCTCCTATAGTCAATAAAACAATCCCCTGCCACTTATT
CCACAGCCTTTTTGTTGTTTTGTGTACTTTGGCTTTGTGCACAATCCCAGTCCAATGCTA
GTGATCTAGCTTTGCATGGCATCGTGTGTTAGCTTAGACGTGTGTTTGTAAAGAGGGATG
TTCTCTTTTTTCCAGCAAAGATGTCACGGAAATTAAGCTTGCCTACTGAGCTAAAGCCAG
ACTTGGGTAAGCCTTGACTTCGTGTCTCCAAACAATTTGTATGAAATGCAGTATACTTTC
CCCACTCCGACTGGACTCCACCACATCCCATTAGTCCGGTTTTATCTGGTTATTAGCCTC
AAAATTGGCAAGCTGTGCAGATGTTCTCCTAAGTTTGCATGAGTCAAAAGTAGCACTGAT
CTGATCTGAATTGAAATTATTTTGAGCTAAATCAAATTGTTGCAATTAAACTCCCACTTT
TTGACCACAGTGGGGGTTTCACTAGAGGTCAGTGGTGCTGAGCTAAACTTTGCACAACCC
ATTTCACTa
>NODE_29_length_698_cov_5.981375
AACAGCCTGAGACATTTTTCCGTTGAGTCTCTATTTCTGGTGATTAAACTCTGACTTGGT
ATTCTCTGTTAGTCATGCCACTATATTTCAACTATCATTCATTTTGGAAATCAGGAGAGC
AGTAAAATGTGAAAGTATATCTTTCAAAGCTGTCCCTTGCTGTGGGCAAAGACGAACTCC
CGACTTTAAAACTTTTAAAAGTTAGACAGGTTCTTTGAAGAAGAGTCAAAGGAGCAATTT
AAAGAGACCTGGAGTGGTGCGTACCACAGACTGCTATGGCGTCTCTGCACTGTGTGTGTA
TCAAACTGCCAGCCAGACATGTGCAAACACACACACACACACATACACACTCCAATAGTT
GCTTCTGTACCTGTCTTTGCTTTTTTCCCTTTTTTATTTCAGCAGGGTGAATTTTTATCT
AAATGCAAAGCAGGTGATAGGTGCTCCAGTTTCCTCTAGAAGTAGCTCCCTTGTCTGGGC
TCTCTTCCTGATAAGAGTCCTACTTTGCCTGACATAAAAGAGCCCGGTATCATTTCCCCT
GCCTCCCCAACAACCCCCAGCTCGCTGCCCTCGCCCTTCCCCGAGCTTCACAAAGCTGCC
TCTATTTGCTCCCAATTCAGGGCCCAATTGCAGATAAAGTTACAGCAAATTTGTTTGGAG
GAAGAGCTGCTGAGGCCTGCGATCCCTGGGGCAATAACAGCCTTGTCTTGCAGGGGCCGT
GGGGAGAGCTGGCAGCAGCAGGAGAACAGAACCCAACACCGCTCAGCCCGACAATGGCCT
CAACTCTCCGGGAGGGGAGgcaaaaggaggggaagggaatgagagataaagaagaacagg
ga
>NODE_30_length_370_cov_1.640541
ATTATTATCTATCTAAAATATTTTTGACAGGCAACAAATGTCAATTTAATAAAGTGAATA
GCCACAAAGACATTTTACCTTTAAAGACTACAAGATGACTAATATGTACAAAACTGAAAA
AACTAAAAAAACTTCCCATCCTGAAATTGTAGTAGTATTAGATTGTGCTTCCCATGCGTA
CCCATTTATTTTGCATTACTACAATGCTGACGTTTAACAGCTATTGTTTACCATAATCCG
CATCTCAGTTTGGTTTGTGAGGACGCTAACATCTGCTTATTAGTACTAAACTAGGGCTTG
AATAATTATCAACTTAGCATATTATGGGACTTGATATTCAGCATCTTTCAAATTATTGGT
ATTGTTATTATTTAACTGAATCCAAATATAATATattgattttaaaatgtgctactttgc
gtcgaatgcagctgcctctcgttatccctgctcactctttcatcgggaccaatgtgctgc
ctacatatgtgattggttagacgtcataagtaac
>NODE_36_length_325_cov_5.298461
CTCCCTATTTTTTCCTTCCTCTCCCCCCCACCTCCCACTCTCTCACCCTCTCTCGCTCTA
TCACTTTCTCACTAGATTACCCCATCTCTCCCTCTCTCTCCCAGCCTCACCTACTCGATA
TTCCAGCCTTGTTCTCCTGCAGTCTCCAGCACAACTTTCTGACCCACTTCCTCTCTCCTC
CCTGGCCCCCTGATCAAAGCCTGCAGGACGGCATCGCCTTGGGCAGAGGAGAGGGAGCGC
GAGATGGGGGGATGAAGGGATCCGAGCTGGGAGAAGAGAGGAAGAGACAGATAGAGAAAG
GATAGAGCGGCACGGGAGAGAGGGAACAGAGAGATCACAAGGACAGGAAGAGGAGCCAGG
TGCCCTCTCAGCCCAAGGACAAAAGCTCTTCCTGGCTGATCACACACACACACACACACA
CTGACTCCTGTCAGCGCCGTCATTTCTGGTCGTGTATGTTATGTGTGAc
>NODE_37_length_420_cov_10.888095
GATCAGCCTGTGTCTACCCTTCGCCGAGAGGCGCGGGTAACCCGCTGAACCCCACTCGTG
ATGGGGATTGGGGATTGCAATTTTTCCCCATGAACGAGGAATTCCCAGTAAGCGCCGGGT
CATCAGCCCGCGTTGACTAAGTCCCTGCCCTTTGTACACACCGCCCGTCGCTACTACCGA
TTGGATGGTTTAGTGAGGTCCTCGGATCGGCCCCGCCGGGGTCGGCCAGCGGCCCCGGAG
GAGCGCCGAGAAGACGATCGAACTTGATTATCTAGAGGAAGTAAAAGTCGTAACAAGGTT
TCCGTAGGTGAACCTGCGGAAGGATCATTACCGGTTTCGCCGAGGAGAGCGGCGGGGCAC
CTCACCCCCACCGTTTCCCCCCTCCGGCCCAAACTGAACAAGCCGAGGGGCCTTCCCGCG
ACCGGCCGCGCCTCCCCGGGAGGCTGCGGTCCGGCTCGCGCGGCTGGTCCCCGAGGGCTG
GGCCCCCTCCGGCCCGGGCCCTTTGGCGGAACGCCGGACTCCTCAGCCCGTCTGCCTGCC
TCACGCACGTTTGTCGaggccgcc
>NODE_38_length_519_cov_9.317919
CACCGAAACCATGTTTACCCATGCTGCAGCTGAATTTACAAGGGTTTAATGGAGGACATT
TACACAAGGTGTGCAGGCGACTGAGATGCTCCATGTGCCAGATGAGGGCAGCCCTTAGGA
GAGCCAGGGGAAACAATGCCAAATCTCCTCCCCCTGCCCTCCTCTCTCCTGCCCCTTTTG
GCACCCTCCCTTGTCCTCCAGTGAGAGGCTCCAAGGAGGGGGGGTGGGGCCGGGAAGGTT
AATGTGCCCACTTTGATCTTCGTCAAGGCACACTGAGTAAGAATTAATTTACATTTCAGA
TGAAAAGGTTGACAGTATAAAAAGGCATCTTGTTTCTGGTATGTGAGAGCTGTGTAATAG
GCCAGGAATTTGAGAGAGGAAGTCGTGAGGAAACAGAAGGGATAAGCCCCTCTCTTGCCT
TTACTGGGAAAGAGATGAAAGGAAAAAGGGATCTCAGTATGCACTGTTCTTCTGAAACAT
GGGGACCAAATGCTGCCCAAACTTTCAAAAGCTTTTCTGTATGCATTATTAATTAATTAT
TACTATTTCGTAGGCCACTCATGGAGATCAAAAAGGTGTTTCACAAAGATGCAAGGTTTT
CACGCCTTTGTCCCCTTTCCTTTTAAAAtgtgagaaaaaagtggtgcaaattttcaccgg
aca
>NODE_39_length_447_cov_9.711410
GGTGTTTATACGTGACAGAAATTGAGACAAATGTATTTCCCATAAAGGCAAAGTTATGTG
ATGTGAACACTAGACCTAACATGCCTATGTATTACGCTCCTGGCAGGCAGCTGCAGTAGA
GGCAAGCGTGTACAGGCAATGTCAGCACTCATTCCCTGTTGCGACACGGTACCTGCTCAT
ACTTCTCCAGCTCAGTGTGGTAGATACTGCGAATCTGGCTCAACTTGCTTTTGTAGTCGG
AGTGCTCGAGTGAGCTGTCAGGTGACATCCCTCCCGAGCTGGTGGCAGCAGACACAGCAG
CAGCAGCCCCGCCGCCCTTCTCCGGCCCCGCGACCCCCTCCGCCAGTAGCATGTTGTCCA
GTCGCACCAGCTGAGGATCCTGAGGCTCCTCCTCCTGCGTGTTCCTCATTGATAGGCCTG
GCAATACAATAAAAAACTGTGTTGTGGATGAAATGTCAACAGCAGACCCTCAACCTCCCA
TCCACTTGAACTGGAGATTGTACAATGCATGAATTCTAGTTTCCTGTTCACTTTTGTTCA
AATTAGCCGTGCTATTTGTTCAAATTAGCCGACTGTTTTGTGCAGTAAAAt
>NODE_40_length_657_cov_9.757991
TAATTAAGTGCTTGTTAACGCTAGTTATCTTAACAGTCACAAAATTACCGTTGTAATGCA
TTTAGTTTGAGGAAAAATGGAGAGGGTTGGAGCACTTTATGAAAGCTGGCACAGCTTGCC
TTCATTTGAAATCACAGGATAAATTCAGAGGAGGCGGATGCCACAATGATCTAAGCTCAG
GCACTAATGGTTATTTAATATGGCCATCAGCGGTCCCAAGTCCCCAGCATACGGCACTCG
CACAATAGCCTCCAAACCCTCTTTAACACTTATTTGAGATGACAGGAAAAATGAAACCGT
TTGTGCTTTCAATGGAAAAGCAATCATTGGTACATTATACTCCGCTTGCCCTATCATGCT
AATGCCGGGTAAAAATGTCACCAAATGTATTTAAAGGCCTGATGGAGTGTTGCCGTTTGA
TTCCTGCTGCCTGCCTGATTAATAAAAACCTTCAATTTGTATGTAAATGCAACCTGGGGC
TCATATCATCTGCACACCTGCACCTGGAGAAAAATAATAAACTCAAGTTTAATGTGGCAA
TTATGAGAGTTTATGGGGATTGTGGGGAAGAGGGCGGCAGAGGAGAGGCTGGCTTGATGA
GAGGGCTCTCAGAGGGGAGTGGGCCGACCCAGACCAGCCCGCTACAGGAATGACCTGATG
CACGAATATAACCTCAGCTTGCAGAGCTTACCACAACATGCATGTTTGCACAACACAGTA
TGGTAGTAGGGATTAAGGCAGTCCACGGATGTTTTGCTAAAAACAATTATTGCTTGGTTT
gtagtcctatcagctgctgta
>NODE_41_length_457_cov_9.350109
ATTACTGCAGCGCATCTCTGACAAATCCTGTAGTGTTTATTCACCGCAACACTAACTCAT
CCACGATAAAAGTCATTTTTTTACTACTAACCAATTTCTAACCAACTAATGTACTAACAT
CCTAATTCTTCATCGTTGCTTTGGGTTTTTGTTTTCTGTCCATCCTTATTAACAACCTTT
TTTGTTCACTATTCTTTTGATTTCCTTTCTTCCCCTTTTTCTGGAAAGCAATCAGGCATT
GGACACGCTATGGTAAACAAACTACATTGTCTGGTAGATATCATTCTTATTGTCTTTTTT
TTGGGTTTGCCGTGTGTCCCCTCCCTCTCTCTTCTTTTATTCGTTCTCTTTGAGTTCCAT
CCTAGACACTCTTATCAAAAAATGAGGAGATGGGTTTGTATTACCAGGCAATTCTTTCTT
CGCTTCTTCTCAATTTCCTCCCTGACCTGCCAACAACCTCCTTCTTTACCCCACAATACC
CCATCCTGTTTTTTTTTTCACTTTGGCTTTTACTTTTTTCTCTTTGTTTTCTCCACATTA
CTGCAGATTTCCAACAAGTAAAATAATTGACTTCTTTGCCTTTGTCAGGGCAACttactt
t
>NODE_42_length_856_cov_6.202103
CCACTACTCACTTACTTAAGCAGATATGCTTAAAACAGCTTCCTCTACTATTCAGGCTCT
CTAACATCCCAGCCAGTGTTTTGGAGATTTATTTCCATCCTTTCAGCCAAACAGAAATTC
ATCTTCCAGTATGTCATATCTATTAAGCCATTTTAACAGCCCCTCTGTACAGGTCTGGAG
TATTTATCTTTAATTGTTTCTATGGCGCTGTCACAATTCACACAAAGCCAGATGAAATCC
CTACTTGCAACATAAAGTGCAAACATACTGCAGAGGCACAGATCTCAGTACAGCAATCAG
GAGAAGGATGATTTGTAGTCACAAAGGTGTCACTTAGATGTTTATATGCTCTAGGTTTTC
AAGTCAAAGCAAAGGAAGTCACAGTGGCGCATTTCTTATCCAACGACCAGTCGCTGTTTG
TCCAGGTCAAAATGTCCAAAGTACTTTAACAAAGTGAAGACAGACCACGGCAAAAAGTTT
ACCATTCTATTTTTAACTCCCATATAGCAATTTCCTGGTTTTGTGGCGGCAGTGATCTGT
CATGTGGCTGGGAGGTTGTGCTGTTTGCACTGATATCAATTAAAAGTGGATTAACGGGTA
CATAATGACCTTTAGCAGTAAATTGTGTGTAATGTTGCAAGGCAGGATACAGTATATTCC
CCAGATGTCACACCAGGCCCCTGACGTATGATGGAGCAGATGTCTTAGCCAGTCCAAATG
GCCCTCTAAGACACAAACACACACAGAGACACGCGCACACACACACACACACACACACAC
ATATACACACAGGCTCAGGCTGACACGCATGCATAAACATGTGTTCACACACATTCCAAA
TGGTGACACACACGTACATAAACACAAGGAGATGCAGAAATGCGCATGTCGTCTGTCTCA
CTTGCTCCAAATATTTAAATGCTTAATTTTAATGGAAAACTGTCATAAACTGATCACCCT
CGGAGGGCATTTTTATTTATTTTCAGTTTGCCTTACTCGg
>NODE_43_length_840_cov_4.150000
GTTATATTTGACCCACACTCTCCCCAGTGAACCAAAACCCAACTATAGCCCTCATAATTA
AAAAATACAGTTCACTTTAGCTGCCCCCTCGCTCTAAAAGTTTTTAATTTCACCCAGAGG
ACCCCTGGCTCCGGCTGCTGTCACTCATGCCACCACAGTGATGGAGGTGTGGTGGCAGAG
GAGGCGGCGGCGGTGGTTGCTGAGGATGTGTGATGTGTTGTGACAGCGGGAGCCAGGGCT
GGCGGGCGGTCACCATGCGGCACCATATTGCCGGGCTCCCCGGGGATGAGGGATCAGCAT
GCCAGCCTTGCCAAGAAGTGCTAATAGGCGCAACACGTCTTGCTTTCACACATTAAGGCA
AGCGAAGGGTGACAGATCAGAGCTGTGATACTGCCGCCTGTAAGGGGGGAGAAAGGGGAA
GAAAAAAAAAAGGGGGCCATGGTGCCCGTTTGCCATGCAGTGCAGGCTAATGATGAAAAA
AGTCTCAGAGTCGAACAATATGCCCACCAATCACTGAGCCGATGCCTGACACCAGTGAGA
TGGAGGTATGTCTGTCTTCACCGAGCCACTGCAGCCTTCACCACTGATGCTCAACTCCAT
ATTGTAACTGACAATAAAGCGCCAAGTGTTGAAACGGGATCAACACTTTTCCGAGAAGAC
ATCCACGTTCTCACCCAAAGCAGCCAGGGTCAAGTGGGCTGCTTGGGGCTACAACACCTT
TGTCACATTTGCTACCAGAACCCACAGCTTGGATGTACTCTGCCGAGCTGAACGCTGCAG
TGTGGAAAGGAAATGAGAGCTACCGTGCACCCAGTCCTGTTACTTCCTCCTTAGGGGCCA
TATGGTTGATTTGGCAGGTTCTCAAGCACCTGCCGCTATTTGTTTGCCTCAAAGATTATT
TGGAACAGTTTGTATTGGGTTTGTTTAAATAGCAGAGCGACGGATCTGAGTCCAGTCAGA
GGAATTtttaaattgttcaatgat
>NODE_44_length_569_cov_15.036907
ATATTTTGCAATCAAATCCAAGTTAATTTAATGGGATATCATTCTGGCAAAGCAACAATG
TTTTTGGTCTTGAATCTGAAAGTGCTCTTGCAGTGACACATACAGCTATCTATGGGTTGG
CATGAATCACTGAGCAAGTGGGGTCGGGGGTCCACCCGGGTTGGCACAGCACACTGGGCC
TGTCAGAAAAGGCGGGAGGGGTGCACATTCTTCACCTCCCCCAGAATGGCACCTTCCAAA
GCGGATCCCCTGTCTACCCATTCCCCAGGCCCCAGATAAGAAGCTCATCCGTCATCCACT
GGGGCCGCATTAAATTTTAACTCTGGTTACCGAGTGTGGCCATTCAAACTTTTATCTCAA
ACCTTCTTTATCTTCTTTTCATTAAGTTCTCAAGCACTAATAGCCCTGCGAGTCTCCGCC
GGGGTAAGGATGATGTTCTGAATAATGAAAGCTCATTATTTCTCCACAGAATGCTTGTTA
ATTCAAATGATGATATTAAAACTATAGTAGCCCTCAGCAGTCGGGTGATTTCTAGCATAC
TTTATCATGTATCAATATATACTCTGTTTGTCAAAACTGCCCCGAGCCTGGGCTGACATT
CTCCTCCCGAGGAGTGGAGTGCTTCAGCAGGCCTGCAATACTCTAAGGTGACAACTGGCA
GAGTTTGTGCCTTTAGGAAAGTGGGTGGAAGGAGGGATGAAGGCAGTGATGGg
>NODE_45_length_449_cov_22.962137
GAACAGAGGGTTGTGGGGGTTGCATGACAGCAGCACTGGGGAGAGAAACACAGTTCAGGG
GCCTTTTTCCAAGAGTGGTAATCAGGCGGAGGGGGATGAAAAAGGCTGATTTTCAGGGAA
TTAGCATGATAAGCGAGAACACAAAATCAATCCTCGTCCTCAGCCGAGGCCTCCTCTGAT
TACTTTGAACTGTCAAAAAATGGCAGAATCAAATCGAAAGTGCTCGAGGTTAGGGGAGTG
ATTTGTTCAAGAAGAGATCGCTAGAGCAATTGACACAGCTCTTGAGACAATAATTGGGTT
ATCAAAGAGAAAACAGTTCAAGTACCACGGGGGTGAAAGCTTATTTGCATTGGATTTTCA
TACGGAGAGACACACCTCTCCTTTGCAGCCACTGTTTTTTTTATCGCTCACTATACTTGA
GGGGCGAGTTGACACGGGGATTGCATCATTATCATCCAGAAGTTTGTTGCCATGTGCGCG
CTGCATGATTAGCAAGTGGCTCGTGTGTGTATGTGTGTGAATCGAGTTGAAAGTGCGTCT
CTTTACAGTGTGTGCAGGCGTGACAGTTTATTATACTTCCTGGGAatacgaac
>NODE_46_length_992_cov_7.063508
CACTGTTGGACTCTGAATACTGTACAGGAACGTGTAGGAAGTAAGTGCCGCACACTGATA
GTAGATTTATGTTAATTTATGTTTTCTACTGTGTTACTTTATTCCATATTAACTGTCAGA
AAGAAGTTAAAGAAATCTTCTGATGAGCCTTTCGCTCTCCTCTTCCTCACTTAGAGCGAT
GACTGACACACTTGAAATCATTGAACTCTTCACTCCTTAATGAGGGATAATTCCCAACTC
AACTTCTTTGCTCTTGTTTTTGTTTTTTTCCCCTTTCATGAATACAATATATTCATTCAA
TTAACTATTGTCGACAGCAGAAACTTGTTAAATTGAAATATAGTCAATCAGTGCTAACAA
CCGCTCACTGAGAATCGCTGTGATGTGGATGATCTTCCTGATTCTGTTGTTTTGACTACA
GCAGCTCACGATGCATCTTTTGAGTTTTTGATTGGTCTTTCACTGGAGTTCAGTCTTTTT
CCCTCTGTGGCCTCAGCAGGGAGCGAAGTGGTGTGTGGAAGCATGTCATCCCCTGATTTC
CTTTTAAAAAGCCGACCCTGATGCTTTTAAATGCATCATCAAGGCAATGGGCTGTCCAAG
TCGGTTACAAGTTAACCAAATAAACACTGACAATGAAATTAATAATGCANNNNNNNNNNA
AAGTGGTGTGTGGAAGCATGTCATCCCCTGATTTCCTTTTAAAAAGCCGACCCTGATGCT
TTTAAATGCATCATCAAGGCAATGGGCTGTCCAAGTCGGTTACAAGTTAACCAAATAAAC
ACTGACAATGAAATTAATAATGCATATTGTTTGCGAATGCCTCAGCTGGATGATTTGACT
GATGTATGCAAAGATGGTAATTTATTGAAAGTAAATTCATGTAATTGTGCAGCGGAACTT
GATGAAGCAAAAGAAGGTGTCAGCACGGCTTCCATCATCATCAGAAGAAAGAAATCATTA
AAGAGCAAAAACAAATCCAACTTCAAAGGACGGTGCGGAACAAACACTTATTTTATGGAT
GTGTTTCATTTAGACCAAAGTTCAGAACGGCTGTTATGGTAAATATGTCAGATTTGTTGT
TAGTTGTTTGTGGATGTgatagttttggtttatttatttttctcacagtccacagg
>NODE_47_length_966_cov_6.254658
TCTACTAACTTTGTCTCTTCCTAATCGCTATCGCTTCTCTTTTTCCTCCCCCCCATGAGA
GAACGACTTCTTCGGTTTTGACGCATGAAAACGGCTTTACGTGGCACAGAAGAAGTGAAT
GAAAGATGATGCATGCCACTTAAAATGCCTGAGGGAGCAAGTGTAATCTAAATTGGATAT
AGAGGCTATTATTACACAACATTATGCGTTGTGGTGGACTAATTGCGCGGCTGGATGAGT
TAAACAGTCAGTTAATGTCGAGTGGCGGACAGGTTTCTGGAGCGCACAAGGTCAGCTGCG
CTGCTCCCAAGCCTTTAGTGGTGTACAGAAAAATGCTTGAAGTATTCATGGGATTTTTAA
CCATTCTAAATCTGTGTCCTAAACCGATTAGTTGACACCAATTTTTCTTTGATGTATTAG
CTGAGGGCTTTTGCCACTTGGAAGCCAATTGAAATTCAAAACAGTTTTCGCTCCAAATGC
TTTGGGGAGATCTGCTGCAAATAATGGATGTAATTTATTTTTGACCTTGCTTTTTTTTTT
CCGAACGGGTGGGTTATTAAATGATTAAACATATGTGCACTATGCTACTTGACTAAACAA
CTGCGTACAGCCATGATTAGCTATTATGATTATCATTAAAGTACATCAGTAATTTTCCTC
CTTTTATTTATGTATNNNNNNNNNNCCGAACGGGTGGGTTATTAAATGATTAAACATATG
TGCACTATGCTACTTGACTAAACAACTGCGTACAGCCATGATTAGCTATTATGATTATCA
TTAAAGTACATCAGTAATTTTCCTCCTTTTATTTATGTATTTTAAATTGTGACTGACATG
ACATCAGCTGTTAAGGCAGTATTTTTTTTGTGTGTGTGTTTTCTTAGTACTAATGTTGCA
GTTGCAGAGTTGTTGTTGGTGCTGATTTTTTTTCTCTCCCCCAGTTGTATTAAAAATAAT
AATTGACTGTTTATTTGTCTTTGTTTTGAATTGTTCAGATCCATGGTGAGGACGTCTTCT
AATGTCACCAAGCAGTCAGTGAAATGTTGCCCACCCCTCAAAACCAAACTCCCAACACAc
acacttgcaaatatagctttattaaattaa
>NODE_48_length_1168_cov_8.092465
CAAATACTTCCTTACCCAAGCAGCCGCTGCCGCCATGCTGCTATTTGCGAGCACTACAAA
CGCCTGACTAACAGGACAATGAGACATCCAACAAATATCCCACCCCCTCCCTATTACAAT
GATCACGTTAGCCCTTGCACTAAAAATCGGACTAGCCCCCGTCCACGCATGACTCCCCGA
AGTCCTACAAGGACTGGACCTCACAACAGGACTCATCCTCTCAACCTGACAAAAACTCGC
CCCCTTTTCACTACTCCTCCAAATCCAACCTTCAAACCCAACAATACTAATTATGCTAGG
CCTAGCTTCAACCCTCGTAGGTGGCTGAGGAGGTCTTAACCAAACACAACTACGAAAGAT
CCTCGCCTACTCCTCAATCGCCCACCTAGGTTGAATAATCTTGATTATTCAATTTTCCCC
CTCCCTAACATTACTCACTCTCATCACATACTTCGTCATAACATTCTCGACATTCCTGGT
CTTCAAACTAAACAAATCAACTAACATTAACTCACTTGCCTCCTCCTGGTCAAAAATGCC
AGTGATTACATCCCTCACCCCCCTCATCCTTCTTTCCTTGGGAGGCCTCCCACCCCTTTC
TGGCTTCATACCAAAATGACTCATTCTTCAAGAATTAACTAAGCAAGACCTACCACTAAC
AGCCACCGTAGCAGCCCTATCAGCCCTCCTAAGCCTATACTTTTACCTCCGGCTCTGTTA
CGCAATAACCCTTACAATGTCCCCCAACAACCTTGCCGGCACTACCCCGTGACGCCTCCG
ATCCTCCCAATCAACCTTACCCTTGGCCATCTCAACCTCCGCAACAATCTGCCTTCTCCC
CCTTGCCCCAGCTGCAATAGCACTGGTAATCTCCTAGAGGCTTAGGATAGCATTTAGACC
AAGGGCCTTCAAAGCCCTAAGCGGGAGTGAAAATCTCCCAGCCCCTGATAAGACTTGCGG
GACACTAACCCACATCTTCTGCATGCAAAACAAACACTTTAATTAAGCTAAAGCCTTACT
AGACAGGCAGGCCTCGATCCTACAAACTCTTAGTTAACAGCTAAGCGCCCAAACCAGCGA
GCATCCATCTACCTTTCCCCCGCCCGCCAAAAAAAGGCGGGGGAAAGCCCCGGCAGGCGA
CTAGCCTGCTTCTTCAGATTTGCAATCTAATATGTAAAACACCTCAGGGCTTGGTAGGAA
GAGGACTCAAACCTCTGTCTATGGGGCTACAAGCCACCGCTTAAAAACTCAGCCATCCTA
CCTGTGGCAGTCACGCGTTGATTTTTCTCGACCAATCACAAAGACATCGGCA
>NODE_49_length_145_cov_20.000000
AATATGTAAAACACCTCAGGGCTTGGTAGGAAGAGGACTCAAACCTCTGTCTATGGGGCT
ACAAGCCACCGCTTAAAAACTCAGCCATCCTACCTGTGGCAGTCACGCGTTGATTTTTCT
CGACCAATCACAAAGACATCGGCACCCTTTATCTAGTATTTGGTGCTTGAGCTGGAATAG
TGGGCACAGCTTTAAGCCTCCTTATTCGAGCAGAACTTAGCCAACCAGGCGCTCTCCTCG
GAGACGACCAAATTTATAACGTAATTGTTACGGCACACGCCTTTGTAAT
>NODE_50_length_622_cov_11.553055
GAAAGGGTCACAGAAGAGAAATAGAGACACAAGAGAGTGAGACAGAGAGAAGAAAAGGGA
GACACAAAGAGAGAGGGGAAACATGAGAGACAGCGCGAGAGAGGCAATGAAAGTGAGTGG
AAATGACTGACAGTCAGAGGATTCATCACAGGTAGAGAGTGAAGGCTCTGGCCACAGAGG
GACCTGGTGAGAAAGCTAACAGATCACAATCTGAGTTTTCACTCTGCGCCGCGGCTAACA
GCTAGCAGCTACCCTGTCACCGCTGCCTAAACAAGCCCAGTGTTTTCATCTCCATATACA
CAACGCGGCACTCTGTCTTTTCTTCTGATGGAGATAAGATGTATAAATTATGAGCAGCTG
ACAAAGTCTACTCCAGCGCCCCCGGCGTCTCATCAATCACTAGCCTGTGTGTCAGCAGGT
AACTGACGTGGCCCCCGGAGGCACAGCCCCCTCTTTAGGTGTGTGAGTGTTTTTGTGTGC
AAAAAAAAAGTGTGTTTGCTACCGTGCAAATTGAGCTTTTGTGCACGTCTGAGCATCGTG
TCTGTGTGTATGTGAGAGGTTGTGTGAACAGCTGATTCAGTGTTAACTCCGCGCTGTAAG
AGACAAAAAAGAAAATGAAATACATACAACCCGCACACACCAGCTACTCAAAAACAACTC
CTGAGTATGTGTGTGAACTCAAGgttttactgttataccttggggttatctgatgtactg
atatactccaaagagaaagctaagtgctagaaagaagcaaaagcat
>NODE_51_length_483_cov_7.503106
ATAAAAGGTTTATTAAAGGAAATTAAGGTCCATCACTGCCACACCTGCTCCCCTATTATA
AATGTATGACAGGTCAGTGCCTTCAATCACAACAGCAAACGAGAGAGAGGAGTCATGTTT
CCCATTACCAGGGAAAAGTAACAGCATATCCTATGACTCACAGATTTCACTGGCCTGTGA
CCACTATACGCCACCATCAGCCTGGAATAATTATGTTTAATAGGTTTTATTTGGGACCCA
CAAGCAACAGCCAGCGAGAGTGGATGGGTTTTAGCAACTATTTTTGTCTAAACATACACT
GTGAGGTGCTGTCCGTACTTTAATGTCATTATTTAGTGTCATTACATTTTTACACACCTT
TGAAACTTTTTCTCCTAACATTATACTTTATGTGTTTGCATATGACTGGTATTTTAAGAG
CTCTTTGTGATGTTGTTGCACAAAAATAGATTTAAAGGCTGGATGGCTCCGGGTGACTCC
ACGGTTACCTGCCAAAAACCTGCTGTAATCTATTAAGTGTTTACGCCTTTTTAGCCTTTA
AAATGAAATAAATGAATGAAAGCGAATACTTCAAATGCAATCAAATGTTTCTTttagcga
ctcatctgtacatacaatggtttattt
>NODE_52_length_318_cov_4.433962
TCTATTGACTGGAAATCTAGTTGTCTCATCTCTCTAAGCAGATGTCTTTCCCCAAGCATC
TGTTTGTATTAGTACTGTAATTGCTGGTGATAATAAGCCCATTGATTCAGTATCTAAGGA
AATAGTCAATCAGGGCAGCTCATTCGTCTTACTTTTCCTGACAGTTTTCCCCTCTAGCTA
AACAGACAGTGCCAGGGCCTGGGCTTTGTTGACTGGATTGGAAAAGCAGACTGTGGTTGG
TTGGGAATGGCTGCGCTGTCGACTCTGAGTGAGTGATGGGATCGGTGCAAACACACCAGT
GACCCAATGGCCCTTACAGGAGGCCCAGGGTGATAGATGTGTTGATTTGTTTATAGAAGC
CTAAGCCCATTCTCTGCTCCTTCTCTCTCTTCTGTCTCtcactcagagtctatccatttt
ctgcttctctatattttctgtcactctctttgctactatcgc
>NODE_53_length_810_cov_8.813581
AATACCATGCATTTTTATAAAAAGACTGCTAAACAGGTAAATAGGCCTAGCTGCTAACCT
TGTCCTCTTTCATTGGTATGAGAGGTGTTTCCCCATGTTCAAGCAGGCTAATATGAGTGT
AACACAATAACCTGACACCAAATACAATCCGCCCCCTCCTCTCTCAGCTATTAGTGATAT
TTTGTGAAGCTGCAATCAAATTAAAATTTATTTCTCAAATTATTATTATTTTTTATTACA
CAGCTTTTTATTTGCCACAATCTAACATAAACTTGTGTTATTTTCACATCAAACCACAAT
CAGACCAATATTATTTATGACATGGTATAAACTTTGTTTTCTGCTGCCTGATTGCTGAAG
CCCAAGCCTTGACACTTGTGATGTACTCTGCCAAGAACATTAAGTATCCGAAAGTGATAA
AGCTTCAATTTGCTAGACCATTAGACTAATTACTGCAATAATTAAGTAACTACTTGATTA
GAACTAATGGGTACCTAATTATCCAGGAAGAAAGGATCAGGTGGTAATTTATAGAGTCAA
GCTGATGTCTTCTGACTTAGCAATGCCGATTACCAAACATAAGGGACTGAAACTGGTGAG
AACAAAAAAAAAAGGGGGGGACAGAAAAAAAGAGGAAATGCCATTTAAGTGTTTACCTAG
CCCCTGTAGCTAAGGCAAACAGTATGTTAGTATCACAGCACATGAGTGGATTGTTGATGA
TTGTTAATGAAACAAGATACACATCAATACATTATGCAGGATGATTAGCTTACATCTCTT
TTCTAATTAATCCCTGAGCAGAGGTTGATCTCAATAGTATTGATACTGATTACAGAGATA
AGGAAGTATTATACTGCAATTGACACAAGTTATTTGGATGGATGGATAGATGGACATTTT
TTCCCAGTTATACATAAGCTGTGTTTTGTCTCTGTGTGTAGATAAGGGAGAAAc
>NODE_54_length_651_cov_5.881721
TTTACAATATATTAATTGCAAGACAGCGCATATCAAAGTGGCCGTTAACTACCTGAGGTC
AATGTCATACTGTCTAATTAACCGGGCAGCGGCTGTGTGGTCCTACATGGCTGTGGAAGG
TGGAGAGAGCAGCCGATCTCACACCCCCCCACCACCCTTTACCCACCTTTTACTTCCTCC
CATTCAGAGGCACGCACGCACTCGCTGTCTGAGTTCTTGCATAGAACACTCTGAGACATT
CCATTTGCATGCCCGCCCCATCAAGCTGGATGCACTCAGACTGGTAATAAAAGGCATTGA
CCCCCTTAACCTTTATGAATTACAATTTGTGCCTGCAGCACGTCCTGTCAGAGGCCTCAG
AAAAGCAGGCACCTCAGCCGGGGTGTGTGCGTGTTGTTTTGCAGTTGTTAAGGAGAGGGG
AAAAGGTTTTTACAGCTCCTCGTCGGAGCTCCTGACAAGCAGGGAGGAGGCGGTCTGACA
GCAGAAGCAGGGTAGGGAGGGACTGCAGCGCTGCTGATGGCTCCATGCTAATCTCTATCC
CTGGATGCTGCACGAAACTACTGAGGCTCCTTTCTTTGTCAGGACCAGGGATACACAGTC
TGTAGGGCTACAGTTCATCTGAGTTCTACCTCTGATCTCTTCCTCCTCCATAGCGAAGTA
AACCTTTTGAagtctttttgtgtggaccaggaaattaggtctatgtgcaagataagaaca
cttgttgattagtttaggaaatataactgacacagactgtcttacaggcgataaggtctg
cagaacatatatata
>NODE_55_length_538_cov_11.234200
TATCCAAACATTTCCTTTAAAAGTAACTGGCACATTGGGGCCCATAAATTAGAACTGAAT
GCTGCTCAAGATGTCTGGCTTCCAATAAGACCGTACCCAGAGCAATAAACTTTGACATTG
CTGCTTGAAAAATGCCTGCCCTTTTTCATTGTCAAGTGTTACAAATTGATGAAATGAGTT
CATCGATGTTCCCTGGTCATTATCTCTCCAGTGGCACTTTGTTTTACAGACAGTGGGAAA
AGGGACAGTGCAGATTAGAGGCCCAGGCACAGTTTATCAAACAAAATCTAATATCATCCA
TAAGAGAGGAATCTGGAAATCAATACTTCATTACTAAATTGTTAGTGGGGATGAAGAGTA
ATTGTGTGAGTTCAGAGATGTGTCTCGGCGGCCGGGGCATAGGAAGTTCAATGTCACCCG
GGAAGTGATAAGTAAAGGCACTGATGGGAAGAAACATTTCTGTAATGGGGGGTGCTGTAG
CAGGGCAGTGGCCTGAGCACAGAACAGACAATAGACACTGGTTTGCCATTGATTGGCTTA
GCTATAAAGATGGAATGGTTTAAAGAGCCAAAGAGGGAAAGAGGGGGAGACAGAATGAGA
GAGAAAAAAAAGGTTTAGAGTGAGCACCACCTTCTGAATTTACCCTTGTCTTGTCACCAg
tttcagcttgcattgcgtaaag
>NODE_56_length_743_cov_8.796770
GCTACTTGTCTTCGCTTTCGCATGTGCAATGATAATGAAGACAAAGCGAATGCATAGCAG
CGACAAATATCAGGAAATAAATAAAATAAAGTATTCAAACCAGATGAAAGACTGTTCATA
ATTGGGTTAGTAATGTCTCTGGCACCGTCTGCTCGGTCATTTCCTCCAATCTCCCCGAGC
AACAGGGGATGATACAGGCGACACTCAGACCAGGAGGGATCTCGCTGCCATATGACAGGC
TGCCTTCTACATTCTTTCACCGTCCTCAGCAGCAATTCTGATACAAGGAAGGAAGGAAAA
GACAAGCGTCATCTTCAGATGTAACACTCGCAGCAATTTCACAAATCTTTTAATGATTTG
TGACCCCTTTGTGGACGGCAAAATTGTGAACTCATGCACCCATAACTTCTCACTTAATCT
GTATTACTCTCATCACAACAGAGCAAGCCACTCTATCAGTAAATGCTAATCTCCTAATTA
ACAAGCTAATTAGGCAATTACAGCTTTGCAGAAGGATGCCTAAATGAAATATGACAACAC
AGTCACTTTCTACAGCACCTGTGGGTCTTTTCAGATGTCACAATGAGAAGCATGATGACA
AAGTGTTGTCTCTGCACTCATAGGTGCTTATTCCTATGCCTCGCTTAGCTCATTTGTAAA
AATATTGTCATTTTATTTAACCTAATCTGCACTACTTGCGGAAACAACTTGTCAAATTAC
AAGTAAATTATTTCTCTTCGAATAAGCTGACCTGCATCACTTCACCGCAGTGTGATTTTA
GGGGTAGAGCAGAAAACAGTGTTTAGCACAGGCTCCTGGTTATGTAAACATGGTTTTGAg
aactagtagtcccaccatgtcttactgtaaggagctgtcacacacgg
>NODE_57_length_4059_cov_7.375216
GTATAACCGCGGTGGCTGGCACGAGTTTTACCGGCTCTTTTAGCTTTAACTAAGTCAAGT
TTTCACTTATGGCTTAATGTTTATCACTGCTGAAGTCCCTTGAGGGTGTGGCTAAGCAAG
GTGTCATGGGCTGAGGTTAGTTGTGCCTGATACCGGCTCCTTGTTTCCGGGCGGGAAACT
GTGGGGCATTCTCACAGGGGTGCGGATACTTGCATGTGTAAGTCTAGCTAGAGCTGATAG
TAAAGTCAGGACCAAGCCTTTGTGCTTGCGGGACCACTCTAGGGTCCATCTTAACATCTT
CAGTGTTATGCTTTAGTTAAGCTACGCTAGCATGTGCAATATTATAATAATGTAAATACA
AGCTTTTTCAGAAAAATTAGGATGTGTTTTTATTATTTTGAGTTGTAAAATGTATAATAA
TGTATGAGCATTAGTGTTGCAGGGTTAATTGTATGCATTTTGGCGTCTTGGTTGATAATA
ATGTACATGCATTATTACAATAATGTAAATAAAACACTTTTAGGGCAGAAAATAAATTTC
TTGGGGTTTTTCCTGTTTCCGGGGGGTTTTCAGGAGTATTAAGGATCTCAGGAGTTTTGG
GGGGTAGGGGGGTTTTACGCGCAAAAGCCGAGAGGGGGTGACTTGGGTATCTTAGGGTTG
ATTTTTACTATTTATGCTCATGATATCAGTTATGTCACTAAGCAAGTAATATCTTTCCAA
CACGCACAGTATTTAATTAGTTCAGAGTAAATGTTCCACCTTTGTAACCTAGCTTCAGCT
CTGCACTGTGAAATGCCAGTTGAAAAGTAAAAGAGAAAAAAGGAACCAGTGACCCGCTGG
AAAGAACGCTCGGCATGGGGGGTAACGAGTAGTATGGTGGGCGCCATTAACTTATGCAAG
CGTCAAGGAAAGAATGAGGAATAATATCAATCCATGGCCCTGAAGTAGGAACCAAATGCC
AGGAATAATTCACTAATTGAAACCCCCACAATGATTGTCCCTGACCATCAATAACCGTAT
GCATTAAGAAATCAACTGATGGTCGGTTCTTACTACATTAAAATGCTCTCAACTATAATA
ATATGTTGGATACTTGGTATAACTTTCCTTATAAAACTATCAATTGATTAAAACATAATC
TTCTTATGTACAGGTAAAGCTATACTGTCTAATTTTACATTTTCACTTTTATCCCTTTGC
TTGACTTTTATGTTAAATAAAACAGTATGTGCTCGCGTCAGGATCTTTTGATACGAGCAA
TTATATGTCCTTGAGTAATTTTTATTAAATGTTTGACAGAAATTAATGGTGTAAATACAT
ATATGTACTTTGAACCATGTGGCGTAGCTCGGCAAAGAATAGTTTAGTTTAGAATCCTAG
CTTTGGGAGTTAGGGGTGGGGGTTAAAATCCCCCTTCTTTGAAGCAGTAGGAAGGATTTT
AACCTTCGACGTCCGGTTTACAAGACCGGCGCTCTGACGCTGAGCTACTATTGCATTGTC
ATTCAAGGACTTTGTTTTCGAGTCATCCTACTGTAGGAGTTAGAACGAGGAAGAGGAAGA
AGTAAAGGAATGATGCGACTTGGCCGATGATAATGAAGGGGTGTTCTACTGGTATCCCTC
CGATTCAAGTGAGGATTATAACGTCTGCGATTAAAAGTCAGAAGAGGAATTGTGTAAAGG
GTCGGAATGTTAGGCTTCGTTGTTTTGATGTGTGGAGGATGGGTACTACTATAAGTACGA
GGATGGAGGCTAGTAAGGCTAGAACGCCTCCTAATTTGTTAGGGATTGAGCGTAGGATGG
CGTAAGCGAAAAGGAAGTATCATTCTGGCTTGATATGTGGTGGTGTAACTATGGGGTTGG
CGGGGGTGAAATTATCTGGGTCTCCTAGGAGGTTAGGGGAGAAGAGGGCTAGTGAAATGA
GGGCGATTAGGAGGGCTGCGAAGCCTAATAGGTCTTTGTAGGAGAAATAGGGGTGGAACG
AGATTTTGTCCGCGTCTGAGTTAAGGCCTGTTGGGTTGTTTGACCCGGTTTCGTGCAGGA
AGATGAGGTGGACGAGGGTTATTGCTGCGATAACGAAGGGGAATAGGAAGTGGAAGGCGA
AGAATCGGGTGAGGGTGGCGTTATCTACTGAGAACCCCCCTCAGATTCATTGGACTAGGG
AGTTTCCGATGTAGGGGACGGCCGATAGGAGGTTGGTAATGACGGTTGCACCCCAAAATG
ACATTTGGCCTCATGGGAGGACGTAGCCTACGAAAGCAGTTATTATTACTAGGAGAAGAA
GAATTACTCCGATGTTTCATGTCTCTTTGTAGAGGTATGAGCCGTAGTAGAGACCCCGTC
CGATGTGAAGGTAAATGCAGATAAAAAAGAAAGATGCGCCATTAGCATGTATGTTTCGGA
TTAGTCAACCGTAGTTTACGTCACGACAGATGTGGGCGACGGATGAGAAGGCTGTGGCGA
TGTCTGATGTGTAGTGTATGGCGAGGAAAAGGCCTGTGAGGAGTTGGGCGGCTAAGCAGA
GTCCCAGTAGTGAGCCGAAGTTTCATCAGACAGAAATATTGGCTGGTGCTGGGAGGTCAA
CTAGTGCGTCGTTTGCAATTTTAAGTAAGGGGTGGGTTTTTCGGAGATTGGCCATTAGGG
GTTCTTGTAGTTGAATAACAACGGTGGTTTTTCAAGTCACTAGTCCTGGTTAAAGTCCTG
GCAGGAATTTATGGCTTACGTTATGTTTATATTTTTGTTTGGGTTGATCTTAGGTTTGGC
TGCTGTTGCTTCAAACCCGTCTCCTTATTTTGCCGCTTTGGGATTGGTCATGGTTGCTGG
CATAGGATGTGGTGTTTTGGTGGGGCACGGTGGTTCTTTTTTATCTCTAGTTTTGTTTTT
GATTTATTTGGGTGGAATGTTAGTTGTATTTGCATATTCAGCAGCGCTTGCTGCTGAGCC
TTATCCGGAAGGTTGGGGGAGTTGGCCAGTGTTAGGGGTTATGTTAGTGTATGTTTTGGG
GGTTGTGCTAACTTCTGGTCTGTTTTGGGGAGGGTGGTATGAGGGTTCTTGGGTGTCGGC
TGATGAGTTTGGGGAGCTTTCAGTGTTTCGGGGGGATATTGCAGGGGTTGCCCTTATGTA
CTCCATGGGAGGGGGTATGTTGGTTATGGGGGCGTGGGTTTTACTTTTAACTTTGTTTGT
TGTCTTAGAGCTAACGCGAGGATTGAGTCGAGGGGCGCTTCGTGCTGTTTAGACGAGGAG
CAGGAGTATTGCGAGTGCCAGGGTGAAGAAAAACAGGGATAGGTATGTTTTAATTATTCC
TTGCTGGATGTTGTTTGTGGTTGTTACTAGGGGGATGTTCATTGAGGTAATTGCTTTGGG
CCCTGTTTTTTCTAGTCAGGTTTGGTCCACTATTTGGGAGGCGATGGTTTGTCCTAGGAT
CAGGTTCAGTTTAGGAGGGAGGCGGTGGATGATTGCTGGGAAGAATCCTAGTATGTTGGA
GAAGTGGTGGGTGGGTAAGTTGGGGGTGATTTTGAACTGTTTGCTGGTTAGGGAGGCCAG
TTCCAGGGCAATTAGGATCCCAATAATTGTGACGATTAGGGCGGCTAGTTTTAGGATAGG
GGGTATGGACATCACGGGTGTTTTTAGTGGGGTAATATTTGAGGTAATTAGCAGACCGGC
GATGATGCTCCCTCAAGCTAGGCGTTTGATAGGGTTGATTACAGTAGGGTTGTTCTCGTT
AATCGGGGATAGTGGATTGAATCGGGGGTGTCCCATGGACACGAAAAAGACTACTCGGAG
GCTATAGATGGCTGTGAAGGAAGTGGCTAGAAGGGTTAAGACAAGGGCTCAGGCGTTAAG
GTAGGATGTGTTTAGTGCTTCAATAATTGCGTCTTTGGAGAAGAAGCCGGCCAAGAAAGG
CGTACCGGTGAGGGCTAAGCTTCCAATTGTTAGACAGGAAGATGTGAAGGGGGTGAGGTG
ATGCATTCCTCCTATTTTTCGGATATCTTGTTCGTCATTTAGGCTGTGAATAATTGAGCC
AGAACATAGGAATAGCATGGCCTTGAAGAAGGCGTGGGTGCAGATGTGGAGGAAAGCTAG
TTGGGGTTGATTTAGGCCGATAGTCACCATTATTAGCCCTAGTTGGCTGGATGTGGAGAA
TGCAACGATTTTTTTGATGTCGTTTTGGGTGAGGGCGCAGGTTGCAGTAAACAAGGTGGT
GAg
>NODE_63_length_639_cov_5.766823
CCATTAAATGTGTTGACATGACATGCAAAACATGCCTTAAGTGACGTGCTATTTCTGTAA
GCCTATTTCTGGATGAACATGCAGTTGCAGTGACGTCACAAGTCTTAACAAACCTTGGAA
TTGAAGGCCATCAGAGCTCTTGTTCTTTGTCTCAGTGACCTGCTTGTCTCTTAAAAAGCT
TCCACTCTTACAGCCAAGAACCTGCACTTTTAGAAACCCTGGTGTCTCATCTTAGCCCTG
CTCTTCAAACAGGCCTGCATTGATTAACTCAGGGGGCTTTCTCTGCTATCCACCTATTAA
TTATATGGCCTTCATTAACACTGGGCTGATGAATGGCCTCTGCTGGAAAGGCGAGTTAAG
AGGAGGTGTTAACACAGCACCTGCCTGCACTCATGTGGCCACTTATTAACCAACAATGAC
CTTCCACATCATAAACCCACTGGCCGGCTATTTGCTGTCTAATAAACGGAGCCCCTCTCT
CTCTCTCGGCCCCCCTCTTCCATGCGTGGACCCCTTTCCTTGAGCCCCTCAGAGTTTATT
GTTCTGGAGGAAAAAAAAATAGTTGCCTGTAAACTTGGGACACCTGGAATCAACTAAAAT
ACAGATCCATGGGACCAAAAAGGAGTTAAGTAGCATAGGTGGTTAATGGATTGATGAGGA
GCCTCTCCACAAGCCCTGTGAAGAGAAGACAGAGGCAGCTATAGGTGAATGTCAGAGCTT
TTCTTTCTTGGCATTGTAGCTAATGGTAGCAGCTACGCAGCACTCCAATGCTAAtctgtc
tta
>NODE_64_length_368_cov_15.086957
GTCTCCGGGTTCGTTTGCGTCACCGCACTGGGCGCCTCGCGGCGCCTATCTCCGCCGCTC
CGGGTTCGGGGATCTTAGCCCGACTCCCTTTCGATCGGCCGGGGGCGACGGAGGCCATCG
CCCCGCGCTTCCGAACGGCGTTCGCCCATCCCTTAGGACCGACTCACCCATGTTCAACTG
CTGTTCACATGGAACCCTTCTCCACTTCGGCCTTCAAAGTTCTCGTTTGAATATTTGCTA
CTACCACCAAGATCTGCACCCGCGGCGGCTCCACCCGGGCCCGCGCCCCAGGCTTCCGTG
CTCACCGCGGCGGCCCTCCTACTCGTCGCGGCCTAGCCCCACCGGTCGGCTCCTCTTGCC
GGCGACGGCCGGGTATGGGCCCGACGCTCCAGCGCCATCCATTTTCAGGGCTAGTTGATT
CGGCAGGTGAGTTGTTACACACTCCTTAGCGGATTCCAACTTCCATGGCCACCGTCCTGC
TGTCTATATCAACCAACACCTTTTCTGGGGTC
>NODE_65_length_486_cov_16.090534
CAAGGATGCTCTGTGCAAATAGTGAAGAACCAAGGTGATAATCTATAGTGTCAAAGGAAA
TCAGGTAAGTTACCTTGAAGACATCACATAAATGCCACTGAAAGGAAAGAGCGCTAGACA
TCCCCACGGGTCTCCGCAAGACAAAGCCCGGCGAAAATGAACTTGTTTGAAGTCATTAAA
AACGGGGAGAAAGAGGATGAGATGCGGGCAATGTCACATCTCAATATTCCGACTTTGTTC
CATTGCGCAGGCTCGTTTTGGAGAAGTGAGATTTAGCGAACAGGAGACGGATTTAGAGAG
AAAATCCCTCACATTTATCTACATTACACAGACATTTTCAACAGGAAACAGCTGGGGCAG
CATTTGCCTCCTACTCGTCCTAAGTTATTCATTAAGGATTTTGGGCACATATTCAAATAA
CGTCATTTCTCTTTTTTCTCAGAACGGGATTGAATTTTGATCTCTCTAAGACTTGGTTAG
TAGTTCAGATCAAGATAGAAAAAGCGGTGCTGCCCCACCAGCAGCAGCTCTCACTCACAC
AGCACACTATTTTATGCCCTGAAAGCCCGTGAAGGAGAAGTTAAAGACGAGCTGGAGGTT
GTGATATGACTCCTGGTTGTTGTGCGTAat
>NODE_66_length_532_cov_7.573308
GTCACTCGAGTCATAAGTCAGTGTTTGAGGCTAATCACAGCTAACTCCTCAAAACCTTGC
CAGCCCTCACCGCAAGCCTCATACCACCTCGTCTCATTCCCACATTCCTACAGCCGTCTT
TCCTCACCACTCCCACATCCACCCTCCACAGCCCCATCCAAGCCCACCCTCACCTTCTCA
ATCCACTCTTGGATCATTTCAATTTGCATCCCAACTGGCCCCGGGATTCCCTAGCCCTGT
TAAAAGGCAGGCTATTTGTTGTGCTCTGCGGTTAATGCCGCGCAGAGCTTTAAATACCCA
TATCAAATCTTGGAGGCTCAACAGATTCAGTTTTGCAAACCTGTATCGAACAGAGGTTCA
ATCCGTCAGCTTAGAAGTGTACACTCCTTAAGTTGTGTGATAAGGTAAAACCAATCACTG
GATTAGGCTCTCTCTGTCAGTGATGGTGTATTTTCAGTGCACAGTGTTGCTTTGCTGAAA
CAGGATAAGCTGATGGAGTAACATTATGGTGCTTGAGATTTCTTTTTCAATAGGAATATA
CTATTAATGGATTCTGAAGCCAGTGTGCGATGCTGCTCTTGCAGTTGTGGATAATGCATT
AGCATTAGCTGTGAAAAGCAGTTGGTGCCGGATACCATGAGCAATCATCTCTCAAAACCA
CAAATTTGATTGTTTt
>NODE_67_length_586_cov_10.145051
GTACCCAGTATAGGGGCAAAGGGGAGGGGCTCTACCTCCTGTTAACGTCAGAAAAGCAAA
GTAGACCTTTTTAGGCTCTCAAACTAAAGCATCCATTTGAGCTGAAGCAACCATGGAGAG
ACAACCTCCCATTTGATACAGCTAATAGTCCCTTAATAAATTACATTTTTTTACATTAGG
AATTTCTTTTTGTGATCTTTTAGTCACGTTATAACGCACTCCACAATACAGTTTTTCTGG
TGTGGTTTAACTTTTAAGTAATTGTTGGGTGCCGGACCGTGCAAAACCATATTAACTGGG
AGGTTGAGAGCGTTTGGTGGTTCTCCAGTGGAGGGGTCCCCCTCCCCTTCCCCCTCCTGC
CTGTGGTTTGGGAAGGCTGCCTGTGTTCCCCCTGGCCGCCTGACAGAACTCCCCTTGGTC
AAACTGTACCTTGTCTTCTTATTCCACCTGCCAATAGAAACGCTTTCAGTCAACGATCCC
CCGGATGTTCTGGACAGGCAGAAATGCCTAACTGCCTTGGCTTCTCTACGCCACGCTAAG
TGGTTCCAGGTTTGGACCTTGTCTTTATTTGTCTCTAAAACAGAAGTAGTTTTCAGTTTG
GTTTTATGCTGTTTGTTCTTTTGTCTTTTATTTGGGCGTTCCATGTGTTTTTTCTTTATT
TACTCGAAGTGTACCTTCTGTAGTAATCCTTGACGACTTGGATGTTTGTTTCTTAGGAAA
CCTTTGTCAt
>NODE_68_length_370_cov_1.418919
AGAGACTCAAAACAACGTAAACACACAAAAACAACAACAACAAAACACTAAATGACAAAC
TAGAGACTCAGCAACACAATTGAGACACCAAGCAACACAAACTAGACACAAAACGGCAAC
AACTAAACAGAAACGATGAAAACAAGACACTGAACGACAAAAACGAGACAAAAAAAAGGA
CAAAAACAACACAAAGCAACGCAAACTGATAAAAACGAGACAAAAACGACAAAAATGAAT
CACAAAATTAGAAGAGCGAGACTGTGAGGAACAAACGTGATACACAAAAATAACACAAAG
TGGACAGAAAACAACAAAACAAATAGACAAAAGTGACAAAAACGAGACAAAGCAGCAAAC
GGCTCTTTAATTCTGTCATAAACAGAAACCGTACGTTGGATTGGTTTAACAACTTTAATG
GTGTCAGACTGGGACTCAGTCACACAACAACAACAACAACAACGATAACAACAGCAACAA
CAACAATGATAACAACAACAACAACAATGATAAC
>NODE_69_length_461_cov_2.924078
CTCATAAGGTAGGGGGTTTCCTGCACCTGTGCACACTCTCTGGAGTGGTCGTGCATGCAA
ACATAATGCACGAAAACAGAAAAAAAAAGTGAAAACATGTGCATACATACACACCCACGC
ACATACACAACCCTGCATCTGCAGTTGTGTGTCTCATTTGCCATCAGTGGAGCATGTTGT
TATCCTCTGCTCAGCGCTCTCTCATGAAATGTAGGGCAGGGACAACAACAGGTGCCTGTG
CGGGCGACAGCCTGCAATGCCTCCTGGGCTAAATGCTTCACACTCGCTTCATTTCAACAT
GCGACAGCCTTGTAAGGATTAATTATTTCCCCTGGGGATGGAAGAATATGCTTTTTCCCT
TCCTGAGAGCAGGAGGCTATGTGCACTCACAAGCACATGAAACAGCTTACAGTAAATGAA
CAGAGAAACCTGGGCTAGCGCTGTTTTTACAATAAGTCAGGAAAAAAAAACTTTCACATG
AAAGGAATGTAAACAAAccaagcatatgattgaactgcattggagattagataaaagctc
aggcaaacacatgcattagttctgagagatcacgcgccagggagcggagatggcaggaag
gcaat
>NODE_70_length_523_cov_8.581262
CTCCCCAGACCTTACAACCTCCTGTCTCCATTGTGGGCTTGACTGTGAAGGAAGACTCTT
TCTATCTGCCTCCTGCCTACACAGCCCATCCGGCCTCCACACAGTCCCAGCCTCCGGTTC
AGCAGCAGCAAGTCCAGCCGCAGCCTCAGCCCGGATTAATGCAGGAGGTAGAGTTTTCTA
GTTCTTTCTATGGCTCAAGTGAGCCAGCACCTGGTGGGCCATGCCTTATGGCCAGCGACA
GTGGTGGTGGTGTTAACCATGACGATGTGGCCATTGGCAGCTACAACACCTCATACACAT
CTTCATTTGTGTTCACCTACCCAGAGGGAGCCTGCGGGGTCAGTGCCAACCAGCGGAACA
GCAGTAGCGAGCAGTCATCTGATTCCCTGAACTCGCCTTCGCTACTGGCGCTCTGACTGA
CCGACAGACACACACATTCACATATTAAGACACACACACATTATGCTCGCTGGAAGTAGA
GCCTCAGACACATACATGCACAGAACCAATCAGTCTCACAGCCTGAGAAGAAAACCAACA
ATCGTCTGTACCTGATTGGGTTAAAGTTTACACATTCTGAAATGCATTCCAATTAAGAGC
CATACAAATAgttgcacattaggttgaacctttaacatagagcttaaacatgaattaatt
cttgttt
>NODE_71_length_734_cov_8.058583
AAAAGCAGTTAGTCCTGCTGTTAAGGAGGATGTAAGGAGAGAGTCAGTCAAAGAGAGGCA
GAGGGAGAGTGAGAGCAAACGGGGCTCATTTTAAGAGGGCACACTATGTTCGGCCCCCTG
TCTCTTAATCCTGGGCGTTTGTCGCAGCTAATTATGGTGGACAAGCCTCTTTATCGAACC
TGCTCCTGCCATCAGCATTAGGATGCATGAGCTGCGCCTGTTGTTTTAAACGCTCTCATT
AACCACACAAATCAGTGCTGTTGACAGAGTGCTTTTGAATTAAGCGTCTCGCCCCCACCG
CCGCGCGCCAATGCTTGCAGGGCCCAGGACAAGGAGCAATTTATAACACCATTAGCCACA
CTCGCCGAGGTTACAGGCATCAAAATTGTTCCCGTCTAATTATTCTTAATGGATACAGGG
AGGGAGCGACGCTCAGGACAGCTTTTTCATTAGCCCTCAATCAAGAGGGTCGGGGGAGAG
AGGGGTGGGCCAAATGTACTGCTCAGGCAAACGGGAAATCAAAAATAATCGTGTTTGCTT
TTTTCATAATACAACACGAATGCATAGATGGAGGGGAGTGGTGGAGGGAGGGCGGGTGAA
GAGATGCAGAAAGAAAAAAGAAGCTCTGCTCTTGACATTAGAAAAATTCTTACTGTTGTC
TAGTGAAGACACACATATGCTGAGAAGTGACAGTTCATTTGCTTTTACTGCCTTGTCGAC
TTATGGCAGAGTAAACTTATGCTGTGTGATAGATTTCTAAGACATGGTTATTGGTTAATG
AATACAGAAGTGAAGTTCACCAGAAAAACATTTGATTGTTTAGGGAGGGGAGTCGCTGAT
TAAGTTTCGCCTATGTGCACTTgtgtgccattggtcat
>NODE_72_length_457_cov_4.400438
AACACGCGCAGTGATCTCCTCTGAGTTAAAGGGGGATCATCTGTTTAGTCCTCTTTGGTG
CACACTAGGATTTCTTGCCCTAATCGTAACATAATAAGATGTCTGCATAAATAGGTCTCT
CTTTTTTGCCATTTCATAAGATTTCTGCACAAAGCCCAGTGCTGATAATAATGTTTTAAT
TCCCTTGAGAGGCAGTAGGTCTTCTCTGGTGCTGCCAGTGGTGTTAATGGGGCAGGAATG
CAGGACGAGTGCTTTCCCACGCTGTTGGTTTTCTTCTGCTGGGTGCGTTTGAGATGAGGC
TCTGGGCTGGCTCGGCTCTGCTAATGCAGCCAGAGTGCAGACAAATGGAAAGTGACACTT
GTGTGTGTAGAATGGTATTTGTGGTGACGCTTTGACTACAGATAATAAAGTGTTCGCCCT
GAGGTGATTTTGCCCGGCAAGCACCCCAGATGAAACTCACTTACTCAGAGAGGGAGGCAG
AAGAGACAGAGAGGGAGACAGAAAAGACAGAGAGGGAGACAGAAGAGATGGAGAGGGGGG
ATGGAGAGACGGAGAGGGGGTGAGGAAACGGAGAGAGAGCTAAGCAAGAGAGGAGTACAA
a
>NODE_73_length_583_cov_12.176672
GAACCAGAGTTATTTGCAGGAAAACTGGATTATTAGCTTTTTTGTGTATCTGTGTGATTT
TCAAAAACATACCTGTTATAGCTGCAAGAAAGAGAGAAACAGAGGTGAGACATTTGTTAA
AGAACCTGCTTTTTTCCCCCATGAAAGCAATGTGCTGTTGTTTGGATTTCACATGATTGA
TGCTTGACTTAATCCAGTGCTCTTTGCGCCTTCCCAGGAGGGTGAGGCGGTCTCTTTGTG
CTTCTCTGTCCCATGTGAAGCAAACCAAAGCGGGAGAGTGAGGGTCATAGCTATTCGGCA
GGGTACCAGATCCTTCCCACCGGCACATCTGCATGTGAAATCGCCATTTCACCCCTCCAC
ACTCCCTAATTGTTGCTAAAATTATTTGTGAAATTGCCTTCCACCAGGAGTGTTTTCCAC
GGCAATTGTCACACAATTTTATATGCACGGTGGGCCCACAGAGTTGACACACGCACCTCT
TCTTTTCTGCCATATGTGCTCTTTCTATTCGGGTTTAATAGTAGCGCATTATTTTTTTCT
CCACAATTACCTTTAAGCAATTACTCTCGTGCGTTCTGCGGGGCAAGTCAACCTGTTGTC
ATCAATAGCGGGTCGATCCAAATGTTGTAATTACCACACAAAGCTATAGGAGCGCGTTTA
GATGCGCATGCTGCGCACATTTACTTAATTGAAAGGTTAACAAGCAAACagcatcttatg
gcgtaac
>NODE_74_length_446_cov_5.307175
AATGAATCTGATTCAGATTTTAACACTCCCTCAACATCCATCTCTCCGGTGATCTATCCA
TTCGCTTGCCTATCCTTGTCCATCTAGCCCGGGGCTATAGAAGCCTAATTGTTTACCAAA
GGGTTGCGGCTCATTTGCTCCTGGAGATTGGGCCTAATTAACACTAACTTGTCTGAACAC
CAAGGAGCGCTGTCCACTCCACTTTAATCTAATCTGTACTCTTTCAAAAAATAATGAGAT
CATTTACACCTCATTAACGAGCAATGTAATGTCTGGGCATTAATCATAATGATTGCTTAT
CATTTCACTTTGCAATATTATCTCCTCTAATGAAACTGTTCACACAACTGCCAAGAGGGC
CTTAATTGGTCGTGTGAAATCACAGAGCACCCGGCAGCTTGCAGCGACGTGTGTGAAGTT
CTAATTTGCATGGGTGGATTGTGGGAGGTGGGGTGGGGGGTTTGGGGGGTGGGTGGGCAC
GAGAGGATGGCATCACTTAGGAACACACACATATACATGCACAAAGATACACATGGTAAG
GTGTGCAGATATGCGGTGGGATGAACTGAGAAATCGTGTTAGACAACAAT
>NODE_75_length_445_cov_6.002247
GTCACTTCCCACCAAGGAAAACACAAAGCAATGACACAAAGCAATTTCTTGGCCATTGCT
TGTCATAAAGCTAATTGATAAAGGAGGGTACGGTTGGAGTCTGTGGATGCCAGACTAGTA
CATGTGGCAGAGGGCGTACATCTTGATTGGCAGTGGCCATGTGGGAGAAAGAGTATGTGT
GTTGTGTGTGAGCACATTTCCATGTGTGTATGTGTATGCGTCTGGGTCTGTGTGCGGGAT
AATCCTGGAGAATCTCTCTCTTTGAAGGGGAACAGATGTAGATTTACATATGTGGAGGGT
CCCCAGTCTGTGATGAGATTAGCTGGTTGGGATCTTTCTTCACAGTGACTGGAAGGTGCA
TATTTAATAAATGCCTGGAGCTAGGCTGGGGCGTGCAGGGCTTGGCCCTCAGAGAGCCAC
AGGACAAAGGCAAACGAGGCCCATGGCAGGCTGGCCCATATGGGAACAGGGTTGCTTACA
GATTGCAGTGGCCTTTCATTGGGTGTGAGACAAGGCTTTAAGGGTTTATATACAGAGAGG
GGAGCACTTGGTGGGCCACTTCTGCACCCTCTCCACAACGAGTGGTAAt
>NODE_76_length_403_cov_6.349876
GAAACCCATTCCATGAAGCTCTCTGCGTACTGTACTTGGGCTAATCTGAAGGTCACATGA
AGTTTGTAGCTCTGTAGCAATTGACTGTGCAGAAAGTCGGCGACCTCTTTGCACTATGCG
CTTCAGCATCCGCTGACCCCTCTCCGTCACTTTACGTGGCCTACCACTTCGTGGCTGAGT
TGCTGTTGTTCCCAAACGCTTCCATTTTGTTATAATAGAGCTGACAGTTGACTGTGGAAT
ATTTAGGAGCGAGGAAATTTCACGACTGGATTTGTTGCACAGGTGGCATCCTATGACAGT
TCCACGCTGGAATTCACTGAGCTCCTGAGAGCGGCCCATTCTTTCACAAATGTCTTGTTT
CACAGTCTGCATGCCTGAGTGCTTGATTTTATACACCTGTGGCCAGGCCAAGTGATTAGG
ACACCTGATTCTGATCATTTGAATGGGTGAGCGAATACTTTTGGTAATATAGTGTATATC
TGGGCACATCATTAGGCTTTTCGAATGTTTCAGGTCTTTCAGTATCAGACATCCTCATGC
AGGTAAc
>NODE_77_length_567_cov_3.400353
GTTGCCAGCGGCTGTTACAATAGTGCTTTTTGTGGACCAAATAGTTGTCCAGGTTGCTGA
AGGTGATATTGCATTCAAAACAGGTTGCCCCTTTGGGCATAAGAGGACTGTAGATGACAG
GGGGGTAGCTGTTCCCTCCATGGCGCAGCCTCCGGTGAACTAGCTCTGACATTTTAGCCA
GAATCTCAGAAGCCTGCGGGACTACTGAAATGTCTTGGGAGAAAGCAAACTGAGACAAGA
AGGGGCCCATGGGAAATGTAGGCATGTTATGCTGCACAGGGGAGGAGGCCAGTCGGGGGC
TGGAGGGCTCAGACTTGATCCTAGTGTATGAAAAACTGGCTTTGCTGCCTGGGTGGGCCT
CTCCCTTCTGAACAGACAGCATGGGCTTCTTCTCAGCCTTGTCAGCCTCTCCGTCTGTGC
TGGTCTCCTTGTTGAGGGCCCCTTTGGGACTTCCCAGCAGAGCATCCTTCCTGTTGGCCA
GCTCAGCGCGGGCCTGCTGCTGCTGCTGCTGGAGGCTTTCCTCAGGACCCCTGGGGGAAT
GCTCGGTGCCGTCGCCTTCCCTGTGACGTTTGCTGCCGTGCCCATGTAAGTCCTGATGCT
GTAAGAGTTCCCTGTGGCTCTGGAAGCTGATATGGCAGTGATTGCATCTGAAGGCCGCCT
GTGACAGGTGAGACATGATGTGATGCTGGAATGTAATAAgagaatctgccg
>NODE_78_length_642_cov_8.758567
TCTCCCCCTAAGACCCTAATCAAGGCCCATCATCTGTCATCCTTTTCTTTGCTCTCTCTA
TCATCATGCTCTGTGCTGCAATCAATTCATCATCACCCTTTGTGTGCCACTGAACAGTTG
ACAACTTTATAACTTGCAGCTGCACGGGCTGACTGACAGGGGTGGAAGGGGAGCATGAAA
AAAAATGAAGAAATGAATAGATGAATGAATGAACAAAGAAGCGTGGTTTTCAGGGAGAAA
AAGTTGTTTTCTAAAAACACAAAACGATCTACATTACAGCCTTTTATTCCCTTTCGTCAA
CAGAGGAGCAGGCAGTGTAGCAGGGAGGAGAGAGTAGAGGAGGAGATGAGGAGGAGAAAG
AAGAAGAAGGGAAAAAAAGAAAAACATCCTTCTCACTGATCTGAAATCAGAAAGCTTTCA
GTCATTCTTTATGTGCTCCCCGCGGCCACTCTGAGCCAGTGAGCATGTACATTAGGCTGG
GGCATTTTGATGAAATAAAAGCCCAGGCCAGCTTATGGCTAAACAGAATGGGAGCACTCA
CTCAGCCTGTCTCTGATTGACCATTAAAGCCATTGATGAATGGGCCTGTCAGGGGAGAGA
CAATTAAATCAAACATGAAACAAAGCCGTTGTGACGGCCCGGTCTGACAGAGCAAACCCA
TTCCTCCCCTCCATTACATAGCACACGGCTCCTTTTACAACCCCTAACCCACTCCTCCCG
CCTCCTCTACCCTACTGTATGTGTGCCACTGTGTGTGTGTGTGTGTGTGTGTGTGTTCAG
AGTGAA
>NODE_79_length_648_cov_4.097222
TATACCACTGTGCCAAAGGTCAGAGTTTAATGGTAATATCTCACCCTGCCTTGGCCTCCA
GGGTGATGACTTTGTGCTGTTGATTAGGCCTAGCATTATTCACAACCAAATTACTGCTTT
GTCCACCCTCCCACAAAGTCCTCAGCTCAGTGTCCCTCCATCTCCATTTGGGAAGCCGTG
GCTTAACAAGGCGGAAGAATGTCGAGTAGGGGGAAAAGAGCTAGCAGGTGTGAGTGGGAG
TCAGCGTCCAAGGCTCATGACCAAAAAGTCAACCTGTGGTAGATGCACCCCCTGGTACGT
AATGCTTCCACTTCATGGCCCACACACGCCATGAGCACGCACGCATGCCAGCACCCAGGC
AACAGTGTGTGCTGCTGTTGGCGGGGGCAGGGCTCTCATTGGCAGTGGGAGAGCTCTATC
CCGCTGTCCGTGTTTACAGTCTTCAAGGTAGGGGCGCACAGTACTTGTCTTTCAGGTGGA
TGATTAAATGAGTGGCACAACAAGAAGTGAAACAATTAGAATTTCTGCCTCATTATCATG
GTAATCTTATCAGTGGGATAATGAGGTATTAATGGATATTTAATGTGCATCTCATAACCC
AATCCCTTGGAGAAAACACATAAGGAAATCGCTGTAAATTCACTTAATGATGGAAAAGTC
CCCCAACGCCATATTCCGAAGAATGAAAAATGGTGGATGCAAATGAGAAGGAACCAAGGT
CAATAAGACTGCAGGGACTGAGTGAATGTCAGAGAGAGAGAGAGAAAGAGATAGAGAGAG
AGATAGGCAGGG
>NODE_80_length_344_cov_18.241280
CTTCCATGTCAAAGCCTTAGAGAAGCCACAGCTCAACAACTGGAAGGAGTACCTGGACTT
TGAAATTGAAAACGGCACTCCGGAGCGCGTGGTTGTTCTCTTTGAACGCTGCCTCATCGC
CTGTGCACTCTACGAGGAGTTTTGGATCAAGGTAACGCCACCTTAATCCACTCTCTCACT
CCTGCTACCTCCCTGCACTTCCCCCATCAACGATGATATCACATCGACACAGTAAATCGT
CCTGCACTCTCTTTGCGTGTAACGTTGATATGTGACTGTATCTGTTGTATTAGGGGATGG
CCAGCTTGCCACACAAGATTTGACTGCAGCATTTGCCAACTACTACGTTGCATCTTCTTC
GTCTCCCACTACCTTACAGAAACTTATCTAATTGGTTCCATGAAGGTGCTGATGGGTTTA
CACAGAAAATTTCTAAAAACGATCTTGTCAATGAAGAAATTCACTGTTTCTGCCAACTGG
AAATTTTA
>NODE_81_length_765_cov_5.534640
AGTAACCACAATGCATTGCCCATATGAAGGAAACAAACTGAGAGAATATTTTGTCTACTT
GACTAAATCTGGGCGCTTGTCTCTTTGTGTTTGCATATACATACATACATATGCAGCATG
TGCGCCCATTTGCTACTGATGTGGTTCACATGTCATGACAGAGGAAGGACACTATCCTCT
GGTATGTTTTGTTGTGCCCTCTGCCTTAATTTGCCTGTTGTAAGTGTGAAGGGGAGCCAG
GGAGATGACATCATGCAGCAGGCAGTGTTTGAAGTGCCAGTCCTGAAGGAACCACTTATA
GCAATTAGGATATCCTTGAACAAGCGTTTGCGAAACATTGGCTGGTTTTTGGCATTTGCC
TCCCGTTCCTGCCTACTAACTAGCGAGGTTTGATCTCCCATAATTATCTACCCACCGGCT
CCTCACTCCTGACAGCTCTCTCCCTGGAGAGGGCTGAATGCCGGGGCTACTCACTGATTG
CATCAAAGTGTCAGAAATTGCAACATCAAAAATAATAACTGATATTCCGGCAGCCGGCTG
CTCTTTGAATATTTCCTTTAAAACGCTCTCTAATTTGTGTCTCGCATGGTGCCAATGTGT
GTGTGACTGTGAGGGCTTAAAGCAAATAAAAGCAGGGGAAGTGCATTCATTATTGAACCC
CTATTTACATACGGCAGACTATTCTGTCTGAACTGGTATGAAATAGATATGCGTTTATTC
TGGTGCTGCTTTTACCCCATCCTGCACTTCTTTCAGGACTTGCTCAGCATCTGTCCCTTT
TACTTCCTTCCTCCTGACTTTGGAATATTTTTTGCAGTGCCCTACAATACACATCTGGTA
TCAAcgtcttaaacttcccctcagcagaaataacaaaaagtgacgaggtggtgaagcgga
aggagtgac
>NODE_82_length_776_cov_7.443299
ATGGAAAACATCAGAAAAGACTGACGTGCAGCAGTGACATGTGCCATGTTTTTCAGATCC
TGGTAAAAGATTTCATTGTGACATACTTAAGACAATAAATATTTTTTTCAAATGCAAGAA
AAGTTCAAAGGCAAGTCAACGTTTTTCTTTCATTTTCTTATTTTATCTATTATATATTTT
TTTATGCCGTAACAGTTTAAACATCAAAAAAATAACTCGAAAATATATTTTCTTAGATCA
CAAATTGAATTTTTCTTAAAACAAACATTTTAATTAGCTAACATGAGCACAGCCACAAGT
AAATCTAAAGTGATTATTCCTGCCCTCAGAGAAAGGCTGTCTCCCTGTGCTCTGTCAAAA
GGTCAATTATGGCCCCAAACCAGCATGCAGTGACAGTGACCTGGAAGCGCTACTGATGAC
CCCACATCCAGGGGCCCAAAAGAGTTGATCATCTAACATGCAGGCTGCCTGGAGCCATGG
AAATCTGACATTTGTCCTTATTCAAATGAACACAAACAATATGCATTTCATGCCTCTACC
TAACCTGTGCCAAATCTAAGGCATAGGGACCAGCAGTCTTAATGCATTGTCTTCCAATCC
AAGTTTATGCCCTTCCTTGTGAATCCAGCCGCACGGCAATCACACACAGAGCCTGCAGTA
AGAGCAGGCAGCAAAAAGGCACCTTCTTCACTGGCAACACTGGTCATTACAGTTGTAGTC
CACAGTGCCGGGGTCACAAATTGAAATGAGGTCATACAGGAAAGCAAAATGTTAAGGGCA
AGAACAATTCAAGTCGTGTGTACTGCAAAATAAGTCATGACAGTCTTTTAGACATTCTTT
ATTTGATTCAGATTATCACTGAAAATTTTTAATAAATCTAAATCCTTAAATTGACTGCAG
TTGATATTTTTTATAAtaac
>NODE_86_length_467_cov_13.646681
AACCACTCTCGGCATCCCTGAATTTGAAATCTGAATATCAAATCACTGCGCAAATCACAT
GGAGAGGGCCGTCCAATCAGAGCGGCTGGCTAATGGTTAGCGCTGGAACTGCACACAAAC
ACATGGAAAAATAAAACAGTGTTGTGAGCTGCCACTTTAAGGAAACAGTAACAGTAAAGT
GTAAAAAAAAAAAACTTTAGCAGCAAAAACTAATAATTGCAAAGCAGCCAATTAAATTGT
GCGGGAGAGATGAAACCGCTCATATTTCCCCTGGTAATTTCATGCTCTAAACTCGCTTCC
GTGCGCACATAAAAAGAGGAGAGAAAATATCATTTCAGAAGCTGACAGAACTCATTGTTC
GTGGAATTTTAAATTCAAAAAAGTTAATAAAGGCGAGTGCGAGATGAAGGGAATTTGCAT
TTCTCAGATTAACAGCATGTAGAGCAGCGGCGGCGCGCGCAGCCTCGGGTCATCATTTAA
GAAACCTTTGCATATTTTATTTAAGAGTGGCCCGGTTTGGAGCGTAATAAGACAGACAGA
TAATGATTAGAAGGTCGGGCCTGCAGGGCACAGCCGGGCTGGGCGCTGTAACGCTCTAAT
ACCCAACACAC
>NODE_87_length_593_cov_13.682968
GTTACATAACTTTGGTTTTAAAAAAAAAGCTTGTACCCTGATTGTGTAACTGTCATGTTG
AAACACACTCCTGGTGGCAGCAGTGTCTTTGGCTCGGCATGTTTTACAGGATGACTCACA
GGCTGATGGACAGGCAAATCGATATTTTGACTTTGGCCACTGGATTTTCTCTTGCAGGAG
GAGCGACGGTAATGGAAGAGGACTGTAAATAAGTGGAAGGTTCTTGACAAATGAATCCAT
TAACATTTGCCTGTGTCGCCTGGCGAGCAGATTTGCTGTTTTATGGAGCAGGAAAAAAGA
GCTAGTAAATCTGAGGGCGCTGTAAGGGTGAGGAGCTGAGAGCAAGCTGGGGAACACATC
TCCCATGATGCAGCACTTTATCTCCCTCCCAAATGGCATCTTTATCTGCCTAAATTAAGT
TTTGATTCCTTGCCACATACGGAGCTGCAAATCACTTTTAATACTGATATCAAGAGCAGC
AGTAAAGTGTGCCCAAAGCGATGGAAAGCAGCTTTATTGTGGTGGCACATAACTGCCGTC
ACCGCCATTCACTGTCTCTCTGTGGCTCACAGTTGTAAAAAAACATCAGCCCCAAACCAC
TGCTTTGTGTGCAAATCATATTATGCCATTTGTCATAATTCAAATTCCTCTCTATCCTGC
AGCTCTGCACCCAGAGTTACTTCAGCTATCTACCTGTAActgcgtggatgaggaagacgg
atacccctaaaggtgac
>NODE_88_length_634_cov_8.728706
GGTTTTTTTATATATAACTATGCCCATCGAGGCCAATTGTTTTGTAAAGTACCCATGAAC
ATCACATACCATAAAGCAAACAGAAACAAACTACTTTCACACCTTGAATATTTGAATCGT
TTGAGCTCCTTACATTTAATCAACTAAACCTGGCTGCCAATACTGACTTCGCTTTGGCTT
CAATATGCTTTCCATTACACTAATGGCAGCACTATAATGAGTTATAAGGGAGACATTTGC
CTTTTCTATTGAACAGCTTCTCTTCAGTGCTACACCTGAGCTGTGACATTGTTATATTCC
TTCTTTTTATCTTCGTAAAATGTGTCCAGGTTCATAAGTTCACTCAGACAGAGAAGCCAA
CACGAAGAGGTGGTGCAAACCCCTGCAGAAAGATGCCTCTCTGCCTCTCACTGGCATTTG
CATATTAGAGTGTTTTCTGGGGAAAATGAGCTGTAGAAATTAATTCAGGATTAATTGGTG
CCTTTATCTCGTTAGGACAATCTAATTTAGGGGATGATGGAATTGTTTAGACTCCCTTTT
GCATAATTGGATTGCGGTGAATGGCTGTCATTACCGTCTTTTTAGCATCGTCTGTGGGCC
CCCTCTCTCTCTTGCAGGCCCCAGCCTCATACACAGCGATCATGTGTTACACCAGTGTTT
TGCTAACCCCTGGAACACACCGACCATGCTGCAAGAGGCAAGCATGTGGCTAACTGTGCA
ACAGTGATTAACTCTCTTTTCAGAGCCATTAGCATTACAGCAagaggcacagtgttga
>NODE_95_length_305_cov_1.885246
AATCAATCAGGCAGCAAAGGTGCCAAAAAATATGTCAAAAAACTGTGATACGCGGTAATG
TTCAAAAACTGTAAACCTTAAATCATTTTACTTTTAAATTCAATGATTTTACTAAATATA
ATAAAATTACAGTTAAAATGACTGACCATTTTTCAATCCTTAAATCTACATCACTTTTCT
TATAGTTATTCTCTTGTATTAATATATAATAATATTTGTATCTGGTTTGAATACAGTAAA
ACTTTGAGACTTTATTAGTTTGTAAAAGAATGAACTAATGTTTCAGACTAATACAGATTT
TTTTTTCCTAATGTGGACATTATGTACAGTTTTGGTCtgtgctttgttttgttttgttta
tttacattcaacagattaaccgctacctacgttctgtgattttaccagatgttatctgtg
agtcggtaaaataccagttgaaaagtgat
>NODE_96_length_459_cov_6.270153
AAGACTAAAAAAGAGAGAGAGAGAGAGAGAGAGAGAGAGAGAGAGAGAGAGAGAGAGAGA
GAGAGAGAGAGAGGGCTAAGCTGCGGCTAGCAGCAGTGTCCAAGGGTCTCCACCGCGGTC
CGACCTGCCAGTGGGGCGGTCATCCAAGCGGGCTCTAATTCACAGTGACACCAATTATGA
TTAATCTCATCACTTTAGGAGAGTAGGCTTGTCAAGGCCCTAATTAAGTGCGCTGTCCCC
CCTATATGTGCAGACAGGATCAACAACACATTATATTGTCATAATGGGCATCACAATCCA
CGAGTCTATTTTTGTGTTGCCTAACTTTTTAACGGCAAAAGTCCTCTGGAGGAAAGGGAA
TAACGTGAATTAAGAAGCAGAATATTATCCATGCTGAGGTGACGTCACATCTTTGCCTCC
GTTCGCGTTCCTTATTCCGATCACCCGGCTCTCTGATTAGAGTCTTCAGTCCTACTCTGG
GATGCTTTCATTTCATATTTGATAATTGAGACAGATGATGTGACATAATCACAAGCCAGT
GACACGTTGACCTAACACGAGGTAAACAACTCACTGAATAACAACGAcacaaatgaatat
cat
>NODE_97_length_597_cov_11.093802
TAAGAACAAGCTCTTTGCATATGCTCCTATAGAAAATTGTAATTAATTTTACACGGATAA
ACATTCTGTCTCATTTGCATATAGATATAAACAATATATTTGTGCATCTGAATTCCCTGC
ACACTTGGGTCACGTGATCTGCCTAAAATCCTAAGTGGCTAAAACCAAAAATTATCATTA
TATTTCCCAGGCCATAAATCCCCCTTTTTTCTCTGACACAAAGCCTTATAAATCTGTGTC
TGATTTTTCACATTGCACATTGTTTTTAGTTAATGATTTTCATCTGTTTGTTGTTGCTGT
GATAGCGGGGAAATGTACCATATGCTCCGGCAAAAGACAAATGATTAGCAAATGAAATTC
TGGACAGCTGTCAGACTGAAAGCGTTTGGTTGATAGCATTCTGCTACCATAATTAGCTTA
AGCTTTGGGTTAATTAACTTTCTACCTGGATATGCATAATAATAGCATTCTGCAGAAAGC
CAAGGAGCTTCCAGTATATCAGCAGCAAAGGCTGGCTTTTTATTTTGTATTTCGGCAGCA
TATTTCAATTTCAAGAGGCGATTTAGCTCGGGAGCATCGTCAAATATTGTAGATTTTACT
CCCCAAGCCAGATAATTCTGAAACAATAGGGGTGTATTATGTGGTAGAAATGCCATTTCT
GAATGTAATTAAAGCGGATGAAAGCAATCACCAATTTTTAAACGCTTTAATTACATTCAG
AAATGGCATTTCTGAAtgtaa
>NODE_98_length_295_cov_1.047458
GTTACCAATCAAGTAATTATTTATTGATATTGCTTCACACAAGAAGTAAATTACTAAAAT
TTGCAATCCATGTGTGGATTAGGCTTGAGTTCTTGCTGATACCCTAAAAATTACTTTGAT
TGGCCCCAATGCCAATCTCAGGATTGGGTTTATATATATATATATACATATATTGCATCC
CTAAATGCAATATATGTTGTTTATACTATGAAAATATAATTGGTGGTACAGTAGCATGTA
AATGAAAGGCTATCCAAGAAATGGGGCAAGACTTGACACTATACCGTACTATACATACAT
AAACCattgctatcaaaccccaaaatatagaaggctcattaacagctgcattcttgtctt
caaaagcttaatatttcacattgttgacaactagcttttttttagctgctaatcaaatat
aacccacagaacaccaaag
>NODE_101_length_527_cov_14.187856
GGAGTAGCTCTGTAGATGTGTTTAATATGATGCTGTACCTTCTTGAATATTTCAGATGTT
TCTTTGCTGCTGAAAAAATGTTGATTATTAACCTGCCAGTGAAAAAGGGAAGTGGCCATC
TTTGTACAACACACTGCTGTTTTGCTGTAACCGCGCAATGTTTTATGATCTTGAGTATTT
TATAGAAAAGTAGAAGTATGTATCAATAATATGAAAGCAATAGCTAAATCATAATGAAGA
ATAACATGATCAGTGAATATTGTGGAAAATCTTTAGATTCACTCTGGGTGGATTTTGTAC
TGTATTTATTACTAATGATGATGCAAAAAGTTGCATAGCTTAACCCAAACTGTTCTGTCT
CTTTTTTATTTATTGTCTTGTATATGATCTTTTTGTATGTGTTTTTCAAATAAACTGCCT
AAAATGCTGAGAACTAATTTGATTTGCTGTGTTATTTATGTTCTTGTTACTTAATATAAT
ATATAACCCTCCTGAAGCAACAAATGATAAAATTACAACCTATTTAAATTACATTTGTTG
TCCATCATTAGCCTGTTATTACACATAAATCTGTATCAGCTTACAGGGCTTGTTATTAAG
TCAGAAAAAATTGTACAAAAGCCAATTTTAGGTTTACAATAATTTTTTTACTCGGTACAT
ATGTTGGTCTt
>NODE_102_length_482_cov_27.794605
CGAAAAAAAAGAAAAAAAAGGAAAAAAAAAAAAAAACTTAAATTATGAACTCAATGCTTT
TGGGGGAAAAAAAAGCTGAGAGAATATTGTAACAAACTTCGTACAGAGTTCAGTCTATTA
ATTGTTTCATGTTAGATATTCTATGTGTTTACCTCAATTGAAAAAGAATGTTTTTGCTAG
TTTCAGATCTGCTGTGGCATTGATATTGTATGTCCATGAATTCCTTCCTTTTTCAGCACG
TGTTCCTCACTAGATGATAAGATGCCGTCTCCCTTAAGCTTTGTCAAAAATACATTAAAT
ACTTGTATGAGGACTGTGACGTAATGTTTAAAAGGTGTTCAGTCACAAATGCTGTAATAA
ATATTTCATTTTTGATTTTTGTTAGATTTTTGTGTGATTAACTGTGTTACCTACAAAGTC
TTACCTCACGTTCCCATTTGAACAAAACACAATTAATTGCTTCTTGATGAGCATTAATCG
GGAAACAAGATTGGAGGTAAATTGTTGCATGTTAAATGGTGGCcgtaaaaaaaaaaagaa
tacagttctcactttcttccagcactctgtttgaaattgcttgttttaaccaacattaag
tgtggagtgccctcttaaaatgacag
>NODE_103_length_224_cov_16.232143
TATTTTTCGTCACTACCTCCCCGAGTCGGGAGTGGGTAATTTGCGCGCCTGCTGCCTTCC
TTGGATGTGGTAGCCGTTTCTCAGGCTCCCTCTCCGGAATCGAACCCTGATTCCCCGTTA
CCCGTGGTCACCATGGTAGGCACAGAAAGTACCATCGAAAGTTGATAGGGCAGACATTCG
AATGAGACGTCGCCGCCAAGGGGGGCCAGCGATCGGCTCGAGGTTATCCAGAGTCACCAA
AGCGGCCGGGGCGCACGCGCCCCCCCGCCGCACCGCCCCCCGGGGAGGAGGGGGTTAGGA
GGGGGGCCGCCCCGCGTGGGTTTTGGGTCTGATAAATGCACGCATCCCCGCCCCCGGGGG
TGGGGGGG
>NODE_104_length_1516_cov_7.639182
TGTGCCTACCATGGTGACCACGGGTAACGGGGAATCAGGGTTCGATTCCGGAGAGGGAGC
CTGAGAAACGGCTACCACATCCAAGGAAGGCAGCAGGCGCGCAAATTACCCACTCCCGAC
TCGGGGAGGTAGTGACGAAAAATAACAATACAGGACTCTTTCGAGGCCCTGTAATTGGAA
TGAGTACACTTTAAATCCTTTAACGAGGATCAATTGGAGGGCAAGTCTGGTGCCAGCAGC
CGCGGTAATTCCAGCTCCAATAGCGTATCTTAAAGTTGCTGCAGTTAAAAAGCTCGTAGT
TGGATCTCGGGATCGAGCTGACGGTCCGCCGCGAGGCGAGCTACCGTCTGTCCCAGCCCC
TGCCTCTCGGCGCCCCCTCGATGCTCTTAGCTGAGTGTCCCGCGGGGTCCGAAGCGTTTA
CTTTGAAAAAATTAGAGTGTTCAAAGCAGGCCCGGTCGCCTGAATACCGCAGCTAGGAAT
AATGGAATAGGACTCCGGTTCTATTTTGTGGGTTTTCTCTCTGAACTGGGGCCATGATTA
AGAGGGACGGCCGGGGGCATTCGTATTGTGCCGCTAGAGGTGAAATTCTTGGACCGGCGC
AAGACGGACGAAAGCGAAAGCATTTGCCAAGAATGTTTTCATTAATCAAGAACGAAAGTC
GGAGGTTCGAAGACGATCAGATACCGTCGTAGTTCCGACCATAAACGATGCCAACTAGCG
ATCCGGCGGCGTTATTCCCATGACCCGCCGGGCAGCGTCCGGGAAACCAAAGTCTTTGGG
TTCCGGGGGGAGTATGGTTGCAAAGCTGAAACTTAAAGGAATTGACGGAAGGGCACCACC
AGGAGTGGAGCCTGCGGCTTAATTTGACTCAACACGGGAAACCTCACCCGGCCCGGACAC
GGAAAGGATTGACAGATTGATAGCTCTTTCTCGATTCTGTGGGTGGTGGTGCATGGCCGT
TCTTAGTTGGTGGAGCGATTTGTCTGGTTAATTCCGATAACGAACGAGACTCCGGCATGC
TAACTAGTTACGCGGCCCCGTGCGGTCGGCGTCCAACTTCTTAGAGGGACAAGTGGCGTT
CAGCCACACGAGATTGAGCAATAACAGGTCTGTGATGCCCTTAGATGTCCGGGGCTGCAC
GCGCGCCACACTGAGTGGATCAGCGTGTGTCTACCCTTCGCCGAGAGGCGTGGGTAACCC
GCTGAACCCCACTCGTGATAGGGATTGGGGATTGCAATTATTTCCCATGAACGAGGAATT
CCCAGTAAGCGCGGGTCATAAGCTCGCGTTGATTAAGTCCCTGCCCTTTGTACACACCGC
CCGTCGCTACTACCGATTGGATGGTTTAGTGAGGTCCTCGGATCGGCCCCGCCGGGGTCG
GTCACGGCCCTGGCGGAGCGCCGAGAAGACGATCAAACTTGACTATCTAGAGGAAGTAAA
AGTCGTAACAAGGTTTCCGTAGGTGAACCTGCGGAAGGATCATTACCGGTTTCGCCGAGG
AGGGCGGCGGGGCACCTCACCCCCCACCGTTTCCCCCCTCTGGCCCAAACTGAACCAGCC
GAGGGGGCCTTCCCGCGACCGGCCGTGTCCTCCCCAGAGGCTGCGGTCCGGCGCACGTGG
CTGGTCCCCGAGAGCTAGCGCCCCCCGGTGCCCGACCTCg
>NODE_105_length_502_cov_20.806772
GTGACTAAAGGGTTAATTCAAAATGCAGAATGTTAATTAATACATCTGCAAAATAAACCA
ACAAGGAAATAAAGCTTCTCTGATTGATAGACGATTTCTACACGTTTGGCACATATTTAG
AATTTCATATGAACGTGCATCCAATTATAAAATCCCTAATATATTTCTCCATTTTTGTGT
GATCAGGATGTTTACATAAACCTTCAACTCCAATCTTCCCCCCAACTCACAGTAGATCTT
ATTTCTTAAGAAGACAGCATTTTTCTTCTTCATTATACAGGCACACCTTGCGTGATAAAT
AGTAATATTTACTGTTCTCATGCAAATCTTGACTAAACATTGTTCATTTTCCTTGTTCCA
GTAATGAATCAAACGGACACCCTGTACCAGGGAATACATCTCTTTTATCCTCGCTTATGA
ATAAGGTAAGATCCATCCATCAAACGCCTTTCATCCCAAGACAAATTAGCGGGACACAGA
GGGGCCTGTTTGTTTTTTAATGTTTCACCGCTAATAAGATGAGTTTGTATCATTTAAATT
TTCCAGCCATTTTTCATACAGTGTAATTTTCACTGCACCTCTCACAAATTAATATAATGA
CGCAGTAGCTGGGTGCCATGCCAGATATATAGAGATGTTTGGTTTT
>NODE_106_length_306_cov_9.084968
CTCCTACTCCCGCCCCGGGTGGCTCTCGCCCGCCTCCCCTCCCTTTCTCTCCCTCTCGAG
GGAGAGAGGGGAGCGCCTCCCCTTCCGTGGAACCGCCCGCCCACCCTCCCCGGCGCGGCT
GCCCGGTGGACGTCCTCGTCTCTCCGCGCTGACCGCGTCGCCCTGGTGCGTTGACAAAAG
GTTTGGGCGGGGGCCCCATCCCCGTCGGAAGGGGTCTGGTGCGCAGGCTTTGTGGCGAGG
CCGACCCGGGCCCCTCCATCCGCTCTGAGCCCGCGAGCCCCTCCTCCTGGCGAGGGAGGC
CGCGGCCCCTCGGTCCGCCGCGGCGCGGACCGGTTCCTCGACAATGACCTCGGATCAGAC
GAGACGACCCGCTGAATTTAAGCATATTACTAAGCGGAGGAAAAGAAACTAACCAGGATT
CCCCCAGTAGCGGCGAGCGAAGAGGGAAGA
>NODE_107_length_577_cov_8.268631
TTTATTTATTTATTTATTTACATACAATCTTTTGACCTTTCACCTTTGCCCCGCCGCTGA
CCCCCGTCTCGTGTGCATTTCGCAGGAGAAGACGAGCGCCCTCAGCCTGAGCAACGTGGC
TGGGGTCTTCTACATTCTGGTCGGAGGACTCGGTTTGGCCATGCTGGTGGCCTTGATTGA
GTTCTGTTACAAGTCCCGAGCCGAGGCGAAACGAATGAAGGTGGCAAAGAATGCACAGAA
TATTAACCCAACTTCCTCGCAGAATTCACAGAATTTTGCAACTTATAAGGAAGGTTACAA
CGTATATGGGATCGAAAGTGTAAAAATTTAGGGGGTAGGGAACGAGGTTTTCATAAATTC
CCCCCAACTGCACGCTTTTTGGCTCCATCCGTTCCATCCTTCAGTGTTAGTGAATGAAGA
GGTTGGCCAAAGGATCGTATGTACTGGTGACTTATGATTTAATGAGAGAGAGAGATATCC
CCCTTTTTTAAAGCTTTAAAACTGTGTTTGTCCATTTAAGTTTCCTTGCTATTTGAAACC
ATTTTCATGTATGACTGTTGATGGCCATGCTTGTTAATACCTCTGTCCTAGTAACACATT
TCAACAATAATGCTTGCAATGACCATGCAGAAGCCTTCACATGATCATTCGCATTGTGCA
ttgtgttacccatagacgtcacatttggttctcatcgacattctcatgttttgaacattt
a
>NODE_108_length_599_cov_14.706177
GTGTCTTCTGTTCAAATGGACACTGCTCTGCTAATAAACACTTGCCTTAAATAAATGACA
TTACGTGCATTAGTTTGTAGCAATTTGTCATATAAAAAAAACCCAAACAAACCAAACAAA
ACTCTACGCGCTTCAAACTTCCTCGCTGTTTGGTTGGTTAATTAACAGGCAGTAAATAGA
GGGGGCTTTGAAATAGCTTGAAATGAACAATAACCTTTTACAGTGAACCCAGAATTGCAA
ATGGAAGTCATGGTCAAGCCTGTTTGATCCATCGCTATGAGCATCTCTGTCATTGCTTTC
ATAGTTTTTATTCATTGGTTTTTTTCCATTGACTGGCTTACGAGGGCTCTAATGCGACAT
CTAAATTATCTAGGAAAAGTATTCTGGGGTTTTGCACTGATAGGAAATCCGCACGATGCC
TCAATGTGAGGAGTTAAATGTTTTGAAGGTCGCAGTTTCTCTCATTGATCTTGCAATGTT
TGTTAATTACATTGTCACTGATGTTGTGAGAGATAATTAAGCCACTATGTTTATATGCAT
AATTATGTGCACTCCACATCAGCCTTTGAAAGACAGCGGCGAGAGAGAGAGAGAGAGACA
GAGAGAGGGAGAGAGAGAAAGAGAGAAAGGGAGGGAAAAAATGTTTTAATTGTGAGCTGA
GCAGAAACATGGCAATATAGATGCCCTAGTTACAATCAACAAAGAGCAACTCGGAAAAAA
ATAAAAACTCTAAAGACAAGATT
>NODE_109_length_604_cov_16.796358
GATTGTATTGATTCATCCAGTTTACCATTGATACAACAAGAAGTTTCACTGACCCGTATC
AAACCAAGCCGAGCTACAGTGACCCCTATTACAGGCCATTTTTGTTGTGGGGACAAAAAT
GTTCAGTTTGTGGTGAACTTCACTCTTTTAAACAGATAACGGACAAATTCAATGTGATTT
ATTAGCCTTATCATATTAGAATGTTAATATTATTCCCATCATATTTTGCCCAACAGCTCT
TGTGTGTTTTAAATGTATTTCAACATACTGTGCAGTTTCTGTTACTGATATTGCTTGCAT
GGGGAGTTTGCTTAGCTATCACAGGCTGGGAGAATGCTTCTTTTCCTCGATTTTCTCTAC
TTTTCTCTTTGCCTCCTGAAGGACTGAAGAAAGTACGTAATCCGGATCGAATGTACAGAT
CAGCAGTGTGTTATGCTGGCCATGGTCCACCTAAGAGTATCAGTGATGACACAGAGACGA
ACAGTAAGAGTCAGTTATTAATACTGCATTGCTGCTCCAAGAGGCCACTAGCTGGCCACT
CTATTATTCATTCATCAATTCATTTATTTACTTCTTGATTTCATCCGTCCCCATGCCCCC
CTCCTTCTTTTATTCTCCTCCAACACAACACCTCCTCCGGCTGCTCTGTTGATTGAAGTG
TCTGCTTTACGGGATCACGCTGTCAATAGCTGAAGTGTTGTCGTTAACTAAGAGTGATTG
TTTCAGGTTGAGGCCAGGGGATCAGGAc
>NODE_110_length_302_cov_1.622517
CTGTTAGTTCTGCTTTATTCCCTTTTGCTTTGCTTTCTTTTTCCTGTTTAATGTCCGTGT
CTCCCTTTTACTTGTCTTTTCTCTCTCTAACACATACACACCTTGCTACCTCCCCCTTTG
TCCCTCTTCCCTCTCTAGCTTCCCCCTATCTTTGATTGCTCAGCACTATGCAAAAATATG
GATTGTTCACTTCATTTATTATCATATCTTCTGTAGGTACCTCTCTCTGGTTGGTCAGCG
TTCTTCAAAGCCTGCAGAAACCTTGCTGCGCTCTCTCTCTTCTTCTTTCTCTCTCTGCCC
TTGTCTCTTTTATTCATCAATTCGCTTTTGTTTCCAGCCTCTTGTTCCTCCCTTGTCGTC
TTCTCTCGCTGTCTGTTTGTACTCAcaagcttgctttaatttctttgggcttgtttcatt
cctctggcactcctttaaatggtcag
>NODE_121_length_702_cov_15.356126
GCTCGCTCGCTCCCACCCTCCCTACCCAGGGGGTCGGGCGGGTGGGGCTGCATGGCACCC
GGTCCGGACCGGGTGCAAAGCGCGGCAGCGGGAGCAGATGGGCGCACGCGCGCCCGTTGC
ATTGGCCTCGAGAAACAGCCGTGTTGTCCGGGGAGACACCTGTCGCCTGAGCAGGGCGCG
GCCTCCGCAGCCAGCGCCGGGGCAGGGCAGGCGGAGGGCTTGGCGAGGCCGACAAACCCA
GCGACAGGCTCTGTGGTCGGGCAACTGGGGCAGAGACGGGGCGTCTCGGTCTCGCCACCG
AGCGGGCACCGACAACCGGAGGGGCCTCCCCACTCTGGCTCTCGCAGTCGGGGCCACAGA
GGTGAGGCGGGCCTTGCTGGGTCTGGAGGAACCGGCCACCAGGAGCGCCCGGCGCTGGGG
ACGGGGCCGGCGGGGGCCCTCCAATGGCTTGCCAGGGTTGCCAGTCGATCGGGAGGTTCC
AGGACCCTGTGTGGTCGGAAGCTTAAGCGGTGGATGGGCAGGCTGTCTGCCTGAAATGCA
AGTCATTTTGTGGGATAAGAAACTTGGAAAACTCTCCTTCCAAGTCCTTCAAAACCGCTG
TTCCCTACTATCCTGCTGGAAGTGTCTTGGCTGGACCGGGTGTATGTTGCATTTGTTGCC
TGAAAGGGAGAGAGAGAGCGAGAGAGAGAGCGAGAGGGAGGGAGGGAGCCCTCTCCCACT
TTCCCCTCATAGGGTAGCCTCTTCACGGCAGCCTTGATACCCCTGGTACACGCAACGCGC
GCCCCCCGCACACCTTGCGCCCCTGGTACTCCGGGTCCTAACGCCCCTGGTACTCCTGAA
CCTAAC
>NODE_122_length_1017_cov_14.647985
TGTGCCTACCATGGTGACCACGGGTAACGGGGAATCAGGGTTCGATTCCGGAGAGGGAGC
CTGAGAAACGGCTACCACATCCAAGGAAGGCAGCAGGCGCGCAAATTACCCACTCCCGAC
TCGGGGAGGTAGTGACGAAAAATACCAATGCAGGACTCTTTCGAGGCCCTGCAATTGGAA
TGAGTACACTTTAAATCCTTTGACGAGGATCCATTGGAGGGCAAGTCTGGTGCCAGCAGC
CGCGGTAATTCCAGCTCCAATAGCGTATCTTAAAGTTGCTGCAGTTAAAAAGCTCGTAGT
TGGATCTCGGGATCGAGCTGACGGTCCGCCGCGAGGCGAGCCACCGTCTGTCCCAGCCCC
TGCCTCTCGGCGCCCCCCTGGATGCTCTTAGCTGAGTGTCCCCGCGGGGTCCGAAGCGTT
TACTTTGAAAAAATTAGAGTGTTCAAAGCAGGCCCGGTTGCCCGAATACCGCAGCTAGGA
ATAATGGAATAGGACCCCGGTTCTATTTTGTGGGTTTTCCTCTCCTGAACTGGGGCCATG
ATTAAGAGGGACGGCCGGGGGCATTCGTATTGTGCCGCTAGAGGTGAAATTCTTGGACCG
GCGCAAGACGGACGAAAGCGAAAGCATTTGCCAAGAACGTTTTCGTTAATCAAGAACGAA
AGTCGGAGGTTCGAAGACGATCAGATACCGTCGTAGTTCCGACCATAAACGATGCCGACT
AGCGATCCGGCGGCGTTATGCCCATGACCCGCCGGGCAGCGTCCGGGAAACCAAAGTCTT
TGGGTTCCGGGGGGAGTATGGTTGCAAAGCTGAAACTTAAAGGAATTGACGGAAGGGCAC
CACCAGGAGTGGAGCCTGCGGCTTAATTTGACTCAACGCGGGGAACCTCACCCGGCCCGG
ACACGGAAAGGATTGACAGATTGATGGCTCTTTCTCGATACCGTGGGTGGTGGTGCATGG
CCGTTCCTAGTTGGTGGAGCGATTTGTCTGGTTAATTCCGATAACGAACGAGACTCCGGC
TTGCTAAATAGTCACGCGGCCCCCCGTGCGGTCGGCGGCCGACTTCTTAGAGGGACAGGT
GGCGTTCAGCCACACGAGATTGAGCAATAACAGGTCTGTGATGCCCTTAGATGTCCGGGG
CTGCACGCGTGCCACACTGAG
>NODE_123_length_146_cov_13.335616
GGACTTAGTCAACGCGGGCTGATGACCCGGCGCTTACTGGGAATTCCTCGTTCATGGGGA
AAAATTGCAATCCCCAATCCCCATCACGAGTGGGGTTCAGCGGGTTACCCGCGCCTCTCG
GCGAAGGGTAGACACAGGCTGATCCGCTCAGTGTGGCACGCGTGCAGCCCCGGACATCTA
AGGGCATCACAGACCTGTTATTGCTCAATCTCGTGTGGCTGAACGCCACCTGTCCCTCTA
AGAAGTCGGCCGCCGACCGCACGGGGGGCCGCGTGACTATTTAGCAAGCC
>NODE_124_length_537_cov_10.113594
AAGTCTATTACAATATCTGATCTGTTATAAATTCTTCTGCCTTCAGCAACAACAACAACT
ACTGCATGAAGAGGAACTGTTCGCTGCCTTTGAGAGTAACAGGAAATGTTTAATTCATTC
TAGTACATGCAGCCCTTTAACATGTCGATTGTGCCGGTTCGACTGTCTGTTTTGTGTCAC
CAACAGATCAAGAACAGAGTATAATATCATAAGTGGAGGGAATGGGTCATTTTGTACCTG
TCCGATGAGCTGTACAATGAAGTCCACCACCAGCTTGGAGTCCTTGTTGAACATTCCCTG
CCACAGCTTGTCCACGACCCGCTGGGTGAAGTAGAAGACGTTGTTGACCAGAATCTGATA
ACTACCTCCGCTGCTGAGCGGCAGAGACGCATCTTCACCTGGAGGGAGACCACCGGTGAG
AGAGAGAGGATTTACAGTTTATCCTGAATGTACAGAATCATACGAATGAACCGCACTGAG
ATAAAAACTACCCTGGATGGACGGACTACTACGTCTTCAATAACAAAAATAATCTTAGAG
ATGGAAGAAAATGGTGTACCGAAGTGGAATAAGTGCTTTATTTGTCTTTTTATGGCGCTA
TAGATGATGGACAGAAGCTGAAATATGGGTTGCTGATTTTAAAAGGCATTAAAAGTGTAt
attgccataatatttaggcac
>NODE_125_length_927_cov_11.192018
CTTATATAGATAAATTAAGTGCTCCAGCACATTTCAGCTACTCTAGCACAAATACATCAA
GAACTCCTGGATGTTTGATCATTTTAAGAAGACTCCTTGAAAAAAAGTCTACAGGATTTA
ATTTCCCTGATCTGGAAAGTTATATTCTTGTTGATTCATGAGCCTGCCACTAATGCTTGT
TGAAAAAATATTCTGAACTCAGACTGAAACTTGGTGGAAAAGGTAGCAGTTATATGAAAA
TAACAAATATCTACATTACTAAATCTCATAATAATGATTCATACAGTTTTACAATATAGC
TCAAAATGTTTTGTTATTTTTTTCATATTGTAAGCAAACATTAGCTTTGAGCTTTTGGCA
AGCAATACCAAATTCCCTTTACAGTGACAAAGGGATATATAAAGAGCCAACTGAGCATAG
ACAAGCTGGAAGATGTTCCCATTGATATTCAATATTCAAATTCTTATCTCTGTGTCGGTG
TATGTGCACGAGTAGTCGGTGATCTCAGCGTACCGATTGCTGCTTGAAGTACTGTAGATT
GCTGGCTTTGACATTTTCCCATTGTGCATGGTGGTGCAGCAGGCAATAATTAAATATCAG
GTGCATAAGCTGCTCTTTAATTTGACATGTGTGCTTGAGGCAATAAACACATGTGGTGCA
GTGGGGGCTGCATAATTGCAGAGGAATAAAATATCATATCAAGAGTGAGAGGATCATTGT
ATCAGGTACGCGATGACAGCTCGTTTGATCATTATGCCAAGGCTAAAGAGGTTGGCTAAT
TAGTTGTCATTAAAACTCACCCTCTAATCAGGGCTCGCTCTTGCATAAAAAATGTCCCTA
TCACATGATAAGCGAACAATGCCCTTAACCCTTTCAGGCCGATCTCAGTGCTTACAGCTA
TTAGCTTTGGGAAACATGGGTTGACAGGTTTGACATTGCTCTGCATTTTCACAAAATCAG
GATAAGATGAGCCAGTGTTGTCGGTATGTGATAAGGCTGGTTTTAAGTGCTTTTCAGGAA
ATGTCTGATATAATATCTTGAAGATTATTTTCACAGTTGCTTTGATCTAGa
>NODE_126_length_436_cov_12.433486
GAACAATGCAGAGAGCCAGCAGGGAGGACCGGGACCGGGCCAGGGCCCGCCGCAGAGCGC
CGAGTGCAGGGACAGCTGCAGGGAAAGCGGCAGGGAAAGCGACAGGGACTACCTCATCCT
GACGCTCACGAAGAATGACTTGGACAAGGCCAACAAAGACAAAGCTAACCGCTACTTCTC
GCCAAACTTCAAGGTAAGCAGTGAAAGAATCAGTTGGGATTAAGATCCAAATGAGATATT
GTTATTATATTGGAAAAACTGTTGTTAAAAAACTTTACTGCTTTACTGTTAGTTTTTAAC
GAAGACGATAATCCAAATATAGCAATGATAATTGTGTTTCTGATAATCTCATGACACACA
CTGAAGCTAGTTGTCTTAATTTCCAGGTGAAGTTGTATTTTACAAAAACCGTGGAGGAGC
CTTCGAATTCTGAGGCTAGCACTTCAACATCCGTCACCCCGGACGTTAGCGACAATGAGC
CAGACCATTATCGATACTCTGACACCACTGACTCTGATCCGGAAAATGAACCTTTTGATG
AAGAGCAGCACACGCAAATCACAAAAGTGTGAACTCTTTT
>NODE_127_length_809_cov_4.009889
GTAAGTCTTTATTCAGTAATACATTATCATGCATATTTCATACAGGCAGATTACTAAAAC
GGAATTGTGTGTCTTTCTGTTGTATGTCTTTATAATTACACCTTGAAGCCATTGCTGGTT
TTTTTTCTTCCTTTTTCCTCCATATTCATGAAAAGCAGACTTGTAATTTGATAAAGAGAA
GCTTGTGTTCTCAACTTCATTCAAACGGCATCATGGTGCTGTATTAAAGTGGGCATCTGT
GTTCTCGTAGCATTAATCTCTTCAAGCACATTCCAGCTGCTGTGATGTGCGAGAGGGAGA
TAAGTCTTAAACAGTCTAAAGCTAAGCAAACCAGACAACTCTATTATTGGCTTCATAATT
GCTTAATTAAACTTTTGTCACTAATCATTATGAGGGCAATAGAGCTGTTATACAGGCTTT
CTGTCGAGCAGGAAAAAAAATCAATAAACTGTGTTGGGGAGCTGATCCCCCCACGTCTCC
CTCTCTGTCTCTCTCTCTCACTCTCTCCCTCACTCTCTCCCTCCCTCTCTCTCTCTCTCT
CTCTCTCTCTCTCCTCTCCCTCCCGCTCTCTCTCCTCTCCCTCCTCACTCTTTTTGTCCT
CCGCAAATGAAATTCATTGCTGCCGGTTAGTGATCTGTAGGTCTGGAGCTCGACTGATAT
GAGCTGCCATCACCATTTGAATTGAGGGGTATTCAGTAGCACATGAATATGAACAAATGG
CAAACATAAATCTCTTGCATGAAGTACACCTTCTATCCCTTTATTATGGAACAATTGACC
CATCTAAAATGAATTCTAATGCCAGGGAAAGCATTTAGATTTAAATTACACCGTGGGTCC
CCTGGACCTGAGAGATGACGGCATAAAAAAGATTAATATGCTAATTATTTTTTCCTCCCC
TCTCTTTATTCCTCTtttcgacatttgcgtagggttattgtgagccttgtaaa
>NODE_128_length_487_cov_15.796715
CCCGTATCCTTGAGTGCATTTATGTGGACGCAAGACACATGCAACTTCACACACAAACAC
TGCAAACATGCTCACACATCGCACAGAGACTCATCACTTAATCTATCAATCTCGTTTCTC
TTTTCCCCGTCTTGTATGTACCTTCTCGCTACCTTTTCACTCCAGCGCTCAGCCTCACAC
ACAACCAACATGCTCCACATAATACACACAAGCAAGGCAACACACACAGGCACGCACACA
CAAGGTAGCTTGGTTGGTGGGGGCCATGGCTGCAGCTCTTCTGCGCAGTCCCAGAGTGGC
TCCCGGGGCTCGGCTGCCAGTTGTTTGCCAGCGTCTCCGGGTGGAATTCATTCAAATTAA
AGCAGTGGAATGAGGCCCGAGTCCCAGAATGCCTCGTCCCTCTCCTTCATCAGCATTCCG
CCGATGAGAGTAATTAAAGCAGAAATTAATTCTGCTGTAAGCAGAGGAGCCACAGAATAA
CTGATATTAGAGGCTGGATGATGAATGCTTGGCATCAAGGGAGGTCTCAGGGGAGGAAGG
GGAAATTCACAGATCTCTTTTTCTTTCTTTCTTTCTTTCTTTCTTTCTTTCTTTCTTTCT
TTCTTTCTTTCTTTCTTTTTTTTTTTTTTTT
>NODE_129_length_522_cov_7.883142
CTTTCCCATCCTCAAATTCCCTCAAAGTTTCAGATGCTCACAATTCTACAATGCCCAGAT
GCTGTCCTTTGGCCCTTTACCCCCCTCAACCCAGAGCTATCATTCATAACCTTTCTGTGG
AGCTGGGAGTGAAAGAGGTGGGATAAGGGAGAAAGAGGGGGAGCGGAGAGCAACATGGCA
GCTTATTTAGAAGACTTCCTTTATTGGAACATGTGCAAGCAGTTCACTCACAAAGGACTT
AAATAGGATATTTTCTGTTCCCTATAGTTGCTTTCCCCTTTTAAGTGCCGAGGCAAAAAA
AGTAAGTTTACAACTCCCTCCTCAATGGGGGCTCTTCACTCTCAGGTTGCGGGGACCTGA
GTGACCTAGGAAAGTTAATTAGGAGGCGAACAAAGAGCGAGCTGGAGCAGAATGCCTCGC
CTCTCCTCCAGCCAAAGATGTCATCCATTAATTAGGAAAATCTTTAAGGTGGCCTTATTG
AATTTACAGAAAGCCCCGTGGTTGGCGGGCAACAGTTTTTTGATCAAGCCCTGACTCAAA
CAATGCCTTTCTGGGGGTTAAAAAAGAAGAAGAAGGGAGGAGATTGGTGGTAGAAGACGA
GAGGGAGAAAGGGAAAAGGGGGGGAGAAAAAGAAACGTATGGGTCTGCGGCGCAGTACAG
TTTAAT
>NODE_130_length_1716_cov_25.246504
CCCCCCCTCCTCTGACCGGCTCCAGCCAAGGAAAGAGTGCTCGCAGTGAGAGAGAAAATA
GCCATCCAGCCTGGCCTCTCGTGCCCCTGGTACCCCGGCCTTTCCCCCGTGCCCCTGGTA
CCCCTGGCCTGTGCTGCCCTCGGTGCTGAACTGGCCCAGCGGAGCGGAGCGGAGCGGAGT
AGAGAGTGGGTTTAAGGGCTATGGCAGAGAGGTGGAGAGGGCGAGAAAGGAGCCCTCAGC
AGCCCTCCTCCTCTTGAGCCCTCAAGAGCCCTACTGCAGGCAGGCAGGCAGGCAGGCAGG
CAGGCAGGCAAACAGGCAAACAGGCAAACAGGCAAACAGGCAGACGCCCCTGGTACCCCA
GGGTTCCAGCTGGCCATGTCGGCTGGAGGGGGCCCGCGCGCCCTCGGCCAGACACAAAAG
CTTGGATCGAGGGATGACTTTCAATAGATCGCAGCGAGGGAGCTGCTCTGCTACGTACGA
CACCCTGACCCAGAATCAGGTCGTCTGCAAGTGATTTAGCACCAGGTTCTCCACAAACAT
GCGATGCGAGGCAGGAGAGGGGCGACCATCGTCCGGCCGCGCCCCAGCCCTGTCACGAGC
GGCTCTCCGCACCGGCCGAGGCCGGCTATCCGGGACCAACCGAAGATCCACGGCGCTACG
GTATCGTCACGTCTAGGCGGGATTCTGACTTAGAGGCGTTCAGTCATAATCCCACAGATG
GTAGCTTCGCACCATTGGCTCCTCAGCCAAGCACATACACCAAATGTCTGAACCTGCGGT
TCCTCTCGTACTGAGCAGGATTACTATTGCAACAACACATCATCAGTAGGGTAAAACTAA
CCTGTCTCACGACGGTCTAAACCCAGCTCACGTTCCCTATTAGTGGGTGAACAATCCAAC
GCTTGGTGAATTCTGCTTCACAATGATAGGAAGAGCCGACATCGAAGGATCAAAAAGCGA
CGTCGCTATGAACGCTTGGCCGCCACAAGCCAGTTATCCCTGTGGTAACTTTTCTGACAC
CTCCTGCTTAAAACCCAAAAAGTCAGAAGGATCGTGAGGCCCCGCTTTCACGGTCTGTAT
TCATACTGAAAATCAAGATCAAGCGAGCTTTTGCCCTTCTGCTCCACGGGAGGTTTCTGT
CCTCCCTGAGCTCGCCTTAGGACACCTGCGTTACCGTTTGACAGGTGTACCGCCCCAGTC
AAACTCCCCACCTGCCACTGTCCCCGGAGCGGGTCACGCCCGGCGGATGCCGGACGCTTG
ACGCCAGAAGCGAGAGCCCGCTCGGGGCTCGCCTCCCCGCCTCACCGGGTAAGTGAAAAA
ACGATAAGAGTAGTGGTATTTCACCGGCGGCCGAGGCCTCCCACTTATTCTACACCTCTC
ATGTCTCTTCACAGTGCCAGACTAGAGTCAAGCTCAACAGGGTCTTCTTTCCCCGCTGAT
TCTGCCAAGCCCGTTCCCTTGGCTGTGGTTTCGCTAGATAGTAGGTAGGGACAGTGGGAA
TCTCGTTCATCCATTCATGCGCGTCACTAATTAGATGACGAGGCATTTGGCTACCTTAAG
AGAGTCATAGTTACTCCCGCCGTTTACCCGCGCTTCATTGAATTTCTTCACTTTGACATT
CAGAGCACTGGGCAGAAATCACATCGCGTCAACACCCCCCGTGGGCCTTCGCGATGCTTT
GTTTTAATTAAACAGTCGGATTCCCCTGGTCCGCACCAGTTCTAAGTCAGCTGCTAGGCG
CCAGCCGAGGCAACCCGCCGGAGGGGAGGTTTGGGGGCGGGAGGTGGGTGGAACCGCACC
ACGGCGGGACCCCGCCACCGCCGCCACCGTCCTCCCCCGGCGGGCGCCGCAGCTGGGGAg
>NODE_131_length_629_cov_10.831478
CACGTTGGGCACGGCACGGCACGGCACGGCACGACCCTCCCGGTCCGGCGACACCCGCCG
CACTCTTGGCCTGCCACTCGGAACCTGGAAAACCCCAAGCGCGGACGCGTCGGGCCCGGC
ACCCGGCCCGGCCTCCACGCGCCGCCGGGTACCCAACCCTCCTCCCTTCCCCGGAGGGAG
CGCAGGGGGTTCAAAGTCTCCTCCTCAGGCTCTCCGGAGCGCCCGGCGGTTTTTGTTTAC
GTCGTTGCAGACGACTTCTCTGTCTTCTTAAACCCGTTGGCCGTAGGGCACGAGGGCGGC
CTCCAACGCCACCCTCTCGCCCAAAGATGAGAAACAAATTTTTAAAAAAAAGCGACAACT
CTTAGCGGTGGATCACTCGGCTCGTGCGTCGATGAAGAACGCAGCTAGCTGCGAGAATTA
ATGTGAATTGCAGGACACATCGATCATCGACACTTCGAACGCACCTTGCGGCCCCGGGTT
CCTCCCGGGGCCACGCCTGTCCGAGGGTCGCCTAGCCATCAATCGGAGACCCCCGCGTCT
CCGCGGCTGGGGCAGTTGCAGGCGGTCCCGGCCGCCTTCGTCCCCCTAAGAGCAGACTAT
TCGGGACGCCCGGTGCGGTGTAGCGGCGCTCGCGCCTCCTACTCCCGCCCCGGGTGGCTC
TCGCCCGCCTCCCCTCCCTTTCTCTCCCTCTCGAGGGAGAGAGGGGAGCGCCTCCCCTTC
CGTGGAACCGCCCGCCCACCCTCCCCGGCGCGGCTGCCCGGTGGACGTCCTCg
>NODE_132_length_294_cov_13.955782
TAAAAAAAAACAACTAAAAAAAAAAAAAACAAAGATCACAACCTGCAAACCTCCTCCGTG
CACTGAAAAATAATAGGAAAAAGGAGTCGGGAATCAAAGTGATCAAATATGTTAAAAAGG
CGGAGGTTAGGAAGTGATTTGCGATTGGTAGGAGCCGGGCTGGCAGAATGCTTTCTCTCT
GATCAGCTCACTGAGCTCTCTATATAGTGAACTTTGACACGACTGCTGCAACTTAGCACA
CGTTACCATGGAGATGAGCTGCCATATAAGGAAGGAGAGTGTGTTTGACTGGTCAGAGCT
CAGGGACCTCCCCCTGAACCCCATTGGCTAGTCGGCACTTGTGCTACTTGGTACCTTGCC
AGAGCCAGCATGGAGGTCGAGAGGGCCGCTTGGTCCTAAAAAGAGACGCGTTTCGTTTAT
TCTAAAAAAAAAAAAAAa
>NODE_133_length_357_cov_2.719888
TAGCCCATACTACGGGACCCAAAAAAGTGTCACTACAAACCTTTACCAATCAACTCAGAG
TGGCCTGAAACGTGCTCCCAAATACCCACTGCGGGAACTTGTCCTTGCCTCAGCACTTTG
AAACTGCTGACGTCATGCACGTCCCATTGTCAGTGAATGGGAGAAGGTTTTGGCCAATAT
CTCCTCAACCCGACGTGCTAGACACCTGGAAATGCCATCTGCCCCACATAATTTGGCTAT
GCCGAACACGTCAGTCTTGGTCCCGAGTCTCTACGACCTTCCATTCCTGAGATACAGCAA
AAAATCCTAGGTTACTCCCACTTCCTGATGTCGTAGAGACTCGCGAGTGGGCTCACTGCG
ATCGCAGCGGCAGGAAATGGGGGGGTAGACACAGGTTTCATGTCTCTAGCACTAACCGTT
TTCCTAATCCTAACCCTAGCCGGAAACCCTAACCCTAACCCTAACCCTAACTCcagccct
tagggttagggttagcccata
>NODE_134_length_5141_cov_8.832717
CAGTTTCCGCTGCTGGCGAGCCTCTCTCGGTGGACAGGGGGATTTTAACCCCCGTCTTTA
GAATCACAATCTAATGTTTTTGTTAAACTAAGTCTACAAGCAGTCCAGCCTCAGATTAGC
TCTGGTTTTAGGACTAAAAGTATTAGGGGGAGGAGGTGGAGGACCATGAGTAGATGTTCT
CGGGAGTGGGTGGGGTCTAAAGCGATAATGTGGGCTGGGATGGGGCCTCGTTGGGTCATT
AGGAATATGTAGAGGGAGTAGCCGGCGGTGATGAGGGTTCCGGTCCCTGTTAATGCAAGG
GTTCATCAAGATCAGTTGAAGAGGGAGGTGATGATTATTAGTTCTCCTATTAAATTAGGG
AGAGGGGGGAGAGCTAGGTTGGCAAGGCTGGCAATGAATCATCAGCAGGTTATTAGGGGA
AGGACTATTTGTAGGCCTCGAGCTAGGACTATAGTTCGGCTGTGGGTACGTTCGTAGTTG
GTGTTGGCTAGGCAGAAGAGTGCGGAGGAGGTGAGTCCGTGGGCGATTATGAGGATTAAG
GCACCTGTAAATCCTCAAGGTGTTTGGATGAGGATTCCTGCTGCGACTAGGCCCATGTGG
CTTACTGATGAATAGGCGATGAGGGATTTGAGGTCGGTTTGTCGTAAGCAGATGGAGCCT
GTTATGATTACCCCTCACAGGGCAAAAATGATAAATGGATAGCTGAGTTCTTTAGTTAGT
GGCTCTAGTATGATTATTATTCGCATCATTCCGTAGCCTCCTAGTTTTAGGAGGACGGCG
GCAAGAATTATTGAGCCTGCGATGGGGGCTTCAACATGGGCTTTAGGAAGTCAGAGATGG
GCACCATAAAGGGGTATTTTGACTAGGAATGCTAGCAAGCAGCCAGCTCATCAGAACTTG
TCGGCGAAGGATGTCAGTTCTATTGCGGGAGCGTATTGAAGGGTGAGAAGTGAGAGGGTT
CCTGTGCTGTTTTGGAGGAGGAGCAGTGCGACTAGAAGGGGAAGGGAGCCCGCTAGCGTG
TAAAATAGGAAGTAGGTTCCTGCATTAAGGCGTTCGGTTTGGTTGCCTCACCGGGTGATG
ATGATAAGGGTGGGGATCAAGGTTGCTTCAAATATTACGTAAAACATGATAACCTCGGTG
GCACTGAAGGCTAGGATTAGGAAAATTTGTAGGGATGTCAGTAGTGTAATATACATTCGT
TGACGGTTGATAGGCTCGGAGGAGGTGTGGTTTTGACTTGCAAGGATTATTAAGGGGAGT
AGTCAGCAAGTGAGGGCCAGTAGGGGGGTTGAAAGTGGGTCTGTTGCTATGTACGGGTTT
ATGAAGGATCAGCCTGTTTCTGCTGTGTGGTTGAATCAAGTTAAACTGGCTAGTGCAATG
ATTAGGCTGTAAGCCAGGGTTGTGGCCCACAGTTGTTTGGCGGGGGTGATTCATGTGACT
GGGACTAGCATAATTGTTGGGATGAGGATTTTTAGCATTGTAGTAGGTTGAGGTTTTGGA
GGCGGTCGGTGCCGTGGGTGCGAGCGGTGGCAACTAGTAGTGCTAGGCCGGCGCTAGCTT
CGCAGGCTGAGAAGGCTAGTAAGATTATAGGGGAGGCTGAGAAGTTTGTGGAGTCTAGTT
GGAGTGTTCATAGGGAAAGGGCAATGAATAGGGAGAGTATTATTCCTTCTAGACAGAGAA
GCGCTGAGAGTAGATGTGTTCGGTGAAATGCTAGGCCTGCTAGGCCTAGGGCGAAGGCTG
ATGAAAAAGCAAAGTGGGTGGGGGTCATTAGACAATTGTGGACTCTAACCACAAGTTTTT
GAGCCGAAATCAAAGGTTTTTCTTAAACTAACTGTCTATTCAGCTCATTCTAAGCCGCCT
TGAAGTCATTCATAGATCAGGCCTAAGGTTAAGAGAATGAGAACGATGAATGCTCAAGTA
AAGGTAAGTAGTGGTGAGGATAGTTGGTCCCCTCAGGGGAGGGGGAGGAGAAGAGCAATT
TCCAGGTCAAAGAGAAGGAATAGGATTGCAACGAGAAAAAATCGTATGGAGAATGGCAGG
CGGGCTGATCCCAGGGGGTCAAAGCCGCATTCGTAGGGGGAGAGTTTTTCATGGTCGGGG
GTTATTTGTGGCAGCCAGAAAGAGACGATAGCAAGGATTGTGGAGAGTGCAGTGGCAATT
GTAATTACTGTTGTAATTAGGTTCATTATCTTTCCTTGGATTTTAACCAAGACTAGGTGA
TTGGAAGTCACATGTACTAGCTTTAATACTAGAAAGATTATGATCCTCATCAGTAGATAG
AGATGTATAGGAAGAGTCAGACTACGTCTACAAAGTGTCAGTATCAGGCGGCGGCTTCAA
AGCCGAAGTGATGTTCGGATGTAAAGTGGTATTGGACTTGTCGTAGTAAGCAGACGGCAA
GGAATGTTGAACCAATAATAACATGGAGGCCGTGGAAGCCTGTGGCAACGAAGAAGGTTG
AGCCGTAGACCCCGTCTGCAATTGTAAAGGGGGCTTCATAGTATTCTATGGCTTGAAGGA
AGGTGAAGTAGAAGCCGAGCAAGATGGTTAGGGTGAGGGACTGGATGGCTTGTTTTCGGT
GGCCTTCCATAATGCTGTGGTGGGCTCATGTTACTGTTACTCCGGAGGCAAGTAGGACGG
CCGTGTTAAGTAGTGGGACTTCAAATGGATCTAGGGTTGTGATGCCTGTAGGGGGTCAGC
AGCCGCCCAGTTCTGGGGTTGGGGCAAGGCTTGAGTGGTAGAAGGCTCAGAAGAATCCTA
GAAAAAAGAATACTTCCGATGTGATGAAAAGGATTATGCCGTAACGGAGGCCTTTTTGGA
CGGGGGGTGTGTGGTGGCCTTGGTATGTGCCTTCTCGGACAATGTCTCGTCATCATTGGT
ACATTGTTAGGAGGAGAAGGATTAAACCTAGGCTTATAAGGGTTGTTGTGTGGAAGTGTA
TTCAGATTGCTAAACCTGATGTTATTAGTAGGGCGGCGACTGCGCCTGTAAGAGGTCAAG
GGCTTGGGTCTACTATGTGGTATGCGTGTGCTTGATGGGCCATTAGACGTTTTCTTGTAG
GTAGAGGCTTAGAAGAAGGACAAATACATAAGCTTGAATTATAGCGACGGCGACTTCAAG
AAGTGTTAGCATTAGTAGGAGGGCGGATGTTAGAATGGCTACTGTAGGTATTAGAGGGAG
AAGGACGAACGCGGCGGTAGCGATTAGTTGAATGAGTAGGTGACCGGCTGTGAGATTCGC
GGTGAGTCGAACACCTAGAGCTAGTGGTCGGATGAAAAGGCTAATGGTTTCGATAATAAT
GAGAATAGGGATTAGGAGTGTTGGGGTTCCTTCTGGTAGGAGGTGTGCTAAGGCGTGGTT
CGGTTGGTTTCGTATGCCAATAATAACAGTTGCTAGTCAGAGGGGAACTGCGAAGGCTAT
ATTGAGGGAGAGTTGGGTAGTAGGGGTGAAGGTGTAGGGAAGAAGGCCTAGTATGTTTAG
GGTAATAAGGAAGAGTATTAGGGATGCGAGGAGAGCAGCTCATTTGTGTCCTCCTAGGCT
TAGAGGTTGGAAGATTTGTTGGGTAAAGCGGTTAATAAATCAGCCTTGAAGGTTTAATAC
ACGGTTGTTGAGCCATCGAGAGGTGGGTTTGGGGAAGAGGACTCATGGGAGGACTAGGGC
TAGGGCTATTAGGGGGATTCCCAGGTATGTGGGGCTCATAAATTGATCGAAGAAGCTTAG
TGTCATGGTCAGTTTCAGGATTCTGTTTTAGGCTTTTCTGTGCTCTGGGGGGTGGGTTCA
TTAGGGAAGGTGTGTGCTAAGACTTTGGGGGGAATAACGGTCAGGAAGACTAACCACGAA
AACACTAGGATGGCAAACCAGGGTGCGGGATTGAGTTGTGGCATACTCGCTAGGGGTGGG
TGGGGGCCACCAATCTTTAGCTTAAAAGGCTAACGCTAGACCCTATTTAGCTTCTTAGCG
AAGCGTCTTCAAGTATTAGGGAGGATCAGGTTTCGAATTGTTCTAGGGGGACGGCTTCTA
CAACAATTGGTATGAAGCTGTGGTTGGCTCCGCAGATTTCAGAGCATTGTCCGTAGAACA
CACCAGGTCGAGATGCAATAAAGGCTGCTTGGTTTAGTCGGCCGGGGACTGCGTCTATTT
TTACACCGAGAGAAGGAACTGCCCAGGAGTGAAGTACATCTTCGGCAGAGATTAGCATGC
GGATTGGGGATTCAACTGGAACTACTATTCGGTGATCGGCGTCTAGAAGTCGGAATTGCC
CGCTGGTTAGGTCTTGTGTTGGAATCATATATGAGTCAAATCCTAGATCTTCATAGTCTG
TATATTCGTAGCTTCAGTATCATTGATGACCCATAGCTTTAATTGTGAGGTGAGGGTCAT
TAATTTCGTCCATAAGATAAAGGATGCGAAGGGATGGAAGTGCAATGAGTGTAAGAATGA
GAGCGGGAAGGATTGTTCAAATGATTTCAATTTCTTGTGAATCTAAAATAAATTTGTTGG
TTAGTTTGGTGGTTACCATAGCAACAATGATGTAAAGAACTAGGGTGCTAATAAGAAATA
CGATTATTAGGGCGTGGTCATGGAAATGAAGAAGTTCTTCTATTACAGGGGAAGCTGCGT
CTTGAAATCCTAGTTGGGAGGGATGGGCCATTGATACAAGACACGCGGGGTTTTAACCCA
CGATTCTGCCTTGACAAGGCAGTGTTATTGGCGGTTTAACTAGTGTCTTATGAAGAAAGT
GACAGAGCGGTTATGTGACTGGCTTGAAACCAATTTATGGGGGTTCGACTCCTCCCTTTC
TCGTAGAAAATTAGGCAGGAATGGCTGCGTGAGTTTTATGCTCTTGCCAAGTTTGTTGAA
TTTGGACGAATGCAGGTTCTTCGAAGGTGTGGTAAGGAGGAGGGCAACCATGGAGCCATT
CAACGTTTGTTGAGGTTAGTTCAACTCAAAGCACTTCACGTTTAGCTGCGAAAGCTTCTC
AGATGATGAATAGGAACATGATAACTGCTACTAGAGATACTAGTGATCCAATAGAGGAGA
CTGTATTTCAAAGGGTATAGGCGTCTGGGTAGTCAGAGTATCGTCGAGGCATGCCGGCTA
GGCCTAGGAAGTGTTGTGGGAAGAAGGTGAGGTTGACTCCAACGAACATAACCCCGAAGT
GGATTTTTGTTCATGTTTCGTGAAGGGTGTAACCTGAGAATAGGGGGAATCAGTGGACAA
AGGCGGCGACAATTGCGAAGACAGCTCCTATTGACAGGACGTAGTGGAAGTGGGCTACTA
CGTAG
>NODE_135_length_496_cov_3.064516
ATAAAAGTCAAAACATGTTTGTAAACATTGTCTTTGACTGTCTGAAGCACTTGTGGTTTT
ATGCGCTTAAAGAGCATTTCATGCGCTGAAAAGGCCAGTTTGGTCAATCAGCATGTAAAA
TGATTTTCGTCACACAAAGTCCCTGGAAACAGCGTGTGCCTTCATATTTATCATATTTGA
ACACACTGTGAAGTGAAAACATGTTTGTAAACATTGTCTTTGACTGTCTGACGCACTTGT
GTTTTTATGCGCTTAAAGAGCATTTCATGCGCTGAAAAGGCCAGTTTGGTCAATCAGCAT
GTAAAATGATTTTCTTAACACAAAGTCCCTCCAAACAGCGTGTGCCTTCATATTTATCAT
ATCTGAACACATTGTGAAGTGAAAACATGTTTGTAAACATTCCACTTAAAAGTCAAAACA
TGTTTGTAAACATTCCACTTAAAAGTCAAAACATGTTTGTAAACATTGCATCCGAAGTCA
AAACATGTTTGTAAACATTGCCATGTGAAGTCAAAACATGTTTGTAAACATCGTTTCCGA
GTCAAAACATGTTTGTAAACATTGTCTATAAAAGTCAAAACATGTTTGTAAACATTGTCT
TTGACTGTCTGAAGCACTTGTGGTTTTATGCGCTTAAAGA
>NODE_136_length_632_cov_4.742089
TAGACTACTGGACATGAAGAGCATTAGGGGAGAGCAGCCCATACATGGCTGCCTTTTATT
GGGTTACTATAGCAATGTAAATGGATTAAAACTAGCGCTCAGCTCTTGTGACTCCCAATG
AGTGAGTTAAATGATTCACTACTGGGTTTAGGCCCTCCTATAATTGAATACAGCGTACAC
TGTGTATTGGAGGCAAACTGTGATCAGTGTCATTTATGACGAGAGTGTCTGACTTTGCTC
TGGACATATTGCTTAGACAGAAGGATGGAGCAGCAAAGGAAGAAGGGATAATTAGACGAG
TGCAGATGGGTAAAAAACTAAAACAGTCACAACCTGCTGTGTTCTCCATGTGCCTGTTGT
GTGTTTTCTTGCGGGTTGCCAGGTTCTGCGTACTGTATGCATTTTGTTGTTTCCTCCCGT
CCAGGTCGCCAGCCATGGGGAACCTCATTAAGGTCCTTGGCAAGGATTTAGAGAACTGTC
CACATTTTTTCCTGGACTTTGAAAGTAAGTGAGCGCCAGGGTGTGTGCACGTGTCTGTGT
GCTTGAATTGTGAGTGCATGTGTGTGGAGCGGAGGTGTGCAGTGGGAGGTTGCTGCATGG
GGTCAGGGGAGGCGTGTTTGGAGGCGAGCTGCTGAGCTGTTGATGGTGTGATGGAGTGTT
GCTGAGGGTGTGGTTTGTCATTATCAGGAACTCTTTAGTCTCACTCTCAGCCCGATGATG
TTATACATACGTACGTACGTTGCAAAGATAAATGCAGTGATGCAAAgaagcatcag
>NODE_137_length_465_cov_5.578495
TTTTCTTCTTTTCTTTCTTTTTTTTTTTTTAAAAAAAAAAAGCACATTCCCTGTGAGCTA
TAGAGGCTTAGAATGGTTAGACAATTTAATTGGATAAAAGGAAAAGATTAAAGAGGCCCT
GACTCTGTTCCATAAATAATTGATTTCTAATGTATTTGTAGTGGCAGTGAGACGCTGTTG
TTTGGGATTGGGGGATGTTGAGTGGCAGAACGCTTCAGATTTCCCTCAGTCTTTGCCTTC
TTTGTTTTTTCACGCCGTGATATTGAAGCAGCATGAAAGGCAGAGAGGGAGCACACTTGC
AGCTCAATTTGATCTTACATCGTCAGAAATCAAAGATCGTGCATGTAAAGAAGGATCGCA
AGGAACTTTTTTGTGGGAGACCAAACTTTTCACACTATGTTACCAAAGAATACAATTCTG
CTGGTGCAACCCTTGCAAACCCCAAAGGCAAAGCCAGCAACTGCTGCTCGTATCCAAAAC
TAATAAAAGAACCACAAAATCCATTTTAGGACTTCAACTAAAGTTTTGTGCTTGGATTAA
ATTATCCGATAGATATGATGGTAAAAACGCAAAACGCATTCATCTACTGCACGTGCTGCG
TTATGATAt
>NODE_138_length_328_cov_1.457317
ATAGTTTGGCTAATTTGCGGCAGGCAAGTGGGCAGAGCTCTCCATTGCTCAGCCAGCCAG
CTGGGGCCCCTGTGTGGAGAGAAAAAGAGGCTTTGATGACCCCCCTCCAACCACCACCAT
CACCACCACCTCTCTCTCTCTCTCTCTCTTCCTTCTCTCTTCATTTAGCATCATCCCTGG
CTCAACACAGTAACTTGATTTTCCTCTAACTACCATCTTAACAAATTTATCCGCTCCGCT
TTTATGTGCCGCCCCTCCCTGCCTCCCCTTTCTCTCTCTCTCTCCCCTTTTATTTTAATG
TGTTCATCACGTTTGATAGAAGATGTTCGACAGCCCAGTTAAACATAGCTCATATTCATG
GTGACAGTTGTCGCTCTATAAAAATGTTGCTATTTTTCATTGCAGATGGCAGAATTAAAT
GAGGCACTGTTCTTACCACACAGGCTATTTTCAGCCCCACTCATAAAGTCAt
>NODE_139_length_440_cov_4.654545
AAGTAAAGGTAGAAAAACAGTCAATTAGAGAGAAAACAGAGATTGGTCGAATCAGACGCA
GATTTTGCTAGACACGGATCTAAATGTTTATCTTTCTGTCTCCTTTTAGCGCAGACAGTT
CTAGAAATGCTCCTACCAGTCACTGATAATATTTACAGTTTTTACATATGGGCTCCTCAC
AGAAGCAGCTTCGGTTTCTCTGTGACGTTGGGTTTTCACACGGCACAGGAATGATTGAAT
TCCAACCTGCGCGTAAGTGTTTTTTGATCTAGTCGGCTTGATCCTTGTGCACCAAAGCGC
CACCACCGCACGCCATACTCGCGTACACACAGGCGCGCACATCACATTATACGACATCAG
CCGGGCTCAAAGTGGATCATTATTTACTAAACAGGTTGCCTAACAAGAAAAGACGGATTC
CCCTGCAGGCTTGTATAAAAACCCTGGAAGCATGGCGGTGGAGCAATATCCATCATAATT
GATGTGTTGCAAAGCAGATTACACACATTAGCGCACACTGTTCTAGCTATGACAGCTCCA
ACTGAACATGACAAATTCCATAATATGCAAAAAAAAAAAAAAAA
>NODE_140_length_596_cov_19.619127
GATTGCATGCTTTCAAGACAGGGAAGGGAAAAGCATCCCTAACAACAAAATGATATAAAT
TACCACTGTTATGGTCTATACGGTTCAATTTAATGTGCTTGTAATGATAAATTATTTTGG
TTATGAATCTAAAGTGGACCTGAGTGCAGTCGGAGCAGCAGGACTGTTAGAACAATTGCA
GCTGTCTCCCAGGGCTGTGGCCATTAGTCAATAAATTAGAAAGTAATTAGTTTCTGCTTC
TGTGGCTCTATTTGAAGCGCTTCACACAGGTGTAATGAAAATTTATTGGAGCTGTTGATC
CGGAGGAGCAAAGAAAAGTAGAGGATTTGTAGCGTGTGATTGTAATGTAGGATTTCCATC
TGCCTTTCTCCTTTTTTTGCTTACAGTGTGACAGGTAAGGTTAGCCATGATGACCGGTAT
AGTGAGGCTTTGCTTCACTATTTCGAGTTTTGACAAAAGGTCAAACGACTAGCAGCTATA
AATATTTTAGTGTGTCTCTTGTAGTGAGAAAACTTCCTGTTTTTAACATTTTGAATTGAT
GACTTCAAATGAGTTAAGACTTTTGGTGAGAAGAACATGAACATAACCACCAAAATCTGT
GGTTCTGCTGAAAAAGGCACTATTTTTCCATGAAATATTCCCGCGCGTATCACATACAGT
AAAATCGGATGGGTAAAATTTCAGCAAtgttgttttgttttttttttgctgtaatttcac
tacatctactgcactcacac
>NODE_142_length_522_cov_2.440613
ATTATTGTTTAATGATTAAAGATTTTACTGGCTTTCCTTCTGTTGTCGGGCCCAATAACC
ATCCACCGCTCTGCCTCTTTACTCTCTACTTCTGCTCCTTTCTCCTCTTTCGTTTTCTTT
AATCTTTATCTTCTTTATTTAACCTTTTCCTATCTTTCCCGTCGCCATCCCTTTGTCTAA
TCTTCATCTCTTTCCTTTTGTATTCCTCCCTCTTGCTCGCTTCTGTCTTATTTTCTTTTT
TCATTTCCATCTATTCTGTCTTTGTCTGTTTTCCCTTCTCCACTTCTTGTCCTTTGTCCT
CTTTTTTCTTTTCATCTAACTGTTTTCTGTCTTTTCCATCTTCAACCCTTCATCTCTTTT
GCTTTTTTTCTCTCTCTTCTTGTCTTATTTTCTTCTTTAATTTCCATCCATCATCTCATT
TTATCTCTTATTTTCCCCACTTCTTGTCCATTCCTTTCTTTTTTCTTTCCTTTTAACCTT
TTCCCACCTTTTCTTTGGACCTTCATCCCTTGTCTAATCTTCATCTCTCTTTCCTTGTAT
ATTCTTCCCTCTTGTTGTCTTCTCTCCTATTTTCATCTTTACTTTTAATCTATTCTCTCT
TTCTGTCTCTTATTTTCCCTTCTCCACTTCTTGTTCTTTCTTTCTTTCATCTAAcctttt
cctatc
>NODE_143_length_629_cov_9.120827
CTTCCTAAACGAGAGCCACTCTGTCCCTAATGTAGACAAGTCATTTTGTACAAGCCGTTA
AAGCCCACTGGGCCAGGCGAGCATGCAGTGTAGGGCCGCCTGTTTCAAAGATCTTTTGCA
ATCAGTTACACAATGGACCCCCTCATTTTATGCTGCTACATCATAAAAGTGCTCCTTTTG
TTACATTTCCATCCTTAAAAGGGTCTTAATCCCCATCCTTTCAGGCCAGTCTATGGCAAA
TTCCTCAGGGACATCCCATTCGCTGCAAGGGCTGGAGTGACCCACTCAGAAACCAGCATG
CAGGGCTTTGAGCTTTTCTTCTGCTGCCACTCTCCAGAGAACATTAAATCGTACTTTTCA
TCCCCCTCACCATAGGGGGAAGCCCCTTAATGATGACAGAGAAAGAGAAATTCCTCCACT
CGGTCCTATGACACCATTCTGCTGTCAAGCAGGCGTCTCGGCGGACAGAGAATCAAACAT
GGCTTCCTGCAGGTGGAACGCCAGTGAAGGTCACGGTACAGTCCAAAGAGGACAGAAGGA
GAGATGAAGGGAACGAGGGAGGCAGAAGGAGAGAAAGAAAGAGAGGTAGCACTTCAGAGG
GAGACCGGCTTTCCCTTTGCAAATTAAGTCATCTACTGCAAAAGGTTAAAAAAGCACATG
CAGCTTTCTTTCAGTCATACTTCATGTGTTATCCAACCATTTGATTTCTGCATAGCGGAA
CATTACTAGTTTCAACCTGTTTTACTCTTTGTCAGTGCTCCACAtaatctaat
>NODE_144_length_658_cov_6.858663
GTTTTCGTTTGTCCCAATCTTGCGAGTATCCCAACTCCCCTTTAAGGGTGTGGGTCTAGG
TGATTTAAGCCAATGATATGACTCGGTGTTCTGCAGGAAAAAACGGTGGCATGTGAGGCA
GTGGGTCTTTAAAGGGCTGCTCTGCCCCTGCTCGCAAGCCCAATCTCGTAGGACTTGTTA
GCGTATCACGTGCCAGATTCTTAATGAAGTGGACACACAGGGGCCTCGTGTGCGCATGCG
CGTGGTGTAAAATGTAGTTGGAAATGAGGTGTCCGTCTTGGAGTAGTCGACTTTTAAAAA
GCATCGGCAGCCCGTGATATGACGACTTCGCTGGTTCTGCATCCACGCTGGGCGGACACC
TTGATGTACGTTTATGAAAAAAGCCCGAATGAAAACAACCAGAATAAAAGCCAAACAATG
GAGGGACTGAGCGGTAATTGCCCTGCGACCCACTGCAGGGACCTGATGTCGCACCCCGCG
CTGGGACGACATTCTGGCACCATAGCGACCCACCAGGGCTCCGTGTACTCGGATATTTCC
TCTCCAGACACCGGCCGGCAGTGTCCCGCTCCTCAGACTTCATCCAGCGCATCTTTGAGT
TACGGTTATCCCTTTGGAAACCCATATTACGGCTGTAGATTATCTCATTCGCACAACGTG
AACTTGCAGCAGAAGCCCTGCTCGTAccatcccgcagagaaatatgccgagcccagcaca
gcgctgcccacggaagaactgtctaccagggcgaaagagtttgccttctacccgagtttc
gccagctcatatcaggctgttc
>NODE_145_length_630_cov_10.452381
ATGTGGTGATGCACTGCAGCCCCTACTGTACATATTTAATGCAAATTTTTTGCATTCCCG
CTGAAATGTGCATTTAGTATTGTTTAGCATCATACGTATGCTTTATAACCACTCAGCCTA
CACCTTTTGACTGTTCCTCAGCAAACAAAGTTTTGCCAGTTCGTAAAAAATTCCAGTTAC
TGTTAAGTCCCCTGCTGAGAGGGGCCTGTTTCAGTGGAAACAGTTGAAACTCTCAAAACA
CAGTACAGAACACATGGAGTTATTGGGTCTGTTCTGTTGTGTAAGTAAACATGTCGAGGG
GTGGGCTACTTTTTCATGGTTCAGGGGCCCCAACCCTCCCCTCACACAATTAACTTTTCC
AGTGTAATGAGATGATTGATATGCTGGAAGTGTGTGCTTTAAGGAGATATTAATCATTCC
CTCTGGTAATTTTAATCATGCGTTCCATCATCCCCAGCTGCTGAGGATCACCTTCCTAGC
AAACAAAGGGCGGCCACGCCACTTGCATAGTCATTCTGTTCTAGTTTAACTTTATTTTAT
GCTGGTTCCTCCCATCTGTTCGCACAAGCCTCCACAGCCCACGTTGCACGTTGACAAGCT
GGGGAAGCAGTGTGTGGGTGGGTGATTGTATGAGTGTGTCTGTGTGCATGTATGTGTGTA
AACTTTAGAAACACAGGCATCTTTGAAATGGTAAATCTAATCCTCCAGGTCCGTGACTAG
TTGGTACACCGCCACCAGCCACCtccactaacacgtacaataatgcatacaaac
>NODE_146_length_855_cov_9.040936
CATCCCCAGCCACCCCAGCACCTCCCCTCCTTCCGTCTACGGAGAGAAGATGAAAGGCTT
TTTCATTCTCTGCTGTATTTGAGCACCTCCACTCTCTCCTCCAACCCAGCCCTTTCCCAG
CCCTCTTCCAGTTTAATTACTCTTGATTATTCCCGATTCCGTCTTGTCTGAGAGATGTTC
ACCTCCGAAACAAAGACACACTCACACAAGGCACAGAAAAGCGGAAAGAAGAGAGACAAA
ACATTCACCAGATATCAAATTTGCATGAAAATAAGCCACACTGTTCAGCCGGCAAAAAGT
GGATTGAAATGAGGACTTGCCAAGAGCGTGGTGGTATAATTAGCATTTGACCAAACAAAC
GAGCTTCAACAGAGCTATAATTAAGCAGGCCTGTAATTAAGTGTATGCCCTTTATCATAA
TGATCGTGGTTAAAATGGTGTGATGGCTGCCAGTTGATTATTAATGGTGTAACCCCGTCC
TGCATGCATCCTGCACTGGAATCAAGGTGTCACGACTGTCAGGCTAGAGAGCAGCCCTTT
GTTTATAAAATACATTAGGGCCCAAATTAACACAGGGTGACAAGAGACACAAAGCCTCTC
GTTTCCAGACTGAAGGGAAAACTGCAGCTGCTCGGCTTCATTTTAAAACTCCCAAATCTG
GAGGCACAAAACTTGCTGCAGTTGGCTTCGACAGGAGCCCCAAATATCAAGAGGCCAGGC
TTCCAACTGGTGTTCTTTTACCCGCAAGTCCATCAGGCCGCTGGCACAGGAAAAGGAACT
CATAAATGTAAGCCGAAGCATTTCATGAGTCATCGTTTGGGAGCTGACACTCCTTTTGGC
CTTTCCTGTTCACAGCAATATTTAAAAGTATGAAATTCTAAAATATCCCTCACTTTGACA
CTTCTGTGACTTGCTTTCCTTTCTCGGTTATTACACTGATCCATGGTTTGGCACTTTCCA
CACAAGTGTAGTACAATGTGATCTTTGTAAtcaaagcat
>NODE_148_length_550_cov_9.030910
AGTCAGGAAATAAAATGTCTACTGAGTGATATGATTGTTTCTTTGTTTGCTCCTTTGTCT
CCTTTGTTTTTTCTTTCTTTCTTGCTTACTTGCTTTCTTTTTCCCTCCTCCCTCTTTCAG
TGTTCCTGCAGATTCCCCTGCTGTCGGCTCTCGTCACATTCCCCAATCTGTTAGCCTTCT
GATACCGGGGCCAGACTTGAAAGGAAGTCTTAAGGACGAGAGCTTATACACTGTGCCAGA
TTTTGTTAAATAACTACGAGATGTTGGTGCCAATTCATCGGTAATTGTCCCTTCTGGCAC
AGTCTGTTGAAAGTCCTGGAGAAGCCTAAGCTCAAGATCACTGCAAGTGTTAATCTTCTT
ATACTTAAGGTATCAGGTTTTCTTTTGATGTCGCTAAACATGTTGACTCCTATCTCAGCA
CAGAAGGCAATCCAGACATAGCTATGAGCGAGATGGGGGTTTGTCTGCCTTCTCCTTTCA
AAAATCTCATGGTTTGTGTGTTCCTCTACTAGCATTCATTACGGTGCTAAAATAAAGAAA
CAACAAAATAAGAGAGAAAAAAAGAAACAGGAAGAAAGAGATTGATTCTGCGCTAATTGT
CCTTTCCTTAGCGCAATTTGGCTTGCTCTTGTTCGGTGTAAAATGGCCTGATTTATTTTT
AATGAGGCGAAATCCTATTTCTCAGACTAGTCAg
>NODE_149_length_475_cov_6.764211
CTTTCCCTTAAGGTACTTGTCGACTATCGGTCTCGTGCCGGTATTTAGCCTTAGATGGAG
TTTACCACCCGCTTTGGGCTGCATTCCCAAACAACCCGACTCCGAGAAGACCGGACCCCG
GCGCGACGGGGGCCGTTACCGGCCTCACACCGTCCACGGGCTGAGCCTCGATCAGAAGGA
CTCAGGCCCCCGATCGGCACCGGGCAAGCGGTCTTCCGTACGCCACATTTCCCGCGTCCG
CCCGTCGGACGGGGATTCGGCGCTGGGCTCTTCCCTCTTCGCTCGCCGCTACTGAGGGAA
TCCTTGTTAGTTTCTTTTCCTCCGCTTAGTAATATGCTTAAATTCAGCGGGTCGTCTCGT
CTGATCTGAGGTCGTAGTCGAGGAGTCGGTCCGCACCGCGGCGGACCGGGGCCGCGGCCT
CCCTCGCGAGGAGGGGGGGCTCGCGGGCTCGGAGCGGATAGAGAGGCCGGGGCGGCCTGG
CACACCCGTCACTCCCCTGCGCACCCGGCCGACGGAGGTGGCCCCCAGCTTTTTGGCGCG
CGAGGGCGACGCGGTCAGCGCGGAGAGACGAGGACGTCCACCGGCAGCCGCGCCCCAGCT
CGCGCAAGCGGGGGGGTTc
>NODE_156_length_518_cov_6.783784
GAGCGGCAGAGGGGAATCAACAGATTTGGCTTCCAATCGAAGACTGGGGAAAAAAAAAAA
ACAGACATATACAGACACACCAACCTGTGAGAGGACATCAGTAATGGGCTCACATTTTCC
TAATCTCCTTTGATGGATTCAGGCCATGATTTTCATTTAGTCCAAAAGAGATAACCAAAC
TGTCAGCTGTGCTGCTGCTTTGCTTTAATCTCCGCCTGCAGCCAATAATCACCCTGCAAC
CCGCAACCCTTTGTCAATTGTTAATCTTGTATTGAAGACATTTAGATGCCAGGATGGTAT
TCTGCATCCTAGGATAATCCAGGGGGCCACTGAGGAGAAGCAAATTGGATTCATTATTAA
ATTTTGTATTATTAAAAAGACAAATGAATTGAGTTCTCCAAAGAATTTGTGGAATCAATT
TAAAAATAATCATTACCATGCAGATGCACATCACGTCTCCTGCAGACTGACAGAAAGATT
AGCAATCTAGTATCTTAAGGTCTTTAGCACATGGTCATGTCATGACGAGACACTTCTATG
TGTCCTTTCAATAAACTCAGAATAAACTTTGCAAATTCAAGAAGATGAGGTTTGCAAACT
TAAcacccagagatccacatctgagttttattgaaggtcagaggtctgtaatgattggcg
at
>NODE_159_length_974_cov_7.431211
TAATTTTCGTCACCTTGGTTGAACCCCAGGGCTCACTCGCCTACAAAGCTTCTAAAGGAT
AACAGCTCATCCGTTGGTCTTAGGAACCAAAAACTCTTGGTGCAAATCCAAGTAGCAGCT
ATGCACTATTCTCCTATCATAATAACATCCAGCTTACTCATAATCTTTCTCCTTTTACTT
TACCCAGTCCTAACCACCCTCACACCCGTGCCCCTAAAAAATGACTGAGCCCTCACCAAA
GTTAAAACTGCAGTCAAACTAGCCTTTTTCATCAGCCTCCTACCCCTATTCCTTTTCCTC
AACGAAGGCGCAGAAACAATCATCACCAGCTGAACCTGAATAAACACCCACACCTTTGAC
GTCAATATCAGCCTAAAATTCGACTTCTACTCAATCATCTTCACCCCCATTGCCCTCTAC
GTCACCTGATCCATCCTTGAGTTCGCTTCTTGATACATACACGCAGACCCCTTCATAAAC
CGCTTCTTCAAGTACCTCTTAATTTTCCTCATCGCGATAATCATCCTGGTGACCGCCAAC
AATATGTTCCAACTCTTCATTGGCTGAGAGGGAGTAGGAATTATGTCATTTCTCCTCATC
GGCTGATGGTACGGCCGAGCAGACGCCAACACAGCAGCCCTACAAGCCGTACTTTACAAC
CGAGTTGGAGATATCGGGCTAATTTTTACAATAGCATGAGTGGCAACCAACCTAAACTCC
TGAGAAATACAACAAATATTTGCTGTATCCAAAAACATAGACCTCACCTTCCCTCTACTA
GGCCTAATCATCGCTGCAACGGGCAAATCGGCCCAATTTGGACTCCACCCGTGACTCCCC
TCCGCCATGGAGGGCCCCACGCCGGTCTCTGCCCTACTACATTCCAGCACAATAGTCGTG
GCAGGCATTTTCCTTCTCATTCGACTCAGCCCTATGATAGAAAATAACCCCACCGCTCTA
ACCACCTGCTTATGCCTAGGCGCACTCACCACCTTGTTTACTGCAACCTGCGCCCTCACC
CAAAACGACATCAAAAAAATCGTTGCATTCTCCACATCCAGCCAACTAGGGCTAATAATG
GTGACTATCGGCCTAAATCAACcccagctagctttcct
>NODE_160_length_419_cov_9.114558
ACTGTTTGCTGCTGCAGCGACACACGGCATCTTATCTGTATAGGACGTACATAAGGAACA
CGGGGGAGGAATGCAAGTAACGCAGTGGTGTATCGTGCATTTTTCTGAGTGGGAAGTCAA
TCATAGCCAGGGGAGGAAGGGTGTGAGGGTCAATGGACCGATACTCGCCGATACCCACTC
CGAGATGATAGTGGAAAGAAAAGGTAAGAGAGACTTGGATAGAAGTGGGTGCTAATTCCT
ACTTTTCAGTTTAAATAAAGATTGGAGCTGGATAAAAGCCATTAAGGGAGAAATCAGACA
GGGCATGCTATGTAGGACAAGAGCTGACTGCAGGGAGGTGAGTGGTGGGATCGATACTCA
GTCGATGCGCTCAACACCCAGCCCTGCGCACACACATATACACACTGAGGGGGCATGTGG
TATTGCCGGGCATCTGCATGTTTGTGTGTGCCTGTGTGTGTGTGTGTGTGTGTGTGTGTG
TGTGCGTGTGTGTGCGTGCAGCAGTGACTAATGGAGAAGGAGAGGGAGCCCGGGGAGAAA
GAGTGCATGcaatatacaattaa
>NODE_161_length_508_cov_10.893701
TTCTATTATGTTCAATTGTGTTTTGGAATGACTTATCTTGTGACACAAAACTGCAAACAA
GCTGCAATGTAAAAATTTCAGTGTATTCTGTTTCTTGTTTTTTGAAGCCATGAAGCTACG
GTGTGTTCTTGGAAAGCCCTGCTAAGTTAAATGTGGCAGCTAATGTTGTGTGTTTGCTAT
TCAGACTACAGGGTCTTGTACTCAAAAGCGTGTAATTAAGTGCTAAGTGCAAAAGATTGT
AATGTTTTATATCAAGATTACTATTCATGAAATGTCAGTCAAGTTTATACTTTTGTAATA
AAGTGGCACTTTAAAAAAAATATGCTTTATCTCATAGTCTCGGTTATTAAAACGGACAGA
GAGCAGAATTTGAAGTGATGACGGACTTCTCTAGGAGTTGCCATTTCCTTTTTATATTTT
CTGATCTTAAAAGCTGCCCGTAGATTCCAGGAAATACATTTTAGGGGTCACTATTTCAAA
AACCTAGCTTGTTCTCATACATTATGGTACATCTAAGGCTGCATGTTTCTTCTATTGTGC
TCTGCTTTCTTTTGTGCACAACCTTACAACCTCATTTCACATGTGAGTGTGTGTGAGTGG
CCTTCCCATGTTTttttcatccgtatgcatgtctgcgcgcacgtgcacatgt
>NODE_163_length_570_cov_5.892982
CTTCCTCCTCCTCCTCTCCTCTCCCGTTTCTTCCTCCTCTTCCTCTCCTCTCTCCCTCAA
TCTGTCTCTGTGTTCAGTATGCACTGCTGAGAGGGCATCATTACGGAGCCCGTATTTGAG
TCATTTTGATTTAAGCAGCCAGACAATGGCCTGTTGATTGAAGCAACCAGAAGGCAGACA
ATAGGGTTCTATGCCACATAATGCGCCACCATTTTTTCTGAGCTCCCCGCTTTCAGAAAA
GGGCCCCGGCTCTCCATTGTGCTGCTCCCGGAGGGAAAAAAATGGTGCTTGGGGAGGAGG
AATATTTTCCCGTGGTATGTCATTATTTTGCAAATTTCTATTATCTCATCATGTTGTCTT
CATTGTAATTGCAGCTAATTAGGAGGCTAGTTAGGAGCCTGGGCTTTGAGGCTGGCTCGG
CTGCTGAAAGGAGCCCACCGATTATGGCCCCGACAAGAGAGGAAGCAGGAGAAAAGGGGA
GATTAATGCTGTTACCCAGGAGACACTGGCTTCCATCTGCGGGGAACAATGCAGTTTTGT
TTTCTCCGGGATCCTGCTCAGATCAACAGAATGGGGGCTAGCTCTGCTCTACTCTGCTTG
GCGACAATGCCCAATTCTGTCTTACCGTGAGGCTCAGAGCACAAACCCCCCCATCGCCGA
CCGACCACCACCACCACCTCCTCACGCTCTCCTCACCTACCCTGCCTCCACTTT
>NODE_164_length_617_cov_13.285252
CAGACATCCGATCAGTTTTCAGCAGTACGCTGTTGCTATATGTGGTTCCAGTAAATTACA
TACAATATGAAAGGGCTGGGCTCTCTGTGATGGACCTCAAACAATCTAAGAGAAAACACG
GGTACATCGTCCGGTCGTAGACGCTCACACACACATATGCACGCAGAAAATAAATTTAAT
GTTGTCACTTCCTTCAAAGCTGTCAATGTCAAGAGAGACTGCTGGCAATTCAAAGTAATC
GGGAAGCCACGAAACAAAAATAAATTTGGGGCTTGACACGCTGTTGGAAAAGAATAGCAA
TCAGCAAATTTAATGCATTTCTGATGTATATTTAAGGCTCTGACACTAGGCCACAGATGT
ACATGTGTTGGGTTTCTATTTTGCAAAAGATATGGTTGGTGATAACCTATTATGGGACAT
CGTCAGCTTCCCCACTGCCTCAGTCTCGGATAGGAAAAATTCCATCACTTGCTCTATCCA
GGAGATGTAATATCGAAACAAATTATGGCTGGAATTGAAAAGTCACAAGCTTATTCTGTC
TTGATCAAACCACTGCCAAGAGGCTAAGTGCAGAGGTGGAGATACCCCCAAAATGCTTTT
TATTGCATTATCATCAATGACATCTACAGCACTCTCAGTTCCCAGCTTCGGTAGTGGATA
TAAATATATGTTTTTCAAGCTGCAATCCAACACAGAGCAGACCAAACAACTACCAACAGA
GGAATCATTAACAATTAGGGTAGTTGTTGTTTTACTAAAAc
>NODE_165_length_543_cov_5.683241
GTCACATATGAGATGGACTCATGTAAATGCGGTGACAAGCTAGTGTCTCGGCTGACTGAC
AGCACAGAGGGATTGGGCTAATCTGAGTGACTGATTTGAGGCGCGCAGCGGCTCGGCTGT
CCCCATAACTCCTGAGAAATAGACAGCTTCAGCAGAGTTATCTGTGTTTGTAAGTCCTTC
TGCTGCGCTGGGATGACAATAGGGATTAGTGCCAAGGTTCTTTAAACTGTTTTTTTTTTT
AATTTTATTTTTGGGCGGGGGGAAGGGGGGCTCTTATCGGTGTCTCGGCAGGATGCTGCC
GCAGCCAGTTTTCCTTGACTGTCAATTAAAGAGGGGATCATTAACTTCAAGGGTATAAAT
GTTCTAACACTGGTATTACGTTGGGAAGCTAAGTCGCTGACAGATGTTCCAACTTTAATT
CTCCACTTGTTTTTTTGTCCTTTAATTAATTTATGTATCACTATTCGGGTTTTAAATATT
TTTTCCCCCTGTCTGCTCTTTGTTAGCCTGTAATCTCAGTTACCATGGTAGTCGCAAAGA
CGATTGGGCCTTGTCACTCGCCTGTGTTTCTTATGAGGTTCAATCGGCTAATGTATTCAA
TATCATCCAAACTGAAAGGTAAACAGTATCTAATGGCACATGTGTTCCTGCACTGCCTCG
ATGcagcctggaggcgctgggcgggag
>NODE_166_length_440_cov_7.225000
GTCTCTAATGGAGGAGTCGACAAACAATCGGTGAGCGCAGGAGTTCAGAAAAACGCTGAT
GGATATGCAAGAAAGCGGCGAGAGTGAGAAGCGGGAGAGAGAGAGAGAGAGAAAGAGAGA
GAGGAGACAGAAAGACAACAACTGACATCTCAGGGAATTTCACAGGGATGGCTAATCCAA
TGTGATCAGCGGAAGATTTTAATATTTAAATAGCCAGCAACGCACCAGAAGTTTCTAATT
AAATTATAACTCATGCTTGAAAAGCAAAAGTGCATGTGTTGTGGGAGCTTAAATAATTCA
GCCCGCCCTATATCTCGTCTTTCTGTTAACCCGGAGACAAATGGCACTTGCTAGGGCTTT
TAGACAGGGGGCTGGCACTGTCAGAAGCATGAACAACATCGGCTTGTAAAGGGCCTCACC
CATCAGGGCCCAAATCCAAACTGACTGGCCTCACTACAGAACAACGTCTCTAACCTACGA
ATTAATTTGGTTAATTAATCCATTATTAATTACGTTAAAGGCCACACAACATTGGCACAT
TGTAAAAAGATGACAGGAAAAAAAAAAAAAAGCctcttcctaat
>NODE_167_length_622_cov_8.487138
GTAATCATGAACCTTATTTAATACTGATTTCATTTTTATTGGATGCAGACACTATGTGTA
TAATATATGTCTGTGTTTATGTCTGTCTGGGGGTATGAGACTGAGTGCATGTGTGTTATG
TGACCGTGTGTATGTACATGTACTATGTGTCTGGATGTCTGCATATCTGCATGTGTGTGC
GTGCATGTTAGACGTAGGCTCAGAGGCATAGCGTGGGTCTGCATGAGGGAGTGTGGTGGC
AGAGCACTCCTCTGATAGGCCAGATCCAGGGTGCACTGAAGCCTTTCGCATATATATGGA
ATTTTTGAATATCTAAACCATTATTTAGCATCCAAATCAGTTCTGCTTGTCTGACTGATG
GACAATTTCAGTGTGACCCCGGTCTTTTTGCATGTGACCTATACTGTCGGGATTCTTGCA
TATTGTTTGGATGTTCACGTTGACTCCTCTCCCGTTTTTCTCTTTGATCCTTTTAGCATG
CTCTTTGTGTCGGAATTCATGAAATATTCATAGCTGGACTGTGGCTTTTCCATATCTTTA
TGTACAATTATTGGCAGCCGTCCTGTTATGTCGAGCCATCTTAATAGTAGGTATTGGGCT
CGGTTAAGTGTGACTTCAGATTTTTCTGACAGTTTAGCTGGTCTGTGTTATGAATTGATA
AGGCAGGGCATTATATTTGCAgattgtgcagtgtggttgcctttttagcctaccattaat
attgataaacgcaaataatgtgtctcacatgagagaataaatatca
>NODE_168_length_682_cov_12.995601
AAGACCATATTTACAGGGTCAAAAGTAAAGGCTTGGAGTCCCTGGAGACTGCTTTTTGTG
TAGATCTTTACTATATATTTGCAGCACTTTTTACTTTTAATTTTTCCCAAAGTATTTCAT
ATGAGACACTGAATAGTTTACAAAAATCTGAAACAGGTGTATTTGTTTACAGTGATACAT
ATTTTTTTCGTTAGATGGCAAGAAAACAGAAACTATGCTGCACCCCTTAACTAAATATTG
TGAAAAATCACACATAGAAACAAGAATATTAAAAATGATTAACCCACAAAAGCAGTTTAT
ATAATATAATAGTTATATTGTCAACAATACAACAGCAATGCCAAGGGTTCATATGTGCTA
CCTTTGTGTGTGTGTTTGGGCGCATGTGTGCGTGTGCGCACATTCACTTACACTTGTGTG
TGTATGTGTGTGTGACTCCATGTGTGTGATTCATTCCAGGGCAGTTTTAGTCCTTATAAA
ATATTCATTTTGGTTGTGCAGGGCCCTGTAATTGCCATCTCTCACCCTGAATTATTTATA
CCTCGCACAGACTGACAAAGCTTTGCCATACGGCCCCAGATGAATCAGAAAGCAGCCATC
TCTGCTGCCAACAGCACTGGGCTTTCACACAAATATGGCAGCCACGTCTCTCTGCCTGGC
CTCTCTTAATTTGACATTTTCTTTTTCCCCCTGCCTTTGTCCTAGGTGCACAGAAAGGTT
ACCTGTTAGCTTTAAGCACCGACCTGCTCTCTGTCTTTCTGTCTCTATCCCCCCCCCACT
ACCTACATGACAGTCCACAGTGGGTGTTTTTTTTTTTTTTTTTTTT
>NODE_169_length_333_cov_1.930931
GGAACAACAAGGTGATGGAGGAGGAGGACAAGAGGGCCCGCTGGAGAACAACCAGCTGCT
CCTCTCCCTTCTTTCTCCACCTTCCTTCTGCCTCCCCCATCTTCAGGAGCTGCAGGAGCT
GAGAAAGAAAGAACCGAAAGAGAAGAAACAAATAAAAGGAAGAGAAAGGGAGGAAGAAGA
GAGGACGCTGGAGCTGGCTGTTGGTGTTGCACAAACACGTGGCTCTGGCTTCAACAGGAC
CGAAGGTTTCTGACGGTAAGACAGATTTAAGATTTATTGATCATTTGCATTAAAATACGT
AGTTTCACTGTAGAGTGTAAGAAATACACAGTGTGTGGCAATGTGAACAAAATGCATTGC
AAAAAAAACTACATTGTGCAAAAATGTTAAAGGAATACAGAAGTTAAAAAATATACTGGG
TAAAAAAAATACGCAGAGTATAACATATGGAGAATGGAAAGATGCTTTTAAAGTTTa
>NODE_170_length_682_cov_11.982405
AAAACTAATACCCAGTTCCAATCACTGCTGCCATAAAGCATATCTTGTAAAAGGTCATAG
TGTGACCTCTGAGTTCTCTAAATTGGATGCTGGTTGGCCCACTTTCCCTTGAAATACCGC
ACAGCCTGATATAAAAATGCCCTGTACACAATCACATCACTAGTGGGACCGGCATCCATC
CCATCAGTAGGTGTTCATTTCGATGTGATGTGTCACAGCACAGAAAATTTAACAAGATAT
TGGTTGTCTTTGTTGTGGGAAACAGAAACCAGAACCCAAACATAAACTAGAGCACTGGGG
CCCAGGAATTATTCCGGGATAGGTGTATCTGTGCGTGCATGTGTGCTTGCCATAGGCAGC
ATACCGGTATATAGTGGAGCATCTCTCTGCAGCCAGCCAAGGGAACTGATCAGATGGACG
ATCAAACACTAATCATTCCCTCACGGCCCATACCGAGTAAAGCTGTCATTAATTTTGCGG
AATTACATCAAATCTGAGACATTCTTTATGTGGCCCACGGCCTGTAGACAGTTATACGAC
AGGGACTGCTGCGCTAAGCAGATGGGGCAGCTTGGCCGTGCATACTAAATACCACCGTCC
CCCATTTCTCTATCTCCGCCCTCCCAACACTCTGCCCTCCTTCCAGGCACTCTGCTTCTG
CTCCTTCTTTCTTTGTTTTCTACCCTTCTAATGCCTTTCCTTGACTATATGGTCACACAG
GGCCACTGATTACATCACTCACCCCACAGTAATGGGCATTATTTCCCTCAAAAAAGGTCA
TATTGCTTACAGAAAAAAAtggcatcgacttgtatactcagagttt
>NODE_175_length_383_cov_18.099216
GTTATAAATAACCTCAGGTACGGTGCTACTATTTTTCTAAATGAAGAGCAAAATAACCCC
CGCGCCCACACTCACCACTCTTGTTCTCAAAACTGAAAGAGTGGGCCTCCATTGAAGGAT
TTCAAAAATAGGGGCAATTTTAATCATCTCTCCATTCAATCTCAGTTGGATAAATCATAT
CTGAGAGATTTGCATAAATACAAACCATCAAAGACTTTTCATCTTCAAAGAGGTTTTCAA
GACCCAATAGGCTTTGTACTGTAATCATCTGAGGTCACAACCCTGTGGGAGCAAGGCTGC
TATGGCAACATAAAAACTAACGCTGGGGGCTTAGCATAATATCCCCCCCTCCTTCGCAAA
CACAGGAAGGGGTGGGGGGGTCCGAGAGGGAGTGTGAAAAGAGGGTGTAGATAAACCTAT
TTCTGTGACAGAGGAAACTAGATAGATATGGCCTGTTGTGGGGGAAACCTAGCTGATATT
ACACATGGAGATTACTACCGGTACACTGTGCCATGCAAACCCTAACA
>NODE_176_length_854_cov_7.393443
CAAAGCATTGTTCTGCATTTAACAGGACAAGCAAAGAAAACCACAAAACAAACCTGGCAC
AGCGTACCGTGAGAAGGATGAGGCGAGTGATGTAGAGAGAAAGGAGGTGTGTGTGGTGGT
GGGGGGGCAGATGAGAAAAGTTTTGCCCGGTGATTTATGCTTCTTTCCCGGCTGGGATAT
GAATCTGGGATGATGCTCCAGAGAGCAGCACTCCAGATAATGTTAGCCCATTTAAAAAGA
GCAGATTTGTGTAGTCTATCAGGGTCGCAGAGTATTTTTTTTTCTCCTGCCTCCCTCCCT
CCTCCGCCGGCCCCTCCGTAGTGAGAAATTGGTTGTTATCATAGATCACAGATACTGCTC
AAACCTCTTATGAAAGATGAATTAATTTCACTAATGCTTTAATGCAAAGCTCTCATGAGG
GAGGCAGACTGGTGATAACCCCTGCCTCGTCCCCGCTTCCTCCGCTAGTGATTTATGCCC
TCTTTTAGTAGATGAAACCGCCTAGATTTGCCATCCATCTGCAGCTTTGAGGAATCCTAT
TACATGGGGATCTTGGACTGGACAGGACGCCACAGTCCAAAACCAGTTGCTCAGTTTTGG
ATCACACAGCCTTAGATATGTAGAGTAATTGTTGGAACGAGGATGGATACTCAAACACAA
CATTAAAAGTTAGCAAAAAGGACACGGGGGGCAGGTATCTTGTTTACATCCTCTCATAGC
TAATTTGCAGTGCTAATAAAATGCATTTAAAAATCATGCAGGTTGTCAGCCAGAATCCTC
TGAGGAAGGTTAGACAGTGACGGCACACAGCTCAGTTGGCCGCAGAGACAGATGTGTGTT
TTTCCCTGCATGTGTCTTACCTTTACAGTCTCCCATTAATAAAGTGTCACTGCTGAtgac
atcatggtgggagggctgtgtgtttaaaacagagaaacaaaatgtcattcagtacatctc
agtgcacttgagtactgcgtggtggtttagactcatga
>NODE_177_length_513_cov_16.011696
GTTTTTATGCAATATTTGTGTCCACTCTTCCCTTTTTGTACTTGAAGATGCTTATTAAAG
TGCTGCTGCTTCCCTCTAGTGGTCATTGGATATCCGTGCTGAATGTCAGTTCTGTTTCAA
TAGGAAATATCCACATTTGTGAAACCTAATCTCCCTAACAAAAATCCTACATAATGTACT
ATGGTGTTTTTCCAAAGGAAAGAAATAACATAAATCTTTGTTTACCAAAAGAACACATTT
ATAGATCGAGTGGGGTTCTTTTTGATTCCTTCGACAGCATTGCGGAATACTTAAAGAATA
CAACTTTCAAACAGTGTTTAGGGAAAAGGCACGGTGAGTCAGTGACATGCACATGTGAGA
GACAAGAGAACACTGATTTAAAATATAGAGTGAGGGTTTAATAATGATACAAACCCACGA
TATGTAACACCTCAAAGCAGCACATTGGCACAAAGTCAGAAGTAAGACAGCACAGAAGAT
AAAAACCTGTCTCAAAAAAATAAAGAATCAGAATAAATATCTCAATAAATAAATAAACAG
GTAATATCTCATTAATTACTTTGAAACTAATAAATACGTACATTTGAAAATATGCACATT
GGCAGAAATCAATAACCAAAAAAGTAAATAGTACTTAATACAGAGTTACTTAGAAAt
>NODE_178_length_637_cov_16.717426
TTGCTGAAATTAAGACTCTGAATGAACGTTACTAGAGGGTGCAATAATTTAAACACAGAA
AATTGCTGTGTTTTTTTTTTTTTCACTGAGTTGGACTCCACCTAAGACTTCAGAGTGGAT
ACATGTAAACCTACTAATCACAGCTCCTAAGAGTTGAGCACCAGGAATTGCAAAGCTCAA
ACGTAAAGAAACTGATGGAAGGACACCACCAGGTGTGGAGCCTGTGACTGAGAGCTTGTG
AGATGGTGCTGTGTTGAAGGACAAATAACATACTAGTCCTGGAAATCACCACCTAACTGC
TACTTCAAATACAGGTGAAGTTGTATTTTACAAAAACCGTGGAGGAGAATTCAAATTCTG
AGGCGAGCACTTCAACATCCGTCACCCCGGACGTCAGTGACAACGAACAAGGGCCATTAT
GAGCCCTTGGCATTAATCAACACTACCTCAGGTACAAACCATCCCCTTTTCATTGTTCCT
TTTGTTGAATATTGATATCAATATTAACCTGGAAAGAACTAACTGTGGTTGTTTTCTTTC
TCCATCACAGTGCACTTCCACCATTGAAAGATGGAGAGGTGAAGTCAACTCTGAGATGTT
GAAGAAAATCAATGATGGTCTGGAGCTGCTGGACAAAGAGAGCAAAACCAAGTCCAAGGG
GTCGGTGAAACATGAGGTTCCTCTGCCGTCCAGCGGAAAGCGACTGCTGCGAAGAGGAGC
CACAGTAAATGCCAAGGGCCATAGTTTGCTGAGTTATTTCAGGTATATTTATTACAAAGT
t
>NODE_179_length_434_cov_1.122120
GTGAGCATTGCGCTGCACGGTGCATGCTAGGAAATGGTAGTTTTAAGTGCACAGGAAGCA
CACGGCAGGAAGAATCTGAAATATCATTTATCTTTATGCAGATGTGCACATTGCCGGCCA
CAGAAGAAGCAATTCAATTTGGCCAAAGAAGATCCTGCAGTGGCTGTAAGTCACTTCCTG
GTGATCAGAGAGTAACATGAGGAGCCCAGGCATGTCTGCTGCGGACACATTTATTACAGT
AACATTAGGATTTGGAGTACAACTTTCTGCTTGAGGAAGCAGGCATATAGAAGAAAAGAG
GATTAAGTTCCAGGATAAAGTTGTTATTGGCGAACATATTAGCAGAAAGCTGTCTTTTTA
CATTTTAAGCAGCATGTGGCAACATTAGGATTCATACTAAGTCTTGTTTCTGGACACCCA
ATACTCTTTTATTAACTCCTAAGAAAAAAagatgttttgctgtaaaagtctgactgaatt
cttgctcagctgttttctgatgggcattaaatatagggggagttaatctaagcgtttttg
ctgacactatattattaatggagtgaacgtaagaaagt
>NODE_185_length_720_cov_11.033334
GCTTGCTCATAATTATGTTGTCATTCATTGTTATTTGGAAGAGGAAACTCGTACTGACAG
CTAGATTTTTTGTGTGTATTTCCGTGTACTATATTTACTTGTGTATACAGTAATGTGAAC
AGTTTGGGTAAAACTCCACTTTAGCTCTAAGGCGTAGTTATTGCCGTCCTTTTCAGTGGA
GTATAAGATCCATCTTTGTCCTTGGGACATTTGCTGCTAGAGCTGGTAGATTTGAACAAG
ATTTAAGAGCTATAAAAAAAAAAATATGAGAGGCAAAAAAAAGGAGAGGGATATGGATTG
AGACGGAGAAGTAGCAGGCTGATTACAAGGTGTCAAAATTGCCAGGAGCAAGAAGGTGAA
AGCAATCAGGGGTGAGAAGAGTGCAGCATTCGTGAGGGGCAACTAATTATCCATCTCATT
TGTGGAGAGAAGCATTTGAGGCAGCTCTAGCCCACTGAATGGTGACAGATTGGTGCGGAG
GAGAGGGGAGGTGTTAGAACAATGGAGCCCAGCTCACCATCATTACTGCATGCTAATCAG
CAGTGCTTCTGCACCACCAGTCGGTGCTGCAGAGAGTTCGGGGAGACAGGGAAGTCACCG
GCTACAGGGGACTATAGTCCGGAAGAGAGGGAGGAAACAAACTCATGGTTTATCTGCTGG
CGCTCTACCACTTCTTATTTGAGCGTGTAGGTTATCCAACAGAGACTGATCTCTGTGGTC
TGTGTTATCAGCTTGTACTTGCAAGATGATTACACTGGGAGTGTTGAGAGTGTTTTTCTG
TACATTGAGCGGAATATTAGCTCACTGTGTGGTGTAATGCACAGTATACATGTGGGGAAT
GTCAttaaaagtttgcataataaa
>NODE_186_length_516_cov_13.269380
AGCCAGCAAGTTTCATTTTTATGATTGTATAAGCCAGAGGGCCAGCAAGCTTTTCAGTCA
CAACCCATCAACCCAACCTGTGTGATGGTATCTGCAAGTTTTTCTGGAGGTGGGTCAAAT
CTAGCTTAAAAGTCGGTCCCCTTCACATCCAATTCACCGTCACATTCTTACCTACAGGCA
ACCTCTGCTGAGCCCCGGTCATTAATCAAAGCGGAGTGCTGTCCTGACCTCAGCCCCTTC
CCTTTGAAGTGCTCTGTCCTCTGCAGCATGAGGAAATCATTTGCTGCCTGATTCAATGAG
CCATCAGTCGAGCCAGCAGACCTAATGACATGTGAGAATATTAACCTCCTACCACCAAGA
GTGCTGCTGCTTGGGAAGCAGTCTATTATTCATCCAAGGTTTTACTCAAACCCCTTTTTC
ACAGCCCTGCCTCCCTGTTAAACCCTTCTAAAAAAGCTGTAGGCATGAAGCCATCCAGCA
TTCAATTCAGATATTAATCCAGTTGTGGTAGTCTTTGTATGGATTTAATGCTACATTCTA
ACAAATAACTTCTTAAATATAAACAAAAGGTCTCTCGAAATTATATAATTCATAAAAGGT
TTtcaggtcctgtgtgccacatttttaattattaacagttggcaaacactgaaagtgatc
>NODE_187_length_776_cov_6.148196
GTCACTGCATTATTTATGATCCTTACAACTTTTATAGTGACAATATGCATACTCTGGCGA
GGCAGTCTGTTTTGTAATCGCGTAATCAGAGTGGGGAAATTGCTATTTCATAGCCGCGCA
GCCTTTGTTCGCTGCGACAAAAGAAAGGCGACTGTATATCTGGATCAACTTTTTAGGACT
TTTATTGTACAACAACCTTTGCATAACAACTATTTTTCTCAAGCGTTGCCCGAGGCACTG
CGCATGCGTGCTGGCTGCTCGCTGTCACTAAGACATTTTTCTTCACGTTGGAAACTGTCA
CTGGTGACGTCAATCACAGAGCTCTGACCAATTAGAGCGCAGGGTGATTGTTTAGCTCCA
CGGGCTGCAGCGCCTACCATGAATCTCTATTCAGTATCAAAGCGTCCTGCTGCTGCCTCT
CAACCGAATGGGATTCCATGTAGTCTGCAGATAGACTTAACTTTATAAAGTTTTTTTTTT
CTTTATTTTTCATTGCGATTAAAATATATTTGTCATCATCATTATTATTTTGCCTGCTGT
CAAGTTATTCTAAAATTAGGAAGTAATGAGCGTGGATGCATTGGGAAGCCCCGTGATGGA
CCCTACGTTTTCCAAACGGAACACGGCGCTGAGATTAGTTGACTTGGCAGGGGCTCACCA
CCATCACCATCATCACCACCATACCCCTCAGAGCGTGACAGGCTTCCCGGGGTTCAGCAG
CCATCCACACTCAATGGCTCACTCGCACCCTGGGGAGATTACTGCGGAACCCCGCCTGGG
GCCGAGTCCATTCGGGCCAGAACACATGGGGCACTCCGCGGCCCTCAAAATCAGCCCAGC
CCATCATTATCCCCACCACCATCACCACCACCACAATCATCATATGGCAGGCCACAGTGA
AGTGGTCTCCAGTCAAACGg
>NODE_188_length_976_cov_8.315574
AATAGTGTTTAGATTTGGTATGATCTCTTTACTAAATCCCTCCTCGTGGGAGCCAAAATT
TGGGCGACAGTCTGGTCTGGACGGCCAGAATCTAAAACTCTTTGAAACAGCACACCGTAT
GTTTTTACATAATTCTCAGATATTAATCTCTTTTTTCGTGTTTTTGGTTTCGCCATTTAC
ATAACTGTGGTTAATCACACTGACAACACATAGTTTTTGTTTGCAAACTCAGGACTGTCC
ATCCAGGTGACTTGGGAACATGTCTCAGTTCTCATTTCAAGAGGAGTTCATCCACCTTTG
TTGTTTTTAAATGGCTGCCACTTTTCCACTCCACTGTTTTGCCGGAGAGCTCGTTCATTT
GGGCAGCTCCTCTAGAGAATCAGTGAGAGGGTCCATTGGTGCAGCCGCGCCGATGTCGGG
CTGTTTCAAACGCTTTATTGTGTTTTTCAAGGCTTGCCTCTTGTTGCAGAACCAGACGCG
CACCACCTCCCTGTCATAGTTCAGTTTCTCGGCTATTTCCGTCATTTCCTGTCCGGAGGG
GTGTGTGTTCTTCTCAAAGTGGCTGTTGAGGATCTCGAGCGCCTGCGGGGTGAAAGAGGT
CCTCCGCTTGCGTTTTTTCGAAGGCTCGCTGCCGATAAACTCAGTCAGGTTCTGCATGCC
GGATCGGTGGCGGGCTTCAGCCTCGGCCATCCAGCGCTCCAGAACGGGCTTAATCTTCTG
GGCGCTTTTAGGGGTGATGTCCAACTTCTCAAACCTGGCAGGATATAAAAGGCCAGGGTT
CAGTTTGCCTGTCAGACTGCTACCTATAGTGTTCTCTTGGGCTTCCTGTGGTAGGAAAAA
GTGGCTTCTCAGGATGGTGTGTCTGGGGAGAATTGAGAAAAAAGAATCTTACTTAGGTGC
CCTGCCAGAACAAGGGATAAGCTGCCTGCCTTTTAGTCTCCTCAACCAGAATGCCACAGG
GACTGAGACTAACATCCAGGTGCACATCTGGGACAAACGCCTCTGTATTCTGCACCTGGA
AACACCTCAGCTGCAGCAGCTGGAGGTGACGGTTGCCAGCAGTGTGTTAATTTTCTGGGC
GAGGTTGTGGTTCTCTGTCCCAAATTggcaatagtggaac
>NODE_189_length_358_cov_20.927374
AAATAAATTGCTTTTAATTTAGGCTTTCCTTTTTGCCACGGCCGGCATCACTTAATTTCA
TTAGCTCTGAACCTGTAGAGCGCTTTTTCAAAAGCGTCATCTCATGGACGCACTTGAAAA
TGAAAAGAAGCCTCTCTTTTTTTTCCCCTCCTCGCTCCCTCTCTCCTCTCTCTGCGCTCC
TCAATTAACAGAATCGTTTCCTTTCAACTAAAATGAATGTTATTGAAACCAATTAGCATG
GACTGGAAAATCTCTCGTTAATGAGGGGAGTGTGGGTGAGTAAACAGGAATGAAAAGATG
AAATTAGAGAAGAGGCTCTTCTTGTTGGCCTGGAATAATGACATGCTTAGTCGCCTAATT
GTCTGGTGAAAAGCACCGCTGCGATAGTAACAGATTGCGGTGTTCATTAGGCAGCAATGG
GCCACCTGCTGCTGGGGCGGCGAGCCCGCAGTCCCCGTACACGTGTTTATCCCAGGGGGC
ACTTTTTTTTGGACACGACGCT
>NODE_190_length_585_cov_13.887179
TGAAAACCTTAGAGCCATCCAGAAGTTTGGTAGGTAGAGTTAGGTGGAAAGGTTTTAAAG
AAACTGTGACCTTTTATTAGCCATTTTTCCTCACGTTAGATACAGTTGCAGCTTTGGGAG
TTGACACAGTGGGCACCAAAGTTTACTTTTAAAAATAAAAAAATAAATAAAGACAGAAAG
AGGAGAACGAGAAGGTACGGAGAGGAGTAGAGTCTGGGATACAAGCACAAGCGCCATGGC
AACACATAGAAAGAGGAAGAAAAGAGTTACCCATAAGTAGCCGCCGTTTCACCCGCTTGT
CCACATCAGCTACTGACGTGGCATTGAACTCAGAGCTCTCAATTGCAGCCTCATCTTTCT
CTAAAACACAAGTGACAAGGGGACAAACAGTGAGCAGCAGGTTAATGAGAAGCCCAAATG
ACCAGACCTTCAGCCCCTCTTGGCGTTTGAGCAAAAAACCAAAGCCAAGAAGCAAGAAGC
GATGAAGAAGTGCCAAAATCCCTGTTAGAGTGTTAATCCCCAAACAAATGATAAATCCCC
CAAAGCAAATCAAAAGAACAAAACAAAATAAAATAAATGAAAATGATCAGTATCAGTGTT
TAGCTTACAAAATGAAGCGGTAGGTAGGTAGGCAAATAGGTAGGGAAGGGGAGGAGAGAA
GGTTCAAGGCTTACATATGAAGAGTTTTTAAAAAtgagacaggtttgggattttagggat
ggaatgggt
>NODE_191_length_804_cov_8.917911
ATTATTTCACTTCCATTTTTCATGCCTCACTAGAAATGGGAAGCTGCACTATAAACCAAG
GACAAATGATTAAACTACTACACGTTAATCACATCCAAATGAAAAGCTGTCACTTGCGTA
TTAGATCAGTAATAAAACAAGTCTGCGTACATGTAACACACTATACTATGATTTTGCTGT
TGATAAATGCTCTGGATGATTTGGTAGAATATCCAACTCCCTTCAACAAAAATCTGCTTC
AGTGCTAAATTTTCACAGGCTTCTTCCCCATTTTCGTTCAGCTTTTTTTTTCTCAACAGA
ACAAACATGCATAAGCCAAACATACAAACATATGCACAGACGCACACGCGCAGGCACACA
CACGAACACACATACACGGTAATGGAGATGTAACTGGAAGAGTTCTCGCGGCATATGGAT
GCCATTTGCAAGCTGCACTGAGAATGTATAGGTCAGTCTTACCCTTTGGTATCTCTCTAT
CCATCTGTTTTCACATTACTTGCAAATTATAGTGTCCTCCAGACCCAAATGAACATAAAT
CAGGCCGGTGAAAGTGCAGAAGTTTTCCCATCTGTCATAAAACAATGATTTAAAGTACGG
GTTGTCAAAATATGGCGCTGTGAATTCGCCCCGCTCCCCAGCAGTAGGAACACAAAGCAC
CATCTCATCGGAGTAATTTATGGCCTCTGAGGGAACAGAGGGTGATTAGGGCTTAGGCCA
CCAACAGCCAGAAAAACAGTAGAAGCTCCAATAAGGATGGCTGGAAAACCTAGACCAAAT
TTATCAAACAATTCAGTGAAATCTATTTCTGTTTGGAGAGCAGAGCAAGATATATAGCCT
GTTTAGTATACTGGTACATCTCTGGAACATTTGGTCACACTGCATTTGTGAGTTTTGGAG
ATTCTACATTAAATAGTCGTAGCCCgtgacatgtgatgtattggtcag
>NODE_194_length_584_cov_14.664384
AATATGTTCTGAATATGTTTATCAGTATTCATGCTTATTTGACAGGTTTTAGACGTTTTT
TTGTTTGTTTTTTTTAAATTCTGGCTGGATTGTGTTTTGTTTTAAGGTAACTCAACCGAA
CATCGGGCTCAAATAAGGAAAAATATACAGCAGTCAATCAATGATAAAAAAAAGTATCTG
GAGTACATAACAACAAAAGGAAAACTGATGATGCCCAGTGAATTACTTAGATAATTGTAA
TGTAATATGAACCCAGGAAACAAATAAATTCCATTTCCAATGAATCCACACAATTCAGTG
AGCTACTCTCCTGGTCCATTTAACTACACACATGTGTACTATAATGAGCTGTAGACATTA
TGCCTAATTATGTATTAGACTGTGTTAGAGGGCCTAACAAAAGCTTTTGAAAGGGACAAT
TACGTTTGTTGCTTAGTTACATCGTTAAAAATATACCAAATCAGTGCAGATTATAGTGGG
CGAGAATGCACATGTACACCACGAGCATTGTTGCCAAAATGCACAAAATTCAATTCATTA
GGAAAAAAGAAAACATTTTTGCTTGTGAAAAGGACAGTGGCATAAGTGAAAATAAACAGT
TTTTAACTGAAGTGTGTTCCTGTGGGTAAGTAAAGTCTTTGTAAAAAAGAAAAAAACATT
TGTAAAACAGTGGAACACCAGCCAAGCAATGGTGACAACTCATTTGTTTTTTAACAAAAG
GCAACTTC
>NODE_195_length_730_cov_6.898630
ATTATAAAAAATACGTTTAATTACTGGCGCACAGTGGCTGAACTGTGGGCTAATCAACAA
TGCTTTTCCTTGACAGATGTAGTCCCTAAGATGTTGGTTTAAGCAACTTTGACAGATTAT
CATTGGCTCTCGTTTGCTTGCTTTCAGGGCTGATTACATCATGGCAGTTACAGATTCTTT
GCATGTACATTCACGGCTGGCTGAACGATAAGAAGGAAAGAAAGAATGAGAAAGTAATTA
CCTCCAGTTGCTCTATTAATAGGTTGGCTCGTTTGTTAAGCTCGTTCATCATAATCATCT
TTGCCATTTTAATCTGGTTCTCTGCCTTCCTGTGTGCAATCTTTACTCCGTGAAGTCTAC
AAAGACAGAAGGGGGGGAAAGATGTCTCTCCCAAATGCAGAAGAAAGCAGCATTTCAGAC
GGTAATTTATTCATCAGCTTGCTATATTTCACACTGTTAAATTATTGACTGGCATTACTC
AGAACTGGGACCATGATTCTGACTCTGTGTGAGTCGAAACCAACCTGTCCTCTATCTGTT
TGGCATTGTTCTCCACGGCAGACCTCCTCTCCTCCACCTGCATCATCAGGCTCTCAAACA
GCCACTGCTGATCCTGCAGGGCCTTCCCGATCTGCATCACCCTAAACACACGAGAGATCA
TAGTATCCACCAGACAGAAAGTTCACTAATTTATTCTTTGGGCATGAGGAACACCAGATT
AAAATTTGTTTCCCCTGAGGGCAAGACATTATGCAGGTGACCTTCGAGGCAAGCTACTGT
GCTGCAACATCGCAGAAAACAAAAGGGTATGAATACTTAATGAACGTTAGGCCGGCCAAG
GGTAGTGTATGCAGATACAGATGATAAAAGTGAC
>NODE_196_length_493_cov_11.243407
TGTTGTTGCAAAAACATCCACAATGCACAAGACATGATATGCATGTTTCTTTATTTCATA
AAGAGAAATGGTGTCTAGACAAAAAAGTCATTTATATAACACTAGCAATTGAAATGAATG
AAAATGGGGTTTGCACAATACCGTATTTACAATGGTTATTAAGTCATTTAATTAATTAGG
GTCATGTAGCATTTAAAAATTAGGTAAGAACTCTTAGTAGAGAATAAGCAAATAACAGCT
ATTTCAAATTGACAATATTAACACAAAACAGTCATCTAGAAAAATGAGAGAAAATAAAAC
AACAACTTGAACTACAAGCTTAAGAGCTATTACATTAAAAATGATGCACCAAAATCTACT
AATACAATAATCCATATAATCTGTGTAAAAAGCATGTAGAAAAAACACCTGATGCAGTTT
GCTGATACAGTCATTGACCAGTTATGAGAGGTATGAAGGATTTCACAGGTAGATAAGTGT
GAGAAAGTCCGCGCTGGTGACTCAGGGATGGGGGCCCAGGCCCCTGCATACACTCACTTC
ACTTGAATGTGAACTATGGCCTCTGCAAGTTCTAAGGCAAATATCGGAGGTGCACTTGTA
TCcatgtaatgctgacccatcccaaacgttggattaa
>NODE_197_length_341_cov_2.985337
TTCAAGTGACTTTGTGTGATATAATTCAGTGAACCACTATGTGGCAAAAGAGGCCTTTTC
AGGGCATGAAAAGCTGTTTCAGAGCATGAAAACAGCAATACTGCAGTTTTTGAAAGACAA
TGTTTCCAACCAGGTTTTCATGTTGAACTGTGTTCACATATGATAAATATGAAGGCAAAA
GTTGTTTCAAGTGACTTTGTGTGATATAATTCAGTGAACCACTATGTGACAAAAGAGGCC
TTTTCAGGGCATGAAAAGCTGTTTCAGAGCATGAAAACAGCAATACTGCAGTTTTTTAAA
GACAATGTTTCCAACCAGGTTTTGAGTTCACAATGTGGTCAGATGTGATAAATATGAAGG
CAAATGCTGTTTCAAGTGAACATCTGTCAGGAAATTCTGTCGACACACCATTTGGTAAAA
TTGACCTTTTCAGCATGCCAAACGCTGTTtcagagcatgaaaacagcaatactgcagttt
tttaa
>NODE_198_length_416_cov_8.730769
AGCAGAGAGGATGAGTGTTGTCATTACAGACAAGCAAGCAAGGTGAACCTTTCCTAGACT
GGGGACCTTTTCCTGGTACACAGAATTGGAACAGCCCCTCATTGCACCTCCCCATAATCC
CTGGCATTTTGTTTTGATGCACCACAGCATGAAAATGAGAGAATATGGCAATGTTATGGC
ATTTGAAGTCAATATGTATTATAAAATCAATCTAGATGAAGATCTGCCCATCCCTCTAAT
TAGACGGGGTGACTGGAGATTGATTTTTAATTGCAAAAGTAATTACATGGAGCAGATAGC
CAGTGACATTTGATTATCTAGGTGATTGATTAAAAGGCCTGGCTGCTGGGGCAGACTGTC
AGCCAGCTGAATCCAGACAAAAGAGAAAATTAAAAAAGTTGTCCCGTTTGTAATCACGAA
TTTCAAGGGTGAAATTACAAAGCCAAACATCCCCTTGGAGAAGCCCAGCATCCTTCCACT
TTGCGCCTGTCTGCCCTCCTATCTCACCCCTGCCGTCACAACACCCACAACGCAAGACCT
CTGTgacacggtaaaaaggg
>NODE_199_length_474_cov_12.407173
ATGGATCTTTCTTTTTTTTGTTTTTCCCTCATTCTCCCCCCTCTGTCTCTTGTCCTTCTC
TTTTATTGCTTTGTACAGCAAAGCACCATTACTGATCCCTTCCAAAGCACAAACTAAAAA
TCTATCCCGTTGTCATTTGCTGCACCGTGCCATCTATCATCGGGGGTGCTTGGCAGCGTC
TCCATACGAGAGAGGAGGTGCTGGAACAGGAGGCAGAGTCAAGGACTTTCACGCGCAACA
AAAAACTTGTCACAATTATTTATGGCTCTTGCTGGGACACATAATAGGACACATCAAACT
GCTGTTTTTTTGTGTGATGAGCGCCCTCACATCGCTGGCTCCCTTGTCGAAGTGGGTCAC
AGGCATCTCTTGCCTTACACATACAATTTCCAAGACAATGGCAGAGCACTTGGGGAAGTG
ACAGTGACAAATACTGGAGCCCCCACGGAAAGCTGGGCAGGCTGTTACATGAGTGATTGC
GCCAATAATCATGCGGAGTCGTCACGTGTCTGTGGAGCAAGAGGGAGatgggcagcaggg
gtggcagggggtgggaagagacagagcgggagagaaagagaggcagggagagagagggag
aatatgagtgtgtgtgaa
>NODE_200_length_729_cov_12.333333
CACATTTATTTTTTTATCTTTTTTTTTTCTTTTTCTTTTTTCTTTTTTGGAGGAAATGTG
ACTAAGCTCCTTCTAATTCCACTCCCGTGCAAAGTTTTCATGCATGCAAGCCCTAAAACA
AACGGGGATCAGCGTTTTCTTTTTTATTTTGATGGTAACATTTCACCTAATGATGAAGAG
CGCATTTTCCACGGTGTAAAGCCCACCACGCAGATGATCCCACAGAATGAGCTGAGACGG
ATTCAGGCTCCGCGCCTCAGTGTGTGGAGCAGCTGACTCCCTCTCTCCACGTCCAGATGG
CTCCTGCACACAGATTTGCATTCATTTTCCTTTAATATCTTCTGAAATAGCGGGGCAGCT
GCATTTGTTGTCAAATACGGTTTAAAACTCCCTTTCAGGACAGCATCGTTACCTACGTGA
CGGGTGTGGAGATCCATTTTCCCTCTCCAGTCAACAGTATCAGATCTAAGAGGATTTGTC
TCAAAGTCTCCTAATTTGATAATCAGATTTAAATCGCCTTGGTGCGTGTAATCAGGGGTT
AAGTTCTAATAAGCGACTTGAAACTGTGCAAAAAAGCATAGTGAGTTCTGTGCAAAAAAG
ATATTTGCAATCTCGGTAGAACAGACAAAAACATCTCCAACATGCGCCTCGGTTTGTCTC
ATGTAAGAGAAAAACACAATTAAGAAAGAGCCCCTCTCTTTCCTTTGAGTTTCCCTCATA
TATTTTTTAAATTAATTTATTCATTTTTGCCACAAAGTGAAACTTGGATTTCTCTTAAAT
AATAAAAAAAAAGTAAGAAAAAAAAATCTACACTCTCATTTTGTgactgggcaatttggc
aatagattgtgtagaggtgaaagcaacagctta
>NODE_201_length_738_cov_14.069106
CTTACAGTCTATCACTGTATATTTTTATTGATGAGGCCTGACAGCGCCCCAATTCCAATA
TAGCTTTCGACATTTGATATGTTCACCCCACCCTTAAAAACAAAAAAAAAGAAAGGAAAA
ATGTACCTCTGCCTCCCTCTCTCAGTCCAGAGACTCCACTCCATAACAGCAGGCCCTAAT
TTCTCTTTCCAGTCATGGAATATGATAATTTTCTTATTTGCAAGAAATATCAATTGCTCA
AGGCGGACACATAATCATTGGGGAGGAAAGGAGAAGCTACCTGTGTAATGTGCTTAACAG
GCTAACCCATTTAGCCGCAGGCGCTGTTTGAAAATGAGAAAGTGCTGATGGTCAAAATCA
ATTTTCCCTGTGTCCAAATTACTCCCTGCCCGGCTTAGAATTTCACCTAAATGGCCAAAC
CTTAAAACACTGATACTAATTCTATCATATTAGAGCCTGGTCATATAGTTGAAGTTATTG
CTAATGCTATTTTGCTGTATTTATTGATGTAGCTAGATGACTCGAAGGCCAAGGAGCAAA
GAGTTCTGTTACTGCCTCTGTGTTTGTGTGTAGATGCATATCAGTACAACTCAGTACATG
AAATGCAATGCAGCCATCAGGCATTAACAGTCTTTTAGGATGTTTGCTACTTGGGGGTTC
ACAAATTTCATAATCAAGAAAAAAAGCCTTTAACAGTCACATTTTCTGTATTATCTAATG
TTGAAAGCTTCATGGGGAGTAATCCTTTAGATGCCCCTAAACAACAGATAACTATCTTTA
TTTTCTCACTTCCCTTTTTCTTGGTAAGTGCTTAGAAAGAAGTTTCTTTTAAATAGTAAT
ggctgaagaaatttcctagcatttcatcctaattataccaac
>NODE_202_length_559_cov_8.844365
GATTAAAACCTATTTTCAACTTGATCCGTTGTCAGTGTTTCATCCCATCTGTGGTAAATA
GTGGCACCATCGCACTTAATCAATTAATTAAAATTAAAATCCCCAAAATACACGATTTAA
AATGACAAAACACATGAAAGCACACATCTGAGAAGCTGAAACTTAACAATATTTACCATT
TTTCATTTTGGGTAAAAAACAATTATCAAAATTCATCAGCTGATTATTTGTTTCAGTTCT
TGGCTCATTTTCAGTAAAAATCTCTAGAAAAGAATATTTTACACCATGTCAAGAGTTTAT
TTGACAGTATTTCAGAATATCTTTCAGTAAACAAGTTTTTTGTTTTTTAGCAAAATGTAA
TATATCAGTACTGTCGCATTTCATAAAAATAGTTGTTCACGTCTTTGAAACTACAGTATC
AATGATACAGTAAACCATATTTGTAGGAATACAGCTGTACAAGGTGAATAGTACACAATT
AACACTACACAGTTATACTTGATCTCAATGGGGGATTCATGAACGTGCCATCCTTCACAG
GTTCCAATAAGCAGTTTTTTTGTTCCTGTATACAAAATCGGTCACAGCAGGCAGGGGGAC
GGCCTGGATGGAGACAGAGGGCTGGGTGACAAATTCTTTCACCTTTTTCTGAACTTTGAA
CATTTGCACATACAGTAAACACATTTCTACAGCCTAATGGCAt
>NODE_203_length_585_cov_10.753846
GTGACTATGAACAGGAGCAGCAGCAGCAGCAGCAGCAGCAGCTGCAGCCTCTCTCCCTGC
TTGTGCTCAGTCGGGGTAAGGCAATAGGTTTAGCAGGCGAGGAGGCGAGGCAGATTTATG
GTGGTGGATGTGACCTCTGGGGCCGTAACACGGTGATGGGTGAGTGGCTCTCAACGGTAA
GCTACTGGCACTTGACAAAGTGCCCGAAGCAGAATGAATTTACTTCTCTTTTCCTCAATC
ATCAAGCAGCCACTGCCCTGACCCCCATCCTGACTGCTATAACAAGATCTCCCATCTCAC
AAGGGCCTGAAAAATTTACTGTCACATCTACTTTTCAATGAGCTCAAGTGAGCACTTCTT
TCACCTTCAGCGGAGCAGGTGCTGGTGTAGAGGAGGGCTAACCTGCGTGTGTTTGTGTGT
GTGTTTTATGTGTGGTATATATGTGTGTGTGCATGTGTGTGTGTGTGAGAGAGAGATGGA
CATACATGGTGAAATTTTTGTACACACATGTAAAACTGGTCCCCCTCACTTGATCCCTTA
CTCACCCCTAAGTAACCCAAAGTCAGTGTCTCAGCCATGCAAATCCTCACAAATGTATAC
ACACACGCTagaatgtgcaaaatataagataacagaaaaaagatagacaaagacacacaa
agacgtacaaatgttttattgttggttgcccacacacaagaaatctcacataccctctat
aacacacac
>NODE_204_length_341_cov_1.953079
ATTTTAGTCAGTTTGTGTCTATTTGTCTTCATTTTGCATCTGTTTAGTTGGTTTGTGTCT
CTTTCTGATTGTCTTAAATCTCCTTGTAGTGGTACTAAGTCTAGTTGTCATTTTACCCGT
CTTTGTTGTTTGGAGTCATTTTGAAGCTCTGTAGTTGTTTTGTGTCTATCTGTGTTTATC
TTGTCTCTCTGTTAGTTCTCTTAGTAAATGTTTCATGACGTTTCAAGTCCCTCTGTGGTA
GTTTTGAGTCTTCTTCAGTGTGTTTTGAGTGACTTTAAGTCTCTTTGCAGTTGTTCAAAC
CTAAGTGTAGTAATTTGGGTTCTTCTTGAAGCTGTTATGAATCATTTTGAGTCTCTTTAT
GCTTATTTTGAGTCTACTTTCAGTTGTTTTCCATCACTTTGAGTCTCTTAGTGGTTggtt
tgactcattttgagtctgttttcggtcatttggactgtttttgttgttttgatgtatttt
caaac
>NODE_205_length_500_cov_8.752000
TCTTTCTTCCTCACTGTTGTTTCCTCACTCTCCACTTTCTTCACCTCTTTCAGTTCCTCC
TTACCTCTGTTCATCCCTCCATCCACATCCCTTATTCCCTTTCCTCTTTCTCCCTCTCTC
GCTCTCTTTCGCTTTTCCTGGGGTATTTTTTAAACAATGTGTCCTTCATGTACGGTTGGT
TACGGGGCGTACAGAAGGACATCATTAGCGCTGGTGGTTAAGCTGTAATTTACACCATTA
CCGAGGTAGGGGCCATTTTTATTGCCTAGTAAATTTCAGCTCTGAAATATTTAGACCATA
TGGCTCAATTTGTGTAATAACCTTAATTTCCAAGCACCCTTCAGCTCCCTTCAGCGCCGG
CTGTTGTTGGCGGATGGCAGAGTGGTGCGTGTACACGTTCGTATGTGTGTCTGATCTGGA
TTTGGAGCACATTTACACACAAACACACATATGCAAACAAGTACGCAGAAACATAGACAT
GGCAAAAATGTTATTGCGTACGCTAAACATAACCTTTTACATAGTTTCTTCCGCATGCTT
ACACCGATTCCTTCATTCACACACACAGAAACACACGCACGCACATGTATGTATGCATGG
CGGTAGCAGATTAATagggtgtcagcttctgtttgggtgaggga
>NODE_206_length_301_cov_2.235880
TCGGTCATTGTGGAGGATTTGCAGACTCTTGATTGGTCCCAGTTTCCCTTCAGGAAGGAT
CCTGAGCTCCTCCAGGTAGCAGCCATGAAGGCTTTTATTTGTTGTGGACAGGGCCTTCAG
GATGGTGCCATATTCTGATTACACAAAAAGAACACCAGAAAAGCTCTGGATGAAAAAATC
TGGTGTATAGCTTACTTGGTGATAAATTAGCAAATGTATCTCTATTCAGGAATACTGAAT
GCTAGCTCTGTTCCCTTTTGCTCACCAGTGCCAATGTACATGACATGATAGAGAGTGTCT
CGGCCCTGCACGATGTCCACCACCAGCTTGGAGAATCGCAGGTTGTCCTGGGTGAGCAGG
GGGTTGATGGTAACtggctggaccacatcattcatgaggaagagtcgctgggcgtcctga
aggctgcgctctgtcaggtttcccc
>NODE_207_length_459_cov_5.945534
GTTTTTTTGTTCTATTTTGGTGTAATTGAGAGCAAGACAGTCACTAAGAGGGGAACATTC
GGTCTGGCCTGGTTTCCTGGTTTTTGGAACTGAGGCAGCCAATCAAATGAGAAGGATTCT
CTTTTAGTTTCTCCGCTGGATTTCCACGTTGCTGCTATGTCCCAGCATCCTCACTGACAT
CAAGTGCAAAGTTATGTGTTGAAGCTTCTGTAAATACGTTCAGAGGTGGAAATACAAACT
CCCTCGCAAAGAAAATGTACATAAAGCTCACACAAGAAGTCCATCATGGCCAGGGGACGA
AATGATAGTGTTTTTATAAATATAAATATATATCGGGTTTGACAACCTTCGGACTGTTAC
ATGCACTTTCTTGGAAAGTTGGAAGATCTTTATGGGTCCAGTTTCTCTACACTTTAATAC
CTACTAACAACTAAGATACTGTAATTCTTTACTCTAATAATCAAATACATCAGTTTTCCA
AAAGAAATTGTGTGTTTGTGTGCTTTTATTTATTCGTGTCGCAACAATTTCCCCCATTTT
TTAAATTGCAGAAATAAAAACGAAACAGATTTTTTTTTTTTTTTTTTTAAATTTTTTTCT
TTT
>NODE_208_length_408_cov_10.764706
GTATAGCCGACAGTATGTGTTAATAATATGTGATGATAACCTGTAAAATGGTGACAGAAA
ATGGGGTTCATTCAGAGGCACAGAGACTGGCAAACAGATAAAAAAGAAGATGTGTGGCAT
TAATTCCAGGCCTCTATTTATCCCATTTCCTATACTCTCTTTATGTATCTAATATTTCTA
ATTTACCACCGTCCAGGAAAAGTGACACAAGAAGCCATAAATTCCCTTCTAATTCCAAAT
AATTCCGATTACATGGACGAGTAGTTTTCAATCAGAAAGATAATCTGGATGATAGATGGT
GGGATAATTGGCTGTCTCTGCCACGTAAATATTGTGTCGTTCTATTAATCTTGCCGAATG
AAGTGTCAAGCTGTCACTCATTCGTCAAACTGAATTAGGAAATATAACGAATAAATAAAT
GCACGCGGGTGGCAGTGGAAATGTGTGTTTCCGCGTGTGTTTCTTGTGTGTATGTGTTTG
TGTGCGAGATATGAGATGGTGAGAGGAGAGCACAGCGTTGCAGTGGCCCTGAGTCAAGAA
AGGAGACGGGTA
>NODE_218_length_302_cov_2.215232
ATTCCTCCTCCACCAAATTTAACAGTCGGCACAATGCAGTCTGAAATGTACCGTTCTCCT
GGCAACCTCCAAACCCAGACTCGTCCATTAGATTGCCAGATGGAAAAGCGTGATTCATCA
CTCCAGAGAACGCGTCTCCACTGCTCTAGAGGCCAGTGGCGGCGTGCTTTACACCATTGC
ATCCGACGCTTTGCATTGCACTTGGTGATGTGTGGCTTGGCTGCAGCTGCTCGGCCATGG
AAACCCATTCCATGAAGCTCTCTGCGTACTGTACTTGGGCTAATCTGAAGGTCACATGAA
GTTTGTAGCTCTGTAGCAATTGACTGTGCAGAAAGTTGGCGACCTCTTTGCACTATGCGC
TTCAGCATCCGCTGACCCCTCTCCGTCACTTTACGTGGCCTACCACTTCGTGGctgagtt
gctgttgttcccaaacgcttccattt
>NODE_219_length_456_cov_7.894737
AAGTTCCCTCAAGTCATGATCTTGCCCGTAAATTAGTACTGGGAGAAAAATAGGTTCTGT
AAGATGAAACTGGGTTTCAGTATGTATCAGCACACGACTCAGGGGAGACAAGAGAGAAGA
AGCAGGCAGTAAATCCATTGGAGTCCACTGATAGCGCCTGTTTGCACAGCCACTGCCGCT
TCCTTTGATCAAATGGCTAGGGGAGCGGGGGGTCGTGTGGCGCTGCCGAAGGTCAGCTAT
ATATTACACTCCTAAAAGTGATTACTGAAATTCTTAAGTGAAACCATTCTGCTGCCAGGG
TGTGCTCTAATCCCCTGCAGCGTTGTCTGGGCCAGGGCTGGGGCCGGGGCCTCTCTGTGG
ATCTGTGCGCCCAGCGCTCCGTTTCCCCTTCCCCACTTGTGTTTTCTATCATCAGAGCAG
GCCAAAAAAGAGCCCCTACATGGAAACATGGCCTATCCAGTTGCAATATCAACTGCTGGG
GCTCGGAGGAGAGAGAGCGAGAGAGAAAGGGAGAGGGAGAGGAAAGGTAGTGTCAGGAAA
CAGAAATATGCACACACTTCAAAGGCTGGAGCAGCAAATTAAGGGTTAGGCATTGGACAc
>NODE_222_length_300_cov_5.396667
GTAAGGAAAAAGAAAAAGGGGGGCAAGGGGCTGTTTCTCCTGGGTCCTGCTATGTTTCCC
ATTATGTAAGCCCTGGTCACCGGCAGCATGCCAGCAGGCAAAATAAAAGAGTCTCTCTGG
CTTGGCACGGCTCGTATTTTCCTATCCTCGGCGCGGGGTCAGGGAGGGGTCAGGCAGCTG
GATGGGGCGCTGGGGGGATTGTGGGGTCTGGGCTGGCCTCCAAAACCCAAAAGGCCCAGG
GTTCAAGTACCAGCTGAAAGCAATCAGGGGGAAATCTGGGAGTGCCACAGCTGCTCGCAG
CAGCGTTGTTCTGTGGCTCAACTCTCTCTCCCTCTTTCTGACTCTCTCTTGTCCCACTTC
TCCCTTCTCCGTTTGCCTGTTTCCCCCCCCCACTCCTCTCACTtttcttgacacacacaa
aaaactgcatactttaaacatgag
>NODE_223_length_434_cov_4.433180
ATCACACTTAATGTGCAGTAAAGCGCCACAGACAAAGCTTCTTCGTTCGGAATGCCCCCC
TCTACTGCGCCACACAGCTCTCACCACCAACCTTCTGTGGCTGTGTTTCCCCTTCACCAC
CACCACCACCGCCGCCACCCCCCACTCCTCCCTTCATCTCCTCTCCCCACCAGGGGAAAA
GAGTTATAGCTGCCATAAAAGGCAGGTAATGCATTGTTAACTAATTCTGTCTGCTCAGAG
CTGATATATCCTCTGCTCTAAATCTCTGTGCTTCCAATAAAATGCAAATGCTAATGCTTG
CCCTCCATGAGCTGATATCATTTTTAACAGGCCAGAGGTAAATGCTAGAGAAGGGTGGGG
TGGGCCGGCGGTAGTTTGTGGCACGGTGGGGCTTTGGGCTTTCATGGTACATTGTGTCAT
AAAGGAGACCTCAAGAACCTGCTCCACATACCACTGACCAACAGTATGCATGCATGTAAC
TGTGCACAAGTGGCTGCAGGTACGCACATGAGGCTGCACATTTTTGATAAGCCAGGGTTG
TATGAGAAGCAGCAGTTACCCTCTGATGGTTTAAAAct
>NODE_228_length_470_cov_8.489362
TTTACAGATGTGTTTTTCTTCCAAGTCATTAAGCCAGACTTCCTCACCTTGTTGTATTTT
GGGTGAAAATTTAAATGTCTCGCTGCTCGTGTGTGCTCTGTTGAATATGTGCTGAGGTCG
GCATTCTTTAAGTTGACTTGTGCCTAGGTTTGTGCTCTTTAATGAACCTTGTGTGTTCAG
AGGCCTGAAGGTGATCGTATAGTACACTACTATGTAATAGCATGGGATGGCTCATTATAG
CAAGGCATAACAATTCACACATTAATTTTCCAGCATCCAGTTTTTAATTAATCCAGTAGG
CAGTCTTAAACACAGGGTACACAAATTGCCTTCGGCCTCATAATTAATTCTAATGGAAGA
AATTAAAAATTGGTGGGGTGTGTTTGGATTGTTCGGCTGTGTTACTGTGGCTTTGAGATC
GCTGGAGCGACGCTGTCACCGACAAGGATCTCTCCCTGCCCTGACCAATCCAGCAATCTC
CTTTCCCTGCCACGCGAGCAGGGAGTATTACTCACTCACCCGCACGAAGTCTGCAAGAAT
GGAAATGCTTTGCATGTCTGTGTCTACTAAAGTATATGCCTTTTTTTTTTTTACTGGCCC
CTGAataaagtcag
>NODE_229_length_408_cov_12.026960
CAGCAGGGCTTCATACCATCTTGTTTGCACTTACTACAGCCATTAAGTTTACAAGCAGCA
TTTGTATTTATCACCAGGCCTGGATGGTTAGAAGCAATCAAAAACCAAACACAAGGAGAG
AAATACAAGGTTCAGGTTGACATGTGAAGAAAAACTGAGGTGAAGTGCTGACATGCTGAT
GTCTTAGCAGATAACACTTAAATCATTTTCCTCCAAAACTTCACTGGTAAGGGTTCAAAG
AGATATAGCCATAATACAAATTTTTGGAGTAAGTAGTGGTGTTTGAAGTTATTTTATGGG
ATTTTGCTGTAAGGCCCAGAATTGATTTGCAGAAGGGATAAAAGGAAGATACTTTATCTT
CGGAGCTTTGTCGGAAAAAGCTTAGCATCCATTGGTAGTTCCGCCAATATGCCTGCAGGG
CATGGAGGTAGGGTGAGAGGGGGGTTGCTGGCATTGACATTATATACCAGAATGAATTGT
GCTGAGTTTACACCTCCTGCTGCTTACGTTCTGCTCTTTCATAATCTTTCATGAACcata
caatgttttatt
>NODE_230_length_307_cov_5.022801
GAAACAAAGAGGTCATCTGAGAAAGTAAAGCCAATAAAAGGGTGAGGAAGGTAACAAATA
CATTTTGTAAAAGTGAAAAGCAGAAGAGCAAATGAAGAAAAAAAAAAGAATTAATTTTAC
CGAATTTAAACAACTGTATCAATGGTGTCCTTTTTAAATTGTTTAATTTCACCAGTTTTC
TTGAATAAACAGATTATTTAGAGTTAAGCAATACATCTGATTCCCTTCAGACTTGAACTG
TTTATTAGTAAATGGATGGAGATGGGAAACGGCCCTGTTATTCCTCGTGATACAGGCGTT
ATTACAAATTAATTGCTCTTCAAGTGGCAATAAATATCTATGTGCTTTAGTATTTGTGCG
TGTTTCATGTGCACTGTTGTAGATTTGCCTCTGGGTCTCACATGAATACAAATGCCTCTG
TTGAGGGTCAGTGAGAGAAGAGCTTTCTTCA
>NODE_231_length_145_cov_13.041379
ATTAATTGCTCTTCAAGTGGCAATAAATATCTATGTGCTTTAGTATTTGTGCGTGTTTCA
TGTGCACTGTTGTAGATTTGCCTCTGGGTCTCACATGAATACAAATGCCTCTGTTGAGGG
TCAGTGAGAGAAGAGCTTTCTTCACTCTATTGACTGGAAATCTAGTTGTCTCATCTCTCT
AAGCAGATGTCTTTCCCCAAGCATCTGTTTGTATTAGTACTGTAATTGCTGGTGATAATA
AGCCCATTGATTCAGTATCTAAGGAAATAGTCAATCAGGGCAGCTCATT
>NODE_232_length_536_cov_16.770523
CTGACTCTCTGTGTCGGTTCGCTCTCCTCGCAGGTGGACGCTTACGGAAACATCCTCCTC
ACCACGCTGGAGATGAACAACGAAGTGATGCCTTCTGACGTGGGGAGCAGCGTCAGTGAC
TCTCGGAATTCGGTCATGTCCTTTGACAGCTCCGGGGTCCAATTCAGGAAGCCCATGGCG
CCCCGAGATGGCTTCAGCCACCACTCGCTGGATCGCAGTGCCATGCGGAGCCGGGCCAAC
TGTCGGCTACGACGACGCTCCTCCAAGCTCAAGTTGAAAATCCCAAACCTGTCAGATGTT
AGCACCATTGACAAGTGGTCCCGGGTCATTTTCCCTATCACCTTTGGATTTTTCAACCTA
ATCTACTGGTTGTACTATGTGAATTGATGTGCATCCCACTAGGAATCATGGGCCATATTT
TGAGAGCACATTAAATTGGCTTTGATACAGTTCCAAAATATGTATACACATATACAAGTT
GAACATATGTATATGCATATTTCTATATATTATATTTATATATACACGTGTGAAATCTGA
AGGACCTTTCTGCTGTACAAAGTATTAATAGGATGACTTGAATGTTTAAGAATAATTGTG
AGAGAAGAATTTCAAGGCTTTGAGTTTCTTTTTCCTCCTGAAACAGACAAACAAACAAAC
AAACAAACAAACaaacaaac
>NODE_233_length_493_cov_12.239351
ATAATGAAGTTTGCGAACTAGAGCCGTGTTGTGACAGATAAACAGCAAGTCGGCGTCATC
ATCTCCTAATTTCATTCCTTCATTTGGACAAACATAAGTAATATATAGCATTAATTACCC
TATTTAGCAGATAGGAACCTCATTGGCTTTTTAAATGCTGCATTAAATACATAACTCATC
TCTTCCCTCTGCAATTAACATCAGAACATCACACTCATTTCCATTTTAATGACTTCCCAA
CAATACGCCACCTTTGATGATAAGGCAACATAATGTCAACTTCATTCTGAGCTGGCAGTG
AATGTGTAATGAACTTAACGTGATCATTAGTGCTGTTAATTATCTTTCTAATATGAGGAC
ACAGATATGATTATGGAAACTGCATTCGCTGATGAAATAAATCTCTGGGAGGATTGCACT
GAAGCTTGACTGAGGACACAGTCTGCCTATCTGTCTCTATATTCTCATTCATTACCTACA
GTAGGCTTTAAAACTCTTTTTTTTGTTCAATAAAAGTAGATATCTGAGACCCAGAAACTA
TGCTCAGCGCTCTGCAGAAATGCATTACTATGGATCCAGTGATTGAAAAGAGACTCCCCA
TAAGCTCATGACTTGCCCAATAAAGGTCATAAGTTGa
>NODE_234_length_145_cov_1.434483
AGTCAAAACATGTTTGTAAACATTCCCCTTAAAAGTCAAAACATGTTTGTAAACATTGTA
TCCGAAGTCAAAACATGTTTGTGAACATTGCCATGTGAAGTGAAAACATGTTTGTAAACA
TCGTTTCCGAGTCAAAACATGTTTCTAAACATTGTCTATAAAAGTCAAAACATGTTTGTA
AACATTGTCTTTGACTGTCTGAAGCAGTTGTGGTTTTATGCGCTTAAAGAGCATTTCATG
CGCTGAAAAGGCCAGTTTGGTCAATCAgcatgtaaaatgattttcgtca
>NODE_235_length_806_cov_13.176179
ATGTCTTTCACTTGTCTGTCTTGGCTGTCAGGGCCAACCTTGAAAGAGGAGGCGTAAACA
CACCCAGAAGAGCAATGTCAATGAAAGCACTGGATGAATAGATACAAGTTAAAGCAAGCT
CTGTAATGCGTTTTTTCAATTTAGTCATGTAGATGTTGTATTCATTTATTTACAATTTAC
AATTTGGCACTCATATAACTCAAACCCATTAATGTGCTTTGCAATGTTAATCAAATGCTA
ATGCAATTGCATATCCCCCTTTACTAGCCCTACCTCCTAGCAAACAGCACCACACTGACT
TAATTGTGAGGGTAAAAAACAGCACATACAGACTTCCTCTCATATTTAATTTTATCTTTG
AATAAAAGAGCTATAGGAAAGTATTAATCTGCTTAACATTTCTAAGTACATCCTCCAAAG
GATTTTGCTTTTTTAATCTTACATATGCTCAGCAGAGTTACTGGCAAAAACTGTACATTT
TCCTCATTTCATCCTTTCAACATCAAATGGTGAGCAGCAAAAATTGGATCAGACTTCAAA
GACTGTGATGTGCTCCAAGTCACGGAGTGGCTCTTCTATTTCACATATTGAATCCGAGCA
GGATATCAAAGTGCTACCAAAGAACCTCAGGTCTTTACTAAAAAAGGGGTCTAACATCTG
TAGAAAGAGGAGCGCAAAGACAAATCACCTCAGGGAAGAGCGAGCATTTATTCTCAGCCG
TGAATTTCCAGCCTTTTGATTCTCTCGTTCCTGTACCACCCTGTCTTCTCCGCTGAGATG
GAGGTTGGAGCAAGAGAACTCTTTTGTCTCAAGGACTCAAAAAATTCCCAAAGAATAATC
TGGGTTAAAGCTGCTTTGTAGAGGAGCAGCATTTTACATACACGGCTAAAGGAAAGCAGA
AGAAATGCTCATTGATATTCTGTTACttacatttcctttatgtatgtaat
>NODE_236_length_297_cov_1.023569
GTATCTTCTGTAGATAAAAATGATCCTTTCATTGTCTAGAACTTGTTCTGACCGACCACC
TATCACACATGCTGATATGAGCCTTAGAGTTTACCCAGAATGCACTTTGTAAAGTTTCCT
CTGGTGAATGATCAGAAACCAGAAACACATCCAGGATACCAATGATTGTTTCTAGGACTC
TATGTCATAGACGTTAAACTGCTGCAGTTGTACTGTTCAAACTATGATACATCCCATAAT
ACTGATGCTCAAAGTTGGTCATAGAGAAAAAAATGAATTAAAAACAGATTCGGTGTTCGg
actgtcacacctggatggatgtaaaactgatctggtgtcagtttttaacagaactaaaat
gtgttgttcaacctcagatgtcatgtgtctatctgcggtactgatgaagttatgaggctc
agaaatgatggaaaaagtaac
>NODE_237_length_512_cov_8.375000
GAAATATATAATAATCCTAGATGAACAGCATGCAGTTTCACCACACTATCTTTCAGTATG
CTATTTCTTACCCAGCACTCATTACATGATAAGTTGCTACAAGGAGGCACCGTGACAAAG
AGCCCATACACTGGATTGAGGCTGAAATGAAGCCGGATGGAGTTGGGGTGGAGGTGTGTA
CAAAGGGGGTGAGTGGGCTCTGAATACAGCTGGAGAGGTGAGAGGGACCTACTTGCAGCG
TGGTTTGTTAAGAGCTGTTAATGTGCACATCCCCTCATTCTGACAGAAGTAATCGCAGGG
GTTGGCCAGCTCATCACAACGTTGGTTCTTGAACCCTGACGTGCAGCTGCAAAACATTGT
GTTGGGAGTGATAAAAGGGCCCAGAGAATGTTGAACTGTTGGCTGCTTGATGAATGGAGA
CTGACACACTAAACCCTTTCAGCAGCTTCAGTTATAAGATGGAGCAAGTCAGTGTTGTGT
CTGCATCTAGCAAATTAGCAAAATAACTGATATGAACACAGATCAACTACACTGCTCACC
AAGAGAGGGGGCACATCTGCAAGGGAAGAATCTGTTACAGTGCTGTCACGTATAAGATGT
GTATTTTCTTGAGAAAAtaaaaaggcaattttattgcagtcaatagctttacaaac
>NODE_238_length_574_cov_6.425087
GAAAGAAACTTCTAAATGAAACCTCTCTCTCCAAATCCCAAATGAGAGGAAATTACTCAT
CAAGTGATTATGAAACTGTTGGCATTATAGAAATCAGAGTGAAAGAATAGAGTCAGGAGG
GAAAAGAGGGAGGGGGTTGGCAATTTGTTCTCAATGGACAGCGGATGAAGAGGTGGCAAG
TTAAAGTCTCCAATCTGAAGGGTCTCCTTGTAAAGCTAATTCCAGTTAATGGCCAAGGAA
CAAGCCTCCACTAACCCCACTGTATCTGACATCCAGGCTCCAGGTAATCAGGCTGACATT
AATGCAGGCTCCAAAAGAGACACCTCGTCATCAGGAATTTTCCTCATTGGCACCGAAAAT
GCCAGGCTGCACACCTCTGACTGCGTGGCCCCCACATCTATTAACCTTATTGATTTGGAG
CCCTGCTGAGCCCCTCCAGAGCTCCTGCCCCCCTGCTGCTGGACTGAAGTGGATCAATCC
TACGCCGGGGGCCACAACTCGATAACAACCCAGTGCTCCGAGACTACTGTTTACAACCTG
AAATGAATACACACATAGATGCTGCTCTGTATATTCACTGCTCATCTGCCGACACTGCCT
GATACAAGTTTTAATAAGTGTtaattatacctatgaaaaattacagtttaataactttac
cgcaacgtccatccatgtccacttgtgcttttatgaccagaaatgcataaaaagcaaa
>NODE_239_length_504_cov_6.198413
CCCAACATTTCGTGATCCGGAGGTCTCCGCCGCTTTCACCGCATTCACCGTGTCTCTTAA
AAAAAATTAAGTTTCTCTCAAAAAGCGAGGCGCACGAAGTGATTCCCATACACAAGTCGT
CGGGTGAGAAACCTCGATGGTCGTAGCATTCTGGTGAGATCTATGTGGTCTTCCCCTGGG
CCGCGCGTCACGGCCAACTCTGAGATTCAATAGAAGAGGAGAAAAAGACCTCTCTCCATT
TGGAGGCAGAAAAGGAGGAGGGGTGAAAGGAGGAAAAAAAAAGACTGGAGATCCCGCCTC
TGGGGCTGTCAGATCGCAGGACTTTCTTGCATCTGATTGGTTCCAGAAGGGCAAAAATTA
CTCAGCAAACACGACTATTATTAGCTGCTTAGCAACAGCTCACTAAAGTAGAGAGACCAC
CCAGGCAGACAGACCTCATGTGTGCATCTCCGACTTCAGGGGAGGCTCGCTGAGAGCCGA
ACCCCTCGGTGCGTTTGGGTTTCCACACCGCGTTCCGTCGCCCGAAAGAAGCGTTTCCCG
GAGAGGAGCTGCAGTCGGCGGCAAGGAAGCCGGTCTGCGCCTCGGAAGGTGGCCGAGGAA
TGCCAGAAGTGAAGTTTTTAACTTTGATTTTTTttttctaccaccacc
>NODE_240_length_337_cov_13.317508
AAAACTAACAAATAGAGATGGATTTAGGGGGAGAAAAGAGTAGTTAATGAATGATGAATT
AGAGACGAGGGAAAACATCATAAATTCTGACAAGGCGCTGTTGTCTGCTGGATGATGAAC
AGCACTGTTGGATGGAATCTGCCTCTCTGTGTATCTCTCAGACGCTGGCTGCCACTTTAT
CTCTTCCATCCTGCTAGATTACACCTCCAGGGTTCAGGTGGGAATCAATCATTGCTATTA
TTACCTGAAGTCACCAGATGCATCTATCACCACTAAGGTTACCATAACCTCAATATTAAC
AGAGGAAAAGCCCCTCTAATAAACAGCAGAAAGGATGGGCTGGCTGGTGGGATTTCATCT
TCCTTTCACTTTTAATAAGGCACTCAGAGGAATAAAGATTACAGGCCATATTTAGCATGC
AGAACAAATCAGGCTCTTCCAGGCTCTTCCTCTCCTCCGCTTCTCATTCTGGTTAGTCAT
A
>NODE_241_length_629_cov_5.395866
CTGTCTTTAAAATGTTCAATTGCTGTTTTAGGCTAGGGATGCTCCCTGCCTGACTCAACC
TCCACCATAACCCCCCCTAGTTAATGTGTGAACTGTCTGGTTTGAGCTGAGGGGGCGGGG
AGGGCATATCCATGTCGGCATGTGAGTGACCACCTCTTCAGGAACAGTCCGGACTCCTTC
AGGCCCTTGGACGGTGAGGGGATACGAGGGGAGAGCTGAAACACAAGTGTCACCTGACCA
TACTGTCTTTTCTCTTTAGGTTATGTGATATGTAGCTGGCACAGTGCAAGAGTACAAAAA
CAGTTTTGTTTTGCAGTGACTGGCTTTCTGTAAAGTCTGAGTCTCGTGGTGAGTACAGCA
TTTGTCAGCCTTCCCCCCCACCATTGTTCCTGCATGCCTGCAGTGAGAGTGAGGGTGGGG
GGCGTGAGGAAGTCTTGACTTTTTTTTGAGGGGGGAGTTATTTTGATTGTCTTTACCTAT
CAGGTGTAAATTTCCAGGCACTCAGTTCATTTTGGGCCTGCTCCAGTTTGTCTTTAGTCT
GTTCCAGTTCAGCCTTCATTTTGAGGAAAAACAAGTTGATGGCCGGATCCACCATGGATG
ACCGCAGTTGGGCCGCGCTCGGCTGCTGGACTTGCTTGAGGTACTGGATCTGGGTCTGCA
GGATAAAACAAACACGTGTCAGTGATGTGTTATGATGAAGAAGTGTTCTGTGACTGATTA
AAGTACCATAACCAATCCTTAAATTCAACTTGAGCTGCCAGTTCCCCCCAAAa
>NODE_242_length_582_cov_14.091065
TGAAAAAAAGGAACAAAGAGGTTTGAAAAGATGAGAGAGGAGAGGGACAGGAGTGATCAT
ATGAACCCATCAAATCATACTCAAATAACTTCTATATGAGGTCAAGTCAACTTCACCAGC
TAAGAGAACATTATTTGGTGGTGTTATTAACAATATTTTCAGGGTCAAATCACTGTCTGG
TATTATGTAATCTTTAAAGTATTTCGAGAAACAGTCAAAGTGAGAATCGCTTTCGGGTGT
CTTTTGCCATAGCACATACCACTATACCATGTGTATTTCAAGACAATTCCAACAATAAGG
TTGTCTCTACCTGTCCTTGTACAGTGGGGACGGGAGACCAAAAGTATGATGAGTTGAAAT
GGGAATCGTCCATTATTTCTGTAATTAAAAAGCAACACACTTAGAAAACACCTGTCCTCC
TCCTCTTTTTTTTCTTACTGTCAGGTAAAACTAGACAATGCATGGCTGCATTTTAGTCAT
CTTAATTTGTTTCCTTTCCGTATATCCTCTCCTCCACTGGTTGACACACCGAATATGTCA
AGTTTCAGGATCAGTGTGCGGTACTGAAATTCTGATGCTGTCAAATTTTGGTGTACAAAA
TTCACCTTCTTTTACCTCATTCCAAAAGTGTGGAATGGGCGTGGTTGTAGGAAACTATTT
ACTTATGCTGTTAGGGTTGTTGTCAAATAAttgatcatatttacagtgaagaggatgtga
aaggaa
>NODE_243_length_682_cov_9.532258
ATTGCCCAGACAGGCTACTACATTTCATTCCATAATGACATCATTACCTCAAGTTAATTA
TGTGTCTTGCGAGGTGACACGTTTGATTAAACACATGAATGCACAAACAAATCAAAAAAT
TAGCTGTGGAATGGCACACTAAATGGGAGGCTTTTTAATGGAGGAATTGTCATTTTGTTA
GTTCGCCTCTGTTCCCAGGTACAACTGTGAAGGACAAATGCATTTAGGAGACACACAGAG
AGAGAGTTGCCTCTACAGTGCAAAATATAAGGTGAAAAAGAATCTAGGACGCAAAGGGTT
AAGAAGCACAAACAATAACATTTCAGTAGCAGATGTCCTTGAGGCAAAACCAAGGACGAG
GCAATTGCTAATCTTGTATTCCCAGCATGATCAAATCACCAGGCAACAGATATAAATAAA
AGGACAGGAAATGAGGAATTCACATTCAACGGTGTCAGCAGCGAAATGAAGATTCATGGT
GAAGAGCCCCGGTGAAGGCGGCAAAAATTAACTGCAAATAAAAGGGACAGACGGCCTCCA
AAGTCCAGCGTATAAAGTAGGTTTGGTGGGAGGAAAACACACACAAGCTAGATAGGGTCT
AGTAGATGGTGGCTGGGGCTGAGGCGAATGGGCTGCACTTTGTCATGGAGACAGGTGCTT
TTATTTGACACCTAACAGGCTGCGCCCTGACTGGATATTCTAAAAATATGAGTCTGCGCA
TGATCATCAGACTGTCTCGTTTTCCATTCATTTCACaccgtcatttgttaccgcaaacac
acacagaaaccccctttgactttgtctgttggtctggaatgctaaa
>NODE_244_length_293_cov_17.307167
ATGACCTCGGATCAGACGAGACGACCCGCTGAATTTAAGCATATTACTAAGCGGAGGAAA
AGAAACTAACCAGGATTCCCCCAGTAGCGGCGAGCGAAGAGGGAAGAGCCCAGCGCCGAA
TCCCCGTCCGACGGGCGGACGCGGGAAATGTGGCGTACGGAAGACCGCTTGCCCGGCGCC
GATCGGGGGCCCCGAGTCCTTCTGATGGAGGCTCAGCCCATGGACGGTGTGAGGCCGGTA
AGGGCGCTCGCTGCGCCGGGGTCCGGTCTTCTCGGAGTCGGGTTGTTTGAGAATGCAGCC
CAAAGCGGGTGGTAAACTCCATCTAAGGCTAAATACCGGCACGAGACCGATAGCGGACAA
GTACCGTGAGGGAAAGTTGAAAAGAACTTTGAAGAGAGAgttcaagagggcgtgaaaccg
ttaagaggtaaacgggt
>NODE_245_length_508_cov_9.649607
ACTTCCCAATTTAGAGGGTGAGAGAGAGAGAGAGAGAGAGAGAGAGAGAGAGAGAGAGGA
GAGAAAAAAACTTGTCATCCGGTTATGGTCTGTGCGCAAAAAAACTGCAATGGTTTGCGC
CATAGAGCTGATGCAGCCGTGCATGAATTGAAGTGAGGTTAGAGGCTAAATTAGCAGTTA
GATTCCCAAAGCGACTAAATGACAAAGAGTGCGAGGCTGCTGCGATGGACTGTACGATAA
AGGTAAGTGTCTGGTTTGTTTTTGACGCCGCTGGTGGAGCTGACAGGCGGCCACCCACAC
CAGAGTCTGCGGAGTGAGAGAGGCGAGGCGGTGATGCGAGCTCCCCACTCTTTCCTTCTT
GTACAAAATTTCCTCTTCCTTCCCGTTCGTGGTTGTATGTCGGCTCTATAATAACACAAC
TAACCACTACATCTTTACACTCAGATAAAAATTGGTGGCCGGTTAAAAGCTGCGCGTAAA
AGCGCGTTTCCAAACGTTTTGACGTGTTTTTTTCCCCTCTCCGTCTAATTTGCTGCGTTT
AATCGTCCCGCACAATCCACGGAGCCGCCAACAAAAATAAGGCACGAAGAGTGAAACTGC
TACACATCTCAGCGAGCTGACAGAACCGATTGTTTCTTTAAGGAAGAGTCAG
>NODE_246_length_658_cov_11.424012
ATCTTCATCGAAACACAACTTCAGCCTCTCTGCCCACCTAACCCTACAGAGGGAAATAAG
AAAAAAAGGAACTAAGCCATTGTCATTGAAAATGGTATGAAGAAAGCAGCCAGCCCCTTA
CCCTTAACTCTGTTGTGGACAGATTTCCCCTGACAAAAATTAAACTAGCTCCTACTTGGC
ACTTTATTATCTCTTCAACTGAATGATTTATTGTTTGTGGAGCGAAAGAACCAAAGAGAG
GGGGAAGATTACATTTCCAGCCAAAGCTCAGGCCTGATCTCGTTTTTTACTCCCTCTGTC
CAGGAAAAAAGCTCCCGACAAACAATAATGTCAGCTGTAATTGATCGGAGGTCGCTGGCT
GGGCCTGCAGTAAAAGCGCACTATTTAAGCGACAATCGGCCCCGCGCTCTTCAGACGCTG
GCTAATGAAGCTGTCTGTCTGGGCTATTTACCTTCTCTTAAATGGAAGGGGAGAGATGTA
CTGTAAGAGACAGGGCTGGAGAGGATCTGCCTCTCGCTCCTGTGAAATAGGACCTGCACA
TGCCTCAGGAATGTATAATTGGTTGGCGCAGCCAAAGCTGGGGATCCGGTGCTAATTAAA
TGACTTGTTTAAAGCCTATCTGTCTTTGTTTGGGAGGCTCTGGGCTTCAGAACAATGCAT
TGTAAATGCTGTTGTCAAACAAACATTCCTGGTTATCCTTTGATTTGAATTGAACAAGAC
AAAGGGCTGATTTGCTCATTGCTAAGCCTTTGGTTTtcatggtgttgagatattttttcc
tcttctgatctgtcaaactgaa
>NODE_247_length_534_cov_4.385768
AAACTGCACTATAAGTTAAACAGCGAGGTTGAAAAAAAGAACCTTGTCTATGCAAAACAA
ACAGAGAAAGTAAAAAAGAGAAGCATTGGAGTCAAGACATTAAAAAGCAAAGAACACAAA
AGGGGAATGAACAATAAATGACACAATCAAAATAGTCAAGTTGGAGAACTGCAGTGGAGT
CAAAGCAATATTGGAGGAAGGAAGGAGGAAAGGGAAGCTGTTACAATCACAACTAGTACA
GTTTTTATTTAAGATTTGGACTCCGTACCTTGTCAGGCTGGGAGTCGTTGCGGGGGTGCT
GGAAGGTGAGCAGGTGCAGTCCCGGGACATAGTTCTCGGTGCGACAGGAGTGGAGGGAGG
TTAGGAAAAGGGTACGCTCCCCCCACCAGCCGTACGCCCCTGAGATCTGGTCCACACGGC
ACGCACTTCGCTCTGTGAGACCGAGAGGGAGAGGTCAGCAAACAAAGAACATATCTGACC
TCTTAAAAACTCATAATACAGCAGTTTCCTATAGCGCACTACTGTACTGCAAAGGGTGTG
ATCTGTGACTCTTGTGTGATGTGTGTTCAAAAGGAGTAAAATGACATGACCTCACTGCAC
CAAAAGAAGCATGTGATTGGACAGGCAAGTCAAAtcacggcctgattagcctgtccagtc
tcagctgagtgtagtcat
>NODE_254_length_330_cov_4.021212
AAGACGTTATTCCGCAGAAATGAAGAGATAAAGAAGAAAGGTTATTTTGCAGCTCCACTG
ACAGCACATCAGCACACACCCCCACTTATACAGTACATACGGTTTTGCACGTACAATGGC
ATTTTCTCCCCAACAACTGCTCTTGTTTAGTATGCGCTTCCTTTGGTCTTGAGGAGGAAT
GATCCTCACTCTAATGAACTAGGGCCTGCCACTTGAATGTAAAACAGGATTTAACCCGTC
TTCAATGTCAGAGCCCCTCCCTGGGGCTGCTTCAGACAACACACACATTCGCAAATTCAT
GGAGATGTACACGCACGCAGACACACAAGCCAAACCGCCAATGTACACACACACACACAC
ACACACACACACACACACCCGCGCCTGCGGTTGACGCACACCCGTGTATAGCCCCTCATa
agtgagacgctctctctgtgcttttttgtgttcatttcagaccaatttatggtc
>NODE_255_length_364_cov_1.236264
ACCAGCAGTCACACAAGCCGCTGCGCTGCACTGCGAAAATCCAGATTTTGTAACCGCATT
GTCGTCCAAGAAACTCACCACACACAACAACTTCTGCAACTACAGCACAATGATGCCACA
ACTTCTAAGAACTAAAGGTGTAAACATTTCTGTAACACTGCATCTACAGACGACATTTAG
CTTAAAGGAACCACTCCAGGACTTTTATAAGTTTTAGTTCCTTAACTTTGAAAAGTGCTT
TACTGCTCTCCATTTCAATGCATGACTGTTTTGACCTTCCCAAAAGCAACTGGTTTCAAT
TCAGTACTGTACATTATTCCTCTATTACAGGGGCGCCTGAGACTCTCCTAACATGAAATC
TGTttacattcagtaaatacattaaactaaattgtcatcaagcggcactgtagcttttag
ggaaaatttatttattcaagcttgcactgctctttctcttaattacctgaataatgtagc
taacacccttcagttttgcaaaatagct
>NODE_256_length_186_cov_9.096774
TGACAATCTGCAGGAGTGCTGTTTTTATGCTCTCAAACAGCGTTTCGGGCGCTGAAAAGT
CCACTTTGGCCAAACGCTGTCTCCTCTCACTATCTTGACACAAAGTCACATGAAACAGCT
TTTGCCTTCATATTTATCATATTTGAACACACTGTGAAGTCAAAACATGTTTGTAAACAT
TTTCTGTGACAATCTGCAGGAGTGCTGTTTTTATGCTCTCAAACAGCGTTTCGGGCGCTG
AAAAGTCCACTTTGGCCAAACGCTGTCTCCTCTCACTATCTTGACACAAAGTCACATGAA
ACAGCTTTTGCCTTCATATTTATCATATTT
>NODE_257_length_527_cov_4.470588
TTCAAAGGACAATGTTTACAAACATGTTTTGACTTAGGACGCAATGTTTACAAACATGTT
TTGACTTCAAAGGACAATGTTTACAAACATGTTTTGATTTCAAAGGACAATGTTTACAAA
CATGTTTTGACTTCACAGTGTGTTCAAATATGATAAATATGAAGGCAAAAGCTGTTTCAT
GTGACTTTGTGTCAAGATAGTGAGAGGAGACAGCGTTTGGCCAAAGTGGACTTTTCAGCG
CCCGAAACGCTGTTTGAGAGCATAAAAACAGCACTCCTGCAGATTGTCACAGAAAATGTT
TACAAACATGTTTTGACTTCAGAAGCAATGTTTACAAACATGTTTTGACTTTTGAAGGCA
ATGTTTACAAACATGTTTTGACTTCAAAGGACAATGTTTACAAACATGTTTTGACTTAGG
ACGCAATGTTTACAAACATGTTTTGACTTCAAAGGACAATGTTTACAAACATGTTTTGAT
TTCAAAGGACAATGTTTACAAACATGTTTTGACTTCACAGTGTGTTGAAATATGATAAAT
ATGAAGGCAAAAGCTGTTTCATGTGACTTTGTGTCAAGATAGTGAGAGGAGACAGCGTTT
GGCCAAAGTGGACTTTTCAGCGCCCGAAACGCTGTTTGAGAGCATAAAAACAGCACTCCT
GCAGATTGTCA
>NODE_258_length_888_cov_6.259009
GTTACAGAAAGGAATGTTAGGCACAAGGCCACTGACGTCTACACACATGCTCATCTTCTT
TGCCAGTGTAGTTGCTAAAACAAGGAAGAGGGTTGTGTATACATTTGCCTGCGTGTGCTT
CAATTGTTATTCAGAATCCAAGCCTTAATCATAAAGTATGGGCGTAAAGCATATCTCATC
TGATGTTGTTTTATCTCTTTGATAGACTTATTAACAAAAGAAAACATCCATAGATGTACA
GAAGGGCAAGATTGTGATTTGTCTTGATACATCTTTTCTCTATATGATTTCCATTGTATT
ATTCTTAAACTAGAGGGATTTGAATATAAATTGAAAGCCTCAAGCCCTCTCCCTGAAGCT
AAACTGTAAATAATAACTCTAAACTTTTTTCTAATCTTTGGTAATTGAAGCAAATGGGTT
TTGCGGAGAGAGATTTGTCGCAGGGAAACGTACATACATTTTTTTTATTTACGAGGAGGC
GAGGGCTGAGCAGTGTAATGAGTGAAAATGCATGCTTAATTTAAATGGCGAGTGTGTCTG
TTAGGGAATGCATTAGAGTCTGCAGAAGAAGCGTAAGACATATTAATTGACAGACAGGAA
CCGCTGTCTCCGAGGTTGATACAAGTAATTTATTACTTCAGAAACGAATGCCACCGCCAG
AATGTGCTTCATTAATTTCAAATTTAGTTTTAATTTCAAGCTGTTGCCCCTTGAGAAGAA
TAAGGTGGCAAGTTCTGTTTGAAGAGACATTTTTCCCCTCTCCCTCACTTCATCTTTCTC
TTTCCATCCTCCATCTCTCTCTCTCTGGCTGTCTCTGATTTTCTGCAGTACAGAACAAAG
ACCTGGGGGTGGAGAGGGAAAGGGAGGGTGTGGTGACTTGATTCCAATTTGAAAATTTGT
CAGTGTAAAAGTGGGAAGTTAGAACAGAATTACTGTTTATGATAGTAAATACTTTGTGAA
TGTCATTGGATGATTGCTCTGTCTCCTCTGGAGAAAGAacaaataacagtacttttagtt
tcgatcagttac
>NODE_259_length_298_cov_1.073825
CATCCATCGTCTAGGGAGGAAAAGCGAACCTGCCACCTCAAACAACACGCCAAGGGCAAT
AATTATCCAATTCGGGATGGGAACCATTCGGGATGAGATCTGGAGATGATCGAATGAAGC
GCGAGTTTGCAGTGAGATGCACATAAGATTCAAGGAAGATTTCTCCAAAGGAGACCAAGA
GGCTCGCACCAATGGCCGCTTGTAAAGGAAGCGAGGAGAAAGGGGACAAGAGCGCTTCTC
AAGGAAGGGTATGCGCTGATTGACAACCAACGGGTCGATTCAAAATAAACAGCGTTAAAA
ATGTTTTTGTTTTTTTTGTTTTTTtatgctgttcttacaggcacactgcttaagctaaag
tgtatagtgtggcacagatgttcataaggatgttgcactaaaaagtttttgaatcagtag
gttgataaggacaaagctactc
>NODE_260_length_603_cov_10.968491
GTTTCTGCCTATCTCTTCCAGTGATCCCCCCCCTCTCTCCCCTCATCTCCCTCCCCTCCC
TTCGGTATCTTTCTAGTGCACTGGCCTCCGTTTACCACCATAACCCAAATTAGCTGGGCA
GGCGTTATCCTCTCTCATCGCTCTGTGCCGTTAGGAGAGAGGGCGGCGGGTGGGGGGGAG
AGGAAGAAAAAAGAAAAGTGGCAGAATTTCCTTTCTGCCTCTGTGACAGCACTATCTGAC
AGCGTTTTACATCTCCCCTGCTCTCCCCTCACTACACTCCACTGTCAGACAAAGAAATTA
ATACCCCCAGTGACTGTGTTTTAATTAAGCAATTTCATGCAAATTACACATTTTAGATTG
TCAAATAATATACTGCGCAAAATTGTAGGCAGGCTGATCTGATATGCATGGAGTGTTATT
CTTCCAGGCACTGTGCATACATGGAAAATGAACAAAAATGCTAATTTCTAATCTATTATG
CAAACAGTGGAGATACTTACATAGATTTGCACGCCTTTCTCGGATAAATACGGCTCTTGA
ATTCTATGTATAGAATGACTGGGTTTCTTAAGCAGTCTTTGCCATTGTTATTTATCTTAT
TTTGTCTTTATTTCAATCATATCTCCTCTTGCTTTTCAAGCAATGTGTACTCTTTATTCC
GACAAAGCTGCAGCCAGCGCGATAGGATAAATAAGCAGATACGAAGTTTATCATTAAACA
CCATTTCAAGATCTCattgacaattaa
>NODE_261_length_535_cov_5.601869
AAAACCAATGGGGCATTTCCACAGACTGCAAAGATTGCCCGTATCACGACGCCCATTTTT
CCCAGTGCTAGAATTGGTATGTCCCCTTGGAACTGTGATAACGCCATGCTCTGGGGAAGG
AAATCAGCGGCAATAAACCCTAATAGGACCAGCATGCATAGAAATGACTCCCAGAGGCCG
GGGAAGCCTGGCGTGCCGCCAGAGACGCTGCAAATGGCAAATAATAATTTCCTCTCTACC
TTATCCCCCGAACACTGCAGACCTTTAGCAGGAGAATGCATGAACAAGCTGAAATGCGGC
GCTGCTGAAGCAGAGATAATGAATCTCCCAGAACGCGTTGGAACTTTTTCCGCTATTCCG
GCTTTAGGGGGCATCTCATTACCTCCCGGGGTCATCGTCATGACAGCCCTTCACTCCCCC
GCAGCCTCAGCAGCCGTTACAGACAGTGCGTTTCAAATTGCCAATCTGGCAGACTGCCCA
CAGAATAATTCCTCAGCATCCAGTGGAAACCCAGCGAAGAAGAAAAGGAAAAGGGGTGGG
GTCTGTGCACCCTGCAGGCGGCTAATCAACTGTGGTGTCTGCAGCAGTTGTCGGAACCGC
AAAACGGGCCACCAGATCTGCAAATTTAGGAAATGCGAGGAGCTGAAGAAGAAGCCAGGC
TCATCGCTGGAGGTGAGca
>NODE_262_length_337_cov_2.272997
GTTACACAAGGGAGGGTAAAATCTACACTAACATGAACTCCTTCTAACATTCAGCCCGAG
TAAGTTTATGGTTTGTTTGTACATAGTTTATTCATATTGTGAAGCAGGAAATGAAGCCCC
TGGAACAGACTGGGCCTTTCACAATTTGGCATGCTGGCCCCTTTGAGACAACACAACGTT
ACGTTCGTGCAGTGATAATCAGTCCTCCCTCCAAATGCATTTTGACTGATAATTACCTTA
GCCGTGCCATGATTGCCTCCCTGTACTTTCACACAACCGCCTCGCCTCGCTGCCACTTCT
TCCCTCTCTCATGCACGCGCCGCTTTCTCCTCAGCAGCAGCACCACAGCCGTCGGGTCGC
CATGGAAACCGATGAGAGACACACGTCGAGGGTGAGAGATTGAGAGAGAATGAGGGACAA
GAAGGGACACAGAAAGAAAGAAAGAAAGAAAGAAAGAAAGAAAGAAAGAGGACATGAAAG
G
>NODE_263_length_553_cov_14.985534
CATTTGTCAAGGAAAGAAGAATTGACAGGGATAAGAAACAGAGAGAAATAACGGTCAATC
AAACCTACTTTATAGTCATAAGGGAAAAAAGCAGCCATGTCCAATATTTCATTTTTCTCT
TGGAGAAAACATAAGATCATAATACCTATTTTCATAATAATACTAACAGCCTTTAGGCTA
CAAAATTGGAAGAAGGCCATACTCTGTATATCTGTGCATTGCCTGACAGAGACAGAAGGG
TTTCAATCTCTTTTTCATTTCATCCTGATAGCTCTGCCTTTTATTACCGAGGGACAGGAA
CGTTTCCTGAGGTAAAAAGGAGTGCACATTCCCAAGATAAAGTTGGAGGTTTACAGCTAT
TTCCAGCCGTAATGTATTATTCCGTTAAAGCAATGATCAGGTAGTGTTGGATGAATGGGA
GATGTTCAGCACCATTACTGCCTGGCACATCAGTGAGGCATTATTACATTATCGCTGCTC
TTTAGTAGGAGATTGGGTGTGTGACCGGGTTCTGAATACACTCATCCCGCTCTCCACGGC
GTAAATTGCAGATTGGCTCATTGACTTCAATGATAAAATGTAAAAATTGCCAGTAAAGAG
AACATAGACTCAGGTTACTCCTTAGCTGTTTGTCAACGGCAGATGTGACTCAGTTGGTGC
AGAGCATGTTAAAGAGTTCCATCTCCCAGAAGTCAAA
>NODE_264_length_290_cov_9.565517
TTTTAGATTACAGGGCAGCTGGCCCCAGCTTTGAAGCTCCCCTCTCCCTTTGTCTCTGTG
CAATGCAGTCTGGTAATTAACTTTGTCCTTCTTTTATTTGTTCCAGTCACTCGCAGTCCA
CTCTTCTGAGCATCTTCTCCCTGGAGTACCAGGTTAGAAGTTTTCTTCCTTTGTGAGCCC
TGACAGGTGCCTAATTGAATGATGAATGTCCCTTTATTTCTTTGTAATTGAACTGCCAGC
TTTCTGATTGGTTTGGAGGATGCCCCCCACCATACCTCCCGTTTATTTCACCCCCCCCAC
CTCCACCCCTTCCTCCTCGTCACGTTCACGTTGAGGGCCTTTGCCTGCCTGAGCCTCAGT
GGATGTCTGCCAAGCCTTCCCATCCATCTGTCTAATAACATCTAGCCCCTGCTTATTTGG
TGgacctgtaataa
>NODE_276_length_342_cov_6.277778
GTGTCCATTTTAGGAACAGAAGTCTCCATCTTGAAGCTCACCTCTGCAGACGGGCGTCGG
CGTCCATGTTAGGAGGCGTTGAGCACCGAGCGGCTGTACAGAGTTTGGTAGTAAGCGCCG
GAGTCCATCGCGGCCGGACCCGGGCTGTCGTAGATCTGCTTGGCCCCCATAGGGGAGCCG
CTGGTGTAGCTGTTGTAGGCCATGACCTGGTCCTGGTAGGACTTGAGGTCCATCTTCTGC
TCGTTGGACATGAGGTTGGTGATGGAGAACGGGTGGTTGAAGTTGTAGTGGGGGTCCAGC
GACTTGAGGGCGTCGCTCTGTAGGTCCATGTGCTGCTGCATGGCGCTGGGCAGGAGGTGG
GAGCTACCGGCTAGAGACTGGGAGTGGAGCAGCGGGTTGGAGGTGGAGGAGGCGCCGGAG
AGGGACAGGGAGGACGGCGGGATGGAGGATGAGGTGGAGGAGGAGgacggaggaagggag
acgggc
>NODE_277_length_537_cov_11.491620
AAGTGAACTGCAGATAACCTCATGACGTGGCACAGACATAGTATTCATGCCTATATAAAA
TTCACGGCGGCCGCATGTATCTGGTGGTGGTCTGAGCCGCTGATAAGGCTTTGCACACTA
TCTGCCTTCAGTCTAGATGAAGGATGAGCTTCTCAGCCATAGACGTTGTCCATCCTGCTG
ATGCTCCCTCGTCTCATCGTAAACTCTTGTGCACCCTCTGGTGCTTGCTAGTCTCCCAAA
CTTCTTTGTGTAGCCTGCTTTGCAGATTGTCTTCCTTGTCTGTGTGGTTGCTCATTATTC
AGAGACAGACGGATCTCAGGTCATCTGCAGCTGCAGCAAAGGAGAAGCAGGAAAGATGGC
GATCATCCATTAGACCGACCGGGCGCACGCATGAAATACGAGGACAACTTTTGGGAGGAT
CGCTTGAGGAGAAGATTGTACCAGTGAGTTTTTTTCCCCCCTGCTTCTCGCACTATATTT
CCAGTTTCGTCAAGGTTTTCGGCTGGGCTTTCAAGGTCTGCGAGAACGTCGCTATGGTAG
ATCATGGGATATAATGTGGAGAGCGCCTCGTGAATGACCTGGAAAGAGCGGATCTCCCCC
CACCGTTTCTCCTTTTAGTCCAGTTTGGTCCAGACGACTCGGTTGGAGAGAAAGTCGGGG
TTTTTTTTATGTGTGTgtgag
>NODE_280_length_410_cov_10.695122
ATTATATCGTATTTTAGTCTTTTCAGGAATTTTCTTGCACTGAGAAGATCCTCAGCAAAC
AGGAAAAAAAAGAAAAAGGGGGGGGGGATAAAACGGGATGGGGGGGAAGGAAGGAAGGAA
AAAAAATGCATGAAACATGAAACTCTGCAAATTTGACTTATAACAAGCAAAATTACACCC
TGCTGTCATTTAAATTATGGCTGCCCTCTATAAAGGTGTCTTTTAGGTGCATTAATTGAA
TTCGGCACTATTTCCCAATAATAATCTGTAAAGTTCAGCCGTCCATCCTTCATGAGATCC
CTGCCGCGTACCAGAGGAGTATCTATTTCAGTGGCTTAATTTATTTTCATGATTCGCCGA
TAATGACGGCCATGCAGGCTGTACATCAGAATTAACCTTCATTTCACTGAGGTATATTAC
GATGACAGTCCCCGACACATTTCACCTACACAAAGGGCATTCTCTCCCCTCTCTCTCCCT
CTCTCTCTCCCCCTTCTCTTCCTCTCACTTTCTCCCCCCTGCCTCCTCTGTCGCTGCCcc
tgctgtataatcat
>NODE_281_length_515_cov_8.930097
GCTGTATGTTCCGAGATGATGATGCAATGAAAACAGAAATGCATGGCCTCTGCTCTGTGA
CCTGTAAATAATTGATAAATCAATTTTCTTGACTAGAACACCAAATAATGGAGCAATGCA
ATTCTTATCAATTATATTTTCGTCTTAATTGTTGACTTCACTTAGCACAAAGCAGCACAG
CGAAACACCATGCCATTTTTCAATTAAAAGGTCCAGATGTTTTTGGAGGCTTCAGTAGAC
ACAGGCAGTTGTGAGAAATGCTTTATCTGCATTGTAATAATCACTAGAACATCAGCTCCA
GGCTGCATTTACATACTCATGTTTTATTCCAGCCCTCTTTCTAATGCACCGCTTAATTAT
ACTGAGCGCAGACAATGTCAGACCCCCATAGCCCCAAATTTATTATTGCACTGTGTGAAG
CTGCAACCATCAAACCTAGTGTCCCTCATCACAACACACTACACTCATCACTGCTCTCAC
TCTATGGAATACATATCATGCTCTCGGTATGGAACACATATCACATTTTGTGGTTTTAAT
CACACCAAGTGAATAAAATTAATAGCTAGGATGGCAAGATTCAAACTGAAGTCAcacctc
agtctgatgttcattctcttatatgtgtaatgtcttcactccttaactgtgctgcagaa
>NODE_282_length_758_cov_5.879947
AGGTCAATTCCTCTAGCATCAAACACTGAGCAAACAAGGTGAAAGTGAATGAGCCTTTCG
AAGCAATAACAAAGTGAGAGGGAATACATTTACATGAGAAAACAGAGGACCATATTATTC
TAACAACTACCTTTGCCAGGCCAAGCTATCTACCAAATTAGTTTATCGTGTAATACCCTT
CCAGAAGCTCTTCTGGCAGAAACAAGATATTATTCTCTTGGAATGGCCCATAGAAAGAGG
GAAAAGCCAGTCAGATTCATATTTCATCTCTGCCATGGAAACCTCATCAGTGTAATAACC
CTCCATCTCATGGGTGTTATTCAACCATCTGCTACTATATTACTTATCTTTATTTTGCAA
CTAATTAACAGCATAATCTTCTAAATTCAGCAAGTTAATTATCATTATTGTGGTCTTTGC
AGCATCATCAGTCCTTGTAAAGTGCCGTCTCCGCGCCCCCCGAGAGCCGGGTGGGGGCGG
GGAGCGGGCAGGTTGAGCTGGGGGTCTGTTTTCTTGACGCAGGCTCATTAGGTGTTTGCT
GATGAGCTGAGTGCGGTGGGAGGCGTCGTGAGTAAGAGGGGGGATGCAGGTCAGGCAGGA
TTCTGCTGAACAAAAGGTTCCATGCAGGGTGAGGCCGACTTAATGTGCCTCGCAGAGCGT
GTGCCAAGATGCCCCCAGCTGGCTTTCGCAGGTTGCCCCCCCTCTGGTTGGCCCTGGTGA
CGGCGTGCTGAGCGCAACGCTGTCTACGCGTTTGTCATCTCCGTACCCCATGATCTCCGA
CAACTCTCTGCCCCTCCCCTCCTGCCTCCTTCATCCTCACCAGTCAGGATCAATCCTTCC
CTCCCAACGCACACACACACCTCCTCTCCCAGTTTATCTGTTAAtttccacaggcggagc
at
>NODE_287_length_737_cov_5.162822
GTTGTGGGGCATTCCATACAGGGCTTCGACGAGATCGGCCGCCCTCTTCAGTAACACCTC
CTGATGAGGAAAAGAGGGAGAGTAAATGTTAAGACCCAAACAGATTATGTCTGAGACCCC
AGTGGTACATACAGCAACAAACAATATGAGAAGCAACATTGCACAGCAGGATCGCGGAGA
GCTTTGGAAATGTTTACATATTCAACCGCCTAAATAAAAGCCACCTTGATTTAAGAGGCA
CCAGAGCTGCATTTATACGGCGCGACCATTTTGCTCCTTCCAACCATGCAGAGCAGTGAA
TAATGTTCCCTATCTTAATTAAACTGGCATAGTCCTTTAAAAACAACACCTCACCCCTGA
TTCTGGGCTTCACGTTTGCTCTGGAGTTCAGCGCTGAGTCCCCTCTCTTCAGAACAATAA
AGTGAATTAGCTCTGGGTTAATCTAGTTCTGTTGTAATGACATTAAGGAATTTTTCAATT
AACCTCTTTGACTGGCTGTTGCAAAGGACTTCACAAATGACTTCCCATCCAGCAAGAGCT
GGGTGCTTGTGCCTTGGGGACACGGATGCTCAGGATGTGGTCTTATCCATGTCTGCATGC
TTGCCCCCGCTTGACAATGCGGATTAGCTGTGTTGCTTTGGCTCTTAACACTGAAAATGA
GTTGGCCCCGGATCCTGTTCCCCCCACTCAGTTTCGGGCTTTCAGCTAGGTGGGGTTTGG
CCCGTTTGTGTGTCTTTATCTGCTCTTTGAATTCAGCACTTACAATTAAATCCCTCTCAA
GCAACCAGACTGCTCTCTTTGTTTTCTATAATACAGAAGGCAAtatgctctatgaaaacc
ctctcctccttttagagtgcatttaatctgacaaaggcaag
>NODE_288_length_878_cov_9.108200
TCTCTTCCTCCTTTGCTTGAATGTCACCACTCTGTGGGAGGATTTAACGTTGCTTTTAAC
CCTCGCCGCCTCATAATTACCTTGACATTTACCCTGCATTCAATCAAGTTTTTAACAGCA
GATTTATTGCGATGACTTTTTTGTATTGCAGAAGGCAGCAGTAATTATGCAGGTTATTAA
GAGTCTTCATGTTAATGCAGTTTTACATCTATAATATTCGCCGCACTCTGTTTTCCTGTA
TGGAAGGAGCGCAGTGTCAGCTGCCCTAAGACAGAGTGACACAGGAAAGGACAGAAATAC
TATTAGATGAAGTATCAGATGACTTGGGGTATGAGGAGTGGAACGGGGTAGCACTGCCTA
TCCCTCCTTTATTGCTCAGGTTATTATCACAACTGCTGGGGAATTGTCGAGACGGGGAGA
TAGGAGTGGCAACGATCCATCCGGGACTCGTTCATCACCACGCGCCGCAGCCCCCCGAAT
AGAAATTACATCTGCATCTGAATTAGTAACATTATTCGCCAATTTGGCTCAGAGTGAACA
TTGTTCCATTGAAGGTGGAATTAAATTAGAAAATGAGTGAGTCTTTAATTTTCAGATTAT
AAATCAGGGAATATAATTCACCTCCTTGTACCTTAAGGGCAATCACATTATCCTAAGCGA
CATTTTATCCTCAGCCCCGCCAAGTGATCTCATCATGATACACAGACACACACCAATCAT
GCTTCCTGGGGAAGTAAGAAATACATCTTCTCCTCCAGAATTAGACGTAAAATATGAGTG
TCTCCTCCTGCATGAGAGCTTATTTTACATGAAATTTGATGGCCCTTCTGAACTCACAAA
CACTATAGAGAATTACTTGGGTGAGTGATATTACGTTGCTTTTTACCCCTGTCAATGCAT
AGTTTTGTTGGTTGAACATCAGGTCAACACACAGAATATCAAAGTCCTACAGCTGTAGAT
TATAAGGCACATGGAGAGTTTTACAAATGGAAAACACCTAAGGAtatgcaaaggtctaat
gt
>NODE_289_length_653_cov_9.128637
GTTATCTAATAATTTCAAAGTGCCTTCTTTCTCAGCAGAGAATCCTCTGCAGCACAAAAT
CAGGCAACAGTAGTCGTCCTAATACCTCCAGTACAGTACCTGCCTGTCTGCCTGGTCGCA
ATCAGAACCCCCTCTGTGTGGAATGGAAGTGCCTCAGCCTTGGTAACGATTTTTCCCGTG
TTGACAAGTCACAACATGGAGATCTACAGCTCGGAGAGCAGCCCTTTGGCTACGCAGAGC
CCTGCTTGCACTGAGTAATAGCAATCTCACAGGAGTAGCAGGCTTTCAGCTGGCAGCAGT
TCATACGGAACAGCTCGCCGGTGCAGCTGGGAAAGACAGAGCAGAGTGGAGAGGGAGAGA
GGAGCTGGTGGTGGTAGCAGTGTGGAGATGGAGGGAGGGAGGAAGTGGAGAGGAAGAGCT
GTTAAGAGCTTTGGGCGGTTTCTCTGTTGTTGTACCACACAAGTGCATCCAGGCCCTGCA
GGACAAGCCTTTAACAGGCATGAGGGATGGAGAGCATGAGAGGAGAGGAGGAGGCGGCAG
TGGAGGAGGTGGTGGTCTGGGGAGCTGAAGCCGGCCAGTCGTGCCAGACGCCTGCTCTAA
ACAGGGATGTGATTTATTGTTTGACTGTCTCACGTTTCACTCCTAGAAAGACCCTAAAAT
TACATCGTTAAGAGATAAAGAACTTCCTCAATTGTCTTAACAGAAAGACCTTCCCCTGTG
GGCTGTGAAGAAATGTTTGAGCATGTGGTACAGTCTtaactagtgcatgagactgggaag
tttttggcccaaggtgg
>NODE_290_length_581_cov_4.623064
CTAACTTATGTAACCACCAATTAGGAAATCACAAACAATTCTTTCAGAGGGAGTTGGAGA
ATTTTAATGAGGTTTAATGGCTTGTTGATTGGTTGGTAGGGTTTGTTTAGAGAGGTACAC
AGGGCAGATGTGCTGGGAAGAGTTTAAAAAACAAACTCCCCCCACATTCTCCCTCATTTG
CACACCTCTGGTAGCAGCTGCACACTATATTCCACAATAACATAAGTGTGTCAGTAAATG
TCTGTGTGTGTGATCTGCATCGTGAGTCGAGGTATGTGTGTACATGTATGCTTATCTGGA
GCTCCGCTCAACAATCAACCGACCCCCTACTTCAATACACACACCCACACACACAAGGCT
ACTTCAGAAGCCGAGCCCCAGACAGGGTGAGCAGATCAATCAATTACATCTCTGCTCCAG
CAATCAAACAAGGTTATTATCAGGCAGCAGCTCACCGACCTGGAAAGGCCTGGCCAATCA
AAGGCTGCTGTGATGTGGGGGCTGGCACTCGCTCATGTGACAGTAACACAGAGTGGCAGC
TCATGTTGTCAAGGGATAGAAGGATGGAAAGAGGTAAGACAGACAACTGAGGCTGAATTC
AAAGCAAGAAAACGAAGGATGTGTGGGGAACAGGAAAAAAACAATATCTGTAAATCACCC
ATCTCTGGCAATCTGTCTTCACCTTGACATTGCTCAAAGGACAAGAGAAGATAAGAAAAA
CACAA
>NODE_291_length_755_cov_11.721854
GTTGGTGCAGCTGACCCGCTCTTTTCAGATAGAGTATTGCCTCCTCTGTTTTAGAATAAA
AATGTCTGGAAAAAATTAACCAAGCTCCAAAAATGAAGCCACTAATGACATTTAAATCTC
ATTTGAGTCGGTTCAATGTCAACACCTACAGCTTTCGAGGTATGCATCAAGGACCGGTCT
AAGTAGGCACTGTGCAGCATGATTAAATCTAAATAAGCTGACTCTTACACAGTTTGTTTG
TTTATTGAGGCGAGTCAGGGGGTGTTCTGAGCCTCAGAACTGCATTTAAAGCTGATCTGG
CTCCTTCAGAACAGCGCTGCATCCGACTTCCTGTTGTCGACTCGCAGTTGCCACAGAAAA
ATTGCTGCTGCAGCCTTAGACAACCTACAGCACTTTGTATGCCGAAAGAAAAGAGTTAAT
TAGAAATACAAATTCTCCCAGATTGTTATTAATGGGAACTGTAGAGTAAGCAACACATAT
TTTGTGCCCATAAGTAATTCTCAGGTATCTTTGATCTGTGGCCCACAGCGGATGCTGCTG
CGTGCCGCTGTCTGGCTTCTGGGATTCTGCCAGCGCCAGACATCTGGCTACTTTGTTATC
ATTGGCTGATCTGCTCCCGGGAGGCCACTCTTGTGACACCAGGCAGAGAGTGTCCTGGCA
AGGAAAATTATCAGCACATTTTGAGTGGATTAGAGTTCCAAAGTGGTCTTCAAATCTCTA
CAGGGGTCTAGTGAGCCATGCTCTACTGGGGGTTCCTCAGGGCTCTGTTTTGACACCACT
GTTGATTTGAAAGGCAGCGAGGGTACGACTCCCACTGTTGCATCACAGGTTTCAGGCAGC
GTCTTAGGAAGTGGAAAAAAAGGCCCCAATTATGATCTGTCAGATgtagaagggggaaa
>NODE_292_length_710_cov_8.230986
ATTCAGGTCAAGACTTAAAGTGATAGAGACCTTAAACACATCCATTCAAGTAAATACAGA
AAAAAAGCACTAATCAAAATGACCACAGCTAATCTAACGCCTTACTGTACTAAACATTTC
GGCACATCAACTTTTAAGTACTGCAGTGTGCACTGGGTAGATGATAAAAAAGTTCTGTGT
CACTGGTCCATGCCGGTATGCTCCCCAGTCCCTGTAATGATTTCTATTCATAAACATGCA
GTGTGCTATCCTCCACCTGGCAGCTGCCTCTGTGCATATGAGATTACCATTATGCATCTT
CCAATCCCAAGGATAAACATCTCTTCACTTTTGAAGTTTGCAAGCATGAGGCATATTTTA
GTGCCATATGACTTAAGCATCCCTTCAGGTATCACTTGCAATCTTTTCTCATTCTATATA
CATTGTTCAACTTTAATGGGTATCTAATTTGTGTTATCAGCTTACAGGGCAGTAAGTAAT
AATTTGCATGGCTGCCCTAAGCAAATATGCTTCCATAAGCATCCCCATAGTATAGACACT
AGAATGGATTAACCTCCATATTGGCTATGCCCTGACGGTCAATGCTTTTTTAGAAATAAG
TAGAACAGATAGTTTAGTTTGGTGGCAATTGTTGTGAAAAAAAAAATGGATTTACTACAA
ACCTTTTTACATTCAGATGCTACTTTGGATAAAAGTCTGGCACACACAGCAATGGTGAAA
TGAAATCTGTGCATCTATATTTCCAGCATTGTCGATGGTGGTTAAGGCGTCTTACTGGAA
CAACCACATAATATGGGCATGAACTTGAAATGCAATATtgtttactggtgacctacaaca
tgtgctctaataag
>NODE_293_length_778_cov_14.160668
TTGACTGTTTGCTTAGAGCACCTGAGGAAAGCGTCGCCTCCTCCACGCTGAATTGCCATG
TTCAGGGGTTTGTACAGACCCAGGAACTGTGTGACAAGCTGCTGGCTGTTTCCCTTGGGG
CTGATGGCTTGGCCATAGGGGTGAGTCCGGGTGAGGAGGTCGCCAGGTAGCCCCAGCATC
ATCTGGCTGCCGAGCTCTCGGGATGCGTCGGCGGAGGCGTGGGCCTGCTCCTGATAACTT
GTGAAAAAAGTATGGCTTCTGTTGTCTCTGCAGCCAGGGAAGTCACGATACCTTCCAATC
CCGCCATGTTGGTTAGCTCTTGATGCCAGTTGATCAGTGACGGGTGGCATGCCGGCTCCA
GAAAGATTGGCTCCAATGATAATGCCCCTAGGGCTGTGCTCTAAACGGTGACTGGGGTAT
CCAGAGTCTGAAAAATTGGGAACCGAATGGTCAACATATGCACTGGACCTCGTCTCAGGG
TAGTCTCGCAAATTGTGCGAGGGGCAGAGTTTTAAGGAACTGCCAGTGGGGTGTCCCATG
TGCTCTCCTGCCAAAGGTGGCAGCACCACGCTGGGTTCAGTATTGCTCTCCCCGGGGTTG
ACGCAAGAGAGAGGGCAGCCACTAAACCTCGAAAGGCTTGTCATGTTTTGTTGTGAGTTT
GGCTATGAGTTTGCAAAATCAAACCAATTCAGCACTCAGGATACACCTAGAAATTCTGTT
TCCCATTTTCCTTGTTGTATATCATCTGCATGTGAAATTCTTGGCCGTGAACTTCGCAGA
AGTAGGAACCAGACTCAATTTCGTTAAAGTTGGTGTGAGTCCCATGCCGTTCACTTTGCC
CTCTTGATTTGTGGCAATAACCGTGGTAGTAAAAATGCTTCGAAACAGGCCATGGTGCAA
TATAAAAGCACAGCAGGcaaac
>NODE_294_length_654_cov_5.489296
AAATCTATGAGTGCTTTAGGGAATTGTTCGGCCATTTCCACTATGCCCCAAATAAACTTG
GATGTTCTCCATCCATCAGGTGACTACATGGAGAGCTGACCTGTCATAAATTCACTCGGT
GGGGATGATGACAGGGCTGGAGCCAATCTTCATGAAAGAATAAAAAAATGGCACAAGGTT
CCCATCCCCCCGCTCCCTGAGCCCCCTTCCAACCCCGACTCACCCTTCGCCCTCACTACC
GGAGCACCCTCGCTCCCTATCTTCCTGCCTATCTCTCTGTCTCTGCACCTACCAGGCTTT
CTCTCTCCCTCTCTTTCTCACCCCCTTTTCTCTCCATGGGTAAGCAGGTAATCATGAGCT
GTCACAGAAAGGTGACCCATTAATGTGATGGATACGGTGTGAAAAACAAATGGTGTGAAA
CGTGTGGATTGCTGTCCTTACTGCACCTTGGCCTTTTGTTCTGTCATATCAATATCCACA
CAGGGCCTCATTACACCGCTGCACTACACAATGAGTGGAGCGCCAGGGTCAAGACTGCGC
CACGCTCCCTTTGACTGGCTCCGACTGGGCTTTTCAGCTCAACCTCACCCCAAAGGACTC
CCAGGTAAACAGGAAGAGGGGCAGCCTCTGGAGCCAGAGACAGTGCACATCATCCCAGAC
TAAataagcaacatccccccacccccaagtagttctgtatccatcaggggccctgactct
gttgctcctacatgtttacagacaaaactgacaatagtcgcgtggagaaatcgttgcacc
aactcttctttttgtcca
>NODE_295_length_626_cov_18.218849
AATAGGACCCTCCGGCCCTGGGGCCCAGGGCTGGATGTGGTTGGATGTCAGTTAAAGGAT
ATCTATCTGATCCAAATAACCGATGAAATTGCTGTATCTGTCTATAAAGTCGAGGCAACA
CTAGAGAAGTGTTCTGCTCTAGTTAGAAAAATTGTTTGAATCAAGTCGATGGCAGTCGGT
TACATTGTGTATGGAATACTCTACCTGGCTTGTAACTGACTAGAACTGTGATGTACAGAT
GATGTATTATTAAAATCTGAAGCAAGTAATGCAATGATATTAGGATACAGTTTTTGTATT
TTTATTCTTGTATAAGGTTATTTGATGGCTATTGTTTAGCCTATAGTTCATTCTGTGTTA
TTTAAATTCTAATATATGAATCATATTTGGATTGAAGTCATGTTCAGGGGCCATGTTGTG
TATGTATTGAGATGTAAAGCCTTTGAATGTGAATAATTATTGTAAACTATAATATTTTAC
AGCTTTTTTCTTACTATATCATACATTTTCTATTTGCTCAGTGATTTAATCATATTCTGA
TAATTTAATGAATCTGTTCATTCTCTCTCTGATTATTTGTGCGCTAGGTCAGTAGATGTT
GAATGATGAATTTTCCACTTAATGCTTGGTAGTCCAGTAATTAAAGCATGTAGGGATTTA
GGCATACAAATAAAGCCATGTGTCCTGTCTTCTGTTAACAACCATGACACAGCAGCAAAA
CGGCAGCAGCATTCAGTGGCAATGGCATCTCACATTTTGCAgcatgtaaa
>NODE_296_length_341_cov_1.636364
GTTACTAATATAATCCTGTAACACACTGCAGTCTAATGATGAGATATTTCTGGAAAATAA
ATGATTAAATCAGTTTTTCTCTTCAAGTATAATTCTAAACACCATGTGTGTCTTTAAATT
CTGGGTACAATCATCCATTAAATCATGTAAATGTCATATAATCTCTATTATCCTAATTAT
TTTTATTGTTGTACATGTTGTCTTGGTTTCTGCTTCATCTTTATCCATCAGTCATCACTT
CTTCTTCTTCTGTTTCTGTCTTCAGAGCTGCTGCAATGTGTGAATTTACCCAGTTAGGGA
TCAATAAAGTTTATCTTCATGACAACTGCACGAAGCAAAAGGAAACTGAGACGCTGTTAA
AGGCTCCAGTAAAAGCTACAAACTGGACCTTCATCTGCTGATTCCATCTTTTCATGTGAA
GTTAAGTTTCAATGTGTTGCTTCACAACCACAGCTGCTGTCAGTGGTTTACTGTAATTCT
GCAAt
>NODE_297_length_396_cov_3.517677
GTTACTAACACACAGACATGCTGTCATAAAATAAACATACGCAAAGCACAGTATGTGCCA
ATGCACGAAAACATTTTTAAAAAAATCAAACCTATGAAATCTCTGCTAAACTTGCTTGTC
CTGCAAGAAGGAGAAGAAAACAAACAGGTGGCGTTATCAGTGACACATATCAGACGGCAA
AAACACACAAGAGCGTCTCAGTCAATCAGCAATCATGTCTGTCCTGAGTATAAACACACC
TATTATACACGCCAAGCGGTGTCAGTGTAAACAATGCAGAACAATACACTCTGCATTTCT
AGCTGCAGTGGCTCCTCTGATTGGCTCGATCGATCGTCGGAGGCATTTGATGCTATAGGA
GGAGAGGCGAGGCATATTGATTGGAGGATAATCAGAGTCAAGCTGGCTTGGTCCTCTTCA
ATAATTCAAAGGAAGAATTTGGGTGAGATTCCCTCAGATCGGAGGTGTGATGTACATTTC
ATAGCCTGAGAGTCGGGGAGCTGCACGGTAACGGGGAGGGGAGGCGGCACGTGTGAGtgt
>NODE_298_length_768_cov_14.246094
AAAACTAGGCAGCAACATCCTTTGGTTCAAAGGGTTAACACAGAGTTTGATTGCAAGCGC
GTTTACCGCCAGCCTGCCACAGCCATGTAAGCATTCCTTTGTCTGTCTGGGTGTTACATT
TTCACAAGCAGTAATTGCTTAAAGTGAGACGTATTCTGGTGAGTGGATGCCTAAATGAAA
ATATATTTTCACCCTGTTTTCAATCAGTCTGAAACAGACAGTTAATGGTCGCTTAATCCC
CTGGACACATCTCCAGCTCCCTGCTCTGACAATGAAGCCAATAAAAAGCTTCAAAAAATA
TATATTCTCAGTTGTTTTCTTTTTTACTAATTTCTCTTTTTTTTATTATTTCTTTTTGTC
TTTACCTCGTCTATTTCTCATGAGTTTTCTCTGATAGTGATCCTGTTAAATTAAGTGCCT
GGGCTTTATCCAGAGCCCTCTCACCGTCACTCCTTTAATTTAGTCATTATAATTAACCAT
TAACTGGTGTCAGTTTCTGGGCCACTAACAGGCCCACTCAGTTCTGCTTGTCTGCATTAT
CACAGTTTGGGGGAGAAAGTAAATTATAATGAAGGGCTATATAGTCCAATTACTGATAAA
AGCAGCCAAGTGCGCTCCTTGTAATTAGGTGCCAGTATCCCTCCCTCCTTCTCTCTCTCT
TTCTCTCTCCCTTTCTTGTAGTGACATGTTGGAAGGGAATATATGCTTAATAGCTATTTT
TATTACTGTTAACCTCTTAGTCATGTTCTTAACCCAGCGACTTTCAATCACTGAGACAAG
GGGATGCCACAGAGAGACCTTATCTCACAAACAATCATTTTATGTGCTCTGCGTGGCTGT
TACACAAAGTTAACTGATAGATGCAGGAGTGTTGGGAAGCACGAAGAGAAAGGAGGCAAG
TATTaaggaaac
>NODE_299_length_307_cov_3.472313
AGTAACAATCTGCGATTAGAGCTCAAGTTTTACAGTTCTGACATATAACCTGGCTGTGCT
AGTTTTAAGTGCAGCTGTGTAAGCTCTTGGTTTATTTGTGGTTCACTTCCAGAAAATGCA
ACATGTAAACATTTTCACTGGTGAACATCAGCCAACTTCAGCCATCCTTCTTTCATTTCT
TCTTCCTTCTCTTTCTCCACATCATTCTTCTCTAGTTTGTTTTAGTCATACTTCTATCAG
TTCTTTGTTTCCTGGCTTCTCTGAAAATTATTATTTCTGTCTTACATTATTCCTCCTTGT
TTTCCATTTAATTCCATCTTCCCATTTTTTTATTTTCCCTTCCAAACTTCCCGATTTAGT
TGTCTCTTTCTTGCTTCCATTGTTTTTTCTTTGCTTCCTTTCATTTTGACACGCCTCTTG
CCTCTTGTCACGCTTCTGTCATTTTAGTTTT
>NODE_300_length_684_cov_5.422514
ATGACTGCTTTTGGGTTTTAGATTGACTGTCGGGTGGGTTAATTGCTCGTCAGGGTGTGT
TAGGGGGTTCACTTTACAAGGGGTTGCGCATGTAGAAGACTCACAAGGCCAAATTTTTGA
TTTTGTTCACAGCAAGGGGTCCTGCGATTTATTTCGCTTCCTCAGATAAATGATCTGCTG
CGGGACCCTTTCAATTAGTTTTAAAGCGCATCTGGGACGGCAGAGCGCAGACGCCATGCG
TCTCTGAGGTGGAAGCAAAATGAGGCTTCGAGAAGCAGCTGAAATTTAGAAGAGGAGTGC
GGGATTGGACTAAACCACATAAAGTGCAGAAAATCCCTTCTAATGGCGCGTAATTGGTTC
TGTAATATCATTACAGGCGGATAATGGCCAGTTACAGGGCCCCGCGCTATTAAGGGTTTC
CCTGGCGTGCAGCGTTTATGTTATTAAAGGGGGAATATAATGATATTTTAGTTATTAAAT
GCGCGTAATTAATTTATGCACCACTGAAAATAAAGTTGTTATTATGACCTCGGCGAGGTG
CGTGGAGAAAATTGAAATCAAATAACGGTTGATAACTTCATCCCAATATTTGGTCTAGAC
AACTCTGACAAGAGAGCAGGCCTGAAGTGTCTCTGGCTCCTGTCAGCGCCTTTCCTCTCC
CTCCTCTGATGATTGCTTAAATAACTACATGAAATCACTCTCTCGTCTCCACTGCAGAGA
CAATTTTACAAATAAACTTTAACTAGATTTTGGAGAAAAACAAtatttgggcctgcatgg
tttcttcagttttccactggaacacatttcaggaccctggtcagcacc
>NODE_301_length_471_cov_3.709130
GGTCAAGGTGAAATAGTAACACATGATCACAAATATACATCAATGCATTTTCTTAGTGAA
AAGATGATTACACCTTGTGGAGTGCCGCAATCTGAGGCCATAAGACTGAAGAGCTAATTT
CCTCTTCCAGGGCTGGACGTATCCAGATCCCCAGTCTGAGCGGGAGGACCTGGTGTATTA
TGAGCACAAGCCCCTCACCAAATCGACGCCGGCGTCAGCCAACGCGGGAGACAAGGACTC
CAAGGAGCATCCAGAGGAGCGGGGGGAGAAGGGCGGGGTGATGCGTCACCCGGACAACCC
GCTGGACATTGCAGTGACACGTCTGGCCGATCTGGAGCGCAACATCGAGAGAAGGTACCT
GAGGAGCCCCTTAGGTACCACCATTCAGATCAGGCTGGATAATGTGGGTACGGTCACTGT
CCCTGCCCCCGCCCCATCCACTAGTGCTGACAGGGAAGGGTAGGTCATTTCTCCAACCAA
AGCTCCCCACTCTCCCACTAAGACCCTTTTTCTCTCTCTGTGTGTGCTTTATGTTTCCCA
TATTACTCAAACAGTGGGGGTCTTTGCTGCTTTCTCAGCAGACTATTGTGGTGGCTTGTT
GCATTTTTTTTTTtc
>NODE_302_length_594_cov_18.380472
TTATGGAAGTGACTGTGAGTTCAGACTAATAACGCTCTTGTTCAGGCTGTTTATGGCGTA
TGGCAGCGTGATGTGTGAAAAAATGAGGTAGTAACTGTTGCTTTGTGTTTCAAACTTTGG
GGCTGTGAGATTGAGACAACATGTCAGCAAGTGGACAGCTGAACCGAGGGGCTGCATGGA
CCCCGTGTCATTGTCCCCCTCTTCTCTGGCCACACAGTCTTAAAGAAACCAATACGCACA
GATGGAACAAACTGATCACAACAGAAAACTTTCTCCCTGTCCATCGCTGCACCCCCCTGC
TCCCGCCTTCAGCCCATACCTGGCCTGAATACCATTAGACCTAATGGAGCACGGTGTGAG
GGACAGCCAATCATGATGGCGTCCCGTCAGTGACACCGACATGTATCTTGGTGCTCATTA
TCATCCTTGAACAGCGCCAATTTACATCTGATGCTCTGACTAATTCTGCTCCAGTGTTGT
CAAGAGGCATAGGAAGTGGCCTGGCCGTGATGACAGCGCGGCTGTCAGGAGCCCGTGGAT
GGAGGATTCCTCGGGGCATGATTTAATGCCCATGTCAAGCCCCGCTGTCAGCCTCTCTCT
CTCTCCCCGCTCCCTGCGCTCCTTCTCTCCATCCAGCCATTAGGATTCAGCCAGCGGAGA
GATGGAGCGATAGAGCTGGCGATTGGCCTGCTTAGGATTCACACTCTGGGCGAGAAAATA
ACACGCCCTGTTTCACAA
>NODE_305_length_659_cov_6.880121
TGTTTCAGTCTCTCCCAGCCACGGTGCTCCCTCAGCCCACCCCATAACCCCACACTCCCC
TCTTAGAGCTGCAAGGCACAGGGCTGTGCTTTATTTCTCTGCTCATTTTTCTCAGAGATT
GGTACCTTCACACGCAGATCCATACCATGCTCCTGTGCAGTGCAGGCGGCGGTGAAGAAA
GAGGGTTATATTTTCCCCTTGAGTTAGGACACCTCATGACAAATGATAATGGATAATCAA
TAAAGTGGGAAATATGAGGCAGCAAACTTTATGAAGCCAGGAGACATATTACTCCCCAAC
AACACTGGTTTCCCTTAACAAAGTCACTACTCGACTGTGCCTAATAATCTGAAGGAAAAT
CAAAGGACCCGCAACCACATCAGCAATATTGGCAACTTATTCCACTTTAATGGCATTTTG
ATTGATTTTTTCCCTCTTCCTAATGGTCGTTTTATAGATTTGACGCTGCTTCTGCAAAAC
AGCAGTGTGTAATAAACCTCCCCGAAGGCAAACGTTAGCCATTAAAGCTCTTGTCTTACT
AGCGCTCATAATTGGAGGTTGACCACCACCACATTTTGGTCTCTCACATAACACACACTT
CTAGGACGAGCCTTCTCTCTCCTGCGCCTCTCCAGCCGTTTGATATTTTTGGTAGATGGC
CACAATAAGTGATAGGATCCCTTTCTCCTGCTCTTTTTGAGcgatggggttaaaaatagc
cataaagaggtgaccttggcgctgacattgtggaatttcagccaagcattgacctgatga
aaatggaaggccaggctgctaat
>NODE_306_length_640_cov_4.696875
GTGGTTTATTGCTGAGTAATGTTAATGCAAGAAGCCTACTCTGAATGTCTGTAATCAAAA
CGATCATCATTTCTGACGTATTGTGTGTCTGTCCCCTCAGCCAGACTGTGTGGAAGTCTT
GTTTAGTTTCTAATCACAAAATGCCCACCAGTTTGCCACCGGCGTTCGTCCGCCCTCTCC
TTCCCCTGCCTGTGTTTGCAGGTTTGCATCTGAATCAGGGGGCCGGTGGGGGCCCAAGCG
CTCTCGGCCACGTGGACCAGATTGATGTCATTGTCTCGGCACACTGACCTTTGCTGTAAT
ACCCACGGCAGACATCACAAACTCTCACATCAATTTAGCCCAATTGGATGTGGCATGTCT
TGGCTAACTCAATTTGTGGAGAAATGCACCTGTCTCTGCCTTCCCTCCCTATAGATTTAC
TCAAGGGGAGGGGGGAGGAGGCGGAGGTATTGCAGGGAAGAGAAAGGGAGAGCGAGGGGA
GGGTTTCGGAGTGGAGTTGGCTGCTGATCCGCTACCCTCCTCCCTCCTCCGCCCTCCTCC
TCCTCCTCCTCCTCCTGCTCCTCACCCCTCCAAAAACACTCACCCACATGCATATAAACA
CCGTACACCAACTTCTCCCTTTTTCTCTTTCTCTCAGCTCTTTTCCCCCTGCCATACTTT
GCAGATGTAGCGCCTCTGCAGCAgcacacaccccaaactgtgtgtgtgggtgcgtgggcg
tatgggtgtgtgcgtgtgcgtgtgtgtgcgtgcacgtgcgtgtgtgttttccaaggtctg
ggca
>NODE_307_length_339_cov_1.407080
CTGACTCATTTTATATACATCTTGGTACTTGCATGTGTGCGCATAATTGGTTTTGTGCCC
CCAGTAGTGAATATGTTGCTGAGTGTGCAGTGTTAACAAGTGCTGACACATGCGTCCTGT
GATTGTAGAGTTCCTAGTGAAGTTCCTGGAGCAGGAGGTTTGCCGACTGAACTGGGATGT
GGGATTTGTCACGTCCACCATGCAGGAGATTGGTGTGCAGCTGCCACGTCTTTTGGAGGT
CTATGACCAACTCTTCAAAACTCGGGTATACACTTCACTTTCAGATGTTCATTTAAGTTG
TACTTTAATCATTTCAGTGAGGGCTAAATTCTCTCTTTTAATCCATTAACCTGCCTCATT
GCCTTTTGTAGGATCCCTGCTGGCAGCGGCTGAAGAAACCTCTCCATCTGGTGGAGTGTA
TCCACGTGCTTCTCTCCGGATACGTGTATGATCCCAGCAGAGTACCAACATATGACAGGT
AAt
>NODE_309_length_211_cov_5.023697
AACTGATTTAATGAGCCATTCGCAGTTTCACTGTACCGGCCGTGTGTACTTAGACTTGCA
TGGCTTAATCTTTGAGACAAGCATATGCTACTGGCAGGATCAACCAGGTAGCCCCAGACC
GTGCGGGCGGGCGGGCGGGCGGGCTAACGAACAAACGGACGGACGACCGACGACCGACCG
GCTCGCTCGCGGCTCGCACGCTCGCCCACTGGCTCGCTCGCTCCCACCCTCCCTACCCAG
GGGGTCGGGCGGGTGGGGCTGCATGGCACCCGGTCCGGACCGGGTGCAAAGCGCGGCAGC
GGGAGCAGATGGGCGCACGCGCGCCCGTTGCATTGGCCTCGAGAAACAGCCGTGT
>NODE_310_length_798_cov_16.516291
CATCAGCTCAGTGGAAACTCTGCTGCTGTAGCTACCGCTGGAACGTACAGGAAAAGAGGC
AAGGCAGCAGGGGACAGGGGCAAGGTGGAGGACTTGGTGGAGGATGGGTGGAGGAGGGAG
GAGAGAAAAGCAGGACTGTGAGATGTGAAGAAGTAAAAGGAATGAGGTGATAAGTTTGGA
ACACAATGAGGAAGAGGGAAGTAAGACAAAGAGAGGTAGTGCGTGGCAAAAGCGGTTACA
CATTGTGCAGCAGACAGACAGACAGGCTGGACAGAGGTAATGAATGCAGTTATTAAATTG
TTTCAGCAGCAAAGAGGTCTATTCTTATGCCATTATAAAGGGAACAATTTATCCCCACTG
ATCGGCCCTGTCTCCTTTCTCCTCGCTCACTTTGATCTGCCAGCATATTGCCTTGATGTG
TCCTATTCAATAGCGAATCTGGGGCAATTTTAATGCTTTTGTACCTCGCCACCGCTCCAC
TTCTCCCTCCCTGTTTAAAAATAGCTGTTAATTATAAGTGCAGTTTAAATGTCTCTAGTG
ACCCAGAAATGCAGGTTGGAGTGAGAAGAAGGGATTGAGCATCTCCAAGTTTAAAAAGAG
CGAGACACTATTTCTCTCCCTCTTTATCATGCTTTCTTCAATCTCTCTTTTCTCCTCACA
CCCCCTTACCACTTCTTTGTCTTCTCCAATCACCTCCCCTCCGATTCTACTTCTCCATTC
CTTTAGTGTTCCTCCACATTTCTTTTTCTCCATCTCTCGCTCTCTTCGTCTCCTCTGTGG
TGTTTCTGCGGCTCGGTGGGAGTGAGCAGGGCCAGAGGATAGGGGATTCAGTTCTTTCTC
TCCAACACACCAGAGAACTGCAGTGAGACATCGGAGAccatgattgtgaaaccgcttcag
tctgcagattgtatgtgcgtcacgccgagtctttgtatctct
>NODE_311_length_594_cov_9.321548
CTGTCCACACCGACACCACCAGCAGCAGCACCCAGGATGGACGGAAGGAGGAAAGGAGGG
ACCCGGGGAGGAAGAGAGGACAGAAAGGAGGGATGAAACTGGCCTCTTCCATTCGGAGAA
GGGGTGTGTGTGGAGGCAGAGGAGAAGAGGTGGAGATAAGTGGACAGGAGGGAGGCTAAG
AGGAGGGAATAGATGGGGAGGAAGAGGCCCCTGTGCTATCCGGAGCTGTCTGTTTCTGTC
TGTATGTCTGTTCTCACACAGTCGAAATCAATTTGCCATCAGGACTGTCACTGTGGAACA
AAGAGAGAAGGAAGCTTGCCAGGTCGGACACACTCAGAGAGAAATGGAGAAAGACAAGAC
AGGCACAAGGAGGCAGGATAGAGTTTAGGAGAAGCGCAGGTGGGGTCAGGAAATCTACTT
TGCCCCACCTGCAGCTACAACTCCAAACACACCTGCCATTATCAGGAAGATTGGACTTCC
AATTCCCTCATCAACACTTGTATGCAGATATGTATGCTGTTTAGAAACGGTTGCACAAAT
TGAGAAGCATTTTGTCCAATGTTTGTCCTTTCAAACAACAAAACCAAGACGTTACTGTTG
ATGAGAAAATCATCAAGCCATCTCCTGAGCTGGAGGGATGTAGTATTAGATTAGTCTGTT
GGGGTGAATACACCCTGCAGGACAGCGTTGTCTCAAAATACTgatacagaaaattgaaaa
ataaaaaacgaaaaaaca
>NODE_312_length_534_cov_3.498127
ATGACTACTTGATATTTCCTCAACTGTTGTTTTTCTGAAACTCAACTCACTTGGTATATC
GAGAAACCTTTTGAGACAAAGTGTGATTTTGTATTATTGTATCCTTACTCTTATAGCATA
AAGTTTGGTCACTGGGCTGCAGCATTAACTTGTATTCTAACAAGATTAAAATATATTTGT
CCTGGAGATTAGCATAGTTAAGACTCTCTTTTTTTGCCTTCTGGGGCGGCTGCAGCAGGC
TTTGATCAGTGTTGCGCAGCAAGGCCCAGGCTTGGCCTGGCCATCCGAGGCCTGGGTGTG
AAATTGGTCTGATGTCATCCCCCATTCTCCACCTTCACCAGCTTTATGTGGCCATAATTA
TATTTCCGCCACAAAGCCCCGATCCCCTTCATTCTGTATTCCATATTCCAAGTTTGATTA
GGAAGCGTTTAGAGAACTATGGCTAAATTACTCGGTGGGGGGAAGGGGGATGGACCGTCT
TTTGTCTGTCAGAGACAGAGGAGACATCAATACTTTGTGATATGTACTTTTTTTCTGGCC
TGTCTGCCCTTTGCCTCCGTCTGTTGAAGAGGTTAAGTTTATGACAAGGGAATGCATGAA
CTTTAGGTAAATGAGATGTTTTTTTTACATTTCCCCTTGTGAAcaaccagacctgttgct
gtataattaccacagaca
>NODE_313_length_572_cov_7.155594
AATATCTGGGAGCAGGGAATAATCGCTTTGTAGCCTGCTGCTGCATTTATCTGGACACAG
GTATATTTTAACCACCGGGTGTTGACAGTGTTGACTATTAGCCAGCAAATAAATTATTCA
GCACTTACAAGAGGGGAAAAATGGGAAAAATCTCCTTTGCACGGCTACAACAGGACAAAG
CAGCGTGCAGTGGCGGAAAAAAAGAGGCAGTCATTTTTTCTTCAATTACAAAAGGCAAAT
ATTTATTATTTATAAGTACTTGCCTTGTATGGGCTTAAATGTTATTTATGAACCTGTTGC
ATAGTGATTTCCAATGTAACTCATTATTTTTAGCTGGAGGGTGTTGTAAAGGAGCAAGGA
TATATTTAATGACACTCTGCTAGTCGGTGCAATTACACTGTAATCATTATGTAAAATGTC
CTATTAATTAAACCAATTTCTGCTGGGGGAACATTCTTTTCTGCAGGGCCTGCGCCTCAT
CCTTCAGCCGCCTTGCTGCCTCCTGTTTTTCACCAGGCCCCTATTATGTTGTGACTTCAC
TGCATACATATTTATAAAAGAGATTTTCATTATCCCCAAGATTTGGAACCATTTTCAGAT
TAATAAATAGAACGTGCCACAGAGGTTTGAAAGGCAATTAGGTTTCTTTCCAATCACACG
CTATTTTGGCCTTTTGATCATCACTGCAAAGCTTGGTGCATTTATAAgttgagaat
>NODE_314_length_609_cov_6.249589
ATTCCCCGTTACCCGTGGTCACCATGGTAGGCACAGAAAGTACCATCGAAAGTTGATAGG
GCAGACATTCGAATGAGACGTCGCCGCCACGGGGGGCCAGCGATCGGCTCGAGGTTATCT
AGAGTCACCAAAGCGGCCGGGGCGCCCCGAGGGGCCACCCCGCATGGGTTTTGGGTCTGA
TAAATGCACGCATCCCCGGAGGTCAGCGCTCGTTTGCATGTATTAGCTCTAGAATTGCCA
CAGTTATCCAAGTAACGGTAGAGCGATCAAAGGAACCATAACTGATTTAATGAGCCATTC
GCAGTTTCACTGTACCGGCCGTGTGTACTTAGACTTGCATGGCTTAATCTTTGAGACAAG
CATATGCTACTGGCAGGATCAACCAGGTAGCCCAGAAGCATGCGTGCGGCAGAGGGAGGG
AGGGAAGGGAGGAGAGCCAGCCAGGAAAGGCAGGCCGCCCCCAAAACCCCCCCAACCCAA
CGTGCCGCGACGCGAGCGTGGACTGCGCGGCACCCGGTCGGGACCGGGTGCGAAGCGTGG
CTGAAAAGAATGACGGGCGTGGGGCCCGGTGCTTTTGGCTGGAGAAATGGCCGTGTTGTC
CGGAGAAACACCCGCCGCCTGAGCGGGACGCGGTCCCCGCCACCTCCTAAGGGGGGGGGG
CGGTCGGGGCCGACGAACCCGGCGACGGGCTCCGTGGTCGGGCAAACTGGGGCAGACGGG
GCGTCTCGGTCTCGCCTCCGAGGGAGAGGGGCc
>NODE_315_length_506_cov_19.671936
AAAAGGGGGCCGATTTAAAAAGGAGAAGAATGCAAGCAAGAACAACAAAAGTCAGTTATA
GCAAAGTCTATGCCTCTCCTCTCCTATCTTCCACCCCCTAGCTTAGCCCACATAATGAGC
AGGAAAAAGCTTTATATTTTGTTCACTGGGTATTCACAGATAATTTGAAGCCATTGTTTC
TGCCACAGATGGTTCTTTTTAATACAATAACGGTGCTCTTTGTGAATAGCGAGCCCACAA
TAAAAATCTAAAGCGTCCTCCTGAATAACCATTTTGTTCTCTCTTGTATAGGCCGAACAA
AAGCGCCAGTGAGGTAATGGCCTGCCTTATTGAAAGCCTCAGAATGGGGATTTGATAAAG
ATTTTTTTCGCTCCTTTTTCTTTTTGCAAAGTACACGGCAATGTCAAAGAGAAACTGACA
CGGGATGAAAAGGAAAAAGGCTCGAAAAAGTGCTTGCCGGTGCAGATTGCAAAGATTATT
ATTATTATTATTATTATTATTATTATTAGTATTATTATTAGTATTAGTATTATTTACGTT
TCCTAACTTTGTGCCAAAgtcagacgtgaggggttgttgtgggggctgcagcagagcagg
tcaggtgcaggcatgttatggattttacaatggagcttaaatccagaata
>NODE_316_length_945_cov_8.593651
GTTGTATGTGCAGTATTTGAAAGTAAAAACTGTGATGCTATTCAATTAGTGACTTGGAAT
GACACTAATTAGGAGATGTATGCATGCAATCAAAATTTAAGTTGGTTTTAGCTCGATATT
TTTTGAGTGTTAATTTAATCTATTTATTCATCTATTTGTTTAGCTGTACGTATTTTGCTA
AAAGCTGTTTTTCATATCTGAATTAATATCTGCGTACTGAATTAATATCTGTTTGTTAAT
AAAGAAAACAACATATGTTTGGTGCACAGTGCTGCATCCAACAGATTTGGCTACAGTATA
CATGACTGGGTGACTCCATGGTTGTATATATGAAATAGCTCCAGCTTTACGCTCCTCTCC
ATTCCACGGCCTCCGGTGTATAAATTTAGTTGATGGTTTTCGTTTCTCTTTCTTAATTCA
TTGCAGTCGGATTCCTCTTTGATGCAGTTCTGTTGTCCCCCAAACAATTGAAGTGGAGAC
AATGGAGGCATAATGATAGATCCGTGTACCCACCATCTGTAAGAGCAGCTGCTCCCTTGC
ATCTGTACAATATGCTGGAGCGGGGAGCCTCAGTAATCTGCATAATAAGGAGAGGGCTTA
TCTCAGTCTAGTTAATAATCACAAGCAATCGATGCACTTCATTCCCTCACTCTTGACTGA
TGAAAAAAAACAGCAAAGTTTTGGTATGTTTGCCGTATCCTCAAGATAGACAGGGGTCAC
GGAGTAATGCCAAGCTGTTGATTTTGCCTGCAGCTACAGATTTAGTCTGCACTCAATTTC
ATCTTTTCATGAATACCATAATTACAGCAGGACGTTCTGAGTTATCATACCGCTTCTCCC
CTTCTCACTCCCTTATAGAGTTTATAGCCTCTGTAGCAATGCTGGACCTCACATCAGATT
CGGGCGTATGACTTTAAGTCTGTGATAAACACATAGCTTGTGCTGTGTTGATAAGAGTCA
CACCttataagcaatactctcacacgagaagattgcccttgtaaaacactaaaaattcat
tggaaatttaacctcctgtctgaaatggcttctcacatactgctacctctgtgcatgtgg
ccataacac
>NODE_317_length_488_cov_7.217213
CATAGATAGATAGATAGATAGATAGATCGACAGATAGATAGATAGATAGATAGATAGATA
CTCTTGTACAACCTGCAAAATATCTTGCGGCTCTGGTCAAATAGGAGGCAGTGTGCAGAG
GTGCCTCACTAATGTCTTGCCTCTGCCGGGCCAACATGACCACTGCAGGTCTTCAGGTGA
TTAACATGTTGGCAGGGGTTTCTACATGAAAAGACCCCTGTTTCTTTGTCTTCTGGTGTG
TAAATATTGTGCTAGCGGAATATGAAAGTAGTGCAACTATAAGGTACAAAAACATAGGGA
AAAAAGATCAAGAGTGGGTCTCACATCAAGGAGGACCCTGAGGATGTCTTTGTTGTCAAC
TTCAGAAGGGGGAAGAGAGGAGCAGAGGAGGAAACTGGCAGAAGGGGGAAAGATGCCAGA
GAGAGCTCAAAGGATTCGGTCTGGGCAAGGTGATCGGTATTCCTCGGCAGTCTGCCTTCT
GGCTCAGATCAGTGGGAGTAAGCTGGCAGCCAAGCCAGAGGGCATAACAGCACAAACACA
CCTTCAGCACTACACTGCTAGAGGCTCGACTTCACAATCTGGAGGGGCGGGAGTCGGAGG
GAGAGACAGAGGGAAGAGCAGGAgaaaataaa
>NODE_322_length_661_cov_13.931921
TCAACCAAAGATGACAAACTGTTGAGGAAACCGTGGATCAATAGCATGTTATGTCCATGA
CCCCCTCCTCTGTGGCTTTCTGATGGCTTACACATTTTTACTTTCATTTATTTTTGTTTT
TCTTTTCGGGGTGTGCAGGAGGGTGGGAGGGAGGGAGCTGGTCTGATGAAGTGTTAGAGT
CTTAAAAGAACAAAAACAAACACAATGTGAGTTTATCTGCATGTTTGCTATGTGTCTACG
CTGTGCTTTCAAGCTCAATTAATACTTCCAACTCACCCTTATAAATTCGTTGCATTGTTC
TATGCCATAGAGAAAAAAAAGGACAAATTAAATACAAACTTGTGTGGTCTTTGTTTCTAG
CCATGTACTGCAGTTGCTTCAAACATCCTGAAAACAGTATGTAATAAGCTTTTGTTCTCA
GAAGATCATGTTTAAGCCTAGCTTTCATATGAACCTCTATTTTGTCCCATAGAATATGGA
ATGATCGGAGAGCATACAGTAAAAAGTCAGCGGCCAAGATCAGTTCATGACACAAAGGCC
CTGCAGGAGCAAGCTGAATCTGCTAAATTTATGGCACAAACTGGTAATACAATAGTTATG
TTTCTTTACTTTATTTTGTTAACTAAACTTAATTTCATCATGCATGCTCTCTCTTGTACT
ACACCTTTTAAGTGGAAATGTTTTGCATTATTATTTTTCCTACTCATTCTCTATTGCTAC
ATATGAACAAGGAAGATAAATTTCCCATTTCTCTATGAGTATTTACTTTGAATATAGAAC
ATAATTGGGTTTTGTGGGTCTGTTt
>NODE_323_length_794_cov_7.323678
GTTTCTGTTGTAAATGTTCATTGATTCAAGGGCAGACAAATATACCCCCAACACCCTGCA
ATGACCCACATAGAGCAATATGCGAAGTTCACCATCTATTAGAATAACATGACAGGCACA
AATAAACCGTATTATACATTTTGTTACCCTTGCAGCCAACTCAAATTACATTTTGAATGT
CGTCCACTCAATCTCCTCTCGTCTTTTGTGCTGTCTTTGATATAAATAGACAGACATTCA
GGGGTCTAAAGAGTGGAAGTTAGAAGAATAAAAAAGGAAGAGGAAATTTAGATATTTTTA
AATGATGTCCTACATTTTGTCAGCTAAAATCAGGATATTGCCTGAGCGGGGAGAAGCCAT
GTTCTTCAGTTGTCAAAAGGCAGTAAGTAATGATTAAAATAGCAGTGTGAAACGCGGGGA
GATTAAAGTGATGCTAATGATAAGTGAGAGAAGAAAAGGGCAAGCTATATTTTAATTCCT
GGGAGAATGGTTAATGACTTCTATTGCCTGAGATTAAACTAAACCTGTCTCATCAGCTTT
TTCTGCTCGCTGAGGAAAAAAAGCCCTCTGCACTTTAATTTATTAAACTCTTTTAAGGAA
GCACATTGATCTACATAGGTTAAACTTTCAAAATTTGGGCAAAAAGACGCCCCATAAAGC
TGTCATGCAGGGCAAAGCTGTTGAGTTGCTCAAGGCACACTATAAAGAATTCATTATCTC
CAAACTGCCACATTTAATCAGAAAATATCAATTATTTAAAAGGGGAGGTTTGCTCCTGTT
TAGAGCATCAGGTTTTACTGACACCCTGAATTATACTGACAtgttgaatatatttttctg
ctgtcactgtgatggtgctgtgaacttttccattttgaatgccacctttttttttaacac
ctttggctcagtaaatgtgcacttggccactctaaatg
>NODE_324_length_428_cov_18.661215
TTTTCTTCTCCCCCCTCTCCATCCTACTTGTTAATTATTTGCTTTATTTTGTCAGCGAGC
TGATGAGTGACTTCAAAAGGAGGATGGAGCTGGACTCAAAATACAAAAATGGCTTCCTCT
CTGTTGTCTTAGACAATAATTATGATTTGCCAGTTAAGCCTAGACTACAGCAGAGGGATT
GTAGTTTAAAGCAGAGGCTTTGGTGCAAAAAATGCATTTATAGCCCTTTGTGAGGCTCCT
CATTATGTGTGGGCCCGATTCATTAAGTAATTGGTTTGCAGTTGTTTACATGAGTATTAA
GGCCTTCTATTCAGGGCCTTTGAGAGATACATTGTGCAAATGTTGCATGTTATGAATGCA
GAATGAGAGGCGGGGGGCCAGTCCTATTGGCCAAACACTGCACTCGGCTGAAAAGCGAGA
GAAAAGCACTGGGTGCTGCTTTGCATAGCAATGACTAGGGCCTTAATAAGCTTTACAGAT
TAAATACATGCAGTCTATACAAGATGCAAAGAGATACTCTTAACACATTTATATGTGCTC
ATTTCACTATTATGGAGTTTGAGAGAATTGgg
>NODE_325_length_612_cov_6.895425
AAGGATAATGTAATGATTTATAGATGCAATTTTAACCCCTTACAATGCATGCAATCCCAA
ATGAGTTGAACATTAGAAAAAAAACCTGTCTGTAAAGGCCTACAATAATCAGGGGGTAGG
GAAAACTACTGAAAATGTGTGGTCCTTTATTACACTGGATTGTAAGAAATTCTAAGAAAA
TATTCAGCAATCTAAATTGTAGGGAAAGTTCTTTAAGGAGTGCCAGGACAGTAATTCATT
TTACCTTAATAAAACCTTGCTTTTTTAACAACAACTAAAAAGAAATTTCCATATTACTCT
TTAACAATAACAGAGTGTAAGAGTGCTTGTGACAGGTCTGTCTAAAGGCTTGCATGCAAA
CTGGCCAGAGAGAAGTGATTGGCTGAGACTTGGCACGGTGGACCGACAGACAGACAGACA
GACAGACAGATAGACGAGAAACAGAGAGAGAGGACACAACCCACTACCTTAATGAGCCGT
CGCTTTATGAGCTGCTGGTCAGCGGAAAGAAAGCCATGATTGATCTTAGGGAAGACCATC
TGAGCAGGTGTGTGAGGTCAAGAGGTCGGAGGTCAGAGGTGAGAGAAGGTTGAAGAAGAA
TGAAGTCCCAGAAGAAGAAGAAGAAGAAGGAGGAAGAGGAGGAGGAGGAGGAAAGAAGCA
AATGCAGAAAGATTTTGTTAGAAAAGACCTGTGTTCATGAACCCGGCTGCAGCACCTTCA
CAGATGAGAAACCCACACTTTTCCAGCACTTTTTCG
>NODE_326_length_389_cov_6.012854
TTAACTAAAGAGATTCACAGACTGGTCCGTGCAAAGACCTTATGCCAACAGTCAGTAAAC
TTGATCCTGCTGCATAACAACTCTGCAAAAGCTTCTATAGCAGCCAGTAAATTTACAGCA
TTTATAACAATTAAAACCAGCAACAAAAACAGCAAGCACCGAACCCAAATGTACAGAGAT
TTGAGAGAGGCAGAAGAGCAAGAGATTGAGCTTAGCAAAAGTTAAGGTTAGCCGAGGGCA
AGCATTCGTAAAAGCAACTTACATGGCTGTTGAGCAGCGAGCTTCTCTGACTGGATAAAC
CCTCAGATTTTTGGAGCGTCTCAATCGCCATTTCAATCTGATAAACCACGAAGCACAGGA
CAAAAAAATGTAAGAGGGGGAAATAAAAACAAAAGCAAGAAAAATAAAAATAAACACATT
ACTAGCCACAAGCAAAAATAAATAAAGAGAGTCTAGAAGAGATCCAAAGGCAAGCACCAC
TAAACCCAAGCAGAGCAGGACTACCTGTCATTTCAGGACAATCTTTGACACAT
>NODE_327_length_342_cov_6.169590
GGCCCCGTTTCAGAGGTTCTCAGATCAGACAAATACTGCTCCCCTCCTCCCCCCTCCTTC
GCCTTCACCCTTCCTCTGTACAGCTAACCCCTCCCCAACTCCTCACCCCAAAATAGGCCA
AATCTCCTCTATTGTGTTTCGACTGCCTAGTGTGAAATTCACTGTGACGTTAAATGTTTT
CTAATGAATAATTACTGAATGGATATGCAGGGGGAATATGTGTAATGGATTGTAGACTGC
ATTTTAAAGACGTCTTTTTTGTCTCTGCTCCGTGGTATTTACAGGACAAAAACACTTGGC
CTTTCTCAGAAGAAATGAGGGCCATAGGCGGAGGATAGAGGCAAGGGAGGAGGGGGGAAG
GAGGGCTTTGTGTCAATTAGATCCAATGGATTATCTTTTTTAATGTTTTTACAGAGAGAC
TTGAGAATCAAAGGACTTCTGCTTCCAAAGGAGAGAGAAAAAAATACAAAACCAACAAAA
GCTGTg
>NODE_328_length_832_cov_6.274038
GTTCCACTACAGATGATTTATGATTTTTAAAGAAACTATTGCATGAAGCGCAGTCTTGTT
GTATTCTAACTCTAATAGCTATTTAAGCTATAACTGCTTTGTGGTGTTTGAATTTTAGGC
ATGTATTGAGTGCTTTGACTTCACTCTGTCGAATTGCTTCTGAAAAACCATTTATTTCCT
CAGACCAGCTGCTCTATAGAGAATCTGTTCAGTACAAATGATGGACAAACAGAGGAGAAG
ATTCATGTTTTCAGATGAACACTTCAGTGAAAACATTTGCAAATAAATATATATGATATT
CCATTTTTGTCTCAGGACAGACTTTCTCCCTCTCATCTAAGTGTATCCAGCGCAGGTTTA
ATGCATATTTCAGCAAGCCCAAGCAGGGTGCCTTAGAATTACCACTTTACTTGTGGGCCC
TGAGGCCTTGGAGCCGACTTTGACATCAAGAGAATATGTTTGGGAAAAGGAATGTGCGGC
AAGCTTTCACCTCCAGGTATTTATCTTCTAAGGTGGGGTGGACTAGCGAAGGAGGTGGTG
GGGTGGCGGGTGCAGCCAGGCTATGTCATGGCAGGTCGAGAAGAAACAGACATGAACCTG
TCTTAGTGCTGATCCGTGTCCCTGCAGACTACTATGGTGCAGAGGTTGAGTATGATGCAG
ATCCTATGGCCACTTGAAGGCAAGTTCAGCAGCTTCTGTCAGCAATACATCCCAAATTGC
TGCTCACAGAAGCAAAATCTCTTAAGATAACTGGCATGCTGTTTGCAAATGCAGAGACAA
TGCAGGCTCATTGAGTGCAATCCAAAAGGAACCGTGTTATTTGACTTGGGATGAGTTGCT
ATGAAACACAAAATACATCTACAGTCTTTTAAGTACAAAAAAAGTTCAGTGTTACATCAA
GACAGCAAAACTGAAAGGTGActtcatgtgctacttctgcagtccaagattgtttgtctt
gcttgtattgctctca
>NODE_329_length_435_cov_15.101150
TGTACTGTAGTAGAAAGCTATTTAGCGGGGGATGTTGCGCTGTATGAGGGTGATAGGAGT
AATCAAGGAGAGGAGGGGGCTTCTCCATAGGAAGTTCCTGCAAACAGAGTGCACCCACTT
TTTAAACCCCATTTGTCTTGTTAATGCTCCCCTCTGATTACCTGATTGCACTGGATGACT
GTGGAGAAATCTGATTGCGTAAAATTATATAGAGCAAACTTTTGATTGGGGAGGGATCTG
GCGAGCTTGCTGCCACCATTGACAGGCTTTGTGAAATTTGGCCTCGCTGATTTGAAATCA
GCTAAGTGTCACGTCCCGTAATTGTAATCAGAACTTAATTTTTTATCCTTGTTCTCTTTC
AGAGCACAACTTTTCTCACGCAAACTTTTAAAGCTTGAACAATACTGCAACCATGTTCCA
CATACAATAACGAAAAATACAAAGCGATCTTTCACTGAGATATAATCCACATATATATGG
CTCAGTGACAGAGCATGTGCAGTGTGTACTTATCTGTGTTTTAAGCAAAGCACTCAATGA
CTTCATTAGCTTAAACTCCACAGTTTAACATATTAATTt
>NODE_330_length_681_cov_9.718061
TTATCCCTAGTTTTTTTTGTTTTTTTTTTTCCAAAGTCCCTTGATTGTTGGCAGCCTCTA
TGACATTTTTCACTTTTGAGGTAGGTTGGGGGGGTGGTGGTGGGGGGAGTGTAGAGTCTT
TGTTAGTAAATCCATTAATATATAAATGATGAAACCTTTACCTGCTCCCAGTTGCTTTGG
CTTTCATGTTGTTGTTGTGTTGTTGTTTGGATCGTAATCAGGTATTAATGCCATTCTGTC
TGAACTCAAAGATGGCAGGCTGCCTGGTAATTCATATGCTTGTTCTCTGATGGCATCTGT
CGAAGTGTGCTCTCTGCATATTGGTACATACCCTATGGGAAATTTCAATCCAGCCCCAGA
CTGAGTGGGATGTAAGCAATTTCTTAACTGGGACACTTGCGTGAAAACAGAAAGAACAGA
GAGGGAGAGAGAGGGAGAGAGAGGGAGAGAGCAGATACAGGGGGAGAGAGGAAGAGACAG
AGAGGGAGGGAGAGAATAAGTTTGAGGCCAATCCTACTGTGACGAGCGGTGACAGAGTGA
AGAGGCCTCAGTATACCGCCTGGCTTTATTAATTTGGGACATATGGTTCACACAAACAAA
AAGTTACGGCGCGAGAGAAACAGAAAATCTTGATGGAGGGATTTTCATAATAGGCTGATT
AGTGCCAGCGCTCGACTTCATCTGAAATTAATCAATATAATATTAACAGACTATTTTAAT
TGGAAGGAGGGGAGCTTTGTCTTAGCAggcgatgatgatagctgatgaaaagagcccgtg
gacgagtctgtcttcttgagaattttgtctgttgcaaagtttccg
>NODE_331_length_1059_cov_10.405099
AACATAACCCCGAAGTGGATTTTTGTTCATGTTTCGTGAAGGGTGTAACCTGAGAATAGG
GGGAATCAGTGGACAAAGGCGGCGACAATTGCGAAGACAGCTCCTATTGACAGGACGTAG
TGGAAGTGGGCTACTACGTAGTAGGTGTCGTGGAGGACAATATCTAGAGAGGAATTGGCA
AGGACAATTCCTGTCAGGCCTCCTACTGTAAAAAGGAAGATGAATCCAAGGGCTCATAGT
AGAGGGGTATCTCATTTGATAGCTCCTCCGTGCAGAGTTGCTAGTCAGCTGAAAACTTTT
ACGCCAGTTGGAATGGCGATAATTATGGTGGCGGATGTAAAATAGGCACGAGTGTCTACA
TCCATTCCGACTGTAAACATGTGATGGGCTCAAACGATGAAACCTAGAAGACCGATAGCC
ATTATTGCTCACACCATACCCATGTAGCCGAAAGGTTCTTTTTTGCCAGCGTAGTAAGCG
ACGATGTGGGAGATCATTCCAAATCCGGGGAGAATAAGAATGTAGACTTCTGGATGGCCG
AAGAACCAGAATAGGTGTTGGTAAAGAATTGGGTCCCCTCCTCCGGCAGGGTCAAAGAAT
GTGGTGTTTAAGTTTCGGTCGGTTAAAAGCATTGTAATTCCAGCGGCTAGGACAGGGAGG
GACAGAAGGAGAAGAACGGCAGTAATTAGCACGGCTCATACGAAGAGGGGGGTTTGATAT
TGGGAAATAGCAGGGGGTTTCATGTTAATGATCGTAGTAATAAAGTTGATGGCACCTAAA
ATTGAGGAGACACCTGCCAGGTGGAGGGAGAAAATAGTCAGGTCAACAGAGGCTCCTGCA
TGGGCTAAGTTGCCAGATAGGGGAGGGTAAACAGTTCAACCTGTTCCTGCACCTGCTTCA
ACTCCGGAAGAGGCGAGTAAAAGTAGGAATGAGGGAGGGAGGAGCCAGAAGCTCATGTTA
TTTATTCGGGGGAAAGCCATGTCGGGGGCACCGATCATAAGGGGAATTAGTCAGTTTCCA
AATCCTCCAATCATAATTGGTATTACTATAAAGAAAATTATTACAAAGGCGTGTGCCGTA
ACAATTACGTTATAAATTTGGTCGTCTCCGAGGAGAGCGCCTGGTTGGCTAAGTTCTGCT
CGAATAAGGAGGCTTAAAGCTGTGCCCACTATTCCAGCTCAAGCACCAAATACTAGATAA
AGG
>NODE_332_length_301_cov_1.913621
CATTAGGCACACGTAACGGACACATCAACAACAAAAACAAAAGAAAAGGTGGAATTACTC
GCAGATCTGCTAAACAACAACCAAATCACCTTTGAGAAATAATTTTGAGCTTATTCTTAT
TTTAAACAAAAACCAATGGTGTGTTTAGGAGAAATGTGCTGCACAATGAAGCCCCCAAAG
AAATCTTTATTTTTAGAGGAACATACCATTTGTTTAATTCTATGTAATGAAGGTCTTATA
TTGTGTATTTTTATGGCTGATGGTGAAAATGTACCACTTTTTAAATGGAACAAAAGCCCG
CCTATATCCAAGTAGCTTTGCAGATCAGTTTCGGAAATGGCATGCAGCCGGATCTGTGAT
TATACTTAATGCAAtaccaaatctgagactttccaacctttacaatttcattacagatcc
agtggtaaataatcaaactagttat
>NODE_333_length_681_cov_9.148312
GCTACTCTTCTCTACATAGATGTCACTAATATGACAATTAACTCTGTCCGCTTCCCTCTA
TCCTCCCTCCCCTGTTTTGATACAAATATGGCTGCATTTGTACAAGCGAAAAAGACAAAG
CAAATTATGTAGCTGATAGATTCATCCTTTGTTTCTAACTTTAGTTTGGTTTTGAATTCC
ATCTGGATTTTTTATTTTTCTCCCCTCTATTTTCTTTTGGTTTTGTTTATTTCTCCTCAG
TCTCTGGACTAAATATGTAGCTTTGATACTAAAAGAGGTCATTGTCTTTTTCCCATTTCG
CTGCGGAGAACATTCCTTTCTCCTTTTTTTCTTTTTTTCTTTCTTTCCTTTGTTTTGTTG
ATATTGCATACGTGTCACTGATTGAAATGGAAGGTAGGTAATGCTTTGCCTACGCACGTG
ATCTTTATGCAGATGAGAATGTGACAAGCACCCTAGCCTGAGTGACGTCAATGTTTCTCT
CTCTCTCTCTTTCTCTCTCTCTATCTCTCTCTCTTCCTCTCTCTCTCTCTCTTTCTGTTG
TTTACCAATGGTCTTTAACCAAATTAATTTGACTTCATCAATTATGATTTGACTCTTAAA
AGATTGGATTACGTAGAGCTCTGGTTTTTCTCTTTCCTCCTTAACTTCATTCTGAAGTCC
AATATCCCGCTCTATCTTCCAGGTCCATTTCATTTTTCTTTTCTTTCTGTTTTGGTAGAA
TGCATTCCTGTTTGTCCAGCATCTCTCTGTTTGTTGGTGAATTAGTACATTCGTCTTATG
ATTTTCATCATATTGATTTCCTCGACTGTTTCTAAcaactgtcat
>NODE_334_length_890_cov_6.791011
AGGGTCCTTAATTACCGACCCTGCTGCTCGATAGTCGTAAATTGCTGTTGTAAGGGCTGC
TACTAGTGCTGCCTCAATAGGCTTGCGTGTGTTCCAGTGGTTGTTTCTCAGTGGTTCTGC
TATTTAACCGTGACGATAACTCACCGGTGTTAACGTGGACCTTTTTCATCCAAGGATAGA
CCACCGGCTCCTTGCCCTTCGCTACGCCGGGATAAACCTCACCGGCGAGGCTGCAGTCTT
TGCTGGCATTTGCCCCTGCGCCACCGTCTGGGGCCGCGGTGAGGCGAGGACCGTGGCTTT
GTGGAACCGGCTGCGGCTGTGCGTGATGCCCCTCGCCGAAATCGTCGAGTCCGGCGGCGG
GGACGTTACCGTAATCGTATCCCGATTCTGTGTAGTTTGACCTCGGATAGGATGGTTCGT
CGTGATGGGGGAAGCCCGTATCTTTTGGCCGCTCGTAGTAATCTCCAGGGTTGGGGATGT
ATCCGCTCTGCTGATATTCGTCGCATGGAGGAAAGGAAGGCTCGATATAGTTGGAGTTTA
TCAAGTAGGAACTCATGGTCATTAATTTGTGAAGTGCAACAATACTAATTTTTATCGCGC
TGTCGTTTTTCTGATCTCCACAAAACCCTCCTACTCCCTGTCAAATGTACAAAGTTGCCT
GGTCACGTGTGAGGAGCCACCAATCACCGCGTGTCCTGTGGGCATCATGTAAACAGGAAC
CAATGGAAAGCATGGCACTGGTACCACCGACGCTGCTCGGACTGGCTTACGTTGGTGTTT
TCCTTATTAAATCACAGTATATAAAGCAAAACCAATCAACTAACTTGTTTACTGCCAAAG
TTATGTGGGTGAGGCTCTCCTACAAGAGAAACAGTCCGCCTCCTCTGAAACACAGATAAA
ATCCACAGCCCTGAGAAAACACAGGCTGTCTACAAACAAAACCGTATTTCTGAGAATCGT
ACATGCTGCTTGTTGGAGTTCAAAATCTGTTGCATCCTAATAAAGCGGCAGACATGGCAA
CAACAAAAACAAAc
>NODE_335_length_621_cov_9.394525
GTGTCCGTTTGCATGAGAAGATTTGTTCTCATCCTAAGCAAGGTTGATAGAAGAACATCA
TGAGGACGTAGATGAAACATTTCAAGTCGTCAAGGTAAAGGGGATGGGGTGGGACAAGAG
AAAATGCAAAATATATTCAATTAATAATAATACAAACTTCCTACTGTCATGTCTGGACAG
TATCCTTCCACCACCCCAATAGCTTCCCATCCCAATCCTGTTTTTTTCCTTTACAAAGCT
GCTCAGTACTTAATGCAACAAAGCAAAGATAAGGGAGAGTGTCCAACATATTAGCTCAGT
TCAGGAAGCTTTGACAATAGTCAGGTCATCTCCACCATTCCCCTTCTAATAGGTCGTACC
AATGCCACTATTTGTGCCTAATCATGTGACCACGTATGGCCCACAGCCACTAAAAGAGAT
CCTGTGTGGTTGGTGTCAGTCCAGTGATCTTCACCCATTTTCGTTCTTGGACTGTAAGAG
CTCGATGCCACCTCTGTCACACATCTTGCCCTGAAGCAAACAGGGATTCACACTTCTTAG
TAATATTGACGCCCAAGAAAATAAAAAAGATTAATTCATCCACGTGTTACACTACCATAA
TCTTTAGTTTGCATTATTAACTACTACTTATAACCTTTTGACTCAAGAAGGAATTATTAA
CTACTGAAAATGAATCATTTTATAATACAATGATGCTAGATAGAAATATCTATTTTACAG
TCATTCTAATAGTATATCAATATCTGTGGTGTTGTGTAGCATGCa
>NODE_336_length_560_cov_6.971428
CTGGCCCGATGATTAAAGTGTATTGCGCTCACCTGCCCAAGTCCAATCAGGGGCCTGTGC
TGATTGCAGCAGCTTGCAGCAGACAAGGGATGGGGGACTGCAGGTGGTGGAGGGGGGGAG
GAGGATGAGGGCTCTATCGCTGGTGAAGTGACACTGTGGTGAAGCGGTGGCAGGGCGGCG
GTGAAGCTGCAGGCCCGGGGAGGATCCAGCTCAGCTTGCCTCTCCACTCCTCTCTGGCCA
GACGGGGTGAATCAATCATCTCCAAAGATGTCAGCATCTGCCCAAGCAATTTCAGATTGG
AATAAATGGCAGATGGGGATGTTGTTCCCTCTGTTTAATCAGTTCCACCAAATGTGGTTT
TATCTCTTATAAAATGAAACCATCTGTAGCACGTAGGTGTAAGGATCAAGTGAGGGAGGA
CGGAGGGAGAGGGTGACAGAGGGAGAGAGGAGAGATGTGCGTGTGTTTGGAGTGTGCACG
CATATGTGCATGTGTATGCTTTTTAATGTGTGTGTGTGCGTGTGTGTTCGGCGTATGTGT
GTGTGGTGACGGAGGGCAGGGAGAGATGGAACACTGTGAAACAGAAGCAGAATAGTGGGA
GTGAAATAGGAAAAAAAAGAGAAGCACTTATCCATTATAAAGAGGGAAAATGTAAtctta
ctgcgagctcacacctccactctaatctcctctttctccctcaa
>NODE_337_length_461_cov_7.355748
GAAGCAGAAACTGTAAAAAACTTTATTTTTTTTTTAAATTAATAATAAAAAAAAAAATGG
CGGGAATAAAAGTTATTTTCCCGACTATTCCAGAGGGTTCTCATGCTGTAAAAATGGAAG
TGAGTGCAGGATACATCAGGAAAGTATCAATGTCTACCTCCACACACAAAAGGGCCCCAT
CCTGCTATGACCTCTCCTACCATCCTCCCCCTCCCCTACTGTGTCATTTACCCACAGTTT
CTAAATGCTTCCTCCAGCCAGAGTGGAATCTGCTCAGAGGTGCCTGGGCTTTGTGGCGGA
AACATAATTAAAGTGGTGAAAGATGTAAAAGGTGAAGAATGGGGATGACATCAGGCCAAT
TTCACACTTGGCACTCGAATGGCTAGGTCCAAGCCAGGACTCTTGCCTCGCAACACAGAT
CAAAGCCCACTGTCACCGCACCAGTGCAGGAAAAAAAAGAAGCAAAAGGACACCTAACTA
TGCTAATCCCCAGGACGAATATATTTTAATCTTGTTAGAATACAAGTTAATGCCGTGGCT
CAGTGGCTGAACTTTTTTGGCAAGAATGAGAGGTGGACAGAACTACTTTTACCTTTTCTA
CATGa
>NODE_338_length_664_cov_13.012048
ATGGCATTTATCTGTGAAAGAGATGGCTTTACTCATTCAAAGTTTCACTCGGAATAGAGG
CAGCTTCAAACCAACTTAACAAACTCACACCCGCCAACCATCAAACCTAACAAGGTGATG
TTGGACCATTGTCCGACTACTGGGAAGGGTTTACAAAGGGCCTAGGGTATTGACACATAT
GGCATCTAGAAAAAAAAACACTTCAGATTTGTCATTGTATTGTGATCACATATTTCTGTT
GTGACTATGTAGCGAGCTATCCAAGGTTTCCTTCTGCTGGAGTTGGACTGTATGAGACCA
AGCCAGACCTAGCAGTGCGATACTGTATATAACATTGGTGTTGACTGTATTTAATAATGT
TCATGACTGTTATCTTCTTCTATAATATTCTATACTATGGGTAACTGTTTTGTGGCTTCA
CTGGCCTGCTGCGTGGGGCTGGCTAACGTTTGGCTAACGTTGAAGAAACATTCAGATGGA
CTACGTGCACTGCGTCTATATGCACTTTGATTTATCAGGGAAATTTTATTAATGTTTTGT
AAATGTTTCATATGACACTTAATGTGCCATTCCAGTTTTTACATCATCATGGAAATTATG
TATTTTATTTAAACAGCAAATATCATTTATGTACTTCATGGGTTTTTTTGTTTTGTTTTT
TTTTCAATCGGTAAACAGATTGACTGGTTGATTTCCAAGTAATCAAGTGTTTTACCAAAG
TGACTGTGAACTTGTAACTTTCGATACAGTTGAATTATTTTTCTTAAGAAAAAAATATAT
ctatatattgagcagggggcggggggag
>NODE_339_length_506_cov_4.397233
GTAACCCCCTATTTTTGTAGAAAATCAACCATCCAGATTACGGCCTAACCTAGCCCTTTG
TGTGGGGGATAGAGGTTGAACGGTGGTGAGCGGGGCGGCCAGAGGAGGGAGGGCTGGGAG
CGAATTCTTGTCCAAACATTCTGCACGCGGATTTGTATTCATTGCACCCCTGCTGCTATT
GATATCATTACGCAGGGTGCTCATGCTGTGAGGAAGGGGGCTGGGACTGGCAACGGGGAG
GTCATGGAGCCGCAGGCCCTAACGAGAAGTGACACTGGCTCCAGGTCGGCCAAGCATCCA
CCGGATTTCAATGGGAGCCGCACTTTCCCAGTCAGCGCATTAGATCAAAGATCATTACCT
GCTAATCAAAACACATGAACATAAGGGCTTCCCTTCTTCCACTCTTCTTTTGCTTCTCTT
TAGCTGAACTGAGGCTTAGGAGGAGATGCACCGAGAGATGAAGGAGGAGACGGCACCAGC
TACTGAACTGGATAGACCTCCATTGCCCCATGAAAATGGATGACACCAACTCCTTTACTT
TCTGGACTCATTCCAGAAATCTTCCTGCAGCCTtcaccagctattaactaactttatcaa
gaaatactgctgtaatatatgctaaatcagaacaagtttcaaattcactg
>NODE_340_length_428_cov_15.523364
GTATCAAGTGTAAACATGTGAGCATTTTGACATTCAGCGTTTAGTTGGAGCTGATTGTCC
CCGTGTAACATGGCACAACGTATATAACAACCGCTGACCTGTTCAGAATTGACGAGTCTT
AAATGTGACATTTTCCCCAAAATATTATGGTGCACCGTAAATGGTTGTTTTCTGTTGCCG
GCGTTGAGTGGTCCACCATACTGGGTCGCACTCTATAGACTACACAGACTCAACACCTCT
CCGAGAGACCCAGAACAACATGTGTTCCTCAGGAAGTTCCCATGCAATCCTGCATATGGC
AACATTTAAGGGCTTCTTTTTTCCACGCAGGCTTTAACTTAATTTGCTGCCAAGGCATCG
AAGAAGCAGAGCACAGTATAGAACAGTATCGTGTTGGCCATGACCAGAGGGATGGATGAA
TGAATGTATGGCCAGAGCTCCGATCGGTGATTATTACATAGTGTATAAAACAAAGAACAG
ATATGAGTCTGGAGAATTATTTGTGAAAGATAGCCAGAGTGATTTTATACTCTTTGTTTT
TGTTTAGATTTCAAAACACATGTAAgagaaac
>NODE_341_length_616_cov_11.701299
GTGACCCCGTGTCTGTTGGTTGTATCAGCAGCCCTGCATTGTACTCGGGGGGGGATTTAG
ACTCTCAAAGCATCTTCCCGCTGCAGCTTTCCCAGCAAACACCCAAAGTGGTATCTCGCC
TTTTCTCTCGCTCAGACATTAATCTTGCTCTACCCTTCTACATCAAAAATGCTTGTATTG
TCAGGGAGCGCTAATGTTTGCCTCCTATTCACTATATATACACATATATGTATTTTTGTG
TCTGAGGGAATCAGTCGAATGCATTGTTCCCAAATCATTGTAATATCTATTTAGAGTGGC
AACAGCACTGGCTGCCGATGCTCAGTATTCATGGAGCATAAACCAGCCTTAAGACTTAGA
AAAGCTGAAAGGGCTTATCCCTATATTCTTAAACTCCCCTCTTTTATGTTGGTCTTAGGC
ATTAAGGATAGGATTGTGAATAGCAATTGTTCAACTGCTGCACTGAGAGTGAGTGTGTAT
ACGTGGGTGGGGGTGTTTTATTCCCTGGCAAAATCCTTTCCTTTTCTCCCATTTTTTTCA
ACTGTAAATATTAACTGTGTTCTTAACTCTTAACGGTGTATGGGACACAGTAATGTGCTT
TTAAGGATATATTATGTGAAAGATTTTCCACTGCATACACTGCTGCTTGAAATAAGAAAA
GGCTGTTTTATGGAGCCTGAAAACAAATTTGCTACGGCAGAAGAAAAAGAAGGAGGCAAA
AAAAAAAAATAGATagaactttgcagtatcaagtcgtcag
>NODE_344_length_585_cov_8.687180
AAAAAAAAGAAAAAGAAAACACATGCAGCTAGAACACTGAAACGCCTCGCACAAGAGAGA
GAGAAAAAATGAATGGGCTGATGGAAAGATAAAAAAGTAGCTACTACAGGAAAAACTATG
CGAAAATAATGTGCAAATTGACTCGCTTCTATTCAAAACGTGTATTCCCGAGTTGCAGTC
ATTGGTTGTCCATTTGTCACCCATTTAAAGCTCCCTCTGCCTCCCTCCCTCCCTTCCCGT
CTCTGCTAAGCATCTCCAGTCTACATATCTTCTTTAGCTTTAACGAGCCTCGTTAAGATC
GCAATAATATTCCACCCTCTAATTGCTCATTCCATTCAGCAGATAGGCGAGCATTGGCTT
GTGCCTGATGCGCGCGGTGCGGTGGGAGGGTTGCTGTGGAGATCGGAGACTCTGATAACC
CCCCGTGCGTGCTGCACAAGTGGTGAAAGCCTCGCGCTACGTACTGGCTAATGATTGGCA
CGCTTGACAGTGATTGGCAGGGCTGCCATGACAACGCTACAACGACACCAAGAAGACCAA
TAGAAAAGGGAAACAAAATGTTTCAATGCTACACTCAACGGCGGATTTAGGGGGGAGATA
TTATGAGGCTGGTGTCATTAGGCGATAGCCATTGAATCATTCAATCTTTTTTACTTGCCG
TATTTTTCGGTTTTTCCTTTTTCTCGATAATTTTCTTTCTCTCTCAGGTCATTTCCATGG
TTTtcagat
>NODE_345_length_219_cov_2.890411
AACTGATTTAATGAGCCATTCGCAGTTTCACTGTACCGGCCGTGTGTACTTAGACTTGCA
TGGCTTAATCTTTGAGACAAGCATATGCTACTGGCAGGATCAACCAGGTAGCCCCAGACC
GTGCGGGCGGGCGGGCGGGCGGGCGGGCTAACGAACAAACGGACGGACGACCGACGACCG
ACCGGCTCGCTCGCGGCTCGCACGCTCGCCCACTGGCTCGCTCGCTCGCTCCCACCCTCC
CTACCCAGGGGGTCGGGCGGGTGGGGCTGCATGGCACCCGGTCCGGACCGGGTGCAAAGC
GCGGCAGCGGGAGCAGATGGGCGCACGCGCGCCCGTTGCATTGGCCTCGAGAAACAGCCG
TGt
>NODE_346_length_803_cov_11.444583
AATACAAATGTGGATGATAGCAATGAAATTTCACACATATAGTATTTGTTTCTCATAGCA
GCTATCTATGCCTTCAGCTTTGGAACGAAATCCATCTGGTTTGACTAAAATAATCAAAAA
TAAATTCCTTAGTCATATCTCTGATTTGCTGCCATGAGTGAACAATATCTTTACCTTCTC
TCAGCTCTCAAACTTTTTAAATGTCCTGGAGGAGTTCTTGTTTGAGTCCCAAATCTACTG
AGATCTCTAATGAAGGCTTTACCTTCCAGGCAAGCATATTTCTCCAAATGACAGTAATTT
ACATATGATGTATTTAGAGAAGAAGAGGGCAGGCTAATTCTATTTGGAGATTTTCCTTTG
TTTTAGGAGTCATTAGCAGCTAGCTCAAATCTAATTTTTACAATTTCATCAGGCCATCTT
GGAAAGCCTCTGTGAGCTCATCAGAGAGGAGCATTTATTGCTAAGTGTTCTCTATTGCAT
TAGCACACAATAAAGCGGCCAGGGACTGCTACAGACGTTTATGTGGAATCCAGTTAACAC
TCTGCCAATTCGTTTTTTATTGGGACACAATCAATTTTTATTCATTTTAAAGCCAGAATG
CTTTCTTTCATTGTGTGCCTACCCCAGCTTATTATGCCCTAAACTAATTACTCAGTTGTT
TTCACAAAATGCTAATGTTTATGTTAAAGATTTCCTCTTTGAAATGCAGACCTGACGTGC
TTATACATACACTTCCCCCTATGCTTTAAACACAATAATAATGACATTCATTTCATTTCT
ATGAGCCTGGCAGTGACAGTAGGTCTGAGTAATAAcactgattttaaagaactacagtta
aagtcgtcaaacctgacccatgggtcgaatctgcccctttatctttcgtatgtcttgaat
tttgaattttgcactcattgggctataacaaaacttttggcatgttt
>NODE_347_length_382_cov_6.732984
TTTTCAGTCCCCGGTCCCCATTCTCAGCGGGGTTCAGATGGAATAGCCATGCATGACGCC
CCTTCTATGGCAACCACACCTCCACAGGAAGGCAACGCCGACTTTTCGGATGGGCAGAGA
AGGCCTTTGAGAAGCTGGCAGCAGAAGTAAATCCTTCTCTAAGGAACAAGGAGAATTAGC
AGGGAGCAGTGGACTAGGGATTTAACCCTACCCCTCTCCTTTGAAAGGCACAGTCAGTCC
CACTCCTGCGGCTAGCCACAATCAAACAGAGGAGGAGTGGGGAGGTGGCAGCGGGGAGAG
GAGAACACAAACTCCCTGAATGACACAAGCAGTGGATTGTGGAGGAGCCTAATCCCACTT
TAATACCTTTCCAAGTTCAGCTGCTAAAGAATGCTCTTTAAAACAACACCACTGTGTGAG
CAGTGAAGGTTGACCAGGGGGAGGCACGCCATTCAACCTCCCCAACATTACCTGATTAGT
GGTTTgaggaccaggcctctgggccagcatgccaacaggagacaga
>NODE_348_length_681_cov_11.358296
TCTTCCCTGGCCAGTATTGCTAGTGCAAAATGCTTACTAAAATTGAGTGCTGTGGAACTA
AAACAATCAGTAACTTGCCTCCTGGGTATTTATGTTTTCTCATATTGTAATCAGCAAGGA
TTATTTTAGCTCAAAGTTATATATATTTGCTTTAGCACTAGTTTGATGCATAAAGCACAC
ATAAAAAGTATATTTATGACACTTGTAAGCTGTAGTCTTCTCTTTGCATCAACTAGCAGC
ATGCATGACAAAGCTTCATGCTTCAGTTCTGCTATCTTTGAGAAATACTCCCAGACATGC
CAGTGATCAGCCTCCTCTACTCGCACACACTCAAGCAAACACACAGCACTGTACGTCCCT
GTCTTAGACGCAACACAGCCATGGCTATTTCTGTTCCACAGACTGATAGCTCCTACTGAA
GATCATTGATTTTACGGGAAGCCCTGTTTACAGGCTGAGTGCCATCGACCTGAGGTGACT
TTTTGCCTCCTGCAGTTGGAGCAATAGTGAAGCACCCTTATGTCTGCATTAGTGCAACAG
TGGACTGAATATTTACAGCACACAATAAACACTGGTGTTCTACATGGTTAATTGTCTGAG
TTACAGCGTTAGGAATCATCAAGAACAGGAACTCCATGTACCTTATACAATTATAATGGT
TTGTGTAGCAGCGGTTGACAAACTTTTTTGGCCTGTGGCTCTGAGACTAAGTGACGCTAT
GACAATATTTCTGGACACTGAAACATGAcaggcattgcccttctcagactgcttgaatta
tctgcactacttattattgaggaagtacaatagctaattagtata
>NODE_349_length_538_cov_13.778811
TCAGCCTCATCAGACACGGGTCTCGATACTGAGTTTCTCAAGTAGCCACAGAGTCCAACC
CTTCTCCAAGCAATGCGTTGCCAAGACCAAACAGCAAGCACGACTATTTAACTGGTAATC
ATCCCCCCTTTTTCCTATTGCTGTGTGTTTTCCATTGCTACTTACCATTTTCCCCCTACG
CTGTCCTGGAGATAGAAGTGTCTTAATATCCACTCACTCCAACAGATGCTGGTAGGTAAT
GTGTCTTGTTTGAAGTCATCATATGAGAACTTCTGCTGTGCTCAGTAGATCGCCCACCAC
TTCGCTGACTTATGAATCTAATAACCCTTTGCAATATCGGCGTGCTTAAACTCTCTTAGG
CAACACCTTGGTGGCTCTACAGTAAAAGACAAATATCAACAAGCCGGGCTTGTCAGGAAA
AGCTTGTACAGATATACGTAACACCCTCGCCCGGACAACGCCATTAGGGGTCTTACGTGA
TTGAAATAAGCGACGGCGGCACAAGTTTATGGGGGGATACTAGTTCCTGGCTGATCGCTC
GTTCACCGCCTCAGATCTTTAAAATCCGCATCGAGGAACAATGACAGAACCATAAAACTT
CTGGGACACATCCATATTCACGTgtttgtgttatccaccgttaactccctctttggcgag
gggccataggcctattacgcat
>NODE_350_length_442_cov_18.441177
AAAACCAAATCCAGATCTTATTAAAAAAAATCAAGGAGAATAAATCTGTTGTAGTTCATC
AAAAGAAAAAAAAAGAGGATGCTCTTTGAGTTAAAATTTTGTCTCCTGTCATCAAAATCT
GTTGTAATTTATAAATGCAATCCTTAGAAAATGGTTAAAATCGAGTCAAAATATTTCTAT
ATTCCTCTCCTTTTTTTTCTTGAGATTCCTGCTGTTCATGCACCATGAAATCTTGCTTCA
TTAAAAGTGTATTAATCTTGTCTCGTCTCATGGGAGGTACCTTAAGATGATGTTGTGTCT
TTTTCTTTAAATTGTTGGAGGAAAAAAAAATCTTCCAGATTTGGTCCCTGTCAGTCAGAA
ATAATTGTGTGCTTAATCTTGTCCCTGATGGATGACTTGGAGTTCAGCAATGGGCCAGCT
CCAATGACAAATACAATATTAATATTCATTAACTGCTTTGACAATGCTAATTTTGATGCA
GTAGTAAAGGGCCTTCCAAAGTTAGCGGCCAAAGCATCAGAGCTGAGCAAGGTGGCAAGA
TAATTTGTGCTGCTTTACTGAGCTGAAGGCTTTTAAAGTCTTAAGC
>NODE_351_length_524_cov_5.839694
GACATTATAAAATCAGCCTGAATAGTTACCTCAGGCCCGCAGACCCAGCCTTCTGTCGGC
CGTGCTCACTCAGCCTGTGTTTGAGTGTCAGCCAAGTCAGCTATGGCTGCTCCAGAGAGC
CTGAAGTCTGTTGGGGAGACGGGACATTCCAAACAGCATAACTCATTCTTTACACCATCT
CTGCTGCCATTAGTTAATTATATGCAGGTGTTTTCCTTTCTCAGGTTTTTTGTTGTAGAT
CTAATAAAAATGTAACCATAAGTACATAAAGCCAGAAAGACGGCGAAAAGGAAAGGGGGA
GACAGTGTGGAGGAAGTGGCTGAATTTGCTGTGTGAAGCAAATTACTGCCCCCATGTAGA
TTCATCAGTTCTCCCTGCTGGATTAAGGAAGGGCCTTTCTAATGAAGTTCGCCCCGTCAA
AATGAAGGGACTAATTCTGATTTAGCTGAGGTAATGAACTTCCCCTCTCCTAGTGAGAGC
AGCACCATGGGGTGAGGAAAGAGGGGTGGTTGAGTAGGGGGGGAGGTGTGGGGGCAAAGG
AGAGTGGCAGCAAGAGAGAGAGGGAGACAGGACGAAGATGAGACAGGAGAGAGACATGCA
ACGAGGACAGATAGAGCTAGAAGGGAGAGCAAAAGCAAGGTGGAGAATGAGAAAAAAATT
ATGCAAAa
>NODE_352_length_545_cov_7.124771
TTTTTTTTTTTTTTTCCTCTTTACAACACCTTGCAAAACACCATTTCCACCAAGAGGGAT
ACTGCATCTTTACAAATGAAACCTATTCCTTTGCATCTTCCATGCTCTTATTTCAATACT
CCTCTCTCCTTGTTCCCCCTCCACACATCATTAAACATATTATTATAACATGACTGTCAG
CCTGCGCCTCTCTTCGCTCCATTCTTGCTCTGCCAGGTAATCAATTTGTCGTCACTCTCT
GTAACCCCAGTAAAGTCATCAAGTGAAATGAGTTACAGCTGCAAAGAGCCTTCAAGAATA
CAGGAGGAAGAGAGAGAGAGAGAGAGAGAGAGAGAGAGAGAGAGAGAGAGAGAAAAAGAA
CGCGAGAAAAATGACAACACAGCCCAGGAATATTCCACCGCTTGATAGCACATCCCAGGT
CTTGAAGATGAAATATTAATGCACAATTTGTTTATCTGCAGGCCCACATCTCTCCAGTGC
CGAGCTGTTAATTTTCTATCGGCACAGACAACGGATCAGTCAGTCATGAACTCTTCACAG
CCATTACCGGGAGACATTTTGATTAAGTATTCCTAATGTAGTGGATAGGAAAGAATGAAA
ACACTCTGCCTGCCAACTTTTGATTGACCATTAAGCCACTGATGAATGTGCCTGTCAAAG
AGGAGAcaattacctcaacaatgaagaaa
>NODE_353_length_805_cov_9.067080
AAAAGCAGAGGAGAGGCAATGTTGTCTTCAGCATGCCTGCGTGATTCCACAGCATCTGTG
CATTTTTTTTTTAGTGCTGAACAAGAACAGCTAAGGGGGAAAAATGCTTGGTTGTTTTAG
TTGGACAAAAAGAGGGACACATGATTCGCTATGGCCAAAAAGAAAACAAAAATGAACGTA
AAAGTATAGTTTAAAAAATAATTGTCATTGGATATGCTTATTTGAGCCAGGGCAAGCATA
TCACAACTGAGCTAAACAGGCTCTTGAAACAAGAATACAAAGGAGGAAATAAAGCATAGA
CAAAAAAGATGGAATACAAATTTAGTCAACGAAACAGGACAAATAAGAAGGAAGGTCCAT
ATGAACATAATGGGATTTGGTCTTGGTAAACAGGACAAAAATGGAGGTGATTCGAGTGAA
TGGATGGGTTGACAGCAAGAATGAATTTGTATTATTTTCATTCTGTGAACGTCAGTTCAG
CACTCTTACCTCTTATTGGTGTACCACCTGGGTGGATAATATGAATGCAAATAAGATTAG
AAAGAAGAAGCATTAGTACGAGTAGATAGAGGCTGGGGGCTTTGGAAGAAGAATCAAATT
AGGTTTAACAGGGTACGTAAATAAAGGTACTACAGGAAAGAGAAAGGAGAGAGAAAGAGA
ATAAGAACTTTTCTGTACTCTACTGGCAAAGAAAGACAGGATTCATCATAGAAAAATCAT
AGGTCAAAGAGAAGAACTTGTACATTGATGTACCACGGGGAGGTGCCATTTTGGAAGGGG
CAAATGGCTTCTGAAGACcatctactgaaggaaaagactttcaggactttgtatatgaga
ttgagagcagagatattttaaaaaaaaagaagagagagagaaaaacaaaactttgtggtc
cctttgcttgacctgaactaggcagagctggtcacctccctaaagctct
>NODE_354_length_694_cov_6.302594
CTTTGGGTCATAAACACCTCCGCCTGTCTCCCCTCCTCTTTTCTCTTCCACAGAGGTGAG
TTGGGTTTGCACTCTGTTAATCTTTCACTACAGGCCCGCTCGCTTTTTACACTGGCCCAC
TGGAGAACAGAGGAGGAGAATGAAAGAGGGGTAGTAAAGGACAAGAGTGGATAAAAGAGC
AGGAAGAAAAAGCCATAGAGAGGGCCAGATGGGCACCTTCACAGTCCATTTATCAAACCC
AATGTGGCCCTCCCCTCCCCTCCCTGCTGCTCTCATGTCCTAAACCCCCATGTAATTCTG
TAATGATTTTCATTATCATATAATGACCTTACAAAGCCTACAGCAGTTTGCATGGTCAGT
ACAAAACTCGCAGCTGTTCGCTTCCATGTTTGCTCGCCGGCTGTGACAAAGCTTTTTTTG
TTTTCTGTTTTTTTTCTTTCGGCCAGAGCAGTGACCTCTAGGCTTTAGAAGGTCAGCATA
AGGTCACCTCAAAATGTACATACTGTCAGCATACAGACTGAAGACAGCATCCAATCCATG
TTACATTTCTGCCACACGGAACTAGAGAAGACTGGTAGATTTTCTGTGTATGTACTTCCA
GTGTGAATCCTTCCTCACCTGTGATTGCACAGATGTGAAACGTGATCTATGAATTTTTAA
AACCTAAAACCTCCCTGGTGCCACTGGGATGTGCCATTTCCTATactaataggcctgttc
cctggaggttgtgtcttgctcttcaatccgcacttcctgtgtggcatacagaactgctct
gctgcagtacagtcacccacccacataataatccatctatttccagggtactcacggg
>NODE_355_length_538_cov_12.671003
AGACGGACAGTTCAGAGGGTTGGACACCCCGTCACACACAGTCCTATTGGCCCAGTAGCT
CTGTCAGTCATTTGCACCCCAACACGTCCATTTGGTTTGTTGTGTCCATGTGATAACCAT
CAGCCATCAGTTGGTTTTACTTTGATTCAGCCTTACAAAGTGAACAGTGTCCTGTAGCCC
ATTAATAACTAGAACACACTCTAACTCCCAGATGTCCAGTAACCTTTCTGTGGGCTCAGT
GATTAACACACCATGTCCATTAGACATCCAAACAAGGCCAGCTGTAAATTAACAGATCAT
GGTGCCTCCCCCCGCCTCGCCTCTCCACAGATGGTTGGTGGGGCTCCGCTGGGCAGGGAA
ACTGATTGGTCCAATTCTTCCTCACAGGGAGACATCCATGAGGATTTCTGCACTGTGTGC
AGACGCAGTGGCCAGTTGCTCATGTGCGACACGTGTTCTCGTGTTTATCACCTGGACTGC
CTGGATCCACCCCTGAAAACCATTCCTAAAGGCATGTGGATCTGTCCAAAATGTCAAGAT
CAGGTAACCGCAGCAGCCGAGACTGATCCTGAGTCAGGGGGAAGGGGGTACCGCAGTCCA
GAGAGGAGCCTCTCAGGGCCTGTAGCTGTACTGTAGGACTGTTCAATCCTTTGTAAGCAT
ATACATGATGCAGTATTGTTTt
>NODE_356_length_480_cov_12.716666
GACATAAAGAGCAGGGTGCGAACAGGTGTGGGCTTGAGCTGGTCAGCACACATTATGAGA
GCAGAGAGACAGGAGAGCTTGAGAGACTAGTGAGTCACGGGGGCATCTCTACAGAGAAAA
GCTTGGTATCCTCCAACAGAGGAAACAGGCTTAGTGGTTGGAGGATAGATCTTTTTTTTC
CCTTGCCACAGTTAATTTTCAAATCTCCAACATCCTATGGCTGTCTGTTTTTCTTCTTCT
TCTTTCTGTTTTTTCTGCTTTCATTCTTTTCTTTTAAAATGAAACTGGAGCTGGGGCGGT
GATAGTGATAGATGGCTCAGCGCTCTAACACTTTATCCAATCCGGCGCAGATTTCATCCA
ATAAAGAATCACTTGTGCACTCTCAAACTAAATGGAAGTCAGGCAGCGGAGAGAAAGGGG
CTGCCGTGTGTTTCTGAGCTGCGAAAATCAAATTTTCTTAAAGCTGCCGCAGCAGTGGCT
GGCGGAAAAGGCAGCAACAGCCATGACTGGCCAGGGCCACAACGTCTGCACACACAATTT
AATCCATCACAGAGCGCCTGACACCATATCAATCAACCTTTCATCAGTATGCCCCCCACC
CCACCAAAAAAGAAAAAAAAAAAc
>NODE_357_length_708_cov_4.885593
GACACTACTTCAATGTGATATTATCACAAAAAAATTATGAAAAAAGACCAGAAGGGGAGT
TCAAAGCACAACCAAAAGTGAAAGTCCCTCAGTCAGTGAACTTTGTGACCTATGGGCTTT
CCATGTGACCCCACCAATAAGAAATGCCTTAGGTAATTTGAATCAAGTGGAGGTGTGGCA
CTTTCAAACAGATTCGGCTGAATAGGCCTGCTGGAGCAGCACACTGCTCCCCGGACCAGA
TGTGTGGGGCTGTTTTTTTATTAAAGGAGAAGCTGATAGTTGCAGGTGCAAGGCTGACAT
GAGGGCCAGCTTTGCAGGCCTTCATAAAGGGGATATCCATTGCCTGTGTTTAATCAGAGC
CAGTGGGATGGGATGGGATTCATTGCTCTTTGATGGAGAGCACTGTTATGAAGATGGACA
GTCACTTTGCTCTCTAAGTGAAACCATCGTTTAGCCTCAATTCCCAGAGAAAAGGGCCAT
TTGTTATCCACAGGGGAGTGCAGCAGGGGTGGTTATGCTAGGTGGAGGCTGCATGCATTT
TCCACACAATTACCGTGCATAGGCATACATTTATGGTCAGAGAAAACTGACTATGCTAAA
GCCAAAGTGACATACAATATAGACTCTGAATATCCTTCCCTCTAATACCAACAGAGCAGG
AGTAAAACCGACACACACAAACACGCTCACACACACCTGTGCATGATCTGTATGTGTGCC
TGTGCATACATCATCACTCACTTGTGTTCGCCTGCTGGTGATGTATTTTCACACATAGTC
ATAGTAAAACTCTTACATGTCTTGTTACTAGTGTGTGGCGTcatattatccaacatggtt
catggaccagaa
>NODE_358_length_985_cov_7.484264
ATTACCTTTGGACCCAGATAAAAGCAGCTGTGAACATATATAAACTGTGACATATCACTT
TTTGGCAGACGACCACTTTTTGGCAGTGACACCCCACACATAAAGGAAATAAACTCTTTT
TAAAAAAAAGTCAAACAATTGACAATGTAGTTGCAATAAAGGCACTTAATTGTCAATGTA
GCGTCGTTTACGTCGACAAGCTGACATGCTAAACCAAAAAGGTGTGTTTTTCTCCTTCAG
GTGAAGCTAAATCTTTCAGCTGCTCGTTAAGTTTCAGTCGCACACCTGTTAAAAGGTGAG
CTAACGCCGGAGAGCTGATGTAGCGTTAGCTAGCACAGAGAAACGGCTGCAGAGAGCACA
CCATGTTGATTTAAATGTCAAACACTCTTCCTCTACAGGTAGACACTACGCCACAAACAC
TCTGGCTACACAAGAAACCGTACAACGAAGGAAGGGGTCAGAAAGGTCCGTACCTTTTTC
TCATGTAGGTCCACAATTTGCCACACCAAGAGAATTATTTCCCTCTCATCCGAACCCAGT
TTACCCCCATTTGCACCAGCTGTTGCCCCAAAGAACACCACCAGAGTATCACTGTGCGAA
GCCATCAGGGACCACAAGGGTAAAAACTACAATTAAAGCAAAGATTAAAATAAAAATAAC
ACGAGGGTTCACCTTTTTCCAAGTGATAAGAAGAGCGAACAAAAGGGCTGGAAACTCAAT
TGAGATAAACGGAGAGAGAAAAAAGGGGGAGAGATTATTTTCAGAGGAGCCACGGAAGAG
TTTGCGGTCAGAGACTCTACCTGTTGCTGTACTTGAGTGTGTTCTATCCAGAGATACTGG
TTTAACTGGTAAAGAAGGGTGGAAATCCGTGTGTCTTTCACACGAACTCCATAACAAGCC
CCGGAGTTTTTTTTTCCTGCTCTCCTTTCTATTTTTTTCCGAGTTACCTGTGTGGCTCGG
CCTCTGCGAGAGAGGAGTCGGAGCGGCGTCGTCTATTGGCTGGTTTGTAAAGGTGAGGGC
GGGACGATGAGGTGAGTGCTGTAATCTGATTGGTCATTTCTGTTGAATCAGGAAGTAGTC
CGGCTAAACAGAGCTGCAATATCTCCATgagggatatccatgtagcatt
>NODE_359_length_776_cov_7.779639
ATGACTTTGACAAAACTCTGGCTTCACAGGACCACCAGTTAGCAGGCCCCAGTCTGCAAC
AATGGTGTCTTTGTCAGTCATTTTCACCAAATTTTCATTTAAAGGACTACTCTGTATCAC
TCCCAGTTGCCAAATTCTTAAAGACTGAGGAAGTGGATGATGGATGAGCATGAGCCAGCA
ATCGATCGATCTGTCGGCGTCTCTCTCTAACCCCTTTTCATGGCTGGCATCACTGCAGTC
CCTCAAGCCTTCTACCCATTCCCCTGCCTGCCCTTACCTTGCTTCCCCCCCTCTCCATCC
CTTTTACTTTTTTTTTTAAGTTTGTTTCTATTTGCTTCATTTTTGCTGTCCCTTCCTTTC
TTCCCTTCCAGAAAGTGATGCACACTCGCAAAAGACATTCTGAGCTGTACCATGAGCTCA
ACCACTCGTCCAAGTTCCACACCATAGACAGGTATAGCAGGGACCCAGCCATGTCCACAT
TCAAGGTAAGATCATTGCCCAGAAGCGGGATGGGAATCCGCTGTACCCACGCACCTCCAC
TCCCTCCCGCACTTTGTCACAATCTGTTAACCCCACCCCTTTAAACACCGAAGAATTGCT
ACTGGACAAGCACACGGTGATCAAAGTTGCATTAATATGCTTCACAGGAAGCGGTCTGAA
CTGGCTAAATATTATCAGCACTGTGGTGGCATTTTATTTACTTGTAAATGCAGCTTTCAG
ACAATTATAGCCATAAAAATTCACAGCAAAAGCACCCTGTCATTTACAAACATGAGGTAC
TTTTGAAAGCAGTTGTATTCATTATGGTCTTTCTTTCCAGCCAAATTGCTGGCTTAGAAA
TGTGAAAACATTGTTTGCTCTAACAAGGGAATTTGAATGTAATATGAATACTTTATATAA
ctttcattgccatttgattc
>NODE_360_length_146_cov_4.184931
GGCTTGCTAAATAGTCACGCGGCCCCCCGTGCGGTCGGCGGCCGACTTCTTAGAGGGACA
GGTGGCGTTCAGCCACACGAGATTGAGCAATAACAGGTCTGTGATGCCCTTAGATGTCCG
GGGCTGCACGCGTGCCACACTGAGTTGATCAGCCTGTGTCTACCCTTCGCCGAGAGGCGC
GGGTAACCCGCTGAACCCCACTCGTGATGGGGATTGGGGATTGCAATTTTTCCCCATGAA
CGAGGAATTCCCAGTAAGCGCCGGGTCATCAGCCCGCGTTGACTAAGTCC
>NODE_361_length_679_cov_5.562592
CATAGAAGGTGTCACTAAAGGTTACCATAATGCCTACATAGTGTCTGCGCCTCAGAGCCA
TTCAAAGTTCATCTGCTTTTCTCCAGGGAGAAATTTGTAGTCATACAGTACGAAAAAAGA
CAGTGATAAAAAGACGATACTGCCTAGGCTCATTAAAATGTATGTGGCATCTTACTCTTT
AGTGAAAGCCTTTTCTTGTCTGTGTATGTGTGTGAACCCAAAAAGAAGCAAATCAATGTA
AGAGAATCTGATTGATATTCACTTCAGAGGGTGGAAGTGGGAGAGCCTGGGCTCACCATG
GCACTCTGTGGGCTTTTGTTCCTGGCAGGTTGGACAGGCCTTCACTGTGAGGATGACATT
AATGAGTGCCTTCCACAGCCCTGCAACCAGGGGATATGCATTCAGAATGATCCAGGCTAC
GGCTACACCTGTTTCTGTCGTCCTGGATTTGTGGTGAGGCTCCCCACCTTATTTCCCTTA
TCCACCTCTTTTTGGTTTTTTCGAGCTAACCTTTATCCTCTTGCACCCTTGATGCTTCTG
TGGCACTAATTAGCTGAATTGTTAAGATGTTTGATCACCTTTTTCATTGTTGCTTATGGT
CTAATCTAAGTCTCTTTATCATAGCAGGAAAATCGGAGGCTTCTAAGATGTGACATTTTC
TCTATTTGTTACGACATTATATGAACAACTAACACCCCGAAAGTTAACCAGAATTATCAA
TAATAATAATAACATCAATAATATTAAACTTTAACTTTAGAAATGCAGCTGACCTGCTAT
CTTACATCACATGTTTTTGAGTTCAAAAACCCTTGTCTTTGTt
>NODE_362_length_404_cov_12.146040
TCGCTGGCACGTTCCAGTCACGCCCGCTTCCCGGCCCGCGGCCAATCAATACCACTTTCC
TGTTTTAGAGGCGGGTAATTATGAGGTGGAGAGATTGTGTGACCTCTCACCCCTGCTGCA
TTACTCGCCTGATATTAAGATAAATTGCCTGATTTTGGGTAAACATATGCTGCAATTCAA
ACTGTCAGCACTGGTTTGCTCAGGGATAATTTGTATTGATCTCCTGGCTTCTTCCCCATT
TTGCTTACTGACCTCATGGATAATTAGAGAAAAAGAGACACGGGGAGGTAAGGCAGGGCT
TGCATTTGAATACTTTGCTGGAGAGATGAAGAGCACATGGGAGGGGGGCAGAGGGAACAT
TAGAGACTAATAGAATTTTCATTTTCTCTCATTTTCTGCTCAGATTTAGACAGGTTACAT
GTTTTGTTCAATTATATCGCTTATATCTTTTTTCCCTCTGCTTGTGTTACATACACAGAG
AGGGCTCGCGCTCGTTTAATTTCTGGGATGATTCAAATTTTACAAACGCAATGAGACAAC
Aaagtgac
>NODE_363_length_145_cov_18.896551
TCTCCACATTAGCAGAAACCAACCGAGCACCCTTTGACCTTACCGAAGGAGAATCAGAAC
TTGTCTCAGGGTTCAACGTAGAGTACGCAGGGGGTCCTTTCGCACTTTTCTTCCTAGCAG
AATACGCCAACATCCTTCTCATAAACACACTCTCAGCCACCCTGTTTCTGGGAGCCTCCC
TCTCCCACTCCTTCCCTGAACTTACATCTGTTAATCTAATAACTAAAGCAGCCCTCCTAT
CCGTAGTATTTCTCTGAGTCCGAGCCTCTTACCCTCGATTCCGATACGA
>NODE_364_length_548_cov_8.344891
ATTGTCTGCAGCTGGAAGACTCCAGTGCTATGTGTGATTTTGCTCATCTCTTTACTGCAT
AATTTCCAGGCAGCTCTGAGTGACAGAGGGTCTCTGCATGTGAGGTTTTCTAGTAGGTTT
ATCCTGCTGGTCAGTTCTTCTAGGTCTTGTGCACTTTTATAATAATACAGGAGAATATGG
CTGCTTAGGGTTCCACATTTCCCAATTCAATTTTAATTCAAAAGAGGATGTTAAAAATCT
ACTTTCCTCATTATCCTCTTTGCCATCTTAATGCGTGGCACTGTAAGTGCAGGTTTGTTT
GCCTCCCTCTCTGAAAAGCGCTGGATTTCAGATGTTAACCTCTTTGGACACCTCCATTAA
TGAGCGTTTAAATGCGACTCTATGGTAAGGGTTGAGCTTTAAGTAGCACAGAATGAAAAA
TGATTTGTATTGATGCAAATCGTGTGTACGGAGTGAATTATACACAATTACCCATCAATA
CTGGCCAGTCTTGCCCACCCTCACCAACAAGATGTGGTTAACAGGCAGAAAATAAGATTG
AAATGGTGTGTAAAGAGTTGAAAATGAATTTCAATGCTGCATTTGTCCACAATTACCCCG
TCGTTCACACGTGTTTTATTGGGAGTTTTTTTTTTTCTTCAAATATTTCTCAAAGCAGAT
TGGAAACATTCTTGGTATTACCCTCTTTCTTC
>NODE_365_length_648_cov_8.398149
ATTACATATTGAATCGCTGTTCCGCCGAGTTCCTGACCAACAATAAAACTTCTGATTTTA
AATTTCTATTTTTCCTTTCACTCGATTCAGATTCTATTTACATGTGGCTGTGAGATAGCC
TCAGTGGAATTTACCAGTGCAGTTAATCCACTCTGATGGTCTAACAGGGATTGTCTGCAC
AGTATCTCTGCAGCCAAATCATACAGTATGAAACTGCATCAAATGAACAGATGGCAGTGA
CACGAATTAAAAGCACAGAACAATAGTAGAATATAAACCAGAAATGACACCCAAAGTGGC
TGTTGATTTATAGCCGTGGCGAGTTTGGTACTGGGCTTCCATGTATATTAGTGCTACAAA
TCTGGGTCCATTTAGCAGGGAGATGCTCATACATACATCACCGACTCCTGCTCCAAGCCA
AGGTCAGTCCTTATTGCATCAATCTTTTCAACAGAGGCTACTCTACACAGCAGCAGTTTT
GTAACTGTCGCAGCTGTAATGGAATCTTTTTTCTCGCGCTTCATCTTTCTCTTATCACAT
GAAATATATATTCAACTTCTCTTCTTTCCCTCATTCTCCTGATTCTTTTTATTTTATCTG
TAAAACATTCCCGGGGACCTCATTCCTTTTCTGGGGGACACACTCCAAGTAGCACAGATT
TTAACCCTTTAAGGCCCTGATCACACCGAGTCACTTTGGAATACATATATAAAATAAAAA
TTTTAAAACGCATTGCGTAAGAATGGATTTGTCCCTTTtataggacaacttgagtcaatg
acaagacatctt
>NODE_372_length_853_cov_4.177022
TTGAAGAGGTTTGTAACATTCATTTTTCTCCATGTGAATTACAAGCCTTTCATTATCATG
ATACATACATACAAGCTGTTGTCAGTGTTTGATATGAACATGTTTAGGCTCTGAAGGATT
TGCACAAGCTAGCTGGAAAAAAAACAGACTTGCAAATTGTAGAAATTGTAGAAATTGTAG
AAAATTGTTGAAATTCAGGGCCTCTCACAGAAACAGTTGCTCAGTTGTTGTTAAATGTGT
GATAACTGATTGACTTGTATTTTCGTTTTGCTTACAAATGTGTCCACTGTGTTTTTACTT
GGAACAGATTCCTGACACACAGGACCAACAATACAGACTTGCACAGGACCGACGCAAGTC
TGTGTCAGCAAGCCATCCTATACATGGGGTACGTCGGCACGCTCCAAAAACAACTGGCGA
AGGGCGTCGGTAAAGAAATTGTGGCAAAGCGGTACGTGCAATGTCTTTCTAAAAGTCTTT
TCCTAACACGTGCACCGTGCAAAAGCTTGAGCAGTTTGAGTAATTTTATTTTGTACTTTC
ACAGTGAAAGAATCATCCGACTGGATTTGATGACCACCCCGAATGACTGCACAGCGGTCC
TGGATGCAGCCAAGAATGACTTTTTGGTCGTTGTTGGCAAAATATATGATTCCAGAAACG
ACTGCCAGCTTGAGACCTCCGAGTGCCTCATCTATTTGTACTACTTGGAGGCAATAGTGG
TCCTCAAGCACCTGCAGAGGCCCGGGGTGGTGGAGCACATGACGGTGAGTGTTGTGCTTT
GATTTTTTTTATTGATGAATTTTTCATGTGAACACAACAGTGAGATCATCAATTAATGGG
ATGGCATGTGTGTGTTTTATGCAGATGGAGGAGTGGACTAACAGGAGGAAATTAGAAAGG
GACCATGTCTTGATCACGGTGAAAGAACACAAGACTGCCACACATCAGGTGGCAGTCTTT
ATTCTCACCCCAGAAGAGGAGGACGTAAGTTGACTTa
>NODE_373_length_567_cov_7.299824
CTTTTTCTTTGCTCCTTATGAGCCGAGGAGATAATTCATGTATGGGAACAAGCCTGCCCC
ATTTTAGGCTCTAATCTCACATCAGAGGAATGTCATTAAACACCTTCAACACTGCCTGCA
AAGAACTACCTGTCCTGGCTTCACAGCTGCATAAACCAAAAACCTCTTAAGATCACGTTT
GCCTGAGCTTTGACATATACACAGTCTACATATACGGTATATGTTAAGTACTAAATGTAA
ACAAAATGTGCATACCACAATCAACCATTTAGCTGGTGTGTGGATGTATGGGGTGGGAAA
GGTGGTAGGGGGAAAAAAGAAAACAAAAAAAATAATACAATACAGACAATGTACAAATTC
CCAACTAAGGCATTGAGGCATATTAGGCATAATAATCATTGAAATGCATCAGTCAATAGC
AAAGTGTAGCTCAAAGACTAAACTGACCTCTGTCAGCGGTCACAATCCTTTGGTAAGGAT
GGACCCGCGTGTCATGCCGTCTCACTTTAGTAGCCATTGCACCTAGATTGTAACAGGTCC
ACAAGGTTAGAAACCATTCACTTTGAGGAGGGGAAAAACAGTCATCTTTTACAGTAACAA
CATTCACATTTTTAACCATTACCATTTATAATGCTTGGATAATACAACAATACACAGAAT
AACGTAATACAGATTATAGTACATATACACACACCACACATTTTTTTTTTT
>NODE_374_length_536_cov_5.445896
GGAAGAGAGAGTGAGAGGAGGTGGTGGTGGTGGTGGGGGGGGAGAGGAGGAAGGAGGAGG
AAGAAGAAGAAGAAGAAGAAGAAGAAGAAGAGTGGCGAGCGCCCTGTGATTTCCCGTCTC
CACGCTTAGTTGATATTTCACTGGGTGAGGATTGAGCGCTACGGGTGCATTTCACACCCT
GAATGAGAAAGGCAATCTCGCTCAGCCGACTAGAACAATAATTAGAATGGAGATTAAATA
AAAATAATTAGAAAAAGTTCATCTAGTTTTGATGTATTAATTATTCCGCCCCTGCTTTAT
TCCAAGTCTAATTATCTGCTTCAGTGAAAATGCCAAGATTTTCTGTGAGTCATAAAAAAT
TACATTCATGTAATTATGTCAGCAATTTGGGGGGAAGTCAGCTAAGCAGAGCGTCGGTTC
GCCTCCCCCCCTCCGCCTCCCCCACACACACCCCCTAGTTTAAAGTAAGTAACTTCTAAC
TACTTATAACTTATAAGTTAATACAGTCCCTTTCAAGCCAGGGGTATAAATAatagaatg
caatgggagattatttactctttaaatgaggagctgctctcccggcttcccgcctttcac
actcacgcgcccggcacaccacaatgaaaaacaagacgagtttttatccattcttggtca
gtagataataatttgcatat
>NODE_375_length_629_cov_7.096979
TTTACGAGCAGCATGCAGAGGTGTGTGTGTGTGTGTGTGTGTGTGTGTGTTAGGGTGGAA
GGGGGTTGGACTGTGGTTGCATCTGGACTCTGGGAAGCAGGCTGATCAGTCTCTCTCACC
CAGAGCCTAGCCCAGGCAGCCTAGGAGTTTCAATCAATAACCAGTCCCTGTAGCTGCCCC
GAGCAAGCTGTTTGAAAAGTCAGAGTAGCATGAAATGGCCATTATTAAATTACTGGGACG
GACACATTTAGAAGGCCATTGCATTAAGAGAGCAAGCTCTCCCAATTAGTGGATCAGCAC
ATTAATAGCCCTGGATGAGAACACCATCTGATCAAAGATTAGACACACACACACAATCTA
TTGACCTATTTTACTGGTGCCCTGATAGCTACATATAGCATTTGTAAAGTATGTCCTCTA
ACTAGAATGAATGGTGGAAATCTATTTTCTGTCTTTATGCATGATTCATATTTGGAACTA
CCAAAGCCCCTTTATCTTACTGCAATTGTTCTATGAACATTTTGCTGATTCAAACCTCAT
CCATTTTCAAGTAGTAAAGCTGTATTACACACAAAGAGGGATTGTTGTGAGATCAACGTT
TCCCCTCTGTTTACTATTACTCTGAGTATGTTCTTCAGAGGGAAAATAAGAGCTGCTTTA
TTTTCTTGGGTGCAGTGCAAAGCCTGTGGCATCTGTTTAAAATGAGattgaaaggcaggc
tgtagcaaactttagtgtgagtcgctgagtaatagagtcactccaagctcagt
>NODE_376_length_697_cov_9.002870
GATAGCGTTTAGCCTTAATTAGGCCCCAGTTCTCCTCTCATTTACACTACAGCTACAGCG
CACAGAGAGACGGATCCTTGACTGTTTATTTGCTGTGAAATCGCCACGGAGCAGCTTTTT
AAAGGGGTCAGCTCACAGCTCCGTAGGTTGCACATCACCAAACACATTCTGGCTACATGC
AGCCGGCTTGGAGCGGGCTTCCCCTGTCCCTATAGAGGTGTGTTGTAGTCTTAACAACCC
GAAGGTGATGGTTTGCGGATCCCCGGAGGAGAAGCCAACTGTCCCGTGAACCCTGACTGC
TTTTTTTCGGCCATCTAGTCTGCAGGAGAAGGCAACAGAGACTGGCGTATGCTACAGATT
TCCTCTGCTTATCCAGCTCCCAGTTTTTCCACCGTATTTTCTCAGGCTGCTTGTCATTGC
CTGGACTCGGATCCCGGAATCTTCATGATTTGCGGACACCATGCTCGTTTTTTAGCCGGG
AAACCCTCTTTTCGTCCCGCATGTTTAGGACCAAACGATCGGGGCTCGTCCGGCGACTCT
GGAGGAGCCGTGCGCCCGTGGAGGGCGACGGGGAGGCGGATAGAGGGACGCATGGCTCCG
GGGGCTGCTGCATGGGCAAAACGACAAAGGTGGCCAAGTCCAACGCAGGGTCCGAGGCTG
AATTGAAGGCGTTGACCCACTCGATACTGAAAAAGATCAAAGAGAAACAATTAGAGGTGC
TTTTGCAGGCGGTGGAGTCCAAGGGGGGTGCCCGAAGCCCCTGCTTGCTCCTGCCCAGCA
AAGTGGACGCCAAAGTGGGTCAacagtcttactctctccccatgctgctctacaaagtgt
t
>NODE_377_length_653_cov_3.807045
GGCAAAGGGATAGAGTTATAGAGGAGGGACAGGTTGTAGCAGAAGAAGAAGACTGAGACG
ACCCCCCTCACACATTGTCCAAAAACTCAACTTTGTCCAGCTAAAGGACATTACCAGCTC
CTTTCTGTGCCAAATCTTACCCCTCGCCACTATCATATCACTGTACACAGAGAAAAGGGC
TCACTTTTTATTTACACTGTCTTTATTGCCAGAATATTGCTTTTAATTGCTGTCCTGGAT
TTCCTGCTGCGGTATAGGACGAGTCTGAGACGATTACTCAAAGTAATGGAGCATAATGAT
GTCTCGGAACGGCCCCTGAAGCTCAGGTCAGGGGTTGGACAATGTGAACATTCAGCTACT
TAGCTTCCTTTGCAACTTTGTGACAAAATCTGTTTGCCCAACACCAATTAAGATGCCTCT
CCATGCGCTCTGGTCAATGGGTTTGACGGAGGGGGTCGTCCAATGAGTTGACATGTCCCT
GAGCACGAACAAGCTGGCCTGTGTCCTCGCCTCAATAATTGGTGTCCCTTGCAACGTGCC
GCTTCCCAGGGCTGTCCTTTGTGTCCCCATGGCAGTCCTAAATGAGGGGAGTCAGGGCTT
TAATGGGACTCCTGTTAGTTTTAAACAAACACAGGGCGACCCCCTACTGTTCAGCATGTT
GCATAGAACAGCTGGGAGTCCACAGAGCTCTCACTCGGGAGCCTGTAACCCCCACAGGGG
CCCAAGAGCCCACTGCCTACTGGCCATTGTGCCTCTGATGACGTCCTCTcaggagctcgt
cagtaattctgtgttca
>NODE_378_length_328_cov_2.082317
CACAAAATGTATATAAAGAAAACACTTTGGAACATTAAAATCATGCTTACCGAGGCGTCT
AGGCGGTGCTTGGGTGTTGGCTCTAAGTTCTAAAAAACAACAACAACACAGAGTGTAAAA
ACGTATGCCGGTGTATATAAAGAAACACTGCAGAACATGGTGATAAAGTTGTGATAGAGT
TGATTCTTACCATGTACCATGCTGTCTGCTTGCTGGTAAAATCCTGCGTGTTGGTCTCCT
CTGGAGAATGTGGTTTTATACATAAAATTGGCGCGCTCATCTTCTCATATTCCCACAAAT
TAAGAAAGAAAATTCTGACGCGGTCTTCTTCTTATATTCCCACATATTACAAAGATAAAT
AATACAACAACGGTGTTATTTTTCCTTAAAAACCATATAAGCCGTTTTCCAGACTCGAGG
GGCCCTCATAATCGTCTGTGTGAGAATCACCCAAGTAAACAATGATTGTAAc
>NODE_379_length_563_cov_10.646537
AGAGACACTCCGCCATTCATCATCTTATAACGCCCCTGAGTGTGCGTGTGCTTGCACTAA
TGTGTGTATAGACTGTGTGTGTGTGGATGTGTGTCTCTTCGCGAGTGTGTTTGAGCATAT
GCCTGTGTGTTTGTACGGGCCCTTGCATATGTGCACGCGTATGTGCGTACATGTGTGTGA
GAGACAAGTGTGCGGCTCTCCACCAGCAATAATATCGCATACATTTTAAAGGACCGTCAT
TATCGCCGTGGGTTACCCTGCAGCCCCCCATCACAAACCCCACAAACCATTTTCATTCCA
AACTCATTAATATGCAAACTTATTCAAATGAGATTGTAATTAAGCATCTACTGAGTGGGA
ACCCTTTTCATGATAATTTATGATAAACTCCTCGCCACCTTTGATTGAGATTGATTTTTG
GCGCAGGCAAGCCGACCTGAATACAAAGCTACACCTGAGAGACCTGGAGGGAGAATAACA
CTTTTAAAACAGCAAACTTATTTCATGGCTGATTGTGCCACAATCATCTTGGAGGAGTAA
CAAAGATCTATTTGAATAATGCATTCCCACTGTGCTGGTGATGTGCTCAGCCTAAAAGAA
AAAAGAAAAAAAAACTGGGcatatctgttcttggcatcaaggtgacaaagtgatgtgtgt
gaatgtgtgtctgtgtttataatggaaggtaaaccaagcataactca
>NODE_380_length_841_cov_10.122474
TCGACGACCTCACAAAGTATTCAAAGATTCTTTTAGATGAAACACTACATTAAGATGTGC
TGCACGTTTGTCATTGCAGCTATTTGAAACAAATACGTCGAATCAATAAATGTCGATTTG
TCAAATTTCATCTGCAATGTTAAATGTTCATTTACTAAATTAGAGCAGGACTGTAAAGGC
AAAGACACGGATTAAACTCTGACTAGGATCAAGATCTCGGTTTGAGCACAGAGATGGTCT
TGATGAAACACTACACTGAGAACTTAGCAGGAAATGGTGTCTTTTCGGACTGTTGCCTCT
TTGCAAATTTAAACAAAAAGCAGATTCATTCCAGAAATTGCAAAATAAACACAATACCGA
CACAAGGATACCACAGAAATTGTAATCTTGTAATTCAATGTATTCACATTACAACATCCA
CATGGTTCAGTTTGTGACAACGTCTAATGATCTTCAAATATATTCACTGTATGATACATA
ATACCAATATAGGCACTTCCAGTAAGTCTGGCAATATTGAAGCTACAGTATAGTGTCTAA
ATTACAAAATGGTAAAAATAAATAATGTATATCTAAAAGAGTTTTTGTAGTTTTAAAATT
TCTTTACTGTACAGCATATATGTATATTGTACAAAATGGAGCATCGACCTGCAAGGAAAT
CAATTATTTTACGTTCACAAATACTGTGTATTTGGACATATTCTTCCTTAGTACATGTGG
TAAGTGCAAGGTACTAGTGAGAAGAAAGCAATTCATTATTTAATCATGTGTCAACTATAT
AAAAATACTCATCTCATTTTGTTTACATAATTGTAAAGCTTGTTTGGTTCCCATGGTTAC
AATTATTGTACACGTGTGAATAAGCATGACAGTCAAATAAAACAAATTAAGACATAAAAA
ATACAAAACCGATATACTGTATCAGCTTGAATGCAAgtaccgacttgcaacagatgtagc
tgtggggcaaaattcacacactgtc
>NODE_382_length_300_cov_1.410000
ATAACTATAAAACAGTCCTGCTCGTTGGTTTACAGCCTCCAGTGGTCAATGCAACCAGAA
ACCTTACATTGTCTAGAGGAAGATACAGCCATATCTCCTGACTCTAGCTGGAATAAAGCT
ATAAATATTCTCAGTATTACCTTAACAGAGGAAGCTTTGGATGTGTGAGTCTCCTCCGGA
TGGTCCACCGTGTACCTTTAATTCATAAAACACAACAACACACACCAGTGTCACTCACGG
ATTATGTAAGTGGGTCAGTTCTTCTCATCAGATTATTTGTTATTTGGGACCCAAGCTAAG
TTCTGTGAAATATTTTGGCTGAATTTTGAGAATTTCATGTTTTCAGACCTGCGAAACTAT
TTTCAGGGTTCAATATCACCAGAAATTATTCTCCCACAGCCACCAGATTCAGTTAGGATA
CAGACAGAATACTTCCCAACTGat
>NODE_383_length_877_cov_6.332953
GTGTTGACTACATTTTATGTAGTAAATATATCAAATAATACCTGTTTCTGGAAAATGAGA
GGACTAAGCATTCATTTAGTAACCTGTTAACTGGCATTCATATTAAACAAACATATGGCT
GAAACACCTTTAGATAATTGTAAGGAAACCTCTTTTACTCGTGTAGCCAACTTATTCTGT
GTCTAGATACCCAAAGTTACCGTTTTTCCCCTGTGTTAATAAACAACACAAGCTAAGAGT
CTTCAACTGTCATTGTGAATCTGCCCCCCAGTGTTATAACCTGTCTTTCATTTCTTCCTG
CCGCGTCCCTTCCCTTGCAACAAAGGTTGTCTGCTAGTCGCCAACTTGTGTTGCACGGAT
AAAGAGCACGGATAAAGTTTCCACCTTCAAACGTTTTGTAGGAACTAAAAATGTCCTCCT
AGCTCAGTGTTATAGCAGGTGTTACACAAACATGCTAGAAAAGACTTTTACTAGATCATA
TTTGAAAGATAAAGAGTATCTTATTGAGAGATAAAAACGAAACCTGGGGGATATAAGGCG
AGCTTCTCTAACTTTGTTATAATTAATTGTATACCTGTGTATGTAAATATAATGCATTCC
TATTTTGCAGTCAAGAACAAAATACTATTTGTAATATAGAATAAACTTTATTATGAAACC
AAGCATTTCATGATTGTTTTTACTCTTTGGAGGCTAATTGCCCTGCACTGACCTATATTT
GAACTGTGCCATTTCTGACGATCAAAGTTTGAAGTGAAAAATGATACTGCAATCGCTTGC
AAGATGCACATTTGATGATTAATATTTAAAGATCGAGTCAACCTCCAAGGCCTCTTCACA
AGCCAGCTGTTGGTGGAGCTTTCCAGACAGTTCAAGGAAGTCACCAAAATCCAATTAGAC
ACTTGGTGAACAGAAAtatggaagttgttaggtgcagcaaaaccaacagaaaagacatgg
agaagtgtcagtcaagccagctttgtatttacccaccaagtcccagcatcaggtaaaata
g
>NODE_384_length_464_cov_5.991379
TTAGTTAGTTGGACTCCTTGTCCTTTTGCCCAAGCTTTGATAATGCTAATCATAACCTAA
CTTGGCCTCTTTTCTGCATCAAATTTTTCCTTTTATCAAATGATATCACATAATGCTATG
GCCATTCCAAAAATCTCACTAAATACTGCTTCTGCAGTCAGTAGCAGTGACTTACAGCAG
CTCCTCTCCTCAGCAGAACAGTTTGGAAATTTAAAATTTTGCTCTCTATTCAGCGGGCCT
TTTTTGACCCCTATTATGCATTCTAGACTTAACGTCAAAGAGCGAGGAAGAGATTTAATT
TGTTGACTATTGCCACCGATCTCCTTTAAACGGCTTTTAATTGATAACGGCAAGGGAGAG
CGGTGAACTTTAAATAGACATTCTAATTATCGGCTTTAAGAAGCAGGGGCTTTTTGGGAA
ATGTTATGGCATTTGGAATGGGATTAATGGGCGAGTGAGGCGCTGGCCACCCTGCAGCTA
AATGACATTAAAGAGGGAGATGAGTGGTGCTGCTGAAGGGAGCAAACCCACTAGTCACAG
GAGCCAGGGCGCCCACTTCCTTGGGCACACACAccgtggggtaacgtgcaggaggagtag
gaggagga
>NODE_390_length_384_cov_7.893229
ACAACCAAAACACAGGTAGCTGCTCTTGCTTTTGCCTTACAAACACATTCACACATACAC
TTACACACATCCATAACACATGTTCAGAGTAGACCAAGGATGCACACACGCAGACACACA
GCTGCATACACACTAACATCTAATGGCTAGTCAGTGACACTGAGGTCTTAGCCCCTGTCT
GCCAGTCCTCATTTGTTTCCCAGCCCCTCCTATGTGTGTGAAGCAGTAGCACTTGCTACT
GGGTGTCTTGTTACTCCTCAGAAGGTCTATTGATTTAACTCTTGCCACAATCTATAACAC
TATTGTCTTGCCTTAAGTGTCTCATCTGTACAATTCACTGGCAGGAGTCTATACATCAAA
AACCCCGCCTGCTTAAGGATATTGGTATTCTGCAACATGCTGGGAATACTTTTTTTTTCT
CTGTGAATTTCACATTTCTTACACACTCAACCTTACTTTTTTAAAGCGTAGATGCTTGCA
GCTAGGCATAACACAGCCTGGTACAGGTTTATTTTTACTACTGTTGTG
>NODE_393_length_294_cov_1.006803
CTGATTGTCTCTTATGCTCTGAATTCATCTGGCTGTACTGCTTTGCATTTCACATTTTAT
GAACCGTGTGTCAGGGTTGGACTGTCAGGTATTTTAAAGCCCATAACTAGAAGAAATATC
CTCTCTATAATTTCTCTCACATTAAGGACAACTTTCTGTCAGGCTGCTTTTTACCATTAC
CAATAATCATGTGTAAATTGGGCCACAATGTCCTTGTGGAAAACATTAAAATATTCTAAC
TGAGAAATCAATGTTTTTTATGTTGTTTTTTTCTTTGTTTTTTTCTTTTTTAAATGTATG
tatcatacatgccaaatccctacagccttcaatcaaggtgcactgaaacacttaaaaaaa
tcagtaaatcatacatactgacactaaatacacgtgtatcgtctcttttattgtctaaca
agtgcacaaggtcattag
>NODE_394_length_820_cov_13.286586
GTTTGTGCAGGCTAGAGTGTCACTGTTTCTCCAGGCTGAGAACATTCTGAGGCAGAGCAG
TTATAGCTGTAGCAGTACTAATTCTCACTGTGGTTTTGAATGCAGACAACACATTGACAA
AGCAACAAAACGGGAAAAGAGGGAGCACAGCCACATTTGCATTTAAACTACGTGCAAACA
AACTGAGACATGCATTTGTCAACATCAAATGCTAATGCCTAACTTGAACTTGAAAGAGTT
TAGGTCACTTTGCACAAAATACGAGACGTTGGATTTCTGTAAAATGAGCACTGCTGACAT
TTCTCAGAAACCGACAGCATCAAAGTCAGAAATCAAAATATAGCAGAGTAACTTTGTGAG
TAAAGGGACGAGGTTGGTCTCATTTCTTATTTAAAATCAGCTCCATAATTTGATCTTTGT
AAAACTTAAGTTGCTGCAGGTGTTCGGCAGGAGGAATGATAGCCTTAGGGCTTGGAGCTA
CCGTGAGGCCCCGCTGAGATTTCCCATCATCCCTACAGTCTGGCAGCAGCTTTTCAAACA
GCGCCCCTTCTGAAGTTGCCCTTGGTTCTACATGTGTAGCAGTAATTATGAATGAGGGGG
ACTAAGATCTGTACAAAACCATCAAACATTTTACAGCTTGCTGCTATTGTTATAAAGATC
AATAGACACAGTATCAGTCCTGGTTTTGAAGGAGAGGTGGTGCTGTACATTTTCCCTCGC
ATACTTTCTCACTTTCTTTCTTTCTTCCTTTCTTTTGGCCTCCCTCGCTCATGTCCCGTC
TCATTTCTCTTTTCTTTCTCTCTCTCCGCGCTCTCTCCCTATACAGAGCCAGTGTTGCAC
ATCCGTTTTAATTGCCGTTTGTAGGGTTCTGTGATGTGAGCTGCTAAAAGACACCCGTCC
TGTAAAAGAGCAGGAGATGGAGGCAGAGAGAGGAAATGAAAcatattcacttcagtgctg
gctg
>NODE_395_length_626_cov_7.621406
GTTTGGAGGCTTTTTTGGACTTTTTTAAAAACTTGTTGTTTTGTTCACCTCCACAAATCT
AAAAGCATCTCTGTATAATTCAGAAATAGCATTGATTTTTTTCATGAGACTGTATTTTGT
AAATGTAACATTTTCAATGCAGAACTGTAAAAAACAATGTGATCCGTTTAGCACACAAAG
TAGCCTGCACCACCTATCATGAGGCTCTGTTATAATAGATTGTAATTCACATTCTGAAGA
CATTGGTTGTAATGCATCCCAATCTGAAGCACTTTGGCCAGCCCTTCCCCCACCCATAAA
CACACACGCTCCCTTTCTCTCCTCTCCGGGCCTCCTGAGGTTGGTGTCTCTGCGTTAGGA
CTCTATTGTTGCCTACTGCTGGATAATGCCCTTATTAATTGTACCTCTTTGTAAGGTGTC
AGCTGTAGCCTCAGATTGAGATGGATGGATCTCTGGAGTCTGCTCCCTGGCCCTCCACAG
ACGCTCTATCTCGGCACAGCACACAGATGCAACAGTGAGTGCAGCCACACTATGACTAAA
AGCTCAGATAAAAACAGCCATTTTAATTATTCCACCCTAAAAAAAAGAAAAAGAAAAAAA
GAATGAAACATCCAAAGTGAAAAAAAACCCTACTTCTGTCATTGCTAAGGTGAGCTAGCA
TGTGATGTGTTTCAATTATCTGAATATCTGAGCACAGTATCCGTAGCAGTGATGAAAAAT
CTTCTTCTTTTTTATTGATTATTTTAGTGTGTTGCAGAAATACTggttaa
>NODE_396_length_395_cov_3.969620
GACACCAGAAGTGTGCTGCAGCCAAGAGCCTCTGACATTCTGATACACCCTCCAACATCC
CCTGGGACAAAAGAGTGAAACCGGGGTGCCTGCCTCGTCATGTCCCATCAATTGCAATGG
GACCTCAGAAACCGCAGGCCAACTAGCAGCTGCCACATGGGTGTCCATCACTGGATTTGA
CAGGAGTGTTGCCCTGCTGACTGCCCTTCTTTACTGTCCCTCTGGTCAATCTACACCTCA
ATTGGCCCTGCACTGGTGGGTGATGCCTTGTCCTTCTGGCGCATGTCAAAAAGAGCCAGG
AGCCACAGAGGAAGTGCAAATATCCTCTAATGGCCTTGATCCAGATGGATGCGCCCATGA
CAATAGGCCCCCGTGCCTGTGGTTTGGGTTTTTGAAACGCAGAGGCCACCACAATAACAC
AGCAAAATTATGCATGCAGGCCAAGGACCATTGACATGTTAAAGAGCACTGCCAGTTGCT
ATGATAATTAAGTTAGCTCATTCCAAGGCAGAGAGCTCttttctcttaacatgtcttta
>NODE_400_length_968_cov_9.151859
ATTAGCTAAGTATCCACACCGGCTCTCTGGCACACAGAGCTCCCGCACGAGTCCCTGTCG
ACTCGCTCATCCCTGTAGATACGATGCAATCAAAAAAAAGGCAGCAACACGGGAGGCGAG
GGGGGAGGAAAAAATCAACGCATCAAAAAACAAACTTTAAACAATGACCCTACTTCTCTG
CTGCAACTTTTTCCCCTTACACCTCGCATTTTTTCTTCTGTCACGAGTATAAGGGGCAAG
AGCATTGCATCCCTTTTTTCCTCTTCCAAGGATAATGATTTACAAAATGCCTCTCATCAA
AGAATTCATTAACAACGAACGTTAATTAAAAAATAAATGAGTAAACATCAATATCAAATC
TCAGCACTGTGGAAGGGAATACATTATGCAGAGTAATGATGTTTGAGAGGGGCTTCAGCA
CCTCTGTGGGACTCTTTTAAACCCCTTACCTCTTAGGCAGTTGCTTATTTTGCAACCCTT
TGTTGTTTAACAACAAAGAGAATGGGCTCTCATAATGTTATATTAATCAGCGGATTAATA
TTTCAATTTGATTTGCTTTATAGTTGAGGTGCTGTTGGCATTTCCATTTTCCCTCCATAT
GTGCAGCGATGTTAAGTGGTATCATTACCATTTTCTACCTGGGGGTTCGGGGAGATAACA
GGCACCAGTGATAGCTCTATTCTGTGGAGGGAGAGGGAGGTTTTTGGGGGGCGCTCATGC
ATTTTTAAAGGTCCGTGTTTGGTGTGCCTTCACATCCATTATTCTCAAATGTTGCACGCA
AACAGCTGAGTCACAGCCTTTCTGCCCGCCACAGGACAACAAGAAACAAGAACAGCCTAA
AATACTAAATTAGAGTGCCCACTGTAAAAGTGTCCGCTGGTATACAGGCAAATATGATTT
ATTCATTCTAAATTGTGTTTGACAACCTTTGTTCCTGCTGGAGTCTGCAGATGAAGTCAA
ATGATGTGTtataatctaacaggacacagtagagggaccctggagtacttgcgattctgt
tcagtttgtggcgcaggtatttagcctggcttttctgagctctttgagtccaggtgatgg
caaagtcttccacatttctaaaaataagtaac
>NODE_402_length_330_cov_11.442424
TTCAGTGCTTCTGGTAATTCAGACATCTTATCCTTTGTCACGCTTGGCATCTTACACATA
CTTTTGGGCTTTTACAACATATTGAATTAGCTTTCTGTAGCTTAAATACACATACACACT
AATGTTTAGCTAAACACATTTTGCCCTCCTGCCCCTTCCTCTGTTTCTTTCTCTCTCTCT
TCCTCGTTTTCCCTCTCTCCCTCCAGCAGATAAAGCCAATCTTGGGGCTGGCTCCTGCCA
CAAAACGTTCTGTAATAGTCTAATTGTGGCTAATGGTTTGTGCAGCTAATTAAAGTGTAT
GAATTACAATAATCAGTCAGCCGCATGGAGGCCATGCCGCCTCACGCTGTTCCTCCAAGC
GTGGAAGGCCAAGACCAAAGCAGGGGGAGTGTACTTGGGGGTTGGGTACTAAAGGAAAAG
GTGAGATGAAAGTGATGAAGAGGAGGGGAGACAAACGCTTGAAACAAAATCCCA
>NODE_403_length_793_cov_7.313997
ATATAATTTGCAAGTTTCAAGTTGATTTTGACAAGTAAATGATACTGCAGTTCCCTCTTT
TTCTTGGTCATAAACAACTCGACAAACCTATTCAGGTTGGTATGGATCTTTGTGTTGCTC
ATGCTGTACATACAGTATAAGGGAAATTAATGGGAGACAATAAACGAATGATACAATGCA
ACATTAAACATGTCCAGAATAACACTCTTTAAATGACAGCTAAGAAAAAAAATCTATGAA
TTTATCATTAAAAGTTAATTGAGAGGGGAGCTTAAAAAGGTCAAACAAGTCGCTCCATTC
GAGGAGGGCATAAGGGGGTTAGCTTTTAACTTAGCATTTTTATTGACTCTGGCAAAACAA
AATGAGCGGGCTCTGTAGGATTGTGCACTCTGCATTGGCCATTCAGGCCTTCAGAGCCCC
ATTGTAGTACTTTGAAGAGAATGAAAGGAAACCCCACTGGTGGAAATGCAGTGGAACAGC
CCCACAACAGGCCACAACTGTTCCCTTATGCATGAAAGGCAGGGACATAAAAGACAAGAT
GGACTTCTGAGGTAGGGCCAAAAACAAAGGCAACAAAAGTGCTGATCACGAGGGGATGAC
ACGACTCGTCTCGGCAGAAGGAGCAGGGAGAAAAGGGGCAGGGGACAATAGCACTCCCAG
CCAAATGACATGTTGGAGAATTGAAAAATCCACACAAGAAGTGTCTTCTCAATTCACTAA
ACCCACAAGAGCTGGGTGACTGTCGGCTGGACCTTGGTCAAACTGAGAGGGGGTGGGCTA
AAACAGCCCACAGCTTTTCTCTCTCTAACTTTCTTTCCCAAATCTTTCCCCGTTTTGGCA
AACAACTTGGCAAGAGCAGAGACAGACTGGGGTGATGGCTTTAGTCTGCACACACCAAAC
CGAAACCAAACCAAACCTAAtcaaagcatggtgggtt
>NODE_404_length_814_cov_6.648649
TATGCATGAACAGGCAAAGACAAGATGGAGCGCCATGGAGGTCATCCATTGGTTATTTAC
CCAGAGCTAATGAGGCAGAAAACGGCATTAACTTAATTCTCCTCTCATTCCGCGTCTCCC
CTTTCATTTCTCCTCCTTCCTCTCCTCCTTTCACTATGTAGGAAACGGTACTTAAGCGAC
TTTGTTCTTGGCTGTGATTTGAAAGTGAACACTGGTGTTCTGTGAAAGGTGGCAAATACG
CGAAGAGCACGTCTAGAATTTTCATAAAAGATCTGCTCAAAGGCCTCTTGTCAGCTAAAA
CGACCCATTAAAGAAGTGGGGAGCAGGGGAAATGCATTTTCCAAATTGAACGGTGGGATT
TACAGTCGGTTTAACGCTGCTGACCCCTAACACGCTAATGTTTGGTTCGTGTCATCAGCC
GTCCCTCCCCATCTTTTATCACCTCCATTGTCGAGCTATCTATTTAATTGAAAGAAGTTA
ATTGAATGAAAATGATCAACTAAGCTTGTATTAATATTGCTAATGGAACTTTCTTCTTGG
CCATGTTTGGAGAACGATGTCACGCTGGAGTTTGGGAAAGGCCCATTAAGGTTTGCACTT
AACCCGATGGGCTAATTAAGGAATGCTTATTCATTCCCAGAGTCAGGGGGTAGGTCTGCT
CCAAACCCATAGCCACAGGCCTTTTACAGCATTTTGCACTTGCCATTATTGCGGACTCCA
GTTGCCTAACGGTGATTGGCCAAGATCGATTGTAGCTCTATGAAAATGACGTGCTTTAGA
AAAGAACATTTCGATTGAATAATCTAGCTGCGGTATTATATGGAAATTGACTGGCTGTAA
CGGCTATGGTGGACATATCACATCTTCATGCAATGACATGCATAAGATTATTCAGTAGCT
GTCTGGAACCTGCCATAGCAACAGGGGAACAGGGGAGCCTCTTATGAACAGTTGAAAg
>NODE_405_length_308_cov_3.042208
GTCGCGCCGGGGGCGAGGGGGCCCCGTCCCTTCCCGCCCGGGAGGACGGGAGAGAGGGCG
CAGAGAGTACTCGGTCCACGGCCCCGGGAAGCGGCGAGTTCCGGGCGAGGGGGTCGCTGT
AAAGCTCGCGGCCGAGGCCGCGAGCCACCTTCGCCCCCGGACCCTTCCTGGCCGACCCAG
AGCCGGTCGCGGCGCACCGCCGCGGAGGAAATGCGCCCGGCGGGGGACGGCCGGCGCCGG
GGAGAGGTCCCGCGAGGGGATCCTCCCACACCGAGCGGCCGCCCCTGGCCCGCCGAGTTG
AATCCCCCGGGCGGACTGCGCGGACCCCACCCGTTTACCTCTTAACGGTTTCACGCCCTC
TTGAACTCTCTCTTCAAAGTTCTTTTCAACTTTCCCTTAAGGTACTTGTCGACTATCGGT
CTCGTGCCGGTATTTAGCCTTAGATGgagttt
>NODE_406_length_867_cov_10.141869
ATAACATTATCAGCAAAAACGGGCTGGCAGGCATCTGAGATATATGCACTTCCTGTATTG
GAAATCAGCAAGAGCGCTATTAGGGAGACAGTAGGATAATGCATCAAAGTTGCAGCAACT
GGTGGCAGGATACAACACAGCAATTTTAATCACAAAACCAAATCAAACTGTGGTTAAGCA
TGTGTCTTTCTTTGTGCTACATCTGATTAATTATAAAACAAGCTGTACATCTTTAATGGA
AAAACAACTTTTGAAAGGAAAATTTCGAAGCAACCTTTTGTACCCCTGCATAATAGGAGA
GATATTTCAACCCATCAAACAAGAAATATGTTGCAAAATCAAATCAAATCAAATCTAAAG
CCTTTATTGTCACTGCATGTACACATACAACAAAATTTAAAAGCTTGTGTGTGAATTAAG
CTTGGGGAAGACAGAACCAGAACACTCACCAACAGGCTTTTGTGTTTCAAGGCTCTTTCC
TTTGTATGTATCAAACAGGTTGAGAGACGCATACTTGGTTTTGCCTTCCTTCCCCTTTGC
AGTTTGCCCAGAGCGCTCTGACATTGCGCTGTCCGCTCATTGAGTATGGTGAGCCCTGAG
ACTGGGGGAGAAAGGAGAGAGAGATTTGACACCAGCTATACACAGAAAGTGAAAGTGTTG
ACTGCACAAGCATTCAAAACAACTAAAACAGAAACAGTTTTACAAATCAAAGTAAACACA
GGATTTGACTCATCTCTAGGCTCAGGTTAATATAATCAAGCACCTCTTGCGTAACTTACA
ATAAAACAATATAAGACATTACAAAACAGGCAGGGTTCAGAAATATATTTAAGACATGCT
GAAACTAAACCCTATAAAACACAGTAAAATACCTGTGTAGAGGAAACACACTGATAAAGG
CCAAAACTAATTTTTGGATGTTTGTAGTCCCACTTTTCATTGACTCACCAATCCTTCATG
CCACGTAGACAGAATACATGCGGACTTACATGGCTTTATTTTCTATGTTTt
>NODE_407_length_735_cov_4.525170
ATTTTTTCCTGACGTATGTCATGAGGCAAAAATGAGGTTTAAAGTCACACTCTTTCTGAC
GTCACCGATGATGCGGGCTCATTTGCATACTTAACGAGAATTAGTAACGCAGGTACTGGC
TGAAAGGTTGACTATTTGTCTATTGATCCGAGCGGGACGGCCGCACTCAAATACAGTATG
TGACATCCGGTGGCCACGGGAACAAGTACACACACGCAAACATGAGTAGGCCTTGCTGAT
TAACATCTACTCCCACACTCTCCTACGATCTCAATAATAACTCTAGGAAGAGCAGAGTAC
CTTAACAGTGAGGACTGATAAGGAGGAAAAAAAGGGGGAGAAAATATAAAAGGTATATGG
TTTAAATGAAAGAGAGATCAGAGGAGCAGAGTGGGAGAGAGGAGCATTTTTTGCCATTTC
ACCCAGTTTAATAGGAGGACAGTTAATGGGCCTTTTTTATCGGGCACAGGCATCAATCAA
GAGGTGTCAGGCGGCCGCTGAATCTGGGCTGTGGTCCTCTTCACAGATGACTGATTAGCA
AGCCAAAATCACCAGATCCATCTTCCGACGGTCACTTTTATTACAGTCATTTTTAAAGTG
ACAGCAACCTGCCTTGTCTCACAACACTGGCCACCGCATATATATTCTCCCCCTCTCTCT
TTCTCCCTCTCTGCATCCGTCTTCCTCTCTCCTTCTGTCGCTGAGTATTTGGTCAGTCAC
TCTCCTGTTGTTCCTTCAAACCTGTGCCAGGGACACGGAGGAGAAGctgggtcattaaca
gcctgcaagtctgagtgccgattgaagccgcctgctgcttatcactgcttatttactgtc
aggcccacagagacccccagcaataaaaagatttctctc
>NODE_408_length_663_cov_17.625942
GCAATGGACTCACAAGTGAAATAGCATCTTTTTTGATAGAGTGATAATGAAAATAATAAC
ATCCCTGACAAAATATTCATAACAGTAATGATGAATGCCATATTTCTCAGAAAGATACAT
CAGAGGCGTCTTGGTTAAAAGAAAACAGTGGCCGGCGTCTCCCACACCCTCAAATTATCT
GCTGCTTTCACATTTCACTGATAGCATAGATGAGAGCTGAGAAAAATGGACACACAATTA
TGCTCACTTGTCGTATATTAATACTGCTTCTTGACATCTTCCATGGACCCTGAGCTGTCA
TCTCTTTGTCTGCTTTAATTGAAAATTAATGGTTAGTGCGTTGCCAAGGCAACAGCGGCA
GTGGTGGTGGGTAGTGAGCCACATTCAGACAGACACCAGTGGCATTGTTTGTCCTGTCTG
ACCTTGGAAGTCAAGGGAAAAAAAGAAAGAAGAAAGGCAAAGGAGGACAAAAAACACATT
AAAAAGAGAATGGAGAGGTAAGGGTTGAAATGTTGTCCATTGGAGCGAGGGAGAAAAATA
AAATAAAGTTATTGTGGCGTGGTTTTGGCCAGGTAGACAGAAAGAAAACTGTGCTAAGGT
GACTGAGGAGGGGACTGAAGATATGATGTCAAAATGCCAAATGGGGAGAATTATGTTTGA
GTAAGAAAGCAGAAAAAGGCCTGGTGATTCTTCTGTGGAGCGACAGGATTACCTTTGTGC
TGATGGAGTCAGAGGGCACTTTATGGCCCCGTAATCATCTGGACACAGGTgtgggggtgt
gaaagacagaaattgtgtgagtgtgta
>NODE_409_length_392_cov_12.094388
GGTTACAGTCAGGTTTAGGGGTGCAGGCAGGCTGAGGGTTAGGGTTTGAGGCTAGGGTTA
GGGTTAGAGTCGGGGCGTTAGGGTTAGGGTTAGAGTCGGGGCGTTAGGGTTAGAGTCGGG
GCGTTAGGGTTAGGGTTAGGGTTAGGGTTAGAGTTAGAGTTAGAGTTAGAGTGAGAGGGT
TAGGGTTAGGGTTAGGGTTAGGGGAAGGGTGATGCCATGGTCCCTGGACCAGGGACAGGG
ACAGGGCTCGACCTGTCTTTCTCCTCCGTACCCTTAACACCATAAAGACGAGTAAAAACA
CAACGGCCAAAAGGCATTAAGATTTTGAAAATCAAAGTGTCTCCTTCAACAGTTCTCCCT
TCGTGCCCTTGGTACCCCCAGTGGCCCTGACTTAGAGGGGAAACTCTCCCTCCATTCCCC
CTGCTAGCCGTGGCTCTAAATCGGGGGACAAATTCTGCCTCCCTGCCTCCGGTATGCCTG
GTTGCAGATCTATACCTCTGGTTCTAACTTAGGGCGAGGGGGGGGGGGGGGTCCTT
>NODE_410_length_346_cov_5.028902
GGTGGAGGCCCGTAGCGGTCCTGACGTGCAAATCGGTCGTCCGACCTGGGTATAGGGGCG
AAAGACTAATCGAACCATCTAGTAGCTGGTTCCCTCCGAAGTTTCCCTCAGGATAGCTGG
CGCTCAGAGTCTCGCAGTTTTATCTGGTAAAGCGAATGATTAGAGGTCTTGGGGCCGAAA
CGATCTCAACCTATTCTCAAACTTTAAATGGGTAAGAAGCCCGGCTCGCTGGCTTGGAGC
CGGGCGTGGAATGCGAGCCGCCTAGTGGGCCACTTTTGGTAAGCAGAACTGGCGCTGCGG
GATGAACCGAACGCCGGGTTAAGGCGCCCGATGCCGACGCTCATCAGACCCCAGAAAAGG
TGTTGGTTGATATAGACAGCAGGACGGTGGCCATGGAAGTTGGAATCCGCTAAGGAGTGT
GTAACAACTCACCTGCCGAATCAACTAGCCCTGAAAATGGATGGCGCTGGAGCGTCGGGC
CCatacccgg
>NODE_411_length_145_cov_16.896551
GAAGTTTCCCTCAGGATAGCTGGCGCTCAGAGTCTCGCAGTTTTATCCGGTAAAGCGAAT
GATTAGAGGTCTTGGGGCCGAAACGATCTCAACCTATTCTCAAACTTTAAATGGGTAAGA
AGCCCGGCTCGCTGGCTTGGAGCCGGGCGTGGAATGCGAGCCGCCTAGTGGGCCACTTTT
GGTAAGCAGAACTGGCGCTGCGGGATGAACCGAACGCCGGGTTAAGGCGCCCGATGCCGA
CGCTCATCGGACCCCAGAAAAGGTGTTGGTTGATATAGACAGCAGGACG
>NODE_412_length_863_cov_9.567787
GCATCCTGCAACGCTCGCCCTGAACCACTGAAAAGACAACCATTTAGGCTTTAAAAGACA
CACATAAACAAAAAAGGAAGGAGGAGATGAAAAGAGAGGAAAAATGAAAGAAAATGCAAG
AGGGAGAGAGGAAGAAAGAATGAAAGGAGGCTGGGGTTGAGGTGGGGGGCGAAAGAGGAA
GTCAATTACGTATTCTGAACCTGGCCGATGTAGTCCTCAGGGATCTGCCTCCGCACCTCA
GGATCTGTAAATAATTGACAGATAATATTAATTGGCTTTGGATTAGTGAGCAAGCTCAGT
ATCACACATTAATATTTGATCAGAGGATGATAGGGACCCTGGCAGGGGATCCGAAGGGGC
AGCTGAGGCTGTTTTGTTGATTAGGCCAGAGAAGGGAGGAGACGGAGGCAAGTGGTAGCG
GTAGCAGCAGCAACAGCAACAACAGCAGCTCCAGACACACACACACGCACACAGATGGAA
ACACACAGCCGTGGTTTGATGCTCCCGTTAGCTCCAGGCAGCTAAACCTCCTACTGCCAG
CAAACTGCCTGCTTCTTATTTTGCCCATGAATAAGAACATAAAAAAAAAACAGAGGAGGA
CTTCCCGAGCTGCTTTGATTGCTTTATTTATTTTTATTAGGACGCATGAGTGTGGTCTGC
TAGTCAGTTAGAGTATTATGGTGTTTTACCCATACACTGGACTAAATGTGGCTGCATCGT
AAAAATGACACATATTTTCAGTTTTAATATTTCATGATGATTTTAGTGCTGAGTCACTGG
AGCTACCAGTTGGTTGAGAATGCATGTAGAGGGGAAATAAATATTTTTGATTGGGTAGGA
GTTTTAGCATTTTGTGTCTGTTTATTATATTGTGTAATTAGTTAGTTTTTGAAGCCAAGT
TATTTATCCCAtacatttgtctgagttggtgtgacagtctttgactcttacctctccaca
cccaaacacatttcttttatttattgcttagtaaatacagatgtaaa
>NODE_413_length_939_cov_9.821086
TTTGTGTCCCATGAGACACCACATTGCTTTTGCTCACTGAGAAACCTTTGGCACAAATAG
GACATTCTTTGTCTAAAGTTAGAAGTGGTCTGGCTGTTAATTAATCCATCATAAATTGAT
TTTGATCTCTCCAGTGTTTGATTGAAGCCACTAATACACATTTGATAGCGCAAAGTCCTC
TGAGAAAGGCAACCGCTGATCCAGTGTTTAAGTTTTTGGCTCTCTGTCAGACGTTGTCCT
TAACCACTGACGTGAGTCTTGAAATTATATTGCAGACGTCGACTGCATATTTGCATTTTA
GAAGTTCGTCTGTGTGCGGTAGAAAATCTAGAACAATTGTTGGCCTGTCACTTCAGCTTT
ATCTTAAAAAACTTACAAAGGTTTTCCTCCTTGCCATACACGGCTGCTTGGGTAATGCTG
CCTCCTGTGTCTGCAGACGTATTTTTCTAAAGGTGTGTGTGGCACATCTGTGCAGCTATT
GTTTATTCATGGAGTAAACCCTTTGAAATGTGTTAAGATACTTCCCACTCATTATAAAAA
TCCTGCCACCCATGGATTAGGACTTTGATGTCACCAATCCTGCTTCAAAGGCTTCTTTCA
CTGCTATTAATCACAGTTTAGCCTCTGAAGATATAGCCAGAGAAAACATTTGGACATCTT
GTGCAGAAACTTTGAAATGTTCAGACTGTCTTGCATATGCTATGTTCATATCCTTTCCGC
TGTGTGTGGGGCTGTTGGACTGCTGTGCACGCAGCTGCACTCGAGTCCATGGGATTCAGC
TCAGATTTAGGCTCCTTCTGAACTGTCTTTTATACTGCTATATGAACACTAACATATTAG
TGCAATGTTCACTTTGTTGTCCTTTTTTCTCAAATAAGTAAAAAGAACATTACCCCCAGA
GTGTTTACTGCAACTTCGTGTTTAATAGTTCACTCTCAATAATCATTTTCTTTCTGTATT
ACAGAAGGCAGTTCAAAcattctctaagacttaaataagtcgtgaaatgagaacgtctaa
acgtctcctggctcttcttttgcattcaacaggaaatcttgctacatccagggctcgtgt
cac
>NODE_414_length_310_cov_2.638710
AAGAAGAAGAAGAAGAAGAGGAGGAGGAGGAGGAGGAGGAAGAAGAACGAGAAGAAGAAG
AAGAAGAAGAAGAAGAAACGCGCCTCCGTCCGGTTCCCCCGGTTTTCGCTGGGCTGGATG
CGGAGCTGCGTGCGCGGGGAAGTGTACTCTCCAGTGGCTCGCACACCATCTAGTGAGGAG
ACGCGATGCAAAATGGGAGCAGAGCTAGAAGCAGACAACCCCCAGGCTCTGATCCTGTTG
CCATGCGGCCGTTTCCCGGGCAACCCGTTCCCAGTGGCTCGTGATGGAGCAGTAAAACCG
GTCGGTATCGATAGAACCCGGGAGCAATTAAAGGTATCGACCGGAGGACCCCCCCCCAGT
TTAAGGAAATGAACGTTTGGCTGGAGATGGACGCCGGTGGTGGTGCCGGTGACGCAGGAG
CATCctggaggagaactctggccaactgttgtga
>NODE_415_length_480_cov_9.639584
AAGCAACTAATGATGCACTATATCTGACCACAAATAAGCAAAAGATAGAGGATAGTAAAA
ACAGCTTCGGCCTTTCTGTCTTCAGCCTGTTTGGCCACATAGAAGGAAACAGATAAATCT
GTGTAGCTTAAACCCCTGTGCCTCCTACAGGATTAAAAATTCATAAGATATATTGAATCG
GTGTGGAAATCCCAAAATATATGCAATTTGATCAAGCGGGGATTAAAAGTGTCATTGTGC
TTGTCAATAAGGGTTGGTGGCGACGTGGCAGTATCACATTGACTCTTGCGTATTAATACT
CAGTGTCCTATTGGGCCATCAGCTGATTGTTTGGAATGTAAATGATGCTGCTGATGGCTC
CAGTGACTGATGGCTTAAATTCCAATTAATCAATTGCTTCATCAGTTTCCCTAATTCAGA
TCAAATATCTCCTGAGTGCACACTCTTCTTTCAGTGGTATTAGAAGAAATAAATGCTCTG
GAAGTAATTTTCATCAATCTCGTGTACATGCCAATATGCCTCACAAGCCTGGTCCAGGTT
GAGGACTTAATGTCTTAAGTGTGTGTTTGTGGGAGTGTGTGTGTGTGTGTGTAGAAGAGG
GATTTGCATATTAGGGAGGAATGT
>NODE_416_length_396_cov_17.060606
ATGATCATAATTCACCTGTTATGCACTGTCTACTGCATGCATGGGGATATTTAAAGGTCT
CGCAAAACGAGTGCGTTTGGCCTATTACCAGTTTTATTTTATTTGTTTTTTTAAATGAGT
GAGAGATACTCAAAAAAGTGACGTAAAAATGACTACTATTACGCAGCAGTTTATTTAGAT
GATTGAAAGATATAACTGATAGACGTTCTATACAATTAAAGGGAATAATCCTTTGCTTGC
TTTAAATCTAAACAGGAGTCTCCCCACAAATGCCCCACATGCGGAAGAACCTTTAATCAA
AGAAGTAACCTGAAAACTCACCTTCTCACCCATACAGACATCAAGCCCTACAGCTGTGGC
CGCTGCGGAAAGGTGTTTCGGCGCAACTGTGACTTGCGACGGCACAGTTTGACGCACAGC
CCACATCAGGACTACTAGCCTGGACAGACTAACAAAATAACAATGGACAAAACGCAGAAA
GACAAATCAGCGACTCTTTTTTTTTTGGTTGTTTTCTCTTTTTTTTTTTTTTTTTTTTTT
>NODE_417_length_540_cov_8.024074
TTTTTTTTTTTTTTTTCTTCAGGTTTCCATTTTAACATGGTCTTTGTGAAAATTCTCCAC
CTCCTAGTTTACATCTCCTTTCCCCTTCTCTGCTCCCCAAATCTACAGGCAACGGGACGC
TCTTGTACATTAAATAAGAACTGTCACCCTGGGCAACTTGCAGCAATGAAGCATTTATTC
TGCCTCACATTTCCTGGCACTTAGAATTATTTCCTTCATGCCTGATAACCAAATTACAAT
ATGGCAGGTCTCCCCGGAGCCACAGGATTGTTAGTGCCAGCTCACAACATACTTTCAACT
GATGTGGCATTTCATGTACAGCTGCCAATCAAAGCCGGCAGAAGGCTGAGATGTAAATGA
GGGCGGGCCCGATGGTGTTCAATTACTGCTCTGAGCTCTGCATAATCCCCCTTCCCACTG
ACTGACTGACTGACAGCTCCACATTCCTCCTCATCCCCAGCTTTCTCCTCTAATTTCACT
ACCTAGGTTTCGCCTCATACTGGGATTTGGAATCAGACATTGGAGGGAATTTCTGTCACT
TTCATTTCCATTTAGAATAGTGCATAAAAAGTGTATTATCTGACATGTGAAGGGCTATAA
CGGTAAAGGGATGTGCATTCAAAAAGCAAACTACTGCAAACAACAAATTCCCTACAATTG
GTGACCCAGAGCTCAGTGCCAAac
>NODE_418_length_296_cov_2.429054
TAAAGGAAAAATAAAGTTTATATTTTGCTATGAAAACATGATAGAGAGTGTGGTGATTAC
GCATTATCAGAATACGTATAAAACTAAAGATAATGAAACTTAAATTGTACTAATTAAACC
ACATTAGCATTTTACTCATGGGATGCATGGATTGCTTGTTTCCCTTCAAGGAAAAACAGA
CATCTTAATTTCTCTGTTTTAGCACATTTGTAGAGAGGTGTCCAGTAAGCAAGATGAGGC
ATGCTGGGAGGCAGACAGAGAGGGCAGTGGGTGGGGCGGGGGGTTGGCGTGGCTGGTGGT
CTGTTGGGCTGGCTGACATCTCTGTCTCCTCCTCTCTCCCGGCAGTTCATGGCATCAAGT
GGACTTGCAGCAATGGTAACAACAGCTCTGGCTTCTCAGTGGAGCAGCTAGTGCAACAGA
TTCTGGACAGCCACCAAACt
>NODE_419_length_524_cov_13.370229
AAAATGTTTTGAAAGGTTCAGACCTCCTGTTTTTTACCATAACAAACATGGATTTGCAGT
ATTAAGAAAACCTCTTTTTGAAAATGCCTATTGAATGTGGAGAAAGTTCTTTGAATCAGC
TTCAGTTTAATCAGAATATGTAAAACACTGTAATTTAAATACCAGGATGCCTTTTAATAA
AAAGGACTAAAGTGAGATTTAAAATGAACAAGGTGATTAAGAGCGACTGTGCTGGACATT
TATAGAGCAGGACTGCACATAATGAATAAAGATTCATGCTTTAGTCCCAAATTTAAATTT
TTGCACAAAATGTGTCTGATGTAGGCAGCTTTTAATCACCTTACTGACAGGAGTAACTGC
TTTCATTTAACCTTGACTGAAGATCATGAATTCTAAAGCATTTAATTGGATACATCATTT
AACAGAATGAACAGAGCAAATTTTCGCCAATTCAAAGGCTCAGATTGACAGACAGTGGCA
GTAAGACCCACCACAATTAAAGCTGATCTGTATTCACTGGCCCTGTCACCCATCGCCATT
AGTGATGTGACTGTTTGATCATCTCTGCAGAGAAACTTTGCTGAACTTCACCTTGTTTTG
AAAGGACTAGACGTTGAATGAAAGACGAAGGTTTGAGGAGGGAACGGGGGCTCTGGAGGA
TAGCGTAc
>NODE_420_length_313_cov_18.408945
CTGTCATGTTTGTAGCATTCCATGTGGGAGGGTCTGTTGATAAGTAAGCCATCTGTAGTG
TTCTGCCGAACGACATGTTGTAAAGCGCGATTTGAGAGTGTGGAGAGACTTGACTTGACA
AATCTTGGCACATAATGAGACAGAAGGGAGTAAAGGCAGAAGTCTGTCCAGAGATAAACA
ATTAGATTTGTCCCTGAGGTAAAGGCCATGCAATGCAAGGACTCTCAGACTAACAAAATC
AATATGGCTTCCAGTAAGAACACTCAGGGGGTAGAGTGATGAAGAGGTTATCATTCATTT
CTCAGATTAGGACACACATACACAATGAGGAACAGTCTCGCTTTAAAAATCAATATGATC
ACTAGCATGAAAGATGCTTGTCAGTGATGTATATATTTGAAAGTATGCATCTGCTATTCA
ACTCTctgtcaaatgtgattggtgtaatgagacgtga
>NODE_421_length_508_cov_2.946850
GCAAGAACAGAGATGTGCCAGTTCCAGCTATTTATTGAACTGCCAGCTTTGAACTATGAA
AACTGACTGCAGGAAAAGACCTAATGCAGCATTTTAAAGAAAAGAAAAGCCTCTGTGCAA
TTCTTTCTCTCCCTCTTTTTTTTTTGTTATTTCTTCCTCCTCTGTCTTCTTCTTCTTTTT
GTTGTTGCAGGATAAAAGAGAAAATCTGGTGCCTCTGTTCTAAGCTCTGGTAATGACTTT
ATTTATGTACTTTGTTGTTGCTTTTTTATATAAAAAACTCCCCAGTCAATATAGTTACGA
TTTGATCTATAAATTGCAAGAGTGTTTGACTTCTCTTTCACCTTGAAATAAAGATCCATA
CATTTAATTTCTTTGTTAAGGTAGTGCACCGTGAATAAAGTATTTATGTTTAAGTTTGCT
CTGATGTATTAAAGATGAAAATTTCAGCAAAGGAATGTTTGCTGTGTAGTTGTAAATAGC
AGGTCGTGTGCATAAGCTTCATTAATTTTGAGATTATTTCACCTTATTACAGGACACTTC
CCCTTCAATTGCTCCttatgtacttgaataattttgaaaaatatgctttaattgcttata
ttaagacaaatcattaatcttgtgaaattttactaattgagtgtgactctct
>NODE_422_length_592_cov_2.819257
CACTCTCTCCACATCCTTCTTCAGCTCCGGCTCGCTGGCGTCCACAGGGGCGTACGATGC
CTTGAATACCAAAGGCTCGGCGGTGGGGTCCATGAAAAAGATATATCTGTGGTCCTTCTC
CACGGTGATGCACGGGGCCTCGGAGCCGAAGTCCCCGACGGTCACGAGCTGCTCCCTCTC
GAGGCCGCCGCTGTTGACGGGCCACACATCCAGCACTTTGACATTCACACTGTAGGGCTC
CCGGGAGGAGACGTTCTCCGGGGAGGAGCGCACCTCGCCCTCGATGACCACGGCGGATCG
GTACGCCTGGTCCTGGAGGGAGTTGAGACTCGGGGCGTAACAGGCGAAGGAGACCCCGAT
GACCAGCATGGAGAAATGCACTGGATCAAGCCTCATGCCGTCAGCCTGTGCTGTGCTGCA
GTGCTGCTGGGCGGCGGAGCGAGCTGGAAGAGAGAGACGGCGGCGAACGGGCTCCGGCGG
CAGAGCGGGCAGGGCAGAGCGGCAGACCTTGTGGAAGTGTCCATGCCATCTGTGTCTGCC
GCTGCTTTCCCCATACGGCTGCTGGCGTCGGATGGGGGGGGACACACACCAGCCTAGGAA
CCGGGAACGGCCCGCTTGTGCATGCTTAAAAATGTGATTGCTGCATTCTCCTTCACCAGC
CACCCTCCCCCTCTGATCTCCCCCTTTTCCTGAAAGGCAAAAcaagactcgtaaattagc
ctcctctcgaatccag
>NODE_425_length_521_cov_7.257198
ATGTGAAGGTGCTTTTGTCCACTTTCTTCCTTATCAGTTTGGTATCAGGGTGAAACATGG
GAGTCCCTGGCTTTGACGTCACTTACACAGCCTTTTCCCAGGCCGGGCTGTTATTGCAGA
TTTTATACAGGGCTTTTTTTCCCTCCTTTTTCTTGGCATCCTGTGGAAGAGCGGATGGGA
AATTCTGATGTCATCAACCTTGGCGCAGCGGGACGGAGGAGCATGCAGACCCTCAGGGTG
CCACGATTGGTGCCCATGTGTTTGTGCCCCGTAGATGGTGAAATAGATGGTGTGGTGCTG
CCCGCCTGTGCTGCACCTGCGTCCCAGCATGCTGATTGATCAGTTTGGTCATGTGGAATG
TCACCATCTGCTCCCCAGTCCCACTCACCCCTTCTTGTGTGAATGCCAATCACTGGCAGG
AAGATAGTTATTTAAGCCATGTCAAATCAGGCGCAGGACGATGAGCAATATGCCAACAAC
ACTTGAAATGTGTGTTGCAGGCGAACACGCATATCTCAAAATAAAAGGACAACCGTTCAA
ACGGCAAAGAGGTGTATGTTTTATATGTTTATTTATCTCCTCTGCTCCTCACTAACATAC
TCAGCAGAAACTGAATTTGATACAGTGATGGTGTGACTGTGGCAacatatgttttggctt
gtttg
>NODE_426_length_701_cov_10.389443
AAGAGCAATTCATTGTCATTTAATGATTCCATAGGGAACAGGCTTTTCTTTCTTCAATCC
ACTCTCATATCCGGGTGTATCCTATAAAACTATAGGATTAAGGAGGCAGAATTTCGCATT
ATGTAAAACCTAAACTCAGATAGAAAAGCTTTTTATGTGGGAAAAAAATCACACCAAATG
AATTACTTCCACAGAAGCCGTATAGCAACCCTTTCTCTCTGTGTGTGTTTGTGTGTGTGT
GTTTGTGTGTGCGTGTGTATAGTCTATACCGGATTAAATGGCACCTCGTCTTAAATGGCA
CCTCGCCTCGTTTCCCCTTTCCTTTCATCATCAGCAAAATAAAGATTAGGCCTACAGAGG
AGATTGTGCAGTCTCGCCTTTAGAGGCGCAAGGGATCTTCATTCCTCCCGCCTTTGTGAT
GATATTGATGATGATGATGGCCAAGTGGACAGTTTGATTTTTGTGTGGCGAGCTAGTTAT
AAAGAATCAATATTATATCAAGGGGGTAACTTTGGTGATAAAGGACTTCAGCCACTGTGG
CTATTCATCATAAGTCTGTAGCAAGCAGATAGGTCAAAAGAAATTATATTGCTCTAAAGA
GTGTGTCTCCTTATCTCTCGGTACCAGGGGGAGTGGAGGACACGCCGATCGATACAGTAG
CTGCCGTATACTCCTTGCAATTATCAATAGCTGATTTTGTCTTCCTGGGGGCTGCATCTA
TTAATACCAGATAATAACAGCCTTTTGGACATAACTTCAAAAGGGGGGATGATGGAAGGA
ggaggagagtgagaagaaagcagaaagtttgctcacaggacgaccttgttgtcaacagat
ttgtc
>NODE_427_length_626_cov_13.337061
CAATAAAAAAAAGGAAAAAATGGCAGGCAGATATAAATGAATATTCCTCACCTGTCTGCT
CATGTTGACTCCTCTTGTTTGGATTTCACAGTGGGGGAAAAAATAAAGGCGTATATTTAC
TTTTAATTGAAAGGAAATTAAAGACGCATCCACATCCGCATGTGACAAAGGAAGATCACA
AGGCTTGGGAGTGATGATAGCTTTTGTTTAAGATGGATTTCATAAAGAAAACCCCCCACT
GATAATGATGAAAAAAAAATCTTGGACATTTCTCCAAATACAATTACCTCGGCATCACCT
GATTCAATCAAATGCATTTGCATTCTGTTTGCATGCAGTGTTCCGTGAACCGGTAAACAA
GGCAGGCAGAATAAATCTGATGTGTTTTCATGCTTATGGTTGCTCTTCTGTTTGCTACAT
TTTATTCTGAGTATTTGAATTTTTATGAATTGATAAATAACTGCACAAACATACGCATAG
CTGTGTGGATGGATGTTCTAAAGATGGAGGGGCATATTTTTGCAAACCAAAAAAGAAAAA
CGGAGAATGTTAGTTCATGTTTTGAGACAGATGTTGTTTGGCCAGCAAGCATGGAGATTA
ATATTTGACTGTGTCTGATGTGTACTTAAGAATGTATCAAAGAAGATGCATCATTTTGGG
GCCTACCAGAGGATGTTGCAGCTGGCGCAATGACAAAAAGCATAAGGCCACACTTGGCAA
CAGTCAGTCATATACTTACAGCCTGGATAGCTGGAGAGAAATGTAGTGAt
>NODE_428_length_623_cov_18.540932
TCCAAAACAATAAGTGGCATGAGGAACAGATGTGAAAATTCATAGAGACTTGATAGATGC
ACTTCTGCTACAGAATGCAGTCCATTAAAGACACAATGTGAGTGGGTACTGTAAAAAGGA
TAAATGGTAAGGCTCTTTAAGTACTCAGGGATGACCCTCAAAACATGTGTGTGAAAGTAA
TGTTAATTATAAAGTAGTATAATACTTGAAAATGAGGGTTTTCCGCTTGCTAGTTATGTG
CATTGGCACTTAAAGCCAATACAGTTCAACAAAGCTATGGATGGCGTTTCAGGGATGCTG
AAGGCCATTTTTGCTCTGTCCCATCCTTACCAGCTGTATTTGTTCTCTTCAATAAATTCA
AAGTAGCCCCTTCCATGTTCCTCCCGGCGTCTCTTAACACCCTTCTTATTCTTCTGATCA
GCATTCGTGTCTTTGTCCGCATCCCCTTTGAAAATAGAACAAAGATATAGAATGAGGTGC
TCCTTTTTGTGAGAGAGAGAGGTCGGACTGGCAGTGGGGTTCTGGCCCACAAAGCCCGTT
CATTAGTTACATTGTGTCGACCATAATCATCAAAATTAAGGCTACTAAGAGGCAACACCT
CATAATTAATAAATGATTAATATAAAAACAATACAATCATACTCCACAAATTGTAACAGC
TCTTAAAAGACCAGGTAGTAATTACAATAGCAGCTGGCCAAAATGAACATTATGAACAGT
GTTTGCTGGGGCTGGAAAGAACAAGTCTCTGCAAAGTAAAGGGTAAt
>NODE_429_length_420_cov_15.214286
AAATAGCGCCAACAAACTTGTATTATTTGGGCGACTTTAAGCTTGTAGTTTTAACTTATT
GTTAACTTAAAAACTATTTATTATGATTATTATTATTGCCTCGTATAAAGTATGTTTTGT
GTATATTTATGGTTTATTTCATTATATTTGCAAGTTTAAAAGATTTTAAGTTTGCCAAAA
TTGTGGTTACACCATTTCGTTTCTTAAAAGGGGGACAAATAGAAAAACAGCTTTAGAAGT
ACGATTTGGAAACGTTCTCCATAGTCAAAGAATGCACTGCTATATTTAACTAATTGAAGT
GTATAAACATACATGCTGTGTGCTAGATGTTATGCCTTTACTGCCTGTGTTCTGTTTGTC
TTGTTAAATGAAAATCTTTTAATTATTTAATCTAATCACAGTCTTGTTTTTTCAACCACT
CGGTGAACCCCTGAGATAAATGGAGCAGCCCCTGTAGCAAGGCTTTGGCCCAAGAGAGGG
TCCAACAACTAGCCAGGAACAGAGGGGATGTCCTTGGTTTAATACGCTCACAAGAATCTT
TCCTGTTTATGCTGATGGGTCTGa
>NODE_430_length_316_cov_14.873418
CAACACACAAAACCCCAGCCAGCTGTGTGCCTGACATGGCAGGGAATACACTGCGCCTCT
CTGGCGACAATAAAACGAAACTTGAGTTTAAACAAAAAAAGTTACACCATATTTGCTCAG
ACTAACTATGATGAAAGGCAATGAAGACAAGGGATCCTCATGTAGGTATCAATATAAATA
TTACTGGAAGGTCAATTAATATGTAAATTAACTCCTCCATTTAATTAGCTATTTAACTAT
TTTCCAAGGCATGGACATATTAAATCATGCTTAAAGACCCCTCTAACTAGCCTCCTGACA
ATAGTGCCAGGGAGTCGTGGGCTCATAAACTACCGGCTTGACCTATAAAGAGCCCCGAGT
CTGCTAATTCCATCTCAGCCTAATTTTATGACTTGCATAAAATAACCATAGTGCAGCTTT
GTAGCTGTAAAGAGGATATGGGTAATAAAACGGAGCCGGG
>NODE_431_length_539_cov_5.046382
GGCAGCAGGGCAGTTGGCCGCTGGTGCAGAGAGAGAAAGAGCGGGGAAGGGAGTGGGGGG
AGAGTGGAGAAGAGGAGGGGGGTACAGCGGAGATAAATCATTAGAGAGCAGGTTATTGGA
AATGCAGGGAGATAAAAGAGTGAAGAAGCCAGTAATTGCCTTAAAGATCAGACTACAAAG
CATTACTTTGGATTTTACAAGGCCAGCCAGCAACAAAAGAGCAGTAATTTATGAGCTCAG
TGTAAAAGAATAGCATAATTACATTAAAAATTAATGCTAATGAGGGCTAAAATGGGGAAG
GTGGTTATTATGAAAGTTTGTATTCATCTTCCCTGGGTTGAATGATGGCTAGTGGCTTGA
TTAATGGCTTAATTTCTATCAATTAGCAGGCAAAAAAAATCTCCACTGAGACAGGCCTAA
ATTGAGCATTGAATTACACATCTTTACCACGGTGCAGGGAGAGAGGTAGGGGGGGCAGAA
GAGGGAAAGGCACTTTATTGAAACCTGGGAAACCACGAGATGTTTCTCTGTGGGAGCGTG
TACGTGCACATGCGAAagcctggcatggggcgtgaaacttaaataaatgtttatcccgat
gtatacgaagaactgggatttgtattatggttgggtttgcagcagtggtttgatgccttc
agaaacggccattaaaaaatata
>NODE_432_length_583_cov_14.938251
GGCAGAATCAGTGGATTTGCAAATAAATCTGAATTATTTCATCGAAATTAACGTCTCAGA
AAATGTTACTTCAACTTGTTCAGTGACAAGACACTTCACAGAGAAGTGGGCAAAAACGAG
TTACTCCTCAGCAGTAAAAGAGGAAAACGTAAGAAAGAAAAAAAACAAAACAAACAACAA
CAGCGAAAGAAATGAAGTTTTTTTGCCCATAGATGCTCAACATAAACTCTCTCGACATTT
TCACACTCAGCCCTAAAGCCATCCAGCGACGCTCCATAAATACACAATCGTTATAAAAAC
TTCAAATTTACCTCCTCTTACCTCTTTTAAATTCCCCCAAAAAGCATAAAGTATAATAAG
CCAGTGAAAGAGAAGACACATAAAAATGTAGACTCGTGGTACCTTTGGTATAAAGCATTC
CGTTTTCCTTCTTTTCTGTCTTTCTCTTGCTCAGTAGCGATCCGATAATAGCATATGGAA
AGTGTTTTCAAAATGCCCAGATTTGGCACATTGTCATTGAAAAGAGAGGAGCGCAGTGAT
GCGGTGCTACAACAGGGGAAATGAGTTGCGGATTGGACGCAGCCCGCCTCGGTGCGGACT
TATCCCACTTTAATTTAATATTCCGCAATCACACACACTAGTGATGGCATATAATTCAAG
GAGAAATTCAGAGGGAAGGAAATGCTTTTGTGTGTGTGTGTGTGTGCGTGTTTTTTTTTT
TTTTTTA
>NODE_433_length_531_cov_7.165725
CTATAACTCCTATCTTTTACACTTAAATTCTGGAGCCATAATGCATTGGACTTTGAGAGT
TACCCCAAGGCTCACTAGCCGTGTGAGTCATTGACATACCAGTGACTCTGACTGCACAGT
CAATTACCCATCTACCTTTCATGGGACAGGAGTAGAAGACAGGGAATGAGTTCATCCATG
CATTCAACCTACAGCAAGCCATGCCTCTATCGGAGGTGAAACCCATATGCAGAATGGAGA
GACAAGAGGATATTGGGTTATTTTTTTTCCTATGTGGAGAATAAAGGTTAATAACAGTCC
TTTCCTGTGTCATATTTGACATGACCAGTCATCGCAGTAATTACAATCATTACACTCCAA
AGGATGTCTAGTTATCCCTCTTAAACACAGGCCGCACAAAAGAAATCAATTATTCAATCA
GAGCTCTCCCATTCATCCCTGCCTGAGTTCACTTAATTTTGGGCCTGGGTGAATCTGCCG
CAAATAAACCCCACGACCGGAGAAGAAAAGACGAACAGGCCCCTAATTTGTACCCTTTCA
GGCGGTCAATCACTTTTCAAAGGAATGCAAGCTTATTCTGACAATCAGGCCGACGTGAAT
GGGAATGGGTTTCATCTGCTACTTTACATAAGTTATCTGGTGAtaaagagggcagaagaa
gagagggaggggtga
>NODE_434_length_524_cov_18.480917
TTATTACCATATCAGCAGTGTGTGAGAGTGCTGATGCAGAAAAAAACTGCATGACTCTTG
TCTTAAAAGAAATTGTATTGCCAGACAGTTACTATATAATCCCATGTGAAAATTCTGTAG
AACATAATAAGCTCAATTCTCAAGAAGTGTATTTTTGCAAAAACATCAGAGTCTTTCTAT
TAAAGGCAAGTCAAAGCATGTTATTATTGTTATTATTATAATGTACTGAGGAGACTTACA
TAGGTAGGGTCTTAGTGACTTACACATGAAGGGCTTGACACTGCTGTGGATGTGCTTATG
CTGCTTGAGGCCCGAAGACGTTGCGAACGTCTTGCCACAGTCAGAGCAGGCATGGGCACG
AGCCCCAACGTGCTGAGAGCGAATGTGCCTCTGTAGGTTACTGGGGTCTGTGAACACCTG
CTGGGGGAAGGAACCACACAGACACAAGGGAGTTACTATCTGCCTCTAAAAAAAAAAATG
TAAATAAAATACAAGCTGACATTTCCACAAACACAAAAATGCTCATTTGTTAAATAGGCC
TCTTCAAAAGTCTTCACTTTACCTTTGAGCAGTTTTCACACTCATAGTGCTTGCCACTGT
CGTGTGACATCTGATGTCGGATTAGGTTTGATTTCCAGTTGAAggccttgggacactggt
cacacttg
>NODE_435_length_635_cov_8.417323
CCCAGAGCAACACTAAAAGGCACCCAACCCCAGAACAACCGGGAAACATTAACTGGCCGC
TCCGCTACCCACTAATGGATCGGACCCATTTCATCAGCAATCTGACATTTAATGAATATA
TATTTTATCTTCCCGTGCCAGTTATCGGAATGTCCTCCCCGTTCCGAGAAATGGCCGTCC
TGGGACTCTTTTGAACAGGCCTTTTTTCCTTCGACTGGCACCTGTACGCCAATCACACTC
ACTGCAACCGGCCCGCAATCTTCCCTTGTTTTTTCCTCTTCGCTCTCTGTCTTCAATATG
GTTCATGGATTAATAATTCATGGCCAGTTATTAGGGCCAGTTCAATAGGAGATCTGCTGA
TGGAGGGTCGGCGCTCGGCGAGCGTGCCCGGAGGGATGCTGCGTGTTGTTGTGTCAGCCC
CCATCTGCCAGAATGCAATAAGGCAAACAATGGAGGCCTTGATTTCCACCAGCAGGCCCA
TAATCTTTAAATGGCTATTAGCTGAAGAGTGCAACCAGTCAATAACCGACAAAATCCTTT
TAAAAGCTTCTCTCCCTCTCTCTCTCTCTTTCTCTCTCGCTCTCTCTTTCTCTCTTTCTC
CACTCCTCTCAAGCTCTCTCTTTTTATCTGCCTCCCGCTCTCTTTCTTCTCTCTTGTTTC
TGGTCAAATTGGGACACAGTTGCTACAATAAAACTCTTATCATGAGCGCTTTAATGCCAG
CAGAGGCTAGAGAAACAGCTACCAATGGCGGTGGCCAAAATGAGGACAACTGAGGTCAa
>NODE_436_length_319_cov_2.194357
GTGACCTTGATTTACCGCAACCCTGATGTCCAGGGTTCAGTAAATGCACCATCAGTGCAA
CTGAAAGCAGCATTAGATGACGATAGGAGCAAACATTCGGTAGTACAGCTGTCCATAGAC
ATCTCCTCCTCCTACGTCTCCTCCTGTATCTGCTTCTTTCTTCTTTGGTGTCTCCTTCCT
TTATCATTTTCTTCAATGTCTCCTTTGTCTACATCTCTTCTTCCTCTACGTCACCTTCTG
GATCTCCTTCATCTTCTACATCACCTTCTTCATCTCCCGCTTTGTCCTTCTTCATCTATG
TCTCCTCCACTATCTAAGTCACTTCTTTTGTCTCCTACATGTCCTCCTTCGTCTTCTACA
TCGCCTTCTTCGTCTCCCACTTTGTGTCCTCCTTCTTCATCTATGTCTCCTCCTCTATCT
CCGTCACTTCTTGTGTCTCCTacatgtcctcctccttcctgtc
>NODE_437_length_770_cov_11.536364
GCTGTTGACAAGGCCAGTTCAGTAGCCATTGGGGAAGTCTTTCATTTCAAAATGAGCAAC
CAATAATGTTACAACCTTCATAGTCTTGCAACGTATGTTTAAGAGATGCAGTTTTCACAA
GATATCACTAGAGGCCTTGACATAAGGATTTAAACAACATGTTTTAAGTTTTAGGTTAAG
TTAGACGGGTGTCTCTCTGGTTTCGCATGTGCACCCAGGTGCTTGGCAGCTCCAACAATG
CTTGTGAGTGCACGCATGGGTGTATTCGTGTCATCGTATGCATGTATATGTGCGTGCACA
AGTGTGCATTTGTGCATGTGTGCACTGACGTGTGTCACTTAATCTTTTCTCCTTTTTCTT
TCTGTTTTATATTTACTACGTCAGGCAACAAATGAATCATCTTTATTACGGAGAAATTTA
ATTTGGGTGAACTTAACTGCTGCTGCCAAGGTCAGACGGGCAGAATGTCATTTTAATCCA
ATCAACTTTAATCTGTTGGTTATAAAAGAGTTAGGCTGTTGAAGAATGGCTGTATCTCAG
GCCCTTTATTACACTGGCTAATGACTTTGATTGTGAGGCGCCTATCAAGAGGTTAGGAGT
TCCTATGGTGCTTCACGTCCTGCTAATTCGCTACCTCATGTCACTATTGGGCTCAACTAA
CCCTAAAATCACTATTGCCTTCATTCCCTGTTTACAAGAAAATCTAAACCTTAAAGAAAG
TGAAATATTTATTACATTTTAAAACGTGACTATAAAACCACTGTACAAGTTATAGAATTT
CACATCTGAGGGTAAATAAAAAAGAGTAACTGCCATAGTGTGAGTATAGTATcttaatat
cttaattctatctctattctgctccatttgtattctgactagggaatctttcgctataac
attaagatgaacat
>NODE_438_length_868_cov_8.556452
ATTACAAAGAAAGATGACTGATACAAAGTGAACACAAAACATCCCCTATTAAATACTGAA
TGATGCTAATTTAGATTCACACAACCAATAATCCTTTCTTCTGTTAATTTTGGTACACTT
AAATCGCACAACTATCAAGAGCATTATTCCTCTCTTTTGATGATGCAGACTCAATTCTAA
TCAGACTCCATGGGAAGAAAAATGAAATATTATTAAGTATGATTATTCTAAGCAAGGCTC
TGAGAAAACGTCTGTGTTATAATCCAGGGATTTGAATAATCAGGTTGAAGATAATGGGCT
GGGCTGGCCTGGGCGTAAATAGAGAGCATCCACTCATCCTCCCAGTGCTGAACTTAATGA
ACTTTTAATTGATGCGGTTTTGCAAGTCCTTTTGTCATGCAACAGAAACAAGCCTCTCTG
CTGATGGGCCTGTTTTCCCGACTGGCTTCAGATTGGTTTACAGCAGGCCCTAAGTACCAT
GTAGTTAGTTTCATGTGTCATATAAAATCTGCCCAGGCACAACGACGCCTGCAACTAAAA
CCTTAAGTGCATCCACAGGAATCACTCACCGGCTTTGCACTTCCGTCTTAAGGAAGGAGG
AGAAATTCAATCACTGCCGGCTTGACACACCGAAGATGAGGCACGTGTTCCTGCTTTTAG
TTGTTTCGAAGAACACTCTGGCAAGGCAAGCTGGGATTTCTGTTTGTCTGAATAACATCC
CTGATATGACCAGATCCTGAGTCACTCAATATGTCAGGCTGTGTTTTTCCCAGCCCACGA
ATTGTGATGCATAGATAGAGATATACCCCTGTGAGCCAGGTCATATTTATTCAATGATTT
GCTTATTTAAATCAAATGTGCCTGATCTGTATCTGACACAAATTCCCAATACAGTGCTGC
ATCAGCTTTGTAAGGGGGAGCATCCTTGCAAAGCGCTTGGCCCACTTTACTTCCCAACAT
CAGTAAccacagctcagggactgtaacacagcaatctgttaaggagataaat
>NODE_439_length_593_cov_10.566610
TGGGATATTTGTTGGATGTCTCATTGTCCTGTTAGTCAGGCGTTTGTAGTGCTCGCAAAT
AGCAGCATGGCGGCAGCGGCTGCTTGGGTAAGGAAGTATTTGGTAGTGGCTTCGACTGCT
CGTGGGTGGTGGTGTTGGGCTATTAGGGGGATGATGGCTAGAGTGTTAATTTCAAGTCCT
ATTCAGGCAAGGAGTCAGTGGGAGCTTGCAAAGGTTGTCATTGTTCCTAGGCCTAGACCA
AATAGTAGGATGGTTAAGATGTAAGGGTTCATTAGTAAAAGAAGGATTTTAACCAACATG
TTTGGGGTATGGGCCCAAAAGCTTAATTAGCTGATTTTACTAGGAAGTGGTGTAGTGGAA
GCACTAAGAGTTTTGATCTCTTCAGGTAGGGTTCGAGTCCCTTCTTTCTAAGGAGTTGGA
GGGACTTTAACCCTCATAATTCACTCTATCAAAGTGGCCCTTTACTTCAGGCACAGCTCC
AGGGTTAAAGTTGAGGGGGGAGTCCAGTGAGTGCGATGGGAAGTGATAGGTGTCAGATTA
CTAAGGCTAATGTTAGTGGGAGGAAGTTTTTTCAGATTAGGTGCATTAGTTGGTCGTATC
GGAATCGAGGGTAAGAGGCTCGGACTCAGAGAAATACTACGGATAGGAGGGCTGCTTTAG
TTATTAGATTAACAGATGTAAGTTCAGGGAAGGAGTGGGAGAGGGAGGCTCCCAGAAACA
GGGTGGCTGAGAGTGTG
>NODE_440_length_630_cov_6.638095
AACAGGAAAGCCTTGTTTATGATATTTATTGCTACGTATAAATGTTTCTATTGACAATCT
TGCTATTTCAGTTATTGACAGTGATTCCAGGATTTTCAATTAAAACTGAGCTTCAATTAA
TGTTAAAATTAATTTTACTGACTGAGGCCATGTTGTATTTTTCCTCTTTCAGCCACCATT
CTGTCCTGTGGATGGATCATCTATTTAACTTATTACAACTCACGCAACATTGGCCTCATC
CTCACCCTCATCATCAACAGACTCTACAAGGATGGCTACATTCACATCGGTGGGTTCATC
AGGAGCTCTGTCACACAGTGATGAATAGCGAGGAGGAACGCTGCCAAAGCTTTGAGTTGA
AGGCGTTAACTCAGTCTGCTGAATATTTCATGATGAGTCAGGTTCTCTCAGTGATTATCT
CTACTGAGTCTGAACAGCAAAGTGCACCCAATAGCAGATTGAATTTCTGTAGATAAATGG
CACAGGAATTAATTTACAAAGCACCTTGAGGCCATAAATGCAAGTGTACCTCTGGTGTTG
TTATTTAGCCTGTGATTAGTTTCTTTCAAAACATTCAATTTCTCTACTAAAGAGGAGTTC
TTGTCAGTTGCACATGCTCTCTAATATAATCCAAAACACTGTACATGCCAAAAATTAAAC
AATTAAAAAACAATAGTGACATATATTTTGTCActaaattgacaaattcacagcgctgta
tgttgacaggaacttgcagctgttagattgtgtgaataggaagcgcaaagccat
>NODE_441_length_769_cov_7.901170
GCACCAGCATCCCAGCGGCTGGTGGCCCATTGCTTTGCTCCCCCATAAAAATAGCCCATC
CCATTATTCTTCTGCCTCCCTGGGGGCCACAAGGTCTCCAGCATCATTACCAGGACTAAG
GATCTGACTCTGCCGCCACCACTTGGCACTCCCCCTCCTCTCCCCTCACTCCTCTTCTCT
AATTATAGGTCAAGCACTCTTTTTGTAAATTATAAAACCTTTGTTCTTATCAAGAAAACA
GAGCAAAAAAGAACGATACCATGGAAGGAAAAGGAGCAAGGAAGACAAGAAAAAGTATAT
GAAAAAAAGAGGAGGGAAATGGTGTAAAAATAAGAAAGGGGGGGAAATTTTTCAATTATA
AAACCAAGCTAATTTGGTATGACCAGCGACTGTCATGCATGGTGACGGAGCTCCATTATG
CAGTCATTTGAGCTCTTTCAAATTAGTTATGTTAATGTCCTGCGTGTGAATGTAACACTT
GGATGGGACAAGATTTCAGCAATTAATTTCTACAGTCAGCGGAGAGACAAGCAAATTTAT
TTTCCCCCTCTCAGGGAATTGGTGGTGGAGGGAGTGAGGAGGGGAGAGAGCATTCTGGAG
CAGGGAACAAGCTAAACACAAGACCTAAATAAAGCCTGAACAATGGGAGCCAATGCCTCC
TCATTCATTCAATTGACAATGTTTTGCAGCTTAAACCTGTTTTATTAATTATGTTTGACA
TTTCCTTAATTAGTTTCATTTACACCAAATCAATCCCTGCTGCTGTACAGCGTCATTTAT
CATTTTAAAAAATTTGCATAGCCAGTGCTGACTTTTTCTACTTAATTATACATTAAAAGT
GTCAGCCGCGCTTGCTGCCTGGCAttatctgatgcagaaaggtttgtggctggacggggg
tggcattaatcat
>NODE_442_length_565_cov_8.808849
ATTATATATTGATGTCAGCTCGATTTTATTTACATACAATGAAAATGATTTATTTTCTCG
AAGAGGTAGGGAGAATAAGCGGACTTGGAGGGGAAAGAAAGGAAGAGAAATGGTCTGTCA
GGCCGTTGAGAAAAGAAGTTTAAAATGCCTTGAACTATTCACCACTGAGATGGCTAATCA
GTATTGAGGCTCCGGGGCAATCGGGCAGCTTTTCAATGTGGTTTTCCCTTTCATCTCAAT
CGGGATGGAGGCGCTCAATTAAAAGCCTATCAGTTTGTAAGTAAATCAACGCCTATCAAA
GTTGTCACATCAAACAAAACGATTATTATTGCAACCCGCCTCTGCCATTAATCTCTTTCT
GTGGTAATCTGCTTGACAGGTCAACTTGGAGAGCAAGAAAACCTGGAGTGGACAGTGAAG
GGGGCCAAAAATATCTGTATATAAGTAGAAAATAAAAAAAAACTAAATGTGTGTTTGAGG
CCAAAATGTCCTGCAACGGCAATTTGGAGTGAAAGGGAGAGTGAATAAAATGTAATAAAT
CATTAAATCGACATTGTAAAAAGTAGAATCTGCTGCAACAATTTACATTTTAAACTAACA
CAAAAGTAAAAAGTAAAAAAAACAAAACACTTTTCAGCTAACATGTTAAAAAAAAAATCT
GCTTGTattcttccactgggacgctttgttaaaaaaagggtgtagtaat
>NODE_443_length_706_cov_10.953258
ACCATTTCAACAGTTATTATTATGACATATTAATGTTTTTCTAAGTCAGTTAATTAATTG
ATCAAAAACGGCTTCTCTCTCCATCCCAGTAATCTTCACACAGTTCCTCAAATGATTGAA
CACCTAAAGACACACAGGAAAGCCGCAGTAATAATTAAGAAAACAGCACAACACCAGTAG
AAGCTGTAATACACTGTAACAACACTAATGCTGTCGCTACAAAAATATTGTATTATGATG
ACAGTAGATGTGAGAGCAAACATATAATGCCAGGAGCTTCTTCATTACATAGAGAGAAAA
AGTTGCCATCGTTTCAATGGAAACAAACATTGCTTTGGGCCCCTTTGTAAACAGCACACA
GCTGCTATTTCGAGTGATGGGAGCTCCACCTTGTCACAACAATTCCCTTAAAGAGGAACA
GTTTAATGTCAACAATATTTTCTCCATCTGCCTGCTCATGAAAACCTTCCAATCCACAGG
GAAAATGTTTCTCCCATTCCAAAAGGAAAAGCACAATAGAGGAAGATGAACTGCTAACAT
CAAGCGCGGATCGCAGTCAAAGGCGCAGTATTAGCCTGCTGCAATGAGAGCTTTTGGTGG
CACACATCCATCTGTTCACTTTTGCATTTTTCAAAGAGGTGTCATGCCTTCCGTTATTCA
GAAATTTCTATGCAATTTTCACAAGGAACTCCTTGGAGCACCGCGCCAGCTGACTGATTT
GCATGGCCACATTTGCAGTAAAACAGAGGTATTCCACCTGCCAGGCTCCAGCGCCTTCTT
CTGAGAAGTTTGATCGCTCGCTGGTAATCTGATTGGGAGAGATCCATCCAATTTGCGCTG
ATAAtgagac
>NODE_444_length_426_cov_7.845070
TTCCCTGCTACATTAATCTCATTATCCTTTGAACCTTTTCACTGTTAATGCCAAATGCAA
TTTGTATTCTGAGGCCAGGCAAAAAGCTCTAAACTGATTATCCCAATTTGAACCGTGGCA
GTCCTAGATATTGTTGAGTCTGAAAGGGCCATCTAGCTGGTGAATGGGCTTCTCATATGC
CTTCTGAGTTTCATGACACAATGTTGCGTCTGCTTTGCAAGGGATAAATTAAGCGTGTGA
AAGTCTAAGCAAAGCCCTCATTTTCCAGTTAATCAAATCTTCCCCTAATCAAATTAGCGC
ACATAATTCCTCTGGATGCGTGGTACAAAAACAGCATTATCCCCCTCTCCGGAGCTGAAA
GGCAGGGAATCAGCGTGGTGCCTCTCTCTCCTCTGCATGAGCAGCCCTCAATGGAAGAGG
AGGGCCGGGGTGAGATGGGGGGTGGAGGAGACCAGGGGCAAAGGGGGAGGGTATGGCTCT
TCCCAGTGGCCTAACAGAGAAAGGCAAGGCCGGGGTAAACTTTGGCAGCGTTTAAGTTCC
CAGCTCATTAAAAAGCCTGGCTCAGTGGCc
>NODE_445_length_776_cov_8.759021
CTTTCTTTCTTTTTAAAAGTGAATAAGGCAAGTGAAAATGAACACTAGAAATAATTCTTA
AAGAATACGGACTCATTGGCCAGGATGACAAAGTGACCTAACAATGGCATTACAGGAGTT
TGACAGAAAACCTACAAAGTGAGAGCGAGATAGAGAGAAAAGTCATTCTGTCGAGTCCAG
ACTTTTGCCCCAGAAAATGTCACTGCGATGACTGAAGACACAACGTCCATTTCCACCACC
ATCCACTCTCTCTATCTCTCTCTTTCTTTTTCATTCATTGTCACTGCCTTTTCCCTTTAA
GTGCACTTTCGCCCACACCACTTGGAAATTGATTGAAACAAAATGTCACAATTATGCCCT
GTAGCTCGCCGCTTCAATTATTCATCAATTAGGGGCTAGGCTCCTTTTTTTCTCTCCTCT
GAGCTGATTTTTCATTCAGTTTGCTCGAGATGTATGGCTCCCCTGCTGTTAACCAGTCCA
AAGTCATTAGTTTCTGGGTTTGCAATTAAACCTGATGCATTATGCATGAGGCTCCGACTC
AGCAGACACACGCAGCAGCGGCCGCAGCAGCTAGCGAACGAGCTAGTAAGCTCTGGAGGC
GTGGATGGGAAATTAATTTGCTAGAAATTAAGTTCTCTCTATCCCTCCCTCTCTCTATCT
TTCTCTTGTCTGGCAGGTTGGAACAGATGCCACTGGCTGGGGATGAAGATAAAGATGGGG
CAGCATCGGAGTGCAGTTTGATCAGCACTGACAAGGAAAGACGACCTCTATAGATTTCTC
GTCAAAATGTGTTGGAGATACTCTTAACATTCACATTATAAGATACTGGATAGCTAATGT
AAtggtcgagccttcatacaggctgatcaaacctggtgaaattctcaacagggttagcag
tgatatatcacattcctgta
>NODE_446_length_384_cov_7.434896
TGTAATGGACTAATAGGGACGGATAGAGGGAGCGAATACAATAATATGGCTGTTTAACAT
AGGCTGGCTATTCTCAGGCAACCGGTTAGTCTGGAGAAACTTACCCAGAGACGCGGTCCT
CATCCTGGAGAGCGTCCGGTCCACACTGAGGCAGACTGAGCAACAGAGATGGTCTGTACC
GGTCAAGTAACACTTACAGCCTGCAAAGAGAGAGTCAGACGAAGCCTCGCCGTCAGTGCG
ATTATATGTTATGTGCAATATACTGTCAACTCCCCAAAACCATAAAACTTACTTTAATGG
CTACCACGTGACCGTTTATGGCCAGTGAGCCTATCTGGCCGCTCTTCGGATGATTTTTAC
GATCTAATTCATAGACAAAACCCCCATTCATTTAGCACCCAAATGTCAGAGAGCCAGAAT
CAGCCCTAATAAAGTTTACAGCTTGAAAAGTCGAGCCAATTCCCCGGGAATAGCTCAGGA
GCCCCGTGCGCATAGGGGACGCCCGGCCCCTGAAGCCTGTTTAGTGGC
>NODE_447_length_564_cov_9.730496
GTACCTTTTTGCAGGCAAACAAAAGCATTAGGCCAAATCCTCATGTTTACTCATGCTGCC
ATCAGCAATCCTGTCTATTGACAAAAGATGAACATTTTCTCTCAAGTAACATAACTGGGC
TTTTGTCCCCTCACTAAAAGTACACTGATGGCAACACAATGGAACAGAAAAGAGGCATCG
GGAGAGAAAGAGACATCTTAAGTGGAGCAATGGCCCAAACAATTAAGAGCAAGGTACATG
GAAAAAAAATTGAAAGCTCCTCTTTTTCCCCCCTCACTTTGCATTGTCGATTTGAAATCC
CTCTCTTTCTCTTCTTGGAGGGCTGCCTGTAATGGAGCTAATCTGCCGTCGTTTGTCCGA
GCCACAGGAGTTTTGTCAATAACAATCAGCGTTTGGAAAGTGTAATTAAGGCCGAGGCTT
TTCATTAGGAAGAAGGGAGGGGGCCGTCTCCAGGGACGGGCATGCCAATTAGAAACTCAG
GCACGCGTCGCCGGGTAATTTCAGGGAAAGGAGGGGAAAAAAACCTAGGACTTCTTTAGA
TTGGAGAGGGACCCTGCTGCTCTTTCAGAGGAGAGGAGGAGAGGCTTAATGGCATAATAA
TCAGACAGGGGTCCCAGGCAGAGAAGGCAGGAGGACGGAGGGACTTTTTGGGGGAGGTGA
AAACCTTCCGAAATGATAAAAGAAACACATGCAGGATTGCTAGAGGAa
>NODE_448_length_515_cov_8.899029
TTTACTTTCTATCTCCTATCTTTTTCTTTTTCCCTCTCAGACCGGGCTGTCAGCAGTGAG
GAAGAGGAGGAGGAGGAAGCAGGCTTTTTTTCTTCTTCCCCCACCACTTCCGAATTACCT
GCTGGGTCCGAGCTCTTTTATGCTCTTGTTGTGACAGGTAGATTTATAAGGCTTGAAATT
TGTACAAATCAGTTGTCATTCAGCGGCAGCTGTCAATGTGTCAAGCTGTCAGGGCCTGCT
GTGAGGGAGATGCCTTAGGGGGCTGAGCGAGGGGGCAACCGCCCAGAAAAGAAAATGAGT
TCAAACAGACCTGAGAAGCTCCTCTATTCCATAGGCCTCCCTGCCCCTGTGGAGACGCCA
TCGATTTCTCTTGATGTTGAGCAACAGCGCGCCCAAAAATGACATGGCACACTGCGCTCA
ACCCAGTCAGGCTGCGACACACCAACGTGTGCTGCACCAATCCCCTCAATCTGCAGACGG
CTCTCATTCTCTGCTAAATGGCTGGAAATCTGTAATCTCTCCAAGGAGGGAGAACACCAG
AGTTGTGTTTAGAGATCGTTGGCAATGGCTGTCGTGTTTTCATGTGCCGCTTAAGTAGCT
GAAATGGAAATCTCTCAGAGGAGAATGACAAGCGTGTTTAAAGATTGTTGTCGattgtt
>NODE_449_length_351_cov_5.159544
TGCCGCCTGACGCCATGGCTGCGGCTGCCCCTGAAACCCCCCTGTCCCCTTCGGTCGTGT
TGTGACCTGCTGATGGCGGTTTGGGTGCGAAAACAGCGGAGCGACAGCCGGACGCGGGCA
CTGAGTGTGAGGGACGACGAGGAAGGGCACCTGATCTGTCGGAGTGGGGACGTCCTGCAA
GAGAGATGTACTCACTGCCACTACTCTATCGTAACCCTTCTCCATATGAGTATTAAAGCA
TAGAGCATTTACATGACATGGAAGTGCCTGATGATGATGCCTTGCTAGAATGCTCTCCGC
TCTAGCTGAAATAGCAGGGTGGAATGCAAGAATGTTGAAGATTTTTAGAGGGACTTTAGA
TAAATTCTGCTTTTTGTTTTAGGATTTTAAGCTGTGGAGCACTTTCTATGTTTCACAGGT
TACTTCACTTTCCTAAACATAGAATCTCATTTGCagctgtttgtttctgttgtactttag
tttttaattcagtta
>NODE_450_length_557_cov_10.987432
ATTCATTTTATTTTCCTAATTGATTTTTAAACTTTATATCCTGTTTGTTTCTTGCCTTTT
GCACATAACTTTGTAGTCTGTCTTCTGAGGTTTGCAGCACTTTGGTCAACTGAAAACTTG
CTCTATAAATAAACTGGATTTGTTCTGACCTACCTCCATGCCCAGCCGGATGTCCTCCAG
CACTCCGTCCACCACGTGGATGCCCACGTCCTCCTGGTAGGCCACCAGGCCGGCCAGCAG
GTTGGCCACGCAGTGGATGCTGTTGTACTTGACGTTCCAGATGTTGACCATGCAGCAGAT
CAGGTAGCTCTTCACCTCGGGGTCCTGCCAGGGCAGCTTCCTCATCTGCCGGAGCACCTT
CTCCGTGGTGACCTTGGACAGGTCCTTGTAGAGCAGCTTGCGGATGTATTCCTGCAACGG
AGGCCTCTTCTTCTTCACCGTCTTCTCCATGGGCGGAGGGTTGCAGTAGTAGTAGGCGTT
CTCCACCATCGTCACATAGCGGGCGTCCAGATGCTGAGCCTGCTTTTTACGCATCATTTG
TTCCTGGAGGACAGACAGCATTCAACAAAACACGAGTTAACATACAGTTTGTCTGCTGTG
ACAGCAGAGCTTCATTCAGTGGGATTACTAATGTACAGCTAAACAGGTTTGCAGAATCTG
GATCGCTAACAGAGAATATAGTCAAAGAGAGAACTGATgtg
>NODE_454_length_615_cov_7.811382
GTTTCTGTTCACTGATGTGCGCAGACAAAGATATACACACCTCCTCCCACTGATGTATGT
ATCTGATGAGTCGGGAGAGTCTTAACAGACGCAGAAGACTGAGGATCTTGGTGAAGCGGA
CGATTCGCAGGGCACGGGCTGTTTTATAAACCTCCGAGTCAAAGCCTTTCTCCACTATTA
AAAAGATATAATCCACTGGAATGGAGGAGAGGAAGTCCACGACGAACCAGCTCTTCAGGT
AATTCATCTTGATGACCTTGGGATCGAGGATGATCTCGGAGCTCTCCTCGTTGACGATCC
CCGTTCTGAAGTTCATGACCAGGTCAACCAAGAAGATGGTGTCCGAAGCCACGTTGAACA
CCAGCCAGGTGGTGGTGGTCTGCTCTGAGAAGAAGGTTATTCCCACAGGAATGATGATTA
GATTCCCCATCATCATGATGAGCATTATCAAGTCCCAGTAGAACCTGCAGATTGACACAC
ACAAATCAGGAAGGCAAGAAGAAAAACATGCTAGTTAATGATAAAGAAAACAGTCAAGGA
AAAGGGTAGAATGTATTAGATCCTACCACTACTACTTAATCCATACTGAGTGTGTTAACA
CAAATACAGTGAACAGCTGAGGATGACAGGAATGCTACTCATTTTGTATTCTGCCATGAA
AAGTATTTGAGAACGTGCAGTTTAACCTGATAATCACTACACAGATGATCACCAAAGTTA
CTGCAAGTCATCCTGAGGGCAAAGAGGAATGTCTGAAAt
>NODE_455_length_438_cov_11.027397
GAAACCACACAATGAGGGAAAAAAAAAAATCCACGAAGAAGCAGTAGACAATTAGCAACG
ATGTCAGTAAGTCGCCATGATTAACATTCGGATCACTGGGATGTAAATACTCAAAGAAAC
ACATGCTGCACTCCTACAAGCCTCCTTTCTAAGCAGCTCCATGCAATACAGTGAATGAGC
AAGGGGGTCGCACACACCAGGCTTGCTGACAAGCCTTTTTTATGACATTCATCAAAGCCA
TCTGCCATTTTCCGCTCAATTAATTTGTTATGGGAAGTGGGATCAATTAAGTGCGCACCG
TAATGGCTTTATATCCTTGTTTCCCTTTTATAGCCCAATATTTTCTGTGCTCCACTCTGG
CATGAAAAGGCGAAATCGATATCCCCAGCTATTTTCCCCTCCTGTGGACTAATTTGTTTT
TGCCACTCTCTTCCTGGCATGATAAACCGGCTATAATGAGGGGTTAGGGCGAGGGGACAG
ACTAAACATAAACCCACACTCAAGCCAACAAGCGAAGTGGGGTCGCTTTTTTGCCAATGT
GTTAGCTGAATCCAAGAGTACCTGATCTTAATcgaacgcgat
>NODE_456_length_349_cov_1.375358
AGAAAAGGACAGAGGAAAAGCGGGCGCAAGAGCAAAGGGAGAGGAAACACCAAGATGAAA
TTCAGCGACAGCAGTGGGAACAAAAGGAGCAGAAAGTTAAAGAGAGAAAGTTGACGCAGA
GCGAAGAAGATGTACAAAAAGAACGAGAAGCCTGGGAGAAAGAACGAAAAGTCTGGTGGG
AAAAACGACTTCAAGAGGATCAAAAGAGACAAGAGGAGGAGAAAGCTCGACTGAAAAGGC
TCAGAGAGGAATACCAGCAGGAAAGAAACGACTATGAACAGAGAAGACGAGAAGAAGATC
GAATCAGAAAAGAACAGGAGGAAAAGGAATGGAAGGAATTACAAGAAAACTTCCACAGGA
AAGTGGAGattatgaagataaaaaatgaagaggaggccagaaagcaagcagaggagttca
acgacttcagacatagatacactaaggactttgcagctctggaagaaaggcatgagaagg
aggtggaggatat
>NODE_457_length_456_cov_1.094298
GTTAGCCCTAGTGCTACATGCACTTCTCAAAAGTAATACTATATTTACTATTAACCCTTT
TAAATTTATATTTCTCTCCCTTCTTCTTTAAGAAAAATGAATAGAGCAGGTATTCCATTC
TAAATACTCCCAGTTATAATTTTAATTTCATTTTAATATGTATACCGTTTGCTGTGACAA
CGACCAAATACAGTGAACACACACTTCCAAATTCAGTGGATTGCTCTCTCTGGGAGGGGA
AGAATTGCTGCGCAAAATGAAGGAGTTTAAGTTTTTCTGGATCTTGTTCACGAGTGACGG
GAAAATGAAGCGTGAGCTGGACAGATGGATTGCAGCAGTAATAAGGTCTTTGTATCTGGT
CATTGCGGTGAAAAGAGATCTGACTCAGAAGGTAAGGCTCTCAATTTACCAGTCAGTGTC
TGTTCCAACCTTCACCTATAATGAAgagctttgggttgtgattgaaaaagtgagatcatg
gatacaagcagaagaaatttgttttctttgtagggtggctgacctataggacacacctac
agtgtgaggaccttggagatccgaagggagctcagagtagagtcactggtctttccgtta
>NODE_458_length_475_cov_10.882105
AAAAGGTGAAGGCAAGACGGAAGAAAATGGAGACGAACAAGCCGAGCAGGTCAGGGGAAT
AAAAACGAAACGGAAAAAGGAAACTAAACAGCATGCAGTCCTAATTTGTCATGCTCATGT
GCTGCATGTCTGTGCGGGTTTGTGTGTCTCCAGAGTCCAGGCTGTGTAGATCACCATTCC
GCCTTATCTAATTTCATTAATGTGATCCCCTGTCCATCCCCTGACGGCTTAATAGCCATT
ATTTGTGGGTCCCTTCAAATAAAGGCTCAGCAGTAAATTGCAGTCTGTGGAAATCGAGAT
ATAAACGCCACCCTGCATTACTGTATAATATCTTTCCCTTTAATTAACTGAAAGCCATGC
TGACATTTATTGGATTGCAAGTTACTTGTTAATGGCAATAAATTGCGAAACAAAAAAAAG
AATCATTGCTTATTTTACATCAATAATTTGTGGACCTTTTGCTAATGATTATTCATTACT
CGCCTATGGGGACTGTCGTGTTTGGTGAGCTAAAGTGAATGAAGAATGTAAAGATTTAAG
TGGGCAGCATCTACTTAGTGTTATGGCTTTGGTGCCGTGCATTAAATGCCTCGCTCTGTT
GCTGTCCCTTTATCCTGTc
>NODE_459_length_925_cov_9.219460
ATTACACTCGACGTATAAATTACAGCGCACAACATACCACTCTCCACATGAAATACACAG
AAATTGAGTGTAACTACCTTTAAATAAACAGCCAAATTTAGGGAAATTATTTTGCATAGA
GAATGCAATCTCTAATTTCTACCAGGAGGTTATATTAAAGCTAAGACAAGCCAAAAGCAG
TAGCTGGAAAACAAGCAAGTAAAGAGCAACTCAGAGATGCAGTCTGCTCTGTTTGAGTAA
GGATGAGATTATATTGGATTAAAGGGGATTTTTGCAATGCAAATGAATGCACCTCAAATC
AATAAGGCCTGTTCTACTCAATATACAAACTAATTAAGAGGTAATACAATCAAACCCGAA
TAAAATAGATTGTGCAGCTTCCTCAGAAAGAAATCCAATCAAACCTTTTTATGTGAAAAG
ATAAAATCTAAAGCGATCTTTCTTTGTACGAATAATGACCTCGGCTTTGTGTCCATTTAA
TAAGGAAAACTTGTCTTAAGAGGTTACGCTCAATGTGCATATTCTAATCAATATGAATTA
CATAGGGTTTTATCTATGTTATCTGCTCCAGACTGCTAAGCTAATTAATGTTTTATCGAG
TGTTTTAACTCAATTATTTCGCAAAGTCAAAGAGGTTCAACACAATTTTCTATGAGCAGC
CGGAACATTTTCAGTGGGGAGGAAGCAGTCAAGTTGTGCAGCTTTTAAAGGAGACACAAC
TACCAGAAGACATGTTTTAATCTTGGAAAAGTATTCAGCTCAGATATTCAAGGGTTGGTG
CAGCTATCTGTGAAGCAGATTATTTTATGTGCTTGTAGAGCTCCATGCCTCTCTGATACA
CTCTTACTTACATTTTGTGTTGGATTTGCTGGGTATCATTGCTAAAGTTTGGACGGGTCC
CCCCCTCCTTTTGCGCTTCATTCCAGCTGATTGCTCATTTTCTAAtgttaatggtgctag
gctggggctagggtttctcccctgtcagctggccactggggctgtgggacggatctaatg
ggctctgacaggagggaactgatctcattcaaaggggatttgatatgtg
>NODE_460_length_336_cov_1.660714
ATTACTCCACTGATCATTTCTGTAGTCTCAGATGTCATAAAACGCAAGTGTATGATCCAA
AAAAAAAATTGACTCACAAAAAATAAAATCACAACAGAGATTTCAAATAATACCACTATG
CAAAAATAATCAACTCTACAAGCCAAAGCAGAAATAATTGCCTTTACCTTTTAGGCCATT
TGACAAGTACTGTACAAACCAGTGATATAAATCAAAAGTTAAAATTACTAAAAGTTAACC
ATAAAAAAGTAAACTATGAACACAAATGAGAACTGAAAGACTAATGTAGTATGCTATTCA
ATAAAAAAAGTTAAGGATGCATTAATTACTACATTAATTACTGCATATTGTGTATTTTGT
GGAACAAATCAGTCTATTCTGAGcttttaggagctggctcaaatggcagtaagtgggcta
agtgttcaacttgttcatatgataataggtttctgttctactctcaggttacatgataac
>NODE_461_length_592_cov_11.452703
ACCCTGATGTCCCCTGTTGTCATTCTCTTCTCTTCCTCTTCTTATTTTTTTAATGGACAC
AGAGGTAACGGTAGTATTCTTTTCAAAGCACTTGGATGCAAAGGTTAATTAATGCTAATA
TCTTTCTATTTCTATAAATGTGTTTAGAGTTGCTATTTTATAGTTGAGGATTCGAATCCA
GATGATAAGGTTTAAAGCTAACAATCATTTCATATTTATGTCTCTCTTACTGTTGCTTTT
CTCTCTCCTTCGATCTCTCCTTCTGTCCCGTGTGCTGTCCTACCTGACTGTTGTGTTGTC
ACTTTTAATTTAACAGTTCAATGGTTTTTCAATTTAGCCTTTAAAAGCTGCGCTGTCACT
TGTGACGAATGTTAATTGCATGATGTTTGTTGTTGTTACTTTTCTTCTCAATGACAAGTG
TCCCCATCCCGCACACTTCAGTTCTAAACTACGTAACCCTTCATGCCACCTTTTCCAAGA
TTTAACACTGTCTCTACCTTATATGAGCCTTTTCTTATCTCTCCGTATTCCTTAAATTAT
TAAACAATTTGTCCTTTCCTAGACCATTCTGATTAACAGATAGCATTCTATGCATAAGCC
CCTGCTTAGACCGTGGTAGTCTCACTACCATTACCTATTATTATGATGCCTATACAAGTA
TTACTTTGCATTAGATTTCTCACGGACCTGTGCATTTTCTTACAAGTTATGTTTTATCGT
TTCAAgaaatgctgtt
>NODE_462_length_433_cov_12.787529
TTGTATCTCTAAATGTGTCGCTTGATTGAAGTGCGTAAGGTTCTGAGCTAATTACATCCA
GAACCGCAGCCTAGGAACAGATGCCACACTTGTGCATCAATAAATGCTTATAAGTAACTT
ATTTAGGGCTGCCTGCCATGCAAGGAAATGGCATGACTTAAAGCACAAGTGCCCAGGGGC
TATTCCCCAGCTCTTTGTCTTGTCATCCTGCATCTTTTAAATCTATTCACCGCTTCAAAA
CAACACAGGCAGACAGCAGGGCATGGCAGGAAAAAAAGAGTAGAGGAAGGGGAAAAAAAA
GATACAAATATTCACACTTTGCAGACAGTATTATGTTTGCCGTTTGGGTTGTCTGGCATC
AAAGATATGCTGTCTTCTCTTAGATTTGTGAGTGGTAAAGGAGTGGTAAGAGCGCTGTTT
TAAGGCCAAGCTCCCGTTTGATGAAATGCAGCTGTTCTTTAAAGTTTTAAGATAAATATG
TTTTGACTTGAGCGTAGAGAGATATATTAGCTTGACAAGTTGGTGCTATGTTTTATTTAG
CTTTTGGTGTCATAAAAAGTGTcttcatgcctgtaag
>NODE_463_length_664_cov_5.644578
AGTGGACACTTCAGCATGTTTTTCCCTCCAAATCACACACAGACCGACTCCAAAGCAGCG
TGTCCTGATTAGCCTCATGACATGCAAAAATGAGCAGCAAAAAAAGCTCACAACAACAGA
TATCATTATGACTGATACCTCCAGTAGCTTTTACCCTCCCAACTCCTTCTCCTTTTTAAA
ACCGCCCAGCTGATTTCGTCTCCTCTCTACCCCCTTTGTAGATAATTGGAACAATCCCAC
TGATGCCCAACTCTGCAGGGCCCTCCAGCCAATCAGGGGGTGGCAACCCAGCACTGCAGG
TACAGCCAATTACACCTCAGCTTCTGACCAACGCTCAAGGCCAGATCATCGCCACGGTGA
TCGGCAATCAGATCCTGCCTGTCATCAACACCCAGGGAATCACGCTGTCACCAATCAAGC
CTGGACAGCAGGTAACACATACACTCAAAAACACACAAAGGAAGACAGCTTGTAGTGCAG
ATTATTACATTCTTAAACTCCAAAAATGATCAAGAGCTGTTTTTAAAACTGTCGAATGAG
CAACACCTAGTGGAGTCAGACCAGAGCCTTGTTTATTCATGAAAGCAAGATTCCAGCACT
GCTAGCCAGGTTTGTTTTATGCTAAACACCTCATATTTTTTCCCGCTTCAACGCTCATAA
CGCTCATTTGCATCGTTCCCCCTTGGAAAATTGCGGTATTTGGTACGATTGTTCACAATG
TGTGTGTGTGTGTGTGTTTGCATGTTTGGAAGGTActtgtcaggcaacctttcagactca
ctctcagcgagactgctaaacccctgca
>NODE_464_length_583_cov_6.682676
TAAAAAATCATCTCATAATAGGCTGTTTCTGCGGCTCCTAACGGGACAAAATGACGAACC
TGAGAGATACATGTTGAACATGAGGTTTCCTCCGCAGTCCTGTCTCATTGTGTTCACTTG
TTCAGAAAGGGTTGGATTTCATTTCGTTGGTGGCGGAGGAAAAGATTTTTATTAAACTTT
ATCTCATAACTGTGATCTGGAATAAATGCGGGTGGACAGATTGAAGTTTCCAGGCAACTG
TCACTGGCCCCCATCTCTGAGACAATATTCAGACAGCAATTTCCCCTGGTGCATTGCTTT
AATTAAAAGAGCAATTTACCTCTGTCAGCCCGCCTGGTGCCCACAATAAAAAGAGGCCGA
TAGAAATTCGGCCCTTATCAATCCACCATCACAGTTTAATAAAGTTTCCGCGTTAAGATC
TGAGTTTCTATGGTGAATTGAAGTGTTTGACATGGAAACCAGTTCAGATCCTCCTCACTT
TTCCGCCTCTTTACCTCTGGGCAAACAACAAAGACCTATTTCATGTTGGAAAAAGAATAT
TTACCTTGAAAAACACGCCTCAGTGCACATGAGAAAACAAGAACATTTCATCCCTCCCAA
CCTTCTCTCTGTGGGTTTAAGGTTATATGGCCTCAATCTGAGGGTAATGAGGTCGTAACT
TTAAAACCATGGCTTCTGATGCTCACTGAcgttatcatacttatttctctgcttctcctg
ggtatca
>NODE_465_length_485_cov_6.484536
CTTGTCTTTTATCATGATAAAGCAGTTCATACTCTGAGGAAAGGGAAAAGAGAAATGCGA
GCAGTAGCTTCATTCATCGCCTGTCCTGTTTCATTCACACGCTTGTGATTCTCTATCATG
CTCCTCTCAGCAGCCGTCAAGAGGCCAGCAAGCATTGAAACAAATCTCTCATATTCTGCT
TTTTGATTTCATTCTTTCTCCCCGTCGTCTCTCCTATTAGCTTATTCATTCTTCACATGT
GACTGCCAGCCTGTTAAGGTCATATTAAACCAAAGCAATCCACTTTAAATGGTTATCTAC
GACGCGCATTAAAAAGCTCTTTGCTGCCCTTTAAATATTGTGATTGGGTTATAGGGGGGT
CGCTGTTTCGGAGCGCTGATCGCTCTCCCAGGAGCCCGCTTCAGAATATAAATTGAGTAA
TATTATAAAGGCGGGCACTCCAGAAGGACTGGGTAATGAATAGGATTCATGATCTGAGGA
GGAACAGGAGGTCATGCAATGAAGTGAAATACTCTAATAACTCCAATCCAAACCCACTCA
GATGATGATACATTAACTGAGAGACCCTTGTATTCCTGTTTTTTTCTCTCTTGTGTCAGC
CTATATGAGCATTACATCTACTCCAAAAg
>NODE_466_length_310_cov_1.496774
AAAGGCCGTCCAGCATCGGCTTGATAAATAAACATTTCCTGCTCCAGTTGTCTTAAAACC
TCATCAAAATCCAAGTGTTTTAGCCCAAATGAAAGCTTAAAGTCTGGCCTTTGTAGAAAC
AGTAAACCTGTAGTTGTGCCACAAACCATGTGTTTACAATGGCCAGTGTAGTGTGGGCTA
TTTTATAGCAGTTGTGGTCAGAGGTCCCGAATTAGGGAAATATTGGACAGCCATGTTTTT
CCAGCTAGCTTGTGCAAATCCTTTAGTGTTACACATCAGTGTAAAGCTCGGATTGTGACC
TGATCAGAAGCACATTCCAGTGTCTCTACTCCAGCAATACAGATGCTAATGATAATGGGT
TCGGCTCAGGCAGGGTCTTACAGCCATTTCCGATGTGGGAGATGTTTCTGCACTTTTGCT
GAAAGTCGTCTAGTCCAGCAATACAGATGCTAAt
>NODE_467_length_145_cov_10.393104
TATTATGATAGGAGAATAGTGCATAGCTGCTACTTGGATTTGCACCAAGAGTTTTTGGTT
CCTAAGACCAACGGATGAGCTGTTATCCTTTAGAAGCTTTGTAGGCGAGTGAGCCCTGGG
GTTCAACCAAGGTGACGAAAATTAGCAGTTTCCGCTGCTGGCGAGCCTCTCTCGGTGGAC
AGGGGGATTTTAACCCCCGTCTTTAGAATCACAATCTAATGTTTTTGTTAAACTAAGTCT
ACAAGCAGTCCAGCCTCAGATTAGCTCTGGTTTTAGGACTAAAAGTATT
>NODE_470_length_530_cov_14.843396
GTCTTAACTGGTGATAATCTGAGCACTGAAAGTTTTCCAGCTTCTCTCATTTAAAAAACA
CACCCTGGTGTCTTTACCTTGTTCCAACCCCACTGGGTAACCACGCACTCATTGTGTTTT
CCTCAACTTGTTAAAACACCACATGGTACATTTGCATAGGATAACCAACATATAGCAAAT
CATTTGCATGCCTGAAAGTGCACTTGAGTAACCGTAATTACACGTGACACCAATTACTCT
GTTACTTTGTATTAAATTATAATGGAAAATTCCACTAGAGAATTGGAGCCTAATTGCATC
TTAATTTGCATAATTTTGCATATTAATCACATCTCAGATGAATAATAAATTTCAGCCGAT
TTTTTTAATTTATGCATAGATACAAAAACAAGTTGAAAAATAATTTGTGAGTGAAAAAAA
AACAGGAACTATTACTTAGAGCATTTGTGCTAATTTCTCTCATTACCCGACGTTCAAGTC
AAAGATGTCTGTACTCTTGATCAACAAGAGCCGCATTTTGAAACTGAGAGTTTGTCAAAG
CCTCAGCAGAGAAAAGAAAAAGAAGAAAGAGACGGAGAAACAATTTTTGGAAAAATCCAT
GCATCATTTTTTTttacataaactttctggctctatttaaggctctttccaccgcagaca
caccaaatgcattc
>NODE_471_length_616_cov_7.683442
GTGTGTTTGTGTCTGGGTATGTAAGCGTGCTGTTTCTGTGCAGGACGTGCATCTGTAGCA
TTCATACAAACTCTTGTGTGTGCATGTAGGCATAGACAGTGTGAACTGGGTGTGTGTTAT
GTGTTTAGGATTGGGGATTTTAGTACAGCAGAGGGAGGGGAAAAAGAATTGTAAGAAGAA
CATCCCCGGTCTCACAGCGACTTCAAAAGCTCTCCTTCCCCAGGATATTAAGCGACTGTG
ATGAAAAATTTAGCAAGCGTTAAATAAGCTGCTTTGAAGTGATCTGTTTTGGCTCAGCAG
TCTCCAAATTTCCGTAGCCCCTCTGCAATAGCCATCTTTACTATAGAGGGGGAATAAAGG
AACAGTGTGTTAAGTGCAGCAGTTGTGGGGGACCTGGCTGGCTGGCAGAGGACATGCCAA
CAGTAATCGGTGCAGCCAAAGACATGAAGGCACGACTGCTGCAACTGTCCCCTTTTGTCG
TTCTCTGGATCTTTTTCTCCCTATTTCACCTCTCCCTCCCTGCAGGCTCTTTTTGCTGAG
CCCTGTGAGTCGCAGGCAGACAGATGTTCCTCATATGTTCCCTCTAAAAAGACATTTTTT
TTTCTTGACTTGCGCGTGGGTGTAACACAAATGTAACAGCGGTGACACCAGGAAGTCAGA
GGTTACTCTCGGgtcttgactcagttatattttttggccttaatgactttccccatggaa
catgtgtttatagagagatatatccttttaacaccagcct
>NODE_472_length_552_cov_9.701087
GATTTATCCTCTCAGGATGTCACCAAACAGAGGCATCATGGACCTGTGATTTTAAAACAA
TCGATGGGGAATTATTGTGTAATTTACCTGCTGTTGTTTAAACGGAATAAATGAGGAGCA
GCAGCATTTCTGCTTCTTGTCTTGGATACAGTTCTAACTTAAAGGCGGCTTCATGTCTAA
GACAGAACTTGAATACGCACTGGCTTTTCCAAATGTGACAGAAACGTTTTCTCTCGCAAA
TTTAAGCTCTTCTCTATGATAAAATGAGAGTGATGATAAAAGGGAGAATGGGCAGTGCCG
CCTCTTGCGGCGTGGGTGGGGCTGACAAGAATAGACTACATTATGCAGTTCATTTAGTTA
ACAAGTGAAATAATGGGGAAGCGTGCAGTGGGAATGCCGAGAGAAAGGCACAAAACCCTA
TTGAGAGCTCTTGGCCGCTTACAGCGTAACCGTCACATGGCCGAACCGAGTCCACGGCGC
CTATTTAAGGAGCGGCTGTGCGCCTTCAGCACCACTTCGCTGTCCACCGTCCCGAGGAGA
GCACACACACTGAACACAGCCGCAATACGCACCGGCTTCAACTTGAACCGCGCCGAGCAA
CAAGTTTGCAACCATGCCGAGGTCTTTTCTCGTGGATTCCTTGATTTTAAGGGAGGCCAA
CGACAAAGGGAACGAGAACAACCCACCTTTattccc
>NODE_473_length_335_cov_9.907463
GTTTCAAGGTGTCCTGTAACACGGCACTACATCAGCGGAAAGAAAAACTTCCAATAGCGA
CCACCTCCCTTCTTTTTAAAATTCTACAAATATTCCATTTCCAGGGTTTATCCAGGTATG
AGTCTATTAATAACTTGGATACAAAGATATGGAGCTTCAAACTGAAAAGGCAAATAGCAC
TCTGTCTGCCTGGGCTAAAACAATGAATTCTAATGCATCTGGTTGGGGGAAGAGATAAGA
GTGTGTTATTAATCTTGTGTCACATATATCAGCTAATTACATACTTGCTATTCCAGTTCT
TTCCATCTTTACAGCCCAGCTGTCTCAGGACACTGCACCTATGGCAAGGAGATAAAAAGG
TAAGCATTCAGGGCTGGTAAACAGAAATGGCAGCAGGAATTTATCACTAGAGTTTTTTTT
TTTTTGCTTTTTGCGATACTTGCCTGTTGATAAAATCTATGGCTTGTGCTTTGAGCTGC
>NODE_474_length_493_cov_2.190669
TAATCAGATTATTTTAAAAATGAAACATTTGCATGGAAACATTCTTAACAGGTAACAAAA
AGAATGAAAAGATAAGAGTTAAGGTGAGATGAACAGCAAAAAACTGGAGTTTGAATGTGT
GAAGTAATAGGTGTCAGCATTCTTACAGGATGAGTATGAAATGAATGAAAAGAAATATGG
AAGGAAGAAAGGTTTTCTAAGGTCAGACAAGGAGAGCAAATAGGAAGAGGGTGAGAAACT
TGGAATGACAAGGCACAAGTGAACAATGTTAATGAGGAAAAAGATGAGAAGCGAAAAGAG
GAAAATTAAGCATTGTCTTGCAATTTCAAAGGATAGAAAGTGGGAAAGAGAAAGTGGTGG
ACAAGGGTGAAATACGAGTTTAGGAATAATTGGAAAGAGGAGAGAAGTGAAGAAAGATGT
ACAAGAATAGAAAGTGATCTAATGGGTCAAGAGCAGAGAAGAGAATGCAGAAAAACAGTA
TTGCACAGTTTTCTGAGTGTTCAAATCCTAGCTGTCCTAATTCTACTTGTCAGTGCTAAG
TATTGCTAAAAATATGTGCTGTGTACTCTGGCGGTTAGTGATGTATGTGTAAcattaatt
tgctgtttgtttttccagggtcatcgggtatccaaac
>NODE_475_length_591_cov_5.155668
TGAAACTAGGAGGAAAGAATTCTTTAGGCCTCTTGACAAACATGTCAATCATTTTACCCT
AACTGACACACACACATACACACACTTGCACTTTCACTGCCGAAGTGAAATTTAATTGTT
TTCCAGACCAGTTCAGCTAGACAGTCGACACCACAGCCCCACTTCCCCCAACCTTCACCA
CTGCTGAGAGAGAAAGGGAGCAACTGGAGGTCTTTTATTAGATATGATGGCACATTTCAC
AGCTCCCTGACTTACAGAAACCCAATCCTGCGATTAGTCAGCGCTTTGACGTTATCTTAA
GTTCCTTGTCAGAATTAATTTAGTGTGGGTGGGCTGCTGTGGGGCTGTCTGTCTGTCGTG
CTCCACTCCCCTCCGCTTGCCTACAGGAGGTGGGGGGGTTGGAGACAACGGGGGCAGGAA
GATCCCTTTCAAATAAGCCCCAGCTCCAGTCAGTGCCAAACCAGCCGCATGAGAACTAAA
TATCTCCTCCATCAAAGGGTCCTATTCTGCAAGGGGAAAAGGAGTGAATGGGCTTGAATG
AGCAGGCTGAAAACAAATCCCGTCTTGGCCCAGCCTGTCGCCCACTTAGTGCCCTGAGCC
TTCATCTCCCCACAGCCGCCCGGCCCGGCCAGTGATACCGGAGAACTGATACAGCTGATA
TACCAACTTAACACACGTGTCACGCACAGCTAAACACAAAaccaactacatactgcaagg
actacagatcagtat
>NODE_476_length_550_cov_10.840000
GTTACTGTTTAAGTTGGTTTAAGGTTACAGCTCTCTCAAGGCTGCAGGCAGGCTGTGTGT
GTGTGTGTGACGGTGTTGGCTTGGCTTGTGGTTGGGAGGGCTGGGGGGGTCGAACTCAAT
CTATATGATGCAGGGCCTCGGTCCTTTGGGGATACAGCAGAGGGACAGCACCAATTTTTA
GCCCATCAGCCGTCCAATTTTTCTCCTTTTCATACCTGCTGTAGTAAATGAGAAACAAAT
TAAATTTCACCCCACTATCTCCACAGAAACCATTTAAATCCTTTATGGAAACCAAATTGT
CCCCAGACAAATCGCCCCTGGTTCTGTGGAAATACACTATGGCGCTGCAACCGAAATAAA
TTTGTGTCACTCTGGATATGGCATTGTCTGTAATGCCATTCATTGGAGGATCCTGGTGAA
AGAGAGAGGGAAATAAAATAAGGGGCACTTTTGGAGGAACAAAAGGGGTGAAAAAGACCC
CAGCTCCCCATTCTCTTTTTTTCTCTTTTTTTTTTCACTCTCCCCTCCATCTCTCTCTGT
CTTTCCTTCCTTCTCCCTGGCGCCCACTTTTCCCCTGCGTGGTGTTATTAATTTTCGGCC
AGAGTTTTTGCATTCATGAGGTTGAGATTGAAATGGAAATGAGGGCTGGCTGAGTGAGCA
GTCTCAGCAGTGGCCGcggccaaacgggggcccc
>NODE_477_length_419_cov_10.548926
ATTACTTTAATCCCCTGCCAGATATAAAAAGGATAATTACATATTTGTGGTGGAGGCTGT
GTGGTGAAAAAATCAATACAGCCTTTTTTGTATGACACTTCATTAGTGTGAAAAAATCTT
GGAGCTGAGAAGAACTGCACTGCAATTAAATGGTTCTGCTACCTTAGACTTTGTAATGGC
TCTATATTATTATCCAGTTTATTTGAAATAGTGGTTGCACTTGTGGAGTAATTGGAAACC
ATTGATTATGTACTTTTATGTCTACACTCTTGCACATCATTATGGAGAGAAGCAATAGTT
AGTTAGCCTCTCTAATGAAGCACTAATTGCACTAAGTAGGTTAAGATGTTAGTCAAACTG
CACTCAACTGAAATCACAACACAAAGACTTCCAATTAATCTGCATAGTCTGACTAGCAGA
TGTTGTTTTGGACTCCATATTTTGCAGCTTTTATTTGCTTTGTGTCTGATCCTGTTGCGT
AAATAGAAATTGTATTTGTATCAGTCTATTGGCAGCAGATGAAATTGATTGGGAAGGGGG
GGAAATAAGGGGCGGCTGGGGAg
>NODE_480_length_803_cov_8.660025
TCATTATAAGCAAGAGCTTCCAAGACTATCTTTAGCCTGGAAATCTATCTGCTTGTGTGC
CCTGGAAGCGCTGTGTGGTCTAAATCAGCAGTGCAGAGAAGATTTAACTGCATTTTTTTG
ACTTGATCAGATGCCGAAGAACAACTGCGATGAAGGTATTAGAGTTTTCTAATTGACCAA
ATTTTCCTGGAAGTCAGGGGATGCACTTTTTAAATGTTAATATAATAAGGAAGTCGCAAA
AAGACATATACTTTTACTCTCCTAATCTGTATTTCCCCTTATGTAGGCAAGATGGTTCCA
GATAAGCACTATTAATCATTCCTCTGCATCTGTTCGTTCTTGTACACTTTCACCTGAAAA
GTCTCTGCACTCGGAAAATAACGCTTCTCCTCGCAATTGCCTGACACATTATCTCATTAA
AATGTACAAAGAAAACTCCTTCTCTTTATCTCTGATAATCTAATTAGCATCAGCCAGATG
GTTTAATAAGGGATATCGGCGCCGTTTAGCCTCCCAAACGGCCCGCTGGAGGAGAACAGT
GGAGGAGGCTCCTCTCCACTCTCCTCTTCACTCTGAATAGCTCTCCAGGGTTCACATTAT
TGCTTCCTCTGCCTGAGGCGAACCACTCCAACTCAGGAGTTTAGGGAGGATGAATGCATC
CAGGAGAGAGACATGCTCAAAGTGAATCAAATAGGCAGAGATGTTGGATACTGCTGGGAA
TGTTTTAAACCAAATAATGGCAGATAACTGACTTCACCTTTAGTTCCCCCAAGGAGCGAG
AAACATTTCAGATTATGCTTTAAATCTTTCTGAGATATATCAGTCTGTTCAGTGTGTGTT
TAATTGTTGCCTAGGTAACATTGTACCACTTCTAAGAtggtctagcttaggtgatgtgaa
ttttacatcctgaaagcacaaaagacttgcatagtaaagcagtttag
>NODE_481_length_505_cov_14.485148
TAATCTGCATTCATTACTATGCAAACAAAACAATCCAGCCTCATATATTCTTTCAAAGTC
ACCTTTAGATTCAGACACTTTTCTCATATAGACGCACTGGCAAGTCAGAATCCTCCTGAG
CACAAAACAAACAGCACATCACGGTCGCATGTAGAGAGCCACACCAGTGAGAGAACAGAA
AAGGGAACATTTCAACAAATAGAGAATAGCATGGCACTGTCACATGGGGAGCACAAAACA
GCAAATAACAGAGACAAGGTCTGATGGTAGCCCTTGGAGCAGCTGTCATATTAAATAATA
ATGAAGGATCTATTAATATGCAAAGGAAGCAGCAGCCGACTGGCTTAACGCTGTCATGCC
TCTGCATATTGTCAGGATCTTCATCATTAATTAACATGCTAGCTGCCCCATACCTGCGCC
AATGTCAGAACATTCTTACAACAAACACCCCAATGCCTGTGCCCTCCGCAACTAACTCGT
ATAATTAAATTAAAATCAGATTAACTTCACATCAGTACACAAAAGACTGACTTTTACGAC
TTTCTCTAGCAGTGATTAAAAAAATAAATAAAATAACTGGAGCTTATCTGTTGTGTTTCT
GTTCTCTTCTCTGTTAGGGACTGCACCACGGGCAACAACAAAAACACAc
>NODE_482_length_946_cov_11.498943
GTCATAGGGCCCTGTCTCAGTCCTTGGTTAATAGCCATTGGTCATAGGCTGTCTCCCCTT
TATTTCTTTTGCTCTCCTGCTCTATCCTCCCAGGTCTCCCACTGGAGCAGCGCCCTCAGG
CACCGCATCATTTATTGCTGTCAGGAGTCACAGTGGAGAGGAGGGGGAAGAGAGGAGGGG
AGGAGGGGGGGGTGTGCAGGAGGAGGGGAGACAGGGAGGAAGATGTGCTGCAGAGAGAAG
CCAATGGAGGCGATGGGGAGAGGCAGGCACGCTAGACTGTCAAATCTCAGCCGTTGAATA
TTTAATGGAGCCTGGAGTGTTTATTTAGTTAGCCTGTCGATTTTTACCGCTCTGTCAATA
GCGGCTCCCATGTAGCCTGCTGATGATCTTTAGTGTCTCTTCCCCCAGGAGAGGCCAGGC
ACTAAATGCAATTATGGATTTTCCTGCACCGCAATGTGTTTGATATTTTTACTGATCTAA
TTTGCAATCTGGTAGTTTATTGTTTGGCATTTTAGTGGCGCTCAAGTGGCGAGGCAAATT
TGATTTCCCCTCATAATTCTTTATAACTTCATTAATGCTGTTAGCACATTGGCACAGATC
TTAAATAAGAATCATCCCATGGATGAATGCATTCCTCATTTTATTGTCTCCATGCCCCAT
TCTTTTTACTGATTCTGGTTCTAATTAAAAATCATCCTCGTGGTGTACTGTCTTTGTGAA
ATATGAAATCATAATCGAATTTGAATGGCTCCCTTCACAGAGTCTTGCGTATTCAACTGT
ATGCCCAGATTTGTTGTGGGCAGAAGAAAACAGAATCAAAACAGCTTTCTTTCAGTGGCA
TTCAGCATCTTCAGAGACAAATGAGGGTATTAGCCACAGAGCAACGAAAGTAACAGAGGC
AAAATAATGTGGGTGATTGTCTCGGAGAGACAGTGTGGTTCCATGTGTTTCTGTAGAGCC
GTAGGATTTCTAGCTCTGTGACGGATGTGTTAGTTAGAGGGGCAGCATTAGCCGTAATGC
TGTTAGCATGTAGCTGTGTGAGTGATGTGCTAGTTAGATGCCCAGCAGtagagctaatgg
tgttagcgtg
>NODE_488_length_639_cov_8.217527
ATCACCAAGTGCAATGCAAAGCGTCGGATGCAATGGTGTAAAGCACGCCGCCACTGGCCT
CTAGAGCAGTGGAGACGCGTTCTCTGGAGTGATGAATCACGCTTTTCCATCTGGCAATCT
GATGGACGAGTCTGGGTTTGGAGGTTGCCAGGAGAACGGTACATTTCAGACTGCATTGTG
CCGACTGTTAAATTTGGTGGAGGAGGAATTATGGTGTGGGGTTGTTTTTCAGGAGCTGGG
CTTGGCCCCTTAGTTCCAGTGAAAGGAACTTTGAATGCTTCAGGATACCAAAACATTTTG
GACAATTCCATGCTCCCAACCTTGTGGGAACAGTTTGGAGCGGGCCCCTTCCTCTTTCAA
CATGACTGTGCACCAGTGCACAAAGCAAGGTCCATAAAGACATGGATGACAGAGTCTGGT
GTGGATGAACTTGACTGGCCTGCACAGAGTCCTGACCTGAACCCGATAGAACACCTTTGG
GATGAATTAGAGCGGAGACTGAGAGCCAGGCCTTCTCGACCAACATCAGTGTGTGACCTC
ACCAATGCGCTTTTGGAAGAATGGTCAAAAATTCCTATAAACACTCTCCTCAACCTTGTG
GACAGTCTTCCCAGAAGAGTTGAAGCTGTAATAGCTGCAAAAGGTGGACCGACATCATAT
TGAACTCTATGGGTTAGGAATGGGATGGCACTTCAGTTCATAGTATGAGTAAAGGCAGGT
GAGCGAATACTTTTGGTAATATAGTGTATCTGACTGAGAGTGATTTATTCCTGTAAAAGA
AAC
>NODE_489_length_303_cov_1.019802
AAAATATGGAAATTACTTTGCCCTATAGTTTTTCATCATGAATTGTCTTCCTTTGGGAGA
ATATCTATTAAAAGGAAGTTGTCACGAAAAACATTACAATTTCTTCGACAACCCAACAGA
ATCTTGAGAATACAACTCTCAACTTAAGGTTAATTGCTTGGTTGATCAAAGTGTCTAATT
AAAGAAATGTAGAGCAGCCAATGCAAAAGAGCATTTTACTGGTAGCTGCTCTACCTAGCA
ACTGCAATGTTAGTAATGCTTTTAATTGTGTTGTGTCTAGTGGATTCAGTGGTTGCAAAC
tctagtactagctttgatggggaaggaaggaaggagtaggacaaggagataaggttggaa
atgattctgtagtcaaaaggtagagaagtcttctctgccaatagctggtgtcatgctgag
ctgtcacagtgccagagcatcactgga
>NODE_499_length_420_cov_1.402381
ATAAAAAAAACAAATCAGATTAATTGTGTCCAGGTGATCTGGTCAGAAAAACACACTAAA
TAAAGAACAGAAAGCGAGTAGTGATGTGTAGTAAAGCGCGTGAGTGGAGTTCTACACTGT
GAGAGCTGTTCTAGCTTATGCTAAGCTTCGGCTAATTGGCTTAGAAGAAGCTGAGAGCTG
TTTACTTCACAGAGCGAAGAAACAATAGCAGATAAAACACAGAATGGCCCTTTAAATAGC
TGCTGCTTCTGAAAATGGTGAAAAATGTCAATCAGTGTTCCCCAAAGCTCAAAATGATAA
ATGTCCTGTTTTTCCCACAACTCAAAGATATTCAGATTAGTGTCACCGAGGAGTTAAAGA
TCAGAAAATAGTCATCGTTATTATTGAGCATGTGGCCATGGAAGCTGCAGTACCTGAATA
AAGTGTAATAACTGTGTAAACATTAACAATGCAAGGAATACTGTTTCTTGCTTGAAAAAT
TATCACATCCAATTAGGTGTTAATTTTGTTTTCCAGACAAAAAAATATTCAGAATTACTG
GAATAATTACCATTAATTAGTCAg
>NODE_500_length_590_cov_9.188135
CTACCGTTTGGAGAGCCCAAACAATTAGACGACATTGCAAAGAGGAAAAGGAAAGAGCAG
AAAATAGTGGCAACACTCTACAGCAGGCAGGCACAATCATTATCTAAACAGAGAAAACGC
ATGCAAGCCAGGGCGCCTTACTTACTCTGTGCGCTGCGCCGAGTCTCCGCAGTTTTAATT
ACAAGCCCTAATTTCCAAGTCGCACATAGTGTCAAAAAACCTGCGACTATTTCTCAGAGA
TTCCCTTTAACAAGTGGAAACTTAGTGTCCTCCTGCACCATTTTATACATGATGAGCCGT
CAGTAATGGGATTATTAAACAAAAACGTTTCAGGCGCTGGCGTTAACCTTTTTTAATGCC
TAATTAGGTTTTGCAAAGAAATAATTAGATTCTACAGTGCTTACACTGCCTATATTTTCA
AATGGCATCTGCAGCAAACACATCATCCTGCGACACTCGTTGCCAATAATCTGCGGATAT
ATGCGCTACAGTAGCAGTCGGATGTAAGATTTTAAAACATGTTGGGACCAAATAAGGTGC
ACTTAAAGCTAAAATAATTATCCGGCGCAGGCTATAGGACAACCTGCACAAGGAGCATAG
TCTGGGCAACTGCGCCCCCTTGTGGCGGATCTGCCTCTGCAGCAGGAGAGCGTTTGGAAA
GAATAGCAAATGAAGATGCACGTTTTATATAAGTCTGTCTTTCTTATTGTTTAATTACAA
TATCAGGAAATTCa
>NODE_501_length_505_cov_5.251485
TGTTTGGTAGAAATGACACTGGCCGGCCATGTAAAAGTGTGTCTGACAAGGGGAGCGACG
GAGTCAGCGCTTTTTTTTCCTCCCTCTTCGCCCCCCGCTGTTCAATCCATCCAGCTGCTG
TCACCACAGGGGAGCAGACAATCTATCAAGGCATCGGGATGCATTCTCCTCACCTGCGCC
GCGCCTTTAATGAACAGCCAACATGATCCCGGCTGACAAGCAGGAAATGGATGTAATAAA
GATTGTTTCTGCATGCTCTTTGCATCCCTGATAAATCACCTCGCTGTGCAACAGATACGG
GAGCCACATGGAAATTTGATTTCACACGGCAAGGGGGAGGAAGAAGAGAGCAGTGGGGGG
AAAAGAGAGCTGCTAGTGGCAGGGTCACTCTATTTTATTCCTCCTTTTCTCCAGTGGAGC
AGTGGAGCAAGATGTGTGGGGGCTGAATAGAGGGGCTATTTTTTTTTTGTTATTTTTTTG
TGTGTATGCTCTTACTTCCCTCTAACACTCTGTTAAGCCTAGAACGTGCCTCCGTCCCTT
TAAGTCTAAAACCACAACAAATGATGTGTGCAGTTGTTCACGTTGGTGTCAGTCATCATA
ATTGGACGTAGCATTAATGTGTGCACTAGGGGGCAGGGCGGCATTTACc
>NODE_502_length_707_cov_9.930693
AGTGCATGTTTTTAGTAATTTTGTGGTAATTCTATCACCAAACTGTCGCCGTTTTTGAGT
TATCCTCCCCCAAAAAGCACGCGTTCCTCACAAACTTGCACTCTGAACGTGTGAAATCTC
AGCACAGCCTGTGTGGGCCCGCAGTGGAAACCTCAAGTCCGTTTACTGTCCCGACACTAA
ACTGTCTGCGCCCCAGCCATGGTTTGTGTCCCTCCCAACCTCCCAAGCTGCTCAGAGAAG
GTATAAAGCTCCAGAAGTGCACCGAGGCTGAATAGACCAGGGGGCCAACAAAGCGCTGGA
GCTGTGGGGCCCCGGCCGTGCAGGGTCTGTGTTTGCAAGTCTCCGGTGGTTGAGACGAGG
CGGTGCATGTGGCTTGGGGCAGGGGGGAGGAGGGGGCTCCCACTGCATTAGGCAGTAATA
GGTTTGGGATGACCTAAACGATTTGTTGACTGGGACAATAAATCTGTTGTGTGTTTCTTG
GCATGCTGAGGGGAGGATTACAAGTTGTCGCACAAAGGAATGCAAATTGCAAGCCAAACT
CTCCGAGAGGCCTGTGGAGTAGCCAGCTATTTAGAGCATTTGTGCCGATCTGTGCTTCTC
TCTCTCACTATTTTATGTTTCTCTATTAGTCCTAATAACTGTGAAGGGCCTGAGAGTAGC
CACTGTATTCATCTCAAATCAATGGCTTTCCCGCACCAGGCCCTATAGACCTCCACATTT
GCATTCCATCCTGTGAGATGACCAGCAGGACAATTGGCGTTAAGTCTCTTTCAGGCGGCC
AAATGGAAAtcttgaatgctaaatgacatttttctctcggcccttttactgaaatccact
cagcgtgatta
>NODE_503_length_339_cov_2.702065
TGGTGGCCACGGTGGCGTTATGGCCCATGGAGTGCTGTTGCATGCCGGTCTGAGACACCT
GAGGCTGTCGGTAGGCTCCCAGTGGAGAGGTTAGGTTCCCTGCGCCGTCCATGCCACTAA
ACTTCTTGTAGGTCTCCTCGATTGGACTCAAAATATCTGTCACTGAAAAAGGCGTTGTGT
GCTTTGGGCTCAACGACATGATTCAGAAAGCAGGTAGATTTTTGTGTTTGAGCAGATCAA
CCGTGTTGTTGTATCGGCTCTCTCCTTGGTGGATGTCTACGTAAGAGAGTGCTTGTAGTG
CGCCTGAGATCCTATTGATCGCCTTGGAGAAGGAGGCGAGCCCAGGGCGCTCTTAGCCCG
GGTTTATTGGAGCCAGGAGCCAGGTTTACGACAAACACAGGGGGCGGAGCAAAACTCCTA
AACCAGCAAACAATAGTCATTGACATTTTAGGGAAATAATTCATGAAAACACACTTTGCT
Tta
>NODE_506_length_683_cov_4.604685
ATTTCATTCACTCGGTTTCTCTCGCTCACTCTCATCTCAGAGAGAGATTTATTTCACAGT
ATGTAGTGGATTAGGCCCCCCTCGTATGCCCCTGGACAAAAGCATTGTTTTAGCACTAGC
CTGTTTGCTGTAACTGGAGGAAGCTACCACTACTAAGCGTCCACAATACGGCCATTGTGG
ACACAGGGCTAGGAGGACCCTGCCTCGGAGGCCGTCTAGACTTTGAGCCCGGGCCGATTG
GAGAAACAGGGGGAGAAAATCCCATCAGGCAGTGGAGTGAAAGTTAACTAAGGTAACCTG
CTGTGAACCTGATGAAGATGTCAAGCCAACATATGGCAAAAAATGTCTATTGTCAGAACA
AGGAGCTTTCTTCCCTCTGAGGGAGGGGATGGTAGAGGAGGAGGAGATGAGGGGTGGCTA
AAGAAAACTAGGGGGGTTGCACAACCTAAAGGAAGGAATAACTGCAGTGGTCATCGTTTT
ACTTCTGGATCAGTAGTCTTATTCTGGCCGGGAGGAGGCCCAACCCCTCCACTCACAATT
AAAGGAGTAAGCAGATTAACTGGCATCTTTCAAAGGCCAGCAGAAAGAAAAACTCACTCA
CAGACGTTTAATACATTTTTTCCCCCTTTGCCTATCAAGTCTCGCACTGCACACGGCAAA
TGGCATTACATTTCATGCTGATTTAGTGAGCAGAGGTTTGGAGAAAAGAGAAACTTCTTA
AACTGTGATATGGTCCTTAAGTTTGCTAATACTGATTGGTCAcactatgttgttacaaat
gaggattgagaactgggagaagtagtgaaagccttaggtcgttcata
>NODE_507_length_342_cov_9.453217
AAGGAAGAGAAGTAAAAAAAAAAACAAAAACACAGAAAGCTTCAACTTTCTTTAATTATG
TTTACCCAACAGGCTTTGCTTCCTCATTTAAATAGCATAAACATCTGGCCGTGGTGAGCC
ACTAGCATGGCGGCAGTAGTCAAGCAAATCTTGTGGAAAATAATGAAATTAGATCCCTGG
TGCTGCGACAGTGGAAGGGCAGAAGACATCCGCTCCATGTTAATAAAATTGCCATGAATG
AGTGAATACAATTAGGAAATTGTCAGTGGTGGCAGTGAACTTTTGTAACTCACCGATGTT
TGCATCATTCGATTAAGGCAGCAATTTGGACTTGTTTATTTGCGGCTGTTGTGGCTTTTA
TTAATTGTGACCCGGCAGTGATTGGCCTGCGATTAAACCAGTCACATATGATGTGACTGA
GGGTGAGGGATGGATTGGTGGGCAGGCTGATGGCAGACAGGGTTTTTTTTTATTGTTGTT
TATCTC
>NODE_508_length_796_cov_7.819096
GACTGATCCAAACCAGATACTGTAAAACCCAGCATTTAATAACCATTGTAACATTTTGAA
AAAAATAAAATATTTAATAAAATGTTTGACTTGTGTATAATGTCCCTCATATTATCTAGC
TTGTTGGTGGTATACGACAAAATGATCTAAAAATGTTAACAATGTTGACTCAGGTGGGAT
TTTCCTAAAACACAATTAAACACAACTGAAAAAGCCTTTTACAGAATACTTATATTTGCT
TGACAGGGCAAGACTATGAAATGTTCCCAATTAATATTACATGGGATTTTTTTTCCGCCT
TTCTTTTTTCTAAATATATTTCAGAATTTACCTTGATTGTAATGTACCTCATTGGCTGTG
GTTTTGTTTGTTGGCCTAACTATAAAGGATCTGCTTATACCCTTGTGGGTTGGGAAGAAT
TAGGATTTATGAATTTATTTCCTCTGTTGTATTGTTTAAACAGCTTTGGTTTAGTTTTGA
TCCCTTCCTCTTGCCTTTGAGGCTGTTCCACGGTGTCAGCTGTTGACTGATAGTAAGAGA
ACTGCCTCACAGTGTGAATGAAAGAAAACTAGCGGTTGGTAAACACTGATAAGGGATAAA
TAGAAAGCGGTCAGGCAGAGATAGTTCTGTGGGAGCCCAGATTGTGTGCGGTCTGTTAAA
ATGAGATTCTGAGCCTGTCCTTTTTATTCTTCCTCCCCTCCCCTCCCCTCCCCTCCCCTG
TGCGGCGTTTGTCTGGAAAATCTCCAGTGACCCGGCTCGGCAGTCCCAGGCTGCAGTATT
CTCTTTTTGTATTTGTTTTGTTTTCTAACAAGGGTCAAGTTGGCCAATAGACATGTCCCT
GATGCTTATAGACAGCTGTCATGACTTCAAGTACTTACAATAGTTACAttttacatgcat
tcatggttctgcaccaacaagcacagcagcaagagatttg
>NODE_509_length_683_cov_12.263543
TAGAATATTGGTAGTTGAGAAAATGCCGTGGCCTACCACTAACCTTCACATCCATATTAA
AAGCAAGGTGTCACTGCATGCAAATTAGAAGTAGCCGGGTAAAGCACTGTTAATGAACCC
AGCCATTGAACTCCATACAGCAGGCTTGTCGTTAGATAGGTGCACCATAAATAGTCCATT
TGGCCGAGCGCCAGAGGGAGAAGCTAAGGCAGAGTTACTAGCAGTAGGATAGGGCCTTTA
TTGTGTTATGACAGACAGAGGGGACGATCAGACAGGATAGAGATATGGGCTTTCCTTTCC
AGATTAATTAAAGAAAGGATCAATTAACAGTGATGAAAACCATGGCAGCATACTGACTAG
CTGATAGGCCAATCAAGCCTTGAAATGCAGAGTAGTTGGCATGTTTTATCTCTCCAAACT
TAATTGCAATTTTCCAGAGGGAATGACGTGATCAAAATGGAGGGATGAAATTAGCTCCAC
GTGAATAAAGTATTTATTTGATGCATTTGTTCTGTGATTTCAGGACTAAGTACGCATTGT
ATTCATATAGGGGACATTTTTCGTCATGCACACAGAAGTTTCTCTTTCCGCAATTTATTC
TCCCCCTGCTCACCTTTATTATGGTAATTGTGAACGCTGTTCCACTCCTCAACATTAGCT
TTTGCTGAGTAGCAAAATGCCTTGGCTGAGGACTATTTGCCCCACACTGCCCAATCATGC
CAGATGCATGTGGTTATACAATATGGAGCGTTCATGAATTAATTTGCATAttaggacatg
aatttcataccccctcactgctgcggctgctttacggcagattcgag
>NODE_510_length_494_cov_21.625505
CTCCCTCTGTCTCTGCCCCCTCTTTCTGTCTTCCTCTCCCTCTCTCTACCACTCTCCCTC
TCCCTCCACAGTTCAACACTGATTTGACTGCTAGCATAATTTTGCAGAGGAGACTATTTG
CAGATGCAGCAGAGTTATCAATCCGAACAGACACACAATCCGGGTCCAATGTCACTTCTC
CTCATTATGTTAATGGTTAATACATGCAAATGAAAACATTCCGGCAATTTGATTTCTTTG
AAGATAGTTTGCATATTGTCTTAGCCATAATGATGGTACACTTTCTCCCCAGCTTCGATT
TATGCAAGGCTAGTTAGTTCATTTTTATCAGCTCTGAGTTCATTTCTAGGGCTACTGGAA
TGTGTTTTCCCCTTCCCCTCACTATTTAACTAATTAGGATTCAGGTACCATAAGCAGATT
TTTCACGCTATTGGTGTTTTTCTTAATTAAGAAACAAATGAATTCTCCCCAGCAAAATAG
ATGGAACAACGGGATAGGGTGCCAGGGGCCAGATGCGGCGCTTCTTAATTAGAAGTCACT
CCATTGTCTGAGGTTTTTTAATGAAGCCCCAATCTAAATGGATATCAAAAAAGCTTCTAG
TGAAGAAAAAAAACACACACACACACCGGCCATTTAAA
>NODE_511_length_683_cov_7.693997
TTTCTAATGACAAAACAAATCAGAATTTAGCTCAAGCACTTAATCTCAAGTCATCATCTC
TATTTAAGATCAAAACATCTGATGAGTAGATTATTTTCCCCATTGCTCGATGAGGATCCC
TCGCTCCAGAAACCCCCTTTTAGGAAGTGTTCCCATGTTTGACAGCATGCCAGTCTCAAC
AAAGGGGAAATGCTGAGTTCCCTTTAATAGATCTATATTCATTTTCAAATGAGTTGATTA
GCCAGCACAATGTCATTGGATTCAGGGGCCCATTACACATTTATGATGGTAAATTACTGA
ACATTTACAATCCAAATGAAATTTCATGAGGAGGGGATATTGAAAAAATGAAGGGAGAGA
GACGCTTTGCGTTCATCCCTGTAGCCTTGCCTCATTGCATCTCTCTTCCTCTCCCTCCCT
CTCTGTCTCTCTCCCTTTCCCCCCCCCACTCTCTTTTCGTCTGTCTCTCACACTCTCTCT
CTCCACTCTTGTCTGTTTCTCTCTCACATATCACATCAGTGCCCCCTGTGGTCCAACTGG
GCATCACATAAGGGTCTGCAGCCGCGCTCACTCGCACACATTGACATTTAGGGAAGTGTG
TTGTTTTCATACTGCCATTCAAATAACACTGGCTCATCTACAAGGAAGGTTACGGGTAAA
TATTCACTGATGCTTGTTTTCACTGTAAAAGTGGGGAGATGCAGGTGGATTGCAGCGAGA
GGATGGATGTGTGGAGGCAAGGAGGTTGTTCCCTCCTCTGTCTTTGGTGTAGAGCTACAT
GTAGgttcaaacgtcctatagatccctgagcaaacacctctcctctc
>NODE_512_length_336_cov_6.065476
TGTCTTCACCTGTCTGTAGAGGTAAACACATGCATTTAAATCAGTTGTGGGGTGCCGTGG
TAACAAAGACAAATGATGTTGTATGTAATATTTTTCTATTAACATAAAGTAATATAAAGT
GAAGGGCAGTGGTGTATGGAGGGAGTTAGGGGCTAATGTCCCGTATCAGATGTGGACAAT
GTCAGGGCTGCATACTGAGCAGTCTGTGTCCTTCTCCCCTGCTGTGTGTGTGTATGTGTC
CTGCTCTTTCACAGGGCGAGAAGGCAGTGACACACCGAGCTGCCAACGCTTGTATTATTC
CCACTGCCTTATTAACCCCTCTGCCCTCACCCCTCTCTCCTCACTCTCTTTTCTGCTCTC
TCAGAGGACCTGAATGTATATCTAAACTGGCCTGAGCTCCTCTTCACCCACCTCTTGGTT
TACTGTCACTGCCGAAAGCACATACCCAACATTTGTCAAGGAACAAGACATCAAAGTTtc
>NODE_513_length_620_cov_8.864516
GGTCACACAGCGTTCTCAGTCTCCTCAAAGACACTCGCCCTTGTGGTATTTGCTTTTGAA
TGTAAATCCCTAATCCTCCCATCTTGTCTCTTCACTCCATCCGTCCATCTTTCGTCCTCC
GTGAACCTTCTCCGTCCTCTCGTTATTGCCAGCTGTCCAAATTTTGTGTTTTTTTTTCTG
CGCTCGGTGTCACCTGCTTTGTAATCTGATTACTTCACAGTGGAATTAGTATGTATATTT
AATGCAGCTTCTTTTCTTTTTTTTTTCTTTTCTCCTCTCCGTCTTTTCTTCTTTTTAAAT
CTTGATGAGTGATGCAGGGAGGAACGGAGATGGGGTGGGGTTGCTCTACTTGCATGTCTG
GCGGATATGCCAGGGCCATGCTAATAAATGACAGCTGATTTATGCGTCTGTATTCTTTTA
TTTATAAAAAAATAGCAAGCGGGCTGATTTCTGATATTAATAATACAAGTGGATCCACTT
TGATTAGGCTTCTGTGGAGAGCTGTGCATATTCAGCATTACAATTAAAGCCTCTGATGTG
AAATAGGAATGACACGCTAATGAAGCGAGCTAGCGAGCCTGAACCGCGACTGTCCAACAG
CATTACGGCCCATCTTGGATGAAGAGTAATTATACGAGGAACACTGAAATGTCATTAAAA
ATCTTCAGTAAGTGATTTAACCCACCATTCCTCACTAATGCTAGATATTTCTCCCCCCCA
CAACCCCCACATGATCAactcccaaggttttcctcttttttttt
>NODE_514_length_613_cov_12.327895
GTCACTAAGTTTACGGTTAGTTTTCTAGCTGTAGGTTTTCTCTTAGGCTCAGCTGATGGG
CGAATGTATTGATGCATTAGCCTGAGGTTTAAAACGGCGACATTTGACAAAGCATGCTCA
GGTTTGCAATGAAATGGGCTGAGGCATTGAACGGGTTTTGCCAACTTGAAATTATTTGGT
CAATTATCTTCAGGTAGAAGGTGGTGTTTCAGGGCATTATATCAAAATAGGAAGTCTGTT
GGCCATTTCAACAGTTGTTGTCCTCAGTCTATTGCTTTTGGTGTTTCGGGAGAATTCCAA
CAAGGACAGGCTAAGAAGTCTTTATTTCTTTTTTTAAAAAAGACTCAAGCTTGCTTTTTG
TAGACCTGTACCATATTGTGCTGCTGAGGTGCTGGGGGAAGGCTCAGGACTGGCAGTCTG
AGCTCACTGTCACCGGCCGCCCTTCTTGTGTTTCTGCTCTAAACCCCCATTGTTCTCTCG
GCTTCTCTCCCCTTGGTGTGTGTCGTCTCTGGAATCTGATTTGTAGTGGGTGAGGTAACG
TACGTGGAACACTTAATGGACGCAGAAGGCAAATCGAGGGTAAGTGCAAATACATACAAA
TAAAACATATGAATAAGCCTAGACAAACCTGTGTTTGTCAGCTGTGGTTTCTTTATTTAC
ATTGTCGGGAATTGTTCAGATTCAGAAACCTGGTGGAGTGTGTGAGATGGTGACATGCCG
GAGGCGTGTTTTACTTGGTGTCGTCTGTGGCACTGAc
>NODE_515_length_727_cov_3.405777
TCGCAGTATTCAGGCCGGCCTGAGAGAGGGCTGAGAATTTTCTGAGGGAGTTAATAACCT
GGCAGCTCAGCTGTCTTGTCCAATTCACCAAAGGCAGAGGCCTAATCAGGGCTGGATTCC
TTTTTCTGTCTGAGGAGGGGGCTCTAGCCCTCCACCCTCTCTTTCAGCTTTGGCCGCTTT
CTCTGTCTCTCCATCTCTCCAGCCCTCCTCTCATCCCTCCCTCCCTCCCTCCCTCCACGG
CCCCTCACTTCCACTCCATCGGAGCTCTGAAAGTGATTGAAATGACAGCCTATAGAAAGA
GGCTAATCAAATTGTTTATTATCAGTCTGAATCAATATGTATGGATTGTTAAAACATCAA
AGTCAGCCCCTGGAAAAGTAATAGTCGCCGGCTGGCAGCAGCTGCTCAGCCAAGGCTGGG
TCCCTGGGAGCCTCGCTCCATTTAAAGCGACTTTCACTCTTACTTAAGTCCTGATGACCC
GACGAGGTCAGTTGGCTGAAGGGGATGTACATGGCTGTTCTACAGCGCTGCTGCATAAAA
CCCCTCTAAACTTCCCTCCAGCTACTCAAATACACGTCTATTCTGCCTGACTGATAAACA
ATCCATCAACAAAATAAATGAGCCACCATGGTACTGAGATAAAGACCATCGCTCACCTAC
TGTGCTCCAAGCAATATTTTGGACCACTGGTCACTGGTTCCCTCAAATTCAATATTTTGT
ACTCATCCCCTCCTTTGAATCCAACTCTCCTTTCTTCAGGACACCAGTCTGGATTGCAAA
TGAGGTCAGGCTGATGAATGAGTCAGCTGAAGGGATCAAATTGGTTTGAGATGGACATTG
TAGTTGGTTTCAgtgctcgagacaagctgac
>NODE_519_length_378_cov_17.642857
TTCATTCATGAGAGAAGCACCGGATAAATAAAAAGGTTCATTACTGTGCTAAAGTGTTAC
TAATGACATGTACCTGCCACTGAGCACCTCCGAAAATCTAATGTGACACACTAGAATGGA
AAATCTATTCTGCTGCACCAAGGCCTCCAATGGTGCTAGCACATACTCTATGGAAATTTC
TCTCCGCTTGCCCTCCAATTGTGTCTCTCTAAAACCAATATTTACAATCCCATAGCCATT
ATGTCCTACTACGCCCTCTGCGCCTGCTGTTGCGACCTCCATATTAGCTGAAAATTGGAC
TTTGCAAACTTAGCAGGGGAGAAGAAGACTCTTCTCGTAGATGAGAGGGGGCAGCACCAG
GGGGACTCAGCGTGAGGTGTGGGGTGCTTCTCGACTCCCCGCTGCATGCCCCCAACCCGA
AAGCGACAACACCCAGCAAATGCTAAACAAAAATACAGAAAATCTCACACTGCTGCATTC
CATCATTCGGTCTCTTCAAGTGCATACTAATGAAATGCTAAT
>NODE_520_length_596_cov_9.728188
TAACGTTTGCTTTGACATGAAATCCAGACCTGGGCACAGATGAGGTTATCAGTGGGGGGA
GATGAGTAGGAGGAAACGCGTCTAGTCCTATTGGGAGAACTGTTTGGTACTATTGCCTGG
GCTTGGTTGACTGAGAGGACTGAGGGGGCCGGAGGAGAATGGCGCAGGGTACGAAAAATA
TCTACCATAAATGGCTCTGGCGTAGCTATTCCGAAGACTGAGACTGAGGTCCTCAAACAC
GGGTGAAACCTATCTAAAAGTAGCTGAAAGATTACAATCCTCTTCATTAAATTTATCTCC
TGCGACATAAACTTTTAATATGCGCACCAGCAGTGTGTATGGGACTTCCAGGGCAGCTTA
AATGACTGCAACCTGTAATTACTGTTCCAGCACTTGATTAGAATAATCTGATTGCAATTA
TTCAGTGACTTTAAAATACAAGCCTCGAGCTACAGAACAATAATTCAAGGGCAGTGATTG
GGAACGTGTTTCTTTTTTGGCTGTAAAATGACGTTTTAATCGACACAGAGTGAAAGAGGT
TCCCTGCTAAGGAGCCAGCTCCCTCAATTAAAGCCCATTTATGCAGTGAGGGGTAAGACG
TTGTGCTGCGATGTGGAGTTAATCAACCAGGCAGACACTTACAGAGTTCTCACGGATCAG
GGAACTAACCCCTCTAACGGGTAAACAGGCAGAAATGCAGCACACGGGCAAGGCCACCAA
GAACGCACACCCACAGATAc
>NODE_526_length_648_cov_7.526235
AAGACTTCATATATTTTCTTTTGTATTGTCCAGGTTAAGAGAGTGTTTGGTTTCCTTTTT
ACAGTTTGTGGTAGCTTATTTTTTCTGCCAAAAGGTGTTTGAGGCCTACTGGGACCACTT
AAAAGTTTATGCAGAGCACTAGCCAAGTTGGACAAAAAAGCCTTGAAGTATACACACACT
GGCCCCTTTCTCAGAACCTCTCAGCTCTGGCTTGGGGGAGTGTTGTTGGTTTATGAGAGG
GAAAATAGCCCCAGCCTTCTGCAAAAGTGAAATGGGATTAAGGCCTTTGTTCGGCCCACA
ATGGTGAGGGGAATTAGCAATAGTTGTAGGCACTTAGAAGAGCTCTCACACAGAAGCTTA
TCCCAGATTTTGCACAATAATCATTTGAATATCAACAGTGTTTTGCAACTACAGCGCTAA
TGTATAAACCTCTCTCTTTTAGATATCGAAATCCCCAAAAGGATTTTTTACCACTGGCTA
CATCACAAATATTCATGCTCTTTATGGCAAATCATATTTTTGGATATCATTGCACTTCAA
AAGTTTAAAAGTGGTCAGGATAACTTTAAAGGAAGTTTAGGGAAGAAGTTTTTATTATTT
ACTTCAGTTGTGATGCAAGCTTTGTGCATTTGTTTGTTGGCTTAAAATTAAATAAACTCT
TATTTGCAGTTAAAGCTCTATGTCTTCTATTCAAGGTACAACAttaaaataaatgtctat
ttaggcatctgtctgattttccagtaattgtgtatttctatgaatagaagacatagagct
ttaactgcaaat
>NODE_527_length_654_cov_8.311927
AAGACACTGTGAGTATGTAAATTAATTGTGGTATTCATTAACTTAAACAATAAAACCCAA
CACTACCAGGGAAGTGCACATACTCCTCTATTTGACCACATTAACACTAACACTGACACA
CTTAAAGATAACAATATCTGGTTCTTAGAAAGAACAGATGGACACATAAGTGTGAGGGAC
TCTGGGCTTGCCAGTAGAAAGGTGGAATGAAAAGGGGAGGAGGAGGGGAGGAGTAATTGC
ACAGTCCTTTGCTGAATTGTTCTGTGGATGCAAATTTAAATCCCTCCTATTATTTTAATA
ATCTGCCTTTTACTGCTTGTGCTCGGATCATTTGTTTGCAAACCAGGTTATTTGGAGAGG
GAGGCTCGGGGGTAATTTCATGCTTTGGAGCATTTATATCTATAACTTAATGAGGAGAGG
GCCTGTTGTTTCCTGGTAATACACTGCTAGAGGGGAGCAAACTTTTTATTCTCCGTTTAG
GGTACTGTTAGAGGGCAATAACGTGGGATTACTCTGATGGAATTAAGGAGCAAACTGAGG
AGAGACCTAATGCAGCTTCTGGTGATAGACCAAACTTAATACTGATGTTTTATTTAGGGT
TTTTTAGGTTCATGGGATGTACCATAGGAGATGGGCTATCCCATTTGCCCATCACAATAA
GCTTACACAGATTTCTTCAGATTTAAGCATCCTGCTTCCCCACATGCAGCCTGCTAAgtg
ccctcagtttgtctttacccttatgtatgttttcttttctttcccagtgttctaaacttc
tgaaaatgttcatgcaac
>NODE_528_length_367_cov_9.945504
CCCCCCCCCGCACCTCCTCCCCTCCCCCTTATCTACTCCCCACTTTCTTCTGGAGATCTC
TGTCACTTTAATCCACAGAGTCTGCCGCTGGTTAACAAGGAAATCCTGTGTCAATTATCA
CCAACCACTTCCTGCTGGGAGAGCAGCAGGGAATCAAAGGGGCCTGAGAGTCTTTCACAC
CAGAGAGGAGCAGTAGGCCTAATTAAATGGCCCTTGTGTCCCGCTGGCTGCCGGTGGCCG
GGTGACAGATAGCCCAGCTCAACGATAACCTCCTTCAGCTGATGATTGTTTTGATAGGGG
AGCTAGTAGGCACTTTGGGTGCCCTAAGGTTGGCAGATTGCGATCCAGGAGTCCAAATTA
ACTCACATCCAACACGTTAAGGTTTATGGAGAAAAATGATGGGCAAATTCTTAGAAATGT
ATGTAATCATAATGTAATGTGCGGATAGCCAATGTAACAGATTCAAGCTGTTAAAGCTTT
ATAGTACAACATGCATTTTTTCAGAAGTCAc
>NODE_529_length_844_cov_12.848341
AACACTTCGCTGGTAGGCCTTCTTATGACATTTCACAAAGCTGGGCCTATGGATGTGGTG
GAGAGTTATCACCTAGCTGTCAGCAGCTAGAAATATCTGAGAAGAACACTTAGGAATCTG
CGCTGGCTATGTTGAATGTTGCATCTGTGGGTTTTAGAGCAATAAGTATAGTCAAGGCAC
CGTCTTTTACTGCCCCTTCTCCTCTCTGAGGTTCTGTTGTCTCAGCTAAATGCAACCTGC
CATGGTGTGATGGTGAACCCATGTGGTGTGCTGTCCACCAGAGAAACCTGGGGCATCTTG
GGATAGCAGGGGAAAGATTGGTAGAAAACCCATTTCTGAAGTGGATTTGTGCCCTTGTAA
TCCTGATTAATTTTGACCCGTTGTGCTCATTTTAAACAGAGCATTACAGTAAGCGTGAAC
ACAGCAAGCTCCGGGGCGAAACCAGGAGCTTAGCGGCTTTGGGAGGCTTAGCTGCAGATG
GCATTTTAAGCCGGACTTAATAAATTGTTTCCATTAAACTTACCGGCCCACACATACTGG
ATTAGACCAGTGGAACAAAGGAAGAGGGGAGCGTGCAGACGAAGAAGAGGGAAAAAAAGC
ACACAGAACTGCCATCATGCACATCTGAGTCTGTTAACATCTCTCTGAGGCCAAATGAAA
GGTGAAGATGAGGTTACTGTAGTGTTAAGGGAGAGAGAGTCGCTTTTGGACATGAATGCA
AAACACACTCACTTTAGATCTCGTGCTCGTCAGGGATGTCGGACCAATTTGCTTAAATGA
CATAGAAGTAAACAAACAAAAAAGATGCATAAACCATTTAGCTTGGCAGTGGATTTAGGG
CTTATCCTCTGACTGTTTATATATAAACACATTAACAGTGCTGTAGCTTAAGGATTTAgg
atgtgcccatacccttgcttttttttctatggaagctttttactcatatatccatctgct
attgtgggaaatcaattccttatggtag
>NODE_530_length_350_cov_8.994286
GATAAAACTGCGAGACTCTGAGCGCCAGCTATCCTGAGGGAAACTTCGGAGGGAACCAGC
TACTAGATGGTTCGATTAGTCTTTCGCCCCTATACCCAGGTCGGACGACCGATTTGCACG
TCAGGACCGCTACGGGCCTCCACCAGAGTTTCCTCTGGCTTCGCCCTGCCCAGGCATAGT
TCACCATCTTTCGGGTCCTATCGCGCGCGCTCAAGCTCCACCTCCCCGACGCGGCGGGCG
AGACGGGCCGGTGGTGCGCCCGGGTGCCCACGGGGGGCCCAGGATCCCACCTCAGCCGGC
GTGCGCCGGCCCTCACTTTCATTGCGCCTCGGGGTTTGCTCCACCCTCTGACTCGCGCGC
GCGTTAGACTCCTTGGTCCGTGTTTCAAGACGGGTCGGGTGGGTAGCCGACATCGCCGCT
GACCCCTTGCGCGCCAGCGTGGGCCGGTCCCCGCCCTGGGCGGCGCGACGCGGTTGGGGC
GCACTGAGGACAgt
>NODE_531_length_475_cov_22.764210
GAAAAGGAAAAAAAAAAAAAATGTAGCGCAAATGCGAGGAGAATAATTACATATATCATG
AAGCCGTCCCTTTTATTTCGGATGTCACTTCTGATGTCACTGGCCGGCTTTGGCGCTAAT
TTGAATTCAGACCTTTATCAGTCGCCGGCAGCAGATTTTGAGTGACAGCGCCACCAAACG
CCTCTCGCCAGCCGTCCTATTGATTTCTCTAAATCCCCAACAATAGCATTTGCATGCTTG
TTTCTGTTATAATACAGATATGCCGTTTCGGAAATTAAAGAGCGGCAGGCAGACCAGAGG
TAACTAATTGTGTGCCTGTGTAATGAGTGCAGTTTCAATTTGATATAACCCACAGCTTTT
CCCCTCGCAGGCCCGCGCTAAGTACTTTCAAGTCTTTGTGGGGAAATAATTGATTTTTTG
TGCTTTGGGCACAGGGAAAACTATTATGATCTTTTTGAATAATGGCAGCAGGAGAAAAGG
CACGTTGAACGATTTAAATTGGTATTAGAGGAGAGGAAGGAAGGGAAGGAGGGTTTGGTG
ACGGGCGGAGGACTGATAGCGTAGCGGAGTCCTGGATTTTGACTGACAGTCTGCAAATGT
CTACCAGTATgttgattac
>NODE_532_length_148_cov_4.209459
TTCAGCGCATGAAATGCTCTTTAAGCGCATAAAACCACAAGTGCTTCAGACAGTCAAAGA
CAATGTTTACAAACATGTTTTCACTTCACAGTGTGCTCAAATATGATAAATATGAAGGCA
CACGCTGTTTGGAGGGACTTTGTGCTACGAAAATCATTTTACATGCTGATTGACCAAACT
GGCCTTTTCAGCGCATGAAATGCTCTTTAAGCGCATAAAACCACAAGTGCTTCAGACAGT
CAAAGACAATATTTACAAACATGTTTTGACTTTTATAGACAATGTTTACAAa
>NODE_534_length_145_cov_5.206897
GAGAACGTTTTGGCCAATATCTCCGGAACCAGACGTGCTAGACACCTGGAAATGCCACCT
GCCCCACCTAATTTGGCTATGCTGAAGACGCCGGTCTAGGTCTCGAGTCTCTACGACCTT
CCCGTCCCGAGATACAGCAAAAAATCATAGGTTTCTCCCACTTCCTGACGTCGTAGAGAC
TCGGGAGTAGGCTCAGTGCGATCGCGGCGGCAGCAAATGGGGGGGTAGACACAAGTTTCA
TGTCTCTAGCACTAACCGTTTTCCCAAACCCAGGCCGAAACCCTAACCC
>NODE_539_length_449_cov_6.868597
GTTTGTATAGTCAGTTTTTTTGTAATGTCAGTAACATTTTCAAAATTACAAAAAAAAGCA
ACCAATTGAAGGTTGTCATGGAATATTGGTATGTGTGGCAATGTGTTTGTTCTTTGCCAG
CCTTGCTGACCTGGTCAAACACCCATTCCTCATCATCATTTTGACACTTCAAATCCATTT
TTAGATGTAACCTCGGGTATGGTGAAAGACCCAGCGGACGTCTTGGACAGGCAAAAATGC
CTTGACGCTCTGGCTGCTCTGCGCCACGCTAAGTGGTTCCAGGTTCGGAACATCATTTTA
CTTTCTTATTGTAGCCTTATGAGATGCATTATTTATTTGTTTATTCATTCATTTGTGTTT
TTACACATTTGGTTTTCATTTTTTTAATCAAGAGGAAAACTATTACTATTCGAAGCAAAA
CAAAAAAAATATTCAAGGATGCCACGTGTTAAAAGGAGGATCTGGGTAATGTCAATCATA
TGTATTGATTGTAAATCCAAGTTCATCTGAATCTCTTACATGACAAAATACTAGCAATAA
ACTGGCATCCTTGTATTCTCTATTCAAttttctaagttctttattatagttac
>NODE_540_length_419_cov_11.307876
AAAAGCATTTCTGTCTCTATTATTTAAGGAACGGGCAATAAAGAAAGGGCGAAGTTGAAA
TCTTTTTGCACGTTGTTATGAAAAATAAAGAGACAAAACAGCGCGGTGATCTAAAATATT
ATCTCTTCAATCATATCCTTTTCCCCAGATATCTTCATTTCCCCCCCTCAACCTGCCCTC
CCTTTCTCTGTCAGTTAGTCTGGCAAACAATCCCCTTGTTAGCAAACTGTTAAGACAGCC
GCTTGGTACACAAATTGCGCTCGACCAAGCGAATTTGTTTTGCAAGGGTGACCTGTTTAA
TCATCTCATTTTCTTTGGCGGACATTTATTCATCTGGTTTCCACGGTTACAGAGAACATT
AAGGGGCTACAGTAATAAGGCTGGAGAGTCAAACAGGTAATAAAAAAATTAACGCCATTT
TCCAGCAGCCGAGGACAGTGGGTGAAATGAATCAAGGGAGAGGAGAGGGAAGCAGCGGGG
GGAAGTGGGGCGGGGTGGGGTGGGCTCCAATATTGTCCAAACAATAAGCCTTAGCGGTTA
TTTTACTCTGTAGATCAGGTGGT
>NODE_541_length_776_cov_4.603093
AAAAGGTCTACTTCTCGCTTGCAGCATGAGCCATTAAGTTACAACACTGCAGGCTTCCTG
TTTTCATGCTTGAACACCTTCTACATGCTTTCAGCTAGGACAAGAAACAATCTCGAGTGA
AACAACAGGGAGGAGAAACTCAACGAGACAAAGGGTATTTCAACGACAGAGTGCTTTAAA
CCACAACAAATCACATGTCACTTCGTATTCCATTTGTGAAAGTTAAGACAGGAAATCTAA
ACCCAGTTTCACTTCAACAGAAAAGGGGGAGATCTCCCTCCGAGGAACTCGACTAGACTC
CTCCTGTTCGTGATCACAGTGGCCAGCGAGCTCTGCTTCAGCTCTGAGGGACTCCTGCTC
TATGGTAATCATATCCTATTTGAATAATGAGGCAATACCGCCACTCCTGCTGCCCATTCT
CCCTGCATCCTTGACTGGAGTCTTTGATAGACACTAATTCTAGCTCCATCTATAAAGCTC
CTCTCATGCATTTTTAATAGAATCTATTACTTTAGGATTAAATTATAAAAGACTGTCCTC
CTTAAATTTTTAATAGTTTGCATAATTGGTATCAGGGCCTGAATGCAAACCATAAAAACC
CAGTTTGTACAGGACTGAGCTGCAGAACGAGTCCGGCAAAACCACACAACACTGTTGCAC
ATAAACGGCACCAATGGCAATATGACTCTATCACATACAAGCACACATCTGCACAAGCTC
ACGCACGAACATACGAGCTCGGCCATTATAGCTTTGGTTTCACTGTCATGGGGAATAAGG
TGCTGTGAGCTCTGAATGAAGGGGACAATAAGGTCAGGGAGCATGAGAGTTGTTTTTGGC
TGCTGAGTCTCTAAAGGAGCCTGAGGCAGGAGGAGTCACCTGATGGAAacaggagacatg
aaccaggtgtccacagacac
>NODE_542_length_405_cov_9.172839
ATAACCATAACTCCTTCCACTGCCAACCTGCCCTGCATGACCCCTGTTTTAAGTGGGTAG
CAGGTAATTGCTGAGGCGGTGTTACCCATCAGCCTACAAGTCCATGTGTGCCTTATGTGT
CATCTCTATTTATTATATTCTGCACGCTCCCTGGGCCTTGGTAATCAATTTCACAAGGAT
ACAGGGCTGATATCAGCTGCCGTGCACATTATGAGGCGAGCCCTCCTCTTATCAAGTGCA
GAATTGCCGGCTAGAGGTCATGAACAGATAAACAGGGATGTAACACAACTCCCCCACTCA
CCTGCCCCCCAGTGAACACAAAGGTGGGAAGGTGATGTTGTGAGGGGGGTACAAAGAACA
AAACACCCAGCAAGGAAAAGGTTGTGACCCTTGTAAGGTGCCTCTTGTTACGCCCGACCT
TCAGAATTTCATCATCAGTGCTTCTGTCTGCTTAATAATTCGGAAGCTCCCGTCTCATCT
ctctcttgagtcagcgtatgtgggtgtgtgcatgtttgtgtgcggtggggttatgaggcc
tgcagacac
>NODE_543_length_851_cov_5.049354
AAAGCATTAGAGACATATTGGATATGTTTAGCACAGCTTCACAGTAGAGTAATATAACTG
GTTTAGGATTGTTAATATTTCAAAAGGTGACTTCTAAATGGAGCTGAGGATAAAGTGTTC
ACACAACAACCAGACATGATACACCGCACTTAACCTTTGCTCTGATTTCAAACTATGCCA
CAAAAACCTGCACATTGGCGGCAGTCTCTATAATCCTAAAATCTGGGAGCCAAACAGCAA
AAGTAGCCGTACATTCGACTATAAGAAGTAAACCTAAACCAATTTCTGTGTGCTCTATGG
TGTGCTTTTTTCCCTCCTCCTCCTACCCCTCCCCACGGCTGAGTGAAATGGAATTGCCTC
TCACATTCAAAGACAGCTCTAGGAAGGTGATAATAGAGCTACTCCCTGCTGTCTGCAGGC
AGGAAATAGGAAAGTGGCATATGGGGCCAGGAACCAAATAGAGAGGAAATGTGACCAGGC
AAGGGAAGGAACTAAAGGAAAGGTTAATGATCAGTTCTGAATTCTACAGGGAAGAGAACT
ATGTTCCAAGTTGAGAGGAAAAATAAATCTGACTTGATTTATGTCTCCACCACTCACGTC
TCGGCTGTCACAAACAAACACATGGAGACTAGCTTATTTCCTTGACAAACTTTGCCAATG
GTAAGGCTCATAGGTAAAATAAATATAGTGATCAATTTGTTTTGCTGTTTCAATTTTTAA
TCCATACAGCTGCAAGACCTAGAGGACGATGCATGCTGCAAAAAAAGGTGTAGAGCAAAG
AATACAGTGCCATTGTTTCACATTCATTAAAAAGATGAGAAATACAGACAGTACCGTATA
CTCAAGAAAGAATCCATCTTCACAGCCTCACCAGTATACTCCAACAAGTGTGAActactg
gccgatgtcctactgttgcctttatagcagcccaacacgctcactggcctgcagcttctc
caagagcctttaggaactgatccactttaaatgac
>NODE_545_length_745_cov_14.457718
ATGACCATCCTGTTCCTTACTATGGTTATTTCATACTTCAGTTGCATGAGAGCTGCGCCC
CTGAGAGATGCCCCGGGCATGCGGGGCCATCGGACGGAAGGCTACTTGGGCGCTGCTGCG
ACGGCCGCACGAGGCCACGGGACTCCACAGAGTGGCGGCGGGCCAGGCCAGCGCGGGGAG
CTGCCCTCACTCACAGACACATTTGAGCAGGTGATAGAGGAGCTGCTGGAGGTGGAGGGC
GAGGCGGCACAACTGGGACGGGGGGCTGATAAGAGCCAGGGAGGTGGGGGCCCGTCATCT
GTGGTCGCCTCAGAGAGCAAGGATGTCGACCTGTACGACTCGCGGGTGATGATCAGCAAC
CAAGTGCCTTTGGAGCCGCCGTTGCTCTTTCTTCTGGAGGAATACAAAAACTATCTGGAT
GCTGCTAATATGTCCATGAGGGTGCGGCGACACTCCGATCCCTCGCGGCGCGGAGAGCTC
AGTGTGTGTGACAGTATTAGCCAGTGGGTGACAGCTGTGGATAAAAAGACGGCAATAGAC
ATGTCTGGGCAGACAGTTACCGTCATGGAAAAGGTCCCTGTCCCCAATGGCCAACTGAAG
CAATACTTTTATGAGACCAAATGCAACCCCATGGGGTACACAAAGGAGGGCTGCAGAGGA
ATAGACAAGCGGCATTATAATTCCCAATGCAGGACAACCCAGTCCTACGTGCGAGCACTT
ACCATGGATAGCAAAAAGAAGATTGGCTGGCGGTTTATAAGGATAGACACTTCATGTGTA
TGCACATTGACCATTAAAAGAGGGAGATAGTGTATAAAATGTATAGATTTTATTGAAGAG
TTTAAAAAAGAGAATAAAGAGAAAATATCTATTTGTATATATACATatc
>NODE_546_length_424_cov_7.372642
CCACACACACACACACACACACACACACACACACACACACCCACCCCCCCTTCTCTCTCT
CTACCCCTCAGCGTCTCTGAGGCTGCTTTGCAATTCATAGAATTGGTAATTTGCTATTGG
GACAAAACGTGAAGGGAAAAATAATCAGATCAACCGGGAGAGGTAGTGAGGAAGGAGCCA
GGAGGAAGAAACACAAGGTTTCTCTCTCCAAGTTGCTGCTTAGTAAAATGCTTCGAGAGG
TAAATGATATAGAATAGAGCCTATTTTATTTTCCTGAATCGGTTAGATCTAAATTTCCTG
GGACACCTTGGCACTGTGGATACAGCCATATAAAAAATTACACAGTTTTATGGCGTATAA
TGGATGATAATGATCAGATATGGCAATCAACCCTGATAACGGCCGGAGTGGCCTATTAGT
TTCAGGATTTTCAAAATAAGATGAATAAATGGTGCGTAATATGTCACCTCTGTCACCTGC
GCTCTGTGCATGTGGAGGGGGGAAGAGCGCATCTTGGCCTATCATAACTAAGTGGGTGGT
GAtgatgagatcatacaacattgaaaat
>NODE_547_length_721_cov_6.851595
AATATCAATAGGAATGTTTATGTTGGCTTTGCGAATCATGTTGTGTGGCATTTAATAGTT
TCTAATGGTGGCCGAACGCCTCTTCTTGTGTTTATATTTGTATATCTTACGCACAGAAAA
CAAAAAAATATGAAAAACCGACATGCTTTTTATGATATTTGTCCATTTGTTTTAGATGTA
TGTAGTGTTGTGTGAGTGTGTGTGATTCTGACACGTGTGTGTTTGTGTGAGAGGGAGAGA
ATTGGGCCACTATCCCACCTAATTGTTATTGCGTCTGTGTTTGGCCTGGAGACAGTCGAT
AGGAATCAGCAGTGAGCCTGATGGTGGTGCTGGTGGAGGTGGAGGGGGGGTTACAGAGAG
CTGTGTCTCCCACTTCCCAGTGTCTTAGTTGTAATGCATCCCTCCACTAACAGGGATCAA
GGTATTAGGGATTCAGGTTATTTGTATTGATTTTATGTGCTGTCATGCCGGGCTCGAGGA
CGCCCTCATATTTGTGGAAATTGCAAATTCCACCTCGGAAATGTCACCAGCGTTTAATCT
CTTCTTGAGTGGTCAATATGGGACCCTCACTCTGGTCCAACCACGTTTATTAAACAGAGA
CCAAGCGTTTCCCACGGTTACCATGACACCATACACCATGGAGCAGGATTGGTCCAGACT
AAATGGGAACATGAGAGTGAGGAAGTCCAACTTCAACATTAATAACTTTTGATAAGATCT
GTGTCGATGGTTATGAGATTGTTCATGAATAAGGAGAGTTGACTCTGGATTAGGTTCAGC
ACTGGGAGGAGTTGTGTTCAGAAATGACACTGAGAATATAATGAGATGTAAttctgaagg
gctgcaaacttacttgttgcactag
>NODE_548_length_930_cov_6.189247
TGTTAGTCAGAAGGGTCACACCACTAATATCTCTCCAATATCTGGGGGTGTTTTTTTTGC
AGGTGGAAAGGCAAACATCCAGTCAGTCAGCAGCTCCTTTAGTAACATATGAAATCTGGA
CTGAGCTGGCAAAATCATATTAATCATCGCACAAAGTGATCTGCCAAAACAGACGGCCAA
CACCAACTATTAATCAGAGCAGAACCCGTGACAGCCTTTGGAATCGGAAGGGAAGGAGTC
AGAGGGGGGGCCTCTTTGAGAGAGTACTTGATATGAAAACTGTGTTGTTGTGCTTTGTAC
CAGCCTGTGGGAGTTTTTAAACAAGCCCATATGGTGGTAGCCACCAGCTTTGGAAAAGGC
GGGTGGGTTGGGGGGTTAGCCAGGGCCAGGATTTCACACAGTCAGTATTGAGTGGGATTG
AGGAGGCGAGCTCTTAAGCTGTCTTTTCAGGCACAGCAAAAGCCCTCCATCTGGCCTCCC
CTAAAACTCAGGGCGAGTTTACTCAGCTCCCTGTCGGCTGATTGGGCCTCCTGAAGCAGA
AGTAACAGCATCAATAGTGTAAACCCTTGCCACTTGAGAGTATTACATTTCTTTTCATGC
TTGACTTAATCAAAAGTGGGGAAGTGAAATTTACACCTTTTTGATGTTCTTTTTTCCCCG
CTCACTAAGAGGGGCGATCTTAACCCATTTGATCTTCACAAGCGCCCACTAAATGGCCAA
ATATGCCAAGCAGACGGAAGCAGACGGTTGGCAGTTGCCAGTTTGCGCAGGGTCACTGTT
GGAGCACTCCATGTGGTGGGGCAGGCAACCTCACAGAAGGCTCCAGTCTTCACAGAGTCC
AGCCAAGCTTCTGTCTGGAGGCCTACTGTCTCTTGCTCACTGTCCGCACCCAGCCAAAAA
TCAATCCACCCTCATGCTGATTCTCTCTGCTCTGCCTGAGCCAGTGTGAGACTtgtgttg
actgagcagcatcaaatgaacactgtaactggggctttataacaaaacgggtagacaaaa
agcaccagccaagtgtcatctctatgatgtgtatatctgatggctttagcaagg
>NODE_549_length_457_cov_12.980307
TTTTACATTTTTATGAAGTGTTGGTTTGGAAATTGAATCCATTCCAACATTTCTTTTTCC
TCAAATGAGCCCTCTTTCCCTTTGCAAAACACAAATTGACAATTTGTTCAGTAATCAAAG
AATCTCCCTTTCATATGGATCGGTTTTGCCAGCACAAAGTAGAGAGGAGGCAATTTCTGG
ACATATCATGAGATTATATCCGTTTGACAGTTGCGTTACTCTATGTGGTTTCCATGACAA
CTGTTTGGGTGAGGCCCCCAATAGAACCAACCTCAGCTGTCATCTCTTCACCTAAAAGCT
TTGTAATTGCTCTCATTTGCATACTACAATTAAGTGTGTTAGCTCACAGCAAGAACAATC
AACCTCCACTAAGGACTGGGGATAGTATAATTATTATATCAGTGGATTTGTATAAAACAT
TACTGACGAGCTTTTGTTTGACGTCGGCATTGTACTGTTGCGCTAGTTTTACCAGTTATT
TTCATAAATATACATATTTCACAGACAGTGGTGTGTAATGCACAGCTAGGGGTTCACGTT
TTTCTGAGTTTCAACGGCCCATATGATAGTATAAAAGTGTCCGTTTTGTTTCAGAAattg
t
>NODE_550_length_423_cov_5.274232
CAGTGTTGGACCTCATACTGAGGTCTCTCTTCAGTACTGTGTGGTGTATTTATTTGATTG
TATTGTTCTTTGAGTAAGGATGCTGGAAGGTGTCCCTTGAGTGTGAGGAACTAAGCATTT
ATTTACTGGAAGAAGTCCTGAATAATGAGTTGTAATGCCGCAGTAGTGAGAGTAAACTCT
TTAGAAGCGAGCGACCAGTCTAAGCAGGACTGGGCTCCAGATCAATCCTGCTGGCAGACA
CAACAACACTGTTGCTCTGCCACAGTCTTTCTCTCTCCCTTTCACACTCATTCTATTTCT
TTTCTCTCTCTGCAGAGGCATGGGCTATTTTTAGCCCTGGCAGCTCTTTCCCCACTGCAC
CCACCACCACTGCCACTGCCACCTATCTCCCTCTCCTCTCAGTTCATCCCTTCATATCAG
CCCGACCTGAGCCTCCATCCTAACCTCCAACTTAACCCAGTGTACTCCCTGAACGATCTG
CTCTGATCCCTCCACTCAGCTCCTGTTCCTTCCATCCCTACTCCTGATCTCTGACAGAGC
TGGAGGGGCAGAGGGAGTGCTGGTAAg
>NODE_556_length_413_cov_9.484262
TCAAGTCTCGCATTGCTGAAAGTGACCCAAGATTATGTGAAACAAAGACATGGTAAATGC
CGTCATCTACACAAAGACAATGAGATGTTACGTCCAATGTCATGGCATTATGTCGGAGAA
TTTAAACAAAGAATTGAACCATAGACAATATCTGCTTGGAAATGGAGAAGGGTCTGAGCT
GCCACATCAAAATGGAGAAAAAAGGCATAGCATTTGAAAGCCTAAAGGCTTAAACTAATA
CAAAAAGTCTAATCAGACTAGCAATCCCTGATGTTAATGAAGGTGTCACACATTGCACAA
AGAAAGTTGTGCCTGGCAATCTTCCATTTTTCGGCTGCCTACACCAGTGACATTTCATCT
CACATTCAAAGAGCGCTGAGGCCCCTTAATGAAATGCATAATTAACATATTCTAATTGTG
CTGAGCACAGTGATGGTTTTGACAGAGCTCACTTTCCATGTCTAATTCAATGCTAATTTA
ATCTGTTCTTTTCCCGCCGACATGACCTTTCTTGATTgagtttcaccgcaaagaattttt
tgatggattgatttatc
>NODE_557_length_341_cov_1.609971
AGATTGCCACAGTGATTCTTCTCATATGTATTTTTAACACTGGCTGTTTTTTCTTCTTTC
GTTGATATATTTCTTTGTCTTCCTCCACTGTGAAAATGACCACTGGTGACAAAATGTGTT
TCCATACACCTATTTGTGTATTTTTGACCTAAACCTTCACTGATGCTTGTGCTCCAATTA
GGAGCTGAAATATCGGATGTGTGTGAAGCCATGAACAGACTATAACCTTTTTAAAATGAA
ACAAACGAAATGTCACATTTTATCATCTTCCACATCACTGACTTATTTTTCATGTCACCA
TCTCGTTCTTTTCAGCTTTGTAATTGTTTAATGGTATATACAGTGGAACTCCAAACAAAG
TCattccatgccaactcacctaaggcttcccagttgaggtcatggattttcttaaaaaaa
tcattcaaaaactttcacttctactaagacaaaactacgttgttaaaactagatgtaaaa
aaaac
>NODE_558_length_145_cov_1.579310
CCACAAGTGCTTCAGACAGTCAAAGACAATGTTTACAAACATGTTTTCACTTCACAATGT
GTTCAAATATGATAAATATGAAGGCACACGCTGTTTGGAGGGACTTTGTGTGACGAAAAT
CATTTTACATGCTGATTGACCAAAGTGGCCTTTTCAGCGCATGAAATGCTCTTTAAGCGC
ATAAAACCACAAGTGCTTCAGACAGTCAAAGACAATGTTTACAAACatgttttcacttca
caatgtgttcaaatatgataaatatgaaggcacacgctgtttggaggga
>NODE_563_length_501_cov_7.329341
ATTGCCTTGAAGAGTGGAATGAAGGCGGAAACTGAATAACAGGCTGCACTTTGTGTTTTG
TTCAATTAGAGAAGCATTTGTCTGCCACCCATGTCTCCTCTACTCTACTCTGCGAGCCTC
GCTGTATAATTAACCTCAAATGGCAAAAAATGATGTTGATAAATTACACAAGCAGAAGGG
GAAAAAACAAGCCTATCACTCGCATGAAAGCCGAGAGAAATGTGTGGGTATATTCTCAAC
TCCAAAGTCAGGCAGGCGAATGGAGAGAGAGAAAGAGAGGGAGAGGGAAAAAAAATAATG
AGGGCATAATTTTAGAGAACTAATTATTTCTATTTGTCTTTTGTCACACTTCTCTAATTC
TGCGATATTAACACAGTCTGTGTTTATTAATTGCTTTTACAGTGTTTTGAATCGGGTCCA
AGAGGGAACGTGGCTCTTTTCACAGGCAGGCAAGCTACTGGGACTGTACCTCGCCAGTAC
TGCCTGGCAACGGTGCACATGGAATATCTTCCCCCAGTATCTCCTCCGGTTCCCTGCCGC
TTCCCCACTCGATGTGTTCGGCAAGTTTACACGACCCTGTGCACAGAGATAAAGTTCTTT
GTTGCAAGATTAAACATCAAAACAGTTAAAGTGAAATTAAAATTA
>NODE_566_length_321_cov_4.582554
AACAGTAAATCAATCAAGAAAAATCATACGCATACAGCCATGTGGCCACCCCAAAAACAC
CGACGCACACCTCCCTCGCCACGTACGCACACATTTATTTGTGCACGGCACTAAGTGGAT
ACATTAGACAAGAAGGTTGAATTGACAAGCCTATAACTTTAGAGCCAATAAACGCTAAGA
GGCACCACAGTGAAAGGAGACCAGATCCAAGCTGCTCTGTCGACAACCTGGCCAAAACGC
TGGAGCTGCTGGTAGGGCCCAGCAAATAAAGGGTGAAGCTTTTAGGCAATGAGCAGCAGG
TGATCTCAGCTTTTCTGCAAGTCCTAATGCTCCTAAAAGCCTCTCTCCCTGGTTCTGTAA
TTGGGCATCAGTAGTTAATGTAGTATTGACTGCATTACATGCTCCTGTGCATCCTTTCCC
ACTAATGCCATTTGCATCACCTTGTACATTTACCATATTGCTTAG
>NODE_567_length_292_cov_1.712329
AGGTTTATTCTTGCCTGTAAGCATGTGAAAATGTCAAATGCATGAGAGTCACAGGCTGAT
CTAAACACCAAAAAAAAGTAATGATTTAGAATAACAATTAAAAAATACGAGTCTAAAATG
CAAAAATGCAACGCTGACGTGCACTGACCTGACAAATAAAGAAAGAATGAATGAAAAAAA
AAGAAAAGACCTGACTGTATTATAATTTAATTTCAGCAAAATTCTGAATCTTCTTCTTTG
CAAATAATAGTTTATGGATGACTATATTTCCATAGAATAAAGTGTAACAGTATTAGATTG
TGAATTCACTCAGACAGCCTGAGTTTGATTTAAATGTGATGACATCGTTGGACATTATGT
AACATAACTATGTTATTGAGCTAGCGTGATATTTAAATAGCTACTCTCTAACAATTCAGT
TATTACCATTTCTAAt
>NODE_568_length_595_cov_6.337815
ATTACATATTGCCTCCCCTCTCTGTGTAGTCTTCCCCCCCCAAACTCAGAGCGACCTACA
GTCCTTAATGGTAAGCTTTTATGAGTTGGAGGAAAGAAAATAGCAGGAAAAGATCTGTGC
CTATGTTCCTGACGGCTATGTTGCGCGCATGCTTCACTGCCTCCCTTTAAACTTCCTAAA
TTGTGTTTCACAATAAATAGATGCCCAAGCCCTTAACTGCCAGTATTAGATTAGATACCA
TTAGATGTAATAGAAAATTCTCTGCCTGTAATATTTTCATAAGAGTTTGAGGCATTTGAT
TAATCTGACCACATTTTATTGCATTAATGATTTTTTTTCCTTCCCACTCTGCTGTAAAGA
CATTGTATACAGGCTAATGCTGTTTTCTCTCTCCCCTCTCTGCTCACTCTCATTCATCCT
CAGCCGTTATTGCAATGCATTGTTGATGAGGTGAGTCGGCGTCTTATGTGCTTTCACTCC
TAAAGTCATTCCTAATGGAGTGGAAACCTTATATTTTGTTTCCTAATGAAGCACAGGAGT
GGCAGACAGCTCCGCTTGGGCTGTCCTATGGCTGCCTGCAGGTTGAAGCCACCGGCCCGA
GCCAAGCTGCTCTGAGGGAGCCAGCAGGGGATGTTGGGTCGGGGCAGCAGACAGCTTATG
CATGAACTTATACACAGGCTGCAGAAAGTGTGTGGAAGTCTTTAAAAAAAAATAAAAAAA
AATGCAGTAgtggaaaaag
>NODE_569_length_145_cov_11.579310
ATTAATTGCTCTTCAAGTGGCAATAAATATCTATGTGCTTTAGTATTTGTGCGTGTTTCA
TGTGCACTGTTGTAGATTTGCCTCTGGGTCTCACATGAATACAAATGCCTCTGTTGAGGG
TCAGTGAGAGAAGAGCTTTCTTCAGTCTATTGACTGGAAATCTAGTTGTCTCATCTCTCT
AAGCAGATGTCTTTCCCCAAGCATCTGTTTGTATTAGTACTGTAATTGCTGGTGATAATA
AGCCCATTGATTCAGTATCTAAGGAAATAGTCAATCAGGGCAGCTCATT
>NODE_570_length_145_cov_1.489655
TTTGGTCAATCAGCATGTAAAATGATTTTCGTCACACAAAGTCCCTCCAAACAGCATGTG
CCTTCATATTTATCATATTTGAACACACTGTGAGGTGAAAACATGTTTGTAAACATTGTC
TTTGACTGTCTGAAGCACTTGTGGCTTTATGCGCTTAAAGAGCATTTCATGCGCTGAAAA
GGTCATTTTGGTCAATAGTCATGTAAAATGATTTTCGTCACACAAAGTCCCTCCAAACAG
CGTGTGCCTTCATATTTATCATATTTGAACACACTGTGAAGTGAAAACA
>NODE_572_length_586_cov_13.324232
CTTCCTTATTCATGTCAGCCCCATGGTGTTACTCAGTCAGGAATTATTTTTCAGAATATA
CTAAATTTTGAAAAGATATATCTCTCCCCCGTGCCTCCCCTGTTCTCTCATTCTATTGCT
CTCCCTGTCTGTTTCTCTCTGTGTCTTACAAACACACACACACACACTGCAACATGCATA
CAACCAGACATGCACAACCCCTCTTAAAACTGGTTCTCCCCCCATAGCAATTTTGTCAGA
AGTTGACAATGTCTTGATTTAGTTGTCTGGCTGTTCCGGCCAGTTTTCCCTGCTGCGCTA
ATGTGAACAGGACATCCCGCTGGGCACCAAAGAATACCACTTCACGGCAGCCGCATAGCT
GGCAGCTTTTATTTATGGCGCTACCGAAATGAATGGGTATTAGTGTCCAAACATTTCACC
ATGCTCCTGCAGCCACACACAAAAGCCACTGATTTCCAGCAAATCTGCACTTATTTTATT
CAAGAAGACTAAAGCTAGGGAGAGGGGAGAGAGACAGACAGACAGAAAGAGAGGGAGAGA
GAAAACATTTATAATGACTTAAAAGACCTCAAAAGAAGAATGGGAATTGCGTTTGAAAAG
GATTTACGAGACAGAAATCGAAAAAGAAAAAAATGGCCCCTCTATTTCACTGCATTTTTG
TCAGAGTTGAAAATGGAAAATATCTATATCCCTAAAATGACTCAACTTTAAGTGCTTAta
ttcacacaca
>NODE_573_length_332_cov_1.683735
ATTATTAATATCTAACTTCACACGGATCACACTGATCACATCTGTCCTGCAAAGTGTCCA
TGTTCAGAGTTACTGTTCTCATACATACGTGGCTGCACAGCCTTATTTCATCTGCTAATT
ATAATAGAAATAATAATAACTTTATGTGTACAGAACTTTTCGAAAGTACAAAGCACTGTA
CAGCAGGACAAATATCAATTAGAGAAGAAAGTTGTTAATTTAGTCCCAACCAGGATCGTT
ATGTTGCACATTGAACACAGCAGCACCAGATACTACATTAAATCACATTAAAAGGCAGAA
TTACGCCTCATTATTTACATTAAAGAAGGTTATTTCATTGTTTTTGTTCACGTAAATATC
CTAAATTAAATTAACAATATATTTCAGTATTTAATATTTCACTGTCATGCACAACACTGT
CAGTATACTCTCAGTATCtgtcaatacactactggcttcttaaacataacagtgag
>NODE_574_length_303_cov_1.036304
AGTTGGACAGTGTGCAGGAGTCTTATTGAAGTTTTTTAAATTGTTTTAAAGAATGGTCAG
ATTTTCAACTTTCCACAAGTCATTTAACATGTTGTGATGTGCAGTTCTGTCGAGAGAAAC
AACCACATCTAAGCATCAAGTTTTATTTCATCAAAATCACTTTATTTTACAAATCTCATT
TAAAACAATAAAAATCTCAACCAGATTGTATAAAATGAAAAATAAAGAAATAAAATTCTC
AGTGCATTTTTAAAACCATCTTTAACTCAGCTGCAACCAACAATCATGTGACAAAAATTA
aggaatttctcagctgaactgcaggttgtgtttaaacacagtggaaaggagacaagtaaa
gaagtaaattagagtgacagagaggaaaataaaacacacccttaaggattaaaataaaaa
ggaccaaagtgtaatattctcctaaac
>NODE_575_length_507_cov_5.376726
AAAAATAAATCCAGCATAATATGATAGTTGAAAGCGGGGGGTGATAAGATGGTGGGAGGT
TGCAAGGGGGGTGGTGGGCAGCTCAATCATTCACTGTAAAAAAATTGCCCTGTATCATTC
ACCTGATTTGAATTGTAGCTCCCCCTTTTTTTGAACCCCTGCCAATTCATTTTGTACATT
AAAAATTGGTCAGGGTTGATAAGATTCCATTTTCACGGTTGGCAATGCAGAACTGGCGAA
AGAATACAATTACAGACCCCAGAGTAAACTCTCCGAATGTCAACTTGATGTAAATGATCA
GAAGGCAGGGCGCCACAAAAGAACAGGCTTCAACTTCAACAGCCCCCCACCCTCACCCCC
AGCCTACCTCTACCTCTCTCTCTTTGTGTATGTCTCTCTACCTCTTGCTCTCCGTCACCA
CTCGACAGCCTTTCACCCTGCCTGTGGCAGGCAGACAGGCCTGCTGAAGTGCCAGAGATG
TAGGTGCAGTTTGTTCTGGTGGAGCACAGAAAGGAAGTCTAGTGTCACAGTGCCACAGCA
TGATGTCAGACTGACACACATACACAGGAGGTGTTTGAATGGACTTTGGCctctaaaaac
aactattaaataatataaatgtgttttgttgataatgaactttatgcaaac
>NODE_577_length_327_cov_1.513762
ATAAACAAGGTGACTTGATATTCAAGCCCCTGCAAAGGTAATTAAAGCCTTGAAAGTGAA
GCCTAGAAATATTGGACTGTGTCTCCAAGGCCCTGAGTTCTAACCTGATCTTACACTTTA
GCGGCGTCGGTTGAATAGTTTGTTTTTTCTTTTCTCCCCATCAATTATAAGAGGCTCTTC
CAGGCTGGGGGGAGGTGCAGAGCGTGAGGGGAAAGGGAGAGAAAGACGGAAAGAGGGAGA
CAGATGGAGAGAAAGACAAGAGGGTTCAAAGGAGTAGAGCTTTCGAGGCTCAGAGAGGTA
AAGGCAGGTCTGATTGCAGCACAGTGAAAGTGTGTAAAAGAGTGACGAAAATTAGAATTA
GGAAGGTGGTAGCCCTTGTTTCCAAACTTCCCCCACctcccccttttctcccctcccttc
cctctctttctctctctggggttgtcatgtagtgggacagcaagaggggca
>NODE_578_length_665_cov_17.279699
TGTTATACACCAGTGGTGTATTTTCTTTTGGATGATTAATTGGATGGTACGATGCCCTGA
GGCAGCACTTTAATATGACACATATAGAAGCACCTTTATTTTGTCTCATAACCATTTCGC
ATTTGCAGGCGTTTTTAAAAGGAACCTAATAAAATCATCATTTAATTGGTCAGATAACTT
GTCACGTAACAATGCTGTTACGTGCACATATTCTCTGGCAGCCTCATAAATGCCCGCAAA
GGTAACTGAATAAACTTCAGCACTAAACAGCATCATTTCTAAGCGGAGAGACAGTTCCAA
ACAGAGTTCCACTTTCAGAAGCCACCCATTACTTGTAGAATGACTTCTTTGTGTAGCTAC
CTGGGCTCCGGGTTTATTTTTACCCTCCCTATGTCCCTCCTCATTCTTTAGCAGCTTCAG
GAGATGGCGTTAGTTTGGCTTCATCTCTGACAAAAGATAAATGAGCTCTGGGTCTGTGGT
GATCCACTATGGCTGCCAGGGGGTTCCAAAATAGCAAACTATTTTTCATATGGAGCGAAG
TGATATGGAGTGCGATGCAGCAGGCGCTAACATTTACCATATCATAGTATGCGGGAATAC
ATTTCATTCTTACTTTTTTCTTTCTTTTACTTTCAACTTTCTCTTCCTTTTGGAAGGGTG
AGGGCTGTGGCAATTAAAATTGATCAAGTATATGTGGAAAGCCAGTTGGTTATTTACAAG
TTTGTGGTTTCAAAAAAGGAAACTAATCAGAACAAAGATACTAAGTTGTTACCCAGGTAG
AAATTATTGAGCCTTGTTTaggtatttta
>NODE_581_length_638_cov_5.349530
GCTGCTTCATCTCCAGGAACTAATCTTGTGTTTCTCACCCACAAAAGATCTCCTCCAGTA
CAAAACAGCAATTTAACTGAGAACATGCAGCTTCTGTATTATAAAGATGATGGTTATTGA
CATACGCTTATGTTAATTGTCCTTCTTTTTCCCCATCCACAGCTTTTCTGAAACACTGGG
GTTGTTGGTGTGGCCAAATTTTCCCTGGATTTGACTGGTAAATTCAGAAGACTGAAGCCC
AGGCTCACAGTCTACCTTTCACGGAGGCCCAGCCGTGAGAGGACTGAGGAAGGCACGTGG
CGGATCATGACGGCCGACAAAGAGAAGGAACGGGAGAAAGAGCGGGACAGGGACAGAGAC
AGGGACCGGGACAAAAGAGAGGCCGGTAAGTCCCGTCGGCAGGACGGGGACCGGGGAGAT
CGTGAAAGTGAGAGCTCCAGGCCCCGACGCAGCTGCACGCTGGAGGGCGGAGCCAAGAAC
TATGCAGAGAGCGAGCACAGCGAGGACGAGGACAACGACAATGGCAGCACTGGCGGAGGC
AGTGGCACGGCCGAGGAGGCCGGCAAGAAGGGCAAAAAGAAGATGCCCAAGAAGAAGTCA
CGCTACGAGCGCACAGAGAACGGCGAAATCACGTCTTTCATTACAGAGGACGATGTTGTT
TACAGACCCGGAGGTAAGTCCTGGTCATGGCTAATCTAATTGTGCGAACAGGTCAGCCGC
ACTTATTAGCTTTGCTCCCACCTGCACTGAACACAAGTCAGTGTCCATTTataaactttt
cc
>NODE_582_length_295_cov_1.057627
ATGAGTAGTTAAACAGAACTAACTTACATATCTAATTCAAAGAATGTGTATACACATTTA
TGTTTGGATTTTTCCTAAACCTACATTTACTGCACACATTCCTGAGTGTTTAAAGGAACA
AATCTAAACGCCTTCATGAACTGGGTGCAGACTGAGTCATATCATTCAGTGCCAAAGACA
GATACAATGGACTTGTATTTATGGAAGAATTTTCACAATGAAAATGTAATTCTCAGAGAT
GATGCATGGTTGAGTCAGCGGTGGTCTATGCATTCTAAAAATATCCATTTGCATCTCTTC
acatcttctgcatttattaatttccctccacagacttgcatgtgacagcacttcatcaga
gtaggatattggacactgcagcttcttctctctatttgcctatctaaatttacataatca
ctctaataactgaaatgtc
>NODE_583_length_509_cov_6.457760
ATTGTTTCAGGGTTCCTATAAATATCTAGAGGTTATGCTAATAGATATGGGACATAGCAG
AATGATTAATGTGTGTGTTGTGCAAGGGAGAGGAACTGTGTGAAGGCACGTCACATCACA
CTGTCAAGACAGGCCCTTCCTTTCCCCCCCATGCACTTGGAGAGGCTGGCAGTTACCCAG
TCCTCCATGAGCACACGCCGTGGACTGGTTCTGAACTGGTTCCCTCACTTGGGGCTAGCC
TGGGACCAAACCCGCGTCACCTCTAATTAGGGGAGGCGCCCAGGCACAGGCATAACGAGC
TGATGAATAATTAGAATTGGAGGAAATTGTGCAGCCAGGGTGGCAAATCTGGAGGGACAA
GTGCTGAAAACAAGGCAAGCAGCATTAAGTCCACAGTCAGTCAAATCTGTGAACTTGGCC
AGCGGCGTTAACACTAGGCCTGTGTGAAGAGGAATAAAGCTCCAGCACTGGTGGCCAGCC
AAGGCCATAGTCAGACCCCCAGGGTCGATTAAAGGAACAAATAAGATGTGGGTGATAAAT
GAATCCATAAATTGCCAGCGATGAATATTAATTCCTTAAAGCTCTGGCGCTGTGAGAATG
CTAAACCACGTGCAAAAGCATGCAGAGTGTTGataccgtgatactgtgtcacc
>NODE_586_length_323_cov_1.250774
GTATCAGCGCGCTCTCCACAAAAGTACAAAAAGTCATCTGTGTGCATTCATCTCAGGTAT
AGAGATGTCAGCATATGGATAATTCTAAATGACTTGTTTGCCATTTATTTGAGGGCTTAT
ATTAATGTCAGCGCATCCTTAAAACATGTATTTTCCTTTGTCACTGCAATCATCTTGCTT
CAAACCCTTTATATTGCAATTCTCATTACATTTTCTTTTCTGGATGTGAAAAAAATGCAA
TTACTGATATAGTCTTTCCATTGGAAATTATAATGCAGATATCCTGTTTTTGCATTCCTC
AGCATGTCATTGCAAACTCTTTCTGTGCATTTTTCATATGATGCTGCTACTCATCATATG
AGTAGCATACAGggtttctcatacccatcatctttcttttctctctgcccattaatccat
ggttgaagccaagcgttgctgtctctttgtttcccctacacttcgat
>NODE_587_length_471_cov_14.486199
ATTTCTACAACTGTTTGTTTGCTTATACAAGAGGAGACACATTTCTCTCTTATAAATCTA
ACCACTATATACCCACAATGCAATATGTACATATGTGTGTACATATTGTGAGTGTGTGCT
GTCCATCAAGCCACACACATAGCCGTACCAAACCATTGGCTTGGTTGCTGATGATGACAT
ATGAGTTCCTGGCCTTGGTAATGGCTGTTAAATCTCATAATTACACGCTTCTTTATTGCA
ATGCATAATGACCCCACAGCACTATTGGACAATTAATTAAGATTTTCAGCCCAGGCTTTT
TCAGGCCCAGATGAGGAGGTGGAATGAGGTCTAATGTTCTTGTCTTCGAGCTAGGACATT
AAAGCATGGTGCTGTAGGAAAGAAGGTTGTCTCTCTGTGTGCATTCATTTTCATCTTTGT
CTTTCTTTCTGTCTGTTTATGTCTCTCTCTCTCTCACTATCTCTGTTCTCTCTGTTCTCT
TTGCTCCAATTGTTTAGCCCTTCCTCTCGATGCTTGTCCTCGATGATGATATTGGAGACC
ATATCTCTAATCTGTGAATGGTAAATtaatccttgtggagtttttgtggtcctcactcta
tggaaagctatgggg
>NODE_588_length_488_cov_4.260246
CAGCAAAAACCAGGTTACAGTGCAGAGCCAAAAACTGATTAAAGCTCAAGGTATGAAGGA
AACAGAATAAGGAAAGTGGAAATCACCCCCCATCCCTTATTTGGGACACCTGAAATAGGC
CAGAGGAGCCCTGGGAAGCCTGAGGGACTGAAGGGAAAAGAGGAGAGGGAGGAGGTGGAG
GGATGATGGTGGTGGTGGAGGGATTCAGCAGGGCCTTAAGTGTGCTATCATAGGCGTCTC
TTGTGCCTGCCTGCTTTATTTGCAGTAGTCAGGTTAATGAGTCCACCAGCCCACTTGATG
TTGAGAGGCCTGCCACAAAGAGCTGCCTCATTAGAGCTAGCCTGGCACGCTGCTCTGAGA
CAAAGGGACATTCACGCTACTGAATGCCTTTACGCTTCTCAATGCTGCCAGCCTGCGAGG
GCCAGTGCCATGGCGTAGACCCTGCACACGTCCTGGCACCTGGCCAGCCACACCACGACC
CTGATCCCGGCTGGCTGGACTCGCAGGCTGCTGCAGCGCTGGAATGACGGAAGGATTCAC
CGACggtcgcctgctgtgtattagtgtgtgtgtgttttggagagagcatatgtaaacgct
actgcaggaagccagttgatgtgctgcattat
>NODE_589_length_233_cov_1.763948
GTGAGGTGAAAACATGTTTGTAAACATTGTCTTTGACTGTCTGAAGCACTTGTGGTTTTA
TGCGCTTAAAGAGCATTTCATGCGCTGAAAAGGCCAGTTTGGTCAATCAGCATGTAAAAT
GATTTTCGTCACACAAAGTCCCTCTAAACAGCGTGTGCCTTCATATTTATCATATTTGAA
CACACTGTGAAGTCAAAACATGTTTGGAAACATTGTCTTTGACTGTCTGAAGGACTTGTG
GTTTTatgcgcttaaagagcatttcatgcgctgaaaaggtcattttggtcaatagtcatg
taaaatgattttcgtcacacaaagtccctccaaacagcgtgtgccttcatatttatcata
tttgaacacactgtgaa
>NODE_590_length_480_cov_5.364583
TTGTCCACTTGATATGACAATATGCTTTTAAAAATCCGACAGTCAGAGGAAACCGCCAGA
TAGAGAGGAGAGGAGAAATTATAAATAAATAAATAAACAAAAAACAAAACAAGATGGACT
TGAAAGGGGATAGAAAAAGTCTGTTTCAGTGAAGGGGGATGACTGCGGTGGTCCCAGCGG
TCCCCACAGGGACCTGGGGGCGAGTCTCAGCCTTGTCATACTCCGCTCTTCTCCTCCTCC
ACTCTGCACACCAGCTCCAGCCCCCCCCTCCACCACCCCTGTTCTGCCCACGGAAAACGT
CGATAGCAGGCTGCCGGTGCCGAGGTCTCTGGTGGACACTAGCTCATTCTCCCGGCATCG
ACAGGCCCGCCAAATCAATATTTAGTTCCCCACTAACAAGCTGCCTCGGGGTCTGAGCCA
GAGAGAGAGAGTAAGAAAGAGAGGGAGAGTGAGAGAGAGAGGAATGCGGGACAGTGGAGG
ATGGCAGAGAGACAGAGCAGGGACTGAGAGCTGTCCAGCTAGAAGGGAAAAACATGGATT
CAGTAGAGTGTTGTGTGTGTGTGTTAGTGTGGGAGGGGGAGAGGAAGGTGGAAAGGTCAG
AAGAAGATCTGGGGAACAAGAGAa
>NODE_591_length_313_cov_1.453674
GTTTGTTTCCTTCATATTTTTTTCTCTCTTTTTTGCATTTCTCTCTTTCTGTCATTCCTT
ATATTCTGGCATCGTTTGCTTCCTTAACTTCTTGGCTTACTCCACTTTGTTTCCTTCACT
TTTTTTCTTTCTTTAATTCTTTCATATCTTATTCAATCAGTCCTTCACTCCATCTTTTTA
CAATCCCTTTCTTCCTCCTTACCTTTTGAATTATTTTCATCTACCATTCTTTTCCTTTTC
TTTTTTGTGACATTCTTTGCTTGTTTTGCGTCTGAACACTTTTCTTCATCTTTCCCCTTT
TTCCTTCACTTTCCATCATCTTtgcttctcttcttccttttgtcatttcttctttcttcc
attgtttgccctcttttttctggataactttttacatgtcttttattgccatctttcatt
ccctttgttcaggcgttctttgcttacttttcatttg
>NODE_599_length_311_cov_4.299036
CAAGCAAAACAACTGCAAAGACACACAAAGCAACCTCAGGGAGACAAATACTGACCACAA
AGAGACACAAAACAGCCACAAAGAGACAAGATGCAAATACAAAAATGAAAGATGAGAGTA
TCCGCGGCGGGATCTTGTTGTAGTCGTAGTATTTCTGTTAAACCTCAAAGACGTGACTTA
CAACTTTTCTTACAGTGAACAACAAGAACACAACAGCAGTGTGTCTAAAAGTGTTGTCGT
CTTTCAGGGTCGACTTTACTACGTCCGAGTGTCGGCTTATAACATGAAGGGTTGGGGCCC
TCCTGCCTCCTCGCTGCCTCCGTCTGCTGCTCCGTCCAGTAAGTTCACCGTTTTATTTGC
ATCTCTGTGTTTCCGTGTTTAGGACTTCAGTAACTCTGCAGCTTCAGAAGCTCTGGACCT
GAACTTCAAACCAACCAAACCAAACCAAACCAAAC
>NODE_600_length_431_cov_11.023202
TCAGAGCAGATGAACTACAAAAACCAGTCAATGTCATTCATGCAGTGTCCACACAGCGGA
CTTCTGCTGGCTGCTGGCCATTCCTCAAACTGTACCAGTGACATGAATAGTGGAGAACAA
TCTCAGACGAAATCCCGGATGGGAAACAAGCATAATCTGGGCATTACACTGATAGCACAG
ACACCATGTTGACACAACATCTACTGCCCAGCTGAGTGCCACATAATCCCCTGTAGGAGG
TGGATGCATACCTAGGATCCCTTGCAATGAGGTGTAGTTAACCAGCCAGACTCGTGTGCA
ACGCCACAAACGAGCATCAATTTCCCCTCCCCCCACCTTGGTGCTGGTGGACTATCAGCG
AGGGTCCGACAGTGTTGTTCCTAATTACCTATTTCTCCACTCCTGATCCTGCGGCTGGCA
TAATTAGTTACCTGGGGCTGCAATCCAATTTGAAGTGATGACAAGAAAGTGATCCATGAA
AAAGTAATAAGTTAAATCCAATTTCAGCCTGCCTCTAATTAAATGCACATGGAACTAATG
AGTCAAACCCTACCATTTCACTGATAATGGTAATA
>NODE_601_length_449_cov_6.750557
ATCACTTGCACTGTGTTTTGTTGGGGGCTGAAATTCTGACAAACTGGACAGGTAAACCTT
AAGCTGTCTACGTGGCTGCTATTAAAGGTAATGGTTTTTCCTTTTTTATTGATTTGGGTG
AAACAACTCTTTAGGTCAGACTCACCATGTTGTTGTGGGGATACTACACCCTGGCCTTTA
GCTTTCCCCCTACCATCGTGTCATGACTGAGACACTGTACTCCCTTTTACCACCAAAGTC
ACCCAGCCAGTCAACCTGTGTTGCCATTTGGTCTGTGTCACTCTGAGCAGCCATTTGTCC
TCTCCTGTCCCGCTCTCCTCCCACAGATTGAAGTAGTCAACACCTTCAAGAGTGGCACCT
CCTTTCAGGGGGCGGGGGCTCTGAGACGCCAATCATCCACCACCAGCCAGACCCAGGATG
TAACCAATGTTTCTAGTCCTAGTCACGTGTCCTTGTCCAATGCCCTTTCCTCTCCTACAA
GCACTACTGCTGCTACTGCTCCTCCCACTACTGGCCGTGAGTCAGAACTCTGTCAGTCTG
CTTCTCTGCTCTCTTTGCTTCAGGGGTGCCATCCTGTCATGAACAAAAAGTTG
>NODE_602_length_395_cov_1.326582
GTTCCTTCCTTATCATCCATCCACCCATTATCTATACACTGCTTATACACTATACACTCT
ATAAGGTCGTGAGGGGGCTGGAGCTTATCCCAGCTGACTCAGGGCGAAGGCAGGGGACAC
CCTGGACAGGGCCTTCCTTATCATGCACATTACCATAGTTGCAGTTATATAAATCCCATA
TACACCATCCTGATGCTGTAAATATTCAGTGATGCTATAACTGTGTAACTGAAAATAGTC
CCAAACCAATGCAGGTCTGCTTCATCAAGTGTAGGGTTTTTTTGTTTTGTTTTTTGTTTA
ATTAAATGTGGAGTCTGTGATTCTGGACAAAGATTGTTAATATTTAAATAGCCTGTGAAG
AGATATTCACTGAAGATGACAAAACGTGTAGGCTCTACAAATTGAAAACACTTGAAGGCA
CGCTCCTTTTTCATGGCTCCATGACATCTGTTTGATTATATAATTAATTGCAATGTttta
cctgaaaaatgtccatgctatgataataaattcgtttcagttgtgaaaacatgagtcaa
>NODE_603_length_481_cov_5.501040
TAAAAAAGACTAATCGGTTTCAAAAAAAACGATTAATTTTCTATCGCACTAATGGTTTCA
ACACTAGATGTGCGTATCAACCTGTTATCAGTTGCTTTGACATTTTGCTGTAGAAATGCA
TGCACCTAATCATGCAGTTTAGACAGTGAGGCACGAGTCCAATAAAACAATGCCTTTGAC
CCGACACTGCCAAGTCTGAATGGGTCCGTCTTTTCCTCATCTTTCTGCCCCCTTTCCACC
AGAGAGAAGTGTAATATTGTGCCATGCTTTTAATTGCAGAAATACATCCTTCCCCTCATT
ATGAGAAGCCGAGAGGACAAGAAGCATCTGCAGAGGATGGAAAGCAACATTGCGGCAATG
AGTGGCACGCTGACACAGACAGGTGAAGATTAATATCTTCATCACTTTCTCCCTCCTTAA
CATTTTCCCTCATTTATCTGTCGCCAAAATCGGGGGGCCCCGCACGTTTTTAACAAATGA
CGCCGCTGTCATTTCGCTTTAATTTGAAATTGCTTGTTTACTGTCAGGCTCGGGCTCAAT
TAATTACGTTTCGCTGAAAAGCTCTTAACCTCGGAATATTAATGAGGAGTTGGGAAATGA
CAACTTTTCTTTCTCCCCCCCTATc
>NODE_604_length_373_cov_12.037534
AAGAAAGAAAGAAAGAAAGAAAGAAAAAAAAAACTGACACAAAACGAAACAACAAGGAAA
GTTTTTCTGCGACTTTCTCGAATGTCGCTCCAGATTTTGCCCTTCATCGTTCTTTCACAA
TGTCGCGCCCTCTCCGCTGCTATTTCTGACTGCCAGTGTGTGGATCTGGCTCGCTGAGAT
TTCATGCCAGTGTAAAAATTGGCTGAGGGTTTGGTTCAAATCAAATTGGACATAAGCACC
CACAACACCATCTGTTAGGGAAAGGCAGTGGAGTGAAGGGCAGAACTCTGTATTCAGATA
AATGGATTTTCAATTTATTAAATTGTTGACTGACACCCTTGTAAATTTTCTCTTTATGTG
CCGCGGCCTATTCTTAGAACCGCCGCGTTTAATGGAAACATGTTGCTATACGTCCCTACA
AGCCCTAATATTAGAACCAAAGCTCCCGCTGCATCTGTTGTTTGGATTTTTTAGGTTTTT
TTAACACCAAAGAGGGAATTTGTTGATTTTTTTTTTT
>NODE_605_length_306_cov_1.522876
GTTATACAGTGAGATTTCAATAAAAAGAACACAAAATGCATTTAATGAAATTCAGATGCT
GGGCCCTAGTTCCCTGAATCTCATTAAATGAGCTTTGTGCTGTTTTTCCATCTTCTCTTT
GTAGAAGAGGTCCTTGAGTGCCCTTAATAATGTGGCAGATTTCATCATATTCCTGATTTA
AAGAGGACAATGTCTGTCTTGTTCACTTGTTCTTTTCCATGCCCAAGCCAATCTCCACAG
ATGTAGTCGCATAGTTCCTGGATCTGCCTCATGATAATATTCCATCTTGTGGAGCATTTT
CTTTTAGTTACTGAAGTTTTGTTAAGGCTCACCACTAACTTATATTCTCCCTCTTTTTCT
CCCTCCCCTCCCTTCTGTTTCTCTCTGCATAGGATTTGGTTTCATAACTTTTGAGAGTGA
AGACATCGTAGAGAAAGTCTGTGaaattca
>NODE_606_length_341_cov_6.988270
AAAGGAGTAATGGCAGAGGCATAACAAGCAAGCTGCTCAGAATTAATGAGCTTACTCAAT
AAGAAAAGAATAACCAATCAGTGTGTGTTGGGCAAATATAATTTGGGAATAATTGCTTGA
TTGCTTTTCTATAGTAGGCTGATTTGACCACACACAAGAACTGAGAATTAAGATGTCAAG
ACAAGAATTAATTTGGCAAGCGAGGGCACACAAATGTTCCTCTCGCTCCCCACTCAGGCA
GCTTGGAAGGCAGCAGAGCCGTGAGTTGGAGCGCACTAATGATGAAAACACAGTGGTAGA
TTGCGTATTCATTTCCCTGTCTCTATTTTACATAAAGAGAGCCATGGCTAATGCCACAGA
TGTTGGGATATCATACAAAAAAAATAAAAAAAAAACTGTGCGTATGCTAAcacatttaat
tggcatttttgcatattccactccattgttgatagctagttgcagctgattgttcagttt
gtgtc
>NODE_607_length_915_cov_6.185792
ACTCAGCTCTGTTTGGCAGAGAACGTGAGTAAAACGAGTTTACACCCTCCGCCCTAAACC
AGGACAAAAGAAGTGCAAACTTTGTCTTATAAAGTAGTTGAGTTATTTTAAAAATGTTGC
TGAACAATCCATTCTATAGAGCTAATCATGTCATAGGTATATTGTAGGAGGAAAAAAAAT
AAAGAGAGGGGAGTTAATGAGTGATTAACAACAGCAATTAAAAGATGAAGAGGACGGCAG
ATGAAAAAAGGGGTGTAATTAAAATATCAGTCCTCTCATTGTCAGAAGTGCGAGTGTCAT
CCATTGTGCACTTATTAAAAAGCTGGGTGGAGGGGAAGGAGCGAACGGCGCTTAATTTCA
GCAGCCCAAAGTGTCTGGTAATCTGCCCATGGATGGGGCTGGAAAAGGCTGTAACTCATG
TTTAAGTGTTGGGGCCGTGTCATTGCAGGTTCACAGTCATGCATTTCTGTGTTGACACCC
ATCGGGGCAGGGGATATTTGGCAGTCAGGAGTAATTTAACTTAATTAATGGGATGCATAT
TTGATGGAGGAATAAAATATCCCGGCTCAGCAAAGTGGAAAAGGGGAAAGATTTAGTGGG
AGTTAAAGGTGGAGGGGAGAGTAATTTGTGCATTCAGTTACCGGCTGCTTGAGAGACAGA
GAGGGAGAGAGCAAAAGAGATGAGACAGAGAGAGAGAGAGACAGAGAGAGAGAGAGACAG
AGAGAGAGTGCGTCAAGGCTGATAAAGATGGCAACCGGGAGAGAGGAGGAAGTGGAGGGG
AGGATGAGAGATGGATGGTTGACACAAAGCTGAGCTGATGTGTAGAGGGGAATGGGCTGT
CCCTCCATTGAGAGGGCCATCAGACTGACAACGCTTGATTTAATTGATATCCGGACTGAG
CCCTTTTCTCAGCGCAAACAGACACATTACACTGGTTTGCAAACTTGTGGCAGAGCTGCC
GGCTGCCAAGGGCCTTTTTAATATTCATGAGGGGGCTTTTAAGGGTGTTCGGAGATGGTC
TCCTCCCTCTGCCGCCGCCGCCACTCCCGCCTgcttccc
>NODE_608_length_679_cov_8.848307
AATGGCCAAATCATTTTGTAATCAACGTTAAGCTTATTAAAAGCTGTCACCGTCTCCATT
TGAAAATGTCACCATCACCACCACAGAAAGACAAAAATGTTAAAGTGGCTTGCGTGAAAG
TGGTGGGGGCATATGCACAGAGAGGAGAGGATGCCCCCAAACTACTTTGGTTACACAAAC
TTTGTTTTCGGCCTCAATGCATCAGAGCCCTCTCCCTCCGTCTGCCATCTGCTGCTGAAG
AATCTGTTTCACTCGATGAGCCAAGCCCAGCCTTTATTGGTCCTAATGGCACTATCAGCT
GAGCCGCCAAACCCAATTACCTTTTAAAAAGGGAGGCCACCCCAGCTAATCATGGCTGCC
TAACCTGATTTGCCTGTGATGAAGAGACGGGATAAAGAGCAGTTAATGGAGGGAGAATGA
TCTCACAAATACAAAAAACTCAATTCATTTCTCCGGGAGAGCAATCTGTCCGATTCAGCG
GTAATGGAGTGGAGATTCATTAGTCCTCAGGCCTTAGTAGTAGCACCGTCCCCTTATCAA
CTGAATGACAAAAGAACATTCAGTGTTCTCCGTTTATAGACTTCATTTTGTTGGGAAGGC
ACACAAAGAGGTGACAGATTGGTAGCTGAGGCTAGATATCAAGATTGAGTTTCTGCACCT
TTTCAATCCAGCATCAAATCACAATGCATCAACAATTACAAGGACAgcaacagctacaac
tgtcacttcttaaatgataaaaggcttgaattcattgcaattcatgtcatatgtaagctg
taacactacattttacatttctctttttttccagttaagtagc
>NODE_609_length_305_cov_1.022951
GTTATTCTTATGTGAAGGTAGCAGCTGATCTGTCAGAAACTTTGAGCTGTGCACATTCAC
AGCAAAGGCATACATTTTTAAAAACGACAACAACGGAAAAGAAACAAAGTCATAGAGGTA
CTGCATAACTTTTATCTTCACATGTTCTGTACAGATCAAATACCTCACAGTACAGTGCAG
GAATACAGTGTGTAGCAGACAAACCAATCAAAAGGCAGATGCAGGAGAAAATTGTCACCG
TTAGTCGTTAAAGCTGCAATCTTTGTGCTAAGTCGAAATGTGTTCTGTTAAAAAGGCTca
cacagaaggcaggcagaaggagtttaattgcagaaactaattacagatgaggagcatctg
ggtaagggaggtgattaggtcctttagaggacctaaagtctggactgattcattgacagc
tccactatataccctttttatcttgtaac
>NODE_610_length_648_cov_6.057099
GTTTGCATGTATAAAATTAAGAAGATTATTTTTGCCTTGACTGTAAAGAATTCCAAAGAA
AAAGCGCATTACAAGTTCTATAGGTGGGCATCTGTGGCGAAAATAAATTGAATTTCAGTA
TGCATCTGTTTTAGTTATACACTTTCTTTAAGTTCTGGAATAATTTTCAAAAAAAATGTG
CATGTCTAGTACGCGCTCCATAACCAATATCAATAAGCCTTTCATGTAGAGCTAACAAAG
AGGCATCACATCTCCTGGCACGGACACGGTTGGTGTTGTTGAGATGTAATTGAAGCTGCA
AGGGTCACATTTTCGGAATAGAAATTACAGTCTTGTCTTTGACTTGTGTGGCGTGAACCA
GAGATGCATCCCACAGCCCTTGTGTCCTTCACAAGCCTTTATTATTTATAACGCTCACTC
TTTGAGCAATGACCAGTACTAATGCATAACCTTCTGTCCTTCTGGCTGATTCGCTTCCTT
TGAAACCAAAGATTGAGGCAGGAGAAGTGGGTGTATGGTGGATGAGGCAGGGGTGTGGGC
GGGCGAAGGGGGAGAGCTAGTATAGGGCAGTGGAGATCCAGGCTATCGAGAAGTTATTAT
GTTTTTTCCCTTTATATCTGAGGATGTGGAATAACACTGTGATGCTTCTTTTCTCCAGAA
TAGAGTTATGGGCTTCAAAGCAATACTATTTCCTGACGTCCCTCCTTCCACTATTTGTCT
GCTCCTACGGAATAATGTGCTGGGAGTGGTGTGGTGGGGTGGGGTGTCTTTTAGCTACAT
GATTATTTgctt
>NODE_611_length_290_cov_1.079310
AAGTGAATCAGTGAAGTTTTCATAACAGTGCATTTGCAGCTCAAACGCGTGCTGCAGATT
TGAACAGGTACCAAGTCAACGACCTTGATGTAGGACAGGAGAGAGTGGCACAAATGAAAC
GTTACAATAATCATTGTAGAAAGGGAGTTTCTGCTTACTGTGACACATAATCACCCGGAC
TCATTGACACAAATTTTACATACCCAGATCCATTAAATATTCGGTTCATCTAACTATTTC
CTTTCAGTGGCTTTGTAATTAAATGAGAGGATTTTTTAAAATCTAACTCCCACTACTGTc
tatctatctatctttctatctatctatgtctctgtatttattttagatgttttaaatgtt
tgtctgtgttgcaaagagactaatgtatatgcactatttataccacagaagtgagaaccc
ctgtacaatataac
>NODE_612_length_711_cov_6.122363
TATGGCTAGCCATGCAGTTAGGACAAAAGAGATGCCAAGTGCACAAAATCCCACGTGTTT
ATTTCTACCCACATCCCACATCAGTGATTGATGCAGAAGTGTATAGCATAAGGATTTTAC
ATCTGTGCAAGTGCTGACTTTTGTCCTTTTCTACCTGTGCTCAGAGGAATGTGTGTATGC
AGCCATAAGACTGTCTTTACTGAACACGTGTATATGCAAGTGTGTGCTGCATGTTTGTGT
GTTCACTGTGCCTTTATCGTGTGTGTGTGTGTGTGTGTGCGTGTGTGTGTGTGCGTGCGT
GCATGCGTGCGTGTACGCTCCATGCCTGTCGGGATGTGGCAGCCCTCTCAGCCATGTCAG
GGACAGCTTCGTCGAGGGTGGCAGCCGGGGAAAATGATGATGATGAAATTAAAATTCTGC
GCCTGGCAGAAGGGGCTGCCGCGATTTCACTGGCGGCTGTGCGCATCGATCTGTTCCAGC
ATTTGACTTTCAACCATGACAAAACTGTGGGCAAATTAATTGTTCTCCAGGATATTAGGC
ATCAGAGTCCATTAATCCTCTCTGGAGCGCCACGCCGCATGAATACTAATCGTCTTTCCA
GGCAGCCGTCTCATCCCTTGCTCCCTTCTCTCTTTCTCCTCTCTTTTTTCTTCCTTATCC
CTCTTCTTTTCTGACTCTTCTTTTGCTCTTTACAAATATTCTCTGCTCTGTTGTTTCTTT
ACTTACTCTCTCTCCTTCTCTCTCTCTCTCTCTCTCTCTCGTTGCTGTCTCAAATGTTTT
TTTTCCAGTCTGTGTAGGTTttatcttccagtctctgcccctaaaaaactgacaacaaag
ctggtgttgttttat
>NODE_613_length_293_cov_1.167235
TTGACGAAGACAAGGTTCAATTAGGCAGCTAACATGCTAACCTGTGAGGCAGCTAACTAA
CGTCCGAGGAAGCCCCAACTGTCGCCGAAATCTTCAACAAACGTTTATCCAGCGTCGTGT
TCATAACGTAACGTCGTCGTCTGTCTTTCTCTTGTTGGGGCAGAGATGTTTCCTTTCAGG
GTTGAAACCAGGTCCGGGGTCCACAAACTTTCAGGCCAAAGTTATTCCCAGCGAGGTCTC
GACCTTCCCAACTCACACAAAACAATTCAAGATATTCCCAGTGAGATATCCGGGGTTGGG
TGTCCGACAAAACAAAAAGCAGCACCTTGTAAAGCGGTCAcatggcaggtgagaaacacg
aattaatttgttgcgctagctgctcgacattagcccatgtagctagctaattcggcgttt
ctttcgaggcaaagcta
>NODE_614_length_653_cov_7.664625
TTGCTTGGTAACAGAACACAGGTCACATGCTGTCATCATCAGACCAATCACACGGTCCCT
GGAGGGGAGCAAAGCCTTGTTATATCCATGTGGAGAAACTCAATGTGCTGTTCATGCACG
CCAGGTTTGCTTTTCTCTGTATTCGCTACTATGAGAACTGGTTTGAATCCAGGCCTGACC
TGTGCACCAGTGTGAGTCATGGTCTGACCTGTGTGAGTGGTTGTTAAAGTCCAGCACACC
CGAGGTGAGCAGCTCCGACAGCTGCTGGTGGTTGTTGAAGTACAGGGCGAGGTCCGTGGC
GATGATGGCCTTTCGGATGATCTCCAGCACCTGCTCGTACTCGCTGGAATTCAGGTTGGA
GAAAATATTGTGCCCTTCCAGCTATGAGAAACAAAGAGATCAATAAAAAAGCAAAAGCTC
CACTTATGAGGCGTTCAGCTCAGCTAGACTACAACAGGTTGTAATCGCAAGATCATCTCA
GGCCAGCAGATCCTGGACAATACAGAAGAGAACAATCAGAACTAAAGTATATGGTCCTTT
CAATGGTCGTATAATTGACAGTGTGTGTGTAAGTATTAGTTTTTTTTAAAAAGTATATTT
GTTAATTTAAGTATTTCTACTGTAAAGTAAACTGATGTATCTGCTTGTCATACAGTTTTG
AGTGTGTATAGAGGAAGTTCAAAGATGTGCTTCTAAACACATTATGCCCAAAGGAAAACA
ATTGCTCTCGATCACAGTCTATGTGGTACTAAAATGTGCAGTTAGACTGCTGAACTGCTA
ATTCTAGTGTTGAGgat
>NODE_615_length_360_cov_6.372222
GTCAGTAGCTAGCGGAATTACCCCCATGAATCATGCCCATTGTGATGCCTACCCAGGATG
AGAACATGGAAAGGAATTAGGTATGGCAGAGCCTTATCAGCTTCCCATTCGGAACTGGTT
GGCCGCTTGGTGCAAAGCAACCTGGACAGCCTTTCCCATCCTTGCTCATGTAGAGTGTCC
GTGAATGTGGAATTCCTCCACTGCCATGTGTTGTTACTTAAGGGTGTGCTGCAGCCAAGT
TACTGCGCACTTTTCCATCCACGCCCGTCCTCCTGTCTGTGCACTTCCTTCCCTCCCATT
TACCCAGAGATCTTTGTGGTAGGTCCTGGAGTTCAGGCAATATTAGGTTGCACCTCTTAC
AACATGTCAGGCTTTGTGGTGAAAATTAAAGAATGGAAAAATGATGAAATGTAACATTTT
GCTTAAAGCTTTTTTCACTTTCGAGCTGTTAGAAAAGGGGAGAAAAGATGAGAGTGATGG
AAACACATTTGACAAGTTTTATCA
>NODE_616_length_301_cov_1.039867
AGTTAAATTACATATTAATATAACATATTTCAGATATATTTTATTTAGAAATCTGGCGGT
AAGGGTCCCAGAAAAAATACTGATGACATACTGCAAAAAAAACAAACTTAAAATAATTAG
ATTTTTACCTGATTTGAATACAGTAAAATTGTGTAATTCCAAAAGAGCAAATTATTTTTT
TATAATAATGTGTATTTTGGCCTGTTTCTTTGATCCGTCAACAGGTAAAATAATGATTTT
TTCAGTGATTTTACTGCATATAATCTGTAATTTATTAAAGCAAGGAAAACGTTTCAAGCc
ttaatataagcatgtcaaatgacagcagatatctgtaaaataatgatattttatttgatt
taaatacagcaaaatagtgtaattttacagtcacatgttataaagtaagaaattactgtt
tgtaaaaaaaatgcagattttttta
>NODE_617_length_312_cov_3.400641
CTTCTCTCTCTCTCTCTCTCTCTCTCTCTCTCTCTCTCTCATGCTGTACCCATTCTTCTT
ACTTTGAAACATCTCTCTCTTATCACACCTCTCCTCCTTTCCTCCCCCTCTCTTTCTCTC
TCTGGCTGTCTCTATCTATCTTCCCATCCCCCTTGGTGTTTTTCCCCCTCCCTACAATCA
ATGTGGCTTTTAAGATGCCTATCGATTTGTTCCCCTAGACAGGCCCAGCGCGCTGGGGCG
ACACTTTGATTGCTGGGCCAGTAATTACTGTTATTATTTATGCATCTGGGCAAAATGGCA
GGACTTAACATGCACAGTACAAGAGGCCACAGGCAATCAACAGAGGTGAGCACCTGGAGA
GGGAGAGAGGGCCGGGCGAGCGAGGAGGAGAGAGAGCAGCATTGGCCCTGTGAGAGTTGC
ACTCCAGAGATGAGCGCGAAGAGTGCAGTCAAAGAT
>NODE_618_length_296_cov_1.091216
CATTTTTTTCCCCCCAAATTACGACAACTATCTGTAAAATAATTATATTTTCAGCTTGGA
TTTGGACATTATTTACAGTTTTGACTTTTTTTTTTAGCAATCAATATGTGAATTTATATT
ATTTTCTGAGACTTTATGAGATATTTTCTATAATTTAGAAAATTGGGGAAAAATCTGTGA
AGTAGCAATTTAAAATTACTGTTTTCACTACTTTTATTTTTCAGTCCTAAATATGCTTAA
TGTTGTTTTTTAAATAACAAATACAGTAAATAAAATCATTTTTTCTGCCAAATATTGTGA
AAGAACAAATTTCCATTTTAAAAAAAATGCAGATTTTTGACAGCTTTGATtgttttatgt
tgtttttcttttttcttttttacggttaacatgtaaattaatatttccttttttgttgcc
atgaacaaacctttagtgaa
>NODE_619_length_300_cov_1.040000
CTTAACTTCAGTACAGTTTCCACCCACTGGTACTGTACCTCAATATTTTCATTTTACACT
ACCTTATACTTCCACTTCATTAAATTTCACAGGGAAATATTGTACTTTCTACTCCAACAC
ATTTATCTGACAGCTTCAAGCCCTGAACTTTATTTTAATAAATGTTCAGTGATCCAATAT
CTTAGCAAAAATCAAAGACTAGAACAGACTTCTTTCTCTCCCATTAATCATGTTTGGAGC
CCTCAGATTTATCTGCTGTTCCTGTACATAAACCTGTATATAAAGCAGCTCAGACCTGCA
gcagctacaacactaacatgctgctaccccactgatgtgccaccattaattatctaaata
tgccttaatatatccattagattgaccaaaccagtgcttttactttaataatctaactac
attttattgctaacacttatgtac
>NODE_620_length_494_cov_7.157895
ATTTTATGGTAGTCACTCAGTTTGCTGTCATTATGTTGCTATGCATAAATGTTGCAGGTG
CACTACTATTTTGCTCTCTACCCGGTGGCTCATCCTGTCGGACTGATTCACACAGCACAT
TCATTATGTTGAGGAGAGGCGACCTGACACTGTGGAGGTTAGAGGAGTTTGGGCCTGCTC
ACCACAGTGCTTCAGAGACAGAAGGGGGGATGGAGAGAGTGGGAAAGACAGAAAGAAGAG
AGCTGCCTGCGCTATTATCGATGTGCCTCTTCAGCGAAAAATGCAGTCCCAGTTGCACAA
GCACCATGCCAGCACAGAATGACAGAGGGTACTGTACACCGAATCACTGTGTAGTAGGGA
GGGAGCAAGAGAGAAGTACAGATAGAGAGAGAGAGAAAAGATGTAAAGTGTGACAGTGGT
GAAACAGAGAGCGAGAGAAAGAGAGAAAGAAAGAGAGAGAGGGAGAGGGAGAGGGAGAGA
GAGAGAGAGAGAGCGAGAGAGAGAGAGAGAGAGAAAGATAGTCAGAGAAGCGTTACAAGG
ACCCTAAAGATAGGAGTAAGAAAGCAGAGCGTGCAAATACAAACCGGGTCATTGCTGCTT
AGCTAATAGGGGGCCAATTCGCTGCAGGAGAGAAATGt
>NODE_621_length_601_cov_7.965058
TATTTCTCCCTACACGATGATTTTCTGCGCGTTGGCCAAACACCTAAAAAACCCGCAGTA
GTGCGCATAAACCAAAAATGGGTGTAATTCTGCTGAAACATGCGTGCTCCCAAACTCCAC
ATCAAAGTTGAGTTTTCAAACACAGATAGCCGTCATAGCATCCCCAAGAGTGATGTCAGC
TGTAGGATTTGGTGAGCTGTGGTGGGGGGGGATCTAAAGAGTGCATAACCATGGAAAGGG
GCTTGAACGCTCAAGAATCTTGTCTTTCTGTTTGCCCCCTCAATCGAGCGACACAAAGGC
TGAATTACTCATTCAAACCTCGCGGGACAAAGGGAAAGGAGCTGGATAGCACTCCTGCAT
TTGTAGTCAAACATTTAGAGACTTAAATCGAGTCGTCATGAAGGAGAAAGAGTCGGACAA
AGCCCATAGAATTGCCATCAGCAAACATTTTCCTGTGTCATATTATGGGGTCTCCATGGC
TCCCTCTGGCCCGCGGACAATAGCACAAGTTTGCACACTCGAATACTGTCACCCTGCCAA
CGGCAACAAGGGCCCAAAACAGGACAATCCCCCAGAGAAAGCATGGGCTCCGCGGGGAAG
GTTGCAATAGAGGAGGAAAATGGGACTTGTGAAATGCTAATTGAGCTTCATCCCCTTATT
GAAGTGGAAAAAGAGCACCTATCGTTCCCCTGAACCGCAGCAGCAGCAGAGGAATGAGAT
GTGAGGAAGCTGTTTGTCTGGTGAg
>NODE_622_length_599_cov_5.365609
AACACTACATGTAAAATATCTGAGGAAATTTTAAGCAAATACAAAAAAACCTAATTATTA
TTAAATATAATTAGAATTGTCTGCGTGTTTTTTTGCTCTAGGGAGATCAATACCAGGAAG
TTTAACTTCACTGTGATATCTCACAACATCACCTGTCATAAGTGCAAGAGAGAGATGGCA
TGCCTTTGTGAAAAAGAATGCTGCTTCTGTCTTTTTTTTGCATCTTGAGAATGAGCTAAT
TGTCACCGAGTTGGCAGCTGAATAGAGGCAGTGAGTTTAATCTGACCACAATGACATGTT
TGATTGGTCCGAGCCAGGCTGGGTACAGAGGGTGGGGGGTGGCCCTCTCTTGTGGCAGCG
GAGAACAAACATAAATCTTCTTCAACAATCTATTTTCCATCATACTTATTCACAGGGGAC
ATCTCAAAGTGGTCTTTACCCTTTCTGTCAATGGCTGCCCTCATCCATCAATTTCATAGA
GAATTATACCCCAGATCAATGTAGTTCACGACCGCTGAGCATTTGTCGAGGGGTGGTGTA
GGTGGTTGGGGCGGGTGGGAGGCGGAGTGCTGGCTGTATGCGTCGCTGCTTGTTCTCAGA
GGTCTAATGGCTACTTCTTGTTGGTCACCCTCTCATGCCCAAATAATTCACACCATGTAG
TGCAAACAAAACAGTGCTTTTCCTCATCATTAAGCCTCCTTTTTTTTCCTCACAACAGAG
AATAAGAAGCActgcaaagtgac
>NODE_624_length_309_cov_1.213592
GGTGACCTTTCACTTCAGTTTCCTGGAAAGAACTAAGTGGCATCTAGTAAAAGTTAGAAC
TCTGGCACTCTTGTTTGAATATTTTGAGTTTAAAAGCAGCAGTTGACTTCCAGAGGAATC
CCTCTTTAGAAACTGCTCGGTTTTAATAAAAATGACCTAAAATACAATAAACCTGTGAAC
TGGGGGACTTCAACGCATGCCCTCTGTATTTATAAGAGCTTGAAAATGGATCTCAAATAG
TGTACATTAAACTATGATATGATTCCACTTGTCCATAACACCAAACCACACTGACACCAA
ACAGAAGGCCTCTTCCAAAATAAAGTGCTGGTCTTAGCATATATCTACCCAATacaggaa
tattttggaacagcagtaactagaaccaaagtataatggctgactgtatgatgactgtgt
cagtgcatcttaaacagcaagtcttctggattg
>NODE_625_length_453_cov_19.103752
ATAATGATGTCCATTTGTGAAATGTGTATCAAATCAAAAAATGAGGAAAAAAAAAAGTTT
AAAAAAAATAAATAAATCCGTAGATGCACTTATTGTACATGTGGCTAGGTTTAGTAGGTT
TGACTTCAAGTTCTGACTGCCTTACGATGTTCGGGCAGGTGGTTCTGAAAGACATAGAAA
AGACGTTTGGGAGAAGACGTAATGAAAAACAATAAAAGGATTGTAGAATAATATTGAACA
ATTCTGAAATTGCAGTTCTTTTGATGCTTGTGATTATTGCAGATGTACTTTAGAGAAATT
TCATTGAAAAGATATGACTCTGATGTTAATTCTGTAGAATAGCAATGTATACCAAATGTA
ATCTTTCCAATGCTATGAAGAATTTATACATGAAATTGATATGCAATAAAACCTGTGTGC
TTTTTAAATGAGACGTCTACTGTGCATTTGTGAGCTGTAAGTGCCTGAAACTGATCCCTG
AACAGTAAACACAGAAGAAAAGTCATTTCCCTTGCAGTTTATAGTTTCTTATTTGGATCC
ATAGAAAACTAAAATAATTAATGTTTTCTAGATTTCTAAATGTGAGGATTTGCTGTt
>NODE_627_length_485_cov_10.872165
TTCTCTGTGATAAATATCCACCATCTCTGAGGGGCAGACACAGCCTGACACACATGCGAA
CGCACACACTCTCACTTTTGAATACAGCACCGCACAGACAGTCAATAACAGAATGGGGTG
TGAGATTAAGCCTAAGCCCACCTTCTTTTCATGTGGCAGAGCAGCCGCTGCCCCGAGATC
TGGCACCAGATGGCGCTGTGCCGGTCGGTGCCAGGAGATAATCGGGACAGATCGGGCCGC
ATTACTACCCATTATCTTCTAATTATTCTTGTGTGGAGCGCTGATCCTGCCGTTTGTGTA
AGTGGATGGCACAGAGAGCCTGTCGCCCCCGGCAGCACGAAAATCCTCCCCACTTCCCTC
ACCCCCTCTGGGGATGGAAGGAGAGATCAGCCGGGGGAGGGAAAAGGAAGGAGGAGCTGG
TTGGGTAAGGCAGCCAACCTGATAGACGGGAGCGACGCCTTTGTGGCACGCAAAACCGCC
ATTTATTTTTGTAATAAAGCGATATAAGAACGAGGAGATCCCGGCGACCTTTGACCTCCC
TGTTGGTGTCACACGCAGCAAAGTCTTCTTCCTTGGGAGCGACGGCAGCATCTTCCTcct
ctgatgactctataaaagcaggataagga
>NODE_628_length_308_cov_1.568182
GATAGGAAATGGGAAAGGGGAGGAAAAGAAAAAGATGGTTAAAGGAGGGGTGAGATGGAA
AAAAGAAGTAAGAAAAGAGAGAAAGGAACGAGGAAAGCATGACATAAAATCAGGGAAAAG
GAAAAGAGAATAAAAGAGGTCTGAGGAAGAGGAAGAGGAAGAGGATGATACAAGAAACGA
TGGCAAAAGAAAAAGATGGTGAATCAAGGGAAGGAATGGACGAACGGAGGACAAGAGGAG
AGCAAATGAGGACGGAAATGAAAAGAGGAAACCTGCAAAGGAAAGCAGGATTCATGGACG
GAAAAGACGAATGAAAGAAAAGAAAGAGATGAGATGTTTGATGAAGAAAGGAGTGAGAAA
AGGACAAGAAGAAACAgggatgattggcaagaaaggggaaaagagcgactgaggacaaga
tgcaacgacaagaaacaggaaataaaaagcac
>NODE_629_length_585_cov_6.087180
AAAGCCTTCAACTGGAAGTCCAACCTCATCCGTCACCAGATGTCACATGACAGTGGCAAG
CGCTTTGAGTGTGAAAACTGTGATAAGGTACAGCATACCCGGCACGTAAGTTGGGCACAG
GACACACAGGCTTTATCTGTTTCTGTTTCTTAGGCTGCATTCATAATCGTACTGGACATT
TAGTAATTTCTGAAATAGTAAAGCAATGAAACCTGCATATTTTCATTAACAATGCCAAGG
ATCTCAAAGTGTACTGACGCTCACATGTTTTTAAATGCTTTTTAATGTAAAATTGCAGGT
GTTCACAGATCCCAGCAATCTTCAGCGCCACATCCGCTCCCAGCACGTGGGGGCTCGCGC
TCACACATGTCCTGAATGTGGCAAGACCTTTGCCACCTCATCAGGCCTCAAACAGCATAA
GCACATCCACAGCAGTGTCAAACCCTTTATCTGTAAGTAAGAGCTTTGGAAGTTAATGAT
CGTCTTATTCATGACAGTTCATTATTTATTTGACCTTTCTGTTTCAGTGCAGTGTCTTTT
TTTCTATGTACACCAACGTGTTTACATCTTCTGAACCAAACTCACAGGTCCAGGGATCCA
ATTTTTATTGCTATTAATTTTGATTATATACTGTAAGTAATTGAGCCTGTTTACCTAAGC
ACTTAAAATTACTTTAAGCACTTTAAATTAGTAGAACTAACTTTacaatcaggaaaaggc
tatgataag
>NODE_630_length_363_cov_2.647383
AAAGGCTTTCAGTCATCCCACTATGCATCTATCCATCCATCCATCTATCCGTTCGTCCAC
CTATTCCTTTGCCCCCACCCATTGTGTCCATTAGGGCTAAAACATTTTGATCAAGTAAGG
CCTTGGGCAGAAAATACATAAGACTCTGTCTCTCTCTCTCTCTCTCTCTCTCTCTCTCTC
TCTCTGTGCCAGCCTCTGATTGACCATTAGGGCCATTGATGAATGTGGCTGTCAGAGGGC
AGACAATTAAATCAAATATGAAACAAAGTCTCTCTGACGGGCCCTCTGATGGAGCAAACC
AGTCTTCCGCCTCACGATGAGGTTAATAGTTACATTTTTAATACCACTTTGCGAGCATGT
GTGTGCACAGAAAAAGCACTGCGTTCCCATTTGCATGTGCAACACTGCGAACCTGCAGCA
TCTCTCTGAGAGTTGCACAAAGTTGCAAATAAAAAGTGTGCTAAGGCAAAATGGCTCCAA
ATAAAATGCTAAAGGTCAtgcatgaat
>NODE_635_length_334_cov_2.425150
GTTAGTTTGCCTAACCTTTACAAGAATTCATGTTTGTTGTTTTTTTGTTGTTTTTTTTAA
AGCAAAGTGATGTTCCTCACTGCATAAAAACACCTCTAAAACTTCATTAGTCACACTGTT
ACTTGGCGAACTGAGTGATGAAGCATTTTCTGTGTCAGTTCTGGTTCTAACCAGCCGTTC
TGTTGCCTGATCCTTTGTACTGTGGTATTTTGCTGCTTGACACTTGGGAAAAAGTCTCAC
CCTCGATCCTTTTCTCTCCCCTTTTTACCCTCCCTGCCCCTCTTCTGTCTCCTTTGCTCT
TTGTTTTTCTTTCTCCCCCCTCTAGCAACAACCAAACTACTGGAGCTTCAAGGTCAGTGC
CAATATTGTGTTTGTGTTTCGCTGTAAATCTGTGCCTCTGTGTGGATTTGTCTCTAATAG
GATAActccattgtttctttgcatgcctgcttgccttctctccattgcatttggtgtt
>NODE_636_length_145_cov_14.744827
CATAATCAGCATCATAGCAGCTCTGTGTGTCTGTTTACATTGTGGCCGCCATCGCTCCCC
TCTCCTCCAACAAACAAGAGAATGGGGGTATGGAGGAGAGGAATAATAATAAAAATAGAA
GAAGAAGGAATTATATTTTGCATATTATTTTAAGTAACTGTTCAAACTTCATTTCAGAAT
GGTAATCCACAAAACAAATATGTAGCCGCATATTTTAAAAGGGAGGCTCCGCTCGCTTCA
ATTTCCTATTGTGATGTTACGCCGTGTGTTTGCTCTTTGTGTCTGTTTG
>NODE_637_length_297_cov_1.040404
GTTGGTTTGATTGTAGTTATCTAAAGTTATTTAAAACGGCAGACAGACAGTTATTAATAA
CGAATAATGGAAACAATTATGAAGTAAATTAGTTCATTTTTTAGGGATGAGGGATAAAAG
AAGAAAAATGTAGCTCACATTGAATACTACAGGAATTATCCTTTAACAATAACAGTAAGT
ATGTATTCTTTTAATTGTGATTAAAAGTAAAGTTAGTGCTGAAGCATCACATTTGCTGAA
ACAATGTCTTTTCACATTGCTTTCCGCAGCACAGCCCAAAATATGACAAAAACTCAATAa
tttggctattgttttatattgttcaactcacaaattcaaatagtttctctttgtctctaa
gttacgaggagatcctaccttacgtggtccattgctcttcagttcaaacacgtccatggt
gtaattcactctccgaccgta
>NODE_638_length_387_cov_4.253230
ATTACTCTTCATACCTCAAAATAAGAAAAGGAAAATCTAGTGCCATTTCATTTGTCATTC
TTTTTGAAAGAAGTTTATCTATTTGTACTTATCCATCGGAGACATGCATTCGCATGTGGT
CATTGAAGAGCTCCATTTGGTCGAACTTGGCAGGGCAGACGGAGCACACGTAGGTGGTCC
CTTCTTGGCAACTCGCTTCTGCAGCTACACCCACTCCTGTTCCAACCCCAGCCCCTACTC
CAGCACCTCCACTTACTGGCATGGCGAGGGCCACCACTCCAGCTCCAGGCTCAGGGACAG
CCATAGGCATGGGAATGGAGACGGGGCCCGGGGTACCTGCACTGACCGGCAGCCCTGTGA
TGGCGCTGGCTGTGCTGTGCAGGGCCATGTGCCTCTCCAGCAGGGTCTTGTGTGAGAACT
TCTTCTTGCAGATGTAGCACTCATAGGACTTCTCTCCACGGTGCAGCCGCATGTGGACGT
TGAGAGAGCTCTTCTGGGTGAAACGCTTGTTGCAGATGCTGCACTGGTAGg
>NODE_639_length_505_cov_7.285149
AACACCATGTCTGTGTAAATGTTGCAATCTACGTGAAATGTACCTGTGAGGAGGCTGGAA
ATCAAGCAGTATAAATATAACCTACTTATCCCAAAAGGCGCAACAGGTGTCAAGTGCAAG
AAGCAGAACAGGAGAAAAGCACCTGACGACCGTCTCAGCTTTCCCTTTTGGCAAGATAAA
AAAGCCATCCCAGCGAGGCAGAGTGAGGCTCTGAACATGAGATCAATGGAGCATATTTAA
AAGACATTAGAGAGCAGTCCTCCTGTCACATTCCTGTGATAAAGTACAGGGATCTAGCCT
TCCAGCATACAGTACCATGTCTCTATGAAGGCGATCCTCTAGTGTCATTTCTCCTGTGCT
TAATCTCCATGTGGAGATGAAAGATGGAGGACGGCCAGCAGTGTCTATGTGCTAAGCTGG
GCTCTGGGTCGTCCTACACCCGACACTGGGTTCTCCCCAGTGGCCCGGGAGATGTCAAGG
GGTGAGGGCAGAAGAGAATGGATAGCTGCCGGCCCCGGAGCCCCTCATTCACTCTCTAAC
TTGCTCACATTAAAGAGAGCTCTAATCACTGCAGGGACTTGGCCAATGATGTGGTTATCA
AACGGCATATTTCAAAAAGGCATCTTAAAAGGCCCGAGGGCGAAGAGGC
>NODE_640_length_401_cov_2.805486
ATTGTCTTCACACGTTTTCACTTGAAACGTCATTTAAAATAAACGTAAAGCTGTAATCCT
GACAGGCAGTTAAAAACGGTAAACTACACTCCAACTGACGCCCTTGTGTGTGTGTGTGTG
TGTGTGTGTGCGTGCGTGTGTGGTTTTTTTTCCCATCCCCAAATGAGAACTCTCAGAGAG
CGTCACACGGGCACGGCGGGGTCAGTGACCGCGCACGCCGCCTGTTTATCTGTATGAGAG
GTCCTCGGGAGCGCGCCCCCCCTGGTCGAGGAAGGTGAGCGAGTGTCTGGAGGGGAGGAC
TCGGGAGCGCGACCAGCCGAGGGATCGATCGGATTAAACTCGATTTGAGTGAAATTAACA
CAAAGGAGAGAAGAGCAACGCACACTAGTCGGCGAGGTCGCGGATGCGAGGCACGCCGGA
GACGTATTTCATGAAAAGCGAAAAAAAACTTGAACTTTTTTCGTCTGTTTATTTATATTT
CAAACTGAAAAAAAAGGACcacggtggattttttttttcttctcaagcgagcggagatac
tagcc
>NODE_641_length_286_cov_4.601398
GGAACCAGACGTGCTAGACACCTGGAAATGCCACCTGCCCCACCTAATTTGGCTATGCTG
AAGACGCCGGTCTAGGTCCCGAGTCTCTACGACCTTCCCGTCCCGAGATACAGCAAAAAA
TCACAGGTTTCTCCCACTTCCTGATGTCGTAGAGACTCGGGAGTAGGCTCAGTGCGATCG
CGGCGGAAGCAAATGGGGGGGTAGAAACAAGTTTCATGTCTCTAGCACTAACGGTTTTCC
CAAACCCAGGCCGAAACCCTAACCCTAACCCTAACCCATGCTGCGTTATGCACGTCCCAT
TGTCAGTGAATGGGAGAACGTTTTGGCCAATATCTCCGGAACCAGACGTGCTAGACACCT
GGAAATGCCACCTGCCCCACCTAATTTGGCTATGCTGAAGACGCCggtctaggtcccgag
tctctacgac
>NODE_642_length_559_cov_9.769231
ATTTGGCATTGTTTGCAAAAAATACGAGTCTAGACTTCTATGATACTTGCATGCATTACA
CTGAAAGCTAGGAGGGTTATCGGCATAACAGGCTCACCCACAATCCCTGGATTCACAAAG
GGAATGATTGTGGCTGGAATGTGGTGTGTTCCCAGGAAGACTAGAGAGGGCCATCACAAA
AGGAAAACCCACACGGTGGGCACTTTTTCTTCTGCCATGTACAGGAAGCGAAATGAGAAC
TATCAAGTTTGACACTATTCACAGGGCCTTCACGGGGCCCTACAATACCTGGCTGGGCAG
ACAGAATGCCGGGCTTAAGAAAGGGGGGAAAACGGCTGGCAAAGTCTCCGTCACGTGAAA
GCGTGTCGATATTTCTGACACCTCCAGGCTACGTGCCAAATAAAGAGCATAGGGGCTTGT
CGCTGTGGGGCCGCTGGGCCCACCAGAATGCTGAAAGCTGGTACCCCTAATACTCCAACA
GAGACCTAGGATGGAAGATTTCTGTGTAAACAAGAAAGAAATCTTACTGCGCTTAAGTTT
GGAAAAACTGCAGGAAATAACGAGCGATCAAAAAAGAAAGAAAAGCATTAAGAATATTGT
CTCCTTAGGCGGGAGTTAAGgagtgaaacacctcagagtcaaatattctcattaactgta
ttgagattaatgtgatttttttccatctttgtaataatatatg
>NODE_643_length_577_cov_7.630849
GGGGTTAGCCTGTGGTAGAAGTAGAACAGTGCTTTGTCTGCAACTGAGATGACCCATGCA
GAGTGGCATGTGCCAATGTTTTCTAGTCTAGGATATGATGACACACCCAAGGAGAACACT
TGGGAAGCTTGAGTATAAGCACAGTTAAGATACAGTTTTCCAGAAAAGTAAAGAAATAAA
AATGAAGAAAAAAAAATGCAGGAGCGAAGGCAAGTGTCAAAGCAAAATCTGACAAGAAAG
ATAAGAAGGAGGAGTGTGGACTGGCCTTCCAATGGCATTGTGTCTGCTACTCAACCATGC
TACATAATGGATGGGATGGGAGAATGTGAGTGCTGCATTAGACAGGGTGGGCTGCAGGGC
AGGGCGGACACTGAGGACACTCCAGAGGCATCCCCGCTCATGCCAGACATGCTGTTAAGG
CTCCAAGGCTTTTCATAACCTTCAGTTGAAAAACAGAGAACGTTCTGAGTACACTGCAGC
ACTAAATCCATGACAAAATGTTTTGGTGTTCCTCACTGGTAATACTACACCTGTTGCTTT
CTTGTTTTTGTCTCCAAAGACACAGGTCAACACAGACTTGAGACAGATTATTATTCTCCA
TGCATTGAGTGCATCAGGAGTACAACAGCATGCACCGGGTGGTACTGGAATGGTTTGGAG
TATAAcgctgtaaaagactcagaaaggtaggcacctcaggcagggaatgtattttcagct
a
>NODE_644_length_302_cov_1.006623
CACACCGCCGACTCAAACCATCCAGATGGTGACATATAATTTACTGGAAGTTTAAGGCAA
CGAACCTGAACTGCTCTGCTCTGTTACTGGTTTAACTGGGCGCACACGGAGGTGAAATAA
AGGTGTAAAAATTCAGTGTTCCAGATGTGATCTGGAATTTAAAGGGTGAATAAGAAAACC
AACGATTATCTGTTTGTTGTGGCCGATTCTGATGCAACAACCAACGACAGTAATGTTAGA
AAAACATGGAAGGGGAGGGAAACATGGATTTTTAATTGACACTAACCCTTTCACAAATAt
ttcactgtaagaaacttaaattgaagtggaaaatggtaaatatatatttctagaattaca
tccagctggtgacctttaaaataacaataataaaaaagatttgtttctgtagttttgcac
ggatttgtttataaaatgagaaatat
>NODE_645_length_493_cov_1.253550
ATGACTTGATCTGATATGAGTGATTGCAAACTCTGTAGGTTGTTTAAACCTAAGTTGTTG
ATACTGCAGTAAACAGCGAGGCTGATTTTCATACTATTTTCCCAGTATGGACATTAAATC
TGTCTTTAATTTTATTCATAAAGGTCTTAAGAAGTCTTAACTGAACTTTTAAAACCTGCA
GCTACCTCTAGGGCTAAAACGTCTTTATTGCTAATTTTCCTGTTCATGACAGGAATACAG
GGGATAACCGTCATGGATGGTTTGTCTATCTTCATATGCAGTCAGTAGTGAAGCCCTGCA
TAAAATATGATTCGCATGAATTGGCCAAAGAGAAAGTTTTACTTAGACCATTTACATGGC
ATATATTTGCAGAACAACCCATGTTAATACATATTTAAACCATAAATTTGATAAGGATGT
AGTAAATCGAAATGAATTATTTCAATCAAAATTTAGTAAAGAAAGTTTTGAGTTACTTTG
CTGTTTTAAGTTGTTGGGTTCAGCTTGGAGGTTCATGGCTTTggtgtttttataataaca
ttttaacataccttcctttgtcagaactaagctgacagtggcagtcacagtcaccagtga
gggaagctgcacggctaaaatctatttactttgttac
>NODE_646_length_737_cov_11.664858
ATCTTTGTGAGCATGAGCAATGTGTCCTAATGTTGTCAGTTTCATCTAAGAAAACACACG
ATATGGGTACAATTTGCATAAATTTCCAAATGGAAGCCGTGAAAGCATGCTCGGCAACTG
TGCCTGTTTGTTTAAAGTCAGCCAAAGCTCTATAATTAGCAGTGTTTAATTATGGAAATG
GCTGCCGAGGAGAATTTCAAACACACTTCTTCCCTGGATCATTAGTCACAGGGGCAAAAA
ATGAAATGCTTTCAGCAATGAAGGGTTCATATTTCAAGCTTATAGCTGCTAAAAGGGTGT
ACTCAGAAAATCAATTTTATGAAAGTCCGTTCAGCACTAAAGGGAGTTCCATGCAACTAA
GCAATTTTGAAATAATGTCGGTGGGGGCCTGATTCATGGACGGTAACAGGACTTTGCTCT
CCTTGCCTGGGACATTATCCTCTAAGCTAAGGTCAGAGGTCAACCTCTGGTTTAAATCAA
CCTCTGTTTAGCATAACTCGATTCTTAAAGGGCTGCTGGCAACTCCACACTGAATAGATA
AGTAGTCTTCTGGAGGCAGAGAGCATGCAGTGTAGCAGATCAAAGCTTCTGAAAGCTGTC
TAAAGACTAAAGTGGAAAAGGGGAAAGTTCAGGTAAACTATGGCAGGGAAGCTAACCTTG
ACCCCGTGAAATGCCATTTACTTTGTACCACAACAATGATGTCTTAATCATAGCCACAAC
CTCACACATTGGCTGTAAACATACAATTTGTGCATGCCCCTAGAACACAGGCGCCCTCCA
TGCAATaaatccagtccctgttgcgtctttgattggcccccacatcaagctggatgtcat
tccctggtaggaaggatatggacgacacatgtgcaggagac
>NODE_647_length_465_cov_7.208602
CCCTCTTTCTTACAAGTCAAATCCTGGGAGAGGTTGATGTGAAGACCAGGCAGAGCAGGG
ATGTGAAGAATATAAACACATTTTTTTTTTTTTATTGTCCAGAGGGAAAGGGGGGGTGCC
GGGGGTTGGGCGGTGGGGTCTGTAAAAGAGACGGGGACCTTATCACAGCCCAGCAGCTCT
GTAATTCGCCGCCATGATAAAGTGGCAGCGCGGAAAACCTTACAAGGCTGGCACAATCCA
AAGACGGATTAGGTTTTTCTGACATAAGCTTCCTGAAAAACTAATCAATCAGCCCATGCA
GTATTATCAGAAGCGTGAGATTAAAGAGCTGCTCCTAATCCCCCCACTGTACATTTTATT
ACACTTCCCAGTGTTAGTTGCCTTTAAATATACAATAAATAAATAATAAAAGCAAACCTA
ATTGAGCATGGGGAAGGGGAAAAGGGTTAAAGAGCCCTTAGAGAGGGAATTTATGTAGAA
TTTGTGTTTTGTTATGAAGACAGGGATAAAACTGTTGTCCTTGCCAGAGCACTTTTTGAC
TTTGAATAGAGCATCACTGTCTCTGGCAGGGGGGGGGGAAAAcctccggcagaattttac
accaatacg
>NODE_648_length_524_cov_6.534351
GTTCACAGCTTTCATGTTCAAACTATGGATAATTGTATTCTTGAAAATGGAGAAAATACA
AGAAATGTAACTAAATTTGAACCAATTAACTAATCTTCAGTCATCTTCCAATCAACTTTT
GAATAATGGCAGCAAATATCAAATATTATTAAGAAACAAATGAACAGACATAAACCAGCA
TAAGCATGTAGCATTGATTCACTACTGGAAGACAGCACATTCTCTCTTTTCTCTGTGGGC
CATTTAGACTGCTAAGGCTAGCTTTTGAAAAATACTTACCTTGTTATAGAAAGTTTAATG
TCATATGCAATTGTTTGACCCTTATGAATATTAAAGGATCCCATCTCTGGTCTATTAAAA
ATGCATGTGGCTTTGTGGTTGTTGATCACGTTTAGAACGCCCATGCAAATTGGACTGTCT
TCGCTGTCAAGGCCTAAGATGAATAATGTAGTTGTGTTGTATATTCAGGGACACACCATT
GACAGTCAATTAACAAGTTTGATTGGTGTGTGAACTCATTCTTTTGAACTGTTAATTTTA
TGTAAATAGTATTCCCTCTCCCTTCTCCACTGTCTCTCCCCCATCCAGGTCCAACACAGA
AAGATGTTCTCCCACCACCACAAACCCCCAGATCCCTAATTCCACCTCCCACTAAGAGTA
ACCAGAGT
>NODE_649_length_693_cov_7.896104
CATACAGTGACGAGTATGGAGGTTGATTGCAAAGCCCACACAACTGAGAGTGGAACCTGA
TTAACCTTACAGTGACTCCAGAAACATGTGACCACCACTGCTTCCACTCCTCTCCAACCC
ATAGCCCAGGAAAGAGATGTTGAACTTAACCTCTGCAACAGTGATGAATTAACAATAGAA
CAATTCAATGCCCCAGTAATTACAAAACACTTTGGACACGGCAACATTTTTCAACTCTGC
CACACAGGTTTGTCGGTATTGGTGGCTTTCACCTGGAATGTTGGGGCTCTTTGCTCTTCC
TAACTTTGTTTTCTCTGACGCAGATTAGATCTGCCACCCCATTACAGATTCATTTTCCTA
ATTTTTCATGTCTGCGCCGCTCCCCATCTGCACAGGGCTGATAATTGTGGGGACCAGCCC
TGGTGATTAACATCAGCAGAATTAATTACGCCCGCCATTAAGGCTCCAGGTTGCACACAA
TGATCAAGAGAAATTAACTTTCTCCCAGGCCCCTAAATCATCTCACCTTCAAGTGGAGTG
ATGGCAAAGAGACAGGCCCGGAGTCCTGGACCCCGCTCAGCACCTTCTTAACCAAACATG
AGGTGCGCATCCTGCCTCCCACCGAGGAGATTATAGCGGCGGCTGATGGGTATCAATTAC
GCCACCTTATGTGGTGGGATGAGCGAGAGGTGTCCAGGGTCTGGTGACTAATGGACCTGG
GTTGGAGCCACCCTGCAGCTGGAGACCAGGGAGCTGACTGTTTCTCTGGCCAGGGAGTAC
CCGCCAGATGCTGAGAGCCTCAGTTCACCGGCCTGACACACAGGTATatatctgcac
>NODE_650_length_298_cov_1.013423
TTTACCTTTTATTAGATCCAGAAAACAGAAAGAACGTCAGATTGTCCAGCTTTCCTGCAG
CCCTTCAAGCAGCAGTGTGTGACGGACAGTTTGGTCGAGAGAATCTGACAGAATCTGAGC
CCAGATCGTGACATTTCTCCAAAGTCACTTTATTCTGTTCGTCTCATTTTAAAAATGACC
CAAAATAAATTGTTTAGACGAAACAAGTTCTGCAAATAACTAAAATCAATTCTCGGGTCA
TCAGCGTAACGATGAATTAGTGACTGACTCAGATGTGACCAACAGTCACATGACCAGATg
tcaggttctctctggtgaactgcaggcagtgttcattcagagcagggaagagacagtttg
gctgaaacatcccaaaataagacaaggttgtttacaaccgctcagaactgaacaacgttt
cttaaaacgatttaaatgaaaa
>NODE_651_length_652_cov_6.214724
TGGCTGGGAGTGCTAGCTACTTATATGGCCGAAGATGCTGTGAACATCTGCAGACTGTCT
GTGAGGAGCAATTTAAACCAAAACATGCCCTGCTGCGTTTCTCCTATCGTTGGCCTGAAA
CTCGACGGCAGCTAACACAATGGGACAGTGAAGGGCCTAATTATTGCCCCTATCATTTGC
ATAATTACAATGTTTTTCTGAAGCAGGGGCAGTATAGAAATTGTAAACAGTAGTGGACTC
GCTGTCTCTCCTTAGTGGAAGTCATATTTAAATGGAGAGAGCCTGTTCTGCTGGCCAGGC
AGCCAGGCTCAGGCAAGAGGTCCCAATCAGCCAGCCTCACAGACTGCTCATTCAATAGGA
TTTAAAAAGCCAACTGTGTGGAGAAATGAGAGTTTTGCCCCCCAAATCATATGGAATTAC
AGTGCTGGTTGCATATGGGGGGAGCCAGTGGCAGGCACAAAAGCCCACAGGAAGCTGCTA
TTTCTGTGTGTTTTATTAACCCAACCAAGCAATTTAATTCTTTTGTTCGGGGGAGTTCTA
CTTCATTGATTAACAAAAGCGGGGATATAATTTTTTCAGCCCCTTTTGAAAAGCCTGAAA
TGTCAAGCCTTTTAAAGGAGATTATTCTGCCTGTGTGCGATGAATAGAGCCTAGAGTAAC
CTTTTGTCTACAATTAAATATTCCAGCATAAATATAAAAGAAAATCAGAGATGGGGAAGA
TTGAGTCAGGAGAGATTGGAGAGGTAGATCCTCTGCCCGATAGTGGCAACAGCCTGGCTC
TAATTAGATATGCCAG
>NODE_652_length_461_cov_9.902386
TGGAGTTTCACTGCCAAGACAGTCCTCACCAAACACATTAATCATGACCAGGGGAGTGTA
AAATTCAATCGGCTCCTTCCATCCATTTCATGTGAAGCAGACTGAAGGCCGGCCTTGTAG
TGCCTGAGAAAGGAAGGATGAAAAAAGGGGGAAAAAAGAAAAAGGAGCTCCCTACACTTC
ATCAGAACCCCTACTTCATAACAAATGGAGTGTCTCTCTGGCGGAGGAGTGCCATCAGAA
ACACGCGTTCTCTCTATCCATTTAATTCCGGCAGTGGAGGAAGGGTCAGGGAGGGAGCAG
TGGGTGCGTGTTCTGCTCTCCGCTCGCCGCTTCCCCAGTCACACAGTAAACTACCTTTTA
GGAATTGTTTCTCAATAAGAAATGATCAGTCCATTTATCTGCACCAGGCGGGCCTGTCTC
CTCACCCAGACCTCCAATATTTTTCGTTTGACCTGATCAGAGCTATAAACTAGACCGAGA
CACTTTCAATTTGTCACCCGAGGAGGCCTCTGCAAGTCCCAAGCTACTGATTGCATCCTC
CCTCCCAAATGTAAAAATTCCTCCCATGCTTGAAACCTCTTAGATTTTTTTCAATCATGC
ATACa
>NODE_654_length_221_cov_1.787330
TGTTTACAAACATGTTTTCACTTCACAGTGTGTTCAAATATGATAAATATGAAGGCACAC
GCTGTTTGGAGGGACTTTGTGTGACGAAAATCATTTTACATGACTATTGACCAAAATGAC
CTTTTCAGCGCAAAAAATGCTCTTTGAGCGCATAAAACCACAAGTGCTTTAGACAGTCAA
AGACAATGTTTACAAACATGTTTTGACTTTTATAGACAATATTTACAAACATGTTTTCAC
TTCACAGTGTGTTCAAATATGATAAATATGAAGGCACACGCTGTTTGGAGGGACTTTGTG
TGACGAAAATCATTTTACATGACTATTGACCAAAATGACCTTTTCAGCGCATGAAATGCT
CTTTA
>NODE_656_length_356_cov_22.741573
GTCACCCTTTTCTGCGACTTTTAGCCAGTTTTGATCTAATATGTAACAATAAGTTGAGTG
CACTGTTTGGCCTCTGTGTGTTGGGACGAATTTGTTTTACTTTTTGTTTTTGTGTTACAA
CTATGTGTGCGTGGGTGTGTGAAACTGTGCGTATGTGTTTGTTCTTTCTCTTTTGTGAAT
TTTGGCTAATTTCGAGTTTGACTGCGGCTCACCCCCGTCTCTTCCTGTGTGTCTTGTGTA
GGGCTGTTAGTGCAAGACCTTACTGACACCATATTAAGTTCATATGCCTATAAGTCCCAC
TACCTTCTGACTGAGTCAAATCGTGCTGAGTTGAAATTACCTATGATTCCCTCTCCTTCG
TCAGCTACCAAAAAGAATGTTGGGAAAGGTAACTGAACAGTTTTTCTCTTTCTCCTTTGT
CCCACTGGTCTGTGTTTGTGTTGTGCCTGCTCCCATTCTGATTTAGTTTCCCTTTTTTTT
TTTTTTTTTTTTTTTTTTTT
>NODE_657_length_304_cov_1.009868
ATTTACTTCCTTTGCACAGTTGTGAGTCTGCGTCGTGGTGCTGTGTGGGTAAGGTGTAAC
ATTAGAATGACCTGAACAGACATCCTGTCCTGTTCCATCCAGCTCTGCTCTAAAGCATCA
CACTTCCATGGAGTCAGACACAGCAGAGAACCTCAGGAGGTACTGAAGGTACCGCTGAGG
GATCGAGGTCAGATGTTATCAGTGCACCTTTATGCTGTACTGATACTACTGTGTAGTCCT
CGTCATGGCGCCCCCTGCTGGCCACCACCAGGACAACCAGGTACTACAGCTGATCTAGGA
cacgtgctcaaacaggcctgaccttctccttcggccttttcacttcaagtatgttttagt
aattaaacatttaaccaaatctaaacctgctgtctaaaaccagcagcagctgctctgact
ggaacacctgactctggttggaggtcat
>NODE_663_length_502_cov_3.557769
CAAAGTTTCACATTTTCTTTTCAATTCTCCTACTCCGAGGCTCTCTCCCCCCGTCCTCCC
CCTCCTCCTCCTCTGCTCTGATTTCAGCATGCTAATTTAGTCGGTGCTCCTCAGCATGAT
TCCCTCGCTCTCTCTCCCATTCTTGCTGCGATTCTGCTCCCTCCCCTCTGGGACCTGAAG
ATTAATATTCCTGGGCCCAACAAGATAATTACTGATACTAATTAGACATGATTATGTGAA
TTTGATACACTTATTACTCTAGATAATGAGTAGGACATATTATCCTAACAAGCACCCGTG
CCGCTTAGTTTACTTTACACACGAGCCACACACTATATTTTCTGTTATTGTCACCTCAAT
CAGAAACTGATATTCTCTCGTAATTATTGAATAAAAGGCCTTGACGTGTGATACCTGTAA
GATGAGAGAGCATTGTAGAGAAAATCAGGGAAATGTGTTGTTTTCCACAACAGAACCTTT
GTCCTCTCAACCTTTTAGTGTCAGAACAATGTCTATTTGAAATTGAATTATTTTTACACT
ATAGTTGCAAATTTACTGTGAGTTACTGAATAccttcattcataattgtcccttttttca
ttcaagtaaaatatttcctgatgagtttaatgttaccatagccatt
>NODE_664_length_405_cov_6.404938
GTTCCTTTTCTTTCCTTCAACGTTAAAGTGATAAAAGGAAAGAGGCCATGGGGTTGGGTG
GTGAGTGACTCGTGATATCGAGTGAGAGGAGGAAGGAGAGGGAGCTGACTTGGGGGGCAT
CGTAATGCTGCATTGCCGGGGGATCAGGGCAACTCGGGGCACTGCCGGGGGATAGGACAG
AGCTATCATGTCGCCCATCCTTCTGACAGGCGCACCCGTTTGATGGAGGGGCTCTCGCGC
TCGTCCAGGGCGGGCCGGGCCAGTCCCAGAGGTGAGTGGAACTCATTCCTGTGCTCATCG
CGGTCGCTGCCCTCATGGGAGCTGCTACAACTGCTCAGGCTATCAACAGGGGAGCGTCCC
GAGTCCTGGCGGGACGAGGGGTTCTGGGGAGGTGGTACCCCACCCCCGTAGCCCCCCGGT
GTGCTGCTGGTGCGATCTCTAGGAGGAGAAACAGGTTCGGACTTGATGTGCAGGCTTTGA
GCAGAGGGCAGGGACAGATTTGAACCCTGACATAAGTGAGAGCTAGAGCAATTTCTGTTG
GAAGGAGAG
>NODE_665_length_702_cov_13.423077
CAACAGCGGCGGCGGCCTCTCAGCCCGGAGGCCAGCCGGACTACAGCGCCGCCTGGGCGG
AGTACTACCGGCAGCAGGCCGCGTACTACGGCACCGCCAACCCTCAGTCGATGGGTGCAG
CACCACAAGCCCCTCAGGTACATACCCGATAAGAATCTGCCCTCTACATTCACTTACACT
CAGTCGATTTGTACCGTAACCCTGCTTCCCTCCTCAGGTTTCCACAGGGTTCCGGTGACC
GCAGCAGCTGCTCAAACTTAACCAAAAAACTACTTCCTCCCTACACAGGTTTTTAGATTT
TTATTTTGGGAAGCTGAGTCCACTGTTTCCGCTGTTAACATGCAATGTATCTTCTATGTA
TTTCTTCTGCACAGGGCCAGTAATGTGAAGTGGACATAAAGTAAATGCTACATTGTCGAA
ACAAAATCCTTTGTTAAATGTTTGGATGCAGACGCCTTGATGAAGATCTTAAATTTCCTT
GGTTTGAAAGTGTTTCACATAGATGGCAGATTACCCGGCGAACACGTCCTCCTTGATTTT
TTTTCTCTTTTTTTGTTGTTTTTTTTCTTTTTTCTTTTTCTTGTAAATGCTTTTGTTTTT
AGTGAGGTAATTATACATATGGTCATTCCAGCCCTGTATTCTACATTAAATGTGGTTAGA
AGTCATGTTTATTAAACTGTAGACATTACCATGTAAATCATCTCAGTTTTAAAAAAAGAA
AAATGCTCTTGCCTGTTGTGTTTTTGCAATAAAACAAACTGAAACCTCCTGTGTTGGTAA
GTTGGGGTGGTTTtaaaagtgagaaggggttgagatgaacttctgtatgtttattgttgt
tgttat
>NODE_666_length_346_cov_6.586705
ATTGGGAGCTTTGCAGCTCAGATTCCGACTTATTTGATGTTGATGATGAAGTCCCAGGAA
AGCTGTGAAATTCTTGTAAACTAAATGTGCATGCATGCTGTCTTCATTCGTACGCTGGTC
AGAACTGTTACCCGTCAATTTAACCTGCATAGTTTCCCTCTTCTTCTAGGGGAGTATGAA
CGCACACACACACACACATATGTGCACACATGCCCTGAGCTCATTTTTAATCCTCGCAGC
TCACTGTGAAGGCAGGAGGAAGTTCCAATTAAAATTAAAATAAGCTCTTTTAACGGTCTC
TTAAATTGACAACTGAACAATGATTTTCGAATTGGTATCTGTCAAAGGTCTCGGAAAATC
CTCAGTTGATAAGGCCCAACGCATCCAATTAGTAGCAGAGTAGGGCCTCAGCCAGTAATG
ATTTCCAGGTCCCTTAAGATGTGGCGCGGACACTTATTGCAAATTACTGACAAAGAGCCC
TGCTGTATTg
>NODE_667_length_475_cov_9.682105
ATTTGGAAGTAATTCAGTAAGCACCCTCATGAAAAAGAGATGAAATACAGATTGCCATTG
GGTATATTAACACCTGTCACATCACACCAATATCATATTGCATTGCTGTAGTTACCCAGC
TTTCTATTATTTTCTCGACTCCCAAAACGTCACCTTGGCCTCTCAATCTACCGATGTAAT
TACCTCATCAAATAAACTATCAACAAAGCTCCTAAAATAGGATTTGTGGAAGTGGGGGGA
AACAAAACAAAATAAAAAAAGGAGAAACATATCATCACGCCCAACATACTGTATGTGAGA
TGTGTGACGCTTAGAAGTCAGGGGAGCAAAGCCTTGAGGGCATACAATCAATATTACATT
TTCCATTGCCACCTTCATAGCTATTGTAAATGGCTTGTGTCAAAAATAATAACAGGTTGT
ATCAGGAACCTTGGGTTTGCAATTTCGCTCCTAGTGCTTGGAGGCCCCGTCTGCACTCCC
TCCCTTACCCCAGCACCACTGGGTGTTAATGACGCCGTGGTGGCAGACACTTCTCACACC
ACAACTGACTTTTTTTCCCTCTCTGCCCATTCTTTATCTCTTTACTCCTGACAGTTCCGA
GAACTGCAGGGAAAAtgtg
>NODE_671_length_308_cov_1.016234
GTAAGGAATTACAGTCACACTTCAGTTTTGTTATTTTACCCAGTAATTCTGTTGATGGAG
ATGCCTGATAAGCATGTTCTATTTGTTGCAGTTTTGATTCCAAGTCCCGTGTTGCTTCTT
GGGATTTACGTTTCGCTGCTGCAAAAGCTATAGCATGATTCCAAATTACTGCCTTCAAAC
TTTCCCAAAGGATTGCATCATTTACTACACCTTTATCATTTTCTTTTATATAAGTTAAAA
TATGATCTCGAAATTTTTTAAGAAAAGATTTAATACTGTTGGACCAAATCGCCAATTTCT
cctttctgcattagccaaagtagctaaatccagatcaatagagactggaccctggtcaga
taccaaaataggataataagttacatctctcatgaatggaatcagctttgaatccaaaag
aaatgtaatcaatgtgagaaaacgaaacgaaa
>NODE_672_length_301_cov_2.009967
CAAATGAAGGCAGAGAAAGCATCAGTGTGTCTACCTGTAGCTCTACAGGTGCTCCCTGCA
TCACTGTGACAAGCTGGGTGGAGATACAGCTTCTGTGTAATAATATCATTAGGCAGGAAG
TCAAGCTGCTTGGCTGGCAGGCTGCTGTGCTGGGCTCAGTAGTGTCAGGTTTGTACAGTG
ACTGCACTGATTTAAAGTATCTGGTACAGCCGGTAACTGTACAGACAGAGGGAATCTGCA
CTGAAAGTCCACAGAGAATTCAACTCTATTTCATTTAAGTCTCTTTAAAAGAAATATTGT
GCAACAATGCAGTGATCAAACAACATGAAAACTCTCCTCTATTGTTTTAGAGAAGCAGCA
AGTTGACAGTGACTGTCACCGCTTACTGTCAGAGCTGAATGAATGCAGAATAATGACTAG
TGGATGTAAatagatgacttaatga
>NODE_673_length_565_cov_6.626549
ATTCACACACAGTATCTACAGGAGAGAAAGAGGGCTATTGACAAGACAGACAGCTGAATG
GTCGATCGTGTTATTTGACCCTTAGAATTGAGGTGAAGTTCTGTTATGCTAATAGATATA
TTCCCTGCTGATATCATTCCGCACGTCACAAGAGGTGATTTATGCTCAATAATGGGGAAA
ATGTTTCTTCAATCACACAGGTGTTTCACACCACGCCTCAGTGCACAATGTTATCTCCAG
CCCAACCAGAAAAAACAGATGTCCGGTCTCTCCCTATAGTGCGAGATCCCGCTCCCACCG
GGCATGCACAAAGTCACCCAGTCAACCACGCATTAAAGAGAGGCAGCTGCCAGAGCATTA
GTGTCCAAACCCTAAGTAGAGAGGCAGACATAAACAAGCATGACAGTTGGTTTTTGGGAT
GCGAGGAACACTGATTGACAGTGCTCTGTCGGCCGGATTAGAGACGTTCATTTCGTCCTG
AACTCAATTATATTTTACAAAGGCTGACATCCCCAGTTAATTGCAGCCTTTCCACATGAG
GGAATTATTTGCACTTCTCAATTCCCTGGCCATGTGTACTCTGTTCCGCATGTACAGGCT
TCATCTAATATGTGGAAATATTGCAAATTAGATCAGAAAAAAAAGGAAAAGGAAAAAAGA
ATCTGGGAAAAGAAAAAAAAAAAACTTAGGGAAGTGTCGAggggcaaaa
>NODE_674_length_454_cov_10.590308
AATATTAACAAAAATATTTATACATTTTATAAGAAAAAAAGAAATGAGGAATCTCAACAA
AAAGTGTCCTGGAGTTACGGTCAAGAGCGGAGTATTAACTCAAAGAACTGCAAAGGACAC
TGCCATTGTTTCGAAGATAAATACCCGAAAAATATAAAGAAACAAGAAAATGTCCCTTCA
CATTATCACTATACATAATATCATTATATGTGTAAATGTATCCAATTTAGATGTGTTTTA
CATCAAAAAATTGACATATTTTTATTGATTTTACTGCAATTTCTGTGCATTTGAGCCAAA
TTGTTATGTGTACAAAAGCTATATTGTGTATTTTATTAAATTAATATATAGTTGTGTTGC
AATATACATGGGCTTATATTGTATTTGGCAAAAGTTGCCTTAGTAGCTGTCGAACTCTGT
GAGTTTGCTTTAGTTTGGGTTTTTTTGTTGGTGTTTTTTTTTCATCTCTATTCTGCATCT
TTGCAGGCTGGCTTCAGTGCTTTTGAGATGTCGCCTCTTTTTACCCTGAGATCCAGCTGG
ATCAAATACAATAACTGTTGAAAGCTTAATGAGCCAGCTGATCTAGAATACAATTCAA
>NODE_675_length_364_cov_4.782967
TAACTTTTGTTCATTACACTCTCCTTCTGCCACTTAGGATTTAATCGCGGTTACTGGCAG
GTAGAGCATGCGAGTCCATGCCTGGTTAGGTGCAAGTGCTGCTGCCTCTCCTCTTCTCTC
CTCCTTCTCTCTCTCTCTCTTCATATTATATAAAGAGTGGCAGCAGGCAGAGTGACAGAC
TGCCCCAAGAGATGACACCTGTCACTGAGGGGAGTGCTGCTAATCTACAAGCCTCATTTT
GTTTGAACTCTTTGTCACCTTGCCGTCAAATCCTCATCTTCTCAGTCACTGCCAGCTTCC
CTCCCCTCTGCTTCTCTGCTCACTCTGCTTTGCCCAGTCTCTCCACAATATATACAGTAC
CTCCACCATCACACACAGCACACGCTCCACCACACAAACCAGTGTTCTCTGGTAAAACAT
GTTCCTGCTTTTATTGAATGAGCATTGTGCACGTCTGTATTCCTGTGTGTCATTTTGGAT
TATTTATAAATGAACACATAGTGAGTAc
>NODE_678_length_501_cov_1.574850
TTTACTTTTAAAGTCAAATTTTATAAGGACATTATATGTGTCTGCACGTGCTTATATGCA
TGTGATAACCCCTAACTTCCTTAGAGATTAATAAAGTTTTATCTTATCTTTCAACAAGTA
TTCTAATATCTGAATGCAGTTCTGTGTCTTTGCTGTCTGAAAACTCAAAAGCTACTTTTC
CCCGCAGCACCTAAAGGCAGCACTGCGTAACTGGGAAAGAGGTGGATGTATCTTCGTTAC
ACGGAGCAGCATTTTGTATGTTTTTTTCTGCAGTGTTTTGCTGAAAAGTTACGTCACAAT
GCAGAGGAAATTAGATTTTTATAATTTAATGAATCAAATCAAATGAATTAAACACACAGC
GCGTTGAGTGACGTAAAAGTTCAGAGGTCCTAAACACGCCTACTTTTTTTCCTCGCATGT
TCCGCCGAGGCATCGTTGTTACTTAGTGGGTTGGAGGTAAACGTGCTGTATGTGTGTGTC
TCTGTGTGGCAGAATGGTGCTTTACGGTGTCAATCAAGTCTGTTTCCAGTCTTAAAACAA
TGACATAGATGTCAGACGACAGAATTTGTTGTTAGGCGAAAGTCTTCCCTCGGATACCGA
GGTGGTTAGCGTgctatgctacgtggctaacagcgctaagttgta
>NODE_679_length_620_cov_3.319355
CTGTGCACGTGCAGCAGATGCACCACTGAGGACCTGTGGACCAGATTAGCACCTCGGGGG
GGTTGGTGCTGAGCCCAGCTGTGCTGTCTCTGAGGCAGCCTGCAACACAGCATCTATTCT
GTCTAAGCCTCTGAAGGACCTCTGGAGACTGTTGTGACAAACCCTTTGAAAGGACTTAGC
AAACAGCTCCTCACCTTGAGGACTCCTCACTTCATCTATTTGTGTGAACGCTCAGCTGAA
ATGATGACAAGGTGCAGGGGTGCACAAGGTGAGCTATTGTTTTGGTGTGTAGGAAGTGTT
GTGTTGTGTCGTATGCATGCATCAGGCAGTCACTTAAAGAAGTGCTTGCCGTTCCTGTGA
ATTAACGAGCAGTTGGGAAGAACAGGCCAAGGCGGTGCCATCTGTAAATGTCACAGGCAC
TGCTTGCTCATTTTACACATCATTAAAGCCAATATTCCTAACCTGTATCAGAGCAATCAG
GAGCAGGCCATTACTGCGACAGGGGCCCCGGGGGAACCACGACCAAACTCAGAAAGAAAA
GAGCAGTGAGGAAGAGAAAGATAGAGCACACTCTTTATCTCTCTGACACACGCGTGCACA
CACACACACACACACACACACACACACACACTTCTACGTGCACACGCACAAACAAACAAG
CAGCACACCTTCTAAGAATAAACAAACACATGAAATCAGCACCAATACCACTACCCTAAT
AGCTAGTGCATTTAACAGCAGAGCACAATGAAAacagggccaat
>NODE_680_length_772_cov_7.374352
CTTACCATATCACATCAAAGATATGGAGAAGTCATGATCAGAAAATGCCTGTTCAGTCAG
TGGTTTGCAAATATGTGCGCGGCATCACTCGGCAAGGTGCTGAAATTGCAAACAAACATG
TTCTGTTAACACGCTTTAACAACTCGCAACAAGAAATAAGGTCAAGCATGTTGTAAGTGA
TTCCACCTCTTCTCAATCTGCGTGTGCTCTCACTGTACGAGGCTGTCGAGGCTCAGCCAG
GAGAGATGAGTGAGATAGTGGGGGCTGAGGTAGGAACCATTTTCACACTGCCACAATTAC
AGGAACCGTCATTACATTGCTCACTCTTACTCAAATACAGATAGAAGCCCCAAAAAATTA
TGCGCAGGCTAGGAGGAGAAAGTGGCTCACTTCTGTTTGCTAAATTAATCGCTTCCTAAA
TGGCTCCAGGCCAGGCAAAGTTAACATTTGCAGTTTCAAAGGTTTTCAGCGCTTGCAATG
AGCCATGAAATTACTGCATGCCGTCGAAAATGGCAGCTGATGAAAAGCCCAAGGAGCAGG
TCCCACAGGCAGAGAGAGCTTGGAAGTGAAATCTTAAACACAAAGTCTCATTTCTGATTC
GGATCATGGTGAAATTCAGAACCAAAACTCGAAAAATGTGTGAGCCCATGTCCGAAAGCA
GGACAGGTTGTGACAAGACAGATGACGAGCAGCTGTTTGTGGCCTGGCAGGCTCGTCGGT
GAGTCCGAGGAGGCGAGGCGAGGTGAGCGCAGAGGTTGGGTTGAAGGAGCGTAATGATGA
TGTTGAGGTGCTCAGCTGCAGCCAAAATGGACTGACCCAAATTAGGTTTGATTAAATCAC
AGGGGTGACGCTGCAGTTCTGCAGAGATCATTAACATCAAAATGATTATGGTGGAACAGT
ttgacttagctgaacc
>NODE_681_length_427_cov_1.489461
GTTATTAATGATAGGGAATGAATCTATCTCCACTAATTCTCAAAATGTTTCCTCCACTGC
TCTCCTTTCTACAGATAAGAGTGATTGTCATCACTGAATAGTTTAAACAAGCAGCGCTTA
AATAAACAGGCCAAGTCGAAAAAATGGTGCAATGTCAAAAATAAATGTAAATTAAACAGA
CAATTTACAAGAGCACTTTTTTGTTGTTGTTTCTTAAGTAAAAGAAGAGAACTCTGATTC
TAGAAGATGCAGCAGTTTGTATGACACTGGTTGTGTGTAATTAGATTAACAGTCCATTTG
TTAAGAAATTTGCACTACTAAATTACAATATCAACTAAGCCAGCTCTGTCATTCCATGAT
CTTGTAGCTGTGGTAATGTAGACAGTGGTTTCTGACTGCTTCTGTCCACATCCCTACCAG
ATGAGCTTGCTCACCCTTCACTGACACCACCAACCATGTTCCAAATGTGTTCGACTGAAC
TGATGTAAAACTGGATGCCACTTAACCCTCTAAACACCAAGAAAAGCTAAAAAcaacttt
ttactattaagacttttatttgaaatgaaac
>NODE_682_length_328_cov_1.710366
TAGTTGCTTTGTAGTCATATAATATTTGATTGTGAACTTTTGATTCTGTTTTTATTTTGG
ATGTGACTCTTTGATTCATGTTTGTTCATCAGATCTCCAAAGTGATGAAGAAGAAATGCG
AGCAGGTCACTGCGAGACTCAAACCTCAATGCTGGAAATTGTCTATCAAACGTTGCTGCT
GCTTTTACTCAAATAACCTGCCGGCAGCAGAAACACACCTGGATGGGCGTCACTTCTCCG
TCATCCTTTCCTCTCCTCTGTCTCCTCATCTCCTCTCCTTATTTCCTAGTCCCTCCACTT
GTGTCCACTCGTCTGCTCTGCTTTCTTTTGTTTAAGTTCTACTCGGTGAGGTTTAGGAAA
CATATCGTAGTTTGGGTTCAAATaaaacctcgccacaacacgtttaaagcctctcctcca
ttttcagggttaccatggtgaccctcctcatctgatgagtgattgggtggct
>NODE_683_length_413_cov_2.329298
GGACTCAGAACCTTCTGCATCATCTTCAGCTCCTTCTTCACAAAAGTCACCATGTTGTCC
TCCAGCAGCTGGAACAGACAAATCTATGAATGAGTCCATCAGAGTGAAATCATGGAGCCA
AACATCAGATCCATGTTGGACACACTGACAGTCCACTGGTCTACAAAGAGCAGCATGGAG
ACGCCTGAACACAACAGATGGAGGAGTAGTTGTTGTACATGTACACACCATGAATATGGA
GTCCAGGTGATGCTGCTGGACAGACTGAGCTCTGGGAACCTCTGAGTTCTGCTGGTCCAC
TCTGTGGATCAAACATCAACAGTTAACTCACAGTTTATCACACAGAGACAAACACCAGCT
GAAGGTCCATGATGTTCATGACTGACTCCAACATTAGTCTGTTTTCCACTGCAGGAACTT
TCTGTTCATTTTGGGTCAtcatgaatctttgttctgacctcaggaaccgtctctgtagaa
cctccttcaggactgtttacatcaccaccccccaaccaccaggctgcgggccggtactgg
gccatgggtcatttggt
>NODE_684_length_290_cov_1.017241
GTACTAACAGTCCTAATACAACTAGTACTGCTTGATTTTATTGGTTTTGAGATCTTAAAA
GTTAACCATCAACACAACTTAAGCCTGAAATTTAACACCTGACCTCAGAAACATTGATGC
GACAGAATAATCTTGGGCTGCTGAAAGCTGCAGAAAAACTTTGTGGCCTTAAAACAGGCC
CATCAGATGTCTTTCCTTCAGAATGATTCAGTGAAATGAGAGATTTTCTTGGAATGAAAG
TCCAAGGGTCGCTCCTCTTTTCATACCACACTGGGGTAGTATAACGTGGAGGCCTCATGc
ggctgaaaattaaccatgggtggaaagaatcccaaaatatccaccgaggtagaagagctc
ccaatttgctgatgttttacttcactggtgtgaagttcttcttgaacaacagcttctctt
actgctgtgaaaac
>NODE_685_length_302_cov_1.033113
AGTAAATGTTCCAAATTGCTCAGTCATTAGCTTTTGCTCGGCTGTCTGAAGATACCCCCG
GATCTGCAGCGCGGGTCTCTCCTCTTGTACCATTCCGCCTGCAATTACATTTTCATTTAG
AGCAAACCTCTGAAGTCCGATAGGCAGGCCCCTTTTCATTATGCTGGCCTCCTTTTTCTT
TTTTATCTAAATGGTGTGAAATGTCTCTTCATTTAGACCAATTAAAGTTGAAAAAGACTG
CGCTGTAATGAATTATCATACAAATTATTTACTTAATGCCACAATCTCTCTCCCTTTCTC
cctctcctcctttctcatcctcctctcgctggcaccagggatgcacagagtcaggcaaac
ggggaatacggtgcgagaggagacgtggtgggagtccacaatggatctactttgaaactg
aaacttctctcaaaacgctacacatt
>NODE_686_length_514_cov_5.614786
TGGCCAGCTAATCATTTGATCCTGTTAGAAGAAGTGAAGTGTTTGTGTGTTTGTGTGTGA
TTCTGCCAGGAGAGTTAACAACCGCTGTAAATAGGCCGGGGCTCGGTTTCTTGATTTGTG
CGCAGCCGCTGCTGTGTGTGTGTATATTTGTGAGTGTGTGAGTCCTCTCACTGGCTGTTT
TTTTCCCTATAAAAGCAATTTGCCCCATGCTCGGGCTAGGCAATGAGCAGATGCTACCAT
TGTAAATGATGATGCGAGGGGCCATAATAAAGAGTTGATAAACACAGAATTACTGCTGGG
CTGTGGGCATGCAGAGAGAGAGGGGGGAGAGGGGGGATGAGGAGGGACAGAAAGTGAGAG
GAGAGGAGGGGTGTCACACACAATGAGGCAGAGTGAAAATGTAAACCAGAGATATAAGTC
TCTCAGCCTGTTTTATGTTTGATAAGTATAAAGCAGAAGAAATGGGCGAATGGGTGATTA
TGATAAGCTTATTTAAAATCCCTTTTTCTTTTCCTATGTAGGTTGATAGAAGATGTTTAA
TAAAGACACCATAAATATGAatacatgaagatcagtggacttgtcgtgagggatattatt
tagcctgtggtaacagttgtaatagctcgttttgagacagtgcaggaactttgctaag
>NODE_687_length_375_cov_11.394667
CTATGCATGGGAAGGTAGGTTCATCACAACCTAAACGGGGCAGGATGACTGACGTTCCAA
GGGACCAATCAGAAGAGCGGAGCTAAGATCTTTTCCTTGGCGACATCCAATAGAGACTCC
GGAAATTACTACTGGGGCGGGGCCATAGCGCCGTTTCTGCTGGTTGTTCGCTCCAGCCTG
TATAGTTTGTACGAGCAGCAATTGTGATGCAGTCATAAGACGGCCAGGACGAATTTGGGG
CGTATGGGAGTCACATGAAAGGAATGATGCAATGCTTGGCAACCAATTTCTAGCTGGGGA
TAACACCAGCAGAATCAGAACATGTTTTATTAAACAGTGTTGGCTCTAACAAAAATCTAA
AAATATACATATATGCATGGATATCTAATGTCGAAGAATTGTTTGTTTCCGGAACACAAA
AGCTGAATCGATTTTCTTACGAATTGTTTTTATCGTGGTTTAAAAAAAAAAAATCCAGCC
AATCCATTTAGCGCTTACTTGCTCGTGACGTGGTTAtca
>NODE_688_length_387_cov_2.219638
CATCTTTCAGTTAATAAAAGAGCAAATAAATGTCAGAAAGATCAAGTTTGATCCTTATTA
TTTAATGCTTTTTTAATTTTAGTTAATTCTAACCGGCTGTAAAATTACTTGAAAGCATGT
GCGGTCTACTCTACCCACTTTTCCCCCTCCTGTCGGCTGGAGTAGAGGAGACTAATTTAG
AAGTTGCAGATTTGAGCTGCCTGAATTGGCTAGACAGCTGTAATCGCACTCCCTCCTAGT
CTTAATCTCTTTATCTGGCTAGCAGCTGCCATATGGCCCCCGTCAGCTGGATCAGATGTG
GGTAAGCCTCCCTCCCCGGCCGTCCCAGCCTCTCCCTCACCCTCTCCCTCCCCTGTCCCT
CTGTGTGTCTCTCCGTCAGACCCTTGCTTGAGCCGGCCGGCTGGGCCGGGCTGAGCAGAG
CCGGGCGGGCTGGGTGACGGGGCTGCTGCCCTCCTGAGCCTCCGCCGACGGCTCCCTCCC
CACCGCCGCCACCGCCGTCTTTATTTTTAGCCAtctttaaggattaggatt
>NODE_689_length_349_cov_3.257880
GACTGTGCTTCTCTCAGCCCTTTCTCGTGTTAAACGACAGTATTTCAGCCACGCTGGTCA
CACAGGGGAGGCTGTGGCACAGCTATGTCACAGTCCATAACCGAAATGTTAGAAAGACAG
GCAACCAGTATCGTTGAAAGTATTAGGGAATTGTGTAGCCCATGACATCCTTTGATTCAA
GGCTCTTCCTCGCATATCAAAGCTCACGCGCAGGGCCTGTTCTGTTTAGGGAGGTGTGAG
AGCACTGTGAGAGGATTTGTGAGTGCAGATGCGTTGTGGCTTCACTCTGTTGTAATCCAC
AATGGAGCCACCTCACACCCCCAAAGGGCTTCCACTTCAAGAGCCCTGCCTTTGTTCAAA
AATGTATTTGTTCTCTTATTCTTTTTGGGAACTATGTAAAACAAAAAAGAACGAATGGCG
AAGAGAACCATTCTCTCTCCCCCAGCCCGGCAACCCCATCCCACTATCACCTCTCTGTCT
CTCTCTCCCCCTC
>NODE_692_length_577_cov_10.287695
TACACTGTTCAGATTCTTACCCTTCTTGCCGCAGTAGATGAACTGTCCAGTGTGGATGCC
CTCAGCAGCGATGAAGAGCTCTGTCCTCTTCTTGAACCGGTATGGGTCACGGAAGGCCAC
TTTGGCCAGGGGAGCACCACGGCCGGGGTCATGGATGATATCCTGAGAGGACAGACGGGC
GCAGGGAAAACAACGTTAACGCTCCACTTACACCAAACGGCAAGACTAACATGCGTCAGG
GTCGACAAGTTACCTTCACAATCCCCTTGATGTAACCATGGCGTTCAGCGAAGTCAATGT
GACGGAGTTTAGCGGCACCTTTTCTGTGCTTGACGTGGGCTTTGAATACGGAGCCCGCAC
CTTTTCTCTGTCCCCTGATCACACGTCCCATCGTGTACTGAAACAAACGACAATCAGGGT
TAGAAATCTTAGCTTACCATACACACTTCAATATCACACACTAGGGCCTAATGATTAGAA
GAAAATGACTAATTGAGATTTAACAGATACTGCAACACAATTATGTAAAGTAGAACTTCA
GTTCTTTGTTTGATGAGTAATAGAGTTAAAATACACAAAGATGCATTACCAATAGTCTAA
ATGTCACAAGTAAACTAAAACTACATTACAGCATTATGCTAAATGGTCAAACCTCTAATC
TGCAATCTTTAGTAATTTTATTATtttaaatttgctatcaaaaacttgtttggagcagtc
a
>NODE_693_length_309_cov_1.288026
ATTCCCTTTCGATCTGCCAAACCTGAAAATTGATGCAGAGCAAACTGAAAATCTGTATCT
CCATTGTCCATACACTTTGTTGATTTTAGCTGGTGTGTGTTCTCTATCTTTACCTGTTAC
CGGTTTATTTCTGGCCAGCTAAAACTTGAAATCCACTTGTAAATGTATACACACTAATGT
AGCAAATAACACTGACTATCAGGTAAGAACAACTCATCTCAGGGTCTTAGATTTATTAGA
CGGTAACTGAACAATTGTTTCTTGTAGTCAAAGTGTTGGATGTGGGAAAAATGGGCAAGA
ATAACACCAGAATAAAAAGAAAGTGTGGTGTGAGCAGCATGTTAGCAGAGCAGCAACAGC
ACCTCTGACTTTCCATCTGTgtctacacaaggtgcatttaggcacagtgctgatctgagg
gtcaccgttattttggaagcactaaaagctcag
>NODE_698_length_572_cov_8.641608
CTGTCTCTTTGGACAACTGAATGGTGCCATCTAGCACAATAACACCATTCTGGTATATAA
GTGCAATCAGCTCTTCAAGACCAGAGTTGCTGAATCACAGTTTGTAGTCACAGCAGGGGA
TGAACTGAGGGGCGATGTGGGGCTAAACAGTATATTAACTGTGTGTTGTTCTCATTGCCA
CTGCAGCCGCCAATCTGTGATGGCTATTGGCCAGAGCTGGCTGGCAGATGATGATGGTTA
TGATACATCTACACCCTACTACCACAGCTCAGTATATGGTTGGTATAATGGGTTTGTATG
ATGGGTAAGATTTCTTTCCACCCTCCATCTCCTACATAGGGAAGAGGAGCTACGTTCAAT
GGGTAAAGCGTGTTCTTCAAGGCCCTAAAAAGCTTTTAGTGAAATTACCGCTACTTGGAT
CTTAGGCTTTGACCATTGAACGCACCCCTGACCACTAGTCTATGAAATGTTGCCCAGTGA
TTCTGGCCTTTATGTTAAAGCCACCTCGGTTTACGTGGAGCTCGTGTTTGCTACAGCAAA
GACTTAACTGTGTGGGAGTCACGAGGGCAGTGAACAAAGCACAAATCCAGATAATCTGTG
AAACATCAGTCAGTCCCATCAGCTGGAGTTTATTAACCGTGTGCAGATTGACGGAATTGA
TTGCAGCTTTTCAAGGTAGGAATGCAATTCCGCTCTTCTTATTGTGCAGGAGTAAc
>NODE_699_length_602_cov_12.119601
ATATAAGATCTCATATAAATACAAAAATCCAAAATTTAGTACATGTACAGTTACGTGATA
ATATCAACTGATAGAAGATGTTTTGAACTCTGTGCAGTTCCCCCATTATTGCAAAGTACA
GCCGGGGCCTCCAACCCCCTGCAGCTCAAACTGCATCTCTCTCCAGTACACCTCTAGGAG
CATGTTGTCCTTGTTGTGCTACTGCTGCGTGGGGGCCTCTGGAGATAAATTATGGATGCA
ACGCAAAAGCTGTAAAATTTGTTGTATCTTCTATTATCTTCATGTTAAAGGCCACAAAAG
CTCTTCAGTGAAGTCAGCCATTAAGAAATGACAGGTATTGCTATCAGGCTTCTTTATAGG
CTATTACCTGCAATGACAGCAGCTGCTGCTGCACCACTGTACGGCCTATCACATTATTTG
CAGCTAAAGTCAGCTACTGTGTCATTTTGCCTCATTTTCTTGACAGTGCTATCATAAATC
CATTGGGCTGCAGGGGAAACTGTCGACTACCTCGATTATCTTCATAGCCTGAATGAATTC
TGAAATGTATGTAACAGGCAATGACTGTTATGGATCAGGAGCCAGGGCCATATTCTCACT
AACTCTCTCTCTCTCCTTCCTTGTATCTCTCTCAGGTGATGTGCTGATCGAGGGCTTGAG
GGCTCAGATATGCGCATAAAACTGAGTAAAAGAGGCGAACTTTGAAGCACACAGTGACAG
CTCATGACTACTGACGTCAGCTCTAt
>NODE_704_length_327_cov_1.642202
CTCACTGTATTACACATCATTGGCCTTGTTTTTGTTAAGAAGTTGCACATGCTTATCTTG
TTTTTACCTTTACATGTGTTTGTCTTCTTCTTTCTGTCAGGAGGTTGCCAACATGTTATT
CTGCTCATATGCGAAATGTGTCCACATACCCCTGTCACAAATTGTGGTATGCAGAGAAGA
AGTATATATAAAACAGTGTATGTTTCAAGTATTTAGGGTTGTATAGCACAAACCTGCTCA
TACTTCTCCAGCTCAGAATGATATATCTGGCGAATCTGAGCAAGCTTGGCTCTGTAGTCG
GAGTGTTCGATGCTGCTGTCGGTGGGTGAGCCCCCTGCTGCTGCTGCAGCTGCAGCCGCT
GCAGCTGATCCTCCACCCTTCTCTGGTCCCGACACCCCCTCTGCTAACAGCATGTTGTCC
AACCGCATGATCTGAGGATCTGGGGGGTCCTCCTCCTGCACACctcgtata
>NODE_705_length_357_cov_1.350140
CTTTCCTTGTTCGTGTCCCCTTTGTTCTTCTGTTCTCTTCTCATGTCTCCTGCCCTTTCC
TTCCGTCTTTCTTACTTACTGTCGCTCTTCCTCCTGTATCTTTTTTCTCTCTTCTCCCTT
CTTCTTTCTCTGTTCCCACTGTTCTTTTTCTTAATTTTCATCTCTTTTCTCACCTTTCCC
CTTCTGTTCATTTCTTTCTACTTCATCTAGTTTTCTTGTTTCCTCTCCTCACCTTGTCTT
TCCTCTCCTCATGTCTCCCTCCTCTTGCTTGTCTTTTCTTATTTGATTTCCTGTCATCTC
CTTTTTACCTCTTTCCTCTCCTCACTTCAGATTTCCTCTTTGCCTCTGTATATATTATAT
TTCATTATCCTTGTCTTCCCTTCTCACTACGTATTTTGTCCCTTCTTCTTCTCTCTTAAC
TTTAACTaataccccccttggcagtaacttaacatcaggcagtcctccagtcagccaaaa
gagacatgggtgaaaggaaac
>NODE_706_length_374_cov_5.037433
CTGACTTTCTTTCTTTTTCATCAAGTCTCAACAGTACGTTGAATTTTTACTCAAGGCTTA
ACTTTTTTAATAACGATTTTTTTCCCCCCCTCTCTTTCTCTCTTCTTTCTTTTTTCTTTT
TCTTTTGCCCCATCTCTTTCTCTCGGCAGCCCTGAGCCCTGAGCGCTCATCCTGCTCCAG
GAGGAATAGGCGGAATCTGATTACAGACCTATTTTACAGCAGACGCCGGGGCGCAATAAA
GGGAGAGAGAGCACGGAAACGGGACTCGGCCCATCAATTAGATCTCTATTAGCAGCCAAT
GCGGACCTCACCTCAGGAAACGCCGGGGCCCTGAAATTAAACAATTCTTCAAGCCCGACA
AGCCAGTCACTTCTGCTGTATCTTTGAGGAAGGAGGGAGGAAGGGGATGCTGTCCTTGCC
GTGGATGCACTCCTGCAATAAATTAAAAAATCATTTAAAATGCACTATATGGAAGCAGGA
AGATAAAACAGAACCATAAAGACCCAAACCTTAGGTAA
>NODE_707_length_345_cov_1.263768
AACCTCTTTTTCAAAGTAAATGTTTTTCCAGGTCTCTTCATCAAACTTATATCCATCTGC
CAGCAAAGTGAGGACGTAGTGAGCTGCGTAACAGTAAGTCCTGAGGTATTTGTCAGAAAT
CCATGTCTTTTGTTGTTTCAGCTGAGAAGAAGAGAATCAAAGATGAGAGTTTAGGAATAC
AATGGTGCATTATCCTAAATGCTATTAACAAAATATCGATGCTGTGGTCAAGACGAGACC
AGGACGAGACAAAGACAAAAGACAGAAGTTTACAGTTTAGATAAGCTACAACTTCATCCA
TCCACCCAGAATTATATTGTTTGTCTTTCTTTGCTTTTTTAAAAATCCTCAAGTAACTTT
CTTCTAACTGCCTCTTAAAATTGCAGCGGTATGTACATGTTTAATGCACGTGGTTTTGTT
TTGTAAGTTAAGTTGGCGGTGAAAACAGCTTTGAAGTCAAGCTTTGAATGGAAATAATGG
CTACAAATg
>NODE_710_length_493_cov_3.496957
CCCATTCACCGACAATGGGACGTGCATGACGCCGGCAGTTTCAAAGTGCTGAGGCAAGGA
TAAGTGCCCGCAGAAGGTGTTTGGGAGCACGTTTCAGGCCACTCTGAGTTGATTGGTAAA
GGTTTGTAGTGACACTTTTTTGGGTCCCGTAGTATGGGCTAACCCTAAGCCTAAGGGCCG
GAGTTAGGGTTAGGGTTAGGGTTAGGGTTTCGACCTAGGGTTAGGGTTAGGGTTTCCGGC
TAGGGTCAGGAAAACGGTTAGTGCTAGAGACATGAAACCTGTGTCTACCCCCCCATTTCC
TGCCGCTGCGATCGCAGTGAGCCTACTCCCGAGTCTCTACGACATCAGGAAGTGGGAGTA
ACCTATGATTTTTTGCTGTATCTCAGGAACGGAAGGTCGTAGAGACTCGGGACCAAGACT
GGCGTGTTCGGCATAGCCAAATTATGTGGGTCTGATGGCATTTCCAGGTGTCTACCATGT
CGGGTTGAGGAGATATTGGCCAAAATCTTCTCCCATTCACTGACAATGGGATGTGCATGA
CGCCAGCAGTTTCAAAGTGCTGAGGCAAGGATaggtgcctgcagaaggtgtttgggagca
cgtttcaggccactctgagttgactggtaaaggtttg
>NODE_711_length_440_cov_3.754545
TTTTTTCGTGTTTTGTTCTTCTTTTGGTTTTCCTTTTTGTACTGAAGAGAGCATCCTGTC
CCAAAGGCAATGGCGAAGAAAAGAAGAGAAGAAGAGGAGGGGAGACTCTCGCGATGACTG
CACCTCCTGTCTCGTATCAGAAGGCGCAGCCAAACATCGAGGGGAACAGGAGGACTCAAA
CGATTAAACCCCCCCCACCGCGCCAACGCGGCCCGGCAGATAGGTGGGGAGCCACCGAGG
GAGACTCTCCCGATGACAGCCCCACACACCCATCGCGCCACCAGAGTGGCACGGCAGATG
AGCAGGGAGTCAAGAGGCCAAGCCCAGGGACACGGTGTATAAACTCTCCTAGTTTTAATC
TTCTATTTTTGTTATTTTCTTCTTTTTTTCTTTTGTTTGACTCCTTTGATTTTTCATTTT
GTTTTTTTCGGTTTTTCCTTTTTAGTAGGGGTGAATTAACCATTACAGTCCATTTTAGTT
AAAATCTTCATATTTGTTTTATCTATTTTTCCATTGATCCTCCTGATTAGGTTAGGATAC
TGGAGTTTAGGGAGCGCCAAGCGTTAAATTGTATTTGTGGTTTc
>NODE_712_length_616_cov_7.857143
GTGACTGGTAGAGAGCACCATAAGTCAGTTTCTAAGATGGTCTATATTTAAGGTAGCGTA
GAAATTTTTAAAAAGTCACAAGGTCACTGTAAGAGGACTTGAATGCACCACTGGAAAATG
TCAGCTAATAACTGGACAGCCATCACAGCTGGAGACATCTTCAGCACACTGAAAGCAGCA
CTTTGAAAAATGGTGCACTCAGTCCCAAGTCTGCTGCACCCTCAACGGAGTTATGTATTC
TCTTGCCAACAATATGTGATTTGCAACAATTTATGTTACATTCAACAGTGTGATCAAAAC
AAGCAATTTCGTGCTGCAATATAAGATTAAAAAGTGTCTCCAGCGATGATGGTGTCTCCA
AAATATGTAACAAATTTGCCAGTTGTGCATTGACTTTCTAATAGAGGGCAAGAGTGTGTG
TGTTTTCTGCTGGGATGACTCTTGGTTCTCTCTTGTCTTTAGATACCAGCCTGTTGATAT
CATTCAACCAACCAATCATGTATTGCCAGCCTCATTCGGGGATTCTGATTGGCACATTGT
CACAGGCAACTCTCTTACCACCACCAATGAGTACCCACGTAGAAAACCCTCACAGCATGA
GCTGGAGAAACAGAGAATGCCAGGTGACTATTTTCTTTCTTCTCTTTACCCTTGTTGTGA
AGACTGACTGGGCGCCCGTGCCTTTTTTTTTCTTGTGTCCCCCCCTTCCCTCTCCCATCC
CCTTTTTTCTTTCTTTTCTTTTTTTTTTTTGTTTTTTTTT
>NODE_715_length_411_cov_8.535280
CTGTTCAATCACCCCTATTTAATTGACTGTATTTTCAGGGTAATTGAACTGCTTGTTGTA
AATTGAGGATTTTATAGAAACGACATGAAAACTACATTTACTGACATTCATCGCATCTTT
GACATTGATTATCTGATCAGCGCCGTGTCATGCTAACCTCCAATTCTTCATTACACACTG
TTTATGAGCTGTTACAGAACAACTTGCTTGTTCCAGAGTGATTGATTGCCTTATTAACGC
GTGTTCTTGTAAGTGTGACCGGACTGATTACGATGCATATGTTTAGAATAATGTTTCATT
TAGCTGACTGCGAGTAATGCAGGGTGACAGCTGCTGCGGGAGGACAAAAAACCTAAACTA
CAGGGAGCAAGCGGGGCCAAAACGCATTTAAGGTGGAACTAGGAGACAGCGCAGAGCCCC
TTGTATGGTCAACTGCAGCCGCTCAGCACCCAGATGAGGAAACTGGCAGCTCCCCAGTGC
GCCAAAACACAACATTATTCCAACTACATGTAGTTATTTCGCTGCTGTAAATCGTTTAAA
GGCTGGATTCCACAT
>NODE_716_length_145_cov_2.344828
TAAACATCGTTTCCGAGTCAAAACATGTTTGTAAACATTGTCTATAAAAGTCAAAACATG
TTTGTAAACATTGTCTTTGACTGTCTGAAGCACTTGTGGTTTTATGCGCTTAAAGAGCAT
TTCATGCGCTGAAAAGGCCAGTTTAGTCAATCAGCATGTAAAATGATTTTCGTCACACAA
AGTCCCTCCAAACAGCGTGTGCCTTCATATTTATCATATTTGAACACATTGTGAAGTGAA
AACATGTTTGTAAACATTGTCTTTGACTGTCTGAAGCACTTGTGGTTTT
>NODE_717_length_311_cov_1.845659
GTCACTTCGACCTCATCAAAGAGTATGTACACGGTTACTTAGATAGTAAAGAAATGATTG
AAATTTAATCAGTTTCTGTCAGGGTCTGTGTGCCAATAAATCAGCTGTCTGTCAGTATTC
CAGTGTGGGTTTAATCCTAATTGATCAAGCATGTCAGCTCTTTTGGTCTTCAGTGAATAA
AAATTGCACCTCTCTTCATCAAGATCATGTTAACAGAGTAATATTTATTGACCTCTGCAA
GGCACTTGACATACACTGGGGTGCAAAAGCCTGATAAAAATGCTGATAATACCTCCATAT
TGCATTAATTTTAGAGCTTAGCAATTTGCACAAGAAGCTGAATCTGTGAAAATTGTCCAT
GATGTTTAGGACATCTCAGTATTAGTTGACCTCATTTTACTTTCATGAGAGcagcactcc
agctgcacggactccaccagtttgttcagacataa
>NODE_718_length_572_cov_7.606643
TGGTGTAAAAGAGTATTTATATCCCCCCAAAACTTATTCAAATGAATCCTTTATTTTTAT
CTATAAGCTTCCATTACATCAAGGGATCCCTTCTGAGGTTTTATCATTCACCCATGTCTC
AATTTAGCGTTTTAGTTTCCTAATGAAATAAAGTTCTAAATCCTAACAAATTCTAATGAA
AACATAAATCAGCGAATTACAATATTTTTGCATCGCTATTTGAGTACCTCGATATCACAG
CATGATTCTGTAGTGATTCCCTCCCCTGTAGCACAGTTTACATTGCGAGGTGTGAGAGAA
GCAGAAAACTATAATAATTCCCTCATCTCATGTCCATTAGCATGTACGAAAACCCCAAAA
TCTCCAGTCTTGGGCAGACACAGGCAGACAGCACGCATCTCCACTTGTCAAAGAAAACTT
TTATCAATACCAAGAGCACTTGAAGTTTGTTTGCATTTTGTTTTCCAGCACTCTTAACAA
CTTCAGAAGTCAGATCACAGGAGTATCTGATCAAAGCGCTTCGTGGTTAGTTCTGGAAAC
ACAGGAGTGCTACGCCACGCTTTGATACTCCACATCAATATTTCAATTCAACAATCACTT
GACATGCACCCATACTCCCAGAGACGAAAGACGAAAGGGGAGAGAGAAAGAGGGAGAGAG
AGAGAGAGAGAGAGAGAGGGAGAGAGAGAGAGAGAGAGAGAGAGAGAGAGAGAGAg
>NODE_719_length_469_cov_8.040512
CCATTTCAGGTAGTAATCAAGACATCTTACAAATGAAAAATAAAGTTTGTTTTCTAAGTT
ACCTCAAACATATCGTTTGAATCCACTAATAATAATGGTCATGATGGTGTATCAGTCCTG
ATGTATTAATGCCATCAAACTGTGGCTTCATAAGATCAGCTTAGACAATTAGATTTACCT
GAAATTTGATAGACTTTTAATCATATTGAAGTTTTTCTTGTGGTTTGGTCCCTTACTGTT
CTAACGGCCCATTAGGCCTTCAGCGTGCTGATAGGAGAGTTTCAGACAAGCGAGGTTGCG
TGCTGGATGAAGAGTTAAAACAGGAAGGGTCATAAAAAAATGATTCAAGGGCTTAAGGGG
GGAGGAAAGGAGGGTATTTTGTACGAGCCATGCGATGGAATCGTGTGTTTACCCCCTGAC
ATAGATGTCAGACATCTTCTCTCCTGTCATGAAAGCATCGTCCTCTAGAATTACGTCATC
AGTGTTCCAAATAACAACACGAAGCTCAAAGCTAGACACCAGCAGAGCATTGACCAGAGA
GGAGAGAAAGGACGACAGACAGACAGGAGACACACCACAAACACGCACACAGAAAAAATG
GAAACAAACAAAA
>NODE_720_length_392_cov_1.104592
CCCAAAATTTCTCCAATTTAGAAGCTTCAACTGTGATTAGTGAACTTTCGGTGATTCTTC
CACTTGAGGAGACCAGGTCAAAAAGCAGGCTTTTATTTGCTTCATTGGATGAGGTGCAAA
AGTCACAGGTGGAATTATATAATCAGAGAGGCAGATTACAATATGATTTAAAGAGCATGG
AATTAATTAGTTTCACAAGACAGACGTTGGTAATTACAAGAACAAGTCATTTAAAATGTT
AATGCTTAAGGTTGGACCTCAATATTAAAGTCACCTGGCAAGTAATCATTGCCTCTTTAT
TATTCTAGCTCTGTTTTTAGAGTGTTCAGACTCTGCTAGACAGCTTGTTACTGGAGTGTT
GCTGTGAACATCCCTTTTATTAGTTTctttttctctttcagtgtgtatagtttctgtctc
caaactcattcattttcatttttatactctcctgtatcttttattattttacttttttat
aaattcctgtgagaaggctgaacctttctagcaagtgtcagctcaaaactatttct
>NODE_721_length_293_cov_1.068259
CAACAACAGTATTCTCAGTTGAACTGTGAATCCAAAACCTATCCTGAAAACATTAATATT
TGCCCTTAATAAGGGAACTCTATGTGCCATAATAAATGGATTTGCATGTAAAAAATACAG
TTACATACATGTATGTTGTATATTTTTATTTGTCTGTTAGATATATTAAACTAAGCCAAC
TGATGATGTCTCCAGTTAGCTGTATGTTTGAACTTTCTCCTCATTTGTAGTATTAATGGC
CTTTTCATTCATAAATAATAACCAGTCTCTGATTAGTCAGGCATACATTCTGACAGGAGa
gtgacagcatagtgcactgagggcatgttattccaaatcagctgaaggggaaaaatctag
atcttcaatagctaatacaaagtttccccaagcaatatcatgacatagtttgaaaaaatg
gaatcttcaatgctaag
>NODE_722_length_368_cov_1.644022
ACGAATGACAGCAGAAGCAGAAACTTTGCTGATGTGTGTGCAAATATAAACCAGAGGTCA
TCATAGGTACTTAATTGAGGATGTTTTTCTGCATTTTAAAAGGGCAAATGGAACCAGAAT
GATTTAATAAAAATCCCCTGAATGTGAAAATATGTCTCATAAAGTATTAAAATCATACAT
TTGTCCTGCAATTTGACGTTTAAATGATTATGTCATGCTAAAATGGTACACTGTGTATCC
CTAAACGCTGCTGGAAAGGAAGTGAAGGGCTATTTTGACGTCATAGTTTCCAGCAACATA
TTGTGTGTTAATGAGGGTCTATAAACTGAGGTATAGGACCCAGTCCAACTGTCTTTCCCC
GGGATTttacaaccctatttcttccgtgaatggtcactataaaccgttacagcacatgca
tagagtacatacggtcgatgtcagattggaaaaaccaacaggattccctaattactattt
aacaataaaaatcgtgcatcctgtgtacattt
>NODE_723_length_291_cov_1.079038
ATTATGAAGGTTTGACAAGTTGTACCACAAAAACAGAAACATGACAGATAGCCTCATCAA
AGTAGAACGGAGTTCTGGAGATTCAAAATCCAAAAATGAAAAATAAGCTCATGTTAAAGA
AAACTATTTCCTTGTTTATATTTGGAGAACCATTTTGAAACTCCAGAGTTATGAAAGTCC
AACAAACATAACCTTTTATCAGTTTTGTGACCAAGTATTTCATAAATAAAGTATTGATAA
TAAAGTATTATTGTGTAATATTGTGACATGCAGCTACAAACGGTTCAGAAAATATCACAT
tttaaaagctttgttgttgtgttcttaaagagggaacttttcatggtggctccaaatgtt
tttcgtagttcgactcatccataatcacagactatgaaatagttagtttgttgaaaaaaa
cattatcttggaaag
>NODE_724_length_145_cov_22.075863
TGTTTATGTGTGATTAACGGTTAATATCCTCACAAATTATTTAATATAATAAGGTCATTT
GTCTTTCACATGAGCCCGGTACCCTGCAAAGAATAATAGAATAATAAATGAGGACACTAG
TGAAGAGGAGATTTCTGATGCTTTGCCCGGCTCCGTTTTATTACCCATATCCTCTTTACA
GCTACAAAGCTGCACTATGGTTATTTTATGCAAGTCATAAAATTAGGCTGAGATGGAATT
AGCAGACTCGGGGCTCTTTATAGGTCAAGCCGGTAGTTTATGAGCCCAC
>NODE_725_length_311_cov_1.006431
TCTCTGTGAAGCTGCCTGTGTGTGGCGGCTGTGTGTAGAAGTCCCTTTCTGCTGCTATGG
ATCATATCAATATAACAAACAAAGGCCAGTCAAAAAGGACAGCCTGTGCACACATCTATT
ATATCACGACTTTGTTGTTGGTATCAAACATCTACAGCTGTCAGATGAACTACAAATAAT
GTGGGCTTTACAAGGTAGGTTTTATAAATGACATATAGTCTACGTTTTAATAAAAGAACT
CATTTTCTCTCCAGAGATTAAGTGTTAATATAGTCCAACTTTAGCCTGACTAAATCTAAT
ttgaattttgacacagtcaatttgtaaaggataaaagaggaaacaggccaaagtattaca
gccatgacggcgaaaaacaccttaaaccagaattagcttgtcatgcctgtaattttggaa
catttagtacagatttgggaacatgtggaaagtca
>NODE_726_length_301_cov_3.850498
AACAGCTACCGTGCACAGTTACAGACCCGAGTGAAATTCGCATTATATAACCCATTACAA
ACCTATATTACCAGAGTCAAACTAAGGTCATCCATCTTGAACGTGTCCTTCCATCTGATG
GAAATAAGCATTGGGGATATGCAGCCTGTGTGTGTGTGTATACGTGTGCGTATGTGTGCA
TGTTCCTGGCTGACATTTTGCTGATACAGAGCAATGCTGGCACCCCTGCAGACCTGCTGG
ATCTGTGTTCTGGAGGGCAGCCAATGACAGAAAGAAAAAGAGAGAAAAGGGGAGAGAGAG
GGGAGGCGAGAGAGAGATACGACAAGTGACAACTTTTAAATATCAGCTCATTAGCCACCT
GTAAACCAGTCTAATGAGCACTCATGGATTTTTCATTCCCTTTAATCGGGTAGAGGTTGA
AGAAAGGCGAGGGCACATGCTTGTt
>NODE_727_length_335_cov_2.286567
AAAGAGATCATATTTCTCCTGTATTAGCTTCTCTTCATTGGCTTCCTGTAAAATACAGGA
TAGATTTTAAAATTCTGCTTCTAACATATAAAAGTCTTAATGACCAAGCTCCATCATATC
TTAAAGACCTTATTGTACCATATCATCCTAACAGAGCCCTTCGCTCTCAGACTGCAGGTC
TACTTGTGGTTCCCAGAGTTTCTAGAAGTAGAATGGGAGGCAGAGCCTTCAGTTATCAGG
CTCCTCTGTTGTGGAATCAGCTCCCAGTTTGCGTTCGGGACGCGGACACCCTCTCTATCT
TTAAGATGAGGTTAAAAACTTTCCTTTTTGATAAAGCCTATAGTTAGGGCTGCTCAGGGT
CACCTGAGCTGTCCCTTAGTTATGCTGCTGTAGGTTTAGACTGCCGGGGGACTACTGTGA
TGCACTGGGCTCCTTTCCTCTACTCTCCTCTCTTTATATATAAATTTATATATAGTTAt
>NODE_728_length_439_cov_8.842825
AAAGAAAGAAAGAAAGAAAGGCAAAGAAAGGGAGGGAATGAATGCATTTTCTTCTTATCT
ATCTGTCTTTCACTCTCTTTCCCCAGTGAGAGAGACAGAAGGGAATAAATGGCTCCCCTC
TCCTCTCCGCTCTCCTCGGTGTGGGCTGACAGCGCAGCAGATGGTGGTTTAAGCAGTGAA
TTTATGAGCGCCACAATCTTAATGTTGCAGAAAGAAAAGAAAAGGACTCGCATCAAACGC
CACTGACAAATGCACTTGCTAATATTAATGCACTCCTCATTCATCCAATATGCTGCCTAA
TTGCTTTTCTGTACACAGTAATATGGCACCTGCTGCTCAAGTCCGGCGCTCGCGTCAGGA
GAGGAGAGATCGAGGAGGGGGTGGGGGGCGGACGTGGAAGTAGAGAGAGATGAGGAAGAA
AGTGTCTCTCGCTCTCTCTTTCTGTCTTTCTCGCTCCCTTTTTTCTGTGATGGATGCAAG
GCTGTGGATCATGCGCCAGACCTGTCAGTGTTCCTAATTAAAATTTTATACTTACAGGCT
CAGGGAAAAAAAAGGTGGAAAGCACTCAGTAAACAATCAGTTa
>NODE_729_length_537_cov_5.014897
CTCACATATTAACCTTCACCATACAGCCTGTTGCTGACTTGCCTACTGGGAATATCAACA
CAAACTCCCTACTTGTGTGTCAAGGGTGGGTGAGTAGCTCATGTCTCAAAAGTGGTGTGT
GGGGGTTTGCACACATGTTGCCAGTCCAATTTTACTGTCATTCTCTGCTTCCTGAAACTC
TATGATAGGGAGCAGCCTGGCTACCATGGGCCTGCGAGGGTTAATCTAGCACTGAGCCAG
ATCACCTCAGGGGAACCTGCCTGGAAAATGGGTTAATAAAGGTCATCCCCCAAAATAAAC
ACTTTACAGAATGTTTCTCCATTCATCCCTCCTTAAAATCAACTCGCAATAAAACGGGTC
TGGGTGCAATTACTGCCGCTGCATTGGGGCATGAAATCAACCTGTCCCGTGTTCTGGCTG
AGGTCTGCTATGATCTCCACTTTTTCAGCCTATGCTGCTCCCCCTGTAGACCCTTTCCAG
GAGTAGTTGCACCCAGTTTCTCTCAGCTCCAGCATGCCAAACCTACTTAAAACAACTTTA
TTGATCTGTCCAGAGGTGCAAAGCTAGACTGAAAACTAAATAAATAGAACCATTTTATGT
CTACTGAGCTTTTCTAAAAGTGCAAGTGCAGAAAGTGCATTATAGAAGAATAGAAAagta
tgtaattcttccaaaagtaat
>NODE_730_length_414_cov_9.654590
GTGACTGGATGTTTGACTGTTTGCAGTGATTACAGGGGCCTGCGGGCCTGGCGACGGCTC
TGTGGCTGGGACAGGGAGTTTCTCCCTGGGCAAGGAGATACGCCTGTCTGCCCCTTCTGC
TGGAGCTACAGGGACCAGGATGTCAGGAGGGAGAGTGCTCCCTGTGAGCGCTCTCCCTCT
CTCTCTTTCACTCTCTTTCACTCTCTGTCTCTTCCTGTATGTGTCTCTCTTCCTCTCGTT
CCCGGTCTTGCTGGGTCTGTACTATTGCAGTGCTTGCAGATGTGCACAAACAAGGGAGGA
TTAAAGCAAAACGAATCTAAACAGACAAATGGAATTAGAGTGATGGGTGTCGGTGGGCTG
GTTCACAGTGATAAACATAATGATGCTCAGTATGTGTGTGTGCGAGTGTGTGTGTTCCTG
TGTCTGGGGGATTATCATTGGTTAGGTGTGTGGTGTGTATGGCTGGGTGACTGCTTCTGG
GTTTCTTTGTGTGTTTGCCTATCTGTCTATGTTTTTGTAATTATGTGTGTGTATATttac
tctgtctctagttgtgtg
>NODE_733_length_296_cov_1.445946
AATCACCACAGCAAAAAAAATGCTTAAAAAATAAAACAAAAAACTGTAAAACCAGAAAGA
ACATCCCGATTTTCAACTTTACGACGGTCCTTGAACTCGTCGGCCCTCGAATCACCCACG
ATGTGCCATTCCGTTTGGAAAACTGACCAATCAAATTCATAGGAAATCAACCGTTTCCAT
TTATCAGATTCTGTAAAAACCAAAAAATTCTGCACACTCTGGTGCAAACGTGAAGACATC
TGCGACTCGGCTGCGACCAACAGTCATGTGGCAAAAATTCAGCGACTTTTGGGCTGAACT
GCAGGCAGTGTTTCCGCAGGGCGGAGAGGAGACGACTCAAACTAAAAatgtaaatatcta
tagaaagtagagccgtgtacgtagtacgctgcgctgtttccaccgaggcttaaagaccta
aaaataaaaataaagctaca
>NODE_734_length_303_cov_1.475248
AAAACTAATTTAATCCAACATTGTCAATGATTCTGAACAATGTTATCAAAAATTTCAGAC
TTTTCTCATATCGTCCAGGCCCTAAAACTTATATTTGCATAACAAGATGCACAAAATTCT
GCTCTTGTTTGTATTTTAAAACCTCTAGAACCTAAGAAGTTTTGTTTTTACTGCAATATG
AAGTAGTGCATCTCTATGGAAACAGGAGAGCCACGACTAAAAGTAAGAGCTCAAAAATGT
ATTTTGTGCAGAATAACAAAGTTATCATGCCATTAATCATAAACAAGAAAAGCTGCATTT
CATTGATTGTTCATTTTATAACAATTTAAAAAACCTGGACTCAATATGTACAACATTTTT
GCACATGCCCAAGGGTATTatcaatactggaaaaattggtggctgtacatattagagata
tttcattatgtagtttattatttgttt
>NODE_735_length_299_cov_1.692308
GAGCATGATGACAGCAACACTGCAGTTTTTCAAAGACAATGTTTCCAAACATGTTTTGAG
TTCACAATGTGGTCAGATGTGATAAATATGAAGGCAAATGGTGTTTCAAGTGACTTTGTG
TGATATAATTCAGTGAACCACTATGTGGCAAAATTGGCCTTTTCAGCACGCCAAACGCTG
TTTCAGAGCATGATGACAGCAACACTGCAGTTTTTCAAAGACAATGTTTCCAAACATGTT
TTGAGTTCACAATGTGGTCAGATGTGATAAATATGAAGGCAAAAGTTGTTTCAAGTGACT
TTGTGTGATATAATTCAGTGAACCACTATTTGGCAAAATTGGCCTTTTCAGCACGCCAAA
CGCTGTTTCAGAGCATGATGACAGCAacactgcagtttttcaaagacagtgtttccaaac
atgttttgagttcacaatgtggt
>NODE_738_length_355_cov_8.732394
ACATATTTCATGCCAAAAGAATGATGCGTATTTAATGACTCTAATACATTACCATCTATT
TGCAATCTCATTGACGGAGTGCTTGTGAGTTTAACTACCATTAATCAGCATCAAGGTTTG
TCTATCTGGAGAAAAATAGATTAAGGGAGGGATTTTTTTCATATGGCGCATTACAAGAGA
TCCACATTGTCCTAGTTAAGAGCTATGCAGAGCAGGCTGATAGATAATGGTCACCTCGAG
GCTGCCTAATAAAGCATGTTAAAGGACTTAGGAACACGACATTACTGAGTGTAGTTTTTA
CAATACAAGATGTATTGGCTTAATATAGTTACTCACTGATGCTTACCTGACTAAATGCCC
CTCACACACAATCAAGGCTGGCCGTAATCAGTTATGTCGAAGAGGACAAGCATGTTTTTG
AGGATGCCTTTGAAGTGTTTTGAGACTTTGCTGTAAATAGCGAGGACATCAGTCATGCTG
AGACGAGTGTGCGCCTCAa
>NODE_740_length_430_cov_7.441861
ATAACTGCCCTTACTTAACAGACTCAAAGGAGTGGCCCTCCTTCTGCAAAGGACATACTG
CTGGACATGACTGGAATAGGGGAAGCTCTGTATATGGCATATAGGTTATATCCCATAAGA
CTAGAAACGAACATGTTTATTCCAGTCATCTCTTTGGTTAGTCCCTTTGCTTTTAGCCCA
CATCTGTATGGCAATCATCTCCACCAAAACACTGAGTCATTATAATCCCATCACTCCTGC
TCACACACACAGAGTCCCCCAGCCTTAAGGAAGGCCCGACTTACTCTGATAGGATGTACG
GATCCTTTTCTTTGAATCTGAATAAAAGTTAGACAGGCCACGCATGCAAAACTCTGTCAG
GCAGGCCCGCATGCCCACACCAGCAGCCACAGAGTCACCAAAAGGTGGAAGGAGGAGGAG
GAGAAGAGGGAGGAATGAGTGGTAAATTGGATGGTGGGGTAGGAATCAAGAGTGAGAAGT
GTAGGTGAGGATTGAGGGCAAGGAGAGATGAAACAGGACAGAGAGGTGAGAATGAGAGAG
AGAGATGGCAATGTTAGTGGGATAGGatggtgat
>NODE_741_length_413_cov_1.648910
TTAACTTCAGGTTACAGTATGAAATGTGATTAATGCTAGTTCAGGATTAGGGCTTTGGTT
TGGGGCTAAATTTAAAACTTGAGTTAGTTTTCTGTTAGGTTAAAGGATGGATCTCATGAA
GTACTTCTAATTCATACAAGCTGACCCTGAGATTATGTTATTAAGGTAGGTTCTTACAAG
TGAAGCATTACATACGGTGCATGTTGATAGTTGAACGCTGGCATATGTAGTTATATAACA
CCCTCCCTTCCCCTCTTCATGTTCTGAGTTAAACTAGCCGATCTACAGCCTCAGTCAACA
GTTTATGTGCTAAATGGCCGTTGGTATGACAGCCCGCATCACTGCATCTTAAAAACACAA
CACGCACTGTAATATTGCTTACGTAAAGTAAATAGTAAATGTGCAGTAGCAGCCATGACA
GGGTAATTAATCCCTGGATTCTGCGATTTCACCCCATTGCAAATCAAGTATTCCTGCCGC
AAAGGGGGCAGCGCGCGTCACAAAAGGAGCTgtgttcggttgtttttggtgctgacacga
caacagttgagagtaac
>NODE_742_length_367_cov_1.632153
CCTAATTTACAGCATCATGTGTCAGAGTGAGACTGATGTGTTATACTGCAGCATTCTGCA
GGTGTAAATTATTCTGTGGACTAAAACTGGCATGCAAGGTTCAGTGTTTTGTTCACACTC
ATAATGTTTTCTGCCACAACACATTCACACTGACTTTCTTCTCTCTACAAATATCATATA
ACAAAGTATACAAAATCATAAATGCAAAGCTGTGGTGCAGGTTTCATTTTTTAAATGCAA
AGTTTCTAAGCAATCTTCTTATCTGGATTTACATTAATAATTTAGGGCCAGATACGGATA
CTGAAAATGTGGCAAATGAAAGTGACATGTATTATATCAGTGTTCATAATATGTAACTTT
GATTAAAAAATGTAAACGGCAAATACCAATATTTCGGTCTAAAagtttaaggagtgaaac
tttaataggtgtcaaatttatgtgtgcgcatcagtacctgaattcagcagtggcagtaaa
agactcatgctctgtgatggagaagaccagc
>NODE_743_length_356_cov_1.379213
GTTATACCTGGCCTGTCGTTACATAATTGCCATCTAATTTTCCAGTCTCAGCGTACATGG
TATGTAAATGTTATGCTTCCTTGAGTCCACCCCAATACCTGAGGGAGGCTGCGATGTAGG
TGTACAAGAGGCCATCCAGCAGCAAAGTAATTGGGGAAGCGGAAAGCCTGCTGATTAGTA
TGGAGATCAAAAGTGCTCCTGTGGAGGCAAACTTTAGCTAATCCCACGGCGGCTGGTTGG
GTCAGCACCTTCCAAACAAACACAATGAATGGATTATACAGCAAGAATCAGAATAACATA
CGCTCACACTTTTGATAAAACACAGAAAAATAGAAGAAACAGACGTTTCCCCAAAGATAA
CAGAAGAAATCTACCACCAATGAAATACAGTACACTATGATCACTCACAGAGGAAGctaa
ataacattgatcatctcgtaatattaatgcacatggtaagtctacagttctacagtttca
tttagcagatgcgtttatcc
>NODE_744_length_345_cov_1.318841
ATGACCACAATATCGAGCAGGAACACACAATGGGATTGCACAATCTGTTTTTTCTTCTTG
GCACACTGCCAGGCAGGTTATAAGGAAGTAAAAAAGGGGAAAATACATCGATCACGTCCA
CCAATTTAGATCTCCAAAACCTAACCACTCTTATTATTCAGACTTATCCCAATAAGTGTG
TATTGCTCCACAATGAGGAAATAAAAGGCAGGCATCACTCACACTACACAGAGAATTTTG
TGGATGATGCAATTCTCTTCCTAAATGAGCGCAGATGCGTTGGTTGGCTGCTGCAGTTCA
ATGATACGTTATCTGTGTTAAAACAGGACTTAAGTTGTGCAAGCAGGGCTTGGCTCAAAG
AGGCTGTGACATCTACTAGTTATGTAATAAAGGAAGCTGAGTTTGGGACAGAGGTGAACA
GTCTACCTTTAGATTTACCTCCATTTTGTACTCAGCATGAGTGAAGTTGCAAGAGCCTTG
CCTGGTTTt
>NODE_745_length_302_cov_1.506623
ATTAGTGATAAAAAGTTTTATTTACATGTTCTTCGCGAAATGACAACAATCAGTTTGAGA
TTGTTTTGGCATTTTCTGATTTGGCAGAAAGTGAAATCCTATTGTCTGAGCTCCAACAGA
CTTTAATTAAACTCAGACAGAGAAAAATGGGCTGCTAGGAACTTTTTCCATTAAATTAAT
CCTAGATTAAAGAGAAAAAAAAGAAAAGAGGAGGAAATGAAATGAAGTGATGAAGAAAAG
GAAAAAGAGTGGAAAGAAGGAAAGGAAATGAAATGAAAAAGGAAATACAGAGAATATATA
CAAAGAAGTATAGAAAAAGAAAGAAACGTGTAGAAATGGAGGGAAAGGAAGAAAGCAAAA
GAATGCAAAAGACAGGAGTGAAGTAGGGAGGAGAAAGGGAAAAGTAGGGAACAATAAATA
tagatgtatagaaaagaaaaagtaat
>NODE_747_length_299_cov_2.531773
GAGATACCACCTCCCTCCTCCTCTTCCTCCACCTCCTCCTCCTCCTCCTAACTGGCGCTG
ATCGGCAGCCACAAACACACACACATACACAGCACTAACTCTCCCAGGCTGCCGCTGAGA
CTCACAATAAAGGACTGGGGAGGGGTGGAGGCGGTGGAGGGATGGAGGAGGAGGAGGAGG
TGGGGTGGATGGCAGCCTGTCAGCTGCTCTGACATCATCCTCAGATGGAGATGCTACCTC
CAGCTGTGCTCTTTCTACAGCCATATGCTGCCTCCTCTACACTCCTGCCACCAGACTCCT
CTTTCATTCTACCAACACCGCACAACTTTGTCTCTCTTTCTCCCCCTTTTTTTTCGCTCT
CTCTGGGAAAAATAAAACAAAACAAAAGAAAAAAAAAACAAGggtttgctaaatgcactg
ggatgctgatttgggtgtttatt
>NODE_748_length_322_cov_1.468944
CTCACCAGGCTGACCTCCTCCACAGTGATGGGCTGCGTTCGGTACCGAGCCCCCTTCTGC
CTCCGTCTCTCTGGGGGTCCATCCGGCGCCGTTTGCCTCCCAGGCAGCGACAGCTTGTTG
AAGAGGGCCAGTTTCTCGCTCATGCTCAGCTTGCAGCTTTCATCATCGTCCTCCACTGAC
TCACTCTGCTCAGACTGAACCTCTACTGGAGGAGCTGGTTTGGGAGCACTAAAGGGAAAC
GTCAAACAATGTAAAAGAAGGAAATAAGACTTGTGTGCCGTCAGAAGCTGATTTATTTTA
CTCCTCTGTGCCACAGATCTCCACTGTGGTCCAGAGGCTAGTAAGAACACatcagcgggc
cacatcgctgcgtgttttttcgcaaccatgaacgcactgtagtttatttttagtcgatct
gacagacactcacagcagcaccaaatgtgcatctgaaaatagtctt
>NODE_749_length_386_cov_12.935233
TCATAAATATAAGATTACTACAAACCTAGTTGGTGTAGTTTTAGCTGAATCATTAAGACT
AGACTAACATTTTCATGTGAAATGTGTATTTTTAACTTTGGTATATATTTTTTTTATTCA
ACATTAACAAAAGTCCTTGATGTTTCAATTTGAAAGAGTCCAGTTGCGGGCTGAGGCTGA
GAGTCCATTGAGGCTAAAGATGACTGGCTAAGATGACTGCCTGTCCCGTTTGGCCTTGGC
TTTCACCTTACAATGTGTGTGTGCCCTTGCCCCCCCCTTGATCCTTGGCTGACCTAACCG
GAAGCCATGATGACAGCAGCCTTTTGCCAATAGACCAGGGGTGATGGTGAGGATTGCCAT
TGGTTTTTATGTTGACAGCAAACATAAGTGGATCGGCTCTAGAAAAGAACTTACAATCTA
AAGAAATGTTGTAAGTGCAAAACTGGAAAAGAAAATTTCAGACTGACACCCGGTAAAGTA
ACATTATGAATTGCCAAAAGATTGGTGTATTCTTTACACCCCTCTTGACc
>NODE_750_length_415_cov_3.436145
ATTATACCCATTAATCACTACGTAAGTGCAAAATGCCAACTTCCCCTACATGCAATTTGC
CTTGTAAATGAAGGCTGGCACAACAACACATAAACCTGCTGTCTAAACAATATGTGTTGT
GCTGCTCTGAAAGGTAAAGCAGTGATCGTATACCTCATCGCTCTGAGAGGGGAACACTTG
AGCCTCTCGATATCTGCATCCTGCACTTATACATATTGCATTTTTGATTGCTTTCCCACT
TTACTGGGCACAGACTCGATATGCTAAGCGCGTGGGAGGCCTGCAAACACGTCAGCGAGC
TGTACATTCATGCTGTACCGGCTCAGATGTACTGTACATACACCCCTCCTGCCAAAAAAA
CAAATCTGATATCTGCACCTGTGGAAATGAGACACGGTGTTCCAGCACGGAAAAATAATA
CCAGCCTCGCCTCTCCACCAGCCTTTTGACTTTGTGACACTATCAAAGTATCACAGTAAC
AATACACACAGATCCCATTCACAGTTAAACAAGTATGTTGCAGGAACCCAaatgttgagt
gacttaaatttgtcaaagc
>NODE_752_length_290_cov_1.996552
GAATTCTTCACTTAGTTTTAGCCTAGTCTTAGTCAAAGCCATTCAAAAAAGAACTCAAAA
ACACATAGTCCAAGTATTAGTCATCAAAAAGTATTAACCATCGGTTTTAAAACAAAGCCC
AAAGCTTAGCCCTGGCCAACCTTAAAAAGCACAAAGCTCACGTCATGAATTCTAAGCAAA
CATTACAAATTCTAATTCCCTAGTTGCATTCTAGTGACTTTCTTTTATACAGAAAGTTTT
GGAGTCGAATTCAAATCAGCATCTAACCATTCATGGACGTGTTCCTCCCAAGGGGTGGTC
TTGAGCTTCACTGTCCAGAAGAGGTCAGAGGCCAGATACCTTTAGGACTTACTTTGAGTT
CATTTCTTAAACAtacaaatccaattgttaaatatctctgatgatcatagatctgaaaca
ccactgaatagatc
>NODE_753_length_622_cov_11.073955
TCTACTTCTTTTCTCCTCTGCTGTTTCTCCCTCTCTTTGTCTGTTGCTTTTTGTCCCCTT
TTAAGTTAGTATATAGGACCAGATGGGAGGCAGCACGTGGCAAAGAGCTGTCCTTGTTGT
CATTTGATGATGTCATCAGTGTCGTTGTTCCTCAGCAGACGTTGTTTCTCTGAAGAGAAA
AAAGCCAGCAGTTTCTTCATTGTTTTCTTTTTGTTCTCTATTTGTCTCTAAATCTTTCTC
CTGTTTTTTGTAAATGACAACAAAAAAGACCTGCCTTTAAATGTTCAGGACGTTTTCAGT
CACACTTGAACAGGTTTTTAAAGACCTCAGTAGGTGAGCTAGTTTTACCCTTTTTGCCCT
TTGAAACTGCAGATTTTTTGGAGAATTTGTAATCCCGTCTTGATTAAAGATTGAGTGGAA
TTCTAGATGTGATGAATTTTGTCATATCTTCTCATTTTTTTTCTTTTACATGAGTGTACA
CTTAGTTGTTCAGAATATTTGGGACCATTAAAATGATCTTTGCTGTAAGATGTCCTATTA
CCATTTGTCCTAATAACTCGGTGTTTCTTTGCTGCATCTTACTTTTAATTGATCGGTCAC
GGTGCCTTGCCATTGCAGAAAGACATTCATATATTTCTAGCACAGACAGTTCTGTTGGGT
CCAACATGGTTCCACAAACTACCACAAAACACCAGATTTTGAAAACTGAAGAGTCATTCA
ACATCAAAGTAGCGTATATTTGAATAgtgaattaaaaattgctgtt
>NODE_756_length_291_cov_1.883162
CAAATAGCAACTTCTAATTAAAAAGTACTGATTTTAAAGGTATGTTCCATCCAAAACTGT
ACATAGTTAATTTAGTGTCACTCTCTGTCAGCTAGAAAAGCTCCCGTTTGGAGTAAACAA
GCGGTTGCCATGTTATCTGGCTCAAAAAATGAAAAACAAGGGTCCTAGAACTGCAGCCTC
CTCCGCTGCAGACTCGATCCATGCAGCTCGAACATTGTGCGAGACTTTGTCCTGAACTGG
CTCTGTCAGGTGGAGCCATAAATCAACCTGGGGAGCGAGTTTAGCTGCAACAACAAGTTc
tggagaaagaacgaacaccttaagcgttcacagatttgtgaggcatttggtttgttgaag
tcgacgtttaattttgtgtgtgatcctaacgagctgttctgctgttgattatttaatgtg
cagtactgaagttaa
>NODE_758_length_563_cov_8.470693
TAAGATTTTTGGTCTCACAAAGCTGTATGCTACTTCAGCAGGTGCTTATGGATGAAGTGA
TGGATTACCTCACTCGTTGCTATCTCCATCGTACTCCCAGCTCTCCCTCCTCTCCCTGCT
TTGTGCCCTCTCCCCCACTTCTTCCTGCTGCTGCTGTTCTATAGGGAAATGAATGGGCCT
CCTGTTTGCTGCATCCGCATCTCACTCTGTCAAACTCCACCATGCATCTGGTGCGGAGGG
TTGGTATGCATGTGTGTACTCAGCGTGCACGTGTATCCATTTGCTCTGGGATTTGCTGTG
TGTTTGTGTGTTTATGAGTGTGTTTGACCAGGTCATTTAGTACTCTGCATGCAGGCTTGG
AACAGGCTGATAAGCTGTTTGCAAAAACTGGCAATTAAAAGTTGATCAGGCTGTCAATTC
AAATGGAATGAAATGGAACCAGAAAGTAATTAAAAGGATGGCATGAAAATGACAACAATT
ATATCTCTTAGCTTCCCATTACCGATGCACAGAGGAATTTAATTAGTTTAGGAGCTCATA
TAGTGATTCATACAGTAAACACACAATAACAAAAAATAGCAGCCACCACAAAAACAAACA
AATAAACAAAAACAAAAACAAACAAACATTAAAAGTAGAAAAAAATCCACTGGTGCCTGC
TTCCTGTCTCTACAAAAATTCTGGCcagctcagtctcacgattaaac
>NODE_759_length_291_cov_1.068729
GTCAGCTTTGCGTTGCTTTCACTGACATTCTGCTGATTGACAACGGTCTGTCGTTATAAG
ACAACTATCATAGAAATCCTTGAAGCTATTCTTGAATTTTGACATAAGCAATCCGTCTGA
AAAACTTGAAGAAAAGCTCAATTAACTCAAAAAATAATGATATTTTAATGAGTGTGAAGT
TTAAAAACCCAGCAAATAACACTTGTTTGAAAACAATACTGGTAATTCATCAGTTCACAA
CAAAGTTTCTGCAGTTTTATTTCTGTCAGTCTGAAATCACGGTTCTCTGATTAGTTCAAT
ctgattaactctttaatcctctcagtacaaacaggtaaacataattcatgcagactatac
tacatctttaagaactgcagatgcttttagcactaaaagtacacatattgcaacaattaa
atagagactaaaaca
>NODE_760_length_306_cov_1.022876
GATACTGATGCCTCTGTACCAAACTGCCATGTTGTGTCCGAGATGACTCTCCATTATAGA
ATGTCAGCATGATCTCTGAGCTTATTTGGTACACACATATTAAAGGACTAAAGCCTCACT
TGCAGGTGCATTTTCAGGTTATAAATCAGATTCTTGCAAGCTGGGAAATGAAGATTTATA
CAGAATATATGACTTGAATGAATGAATTTAAGTATCACTACAAAGATCTTAAGAGTCTCA
CTGACTCACACAAGAAGCAGCAATTTCTGAACAGTTGAAAAGAGAGAAAGGAAAACCTGT
tgttgagtaagaagatgtcacccccctccagtgcctcctcatatctccagcctgctttga
tctcccacagtatgaacaatgctgactttgggaaaggtccactgaggaaatttcatatag
tgtgctttgaagtctccagttttatctaac
>NODE_761_length_560_cov_8.805357
AAAAAAAAACAGAATTAAAAAGGAGTATTAATAAATAGGGTTATTCTACACTGAAGGACT
CTGAAGCGCGTCCATGCGCACAAAACAGGCAGAAAATACACAGTGTGAGCTGCAAAAACA
AACAAACAAACAAACGAATGAATAAAATACTGTATGCAAAGTGCCTGGAGCATCCAGTGC
GCTTACCTAGACTTGGAGGGGGGCTGAATGTGTTGCCAGCGTTAAGACAGCGCGCAGAGT
TAATGAAATATCTCCAAATGGGAGTCAGGAGTGCGTGCAGAGATAAGCCTGATGTGGTTT
ATATACCCAGAAAGCAAGTGCTCCTCTTCTCATATTGTCCAAGAGCGTTTGCATAGCTGG
CCAAGTGGCTCTGCTCTTGCTGACTCGCTAACATTGCATTGTGTTTGTTTTCCCCTTGCT
ATGACGTGAGACAAAATATTGGCCATATGTCCATCGGCAATAAATTGTTCTTGAGCGCAA
ACACAGCTCCCCGAGGACGCCGCTTTTAACCCACACTAGTAGTTTTCTCCCTGCGAGATG
TTTTAGGGACACCAAACTATCTGCTGCCTCATGTAGGTACATGATAATGTTACAACAACC
TGTTTAAGGGATAATTGTGGGCGTGTggaagcgccgctggttgatcttttatactgtgac
ctattattcctcacacggggctctctaataaatcgcttggtaac
>NODE_762_length_295_cov_2.549153
GATTGGTATAGGTTTGTAGTGACACTTTTTTGGGTCCCGTTGTATGGGCCAGCCCTCACC
GTAAGGTCCGGAATTAGGGTTAGGGTTAGGGTTAGGGTTAGGGTTTCGGCCTGGGGTGAG
GTTTTGGGCAAACGGTTAGTGCTAGAGACACGAAACTTGTGTCTACCCCCCCATTTGCTG
CCGCCGCCGTCGCACTGAGCCTACTCCCGAGTCTCTACGACGTCAGCAAGTGGGAGTAAC
CTGTGATTTTTTGCTGTATCTCGCGACGGGAAGGTCGTAGAGACTCGGGACTGAGACCGG
CGTCTTCGGCATAGCCAAATTAGGTGGGGCAGGTGGCATTTCCAGGTTCCTAGCACGTCT
GCTTCCGGAGATATTGGCCAAAACGTTCTCCCATTCACTGACAATGGGAGGTGCATAACG
CAGCCAGTGTCATAGTGCt
>NODE_763_length_334_cov_2.179641
AACAGGTATGTATAAGTATAGGGAGGAAGGGATGACAGAAAGAAAATATGGAAAAGAGAG
AAACGAGTAAAGGTGAATAAAAGCAAAAAGAATAGAAGAAAGGAAAGATGAAGACACATG
GGAGGAAGTACAGAAAAGAAGGCATGAAGAAAATGCCATAAGGAAGGAGGGAATGGGCAA
AGGCGAGTATAAACGGGAATAAAAGTGCAAGGAAAAGGATGAGAAAGGACACAAAGAAAA
GAAGGAAAGTGGAAAAGATGGAAGAATGAGGGTTAGCAGAAGAAATGAACTGAAGAAATG
AAAGAAGAAGAAAGGAAAGAAATAAGATTTGTGAAAAAACTAAGAAGGAAATAATGGAGa
tacatgaaagaaaagagcgaagaaggacgcaggaaagaaagaaaggccagacgcatgtga
ggaaggaatggaaagagaagatgaagatgaaggaaaggagggaatggacgagagtata
>NODE_764_length_585_cov_4.523077
GGACAATAGCTGTTGGCTTGAAAATGCTTCTTGATTATTAAAAGCTAATGCATTTTCAGC
ATTGCAGCCTTCATTAAGGGTGCGGATGGAGAGAGGGGGGGAGTGAGAGGGATGAGTGGG
TACTGGGAGGAGGAGAGGATGGGAGAGAAGGGAGAGAGAGAGAGGGAGAGAGAGGGAGAC
AGGGGCTGAGTCTGTCCTATAACTCCTGGGTCTAAGACACATGCAGCTAGAAGATTGGCT
CGGGCCTCTCCTAGGGGTCGACAATGTGTCATTTCCACCCGGCTAGATTGCCCTCTGCCT
ATCTGATATTAATGTGCAAATCAATATTTCAGGGATTAAATTTCCCTTCTTCATTTTTTA
TGGTTTCTACCTCAATAAGTCTCCCGTCTAATAGAGGAGGCTGGATGATTTAGAAGCCTT
TGCTGCAGAAAGAGAGAGAAAGAAATAGAGAGGAGCTTTGCAACAAGGCTATCGCTGCAT
TTTAATGTTCTTCTTCGTGGATCCCCCATAGGCCCTTAGTAAGGAGGGCTATATCGCTGC
TTTACAGTGTAAAGACAGCCAATTTGGCTAAAAAGGCAGAAAGGGAAAATATGAGTTCGG
TTGAATACTTAAGACGCTGTGGTAATCCGAGTAGTAGGTATTAGTGAAGGGGagcttccc
cccctcagagagacacacacagagctacatccaaacctgcattaccagccgtcatgcttg
cgcgagcag
>NODE_767_length_296_cov_2.729730
ATTACAATGTTATGGCTTACTCGCTCGCAAGGTTACAACAAAGAATAAATCAAACTTCAT
TAAAAGTCTCAGTAACTCAACGCATGAGCACACAAAATCATCACAGAACCAACCAGATTA
TATTCCAAACTAACTCCATGCATCTCATAAGGAGGTTGTTTTCCTTTTTCATATTTCATA
AATATGAACCAGGGTGGTTTTTGTCTGTGCCTGTCCATTTATTACCATAAAAATCAGCTG
ACTGAAGTATCTCACTATCTGTGGAGGCAATTAACTGTTTTGAGAGAATGCGTAACACGG
GACTTTGTAATGGTATCATTTGGAGTCAAGGCACAGATGCGCCGTGCGGAGCCATACTGT
AATTAGAGAGAAACGCTGTACAGGTTTTCCACTAATTAGCAAATTATGCTGAAAATAGCA
TCAAGCTAATTAACAGTtat
>NODE_768_length_475_cov_1.246316
GACAGAGTCTGTAAATGATAATACACTTTCATAGGCCTGTGTGACATTTTGCGGGTTTTA
TCAGCACACTGGCTGAGTGATATGTCTGTGTTGTGGTTCAGGACCCAGCTCAGACGGTGG
GGAGCTCCAACTGTATCACTCAGATGGAGCCTGCTGGGCCAACGGGGGAGGACCTGTACA
TCAGTTGCACAATGCCCTCTATAGAGTTGGGAACAGTGGGAGGAGGAACCAACCTGCCAC
CACAGCAGGCCTGTCTGCAGGTACTGTCACCTCATCTTATTTCACCAGCACAAGCAGAAA
ATTGTTTTAGTCAATTTTGTACCTTTTGTCATTTATTGTATGGTACTTTTAGTTCACTAG
ATGTAAATATTTGTGTGTGTGAAGCTGAGGAAGCACAAGTTGTATATCCTTGTGTTCAAG
TTCTTCATATCCTCAAGTGGTTTCTGTGCATTTATTTGCTCCTGCACCTTTATGGAAAct
gcacaacaatgactggagcagaaggaagtcgaaatctattatttaatttatgaaaaatat
aagaacctgtacaacatttgtccagttgttcaaaggtgttactggaagttctgcagttca
gtccagttgagctgaaaag
>NODE_769_length_145_cov_4.606896
CAAACATGTTTTCACTTCACAGTGTGTTCAAATATGATAAATATGAAGGCACACGCTGTT
TGGAGGGACTTTGTGTGACGAAAATCATTTTACATGACTATTGACCAAAATGACCTTTTC
AGCGCATGAAATGCTCTTTAAGCGTATAAAACCACAAGTGCTTCAGACAGTCAAAGACAA
TGTTTACAAACATGTTTTCACTTCACAGTGTGTTCAAATATGATAAATATGAAGGCACAC
GCTGTTTGGAGGGACTTTGTGTGACGAAAATCATTTTACATGACTATTG
>NODE_773_length_435_cov_6.225287
ATTAGTCTAAATCTTCCTACATGTTTGCGACCACAGTGTCAACACTCCAGCTGTCCAGTA
AAAAATGAAGTTAACAGATAAAATGTCTCCTTCAGTCCTGTATCCAGGTTCTGCCACACT
GGCCCTCTGGTAAATGAGTTGTGGTTAGGGGTTCCCTAGTGATTGGTTCGGATTAACCGT
GAATTTTCTGTCTCCACTTCTGAATACAGGTGGATAAATGAGTGGGTGAGTGAGGGACAG
AGAGACAGATTGGACGGGAAAGAGTAGGTACAGACCTCTTCCTCCTCAATTCGAGCAGGT
TCAATCAGCAGATTATTGACTTGATCAAATGACACCCCCTGTTAGGACAGGAACCAGCGA
GAGGCATGCGGATTAGTCAGGCCAAAATAAAAATATGCACACACACATACACACAAAAGA
AAAAAAAAAATCACTTCCTCATACTTTCCATAAACTTCACCCAACACACGCAACACTCCA
CTATCTGCTTGCAGGTTGTGGGAATTTAAAGTCCACTGGGAtggttcaccttgaagcaga
agtgattccacactcactccccagccaccaacaagcaaa
>NODE_776_length_331_cov_1.567976
CTGTCTATTAATATCCTGCTGACCCACTGATTCAGAGAAGCTGATTAATCTCTGCACAGA
ACATATACAATACGAGTCTTCATTCAAAACTACACGTGTTGAGCCGGTGGTACTGCAGTG
AAGAATGCTGAATATCCAAGAGGTTGGAAGGAGGGAAGATGGGATGTACACTGAGGGATC
AAAGCGAGCATCAATAAGGAAGAAGAGGTGGGCGCGAGTTTTTTTCGAAAATGAGAAAGA
AGAAGACATCCCAAGAAGTGTGTGGAGGTGGGTGGGGTGTGACGAGTAGAGATGAAGGAG
GTGTGAGGGTGAGAAAATGATCATACAGACTATCAAAATGCAAAATGGAGCACTTGGGAC
TATTCCCCCTGCTACTATTAACCAGGGGAGGGCTGTTCCGGTTAACATATGGCGAGGAAG
GGAGTAAGAGCACACATGTATGCCCATTATCTGTAAAGGGGCTTCTTTCAGTGAt
>NODE_777_length_318_cov_1.427673
ATAAGCAATTCATTGGTTTAAGTACTTCTTTAGGAAAATTAAATATGAGAGTGAAAAGAG
AAAGTTCTTTAATTCCAGCCTCTTAAATGTGAATATGTACCTCCTCTATGTCAGTAAATT
GAACATGTTTGGGATGTTGACAAAACAAGACATTTGTAGATGTCATGTTGAGCTTTGGGA
GACACTGATTGACCTTTTTCACAATTTTCTGGCATTTAACACACCAAACAAGTAATCGAT
TAATCCGGAAAATAACTGACAAATTAATCAATAATGGAAATAATCATTCGTTGCAGACCT
ACAGTACACGTTGGCCCTCCCCATTCTAACAAACAGACTAAGAGTGACCTCTCACACCGG
TGATCCCTAATCCAAACGATTAAAAAAAAAGAGTATTTTATTTGACCTCATTTACGTGTA
CTTTCATTTTAACTTAGTGTGAAAGTCTCTACTGTTGCTGGg
>NODE_780_length_372_cov_1.677419
GTAATTAATGTTAGTTATACAACAGTGTCAAGCTAAAGTTTACTACTGATGCACATGTGA
CAGTACTGTTTACCACTGGTGAAACCACACATTACTGAATCGAGAAAAGGTTTGTTTTGC
TTTTAAGTGTTAAGAAGTAGTGTTTTAACAAACTTGGAGGGAACTGAACACTGAAGAGTC
AGTATTGGTCACTTTACTGTGAGGACCACTGCCATGAAAACACAGAAATGAGACTGCTAA
GAAGACATGACTAAATCCTCCAAATTTTGCATGCATTTTTGTCATTTTGCTGCATTACAT
GTAAACTGCTGGGGGAACCCTGAAGCCTCCCATCTGTCCTCCGGCTTCTCTTCCCTCCAA
CTGTGGATCAAATCCAACTCAGCTCTGCTCTGATGTGCTCCACTGCCATTGCGAGAGTTT
TCATCAAAGCCATGTGCggcgtttgatccctctttgttgcttagcgcagccttgggcagg
gcgctacattcgggtcggggcatccagctgggagac
>NODE_783_length_498_cov_4.797189
GCATGTCTGGTTCCGGAGATATTGGCCAAAACGTTCTCCCATTCACTGACAATGGGACGT
GCATATCGCAGCCAGTGTGCAAGCGCTGAAGCCAAGATAAGTTCCCGCAGAAGGCGCTTG
AGAGCGCGTTTCAGACCGCTCTGAGTTGATTGGTATAGGTTTGTAGAGACACTTTTTTGG
GTCCCGTTGTATGGGCCAACCCTAGCCATAAGGTCTGGAATTAGGGTTAGGGTTAGGGTT
AGGGTTAGGGTTAGGGTTTCGGCCTGGGTTTGGGAAAACGGTGAGTGCTAGAGACATGAA
ACTTGTGTCTACCCCCCCATTTGCTGCCGCCGCGATCGCACTGAGCCTACTCCCGAGTCT
CTACGACGTCAGGAAGTGGGAGAAACCTGTGATTTTTTGCTGTATCTCAGGACGGGAAGG
TCGTAGAGACTCGGGACCTAGACCGGCGTCTTCAGCATAGCCAAATTAGGTGGGGCAGGT
GGCATTTCCAGGTGTCTAGCATGTCTGGTTCCGGAGATATTGGCCAAAACGTTCTCCCAT
TCACTGACAATGGGACGTGCATATCGCAGCCAGTGTGCAAGCGCTGAAGCCAAGATAAGT
TCCCGCAGAAGGCGCTTGAGAGCGCGTTTCAGACCGCTCTGa
>NODE_784_length_234_cov_6.944445
TGGGTTTGGGAAAACGGTGAGTGCTAGAGACATGAAACTTGTGTCTACCCCCCCATTTGC
TGCCGCCGCGATCGCACTGAGCCTACTCCCGAGTCTCTACGACGTCAGGAAGTGGGAGAA
ACCTGTGATTTTTTGCTGTATCTCAGGACGGGAAGGTCGTAGAGACTCGGGACCTAGACC
GGCGTCTTCAGCATAGCCAAATTAGGTGGGGCAGGTGGCATTTCCAGGTGTCTGGCATGT
CTGGTTCCGGAGATATTGGCCAAAACGTTCTCCCATTCACTGACAATGGGACGTGCATAT
CGCAGCCAGTGTGCAAGCGCTGAAGCCAAGATAAGTTCCCGCAGAAGGCGCttgagagcg
cgtttcagaccgctctga
>NODE_785_length_376_cov_2.210106
TACATCCTAAAACCTTGGGGGATCACCTTTGGCCTTAGTTGCTCCCCTTACCAGCTCCGG
TTTTCCTTGTGCTCTTCCTCCATACCCCTCTCCTCCCCTTTCTTAAACTCCCCTCCCCTT
CTCCCCTGTGTCTCCCAACCCCGGGCTTATTACTCAAACCCACTGAAGGGAGCAACACAG
TAGCTGGCAAAGGATGAAGCGGGTCTGCTTGGCAACACCAGACAGAGGATAGAAGACACA
AAAGGACTAGCGAAGGGGAGAGAAACCGAGAGAGAGGCTGAGCGTGAGTGAGAGACAGAG
AGGAAAACTAGTGAAGAGAACCGCGACAACAATCAAGATGCCACGCCGAAGAAAAGACAC
AAGTTTTACTTAAACGTCATGAGTTAGCGAGGGGCCCCAAAGAGATCTCGAACTGGGGAC
TTGGTTTTTAACAGACTTCTGGCCTACACACACAAAAATAATTTGTGAAGACACATAGTC
CTGCTCtctggggctccttgttaacagctgctatgcctct
>NODE_787_length_724_cov_9.121547
TTTTCTTAGAAAGCTGTTTCCTTTTGAGACAAGTTGCCACACATGATTTTACATACCGGC
ATGATTTTTACATTTGTGCTGACTTAGATCAACAAAGTATGTGGTGGTGTAATGTACAGC
GCCGGTATACAGACTGCATGTTTGTGTTATGCTGTTTTCATAACTTGGGTCAGACACATG
CAGCCCACCCACTCTGTTGAAGGGCCTTTGTAACTAAAACATCATACACATCCTGTGTTG
CCTTTTAATACCTATTAGGCTACTCAGGCTCATATATTTTTTCATTTTTTCCTGCATAAT
GTTAATGAAAGTCATTTTTCAGACATTACAAGTGCAATGATTTGCAGTTAACCCATGCAA
ACAAGAGAAATAGTGGGCAAACTGTTGTGACATTCATTGTATATAATGAAATCTTAATAT
GGTGCATATTTAAGTGAAAGGTTAGCAACATAAAGGGCAAATGGATTGCCTGGCAATGAA
TTTTAAGCAGCTATTGATTTTACACTACAAGCTACCTCTTCCCTGAATGATAATTTTGAA
ATGGCACACTGCTTATCTTAAAGCTGATCTGACACAACAGGACACCAGAAATACACAGAA
TATTAAGGCAAATACAGACGGATAAGTAACGCTCTTGTAGATGATGCACCACTCTCATTC
CACTTAACGAGAATACATAATAAGTGCTGATGTGCTCTCCAAAATTGAGCTGATGCGAAT
ACATCTAAGGGCAAACGGATAGCTGTGATAAAAATTTCTCAAAGCAAAAGTAAAACTATG
AAAACTTTGACATAGTTTCATATAATGTATCTACCAAGTCAAGTGACCGAAGCTAAAAAc
cttaatagttgtgctgactgaaaataag
>NODE_788_length_625_cov_11.185600
AGGAGATATGATTACCAAGGAAACAGCGAGAAAAAAAAAATTCCTGCTGGGGAGAAAGAG
ACAGAGCCTGTGGAGTAGACAAAGAGGAGAAAGAGCATGGGGGGAAGAAAGAGAGTGGGA
GGACAGAGAGACACAGAGAGAGAGAGACAGAGAGAGGAGAGGATAGAATGAATGCTAACA
GGGAGCCCAAACCCAGTACTGAGGCTTTATCCTTCACAGGCGGAGGAGCAACAATCGCAA
ACACATTTTCTCTCGCCCTGGCCCTAAGAGAGATAAAAAAGCAATTTGTATTCTATTCCT
ATTCAGCGTCGCTTGGCCTGTTTCTCTGCCTGCATATTTGTAAACACAGCTTTGTCAGAG
CAGCTTAATCTTCCCAACACAAACACAGACTACAGGAAGGAGGGGCGAGAAAGGGCGAGC
AGGGAAGAACAGTGATGAGGGGGGATAGAGTAAAGGACGAGTAAGAGAGGGAGGAGCAGG
GTGAAAAGGGTAAGAGGGCGAGCATGGGAAGGGAGGTCTGAGGAGCAACGGAGGGTCAGA
TGAGAAGTCGGTCAGGGTATCGAGGATCAGAACTCATTTCCGTCTCTGCTGCCACAGGAT
GTCTCTGTGTCAAACTCCGAAAGACCCACTGTGTGACATAAAAACACACACACACATACA
CAGCATCTTCTGACCCACTCACCCCCCTGTTGTCATCCCTACCCACTGGCCTAAAGTCCA
ACAGGCCAGATTACTGACAGAAGCAAAGGAACAAGCATCAAatcatcct
>NODE_792_length_145_cov_5.165517
CGTCCTGCTGTCTATATCAACCAACACCTTTTCTGGGGTCCGATGAGCGTCGGCATCGGG
CGCCTTAACCCGGCGTTCGGTTCATCCCGCAGCGCCAGTTCTGCTTACCAAAAGTGGCCC
ACTAGGCGGCTCGCATTCCACGCCAGGCTCCAAGCCAGCGAGCCGGGCTTCTTACCCATT
TAAAGTTTGAGAATAGGTTGAGATCGTTTCGGCCCCAAGACCTCTAATCATTCGCTTTAC
CGGATAAAACTGCGAGACTCTGAGCGCCAGCTATCCTGAGGGAAACTTC
>NODE_793_length_377_cov_2.222812
TGTGTAATGTCTTTCTGTCTGTCTTTGTTTCTCCCTTTGTTTATTTTCTTCTCTACACTA
GAGTGCGCCTGTCGCTATGCAGGTGGGTGAGGGCCAGCAGGTGCAGATTGTCCAGGCTGC
TGCAGCCCAGGGTCAAGCTCAGACAGCTCAAGCCCAAGGCCAGACCATGCAGGTCATGCA
GCAGATCATCACAAATACAGGAGAGATCCAGCAAATCCCGGTAAGGTATTCCAGTAAGCT
GGTAAGGGCAAGGAGTGGAAATAGGGGAGGGAGAAGGTGGAGCTGGTGAAGCAGCAAAGC
AAGGAGAAGCAGAAGAAAGATTTCCAATCTCATTTGTGTTTGCTTCATGACGTGGCGTTT
GCCAGTGTTGTGCTGGACAAACATGATGTGAATTTTTTATCGTTTACTGTTTAATGGTAG
GCGAGACACAACACCTCAGTTTTAGAAAGTTAATCCACCAGAGGAAAGTGAAGGATTTTC
ATTGCAGTGGTCCAGAGTAGGAAAATGGCTGTGACCTCTGc
>NODE_794_length_225_cov_2.773333
ACCAATCAACTCAGAGCGGTCTGAAACGCGCTCTCAAGCGCCTTCTGCGGGAACTTATCT
TGGCTTCAGCGCTTCCACACTGGCTGCGATATGCACGTCCCATTGTCAGTGAATGGGAGA
ACGTTTTGGCCAATATCTCCGGAAGCAGACGTGCTAGACACCTGGAAATGCCACCTGCCC
CACCTAATTTGGCTATGCTGAAGACGCCGGTCTCAGTCCCGAGTCTCTACGACCTTCCCG
TCCCGAGATACAGCAAAAAATCACAGGTTTCTCCCACTTCCTGACGTCGTAGAGACTCGG
GAGTAGGCTCAGTGCGATCGCGGCGGCAGCAAATGGGGGGGTAGACACAAGTTTCATGTC
TCTAGCACt
>NODE_795_length_734_cov_4.347412
ATTACTGCACAGGAAGCGTGTTTTGAATGACCAAAACTGGCCTTCTGTTTGCCTAAATTT
TGGGTCATAAATGTCTCATTCATGTACAGTCTAGTGTTATTTTTTCCCTCTGACACACAT
CCTCCTACAGGCTAACAAAAACACAAGGCAGGATGAAGTGCACTTATTAGGTTCACATTT
TCTGTCCACAAACCTAGACCAGGTACTTGAACAGAAGTCAACAACTGCAGACATCAACAT
TTGCTTTTAAGAAATTAGTATTACACTGGATTGAGCATGTGTCCTTGTCTGCTCCATGTC
ATTAAATTTTGATCTTTTCCCTGTCTTTCACTTTAACTCCTCCGTCTTTCACACCATTCG
CTTTCTCTGAATCTCTTTTTAGTGTAGCTGAAGCACAGCCAGAATCCAAGTGGGCCACTT
TCTAACTCCTCAGCCACACCTGCTCCCCTCTTTAACTTATTACAACCAATTAGGTGATAG
GTCATGGAGGGGATGGGCAGCAGAGCGCAAGGAGATAACACTTTCCTGAATTATTCATCC
CTCTACCGAGTCTCACCATACCTCTACTCTGCTCTCTCACTGTCCAGACGTCTCAGATCT
TCTGCTTGTTGCTATTCTCTCTTTGTTGTCTCTTCAGTATCTCCTAACACCCTCCACCCT
GGAAGATCCTGTACCAGGACCAGGCCGTATCTGTTATTAAAATGCAAACCAGTGCCATTT
TTAGAAGTTTACAGAGCATGGCACATTCAATGAAGAGACTGCCTGATACTACTGAGACTA
AAATGGATGTAGTATCAAATTTGGTGGAGTTGCACTTGAGAAATTTTAGCTCAAGTTCAC
AAACACCAGTTTtcaccgactgatatggatgttattta
>NODE_796_length_646_cov_9.280186
GTCACCATTTGGCTCCTACTGTACATTACCTCAAACTTCAGCACAAATGCAGAGAGAGAA
AACTTTTAAATTCTTGCACAGCAACAGTCCATTTGAGCACAGTTCAGTCAGGTTGCTCTC
AGTAAACAAGGCATTTTCTAACTCGGCACCCAAGTCCATTATAAAGTCAGGGTGTCGTCA
AGGAAGGAGGGGCGAGCCGAAATGAGGGAGAGACACAAACGGAGCACCCAGATGCAGATT
AGGCTGCAGAAGATGAGGGTGTAAAAGGGATTTAATGGTAGGATGGATTAGAGAAATCCT
TGTAACAATGTTAAATAATTATGGTTCCAGCCGAGATCAAAGCGCCATTGATTGAACCCC
TCAAGCCTTCAGCACACAGAGTCTTGGAAAGCAAAGATTGGTAAACTAGTGCTCAGACCA
CTCCGGCTGCTCCAGTTAAATTGGATTGGAAATATTAGGATATAGATGAATCCTTCAGGA
GGCTTTCGCAAAGCTTTTGTCACCGGAAATGTAGCTTGGGAACGGTATGAAAGGTTTGAT
AGTGTACTGTCTCGACAGAATCATAAGACGAGGGTGTCGCAGCTGTCTCCACTGATACCT
AAGCGTTTTAAGTAGACTTATAGACACACTTGACTGTTATATCAGCAAACTGAAAACTTT
CAGTGCAGGCTTTCATTCAAGGTTTTATTTTTTTCCCCCTCCTTCGTCTTGTAATCAAGA
AATTTGGACGTGCATCATGGCAATTCTCCCGCAGAAAAGGAAGGTTTTATCTCGCTCCTC
CAGGGGTTTa
>NODE_797_length_294_cov_2.534014
GGATTAAGGCCTCGCTCAGCTAAGATACCATCAGCCATCAACCCTGCTAGTCCGCTTCGG
GCTTTCCCGGCTGCCGCATTGTCTATTCTGCTCCGCTATGTGAAAAATGTTGAATATCAA
CAATGGCTTTCAGTGGTGTATTGTAGAGTTTTTGTATGAACTAATCTTGCCTCAGTGAAA
GAGACCTAGGGCTTGGACAAAACGTCTAGAGCCACAGCATTCCTAGCTGGCTCTCCCCTT
GAACACTGAGCAGAAGGCTGGGGCTAAGGGAGGCAGAGTAGAGGGAAAGGCAGGCTGGAG
GAGAGGCAGGGAGAGGGAAGAGCTGAGGCCGGGGTAGGAGCTCCAAGGCTGTGGGTTAAG
AGGATGACAAGCCAGGGGGAGATTTGGGGGGGAGAAAGAGTGAAGGTGGGAGGGCGGGGT
GGAAAGGTGTGGGAAAGa
>NODE_798_length_316_cov_4.332278
ACGTCTCGACAAGAGTGTTTTCCCGCACCCTCGGGACACCAAAAGTCTGGTGGTGGTGGG
GGTGTGGAGGGCTGTTTTATTTTTATTTTGAGTGTTTAATGTATTAAAAGGGGCCAGGGT
AATGAATTATAATCTTTAATGCAGAAACCGATCGATACCACCCAGAGAATAAATCAGCTT
TTACTGAGAGCGTCAAAGCCCCTTAATACACTAGGGGAGAGAAAGGGAGTGCATGGGGAG
GAGGAGGAGGGAGGAAGGAAGGGAGGAGGGGAGCAACAGGGACAAACTGTGAGCAGGAAG
GATCCCGAATGAAGCAGAGAGAGAGGGAGAAAGAGAGAGAGGTGAGGATGATGAAATAAA
GGAGAAGGGGAAGTAAGAGGTAAAAAAGGAGGGATGGAGGGATGGATGCAGGCAGACGAG
GGGGGAAGTTATAGATGAACAGACtcacctttggggtaac
>NODE_799_length_308_cov_1.149351
GTTAGGGTTTTAACCAATGACCAGAGAGGGAGTTTAATCCTTAACTACAACTACTGATGG
TCATTTAAGTATCTTTTCAGTCTCATTGTTAAACCAACAAGAGGCCATGAGGGTCCATAA
TCAGATGACCTTGTTTAGCCGAAAGTGAGTTTCTGTGTTGAACTTATGCACTATAAGTGC
ACAAACTGTGCAGCTACTACAAAAGTGAATCGAATGCTTGGTTGATGCAACACATGCACT
GTATTCCCCTGTTCTCTTTAAGCAGTTGCTCACTCCATTTTCTTGTTACTTAGCAAACGC
TTAATCATCTCCTTCTGTCAGTAGGTCACCATCATGTTTTCAACCATACTTGTGTGGAAT
AAagctgcataggcaagccccagtcacagtatccatgaaagtgcaactctgactcagtgc
aagaccgcagctgtcctctgaagtgaagtatg
>NODE_806_length_554_cov_8.465704
CTCCTCTCATATCAGGTCAGCACTTAAATCAAATGAGAAAAAATATGCAAACACTCGGTG
CCTTTAATGTGAAGGGTTTCCATGCAGGGAGGGCACATGTGTGTAAAACAAAACAAAAAT
TTAAAAAAGAAAAGAAAAAATAAAAAGGTCATCCTTAGCAGGACGGGCAAAAATGGAGTC
ACAATGGATAGTAGAGCTTACCAGCAGTGGCAGGGTTGATGCAGTCAAAAAGGGTCCCTT
TCCTTTAATTATTTACTTCCCTATCCGACATTGTCCTGCAAGAGGTAAAAATACATTCAT
TTGAGGGACCCTTTTCTGTGAACCAAGCAACCAGGAGCCCGTCCACTCGAGCATCGTCAG
CATTGTGGAGAGAGAGAGCGTGGCAAATCGATTGGCCGTGGCTGTCACTGCATGTGTGTG
TTTGCACGTGCTTATGTCTGTTTGTGTGTGTGCGAAAAACAGAAAATATACTACTTCCAT
ATAGCGAGACTTCGATCAAAAAGACTATATAAATCCTTTGTTCTTTTTTATCCTTTGATA
GTACAATGGCACCCATATGGGGTTAACTTATGGATAAAATATGGGAGTCATGATTCAATG
TCTGCAGCGCTGCATCCCTCTCTGTCAAATACACGTGTAGATGCTTGGCCGGGAGGGACC
GGCGTGTTTCTGTACAGCCAGAAATATGCCgtagtcag
>NODE_807_length_320_cov_5.778125
TGGGTGGATTCAGAGGGGTGGGGCCCTCTTTTTCTTTCTGCGGTGGTTTTCAGCCGCCAA
GCTCACCCGCTTTTGGCCGGTCAATTGTGACACTGTGTGTGTCAGTGAGCAGGGGGTCTC
CTGGTAGTTGTGCGTGTGTGTGATAGTGTGTGTCCGCTTCACACATTGACTGTGAAGCTG
CAGCAGTATAACAGCGGCTGCTGCTCCGGGGTCCCGGCGGTATTGGCCTAGCCCGCAGTC
TCTCTTGGCTAACTCATGTTTCATTCTTTGGCAATTTGCCCTAATGAAGTCCCGCAGGAG
CCCCTCAGACCTCTGTTCTCTTTCCATATTTAATCATGTTATTTTAATCTGGGGGATGAG
CTAACGCCTCTTTCTCCTGCTGTGTCTCTGTGTGTGTGTATGTGTGTGTGTGTGCATGTG
TGTGTGTGTGTTTGCGCGTGTGTGTGCACACGCGGCAGGTCATa
>NODE_808_length_359_cov_1.454039
[truncated: 356,428 more chars]
