# Supplementary material for: Multilocus molecular systematics of the circumtropical reef-fish genus Abudefduf (Pomacentridae): history, geography and ecology of speciation
Source: PeerJ. 2018 Aug 14;6:e5357. doi: 10.7717/peerj.5357 (PMC6097498; doi:10.7717/peerj.5357)
Supplement: Data S1 [file peerj-06-5357-s013.zip › Data Supplement/assemblies/Abudefduf-sordidus-STRI-X-1297.contigs.fasta]

>NODE_2_length_292_cov_10.065068
AAAACAACTAAAAAAAAAAAAAACAAAGATCACAACCTGCAAACCTCCTCCGTGCACTGA
AAAATAATAGGAAAAAGGAGTCGGGAATCAAAGTGATCAAATATGTTAAAAAGGCGGAGG
TTAGGAAGTGATTTGCGATTGGTAGGAGCCGGGCTGGCAGAATGCTTTCTCTCTGATCAG
CTCACTGAGCTCTCTATATAGTGAACTTTGACACGACTGCTGCAACTTAGCACACGTTAC
CATGGAGATGAGCTGCCATATAAGGAAGGAGAGTGTGTTTGACTGGTCAGAGCTCAGGGA
CCTCCCCCTGAACCCCATTGGCTAGTCGGCACTTGTGCTACTTGGTACCTTGCCAGAGCC
AGCATGGAGGTCGAGAGGGCCGCTTGGTCCTAAAAAGAGACGCGTTTCGTTTATTCTAAA
AAAAAAAAAAAAAAAG
>NODE_3_length_409_cov_1.322738
GATATGGATGAGGATGGTTTCTTCTATGTAAGTGTTTAAATGACTCTGGGTTTCAAAATG
GTCTGTTTTTGGCCACATTTTAGTGATAAATGGTTTCACATTCATGCCATAAAAATCCAA
CACTATTGCACATAAATAAATGAACATGATCTGAAAATATTATTGTGTAGAATAGAACAT
AAAAATAGACTGGTAATGATAGTGTAGTATTTTTGTATGGTTGTTCAAGTACTACAAAGT
TATATGTGTTAAAAATTACAGTTGCTAAATTTCTTTCTTTATTTATTTAACCAGGAAAAG
TCTTACTTAGTTTAAGAATCTCTTTTACAAGTGTGTCCTGGCCAAGACAGACAGCTACAG
GTTACAGAAATAGACACACAACAAGTTAAATAAGGTTTAAAAATGTATTACAGTATCATA
AAATTGCAAGAATAGATGTCACAAGTCATGAATGACGATGACCGAGCAGGCCAAGCCAAA
GTGAGCTAGTTATAACACGTAAATCTGAACGTGTCTGCTTACAAGTTGTTTAAAGTTGTA
TTCatttagtgag
>NODE_4_length_686_cov_17.762390
TGGCAAAGTGACAACAATAAGCATATTTGAAAAAAACAACATGCAGAGATGCAATTAGAG
TTGATAAGATATAAACTTATAGCTTGTGTGTACATCATACATTACTAAATAATAATTGTT
CATTTTATCTGGCTATATACGTTAACAGAAAAAGACATTATGTTTATGACCTGATGTTTA
AATGGGATTATCTCTCAGAATATTATTAATAGCATGAATGAGGCATTATTTCACAGCATC
TGTATGCATGATTGAAAAAAATCTAAGAGGTTTCAAGCATGGGAGGAATTTTTACATTTG
GGAGGGAGGATGCAATCAGTAGCTTGGGACTTGCAGAGGCCTCCTCGGGTGACAAATTGA
AAGTGTCTCGGTCTAGTTTATAGCCCTGATCAGGTCAAACGAAAAATATTGGAGGTCTGG
GTGAGGAGACAGGCCCGCCTGGTGCAGATAAATGGACTGATCATTTCTTATTGAGAAACA
ATTCCTAAAAGGTAGTTTACTGTGTGACTGGGGAAGCGGCGAGCGGAGAGCAGAACACGC
ACCCACTGCTCCCTCCCTGACCCTTCCTCCACTGCCGGAATTAAATGGATAGAGAGAACG
CGTGTTTCTGATGGCACTCCTCCGCCAGAGAGACACTCCATTTGTTATGAAGTAGGGGTT
CTGATGAAGTGTAGGGAGCTCCTTTTTCTTTTTTCCCCCTTTTTTCATCCTTCCTTTCTC
AGGCACTACAAGGCCGGCCTTCAGTCTGCTTCACATGAAATGGATGGAAGGAGCCGATTG
AATTTTACACTCCCCTGGTCATGATTAATGTGTTTGGTGAGGACTGTCTt
>NODE_5_length_472_cov_16.002119
TTACTAGTAGTCCTCTGCTCAGAGTTTAACCCAGTCCAGTCTTTAATGATCTATCTGTCT
GCCACCCGCACAATGGCCCACACCGCTGTTCGCTTTCATTTACAGAGTGCCAGTCTCTGA
ACTCCCCTCATCAGCCCTTTGTTCCTGGCTGTTTCATGTTTTTTGGGGAGTTGAATGGCG
TAGCTGTGTATGGGATACTTTTGAGCGAGTGGTTTAGAGAGACAGCTAGAGCAGGAATTT
TCCAGGGCAATACATTATGAAGATTTCACTTTCTGCCTTTGATTCTGCACTGACAGTTAT
CCTTCAGCCCTCCTTTAAAGTCCCACTTTCAATCCCTAATGGCTGTCATGTCGCTGCGCT
CTCTGGACTCTTACTCAAAGTGTCATTGGCATAATGGTCGGCAGCCGTTGGCCTCTTTTG
ATCATCCATGCTGTGTGCGAGAGCAACTGGAGCTGAAACACTGAGGTGTATGAGGTGTCT
GTGTGTGCGTGCACTGCTTGCGCCTCTGCTCGGCTGCCACTCCCAGGCAGAGCTCCACGA
CCGGAAATCTAAAATTCACTTTCAAATAGTTTTCCTCCTGTTCTTGGTGCCTAATAGCCA
AGCAGTGGAAAGTGTg
>NODE_6_length_602_cov_15.903654
GTTTTTTTTTTCTCTCTTTCCCCCTCCTCTCACATCAAATTGATTCCTTTGCTTGTTTTG
CTTTAATATTCATTTTAGCCAAGTGTTGAGTAAATGTGCGGAGAATATGAATATTAGGTA
TGAAGCCTCTTTGCATGAGATCAGTTTTGAAAACTATAAATTTTACCCAGCCGAAAATTG
TCTGGCAATTAAAGCGTATTGTGTGTAATAAGCAGTGTCTCTATCGGGTGTTTAGCTTTA
TCGAGCCTGTCTGGAGATGGAACTCATACCTGCTGCTCTGTGAATTGCAGCACATAAAAG
ATGGACTGAATATGTTCCCGGGGAATATTGCCCTCTCCAAAAGACCAATCCGTCTTGCTT
AGGGAGGCAATCTTAGGTGCGGCAGATAAACTAATATTTGTGTATAACCTCAGTCAGACA
ATACAAATGATCGGATGATTTTTCATCTCCTTATGCATACAGGGAAATATGAAAAATTGA
GGTTTAGGAATATTTGCAGGGTCTGCGAGGCGGCTGGCTGGGCCGCTGAGTGCCCTGGGC
CACGCTCCTCACCAACGACTGCAGAGTGAAGAGTGATGAGAATATTATACCCGTCTGTTT
CCCGTCACTCCCCATCCTCCCCTCCCACCTTCTTCATTCTCTCCTCTCACCACACTAATT
CATATGGCCACAAGATGGAGAGAGAGGGAGCGAGCGGGATAAAATGAGAGATCGAGTACG
ACGCTGGCCGCCCCTTTggtttgccg
>NODE_7_length_527_cov_13.351044
CCTCTCTCCCCTCATCTCCCTCCCCTCCCTTCGGTATCTTTCTAGTGCACTGGCCTCCGT
TTACCACCATAACCCAAATTAGCTGGGCAGGCGTTATCCTCTCTCATCGCTCTGTGCCGT
TAGGAGAGAGGGCGGCGGGTGGGGGGGAGAGGAAGAAAAAAGAAAAGTGGCAGAATTTCC
TTTCTGCCTCTGTGACAGCACTATCTGACAGCGTTTTACATCTCCCCTGCTCTCCCCTCA
CTACACTCCACTGTCAGACAAAGAAATTAATACCCCCAGTGACTGTGTTTTAATTAAGCA
ATTTCATGCAAATTACACATTTTAGATTGTCAAATAATATACTGCGCAAAATTGTAGGCA
GGCTGATCTGATATGCATGGAGTGTTATTCTTCCAGGCACTGTGCATACATGGAAAATGA
ACAAAAATGCTAATTTCTAATCTATTATGCAAACAGTGGAGATACTTACATAGATTTGCA
CGCCTTTCTCGGATAAATACGGCTCTTGAATTCTATGTATAGAATGACTGGGTTTCTTAA
GCAGTCTTTGCCATTGTTATTTATCTTATTTTGTCTTTATTTCAATCATATCTCCTCTTG
CTTTTCAAGCAATGTGTACTCTTTATTCCGACAAAGCTGCAGCCAGCGCGATAGGAtaaa
taagcagatac
>NODE_8_length_594_cov_15.493266
GTCAGGTTTGACGACTTTAACTGTAGTTCTTTAAAATCAGTGTTATTACTCAGACCTACT
GTCACTGCCAGGCTCATAGAAATGAAATGAATGTCATTATTATTGTGTTTAAAGCATAGG
GGGAAGTGTATGTATAAGCACGTCAGGTCTGCATTTCAAAGAGGAAATCTTTAACATAAA
CATTAGCATTTTGTGAAAACAACTGAGTAATTAGTTTAGGGCATAATAAGCTGGGGTAGG
CACACAATGAAAGAAAGCATTCTGGCTTTAAAATGAATAAAAATTGATTGTGTCCCAATA
AAAAACGAATTGGCAGAGTGTTAACTGGATTCCACATAAACGTCTGTAGCAGTCCCTGGC
CGCTTTATTGTGTGCTAATGCAATAGAGAACACTTAGCAATAAATGCTCCTCTCTGATGA
GCTCACAGAGGCTTTCCAAGATGGCCTGATGAAATTGTAAAAATTAGATTTGAGCTAGCT
GCTAATGACTCCTAAAACAAAGGAAAATCTCCAAATAGAATTAGCCTGCCCTCTTCTTCT
CTAAATACATCATATGTAAATTACTGTCATTTGGAGAAATATGCTTGCCTGGAAGGTAAA
GCCTTCATTAGAGATCTCAGTAGATTTGGGACTCAAACAAGAACTCCTCCAGGACATTTA
AAAAGTTTGAGAGCTGAGAGAAGGTAAAGATATTGTTCACTCATGGCAGCAAATCAGAGA
TATGACTAAGGAATttat
>NODE_9_length_980_cov_11.294898
CTTATTTTTCTGTAAAATTACTAAACTCCTCTGTTAAAAATAAACATGTGAGCACAAGTC
CGGGGCTCGATGAAGAAGACAACACGCTGCTAGCTGTGTTTCATGGCTCTACGGTGCAGA
GCAGGCCATATATCTCCAGCGTATTATCAGGATGACTCCTGCTGGCCACCCTGTCACAGG
AGAGTGCTTGATATAAACAAGAGATTGCTGCGACACCCAGTAATCAATATTAGGATGGTT
TCAGTACCAAACATCATTTGTCTCTGCGACCATTCCTTTGACCAAACGAAGCATTAATTC
AAATCATAAATCTGAGCTGATTTAAATCCGAGGAGAGTGAGGGAGGGAGAGAGGCCCCTG
TCTGACTGCCTGCCCCTAATGATTTATTTTCTACATTTCTGCGAGCGAGAGATTTGTCCA
TACTCACTGACAGGTCACCTTCAAACGCCAGTGGCAGACTGTTCATCACCATGCAGACGA
GCATCTCATCGCTGCAAGTAAATATTAAAGGAAAAGAATCCAATTGATTGTGGATGGGGC
CGAGAGGCGTCACTGCCATATATTTCACTCAGAGAGCTAATGCTGTGGCCCATGCACCCA
CACCTAGAACTGCTCCCCCTTGCCAGAATTATGATTCTACCGGGAGCCTGTGTGGCTGGC
TGTGGGCTCAAGGTTACAATTTAAATTGTAAAAAGATAAAACAGTTTCTTATTAGCTCCA
TTGCCACAGCCTTGCTGTTGGTACTCACATTTATCTTTATTTCTGTGACCTCGCAGGCTC
GTATTCTCTTTTTTACACACTCCATTCTCTCGGAGTGATGACCTCACACTTTATGCATTT
TGCATTGTTAAATCTGCTTAGAAACACATCCTGTTTTCATCTTGCACACCATAAGCGCCG
CGGTGTCAAGTATTACTGCAGAAATGTATTCAGGAGTCAAGTCATTTATTACAGTAAGTG
AATCAAAACCTCAATTTAGCAACCAAAGCTGCGGGGATTACATTTGGTTTATAAtttgga
atgggctcatgaatccgcactaacatacattatcattctctttaatacactaagtggttg
tgtgtgatattacaaaaatccttccgcattttagggctaataat
>NODE_10_length_738_cov_5.722222
CCTGTAGCCTCGATATAGACTGCAGATATTTTTTATTTATTTATTTATTTTAAAAAAAGA
GCCTCTCTCCGGGACTGGCTCAGGACATGAGGTGTACTCACCAGACAAACAGCTTCCTCA
CATCTCATTCCTCTGCTGCTGCTGCGGTTCAGGGGAACGATAGGTGCTCTTTTTCCACTT
CAATAAGGGGATGAAGCTCAATTAGCATTTCACAAGTCCCATTTTCCTCCTCTATTGCAA
CCTTCCCCGCGGAGCCCATGCTTTCTCTGGGGGATTGTCCTGTTTTGGGCCCTTGTTGCC
GTTGGCAGGGTGACAGTATTCGAGTGTGCAAACTTGTGCTATTGTCCGCGGGCCAGAGGG
AGCCATGGAGACCCCATAATATGACACAGGAAAATGTTTGCTGATGGCAATTCTATGGGC
TTTGTCCGACTCTTTCTCCTTCATGACGACTCGATTTAAGTCTCTAAATGTTTGACTACA
AATGCAGGAGTGCTATCCAGCTCCTTTCCCTTTGTCCCGCGAGGTTTGAATGAGTAATTC
AGCCTTTGTGTCGCTCGATTGAGGGGGCAAACAGAAAGACAAGATTCTTGAGCGTTCAAG
CCCCTTTCCATGGTTATGCACTCTTTAGATCCCCCCCCACCACAGCTCACCAAATCCTAC
AGCTGACATCACTCTTGGGGATGCTATGACGGCTATCTGTGTTTGAAAACTCAACTTTGA
TGTGGAGTTTGGGAGCACGCATGTTTCAGCAGAATTACACCCATTTTTGGTTTATGCGCA
CTACTGCGGGTTTTTTAGGTGTTTGGCCAACGCGCAGAAAATCATCGTGTAGGGAGAAAT
ATCGCATCCCCTCAGCGGCTTTTTCCAGATCTCCATGacaac
>NODE_11_length_494_cov_18.617409
TGTAAGCTCATTTGCCATTGGCTGGATGCAGATATTTTAATTAGCAGTGCAATAACTATG
ACTTCAATTTGGGAGGCATATTTAAACAGCACACTGAGCTGCTCATAATGGATTCATGCA
ACGTGGACATAAATGGAAATTCACAGATTTGCAGTGCACAGTGTTTGGTACTGTAGGTAG
CTCTCTCTGACAGATGCTGATCCAAAACCTCAACTGCTTGTATCCTAACCAGCTGATCAC
AGGAATAACGGTTAAAGAGAAGAATGGGCAATGGGCCCCAGTGAAAAATCTTCACCCTCT
GGCAGTGCCTCATGGAAATGCCGCAAACGCTGTACGGATTCAAACGTATCAGGGATTATT
AAGAGACCTGAGAACAAGGTCAAAGACTTGCAGAAGAACACAGAGCAAGTTAAACTTAAC
TTCCACTTCATCCCCGAGGCTCTGAAAATACTTAGGAGATAGTTGAGGCAGGCTCTGTTG
AAAGCTCCCCCGCCGGCACGCAAAGCTTTACTTTTGATGTTAATTCCTTGAAAGCTGTTT
CTTTAGCTGGGGATTAGCGCATGAAGAGCTAGGCTTACCATGCTCTGGCTAATAAAGATG
AAACATCTAACACAGGTACTCGTACATACACTCGCCAG
>NODE_12_length_565_cov_13.467257
AATCTCTGCTCAGCTAATCCGTGGAACAGTTCACATTTTCGAGAGAGACACTCCGGTAGG
ACAAAAGCGCCGCTCTGCTCGCCGCGCCTTCATCTGGGGACAGACACACATAAAGAGAGA
TATTTAGAGAGAGGGGAGGGAATGGTGGTGGGGGGGGGGAGAAATCCTCCACTAATGTGA
CAGAGAATTCTCCAAAAAAATCATCATTGTGTGCTCTTGCACTGCAAAGCAGATTCTGTA
TCACTCCATGATTTTCTTTTTTCTCGAGCAAGTGCAATAACTTAATCTTAAAGGCAAAAC
GTGGACATGAGGGCCATTTCGAAACATGTTGTAGATAAATGTTAATCACATTAGCATTTC
CCAGACTTCCGTAAATCTCCATAAATAGCATGCTGAGGTTGATCCCTCTTTTTTGCCCAT
TGAGGCAAAATTACAGTTGATGAATTGCTTTTGCCATGCATGTAGGCTAATGAAAGCTTT
GCTCCTGGGCCTTCCTTAACAAAGGCTCATAATTTTTCCACTTTCCACTAAAATAAGAAC
CTGTTCCACTTTTAATTAATAGTTTTACCCTCTCCTATTCACGACTGTATGCATAGTTTC
AAATTAATTTTTTAGGTGAGGCTTGGTTATTAATACTGTAGAAACAACCCCTTTTGTGTT
AAAGTAACAGGGAGgtaatgttagcctgcaggtttataaagaatttcct
>NODE_13_length_825_cov_11.030303
GTGTCTCTTCCTCCTTTGCTTGAATGTCACCACTCTGTGGGAGGATTTAACGTTGCTTTT
AACCCTCGCCGCCTCATAATTACCTTGACATTTACCCTGCATTCAATCAAGTTTTTAACA
GCAGATTTATTGCGATGACTTTTTTGTATTGCAGAAGGCAGCAGTAATTATGCAGGTTAT
TAAGAGTCTTCATGTTAATGCAGTTTTACATCTATAATATTCGCCGCACTCTGTTTTCCT
GTATGGAAGGAGCGCAGTGTCAGCTGCCCTAAGACAGAGTGACACAGGAAAGGACAGAAA
TACTATTAGATGAAGTATCAGATGACTTGGGGTATGAGGAGTGGAACGGGGTAGCACTGC
CTATCCCTCCTTTATTGCTCAGGTTATTATCACAACTGCTGGGGAATTGTCGAGACGGGG
AGATAGGAGTGGCAACGATCCATCCGGGACTCGTTCATCACCACGCGCCGCAGCCCCCCG
AATAGAAATTACATCTGCATCTGAATTAGTAACATTATTCGCCAATTTGGCTCAGAGTGA
ACATTGTTCCATTGAAGGTGGAATTAAATTAGAAAATGAGTGAGTCTTTAATTTTCAGAT
TATAAATCAGGGAATATAATTCACCTCCTTGTACCTTAAGGGCAATCACATTATCCTAAG
CGACATTTTATCCTCAGCCCCGCCAAGTGATCTCATCATGATACACAGACACACACCAAT
CATGCTTCCTGGGGAAGTAAGAAATACATCTTCTCCTCCAGAATTAGACGTAAAATATGA
GTGTCTCCTCCTGCATGAGAGCTTATTTTACATGAAATTTGATGGCCCTTCTGAACTCAC
AAACACTATAGAGAATTACTTGGGTGAGTGATATTAcgttgctttttacccctgtcaatg
catagttttgttggttgaacatcaggtcaacacacagaatatcaaagtcctacagctgta
gattataag
>NODE_14_length_299_cov_1.040134
ATCAGGAAAGAAAGATTTATAACTCTGAAGAAGATGTCTTATTAAAATTGGACAACATAG
TTCACAAGTAAATGTGGTGTTTGTTTGCAGACACTTGTTTGCAACAACAGCGCCACCCAC
TGAACCAGATGATTGCTAAAAGTGCAGAAGTTATGATTTTAAGGGTTTATTCAACTATAA
ATACAACTCTTCATCCAAATACTTACAGTTTAGATGAGATTAGATTCAACTTTATTGTCA
TTGCATAGGGTAGAAGCACTAAGACAACAAAATGCAGTTTAGCATATAACCAGAAGCACA
aaagtgtcagtaaagtgcattatttacagtatgttacagtataaacagaataaacagcat
ggacagaccggtatgaatacagtgacatatattagcttttttatttgtacattgactgtg
gacatagtatacaaatagctaat
>NODE_15_length_388_cov_1.162371
ATTTTGCCTAGCAAATGTCAGTCTTACCTAGACAAGGGGAGAATAAGGATGGAGGAATAT
CTGATTGGGAGTAGAAAAGGCAAGCTAGAAAGGTTGCATAATATGGAATCAATAACACTT
GTTCAAAAAACAATCACATTTGCTTTATATTGTGCATGCACTTAGACAAAAGCATCTGTT
GGGGTGCCACTGAGAAATGCTGCTGAGGAGCATCAGAGAGGACAGCTTCATAAATGAATA
AATAAACATTTTGACACTGTTGACTTATTCATGCTGAGCTTTCAGTTGCAGAAATGTACT
CCGGTTTTTCACATGCCAACTGGGAATCCTTGAAATCCAAATGTGCAAATCAAATAGCTC
CATGAAAAATGAATCCTCCACCTCTTTCTCCctctccaagaataacggagagcaagtccg
tcgtctcattaaggaacatacatattatattcagctttcaaacgggctgtaatcttcacc
atttctttcaaactgaaagcaggtatttaaaattagttttcacctctgcttg
>NODE_16_length_951_cov_13.683491
CTCCTTGTTTTTGTCTCTCTCTCGCTCTCTCCCCCCCTCCAGTTCCACCAGGTTAGAAGA
GTGATGACCATCCTGTTCCTTACTATGGTTATTTCATACTTCAGTTGCATGAGAGCTGCG
CCCCTGAGAGATGCCCCGGGCATGCGGGGCCATCGGACGGAAGGCTACTTGGGCGCTGCT
GCGACGGCCGCACGAGGCCACGGGACTCCACAGAGTGGCGGCGGGCCAGGCCAGCGCGGG
GAGCTGCCCTCACTCACAGACACATTTGAGCAGGTGATAGAGGAGCTGCTGGAGGTGGAG
GGCGAGGCGGCACAACTGGGACGGGGGGCTGATAAGAGCCAGGGAGGTGGGGGCCCGTCA
TCTGTGGTCGCCTCAGAGAGCAAGGATGTCGACCTGTACGACTCGCGGGTGATGATCAGC
AACCAAGTGCCTTTGGAGCCGCCGTTGCTCTTTCTTCTGGAGGAATACAAAAACTATCTG
GATGCTGCTAATATGTCCATGAGGGTGCGGCGACACTCCGATCCCTCGCGGCGCGGAGAG
CTCAGTGTGTGTGACAGTATTAGCCAGTGGGTGACAGCTGTGGATAAAAAGACGGCAATA
GACATGTCTGGGCAGACAGTTACCGTCATGGAAAAGGTCCCTGTCCCCAATGGCCAACTG
AAGCAATACTTTTATGAGACCAAATGCAACCCCATGGGGTACACAAAGGAGGGCTGCAGA
GGAATAGACAAGCGGCATTATAATTCCCAATGCAGGACAACCCAGTCCTACGTGCGAGCA
CTTACCATGGATAGCAAAAAGAAGATTGGCTGGCGGTTTATAAGGATAGACACTTCATGT
GTATGCACATTGACCATTAAAAGAGGGAGATAGTGTATAAAATGTATAGATTTTATTGAA
GAGTTTAAAAAAGAGAATAAAGAGAAAATATCTATTTGTATATATACATAACAGGGTAAA
TTATTCCGTCAAATGAAAATTTTATGGACTGCATGTAAAAAAAGATGAAGTTTATACAGT
AAAAGTGATACTACAGTCTATTTATTGAACATATTCATGACCTTGTAAACAATTAAAAAA
AATCTGATCAGTCAt
>NODE_17_length_323_cov_21.164087
GTGACAGATAAACAGCAAGTCGGCGGCATCATCTCCTAATTTCATTCCTTCATTTGGACA
AACATAAGTAATATATAGCATTAATTACCCTATTTAGCAGATAGGAACCTCATTGGCTTT
TTAAATGCTGCATTAAATACATAACTCATCTCTTCCCTCTGCAATTAACATCAGAACATC
ACACTCATTTCCATTTTAATGACTTCCCAACAATACGCCACCTTTGATGATAAGGCAACA
TAATGTCAACTTCATTCTGAGCTGGCAGTGAATGTGTAATGAACTTAACGTGATCATTAG
TGCTGTTAATTATCTTTCTAATATGAGGACACAGATATGATTATGGAAACTGCATTCGCT
GATGAAATAAATCTCTGGGAGGATTGCACTGAAGCTTGACTGAGGACACAGTCTGCCTAT
CTGTCTCTATATTCTCATTCATTACCTACAGTAGGCTTTAAAACTCT
>NODE_18_length_402_cov_3.746269
TGAGGACACAGATATGATTATGGAAACTGCATTCGCTGATGAAATAAATCTCTGGGAGGA
TTGCACTGAAGCTTGACTGAGGACACAGTCTGCCTATCTGTCTCTATATTCTCATTCATT
ACCTACAGTAGGCTTTAAAACTCTCTTTTTTTTGTTCAATAAAAGTAGATATCTGAGACC
CAGAAACTATGCTCAGCGCTCTGCAGAAATGCATTACTATGGATCCAGTGATTGAAAAGA
GACTCCCCATAAGCTTATGACTTGCCCAATAAAGGTCATAAGTTGATGATCCAGACATTA
ATTAAAGACTCACTTGTTTCTTCATGAGGATGGATAGAAAAATGAGCAAACTGGTGACCA
CAGCTGATGATTTTAATATCATTTTTTTTAACACTCGCTGCATGCTGCAACCAATTCAGA
GTTGCAGCACACTGCAGAGAAGAAGAAACAAAATATCCCTCCCTCTTCTTCCCTGCATCT
CAGATGGAAAAACAATTCATCACCCTCTCTGATAGCCTGTCAAAGGCTGATATGATAAAG
AATAAc
>NODE_19_length_353_cov_3.657224
GTTAGTGTATATGACTTGTGTGTGTGCGTATGGAGCCTTCTATGGAGTAGCCGGAGCATC
GACCCATTCCCCCATCCCCCTTCCCTAGAGCGGGGCGTTTTATTTCTCATTAGCGGGCAG
CAAACTGCTGGGGGATGAAATTTGCTAACAGGAATTAAAAGTGCATTAACACATCTGAGA
GATTCATTTCTGCTAATAGTTTTATTAGTGCTCTGACCTTTCAGTTCATTAGAGGACTGC
GGGAGAAGGGAGGGGTGGAGAGAGGGAGAAAAGGGTGGATAAGAGGGTCTTAGGGCTCTC
TGTACTTGTGTAGACCTTTGGAAGTAGATGCAATCACAAAATGGACATAATGGTGGCAAA
TTACTGGACTTGGAGACCTTTTTTGATTTGTCGGCTGTAATTGTCTATTGAAAGACATTT
ATTCAGTCTCCTACATCCTTTCCTTTCAAAAAAGTATGCCCTGTCTCACCTTTTATAAGA
TGTTAATGATACGAAAg
>NODE_20_length_529_cov_10.234405
ATAACCATCAGCCATCAGTTGGTTTTACTTTGATTCAGCCTTACAAAGTGAACAGTGTCC
TGTAGCCCATTAATAACTAGAACACACTCTAACTCCCAGATGTCCAGTAACCTTTCTGTG
GGCTCAGTGATTAACACACCATGTCCATTAGACATCCAAACAAGGCCAGCTGTAAATTAA
CAGATCATGGTGCCTCCCCCCGCCTCGCCTCTCCACAGATGGTTGGTGGGGCTCCGCTGG
GCAGGGAAACTGATTGGTCCAATTCTTCCTCACAGGGAGACATCCATGAGGATTTCTGCA
CTGTGTGCAGACGCAGTGGCCAGTTGCTCATGTGCGACACGTGTTCTCGTGTTTATCACC
TGGACTGCCTGGATCCACCCCTGAAAACCATTCCTAAAGGCATGTGGATCTGTCCAAAAT
GTCAAGATCAGGTAACCGCAGCAGCCGAGACTGATCCTGAGTCAGGGGGAAGGGGGTACC
GCAGTCCAGAGAGGAGCCTCTCAGGGCCTGTAGCTGTACTGTAGGACTGTTCAATCCTTT
GTAAGCATATACATGATGCAGTATTGTTTTTTTGTGCTTCTGTCTCATTCATTGTGTCAG
TAAAGATTGGCATCtcacatccatccactccattgcttgtcccttttcggccccaccaca
gggtggcggctca
>NODE_21_length_453_cov_11.635761
AGTGATGTAGAGAGAAAGGAGGTGTGTGTGGTGGTGGGGGGGCAGATGAGAAAAGTTTTG
CCCGGTGATTTATGCTTCTTTCCCGGCTGGGATATGAATCTGGGATGATGCTCCAGAGAG
CAGCACTCCAGATAATGTTAGCCCCTTTAAAAAGAGCAGATTTGTGTAGTCTATCAGGGT
CGCAGAGTATTTTTTTTTCTCCTGCCTCCCTCCCTCCTCCGCCGGCCCCTCCGTAGTGAG
AAATTGGTTGTTATCATAGATCACAGATACTGCTCAAACCTCTTATGAAAGATGAATTAA
TTTCACTAATGCTTTAATGCAAAGCTCTCATGAGGGAGGCAGACTGGTGATAACCCCTGC
CTCGTCCCCGCTTCCTCCGCTAGTGATTTATGCCCTCTTTTAGTAGATGAAACCGCCTAG
ATTTGCCATCCATCTGCAGCTTTGAGGAATCCTATTACATGGGGATCTTGGACCGGACAG
GACGCCACAGTCCAAAACCAGTTGCTCAGTTTTGGATCACACAGCCTTAGATATGTAGAG
TAATTGTTGGAACGAGGATGGATACTCAAACACAACATTAAAAGTTAGCAAAAAGGa
>NODE_22_length_678_cov_10.495575
AAGTTTAGAACACTGGGAAAGAAAAGAAAACATACATAAGGGTAAAGACAAACTGAGGGC
ACTTAGCAGGCTGCATGTGGGGAAGCAGGATGCTTAAATCTGAAGAAATCTGTGTAAGCT
TATTGTGATGGGCAAATGGGATAGCCCATCTCCTATGGTACATCCCATGAACCTAAAAAA
CCCTAAATAAAACATCAGTATTAAGTTTGGTCTATCACCAGAAGCTGCATTAGGTCTCTC
CTCAGTTTGCTCCTTAATTCCATCAGAGTAATCCCACGTTATTGCCCTCTAACAGTACCC
TAAACGGAGAATAAAAAGTTTGCTCCCCTCTAGCAGTGTATTACCAGGAAACAACAGGCC
CTCTCCTCATTAAGTTATAGATATAAATGCTCCAAAGCATGAAATTACCCCCGAGCCTCC
CTCTCCAAATAACCTGGTTTGCAAACAAATGATCCGAGCACAAGCAGTAAAAGGCAGATT
ATTAAAATAATAGGAGGGATTTAAATTTGCATCCACAGAACAATTCAGCAAAGGACTGTG
CAATTACTCCTCCCCTCCTCCTCCCCTTTTCATTCCACCTTTCTACTGGCAAGCCCAGAG
TCCCTCACACTTATGTGTCCATCTGTTCTTTCTAAGAACCAGATATTGGTATCTTTAAGT
GTGTCAGTGTTAGTGTTAATGTGGTCAAATAGAGGAGTATGTGCACTTCCCTGGTAGTGT
TGGGTTTTATTGTTTAAGTTAATGAATACCACAATTAAtttacagactcacagtgtctta
tcctactcggccctcgccctaagagtgcatttctctcttcca
>NODE_23_length_457_cov_14.413567
CTCTCCCTGTCTGTTTCTCTCTGTGTCTTACAAACACACACACACACACTGCAACATGCA
TACAACCAGACATGCACAACCCCTCTTAAAACTGGTTCTCCCCCCATAGCAATTTTGTCA
GAAGTTGACAATGTCTTGATTTAGTTGTCTGGCTGTTCCGGCCAGTTTTCCCTGCTGCGC
TAATGTGAACAGGACATCCCGCTGGGCACCAAAGAATACCACTTCACGGCAGCCGCATAG
CTGGCAGCTTTTATTTATGGCGCTACCGAAATGAATGGGTATTAGTGTCCAAACATTTCA
CCATGCTCCTGCAGCCACACACAAAAGCCACTGATTTCCAGCAAATCTGCACTTATTTTA
TTCAAGAAGACTAAAGCTAGGGAGAGGGGAGAGAGACAGACAGACAGAAAGAGAGGGAGA
GAGAAAACATTTATAATGACTTAAAAGACCTCAAAAGAAGAATGGGAATTGCGTTTGAAA
AGGATTTACGAGACAGAAATCGAAAAAGAAAAAAATGGCCCCTCTATTTCACTGCATTTT
TGTCAGAGTTGAAAATGGAAAATATCTATATCCCTAAAATGACTCAACTTTAAGTGCTTa
t
>NODE_24_length_486_cov_9.755144
TTGTGGAAGTGGGGGGAAACAAAACAAAATAAAAAAAGGAGAAACATATCATCACGCCCA
ACATACTGTATGTGAGATGTGTGACGCTTAGAAGTCAGGGGAGCAAAGCCTTGAGGGCAT
ACAATCAATATTACATTTTCCATTGCCACCTTCATAGCTATTGTAAATGGCTTGTGTCAA
AAATAATAACAGGTTGTATCAGGAACCTTGGGTTTGCAATTTCGCTCCTAGTGCTTGGAG
GCCCCGTCTGCTCTCCCTCCCTTACCCCAGCACCACTGGGTGTTAATGACGCCGTGGTGG
CAGACACTTCTCACACCACAACTGACTTTTTTTCCCTCTCTGCCCATTCTTTATCTCTTT
ACTCCTGACAGTTCCGAGAACTGCAGGGAAAATGTGTATGTGTAAGAAAACGCTTACTAC
TAGAGATGATTAGCCCTTTGTGCATGTTTCGGCGCTCAGCCAGTAGCATAGTATTATTAG
CAGGGCTGGAGAGATTAAATCTATTCTCACTTCGGTTGTCATAGCACTCTAGGCAGCAAT
AAGCAAGATGAGATGCAGTAATATGCACACTAGAGGGACAGACTCCTCTTCACTGGAATC
AGAGctactttgagttcttctcagagaggg
>NODE_26_length_145_cov_2.855172
AGCGCATGAAATGCTCTTTAAGCGCATAAAACCACAAGTGCTTCAGACAGTCAAAGACAA
TGTTTACAAACATGTTTTCACCTCACAGTGTGTTCAAATATGATAAATATGAAGGCACAC
GCTGTTTGGAGGGACTTTGTGTGAAGAAAATCATTTTACATGCTGATTGACCAAACTGGC
CTTTTCAGCGCATGAAATGCTCTTTAAGCGCATAAAACCACAAGTGCTTCAGACAGTCAA
AAACAGTGTTTCCAAACATGTTTTCACTTCACAATGTGTTCAAATATGa
>NODE_27_length_689_cov_11.849056
CAAGTATTTGATTTGGGAAAACTTTGGGAGCAGACTTGTCTCTTAATAATAATTATTGGG
TTTACATTAATTTCCTCCCCTATTCTCTTCCACAGGAGAGCTGATCACCACTGCTTGTGA
GCTGGGGGTAAGTATTAGCTGTATTGTTTAATCAATTCACTCATTAACTCTTATAAGCAT
TAAGGAAGTTTAATTAAGCATGGGCAGAAAGCAGATTAATTTACTTTCAGTCCACAGGTT
TTTCCCCTTCTTTTCTATACACTTATTTTACTAAGTTGCAAGTAGAGAATGCTATAATTT
GCAACCCGTTTTTCAAATCCAATTAAAGTCAATGGTAAGGCGATGGCTTTTGTAGGCTTT
GCCTTATGTACGGTATAAGGCTTATTATATCCACCCCTCTTTTTTGTGTGTGTGTGTAAG
CCGCGAAGAATGAACTAAATCGGGTTAACAGTTATAATAAGTTTTATTATTTAATAAAGT
TTATTACGCCGCTGTGATCCTTTTAGGGAGGCTGTGTCGGTGTCACTATGCCAGTAATCC
TGCCGTTAGTGCTGCAGTCCGTGTGGCCTGCCTGTCTGCCTTTCAGGCCTCCCCAGGGCC
TCGCAGGCCATCCCTGTGCCCCAGGCTGCTGGCCCCCCTTTCTGATCCCCAGAGCTCCAG
AGTTCTGCTTCCCTTTGCTCCCTGTGGCCTGTATCCCTCAGCCGTCCTGTAGCTTCATGT
CTGTCCACTCCtgtcggccgtacagtccttctgcatgctcgttttagtagagttacctat
ctctctgatgctaacattgagttcaccatgctgtcttctatcaaactgtctgt
>NODE_28_length_511_cov_11.091976
CTTAGGTATCAGTGGAGACAGCTGCGACACCCTCGTCTTATGATTCTGTCGAGACAGTAC
ACTATCAAACCTTTCATACCGTTCCCAAGCTACATTTCCGGTGACAAAAGCTTTGCGAAA
GCCTCCTGAAGGATTCATCTATATCCTAATATTTCCAATCCAATTTAACTGGAGCAGCCG
GAGTGGTCTGAGCACTAGTTTACCAATCTTTGCTTTCCAAGACTCTGTGTGCTGAAGGCT
TGAGGGGTTCAATCAATGGCGCTTTGATCTCGGCTGGAACCATAATTATTTAACATTGTT
ACAAGGATTTCTCTAATCCATCCTACCATTAAATCCCTTTTACACCCTCATCTTCTGCAG
CCTAATCTGCATCTGGGTGCTCCGTTTGTGTCTCTCCCTCATTTCGGCTCGCCCCTCCTT
CCTTGACGACACCCTGACTTTATAATGGACTTGGGTGCCGAGTTAGAAAATGCCTTGTTT
ACTGAGAGCAACCTGACTGAACTGTGCTCAAATGGACTGTTGCTGTGCAAGAATTTAAAA
GTTTTCTCTCTCTGCATTTGTGCTGAAGTTTGAGGTAATGTACAGTAGGAGCCAAATGGT
GACAAGGTAAAAAAAAGAATCTGGATAATTAATCAACAAActtttgattagaatt
>NODE_29_length_498_cov_9.945783
CACCCTGGGGAGCTGGGCAACGACCCCGGAGTGGCACTCACTCCATTTGGACCAGAGCAC
ATGGCACAGACAAATGCTCTCAAACTTAGCCCATCTCAGCACATTCAGAGCCATCCCGAA
GCCCAGACCGCGGCATCTTTCACTTCTGCTCAGACCACAGTTGGTTTCCCCGTGGCTCAC
CCCCACTCAGGCTACTCAAGCAGCAGGGACTTCATCCTCAGGAGAGAACTCTCAGCCTCT
GCTATGCATGCACTTGGCGACCAGCATAGTTCCGCCTCCTCCCCTCATCACCATGGCATG
TTCATCTCCCCAACAGGTGCTTATGGGCACACGGAAAGTGGGGCCCATTCACTTTTCACT
GGACTTCACGACCAGGCGTCCCCAGGTGCCCACCACCACCATGCCCTCAATGGGCAGATG
CGCCTGGGTATACCGGGGGACATCTACGGCAGGCCAGAGCACTTCGGGCACAGGCCAGAG
CACTATGGACCGTCTTCTCTCCACAGCTACAACTCCATGAACCTCAATGTGAACATCGCT
TCTGCTCCTCACGGAGCCGCGGGGGCGTTTTTAAGATACATGCGGCAGCCCATAAAGCAA
GAGCTAATCTGCAAATGGATTGACCAGGAGCAGAGTCAAAag
>NODE_30_length_353_cov_13.623229
GTGATTTGCAACAATTTATGTTACATTCAACAGTGTGATCAAAACAAGCAATTTCGTGCT
GCAATATAAGATTAAAAAGTGTCTCCAGCGATGATGGTGTCTCCAAAATATGTAACAAAT
TTGCCAGTTGTGCATTGACTTTCTAATAGAGGGCAAGAGTGTGTGTGTTTTCTGCTGGGA
TGACTCTTGGTTCTCTCTTGTCTTTAGATACCAGCCTGTTGATATCATTCAACCAACCAA
TCATGTATTGCCAGCCTCATTCGGGGATTCTGATTGGCACATTGTCACAGGCAACTCTCT
TACCACCACCAATGAGTCCCCACGTAGAAAACCCTCACAGCATGAGCTGGAGAAACAGAG
AATGCCAGGTGACTATTTTCTTTCTTCTCTTTACCCTTGTTGTGAAGACTGACTGGGCGC
CCGTGCCTTTTTTTTTCTTGTGTCCCCCCCTTCCCTCTCCCATCCCCTTTTTTCTTTCTT
TTCTTTTTTTTTTTTTT
>NODE_37_length_773_cov_10.838292
CTGATTTCATGAGCTGCAGTAGAGGATTTTTGATTACAATAAGTATCAATAAAAAGTCAA
TGGGACTCTGAGACATCTTTTCTCTCTCAAGAGCTTTCGCTTCCTCTTTTTTCTTGTTTT
TTCTTTTCTTTTTTCTTTTTTATAGCAAAAATATCATGCAGTCTTTAGTTCCAAAAACCC
CTGGTGGGATCTCGTTTTTGTTTGTTTGTTTGTTTGTTTGTCTGTTTCAGGAGGAAAAAG
AAACTCAAAGCCTTGAAATTCTTCTCTCACAATTATTCTTAAACATTCAAGTCATCCTAT
TAATACTTTGTACAGCAGAAAGGTCCTTCAGATTTCACACGTGTATATATAAATATAATA
TATAGAAATATGCATATACATATGTTCAACTTGTATATGTGTATACATATTTTGGAACTG
TATCAAAGCCAATTTAATGTGCTCTCAAAATATGGCCCATGATTCCTAGTGGGATGCACA
TCAATTCACATAGTACAACCAGTAGATTAGGTTGAAAAATCCAAAGGTGATAGGGAAAAT
GACCCGGGACCACTTGTCAATGGTGCTAACATCTGACAGGTTTGGGATTTTCAACTTGAG
CTTGGAGGAGCGTCGTCGTAGCCGACAGTTGGCCCGGCTCCGCATGGCACTGCGATCCAG
CGAGTGGTGGCTGAAGCCATCTCGGGGCGCCATGGGCTTCCTGAATTGGACCCCGGAGCT
GTCAAAGGACATGACCGAATTCCGAGAGTCACTGACGCTGCTCCCCACGTCAGAAGGCAT
CACTTCGTTGTTCATCTCCAGCGTGGTGAGGAGGATGTTTCCGTAAGCATCCACCTGCGA
GGAGAGCGAACCGACACAGAGAGTCAGTGAGGGCTGAAATGCTGAGCatctgccccaaat
ccccttaacatagatac
>NODE_38_length_453_cov_10.004415
TGTGGGCTTGAGCTGGTCAGCACACATTATGAGAGCAGAGAGACAGGAGAGCTTGAGAGA
CTAGTGAGTCACGGGGGCATCTCTACAGAGAAAAGCTTGGTATCCTCCAACAGAGGAAAC
AGGCTTAGTGGTTGGAGGATAGATCTTTTTTTTCCCTTGCCACAGTTAATTTTCAAATCT
CCAACATCCTATGGCTGTCTGTTTTTCTTCTTCTTCTTTCTGTTTTTTCTGCTTTCATTC
TTTTCTTTTAAAATGAAACTGGAGCTGGGGCGGTGATAGTGATAGATGGCTCAGCGCTCT
AACACTTTATCCAATCCGGCGCAGATTTCATCCAATAAAGAATCACTTGTGCACTCTCAA
ACTAAATGGAAGTCAGGCAGCGGAGAGAAAGGGGCTGCCGTGTGTTTCTGAGCTGCGAAA
ATCAAATTTTCTTAAAGCTGCCGCAGCAGTGGCTGGCGGAAAAGGCAGCAACAGCCATGA
CTGGCCAGGGCCACAACGTCTGCACACACAATTTAATCCATCACAGAGCGCCTGACACCA
TATCAATCAGCCTTTCATCAGTATGCCCCCCACCCCACCAAAAAAAAAAAAAAAAAA
>NODE_39_length_767_cov_7.654498
CAAGCCTTAATCATAAAGTATGGGCGTAAAGCATATCTCATCTGATGTTGTTTTATCTCT
TTGATAGACTTATTAACAAAAGAAAACATCCATAGATGTACAGAAGGGCAAGATTGTGAT
TTGTCTTGATACATCTTTTCTCTATATGATTTCCATTGTATTATTCTTAAACTAGAGGGA
TTTGAATATAAATTGAAAGCCTCAAGCCCTCTCCCTGAAGCTAAACTGTAAATAATAACT
CTAAACTTTTTTCTAATCTTTGGTAATTGAAGCAAATGGGTTTTGCGGAGAGAGATTTGT
CGCAGGGAAACGTACATACATTTTTTTTATTTACGAGGAGGCGAGGGCTGAGCAGTGTAA
TGAGTGAAAATGCATGCTTAATTTAAATGGCGAGTGTGTCTGTTAGGGAATGCATTAGAG
TCTGCAGAAGAAGCGTAAGACATATTAATTGACAGACAGGAACCGCTGTCTCCGAGGTTG
ATACAAGTAATTTATTACTTCAGAAACGAATGCCACCGCCAGAATGTGCTTCATTAATTT
CAAATTTAGTTTTAATTTCAAGCTGTTGCCCCTTGAGAAGAATAAGGTGGCAAGTTCTGT
TTGAAGAGACATTTTTCCCCTCTCCCTCACTTCATCTTTCTCTTTCCATCCTCCATCTCT
CTCTCTCTGGCTGTCTCTGATTTTCTGCAGTACAGAACAAAGACCTGGGGGTGGAGAGGG
AAAGGGAGGGTGTGGTGACTTGATTCCAATTTGAAAATTTGTCAGTGTAAAAGTGGGAAG
TTAGAACAGAATTACTGTTTATGATAGTAAatactttgtgaatgtcattggatgattgct
ctgtctcctctggagaaagaacaaataacagtacttttagtttcgatcagttacctgctt
tgtaaggaaac
>NODE_40_length_772_cov_5.401555
ATTTGCAAGTTTCAAGTTGATTTTGACAAGTAAATGATACTGCAGTTCCCTCTTTTTCTT
GGTCATAACCAACTCGACAAACCTATTCAGGTTGGTATGGATCTTTGTGTTGCTCATGCT
GTACATACAGTATAAGGGAAATTAATGGGAGACAATAAACGAATGATACAATGCAACATT
AAACATGTCCAGAATAACACTCTTTAAATGACAGCTAAGAAAAAAAATCTATGAATTTAT
CATTAAAAGTTAATTGAGAGGGGAGCTTAAAAAGGTCAAACAAGTCGCTCCATTCGAGGA
GGGCATAAGGGGGTTAGCTTTTAACTTAGCATTTTTATTGACTCTGGCAAAACAAAATGA
GCGGGCTCTGTAGGATTGTGCACTCTGCATTGGCCATTCAGGCCTTCAGAGCCCCATTGT
AGTACTTTGAAGAGAATGAAAGGAAACCCCACTGGTGGAAATGCAGTGGAACAGCCCCAC
AACAGGCCACAACTGTTCCCTTATGCATGAAAGGCAGGGACATAAAAGACAAGATGGACT
TCTGAGGTAGGGCCAAAAACAAAGGCAACAAAAGTGCTGATCACGAGGGGATGACACGAC
TCGTCTCGGCAGAAGGAGCAGGGAGAAAAGGGGCAGGGGACAATAGCACTCCCAGCCAAA
TGACATGTTGGAGAATTGAAAAATCCACACAAGAAGTGTCTTCTCAATTCACTAAACCCA
CAAGAGCTGGGTGACTGTCGGCTGGACCTTGGTCAAACTGAGAGGGGGTGGGCTAAAACA
GCCCACAGCTTTTCTCTCTCTAACTTTCTTTCCCAAATCTTTCCCCGTTTTGGCAAACAA
CTTGGCAAGAGCAGAGACAGACTGGGGTGATGGCTTTAGTCTGCACACACCAAACCGAAA
CCAAACCAAACCTAAt
>NODE_41_length_400_cov_15.590000
ATAACAACGCAACAAGAAAAAGGGAACGACTGGAAAAAGGTGAATTAATATTATTATTGT
TTTGTTTTTATTTTTTAGTATTTTAGTGGTTGCTTTTAACAACATTCATTAACTGACTTA
AAGATTATTGAATATTTAATGTAATTGTAGCATTGTGTTTGTAAAGAGAAAAAAAACCTA
GTGAGTTGTGTTTCTTGACTTGTGGATTACCAGTGAAGTGGGCAATCTAGTGCTAATATA
TATGAGGTCTTTTTTTAAGGATTCTTATTTTGCGACAGCAACAGCAGTCATTATAAATGT
TCATTTTAGCATCACCTGTCTTCCGTTGTCTTATTCTTCACCTTCCACCACACTCTGCAT
CATCACAGTAACACATCGCAAGTCTGGGGGCGGGACTGAATGTGTGTTTTGTGTGAGTCG
AGGCGTGTGTGTTTGTCGTGAGTGTGCGCAAGAGTTAACAAACCTGTGTGTTTATTTGTG
TGTCTATGCAAAATAATGGTACCTGTGGGTAAATGTGTGTGTGTGTGTGTGTGTGTGTGT
GTGt
>NODE_42_length_669_cov_17.321375
GCTCTGCTCACAGCAACTGGCATTTAAACCAATTAAGTTTCCTGTCAAGTCCCTGTGATG
AATTATCCGGAAGCTTTACCCGCTGTAATTCTAAATCTTCCCAACAAGTGCCTTTGTTGT
AGAGAAATTAATGAAAACAAGATTGTCTTTCATAGGAGCTGATCTAACAGCGCGACAGCC
AGCTGCTCTTCTTTGGGAATAAAAACAGTCAGCATTAAACACAGCTCACACAAAATACTT
TTTTTTCCACCACTCGTGTGGAAAACAAATCAGGCGGCAGGCGCAGTGGCCATCTGTTTT
GTTATTTGATATGTGTGAATACATGTTGTAATGACTTTGTTTGTGAATCACTCTGCGCGG
CAGAACACACGAGAGCTCTCGAAGTGCTGGAGTGTTCAAAGCTAATCATATAATTGGACA
CAATAGTCGATGACAAATGGAGACGCTTGGAGCCAGCCAGCTGGGGAAGTGAATATGTAA
TCATTGTAAAATCATATCATTTTTGCATATTTGAAGACAGCTTAATAGAGTTTGCGTGTC
AGCACACTATCAAATGATGATCAGAGACAGTGTTGCTGTATTTGTTTTCCAAACCGCGCT
TTGTTGGACCATTTATCTCTATCGTGATTAAAAGTGCTTCTCAAGAGTTTGTCTCCTATT
GGTTCATTTGTGTTTCATTATGTTGTGAATGCTGAAGCAGATTTGGGACAAATGACCGGT
TGGAATTTTCAAAAAGTCCTATAATACAGAAGTAAACAGCCTACAGGGGCACCTGTACTC
CAGAAGGTACTTCTGCAGTAGCcagggggtata
>NODE_43_length_502_cov_14.970119
ATTTCTTTGAAGATAGTTTGCATATTGTCTTAGCCATAATGATGGTACACTTTCTCCCCA
GCTTCGATTTATGCAAGGCTAGTTAGTTCATTTTTATCAGCTCTGAGTTCATTTCTAGGG
CTACTGGAATGTGTTTTCCCCTTCCCCTCACTATTTAACTAATTAGGATTCAGGTACCAT
AAGCAGATTTTTCACGCTATTGGTGTTTTTCTTAATTAAGAAACAAATGAATTCTCCCCA
GCAAAATAGATGGAACAACGGGATAGGGTGCCAGGGGCCAGATGCGGCGCTTCTTAATTA
GAAGTCACTCCATTGTCTGAGGTTTTTTAATGAAGCCCCAATCTAAATGGATATCAAAAA
AGCTTCTAGTGAAGAAAAAAAACACACACACACACCGGCCATTTAAAATAATAAGGAAAT
AAAGATAATGAAAGACAAAAGATATGTACTGGCAGCCCCAGCTCACACCTCCAGTTCAGT
GCATGCAGTGCTCTCGTCACCTCTGGATGAGCCCTATTAAAACAGCACGATCCCTCGCCG
GCCCCTGCCTGCCTGCAGCCATGTCTAATGTTCTGCCAAGCCAACAGTGAAACACTCTCT
TTTCAACTTCTCATCAAAGGTGGAAGTTTCATTACCCCGTggatgg
>NODE_44_length_583_cov_11.849056
GTACGTTTCTGTGTGTTTCAGTAAGTGTGTCCCGTTGATTGTGTCTGCGAGAGACTGTGT
GTGTGTTTGCATGCCCGCTGTTTGTATGCATTATTGTACGTGTTAGTGGAGGTGGCTGGT
GGCGGTGTACCAACTAGTCACGGACCTGGAGGATTAGATTTACCATTTCAAAGATGCCTG
TGTTTCTAAAGTTTACACACATACATGCACACAGACACACTCATACAATCACCCACCCAC
ACACTGCTTCCCCAGCTTGTCAACGTGCAACGTGGGCTGTGGAGGCTTGTGCGAACAGAT
GGGAGGAACCAGCATAAAATAAAGTTAAACTAGAACAGAATGACTATGCAAGTGGCGTGG
CCGCCCTTTGTTTGCTAGGAAGGTGATCCTCAGCAGCTGGGGATGATGGAACGCATGATT
AAAATTACCAGAGGGAATGATTAATATCTCCTTAAAGCACACACTTCCAGCATATCAATC
ATCTCATTACACTGGAAAAGTTAATTGTGTGAGGGGAGGGTTGGGGCCCCTGAACCATGA
AAAAGTAGCCCACCCCTCGACATGTTTACTTACACAACAGAACAGACCCAATAACTCCAT
GTGTTCTGTACTGTGTTTTGAGAGTTTCAACTGTTTCCACTGAAACAGGCCCCTCTCAGC
AGGGGACTTAACAGTAACTGGAATTTTTTACGAACTGGCAAAACTTTGTTTGCTGAGGAA
CAGTCAa
>NODE_45_length_553_cov_13.613020
CCACAAATCTGCAAAGCATAGACCTGCACACACACATACAAGACACACAAGTTCACTTGA
TGGTGCAGATATACAGAACTAGTAAAGCCATTGCACACAGTTTGCTACTTCTGGTTCAGA
AATGGTGTTAGAGTACAGTACTGACAGTCATGCGATCACAACTGCAGGCCCCATTCTTAC
ATCTTAATAAATGTGCCTTTTGATTTGAGTAATCAATAACTTATGATTTCTAAGTAACTC
TGTATTAAGTACTATTTACTTTTTTGGTTATTGATTTCTGCCAATGTGCATATTTTCAAA
TGTACGTATTTATTAGTTTCAAAGTAATTAATGAGATATTACCTGTTTATTTATTTATTG
AGATATTTATTCTGATTCTTTATTTTTTTGAGACAGGTTTTTATCTTCTGTGCTGTCTTA
CTTCTGACTTTGTGCCAATGTGCTGCTTTGAGGTGTTACATATCGTGGGTTTGTATCATT
ATTAAACCCTCACTCTATATTTTAAATCAGTGTTCTCTTGTCTCTCACATGTGCATGTCA
CTGACTCACCGTGCCTTTTCCCTAAACACTGTTTGAAAGTTGTATTCTTTAAGTATTCCG
CAATGCTGTCGAAGGAATCAAAAAAAACCCCACTCGATCTATAAATGTGTTCTTTTGGTA
AACAAAGATTTATGTTATTTCTTTCCTTTGGAAGAAc
>NODE_46_length_365_cov_5.315069
GTTTGTTTACATTCCTTTCATGTGAAAGTTTTTTTTTTCCTGACTTATTGTAAAAACAGC
GCTAGCCCAGGTTTCTCTGTTCATTTACTGTAAGCTGTTTCATGTGCTTGTGAGTGCACA
TAGCCTCCTGCTCTCAGGAAGGGAAAAAGCATATTCTTCCATCCCCAGGGGAAATAATTA
ATCCTTACAAGGCTGTCGCATGTTGAAATGAAGCGAGTGTGAAGCATTTAGCCCAGGAGG
CATTGCAGGCTGTCGCCCGCACAGGCACCTGTTGTTGTCCCTGCCCTACATTTCATGAGA
GAGCGCTGAGCAGAGGATAACAACATGCTCCACTGATGGCAAATGAGACACACAACTGCA
GATGCAGGGTTGTGTATGTGCGTGGGTGTGTATGTGTGCACATGTTTTCACTTTTTTTTT
CTGTTTTCGTGCATTATGTTTGCATGCACGACCACTCCAGAGAGTGTGCACAGGTGCAGG
AAAccccctaccttatgaggaggtgaggg
>NODE_47_length_619_cov_8.311793
AGGAAATCAGCGGCAATAAACCCTAATAGGACCAGCATGCATAGAAATGACTCCCAGAGG
CCGGGGAAGCCTGGCGTGCCGCCAGAGACGCTGCAAATGGCAAATAATAATTTCCTCTCT
ACCTTATCCCCCGAACACTGCAGACCTTTAGCAGGAGAATGCATGAACAAGCTGAAATGC
GGCGCTGCTGAAGCAGAGATAATGAATCTCCCAGAACGCGTTGGAACTTTTTCCGCTATT
CCGGCTTTAGGGGGCATCTCATTACCTCCCGGGGTCATCGTCATGACAGCCCTTCACTCC
CCCGCAGCCTCAGCAGCCGTTACAGACAGTGCGTTTCAAATTGCCAATCTGGCAGACTGC
CCACAGAATAATTCCTCAGCATCCAGTGGAAACCCAGCGAAGAAGAAAAGGAAAAGGTGT
GGGGTCTGTGCACCCTGCAGGCGGCTAATCAACTGTGGTGTCTGCAGCAGTTGTCGGAAC
CGCAAAACGGGCCACCAGATCTGCAAATTTAGGAAATGCGAGGAGCTGAAGAAGAAGCCA
GGCTCATCGCTGGAGGTGAGCACCAGGGCTCTGCTTCCCCTTCTTTTATTATTATCCCCT
TGCACTCTAAAGCATTAACCTTTTCATCCAGTCACGTTCTAAGCCCTTGAAAATTGTTTC
CATGCCCACCCATGCCTGAACATCCCCCCGGTTTCTCAAATCTGCCTACCCGCCTAGCCT
AATTGGCAGTAATTAGGGGTGTTTGTGCGGAGCGCAAGCtgag
>NODE_48_length_653_cov_12.257274
TTTATGAATTATATAATTTCGAGAGACCTTTTGTTTATATTTAAGAAGTTATTTGTTAGA
ATGTAGCATTAAATCCATACAAAGACTACCACAACTGGATTAATATCTGAATTGAATGCT
GGATGGCTTCATGCCTACAGCTTTTTTAGAAGGGTTTAACAGGGAGGCAGGGCTGTGAAA
AAGGGGTTTGAGTAAAACCTTGGATGAATAATAGACTGCTTCCCAAGCAGCAGCACTCTT
GGTGGTAGGAGGTTAATATTCTCACATGTCATTAGGTCTGCTGGCTCGACTGATGGCTCA
TTGAATCAGGCAGCAAATGATTTCCTCATGCTGCAGAGGACAGAGCACTTCAAAGGGAAG
GGGCTGAGGTCAGGACAGCACTCCGCTTTGATTAATGACCGGGGCTCAGCAGAGGTTGCC
TGTAGGTAAGAATGTGACGGTGAATTGGATGTGAAGGGGACCGACTTTTAAGCTAGATTT
GACCCACCTCCAGAAAAACTTGCAGATACCATCACACAGGTTGGGTTGATGGGTTGTGAC
TGAAAAGCTTGCTGGCCCTCTGGCTTTTACAATCATAAAAATGAAACTTGCTGGCTGACA
GGCTTACCGGACATCATGGTAGTATTAAATCATTTTATTCTTAAATAAAGAATACAGATA
TCACTGCTATTGCCTTTAACTGTAAGTCTTAAGGTGAATTTTCTGCTTTTGGAGCCTCTA
GTTACGTTCTCGGTTGAATGACGTGCAGTTTTTAGGGCAAGTTCAGCCTTTATAGCATCT
TATTCATGATACtcaat
>NODE_49_length_576_cov_8.767361
GCTAAACAGGTAAATAGGCCTAGCTGCTAACCTTGTCCTCTTTCATTGGTATGAGAGGTG
TTTCCCCATGTTCAAGCAGGCTAATATGAGTGTAACACAATAACCTGACACCAAATACAA
TCCGCCCCCTCCTCTCTCAGCTATCAGTGATATTTTGTGAAGCTGCAATCAAATTAAAAT
TTATTTCTCAAATTATTATTATTTTTTATTACACAGCTTTTTATTTGCCACAATCTAACA
TAAACTTGTGTTATTTTCACATCAAACCACAATCAGACCAATATTATTTATGACATGGTA
TAAACTTTGTTTTCTGCTGCCTGATTGCTGAAGCCCAAGCCTTGACACTTGTGATGTACT
CTGCCAAGAACATTAAGTATCCGAAAGTGATAAAGCTTCAATTTGCTAGACCATTAGACT
AATTACTGCAATAATTAAGTAACTACTTGATTAGAACTAATGGGTACCTAATTATCCAGG
AAGAAAGGATCAGGTGGTAATTTATAGAGTCAAGCTGATGTCTTCTGACTTAGCAATGCC
GATTACCAAACATAAGGGACTGAAACTGGTGAGAACAAAAAAAAAAGGGGGGGACAGAAA
AAAAGAGGAAATGCCATTTAAGTGTTTACCTAGCCCCTGTAGCTAAGGCAAACAGTATGT
TAGTATCACAGCACATGAGTGGATTGTTGATGATTGTTAATGAAACAAGATACACATCAa
>NODE_51_length_632_cov_10.196202
GAAGGTAACAAATACATTTTGTAAAAGTGAAAAGCAGAAGAGCAAATGAAGAAAAAAAAA
AGAATTAATTTTACCGAATTTAAACAACTGTATCAATGGTGTCCTTTTTAAATTGTTTAA
TTTCACCAGTTTTCTTGAATAAACATATTATTTAGAGTTAAGCAATACATCTGATTCCCT
TCAGACTTGAACTGTTTATTAGTAAATGGATGGAGATGGGAAACGGCCCTGTTATTCCTC
GTGATACAGGCGTTATTACAAATTAATTGCTCTTCAAGTGGCAATAAATATCTATGTGCT
TTAGTATTTGTGCGTGTTTCATGTGCACTGTTGTAGATTTGCCTCTGGGTCTCACATGAA
TACAAATGCCTCTGTTGAGGGTCAGTGAGAGAAGAGCTTTCTTCACTCTATTGACTGGAA
ATCTAGTTGTCTCATCTCTCTAAGCAGATGTCTTTCCCCAAGCATCTGTTTGTATTAGTA
CTGTAATTGCTGGTGATAATAAGCCCATTGATTCAGTATCTAAGGAAATAGTCAATCAGG
GCAGCTCATTCGTCTTACTTTTCCTGACAGTTTTCCCCTCTAGCTAAACAGACAGTGCCA
GGGCCTGGGCTTTGTTGACTGGATTGGAAAAGCAGACTGTGGTTGGTTGGGAATGGCTGC
GCTGTCGACTCTGAGTGAGTGATGGGATCGGTGCAAACACACCAGTGACCCAATGGCCCT
TACAGGAGGCCCAGGGTGATAGATGTGTTGATTTGTTTATAGAAGCCTAAGCCCAt
>NODE_52_length_792_cov_5.833333
GACACCTTGTAAGCAGCCAGCTGAGGGGTTTCTGAAGGAGCAAAGTGCTTTCCACCGACT
CTTCCCCTTCTGCCACCACAACCTGATTCCTGACCCCTCCGCAACCTGAGGTCAGCGCCT
GGTCAGGTGTTCTGGGCAACAACAACAACACACACTAAAAACTTAAGCAAATAGACAATC
CACAAGCGGGACCAGTTTATCCAAAGGTAAAAGAGCAAGCCAAGGCAAACAGTTTGTTTT
CCCTTCAAAGCCGACCTCATGTTCGAACACGGGAGGACAACAATGGGCCCCGAGCGAGTG
TCTCCAATCGTAGTTTTATGGAGGGTGAGTGATGCCCTGTGAGGCGTATCAGCTTTGTTG
TGATGTTGTATACACCAGGTAGACTCGGTCAATACTAATTACTCTCAATGCAAACATCAG
GTCGGGGTGAAATGGTCAGAGCAATAATTGCTCCGTGCTGTCTCCTTGTTTTGGCAACTC
TCATTAGCAACCTGCACAGGGAGGAGGAAGAGGAGGAAATGTGGAAATGACAGCGTTACG
TGGAGGTGACCTGGATCAGTCTGCCTCCTCCCCACCACCACCTCCTACCTCCAAATCCCT
GACCCTGGCCTGACCCTTGCCTGTCACAGGATTGCTGCCCTTTGTGTCATGCCTCTCCAT
GCTGACTTTGGAGTGGAGATTGCAGGTACAATGTGGATTGTTCTCAGTGTGTTTTCAAAG
ATCAGAATAACAATGGCATTTGCTCAGCTCACTCACTCACGCTCATTGATCACTTGTCCC
CTCTCCCTCTCGACTCCCTGATCACATCAACTCTGCCTCGGCCCCTCTTCTGACGGCAGT
TTCACTCCAGGCACAACTACATCATGCAACCTTTGCGCTGCTTTCTTATATTTAAGCGCC
CTGACATTAGCATATATTTCCTGCATGCAAAGTCAC
>NODE_53_length_519_cov_14.984586
GTTTGTTTTTTTTAAATTCTGGCTGGATTGTGTTTTGTTTTAAGGTAACTCAACCGAACA
TCGGGCTCAAATAAGGAAAAATATACAGCAGTCAATCAATGATAAAAAAAAGTATCTGGA
GTACATAACAACAAAAGGAAAACTGATGATGCCCAGTGAATTACTTAGATAATTGTAATG
TAATATGAACCCAGGAAACAAATAAATTCCATTTCCAATGAATCCACACAATTCAGTGAG
CTACTCTCCTGGTCCATTTAACTACACACATGTGTACTATAATGAGCTGTAGACATTATG
CCTAATTATGTATTAGACTGTGTTAGAGGGCCTAACAAAAGCTTTTGAAAGGGACAATTA
CGTTTGTTGCTTAGTTACATCGTTAAAAATATACCAAATCAGTGCAGATTATAGTGGGCG
AGAATGCACATGTACACCACGAGCATTGTTGCCAAAATGCACAAAATTCAATTCATTAGG
AAAAAAGAAAACATTTTTGCTTGTGAAAAGGACAGTGGCATAAGTGAAAATAAACAGTTT
TTAACTGAAGTGTGTTCCTGTGGGTAAGTAAAGTCTTTGTAAAAAAGAAAAAAACATTTG
TAAAACAGTGGAACACCAGCCAAGCAATGGTGACAACTCATTTGTTTTTTAACAAAAGGC
AAC
>NODE_54_length_498_cov_11.172690
AGTGGTGTAAAAAAAAAAAAAAAACACGCACACACACACACACAAAAGCATTTCCTTCCC
TCTGAATTTCTCCTTGAATTATATGCCATCACTAGTGTGTGTGATTGCGGAATATTAAAT
TAAAGTGGGATAAGTCCGCACCGAGGCGGGCTGCGTCCAATCCGCAACTCATTTCCCCTG
TTGTAGCACCGCATCACTGCGCTCCTCTCTTTTCAATGACAATGTGCCAAATCTGGGCAT
TTTGAAAACACTTTCCATATGCTATTATCGGATCGCTACTGAGCAAGAGAAAGACAGAAA
AGAAGGAAAACGGAATGCTTTATACCAAAGGTACCACGAGTCTACATTTTTATGTGTCTT
CTCTTTCACTGGCTTATTATACTTTATGCTTTTTGGGGGAATTTAAAAGAGGTAAGAGGA
GGTAAATTTGAAGTTTTTATAACGATTGTGTATTTATGGAGCGTCGCTGGATGGCTTTAG
GGCTGAGTGTGAAAATGTCGAGAGAGTTTATGTTGAGCATCTATGGGCAAAAAAACTTCA
TTTCTTTCGCTGTTGTTGTTTGTTTTGTTTTTTTTCTTTCTTACGTTTTCCTCTTTTACT
GCTGAGGAGTAActcgtttttgcccacttctctgtgaagtgt
>NODE_55_length_653_cov_5.073507
GTAATCATCTTGCAAGTACAAGCTGATAACACAGACCACAGAGATCAGTCTCTGTTGGAT
AACCTACACGCTCAAATAAGAAGTGGTAGAGCGCCAGCAGATAAACCATGAGTTTGTTTC
CTCCCTCTCTTCCGGACTATAGTCCCCTGTAGCCGGTGACTTCCCTGTCTCCCCGAACTC
TCTGCAGCACCGACTGGTGGTGCAGAAGCACTGCTGATTAGCATGCAGTAATGATGGTGA
GCTGGGCTCCATTGTTCTAACACCTCCCCTCTCCTCCGCACCAATCTGTCACCATTCAGT
GGGCTAGAGCTGCCTCAAATGCTTCTCTCCACAAATGAGATGGATAATTAGTTGCCCCTC
ACGAATGCTGCACTCTTCTCACCCCTGATTGCTTTCACCTTCTTGCTCCTGGCAATTTTG
ACACCTTGTAATCAGCCTGCTACTTCTCCGTCTCAATCCATATCCCTCTCCTTTTTTTTG
CCTCTCATATTTTTTTTTTTATAGCTCTTAAATCTTGTTCAAATCTACCAGCTCTAGCAG
CAAATGTCCCAAGGACAAAGATGGATCTTATACTCCACTGAAAAGGACGGCAATAACTAC
GCCTTAGAGCTAAAGTGGAGTTTTACCCAAACTGTTCACATTACTGTATACACAAGTAAA
TATAGTACACGGAAATACACAcaaaaaatctagctgtcagtacgagtttcctcttccaaa
taacaatgaatgacaacataattatgagcaagcagctgttcatgatcccagagagaaaag
catgcaggctgcacaat
>NODE_58_length_333_cov_6.084084
CAGTCATTCTCCTCCTGCCCCCTCCCTCTCCCCATCCATGTCAAGAACCAATCACGTGTG
AAAACTTGCCTTAACTTCCCTTGCCTGTGTGACTACAGCGTCAGAGAGTTTGACAGATCT
GTGCGCCACGGAGGCGTCTCCCAGCCATTTGGCATGCCATGCGCGTCTGGTGCGCTGGAG
ACTGCCTGTCAAACGCCTATGAGTCGGTGGCGCAGCCAGGGACCCTACGGAGCGCCAGAT
GGGCCATTAAGGTAGTATTAATGTAGATGCCATCGCTTTTCTCCTCTGACTGGGACATGC
TCTCTCGAACTGCGAGCAGCTGCTGCCATTTACTAGGACAGCTTCCTGCTAACTTTGGCC
AACTGGCATCACTACTGACTGGCTCTCAATGTAATGATACACTTTTTCTTCTTACTATAC
CTGTGATTTTTTTCTCTTTTCCCACTGCCCTCCCTTTCCAGAGGTTTTTATAGGAGa
>NODE_59_length_300_cov_1.003333
TAATCCTTCACTATGAATGTTACAACTATCAATTACACATCTGTTTAAGAAATACTAATA
CTGAGCATTCCACTGTAAATACTGCACTTTGAAATATAATCTGTGTTGTGTTATGTGCCA
CATAGTAAACACTGTCAAATTACTCTCTAAATCTACTGTTTGTGCAAAAGCTTGCTCTGT
AATGAAAACCACACTACAAAATGTGTAATTTGTGTGTAATAATAATATTTTTCTCTAAAC
ATGTACAATAAACAATTAGCCAAGAATAAAATCAGGTCAGAACAGAGATGAAAGAAAACc
accacagcaaaaacatattttgactgcagttgaagaagggagaaagttcttgtacacaca
agtggaatcagacattcaaataaaatggatttacatgcataagtgtgagacatgattcag
ttattaaatagcttttatactgat
>NODE_60_length_500_cov_5.788000
CTCCTTTCTTCTCTTCTTTTCTTCCTCCACTTCTTTTTTCTCCCTCCCATCCTCCTATCT
CTCACACCGCTTTTCTCTGAAAAAATTCACATGAATGATTTATATGTGTCTTGTTATCAG
CAACGATTTCTATAGACCCCAACGCATTCACCAAGACATTTGTGGCGTAATTGTTAATTT
TAATGCCATAATGGCTTCAGATGGGAGCTCTGATTAGACATTTATTACACAATTAAATGA
AACATACTCAAGAATCACAAAAGCCTTCCGTAATTATTTCAGGCCATTAATAAAATGGGC
ATTAAATTATATTGGACACAAAAGAGAAGTGAAATAGATTTCCATTAGAGCAATAGAGGC
AGAGAGGGGTAATAGATCCTGCCTGAATTCACTCTGAAATTAATTGTTGCCCAGCCTATT
TCCACACACAGTGGAATAAATGAATGAGAAAAGAGAGGAAGAGAAGAACGAGTTGGTGGC
CGAGAGAGTGAGGGGAGGGGGTTACATTAAGAGCCTCTGATAAAAACCTTTTGTTTGACG
TACTACAATGGACCCTCAATTCAAGAGAGAGAGAGAGGGAGAGTCGGACCAATTTCAATC
TTACTCTGCCCGTCCAGGCTTctgactcgaggttatatcctttt
>NODE_61_length_446_cov_16.105381
CTTCTTTTAAGTTCCTCCCCTTTTGGTTTGTAGTGTTCAATTTACATGCTGGTTTAACTT
TGGCACTCACCTTGCTGCTCCTCAAAAGCTGCCCACAACAGGTGGATGGCCGGCTTCTTG
GGCAGATGGATGGTGCAAGCCTTCTTGTAGACATGTCTCACACCATCAGTGCTGTAGCCC
TCTAGATATTTTGCATACTTCAGAGTGAAAAAGAGAAAGCAAGTTGGAAGAGATGCAGGA
GAGGACAGAGACAAAGAACAGAGGAGAAAGAGAAAGGCAAAAGAGACAACACATTTTAAA
CTAAAATTTTCAGTTGGCAGAAACAGTGAATTTCTTCATTGACAAGATCGTTTTTAGAAA
TTTTCTGTGTAAACCCATCAGCACCTTCATGGAACCAATTAGATAAGTTTCTGTAAGGTA
GTGGGAGACGAAGAAGATGCAACGTAGTAGTTGGCAAATGCTGCAGTCAAATCTTGTGTG
GCAAGCTGGCCATCCCCTAATACAACAGATACAGTCACATATCAACGTTACACGCAAAGA
GAGTGCAGGACGATTTACTGTGTCGATGTGATATCATCGTTGATGGGGAA
>NODE_62_length_644_cov_8.602485
ATTAGCAATAATAATCATGATAGAAAATGCTGGCAAATTGCATTTTTCTCTCCCCCCTCT
TCTTCTTCTTTGCCTTCCTCTCGACGCCTTTGTGCCGCCACAGTCCCCGGTGCTTCCTCA
CTCCAGTTTGTTGTTGTGCTTCCATTGTCTCCCTGAGGGGAGGTGACCCCGTGTCTGTTG
GTTGTATCAGCAGCCCTGCATTGTACTCGGGGGGGGATTTAGACTCTCAAAGCATCTTCC
CGCTGCAGCTTTCCCAGCAAACACCCAAAGTGGTATCTCGCCTTTTCTCTCGCTCAGACA
TTAATCTTGCTCTACCCTTCTACATCAAAAATGCTTGTATTGTCAGGGAGCGCTAATGTT
TGCCTCCTATTCACTATATATACACATATATGTATTTTTGTGTCTGAGGGAATCAGTCGA
ATGCATTGTTCCCAAATCATTGTAATATCTATTTAGAGTGGCAACAGCACTGGCTGCCGA
TGCTCAGTATTCATGGAGCATAAACCAGCCTTAAGACTTAGAAAAGCTGAAAGGGCTTAT
CCCTATATTCTTAAACTCCCCTCTTTTATGTTGGTCTTAGGCATTAAGGATAGGATTGTG
AATAGCAATTGTTCAACTGCTGCACTGAGAGTGAGTGTGTATACGTGGGTGGGGGTGTTT
TATTCCCTGGCAAAATCCTTTCCTTTTCTCCCATTTTTTTCAACTGTAAATATTAACTGT
GTTCTTAACTCTTAACGGTGTATGGGACACAGTAATGTGCTTTTAAGGATATATTATGTG
AAAGATTT
>NODE_63_length_321_cov_11.956387
CTCTTCTAGACTCTCTTTATTTATTTTTGCTTGTGGCTAGTAATGTGTTTATTTTTATTT
TTCTTGCTTTTGTTTTTATTTCCCCCTCTTACATTTTTTTGTCCTGTGCTTCGTGGTTTA
TCAGATTGAAATGGCGATTGAGACGCTCCAAAAATCTGAGGGTTTATCCAGTCAGAGAAG
CTCGCTGCTCAACAGCCATGTAAGTTGCTTTTACGAATGCTTGCCCTCGGCTAACCTTAA
CTTTTGCTAAGCTCAATCTCTTGCTCTTCTGCCTCTCTCAAATCTCTGTACATTTGGGTT
CGGTGCTTGCTGTTTTTGTTGCTGGTTTTAATTGTTATAAATGCTTCAAATTTACTGGCT
GCTATAGAAGCTTTTGCAGAGTTGTTATGCAGCAGGATCAAGTTTACTGACTGTTGGCAT
AAGGTCTTTGCACGGACCAGTCTGTGGATCTCTTTAGTTaataag
>NODE_64_length_661_cov_4.998487
GATATTCAAAAGTAAAGGTGCATTGATGAGGTCAGCCTTTGAAATGTTACTCTGTGCACC
TGTCTTTGTCTCAGTGTAGAGCCAATGTTCAGTGCAGAGCTGGAGTTGTGGGTGATGGCA
GGTTGATGTCAGGGTCCCCCACTCAACACCCATCCTCACAGCAACACAGGTTATATATAG
GTTACAGCTCGGTCCTGGCGAGAGGTGGGTAAGATCGATAAATCTGAACAAGATGCGCGC
ATTTGTACCCTCCCCTATTACAAACACACAAGCACACACACACACAGTCAGTCACCCACC
CTTCCCCCTGTCTTCACCTGTCTGTAGAGGTAAACACATGCATTTAAATCAGTTGTGGGG
TGCCGTGGTAACAAAGACAAATGATGTTGTATGTAATATTTTTCTATTAACATAAAGTAA
TATAAAGTGAAGGGCAGTGGTGTATGGAGGGAGTTAGGGGCTAATGTCCCGTATCAGATG
TGGACAATGTCAGGGCTGCATACTGAGCAGTCTGTGTCCTTCTCCCCTGCTGTGTGTGTG
TATGTGTCCTGCTCTTTCACAGGGCGAGAAGGCAGTGACACACCGAGCTGCCAACGCTTG
TATTATTCCCACTGCCTTATTAACCCCTCTGCCCTCACCCCTCTCTCCTCACTCTCTTTT
CTGCTCTCTCAGAGGACCTGAATGTATATCTAAACTGGCCTGAGCTCCTCTTCACCCACC
TCTTGGTTTACTGTCACTGCCGAAAGCACAtacccaacatttgtcaaggaacaagacatc
aaagtttcttttcctttctacccct
>NODE_65_length_535_cov_6.435514
TATTAATAAATAGGGTTATTCTACACTGAAGGACTCTGAAGCGCGTCCATGCGCACAAAA
CAGGCAGAAAATACACAGTGTGAGCTGCAAAAACAAACAAACAAACAAACGAATGAATAA
AATACTGTATGCAAAGTGCCTGGAGCATCCAGTGCGCTTACCTAGACTTGGAGGGGGGCT
GAATGTGTTGCCAGCGTTAAGACAGCGCGCAGAGTTAATGAAATATCTCCAAATGGGAGT
CAGGAGTGCGTGCAGAGATAAGCCTGATGTGGTTTATATACCCAGAAAGCAAGTGCTCCT
CTTCTCATATTGTCCAAGAGCGTTTGCATAGCTGGCCAAGTGGCTCTGCTCTTGCTGACT
CGCTAACATTGCATTGTGTTTGTTTTCCCCTTGCTATGACGTGAGACAAAATATTGGCCA
TATGTCCATCGGCAATAAATTGTTCTTGAGCGCAAACACAGCTCCCCGAGGACGCCGCTT
TTAACCCACACTAGTAGTTTTCTCCCTGCGAGATGTTTTAGGGACACCAAACTATCTGCT
GCCTCATGTAGGTACATGATAATGTTACAACAACCTGTTTAAGAGATAattgtgggcgtg
tgaaagcgccgctggttgatcttttatactgtgacctattattcctcacacggggctctc
taataaatcgcttggtaac
>NODE_66_length_389_cov_1.578406
ATGACTAAATAGAGGAAATGGGGAAATCTGTTCAGGAAGCACAGAAGGCTAACTCTTTTT
AAATCTTGCAAAGCTTCGTTTGCTCTAAGAAGGGAGCACATGTTTCATACTGTATGTTTT
TTGTGACATTCTCATAAAGAAAGTGAAGAGAGAGAAACTGTATTGAGTCATTAGGAGGAA
GGAATCTTTTGTGACTCTTGTCCAATAACTGTGGACTTAACATCTTCACATTTTATGTTA
ATTTTATTAGACTATAAATGTTTTTTCCAGAAATAGGTCTCATTAGTGCAACTGGCCTTA
AGAAAACTTTTTTAGTGGGGCCTTCATTAAATTTTGTGTTTGGATTAAAAGTAAACGGGC
TGAAGAAGTTCTTGGGTAGTAAGAGAAACTATCATCCTATATAACTAAGTTTTTTAATCT
GATACATTGCATTGCCTATAACACGAACCCAGCAGACCTGAAGAAGAGCCCTCCAAGCTG
GTGGGTCAAAcctgatgagtcgcctgagttcacatctgctttcaattaaaact
>NODE_67_length_452_cov_7.015487
GTATGCACTTGTCTTTGGTGAGTCAATGTTCCATGTTTGTGTGTTTACGAGCAGCATGCA
GAGGTGTGTGTGTGTGTGTGTGTGTGTGTGTGTGTGTTAGGGTGGAAGGGGGTTGGACTG
TGGTTGCATCTGGACTCTGGGAAGCAGGCTGATCAGTCTCTCTCACCCAGAGCCTAGCCC
AGGCAGCCTAGGAGTTTCAATCAATAACCAGTCCCTGTAGCTGCCCCGAGCAAGCTGTTT
GAAAAGTCAGAGTAGCATGAAATGGCCATTATTAAATTACTGGGACGGACACATTTAGAA
GGCCATTGCATTAAGAGAGCAAGCTCTCCCAATTAGTGGATCAGCACATTAATAGCCCTG
GATGAGAACACCATCTGATCAAAGATTAGACACACACACACAATCTATTGACCTATTTTA
CTGGTGCCCTGATAGCTACATATAGCATTTGTAAGTATGTCCTCTAACTAGAATGAATGG
TGGAAATCTATTTTCTGTCTTTATGCATGATTCATATTTGGAACTACCAAAGCCCCTTTA
TCTTACTGCAATTGTTCTATGAACATTTTGCTGATtcaaacctcatccattttcaa
>NODE_70_length_427_cov_11.480094
AATTTGAAACTTGTTCTGATTTAGCATATATTACAGCAGTATTTCTTGATAAAGTTAGTT
AATAGCTGGTGAAGGCTGCAGGAAGATTTCTGGAATGAGTCCAGAAAGTAAAGGAGTTGG
TGTCATCCATTTTCATGGGGCAATGGAGGTCTATCCAGTTCAGTAGCTGGTGCCGTCTCC
TCCTTCATCTCTCGGTGCATCTCCTCCTAAGCCTCAGTTCAGCTAAAGAGAAGCAAAAGA
AGAGTGGAAGAAGGGAAGCCCTTATGTTCATGTGTTTTGATTAGCAGGTAATGATCTTTG
ATCTAATGCGCTGACTGGGAAAGTGCGGCTCCCATTGAAATCCGGTGGATGCTTGGCCGA
CCTGGAGCCAGTGTCACTTCTCGTTAGGGCCTGCGGCTCCATGACCTCCCCGTTGCCAGT
CCCAGCCCCCTTCCTCACAGCATGAGCACCCTGCGTAATGATATCAATAGCAGCAGGGGT
GCAATGAATACAAATCCGCGTGCAGAATGTTTGGACAAGAATTCGCTCCCAGCCCTCCCT
CCTCCGGCCGCCCCGCTCACCACCGTTCAAC
>NODE_71_length_310_cov_28.467741
CTCTCCTCTAATACCAATTTAAATCGTTCAACGTGCCTTTTCTCCTGCTGCCATTATTCA
AAAAGATCATAATAGTTTTCCCTGTGCCCAAAGCACAAAAAATCAATTATTTCCCCACAA
AGACTTGAAAGTACTTAGCGCGGGCCTGCGAGGGGAAAAGCTGTGGGTTATATCAAATTG
AAACTGCACTCATTACACAGGCACACAATTAGTTACCTCTGGTCTGCCTGCCGCTCTTTA
ATTTCCGAAACGGCATATCTGTATTATAACAGAAACAAGCATGCAAATGCTATTGTTGGG
GATTTAGAGAAATCAATAGGACGGCTGGCGAGAGGCGTTTGGTGGCGCTGTCACTCAAAA
TCTGCTGCCGGCGACTGATAAAGGTCTGAATTCAAATTAGCGCCAAAGCCGGCCAGTGAC
ATCAGAAGTGACATCCGAAATAAAAGGGACGGCT
>NODE_72_length_522_cov_8.747127
CCATAAATCACGCAGACAGGCCGATCGATGGAAACGTTGTTTTAGGAGTGATTGGCAGCC
TCCCCAAAGGTTACTGTTTAAGTTGGTTTAAGGTTACAGCTCTCTCAAGGCTGCAGGCAG
GCTGTGTGTGTGTGTGTGACGGTGTTGGCTTGGCTTGTGGTTGGGAGGGCTGGGGGGGTC
GAACTCAATCTATATGATGCAGGGCCTCGGTCCTTTGGGGATACAGCAGAGGGACAGCAC
CAATTTTTAGCCCATCAGCCGTCCAATTTTTCTCCTTTTCATACCTGCTGTAGTAAATGA
GAAACAAATTAAATTTCACCCCACTATCTCCACAGAAACCATTTAAATCCTTTATGGAAA
CCAAATTGTCCCCAGACAAATCGCCCCTGGTTCTGTGGAAATACACTATGGCGCTGCAAC
CGAAATAAATTTGTGTCACTCTGGATATGGCATTGTCTGTAATGCCATTCATTGGAGGAT
CCTGGTGAAAGAGAGAGGGAAATAAAATAAGGGGCACTTTTGGAGGAACAAAAGGGGTGA
AAAAGACCCCAGCTCCCCATTCTCTTTTTTTCTCTTTTTTTTTTCACTCTCCCCTCCATC
TCTCTCTGTCTTTCCTTCCTTCTCCCTGGCGCCCACTTTTCCCCTGCGTGGTGTTATTAA
TTttcg
>NODE_73_length_364_cov_5.895605
AAGAGCATGAACGCTGTGTGGAAACAGGAGAGCACACCCAGGAAGGCGATCACCTTGCAG
GTCAGTGTGCCATAGGTCCAGGCAGATCCATTCTTGACCGAGGTGAAGACAAAGGGGAAG
CAGATGGCGGAGCGCAGGATATCAGAGGCGCACAGATCCAGCAGGAAATAGTAGGGCGCT
CGGTGCAGGCTCTTGTCTTTGACCAGCAGGATGGAGATCAGGAGGTTTCCGACCACGCCG
ACTCCGATGATGAAACCCAGAGAGGTCAGTTTGAGGAACGTGGCGAGAGGAGAGACATTC
TGCAAGATGGTGTGGTCCCCTGCATGGCTATAGTTCGCCATAGATGGAGGAGGGATCATA
AAGATAGCGGAATAGCTTCAGCCAAGTATCATGATCTAGAGGTGGCAGGGGGAGGCGTTA
GATCCATTTGGCGGTGTGCTTTGAAGAGGTTTCCAGGCATATAGGCAACCTCTCCTCTAA
GGCATCCTTTGTTCCTTTGTCTCATCac
>NODE_74_length_1039_cov_9.677574
GTTTTTACTGGGTTTCTTATGGTGCAATGCCTGTGAGCAACAAATAAAAAACATTATGGT
CTTGCATGTGATGATTTGTGCTACAGGAGCAGAGGCCTTACCTTGGTGCGTCCTGAACCG
AGCTGTGGTGGCAGAGATCTGGAAGCAGCAGTGACACGAGCCCTGGATGTAGCAAGATTT
CCTGTTGAATGCAAAAGAAGAGCCAGGAGACGTTTAGACGTTCTCATTTCACCACTTATT
TAAGTCTTAGAGAATGTTTGAACTGCCTTCTGTAATACAGAAAGAAAATGATTATTGAGA
GTGAACTATTAAACACGAAGTTGCAGTAAACACTCTGGGGGTAATGTTCTTTTTACTTAT
TTGAGAAAAAAGGACAACAAAGTGAACATTGCACTAATATGTTAGTGTTCATATAGCAGT
ATAAAAGACAGTTCAGAAGGAGCCTAAATCTGAGCTGAATCCCATGGACTCGAGTGCAGC
TGCGTGCACAGCAGTCCAACAGCCCCACACACAGCGGAAAGGATATGAACATAGCATATG
CAAGACAGTCTGAACATTTCAAAGTTTCTGCACAAGATGTCCAAATGTTTTCTCTGGCTA
TATCTTCAGAGGCTAAACTGTGATTAATAGCAGTGAAAGAAGCCTTTGAAGCAGGATTGG
TGACATCAAAGTCCTAATCCATGGGTGGCAGGATTTTTATAATGAGTGGGAAGTATCTTA
ACACATTTCAAAGGGTTTACTCCATGAATAAACAATAGCTGCACAGATGTGCCACACACA
CCTTTAGAAAAATACGTCTGCAGACACAGGAGGCAGCATTACCCAAGCAGCCGTGTATGG
CAAGGAGGAAAACCTTTGTAAGTTTTTTAAGATAAAGCTGAAGTGACAGGCCAACAATTG
TTCTAGATTTTCTACCGCACACAGACGAACTTCTAAAATGCAAATATGCAGTCGACGTCT
GCAATATAATTTCAAGACTCACGTCAGTGGTTAAGGACAACGTCTGACAGAGAGCCAAAA
ACTTAAACACTGGATCAGCGGTTGCCTTTCTCAGAGGACTTTGCGCTATCAAATGTGTAT
TAGTGGCTTCAATCAAACACTGGAGAGATCAAAATCAATTTATGATGGATTAATTAACAG
CCAGACCACTTCTAACTTTAGACAAAGAATGTCCTATTTGTGc
>NODE_75_length_407_cov_15.702703
GTAGGCCCCAAAATGATGCATCTTCTTTGATACATTCTTAAGTACACATCAGACACAGTC
AAATATTAATCTCCATGCTTGCTGGCCAAACAACATCTGTCTCAAAACATGAACTAACAT
TCTCCGTTTTTCTTTTTTGGTTTGCAAAAATATGCCCCTCCATCTTTAGAACATCCATCC
ACACAGCTATGCGTATGTTTGTGCAGTTATTTATCAATTCATAAAAATTCAAATACTCAG
AATAAAATGTAGCAAACAGAAGAGCAACCATAAGCATGAAAACACATCAGATTTATTCTG
CCTGCCTTGTTTACCGGTTCACGGAACACTGCATGCAAACAGAATGCAAATGCATTTGAT
TGAATCAGGTGATGCCGAGGTAATTGTATTTGGAGAAATGTCCAAGATTTTTTTTTCATC
ATTATCAGTGGGGGGTTTTCTTTATGAAATCCATCTTAAACAAAAGCTATCATCACTCCC
AAGCCTTGTGATCTTCCTTTGTCACATGCGGATGTGGATGCGTCTTTAATTTCCTTTCAA
TTAAAAGTAAA
>NODE_78_length_492_cov_14.455284
TAAACCATTTATTAAGTGTTTATATACCAACTGGACTGGCTTGCCCTGCATATCTAAGCG
TGCCTATGATAGGAAGTGATGAGTTGTTAGTGTTTTATGACAATTTTCCTTTGAGTATCC
CCTGAAACACGGGCCCCCACAGCACAGCAGCTGGTAGCTCAGCCCCTGACAAAGCTGTTA
ATGTTCTGCAAAGAATGTGCAAATTGCAGAAACGAGTCCAAGTGTGGGCAGAAAACACTT
CTGGTACTTAGAACCAGTGATGGAACAAATTTGGTCAAATTGGTAAAGTGCCCAAAGGGA
GGAGGGAGATGTTCCACGGAAAACCAATTCCAAGCTTGGGTGAGCTCAGGATTGTTTGGA
AACTCTCCAATCTGGGGGCCTGCATTGAATTGCGTGTCAGGCAGAGACTGTTAAATAAGA
TTAGAATAAGGACCAAGAGAGCAGCACAGGTACCTCACAGGATGGCTGTGTAATGTCGAA
TCACAGTTACTCTTTAACAGCTATACATCAGCTGCGGCAGCGTTGGAAAAATGTAACATG
AGGTGGCATGTAAACTCACTGGACAGTTGCAGGAAACATGAGAGTTTtttttagtgcatt
atgagctgtgtttggaacaagtcctgttttctgctt
>NODE_79_length_1667_cov_6.601680
GGGGGGGGGGGGGGGGGGTCCTTGCACCTTTCCCCTGGGCGAGGGCCAAGGTCAGGGCTA
GGGCTGAGGAGAAGGGCCCACAGGGCCAGGCCTGGACTGACCTGGCTCTCCGGTCGAGCC
TGCTCACCCACACTTAAGCACCCCCCCTCCTCTGACCGGCTCCAGCCAAGGAAAGAGTGC
TCGCAGTGAGAGAGAAAATAGCCATCCAGCCTGGCCTCTCGTGCCCCTGGTACCCCGGCC
TTTCCCCCGTGCCCCTGGTACCCCTGGCCTGTGCTGCCCTCGGTGCTGAACTGGCCCAGC
GGAGCGGAGCGGAGCGGAGCGGAGTAGAGAGTGGGTTTAAGGGCTATGGCAGAGAGGTGG
AGAGGGCGAGAAAGGAGCCCTCAGCAGCCCTCCTCCTCTTGAGCCCTCAAGAGCCCTACT
GCAGGCAGGCAGGCAGGCAGGCAGGCAGGCAGGCAGGCAGGCAGGCAGGCAGGCAGGCAG
GCAGGCAAACAGGCAAACAGGCAAACAGGCAGACGCCCCTGGTACCCCAGGGTTCCAGCT
GGCCATGTCGGCTGGAGGGGGCCCGCGCGCCCTTGGCCAGACACAAAAGCTTGGATCGAG
GGATGACTTTCAATAGATCGCAGCGAGGGAGCTGCTCTGCTACGTACGACACCCTGACCC
AGAATCAGGTCGTCTGCAAGTGATTTAGCACCAGGTTCTCCACAAACATGCGATGCGAGG
CAGGAGAGGGGCGACCATCGTCCGGCCGCGCCCCAGCCCTGTCACGAGCGGCTCTCCGCA
CCGGCCGAGGCCGGCTATCCGGGACCAACCGAAGATCCACGGCGCTACGGTATCGTCACG
TCTAGGCGGGATTCTGACTTAGAGGCGTTCAGTCATAATCCCACAGATGGTAGCTTCGCA
CCATTGGCTCCTCAGCCAAGCACATACACCAAATGTCTGAACCTGCGGTTCCTCTCGTAC
TGAGCAGGATTACTATTGCAACAACACATCATCAGTAGGGTAAAACTAACCTGTCTCACG
ACGGTCTAAACCCAGCTCACGTTCCCTATTAGTGGGTGAACAATCCAACGCTTGGTGAAT
TCTGCTTCACAATGATAGGAAGAGCCGACATCGAAGGATCAAAAAGCGACGTCGCTATGA
ACGCTTGGCCGCCACAAGCCAGTTATCCCTGTGGTAACTTTTCTGACACCTCCTGCTTAA
AACCCAAAAAGTCAGAAGGATCGTGAGGCCCCGCTTTCACGGTCTGTATTCATACTGAAA
ATCAAGATCAAGCGAGCTTTTGCCCTTCTGCTCCACGGGAGGTTTCTGTCCTCCCTGAGC
TCGCCTTAGGACACCTGCGTTACCGTTTGACAGGTGTACCGCCCCAGTCAAACTCCCCAC
CTGCCACTGTCCCCGGAGCGGGTCACGCCCGGCGGATGCCGGACGCTTGACGCCAGAAGC
GAGAGCCCGCTCGGGGCTCGCCTCCCCGCCTCACCGGGTAAGTGAAAAAACGATAAGAGT
AGTGGTATTTCACCGGCGGCCGAGGCCTCCCACTTATTCTACACCTCTCATGTCTCTTCA
CAGTGCCAGACTAGAGTCAAGCTCAACAGGGTCTTCTTTCCCCGCTGATTCTGCCAAGCC
CGTTCCCTTGGCTGTGGTTTCGCTAGATAGTAGGTAGGGACAGTGGGAATCTCGTTCATC
CATTCATGCGCGTCACTAATTAGATGACGAGGCATTTGGCTACCTTAAGAGAGTCATAGT
TACTCCCGCCGTTTACCCGCGCTTCATTGAATTTCTTCACTTTGACAtgcagagcactgg
gcagaaatcac
>NODE_80_length_460_cov_7.617391
ATATCATAACGCAGCACGTGCAGTAGATGAATGCGTTTTGCGTTTTTACCATCATATCTA
TCGGATATTTTAATCCAAGCACAAAACTTTAGTTGAAGTCCTAAAATGGATTTTGTGGTT
CTTTTATTAGTTTTGGATACGAGCAGCAGTTGCTGGCTTTGCCTTTGGGGTTTGCAAGGG
TTGCACCAGCAGAATTGTATTCTTTGGTAACATAGTGTGAAAAGTTTGGTCTCCCACAAA
AAAGTTCCTTGCGATCCTTCTTTACATGCACGATCTTTGATTTCTGACGATGTAAGATCA
AATTGAGCTGCAAGTGTGCTCCCTCTCTGCCTTTCATGCTGCTTCAATATCACGGCGTGA
AAAAACAAAGAAGGCAAAGACTGAGGGAAATCTGAAGCGTTCTGCCACTCAACATCCCCC
AATCCCAAACAACAGCGTCTCACTGCCACTACAAATACATTAGAAATCAATTATTTATGG
AACAGAGTCAGGGCCTCTTTAATCTTTTCCTTTTATCCAATTAAATTGTCTAACCATTCT
AAGCCTCTATAGCTCACAGGGAATGTGCTTTTTTTTTTAAAAAAAAAAAAAGAAAGAAAA
GAAG
>NODE_81_length_409_cov_4.858191
ATTATGTTGCTATGCATAAATGTTGCAGGTGCACTACTATTTTGCTCTCTACCCGGTGGC
TCATCCTGTCGGACTGATTCACACAGCACATTCATTATGTTGAGGAGAGGCGACCTGACA
CTGTGGAGGTTAGAGGAGTTTGGGCCTGCTCACCACAGTGCTTCAGAGACAGAAGGGGGG
ATGGAGAGAGTGGGAAAGACAGAAAGAAGAGAGCTGCCTGCGCTATTATCGATGTGCCTC
TTCAGCGAAAAATGCAGTCCCAGTTGCACAAGCACCATGCCAGCACAGAATGACAGAGGG
TACTGTACACCGAATCACTGTGTAGTAGGGAGGGAGCAAGAGAGAAGTACAGATAGAGAG
AGAGAGAAAAGATGTAAAGTGTGACAGTGGTGAAACAGAGAGCGAGAGAAAGAGAGAAAG
AAAGAGAGAGAGGGAGAGGGAGAGGGAGAGAGAGAGAGAGAGCGAGAGAGAGAGAGAGAG
AGAAAGATAGTCAGAGAAGCGTTACAAGGAccctaaagataggagtaagaaagcagagcg
tgcaaatacaaac
>NODE_82_length_518_cov_12.102317
AGCATCTTTTTTGATAGAGTGATAATGAAAATAATAACATCCCTGACAAAATATTCATAA
CAGTAATGATGAATGCCATATTTCTCAGAAAGATACATCAGAGGCGTCTTGGTTAAAAGA
AAACAGTGGCCGGCGTCTCCCACACCCTCAAATTATCTGCTGCTTTCACATTTCACTGAT
AGCATAGATGAGAGCTGAGAAAAATGGACACACAATTATGCTCACTTGTCGTATATTAAT
ACTGCTTCTTGACATCTTCCATGGACCCTGAGCTGTCATCTCTTTGTCTGCTTTAATTGA
AAATTAATGGTTAGTGCGTTGCCAAGGCAACAGCGGCAGTGGTGGTGGGTAGTGAGCCAC
ATTCAGACAGACACCAGTGGCATTGTTTGTCCTGTCTGACCTTGGAAGTCAAGGGAAAAA
AAGAAAGAAGAAAGGCAAAGGAGGACAAAAAACACATTAAAAAGAGAATGGAGAGGTAAG
GGTTGAAATGTTGTCCATTGGAGCGAGGGAGAAAAATAAAATAAAGTTATTGTGGCGTGG
TTTTGGCCAGGTAGACAGAAAGAAAACTGTGCTAAGGTGACTGAGGAGGGGACTGAAGAT
ATGATGTCAAAATGCCAAATGGGGAGAATTATGTTTGAGTAAGAAAGCAGAAAAAGGCCT
Gg
>NODE_83_length_676_cov_11.593195
GGTAAATTCAGAAGGTGGTGCTCACTCTAAACCTTTTTTTTCTCTCTCATTCTGTCTCCC
CCTCTTTCCCTCTTTGGCTCTTTAAACCATTCCATCTTTATAGCTAAGCCAATCAATGGC
AAACCAGTGTCTATTGTCTGTTCTGTGCTCAGGCCACTGCCCTGCTACAGCACCCCCCAT
TACAGAAATGTTTCTTCCCATCAGTGCCTTTACTTATCACTTCCCGGGTGACATTGAACT
TCCTATGCCCCGGCCGCCGAGACACATCTCTGAACTCACACAATTACTCTTCATCCCCAC
TAACAATTTAGTAATGAAGTATTGATTTCCAGATTCCTCTCTTATGGATGATATTAGATT
TTGTTTGATAAACTGTGCCTGGGCCTCTAATCTGCACTGTCCCTTTTCCCACTGTCTGTA
AAACAAAGTGCCACTGGAGAGATAATGACCAGGGAACATCGATGAACTCATTTCATCAAT
TTGTAACACTTGACAATGAAAAAGGGCAGGCATTTTTCAAGCAGCAATGTCAAAGTTTAT
TGCTCTGGGTACGGTCTTATTGGAAGCCAGACATCTTGAGCAGCATTCAGTTCTAATTTA
TGGGCCCCAATGTGCCAGTTACTTTTAAAGGAAATGTTTGGATACTGGGAGAATATTAGT
GTTGCACCTGGGTTGTCTGATTCTCAGGGCCACCGGGGATTCATGTGTCATGTTAGAAAA
TACAAAAACAGCAGAAGAGAGGCTGGGACTCAAGCTATTTGCAATGCAAGAAAATGCTGC
TTAGGACATAAATCACGCTGAGATGTTAcatgcaagtcac
>NODE_84_length_669_cov_8.176383
TCTGGCGAGGCAGTCTGTTTTGTAATCGCGTAATCAGAGTGGGGAAATTGCTATTTCATA
GCCGCGCAGCCTTTGTTCGCTGCGACAAAAGAAAGGCGACTGTATATCTGGATCAACTTT
TTAGGACTTTTATTGTACAACAACCTTTGCATAACAACTATTTTTCTCAAGCGTTGCCCG
AGGCACTGCGCATGCGTGCTGGCTGCTCGCTGTCACTAAGACATTTTTCTTCACGTTGGA
AACTGTCACTGGTGACGTCAATCACAGAGCTCTGACCAATTAGAGCGCAGGGTGATTGTT
TAGCTCCACGGGCTGCAGCGCCTACCATGAATCTCTATTCAGTATCAAAGCGTCCTGCTG
CTGCCTCTCAACCGAATGGGATTCCATGTAGTCTGCAGATAGACTTAACTTTATAAAGTT
TTTTTTTTCTTTATTTTTCATTGCGATTAAAATATATTTGTCATCATCATTATTATTTTG
CCTGCTGTCAAGTTATTCTAAAATTAGGAAGTAATGAGCGTGGATGCATTGGGAAGCCCC
GTGATGGACCCTACGTTTTCCAAACGGAACACGGCGCTGAGATTAGTTGACTTGGCAGGG
GCTCACCACCATCACCATCATCACCACCATACCCCTCAGAGCGTGACAGGCTTCCCGGGG
TTCAGCAGCCATCCACACTCAATGGCTCACTCGCACCCTGGGGAGATTACTGCGGAACCC
CGCCTGGGGCCGAGTCCATTCGGGCCAGAACACATGGGGCACTCCGCGGCCCTCAAAATC
AGCCCAGCCCATCATTATCCCCACCACCATCAc
>NODE_85_length_345_cov_1.611594
CTGAAGACCTGAGTTCAACGAAGGAGGGTTCATATTTTGACAACCAAACCTAAACCTACC
CTTGTATTCTGGTTTTTGATTGATTTTGTTTGTTCATTGATTTATTTTCATTTTTATCAT
TTATTCATCTGTCTATTTATACATTTTGACCCATTTTATCTGTCTTTAAACACTTATCCT
GCTTTTGGTGTTTCATCATTTCGTCCTGGTTCCTGTCTTTATACTAAGCTAAGCTAACTG
GCTCACAGGTGTAGCTCCATATAAAACAGATGGAAACAGACAAGTAGAATCAATCTTATA
ATCTATTTCTCAGCAAGAACCCAAATGCTGTAAATGTGTAACCATCACTTTAAATGGTGT
TTCTCTGCCTATGACATTATTCTTTACTGTATTTACAAAATGTATTCAATAACAAAATAA
ACACATATTACATCATACAATCCTCCTTGAGGGAAAAACACCATAAGATATGTTTAGAAG
ACTTCCTGt
>NODE_86_length_603_cov_8.202322
CAAAAAAAGTAATTAGTTTTGAGCATAATATGCATGTTATGATTGATTTCATGTGGAGGA
GCTCCAGAGATGCTCTCGGCTCAGTGCTGTATGTTCCGAGATGATGATGCAATGAAAACA
GAAATGCATGGCCTCTGCTCTGTGACCTGTAAATAATTGATAAATCAATTTTCTTGACTA
GAACACCAAATAATGGAGCAATGCAATTCTTATCAATTACATTTTCGTCTTAATTGTTGA
CTTCACTTAGCACAAAGCAGCACAGCGAAACACCATGCCATTTTTCAATTAAAAGGTCCA
GATGTTTTTGGAGGCTTCAGTAGACACAGGCAGTTGTGAGAAATGCTTTATCTGCATTGT
AATAATCACTAGAACATCAGCTCCAGGCTGCATTTACATACTCATGTTTTATTCCAGCCC
TCTTTCTAATGCACCGCTTAATTATACTGAGCGCAGACAATGTCAGACCCCCATAGCCCC
AAATTTATTATTGCACTGTGTGAAGCTGCAACCATCAAACCTAGTGTCCCTCATCACAAC
ACACTACACTCATCACTGCTCTCACTCTATGGAATACATATCATGCTCTCGGTATGGAAC
ACATATCACATTTTGTGGTTTTAATCACACCAAGTGAATAAAATTAATAGCTAGGATggc
aagattcaaactgaagtcacacctcagtctgatgttcattctcttatatgtgtaatgtct
tcactccttaactgtgctgcagaatat
>NODE_87_length_594_cov_22.151516
ACTATTTGCAATTAGAATACATACTGTAAAATACCTAAACAAGGCTCAATAATTTCTACC
TGGGTAACAACTTAGTATCTTTGTTCTGATTAGTTTCCTTTTTTGAAACCACAAACTTGT
AAATAACCAACTGGCTTTCCACATATACTTGATCAATTTTAATTGCCACAGCCCTCACCC
TTCCAAAAGGAAGAGAAAGTTGAAAGTAAAAGAAAGAAAAAAGTAAGAATGAAATGTATT
CCCGCATACTATGATATGGTAAATGTTAGCGCCTGCTGCATCGCACTCCATATCACTTCG
CTCCATATGAAAAATAGTTTGCTATTTTGGAACCCCCTGGCAGCCATAGTGGATCACCAC
AGACCCAGAGCTCATTTATCTTTTGTCAGAGATGAAGCCAAACTAACGCCATCTCCTGAA
GCTGCTAAAGAATGAGGAGGGACATAGGGAGGGTAAAAATAAACCCGGAGCCCAGGTAGC
TACACAAAGAAGTCATTCTACAAGTAATGGGTGGCTTCTGAAAGTGGAACTCTGTTTGGA
ACTGTCTCTCCGCTTAGAAATGATGCTGTTTAGTGCTGAAGTTTATTCAGTTACCTTTGC
GGGCATTTATGAGGCTGCCAGAGAATATGTGCACGTAACAGCATTGTTACGTGACAAGTT
ATCTGACCAATTAAATGATGATTTTATTAGGTTCCTTTTAAAaacgcctgcaaatgcgaa
atggttatgagacaaaat
>NODE_88_length_551_cov_11.185118
GACATGAATAGTGGAGAACAATCTCAGACGAAATCCCGGATGGGAAACAAGCATAATCTG
GGCATTACACTGATAGCACAGACACCATGTTGACACAACATCTACTGCCCAGCTGAGTGC
CACATAATCCCCTGTAGGAGGTGGATGCATACCTAGGATCCCTTGCAATGAGGTGTAGTT
AACCAGCCAGACTCGTGTGCAACGCCACAAACGAGCATCAATTTCCCCTCCCCCCACCTT
GGTGCTGGTGGACTATCAGCGAGGGTCCGACAGTGTTGTTCCTAATTACCTATTTCTCCA
CTCCTGATCCTGCGGCTGGCATAATTAGTTACCTGGGGCTGCAATCCAATTTGAAGTGAT
GACAAGAAAGTGATCCATGAAAAAGTAATAAGTTAAATCCAATTTCAGCCTGCCTCTAAT
TAAATGCACATGGAACTAATGAGTCAAACCCTACCATTTCACTGATAATGGTAATTAGCG
GGGTGGGAGTTGCCGGCTCTCGTCGTTGTGCCACTGTAGGTGTGAAGCGCAAAAGGTAAA
AGCGGCATGGATTCTTTTAATTACATGTGTCATTCTGTCAATGTAATTTACTGGCTTTTT
GACCAGTCAAGTATGTTTAGCTGCTTTCCAGCCTGCATAGCAGCTGTTTGTATATCTAGT
ATGATTAAAGGGCCTCTAGGCTGCTGAGTATacag
>NODE_89_length_551_cov_12.473684
TGCAAAGGAATTATAAAAAATACGTTTAATTACTGGCGCACAGTGGCTGAACTGTGGGCT
AATCAACAATGCTTTTCCTTGACAGATGTAGTCCCTAAGATGTTGGTTTAAGCAACTTTG
ACAGATTATCATTGGCTCTCGTTTGCTTGCTTTCAGGGCTGATTACATCATGGCAGTTAC
AGATTCTTTGCATGTACATTCACGGCTGGCTGAACGATAAGAAGGAAAGAAAGAATGAGA
AAGTAATTACCTCCAGTTGCTCTATTAATAGGTTGGCTCGTTTGTTAAGCTCGTTCATCA
TAATCATCTTTGCCATTTTAATCTGGTTCTCTGCCTTCCTGTGTGCAATCTTTACTCCGT
GAAGTCTACAAAGACAGAAGGGGGGGAAAGATGTCTCTCCCAAATGCAGAAGAAAGCAGC
ATTTCAGACGGTAATTTATTCATCAGCTTGCTATATTTCACACTGTTAAATTATTGACTG
GCATTACTCAGAACTGGGACCATGATTCTGACTCTGTGTGAGTCGAAACCAACCTGTCCT
CTATCTGTTTGGCATTGTTCTCCACGGCAGATCTCCTCTCCTCCACCTGCATCATCAGGC
TCTCAAACAGCCACTGCTGATCCTGCAGGGCCTTCccgatctgcatcaccctaaacacac
gagagatcatagtatccaccagacagaaagttcac
>NODE_90_length_490_cov_13.069387
CATACTTTATTCGTCAGGTCTTCTTCACTTCAGTAGTGATTTCAAATCCCAAGATGCCAC
CCAAGGCACACCACTTAGCCTAAACTATGCAACGCGCAGTTGGAGAACAAATAGCGTGGG
GCTGTATATAAAAAATAAACCCAGTATGATAAAACTTGTCAAATGTGTTTCCATCACTCT
CATCTTTTCTCCCCTTTTCTAACAGCTCGAAAGTGAAAAAAGCTTTAAGCAAAATGTTAC
ATTTCATCATTTTTCCATTCTTTAATTTTCACCACAAAGCCTGACATGTTTTAAGAGGTG
CAACCTAATATTGCCTGAACTCCAGGACCTACCACAAAGATCTCTGGGTAAATGGGAGGG
AAGGAAGTGCACAGACAGGAGGACGGGCGTGGATGGAAAAGTGCGCAGTAACTTGGCTGC
AGCACACCCTTAAGTAACAACACATGGCAGTGGAGGAATTCCACATTCACGGACACTCTA
CATGAGCAAGGATGGGAAAGGCTGTCCAGGTTGCTTTGCACCAAGCGGCCAACCAGTTCC
GAATGGGAAGCTGATAAGGCTCTGCCATACCTAATTCCTTTCCATGTTCTCATCCTGGGT
AGGCAtcacaatgggcatgattcatgggggtaat
>NODE_91_length_787_cov_3.907243
TACATCACACTGTGATGCTTTAGCTGCATAAACAAATGGACAGTGATGTTCTTTCAAGAC
CTCTGAACCCTGCAACACAAACAGAAAGGAGGCATCCACATAGGTTGCGGTCAAGAGGGG
TGTAAAGAATACACCAATCTTTTGGCAATTCATAATGTTACTTTACCGGGTGTCAGTCTG
AAATTTTCTTTTCCAGTTTTGCACTTACAACATTTCTTTAGATTGTAAGTTCTTTTCTAG
AGCCGATCCACTTATGTTTGCTGTCAACATAAAAACCAATGGCAATCCTCACCATCACCC
CTGGTCTATTGGCAAAAGGCTGCTGTCATCATGGCTTCCGGTTAGGTCAGCCAAGGATCA
AGGGGGGGGCAAGGGCACACACACATTGTAAGGTGAAAGCCAAGGCCAAACGGGACAGGC
AGTCATCTTAGCCAGTCATCTTTAGCCTCAATGGACTCTCAGCCTCAGCCCGCAACTGGA
CTCTTTCAAATTGAAACATCAAGGACTTTTGTTAATGTTGAATAAAAAAAATATATACCA
AAGTTAAAAATACACATTTCACATGAAAATGTTAGTCTAGACTTAATGATTCAGCTAAAA
CTACACCAACTAGGTTTGTAGTAATCTTATATTTATGATTAGCTTTTTGTCTTTAGCGCA
AATATAAAAATAATTTGGGAAATTCACACCTTCTTCACATGGCTCACCGAAATACAACTA
GCATCCAGGATAACTTTGAAATCCATGATAATCTAAAGCCTAAACTTTTTAGTCTGTGTT
CCAAAAGCTTTGACTTGAAGATTGTTGCTCCTTGCCGGCAATGAACCACAAACCAATCAC
CTGTGGTCTATTATCATTCATGAGGAGCAAAAACCTGCAGGTCACCAACCCTTGGTGGTT
GAAActgagaacaactgttagacgggatgag
>NODE_92_length_855_cov_14.039766
GTGGCCAGCTGACAGGGGAGAAACCCTAGCCCCAGCCTAGCACCATTAACATTAGAAAAT
GAGCAATCAGCTGGAATGAAGCGCAAAAGGAGGGGGTGACCCGTCCAAACTTTAGCAATG
ATACCCAGCAAATCCAACACAAAATGTAAGTAAGAGTGTATCAGAGAGGCATGGAGCTCT
ACAAGCACATAAAATAATCTGCTTCACAGATAGCTGCACCAACCCTTGAATATCTGAGCT
GAATACTTTTCCAAGATTAAAACATGTCTTCTGGTAGTTGTGTCTCCTTTAAAAGCTGCA
CAACTTGACTGCTTCCTCCCCACTGAAAATGTTCCGGCTGCTCATAGAAAATTGTGTTGA
ACCTCTTTGACTTTGCGAAATAATTGAGTTAAAACACTCGATAAAACATTAATTAGCTTA
GCAGTCTGGAGCAGATAACATAGATAAAACCCTATGTAATTCATATTGATTAGAATATGC
ACATTGAGCGTAACCTCTTAAGACAAGTTTTCCTTATTAAATGGACACAAAGCCGAGGTC
ATTATTCGTACAAAGAAAGATCGCTTTAGATTTTATCTTTTCACATAAAAAGGTTTGATT
GGATTTCTTTCTGAGGAAGCTGCACAATCTATTTTATTCGGGTTTGATTGTATTACCTCT
TAATTAGTTTGTATATTGAGTAGAACAGGCCTTATTGATTTGAGGTGCATTCATTTGCAT
TGCAAAAATCCCCTTTAATCCAATATAATCTCATCCTTACTCAAACAGAGCAGACTGCAT
CTCTGAGTTGCTCTTTACTTGCTTGTTTTCCAGCTACTGCTTTTGGCTTGTCTTAGCTTT
AATATAACCTCCTGGTAGAAATTAGAGATTGCATTCTCTATGCAAAATAATTTCCCTAAA
TTTGGCTGTTTATTTAAAGGTAGTTACACTCAATTTCTGTGTATTTCATGTGGAGAGTGG
TATgttgtgcgctgtaatttatacgtcgagtgtaataac
>NODE_93_length_600_cov_6.660000
CTTTGGACAGTTTTTGAAGTAAGAGCACGCCCTGTGACAGAGATGTAACACCGCAGCTGA
TATCCACTCACCTCTCCCTGTTAACACCATGTGGTAAAGTCTATTTTATTGTGAAACGCA
CAGGAGCTATCCCCCTCTCCGTACAGCGCCTCCTCTCTCAGTGGGTACAGGGGCTTAACA
AAGAAAACATCACTGCCTTTCAAAGAGCACATTTTGACCTTCCAGACAGCTAGTTGACAG
GGTTCTGCTCTAGCAATGCAGGATTCAAACCAACTCTGATCCATAACAAATTTCCTTCCT
GGCGTGGAGGGGCCTGATAGGTTTGTGAAAAAAGCGTCAAAAGCTAATGGCAACTCGCAC
GGCCGCACACTTACCTCCACAACAAAGGCCCCCATTCACTGTTGTCATGGTGCAGGCGCC
AGAGCGAATGAACTCTTCATGCTCCATCAACAATTTAGTTAATTAGCTCATTTGTAATTG
GCCGGCTTTGTTGCCTGGATGTTAGTGGGGGGACATCAAAGGAAGAAGGTGTTTGCAGCA
CTGCCGATTACAGGTTATCACATTGCCACTCACTGAGAGTCTCTCTCTCTCTTTCTCTCT
CTCTCCCTCCCTCTCTCTCTCTCTCTCTCTCTCTCCCTCTCTCTCACTCTTTCCCTGGTT
CCCTGCTCTCACACAGAGAAGAAAAGAAAGGGAAAGCTTTAATTTGAATATTCTAATTAG
ATTTGTAATTAACTGTGAAataac
>NODE_94_length_474_cov_15.487342
ATATTCATCCCTTCTGGGATCGAACATCTTTGCTTGATTCCTTTCACATCCTCTTCACTG
TAAATATGATCAATTATTTGACAACAACCCTAACAGCATAAGTAAATAGTTTCCTACAAC
CACGCCCATTCCACACTTTTGGAATGAGGTAAAAGAAGGTGAATTTTGTACACCAAAATT
TGACAGCATCAGAATTTCAGTACCGCACACTGATCCTGAAACTTGACATATTCGGTGTGT
CAACCAGTGGAGGAGAGGATATACGGAAAGGAAACAAATTAAGATGACTAAAATGCAGCC
ATGCATTGTCTAGTTTTACCTGACAGTAAGAAAAAAAAGAGGAGGAGGACAGGTGTTTTC
TAAGTGTGTTGCTTTTTAATTACAGAAATAATGGACGATTCCCATTTCAACTCATCATAC
TTTTGGTCTCCCGTCCCCACTGTACAAGGACAGGTAGAGACAACCTTATTGTTGGAATTG
TCTTGAAATACACATGGTATAGTGGTATGTGCTATGGCAAAAGACACCCGAAAGCGATTC
TCACTTTGACTGTTTCTCGAAATACTTTAAAGATTACATAATACCAGACAGTGATTTGAC
CCTGAAAATATTGTTAAT
>NODE_95_length_415_cov_7.062651
TCTACTATAGCAGGCGCTTCACAGACTCAATTCTTTTCTTCTCTCCAGTATCTTGCACTT
AACACATGTAGCAATACCTACAGGATGGGGAAATTGTGTAATTCACCAGTATTTGTTTAA
GTGGAATATGACATTTTATTTCTAGATATTGTTTGACTTTGTATAAAAAAATATATACTG
TACAGATTCAAAAGTATATTATGACAAAAAAAACTTTTAGAAAAATATTTATTTTTACTG
TTTTGTAATTTAGACACAATACTGTAGCTCCTCTATTGCCAGACTTACTGGAAGTGCCTC
TCGATAATGTATTACAAAGTAACTATACAATATATTGGGATTATTAGAACCTGTCACTAG
CAGAGCAGTGTTGATGTTGTAATGTGAATATTGTTGAATAATAAGATTTATAAATGCTGC
ACATGTGTCTGTGTTGTTCTTTAGCCATTTCTCCAGCAACTCATGGGAGGAGTCTCACTT
CGGGTTTACTATATTCAAGTCAAACATATTTTAAATTACGAAGTTCAAATTGTCattgga
taacactgtaaagtatcac
>NODE_96_length_669_cov_13.334828
ATGACTAATTACTGACACTACAAAAAAATGCTCAAAGCATTTTGGACTATGTGCGTGAGC
ATATTTTACATTTTTATGAAGTGTTGGTTTGGAAATTGAATCCATTCCAACATTTCTTTT
TCCTCAAATGAGCCCTCTTTCCCTTTGCAAAACACAAATTGACAATTTGTTCAGTAATCA
AAGAATCTCCCTTTCATATGGATCGGTTTTGCCAGCACAAAGTAGAGAGGAGGCAATTTC
TGGACATATCATGAGATTATATCCGTTTGACAGTTGCGTTACTCTATGTGGTTTCCATGA
CAACTGTTTGGGTGAGGCCCCCAATAGAACCAACCTCAGCTGTCATCTCTTCACCTAAAA
GCTTTGTAATTGCTCTCATTTGCATACTACAATTAAGTGTGTTAGCTCACAGCAAGAACA
ATCAACCTCCACTAAGGACTGGGGATAGTATAATTATTATATCAGTGGATTTGTATAAAA
CATTACTGACGAGCTTTTGTTTGACGTCGGCATTGTACTGTTGCGCTAGTTTTACCAGTT
ATTTTCATAAATATACATATTTCACAGACAGTGGTGTGTAATGCACAGCTAGGGGTTCAC
GTTTTTCTGAGTTTCAACGGCCCATATGATAGTATAAAAGTGTCCGTTTTGTTTCAGAAA
TTGTGATGTAGTTTTCTGCCTGTTGGTCAATACAGTGAAAGATATTTTTATCCATTTTTG
ATAGGAGGCTTTTTGACTCGGTGCTACACTTGACTAGCTAGAAACAGAATGATTTgcagt
agtgggagacagtttgaaccgctgattgaatgg
>NODE_97_length_657_cov_9.308980
GGAAATAATGCCCATTACTGTGGGGTGAGTGATGTAATCAGTGGCCCTGTGTGACCATAT
AGTCAAGGAAAGGCATTAGAAGGGTAGAAAACAAAGAAAGAAGGAGCAGAAGCAGAGTGC
CTGGAAGGAGGGCAGAGTGTTGGGCGGGCGGAGATAGAGAAATGGGGGACGGTGGTATTT
AGTATGCACGGCCAAGCTGCCCCATCTGCTTAGCGCAGCAGTCCCTGTCGTATAACTGTC
TACAGGCCGTGGGCCACATAAAGAATGTCTCAGATTTGATGTAATTCCGCAAAATTAATG
ACAGCTTTACTCGGTATGGGCCGTGAGGGAATGATTAGTGTTTGATCGTCCATCTGATCA
GTTCCCTTGGCTGGCTGCAGAGAGATGCTCCACTATATACCGGTATGCTGCCTATGGCAA
GCACACATGCACGCACAGATACACCTATCCCGGAATAATTCCTGGGCCCCAGTGCTCTAG
TTTATGTTTGGGTTCTGGTTTCTGTTTCCCACAACAAAGACAACCAATATCTTGTTAAAT
TTTCTGTGCTGTGACACATCACATCGAAATGAACACCTACTGATGGGATGGATGCCGGTC
CCACTAGTGATGTGATTGTGTACAGGGCATTTTTATATCAGGCTGTGCGGTATTTCAAGG
GAAAGTGGGCCAACCAGCATCCAATTTAGAGAACTCAGAGGTCACACTATGACCTTTTAC
AAGATATGCTTTATGGCAGCAGTGATTGGAACTGGGTATTAGTTTTTAAAAGAGATGGAG
AATGGATTGGGAAtttgagag
>NODE_98_length_494_cov_17.771255
TTGTGAAACAGGGCGTGTTATTTTCTCGCCCAGAGTGTGAATCCTAAGCAGGCCAATCGC
CAGCTCTATCGCTCCATCTCTCCGCTGGCTGAATCCTAATGGCTGGATGGAGAGAAGGAG
CGCAGGGAGCGGGGAGAGAGAGAGAGGCTGACAGCGGGGCTTGACATGGGCATTAAATCA
TGCCCCGAGGAATCCTCCATCCACGGGCTCCTGACAGCCGCGCTGTCATCACGGCCAGGC
CACTTCCTATGCCTCTTGACAACACTGGAGCAGAATTAGTCAGAGCATCAGATGTAAATT
GGCGCTGTTCAAGGATGATAATGAGCACCAAGATACATGTCGGTGTCACTGACGGGACGC
CATCATGATTGGCTGTCCCTCACACCGTGCTCCATTAGGTCTAATGGTATTCAGGCCAGG
TATGGGCTGAAGGCGGGAGCAGGGGGGTGCAGCGATGGACAGGGAGAAAGTTTTCTGTTG
TGATCAGTTTGTTCCATCTGTGCGTATTGGTTTCTTTAAGACTGTGTGGCCAGAGAAGAG
GGGGACAATGACACGGGGTCCATGCAGCCCCTCGGTTCAGCTGTCCACTTGCTGACATGT
TGTCTCAATCTCACAGCcccaaagtttgaaacacaaag
>NODE_100_length_565_cov_11.663717
CTTTCTGATTAAAATAACTCATTGCTCAACCAAACATATCTACATTCTCTCTACAAAAAT
GCTGGAGTTAATGGCAAAAGAGTGTGACAACTCCTTTTATATAAGTGTGAATTACACAGT
GTCATCACCACAATGTATAGCCGACAGTATGTGTTAATAATATGTGATGATAACCTGTAA
AATGGTGACAGAAAATGGGGTTCATTCAGAGGCACAGAGACTGGCAAACAGATAAAAAAG
AAGATGTGTGGCATTAATTCCAGGCCTCTATTTATCCCATTTCCTATACTCTCTTTATGT
ATCTAATATTTCTAATTTACCACCGTCCAGGAAAAGTGACACAAGAAGCCATAAATTCCC
TTCTAATTCCAAATAATTCCGATTACATGGACGAGTAGTTTTCAATCAGAAAGATAATCT
GGATGATAGATGGTGGGATAATTGGCTGTCTCTGCCACGTAAATATTGTGTCGTTCTATT
AATCTTGCCGAATGAAGTGTCAAGCTGTCACTCATTCGTCAAACTGAATTAGGAAATATA
ACGAATAAATAAATGCACGCGGGTGGCAGTGGAAATGTGTGTTTCCGCGTGTGTTTCTTG
TGTGTATGTGTTTGTGTGCGAGATGTGAGATGGTGAGAGGAGAGCAGAGCGTTGCAGTGG
CCCTGAGTCAAGAAAGGAGACGGGTATAGAAGAGGAGAGATGAAcatgg
>NODE_101_length_808_cov_8.086634
TTGAAAGTAAAAACTGTGATGCTATTCAATTAGTGACTTGGAATGACACTAATTAGGAGA
TGTATGCATGCAATCAAAATTTAAGTTGGTTTTAGCTCGATATTTTTTGAGTGTTAATTT
AATCTATTTATTCATCTATTTGTTTAGCTGTACGTATTTTGCTAAAAGCTGTTTTTCATA
TCTGAATTAATATCTGCGTACTGAATTAATATCTGTTTGTTAATAAAGAAAACAACATAT
GTTTGGTGCACAGTGCTGCATCCAACAGATTTGGCTACAGTATACATGACTGGGTGACTC
CATGGTTGTATATATGAAATAGCTCCAGCTTTACGCTCCTCTCCATTCCACGGCCTCCGG
TGTATAAATTTAGTTGATGGTTTTCGTTTCTCTTTCTTAATTCATTGCAGTCGGATTCCT
CTTTGATGCAGTTCTGTTGTCCCCCAAACAATTGAAGTGGAGACAATGGAGGCATAATGA
TAGATCCGTGTACCCACCATCTGTAAGAGCAGCTGCTCCCTTGCATCTGTACAATATGCT
GGAGCGGGGAGCCTCAGTAATCTGCATAATAAGGAGAGGGCTTATCTCAGTCTAGTTAAT
AATCACAAGCAATCGATGCACTTCATTCCCTCACTCTTGACTGATGAAAAAAAACAGCAA
AGTTTTGGTATGTTTGCCGTATCCTCAAGATAGACAGGGGTCACGGAGTAATGCCAAGCT
GTTGATTTTGCCTGCAGCTACAGATTTAGTCTGCACTCAATTTCATCTTTTCATGAATAC
CATAATTACAGCAGGACGTTCTGAGTTATCATACCGCTTCTCCCCTTCTCACTCCCTTAT
AGAGTTTATAGCCTCTGTAGCAATGCTGGACCTCACATCAGATTCGGGCGTATGACTTTA
AGTCTGTGATAAACACATAGcgtgtgctgtgttgataagagtcacaccttat
>NODE_102_length_478_cov_2.359833
AAAATAGTCCCTAATAAAAGCCTTGTTTACGGCTGCTTCAGGAATTTTTGCAGCTAAAAC
AAGTCAGAAAGATGTTAGAGATTTACTTATGCATTGTTTATTAGTATGTTTTAATGTGAC
TAATAGAAATAAGAAAAATGCTCATTAACATCAGCTTTATCCGATTTTCTGCATTGTTTT
CCACTTTCTGCACAATGTCATCTCATTGTGCATTTCTTTCTATTCTCCACAGTGGCTTCC
TCCTGCATGACCCGCCTGTCTCGCTCCCGCACCACCTCCCTGTCCTCCTCCTACTCCATG
GATGGGTCCCGCTCTCGCTCCCGCACCCTGTCGCAGGGCTCCCAGGGCGGACAGATGCCG
CCCAGCCCCTCCCAAACCATGGAGGTGTCCTGCTGAAGCAAAAAAACGAAATAACATAGA
ACGAAAAGAAAGAGAGAGAGAGAGTGAGTGAGAGTGGGAAAAGAGAGGAAGCAAAAAAAT
ATAAGGAAGGGAAAGATGAAGCATGACAATAATGCAGGAACAAGACGAATGGGTTactta
tttgtcactaaacaactcccatcattccccacaagagcagaaatcagagagagagaggga
gggagggagggagaagggaaac
>NODE_103_length_506_cov_5.988142
CAAGTGAATTCGATTGGATGGAAAGCACGATAGTGCAGCTGATTGTTCAAAGACTATTGG
CATGGCTGTAGCTGGAAGTATGGAAGGATTCTGCAGAGATAAGAGTGAAAGTGAGGTCAG
ACTTTGGAGTCAGCTCCCTCCAATCAGTGCCTTTAAACCCAGTCATCCCTTTTCCCTCTT
TCTTTTAACTATAATGCCTAAATCCAATTTCGAAGTGACATTTTCTATGGTTACTGGTGC
CTTTTCTTTATTTTTTTCTCTCTTTTCTCTCTCCTCTGGCTGTGTTGTGTTTTATTTCCT
CTGGGCTTTCTCCTGTCACGCTGTCTGATTCTTTGCAGATGGATGTAGTGAGTGCGTTCC
AGAGTGGAACTTCCTTTCAGGGGGCTCTAAGGCGGCAGGCCTCCAACTCCAGCCAACAAC
AGCACGATGTAACCAATGTTTCTAGCCCTACACATGTAGCCTTTTCTACTACTACCACTA
CTGCCACTGCCGCCAACACCGCTTCTGCCACTGTGGGGTGTGAGTGCGTGTTCTCCTCTA
GTGCATGAGACTTTTTTTTATTTCTTCTTCTCTTCTAAcatcttcctcctccactcttct
tctcacctaacgttgacactttgactctctcatgcttctcctaatgttct
>NODE_104_length_388_cov_1.502577
ATTGCATAGGAGGCAGGTAGACAGGCAAGAAATGAGAGGAAATGAGAGAAAAAACATTAA
TGTAAGTACAGTGTTATACTCTAAGCAACATACTCATCCACAAAATGTCCCTGCAAGTTG
TTCAAATTACACCTCACACTGAGGCCATTAGCGCTACTGCAGCTTCTGCTGTGTTTAAAA
TGTGACTGTAGGAGCTCTACTGTTACTTTAAGGCATACAATTGCACAATAATTCCACATG
TAGGCTTCAAACTTCATGCTCACCATTATCTCAGTGTATACTTCAGAAGAACCTTGTCTT
TCAGAGCAGGAACTGGAAACAAAATGGAAGCAAAATGACAGCTTTGCGGTGGCTGCTTGA
TCTTGTACTATAAGATAATAGGCTACATACAGAAAAAGGTAGAGAGAGGGAGAAAGCCTA
GATTTGTCCTCTCCAGAGACAGAGGATGGAAGCACTAACAGCTGTGATTTACATCAGGAG
GAGTGTACATGACAACAACGCTTTGTTTTTCTAGTCACCACATGGGATGTAC
>NODE_105_length_732_cov_8.001366
GAATAAAAGAAGGAGGGGGGCATGGGGACGGATGAAATCAAGAAGTAAATAAATGAATTG
ATGAATGAATAATAGAGTGGCCAGCTAGTGGCCTCTTGGAGCAGCAATGCAGTATTAATA
ACTGACTCTTACTGTTCGTCTCTGAGTCATCACTGATACTCTTAGGTGGACCATGGCCAG
CATAACACACTGCTGATCTGTACATTCGATCCGGATTACGTACTTTCTTCAGTCCTTCAG
GAGGCAAAGAGAAAAGTAGAGAAAATCGAGGAAAAGAAGCATTCTCCCAGCCTGTGATAG
CTAAGCAAACTCCCCATGCAAGCAATATCAGTAACAGAAACTGCACAGTATGTTGAAATA
CATTTAAAACACACAAGAGCTGTTGGGCAAAATATGATGGGAATAATATTAACATTCTAA
TATGATAAGGCTAATAAATCACATTGAATTTGTCCGTTATCTGTTTAAAAGAGTGAAGTT
CACCACAAACTGAACATTTTTGTCCCCACAACAAAAATGGCCTGTAATAGGGGTCACTGT
AGCTCGGCTTGGTTTGATACGGGTCAGTGAAACTTCTTGTTGTATCAATGGTAAACTGGA
TGAATCAATACAATCAATCAGTGGAGTCCGTGCAAAGCAGTCAGTAAAGATCTATTACAC
GCAGGCATTAGGAGTGATACGTCTCAGCAACCACAGACTGGACCTGCGTCCAATCCACCC
ATACTTCACTgattcaattaaaaaggctgagaaaaaaaaatgtagcgccttcaacacaaa
actgggagagcaaatcgtccgacatcatgaggaggttaaattcatccttctttacaaaac
agcagagaaatatttataccattgctgcacaagcac
>NODE_106_length_498_cov_20.558233
GTTCAGAGCAAAACCTTTTTTTCCCCCCAATTTTATAAAGTAAGGAAAAACAGCAAATCC
TCACATTTAGAAATCTAGAAAACATTAATTATTTTAGTTTTCTATGGATCCAAATAAGAA
ACTATAAACTGCAAGGGAAATGACTTTTCTTCTGTGTTTACTGTTCAGGGATCAGTTTCA
GGCACTTACAGCTCACAAATGCACAGTAGACGTCTCATTTAAAAAGCACACAGGTTTTAT
TGCATATCAATTTCATGTATAAATTCTTCATAGCATTGGAAAGATTACATTTGGTATACA
TTGCTATTCTACAGAATTAACATCAGAGTCATATCTTTTCAATGAAATTTCTCTAAAGTA
CATCTGCAATAATCACAAGCATCAAAAGAACTGCAATTTCAGAATTGTTCAATATTATTC
TACAATCCTTTTATTGTTTTTCATTACGTCTTCTCCCAAACGTCTTTTCTATGTCTTTCA
GAACCACCTGCCCGAACATCGTAAGGCAGTCAGAACTTGAAGTCAAACCTACTAAACCTA
GCCACATGTACAATAAGTGCATCTACGGATTTATTTATTTTTTTTAAACTTTTTTTTTTC
CTCATTTTTTGATTTGATACACAtttcacaaatggacatcat
>NODE_107_length_1274_cov_5.193093
TGAGGTTTCCCGTGTTGAGTCAAATTAAGCCGCAGGCTCCACTCCTGGTGGTGCCCTTCC
GTCAATTCCTTTAAGTTTCAGCTTTGCAACCATACTCCCCCCGGAACCCAAAGACTTTGG
TTTCCCGGACGCTGCCCGGCGGGTCATGGGAATAACGCCGCCGGATCGCTAGTTGGCATC
GTTTATGGTCGGAACTACGACGGTATCTGATCGTCTTCGAACCTCCGACTTTCGTTCTTG
ATTAATGAAAACATTCTTGGCAAATGCTTTCGCTTTCGTCCGTCTTGCGCCGGTCCAAGA
ATTTCACCTCTAGCGGCACAATACGAATGCCCCCGGCCGTCCCTCTTAATCATGGCCCCA
GTTCAGAGAGAAAACCCACAAAATAGAACCGGAGTCCTATTCCATTATTCCTAGCTGCGG
TATTCAGGCGACCGGGCCTGCTTTGAACACTCTAATTTTTTCAAAGTAAACGCTTCGGAC
CCCGCGGGACACTCAGCTAAGAGCATCGAGGGGGCGCCGAGAGGCAGGGGCTGGGACAGA
CGGTAGCTCGCCTCGCGGCGGACCGTCAGCTCGATCCCGAGATCCAACTACGAGCTTTTT
AACTGCAGCAACTTTAAGATACGCTATTGGAGCTGGAATTACCGCGGCTGCTGGCACCAG
ACTTGCCCTCCAATTGATCCTCGTTAAAGGATTTAAAGTGTACTCATTCCAATTACAGGG
CCTCGAAAGAGTCCTGTATTGTTATTTTTCGTCACTACCTCCCCGAGTCGGGAGTGGGTA
ATTTGCGCGCCTGCTGCCTTCCTTGGATGTGGTAGCCGTTTCTCAGGCTCCCTCTCCGGA
ATCGAACCCTGATTCCCCGTTACCCGTGGTCACCATGGTAGGCACAGAAAGTACCATCGA
AAGTTGATAGGGCAGACATTCGAATGAGACGTCGCCGCCACGGGGGGCCAGCGATCGGCT
CGAGGTTATCTAGAGTCACCAAAGCGGCCGGGGCGCCCCGAGGGGCCACCCCGCATGGGT
TTTGGGTCTGATAAATGCACGCATCCCCGGAGGTCAGCGCTCGTTTGCATGTATTAGCTC
TAGAATTGCCACAGTTATCCAAGTAACGGTAGAGCGATCAAAGGAACCATAACTGATTTA
ATGAGCCATTCGCAGTTTCACTGTACCGGCCGTGTGTACTTAGACTTGCATGGCTTAATC
TTTGAGACAAGCATATGCTACTGGCAGGATCAACCAGGTAGCCCAGAAGCATGCGTGCGG
CAGAGGGAGGGAGGGAAGGGAGGAGAGCCAGCCAGGAAAGGCAGGCCGCCCCCAAAACCC
CCCCAACCCAACGTGCCGCGACGCGAGCGTGGACTGCGCGGCACCCGGTCGGGACCGGGT
GCGAAGCGTGGCTGAAAAGAATGACGGGCGTGGGGCCC
>NODE_108_length_397_cov_22.186398
TTCCTTTTTTTCTTATTTCCTTACAATACATCTTTCAGTTCTGCCTTTTCCGCGCATGAA
ATTCATTTTCTAATGGAAATATTTGTTTTGTAAATCAAATATGTATTATGCACAGAATGC
AAAGCACAAATTAAATTATGTTAATGAAATGAAAGAGATATGAAATGCATATTTCATGGA
CAAAACATAACCCTGCCGAACAGCCATTTCTTGATAAAATCTTTAAACACAATCTCATTC
GGAGAAAGACATATTGCCGTGGCAGATAGCACCTCATTAAAATGGTCTCCTTTAATATCA
GTGCTTAGTATATATGGGATTGTAAATAACCACTGGGGAAGAGGAACCAATAATGAAATA
CTGTCTTTAATAGCTTGCCATTGATGTCAGCATAAAAAGTCTACTAGAGGAATATTGGAA
ATTGGGTGTGCACACACATAGTCAAAAGCTGTAAATGATTGCATATTTAAATAGAGCTGA
CTAAGGAAAAGATGATATAGATATTAGTAATAGGCAGAAAATTATGCTGAccttacataa
t
>NODE_109_length_306_cov_7.718954
CACGTGTATTTGACAGAGAGGGATGCAGCGCTGCAGACATTGAATCATGACTCCCATATT
TTATCCATAAGTTAACCCCATATGGGTGCCATTGTACTATCAAAGGATAAAAAAGAACAA
AGGATTTATATAGTCTTTTTGATCGAAGTCTCGCTATATGGAAGTAGTATATTTTCTGTT
TTTCGCACACACACAAACAGACATAAGCACGTGCAAACACACACATGCAGTGACAGCCAC
GGCCAATCGATTTGCCACGCTCTCTCTCTCCACAATGCTGACGATGCTCGAGTGGACGGG
CTCCTGGTTGCTTGGTTCACAGAAAAGGGTCCCTCAAATGAATGTATTTTTACCTCTTGC
AGGACAATGTCGGATAGGGAAGTAAATAATTAAAGGAAAGGGACCCTTTTTGACTGCATC
AACCCTGCCACTGCTGGTAAGCTCTACTAt
>NODE_110_length_521_cov_11.886756
TAGTTTCAGCATGTCTTAAATATATTTCTGAACCCTGCCTGTTTTGTAATGTCTTATATT
GTTTTATTGTAAGTTACGCAAGAGGTGCTTGATTATATTAACCTGAGCCTAGAGATGAGT
CAAATCCTGTGTTTACTTTGATTTGTAAAACTGTTTCTGTTTTAGTTGTTTTGAATGCTT
GTGCAGTCAACACTTTCACTTTCTGTGTATAGCTGGTGTCAAATCTCTCTCTCCTTTCTC
CCCCAGTCTCAGGGCTCACCATACTCAATGAGCGGACAGCGCAATGTCAGAGCGCTCTGG
GCAAACTGCAAAGGGGAAGGAAGGCAAAACCAAGTATGCGTCTCTCAACCTGTTTGATAC
ATACAAAGGAAAGAGCCTTGAAACACAAAAGCCTGTTGGTGAGTGTTCTGGTTCTGTCTT
CCCCAAGCTTAATTCACACACAAGCTTTTAAATTTTGTTGTATGTGTACATGCAGTGACA
ATAAAGGCTTTAGATTTGATTTGATTTGATTTTGCAACATATTTCTTGTTTGATGGGTTG
AAATATCTCTCCTATTATGCAGGGGTACAAAAGGTTGCTTCGAAATTTTCCTTTCAAAAG
TTGTTTTTCCATTAAAGATGTACAGCTTGTTTTATAATTAAtcagatgtagcacaaagaa
agaca
>NODE_111_length_568_cov_10.605634
GTCAGGAAATAAAATGTCTACTGAGTGATATGATTGTTTCTTTGTTTGCTCCTTTGTCTC
CTTTGTTTTTTCTTTCTTTCTTGCTTACTTGCTTTCTTTTTCCCTCCTCCCTCTTTCAGT
GTTCCTGCAGATTCCCCTGCTGTCGGCTCTCGTCACATTCCCCAATCTGTTAGCCTTCTG
ATACCGGGGCCAGACTTGAAAGGAAGTCTTAAGGACGAGAGCTTATACACTGTGCCAGAT
TTTGTTAAATAACTACGAGATGTTGGTGCCAATTCATCGGTAATTGTCCCTTCTGGCACA
GTCTGTTGAAAGTCCTGGAGAAGCCTAAGCTCAAGATCACTGCAAGTGTTAATCTTCTTA
TACTTAAGGTATCAGGTTTTCTTTTGATGTCGCTAAACATGTTGACTCCTATCTCAGCAC
AGAAGGCAATCCAGACATAGCTATGAGCGAGATGGGGGTTTGTCTGCCTTCTCCTTTCAA
AAATCTCATGGTTTGTGTGTTCCTCTACTAGCATTCATTACGGTGCTAAAATAAAGAAAC
AACAAAATAAGAGAGAAAAAAAGAAACAGGAAGAAAGAGATTGATTCTGCGCTAATTGTC
CTTTCCTTAGCGCAATTTGGCTTGCTCTTGTTCGGTGTAAAATGGCCTGATTTATTTTTA
ATGAGGCGAAATCCTATTTCTCAGACTAGTCAGTATAATAGCCCAAGGTTAt
>NODE_112_length_803_cov_14.851806
AAGAGAGGGAGTGAAACAAAGTGACTGCAGCACTGGCCTTGGTTTAGACAGGAGAAGGAG
CAGCATAGTCCTAGTATATCATTCTAACTTCTCCCACACTTCAACTCCCGTCTCCTGATT
GTGGTACTCTTTCCATTGTCTTTGACACAAAAAAGTTTGTTTATATATGCATGTATATAT
GTATATACATATATGTATGTATATATATATAAACACATTTTTATAGCTACAGCACCTTTT
CCCATGGGGCAACAGTGTCAATACCTCGCACATGGTACATGGCCGTGCCAAAGAAAAAAA
GAAATAAAAACAATATATTGGTCAGGATATTTATCTTTTTTTCCCTAAAATTGGCATTTG
ACATGATGATATTCTATTGCCGTCTGGGGGAGGGAAGGGACAAAGGTTCTTCTTTTGAGT
TTATATTCAAGTTTTCTCCTTTTTTCGTGTATAATTTCTTCTTTTCCTGTTTAAAAAGAG
TTCACACTTTTGTGATTTGCGTGTGCTGCTCTTCATCAAAAGGTTCATTTTCCGGATCAG
AGTCAGTGGTGTCAGAGTATCGATAATGGTCTGGCTCATTGTCGCTAACGTCCGGGGTGA
CGGATGTTGAAGTGCTAGCCTCAGAATTCGAAGGCTCCTCCACGGTTTTTGTAAAATACA
ACTTCACCTGGAAATTAAGACAACTAGCTTCAGTGTGTGTCATGAGATTATCAGAAACAC
AATTATCATTGCTATATTTGGATTATCGTCTTAGTTAAAAACTAACAGTAAAGCAGTAAA
GTTTTTTAACAACAGTTTTTCCAATATAATAACAATATCTCATTTGGATCTTAATCCCAA
CTGATTCTTTCACTGCTTACCTTGAAGTTTGGCGAGAAGTAGCGGTTAGCTTTGTCTTTG
TTGGCCTTGTCCAAGTCAttcttcgtgagcgtcaggatgaggtagtc
>NODE_113_length_634_cov_3.217666
GAGATATTCCAGTATGACATAAGGTGGGGAAGGCAGAGCCAGGGTGAGAGGGTCTGAACT
GACCGATCACACCCCCGCCGGATCGGGCTGTATGCTCTGCCTCCCCCTACTCCCTCAGAG
TATGAGGGAAGAGTGGGGAGGAGAGTGAGAAGAAAGAGAAATATTATTAGCCCTAAGTTT
GTTTTATTCTATAATTATTTTATGCTCATCCAATAAGAGTAGTTGTCCAGGGATAGTTTT
TATTGCGTCCTTATTCCAAGCTGTTGAAGATGAGATTTATATTTACATTTAGAAGAAGAA
CCAATTGGAGTCCGTGGGGCGACTTGTGTGCTTAAAGAGAGTTCGTTCTTCCGAAGGCTC
TGGCAGGGTTAGGTGAAGTTCAATTCTCTCGATGACACCCCCCGCTTCATCCGACGACTG
GGCGGTTGAAATGGGGTGCCAAAGGCAATGCACGGGCCAGCGCACGTCATTCGCAACTCT
CTGCTACTGCGCTCCCTCTTGGATCATCTCTCTGTCTTATAATTTTGTGCAGTTACGTGC
TTCCTAGATTTTGAAGGCACCAGTTTTGGGTTTTAGAACTGGAGTTAAGATGTCTAAATT
CTTTACTAGAGTTAGTGTAGAGTAGGAGGACGGTACTCCCTGTGTCCTCTGTCGTTTTAT
TAGCTATTCTGGGGTTAGGTTAGATGATTCCAGGTGTGTTCACGTTCTATCCATCCTTTT
AGAGAGGTTGTTTTTTTCTTTCTTTCTCTCTCTCTTGGGTCCCGGTTTTAAGTTAGGg
>NODE_114_length_491_cov_8.543788
ATTATGACTCCTGCCTGTCGACCTGCTCGCTCTCTCTCTGCTCTGCAGCTCCGTGCTCAG
AAATTGTTGAGCAGTTTTAATTATGTATATAATCAGGTTGGGGTCAACATATTTCATGCC
AAAAGAATGATGCGTATTTAATGACTCTAATACATTACCATCTATTTGCAATCTCATTGA
CGGAGTGCTTGTGAGTTTAACTACCATTAATCAGCATCAAGGTTTGTCTATCTGGAGAAA
AATAGATTAAGGGAGGGATTTTTTTCATATGGCGCATTACAAGAGATCCACATTGTCCTA
GTTAAGAGCTATGCAGAGCAGGCTGATAGATAATGGTCACCTCGAGGCTGCCTAATAAAG
CATGTTAAAGGACTTAGGAACACGACATTACTGAGTGTAGTTTTTACAATACAAGATGTA
TTGGCTTAATATAGTTACTCACTGATGCTTACCTGACTAAATGCCCCTCACACACAATCA
AGGCTGGCCGTAATCAGTTATGTCGAAGAGGACAAGCATGTTTTTGAGGATGCCTTTGAA
GTGTTTTGAGACTTTGCTGTAAATAGCGAGGACATCAGTCATGCTGAGACGAGTGTGCGC
CTCAACCTGGTGAtgtcatctgactaaaatgtaaa
>NODE_120_length_549_cov_25.715847
TCTGGCCCTGCTCACTCCCACCGAGCCGCAGAAACACCACAGAGGAGACGAAGAGAGCGA
GAGATGGAGAAAAAGAAATGTGGAGGAACACTAAAGGAATGGAGAAGTAGAATCGGAGGG
GAGGTGATTGGAGAAGACAAAGAAGTGGTAAGGGGGTGTGAGGAGAAAAGAGAGATTGAA
GAAAGCATGATAAAGAGGGAGAGAAATAGTGTCTCGCTCTTTTTAAACTTGGAGATGCTC
AATCCCTTCTTCTCACTCCAACCTGCATTTCTGGGTCACTAGAGACATTTAAACTGCACT
TATAATTAACAGCTATTTTTAAACAGGGAGGGAGAAGTGGAGCGGTGGCGAGGTACAAAA
GCATTAAAATTGCCCCAGATTCGCTATTGAATAGGACACATCAAGGCAATATGCTGGCAG
ATCAAAGTGAGCGAGGAGAAAGGAGACAGGGCCGATCAGTGGGGATAAATTGTTCCCTTT
ATAATGGCATAAGAATAGACCTCTTTGCTGCTGAAACAATTTAATAACTGCATTCATTAC
CTCTGTCCAGCCTGTCTGTCTGTCTGCTGCACAATGTGTAACCGCTTTTGCCACGCACTA
CCTCTCTTTGTCTTACTTCCCTCTTCCTCATTGTGTTCCAAACTTATCACCTCATTCCTT
TTACTTCTTCACATCTCACAGTCCTGCTTTtct
>NODE_121_length_636_cov_11.743711
GATTGATTTGGTGTAAATGAAACTAATTAAGGAAATGTCAAACATAATTAATAAAACAGG
TTTAAGCTGCAAAACATTGTCAATTGAATGAATGAGGAGGCATTGGCTCCCATTGTTCAG
GCTTTATTTAGGTCTTGTGTTTAGCTTGTTCCCTGCTCCAGAATGCTCTCTCCCCTCCTC
ACTCCCTCCACCACCAATTCCCTGAGAGGGGGAAAATAAATTTGCTTGTCTCTCCGCTGA
CTGTAGAAATTAATTGCTGAAATCTTGTCCCATCCAAGTGTTACATTCACACGCAGGACA
TTAACATAACTAATTTGAAAGAGCTCAAATGACTGCATAATGGAGCTCCGTCACCATGCA
TGACAGTCGCTGGTCATACCAAATTAGCTTGGTTTTATAATTGAAAAATTTCCCCCCCTT
TCTTATTTTTACACCATTTCCCTCCTCTTTTTTTCATATACTTTTTCTTGTCTTCCTTGC
TCCTTTTCCTTCCATGGTATCGTTCTTTTTTGCTCTGTTTTCTTGATAAGAACAAAGGTT
TTATAATTTACAAAAAGAGTGCTTGACCTATAATTAGAGAAGAGGAGTGAGGGGAGAGGA
GGGGGAGTGCCAAGTGGTGGCGGCAGAGTCAGATCCTTAGTCCTGGTAATGATGCTGGAG
ACCTTGTGGCCCCCAGGGAGGCAGAAGAATAATGGGATGGGCTATTTTTATGGGGGAGCA
AAGCAATGGGCcgccagccgctgggatgctggtgcctgggtatggtgcagagcagcaggg
>NODE_122_length_839_cov_10.866508
ATAAAGTATTCATATTACATTCAAATTCCCTTGTTAGAGCAAACAATGTTTTCACATTTC
TAAGCCAGCAATTTGGCTGGAAAGAAAGACCATAATGAATACAACTGCTTTCAAAAGTAC
CTCATGTTTGTAAATGACAGGGTGCTTTTGCTGTGAATTTTTATGGCTATAATTGTCTGA
AAGCTGCATTTACAAGTAAATAAAATGCCACCACAGTGCTGATAATATTTAGCCAGTTCA
GACCGCTTCCTGTGAAGCATATTAATGCAACTTTGATCACCGTGTGCTTGTCCAGTAGCA
ATTCTTCGGTGTTTAAAGGGGTGGGGTTAACAGATTGTGACAAAGTGCGGGAGGGAGTGG
AGGTGCGTGGGTACAGCGGATTCCCATCCCGCTTCTGGGCAATGATCTTACCTTGAATGT
GGACATGGCTGGGTCCCTGCTATACCTGTCTATGGTGTGGAACTTGGACGAGTGGTTGAG
CTCATGGTACAGCTCAGAATGTCTTTTGCGAGTGTGCATCACTTTCTGGAAGGGAAGAAA
GGAAGGGACAGCAAAAATGAAGCAAATAGAAACAAACTTAAAAAAAAAAGTAAAAGGGAT
GGAGAGGGGGGGAAGCAAGGTAAGGGCAGGCAGGGGAATGGGTAGAAGGCTTGAGGGACT
GCAGTGATGCCAGCCATGAAAAGGGGTTAGAGAGAGACGCCGACAGATCGATCGATTGCT
GGCTCATGCTCATCCATCATCCACTTCCTCAGTCTTTAAGAATTTGGCAACTGGGAGTGA
TACAGAGTAGTCCTTTAAATGAAAATTTGGTGAAAATGACTGACAAAGACACCATTGTTG
CAGACTGGGGCCTGCTAACTGGTGGTCCTGTGAAGCCAGAGTTTTGTCAAAGTCAttaaa
cgtcaaacagacggactggaatttaactcttgccctagtgcaagaatatttgacaaaaac
tgccttgcttgtgttctgaatat
>NODE_123_length_664_cov_5.691265
GTTACAGTCATGAATGGAGGTAAAGCCGGAGTAGACACTTGACCCTAAAAAATTATGAAA
ATGTTCATTCTGACCTGCGCAGAGAGAAAACACAATGCAACCCTTGTAGACTGCTGATAC
TGAAACTGATTTCACTCATGGTCGTTACTTTATTTGTGATAAAAGAGCGCTGTGGGCAGC
TGTTTGTTGCGCATTCTTGCAGAGGAAGAGGTGCAGAGACATTTTTGCAGTATTTGGGGT
CACTAGAAAAAACCAAGCTGACACTTTTTTTTTCCAAGTTGAAATGGTTAAAAAGTACAA
ACTTACTCCAATTTAAAGAAGGAGCTGTGGAGCAAAGCTGGAATCATGAGCGTAAAAGTC
AGATCGAAGTCCTTTAATGTGTTTTTTTTTTTCTTCCCGGCGAATATTTTAGTTGTCACA
GATTTTAAAAATGAATCTACGAGCAAAATGTGTTTCTCTTTCAACAAACTTGATGCATAT
GTGGATAGATCGCGATCTGGTTTTTCAGTTGGACATTTTTTGCAGTGCACGGAGAGGATT
TTACTATGTGCGCAGCCAGACCCCGCCTGCTCACTGCGCGTCACTGGCGAGTAGTGTGGA
CGCGGAGTCACTCCCCTGCCTACTTTTAATAGCTTTGTCATGTGATGGAAAGCAGTTGTA
AGACAGGTGCCCTCGGTTCATTCTCGGCGAGGGGCAGCAGTTGCCTGTGTGAGAGCGAGT
GGGAAGCGTGTGTGGATTTCTTTTTTACTTGATTTCTTTCTTTTTTTTTTCTTTTTTTTT
TTCCTTTTATTTTTTTGGTAAATTTTTC
>NODE_135_length_466_cov_8.459228
CTTAAATCACCCCTCACCCCTTTACTGCACCTCAGATACCATCATAAATGTTTTAGAAGC
AGCAGTACAATATGGAAACAAAGAAAAGATAAATACTCAACTCCCTGCAATGGGAATAAG
GCCCCAAAATATGTTTTGGAAACATAATCAGCATCATAGCAGCTCTGTGTGTCTGTTTAC
ATTGTGGCCGCCATCGCTCCCCTCTCCTCCAACAAACAAGAGAATGGGGGTATGGAGGAG
AGGAATAATAATAAAAATAGAAGAAGAAGGAATTATATTTTGCATATTATTTTAAGTAAC
TGTTCAAACTTCATTTCAGAATGGTAATCCACAAAACAAATATGTAGCCGCATATTTTAA
AAGGGAGGCTCCGCTCGCTTCAATTTCCTATTGTGATGTTACGCCGTGTGTTTGCTCTTT
GTGTCTGTTTGAATTGATTTGCGCAGCTCGGCAGACAAGGGCTGACTGCTCAGACCAAGA
ATCCATAATTTCATATGATCTGATAGTTCTGCAGTATTACATTGATTTTTTCCCTCTCCC
TCTCCCTCTCTTTGGTGCTGGTGTTAACAAACAAGCGGAGGTACCTGCGCTCAAGgatcc
agaggagaac
>NODE_138_length_667_cov_5.802099
GTCACTGAAGCAAAAAAGACTGTAATTAAGGGATCCATTAATTACAGTCTTTTTTGCTTC
AGTGACATTCATTCATTTAATTTTAATTTCACTTTAACTGTTTTGATGTTTAATCTTGCA
ACAAAGAACTTTATCTCTGTGCACAGGGTCGTGTAAACTTGCCGAACACATCGAGTGGGG
AAGCGGCAGGGAACCGGAGGAGATACTGGGGGAAGATATTCGCATGTGCACCGTTGCCAG
GCAGTACTGGCGAGGTACAGTCCCAGTAGCTTGCCTGCCTGTGAAAAGAGCCACGTTCCC
TCTTGGACCCGATTCAAAACACTGTAAAAGCAATTAATAAACACAGACTGTGTTAATATC
GCAGAATTAGAGAAGTGTGACAAAAGACAAATAGAAATAATTAGTTCTCTAAAATTATGC
CCTCATTATTTTTTTTCCCTCTCCCTCTCTTTCTCTCTCTCCATTCGCCTGCCTGACTTT
GGAGTTGAGAATATACCCACACATTTCTCTCGGCTTTCATGCGAGTGATAGGCTTGTTTT
TTCCCCTTCTGCTTGTGTAATTTATCAACATCATTTTTTGCCATTTGAGGTTAATTATAC
AGCGAGGCTCGCAGAGTAGAGTAGAGGAGACATGGGTGGCAGACAAATGCTTCTCTAATT
GAACAAAACACAAAGTGCAGCCTGTTATTCAGTTTCCgccttcattccactcttcaaggc
aatgatcagagtgattgagagactgcgaaaaattatatgctccgcggtcgcatcgcactg
tttcaaacagggatgagattaaaaggaaaac
>NODE_139_length_687_cov_12.085880
ATTAGTTGAATAGTTACACAACTGGCTGGTGTAATGCTGGTAATTACACAATTAATAGCT
CTGAGAAAGTTTCAACTGCACAACACGAATCTCCTATCAGTCTCCCCACCGACCACTTGA
AAAGCCACAGAGCGACAAAAAATATTGCTGAGAACAGGAGCAGCAGATGAGTGCAGACTG
ATGAAACAGACTAACAGACTAAGTTAGATGAGAAAAAGAGAGTTGAAGTAGCAAAGAGGG
AAAAGGAAGAGAAGCGAACAACACAAAGAGACAGAGAGAAAGCAGAAAAAAGATGGCACT
ATGATATAGAACAGATTGTGCTGATTCTACTCTCTCTCTATCCGCCTTCCATCAGTGCCC
CCATTCCTCAGCCAGACACTTTCTTAAGCTAAACTAAATGGGCTAATTAATCTGGGCTAA
TGGTGGGTGACAGCAAATATGCTAGCACAATTATCACCCTATTAAAGATTCATATTCCAA
CACATAATTGAAAATGAAAAGGTGGGGTGAAGGGAGGATGGGTGGGAGTCTGTGCCCCCA
GCCCCCACACACACATCCAGAAACTCAGCACCACATCTTATGAATTGTTACTTCAGCAGT
GCATGATGCAGTATGATTTTATGGCTCCAGACGTTTAATTATTGGGATTGGGCAAAAGTG
GGTAAATGAATTACAGGCAATTTACCTAAGCATAAAACTAATTTGAAAACATGAATGTGG
TTTTATTCCTATATTGTAGTTCTCTCCAATTCCTTCAACACACACTGCTGTGTAGTCTAA
TCAtcatgcacagcaaatgtgtctgtcagttttgatcttcagttgatttca
>NODE_140_length_315_cov_1.841270
TTTCACATCAAACATCTTCAAGTTTTTAGGATAAAATTTCTGGCATTTATAGAAAACAGG
GTTTTAAGAGCATGTGGATGCAACCAACAGACAATATAAGCGACAAAATAATGGCATTCA
AACAGTCTACACCAGAGAGTCAGCTGTTTCACTGCACAGACTGAGTAAGAGAGAGGACTT
AGAGGAGACAAGGAGAAGGACTGAGTAATATTACAATATCCTTTATTGAGTTAAAGTCCC
TCTGTGGTTATTGATTTTCCCCCGAAAACTCACCTCTGTTTATCAAAGTTACAAATTTAT
ATGCAGTTCTATGAATTCCCCTCCTTAACACTGCTGTCTGTAACACTACTCTAAGCCACA
caatggcaagttgtaaaactgaagtggttcagccatacatgctgaacttggaaagcaatt
ctgaggaagaataacgagaaataaaggtcccttagtttt
>NODE_141_length_560_cov_5.500000
ATTTGTTCCAAAAAATAAAAAACGTAAAAGGTTTGGAAAGACAATGGCTATGGTAACATT
AAACTCATCAGGAAATATTTTACTTGAATGAAAAAAGGGACAATTATGAATGAAGGTATT
CAGTAACTCACAGTAAATTTGCAACTATAGTGTAAAAATAATTCAATTTCAAATAGACAT
TGTTCTGACACTAAAAGGTTGAGAGGACAAAGGTTCTGTTGTGGAAAACAACACATTTCC
CTGATTTTCTCTACAATGCTCTCTCATCTTACAGGTATCACACGTCAAGGCCTTTTATTC
AATAATTACGAGAGAATATCAGTTTCTGATTGAGGTGACAATAACAGAAAATATAGTGTG
TGGCTCGTGTGTAAAGTAAACTAAGCGGCACGGGTGCTTGTTAGGATAATATGTCCTACT
CATTATCTAGAGTAATAAGTGTATCAAATTCACATAATCATGTCTAATTAGTATCAGTAA
TTATCTTGTTGGGCCCAGGAATATTAATCTTCAGGTCCCAGAGGGGAGGGAGCAGAATCG
CAGCAAGAATGGGAGAGAGAGCGAGGGAATCATGCTGAGGAGCACCGACTAAATTAGCAT
GCTGAAATCAGAGCAGAGGAGGAGGAGGGGGAGGACGGGGGGAGAGAGCCTCGGAGTAGG
AGAATTGAAAAGAAAATGTGAAACTTTGTTTTAGAAAAAGTGGC
>NODE_144_length_829_cov_6.647768
CTTTGATGCACGGTTCATGGCTATATGGTTAACTCACAACGCATGTAGCCTACATTGCTC
CAGATATAGTGGTGAAAATACCCTTTGGTGATACTATCAGTAAATTTTCAATTGTGTCTT
GTTCAGCAGAGGTATCAGCATGCTGAAAGCAGTTGTGCGGATGCAGACCTGATTGTTGTG
GGGCATTCCATACAGGGCTTCGACGAGATCGGCCGCCCTCTTCAGTAACACCTCCTGATG
AGGAAAAGAGGGAGAGTAAATGTTAAGACCCAAACAGATTATGTCTGAGACCCCAGTGGT
ACATACAGCAACAAACAATATGAGAAGCAACATTGCACAGCAGGATCGCGGAGAGCTTTG
GAAATGTTTACATATTCAACCGCCTAAATAAAAGCCACCTTGATTTAAGAGGCACCAGAG
CTGCATTTATACGGCGCGACCATTTTGCTCCTTCCAACCATGCAGAGCAGTGAATAATGT
TCCCTATCTTAATTAAACTGGCATAGTCCTTTAAAAACAACACCTCACCCCTGATTCTGG
GCTTCACGTTTGCTCTGGAGTTCAGCGCTGAGTCCCCTCTCTTCAGAACAATAAAGTGAA
TTAGCTCTGGGTTAATCTAGTTCTGTTGTAATGACATTAAGGAATTTTTCAATTAACCTC
TTTGACTGGCTGTTGCAAAGGACTTCACAAATGACTTCCCATCCAGCAAGAGCTGGGTGC
TTGTGCCTTGGGGACACGGATGCTCAGGATGTGGTCTTATCCATGTCTGCATGCTTGCCC
CCGCTTGACAATGCGGATTAGCTGTGTTGCTTTGGCTCTTAACACTGAAAATGAGTTGGC
CCCGGATCCTGTTCCCCCCACTCAGTTTCGGGCTTTCAGCTAGGTGGGGTTTGGCCCGTT
TGTGTGTCTTTATCTGCTCTTTGAATTCAGCACTTACAATTAAATCCCTCTCAAGCAACC
agactgctctctt
>NODE_145_length_782_cov_12.314578
ACACACACAGGACGCGCTGACAGCTTATCAACATGCATGTAAACTGCTCTTTTCTCCATA
TCGATTTGCATAAGATGAGAGAACTATATAGCTGTAACCAAATTATTCCTTCACTTTTTT
CCCCCCTTTTACCCCTCATCCAAAAGAGGAAGCAAAGAGGGGAAACTGTAACTACCCTGA
TAGTGGTGTTAACACCCAGCCAAGCGCCTCGACTCCCCCTTCTGTTCTCTCCCCCTCTCC
CTCCATCTTCTCTCTCCTCCCCTGTTACCCTGGCCTATCAGTGCGGAGCAGTGGTCTGTG
AAGAAATTCCCAATATCTAAATTTACACACTGTATCAATCTTGTTTAATAGACTGGAAAG
CTTATAGCCGCCATGGCAAGCCGGCAGAGAGGGCAGCGGTGATAAATTGTCGGTGTGCAG
GCGACAGCCGCCCGTGATGTATAATGAAATATTTATGATTTATCCCAGCTAATAAACTGA
AATGAAGTGCATGATGTATGGGAACAGATGGGCCCTCTATTGATGCTGAGGTGGAAAGGC
AAGAGGGGGAAGAGGAGACAGGAAGATAGGTGGAGAGAAGGAAAAAGGAGATGTGATGAG
AGATGTTTGAAAGGTAGTGAGATAAAAATGAAGGGTAAGGATGGGACTGAGGAATCAAAA
AACATAGCTGTTTGTGTTTGACATTCGCTGAAACAGGAAAAGCGGGAAAAAAGAAACATA
TTAGTAAGATGGATAGAAGGATACAGGGCTGGAGTAGAGAACTAATGAGATTAAATGATG
GAACAGAGGACAGACAGAAGATGGCAGTAAAAACAGACTACCAACAAAATATAATCCTTC
TCCTACAGTGCTTCATTGTGTTGATTTCAGGTAAGGTGGGAACAGTTGTTTTCTTTTATT
GACTCcatatttcaggtggagactca
>NODE_146_length_508_cov_13.472441
TGCAAGGCAAAGTATCATAATATTAATATTTGGTACACATAACATCAAAATTAAAGACAA
AAAAACAACACAGTCGCTTTCCGCTGGACGGCAGAGGAACCTCATGTTTCACCGACCCCT
TGGACTTGGTTTTGCTCTCTTTGTCCAGCAGCTCCAGACCATCATTGATTTTCTTCAACA
TCTCAGAGTTGACTTCACCTCTCCATCTTTCAATGGTGGAAGTGCACTGTGATGGAGAAA
GAAAACAACCACAGTTAGTTCTTTCCAGGTTAATATTGATATCAATATTCAACAAAAGGA
ACAATGAAAAGGGGATGGTTTGTACCTGAGGTAGTGTTGATTAATGCCAAGGGCTCATAA
TGGCCCTTGTTCGTTGTCACTGACGTCCGGGGTGACGGATGTTGAAGTGCTCGCCTCAGA
ATTTGAATTCTCCTCCACGGTTTTTGTAAAATACAACTTCACCTGTATTTGAAGTAGCAG
TTAGGTGGTGATTTCCAGGACTAGTATGTTATTTGTCCTTCAACACAGCACCATCTCACA
AGCTCTCAGTCACAGGCTCCACACCTGGTGGTGTCCTTCCATCAGTTTCTTTACGTTTGA
GCTTTGCAATTCCTGGTGCTCAACTCTTAGGAGCTGTGATTAGTAGgtttac
>NODE_147_length_745_cov_11.440269
TAAACCAAAACTATCACATCCACAAACAACTAACAACAAATCTGACATATTTACCATAAC
AGCCGTTCTGAACTTTGGTCTAAATGAAACACATCCATAAAATAAGTGTTTGTTCTGCAC
CGTCCTTTGAAGTTGGATTTGTTTTTGCTCTTTAATGATTTCTTTCTTCTGATGATGATG
GAAGCCGTGCTGACACCTTCTTTTGCTTCATCAAGTTCCGCTGCACAATTACATGAATTT
ACTTTCAATAAATTACCATCTTTGCATACATCAGTCAAATCATCCAGCTGAGGCATTCGC
AAACAATATGCATTATTAATTTCATTGTCAGTGTTTATTTGGTTAACTTGTAACCGACTT
GGACAGCCCATTGCCTTGATGATGCATTTAAAAGCATCAGGGTCGGCTTTTTAAAAGGAA
ATCAGGGGATGACATGCTTCCACACACCACTTCGCTCCCTGCTGAGGCCACAGAGGGAAA
AAGACTGAACTCCAGTGAAAGACCAATCAAAAACTCAAAAGATGCATCGTGAGCTGCTGT
AGTCAAAACAACAGAATCAGGAAGATCATCCACATCACAGCGATTCTCAGTGAGCGGTTG
TTAGCACTGATTGACTATATTTCAATTTAACAAGTTTCTGCTGTCGACAATAGTTAATTG
AATGAATATATTGTATTCATGAAAGGGGAAAAAAACAAAAACAAGAGCAAAGAAGTTGAG
TTGGGAATTATCCCTCATTAAGGAGTGAAGAGTTCAATGATTTCAAGTGTGTCAGTCATC
GCTCTAAGTGAGGAAGAGGAGAGCGAAAGGCTCATCAGAAGATTTCTTTAACTTCTTTCT
GACAGTTAatatggaataaagtaacacagtagaaaacataaattaacat
>NODE_148_length_469_cov_17.633263
CTGGAGATAAATTATGGATGCAACGCAAAAGCTGTAAAATTTGTTGTATCTTCTATTATC
TTCATGTTAAAGGCCACAAAAGCTCTTCAGTGAAGTCAGCCATTAAGAAATGACAGGTAT
TGCTATCAGGCTTCTTTATAGGCTATTACCTGCAATGACAGCAGCTGCTGCTGCACCACT
GTACGGCCTATCACATTATTTGCAGCTAAAGTCAGCTACTGTGTCATTTTGCCTCATTTT
CTTGACAGTGCTATCATAAATCCATTGGGCTGCAGGGGAAACTGTCGACTACCTCGATTA
TCTTCATAGCCTGAATGAATTCTGAAATGTATGTAACAGGCAATGACTGTTATGGATCAG
GAGCCAGGGCCATATTCTCACTAACTCTCTCTCTCTCCTTCCTTGTATCTCTCTCAGGTG
ATGTGCTGATCGAGGGCTTGAGGGCTCAGATATGCGCATAAAACTGAGTAAAAGAGGCGA
ACTTTGAAGCACACAGTGACAGCTCATGACTACTGACGTCAGCTCTATCTCTTAAGATAT
TCTAAAGATACTGAATGGTCAGTGATAGGATCCTTTTCTGTCATGATGGGCCATATTAAA
GAAAAAAGGTAAc
>NODE_149_length_604_cov_14.615894
GTTTTTAACCATGACTGTTGTGGTGTGTTTTATTGTTGCTCATATTATTATATTAATTTC
TACTGTAGGATCAAACATCTCTGAATGATCAAGTACCCAGCTAAACAGTGTTAACACCCA
AACAAAGTTACCACCCTCACACCCATCATGCCAGGAGTCCAAAGTCAGCCACACAAGCAT
CAATATTTTACAATCCCTCAAGAATCCTCTTTAAAGATGCAATCAATGCCTCCTATTCAT
TATCTATGTGTATGTCTTCTAGGTATGGCCTTTGTCATTAAGCAATAATTCTCCCCTCCA
CAGTCCCACATTACTCTGCTGCTCCATACTTTTACAAATGCCTCGGGGCTATAAATACTA
ATGAAATCTCTTTGCTTAATTTGATTTTGCTGGTACACTTGCAGTTATGGCTGAACTTTC
CCACGAGAGAGGCTGATTGAACACTTTCAAGTCCTTATGGAAGCAGGAAAACATTCCAAA
GAGCTGGGGAGATCATTTCCATAATTACCCCGATTGGCAGCCTAATGACCTTCTGTGACA
ATAAAAAGATCTCTTGTTAATTCCATTTCTGTCGCTGACATTCAAGAGATTCCTATCTTA
CATGTTTGAGGGTTCACAAGATAACAAGTGTACTTTTTTTCCCTCCCGTTTCCAGCGAGC
AAAAGAGCAGCCCCATTCAGCTCTGCCTCCCCCCCCCCTGCCCCAAAcacactgcagtga
tgtggctctgctctgctgtgaaagggac
>NODE_150_length_486_cov_2.364197
GTTAGGGTTAGGGTTAGGGTTTCGACCTAGGGTTAGGGTTCGGAAAACGGTCATTGCTAG
AGACATGAAACCTGCGTCTACCCCCCCATTTCCTGCCGCTGCGATCGCAGTGAGCCTACT
CCCGAGTCTCTACGACATCAGCAAGTGGGAGTAACCCATGATTTTTTGCGGTATCTCAGG
AACGGAAGGTCGTAGAGACTCGGGACCAAGACTGGCGCGTTCGGCATAGCCAAATTATGT
GGGCCAGACGGCATTTCCAGGTGTCTACCACGTCGGGTTGAGGAGATATTGGCCAAAACC
TCCTCCCATTCACTGACAATGGGACGTGCATGACGCCAGCAGTTTCAAAGTGCTGAGGCA
AGGATAAGTGCCCGCAGAAGGTGTTTGGGAGCATGTTTCAGGCCACTCTGAGTTGATTGG
TAAAGGTTTGTACTGACACTTTTTTGGGTCCCGTAGTATGGGCTAACCCTAACCCTAAGG
GCTGGAGTTAGGGTTAGGGTTAGGGTTTCGACCTAGGGTTAGGGTTCGGAAAACGGTCAT
TGCTAGAGACATGAAACCTGCGTCTACCCCCCCATttcctgccgctgcgatcgcagtgag
cctactcccgagtctctacgacatcagcaa
>NODE_151_length_487_cov_12.560575
GATATTGTAATTAAACAATAAGAAAGACAGACTTATATAAAACGTGCATCTTCATTTGCT
ATTCTTTCCAAACGCTCTCCTGCTGCAGAGGCAGATCCGCCACAAGGGGGCGCAGTTGCC
CAGACTATGCTCCTTGTGCAGGTTGTCCTATAGCCTGCGCCGGATAATTATTTTAGCTTT
AAGTGCACCTTATTTGGTCCCAACATGTTTTAAAATCTTACATCCGACTGCTACTGTAGC
GCATATATCCGCAGATTATTGGCAACGAGTGTCGCAGGATGATGTGTTTGCTGCAGATGC
CATTTGAAAATATAGGCAGTGTAAGCACTGTAGAATCTAATTATTTCTTTGCAAAACCTA
ATTAGGCATTAAAAAAGGTTAACGCCAGCGCCTGAAACGTTTTTGTTTAATAATCCCATT
ACTGACGGCTCATCATGTATAAAATGGTGCAGGAGGACACTAAGTTTCCACTTGTTAAAG
GGAATCTCTGAGAAATAGTCGCAGGTTTTTTGACACTATGTGCGACTTGGAAATTAGGGC
TTGTAATTAAAACTGCGGAGACTCGGCGCAGCGCACAGAGTAAGTAAGGCGCCCTGGCTT
GCATGCGTTTTCTCTGTTTAGATAATGATTg
>NODE_152_length_508_cov_11.244095
CATTTTCGTTCAGCTTTTTTTTTCTCAACAGAACAAACATGCATAAGCCAAACATACAAA
CATATGCACAGACGCACACGCGCAGGCACACACACGAACACACATACACGGTAATGGAGA
TGTAACTGGAAGAGTTCTCGCGGCATATGGATGCCATTTGCAAGCTGCACTGAGAATGTA
TAGGTCAGTCTTACCCTTTGGTATCTCTCTATCCATCTGTTTTCACATTACTTGCAAATT
ATAGTGTCCTCCAGACCCAAATGAACATAAATCAGGCCGGTGAAAGTGCAGAAGTTTTCC
CATCTGTCATAAAACAATGATTTAAAGTACGGGTTGTCAAAATATGGCGCTGTGAATTCG
CCCCGCTCCCCAGCAGTAGGAACACAAAGCACCATCTCATCGGAGTAATTTATGGCCTCT
GAGGGAACAGAGGGTGATTAGGGCTTAGGCCACCAACAGCCAGAAAAACAGTAGAAGCTC
CAATAAGGATGGCTGGAAAACCTAGACCAAATTTATCAAACAATTCAGTGAAATCTATTT
CTGTTTGGAGAGCAGAGCAAGATATATAGCCTGTTTAGTATACTGGTACATCTCTGGAAC
ATTTGGTCACACTGCATTTGTGAgttttggagattctacattaaatagtcgt
>NODE_153_length_750_cov_6.634666
CTTTCACTTTGCAAAGAAATGTAAATGTGCATGCAGTGCATATGTGTTAAATGCTGCTAC
AATTTCTAATATTTTTTACATTGTGCTTGACACGCTGCATCTTTGATTGACATTTGCTGC
CAAAGCATTATCATAATCTCCTAGCAGCAACCACAGTAGGAATCACACAAACATAAATCA
TAGTGGAGGAAAAAATTCTTCACATCCACCTTGTGCAACAATGCCACTAGTTTTGCATTT
TCTTCTGGAAATTTTCTGCCTTAGCTCAATTCCCTGCTACATTAATCTCATTATCCTTTG
AACCTTTTCACTGTTAATGCCAAATGCAATTTGTATTCTGAGGCCAGGCAAAAAGCTCTA
AACTGATTATCCCAATTTGAACCGTGGCAGTCCTAGATATTGTTGAGTCTGAAAGGGCCA
TCTAGCTGGTGAATGGGCTTCTCATATGCCTTCTGAGTTTCATGACACAATGTTGCGTCT
GCTTTGCAAGGGATAAATTAAGCGTGTGAAAGTCTAAGCAAAGCCCTCATTTTCCAGTTA
ATCAAATCTTCCCCTAATCAAATTAGCGCACATAATTCCTCTGGATGCGTGGTACAAAAA
CAGCATTATCCCCCTCTCCGGAGCTGAAAGGCAGGGAATCAGCGTGGTGCCTCTCTCTCC
TCTGCATGAGCAGCCCTCAATGGAAGAGGAGGGCCGGGGTGAGATGGGGGGTGGAGGAGA
CCAGGGGCAAAGGGGGAGGGTATGGCTCTTCCCAGTGGCCTAACAGAGAAAGGCAAGGCC
GGGGTAAACTTTGGCAGCGTTTAAGTTCCCAGCTCATTAAAAAGCCTGGCTCAGTGGCCA
CCTCCAGGGAGCACTGAAGCGTTGGCTAATGAGGTACTTGTTTAATTTTCTTTc
>NODE_154_length_611_cov_6.199673
TTTTGCATACTCCTGTCTGCTCTAAATGTTTTTTCGTTTTTTATTTTTCAATTTTCTGTA
TCAGTATTTTGAGACAACGCTGTCCTGCAGGGTGTATTCACCCCAACAGACTAATCTAAT
ACTACATCCCTCCAGCTCAGGAGATGGCTTGATGATTTTCTCATCAACAGTAACGTCTTG
GTTTTGTTGTTTGAAAGGACAAACATTGGACAAAATGCTTCTCAATTTGTGCAACCGTTT
CTAAACAGCATACATATCTGCATACAAGTGTTGATGAGGGAATTGGAAGTCCAATCTTCC
TGATAATGGCAGGTGTGTTTGGAGTTGTAGCTGCAGGTGGGGCAAAGTAGATTTCCTGAC
CCCACCTGCGCTTCTCCTAAACTCTATCCTGCCTCCTTGTGCCTGTCTTGTCTTTCTCCA
TTTCTCTCTGAGTGTGTCCGACCTGGCAAGCTTCCTTCTCTCTTTGTTCCACAGTGACAG
TCCTGATGGCAAATTGATTTCGACTGTGTGAGAACAGACATACAGACAGAAACAGACAGC
TCCGGATAGCACAGGGGCCTCTTCCTCCCCATCTATTCCCTCCTCTTAGCCTCCCTCCTG
TCCACTTATCTCCACCTCTTCTCCTCTGCCTCCACACACACCCCTTCTCCGAATGGAAGA
GGCCAGTTTCATCCCTCCTTTCTGTCCTCTCTTCCTCCCCGGGTCCCTCCTTTCCTCCTT
CCGTCCATCCTGGGTGCTGCTGCTGGTGGTGTCGg
>NODE_155_length_561_cov_14.657754
TGCGTCGGCGGAGGCGTGGGCCTGCTCCTGATAACTTGTGAAAAAAGTATGGCTTCTGTT
GTCTCTGCAGCCAGGGAAGTCACGATACCTTCCAATCCCGCCATGTTGGTTAGCTCTTGA
TGCCAGTTGATCAGTGACGGGTGGCATGCCGGCTCCAGAAAGATTGGCTCCAATGATAAT
GCCCCTAGGGCTGTGCTCTAAACGGTGACTGGGGTATCCAGAGTCTGAAAAATTGGGAAC
CGAATGGTCAACATATGCACTGGACCTCGTCTCAGGGTAGTCTCGCAAATTGTGCGAGGG
GCAGAGTTTTAAGGAACTGCCAGTGGGGTGTCCCATGTGCTCTCCTGCCAAAGGTGGCAG
CACCACGCTGGGTTCAGTATTGCTCTCCCCGGGGTTGACGCAAGAGAGAGGGCAGCCACT
AAACCTCGAAAGGCTTGTCATGTTTTGTTGTGAGTTTGGCTATGAGTTTGCAAAATCAAA
CCAATTCAGCACTCAGGATACACCTAGAAATTCTGTTTCCCATTTTCCTTGTTGTATATC
ATCTGCATGTGAAATTCTTGGCCGTGAACTTCGCAGAAGTAGGAACCAGACTCAATTTCG
TTAAAGTTGGTGTGAGTCCCATGCCGTTCACTTTGCCCTCTTGATTTGTGGCAATAACCG
TGGTAGTAAAAATGCTTCGAAacaggccatggtgcaatataaaag
>NODE_156_length_446_cov_7.369955
GTGACTCGCTCTCTCTCTCTCCCTTTCTCTCGCTCTCTCTCCCCTTCCCGCTTTGACATC
TCAGTTTTTTTTTTTCCTTACTTGCCACCGTTTCTGGGCTAGGTGATAACTGCCGGTAAT
AGGATTAACATTGATTTCTTTTTGCAAGAACAGAGATGTGCCAGTTCCAGCTATTTATTG
AACTGCCAGCTTTGAACTATGAAAACTGACTGCAGGAAAAGACCTAATGCAGCATTTTAA
AGAAAAGAAAAGCCTCTGTGCAATTCTTTCTCTCCCTCTTTTTTTTTTGTTATTTCTTCC
TCCTCTGTCTTCTTCTTCTTTTTGTTGTTGCAGGATAAAAGAGAAAATCTGGTGCCTCTG
TTCTAAGCTCTGGTAATGACTTTATTTATGTACTTTGTTGTTGCTTTTTTATATAAAAAA
CTCCCCAGTCAATATAGTTACGATTTGATCTATAAATTGCAAGAGTGTTTGACTTCTCTT
TCACCTTGAAATAAAGATCCATACATTTAATTTCTTTGTTAAGGTAGTGCACCGTGAATA
AAGTATTTATGTTTAAGTTTgctctgatgcattaaagatgaaaatttcag
>NODE_157_length_585_cov_5.280342
AAACAAGCAAATAATCATGTAGCTAAAAGACACCCCACCCCACCACACCACTCCCAGCAC
ATTATTCCGTAGGAGCAGACAAATAGTGGAAGGAGGGACGTCAGGAAATAGTATTGCTTT
GAAGCCCATAACTCTATTCTGGAGAAAAGAAGCATCACAGTGTTATTCCACATCCTCAGA
TATAAAGGGAAAAAACATAATAACTTCTCGATAGCCTGGATCTCCACTGCCCTATACTAG
CTCTCCCCCTTCGCCCGCCCACACCCCTGCCTCATCCACCATACACCCACTTCTCCTGCC
TCAATCTTTGGTTTCAAAGGAAGCGAATCAGCCAGAAGGACAGAAGGTTATGCATTAGTA
CTGGTCATTGCTCAAAGAGTGAGCGTTATAAATAATAAAGGCTTGTGAAGGACACAAGGG
CTGTGGGATGCATCTCTGGTTCACGCCACACAAGTCAAAGACAAGACTGTAATTTCTATT
CCGAAAATGTGACCCTTGCAGCTTCAATTACATCTCAACAACACCAACCGTGTCCGTGCC
AGGAGATGTGATGCCTCTTTGTTAGCTCTACATGAAAGGCTTATTGATATTGGTTATGGA
GCGCGTACTAGACATGCACATTTTTTTTGAAAATTATTCCAGAACTTAAAGAAAGTGTat
aactaaaacagatgcatactgaaattcaatttattttcgccacagatgcccacctataga
acttgtaat
>NODE_158_length_714_cov_7.812325
TCCTAGAAAAGGGACAAATCCATTCTTACGCAATGCGTTTTAAAATTTTTATTTTATATA
TGTATTCCAAAGTGACTCGGTGTGATCAGGGCCTTAAAGGGTTAAAATCTGTGCTACTTG
GAGTGTGTCCCCCAGAAAAGGAATGAGGTCCCCGGGAATGTTTTACAGATAAAATAAAAA
GAATCAGGAGAATGAGGGAAAGAAGAGAAGTTGAATATATATTTCATGTGATAAGAGAAA
GATGAAGCGCGAGAAAAAAGATTCCATTACAGCTGCGACAGTTACAAAACTGCTGCTGTG
TAGAGTAGCCTCTGTTGAAAAGATTGATGCAATAAGGACTGACCTTGGCTTGGAGCAGGA
GTCGGTGATGTATGTATGAGCATCTCCCTGCTAAATGGACCCAGATTTGTAGCACTAATA
TACATGGAAGCCCAGTACCAAACTCGCCACGGCTATAAATCAACAGCCACTTTGGGTGTC
ATTTCTGGTTTATATTCTACTATTGTTCTGTGCTTTTAATTCGTGTCACTGCCATCTGTT
CATTTGATGCAGTTTCATACTGTATGATTTGGCTGCAGAGATACTGTGCAGACAATCCCT
GTTAGACCATCAGAGTGGATTAACTGCACTGGTAAATTCCACTGAGGCTATCTCACAGCC
GCATGTAAATAGAATCTGAATCGAGTGAAAGGAAAAATAGAAATTTAAAATCAGAAGTTT
TATTGTTGGTCAGGAActcggcggaacagcgattcaatataaaattaacaaagagcaaga
acagcaagaaaaactcctgttaaacctccagttgaaaggcttgtggattcaaatgggatg
ttttccagaaagctgttc
>NODE_169_length_679_cov_10.779087
TTTCAATGGGCGCTGCATGCACACCCCAGCGGGCTTCCAGATAGCGGCTAAAGAGCTTAT
TTCCCAAATCTCTTTATCCTTTCTAGAACTGTGAGACGTTGACAGAAAGTCAGTTAACTC
TAGCCAGTGGCAGCTGCATGGGTTTTGCATAATTAATTATTTATACGGAGCCAGACATAG
TAATTACCATCCAGATGAATATGATATTCTAATCAGGCAGGCTTTAATTTTAATTGCCCT
CCAGCATCTAACTGTCAGTGCTGGCCTGGCTTGATAAAGTGGAGAGTCTCTAAACACCAT
TAGACATCTGCTCTGAGAGCATTGCCTCCACTACCCACCAGCCCCACCATCCGCCATAAA
AATCAATACAGGACCTGGGTGTGTGCGTGTGATCTTGCTCATTTTTCTATGGAAAGCCAT
TTTTCGTCAATGACAAAACCAGAGCAGGGCTTCAAGCTATGGAGTCCCCCCCCGCCTCCA
ATGATTGATGAGGCCTCTAGGATTTTGTGTTTCCTTTTCTTTCTTTTCTTTTTTATTAAC
TATTTGGAGTCTCATCTCAATATATTGTATGGGGGGAGCTTATCATGCTTCTTTTTTCAT
CTCTTCTAAATCGACTGTTTTCTGACAGGTGCACTGGAAAGATGGAAGAAAGGATTTATA
ATATTTCAGGCGAATCATCTTGGTAGCATTCTGACTTAGAGTAATATTTAATGAAGTTAA
AGTTTATTTTTCCTGTgtttaaacaaaacctacaaatctatttatggtaaattcaatttt
aaggtttccaaatgtgtgacacttaaatatgatttacataatt
>NODE_170_length_850_cov_14.531765
TCTAATTAAAGGTCAGTTTGGTCGAGTCTCATTGTTGCCCTAGCCGGAAAAATCTCCTGA
AACATGATGGCTTTTCCAAATGTGATTTAATTTTCCATTTATGCCATCTGCTTTCTTGGC
TAAAGCACTGAATTGCACAAGTTGAAAATGTATGAACTGTCAGATTCAGTTACTAATTCT
TCCTATTTGTAGTTTGAAATAAAGAACAGTGATTTCTTAAAGTGCCTATAGATAATCTCG
AACCTTCCAAGATCAAACAGTAGGTCTTTATTTGACCTGTATGGTTCATTTTTGAGCTTA
TGCATGTATCCTATGCACTTGGCGTAGTGTCAGTAATTTTGTTGATGGTATTTTGCTCAT
CTCTATCAGCTTACACTTTATCGCTCAACTTATCATCAAATATACACCCATACACTCACA
TGCATCTGTGCGTGCACGCCGCACACACACATGCAAGCACACACGCATGCACACATATAC
TTTCCTCCGTCTGGTGGGGAGTCTGGACTGCTCCGACTGACTGCGCCTCACTGCCCTTGT
GCAGTGGTGTGCCAGTTGTGCCTTCCCCCATCGCTGTGAATGCCACCATCTGGTGTGCCA
CGTGGACATCATAATCTCCCCTTAATTACATTAGCAGTGCAATCAGTTACTGCATTACAA
GGCCGGGCGAAGAGCTTTTAAATCTTGGAGGAAATCATAAATAATTGCACTAAGTACCCA
GCGCCAGATGTGCGTGCCAACTTGGCTGGCATGAGATAAATAGTAACCTCAACAACGGTG
TTCAGTATCCAGTCTGCAAACATTTTTTGGGCAGTATGATCCCCACGTCCTTTGCTCTCA
TCCCTGTCCTCGTCCTTTCCCTTTGGATTCTCTCACTTTGTGTGTTAAAGCACACTGAGA
GGTTGGGCGCCTCAGACGGTATACTGTCTCACCTGTTGCTGTAGTATttccccgctgcag
tgtgactgatggcatccgggaaactgtttgcaac
>NODE_171_length_295_cov_17.352543
AAAAAAAAAAAAAGGCATGGCGCTGCAACATCTGGTCTTCACTGCAGGTAAGTGGTTAAT
TTGCATAATGTATACAGGTTTTTAGGAGTTTTTCCCTATTTTTTTTATTTTTTACTAAAC
AGCATTTCCTTTTTTTTTATAAACCAGAAAAAACTAAACTCTACAGAGAAAGTCCCCTAC
CCGCAGTCTTTCGCTGCCGATAGAGTTTGACATCAAGCTGTACAGCGCAGTCGAAAACAT
ACTTACATCTGAGCTCATTTACAGGTACAGCCATAATCAAGGCACAAAGATCTACAAGTA
GATTTGTTTTTCTTTCAATTAAGTTGTACAAAATAATATTACATTTTACAGTCTGTACAG
GATAATTCAACCTTGCACAGTGTACAAGTTAACAAAAACAAAACCAAAAAAAAAAAAAGA
ACAATACATTTTTCTCtcc
>NODE_172_length_473_cov_15.731501
CACCACCACCACCAGCAGCAGCAGCACGCTTGTCCAGGGGGCTGGAGCACCAATGAGTTG
TGTCGGAGCTAAATCCGCATGCAACTCAGCAACTGTGTCTAAATAACTGTCTCTAAAGCT
TTTTATAAGCAGGGCGCAAAAAATGAAAGGAATCTGAGCGCAATCGACGAGCGACTGCTC
AAAATGAGCCGTGCATCCTCCCCGGCAGCAGCAGAAATGTCATTCATCAAAAAAAAAGTG
GCCGCTGTTCGTTGTTAAAATGCTCGGCTGACGTTGCTCCAATGATCATTTATTGTAACA
GGTTTATAAGCAAATAAATAGGAGAGGGCTGTCACTTGATGATGGAGGCGGCCTTCGGTC
AGACGAATAATATCCAAGTGGAGAGGAAGAGAGGAGTGAGGAGCGAGGTGCTTGTCCCTG
GGTTGATCTCTGAGTCTGTTTTAGATTGCTCTTGGGTTTGGCCTCTTGGGTGAAATTGAC
AGTCTGATTAATAAAATGAGCGGAGCAACATTTCCCTCTTCATTTAGGAATATTATTATG
CTTTGATTCTCTATTGTTTGCCTCCTCTCTCTCCGCCCTCCCCCTCTGTAATCGTTGTTC
TTTTATTTATCCCTCTt
>NODE_173_length_564_cov_11.368794
ATATGGTCTCCAATATCATCATCGAGGACAAGCATCGAGAGGAAGGGCTAAACAATTGGA
GCAAAGAGAACAGAGAGAACAGAGATAGTGAGAGAGAGAGAGACATAAACAGACAGAAAG
AAAGACAAAGATGAAAATGAATGCACACAGAGAGACAACCTTCTTTCCTACAGCACCATG
CTTTAATGTCCTAGCTCGAAGACAAGAACATTAGACCTCATTCCACCTCCTCATCTGGGC
CTGAAAAAGCCTGGGCTGAAAATCTTAATTAATTGTCCAATAGTGCTGTGGGGTCATTAT
GCATTGCAATAAAGAAGCGTGTAATTATGAGATTTAACAGCCATTACCAAGGCCAGGAAC
TCATATGTCATCATCAGCAACCAAGCCAATGGTTTGGTACGGCTATGTGTGTGGCTTGAT
GGACAGCACACACTCACAATATGTACACACATATGTACATATTGCATTGTGGGTATATAG
TGGTTAGATTTATAAGAGAGAAATGTGTCTCCTCTTGTATAAGCAAACAAACAGTTGTAG
AAATGTGTGTGCAGACTAATAGGGGAAGACAAACTGAAGAAAATGGGCAAGCACACACAC
GAAGCACTCACACACAAGCCCATCAGTCTCACCCAGACAATAAGGCAGCCAGCTGTGATA
GCAGCCTGCAGATGAAAcatcccatcaagattaaatagacacaaaaat
>NODE_174_length_478_cov_5.949791
AGATGCCCAAGCCCTTAACTGCCAGTATTAGATTAGATACCATTAGATGTAATAGAAAAT
TCTCTGCCTGTAATATTTTCATAAGAGTTTGAGGCATTTGATTAATCTGACCACATTTTA
TTGCATTAATGATTTTTTTTCCTTACCACTCTGCTGTAAAGACATTGTATACAGGCTAAT
GCTGTTTTCTCTCTCCCCTCTCTGCTCACTCTCATTCATCCTCAGCCGTTATTGCAATGC
ATTGTTGATGAGGTGAGTCGGCGTCTTATGTGCTTTCACTCCTAAAGTCATTCCTAATGG
AGTGGAAACCTTATATTTTGTTTCCTAATGAAGCACAGGAGTGGCAGACAGCTCCGCTTG
GGCTGTCCTATGGCTGCCTGCAGGTTGAAGCCACCGGCCCGAGCCAAGCTGCTCTGAGGG
AGCCAGCAGGGGATGTTGGGTCGGGGCAGCAGACAGCTTATGCATGAACTTATACACAGG
CTGCAGAAAGTGTGTGGAAGTCTTAAAAAAAAAATTAAAAAAAATGCAGTAGTGGAAAAA
GCATTGAGATAACTAGCAAAACTAGAATCTAAAAATACTACTAATTTTCTTCTGAGAGTA
Ttatgagaagaatcaaaataat
>NODE_175_length_602_cov_12.084718
GTTTGCATTCAAAATATTGCTATAAATTCATAGAAATACACAATTACTGGAAAATCAGAC
AGATGCCTAAATAGACATTTATTTTAATGTTGTACCTTGAATAGAAGACATAGAGCTTTA
ACTGCAAATAAGAGTTTATTTAATTTTAAGCCAACAAACAAATGCACAAAGCTTGCATCA
CAACTGAAGTAAATAATAAAAACTTCTTCCCTAAACTTCCTTTAAAGTTATCCTGACCAC
TTTTAAACTTTTGAAGTGCAATGATACCCAAAAATATGATTTGCCATAAAGAGCATGAAT
ATTTGTGATGTAGCCAGTGGTAAAAAATCCTTTTGGGGATTTCGATATCTAAAAGAGAGA
GGTTTATACATTAGCGCTGTAGTTGCAAAACACTGTTGATATTCAAATGATTATTGTGCA
AAATCTGGGATAAGCTTCTGTGTGAGAGCTCTTCTAAGTGCCTACAACTATTGCTAATTC
CCCTCACCATTGTGGGCCGAACAAAGGCCTTAATCCCATTTCACTTTTGCAGAAGGCTGG
GGCTATTTTCCCTCTCATAAACCAACAACACTCCCCCAAGCCAGAGCTGAGAGGTTCTGA
GAAAGGGGCCAGTGTGTGTATACTTCAAGGCTTTTTTGTCCAACTTGGCTAGTGCTCTGC
ATAAACTTTTAAGTGGTCCCAGTAGGCCTCAAACACCTTTTGGCAGAAAAAATAAGCTAC
CACAAACTGTAAAAAGGAAACCAAAc
>NODE_176_length_709_cov_7.284908
AAGACCTTTTTGGATCCTTTGAACTTGCTATAGGGTCTGTTTCTGGTCTGTCAGGGGAGG
GAGTAGTGTTGTGGTCACTCTGTGGTATGGTCATCAGGCTTTGGCCCCTTCACTGCTCTC
TGCCAATGTATCTGTTTCCAAATGGGACCGAGACAGGCCTTAGATGTACCCTGCTGTGGT
CCTCTGAAACCAGAGACCCTTGAAGTGGACGTCTGCCTGTGTCCAGTCTGCTCCCAGGAA
CCCTTTCAGATCCAAGGACTCCAAATGTGGCGTGCTGCATGAAGACATTTTGGACGCAGC
CTGGTCCGTAGGGTATCTCCCTACCCCCGACTCACCACCACCACCTCTACCATGCTAACC
ACCAGCAGCCCCTTGCAGACCAGGGAGCAGACCACCCTGGGCTGGTCAGCAACCCCTGCT
TACACCTGCCATAAAACTTAAAAGCTACAGTCTCATCCCCCAGCTTTGAAGTGTTCAAAG
CATAGCTTAGTGACCTTTGATGCGACTTTGGCTGCAACACATGTTTTGCACCCATGTATA
AACGCAGGCCTCTCAGTAGACAAGGCGGGATTGTTTACCTACATGTGCGAAACGTAAGGG
CCAATGCATGGCAACCATGCATGGAGCCTCCATTTCCACACGTCAAGTTCCCCATGGTGG
GAAACAGACGAGTCGAACCGGACACTGCTTTGAGCAAACATATTCAACCACCATGTGTTG
AGCATTACTTAAAAACACTTTCTCTGTGCTCTCAGACTGTTCATTAGGCCACAGACTTTC
AAAGATAGACAGACGCAGCAGTTGAGTCACTTGTGTCTGACATCTTATTGCTTATTCAGA
GACAAAACCTAAc
>NODE_177_length_731_cov_8.218878
ATCGCTTTGTAGCCTGCTGCTGCATTTATCTGGACACAGGTATATTTTAACCACCGGGTG
TTGACAGTGTTGACTATTAGCCAGCAAATAAATTATTCAGCACTTACAAGAGGGGAAAAA
TGGGAAAAATCTCCTTTGCACGGCTACAACAGGACAAAGCAGCGTGCAGTGGCGGAAAAA
AAGAGGCAGTCATTTTTTCTTCAATTACAAAAGGCAAATATTTATTATTTATAAGTACTT
GCCTTGTATGGGCTTAAATGTTATTTATGAACCTGTTGCATAGTGATTTCCAATGTAACT
CATTATTTTTAGCTGGAGGGTGTTGTAAAGGAGCAAGGATATATTTAATGACACTCTGCT
AGTCGGTGCAATTACACTGTAATCATTATGTAAAATGTCCTATTAATTAAACCAATTTCT
GCTGGGGGAACATTCTTTTCTGCAGGGCCTGCGCCTCATCCTTCAGCCGCCTTGCTGCCT
CCTGTTTTTCACCAGGCCCCTATTATGTTGTGACTTCACTGCATACATATTTATAAAAGA
GATTTTCATTATCCCCAAGATTTGGAACCATTTTCAGATTAATAAATAGAACGTGCCACA
GAGGTTTGAAAGGCAATTAGGTTTCTTTCCAATCACACGCTATTTTGGCCTTTTGATCAT
CACTGCAAAGCTTGGTGCATTTATAAGTTGAGAATTTGCCTTCTTTTTTTGCTAAGATTA
GAGAAGCATTAAGTTAAACACTGGATCCTATTTCAAAAAGCTCTCATGTTTCCCGGATGG
AAGGCTCAATAATTGTATTACagaaggatatatgactcaggaggagagttagtaatgcat
ttgtcctttagtagaagcattcagtagagaggaac
>NODE_178_length_506_cov_2.371542
GTTTGTGCAGGAAAGGGTGCCATTGTGAATCCCTTCCTTACTTACATCGGTGGCTTTCTT
CTCAGCGAGCTCAAGTTTCTCCTGAGCGTCTTTAAGAGCCTCAGAGTACTTGTCCAACTC
ATCCTCAGTTCCCTTCAGCTTCTTCTGCAGAGCTACCAAATCGTCCTCAAGCTTGAGTGT
TTTTCAGTGCAGCACAGTTTCAGAGGTGATCAGCGGAGAGACGGAGGTGCGTGAGCGCGC
AAAGGCGCAGGAGCGCGTAAAGGGAGAGAGACACAGGACAGGACAGGACAGAACAGAAGA
GGGGAAAGAGAGAGAGAAAGGAAAAAAGTTAGGGAAGCTCATGCACTTCAGGTTCAGATA
CCTTGGTGGCGACTTCCTCAGCAGTCAGAAGTTTTTCCTCAGCAGTTTGGAACTCCTCAA
ACACTTTATCTCTTTCGTCTTCAGTAACACGCAATTTCTTTTCCATCTCTCTTATTTCGT
CCTCTAACTACACATGCATATGAAGAAATTGTAAAGTTAAACAGAATATAAaataaacat
gcagtttatcaacaaatatttctatttaagttacatttttaaaaatattaacacattttc
tgggttatattcacatccgattgattaaacttttaagatgaggatttcta
>NODE_179_length_314_cov_7.168790
ATTAGCACCTCGGGGGGTTTGGTGCTGAGCCCAGCTGTGCTGTCTCTGAGGCAGACTGCA
ACACAGCATCTATTCTGTCTAAGCCTCTGAAGGACCTCTGGAGACTGTTGTGACAAACCC
TTTGAAAGGACTTAGCAAACAGCTCCTCACCTTGAGGACTCCTCACTTCATCTATTTGTG
TGAACGCTCAGCTGAAATGATGACAAGGTGCAGGGGTGCACAAGGTGAGCTATTGTTTTG
GTGTGTAGGAAGTGTTGTGTTGTGTCGTATGCATGCATCAGGCAGTCACTTAAAGAAGTG
CTTGCCGTTCCTGTGAATTAACGAGCAGTTGGGAAGAACAGGCCAAGGCGGTGCCATCTG
TAAATGTCACAGGCACTGCTTGCTCATTTTACACATCATTAAAGCCAATATTCCTAACCT
GTATCAGAGCAATCAGGAGCAGGCCATTACTGCGACAG
>NODE_180_length_474_cov_8.523207
CTTTGGTTTTAAAAAAAAAGCTTGTACCCTGATTGTGTAACTGTCATGTTGAAACACACT
CCTGGTGGCAGCAGTGTCTTTGGCTCGGCATGTTTTACAGGATGACTCACAGGCTGATGG
ACAGGCAAATCGATATTTTGACTTTGGCCACTGGATTTTCTCTTGCAGGAGGAGCGACGG
TAATGGAAGAGGACTGTAAATAAGTGGAAGGTTCTTGACAAATGAATCCATTAACATTTG
CCTGTGTCGCCTGGCGAGCAGATTTGCTGTTTTATGGAGCAGGAAAAAAGAGCTAGTAAA
TCTGAGGGCGCTGTAAGGGTGAGGAGCTGAGAGCAAGCTGGGGAACACATCTCCCATGAT
GCAGCACTTTATCTCCCTCCCAAATGGCATCTTTATCTGCCTAAATTAAGTTTTGATTCC
TTGCCACATACGGAGCTGCAAATCACTTTTAATACTGATATCAAGAGCAGCAGTAAAGTG
TGCCCAAAGCGATGGAAAGCAGCTTTATTGTGGTGGCACATAACTGCCGTCACCGCCATT
CACTGTCTCTCTGTGGCTCACAGTTGTAAAAAAACATCAGCCCCAAACCACTGCTTTGtg
tgcaaatcatattatgcc
>NODE_181_length_332_cov_10.126506
AAAGGGGGGGGGGGTGAAGTTTGATTATTCTGCTCACACAATGGCAGGGTGTTTAATGAT
TCCTCTCCACCTTGGCAGCGGCATGTGCCGACTTCAGGCGCTAGCGGCGGGTGACACAGG
TCTGGCCAAGTGTTAGAGCAAGATCATACGTCCGGGCCCCATTTTAATTTCTAATACATT
AATCTTTTCCTCACAGATCCTCCATGAATATTCCAGGGCTCCTTGTTTGTCGGGAAGGCT
GTCTCGCTTTCATCTATTCAGGTGGTTTCATTCACTGTGAAAGCCAGCTAAATGGACCCG
ATCAGTCAATGACAACCGGGATACAATAGAGCCCGGTAACACGTCCCTTTTCTCCTTTCA
GCCTTCTGATAGACAACCCTGACACCTGCTCCCCGGGGAGACCCTCCGCCAAGTCAGTGC
ACTGTTCCTTGAGAGACTTCCCTTACTTTATCAGCCCATAAAGGATTGTCacaggt
>NODE_182_length_145_cov_3.910345
GCATTTCATGCGCTGAAAAGGTCATTTTGGTCAATAGTCATGTAAAATGATTTTCGTCAC
ACAAAGTCCCTCCAAACAGCGTGTGCCTTCATATTTATCATATTTGAACACACTGTGAAG
TGAAAACATGTTTGTAAACATTGTTTTTGACTGTCTGAAGCACTTGTGGTTTTATGCGCT
TAAAGAGCATTTCATGCGCTGAAAAGGTCATTTTGGTCAATAGTCATGTAAAATGATTTT
CGTCACACAAAGTCCCTCCAAACAGCGTGTGCCTTCATATTTATCATAT
>NODE_186_length_145_cov_2.303448
ACAAAGTCCCTCCAAACAGCGTGTGCCTTCATATTTATCATATTTGAACACACTGTGAAG
TGAAAACATGTTTGGAAACACTGTTTTTGACTGTCTGAAGCACTTGTGGTTTTATGCGCT
TAAAGAGCATTTCATGCGCTGAAACGGCCAGTTTGGTCAATCAGCATGTAAAATGATTTT
CTTAACACAAAGTCCCTCCAAACAGCATGTGCCTTCATATTTATCATATTTGAACACACT
GTGAGGTGAAAACATGTTTGTAAACATTGTCTTTGACTGTCTGAAGCAc
>NODE_187_length_711_cov_4.168777
TTTATTTTGTTTATTTTAAGCTATTTGAACGTCTTGTTAAACATAATATGTTGAGAGTGA
GGTGTGATTGGAGAAGGACATAGTATCCCTGAAGCCATAATATTAGTTTTTTTATTGTAT
ACCTATAATTTGCTGTAATGAATGAGACAGAAATACACTTTTCAGACTCTAAACACCAGC
CTGTGTGCTTCAGTGGAGCTGACATGTAACGACACTATAGTCTACTGAAGGCCCTCCCCT
TGAACCACTGTAATTTGAGGCTCAACTACCACCATCGTGGTGGTGGTAGAAAAAAAAATC
AAAGTTAAAAACTTCACTTCTGGCATTCCTCGGCCACCTTCCGAGGCGCAGACCGGCTTC
CTTGCCGCCGACTGCAGCTCCTCTCCGGGAAACGCTTCTTTCGGGCGACGGAACGCGGTG
TGGAAACCCAAACGCACCGAGGGGTTCGGCTCTCAGCGAGCCTCCCCTGAAGTCGGAGAT
GCACACATGAGGTCTGTCTGCCTGGGTGGTCTCTCTACTTTAGTGAGCTGTTGCTAAGCA
GCTAATAATAGTCGTGTTTGCTGAGTAATTTTTGCCCTTCTGGAACCAATCAGATGCAAG
AAAGTCCTGCGATCTGACAGCCCCAGAGGCGGGATCTCCAGTCTTTTTTTTTCCTCCTTT
CACCCCTCCTCCTTTTCTGCCTCCAAATGGAGAGAGGTCTTTTTCTCCTCTTCTATTGAA
TCTCAGAGTTGGCCGTGACGCGCGGCCCAGGGGAAGACCACATAGATCTCACCAGAATGC
TACGACCATCGAGGTTTCTCACCCGACGACTTGTGTATGGGAATCACTTCGTGCGCCTCG
CTTTTTGAGAgaaac
>NODE_188_length_599_cov_4.746244
GTTTGATATATTGATAGTGCTCATCCTAAGGCTATAAAAAATTTGTAAACATTTGACTTC
CAATACATTTGAGGTTTGGGTTTGCGTTGCTGCATGTCAGGCAAAAGTGCTAGAATTCAT
CTCCCTATTGAAATAGCAAGGAATGTATTGGTTTTTTCTTTTTTTTGTTCACAACAGATT
TTTCACTACGAGTGAATACAAATGCGCGTCTGGAAGTTAAACAGCGCTTAGAAATTCAGA
GAAGTTTCTCTGTCTGATCATATCTGAAGCTCATGTAACAGAGAAGCTGAGACACCACAT
GGACTCAGAACCCAGTCAGTTGTGAGTCCATGTAGTTGCACCATCATGTAAATGTTGCAC
CAGTTTTGTAGTATACAGATAAATGACTGAACAAAAATATAAAGCCAATCTTTGTTCTTA
GGTGACATGTAGGAGTTAAAGTCCTTAAGTTGTATATACATTATGTATATTTATACACTT
AATTATTTTTTACTTTTCAGTAAAAGGTGCTCCACAAAATATGACAATATGCCATACTTG
ATGAAGTAAGTCACAGACTTATTTTAGAACGGAGGAACACTTCCACTCCCATCTGGAAGA
CAAAAAATAGAAAAGAGAGAAAGAGAACATTAGTGGTGCATTTTCACAGAATGATTTGTC
ATCTAATTTAAAAAAAAAAAAAAAGAGATAAAAGTGAGACAGATTCTTACCTTTGTGGAA
gcactgtggcgatggatgacatt
>NODE_189_length_291_cov_9.247422
ATTACTTTTGATCTTTGTTTTTTTTTTGTTGTTGTTTTTTTTTTAAGACAAGAGAGAAAA
CAACAGTAACAACTTTGTCCTCCTGTTTTTTCTTTTTCTCTCTCTCCCTCTCTCTCGTTC
TTTCTTTGTCTGTGTTTGCAGGGCCTGTTCATCTTTCTGATATATGGGGTGTACAACACA
GAGGTAAGTCTGCATTGTGTCTCAAGGCTGTCGGAGTGAATGAGAGAAATGACAAGTTTC
TGATGGGCTCCTTGCTTAAAAGCTGTGTGGGTGGGGTGTGACAGTACGAGTGTGTATGTG
TGTGAATGTGTGTCTGTGGAGGGGGTGAGGGATGGGAAGGAGGGGAGGGGACATCGTTTC
CACGCGAGCATCCCACTGCCCTTCATGCTTGGACTAACTTATATGCATCCGAGTCCGACC
ATTTAACACTGACAC
>NODE_190_length_325_cov_2.578462
GTCACGGAGTCCTTGAACGCATCAGCAAGGACAGATTTAAACGTGGAGTGTGTGTGTGTG
TGTGTGTTTCCACCCTTCACTGTTGACCTGCAGCTTTACTGTTGTTTACTGAACCATGTA
ATGACAGAAAGCAGCTGCTCTGACCTCCATCCTGCAGAACCTCACTGAAAAACTGTCCAA
TTTACAGCCACAGCTCAATACGCAGACAAACTGTCACTGAGAATACACTGTACGTCATAA
TTCACTAAAATATTACCATCAATACATCGAAAACTATGATTTATAATTGCTTAATTAATC
TCAGATGCAGCACATATATTTATGGGTTTTAATATAATACTACAGTGGTCTGAATATAAG
ACTAGGTATTTGAGGATTATATATAGTGTTCGTACTGAGGAAGTACTAGTCTGACTGTTG
CATTATGGGTGGTTTGTAGCtttaatgttgctaagctaatgagtgggac
>NODE_191_length_889_cov_8.763780
GAGAGGAAAAAAGAATAGATGGATGGAGAGAAAGACAGAAAGAGTGAGTGTCAGAGAAAA
ATATTCAGCTTGTGTGGAAACATACAAGAAGGGGGACAGAGAAAATTATTGAGGGAATGA
GGTGAGGGGGAGAGGGAGTACTGCACATATAGAGGAGAGAGGAGCACACATCAAGGAGAC
ATGAGAGAGTCAGGGAGGAAAGAAGAAAGGAGAGGAGAGGAGATATGATTACCAAGGAAA
CAGCGAGAAAAAAAAAATTCCTGCTGGGGAGAAAGAGACAGAGCCTGTGGAGTAGACAAA
GAGGAGAAAGAGCATGGGGGGAAGAAAGAGAGTGGGAGGACAGAGAGACACAGAGAGAGA
GAGACAGAGAGAGGAGAGGATAGAATGAATGCTAACAGGGAGCCCAAACCCAGTACTGAG
GCTTTATCCTTCACAGGCGGAGGAGCAACAATCGCAAACACATTTTCTCTCGCCCTGGCC
CTAAGAGAGATAAAAAAGCAATTTGTATTCTATTCCTATTCAGCGTCGCTTGGCCTGTTT
CTCTGCCTGCATATTTGTAAACACAGCTTTGTCAGAGCAGCTTAATCTTCCCAACACAAA
CACAGACTACAGGAAGGAGGGGCGAGAAAGGGCGAGCAGGGAAGAACAGTGATGAGGGGG
GATAGAGTAAAGGACGAGTAAGAGAGGGAGGAGCAGGGTGAAAAGGGTAAGAGGGCGAGC
ATGGGAAGGGAGGTCTGAGGAGCAACGGAGGGTCAGATGAGAAGTCGGTCAGGGTATCGA
GGATCAGAACTCATTTCCGTCTCTGCTGCCACAGGATGTCTCTGTGTCAAACTCCGAAAG
ACCCACTGTGTGACATAAAAACACACACACACATACACAGCATCTTCTGACCCACTCACC
CCCCTGTTGTCATCCCTACCCACTGGCCTAAAGTCCAACAGGCCAGATTACTGACAGAAG
CAAAGGAAcaagcatcaaatcatccttcatcacatggcctggatgtgacagatggaagag
gtgggcccttgtg
>NODE_192_length_148_cov_1.804054
TTGGAGGGACTTTGTGTGACGAAAATCATTTTACATGACTATTGACCAAAATGACCTTTT
CAGCGCATGAAATGCTCTTTAAGCGCATAAAACCACAAGTGCTTCAGACAGTCAAAGACA
ATGTTTACAAACATGTTTTGACTTGTATAGACAATGTTTACAAACATGTTTTCACTTCAC
AGTGTGTTCAAATATGATAAATATGAAGGCACACGCTGTTTggagggactttgtgtgaca
aaaatcattttacatgctgattgaccaaactggccttttcagcgcatgaaat
>NODE_193_length_524_cov_10.604961
GCGTTTAAAAATTGGTGATTGCTTTCATCCGCTTTAATTACATTCAGAAATGGCATTTCT
GCCACATAATACACCCCTATTGTTTCAGAATTATCTGGCTTGGGGAGTAAAATCTACAAT
ATTTGACGATGCTCCCGAGCTAAATCGCCTCTTGAAATTGAAATATGCTGCCGAAATACA
AAATAAAAAGCCAGCCTTTGCTGCTGATATACTGGAAGCTCCTTGGCTTTCTGCAGAATG
CTATTATTATGCATATCCAGGTAGAAAGTTAATTAACCCAAAGCTTAAGCTAATTATGGT
AGCAGAATGCTATCAACCAAACGCTTTCAGTCTGACAGCTGTCCAGAATTTCATTTGCTA
ATCATTTGTCTTTTGCCGGAGCATATGGTACATTTCCCCGCTATCACAGCAACAACAAAC
AGATGAAAATCATTAACTAAAAACAATGTGCAATGTGAAAAATCAGACACAGATTTATAA
GGCTTTGTGTCAGAGAAAAAAGGGGGATTTATGGCCTGGGAAATATAATGATAATTTTTG
GTTTTAGCCACTTAGGATTTTAGGCAGATCACGTGACCCAAGTGTGCAGGGAATTCAGAT
GCACAAATATATTGTTTATATCTATATGCAAATGAGACAGAATGTTTATCCGTGTAAAAT
TAAttaca
>NODE_194_length_624_cov_4.639423
CAAATCCCAAATGAGAGGAAATTACTCATCAAGTGATTATGAAACTGTTGGCATTATAGA
AATCAGAGTGAAAGAATAGAGTCAGGAGGGAAAAGAGGGAGGGGGTTGGCAATTTGTTCT
CAATGGACAGCGGATGAAGAGGTGGCAAGTTAAAGTCTCCAATCTGAAGGGTCTCCTTGT
AAAGCTAATTCCAGTTAATGGCCAAGGAACAAGCCTCCACTAACCCCACTGTATCTGACA
TCCAGGCTCCAGGTAATCAGGCTGACATTAATGCAGGCTCCAAAAGAGACACCTCGTCAT
CAGGAATTTTCCTCATTGGCACCGAAAATGCCAGGCTGCACACCTCTGACTGCGTGGCCC
CCACATCTATTAACCTTATTGATTTGGAGCCCTGCTGAGCCCCTCCAGAGCTCCTGCCCC
CCTGCTGCTGGACTGAAGTGGATCAATCCTACGCCGGGGGCCACAACTCGATAACAACCC
AGTGCTCCGAGACTACTGTTTACAACCTGAAATGAATACACACATAGATGCTGCTCTGTA
TATTCACTGCTCATCTGCCGACACTGCCTGATACAAGTTTTAATAAGTGTTAATTATACC
TATGGAAAATTACAGTTTAATAACTTTACCGCAACGTCCATCCATGTCCACTTGTGCTTT
TATGACCAGAAATGCATAAAAAGCAAATTATACAATTAAATATGCGTCAAAGAAGTACAG
TATATTAACCTCTGCTCTCCTGTTCATTGATTTcttcagtgcagttaa
>NODE_195_length_591_cov_10.769881
GTCCCCTAATAAATTACATTTTTTTACATTAGGAATTTCTTTTTGTGATCTTTTAGTCAC
GTTATAACGCACTCCACAATACAGTTTTTCTGGTGTGGTTTAACTTTTAAGTAATTGTTG
GGTGCCGGACCGTGCAAAACCATATTAACTGGGAGGTTGAGAGCGTTTGGTGGTTCTCCA
GTGGAGGGGTCCCCCTCCCCTTCCCCCTCCTGCCTGTGGTTTGGGAAGGCTGCCTGTGTT
CCCCCTGGCCGCCTGACAGAACTCCCCTTGGTCAAACTGTACCTTGTCTTCTTATTCCAC
CTGCCAATAGAAACGCTTTCAGTCAACGATCCCCCGGATGTTCTGGACAGGCAGAAATGC
CTAACTGCCTTGGCTTCTCTACGCCACGCTAAGTGGTTCCAGGTTTGGACCTTGTCTTTA
TTTGTCTCTAAAACAGAAGTAGTTTTCAGTTTGGTTTTATGCTGTTTGTTCTTTTGTCTT
TTATTTGGGCGTTCCATGTGTTTTTTCTTTATTTACTCGAAGTGTACCTTCTGTAGTAAT
CCTTGACGACTTGGATGTTTGTTTCTTAGGAAACCTTTGTCATTACACTGTTGTAGAGTT
GCTTTGCTCACTTAACAGGTTCTATCGCAGTACCATTTTTAAAAAAACAGTTTGTTGCTT
TTTAGTCCCTGAGTTCATTAgttttctcactttgctcaacagttgcctaactcaaatccg
taaaatatctgggac
>NODE_196_length_561_cov_13.392157
ATTGTGTATGTGTGTCCTAATCTGAGAAATGAATGATAACCTCTTCATCACTCTACCCCC
TGAGTGTTCTTACTGGAAGCCATATTGATTTTGTTAGTCTGAGAGTCCTTGCATTGCATG
GCCTTTACCTCAGGGACAAATCTAATTGTTTATCTCTGGACAGACTTCTGCCTTTACTCC
CTTCTGTCTCATTATGTGCCAAGATTTGTCAAGTCAAGTCTCTCCACACTCTCAAATCGC
GCTTTACAACATGTCGTTCGGCAGAACACTACAGATGGCTTACTTATCAACAGACCCTCC
CACATGGAATGCTACAAACATGACAGCACAACACACTTGCAAAAATATACACAAACTGAC
ATACAATGTAATCACACTCTGGAGACGCGATTACACATACTGACACAAAACATGAATCAC
ATTTTTTAAGAAACACTGGTTTTTGAGATTATAGTGTAAGCCTTCCTGAGAAAAAATTAT
AAGCAATTATTGATTGTTTGAGATCTGCACTGCACTGCACACAAATTTTACTAATAATTA
TAATTCTTAATTTTTTCATTCAAGACAATGCTGTCATTCTTACTCATTGCTAATCTATTA
TATCACAGATGGTTCAGAGCAGAGTAGAGCTGATCAAACTGAAAAGCTCCAGTAATTCAA
CTGCAACTGCTATTTTAAGCAGCCGGGTCAAGTCAATGGACAAAt
>NODE_197_length_601_cov_14.559069
ATGAGGCCTGACAGCGCCCCAATTCCAATATAGCTTTCGACATTTGATATGTTCACCCCA
CCCTTAAAAACAAAAAAAAAGAAAGGAAAAATGTACCTCTGCCTCCCTCTCTCAGTCCAG
AGACTCCACTCCATAACAGCAGGCCCTAATTTCTCTTTCCAGTCATGGAATATGATAATT
TTCTTATTTGCAAGAAATATCAATTGCTCAAGGCGGACACATAATCATTGGGGAGGAAAG
GAGAAGCTACCTGTGTAATGTGCTTAACAGGCTAACCCATTTAGCCGCAGGCGCTGTTTG
AAAATGAGAAAGTGCTGATGGTCAAAATCAATTTTCCCTGTGTCCAAATTACTCCCTGCC
CGGCTTAGAATTTCACCTAAATGGCCAAACCTTAAAACACTGATACTAATTCTATCATAT
TAGAGCCTGGTCATATAGTTGAAGTTATTGCTAATGCTATTTTGCTGTATTTATTGATGT
AGCTAGATGACTCGAAGGCCAAGGAGCAAAGAGTTCTGTTACTGCCTCTGTGTTTGTGTG
TAGATGCATATCAGTACAACTCAGTACATGAAATGCAATGCAGCCATCAGGCATTAACAG
TCTTTTAGGATGTTTGCTACTTGGGGGTTCACAAATTTCATAATCAAGAAAAAAAGCCTT
TAACAGTCACATTTTCTGTATTATCTAATGTTGAAAGCTTCATGGGGAGTAATCCTTTAG
ATGCCCCTAAACAACAGATAActat
>NODE_198_length_599_cov_8.195326
ACGCACTCTCTCTCTGTCTCTCTCTCTCTCTGTCTCTCTCTCTCTCTCTCATCTCTTTTG
CTCTCTCCCTCTCTGTCTCTCAAGCAGCCGGTAACTGAATGCACAAATTACTCTCCCCTC
CACCTTTAACTCCCACTAAATCTTTCCCCTTTTCCACTTTGCTGAGCCGGGATATTTTAT
TCCTCCATCAAATATGCATCCCATTAATTAAGTTAAATTACTCCTGACTGCCAAATATCC
CCTGCCCCGATGGGTGTCAACACAGAAATGCATGACTGTGAACCTGCAATGACACGGCCC
CAACACTTAAACATGAGTTACAGCCTTTTCCAGCCCCATCCATGGGCAGATTACCAGACA
CTTTGGGCTGCTGAAATTAAGCGCCGTTCGCTCCTTCCCCTCCACCCAGCTTTTTAATAA
GTGCACAATGGATGACACTCGCACTTCTGACAATGAGAGGACTGATATTTTAATTACACC
CCTTTTTTCATCTGCCGTCCTCTTCATCTTTTAATTGCTGTTGTTAATCACTCATTAACT
CCCCTCTCTTTATTTTTTTTCCTCCTACAATATACCTATGACATGATTAGCTCTATAGAA
TGGATTGTTCAGccacatttttaaaataactcaactactttataagacaaagtttgcact
tcttttgtcctggtttagggcggagggtgtaaactcgttttactcacgttctctgccaaa
cagagctgagtcccatgtgttag
>NODE_199_length_606_cov_5.920792
GTGCATGTGCGCCCGACGTCTGCGGCATATTACAAACACCTGACGAATAACCGACACCTG
TCCTCCACAAACACGCTTAAAGTTTCGAAGGAGCGCGGGTTATTTTAATCCCCCCCACCG
GGCTGTCTTGAGGGGGTAAGAGCAGGTGCACGCGTCGCCAGTGTCACCGACAAGAACTTT
AGACAAACACCTGTAATCAATAGACAGGTGAAAACCAGCGGTTGGCAACACAATTGATAA
CCACGTCACGAGCAAGTAAGCGCTAAATGGATTGGCTGGATTTTTTTTTTTTAAACCACG
ATAAAAACAATTCGTAAGAAAATCGATTCAGCTTTTGTGTTCCGGAAACAAACAATTCTT
CGACATTAGATATCCATGCATATATGTATATTTTTAGATTTTTGTTAGAGCCAACACTGT
TTAATAAAACATGTTCTGATTCTGCTGGTGTTATCCCCAGCTAGAAATTGGTTGCCAAGC
ATTGCATCATTCCTTTCATGTGACTCCCATACGCCCCAAATTCGTCCTGGCCGTCTTATG
ACTGCATCACAATTGCTGCTCGTACAAACTATACAGGCTGGAGCGAACAACCAGCAGAAA
CGGCGCTATGGCCCCGCCCCAGTAGTAATTTCCGGAGTCTCTATTGGATGTCGCCAAGGA
AAAGATCTTAGCTCCGCTCTTCTGATTGGTCCCTTGGAACGTCAGTCATCCTGCCCCGTT
TAGGTTGTGATGAACCTACCTTCCCATGCa
>NODE_200_length_567_cov_3.070547
GTAATGCCAAAGATGCCGCTCTTAGTTTTAAACCATCAGAGGGTAACTGCTGCTTCTCAT
ACAACCCTGGCTTATCAAAAATGTGCAGCCTCATGTGCGTACCTGCAGCCACTTGTGCAC
AGTTACATGCATGCATACTGTTGGTCAGTGGTATGTGGAGCAGGTTCTTGAGGTCTCCTT
TATGACACAATGTACCATGAAAGCCCAAAGCCCCACCGTGCCACAAACTACCGCCGGCCC
ACCCCACCCTTCTCTAGCATTTACCTCTGGCCTGTTAAAAATGATATCAGCTCATGGAGG
GCAAGCATTAGCATTTGCATTTTATTGGAAGCACAGAGATTTAGAGCAGAGGATATATCA
GCTCTGAGCAGACAGAATTAGTTAACAATGCATTACCTGCCTTTTATGGCAGCTATAACT
CTTTTCCCCTGGTGGGGAGAGGAGATGAAGGGAGGAGTGGGGGGTGGCGGCGGTGGTGGT
GGTGGTGAAGGGGAAACACAGCCACAGAAGGTTGGTGGTGAGAGCTGTGTGGCGCAGTAG
AGGGGGGCATTCCGAACGAAGAAGCTTTGTCTGTGGCGCTTTACTGCACATTAAGTGTGA
TAGCCACCCAAATTAGAGCATCGCATCGCAATCACCTTCACACAGATCAGtgcactgtgc
tgagagatgatgagccagtcgtcgctgcagacatttttatctgactgcaac
>NODE_201_length_685_cov_24.277372
ATCACGCCTTGGAGGAAATGATTAACTACATCAGGGCCTTAGTTTTAAACTGCTGTTTAA
TTAATGTTCTATGAATATACTGTATGAGTAATCCACTTGCCAACTCACTATGTGACAATA
AAACAAACAGACCCACAAAACCCAATTATGTTCTATATTCAAAGTAAATACTCATAGAGA
AATGGGAAATTTATCTTCCTTGTTCATATGTAGCAATAGAGAATGAGTAGGAAAAATAAT
AATGCAAAACATTTCCACTTAAAAGGTGCAGTACAAGAGAGAGCATGCATGATGAAATTA
AGTTTAGTTAACAAAATAAAGTAAAGAAACATAACTATTGTATTACCAGTTTGTGCCATA
AATTTAGCAGATTCAGCTTGCTCCTGCAGGGCCTTTGTGTCATGAACTGATCTTGGCCGC
TGACTTTTTACTGTATGCTCTCCGATCATTCCATATTCTATGGGACAAAATAGAGGTTCA
TATGAAAGCTAGGCTTAAACATGATCTTCTGAGAACAAAAGCTTATTACATACTGTTTTC
AGGATGTTTGAAGCAACTGCAGTACATGGCTAGAAACAAAGACCACACAAGTTTGTATTT
AATTTGTCCTTTTTTTTCTCTATGGCATAGAACAATGCAACGAATTTATAAGGGTGAGTT
GGAAGTATTAATTGAGCTTGAAAGCACAGCGTAGACACATAGCAAACATGCAGATAAACT
CACATTGTTGTGTTTGTTTTTGTTCTTTTAAGACTCTAACACTTCATCAGACCAGCTCCC
TCCCTCCCACCCTCCTGCActccccgaaaagaaaaacaaaaataaatga
>NODE_202_length_626_cov_6.953674
ATATCTCACCCTGCCTTGGCCTCCAGGGTGATGACTTTGTGCTGTTGATTAGGCCTAGCA
TTATTCACAACCAAATTACTGCTTTGTCCACCCTCCCACAAAGTCCTCAGCTCAGTGTCC
CTCCATCTCCATTTGGGAAGCCGTGGCTTAACAAGGCGGAAGAATGTCGAGTAGGGGGAA
AAGAGCTAGCAGGTGTGAGTGGGAGTCAGCGTCCAAGGCTCATGACCAAAAAGTCAACCT
GTGGTAGATGCACCCCCTGGTACGTAATGCTTCCACTTCATGGCCCACACACGCCATGAG
CACGCACGCATGCCAGCACCCAGGCAACAGTGTGTGCTGCTGTTGGCGGGGGCAGGGCTC
TCATTGGCAGTGGGAGAGCTCTATCCCGCTGTCCGTGTTTACAGTCTTCAAGGTAGGGGC
GCACAGTACTTGTCTTTCAGGTGGATGATTAAATGAGTGGCACAACAAGAAGTGAAACAA
TTAGAATTTCTGCCTCATTATCATGGTAATCTTATCAGTGGGATAATGAGGTATTAATGG
ATATTTAATGTGCATCTCATAACCCAATCCCTTGGAGAAAACACATAAGGAAATCGCTGT
AAATTCACTTAATGATGGAAAAGTCCCCCAACGCCATATTCCGAAGAATGAAAAATGGTG
GATGCAAATGAGAAGGAACCAAGGTCAATAAGACTGCAGGGACTGAGTGAATGTCAGAGA
GAGAGAGAGAAAGAGATAGAGAGAGAGATAGGCAGGGGGAAGGATGTTAc
>NODE_203_length_658_cov_9.132219
TGACGTGCAGCAGTGACATGTGCCATGTTTTTCAGATCCTGGTAAAAGATTTCATTGTGA
CATACTTAAGACAATAACTATTTTTTTCAAATGCAAGAAAAGTTCAAAGGCAAGTCAACG
TTTTTCTTTCATTTTCTTATTTTATCTATTATATATTTTTTTATGCCGTAACAGTTTAAA
CATCAAAAAAATAACTCGAAAATATATTTTCTTAGATCACAAATTGAATTTTTCTTAAAA
CAAACATTTTAATTAGCTAACATGAGCACAGCCACAAGTAAATCTAAAGTGATTATTCCT
GCCCTCAGAGAAAGGCTGTCTCCCTGTGCTCTGTCAAAAGGTCAATTATGGCCCCAAACC
AGCATGCAGTGACAGTGACCTGGAAGCGCTACTGATGACCCCACATCCAGGGGCCCAAAA
GAGTTGATCATCTAACATGCAGGCTGCCTGGAGCCATGGAAATCTGACATTTGTCCTTAT
TCAAATGAACACAAACAATATGCATTTCATGCCTCTACCTAACCTGTGCCAAATCTAAGG
CATAGGGACCAGCAGTCTTAATGCATTGTCTTCCAATCCAAGTTTATGCCCTTCCTTGTG
AATCCAGCCGCACGGCAATCACACACAGAGCCTGCAGTAAGAGCAGGCAGCAAAAAGGCA
CCTTCTTCACTGGCAACACTGGTCATTACAGTTGTAGTCCACAGTGCCGGGGTCACAAAT
TGAAAtgaggtcatacaggaaagcaaaatgttaagggcaagaacaattcaagtcgtgtgt
actgcaaaataagtcatgacag
>NODE_207_length_638_cov_16.724138
TTTTTTATGTCTTAATTTGTTTTATTTGACTGTCATGCTTATTCACACGTGTACAATAAT
TGTAACCATGGGAACCAAACAAGCTTTACAATTATGTAAACAAAATGAGATGAGTATTTT
TATATAGTTGACACATGATTAAATAATGAATTGCTTTCTTCTCACTAGTACCTTGCACTT
ACCACATGTACTAAGGAAGAATATGTCCAAATACACAGTATTTGTGAACGTAAAATAATT
GATTTCCTTGCAGGTCGATGCTCCATTTTGTACAATATACATATATGCTGTACAGTAAAG
AAATTTTAAAACTACAAAAACTCTTTTAGATATACATTATTTATTTTTACCATTTTGTAA
TTTAGACACTATACTGTAGCTTCAATATTGCCAGACTTACTGGAAGTGCCTATATTGGTA
TTATGTATCATACAGTGAATATATTTGAAGATCATTAGACGTTGTCACAAACTGAACCAT
GTGGATGTTGTAATGTGAATACATTGAATTACAAGATTACAATTTCTGTGGTATCCTTGT
GTCGGTATTGTGTTTATTTTGCAATTTCTGGAATGAATCTGCTTTTTGTTTAAATTTGCA
AAGAGGCAACAGTCCGAAAAGACACCATTTCCTGCTAAGTTCTCAGTGTAGTGTTTCATC
AAGACCATCTCTGTGCTCAAACCGAGATCTTGATCCTAGTCAGAGTTTAATCCGTGTCTT
Tgcctttacagtcctgctctaatttagtaaatgaacatttaacattgcagatgaaatttg
ac
>NODE_208_length_606_cov_16.151815
ATTTTGCCTCTGTTACTTTCGTTGCTCTGTGGCTAATACCCTCATTTGTCTCTGAAGATG
CTGAATGCCACTGAAAGAAAGCTGTTTTGATTCTGTTTTCTTCTGCCCACAACAAATCTG
GGCATACAGTTGAATACGCAAGACTCTGTGAAGGGAGCCATTCAAATTCGATTATGATTT
CATATTTCACAAAGACAGTACACCACGAGGATGATTTTTAATTAGAACCAGAATCAGTAA
AAAGAATGGGGCATGGAGACAATAAAATGAGGAATGCATTCATCCATGGGATGATTCTTA
TTTAAGATCTGTGCCAATGTGCTAACAGCATTAATGAAGTTATAAAGAATTATGAGGGGA
AATCAAATTTGCCTCGCCACTTGAGCGCCACTAAAATGCCAAACAATAAACTACCAGATT
GCAAATTAGATCAGTAAAAATATCAAACACATTGCGGTGCAGGAAAATCCATAATTGCAT
TTAGTGCCTGGCCTCTCCTGGGGGAAGAGACACTAAAGATCATCAGCAGGCTACATGGGA
GCCGCTATTGACAGAGCGGTAAAAATCGACAGGCTAACTAAATAAACACTCCAGGCTCCA
TTAAATATTCAACGGCTGAGATTTGACAGTCTAGCGTGCCTGCCTCTCCCCATCGCCTCC
ATTGGCTTCTCTCTGCAGCACATCTTCCTCCCTGTCTCCCCTCCTCCTGCACACCCCCCC
CTCCTCCCCTCCTCTCTTCCCcctcctctc
>NODE_209_length_461_cov_26.145336
CTGAGGCTGGTGCATTGTGACAGGCAACAGTGAGGTTAGATCAAGTGGGAGTGAATGAAA
TTGCACACCAGTTTAAATGTTATTACCATATCAGCAGTGTGTGAGAGTGCTGATGCAGAA
AAAAACTGCATGACTCTTGTCTTAAAAGAAATTGTATTGCCAGACAGTTACTATATAATC
CCATGTGAAAATTCTGTAGAACATAATAAGCTCAATTCTCAAGAAGTGTATTTTTGCAAA
AACATCAGAGTCTTTCTATTAAAGGCAAGTCAAAGCATATTATTATTGTTATTATTATAA
TGTACTGAGGAGACTTACATAGGTAGGGTCTTAGTGACTTACACATGAAGGGCTTGACAC
TGCTGTGGATGTGCTTATGCTGCTTGAGGCCCGAAGACGTTGCGAACGTCTTGCCACAGT
CAGAGCAGGCATGGGCACGAGCCCCAACGTGCTGAGAGCGAATGTGCCTCTGTAGGTTAC
TGGGGTCTGTGAACACCTGCTGGGGGAAGGAACCACACAGACACAAGGGAGTTACTATCT
GCCTCTAAAAAAAAAAATGTAAATAAAATACAAGCTGACATTTCCAcaaacacaaaaatg
ctcat
>NODE_210_length_444_cov_7.504505
TTCAATCAGAGGAGGAGGAAGAGAGAGTGAGAGGAGGTGGTGGTGGTGGGGGGGGGGAGA
GGAGGAAGGAGGAGGAAGAAGAAGAAGAAGAAGAAGAAGAAGAAGAAGAGTGGCGAGCGC
CCTGTGATTTCCCGTCTCCACGCTTAGTTGATATTTCACTGGGTGAGGATTGAGCGCTAC
GGGTGCATTTCACACCCTGAATGAGAAAGGCAATCTCGCTCAGCCGACTAGAACAATAAT
TAGAATGGAGATTAAATAAAAATAATTAGAAAAAGTTCATCTAGTTTTGATGTATTAATT
ATTCCGCCCCTGCTTTATTCCAAGTCTAATTATCTGCTTCAGTGAAAATGCCAAGATTTT
CTGTGAGTCATAAAAAATTACATTCATGTAATTATGTCAGCAATTTGGGGGGAAGTCAGC
TAAGCAGAGCGTCGGTTCGCCTCCCCCCCTCCGCCTCCCCCACACACACCCCCCAGTTTA
AAGTAAGTAACTTCTAACTACTTATAACTTATAAGTTAATACAGTCCCTTTCAAGCCAGG
GGTATAAATAATAGAATGCAATGGGAGATtatttactctttaaatgag
>NODE_211_length_589_cov_16.451612
ATTTCACAAAGTGTAACGCAGATGAACATTTTTGATAAAAGACCAACATATGTACCGAGT
AAAAAAATTATTGTAAACCTAAAATTGGCTTTTGTACAATTTTTTCTGACTTAATAACAA
GCCCTGTAAGCTGATACAGATTTATGTGTAATAACAGGCTAATGATGGACAACAAATGTA
ATTTAAATAGGTTGTAATTTTATCATTTGTTGCTTCAGGAGGGTTATATATTATATTAAG
TAACAAGAACATAAATAACACAGCAAATCAAATTAGTTCTCAGCATTTTAGGCAGTTTAT
TTGAAAAACACATACAAAAAGATCATATACAAGACAATAAATAAAAAAGAGACAGAACAG
TTTGGGTTAAGCTATGCAACTTTTTGCATCATCATTAGTAATAAATACAGTACAAAATCC
ACCCAGAGTGAATCTAAAGATTTTCCACAATATTCACTGATCATGTTATTCTTCATTATG
ATTTAGCTATTGCTTTCATATTATTGATACATACTTCTACTTTTCTATAAAATACTCAAG
ATCATAAAACATTGCGCGGTTACAGCAAAACAGCAGTGTGTTGTACAAAGATGGCCACTT
CCCTTTTTCACTGGCAGGTTAATAATCAACATTTTTTCAGCAGCAAAGAAACATCTGAAA
TATTCAAGAAGGTACAGCATCATATTAAACACATCTACAGAGCTACTCCCACATACACAT
AGGAAAACCTGag
>NODE_212_length_468_cov_9.893163
CTTCTGCCCTCTTTATCACCAGATAACTTATGTAAAGTAGCAGATGAAACCCATTCCCAT
TCACGTCGGCCTGATTGTCAGAATAAGCTTGCATTCCTTTGAAAAGTGATTGACCGCCTG
AAAGGGTACAAATTAGGGGCCTGTTCGTCTTTTCTTCTCCGGTCGTGGGGTTTATTTGCG
GCAGATTCACCCAGGCCCAAAATTAAGTGAACTCAGGCAGGGATGAATGGGAGAGCTCTG
ATTGAATAATTGATTTCTTTTGTGCGGCCTGTGTTTAAGAGGGATAACTAGACATCCTTT
GGAGTGTAATGATTGTAATTACTGCGATGACTGGTCATGTCAAATATGACACAGGAAAGG
ACTGTTATTAACCTTTATTCTCCACATAGGAAAAAAAATAACCCAATATCCTCTTGTCTC
TCCATTCTGCATATGGGTTTCACCTCCGATAGAGGCATGGCTTGCTGTAGGTTGAATGCA
TGGATGAACTCATTCCCTGTCTTCTACTCCTGTCCCATGAAAGGTAGATGGGTAATTGAC
TGTGCAGTCAGAGTCACTGGTATGTCAATGACTCACACGGCTAGTGAgccttggggtaac
tctcaaagtcca
>NODE_213_length_371_cov_19.498652
TTTACGGCCACCATTTAACATGCAACAATTTACCTCCAATCTTGTTTCCCGATTAATGCT
CATCAAGAAGCAATTAATTGTGTTTTGTTCAAATGGGAACGTGAGGTAAGACTTTGTAGG
TAACACAGTTAATCACACAAAAATCTAACAAAAATCAAAAATGAAATATTTATTACAGCA
TTTGTGACTGAACACCTTTTAAACATTACGTCACAGTCCTCATACAAGTATTTAATGTAT
TTTTGACAAAGCTTAAGGGAGACGGCATCTTATCATCTAGTGAGGAACACGTGCTGAAAA
AGGAAGGAATTCATGGACATACAATATCAATGCCACAGCAGATCTGAAACTAGCAAAAAC
ATTCTTTTTCAATTGAGGTAAACACATAGAATATCTAACATGAAACAATTAATAGACTGA
ACTCTGTACGAAGTTTGTTACAATATTCTCTCAGCTTTTTTTTCCCCCAAAAGCATTGAG
TTCATAATTTAAGTTTTTTTTTTTTTTTTCCTTTT
>NODE_214_length_636_cov_9.768867
ATCACACTGACAACACATAGTTTTTGTTTGCAAACTCAGGACTGTCCATCCAGGTGACTT
GGGAACATGTCTCAGTTCTCATTTCAAGAGGAGTTCATCCACCTTTGTTGTTTTTAAATG
GCTGCCACTTTTCCACTCCACTGTTTTGCCGGAGAGCTCGTTCATTTGGGCAGCTCCTCT
AGAGAATCAGTGAGAGGGTCCATTGGTGCAGCCGCGCCGATGTCGGGCTGTTTCAAACGC
TTTATTGTGTTTTTCAAGGCTTGCCTCTTGTTGCAGAACCAGACGCGCACCACCTCCCTG
TCATAGTTCAGTTTCTCGGCTATTTCCGTCATTTCCTGTCCGGAGGGGTGTGTGTTCTTC
TCAAAGTGGCTGTTGAGGATCTCGAGCGCCTGCGGGGTGAAAGAGGTCCTCCGCTTGCGT
TTTTTCGAAGGCTCGCTGCCGATAAACTCAGTCAGGTTCTGCATGCCGGATCGGTGGCGG
GCTTCAGCCTCGGCCATCCAGCGCTCCAGAACGGGCTTAATCTTCTGGGCGCTTTTAGGG
GTGATGTCCAACTTCTCAAACCTGGCAGGATATAAAAGGCCAGGGTTCAGTTTGCCTGTC
AGACTGCTACCTATAGTGTTCTCTTGGGCTTCCTGTGGTAGGAAAAAGTGGCTTCTCAGG
ATGGTGTGTCTGGGGAGAATTGAGAAAAAAGAATCTTACTTAGGTGCCCTGCCAGAACAA
GGGATAAGCTGCCTGCCTTTTAGTCTCCTCAACCAGAATGCCACAGGGACTGAGACTAAC
>NODE_219_length_704_cov_8.866477
AATTTAGTATTTTAGGCTGTTCTTGTTTCTTGTTGTCCTGTGGCGGGCAGAAAGGCTGTG
ACTTAGCTGTTTGCGTGCAACATTTGAGAATAATGGATGTGAAGGCACACCAAACACGGA
CCTTTAAAAATGCATGAGCGCCCCCCAAAAACCTCCCTCTCCCTCCACAGAATAGAGCTA
TCACTGGTGCCTGTTATCTCCCCGAACCCCCAGGTAGAAAATGGTAATGATACCACTTAA
CATCGCTGCACATATGGAGGGAAAATGGAAATGCCAACAGCACCTCAACTATAAAGCAAA
TCAAATTGAAATATTAATCCGCTGATTAATATAACATTATGAGAGCCCATTCTCTTTGTT
GTTAAACAACAAAGGGTTGCAAAATAAGCAACTGCCTAAGAGGTAAGGGGTTTAAAAGAG
TCCCACAGAGGTGCTGAAGCCCCTCTCAAACATCATTACTCTGCATAATGTATTCCCTTC
CACAGTGCTGAGATTTGATATTGATGTTTACTCATTTATTTTTTAATTAACGTTCGTTGT
TAATGAATTCTTTGATGAGAGGCATTTTGTAAATCATTATCCTTGGAAGAGGAAAAAAGG
GATGCAATGCTCTTGCCCCTTATACTCGTGACAGAAGAAAAAATGCGAGGTGTAAGGGGA
AAAAGTTGCAGCAGAGAAGTAGGGTCATTGTTTAAAGTTTGTTTTTTGATGCGTTGATTT
TTTCCTCCCcactcgcctcccgtgttgctgccttttttttgattgcatcgtatctacggg
gatgagcgagtcgacagggactcgtgcgggagctctgtgtgctagagagccggtgtggat
acttagct
>NODE_220_length_290_cov_1.044828
TAAGTAGTATATTTTGAGGGCTGGAAACAGTACAAGACTGTGGAGAGGGAGCAATACATA
TTACTGTAATACGATTCCTAATGCCACTTTTGATTTATTTTGGGTACAGAAGAGGTAAGT
AAGGCATTAATAAACATATTATGAGAATTAAACTATCATTTACTTCTACTTTCCCTTTTT
CTTTGTTCCATGTTGAATCTATTCTAATCTACTCTAACTTTGTGTCATCTATTATCTTTA
ATATTTCTTATACTGTTGTTTATTTGTCATGATTCTAAATATTCCTACTGTTGCTTTGTG
aatgtacagatatatttatcccagaaaactgtctgcagtttgtccctcactgagacagcc
ttcaaatcacttcccaagtcttcctctgcctcaggttcctctgtgtccctgacatggtct
ttgtcttagacaat
>NODE_221_length_573_cov_19.019197
GTCAGTTTCTCCTCAGTGTTACTCTCTGTGTTGGTGTCTGATCTTTGTGAGCATGAGCAA
TGTGTCCTAATGTTGTCAGTTTCATCTAAGAAAACACACGATATGGGTACAATTTGCATA
AATTTCCAAATGGAAGCCGTGAAAGCATGCTCGGCAACTGTGCCTGTTTGTTTAAAGTCA
GCCAAAGCTCTATAATTAGCAGTGTTTAATTATGGAAATGGCTGCCGAGGAGAATTTCAA
ACACACTTCTTCCCTGGATCATTAGTCACAGGGGCAAAAAATGAAATGCTTTCAGCAATG
AAGGGTTCATATTTCAAGCTTATAGCTGCTAAAAGGGTGTACTCAGAAAATCAATTTTAT
GAAAGTCCGTTCAGCACTAAAGGGAGTTCCATGCAACTAAGCAATTTTGAAATAATGTCG
GTGGGGGCCTGATTCATGGACGGTAACAGGACTTTGCTCTCCTTGCCTGGGACATTATCC
TCTAAGCTAAGGTCAGAGGTCAACCTCTGGTTTAAATCAACCTCTGTTTAGCATAACTCG
ATTCTTAAAGGGCTGCTGGCAACTCCACACTGAATAGATAAGTAGTCTTCTGGAGGCAGA
GAGCATGCAGTGTAGCAGATCAAAGCTTCTGAAAGCTGTCTAAAGACTAAAGTGGAAAAG
GGGAAAGTTCAGGTAAACTATGGCAGGGAAGCTAACCTTGACCCCGTgaaatgccat
>NODE_222_length_431_cov_10.450116
GTTATACTCCAAACCATTCCAGTACCACCCGGTGCATGCTGTTGTACTCCTGATGCACTC
AATGCATGGAGAATAATAATCTGTCTCAAGTCTGTGTTGACCTGTGTCTTTGGAGACAAA
AACAAGAAAGCAACAGGTGTAGTATTACCAGTGAGGAACACCAAAACATTTTGTCATGGA
TTTAGTGCTGCAGTGTACTCAGAACGTTCTCTGTTTTTCAACTGAAGGTTATGAAAAGCC
TTGGAGCCTTAACAGCATGTCTGGCATGAGCGGGGATGCCTCTGGAGTGTCCTCAGTGTC
CGCCCTGCCCTGCAGCCCACCCTGTCTAATGCAGCACTCACATTCTCCCATCCCATCCAT
TATGTAGCATGGTTGAGTAGCAGACACAATGCCATTGGAAGGCCAGTCCACACTCCTCCT
TCTTATCTTTCTTGTCAGATTTTGCTTTGACACTTGCCTTCGCTCCTGCATTTTTTTTTC
TTCATTTTTATTTCTTTACTTTTCTGGAAAACTGTATCTTAACTGTgcttatactcaagc
ttcccaagtgttctccttgggtgtgtcatcatatc
>NODE_223_length_702_cov_11.159544
AATTCGTCGCACATACTGCATTCATTTTACCCCAACAAGTGAGCCATCAAATCTTTGGTC
TTTTCATCTGCTGTAAGGTCATTATTGCCTCGAATCTGCCGTAAAGCAGCCGCAGCAGTG
AGGGGGTATGAAATTCATGTCCTAATATGCAAATTAATTCATGAACGCTCCATATTGTAT
AACCACATGCATCTGGCATGATTGGGCAGTGTGGGGCAAATAGTCCTCAGCCAAGGCATT
TTGCTACTCAGCAAAAGCTAATGTTGAGGAGTGGAACAGCGTTCACAATTACCATAATAA
AGGTGAGCAGGGGGAGAATAAATTGCGGAAAGAGAAACTTCTGTGTGCATGACGAAAAAT
GTCCCCTATATGAATACAATGCGTACTTAGTCCTGAAATCACAGAACAAATGCATCAAAT
AAATACTTTATTCACGTGGAGCTAATTTCATCCCTCCATTTTGATCACGTCATTCCCTCT
GGAAAATTGCAATTAAGTTTGGAGAGATAAAACATGCCAACTACTCTGCATTTCAAGGCT
TGATTGGCCTATCAGCTAGTCAGTATGCTGCCATGGTTTTCATCACTGTTAATTGATCCT
TTCTTTAATTAATCTGGAAAGGAAAGCCCATATCTCTATCCTGTCTGATCGTCCCCTCTG
TCTGTCATAACACAATAAAGGCCCTATCCTACTGCTAGTAACTCTGCCTTAGCTTCTCCC
TCTGGCGCTCGGCCAAATGGACTATTTATGGTGCACCTATCTAACGACAAGCCTGCTGTA
TGGAGTTCAATGGCTGGGTTCATTAACAGTGCTTTACCCGGCTACTTCTAATTTGCATGC
AGTGAc
>NODE_224_length_465_cov_7.208602
TATTCCAGAGGGTTCTCATGCTGTAAAAATGGAAGTGAGTGCAGGATACATCAGGAAAGT
ATCAATGTCTACCTCCACACACAAAAGGGCCCCATCCTGCTATGACCTCTCCTACCATCC
TCCCCCTCCCCTACTGTGTCATTTACCCACAGTTTCTAAATGCTTCCTCCAGCCAGAGTG
GAATCTGCTCAGAGGTGCCTGGGCTTTGTGGCGGAAACATAATTAAAGTGGTGAAAGATG
TAAAAGGTGAAGAATGGGGATGACATCAGGCCAATTTCACACTTGGCACTCGAATGGCTA
GGTCCAAGCCAGGACTCTTGCCTCGCAACACAGATCAAAGCCCACTGTCACCGCACCAGT
GCAGGAAAAAAAAGAAGCAAAAGGACACCTAACTATGCTAATCCCCAGGACGAATATATT
TTAATCTTGTTAGAATACAAGTTAATGCCGTGGCTCAGTGGCTGAACTTTTTTGGCAAGA
ATGAGAGGTGGACAGAACTACTTTTACCTTTTCTACATGAGGTGCCTCTGTCTGGCACCG
GATAAACAGTCAGAGTCTGAACAAACTTTCTTTTGGACAAACTCGGTGTGTATtattaag
ccacatact
>NODE_225_length_332_cov_13.500000
CAGGTTTGAAGGAACAACAGGAGAGTGACTGACCAAATACTCAGCGACAGAAGGAGAGAG
GAAGACGGATGCAGAGAGGGAGAAAGAGAGAGGGGGAGAATATATATGCGGTGGCCAGTG
TTGTGAGACAAGGCAGGTTGCTGTCACTTTAAAAATGACTGTAATAAAAGTGACCGTCGG
AAGATGGATCTGGTGATTTTGGCTTGCTAATCAGTCATCTGTGAAGAGGACCACAGCCCA
GATTCAGCGGCCGCCTGACACCTCTTGATTGATGCCTGTGCCCGATAAAAAAGGCCCATT
AACTGTCCTCCTATTAAACTGGGTGAAATGGCAAAAAATGCTCCTCTCTCCCACTCTGCT
CCTCTGATCTCTCTTTCATTTAAACCATATACCTTTTATATTTTCTCCCCCTTTTTTTCC
TCCTTATCAGTCCTCACTGTTAAGGTACTCTGCTCTTCCTAGAGTTATTATTGAGa
>NODE_226_length_798_cov_13.073935
GTTTGTTCAGGCTAGAGTGTCACTGTTTCTCCAGGCTGAGAACATTCTGAGGCAGAGCAG
TTACAGCTGTAGCAGTACTAATTCTCACTGTGGTTTTGAATGCAGACAACACATTGACAA
AGCAACAAAACGGGAAAAGAGGGAGCACAGCCACATTTGCATTTAAACTACGTGCAAACA
AACTGAGACATGCATTTGTCAACATCAAATGCTAATGCCTAACTTGAACTTGAAAGAGTT
TAGGTCACTTTGCACAAAATACGAGACGTTGGATTTCTGTAAAATGAGCACTGCTGACAT
TTCTCAGAAACCGACAGCATCAAAGTCAGAAATCAAAATATAGCAGAGTAACTTTGTGAG
TAAAGGGACGAGGTTGGTCTCATTTCTTATTTAAAATCAGCTCCATAATTTGATCTTTGT
AAAACTTAAGTTGCTGCAGGTGTTCGGCAGGAGGAATGATAGCCTTAGGGCTTGGAGCTA
CCGTGAGGCCCCGCTGAGATTTCCCATCATCCCTACAGTCTGGCAGCAGCTTTTCAAACA
GCGCCCCTTCTGAAGTTGCCCTTGGTTCTACATGTGTAGCAGTAATTATGAATGAGGGGG
ACTAAGATCTGTACAAAACCATCAAACATTTTACAGCTTGCTGCTATTGTTATAAAGATC
AATAGACACAGTATCAGTCCTGGTTTTGAAGGAGAGGTGGTGCTGTACATTTTCCCTCGC
ATACTTTCTCACTTTCTTTCTTTCTTCCTTTCTTTTGGCCTCCCTCGCTCATGTCCCGTC
TCATTTCTCTTTTCTTTCTCTCTCTCCGCGCTCTCTCCCTATACAGAGCCAGTGTTGCAC
ATCCGTTTTAATTGCCGTTTGTAGGGTTCTGTGATGTGAGCTGCTAAAAGACACCCGTCC
TGTAAAAGAGCAGGAGATGGAGGCAGAGAGAGGAAATGAAAc
>NODE_227_length_543_cov_10.843462
ATTGGGAGAACTGTTTGGTACTATTGCCTGGGCTTGGTTGACTGAGAGGACTGAGGGGGC
CGGAGGAGAATGGTGCAGGGTACGAAAAATATCTACCATAAATGGCTCTGGCGTAGCTAT
TCCGAAGACTGAGACTGAGGTCCTCAAACACGGGTGAAACCTATCTAAAAGTAGCTGAAA
GATTACAATCCTCTTCATTAAATTTATCTCCTGCGACATAAACTTTTAATATGCGCACCA
GCAGTGTGTATGGGACTTCCAGGGCAGCTTAAATGACTGCAACCTGTAATTACTGTTCCA
GCACTTGATTAGAATAATCTGATTGCAATTATTCAGTGACTTTAAAATACAAGCCTCGAG
CTACAGAACAATAATTCAAGGGCAGTGATTGGGAACGTGTTTCTTTTTTGGCTGTAAAAT
GACGTTTTAATCGACACAGAGTGAAAGAGGTTCCCTGCTAAGGAGCCAGCTCCCTCAATT
AAAGCCCATTTATGCAGTGAGGGGTAAGACGTTGTGCTGCGATGTGGAGTTAATCAACCA
GGCAGACACTTACAGAGTTCTCACGGATCAGGGAACTAACCCCTCTAACGGGTAAACAGG
CAGAAATGCAGcacacgggcaagaccaccaagaacgcacacccacagataccaacattca
tgctatcagttagtgtattatgttgtt
>NODE_231_length_568_cov_5.767606
TGGTGCCAGGGGAGGAAGGCTAATGTGATCATCTTCCCGTCCCGGCCTGATTATGAGATA
ACCTCTTTCTTTTTATTCATATCAGGTCAGCTCTGTGTTCACACACTTGTGCACACTGGC
ACCCATTAAGGCTCCCAGAGGTCCATGACGACTCCTTTGTCTCTAATGGAGGAGTCGACA
AACAATCGGTGAGCGCAGGAGTTCAGAAAAACGCTGATGGATATGCAAGAAAGCGGCGAG
AGTGAGAAGCGGGAGAGAGAGAGAGAGAGAAAGAGAGAGAGGAGACAGAAAGACAACAAC
TGACATCTCAGGGAATTTCACAGGGATGGCTAATCCAATGTGATCAGCGGAAGATTTTAA
TATTTAAATAGCCAGCAACGCACCAGAAGTTTCTAATTAAATTATAACTCATGCTTGAAA
AGCAAAAGTGCATGTGTTGTGGGAGCTTAAATAATTCAGCCCGCCCTATATCTCGTCTTT
CTGTTAACCCGGAGACAAATGGCACTTGCTAGGGCTTTTAGACAGGGGGCTGGCACTGTC
AGAAGCATGAACAACATCGGCTTGTAAAGGGCCTCACCCATCAGGGCCCAAATCCAAACT
GACTGGCCTCACTACAGAACAACGTCTCTAACCTACGAATTAATTTGGTTAATTAATCCA
TTATTAATTACGTTAAAGGCCACACAACATTGGCACATTGTAAAAAgatgac
>NODE_232_length_292_cov_4.719178
CTTACTGTCATCAGGAGAAGATCTGGACGTGTTTGACCTGAAGAAATACTGTGCTTCAGA
CGAGGCTCTTCTGAGGCTGCTGCCAGTGGTCAAAGCCTCCAACAAAGTTCTGTAAGTACA
GAGTTGGAGACTGAAGATACTTTTATTATTCTGATGTTTATCAGTATCATCTGCTTTTTG
TCTCTTCAGACTGAGTGGCTGTAATCTGTCAGAGAGAAGCTGTGGAGCTCTGTCCTCAGT
CCTCAGCTCCCAGTCCTCCAGTCTGACAGAGCTGGACCTGACTAACAACAAGCTGCAGGA
TTCAGGAGTGGAGAGTCTTTCTGCTGGACTGGAGAGTCCACACTGTAAACTGGAAACTCT
CAGGTCAGGATCCACACTTTGAAACTGATGTGATTTCTATCAGTGGATAAACAGCTAACC
TGTGTACAATCATTTC
>NODE_233_length_987_cov_6.689970
CATTAACATTTACTGCAGTTTAGAGCATCCCCGTCCAGCACATTTTCTATTTCATTTTAG
CATTCCAGACCAACAGACAAAGTCAAAGGGGGTTTCTGTGTGTGTTTGCGGTAACAAATG
ACGGTGTGAAATGAATGGAAAACGAGACAGTCTGATGATCATGCGCAGACTCATATTTTT
AGAATATCCAGTCAGGGCGCAGCCTGTTAGGTGTCAAATAAAAGCACCTGTCTCCATGAC
AAAGTGCAGCCCATTCGCCTCAGCCCCAGCCACCATCTACTAGACCCTATCTAGCTTGTG
TGTGTTTTCCTCCCACCAAACCTACTTTATACGCTGGACTTTGGAGGCCGTCTGTCCCTT
TTATTTGCAGTTAATTTTTGCCGCCTTCACCGGGGCTCTTCACCATGAATCTTCATTTCG
CTGCTGACACCGTTGAATGTGAATTCCTCATTTCCTGTCCTTTTATTTATATCTGTTGCC
TGGTGATTTGATCATGCTGGGAATACAAGATTAGCAATTGCCTCGTCCTTGGTTTTGCCT
CAAGGACATCTGCTACTGAAATGTTATTGTTTGTGCTTCTTAACCCTTTGCGTCCTAGAT
TCTTTTTCACCTTATATTTTGCACTGTAGAGGCAACTCTCTCTCTGTGTGTCTCCTAAAT
GCATTTGTCCTTCACAGTTGTACCTGGGAACAGAGGTGAACTAACAAAATGACAATTCCT
CCATTAAAAAGCCTCCCATTTAGTGTGCCATTCCACAGCTAATTTTTTGATTTGTTTGTG
CATTCATGTGTTTAATCAAACGTGTCACCTCGCAAGACACATAATTAACTTGAGGTAATG
ATGTCATTATGGAATGAAATGTAGTAGCCTGTCTGGGCAATAACACTGTGATTGCTCTAA
TTATTCTCACTGACTAGCACTGTCATTTATTCCAGCACAACAAATGGATAAACTTGATAA
CCGTGTATTTACAGAGCAGACCCAATTCTGCGAGTGCACGTTAATACTCATTAAAGTCAT
TAAAATTTCTGTCCTTGCTTTTCACATTGGCATAAACTCGTCAAAGTACATTATAGcgca
ctgtatccacatctgctgactggtaatgttgccgtgaaatccgctcataat
>NODE_234_length_582_cov_4.781787
TAAACATTTTTGAGTATCCCTAGTAGGATTAAACTTGTCCTTTACTCTCACTGCTCTGAA
AAAAAAATCCACTGGCCCTAAATGAATAAGTGTGTTTGTGTCTGGGTATGTAAGCGTGCT
GTTTCTGTGCAGGACGTGCATCTGTAGCATTCATACAAACTCTTGTGTGTGCATGTAGGC
ATAGACAGTGTGAACTGGGTGTGTGTTATGTGTTTAGGATTGGGGATTTTAGTACAGCAG
AGGGAGGGGAAAAAGAATTGTAAGAAGAACATCCCCGGTCTCACAGCGACTTCAAAAGCT
CTCCTTCCCCAGGATATTAAGCGACTGTGATGAAAAATTTAGCAAGCGTTAAATAAGCTG
CTTTGAAGTGATCTGTTTTGGCTCAGCAGTCTCCAAATTTCCGTAGCCCCTCTGCAATAG
CCATCTTTACTATAGAGGGGGAATAAAGGAACAGTGTGTTAAGTGCAGCAGTTGTGGGGG
ACCTGGCTGGCTGGCAGAGGACATGCCAACAGTAATCGGTGCAGCCAAAGACATGAAGGC
ACGACTGCTGCAACTGTCCCCTTTTGTCGTTCTCTGGATCTTTTTCTCCCTATTTCACCT
CTCCCTCCCTGCAGGCTCTTTTTGCTGAGCCCTGTGAGTCGCAGGCAGACAGATGTTCCT
CATATGTTCCCTCTAagaagacatttttttttcttgacttgcgcgtgggtgtaacacaaa
tgtaac
>NODE_235_length_623_cov_8.608347
CATGTAACTATAATAAAGAACTTAGAAAATTGAATAGAGAATACAAGGATGCCAGTTTAT
TGCTAGTATTTTGTCATGTAAGAGATTCAGATGAACTTGGATTTACAATCAATACATATG
ATTGACATTACCCAGATCCTCCTTTTAACACGTGGCATCCTTGAATATTTTTTTTGTTTT
GCTTCGAATAGTAATAGTTTTCCTCTTGATTAAAAAAATGAAAACCAAATGTGTAAAAAC
ACAAATGAATGAATAAACAAATAAATAATGCATCTCATAAGGCTACAATAAGAAAGTAAA
ATGATGTTCCGAACCTGGAACCACTTAGCGTGGCGCAGAGCAGCCAGAGCGTCAAGGCAT
TTTTGCCTGTCCAAGACGTCCGCTGGGTCTTTCACCATACCCGAGGTTACATCTAAAAAT
GGATTTGAAGTGTCAAAATGATGATGAGGAATGGGTGTTTGACCAGGTCAGCAAGGCTGG
CAAAGAACAAACACATTGCCACACATACCAATATTCCATGACAACCTACAATTGGTTGCT
TTTTTTTGTAATTTTGAAAATGTTACTGACATTACAAAAAAACTGACTATACAAACCAAC
ACATTGCCAAAGTAAACGGGAAAATACAGATTGTCAGTGTATACTCTGAAAGGAAGTATG
AATTTATTGACTCAACATTAAAAGGCAAATAGAGTGATGTGTCTGGTAAtcaacaatcta
acgaaattgggtttaggtgtgcaaatactttgaagccaataccattt
>NODE_236_length_490_cov_9.006123
GATATCTCAAGCTAACTTTTTAATTGTTCTGATATGCAATCGCTGAATGACAATAAAAAA
ATAGGAGCAGGGCCACTTTAAAAGCTTTATCTCTCCTGCTTTGTGCCCAAAGTGTCATGT
CCATAACAGCACCACCTGATCTACAGAGTAAAATAACCGCTAAGGCTTATTGTTTGGACA
ATATTGGAGCCCACCCCACCCCGCCCCACTTCCCCCCGCTGCTTCCCTCTCCTCTCCCTT
GATTCATTTCACCCACTGTCCTCGGCTGCTGGAAAATGGCGTTAATTTTTTTATTACCTG
TTTGACTCTCCAGCCTTATTACTGTAGCCCCTTAATGTTCTCTGTAACCGTGGAAACCAG
ATGAATAAATGTCCGCCAAAGAAAATGAGATGATTAAACAGGTCACCCTTGCAAAACAAA
TTCGCTTGGTCGAGCGCAATTTGTGTACCAAGCGGCTGTCTTAACAGTTTGCTAACAAGG
GGATTGTTTGCCAGACTAACTGACAGAGAAAGGGAGGGCAGGTTGAGGGGGGGAAATGAA
GATATCTGGGGAAAAGGATATGATTGAAGAGATAATATTTTAGATCACCGCGCTGTTTTG
TCTCTTTATTTTTCATAAcaacgtgcaaaaagat
>NODE_237_length_294_cov_2.360544
ATGAATGCAAATAACCGCATGAGAAAGCCTTTTGAGCGTGCCAGAGAAATCAGTCTGTGG
CCCCTGCTCTTTTAACATTTACTAAAAATCCATCAGGTGGCGTTTGCAGAGTAAGCAGAA
CGCCAGATAGACTGTAACAAATGCACATGCTCTCTTTTGTCACCTTTTCTTTCCTTTCCG
CCAAACCTATCAAGTGCACACACGCACACACACACACACACTTCATAAGCTCCTGCAGTA
GGCCAGCGGAGAGAGCAGCAGAGGCATGACAATAGACTGAAATGAGAGTCAGTATCAAAC
TGCGGAGAAAAAAGGCAAAGAACACTGAAGGTCTATACCTATTGTGCGTGTTTTACTTTT
AAGTCTGAGTTTCTTTTTGAAAATGTGAAATTACACACCACTGCTGTTCCGTCTGATATA
TCAGGCAGTTTCTGTAAt
>NODE_238_length_700_cov_16.742857
TAATTGAAAAGATCAAAAAGATTAAACAAAAAAAATTGAGAATGTGCTGACTTACCATGT
TAGGCTCCTTTTTTGTTGTAAGTTTTTGTTTAAATAAAAAAAAATATTTGCTCAAAGATG
CAGCATTGGAGGTGTCAAATTTTTGTAGCCGTCTCTTGATCGTATTACTTCCACAGTCCT
GGTTTCCAATGCGTCTGAACTTTTTCCCTTTCTCTTTTATTTTGTTTGTGGTACCTAGCC
TTTTTTTCCCCTGCTTAAGACTTTAAAAGCCTTCAGCTCAGTAAAGCAGCACAAATTATC
TTGCCACCTTGCTCAGCTCTGATGCTTTGGCCGCTAACTTTGGAAGGCCCTTTACTACTG
CATCAAAATTAGCATTGTCAAAGCAGTTAATGAATATTAATATTGTATTTGTCATTGGAG
CTGGCCCATTGCTGAACTCCAAGTCATCCATCAGGGACAAGATTAAGCACACAATTATTT
CTGACTGACAGGGACCAAATCTGGAAGATTTTTTTTTCCTCCAACAATTTAAAGAAAAAG
ACACAACATCATCTTAAGGTACCTCCCATGAGACGAGACAAGATTAATACACTTTTAATG
AAGCAAGATTTCATGGTGCATGAACAGCAGGAATCTCAAGAAAAAAAAGGAGAGGAATAT
AGAAATATTTTGACTCGATTTTAACCATTTTCTAAGGATCGCATTTATAAATTACAACAG
ATTTTGATGACAGGAGACAAAATTTTAACTCAAAGAGCATCCTCTTTTTTTTTCTTTTGA
TGAACTACAACAGATTTATTCTCCTTGATTTTTTTTAATAAGATCTGGATTTGGTTTttt
cacc
>NODE_239_length_448_cov_15.379464
ACCTGCACATTGGCAGCAGTCTCTATAATCCTAAAATCTGGGAGCAAAAAATCAAAAGTA
GCCGTACATTCGACTATAAGAAGTAAACCTAAACCAATTTCTGTGTGCTCTATGGTGTGC
TTTTTTTCCTCCTCCTCCTACCCCTCCCCACGGCTGAGTGAAATGGAATTGCCTCTCACA
TTCAAAGACAGCTCTAGGAAGGTGATAATAGAGCTACTCCCTGCTGTCTGCAGGCAGGAA
ATAGGAAAGTGGCATATGGGGCCAGGAACCAAATAGAGAGGAAATGTGACCAGGCAAGGG
AAGGAACTAAAGGAAAGGTTAATGATCAGTTCTGAATTCTACAGGGAAGAGAACTATGTT
CCAAGTTGAGAGGAAAAATAAATCTGACTTGATTTATGTCTCCACCACTCACGTCTCGGC
TGTCACAAACAAACACATGGAGACTAGCTTATTTCCTTGACAAACTTTGCCAATGGTAAG
GCTCATAGGTAAAATAAATATAGTGATCAATTTGTTTTGCTGTTTCAATTTTTAATCCAT
ACAGCTGCAAGACCTAGAGGACGATGCATGCTGCAAAAAAAGGTGtagagca
>NODE_240_length_296_cov_2.925676
AACAGTGATGAATTAACAATAGAACAATTCAATGCCCCAGTAATTACAAAACACTTTGGA
CACGGCAACATTTTTCAACTCTGCCACACAGGTTTGTCGGTATTGGTGGCTTTCACCTGG
AATGTTGGGGCTCTTTGCTCTTCCTAACTTTGTTTTCTCTGACGCAGATTAGATCTGCCA
CCCCATTACAGATTCATTTTCCTAATTTTTCATGTCTGCGCCGCTCCCCATCTGCACAGG
GCTGATAATTGTGGGGACCAGCCCTGGTGATTAACATCAGCAGAATTAATTACGCACGCC
ATTAAGGCTCCAGGTTGCACACAATGATCAAGAGAAATTAACTTTCTCCCAGGCCCCTAA
ATCATCTCACCTTCAAGTGGAGTGATGGCAAAGagacaggcccggagtcctggaccccgc
tcagcaccttcttaaccaaa
>NODE_241_length_493_cov_6.675457
GTCACTTCTCAGCATATGTGTGTCTTCACTAGACAACAGTAAGAATTTTTCTAATGTCAA
GAGCAGAGCTTCTTTTTTCTTTCTGCATCTCTTCACCCGCCCTCCCTCCACCACTCCCCT
CCATCTATGCATTCGTGTTGTATTATGAAAAAAGCAAACACGATTATTTTTGATTTCCCG
TTTGCCTGAGCAGTACATTTGGCCCACCCCTCTCTCCCCCGACCCTCTTGATTGAGGGCT
AATGAAAAAGCTGTCCTGAGCGTCGCTCCCTCCCTGTATCCATTAAGAATAATTAGACGG
GAACAATTTTGATGCCTGTAACCTCGGCGAGTGTGGCTAATGGTGTTATAAATTGCTCCT
TGTCCTGGGCCCTGCAAGCATTGGCGCGCGGCGGTGGGGGCGAGACGCTTAATTCAAAAG
CACTCTGTCAACAGCACTGATTTGTGTGGTTAATGAGAGCGTTTAAAACAACAGGCGCAG
CTCATGCATCCTAATGCTGATGGCAGGAGCAGGTTCGATAAAGAGGCTTGTCCACCATAA
TTAGCTGCGACAAACGCCCAGGATTAAGAGACAGGGGGCCGAACATAGTGTGCCCTCTTA
AAATGAGCCCCGTTTGCTCTCACTCTCCCTCTGCctc
>NODE_242_length_846_cov_10.247045
TTGTTTGTTTTGTGATTATCAAGTTCATGTTGATTTTACTTAAAAATGTGTCTTTCTTTG
ACAGGTTCATTCCAAAGAGTAAAGAGGCACAGACAGATTACATACATAAAGGAAATGTAA
GTAACAGAATATCAATGAGCATTTCTTCTGCTTTCCTTTAGCCGTGTATGTAAAATGCTG
CTCCTCTACAAAGCAGCTTTAACCCAGATTATTCTTTGGGAATTTTTTGAGTCCTTGAGA
CAAAAGAGTTCTCTTGCTCCAACCTCCATCTCAGCGGAGAAGACAGGGTGGTACAGGAAC
GAGAGAATCAAAAGGCTGGAAATTCACGGCTGAGAATAAATGCTCGCTCTTCCCTGAGGT
GATTTGTCTTTGCGCTCCTCTTTCTACAGATGTTAGACCCCTTTTTTAGTAAAGACCTGA
GGTTCTTTGGTAGCACTTTGATATCCTGCTCGGATTCAATATGTGAAATAGAAGAGCCAC
TCCGTGACTTGGAGCACATCACAGTCTTTGAAGTCTGATCCAATTTTTGCTGCTCACCAT
TTGATGTTGAAAGGATGAAATGAGGAAAATGTACAGTTTTTGCCAGTAACTCTGCTGAGC
ATATGTAAGATTAAAAAAGCAAAATCCTTTGGAGGATGTACTTAGAAATGTTAAGCAGAT
TAATACTTTCCTATAGCTCTTTTATTCAAAGATAAAATTAAATATGAGAGGAAGTCTGTA
TGTGCTGTTTTTTACCCTCACAATTAAGTCAGTGTGGTGCTGTTTGCTAGGAGGTAGGGC
TAGTAAAGGGGGATATGCAATTGCATTAGCATTTGATTAACATTGCAAAGCACATTAATG
GGTTTGAGTTATATGAGTGCCAAATTGTAAATTGTAAATAAATGAATACAACATCTACAT
GACTAAATTGAAAAAACGCATTACAGAGCTTGCTTTAACTTGTATctattcatccagtgc
tttcattgacattgctcttctgggtgtgtt
>NODE_243_length_432_cov_4.574074
CTTAGCTTCCGAGATCAGACGAGATCGGGCGTTCTCAGGCTGGTATGGCCGTAAGCGATG
GGCCCTGTAACAAACAAGTGTTTTATACATGCTGTTGCAAGGCGTGTGTTCTTCTTTGTT
TTACCTTGTAGATCTTCTTCAAGCTTAAACAAAGATTTGAATTGAATGAAAATGTCCTTT
GCAGGAGCCTGGCACTGGGACACTCTTGCACATTATGTGATATGATCCCATTTATTGTCA
CTCGTGTCTTACTGTGTCACAAAGGTTTTCATGTTGTGGCTCAGGCTGAAGCTACAATTA
ATACCTTGTTGTGTATGGGTGGCTCTTTGCTGTTGTGGTGGGCAAAGCGTGTCAGTGTGT
TCAGAGCGTCTTCTCATGTTCATGTACACATAAAGACACGCAAATGCTGGCCATGACGGA
CATGTATAAAAGGCCTGATAGTGGGGGAGGCCGTTGCTTACGGCCACACCACCCTAAACG
CGCCCGATCTCGTCTGCTCTCGGAAGCCCAGCAGGGTCGGGCCTGGTTAGTACTTGGATG
GGCGACCGCCTGGGAATACCAGGTGCTGTAAGTCTt
>NODE_244_length_441_cov_8.333333
GTCATCCGGTTATGGTCTGTGCGCAAAAAAACTGCAATGGTTTGCGCCATAGAGCTGATG
CAGCCGTGCATGAATTGAAGTGAGGTTAGAGGCTAAATTAGCAGTTAGATTCCCAAAGCG
ACTAAATGACAAAGAGTGCGAGGCTGCTGCGATGGACTGTACGATAAAGGTAAGTGTCTG
GTTTGTTTTTGACGCCGCTGGTGGAGCTGACAGGCGGCCACCCACACCAGAGTCTGCGGA
GTGAGAGAGGCGAGGCGGTGATGCGAGCTCCCCACTCTTTCCTTCTTGTACAAAATTTCC
TCTTCCTTCCCGTTCGTGGTTGTATGTCGGCTCTATAATAACACAACTAACCACTACATC
TTTACACTCAGATAAAAATTGGTGGCCGGTTAAAAGCTGCGCGTAAAAGCGCGTTTCCAA
ACGTTTTGACGTGTTTTTTTTCCCTCTCCGTCTAATTTGCTGCGTTTAATCGTCCCGCAC
AATCCACGGAGCCGCCAACAAAAATAAGGCACGAAGAGTGAAACTGCTACACATCTCAGC
GAGCTGACAGAACCGATTGTTTCTTTAAGGAAGAGTCAGTTAACg
>NODE_245_length_329_cov_6.811550
TGAGACAGCAGCGAGAGAGAGAGAGAGAGAGAGAGAGAGAAGGAGAGAGAGTAAGTAAAG
AAACAACAGAGCAGAGAATATTTGTAAAGAGCAAAAGAAGAGTCAGAAAAGAAGAGGGAT
AAGGAAGAAAAAAGAGAGGAGAAAGAGAGAAGGGAGCAAGTGATGAGACGGCTGCCTGGA
AAGACGATTAGTATTCATGCGGCGTGGCGCTCCAGAGAGGATTAATGGACTCTGATGCCT
AATATCCTGGAGAACAATTAATTTGCCCACAGTTTTGTCATGGTTGAAAGTCAAATGCTG
GAACAGATCGATGCGCACAGCCGCCAGTGAAATCGCGGCAGCCCCTTCTGCCAGGCGCAG
AATTTTAATTTCATCATCATCATTTTCCCCGGCTGCCACCCTCGACGAAGCTGTCCCTGA
CATGGCTGAGAGGGCTGCCACATCCCGACAGGCATGGAGCGTACACGCACGCA
>NODE_246_length_676_cov_9.355030
ATTTATTTTGATGACAAAAAAAATGATAACTTGCAGTGATTTGTGCTGCAGTTAATCTTC
ATCGAAACACAACTTCAGCCTCTCTGCCCATCTAACCCTACAGAGGGAAATAAGAAAAAA
AGGAACTAAGCCATTGTCATTGAAAATGGTATGAAGAAAGCAGCCAGCCCCTTACCCTTA
ACTCTGTTGTGGACAGATTTCCCCTGACAAAAATTAAACTAGCTCCTACTTGGCACTTTA
TTATCTCTTCAACTGAATGATTTATTGTTTGTGGAGCGAAAGAACCAAAGAGAGGGGGAA
GATTACATTTCCAGCCAAAGCTCAGGCCTGATCTCGTTTTTTACTCCCTCTGTCCAGGAA
AAAAGCTCCCGACAAACAATAATGTCAGCTGTAATTGATCGGAGGTCGCTGGCTGGGCCT
GCAGTAAAAGCGCACTATTTAAGCGACAATCGGCCCCGCGCTCTTCAGACGCTGGCTAAT
GAAGCTGTCTGTCTGGGCTATTTACCTTCTCTTAAATGGAAGGGGAGAGATGTACTGTAA
GAGACAGGGCTGGAGAGGATCTGCCTCTCGCTCCTGTGAAATAGGACCTGCACATGCCTC
AGGAATGTATAATTGGTTGGCGCAGCCAAAGCTGGGGATCCGGTGCTAATTAAATGACTT
GTTTAAAGCCTATCTGTCTTTGTTTGGGAGGCTCTGGGCTTCAGAACAATGCATTGTAAA
TGCTGTTGTCAAACAAACATTCCTGGTTATCCTTTGATTTGAATTGAACAAGACAAAGGG
CTGATTTGCTCATTGCTAAGCCTTTGGTTTtcatggtgtt
>NODE_247_length_490_cov_6.242857
AACAGAGCAGTCACAGAAAATAAAACCATTCAACTTTTTGAGTAAAGACGACAATGGACA
AACCCTTAATGACAAAAATGCCACAGCAGAACTCAACAAAAGAGCCAGAGAATGAGAAAA
GAGGCAGAGGAAACTAGGAGGAAAGAATTCTTTAGGCCTCTTGACAAACATGTCAATCAT
TTTACCCTAACTGACACACACACATACACACACTTGCACTTTCACTGCCGAAGTGAAATT
TAATTGTTTTCCAGACCAGTTCAGCTAGACAGTCGACACCACAGCCCCACTTCCCCCAAC
CTTCACCACTGCTGAGAGAGAAAGGGAGCAACTGGAGGTCTTTTATTAGATATGATGGCA
CATTTCACAGCTCCCTGACTTACAGAAACCCAATCCTGCGATTAGTCAGCGCTTTGACGT
TATCTTAAGTTCCTTGTCAGAATTAATTTAGTGTGGGTGGGCTGCTGTGGGGCTGTCTGT
CTGTCGTGCTCCACTCCCCTCCGCTTGCCTACAGGAGGTGGGGGGGTTGGAGACAACGGG
GGCAGGAAGATCCCTTTCAAATAAGCCCCAGCTCCAGTCAGTGCCAAACCAGCCGCATGA
GAACTAAATATCTCCTCCATCAAAGGgtcctatt
>NODE_248_length_792_cov_11.364899
CAGCAAAAGATTTCTAATGAACAAATCCTTAATAAATGTTGCAGATCAGTCGCTTCCCCG
CGAGTTATAATACAATAAACAGAACATTCCATAAAAGTATCTAACTGAAAAACACTGTGT
GGGAGAGAGCAAGGAAGAGAGAGACACAGAGAAAAAAAAGAATATGAAAGACCCCAATTC
TCTCAAACTCCATAATAGTGAAATGAGCACATATAAATGTGTTAAGAGTATCTCTTTGCA
TCTTGTATAGACTGCATGTATTTAATCTGTAAAGCTTATTAAGGCCCTAGTCATTGCTAT
GCAAAGCAGCACCCAGTGCTTTTCTCTCGCTTTTCAGCCGAGTGCAGTGTTTGGCCAATA
GGACTGGCCCCCCGCCTCTCATTCTGCATTCATAACATGCAACATTTGCACAATGTATCT
CTCAAAGGCCCTGAATAGAAGGCCTTAATACTCATGTAAACAACTGCAAACCAATTACTT
AATGAATCGGGCCCACACATAATGAGGAGCCTCACAAAGGGCTATAAATGCATTTTTTGC
ACCAAAGCCTCTGCTTTAAACTACAATCCCTCTGCTGTAGTCTAGGCTTAACTGGCAAAT
CATAATTATTGTCTAAGACAACAGAGAGGAAGCCATTTTTGTATTTTGAGTCCAGCTCCA
TCCTCCTTTTGAAGTCACTCATCAGCTCGCTGACAAAATAAAGCAAATAATTAACAAGTA
GGATGGAGAGGGGGGAGAAGAAAATACAGGAAGACAGAGAGGACGAGGGGCAAAGAGATG
GAGAAAGGGCAAGAGAGCGAGAGAGAGTGAGACGCAGAGAGAAGAGAAAGGAGAGAAACA
GGGCAAGAGCATGCTGCAGTGTTATGCTTCTGCTTAAGTGCAGGGCTTCCAGACCACTTG
TGGAAGCAAtaaagcgcaagaagtgactgtggtaag
>NODE_249_length_326_cov_2.460123
TTGACCAGGACAGGAATGATGAAGAGCAAACAGCTGCTGACTATGTGTTTCGCATCGTAT
ACCCTGGATACCGATACGATGCCAGTAAGTAAAACTGCAACACTGCTGTGCACACTGATA
GAAAGTATCCACAAGGCAGAAGTGGCTGCTAAACAAATAAAATGAATTTCATTTCTATGG
CTAACACTGATCTGTGTGTTTTTAAAGTACGAAGGTGTTTTTTCCACAGTACTTTTCCCC
AGACCTGTAGGGTTGCACTTTTCTAACTCTGTTCTCTGTTATCCCATTGGTGCAAGCAGT
CACTATAAACTACCACCACACCACGGGCAGTCGTGCTCCTTCGCTGGATGATGATGAGGA
AGAGGAAGATAGGCTCCATGCTATGATCTCAATGATCTGCTCGCGGAACCTCACAGACCC
TAATGTCATGAAAGGTTTTTATCACCTTAACACACCCTCCCAATCCCACc
>NODE_253_length_501_cov_11.828343
GTCAGTTGATATTGCATATTTGGTTGTTGATGCAGATTGCGCTGCAACAGATAAAGTCAA
TTCCAGGAAGCAACCTTTTTCACCAAAGTCAAGCATAGCTGTAAGACTTCTCTGCTATCT
GAAAAATAGGTTTGAATTGCATGCAATTTGTGGCAGGCAGAGCACTCCAATGGAGGGAGA
CTATTAGTGAAATGCCTTGCCACTGTCTCTTTAAATGCCAATAAATTCCCATCATTACAG
AATCTGGCAGTTTTCCTCCCTGTCTGCAGCCTGGGTCTTTATCTCGCTCTGCCTCAGTCT
CTGAGCATGTAGATCTGGCCCAGTTAGATTGTCATACTTAACAAACATTAATGATTAATT
TCCTCCACTGAGTCAAATGGGGCTAAAGGGATGACTCGATTCATCTTATCGCACCACAAA
TTAGCATTTCCCCATATTCTCCAGCATCAACTGTGCATTAAAATTCCACATTTACCATTC
TGGGCACTGGCAGCTGTGGTGAAAGAGCCAAGGAGATCTTCCTCCTATGTTGCTGGAGAT
TCTGATTACTTCTGTGTTATACAAAGAATAATTAATTCTGCCACTTTCTGCTTGTTACTG
TACATGTCTGACTGATGTGAGTGAAATTAGTCACTGAGGGGTTAt
>NODE_254_length_793_cov_12.722572
GGTTGGGTTGTCGTAACAGCCTTGCCGATTACTCTGCACTATGGTACCCGATTGTGGTGA
CATCGAGGCTGACCTTGGAGTCACCTCCCCCGCTGCCGCACTCTCCCTTGTCGTACCACC
ATTTGTTTTTCAATTTGTCCAAGAGGCCTTGCTCATTCAGTTTTAAAACTGCCAGGTTAA
CAGCATTTCTTGAAACGATAAAACATAACTTGTAAGAAAATGCACAGGTCCGTGAGAAAT
CTAATGCAAAGTAATACTTGTATAGGCATCATAATAATAGGTAATGGTAGTGAGACTACC
ACGGTCTAAGCAGGGGCTTATGCATAGAATGCTATCTGTTAATCAGAATGGTCTAGGAAA
GGACAAATTGTTTAATAATTTAAGGAATACGGAGAGATAAGAAAAGGCTCATATAAGGTA
GAGACAGTGTTAAATCTTGGAAAAGGTGGCATGAAGGGTTACGTAGTTTAGAACTGAAGT
GTGCGGGATGGGGACACTTGTCATTGAGAAGAAAAGTAACAACAACAAACATCATGCAAT
TAACATTCGTCACAAGTGACAGCGCAGCTTTTAAAGGCTAAATTGAAAAACCATTGAACT
GTTAAATTAAAAGTGACAACACAACAGTCAGGTAGGACAGCACACGGGACAGAAGGAGAG
ATCGAAGGAGAGAGAAAAGCAACAGTAAGAGAGACATAAATATGAAATGATTGTTAGCTT
TAAACCTTATCATCTGGATTCGAATCCTCAACTATAAAATAGCAACTCTTAACACATTTA
TAGAAATAGAAAGATATTAGCATTAATTAACCTTTGCATCCAAGTGCTTTGAAAAGAATA
CTACCGTTACCTCTGTGTCCATTAAAAAAATAAGAAGAGGAAGAGAAGAGAATGACAACA
GGGGACATCAGGGTAGGTGGAATACTATAAcaacatg
>NODE_255_length_631_cov_8.979398
GTCTGATCTGCACAGGGGTATTGCATTCGTGAAGGATGGGCCTAACTGTATCAGAGCATC
TGTATCCGTGTGGGGTGAAGTCTTGAGGGCTGGATAATGTAATATCCCCTTCCCTCCTCC
TCCTCCTCCTCCTCCTCCTGCACGTTACCCCACGGTGTGTGTGCCCAAGGCAGTGGGCGC
CCTGGCTCCTGTGACTAGTGGGTTTGCTCCCTTCAGCAGCACCACTCATCTCCCTCTTTA
ATGTCATTTAGCTGCAGGGTGGCCAGCGCCTCACTCGCCCATTAATCCCATTCCAAATGC
CATAACATTTCCCAAAAAGCCCCTGCTTCTTAAAGCCGATAATTAGAATGTCTATTTAAA
GTTCACCGCTCTCCCTTGCCGTTATCAATTAAAAGCCGTTTAAAGGAGATCGGTGGCAAT
AGTCAACAAATTAAATCTCTTCCTCGCTCTTTGACGTTAAGTCTAGAATGCATAATAGGG
GTCAAAAAAGGCCCGCTGAATAGAGAGCAAAATTTTAAATTTCCAAACTGTTCTGCTGAG
GAGAGGAGCTGCTGTAAGTCACTGCTACTGACTGCAGAAGCAGTATTTAGTGAGATTTTT
GGAATGGCCATAGCATTATGTGATATCATTTGATAAAAGGAAAAATTTGATGCAGAAAAG
AGGCCAAGTTAGGTTATAATTAGCATTATCAAAGCTTGGGCAAAAGGACAAGGAGTCCAA
CTAACTAATAATGCAGCAAATACTCAGGACAACATTGTTTTAATCTGATAAAAgc
>NODE_256_length_323_cov_3.535604
TGAGGACACAGATATGATTATGGAAACTGCATTCGCTGATGAAATAAATCTCTGGGAGGA
TTGCACTGAAGCTTGACTGAGGACACAGTCTGCCTATCTGTCTCTATATTCTCATTCATT
ACCTACAGTAGGCTTTAAAACTCTTTTTTTTGTTCAATAAAAGTAGATATCTGAGACCCA
GAAACTATGCTCAGCGCTCTGCAGAAATGCATTACTATGGATCCAGTGATTGAAAAGAGA
CTCCCCATAAGCTCATGACTTGCCCAATAAAGGTCATAAGTTGATGATCCAGACATTAAT
TAAAGACTCACTTGTTTCTTCATGAGGATGGagagaaaaatgagcaaactggtgaccaca
gctgatgattttaatatcattttttttaacactcgctgcatgctgcaaccaattcagagt
ggcagcacactgcagagaagaagaaacaaaatatccctccctcttct
>NODE_257_length_509_cov_17.174852
GTTTGGTCTGCTCTGTGTTGGATTACAGCTTGAAAAACATATATTTATATCCACTACCGA
AGCTGGGAACTGAGAGTGCTGTAGATGTCATTGATGATAATGCAATAAAAAGCATTTTGG
GGGTATCTCCACCTCTGCACTTAGCCTCTTGGCAGTGGTTTGATCAAGACAGAATAAGCT
TGTGACTTTTCAATTCCAGCCATAATTTGTTTCGATATTACATCTCCTGGATAGAGCAAG
TGATGGAATTTTTCCTATCCGAGACTGAGGCAGTGGGGAAGCTGACGATGTCCCATAATA
GGTTATCACCAACCATATCTTTTGCAAAATAGAAACCCAACACATGTACATCTGTGGCCT
AGTGTCAGAGCCTTAAATATACATCAGAAATGCATTAAATTTGCTGATTGCTATTCTTTT
CCAACAGCGTGTCAAGCCCCAAATTTATTTTTGTTTCGTGGCTTCCCGATTACTTTGAAT
TGCCAGCAGTCTCTCTTGACATTGACAGCTTTGAAGGAAGTGACAACATTAAATTTATTT
TCTGCGTGCATATGTGTGTGTGAGCGTCTACGACCGGACGATGTACCCGTGTTTTCTCTT
AGATTGTTTGAGGTCCATCACAGAGAGCCCAGCCCTTTCATATTGTATGTAAt
>NODE_258_length_453_cov_4.825607
GGAACTTTGAATGCTTCAGGATACCAAAACATTTTGGACAATTCCATGCTCCCAACCTTG
TGGGAACAGTTTGGAGCGGGCCCCTTCCTCTTTCAACATGACTGTGCACCAGTGCACAAA
GCAAGGTCCATAAAGACATGGATGACAGAGTCTGGTGTGGATGAACTTGACTGGCCTGCA
CAGAGTCCTGACCTGAACCCGATAGAACACCTTTGGGATGAATTAGAGCGGAGACTGAGA
GCCAGGCCTTCTCGACCAACATCAGTGTGTGACCTCACCAATGCGCTTTTGGAAGAATGG
TCAAAAATTCCTATAAACACTCTCCTCAACCTTGTGGACAGTCTTCCCAGAAGAGTTGAA
GCTGTAATAGCTGCAAAAGGTGGACCGACATCATATTGAACTCTATGGGTTAGGAATGGG
ATGGCACTTCAGTTCATAGTATGAGTAAAGGCAGGTGAGCGAATACTTTTGGTAATATAG
TGTATATATACTCATCCAAACACACCAACATATCTACATATATATGTACACACTACACTT
ATGCATGGCATAAACACAGTAGAGATGGTGGTGAGTCTGGGATCAGAGCGAGGTGTt
>NODE_259_length_653_cov_6.721286
GGGCTCAGTTGTGCAGGTGTATTGTCCAGCGGAGGGAGAGGGTGCTGGGAGACAAATGAA
TCCAGCAGGCATTTGGTACACACCGGAGATTGCTTATCGATCCAGATCGCAGTATTCAGG
CCGGCCTGAGAGAGGGCTGAGAATTTTCTGAGGGAGTTAATAACCTGGCAGCTCAGCTGT
CTTGTCCAATTCACCAAAGGCAGAGGCCTAATCAGGGCTGGATTCCTTTTTCTGTCTGAG
GAGGGGGCTCCAGCCCTCCACCCTCTCTTTCAGCTTTGGCCGCTTTCTCTGTCTCTCCAT
CTCTCCAGCCCTCCTCTCATCCCTCCCTCCCTCCCTCCCTCCACGGCCCCTCACTTCCAC
TCCATCGGAGCTCTGAAAGTGATTGAAATGACAGCCTATAGAAAGAGGCTAATCAAATTG
TTTATTATCAGTCTGAATCAATATGTATGGATTGTTAAAACATCAAAGTCAGCCCCTGGA
AAAGTAATAGTCGCCGGCTGGCAGCAGCTGCTCAGCCAAGGCTGGGTCCCTGGGAGCCTC
GCTCCATTTAAAGCGACTTTCACTCTTACTTAAGTCCTGATGACCCGACGAGGTCAGTTG
GCTGAAGGGGATGTACATGGCTGTTCTACAGCGCTGCTGCATAAAACCCCTCTAAACTTC
CCTCCAGCTACTCAAATACACGTCTATTCTGCCTGACTGATAAACAATCCATCAACAAAA
TAAATGAGCCACCATGGTACTGAGATAAAGACCATCGCTCACCTACTGTGCTCCAAGCAA
TATTTTGGACCACTGGt
>NODE_260_length_293_cov_1.668942
ATAATCTGATCTTTTATTATATACAGCGCAATCTACTTCTTCTTTTGTTTTTGTTTTTTT
TTGTAGTTAACACCTCCCAACCCCGACCTATTTGTACATACTACAACAATAGTAATAATA
TTAATATTTTACTCTTTTATTCCATCAATCCTTTGTTTTGTGTCGTTCTGTTGTTTTCTA
TTCTTTTTCCTGAGCAGTAGTAATTAATAGCAATAAATGACAAGAAGTCAAATTGTCACA
AACACCCTCCAAATTGCACCTAATGGGTGATCTACATTTTTCAGTATAAACCTGATGGTA
ATaatacagatacccggtcaaacactagttcactgtacagttatgtaccataagacaaca
ttagctctttgagttcctgtatagcgttctaaacatctccatttgtcctcactacgttcg
atttattgagagttcag
>NODE_261_length_318_cov_16.663523
GGAAGAGAAGTAAAAAAAAAAAAACAAAAACACAGAAAGCTTCAACTTTCTTTAATTATG
TTTACCCAACAGGCTTTGCTTCCTCATTTAAATAGCATAAACATCTGGCCGTGGTGAGCC
ACTAGCATGGCGGCAGTAGTCAAGCAAATCTTGTGGAAAATAATGAAATTAGATCCCTGG
TGCTGCGACAGTGGAAGGGCAGAAGACATCCGCTCCATGTTAATAAAATTGCCATGAATG
AGTGAATACAATTAGGAAATTGTCAGTGGTGGCAGTGAACTTTTGTAACTCACCGATGTT
TGCATCATTCGATTAAGGCAGCAATTTGGACTTGTTTATTTGCGGCTGTTGTGGCTTTTA
TTAATTGTGACCCGGCAGTGATTGGCCTGCGATTAAACCAGTCACATATGATGTGACTGA
GGGTGAGGGATGGATTGGTGGGCAGGCTGATGGCAGACAGGG
>NODE_262_length_795_cov_9.231446
TACAGCATCTGTATTCTCAGAACAGCACTGAAAAGAAAGAGTATATGAGATTTAAACAAG
CAGTACACCTAAAAGGCCTTTTGAGGCCTAAATCGAAGCCTTTCAGCAAACATAGCTGTA
ACATTCGGATTTTCTCAACTGTAGGCCTCTGTGTTTATTTTAACCAGAGAATGTAATTTT
TTCCAGGATGCCACTATGAGGCTGAATATTTCATCTATGTCCCAACAGATCGACAAAAAA
CTAAAATATAACTTCGGCTCTACACCACTGCTATATGATACTGTGAAATAAAATATTGAC
TTCATAAACACAACAGTAGTAAAAATAAACCTGTACCAGGCTGTGTTATGCCTAGCTGCA
AGCATCTACGCTTTAAAAAAGTAAGGTTGAGTGTGCAAGAAATGTGAAATTCACAGAGAA
AAAAAAAGTATTCCCAGCATGTTGCAGAATACCAATATCCTTAAGCAGGCGGGGTTTTTG
ATGTATAGACTCCTGCCAGTGAATTGTACAGATGAGACACTTAAGGCAAGACAATAGTGT
TATAGATTGTGGCAAGAGTTAAATCAATAGACCTTCTGAGGAGTAACAAGACACCCAGTA
GCAAGTGCTACTGCTTCACACACATAGGAGGGGCTGGGAAACAAATGAGGACTGGCAGAC
AGGGGCTAAGACCTCAGTGTCACTGACTAGCCATTAGATGTTAGTGTGTATGCAGCTGTG
TGTCTGCGTGTGTGCATCCTTGGTCTACTCTGAACATGTGTTATGGATGTGTGTAAGTGT
ATGTGTGAATGTGTTTGTAAGGCAAAAGCAAGAGCAGCTACCTGTGTTTTGGTTGTACTT
TTATCTCTGCTTCTTGGCCCTGTAATCTCCCACTGGGCATCAAAGCAGAGCCCCATCACT
AGCTCTACCACACCCCTATATATCCCCCagatccctgtg
>NODE_263_length_433_cov_12.411085
TAAAAAAAAAAAAAAAAAAAAAAAAAAAAGAGAAAACAACCAAAAAAAAAAGAGTCGCTG
ATTTGTCTTTCTGCGTTTTGTCCATTGTTATTTTGTTAGTCTGTCCAGGCTAGTAGTCCT
GATGTGGGCTGTGCGTCAAACTGTGCCGTCGCAAGTCACAGTTGCGCCGAAACACCTTTC
CGCAGCGGCCACAGCTGTAGGGCTTGATGTCTGTATGGGTGAGAAGGTGAGTTTTCAGGT
TACTTCTTTGATTAAAGGTTCTTCCGCATGTGGGGCATTTGTGGGGAGACTCCTGTTTAG
ATTTAAAGCAAGCAAAGGATTATTCCCTTTAATTGTATAGAACGTCTATCAGTTATATCT
TTCAATCATCTAAATAAACTGCTGCGTAATAGTAGTCATTTTTACGTCACTTTTTTGAGT
ATCTCTCACTCATTTAAAAAAACAAATAAAATAAAACTGGTAATAGGCCAAACGCACTCG
TTTTGCGAGACCTTTCAATATCCCCATGCATGCAGTAGACAGGGCATAACAGGTGAATTA
TGATCATAACGCATCACACAGTTaaggtcatggtaat
>NODE_264_length_449_cov_11.115813
ATAACTGTGAAAAATGTCCCCTTGGTCTGACTTTTATTCCTCACCTTATTCCCAATGTCA
TTCATTTGCCACTGAAGGTAACAAGCCTTTTCCACTCGGTGCTCTGTAACGGCAGACCTT
TAATAGCCATTTCCCGGTGTGGCGAGGGGAGAGAGGGGGAACATGTTTATTTGTGTGTCT
GCACATGCTTCTCCAGCGATTCTCTCTGCTCCACTCACCCAGCTGCTGGCTGGAGGAGTG
ATTCATGGGCCTGACAGATGCCTGGTGCAGCTGGATCTGTCCTTGATCATCCCAAAAGCC
TGGACAGCACTGTCATTCACCATTGCCCAAATTATCTCTGTATTGACTGCAGAACCCTCT
GTGACAGCGCCGTAATGGCTAATTACCCAGGATGCTTTGGGTACTTTTAAACCCCAGAGT
GTTCTCTTGCTGTCTTGCCATGCGGCTGCTGCTGCTACCGTGTCGTGTCGTTCTGAGGGC
CACTGTTTTCTCTGGCCCCACCTGAGCTCCACAGTCTGAGCATCCCGGAGCAAAACGTCA
AGAGGAACAAAGGCATAATGTTCTCTTTTCCCTGAAATATACAGCAAAGTAAc
>NODE_265_length_761_cov_6.572930
GAAACCACTCCACTTTCCATATGGCAGGTTTCTTTTTTGGAAAGAAAGTAAAAACATAAT
GAACACAAACTACGCATACTAGTTATTGTTAAAGAAAATAGCTGCCCTGTAAAAATCTGC
TCAGTAAAAATATTCAAACTGTTATCTTGTGGTTGTTGCTTTTTGTCGTTGGTTTGAATT
GTATTCTAGATCAGCTGGCTCATTAAGCTTTCAACAGTTATTGTATTTGATCCAGCTGGA
TCTCAGGGTAAAAAGAGGCGACATCTCAAAAGCACTGAAGCCAGCCTGCAAAGATGCAGA
ATAGAGATGAAAAAAAAACACCAACAAAAAAACCCAAACTAAAGCAAACTCACAGAGTTC
GACAGCTACTAAGGCAACTTTTGCCAAATACAATATAAGCCCATGTATATTGCAACACAA
CTATATATTAATTTAATAAAATACACAATATAGCTTTTGTACACATAACAATTTGGCTCA
AATGCACAGAAATTGCAGTAAAATCAATAAAAATATGTCAATTTTTTGATGTAAAACACA
TCTAAATTGGATACATTTACACATATAATGATATTATGTATAGTGATAATGTGAAGGGAC
ATTTTCTTGTTTCTTTATATTTTTCGGGTATTTATCTTCGAAACAATGGCAGTGTCCTTT
GCAGTTCTTTGAGTTAATACTCCGCTCTTGACCGTAACTCCAGGACACTTTTTGTTGAGA
TTCCTCATTTCTTTTTTTCTTATAAAATGTATAAATATTTTTGTTAATATTTGGACACTA
TACATTGATTCATACATACAGTCATCTATATAGTCAtatagatatcatcttttcacagtt
ggggaaaaatgtccctttttatacaactcgtgattgccttgcggcttcgtcacacacatg
ataat
>NODE_266_length_575_cov_5.965218
CGGACAAAAAGAGGAGTTGGTGCAATGATTTCTCCACGCGACCATTGTCAGTTTTGTCTG
TAAACATGTAGGAGCAACAGAGTCGGGGCCCCTGATGGATACAGAACTACTTGGGGGTGG
GGGGATGTTGCTTATTTAGTCTGGGATGATGTGCACTGTCTCTGGCTCCAGAGGCTGCCC
CTCTTCCTGTTTACCTGGGAGTCCTTTGGGGTGAGGTTGAGCTGAAAAGCCCAGTCGGAG
CCAGTCAAAGGGAGCGTGGCGCAGTCTTGACCCTGGCGCTCCACTCATTGTGTAGTGCAG
CGGTGTAATGAGGCCCTGTGTGGATATTGATATGACAGAACAAAAGGCCAAGGTGCAGTA
AGGACAGCAATCCACACGTTTCACACCATTTGTTTTTCACACCGTATCCATCACATTAAT
GGGTCACCTTTCTGTGACAGCTCATGATTACCTGCTTACCCATGGAGAGAAAAGGGGGTG
AGAAAGAGAGGGAGAGAGAAAGCCTGGTAGGTGCAGAGACAGAGAGATAGGCAGGAAGAT
AGGGAGCGAGGGTGCTCCGGTAGTGAGGGCGAAGGGTGAGTCGGGGTTGGAAGGGGGCTC
AGGGAGCGGGGGGATGGGAACCTTGTGCCATTTTTTTATTCTTTCATGAAGATTGGCTCC
AGCCCTGTCATCATCCCCACCGAGTGAATTTATGACAGGTCAGCTCtccatgtagtcac
>NODE_267_length_497_cov_8.535212
CTCTTAATCAATGAATCGACACAGCGCCGGGCAGCTTTATCAATAACAGAAATAAACACT
GTTTGCTGCTGCAGCGACACACGGCATCTTATCTGTATAGGACGTACATAAGGAACACGG
GGGAGGAATGCAAGTAACGCAGTGGTGTATCGTGCATTTTTCTGAGTGGGAAGTCAATCA
TAGCCAGGGGAGGAAGGGTGTGAGGGTCAATGGACCGATACTCGCCGATACCCACTCCGA
GATGATAGTGGAAAGAAAAGGTAAGAGAGACTTGGATAGAAGTGGGTGCTAATTCCTACT
TTTCAGTTTAAATAAAGATTGGAGCTGGATAAAAGCCATTAAGGGAGAAATCAGACAGGG
CATGCTATGTAGGACAAGAGCTGACTGCAGGGAGGTGAGTGGTGGGATCGATACTCAGTC
GATGCGCTCAACACCCAGCCCTGCGCACACACATATACACACTGAGGGGGCATGTGGTAT
TGCCGGGCATCTGCATGTTTGTGTGTGCCTGTGTGTGTGTGTGTGTGTGTGTGTGTGTGT
GCGTGTGTGTGCGTGCAGCAGTGACTAATGGAGAAGGAGAGGGAGCCCGGGGAGAAAGAG
TGCATGCAATATACAATTAACTCtcttttgagcgggggaat
>NODE_268_length_867_cov_9.175317
CCTCTCCTCTGTTGCAGTGCATGATTCTTCATTGCATTGCATAGCAGGCCTATTCGCTGT
TGTTTTCAGCCATATGTCAACATAATTCATTTCCGTGTGTGACAGCTCCTTACAGTAAGA
CATGGTGGGACTACTAGTTCTCAAAACCATGTTTACATAACCAGGAGCCTGTGCTAAACA
CTGTTTTCTGCTCTACCCCTAAAATCACACTGCGGTGAAGTGATGCAGGTCAGCTTATTC
GAAGAGAAATAATTTACTTGTAATTTGACAAGTTGTTTCCGCAAGTAGTGCAGATTAGGT
TAAATAAAATGACAATATTTTTACAAATGAGCTAAGCGAGGCATAGGAATAAGCACCTAT
GAGTGCAGAGACAACACTTTGTCATCATGCTTCTCATTGTGACATCTGAAAAGACCCACA
GGTGCTGTAGAAAGTGACTGTGTTGTCATATTTCATTTAGGCATCCTTCTGCAAAGCTGT
AATTGCCTAATTAGCTTGTTAATTAGGAGATTAGCATTTACTGATAGAGTGGCTTGCTCT
GTTGTGATGAGAGTAATACAGATTAAGTGAGAAGTTATGGGTGCATGAGTTCACAATTTT
GCCGTCCACAAAGGGGTCACAAATCATTAAAAGATTTGTGAAATTGCTGCGAGTGTTACA
TCTGAAGATGACGCTTGTCTTTTCCTTCCTTCCTTGTATCAGAATTGCTGCTGAGGACGG
TGAAAGAATGTAGAAGGCAGCCTGTCATATGGCAGCGAGATCCCTCCTGGTCTGAGTGTC
GCCTGTATCATCCCCTGTTGCTCGGGGAGATTGGAGGAAATGACCGAGCAGACGGTGCCA
GAGACATTACTAACCCAATTATGAACAGTCTTTCATCTGGTTTGAATACTTTATTTTATT
TATTTCCTGATATTTGTCGCTACTATGCATTCGCTTTGTCTTCATTATCATTGCACATGC
GAAAGCGGAGACAAGTAGCATGAATGTTGACTGAATGTGCTTCTTGGTTTt
>NODE_269_length_543_cov_6.060773
ATTAAGAAACAAATGAACAGACATAAACCAGCATAAGCATGTAGCATTGATTCACTACTG
GAAGACAGCACATTCTCTCTTTTCTCTGTGGGCCATTTAGACTGCTAAGGCTAGCTTTTG
AAAAATACTTACCTTGTTATAGAAAGTTTAATGTCATATGCAATTGTTTGACCCTTATGA
ATATTAAAGGATCCCATCTCTGGTCTATTAAAAATGCATGTGGCTTTGTGGTTGTTGATC
ACGTTTAGAACGCCCATGCAAATTGGACTGTCTTCGCTGTCAAGGCCTAAGATGAATAAT
GTAGTTGTGTTGTATATTCAGGGACACACCATTGACAGTCAATTAACAAGTTTGATTGGT
GTGTGAACTCATTCTTTTGAACTGTTAATTTTATGTAAATAGTATTCCCTCTCCCTTCTC
CACTGTCTCTCCCCCATCCAGGTCCAACACAGAAAGATGTTCTCCCACCACCACAAACCC
CCAGATCCCTAATTCCACCTCCCACTAAGAGTAACCAGAGTGGGATCCTTAATAATTGAT
CATCACACACCTGCTTCGTGGAAGCTATGGGAGTGTGCCTTTAACAGTCAAGGGGCCCCA
CGCTAGCCCCTTTTGATATtcaagttgacaaatggtagctggcctttatgaattcagaaa
ggagcgggcccttttcatggggaagag
>NODE_270_length_301_cov_1.637874
TCAACTGCAAATCCGACGACAAACCAAAAACAAAAGCTCCTGCATGTATAGTCAAAGCCC
GATGTACAGCTCTGTGCAAAAGCAAAGAGGATGCTTAAAAAAGAAAAAAAAGGAGAAGAA
AATAATAAAGGGTGCATATAAAGCACAGCAAACAGAGAAACCCTTTGCCTTTACAACAGC
ATGACTTGTGCTTTAGGTACACATGCAGACAGAACTTGTCATTGTCCTTCTGTGGATTTA
GGCTGCTTCACTATCTTCTGCCTCTTCATGTGATCCCAGACTCACTGGAGATCAGGGCTC
TGTGGGAATCAGTCCATGTGTTGCAGGACTTCTATTTGTTCCTGAAGATGTGTAAAATTA
AAAATGCATAATGTGTATTATTCTGCAGCTGTAAACTAATCTCTACAAATTCTATGCTAA
AGTTTTAatgataaaatgcaaagta
>NODE_271_length_574_cov_13.301394
GTTGTGCACAAAAGAAAGCAGCGCACAATAGAAGAAACATGCAGCCTTAGATGTACCATA
ATGTATGAGAACAAGCTAGGTTTTTGAAATAGTGACCCCTAAAATGTATTTCCTGGAATC
TACGGGCAGCTTTTAAGATCAGAAAATATAAAAAGGAAATGGCAACTCCTAGAGAAGTCC
GTCATCACTTCAAATTCTGCTCTCTGTCCGTTTTAATAACCGAGACTATGAGATAAAGCA
TATTTTTTTTAAAGTGCCACTTTATTACAAAAGTATAAACTTGACTGACATTTCATGAAT
AGTAATCTTGATATAAAACATTACAATCTTTTGCACTTAGCACTTAATTACACGCTTTTG
AGTACAAGACCCTGTAGTCTGAATAGCAAACACACAACATTAGCTGCCACATTTAACTTA
GCAGGGCTTTCCAAGAACACACCGTAGCTTCATGGCTTCAAAAAACAAGAAACAGAATAC
ACTGAAATTTTTACATTGCAGCTTGTTTGCAGTTTTGTGTCACAAGATAAGTCATTCCAA
AACACAATTGAACATAATAGAAAAAGATAGATTTTCTTGACACTGATGATATATTTATTA
TTTCTTTCTCTTTTGTCATGTACATACACGTTGCATCAACATACAGTATAATCACATtgt
ttgctggggatatttggtcaaatgagatcgtcgctattgttcaggatttggatgtaat
>NODE_272_length_505_cov_4.752475
AACACCATGTCTGTGTAAATGTTGCAATCTACGTGAAATGTACCTGTGAGGAGGCTGGAA
ATCAAGCAGTATAAATATAACCTACTTATCCCAAAAGGCGCAACAGGTGTCAAGTGCAAG
AAGCAGAACAGGAGAAAAGCACCTGACGACCGTCTCAGCTTTCCCTTTTGGCAAGATAAA
AAAGCCATCCCAGCGAGGCAGAGTGAGGCTCTGAACATGAGATCAATGGAGCATATTTAA
AAGACATTAGAGAGCAGTCCTCCTGTCACATTCCTGTGATAAAGTACAGGGATCTAGCCT
TCCAGCATACAGTACCATGTCTCTATGAAGGCGATCCTCTAGTGTCATTTCTCCTGTGCT
TAATCTCCATGTGGAGATGAAAGATGGAGGACGGCCAGCAGTGTCTATGTGCTAAGCTGG
GCTCTGGGTCGTCCTACACCCGACACTGGGTTCTCCCCAGTGGCCCGGGAGATGTCAAGG
GGTGAGGGCAGAAGAGAATGGATAGCTGCCGGCCCCGGAGCCCCTCATTCACTCTCTAAC
TTGCTCACATTAAAGAGAGCTCTAATCACTGCAGGGACTTGGCCAATGATGTGGTTATCA
AACGGCATATTTCAAAAAGGCATCTTAAAAGGCCCGAGGGCGAAGAGGc
>NODE_280_length_619_cov_19.970921
AAAAGCCGTTTATGGCGACACACAATGTGAAAAGGGGGCCGATTTAAAAAGGAGAAGAAT
GCAAGCAAGAACAACAAAAGTCAGTTATAGCAAAGTCTATGCCTCTCCTCTCCTATCTTC
CACCCCCTAGCTTAGCCCACATAATGAGCAGGAAAAAGCTTTATATTTTGTTCACTGGGT
ATTCACAGATAATTTGAAGCCATTGTTTCTGCCACAGATGGTTCTTTTTAATACAATAAC
GGTGCTCTTTGTGAATAGCGAGCCCACAATAAAAATCTAAAGCGTCCTCCTGAATAACCA
TTTTGTTCTCTCTTGTATAGGCCGAACAAAAGCGCCAGTGAGGTAATGGCCTGCCTTATT
GAAAGCCTCAGAATGGGGATTTGATAAAGATTTTTTTCGCTCCTTTTTCTTTTTGCAAAG
TACACGGCAATGTCAAAGAGAAACTGACACGGGATGAAAAGGAAAAAGGCTCGAAAAAGT
GCTTGCCGGTGCAGATTGCAAAGATTATTATTATTATTATTATTATTATTATTATTAGTA
TTAGTATTAGTATTATTTACGTTTCCTAACTTTGTGCCAAAGTCAGACGTGAGGGGTTGT
TGTGGGGGCTGCAGCAGAGCAGGTCAGGTGCAGGCATGTTATGGATTTTACAATGGAGCT
TAAATCCAGAATACATTAGCCTCCAAAGGTCTGCCGTGGATTTAGCACAGTTTCATAAtt
ttgcacacggtgtgtcaagttgtgctccgtagaattaagtatt
>NODE_282_length_564_cov_10.109929
TTCACACACATACTCAGGAGTTGTTTTTGAGTAGCTGGTGTGTGCGGGTTGTATGTATTT
CATTTTCTTTTTTGTCTCTTACAGCGCGGAGTTAACACTGAATCAGCTGTTCACACAACC
TCTCACATACACACAGACACGATGCTCAGACGTGCACAAAAGCTCAATTTGCACGGTAGC
AAACACACTTTTTTTTTGCACACAAAAACACTCACACACCTAAAGAGGGGGCTGTGCCTC
CGGGGGCCACGTCAGTTACCTGCTGACACACAGGCTAGTGATTGATGAGACGCCGGGGGC
GCTGGAGTAGACTTTGTCAGCTGCTCATAATTTATACATCTTATCTCCATCAGAAGAAAA
GACAGAGTGCCGCGTTGTGTATATGGAGATGAAAACACTGGGCTTGTTTAGGCAGCGGTG
ACAGGGTAGCTGCTAGCTGTTAGCCGCGGCGCAGAGTGAAAACTCAGATTGTGATCTGTT
AGCTTTCTCACCAGGTCCCTCTGTGGCCAGAGCCTTCACTCTCTACCTGTGATGAATCCT
CTGACTGTCAGTCATTTCCACTCACTTTCATTGCCTCTCTCGCGCTGTCTCTCATGTTTC
CCCTCTCTCTTTGTGTCTCCCTTTTCTTCTCTCTGTCTCACTCTCTTGTGTCTCTATTTC
TCTTCTGTGACCCTTTCCTTTTTTTTGTgtctctcttctctgtctatc
>NODE_284_length_445_cov_5.229214
TTCACTGCCCTCGTGACTCCCACACAGTTAAGTCTTTGCTGTAGCAAACACGAGCTCCAC
GTAAACCGAGGTGGCTTTAACATAAAGGCCAGAATCACTGGGCAACATTTCATAGACTAG
TGGTCAGGGGTGCGTTCAATGGTCAAAGCCTAAGATCCAAGTAGCGGTAATTTCACTAAA
AGCTTTTTAGGGCCTTGAAGAACACGCTTTACCCATTGAACGTAGCTCCTCTTCCCTATG
TAGGAGATGGAGGGTGGAAAGAAATCTTACCCATCATACAAACCCATTATACCAACCATA
TACTGAGCTGTGGTAGTAGGGTGTAGATGTATCATAACCATCATCATCTGCCAGCCAGCT
CTGGCCAATAGCCATCACAGATTGGCGGCTGCAGTGGCAATGAGAACAACACACAGTTAA
TATACTGTTTAGCCCCACATCGCCCCTCAGTTCATCCCCTGCTGTGACTACAAACTGTGA
TTCAGCAACTCTGGTCTTGAAGAGCTGATTGCACTTATATACcagaatggtgttattgtg
ctagatggcaccattcagttgtccaaagagacagtactgtggcagtatt
>NODE_296_length_693_cov_12.125541
TGTTGTTGCGCATCAGTGATAAAAACTAATAACACTATTCCCTGACTGCACTGTATGAGT
GAGAGTCAGACACAAAGCCTTAGTAGAGCGCAGCTCCCCTGCCGCCCCCATCCTGCAATG
TCAGATATATCAGCAATGCTAATGCCCAGGCAGCATCCTGCAACGCTCGCCCTGAACCAC
TGAAAAGACAACCATTTAGGCTTTAAAAGACACACATAAACAAAAAAGGAAGGAGGAGAT
GAAAAGAGAGGAAAAATGAAAGAAAATGCAAGAGGGAGAGAGGAAGAAAGAATGAAGGGA
GGCTGGGGTTGAGGTGGGGGGCGAAAGAGGAAGTCAATTACGTATTCTGAACCTGGCCGA
TGTAGTCCTCAGGGATCTGCCTCCGCACCTCAGGATCTGTAAATAATTGACAGATAATAT
TAATTGGCTTTGGATTAGTGAGCAAGCTCAGTATCACACATTAATATTTGATCAGAGGAT
GATAGGGACCCTGGCAGGGGATCCGAAGGGGCAGCTGAGGCTGTTTTGTTGATTAGGCCA
GAGAAGGGAGGAGACGGAGGCAAGTGGTAGCGGTAGCAGCAGCAACAGCAACAACAGCAG
CTCCAGACACACACACACGCACACAGATGGAAACACACAGCCGTGGTTTGATGCTCCCGT
TAGCTCCAGGCAGCTAAACCTCCTACTGCCAGCAAACTGCCTGCTTCTTATTTTGCCCAT
GAATAAGAACATAAAAAAAAAACAGAGGAGGACTTCCCGAGCTGCTTTGATTGCTTTATT
TATTTTTATTAGGACGCATGAGTGTGGTCTGCTAGTCAgttagagtattatggtgtt
>NODE_297_length_542_cov_8.059041
AAATCCATTTTTATGTCCTGTTTTCTTTTCTGCTTGCAGCATCCCTCGCATCTGTCCTTG
CTCCGTCTCTGGTACAGAAAGTCATGTTGATGCAGTCAAACGGCTTTGGGATTTTGTTTC
AAGCATTTGTCTCCCCTCATCTTCATCACTTTCATCTCACCTTTTCCTTTAGTACCCAAC
CCCCAAGTACACTCCCCCTGCTTTGGTCTTGGCCTTCCACGCTTGGAGGAACAGCGTGAG
GCGGCATGGCCTCCATGCGGCTGACTGATTATTGTAATTCATACACTTTAATTAGCTGCA
CAAACCATTAGCCACAATTAGACTATTACAGAACGTTTTGTGGCAGGAGCCAGCCCCAAG
ATTGGCTTTATCTGCTGGAGGGAGAGAGGGAAAACGAGGAAGAGAGAGAGAAAGAAACAG
AGGAAGGGGCAGGAGGGCAAAATGTGTTTAGCTAAACATTAGTGTGTATGTGTATTTAAG
CTACAGAAAGCTAATTCAATATGTTGTAAAAGCCCAAAAGTATGTGTAAGATGCCAAGCG
TGACAAAGGATAAgatgtctgaattaccagaagcactgaacaacaaccaagtaagactaa
gctctcgttcgttgcatccatgttcaagctcaacgagatcctcaatttgaaatctgaatc
ttgttaaacacaaatgtacaagcgat
>NODE_305_length_416_cov_4.990385
ATAACGATTTTTTTCCCCCCCTCTCTTTCTCTCTTCTTTCTTTTTTCTTTTTCTTTTGCC
CCATCTCTTTCTCTCGGCAGCCCTGAGCCCTGAGCGCTCATCCTGCTCCAGGAGGAATAG
GCGGAATCTGATTACAGACCTATTTTACAGCAGACGCCGGGGCGCAATAAAGGGAGAGAG
AGCACGGAAACGGGACTCGGCCCATCAATTAGATCTCTATTAGCAGCCAATGCGGACCTC
ACCTCAGGAAACGCCGGGGCCCTGAAATTAAACAATTCTTCAAGCCCGACAAGCCAGTCA
CTTCTGCTGTATCTTTGAGGAAGGAGGGAGGAAGGGGATGCTGTCCTTGCCGTGGATGCA
CTCCTGCAATAAATTAAAAAATCATTTAAAATGCACTATATGGAAACAGGAAGATAAAAC
AGAACCATAAAGACCCAAACCTTAGGTAAGGTCACCACTCAGTACCAAATACTGACGATA
AATCCTGAATTGAATagtatattaatgcaagttgtgattttctttaaaacaataagaata
aaaaacagcctgttactgac
>NODE_306_length_145_cov_20.606897
AGCTCGTTCGCTAGCTGCTGCGGCCGCTGCTGCGTGTGTCTGCTGAGTCGGAGCCTCATG
CATAATGCATCAGGTTTAATTGCAAACCCAGAAACTAATGACTTTGGACTGGTTAACAGC
AGGGGAGCCATACATCTCGAGCAAACTGAATGAAAAATCAGCTCAGAGGAGAGAAAAAAA
GGAGCCTAGCCCCTAATTGATGAATAATTGAAGCGGCGAGCTACAGGGCATAATTGTGAC
ATTTTGTTTCAATCAATTTCCAAGTGGTGTGGGCGAAAGTGCACTTAAA
>NODE_307_length_828_cov_5.335749
TCAGGCTTTGCCAAAAACCCAAACATATTCACTTAAGCAGCTCCACTTTTCTTTCTTTCT
TTTTAAAAGTGAATAAGGCAAGTGAAAATGAACAATAGAAATAATTTTTAAAGAATACGG
ACTCATTGGCCAGGATGACAAAGTGACCTAACAATGGCATTACAGGAGTTTGACAGAAAA
CCTACAAAGTGAGAGCGAGATAGAGAGAAAAGTCATTCTGTCGAGTCCAGACTTTTGCCC
CAGAAAATGTCACTGCGATGACTGAAGACACAACGTCCATTTCCACCACCATCCACTCTC
TCTATCTCTCTCTTTCTTTTTCATTCATTGTCACTGCCTTTTCCCTTTAAGTGCACTTTC
GCCCACACCACTTGGAAATTGATTGAAACAAAATGTCACAATTATGCCCTGTAGCTCGCC
GCTTCAATTATTCATCAATTAGGGGCTAGGCTCCTTTTTTTCTCTCCTCTGAGCTGATTT
TTCATTCAGTTTGCTCGAGATGTATGGCTCCCCTGCTGTTAACCAGTCCAAAGTCATTAG
TTTCTGGGTTTGCAATTAAACCTGATGCATTATGCATGAGGCTCCGACTCAGCAGACACA
CGCAGCAGCGGCCGCAGCAGCTAGCGAACGAGCTAGTAAGCTCTGGAGGCGTGGATGGGA
AATTAATTTGCTAGAAATTAAGTTCTCTCTATCCCTCCCTCTCTCTATCTTTCTCTTGTC
TGGCAGGTTGGAACAGATGCCACTGGCTGGGGATGAAGATAAAGATGGGGCAGCATCGGA
GTGCAGTTTGATCAGCACTGACAAGGAAAGACGACCTCTATAGATTTCTCGTCAAAATGT
GTTGGAGATACTCTTAACATTCACATTATAAGATACTGGATAGCTAATGTAATGGTCGAG
CCTTCATACAGGCTGATCAAACCTGGTGAAATTCTCAACAGGGTTAGCAGTGATATATCA
CATTcctgtact
>NODE_308_length_489_cov_8.247444
ATTACATTATCTGTTATAGGCCATATAGAGTGCTACACAGAATCCTAACTAGCTCATTAT
TTCAGAGGTGCTGCAAGTTTCCTCTTTTTAGCTAACACAGCTGCGTTCGGAAGAAAATTA
AAGCAACAGCTCTCAAGTGCATACACAAATGAGGTTGCTGACATCAGTGGAAGGGGGATG
TCTACTTCACTGAGCGGCAGAGGGGAATCAACAGATTTGGCTTCCAATCGAAGACTGGGG
AAAAAAAAAAAACAGACATATACAGACACACCAACCTGTGAGAGGACATCAGTAATGGGC
TCACATTTTCCTAATCTCCTTTGATGGATTCAGGCCATGATTTTCATTTAGTCCAAAAGA
GATAACCAAACTGTCAGCTGTGCTGCTGCTTTGCTTTAATCTCCGCCTGCAGCCAATAAT
CACCCTGCAACCCGCAACCCTTTGTCAATTGTTAATCTTGTATTGAAGACATTTAGATGC
CAGGATGGTATTCTGCATCCTAGGATAATCCAGGGGGCCACTGAGGAGAAGCAAATTGGA
TTCATTATTAAATTTTGTATTATTAAAAAGACAAATGAATTGAGTTCTCCAAAGAATTTG
TGGAATCAATTTAAAAATAATCATTACCATGCa
>NODE_309_length_464_cov_7.545259
ATTACACTGGATTGTAAGAAATTCTAAGAAAATATTCAGCAATCTAAATTGTAGGGAAAG
TTCTTTAAGGAGTGCCAGGACAGTAATTCATTTTACCTTAATAAAACCTTGCTTTTTTAA
CAACAACTAAAAAGAAATTTCCATATTACTCTTTAACAATAACAGAGTGTAAGAGTGCTT
GTGACAGGTCTGTCTAAAGGCTTGCATGCAAACTGGCCAGAGAGAAGTGATTGGCTGAGA
CTTGGCACGGTGGACCGACAGACAGACAGACAGACAGACAGATAGACGAGAAACAGAGAG
AGAGGACACAACCCACTACCTTAATGAGCCGTCGCTTTATGAGCTGCTGGTCAGCGGAAA
GAAAGCCATGATTGATCTTAGGGAAGACCATCTGAGCAGGTGTGTGAGGTCAAGAGGTCG
GAGGTCAGAGGTGAGAGAAGGTTGAAGAAGAATGAAGTCCCAGAAGAAGAAGAAGAAGAA
GGAGGAAGAGGAGGAGGAGGAGGAAAGAAGCAAATGCAGAAAGATTTTGTTAGAAAAGAC
CTGTGTTCATGAACCCGGCTGCAGCACCTTCACAGATGAGAAACCCACACTTTTCCAGCA
CTTTTTCg
>NODE_310_length_500_cov_16.620001
CGTATCCTTGAGTGCATTTATGTGGACGCAAGACACATGCAACTTCACACACAAACACTG
CAAACATGCTCACACATCGCACAGAGACTCATCACTTAATCTATCAATCTCGTTTCTCTT
TTCCCCGTCTTGTATGTACCTTCTCGCTACCTTTTCACTCCAGCGCTCAGCCTCACACAC
AACCAACATGCTCCACATAATACACACAAGCAAGGCAACACACACAGGCACGCACACACA
AGGTAGCTTGGTTGGTGGGGGCCATGGCTGCAGCTCTTCTGCGCAGTCCCAGAGTGGCTC
CCGGGGCTCGGCTGCCAGTTGTTTGCCAGCGTCTCCGGGTGGAATTCATTCAAATTAAAG
CAGTGGAATGAGGCCCGAGTCCCAGAATGCCTCGTCCCTCTCCTTCATCAGCATTCCGCC
GATGAGAGTAATTAAAGCAGAAATTAATTCTGCTGTAAGCAGAGGAGCCACAGAATAACT
GATATTAGAGGCTGGATGATGAATGCTTGGCATCAAGGGAGGTCTCAGGGGAGGAAGGGG
AAATTCACAGATCTCTTTTTCTTTCTTTCTTTCTTTCTTTCTTTCTTTCTTTCTTTCTTT
CTTTCTTTCTTTCTTTCTTTCTTTCTTTCTTTTTTTTTTTCTTT
>NODE_311_length_542_cov_6.750923
CTTTCAAGGGCTCTACATCCCGCTATTTACTGCCTCCATTTTCCTCTAGCAATCCTGCAT
GTGTTTCTTTTATCATTTCGGAAGGTTTTCACCTCCCCCAAAAAGTCCCTCCGTCCTCCT
GCCTTCTCTGCCTGGGACCCCTGTCTGATTATTATGCCATTAAGCCTCTCCTCCTCTCCT
CTGAAAGAGCAGCAGGGTCCCTCTCCAATCTAAAGAAGTCCTAGGTTTTTTTCCCCTCCT
TTCCCTGAAATTACCCGGCGACGCGTGCCTGAGTTTCTAATTGGCATGCCCGTCCCTGGA
GACGGCCCCCTCCCTTCTTCCTAATGAAAAGCCTCGGCCTTAATTACACTTTCCAAACGC
TGATTGTTATTGACAAAACTCCTGTGGCTCGGACAAACGACGGCAGATTAGCTCCATTAC
AGGCAGCCCTCCAAGAAGAGAAAGAGAGGGATTTCAAATCGACAATGCAAAGTGAGGGGG
GAAAAAGAGGAGCTTTCAATTTTTTTTCCATGTACCTTGCTCTTAATTGTTTGGGCCATT
GCTCCACTTAAGATGTCTCTTTCTCTCCCGATGCCTCTTTTCTGTTCCATTGTGTTGCCA
TCAGTGTACTTTTAGTGAGGGGACAAAAGCCCAGTTATGTTACTTGAGAGAAAATGTtca
tcttttgtcaatagacaggattgctg
>NODE_312_length_291_cov_1.147766
ATGATTTAATGTAGTATTTTAGTCACAAGGACATTTTCCTGTGACTTTTAATACTTTGAC
TATGTTTTTGTGATCATCTTTGCATATGTTTACCTCAGTAACATTTTCAATGCAGAGTTT
TTACATGTAACAGAGTACTTTACAGTGTAACATTAGCAATTTAGCTTAAATAAAAGATGT
GTGAATATTTTCTCTGCTGTAAAGGTGAAACGATGATGGAGAAGGAAGATAGGGAAGAGA
TGAAGGATGGTGAGCAATCGGAGGAGGAAACAAAACAGTGACAGCAAACATATGACAGCA
GGGAAGACTGATAGACGGGTTGCCGGGTCAGAGAGAAGGAGAAAATGAAAGACAAATAAT
GGTAAGAGGGCAAAGGAGTGATTCATAGCTGTTAGTTGCAGGCATGATTCATAAGtggag
gtgcagaaagaaaga
>NODE_313_length_317_cov_10.223975
AACACTCTGCATGCTTTTGCACGTGGTTTAGCATTCTCACAGCGCCAGAGCTTTAAGGAA
TTAATATTCATCGCTGGCAATTTATGGATTCATTTATCACCCACATCTTATTTGTTCCTT
TAATCGACCCTGGGGGTCTGACTATGGCCTTGGCTGGCCACCAGTGCTGGAGCTTTATTC
CTCTTCACACAGGCCTAGTGTTAACGCCGCTGGCCAAGTTCACAGATTTGACTGACTGTG
GACTTAATGCTGCTTGCCTTGTTTTCAGCACTTGTCCCTCCAGATTTGCCACCCTGGCTG
CACAATTTCCTCCAATTCTAATTATTCATCAGCTCGTTATGCCTGTGCCTGGGCGCCTCC
CCTAATTAGAGGTGACGCGGGTTTGGTCCCAGGCTAGCCCCAAGTGAGGGAACCAGTTCA
GAACCAGTCCACGGCGTGTGCTCATGGAGGACTGGGTAACa
>NODE_314_length_302_cov_2.506623
GTTACTTTATAGTTTGGTTATGCAGATCATTGACTGCCAGAGCATAATAAGGGCCTGCAG
CCTCCGGTGCCTATTTGTGGCTAAGTGAGAGGTAGAGCATGATAGAGAGGGTATAAGATA
AGCTAGATAAGGTGGAAGGTGTACACCGCCTAGACCACTGCATAGAACGTTTCTGTAATT
TGTTTAAAACTTTTTGAGCAGGTCTGAACCTGTGATATCTCTAACCATGAGTTTCCCAGA
GTGCGTTGTTTTATAGGACATCTATTATCCTTCTGCCTCCTTCCTCTGCCTCTTGTCTTT
CTTTTGATTTAGCTTCTCATCTTTATACTCTGCTTCCAATAAATACAAGCAGTTGACTAT
CAGACTAAAATAACTTCCTCTTATATGGGTGAAACAGGGTATATTGCTATTGGTTAGTTG
TTGAGTTTCCAGACAGTGAGAGTcat
>NODE_315_length_452_cov_2.608407
CAACACTTGCACTGGCTTTACTGCTAGAATTGTTTACTGCTTCTACTGCATTACTGCCAT
ACTGAAATGCATTCAGACTGTTCAGTTTCTCTGTAATTTTTTTTAAAAATTCAATATAGC
ACAAAAGACAGAGAAAGCTAAACTTAAGAGCACTGCCCACATACCTTCAGTGCCATTGGG
TGTCATGGAATTGTTACTGATGTGCGAGTTGTCAAGGTTGGGACCATTAGGAGATTCACT
GCTTCCACTTACTCGGCTGTGAGGACTGGCTAAATCCTGCATTTCCATAGACCTGACGGG
ACACACACACACACATGCACACACCAAATCAAATTACACATATCGCTCTGGTTTCAGGGA
AGGCACAGAGCTCTCATACTCAGCGCTGTGTACACAATATGCATATTCCGGTCGTGACAG
TAGTAAAATGATGAAGACACTACAATGTAAGAAAAAGTAAAGTATAGAATGTAATGCAAG
TTTgctaatggcaactgtgcaaaaaaaatgcattttcatgagatgcaaaatgacaaagaa
aaaaaattatacatgaaaataattgaaaaaataaaaagccaaaggaaaaatgtgac
>NODE_316_length_373_cov_8.040215
CACTTCCCTAAGTTTTTTTTTTTTCTTTTCCCAGATTCTTTTTTCCTTTTCCTTTTTTTT
CTGATCTAATTTGCAATATTTCCACATATTAGATGAAGCCTGTACATGCGGAACAGAGTA
CACATGGCCAGGGAATTGAGAAGTGCAAATAATTCCCTCATGTGGAAAGGCTGCAATTAA
CTGGGGATGTCAGCCTTTGTAAAATATAATTGAGTTCAGGACGAAATGAACGTCTCTAAT
CCGGCCGACAGAGCACTGTCAATCAGTGTTCCTCGCATCCCAAAAACCAACTGTCATGCT
TGTTTATGTCTGCCTCTCTACTTAGGGTTTGGACACTAATGCTCTGGCAGCTGCCTCTCT
TTAATGCGTGGTTGACTGGGTGACTTTGTGCATGCCCGGTGGGAGCGGGATCTCGCATTA
TAGGGAGAGACCGGACATCTGTTTTTTCTGGTTGGGCTGGAGATAACATTGTGCACTGAG
GCGTGGTGTGAAACACCTGTGTGATTGAAGAAacatt
>NODE_317_length_540_cov_8.416667
CTGTTGGTTGCCAGGTAAGATTGAAATGCATCTTCTGTTCCAGCAATACTGAGTTCGAAT
CAGTATGAAAAAAAAAATAGGAGGGGGGGGATGAACAGTGAAGTCAAGCCTTAAATCTGG
CTGCATACCATGTGACTTGACATGGAGCAACCAAATGAAAGAGAAAGTGAGAGAGAAAAA
GAGAGAGAGGAGGGAGAGAGAGCAGTACCCCCATAAAACCATCACTGCTTTCAGTTCAAA
TAGGTCCTATCATCTCCATGACAACAGTCGTAATGGTAACATGGAAATATATTAATGTAA
AACCATGGCAACGTTCTCCAATTGAATTAAGCAGCACCTGTGCACATTACAGAAGAAGAT
AAAAGACAAAAGGAGCCAGCTCCTGCTTGCCAAGCAGCTGTGGCTTTCAGACCTTAAAAA
CCCATCTACATTTCCTGAACACATTTGTTTTCCAATGTTTCTCTGTGGCAAATTACCATA
GCGTTGAGCAGTTTTTGAGGGGTTTTCTGTCCTATTTGTGCAAACAGATGAGAAACTGGA
TAATTATGTTCTTTTCTCTTTTTTTTTCTCCTCCCTCCCGTCGACTGTAAGCCTAGCAGT
GACGGAttaagagtatgtgtgttttaccattaaatcgcgtaatggcgggacaatcattct
gataggtaaaagggcacggtgttt
>NODE_318_length_750_cov_8.432000
CTATCACCATAAAAACAAAGACACATGATACCGTATTATTTTCTACTACTGTGCTTAGCA
GGTTAAATCTAAGCTGTCCAACATACAGCAGCTGATAGGACTACAAACCAAGCAATAATT
GTTTTTAGCAAAACATCCGTGGACTGCCTTAATCCCTACTACCATACTGTGTTGTGCAAA
CATGCATGTTGTGGTAAGCTCTGCAAGCTGAGGTTATATTCGTGCATCAGGTCATTCCTG
TAGCGGGCTGGTCTGGGTCGGCCCACTCCCCTCTGAGAGCCCTCTCATCAAGCCAGCCTC
TCCTCTGCCGCCCTCTTCCCCACAATCCCCATAAACTCTCATAATTGCCACATTAAACTT
GAGTTTATTATTTTTCTCCAGGTGCAGGTGTGCAGATGATATGAGCCCCAGGTTGCATTT
ACATACAAATTGAAGGTTTTTATTAATCAGGCAGGCAGCAGGAATCAAACGGCAACACTC
CATCAGGCCTTTAAATACATTTGGTGACATTTTTACCCGGCATTAGCATGATAGGGCAAG
CGGAGTATAATGTACCAATGATTGCTTTTCCATTGAAAGCACAAACGGTTTCATTTTTCC
TGTCATCTCAAATAAGTGTTAAAGAGGGTTTGGAGGCTATTGTGCGAGTGCCGTATGCTG
GGGACTTGGGACCGCTGATGGCCATATTAAATAACCATTAGTGCCTGAGCTTAGATCATT
GTGGCATCCGCCTCCTCTGAATTTATCCTGTGATTTCAAATGAAGGCAAGCTGTGCCAGC
TTTCATAAAGTGCTCCAACCCTCTCCATTTTTCCTCAAACTAAATGCATTACAACGGTAA
TTTTGTGACTGTTAAGATAACTAGCGTTAACAAGCACTTAATTAAAATgtacaa
>NODE_319_length_512_cov_8.742188
GAAAGTAACTGGAGTCATTCAGCCTGGCATCCCTGAAGCTCAAGGGTTCCCCACTGTACA
TATGTAAGTATGTCAAGTTTGTGCGCATGTATAGGATGTATGAGGATATGTAACTAAGCC
CTCTCTCATCTGGGGGGGTTGTTTTACCTGTTGTGGATCTGAGAGTTGAAGTGACAGTGG
AGGATGTCATTGAAGGCAAGCAGTCGTCATCTTGGGAATAACCAGCCTGAATTGCACGGA
GGTAACTGTGGCTTCGAGTGCGGAACGAACCAGGCAGGTCCAAGGCCTCCATGGCCTGGG
ATTCTACTTCACTAAAAACGGACTCGCAAACTGACTCAAACTGGCCATTGATCTCAGTCT
CACTCACCTGAGAGACAAAAACAGGAATAGCAGTCCTTAATTTTTCCTCTTCCTTTCTCT
TTCTCACTTTGATTCTTCCCCTTTGCACAGCAAATATGAAGGAGTGTTAGCATAAGGGAA
TGCCAGTGTCATTTTCGACCTTAAACTGAATAAATGTCAGATCAAATTAAAAAAATGCAG
ATGACAACAAAAAAAACAATCAGAAATATATATATGCAGTTTGTGTTATAAAGCATTCAA
TTAACCACAAACCCCAAAACGAAGACACACTGTATACGGGACACTACTagatggga
>NODE_320_length_371_cov_8.202156
CACATTAATGTCACGCCGTCGTCACACATAACATACACGACCAGAAATGACGGCGCTGAC
AGGAGTCAGTGTGTGTGTGTGTGTGTGTGATCAGCCAGGAAGAGCTTTTGTCCTTGGGCT
GAGAGGGCACCTGGCTCCTCTTCCTGTCCTTGTGATCTCTCTGTTCCCTCTCTCCCGTGC
CGCTCTATCCTTTCTCTATCTGTCTCTTCCTCTCTTCTCCCAGCTCGGATCCCTTCATCC
CCCCATCTCGCGCTCCCTCTCCTCTGCCCAAGGCGATGCCGTCCTGCAGGCTTTGATCAG
GGGGCCAGGGAGGAGAGAGGAAGTGGGTCAGAAAGTTGTGCTGGAGACTGCAGGAGAACA
AGGCTGGAATATCGAGTAGGTGAGGCTGGGAGAGAGAGGGAGAGATGGGGTAATCTAGTG
AGAAAGTGATAGAGCGAGAGAGGGTGAGATAGTGGGAGGTGGGGGGGAGGAAGGAAAAAA
TAGGGAGGGGATGGGTAAAGAGGAAGGGAGGAGGg
>NODE_321_length_767_cov_13.674055
TGTTACAATAGTGCTTTTTGTGGACCAAATAGTTGTCCAGGTTGCTGAAGGTGATATTGC
ATTCAAAACAGGTTGCCCCTTTGGGCATAAGAGGACTGTAGATGACAGGGGGGTAGCTGT
TCCCTCCATGGCGCAGCCTCCGGTGAACTAGCTCTGACATTTTAGCCAGAATCTCAGAAG
CCTGCGGGACTACTGAAATGTCTTGGGAGAAAGCAAACTGAGACAAGAAGGGGCCCATGG
GAAATGTAGGCATGTTATGCTGCACAGGGGAGGAGGCCAGTCGGGGGCTGGAGGGCTCAG
ACTTGATCCTAGTGTATGAAAAACTGGCTTTGCTGCCTGGGTGGGCCTCTCCCTTCTGAA
CAGACAGCATGGGCTTCTTCTCAGCCTTGTCAGCCTCTCCGTCTGTGCTGGTCTCCTTGT
TGAGGGCCCCTTTGGGACTTCCCAGCAGAGCATCCTTCCTGTTGGCCAGCTCAGCGCGGG
CCTGCTGCTGCTGCTGCTGGAGGCTTTCCTCAGGACCCCTGGGGGAATGCTCGGTGCCGT
CGCCTTCCCTGTGAAGTTTGCTGCCGTGCCCATGTAAGTCCTGATGCTGTAAGAGTTCCC
TGTGGCTCTGGAAGCTGATATGGCAGTGATTGCATCTGAAGGCCGCCTGTGACAGGTGAG
ACATGATGTGATGCTGGAATGTAATAAGAGAATCTGCCGTGTAGTTACAGATTGTGCATT
TCAAGCTGGTGCCAGGAGGGAGGCTCTCTTCCATTTTGACACCTGTAAAGGAGATAAAAG
GGAGAAATGCTCAGAATCTCGCCTCCCACTTCTCCTTTAGAGTTAACTGTAGAAACCATC
AAACGCTCATGCATTATGCCAAGCTTATTCCCATCCACTAGATTTTTTTTTTGCTCAAGG
ATAAACTGTCA
>NODE_322_length_542_cov_10.160517
TAAAACCTCTCTCCAACTTCAATAAGCCGTGCGAACGAAACAGCACGTATGCACAGATGT
AAACAGCGAAACCGTCGGTGTGAAATATGCAGCGAATGAAAGAGAAAGAAGGGTAAAGAT
GGAGGCGTGCATGTGGCTGGAAGGCTGCAGTGTGCCACCGGGGTGCTGTGAGGCAGGGCC
TGTTAAAGGAGAGCTCCAGACCAAGGTGTTCTATAGCTCGGGGGCTAACGGTGATAAATG
AGTCCCTTAATGTCGGCAAACACTTTATCTCTGCTTCATCTGTTTTCATTAGGCAGGGCC
AACCTTTGGCTGGGCGAGAACGTGCTGTAACTTTCATTACTACAACACAGAAAGGAGAGG
CACGGAGACCTCCCATCGGTCTAATAAAAGCACCAGCTAGACACCATGACAGATCCTATT
CCTTATTATTATGATGGCATGCCACCGTTATGAATTAGAGAATGCCATGTCCCTCAAAGA
TGATCAGTGCTTTTCTTCAACTCGTGTCACCGTCTTACAGCTGAAGGATATCTGGTCTTT
CTGCTGTTCCTATCGGTCTAAGCCAAACTTTTGATCCTACACACCTCTTCCTTTCTTATT
ATTTCCCCCTGACAGAATCACTGAATGGGAACCGAAGCCTTTGCATTCATTATTAGACAG
TGATGGAGGTATTTAGGGCGTGTGTa
>NODE_327_length_787_cov_6.322744
AACACTTGCCTTAAATAAATGACATTATGTGCATTAGTTTGTAGCAATTTGTCATATAAA
AAAAAACCAAACAAACCAAACAAAACTCTACGCGCTTCAAACTTCCTCGCTGTTTGGTTG
GTTAATTAACAGGCAGTAAATAGAGGGGGCTTTGAAATAGCTTGAAATGAACAATAACCT
TTTACAGTGAACCCAGAATTGCAAATGGAAGTCATGGTCAAGCCTGTTTGATCCATCGCT
ATGAGCATCTCTGTCATTGCTTTCATAGTTTTTATTCATTGGTTTTTTTCCATTGACTGG
CTTACGAGGGCTCTAATGCGACATCTAAATTATCTAGGAAAAGTATTCTGGGGTTTTGCA
CTGATAGGAAATCCGCACGATGCCTCAATGTGAGGAGTTAAATGTTTTGAAGGTCGCAGC
TTCTCTCATTGATCTTGCAATGTTTGTTAATTACATTGTCACTGATGTTGTGAGAGATAA
TTAAGCCACTATGTTTATATGCATAATTATGTGCACTCCACATCAGCCTTTGAAAGACAG
CGGCGAGAGAGAGAGAGAGAGACAGAGAGAGGGAGAGAGAGAAAGAGAGAAAGGGAGGGA
AAAAATGTTTTAATTGTGAGCTGAGCAGAAACATGGCAATATAGATGCCCTAGTTACAAT
CAACAAAGAGCAACTCGGAAAAAAATAAAAACTCTAAAGACAAGATTTGCAACTGATGCA
GTGTGCTCTCCCCTCAGTCTTCAAACACGGGCTTTGTTGTGAGATTTAAAATACTAAGGC
AACCGGCGGAGGGAAAGGTGTAGGCCCGCTGCTGCTGCACAACAGTAATACATATTTACA
GACGGGCTTTTTTTGTGTGTGTGGCCGTGAAAtaaacaaaatgactaattaaaaccacaa
agccttttttcatttgcttctgaaatgaaac
>NODE_329_length_839_cov_7.125149
AGCTTATTGCTGTCAATATGCAAATGGCAGTGTTCTAGCGCCAGACTGCTGGTGAACCGG
TTGGGTTCAGCTAAGTCAAACTGTTCCACCATAATCATTTTGATGTTAATGATCTCTGCA
GAACTGCAGCGTCACCCCTGTGATTTAATCAAACCTAATTTGGGTCAGTCCATTTTGGCT
GCAGCTGAGCACCTCAACATCATCATTACGCTCCTTCAACCCAACCTCTGCGCTCACCTC
GCCTCGCCTCCTCGGACTCACCGACGAGCCTGCCAGGCCACAAACAGCTGCTCGTCATCT
GTCTTGTCACAACCTGTCCTGCTTTCGGACATGGGCTCACACATTTTTCGAGTTTTGGTT
CTGAATTTCACCATGATCCGAATCAGAAATGAGACTTTGTGTTTAAGATTTCACTTCCAA
GCTCTCTCTGCCTGTGGGACCTGCTCCTTGGGCTTTTCATCAGCTGCCATTTTCGACGGC
ATGCAGTAATTTCATGGCTCATTGCAAGCGCTGAAAACCTTTGAAACTGCAAATGTTAAC
TTTGCCTGGCCTGGAGCCATTTAGGAAGCGATTAATTTAGCAAACAGAAGTGAGCCACTT
TCTCCTCCTAGCCTGCGCATAATTTTTTGGGGCTTCTATCTGTATTTGAGTAAGAGTGAG
CAATGTAATGACGGTTCCTGTAATTGTGGCAGTGTGAAAATGGTTCCTACCTCAGCCCCC
ACTATCTCACTCATCTCTCCTGGCTGAGCCTCGACAGCCTCGTACAGTGAGAGCACACGC
AGATTGAGAAGAGGTGGAATCACTTACAACATGCTTGACCTTATTTCTTGTTGCGAGTTG
TTAAAGCGTGTTAACAGAACATGTTTGTTTGCAATTTCAGCACCTTGCCGAGTGATGCCG
CGCACATATTTGCAAGCCACTGACTGAACAGGCATTTTCTGATCATGActtctccatatc
tttgatgtgatatggtaagcaac
>NODE_330_length_574_cov_17.358885
TTAAAGTACGGACAGCACCTCACAGTGTATGTTTAGACAAAAATAGTTGCTAAAACCCAT
CCACTCTCGCTGGCTGTTGCTTGTGGGTCCCAAATAAAACCTATTAAACATAATTATTCC
AGGCTGATGGTGGCGTATAGTGGTCACAGGCCAGTGAAATCTGTGAGTCATAGGATATGC
TGTTACTTTTCCCTGGTAATGGGAAACATGACTCCTCTCTCTCGTTTGCTGTTGTGATTG
AAGGCACTGACCTGTCATACATTTATAATAGGGGAGCAGGTGTGGCAGTGATGGACCTTA
ATTTCCTTTAATAAACCTTTTATGTGCCACACTCTTAATGCCACGCCGGGCCCTCAGAGG
TCCTGCTCATAATAGGTTCATTACTTTTGATTACTACAGCCTATTGAGACAAACAACTCC
CAAACACTATAGATTACATTCTGTAAAAATGAATGTACCTCATTAGTTTGTAACACTTTT
CCACAAAGACATGCTTCAACATTTTGTATAAATTTGTTGTTCTGAAGGCAAAATGTTGCT
CTTACATCGAGCAACCTCAGATTATAACATGGGCATTAATCAAAGTTCAAATGATGTTAT
CAGTGCACCGAAATATCACCACTGACTCATAATATTAGCAGGCCGTTTTTTTCTTTCTTT
ATGTGACAtttcagacgtgtccctcttatgtaaatatttaaacaacagcattttatca
>NODE_331_length_419_cov_3.088305
ATTACTTTTAGTCAGTTCTGCCGTGGGGAGATGTAGAGAGAGTGCGGAGGGAAAGGATGG
AGACGGAGGGAGGGGGGTAGTAGAGACAAATAGAGTTGGATTTTGTGTGCTCGTATATCC
TCATTCTTCACAGAGAGAGTGGGAGCGCGGTGTGTATGTGGATGTGTGTGTTTGCCCTCC
CGCTACATCCTGCTCATATTTCTTTTATTGGCTGTGTGGCGTTGGTGTTGGAGGGCCCGG
GGCAGCCACAGGGACAGCAGGTGTGGCCTCTGTGTGCTACTGTATTAGAAGGTATAAAGG
AACGGACTGCCCAGGAGTGAAGTGCATGCTGGGAGCCATCCGAACAGCTGCAGCACGGCC
ACTGGGGCCTCTATTGTTTAGAGCAGTGTTCATCCCCTATTCATTATTCACAGGCTGGCT
GTGTTTGCGAGCGGTCTAATTTAATCTTTTTTTATTTTTTCTGTTATCAGGCCTTTTTGA
ACAAgagacaggattgttaaggtcaagctccagtagggggcactcaccccgtcgcgtggg
ctgacaattgatttaggtcattc
>NODE_332_length_679_cov_11.325479
AATACCACAATGTATCATGGGACATGATTCCATATAGCTCGCCCGGCTTCGTTTAATTTT
AAAATATCAAATTGTTTTCCTCCACAGTCACCTGATTTCGTCTGCCATCGTCTTTGTCAT
TTCGCTCCCTCGTCTGTCTAAAACTGGCACTTTTGTTGCATTCCAAGAGGTTGATAAATC
AATCCATCAAAAAATTCTTTGCGGTGAAACTCAATCAAGAAAGGTCATGTCGGCGGGAAA
AGAACAGATTAAATTAGCATTGAATTAGACATGGAAAGTGAGCTCTGTCAAAACCATCAC
TGTGCTCAGCACAATTAGAATATGTTAATTATGCATTTCATTAAGGGGCCTCAGCGCTCT
TTGAATGTGAGATGAAATGTCACTGGTGTAGGCAGCCGAAAAATGGAAGATTGCCAGGCA
CAACTTTCTTTGTGCAATGTGTGACACCTTCATTAACATCAGGGATTGCTAGTCTGATTA
GACTTTTTGTATTAGTTTAAGCCTTTAGGCTTTCAAATGCTATGCCTTTTTTCTCCATTT
TGATGTGGCAGCTCAGACCCTTCTCCATTTCCAAGCAGATATTGTCTATGGTTCAATTCT
TTGTTTAAATTCTCCGACATAATGCCATGACATTGGACGTAACATCTCATTGTCTTTGTG
TAGATGACGGCATTTACCATGTCTTTGTTTCACATAATCTTGGGTCACTTTCAGCAATGC
GAGACTTGAAGAGCCAAATTCCCACAGTGTGTGTTCAGAACGAGGATATTCAGGGTAGCA
TTCGAATTAAAGCACACATGATGATGACATTAAGTATGGACAg
>NODE_333_length_787_cov_13.198221
GGCTGAAACAGCATGAAGTAGCAAAATGTAATATTGGTTCAATTGGCATCCATCAGCTAC
ATGTTCAGTCTTGTCAGAGCGTGGAAAATGGACTTAAACTGACTTTCTATGTGACATTTC
ACATTAAATCAAGCGCTACACCTGTCATCCTTCATGTTTAACAGTTAACCAGTCCATTAT
TGTTATTTTCACCCAAATATTTCTCTGCACACTAAAGAGAAAAGTTTCCTTCAATCCCCC
AGGCGTTAGTCTTGGATTTGTGTTGTTCTGCAAGTCTGCGACATCATCCGAACCCCAGGA
GCCTCTTGCTCAGTCTTGACGGATCCTCACTCTGCTGAAGCCCAATACTGTTCTTCATCT
TGTGTTGTCACAACCCCCCTGCTACCTTGATTCACTCTTGGTCGTTGGCTAGGTTTTGGA
TTTATTACTTTCGAGGCCGAACAATCAGTGGACCAGGCTGTCAACATGCATTTTCACGAC
ATCATGGGCAAAAAAGTGTGTAGTTGTAGTTTTATTTTACCCTTAAGACCAAACAAAGGC
TTGGGCGATGGAGCGAGAACTACACTATGATGCTGTTTAATTACTGAATGTTAGTTTCTG
GTGACTTCCCATTTGTGAATGCAGCATCATACACAGCACAAATTCAGCTTTTAACATCTT
AAAATAATCAGGCTACTAACTTGATATACTTGTCTTCATTTTTTAATTGCACCACACACT
CCTGTCACACCTGTGCTTTTATAGTTACTAAATGTACTCATCATGCACTTGCTGTTATAT
TACAGTTTCAATTGTCGCCCCAGGCTTTGTTTATACTGACCACTCCTTTAGGATGTCTGA
AGTGCATTAGATTGTACTCAGTAAATTAAGATGATTGTATTTTCTGGTTTCAAATGTGCT
taaaaattgaaaaatggttgcaaaatataac
>NODE_334_length_533_cov_5.823640
AACACCATGGATTGTTACACTGAGATCCTGCAAAGACAACAGGTCGGTATGATGAGTTTA
CTGTCTGAAATGACGACCCAGAGAGACGAGATGGAAAATGAATGGAAGCAAAAGTTTGAG
GACGAAAAACAACATCTGATGAAACTGAAGGCAGAGTTGAAAGAAGACAAAGACAACGTC
AATACAATGATTGAAATGATGAACAAAGAGAAAGTGGACTTGGAGGTGGTGAGATCTGAC
ATCCTGAAACAAACTGACTTACTAGAACGAGACAAACAAGATATTAAAGATGAAAAGGAC
AAGTTGGAAATCGCAAAGGTTCAAGTACAAGAGAAGGAAGAACATGCAGACAGTTTGTTT
GATGAAATCAACAGAGAGAAAACCAAAATGAAAGACTTGAACCTCCAGCTACAAACAGAG
CAGAAGAGGCTTGAGGAAATGATGAATATGATGACTTTGAAAGAAAAAGAACATGAGCTG
AAAGATGATGAGTTCAGGAGACAAACACAAGAACTGGAAGCTATGAAGAGGAAGGTGCTG
CTGGACAGAGATGAACTGGAAGTTCAGAAGAATCACCTCAAAAAGCAGAAAGAAGACATT
GAAGCTGTCATGAAGACCTTGAGAGAAGAAAACGAACAGGTCAGTCAGAGAAAGGCTGAT
ATGGAGAGAGATGTAAt
>NODE_335_length_621_cov_6.922705
ATTGCATTTTTTTCCCCCCCTTTTGGTAAAATAAAATCACCGACGGATCCGGGGGCAAAA
AGCCAAACGATTACAGGGCTGACATTTTTGAGAAAACAAGAAAGCGATAACATGAGAGAA
AAAAAAGAAAAAGAAAACACATGCAGCTAGAACACTGAAACGCCTCGCACAAGAGAGAGA
GAAAAAATGAATGGGCTGATGGAAAGATAAAAAAGTAGCTACTACAGGAAAAACTATGCG
AAAATAATGTGCAAATTGACTCGCTTCTATTCAAAACGTGTATTCCCGAGTTGCAGTCAT
TGGTTGTCCATTTGTCACCCATTTAAAGCTCCCTCTGCCTCCCTCCCTCCCTTCCCGTCT
CTGCTAAGCATCTCCAGTCTACATATCTTCTTTAGCTTTAACGAGCCTCGTTAAGATCGC
AATAATATTCCACCCTCTAATTGCTCATTCCATTCAGCAGATAGGCGAGCATTGGCTTGT
GCCTGATGCGCGCGGTGCGGTGGGAGGGTTGCTGTGGAGATCGGAGACTCTGATAACCCC
CCGTGCGTGCTGCACAAGTGGTGAAAGCCTCGCGCTACGTACTGGCTAATGATTGGCACG
CTTGACAGTGATTGGCAGGGTTGCCATGACAACGCTACAACGACACCAAGAAGACCAATA
GAAAAGGGAAACAAAATGTTTCAATGCTACACTCAACGGcggatttaggggggagatatt
atgaggctggtgtcattaggcgatagccattgaatcattcaatct
>NODE_336_length_513_cov_11.756335
AAGACTTGAGAACTCATCCCCGCTGTCTGTCGAGGTGATCTTATATAGACCTATCTGGAG
GAAGGGGAGCTTAAAGACTTGAATGTGGTAAATGTTGCAAGGTAACTTCAAGTTGTTATG
TGCAATACTTCTTTTGAACCTTTTCCAGATAAAGACTCTTTGCAATGTAATTCTTTAATG
CCATTTTTAATTGCAGACATTTAATTAAAGAAGATGTTAATATGTTTTTCACAGTCATTT
TCTACTGTTATTGTAATCCTTTTCATGCTGGTGTTTGTAAAAAAGAAAAGAAATCAAACT
ATTTGTACTAATATAAATAATTGAAGTTATTTTTAAAACATTAAAGGTTTTGTGCTCATT
TGCTTATTTTGTTTATTTTAAGCTACTGTGATTGATTGCATTGTAATTATTAGGTCAACA
ATGTATTTAGCTGTTTATTGGTATATTTTTAATTGGAATGTATAATTGATTTTTATAATT
TTGATCAGATTTTTGTTATATTTTTGAGGTGAAGCTTTTAATATGTTAAAGTGTCTAGTT
TTTACTAATTGCTATATTGTGCTCCACAATATATGGTTCACATTTTCTGAAGGAAAATAA
ATATTTAAATATTTGTCTGTTAATGATGTTACTTAATGGCAAGATTTCAATAGTTTt
>NODE_339_length_145_cov_1.868966
GCGTGTGCCTTCATATTTATCATATTTGAACACACTGTGAAGTGAAAACATGTTTGTAAA
CATTGTCTTTGACTGTCTGAAGCACTTGTGGTTTTATGCGCTTAAAGAGCATTTCATGCG
CTGAAAAGGTCATTTTGGTCAATAATCATGTAAAATGATTTTCGTCACACAAAGTCCCTC
CAAACAGCGTGTGCCTTCATATTTATCATATTTGAACACATTGTGAAGTGAAAACATGTT
TGTAAACATTGTCTTTGACTGTCTGAAGCACTTGTGGTTTTATGCGCTT
>NODE_340_length_598_cov_12.167224
GAAAGAAGCCACAGAAATTCGGATTTATTGTTTCAGTTTAAACTAGACAAGGATGCTCTG
TGCAAATAGTGAAGAACCAAGGTGATAATCTATAGTGTCAAAGGAAATCAGGTAAGTTAC
CTTGAAGACATCACATAAATGCCACTGAAAGGAAAGAGCGCTAGACATCCCCACGGGTCT
CCGCAAGACAAAGCCCGGCGAAAATGAACTTGTTTGAAGTCATTAAAAACGGGGAGAAAG
AGGATGAGATGCGGGCAATGTCACATCTCAATATTCCGACTTTGTTCCATTGCGCAGGCT
CGTTTTGGAGAAGTGAGATTTAGCGAACAGGAGACGGATTTAGAGAGAAAATCCCTCACA
TTTATCTACATTACACAGACATTTTCAACAGGAAACAGCTGGGGCAGCATTTGCCTCCTA
CTCGTCCTAAGTTATTCATTAAGGATTTTGGGCACATATTCAAATAACGTCATTTCTCTT
TTTTCTCAGAACGGGATTGAATTTTGATCTCTCTAAGACTTGGTTAGTAGTTCAGATCAA
GATAGAAAAAGCGGTGCTGCCCCACCAGCAGCAGCTCTCACTCACACAGCACACTATTTT
ATGCCCTGAAAGCCCGTGAAGGAGAAGTTAAAGAcgagctggaggttgtgatatgactcc
tggttgttgtgcgtaatttggcaccgtgtagttctgcagtctctccagcgtctgagctga
ttaacgctaaaataaatcatta
>NODE_341_length_550_cov_5.469091
AGTGTCTGACTTTGCTCTGGACATATTGCTTAGACAGAAGGATGGAGCAGCAAAGGAAGA
AGGGATAATTAGACGAGTGCAGATGGGTAAAAAACTAAAACAGTCACAACCTGCTGTGTT
CTCCATGTGCCTGTTGTGTGTTTTCTTGCGGGTTGCCAGGTTCTGCGTACTGTATGCATT
TTGTTGTTTCCTCCCGTCCAGGTCGCCAGCCATGGGGAACCTCATTAAGGTCCTTGGCAA
GGATTTAGAGAACTGTCCACATTTTTTCCTGGACTTTGAAAGTAAGTGAGCGCCAGGGTG
TGTGCACGTGTCTGTGTGCTTGAATTGTGAGTGCATGTGTGTGGAGCGGAGGTGTGCAGT
GGGAGGTTGCTGCATGGGGTCAGGGGAGGCGTGTTTGGAGGCGAGCTGCTGAGCTGTTGA
TGGTGTGATGGAGTGTTGCTGAGGGTGTGGTTTGTCATTATCAGAAACTCTTTAGTCTCA
CTCTCAGCCCGATGATGTTATACATACGTACGTACGTTGCAAAGATAAATGCAGTGATGC
AAAGAAGCATCAGTACGAATCACAAACAGCAATATTTGCAATGAACAATCACTTTAGGTG
ACACATTTTATGGGACTGAATTTGAGAATGAATTAAAATGACCTCAAAGGCACCACCTAT
AATTAAAATACacaagcggactcacattggatac
>NODE_342_length_356_cov_1.851124
GTGACCGTGCACTGTCTCCTGTGCTCAGCTTCCCTTCTGAAGAGGGTCTATTTATGTGAA
GGCTCACGAGAATGTGAGAATTGAGGCGAGAGAGAGGAGATATGGACTGTGTGAGATAGT
GTGTGTGTGTGTGCGTGTGTGTGTGTTATGAGGGAAAAAGGGTGAGAGAGAGGGAGTGAA
AGAGCGAGATAGAGAGAAAGGGAGAATTGAAATGGCTTAAGCATTCATTTTGAGTGGAGA
GACAGGTCCTATTAGCATTTAACAGCATTTGTGCAACTTGGTGCCGAGGTTATGATGCAA
ATGAGGAGGAATTAAAACTGGCCAGAGGTTTGTCATTGATGGATTGCAGTCTGGCAGTGC
TCACACTTCCTAGTGTCCATCAGAAGCGATTACTGTGTAATTAAACCTTATTTCTGGACT
CTCTAGTGCATAATTACtttgtgaatgtaaccatcatctaaaagctacaaaaatgcttta
ccatttagtctagcagtcag
>NODE_343_length_393_cov_3.776081
AGGAGGGAGGGATACTGGCACCTAATTACAAGGAGCGCACTTGGCTGCTTTTATCAGTAA
TTGGACTATATAGCCCTTCATTATAATTTACTTTCTCCCCCAAACTGTGATAATGCAGAC
AAGCAGAACTGAGTGGGCCTGTTAATGGCCCAGAAACTGACACCAGTTAATGGTTAATTA
TAATGACTAAATTAAAGGAGTGACGGTGAGAGGGCTCTGGATAAAGCCCAGGCACTTAAT
TTAACAGGATCACTATCAGAGAAAACTCATGAGAAATAGACGAGGTAAAGACAAAAAGAA
ATAATAAAAAAAAGAGAAATTAGTAAAAAAGAAAACAACTGAGAATATATATTTTTTGAA
GCTTTTTATTGGCTTCATTGTCAGAGCAGGGAGCTGGAGATGTGTCCAGGGGATTAAGCG
ACCATTAACTGTCTGTTTCAGACTGATTGAAAACAGGGTGAAAATATATTTTCATTTAGG
CAGCCACTCACCAGAATACGTCTCACTTTAAGCAATTACTGCTTGTGAAAATGtaac
>NODE_344_length_497_cov_6.541247
CTGTTCTCCCCCTCATCAATACAGCAGGGCTCTTTGTCAGTAATTTGCAATAAGTGTCCG
CGCCACATCTTAAGGGACCTGGAAATCATTACTGGCTGAGGCCCTACTCTGCTACTAATT
GGATGCGTTGGGCCTTATCAACTGGGGATTTTCCGAGACCTTTGACAGATACCAATTCGA
AAATCATTGTTCAGTTGTCAATTTAAGAGACCGTTAAAAGAGCTTATTTTAATTTTAATT
GGAACTTCCTCCTGCCTTCACAGTGAGCTGCGAGGATTAAAAATGAGCTCAGGGCATGTG
TGCACATATGTGTGTGTGTGTGCGTTCATACTCCCCTAGAAGAAGAGGGAAACTATGCAG
GTTAAATTGACGGGTAACAGTTCTGACCAGCGTACGAATGAAGACAGCATGCATGCACAT
TTAGTTTACAAGAATTTCACAGCTTTCCTGGGACTTCATCATCAACATCAAATAAGTCGG
AATCTGAGCTGCAAAGCTCCCAAttaagcaaaaaccgcatccgcttaagatgtttgttgg
gcgagtgtgccgggaccatcatcgatcacccccagtaaactgaccggctgatagtgctgc
cctaacatatttatgtgctgcactctctcaatgaccctgaa
>NODE_347_length_777_cov_7.812098
CTGACCAAATGACTGTCACCCTTTGTGCGAGGCGTGGAGGAGGTGGGAAGGAGCACGGCG
GCGACGCATTCTCCGCCGCGATTTGTTGCGAAACTGTTGTCACTCGAGTCATAAGTCAGT
GTTTGAGGCTAATCACAGCTAACTCCTCAAAACCTTGCCAGCCCTCACCGCAAGCCTCAT
ACCACCTCGTCTCATTCCCACATTCCTACAGCCGTCTTTCCTCACCACTCCCACATCCAC
CCTCCACAGCCCCATCCAAGCCCACCCTCACCTTCTCAATCCACTCTTGGATCATTTCAA
TTTGCATCCCAACTGGCCCCGGGATTCCCTAGCCCTGTTAAAAGGCAGGCTATTTGTTGT
GCTCTGCGGTTAATGCCGCGCAGAGCTTTAAATACCCATATCAAATCTTGGAGGCTCAAC
AGATTCAGTTTTGCAAACCTGTATCGAACAGAGGTTCAATCCGTCAGCTTAGAAGTGTAC
ACTCCTTAAGTTGTGTGATAAGGTAAAACCAATCACTGGATTAGGCTCTCTCTGTCAGTG
ATGGTGTATTTTCAGTGCACAGTGTTGCTTTGCTGAAACAGGATAAGCTGATGGAGTAAC
ATTATGGTGCTTGAGATTTCTTTTTCAATAGGAATATACTATTAATGGATTCTGAAGCCA
GTGTGCGATGCTGCTCTTGCAGTTGTGGATAATGCATTAGCATTAGCTGTGAAAAGCAGT
TGGTGCCGGATACCATGAGCAATCATCTCTCAAAACCACAAATTTGATTGTTTTTATCAT
GCAAATCCAGCCTACTACCCGATAAGATTGATTGAGGTCTTATAGGATTGCAGTGTTTAT
TCTCGTAGAGCTTCTCACAAACAAACCTCAGCCTTTAGATTCACAAGTATAATTTTGCAC
AGCATATGGTGAATTCATAac
>NODE_348_length_797_cov_6.311167
GTGTGCCCTGGTCCATTTAAGCACATTTACGTGGGCCATTATTGACAGACGGCTAAGTGT
CATTTGTCAAGGAAAGAAGAATTGACAGGGATAAGAAACAGAGAGAAATAACGGTCAATC
AAACCTACTTTATAGTCATAAGGGAAAAAAGCAGCCATGTCCAATATTTCATTTTTCTCT
TGGAGAAAACATAAGATCATAATACCTATTTTCATAATAATACTAACAGCCTTTAGGCTA
CAAAATTGGAAGAAGGCCATACTCTGTATATCTGTGCATTGCCTGACAGAGACAGAAGGG
TTTCAATCTCTTTTTCATTTCATCCTGATAGCTCTGCCTTTTATTACCGAGGGACAGGAA
CGTTTCCTGAGGTAAAAAGGAGTGCACATTCCCAAGATAAAGTTGGAGGTTTACAGCTAT
TTCCAGCCGTAATGTATTATTCCGTTAAAGCAATGATCAGGTAGTGTTGGATGAATGGGA
GATGTTCAGCACCATTACTGCCTGGCACATCAGTGAGGCATTATTACATTATCGCTGCTC
TTTAGTAGGAGATTGGGTGTGTGACCGGGTTCTGAATACACTCATCCCGCTCTCCACGGC
GTAAATTGCAGATTGGCTCATTGACTTCAATGATAAAATGTAAAAATTGCCAGTAAAGAG
AACATAGACTCAGGTTACTCCTTAGCTGTTTGTCAACGGCAGATGTGACTCAGTTGGTGC
AGAGCATGTTAAAGAGTTCCATCTCCCAGAAGTCAATGTCATTTATGCCTCAAACTGCTA
AAGCAATAGCTCATCTTGTCTCTGGTGTGTCAtactacactgcctttgtctgagattaaa
atttgctctggcggtgagctaaaatcctaaaatgttacttatggcatagagaaaagattt
acaaacagatgtatcaagaatatgttgaaataaaaagtgac
>NODE_349_length_621_cov_6.568438
GTTCCTTTTCTTTCCTTCAACGTTAAAGTGATAAAAGGAAAGAGGCCATGGGGTTGGGTG
GTGAGTGACTCGTGATATCGAGTGAGAGGAGGAAGGAGAGGGAGCTGACTTGGGGGGCAT
CGTAATGCTGCATTGCCGGGGGATCAGGGCAACTCGGGGCACTGCCGGGGGATAGGACAG
AGCTATCATGTCGCCCATCCTTCTGACAGGCGCACCCGTTTGATGGAGGGGCTCTCGCGC
TCGTCCAGGGCGGGCCGGGCCAGTCCCAGAGGTGAGTGGAACTCATTCCTGTGCTCATCG
CGGTCGCTGCCCTCATGGGAGCTGCTACAACTGCTCAGGCTATCAACAGGGGAGCGTCCC
GAGTCCTGGCGGGACGAGGGGTTCTGGGGAGGTGGTACCCCACCACCGTAGCCCCCCGGT
GTGCTGCTGGTGCGATCTCTAGGAGGAGAAACAGGTTCGGACTTGATGTGCAGGCTTTGA
GCAGAGGGCAGGGACAGATTTGAACCCTGACATAAGTGAGAGCTAGAGCAATTTCTGTTG
GAAGGAGAGGAAACGCAAGAGGTTACAGAGTTACAGAGCAAGAAACAAAGTGACTCGCAT
GCAAGTACACGTACACACAATTGTGAGGTGTCATTTGTGTTCAAGTGAAGATTGAAAACA
GTAAAGGGGTCTTAGATGTCTGAGTGTGGCATCTCAAAAAAACCCCCAAAAAAACCATAT
GTGTTACATCATGCATATGCCAAcaacacctcaaagtaagttcag
>NODE_350_length_145_cov_1.227586
AACAGCGTGTGCCTTCATATTTATCATATTTGAACACACTGTGAAGTCAAAACATGTTTG
TAAACATTGTCTATAAAAGTCAAAACATGTTTGTAAACATTCCACTTAAAAGTCAAAACA
TGTTTGTAAACATTCCACTTAAAAATCAAAACATGTTTGTAAACATTATCTATAAAAGTC
AAAACATGTTTGTAAACATTCCCCTTAAAAGTCAAAACATGTTTGTAAACATTGTATCCG
AAGTCAAAACATGTTTGTGAACATTGCCATGTGAAGTGAAAACATGTTT
>NODE_355_length_145_cov_1.696552
AGTGCTTCAGACAGTCAAAGACAATGTTTACAAACATGTTTTGACTTTTATAGACAATGT
TTACAAACATGTTTTGACTCGGAAACGATGTTTACAAACATGTTTTCACTTCACATGGCA
ATGTTCACAAACATGTTTTGACTTGGGATACAATGTTTACAAACATGTTTTGACTTTTAA
GGGGAATGTTTACAAACATGTTTTGACTTTTATAGATAATGTTTACAAACATGTTTTGAC
TTTTAAGTGGAATGTTTACAAACATGTTTTGACTTTTAAGTGGAATGTt
>NODE_356_length_302_cov_1.410596
ATTACATATACATTATACTTACTGCTAATTTGACTTGCTTCTTATTTGTCTCATACTTAT
TACCTACTGACTGGCATGCAGTTTTTCTTACATCTATATGCTACTGTTTGCTGTTATGCA
CAAAGACACCAAGTTAAATTCCTTGTATGTGAAAACCTACTTGGCAGGAAAATCTTTCTG
ATTCTATTTTTGAGTGTTACGTAAGTTAAATAAACAGCATGTGTAGCAAATCTGAGGCTT
TATAAGTAATAAAAAGTAAGAGAAAATATTTACAGTGTGCAGAAATGTGCAAATTATTCA
CCTGAGATTGTACAAAATCATGGTGTAAACAACTTGACATGTGCAAAGGATAATAATAAT
CGGATTTAAAAAGCTGTGCGTTGGTGTAATGCATTGAGTCTGTGGGCCAGGCAGCATCAC
TGGGGGGGTCTctggccttgttgatg
>NODE_363_length_649_cov_6.778120
TTCCTGTTTTCATGCTTGAACACCTTCTACATGCTTTCAGCTAGGACAAGAAACAATCTC
GAGTGAAACAACAGGGAGGAGAAACTCAACGAGACAAAGGGTATTTCAACGACAGAGTGC
TTTAAACCACAACAAATCACATGTCACTTCGTATTCCATTTGTGAAAGTTAAGACAGGAA
ATCTAAACCCAGTTTCACTTCAACAGAAAAGGGGGAGATCTCCCTCCGAGGAACTCGACT
AGACTCCTCCTGTTCGTGATCACAGTGGCCAGCGAGCTCTGCTTCAGCTCTGAGGGACTC
CTGCTCTATGGTAATCATATCCTATTTGAATAATGAGGCAATACCGCCACTCCTGCTGCC
CATTCTCCCTGCATCCTTGACTGGAGTCTTTGATAGACACTAATTCTAGCTCCATCTATA
AAGCTCCTCTCATGCATTTTTAATAGAATCTATTACTTTAGGATTAAATTATAAAAGACT
GTCCTCCTTAAATTTTTAATAGTTTGCATAATTGGTATCAGGGCCTGAATGCAAACCATA
AAAACCCAGTTTGTACAGGACTGAGCTGCAGAACGAGTCCGGCAAAACCACACAACACTG
TTGCACATAAACGGCACCAATGGCAATATGACTCTATCACATACAAGCACACATCTGCAC
AAGCTCACGCACGAACATACGAGCTCGGCCATTATAGCTTTGGTTTCACTGTCATGGGGA
ATAAGGTGCTGTGAGCTCTGAATGAAGGGGACAATAAGGTCAGGGAGCATGAGAGTtgtt
tttggctgctgag
>NODE_364_length_326_cov_1.303681
CATTAGCTGTCTTTTCTTCATATGATCAGATGCTTAGAAATTCATGCACACAATAGAATG
CCCTGCACTAATGCTGTAGAAGACTAAATAAAACTGGCATTTCATGTTTTTGGAAGTTAC
AAGCTTACCTTACTAATTTCAGAACTAATAGCATACACTAAGCATGCACATGTACACGCT
ATATTTTAATATTTTGCAATGTATAAATAAATAAAATTTCAATTTGAACTTCAACATAGT
CATTGAATCACACTCTTTTACTTCTTTTATTGCTATGAACAAACGCACTCTGTAGTTCAT
TTTAGATTCAATCCTACAAAGACCATTGAGTTGCCACAAAAACTCATTAGAGGCACAAGT
GTGGATTAGTCTccagctaaaaatagtgcccagccaaatctgttttcaaactctttaaag
gttatacaagagtttgaacatatagtattaatatagcagcaaacagttac
>NODE_365_length_621_cov_8.107890
ATTCCCATTCTTTTGTAATGGGAAAGAGAAAATGATATTCAACAGAGGGAAAGACACTGA
CATAACATATAGGAGACTTAGTTTGGCACTGAGCTCTGGGTCACCAATTGTAGGGAATTT
GTTGTTTGCAGTAGTTTGCTTTTTGAATGCACATCCCTTTACCGTTATAGCCCTTCACAT
GTCAGATAATACACTTTTTATGCACTATTCTAAATGGAAATGAAAGTGACAGAAATTCCC
TCCAATGTCTGATTCCAAATCCCAGTATGAGGCGAAACCTAGGTAGTGAAATTAGAGGAG
AAAGCTGGGGATGAGGAGGAATGTGGAGCTGTCAGTCAGTCAGTCAGTGGGAAGGGGGAT
TATGCAGAGCTCAGAGCAGTAATTGAACACCATCGGGCCCGCCCTCATTTACATCTCAGC
CTTCTGCCGGCTTTGATTGGCAGCTGTACATGAAATGCCACATCAGTTGAAAGTATGTTG
TGAGCTGGCACTAACAATCCTGTGGCTCCGGGGAGACCTGCCATATTGTAATTTGGTTAT
CAGGCATGAAGGAAATAATTCTAAGTGCCAGGAAATGTGAGGCAGAATAAATGCTTCATT
GCTGCAAGTTGCCCAGGGTGACAGTTCTTATTTAATGTACAAGAGCGTCCCGTTGCCTGT
AGATTTGGGGAGCAGAGAAGGGGAAAGGAGATGTAAACTAGGAGGTGGAGAATTTTCACA
AAGACCATGTTAAAATGGAAACCTGAAGAAAAAAAAAAAAAAAAA
>NODE_366_length_467_cov_9.201284
ATTGCATTATTTGCAAATGGTCTCCAGGAATGAAAGTAATTGTGTCTCATTAAGGGCTAC
GAAGTGTGACAGGAGGCGACTCAAAATGTTCTACTGAAAGAAGACAGAAAAGTATCTTCA
AAAGCGACATGTCTGGTACATTCTTGAACCTGTACGAACAGAAAGGAGATTTTTTTTCAT
ACAACGTTGCCTTGATACTGATATCACTGCAGAACAATTGGATGGTAGTATATGTTTTTG
CCATTCAGTTGTACAGTAATGTCTTGATATAAGCACAATGCACTGTACATGACATCTGGT
GAAACACTTTAATAAGAACAAGCGTTCGGAAAAAGACAAAGAGACATCCTACTCAGTCCT
GGCTGCCTCCATCTCTGCCTGTTTATGATGAAGGGCTCTTTTTGGTGTGAGAGTGAAAGA
GACAGGCTGGGCTGGCTGTCATGTCATAAAGGATGCAGTCAGAGAGAGCAGACATGATTT
CATGGCTAATGATTCCTGCACTAATATCAGTGTGGGCTGCAGAGGGGATAACCAAGTTGA
GCTGTCTTAGCTCAAATGATTCAATTAGGCCAGCTGTCCCTATTTGTCATGGCTCAACTG
GCTTCTAGATT
>NODE_367_length_371_cov_6.094340
TAGATAGATAGAAAGATAGATAGATAGATAGATACTCTTGTACAACCTGCAAAATATCTT
GCGGCTCTGGTCAAATAGGAGGCAGTGTGCAGAGGTGCCTCACTAATGTCTTGCCTCTGC
CGGGCCAACATGACCACTGCAGGTCTTCAGGTGATTAACATGTTGGCAGGGGTTTCTACA
TGAAAAGACCCCTGTTTCTTTGTCTTCTGGTGTGTAAATATTGTGCTAGCGGAATATGAA
AGTAGTGCAACTATAAGGTACAAAAACATAGGGAAAAAAGATCAAGAGTGGGTCTCACAT
CAAGGAGGACCCTGAGGATGTCTTTGTTGTCAACTTCAGAAGGGGGAAGAGAGGAGCAGA
GGAGGAAACTGGCAGAAGGGGGAAAGATGCCAGAGAGAGCTCAAAGGATTCGGTCTGGGC
AAGGTGATCGGTATTCCTCGGCAGTCTGCCTTCTGGCTCAGATCAGTGGGAGTAAGCTGG
CAGCCAAGCCAGAGGGCATAACAGCACAAACACAc
>NODE_368_length_359_cov_5.587744
ATTTGGAACTGGCAACAACATTAGATTTGATGCGCATTTTTTTTCAAACCCTGCAGTTAT
TCCACCTTCACTAAACCTCAGTCTTAAACTTCTGACATGTCCAAACTAAACTTGTAATTG
GGTGAGATATAGACTTCGCTGACCTAAATCTCTCTCTTTTTTTAGAGAACCGACTAGAGC
GCACGGTTTACTTTCTGAATTGTTTTGTTTGTCTCTCCATCTTTTCAGTGTCTACACAGG
CTGCGACATTGACCGCCTAACTCCATCACCGGGTGACTCTCCGCGTTCACAGATCGTGCC
GGGTGCGAGATATGCCATGCCTAGCTCTTTCCTGCAGGACCAATTTGTCAGCACTTATGC
CAAATCTCGCTTTCACCCTGGCGTGGGGACTGGTCCTGGCACGGAGCGCAGCGTCCCACT
CGGCAACAGCTTGCTATCCCCGCAGCAAACCGAGGAGCCCACTGTTGCCACCCCCCCGCA
GCGATGGTTTGTCACCCCTGCCA
>NODE_369_length_607_cov_7.935750
AACATGCAAACACACACACACACACACACATTGTGAACAATCGTACCAAATACCGCAATT
TTCCAAGGGGGAACGATGCAAATGAGCGTTATGAGCGTTGAAGCGGGAAAAAATATGAGG
TGTTTAGCATAAAACAAACCTGGCTAGCAGTGCTGGAATCTTGCTTTCATGAATAAACAA
GGCTCTGGTCTGACTCCACTAGGTGTTGCTCATTCGACAGTTTTAAAAACAGCTCTTGAT
CATTTTTGGAGTTTAAGAATGTAATAATCTGCACTACAAGCTGTCTTCCTTTGTGTGTTT
TTGAGTGTATGTGTTACCTGCTGTCCAGGCTTGATTGGTGACAGCGTGATTCCCTGGGTG
TTGATGACAGGCAGGATCTGATTGCCGATCACCGTGGCGATGATCTGGCCTTGAGCGTTG
GTCAGAAGCTGAGGTGTAATTGGCTGTACCTGCAGTGCTGGGTTGCCACCCCCTGATTGG
CTGGAGGGCCCTGCAGAGTTGGGCATCAGTGGGATTGTTCCAATTATCTACAAAGGGGGT
AGAGAGGAGACGAAATCAGCTGGGCGGTTTTAAAAAGGAGAAGGAGTTGGGAGGGTAAAA
GCTACTGGAGGTATCAGTCATAATGATATCTGTTGTTGTGAGCTTTTTTTGCTGCTCATT
TTTGCATGTCATGAGGCTAATCAGGACACGCTGCTTTGGAGTCGGTCTGTGTGTGATTTG
GAGGGAAAAACATGCTGAAGTGTccactgat
>NODE_370_length_300_cov_1.526667
TTACCTCTGCTGCTGAGGAAAAGTACATCTGAGTCACCAGCCTGAGAAATCGCAATTAAC
AGATTAGAGCCCAGATAAATGCCACACAGAGTTCTAGTAGCAGACATATCTCTACATCAA
CTGTTCAGAGGAGACTGCCCGAATCAGGCCTTTATGTTCAAACAGCTGCTGGGAAACTAA
GGAAAAGCAATAAGCAGAAGAGATTTGTTTGGGCCAAGGAACAAAAGGAATGGACGTTAG
AGCAGTGGAAATCTGTGTTTTGGTCTGCTGAGTCCAAATTTGAGATCTTTGGTTCCACCA
TCGTGTCTTTGTGCAACGCAGAAAAGGTGAACGGATGGTTTCTACATGCACGGTTCCCAC
CGTGAAGCATGGAGGAGGAGGTGTGATGGTGTAGGGGAGCTTTGCTGGTGACAATGttgg
gtatttgttaaaaactgaagacac
>NODE_371_length_469_cov_9.808103
CAGCGCCGCAGCTGTTAATCTTTGAAAGACCGTGAGGATGATTTCACATCTCGACCTCAG
TGGCTCTTTGGCCTTTTACTTCAAATCTGTACTTCAGATTCACTAATCCGATGTGGGGGA
AACATCCCAGAAAAGGTGATGGAGAGAGGTAGGTGTGTGTATACCTCTTCATGCTGGATC
TGAGGTTTGCCGTGCGTGTCTCGGCCTGCGTGTGTGTGTGTGCTGTGAAGGAGAGAAAGG
AAGGGGGGAGCGAGGCCGTGCGTGAATGAGGAGGGTGAGGTGGGGGTGTCTAATCCAGTC
CCAGTGTGAAACTGTTGACATTTGTTCTTTTTTTCCCTTCATTATGTGACTGGGGCTGTT
TTGCGCTGGATTAGCTACAAATCTCCCATGCAGCACATTCAGCATGCCACTAGTAGTTTA
ACTTCATTAATAATGGATGAAGAGATTGTAATCCAGGAGTAAGAGAGCATGCAAGAATAC
CATACACAGGGAGAGAGACCGGCAGGGAGAGAGGGCACCCCTCTTATAAAATGAGATTTC
TCTCTCTCTCTTTCTCTCTCTTTTTTTTTCCAGGACAGTCCTGTGATGGTGATTACTCCT
ACCTACATGTAAt
>NODE_372_length_458_cov_3.851528
TTCCAGAAACGACTGCCAGCTTGAGACCTCCGAGTGCCTCATCTATTTGTACTACTTGGA
GGCAATAGTGGTCCTCAAGCACCTGCAGAGGCCCGGGGTGGTGGAGCACATGACGGTGAG
TGTTGTGCTTTGATTTTTTTTATTGATGAATTTTTCATGTGAACACAACAGTGAGATCAT
CAATTAATGGGATGGCATGTGTGTGCTTTATGCAGATGGAGGAGTGGACTAACAGGAGGA
AATTAGAAAGGGACCATGTCTTGATCACGGTGAAAGAACGCAAGACTGCCACACATCAGG
TGGCAGTCTTTATTCTCACCCCAGAAGAGGAGGACGTAAGTTGACTTAATTTTTCAAGAT
TACTCTCTCTGTAAAAATCCAGAATTAGAATCTGACATCTGTACCTTTTTTTTCTCCACA
CAGTGGTTCCACAATTATGCTGAGCATGTAAGGGACCAGCTGAAAAACACCAAAAGGTCC
CGGGCATGCTCAGAGGCGGATAGAGTGGAGGAAGACCCCCAGGAACGCTTTTTCCTCTCC
ACATCTGGCCGCCCAATATATAATTGTTCAAATGATTTGGCCAGGCTGCACAAAAAGTAA
Ga
>NODE_373_length_429_cov_13.326341
ACTATGCTGCACCCCTTAACTAAATATTTTGAAAAATCACACATAGAAACAAGAATATTA
AAAATGATTAACCCACAAAAGCAGTTTATATAATATAATAGTTATATTGTCAACAATACA
ACAGCAATGCCAAGGGTTCATATGTGCTACCTTTGTGTGTGTGTTTGGGCGCATGTGTGC
GTGTGCGCACATTCACTTACACTTGTGTGTGTATGTGTGTGTGACTCCATGTGTGTGATT
CATTCCAGGGCAGTTTTAGTCCTTATAAAATATTCATTTTGGTTGTGCAGGGCCCTGTAA
TTGCCATCTCTCACCCTGAATTATTTATACCTCGCACAGACTGACAAAGCTTTGCCATAC
GGCCCCAGATGAATCAGAAAGCAGCCATCTCTGCTGCCAACAGCACTGGGCTTTCACACA
AATATGGCAGCCACGTCTCTCTGCCTGGCCTCTCTTAATTTGACATTTTCTTTTTCCCCC
TGCCTTTGTCCTAGGTGCACAGAAAGGTTACCTGTTAGCTTTAAGCACCGACCTGCTCTC
TGTCTTTCTGTCTCTATCCCCCCCCCACTACCT
>NODE_374_length_591_cov_19.008461
ACTGAATGCTGCTGCCGTTTTGCTGCTGTGTCATGGTTGTTAACAGAAGACAGGACACAT
GGCTTTATTTGTATGCCTAAATCCCTACATGCTTTAATTACTGGACTACCAAGCATTAAG
TGGAAAATTCATCATTCAACATCTACTGACCTAGCGCACAAATAATCAGAGAGAGAATGA
ACAGATTCATTAAATTATCAGAATATGATTAAATCACTGAGCAAATAGAAAATGTATGAT
ATAGTAAGAAAAAAGCTGTAAAATATTATAGTTTACAATAATTATTCACATTCAAAGGCT
TTACATCTCAATACATACACAACATGGCCCCTGAACATGACTTCAATCCAAATATGATTC
ATATATTAGAATTTAAATAACACAGAATGAACTATAGGCTAAACAATAGCCATCAAATAA
CCTTATACAAGAATAAAAATACAAAAACTGTATCCTAATATCATTGCATTACTTGCTTCA
GATTTTAATAATACATCATCTGTACATCACAGTTCTAGTCAGTTACAAGCCAGGTAGAGT
ATTCCATACACAATGTAACCGACTGCCATCGACTTGATTCAAACAATTTTTCTAACTAGA
GCAGAACACTTCTCTAGTGTTGCCTCGACTTTATAGACAGATACAGCAATTTCATCGGTT
ATTTGGATCAGATAGATATCCTTTAACTGACATCCaaccacatccagccctgggccccag
ggccggagggtccta
>NODE_375_length_616_cov_4.980519
ATGTTTGCATAAAGTTCATTATCAACAAAACACATTTATATTATTTAATAGTTGTTTTTA
GAGGCCAAAGTCCATTCAAACACCTCCTGTGTATGTGTGTCAGTCTGACATCATGCTGTG
GCACTGTGACACTAGACTTCCTTTCTGTGCTCCACCAGAACAAACTGCACCTACATCTCT
GGCACTTCAGCAGGCCTGTCTGCCTGCCACAGGCAGGGTGAAAGGCTGTCGAGTGGTGAC
GGAGAGCAAGAGGTAGAGAGACATACACAAAGAGAGAGAGGTAGAGGTAGGCTGGGGGTG
AGGGTGGGGGGCTGTTGAAGTTGAAGCCTGTTCTTTTGTGGCGCCCTGCCTTCTGATCAT
TTACATCAAGTTGACATTCGGAGAGTTTACTCTGGGGTCTGTAATTGTATTCTTTCGCCA
GTTCTGCATTGCCAACCGTGAAAATGGAATCTTATCAACCCTGACCAATTTTTAATGTAC
AAAATGAATTGGCAGGGGTTCAAAAAAAGGGGGAGCTACAATTCAAATCAGGTGAATGAT
ACAGGGCAATTTTTTTACAGTGAATGATTGAGCTGCCCACCACCCCCCTTGCAACCTCCC
ACCATCTTATCACCCCCCGCTTTCAACTATCATATTATGCTGGATTTATTTTTCTTTCAG
AGGAAGGGCAGGCATTGGGAGGGGGCTACTCCAGCTGAAAAATACATGTGTGTATGGGTT
TCTGCGTGTGTATTCATGCATGCTTGTATGTATGCGgata
>NODE_376_length_575_cov_11.655652
GTCTTAACTGGTGATAATCTGAGCACTGAAAGTTTTCCAGCTTCTCTCATTTAAAAAACA
CACCCTGGTGTCTTTACCTTGTTCCAACCCCACTGGGTAACCACGCACTCATTGTGTTTT
CCTCAACTTGTTAAAACACCACATGGTACATTTGCATAGGATAACCAACATATAGCAAAT
CATTTGCATGCCTGAAAGTGCACTTGAGTAACCGTAATTACACGTGACACCAATTACTCT
GTTACTTTGTATTAAATTATAATGGAAAATTCCACTAGAGAATTGGAGCCTAATTGCATC
TTAATTTGCATAATTTTGCATATTAATCACATCTCAGATGAATAATAAATTTCAGCCGAT
TTTTTTAATTTATGCATAGATACAAAAACAAGTTGAAAAATAATTTGTGAGTGAAAAAAA
AACAGGAACTATTACTTAGAGCATTTGTGCTAATTTCTCTCATTACCCGACGTTCAAGTC
AAAGATGTCTGTACTCTTGATCAACAAGAGCCGCATTTTGAAACTGAGAGTTTGTCAAAG
CCTCAGCAGAGAAAAGAAAAAGAAGAAAGAGACGGAGAAACAATTTTTGGAAAAATCCAT
GCATCATTTTTTTTTACATAAACTTTCTGGCTCTATTTAAGGCTCTTTCCACCGCAGACA
CACCAAATGCATTCTACAATGATAAttcaaatcactttctgcctttcctttttctttct
>NODE_377_length_741_cov_8.977058
GATACTATACTCACACTATGGCAGTTACTCTTTTTTATTTACCCTCAGATGTGAAATTCT
ATAACTTGTACAGTGGTTTTATAGTCACGTTTTAAAATGTAATAAATATTTCACTTTCTT
TAAGGTTTAGATTTTCTTGTAAACAGGGAATGAAGGCAATAGTGATTTTAGGGTTAGTTG
AGCCCAATAGTGACATGAGGTAGCGAATTAGCAGGACGTGAAGCACCATAGGAACTCCTA
ACCTCTTGATAGGCGCCTCACAATCAAAGTCATTAGCCAGTGTAATAAAGGGCCTGAGAT
ACAGCCATTCTTCAACAGCCTAACTCTTTTATAACCAACAGATTAAAGTTGATTGGATTA
AAATGACATTCTGCCCGTCTGACCTTGGCAGCAGCAGTTAAGTTCACCCAAATTAAATTT
CTCCGTAATAAAGATGATTCATTTGTTGCCTGACGTAGTAAATATAAAACAGAAAGAAAA
AGGAGAAAAGATTAAGTGACACACGTCAGTGCACACATGCACAAATGCACACTTGTGCAC
GCACATATACATGCATACGATGACACGAATACACCCATGCGTGCACTCACAAGCATTGTT
GGAGCTGCCAAGCACCTGGGTGCACATGCGAAACCAGAGAGACACCCGTCTAACTTAACC
TAAAACTTAAAACATGTTGTTTAAATCCTTATGTCAAGGTCTCTAGTGATATCTTGTGAA
AACTGCATCTCTTAAACATACGTTGCAAGACTATGAAGGTTGTAACATTATTGGTTGCTC
ATTTTGAAATGAAaggcttccccaatggctactgaactggccttgtcaacagcttttcaa
ctgattgtcttctgcgcagccccactaactgtcacatgtaaatat
>NODE_378_length_501_cov_4.872255
CTGACCAGGGTCCTGAAATGTGTTCCAGTGGAAAACTGAAGAAACCGTGCAGGCCCAAAT
ATTGTTTTTCTCCAAAATCTAGTTAAAGTTTATTTGTAAAATTGTCTCTGCAGTGGAGAC
GAGAGAGTGATTTCATGTAGTTATTTAAGCAATCATCAGAGGAGGGAGAGGAAAGGCGCT
GACAGGAGCCAGAGACACTTCAGGCCTGCTCTCTTGTCAGAGTTGTCTAGACCAAATATT
GGGATGAAGTTATCAACCGTTATTTGATTTCAATTTTCTCCACGCACCTCGCCGAGGTCA
TAATAACAACTTTATTTTCAGTGGTGCATAAATTAATTACGCGCATTTAATAACTAAAAT
ATCATTATATTCCCCCTTTAATAACATAAACGCTGCACGCCAGGGAAACCCTTAATAGCG
CGGGGCCCTGTAACTGGCCATTATCCGCCTGTAATGATATTACAGAACCAATTACGCGCC
ATTAGAAGGGATTTTCTGCATTTTATGTGGTTTAGTCCAATCCCGCACTCCTCTTCTAAA
TTTCAGCTGCTTCTCGAAGCCTCATTTTGCTTCCACCTCAGAGACGCATGGCGTCTGCGC
TCTGCCGTCCCAGATGCGCTTTAAAACTAATTGAAAGGGTCCCGc
>NODE_379_length_477_cov_2.895178
AAGACTCAAGTCTGGCCCGAGCAACCCAGATGAAAGATATCAGCCTTCATAACAAATGCA
GGGAATGACTCAATCAAAAAAAGTAACAAACACTTTCATATCTACAATTACCCACGCCAA
TGTTTCTCCTCAAAGCTGTACGAGAGAAACAAGATTTTCATCGGACATGAAAGGGAAAGG
AAGGAAGCAAACATCTGTGGGTTGGAGATGGAAATAAAGTCATTATTATTAGTTTTTATT
TTGGTGCCCCCATCCTCCTGCCTCCCTCTGCCTCCTTCTGGCTCTTAGCATTTCACTCCC
CCATTTCAGGATGGGAGTACATGGCCGGGTGAATGGTTTAGTTTCCTGCAAAGCCACAGC
ACAGAAAACGAGATCTTTCCTGCTTGGGTTAGCCTACCCTGCTTTGTTCTTTCCAAATAG
ACGCCTGGGCTTGCACCTGAGCTGCTGGTCCAATACAGCAAGTACCTGCAAGTTAGGATT
TCCAATCGTCTGTGGAGTCGTCAGTTACCACTAATAATtgactcttaattcaaaaatatt
ggacagtgcagccatggactgcaacttggaatttttcttttaagatgagttgattgtaaa
agagaagttaaacaatgctag
>NODE_380_length_674_cov_8.255193
ACAAAGGCTGAATGCATGAAAGACTATTTTATCATGATCTCAACACCACAAAAGGAGACC
TAAAGACATGCATGAAGCAAGGCAACATTTAAGTTCAGGCTTCTACTTAGGTTTGGCAGC
TATAAAGCTAAATAAATAGAATGAAGTAAGTAAGTAAGTCCACACAAATATGTAGCCCTA
TTTTAATTCCTTACATTCCTCCCTAATATGCAAATCCCTCTTCTACACACACACACACAC
ACTCCCACAAACACACACTTAAGACATTAAGTCCTCAACCTGGACCAGGCTTGTGAGGCA
TATTGGCATGTACACGAGATTGATGAAAATTACTTCCAGAGCATTTATTTCTTCTAATAC
CACTGAAAGAAGAGTGTGCACTCAGGAGATATTTGATCTGAATTAGGGAAACTGATGAAG
CAATTGATTAATTGGAATTTAAGCCATCAGTCACTGGAGCCATCAGCAGCATCATTTACA
TTCCAAACAATCAGCTGATGGCCCAATAGGACACTGAGTATTAATACGCAAGAGTCAATG
TGATACTGCCACGTCGCCACCAACCCTTATTGACAAGCACAATGACACTTTTAATCCCCG
CTTGATCAAATTGCATATATTTTGGGATTTCCACACCGATTCAATATATCTTATGAATTT
TTAATCCTGTAGGAGGCACAGGGGTTTAAGCTACACAGATTTATCTGTTTCCTTCTATGT
GGCCAAACAGGCTGAAGACAGAAAGGCCGAAGCTGTTTTTACTATCCTCTATCTTTTGCT
TATTTGAGGTCAGATATAGTGCatcattagttgctttt
>NODE_381_length_628_cov_6.141720
CTCACTTGCACAGTTGTGTGTAAAGGGGACACAGCATGCATGAGATGTAGAATACAAAGT
CCATACATGACTTTGTATGAAAATCTGCCTCCTGCATGCAGCACACCGATTCTGCTTTGG
GCTGCTTCAGGAAAATGTGTCCGGTCTCACAATGTAGGCCGTTTAGAACTTTACATTTTT
GAGTGTGATAAGTCTGCGGACTATAATTTGAGTCTGGCACTGAGCCGAACATCCTCGAAA
AGTCTATTACAATATCTGATCTGTTATAAATTCTTCTGCCTTCAGCAACAACAACAACTA
CTGCATGAAGAGGAACTGTTCGCTGCCTTTGAGAGTAACAGGAAATGTTTAATTCATTCT
AGTACATGCAGCCCTTTAACATGTCGATTGTGCCGGTTCGACTGTCTGTTTTGTGTCACC
AACAGATCAAGAACAGAGTATAATATCATAAGTGGAGGGAATGGGTCATTTTGTACCTGT
CCGATGAGCTGTACAATGAAGTCCACCACCAGCTTGGAGTCCTTGTTGAACATTCCCTGC
CACAGCTTGTCCACGACCCGCTGGGTGAAGTAGAAGACGTTGTTGACCAGAATCTGATAA
CTACCTCCGCTGCTGAGCGGCAGAGACGCATCTTCACCTGGAGGGAGACCACCGGTGAGA
GAGAGAGGATTTACAGTTTATCCTGAATGTACAGAATCATACGAATGAACCGCACTGAGA
TAAAAACTACCCTGGATGGACGGACTACTACGTCTTCAATAACAAAAATAAt
>NODE_385_length_539_cov_20.153990
TATTACCACTGTTATGGTCTATACGGTTCAATTTAATGTGCTTGTAATGATAAATTATTT
TGGTTATGAATCTAAAGTGGACCTGAGTGCAGTCGGAGCAGCAGGACTGTTAGAACAATT
GCAGCTGTCTCCCAGGGCTGTGGCCATTAGTCAATAAATTAGAAAGTAATTAGTTTCTGC
TTCTGTGGCTCTATTTGAAGCGCTTCACACAGGTGTAATGAAAATTTATTGGAGCTGTTG
ATCCGGAGGAGCAAAGAAAAGTAGAGGATTTGTAGCGTGTGATTGTAATGTAGGATTTCC
ATCTGCCTTTCTCCTTTTTTTGCTTACAGTGTGACAGGTAAGGTTAGCCATGATGACCGG
TATAGTGAGGCTTTGCTTCACTATTTCGAGTTTTGACAAAAGGTCAAACGACTAGCAGCT
ATAAATATTTTAGTGTGTCTCTTGTAGTGAGAAAACTTCCTGTTTTTAACATTTTGAATT
GATGACTTCAAATGAGTTAAGACTTTTGGTGAGAAGAACATGAACATAACCCCCAAAATC
TGTGGTTCTGCTGAAAAAGGCACTATTTTTCCATGAAATATTCCCGCGCGTATCACATAC
AGTAAAATCGGATGGGTAAAATTTCAGCAATGTTGTTTTGGGTTTTTTTTGCTGTAATTt
cactacatcaactgcactcacac
>NODE_386_length_659_cov_12.057663
CTGTGCATCGCTCGAAAGCATCTAAATGACCAGTTGTGCGTAATGCGTAATAGGCCTATG
GCCCCTCGCCAAAGAGGGAGTTAACGGTGGATAACACAAACACGTGAATATGGATGTGTC
CCAGAAGTTTTATGGTTCTGTCATTGTTCCTCGATGCGGATTTTAAAGATCTGAGGCGGT
GAACGAGCGATCAGCCAGGAACTAGTATCCCCCCATAAACTTGTGCCGCCGTCGCTTATT
TCAATCACGTAAGACCCCTAATGGCGTTGTCCGGGCGAGGGTGTTACGTATATCTGTACA
AGCTTTTCCTGACAAGCCCGGCTTGTTGATATTTGTCTTTTACTGTAGAGCCACCAAGGT
GTTGCCTAAGAGAGTTTAAGCACGCCGATATTGCAAAGGGTTATTAGATTCATAAGTCAG
CGAAGTGGTGGGCGATCTACTGAGCACAGCAGAAGTTCTCATATGATGACTTCAAACAAG
ACACATTACCTACCAGCATCTGTTGGAGTGAGTGGATATTAAGACACTTCTATCTCCAGG
ACAGCGTAGGGGGAAAATGGTAAGTAGCAATGGAAAACACACAGCAATAGGAAAAAGGGG
GGATGATTACCAGTTAAATAGTCGTGCTTGCTGTTTGGTCTTGGCAACGCATTGCTTGGA
GAAGGGTTGGACTCTGTGGCTGCTTGAGAAACTCAGTATCGAGACCCGTGTCTGATGAGG
CTGATGTTGACAAAGCTTGTGTGAAAAAAAGACTGTGTGGCATTTctccgctcaggatat
gccggtacagtgagaggggtaag
>NODE_387_length_512_cov_11.251953
ATTTGCGGAGGACAAAAAGAGTGAGGAGGGAGAGGAGAGAGAGCGGGAGGGAGAGGAGAA
AGAGAGAGAGAGAGAGAGAGAGGGAGGGAGAGAGTGAGGGAGAGAGCGAGAGAGAGAGAC
AGAGAGGGAGACGTGGGGGGATCAGCTCCCCAACACAGTTTATTGATTTTTTTTCCTGCT
CGACAGAAAGCCTGTATAACAGCTCTATTGCCCTCATAATGATTAGTGACAAAAGTTTAA
TTAAGCAATTATGAAGCCAATAATAGAGTTGTCTGGTTTGCTTAGCTTTAGACTGTTTAA
GACTTATCTCCCTCTCGCACATCACAGCAGCTGGAATGTGCTTGAAGAGATTAATGCTAC
GAGAACACAGATGCCCACTTTAATACAGCGCCATGATGCCGTTTGAATGAAGTTGAGAAC
ACAAGCTTCTCTTTATCAAATTACAAGTCTGCTTTTCATGAATATGGAGGAAAAAGGAAG
AAAAAAAACCAGCAATGGCTTCAAGGTGTAATTATAAAGACATACAACAGAAAGACACAC
AATTCCGTTTTAGTAATCTGCCTGTATGAAATATGCATGATAATGTATTACTGAATAAAG
ACTTACCATGTTCTAAGAGGCTTTGGCATTttacatttgctcagacaattggatat
>NODE_388_length_315_cov_4.361905
GTTTGCATTTTGTTTTCCAGCACTCTTAACAACTTCAGAAGTCAGATCACAGGAGTATCT
GATCAAAGCGCTTCGTGGTTAGTTCTGGAAACACAGGAGTGCTACGCCACGCTTTGATAC
TCCACATCAATATTTCAATTCAACAATCACTTGACATGCACCCATACTCCCAGAGACGAA
AGACGAAAGGGGAGAGAGAAAGAGGGAGAGAGAGAGAGAGAGAGAGAGAGAGAGAGAGAG
ATCCAGGGAAGATGGAGGGGGTTTGTGAAGTACATATACAGTAAAAGAAATGGATTGAAG
AAATCACTACCTTGTTCACCTTTGCGGCGATGTTGTATAAATTGAACTGAGATGCTCTTT
AAATTACTAATGAGCTAAAATCAGGATTGTTGGAGTCAGGAAGTTTTATCATATtatctt
tcgtctggaaactttctgtcacaaaccttaaactaaaat
>NODE_389_length_602_cov_14.274086
GTTGCAATAAAGGCACTTAATTGTCAATGTAGCGTCGTTTACGTCGACAAGCTGACATGC
TAAACCAAAAAGGTGTGTTTTTCTCCTTCAGGTGAAGCTAAATCTTTCAGCTGCTCGTTA
AGTTTCAGTCGCACACCTGTTAAAAGGTGAGCTAACGCCGGAGAGCTGATGTAGCGTTAG
CTAGCACAGAGAAACGGCTGCAGAGAGCACACCATGTTGATTTAAATGTCAAACACTCTT
CCTCTACAGGTAGACACTACGCCACAAACACTCTGGCTACACAAGAAACCGTACAACGAA
GGAAGGGGTCAGAAAGGTCCGTACCTTTTTCTCATGTAGGTCCACAATTTGCCACACCAA
GAGAATTATTTCCCTCTCATCCGAACCCAGTTTACCCCCATTTGCACCAGCTGTTGCCCC
AAAGAACACCACCAGAGTATCACTGTGCGAAGCCATCAGGGACCACAAGGGTAAAAACTA
CAATTAAAGCAAAGATTAAAATAAAAATAACACGAGGGTTCACCTTTTTCCAAGTGATAA
GAAGAGCGAACAAAAGGGCTGGAAACTCAATTGAGATAAACGGAGAGAGAAAAAAGGGGG
AGAGATTATTTTCAGAGGAGCCACGGAAGAGTTTGCGGTCAGAGACTCTACCTGTTGCTG
TACTTGAGTGTGTTCTATCCAGAGATACTGGTTTAACTGGTAAAGAAGGGTGGAAATCCG
TGTGTCTTTCACACGAACTCCATAAc
>NODE_390_length_486_cov_7.718107
CTGACTTTATTCAGGGGCCAGTAAAAAAAAAAAGGCATATACTTTAGTAGACACAGACAT
GCAAAGCATTTCCATTCTTGCAGACTTCGTGCGGGTGAGTGAGTAATACTCCCTGCTCGC
GTGGCAGGGAAAGGAGATTGCTGGATTGGTCAGGGCAGGGAGAGATCCTTGTCGGTGACA
GCGTCGCTCCAGCGATCTCAAAGCCACAGTAACACAGCCGAACAATCCAAACACACCCCA
CCAATTTTTAATTTCTTCCATTAGAATTAATTATGAGGCCGAAGGCAATTTGTGTACCCT
GTGTTTAAGACTGCCTACTGGATTAATTAAAAACTGGATGCTGGAAAATTAATGTGTGAA
TTGTTATGCCTTGCTATAATGAGCCATCCCATGCTATTACATAGTAGTGTACTATACGAT
CACCTTCAGGCCTCTGAACACACAAGGTTCATTAAAGAGCACAAACCTAGGCACAAGTCA
ACTTAAAGAATGCCGACCTCAGCACATATTCAACAGAGCACACACGAGCAGCGAGACATT
TAAATTTTCACCCAAAATACAACAAGGTGAGGAAGTCTGGCTTAATGACTTGGAAGAAAA
ACACATCTGTAAATAAATGACCTCAGTAac
>NODE_391_length_332_cov_7.036145
GCACCTCCTCCCCTCCCCCTTATCTACTCCCCACTTTCTTCTGGAGATCTCTGTCACTTT
AATCCACAGAGTCTGCCGCTGGTTAACAAGGAAATCCTGTGTCAATTATCACCAACCACT
TCCTGCTGGGAGAGCAGCAGGGAATCAAAGGGGCCTGAGAGTCTTTCACACCAGAGAGGA
GCAGTAGGCCTAATTAAATGGCCCTTGTGTCCCGCTGGCTGCCGGTGGCCGGGTGACAGA
TAGCCCAGCTCAACGATAACCTCCTTCAGCTGATGATTGTTTTGATAGGGGAGCTAGTAG
GCACTTTGGGTGCCCTAAGGTTGGCAGATTGTGATCCAGGAGTCCAAATTAACTCACATC
CAACACGTTAAGGTTTATGGAGAAAAATGATGGGCAAATTCTTAGAAatgtatgtaatca
taatgtaatgtgcggatagccaatgtaacagattcaagctgttaaagctttatagt
>NODE_392_length_458_cov_6.790393
GGGTTGAGCGCAGTGTGCCATGTCATTTTTGGGCGCGCTGTTGCTCAACATCAAGAGAAA
TCGATGGCGTCTCCACAGGGGCAGGGAGGCCTATGGAATAGAGGAGCTTCTCAGGTCTGT
TTGAACTCATTTTCTTTTCTGGGCGGTTGCCCCCTCGCTCAGCCCCCTAAGGCATCTCCC
TCACAGCAGGCCCTGACAGCTTGACACATTGACAGCTGCCGCTGAATGACAACTGATTTG
TACAAATTTCAAGCCTTATAAATCTACCTGTCACAACAAGAGCATAAAAGAGCTCGGACC
CAGCAGGTAATTCGGAAGTGGTGGGGGAAGAAGAAAAAAAGCCTGCTTCCTCCTCCTCCT
CTTCCTCACTGCTGACAGCCCGGTCTGAGAGGGAAAAAGAAAAAGATAGGAGATAGAAAG
TAAAGAAAAGACAACATGGCTCTTTTTCTTTTCCTGCCAGTATACCGTGATCCACTCCTC
AGGTCCACTTTGAATAAGAACTGGCGAAACCATTTTCTTGCCATCAGGTGATCAATTCTC
TCATTTAGAGATTATAAAGATTGAAAAAGAGTTAGTGCAATTTTGTTTTACACCAACATT
Aa
>NODE_393_length_455_cov_7.843956
TGCTCCCTCAGCCCACCCCATAACCCCACACTCCCCTCTTAGAGCTGCAAGGCACAGGGC
TGTGCTTTATTTCTCTGCTCATTTTTCTCAGAGATTGGTACCTTCACACGCAGATCCATA
CCATGCTCCTGTGCAGTGCAGGCGGCGGTGAAGAAAGAGGGTTATATTTTCCCCTTGAGT
TAGGACACCTCATGACAAATGATAATGGATAATCAATAAAGTGGGAAATATGAGGCAGCA
AACTTTATGAAGCCAGGAGACATATTACTCCCCAACAACACTGGTTTCCCTTAACAAAGT
CACTACTCGACTGTGCCTAATAATCTGAAGGAAAATCAAAGGACCCGCAACCACATCAGC
AATATTGGCAACTTATTCCACTTTAATGGCATTTTGATTGATTTTTTCCCTCTTCCTAAT
GGTCGTTTTATAGATTTGACGCTGCTTCTGCAAAACAGCAGTGTGTAATAAACCTCCCCG
AAGGCAAACGTTAGCCATTAAAGCTCTTGTCTTACTAGCGCTCATAATTGGAGGTTGACC
ACCACCACATTTTGGTCTCTCACATGACACACACTTCTAGgacgagccttctctctccg
>NODE_394_length_456_cov_8.921053
TACCCGGCACGTAAGTTGGGCACAGGACACACAGGCTTTATCTGTTTCTGTTTCTTAGGC
TGCATTCATAATCGTACTGGACATTTAGTAATTTCTGAAATAGTAAAGCAATGAAACCTG
CATATTTTCATTAACAATGCCAAGGATCTCAAAGTGTACTGACGCTCACATGTTTTTAAA
TGCTTTTTAATGTAAAATTGCAGGTGTTCACAGATCCCAGCAATCTTCAGCGCCACATCC
GCTCCCAGCACGTGGGGGCTCGCGCTCACACATGTCCTGAATGTGGCAAGACCTTTGCCA
CCTCATCAGGCCTCAAACAGCATAAGCACATCCACAGCAGTGTCAAACCCTTTATCTGTA
AGTAAGAGCTTTGGAAGTTAATGATCGTCTTATTCATGACAGTTCATTATTTATTTGACC
TTTCTGTTTCAGTGCAGTGTCTTTTTTTCTATGTACACCAACGTGTTTACATCTTCTGAA
CCAAACTCACAGGTCCAGGGATCCAATTTTTATTGCTATTAATTTTGATTATATACTGTA
AGTAATTGAGCCTGTTTACCTAAGCACTTAAAATTACTTTAAGCACTTTAAATTAGTAGa
>NODE_395_length_733_cov_7.428377
AACACTATTCTTTGCAGTTATAGTGGACAATATAATACTACGAAATGCATCTCATGCATT
TATCAATGTTTTTGCCGTGAGTGGCCAAACACCACACCACTACTACATTTTAACCCTGAT
TTCATAAATCTAAGTACTAAAATGCCCAAAAATCATGCGTCACCGGCCATCATTCTTCTC
TCCTCACCATCGATGGATCTTTCTTTTTTTTGTTTTTCCCTCATTCTCCCCCCTCTGTCT
CTTGTCCTTCTCTTTTATTGCTTTGTACAGCAAAGCACCATTACTGATCCCTTCCAAAGC
ACAAACTAAAAATCTATCCCGTTGTCATTTGCTGCACCGTGCCATCTATCATCGGGGGTG
CTTGGCAGCGTCTCCATACGAGAGAGGAGGTGCTGGAACAGGAGGCAGAGTCAAGGACTT
TCACGCGCAACAAAAAACTTGTCACAATTATTTATGGCTCTTGCTGGGACACATAATAGG
ACACATCAAACTGCTGTTTTTTTGTGTGATGAGCGCCCTCACATCGCTGGCTCCCTTGTC
GAAGTGGGTCACAGGCATCTCTTGCCTTACACATACAATTTCCAAGACAATGGCAGAGCA
CTTGGGGAAGTGACAGTGACAAATACTGGAGCCCCCACGGAAAGCTGGGCAGGCTGTTAC
ATGAGTGATTGCGCCAATAATCATGCGGAGTCGTCACGTGTCTGTGGAGCAAGAGGGAGA
TGGGCAGCAGGGGTGGCAGGGGGTGGGAAGAGACAGAGCGGGAGAGAAAGAGAGGCAGGG
AGAGAGAGGGAGAATATGAGTGTGTGTGAATAAGACAGGGAGGAGCTGGGGGGGCGGCAG
GCCTGTGTAGAGAAGTGGCTAACAGGTCCTGgcaaat
>NODE_396_length_529_cov_12.172023
ATTAGCTTTTTTGTGTATCTGTGTGATTTTCAAAAACATACCTGTTATAGCTGCAAGAAA
GAGAGAAACAGAGGTGAGACATTTGTTAAAGAACCTGCTTTTTTCCCCCATGAAAGCAAT
GTGCTGTTGTTTGGATTTCACATGATTGATGCTTGACTTAATCCAGTGCTCTTTGCGCCT
TCCCAGGAGGGTGAGGCGGTCTCTTTGTGCTTCTCTGTCCCATGTGAAGCAAACCAAAGC
GGGAGAGTGAGGGTCATAGCTATTCGGCAGGGTACCAGATCCTTCCCACCGGCACATCTG
CATGTGAAATCGCCATTTCACCCCTCCACACTCCCTAATTGTTGCTAAAATTATTTGTGA
AATTGCCTTCCACCAGGAGTGTTTTCCACGGCAATTGTCACACAATTTTATATGCACGGT
GGGCCCACAGAGTTGACACACGCACCTCTTCTTTTCTGCCATATGTGCTCTTTCTATTCG
GGTTTAATAGTAGCGCATTATTTTTTTCTCCACAATTACCTTTAAGCAATTACTCTCGTG
CGTTCTGCGGGGCAAGTCAACCTGTTGTCATCAATAGCGGGTCGATCCAAATGTTGTAAT
TACCACACAAAGCTATAGGAGCGCGTTTAGATGCGCATGCTGCGCACATTTACTTAATTG
AAAGGTTAACAAg
>NODE_397_length_572_cov_9.416084
TAAACTAACAGATTGTAAACATGCTGCTAGCTCTCTCTCTCTCTCTCTCTGTTTCTTCAC
TCCCTATATTAATCACTCTCTCTTTTTCTCTCTCTCCTTCTTTCTTTCTCCATCACTGTT
GTTTCCCCACTCTCCATTTTCTTCACCTCTTTCAGTTCCTCCTTACCTCTGTTCATCCCT
CCATCCACATCCGTTATTCCCTTTACCTCTTTCTCCCTCTCTCTCTCTCTCTTTCGCTTT
TCCTGGGGTATTTTTTAAACAATGTGTCCTTCATGTACGGTTGGTTACGGGGCGTACAGA
AGGACATCATTAGCGCTGGTGGTTAAGCTGTAATTTACACCATTACCGAGGTAGGGGCCA
TTTTTATTGCCTAGTAAATTTCAGCTCTGAAATATTTAGACCATATGGCTCAATTTGTGT
AATAACCTTAATTTCCAAGCACCCTTCAGCTCCCTTCAGCGCCGGCTGTTGTTGGCGGAT
GGCAGAGTGGTGCGTGTACACGTTCGTATGTGTGTCTGATCTGGATTTGGAGCACATTTA
CACACAAACACACATATGCAAACAAGTACGCAGAAACATAGACATGGCAAAAATGTTATT
GCGTACGCTAAACATAACCTTTTACATAGTTTCTTCCGCATGCTCACACCGATTCCTTCA
TTCACACACACAGAAACACACGCACACACATGTATGTATGCATGGCGGTAGCAGAt
>NODE_398_length_552_cov_18.480072
TGCCTGCGTGATTCCACAGCATCTGTGCATTTTTTTTTTAGTGCTGAACAAGAACAGCTA
AGGGGGAAAAATGCTTGGTTGTTTTAGTTGGACAAAAAGAGGGACACATGATTCGCTATG
GCCAAAAAGAAAACAAAAATGAACGTAAAAGTATAGTTTAAAAAATAATTGTCATTGGAT
ATGCTTATTTGAGCCAGGGCAAGCATATCACAACTGAGCTAAACAGGCTCTTGAAACAAG
AATACAAAGGAGGAAATAAAGCATAGACAAAAAAGATGGAATACAAATTTAGTCAACGAA
ACAGGACAAATAAGAAGGAAGGTCCATATGAACATAATGGGATTTGGTCTTGGTAAACAG
GACAAAAATGGAGGTGATTCGAGTGAATGGATGGGTTGACAGCAAGAATGAATTTGTATT
ATTTTCATTCTGTGAACGTCAGTTCAGCACTCTTACCTCTTATTGGTGTACCACCTGGGT
GGATAATATGAATGCAAATAAGATTAGAAAGAAGAAGCATTAGTACGAGTAGATAGAGGC
TGGGGGCTTTGGAAGAAGAATCAAATTAGGTTTAACAGGGTACGTAAATAAAGGTACTAC
AGGAAAGAGAAAGGAGAGAGAAAGAGAATAAGAACTTTTCTGTACTCTACTGGCAAAGAA
AGACAGGATTCATCATAGAAAAATCATAGGTCAAAG
>NODE_399_length_781_cov_10.445582
TACATTTTTTGAAATATTTTACTTTTCTAGCCTTTGCTGATCTGTCTTCACTTAAACTAC
CAACTCCTGTGGGCATCAATTATCTTTTCTTGTTGATAACTAATCATTAATTATGTAATA
CACTGTAGCTGTAGCTTATAGAAGGGAAGTGAAGCAGACTTAACTTTGGGCAATGATAGT
CAGACATATTTTGCAATCAAATCCAAGTTAATTTAATGGGATATCATTCTGGCAAAGCAA
CAATGTTTTTGGTCTTGAATCTGAAAGTGCTCTTGCAGTGACACATACAGCTATCTATGG
GTTGGCATGAATCACTGAGCAAGTGGGGTGGGGGGTCCACCCGGGTTGGCACAGCACACT
GGGCCTGTCAGAAAAGGCGGGAGGGGTGCACATTCTTCACCTCCCCCAGAATGGCACCTT
CCAAAGCGGATCCCCTGTCTACCCATTCCCCAGGCCCCAGATAAGAAGCTCATCCGTCAT
CCACTGGGGCCGCATTAAATTTTAACTCTGGTTACCGAGTGTGGCCATTCAAACTTTTAT
CTCAAACCTTCTTTATCTTCTTTTCATTAAGTTCTCAAGCACTAATAGCCCTGCGAGTCT
CCGCCGGGGTAAGGATGATGTTCTGAATAATGAAAGCTCATTATTTCTCCACAGAATGCT
TGTTAATTCAAATGATGATATTAAAACTATAGTAGCCCTCAGCAGTCGGGTGATTTCTAG
CATACTTTATCATGTATCAATATATACTCTGTTTGTCAAAACTGCCCCGAGCCTGGGCTG
ACATTCTCCTCCCGAGGAGTGGAGTGCTTCAGCAGGCCTGCAATACTCTAAGGTGACAAC
TGGCAGAGTTTGTGCCTTTAGGAAAGTGGGTGGAAGGAGGGATGAAGGCAGTGATGGGGA
GACGGATGAAActcaaagagccgtc
>NODE_400_length_343_cov_11.104957
GCTTTTATTATATCGTATTTTAGTCTTTTCAGGAATTTTCTTGCACTGAGAAGATCCTCA
GCAAACAGGAAAAAAAAGAAAAAGGGGGGGGGGGATAAAACGGGATGGGGGGAAGGAAGG
AAGGAAAAAAAATGCATGAAACATGAAACTCTGCAAATTTGACTTATAACAAGCAAAATT
ACACCCTGCTGTCATTTAAATTATGGCTGCCCTCTATAAAGGTGTCTTTTAGGTGCATTA
ATTGAATTCGGCACTATTTCCCAATAATAATCTGTAAAGTTCAGCCGTCCATCCTTCATG
AGATCCCTGCCGCGTACCAGAGGAGTATCTATTTCAGTGGCTTAATTTATTTTCATGATT
CGCCGATAATGACGGCCATGCAGGCTGTACATCAGAATTAACCTTCATTTCACTGAGGTA
TATTACGATGACAGTCCCCGACACATTTCACCTACACAAAGGGCATTCTCTCCCCTCTCT
CTCCCTC
>NODE_401_length_829_cov_10.028951
GCTACAGCACTGTTAATGTGTTTATATATAAACAGTCAGAGGATAAGCCCTAAATCCACT
GCCAAGCTAAATGGTTTATGCATCTTTTTTGTTTGTTTACTTCTATGTCATTTAAGCAAA
TTGGTCCGACATCCCTGACGAGCACGAGATCTAAAGTGAGTGTGTTTTGCATTCATGTCC
AAAAGCGACTCTCTCTCCCTTAACACTACAGTAACCTCATCTTCACCTTTCATTTGGCCT
CAGAGAGATGTTAACAGACTCAGATGTGCATGATGGCAGTTCTGTGTGCTTTTTTTCCCT
CTTCTTCGTCTGCACGCTCCCCTCTTCCTTTGTTCCACTGGTCTAATCCAGTATGTGTGG
GCCGGTAAGTTTAATGGAAACAATTTATTAAGTCCGGCTTAAAATGCCATCTGCAGCTAA
GCCTCCCAAAGCCGCTAAGCTCCTGGTTTCGCCCCGGAGCTTGCTGTGTTCACGCTTACT
GTAATGCTCTGTTTAAAATGAGCACAACGGGTCAAAATTAATCAGGATTACAAGGGCACA
AATCCACTTCAGAAATGGGTTTTCTACCAATCTTTCCCCTGCTATCCCAAGATGCCCCAG
GTTTCTCTGGTGGACAGCACACCACATGGGTTCACCATCACACCATGGCAGGTTGCATTT
AGCTGAGACAACAGAACCTCAGAGAGGAGAAGGGGCAGTAAAAGACGGTGCCTTGACTAT
ACTTATTGCTCTAAAACCCACAGATGCAACATTCAACATAGCCAGCGCAGATTCCTAAGT
GTTCTTCTCAGATATTTCTAGCTGCTGACAGCTAGGTGATAACTCTCCACCACATCCATA
GGCCCAGCTTTGTGAAATGTCATAAGAAGGCCTACCAGCGAAGTGTTTATCTGTGCTCTG
TGGAGGTGCCCTGTACATGCTCAGCAGCTACATTTAGCTTCTCATTCGCCTTCTAGCAAG
TGACAACAGTAAa
>NODE_402_length_598_cov_7.877926
ATTTTAGGGTCTTTCTAGGAGTGAAACGTGAGACAGTCAAACAATAAATCACATCCCTGT
TTAGAGCAGGCGTCTGGCACGACTGGCCGGCTTCAGCTCCCCAGACCACCACCTCCTCCA
CTGCCGCCTCCTCCTCTCCTCTCATGCTCTCCATCCCTCATGCCTGTTAAAGGCTTGTCC
TGCAGGGCCTGGATGCACTTGTGTGGTACAACAACAGAGAAACCGCCCAAAGCTCTTAAC
AGCTCTTCCTCTCCACTTCCTCCCTCCCTCCATCTCCACACTGCTACCACCACCAGCTCC
TCTCTCCCTCTCCACTCTGCTCTGTCTTTCCCAGCTGCACCGGCGAGCTGTTCCGTATGA
ACTGCTGCCAGCTGAAAGCCTGCTACTCCTGTGAGATTGCTATTACTCAGTGCAAGCAGG
GCTCTGCGTAGCCAAAGGGCTGCTCTCCGAGCTGTAGATCTCCATGTTGTGACTTGTCAA
CACGGGAAAAATCGTTACCAAGGCTGAGGCACTTCCATTCCACACAGAGGGGGTTCTGAT
TGCGACCAGGCAGACAGGCAGGTACTGTACTGGAGGTATTAGGACGACTACTGTTGCCTG
ATTTTGTGCTGCAGAGGATTCTCTGCTGAGAAAGAAGGCACTTTGAAATTATTAGATAAC
TGACATCAAGAAAAACAATACCTTTCCACATTTACCATTTCAGTGTTAGgttttcttttt
acatgctataatttgaactaaa
>NODE_403_length_601_cov_4.707155
AATGTGACAAAGGTGTTGTAGCCCCAAGCAGCCCACTTGACCCTGGCTGCTTTGGGTGAG
AACGTGGATGTCTTCTCGGAAAAGTGTTGATCCCGTTTCAACACTTGGCGCTTTATTGTC
AGTTACAATATGGAGTTGAGCATCAGTGGTGAAGGCTGCAGTGGCTCGGTGAAGACAGAC
ATACCTCCATCTCACTGGTGTCAGGCATCGGCTCAGTGATTGGTGGGCATATTGTTCGAC
TCTGAGACTTTTTTCATCATTAGCCTGCACTGCATGGCAAACGGGCACCATGGCCCCCTT
TTTTTTTTCTTCCCCTTTCTCCCCCCTTACAGGCGGCAGTATCACAGCTCTGATCTGTCA
CCCTTCGCTTGCCTTAATGTGTGAAAGCAAGACGTGTTGCGCCTATTAGCACTTCTTGGC
AAGGCTGGCATGCTGATCCCTCATCCCCGGGGAGCCCGGCAATATGGTGCCGCATGGTGA
CCGCCCGCCAGCCCTGGCTCCCGCTGTCACAACACATCACACATCCTCAGCAACCACCGC
CGCCGCCTCCTCTGCCACCACACCTCCATCACTGTGGTGGCATGAGTGACAGCAGCCGGA
GCCAGGGGTCCTCTGGGTGAAATTAAAAACTTTTAGAGCGAGGGGGCAGCTAAAGTGAAC
TGTATTTTTTAATTATGAGGGCTATAGTTGGGTTTTGGTTCACTGGGGAGAGTGTGGGTC
AAATATAActtaaattaagggtgag
>NODE_404_length_389_cov_19.393316
TAAAAGCCCTGAAATTCGAGATTAGAATGTGATGACGGGCTTTGTTCCATGCCGGTGTCA
GAGTGCTCATACGCTCAAAGGAGGGGAAGATGAATGTTTTTTCCCCGCTTTCCTTTATCA
CTGAGGGCTGAATTGTGCATCTTTTGCGAGTGTGTTTGTGCGTGGCAGGCGAGAAAACCC
AGACTGTCTGCTGAGCTGTATCTGCGTCTCCAGCAGGGCAGCTGATTTGGTTTGTGAAGT
ATGTTAATAATCAAATGATCAACAAATAACAGATGTATTAGTTCATGCAGCTTGAAATGT
CAAGGAGGCTAAAAGCGGAAATCTAATACAGAAAGCCCAGTTGCATTGTATTATTTTCTG
TGACAAACCCTCCGGTCCAAATTACGTAGAGCCTCCTACAGTGAGTAATCTTTACAGAAA
ACGGCGCCAATATTTTGTAATTAAGCTGCAGTAAGACAACGAGCGCTGCCACAGATGGAA
GTTGCAGAACTCGTATCACTTTTGTTTTTTTTTTCTCTCAGTGTGGAGGTGGA
>NODE_405_length_549_cov_3.865210
TTTCTTACCCAGCACTCATTACATGATAAGTTGCTACAAGGAGGCACCGTGACAAAGAGC
CCATACACTGGATTGAGGCTGAAATGAAGCCGGATGGAGTTGGGGTGGAGGTGTGTACAA
AGGGGGTGAGTGGGCTCTGAATACAGCTGGAGAGGTGAGAGGGACCTACTTGCAGCGTGG
TTTGTTAAGAGCTGTTAATGTGCACATCCCCTCATTCTGACAGAAGTAATCGCAGGGGTT
GGCCAGCTCATCACAACGTTGGTTCTTGAACCCTGACGTGCAGCTGCAAAACATTGTGTT
GGGAGTGATAAAAGGGCCCAGAGAATGTTGAACTGTTGGCTGCTTGATGAATGGAGACTG
ACACACTAAACCCTTTCAGCAGCTTCAGTTATAAGATGGAGCAAGTCAGTGTTGTGTCTG
CATCTAGCAAATTAGCAAAATAACTGATATGAACACAGATCAACTACACTGCTCACCAAG
AGAGGGGGCACATCTGCAAGGGAAGAATCTGTTACAGTGCTGTCACGTATAAGATGTGTA
TTTTCTTGAGAAAATAAAAAGGCAATTTTATTGCAGTCAATAGCTTTACAAACAAAACAC
CACAAAAATATCACTTATTTGTAActttagatagttgggcatagtgtagatatatgtcta
aaatatcaaaatgtctcatgttttcaaaataca
>NODE_406_length_341_cov_1.560117
CATAAATCAAACGCACACATACACACACTCACTCCATTTATCTCCCACTCAAGCAGTGCG
GTGATAGCAGCCAACTCTGCATAGAGTCAGAGGGAGGGAGAGGTTGTGGTCTGTCTTGTT
AAGTGGGAAAGTAATGGGTAGCTGTAAAAGGTTTACTTCTGTTACTGCCATCTCTATTGT
TCAGGTTTTTCCAGTGTTTGTGCCTTCTTTGTTTGATGTGCTTGAATAGTATATAGAACA
CTCAGTACATAATTGCTGTTCCATACAACTGCAGGACAACAGCATGTTATTATGAAGCTG
AAGTTAAGGCAAAGAATGGGGCAAATTGAAAGCTGAGGTCATAGATCTTCTTTGCAACAT
TTTAGGCATCTGAATGGAAATGGCTTTATATGATTTCAATGACTTACATCAATGCTGAAT
GCATTTGCTTTTTAAAAGCAGTTCGCCATGATAGGGAAAATGGcgaactgcttttaaaaa
gcaaa
>NODE_407_length_618_cov_10.692556
TTTCTTTTTTCTTTTTTGGAGGAAATGTGACTAAGCTCCTTCTAATTCCACTCCCGTGCA
AAGTTTTCATGCATGCAAGCCCTAAAACAAACGGGGATCAGCGTTTTCTTTTTTATTTTG
ATGGTAACATTTCACCTAATGATGAAGAGCGCATTTTCCACGGTGTAAAGCCCACCACGC
AGATGATCCCACAGAATGAGCTGAGACGGATTCAGGCTCCGCGCCTCAGTGTGTGGAGCA
GCTGACTCCCTCTCTCCACGTCCAGATGGCTCCTGCACACAGATTTGCATTCATTTTCCT
TTAATATCTTCTGAAATAGCGGGGCAGCTGCATTTGTTGTCAAATACGGTTTAAAACTCC
CTTTCAGGACAGCATCGTTACCTACGTGACGGGTGTGGAGATCCATTTTCCCTCTCCAGT
CAACAGTATCAGATCTAAGAGGATTTGTCTCAAAGTCTCCTAATTTGATAATCAGATTTA
AATCGCCTTGGTGCGTGTAATCAGGGGTTAAGTTCTAATAAGCGACTTGAAACTGTGCAA
AAAAGCATAGTGAGTTCTGTGCAAAAAAGATATTTGCAATCTCGGTAGAACAGACAAAAA
CATCTCCAACATGCGCCTCGGTTTGTCTCATGTAAGAGAAAAACACAATTAAGAAAGAGC
CCCTCTCTTTCCTTTGAGTTTCCCTCATATATTTTTTAAATTAATTTATTCATTTTTGCC
ACAAAGTGAAActtggatttctcttaaataataaaaaaaaag
>NODE_409_length_419_cov_5.400955
GTTTTCTCATTTTTTTCAGATTCTCTGCAGTAAAAACGAGTTTAAAACCGTCTGTTTGAA
AATATGCCCTTAACGCTCACATTTGAATATTGTCTAGACCAAACCAGCATGCGAAGTGGA
GCTATAAATTACATTAGGAATTAATGATTAGCCCGCAATCGCATCTGATAATCTCTGTCC
AGATACGGCTGCTGTCACCAAAAACGAAGGCCACTTTTTCATCTTCCTCTCAAACTGTCC
AAAACCCATTCTGTGTGACTTCATAGGTCACCCCTCTCTGGTGCAGTCACTGGTTTCCCC
CTCCATCGTCCCTCCCTCGTCTCACCCCTCACAGCCTCCCCCCTCTTTAATACTTTCTCT
ATGGAGTAAGTCGGGGGGACAGGCGGTCACGCAGTAGCTGGCTTCATGATTAATGGTGTT
TATTCTTGACAGAAGGCTCCTTTATTTATCTGCATTGCAGTTTCACTGATACTATCAGTC
ACCTGAATGAAAAATATTCAGTCATACCAATTTTGCAGTATAATTGAGTAGAGTCACTTC
CTTTCAGTTTTCTCCCCCCCCCC
>NODE_410_length_661_cov_5.892587
CAAAGTTCCTTTCACTGGAACTAAGGGGCCAAGCCCAGCTCCTGAAAAACAACCCCACAC
CATAATTCCTCCTCCACCAAATTTAACAGTCGGCACAATGCAGTCTGAAATGTACCGTTC
TCCTGGCAACCTCCAAACCCAGACTCGTCCATCAGATTGCCAGATGGAAAAGCGTGATTC
ATCACTCCAGAGAACGCGTCTCCACTGCTCTAGAGGCCAGTGGCGGCGTGCTTTACACCA
TTGCATCCGACGCTTTGCATTGCACTTGGTGATGTGTGGCTTGGCTGCAGCTGCTCGGCC
ATGGAAACCCATTCCATGAAGCTCTCTGCGTACTGTACTTGGGCTAATCTGAAGGTCACA
TGAAGTTTGTAGCTCTGTAGCAATTGACTGTGCAGAAAGTCGGCGACCTCTTTGCACTAT
GCGCTTCAGCATCCGCTGACCCCTCTCCGTCACTTTACGTGGCCTACCACTTCGTGGCTG
AGTTGCTGTTGTTCCCAAACGCTTCCATTTTGTTATAATAGAGCTGACAGTTGACTGTGG
AATATTTAGGAGCGAGGAAATTTCACGACTGGATTTGTTGCACAGGTGGCATCCTATGAC
AGTTCCACGCTGGAATTCACTGAGCTCCTGAGAGCGGCCCATTCTTTCACAAATGTCTTG
TTTCACAGTCTGCATGCCTGAGTGCTTGATTTTATACACCTGTGGCCAGGCCAAGTGATT
AGGACACCTGATTCTGATCATTTGAATGGGTGAGCGAATACTTTTGGTAATATAGTGTAT
ATATATATATATATATATATATATg
>NODE_411_length_455_cov_9.723077
TTATTGGATGCAGACACTATGTGTATAATATATGTCTGTGTTTATGTCTGTCTGGGGGTA
TGAGACTGAGTGCATGTGTGTTATGTGACCGTGTGTATGTACATGTACTATGTGTCTGGA
TGTCTGCATATCTGCATGTGTGTGCGTGCATGTTAGACGTAGGCTCAGAGGCATAGCGTG
GGTCTGCATGAGGGAGTGTGGTGGCAGAGCACTCCTCTGATAGGCCAGATCCAGGGTGCA
CTGAAGCCTTTCGCATATATATGGAATTTTTGAATATCTAAACCATTATTTAGCATCCAA
ATCAGTTCTGCTTGTCTGACTGATGGACAATTTCAGTGTGACCCCGGTCTTTTTGCATGT
GACCTATACTGTCGGGATTCTTGCATATTGTTTGGATGTTCACGTTGACTCCTCTCCCGT
TTTTCTCTTTGATCCTTTTAGCATGCTCTTTGTGTCGGAATTCATGAAATATTCATAGCT
GGACTGTGGCTTTTCCATATCTTTATGTACAATTATTGGCAGCCGTCCTGTTATGTCGAG
CCATCTTAATAGTAGGTATTGGGCTCGGTTAAGTGTGActtcagatttttctgacagtt
>NODE_412_length_297_cov_2.794613
TGTGTGTGTGTGCGCGCGCGCTGAGAGCAGGGGGCCGGCAGCTGTCAGGGGCTAGGAGCA
GCAGGCACTAATGAAGCAGATGAATAGTGCAAAAACTCCCAAATACAAACAGGACAGTTG
ACATTTTTCATCTGTCAAAAGCAGAAGATGCATGAAAATACGATGGGGTCTTGTTTAACC
CTTTGCCTCCTGGTGTCAAAAGCTGGCTGGGTTTCTTCTTTTTCTCTGTCTGCTTCTGTC
TCACCTCCTTTTCCTCTCTCGCTTTTTGAAAATGTATTTTTTTTGGAAAGCATCATCTAA
CCCTTACATAGAAATGTACACACTGTGCCCTGTAGAGTGCTAAGAAGTATATGTATATTT
GTTATGAAGCAATTAAGAGTCTTTCCCACATGGTGCTTTCCAAGACAGTGAAATTAACTT
TTTTTTTCTTTTTTtgcaaac
>NODE_416_length_392_cov_16.063776
CCACTTTAAGGAAACAGTAACAGTAAAGTGTAAAAAAAAAAAACTTTAGCAGCAAAAACT
AATAATTGCAAAGCAGCCAATTAAATTGTGCGGGAGAGATGAAACCGCTCATATTTCCCC
TGGTAATTTCATGCTCTAAACTCGCTTCCGTGCGCACATAAAAAGAGGAGAGAAAATATC
ATTTCAGAAGCTGACAGAACTCATTGTTCGTGGAATTTTAAATTCAAAAAAGTTAATAAA
GGCGAGTGCGAGATGAAGGGAATTTGCATTTCTCAGATTAACAGCATGTAGAGCAGCGGC
GGCGCGCGCAGCCTCGGGTCATCATTTAAGAAACCTTTGCATATTTTATTTAAGAGTGGC
CCGGTTTGGAGCGTAATAAGACAGACAGATAATGATTAGAAGGTCGGGCCTGCAGGGCAC
AGCCGGGCTGGGCGCTGTAACGCTCTAATACCCAACACACACACGTACACACACACACAC
ACACACACACACACACACACACACACAAAGCACAGCACAGCACAGCCTGTGCCGGc
>NODE_417_length_340_cov_29.147058
GTTAAATTTGCTATTGCTTTTTTCTTGTCTTGTTAAAATGAAATCTTTAGATCTTTTTCA
ATAAAGTTTAGTCTTAATAGAATGTTATAAACAGTCGTTCTGGTTCAATATAACCTGTGA
TAAGTTTGTGTAGTTCTAAAAAGCCACTCCGTCCACACCCTCCCTCCACTTACTACCGCT
TTGTGATGAAACCTTATGCAAAAATGTGGGTCTGAAAGCATAGTTTTCAGTTTTCAGTGA
ACATTTTATATAACATTCAGCTCTTGGAGGCTTGAGCGGATAAATTAAAAAAAAATAATA
AAAAATAAACAAAAAAATGTTCTTTGAGGGTCATTCATTGCACTGGACTAAATCGGTCAA
AGTCACTAAAGAGTCAGAACTTATTTTTAAGAATATTCATCATGTTTTCAAATGACATAC
CAACAAATCTTTAAAAATGAGAAATTGTTACCATTGCACACCAACTGttatttacaacag
ttgt
>NODE_418_length_446_cov_6.919282
GTATTATTTATTTTGCTCCAGAGACACAAATTGTCATGGTGCTCCCTGGATGGTTTTCAT
GTTTTCCTTTCCTCCCTCCCTCCTTTCTGTCCTCCTTTCCAGGCCTGGAAGAAGAGAGAA
GACCACAGTTTTGGGAAGAGGGACAGGGCGAGAGCAGGGGGAGAATGGTGGGGGCAGCAG
TGATCTGCAAATCATTTATTTACGTTTGGCATCTGCATAATGAGGCAGGGAGCCAATAGC
AGCCCTGGCTGGCTGGAGACAGGGTGGCATGCCTTCAGTTTTAATGGGCACACTGAAGAA
ACTTCCAATCCTTCTTGACATTTCTCATAGCGAAATAAACGTGCTCTGGGTCAGAGTGTC
TATTAGGAAGATAAGAGACGAACAAGTCAATTATACTTCAATGACTGCATAGCCAGGGGA
CCTCATTAACATGATCAGGGAGGTCCATGCTGCAGCAGCCCTCTCCTGTGTGTAGCTCCT
GATTAAGTTGTGGAAGAATGACATGGCCTTTTTTTTTGCCTGCTTCATGTACAAAAAAGG
CAAAAAACACCCCACACAAAGACGTAActatattcagctatacatgagac
>NODE_419_length_395_cov_1.587342
GGCAGTAGTGCTCTCAGCTTTGTTCTTTCTTTGTACTGTAGATAAATATTTTGTAACGAA
GAGATCTGAAATCCTTTAAACAATATTGTTTTTCTGCCTCCCATATTTATAAGTGGATAT
AAAGCTTACTACAGAGAGACAGATAGACAAAAATAAAGAGTTAGTCTGGTTCAGTGGCCT
TCGGCTCTTTCTGAAATGAAGCAGAAAAACTGTCTGTTCAACTTGACTCCATCTTATCCC
CCTTCTGTCTCTTTCTATCAAGTCTACATCTCCCTCTGTGTCTCTGTCCACATAACAGTC
CTTCTCTTCTGCTCCATCTATTTGTACAGTCTCTTTCTCTCTGTGGCTTTACCCTGTCTT
TTCCAACTATTTCTCTTTCTCCTCCATTTCTAAATTCTTCTCATCTTTCAGTCTGTCTAC
ATTGGACTCTGTTGGATCAGATGCTGAACCACCTGACTCTGTAAACCCTATAatttatgt
tcttgtttttccctgtatcattctgtcttgtagcactgaacttttcttaacgaagtgaa
>NODE_420_length_565_cov_13.162832
GACTCACATACTGTGTTTAGATATTTTATGTTTAGATATCTTTAATATTACATGTTCCAT
GTTTGGCATTGTTGTTCATGAATAGCGGTGCTGTGAAATGTAATGTTTGTTTTCCATCAC
AATACTAATACTATGAATGATTCAGGCTGCTACACTGCACTCCACTTAATCAATCACGCC
TGTCCTGAATGCTGATGAGAGAGAAAACACAGGATTGTCACCCTTTTCTGCAACTTTTAG
CCAGTTTAGATCTAATATGTAACAATAAGTTGAGTGCACTGTTTGGCCTCTGTGTGTTGG
GACGAATTTGTTTTACTTTTTGTTTTTGTGTTACAACTATGTGTGCGTGGGTGTGTGAAA
CTGTGCGTATGTGTTTGTTCTTTCTCTTTTGTGAATTTTGGCTAATTTCGAGTTTGACTG
CGGCTCACCCCCGTCTCTTCCTGTGTGTCTTGTGTAGGGCTGTTAGTGCAAGACCTTACT
GACACCATATTAAGTTCATATGCCTATAAGTCCCACTACCTTCTGACTGAGTCAAATCGT
GCTGAGTTGAAATTACCTATGATTCCCTCTCCTTCGTCAGCTACCAAAAAGAATGTTGGG
AAAGGTAACTGAACAGTTTTTCTCTTTCTCCTTTGTCCCACTGGTCTGTGTTTGTGTTGT
GCCTGCTCCCATTCTGATTTAGTTTCCCTTTTTTTTTTTTTTTTTTGCA
>NODE_423_length_859_cov_8.966240
GGGCTCCAAATCTTGTTGAAAGTATAAATCAGCACGACTCAGAAACACGGTGGCTACAAT
TCATAAATATACTGGAAATGTTGGTGCAGCTGACCCGCTCTTTTCAGATAGAGTATTGCC
TCCTCTGTTTTAGAATAAAAACGTCTGGAAAAAATTAACCAAGCTCCAAAAATGAAGCCA
CTAATGACATTTAAATCTCATTTGAATCGGTTCAATGTCAACACCTACAGCTTTCGAGGT
ATGCATCAAGGACCGGTCTAAGTAGGCACTGTGCAGCATGATTAAATCTAAATAAGCTGA
CTCTTACACAGTTTGTTTGTTTATTGAGGCGAGTCAGGGGGTGTTCTGAGCCTCAGAACT
GCATTTAAAGCTGATCTGGCTCCTTCAGAACAGCGCTGCATCCGACTTCCTGTTGTCGAC
TCGCAGTTGCCACAGAAAAATTGCTGCTGCAGCCTTAGACAACCTACAGCACTTTGTATG
CCGAAAGAAAAGAGTTAATTAGAAATACAAATTCTCCCAGATTGTTATTAATGGGAACTG
TAGAGTAAGCAACACATATTTTGTGCCCATAAGTAATTCTCAGGTATCTTTGATCTGTGG
CCCACAGCGGATGCTGCTGCGTGCCGCTGTCTGGCTTCTGGGATTCTGCCAGCGCCAGAC
ATCTGGCTACTTTGTTATCATTGGCTGATCTGCTCCCGGGAGGCCACTCTTGTGACACCA
GGCAGAGAGTGTCCTGGCAAGGAAAATTATCAGCACATTTTGAGTGGATTAGAGTTCCAA
AGTGGTCTTCAAATCTCTACAGGGGTCTAGTGAGCCATGCTCTACTGGGGGTTCCTCAGG
GCTCTGTTTTGACACCACTGTTGATTTGAAAGGCAGCGAGGGTAcgactcccactgttgc
atcacaggtttcaggcagcgtcttaggaagtggaaaaaaggccccaattatgatctgtca
gatgtagaagggggaaaatgcaccaaagacttcccttgattag
>NODE_424_length_526_cov_9.030418
ATCACCATACAGGCTTGATCACAAATATTTAAAACCTTTGCAACAGTTACAACAAAACAA
AAAACAAAATAATACTCAAATAATTTACATGAAAATCTATAAAACAGCAAATTGTTCACA
AATTATATTTTTTTTCCAAGTTTTCATTTTTTTTTCTTTGCTTATTTGTGTTTTGCACAG
TAACACAACACTCTCACAACAAGATCATGGTCTTATTACAAAACTCCCAACAAAATGTAA
ATATTTCTAGTTTTCTGTTGATACTTTCATATTTTGGTTTTTAAAACCAGAAACTTGTCA
TTGTATATCCTTTCCACTGCCTATAGAGGCGCATAAAAGGTTACTCACACACACAAATAC
TTCACAGCACTTTCTAAGAAAAATATACACTTACAAAATATGTTACAAATTGGCACACAA
AAAATATACAAGATTTTGTAGTGTCAAGAGTTCATTAAGATTCCTTCTGGTAACAACTCT
AGACAGTATATATAAAGCTCGGTAATCTTTTAATGAAAAGAGCAAAAGTAATTCCAACCA
GTGTCAAAGAATCATGAAGTGAATACATCAAACATAACATTATAATATACATTCATAAAG
AGGGTTAGGTACCTAATCTATTTTGCATTTCTTTTTTTGTTAACTCTGGGAAAAAAACAA
AAAAAAAAAT
>NODE_425_length_303_cov_1.927393
TAAACTAATTTGTATTAGCACTATGTTTAAGCTGGTTGCCAGATTTACTGATTCATAGAT
AGTTTTTTTTTAGCCTACTGTCACTCTCTCATTCCATCCATCTCAGTTTTGCTAGCATTT
TCCCCTTACTGACTATATAGTGACAAAGTGGTGGGCAGTAGTGATTAGAGAAGATTGAAA
CTTCTGACGTTTTTATTGATTCCACTAGATTGTGTTAACTAAACAAAACTGGATTCCATA
GTTCTTTTTTTCTTACATGTATTGTGCCAGTTGCTATTTTAATGTTATTTCTCCCTGACC
ATAATAACCTGCAGTCACATGGGAAATGTGGCTGATGTTAGCCTGACATCTGCAATCTGT
ATTGTGAACTACAGCAGCAGCTATCTAACTTCAAGCTTGTTTAGGATGCGTCAGTCCCTT
TCTCTTTGGTCTGCAGTAATGTTTAGg
>NODE_426_length_625_cov_8.545600
ATCCTCTATATAGCCACATATACCGAACAAACCAGTAGATAAGACACATGCGCGCACACG
CACACACATCTAGCTGGAACCACTCCCTGTCTCTTGACAAACCATTATGTACAATCCTGC
CACTGTATAGTGCTGTCAGAAAGCTGCCAAAATAATCTCTTCTGCAGGAGAATTTAACTC
CATACCTTCTGGCACAGTGCAGCGATGCAATTTAATGCCTCCTGTGATAACTAATGGAAG
AAACTCTTAAAACTTCAGAGCTTATAATAAGCTTGTCAGCTTATCATATTAGGCATGTGA
GCTTATAACATTAGCATTTAAATGTTCCCGGGTATACAGTAATGTGATTGGAGGGCTTTG
CCATTTTGACTTTGCCATTGAGGAGAGAGGGAGGCAGAGAGACACAGGAAAAGGGGTGTT
GATGCTGTCACGAGGAAGCGTTGAGGACTGTTGGCTCACGTCTTACGATTGTTCACAGCA
ATTGTGTGTGAGCTCTACTGGATGCACAGGTAGTTGAATGAAAAAAAAAAATTGTAAACT
ATAACAATAAGCTCGCAGCTCCCTGCCATCAGAAGACATAAGACTGAAATGTTTGCTCAC
AGATATGAATATAACTGAAGGTGTGTTCATGTGTCTGTTACTATAAATGTAACTAGAATA
ACGTCTCGTCTAATGCAGATGAAACTGCAAGACGAGAGAAACTTTATAAAGTGTGGTTTG
GATGAAAtcaataatggtggagaagcaatgtattctaacaatatgtaca
>NODE_427_length_379_cov_11.385224
TAGAAGGTGTCACTAAAGGTTACCATAATGCCTACATAGTGTCTGCGCCTCAGAGCCATT
CAAAGTTCATCTGCTTTTCTCCAGGGAGAAATTTGTAGTCATACAGTACAAAAAAAGACA
GTGATAAAAAGACGATACTGCCTCGGCTCATTAAAATGTATGTGGCATCTTACTCTTTAG
TGAAAGCCTTTTCTTGTCTGTGTATGTGTGTGAACCCAAAAAGAAGCAAATCAATGTAAG
AGAATCTGATTGATATTCACTTCAGAGGGTGGAAGTGGGAGAGCCTGGGCTCACCATGGC
ACTCTGTGGGCTTTTGTTCCTGGCAGGTTGGACAGGCCTTCACTGTGAGGATGACATTAA
TGAGTGCCTTCCACAGCCCTGCAACCAGGGGATATGCATTCAGAATGATCCAGGCTACGG
CTACACCTGTTTCTGTCGTCCTGGATTTGTGGTGAGGCTCCCCACCTTATTTCCCTTATC
CACCTCTTTTTGGTTTTTTCTAGCTAACCTTTATCCTCTTGCA
>NODE_430_length_697_cov_7.053085
TTTTGTTGTAATCTGGAAAGGTACAGCCACAGCAGATAATGTGAAGCAAACTATCAAAAA
AAGCTTTTTGAACACTTCCACCAGTCGAACACAAACACATCCCATTCACAGAAACTATTC
CTCTACAGACTGGTGTTTGTGATTCACAGGTCAATTCCTCTAGCATCAAACACTGAGCAA
ACAAGGTGAAAGTGAATGAGCCTTTCGAAGCAATAACAAAGTGAGAGGGAATACATTTAC
ATGAGAAAACAGAGGACCATATTATTCTAACAACTACCTTTGCCAGGCCAATCTATCTAC
CAAATTAGTTTATCGTGTAATACCCTTCCAGAAGCTCTTCTGGCAGAAACAAGATATTAT
TCTCTTGGAATGGCCCATAGAAAGAGGGAAAAGCCAGTCAGATTCATATTTCATCTCTGC
CATGGAAACCTCATCAGTGTAATAACCCTCCATCTCATGGGTGTTATTCAACCATCTGCT
ACTATATTACTTATCTTTATTTTGCAACTAATTAACAGCATAATCTTCTAAATTCAGCAA
GTTAATTATCATTATTGTGGTCTTTGCAGCATCATCAGTCCTTGTAAAGTGCCGTCTCCG
CGCCCCCCGAGAGCCGGGTGGGGGCGGGGAGCGGGCAGGTTGAGCTGGGGGTCTGTTTTC
TTGACGCAGGCTCATTAGGTGTTTGCTGATGAGCTGAGTGCGGTGGGAGGCGTCGTGAGT
AAGAGGGGGGATGCAGGTCAGGCAGGATTCTGCTGAACAAAAGGTTCCATGCAGGGtaag
gccgacttaatgtgcctcgcagagcgtgtgccaagatgcccccagctggctttcgcaggt
t
>NODE_431_length_741_cov_9.794871
AACTGTCATTGTGAATCTGCCCCCCAGTGTTATAACCTGTCTTTCATTTCTTCCTGCCGC
GTCCCTTCCCTTGCAACAAAGGTTGTCTGCTAGTCGCCAACTTGTGTTGCACGGATAAAG
AGCACGGATAAAGTTTCCACCTTCGAACGTTTTGTAGGAACTAAAAATGTCCTCCTAGCT
CAGTGTTATAGCAGGTGTTACACAAACATGCTAGAAAAGACTTTTACTAGATCATATTTG
AAAGATAAAGAGTATCTTATTGAGAGATAAAAACGAAACCTGGGGGATATAAGGCGAGCT
TCTCTAACTTTGTTATAATTAATTGTATACCTGTGTATGTAAATATAATGCATTCCTATT
TTGCAGTCAAGAACAAAATACTATTTGTAATATAGAATAAACTTTATTATGAAACCAAGC
ATTTCATGATTGTTTTTACTCTTTGGAGGCTAATTGCCCTGCACTGACCTATATTTGAAC
TGTGCCATTTCTGACGATCAAAGTTTGAAGTGAAAAATGATACTGCAATCGCTTGCAAGA
TGCACATTTGATGATTAATATTTAAAGATCGAGTCAACCTCCAAGGCCTCTTCACAAGCC
AGCTGTTGGTGGAGCTTTCCAGACAGTTCAAGGAAGTCACCAAAATCCAATTAGACACTT
GGTGAACAGAAATATGGAAGTTGTTAGGTGCAGCAAAACCAACAGAAAAGACATGGAGAA
GTGTCAGTCAAGCCAGCTTTGTATTTACCCACCAAGTCCCAGCATCAGGTAAAATATTAA
AAGAACCTATGTGGGTGTACCAGATGTTACAACAGCTTCAAATTACATGGTGTCGAAGAC
Tatctcaacaacatttacacaccgagtcacaaaacttgaagtaat
>NODE_432_length_399_cov_13.701755
AAGACCTCTATAAATCAGTGGTGCTTATGGAAGCACTACAGAACAGGGTCCCTGGATTTG
TATCCCCTGTGTTTGCTATTAGGAAACCATTACAGCCACATTTTCCTCCTTCAAACAAAA
ATGATCAAATCTAATACTGGCAAGATTAGAGAGATAAAGGGAGAAAGAGCTGGCGGAGCT
GTTCAACACAGTCCCCTATCTAAACAATATGCTCTAAACTCAATAAAAACAGGGCTTTTT
GCTGGTGACACCATTATCCATCTGTTTGGACAAAATTGCTGTATCATGGTATAAATCTGC
GATACAAGTGACATATCCTCTAAAATAAAAGGGAACATTAACTGCTCTATCTTCTAGAGG
CCATGGGACTAGCTGGCTATAAGCTCAGTCAAGTGTGATGGCAGTTATACTGTGTTTTAC
TAGACTGCAGACAATTATACTTTGCTCCTCTCCGCTAAGAAGACAAACTGCCATGGCTTC
AACTGAAATGATTTCAAATAGATTTTCCAAAATGTCTGTCGCCAGATTGCTTCCATACAT
TAt
>NODE_433_length_654_cov_19.139143
CTTTTTAATCAAATAATTTATAAACTCTATAAATAAATGTAGAGAGAGGCGAGAGGGAGA
AAAAAAAAAGTATAAAGGAGGAGAAAAAATGGACGGCGAGTTCAAAACAGCTCATCAAAA
ACCAAACATCTCTATATATCTGGCATGGCACCCAGCTACTGCGTCATTATATTAATTTGT
GAGAGGTGCAGTGAAAATTACACTGTATGAAAAATGGCTGGAAAATTTAAATGATACAAA
CTCATCTTATTAGCGGTGAAACATTAAAAAACAAACAGGCCCCTCTGTGTCCCGCTAATT
TGTCTTGGGATGAAAGGCGTTTGATGGATGGATCTTACCTTATTCATAAGCGAGGATAAA
AGAGATGTATTCCCTGGTACAGGGTGTCCGTTTGATTCATTACTGGAACAAGGAAAATGA
ACAATGTTTAGTCAAGATTTGCATGAGAACAGTAAATATTACTATTTATCACGCAAGGTG
TGCCTGTATAATGAAGAAGAAAAATGCTGTCTTCTTAAGAAATAAGATCTACTGTGAGTT
GGGGGGAAGATTGGAGTTGAAGGTTTATGTAAACATCCTGATCACACAAAAATGGAGAAA
TATATTAGGGATTTTATAATTGGATGCACGTTCATATGAAATTCTAAATATGTGCCAAAC
GTGTAGAAATCGTCTATCAATCAGAGAAGCTTTATTTCCTTGTTGGTTTATTTTGCAGAT
GTATTAATTAACATTCTGCATTTTGAATTAACCCTTTAGTCACCATGCAGCTGTatacct
gtggtctttcttgctcag
>NODE_434_length_738_cov_4.185637
ATTATTACTATTCAGCCCTCTCTGCTTATGCAGTTCCCAGAAGGCATTGCCTTTTCGACT
TTTCCTCTCCGGCGGCAAAGATGTCGGGAAAACAAAAAAGAGCCGAAAACAAAACAAAAC
AAAGTCTCCTGAAATACCTTGTGGATGCCCAAAGGAAGGCGCTGGACAGACAGATGAGCA
GATAGGTTTCCTCTGTCCTCTTCTCTCAGGCTGCCTCTTCTCTCGGCGTGCTGTGGAGAG
TGACTGCTCACAGCCCGCCTGGCATATCTAATTAGAGCCAGGCTGTTGCCACTATCGGGC
AGAGGATCTACCTCTCCAATCTCTCCTGACTCAATCTTCCCCATCTCTGATTTTCTTTTA
TATTTATGCTGGAATATTTAATTGTAGACAAAAGGTTACTCTGGGCTCTATTCATCGCAC
ACAGGCAGAATAATCTCCTTTAAAAGGCTTGACATTTCAGGCTTTTCAAAAGGGGCTGAA
AAAATTATATCCCCGCTTTTGTTAATCAATGAAGTAGAACTCCCCCGAACAAAAGAATTA
AATTGCTTGGTTGGGTTAATAAAACACACAGAAATAGCAGCTTCCTGTGGGCTTTTGTGC
CTGCCACTGGCTCCCCCCATATGCAACCAGCACTGTAATTCCATATGATTTGGGGGGCAA
AACTCTCATTTCTCCACACAGTTGGCTTTTTAAATCCTATTGAATGAGCAGTCTGTGAGG
CTGGCTGATTGGGACCTCTTGCCTGAGCCTGGCTGCCTGGCCAGCAGAACAGGCTCTCTC
CATTTAAATATGACTTCCACTAAGGAGAGACAGCGAGTCCACTACTATTTACAATTTCTA
TACTGCCCCTGCTTCAGAAAAACATTGTAAttatgcaaatga
>NODE_435_length_523_cov_13.627151
GTTTAGAAGCACATCTTTGAACTTCCTCTATACACACTCAAAACTGTATGACAAGCAGAT
ACATCAGTTTACTTTACAGTAGAAATACTTAAATTAACAAATATACTTTTTAAAAAAAAC
TAATACTTACACACACACTGTCAATTATACGACCATTGAAAGGACCATATACTTTAGTTC
TGATTGTTCTCTTCTGTATTGTCCAGGATCTGCTGGCCTGAGATGATCTTGCGATTACAA
CCTGTTGTAGTCTAGCTGAGCTGAACGCCTCATAAGTGGAGCTTTTGCTTTTTTATTGAT
CTCTTTGTTTCTCATAGCTGGAAGGGCACAATATTTTCTCCAACCTGAATTCCAGCGAGT
ACGAGCAGGTGCTGGAGATCATCCGAAAGGCCATCATCGCCACGGACCTCGCCCTGTACT
TCAACAACCACCAGCAGCTGTCGGAGCTGCTCACCTCGGGTGTGCTGGACTTTAACAACC
ACTCACACAGGTCAGACCATGACTCACACTGGTGCACAGGTCAGGCCTGGATTCAAACCA
GTTCTCATAGTAGCGAATACAGAGAAAAGCAAACCTGGCGTGCATGAACAGCACATTGAG
TTTCTCCACATGGATATAACAAGGCTTTGCTCCCCTCCAGGGACCGTGTGATTGGTCTGA
tgatgac
>NODE_436_length_647_cov_7.394127
AATACATTAAATTACAGTGAACTGTTTTTCTCCTTTAAAATAAGGAATTAGGTGTGTGAT
GTTAATAGAAGTGAGATTTAAGATTTTTGGTCTCACAAAGCTGTATGCTACTTCAGCAGG
TGCTTATGGATGAAGTGATGGATTACCTCACTCGTTGCTATCTCCATCGTACTCCCAGCT
CTCCCTCCTCTCCCTGCTTTGTGCCCTCTCCCCCACTTCTTCCTGCTGCTGCTGTTCTAT
AGGGAAATGAATGGGCCTCCTGTTTGCTGCATCCGCATCTCACTCTGTCAAACTCCACCA
TGCATCTGGTGCGGAGGGTTGGTATGCATGTGTGTACTCAGCGTGCACGTGTATCCATTT
GCTCTGGGATTTGCTGCGTGTTTGTGTGTTTATGAGTGTGTTTGACCAGGTCATTTAGTA
CTCTGCATGCAGGCTTGGAACAGGCTGATAAGCTGTTTGCAAAAACTGGCAATTAAAAGT
TGATCAGGCTGTCAATTCAAATGGAATGAAATGGAACCAGAAAGTAATTAAAAGGATGGC
ATGAAAATGACAACAATTATATCTCTTAGCTTCCCATTACCGATGCACAGAGGAATTTAA
TTAGTTTAGGAGCTCATATAGTGATTCATACAGTAAACACACAATAACAAAAAATAGCAG
CCACCACAAAAACAAACAAATAAACAAAAACAAAAACAAACAAACATTAAAAGTAGAAAA
AAATCCACTGGTGCCTGCTTCCTGTCTCTACAAAAATTCTGGCCAGctcagtctcacgat
taaaccctaat
>NODE_439_length_380_cov_2.726316
AGAAATATAACACATTGAGTAACGTACTGGGTTATACAGATACTAACTGCACTTAATTCA
ATATTTAAGACGATTCGGCGATACCGAAGGTTTTAATGTTGATGAAGTCCCGACCTTACC
GGACCATCTAATGTCGCTAGATGGCACTGTGGGTCCATGACAGAAATGTGAATATTTCAG
CCAAATGTTAACTTTGTCCCCATACCACCTACAGATGTGATTTTTAGATAGGTGATATCA
AGACTCCTCATTAAGACCAATGCAGTTGAAAGCATACAACACAAAGAACAGGAAAACAGT
TATTTAGTCCGTGCATGAATAAATGTACATGTGTGAGAGTCTTACTCCAGATCCCCTCTG
GTATGCAGCAACAGTTTTATGGCGGTCTCCTTATCAGCTGCTCTGCTCTGTGGGGCAGTG
TTAGGGGAGAGAGGTGTAGGTACTTCATGAGTGTGTTTGTAAGAGGGGGTGAAGGGTATC
TATAGAAGGAAGAGACGTGAGTGTTTCCAACTGAATGAAagtca
>NODE_440_length_812_cov_7.263547
TTTATTTCATAAAGAGAAATGGTGTCTAGACAAAAAAGTCATTTATATAACACTAGCAAT
TGAAATGAATGAAAATGGGGTTTGCACAATACCGTATTTACAATGGTTATTAAGTCATTT
AATTAATTAGGGTCATGTAGCATTTAAAAATTAGGTAAGAACTCTTAGTAGAGAATAAGC
AAATAACAGCTATTTCAAATTGACAATATTAACACAAAACAGTCATCTAGAAAAATGAGA
GAAAATAAAACAACAACTTGAACTACAAGCTTAAGAGCTATTACATTAAAAATGATGCAC
CAAAATCTACTAATACAATAATCCATATAATCTGTGTAAAAAGCATGTAGAAAAAACACC
TGATGCAGTTTGCTGATACAGTCATTGACCAGTTATGAGAGGTATGAAGGATTTCACAGG
TAGATAAGTGTGAGAAAGTCCGCACTGGTGACTCAGGGATGGGGGCCCAGGCCCCTGCAT
ACACTCACTTCACTTGAATGTGAACTATGGCCTCTGCAAGTTCTAAGGCAAATATCGGAG
GTGCACTTGTATCCATGTAATGCTGACCCATCCCAAACGTTGGATTAAAGACAAGGTGAG
GAAACTCATTCTTTGTTTCTTACACAACACCAAAAACCAGTCCAATTGAACCGAGCGATT
TTTTTACATGGCAAAAATTGATCAAACATGACATGACACCTATTTGTAAACATATTCCAT
TTTTTATGTTTTACTCAATGATCTCAGCCTGCGCATTCAACCAGGATACCAGATTTTCTT
TTTCTTTCAGTAAAGTTGAGCAATCTGTGAGAAAAGGCATGGTTTTTTTTGTTCATATtc
ttgcatagaacaacctttggagttgcaaaagccagtgtttgtttcagagaagcagcgaca
aaaaaagtgttaataaacgagacaaatacacagcaaaaaaggtaagagcattcaat
>NODE_441_length_623_cov_14.263243
AGGATGGCCTCAAGTCAGTGCCACAGACGACACCAAGTAAAACACGCCTCCGGCATGTCA
CCATCTCACACACTCCACCAGGTTTCTGAATCTGAACAATTCCCGACAATGTAAATAAAG
AAACCACAGCTGACAAACACAGGTTTGTCTAGGCTTATTCATATGTTTTATTTGTATGTA
TTTGCACTTACCCTCGATTTGCCTTCTGCGTCCATTAAGTGTTCCACGTACGTTACCTCA
CCCACTACAAATCAGATTCCAGAGACGACACACACCAAGGGGAGAGAAGCCGAGAGAACA
ATGGGGGTTTAGAGCAGAAACACAAGAAGGGCGGCCGGTGACAGTGAGCTCAGACTGCCA
GTCCTGAGCCTTCCCCCAGCACCTCAGCAGCACAATATGGTACAGGTCTACAAAAAGCAA
GCTTGAGTCTTTTTAAAAAAAAGAAATAAAGACTTCTTAGCCTGTCCTTGTTGGAATTCT
CCCGAAACACCAAAAGCAATAGACTGAGGACAACAACTGTTGAAATGGCCAACAGACTTC
CTATTTTGATATAATGCCCTGAAACACCACCTTCTACCTGAAGATAATTGACCAAATAAT
TTCAAGTTGGCAAAACCCGTTCAATGCCTCAGCCCATTTCATTGCAAACCTGAGCATGCT
TTGTCAAATGTCGCCGTTTTAAACCTCAGGCTAATGCATCAAtgcattcgcccatcagct
gagcctaagagaaaacctacagctagaaaactaaccgtaaacttagt
>NODE_442_length_679_cov_9.782032
CTCACTCTCCTTCTCCTTCCATCATCCCCCCTTTTGAAGTTATGTCCAAAAGGCTGTTAT
TATCTGGTATTAATAGATGCAGCCCCCAGGAAGACAAAATCAGCTATTGATAATTGCAAG
GAGTATACGGCAGCTACTGTATCGATCGGCGTGTCCTCCACTCCCCCTGGTACCGAGAGA
TAAGGAGACACACTCTTTAGAGCAATATAATTTCTTTTGACCTATCTGCTTGCTACAGAC
TTATGATGAATAGCCACAGTGGCTGAAGTCCTTTATCACCAAAGTTACCCCCTTGATATA
ATATTGATTCTTTATAACTAGCTCGCCACACAAAAATCAAACTGTCCACTTGGCCATCAT
CATCATCAATATCATCACAAAGGCGGGAGGAATGAAGATCCCTTGCGCCTCTAAAGGCGA
GACTGCACAATCTCCTCTGTAGGCCTAATCTTTATTTTGCTGATGATGAAAGGAAAGGGG
AAACGAGGCGAGGTGCCATTTAAGACGAGGTGCCATTTAATCCGGTATAGACTATACACA
CGCACACACAAACACACACACACAAACACACACAGAGAGAAAGGGTTGCTATACGGCTTC
TGTGGAAGTAATTCATTTGGTGTGATTTTTTTCCCACATAAAAAGCTTTTCTATCTGAGT
TTAGGTTTTACATAATGCGAAAttctgcctccttaatcctatagttttataggatacacc
cggatatgaaagtggattgaagaaagaaaagcctgttccctatggaatcattaaatgaca
atgaattgctctttaattaactgcagtggaaaaacaaaaaaac
>NODE_443_length_730_cov_13.164384
CTTAGGTTTTGGAGGGTTATATCAGTTGGACCATTTCAACAGTTATTATTATGACATATT
AATGTTTTTCTAAGTCAGTTAATTAATTGATCAAAAACGGCTTCTCTCTCCACCCCAGTA
ATCTTCACACAGTTCCTCAAATGATTGAACACCTAAAGACACACAGGAAAGCCGCAGTAA
TAATTAAGAAAACAGCACAACACCAGTAGAAGCTGTAATACACTGTAACAACACTAATGC
TGTCGCTACAAAAATATTGTATTATGATGACAGTAGATGTGAGAGCAAACATATAATGCC
AGGAGCTTCTTCATTACATAGAGAGAAAAAGTTGCCATCGTTTCAATGGAAACAAACATT
GCTTTGGGCCCCTTTGTAAACAGCACACAGCTGCTATTTCGAGTGATGGGAGCTCCACCT
TGTCACAACAATTCCCTTAAAGAGGAACAGTTTAATGTCAACAATATTTTCTCCATCTGC
CTGCTCATGAAAACCTTCCAATCCACAGGGAAAATGTTTCTCCCATTCCAAAAGGAAAAG
CACAATAGAGGAAGATGAACTGCTAACATCAAGCGCGGATCGCAGTCAAAGGCGCAGTAT
TAGCCTGCTGCAATGAGAGCTTTTGGTGGCACACATCCATCTGTTCACTTTTGCATTTTT
CAAAGAGGTGTCATGCCTTCCGTTATTCAGAAATTTCTATGCAATTTTCACAAGGAACTC
CTTGGAGCACCGCGCCAGCTGACTGATTTGCATGGCCACATTTGCAGTAAAACAGAGGTA
TTCCACCTGCCAGGCTCCAGCGCCTTCTTCTGAGAAGTTTGATCGCTCGCTGGTAATCTG
ATTGGGAGAGATCCATCCAATTTGCGCTGAtaat
>NODE_448_length_563_cov_9.511545
GAAACTAATCACAGGCTAAATAACAACACCAGAGGTACACTTGCATTTATGGCCTCAAGG
TGCTTTGTAAATTAATTCCTGTGCCATTTATCTACAGAAATTCAATCTGCTATTGGGTGC
ACTTTGCTGTTCAGACTCAGTAGAGATAATCACTGAGAGAACCTGACTCATCATGAAATA
TTCAGCAGACTGAGTTAACGCCTTCAACTCAAAGCTTTGGCAGCGTTCCTCCTCGCTATT
CATCACTGTGTGACAGAGCTCCTGATGAACCCACCGATGTGAATGTAGCCATCCTTGTAG
AGTCTGTTGATGATGAGGGTGAGGATGAGGCCAATGTTGCGTGAGTTGTAATAAGTTAAA
TAGATGATCCATCCACAGGACAGAATGGTGGCTGAAAGAGGAAAAATACAACATGGCCTC
AGTCAGTAAAATTAATTTTAACATTAATTGAAGCTCAGTTTTAATTGAAAATCCTGGAAT
CACTGTCAATAACTGAAATAGCAAGATTGTCAATAGAAACATTTATACGTAGCAATAAAT
ATCATAAACAAGGCTTTCCTGTTTTCTGATGGTAAGTCACATTTATTTGTGTCAGCAGTG
TCTGTCAGCCCAACAGTAAATTAGGTCTATATATTTAAATATATTCACTAATGGTGATTT
TGCTACTTAAGACTTTAATTATACATGTGAATTACTGTATTACTTAt
>NODE_449_length_673_cov_9.485884
CTGTCTTAAATTCATGAAAATGCAGAGATGGCAATTACAGAACTATATAGTGCAAACATT
TTATGTCATGGTTTTGCGTTGAAATGCAGGTGAATAGTTTTCTCTTAATTGTAAATATGA
ATACTGCCTCTTTGCCTAAGTCAACTGTAATGTGAATCAGCATCTTGATTATTGCATGCT
ACACAACACCACAGATATTGATATACTATTAGAATGACTGTAAAATAGATATTTCTATCT
AGCATCATTGTATTATAAAATGATTCATTTTCAGTAGTTAATAATTCCTTCTTGAGTCAA
AAGGTTATAAGTAGTAGTTAATAATGCAAACTAAAGATTATGGTAGTGTAACACGTGGAT
GAATTAATCTTTTTTATTTTCTTGGGCGTCAATATTACTAAGAAGTGTGAATCCCTGTTT
GCTTCAGGGCAAGATGTGTGACAGAGGTGGCATCGAGCTCTTACAGTCCAAGAACGAAAA
TGGGTGAAGATCACTGGACTGACACCAACCACACAGGATCTCTTTTAGTGGCTGTGGGCC
ATACGTGGTCACATGATTAGGCACAAATAGTGGCATTGGTACGACCTATTAGAAGGGGAA
TGGTGGAGATGACCTGACTATTGTCAAAGCTTCCTGAACTGAGCTAATATGTTGGACACT
CTCCCTTATCTTTGCTTTGTTGCATTAAGTACTGAGCAGCTTTGTAAAGGAAAAAAACAG
GATTGGGATGGGAAGCTATTGGGGTGGTGGAAGGATACTGTCCAGACATGACAGTAGGAA
GTTTGTATTATTATTAATTGAATATATtttgcatttt
>NODE_451_length_489_cov_2.323108
CTTGCCTGTCCAATCACATGCTTCTTTTGGTGCAGTGAGGTCATGTCATTTTACTCCTTT
TGAACACACATCACACAAGAGTCACAGATCACACCCTTTGCAGTACAGTAGTGCGCTATA
GGAAACTGCTGTATTATGAGTTTTTAAGAGGTCAGATATGTTCTTTGTTTGCTGACCTCT
CCCTCTCGGTCTCACAGAGCGAAGTGCGTGCCGTGTGGACCAGATCTCAGGGGCGTACGG
CTGGTGGGGGGAGCGTACCCTTTTCCTAACCTCCCTCCACTCCTGTCGCACCGAGAACTA
TGTCCCGGGACTGCACCTGCTCACCTTCCAGCACCCCCGCAACGACTCCCAGCCTGACAA
GGTACGGAGTCCAAATCTTAAATAAAAACTGTACTAGTTGTGATTGTAACAGCTTCCCTT
TCCTCCTTCCTTCCTCCAATATTGCTTTGACTCCACTGCAGTTCTCCAACTTGACTATTT
TGATTGTGTCATTTATTGTTCATTCCCCTTTTGTGTTCTTTGCTTTTTAATGTCTTGACT
CCAATGCTTCTCTTTTTTACTTTCTCTGTTTGTTTTgcatagacaaggttctttttttca
acctcgctgtttaacttatagtgcagttttcag
>NODE_452_length_387_cov_3.909561
GTTATGTGACAGCAGACCTCGCTAAGGACTAGCAATCACTCCATTCAGCATCTGCTGCCA
CACAGCTCATATTGTCATTCCCCAGTTTAAAGGAACCTTGAGCGGCTTCAAAGATCTTTT
CAAAGCCTTAATCCTAATAGGTCGCGGTTTGTTCTGTCACATCAAAAGGGGGAGAGAGGC
GGTGGGGGGAATAATGCATCGGGGCTGGCAGAGATTCTTAAGGGTGGAAGATTGGCAGAG
GATTTGCAGTACGGGGAGGACCGAAATCTGAAATATCGGACACAGAATGCCTGCTGTAAT
AGATATGAAATAGGTCTTCTCAACAGCATGAAAGGCTGACATTTCCAGAAAGTTTGTCAT
GAGAAGGCCCTTTTATTCCCCTTCGTCTATCTGCGTTTGTACTGCCACCATGTCCATAGT
GGAAATTCGCAAGTGTCActctaacgggttatagaataagattggacatttaagattttt
tttcccacctcttcctttttttattgaatgtttagaatttccactgagaga
>NODE_453_length_347_cov_1.201729
TGAATTGAAAATGCAAGTATCTTCGACGAGCCCCTCGTGTGATCCTCGAGCACGTTGGCG
TGTGTTCTGAAGTGTCTGCAAACAGACACTCCTACACATGCGCCTTGCACCGTGCGGTCG
GGAAATTCATGTTAATTCAAGTAGCCATAACAAGTGTTTCTTTTCCTGTTGGCCATCTGA
GTCACAGGCTGCAGCCGAGGTGTGACACACAAGTCTGTCTCTCGCCCTCTCCCTCTCCCT
CTCCGTCTCCCTCTATATTCTTCTATCTCTCTCTCTCTCTCCTCTTTTTCTGTGTTGCTA
TCTTTGTTTTCTACCCATTAATTGTCTGTCTTCCTTCCTTTCTGTCTCTTCCTCTTCTGT
GTTGTTCTGCCCTCCTCCTCCTCCCTCTTCCCCCTCTCTGCCTCGACTGCCTGTATTTGT
CGACTCCCtccctccctgcctccctcccctcttgtgactccctcctcctcctttctttct
ctctcactggt
>NODE_454_length_598_cov_5.387960
ATGCCTTTTCTGTTGCAGTAACTAATCCCAGGGCCAAATGAGAGAAGTAATGAGCATTCT
TTTCTGACATGAGTGTGTTTATAAGAGCGCAACTCTAGCATGTAAAGAGAGACGCATGGA
AGCACTTCTCTTTCTTGGAATAAAGTAATTAAGGATATCTCTGTCCCGTTTAGTTTTTTT
CTTCTTTTTGTCTTGAGCCCAGCCTGAGCCAAAGAACGTAACTTTCTGTATGCAAGTCGA
TCATCGCTGCAACTTGACATCCTGACCTGGACATTTAATTTATTGATCTTCATTTTATTC
GGATGTAAAGACCCTTTGCTCCTTTAAATTAATCCAGGTTAATTTGGCCAGGCCCCCTAT
CCCACCCAGCATGAATGGGCCCTCTGTTGGCTAGAGCTGGCCCTGGCCACCCAGTTTTAT
GGGAATCTGCAGTGAATTAGAAAATCTGTCAATGCGAGAGGAGTTGCGCCGCGCGGATAT
GCCGTGTCACTCCACCTGTAAAAGAACTGCTCTTTGTCCATTATCTCCCAGGCTTACCTG
AGGAGAGTTAACCTTGAGGTCAATAACATCTCCATGGTGTTTCATGACTGGCTGGGCCTG
GGCCGGGGGTCTGAGGAGAGCCATTGTTAACATGCGGGCTGCAGACCCACACTTCCTCCT
GCTTTGGCTCTCCACATCAAATACCTCTGGGAAACAGATCTGTAAAGAGCAGTGACGGGA
GCCATAAAGATGTGATCACTTt
>NODE_455_length_609_cov_4.451560
ACTTGGATCGCCGGCTTTGAACACAAGACCAGACACAGTGATGATCTGTTTTATGGGCCA
CATAAGGCCTGAAATATGAACACTTAAAGCTACTCGCACAAACAAACGCAGGCATAACAG
TAAATCAATCAAGAAAAATCATACGCATACAGCCATGTGGCCACCCCAAAAACACCGACG
CACACCTCCCTCGCCACGTACGCACACATTTATTTGTGCACGGCACTAAGTGGATACATT
AGACAAGAAGGTTGAATTGACAAGCCTATAACTTTAGAGCCAATAAACGCTAAGAGGCAC
CACAGTGAAAGGAGACCAGATCCAAGCTGCTCTGTCGACAACCTGGCCAAAACGCTGGAG
CTGCTGGTAGGGCCCAGCAAATAAAGGGTGAAGCTTTTAGGCAATGAGCAGCAGGTGATC
TCAGCTTTTCTGCAAGTCCTAATGCTCCTAAAAGCCTCTCTCCCTGGTTCTGTAATTGGG
CATCAGTAGTTAATGTAGTATTGACTGCATTACATGCTCCTGTGCATCCTTTCCCACTAA
TGCCATTTGCATCACCTTGTACATTTACCATATTGCTTAGCCAATAACTGTTAAAAGCAA
TCTGAATCATGAATCATATAGCGAACTTTTAGCTAGACAGACATCCAAAGGAGACAATTT
ACAGTTGAGTTAAtttgagtacattagcagcacaacatggattcagtcagacagagcaat
ttatgtctctgccgcaatccttttattggtttt
>NODE_456_length_337_cov_9.534124
TGGGGGGAGTGTAGAGTCTTTGTTAGTAAATCCATTAATATATAAATGATGAAACCTTTA
CCTGCTCCCAGTTGCTTTGGCTTTCATGTTGTTGTTGTGTTGTTGTTTGGATCGTAATCA
GGTATTAATGCCATTCTGTCTGAACTCAAAGATGGCAGGCTGCCTGGTAATTCATATGCT
TGTTCTCTGATGGCATCTGTCGAAGTGTGCTCTCTGCATATTGGTACATACCCTATGGGA
AATTTCAATCCAGCCCCAGACTGAGTGGGATGTAAGCAATTTCTTAACTGGGACACTTTC
GTGAAAACAGAAAGAACAGAGAGGGAGAGAGAGGGATAGAGAGGGAGAGAGCAGATACAG
GGGGAGAGAGGAAGAGACAGAGAGGGAGGGAGAGAATAAGTTTGAGGCCAATCCTACTGT
GACGagcggtgacagagtgaagaggcctcagtataccgcctggctttattaatttgggac
a
>NODE_457_length_668_cov_6.561377
ATTACCCTTTTGGAACTGGATAAAAAATGACTTTTAATTCTTTAAAAGTCTACAGAGTAC
AGTTGCTCAAGGAAATCTAAATAAAAGGTGAAATGATAGTTGATTTTTCTGCATTGCTGT
ATCTTGTATAGACCTTAGGGATAGTAGTAAGACATTCTCATTATAGGCATACTGGAATAC
ATTGATAAAGAAAGTGGTTGGCAGACTTGGTGATTACATTAACCCTCCACCTTACCTCAC
CCACACACAGTTACTGACACTTGTGTGATGCTAATGTTCAAATCAGCAAGCAATGGTTTT
GTCTTCTTCCTCCAGGCATTAAACCTTTCCAGTGTGACCGCTGTGGGAAAAAGTTCACAC
GGGCCTACTCCCTAAAGATGCATCGGCTGAAGCACGAAGGTAAACGCTGTTTCCGGTGCC
AGATTTGTAGCGCCACATTCACGTCCTTCGGTGAATATAAGCACCACATGAGGGTCTCCC
GACACATAATCCGCAAGCCGCGGATTTATGAGTGCAAAACGTGCGGCGCCATGTTCACCA
ACTCTGGCAATTTAATTGTACACCTGAGGAGTCTGAACCATGAGGCATCCGAACTAGCAA
ACTACTTCCAGAGCAGGTGAGGAGTTTGGGGGCGCCGACCCCCATCATTTACTCAGATCT
CACCTGGATCAGAAAATAACTTCAGTTTAGATTCTAATACCTGAATTTCATTGGATCGTT
GTCGTGGCTttggttgtgtagaattgtttttgagatgattgccattgatttgaatgctca
aatcaaatgtatctgaaatatttgactgtatt
>NODE_458_length_467_cov_12.291221
AAAAATCAACAAATTCCCTCTTTGGTGTTAAAAAAACCTAAAAAATCCAAACAACAGATG
CAGCGGGAGCTTTGGTTCTAATATTAGGGCTTGTAGGGACGTATAGCAACATGTTTCCAT
TAAACGCGGCGGTTCTAAGAATAGGCCGCGGCACATAAAGAGAAAATTTACAAGGGTGTC
AGTCAACAATTTAATAAATTGAAAATCCATTTATCTGAATACAGAGTTCTGCCCTTCACT
CCACTGCCTTTCCCTAACAGATGGTGTTGTGGGTGCTTATGTCCAATTTGATTTGAACCA
AACCCTCAGCCAATTTTTACACTGGCATGAAATCTCAGCGAGCCAGATCCACACACTGGC
AGTCAGAAATAGCAGCGGAGAGGGCGCGACATTGTGAAAGAACGATGAAGGGCAAAATCT
GGAGCGACATTCGAGAAAGTCGCAGAAAAACTTTCCTTGTTGTTTCGTTTTGTGTCAGTT
TTTTTTTCTTTCGTTCTTTCTTTCTTTCCATCCCCGCCCCCTCCTCCTCCTCCTcttcct
cccacccgcctcccccccctcaccctcgtcttcctcttgcatgttgtttgtgtgccgagg
ctgctagaaat
>NODE_466_length_474_cov_5.373418
TAATTGTTGTAGTTATATGTGTACACTGTATGGAAATTGATATACTGTATAGTAATCAAA
ATGCTGTACAGTAATTGATAGTGAGTTCTCTGGCTCCTTTTGGTTGAAGCTAATCAAGCA
GTCACTGCAGCCTCTTCAGTAATCACACTGACTGACTGCTCTTCAGGTACTTGTCTTATC
AGCCCCAGTTTCTATCATATTGTTGAAGAAGAGTGAAGGGAATGAATATTTCAGCAGCTG
AGTGAGCACGAAGCACCAGCAGGGCTTCATACCATCTTGTTTGCACTTACTACAGCCATT
AAGTTTACAAGCAGCATTTGTATTTATCACCAGGCCTGGATGGTTAGAAGCAATCAAAAA
CCAAACACAAGGAGAGAAATACAAGGTTCAGGTTGACATGTGAAGAAAAACTGAGGTGAA
GTGCTGACATGCTGATGTCTTAGCAGATAACACTTAAATCATTTTCCTCCAAACCTTCAC
TGGTAAGGGTTCAAAGAGATATAGCCATAATACAAATTTTTGGAGTAAGTAGTGGTGTTT
GAAGTTATTTTATGGGATTTGCTGTAAGGCCCAGAATTGATTTGCAGAAGGGATAAAAGG
AAGATACTTTATCTTCGG
>NODE_468_length_757_cov_7.026420
CTCTGGATTTTTCTGAGCTGACTGAACTGTGGTTCACGTGATAAACTGGTTAACATGTTA
GCGAGGAGCATGACAACATGCCATTAGGCTGTAGAAATGTGTTTACTGTATGTGCAAATG
TTCAAAGTTCAGAAAAAGGTGAAAGAATTTGTCACCCAGCCCTCTGTCTCCATCCAGGCC
GTCCCCCTGCCTGCTGTGACCGATTTTGTATACAGGAACAAAAAAACTGCTTATTGGAAC
CTGTGAAGGATGGCACGTTCATGAATCCCCCATTGAGATCAAGTATAACTGTGTAGTGTT
AATTGTGTACTATTCACCTTGTACAGCTGTATTCCTACAAATATGGTTTACTGTATCATT
GATACTGTAGTTTCAAAGACGTGAACAACTATTTTTATGAAATGCGACAGTACTGATATA
TTACATTTTGCTAAAAAACAAAAAACTTGTTTACTGAAAGATATTCTGAAATACTGTCAA
ATAAACTCTTGACATGGTGTAAAATATTCTTTTCTAGAGATTTTTACTGAAAATGAGCCA
AGAACTGAAACAAATAATCAGCTGATGAATTTTGATAATTGTTTTTTACCCAAAATGAAA
AATGGTAAATATTGTTAAGTTTCAGCTTCTCAGATGTGTGCTTTCATGTGTTTTGTCATT
TTAAATCGTGTATTTTGGGGATTTTAATTTTAATTAATTGATTAAGTGCGATGGTGCCAC
TATTTACCACAGATGGGATGAAACACTGACAACGGATCAAGTTGAAAATAGGTTTTAATC
AACACATCAGTCTCATCATTTCAACAATCATTTACACATAACACACCTTTCCAGTCTCTT
CACACATTTCCACTTTAAAGTcccttcacactcacacagttttctctttattggagctga
t
>NODE_469_length_521_cov_11.136276
TGTCATTAAACACCTTCAACACTGCCTGCAAAGAACTACCTGTCCTGGCTTCACAGCTGC
ATAAACCAAAAACCTCTTAAGATCACGTTTGCCTGAGCTTTGACATATACACAGTCTACA
TATACGGTATATGTTAAGTACTAAATGTAAACAAAATGTGCATACCACAATCAACCATTT
AGCTGGTGTGTGGATGTATGGGGTGGGAAAGGTGGTAGGGGGAAAAAAGAAAACAAAAAA
AATAATACAATACAGACAATGTACAAATTCCCAACTAAGGCATTGAGGCATATTAGGCAT
AATAATCATTGAAATGCATCAGTCAATAGCAAAGTGTAGCTCAAAGACTAAACTGACCTC
TGTCAGCGGTCACAATCCTTTGGTAAGGATGGACCCGCGTGTCATGCCGTCTCACTTTAG
TAGCCATTGCACCTAGATTGTAACAGGTCCACAAGGTTAGAAACCATTCACTTTGAGGAG
GGGAAAAACAGTCATCTTTTACAGTAACAACATTCACATTTTTAACCATTACCATTTATA
ATGCTTGGATAATACAACAATACACAGAATAACGTAATACAGATTATAGTACATATACAC
ACACCACACTTTTTTTTTTACATGTAGAAAAATGCAGTAGAAAAAAATAATACACCTTTT
TGGAg
>NODE_470_length_526_cov_16.292776
GTGCTTTGCTTAAAACACAGATAAGTACACACTGCACATGCTCTGTCACTGAGCCATATA
TATGTGGATTATATCTCAGTGAAAGATCGCTTTGTATTTTTCGTTATTGTATGTGGAACA
TGGTTGCAGTATTGTTCAAGCTTTAAAAGTTTGCGTGAGAAAAGTTGTGCTCTGAAAGAG
AACAAGGATAAAAAATTAAGTTCTGATTACAATTACGGGACGTGACACTTAGCTGATTTC
AAATCAGCGAGGCCAAATTTCACAAAGCCTGTCAATGGTGGCAGCAAGCTCGCCAGATCC
CTCCCCAATCAAAAGTTTGCTCTATATAATTTTACGCAATCAGATTTCTCCACAGTCATC
CAGTGCAATCAGGTAATCAGAGGGGAGCATTAACAAGACAAATGGGGTTTAAAAAGTGGG
TGCACTCTGTTTGCAGGAACTTCCTATGGAGAAGCCCCCTCCTCTCCTTGATTACTCCTA
TCACCCTCATACAGCGCAACATCCCCCGCTAAATAGCTTTCTACTACAGTACAGGCAGTA
TGTGCAGTAGGAACAAATGTGATTGACTTTACACATAAAATGTGACAGGTAAATTAACCT
CTTAGGGCTATTTATGTCAAGTGACTAActgcccaaacttcactaaatcagccacattgt
atacagtcag
>NODE_471_length_369_cov_4.241192
TTTCTGATGTAAAGGCCACTTACTGTCGTGTCCAATGCCTAACCCTTAATTTGCTGCTCC
AGCCTTTGAAGTGTGTGCATATTTCTGTTTCCTGACACTACCTTTCCTCTCCCTCTCCCT
TTCTCTCTCGCTCTCTCTCCTCCGAGCCCCAGCAGTTGATATTGCAACTGGATAGGCCAT
GTTTCCATGTAGGGGCTCTTTTTTGGCCTGCTCTGATGATAGAAAACACAAGTGGGGAAG
GGGAAACGGAGCGCTGGGCGCACAGATCCACAGAGAGGCCCCGGCCCCAGCCCTGGCCCA
GACAACGCTGCAGGGGATTAGAGCACACCCTGGCAGCAGAATGGTTTCACTTAAGAATTT
CAGTAATCACTTTTAGGAGTGTAATATATAGCTGACCTTCGGCAGCGCCACACGACCCCC
CGCTCCCCTAGCCATTTGATCAAAGGAAGCGGCAGTGGCTGTGCAAACAGGCGCTATCAG
TGGACTCCAATGGATTTACTGCCTGCTTCTTct
>NODE_472_length_395_cov_3.703798
GATAGGGATGAAAACATGGGGAAGAGAGGGAGGGAAAGAGAGGGAGGGGCGGGATAAGGG
AATTCCCTTAGCAGTTGTTATTGATTCCGGTGTTTACGGGCGAATAGTTTAGTGCCGTTT
ACAAAACAGAACAGATGCAGCCAGTGAGCAAAAAGGTAAACAATTGCTGTGTGGCGGGCT
GCCAAATCCCCAGTCTGATGTATTAAACTCACGGTGAAGAGCATTTCCCCTTTGGCTGCA
CTTATTGCCACTTCATTTCCTCTTCGCTCACATACACACTCTCTCCTTCTTACCATCTCT
CCCCTTCTCTGTGTCTCTCTCTTTCTCTCTCGTTCCCTCGTTTGTCTGAAGTGAAAAAAA
AGGACAAGGGTGTAGGGCGCTTTTTGCCGTCTGGCTATTTTCTGTCCTTCTCTGACCCAG
GAGGCCCAGTTCTACCTAACAGAGCCATTAGTAGGGGGAATTGCATGTGTCTGACATGGC
CGAAAACCAATTattagacactttctaccaaatgatgcccaagtctttggggaatggac
>NODE_473_length_633_cov_4.998420
GTTAGCTGGGAGCTGTTTGAACAAGGCGGTTCGCTACGAGAGTGAAGAATACTGAGGTGA
ATCCCGGTGGCAAATGCAAAGATAAAGCGGGGAGGAGAACAGGGAAAGTCTCACACACCC
CGAGAGCAGGAAAACCAATCGCAGTCATCGATAATGCAGCACATCAACTGGCTTCCTGCA
GTAGCGTTTACATATGCTCTCTCCAAAACACACACACACTAATACACAGCAGGCGACCGT
CGGTGAATCCTTCCGTCATTCCAGCGCTGCAGCAGCCTGCGAGTCCAGCCAGCCGGGATC
AGGGTCGTGGTGTGGCTGGCCAGGTGCCAGGACGTGTGCAGGGTCTACGCCATGGCACTG
GCCCTCGCAGGCTGGCAGCATTGAGAAGCGTAAAGGCATTCAGTAGCGTGAATGTCCCTT
TGTCTCAGAGCAGCGTGCCAGGCTAGCTCTAATGAGGCAGCTCTTTGTGGCAGGCCTCTC
AACATCAAGTGGGCTGGTGGACTCATTAACCTGACTACTGCAAATAAAGCAGGCAGGCAC
AAGAGACGCCTATGATAGCACACTTAAGGCCCTGCTGAATCCCTCCACCACCACCATCAT
CCCTCCACCTCCTCCCTCTCCTCTTTTCCCTTCAGTCTCTCAGGCTTCCCAGGGCTCCTC
TGGCCTATTTCAGGTGTCCCAAATAAGGGATGGGGGGTGATTTCCACTTTCCTTATTCTG
TTTCCTTCATACCTTGAGCTTTAATCAGTTTTTGGCTCTGCACTGTAAcctggtttt
>NODE_474_length_820_cov_7.858537
ATTTCAACTAAAATTTCACGTTACCTGCAACCACCGATTTATGTTCAGTTCATTCTTGTC
AAACATGATGCTGATTCAGTCTTACACAGAGCTGCTGTAAATATTACAGGAGCAGCTTCT
CATTGAACTGTTGCCTGCTCATGTCATATAAGGTTTAAATGATAACATGCACCAGCCTAC
TTAAACCAGGAGGAGTTGTAACGCTTTTCACGGATATCATTGCATACTTTACCAGCCTCT
CTTTCACAGCAATGAAATCAAGAAACAGGGATGTTTTTGTCATTTATTTATTCTTCTCCA
GTAATCACCCCGCTAACGCCTACAGGGGCCTCCATCTGGGGAGATCACCCACGGTTGCGT
GTGCTGCGATGCCAGTAGGTGGTCCTGCCCATGGCTTGGTGGGTGAGCGTTGTGTAGTCC
CTGCTGCCACTGCCGCTGACATATCAGAGCTGTTTATTAAGAGGATGACAACTCTATCAA
GCCCCATAAGCGGGCCCTCGTGCACAGGAGTTCTTTTGTTACTTTCAGGGAGGGTGTCAT
CAATCTTGCTGCCATGCTACTCTCTTGAGCTGTTGATGGCAAACACGATTCCTCCCTTTC
TGCCTGGCCTCTCCCGCCTCACAGTCTGGAATCAGGCGTGGTGAGGGGGATCGAGGAGAT
AGGAGGACTTTCCCCGAGAGTGCCTTTTCTTGACAGGCGACAGAGCGGACCGTTTGGACA
CCAGGGGTGGATATATGGGACCATGTAATGAAAAGACGTTGACAGGACCTGCTTGCTCTG
TAATGAAGGTCCTCTGGAGCTGTGAATGGATACACACATCTTTCACGCTTTTGTCTCCCT
GCCTTTCCCACAGAATCCATCTCATCCATTTTAACCAAAAAGGAAGGTGTAAGAGAAGCA
TCCCAGACAACAGCTCACAGTTAACATTTACATGCAACGACGTGGTGTGAATttttaatg
taac
>NODE_475_length_573_cov_9.253054
TTTCTCTCACGTCGATTACATGTCAGTTTTCTAATGACAAAACAAATCAGAATTTAGCTC
AAGCACTTAATCTCAAGTCATCATCTCTATTTAAGATCAAAACATCTGATGAGTAGATTA
TTTTCCCCATTGCTCGATGAGGATCCCTCGCTCCAGAAACCCCCTTTTAGGAAGTGTTCC
CATGTTTGACAGCATGCCAGTCTCAACAAAGGGGAAATGCTGAGTTCCCTTTAATAGATC
TATATTCATTTTCAAATGAGTTGATTAGCCAGCACAATGTCATTGGATTCAGGGGCCCAT
TACACATTTATGATGGTAAATTACTGAACATTTACAATCCAAATGAAATTTCATGAGGAG
GGGATATTGAAAAAATGAAGGGAGAGAGACGCTTTGCGTTCATCCCTGTAGCCTTGCCTC
ATTGCATCTCTCTTCCTCTCCCTCCCTCTCTGTCTCTCTCCCTTTCCCCCCCCACTCTCT
TTTCGTCTGTCTCTCACACTCTCTCTCTCCACTCTTGTCTGTTTCTCTCTCACATATCAC
ATCAGTGCCCCCTGTGGTCCAACTGGGCATCACATAAGGGTCTGCAGCTGCGCTCACTCG
CACACATTGACATTTAGGGAAGTGTGTTGTTTTCATACTGCCATTCAAATAACACTGGCT
CATCTACAAGGAAGGTTACGGGTAAATATTCACTGATGCTTGTTTTCACTGTAAAAg
>NODE_476_length_707_cov_11.413013
TATTCACCCCAACCCATTCCATCCCTAAAATCCCAAACCTGTCTCATTTTTAAAAACTCT
TCATATGTAAGCCTTGAACCTTCTCTCCTCCCCTTCCCTACCTATTTGCCTACCTACCTA
CCGCTTCATTTTGTAAGCTAAACACTGATACTGATCATTTTCATTTATTTTATTTTGTTT
TGTTCTTTTGATTTGCTTTGGGGGATTTATCATTTGTTTGGGGATTAACACTCTAACAGG
GATTTTGGCACTTCTTCATCGCTTCTTGCTTCTTGGCTTTGGTTTTTTGCTCAAACGCCA
AGAGGGGCTGAAGGTCTGGTCATTTGGGCTTCTCATTAACCTGCTGCTCACTGTTTGTCC
CCTTGTCACTTGTGTTTTAGAGAAAGATGAGGCTGCAATTGAGAGCTCTGAGTTCAATGC
CACGTCAGTAGCTGATGTGGACAAGCGGGTGAAACGGCGGCTACTTATGGGTAACTCTTT
TCTTCCTCTTTCTATGTGTTGCCATGGCGCTTGTGCTTGTATCCCAGACTCTACTCCTCT
CCGTACCTTCTCGTTCTCCTCTTTCTGTCTTTATTTATTTTTTTATTTTTAAAAGTAAAC
TTTGGTCCCCACTGTGTCAACTCCCAAAGCTGCAACTGTATCTAACGTGAGGAAAAATGG
CTAATAAAAGGTCACAGTTTCTTTAAAACCTTTCCACCTAACTCTACCTACCAAACTTCT
GGATGGCTCTAAGGTTTTCACAGTGACTAACATTTACTTTCCCAGTTACACCTCACTCAA
CGTGTTTGTGTTCCATTACCCTGTTTCGTGATTACCCATTTTACAGAAACAGGACACCTT
ACCAGTAAAAc
>NODE_477_length_338_cov_8.337278
GTGGAGAACGCCTACTACTACTGCAACCCTCCGCCCATGGAGAAGACGGTGAAGAAGAAG
AGGCCTCCGTTGCAGGAATACATCCGCAAGCTGCTCTACAAGGACCTGTCCAAGGTCACC
ACGGAGAAGGTGCTCCGGCAGATGAGGAAGCTGCCCTGGCAGGACCCCGAGGTGAAGAGC
TACCTGATCTGCTGCATGGTCAACATCTGGAACGTCAAGTACAACAGCATCCACTGCGTG
GCCAACCTGCTGGCCGGCCTGGTGGCCTACCAGGAGGACGTGGGCATCCACGTGGTGGAC
GGAGTGCTGGAGGACATCCGGCTGGGCATGGAGGTAGGTCAGAACAAATCCAGTTTATTT
ATAGAGCAAGTTTTCAGTTGACCAAAGTGCTGCAAACCTCAGAAGACAGACTACAAAGTT
ATGTGCAAAAGGCAAGAAACAAACAGGATATAAAGTTTAAAAATCAATTAGGAAAATAAA
At
>NODE_478_length_496_cov_8.586694
ATCCCTAATCCTCCCATCTTGTCTCTTCACTCCATCCGTCCATCTTTCGTCCTCCGTGAA
CCTTCTCCGTCCTCTCGTTATTGCAAGCTGTCCAAATTTTGTGTTTTTTTTTCTGCGCTC
GGTGTCACCTGCTTTGTAATCTGATTACTTCACAGTGGAATTAGTATGTATATTTAATGC
AGCTTCTTTTCTTTTTTTTTTCTTTTCTCCTCTCCGTCTTTTCTTCTTTTTAAATCTTGA
TGAGTGATGCAGGGAGGAACGGAGATGGGGTGGGGTTGCTCTACTTGCATGTCTGGCGGA
TATGCCAGGGCCATGCTAATAAATGACAGCTGATTTATGCGTCTGTATTCTTTTATTTAT
AAAAAAATAGCAAGCGGGCTGATTTCTGATATTAATAATACAAGTGGATCCACTTTGATT
AGGCTTCTGTGGAGAGCTGTGCATATTCAGCATTACAATTAAAGCCTCTGATGTGAAATA
GGAATGACACGCTAATGAAGCGAGCTAGCGAGCCTGAACCGCGACTGTCCAACAGCATTA
CGGCCCATCTTGGATGAAGAGTAATTATACGAGGAACACTGAAATGTCATTAAAAATCTT
CAGTAAGTGATTTAACCCACCATTCCTCACTAaagctaga
>NODE_479_length_313_cov_6.607029
AATAATGACTCTTGAGTCTTAGATGAATTTGCGCCGTAAATAAGGTGAAAATACAAGGAA
CAAGATTTACAAGAGCATAGTAAACAACTTTTACACAAGATGCGATTGTCCTGAAATACC
ATAAAATGGAAACTCGAAATCATCTAAAAGCCATATAATTTCCTTACGACCAGCGCTGCT
TCTCTTCCTCCTGGAGTCCCTGCTTCCCATTAGATTATGAATGCCTCGCCTCTCCTCCCC
ATCCCCTCTCCTCGTTCTGCTAAAATCTCTTTATTTTCAAAAATACCATTTGCTTATTTG
CTTTCATGCAGAGACTTAAGTCAGCGCAAGTCACACAGTCTCATTTCTGTATAGTAAATA
TGTAGCTGGCACTAGCAGCTGGTGAGCTAGCAGACTGGCAACAAAGGTGGGGAACATCTC
AACCTGGCTGTTCCCTGCAAACAAACAAAAAaaaaat
>NODE_480_length_416_cov_18.437500
ATCATCACAGAACCAACCAGATTATATTCCAAACTAACTCCATGCATCTCATAAGGAGGT
TGTTTTCCTTTTTCATATTTCATAAATATGAACCAGGGTGGTTTTTGTCTGTGCCTGTCC
ATTTATTACCATAAAAATCAGCTGACTGAAGTATCTCACTATCTGTGGAGGCAATTAACT
GTTTTGAGAGAATGCGTAATACGGGACTTTGTAATGGTATCATTTGGAGTCAAGGCACAG
ATGCGCCGTGCGGAGCCATACTGTAATTAGAGAGAAACGCTGTACAGGTTTTCCACTAAT
TAGCAAATTATGCTGAAAATAGCATCAAGCTAATTAACAGTTATTATGGCATTTTTGAAA
GTATGACTTTAATTAGCAAAGTCCTGACGCAGGCAATTTGAAACTCGTCTCTGAGAAGAT
GAGGAAGAAAAGAAGGGAAAAAAAAAACATGGGGCATGATCAAGAAGATACCCAGATTAT
TATGATGCTGTCAAAAACTAAAGGAAGGGGAGAAAAAAAACAGGAGGGGAAAAGAGAGAC
TGAGTGAGTGAGTGAGGGAg
>NODE_481_length_338_cov_1.538462
GCTAACAGACGGAGAAAAAACAAGGTGGAAGCGTAACACTCAAGACATTACTCTGAAAAC
AAAACCTAAGCATTGTTATACAGATTCTGGGGTGCAACTCTTACACTTTTGTCTCATTAT
CACGAGAGGTCATGTGTCAAGGCTGCACAATATTTTGCGCCTTAAGTGATGATGGTGAAA
AAGAAAAGGAAAGTTGGTGATGAAAACAGGATTTTCAACCCTGCATGGGAAATGGAGTTT
ACTTATTCATATTTTGTTCCACATTCAATGATGTTCTGCAAACTTTATTAATGTAATCAT
TGTTAAGCTATTCAGTCCGGTGCAAATAGAACGTAAGCTTGACTGACACTTGACCTCCTT
GGAAATGCAGTCActctactacatttgttgctcaatttgagaatatttgttaaatatttc
atgatgctttggaatgcattcacaataactagcaagacagcatattaaacagcagtagta
aa
>NODE_482_length_291_cov_3.422680
CTGTTCATCCATTGAAAGAAGAAATGACTGATTAAAACTAATTGTTTTTGCCACATACCT
CTTGAGGGGGTCTTTGGCGCCCATTATGTCCTGGAGGAGTTTATAAGTATAAACGCGCCC
AGTCCTCAGCAGCGCACTGGCATCTTCTTTGGCCTTTTCCACGACTTTAGCCTTGACGTC
TTTGGCTGTATTTTTCATGCATGTGCGTTCAAGATGCACCGAGAGGCATTCCTGGCTCTT
GTTGCAAAACGGGCACAAGAGGTAGTGGCGGTTGGGCACGGGCTTGGGAACACTGCAAGG
CAAAGTATCATAATATTAATATTTGGTACACATAACATCAAAATTAAAGACAAAAAAACA
ACACTTAAAAACAATTGCACAAAGAACCATTGTATTTAACTCAAAATAATAAAAAAAAAA
ACTTTGTAATAAATa
>NODE_483_length_396_cov_13.537879
GAAACTAAACAGCATGCAGTCCTAATTTGTCATGCTCATGTGCTGCATGTCTGTGCGGGT
TTGTGTGTCTCCAGAGTCCAGGCTGTGTAGATCACCATTCCGCCTTATCTAATTTCATTA
ATGTGATCCCCTGTCCATCCCCTGACGGCTTAATAGCCATTATTTGTGGGTCCCTTCAAA
TAAAGGCTCAGCAGTAAATTGCAGTCTGTGGAAATCGAGATATAAACGCCACCCTGCATT
ACTGTATAATATCTTTCCCTTTAATTAACTGAAAGCCATGCTGACATTTATTGGATTGCA
AGTTACTTGTTAATGGCAATAAATTGCGAAACAAAAAAAAGAATCATTGCTTATTTTACA
TCAATAATTTGTGGACCTTTTGCTAATGATTATTCATTACTCGCCTATGGGGACTGTCGT
GTTTGGTGAGCTAAAGTGAATGAAGAATGTAAAGATTTAAGTGGGCAGCATCTACTTAGT
GTTATGGCTTTGGTGCCGTGCATTAAATGCCTCGCTCTGTTGCTGTCCCTTTATCCTGTc
>NODE_484_length_641_cov_9.143526
TCCATGTCGGCATGTGAGTGACCACCTCTTCAGGAACAGTCCGGACTCCTTCAGGCCCTT
GGACGGTGAGGGGATACGAGGGGAGAGCTGAAACACAAGTGTCACCTGACCATACTGTCT
TTTCTCTTTAGGTTATGTGATATGTAGCTGGCACAGTGCAAGAGTACAAAAACAGTTTTG
TTTTGCAGTGACTGGCTTTCTGTAAAGTCTGAGTCTCGTGGTGAGTACAGCATTTGTCAG
CCTTCCCCCCCACCATTGTTCCTGCATGCCTGCAGTGAGAGTGAGGGTGGGGGGCGTGAG
GAAGTCTTGACTTTTTTTTGAGGGGGGAGTTATTTTGATTGTCTTTACCTATCAGGTGTA
AATTTCCAGGCACTCAGTTCATTTTGGGCCTGCTCCAGTTTGTCTTTAGTCTGTTCCAGT
TCAGCCTTCATTTTGAGGAAAAACAAGTTGATGGCCGGATCCACCATGGATGACCGCAGT
TGGGCCGCGCTCGGCTGCTGGACTTGCTTGAGGTACTGGATCTGGGTCTGCAGGATAAAA
CAAACACGTGTCAGTGATGGGTTATGATGAAGAAGTGTTCTGTGACTGATTAAAGTACCA
TAACCAATCCTTAAATTCAACTTGAGCTGCCAGTTCCCAAAAAAAAATCCAAAAATCTAA
AATAATCATATCCAAGTTGTATTATACAGTCATTTGATCTCAATTATTAATCTGAATCTC
TAAATCAAAGAAATTTCAAGCAATTTCTGCATGTTGTCTTTTGAAATCATATAATTAAGC
AATTc
>NODE_485_length_369_cov_2.325203
GTATGTATCAGTGGAGTAATTGCCTATGTGTGTGCTCGAAAACGTGAGGTTTTAGTGATC
GAAAGTGGATGTTTCGTGTTATTTTCTCACTTCTGTCAGGAAATACCCGAGTTCCAACAA
AGGACAGGAGAGGAGGGCCAGCGATTGACGTCACTAGTCTGGCAACAGGCGTGAATGCGT
CTGTCTGTGTCCTCTCTGATTGGCCGTTCGGTTCGTACTCGGTACGTGATTGGTCAGATC
TGGCTAAGAACGGGCTACATATCTGTGCTGTAGATTCCATTTTGTTGCAATTCAGAGTCG
GGAGGGAGAAGTGGAGGGTGTCAAGGCCACTGTTAACACCGCACAAACATCTAGGTGACG
GATTTGTAGGAAATACAGCTTCCTGTGCTTCTTACACAGTTCGCCGAGGGATTTCACAGG
CTAACCGTATACTATTCTGACGAAAGGCTTCGACAACCAAGCCTGAAGAAGTCGGTAAGA
GACGCAGTTTTGTGCCTCGTCGAACTGTGTAAG
>NODE_489_length_539_cov_2.909091
GTCGGGTTGTTTGGGAATGCAGCCCAAAGCGGGTGGTAAACTCCATCTAAGGCTAAATAC
CGGCACGAGACCGATAGTCGACAAGTACCTTAAGGGAAAGTTGAAAAGAACTTTGAAGAG
AGAGTTCAAGAGGGCGTGAAACCGTTAAGAGGTAAACGGGTGGGGTCCGCGCAGTCCGCC
CGGGGGATTCAACTCGGCGGGCCAGGGGCGGCCGCTCGGTGTGGGAGGATCCCCTCGCGG
GACCTCTCCCCGGCGCCGGCCGTCCCCCGCCGGGCGCATTTCCTCCGCGGCGGTGCGCCG
CGACCGGCTCTGGGTCGGCCAGGAAGGGTCCGGGGGCGAAGGTGGCTCGCGGCCTCGGCC
GCGAGCTTTACAGCGACCCCCTCGCCCGGAACTCGCCGCTTCCCGGGGCCGTGGACCGAG
TACTCTCTGCGCCCTCTCTCCCGTCCTCCCGGGCGGGAAGGGACGGGGCCCCCTCGCCCC
CGGCGCGACTGTCGACCGGGGCGGACTGTCCTCAGTGCGCCCCAACCGCGTCGCGCCGCC
CAGGGCGGGGACCGGCCCACGCTGGCGCGCAAGGGGTCAGCGGCGATGTCGGCTACCCAC
CCGACCCGTCTTGAAACACGGACCAAGGAGTCTAACGCGCGCGCGAGTCAGAGGGTGGAG
CAAACcacgaggcgcaatgaaag
>NODE_490_length_660_cov_7.906061
GTTACTTCCTTGTTCTTGATGCATGCTCCTTTGGCATGAAGGACCTGAATGGCAGTTTTG
ACATGTCTTACCAGACCTCTCTTTCAGGGCTTGTGCAACCAGAGGTCACCTCTTTTGTTT
TGTCCTTCACAGCATGCCTCTGTGATATACAGAGTTGTCTCTGATTCCTTATGCCGTGTC
TTCTTCTGTGTAACGCATTTTGGCTCCTATAGTCAATAAAACAATCCCCTGCCACTTATT
CCACAGCCTTTTTGTTGTTTTGTGTACTTTGGCTTTGTGCACAATCCCAGTCCAATGCTA
GTGATCTAGCTTTGCATGGCATCGTGTGTTAGCTTAGACGTGTGTTTGTAAAGAGGGATG
TTCTCTTTTTTCCAGCAAAGATGTCACGGAAATTAAGCTTGCCTACTGAGCTAAAGCCAG
ACTTGGGTAAGCCTTGACTTCGTGTCTCCAAACAATTTGTATGAAATGCAGTATACTTTC
CCCACTCCGACTGGACTCCACCACATCCCATTAGTCCGGTTTTATCTGGTTATTAGCCTC
AAAATTGGCAAGCTGTGCAGATGTTCTCCTAAGTTTGCATGAGTCAAAAGTAGCACTGAT
CTGATCTGAATTGAAATTATTTTGAGCTAAATCAAATTGTTGCAATTAAACTCCCACTTT
TTGACCACAGTGGGGGTTTCACTAGAGGTCAGTGGTGCTGAgctaaactttgcacaaccc
atttcactatgaagctttctgtaacttttgcagctttccttttctcttctgtgttcttca
tgtctttcttttctctgtctgatt
>NODE_491_length_419_cov_7.787590
TTAATAGCTGCTTTGTACCTTTTCACGTGCGGGTTCACTTTAGAGCCATCTAATTCAAAA
CAGGGATTCTCAATTATGCAACGTCGCATTTACATATGCTAATTAGGATCATATTAATTA
TCTTGAAATTGGGTAATTAGCCAAACTCAATTAAGGCATTGTTCATTACACTAAATGCAC
AGGAAAGGTGTTTGAAGTTTTTCCCTATGCCTTTATTCATTTCTGCGTGTGTGTATGTGT
GTGCGTGCAAGAGAGAACTGGGCTGCCTGCCACATCTGAATCAAGCCTCGGTGGTGTATT
TAATAATTTAAGCATCCCAGCTCATACAAGGGATGCACCCACAGCTTTCATCGTTACCAA
GCATATGGTTCTGTAATGAGCCTGCTTGCTTGTAAAATAGTAATGCCAGTACAGAGCAGA
AGAGACAACAACCAGCCTTTTCTCTTTTTAGCCACTCAAGCTAGCTCCTGTGCCAGCGGT
GGCCAATGCATTATACAAGCTTGTTTGGGTTCCCATGTTGCTAAGCCGATGCTGAGAAGG
CCAATTTGTGCTAAcaatgaaag
>NODE_492_length_376_cov_1.348404
TTTCTTACCTTGACACTATCAATTAGCCACATAAGAGCACCCAGGGCCTGGGGCCAGGTA
TGGGGAGCTCCGACAGAATACATTGAACACTTTGAGAGAACAAATGGATACCTGAAACAA
GAAACATGGAGAAAAGACTTTCAGGAATGCCTCTTAAATTACAGAAGAAAATATAAAGGC
TCACAATAAATGGTAAGGTACAGTGTTCATGATTTTGTTGTATAATACAGCCTTTTGTAG
TTTTATCCAGCCTTAAACCTTAGTGATAGTAAATTGTAGTTTGCGACACATAGCTAGCCT
AGCAACTGCCTTTTACAAAGAACAAGCACTAAAGACTGTGTGGACTCCAAGATCAAGAAA
AACGGGTAAGTATATAaccacaacacttattcaaactaaaacacagtatttttacctcaa
ggctttcaggatagctggaatctcctcctcaacttttgagtttggcatctcaaaggttgg
gtctagctgacggtaaatgaactcaaacatcttgacaaac
>NODE_493_length_526_cov_8.923954
TTAACCATTATTTTTTTGTTTTGTTTGTTTCCATTTTTTCTGTGTGCGTGTTTGTGGTGT
GTCTCCTGTCTGTCTGTCGTCCTTTCTCTCCTCTCTGGTCAATGCTCTGCTGGTGTCTAG
CTTTGAGCTTCGTGTTGTTATTTGGAACACTGATGACGTAATTCTAGAGGACGATGCTTT
CATGACAGGAGAGAAGATGTCTGACATCTATGTCAGGGGGTAAACACACGATTCCATCGC
ATGGCTCGTACAAAATACCCTCCTTTCCTCCCCCCTTAAGCCCTTGAATCATTTTTTTAT
GACCCTTCCTGTTTTAACTCTTCATCCAGCACGCAACCTCGCTTGTCTGAAACTCTCCTA
TCAGCACGCTGAAGGCCTAATGGACCGTTAGAACAGTAAGGGACCAAACCACAAGAAAAA
CTTCAATATGATTAAAAGTCTATCAGATTTCAGGTAAATGTAATTGTCTAAGCTGAGCTT
ATAAAGCCACAGTTTGATGGCATTAATACATCAGGACTGATACACCAACATGACCATTAT
TATTAGTGGATTCAAACGATATGTTTGAGGTAACTTAGAAAACAAACTTTATTTTTCaaa
gttacctcaaacatatcgtttgaatccactaataataatggtcatgttggtgtatcagtc
ctgatgtatt
>NODE_494_length_380_cov_1.576316
AATACCCCTTTTAGAATTACAATTTGTACCATTAATTTGACAGCAACTAAAACGGGCCAG
CTGCATGTCTGAATGCACACCTTGGTCACTTATCCATAAAAGTCAGAAATGCACATACAG
CGAATCTTTGAGTTGTGTGAAGTTATTTAAGGGAAAGTTTTTTCCACATGTCAGCATCAA
CATTGACATCAACATACACAGTTTGTGTGCCAAAATCACAGCACACCTTTTTCTGAAACT
GTCATGCACACAATAGCAGTTTAGTTTTCAGCTGTTAAGGGCCAATTCTTCATAGTTTAT
TACAAACCTGCAGCATCAGAGCCATCAGTGTCTCCAAAGAGAAACAGAGCTCCACAAATT
TACACAGAAAGTGACAGTAATAACTTTGTTAATTAGGTGAAATTATCCTGACATAGAGAA
AGGGCTGATAAGGATGTCTGCTAAGAAATCAGCAATAAACTGGGCTGTGGGTTTTTTTGG
GCTGTTACAGCTTGGCTCAGAGCTGCAACAAAAAGGGAGACaac
>NODE_495_length_441_cov_5.224490
GGCAGAAATGTAACATGGATTGGATGCTGTCTTCAGTCTGTATGCTGACAGTATGTACAT
TTTGAGGTGACCTTATGCTGACCTTCTAAAGCCTAGAGGTCACTGCTCTGGCCGAAAGAA
AAAAAACAGAAAACAAAAAAAGCTTTGTCACAGCCGGCGAGCAAACATGGAAGCGAACAG
CTGCGAGTTTTGTACTGACCATGCAAACTGCTGTAGGCTTTGTAAGGTCATTATATGATA
ATGAAAATCATTACAGAATTACATGGGGGTTTAGGACATGAGAGCAGCAGGGAGGGGAGG
GGAGGGCCACATTGGGTTTGATAAATGGACTGTGAAGGTGCCCATCTGGCCCTCTCTATG
GCTTTTTCTTCCTGCTCTTTTATCCACTCTTGTCCTTTACTACCCCTCTTTCATTCTCCT
CCTCTGTTCTCCAGTGGGCCAGTGTAAAAAGCGAGCGGGCCTGTAGTGAAAGATTAACAG
AGTGCAAACCCAACTCACCTCTGTGGAAGAGAAAAGAGGAGGGGAGACAGGCGGAGGTGT
TTATGACCCAAAGCAGGGTTTgtgcctgacttggcaaaccctgtc
>NODE_496_length_317_cov_3.514196
TTTATACTTATAAACTCCTCCAGGACATAATGGGCGCCAAAGACCCCCTCAAGAGGTATG
TGGCAAAAACAATTAGTTTTAATCAGTCATTTCTTCTTTCAATGGATGAACAGTGCTAAC
TGTGTCTTTTAATTTTAAAGGTTGATTGAGGAGCTGCAAAGCAGGAACAATGTGGTCATC
AATGTGCCAACCCTAACCCCATCCACCGCCGCCCAGCTCCCCGATGCACAAGCCGGGCCT
TCCACTGCCACGGGCCGGCCTCACTCCCCTGAGGAGTCAGGAGTCAGCGATGTGGCAAGC
GAGAGCAGTGGGGAGACTTTTCAGTGGTAAGAGCTCATTCACCTCAACAAACTTCTGGTG
TTGGCATTTCTTTGTGTATGTGTGTGAGAACTGGCATTGGCATGATCGTAACTGTAGtgt
gaatttttctaattgcagcgaccgcaacccggggtggaaag
>NODE_499_length_383_cov_15.456919
TTCATTCATGAGAGAAGCACCGGATAAATAAAAAGGTTCATTACTGTGCTAAAGTGTTAC
TAATGACATGTACCTGCCACTGAGCACCTCCGAAAATCTAATGTGACACACTAGAATGGA
AAATCTATTCTGCTGCACCAAGGCCTCCAATGGTGCTAGCACATACTCTATGGAAATTTC
TCTCCGCTTGCCCTCCAATTGTGTCTCTCTAAAACCAATATTTACAATCCCATAGCCATT
ATGTCCTACTACGCCCTCTGCGCCTGCTGTTGCGACCTCCATATTAGCTGAAAATTGGAC
TTTGCAAACTTAGCAGGGGAGAAGAAGACTCTTCTCGTAGATGAGAGGGGGCAGCACCAG
GGGGACTCAGCGTGAGGTGTGGGGTGCTTCTCGACTCCCCGCTGCATGCCCCCAACCCGA
AAGCGACAACACCCAGCAAATGCTAAACAAAAATACAGAAAATCTCACACTGCTGCATTC
CATCATTCGGTCTCTTCAAGTGCATACTAATGAAATGCTAATAAAAc
>NODE_500_length_453_cov_13.339956
CTGTCTTTTTTTCATTTGAGTGACTATGAACAGGAGCAGCAGCAGCAGCAGCTGCAGCCT
CTCTCCCTGCTTGTGCTCAGTCGGGGTAAGGCAATAGGTTTAGCAGGCGAGGAGGCGAGG
CAGATTTATGGTGGTGGATGTGACCTCTGGGGCCGTAACACGGTGATGGGTGAGTGGCTC
TCAACGGTAAGCTACTGGCACTTGACAAAGTGCCCGAAGCAGAATGAATTTACTTCTCTT
TTCCTCAATCATCAAGCAGCCACTGCCCTGACCCCCATCCTGACTGCTATAACAAGATCT
CCCATCTCACAAGGGCCTGAAAAATTTACTGTCACATCTACTTTTCAATGAGCTCAAGTG
AGCACTTCTTTCACCTTCAGCGGAGCAGGTGCTGGTGTAGAGGAGGGCTAACCTGCGTGT
GTTTGTGTGTGTGTTTTATGTGTGGTATATATGTGTGTGTGCATGTGTGTGTGTGTGAGA
GAGAGATGGACATACATGGTGAAATTTTTGTACACACATGTAAAACTGGTCCCCCTCACT
TGATCCCTTACTCACCCCTAAGTAACCCAAAGTCAGTGTCTCAGCCATGCAAATCCt
>NODE_501_length_482_cov_10.997926
CTTATTGTGTAATTTACCTGCTGTTGTTTAAACGGAATAAATGAGGAGCAGCAGCATTTC
TGCTTCTTGTCTTGGATACAGTTCTAACTTAAAGGCGGCTTCATGTCTAAGACAGAACTT
GAATACGCACTGGCTTTTCCAAATGTGACAGAAACGTTTTCTCTCGCAAATTTAAGCTCT
TCTCTATGATAAAATGAGAGTGATGATAAAAGGGAGAATGGGCAGTGCCGCCTCTTGCGG
CGTGGGTGGGGCTGACAAGAATAGACTACATTATGCAGTTCATTTAGTTAACAAGTGAAA
TAATGGGGAAGCGTGCAGTGGGAATGCCGAGAGAAAGGCACAAAACCCTATTGAGAGCTC
TTGGCCGCTTACAGCGTAACCGTCACATGGCCGAACCGAGTCCACGGCGCCTATTTAAGG
AGCGGCTGTGCGCCTTCAGCACCACTTCGCTGTCCACCGTCCCGAGGAGAGCACACACAC
TGAACACAGCCGCAATACGCACCGGCTTCAACTTGAACCGCGCCGAGCAACAAGTTTGCA
ACCATGCCGAGGTCTTTTCTCGTGGATTCCTTGATTTTAAGGGAGGCCAACGACAAAGGG
AACGAGAACAACCCACCTTTatgccc
>NODE_502_length_778_cov_10.269923
CTTAAATCGCACAACTATCAAGAGCATTATTCCTCTCTTTTGATGATGCAGACTCAATTC
TAATCAGACTCCATGGGAAGAAAAATGAAATATTATTAAGTATGATTATTCTAAGCAAGG
CTCTGAGAAAACGTCTGTGTTATAATCCAGGGATTTGAATAATCAGGTTGAAGATAATGG
GCTGGGCTGGCCTGGGCGTAAATAGAGAGCATCCACTCATCCTCCCAGTGCTGAACTTAA
TGAACTTTTAATTGATGCGGTTTTGCAAGTCCTTTTGTCATGCAACAGAAACAAGCCTCT
CTGCTGATGGGCCTGTTTTCCCGACTGGCTTCAGATTGGTTTACAGCAGGCCCTAAGTAC
CATGTAGTTAGTTTCATGTGTCATATAAAATCTGCCCAGGCACAACGACGCCTGCAACTA
AAACCTTAAGTGCATCCACAGGAATCACTCACCGGCTTTGCACTTCCGTCTTAAGGAAGG
AGGAGAAATTCAATCACTGCCGGCTTGACACACCGAAGATGAGGCACGTGTTCCTGCTTT
TAGTTGTTTCGAAGAACACTCTGGCAAGGCAAGCTGGGATTTCTGTTTGTCTGAATAACA
TCCCTGATATGACCAGATCCTGAGTCACTCAATATGTCAGGCTGTGTTTTTCCCAGCCCA
CGAATTGTGATGCATAGATAGAGATATACCCCTGTGAGCCAGGTCATATTTATTCAATGA
TTTGCTTATTTAAATCAAATGTGCCTGATCTGTATCTGACACAAATTCCCAATACAGTGC
TGCATCAGCTTTGTAAGGGGGAGCATCCTTGCAAAGCGCTTGGCCCACTTTACTTCCCAA
CATCAGTAACCACAGCTCAGGGACTGTAACACAGCAATCTGTTAAGGAGATAAATAATCA
GATTTGGCACAGCACTCCCATc
>NODE_503_length_296_cov_1.057432
GTTACCTCTGCTGCAAAATACAATTTTATAGAGGCCTCCTCTAAAGAAGGTTGACAAAAC
ACTCTGGCTTGGTTTGTATTTTGTTAAACCAATTACAGTCACTTTGGTTGGTGCTATGCC
CTTTGTGCAATGACGGTGTCCCTGCAATATAGTGATCAGAAAAATGTTAAGGTGGAACAT
TTGTATGCAGGGAGGTGAGAACTGTCATTAAGATGGACAATCAACAGAAAACATGCAGGG
CTGTCCTAATGTATGATTTGATTGCATGCTGTTGTTTAATGTACTAAAAGGAATTTTGAA
aacactgacatgcagaaaaaacaagcttatacctaaagtgtacatctagtgagtcagact
aacatattgtgggctattgagctcacccattagcatgccagctaaggccttattggttaa
tgttaaaaaatgctacatag
>NODE_504_length_527_cov_8.263757
GTGTTCTGTGAAAGGTGGCAAATACGCGAAGAGCACGTCTAGAATTTTCATAAAAGATCT
GCTCAAAGGCCTCTTGTCAGCTAAAACGACCCATTAAAGAAGTGGGGAGCAGGGGAAATG
CATTTTCCAAATTGAACGGTGGGATTTACAGTCGGTTTAACGCTGCTGACCCCTAACACG
CTAATGTTTGGTTCGTGTCATCAGCCGTCCCTCCCCATCTTTTATCACCTCCATTGTCGA
GCTATCTATTTAATTGAAAGAAGTTAATTGAATGAAAATGATCAACTAAGCTTGTATTAA
TATTGCTAATGGAACTTTCTTCTTGGCCATGTTTGGAGAACGATGTCACGCTGGAGTTTG
GGAAAGGCCCATTAAGGTTTGCACTTAACCCGATGGGCTAATTAAGGAATGCTTATTCAT
TCCCAGAGTCAGGGGGTAGGTCTGCTCCAAACCCATAGCCACAGGCCTTTTACAGCATTT
TGCACTTGCCATTATTGCGGACTCCAGTTGCCTAACGGTGATTGGCCAAGATCGATTGTA
GCTCTATGAAAATGACGTGCTTTAGAAAAGAACATTTCGATTGAATAATCTAGCTGCGGT
ATTATATGGAAATTGACTGGCTGTAACGGCTATGGTGGACATATCACATCTTCATGCAAT
GAcatgcataa
>NODE_505_length_303_cov_1.026403
TGCAAGGGAGCAGGTGTGGAGAACATGGTGGCATCATTTAGAAGCTGACCCACAGTGCTG
CCTGTCAGAGAGCCCAAAATCTGCTCATGTTAATTATGTTGCTGCATTGAAGGGAGGTTA
TTATGTCAGTTTTTAAATAAATCTCTACTGCCTTCAGAGTTAGAAGAGGCTAATAAAGGG
ACTAAAAATCTTAAAATAGAATGCATCTTTAAGCAGGGATCTGTATGTTGCCTGATACTC
ATAATAATTTGACTCATACTTCTCTGCACATATTCATGAACTGTCTAGAGCTATTGTGTt
taaagtgtgacactgtgggccctgctcaatgaaagagtagaccaaaaccacccaaaaagc
atgtacaaatcgacaggaggggcattctgtgacttatttatattaggaaaaaactgtttt
acaacctggaaaaagttaattaatgga
>NODE_506_length_551_cov_12.179673
TAATCTTCAAGATATTATATCAGACATTTCCTGAAAAGCACTTAAAACCAGCCTTATCAC
ATACCGACAACACTGGCTCATCTTATCCTGATTTTGTGAAAATGCAGAGCAATGTCAAAC
CTGTCAACCCATGTTTCCCAAAGCTAATAGCTGTAAGCACTGAGATCGGCCTGAAAGGGT
TAAGGGCATTGTTCGCTTATCATGTGATAGGGACATTTTTTATGCAAGAGCGAGCCCTGA
TTAGAGGGTGAGTTTTAATGACAACTAATTAGCCAACCTCTTTAGCCTTGGCATAATGAT
CAAACGAGCTGTCATCGCGTACCTGATACAATGATCCTCTCACTCTTGATATGATATTTT
ATTCCTCTGCAATTATGCAGCCCCCACTGCACCACATGTGTTTATTGCCTCAAGCACACA
TGTCAAATTAAAGAGCAGCTTATGCACCTGATATTTAATTATTGCCTGCTGCACCACCAT
GCACAATGGGAAAATGTCAAAGCCAGCAATCTACAGTACTTCAAGCAGCAATCGGTACGC
TGAGATCACCAACTACTCGTGCACATACACCGACACAGAGATAAGAATTTGAATATTGAA
TATCAATGGGAACATCTTCCAGCTTGTCTATGCTCAGTTGGCTCTTTATATATCCCTTTG
TCACTGTAAAGGGAATTTGGTATTGCTTGCCAAAA
>NODE_509_length_293_cov_1.877133
GACAGGTTGAGCGAGGCAGAGAGGATGGCGAGGAGGAAGGCATCTAGTCTCCCATCTTGT
TTTGTATGAATTTCATTAGACGGTTTTAGACAGCAAACAGGAGTAGAAGAGCATGGAGCC
GAGGAAGGGGAGGTGAGAAATGGCGAGACAGACAGGAGGGATGAGATGAGAGGAGGCAAT
AAGAAATTTGAATCACTGTGGCATGAAGATGGCATTTTGACATCAATTTAACTGACAGGA
ATAAAAACACGCTGCCTGTTTGATACAGGAATGCGAAGCGAACATGGCTGAAGATGGACA
GAGGAGAAATATTAATCACAGTTTATCAAAGAGGAGGAAGGGAGAAAAAGAGGGATGACA
GAAGAGACTCAAAGACAATTGTTTTCCCAAattcagcccaaaattgagcagcattataaa
taagtgttaaaaatctt
>NODE_510_length_433_cov_3.695150
ATCAGGTTCACTCCACCTTACAGAACCTGTGCCATGCATATCTTACATTTCATAACAGCC
ACAACAGTCACCCATACATCCAGCATATCTATCATTCAGGAATAGCTCAACACATGAAGG
TCCAGCAATAAAAACCACTACACATTTCATCTCCAGGTCTTACATCAAGGTGAGGCAGGG
AGGGAAATGGATCAATCTGAGCTACAGTCAAGTTTACCATAAAAGCTATGGCAGTACAAT
AGCAGACAGTATAACCACTGCAGTGCAGTACTGTATACAACCAGGTGCTGATATTCCTGC
CTTTTAGAGCCCACACAAGGCTAACCATGCTGGGTAACTGATCAACTACAGCTGCCTGCA
CAAGCCCAAGGCAAACAGAGAGAGAAATAGAAAGCAGAGGGAGACGACCAGCGACAAGCC
TGGCCGCTCTTGTACTCACCAGCACTGGCAGAACACAGCAGAGACACCAAGAGCACAATC
ACCAGCGTCAGGATCTTCACATTCATTTCTGCACTCCCCTCTGGCTCTCCGCTAGTCACT
CGCTGATATACTGTAGTGGTGTGTGTGTGTGgatggg
>NODE_511_length_393_cov_3.162850
ATTAGTAGGGCGGCGACTGCGCCTGTAAGAGGTCAAGGGCTTGGGTCTACTATGTGGTAT
GCGTGTGCTTGATGGGCCATTAGACGTTTTCTTGTAGGTAGAGGCTTAGAAGAAGGACAA
ATACATAAGCTTGAATTATAGCGACGGCGACTTCAAGAAGTGTTAGCATTAGTAGGAGGG
CGGATGTTAGAATGGCTACTGTAGGTATTAGAGGGAGAAGGACGAACGCGGCGGTAGCGA
TTAGTTGAATGAGTAGGTGACCGGCTGTGAGATTCGCGGTGAGTCGAACACCTAGAGCTA
GTGGTCGGATGAAAAGGCTAATGGTTTCGATAATAATGAGAATAGGGATTAGGAGTGTTG
GGGTTCCTTCTGGTAGGAGGTGTGCTAAGGCGTGGTTCGGTTGGTTTCGTATGCCAATAA
TAACAGTTGCTAGTCAGAGGGGAACTGCGAAGGCTATATTGAGGGAGAGTTGGGTAGTAG
GGGTGAAGGTGTAGGGAAGAAGGCCTAGTATGTTTAGGGTAATAAGGAAGAGTATTA
>NODE_512_length_559_cov_5.581395
AATCCCCCAATTTACAAATGAAAATCCCACCATCCAATTGAGCTAATAGAGGGACTTGAA
TGGGATAATAAGATGTGGTGTAATACTGTGTAAAAAGCCTGTAATGTTGTGTTGGTGTAA
GAGCCTGTGTGACTGGATGTTTGACTGTTTGCAGTGATTACAGGGGCCTGCGGGCCTGGC
GACGGCTCTGTGGCTGGGACAGGGAGCTTCTCCCTGGGCAAGGAGATACGCCTGTCTGCC
CCTTCTGCTGGAGCTACAGGGACCAGGATGTCAGGAGGGAGAGTGCTCCCTGTGAGCGCT
CTCCCTCTCTCTCTTTCACTCTCTTTCACTCTCTGTCTCTTCCTGTATGTGTCTCTCTTC
CTCTCGTTCCCGGTCTTGCTGGGTCTGTACTATTGCAGTGCTTGCAGATGTGCACAAACA
AGGGAGGATTAAAGCAAAACGAATCTAAACAGACAAATGGAATTAGAGTGATGGGTGTCG
GTGGGCTGGTTCACAGTGATAAACATAATGATGCTCAGTATGTGTGTGTGCGAGTGTGTG
TGTTCCTGTGTCTGGGGGATTATCATTGGTTAGGTGTGTGGTGTGTATGGCTGGGTGACT
GCTTCTGGGTTTCTTTGTGTGTTTGCCTATCTGTCTATGTTTTTGTAATTATGTGTGTGT
ATATTTACTCTGTCTCTAGTTGTGTGTTTGATAAATGAGTTat
>NODE_513_length_588_cov_7.855442
GGCTAGGGGGACCAAATTACAGCCCCGGTGTCTGGTTCGAGGCGGAGGAGGAAATAGATG
GGTCTAGATATAATGGTGATGGCCCCTGGGTGGTACTCCTTTGAGGGAGAAAGAGGAGAT
TAGAGTGGAGGTGTGAGCTCGCAGTAAGATTACATTTTCCCTCTTTATAATGGATAAGTG
CTTCTCTTTTTTTTTCCTATTTCACTCCCACTATTCTGCTTCTGTTTCACAGTGTTCCAT
CTCTCCCTGCCCTCCGTCACCACACACACATACGCCGAACACACACGCACACACACACAC
ATTAAAAAGCATACACATGCACATATGCGTGCACACTCCAAACACACGCACATCTCTCCT
CTCTCCCTCTGTCACCCTCTCCCTCCGTCCTCCCTCACTTGATCCTTACACCTACGTGCT
ACAGATGGTTTCATTTTATAAGAGATAAAACCACATTTGGTGGAACTGATTAAACAGAGG
GAACAACATCCCCATCTGCCATTTATTCCAATCTGAAATTGCTTGGGCAGATGCTGACAT
CTTTGGAGATGATTGATTCACCCCGTCTGGCCAGAGAGGAGTGGAGAGGCAAGCTGAGCT
GGATCCTCCCCGGGCCTGCAGCTTCACCGCCGCCCTGCCACCGCTTCACCACAGTGTCAC
TTCACCAGCGATAGAGCCCTCCTCCTCCTCCCCCCCTCCACCACCTGCAGTCCCCCATCC
CTTGTCTGCTGc
>NODE_515_length_361_cov_11.997230
GCTAGCTCACCTTAGCAATGACAGAAGTAGGGTTTTTTTTCACTTTGGATGTTTCATTCT
TTTTTTCTTTTTCTTTTTTTTAGGGTGGAATAATTAAAATGGCTGTTTTTATCTGAGCTT
TTAGTCATAGTGTGGCTGCACTCACTGTTGCATCTGTGTGCTGTGCCGAGATAGAGCGTC
TGTGGAGGGCCAGGGAGCAGACTCCAGAGATCCATCCATCTCAATCTGAGGCTACAGCTG
ACACCTTACAAAGAGGTACAATTAATAAGGGCATTATCCAGCAGTAGGCAACAATAGAGT
CCTAACGCAGAGACACCAACCTCAGGAGGCCCGGAGAGGAGAGAAAGGGAGCGTGTGTGT
TTATGGGTGGGGGAAGGGCTGGCCAAAGTGCTTCAGATTGGGATGCATTACAACCAATGT
CTTCAGAATGTGAATTACAATCTATTATAACAGAGCCTCATGATAGGTGGTGCAGGCTAC
TTTGTGTGCTAAACGGATCACATTG
>NODE_517_length_296_cov_1.003378
ATTATCAATCAGGCTTTCATGTTCTGTCACCTGAAAAAAACCTGAATACATTACAGGTTT
GAACAGAAGCATCCGTCCGCTGCGTACAGGGACGTCGGCTCAGGGCTGGGTTGATAAAAC
GTGAAAATCCATTTTAGACTTTCTGTAGATCACAAAATGTAAACTTTTGTTTGCTTTTGG
CAACTTTAATCACGTTATGGAAAACACCGGAATGCATAAACATAGGATTTGTTTGGTGTT
TTTTTCTCTTCAGATATGCAGCGAAGTGCAGTAAATAAAAGGACAGTCACACGTCTGGTA
TCCAGTTTGGGATGATGGGGATGTATTTGTGCTTTTTTCTGCTGCAACGTTTTCAAATAG
CAGCTTCCATCCATCATCTATACACCGCTTTATCCTCTGTAGGGTCACAGAGGGGGGGCT
GGAGCCTGTCCCAGCCGACT
>NODE_518_length_305_cov_1.173771
CTTACTATGAAAGTGTATTTTAAGTCCATATAACTTGAATGTTTTTGCACTTGGGATGGG
GATTTTTTTAATTTATTTTTTATTTTTTTATTTTTTGGTTGTTTGTAATTTGTTTGGGTA
AGACTTTTTCCGCTGATGGAGGTAAATCTAAAATAATCAGACAGTCTGTTTTGACATGTA
ATTTTTAAGGAATTGCCAAACATTTAAAACTACTTTTTTTTATTTCATTTTATTTGTAGC
TTTGTCAATTATATATCTTTGGACTATCTTTGAGTTTGGACTGTTAATTGGAGAAAGCAA
GATATTTAAGGATGGTGCTCTGAGAAATGAGAATATATTTTGACATTTTCACAGACTACG
TGATAAATCAAGAAAATAAttggcagtctaattgataatgaaaataatcattagtcgcag
ctcttatttgagattcattccagtctgtt
>NODE_519_length_650_cov_4.420000
ATTACCGGTTTCGCCGAGGGGGGAAACGGTGGGGGGTGAGGTGCCCCACCGCCCTCCTCG
GCGAAACCGGTAATGATCCTTCCGCAGGTTCACCTACGGAAACCTTGTTACGACTTTTAC
TTCCTCTAGATAGTCAAGTTTGATCGTCTTCTCGGCGCTCCGCCAGGGCCGTGACCGACC
CCGGCGGGGCCGATCCGAGGACCTCACTAAACCATCCAATCGGTAGTAGCGACGGGCGGT
GTGTACAAAGGGCAGGGACTTAATCAACGCGAGCTTATGACCCGCGCTTACTGGGAATTC
CTCGTTCATGGGAAATAATTGCAATCCCCAATCCCTATCACGAGTGGGGTTCAGCGGGTT
ACCCACGCCTCTCGGCGAAGGGTAGACACACGCTGATCCACTCAGTGTGGCGCGCGTGCA
GCCCCGGACATCTAAGGGCATCACAGACCTGTTATTGCTCAATCTCGTGTGGCTGAACGC
CACTTGTCCCTCTAAGAAGTTGGACGCCGACCGCACGGGGCCGCGTAACTAGTTAGCATG
CCGGAGTCTCGTTCGTTATCGGAATTAACCAGACAAATCGCTCCACCAACTAAGAACGGC
CATGCACCACCACCCACAGAATCGAGAAAGAGCTATCAATCTGTCAATCCTTTCCGTGTC
CGGGCCGGGTGAGGTTTCCCGTGTTGAGTCAAATTAAGCCGCAGGCTCCACTCCTGGTGG
TGCCCTTCCGTCAATTCCTTTAAGTTTCAGCTTTGCAACCATACTCCCCCCGGAACCCAA
AGACTTTGGTTTCa
>NODE_520_length_519_cov_4.976879
AATATAAGCCAAATATCAACATCAAATATTTGCTCTATTGTTGAGCACGGGACAAAACAT
AATTTGTCTCATTTTGCATGGGTACATAACAATGAATCTGATTCAGATTTTAACACTCCC
TCAACATCCATCTCTCCGGTGATCTATCCATTCGCTTGCCTATCCTTGTCCATCTAGCCC
GGGGCTATAGAAGCCTAATTGTTTACCAAAGGGTTGCGGCTCATTTGCTCCTGGAGATTG
GGCCTAATTAACACTAACTTGTCTGAACACCAAGGAGCGCTGTCCACTCCACTTTAATCT
AATCTGTACTCTTTCAAAAAATAATGAGATCATTTACACCTCATTAACGAGCAATGTAAT
GTCTGGGCATTAATCATAATGATTGCTTATCATTTCACTTTGCAATATTATCTCCTCTAA
TGAAACTGTTCACACAACTGCCAAGAGGGCCTTAATTGGTCGTGTGAAATCACAGAGCAC
CCGGCAGCTTGCAGCGACGTGTGTGAAGTTCTAATTTGCATGGGTGGATTGTGGGAGGTG
GGGTGGGGGGTTTGGGGGGTGGGTGGGCACGAGAGGATGGCATCACTTAGGAACACACAC
ATATACATGCACAAAGATACACATGGTAAGGTGTGCAGATATGCGGTGGGATGAACTGAG
AAa
>NODE_521_length_364_cov_2.760989
AACACTGTGGCAGGTGACAAGAGTTTGGAGAACTGGGGCCTATGGGATGACCCATTTACT
TAAGTGGGGAAGTTTCAGCACAAATGCAGAAACATCCCCTGCATGGGAAAAATGGATCGC
AAGTCAAAGGGAGTACAAATTCACTTGTTACTCCCCCCTAGATTATCAGATGTTTTAGTG
TAATACACCAATGCAAAGCTCGGATTGTGACCTGATCAGAAGCACATTCCAGTGTCTCTA
CTCCAGCAATACAGATGCTAATGATAATGGGTTGGGCTCAGGTAGGGTCTTACAGCCATT
TCCCATGTGGGAGATGTTTCTGCACTTTTGCTGAAAGTCGTCTAGTCCAGCAATACAAAT
GCTAATGATAATGGGTTGGGCTCAGGTCGGGTCTCATAAAGCTGAGCCCAGCTCAGAGTC
TCATTCACTTGTTTTCTACAGTGAGAGCAACACGTCCAGAGCTTCTGTGATTTTTCCTGC
TGCTGTttttctgctgtgatcacattgg
>NODE_522_length_145_cov_2.275862
GAAGGCACACGCTGTTTGGAGGGACTTTGTGTGACGAAAATCATTTTACATGACTATTGA
CCAAAATGACCTTTTCAGCGCATGAAATGCTCTTTAAGCGCATAAAACCACAAGTGCTTC
AGACAGTCAAAGACAATGTTTACACACATGTTTTCACCTCACAGTGTGTTCAAATATGAT
AAATATGAAGGCACATGCTGTTTGGAGGGACTTTGTGTTAAGAAAATCATTTTACATGCT
GAttgaccaaactggccttttcagcgcatgaaatgctctttaagcgcat
>NODE_523_length_337_cov_2.836795
ATGACTTTTCTCTGATTGTCTGACTTTATATTTCAGGTGGTCATGCTCTTCGTGCTGGTC
CTGCTCAGAGCCTCAGTCCTTTGGTGTCCCCTTCTGAGAGTGAGTTAGCTGCTCCACTTT
CTCCCTCCTCTGGTCCCACCCTTGACAGTCTGGGTCCTCCCTCATCCACTTCTGCCAACT
CATCTGCTCCCCCACCTCTGAAAGACAACCCCAGCCTGGCTGAGTTTGTCCCAATGCTCA
CACAAGGCTGGGCTGAGATCTTCATACGGAGACCATCAGGTATGTCACCAGTGAACACAC
TCGGCGACAGTTGAGTCTCTATAGCTTCATGTTCAGTGGCTGGGTGGTCTTTATTTTCAT
TATTATTGTTTTAGGAATAAttaatacaagacagaacagtggtcacctacattttggtta
ggtagctaaaaaaaaacgtaaattggggaattttctgaagcctagttttaaattgatttt
a
>NODE_524_length_404_cov_6.495049
GTTTTCACAGCTTTTGTTGGTTTTGTATTTTTTTCTCTCTCCTTTGGAAGCAGAAGTCCT
TTGATTCTCAAGTCTCTCTGTAAAAACATTAAAAAAGATAATCCATTGGATCTAATTGAC
ACAAAGCCCTCCTTCCCCCCTCCTCCCTTGCCTCTATCCTCCGCCTATGGCCCTCATTTC
TTCTGAGAAAGGCCAAGTGTTTTTGTCCTGTAAATACCACGGAGCAGAGACAAAAAAGAC
GTCTTTAAAATGCAGTCTACAATCCATTACACATATTCCCCCTGCATATCCATTCAGTAA
TTATTCATTAGAAAACATTTAACGTCACAGTGAATTTCACACTAGGCAGTCGAAACACAA
TAGAGGAGATTTGGCCTATTTTGGGGTGAGGAGTTGGGGAGGGGTTAGCTGTACAGAGGA
AGGGTGAAGGCGAAGGAGGGGGGAGGAGGGGAGCAGTATTTGTCTGATCTGAGAACCTCT
GAAACGGGGCCGTCTTGAGACAACGGGGACAGACTAAATAGTGCAGTAACGGTCTGTGCC
CCGCtgct
>NODE_525_length_466_cov_11.869099
GTGTTTGTAAAGTCTGTGGTAGCTTTTGTTGCAACATAAAATAATTTAAACAGAAAAAAT
TCAAAATAGCGCCAACAAACTTGTATTATTTGGGCGACTTTAAGCTTGTAGTTTTAACTT
ATTGTTAACTTAAAAACTATTTATTATGATTATTATTATTGCCTCGTATAAAGTATGTTT
TGTGTATATTTATGGTTTATTTCATTATATTTGCAAGTTTAAAAGATTTTAAGTTTGCCA
AAATTGTGGTTACACCATTTCGTTTCTTAAAAGGGGGACAAATAGAAAAACAGCTTTAGA
AGTACGATTTGGAAACGTTCTCCATAGTCAAAGAATGCACTGCTATATTTAACTAATTGA
AGTGTATAAACATACATGCTGTGTGCTAGATGTTATGCCTTTACTGCCTGTGTTCTGTTT
GTCTTGTTAAATGAAAATCTTTTAATTATTTAATCTAATCACAGTCTTGTTTTTTCAACC
ACTCGGTGAACCCCTGAGATAAATGGAGCAGCCCCTGTAGCAAGGCTTTGGCCCAAGAGA
GGGTCCAACAACTAGCCAGGAACAGAGGGGATGTCCTTGGTTTAATACGCTCACAAGAAT
CTTTCCTGTt
>NODE_526_length_525_cov_4.377143
CTTACCGCAGTCCTCGCACAGCACTCTCTCCACATCCTTCTTCAGCTCCGGCTCGCTGGC
GTCCACAGGGGCGTACGATGCCTTGAATACCAAAGGCTCGGCGGTGGGGTCCATGAAAAA
GATATATCTGTGGTCCTTCTCCACGGTGATGCACGGGGCCTCGGAGCCGAAGTCCCCGAC
GGTCACGAGCTGCTCCCTCTCGAGGCCGCCGCTGTTGACGGGCCACACATCCAGCACTTT
GACATTCACACTGTAGGGCTCCCGGGAGGAGACGTTCTCCGGGGAGGAGCGCACCTCGCC
CTCGATGACCACGGCGGATCGGTACGCCTGGTCCTGGAGGGAGTTGAGACTCGGGGCGTA
ACAGGCGAAGGAGACCCCGATGACCAGCATGGAGAAATGCACTGGATCAAGCCTCATGCC
GTCAGCCTGTGCTGTGCTGCAGTGCTGCTGGGCGGCGGAGCGAGCTGGAAGAGAGAGACG
GCGGCGAACGGGCTCCGGCGGCAGAGCGGGCAGGGCAGAGCGGCAGACCTTGTGGAAGTG
TCCATGCCATCTGTGTCTGCCGCTGCTTTCCCCATACGGCTGCTGGCGTCGGATGGGGGG
GGACACACACCAGCCTAGGAACCGGGAACGGCCCGCTTGTGCATGCTTAAAAATGTGATT
GCTGCATTc
>NODE_527_length_304_cov_1.378289
GTTTTTGCATTTCTTTTTCAGTTCCTACGTAGAAACTGAACAAAATTCTGACTGGCTTGC
AAAGCTGGGGGGTTATTTAGATGTGGGCGGCTTAAGGAATGGCAGAAGTATCCGTCTTTC
TAGTCTCACAGCTTTTATTTTATACCTTTAAAATTTTTAAGATGCACAAAACAATAAAAG
TGGAGTTTCTCCTCACGGGACCTTTAAGGATTATGCCGTCTTTTCCCCAGTTTGTCAGAG
TCATTGTGCTCTGTAATTTCCTTTATTCTTTTCTATTCTATTTCTTGTTTCACGTTCTTT
GTCCTCCCCTCGGtttgactcaattgcgcctctgtttccttccctttctcacagttctcc
tctctttttcaggtctgaccttacttacgcaacatgttcaacctgcagagtttatcaaat
tactttcaacaagtacatgactcataat
>NODE_530_length_443_cov_2.927765
AACACACCTCTGAAGGCAATCCCATCAAGCAGCATTCACTGTGAAATGTATGGCCCAATG
TTAAGCAAATGGGCAGAGAAATGGCGACCCACTGAATCCATTATTTCTCATTCTATTTCC
ATTGTCTCAGAGCCTGCGGTATGTGCCCAATGTGTCTTTAAAGACATGTTAAGAGAAAAG
AGCTCTCTGCCTTGGAATGAGCTAACTTAATTATCATAGCAACTGGCAGTGCTCTTTAAC
ATGTCAATGGTCCTTGGCCTGCATGCATAATTTTGCTGTGTTATTGTGGTGGCCTCTGCG
TTTCAAAAACCCAAACCACAGGCACGGGGGCCTATTGTCATGGGCGCATCCATCTGGATC
AAGGCCATTAGAGGATATTTGCACTTCCTCTGTGGCTCCTGGCTCTTTTTGACATGCGCC
AGAAGGACAAGGCATCACCCACCAGTGCAGGGCCAATTGAGGTGTAGATTGACCAGAGGG
ACAGTAAAGAAGGGCAGTCAGCAGGGCAACACTCCTGTCAAATCCAGTGATGGACACCCA
TGTGGCAGCTGCTAGTTGGCCTGcggtttctgaggtcccattgcaat
>NODE_531_length_294_cov_1.380952
CTTCTTCTTTTTTTTTTTTCCTTTCAGCCTCTTTGCTTCCTCCATAATTATTCTTGTCCC
AGTTCCCTCTCCGTCGCTCGGCTCTCCTCAACCCTCCATCGCTCTTCCTCCCTCTCTCGC
CTCAGGAAGAATTCAGCACCGACTGACAGTCTGATTTAGTTCCAATACCAACCTCCCATC
TCTCTTTCTCCCCCTCTCTCTGTCTCACCCTCTCTATTCCTCTCTGGAGGGAGGGTGTCG
CACATAAATCTCCGCTGTAGCCATCTATTACCTTCCACATTCGAGCCCTGACCTAATTCC
TCCCCGTCTCCAATGTGTCAGTAGGTCCAGGATATAGTGGCCCGACGATAGTCAGCCTCC
TAATCCagactcttctgtgttttatggtccataattttactaacgctatctcatattacc
tcataccactaatgtaat
>NODE_532_length_620_cov_5.472580
CAAACGTCTGCAGAGCTACAACTTCAAATTCAGTTGACGCTGCATCAGCCACGCTCATCA
AGCATGCCCATTTCACTTATTGACCATCTAAAAATGTCCCGAATTTTCCTCCTCCACCTC
TGAGCTCGCGGCGTCCTCTTCCACACCCACTGTCTGTATTGAGCCGCCATCACTTCACCG
GGAGGTGTCACGGCGAGATCCGGGCAGATTTTATCTATTATGGGAGGGCGTGATTCATGG
AGGCGGAGGCAGCTCAAGGAAAACCAATCCTGTGACACTTTTCTCCCCTGCGCTGTACAC
AGGGCAGCAGTAGCTACAGAAGGACAAGGCAGCGGCAGCCGGTCGCCCCTGACAACCGTG
ATAAAATGGCCTTCCTTAACTAAACTCGTAAAGCACGGGGCGATAAAACTCAATCTTCTG
TAAAATCCAATTAAGTCATTATCTGACTGATTGTATCTTTAATTGAAAACAGAAGTGACA
GTAAATTTCTGTGATATATCAGGATCAATCGATACTGCCGTACAATCTGGTCTCAAGAGG
TGATTTATAATGTCAAAGCCTTATAGGTAACTCCACATTCTTCTCTCTAAAACCACTGGT
GGATGAAATTAAGAGTAAGTGCGTTTCATAAAAAAACAAGATGGTCACGTTATTGATTAC
AACAGATGGGGCAGAATCCAATGAATGTTCCCACAGCGCGGCGGAAAGAAAATACAAGTA
ATTTTCTTTGTCTGTTTTATATTGTTGTTcccagcacaccatca
>NODE_533_length_649_cov_9.673344
AGATTATGTGGAGCACTGACAAAGAGTAAAACAGGTTGAAACTAGTAATGTTCTGCTATG
CAGAAATCAAATGGTTGGATAACACATGAAGTATGACTGAAAGAAAGCTGCATGTACTTT
TTTAACCTTTTGCAGTAGATGACTTAATTTGCAAAGGGAAAGCCGGTCTCCCTCTGAAGT
GCTACCTCTCTTTCTTTCTCTCCTTCTGCCTCCCTCGTTCCCTTCATCTCTCCTTCTGTC
CTCTTTGGACTGTACCGTGACCTTCACTGGCGTTCCACCTGCAGGAAGCCATGTTTGATT
CTCTGTCCGCCGAGACGCCTGCTTGACAGCAGAATGGTGTCATAGGACCGAGTGGAGGAA
TTTCTCTTTCTCTGTCATCATTAAGGGGCTTCCCCCTATGGTGAGGGGGATGAAAAGTAC
GATTTAATGTTCTCTGGAGAGTGGCAGCAGAAGAAAAGCTCAAAGCCCTGCATGCTGGTT
TCTGAGTGGGTCACTCCAGCCCTTGCAGCGAATGGGATGTCCCTGAGGAATTTGCCATAG
ACTGGCCTGAAAGGATGGGGATTAAGACCCTTTTAAGGATGGAAATGTAACAAAAGGAGC
ACTTTTATGATGTAGCAGCATAAAATGAGGGGGTCCATTGTGTAACTGATTGCAAAAGAT
CTTTGAAACAGGCGGCCCTACACTGCATGCTCGCCTGGCCCAGTGGGCTTTAACGGCTTG
TACAAAATGACTTGTCTACATTAGGGACAGAGTGGCTCTCGTTTAGGAAGCAATGTAGAA
GATTATTGgtttg
>NODE_534_length_365_cov_1.221918
TAGACCTGAGCCTATGCGGGAAATAAAAGCGAACAGAAAAGTGAAAGATGGCAGGAGACA
AACTTTACTGACAAACTGTTACAGTGGCTAATGCTACGCTAGTTAGCAGGCAGCTACAGA
TTTACCTGAAGCAGAATCTGGAAGACAATAACTAACTAACTGCTTTAAGATCTGGACCTT
AGTGGGAAATAAAAGTGAACGGAACCAAAGATTAAGAAAGCAAAGAAGACAGCAAGAGGC
AAACTGGTCAACCTCTATTCATCGATCGATCGATCAGTAAACATATGAGAGCACTGTAGC
ATAGCGTGATGCCATCACAGATCGTACGTATCCATGCTTCACCACAACAATGTGTTCTCT
GTGGATCACAACAACCAAAAACACTGAAACCTGCAGCCAATctggtttttcttggcaggc
ctgctcagtgccgaaaaagaggaatgctgtggaaattttaactatttggtgtctcagcat
ctcacagccaagccagatggcgaagtaac
>NODE_536_length_716_cov_7.398045
GTTATTCCGATCCAATTCTAAGTCTAAATGTTTGCTATTTTGACATCTACTAACTTTGTC
TCTTCCTAATCGCTATCGCTTCTCTTTTTCCTCCCCCCCATGAGAGAACGACTTCTTCGG
TTTTGACGCATGAAAACGGCTTTACGTGGCACAGAAGAAGTGAATGAAAGATGATGCATG
CCACTTAAAATGCCTGAGGGAGCAAGTGTAATCTAAATTGGATATAGAGGCTATTATTAC
ACAACATTATGCGTTGTGGTGGACTAATTGCGCGGCTGGATGAGTTAAACAGTCAGTTAA
TGTCGAGTGGCGGACAGGTTTCTGGAGCGCACAAGGTCAGCTGCGCTGCTCCCAAGCCTT
TAGTGGTGTACAGAAAAATGCTTGAAGTATTCATGGGATTTTTAACCATTCTAAATCTGT
GTCCTAAACCGATTAGTTGACACCAATTTTTCTTTGATGTATTAGCTGAGGGCTTTTGCC
ACTTGGAAGCCAATTGAAATTCAAAACAGTTTTCGCTCCAAATGCTTTGGGGAGATCTGC
TGCAAATAATGGATGTAATTTATTTTTGACCTTGCTTTTTTTTTTCCGAACGGGTGGGTT
ATTAAATGATTAAACATATGTGCACTATGCTACTTGACTAAACAACTGCGTACAGCCATG
ATTAGCTATTATGATTATCATTAAAGTACATCAGTAATTTTCCTCCTTTTATTTATGTAT
TTTAAATTGTGACTGACATGACATCAGCTGTTAAGGCAGTATTTTTTTTGTGTGTGTGTT
TTCTTAGTACTAATGTTGCAGTTGCAGAGTTGTTGTTGGTGCTGATTTTTTTTCTCTCCC
CCAGTTGTATTAAAAATAAt
>NODE_537_length_588_cov_8.076530
AATAGTCAGAAACAATCATATATTGTGCTCAAAGCAAAAAGCCTATCATGAGAGCCAGCT
CATGCAGATCACATCTAAGTAACTTTAAGCACTGCCACCTCATGATATAGTTATTTTCTA
TTAAACACACACTGTAGTCGCACAGTTCCGGCGATCAGCAGGAACACAGCTGGAGCAGGA
GCACATGCTCTATCATTTTTTCCTCACAAATGATGTAAAAATGGCCCATTATGGCGAGGA
ACAAAGAGGATGGGCCCCATGTTTGAGCCAACCCCTCACTGATGCCCTGGTGACTCGGCC
AGCCACTCTCCCAAGGCCTACTCCTTGATTAAATGCATAATCCACTACTCCCCATCCCCA
ATGATTTAGTGTGCCTTTAAATCAGCTTGCGCACACATAAAAACCTCAAATAAAAATCAC
CAAGAAAAACCATTGCACTCTAACTGTTCTATTAAAATGATACCCAGCCCAGCCTTTCTT
CTCTGCAATAGCGTTTATTCCACATGAATGCGTATCTTCATTTTTTTTCATAGGTATGCA
TATAAAATATTTAAAGTTTAAAATGTCACCGTTGAAACATCAAATGCAGGAGTCTCTCAT
TAATCAGCATGGATTGAGGTTCTCTTTTAAGGTTATAACCCTTTGAAAGAGCAAAAATTA
CATTTTTGACCTTGAAGATGAGACAAACTCATAAACGTAAAATAATTTGCAGTTTAAAGG
GGAAAGAGATag
>NODE_539_length_712_cov_4.603932
ACAACAGAGATGAGCAGTCCAATACAGATGGCTTGACATTAGGGTTAAGGGTTACAACAG
AGGAGCAACTATTCAATATTGAACTAAGGAAGGAAAACAAGGCATAAAGGAAAAATAAAG
TTTATATTTTGCTATGAAAACATGATAGAGAGTGTGGTGATTACGCATTATCAGAATACG
TATAAAACTAAAGATAATGAAACTTAAATTGTACTAATTAAACCACATTAGCATTTTACT
CATGGGATGCATGGATTGCTTGTTTCCCTTCAAGGAAAAACAGACATCTTAATTTCTCTG
TTTTAGCACATTTGTAGAGAGGTGTCCAGTAAGCAAGATGAGGCATGCTGGGAGGCAGAC
AGAGAGGGCAGTGGGTGGGGCGGGGGGTTGGCGTGGCTGGTGGTCTGTTGGGCTGGCTGA
CATCTCTGTCTCCTCCTCTCTCCCGGCAGTTCATGGCATCAAGTGGACTTGCAGCAATGG
TAACAGCAGCTCTGGCTTCTCAGTGGAGCAGCTAGTGCAACAGATTCTGGACAGCCACCA
AACTAAGCCACCTCCCCGGACTCACAACTGCCTCTGCACAGGCACCTTGGGTAAGGGCTA
GTGGGTGGGGAGGAGTTGAACCGAAAAATTCAGTTAGAGAAGCACAAAAGGCCATAAAAT
TACTGTTTAGTACATGGTAGATCAGACAAGGTGGTTGGAGTCTTTTATTGGCAGGTGATT
TACAGTGAAATGAAGCAAAAGGTTTATTGAATTTTTCTTGTTGTTGTTTTTTTGTTGTTG
TTGTTGTTTTTTTTTGCTTAtatctgtgtcagggatatatctgaaattgctcagctgttt
tttcttacacagtaac
>NODE_540_length_727_cov_8.580467
ATCATTACCGTTAATCTGTCCAGGTCTAGACTTTGCTCTCCTTGACTCATCTGTGCCACC
AGTCATTTCTTTGTATCTTTGTCTCTTTTTTTTTGTTCTCTCTTTCCGTATCTCTGTGTC
TATGCTCAGCCCATTAATTGTGCCCGAACAGTGCCACATGCCTCAATGAAAATAAATTGC
TTTTAATTTAGGCTTTCCTTTTTGCCACGGCCGGCATCACTTAATTTCATTAGCTCTGAA
CCTGTAGAGCGCTTTTTCAAAAGCGTCATCTCATGGACGCACTTGAAAATGAAAAGAAGC
CTCTCTTTTTTTTCCCCTCCTCGCTCCCTCTCTCCTCTCTCTGCGCTCCTCAATTAACAG
AATCGTTTCCTTTCAACTAAAATGAATGTTATTGAAACCAATTAGCATGGACTGGAAAAT
CTCTCGTTAATGAGGGGAGTGTGGGTGAGTAAACAGGAATGAAAAGATGAAATTAGAGAA
GAGGCTCTTCTTGTTGGCCTGGAATAATGACATGCTTAGTCGCCTAATTGTCTGGTGAAA
AGCACCGCTGCGATAGTAACAGATTGCGGTGTTCATTAGGCAGCAATGGGCCACCTGCTG
CTGGGGCGGCGAGCCCGCAGTCCCCGTACACGTGTTTATCCCAGGGGGCACTTTTTTTTG
GACACGACGCTCACTATGAAAAGCAAATGAGCTTGCCAATATGCTGCAATGTTGTGTCCT
TATTGCCAAGGCACAGAAGCATGATATGTCAAATCAAATGAAATGAATGAAACCCAATAG
TGTGAAGCTGGAGGGTTTCCTCTTCCTTTTTTTGATGATGTTTAGtgggaaatgacctat
aaaaatacacgggttagcaaaactatgtaat
>NODE_541_length_419_cov_2.439141
GTTTTATATGCCATTGTATATGCTTTGTGTTTTGTGTGTGTTTGTGTCACTCATGACAGG
TCCAACCTCTACAGTAATGTGCATGTGCATATGTGTGGTGCCTTAGGCAGTTGCGTAGGG
TGAAGGGTTGAGTGAATGGGGAGCAAAGCCGCCTGAGTGGTTTGCTTCATTAGGAAACAA
AATATAAGCTTTCCGGGCCATTAGTACTGACTTTAGATGCAAAAGCACATAAGACGACGA
CTCACCTCATCAACGATGCATTGCAGTAACTGGAGAGGCTGAAAGAGGAGAGGCACAGGG
AGATGAAAAAAAAACATGTTAGCCTACACAGAATTTCTTGGCAATAGGGAAAATCAATAG
TGTGATAAAAAAAAAGCATCTACCTAGATTAATCAAATGCAGCGAGCTCAGGAAAAGCCG
CTCTTCAGCTCCTGAATGTTTTTATTATTCCATAATGGCACCTAATGTAATACTCGCAGT
TTAAGCATGATCTAATATTTTGCTGCAAAAATGCAATTTGAGTGTTTTTTTTCTCCAAAA
TGAGAGAGTCAACCAAGAGTAAc
>NODE_542_length_375_cov_2.085333
GTTACTTTTTGGAGACACTGGTCAGACAGGGTTACTATCAAGCAGTCACATGCACAAACA
TACTGCATCTCTTTGCATTTGCGCCAATACTAGACGTAAAACATGCCAGAATCCATGTCG
TGCAAAGACACAGAAACATGCCTTTACAGTATTATGGTACTACTGAGGGTGGTGTGGGGA
GAGAGAGGGTGTGTGGGTGGGTGATGGGGTTTGTTGGGACTGTACTGGACAAAGACGAGT
GACAGAATAACACACGGAGAATGGATCCATTGTCCCTCTGTCCACTTTACTGGACAGAAG
GATCAGATGGCTGCCATTTGCAAATAGATTAACATTTGAGGAAATGCTAAAACTTTGTGT
TTATAATTGTTTACCTCAATCTTTTATCTATTGTTACTGCACTTATTAATCTCTGCAAAA
AGTCAAATAATCTACAAAACAGGAAgtttaaaacttggattgctttgaaagacaatgtgg
atgctgatcagacattcaaatactgaggttcttcaaaac
>NODE_543_length_297_cov_1.016835
TTCAGTTTTTATATTTGTCTCCTCACTGCATGAACACGTCCTGCAGTTCAACCTAAAATT
AATCAAACTTTGTCACAACTGTTGGTCAAAGCAGGGTTAGTCGAAGCTTCTCAGTTATGC
TGAGAAGCTCACAGTGTTTTGCTTTTACCAGAATCTGGTTTTATTTTTGGCAGATTTTTA
AATGAGACATGTAGAACAAAGTGATTTTGATGACATATGATGCTAAGCTCAATTTGGTTA
AGTTTCCTGATGGAACAGCGCGAAGAATGAGTTCAAGGATCATGACAAAGTTGAAAATCC
aaccacacattctgtcttaacagtttctggataaaaggtttaatttgggtatttttgtta
aagagtttttgggagttcagaggattaaaggctgattattttaatgagaaccttcatgac
caggtttaatctgtgtctgat
>NODE_544_length_362_cov_4.110497
AACAGCAAGTACAAGTAGCAAGCAAAGAGGGTGTCCCCAAAAGACTTTTTCAGCAACACC
GAGCAAGGTGGAGCCAAAAGTAACTGAACAAAAAGGAACGAAATCGCAAGAGAAATCAAT
TTATACAACGTTAAATAAAATCCAAAAAAAACAAACATCTCACCTATTTACACTTAGTGA
CAGATAGCAAACAAAGACTGGATGGGTAGGTCATAAATAATAGTAATAATAATAACAAAA
TGCAGGCTAGATTGTCTCAGTACCTTCTCACTATGGCTATGCTCCTCGTTTAGCGTAGTG
CTACTGCACGTATCAACTCCCGAGTCTTTAACCTGCGGTTCACACCATGCCAAGTCCTCT
TTAAATGAGTGTCCCCCAAAGCGCACCATTTTCTTTTGCCTCTCAGATAAGGTGTGTGTC
GGCTCGGACATAAATGCCTGTTCAATAGTTTTTCTTTTTCCCCTTTGACTGTCCCCTACA
GGtgtgggataaaaacagaaagaaaa
>NODE_545_length_654_cov_8.966361
TTCACCATCTATTAGAATAACATGACAGGCACAAATAAACCGTATTATACATTTTGTTAC
CCTTGCAGCCAACTCAAATTACATTTTGAATGTCGTCCACTCAATCTCCTCTCGTCTTTT
GTGCTGTCTTTGATATAAATAGACAGACATTCAGGGGTCTAAAGAGTGGAAGTTAGAAGA
ATAAAAAAGGAAGAGGAAATTTAGATATTTTTAAATGATGTCCTACATTTTGTCAGCTAA
AATCAGGATATTGCCTGAGCGGGGAGAAGCCATGTTCTTCAGTTGTCAAAAGGCAGTAAG
TAATGATTAAAATAGCAGTGTGAAACGCGGGGAGATTAAAGTGATGCTAATGATAAGTGA
GAGAAGAAAAGGGCAAGCTATATTTTAATTCCTGGGAGAATGGTTAATGACTTCTATTGC
CTGAGATTAAACTAAACCTGTCTCATCAGCTTTTTCTGCTCGCTGAGGAAAAAAAGCCCT
CTGCACTTTAATTTATTAAACTCTTTTAAGGAAGCACATTGATCTACATAGGTTAAACTT
TCAAAATTTGGGCAAAAAGACGCCCCATAAAGCTGTCATGCAGGGCAAAGCTGTTGAGTT
GCTCAAGGCACACTATAAAGAATTCATTATCTCCAAACTGCCACATTTAATCAGAAAATA
TCAATTATTTAAAAGGGGAGGTTTGCTCCTGTTTAGAGCATCAGGTTTTACTGACACCCT
GAATTATACTGACATGTTGAAtatatttttctgctgtcactgtgatggtgctgtgaactt
ttccattttgaatgccac
>NODE_546_length_635_cov_8.653543
CTGCAGAAGTAGCACATGAAGTCACCTTTCAGTTTTGCTGTCTTGATGTAACACTGAACT
TTTTTTGTACTTAAAAGACTGTAGATGTATTTTGTGTTTCATAGCAACTCATCCCAAGTC
AAATAACACGGTTCCTTTTGGATTGCACTCAATGAGCCTGCATTGTCTCTGCATTTGCAA
ACAGCATGCCGGTTATCTTAAGAGATTTTGCTTCTGTGAGCAGCAATTTGGGATGTATTG
CTGCCAGAAGCTGCTGAACTTGCCTTCAAGTGGCCATAGGATCTGCATCATACTCAACCT
CTGCACCATAGTAGTCTGCAGGGACACGGATCAGCACTAAGACAGGTTCATGTCTGTTTC
TTCTCGACCTGCCATGACATAGCCTGGCTGCACCCGCCACCCCACCACCTCCTTCGCTAG
TCCACCCCACCTTAGAAGATAAATACCTGGAGGTGAAAGCTTGCCGCACATTCCTTTTCC
CAAACATATTCTCTTGATGTCAAAGTCGGCTCCAAGGCCTCAGGGCCCACAAGTAAAGTG
GTAATTCTAAGGCACCCTGCTTGGGCTTGCTGAAATATGCATTAAACCTGCGCTGGATAC
ACTTAGATGAGAGGGAGAAAGTCTGTCCTGAGACAAAAATGGAATATCATATATATTTAT
TTGCAAATGTTTTCACTGAAGTGTTCATCTGAAAACATGAATCTTCTCCTCTGTTTGTCC
ATCATTTGTACTGAACAGATTCTCTATAGAGCAGCTGGTCTGAGGAAATAAAtagtttt
>NODE_547_length_297_cov_2.282828
CAATCTAAGATTTCTGCATACAAAGGGATCAAGCACTTATATGTGGGTATACCTCGATTC
AATCTCAATAAACGGGATAGATTCCTTAACTGATCAATATCTGCTTTGCTCAGCATGAAC
CTAAGCATGATCTTCTTCACCAGCTTCTTCTTCTTCTTCATTGTCATCTTGTTCTTCATT
TTCGTAATCCTCTTCATTATCTCCTTCTTCTTCATCATCTTCTTCTTTATCATCTCCTTC
TTCCGAATCTTCTTCCTCTCCTTCTTCCTTATCTTTGTCATCACCGTCTGCTTCCTCATC
ATCATCATTATCATCACCTACTTCCTCCATCATTTTCTTCATAATCTTCTTTATCCTCTT
CTTCATCATCTTCATCTTCATCTTGTCTgattttggtaggcacaccagctctaaaagtgc
attccagccaactaacagact
>NODE_548_length_431_cov_5.129930
TGTTTGTGTGTTTGTGTGTGATTCTGCCAGGAGAGTTAACAACCGCTGTAAATAGGCCGG
GGCTCGGTTTCTTGATTTGTGCGCAGCCGCTGCTGTGTGTGTGTATATTTGTGAGTGTGT
GAGTCCTCTCACTGGCTGTTTTTTTCCCTATAAAAGCAATTTGCCCCATGCTCGGGCTAG
GCAATGAGCAGATGCTACCATTGTAAATGATGATGCGAGGGGCCATAATAAAGAGTTGAT
AAACACAGAATTACTGCTGGGCTGTGGGCATGCAGAGAGAGAGGGGGGAGAGGGGGGATG
AGGAGGGACAGAAAGTGAGAGGAGAGGAGGGGTGTCACACACAATGAGGCAGAGTGAAAA
TGTAAACCAGAGATATAAGTCTCTCAGCCTGTTTTATGTTTGATAAGTATAAAGCAGAAG
AAATGGGCGAATGGGTGATTATGATAAGCTTATTTAAAATCCCTTTTTCTTTTCCTATGT
AGGTTGATAGAAGATGTTTAATAAAGACACCATAAATATGAATACATGAAGATCAGTGGA
CTTGTCGTGAGGGATAttatttagcctgtggtaac
>NODE_549_length_326_cov_1.598160
AATACCATGCGGGATCCTGACTTATGAGTACATTTGCTCTTGACCATAACGGTGCATGAA
GTGTCTTGCTGATGGGTGCTATCAGTATGGTGAAGGAGCACAACACAAATGGAGAAAGCC
TAATGTTGGATATTGTTCTTAAGATTTCAAGCCAAATTTTAATTTACTGATTTCTACTCC
TTAATAAAAGGGTTTAAAGCCCCTATTTTTAAAAACAATTTGATATTAATGTTCAAAACA
TTCCTCTAAGAGAGTCCTGTAAGTCTCCAGCTGTGTGCAGTAAATGGCACACAGTGTGAC
ATTCTACCTGTAGCTGAAAATACATTCCCTGCCTGAGGTGCCTACCTTTGTGAGTCTTTT
ACAGTGTTATACTCCAAACCATTCCAGTACCACCCGGTGCATGCTGTTGTACTCCTGATG
CACTCAATGCATGGAGAATAATAATCTGTCTCAAGTCTGTGTTGACCTGt
>NODE_550_length_515_cov_6.753398
CTAATGGATCGGACCCATTTCATCAGCAATCTGACATTTAATGAATATATATTTTATCTT
CCCGTGCCAGTTATCGGAATGTCCTCCCCGTTCCGAGAAATGGCCGTCCTGGGACTCTTT
TGAACAGGCCTTTTTTCCTTCGACTGGCACCTGTACGCCAATCACACTCACTGCAACCGG
CCCGCAATCTTCCCTTGTTTTTTCCTCTTCGCTCTCTGTCTTCAATATGGTTCATGGATT
AATAATTCATGGCCAGTTATTAGGGCCAGTTCAATAGGAGATCTGCTGATGGAGGGTCGG
CGCTCGGCGAGCGTGCCCGGAGGGATGCTGCGTGTTGTTGTGTCAGCCCCCATCTGCCAG
AATGCAATAAGGCAAACAATGGAGGCCTTGATTTCCACCAGCAGGCCCATAATCTTTAAA
TGGCTATTAGCTGAAGAGTGCAACCAGTCAATAACCGACAAAATCCTTTTAAAAGCTTCT
CTCCCTCTCTCTCTCTCTTTCTCTCTCGCTCTCTCTTTCTCTCTTTCTCCACTCCTCTCA
AGCTCTCTCTTTTTATCTGCCTCCCGCTCTCTTTCTTCTCTCTTGTTTCTGGTCAAATTG
GGACACAGTTGCTACAATAAAACTCTTATCATGAGCGCTTTAATGCCAGCAGAGGCTGG
>NODE_551_length_294_cov_3.445578
TTTATATAATATTGACAGCTACCTGTATGTTGGCGAGAAGACATTTTTATTAATATAGTG
TAAACACACACGTAAACAACGAGCACGAAGGTGAGAACAATAGATCATCTTTAGCCAGCT
GTAGCACATCAAATCAATACTATAAGGCAGAGAAGGGGTGGAGCTGAGTTGTCGTCACGT
GACCAAAACAACACCAATACTGCTACCCTTCAATAAATCTTCCCATTCTGCTCATCTCTT
TTAATTTTCTGTCCTTCCAACAAGTCTTCTTCTCACCATCCTGCCTGCTTGTGCCCTCCA
GTAATTCCTTCATGCCTCCTCTCTGCCCTTCTCCATCTTCTTCTGTCCCCATTTGAGAAA
CGCTGACCTGCAGACTCCCTAATGTGACCAATCAATATCACACAGAGGACAGCAGACTGC
CGGACATACTAATATGAA
>NODE_552_length_345_cov_1.762319
AAACCACTTCACAATCACATGATGAAGGACTCAGAGTGTTACATGATGAATGATGAGAGG
AGGAGAGGAGAAGGATCAGACTGGAATCAGCACCAGAAAAATATGAAAGCTCAACTGAGC
AAACTATTCATTTATTTGAATGTATTGATTCATGTAGAGTTGTGACTGAAAGAAGCACAA
AGAATCTTTGGTCAAACTGTGTGATGAGGTTAATGTGAAGAGATGGTTGAGGCTGGTTCA
AAGCCAGAAAGAAAGAGAAAAGATCAGGTGTCAGACCATGTAGTTTTACACAGCTGTTGG
TCAGAACACATTATTAGTTCATCTTCCTTTTATCTTCTTCTGGTGCTTCTTTACTCAAAT
CAACTGGACACAAATCACAACTTCATCAGACTATAATAAGGTCAGACTTCCTGAAtgttt
gctgttctcatttaaaacttgaccaataatgtcaacacaagaaaaccaacctgtctgact
gatgtattg
>NODE_555_length_302_cov_3.519868
ACATGCTGATTGACCAAACTGGCCTTTTCAGCGCATGAAATGCTCTTTAAGCGCATAAAA
CCACAAGTGCTTCAGACAGTCAAAGACAATGTTTACAAACATGTTTTCACTTCACAGTGT
GCTCAAATATGATAAATATGAAGGCACACGCTGTTTGGAGGGACTTTGTGTTACGAAAAT
CATTTTACATGCTGATTGACCAAACTGGCCTTTTCAGCGCATGAAATGCTCTTTAAGCGC
ATAAAACCACAAGTGCTTCAGACAGTCAAAGACAATATTTACAAACATGTTTTGACTTTT
ATAGACAATGTTTACAAACATGTTTTCACTTCACAGTGTGTTCAAATATGATAAATATGA
AGGCACATGCTGTTTGGAGGGACTTTGTGTGACGAAAATCATTTTACATGACTATTGACC
AAAATGACCTTTTCAGCGCATGAAAT
>NODE_556_length_170_cov_2.741176
ATTTCATGCGCTGAAAAGGCCAGTTTGGTCAATCAGCATGTAAAATGATTTTCGTCACAC
AAAGTCCCTCCAAACAGCATGTGCCTTCATATTTATCATATTTGAACACACTGTGAAGTC
AAAACATGTTTGTAAACATTGTCTATAAAAGTCAAAACATGTTTGTAAATATTGTCTTTG
ACTGTCTGAAGCACTTGTGGTTTTATGCGCTTAAAGAGCATTTCATGCGCTGAAAAGGCC
AGTTTGGTCAATCAGCATGTAAAATGATTTTCGTCACACAAAGTCCCTCCAAACAGCATG
TGCCTTCATATTTA
>NODE_557_length_366_cov_1.816940
CTTATTAATGGGACAATCTGACAAGCGGCGGCGCTGTGCTGAGGATTCATCCCTGATAGC
TGTAAGTTATTGTGGAGGAGCTGATGTTGCCGGGCAGCGTCTCCCCACAGTCACATTTCC
ACTCGGAGATGAAGCAGCTAATTGGAGATGGGACCCTCTCAGCGCCGCAGACTTTAGTAA
TGGATTTGGATGTGGAGAGAAACCCCGGCACCACCACCACCACCACCTCCTCTACGGCTC
TGCTTTGCTCCACATTTTAGAATCCTCCGGCTTCACCTGCTCGTCAGCCCCCAACCGAAA
CGCACCTCTAAAAAATAACGTTAAAAAAAAACTGAACAGCTTTTATCGATCTTTTTGAGC
TGAGACAACATCTGATGAagttacgtttaaccaacaaactacattaagttaggagaatta
gcttttccccttcaatcaaaggtatttttaattatttcatcaaagacattccacaataaa
ctgtgaaagtaggaagaaaaatagtgaaat
>NODE_558_length_300_cov_1.036667
ATTTGGAGTTATTAATTCAGCAAATCTGCATGTTTTAGACTCAGATTTTTCACCAACACG
CAAGACGGAGTTCTCCACCGCCATCATCAAAATACAAAATGAGGGAATGTCTTTTGGTAG
ATAGTTGTCATCCTGTCTGTGGAGAGACTTGAAGAATCAATGCTGTGGTGCATTAAAGCT
GTTTTCATGGCTCAACACCAAGACACCTAAGTTCTAGAACATTGCTTCCTTCGTCACACC
ATCAAAGTGACTGCATTCTAGTCATTCAGACATGGGTCATTTTTCTTGTCAATGTTCCTc
atggcctcatgcaaatattccctccacagtgctggtcaaataaaggtatacacgtgatgt
ttgtccttcacacaagattctgcaatacaccaaatgatgtataatttctaataacgcaat
aacagactctctctaatctaatag
>NODE_559_length_300_cov_1.850000
CGTTTGAGTTGACAATTCACTTAAGACCCCCTTTTCTTTCTCTTCCTCTCCCTCCTACTC
TTTTTCTCACACCGACAAGAACCCCCTCGTTCCCCCCACCAGCGATCCCCACACACACTC
TCAGGGTATATTACCTGTTCATGTAATGCAGTTAAGCTCAGCTAGAAGCCTTTCCTCGTA
ATACCACTTAATTCCCCATGTGGCAGCCAAGGTAAATGCAGGCGAGAAAGAGGGAGAAAG
AGTGGCAACCAGTGGCAGCGGTGGTGGAGAGGAGAGTGAAAGGGAGAGTGGGGAGATAAG
AGAGGACGACTAAGAAAGGTACCATCTATGCCACTGCTGCTTGGTGGGCCTTCGCCATCA
ACCCAGTGTGATAATAGCTCTGATTGCAGAAGGCCAGCATGCTTCTGCCTGAGAGTCTCA
TGTAAAATATGGGACATTTCGTCa
>NODE_560_length_296_cov_1.425676
GAAATATATGTTGGTGACATTGTTGTGTCTTTGTTTATCCATCCGTCTTAGAGGCAGAAA
GGCCTTCTGTTGTTTATCTTCAAAACACAGACACTCTGTGTATTTTTGTTGGTGTGGGAT
ATGAAATTATCATTTGATGTTTTTCCACAGTTTCATATAGGAAACATTTTTTCAATCCAT
AAATATATCTACTGGCACGTCGTACTACCATTACTTCTGTCATCATATCGTTCAGAAAAG
CGGGAAGCTCATACCTTTTCACATTTTCATAGACACAAGTGTATGAGTAGAATTTGTAGA
AATGTCCTGCAGCTTTCATTGCAGCTGTCACATTGGTTTTTAACATTAACAGCGTGTTCA
AACTTGAAAATATCTGCAGGAAGTAGTGAGATTCAGGACAAGAACAGAATGACCTTCTGT
CCTCTAGTCCAAAACTGAAt
>NODE_562_length_391_cov_1.411765
GTTTAAAGTGGCCCACAACTTTTCTGCATTTGGCCAGGACATTGTCAAACGCACTGTTCT
GCAGAGACACTGTGACAGAACGCTGGAGACTGTGCGCGAAGCAGGAGACGTGTTCAAAAG
GCAGATGTCTCGCAGCAGCGATCATATTTCTTGCACTATCTGTGCTAAGTGTGCTGACTT
TCTTTGAAACGTTCCACTGCTGTGCAACATGAATAAAATGTTCCGCGCACGTTTCAGCAA
AATGTCTGTCTCCTGTTTTCATTACGGTCAGAGCATGTGAATGCAGCTTCCACTGTTCAT
CAATATAATGCACGGTAACCCCGAGGTAATTATGGTTACCCAGCGATGTCCAGTAGTCTC
CAGTGAGAGCAACAGTCGGTGCATGTTGTAACGCTGTCGCTTTAGCAGTCCTCTCCTTCT
CATACAACTCGTGTATTCTCCTTGTGATggtgcgtcttgacggaggctcatatgtgccgt
cattcgttgcgatcctaagaacgttcctcagaccgacatcttccacactactaat
>NODE_563_length_448_cov_6.747768
ATTTGCTTTTTTTCCCCCACATAGCTTTTAAATGATCATTTTTTTCCTGTATCATAGAAC
ATTGGGTCTGATCCACTGCATGCACATGGAGATGCATTTAGATCAGCCAATCTTCTCCTC
CTCCTCTTCCCTCCATCGCCTTACAGCCCCCTGTATCGGTGATAGTGGGATGGCAGGCAG
GATGAAACACTTCCTCTGTGAAGCAGAACTTTTATGTCAGGTGAAGCCAGACACATCTCA
TCCCCTTCAATAGCTCCTCGTCAATTTCAGGCTTAAAATTTTATGGGATAGGATACTGTT
TGATGCAGTCTACCAGCGGTCCATAACAGCAGTCATTTATTGTGCACTGAAAAGAGGGGG
AAGAAATATTATGGCGCGCCAAAAGGGGTGGGTGGGTGTAAGGGAGGTGAGGGGAAAAGC
CCATACAGTGCAGGGAAAGGAGAAAACACAGGAGATGCTGGCAGATTGGCAGGCATGACC
GCCGGCTCTCACGTGACCTCATCAGCAAACATGAGCGGCTGATGCCGTCTGTCAGCTAGG
TGCCGGAGTAACATTTAAAAACTCACAGTACATGAGCGGTGGATTTGTTAGa
>NODE_564_length_556_cov_5.289568
AACAAGGACGCCTCATCTTCTCATACGCTGGGGGCAGATAAGCAATTTTACACACCTCTG
AGTAAGACACTGAACTGCCAAGATTTTACTTTTTTTTGGGAGTTTGGCAAAAAGTACTCA
CTATGTGTTCATTTATAAATAATCCAAAATGACACACAGGAATACAGACGTGCACAATGC
TCATTCAATAAAAGCAGGAACATGTTTTACCAGAGAACACTGGTTTGTGTGGTGGAGCGT
GTGCTGTGTGTGATGGTGGAGGTACTGTATATATTGTGGAGAGACTGGGCAAAGCAGAGT
GAGCAGAGAAGCAGAGGGGAGGGAAGCTGGCAGTGACTGAGAAGATGAGGATTTGACGGC
AAGGTGACAAAGAGTTCAAACAAAATGAGGCTTGTAGATTAGCAGCACTCCCCTCAGTGA
CAGGTGTCATCTCTTGGGGCAGTCTGTCACTCTGCCTGCTGCCACTCTTTATATAATATG
AAGAGAGAGAGAGAGAAGGAGGAGAGAAGAGGAGAGGCAGCAGCACTTGCACCTAACCAG
GCATGGACTCGCATGCTCTACCTGCCAGTAACCGCGATTAAATCCTAAGTGGCAGAAGGA
GAGTGTAATGAACAAAAGTTAAGCAAATGTTTATTTACCTCGCTGCTGATTTAGCTTTAa
taagaaacactgaattttccagaaactccatgaaaacaat
>NODE_565_length_303_cov_1.036304
TTCTCCTTTAAAGTTGGCCTTCTGGTTGGTTTCTGCTTTATTTATTGTTTAATGTCATGA
GAGCCAGAGTTTGGCAACATCTTCAGGGCTGTAGAGCCACCTGACACCATAAAAACCTCT
GCAGGAAATATTCAAGAAGCAACCTTGGGGCAGCTGCTCAAGGAAAGCTACGCTCTTACT
GCCAAAAAGACAGATTTGATGTCCAATTTGCATATTTCCAAGTCTAAAAGAAAAGAAAAT
CAGACACCCCCTGTTGAAAATTACCTATAAAACAAGACTGATCCAAATCATGCAAATCTC
cagtttccttcctgggacaggatattcaactgagctgaaactgatcaaaatcattacagg
cagaaaaagagatgcagagagaaagggctggtctgaaacgacattattacatggtttaat
acagcaagtaagggagaaaactgttaa
>NODE_566_length_145_cov_2.151724
AAAATCATTTTACATGACTATTGACCAAAATGACCTTTTCAGCGCATGAAATGCTCTTTA
AGCGCATAAAACCACAAGTGCTTCAGACAGTCAAAGACAATGTTTACAAACATGTTTTCA
CTTCACAATGTGTTCAAATATGATCAATATGAAGGCACACGCTGTTTGGAGGGACTTTGT
GTGACGAAAATCATTTTACATGCTGATTGACCAAACTGGCCTTTTCAGCGCATGAAATGC
TCTTTAAGCGCATAAAACCACAAGTGCTTCAGACAGTCAAAGACAATGt
>NODE_567_length_290_cov_1.541379
ATTTGGATGCACATGCTATGGTTGACTCACATTGGTCCTGTGTGATCATGTTGACATTGA
GGACTTTGACATCCACCCATCCATTTTCTTCTGCTTGTCTGTGGTCAGCTCATGGAAAAA
ACATGTCACACAAAAATATTGCAAGTCCCCGCAGAGAACTGCCACCTTATTACTGTGAAA
TGATATGTGTGTCCCTGTGATCCTGGAAGTGGAAGCTACACTATATCGGCAAAAGTATTG
GGACTCCAAATAACTGATTATGGTGTGGGGTTGTCTTTTAGGGGTTATGCTTGGCTCCTT
AGTTCCAGTAAAAGAAACTCTTAATGCTTCAGCATACCAAGACATTTTGGACAATCTCAT
GCTCCCAACTATGTGGGAACAGTTTGTGGATGGCCCCTTCCTGTTCCAACATGACTGCAC
ACCACTGTACAAAg
>NODE_575_length_428_cov_11.630841
ACTTTGGTGATCATCTGTGTAGTGATTATCAGGTTAAACTGCACGTTCTCAAATACTTTT
CATGGCAGAATACAAAATGAGTAGCATTCCTGTCATCCTCAGCTGTTCACTGTATTTGTG
TTAACACACTCAGTATGGATTAAGTAGTAGTGGTAGGATCTAATACATTCTACCCTTTTC
CTTGACTGTTTTCTTTATCATTAACTAGCATGTTTTTCTTCTTGCCTTCCTGATTTGTGT
GTGTCAATCTGCAGGTTCTACTGGGACTTGATAATGCTCATCATGATGATGGGGAATCTA
ATCATCATTCCTGTGGGAATAACCTTCTTCTCAGAGCAGACCACCACCACCTGGCTGGTG
TTCAACGTGGCTTCGGACACCATCTTCTTGGTTGACCTGGTCATGAACTTCAGAACGGGG
ATCGTCAACGAGGAGAGCTCCGAGATCATCCTCGATCCCAAGGTCATCAAGATGAATTAC
CTGAAGAGCTGGTTCGTCGTGGACTTCCTCTCCTCCATTCCAGTGGATTATATCTTTTTA
ATAGTGGAGAAAGGCTTTGACTCGgaggttta
>NODE_576_length_451_cov_5.381375
TATAGTTTTTTTTCTTCTCTTTTTTTTTTCCAGATGAATTTTATGATATTTTCCTCCCCT
CCCCACTCCATCTCTCCCTCTTTCTCGCTCTCTCACTTCTCGGCAGTTTTCCCCAGACAG
GTTCCACAGTGTTTTAGAGGGGATGGATTTAATTGCTCTGTGGGGATTGGTTGGCTGTGC
CGGGCTCGGCTGTTTAATTAGTGTACCCTGCCGGGATTGGTTTAATGCTTCATGATCTTG
AAATTGTCTGATTGTTCAGCCCTCTGGGGACTCTCCCTGCCTACGTAGGCCAGCAGGTTT
AGCTAAACATTGCTCCAGGCTTTTGCTGTATGCGGCAGGAGGAACAGTATGCCTAAGGAA
CCAGAATTTGGCTGAAGTGGGGGGTCAACTTATATGACAAGCTGGTCAACATGCGTGTGA
AGTGGACAATCTTCTGATTCTCCTGAGTACTTGACTGCAGGAGATGTGTTCAGACCTCAC
AGGAATGTATACTTTTACAGTCCTTCATCTCAGCTTGATGCTGTATGGAAATGATCCAAT
TGACTATTAATGCagtaccaatatttagactgcgatagtgtttctgtatgataag
>NODE_579_length_760_cov_7.661842
GCATATTTTCATGCATTTATTCTGAAACATTATGGTGTGCTTTCATTGCGCATTGTAAAA
CCCATCTATTTATCTATGCATACATCTATGCATGTATCTACGTGGTTGTGTGTCTGTCTG
GTTGAGGTGTGAAGCTGCATCACCAGCACCAAAGTGAACTGCAGATAACCTCATGACGTG
GCACAGACATAGTATTCATGCCTATATAAAATTCACGGCGGCCGCATGTATCTGGTGGTG
GTCTGAGCCGCTGATAAGGCTTTGCACACTATCTGCCTTCAGTCTAGATGAAGGATGAGC
TTCTCAGCCATAGACGTTGTCCATCCTGCTGATGCTCCCTCGTCTCATCGTAAACTCTTG
TGCACCCTCTGGTGCTTGCTAGTCTCCCAAACTTCTTTGTGTAGCCTGCTTTGCAGATTG
TCTTCCTTGTCTGTGTGGTTGCTCATTATTCAGAGACAGACGGATCTCAGGTCATCTGCA
GCTGCAGCAAAGGAGAAGCAGGAAAGATGGCGATCATCCATTAGACCGACCGGGCGCACG
CATGAAATACGAGGACAACTTTTGGGAGGATCGCTTGAGGAGAAGATTGTACCAGTGAGT
TTTTTTCCCCCCTGCTTCTCGCACTATATTTCCAGTTTCGTCAAGGTTTTCGGCTGGGCT
TTCAAGGTCTGCGAGAACGTCGCTATGGTAGATCATGGGATATAATGTGGAGAGCGCCTC
GTGAATGACCTGGAAAGAGCGGATCTCCCCCCACCGTTTCTCCTTTTAGTCCAGTTTGGT
CCAGACGACTCGGTTGGAGAGAAAGTCGGGGTTTTTTTTTATGTGTGTgtgagtgtgtgt
atgtgtgtgtgtatagtcgggtgggcgctccggctggcacccaatgcagccaaagtcaag
tggg
>NODE_580_length_307_cov_1.009772
ATCTACACATGTGGATTTGTCTGTTAGTTTGTCCTATTAAAGGTCGACACTTTTTGCTAA
TCTTCATTTGTTGTTGGAACTAATGTCCTTAAAGAATGCAGTTGAAGTAGGAGTAGTAAA
TAATTTAGTTATTTCTTTGTCAGGATAGCTCACTATCTTCAGCAGATTCTGCTTCTGAAC
AAAGGGTCAGCTGTGTTTTCTTGGCTTTATTACCAAAAGAGTACTCATTTTTCTATCAGT
GTGGGAGTGTTTATTTAACAGATATTTTTCATTTTAGCTGCAGCCTTTTATGTGCAGCAa
tgctcaaagagcacgccagacattcctcttggcttttgagtttttagcttttgagcatgt
gaatccataatgcatatctccacatctctggtgattaggtcgtcagtttgatccacttgc
ccaccttgcatgccattttttgatcttcatc
>NODE_581_length_326_cov_1.503067
CTTGCATCTTAATCTACAAGGGAGTTTGCTTTGATTGATCAAGCAAAATAAGCGCTTTTA
ATGAGTCTGTGTGGAAATCCTTCTATAGCTTTAGTGTGCACCTCTGCATAACCCCATCAT
CTCATCAACTTACTTGATATACTATACAGCATATCACAGGTATTGGATTATTGATGCTTC
ATTTCCTCAAAAAAAATGGAAACTCAGCTCCCCCGAACAAGAAGATGAGTGCATTGTACT
TGAAGTTTACTGTGTTGGGTGTTCTCTGCCTCCTCTTTCGCCTGACTCTACTGTTCCCTT
TCCTTGGTTCACACCTCCCAGAGGGAGGGTGAGGAAACAGCACATCAGCATTGCCGCATT
GTGCAGGAAAAAAAGCAGGAATACTTCTATCTTGTAAGGCATAAACATGGTAAGACAGTT
AGTCACTATTTTGTGCAACATCTATGCCAAAAAGACAAACCTGTTATTCa
>NODE_582_length_516_cov_9.951550
TTGGACTTCAGAATGAAGTTAAGGAGGAAAGAGAAAAACCAGAGCTCTACGTAATCCAAT
CTTTTAAGAGTCAAATCATAATTGATGAAGTCAAATTAATTTGGTTAAAGACCATTGGTA
AACAACAGAAAGAGAGAGAGAGAGGAAGAGAGAGAGATAGAGAGAGAGAAAGAGAGAGAG
AGAGAAACATTGACGTCACTCAGGCTAGGGTGCTTGTCACATTCTCATCTGCATAAAGAT
CACGTGCGTAGGCAAAGCATTACCTACCTTCCATTTCAATCAGTGACACGTATGCAATAT
CAACAAAACAAAGGAAAGAAAGAAAAAAAGAAAAAAAGGAGAAAGGAATGTTCTCCGCAG
CGAAATGGGAAAAAGACAATGACCTCTTTTAGTATCAAAGCTACATATTTAGTCCAGAGA
CTGAGGAGAAATAAACAAAACCAAAAGAAAATAGAGGGGAGAAAAATAAAAAATCCAGAT
GGAATTCAAAACCAAACTAAAGTTAGAAACAAAGGATGAATCTATCAGCTACATAATTTG
CTTTGTCTTTTTCGCTTGTACAAATGCAGCCATATTTGTATCAAAACAGGGGAGGGAGGA
TAGAGGGAAGCGGACAGAGTTAATTGTCATATTAGTGACATCTATgtagagaagagtagc
>NODE_583_length_560_cov_7.083929
GTTACCACAGTCACACCATCACTGTATCAAATTCAGTTTCTGCTGAGTATGTTAGTGAGG
AGCAGAGGAGATAAATAAACATATAAAACATACACCTCTTTGCCGTTTGAACGGTTGTCC
TTTTATTTTGAGATATGCGTGTTCGCCTGCAACACACATTTCAAGTGTTGTTGGCATATT
GCTCATCGTCCTGCGCCTGATTTGACATGGCTTAAATAACTATCTTCCTGCCAGTGATTG
GCATTCACACAAGAAGGGGTGAGTGGGACTGGGGAGCAGATGGTGACATTCCACATGACC
AAACTGATCAATCAGCATGCTGGGACGCAGGTGCAGCACAGGCGGGCAGCACCACACCAT
CTATTTCACCATCTACGGGGCACAAACACATGGGCACCAATCGTGGCACCCTGAGGGTCT
GCATGCTCCTCCGTCCCGCTGCGCCAAGGTTGATGACATCAGAATTTCCCATCCGCTCTT
CCACAGGATGCCAAGAAAAAGGAGGGAAAAAAAGCCCTGTATAAAATCTGCAATAACAGC
CCGGCCTGGGAAAAGGCTGTGTAAGTGACGTCAAAGCCAGGGACTCCCATGTTTCACCCT
GATACCAAACTGATAAGGAAGAAAGTGGACAAAAGCACCTTCACATTTTGGCCTGACCGG
AGTTATTTTGGGTTCTGATAACAGTATTTAAGAGGTAAAGTGAc
>NODE_584_length_473_cov_2.539112
GTTACCTTCTCCTGATTTCCAACTGTAAACAACCAACTGAACTTTTAAACTCACCGGCTG
ATGGTGCTGCAGTTTCCCTGCTCATACACGGCTTTGTTTCTGAGCTCATAGGGGGGGAAG
AGGTCCAGCTTCGAGCCTCATCTGGACACAACCTCTATCTCCTGCCTCTTCTGTGTGTGT
ATGTGTGTTGAGATATTTTTTTAAAGCTAACCCCCTTCTGCTTTGGGCCAAACTATAAAA
AAGAAGGCAGCTTTGACATTTACATGTCAAACAGATGAGGGTTTTTATCTCCAAGTTGGA
TCGTAAAGATCAGGCCTGGCCTCAGACTGATACCTCTCACTGGCTCTCCTCTGGTCACGT
GGGGTCCATAAAGTTAGTTTTATGGTTTTGGGGAGTTGACAATGTACTATATATTTCACA
TTCTAGAAAGCAAGTGACGGTTTAACGGCTTCGCGGGGATCCTAAAGGGGTCAGTAAAGT
AGAGACAGAGCGGGAGAGGGAGGGAGTGTGTGTGTGAGAGAGAgagcaggccactactac
cggccgctgtttcagctccggttcacacttggagcccggcgatctgctatctgttccgct
ctggacgctgggaaaac
>NODE_585_length_302_cov_1.036424
TAAATTAGCATGACATTTATGGAACACATTGCTGCTTGCCAATAGATTCTTTCTCCCTTT
TGTTATAGATCATCCAGTGCCAACTCATACCCAAGGGTGAAATGATCGCAACTAATAATT
TCATTCGAAAACTGTCTGAAAATGCTTGTAAATATTGCTTGTTTTGTCCAACCATCTGCT
AAATCTTAAACATTTTTAATTCACAATCATATGAATCTGAAAAAACAGATAATAAATCAA
AATCTTTGATAATTATCGTTTTCATTTGACTGTCTCGCCAATCAGTTGTCAAATTGAGCt
ggtacaagagcggctcttaaatcctgctgattttaatgaccccttggctcttcctgtact
gtagggtacaacactattgtcctgccactgataaatcgttgagaacagcaaaaccacatt
ttagttagttttgctcaacacattag
>NODE_586_length_751_cov_14.836219
GATACAGAAATACCTCATAAGCTTTGATTTTTGAGCGTCCGATGATCTCATTTTATTTTG
ATGAACATTAATCACATGAACAATGCCTTATCTTGGATTGAATGTAATGGCATTTATCTG
TGAAAGAGATGGCTTTACTCATTCAAAGTTTCACTCGGAATAGAGGCAGCTTCAAACCAA
CTTAACAAACTCACACCCGCCAACCATCAAACCTACCAAGGTGATGTTGGACCATTGTCC
GACTACTGGGAAGGGTTTACAAAGGGCCTAGGGTATTGACACATATGGCATCTAGAAAAA
AAAACACTTCAGATTTGTCATTGTATTGTGATCACATATTTCTGTTGTGACTATGTAGCG
AGCTATCCAAGGTTTCCTTCTGCTGGAGTTGGACTGTATGAGACCAAGCCAGACCTAGCA
GTGCGATACTGTATATAACATTGGTGTTGACTGTATTTAATAATGTTCATGACTGTTATC
TTCTTCTATAATATTCTATACTATGGGTAACTGTTTTGTGGCTTCACTGGCCTGCTGCGT
GGGGCTGGCTAACGTTTGGCTAACGTTGAAGAAACATTCAGATGGACTACGTGCACTGCG
TCTATATGCACTTTGATTTATCAGGGAAATTTTATTAATGTTTTGTAAATGTTTCATATG
ACACTTAATGTGCCATTCCAGTTTTTACATCATCATGGAAATTATGTATTTTATTTAAAC
AGCAAATATCATTTATGTACTTCATGGGTTTTTTTGTTTTGTTTTTTTTTCAATCGGTAA
ACAGATTGACTGGTTGATTTCCAAGTAATCAAGTGTTTTACCAAAGTGACTGTGAACTTG
TAACTTTCGATACAGTTGAATTATTTTTCTTAAGAAAAAAATATATctatatatt
>NODE_588_length_345_cov_1.530435
TTAACTAGACTACATAGTAATGAAAAGACAAAAAGTATTTTGTATTTGTCAAAATTGCTT
TTGCAATTGCCATTTCCTCTCAATTTTTTAACCCCAAACATCCAAGAAAGTCTTTTGAAT
TGCAGTTTCTTCTGTTAATCATCTTAATTTTCCTTAGATAGGCTGCTAAACATGATCTGC
ACAACAAAACATAAACCTAGCACATAAATGAGGACATTCAGTACAAACTCATCATACAAA
ACAGATACATAAACACACATTTTCATATATTCTGTATATCCAGAATATATTGCTACAGCT
CTTTTGGCCAGTTATGTGTACTCATCATGTCATATATATATACATATTCATGTAGATTCA
TCATGGCTGGTATATTGTCTGTATGAGACCTTTGTTATTATTATTATTATCATTATTATT
ATTAtgtctttagtttttttagccgttttgaacttttctaattcatgtcctgcttttttc
attcctaat
>NODE_589_length_437_cov_7.475973
GTTCTATTTTGGTGTAATTGAGAGCAAGACAGTCACTAAGAGGGGAACATTCGGTCTGGC
CTGGTTTCCTGGTTTTTGGAACTGAGGCAGCCAATCAAATGAGAAGGATTCTCTTTTAGT
TTCTCCGCTGGATTTCCACGTTGCTGCTATGTCCCAGCATCCTCACTGACATCAAGTGCA
AAGTTATGTGTTGAAGCTTCTGTAAATACGTTCAGAGGTGGAAATACAAACTCCCTCGCA
AAGAAAATGTACATAAAGCTCACACAAGAAGTCCATCATGGCCAGGGGACGAAATGATAG
TGTTTTTATAAATATAAATATATATCGGGTTTGACAACCTTCGGACTGTTACATGCACTT
TCTTGGAAAGTTGGAAGATCTTTATGGGTCCAGTTTCTCTACACTTTAATACCTACTAAC
AACTAAGATACTGTAATTCTTTACTCTAATAATCAAATACATCAGTTTTCCAAAAGAAAT
TGTGTGTTTGTGTGCTTTTATTTATTCGTGTCGCAACAATTTCCCCCATTTTTTAAATTG
CAGAAATAAAAACGAAACATCTTTTTTTTTTTTTTTTTTTT
>NODE_590_length_293_cov_1.068259
TTTCCTGATCAATAGACAAACTGCTGATCAGAGGGCAGCACAAAGTCAGAACCTGAGTGG
AACCACCAGAACAGAGTAGGAGCAGAACCGGCTGCAGCGACGGCTCGACAGAGTTTACTG
GAAGTTACTGAAGTTTATTTTGAGTTTATCAAAAAACAAATTATTTTTACTTTTTTAATT
TTATTAAATTTTTTACTTTAATTTTTTCCCCAAACAAATTGTAATTTTTCTTTAATTTGT
TTTTATATTTTCTGTTTTGTTTATTTTCCTGGTCTTCTTTTTTTTCTTTTTCTTTTTACT
tttttatttatttttttattttttttattttttttccaaacactttctttattattgttc
atgtttttttaattgtgatttttctttaatttgtttttattttttctgtttaatttattt
tatttttttcttcttct
>NODE_591_length_563_cov_10.502665
TTTAGGAATGCAAAGGGAAAGAAACCACACAATGAGGGAAAAAAAAAAATCCACGAAGAA
GCAGTAGACAATTAGCAACGATGTCAGTAAGTCGCCATGATTAACATTCGGATCACTGGG
ATGTAAATACTCAAAGAAACACATGCTGCACTCCTACAAGCCTCCTTTCTAAGCAGCTCC
ATGCAATACAGTGAATGAGCAAGGGGGTCGCACACACCAGGCTTGCTGACAAGCCTTTTT
TATGACATTCATCAAAGCCATCTGCCATTTTCCGCTCAATTAATTTGTTATGGGAAGTGG
GATCAATTAAGTGCGCACCGTAATGGCTTTATATCCTTGTTTCCCTTTTATAGCCCAATA
TTTTCTGTGCTCCACTCTGGCATGAAAAGGCGAAATCGATATCCCCAGCTATTTTCCCCT
CCTGTGGACTAATTTGTTTTTGCCACTCTCTTCCTGGCATGATAAACCGGCTATAATGAG
GGGTTAGGGCGAGGGGACAGACTAAACATAAACCCACACTCAAGCCAACAAGCGAAGTGG
GGTCGCTTTTTTGCCAATGTGTTAGCTGAATCCAAGAGTACCTGATCTTAATCGAACGCG
ATCTCATTTGGATGTCGGAGCAACGCTGTTATCCACACTTAACTAAAGGCGAAGGAGTAT
CAAGAGGGATTGACCTTcgccctgttatcatctgacacattggtcac
>NODE_592_length_313_cov_1.821086
AAAAAGTTGTTAACACACTCTCCTAGCGCCTAAGGAAGCCACCGATCGTGCACTTCCCTG
CCTGCATGCCTTCACTACATTGTACATACAACAACACCACCATCTAACGATGACGACCAC
CACCAACACTAGAAAACGCTCCAAAGACCAGTCCAAGGTCACCGACACCATGCGCTAAAC
TCGATATGAGAGATCAATTTGCGGACACATCATCAGTAGTGGACCTCAGGATCCTCGAGT
GTTTCGGCCATTATCACTAGACACTCTCACCTGAGGAAGGCCCTCCCGAGATTGATCAAG
TCCCGGAGTGTGTCCAACAACAGCAACGACGACAGCAACAAATGTAAATAACCTGTGTTA
AAGTCTTGTTGTTAAGCATCTCCATTAAACTCtgttacacaccaccaaatcctaagctgt
gtcttctgttcattatcaagcagtgttccaaacaaac
>NODE_593_length_372_cov_2.212366
CTTATTTAGGGCTGCCTGCCATGCAAGGAAATGGCATGACTTAAAGCACAAGTGCCCAGG
GGCTATTCCCCAGCTCTTTGTCTTGTCATCCTGCATCTTTTAAATCTATTCACCGCTTCA
AAACAACACAGGCAGACAGCAGGGTATGGCAGGAAAAAAAGAGTAGAGGAAGGGGAAAAA
AAAGATACAAATATTCACACTTTGCAGACAGTATTATGTTTGCCGTTTGGGTTGTCTGGC
ATCAAAGATATGCTGTCTTCTCTTAGATTTGTGAGTGGTAAAGGAGTGGTAAGAGCGCTG
TTTTAAGGCCAAGCTCCCGTTTGATGAAATGCAGCTGTTCTTTAAAGTTTTAAGATAAAT
ATGTTTTGACTTGAGCGTAGAGAGATATATTAGCTTGACAAGTTGGTGCTATGTTTTATT
TAGCTTTTGGTGTCATAAAAAGTGTCTTCATGCCTGTAAGTTGTGTGCTGTCAGAAATTA
AAGGTACCTTCCTgctttatgattgtgtctggtgtg
>NODE_594_length_359_cov_3.013927
GAGGGAGGCGGCGGGGAAGAAGGGCTCGGAGGGCGGCTCGGTCACCGGCAGCAGCTCCGG
TTCGGACTCCCCGCACTCGCCGTCCTCGTCCTCCCCTCCGGCCGCGGAGGTGAAGGGGGT
CAAACCTCCGGTGCCCTCCCCGCTGTCTCACCCTCAGCACCTGCTGCCTCCCCCCCACCA
CCACCCGCTTCTGCTGCCGGAGGCCGCGCACCTGAAGCCGGACCACTACCACCACCACTA
CCCCTTCAACCACCCGTTCTCCATCAACAACCTCATGTCCGAGCCGCAGCACCACAGACT
GGAGCCGGTGGTGCAGTACGGAGGCTACGGCTGCCCAGTGTCCGGGGCTCTGGTGGCTAA
AAGCGGCCTGGATCCCGCTCACAGCGACACCAACTACTACCACGGAGTGTACAGCAGCAG
GCCCATCATGAACTCCTGAATCACCCCTGGGCTCAGAGGTGAACACTCTGGTCTGTACAT
TTGTAAatacaggaaggcctttc
>NODE_595_length_531_cov_5.536723
GTCACAGATGGAATATAAAACTACATGCTGTAAAGTGGTTTATTGCTGAGTAATGTTAAT
GCAAGAAGCCTACTCTGAATGTCTGTAATCAAAACGATCATCATTTCTGACGTATTGTGT
GTCTGTCCCCTCAGCCAGACTGTGTGGAAGTCTTGTTTAGTTTCTAATCACAAAATGCCC
ACCAGTTTGCGACCGGCGTTCGTCCGCCCTCTCCTTCCCCTGCCTGTGTTTGCAGGTTTG
CATCTGAATCAGGGGGCCGGTGGGGGCCCAAGCGCTCTCGGCCACGTGGACCAGATTGAT
GTCATTGTCTCGGCACACTGACCTTTGCTGTAATACCCACGGCAGACATCACAAACTCTC
ACATCAATTTAGCCCAATTGGATGTGGCATGTCTTGGCTAACTCAATTTGTGGAGAAATG
CACCTGTCTCTGCCTTCCCTCCCTATAGATTTACTCAAGGGGAGGGGGGAGGAGGCGGAG
GTATTGCAGGGAAGAGAAAGGGAGAGCGAGGGGAGGGTTTCGGAGTGGAGTTGGCTGCTG
ATCCGCTACCCTCCTCCCTCCTCCGCCCTCCTCCTCCTCCTCCTCCTCCTGCTCCTCACC
CCTCCAAAAACACTCACCCACATGCATATAAACACCGTACACCAACTTCTCCCTTTTTCT
CTTTCTCTCAGCTCt
>NODE_596_length_348_cov_2.066092
TTCACTTTGTGTCTCTTTTGAGTCATTTTGTGTTCTTCTGGTTGTTTTGCATCTCATCAT
GGTTGTTTAGTACCTCTCGTGTCTTAAATCTCACCCTGTACACAGGCTTTAGCCCAGGAG
CCCACTGAATTGATCAATGATCGTGTGTGCTGGTGCAGCCTGTCTTCTGCACAGCTCGAC
AAGTCCCTTTCTTTACTTCTGTGCTGGCTCTTGCAGTGACTCACAGGAAAAGACCAACTG
AGCCAGTTCTTTCCATAGAAGACCTCACCTCTGTCTGTTTTTAACGAATAAGAACTGGGT
CACTATCTGCCTGTGTTAGCCACCTTCAAATGATCACAATATTTATTAAGAATCCATATA
AAATTCAAATGACTCTCTCATTCATTCAAGCTGATGTAAGCTGACACTGTCTAAAGCATT
CAGCCTGCTCACAGCTGTCAGATAATCCCATGTGGCCACCCGAGCTGTGAACACTCGCTC
GTAAATCTTTCt
>NODE_597_length_396_cov_6.987374
ATCGCTTTATTACAAAAATAAATGGCGGTTTTGCGTGCCACAAAGGCGTCGCTCCCGTCT
ATCAGGTTGGCTGCCTTACCCAACCAGCTCCTCCTTCCTTTTCCCTCCCCCGGCTGATCT
CTCCTTCCATCCCCAGAGGGGGTGAGGGAAGTGGGGAGGATTTTCGTGCTGCCGGGGGCG
ACAGGCTCTCTGTGCCATCCACTTACACAAACGGCAGGATCAGCGCTCCACACAAGAATA
ATTAGAAGATAATGGGTAGTAATGCGGCCCGATCTGTCCCGATTATCTCCTGGCACCGAC
CGGCACAGCGCCATCTGGTGCCAGATCTCGGGGCAGCGGCTGCTCTGCCACATGAAAAGA
AGGTGGGCTTAGGCTTAATCTCACACCCCATTCTGTTATTGACTGTCTGTGCGGTGCTGT
ATTCAAAAGTGAGAGTGTGTGCGTTCGCATGTGTGTCAGGCTGTGTCTGCCCCTCAGAGA
TGGGGGATATTTATCACAGAGAAAAAgtgagattgcatttatattacatgtataggtgac
>NODE_598_length_396_cov_5.856061
CTTGGTCTTGTCTTTCCACCTCTGCCTGTATTTGCTTGTTGGTGGCTGGGGAGTGAGTGT
GGAATCACTTCTGCTTCAAGGTGAACCATCCCAGTGGACTTTAAATTCCCACAACCTGCA
AGCAGATAGTGGAGTGTTGCGTGTGTTGGGTGAAGTTTATGGAAAGTATGAGGAAGTGAT
TTTTTTTTTTCTTTTGTGTGTATGTGTGTGTGCATATTTTTATTTTGGCCTGACTAATCC
GCATGCCTCTCGCTGGTTCCTGTCCTAACAGGGGGTGTCATTTGATCAAGTCAATAATCT
GCTGATTGAACCTGCTCGAATTGAGGAGGAAGAGGTCTGTACCTACTCTTTCCCGTCCAA
TCTGTCTCTCTGTCCCTCACTCACCCACTCATTTATCCACCTGTATTCAGAAGTGGAGAC
AGAAAATTCACGGTTAATCCGAACCAATCACTAGGGAACCCCTAACCACAACTCATTTAC
CAGAGGGCCAGTGTGGCAGAACCTGGATACAGGACTGAAGGAGACATTTTATctgttaac
>NODE_599_length_468_cov_7.532051
GTCACAATTCACACAAAGCCAGATGAAATCCCTACTTGCAACATAAAGTGCAAACATACT
GCAGAGGCACAGATCTCAGTACAGCAATCAGGAGAAGGATGATTTGTAGTCACAAAGGTG
TCACTTAGATGTTTATATGCTCTAGGTTTTCAAGTCAAAGCAAAGGAAGTCACAGTGGCG
CATTTCTTATCCAACGACCAGTCGCTGTTTGTCCAGGTCAAAATGTCCAAAGTACTTTAA
CAAAGTGAAGACAGACCACGGCAAAAAGTTTACCATTCTATTTTTAACTCCCATATAGCA
ATTTCCTGGTTTTGTGGCGGCAGTGATCTGTCATGTGGCTGGGAGGTTGTGCTGTTTGCA
CTGATATCAATTAAAAGTGGATTAACGGGTACATAATGACCTTTAGCAGTAAATTGTGTG
TAATGTTGCAAGGCAGGATACAGTATATTCCCCAGATGTCACACCAGGCCCCTGACGTAT
GATGGAGCAGATGTCTTAGCCAGTCCAAATGGCCCTCTAAGACACAAACACACACAGAGA
CACGCGCACACACACACACACACACACATATACACACAGGCTCAGGCTGACACGCATGCA
TAAACATGTGTT
>NODE_607_length_318_cov_1.647799
ATGACTATAGGAAGAATTAAATAGCAGATATTTTAAAGAAACATCAAGTTGAGCTAATAA
ATTAGAAAAAATCTTCCCATAATGAGTTTGCATTTTAGTTCTGTGTGTTGCTATGAGAGT
TCCCTGTCTGTAAAGTGATTAAACAACAGTATTTTGAAAAACTAGTATAATCTTTTTAAA
CATTCAGTGATTTGGATAGTATTGTGTAATGTGTAGTTCAGTTACAGTGGTGTAAACAAA
GTTTACGGACACCCCATGCATTTGTGAAATACTGCATTAAGAATCACTCTTAGGTCTTCA
AGTGCAATTTCTTTTAGTACAGTCACAGCCAAAATACTAAACAAATCCTGAAAAAGCCCA
TAAAAACTTAAAATTAATTGATTCCATAAAAATACATAAGAACTTTGAGAATTGGGTCAT
TTTGGTACCAGTGATCcactaatgaaggttgtgctttttatt
>NODE_608_length_453_cov_4.953642
ATTACCACTCGTTGTGGAGAGGGTGCAGAAGTGGCCCACCAAGTGCTCCCCTCTCTGTAT
ATAAACCCTTAAAGCCTTGTCTCACACCCAATGAAAGGCCACTGCAATCTGTAAGCAACC
CTGTTCCCATATGGGCCAGCCTGCCATGGGCCTCGTTTGCCTTTGTCCTGTGGCTCTCTG
AGGGCCAAGCCCTGCACGCCCCAGCCTAGCTCCAGGCATTTATTAAATATGCACCTTCCA
GTCACTGTGAAGAAAGATCCCAACCAGCTAATCTCATCACAGACTGGGGACCCTCCACAT
ATGTAAATCTACATCTGTTCCCCTTCAAAGAGAGAGATTCTCCAGGATTATCCCGCACAC
AGACCCAGACGCATACACATACACACATGGAAATGTGCTCACACACAACACACATACTCT
TTCTCCCACATGGCCACTGCCAATCAAGATGTACGCCCTCTGCCACATGTACTAGTCTGG
CATCCACAGACTCCAACCGTACCCTCCTTTATCAATTAGCTTTATGACAAGCAATGGCCA
AGAAATTGCTTTGTGTCATTGCTTTGTGTTTTCCTTGGTGGGAAGTGAcaaggcaaa
>NODE_609_length_759_cov_6.229249
ATCATGTGCACTGGAAAGATTTGTGTATCCTAAACCTCCAGAACATAATCACGACATTAT
AAAATCAGCCTGAATAGTTACCTCAGGCCCACAGACCCAGCCTTCTGTCGGCCGTGCTCA
CTCAGCCTGTGTTTGAGTGTCAGCCAAGTCAGCTATGGCTGCTCCAGAGAGCCTGAAGTC
TGTTGGGGAGACGGGACATTCCAAACAGCATAACTCATTCTTTACACCATCTCTGCTGCC
ATTAGTTAATTATATGCAGGTGTTTTCCTTTCTCAGGTTTTTTGTTGTAGATCTAATAAA
AATGTAACCATAAGTACATAAAGCCAGAAAGACGGCGAAAAGGAAAGGGGGAGACAGTGT
GGAGGAAGTGGCTGAATTTGCTGTGTGAAGCAAATTACTGCCCCCATGTAGATTCATCAG
TTCTCCCTGCTGGATTAAGGAAGGGCCTTTCTAATGAAGTTCGCCCCGTCAAAATGAAGG
GACTAATTCTGATTTAGCTGAGGTAATGAACTTCCCCTCTCCTAGTGAGAGCAGCACCAT
GGGGTGAGGAAAGAGGGGTGGTTGAGTAGGGGGGGAGGTGTGGGGGCAAAGGAGAGTGGC
AGCAAGAGAGAGAGGGAGACAGGACGAAGATGAGACAGGAGAGAGACATGCAACGAGGAC
AGATAGAGCTAGAAGGGAGAGCAAAAGCAAGGTGGAGAATGAGAAAAAAATTATGCAAAA
CGGCTGTCTCGTATTTGCTGAGATGTATTAAATTTCCAGTGCGGGTGCCTGTGTTATATA
AAATTATGTTAATGTCTTGTGGCCCGCTGCGAATGGCGGCTTGCTGGTCCTGAGCATGCG
TGGCTGGCCGCTACACGGAGCGCACTCAGTGGGACTCAGCTTttctattaaggaaaacct
cta
>NODE_610_length_813_cov_5.847478
AACAGTGAGTTGGTGTAAAGAAGTGAATTGTGTAAACACGAATAATCTTAAATCAGATTT
GTTAATTAATAGATTGCAAATAATTTGAGATCTGTGCTTATTTTCAGTCAGCACAACTAT
TAAGGTTTTTAGCTTCGGTCACTTGACTTGGTAGATACATTATATGAAACTATGTCAAAG
TTTTCATAGTTTTACTTTTGCTTTGAGAAATTTTTATCACAACTATCCGTTTGCCCTTAG
ATGTATTCGCATCAGCTCAATTTTGGAGAGCACATCAGCACTTATTATGTATTCTCGTTA
AGTGGAATGAGAGTGGTGCATCATCTACAAGAGCGTTACTTATCCGTCTGTATTTGCCTT
AATATTCTGTGTATTTCTGGTGTCCTGTTGTGTCAGATCAGCTTTAAGATAAGCAGTGTG
CCATTTCAAAATTATCATTCAGGGAAGAGGTAGCTTGTAGTGTAAAATCAATAGCTGCTT
AAAATTCATTGCCAGGCAATCCATTTGCCCTTTATGTTGCTAACCTTTCACTTAAATATG
CACCATATTAAGATTTCATTATATACAATGAATGTCACAACAGTTTGCCCACTATTTCTC
TTGTTTGCATGGGTTAACTGCAAATCATTGCACTTGTAATGTCTGAAAAATGACTTTCAT
TAACATTATGCAGGAAAAAATGAAAAAATATATGAGCCTGAGTAGCCTAATAGGTATTAA
AAGGCAACACAGGATGTGTATGATGTTTTAGTTACAAAGGCCCTTCAACAGAGTGGGTGG
GCTGCATGTGTCTGACCCAAGTTATGAAAACAGCATAACACAAACATGCAGTCTGTATAC
CGGCGCTGTACATTACACCACCACATACTTTGTTGATCTAATTCAGCACAAATGTAAaaa
tcatgccggtatgtaaaatcatgtgtggcaacttgtctcaaaaggaaacagctttct
>NODE_611_length_319_cov_3.805643
ATTAATTACCCTGTCATGGCTGCTACTGCACATTTACTATTTACTTTACGTAAGCAATAT
TACAGTGCGTGTTGTGTTTTTAAGATGCAGTGATGCGGGCTGTCATACCAACGGCCATTT
AGCACATAAACTGTTGACTGAGGCTGTAGATCGGCTAGTTTAACTCAGAACATGAAGAGG
GGAAGGGAGGGTGTTATATAACTACATATGCCAGCGTTCAACTATCAACATGCACCGTAT
GTAATGCTTCACTTGTAAGAACCTACCTTAATAACATAATCTCAGGGTCAGCTTGTATGA
ATTAGAAGTACTTCATGAGATCCATCCTTTAACCTAACAGAAAACTAACTCAAGTTTTAA
ATTTAGCCCCAAACCAAAGCCCTAATCCTGAACTAGCATTAATCACATTTCATACTGTAA
CCTGAAGTTAATCCTGATTAAAATTTCAACTGTAAGTCCTAAc
>NODE_616_length_896_cov_4.506696
GACATTATTTAAGGTTTTAATATAAAATATGAAGCCATAAATAATGCGTGATAACATTTT
TGGCAGCTGCTTCTTGCGTACCAGGTACAGGCATAATGTATAAATGAAGCCTAATGAACA
TTTGTGTGCAAAATGCCTACAAGTCTGTAGGATAACAAGACATTACGTTATCAGATGGAT
GAAGATAGCTGTGTGATGTATTCCATGTTTAAAAAAAGCTTAGATCTACCAGTCGTATAC
TGACCTGCTATTAAGACAGATTAGCATTGGAGTGCTGCGTAGCTGCTACCATTAGCTACA
ATGCCAAGAAAGAAAAGCTCTGACATTCACCTATAGCTGCCTCTGTCTTCTCTTCACAGG
GCTTGTGGAGAGGCTCCTCATCAATCCATTAACCACCTATGCTACTTAACTCCTTTTTGG
TCCCATGGATCTGTATTTTAGTTGATTCCAGGTGTCCCAAGTTTACAGGCAACTATTTTT
TTTTCCTCCAGAACAATAAACTCTGAGGGGCTCAAGGAAAGGGGTCCACGCATGGAAGAG
GGGGGCCGAGAGAGAGAGAGGGGCTCCGTTTATTAGACAGCAAATAGCCGGCCAGTGGGT
TTATGATGTGGAAGGTCATTGTTGGTTAATAAGTGGCCACATGAGTGCAGGCAGGTGCTG
TGTTAACACCTCCTCTTAACTCGCCTTTCCAGCAGAGGCCATTCATCAGCCCAGTGTTAA
TGAAGGCCATATAATTAATAGGTGGATAGCAGAGAAAGCCCCCTGAGTTAATCAATGCAG
GCCTGTTTGAAGAGCAGGGCTAAGATGAGACACCAGGGTTTCTAAAAGTGCAGGTTCTTG
GCTGTAAGAGTGGAAGCTTTTTAAGAGACAAGCAGGTCACTGAGACAAAGAACAAGAGCT
CTGATGGCCTTCAATTCCAAGGTTTGTTAAGACTTGTGACGTCACTGCAActgcgtgttc
atccagaaataggcttacagaaatagcacgtcacttaaggcatgttttgcatgtcatgtc
aacacatttaatggtttttt
>NODE_618_length_678_cov_5.964602
ATCACGCTGAGTGGATTTCAGTAAAAGGGCCGAGAGAAAAATGTCATTTAGCATTCAAGA
TTTCCATTTGGCCGCCTGAAAGAGACTTAACGCCAATTGTCCTGCTGGTCATCTCACAGG
ATGGAATGCAAATGTGGAGGTCTATAGGGCCTGGTGCGGGAAAGCCATTGATTTGAGATG
AATACAGTGGCTACTCTCAGGCCCTTCACAGTTATTAGGACTAATAGAGAAACATAAAAT
AGTGAGAGAGAGAAGCACAGATCGGCACAAATGCTCTAAATAGCTGGCTACTCCACAGGC
CTCTCGGAGAGTTTGGCTTGCAATTTGCATTCCTTTGTGCGACAACTTGTAATCCTCCCC
TCAGCATGCCAAGAAACACACAACAGATTTATTGTCCCAGTCAACAAATCGTTTAGGTCA
TCCCAAACCTATTACTGCCTAATGCAGTGGGAGCCCCCTCCTCCCCCCTGCCCCAAGCCA
CATGCACCGCCTCGTCTCAACCACCGGAGACTTGCAAACACAGACCCTGCACGGCCGGGG
CCCCACAGCTCCAGCGCTTTGTTGGCCCCCTGGTCTATTCAGCCTTGGTGCACTTCTGGA
GCTTTATACCTTCTCTGAGCAGCTTGGGAGGTTGGGAGGGACACAAACCATGGCTGGGGC
GCAGACAGTTTAGTGTCGGGACAGTAAACGGACTTGAGGTTTCCACTGCGGGCCCACACA
GGCTGTGCTGAGATTTCACACGTTCAGAGTGCAAGTTTGTGAGGAACGCGTGCTTTTTGG
GGGAGGATAActcaaaaacggcgacagtttggtgatagaatt
>NODE_619_length_325_cov_1.421538
ATTTCAATATTTAAACTTGTCCATTTGTACATGTGTAGTTTCTTTGTTTTTCATTAACTC
ACTGAAACTAATCAGGTGATCAAGTGTTTGATTGCAAGCACATGGGTGTCAAAACATTCC
CTATCCCAGCTCTAGCAAGTTGAAATCTCTTTTATTCACATTTTTATGGAATTGTCTGTA
AGGATGGAGGCTGCAAAGACTCGAAAAAGAGCGACACAAGAATTAAACCGGTGGGATTGA
GGAGAAAAAAGATAAATGACACTGTTGGAAATACAAGGCAACTGTCAAGTTGGATAAGAT
AATGAGGTGGATTTTAATGAAAGTCGTGGATTGAGACAGACCTCTGGGACATTGGATAGA
TGGTGTGATGGAAGTCTCTGCTGGTGCCTTTCTCTTTTTCAAATGTTCTCCTCCGCAGGC
ATGACTTTCGACATCCTTCTGCTTCTAATGGAGcacaccatacagtaac
>NODE_620_length_454_cov_6.784141
ACATATAGTGTGAAAGATGGGCAGACAGCCCTGGGAGGACAATAGCTGTTGGCTTGAAAA
TGCTTCTTGATTATTAAAAGCTAATGCATTTTCAGCATTGCAGCCTTCATTAAGGGTGCG
GATGGAGAGAGGGGGGGAGTGAGAGGGATGAGTGGGTACTGGGAGGAGGAGAGGATGGGA
GAGAAGGGAGAGAGAGAGAGAGGGAGAGAGAGGGAGACAGGGGCTGAGTCTGTCCTATAA
CTCCTGGGTCTAAGACACATGCAGCTAGAAGATTGGCTCGGGCCTCTCCTAGGGGTCGAC
AATGTGTCATTTCCACCCGGCTAGATTGCCCTCTGCCTATCTGATATTAATGTGCAAATC
AATATTTCAGGGATTAAATTTCCCTTCTTCATTTTTTATGGTTTCTACCTCAATAAGTCT
CCCGTCTAATAGAGGAGGCTGGATGATTTAGAAGCCTTTGCTGCAGAAAGAGAGAGAAAG
AAATAGAGAGGAGCTTTGCAACAAGGCTATCGCTGCATTTTAATGTTCTTCTTCGTGGAT
CCCCCATAGGCCCTTAGTAAGGAGGGCTATATCGCTGCTTTACAGTGTAAAGACAGCc
>NODE_623_length_306_cov_1.006536
CTTACCTTCACCAGAAACCAGTCCAGTAGAGACTCTGGACCAACATGTCTCTTTTATGAT
GAAAATAGTTCAGTGAAAAGTATTTCTAAAAGCATTTCAGGTGAGAAACAAAGTACGCAG
TTGCTGAATACGTCCTCATTTTTAGTTCAGTAATCACTAGTTTAGAGGTTTTACGAAAGT
TTCGCAAGGTATCGGACCCCCACTGATGCTCCTCATTTGCATAAAGTAGACGAGAACTCA
ACTTAAGTAAGCTAGGCTTATTTTAGTTAGTTTGACTGATTTTTAGGTTATTTTAGCTCC
ataaagcaagttcaacatagttcaagcttatttaattaaaagtgttaaaccctttaaaaa
ttgcactctgttctgtcaatctgacagtgctgtttttgttcttgtgtgtttggaaagcct
actaggtaaggttgttggaataaaagtaac
>NODE_624_length_293_cov_1.068259
ATACATACACACCCACACATACACATATATACATACATAAACATACATACATATCTAAAA
GTAGCTAATATAGCTAATATACTAAGAATAAACAACATATAAACACAGCAGAATCAGCAA
AATGCCAAATATCGGCCATGATAATCTGTCTATCCTTATAAGATATCTCCCCGTTTTCAT
GCATACACTTACACGTACAATTTTTCAACGAGATGATTATGTTATATAATTGCACATTTC
TTATTGTACTTTTAAAAATGTCTGGTTGTGTAGATCCACTGACAGGACTACAATAAAGGA
attctaatctattctattcagcaggacaaaccaaaacagaaagcggacagatgcaaatta
atccagctgaaattgcttgaaaaacaacaagttttaagttttctttcatggtacagaatc
caggagccaacagaaac
>NODE_627_length_298_cov_1.644295
AGAAATAATAATGGAGTGTAAATAAAGAATTGAATTTTCTGTGCAATTTAAGTCTGGTGC
TTTAATACACCTTTTACATTTGTTGTTGCTGGAAAAGAGATATGAAAACAGTAAACAGCA
GCCCCCCAAAAACCAAACAATGATGATGCTTGACTAAATTCTGAGAAGAACTGCAGAGTC
AGGTAATAATTCTTTGTAGGTTCATTACTATGAGTGATTCCTTAAACATTACATAATGTC
ATTTGAGCAATAGTAAAATATAATATTGATGATAACAGCTTTAAGTCTCCTGATTTATAT
CTTTGCCAAACATAATCATTCAGATGTGTACGCTTACAGAAACAATAGCTGTTATCTtat
gacataatgaaattttatttgaaaaaatagaactaaaaacttaacattttagtttatttt
taatatatttctaagtcattac
>NODE_630_length_296_cov_1.043919
GAAACTATTGGAGGATAGAGGAAGATTCAGAAGGCCAAGGCATGATCTAACTGAGGCTGT
CCTCACAGGTCAATCTTATTTCTAAACATCTTCTATCATCCTGAGCTTGAGGTACATATC
AAAACAATGAGATGGCTGATACAAGCCGCTGTGTGAAGACCTCAAACTTCAGCAGCCACT
TCTCCATCAAAACAACAGTAAATTGGGGTGAGCTGGGCTCATGCTAAGACTGCCACAGTG
CAGGATGCAGGAGGGAGATCTGGATCAACTTCTTATTCCCCAAATATCAGTTTTTGGGTT
ttaatgattgatagggaataaaatgtttggaatcagtccaatactgacatttggtttatt
cagtaattgtttttgccattatcctgccatgctttaatgtgtaatgaaaccagtttaaca
gaataacttcagcttataat
>NODE_635_length_312_cov_1.483974
AACATGGATATAGAACCTTAACATAGAACCTGGATATAGAATATTAACATACAACCTGGA
TATAGAATATTAACATACAACCTGGATATAGAATATTAACATACAACCTGGATATAGAAT
ATAGTCAACATAGAACATAGATATAGAACATGGAGCTGATCTACAGATACATGAAGGTCC
ACAGACCAGAAATAAACATCAACTCCGTCCAAACATTTATTTCACATCCTGCAGTCATTT
AACGTTTCAAAGACAGAACCACATATAGAACACTTCCTAAACCAATCACATCACTGCTTT
GCTGACAGACGAAGCTTCCCAGTGTTCAGCAGTGTGTTGTTCCACGGAGCCCTACATCAG
GGTCACACACTGAGAACCCTCCTCTTTATGTTCCTGTCTGTcttcatccaatcaacagcc
agcaaactgcagcatcacaaccacagtaacaatcac
>NODE_636_length_299_cov_1.581940
ATACGAAACTCTCGTCCAGCCTCTTTGCTTACGTCCCCATCCTCCCCGTCTCTTTAAGTT
CGACTTTGTGGCTTCTTCAGATGGGTCGCCTTTCCTACGACGTCACATACATCCCCGTTA
AACTAACCCCGAGAGTGCAGTTCAGCGTCATCATCTGTACACGGGAAACACAAAGTAAGA
TGTGCAAACAAGAGGCGTGTAGGTTTCTAACAGTAAAACCTCGCGCGCGCACACATCAAC
CTACGTGTAATTATTCAGATTCATCAGCTATCATTAGCGTCACCGTCTTCTTTTCTCTCT
CTCTCTCTCATCCTCCTGCTCAGCCACAATCTGCAGCACAGCAGGTTGTAAGTCTCAAAC
TGAAGTACAAATtacagcaggtacacgagtctatcatttgcccgtggaggaaggaaggag
ggccagtaaatgagaggagcgat
>NODE_638_length_296_cov_1.003378
AGCTAACACGTTCCTGTTTCTTCCATCTGCGCAGTATAGCTAAATTAAAATCTGTGGTAT
CCAAGATGGAACTGGAGATGATTTCACGCGCATTTAGTTCGTCTCGTTTAGATTACTGTA
ACGCCCTTTTTAAGTTTCAAGGCTTTGCGTGGTCAAACACCCCCGGTATACTGCCGACCT
CCTTCACCCTTACACCCCACATGGAGCTCTCCGGTCAGGCCAACACAAATTACTTGTTGT
CCCACAAGCCAAGTACGAAACCCGTGGTGACTGTGCTTTTCAAGCACTCGCAGCAGAGCC
GTGGAATGCTCTTACTCTACAGCTGACATGGGTCGACTGCTGTGAAGCTTTTATGAGGCA
GCTGAAAACGTTTTTATTCAGACAGGCTTCTGGTTGACCGGTAGCTGCTCAGCTTTACTT
ACTGCTTTTGTTGATGTATG
>NODE_640_length_488_cov_10.043033
CGTTCCAGTCACGCCCGCTTCCCGGCCCGCGGCCAATCAATACCACTTTCCTGTTTTAGA
GGCGGGTAATTATGAGGTGGAGAGATTGTGTGACCTCTCACCCCTGCTGCATTACTCGCC
TGATATTAAGATAAATTGCCTGATTTTGGGTAAACATATGCTGCAATTCAAACTGTCAGC
ACTGGTTTGCTCAGGGATAATTTGTATTGATCTCCTGGCTTCTTCCCCATTTTGCTTACT
GACCTCATGGATAATTAGAGAAAAAGAGACACGGGGAGGTAAGGCAGGGCTTGCATTTGA
ATACTTTGCTGGAGAGATGAAGAGCACATGGGAGGGGGGCAGAGGGAACATTAGAGACTA
ATAGAATTTTCATTTTCTCTCATTTTCTGCTCAGATTTAGACAGGTTACATGTTTTGTTC
AATTATATCGCTTATATCTTTTTTCCCTCTGCTTGTGTTACATACACAGAGAGGGCTCGC
GCTCGTTTAATTTCTGGGATGATTCAGATTTTACAAACGCAATGAGACAACAAAGTGACA
GCAAATATGTTTCAAATTAAAGGGCCAATAAATAAAAGGAATTATCGCCATATGTGAGCA
agattaacgtgataagtgacaaaagaatggac
>NODE_641_length_444_cov_7.173423
AAGGTTTGTAGTAAATCCATTTTTTTTTTTCACAACAATTGCCACCAAACTAAACTATCT
GTTCTACTTATTTCTAAAAAAGCATTGACCGTCAGGGCATAGCCAATATGGAGGTTAATC
CATTCTAGTGTCTATACTATGGGGCTGCTTATGGAAGCATATTTGCTTAGGGCAGCCATG
CAAATTATTACTTACTGCCCTGTAAGCTGATAACACAAATTAGATACCCATTAAAGTTGA
ACAATGTATATAGAATGAGAAAAGATTGCAAGTGATACCTGAAGGGATGCTTAAGTCATA
TGGCACTAAAATATGCCTCATGCTTGCAAACTTCAAAAGTGAAGAGATGTTTATCCTTGG
GATTGGAAGATGCATAATGGTAATCTCATATGCACAGAGGCAGCTGCCAGGTGGAGGATA
GCACACTGCATGTTTATGAATAGAAATCATTACAGGGACTGGGGAGCATACCGGCATGGA
CCAGTGACACAGAACTTTTTTATCATCTACCCAGTGCAcactgcagtacttaaaagttga
tgtgccgaaaggtttagtacagtaaggcgttagtttagctgtggtcat
>NODE_642_length_299_cov_8.969900
CACCCCCTCCCTCCCTCCCTCCCTCCCGTTGCCTCCCCTGCTGCCAGTTTTTAACTACAC
TCCACTCTGGCCTCTGCTCTACTTGTTACAGCCCCAACACGAGTGCAAACAATCAAAGTC
TTTGGGAACGCTAAAATATGCATGGCTATCCGTGACAGACAGATAAAGCAGGGCAATTAG
CCACGTAATCCTAGAGCATCGTACGGAATAGTCCGCCTCAGCTGTCCTCCCTCCCCTCCT
TCCCTTTACTCTCTTGGTCTCCATTAGTTAAATGTACTCTGTGTGTCGGCTCCCCATCAA
ATCAAGTAACACTTCCCCTAATTGGCTTATAAATAATACAGCAGGGCCTGCATTATAATT
TCATCAGTGGTAAACATTGCGGGGGCAGTTGGTAAAGAACCTATCCCTCATtaatttctt
aatttgggtagatggaatgaagg
>NODE_643_length_320_cov_1.234375
AAAACCAAGAATCCAAACTTTTGTGGAGTGTGTGTGTCTGGACAATATTAGATTTTCTTC
CAAGAATGGAACATTTTACAGGTTTAACCTACAAATACAACTATGATAAATGACAGATTG
TTTGCACTGTAACGTATGGAGTTGCTAAATGATTACAGCTATCAGCACAGGTTGAAATTC
ATTTTCATATTGTAGCACATTTCTCCACCACTTGTTTCAGCTCTTAACAAAATGCTCCCT
TAAATCTGAACTTTAGCCAGTCTTTCTTTTTAACTGAGTCATTCTTGTTTAATTACCTCC
ACCCTGTCATCGACgtgtttactgcgtccgtccatcctccagagtctctcaagccactct
gcattttattagcccagctgagccattgcaagggaaacattttctgagggtgaatctgca
catttgagtctttgtagacgtccagcatttccacttttaagaac
>NODE_644_length_494_cov_2.402834
TTTTTTTATACATTTGGTCCTACAGATTGATCTACATAAGTTTTTAAGAAGCAATACCTG
TGCCCCAAATTACACCGCACGACCCCAGGTATTGCTGGGCCTAGTTAAGGTTTTGGCACT
CACCAAGATGATTCTTCCAGGCGTCTGGAGTTGATCTTGTTGACTGGGATGATTCTCACA
GGCTTTTGGGACTGAGTTGGTTGGTCAGAATGATTCTTCCAGTCATCCGGAGCTGACGCT
GTATACTGGGTGTTAAAGGCTATTACCTGCATCCACAGTCATGGTTTTATATTTAAAACT
TTTTTTTCAATAAAAACTTTTCTCCAGAATTGCGTCCTATTGTTGGTTGAGGATTATATT
TCACGTTTTCAGGTTTTATTTAAGCTGAATCCCTTTATTATTGTTGAAAAGGTCCAGGTT
TTGGGGAAAATGTGTGCTGCTAATTTGCATATTTTACCCAGACTCTCTTCCTTACACTCA
GATGTAGGAAGTGTGGGAGTCAGACTGCAGTGAGTTTAAATGTCCAGCAGGAGGCCACCT
TTCTTTTCTGAGCAGCAGGGGGGGCTCAGAGGGCCAGGTCTGTGTCGGTCTCCTCCTGTG
AGATATGTAGGTtaaaggtcatgactgagtgacaggca
>NODE_645_length_296_cov_10.493243
CTGAGGTGTTTCACTCCTTAACTCCCGCCTAAGGAGACAATATTCTTAATGCTTTTCTTT
CTTTTTTGATCGCTCGTTATTTCCTGCAGTTTTTCCAAACTTAAGCGCAGTAAGATTTCT
TTCTTGTTTACACAGAAATCTTCCATCCTAGGTCTCTGTTGGAGTATTAGGGGTACCAGC
TTTCAGCATTCTGGTGGGCCCAGCGGCCCCACAGCGACAAGCCCCTATGCTCTTTATTTG
GCACGTAGCCTGGAGGTGTCAGAAATATCGACACGCTTTCACGTGACGGAGACTTTGCCA
GCCGTTTTCCCCCCTTTCTTAAGCCCGGCATTCTGTCTGCCCAGCCAGGTATTGTAGGGC
CCCGTGAAGGCCCTGTGAATAGTGTCAAACTTGATAGTTCTCATTTCGCTTCCTGTACAT
GGCAGAAGAAAAAGTGCCCA
>NODE_646_length_565_cov_3.953982
GACGACAGCCAACTCAGGGCCCGGGGAGGAGGGGGAGGTGGTGGCGGGGGGCTGGTCTTT
GGCTTTAAGGAGGGGATCAGTTGGGAAGTGTAGAATGGATGTTTCTTTTTCGCTATGGGG
GGAACTTTGTATTTGACTGTTGTTTGTATCTGTCTTTCAGTGGCCTGATCCCCGTGGGCT
GAGACAGAGAGATGCCTCTATATGTGTTTGTATGTGTGGGTGTCTATATGTGTGTGTGTG
TGTGTGTGTGTGAGGCAGAGAGACTGGTGGTGGGATCTACCCCTCTTCTTTCCTACAGCT
GCAGCTCAGCGGATTAGCCGTCATCCACAAGGCAACATTACACAAGTAGCCTTTGAACAA
AAGTCATGGATACTATTAATGATATGGTAATCCGTAATGGAGCTACCTCCCAGTAGTGAT
TATGCTGACATGGGAAGAATGTCCAAGAGTCCTGGACGCAACTACCCAAACAACACTGTG
GCTATTGTTGGAAGGCCTGGTCTGAGGCCTGCACCTACATCCACTGGCATCAGCCGACTA
ACAATCCCTTCCTCCGACACGCACACACCCACACAAACTGCCCCCTGCTTTCTTGACACC
CTTCCCTCCACCCCGATCACCCTATGAATAAAAATGAAAACCCAAAAATGGATGGacaga
aagagtgggagggaaggggtgggagcggagggaagaaaaacaaagtgtc
>NODE_648_length_836_cov_7.052631
CATTGAGATAAATTATATGACAAAAGATAATAAAGAAACTTAGTATCTCAAAAGCTGTGT
CCACATTTAGTTTTTTAACAAATCTCTTGCTGCTGTGCTTGTTGGTGCAGAACCATGAAT
GCATGTAAAATGTAACTATTGTAAGTACTTGAAGTCATGACAGCTGTCTATAAGCATCAG
GGACATGTCTATTGGCCAACTTGACCCTTGTTAGAAAACAAAACAAATACAAAAAGAGAA
TACTGCAGCCTGGGACTGCCGAGCCGGGTCACTGGAGATTTTCCAGACAAACGCCGCACA
GGGGAGGGGAGGGGAGGGGAGGGGAGGAAGAATAAAAAGGACAGGCTCAGAATCTCATTT
TAACAGACCGCACACAATCTGGGCTCCCACAGAACTATCTCTGCCTGACCGCTTTCTATT
TATCCCTTATCAGTGTTTACCAACCGCTAGTTTTCTTTCATTCACACTGTGAGGCAGTTC
TCTTACTATCAGTCAACAGCTGACACCGTGGAACAGCCTCAAAGGCAAGAGGAAGGGATC
AAAACTAAACCAAAGCTGTTTAAACAATACAACAGAGGAAATAAATTCATAAATCCTAAT
TCTTCCCAACCCACAAGGGTATAAGCAGATCCTTTATAGTTAGGCCAACAAACAAAACCA
CAGCCAATGAGGTACATTACAATCAAGGTAAATTCTGAAATATATTTAGAAAAAAGAAAG
GCGGAAAAAAAATCCCATGTAATATTAATTGGGAACATTTCATAGTCTTGCCCTGTCAAG
CAAATATAAGTATTCTGTAAAAGGCTTTTTCAGTTGTGTTTAATTGTGTTTTAGGAAAAT
CCCACCTGAGTCAACATTGTTAACATTTTTAGATCATTTTGTCGTATACCACCAACAAGC
TAGATAATATGAGGGACATTATACACAAGTCAAACATTTTATTAAATATTTTATTTTTTT
CAAAATGTTAcaatggttat
>NODE_649_length_454_cov_17.156387
CACACCAGGAAAAAAGACGGTTATAAATAACCTCAGGTACGGTGCTACTATTTTTCTAAA
TGAAGAGCAAAATAACCCCCGCGCCCACACTCACCACTCTTGTTCTCAAAACTGAAAGAG
TGGGCCTCCATTGAAGGATTTCAAAAATAGGGGCAATTTTAATCATCTCTCCATTCAATC
TCAGTTGGATAAATCATATCTGAGAGATTTGCATAAATACAAACCATCAAAGACTTTTCA
TCTTCAAAGAGGTTTTCAAGACCCAATAGGCTTTGTACTGTAATCATCTGAGGTCACAAC
CCTGTGGGAGCAAGGCTGCTATGGCAACATAAAAACTAACGCTGGGGGCTTAGCATAATA
TCCCCCCCTCCTTCGCAAACACAGGAAGGGGTGGGGGGGTCCGAGAGGGAGTGTGAAAAG
AGGGTGTAGATAAACCTATTTCTGTGACAGAGGAAACTAGATAGATATGGCCTGTTGTGG
GGGAAACCTAGCTGATATTACACATGGAGATTACTACCGGTACACTGTGCCATGCAAACC
CTAACAAGGCTGCGGTGAGCCGAGTGGGCTGTTTGGATTCGACCAAAGGAAAACAAAt
>NODE_650_length_573_cov_4.132635
CCACAATTCTACACAGCAGACTGGTGCTTGTTAGAAGTGAGGACACTGTATCCTCGACTA
CTCAACAAACAGCCTGAGACATTTTTCCGTTGAGTCTCTATTTCTGGTGATTAAACTCTG
ACTTGGTATTCTCTGTTAGTCATGCCACTATATTTCAACTATCATTCATTTTGGAAATCA
GGAGAGCAGTAAAATGTGAAAGTATATCTTTCAAAGCTGTCCCTTGCTGTGGGCAAAGAC
GAACTCCCGACTTTAAAACTTTTAAAAGTTAGACAGGTTCTTTGAAGAAGAGTCAAAGGA
GCAATTTAAAGAGACCTGGAGTGGTGCGTACCACAGACTGCTATGGCGTCTCTGCACTGT
GTGTGTATCAAACTGCCAGCCAGACATGTGCAAACACACACACACACACATACACACTCC
AATAGTTGCTTCTGTACCTGTCTTTGCTTTTTTCCCTTTTTTATTTCAGCAGGGTGAATT
TTTATCTAAATGCAAAGCAGGTGATAGGTGCTCCAGTTTCCTCTAGAAGTAGCTCCCTTG
TCTGGGCTCTCTTCCTGATAAGAGTCCTACTTTGCCTGACATAAAAGAGCCCGGTATCAT
TTCCCCTGCCTCCCCAACAACCCCCAGCTCGCTGCCCTCGCCCTTCCCCGAGCTTCACAA
AGCTGCCTCTATTTGCTCCCAATTCAGGGCCCAATTGCAGATAAAGTTACAGCAAAt
>NODE_651_length_299_cov_1.050167
ATAGCTAATCTTAAAACATCATGTTTTCTCTACATTGTGGTATCAAGGTAGAGAAAACAC
CAATCAATAGTAATTTTTCCCACTCTTTGAACTTTCCCTTTCCTCTTCCATTCCTTCTCT
CATTCCTATCTACATCCATTCCTTCTTCCCTCTATCCCTTTACTCCTCTTTCATGTAGTG
TATCAAAGCCTAGTGAGTGCACAGCCTGGTCTTCAAAGTGTTGCAACAGAGGACAGGTGA
TTAATGGAGAGGTTTCTTCATTAGAGAGGAGAAAGAGAGGCTTGCGTCTAATTGGAAAGT
tctcaggatcgtagagcctcattacctcactaacacactctgttgtgagacgtcagcgct
gggagctaagtttgtgtgtgtatgtatgtgttaatgtatttgtgtggtcttgtaactaat
cacatcggagacaatgtgctgga
>NODE_652_length_302_cov_1.006623
AAATATAGTCTTGACATAATAATCCCCAGGTTTGTGTCCGTATTCGCCGTAGACATGAGA
AAAACCTTGCTGCGCTGTAAACCGTGACGTGTGACTACGTTTTTGTACTTCTTCTCTATA
TTTGCATTTATATGATATAAAATACGACTTACTGTACATTTACACATATTTAAATCTTCC
CTTTTATTCTCAAACTTTTCAAGCGCTTCAATAAATAGATTCATTCTTGAAGTCAAAACG
CGTTTGCATACACCCAAGAACATGACACTTTTGTACAAGGGGGAAGAAAACGGAGCGAGA
aaaggaactcgtagtccaaagtgaaaacaagtgcaagggggcgtcgtggtgtttctaagt
ggccgatctcgagtcggagtgtttaaaatccaggcaaaaatccgcgttacgttcgagtct
ttccggtgctggtctttgaaagtcag
>NODE_653_length_303_cov_1.033003
TGGGATTTACATTATTATTATTACTGGAAATGAAAGTAACTGAGAAAGTTGTGCTGGAAA
TCTCATTCATCACGCTGGTAGTCATCAATCTATTGAAGTTGGCATGAAAAAATAGATTAG
ATGTAAGTTGTTTTCTCTCCTTTAGGGCTAAAAATTATTTGTTATTGATTAATCCATAAT
GTTTTTAGATAAACATTCAACACTATAAATAGATTTATGTCCTAGAGCTCATCGTGATAC
TTATACATCGTTGAGCAAACCAGTACATTTTCATATTTGAGAAGCTGGAACCAAATAATt
ttggtcagtttttcttgacgtatgactttaataatttatcattaaaattattggctattg
tttcttgtcagtgcactgatcagttaaaaagctgatcatttcaccactaaagttgcagtt
aatggaaaaaacatacatttctagtcg
>NODE_654_length_349_cov_6.567335
TCCTCGTCCTCGCTGTGCTCGCTCTCTGCATAGTTCTTGGCTCCGCCCTCCAGCGTGCAG
CTGCGTCGGGGCCTGGAGCTCTCACTTTCACGATCTCCCCGGTCCCCGTCCTGCCGACGG
GACTTACCGGCCTCTCTTTTGTCCCGGTCCCTGTCTCTGTCCCTGTCCCGCTCTTTCTCC
CGTTCCTTCTCTTTGTCGGCCGTCATGATCCGCCACGTGCCTTCCTCAGTCCTCTCACGG
CTGGGCCTCCGTGAAAGGTAGACTGTGAGCCTGGGCTTCAGTCTTCTGAATTTACCAGTC
AAATCCAGGGAAAATTTGGCCACACCAACAACCCCAGTGTTTCAGAAAAGCTGTGGATGG
GGAAAAAGAAGGACAATTAACATAAGCGTATGTCAATAACCATCATCTTTATAATACAGA
AGCTGCATGTTCTCAGTTAAATTGCTGTTTTGTACTGGAGGAGATCTTTTGTGGGTGAGA
AACACAAGattag
>NODE_655_length_290_cov_1.041379
TTAACCCTATCAAGCTCGCGTTTAAAGGGTCTGTTTTCTTTTTCTTTTTCTTTTTTAAAT
CACTGAAATTTGACTGTTTATCAGCTAGAAACTATGAAAACAGAAAGACTCTTTGGATTT
CCAACTTTCAGACAGTCATGTCACAATAAGCCTTTATTAATCCCACAGTGGGGAAATTTG
CATATAAAAATGAGCAAAAAATATATTAAAATATTCAGAAGTTCTGCGCCATGTGTGACC
TGTGGTTCAATCTATAAAATGAACCAAATATAAGCTTAAAATTATAATATTTGATCAAAg
tcacataatcagattcagtaaagaaaagaatctgcgtccctaagcaaaactaaggagtca
tgactgactcagctgcgatcaacagtcatgtgacataaattcagtgacttttcagctgaa
ctgcaggctgtgta
>NODE_656_length_298_cov_2.895973
CAATGAAAATCCTTCACTTTCCTCTGGTGGATTAACTTTCTAAAACTGAGGTGTTGTGTC
TCGCCGACCATTAAACAGTAAACGATAAAAAATTCACATCATGTTTGTCCAGCACAACAA
TGGCAAACGCCACGTCATGAAGCAAACACAAATGAGATTGGAAATCTTTCTTCTGCTTCT
CCTTGCTTTGCTGCTTCACCAGCTCCACCTTCTCCCTCCCCTATTTCCACTCCTTGCCCT
TACCAGCTTACTGGAATACCTTACCGGGATTTGCTGGATCTCTCCTGTATTTGTGATGAT
CTGCTGCATGACCTGCATGGTCTGGCCTTGGGCTTGAGCTGTCTGAGCTTGACCCTGGGC
TGCAGCAGCCTGGACAATCTGCACCTGCTGGCCCTCACCCACCTGCATAGCGACAGGCGC
ACTCTAGTGTAGAGAAGAAAat
>NODE_659_length_300_cov_1.420000
AACACCAACTTCTTTAAAGTTAATAATAATTAATAATAATAATTGTATAATCATCTCATC
TCCACCCAACCCTCTCTTTTTCTGCTGTCAAAACTTTCATGCATGCCTTCATCACACCAA
GACTCAACTAATGTACCTGCATTCTATATGATATTTCGTCCTAAGTCCTCAGTAAACTCC
ATTGCCTCCTCTCATTCTTATTCTCGGTACCAGATCACCTGTTCACAACAGGTCTTAGAA
CTTCCACTTGCTGTGTGAGGAGGTGATTCTTTTCTATAGATGCTCTACTTAGTGTTTTCA
GGTCTTTGGAACCTTTTATTTAATTATTCTATAAGTaaagtgatcagtgcttttttattc
tttactgtcagcctaatataacatattattaggctagaatggtaacctcattttttcgaa
aattaattgaagtatctctctggt
>NODE_660_length_610_cov_5.952459
GAGATAGAGATGGCAAAACAGCCATTATAGCTCATTTGGGAGCCAAACACAGAGGGGATA
ACAGCTCAGCAGAGGACAAAAGATCCCTGCATTTATAGTTAGGTGTGCCATGCCTGAAGA
AGGCCTAAAATAAGGCCGAAACGTCGCGGCGGCACACTACATGGGGGCGCCAATGGGTTA
TTAGATAGTTAAGTTTCCTTTGGGTGGGCCTGGTGATTCATGAAAACTGTTATACTTACC
TGAAAAAACCTACAAACAGATACTTACCTCCAAATACTTACCTGGAATCCTAATTCGGCA
GGGACCGGATAGGATGAGAGACTGGAATGAGACAGAATAGAAAAAAGGAAAACAGAATCC
ATCACAGAAGGCAATTGGTACACTGCTGGGCTTCCCAGGACGGCTGGCCTGTGCACCTAC
TGATCCTCTTCGGGGGGTCAGCTCTTCCCATTACTCCTAACCAGCCTGTGCCGCCTCCTG
GGGGGGGCCCTTCAGTATTAGACAGGTCTCATGGCTCATAAAGAGGGAAAAACACCCCAA
CTCTCAATCCTAACCATTAACCCTAATTCTAAAAAAAAGAAACCCCAGCCCAAACCCTAA
ATTCAAAATAACCCTGTCCCTAATTAGTGAACCCTAAACCTAACCACAATAATTAGACTA
CAAGCAGCTCATATTAAGGTCAAAAGGTCAGGGTCATGGTCAAAGTCACAGAGTGCAGGT
GGACAAAAATCCACACATATACACAAAAAAACAC
>NODE_661_length_365_cov_5.021918
TGCTTTCATCTCCCCTCCCAGGAGTGTGTGTGCGTGTTTGTGTGTGTGTGAGTGTGAATA
TCTTTGACTGCACTCTTCGCGCTCATCTCTGGAGTGCAACTCTCACAGGGCCAATGCTGC
TCTCTCTCCTCCTCGCTCGCCCGGCCCTCTCTCCCTCTCCAGGTGCTCACCTCTGTTGAT
TGCCTGTGGCCTCTTGTACTGTGAATGTTAAGTCCTGCCATTTTGCCCAGATGCATAAAT
AATAACAGTAATTACTGGCCCAGCAATCAAAGTGTCGCCCCAGCGCGCTGGGCCTGTCTA
GGGGAACAAATCGATAGGCATCTTAAAAGCCACATTGATTGTAGGGAGGGGGAAAAACAC
CAAGGGGGATGGGAAGATAGATAGAGACAGCCAGAGAGAGAAAGAGAGGGGGAGGAAAGG
AGGAGAGGTGTGATAAGAGAGAGATGTTTCAAAGTAAGAAGAATGGGTACAGCATGAGAG
AGAGAGAGAGAGAGAGAGAGAGAGAGAGA
>NODE_666_length_445_cov_4.640450
CATAGCACAACATGGAAGTCAAAGCCGCTCTCTGTTAATTTAAATTTGAATTATGATCTC
AATACTAATTATTCATAATTAACATTTTGTTCATACTCATTCAGTCCTACTACAGCCAGG
ATCTCTCTGTGAAGTTGTGACGTCATTAACAGTGGGTAGAAACGGTCTGTGGACGGATCA
GGCTGCTGCTGGGAGCCTCCTACCTGTGATCGGCGGCTTCTTGTACTGGGCGCTCTTTAG
ATGCTCCTCCACCAGTTTGGGCGTCACACAGATGACGTGTTGACCTTTCCAGTACTTCAC
CATGTTGAGCGACTGCAGCGTGCTGATGATGTCACTCTGCGTGATGCTGGTCATCTGACT
GCACAAACAAACATGAAAATCAGAGACGCCGGCTAAAGCCTCGTCAAAGAGACTCAGGAT
TACTCAGTTTAACTTTGTTGAAATTTACAAATTGTGATTATTTTGGACATGTTGTGAGCC
ATTTTGGGCACGTTTTAGTCATTTCAAGCTACAGCGGGAGCTAAAAGTGGAAAGGTAAAA
TCACCAGCACCAAAACGACAACCTGCCATGTTCCTGTTCCTAAGCATTa
>NODE_667_length_352_cov_10.230114
TTAACGCTCCACTTACACCAAACGGCAAGACTAACATGCGTCAGGGTCGACAAGTTACCT
TCACAATCCCCTTGATGTAACCATGGCGTTCAGCGAAGTCAATGTGACGGAGTTTAGCGG
CACCTTTTCTGTGCTTGACGTGGGCTTTGAATACGGAGCCCGCACCTTTTCTCTGTCCCC
TGATCACACGTCCCATCGTGTACTGAAACAAACGACAATCAGGGTTAGAAATCTTAGCTT
ACCATACACACTTCAATATCACACACTAGGGCCTAATGATTAGAAGAAAATGACTAATTG
AGATTTAACAGATACTGCAACACAATTATGTAAAGTAGAACTTCAGTTCTTTGTTTGATG
AGTAATAGAGTTAAAATACACAAAGATGCATTACCAATAGTCTAAATGTCACAAGTAAAC
TAAAACTACATTACAGCATTATGCTAAATGGTCAaacctctaatctgcaatctttagtaa
ttttattattttaaat
>NODE_669_length_309_cov_9.967638
TGTTAGTTGATTGGTTTTGCTTTATATACTGTGATTTAATAAGGAAAACACCAACGTAAG
CCAGTCCGAGCAGCGTCGGTGGTACCAGTGCCATGCTTTCCATTGGTTCCTGTTTACATG
ATGCCCACAGGACACGCGGTGATTGGTGGCTCCTCACACGTGACCAGGCAACTTTGTACA
TTTGACAGGGAGTAGGAGGGTTTTGTGGAGATCAGAAAAACGACAGCGCGATAAAAATTA
GTATTGTTGCACTTCACAAATTAATGACCATGAGTTCCTACTTGATAAACTCCAACTATA
TCGAGCCTTCCTTTCCTCCATGCGACGAATATCAGCAGAGCGGATACATCCCCAACCCTG
GAGATTACTACGAGCGGCCAAAAGATACGGGCTTCCCCCATCACGACGAACCATCCTATC
CGAGGTCAAACTACACAGAATCGGGATACGATA
>NODE_670_length_391_cov_1.611253
GAACTTAGAGCCCTCTCTCCTGACTCACCTGTTCCTCAGTTCAGATCTACTCACATTGAT
TGCAATGTGGATTTGTCAGGACACAGATCTTTTACACCAGAATCAACTGTATCGGACTGG
GAAGGCAATGATTTCTGTCTGGAATTTCTGTTTGATGAGACCAGGCCAGACTCCCCCCAG
TCAGTTTTATCAGACTTTGAGCTTGATAAGTTATTTAGTAGCAGAGCATTGTCCCCAGAG
TCTGACCTTTCTGATTATGACTTTTCTCTCTTGCACGACTGGCTGTTGGACTTCAGGGCA
TCCTCCCCAGAATCAGTGGCCTCAGTTGAGGGAAGTAGTTTTTCTCCTCTCATGACATTG
GGTCAAATGAAGGGTCAACATTGTAACTACTATTTGAAATATTCAGAAAACAGAGCAACA
TCGCCCTTTTCAACAATGTCAGATGTTGAGGAATTTGAATTTTGTCTTGAAGAAATGTTT
GATGAAAGTAGAGCAGATTCTCCAGATTCACTTCCGCCTTGTGTTGAAACCAGAc
>NODE_671_length_291_cov_1.556701
CTTTGTAGTCATGTTGTGTCTCTTTGCAAATATTTTGGTAAGTTTGTTAGTTTGCATATT
TTTACATTTATTTTCCATTGGTTTGTGTCTTCATAATCAGTTTGCATCGCTATCTGGTCA
TTTTGATTCTCTTTGTTGTCCATTTGTGTCCATTTGTAGTCTGTTTATGGCACTTTGAAG
TCCTTTTTGGGATATCATCGTAACATAGCATCTTTTTTCTATATGTTTGATTGGCATTTT
CACAACAGGAGTTAAAAGGCACATTTTTAGTGGCAGTCTCTTTGCCTGATGCTGTTAGAC
ATAAAAATACTTATAGGAGTTCTAATGTTCTAACTAAAACCTTATACAATATAGATAAAA
ACCATATACAGTTTGTGCAACACTGTAAAATACAGTATAAcacacccagagtcataattc
agcagtgaaggtatg
>NODE_672_length_296_cov_1.020270
TAAACAACTGTTTTTATGAATAAAATCACCTTTTCTTTTCTATCCAATATGTGTTTGTAG
AAGAAGAGGGGAGATGTGAAGAAAGAACATCTTAATTTGGATCAGTTCATTGTGTTAATG
TATGTTTAATAAAAAGTTATGTCAATCGTTTCCAAATTGGATGCAATATGTGTAGAACAT
ACTTTTCAAGAGTGTTCAAAGCAGGTCAGTTTTGTTGGGCTTTAAAATCAGCAAGTAAAA
AGACCATCAGATACTATGGTGTCTGCTGTACCGTGCAGATCATAACCAGCTTCAGCTCGg
tgggtgaataccttatctataatatggtgaaatattaatgaacagactgcagccaccaca
atcaaaggctttgtaaatgtgattttattccagactggcattttgttcactgtgcggtca
aactttcgaatgaaagtcat
>NODE_674_length_145_cov_1.896552
CACTTAAAAGTCAAAACATGTTTGTAAACATTATCTATAAAAGTCAAAACATGTTTGTAA
ACATTCCCCTTAAAAGTCAAAACATGTTTGTAAACATTGTATCCGAAGTCAAAACATGTT
TGTGAACATTGCCATGTGAAGTGACAACATGTTTGTAAACATCGTTTCCGAGTCAAAACA
TGTTTGTAAACATTGTCTATAAAAGTCAAAACATGTTTGTAAACATTGTCTTTGACTGTC
TGAAGCAGTTGTGGTTTTATGCGCTTAAAGAGCATTTCATGCGCTGAAa
>NODE_675_length_404_cov_1.175743
TTTACTTCTGACGGTCCTGAAAAGGATGCAAAATGACAGATGAGAAACGATTAGACGGGT
CGGCTGCTGTACATTAAAGAAACTCAACAGGATTTCTGTTTTCAAGCACAACAGTTAGAT
TTCCTAGAAGAGACACAGGGCCGGGCCACAAGCAGATTACGTTGTGATGATTTGACCGAA
ATGTTATTGACATAAGTCTATTGTTTAAATTCATTATTTTTTGAGCATGTTTACAGAATT
TCCTTTGAGATGAATGAAGTTTTATTTGATCTAGCTTATCATAAGGTAACTGAATGAGAG
AGAAAAAAAAACCTCCTGATGAAATCCGCATTAAACATCAATTCTATTGTATAAATTATG
TGATTTTGGACAAATTGCTGCTTTTAAAATTCTCATCACAACTACCCAGCCCCGAGAGAG
AGAATTAACATAAAAGACTTTACCTGATCGAGTCTGGATCGACTCTGTATGGAGGCAGGC
TCATAGCTCTGTTAGAGAAACATAcaaaggcttaatgaaatgtcagagaataacacatat
acagtaag
>NODE_676_length_354_cov_1.525424
CTCAATTTTGTGTGTTTTATTTCCTTTTTTTTCCCTTTATGACACAGTGGCAGACCTACA
ACAATCAAATACATAAAATAAATATATGCAGACATACTTTTAATATATTAGACGGATACT
GACAGTGGAGAATTCTGTCAGTCAAGAGTTCATTAACTTTCTACCGATGTAAACAACAAA
CTAGGTAGAGGGGTACTATGAAGAAAAAGCTTGACTCCGCACCGCCGTCTGCTCTGCTAC
ATGTGCTGCAGACAGAGCTGTTAACAGTGAAGCTGCTAAAAGACCTTCAAGCATCTTTTT
CTGTTTTATTTTCTTTAAAAGAACGTTTTCATATCGACAAATATCAGACAACATatccgc
tggttgcggtgtaacaggccttaaggagtgaagcctctgagaagagctttaaagaaataa
taaatggccttaaaatcttctttaaagaggatttctaaagtggaggggaggttaggaaag
tgtttcctcatcaggata
>NODE_677_length_588_cov_5.477891
GGATCCTTGACTGTTTATTTGCTGTGAAATCGCCACGGAGCAGCTTTTTAAAGGGGTCAG
CTCACAGCTCCGTAGGTTGCACATCACCAAACACATTCTGGCTACATGCAGCCGGCTTGG
AGCGGGCTTCCCCTGTCCCTATAGAGGTGTGTTGTAGTCTTAACAACCCGAAGGTGATGG
TTTGCGGATCCCCGGAGGAGAAGCCAACTGTCCCGTGAACCCTGACTGCTTTTTTTCGGC
CATCTAGTCTGCAGGAGAAGGCAACAGAGACTGGCGTATGCTACAGATTTCCTCTGCTTA
TCCAGCTCCCAGTTTTTCCACCGTATTTTCTCAGGCTGCTTGTCATTGCCTGGACTCGGA
TCCCGGAATCTTCATGATTTGCGGACACCATGCTCGTTTTTTAGCCGGGAAACCCTCTTT
TCGTCCCGCATGTTTAGGACCAAACGATCGGGGCTCGTCCGGCGACTCTGGAGGAGCCGT
GCGCCCGTGGAGGGCGACGGGGAGGCGGATAGAGGGACGCATGGCTCCGGGGGCTGCTGC
ATGGGCAAAACGACAAAGGTGGCCAAGTCCAACGCAGGGTCCGAGGCTGAATTGAAGGCG
TTGACCCACTCGATACTGAAAAAGATCAAAGAGAAACAATTAggggtgcttttgcaggcg
gtggagtccaaggggggtgcccgaagcccctgcttgctcctgcccagcaaagtggacgcc
aaagtgggtcaa
>NODE_678_length_297_cov_1.057239
ATTACCTCTGACCTGACTCTGGTGATCAGCTGATACACTTACAGTTAATCCCAAATCATA
AATGACCGTAACTTTGAGACTGCCGGTAAGTTCAATGAAGGTCAGTTGAAAATGAAAAAA
TGTTTGTCTGTATGCATTTATTTAAATGGACCAGGTCTTTCTCATAAATTTCTCTGGAAA
TTAGTAAAAAACTCATCCAAATTAAATGAACTAATTAAAATGACATTCTCAGAGCACTGT
CTCAGTTCTTGGTGTATCTAGAGCCAAATTCATTTCCAGGAAACGTTCAAGAAATGTTCA
agggaatattactaaataatggacctacaaaatgaagtgttactgaaatgatgaatagag
aggacaagggaatagataaaccatctgtgacaactaaacaatatggagttgggaagaaca
taagctcaaatgaacagtaaa
>NODE_680_length_542_cov_9.003690
AATATCTTTGTTTTTTAAAAATAAGCATTTTTCCCCCCCGGATTGCTTTTAAAAACATCT
GTGAATATTCACTACAAATTAACAGCGTTCATTCTGAGGTGTAATGGATTTAAACACCCG
TGCGATTAAAGTCACACTAACACACAACAAAATATTTCGTTCGCTATGAAATGAGTCGCA
GGCCTGTAGTCAAAGTTAAAAGCAACTTACTGCAGCAGCTCTCAGTCCTCCGCACCAACC
CGACTACACAGTCCGGAGAAAGGTACTGCATCCTCACTGCCACAAAGCCCTTTCTTCCTC
CGATAAGGGGAAGCCAGCAGCTGCGATTCCGGACAGTTAAGATTATATATGATGTGTATA
TATCGAAGGTTTGTCAGCTCTTCCAGGCCATAAAACCCACTTAAATGACACCACGTGCTT
CCTATGCACCATTCACAGGCCCTGCTTGGGGCAATTGGCATATGTAACCTTGTAAACTTT
AAAATACCCTAAAAGAAAGACATACAAAAAGGGGATTGAATACATTGTCCACGCATAGGT
TAGGCCTAACAGAGCGCAGAGAAAGTGGACGCTGTGCTGACCGGTCCACATAACCGTCAA
GGAAGTTCAATAGGAAGCTATTAGTTTGAGAGGTGAGTTGATTTTTATTTTCTTTAAGTA
GTGCTAGAGAGGAATTACCTCCTAAc
>NODE_681_length_566_cov_3.173145
AAAAGCAAAAAAAAAAGCCTGACAACTCTTAGCGGTGGATCACTCGGCTCGTGCGTCGAT
GAAGAACGCAGCTAGCTGCGAGAACTAATGTGAATTGCAGGACACATTGATCATCGACAC
TTCGAACGCACCTTGCGGCCCCGGGTTCCTCCCGGGGCCACGCCTGTCTGAGGGTCGCTT
TGCCATCAATCGGAGACCCCCGCGTCTCCGCGGCTGGGGCAGTCGCAGGCGGTCCCGGCC
GCCTTCGTCCCCCTAAGAGCAGACCTTTCGGGACGCCCGGTGTAGCGGTGTAGTGGTGCT
CGCACCTCCTACTCCCGCCCCGGGTGGGTCTCGCCTCCCTCCCTCCCTCCTCTCTCTCCC
TCACCAGGGAGAAAGGGGAGCGCCTCCCCGTCCGCGGAACCCCCCCGCTTGCGCGAGCTG
GGGCGCGGCTGCCGGTGGACGTCCTCGTCTCTCCGCGCTGACCGCGTCGCCCTCGCGCGC
CAAAAAGCTGGGGGCCACCTCCGTCGGCCGGGTGCGCAGGGGAGTGACGGGTGTGCCAGG
CCGCCCCGGCCTCTCTATCCGCTCCGAGCCCGCGAGCCCCCCCTCCTCGCGAGGGAGGCC
GCGGCCCCGGTCCGCCGCGGTGCGGACCGACTCCTCGACTACGACCTCAGATCAGACGAG
ACGACCCGCTGAATTTAAGCATATTACTAAGCGGAGGAAAAGAAACTAAc
>NODE_682_length_298_cov_2.436242
AAACCATGCACCACACTAAGCCATAACCTACAGGTGTTGGGTATGGCTTAGTGTGGTGCA
TGGTTTCAATATATAGCTTGAAGATGTATGCCAGGGTACAACAATGAGGGAACACATATG
TAAAGGTGTGTGAGATCGGTGCACTTCATCTGCGCATACATACCCACGCAAAGATGGACC
ACGACACACACACAAGGGGAGAGTGGGGGTGTAAAATTATGCCGCGTTAGCTGGCATGCA
GCGTTAGTGCTAATGAAGCTCTCAGTCCACATAGGCTGATAATTTGCTGATGACTCGATA
CGTCTGCCAGAGAGATCTCAAGCACAGTTGAATACTGAAGCAGGTGCAGCCTGTGGTGGA
GGTGTATTATTAactcagggtgttttatattattattattgaagtctttacatactttct
ttccataacaatctgttatggt
>NODE_684_length_306_cov_1.022876
ATTACTTTCTACGTTTGGGTACTGGCCGAACCAATTTCCTGCATGGAGCCAGACAAACAC
CAAAAACCACCTCGCCCTTACAACAACAAAATTCAAATACAACACAACTAAAACGATGAT
CACAAAACGACTCATTTAACAATTTGAATTTGAATATTAAGGTTTCCATGGTCGCATGTG
TTTGCCGACACACGGTAAGCACAACAGACTAGCGTCAATCTTGCATCGCAGGAAACGGTA
ACAGGCTCCTCCTGGTTGTGCAACCAGATTCTACAGTTAATGTATTGTACATTTTTTGAc
ttgcatgtccccagtcctttgtcatagcgatttgtatatttttattaagtgaaaatatta
atggcaattaatcaattactgattaatcattaacatccctagagctgtttttattcaaat
attgttgtgctgttcctgaaggtgtaaaag
>NODE_685_length_1004_cov_7.180279
CAAACTCTCCACAGCTGAGGTTTGCAGTGTTGTGTGGTGTATGTTGTGTGCATGTTGTCT
CTTGGTCTGTCGAGGAAGAGAGAGTTGAGAGAAAGTAAGTCGGACAGCATTTTGTGCTGA
GACCGGTAATTCTCAGAACATTTCAGTTCTGTGTCCTGCCAATTCCCGTCCCCATTGAAA
TGTATCAATTTATTGTTGGTTTCTCTTACATGTGTTTTGAAATCTAAACAAAAACAAAGA
GTATAAAATCACTCTGGCTATCTTTCACAAATAATTCTCCAGACTCATATCTGTTCTTTG
TTTTATACACTATGTAATAATCACCGATCGGAGCTCTGGCCATACATTCATTCATCCATC
CCTCTGGTCATGGCCAACACGATACTGTTCTATACTGTGCTCTGCTTCTTCGATGCCTTG
GCAGCAAATTAAGTTAAAGCCTGCGTGGAAAAAAGAAGCCCTTAAATGTTGCCATATGCA
GGATTGCATGGGAACTTCCTGAGGAACACATGTTGTTCTGGGTCTCTCGGAGAGGTGTTG
AGTCTGTGTAGTCTATAGAGTGCGACTCAGTATGGTGGACCACTCAACGCCGGCAACAGA
AAACAACCATTTACGGTGCACCATAATATTTTGGGGAAAATGTCACATTTAAGACTCGTC
AATTCTGAACAGGNNNNNNNNNNTGAGAGGTGTTGAGTCTGTGTAGTCTATAGAGTGCGA
CTCAGTATGGTGGACCACTCAACGCCGGCAACAGAAAACAACCATTTACGGTGCACCATA
ATATTTTGGGGAAAATGTCACATTTAAGACTCGTCAATTCTGAACAGGTCAGCGGTTGTT
ATATACGTTGTGCCATGTTACACGGGGACAATCAGCTCCAACTAAACGCTGAATGTCAAA
ATGCTCACATGTTTACACTTGATACTTTTGTGCACTATATGTCTTCCTTTTTGTTCACAC
AGAATAGCTGCTTTGCTGGCACATTCGGAATTCTCATAAtttgcgaaacctattctgttt
ctacaatcttgatggcatttcatggctggataaacgaaatggagattttggcaatattca
cattcagggaacccaaaatccaacattgttataaaaacaggctttttttaatttaaaaga
aaaaaccc
>NODE_686_length_376_cov_8.047873
ATTCATAACCTTTCTGTGGAGCTGGGAGTGAAAGAGGTGGGATAAGGGAGAAAGAGGGGG
AGCGGAGAGCAACATGGCAGCTTATTTAGAAGACTTCCTTTATTGGAACATGTGCAAGCA
GTTCACTCACAAAGGACTTAAATAGGATATTTTCTGTTCCCTATAGTTGCTTTCCCCTTT
TAAGTGCCGAGGCAAAAAAAGTAAGTTTACAACTCCCTCCTCAATGGGGGCTCTTCACTC
TCAGGTTGCGGGGACCTGAGTGACCTAGGAAAGTTAATTAGGAGGCGAACAAAGAGCGAG
CTGGAGCAGAATGCCTCGCCTCTCCTCCAGCCAAAGATGTCATCCATTAATTAGGAAAAT
CTTTAAGGTGGCCTTATTGAATTTACAGAAAGCCCCGTAGTTGGCGGGCAACAGTTTTTT
GATCAAGCCCTGACTCAAACAATGCCTTTCTGGGGGTTAAAAAAGAAGAAGAAGGGAGGA
GATTGGTGGTAGAAGACGAGAGGGAGAAAGGGAAAAGGGg
>NODE_687_length_385_cov_10.381818
AGCTTCTGCTCCTGATTATGCTTTTTTTTTCACTGACTGTAGCCTATCATGTAGATCATT
GGACTTCTATTGTCCCTCCTCCCTTTCCAAAGGGAGCAGAGAGGATGAGTGTTGTCATTA
CAGACAAGCAAGCAAGGTGAACCTTTCCTAGACTGGGGACCTTTTCCTGGTACACAGAAT
TGGAACAGCCCCTCATTGCACCTCCCCATAATCCCTGGCATTTTGTTTTGATGCACCACA
GCATGAAAATGAGAGAATATGGCAATGTTATGGCATTTGAAGTCAATATGTATTATAAAA
TCAATCTAGATGAAGATCTGCCCATCCCTCTAATTAGACGGGGTGACTGGAGATTGATTT
TTAATTGCAAAAGTAATTACATGGAGCAGATAGCCAGTGACATTTGATTATCTAGGTGAT
TGATTAAAAGGCCTGGCTGCTGGGGCAGACTGTCAGCCAGCTGAATCCAGACAAAAGAGA
AAATTAAAAAAGTTGTCCCGTTTGTAATCACGAATTTCAAGGGTGAAAT
>NODE_688_length_306_cov_3.039216
CTCACAATCAAGAGGTTATGCATATAAATCCACTGAGATGAGTAATAATTTTGCCTCAGA
GCATTCATTATACAACTGCATGTAATCATAAGAGTGTAGAAAGTAGTTCTAAAACTCACA
GACGAATCTGGACGAGGACAGAGCCGTCTGCTCGTCTTACAGCTCCACATATTGTAAATG
TTAGTTAACCAGTGCAGCAGGAGAAGCAGAGACGCCTGCAGGCTCAGCAAAGTGGTAGAA
AGGAGTTGCTCTGTCATGGGGCTGAGGCTCGACTCCCTGGAGGCAGAGAGGAGAGGGGAA
GGGAGGGGAAGGTGAGTCCAAACAGGACTGGTATCATATGTGGACTTCATGTTAATGATA
AAATACCAGTCAGCCTCTCTGTTTTACGGCACAAACATGATGGATACGGACTTGCACTAC
GTGTGTCTTTTTAAGTGATGTATTtagaat
>NODE_689_length_569_cov_4.803164
GAATTCATGCATTGTACAATCTCCAGTTCAAGTGGATGGGAGGTTGAGGGTCTGCTGTTG
ACATTTCATCCACAACACAGTTTTTTATTGTATTGCCAGGCCTATCAATGAGGAACACGC
AGGAGGAGGAGCCTCAGGATCCTCAGCTGGTGCGACTGGACAACATGCTACTGGCGGAGG
GGGTCGCGGGGCCGGAGAAGGGCGGCGGGGCTGCTGCTGCTGTGTCTGCTGCCACCAGCT
CGGGAGGGATGTCACCTGACAGCTCACTCGAGCACTCCGACTACAAAAGCAAGTTGAGCC
AGATTCGCAGTATCTACCACACTGAGCTGGAGAAGTATGAGCAGGTACCGTGTCGCAACA
GGGAATGAGTGCTGACATTGCCTGTACACGCTTGCCTCTACTGCAGCTGCCTGCCAGGAG
CGTAATACATAGGCATGTTAGGTCTAGTGTTCACATCACATAACTTTGCCTTTATGGGAA
ATACATTTGTCTCAATTTCTGTCACGTATAAACACCGCAAAAGGTGCCTTATCAGTGTAA
CAATGTGCACTGAAGTCCTATGTTGGTCTtcagatctgttgtgaatcactcatcagacgc
ataaataggtgtttcttatagcacaaactaaaacctttcctcagtttataaaatagccta
catacatttgctgcacatgtacaggaactcttgttctgttctatgtaagtgag
>NODE_690_length_350_cov_1.602857
TTATATGCGAAAGTATTCAATTGGCATACTTACTTTTTCTGTCTGGGAAGTGCATGTTAA
ACTCATCATAAGGCATTTCTGCTCATGTCATCTCAAACATCTCTTAAATCCAGAGATCAA
AGTATTTTTGTAATCTGTAATCAGAGACAGCCTCCAGATTGAAAATCACTGGACATGTCA
ACTAATCGCAAGGTTGGCTTGGTCCGATTGCCGGCCCCTCAGCATGCCAAAGTGTCCTTG
GGCAAGACACTGAACCCTTAGTTGCAGGCAGGCACCTTGCATGTAAGCTCTTTCACCATT
GATGTGTGAATGGGTGAATGTGAAACACTGTAAACTGCTTTGAGTACCAATAAGGTAGAA
AGGCGCTATATAAGTGTAGACCATTTACCATTTCACATAGTTACTCTGCTTTTAAAATGC
TAgttgttaggatgtttcttgtcccttatctaaataatctttgttgtaattaagcctatg
tatcgtagtagtaa
>NODE_691_length_619_cov_7.172860
TTGATGTCAGCTCGATTTTATTTACATACAATGAAAATGATTTATTTTCTCGAAGAGGTA
GGGAGAATAAGCGGACTTGGAGGGGAAAGAAAGGAAGAGAAATGGTCTGTCAGGCCGTTG
AGAAAAGAAGTTTAAAATGCCTTGAACTATTCACCACTGAGATGGCTAATCAGTATTGAG
GCTCCGGGGCAATCGGGCAGCTTTTCAATGTGGTTTTCCCTTTCATCTCAATCGGGATGG
AGGCGCTCAATTAAAAGCCTATCAGTTTGTAAGTAAATCAACGCCTATCAAAGTTGTCAC
ATCAAACAAAACGATTATTATTGCAACCCGCCTCTGCCATTAATCTCTTTCTGTGGTAAT
CTGCTTGACAGGTCAACTTGGAGAGCAAGAAAACCTGGAGTGGACAGTGAAGGGGGCCAA
AAATATCTGTATATAAGTAGAAAATAAAAAAAAACTAAATGTGTGTTTGAGGCCAAAATG
TCCTGCAACGGCAATTTGGAGTGAAAGGGAGAGTGAATAAAATGTAATAAATCATTAAAT
CGACATTGTAAAAAGTAGAATCTGCTGCAACAATTTACATTTTAAACTAACACAAAAGTA
AAAAGTAAAAAAAACAAAACActtttcagctaacatgttaaaaaaaaaatctgcttgtat
tcttccactgggacgctttgttaaaaaaagggtgtagtaataaataaaaacaagcaatta
cctgattgtctctatatgagcatcagtcataattctgggatca
>NODE_693_length_378_cov_6.100529
GGCTCTAACCGACCCGAGGACCGGCGAGTACTCGGAGGTCGCTGCCGCTGCAAGGGGACG
AGAACAGAGGGTTGTGGGGGTTGCATGACAGCAGCACTGGGGAGAGAAACACAGTTCAGG
GGCCTTTTTCCAAGAGTGGTAATCAGGCGGAGGGGGATGAAAAAGGCTGATTTTCAGGGA
ATTAGCATGATAAGCGAGAACACAAAATCAATCCTCGTCCTCAGCCGAGGCCTCCTCTGA
TTACTTTGAACTGTCAAAAAATGGCAGAATCAAATCGAAAGTGCTCGAGGTTAGGGGAGT
GATTTGTTCAAGAAGAGATCGCTAGAGCAATTGACACAGCTCTTGAGACAATAATTGGGT
TATCAAAGAGAAAACAGGTCAAGTACCACGGGGGTGAAAGCTTATTTGCATTGGATTTTC
ATACGGAGAGACACACCTCTCCTTTGCAGCCACTGTTTTTTTTATCGCTCACTATACTTG
AGGGGCGAGTTGACACGGggattgcatcattatcatccagaa
>NODE_694_length_585_cov_5.654701
ATGATGAGGAAAAGCACTGTTTTGTTTGCACTACATGGTGTGAATTATTTGGGCATGAGA
GGGTGACCAACAAGAAGTAGCCATTAGACCTCTGAGAACAAGCAGCGACGCATACAGCCA
GCACTCCGCCTCCCACCCGCCCCAACCACCTACACCACCCCTCGACAAATGCTCAGCGGT
CGTGAACTACATTGATCTGGGGTATAATTCTCTATGAAATTGATGGATGAGGGCAGCCAT
TGACAGAAAGGGTAAAGACCACTTTGAGATGTCCCCTGTGAATAAGTATGATGGAAAATA
GATTGTTGAAGAAGATTTATGTTTGTTCTCCGCTGCCACAAGAGAGGGCCACCCCCCACC
CTCTGTACCCAGCCTGGCTCGGACCAATCAAACATGTCATTGTGGTCAGATTAAACTCAC
TGCCTCTATTCAGCTGCCAACTCGGTGACAATTAGCTCATTCTCAAGATGCAAAAAAAAG
ACAGAAGCAGCATTCTTTTTCACAAAGGCATGCCATCTCTCTCTTGCACTTATGACAGGT
GATGTTGTGAGATATCACAGTGAAGTTAAACTTCCTGGTATTGATCTCCCTAGAGCAAAA
AAACACGCAGACAATTCTAATTATATTTAATAATAATTAGGTTTTTTTGTATTTGCTTAA
AATTTCCTCAGATATTTTACATGTAGTGTTAATATTGAGGTCATGCAAACATTGTGAAGT
CTTAATAAc
>NODE_695_length_292_cov_2.044521
AAAACTTTTCAAATTTAGAGTTTTGATCAGTTAGAGATAAGTAAGACATGACAATGACTT
GACTAAAAGTCAACTCATTTCCCCAGCATACTTTCTCCCTGCCATGTCAGAATGGCTGAA
ATGAGCCAACGCAAATAATTGGAGGCACATATAAGAGATGAGATCATGGAGGGTTTATCC
AGTAATACAGGCACTGTAATAGACGGCACTGCTGGCATCAGAAAGAGCAGATATAAGAGG
GCTGCTCCCATCATCACACCCACCAACACCACTCATAATACCACCAACATCCCTGTTCAT
GACATTGTTAACAATGCTGTTATTGCTGCTACCTACATTACTGCTGCTACGCCCACCTAG
GACCTTTGATCCACCCCCACATCCTCCAATCAGTCcataggcctcctctcgattccttcc
aatgtttacatattgg
>NODE_698_length_600_cov_6.755000
GTATGGGTGTACTTGTTGTGTACTGCATATAAATTAGCCTGCATTCTATATTAATTGCAG
TATGTGATGTTATGTCATGCATTTCCATTGATATCTGCATAAAAAGTTATGAAGTAACCA
CAATGCATTGCCCATATGAAGGAAACAAACTGAGAGAATATTTTGTCTACTTGACTAAAT
CTGGGCGCTTGTCTCTTTGTGTTTGCATATACATACATACATATGCAGCATGTGCGCCCA
TTTGCTACTGATGTGGTTCACATGTCATGACAGAGGAAGGACACTATCCTCTGGTATGTT
TTGTTGTGCCCTCTGCCTTAATTTGCCTGTTGTAAGTGTGAAGGGGAGCCAGGGAGATGA
CATCATGCAGCAGGCAGTGTTTGAAGTGCCAGTCCTGAAGGAACCACTTATAGCAATTAG
GATATCCTTGAACAAGCGTTTGCGAAACATTGGCTGGTTTTTGGCATTTGCCTCCCGTTC
CTGCCTACTAACTAGCGAGGTTTGATCTCCCATAATTATCTACCCACCGGCTCCTCACTC
CTGACAGCTCTCTCCCTGGAGAGGGCTGAATGCCGGGGCTACTCACTGATTGCATCAAAG
TGTCAGAAATTGCAACATCAAAAATAATAACTGATATTCCGGCAGCCGGCTGCTCTTTGA
ATATTTCCTTTAAAACgctctctaatttgtgtctcgcatggtgccaatgtgtgtgtgact
gtgagggcttaaagcaaataaaag
>NODE_702_length_671_cov_2.837556
ATTAGCATGCGGATTGGGGATTCAACTGGAACTACTATTCGGTGATCGGCGTCTAGAAGT
CGGAATTGCCCGCTGGTTAGGTCTTGTGTTGGAATCATATATGAGTCAAATCCTAGATCT
TCATAGTCTGTATATTCGTAGCTTCAGTATCACTGATGACCCATAGCTTTAATTGTGAGG
TGAGGGTCATTAATTTCGTCCATAAGATAAAGGATGCGAAGGGATGGGAGTGCAATGAGT
GTAAGAATGAGAGCGGGAAGGATTGTTCAAATGATTTCAATTTCTTGTGAATCTAAAATA
AATTTGTTGGTTAGTTTGGTGGTTACCATAGCAACAATGATGTAAAGAACTAGGGTGCTA
ATAAGAAATACGATTATTAGGGCGTGGTCATGGAAATGAAGAAGTTCTTCTATTACAGGG
GAAGCTGCGTCTTGAAATCCTAGTTGGGAGGGATGGGCCATTGATACAAGACACGCGGGG
TTTTAACCCACGATTCTGCCTTGACAAGGCAGTGTTATTGGCGGTTTAACTAGTGTCTTA
TGAAGAAAGTGACAGAGCGGTTATGTGACTGGCTTGAAACCAATTTATGGGGGTTCGACT
CCTCCCTTTCTCGTAGAAAATTAGGCAGGAATGGCTGCGTGAGTTTTATGCTCTTGCCAA
GTTTGTTGAATTTGGACGAATGCAGGTTCTTCGAAGGTGTGGTAAGGAGGAGGGCAACCA
TGGAGCCATTCAACGTTTGTTGAGGTTAGTTCAACTCAAAGCACTTCACGTTTAGCTGCG
AAAGCTTCtcagatgatgaataggaacatgataac
>NODE_703_length_310_cov_3.880645
ATTTGTGCAATTTTGATTAATTAATCTTCATTTTTTTCCCCCCAAACTTGAGCCCTGATA
ATACATGTTCCCCTGCGTTCTAAGCAGCAGCACTCTGAGCTTAAGCTCCCCCCTAATCGT
TCCCTGAATAGCAGCTCCTCTCCACCTCTCCGTAGGTCTGGGTGGCAGCATATCTCAACT
CGATTCACTGTGACAATATTGTTTGGCTATCATTCGCTGCTTTAGGATGAATGGCATCGA
TCCTCTTTTAACAACATTTGTTTCCTATTGTGTTCGGGGGGCGCAGCAGAGGAGGGCAGA
CGTGTGAAAGTGGCTGTTTGATTCTCTTTTTCATCCCCATGACCTCAGCTTTTGTGTCCC
GTCACCCTGGGAATGTCACGCCTCACTACTCTACTTTAAGATGTTTCAGAAAGTGCCCTT
TGTTTTCACTCTTTTTTTTTTTTTTTTTTTTTTT
>NODE_704_length_428_cov_7.282710
AGAGAGAGAGAGAGAGAGAGAGAGAGGGCTAAGCTGCGGCTAGCAGCAGTGTCCAAGGGT
CTCCACCGCGGTCCGACCTGCCAGTGGGGCGGTCATCCAAGCGGGCTCTAATTCACAGTG
ACACCAATTATGATTAATCTCATCACTTTAGGAGAGTAGGCTTGTCAAGGCCCTAATTAA
GTGCGCTGTCCCCCCTATATGTGCAGACAGGATCAACAACACATTATATTGTCATAATGG
GCATCACAATCCACGAGTCTATTTTTGTGTTGCCTAACTTTTTAACGGCAAAAGTCCTCT
GGAGGAAAGGGAATAACGTGAATTAAGAAGCAGAATATTATCCATGCTGAGGTGACGTCA
CATCTTTGCCTCCGTTCGCGTTCCTTATTCCGATCACCCGGCTCTCTGATTAGAGTCTTC
AGTCCTACTCTGGGATGCTGCATTTCATTTCATATTTGATAATTGAGACAGATGATGTGA
CATAATCACAAGCCAGTGACACGTTGACCTAACACGAGGTAAACAACTCACTGAATAACA
ACGACACAAATGAatatcattaaaggagtcat
>NODE_705_length_415_cov_7.520482
TGTTTGTTTGCCTCCCTCTCTGAAAAGCGCTGGATTTCAGATGTTAACCTCTTTGGACAC
CTCCATTAATGAGCGTTTAAATGCGACTCTATGGTAAGGGTTGAGCTTTAAGTAGCACAG
AATGAAAAATGATTTGTATTGATGCAAATCGTGTGTACGGAGTGAATTATACACAATTAC
CCATCAATACTGGCCAGTCTTGCCCACCCTCACCAACAAGATGTGGTTAACAGGCAGAAA
ATAAGATTGAAATGGTGTGTAAAGAGTTGAAAATGAATTTCAATGCTGCATTTGTCCACA
ATTACCCCGTCGTTCACACGTGTTTTATTGGGAGTTTTTTTTTTTCTTCAAATATTTCTC
AAAGCAGATTGGAAACATTCTTGGTATTACCCTCTTTCTTCAGAGAAGAAAGAATTAAGG
ATTTTGTGACAAAAAAGAGATTTTCTCTCCTGCTGGAGCGACGGAGGATAACATGGAGGC
TCACAGCGTGTTTGATTGTTAATCGTGGCACAGGGGCTTTAACTGCTAATGCTCTCACTG
CAAAcctgcagaaaaacac
>NODE_706_length_719_cov_4.898470
GTTTTGTTCAGTGGAAATGGACAAAAATGAAAAAGTGAAATTCCACTTCACAACCTTATG
TGAATGAGAAAGGACACTACTTCAATGTGATATTATCACAAAAAAATTATGAAAAAAGAC
CAGAAGGGGAGTTCAAAGCACAACCAAAAGTGAAAGTCCCTCAGTCAGTGAACTTTGTGA
CCTATGGGCTTTCCATGTGACCCCACCAATAAGAAATGCCTTAGGTAATTTGAATCAAGT
GGAGGTGTGGCACTTTCAAACAGATTCGGCTGAATAGGCCTGCTGGAGCAGCACACTGCT
CCCCGGACCAGATGTGTGGGGCTGTTTTTTTATTAAAGGAGAAGCTGATAGTTGCAGGTG
CAAGGCTGACATGAGGGCCAGCTTTGCAGGCCTTCATAAAGGGGATATCCATTGCCTGTG
TTTAATCAGAGCCAGTGGGATGGGATGGGATTCATTGCTCTTTGATGGAGAGCACTGTTA
TGAAGATGGACAGTCACTTTGCTCTCTAAGTGAAACCATCGTTTAGCCTCAATTCCCAGA
GAAAAGGGCCATTTGTTATCCACAGGGGAGTGCAGCAGGGGTGGTTATGCTAGGTGGAGG
CTGCATGCATTTTCCACACAATTACCGTGCATAGGCATACATTTATGGTCAGAGAAAACT
GACTATGCTAAAGCCAAAGTGACATACAATATAGACTCTGAATATCCTTCCCTCTAATAC
CAACAGAGCAGGAGtaaaaccgacacacacaaacacgctcacacacacctgtgcatgatc
tgtatgtgtgcctgtgaatacatcatcactcacttgtgttcgcctgctggtgatgtattt
tcacacatagtcatagtaagact
>NODE_707_length_330_cov_1.318182
GTTTGCATGTTCTCCCCTTGCAGCGTGGGTTCTCACTGGGTACTCCGGCTTCCTCCCACA
GTCCAAAGACATGCTGAGGTTAATTGGTGATTCTAAATTGTCCATAGGTGTGAATGTGAG
TGTGCTTGTCTGTCTCTATGTGTAACCCTGGTTATAGACTGGTGACCTGTGTCGCCAGTC
TATAACCAATATAATTAATTAAAAAAACAATGATTAATTAATTAAAAAAACAATTAACCA
ATATATCACAGGGTATCACGGTGTCCCCTGCCTTCGCCCAGAGTCAGCTGGCTCCAGCCC
CCCCGTGACCCTACAGAGGATTAAGCGGTGTATAGATAAAGGATGGATGGATGGGTTGCC
AGTCAGAGTCAGAACTGACAAATAAGAGAactggaacaaaacagtgagattgtcaaacca
tacaaaactaggtaagtgactgtagagtaaatgaattcagggacaaaaacaaaa
>NODE_710_length_507_cov_8.806706
ATCTGCATTCATTACTATGCAAACAAAACAATCCAGCCTCATATATTCTTTCAAAGTCAC
CTTTAGATTCAGACACTTTTCTCATATAGACGCACTGGCAAGTCAGAATCCTCCTGAGCA
CAAAACAAACAGCACATCACGGTCGCATGTAGAGAGCCACACCAGTGAGAGAACAGAAAA
GGGAACATTTCAACAAATAGAGAATAGCATGGCACTGTCACATGGGGAGCACAAAACAGC
AAATAACAGAGACAAGGTCTGATGGTAGCCCTTGGAGCAGCTGTCATATTAAATAATAAT
GAAGGATCTATTAATATGCAAAGGAAGCAGCAGCCGACTGGCTTAACGCTGTCATGCCTC
TGCATATTGTCAGGATCTTCATCATTAATTAACATGCTAGCTGCCCCATACCTGCGCCAA
TGTCAGAACATTCTTACAACAAACACCCCAATGCCTGTGCCCTCCGCAACTAACTCGTAT
AATTAAATTAAAATCAGATTAACTTCACATCAGTACACAAAAGACTGACTTTTACGACTT
TCTCTAGCAGTGATTAAAAAAATAAATAAAATAACCGGAGCTTATCTGTTGTGTTTCTGT
Tctcttctctgttagggactgcaccacgggcaacaacaaaaacacacttta
>NODE_711_length_362_cov_1.903315
CATAGAAGGTGACAACCTCCCACCACCACTAACACCATCAGTGGTTACCGGAGGCTCAGC
TGGGCCCCGGGACATTGTCAAAGTGCCACCTGGAAGCTTGAACATAGATCCCTGGATCTG
GGCAGTCCGCAGTCCACCAGAGAGAAATGAGGAGCTACCTCTAATACCTCCTTGTTGAGA
TGTGGTGGGAGGAGGAGCAGGTGTGGCAGAAGATGGAGGGGAGAGATGTTGCTGAAAAGG
TGAAGCAAAGGAAGCATTACGCAGTTGAGAGTTAAGCATAGAAGAAGACAACCGCGGGGA
AGAAAGTACAGAGGGAGCAGGAGGGGCTGCTACTTCAGGGGGTGAGAGGACGGTtgtata
gaggttggcattgcgctgtagaggagatgagtaggaggcactgcgtaggcgggagttctg
catcaaagcattggagagacctagactagcatatgggctcactgcctggctcccttctac
attagctgatatctccccctgcatac
>NODE_717_length_590_cov_4.396610
AAGAAGAAAAAAAAAATGCAACAAGCCACCACAATAGTCTGCTGAGAAAGCAGCAAAGAC
CCCCACTGTTTGAGTAATATGGGAAACATAAAGCACACACAGAGAGAGAAAAAGGGTCTT
AGTGGGAGAGTGGGGAGCTTTGGTTGGAGAAATGACCTACCCTTCCCTGTCAGCACTAGT
GGATGGGGCGGGGGCAGGGACAGTGACCGTACCCACATTATCCAGCCTGATCTGAATGGT
GGTACCTAAGGGGCTCCTCAGGTACCTTCTCTCGATGTTGCGCTCCAGATCGGCCAGACG
TGTCACTGCAATGTCCAGCGGGTTGTCCGGGTGACGCATCACCCCGCCCTTCTCCCCCCG
CTCCTCTGGATGCTCCTTGGAGTCCTTGTCTCCCGCGTTGGCTGACGCCGGCGTCGATTT
GGTGAGGGGCTTGTGCTCATAATACACCAGGTCCTCCCGCTCAGACTGGGGATCTGGATA
CGTCCAGCCCTGGAAGAGGAAATTAGCTCTTCAGTCTTATGGCCTCAGATTGCGGCACTC
CACAAGGTGTAATCATCTTTTCACTAAGAAAATGCATTGATGTATATTTGTGATCATGTG
TTACTATTTCACCTTGACCTGTAGGCTGGCTGCAGTGAccttcctctccagttcctccac
ctgctgcaacacggcaatgtccatttccattgcctgctcctcgacacaccaaccccgcac
cgactccacactga
>NODE_718_length_522_cov_3.409962
CCAGAGAAAAAAGGAAACAATGACTGAAGTTGGAAATAGAAAAAAAACAGATAAGTTTTT
GTTCCATAAAAATTTAACACCGGGCACTTTACAGAGGTCCATTTCTTTCTGTCTTTCCAT
CGTTGTTCTCTCTTCCAAGTCCTCATTTGAATGTGCCTAGAGCTACATAACAGCACACTG
TCCCACTGGAAAAACAAAGCCCAGACGTCCCAAGGCTCTCCCAGAGTCTCTCTCCTTCGT
TCATTCGTTCGTTCCTTCCTTCTCTCCTGTCTGTTGCCTCTTCTCAACCCTCTCTCACCA
TCTCTACTCTCCTGTGCCGTGTATGTGTGAGGAGCACTGCCGGAGGGCGATGGTGGAGTG
GGTGGTTACAAGGTGAAGTAGCTCTTCTCTCTACTGTAGTCTTGACCAGTACTGAGACAT
GTCAGGCTCGCTCCCTGGGACTTGGACAGGGACAGACACTCCAGGAGAGATGAGTCCTGC
AGAGACAAAAAGAGAAAGACATGAGCATGAAAACAAAACAGAAACAAAAAAAAGCCCAAG
AAGTCTACATGCTAAATTAGATGCACCATGCACAGTTAGTGTGACAGCAGTTAGCCTTAT
AACACAGAGCATTGTACTTTAAATGCTTGCAAATAGGTAGACGAGCATGGGGCCGCAATG
AGTCAc
>NODE_719_length_307_cov_10.231271
CACACACTGTTCCCTGCTCAGTGCATTACAGCCTTTCCTCCTTTTACACTTATCTGTACT
CATGTGTCTGCAATGAGCGAGCCTAAGTTACCAAACTCGCAAATTGCCCTGCTGTCACGC
AGGTCCCCTTTAAGTGCGCCTTTTAGCCTCCTAAAGGACAAATAAAGTCCATTTAATAAC
TGCACTAAACACTAATAGTCTATGTGTGGTTGACATTTGTGTTTGGACTAAAAGCCCCCC
TCAGGCCACTGCTGGTACAGAGGCAGGGGCGCGCAGCTCCCCTCTGTAGCACTAACAGGT
CTGCCACAGCTGAAAGCACAAGACAACAGCTCTTAAGACACTCTCTCACACACTGAGCTA
TTGATCCGTCTAAAAGAACACACAGTGGACGCCACTTGCCACTCTACTTTCAAAACACAT
TTCTCTCTCTCTTTCTAAAAAAAAAAAAAAA
>NODE_720_length_479_cov_3.931107
CTTACTCTTACTTCCCATTCTTTCCCTCCTAACCTAATTTATTTAATTTCTCTCCATCTA
CCATTCCATCACCATCCTATCCCACGAACATTGCCATCTCTCTCTCTCATTCTCACCTCT
CTGTCCTGTCTCATCTCTCCTTGCCCTCAATCCTCACCTACACTTCTCACTCTTGATTCC
TACCCCACCATCCAATTTACCACTCATTCCTCCCTCTTCTCCTCCTCCTCCTTCCACCTT
TTGGTGACTCTGTGGCTGCTGGTGTGGGCATGCGGGCCTGCCTGACAGAGTTTTGCATGC
GTGGCCTGTCTAACTTTTATTCAGATTCAAAGAAAAGGATCCGTACATCCTATCAGAGTA
AGTCGGGCCTTCCTTAAGGCTGGGGGACTCTGTGTGTGTGAGCAGGAGTGATGGGATTAT
AATGACTCAGTGTTTTGGTGGAGATGATTGCCATACAGATGTGGGCTAAAAGCAAAGGGA
CTAACCAAAGAGATGACTGGAATAAACATGTTCGTTTCTAGTCTTATGGGATATAACCTA
TATGCCATatacagagcttcccctattccagtcatgtccagcagtatgtcctttgcagaa
ggagggccactcctttgagtctg
>NODE_721_length_378_cov_3.955026
CCCCCCAAATCTCCCCCTGGCTTGTCATCCTCTTAACCCACAGCCTTGGAGCTCCTACCC
CGGCCTCAGCTCTTCCCTCTCCCTGCCTCTCCTCCAGCCTGCCTTTCCCTCTACTCTGCC
TCCCTTAGCCCCAGCCTTCTGCTCAGTGTTCAAGGGGAGAGCCAGCTAGGAATGCTGTGG
CTCTAGACGTTTTGTCCAAGCCCTAGGTCTCTTTCACTGAGGCAAGATTAGTTCATACAA
AAACTCAACAATACACCACTGAAAGCCATTGTTGATATTCAACATTTTTCACATAGCGGA
GCAGAATAGACAATGCGGCAGCCGGGAAAGCCCGAAGCGGACTAGCAGGGTTGATGGCTG
ATGGTATCTTAGCTGAGCGAGGCCTTAATCCCTTTTATACACACACACTCACACAAGTAT
ACACACTCTCAACAGCCTGGAGACAGCAAAATCAATACTGCTTGCTctgtctctgtgtgt
ggatcagtgggtggatgagtgtgatacggagaaaaaagagaa
>NODE_722_length_290_cov_1.168965
TAGGTGTACGTTTGGAGGCACATATTGTTGGTTCAACATGAGAGGGAGAGACAGCCACTT
TTTTCTGAGGCTGCCACATACATTATCCCTCAAAAGTGAAAGCCAACTTTTGTTTACTCA
TACTGTGCACAGATGCACATGCCAAGCTGTTGAGAATGCACTACATTCATGACAAAACCA
TTCACAGTTTGAATACAAACAAGGTCCATGAACATTTTAATGTAATTCGAAAAGATTAGG
ACATTGTGGATCTATTGTTAAATTAAAATACTTACACCTAAAGTCAGTATTTTATTATCa
tcaacagacacagcaggaagtaaattttctatcaccagaatctagtctaaataattccct
gttaataggaactgttttttcttcttcttatcattgtcacatttgaactacaactcaata
aatgcattagtcac
>NODE_723_length_373_cov_3.345845
GTTAGGAGATACTGAAGAGACAACAAAGAGAGAATAGCAACAAGCAAAAGATCTGAGACG
TCTGGACAGTGAGAGAGCAGAGTAGAGGTATGGTGAGACTCGGTAGAGGGATGAATAATT
CAGGAAAGTGTTATCTCCTTGCGCTCTGCTGCCCATCCCCTCCATGACCTATCACCTAAT
TGGTTGTAATAAGTTAAAGAGGGGAGCAGGTGTGGCTGAGGAGTTAGAAAGTGGCCCACT
TGGATTCTGGCTGTGCTTCAGCTACACTAAAAAGAGATTCAGAGAAAGCGAATGGTGTGA
AAGACGGAGGAGTTAAAGTGAAAGACAGGGAAAAGATCAAAATGTAATGACATGGAGCAG
ACAAGGACACATGCTCAATCCAGTGTAATACTAATTTCTTAAAAGCAAATGTTGATGTCT
GCAGTTGTTGACTGCTGTTCAAGTACCTGGTCTAGGTTTGTGGACAGAAAATGTGAACCT
AATAAGTGCACTTCAtcctgccttgtgtttttgttag
>NODE_724_length_491_cov_4.659878
AGATGTCCAGGCTTGATCTTTGGGTGGATTCAGAGGGGTGGGGCCCTCTTTTTCTTTCTG
CCGTGGTTTTCAGCCGCCAAGCTCACCCGCTTTTGGCCGGTCAATTGTGACACTGTGTGT
GTCAGTGAGCAGGGGGTCTCCTGGTAGTTGTGCGTGTGTGTGATAGTGTGTGTCCGCTTC
ACACATTGACTGTGAAGCTGCAGCAGTATAACAGCGGCTGCTGCTCCGGGGTCCCGGCGG
TATTGGCCTAGCCCGCAGTCTCTCTTGGCTAACTCATGTTTCATTCTTTGGCAATTTGCC
CTAATGAAGTCCCGCAGGAGCCCCTCAGACCTCTGTTCTCTTTCCATATTTAATCATGTT
ATTTTAATCTGGGGGATGAGCTAACGCCTCTTTCTCCTGCTGTGTCTCTGTGTGTGTGTA
TGTGTGTGTGTGTGCATGTGTGTGTGTGTGTTTGCGCGTGTGTGTGCACACGCGGCAGGT
CATTACTATAGCTGGGTTTTCATGAGATGGGATGTCAAGAGGGGGATGCTTGCTTTAAGA
CAATGGAAGACAATGACTTTAATTCTGTGTGTAATATTGGCTTGACAATGTAAAAAGCGT
CTTTGAAAAGCAATGTCAtcttcacgtgattgctt
>NODE_725_length_412_cov_7.980583
GCCCTTGCATATGTGCACGCGTATGTGCGTACGTGTGTGAGAGACAAGTGTGCGGCTCTC
CACCAGCAATAATATCGCATACATTTTAAAGGACCGTCATTATCGCCGTGGGTTACCCTG
CAGCCCCCCATCACAAACCCCACAAACCATTTTCATTCCAAACTCATTAATATGCAAACT
TATTCAAATGAGATTGTAATTAAGCATCTACTGAGTGGGAACCCTTTTCATGATAATTTA
TGATAAACTCCTCGCCACCTTTGATTGAGATTGATTTTTGGCGCAGGCAAGCCGACCTGA
ATACAAAGCTACACCTGAGAGACCTGGAGGGAGAATAACACTTTTAAAACAGCAAACTTA
TTTCATGGCTGATTGTGCCACAATCATCTTGGAGGAGTAACAAAGATCTATTTGAATAAT
GCATTCCCACTGTGCTGGTGATGTGCTCAGCCTAAAAGAAAAAAAAAACaaaaaaaactg
ggcatatctgttcttggcatcaaggtgacaaagtgatgtgtgtgaatgtgtgtctgtgtt
tataatggaaggtaaa
>NODE_727_length_761_cov_4.048620
CTCACATTTGAACCTCTCTGCCCTGACTTTCTCAGACACCGAACACACACACACACACAC
ACACACACACACACACACACTCTCTCACAAATACGCAGAGGGAAAGAAATGTTTCACAGA
GTGTCTCACCCTGCAGAGAAAATAAGAAATAACCATAACTCCTTCCACTGCCAACCTGCC
CTGCATGACCCCTGTTTTAAGTGGGTAGCAGGTAATTGCTGAGGCGGTGTTACCCATCAG
CCTACAAGTCCATGTGTGCCTTATGTGTCATCTCTATTTATTATATTCTGCACGCTCCCT
GGGCCTTGGTAATCAATTTCACAAGGATACAGGGCTGATATCAGCTGCCGTGCACATTAT
GAGGCGAGCCCTCCTCTTATCAAGTGCAGAATTGCCGGCTAGAGGTCATGAACAGATAAA
CAGGGATGTAACACAACTCCCCCACTCACCTGCCCCCCAGTGAACACAAAGGTGGGAAGG
TGATGTTGTGAGGGGGGTACAAAGAACAAAACACCCAGCAAGGAAAAGGTTGTGACCCTT
GTAAGGTGCCTCTTGTTACGCCCGACCTTCAGAATTTCATCATCAGTGCTTCTGTCTGCT
TAATAATTCGGAAGCTCCCGTCTCATCTCTCTCTTGAGTCAGCGTATGTGGGTGTGTGCA
TGTTTGTGTGCGGTGGGGTTATGAGGCCTGCAGACACCCTCTCTCTGATTATCTCCAAGC
ACTCTTTGCAGACCTTTATAGACCAACCACAACTCCATCAATCATTTGCCCCGCCGTCTT
ACTCTTCGGGATGACCCATGTCCCACCTCACCACTGCTAGGCTaatattatctaaagctg
cgcctgtagcagtgttaattttggcagccaatgttgatacagttttagtcttttgatgaa
gatgt
>NODE_732_length_641_cov_3.574103
TCATTTGTAACAACATAGTGTGACCAATCAGTATTAGCAAACTTAAGGACCATATCACAG
TTTAAGAAGTTTCTCTTTTCTCCAAACCTCTGCTCACTAAATCAGCATGAAATGTAATGC
CATTTGCCGTGTGCAGTGCGAGACTTGATAGGCAAAGGGGGAAAAAATGTATTAAACGTC
TGTGAGTGAGTTTTTCTTTCTGCTGGCCTTTGAAAGATGCCAGTTAATCTGCTTACTCCT
TTAATTGTGAGTGGAGGGGTTGGGCCTCCTCCCGGCCAGAATAAGACTACTGATCCAGAA
GTAAAACGATGACCACTGCAGTTATTCCTTCCTTTAGGTTGTGCAACCCCCCTAGTTTTC
TTTAGCCACCCCTCATCTCCTCCTCCTCTACCATCCCCTCCCTCAGAGGGAAGAAAGCTC
CTTGTTCTGACAATAGACATTTTTTGCCATATGTTGGCTTGACATCTTCATCAGGTTCAC
AGCAGGTTACCTTAGTTAACTTTCACTCCACTGCCTGATGGGATTTTCTCCCCCTGTTTC
TCCAATCGGCCCGGGCTCAAAGTCTAGACGGCCTCCGAGGCAGGGTCCTCCTAGCCCTGT
GTCCACAATGGCCGTATTGTGGACGCTTAGTAGTGGTAGCTTCCTCCAGTTACAGCAAAC
AGGCTAGTGCTAAAACAATGCTTTTGTCCAGGGGCATACGAGGGGGGCCTAATCCACTAC
ATACTGTGAAATAAATCTCTCTCTGAGATGAGAGTGAGCGAGAGAAACCGAGTGAATGAA
Atcat
>NODE_733_length_306_cov_2.421569
ACAAGCAAAACACCGTCAGCCCAGTGTCACATTAAACATACCCTAAGCTAAAATTTTCAA
AACAAAAGAAAATATTTATGTTGTCTGTCACAAAACCCAGCATATCCAGTGTTAAATATT
TCTCCACAGTCACTGGACAGAAACTATGTGCTGCACTACATCTGGGCAATAAAAGAAATA
TGTACTAGCAATAGGAAAACTATTCCATTGATCGATCAGATGCAAACTGCAATGACATCC
CATAACAAAAACACAAACTTCATTTCCATACACATATTCCAAGTGTGTTCCCTCCCTGAC
TTATGAAGAGCCTAATGAAGCCCGTCTGTTACTCTCCCCATCGCTTCCATGCAGGGCTTC
TGAGGCGCATTGCTAAGCTACTGCCTTGGCCTCATCCTCACCCTCCCCATGATTGTCCAT
GACCACCGACCTGCTTCatttgaggcggtg
>NODE_736_length_302_cov_7.672185
TTGGAATGCATTTCAGAATGTGTAAACTTTAACCCAATCAGGTACAGACGATTGTTGGTT
TTCATCTCAGGCTGTGAGACTGATTGGTTCTGTGCATGTATGTGTCTGAGGCTCTACTTC
CAGCGAGCATAATGTGTGTGTGTCTTAATATGTGAATGTGTGTGTCTGTCGGTCAGTCAG
AGCGCCAGTAGCGAAGGCGAGTTCAGGGAATCAGATGACTGCTCGCTACTGCTGTTCCGC
TGGTTGGCACTGACCCCGCAGGCTCCCTCTGGGTAGGTGAACACAAATGAAGATGTGTAT
GAGGTGTTGTAGCTGCCAATGGCCACATCGTCATGGTTAACACCACCACCACTGTCGCTG
GCCATAAGGCATGGCCCACCAGGTGCTGGCTCACTTGAGCCATAGAAAGAACTAGAAAAC
TCTACCTCCTGCATTAATCCGGGCTG
>NODE_738_length_357_cov_1.546219
CATAGGATCTAATGCTGCATAGGACATGATGCTGAAGACACTAAGCTACAAAACATACTT
TCAGCCCATAAATGTTCTTCCAAAAGACAAATAAAACTCAAACAATGATGTGAGGATGCA
TCTTTTTATTATTGTTTCAACTTAACTATGTTCATATTGGCTGGAAAATGGAAATAACTG
ACAAGAAAACACATATTCGGTCCATTCTTCATAACCAAACAACTGCAGATGGCAAAAAAT
AACAATCCAACACACTAAGACAAACATAACTGTGGCAAGCGGATATGGCTTGAAGTAACT
TAAAACAAATCTCTGCTTGACATCAGGTGTTACAATCTCCCAAATACCCATTTTAAGCAA
GTAGGAATACCAAGAGAGTTGCCAATCCAGCGTCATTACACTGTACCACACATTATAAGA
CTATATGTTTTAtatgctgctctgtactaaatagcttttagcagctaaataactagatgc
tgaaaattccaaacaagtcag
>NODE_739_length_337_cov_2.516320
GGGTTATCAATCTCCACGCTGCTCATTGGGCTCGATTACTGTACGTCCTGCTGATCTCTG
ATGTGCTGAAGTTCACACACAGTGGTTTTTTTTCCCTGTCTTTTCTGTCCATGTCATCAG
CTGCGATTGTCTCCAGCGAGCAGAACCCCGTCATCATCATCGCGGTGGTGGCCGTGGCGG
GGACCATCATCCTGGTGTTCATGGTGTTCGGCTTCATCATCGGGAGAAGGTACGCTCTCG
CGGGCCCCATTGACTCTCCGCTCCTGTGAGTCTGCGCTTGTCAATTAGCCTTTCTGTCAC
TCACAGGCCTCCACGTCTGTGGAGTTGTCACACGCGCACACACGTGCACCCATCATCTCG
TGGCATGCTGTGCTAATGGGTTGTGATGCATCATTTTCTCCACATCAAGCCCCACCAACT
ATTTTTTTTTTAAGCTATTTCTGCAGAGCCATAATGAGACAAGTACTCCAGCGTGAGAAA
g
>NODE_740_length_386_cov_1.958549
CCGCTCCGGCACTCTGAGTCGGGCCACAGAGGAAATAGCGGGCCTGCCAGGTCTGGAGGA
ACCGGCCGCCTGGAGCGCCCGGCGCTGGGGCCGGGGCCGGCGGGGGCCCTCCGACGGCAT
GCCACGAATGCCAGTCGGTCGGTGGGTCGGTCAGCGGGCGGGAGGTCCAAAGCTGTGCGA
GCTCGGAACCGTTCCCTGTAATCCTGCTGGAAGTGTCTTGGCGCGACCGCGGCGTGGGTT
CCAGAAGTTGGGCCAAAGAGGGAAAAAGGCTGAAGGCTGCAGAGAGAGAGAGAGAGAGAG
AGAGAGAGAGAGAAGCCTAGCCTCCTGATGGTCAAAAAACTTAGAGAGAAATTGTGTCTT
CGTGCCCCTGGTACCCGTGGAGGGACATTCTTCCTTCGTGCCCCTGGTACCCGTGGAGGG
AAAATGTCTCACTTCATGCCCCTGGTACCCTTGCAGGGAATTTCTCCCTTTGTGCCCTTG
GTAGCAGTGGTTGTAACTTGTAAGGAAATTAAAACAACAACAATAATAAt
>NODE_741_length_358_cov_3.215084
ATGACATGCAGATCAACTCAAAGGGAGACACTGATGGTTCTTGTGTTCATAAGTGCTTCT
CTTTGGGGTTGTTTTGTTTGTGAGTTTTTCTGCAATTTTCAAAGGCCAGATAATTTGATC
AACTGCTCATCAAGATTACTCTGACAAAAGCACTGACTTGACTTTTGAATACAGTAAGTG
CTATTTGTTGGGGTAGTCTTGCTGTCATCTATTATCAACAATTGTCTTCAGTACACAAAA
TCATGATTTTGGAAGGATGAAGAGGAATTTGTTGCGTGAAGAAGACCTTTGTAAGTCATT
TTTATTACCCTAACTTGAGCACTGACTTGACTGTTGAAATGAGTAAGTGCTACTTGTTGG
GGCAGTTTCAATTGACCGTATCAACTCAACGTGAATTTTGGATTTCCTTGAATGTGAGTC
CGCTCAGACCACCTCAAAGGAGCCACTCGTGATTTTTGTATTCATAAGTGCTTCTCTTTG
GGGTTGTCTTGGTTGTGACAAA
>NODE_744_length_410_cov_4.209756
AAATTCACTATTAGCTGAGCAGTCAGCGACACAGACTGTTGATGCCTTACAGGATGTTGC
AACAGGATGTTGACTGGGAACAAGTGCGGCGATTTACTGGAAAGTCATCCAACAGCAGGA
AGAAGGTGAAAAGAAAGGAGAAAAGGCGAGTAATGCAGGGCCAGAAGAAACTAAAAAGAG
AGGAAAGGCAGAAAGAAAGAGGTTGAATATCGTGGTAAAAAGCAGGGTGAAAGAGGAGTG
AGAGGAGGAGGAAAGAGGTGTAAAGTGGCGGAGAAGTTGACCAGAGAGAGACACTAGTTC
CAACAGCAGACATCCTCGGTGTTGTTTGTTTTGTGTGAAAGTGAATGATAAAAGAGGCAT
GAAATCAGCAGAGAAAGGCAAGACAACAGCAAGGGTCCAGAGCCCTCCATCACAGCTCAT
ACAGCTCCACAGTGGCGGCTCGCACAATAGGCCCCAACTACTGACTACCTCCACCTCCTC
CCCCACCTCCACAGCTGTGTGTGTGTGTGTGTGTGTGTGTGTGTGTGTGTGTGTGTGACC
GGTAAATAATTAAC
>NODE_747_length_172_cov_1.337209
ACTTGTGGTTTTATGCGCTTAAAGAGCATTTCATGCGCTGAAAAGGCCATTTTGGTCAAT
AGTCATGTAAAATGATTTTCGTCACACAAAGTCCCTCCAAACAGCGTGTGCCTTCATATT
TATCATATTTGAACACACTGTGAATTGAAAACATGTCTGTAAACATTGTCTATAAAAGTC
AAAACATGTTTGTAAACATTCCACTTAAAAGTCAAAACATGTTTGTAAACATTATCTATA
AAAGTCAAAACATGTTTGTAAACATTCCCCTTAAAAGTCAAAACATGTTTGTAAACATTG
TATCCGAAGTCAAAAC
>NODE_751_length_476_cov_2.892857
CTTTCACGCTTTTTGGTTTGCTTTAGATGTTTAATACCCCCTCTCTTTTGTGTCAGGGAG
CTGGAGAGGCGTTAAGAAGCGCTGATAAACCCCACTTAGATCCCTTCCTGGCCCGTCACC
CTGGCCTGCCGGGCCGCTTTAGCAGGGAACTGATCTGTGACGGCCTGCCACTCAAACTGA
GCACTTCTGAAGGCTGACACAATGGAGTGAGCAACACACCAGAGGGCCCGGGGGTGGGTG
GGGAAGGGGGATGGAGGGAGGGTGAGGCAGAGGAGGGAGAGGAGGCCAAGAGGTGCCCTG
AAAGAAGGCTAGAGGAGGGGCCAGAGAGCATCTCCCTGTTATCTATTCCCTCTCTTTCAG
TTTATGCAGTTTCCCTCCTCCCTCTTCTTGCTGCTTGATACTGTAGAGCTCACACTCTTT
GACTGTTTGTCTTCTAGTCGGCAGTAACACACACAAAAGCCCCTTCTCTGTTGTTTGTCT
CTCTGTGGTCAGGGCTATCAGTCTGGCACCTAGAAATGAAAGATTGAATGAAGAGGCAGA
GAGCTGGTTGGTGGGTGCGGTGGGAGGGTTGAGGACCAGATAGGAATCAGCAGTGCGGTG
CAGGGTCTGGTGGTGGTGGg
>NODE_753_length_474_cov_1.345992
GTGTTATTGCATAGGGTGGCGGCGGTGGTGGTGGTAATGGTGGGTATAGATTGCTGTCCC
TAGGCATTTCTGGTGTCATTGCTGCTACACTTTCTTTTCCCTCAACCTCTTCCTGTCTAC
GTCGCCTTCTAACAGTTGTTTCATCATCCTCCTTTCTGTGAAACATTAACTGTTTGTTTG
TCTCTGCCTCAACACATTCATCTGCACCTTCCTTTTCTTTAACTTTCCTGTTGCCTTCTT
CTCTTTTTTGTGCTACTTCTAGCCAGTATTTAACATCCTCGTATCCATCTTTGCGCATTT
TCTTTGGATTATTTTTGTTAGCTTTTGCATTTGCTTTTTGTAACCCGGTTAATTTTTGAG
TACTTAATTTACCATTAAAGTCGTACTTTTTTATCCATTTTTCAAGGTACTTTACTTTTT
GCGGGTCTTTCTTTTCAATATATTTCCAATCTTTGCATTGCAGTGCTTCTCTAGATTGAC
ACTTACTGTTTCCTTTCCCCATTTTTGATTCTACTGTAAAGGTACACTTTCAGTGCAATC
Ttcctttggacatttagtgctatttaatcctgtacaggggcactctttgtctgtttccca
gatttctgttaattttct
>NODE_754_length_298_cov_1.020134
ATCACCAATATTTATCATCAAATAAAGGTAACAATTTAAAGCAAGAGACAGTGATTACAT
TTACTCTAACCCTAACACTCGCCTTAGTGCTAATTAGCAGATGCTAACTAAGACTGGCTA
AGTATTAAATATTTCCTGCCAACATCAGCATTTCGTATGCTAGCATGCTGTTAGCAGCAT
TTGGCCCAAAGTAGCAAAGGCACTTACAGATTTGTCACACCTGACCTGTGCTGCACCCAA
GTATGATTTGGATGAATGCAGGAGGTTCCTGGAGCAATCCATCTGACATGCAGTTTGCAa
tgaatgcagctgtatttttgttgaaaatgcttacctgaattcttccagaatataggtttt
gacagcctgtaaaagaaccttaagaatcttcaactgaatctcaccaatccagcatttcta
cgctttttaagcttttcataat
>NODE_756_length_721_cov_6.392510
GTGATGTCATATTTTTCAGCCGCCAAAGCTGCACAATGTTGTGAATCACACTGACTTCTA
GTGCAACAAGTAAGTTTGCAGCCCTTCAGAATTACATCTCATTATATTCTCAGTGTCATT
TCTGAACACAACTCCTCCCAGTGCTGAACCTAATCCAGAGTCAACTCTCCTTATCCATGA
ACAATCTCATAACCATCGACACAGATCTTATCAAAAGTTATTAATGTTGAAGTTGGACTT
CCTCACTCTCATGTTCCCATTTAGTCTGGACCAATCCTGCTCCATGGTGTATGGTGTCAT
GGTAACCGTGGGAAACGCTTGGTCTCTGTTTAATAAACGTGGTTGGACCAGAGTGAGGGT
CCCATATTGACCACTCAAGAAGAGATTAAACGCTGGTGACATTTCCGAGGTGGAATTTGC
AATTTCCACAAATATGAGGGCGTCCTCGAGCCCGGCATGACAGCACATAAAATCAATACA
AATAACCTGAATCCCTAATACCTTGATCCCTGTTAGTGGAGGGATGCATTACAACTAAGA
CACTGGGAAGTGGGAGACACAGCTCTCTGTAACCCCCCCTCCACCTCCACCAGCACCACC
ATCAGGCTCACTGCTGATTCCTATCGACTGTCTCCAGGCCAAACACAGACGCAATAACAA
TTAGGTGGGATAGTGGCCCAATTCTCTCCCTCTCACACAAACACACACGTGTCAGAATCA
CACACACTCACACAACACTACATACATCTAAAACAAATGGACAAATATCATAAAAAGCAT
GTCGGTTTTTCATATTTTTTTGTTTTCTGTGCGTAAGATATACAAATATAAACACAAgaa
gaggcgttcggccaccattagaaac
>NODE_757_length_792_cov_4.275252
AACACCAACTATTAATCAGAGCAGAACCCGTGACAGCCTTTGGAATCGGAAGGGAAGGAG
TCAGAGGGGGGGCCTCTTTGAGAGAGTACTTGATATGAAAACTGTGTTGTTGTGCTTTGT
ACCAGCCTGTGGGAGTTTTTAAACAAGCCCATATGGTGGTAGCCACCAGCTTTGGAAAAG
GCGGGTGGGTTGGGGGGTTAGCCAGGGCCAGGATTTCACACAGTCAGTATTGAGTGGGAT
TGAGGAGGCGAGCTCTTAAGCTGTCTTTTCAGGCACAGCAAAAGCCCTCCATCTGGCCTC
CCCTAAAACTCAGGGCGAGTTTACTCAGCTCCCTGTCGGCTGATTGGGCCTCCTGAAGCA
GAAGTAACAGCATCAATAGTGTAAACCCTTGCCACTTGAGAGTATTACATTTCTTTTCAT
GCTTGACTTAATCAAAAGTGGGGAAGTGAAATTTACACCTTTTTGATGTTCTTTTTTCCC
CGCTCACTAAGAGGGGCGATCTTAACCCATTTGATCTTCACAAGCGCCCACTAAATGGCC
AAATATGCCAAGCAGACGGAAGCAGACGGTTGGCAGTTGCCAGTTTGCGCAGGGTCACTG
TTGGAGCACTCCATGTGGTGGGGCAGGCAACCTCACAGAAGGCTCCAGTCTTCACAGAGT
CCAGCCAAGCTTCTGTCTGGAGGCCTACTGTCTCTTGCTCACTGTCCGCACCCAGCCAAA
AATCAATCCACCCTCATGCTGATTCTCTCTGCTCTGCCTGAGCCAGTGTGAGACTTGTGT
TGACTGAGCAGCATCAAATGAACACTGTAACTGGGGCTTTATAACAAAACGGATAGACAA
AAAGCACCAGCCAAGTGTCATCTCTATGATGTGTATATCTGATGGCTTTAGCAAGGCTTT
GCAGAGTCActatctactttgcatgcaactgcaaat
>NODE_761_length_510_cov_8.268627
TATAACCATTCCCACCAGGATCAGCTTTCTCTTTTTTTTTCCACAGCAAGTGCTTTTGGA
GTAGATGTAATGCTCATATAGGCTGACACAAGAGAGAAAAAAACAGGAATACAAGGGTCT
CTCAGTTAATGTATCATCATCTGAGTGGGTTTGGATTGGAGTTATTAGAGTATTTCACTT
CATTGCATGACCTCCTGTTCCTCCTCAGATCATGAATCCTATTCATTACCCAGTCCTTCT
GGAGTGCCCGCCTTTATAATATTACTCAATTTATATTCTGAAGCGGGCTCCTGGGAGAGC
GATCAGCGCTCCGAAACAGCGACCCCCCTATAACCCAATCACAATATTTAAAGGGCAGCA
AAGAGCTTTTTAATGCGCGTCGTAGATAACCATTTAAAGTGGATTGCTTTGGTTTAATAT
GACCTTAACAGGCTGGCAGTCACATGTGAAGAATGAATAAGCTAATAGGAGAGACGACAG
GGAGAAAGAATGAAATCAAAAAGCAGAATATGAGAGATTTGTTTCAATGCTTGCTGGCCT
CTTGACGGCTGCTGAGAGGAGCATGATAGAGAATCACAAGCGTGTGAATGAAACAGGACA
GGCGATGAATGAAGCTACtgctcgcatttctcttttccctttcctcagagtatg
>NODE_762_length_291_cov_1.498282
GTGAGACGAGAAGAAACGAGACCAGATGAGAGGTCAAGAGAAGTGAAGACAGGAAGAAGA
TAATAGATGAGATGAAACAAGAAGGAGACAATATGCAAAGAGATGAACAGATGCAATACG
AGAAGAAATGAGAGAGAGAAAAGAAACAATATAAAAGATGAAGAGACGGGAAAAGAAAGA
CGAGTAGAGAGAAGAGACGAGAGGAGATGATATGCGAAGAGGTGGGAAGATACAATACAA
GAAGAGATGAAAAAAGAGGAGACAAGACGAGAGAAGAAGAAATGAGATGAGAGAAGAAGA
AATTAGATGAGAGAAGAAGAGAAAAAGAGAAAAGAGAAAAGAAAAGAAGCAAGGAAATAG
GAAGAGACAATATGCAAAGAGATGAAGAGATACATTACGAGACGAGACAATAAAGAAAAT
GAGACGATACAAGAA
>NODE_764_length_477_cov_3.081761
AAGAACGAGAAGAAGAAGAAGAAGAAGAAGAAGAAACGCGCCTCCGTCCGGTTCCCCCGG
TTTTCGCTGGGCTGGATGCGGAGCTGCGTGCGCGGGGAAGTGTACTCTCCAGTGGCTCGC
ACACCATCTAGTGAGGAGACGCGATGCAAAATGGGAGCAGAGCTAGAAGCAGACAACCCC
CAGGCTCTGATCCTGTTGCCATGCGGCCGTTTCCCGGGCAACCCGTTCCCAGTGGCTCGT
GATGGAGCAGTAAAACCGGTCGGTATCGATAGAACCCGGGAGCAATTAAAGGTATCGACC
GGAGGACCCCCCCAGTTTAAGGAAATGAACGTTTGGCTGGAGATGGACGCCGGTGGTGGT
GCCGGTGACGCAGGAGCATCCCGGAGGAGAACTCTGGCCAACTGTTGTGAGGACTTGGTT
TAAAGCAGTGTTGCTGCAGGTTCACAGGAAGACGCGTCCGCAGCAACACAACTCGGGCTT
TATGATGAGTCCCCGCAGAGAGCCGGGGAACCCCCAACAAGCGCACACAAAAGGGAAAGT
TTGCTTTAAAGCTGCAGCCTCCTGCTCTCTGCTGCTCTAAGCCCTTTGACTTAACCCACA
taacacttagcagactgtaac
>NODE_765_length_571_cov_2.765324
TTACATCTTCCACTCTGTCCCCTGTTGGCATGCTGGCCCAGAGGCCTGGTCCTCAAACCA
CTACTCAGGTAATGTTGGGGAGGTTGAATGGCGTGCCTCCCCCTGGTCAACCTTCACTGC
TCACACAGTGGTGTTGTTTTAAAGAGCATTCTTTAGCAGCTGAACTTGGAAAGGTATTAA
AGTGGGATTAGGCTCCTCCACAATCCACTGCTTGTGTCATTCAGGGAGTTTGTGTTCTCC
TCTCCCCGCTGCCACCTCCCCACTCCTCCTCTGTTTGATTGTGGCTAGCCGCAGGAGTGG
GACTGACTGTGCCTTTCAAAGGAGAGGGGTAGGGTTAAATCCCTAGTCCACTGCTCCCTG
CTAATTCTCCTTGTTCCTTAGAGAAGGATTTACTTCTGCTGCCAGCTTCTCAAAGGCCTT
CTCTGCCCATCCGAAAAGTCGGCGTTGCCTTCCTGTGGAGGTGTGGTTGCCATAGAAGGG
GCGTCATGCATGGCTATTCCATCTGAACCCCGCTGAGAATGGGGACCGGGGACTGAAAAC
AGGCAGAAAGTCCGGATTAGACCCGAGGACAAAGAAGGACAGGAAGATTCCAGAAGGGAC
GAATAGGAATTACAGcagcaaaaataatgcaaagtgacagagaggggaaatagaaaaata
atggcttacaagattagactcggcgaggagaaagaagaaaggagagagggctgaa
>NODE_768_length_339_cov_3.283186
GTAGCCATTGCAGTTTTTGATCTGTAGTAGCTGTATGGAGCCGTTTTTGTACAGGTTCCT
ATTTTGTTTGTCTTGCACATATGCACAAGGATGCACACACTTGCTTACATATATTTGTAT
ATATACGTACATATATATACTTCCTCTAGAAACAGATCCATACACACTTTGGTACATTTT
AGTAAACAGATCAGACTGTCATGACCCCCGCTTCAGCCCCCGCCTGGCTCCCGCTTTCTT
TCTCCCTAGCTTTCTCCCTCTCTCTCCCTCTCGTTCGGCCTTGCTTGTCTTCACTCTCTG
TCATCCCAGCTCTGGCTGTGTTACGGCCTAAAGAAGGGGATATGAGAAAAAATGCTCAGG
ACACACAACATTCCTTTGGCAGCTTCAGCCAAATGGAGCTCCCCCTTCCGGCCTCCGCAG
GCATGAGCAATCAACTGTGATCATCAATCGCCAAGTTCAAACAAGTGTATCAAAGATACT
Gac
>NODE_769_length_401_cov_3.423940
ATCACCATGCTCTGTGCTGCAATCAATTCATCATCACCCTTTGTGTGCCACTGAACAGTT
GACAACTTTATAACTTGCAGCTGCACGGGCTGACTGACAGGGGTGGAAGGGGAGCATGAA
AAAAAATGAAGAAATGAATAGATGAATGAATGAACAAAGAAGCGTGGTTTTCAGGGAGAA
AAAGTTGTTTTCTAAAAACACAAAACGATCTACATTACAGCCTTTTATTCCCTTTCGTCA
ACAGAGGAGCAGGCAGTGTAGCAGGGAGGAGAGAGTAGAGGAGGAGATGAGGAGGAGAAA
GAAGAAGAAGGGAAAAAAAGAAAAACATCCTTCTCACTGATCTGAAATCAGAAAGCTTTC
AGTCATTCTTTATGTGCTCCCCGCGGCCACTCTGAGCCAGGGAGCATGTACATTAGGCTG
GGGCATTTTGATGAAATAAAAGCCCAGGCCAGCTTATGGCTAAACAGAATGGGAGCACTC
ACTCAGCCTGTCTCTGATTGACCATTAAAGCCATTGATGAATGGGCctgtcaggggagag
acaat
>NODE_770_length_305_cov_1.163934
GTCGCGCTGCATCAGATCAAATATTTCATCAGACAAAGAGGATCCGACTGAGTTTACAGG
AAAGAGGTGGACAATTAAAAAATATTAATATATATAAATATATATATATATGAGTTATTA
TTTTAAATTAAAGGAGCCGCTGGCAACGATCATCCTGGAGACAAAAACCAAACTACAGAA
CAGAGACAGGACATGGAACAGCGTGAAAACTAGAACAATAACAAACTAAGGTTCTACGGA
GGTATGAAGCATCCTGGAGGGGAACCTGAGGAACAGCCAGAGATACAGGGAAAGGGTTTA
ATGGAGACAGTAAACTACAGGAGAACAGATACCTCTATGTAGGAGAATAAACTACAGGAG
AACAGAGACCTTCGTCTGACCGCTGAAAAGCAGCAGAGGTAGAAACCCTGGGAACTTGTC
AACAGATGACTAGCCTTTATATAAGTGAt
>NODE_771_length_485_cov_6.874227
TATTTATTTATTTAATTATTTATCTATTCATTTATTTATTTATTTATTTATTTACATACA
ATCTTTTGACCTTTCACCTTTGCCCCGCCGCTGACCCCCGTCTCGTGTGCATTTCGCAGG
AGAAGACGAGCGCCCTCAGCCTGAGCAACGTGGCTGGGGTCTTCTACATTCTGGTCGGAG
GACTCGGTTTGGCCATGCTGGTGGCCTTGATTGAGTTCTGTTACAAGTCCCGAGCCGAGG
CGAAACGAATGAAGGTGGCAAAGAATGCACAGAATATTAACCCAACTTCCTCGCAGAATT
CACAGAATTTTGCAACTTATAAGGAAGGTTACAACGTATATGGGATCGAAAGTGTAAAAA
TTTAGGGGGTAGGGAACGAGGTTTTCATAAATTCCCCCCAACTGCACGCTTTTTGGCTCC
ATCCGTTCCATCCTTCAGTGTTAGTGAATGAAGAGGTTGGCCAAAGGATCGTATGTACTG
GTGACTTATGATTTAATGAGAGAGAGAGATATCCCCCTTTTTTAAAGCTTTAAAACTGTG
TTTGTCCATTTAAGTTTCCTTGCTATTTGAAACCATTTTCATGTATGACTGTTGATGGCC
ATGCTTGTTAAtacctctgtcctagtaac
>NODE_773_length_319_cov_1.407524
ATTTGGACTGAAGTAGTTTGAACATAGTAGCTCATACTACCACTTTTCTTTTCTTTGTGG
AAATTGGTTTCAACTTTTTAAACTTCCACAAATATATATAATTTTCTGTACGCTAAAACA
TAGTTAGGATGTCTGTCCTGTGTCCAAGAGGCAGTGAAGAAAAACCCTTATTCTGGCTTG
TTTGTGGGTTTATGATGGATGGACCACCTGCTGCCTCCAATCTTTAAAAAACATGTTGCT
AGATACACCATGACACTGAATACCAGGGCTTCTTTGTTTGGCCTTTGTCCAATTGTAACC
TTCCTGAGATCTTAATTAAAAGAAAGGCCAAATCAAATTGTTCTCTGATCACGTTCCTTG
TGCTTCCATGGTGAGCAGCATGGTAAGTACCAGCTCTTAATGCATCGCttctatcctatc
caatccccgagctgttcctgtagaggtgagggaccacttaatc
>NODE_774_length_290_cov_1.103448
TATCATAACTGTACTTATCCATATGTAAATATCACTACGTCATAATGTACATATCCATCT
GTAGATTCATCATGTCTGGTATATTGTCTCTGTGAGACCTTTTTTTATAATAATATTTCT
TTTTTTTTTTAGCCCTTTGGTACTTTTTGTAATTCTAAAACTCATGATTAAATGAGAAAA
AAATAAATTTAGAGATTAAAAACTAATGTTTAAAATAGTTTAAAATGTACTCACTGAGCA
GGACATGGTCTAAATATGCTGCTTCATCTCATCATGCTTTTTACAATACAACTGCTTCAa
catttttatgtgcttttgcgactttttttttgtcctatttcggatatctacagaaagttg
tgtgattttgtggtgatgttttttttaaattctttgtttgatcacttgactcaactgtcg
taacaagatgttat
>NODE_776_length_310_cov_3.848387
GTGACTATTATGTTTGTTGGGACCAAAGATTTGCACATTAAGTACTTGGGACCCACTTTC
CCTGCTGCTGATGGTTTGGGAAAAGCTGCTACTCCCTGAGCTGCAAGACAGAGCCGACCC
CCTTGGTCAAACTGTACCTTTTCTTCTTACTCCACTTCGTCAATAGAAATGCGAACAGTC
AACGATCCGCCGGACGTTCTGGACAGGCAGAAATGCCTAACTGCCTTGGCGTCTCTCCGC
CACGCCAAGTGGTTCCAGGTTTGCATTCACGTCCTTATTTATACATAAGGTTGAATTGTT
TCCTTGAATGATCTCCCTTTTTTAAATTTTCTGTTCATTTAGAGACAGTGACAGTTTTTT
CAAACTGCTCTCAGTTCTTGAAGACTTAGGTTATGATCTAACTAAAGTGTccaactttga
gttttagaagagagctgatgggtgatctgctgat
>NODE_777_length_435_cov_5.710345
ATTTGCACACCTCTGGTAGCAGCTGCACACTATATTCCACAATAACATAAGTGTGTCAGT
AAATGTCTGTGTGTGTGATCTGCATCGTGAGTCGAGGTATGTGTGTACATGTATGCTTAT
CTGGAGCTCCGCTCAACAATCAACCGACCCCCTACTTCAATACACACACCCACACACACA
AGGCTACTTCAGAAGCCGAGCCCCAGACAGGGTGAGCAGATCAATCAATTACATCTCTGC
TCCAGCAATCAAACAAGGTTATTATCAGGCAGCAGCTCACCGACCTGGAAAGGCCTGGCC
AATCAAAGGCTGCTGTGATGTGGGGGCTGGCACTCGCTCATGTGACAGTAACACAGAGTG
GCAGCTCATGTTGTCAAGGGATAGAAGGATGGAAAGAGGTAAGACAGACAACTGAGGCTG
AATTCAAAGCAAGAAAACGAAGGATGTGTGGGGAACAGGAAAAAAACAATATCTGTAAAT
CACCCATCTCTGGCAATCTGTCTTCACCTTGACATTGCTCAAAGGACAAGAGAAGATAAG
AAAAACACAATACGGTTCTTtgtaaatgcattttataat
>NODE_778_length_304_cov_1.026316
CTAATCTTTTATCATGTCGTTCGTTATTTAGGCTGCGGAGGAGGCCAGAAAGGAGGCTGA
CAGCAGGGCACAAGGAGCTGAGGAGGAGCTGGAGCAGAGAAGAGGAGAAGTTCGGGATCT
GGAAGAAAAACTGCGAAAGACAGAAGAAGAGAGCAACAGCAGAAAAACCAGGCTGGACTC
TTTCATGAAGGCCATGGGTTCCTTGCAGGACGACAGAGACAGAGTCCTCAACATGTACAA
GCAGTTGGAAGAGAAACACTTGCAGGTAATGTATAAAAAACAAAATGCTATCACATATAt
ggactttgttttatcgtccattataatatctttactgtgtcgcaggtaatgatggagaag
gatggtttgatccaagaggctgcaggggagaataatggccttaaggaggagctgcgctct
ctgctggtccagagagacgacctgtatg
>NODE_779_length_195_cov_2.635897
CGCTTAAAGAGCATTTCATGCGCTGAAAAGGTCATTTTGGTCAATAGTCATGTAAAATGA
TTTTCGTCACACAAAGTCCCTCCAAACAGCGTGTGCCTTCATATTTATCATATTTGAACA
CACTGTGAAGTCAAAACATGTTTGGAAACACTGTTTTTGACTGTCTGAAGCACTTGTGGT
TTTATGCGCTTAAAAAGCATTTCATGCGCTGAAAAGGCCAGTTTGGTCAATCAGCATGTA
AAATGATTTTCTTAACACAAAGTCCCTCCAAACAGCATGTGCCTTCATATTTATCATATT
TGAACACACTGTGAGGTGAAAACATGTTTGTAAACATTG
>NODE_780_length_441_cov_3.478458
TTCCTCTCACATATTAACCTTCACCATACAGCCTGTTGCTGACTTGCCTACTGGGAATAT
CAACACAAACTCCCTACTTGTGTGTCAAGGGTGGGTGAGTAGCTCATGTCTCAAAAGTGG
TGTGTGGGGGTTTGCACACATGTTGCCAGTCCAATTTTACTGTCATTCTCTGCTTCCTGA
AACTCTATGATAGGGAGCAGCCTGGCTACCATGGGCCTGCGAGGGTTAATCTAGCACTGA
GCCAGATCACCTCAGGGGAACCTGCCTGGAAAATGGGTTAATAAAGGTCATCCCCCAAAA
TAAACACTTTACAGAATGTTTCTCCATTCATCCCTCCTTAAAATCAACTCGCAATAAAAC
GGGTCTGGGTGCAATTACTGCCGCTGCATTGGGGCATGAAATCAACCTGTCCCGTGTTCT
GGCTGAGGTCTGCTATGATCTCCACTTTTTCAGCCTATGCTGCTCCCCCTGTAGACCCTT
TCCAGGAGTAGTTGCACCCAGTTTCTCTCAGCTCCAGCATGCCAAACCTACTTAAAACAA
CTTTATTGATCTGTCCAGAGGTGCAAAGCTAGACTGAAAACTAAa
>NODE_781_length_295_cov_1.023729
TCACCCCTTACAGGCTCATTCTGAGCTAGGAATAAAAACCCTGAAATAACATATGACATT
ATTTACTGTGCTGTGAAGCTTTTAGATTCAGTTTCCCCCCTGTTCCCAGTCAGGTAACTA
GCTGCTGCCAGTGCCTATCATAAAGTAGAAGCCTGAACCTTATTGTACGACTTAACTGCT
GTTGTGGCCTGACAGACCTTTTTATGTTCTCAAATGGCGAAAGTGATCTTGGTATGTTTT
AAAATGTGAAATAATTAGGTGAATAACCTTGTTAAAGTACTTTACATACATTTTTAAATT
acattgtttattttctttgtatctggaactgattgagaagccttggttgcctttcagaga
cggtgtttttcagatgattgctttcagttgatttcctcttaaaacagtttctgtgagttg
cattgaacaggctggtaac
>NODE_782_length_294_cov_1.061224
GTTACAGGTGGAGATGCTTGCCTAAAATATGAAAGTGTGCCCTGGTTTCTAAAAATGCCA
TCTGCACAACTGTCTGCGAGGACAAAAAAAAGACAAAGATATTATAATAACTATGTTCAG
ACTTCTGTTTATTTGCCCTGTTTGTGAAGACAAAATTAATTGAAAATCGGGATGACAGAG
CTAACATTATGCACAGTGTGAGTCTGGATCTTAATACAGGTTACGTTGAGGTTACATGCT
ATGCATATTAAACCTCAAGGGTGGCTTCTATTGTAGTTTTTCTCCTTACCTGCATTATGg
agttgtattacctcactgtaagtgaggaatcatgtatgataagcacaaagcaaccacaaa
atatctcctgaatatgtttgggtcttaatcctctcctgtcctccatctcaatccagtctt
cctacctaattcagctct
>NODE_783_length_309_cov_1.016181
GTCCCCAGTTTCATCAACCTACCCATGACTCAAGATGTCCGTCTGGCCGTTTGGAAACTG
ATCACTGTTTTACCTGTGTCAACTGTGATTGGCCGTAACTCCATATGAAAGAACATGACA
TATGAAGCTTTCTAATCATTGGTGATGTTGTTCAGATAGTCCTCTCACAGTAACACTGAT
CAAACAGATCAAATCCTGAATCTGAGAGGTCTGAAGAACAACACTGAGGCTGTTTGTCCA
GAATTTGCTGCATTCTCTCCGTTCACCAGAAACTTCTGAACATCTCCTGAACATCTGAAG
actccaggacgtatacttcaagagatgtggacgtctgaaagtggcatctcgttcagtttc
caactcttgaatggtttactgaaacttctcatcgggtgataaatgaagagcatgtttgaa
tgtcagctacagcatggtcagatgtcagtttca
>NODE_785_length_311_cov_1.778135
GTTACTTTTTGCATGGAATAAACCTTCAAAACTACAAGTGCTTGGATAGAAAGTAGCATT
TTCGGTGACAGAAGCTTTAATATTATAAGTAAATGGACAGAAAACCATAAACCGTAAGTC
ATACACTTCAGTGATGATCCAGTTTGGTAGGTGGTGCTGTTGTGACAAACAAAGGTCATA
GAGGTGCAGCCCTACAACTGCAGCCTCCTCTACTGCAGACACGTATTACTATTGTTCCCC
TACAGCAGAATGATAAAGACGTAGGCTATTGCTATCATCTTTGTGTAATCAGATTGCTGT
GTCTCTTTGTGCTCCCTGGTAAGtcttgtatttgtatttaatataattttgtagggtttc
aacagtaatattcaatatacccacttcagatgtcccaatctgatctcaaagatcagggct
gattgaggcctgttttaactgatttacgtagtcat
>NODE_786_length_400_cov_1.435000
GTCATATATGAACAATGACATTTCAGGCAGACGGGACAACATCAGGCAGTCTGTGACATC
CGAAGTTTGTTTAAGGACAACTGCGTGTGTTAAAAAAAATGTATGGAGTTCATTATTAGG
ATGCCTGTGTTTTCATGAGCGTGGATGAAGTCCAGAAGCATTCAGTTTAGTCTACTGTCG
AGATGGCTCCTTCTCCGTCCTTTATTCCTCATCTTCCAGAAAACACAATTAAGGAGGAGG
GATGGTGGGTTGTTGGCAAAGACACAGAAGCAGAGGGGAGGACAAAAAGAAGGAATAGGA
GGTTCAAGGAGGGGAAAACAGAGGAAAAAGAGGAGAGAAGTCGCCCCTCAAGTCCTACCA
TTGTCTAGATGTAAATTGGCGCTGATCAAGATTCCACTAGCATCCTAAGTTCAATCTGCA
CATACTGAACAGAGAAAGAGAGAGGCAAACTGAAAGACACAGAGAGACAGAGATGGAGAA
TAGCAGTGTGTTTAAGGGTGACTCACATACAGACAGACATGCAGAAACACACACAGGGAC
AAAg
>NODE_789_length_520_cov_3.123077
ATAATGTTTTAATTCCCTTGAGAGGCAGTAGGTCTTCTCTGGTGCTGCCAGTGGTGTTAA
TGGGGCAGGAATGCAGGACGAGTGCTTTCCCACGCTGTTGGTTTTCTTCTGCTGGGTGCG
TTTGAGATGAGGCTCTGGGCTGGCTCGGCTCTGCTAATGCAGCCAGAGTGCAGACAAATG
GAAAGTGACACTTGTGTGTGTAGAATGGTATTTGTGGTGACGCTTTGACTACAGATAATA
AAGTGTTCGCCCTGAGGTGATTTTGCCCGGCAAGCACCCCAGATGAAACTCACTTACTCA
GAGAGGGAGGCAGAAGAGACAGAGAGGGAGACAGAAAAGACAGAGAGGGAGACAGAAGAG
ATGGAGAGGGGGGATGGAGAGACGGAGAGGGGGTGAGGAAACGGAGAGAGAGCGAAGCAA
GAGAGGAGTACAAATAAATATAGACAGGAGGTAAAGAGGATGAATAAGAGAGACAGCAGA
GAAAAGATCCAGAGACATGTAGAGGGAGATTCAGCCGTTTGTAATTTCGGTGCGTCATGG
GTCAGAGGTTACAATTGTTGTTTCTGAGAGTGGTGGATTTTACAGGTCAGAAAATGGAGA
TTTGTCCTTTTTACTATGGCTGATTTTAAGGacatatcaggtctattcaactgattttta
taat
>NODE_790_length_205_cov_5.941463
ATTTCATGCGCTGAAAAGGCCAGTTTGGTCAATCAGCATGTAAAATGATTTTCGTCACAC
AAAGTCCCTCCAAACAGCATGTGCCTTCATATTTATCATATTTGAACACACTGTGAAGTG
AAAACATGTTTGTAAACATTGTCTATAAAAGTCAAAACATGTTTGTAAACATTCCACTTA
AAAGTCAAAACATGTTTGTAAACATTGCATCTGAAGTCAAAACATGTTTGTAAACATTGC
CATGTGAAGTCAAAACATGTTTGTAAACATCGTTTCCGAGTCAAAACATGTTTGTAAACA
TTGTCTATAAAAGTCAAAACATGTTTGTAAACATTGTCTTTGACTGTCT
>NODE_793_length_305_cov_1.026230
CTTTTTTCTTCCCACAAGCATGGTTGAAGAATGGTCGCAAAAACAAGTGCAACCAGCCAT
GGACTGTCCACAAAGTGAACGCACAAAGCAATCATTCAAAGAACGACACGTGAGTGAATG
GAATTCCTGAACAAAGAGTAACAGTATGCGATTAAAATGTGCACTAACATACTGCTGCAC
TTACCTCTGCAAGGTCTGAACCTTTTATAAGCAACAATGTGATGTGTGAAGATGGAGAGA
CATGAACGTTTACAGAACTCATCTAAATAAGAAGTTCCTCCAGTTCCGAGTGGATGTGCA
aatatatgaacacactgtggtgtaatatttcactccttacatttaaaagatatatatttt
cttttatttcattgaaaaatatcaatttcgaagtttgaagttctttattttcttccataa
aatgttcctgttgtttttgttgtggtatt
>NODE_794_length_293_cov_1.064846
AGGGTTATTAGACTATTCATTGGAGGGAAGCCTCTTGCTGGGATCTTTCACGAGGTTTGA
TGCTCACTTTGGTAGCTTATCCAACATAACTAAAATATTTTCCACTGGGCTTTAGCAGTT
TTGTTTATGTCGTTAACTGCTAAGTAATTTAAGAAACTGAAATTCGAAGTGTTAAAACTT
GAGTATACGTTGCATTTGTTTAGTTTACATATTGTGAAATGGCAACTTCTGCCCTTTTCA
ATACAGCTAAACATGCTTGGTGAGCTTTTCAAAATCTTGACCACAGTGACCACCCTGGTt
ttaatgatataggttgatcttgataatgctcatgggaagtggataaatcctcagggactt
gcttagaggaatcaatgattcttcagtgttaccccaaggtttaaattgtcagtgaatttg
tcagcacacaaagtaac
>NODE_795_length_297_cov_1.474747
AGACTGTGCCATGCCAGGCAGCTTTGTGCCATACTGCTCCATGGCTCACGCCCAGCTGTG
TTTCCATGGACATCGAGATGCTGTCAAGTTCTTTGTGACGGTTCCAGGTAAAAGACAAGC
GCAGACGTTATTGGTCAATCGCCATTAATCAGTCAAAACTGATGAGTAATTGACATTGAT
TTGCAGCTGATGAGAGATGAACAAATACGCATGACCGCTATTCATGCAGAGCACCAACCA
TCAATCAGTTATTTGACTGAAAAAGTAAACCTAATTTCAGTCATGTTTAATTAAAAAATC
CTAAAATGTGTCCGTTGGAGCTTCTCAGATGTGAGGTATTACAGCTACATCGAACAAGAC
ATTTGAGTAagttactttggactctggaaaagaaaataaatctgttatctgtgaaaataa
tcagataagatgaaaagtagt
>NODE_796_length_295_cov_1.061017
AAATGTAGATATAAGTCATCAACGCAACAACTGTAGCATTGAAAGTTCACGGTCTGTTTT
ATGTTGTTTTCCATTTAACTTAGTCCTACATTGCATTTGTGTTAATTCTTATTGCTGCAT
CTGCTCATGTTGTTTGTCAGCATATTTTGAATACCTTCTGCAGGCGAAGGAATATCCACA
ACTATGTAGTGTCATAGTTTCTTTACGGGCCAAGTGCTCCCATATAGCTTTGCAATGCTA
TGACCCTGCTGTATTCACAACAGGCAGTTTAAAAAACTCAAAGTCAAAGTAGCAAAAGCA
ctgatgttcagactatgcatttatcttccttatccaaccctggaggatgtattatccaca
attaagatttattgtattgcgatagcagcaactgaagtagcctccagctgctacgtccac
ttcgcaaatttacgcagct
>NODE_797_length_290_cov_1.020690
AATATGCCGTTTTATTTTAAAGTCACAAAAAATAATATGAATGTGTAGACTTGGCAGCAG
TTATATCATATTTTACCCATTTGGATAACCAAGACAAGCTATACAGTAAAGGCACATTCT
TATAAAAGAGAAAATGAGGCATCCCTTCCAGTTTGACTTCTACCATCATTTAACAAATAC
AAGAACATTCACGTTTAGGTCCGTAGAAATGGCAGTCTGTAAAATGCTCTCATCTTAGTT
TTGTCCAGACTGTGACCCCTGCTTCATTCAGGGTCATTTCTCTGTGACTTCCTCGTGTAt
gtgtatgtgtttgcgggggcctagattttctgctgggagctcctgattgtgtgacactca
tgtgcggtagatgagacggcctgtcagtcagctctggcctggctgccctttgaaggccag
gccagggggcgaag
>NODE_798_length_306_cov_1.003268
ATTTTATATACAGACAAAAAGCAATCAATGAATAAAGTAATCAACAGATTGATTAATAAT
ATAATCCAAAATGTAAATAACCAGTAGTTGTGGCTATAATAACACAGTGACATCAATCAC
AATACTGTTAGAATGGGATAGCTGGAAAGCAGACTCCTGCTCTGATAAAGCACATGACAT
ATGTTTATTAAAAGACTTTATTACATGTCAAAACAAAAGAAAAGATTAGATCCCACATGG
TCATTTGTATTATTAAGTTTATATCATGCTACATTGTTTTATAGTTTCAAAAACCATACA
ACAAATCTCAAAGGACCAAAAACAAGTCAACAACCACACTAATGACCCTTTTAGGCTATG
CGACTGCATTTTCTACCTTCTGCATCCACATGGCCAGTCTTGTCTATTTGACGTCAATGT
GCCCAATGGCAGATGATGAGAAATGCTAAC
>NODE_800_length_445_cov_2.395506
GCAGTCAATGATAGGATGCTGATTCTAGGAACACGTGGAAGTTTGCAGACTGCTGCATCT
GGGAGAGGTAGTTGTATCTCTGTAGACACAAGCATTGAGGAGCTATAACGGATCAAAGAA
AATCCAAAATGTGTCTTCATTCGGTGAAGTATAATTTGGAAGTAGATTCTAGGCCTTATA
TCTCCACAAGAGTCAGAGGTAGGAGGCCGAATCAAGGACCACTTTAAAGCTTACAGACTG
CTGCATCCCGGAGAGGTACTTGCATCTCCCTGGGCACAGGCACTGAGAAGATAGAGCGGA
TCAAAGGAATTCCACAAGCACTTCTATTGTATGTGTCAGATGAGAATTTAGGAGTACTTC
AAGTGCTTACATCTCAACCATAGTGAAAGGTAGCAGGCTGATTTTCAGCACACGTGGAAG
CTTGCAGACTGCTGCATCTGGGAGAGGTAGTTGCATCTCTCCACACACAAGCATGGAGGA
GATATAGCCGATCACAGAAATTCCAAAATATCTCTTCATGTGTCAAAGTTTAATTTGGAA
GTAGGTTCAAGTGcttatgtctccacaagagtcagaggtaggatgccga
>NODE_801_length_301_cov_1.003322
ATTGTGGTACACCCCTAATGTCTGTAGAAATTCATTTACAATACTGCAAAATAGCAAAGT
TATTACTGTCTACCAGTTCCTCACCACCTTTCATATTTCTTTCTTTTCTTCTGTTTGGTC
CGACATTTACAAAGACATCATGAAGTCCCTTTAAAATCTCTATGTATCACAGTTTTTTAA
TGATGTAGATAGTATACTCTGATATGCCTATGTTATTTGTAAATTGTTTTACATACCTTT
TCTATTATTTCTTTTCTGTTCCACTAATTTACTTGGGTAGGTCTTTTTACTGATTCTAAT
TAAACTTCTCAGTTTGTGTTTATAAATCTTATACTTTACTAACTTTTCAGCTTCTTCTGT
TCTGTTTCTTAAGAATTCCTAAGAATTTCTCTCTATAGAATGATTTTATTTTGCCATCCA
TTTTAGATTGCAAAAAACTAATAAC
>NODE_802_length_292_cov_1.006849
CTTACCATCTAGCAGTCCCTACTTTCTGCAGCCTGAGCACACCAGCTCACCTATACTCTG
CTCAAACACCATAAAACTACTCTACATGACACAATATCAAGTTTTAATACTGGACCGGGA
AACCAGTTCTAAAGAAGATTAATGAAACAGAAAGCTCCACCCTGCAGGCTGACAGGATTG
ATTTTTTAGGTTTGTTTACATATGAAACCCTGGAAGTCTGAATCCATGTTATTGAGACTG
TCATCAGAACACTGCAGTTTTTAAGGTGGAAATGCTCGGCAATAGGCTGCTTATCTTGAT
tgtgatgtgtcttccagcacttaaagctagaccatacggacacgttaacaaggtaaagca
ctgtttttcacaggagggggtctttaatctgtcgtccatgtggagatgcaaagcaggagt
caaattggtgaaatag
>NODE_803_length_324_cov_1.469136
GTTTGTTGTTGTTTTTTTACATGGTCAGTTTAGATGTGCTGCTTTCATCTTTTAAACATG
CACGGCAGATTCTATGGGAGAGGGAAAGAGAACAGTGTTCTTCCCCCAGCAGAGTGAGGG
TGAGCTAGAGGGGTCATAAAGAGGACAACGCTGATGTGAACCTTTCAACTTTGGATTGTT
GGGTTGTCTGTTCAAAATTTGAAGGGTCTTCAACTTGCTATGTTAAGTGCTATGAGATGA
CATATGTTGTGAATTGGTGCTATGGTGAAATTTGCGCAGCTCCTTCAAACAGAGGGAAGG
ATGATATGAATTTAACTAACACAAAGGCTACAGAGGTGCACTTGGTGCAGCCGTTAAGCA
AGGTGGAGCTATTAAGGGTAAAGGCTTTAATGGGTAAGATGAACAATGCTTGTGCTTATA
AGCACTGCTTGtgactgctgatgcaacaggcctaccagcaatgctaac
>NODE_804_length_303_cov_1.033003
GTTACATGATAATAACAGATGGTTAAAAGGCAGCTTCACTGGTGAGGGATAATCCAAGAA
CATGGAAACATCTAGCCGGATGATAAATTATAAGTTGCAGAACAATAGATAGATAGATAG
ATAGATAGATAGATGCTTCACGATTTGTAGGCCTGATTGGACATCATCAGGATAAACTGG
GTTCAAACTGGAACATCATTTACAAGCAGGAAAGCCAAGCAAGGACAAGACTTGATCATA
CAAACATGTAATATTCTATTCTAACCTTCGCTTCTGGTCCCTTACTTGCATCCTCTCGCC
agtttactacattcagatcagtctgtgtgctcactgtcccactttccaccctgaactttg
attaaatcccagcagcttaccatccttggttccccgttgctttgggataaaacctgatgt
cagtgttgacgttaaacaaagtgtcat
>NODE_805_length_342_cov_1.631579
CACAGTGTTTTATGACCAGAACCTGTTTTTGAGATCATTTAGAAATTTAAACATTTTGTA
AATTTAGGTTTACAGCAATCAGTCCTATCCAAGACATGCTTGTTGTAGTTATTAAAAGAG
GAAGTAGTTTTTGTACGACTCTTCTATTTCTGTCTCTCACTGTGTCTCTCTGGCACAGTA
ATACACTGCTGTGTCCTCAGTCTTCAGGCTGTTCATCTGTAGATAGACTTTACTGCTGGA
ATCATCTCTGGAGATGGTGAATCTACCCTGGACTGACTGGGAGTAAGAGATAGGAGAACT
GTAAGTGCCGATATAAGCGATCCACTCCAGTCCTTTACCAGGAGCCTGTCTGATCCAGGC
CATCCTGTAGCTGCTGAATGTGAATCCAGAGGCTGTACATGTTAATCTGTGAGACTCTCC
AGGTCTTTTAACCACTGATCCAGATTCTGTCAGAGTCTGACCATCAACACCTGCCAAGAG
AGTAAa
>NODE_806_length_292_cov_1.041096
TGGGTTTCTCGAGTCGCTGCAGGATTCAAACTATCCAAACCACTCCAGGTGTGCTTCACC
ATGGGTTTGATTCAAGTCCGTATTATTCAGTTTCCTGTTAGTATCTTTACATCACTTCTG
TTATTGCCGCTGATCTCTAACTGAGATTCAGTAAACAGGACTTTTTCCATCATCCACTGG
GAATTGTTACTCTGTCTCGGCATGATTGAGCTCTTGAGAAGACGATCTTCATCCTCTGAA
AAATTGTTTAACAACTTTAAAACAACTGAACTTCTGCTGATTGACCAAAATTAAACataa
acaatcacaagaaatatgtaaaaggaccaaattgtgacaaaacaaccaatataaaatgca
aacaaatgcaaattaaccccaaaggacgtaaaacaatcaaactttaacggaagatggcca
aaatttaatgcaaaac
>NODE_807_length_298_cov_1.050336
CAGTGTTTTTTACATACACATTCAACAAAGTTCACTGGTACCACTGAAGCTTATAAAGAA
GTCTGACATAAACTGCGAAAGGTCTGTGCCTCTCACCAAAGAGCATCTCCTGTCCCCCAG
AAACAACATGACTGTGGTAGACATTCTGCCTTCCTCTTCCTTTGGCCCAGGACAGTTTAG
ATTAGCTTTAGAGTTATCAACTCAGCCTGATACCAGACTTCAAATCTGGATCTCCTCTAT
TACTCTCTATTATGTAGAAATTCTTATTATTTCAGCTTTGAGCCATAGTTGTTGCTTTTA
atgtccccttatcaaatccctagattctgtcatacagtccatatgagtcatgtatcaagt
taggattgcagctaactgataatacttgtgtttatgcaacagctttcagacagaacccaa
taagaagtcaagtaatatgttt
>NODE_809_length_431_cov_1.700696
CTTCCCCTAAGGACCTAATCACAACTATAACACCCCCCAGCAATAAAACTACTCCTAATA
AGAATACAAGAATTAACAATACAAAGAACTCACCTCATCCAACGACCCGACCATCACAAA
CACCCCCATGACACTTCTACCTAGGGAAAAACAACAACAAAAAAACGAGAAAACCAATGA
CTTCACAAGACTCCAACCACCAACAAAAACAAAACTTACTCACCTCCTTCAGATCTGCCA
GCAGATTCTAACGGCCCCCCTTTAATAAACCAATCGAAGAAACAAATAACCACCAAAATG
ATACAAACCTACCTTCCACTTACCTCCCTCAAACAATCCAACCAATATGTACAACCCCCT
ATGACAAACCTACCAAAAAGGTACCAAACAAAACATAAGTTCAAATAACACCACGAGACA
TAGACAAAAACATAAAATCAAAAACTCACCTAAACAATACTTACCTCCTTCCAATGAGCC
GACCAAATGGAAACTCCCCTCAAAAATGAACGGATCTGCTAACAAACAAAAAGAACCACA
AAAAAATAATATCAAAAcaaccaaagatcagtaat
>NODE_812_length_553_cov_5.603978
AGCAAATCCCATGCACTTGTGGGGAAAAAACGACACGCAACAATAGCATCCACCAATAGC
GCTGTCAAACAACGCCATCTCTCTCGGATGTTAAAAGCTTTAAGAGCTGAGGCCTCTGTG
ACATCCATAGCCTCTGGATGTCAAAGATGGTTGAAGACTTGAGAGCAGGCCTCTGTTTTA
AAAATACTGTGTGTGGGTGTGTGAGTGCGCACGTCTCAGAGCAGCAAAAGTGACATTTGA
GGGGCACTTTACAGAAGCCAGCGGTTGCTAGGGATCTTCTGTATCACCTAAAGAGCCTTT
GTCAGTCATTGGAAAGCTGTCACCTTTCGGGGGGCCGATACGGTAGGGGGAGCCGGCTGA
CAGGTAGGAATTAATGAGAGGTGTATGACAGCAGACCTCGGTGCTCTTGTGTATGGGTGT
GTGTGTGTGTGTTTGAGAGTGTGTCCACATGCGTGTGAGTGAGTCCTTTGTCTCAAGAGG
ATGAACCACCTTCTTTGTCATCCTGATGGGGGAAGAAGAGGAAGAATAATGTTAGAGAGA
GACACAGAAAGAAGATTTTTTTCAGTATTCTAAGACAGATAAACCTTTCACATTTTTGGT
TACTTTCTCATTTGACTGCAGGATTTGTTGGTATAATGAAAGCACCAGTCAACAGCGCAA
TCCCATTTCAACTATACAGATGTGTGATTTTCATAAt
>NODE_813_length_593_cov_4.942665
TGTGAGCTGGCTGTTTGGCTGCAAAATCTTCAAATCACTTGTGTGAGTTGTGACAAATTT
GGAAAAGTTCCCTCCAGTTAAACCTCTTTGAATTCAACAGGTCCCCTCGAATGAAAGCTT
CTAGTTTTTTTGTTTTTTTTTACTCACCTTGCTGAGGCGCTGGGGGTTTGTGGGGGTCCT
TGGCCACTAAACAGGCTTCAGGGGCCGGGCGTCCCCTATGCGCACGGGGCTCCTGAGCTA
TTCCCGGGGAATTGGCTCGACTTTTCAAGCTGTAAACTTTATTAGGGCTGATTCTGGCTC
TCTGACATTTGGGTGCTAAATGAATGGGGGTTTTGTCTATGAATTAGATCGTAAAAATCA
TCCGAAGAGCGGCCAGATAGGCTCACTGGCCATAAACGGTCACGTGGTAGCCATTAAAGT
AAGTTTTATGGTTTTGGGGAGTTGACAGTATATTGCACATAACATATAATCGCACTGACG
GCGAGGCTTCGTCTGACTCTCTCTTTGCAGGCTGTAAGTGTTACTTGACCGGTACAGACC
ATCTCTGTTGCTCAGTCTGCCTCAGTGTGGACCGGACGCTCTCCAGGATGAGGACCGCGT
CTCTGGGTAAGTTTCTCCAGACTAACCGGTTGCCTGAGAATAGCCAGCCTATGTTAAACA
GCCATATTATTGTATTCGCTCCCTCTATCCGTCCCTATTAGTCCATTACACTAATTTGTC
AGTTGTGGAGTGCTGAa
>NODE_814_length_294_cov_1.020408
TAGATTTCATTTTTTCTAGGTTTATGTTTATGTGATAGCTTTAACCACAAGTAGGTTGTC
AGGGCATCTGAATCCTTTCTTCCCTGAGGATCATATTCTGCATGTCTGAAAGGGATGCCT
CAGAGAGAAAAGCTGACCTAGATCCTAATCACCAAGTTATTGATATTGATTTGGCTCTGC
CGACTCACTATTGGTGGTGTATATGTATTCTGTGGGCTCGCTCGGCACCAAGAACATGCT
GAATGAGGCCACTGATATCAGATAGTTGGAACATGGGAGGATTCCGTCAATATCCAACTt
ggtgcctgtgacattttgcacagacggctggctggtggggtcatcgtggtcccgaatggt
gacttggtacaacagaacgccctccactggctgccaagttattctcgctgtgtcctgtcc
agtctgttctgctgtaac
>NODE_815_length_471_cov_2.212314
GCTTCAAGTCCACAAACTAACAATAAAAACAACGTAAAATGAAAGGAAAAGCCGAGAGCT
CCGCGCCGCCATCTTGCATCCGCAACATGACAATGAGACTTGCGTCGGTCCTGTGCAAGT
CTGTATTGTTGGTCCTGTGTGTCAGGAATCTGTTCCAAGTAAAAACACAGTGGACACATT
TGTAAGCAAGACGAAAATACAAGTCAATCAGTTATCACACATTTAACAACAACTGAGCAA
CTGTTTCTGTGAGAGGCCCTGAATTTCAACAATTTTCTACAATTTCTACAATTTGCAAGT
CTGTTTTTTTTCCAGCTAGCTTGTGCAAATCCTTCAGAGCCTAAACATGTTCATATCAAA
CACTGACAACAGCTTGTATGTATGTATCATGATAATGAAAGGCTTGTAATTCACATGGAG
AAAAATGAATGTTACAAACCTCTTCAAGCTCTTCAAATAGTTGAGCTGTGTCTGTTTAGT
AAGATTGGCGTCCGTAAGCTTCCTCAGATATTCTTGGGTTTTCACCCGTTCATGCACAAA
CATGAGGGAGGGTTCAGCTGGGTCCATATAATATAGGAACCGTGCCACGTTGTCAACCTG
AGGAGAAACAAAACa
>NODE_816_length_430_cov_6.583721
TTTTCTTCGCCATTGCCTTTGGGACAGGATGCTCTCTTCAGTACAAAAAGGAAAACCAAA
AGAAGAACAAAACACGAAAAAAACAAAAAGAAGAACCAAACAACAGGATAAAACAAAGAA
CGGCAAATTGATGAATGGGAAATTCACCCCAACCAAAAAGAAAAAAGAAAAAAATGGAAA
ACAACAGGATAAAAGAAGGGACAAAATAACAAAAACAAAAAAACAACAAAAAAACAACAG
AATAAAACAAAGAAGGAAAAACAAGAAAAAACAACAGAACAAAACAAAGGAGAAAAATCC
AAAAGAAAACAAACCAAAACAAGAAAAATCAAAAGGAACTAACCCAGAACTGAAACCAAA
TTGGCTATGGGAACACATCCCGAGATCTGATCAACCTCGGGAGGGCCTTCCTCGGGTGAG
AGTGTCTAGTGATAAATGGCCGAAACACTCTGTGATCCTGGGGTCCACTACTGATGATGT
GTTCCTGAAATTAAGGTTCCACAATTCTTCAACCCCAAAACTTAAATCTAAATTGGACTT
GGAACCTGGACCTAACCTTAAACCTAATCCTAAc
>NODE_817_length_319_cov_1.445141
TGAACAAACCTGTGGTTGAAAGCCAATATACCTCCAACATTACCAATGAAATGTTGACGC
TTGCATGGTTATGAAAACATGGTACTTTTACCTGTTTTGTGCAAAATGAGATACAGATCA
ATGTTCCAGTGAATTTAGGTTGAGAAATCATTTCATGTACCTTGTGCAGTGTCAGCACAG
CAGCTGGCCATTCTTCGAGCGCTAGAGAGGAAAAATCATGCCACACCTTTGAGCTACAAC
TCTAAGGGGCTATTTCTGTCCAGAGGAGAACACGAAACAGCATTGTGGTACAAATATGGG
ATTTAACACAAAATAATCATGTTAGTGGCACCAAAATCACACAAAAGACAGAACTACATC
CAGCGTACGGACACATacagttctgtatatgtagggcagcccagcaggggaagatgaatg
tacagatccaccggtctattggtcatacttgaagtattagtca
>NODE_818_length_310_cov_1.238710
CTTACCAACATCAGAATCACCGACACCAGAGGTGGAGTTCAACTTACGAAAGATCTCCTG
CTTCTTGGATTTCACCATCGGCGAGGTATTCTCCAGCTTGGTGAAGAAGGAAGGCAGATA
GCTGACACTCCCTGGGGAACGTGAGTCACTCCTTGAACCACAAATAGGGCAAAGAGCAAA
GAGTTGTAAGTTAAACAGCAAAGGGGTAAATAAGGCAACAAACTCTTGGCAGGACCACAC
AGTTCCAAGTCCAGTGACATGTCAAACGATTTCTGACGGGGAATTTTCTGCGGGCTGGCA
TCCAAACAAGAAATTGATCTACAGTCCAATACAGTCATTATCATATGTCAGGTTGCTTAC
AGCAAACTAACTGCAAACTTGTAACAGTTCGAAATTTACATCATATACTAGAGTTGGCAA
GCTTACATTTCAAAAACATATACGAACTACAAAt
>NODE_819_length_408_cov_1.458333
GACCAGGTGAAGCTCTCATGAATAGTTACCAGGTCGGATGTACAGCAGATGAGCCACTTG
TTTCCTGTTGAGGGTATTCCCTGCGCTCAAGTCTGCCCTCCGGCAGATTCCTGTAAGCCC
ACTGGTACTGAACTGTGCCTAGTTCAGAAAAGGTGCACTAAATTAATCTGAACCTGCCTT
TCACTTTGCTGCTGTAAGGAAGTGGTTATAAATACATCATAAAGCTCAGGGAAAAGGCTG
AGGTGTTTCCAGGGGTATGTATTTTTCATTGGCTTGGTCTGCCTTTTCATGCTGTAAACA
TTAAAGGCCAATCAAGCTGTCCATTGTAGGAGCACTTAGAAAGAATGTGTCCACAGAGGA
AATGCACCCAGCATCAGATCTTCCAGATCTGTGTGACAAGAATGTTTGGGTCAGCTGTTA
TAAAAACAAACATCAGGAGTATTCAAAGACATCACATATAGCATGTAAAAATAGCTGAAT
GATCCCCAGTGAATGCATGAACCCTTGTTTTTAGTCTTTTTCAATCCCACCCATCATAAC
CTGATGAATAAa
>NODE_820_length_419_cov_1.312649
GTTGCATCTCTCCACACACAAGCATGGAGGAGATATAGCCGATCACAGAAATTCCAAAAT
ATCTCTTCATGTGTCAAAGTTTAATTTGGAAGTAGGTTCAAGTGCTTCTATCTCAACAAG
AGTCAGAGGTAGGATGCCGATTCAAGGACCACATTAAAGCTTACAGACTGCTGCACCCCG
GAGAGGTAGTTGCATCTCTCTAGACACAAGCATTGAGTAGATATGATGGATAAACAAAAT
TCCACATTCATTTCTATTGTACGTGTCAGATGAGAATTTAGGAGTACTTCCAGGGCTTAT
ATCTTAACCACAATCAAAAGGAGGAGGCTGATTCTTCTAATACATGGAAATTGCAGACTG
TTGCACCCAGGAGAGGGAGCTGAACCCCCTATACACAAGCATTGAAGTGACATGACGGAT
CAAAGAAATTCCACAATGTCCATGTGTCGGACTAGAATTTGGAAATAGATCCAAGGGATT
ATATCTCAACAACAGTCAGAGGTAGGAGGCTGATTCCAGGACCATGTTAATGCTTACATA
ATGCTGGATGCAGGAGAGGTACt
>NODE_821_length_337_cov_2.872404
AGGCGGCGGCTCCGGCACAAGCCCGGTCTGGGTTATCCTCATTGGGGCGGTCACTTTCAG
CAGCGGTGGTCGCGGAGGCAGCAGCCGAGGAGGTGGAGAGGGCAGAGCGCAGGGGCCCGA
TGTGGCCCAGTTGGTGGGGCGCAGTAGGCGGGAGGCCCCGCGGGTAACGGGGGAAGTAGT
CCGAGATCTGCTTGATGGGCTGGATGGGGCCAGGGCACACGTCAATGGCCATGTGCTCCT
GGATGCTGATGGTGGGTTTCTCGCCTTTGCGTTGTGTCATGCATGCGGTCCAGCCCGGAG
CCTACTCCCAAAACCAAAAAAAACTGAGAAAAGAAAAGAAAAGAAAAGAAAAAAAAAGGA
AAGAATATAAACAAACCCGCCCCCCTTGTGCTCCCCCTGTTGCTGCTCTGAAAGAAAAAA
GCGGGTGTTGTCCTGGGTGGCTGCTGCCGGGCGGACGGGTCCGGGTGATGTGTggatgtc
a
>NODE_823_length_293_cov_1.068259
CTAACCACCAAGCCACCCTGCAGCCCAGAAGAATATTGTATTGTGAGAAAATCATCAACG
TTGTATACTTTACCTTTCAGCAGTTTTAATATTGTGGCTGATTGTTGTATTTTTACAAAC
ACAGTAGGAGTCCTGTGCTGACATAGTGCCCAAGGTTATTTTATTATCATGTCAGTACAT
ATATGAGCTGTATACACAGGTACAGCATATGGCTCAGAATGCACATTCTGTTTTTGTCAA
CAATACATGCATCTTGAGCACCAAATGAAATGAGAAAAGGATAAATCTTGGGAAAACATa
gtgctgattcaaggcttctctaactctctcttactcccttctgctgctgccatcattcat
tagcaatttcactcagtgttcctcctccgcactgctcctgttcctgtctctgaatgtttg
cctgtgcatagcataac
>NODE_824_length_198_cov_1.631313
GATTGACCAAACTGGCCTTTTCAGCGCATGAAATGCTCTTTAAGCGCATAAAACCACAAG
TGCTTCAGACAGTCAAAGACAATGTTTACAAACATGTTTTGACTTTTATAGACAATGTTT
ACAAACATGTTTTGACTCGGAAACAATGTTTACAAACATGTTTTGACTTCACATGGCAAT
GTTTACAAACATGTTTTAACTTTTAAGGGGAATGTTTACAAACATGTTTTGACTTTTATA
GATAATGTTTACAAACATGTTTTGACTTTTAAGTGGAATGTTTACAAACATGTTTTGACT
TTTAAGTGGAATGTTTACAAACATGTTTTGACTTTTATAGAc
>NODE_825_length_300_cov_1.003333
AATAATTAGCTTTGCAAGGTGAAGGCAGCAAACAAAGGTTAGTGGAGCATCAAACTCAAC
AAATCACCTGCTGACAAACACATACTGTAGCACTTTACAAAGCAGCTCTGGTGGGGTTTT
AACTCTGCCTGTTTTGTCTGCCCCTGTAACAGTGTGGTTTGCAACACAGTGAACTGTACA
AGACTCTCTTTCTTGCAACTGAATCAAGAATTGTTAAATTGAGAATTGATTGCGCAACGT
ATCATGGGATAGCCAAAGATTCTGCCAAAGAACAGTTCAGTGTTCCTATTTAAATTTCTT
acaaatgctgaaatgaagatgggcaggagtaatcgagagctgaggatcatcaccaacaca
cacctctgcaggaatcattttagaacagttaattttaagaactttcaactgagacgactt
agatttatagctgttactggtgaa
>NODE_826_length_499_cov_5.859719
AAGACTAATCGGTTTCAAAAAAAACGATTAATTTTCTATCGCACTAATGGTTTCAACACT
AGATGTGCGTATCAACCTGTTATCAGTTGCTTTGACATTTTGCTGTAGAAATGCATGCAC
CTAATCATGCAGTTTAGACAGTGAGGCACGAGTCCAATAAAACAATGCCTTTGACCCGAC
ACTGCCAAGTCTGAATGGGTCCGTCTTTTCCTCATCTTTCTGCCCCCTTTCCACCAGAGA
GAAGTGTAATATTGTGCCATGCTTTTAATTGCAGAAATACATCCTTCCCCTCATTATGAG
AAGCCGAGAGGACAAGAAGCATCTGCAGAGGATGGAAAGCAACATTGCGGCAATGAGTGG
CACGCTGACACAGACAGGTGAAGATTAATATCTTCATCACTTTCTCCCTCCTTAACATTT
TCCCTCATTTATCTGTCGCCAAAATCGGGGGGCCCCGCACGTTTTTAACAAATGACGCCG
CTGTCATTTCGCTTTAATTTGAAATTGCTTGTTTACTGTCAGGCTCGGGCTCAATTAATT
ACGTTTCGCTGAAAAGCTCTTAACCTCGGAATATTAATGAGGAGTTGGGAAATGACAACT
TTTCTTTCTccccccctatccacccacccacccatcctctctc
>NODE_827_length_297_cov_1.050505
GTTACTTTTCCCCTTCTTTTAGTCGTATCTTCACTCCGTTTTCCACTCACTTGTTTTTCT
TCTTATTAATTCCTCTCTTCCTTTTTGTATACCCTCATAATATGAAATTTATTTCAAGCT
TGTTTTCCAATTGTGAACCTGAGATAACTTGATGAAAGTAAAATTTATATAAGAGAGCTT
ATTCATAAATTTGGAGCATGTTAAGGCTTTTATAGGTATAGTATGACATTATTAACCTGG
GGCAAAGTCAGCTGGTAACAGGCAGTAGCATAATATTGCAGGTCAAGTGGTCAAGTGCCA
cataatgctttatgctcaaaatatgttcctgaaatccatgtaccatgtttagttttgcat
tgctgatagagcaaagcattgctgagacattactttgctttctgtttcaccctgccaaca
atattgattggttgcaactga
>NODE_828_length_373_cov_1.243968
TTTATTATGATGCACCAAGATCGATTTCCGGGTCGACAGCTGGAGTAATCGAGGAAAATG
AACTGAATGAAATAAGTTGATCCTCTGGTCTCCGCCGAGGAAAGTCAGATGAGGCTAATT
AACAGTTATCACTCAGCTCGCTGTCGCCACTGGGTTTCAGTAGACCTGACTCTGTTCATG
AACTTCTCACAGTTTCAGCATCTTAAATTGTAGACCCCATTATAGTTATATAGTATAGTA
CAACAGGTCGGTGTGTGTCTTCCAGCACTCCTGCTAACATCAGCTCTGTGTTGTTGATGG
AGGGAGAAGAAGTTATGTGAGGAAACAAGCAACGTGCATGCAGATGTGAGGGATATGGAC
GAGTTCACCTCCAGGGAGATCAGGAGAGGAAACCAGGTGAgttcctcctttgtgtctgac
tctgctggtgtctttaatggtggtgtaatgtctttatgtaactgatgggctggattcaac
ttctggctttgtgatgctttcattgatgctatgtgag
>NODE_829_length_740_cov_8.337838
GTTCTATTTCAGGTCTATTAACAAAGGAGGCAATTGATACTACAAACAAATCAATTTTGT
CTTCTCTGGCCAGTATTGCTAGTGCAAAATGCTTACTAAAATTGAGTGCTGTGGAACTAA
AACAATCAGTAACTTGCCTCCTGGGTATTTATGTTTTCTCATATTGTAATCAGCAAGGAT
TATTTTAGCTCAAAGTTATATATATTTGCTTTAGCACTAGTTTGATGCATAAAGCACACA
TAAAAAGTATATTTATGACACTTGTAAGCTGTAGTCTTCTCTTTGCATCAACTAGCAGCA
TGCATGACAAAGCTTCATGCTTCAGTTCTGCTATCTTTGAGAAATACTCCCAGACATGCC
AGTGATCAGCCTCCTCTACTCGCACACACTCAAGCAAACACACAGCACTGTACGTCCCTG
TCTTAGACGCAACACAGCCATGGCTATTTCTGTTCCACAGACTGATAGCTCCTACTGAAG
ATCATTGATTTTACGGGAAGCCCTGTTTACAGGCTGAGTGCCATCGACCTGAGGTGACTT
TTTGCCTCCTGCAGTTGGAGCAATAGTGAAGCACCCTTATGTCTGCATTAGTGCAACAGT
GGACTGAATATTTACAGCACACAATAAACACTGGTGTTCTACATGGTTAATTGTCTGAGT
TACAGCGTTAGGAATCATCAAGAACAGGAACTCCATGTACCTTATACAATTATAATGGTT
TGTGTAGCAGCGGTTGACAAACTTTTTTGGCCTGTGGCTCTGAGACTAAGTGACGCTATG
ACAATATTTCTGGACACTGAAACATGACAGGCATTTCCCTTCTCAGACTGCTTGAATTAT
CTGCACTACTTATTATTGATGAAGTAaaatagctaattagtata
>NODE_832_length_342_cov_1.827485
GTTTGTACCACAATCACACATTTATTTTTTTAAGCACTGAACTTTTGCACATTTAATTTG
AAATAAAATAGCAAATACTACATTAAAGTGTCAAGTCTCAGCTTTAATGTAAGTATATTT
ACATCAATAAGGAAAGAACTGTGTGGGAGATAGACTTACATGGACTGTTTGTAATGTACC
AGATGTCACCTATACACAGATTATTAAGAATGACGGGTTGTGAAAATACACGTTTAATAT
GGCATCTCCTCATATTTTCATCTTAACTAGCACACGTATATTAGAAGGCATAGGACATTT
TATTTTAAACTAACCTATTATCTTGACTGAATAAGAAACTCTCCAGTCAAAAATGTGGTT
TTCTTATTGCAGAGTGACTCTGATGTTTGGGCATTctgcacagaatgaaatatgtgcagt
ttgttttcacattaatctgcttttcatgtcaagatgtggaagcttctggtcacatagact
ggaaat
>NODE_833_length_292_cov_1.075342
ATAATAATAAATAGAAAAGCTCAATAAGATTTTGAAATCAGACACATGGCGGCCAGACGG
AGGCGGGGATTGATGTTAAAAAGTCCCCCACTATTAAAATATGATCAGATTTTGGATAAT
CAAAGCTTGTAGCTCAGAAAAAAATCATGAAAGATTTCATGGTGTAGCTGTGGGGCTTTA
TCTAACGGCACACAAAGCAGAGCAGATTGATCTTATTAATAAGGCTGCTCAGTGACTCAA
ATCAAGAGTAATTAAGAAAATAGTTGGCATCTTAAATTAGTTTCGTGAATAGCTTCTTTT
tagcacaaagcagctgaaaggtggttactggaatagacatgtttaagggactttgaagcc
cggttcttcaatcaatggatgagcgtccctgaaaacaaagcgtgagaaacactatcagga
tgagatctttagttat
>NODE_834_length_304_cov_1.026316
ATGATGGAAAAGGATGTATTTTAACCCAAACTATGAGGTGTTTCAACTTAATCAAGAGCT
TTTGTTGGCTAAAATTAACCAAACAGCGTGTAAAAATGAGATTAGGTTACATATGAAAGT
CAAACTAATTGAATAACTAAGAGTTCAACACCCCATTTGTATGTAATTAGGCATATAATT
[truncated: 209,332 more chars]
