# Supplementary material for: Multilocus molecular systematics of the circumtropical reef-fish genus Abudefduf (Pomacentridae): history, geography and ecology of speciation
Source: PeerJ. 2018 Aug 14;6:e5357. doi: 10.7717/peerj.5357 (PMC6097498; doi:10.7717/peerj.5357)
Supplement: Data S1 [file peerj-06-5357-s013.zip › Data Supplement/assemblies/Abudefduf-sparoides-STRI-X-6102.contigs.fasta]

>NODE_1_length_869_cov_10.294592
AAATTGAATTGTTGCTTCCGTATCACATCAAAGATATGGAGAAGTCATGATCAGAAAATG
CGTGTTCAGTCAGTGGCTTGCAAATATGTGCGCGGCATCACTCGGCAAGGTGCTGAAATT
GCAAACAAACATGTTCTGTTAACACGCTTTAACAACTCGCAACAAGAAATAAGGTCAAGC
ATGTTGTAAGTGATTCCACCTCTTCTCAATCTGCGTGTGCTCTCACTGTACGAGGCTGTC
GAGGCTCAGCCAGGAGAGATGAGTGAGATAGTGGGGGCTGAGGTAGGAACCATTTTCACA
CTGCCACAATTACAGGAACCGTCATTACATTGCTCACTCTTACTCAAATACAGATAGAAG
CCCCAAAAAATTATGCGCAGGCTAGGAGGAGAAAGTGGCTCACTTCTGTTTGCTAAATTA
ATCGCTTCCTAAATGGCTCCAGGCCAGGCAAAGTTAACATTTGCAGTTTCAAAGGTTTTC
AGCGCTTGCAATGAGCCATGAAATTACTGCATGCCGTCGAAAATGGCAGCTGATGAAAAG
CCCAAGGAGCAGGTCCCACAGGCAGAGAGAGCTTGGAAGTGAAATCTTAAACACAAAGTC
TCATTTCTGATTCGGATCATGGTGAAATTCAGAACCAAAACTCGAAAAATGTGCAAGCCC
ATGTCCGAAAGCAGGACAGGTTGTGACAAGACAGATGACGAGCAGCTGTTTGTGGCCTGG
CAGGCTCGTCGGTGAGTCCGAGGAGGCGAGGCGAGGTGAGCGCAGAGGTTGGGTTGAAGG
AGCGTAATGATGATGTTGAGGTGCTCAGCTGCAGCCAAAATGGACTGACCCAAATTAGGT
TTGATTAAATCACAGGGGTGACGCTGCAGTTCTGCAGAGATCATTAACATCAAAATGATT
ATGGTGGAACAGTTTGACTTAGCTGAACCCAACCGGTTCACCAGCAGTCTGGCGCTAGAA
CACTGCAATTTGCATATTGACAGCAATAAGCTTTAAgcatatccaattacaac
>NODE_2_length_665_cov_9.559399
ATGATGACGATACATGCAATGAATGTAGTTAATCATAATTATATATTGTATTTCAGCCAA
AAATCTATTTAACATTTTCAATTACAACTTTGTGGTGAAACTGTTTTCTCAGCAGCAATA
AACACGCCTTAAACGCCTCCATCACCGTCTGCTAATGAATGCACAGGCTTCGGTTCCCAT
TCAGTGATTCTGTCAGGGGGAAATAATAAGAAAGGAAGAGGTGAGAAGGATCAGAAGTTT
GGTTCTGACCGATAGGAACAGCAGAAAGAGCAGGTATCCTTCAGCTGAAAGACGGTGACA
CGAGTTAAAGAAAAGCACTGATCATCTTTGAGGGACATGGCATTCTCTAATTCATAACGG
TGGCATGCCATCATAATAATAAGGAATAGGATCTGTCATGGTGTCTAGCTGGTGCTTTTA
TTAGACCGATGGGAGGTCTCGGTGCCTCTCCTTTCTGTGTTGTAGTAATGAAAGTTACAG
CACGTTCTCGCCCAGCCAAAGGTTGGCCCTGCCTAATGAAAACAGATGAAGCAGAGATAA
AGTGTTTGCCGACATTAAGGGACTCATTTATCACCGTTAGCCCCCGAGCTATAGAACACC
TTGGTCTGGAGCTCTCCTTTAACAGGCCCTGCCTCACAGCACCCCGGTGGCACACTGCAG
CCTTCCAGCCACATGCACGCCTCCATCTTTACCCTTCTTTCTCTTTCATTCGCCGCATAT
TTCACACCGGCGGTTTTTCGCTGTTTACATCTGTACATACGCGCCGTCTCGTTCGCACGG
CTTATTGAAGTTGGAGAGAGGTTttagtg
>NODE_3_length_967_cov_6.382627
CATAGGAATTTGATCTTTAGGCTAAATGACATCTTTCATCCACTGCTTTCAGTAAATTTT
CATCAGCAAATAATTGCAGGCATTATATGGAGAGCAGGCTCTCTGTCTAGATGCTAGGTG
TTGATTTTGGACCTTATGGTCCTATCAGCTTTAGACAGTCTATGTACCTTTTTGCAGGCA
AACAAAAGCATTAGGCCAAATCCTCATGTTTACTCATGCTGCCATCAGCAATCCTGTCTA
TTGACAAAAGATGAACATTTTCTCTCAAGTAACATAACTGGGCTTTTGTCCCCTCACTAA
AAGTACACTGACGGCAACACAATGGAACAGAAAAGAGGCATCGGGAGAGAAAGAGACATC
TTAAGTGGAGCAATGGCCCAAACAATTAAGAGCAAGGTACATGGAAAAAAAATTGAAAGC
TCCTCTTTTTCCCCCCTCACTTTGCATTGTCGATTTGAAATCCCTCTCTTTCTCTTCTTG
GAGGGCTGCCTGTAATGGAGCTAATCTGCCGTCGTTTGTCCGAGCCACAGGAGTTTTGTC
AATAACAATCAGCGTTTGGAAAGTGTAATTAAGGCCGAGGCTTTTCATTAGGAAGAAGGG
AGGGGGCCGTCTCCAGGGACGGGCATGCCAATTAGAAACTCAGGCACGCGTCGCCGGGTA
ATTTCAGGGAAAGGAGGGGAAAAAAACCCAGGACTTCTTTAGATTGGAGAGGGACCCTGC
TGCTCTTTCAGAGGAGAGGAGGAGAGGCTTAATGGCATAATAATCAGACAGGGGTCCCAG
GCAGAGAAGGCAGGAGGACGGAGGGACTTTTTGGGGGAGGTGAAAGCCTTCCGAAATGAT
AAAAGAAACACATGCAGGATTGCTAGAGGAAAATGGAGGCAGTAAATAGCGGGATGTAGA
GCCCTTGAAAGAATGAGAGGGTGCCGTTGATGAGAACTGATTAATTAAAGGAATAACGAG
GCAGTCAAGGGTGGAGTGTGAGACGGCCCTCTCTAATGAGAAGAAAACAAAggagctgtc
tttcccggccctttatcacattgttctataacacttagggcaaacacgctaagttaatgt
taaccatgtacatgacattttctttatcacc
>NODE_4_length_611_cov_7.428805
ATATAACTGAGTCAAGACCCGAGAGTAACCTCTGACTTCCTGGTGTCACCGCTGTTACAT
TTGTGTTACACCCACGCGCAAGTCAAGAAAAAAAAATCTCTTTTCAGAGGGAACATATGA
GGAACATCTGTCTGCCTGCGACTCACAGGGCTCAGCAAAAAGACCCTGCAGGGAGGGAGA
GGTGAAACAGGGAGAAAAAGATCCAGAGAACGACAAAAGGGGACAGTTGCAGCAGTCGTG
CCTTCATGTCTTTGGCTGCACCAATTACTGTTGGCATGTCCTCTGCCAGCCAGCCAGGTC
TCCCACAACTGCTGCACTTAACACACTGTTCCTTTATTCCCCCTCTATAGTAAAGATGGC
TATTGCAGAGGGGCTACGGAAATTTGGAGACTGCTGAGCCAAAACAGATCACTTCAAAGC
AGCTTATTTAACGCTTGCTAAATTTTTCATCACAGTCGCTTAATATCCTGGGGAAGGAGA
GCTTTTGAAGTCGCTGTGAGACCGGGGATGTTCTTCTTACAATTCTTTTTCCCCTCCCTC
TGCTGTACTAAAATCCCCAAACCTAAACACATAACACACACCCAGTTCACGCTATCTGTG
CCTACATGCACACACAAGAGTTTGTACGAATGCTACAGATGCACCTCCTGCACAGAAACA
GCACGCTTACATACCCGGACACAAACACACTTATTCATTTAGGGCCAGTGGATTTTTTAT
CAGAGCAGTGAGAGTAAAGGACAAGTTTAATCCTa
>NODE_5_length_389_cov_20.174807
ATGATCAGAATTCACCTGTTATGCCCTGTCTACTGCATGCATGGGGATATTTAAAGGCCT
CGCAAAACCACTGCGTTTGGCCTATTACCAATTTTATTTTATTTTTTTTTAAATGAGTGA
GAGATACTCACAACAGTGACTTAAGAATTACTACTATTACGCAGCAGTTTATTTAGATGA
TTGAAAGATATAACTGATAGACGTTCTATACAATTAAAGGGAATAATCCTTTGCTTGCTT
TAAATCTAAACAGGAGTCTCCCCACAAATGCCCCACATGCGGAAGAACCTTTAATCAAAG
AAGTAACCTGAAAACTCACCTTCTCACCCATACAGACATCAAGCCCTACAGCTGTGGCCG
CTGCGGAAAGGTGTTTCGGCGCAACTGTGACTTGCGACGGCACAGTTTGACGCACAGCCC
ACATCAGGACTACTAGCCTGGACAGACTAACAAAATAACAATGGACAAAACGCAGAAAGA
CAAATCAGCGACTTCTTTTTTTTTTGTTTGTTTTTTCCTTTTTTTTTTTTTTG
>NODE_6_length_887_cov_10.718151
CTCACTGTGGTCATCCGCTATGCAAAGAGTTCAAACCAGGGTGGGATCATTTCCAGTGAG
TGGTACATTTTCCGCTAAAGTTACACTTGACACACATTAATGTCTTCAATTTATCTGCAA
TTTTGTCATGTTTTGAATAAATGTTCTTCTTTTTGTGTAGTTCTACAACAGCAACAACTT
CAATTAGGAACAGTTTAGGTTTCAGCAGTTTGTCTGAACACAGAAGATTGAAGGTGATGC
TATCTATAAATGACTGAAAAAGGGGGAAAAAACAGGCTATATTTTTCTCATCTCTCATAC
CACACACAACCTCCTCCTTTCTTCTTCCCCCACACCATCGTGGCAGGAATCCTTTGTCAG
AGGTGTTCATCTGGAACAACTTTGCCACACTTGTTTTCATGTTCTTTTAGATTACAGGGC
AGCTGGCCCCAGCTTTGAAGCTCCCCTCTCCCTTTGTCTCTGTGCAATGCACTCTGGTAA
TTAACTTTGTCCTTCTTTTATTTGTTCCAGTCACTCGCAGTCCACTCTTCTGAGCATCTT
CTCCCTGGAGTACCAGGTTAGAAGTTTTCTTCCTTTGTGAGCCCTGACAGGTGCCTAATT
GAATGATGAATGTCCCTTTATTTCTTTGTAATTGAACTGCCAGCTTTCTGATTGGTTTGG
AGGATGCCCCCCCACCATACCTCCCGTTTATTTCACACACCCCCACCTCCACCCCTTCCT
CCTCGTCACGTTCACGTTGAGGGCCTTTGCCTGCCTGAGCCTCAGTGGATGTCTGCCAAG
CCTTCCCATCCATCTGTCTAATAACATCTAGCCCCTGCTTATTTGGTGGACCTGTAATAA
ATTATGCTAAACCATTATTATTCTGACAATAATAATTTCCCCGTGTAGTGCGGCTGCGTG
TGCTAAATGTTTGCTGACTCGCACTGTCACTGCTGCTTTCCACGGCTGACAGCGGATGAT
GATAAATGGCCACTGCCGCCAGtggcagaaggcagcacaggcagaaaatggagtcattta
tcatcccactg
>NODE_7_length_2633_cov_20.804785
TCGCACTCCCGCGCACGAGACCCCTGGCGACGGAGGAAGGTCCCCACCTTCTTTTAAGCG
CAGGGGGTGTTCCGCGGAAGGAGAGGCCATTTCCCCTTCCTCCCTCGAGAGGGCGAGACA
GGGAGAGGGATAGCAGCGAGACCCACCCGGGGCGGGAGTAGGCGGGCGCAAGCGCCGCCA
CACACCGCTCCGGGCATCCCGAAAGGTCTGCTCTTAGGGGGACGAAGGCGGCCGGGACCG
CCTGCGACCGCCCCAGCCGCGGAGACGCGGGGGTCTCCGATTGATGGCACGGCGACCCTC
GGACAGGCGTGGCCNNNNNNNNNNGAGCGCCGCCACACACCGCTCCGGGCATCCCGAAAG
GTCTGCTCTTAGGGGGACGAAGGCGGCCGGGACCGCCTGCGACCGCCCCAGCCGCGGAGA
CGCGGGGGTCTCCGATTGATGGCACGGCGACCCTCGGACAGGCGTGGCCCCGGGAGGAAC
CCGGGGCCGCAAGGTGCGTTCAAAGTGTCGATGATCAATGTGTCCTGCAAATCACATTAG
TTCTCGCAGCTAGCTGCGTTCTTCATCGACGCACGAGCCGAGTGATCCACCGCTAAGAGT
TGTCAGGCTTTTTTTAGCTTTTTGTTTTTGGGCGAGAGGGTGGCGTAACGGGGAGGGGGG
CCGTCGCGCATTTCGGCGGTCGCCAAAAGCGCCGACCCCCCACACCCCTGCCGCCCGCAC
GCCCTACGGCCAACGGGTTTCAATGACGAGGAGTTGTCGGTAAAAGACGTAAACAAAAAC
CTCCGGGCGCTCCGCCGCTCCCGACCGGCGGTCGGGCTCGGAGGAGACTTTGAACCCCCC
GCGCTCCCTCCGGAGGAGGGAGGAGAGTTGGGTACCCGGAGGCGCGCGGAGGCCGGGCCG
GGTGCCGGGCCCGACGCATCCGCGCTTGGGGTTTTAGAGGTTCCGAGCGGCGGGCCAGAG
GGTGGCGGGTTTTGGCCGGACAGGGGGTCACCCCGACCCGGCCCGAGCCTCCCCCGACGT
CGGGTGTGAGAGAGGCGGACGGGCACGGAGCGGGGGACGCGGTGGCGTCCGGCGTTCCGC
CAAAGAGCCTGGCCCAGACTAGGAGGGGGTCGTGCGTGTCGCTCCGTCCAGGAAGCCCGG
AGGCGCTAGCCCTCGGGGACGATCCGCACGTGCCGGGCCGCGGCCTCCGGGGAGGCGCGT
CCGGTCGCGGGAGGGCCCCTCGGCTGGTTCGGTTTGGGCCCGGTGGGGGGGGAGGTGCCC
CGCCGCTCTCCCGGGCGAAACCGGTAATGATCCTTCCGCAGGTTCACCTACGGAAACCTT
GTTACGACTTTTACTTCCTCTAGATAATCAAGTTCGATCGTCTTCTCGGCGCTCCGCCGG
GGCCGCTGGCCGACCCCGCCGGGGCCGATCCGAGGACCTCACTAAACCATCCAATCGGTA
GTAGCGACGGGCGGTGTGTACAAAGGGCAGGGACTTAGTCAACGCGGGTTGATGACCCGG
CGCTTACTGGGAATTCCTCGTTCATGGGGAAAAGTTGCAATCCCCGATCCCAATCACGAG
TGGGGTTCAGCGGGTTACCCGCGCCTCTCGGCGAAGGGTAGACACAGGCTGATCCGCTCA
GTGTGGCACGCGTGCAGCCCCGGACATCTAAGGGCATCACAGACCTGTTATTGCTCAATC
TCGTGTGGCTGAACGCCACCCGTCCCTCTAAGAAGTCGGACGCCGACCGCGCGGAGGGCC
GCGTGACTATTTAGCAAGCCGGAGTCTCGTTCGTTATCGGAATAAACCAGACAAATCGCT
CCACCAACTAGGAACGGCCATGCACCACCACCCACGGTATCGAGAAAGAGCCATCAATCT
GTCAATCCTTTCCGTGTCCGGGCCGGGTGAGGTTCCCCGCGTTGAGTCAAATTAAGCCGC
AGGCTCCACTCCTGGTGGTGCCCTTCCGTCAATTCCTTTAAGTTTCAGCTTTGCAACCAT
ACTCCCCCCGGAACCCAAAGACTTTGGTTTCCCGGACGCTGCCCGGCGGGTCATGGGCAT
AACGCCGCCGGATCGCTAGTCGGCATCGTTTACGGTCGGAACTACGACGGTATCTGATCG
TCTTCGAACCTCCGACTTTCGTTCTTGATTAATGAAAACGTTCTTGGCAAATGCTTTCGC
TTTCGTCCGTCTTGCGCCGGTCCAAGAATTTCACCTCTAGCGGCACAATACGAATGCCCC
CGGCCGTCCCTCTCAATCATGGCCCCAGTTCGGAGAGAAAACCCACAAAATAGAACCGGA
GTCCTATTCCATTATTCCTAGCTGCGGTATTCGGGCGACGGGGGCCTGCTTTGAACACTC
TAGTTTTTTCAAAGTAAACGCTTCGGACCCCCGGCGGGACACTCAGCTAAGAGCATCGAG
GGGGGCGCCGAGAGGCAGGGGCTGGGACGGACGGTGGCTCGCCTCGCGGCGGACCGTCGG
CTCGATCCCGAGATCCAACTACGAGCTTTTTAACTGCAGCAACTTTAAGATACGCTATTG
GAGCTGGAATTACCGCGGCTGCTGGCACCAGACTTGCCCTCCAATGGATCCTCGTCAAAG
GATTTAAAGTGTACTCATTCCAATTGCAGAGCCTCGAAAGAGTCCTGCATTGGTATTTTT
CGTCACTACCTCCCCGAGTCGGGAGTGGGTAATTTGCGCGCCTGCTGCCTTCCTTGGATG
TGGTAGCCGTTTCTCAGGCTCCCTCTCCGGAATCGAACCCTGATTCCCCGTTACCCGTGG
TCACCATGGTAGGCACA
>NODE_8_length_711_cov_6.649789
ATGAAAACTCTAACTCTCCAAGTGCAAAGCTAAAATTCAAATAAAGTAAACCGGACAAAA
AGAGGAGTTGGTGCAACGATTTCTCCACGCGACTATTGTCAGTTTTGTCTGTAAACATGT
AGGAGCAACAGAGTCGGGGCCCCTGATGGATACAGAACTACTTGGGGGTGGGGGGATGTT
GCTTATTTAGTCTGGGATGATGTGCACTGTCTCTGGCTCCAGAGGCTGCCCCTCTTCCTG
TTTACCTGGGAGTCCTTTGGGGTGAGGTTGAGCTGAAAAGCCCAGTCGGAGCCAGTCAAA
GGGAGCGTGGCGCAGTCTTGACCCTGGCGCTCCACTCATTGTGTAGTGCAGCGGTGTAAT
GAGGCCCTGTGTGGATATTGATATGACAGAACAAAAGGCCAAGGTGCAGTAAGGACAGCA
ATCCACACGTTTCACACCATTTGTTTTTCACACCGTATCCATCACATTAATGGGTCACCT
TTCTGTGACAGCTCATGATTACCTGCTTACCCATGGAGAGAAAAGGGGGTGAGAAAGAGA
GGGAGAGAGAAAGCCTGGTAGGTGCAGAGACAGAGAGATAGGCAGGAAGATAGGGAGCGA
GGGTGCTCCGGTAGTGAGGGCGAAGGGTGAGTTGGGGTTGGAAGGGGGCTCAGGGAGCGG
GGGGATGGGAACCTTGTGCCATTTTTTTATTCTTTCATGAAGATTGGCTCCAGCCCTGTC
ATCATCCCCACCGAGTGAATTTATGACAGGTCAGCTCTCCATGTAGTCAGCTGATGGATG
GAGAACATCCAAGTTTATTTGGGGCATAGTGGAAATGGCCGAACAATTCCCTAAAGCACT
CATAGATTTTTTTta
>NODE_9_length_345_cov_27.046377
AGTACAGTACTGACAGTCATGCGATCACAACTGCAGGCCCCATTCTTACATCTTAATAAA
TGTGCCTTTTGATTTGAGTAATCAATAACTTATGATTTCTAAGTAACTCTGTATTAAGTA
CTATTTACTTTTTTGGTTATTGATTTCTGCCAATGTGCATATTTTCAAATGTACGTATTT
ATTAGTTTCAAAGTAATTAATGAGATATTACCTGTTTATTTATTTATTGAGATATTTATT
CTGATTCTTTATTTTTTTGAGACAGGTTTTTATCTTCTGTGCTGTCTTACTTCTGACTTT
GTGCCAATGTGCTGCTTTGAGGTGTTACATATCGTGGGTTTGTATCATTATTAAACCCTC
ACTCTATATTTTAAATCAGTGTTCTCTTCTCTCTCACATGTGCATGTCACTGACTCACCG
TGCCTTTTTCCTAAACACTGTTTGAAAGTTGTATTCTTTAAGTATTCCGCAGTGCTGTTG
AAGGAATCA
>NODE_10_length_2476_cov_10.414782
TGTGCCTACCATGGTGACCACGGGTAACGGGGAATCAGGGTTCGATTCCGGAGAGGGAGC
CTGAGAAACGGCTACCACATCCAAGGAAGGCAGCAGGCGCGCAAATTACCCACTCCCGAC
TCGGGGAGGTAGTGACGAAAAATAACAATACAGGACTCTTTCGAGGCCCTGTAATTGGAA
TGAGTACACTTTAAATCCTTTAACGAGGATCAATTGGAGGGCAAGTCTGGTGCCAGCAGC
CGCGGTAATTCCAGCTCCAATAGCGTATCTTAAAGTTGCTGCAGTTAAAAAGCTCGTAGT
TGGATCTCGGGATCGAGCTGACGGTCCGCCGCGAGGCGAGCTACCGTCTGTCCCAGCCCC
TGCCTCTCGGCGCCCCCTCGATGCTCTTAGCTGAGTGTCCCGCGGGGTCCGAAGCGTTTA
CTTTGAAAAAATTAGAGTGTTCAAAGCAGGCCCGGTCGCCTGAATACCGCAGCTAGGAAT
AATGGAATAGGACTCCGGTTCTATTTTGTGGGTTTTCTCTCTGAACTGGGGCCATGATTA
AGAGGGACGGCCGGGGGCATTCGTATTGTGCCGCTAGAGGTGAAATTCTTGGACCGGCGC
AAGACGGACGAAAGCGAAAGCATTTGCCAAGAATGTTTTCATTAATCAAGAACGAAAGTC
GGAGGTTCGAAGACGATCAGATACCGTCGTAGTTCCGACCATAAACGATGCCAACTAGCG
ATCCGGCGGCGTTATTCCCATGACCCGCCGGGCAGCGTCCGGGAAACCAAAGTCTTTGGG
TTCCGGGGGGAGTATGGTTGCAAAGCTGAAACTTAAAGGAATTGACGGAAGGGCACCACC
AGGAGTGGAGCCTGCGGCTTAATTTGACTCAACACGGGAAACCTCACCCGGCCCGGACAC
GGAAAGGATTGACAGATTGATAGCTCTTTCTCGATTCTGTGGGTGGTGGTGCATGGCCGT
TCTTAGTTGGTGGAGCGATTTGTCTGGTTAATTCCGATAACGAACGAGACTCCGGCATGC
TAACTAGTTACGCGGCCCCGTGCGGTCGGCGTCCAACTTCTTAGAGGGACAAGTGGCGTT
CAGCCACACGAGATTGAGCAATAACAGGTCTGTGATGCCCTTAGATGTCCGGGGCTGCAC
GCGCGCCACACTGAGTGGATCAGCGTGTGTCTACCCTTCGCCGAGAGGCGTGGGTAACCC
GCTGAACCCCACTCGTGATAGGGATTGGGGATTGCAATTATTTCCCATGAACGAGGAATT
CCCAGTAAGCGCGGGTCATAAGCTCGCGTTGATTAAGTCCCTGCCCTTTGTACACACCGC
CCGTCGCTACTACCGATTGGATGGTTTAGTGAGGTCCTCGGATCGGCCCCGCCGGGGTCG
GTCACGGCCCTGGCGGAGCGCCGAGAAGACGATCAAACTTGACTATCTAGAGGAAGTAAA
AGTCGTAACAAGGTTTCCGTAGGTGAACCTGCGGAAGGATCATTACCGGTTTTGCCCAGG
AGAGCGGCGGGGCACCTCCCCCCACCGTTTCCCCCCTCGGGCCCAAACTGAACCAGCCGA
GGGGCCTTCCCGCGACCGGACGCGCCTCCCCGGAGGCCGCGGCCCGGCACGTGCGGATCG
TCCCCGAGGGCTAGCGCCTCCGGGCTTCCGGACGGCGCGACACGCACGACCCCCTCCTAG
TCTGGGCCAGGCTCTTTGGCGGAACGCCGGACGCCACCGCGTCCCCCGCTCCGTGCCCGT
CCGCCTCCCTCACACCCGTCGAGGCCGCCGTCCCGTCGCTCCCAAAGGTGCCGCGGGAGC
CCGGGCGGTCGACCCGACGTCGGGGGAGGCTCGGGCCGGGGTCGGGGCGACCCCCTGTCC
GGCCAAAACCCGCCACCCTCTGGCCCGCCACTCGGAACCTCTAAAACCCCAAGCGCGGAT
GCGTCGGGCCCGGCACCTGGCCCGGCCTCCGCGCGCCTCCGGGTACCCAACCCTCCTCCC
TCCTCCGGAGGGAGCGCGGGGGGTTCAAAGTCTCCTCCGAGCCCGACCGCCGGTCGGGAG
CGGCGGAGCGCCCGGAGGTTTTTGTTTACGTCTTTACCGACAACTCCTTGTCATTGAAAC
CCGTTGGCCGTAGGGCGTGCGGGCGGCAGGGGTGTGGGGGTCGGCGCTTTTGGCGACCGC
CGAAATGCGCGACGGCCCCCCTCCCCGTTACGCCACCCTCTCGCCCAAAAACAAAAAGCT
AAAAAAAGCCTGACAACTCTTAGCGGTGGATCACTCGGCTCGTGCGTCGATGAAGAACGC
AGCTAGCTGCGAGAACTAATGTGAATTGCAGGACACATTGATCATCGACACTTCGAACGC
ACCTTGCGGCCCCGGGTTCCTCCCGGGGCCACGCCTGTCTGAGGGTCGCTTTGCCATCAA
TCGGAGACCCCCGCGTCTCCGCGGCTGGGGCAGTCGCAGGCGGTCCCGGCCGCCTTCGTC
CCCCTAAGAGCAGACCTTTCGGGACGCCCGGGCGCGGCGTAGCGGTGCTCGCACCCGCCT
ACTCCCGCCCCGGGTGGGTCTCGCCTCCCTCCCTCCCTCCTCTCTCTCCCTCTCGGGGGA
GAAAGGGGAGCGCCTCCCCATCCGCGGAACCCCCCTGCTT
>NODE_11_length_554_cov_13.579422
TGTTTAATTTTTGGTGTGTACAGTCTTTGGGATTATATTACAGAGCATGTACAACAAGAA
CTCCGCTTCAGTAGAGAAATTGAATGTTTTGAAAGAAACTAATCACACGCTAAATAACAA
CACCAGAGTTACACTTGCATTTATGGCCTCAAGGTGCTTTGTAAATTAATTCCTGTGCCA
TTTATCTACAGAAATTCAATCTGCTATTGGGTGCACTTTGCTGTTCAGACTCTGTGGAGA
TAATCACTGAGAGAACCTGACTCATCATGAAATATTCAGCAGACTGAGTTAACGCCTTCA
ACTCAAAGCTTTGGCAGCGTTCCTTCTCGCTATTCATCACTGTGTGACAGAGCTCCTGAT
GAACGCACCGATGTGAATGTAGCCATCCTTGTAGAGTCTGTTGATGATGAGGGTGAGGAT
GAGGCCAATGTTGCGTGAGTTGTAATAAGTTAAATAGATGATCCATCCACAGGACAGAAT
GGTGGCTGAAAGAGGAAAAATAAAACATGACCTCAGTCAGTAAAATTAATTTTCATGTTA
ATTGAAGCTCAGTTTTAATTGAAAATCCTAGAATCACTGTCAAATTGAAATAGCAAGGTT
GTCAATAGAAACATTTATACGTAGCAATAAATATCATAAACAAAGCTTTCTTGTTTTCTC
ACGGTTAGTCACGTTTGTTTGTGTCAGCAGTGTCTGTC
>NODE_12_length_1268_cov_9.086751
AAACCCCCGCCCGGCGACGCACGAGGCGCCGCGGACGAGGGCCCCGCGAGACGGGCCGCG
CACCGCGCCTCCGGCGGCGGAGAGAGGAGGGCGACGGGGCGACTGCTCCCCCAGCCGCGG
CTCGAGCCCAGCCCCGCTTCGCACCCCAGCCCGACCGACCCAGCCCTTAGAGCCAATCCT
TATCCCGAAGTTACGGATCTGACTTGCCGACTTCCCTTACCCGCCTTGATCTAACATGCC
AGAGGCTGTTCACCTTGGAGACCTGCTGCGGATATGGGTACGGCCTGGCGCGAGATTTAC
ACCATCTCCCCCGGATTTTCAAGGGCCAGCGAGAGCTCACCGGACGCCGCCGGAACCGCG
ACGCTTTCCAGGGCACGGGCCCCTCTCTCGGGGCGAACCCATTCCAGGGCGCCCTGCCCT
TCACAAAGAAAAGAGAACTCTCCCCGGGGCTCCCGCCAGCTTCTCCGGGTTCGCTTGCGT
TACCGCACTGGACGCCTCGCGGCGCCTATCTCCGCCACTCCAGGTTCGGGGATCTGAACC
CGACTCCCTTTCGATCGGCCGGGGGCGACGTAGGCCATCGCCCCGCGCTTCCGAACGGCG
TTCGCCCATCCCTTAGGACCGACTGACCCATGTTCAACTGCTGTTCACATGGAACCCTTC
TCCACTTCGGCCTTCAAAGTTCTCGTTTGAATATTTGCTACTACCACCAAGATCTGCACC
CGCGGCGGCTCCACCCGGGCTCGCGCCCTAGGCTTCCGTGCGCACCGCGGCGGCCCTCCT
ACTCGTCGCGGCCTAGCCCTCGCGGCTCCTGTTGCCGGCGACGGCCGGGTATGGGCCCGA
CGCTCCAGCGCCATCCATTTTCAGGGCTAGTTGATTCGGCAGGTGAGTTGTTACACACTC
CTTAGCGGATTCCAACTTCCATGGCCACCGTCCTGCTGTCTATATCAACCAACACCTTTT
CTGGGGTCTGATGAGCGTCGGCATCGGGCGCCTTAACCCGGCGTTCGGTTCATCCCGCAG
CGCCAGTTCTGCTTACCAAAAGTGGCCCACTAGGCGGCTCGCATTCCACGCCCGGCTCCA
AGCCAGCGAGCCGGGCTTCTTACCCATTTAAAGTTTGAGAATAGGTTGAGATCGTTTCGG
CCCCAAGACCTCTAATCATTCGCTTTACCAGATAAAACTGCGAGACTCTGAGCGCCAGCT
ATCCTGAGGGAAACTTCGGAGGGAACCAGCTACTAGATGGTTCGATTAGTCTTTCGCCCC
TATACCCAGGTCGGACGACCGATTTGCACGTCAGGACCGCTACGGGCCTCCACCAGAGTT
TCCTCTGGCTTCGCCCTGCCCAGGCATAGTTCACCATCTTTCGGGTCCTATCGCGCGCGC
TCAAGCTCCACCTCCCCGACGCGGCGGGCGAG
>NODE_13_length_977_cov_9.308086
AATAGAGGTAGGCAGTTGTTCCTTCAGCCCCAGGGTCATTATTTAAAAAGTGACAGAGAC
TCCAGTGAGTGAACGTGAGAGAGGTGAGGAAGGAGGGAGGGTGAGGAAGAAAGAGGGAGA
GGAGAGAGTGAGAACAGCGCTCGGCAAAGAAGGGAGAAGGAGGGGCGGAGGGTGAGGGGC
TCAGTTGTGCAGGTGTATTGTCCAGCGGAGGGAGAGGGTGCTGGGAGACAAATGAATCCA
GCAGGCATTTGGTACACACCGGAGATTGCTTATCGATCCAGATCGCAGTATTCAGGCCGG
CCTGAGAGAGGGCTGAGAATTTTCTGAGGGAGTTAATAACCTGGCAGCTCAGCTGTCTTG
TCCAATTCACCAAAGGCAGAGGCCTAATCAGGGCTGGATTCCTTTTTCTGTCTGAGGAGG
GGGCTCCGGCCCTCCACCCTCTCTTTCAGCTTTGGCCGCTTTCTCTGTCTCTCCATCTCT
CCAGCCTTCCTCTCATCCCTCCCTCCCTCCACGGCCCCTCACTTCCACTCCATCGGAGCT
CTGAAAGTGATTGAAATGACAGCCTATAGAAAGAGGCTAATCAAATTGTTTATTATCAGT
CTGAATCAATATGTATGGATTGTTAAAACATCAAAGTCAGCCCCTGGAAAAGTAATAGTC
GCCGGCTGGCAGCAGCTGCTCAGCCAAGGCTGGGTCCCTGGGAGCCTCGCTCCATTTAAA
GCGACTTTCACTCTTACTTAAGTCCTGATGACCCGACGAGGTCAGTTGGCTGAAGGGGAT
GTACATGGCTGTTCTACAGCGCGGCTGCATAAAACCCCTCTAAACTTCCCTCCAGCTACT
CAAATACACGTCTATCCTGCCCGACTGATAAACAATCCATCAACAAAATAAATGAGCCAC
CATGGTACTGAGATAAAGACCATCGCTCACCTACTGTGCTCCAAGCAATATTTTGGACCA
CTGGTCACTGGTTCCCTCAAATTCAATATTTTGCACCCATCCTCTCCTTTGAATCCAACT
CTTCTTTCTTCAGGACACCAGTCTGGATTGCAAATGAGgtcaggctgatgaatgagtcag
ctgaagggatcaaattggtttgagatggacattgtagttgg
>NODE_14_length_560_cov_10.291072
CACTCAGGGAAGGACATCACAGCGGCCCAGAAGGGTCGGCCAATTCAGACCCAGAACCAC
CACTCGCACCCCCTTACCCATCTCCTCAGAATCCTTCCTGTTCCTTTCTACTTCTTTTCT
CCTCTGCTGTTTCTCCCTCTCTTTGTCTGTTGCTTTTTGTCCCCTTTTAAGTTAGTATAT
AGGACCAGATGGGAGGCAGCACGTGGCAAAGAGCTGTCCTTGTTGTCATTTGATGATGTC
ATCAGTGTCGTTGTTCCTCAGCGGACGTTGTTTCTCTGAAGAGAAAAAAGCCAGCAGTTT
CTTCATTGTTTTCTTTTTGTTCTCTATTTGTCTCTAAATCTTTCTCCTGTTTTTTGTAAA
TGACAACAAAAAAGACCTGCCTTTAAATGTTCAGGACGTTTTCAGTCACACTTGAACAGG
TTTTTAAAGACCTCAGTAGGTGAGCTAGTTTTACCCTTTTTGCCCTTTGAAACTGCAGAT
TTTTTGGAGAATTTGTAATCCCGTCTTGATTAAAGATTGAGTGGAATTCTAGATGTGATG
AATTTTGTCATATCTTCTCATTTTTTTTTCTTTTACATGAGTGTACACTTAGTTGTTCAG
AATATTTGGGACCATTAAAATGATCTTTGCTGTAAGATGTCCTATTACCATTTGTCCTAA
TAACTCGGTGTTTCTTTGCTGCATCTTACTTTTAATTGATCAGt
>NODE_15_length_636_cov_7.117925
GTTGGCAATGGAGAAATTTAAATTACAGTTCAATCAGAGGAGGAGGAAGAGAGAGTGAGA
GGTGGTGGTGGTGGTGGAGGTGGAGGGGGGGAAGGAGGAGGAAGGAGGAGGAAGAAGAAG
AAGAAGAAGAAGAAGAAGAAGAGTGGCGAGCGCCCTGTGATTTCCCGTCTCCACGCTTAG
TTGATATTTCACTGGGTGAGGATTGAGCGCTACGGGTGCATTTCACACCCTGAATGAGAA
AGGCAATCTCGCTCAGCCGACTAGAACAATAATTAGAATGGAGATTAAATAAAAATAATT
AGAAAAAGTTCATCTAGTTTTGATGTATTAATTATTCCGCCCCTGCTTTATTCCAAGTCT
AATTATCTGCTTCAGTGAAAATGCCAAGATTTTCTGTGAGTCATAAAAAATTACATTCAT
GTAATTATGTCAGCAATTTGGGGGGAAGTCAGCTAAGCAGAGCGTCGGTTCGCCTCCCCC
CTCCGCCTCCCCCTCAACCCCCCCAGTTTAAAGTAAGTAACTTCTAACTACTTATAACTT
ATAAGTTAATACAGTCCCTTTCAAGCCAGGGGTATAAATAATAGAATGCAATGGGAGATT
ATTTACTCTTTAAATGAGGAGCTGCTCTCCCGGCTTCCCGCCTTTCACACTCGCGCGCCG
GGCACGCCACAATGAAAAACAAGACGAGTTTTTATCCATTCTTGGTCAGTAGATAATAAT
TTGCATATAAATGGAAATATTTATTGTGACAAAATATATAAAAAAAtaaaaaataataat
>NODE_16_length_447_cov_17.979866
GCATCAACCCTTCAGGATGGCCTCAAGTCAGTGCCACAGACGACACCAAGTAAAACACGC
CTCCGGCATGTCACCATCTCACGCACTCCACCAGGTTTCTGAATCTGAACAATTCCCGAC
AATGTAAATAAAGAAACCACAGCTGACAAACACAGGTTTGTCTAGGCTTATTCATATGTT
TTATTTGTATGTATTTGCACTTACCCTCGATTTGCCTTCTGCGTCCATTAAGTGTTCCAC
GTACGTTACCTCACCCACTACAAATCAGATTCCAGAGACGACACACACCAAGGGGAGAGA
AGCCGAGAGAACAATGGGGGTTTAGAGCAGAAACACAAGAAGGGCGGCCGGTGACAGTGA
GCTCAGACTGCCAGTCCTGAGCCTTCCCCCAGCACCTCAGCAGCACAATATGGTACAGGT
CTACAAAAAGCAAGCTTGAGTCTTTTTAAAAAAAAGAGATAAAGACTTCTTAGCCTGTCC
TTGTTGGAATTCTCCCAAAACACCAAAAGCAATAGACTGAGGACAACAACTATTGAAATG
GCCGACAGCCTTCCTATTTTGATATAATGCCCTGAAACACCACCTTCTACc
>NODE_17_length_693_cov_9.025974
GTTATGCTGCACAGGGGAGGAGGCCAGTCGGGGGCTGGAGGGCTCAGACTTGATCCTAGT
GTATGAAAAACTGGCTTTGCTGCCTGGGTGGGCCTCTCCCTTCTGAACAGACAGCATGGG
CTTCTTCTCAGCCTTGTCAGCCTCTCCGTCTGTGCTGGTCTCCTTGTTGAGGGCCCCTTT
GGGACTTCCCAGCAGAGCATCCTTCCTGTTGGCCAGCTCAGCGCGGGCCTGCTGCTGCTG
CTGCTGGAGGCTTTCCTCAGGACCCCTGGGGGAATGCTCGGTGCCGTCGCCTTCCCTGTG
AAGTTTGCTGCCGTGCCCATGTAAGTCCTGATGCTGTAAGAGTTCCCTGTGGCTCTGGAA
GCTGATATGGCAGTGATTGCATCTGAAGGCCGCCTGTGACAGGTGAGACATGATGTGATG
CTGGAATGTAATAAGAGAATCTGCCGTGTAGTTACAGATTGTGCATTTCAAGCTGGTGCC
AGGAGGGAGGCTCTCTTCCATTTTGACACCTGTGAAGGAGATAAAAGGGAGAAATGCTCA
GAATCTCGCCTCCCACTTCTCCTTTAGAGTTAACTGTAGAAACCATCAAACGCTCATGCA
TTATGCCAAGCTTATTCCCATCCACTAGATTTTTTTTTTGCTCAAGGATAAACTGTCAAC
TATGCTAGCTGACAGCAGGATATGTATATTTCTCAAAAGAAATGACAGTCATTTTTCCAA
ACGTGTCTAAAACTCTGTCCCTTTTTCTAAAACAGATTTTCTTTTAAAATTGAGTGAAAG
TAGCCATCTGCAAGAGCCAAAATATAAAAACAATGACATTTGtttggggaaaatcta
>NODE_18_length_691_cov_11.416787
TATACTTTGACTTTCAAGCATTTTTATATTATTTCATACAATTTATTTAAGAAAAGAAAC
AACATAATACAGTAACTGATAGCATGAATGTTGCTATCTGTGGGTGTACGTTCTTGGTAG
CCTTGCCTGTGTGCTGCATTTCTGCCTGTTTACCCGTTAGAGGGGTTAGTTCCCTGATCC
GTGAGAACTCTGTAAGTGTCTGCCTGGTTGATTAACTCCACATCGCAGCACAACGTCTTA
CCCCTCACTGCATAAATGGGCTTTAATTGAGGGAGCTGGCTCCTTAGCAGGGAACCTCTT
TCACTCTGTGTCGATTAAAACGTCATTTTACAGCCAAAAAAGAAACACGTTCCCAATCAC
TGCCCTTGAATTATTGTTCTGTAGCTCGAGGCTTGTATTTTAAAGTCACTGAATAATTGC
AATCAGATTATTCTAATCAAGTGCTGGAACAGTAATTACAGGTTGCAGTCATTTAAGCTG
CCCTGGAAGTCCCATACACACTGCTGGTGCGCATATTAAAAGTTTATGTCGCAGGAGATA
AATTTAATGAAGAGGATTGTAATCTTTCAGCTACTTTTAGATAGGTTTCACTCGTGTTTG
AGGACCTCAGTCTCAGCATTCGGAATAGCTACGCCAGAGCCATTTATGGTAGATATTTTT
CGTACCCTGCGCCATTCTCCTTCGGCCCCCTCAGTCCTCTCAGTCAACCAAGCCCAGGCA
ATGGTACCAAACAGTTCTCCCAATAGGACTAGACGCGTTTCCTCCTACTCATCTCCCCCC
ACTGATAACCTCATCtgtgcccaggtctggatttcatgtcaaagcaaacgttagg
>NODE_19_length_1449_cov_48.499657
CGGGCCGGTGGAGGGGACCGGGTACGGCGGTCGGCGGCGGCGACTCTGGACGCGCGCCGG
GCCCTTCTCGCGGATCTCCCCAGCTGCGGCGCCCGCTGGGGTCCCGTTCGCGCGGGCCCC
CCGGCGGGTTGCCTCGGCTGGCGCCTAGCAGCTGACTTAGAACTGGTGCGGACCAGGGGA
ATCCGACTGTTTAATTAAAACAAAGCATCGCGAAGGCCCACGGGGGGTGTTGACGCGATG
TGATTTCTGCCCAGTGCTCTGAATGTCAAAGTGAAGAAATTCAATGAAGCGCGGGTAAAC
GGCGGGAGTAACTATGACTCTCTTAAGGTAGCCAAATGCCTCGTCATCTAATTAGTGACG
CGCATGAATGGATGAACGAGATTCCCACTGTCCCTACCTACTATCTAGCGAAACCACAGC
CAAGGGAACGGGCTTGGCAGAATCAGCGGGGAAAGAAGACCCTGTTGAGCTTGACTCTAG
TCTGGCACTGTGAAGAGACATGAGAGGTGTAGAATAAGTGGGAGGCCTCGGCCGCCGGTG
AAATACCACTACTCTTATCGTTTTTTCACTTACCCGGTGAGGCGGGGAGGCGAGCCCCGA
GCGGGCTCTCGCTTCTGGCGTCAAGCGTCCGGCATCCGCCGGGCGTGACCCGCTCCGGGG
ACAGTGGCAGGTGGGGAGTTTGACTGGGGCGGTACACCTGTCAAACGGTAACGCAGGTGT
CCTAAGGCGAGCTCAGGGAGGACAGAAACCTCCCGTGGAGCAGAAGGGCAAAAGCTCGCT
TGATCTTGATTTTCAGTATGAATACAGACCGTGAAAGCGGGGCCTCACGATCCTTCTGAC
TTTTTGGGTTTTAAGCAGGAGGTGTCAGAAAAGTTACCACAGGGATAACTGGCTTGTGGC
GGCCAAGCGTTCATAGCGACGTCGCTTTTTGATCCTTCGATGTCGGCTCTTCCTATCATT
GTGAAGCAGAATTCACCAAGCGTTGGATTGTTCACCCACTAATAGGGAACGTGAGCTGGG
TTTAGACCGTCGTGAGACAGGTTAGTTTTACCCTACTGATGATGTGTTGTTGCAATAGTA
ATCCTGCTCAGTACGAGAGGAACCGCAGGTTCAGACATTTGGTGTATGTGCTTGGCTGAG
GAGCCAATGGTGCGAAGCTACCATCTGTGGGATTATGACTGAACGCCTCTAAGTCAGAAT
CCCGCCTAGACGTGACGATACCGTAGCGCCGTGGATCTTCGGTTGGTCCCGGATAGCCGG
CCTCGGCCGGTGCGGAGAGCCGTTCGTGACAGGGCTGGGGCGCGGCCGGACGATGGTCGC
CCCTCTCCTGCCTCGCATCGCATGTTTGTGGAGAACCTGGTGCTAAATCACTTGCAGACG
ACCTGATTCTGGGTCAGGGTGTCGTACGTAGCAGAGCAGCTCCCTCGCTGCGATCTATTG
AAAGTCATCCCTCGATCCAAGCTTTTGTGTCTGGCCGAGGGCGCGCGGGCCCCCTCCGGC
CGACGCAGCCGTCCGGGGCCCTGGGGTACCAGGGGCGCCTGCCTCCCTGCCTCTCTGCCT
GCGGGAGGGCTCTTGAGGGCTCCTTCTCTTGGC
>NODE_20_length_1045_cov_14.788517
TCTCTCTCTCTCTCTCTCTCTCTCTCTCTGTAGCCTTCAGCCTTTCTCCATCTCTCTCTC
TCCCATCTTCTGGAACTAACGCCGCGGTCACGCCAGGACTCTTCCAGCAGGATTACAGGG
AACGGTTCCGAGCTCACACAGCTTTGGATCTCGCGCCCGCTGACCGACCCACCGACCGAC
TGGCATTCGTGGCATGCCGTCGGAGGGCCCCCGCCGGCCCCGGCCCCAGCGCCGGGCGCT
CCAAGCGGCTGGTTCCTCCACACCTGGCAGGCCCGCAATTTCTTCTGTGGCCCGACTCAG
AGTACCGGAGCGGGGAGGCTCCTCCGGTCGTCGGCCCCTCTTCCTCAGAGGCGAGACCGA
GACGCCCCGTCTGCCCCAGTTTGCCCGACCACGGAGCCCGTCGCCGGGTTCGTCGGCCCC
GACCGCCCCCCCCTGAGGAGGTGGCGGGGACCGCGTCCCGCTCAGGCGCCGGATGTCTCT
CCGGACAACACGGTCATTTCTCCAGCCAAAAAGCACAGGGCCCCACGCCCGTCATTCTCT
GCCACGCTTCGCACCCGGTCCCGACCGGGTGCCGCGCAGTCCACGCTCGCGTCGCGGCAC
GTCGGGTGGGGGGGTTTCGGGGGTGGCCTGCCTTTCCTGGCCGGCTCTCCTCCCTTCTCT
CCCTCCCGCTGCCGCACGCACGCTTCTGGGCTACCTGGTTGATCCTGCCAGTAGCATATG
CTTGTCTCAAAGATTAAGCCATGCAAGTCTAAGTACACACGGCCGGTACAGTGAAACTGC
GAATGGCTCATTAAATCAGTTATGGTTCCTTTGATCGCTCTACCGTTACTTGGATAACTG
TGGCAATTCTAGAGCTAATACATGCAAACGAGCGCTGACCTCCGGGGATGCGTGCATTTA
TCAGACCCAAAACCCATGCGGGGTGGCCCCTCGGGGCGCCCCGGCCGCTTTGGTGACTCT
AGATAACCTCGAGCCGATCGCTGGCCCCCCGTGGCGGCGACGTCTCATTCGAATGTCTGC
CCTATCAACTTTCGATGGTACTTTCTGTGCCTACCATGGTGACCACGGGTAACGGGGAAT
CAGGGTTCGATTCCGGAGAGGGAGCCTGAGAAACGGCTACCACATCCAAGGAAGGCAGCA
GGCGCGCAAATTACCCACTCCCGACTCGGGGAGGTAGTGACGAAAAATA
>NODE_21_length_664_cov_11.094879
CTAACTCTTTTTCAGTCTTTATAATCTCTAAATGAGAGAATTGATCACCTGATGGCAAGA
AAATGGTTTCGCTGGTTCTTATTTAAAGTGGACCTGAGGAGTGGATCACGGTATACTGGC
AGGAAATGAAAAAGAGCCATGTTGTCTTTTCTTTACTTTCTATCTCCTATCTTTTTCTTT
TTCCCTCTCAGACCGGGCTGTCAGCAGTGAGGAAGAGGAGGAGGAGGAAGCAGGCTTTTT
TTCTTCTTCCCCCACCACTTCCGAATTACCTGCTGGGTCCGAGCTCTTTTATGCTCTTGT
TGTGACAGGTAGATTTATAAGGCTTGAAATTTGTACAAATCAGTTGTCATTCAGCGGCAG
CTGTCAATGTGTCAAGCTGTCAGGGCCTGCTGTGAGGGAGATGCCTTAGGGGGCTGAGCG
AGGGGGCAACCGCCCAGAAAAGAAAATGAGTTCAAACAGACCTGAGAAGCTCCTCTATTC
CATAGGCCTCCCTGCCCCTGTGGAGACGCCATCGATTTCTCTTGATGTTGAGCAACAGCG
CGCCCAAAAATGACATGGCACACTGCGCTCAACCCAGTCAGGCTGCGACACACCAATGTG
TGCTGCACCAATCCCCTCAATCTGCAGACGCCTCTCATTCTCTGCTAAATGGCTGGAAAT
CTGTAATCTCTCCAAGGAGGGAGAACACCAGAGTTGTGTTTAGAGATCGTTGGCAATGGC
TGTCGTGTTTTCATGTGCCGCTTAAGTAgctgaaatggaaatctctcagaggagaatgac
aagcgtgtttaaagattgttgtcgattg
>NODE_22_length_569_cov_14.558875
TGTAATTTAAATAGGATGTAATTTTATAATTTGTTGCTTCAGGAGGGTTTTTTTTTTTTT
TAAGTAACAAGAACACAAATAAGACAGCAAGTCAAATTAGTTCTCAGCATTTTAGGCAGT
TTATTTGAAAAACACATACAAAAAGATCATATACAAGACAATAAATAAAAAAGAGACAGA
ACAGTTTGGGTTAAGCTATGCAACTTTTTGCATCATCATTAGTAATAAATACAGTACAAA
ATCCACCCAGAGTGAATCTAAAGATTTTCCACAATATTCACTGATCATGTTATTCTTCAT
TATGATTTAGCTATTGCTTTCATATTATTGATACATACTTCTACTTTTCTATAAAATACT
CAAGATCATAAAACATTGCGCGGTTACAGCAAAACAGCAGTGTGTTGTACAAAGATGGCC
ACTTCCCTTTTTCACTGGCAGGTTAATAATCAACATTTTTTCAGCAGCAAAGAAACATCT
GAAATATTCAAGAAGGTACAGCATCATATTAAACACATCTACAGAGCTACTCCCACATAC
ACATAGGAAAACCTGAGAAGGACATGCATTAAAAAGCTTGTGCTTTAAGTTCTACTGTTC
ATTCCGGTTCATCAGCTTGAGTTAATACTATGGCTACTGTCCAGTTcgctctggagttat
ggggtacactgtggagggcatggggtaaggccagtgagagcacgaaatgaaat
>NODE_23_length_310_cov_1.093548
ACAGACACTTTTTGCTTTCACCTTGTCTTGAACCTCCTCTGGACGTCCGCCTCGCCGTTA
ATCAAATATGCTAATTCACTTGAACAAACACATCGATCCTGGTTCGAACTGATTGATCGC
TATTTGAGCCTCTGTTTACCTGCAGCTTCCCTGTTGTCCTCTACGTCCTGCTTTGTCTTA
GCGTTTCCCTGGTCATATAGAGGGCAAACAACAAAACCCTTTACAGTGAATTTCATTCTT
CACCGTTTTATCACATTGTTGTGGGCCTCACTGTGTTCACTTTACGTCACATTTTGTCTG
TTTCACATCTCGTTTTTGGTGTTTTGTGTGTGTCTTTGTAGTTGCGTTGGGTCTCATTTT
ATTCATTTTACAACCCGTTTTGGTCATTTtgcatctttttgtggttgttttgcttctcag
tttagccattttgcatctttttgttgttttatgt
>NODE_24_length_859_cov_7.122235
AGCATTGGTATTTTTCACTATTCGTATGGGATTGCACAGTTCTGCATGTAGCTAAATTCT
GGGCTCAATGACTTTAACCCACTGCCACTCCTCTAAACCCATCACAGTCTTGCTAGTATT
GGAGCTTGGCAATGATTTTCAGAATGTCATATTAGGGGGGGATGCCTGCTGTCCCCACAG
CAGTGGTAGTGTTAGTCAGTTGATATTGCATATTTGGTTGTTGATGCAGATTGCGCTGCA
ACAGATAAAGTCAATTCCAGGAAGCAACCTTTTTCACCAAAGTCAAGCATAGCTGTAAGA
CTTCTCTGCTATCTGAAAAATAGGTTTGAATTGCATGCAATTTGTGGCAGGCAGAGCACT
CCAATGGAGGGAGGCTATTAGTGAAATGCCTTGCCACTGTCTCTTTAAATGCCAATAAAT
TCCCATCATTACAGAATCTGGCAGTTTTCCTCCCTGTCTGCAGCCTGGGTCTTTATCTCG
CTCTGCCTCAGTCTCTGAGCATGTAGATCTGGCCCAGTTAGATTGTCATACTTAACAAAC
ATTAATGATTAATTTCCTCCACTGAGTCAAATGGGGCTAAAGGGATGACTCGATTCATCT
TATCGCACCACAAATTAGCATTTCCCCATATTCTCCAGCATCAACTGTGCATTAAAATTC
CACATTTACCATTCTGGGCACTGGCAGCTGTGGTGAAAGAGCCAAGGAGATCTTCCTCCT
ATGTTGCTGGAGATTCTGATTACTTCTGTGTTATACAAAGAATAATTAATTCTGCCACTT
TCTGCCTGTTACTGTACATGTCTGACTGATCTGAGTGAAATTACTCACTGAGGGGTTATT
TAAAAGGTCAAGGTGGGGTTTTTTTATTTGCTGTGTTAAGTCCTGGTCATGCAGTACTTT
GCTTTCATTCTTTACTTCCACTGTGATAAAATGTTCATGCACgcattataattcctgtat
tttgaggggatcggtgcagaagagtgcaaacattcacattgag
>NODE_25_length_544_cov_8.755515
GCTGCAAGGCACAGGGCTGTGCTTTATTTCTCTGCTCATTTTTCTCAGAGATTGGTACCT
TCACACGCAGATCCATACCATGCTCCTGTGCAGTGCAGGCGGCGGTGAAGAAAGAGGGTT
ATATTTTCCCCTTGAGTTAGGACACCTCATGACAAATGATAATGGATAATCAATAAAGTG
GGAAATATGAGGCAGCAAACTTTATGAAGCCAGGAGACATATTACTCCCCAACAACACTG
GTTTCCCTTAACAAAGTCACTACTCGACTGTGCCTAATAATCTGAAGGAAAATCAAAGGA
CCCGCAACCACATCAGCAATATTGGCAACTTATTCCACTTTAATGGCATTTTGATTGATT
TTTTCCCTCTTCCTAATGGTCGTTTTATAGATTTGACGCTGCTTCTGCAAAACAGCAGTG
TGTAATAAACCTCCCCGAAGGCAAACGTTAGCCATTAAAGCTCTTGTCTTACTAGCGCTC
ATAATTGGAGGTTGACCACCACCACATTTTGGTCTCTCACATAACACACACTTCTAGGAC
GAGCCTTCTCTCTCCTGCGCCTCTCCAGCCGTTTGATATTTTTGGTAGATGGCCACAATA
AGTGATAGGATCCCTTTCTCCTGCTCTTTTTGAGCGatggggttaaaaatagccataaag
aggtgaccttggcgctgacattgtggaa
>NODE_26_length_293_cov_14.044369
GATGATCATGCGCAGACTCATATTTTTAGAATATCCAGTCAGGGCGCAGCCTGTTAGGTG
TCAAATAAAAGCACCTGTCTCCATGACAAAGTGCAGCCCATTCGCCTCAGCCCCAGCCAC
CATCTACTAGACCCTATCTAGCGCGTGTGTGTTTTTCTCCCACCAAACCTACTTTATACG
CTGGACTTTGGAGGCCGTCTGTCCCTTTTATTTGCAGTTAATTTTTGCCGCCTTCACCGG
GGCTCTTCACCATGAATCTTCATTTCGCTGCTGACACCGTTGAATGTGAATTCCTCATTT
CCTGTCCTTTTATTTATATCTGTTGCCTGGTGATTTGATCATGCTGGGAATACAAGATTA
GCAATTGCCTCGTCCTTGGTTTTGCCTCAAGGACATCTGCTACTGAAATGTTATTGTTTG
TGCTTCTTAACCCTTTG
>NODE_27_length_317_cov_12.271294
CCACCTACCTGCTCTCCATCCACCACCCCCCACCCGCCCCAACGCCAGTGTGCTGCGACC
TTCAGAGGGGTGTCATTACTCCCTGACCCATTTGACGATCCCCTCATGTGGAATGTGCAT
ATGCCGAATCGCTGTGGATCTGCACAGTATGGGGTGAGGTGAAGTACTTACAGAAATATG
ACTTGACACGCTTTATCAAATGGGGAAAGATGAAGACGAAACAGCTGCTGGTGCTGTCGT
AAGCAATCTGGCCGTGATTGAATAAAAGTGTCAGGAAAAGGGCCGCTTGATGGTCTTTTG
TTCTCCCCCATCCAGCTTGATGTTAGTTTGAGCTGTCAGGAGGGAATCACAGCTGGGTGA
TTTATCAATACTTGGAGTGACCTTGTAGCCACACTGTTGTGTGTATGTATAAGTGTGTGT
GTGTGTGTGTGTGTGAGACGCAGAGAATGTGTGTGTGTTTG
>NODE_28_length_1078_cov_7.819109
ATAACCTCAACACACTTGTTGGCTCAGTTCATCCGCAAATCTGAAAGGATAGCGATGCAG
GGAGACAGAGTTGTTGCTGCATGCAGTGTTACTTAAATGGATGGAATATGGTGCCACAAA
GGCATTCTTCTATGTAGGTTTGGCAACACTAATAAGAAAATAAAGACATAAAAACATGTA
CGCTCATTTGTCAGTAGCTGAATGCAGATATTTTAATTAGCAGCGCAATAACTACGACTT
CAGTTTGGGAGGCTTATTTAAACAGCACACTGAGCTGCTCATAATGGATTCATGCAACGT
GGACATATATGGAAATTCACAGATTTGCAGTGCACAGTGTTTGGTACTGTAGGTAGCTCT
CTCTGACAGATGCAGATCCAAAACCTCAACTGCTTGTATCCTAACCAGCTGATCACAGGA
ATAAGGGTTAAAGAGAAGAATGGGCAATGGGCCCCAGTGAAAAATCCTCACCCTCTGGCA
GTGCCTCATGGAAATGCCGCAAACGCTGTACGGATTCAAACGTATCAGGGATTATTAAGA
GACCTGAGAACAAGGTCAAAGACTTGCAGAAGAACACAGAGCAAGTTAAACTTAACTTCC
ACTTCATCCCCGAGGCTCTGAAAATACTTAGGAGATAGTTGAGGCAGGCTCTGTTGAAAG
CTCCCCCGCCGGCACGCAAAGCTTTACTTTTGATGTTAATTCCTTGAAAGCTGTTTCTTT
AGCTGGGGATTAGTGCATGAAGAGCTAGGCTTACCATGCTCTGGCTAATAAAGATGAAAC
ATCTAACACAGGTACTCGTACATACACTCGCCAGGGAACAGTGCCTATAAAGTTGCCTTA
ATTATAGAGAACTGACTTCGCTTCAGTAACTATAAGAATAGGACGACATTTGTAGTTTGA
AAATACTGTGGTATTAAATGTTGGAAATCCTCTGTATTCTTTGGACACAAGTCATGAGGT
AAAATAATGAGTATATAGGCACATCACTTTCTCAGCTCATGTGATCAAAGCTGCCTTCAT
GGTATGCCTTCAGTCTCCCCAGCTTAAGTCTCCTTACCATGCCGCAAAAGACTGACAATT
ATGAAGTGTGTCCATTACAGCTGCTGATTAGCCTCCATGTCTGTTCTGGCTCGAGCGAAT
GTAGTGGCTAATGATTCTGTggcagcgtgcatagaaagccgacaccacaattcatctgcc
tggccaaaatctcaatgattaa
>NODE_29_length_867_cov_11.793541
AAATGATTAAAAAGAGAGCAGTAATTTATTTTGATGACAAAAAAATGATAACTTGCAGTG
ATTTGTGCTGCAGTTAATCTTCATCGAAACACAACTTCAGCCTCTCTGCCCATCTAACCC
TACAGAGGGAAATAAGAAAAAAAGGAACTAAGCCATTGTCATTGAAAATGGTATGAAGAA
AGCAGCCAGCCCCTTACCCTTAACTCTGTTGTGGACAGATTTCCCCTGACAAAAATTAAA
CTAGCTCCTACTTGGCACTTTATTATCTCTTCAACTGAATGATTTATTGTTTGTGGAGCG
AAAGAACCAAAGAGAGGGGGAAGATTACATTTCCAGCCAAAGCTCAGGCCTGATCTCGTT
TTTTACTCCCTCTGTCCAGGAAAAAAGCTCCCGACAAACAATAATGTCAGCTGTAATTGA
TCGGAGGTCGCTGGCTGGGCCTGCAGTAAAAGCGCACTATTTAAGCGACAATCGGCCCCG
CGCTCTTCAGACGCTGGCTAATGAAGCTGTCTGTCTGGGCTATTTACCTTCTCTTAAATG
GAAGGGGAGAGATGTACTGTAAGAGACAGGGCTGGAGAGGATCTGCCTCTCGCTCCTGTG
AAATAGGACCTGCACATGCCTCAGGAATGTATAATTGGTTGGCGCAGCCAAAGCTGGGGA
TCCGGTGCTAATTAAATGACTTGTTTAAAGCCTATCTGTCTTTGTTTGGGAGGCTCTGGG
CTTCAGAACAATGCATTGTAAATGCTGTTGTCAAACAAACATTCCTGGTTATCCTTTGAT
TTGAATTGAACAAGACAAAGGGCTGATTTGCTCATTGCTAAGCCTTTGGTTTTCATGGTG
TTGAGATATTTTTTCCTCTTCTGATCTGTCAAACTGAACAGGACCATTCCAGTCCAGCAG
CTAAATGGACTGACTCACCGCACAATGCATATGCAGTCCGCCGCTTGCAAAACAATCTCA
GTTTTCCTCCTAATTGCGCTTGTAAAATGCCCCCATGTTGTGtatgtattt
>NODE_30_length_551_cov_10.769510
AGAGTTGAATATAGTTACGTCTTTGTGTGGGGTTTTTTGCCTTTTTTGTACATGAAGCAG
GCAAAAAAAAAAGGCCATGTCATTCTTCCACAACTTAATCAGGAGCTACACACAGGAGAG
GGCTGCTGCAGCATGGACCTCCCTGATCATGTTAATGAGGTCCCCTGGCTATGCAGTCAT
TGAAGTATAATTGACTTGTTCGTCTCTTATCTTCCTAATAGACACTCTGACCCAGAGCAC
GTTTATTTCGCTATGAGAAATGTCAAGAAGGATTGGAAGTTTCTTCAGTGTGCCCATTAA
AACTGAAGGCATGCCACCCTGTCTCCAGCCAGCCAGGGCTGCTATTGGCTCCCTGCCTCA
TTATGCAGATGCCAAACGTAAATAAATGATTTGCAGATCACTGCTGCCCCCACCATTCTC
CCCCTGCTCTCGCCCTGTCCCTCTTCCCAAAACTGTGGTCTTCTCTCTTCTTCCAGGCCT
GGAAAGGAGGACAGAAAGGCGGGAGGGAGGAGAGGAAAACACGAATATCGTCCAGGGAGC
ACCATGACAATTTGTCTCTCTGGAGCAAAATAAATAATACATAGGTAGTAATTATTATAA
GACATGTCCCTGACTTGAAAACCTGGCGAAGCGCATTGATGTTGTTACAGCTACGTATGT
CTcctggctttcaggacccatcagaatcaaacggg
>NODE_31_length_627_cov_16.663477
AGATTTCATCTGCAATGTTAAATGTTCATTTACTAAATTAAAGCAGGACTGTAAAGGCAA
ACACATGGATTAAACTCCGACTAGGATCAAGATCTCTGTTTGAGCACAGAGATGGTCTTG
ATGAAACACTACACTGAGAACTTAGCAGGAAATGATGTCTTTTCGGACTGACAAAAAGCA
GATTCATTCCAGAAATTGCGAAATAAACACAATACTGACACAAGGATACCACAGAAATTG
TAATCTTGTAATTCAATGTATTCACATTACAACATCCACATGGTTCAGTTTGTGACAACG
TCTAATGATCTTCAAATATATTCACTGTATGATACATAATACCAATATAGGCACTTCCAG
TAAGTCTGGCAATATTGAAGCTACAGTATAGTGTCTAAATTACAAAATGGTAAAAATAAA
TAATGTATATCTAAAAGAGTTTTTGTAGTTTTAAAATTTCTTTACTGTACAGCATATATG
TATATTGTACAAAATGGAGCATCGACCTGCAAGGAAATCAATTATTTTACGTTCACAAAT
ACTGTGTATTTGGACATATTCTTCCTTAGTACATGTGGTAAGTGCAAGGTACTAGTGAGA
AGAAAGCAATTCATTATTTAATCATGTGTCAACTATATAAAAATACTCATCTCATTTTGT
TTACATAATTGTAAAGCTTGTTTGGTTCCCATGGTTACAATTATTGTACACGTGTGAATA
AGCATGACAGTCAAATAAAACAAATTAAGACATaaaaaatacaaaaccgat
>NODE_32_length_547_cov_17.744059
AACCCAGCATTTATTAACCATTGTAACATTTTGAAAAAAATGAAACATTTAATAAAATGT
TTGACTTGTGTATAATGTCCCTCATATCGTCTAGCTTGTTGGTGGTACACGACAAAATGA
TCTAAAAATGTTAACAATGTTGACTCAGGTGGGATTTTCCTATAAAGACAATTAAACACA
ACTGAAAAAGCCTTTTAGTGAATACTTATATTTGCTTGACAGGGCAAGACTATGAAATGT
TCCCAATTAATATTACATGGGATTTTTTTTCCGCCTTTCTTTTTTCTAAATATATTTCAG
AATTTACCTTGATTGTAATGTACCTCATTGGCTGTGGTTTTGTTTGTTGGCCTAACTATA
AAGGATCTGCTTATACCCTTGTGGGTTGGGAAGAATTAGGATTTATGAATTTATTTCCTC
TGTTGTATTGTTTAAACAGCTTTGGTTTAGTTTTGATCCCTTCCTCTTGCCTTTGAGGCT
GTTCCACGGTGTCAGCTGTTGACTGATAGTAAGAGAACTGCCTCACAGTGTGAATGAAAG
AAAACTAGCGGTTGGTAAACACTGATAAGGGATAAATAGAAAGCGGTCAGGCAGAGATAG
TTCTGTGGGAGCCCAGATTGTGTGCGGTCTGTTAAAATGAGATTCTGAGCCTGTCCTTTT
TATTCTTCCTCCCCTCCCCTCCCCTCCCCTG
>NODE_33_length_638_cov_7.506269
AGCAGAACCCGTGACAGCCTTTGGAATCGGAAGGGAAGGAGTCAGAGGGGGGGCCTCTTT
GAGAGAGTACTTGATATGAAAACTGTGTTGTTGTGCTTTGTACCAGCCTGTGGGAGTTTT
TAAACAAGCCCATATGGTGGTAGCCACCAGCTTTGGAAAAGGCGGGTGGGTTGGGGGGTT
AGCCAGGGCCAGGATTTCACACAGTCAGTATTGAGTGGGATTGAGGAGGCGAGCTCTTAA
GCTGTCTTTTCAGGCACAGCAAAAGCCCTCCATCTGGCCTCCCCTAAAACTCAGGGCGAG
TTTACTCAGCTCCCTGTCGGCTGATTGGGCCTCCTGAAGCAGAAGTAACAGCATCAATAG
TGTAAACCCTTGCCACTTGAGAGTATTACATTTCTTTTCATGCTTGACTTAATCAAAAGT
GGGGAAGTGAAATTTACACCTTTTTGATGTTCTTTTTTCCCCGCTCACTAAGAGGGGCGA
TCTTAACCCATTTGATCTTCACAAGCGCCCACTAAATGGCCAAATATGCCAAGCAGACGG
AAGCAGACGGTTGGCAGTTGCCAGTTTGCGCAGGGTCACTGTTGGAGCACTCCATGTGGT
GGGGCAGGCAACCTCACAGAAGGCTCCAGTCTTCACAGAGTCCAGCCAAGCTTCTGTCTG
GAGGCCTACTGTCTCTTGCTCACTGTCCGCACCCAGCCAAAAATCAATCCACCCTCAtac
tgattctctctgctctgcctgagccagtgtgagacttgtgttgactgagcagcatcaaat
ga
>NODE_34_length_347_cov_4.187320
TGCCTCACCCCTGACCCGTCACCCCACCACTCTCTTCACCCCCTCCCCTTCCCCCCTTCT
CACCACTTCACAACCACCTGCCTCAACCCTTTTTGCTCTTTGCGTCAAGTCGCCTGAGCC
CAAAGGAAGTGAGTCTCAGCCCACTCCCGTGACCAATAAGGAGACTCTGGGGTCGCACCT
CACGGCTGAGCGGCTGGGGGGCTCTGTTCAGGTACTGCTGCTGCTACTGCTGCTGCTCTG
ATGGCTAATGCATGAAGCCACATAGTTTTGTATGTGTCTGACCACCCCTCACTGGCTTCA
CACTGCCTGCCTGTTAGATGCTCTGTCTTGATTCTGTGCGTTTGCATCAGACTGTTTGAA
TCCCTGTGTGTCAGTGCTTTGCCTGTCGCTCTCACTGCTGGATTCGTCTCATTTGCTTCA
AGGCGGCTCGCTGTAAAGACCGTGCAAAGATGACATCCAGCagtatgcaaacctcatgaa
ctacaatataa
>NODE_35_length_427_cov_2.009368
AAGAGTGATTGGAGGCGGACCGACACTGGTTCTGACGTGGACAAGATTCAAGTTGGACGC
TTCATTCTCCACCTCCGAAGCACCAGCGTGAGACGACGTGACTAAAAAAAAGATGCCTCT
GCTGCGTCAGGCGAGATAGGCCCAACACGGACAGAGCCAACGCATCTGCTTTGGAAGCAC
GAGGGTGACAGCGGTGAAAGCGTCAAATGGCTCCTCAAATGCAGCGCAGCACTGAAGAGG
GCAGCGCTGTGCCACGTGGTGCACAACAAAGCATCATTCTTGGAAATTCCTTGTCCGGAA
CTGAGCAGCGGTTGCTCCGTGAGGCCGCTGTTGCTGTTGACAGTTATCCTGTGTCAAATC
TGCTTTCGTAAGTCAGTTGAATTCAGTGAGGTGCTGAGAAAATGCCGTCGGGTGTCCTGT
GGACTCGTAGGTGGCCCCCCTGTGGAGCTTGACTGGGCTCCCAGTGTCAGATGACTCCAC
GTGAGCTGCCGCAAATGCTTTGCAAAGAACGGACAGCAAGAGGAGGTGTCAAGGGCGTTT
GTTTGCTAGTCAGATTTCCAGACAAACAGGg
>NODE_36_length_459_cov_11.313725
AGCTGATATCCGCTCACCTCTCCCTGTTAACACCATGTGGTAAAGTCTATTTTATTGTGA
AACGCACATGAGCTATCCCCCTCTCCGTACAGCGCCTCCTCTCTCAGTGGGTACAGGGGC
TTAACAAAGAAAACATCACTGCCTTTCAAAGAGCACATTTTGACCTTCCAGACAGCTAGT
TGACAGGGTTCTGCTCTAGCAATGCAGGATTCAAACCAACTCTGATCCATAACAAATTTC
CTTCCTGGCGTGGAGGGGCCTGATAGGTTTGTGAAAAAAGCGTCAAAAGCTAATGGCAAC
TCGCACGGCCGCACACTTACCTCCACAACAAAGGCCCCCATTCACTGTTGTCATGGTGCA
GGCGCCAGAGCGAATGAACTCTTCATGCTCCATCAACAATTTAGTTAATTAGCTCATTTG
TAATTGGCCGGCTTTGTTGCCTGGATGTTAGTGGGGGGACATCAAAGGAAGAAGGTGTTT
GCAGCACTGCCGATTACAGGTTATCACATTGCCACTCACTGAGAGTCTCTCCCTCTCTCT
CTCTTTCTCTCTCTCCCTCCCTCTCTCACTCTCTCTCTCTCTCTCTCTCTCTCTCTCTCT
CTC
>NODE_37_length_329_cov_14.030396
ATATTAATAATAATAATAATAATAATAAAAGGAGGAGAAATAAAACAAAACAAAACCAAA
AAAAAAGGCATGGCGCTGCAACATCTGGTCTTCACTGCAGGTAAGTGGTTAATTTGCATA
ATGTATACAGGTTTTTAGGATTTTTTCCCTATTTTTTATTTTTTACTAAACAGCATTTCC
TTTTTTTTTATAAACCAGAAAAAACTAAACTCTACAGAGAAAGTCCCCTACCCGCAGTCT
TTCGCTGCCGATAGAGTTTGACATCAAGCTGTACAGCGCAGTCGAAAACATACTTACATC
TGAGCTCATTTACAGGTACAGCCATAATCAAGGCACAAAGATCTACAAGTAGATTTGTTT
TTCTTTCAATTAAGTTGTACAAAATAATATTACATTTTACAGTCTGTACAGGATAATTCA
ACCTTGCACAGTGTACAAGTTAACAAAAAAACAAAACCAAAAAAAAAAAAAAA
>NODE_38_length_690_cov_9.017391
GGTGTACCTAAGAGTTGCGTTGCTCTCAGCCCCAGTTTGTCATTGCTGTGCCGCCACCAG
TCCATGCATAAAATTAGGCGACCATGCTCATTGACATGGAGTATCTCTTCTCTATTTATC
CCGCTCGCCCGATAAATAAAGTGTGTTTTTGTTGTTGCCCGTGGTGCAGTCCCTAACAGA
GAAGAGAACAGAAACACAACAGATAAGCTCTGGTTATTTTATTTATTTTTTTAATCACTG
CTAGAGAAAGTCGTAAAAGTCAGTCTTTTGTGTACTGATGTGAAGTTAATCTGATTTTAA
TTTAATTATACGAGTTAGTTGCGGAGGGCACAGGCATTGGGGTGTTTGTTGTAAGAATGT
TCTGACATTGGCGCAGGTATGGGGCAGCTAGCATGTTAATTAATGATGAAGATCCTGACA
ATATGCAGAGGCATGACAGCGTTAAGCCAGTCGGCTGCTGCTTCCTTTGCATATTAATAG
ATCCTTCATTATTATTTAATATGACAGCTGCTCCAAGGGCTACCATCAGACCTTGTCTCT
GTTATTTGCTGTTTTGTGCTCCCCATGTGACAGTGCCATGCTATTCTCTATTTGTTGAAA
TGTTCCCTTTTCTGTTCCCTCACTGGTGTGGCTCTCTACATGCGACCGTGATGTGCTGTT
TGTTTTGTGCTCAGGAGGATTCTGACTTGCCAGTGCGTCTATATGAGAAAAGTGTCTGAA
TCTAAAGGTGACTTTGAAAGAATATATGAGGCTGGATTGTTTTGTTTGCATAGTAATGAA
TGCAGATTAGCACTGAGTGGGATTGGTCTTGTTGACGTTTagacttctagtggc
>NODE_39_length_612_cov_14.557190
CCTTGTTACAAACAGTTTCCCGGATGCCATCAGTCACACTGCAGCGGGGAAATACTACAG
CAACAGGTGAGACAGTATACAGTCTGAGGCGCCCAACCTCTCAGTGTGCTTTAACACACA
AAGTGAGAGAATCCAAAGGGAAAGGACGAGGACAGGGATGAGAGCAAAGGACGTGGGGAT
CATACTGCCCAAAAAATGTTTGCAGACTGGATACTGAACACCGTTGTTGAGGTTACTATT
TATCTCATGCCAGCCAAGTTGGCACGCACATCTGGCGCTGGGTACTTAGTGCAATTATTT
ATGATTTCCTCCAAGATTTAAAAGCTCTTCGCCCGGCCTTGTAATGCAGTAACTGATTGC
ACTGCTAATGTAATTAAGGGGAGATTATGATGTCCACGTGGCACACCAGATGGTGGCATT
CACAGCGATGGGGGAAGGCACAACTGGCACACCACTGCACAAGGGCAGTGAGGCGCAGTC
AGTCGGAGCAGTCCAGACTCCCCACCAGACGGAGGAAAGTATATGTGTGCATGCGTGTGT
GCGTGCATGTGTGTGTGCGGCGTGCTTGCACAGATGCATGTGAGTGTATGGGTGTATATT
TGATGATAAGTTGAGCGATAAAGTGTAAGCTGATAGAGATGAGCAAAATACCATCAACAA
AATTACTGACACTACGCCAAGTGCATTGGATACATGCATAAGCTCAAAAATGcaccatac
aggtcaaataaggacctactgtttgatcttggaagg
>NODE_40_length_660_cov_15.290909
GTTCCAAAAACCCCTGGTGGGATCTCGTGTTTGTTTGTTTGTTTGTTTGTTTGTTTGTCT
GTTTCAGGAGGAAAAAGAAACTCAAAGCCTTGAAATTCTTCTCTCACAATTATTCTTAAA
CATTCAAGTCATCCTATTAATACTTTGTACAGCAGAAAGGTCCTTCAGATTTCACACGTG
TATATATAAATATAATATATAGAAATATGCATATACATATGTTCAACTTGTATATGTGTA
TACATATTTTGGAACTGTATCAAAGCCAATTTAATGTGCTCTCAAAATATGGCCCATGAT
TCCTAGTGGGATGCACATCAATTCACATAGTACAACCAGTAGATTAGGTTGAAAAATCCA
AAGGTGATAGGGAAAATGACCCGGGACCACTTGTCAATGGTGCTAACATCTGACAGGTTT
GGGATTTTCAACTTGAGCTTGGAGGAGCGTCGTCGTAGCCGACAGTTGGCCCGGCTCCGC
ATGGCACTGCGATCCAGCGAGTGGTGGCTGAAGCCATCTCGGGGCGCCATGGGCTTCCTG
AATTGGACCCCGGAGCTGTCAAAGGACATGACCGAATTCCGAGAGTCACTGACGCTGCTC
CCCACGTCAGAAGGCATCACTTCGTTGTTCATCTCCAGCGTGGTGAGGAGGATGTTTCCA
TAAGCATCCACCTGCGAGGAGAGCGAAGCGACACCGAGAGTCAGCAAGGGCTGAAATGCT
GAGCAGCAGCCCCAAATCCCCTTAAAATAGATACTTAAGTTAACCCCCctcccatcctca
aagctgtcaggcttaagcaaaatg
>NODE_41_length_672_cov_11.644345
TGACACGAGAGGAAATTCTTTATAAACCTGCAGGCTAACATTACCTCCCTGTTACTTTAA
CACAAAAGGGGTTGTTTCTACAGTATTAATAACCAAGCCTCACCTAAAAAATTAATTTGA
AACTATGCATACAGTCGTGAATAGGAGAGGGTAAAACTATTAATTAAAAGTGGAACAGGT
TCTTATTTTAGTGGAAAGTGGAAAAATTATGAGCCTTTGTTAAGGAAGGCCCAGGAGCAA
AGCTTTCATTAGCCTACATGCATGGCAAAAGCAATTCATCAACTGTAATTTTGCCTCAAT
GGGCAAAAAAGAGGGATCAACCTCAGCATGCTATTTATGGAGATTTACGGAAGTCTGGGA
AATGCTAATGTGATTAACATTTATCTACAACATGTTTCGAAATGGCCCTCATGTCCACGT
TTTGCCTTTAAGATTAAGTTATTGCACTTGCTCGAGAAAAAAGAAAATTATGGAGTGATA
CAGAATCTGCTTTGCAGTGCAAGAGCACACAATGATGATTTTTTTGGAGAATTCTCTGTC
ACATTAGTGGAGGATTTCTTCCCCCCCACCACCATTCCCTCCCCTCTCTCTAAATATCTC
TCTTTATGTGTGTCTGTCCCCAGATGAAGGCGCGGCGAGCAGAGCGGCGCTTTTGTCCTA
CCGGAGTGTCTCTCTCGAAAATGTGAACTGTTCCACGGATTAGCTGAGCAGAGATTTATT
TAATGCATCCTCAtagagtattgttgaaatctattttggaatatggagcttgccaagctc
taagcctggtaatatatgcctgctacagtttaagag
>NODE_42_length_630_cov_9.026984
TGTAAGTTTTCGAGCAGGGCTTCTTCTGACTCTGCTCCTGGTCAATCCATTTGCAGATTA
GCTCTTGCTTTATGGGCTGCCGCATGTATCTTAAAAACGCCCCCGCGGCTCCGTGAGGAG
CAGAAGCGATGTTCACATTGAGGTTCATGGAGTTGTAGCTGTGGAGAGAAGACGGTCCAT
AGTGCTCTGGCCTGTGCCCGAAGTGCTCTGGCCTGCCGTAGATGTCCCCCGGTATACCCA
GGCGCATCTGCCCATTGAGGGCATGGTGGTGGTGGGCACCTGGGGACGCCTGGTCGTGAA
GTCCAGTGAAAAGTGAATGGGCCCCACTTTCCGTGTGCCCATAAGCACCTGTTGGGGAGA
TGAACATGCCATGGTGATGAGGGGAGGAGGCGGAACTATGCTGGTCGCCAAGTGCATGCA
TAGCAGAGGCTGAGAGTTCTCTCCTGAGGATGAAGTCCCTGCTGCTTGAGTAGCCTGAGT
GGGGGTGAGCCACGGGGAAACCAACTGTGGTCTGAGCAGAAGTGAAAGATGCCGCGGTCT
GGGCTTCGGGATGGCTCTGAATGTGCTGAGATGGGCTAAGTTTGAGAGCATTTGTCTGTG
CCATGTGCTCTGGTCCAAATGGAGTGAGTGCCACTCCGGGGTCGTTGCCCAGCTCCCCAG
GGTGGAGGTGGGCATGGTGGGAGAGAGGGTGATGCCCCCCTAGCCCCGGGGAGCCTGTCA
TATTCTGATGAGGAAGGGGTTGAGTCGCTGCcaaatccgctaatcttatcgccg
>NODE_43_length_322_cov_11.841615
GAAGAAGAAGAAGAAGAAGAAGAAGGAGGAAAAAAAGCGAAAGCGCTAAAACAAAACAAC
TAAAAAAAAAACAAAGATCACAACCTGCAAACCTCCTCCGTGCACTGAAAAATAATAGGA
AAAAGGAGTCGGGAATCAAAGTGATCAAATATGTTAAAAAGGCGGAGGTTAGGAAGTGAT
TTGCGATTGGTAGGAGCCGGGCTGGCAGAATGCTTTCTCTCTGATCAGCTCACTGAGCTC
TCTATATAGTGAACTTTGACACGACTGCTGCAACTTAGCACACGTTACCATGGAGATGAG
CTGCCATATAAGGAAGGAGAGTGTGTTTGACTGGTCAGAGCTCAGGGACCTCCCCCTGAA
CCCCATTGGCTAGTCGGCACTTGTGCTACTTGGTACCTTGCCAGAGCCAGCATGGAGGTC
GAGAGGGCCGCTTGGTCCTAAAAAGAGACGCGTTTCGTTTATTCTA
>NODE_44_length_643_cov_21.259720
TTATTTCCTCCGCTAAACGATTCGCTCTCGTTTCCCCCCGCAGGTCAAGCGGCCCCTCAG
GCCGCAACAGCGGCGGCAGCCTCTCAGCCCGGAGGCCAGCCGGACTACAGCGCGGCCTGG
GCGGAGTACTACCGGCAGCAGGCCGCGTACTACGGCACCGCCAACCCTCAGTCGATGGGT
GCAGCACCACAAGCCCCTCAGGTACACCCCCGATAAGAATCTGCCCTCCACATTCACTTA
CACTCATTCGATTTGTACCGTAACCCCGCTTCCCTCCTCAGGTTTCCACAGGGTTCCCGT
GACCGCAGCAGCCGCTCAAACTTAACCAAAAACACTACTTCCTCCCTACACAGGCTTTTA
GATTTTTATTTTGGGAAGCTGAGTCCACTGTTTCCGCTGTTAACATGCAATGTATCTTCT
ATGTATTTCTTCTGCACAGGGCCAGTAATGTGAAGTGGACATAAAGTAAATGCTACATTG
TCGAAACAAAATCCTTTGTTAAATGTTTGGATGCAGACGCCTTGATGAAGATCTTAAATT
TCCTTGGTTTGAAAGTGTTTCACATAGATGGCAGATTACCCGGCGAACACGTCCTCCTTG
ATTTTTTTCACTATTTTTGTTGTTTTGTTTCTTTTTCTTTATCTTGTAAATGCTTTTGTT
TTTAGTGAGGTAATTATACATATGGTCATTCCAGCCCTGTATTCTACATTAAATGTGGTT
AGAAGTCATGTTTATTAAACTGTAGACATTACCATGTAAATCATCTCAGTTTTAAAAAAA
AAAAAAa
>NODE_45_length_766_cov_10.438643
TGTGGGCATCAATTATCTTTTCTTGTTGATAACTAATCATTAATTATGTAATACACTGTA
GCTGTAGCTTATAGAAGGGAAGTGAAGCAGACTTAACTTTGGGCAATGATAGTCAGACAT
ATTTTGCAATCAAATCCAAGTTAATTTAATGGGATATCATTCTGGCAAAGCAACAATGTT
TTTGGTCTGGGATCTGAAAGTGCTCTTGCAGTGACACATACAGCTATCTATGGGTTGGCA
TGAATCACTGAGCAAGTGGGGTGGGGGGTCCACCCGGGTTGGCACAGCACACTGGGCCTG
TCAGAAAAGGCGGGAGGGGTGCACATTCTTCACCTCCCCCAGAATGGCACCTTCCAAAGC
GGATCCCCTGTCTACCCATTCCCCAGGCCCCAGATAAGAAGCTCATCCGTCATCCACTGG
GGCCGCATTAAATTTTAACTCTGGTTACCGAGTGTGGCCATTCAAACTTTTATCTCAAAC
CTTCTTTATCTTCTTTTCATTAAGTTCTCAAGCACTAATAGCCCTGCGAGTCTCCGCCGG
GGTAAGGATGATGTTCTGAATAATGAAAGCTCATTATTTCTCCACAGAATGCTTGTTAAT
TCAAATGATGATATTAAAACTATAGTAGCCCTCAGCAGTCGGGTGATTTCTAGCATACTT
TATCATGTATCAATATATACTCTGTTTGTCAAAACTGCCCCGAGCCTGGGCTGACATTCT
CCTCCCGAGGAGTGGAGTGCTTCAGCAGGCCTGCAATACTCTAAGGTGACAACTGGCAGA
GTTTGTGCCTTTAGGAAAGTGGGTGGAAGGAGGGATGAAGGCAGTGATGGGGAGACGGAT
GAAACTCAAAGAGCCGTCATTGTGCTCCCATGTCTATTCGACATTTTTCCATCATGCACA
CACGAATACc
>NODE_46_length_688_cov_10.366279
CGTTCAGCTTCTTACCCTTCTTGCCGCAGTAGATGAACTGTCCAGTGTGGATGCCCTCAG
CAGCGATGAAGAGCTCTGTCCTCTTCTTGAACCGGTATGGGTCACGGAAGGCCACTTTGG
CCAGGGGGGCACCACGGCCGGGGTCATGGATGATATCCTGAGAGGACAGACCGGCGCAGG
GAAAACAACGTTAATGCTCCACTTACACCAAATGGCAAGACTGAGATGCGTCAGGGTCGA
CAAGTTACCTTCACAATCCCCTTGATGTAACCATGGCGTTCAGCGAAGTCAATGTGACGG
AGTTTAGCGGCACCTTTTCTGTGCTTGACGTGGGCTTTGAACACGGAGCCCGCACCTTTT
CTCTGTCCCCTGATCACACGTCCCATCGTGTACTGAAACAAACGACAGTCAGGGTTAGAA
ATCTTAACTTACACACTTCAATATCACACACTAGGGCCAAATGATTAGAAGAGAATTACT
GAGATTTTTTAACAGATACTGCAATACAATTATTGCAAGTAGAACTTCAGGTCTTTGTTT
GCCATGTAATAGATTTAAAATACACGACGACGCATTACCAAAAGTCTAAATGGCACAAGT
ACACTAAAACTACATTACAGCATTAATCTAAATGGTCAAACCTCTAACCAGCAGTCTTTA
CTAATTATATTATAAATTTGGTATCAAAAACTTGTTTAGTGCAGTCACAAGCAAAATAAC
TCGTGTCACCATCACAGCAGCTTAAATACAAAAAACCAATCTGTcatttttttctaccat
aacctctcagcagtgtatcatatataactgattaaatgaacacaacctggaa
>NODE_47_length_651_cov_8.384025
CCACACAAACAGATTTCGAAAGCTTTACTTCGATATGGAGGAGGAAGAGATCAGAGGTAG
AACTCAGATGAACTGTAGCCCTACAGACTGTGTATCCCTGGTCCTGACAAAGAAAGGAGC
TTCAGTAGTTTCGTGCAGCATCCAGGGATAGAGATTAGCATGGAGCCATCAGCAGCGCTG
CAGTCCCTCCCTACCCTGCTTCTGCTGTCAGACCGCCTCCTCCCTGCTTGTCAGGAGCTC
CGACGAGGAGCTGTAAAAACCTTTTCCCCTCTCCTTAACAACTGCAAAACAACACGCACA
CACCCCGGCTGAGGTGCCTGCTTTTCTGAGGCCTCTGACAGGACGTGCTGCAGGCACAAA
TTGTAATTCATAAAGGTTAAGGGGGTCAATGCCTTTTATTACCAGTCTGAGTGCATCCAG
CTTGATGGGGCGGGCATGCAAATGGAATGTCTCAGAGTGTTCTATGCAAGAACTCAGACA
GCGAGTGCGTGCGTGCCTCTGAATGGGAGGAAGTAAAAGGTGGGTAAAGGGTGGTGGGGG
GGTGTGAGATCGGCTGCTCTCTCCACCTTCCACAGCCATGTAGGACCACACAGCCGCTGC
CCGGTTAATTAGACAGTATGACATTGACCTCAGGTAGTTAACGGCCACTTTGATATGCGC
TGTCTTGCAATTAATATATTGTAAATCTTCATGTTTTATCATTCGGTTAGCTCTGTTGAT
GCTTTACACTTGGGCCTGCGGTGTACTCTTTCATTTTACattctgcattagcagaaattc
tgcgcaagtagtgag
>NODE_48_length_450_cov_12.615556
TTTGTTCTATTTTGGTGTAATTGAGAGCAAGACAGTCACCAAGAGGGGAACATTCGGTGT
GGCCTGGTTTCCTGGTTTTTGGAACTGAGGCAGCCAATCAAGTGAGAAGGATTCTCTTTT
AGTTTCTCCGCTGGATTTCCACGTTGCTGCTATGTCCCAGCATCCTCACTGACATCAAGT
GCAAAGTTATGTGTTGAAGCTTCTGTAAATACGTTCAGATGTGGAAATACAAACTCCCTC
GCAAAGAAAATGTACATAAAGCTCACACAAGAAGTCCATCATGGCCAGGGGACGAAATGA
TAGTGTTTTTATAAATATAAATATATATCGGGTTTGACAACCTTCGGACTGTTACATGCA
CTTTCTTGGAAAGTTGGAAGATCTTTATGGGTCCAGTTTCTCTACACTTTAATACCTACT
AACAACTAAGATACTGTAATTCTTTACTCTAATAATCAAATACATCAGTTTTCCAAAAGA
AATTGTGTGTTTGTGTGCTTTTATTTATTCGTGTCGCAACAATTGTCCTCATATTTTGGG
GGGGAATTGCAGAAATAAAAATGAAACATCTTTTTTTTTTTTTTTTTTTAATCT
>NODE_49_length_676_cov_11.791420
CTAATCATGACCATGGCCGGCAAATTCATACAAAAGACTAATTACTGTTGTACTTCACTT
CAGTCTCAAAGGCCTCTTATATAAGGACTTGGGGGTTCTCTTGCCTCTTTTCTCCTCTTG
ATGGGTATTTTTTTTACAAGTAGGCCTCATGCTAGACAAAAGCGTTTAAAAATTGGTGAT
TGCTTTCATCCGCTTTAATTACATTCAGAAATGGCATTTCTGCCACATAATACACCCCTA
TTGTTTCAGAATTATCTGGCTTGGGGAGTAAAATCTACAATATTTGACGATGCTCCCGAG
CTAAATCGCCTCTTGAAATTGAAATATGCTGCCGAAATACAAAATAAAAAGCCAGCCTTT
GCTGCTGATATACTGGAAGCTCCTTGGCTTTCTGCAGAATGCTATTATTATGCATATCCA
GGTAGAAAGTTAATTAACCCAAAGCTTAAGCTAATTATGGTAGCAGAATGCTATCAACCA
AACGCTTTCAGTCTGACAGCTGTCCAGAATTTCATTTGCTAATCATTTGTCTTTTGCCGG
AGCATATGGTACATTTCCCCGCTATCACAGCAACAACAAACAGATGAAAATCATTAACTA
AAAACAATGTGCAATGTGAAAAATCAGACACAGATTTATAAGGCTTTGTGTCAGAGAAAA
AAGGGGGATTTATGGCCTGGGAAATATAATGATAATTTTTGGTTTTAGCCACTTAGGATT
TTAGGCAGATCACGTGACCCAAGTGTGCAGGGAATTCAGATGCACAAATATATTGTTTAT
ATCTATATGCAAATGAGACAGAATGTTTATCCGTGTAAAa
>NODE_52_length_952_cov_14.682773
CCATAAAGTGCCCTCTGCCTCCATCAGCACAAAGGTAATCCTGTCGCTCCAGAGAAGAAT
CACCAGGCCTTTTTCTGCTTTCGTACTCAAACATAATTCTCCCCATTTGGCATTTTGACA
TCATATCTTCAGTCCCCTCCTCAGTCACCTTAGCACAGTTTTCTTTCTGTCTACCTGGCC
AAAACCACGCCACAATAACTTTATTTTATTTTTCTCCCTCGCTCCAATGGACAACATTTC
AACCCTTACCTCTCCATTCTCTTTTTAATGTGTTTTTTGTCCTCCTTTGCCTTTCTTCTT
TCTTTTTTTCCCCTGACTTCCAAGGTCAGACAGGACAAACAATGCCACTGGTGTCTGTCT
GAATGTGGCTCACTACCCACCACCACTGCCGCTGTTGCCTTGGCAACGCACTAACCATTA
ATTTTCAATTAAAGCAGACAAAGAGATGACAGCTCAGGGTCCATGGAAGATGTCAAGAAG
CAGTATTAATATACGACAAGTGAGCATAATTGTGTGTCCATTTTTCTCAGCTCTCATCTA
TGCTATCAGTGAAATGTGAAAGCAGCAGATAATTTGAGGGTGTGGGAGACGCCGGCCACT
GTTTTCTTTTAACCAAGACGCCTCTGATGTATCTTTCTGAGAAATATGGCATTCATCATT
ACTGTTATGAATATTTTGTCAGGGATGTTATTATTTTCATTATCACTCTATCAAAAAAGA
TGCTATTTCACTTGTGAGTCCATTGCTGACATGCACGCACGCACACACACACACACGCAC
ACACACATACAGAGACACACATACACCTGTAAGGTGTATGCGGTGCAAGGACACACTGCT
GACTGTATTCCGTAGGTTGTTATTTGATTTCCATTAACCGACCATTACGACGAGACCTCC
AACTCATGCAAATGTGTGAACTGCTCTCTGTGCCTTTGTCTGGTTCTGTAGAACCGATAG
TATACACATTGACGCACAGACACAAGATCACACAcaaacacgtcctgatacaaggatgca
cacacttgcaaggctgatgcaaaccacagaatgggaccttggaaagtataaaaacatgca
gaacaatattgagaca
>NODE_53_length_295_cov_2.993220
CCATCATAAGTGAAGCTCCCACTCTCATCCTCGGCCCTGCGTCTGCTGGAGGAAGGAGCA
CAAACAATTAGCTGAGACAAGCCGTTTGGATTATGTGCTCAACCAAAGCAATCAGACAGC
TGTGGTTAAAAGAATGAGCTTCAAAATGCCAGTTGCCCAGTTAGAGGGGAAGGGAGGGTC
AGTGGTCCTGACAGTCTTAACAAGATGACAGAATTTATAAAGCACTGCTGTTAAAGAATA
TAGTTACCTGCAGTGTAGCCCTTATAATAAGGCCACATGGGGCTTCTTCCATATTCCCTC
TGTATTTGTTTTCTTTTGCCTCATATTCTTTTGTtgtgcctcttgttcttcagcgtaatg
gttggcgctggaggaaattcttcaatcgtctttgatcttcggctggtttcgataattttt
tgacagaaatctcattttg
>NODE_55_length_799_cov_13.415520
TGATCAGAATGTCAGTCAAAAGTGAGAGGTTGGGACAAACATCTTTAGAGTAACAGGCTT
CCTAGGGAAACATTTTAGCAGCTTTCAACTGTTCATAATAGGCTCCCCTGTTGCTATGGC
AGGTTCCAGACAGCTACTGAACAATCTCACGCATGTCATTGCATGAAGATGTGATATGTC
CACCATAGCCGTTACAGCCAGTCAATTTCCATATAATACCGCAGCTAGATTATTCAATCG
AAATGTTCTTTTCTAAAGCACGTCATTTTCATAGAGCTACAATCAATCTTGGCCAATCAC
CGTTAGGCAACTGGAGTCTGCAATAATGGCAAGTGCAAAATGCTGTAAAAGGCCCGTGGC
TATGGGTTTGGAGCAGACCTACCCCCTGACTCTGGGAATGAATAAGCATTCCTTAATTAG
CCCATCGGGTTAAGTGCAAACCTTAATGGGCCTTTCCCAAACTCCAGCGTGACATCGTTC
TCCAAACATGGCCAAGAAGAAAGTTCCATTAGCAATATTAATACAAGCTTAGTTGATCAT
TTTCATTCAATTAACTTCTTTCAATTAAATAGATAGCTCGACAATGGAGGTGATAAAAGA
TGGGGAGGGACGGCTGATGACACGAACCAAACATTAGCGTGTTAGGGGTCAGCGGCGTTA
AACCGACTGTAAATCCCACCGTTCAATTTGGAAAATGCATTTCCCCTGCTCCCCACTTCT
TTAATGGGTCGTTTTAGCTGACAAGAGGCCTTTGAGCAGATCTTTTATGAAAATTCTAGA
CGTGCTCTTCGCGTATTTGCCACCTTTCACAGAACACCAGTGTTCACTTTCAAATCACAG
CCAAGAACAAAGTCGCTTAAGTACCGTTTCCTTGATAGTGAAAGGAGGAGAGGAAGGAGG
AGAAATGAAAGGGGAGACGCGGAATGAGAGGAGAATTAAGTTa
>NODE_56_length_774_cov_18.873384
GTTCTGTCTCTGCGCCCCTCCATCCCTCCATGTCCCCCCTCCACCACTTACAGTCTATCA
CTGTATATTTTTATTGATGAGGCCTGACAGCGCCCCAATTCCAATATAGCTTTCGACATT
TGATACGTACACCCCACCCTTAAAAACAAAAAAAAGAAAGGAAAAATGTACCTCTGCCTC
CCTCTCTCAGTCCAGAGACTCCACTCCATAACAGCAGGCCCTAATTTCTCTTTCCAGTCA
TGGAATATGATAATTTTCTTATTTGCAAGAAATATCAATTGCTCAAGGCGGACACATAAT
CATTGGGGAGGAAAGGAGAAGCTACCTGTGTAATGTGCTTAACAGGCTAACCCATTTAGC
CGCAGGCGCTGTTTGAAAATGAGAAAGTGCTGATGGTCAAAATCAATTTTCCCTGTGTCC
AAATTACTCCCTGCCCGGCTTAGAATTTCACCTAAATGGCCAAACCTTAAAACACTGATA
CTAATTCTATCATATTAGAGCCTGGTCATATAGTTGAAGTTATTGCTAATGCTATTTTGC
TGTATTTATTGATGTAGCTAGATGACTCGAAGGCCAAGGAGCAAAGAGTTCTGTTACTGC
CTCTGTGTTTGTGTGTAGATGCATATCAGTACAACTCAGTGCATGAAATGCAATGCAGCC
ATCAGGCATTAACAGTCTTTTAGGATGCTTGCTGCTTGGGGGTTCACAAATTTCATAATC
AAGAAAAATAGCCTTTAACAGTCACATTTTCTGGATTATGTAATGTTGAAAGCTTCATGG
AGAGTAATCCTTTAGATGCCCCCAAACAACAGATAACTGTCTTTATTTTCTCAGTTCCTT
TTTTCTTGGTAAGTGCTTAGAAAGAAGTTTATTTTTAATAGACATGGCTGAAGAAATTTC
CTAGCATTTCATCCTAAt
>NODE_57_length_604_cov_7.900662
CCCCTCCCGGAGAGTTGAGGCCATTGTCGGGCTGAGCGGTGTTGGGTTCTGTTCTCCTGC
TGCTGCCAGCTCTCCCCACGGCCCCTGCAAGACAAGGCTGTTATTGCCCCAGGGATCGCA
GGCCTCAGCAGCTCTTCCTCCAAACAAATTTGCTGTAACTTTATCTGCAATTGGGCCCTG
AATTGGGAGCAAATAGAGGCAGCTTTGTGAAGCTCGGGGAAGGGCGAGGGCAGCGAGCTG
GGGGTTGTTGGGGAGGCAGGGGAAATGATACCGGGCTCTTTTATGTCAGGCAAAGTAGGA
CTCTTATCAGGAAGAGAGCCCAGACAAGGGAGCTACTTCTAGAGGAAACTGGAGCACCTA
TCACCTGCTTTGCATTTAGATAAAAATTCACCCTGCTGAAATAAAAAAGGGAAAAAAGCA
AAGACAGGTACAGAAGCAACTATTGGAGTGTGTATGCGTGTGTGTGTTTGCACATGTCTG
GCTGGCAGTTTGATACACACACAGTGCAGAGACGCCATAGCAGTCTGTGGTACGCACCAC
TCCAGGTCTCTTTAAATTGCTCCTTTGACTCTTCTTCAAAGAACCTGTCTAACTTTTAAA
AGTTTTAAAGTCGGGAGTTCGTCTTTGCCCACAGCAAGGGACAGCTTTGAAAGATATACT
TTCACATTTTACTGCTCTCCTGATTTCCAAAATGAATGATAGTTGAAATATAGTGGCatg
actaacagagaataccaagtcagagttt
>NODE_58_length_515_cov_15.633010
CCCCGCTCTGGCTCTCTCGCTCAACGCAATCCTCCACCCACCAACCGCTACTGTCAACAC
CGACACCACCAGCAGCAGCACCCAGGATGGACGGAAGGAGGAAAGGAGGGACCCGGGGAG
GAAGAGAGGACAGAAAGGAGGGATGAAACTGGCCTCTTCCATTCGGAGAAGGGGTGTGTG
TGGAGGCAGAGGAGAAGAGGTGGAGATAAGTGGACAGGAGGGAGGCTAAGAGGAGGGAAT
AGATGGGGAGGAAGAGGCCCCTGTGCTATCCGGAGCTGTCTGTTTCTGTCTGTATGTCTG
TTCTCACACAGTCGAAATCAATTTGCCATCAGGACTGTCACTGTGGAACAAAGAGAGAAG
GAAGCTTGCCAGGTCGGACACACTCAGAGAGAAATGGAGAAAGACAAGACAGGCACAAGG
AGGCAGGATAGAGTTTAGGAGAAGCGCAGGTGGGGTCAGGAAATCTACTTTGCCCCACCT
ACAGCTACAACTCCAAACACACCTGCCATTATCAGGAAGATTGGACTTCCAATTCCCTCA
TCAACATTTGCATGCAGATATGTATGCTGTTTAGAAATTGTGGCACAAATTGAGAAGCAT
TTTATCCAATGTTTGTCCTTTCAAACAATAAAACCGAGACGTTACTGTTGATGAGAAAa
>NODE_59_length_966_cov_7.618012
GTAATATATATAGATATATATAAGACAGTGTCCCCTCAAAATAGTGACAAGGAAGTTGTT
TTGGTGGAACGTTTGCATGCAGGAAGGCAAGTACAGTCAATAAAATGGCAAATTCAGCCC
CAAAAAACTAGCATGGCTGCTTCACTGCATGATCCAAATCCTCTGCAAAATGGAAATTTT
TTAACAAATCCAAAGTTTCCCTATGAGCAAGCATGTTTGCAACTTACTATGTGAAATTAA
TGTTGCTGTGTTGTGCCTTTTTATACATGTAAGAGTTTTACTATGTGTGTGAAAATACAT
CACCAGCAGGCGAACACAAGTGAGTGATGATGTATGCACAGGCACACATACAGATCATGC
ACAGGTGTGTGTGAGCGTGTTTGTGTGTGTCGGCTTTACTCCTGCTCTGTTGGTATTAGA
GGGAAGGATATTCAGAGTCTATATTGTATGTCACTTTGGCTTTAGCATAGTCAGTTTTCT
CTGACCATAAATGTATGCCTATGCACGGTAATTGTGTGGAAAATGCATGCAGCCTCCACC
TAGCATAACCACCCCTGCTGCACTCCCCTGTGGATAACAAATGGCCCTTTTCTCTGGGAA
TTGAGGCTAAACGATGGTTTCACTTAGAGAGCAAAGTGACTGTCCATCTTCATAACAGTG
CTCTCCATCAAAGAGCAATGAATCCCATCCCATCCCACTGGCTCTGATTAAACACAGGCA
ATGGATATCCCCTTTATGAAGGCCTGCAAAGCTGGCCCTCATGTCAGCCTTGCACCTGCA
ACTATCAGCTTCTCCTTTAATAAAAAAACAGCCCCACACATCTGGTCCAGGGAGCAGTGC
GCTGCTCCAGCAGGCCTATTCAGCCGAATCTGTTTGAAAGTGCCACACCTCCACTTGATT
CAAATTACCTAAGGCATTTCTTATTGGTGGGGTCACATGGAAGGCCCCCAGGTCACAAAG
TTCACTGGCTGAGGGACTTTCACTTTTGGTTGTGCTTTGAACTCTCCTTCTGGTCTTTTT
CATAATTTTTGTGTGATAATATCACGTTGAAGTAGTGTCCTTTCTCATTCACATACGGGT
GTGaagtggaatttcactttttcatttttg
>NODE_60_length_720_cov_14.120833
TCCGTCTGAGATGCAGAGAAGAAGAGGGAGGGATATTTTCTTTCTTCTTCTCTGCAGTGT
GCTGCAATTCAGAATTGGTTGCAGCATCCAGCGAGTGTTCAAAAAAATGATATTCAAATC
ATCAGCTGTGGTCAGCCAGTCTGCTCATGTTTCCATCCATCCTCATGAAGAAACAAGTGA
GTCTTTAATTAATGTCTGGATCATCAACTTATGACCTTTATTGGGCAAGTCATGAGCTTA
TGGGGAGTCTCTTTTCAATCACTGGATCCATAGTAATGCATTTCTGCAGAGCGTTGAGCA
TAGTTTCTGGTTCTCAGATATCTACTTTTATTGAACAAAAAAAAGAGAGTTTTAAAGCCT
ACTGTAGGTAATGAATGAGAATATAGAGACAGATAGGCAGGCTGTGTCCTCAGTCAAGCT
TCAGTGCAATCCTCCCAGAGATTTATTTCATCAGCGAATGCAGTTTCCATAATCATATCT
GTGTCCTCATATTAGAAAGATAATTAACAGCACTAATGATCACGTTAAGTTCATTACACA
TTCACTGCCAGCTCAGAATGAAGTTGACATTATGTTGCCTTATCATCAAAGGTGGCGTAT
TGTTGGGAAGTCATTAAAATGGAAATGAGTGTGATGTTCTGATGTTAATTGCAGAGGGAA
GAGATGAGTTATGTATTTAATGCAGCATTTAAAAAGCCAATGAGGTTCCTATCTGCTAAA
TAGGGTAATTAATGCTATATATTACTTATGTTTGTCCAAATGAAGGAATGAAATTAGGAG
ATGATGACGCCGACTTGCTGTTTATCTGTCACAACACGGCTCTAGTTCGCAAACTTCATT
ATTACTCTCTTTTCTGTCTGTAAt
>NODE_61_length_884_cov_10.479638
AACAAAAGGAGCCCTCAACACACAAAACCCCAGCCAGCTGTGTGCCTGACATGGCAGGGA
ATACACTGCGCCTCTCTGGCGACAATAAAACGAAACTTGAGTTTAAACAAAAAAAGTTAC
ACCATATTTGCTCAGACTAACTATGATGAAAGGCAATGAAGACAAGGGATCCTCATGTAG
GTATCAATATAAATATTACTGGAAGGTCAATTAATATGTAAATTAACTCCTCCATTTAAT
TAGCTATTTAACTATTTTCCAAGGCATGGACATATTAAATCATGCTTAAAGACCCCTCTA
ACTAGCCTCCTGACAATAGTGCCAGGGAGTCGTGGGCTCATAAACTACCGGCTTGACCTA
TAAAGAGCCCCGAGTCTGCTAATTCCATCTCAGCCTAATTTTATGACTTGCATAAAATAA
CCATAGTGCAGCTTTGTAGCTGTAAAGAGGATATGGGTAATAAAACGGAGCCGGGGAAAG
CATCAGAAATCTCCTCTTCACTAGTGTCCTCATTTATTATTCTATTATTCTTTGCAGGGT
ACCGGGCTCATGTGAAAGACAAATGACCTTATTATATTAAATAATTTGTGAGGATATTAA
CCGTTAATCACACATAAACAGCATTTAAAAGGTATTGATTTTCCAGCGCTCTCAACAGCT
TGTTAAATTTACGTCCAATAACATGATAATAGATAATCAGGTGAATGATACTCATTTGTA
GGGGACAAAGGAAAGGTAATGGGCATCACTGACCCTGACTCCACCATATTTCTTTATCCT
GTTCGTTCATGACCTTCCGACAGGTATTTGACCTTGAGTACGTCTCAGTACAGGTCTGCA
GTGACTGACAGCCATGTGTTAGATATAATGTTCAGCCAGGGAACACTGGTTTTAGGTTCA
TAGCGTGTGCTTTTAATCCAGGGCTCATCCAAAACTGTCTTCATTTGTTAAACTTTTCTG
AGAGTTATTTATagaagcactctttattcagtgtaacatttctattatttcagtattgtg
ctgaaata
>NODE_62_length_464_cov_9.271552
CTCTTTTTCCACTTCAATAAGGGGATGAAGCTCAATTAGCATTTCACAAGTCCCATTTTC
CTCCTCTATTGCAACCTTCCCCGCGGAGCCCATGCTTTCTCTGGGGGATTGTCCTGTTTT
GGGCCCTTGTTGCCGTTGGCAGGGTGACAGTATTCGAGTGTGCAAACTTGTGCTATTGTC
CGCGGGCCAGAGGGAGCCATGGAGACCCCATAATATGACACAGGAAAATGTTTGCTGATG
GCAATTCTATGGGCTTTGTCCGACTCTTTCTCCTTCATGACGACTCGATTTAAGTCTCTA
AATGTTTGACTACAAATGCAGGAGTGCTATCCAGCTCCTTTCCCTTTGTCCCGCGAGGTT
TGAATGAGTAATTCAGCCTTTGTGTCGCTCGATTGAGGGGGCAAACAGAAAGACAAGATT
CTTGAGCGTTCAAGCCCCTTTCCATGGTTATGCACTCTTTAGATCCCCCCCACCCCAGCT
CACCAAATCCTACAGCTGACATCACTCTTGGGGATGCTATGACGGCTATCTGTGTTTGAA
AATTCAACTTTGATGTGGAGTTTGGGAGCACGCATGTTTCAGCAGAATTACACTCATTTT
TGCTTTAt
>NODE_63_length_785_cov_13.521019
GCACTGTATGAGTGAGAGTCAGACACAAAGCCTTAGCAGAGCGCAGCTCCCCTGCCGCCC
CCATCCCGCAATGTCAGATATATCAGCAATGCTAATGCCCAGGCAGCATCCTGCAACGCT
CGCCCTGAACCACTGAAAAGACAACCATTTAGGCTTTAAAAGACACACATAAACAAAAAA
GGAAGGAGGAGATGAAAAGAGAGGAAAAATGAAAGAAAATGCAAGAGGGAGAGAGGAAGA
AAGAATGAAGGGAGGCTGGGGTTGAGGTGGGGGGCGAAAGAGGAAGTCAATTACGTATTC
TGAACCTGGCCGATGTAGTCCTCAGGGATCTGCCTCCGCACCTCAGGATCTGTAAATAAT
TGACAGATAATATTAATTGGCTTTGGATTAGTGAGCAAGCTCAGTATCACACATTAATAT
TTGATCAGAGGATGATAGGGACCCTGGCAGGGGATCCGAAGGGGCAGCTGAGGCTGTTTT
GTTGATTAGGCCAGAGAAGGGAGGAGACGGAGGCAAGTGGTAGCGGTAGCAGCAGCAACA
GCAACAACAGCAGCTCCAGACACACACACACACAGATGGAAACACACAGCCGTGGTTTGA
TGCTCCCGTTAGCTCCAGGCAGCTAAACCTCCTACTGCCAGCAAACTGCCTGCTTCTTAT
TTTGCCCATGAATAAGAACATAAAAAAAACAGAGGAGGACTTCCCGAGCTGCTTTGATTG
CTTTATTTATTTTTATTAGGACGCGTGAGTGTGGTCTGCTAGTCAGTTAGGAGTATTATG
GTGTTTTACCCATACACTGGACTAAATGTGGTTGCATCGTAAAAATGACACATATTTTCA
GTTTTAATATTTCATGATGATTCTAGTGCTGAGTCACTGGAGCTACCAGCTGGCTGAGAA
TACATGTAAAGGGGAAAtaactatttttg
>NODE_64_length_522_cov_10.538314
TGCTGCGGATTTCTGAATGGACAAACTGCGCAAAGGCAGCCGTGCTTCGTGGCGAAGGTT
ACGCCATAAGATGCTGTTGGCTTGTTAACCTTTCAATTAAGGAAATGTGCGCAGCATGCG
CATCTAAATGCGCTCCTATAGCTTTGTGCGGTAATTACAACATTTGGATCGACCCGCTAT
TGATGACAACAGGTTGACTTGCCCCGCAGAACGCACGAGAGTAATTGCTTAAAGGTAATT
GTGGAGAAAAAAATAATGCGCTACTATTAAAGCCGAACAGAAAGAGCACATATGGCAGAA
AAGAAGAGGTGCGTGTGTCAACTCTGTGGGCCCACCGTGCATATAAAATTGTGTGACAAT
TGCCGTGGAAAACACTCCTGGTGGAAGGCAATTTCACAAATAATTTTAGCAACAATTAGG
GAGTGTGGAGGGGTGAAATGGCGATTTCACATGCAGATGTGCCGGTGGGAAGGATCTGGT
ACCCTGCCGAATAGCTATGACCCTCACTCTCCCGCTTTGGTTTGCTTCACATGGGACAGA
GAAGCACAAAGAGACCGCCTCACCCTCCTGGGAAGGCGCAAAGAGCACTGGATTAAGTCA
AGCATCAATCATGTGAAATCCAAACAACAGCACGTTGCTTTCATGGGAGAAGAAAAAAAA
AAGcag
>NODE_65_length_644_cov_16.734472
ATACCGCACAGCATGATATAAAAATGCCCTGTACACAATCACATCACTAGTGGGACCAGC
ATCCATTCCATCAGTAGGTGTTCATTTCGATGTGATGTGTCACAGCACAGAGAATTTAAC
AAGATATTGGTTGTCTTTGTTGAGGGAAACAGAAACCAGAACCCAAACATAAACTAGAGC
ATTGGGGCCCAGGAATTATTCTGGGATAGGTGTATCTGTGCGTGCATGTGTGCTTGCCAT
AGGCAGCATACCGGTATATAGTGGAGCATCTCTCTGCAGCCAGCCAAGGGAACTGATCAG
ATGGACGATCAAACACTAATCATTCCCTCACGGCCCATACCGAGTAAAGCTGTCATTAAT
TTTGCGGAATTACATCAAATCTGAGACATTCTTTATGTGGCCCACGGCCTGTAGACAGTT
ATACGACAGGGACTGCTGCGCTAAGCAGATGGGGCAGCTTGGCCGTGCATACTAAATACC
ACCGTCCCCCATTTCTCTATCTCCGCCCTCCCAACACTCTGCCCTCCTTCCAGGCATTCT
GCTTCTGCTCCTTCTTTCTTTGTTTTCTACCCTTCTAATGCCTTTCCTTGACTATATGGT
CATGCAGGGCCACTGATGACATCACTCACCCCACAGTAATGAGCATTATTTCCCTCAAAA
AAAGCTCATATTGCTTACAGAAAAAAAATGGCACCGACTTGTATACTCAGAGTTTTATTC
CTACATAAGACACATTATGCACTGATTTAGTGTGAtgagaaaataaattgtttacccaca
taaatctt
>NODE_66_length_914_cov_8.230853
TGTTTAACATAGCAAAGCCACCTTTAAAAAATGCATGTATTATTACAAAGATGGAAAAAT
CACATTAATCTCAATACAGTTAATAAGAATATTTGTCTCTGAGGTATTTGACACCTTAAC
TCCCGCCTAAGGAGACCGTATTCTTAATGCTTTTCTTTCTTTTTTCGATTGCTCGTTATT
TCCTGCAGTTTTTCCAAACTTAAGCGCAGTAAGATTTCTTTCTTGTTTACACAGAAATCT
TCCATCCCAGGTCTCTGTTGGAGTATTAGGGGTACCAGCTTTCAGCATTCTGGTGGGCCC
AGCGGCCCCACAGCGACAAGCCCCTATGCTCTTTATTTGGCACGTAGCCTGGAGGTGTCA
GAAATATCGACACGCTTTCACGTGACGGAGACTTTGCCAGCCGTTTTCCCCCCTTTCTTA
AGCCCGGCATTCTGTCTGCCCAGCCAGGTATTGTAGGGCCCCGTGAAGGCGCTGTGAATA
GTGTCAAACTTGATAGTTCTCATTTCGCTTCCTGTACATGGCAGAAGAAAAAGTGCCCAC
CGTGTGGGTTTTCCTTTTGTGATGGCCCTCTCTAGTCTTCCTGGGAACACACCACATTCC
AGCCACAATCATTCCCTTTGTGAATCCAGGGATTGTGGGTGAGCCTGTTATGCCGATAAC
CCTCCTAGCTTTCAGTGTAATAATGCATGCGAGTATCATAGAAGTCTAGACTCGTATTTT
TTGCAAACAATGCCAAATAATGAGCAGAGTGTTTTCAGTGATTTGGCAGAGCCTTTGTTT
TGACACATCCTCCCTCATTCATGAAGGACCTTTTGTGCTCATCCACGCCTAAGATGTGAT
TTAAGGTCTGCTACATCTGGACAAATTATCACACCAATGTACCATACGTGGGCCTCATGT
GTCAGTTATGGTTTATGTAACATACATACGCGTAACCATAGTCTGGCCCGCTAATCCCAA
GGGTATAATTTCTAATGCGTCTCAGAGAGGGATTTTTCATGCTTCTGTCCCCCCGTACAT
GGCAGACCACAGAATGCTAAATGTTTCTGACTGCAgat
>NODE_67_length_506_cov_11.407115
AGAACATCATTTTGTCTAAAGTTCATTCATCAAAAGGCTGCATATTTTGAAAAGGGTAAA
AGCCCACACACACACCCCTGTCAGGGAAGCGCAAAGGCTAGATACTATAGATTACTTTAA
TCCCCTGCCAGATATAAAAAGGATAATTACATATTTGTGGTGGAGGCTGTGTGGTGAAAA
AAATCAATACAGCCTTTTTTGTATGACACTTCATTAGTGTGAAAAAATCTTGGAGCTGAG
AAGAACTGCACTGCAATTAAATGGTTCTGCTACCTTAGACTTTGTAATGGCTCTATATTA
TTATCCAGTTTATTTGAAATAGTGGTTGCACTTGTGGAGTAATTGGAAACCATTGATTAT
GTACTTTTATGTCTACACTCTTGCACATCATTATGGAGAGAAGCAATAGTTAGTTAGCCT
CTCTAATGAAGCACTAATTGCACTAAGTAGGTTAAGATGTTAGTCAAACTGCACTCAACT
GAAATCACAACACAAAGACTTCCAATTAATCTGCATAGTCAGACTAGCAGATGTTGTTTT
GGACTCCATATCTTGCAGCTTTTATTTGCTTTGTGTCTGATCCTGTTGCGTAAATAGAAA
TTGTATTTGTATCAGTCCAttggcagcagatgaaattgattgggaagggg
>NODE_68_length_557_cov_8.622980
CTGTCCAGGGTATTTGCTGCATTGTTGGTTAGTTGGACTCCCTGTCCTTTTGCCCAAGCT
TTGATAATGCTAATCATAACCTCACTTGGCCTCTTTTCTGGATCCGATTTTTCCTTTTAT
CAAATGATATCAGATAATGCTACAGCCATTCCAAAAATCTCACTAAATACTGTTTCTGCA
GTCAGCAGCAGTGACTTACAGCAGCTCCTCTCCTCAGCAGAACAGTTTGGAAATTTAAAA
TTTTGCTCTCTATTCAGGGGGCCTTTTTTGACCCCTATTATGCATTCTAGACTTAACGTC
AAAGAGCGAGGAAGAGATTTAATTTGTTGACTATTGCCACCGATCTCCTTTAAACGGCTT
TTAATTGATAACGGCAAGGGAGAGCGGTGAACTTTAAATAGACATTCTAATTATCGGCTT
TAAGAAGCAGGGGCTTTTTGGGAAATGTTATGGCATTTGGAATGGGATTAATGGGCGAGT
GAGGCGCTGGCCACCCTGCAGCTAAATGACATTAAAGAGGGAGATGAGTGGTGCTGCTGA
AGGGAGCAAACCCACTAGTCACAGGAGCCAGGGCGCCCACTGCCTTGGGCACACACACCG
TGGGGTAACGTGCAGGGGGAGGGGGAGGAGGGAAGGGGATATTACATTATCCAgccctca
agacttcgccccacacagatacagacgctctgatacagtta
>NODE_69_length_4701_cov_6.568603
AACATTTTCTGTGACAATCTGCAGGAGTGCAGTTTTTATGCTCTCAAACAGCGTTTCTGG
CGCTGAAAAGGCCACTTTGGCCAAACGGTGTCTCATCTCTCTATCTTGACACAATGTCAC
TTGAAACAGCTTTTGCCTTCATATTTATCATATTTGAACACACTGTGAAGTCAAAACATG
TTTGTAGACATTTTCTGTGACAATCTGCAGAAGTGCTGTTTTTATGCTCTGAAACAGCGT
TTCATGCTCTGAAAAGGCCACTTTGGCCAAACGGTGTCTCATCTCTGTATCTTGACGCAA
TGTCACTTGAAACAGCTTTTGCATTCATATGTATCATATCTGAACACCCTGTGAAGTCAA
AACATGTTTGTAGACATTTTCTGTGACAATCTGCAGAAGTGCTGTTGTCATGACTGTAGA
AGCCATTTTATAATGGTCTTTATTAAGTTCAGTTTACAGTGAAATTGAGTTTCATTTAAT
TTAAGTACACCATAAATTGTGTGTTGCATTGTGAATATTGAGTAAAGGAAAGTTTGAATT
TATTTAGTAATATTTGGTTATGGGTGGAGTTTCTAATTATATTGCCTGGGGCACAGGTGG
TATGTGATGTCCTTTGTTCTGTGAAGGTGAAGAAGAGCGTCACGGCAAATGTTTTTTGAC
CGTTCAATTCTTTTTTTGGATTCTGAATTATGCCTTTTGGATTTTTTTGTTGTTATGGAT
TCGTAATGGAAATTGTGGAACAAGTGTGAAATAAAGGAACACTAAGAACGGATCCGTGAG
TANNNNNNNNNNGGTTCAATTTTTTTTTTGGATTCTGAATTATGCCTTTTGGATTTTTTT
GTTGTTATGGATTCGTAATGGAAATTGTGGAACAAGTGTGAAATAAAGGAACACTAAGAA
CGGATCCGTGAGTATATGAAGTTTATTATATCGTGGACTGTGGATACGCGTCAAAATCAA
GAGACTGCTCCCATCACCTAAGTGGCATTTTTTTATCTTCTGGGGAAATTGTCACTACAA
TGACTTTGAGTCAAAGACACTTATAGTTATAAATAAGTTTGTTGTTGGTAAGTAAATATG
TTATTCATGATAAATATGTTTAAAAAAGCTAAGGTTAAAAGTCCACAAAGTGAGGTATCT
TCTCCAGAAAGGATCGTTTGTTTCTGCNNNNNNNNNNTATAAAGTTTATTATATCGTGGA
CTGTGGATACGCGTCAAAATCAAGAGACTGCTCCCATCACCTAAGTGGCATTTTTTTATC
TTCTGGGGAAATTGTCACTACACTTTAAGTCAAAAAACTACGTGATCAAAGACTGTTTTA
TGCGATCACTCGGAATGAGTGAGAGCCCGTGATTGCGGATCAGCTGATCGCTGAATGAAT
GGATGGATCGGACATGATGGCGGCGGAACAATGGATCACAAAAGAGGTTGGCATCTGATC
ATCGGAAGCACCTAGTGACCTTTTTTGTGGACTTATGGACTAATTGTGTGCAACTTTGGA
GCGCCTGCAAGATGACGGAGGAGAGCGCTGATGACGCTGCGCTCGAGGACAAGAGTGCGG
AGGAAAGGCTGCGTCATGGCATCAACGCGAGGAGAGTTAAACTAAGGCAACTCACGCAAA
AATCCAACCAAATTGAGGATCTGTTGGCAAAGGACTCCAACTATAAGGTAATACAAATAA
AAATGAAAGATTTCAATGCTGTCTTGGAAACATTTAAAGAACTCAATAAGTCTGTGCAGA
GCTTATTAAATGAAGAGGAGAGAATCACTGATCAAGAGTCATGGTTTCAGCCGAGGCTGA
CAAAATTTCAGGAGTTTATCCAAAAGGTTCATGTGTGGAGTAAAAATGTCAAAAGCCAAA
TGGAAGAGTCTTTAAATGATGAAACAGATCATGAAGTGTGTGATATGGAAAGTGCATCCA
TGGTATCAAATCGCTCAGGTGTGTCTACAGCATCTTCTGCCCGCCTGAAGGAGGAAACAA
GGAAAGCAGAACTGGAAGCAAAGGCTGCTGTATTGAAACAAAAACAGACTTTGCTATTAA
AGGAGGCACAACTGAGGGCCGAAATGGAGCAACTTGATATTCAAACAGCCATAGCAGTGT
CAAATGCAAAGTTAAAGGTCTATGAGGAATATGACACCCCTGAAAAGAACAATGCAATGA
ATGAATATTTTGATGAAAATGTAAAATCATGCAGCAAATCAAATGTTCAAGTTGATAATC
CTGTTCATTCTGATCACACCCAGCCTTCCTTTCCATCTTCTGGAGCCCGAACAAAGTTAC
AAAAGCCGCATGAGTCCATTGCAAAGACCAATACAGTTCTCAGACAACCTGCAGATAACA
ACAATGAGCTCTATAAAGTCATGAAAAGACAAACTGATATAACAGAAATGCTTGTGAGAC
ACCAGCAATCTGCTCGCTTACCTCAGAGGGATGTTCCTATCTTTTATGGTGATCCACTTG
ACTTCAGGTCTTTTATGAAAGCCTTTGAACATGTTGTGGTATCAAAAACTGACAATAATG
CTGATAAACTTTTCTTTTTGGAGCAATACACAAGAGGTGAGCCACATGAGTTAGTGAAAA
GTTGTCAACACATGCCTTCTTCCCATGGCTATGTAACAGCAGTGCACCTACTGGAGGACC
ACTATGGAGACCCTCTTAAAATTGCAACAGCCTTAATGGAGAAGCTTTTCAAGTGGCCAC
AAATTAAATCAGAAGACGCCAAAGCTCTTCATAGTTTTTCACTTTTTCTGGTGAACTGTC
GCAATGCTTTGGAGGATATAGAGTATATGGATGAGTTAGACAGTCCAGCCAACATGAGGA
TTGCAATCTCAAAACTGCCTTACAAAATGAGAGAAAAGTGGAGATCCTTGGCCTTTGACA
TCAAGGAAAGGAATAGAAGCAGAGGTAAATTTGTGGATCTTGCCATCTTTGTGGACCGAG
AGGCAAAAATCATGAATGACCCCCTCTTTGGAGACCTGCAAACAGTTGAAAGGAAGGACA
GAAAAATGCCTGTTGTGGGAAAAATGACAAAAAAGGATAAGCCAGGAGGAAGTAGTTTTG
CCACAAATGCAGCCTTTGGTAAAGAGTTTGAAGATGTAAATGTGATTAAAGCCAACGCAC
ACATTTTGTCCAACAGCACTGCCCTCACCAGGCCATGTATGTACTGCAGGAAGAACCACA
CAATGGCTGAATGTCACCAAATTGCAGGAAAACCTCACAAAGAAAAACTGGACATCTTAA
GAAAGAATGGCATATGTTTTGGTTGTTTATTGAAAGGACATTTAAGCAAAGACTGCAAAA
GGAGAATGACCTGCCAAGTGTGTCTTCAAAAGCACCCAAGTTTGTTGCACATTTACAAAA
ATGAGAATGTTTCAAAACAAACTCACACTGGTTGTCAAAAGAAGGCAACGGATGTCAACA
GACAACTTCCAGTGCACTCGCGAGCTCAAATCATGTAGCAACTCCCTACAATGGGGCCGG
AGACAATTGCATTTTGTCTATTCTTCCAGTTTACGTAAAATCGAAAAAGGGAACCAAAAT
TGTGAAAACATATGCTTTTATAGACTCTGGGAGTTCAGGGACCTTCTGTACTGATGCATT
AGCAAAACAGCTGAACCTCCATGGCAAAGAAACAGAGATCGTTTTAAGCACAATGAATGC
AACCAAAAGAGTTAAAGGATGCCTTGTCAGAAACCTGGAAGTCTGTGGAATTAATGAGGA
TAAATACGTCACTCTTTCAAAGGTTTTTACTCAAAGGAGCATTCCAGTTGGAAAGAAAAA
CATCCCTGTTCAGGAAGATATAGGGAAGTGGCCCTATCTTAAAGAAGTGAAACTTCCACA
TATTGATGCTGATGTTGGTCTGCCTGTTGGTAATGATGTTCCTGAAGTTTTTGAGCCCTG
GAAAGTGATTCACAGCAGAAAGAATGGACCATATGCTGTCAAAACTATTCTTGGATGGAC
TGTCAACGGACCAATCAGAGGACAAAAGGATGGTGAGAAACAGTCCATTACAGTAAATCG
GACATCAATTGACACCATAGAAAGGATGCTTATGCTACAATATGAAGTGGACTTTCCAGA
ACGTCACTGTAATGAAAATGTGGAGATGTCAGTAGAAGACAGAAAATTCATGGATTCTGT
GTCAAATTCAGTGCAACATAAGGATGGACATTACTGTATCAAGCTGCCAATAAGGGACCC
ACGAATCAGGATGCCAAACAACAGGGATGCAGCAGTTCAACGTACACTCACCCTTAAAAA
AAGGCTCAGCAGCAATCATGACTTCCATACAGAATATTCTGCTTTCATCACAGACATGTT
GAACAAAGGATATGCTGTTAAAGTGCCAGAAACACAATTGAAGAGGCAGGATGGGAAAGT
TTGGTACATTCCACATCATGGAGTGTACCATCCAAAGAAGAAGAAACTGCGTGTTGTGTT
TGATTGTGCTGCGAGTTATCAGGGGGTATCTCTCAACCAAAAGCTGCTTCAGGGCCCAGA
CCTAACTAACACGCTTATAGGAGTTCTGACTCGTTTCAGACAGGAGAAAGTGGCGATGAT
GGCTGATATTGAGGCCATGTATCATCAAGTGCGAGTTCCAGAAGAGGACACAGATCTTCT
GCGTTTTCTTTGGTGGCCAGAAGGAGATCTGACCCAAGAACTGTCTGAGTATAAAATGGT
TGTCCATCTGTTTGGAGCTACTTCTTCTGCCAGCTGTGCAAATTTTGCCTTACGCAGAAC
TGCAGAAGACAACAGAACCTGTTCATCGCCTCCAGCTGTGGAAACTGTGCTGACCAACTT
TTATGTGGATGATTGACTGTTTAAAAGCAGTGAGCAATCAAAAGg
>NODE_71_length_470_cov_7.002128
TACCAATAGCAGCAGCCTCTGTAAACAGAAAACACCACGGTTTTTTAATATTTAATAGGA
GTTTAATGTAAAAATTGCGACCCTGCAGCTGAAATTTGATCTTTACTGCAAAAAAAGTGC
CGTAAAACAATCAATAATTCCCCATTAGTATCTGCCCTCGCTATTGACGAAACAGAGACA
AACCTTTGGAGCAGACGAAGCACCAGCTGACGTTGACGTGACTGTGGTGGCTGTAGCCCT
TCTTGGCGTGGAAGTGGTTGGTGCAGATGATGGCGGTGTTGGTGATCATCTCGCTTCCCG
CAGCCACGCACTGGTCGCCGACGTGATACGCCACCGGGCAGCGCAGGCAACGCATCAACC
TCCCTGCAGCACAGAGCGAAGGGGAAGGAGACAAGATTACACAAACAAAACTGACAGACG
GAGCTGCAAGTTTAGTGTTTGGGCAACAAAATGGCAGATAATGGTGAAAAATGTCGATCG
GTGTGTCCTGAAGCCCCAGATGACGTGCTCAAATGTCCATAACCCAAAGACTTTCAATTT
ACTGTCACAGAGGAGTAAAGAAACCACAAAGTATTTACATTTAAGACGCAGGAATCAGAG
AAttttgacttttt
>NODE_73_length_713_cov_7.311360
AATTTTTATATCCTCTCCATTGACATAAATAATAGAAACACCTCTGAATACACACTACAA
ACCTTTACAACTATAATCAGAACTGTGTTTCACATAATTGTTTTTGTCCTGCTGGTAAGT
TTAGCGTTTCAGTAAATTAGCTCACTTACATAAAACCGAACGAGAGTTTCTGTACATGTG
CAGCAAATCTATCAGGCTATTTTACCAACTGAGGAGAGGTTTTAGTTTGTGCTATAAGAA
ATACCTATTTATGTGTCTCATGAGTGATTCACAACAGATCTGAAAACCAAACTAGGACTT
CAGTGCACATTGGTAGACTAATAAGGCACCTTTTTTGGTGTTTACACGTGATAGAAATTG
ACAAATGTATTCCACATAAAAGCAAAGTTATGTGATGTGAACACTAGACCTAACATGCCT
ATGTATTACGCTCCTGGCGGGCAGCTGCAGTAGAGGCAAGCATGTACAGGCAATGTCAGC
ACTCATTCCCTGTTGCGACACGGTACCTGCTCATACTTCTCCAGCTCAGTGTGGTAGATA
CTGCGAATCTGGCTCAACTTGCTTTTGTAGTCGGAGTGCTCAAGTGAGCTGTCAGGTGAC
ATCCCTCCCGAGCTGGTGGCAGCAGACACAGCAGCAGCAGCCCCGCCGCCCTTCTCCGGC
CCCGCGACCCCCTCCGCCAGTAGCATGTTGTCCAGTCGCACCAGCTGAGGATCTTGAGGC
TCCTCCTCCTGTGTGTTCCTCATTGATAGGCCTGGCAATACAATAAACAACTGTGTTGTG
GATGAAATGTCTACAGCAGACCCTCAACCTCCCATCCATTTGAACTGGAGCCTGTACAAA
GGATGAattctagtttc
>NODE_74_length_663_cov_14.277527
TTGTCCTGTGGCGGGCAGAACGGCTGTGACTCAGCTGTTTGCATGCAACATTTGAGAATA
ATGGATGTGAAGGCACACCAAACACGGACCTTTAAAAATGCATGAGCGCCCCCCAAAAAC
CTCCCTCTCCCTCCACAGAATAGAGCTATCACTGGTGCCTGTTATCTCCCCGAACCCCCA
GGTAGAAAATGGTAATGATACCACTTAACATCGCTGCACATATGGAGGGAAAATGGAAAT
GCCAACAGCACCTCAACTATAAAGCAAATCAAATTGAAATATTAATCCGCTGATTAATAT
AACATTATGAGAGCCCATTCTCTTTGTTGTTAAACAACAAAGGGTTGCAAAATAAGCAAC
TGCCTAAGAGGTAAGGGGTTTAAAAGAGTCCCACAGAGGTGCTGAAGCCCCTCTCAAACA
TCATTACTCTGCATAATGTATTCCCTTCCACAGTGCTGAGATTTGATATTGATGTTTACT
CATTTATTTTTTAATTAACGTTCGTTGTTAATGAATTCTTTGATGAGAGGCATTTTGTAA
ATCATTATCCTTGGAAGAGGAAAAAAGGGATGCATCGCTCTTGCCCCTTATACTCGTGAC
AGAAGAAAAAATGCGAGGTGTAAGGGGAAAAAGTTGCAGCAGAGAAGTAGGGTCATTGTT
TAAAGTTTGTTTTTTGATGCGTTGATTTTTTCCTCCCCCCTCGCCTCCCGTGTTGCTGCC
TTTTTTTTTGATTGCATCGTATCTACGGGGATGAGCGAGTCGACAGGGACTCGTgcggga
gctctgtgtgccagagagccggtgtgg
>NODE_75_length_447_cov_15.038032
ATTATATTGGAAATACTGTTGTTAAAAAACTTTACTGCTTTACTGTTAGTTTTTAACTAA
GAAGACAATCCAAATGACCAATGATGATTGTGTTTCTGATTACCTCATGACACACACTGA
AGCTAGTTGTCTTCATTTCCAGGTGAAGTTGTATTTTACGAAAACCGTGGAGGAGCCTTC
GAATTCTGAGGCTAGCACTTCAACATCCGTCACCCCGGACGTTAGCGACAATGAGCCAGA
CCATTATCGATACTCTGACACCACTGACTCTGATCCGGAAAATGAACCTTTTGATGAAGA
GCAGCACACGCAAATCACAAAAGTGTGAACTCTTTTTAAACAGGAAAAGAAGAAATTATA
CACGAAAAAAGGAGAAAACTTGAATATAAACTCAAAAGAAGAACCTTTGTCCCTTCCCTC
CCCCAGACGGCAATAGAATATCATCATGTCAAATGCCAATTTTAGGGAAAAAAAGATAAA
TATCCTGACCAATATATTGTTTTTATTTCTTTTTTTCTTTGGCACGGCCATGTACCATGT
GCGAGGTATTGACACTGTTGCCCCATGGGAAAAGGTGCTGTAGCTATAAAa
>NODE_76_length_566_cov_7.219081
GAAGATTATTTTTGCCTTGACTGGAAAGAATTCCAAAAGAAAAAGCGCATTACAAGTTCT
ATAGGTGGGCATCTGTGGTGAAAATAAATTGAATTTCAGTATGCATCTGTTTTAGTTATA
CACTTTCTTTAAGTTCTGGAATAATTTTCAAAAAAAATGTGCATGTCTCGTATGCACTCC
ATAACCAATATCAATAAGCCTTTCATGTAGAGCTAACAAAGAGGCATCACATCTCCTGGC
ACGGACACGGTTGGTGTTGTTGAGATGTAATTGAAGCTGCAAGGGTCACATTTTCGGAAT
AGAAATTACAGTCTTGTCTTTGACTTGTGTGGCGTGAACCAGAGATGCATCCCACAGCCC
TTGTGTCCTTCACAAGCCTTTATTATTTATAACGCTCACTCTTTGAGCAATGACCAGTAC
TAATGCATAACCTTCTGTCCTTCTGGCTGATTCGCTTCCTTTGAAACCAAAGATTGAGGC
AGGAGAAGTGGGTGTATGGTGGATGAGGCAGGGGTGTGGGCGGGCGAAGGGGGAGAGCTA
GTATAGGGCAGTGGAGATCCAGGCTATCGAGAAGTTATTATGTTTTTTCCCTTTATATCT
GAGGATGTGGAATAACACTGTGATGCTTCTTTTCTCCAGAATAGAGTTATGGGCTTCAAA
GCAATACTATTTCCTGACGTCCCTCCTTCCACTATTTGTCTGCTCctacg
>NODE_77_length_583_cov_13.425385
ATCTTATTTTAATTTGTATATTTACTCCATAAACATTATTACAAAACTCAGCAAGTTACC
AATATTACATTATCACCATACAGGCTTGATCACAAATATTTAAAACCTTTGCAACAGTTA
CAACAAAACAAAAAACAAAATAATACTCAAATAATTTACATGAAAATCTATAAAACAGCA
AATTGTTCACAAATTATATTTTTTTTCCAAGTTTTCATTTTTTTTTCTTTGCTTATTTGT
GTTTTGCACAGTAACACAACACTCTCACAACAAGATCATGGTCTTATTACAAAACTCCCA
ACAAAATGTAAATATTTCTAGTTTTCTGTTGATACTTTCATATTTTGGTTTTTAAAACCA
GAAACTTGTCATTGTATATCCTTTCCACTGCCTATAGAGGCGCATAAAAGGTTACTCACA
CACACAAATACTTCACAGCACTTTCTAAGAAAAATATACACTTACAAAATATGTTACAAA
TTGGCACACAAAAAATATACAAGATTTTGTAGTGTCAAGAGTTCATTAAGATTCCTTCTG
GTAACAACTCTAGACAGTATATATAAAGCTCGGTAATCTTTTAATGAAAAGAGCAAAAGT
AATTCCAACCAGTGTCAAAGAATCATGAAGTGAATACATCAAACATAACATTATAATATA
CATTCATAAAGAGGGTTAGGTACCTAATCTATTTTGCATTTCTTTTTTTGTTAACTCTGG
GAAAACa
>NODE_78_length_633_cov_8.560822
TATTTGAGTACCTCGATATCACAGCATGATTCTGTAGTGATTCCCTCCCCTGTAGCACAG
TTTACGTTGCGAGGTGTGAGAGAAGCAGAAAACTATAATAATTCCCTCATCTCATGTCCA
TTAGCATGTACGAAAACCCCAAAACCTCCAGTCTTGGGCAGACACAGGCAGACAGCACGC
ATCTCCACTTGTCAAAGAAAACTTTTATCAATACCAAGAGCACTTGAAGTTTGTTTGCAT
TTTGTTTTCCAGCACTCTTAACAACTTCAGAAGTCAGATCACAGGAGTATCTGATCAAAG
CGCTTCGTGGTTAGTTCTGGAAACACAGGAGTGCTACGCCACGCTTTGATACTCCACATC
AATATTTCAATTCAACAATCACTTGACATGCACCCATACTCCCAGAGACGAAAGACGAAA
GGGGAGAGAGAGAGAGAGAGAGGGAGAGAGAGAGAGAGAAAGAGAGAGATCCAGGGAAGA
TGGAGGGGGTTTGTGAAGTACATATACAGTAAAAGAAATGGATTGAAGAAATCACTACCT
TGTTCACCTTTGCAGCGATGTTGTATAAAATGAACTGAGATGCTCCTTACATCACTAATG
AGCTCAAATCAGGATTGTTGGAGTCAGGAAGTTTTATCGGCTTATCTTTCGTCTGGAAAC
TTTCTGTCACaaactttaaactaaaacaaacaatcagtgtcattttgatattccatacat
tctctggattcaccacagcctcacttacaggtgtctgtactgaaactaaaacacttg
>NODE_79_length_462_cov_11.010822
CGAGGCGTTTAGCATAAAACAAACCTGGCTAGCAGTGCTGGAATCTTGCTTTCATGAATA
AACAAGGCTCTGGTCTGACTCCACTAGGTGTTGCTCATTCGACAGTTTTAAAAACAGCTC
TTGATCATTTTTGGAGTTTAAGAATGTAATAATCTGCACTACAAGCTGTCTTCCTTTGTG
TGTTTTTGAGTGTATGTGTTACCTGCTGTCCAGGCTTGATTGGTGACAGCGTGATTCCCT
GGGTGTTGATGACAGGCAGGATCTGATTGCCGATCACCGTGGCGATGATCTGGCCTTGAG
CGTTGGTCAGAAGCTGAGGTGTAATTGGCTGTACCTGCAGTGCTGGGTTGCCACCCCCTG
ATTGGCTGGAGGGCCCTGCAGAGTTGGGCATCAGTGGGATTGTTCCAATTATCTACAAAG
GGGGTAGAGAGGAGACGAAATCAGCTGGGCGGTTTTAAAAAGGAGAAGGAGTTGGGAGGG
TAAAAGCTACTGGAGGTATCAGTCATAATAATATCTGTTGTTGTGAGCTTTTTTTGCTGC
TCATTTTTGCATGTCATGAGGCTAATCAGGGCATGCTGCTTTGGAGTTGGTCTgtgtgtg
atttgg
>NODE_80_length_672_cov_12.561012
TCCCCAGTACTATGCGTTTCATTATTAATATGTTTTTTCTCAAGTTTCTCTCTGACCCAG
GACATTAAATAAAACATTGTATGGTTCATGAAAGATTATGAAAGAGCAGAACGTAAGCAG
CAGGAGGTGTAAACTCAGCACAATTCATTCTGGTATATAATGTCAATGCCAGCAACCCCC
CTCTCACCCTACCTCCATGCCCTGCAGGCATATTGGCGGAACTACCAATGGATGCTAAGC
TTTTTCCGACAAAGCTCCGAAGATAAAGTATCTTCCTTTTATCCCTTCTGCAAATCAATT
CTGGGCCTTACAGCAAAATCCCATAAAATAACTTCAAACACCACTACTTACTCCAAAAAT
TTGTATTATGGCTATATCTCTTTGAACCCTTACCAGTGAAGTTTTGGAGGAAAATGATTT
AAGTGTTATCTGCTAAGACATCAGCATGTCAGCACTTCACCTCAGTTTTTCTTCACATGT
CAACCTGAACCTTGTATTTCTCTCCTTGTGTTTGGTTTTTGATTGCTTCTAACCATCCAG
GCCTGGTGATAAATACAAATGCTGCTTGTAAACTTAATGGCTGTAGTAAGTGCAAACAAG
ATGGTATGAAGCCCTGCTGGTGCTTCGTGCTCACTCAGCTGCTGAAATATTCATTCCCTT
CACTCTTCTTCAACAATATGATAGAAACTGGGGCTGATAAGACAAGTACCTGAAGAGCAG
TCAGTCAGTGTGATTACTGAAGAGGCTGCAGTGACTGCTTGATTAgcttcaaccaaaagg
agccaaagaactcactatcagttactgtacagtatt
>NODE_81_length_643_cov_8.130637
CTGAACTTACTTTGAGGTGTTGTTGGCATATGCATGATGTAACACATACGGTTTTTGGGT
TTTTTTTGAGATGCCACACTCAGATATCTAAGACTCCTTTACTGTTTTCAATCTTCACTT
GAACACAAATGACACCTCACAAGTGTGTGTGTGTATGCGTACTTGCATGCGAGTCACTTT
GTTTCTTGCTCTGTAACTCTGTAACCTCTTGCGTTTCCTCTCCTTCCAACAGAAATTGCT
CTAGCTCTCACTTATGTCAGGGTTCAAATCTCTCCCTGCCCTCTGCTCAAAGCCTGCACA
TCAAGTCCGAACCTGTTTCTCCTCCTAGAGATCGCACCAGCAGCACACCGGGGGGCTACG
GTGGTGGGGTACCACCTCCCCAGAACCCCTCGTCCCGCCAGGACTCGGGACGCTCCCCTG
TTGATAGCCTGAGCAGTTGTAGCAGCTCCCATGAGGGCAGCGACCGCGATGAGCACAGGA
ATGAGTTCCACTCACCTCTGGGACTGGCCCGGCCCGCCCTGGACGAGCGCGAGAGCCCCT
CCATCAAACGGGTGCGCCTGTCAGAAGGATGGGCGACATGATAGCTCTGTCCTATCCCCC
GGCAGTGCCCCGAGTTGCCCTGATCCCCCGGCAATGCAGCATTACGATGCCCCCCAAGTC
AGCTCCCTCTCCTTCCTCCTCTCactcgatatcacgagtcactcaccacccaaccccatg
gcctctttccttttatcactttaacgttgaaggaaagaaaaggaacaacccttttcgaaa
aacctat
>NODE_82_length_464_cov_2.588362
AAACATGTTTGTAAACATTTTGTCTGACAATCTGCAGAAGTGCTGTTTTAATGCTCTGAA
ACAGCGTTTCATGCGCTGAAAAGGCCACTTTGACCAAATGGTGTGTCCTCTCAGAATCTT
GACACAATGTCACTTGAAACAACTTTTGCCTCCATATTTATCATATTTGAACACACTGTG
AAGTCAAAACATCTTTGTAAACAATGTCCTTTGAAGTCAAAACGTGTTTGTAAACATTGT
CCTTTGAAGTAAAAACGTGTTTGTAAACATTACTTTTGAAGTCAAGATATGTTTGTAGAC
ATTGTCCTTTAAAGTCAAACCATATTTGTAAACATTGTCGTTGAAACTCTACAGGAGTGC
TGCTCTAACGCTCTCAAACAGCGTTTCATGCGCTGAAAAGGCCACTTTGGCCAAATGGTG
TGTCCTCTCAATGCATTGACAAATTGTCACTTGAAACAGCTTTTGCCTTCATATTTATCA
TATCTGAACACACTGTGAAGTCAATacatgtttgtagacattttctgtgacaatctgcag
aagtgctgttttaatgctctgaaacagcatttcatgcgctgaaaaggccacttcggccaa
acggtgtg
>NODE_83_length_473_cov_12.704017
TTTTTTTTTTCCGTGAAACTGTTGAGCTGGTAAGTTCAATGCAGAGGCACGTATGCACTC
TGGAAAGGTAATCTAGAAGCCAGTTGAGCCATGACAAATAGGGACAGCTGGCCTAATTGA
ATCATTTGAGCTAAGACAGCTCAACTTGGTTATCCCCTCTGCAGCCCACACTGATATTAG
TGCAGGAATCATTAGCCATGAAATCATGTCTGCTCTCTCTGACTGCATCCTTTATGACAT
GACAGCCAGCCCAGCCTGTCTCTTTCACTCTCACACCAAAAAGAGCCCTTCATCATAAAC
AGGCAGAGATGGAGGCAGCCAGGACTGAGTAGGATGTCTCTTTGTCTTTTTCTGAACGCT
TGTTCTTATTAAAGTGTTTCACAAGATGTCATGTACAGTGCATTGTGCTTATATCAAGGC
ATTACTGTACAGCTGAATCGCAAAAACATGTACTTCCATCCAGTTTTTCTGCAGCTATCA
GTATCAGGGAACGCTGTATGAAGAAATATATATATTCAAGAATGTACCAGACATGTCGCT
TTTGAAGAGATTTTTCTGTCCTCCGTCAGTAAAACATTTTGAGTCGCCTACTGTCACACT
TCGTAGCCCTTaatgag
>NODE_84_length_145_cov_1.841379
GATACCGTTGATCACAGCATCTTATTACAGAGACTAGAACATGCTATTGGACTTAAAGGA
ATTGCACTAAATTGGTTTAAATCATATTTATCAGACAGATTCCAGTTTGTTCATGTTAAT
GATGATTCTTCCAGCCGTTCTAAAATTAGTTATGGAGTTCCACAGGGCTCTGTGTTAGGA
CCAATACTGTTTACGTTGTACATGCTTCCCTTAGGCAATATTATTAGGAAGCACTGCATA
AATTTCCATTGTTATGCAGATGATACCCAGTTATATTTATCTAtgaagc
>NODE_85_length_1403_cov_9.881682
TTGCCTTTGGATTCCCTATAAGCAAGCAGTCAGCGACAGTGGGAAGGAACCAAAAAACCC
CGGGGGGAAAAAAAAACCTCCGACAGAACCAGGCTCAGGGAGGGCGGCCATCTGCCTCGA
CCGGTTGGGTGGGAGTGAGAATGAGGGGGGTGAGGGACAGCAGGAGAAGTTGGGGTGGGG
ATGGCGGGTGGTGAGGCCAGCGGCTGCGGATCCGGGAACAGGGACGTGTAGCTCCAGCTC
CGGAGACATCCGTGGGGAGAACAAGCACTGGACACAGGACCTCGAGGGAAATACAGAATT
AGTGATATGTAATGGTGATATATAACTATATATAAATATATGTACAGAGGGAGGAGAGTA
GAGGAGAGAGCCCAGTGCATCATAGTAGTCCCCCGGCAGTCTAAACCTATAGCAGCATAA
CTAAGGGACAGCTCAGGTGACCCTGAGCATCCCTAACTATAGGCTTTATCAAAGAGGAAA
GTTTTTAACCTAATCTTAAAGGTAGAGAGGGTGTCCGCCTCCCGAACCCAAAGTGGGAGC
TGATTCCACAACAGAGGAGCCTGATAACTGAAGGCTCTGCCTCCCATTCTACTTCTAGAA
ACTCTGGGAGCCACAAGTAGACCTGCAGTCTGAGAGCGAAGGACTCTGTTAGGATGATAC
GGTACAATAAGATCTTTAAGATATGACGGAGCTTTGTTATTAAGACTTTTATATGTTAAA
AGCAGGATTTTAAATTCTATCCTGTATTTTACAGGAAGCCAATGAAGAGAACATAATACA
GGAGAAATGTGATCTCTCTTACTGGTTCCTGTCAAAACTCTGGCTGCAGCATTTTGTATT
AGCTGGAGGTTTTTAAGAGAGTTATAGGGACATCCTGATAATAAGGAATTACAATAGTCC
AGCCTAGAAGTTACAAATGCATGGACTAGTTTCTCAGCGTCACTCTGAGACAGGATGCTC
CTGATTTTTACAATATTACGTAGATGAAAGAAAGCTGTCCTACAGATTTGTTTTATATGT
AAGTTGAACGACATATCCTGATCAAAAGTAACTCCAAGGTTTTTTACAGTAGAGCTAGAG
GCTAAGGCGATGCCATCTAGAGTAACTATCTGGTTAGATAGTGAATTTCTGAGGTGTTTA
GGTCCAAATACAATGACCTCAGTTTTGTCTGAATTTAAATGAAGAAAGTTACAGGTCATC
CAGGCCTTTATGTCCTTCAGACATGCCTGGAGTTTGACTAACCGATTGATTTCATTTGGC
TTCATAGATAAATATAACTGGGTATCATCTGCATAACAATGGAAATTTATGCAGTGCTTC
CTAATAATATTGCCTAAGGGAAGCATGTACAACGTAAACAGTATTGGTCCTAACACAGAG
CCCTGTGGAACTCCATAACTAACTTTAGAACGGCTGGAAGAATCATCATTAACATGAACA
AACTGGAATCTGTCTGATAAATATGATTTAAACCAATTTAGTGCAATTCCTTTAAGTCCA
ATAGCATGTTCTAGTCTCTGTAATAAGATGCTGTGATCAACGGTATc
>NODE_86_length_562_cov_10.350533
CTTGCCTTTGTCAGATTAAATGCACCCTAAAAGGAGGAGAGGGTTTTCATAGAGCATATT
GCCTTCTGTATTATAGAAAACAAAGAGAGCAGTCTGGTTGCTTGAGAGGGATTTAATTGT
AAGTGCTGAATTCAAAGAGCAGATAAAGACACACAAACGGGCCAAACCCCACCTAGCTGA
AAGCCCGAAACTGAGTGGGGGGAACAGGATCCGGGGCCAACTCATTTTCAGTGTTAAGAG
CCAAAGCAACACAGCTAATCCGCATTGTCAAGCGGGGGCAAGCATGCAGACATGGATAAG
ACCACATCCTGAGCATCCGTGTCCCCAAGGCACAAGCACCCAGCTCTTGCTGGATGGGAA
GTCATTTGTGAAGTCCTTTGCAACAGCCAGTCAAAGAGGTTAATTGAAAAATTCCTTAAT
GTCATTACAACAGAACTAGATTAACCCAGAGCTAATTCACTTTATTGTTCTGAAGAGAGG
GGACTCGGCGCTGAACTCCAGAGCAAACGTGAAGCCCAGAATCAGGGGTGAGGTGTTGTT
TTTAAAGGACTATGCCAGTTTAATTAAGATAGGGAACATTATTCACTGCTCTGCATGGTT
GGAAGGAGCAAAATGGTCGCGCCGTATAAATGCAGCTCTGGTGCCTCTTAAATCAAGGTG
GCTTTTATTTAGGCGGTTGAATATGTAAACATTTCCAAAGCtctcc
>NODE_87_length_971_cov_9.907312
AGTGTTCCGAATCTGGATCCTACAGTCCCCAAAGTGCAAATTTCACACAATACCGAATTT
AGAAATATAATACACTATCAGCTATAGGCCATTGTATCCTTTTTTTCATCATTTCCAAAT
TAATCATGCTCCAAATCCACTCCTATTGTTCAATTTTACTGTTACCAGTAACAATAAAGA
AACAAAAGTTGGAGAAATTGCTTGCCCTACATCTGTCATTGTCATTGAGAGACTGGCCAT
AATACTTTATTTATATTCTGTTCTGGAGATACGTGGTTTCTGTTGTAAATGTTCATTGAT
TCAAGGGCAGACAAATATACCCCCAACACCCTGCAATGACCCACATAGAGCGATATGCGA
AGTTCACCATCTATTAGAATAACATGACAGGCACAAATAAACCGTATTATACATTTTGTT
ACCCTTGCAGCCAACTCAAATTACATTTTGAATGTCGTCCACTCAATCTCCTCTCGTCTT
TTGTGCTGTCTTTGATATAAATAGACAGACATTCAGGGGTCTAAAGAGTGGAAGTTAGAA
GAATAAAAAAGGAAGAGGAAATTTAGATATTTTTAAATGATGTCCTACATTTTGTCAGCT
AAAATCAGGATATTGCCTGAGCGGGGAGAAGCCATGTTCTTCAGTTGTCAAAAGGCAGTA
AGTAATGATTAAAATAGCAGTGTGAAACGCGGGGAGATTAAAGTGATGCTAATGATAAGT
GAGAGAAGAAAAGGGCAAGCTATATTTTAATTCCTGGGAGAATGGTTAATGACTTCTATT
GCCTGAGATTAAACTAAACCTGTCTCATCAGCTTTTTCTGCTCGCTGAGGAAAAAAAAGC
CCTCTGCACTTTAATTTATTAAACTCTTTTAAGGAAGCACATTGATCTACATAGGTTAAA
CTTTCAAAATTTGGGCAAAAAGACGCCCCATAAAGCTGTCATGCAGGGCAAAGCTGTTGA
GTTGCTCAAGGCACACTATAAAGAATTCATTATCTCCAAACTGCCACATTTAATCAGAAA
ATATCAATTATTTAAAAGGGGAGGTTTGCTCCTGTTTAGAGCATCAGGTTTTACTGACAC
CCTGAATTATACTGACATgttgaatatatttttct
>NODE_88_length_834_cov_5.718225
ATGTTATTCATGATAAATATGTTTAAAAAAGCTAAGGTTAAAAGTCCACAAAGTGAGGTA
TCTTCTCCAGAAAGGATCGTTTGTTTCTGCAGAGTGAGTACTCTTCTCGCTTATAGACAA
TCTTTGTCGTTCTCTCGGTAAAAGCATAGACTGTATACGTAATGGACGTAGCAGCCGGCT
CCAAAAATGAAGCCTACCCGGAAGTGTCAAAAACTTGCAGTACCACTACGTCCGCCAGGT
GCTGGCTCCAAAAAGCTCTGGCTCCATAGACCCCAGTTCTCCACAGTGAAAACTAAAATT
TGAAAGAAAGCCTTTCTACAGCTCAGGATTTTTTTATGGTTAGTTATGATGGTCAGAATG
AAAGATCAGGTGGCCAATCTGAAAATAAATCAATCCTGAATTTTATACAAAGCGGCAAAG
TTTAGTCACGTGATGGGGCGTGGCTACGTGATTGACAGTCTGGTCTGGGATGATTGACAG
GTCATCTGGACGAGGCAGCCCTGATGCTCATTCACCGTAACATCAGGTTTCCTCAGCGTT
TGGATTCACTTCTGATATAATAACTGTTAGTCTATTTATCGGTGGCGCAGCAGAACCTTG
TCCAGACAGTTTTAATGTCCATTAGCTTGTTTTAACCAGTTTTTCACCGTAACTGGGACC
TTCGGCTCCCAGAGGAGGCTAACGTTGTTAGCAGCAGCGTCGGTAAACAGCAGAAGCCGG
TGAATGTGGGCGGGCAGAGAGTTCTCGGCTCTCAGTCAGACCCGCCCCTTACTGCTCTCT
GGCTCCGCCCCCTTGCAGTCTTTTTTACGTCACTGGCTCCAAAAATCCAAGATGTCAACC
AGGAAGTAGCAAAATCCTGGCTTCATTTTCTCAGCGCTGAAACCAACGGGTGACGTCACC
GTACGTTGCCCCTTGGGTAAAAGTCAAGTTAGCCGAACGCCATTAAACAAAGTGTAGTAA
GCTCATGAAGACGCTGTt
>NODE_89_length_371_cov_5.673854
TAATCTTTCACTACAGGCCCACTCGCTTTTTACACTGGCCCACTGGAGAACAGAGGAGGA
GAATGAAAGAGGGGTAGTAAAGGACAAGAGTGGATAAAAGAGCAGGAAGAAAAAGCCATA
GAGAGGGCCAGATGGGCACCTTCACAGTCCATTTATCAAACCCAATGTGGCCCTCCCCTC
CCCTCCCTGCTGCTCTCATGTCCTAAACCCCCATGTAATTCTGTAATGATTTTCATTATC
ATATAATGACCTTACAAAGCCTACAGCAGTTTGCATGGTCAGTACAAAACTCGCAGCTGT
TCGCTTCCATGTTTGCTCGCCGGCTGTGACAAAGCTTTTTTTGTTTTCTGTTTTTTTTTT
CTTTTGGCCAGAGCAGTGACCTCTAGGCTTTAGAAGGTCAGCATAAGGTCACCTCAAAGT
GTACATACTGTCAGCATACAGACTGAAGACAGCATCCAACCCGTGTTACATTTCTCCAAC
ACAGAACTAGAGAAGACTGGTAGATTTTCTGtgta
>NODE_90_length_583_cov_13.813036
GCCAGTGGGTAGGCATGACAACAGGGGGGTGAGTGGGTTAGAAGATGCTGTGTATGTGTA
TGTGTGTGTGTGTGTTTTTATGTCACACAGTGGGTCTTTCGGAGTTTGACACAGAGACAT
CCTGTGGCAGCAGAGACGGAAACGAGTTCTGATCCTCGATGCCCTGACCGACTTCTCATC
TGACCCTCCGTTGCTCCTCAGACCTCCCTTCCCATGCTCGCCCTCTTACCCTTTTCACCC
TGCTCCTCCCTCTCTTACTCGTCCTTTACCCTATCCCCCCTCATCACTGTTCTTCCTTGC
TCGCCCTTTCTCGCCCCTCCTTCCTGTAGTCTGTGTTTGTGTTGGGAAGATTAAGCTGCT
CTGACAAAGCTGTGTTTACAAATATGCAGGCAGAGAAACAGGCCAAGCGACGCTGAATAG
GAATAGAATACAAATTGCTTTTTTATCTCTCTTAGGGCCAGGGCGAGAGAAAATGTGTTT
GCGATTGTTGCTCCTCCGCCTGTGAAGGATAAAGCCTCAGTACTGGGTTTGGGCTCCCTG
TTAGCATTCATTCTATCCTCTCCTCTCTCTGTCTCTCTCTCTGTGTCTCTCTGTCCTCCC
ACTCTCTTTCTTCCCCCCATGCTCTTTCTCCTCTTTGTCTACTCCACAGGCTCTGTCTCT
TTCTCCCCAGCAGGAATTTTTTTTTTCTCGCTGTTTCCTTGGTAATCAtatctcctctcc
tctcctt
>NODE_91_length_530_cov_15.760377
CTAAAGTAAATAATAAAAACTTCTTCCCTAAACTTCCTTTCAAGTTATCCTCACCACTTT
TAAACTTTTGAAGTGCAATGATACCCAAAAATATGATTTGCCATAAAGAGCATGAATATT
TGTGATGTAGCCAGTGGTAAAAAATCCTTTTGGGGATTTCGATATCTAAAAGAGAGAGGT
TTATACATTAGCGCTGTAGTTGCAAAACACTGTTGATATTCAAATGATTATTGTGCAAAA
TCTGGGATAAGCTTCTGTGTGAGAGCTCTTCTAAGTGCCTACAACTATTGCTAATTCCCC
TCACCATTGTGGGCCGAACAAAGGCCTTAATCCCATTTCACTTTTGCAGAAGGCTGGGGC
TATTTTCCCTCTCATAAACCAACAACACTCCCCCAAGCCAGAGCTGAGAGGTTCTGAGAA
AGGGGCCAGTGTGTGTATACTTCAAGGCTTTTTTGTCCAACTTGGCTAGTGCTCTGCATA
AACTTTTAAGTGGTCCCAGTAGGCCTCAAACACCTTTTGGCAGAAAAAATAAGCTACCAC
AAACTGTAAAAAGGAAACCAAACACTCTCTTAACCTGGACAATACAAAAGAAAATATATG
AAGTCTTTTATTACTCAGACTGGGTCTGGGCTGCAAAGAGTTAACACgtttttttttttt
catgcactagtaaa
>NODE_92_length_544_cov_7.970588
TCTGACTAGCCTCCTCTATCCTTCCATGGGGCCCCGAATGAGCAAAGTAATGAAGTCCAA
ATTACAGCACAGGATTGCTAAGAACAAGCCTCTATTGTTTGCCCTCGGGGCACACTAAAG
CACACTAAATGAGTGTCACAGCAAGCAGCGGGGCACAGACCGTTACTGCACTATTTAGTC
TGTCCCCGTTGTCTCAAGACGGCCCCGTTTCAGAGGTTCTCAGATCAGACAAATACTGCT
CCCCTCCTCCCCCCTCCTTCGCCTTCACCCTTCCTCTGTACAGCTAACCCCTCCCCAACT
CCTCACCCCAAAATAGGCCAAATCTCCTCTATTGTGTTTCGACTGCCTAGTGTGAAATTC
ACTGTGACGTTAAATGTTTTCTAATGAATAATTACTGAATGGATATGCAGGGGGAATATG
TGTAATGGATTGTAGACTGCATTTTAAAGACGTCTTTTTTGTCTCTGCTCCGTGGTATTT
ACAGGACAAAAACACTTGGCCTTTCTCAGAAGAAATGAGGGCCATAGGCGGAGGATAGAG
GCAAGGGAGGAGGGGGGAAGGAGGGCTTTGTGTCAATTAGATCCAATGGATTATCTTTTT
TAATGTTTTTACAGAGAGACTTGAGAATCAAAGGACTTCTGCTTCCAAAGGAGAGAGAAA
AAAATACAAAACCAACAAAAGCTGTGAa
>NODE_93_length_490_cov_10.755102
CCCACTAATGGATCGGACCCATTTCATCAGCAATCTGACATTTAATGAATATATATTTTA
TCTTCCCGTGCCAGTTATCGGAATGTCCTCCCCGTTCCGAGAAATGGCCGTCCTGGGACT
CTTTTGAACGGGCCTTTTTTCCTTCGACTGGCACCTGTACGCCAATCACACTCACTGCAA
CCGGCCCGCAATCTTCCCTTGTTTTTTCCTCTTCGCTCTCTGTCTTCAATATGGTTCATG
GATTAATAATTCATGGCCAGTTATTAGGGCCAGTTCAATAGGAGATCTGCTGATGGAGGG
TCGGCGCTCGGCGAGCGTGCCCGGAGGGATGCTGCGTGTTGTTGTGTCAGCCCCCATCTG
CCAGAATGCAATAAGGCAAACAATGGAGGCCTTGATTTCCACCAGCAGGCCCATAATCTT
TAAATGGCTATTAGCTGAAGAGTGCAACCAGTCAATAACCGACAAAATCCTTTTAAAAGC
TTCTCTCCCTCTCTCTCTCTCTCTCTCTTTCTCTCTTTCTCCACTCCTCTCAAGCTCTCT
CTTTTTATCTGCCTCCCGCTCTCTTTCTTCTCTCTTGTTTCTGGTCAAATTGGGACACAG
TTGCTACAATAAAACTCTTATCATGAGCGCTTTa
>NODE_94_length_297_cov_1.006734
TGCATCCCCGTAATAAATGCAACTCCTATGGTTTTCCACTAGGTGGCGTTATAAGCCTGT
GTGCACCACAGATGGACAGTGGCTCCACCTTCATTCCTAAAATGTAAAATGTGGGCACTA
AATACTGTGTAAAATCAGAAACAGAGATTATATTACTCTGTTATTTTTACTTTTAGGCTT
CTCTAATCTTAAACGTGACCGGTTTACCGTCTTTCTCGGCCACTTCTATGAAAAGACATA
TAGATATATAAAACACCATCTCTGTTCATTAAGAACGGGCTATGAGAATTGCATGtgcaa
ctggtgtaagatttcaagatgaataaaacaggcatctctgtcctttctattgcagtgtgc
tgcagctttgatctcttctttcactctgtgctcacaagaagtagctgcagcgtcagttca
gtgacataaaaagctaatatg
>NODE_95_length_592_cov_8.398648
TCTACACTGTGTGTTGTTTTTTTGCACTGTAGCTCAGCTCCTTGGTCTTGTCTTTCCACC
TCTGCCTGTATTTGCTTGTCGGTGGCTGGGGAGTGAGTGTGGAATCACTTCTGCTTCAAG
GTGAACCATCCCAGTGGACTTTAAAGTCCCACAACCTGCAAGCAGATAGTGGAGTGTTGA
GTGTGTTGGGTGAAGTTTATGGAAAGTATGAGGAAAGTGATTTGTTTTGTTTTTTTCTTT
TGTCTGTATGTGTGTATGTGTGTGTGCATATTTTTATTTTGGCCTGACTAATCCGCATGC
CTCTCGCTGGTTCCTGTCCTAACAGGGGGTGTCATTTGATCAAGTCAATAATCTGCTGAT
TGAACCTGCTCGAATTGAGGAGGAAGAGGTCTGTACCTACTCTTTCCCGTCCAACCTGTC
TCTCTGTCCCTCACTCACCCACTCATTTATCCACTTGAATTCAGAAGTGGAGACAGAAAA
TTCACTTTTAATCCGAACCAATCACTAGGGAACCCCTAACCACAACTCATTTACCAGACG
GCCTGTGTGGCAGAACCTGGATACAGGACTGAAGGAGACATTTTATCTGTTAACTTCATT
TTTTACTGGACAGCTGGAGTGTTGACACTGTGGTAGCAAACATGTAGGATGATTTAGACT
AATATATTCACTGATAACGTGCAAAGCGACAGCATTTTCACATCATGCGATTGCAGCAAC
CCTTTTTATTTCCCTg
>NODE_96_length_717_cov_8.994421
TTTTAAAATTTTGATTTTGTTATATATATATATATGTATTCCAAAGTGACTCGGTGTGAT
CAGGGCCTTAAAGGGTTAAAATCTGTGCTACTTGGAGTGTGTCCCCCAGAAAAGGAATGA
GGTCCCCGGGAATGTTTTACAGATAAAATAAAAAGAATCAGGAGAATGAGGGAAAGAAGA
GAAGTTGAATATATATTTCATGTGATAAGAGAAAGATGAAGCGCGAGAAAAAAGATTCCA
TTACAGCTGCGACAGTTACAAAACTGCTGCTGTGTAGAGTAGCCTCTGTTGAAAAGATTG
ATGCAATAAGGACTGACCTTGGCTTGGAGCAGGAGTCGGTGATGTATGTATGAGCATCTC
CCTGCTAAATGGACCCAGATTTGTAGCACTAATATACATGGAAGCCCAGTACCAAACTCG
CCACGGCTATAAATCAACAGCCACTTTGGGTGTCATTTCTGGTTTATATTCTACTATTGT
TCTGTGCTTTTAATTCGTGTCACTGCCATCTGTTCATTTGATGCAGTTTCATACTGTATG
ATTTGGCTGCAGAGATACTGTGCAGACAATCCCTGTTAGACCATCAGAGTGGATTAACTG
CACTGGTAAATTCCACCGAGGCTATCTCACAGCCGCATGTAAATAGAATCTGAATCGAGT
GAAAGGAGAAATAGAAATTTAAAATCAAAAGTTTTATTGTTTGTCAGGAACTCGGCAGAA
CAGCGATTCAATATAAAATTAACAAAGAGCAAGAACAGCAAGAAAAACTCCTGTTAAAAC
TCCGGCTGAAAGGCTTGTGGATTCAGATTGGATGTTTTCCAGAAAgctgttcctgaatta
aacaatattatcttttctctt
>NODE_97_length_446_cov_15.405829
CAAAAATCATGCGTCACCGGCCATCATTCTTCCCCCTTCACCATCGATGGATCTTTCTTT
TTTTTTGTTTTTCCCTCATTCTCCCCCCTCTGTCTCTTGTCCTTCTCTTTTATTGCTTTG
TACAGCAAAGCACCATTACTGATCCCTTCCAAAGCACAAACTAAAAATCTATCCCGTTGT
CATTTGCTGCACCGTGCCATCTATCATCGGGGGTGCTTGGCAGCGTCTCCATACGAGAGA
GGAGGTGCTGGAACAGGAGGCAGAGTCAAGGACTTTCACGCGCAACAAAAAACTTGTCAC
AATTATTTATGGCTCTTGCTGGGACACATAATAGGACACATCAAACTGCTGTTTTTTTGT
GTGATGAGCGCCCTCACATCGCTGGCTCCCTTGTCGAAGTGGGTCACAGGCATCTCTTGC
CTTACACATACAATTTCCAAGACAATGGCGGAGCACTTGGGGAAGTGACAGTGACAAATA
CTGGAGCCCCCACGGAAAGCTGGGCAGGCTGTTACATGAGTGATTGCGCCAATAATCATG
CGGAGTCGTCACGTGTCTGTGGAGCAAGAGGGAGATGGGCAGCAGGGGTg
>NODE_98_length_331_cov_6.504532
CTTGGAAAAGCAAAGTGCAGTTTTCATTTAAAAAGATGAGGACTTCAAACATGCACCAGA
GCAAGATGGGAGCAAATTCACTTTTTTTTTTCAGTTCATCAAAGCCTCCACCGGCTAATC
CCTTTCTTATATAAATAGCTCTTTTGGTGGAGAGGGTAGCTGCCGCATAGAGCTCTAACC
CTTCTGTCCCTGAAGCTACAGCCAGGATAAGCTGTGTGTTGGATTGGCACATCGGGCTGC
CTGGGGCCTGCTGCTGTGCTGGCCGCCAGTACAGATGGAGGGCAGGGCTGGGCAATGCCA
GCTTGTCAGTCGGATTAAAACGACTCATTTATTCACTGAAGTATCGTGCAAAGCGACCGG
GCCAAAGCGGGGTGAGGCAAAAGGGGGAGAGGAGGGTCGAGCGGCGGCGAGATGGGGGCA
GCCTGGATATGAGAAAGGGTCCTCtgctctctggcccctcagtccccccgccctc
>NODE_99_length_613_cov_12.378467
CTAATTATTGCCCCTATCATTTGCATAATTACAATGTTTTTCTGAAGCAGGGGCAGTATA
GAAATTGTAAATAGTAGTGGACTCGCTGTCTCTCCTTAGTGGAAGTCATATTTAAATGGA
GAGAGCCTGTTCTGCTGGCCAGGCAGCCAGGCTCAGGCAAGAGGTCCCAATCAGCCAGCC
TCACAGACTGCTCATTCAATAGGATTTAAAAAGCCAACTGTGTGGAGAAATGAGAGTTTT
GCCCCCCAAATCATATGGAATTACAGTGCTGGTTGCATATGGGGGGAGCCAGTGGCAGGC
ACAAAAGCCCACAGGAAGCTGCTATTTCTGTGTGTTTTATTAACCCAACCAAGCAATTTA
ATTCTTTTGTTCGGGGGAGTTCTACTTCATTGATTAACAAAAGCGGGGATATAATTTTTT
CAGCCCCTTTTGAAAAGCCTGAAATGTCAAGCCTTTTAAAGGAGATTATTCTGCCTGTGT
GCGATGAATAGAGCCCAGAGTAACCTTTTGTCTACAATTAAATATTCCAGCATAAATATA
AAAGAAAATCAGAGATGGGGAAGATTGAGTCAGGAGAGATTGGAGAGGTAGATCCTCTGC
CCGATAGTGGCAACAGCCTGGCTCTAATTAGATATGCCAGGCGGGCTGTGAGCAGTCACT
CTCCACAGCACGCCGAGAGAGGAGGCAGCCTGAGAGAAGAGGACAGAGGAAACCTATCTG
CTCATCTGTCTGTCCAGCGCCTTCCTCTGGGCATCCa
>NODE_100_length_483_cov_15.515528
GCCAGTGTAATAAAGGGCCTGAGATACAGCCATTCTTCAACAGCCTAACTCTTTTATAAC
CAACAGATTAAAGTTGATTGGATTAAAATGACATTCTGCCCGTCTGACCTTGGCAGCAGC
AGTTAAGTTCACCCAAATTAAATTTCTCCGTAATAAAGATGATTCATTTGTTGCCTGACG
TAGTAAATATAAAACAGAAAGAAAAAGGAGAAAAGATTAAGTGACACACGTCAGTGCACA
CATGCACAAATGCACACTTGTGCACACACATATACATGCATACGATGACACGAATACACT
CGTGTGTGCACTCACAAAGCATTGTTGGAGCTGCCAAGCAACTGGCTGCACATGCGAAAC
CAGAGAGACACCCGTCTAACTTAACCTAAAACTTAAAACATGTCGTTTAAATCCTCATGT
TAAGGCCTGTAGAGATATCTTATCTCTTAAACAGACGTTGCAAGACTATGAAGGTTGTAA
CATTATTGGTTGCCGTTTTGAAATGAAAGACTTTCCTAAAGGCTTCTGAACTGGCCAtgt
caacagcttctcaactgattgccttctgcgcagcctcactaactgtcacatgtaaatact
gcaagaaacacagtgtttgaaggtgtt
>NODE_101_length_145_cov_20.531034
CAAAAAAGAGGGGTGGATATAATAAGCCTTATACCGTACATAAGGCAAAGCCTACAAAAG
CCATCGCCTTACCATTGACTTTAATTGGATTTGAAAAACGGGTTGCAAATTATAGCATTC
TCTACTTGCAACTTAGTAAAATAAGTGTATAGAAAAGAAGGGGAAAAACCTGTGGACTGA
AAGTAAATTAATCTGCTTTCTGCCCATGCTTAATTAAACTTCCTTAATGCTTATAAGAGT
TAATGAGTGAATTGATTAAACAATACAGCTAATACTTACCCCCAGCTCA
>NODE_102_length_642_cov_12.010903
AACTTTTACACTGACAAATTTTCAAATTGGAATCAAGTCACCACACCCTCCCTTTCCCTC
TCCACCCCCAGGTCTTTGTTCTGTACTGCAGAAAATCAGAGACAGCCAGAGAGAGAGAGA
TGGAGGATGGAAAGAGAAAGATGAAGTGAGGGAGAGGGGAAAAATGTCTCTTCAAACAGA
ACTTGCCACCTTATTCTTCTCAAGGGGCAACAGCTTGAAATTAAAACTAAATTTGAAATT
AATGAAGCACATTCTGGCGGTGGCATTCGTTTCTGAAGTAATAAATTACTTGTATCAACC
TCGGAGACAGCGGTTCCTGTCTGTCAATTAATATGTCTTACGCTTCTTCTGCAGACTCTA
ATGCATTCCCTAACAGACACACTCGCCATTTAAATTAAGCATGCATTTTCACTCATTACA
CTGCTCAGCCCTCGCCTCCTCGTAAATAAAAAAAATGTATGTACGTTTCCCTGCGACAAA
TCTCTCTCCGCAAAACCCATTTGCTTCAATTACCAAAGATTAGAAAAAAGTTTAGAGTTA
TTATTTACAGTTTAGCTTCAGGGAGAGGGCTTGAGGCTTTCAATTTATATTCAAATCCCT
CTAGTTTAAGAATAATACAATGGAAATCATACAGAGAAAAGATGCATCAAGACAAATCAC
AATCTTACCCCTCCGTACATCTATGGATGTTTTCTTTTGTTAATAAGTCCATCAAAGAga
taaaacaacatcagatgagatatgctttatgctcatactttataattaaggcttggcttc
tgaata
>NODE_103_length_298_cov_2.338926
CCCACTAATCCCGCTTGGTGTGATGACTCACAACGGGTGTGGCCAATGTGTTCCCAAAGA
TATCTTTTCCACAGTCTGAATATCAATAGGAATGTTTATGTTGGCTTTGCGAATCATGTT
GTGTGGCATTTAATAGTTTCTAATGGTGGCCGAACGCCTATTCTTGTGTTTATGTTTGTA
TATCTTACCCACAGAAAACAAAAAAATGTGAAAAACCGACATGCTATTTATGATATTTGT
CCATTTGTTTTAGATGTATGTAGTGTTGTGTGAGTGTGTGTGTTTCTGACACATGTGTGT
GTTTGTGTGAGAGGGAGAGAATTGGGCCAGTATCCCACCTAATTGTTATTGCGTCTGTGT
TTGGCCTGGAGACAGTCGATAGGAATCAGCAGTGAGCCTGCTGGTGGTGCTGGTGGAGGT
GGGGGGGGGGGTTACAGAGAGC
>NODE_104_length_568_cov_11.952465
CTGGTTTGAGCTGAGGGGGCGGGGAGGGCATATCCATGTCGGCATGTGAGTGACCACCTC
TTCAGGAACAGTCCGGACTCCTTCAGGCCCTTGGACGGTGAGGGGATACGAGGGGAGAGC
TGAAACACAAGTGTCACCTGACCATACTGTCTTTTCTCTTTAGGTTATGTGATATGTAGC
TGGCACAGTGCAAGAGTACAAAAACAGTTTTGTTTTGCAGTGACTGGCTTTCTGTAAAGT
CTGAGTCTCGTGGTGAGTACAGCATTTGTCAGCCTTCCCCCCCACCATTGTTCCTGCATG
CCTGCAGTGAGAGTGAGGGTGGGGGGCGTGAGGAAGTCTTGACTTTTTTTTGAGGGGGGA
GTTATTTTGATTGTCTTTACCTATCAGGTGTAAATTTCCAGGCACTCAGTTCATTTTGGG
CCTGCTCCAGTTTGTCTTTAGTCTGTTCCAGTTCAGCCTTCATTTTGAGGAAAAACAAGT
TGATGGCCGGATCCACCATGGATGACCGCAGTTGGGCCGCGCTCGGCTGCTGGACTTGCT
TGAGGTACTGGATCTGGGTCTGCAGGATACAACAAACACGTGTGAGTGATGGGTTATGAT
GAAGAAGTGTTCTGTGATTGATTAAAGTACCAAAACTAATCCTTAAATTCGACTCGAGTT
GCCAGTTTCACCAAAAAATCTATTATACAGTCATTTGATCTCAATTTTTAAt
>NODE_105_length_354_cov_2.141243
AGCTCCATGCCAATGTTCGTCCTCTTCCTCTCACCACCAGAGATCCCGCGAATCAGCTGA
GTGCCCACCTGCATACAAACACACACCGAGCTCATACTTCTATACTTTTATTAGTGTTTT
GTTTTGCTTTACTCTATGTGTCTTCCCTCGTTACATCTCCTTTTATTTTCTGTTTGTGTT
TTTTCACTTCATTTCACTTCTTTTAACTCACTCTTTGTGCCTTTTTGATCCTTTGCCTAT
TTTAGTTGCTTTTCTTTCTCTATTTTATGTTTCACTTTCAGTCTCTTCATTTGTCTTTTA
TGTTCTTTGTTGTCATGATTTCATGCTTTCCTTTATTCCTTTTTTTTAGGCAATATTAAT
GTTTTGTCATTTTCTTTTGTGTCATTTTTTTAACCTTTTCTATTGATCATTTTATTGCTG
TTTCcgtatttaggtcttgttgtatcaagctaaactttcacaaacatctaatacacattg
atagttcattagaaatag
>NODE_106_length_713_cov_8.099579
AGACTGTCATGGCATTTGTTTTCAGAGTTTTACACAATGTCACATTCCTAAAGTTGTCAT
ATTGAGTCCACAGAGGTACACAGTAAAAACCCACAGGCATACCAGTGAGCTTAGACACAC
CACAAATATCCACCCTGAGATATGACACAGCCCTAAAGTCAGGAAATAAAATGTCTACTG
AGTGATATGATTGTTTCTTTGTTTGCTCCTTTGTCTCCTTTGTTTTTTCTTTCTTTCTTG
CTTACTTGCTTTCTTTTTCCCTCCTCCCTCTTTTAGTGTTCCTGCAGATTCCCCTGCTGT
CGGCTCTCGTCACATTCCCCAATCTGTTAGCCTTCTGATACCGGGGCCAGACTTGAAAGG
AAGTCTTAAGGACGAGAGCTTATACACTGTGCCAGATTTTGTTAAATAACTACGAGATGT
TGGTGCCAATTCATCGGTAATTGTCCCTTCTGGCACAGTCTGTTGAAAGTCCTGGAGAAG
CCTAAGCTCAAGATCACTGCAAGTGTTAATCTTCTTATACTTAAGGTATCAGGTTTTCTT
TTGATGTCGCTAAACATGTTGACTCCTATCTCAGCGCAGAAGGCAATCCAGACATAGCTA
TGAGCGAGATGGGGGTTTGTCTGCCTTCTTCTTCCAAGAATCTCATGGTTTGTGTGTTCC
TCTCCTAGCATTCATTACTGTGCTAAAATAAAGAAACAACAAAATGAGAGTGAGAAAAAA
GAAACAGGAAGAAAGGGATTGATTCTGTGCTAATTGTCCTTTCCTTAGCGCAATTTGGCT
TGCTCTTGTTCGGTGTAAAATGGCCTGATTTATTTTTAATGAGGCGAAATCCTATTTCTC
AGACTAGTCAGtataat
>NODE_107_length_632_cov_14.875000
AGTACACACACACACACACACACACACACACACTCACACACACTTTCCACTGCCTGGCTA
TTAGGCACCAAGAACAGGAGGAAAACTATTTGAAAGTGAATTTTAGATTTCCGGTCGTGG
AGCTCTGCCTGGGAGTGGCAGCCGAGCAGAGGCGCAAGCAGCGCACGCACACACAGACAC
CTCATACACCTCAGTGTTTCAGCTCCAGTTGCTCTCGCACACAGCATGGATGATCAAAAG
AGGCCAACGGCTGCCGACCATTATGCCAATGACACTTTGAGTAAGAGTCCAGAGAGCGCA
GCGACATGACAGCCATTAGGGATTGAAAGTGGGACTTTAAAGGAGGGCTGAAGGATAACT
GTCAGTGCAGAATCAAAGGCAGAAAGTGAAATCTTCATAATGTATTGCACTGGAAAATTC
CTGCTCTAGCTGTCTCTCTAAACCACTCGCTCAAAAGTATCCCATACACAGCTACGCCAT
TCAACTCCCCAAAAAACATGAAACAGCCAGGAACAAAGGGCTGATGAGGGGAGTTCAGAG
ACTGGCACTCTGTAAATGAAAGCGAACAGCGGTGTGGGCCATTGTGCGGGTGGCAGACAG
ATAGATCATTAAGGACTGGACTGGGTTAAACTCTGAGCAGAGGACTACTAGTAAGCAACT
CTAGCACTGCACCTCTGTTTCCCCCAGCTTAGATCCAGCTGACAAATGTGACTGAACCAG
TATGGCAGCACAATTAAAGCtaatggatcacactctgtgacagttagaaagaggac
>NODE_108_length_450_cov_12.217778
GTTCGCCTTTTAACAGGGGATGTTAATGAATGCCTGCACCTGACATGACACAGATTTTCC
TCTTTGAAACGCTTAAATCACCCCTCACCCCTTTACTGCACCTCAGATACCATCATAAAT
GTTTTAGAAGCAGCAGTACAATATGGAAACAAAGAAAAGATAAATACTCAACTCCCTGCA
AGGGGAATAAGGCCCCAAAATATGTTTTGGAAACATAATCAGCATCATAGCAGCTCTGTG
TGTCTGTTTACATTGTGGCCGCCATCGCTCCCCTCTCCTCCAACAAACAAGAGAATGGGG
GTATGGAGGAGAGGAATAATAATAAAAATAGAAGAAGAAGGAATTATATTTTGCATATTA
TTTTAAGTAACTGTTCAAACTTCATTTCAGAATGGTAATCCACAAAACAAATATGTAGCC
GCATATTTTAAAAGGGAGGCTCCGCTCGCTTCAATTTCCTATTGTGATGTTACGCCGTGT
GTTTGCTCTTTGTGTCTGTTTGAATTGATTTGCGCAGCTCGGCAGACAAGGGCTGAATGC
TCAGACCAAGAATCCATAATTTCATATGATCTGATAGTTCTGCAGTATTACATT
>NODE_109_length_892_cov_6.354260
TGTGACAGAGTATTGGAGAGGGAGTCTAATGGTTTGTGTGTGTGTGTTTATATCTGTGTG
TATGTGCGGGAGGAAGGGAGGGAGGCATCAGGGGAGAAGCAAAAGATGAAGAGAATGAGC
GTGCAGCTTAGGAAATGTCACACTGGGAAGATTTGCAGGTTTTGATCCTAGCAAATTAAT
GCAAAACCCCAGTGCAAGTATTTGATTTGGGAAAACTTTGGGAGCAGACTTGTCTCTTAA
TAATAATTATTGGGTTTACATTAATTTCCTCCCCTATTCTCTTCCACAGGAGAGCTGATC
ACCACTGCTTGTGAGCTGGGGGTAAGTATTAGCTGTATTGTTTAATCAATTCACTCATTA
ACTCTTATAAGCATTAAGGAAGTTTAATTAAGCATGGGCAGAAAGCAGATTAATTTACTT
TCAGTCCACAGGTTTTTCCCCTTCTTTTCTATACACTTATTTTACTAAGTTGCAAGTAGA
GAATGCTATAATTTGCAACCCGTTTTTCAAATCCAATTAAAGTCAATGGTAAGGCGATGG
CTTTTGTAGGCTTTGCCTTATGTACGGTATAAGGCTTATTATATCCACCCCTCTTTTTTG
TGTGTGTGTGTAAGCCGCGAAGAATGAACTAAATCGGGTTAACAGTTATAATAAGTTTTA
TTATTTAATAAAGTTTATTACGCCGCTGTGATCCTTTTAGGGAGGCTGTGTCGGTGTCAC
TATGCCAGTAATCCTGCCGTTAGTGCTGCAGTCCGTGTGGCCTGCCTGTCTGCCTTTCAG
GCCTCCCCAGGGCCTCGCAGGCCATCCCTGGGCCCCAGGCTGCTGGCCCCCCTTTCTGAT
CCCCAGAGCTCCAGAGTTCTGCTTCCCTTTGCTCCCTGTGCCCTGTATCCCTCAGCTGTC
CTGTAGCTTCACGTCTGTCCACTCCTATCGGCCGCACAGTCCTTCTGCATGCTCGTTTTA
GTAGAGTTACCTATCTGTCTGATGCTAACGTTGACTTCACCACACTGTCTTTTATCAAAC
TATCTGCTTGAgtttt
>NODE_110_length_382_cov_2.125654
ATTTACGAAGCTGTACAACTCACAAGCCTCTTCCACCTCAGCACCTGGTGTCCATATACT
ATGGATTAACAGGGGGTCCCTGCTTGGAACGCCACCACACAAACTCTCATTTGAGAGGCC
ACAGTAGTTCTAGGAATGCTTTTCATTTACATCCAGGGAGGATAATAGTGACACATGCAG
TGATATGTGATAGCAGCCTGTTCTCTGCTCTTTCTTCCTCCTTTTAGCTCCTCTTTCTTT
CTTCATATCCTATTCCTCCTGTTCTCCCTTTCTCCAATTTCCTCCCTTCCCCTCTTTTCT
GCTCCAAATCAGAGTCAGAAGCTACACCACATCTGTCAAGGAGGGACAAAACGTTTTCCA
GATGACGTTCAGCTGGCAGGTTGTCTGTCTCCTTGCACTCTATTTGTCTTGCCACGTCAT
GGGCAAAAGACAAAGTCAATCTATATCTGTCCTCATCCTCTGTCTTCACTTTCCCTCCGT
CTGCCTGTCAGAAAACATCCGGCTTCCATTACTCGTGTGCCTCTTc
>NODE_111_length_644_cov_9.670808
TTCTTTCAAGACCTCTGAACCCTGCAACACAAACAGAAAGGAGGCATCCACATAGGTTGC
GGTCAAGAGGGGTGTAAAGAATACACCAATCTTTTGGCAATTGATAATGTTACTTTACCG
GGTGTCAGTCTGAAATTTTCTTTTCCAGTTTTGCACTTACAGCATTTCTTTAGATTGTAA
GTTCTTTACTAGAGCCGATCCACTTATGTTTGCTGTCAACATAAAAACCAATGGCAATCC
TCACCATCACCCCTGGTCTATTGGCAAAAGGCTGCTGTCATCATGGCTTCCGGTTAGGTC
AGCCAAGGATCAAGGGGGGGGCAAGGGCACACACACATTGTAAGGTGAAAGCCAAGGCCA
AACGGGACAGGCAGTCATCTTAGCCAGTCATCTTTAGCCTCAATGGACTCTCAGCCTCAG
CCCGCAACTGGACTCTTTCAAATTGAAACATCAAGGACTTTTGTTAATGTTGAATAAAAA
AATATATACCAAAGTTAAAAATACACATTTCACATGAAAATGTTAGTCTAGTCTTAATGA
TTCAGCTAGAACTACACCAACTAGGTTTGTAGTAATCATTTATTAATGATTAGCTTTTTG
TCTTTAGCGCAAATATAAAAATAATTTGGGAAATTTACACCTTCTTCACATAGCTCACCG
AAATAACAACTAGCATCCAGGATAACTTTGAAATCCATGAAAATCTAAAGCCTAAGCTTT
TTAGTATGTCTTCCAAAAGGCTTTGACTTGAAGATTgttgctccttgccggcaatgaacc
acaagcca
>NODE_113_length_1047_cov_13.388730
AACATCAGAAAACAAAAAAAAACAGAACTGATTGGACCAATCCTTTAGGTGATATATGGT
CAGCAAAATTCAGATTTAAATCTTTAACTTTATTTTATATTTTGCAACCATTTTTCAATT
TTTAAGCACATTGCAAACCAGAAAATACAATCATTTTAATTTACTGAGTACAATCTAATG
CACTTCAGACATCCTAAAGGAGTGGTCAGTTTAAACAAAGCCTTGGGCGACAATTGAAAC
TGTAATATAACAGCAAGTGCAGGATGAGTGCATTTAGTAACTATGAAAGCACAGGTGTGA
CAGGAGTATGTGGTGCAATTAAAAAATGAAGACAAGTAAATCATGTTAGTAGCCTGATTA
TTTTAAGATGTTAAAAGCTGAATTTGTGCAGTGTATGATGCTGCATTCACAAATGGGAGG
CCACCAGAAACTAATATTTAATAATTAAACAGCATCATAGTGTAGTTCTCGCTCCATCGC
CCAAGCCTTTGTTTGATCTTAAGGGTAAAATAAAACTACAACTACACACTTTTTTGCCCA
TGATGTCGTGAAAATGCATGTTGACAGCCTGGTCCACTGATTGTTCGGCCTCGAAAGTAA
TAAATCCAAAACCTAGCCAACGACCAAGAGTGAATCAAGGTAGCAGGGGGGTTGTGACAA
CACAAGATGAAGAACAGTATTGGGCTTCAGCAGAGTGAGGATCCGTCAAGACTGAGCAAG
AGGCTCCTGGGGTTCGGATGATGTCGCAGACTTGCAGAACAACACAAATCCAAGACTAAC
GCCTGGGGGATTGAAGGAAACTTTTCTCTTTAGTATGCAGAGAAATATTTGGGTGAAGAT
AACAATAATGGACTCGTTAACTGTTAAACATGAAGGATGAGAGGTGTAGCGCTTGATTTA
ATGTGAAATGTCACATAGAAAGTCAGTTAAGTCCATTTTCCATGCTCTGACAAGACTGAA
CATGTAGCTGATCGATGCCAATTGAACCAATATTACATTTTGTTACTTCATGCTGTTTCA
TCCAAACCCCACCTTGATCTGTCCCTTGGTATAATGCTGTGGAGCACACACTCGCagcag
ccattgttaatgcatcacaaaaatatggagaaacacaaactgtagaatgcctaaagcttt
ctccgagctttcccaaattcagtattttacttttgagtcagccaggataag
>NODE_114_length_636_cov_8.058176
GACAGAGGGTCTCTGCATGTGAGGTTTCCCAGTAGCTTTATCCTGCTGGTCAGTTCTTCT
CGGTCTTGTGCACTTATATAATAATAAAGGCGAATATGGCTGCTTAGGTTTCCACATTTT
CCGATTCAATTTTAATTCAAAAGAGGATGTTACAAATCTACTTTGCTCATTATCCTCTTT
GCCATCTTAATGCGTGGCAATGTAAGTGCAGGTTTGTTTGCCTCCCTCTCTGAAAAGCGC
TGGATTTTAGATGTTAACCTCTTTGGACACCTCCATTAATGAGCGTTCAAATGCGGCTCT
ATGGTAAGGGTTGAGCTTTAAGTAGCACAGAATGAAAAATGATTTGTATTGATGCAAATC
GTGTGTACGGAGTGAATTATACACAATTACCCATCAATACTGGCCAGTCTTGCCCACCCT
CACCAACAAGATGTGGTTAACAGGCAGAAAATAAGATTGAAATGGTGTGTAAAGAGTTGA
AAATGAATTTCAATGCTGCATTTGTCCACAATTACCCCGTCGTTCACACGTGTTTTATTG
GGAGTTTTTTTTTTCTTCAAATATTTCTCAAAGCAGATTGGAAACATTCTTGGTATTACC
CTCTTTCTTCAGAGAAGAAAGAATTAAGGATTTTGTGACAAAAAAGAGATTTTCTCTCCT
GCTGGAGCGACGGAGGATAACATGGAGGCTCACAGCGTGTTTGATTGTTAATCGTGGCAC
AGGGGCTTTAACTGCTAATGCTCTCactgcaaacctgcagaaaaacaccaggaacatgga
>NODE_115_length_773_cov_9.483829
AAGAGGCCAGAAAAACACTGGCCACAATAACACGATTAGTTTTGTATCCAATGTGCAAGA
CAGAAAAAAGAATTCATCATAATGCAGAGAAGACTGTCTGTCACCTTCACTGAATGGTTT
TTGACAAGAAAATAAATCTTTGGGGTTGTTTAATATATTTTATATTTTCTTTATTTCGGT
GCTAATAGAAAACCCAAATTAAATGTCCACCAGCGAGATAGAAATGCAAAGATCGATGAT
CCTGCCCCTACTGTCCAATCACCCCTATTTAATTGACTGTATTTTCAGGGTAATTGAACT
GCTTGTTGTAAATTGAGGATTTTATAGAAACGACATGAAAACTACATTTACTGACATTCA
TCGCATCTTTGACATTGATTATCTGATCAGCGCCGTGTCATGCTAACCTCCAATTCTTCA
TTACACACTGTTTATGAGCTGTTACAGAACAACTTGCTTGTTCCAGAGTGATTGATTGCC
TTATTAACGCGTGTTCTTGTAAGTGTGACCGGACTGATTACGATGCATATGTTTAGAATA
ATGTTTCATTTAGCTGACTGCGAGTAATGCAGGGTGACAGCTGCTGCGGGAGGACAAAAA
ACCTAAACTACAGGGAGCAAGCGGGGCCAAAACGCATTTAAGGTGGAACTAGGAGACAGC
GCAGAGCCCCTTGTATGGTCAAATGCAGCCGCTCAGCACCCAGATGAGGAAGCTGGCAGC
TCCTCAGTGCGCCAAAACACGACATTATTCCAACTACATGTAGTTATTTTGCTGCTGTAA
ACCGTTTAAAGGCTGGATTCCACATTTGCGGTGCAACTGACGCACCAGCTGTTATCCAAA
ATACTGATTAAATCAATCAAATCCCATCCAACACTGCGCCGCATCATATTGCCAAAAACA
CCAACAtttcacatttt
>NODE_116_length_879_cov_9.960182
AATATGTTCTGAATATGTTTATCAGTATTCATGCTTATTTGACAGGTTTTAGACGTTTTT
TTATTCTGGCTGGACTGTGTTTTGTTTTAAGGTAACTCAACCGAACATCGGGCTCAAATA
AGGAAAAATATACAGCAGTCAATCAGTGATAAAAAAAAGTATCTGGAATACATAACAACA
AAAGGAAAACTGATGATGCCCAGTGAATTACTTAGATAATTGTAATGTAATATGAACCCA
GGAAACAAATAAATTCCATTTCCAATGAATCCACACAATTCAGTGAGCTACTCTCCTGGT
CCATTTAACTACACACATGTGTACTATAATGAGCTGTAGACATTATGCCTAATTATGTAT
TAGACTGTGTTAGAGGGCCTAACAAAAGCTTTTGAAAGGGACAATTACGTTTGTTGCTTA
GTTACATCGTTAAAAATATACCAAATCAGTGCAGATTATAGTGGGCGAGAATGCACATGT
ACACCACGAGCATTGTTGCCAAAATGCACAAAATTCAATTCATTAGGAAAAAAGAAAACA
TTTTTGCTTGTGAAAAGGACAGTGGCATAAGTGAAAATAAACAGTTTTTAACTGAAGTGT
GTTCCTGTGGGTAAGTAAAGTCTTTGTAAAAAAGAAAAAAAACATTTGTAAAACAGTGGA
ACACCAGCCAAGCAATGGTGACAACTCATTTGTTTTTTAACAAAAGGCAACTTCAATAAC
ATTTTATATGAAAGAATGGAGGAAGTTTAATTTAAATCAAACTGAGCTGGTGCACGCCTC
CATTCAGTTTTTCATTCTATGGATTCAATGGGTCTGGACTGGCTATTGAAAAAGGACAGA
TGAGGGGTCTGAAATCTGGCCTCATCAAAAGAGGGTAAAGCCACGCCAAAAATATCATGG
CAGATCagctgtcaaaacttcaatttgtggacgtgagacacaactaatgtggacccagca
gtgtagtctttcacttccactgcacaatgactgcggctgctggctgatggcagagggagg
gaa
>NODE_117_length_584_cov_7.623288
TAATGGTAATATCTCACCCTGCCTTGGCCTCCAGGGCGATGACTTTGTGCTGTTGATTAG
GCCTAGCATTATTCACAACCAAATTACTGCTTTGTCCACCCTCCCACAAAGTCCTCAGCA
CAGTGTCCCTCCATCTCCATTTGGGAAGCCGTGGCTTAACAAGGCGGAAGAATGCCGAGG
AGGGGGAAAAGAGCTAGCAGGTGTGAGTGGGAGTGAGCGTCCAAGGCTCATGACCAAAAA
GTCAACCTGTGGTAGATGCACCCCCTGGTACGTAATGCTTCCACTTCATGGCCCACACAC
GCCATGAGTACACACACATGCCAGCACCCAGGCAACAGTGTGTGCTGCTGTTGGCGGGGG
CAGGGCTCTCATTGGCAGTGGGAGAGCTCTATCCCGCTGTCCGTGTTTACAGTCTTCAAG
GTAGGGGCGCACAGTACTTGTCTTTCAGGTGGATGATTAAATGAGTGGCACAACAAGAAG
TGAAACAATTAGAATTTCTGCCTCATTATCATGGTAATCTTATCAGTGGGATAATGAGGT
ATTAATGGATATTTAATGTGCATCTCATAACCCAATCCCTTGGAGAAAACACATAAGGAA
ATCGCTGTAAATTCACTTAATGATGGAAAAGTCCCCCAACGCCATATTCCGAAGAATGAA
AAATGGTGGATGCAAATGAGAAAGAACCAAGGTCAATAAGACTGCAGGGACTGAGTGAAT
GTCAGAGA
>NODE_118_length_293_cov_26.583618
AGTTCGTGTGAAAGACACACGGATTTCCACCCTTCTTTACCAGTTAAACCAGTATCTCTG
GATAGAACACACTCAAGTACAGCAACAGGTAGAGTCTCTGACCGCAAACTCTTCCGTGGC
TCCTCTGAAAATAATCTCTCCCCCTTTTTTCTCTCTCCGTTTATCTCAATTGAGTTTCCA
GCCCTTTTGTTCGCTCTTCTTATCACTTGGAAAAAGGTGAACCCTCGTGTTATTTTTATT
TTAATCTTTGCTTTAATTGTAGTTTTTACCCTTGTGGTCCCTGATGGCTTCGCACAGTGA
TACTCTGGTGGTGTTCTTTGGGGCAACAGCTGGTGCAAATGGGGGTAAACTGGGTTCGGA
TGAGAGGGAAATAATTCTCTTGGTGTGGCAAATTGTGGATCTACATGAGAAAAAGGTACG
GACCTTTCTGACCCCTT
>NODE_119_length_663_cov_12.831071
GCAGTGTGCGCCCAAAGCATAGATAGATAGATAGATAGATAGATAGATAGATAGATAGAT
AGATAGATAGATACTCTTGTACTCTTGTACAACCTGCAAGATATCTTGAGGCTCTGGTCA
AATAGGAGGCAGTGTGCAGAGGTGCCTCACTAATGTCTTGCCTCTGCCGGGCCAACATGA
CCACTGCAGGTCTTCAGGTGATTAACATGTTGGCAGGGGTTTCTACATGAAAAGACCCCT
GTTTCTTTGTCTTCTGGTGTGTAAATATTGTGCTAGCGGAATATGAAAGTAGTGCAACTA
TAAGGTACAAAAACATAGGGAAAAAAGATCAAGAGTGGGTCTCACATCAAGGAGGACCCT
GAGGATGTCTTTGTTGTCAACTTCAGAAGGGGGAAGAGAGGAGCAGAGGAGGAAACTGGC
AGAAGGGGGAAAGATGCCAGAGAGAGCTCAAAGGATTCGGTCTGGGCAAGGTGATCGGTA
TTCCTCGGCAGTCTGCCTTCTGGCTCAGATCAGTGGGAGTAAGCTGGCAGCCAAGCCAGA
GGGCATAACAGCACAAACACACCTTCAGCACTACACTGCTAGAGGCTCGACTTCACAATC
TGGAGGGGCGGGAGTCGGAGGGAGAGACAGAGGGAAGAGCAGGAGAAAATAAATACACTG
TAATTATCTTCAAATCATCAACCACTGACAGCCATTGTAAATATGTGCATGGGTGTACGC
GTGTACACATTCCAGTAAAAGTCATAACGCATCACCTGCCGTTGTGTCGGGACAATAGTT
TCCTGTAGGAGATTCagccgcgtgtca
>NODE_120_length_545_cov_18.798164
TATCTGAACCTCACTGAAAACATATATATTTGAGGCCCTTTATTGCAGGGTTAATTACCC
TTTACTTTGCAGAGACTTGTTCTTTCCAGCCCCAGCAAACACTGTTCACAATGTTCATTT
TGGCCAGCTGCTATTGTAATTACTACCTGGTCTTTTAAGAGCTGTTACAATTTGTGGAGT
ATGATTGTATTGTTTTTATATTAATCATTTATTAATTATGAGGTGTTGCCTCTTAGTAGC
CTTAATTTTGATGATCATGGTCGACACAATGTAACTAATGAACGGGCTTTGTGGGCCAGA
ACCCCACTGCCAGTCCGACCTCTCTCTCTCACAAAAAGGAGCACCTCATTCTATATCTTT
GTTCTATTTTCAAAGGGGATGCGGACAAAGACACGAATGCTGATCAGAAGAATAAGAAGG
GTGTTAAGAGACGCCGGGAGGAACATGGAAGGGGCTACTTTGAATTTATTGAAGAGAACA
AATACAGCTGGTAAGGATGGGACAGAGCAAAAATGGCCTTCAGCATCCCTGAAACGCCAT
CCATAGCTTTGTTGAACTGTATTGGCTTTAAGTGCCAATGCACATAACTAGCAAGCGGAA
AACCCTCATTTTCAAGTATTATACTACTTTATAATTAACATTACTTTCACACACATGTTT
TGAGGGTCATCCCTGAGTACTTAAAGAGC
>NODE_121_length_145_cov_42.200001
CGCAAACGCTGTACGGATTCAAACGTATCAGGGATTATTAAGAGACCTGAGAACAAGGTC
AAAGACTTGCAGAAGAACACAGAGCAAGTTAAACTTAACTTCCACTTCATCCCCGAGGCT
CTGAAAATACTTAGGAGATAGTTGAGGCAGGCTCTGTTGAAAGCTCCCCCGCCGGCACGC
AAAGCTTTACTTTTGATGTTAATTCCTTGAAAGCTGTTTCTTTAGCTGGGGATTAGTGCA
TGAAGAGCTAGGCTTACCATGCTCTGGCTAATAAAGATGAAACATCTAA
>NODE_122_length_444_cov_7.182433
CATTCCCATGCCTATGGCTGTCCCTGAGCCTGGAGCTGGAGTGGTGGCCCTCGCCATGCC
AGTAAGTGGAGGTGCTGGAGTAGGGGCTGGGGTTGGAACAGGAGTGGGTGTAGCTGCAGA
AGCGAGTTGCCAAGAAGGGACCACCTACGTGTGCTCCGTCTGCCCTGCCAAGTTCGACCA
AATGGAGCTCTTCAATGACCACATGCGAATGCATGTCTCCGATGGATAAGTACAAATAGA
TAAACTTCTTTCAAAAAGAATGACAAATGAAATGGCACTAGATTTTCCTTTTCTTATTTT
GAGGTATGAAGAGTAATGAGTATAGACACTGGCACATTAAGTTTCCCAAAAAAAAGATTT
TTTTTTTTCTGTTGTTCTAAAAGAAAAAAAAGATGGTGGCCTTAAGGCTTAGTAGTTTGA
TATTGATCTACTGGATGGATCCTAACTACAGGCCTCTAAATGTATGCTTTCCTAAAATAC
TGATTTATGTGTTGAACACTACCGAAAGGCCTACGAAAGAAACACATACACACAAACACA
CCTTTAGTGTAGATACATCTGAATGAATATacatgtgcatatatgttt
>NODE_123_length_145_cov_34.434483
ACGTAGTTTAGAACTGAAGTGTGCGGGATGGGGACACTTGTCATTGAGAAGAAAAGTAAC
AACAACAAACATCATGCAATTAACATTCGTCACAAGTGACAGCGCAGCTTTTAAAGGCTA
AATTGAAAAACCATTGAACTGTTAAATTAAAAGTGACAACACAACAGTCAGGTAGGACAG
CACACGGGACAGAAGGAGAGATCGAAGGAGAGAGAAAAGCAACAGTAAGAGAGACATAAA
TATGAAATGACTGTTAGCTTTAAACCTTATCATCTGGATTCGAATCCTC
>NODE_124_length_741_cov_11.218623
ATAAAGCCCTCCACTGGCAGCACACACAAGCATCTCTCCAACACAGCAGCCTATAGCCTA
CATCACATCCACAGCACATTGCGCGCAGACACAATGTAATATTTCCTTACCCCTCTCACT
GTACCGGCATATCCTGAGCGGAGAAATGCCACACAGTCTTTTTTTTTCACACAAGCTTTG
TCAACATCAGCCTCATCAGACACGGGTCTCGATACTGAGTTTCTCAAGTAGCCACAGAGT
CCAACCCTTCTCCAAGCAATGCGTTGCCAAGACCAAACAGCAAGCACGACTATTTAACTG
GTAATCATCCCCCCTTTCTCCTATTGCTGTGTGTTTTCCATTGCTACTTACCATTTTCCC
CCTACGCTGTCCTGGAGATAGAAGTGTCTTAATATCCACTCACTCCAACAGATGCTGGTA
GGTAATGTGTCTTGTTTGAAGTCATCATATGAGAACTTCTGCTGTGCTCAGTAGATCGCC
CACCACTTCGCTGACTTATGAATCTAATAACCCTTTGCAATATCGGCGTGCTTAAACTCT
CTTAGGCAACACCTTGGTGGCTCTACAGTAAAAGACAAATATCAACAAGCCGGGCTTGTC
AGGAAAAGCTTGTACAGATATACGTAACACCCTCGCCCGGACAACGCCATTAGGGGTCTT
ACGTGATTGAAATAAGCGACGGCGGCACAAGTTTATGGGGGGATACTAGTTCCTGACTGA
TCGCTCGTTCACCGCCTCAGATCTTTAAAATCCGCATCGAGGAACAATGACAGAAGCATA
AAACTTCTGGGACACATCCATATTCACGTGTTTGTGTTATCCACCGTTAACTCCCTCTTT
GGCGAGGGGCCATAGGCCTATTACGCATTACGCACAACTGGTCAt
>NODE_125_length_491_cov_7.415479
GAGGCAGACTACTCACCCAGACGCTTCTCTCTTGAAGTCGTACCAGTATTTCACTGCTTT
TTGCCCCTCGACACTTCCCTAAGTTTTTTTTTTCTTTTCCCAGATTCTTTTTTCCTTTTC
CTTTTTTTTCTGATCTAATTTGCAATATTTCCACATATTAGATGAAGCCTGTACATGCGG
AACAGAGTACACATGGCCAGGGAATTGAGAAGTGCAAATAATTCCCTCATGTGGAAAGGC
TGCAATTAACTGGGGATGTCAGCCTTTGTAAAATATAATTGAGTTCAGGACGAAATGAAC
GTCTCTAATCCGGCCGACAGAGCACTGTCAATCAGTGTTCCTCGCATCCCAAAAACCAAC
TGTCATGCTTGTTTATGTCTGCCTCTCTACTTAGGGTTTGGACACTAATGCTCTGGCAGC
TGCCTCTCTTTAATGCGTGGTTGACTGGGTGACTTTGTGCATGCCCGGTGGGAGCAGGAT
CTCGCACTATAGGGAGAGACTGGACATCTGTTTTTTCTGGTTGGGCTGGAGATAACATTG
TTCACTGAGGCGTGGTGTGAAACACCTGTGTGATTGAAGAAACATTTTCCCCATTATTGA
GCATaaatcacctcttgtgacgtgcggaatgatat
>NODE_126_length_439_cov_18.127563
CGCGGCGCGGAGAGCTCAGTGTGTGTGACAGTATTAGCCAGTGGGTGACAGCTGTGGATA
AAAAGACGGCAATAGACATGTCTGGGCAGACAGTTACCGTCATGGAAAAGGTCCCTGTCC
CCAATGGCCAACTGAAGCAATACTTTTATGAGACCAAATGCAACCCCATGGGGTACACAA
AGGAGGGCTGCAGAGGAATAGACAAGCGGCATTATAATTCCCAATGCAGGACAACCCAGT
CCTACGTGCGAGCACTTACCATGGATAGCAAAAAGAAGATTGGCTGGCGGTTTATAAGGA
TAGACACTTCATGTGTATGCACATTGACCATTAAAAGAGGGAGATAGTGTATAAAATGTA
TAGATTTTATTGAAGAGTTTAAAAAAGAGAATAAAGAGAAAATATCTATTTGTATATATA
CATAACAGGGTAAATTATTCCGTCAAATGAAAATTTTATGGACTGCATGTAAAAAAAGAT
GAAGTTTATACAGTAAAAGTGATACTACAGTCTATTTATTGAACAtattcatgaccttgt
aaacaattaaaaaaaatctgatcagtcatttgcgcccagttta
>NODE_127_length_720_cov_4.651389
AATGTGTTAAATGCGAACAACAAAGACAGGATGTCTTGCCATTTTCTGCTTCCCCACTGT
TTCCCACGTTGCTGTAGCGGCTAAATTAGACCGAGCCAAACGCAGAAATTAGAGCTCCAA
GGCCAGATGTGATATTTGTTTTTCACATCGCAGCGTCAGGTAGATGTTCAAAAAAAAATA
AAAGGAAAATCAAAACTGCTCCCTCATTGGGTTTGGGACTCATTTTGATTCGCCGATGGT
GGCCAGCTAATCATTTGATCCTGTTAGAAGAAGTGAAGTGTTTGTGTGTTTGTGTGTGAT
TCTGCCAGGAGAGTTAACAACCGCTGTAAATAGGCCGGGGCTCGGTTTCTTGATTTGTGC
GCAGCCGCTGCTGTGTGTGTGTATATTTGTGAGTGTGTGAGTCCTCTCACTGGCTGTTTT
TTCCCTATAAAAGCAATTTGCCCCATGCTCGGGCTAGGCAATGAGCAGATGCTACCATTG
TAAATGATGATGCGAGGGGCCATAATAAAGAGTTGATAAACACAGAATTACTGCTGGGCT
GTGGGCATGCAGAGAGAGGGGGGGAGAGAGGGGGGATGAGGAGGGACAGAAAGTGAGAGG
AGAGGAGGGGTGTCACACACAATGAGGCAGAGTGAAAATGTAAACCAGAGATATAAGTCT
CTCAGCCTGTTTTATGTTTGATAAGTAGAAAGCAGAAGAAATGGGCGAACGGGTGATTAT
GATAAGCTTATTTAAAATCCCTTTTTCTTTTCCTGTGTAGGTTGGTAGAAGACGTTTAAT
AAAGACACCGTAAATATGAATACATGAAGATCAGTGGACTTGTCGTGAGGGCTAGTATTT
Agcctgtggtaacagttgtaatag
>NODE_128_length_720_cov_8.713889
AAAAGCGGTGACGCCGCGTTGTTTTATGAAAGACCGCCTCATTAAAATATGTTAAAACTT
TAGTATTTTTATATTCAAATCAAGATGAAAAGTTCATTAAAGAGAATAAATATTTCATTA
GATGCTAAATAAAACAAAGGGAATTTTTGGCTTCTCTCAGCATAAAATTCCTTTGAAAGA
TTAATTAATACATGTAAATTATGCAAATTATGCCCATGCAAATATTTTATGAAGACAATT
AAGGGATCCATTAATTACAGTCTTTTTTGCTTCAGTGACATTCATTCATTTAATTTTAAT
TTCACTTTAACTGTTTTGATGTTTAATCTTGCAACAAAGAACTTTATCTCTGTGCACAGG
GTCGTGTAAACTTGCCGAACACATCGAGTGGGGAAGCGGCAGGGAACCGGAGGAGATACT
GGGGGAAGATATTCGCATGTGCACCGTTGCCAGGCAGTACTGGCGAGGTACAGTCCCAGT
AGCTTGCCTGCCTGTGAAAAGAGCCACGTTCCCTCTTGGACCCGATTCAAAACACTGTAA
AAGCAATTAATAAACACAGACTGTGTTAATATCGCAGAATTAGAGAAGTGTGACAAAAGA
CAAATAGAAATAATTAGTTCTCTAAAATTATGCCCTCATTATTTTTTTTCCCTCTCCCTC
TCTTTCTCTCTCTCCATTCGCCTGCCTGACTTTGGAGTTGAGAATATACCCACACATTTC
TCTCGGCTTTCATGCGAGTGATAGGCTTGTTTTTTCCCCTTCTGCTTGTGTAATTTATCA
ACATCATTTTTTGCCATTTGAGGTTAATTATACAGCGAGGCTCGCAGAGTAGAGTAGAGG
AGACATGGGTGGCAgacaaaagct
>NODE_129_length_235_cov_3.753191
AAAGTCAAGTTAGCCGAACGCCATTAAACAAAGTGTAGTAAGCTCATGAAGACGCTGTTT
GCTCTAAAACGTTTGAGCCTTGGGAAATCTTCGTCTTTGTAAGTATCTATGTGTACAAAG
CACTTAATAGAGGTACAAATAGTTCGAAAATGTTATTTGAATACGTTTGTAAACTTATGC
TGTGCTCGTTAGCGGTTGTTCATGTGTAGCGTTTTTAGCTAGCTGCTTGTGTCACGCACA
TCGCATGTACGTTCGAACTGTAATTATGTTTTTTCTGTATTTTACAGTTACCACACATTC
ATTCACACACCCACACTCACTCACAATCAGTGTAATCGAGAAAGCTTCACTAAAGCAAGA
AAAGCAAGCCTTGTATCTG
>NODE_130_length_910_cov_8.624176
ACTGACAACACATAGTTTTTGTTTGCAAACTCAGGACTGTCCATCCAGGTGACTTGGGAA
CATGTCTCAGTTCTCATTTCAAGAGGAGTTCATCCACCTTTGTTGTTTTTAAATGGCTGC
CACTTTTCCACTCCACTGTTTTGCTGGAGAGCTCGTTCATTTGGGCAGCTCCTCTAGAGA
ATCAGTGAGAGGGTCCATTGGTGCAGCCGCGCCGATGTCGGGCTGTTTCAAACGCTTTAT
TGTGTTTTTCAAGGCTTGCCTCTTGTTGCAGAACCAGACGCGCACCACCTCCCTGTCATA
GTTCAGTTTCTCGGCTATTTCCGTCATTTCCTGTCCGGAGGGGTGTGTGTTCTTCTCAAA
GTGGCTGTTGAGGATCTCGAGCGCCTGCGGGGTGAAAGAGGTCCTCCGCTTGCGTTTTTT
CGAAGGCTCGCTGCCGATAAACTCAGTCAGGTTCTGCATGCCGGATCGGTGGCGGGCTTC
AGCCTCGGCCATCCAGCGCTCCAGAACGGGCTTAATCTTCTGGGCGCTTTTAGGGGTGAT
GTCCAACTTCTCAAACCTGGCAGGATATAAAAGGCCAGGGTTCAGTTTGCCTGTCAGACT
GCTACCTATAGTGTTCTCTTGGGCTTCCTGTGGTAGGAAAAAGTGGCTTCTCAGGATGGT
GTGTCTGGGGAGAATTGAGAAAAAAGAATCTTACTTAGGTGCCCTGCCAGAACAAGGGAT
AAGCTGCCTGCCTTTTAGTCTCCTCAACCAGAATGCCACAGGGACTGAGACTAACATCCA
GGTGCACATCTGGGACAAACGCCTCTGTATTCTGCACCTGGAAACACCTCAGCTGCAGCA
GCTGGAGGTGATGGTTGCCAGCAGTGTGTTAATTTTCTGGGCGAGGTTGTGGTTCTCTGT
CCCAAATTGGCAATAGTGGAACAAGGAGATGTTGCCAATGGCTAGAAGTCAAGGTCCATT
CGAACCAAAGACATATCAAACATCTAACTAAATGTTTTAAATACTGTACTTCCAAAATCC
TTCATAAATCAACAGAAAAACAAAACAGGAATTa
>NODE_131_length_575_cov_14.982609
CTATGTTTTATAGGATTTAGTTTCAGCATGTCTTAAATATATTTCTGAACCCTGCCTGTT
TTGTAATATCTTAAGTTGTTTTATTGTAAGTTACAGTAGAAGTGCTTGATTATATTAACC
TCAGCCAAGAGATGAGTCAAATCCTGTGTTTATTTTCATTTGTGAAACTGTTTCTGTTTT
AGTTGTTTTGAATGCTTGTGCAGTCAACACTTTCACTTTCTGTGTGTAGCTGGTGTCAAA
TCTCTCTCTCCTTTCTCCCACAGTCTCAGGGCTCACCATACTCAATGAGCGGACAGCGCA
ATGTCAGAGCGCTCTGGGCAAACTGCAAAGGGGAAGGAAGGCAAAACCAAGTATGCGTCT
CTCAACCTGTTTGATACATACAAAGGAAAGAGCCTTGAAACACAAAAGCCTGTTGGTGAG
TATCCTGCTTCTGCCATCCCCAAAGTTAACTCACACACAAGCTTTTAAATTTTGTTGTAT
GTGTACCTGCAATGAGAATGAAGGCATGAGATTTGGTTTGGTTTTGCAACATATGTCTTG
TTTGATGGGTTGAAATATCTGTCCTATTATGCTGGGGTGCAAAAGGTTCCTTCAAAATTT
GCATTGTTTTCCAGTAAAGATGTACAGCTTGTTTTGTAATTAATCAGATGTAGCACAAAG
AAAGAGACATGCCTAACCACAGTTGGATTTGGTTTTGTGATTTAAAATTGCTGTgttgt
>NODE_132_length_889_cov_3.277840
TTCATTATCTTTCCTTGGATTTTAACCAAGACTAGGTGATTGGAAGTCACATGTACTAGC
TTTAATACTAGAAAGATTATGAGCATCATCAGTAGATAGAGATGTAGAGGAAAAGTCATA
CTACGTCTACGAAGTGTCAGTATCAGGCGGCGGCTTCAAAGCCGAAGTGATGTTCAGATG
TAAAGTGGTATTGTACTTGTCGTAGAAGGCAGACAGCAAGGAATGTGGATCCAATAATTA
CATGTAGGCCATGGAAGCCTGTGGCTACAAAGAAGGTTGAACCATAAACTCCATCTGCAA
TTGTGAAGGGGGCTTCATAATATTCTATGGCTTGGAGGAAGGTGAAGTAGAAGCCTAGTA
AGATGGTTAAGGTAAGGGACTGGATGGCCTGTTTTCGGTGGCCTTCTATGATGCTGTGGT
GGGCTCAGGTTACTGTTACTCCAGAGGCAAGTAAAACTGCTGTGTTAAGTAGAGGTACTT
CGAAGGGGTCTAATGTGGTAATACCTGTAGGGGGTCAGCAGCCGCCTAATTCAGGGGTTG
GGGCAAGACTTGAGTGGTAAAAGGCTCAGAAAAATCCTAGAAAGAAGAAGACTTCGGAGG
TAATAAAAAGAATTATTCCGTAGCGGAGGCCTTTTTGAACAGGGGGTGTGTGGTGGCCTT
GATATGTACCTTCTCGGATAATGTCTCGTCATCATTGATATATTGTGAGGAGAAGAAGGA
CTAAGCCTAGGCTTATCAGGGTTGTTGTGTGGAAGTGTATTCAGATCGCTAAACCTGATG
TTATTAGTAGGGCGGCGACTGCGCCTGTAAGTGGTCAAGGGCTTGGGTCTACTATGTGGT
ATGCGTGTGCTTGATGGGCCATTAGACGTTTTCTTGTAGATAGAGGCTTAGGAGAAGAAC
GAATACGTAAGCTTGAATTATAGCAACGGCAATTTCTAGAAGTGTGAGTATTAGTAGAAG
TGCGGATGTTAGGATGGCTACTGTGGGTATGAGGGGTAAGAGGACGAATGCGGCGGTAGC
AATAAGTTGAATt
>NODE_133_length_425_cov_11.280000
TGGACTAATAGGGACGGATAGAGGGAGCGAATACAATAATATGGCTGTTTAACATAGGCT
GGCTATTCTCAGGCAACCGGCTAGTCTGGAGAAACTTACCCAGAGACGCGGTCCTCATCC
TGGAGAGCGTCCGGTCCACACTGAGGCAGACTGAGCAACAGAGATGGTCTGTACCGGTCA
AGTAACACTTACAGCCTGCAAAGAGAGAGTCAGACGAAGCCTCGCCGTCAGTGCGATTAT
ATGTTATGTGCAATATACTGTCAACTCCCCAAAACCATAAAACTTACTTTAATGGCTACC
ACGTGACCGTTTATGGCCAGTGAGCCTATCTGGCCGCTCTTCGGATGATTTTTACGATCT
AATTCATAGACAAAACCCCCATTCATTTAGCACCCAAATGTCAGAGAGCCAGAATCGGCC
CTAATAAAGTTTACAGCTTGAAAAGTCGAGCCAATTCCCCGGGAATAGCTCAGGAGCCCC
GTGCGCAAAGGGGACGCCCGGCCCCTGAAGCCTGTTTAGTGGCCAAGGACCCCCACAAAG
CCCCCAGCGCCTCAGCAAGGTGAGTAAAa
>NODE_134_length_311_cov_8.778135
AAATTGGGTTAAGAACTGTACAACGCATTATTAAAAACTGGAAGGATAGTGGGGACCCAT
CGTCTTCGAGGAAGAAATGTGGCCGGAAAAAAATCCTGAATGATCGTGATCGGCGATCAC
TTAAACGTGTGGTGAGATCAAATCAAAGAAAAACAACAGTAGAACTCAGGGCTATGTTTA
ATAGTGAAAGTAAGAGCATTTCCACACGCACAATGCGAAGGGAACTCAAGGGATTGGGAC
TGAACAGCTGTGTAGCCTTAAGAAAACCACTAATCAGTGAGGCTAACCGGAAAAAAAGGC
TTCAATTTGCTAGGGAGCATAAAGATTGGACTCTGGAGCAATGGAAGAAGGTCATGTGGT
CAGATGAGTCCAGATTTACCCTGTTCCAGAGTGATGGGCGCATCAGGGTAAGAAGAGAGG
CAGATGAAGTGATGCACCCATCATGCCTAGTGCCT
>NODE_135_length_344_cov_13.008721
TATCTCGCACACAAACACATACACACAAGAAACACACGCGGAAACACACATTTCCACTGC
CACCCGCGTGCATTTATTTATTCGTTATATTTCCTAATTCAGTTTGACGAATGAGTGACA
GCTTGACACTTCATTCGGCAAGATTAATAGAACGACACAATATTTACGTGGCAGAGACAG
CCAATTATCCCACCATCTATCATCCAGATTATCTTTCTGATTGAAAACTACTCGTCCATG
TAATCGGAATTATTTGGAATTAGAAGGGAATTTATGGCTTCTTGTGTCACTTTTCCTGGA
CGGTGGTAAATTAGAAATATTAGATACATAAAGAGAGTATAGGTAATGGGATAAATAGAG
GCCTGGAATTAATGCCACACATTTCCTTTTTTATCTGTTTGCCAGTCTCTGTGCCTCTGA
ATGAACCCCATTTTCCGTCACCATTTTATAGGTTATCATCACATattattaacacatact
gtcggctg
>NODE_136_length_348_cov_3.166667
GTCACTTTGTGCAAGATACAAGACGTTGGATTTCTGTAAAATGAGCACTGCTGACTTTTC
TCAGAAAGCCACAGCATCAAAGTCAGAAATCAAAATAAAGCAGAGTAACTTTGTGAGTAA
AGGGACGAGGTTGGTCTCATTTCTTATTTAAAATCAGCTCCATAATTTGATCTTTGTAAA
ACTTAAGTTGCTGCAGGTGTTCGGCAGGAGGAATGATAGCCTTAGGGCTTGGAGCTACCG
TGAGGCCCCGCTGGGATTTCCCATCATCCCTACAGTCTGGCAGCAGCTTTTCAAACAGCG
CCCCTTCTGAAGTTGCCCTTGGTTCTACATGTGTAGCAGTAATTATGGATgagggggact
aagatctgtacaaaaccatcaaacattttacagcttgctgctattgttataaagatcaat
agacacagtatcagtcctggttttgaaggagaggtggtgctgtacattttccctcgcata
ctttctcacttt
>NODE_137_length_593_cov_9.114671
AATGTCTGTAATCAAAACGACCATCATTTCCGACGCACTGTGTGTCTGTCCCCTCAGCCA
GACTGTGTGGAGGTCTTGTTTAGTTTCTAATCACAAAATGCCCACCAGTTTGCGACCGGC
GTTCGTCCGCCCTCTCCTTCCCCTGCCTGTGTTTGCAGGTTTGCATCTGAATCAGGGGGC
CGGTGGGGGCCCGAGCGCTCTCGGCCACGTGGACCAGATTGATGTCATTGTCTCGGCACA
CTGACCTTTGCTGTAATACCCACGGCAGACATCACAAACTCTCACATCAATTTAGCCCAA
TTGGATGTGGCATGTCTTGGCTAACTCAATTTGTGGAGAAATGCACCTGTCTCTGCCTTC
CCTCCCTATAGATTTACTCAAGGGGAGGGGGGAGGAGGCGGAGGTATTGCAGGGAAGAGA
AAGAGAGAGCGAGGGGAGGGTTTCGGAGTGGAGTTGGCTGCTGATCCGCTACCCTCCTCC
CTCCTCCGCCCTCCTCCTCCTCCTCTTCACCCCCCCAAAAACACTCACCCACATGCATAT
AAACACCGTACACCAACTTCTCCCTTTTTCTCTTTCTCTCAGCTCTTTTCCCCCTGCCAT
ACTTTGCAGATGTAGCGCCTCTGCAGCAGCACACACCCGAACAGTGTGTGTGTGTATATG
TGTGTGTGTGTGAGCGCGCGTGTGTGTTTTccaaggtctggccagagcgtctgggaggag
cagaaggagagccatta
>NODE_138_length_521_cov_18.990402
GCCACTAATGACATTTAAATCTCATTTGAATCGGTTCAGTGTCAACACCTACAGCTTTCG
AGGTATGCATCAAGGACCGGTCTAAGTAGGCACCGTGCAGCATGATTAAATCTAAATAAG
CTGACTCTTACACAGTTTGTTTGTTTATTGAGGCGAGTCAGGGGGTGTTCTGAGCCTCAG
AACTGCATTTAAAGCTGATCTGGCTCCTTCAGACAGCGCTGCATCCGACTTCCTGTTGTC
GACTCGCAGTTGCCACAGAAAAATTGCTGCTGCAGCCTTAGACAACCTACAGCACTTTGT
ATGCCGAAAGAAAAGAGTTAATTAGAAATACAAATTCTCCCAGATTGTTATTAATGGGAA
CTGTAGAGTAAGCAACACATATTTTGTGCCCATAAGTAATTCTCAGGTATCTTTGATCTG
TGGCCCACAGCGGATGCTGCTGCGTGCCGCTGTCTGGCTTCTGGGATTCTGCCAGCGCCA
GACATCTGGCTACTTTGTTATCATTGGCTGATCTGCTCCCAGGAGGCCACTCTTGTGACA
CCAGGCAGAGAGTGTCCTGGCAAGGAAAATTATCAGCACATTTTGAGTGGATTAGAGTTC
CAAAGTGGTCTTCAAATCTCTACAGGGGTCTAGTGAGCCATGCTCTACTGGGGGTTCCTC
AGGGc
>NODE_139_length_636_cov_13.146227
ATGTTTGTTTTGTCCCGTGATCCACATGGTATAATTGTATTCTGTGATCTGAATGCTGTC
TGTTGCTTTATAGGTTATCAGGTCTGAGGGAGTGGAAGGATGACAGGAAATGCAGCTGTG
GTGCAGCTCTCCATCAAATAAACTATCCTCTATATAGCCACATATACCGAACAAACCAGA
AGATAAGACACATGTGCGCACACGCATACACATCTAGCTGCAACCACTCCCTGTCTCTTG
ACAAACCATTATGTACAATCCTGCCACTGTATAGTGCTGTCAGAAAGCTGCCAAAATAAT
CTCTTCTGCAGGAGAATTTAACTCCATACCTTCTGGCACAGTGCAGCGATGCAATTTAAT
GCCTCCTGTGATAACTAATGGAAGAAACTCTTAAAACTTCAGAGCTTATAATAAGCTTGT
CAGCTTATCATATTAGGCATGTGAGCTTATAACATTAGCATTTAAATGTTCCCGGGTATA
CAGTAATGTGATTGGAGGGCTTTGCCATTTTGACTTTGCCATTGAGGAGAGAGGGAAGCA
GAGAGACACAGGAAAAAGGGGTGTTGATGCTGTCACGAGGAAGCGTCGAGGACTGTTGGC
TCACGTCTTACAATTGTTCACAGCAATTGTGTGTAAGCTCTAATGGATGCACAGGTAGGT
GAATGAACCAAAAAACTGTAAACTATAACAATAAACTCCCAGCTCCCTGCCATCAGAAGA
CATAACACTGGATGAAGTGTCAAATATTTGCTTACAGATATGAATGTAATCGAAGGTGTg
>NODE_140_length_469_cov_4.279318
ATCTTGACACAATGTCACTTGAAACAGCTTTTGCCTTCATATTTATCATATCTGAACACA
CTGTGAAGTCGAAACATGTTTGTAAACATTTTCTGTGACAATCTGCAGAAGTGCTGTTTT
TATGCTCTGAAACAGCGTTTCATGGGCTGAAAAGGCCAATTTGGGCAAATGGTGTGTCCT
CTCAATACATTGACAAAATATCACTTGAAACAGCTTTTGCCTTCATATTTATCATATCTG
AACACACTGTGAAGTCGACACATGTTTGTAAATATTGTCTGTGACAATCTGCAGAAGTGC
TGTTTTTATGCTCTGAAACAGCGTTTCATGCGCTGAAAAGGCCACTTTGGCCAAATGGTG
TATCCTCTCAATACATTGACAAAATGTCACTTGTAACAGGTTTTGCCTTCATATTTATCA
TATCTGAACACACTGTGAAGTCGACACATGTTTGTAAACATTTTCTGTTACAATGTCCTT
TGAAGTCAAAACGTGTTAGTAAACATTGTCCTTTGAAGTAAAAATGTGATTGTCAACATT
GCTTTTGAAGTCAAGATATGTTTGTAGACATTGTCCTTTAAAGTCAAACCATATTTGTAA
ACATTGTCGTTGa
>NODE_141_length_644_cov_9.965838
CAGTGCTCCCTGGAGGTGGCCACTGAGCCAGGCTTTTTAATGAGCTGGGAACTTAAACGC
TGCCAAAGTTTACCCCGGCCTTGCCTTTCTCTGTTAGGCCACTGGGAAGAGCCATGCCCT
CCCCCTTTGCCCCTGGTCTCCTCCACCCCCATCTCACCCCGGCCCTCCTCTTCCATTGAG
GGCTGCTCATGCAGAGGAGAGAGAGGCACCACGCTGATTCCCTGCCTTTCAGCTCCGGAG
AGGGGGATAATGCTGTTTTTGTACCACGCATCCAGAGGAATTATGTGCGCTAATTTGATT
AGGGGAAGATTTGATTAACTGGAAAATGAGGGCTTTGCTTAGACTTTCACACGCTTAATT
TATCCCTTGCAAAGCAGACGCAACATTGTGTCATGAAACTCAGAAGGCATATGAGAAGCC
CATTCACCAGCTAGATGGCCCTTTCAGACTCAACAATATCTAGGACTGCCACGGTTCAAA
TTGGGATAATCAGTTTAGAGCTTTTTGCCTGGCCTCAGAATACAAATTGCATTTGGCATT
AACAGTGAAAAGGTTCAAAGGATAATGAGATTAATGTAGCAGGGAATTGAGCTAAGGCAG
AAAATTTCCAGAAGAAAATGCAAAACTAGTGGCATTGTTGCACAAGGTGGATGTGAAGAA
TTTTTTCCTCCTCTATGATTTATGTTTGTGTGATTCCTACTGTGGTTGCTGCTAGGAGAT
TATGATAAtgctttggcagcaaatgtcaatcaaagatgcagtgtgtcaaacacagtgtaa
aaaatatt
>NODE_142_length_661_cov_8.891074
AATTCTATTTGCTGCTGCACTTGCTGATGATCACAGACCAAATGCCTCTGACAATAATAT
GGATGGCTGCTTTAAACTTACTTGTAAATGCTGGTAAAACATACAGTAGACCAGAAAAAA
AGAGCTTTTCTGTGTGTCTCTAATATTTAAAGAACGGCCAATAAAGAAAGGGCCAAGTTG
AAACCTTTTTGCATGTTGTTATGAAAAATAAAGAGACAAAACAGCGCGGTGATCTAAAAT
ATTATCTCTTCAATCATATCCTTTTCCCCAGATATCTTCATTTCCCCCCCTCAACCTGCC
CTCCCTTTCTCTGTCAGTTAGTCTGGCAAACAATCCCCTTGTTAGCAAACTGTTAAGACA
GCCGCTTGGTACACAAATTGCGCTCGACCAAGCGAATTTGTTTTGCAAGGGTGACCTGTT
TAATCATCTCATTTTCTTTGGCGGACATTTATTCATCTGGTTTCCACGGTTACAGAGAAC
ATTAAGGGGCTACAGTAATAAGGCTGGAGAGTCAAACAGGTAATAAAAAAATTAACGCCA
TTTTCCAGCAGCCGAGGACAGTGGGTGAAATGAATCAAGGGAGAGGAGAGGGAAGCAGCG
GGGGGAAGCGGGGCGGGGTGGGGTGGGCTCCAATATTGTCCAAACAATAAGCCTTAGCGG
TTATTTTACTCTGTAGATCAGGTGGTGCTGTTATGGACATGACACTTTGGGCACAAAGCA
GGAGAGATAAAGCTTTTAAAGTGGCCCTGCTCCTATTTTTTTATTGTCATTCAGCGATTG
CATATCAGAACAATTAAAAAGTTAg
>NODE_143_length_512_cov_6.083984
GGATTTACTATTTACGCCACAGTACTGCGGCGGCGTGCGTCCTCCCCAGCCAGACGGGTC
TGCGTAATAGCCAAGAGGCCGGTTGGAGCAGCCTGCAGTCGGCAGGGGAAGAGCCTTAAC
TCCGGCCGCTGCGTAGGACAGCAAGGTGGCCGCGTTACCGGCGAAATCAGCGGCGTCGTA
TGCCGAGGCAGCAAAGTCCAGTCGGTTGTTGGCAGGGGTGACAAACCATCGCTGCGGGGG
GGTGGCAACAGTGGGCTCCTCGGTTTGCTGCGGGGATAGCAAGCTGTTGCCGAGTGGGAC
GCTGCGCTCCGTGCCAGGACCAGTCCCCACGCCAGGGTGAAAGCGAGATTTGGCATAAGT
GCTGACAAATTGGTCCTGCAGGAAAGAGCTAGGCATGGCATATCTCGCACCCGGCACGAT
CTGTGAACGCGGAGAGTCACCCGGTGATGGAGTTAGGCGGTCAATGTCGCAGCCTGTGTA
GACACTGAAAAGATGGAGAGACAAACAAAACAATTCAGAAACTAAACCGTGCGCTCCAGT
CGGTTCTCTAAAAAAAAAAAAATTAGGAGATTTAGGTCAGCGAAGTCTACATCTCACCCA
ATTACAAGTTTAGTTTGGACATGTcagaagtttaagacacgaggtttagtgaaggt
>NODE_144_length_344_cov_3.392442
GGAAGGGGTGGGTTTGGAGATGGTGGAGGGGGGGGGGAGGACGGAGGGTTATCAATCTCC
ACGCCGCTCATTTGGCTCGATTACTGTATGTCCTGCTGATCTCTGATGTGCTGAAGTTCA
CACACAGCGTTTCTTTTCCTGTCTTTTCTGTCCATGTCATCAGCTGCGATTGTCTCCAGC
GAGCAGAACCCCGTCATCATCATCGCGGTGGTGGCCGTGGCGGGGACCATCATCCTGGTG
TTCATGGTGTTCGGCTTCATCATCGGGAGAAGGTACGCTCTCGCGGGCCCCATTGACTCT
CCGCTCCTGTGAGTCTGCGCTTGTCAATTAGCCTTTCTGTCACTCACAGGCCTCCACGTC
TGTGGAGTTGTCACACGCGCACACACGTGCACCCATCATCTCGTGGCATGCTGTGCTAAT
GGGTTGTGATGCATCATTTTCTCCACATCAAGCCCCACCAACTTTTTTTTTTAAAGCTAT
TTCTGCAa
>NODE_145_length_767_cov_10.337679
GTCACTTGCACATTAGATGAGCAATAAAACAAGTCTGTATAAATGTAACATACTATACTA
TGACACTGCTGTTGATAAATGCTCTGGATGATTTGGTAGAATAGCCAACTCCCTTCAAAA
AAAATCTGCTTCAGTACTAAATTTTCACAGGCTTCTTCCCCATTTTCCTTCAGCTTTTTT
TTTTCTCAACAGAACAAACATGCATCAGCCAAACATACAAACATATGCACAGACGCACAC
GCGCAGGCACACACACGAACACACACAAAGGGTAATGGAGATGTAACTGGAAGAGTTCTC
GCGGCATATGGATGCCATTTGCAAGCTGCACTGAGAATGTATAGGTCAGTCTTACCCTTT
GGTATCTCTCTATCCATCTGTTTTCACATTACTTGCAAATTATAGTGTCCTCCAGACCCA
AATGAACATAAATCAGGCCGGTGAAAGTGCAGAAGTTTTCCCATCTGTCATAAAACAATG
ATTTAAAGTACGGGTTGTCAAAATATGGCGCTGTGAATTCGCCCCGCTCCCCAGCAGTAG
GAACACAAAGCACCATCTCATCGGAGTAATTTATGGCCTCTGAGGGAACAGAGGGTGATT
AGGGCTTAGGCCACCAACAGCCAGAAAAACAGTAGAAGCTCCAATAAGGATGGCTGGAAA
ACCTAGACCAAATTTATCAAACAATTCAGTGAAATCTATTTCTGTTTGGAGAGCAGAGCG
AGATATATAGCCTGTTTAGTATACTGGTACATCTCTGGAACATTTGGTCACACTGCATTT
GTGAGTTTTGGAGATTCTACATTAAATAGTCGTAGCCCGGGACATGTGATGTATTGGTCA
GCTGAAGTGCCCGAGGCCAAATCAAATATACAACGGGACGTTCTTGGATTTTAAataacg
tattcgtgtaa
>NODE_146_length_318_cov_47.921383
ATGATGGCAGTTCTGTGTGCTTTTTTTTCCCTCTTCTTCGTCTGCACGCTCTCCTCTTCC
TTTGTTCCACTGGTCTAATCCAGTATGTGTGGGCCGGTAAGTTTAATGGAAACAATTTAT
TAAGTCCGGCTTAAAATGCCATCTGCAGCTAAGCCTCCCAAAGCCGCTAAGCTCCTGGTT
TCGCCCCGGAGCTTGCTGTGTTCACGCTTACTGTAATGCTCTGTTTAAAATGAGCACAAC
GGGTCAAAATTAATCAGGATTACAAGGGCACAAATCCACTTCAGAAATGGGTTTTCTACC
AATCTTTCTCCTGCTATCCCAAGATGCCCCAGGTTTCTCTGGTGGACAGCACACCACATG
GGTTCACCATCACACCATGGCAGGTTGCATTTAGCTGAGACAACAGAACCTCAGAGAGGA
GTAGGGGCAGCAAAAGACGGTGCCTTGACTATACTTATTGCT
>NODE_147_length_449_cov_20.416481
ATTGAAAAAAAAAAACAAAACAAAAAAACCCATGAAGTACATAAATGATATTTGCTGTTT
AAATAAAATACATAATTTCCATGATGATGTAAAAACTGGAATGGCACATTAAGTGTCATA
TGAAACATTTACAAAACATTAATAAAATTTCCCTGATAAATCAAAGTGCATATAGACGCA
GTGCACGTAGTCCATCTGAATGTTTCTTCAACGTTAGCCAAACGTTAGCCAGCCCCACGC
AGCAGGCCAGTGAAGCCACAAAACAGTTACCCATAGTATAGAATATTATAGAAGAAGATA
ACAGTCATGAACATTATTAAATACAGTCAACACCAATGTTATATACAGTATCGCACTGCT
AGGTCTGGCTTGGTCTCATACAGTCCAACTCCAGCAGAAGGAAACCTTGGATAGCTCGCT
ACATAGTCACAACAGAAATATGTGATCACAATACAATGACAAGTCTGAAGTGTTTTTTTT
TCTAGATGCCATATGTGTCAATACCCTAGGCCCTTTGTAAACCCTTCCCAGTAGTCGGAC
AATGGTCCAACATCACCTTGGTAGGTTTGATGGTTGGCGGGTGTGAGTTTGTt
>NODE_148_length_1232_cov_19.387175
CGTGCCTCCGGCAGCGGCGACGGCGGAGGAGAGAGCGGGGCGACGGGGAGGGCGGGCGGC
CGCTCCCCCGGCCGCGGCTCGAGCCCGGCCTCGCTTCGCACCCCAGCCCGACCGACCCAG
CCCTCAGAGCCAATCCTTATCCCGAAGTTACGGATCTGACTTGCCGACTTCCCTTACCCG
CCTTGTTCTAACATGCCAGAGGCTGTTCACCTTGGAGACCTGCTGCGGATATGGGTACGG
CCCGGCGCGAGATTTACACCACCTCCCCCGGATTTTCAAGGGCCGGCGAGAGCACACCGG
ACGCCGCCGGAACTGCGACGCTTTCCAGGGCGCGGGCCCCTCTCTCGGGGCGAACCCATT
CCAGGGCGCCCTGCCCTTCACGGAGAAAAGAGAACTCTCCCCGGGGCCCCCGCCAGCATC
TCCGGGTTCGTTTGCGTCACCGCACTGGGCGCCTGGCGGCGCCTATCTCCGCCCCTCCGG
GTTCGGGGATCTTAGCCCGACTCCCTTTCGATCGGCCGGGGGCGACGAAGGCCATCGCCC
CGCGCTTCCGAACGGCGTTCGCCCATCCCTTAGGACCGACTCACCCATGTTCAACTGCTG
TTCACATGGAACCCTTCTCCACTTCGGCCTTCAAAGCTCTCGTTTGAATATTTGCTACTA
CCACCAAGATCTGCACCCGCGGCGGCTCCACCCGGGCCCGCGCCCCGGGCTTCCGTGCTC
ACCGCGGCGGCCCTCCTACTCGTCGCGGCCTAGCCCCCCGCCCAAGGGCTCCTTCCTGCC
GGCGACGGCCGGGTATGGGCCCGACGCTCCAGCGCCATCCATTTTCAGGGCTAGTTGATT
CGGCAGGTGAGTTGTTACACACTCCTTAGCGGATTCCAACTTCCATGGCCACCGTCCTGC
TGTCTATATCAACCAACACCTTTTCTGGGGTCCGATGAGCGTCGGCATCGGGCGCCTTAA
CCCGGCGTTCGGTTCATCCCGCAGCGCCAGTTCTGCTTACCAAAAGTGGCCCACTAGGCG
GCTCGCATTCCACGCCCGGCTCCAAGCCAGCGAGCCGGGCTTCTTACCCATTTAAAGTTT
GAGAATAGGTTGAGATCGTTTCGGCCCCAAGGCCTCTAGTCATTGGCTTTACCGGATAAA
ACTGCGAGACTCTGAGCGCCAGCTATCCTGAGGGAAACTTCGGAGGGAACCAGCTACTAG
ATGGTTCGATTAGTCTTTCGCCCCTATACCCGGGTCGGACGACCGATTTGCACGTCAGGA
CCGCTACGGGCCTCCACCAGAGTTTCCTCTGGCTTCGCCCTGCCCAGGCATAGTTCACCA
TCTTTCGGGTCCTATCGCGCGCGCTCAAGCTCCACCTCCCCGACGCGGCGGGCGAG
>NODE_149_length_372_cov_15.491936
GCATTTCAGAATGTGTAAACTTTAACCCAATCAGGTACAGACGATTGTTGGTTTTCATCT
CAGTCTGTGAGACTGATTGGTTCTGTGCATGTACGTGTCTGTGGCTCTACTTCCAGCGAG
CATACTGTGTGTGTGTCTTAATATGTGAATGTGTGTGTCTGTCGGTCAGTCAGAGCGCCA
GCAGCGAAGGCGAGTTCAGGGAATCAGATGACTGCTCGCTACTGCTGTTCCGCTGGTTGG
CACTGACCCCGCAGGCTCCCTCTGGGTAGGTGAACACAAATGAAGATGTGTATGAGGTGT
TGTAGCTGCCAATGGCCACATCGTCATGGTTAACACCACCACCACTGTCGCTGGCCATAA
GGCATGGCCCACCAGGTGCTGGCTCACTTGAGCCATAGAAAGAACTAGAAAACTCTACCT
CCTGCATTAATCCGGGCTGAGGCTGAGGCTGCGGCTGGACTTGCTGCTGCTGAACCGGAG
GCTGGGACTGTGTGGAGGCCGGATGGGCTGTGTAGg
>NODE_150_length_389_cov_1.881748
CTGAAGAAAATGCCTCGACAGTAAACACTGACTCATTTCCAATACGAGTAATTCAATACA
AAGCTGGGAGAAGGATGCGGAGGATGCTAAACTCTGGTCTTGTTGTTGTCTGCAGGGAGG
GATGGATCCAGTGCTGGAGCGGTGGACGAGGAGGACTTCATCCAGGGGTTTGAGGATGTT
CCCACAGTGCAGGTAGGAGCTCGTCTTTGTTCCACACAGACAGAATCCATATGAATAATT
CATACAGAAAAGAAAGGCCGACCAGTCGCATGCTTTGCCAGCTAACCGCTAACGCAGTGC
TAGAGCTGCAAAGTTAAACAGAAACTCACCACAATCGTGATTCTATCTTTCTACTATGAA
ATGAACACGATCGACTGACATTGAACATGCGCTCCACTCCTAGAAACCTGCACATAGAAA
ATACCCCATGTAAACACAATCACTCTTTCTGCAGCGGTGCTACCAGTGAAAGAGTTGGTC
TGTTGGCATCATCTCAGCTCCTGTCTGAAGTCTGAATACTGtgaatgtgaact
>NODE_151_length_477_cov_9.039832
GCCGCCACCCTGTGGTGGGGCCGAGAAGGGACAAGCAATGGAGTGGATGGATGTGAGATG
CCAATCTTTACTGACACAATGAATGAGACAGAAGCACAAAAAAACAATACTGCATCATGT
ATATGCTTACAAAGGATTGAACAGTCCTACAGTACAGCTACAGGCCCTGAGAGGCTCCTC
TCTGGACTGCGGTACCCCCTTCCCCCTGACTCAGGATCAGTCTCGGCTGCTGCGGTTACC
TGATCTTGACATTTTGGACAGATCCACATGCCTTTAGGAATGGTTTTCAGGGGTGGATCC
AGGCAGTCCAGGTGATAAACACGAGAACACGTGTCGCACATGAGCAACTGGCCACTGCGT
CTGCACACAGTGCAGAAATCCTCATGGATGTCTCCCTGTGAGGAAGAATTGGACCAATCA
GTTTCCCTGCCCAGCGGAGCCCCACCAACCATCTGTGGAGAGGCGAGGCGGGGGGAGGCA
CCATGATCTGTTAATTTACAGCTGGCCTTGTTTGGATGTCTAATGGACATGGTGTGTTAA
TCACTGAGCCCACAGAAAGGTTACTGGACATCTGGGAGTTAGAGTGTGTTCTAGTTATTA
ATGGGCTACAGGAcactgttc
>NODE_152_length_406_cov_3.194581
GAGGGGCTGATGTGCTCTGTTCAGGGGAAAACTGTTCATTCACAGAGTTTAAAAAAATCT
CAGTTCTTATTGAGTGAATACCGGAAGTGCTGTTAATTCAGTCTTCCACCTTAATGGCAT
TGTCCACCCATTGTGTAACGTAATTAAAGGTCCACATTGCATGATGTCCTCAGCTGGAGC
GCTGCGAGTATTAGCTCTGCATGGCTGGATACCTAAACTGTGACCTAATCTATCTGGAAT
GTGACTGACTGAGCCAGTGAGTGAGCGAGCGAGATAGAAAGAGGGGAGAGAGAGGGAGGA
AGGGGGAGGGGTTGCACATGGGAGATAAAAAGGACTTCAAAACAGATTGAGTTTCACCAT
GGGAAAGGGGTGAATGGGCGGAGAGCCAGGGGCCGCTGAGCTGGGAGGCCTTTGAATGGT
CATTTGAGCGTTTCTTATTTTTGATGTGCAGCGTGAAATTGCACGTGTGGCTTTATTTTC
CTCTCTTTCTATATCCCACACATTCAGCTGCGTACCTACACCTCTCACATTCTTAGCATG
TTTCAGGTTg
>NODE_154_length_746_cov_4.026810
CCTTGCCATCTTTACCAGATTATGAATCTGAGTTTACCAACTAAAGATACTGTAGTGAAG
CATGAACTCTACTAAATAGGGTGAGCATGGTCATCCTGGATGTGTGATCTCACCCTTAAT
TTCAGTTATATTTGACCCACACTCTCCCCAATGAACCAAAACCCAACTATAGCCCTCATA
ATTAAAAAATACACTTCACTTTAGCTGCCTCTCGCTCTAAAAGTTTTTAATTCCACCCAG
AGGACCCCTGGCTCTGGCTGCTGTCACTCACGCCACCACAGTGATGGAGGTGTGGTGGTG
GAGGAGGCGGTGGCGCTGGTTGCTGGGGATGTGTGATGTGTTGTGACAGCGGGAGCCAGG
GCTGGCGGGCGGTCACCATGCGGCACCATATTGCCGGGCTCCCCGGGGATGAAGGATCAG
CATGCCAGCCTTGCCAAGAAGTGCTAATAGGCGCAACACGTCTTGCTTTCACACATTAAG
GCAAGCGAAGGGTGACAGATCAGAGCTGTGATACTGCCGCCTGTAAGGGGGGAGAAAGGG
GAAGGAAAAAAAAGGGGCCATGGTGCCCGTTTGCCATGCAGTGCAGGCTAATGATGAAAA
AAGTCTCAGAGTCGAACAATATGCCCACCAATCACTGAGCTGATGCCTGACACCAGTGAG
ATGGAGGTATGTCTGTCTGCACCGAGCCACTGCAGCCTTCACCACTGATGCTCAACTCCA
TATTGTAACTGACAATAAAGCGCCAAGTGTTGAAACGGGATCAACACTTTTCCGAGAAGA
CATCCACGTTCTCACCCAAAGCAGCCGGGGTCAAGTGGGCtgcttggggctacaacacct
ttgtcacatttgctaccagaacccacagcttggatgtactccgcagagct
>NODE_155_length_485_cov_11.929897
AGAAAGAGCTGGCCACTTGATTTCCTATGAAAATTAATCGGCTATCAAACAATCTTGGTC
TGCCGAGGATGATTATACAGCAGGGGCAGCGACAGAGGAAGCAGGGGGGAGAAAGTGAGA
GGAAGAGAGAGAGAGGGGAGAGAGAGAGAGAGAGAGGGGAGAGAATGCCCTTTGTGTAGG
TGAAATGTGTCGGGGACTGTCATCGTAATATACCTCAGTGAAATGAAGGTTAATTCTGAT
GTACAGCCTGCATGGCCGTCATTATCGGCGAATCATGAAAATAAATTAAGCCACTGAAAT
AGATACTCCTCTGGTACGCGGCAGGGATCTCATGAAGGATGGACGGCTGAACTTTACAGA
TTATTATTGGGAAATAGTGCCGAATTCAATTAATGCACCTAAAAGACACCTTTATAGAGG
GCAGCCATAATTTAAATGACAGCAGGGTGTAATTTTGCTTGTTATAAGTCAAATTTGCAG
AGTTTCATGTTTCATGCATTTTTTTTTCTTTCCTTCCTTCCCCCCCATCCCGTTTTATCC
CCCCCCCCTTTTTCTTTTTTTTCCCTGTTTGCTGAGGATCTTCTCAGTgcaagaaaagtc
ctgaaaagactaaaatacgatataataat
>NODE_156_length_337_cov_9.000000
CTGCAACACAGCATCTATTCTGTCTAAGCCTCTGAAGGACCTCTAGAGACTGTTGTGACA
AACCCTTTGAAAGGACTTAGCAAACAGCTCCTCACCTTGAGGACTCCTCACTTCATCTAT
TTGTGTGAACGCTCAGCTGAAATGATGACAAGGTGCAGGGGTGCACAAGGTGAGCTATTG
TTTTGGTGTGTAGGAAGTGTTGTGTTGTGTCGTATGCATGCATCAGGCAGTCACTTAAAG
AAGTGCTTGCCGTTCCTGTGAATTAACGAGCAGTTGGGAAGAACAGGCCAAGGCGGTGCC
ATCTGTAAATGTCACAGGCACTGCTTGCTCATTTTACACATCATTAAAGCCAATATTCCT
AACCTGTATCAGAGCAATCAGGAGCAGGCCATTACTGCGACAGGGGCCCCGGGGGAACCA
CGACCAAACTCAGAAAGAAAAGAGCAGTGAGGAAGAGAAAGATAGAGCACACTCTTTATC
T
>NODE_157_length_737_cov_16.020353
AGATGAGAAAGGAGTAATATGCCGACGCACAGAGAGAAACATGTAGAAGAAAGGCGTTCA
GGCAACATCAACCAAAGAAATACAAAAAAACAGGATTGGGCAGAGAGAGGAGAGAAGAGG
AAAAGCCAAATGTTAGAAAAGAAAAGACAGGAAGACAGAGAGAAAGAAAGAAAGAAAGAA
TGAAATGAAGAAAGAAATAAAGAAAGAAAGAAAGAAAGAAAGAAAGAAAGAAAGAAAGAA
AGAAAGAAAGAAAGAAAGAAAGAAAGAAAAAGAGATCTGTGAATTTCCCCTTCCTCCCCT
GAGACCTCCCTTGATGCCAAGCATTCATCATCCAGCCTCTAATATCAGTTATTCTGTGGC
TCCTCTGCTTACAGCAGAATTAATTTCTGCTTTAATTACTCTCATCGGCGGAATGCTGAT
GAAGGAGAGGGACGAGGCATTCTGGGACTCGGGCCTCATTCCACTGCTTTAATTTGAATG
AATTCCACCCGGAGACGCTGGCAAACAACTGGCAGCCGAGCCCCGGGAGCCACTCTGGGA
CTGCGCAGAAGAGCTGCAGCCATGGCCCCCACCAACCAAGCTACCTTGTGTGTGCGTGCC
TGTGTGTGTTGCCTTGCTTGTGTGTATTATGTGGAGCATGTTGGTTGTGTGTGAGGCTGA
GCGCTGTAGTGAAAAGGTAGGGAGAAGGCACATACGAGACGGGGAAAAGAGAAACGAGAT
TGATAGATTAAGTGATGAGTCTCCGTGCGCTGTGTGAGCATGTTTGCAGTGTTTGTGTGT
GAAGTTGCATGTGTCTTGCGTCCACATAAATGCACTCAAGGATACGGGATGAGAAAGTCG
AACTTGTATAGAAAACAAACTGTAAATGATTTCATACAGAg
>NODE_158_length_546_cov_7.397436
AGATGCTGAGGAAAGAGACAGAAAGAGTATGAGAGAAGAGGACAGTAAAGACGGGCAGAA
AACAGAGCAGTCACGGAAAATAAAACCATTCAACTTTTTGAGTACAGACGACAATGGACA
AACCCTTAATGACAAAAACGCCACAGCAGAACTCAACAAAAGAGCCAGAGAATGAGAAAA
GAGGCAGAGGAAACTAGGAGGAAAGAATTCTTTAGGCCTCTTGACAAACATGTCAATCAT
TTTACCCTAACTGACACACACACATACACACACTTGCACTTTCACTGCCGAAGTGAAATT
TAATTGTTTTCCAGACCAGTTCAGCTAGACAGTCGACACCACAGCCCCACTTCCCCCAAC
CTTCACCACTGCTGAGAGAGAAAGGGAGCAACTGGAGGTCTTTTATTAGATATGATGGCA
CATTTCACAGCTCCCTGACTTACAGAAACCCAATCCTGCGATTAGTCAGCGCTTTGACGT
TATCTTAAGTTCCTTGTCAGAATTAATTTAGTGTGGGTGGGCTGCTGTGGGGCTGTCTGT
CTGTCGTGCTCCACTCCCCTCCGCTTGCCTACAGGAGGTGGGGGGTTGGAGACAACGGGG
GCAGGAAGATCCCTTTCAAATAAGCCCCAGCTCCAGTCAGTGCCAAACCAGCCGCATGAG
AACTAAATATCTCCTCCATCAAAGGGTCCT
>NODE_159_length_641_cov_16.274570
ATCTGGCATGATTGGGCAGTGTGGGGCAAATAGTCCTCAGCCAAGGCATTTTGCTACTCA
GCAAAAGCTAATGTTGAGGAGTGGAACAGCGTTCACAATTACCATAATAAAGGTGAGCAG
GGGGAGAATAAATTGTGGAAAGAGGAACTTCTGTGTGCATGACGAAAAATGTCCCCTATA
TGAATACAATGCGTACTTAGTCCTGAAATCACAGAACAAATGCATCAAATAAATACTTTA
TTCACGTGGAGCTAATTTCACCCCTCCATTTTGATCACGTCATTCCCTCTGGAAAATTGC
AATTAAGTTTGGAGAGATAAAACATGCCAACTACTCTGCATTTCAAGGCTTGATTGGCCT
ATCAGCTAGTCAGTATGCTGCCATGGTTTTCATCACTGTTAATTGATCCTTTCTTTAATT
AATCTGGAAAGGAAAGCCCATATCTCTATCCTGTCTGATCGTCCCCTCTGTCTGTCATAA
CACAATAAAGGCCCTATCCTACTGCTAGTAACTCTGCCTTAGCTTCTCCCTCTGGCTCTC
GGCCAAATGGACTATTTATGGTGCACCTATCTAACGACAAGCCTGCTGTATGGAGTTCAA
TGGCTGGGTTCATTAACAGTGCTTTACCCGGCTACTTCTAATTTGCATGCAGTGACACCT
TGCTTTTAATATGGATGTGAAGGTTAGTGGTAGGCCACGGCATTTTTTCAACTACCAATA
GTCTAAATGTTGTTCTCCCCCACTGTCACTAACACCGGCACATTTTCCTTCTGATTCAAT
TATAg
>NODE_160_length_552_cov_2.655797
CTTGACACAATGTCACTTGACACAGCTTTTGCCTTCATATTTATCATATTTGAACACACT
ATGAAGTCAAAACATGTTTGTAAACATATTCTGTGAAAATCTGCAGAAGTGCTGTTTTTA
TGCTCTGAAACAGCGTTTCATGCGCTGAAAAGGCCACTTTGGCCAAATGGTGTGTCCTCT
CAGTATCTTGACAAAATGTCACTTGAAACAGCTTTTGCCTTCATATTTATCATATTTGAA
GACATTGTGAAGTCAAAAAATGTTTGTAAACATTTTGTGTGACAATCTGCAGGAGTGCTG
TTTTTATGCTCTGAAACAGCGTTTCATGCGCTGAAAAGGCCAGTTTGGCCAAACGCGGTC
TCCTCTCAGTATCTTGACACAATGTCACTTGAAACAGCTTTTGCCTTCAGCATATATGAA
CACACTGTGAAGTCAAAACATGTTTGTAAACATTTTCTGTGACAATCTGCAGAAGTGCTG
TTTTTATGCTCTGAAACATCGTTTCATGCGCTGAAAAGGCCACTTTGGCCAAACGGTATG
TCCTCTCAGAATCTTGACAAAATGTCACTTGAAACAGCTTTTGCCTTCATATTCATCATA
TCTGAACACACTGTGAAGTCAAAACATTTTTGTAAACAATGTCCTTTGAAGTCAAAACGT
GTTTGTAAACATTGTCCTTTGAAGTAAACCCGTGTg
>NODE_161_length_645_cov_12.758140
AGTTTTCTCCTAATTGTAAATATGAATACTGCCTCTTTGCCTGAGTCAACTGTAATGTGA
ATCAGCATCTTGATTATTGCATGCTACACAACACCACAGATATTGATATACTATTAGAAT
GACTGTAAAATAGATATTTCTATCTAGCATCATTGTATTATAAAATGATTCATTTTCAGT
AGTTAAGAATTCCTTCTTGAGTCAAAAGGTTATAAGTAGTATTTAATAATGCAAACTAAA
GATTATGGTAGTGTAACACGTGGATGAATTAATCTTTTTTATTTTCTTGGGCGTCAATAT
TACTAAGAAGTGTGAATCCCTGTTTGCTTCAGGGCAAGATGTGTGACAGAGGTGGCATCG
AGCTCTTACAGTCCAAGAACGAAAATGGGTGAAGATCACTGGACTGACACCAACCACACA
GGATCTCTTTTAGTGGCTGTGGGCCATACGTGGTCACATGATTAGGCACAAATAGTGGCA
TTGGTACGACCTATTAGAAGGGGAATGGTGGAGATGACCTGACTATTGTCAAAGCTTCCT
GAACTGAGCTAATATGTTGGACACTCTCCCTTATCTTTGCTTTGTTGCATTAAGTACTGA
GCAGCTTTGTAAAGGAAAAAAACAGGAGTGGGATGGGAAGCTATTGGGGTGGTGGAAGGA
CACTGTCCAGACATGACAGTAGGAAGTTTGTATTATTATTAATTGAATATATTTTGCATT
TTCTCTTGTCCCACCCCATCCCCTTTACCTTGACGACTTGAAATgtttcatctacgtcct
catgatgtt
>NODE_162_length_566_cov_13.666078
AAGAGAGGCTGGTCTCTCAGAGTCCATGTCAGCAGGGGGGCTATATATGAGCTACACAGC
GAGGCCACATTATGGCTGCAGAGAGGGAGAGAGAGGGAGAGAGAGAGAGAGACACCCAGC
TCTCCTTCAGACCCCTCTTGGTACTCGTCCACCTGATGGGAACACGGAGACTTGGCTGTT
CTCCCCCTCATCAATACAGCAGGGCTCTTTGTCAGTAATTTGCAATAAGTGTCCGCGCCA
CATCTTAAGGGACCTGGAAATCATTACTGGCTGAGGCCCTACTCTGCTACTAATTGGATG
CGTTGGGCCTTATCAACTGAGGATTTTCCGAGACCTTTGACAGATACCAATTCGAAAATC
ATTGTTCAGTTGTCAATTTAAGAGACCGTTAAAAGAGCTTATTTTAATTTTAATTGGAAC
TTCCTCCTGCCTTCACAGTGAGCTGCGAGGATTAAAAATGAGCTCAGGGCATGTGTGCAC
ATATGTGTGTGCGTGTGCGTTCATACTCCCCTAGAAGAAGAGGGAAACTGTGCAGGTTAA
ATTGACGGGTAACAGTTCTGACCAGCGTACGAATGAAGACAGCATGCATGCACATTTAGT
TTACAAGAATTTCACAGCTTTCCTGGGACTTCATCATCAACATCAAATAAGTCGGAATCT
GAGCTGCAAAGCTCCCAATTAAGCAAAAACCGcatccacttaagatgttt
>NODE_163_length_392_cov_5.135204
TTTATAAATGTCAACAGTTTAAGTTGAGCTCAGTAACCCTGAGTCTCTTTGACGAGGCTT
TAGCCCACGGCTCTGATTCTCATGTTTGTTTGTGCAGTCAGATGACCAGCATCACGCAGA
GTGACATCATCAGCACGCTGCAGTCGCTCAACATGGTGAAGTACTGGAAAGGTCAACACG
TCATCTGTGTGACGCCCAAACTGGTGGAGGAGCATCTGAAGAGCGCCCAGTACAAGAAGC
CGCCGATCACAGGTAAAGAGGCTCCAAGCAGCAGCCTGATCCGTCCACAGACCGTTTCCA
CCCACTGCTAATGACGTCACAACTTCACAGAGAGATCCTGGCTGTAGTCGGACTGAACGA
GGATGAACAAAATGCTGATTACGATTAATTTGATCAGTATTGAGATCGTGATTCAAATTT
AAATAACAGAGAGCTGCTCTCGCTGCCATGTTGGGCTacattcctgctaaagtacaaata
aaagtagtctacctgaattcagagcatctcctcgaggctaagtataaatacagctg
>NODE_164_length_764_cov_11.842932
GTTTTCAGAAATAGTTAGTTGATAACCATCCACAGGGTAATGAAACTTCCACCTTTGATG
AGAAGTTGAAAAGAGAGTGTTTCACTGTTGGCTTGGCAGAACATTAGACATGGCTGCAGG
CAGGCAGGGGCCGGCGAGGGATCGTGCTGTTTTAATAGGGCTCATCCAGAGGTGACGAGA
GCACTGCATGCACTGAACTGGAGGTGTGAGCTGGGGCTGCCAGTACATATCTTTTGTCTT
TCATTATCTTTATTTCCTTATTATTTTAAATGGCCGGTGTGTGTGTGTGTTTTTTTTCTT
CACTAGAAGCTTTTTTGATATCCATTTAGATTGGGGCTTCATTAAAAAACCTCAGACAAT
GGAGTGACTTCTAATTAAGAAGCGCCGCATCTGGCCCCTGGCACCCTATCCCGTTGTTCC
ATCTATTTTGCTGGGGAGAATTCATTTGTTTCTTAATTAAGAAAAACACCAATAGCGTGA
AAAATCTGCTTATGGTACCTGAATCCTAATTAGTTAAATAGTGAGGGGAAGGGGAAAACA
CATTCCAGTAGCCCTAGAAATGAACTCAGAGCTGATAAAAATGAACTAACTAGCCTTGCA
TAAATCGAAGCTGGGGAGAAAGTGTACCATCATTATGGCTAAGACAATATGCAAACTATC
TTCAAAGAAATCAAATTGCCGGAATGTTTTCATTTGCATGTATTAACCATTAACATAATG
AGGAGAAGTGACATTGGACCCGGATTGTGTGTCTGTTCGGATTGATAACTCTGCTGCATC
TGCAAATAGTCTCCTCTGCAAAATTATGCTAGCAGTCAAATCAGTGTTGAACTGTGGAGG
GAGAGGGAGAGTGGTAGAGAGAGGGAGAGGAAGACAGAGAgagggggcagagacagaggg
agagcgag
>NODE_165_length_362_cov_1.151934
CTCTGACCAACAACAGAACGTTCACAGAACAATTCAACAAGGAGATCCTGACCCATATTG
AACAGATGCACCACATGCTGCTGAAGCTAACCTACCCACTGCTAACAATGAAGTGTATTT
AGCCAAAGCAATAACGTGAACTGTGTACAGTTTACTATAGAAATACATCTATCTGCCTCC
AGAGCTATTTCTGTGTTTGGCCTCTTTCCAACCTTCCACACCATTCTGATTGAGGTCTAC
GGATCACAGAGGTCCCAGCAGATGGTTCCATTAATACTTCCCCTGATAGTAACAGTATGA
TAATTAGTCTGTCTAAATGCACGTCTTATCAGCCAGGTTAATGTTATTATTGTAAGAAGC
AGTATTTGGGTGGAATAGACCTTTAAAACTACAGATACCTGGACATGAAGTAGTACTTTC
TGtggaatactccttgaatgaaccttttaagttatcagtgtatcttgagtggaatcttcc
tttaaagctgttggttgttcgcctta
>NODE_166_length_335_cov_2.797015
AAAGTTGTTTCCAACAGTGGAAGCTACAAATCTGGATTCTTACTGATAGATGTTTATAGC
CATCCTCTGGACGAATGTCAAAACTATCGCACATGTCATGATGAGGTTTTTTTTCCCCCG
CTGATTTTAACATCTGAAGATGGAAAAAGAATGTCTGTTTGCTGCAGGGGGTCTAAGTTC
TTCTTTTCATCTTCACAAGTCAACAAAACGTCACATTTTTAGAAGTCATTTTAAGTTCTA
ATGTCTGCAAATTCTTCCCAGAAATTTCCCAAAGGCCAAAGTGACTCTTCATCCAGCAAG
TAGTCAGTAGCAGGTAGTTATTTTGGTTCTGGAAGGGAAATGACTTTTCTTCTGCGTTTA
CTGTTCAGGGATCAGTTTCAGGCACTCACAGCTCACAAATGCACAGTAGCCGTCTCATTT
AAAAAGCACACAGGTTTTATTGCATATCAATTTCATGTATAAATTCTTCATAGCATTGG
>NODE_167_length_335_cov_31.310448
GGAAATGACTTTTCTTCTGCGTTTACTGTTCAGGGATCAGTTTCAGGCACTCACAGCTCA
CAAATGCACAGTAGCCGTCTCATTTAAAAAGCACACAGGTTTTATTGCATATCAATTTCA
TGTATAAATTCTTCATAGCATTGGAAAGATTACATTTGGTATACATTGCTATTCTACAGA
ATTAACATCAGAGTCATATCTTTTCAATGAAATTTCTCTAAAGTACATCTGCAATAATCA
CAAGCATCAAAAGAACTGCAATTTCAGAATTGTTCAATATTATTCTACAATCCTTTTATT
GTTTTTCATTACGTCTTCTCCCAAACGTCTTTTCTATGTCTTTCAGAACCACCTGCCCGA
ACATCGTAAGGCAGTCAGAACTTGAAGTCAAACCTACTAAACCTAGCCACATGTACAATA
AGTGCATCTACGGATTTATTATTTTTTTTTACTTTTTTTTTTCCTCATTTTTTGATTtg
>NODE_168_length_938_cov_11.637527
AAATTCTGTTTCTATCCTGAATAAGATGAATATATAGAGAGCAAGAAAGGATTGCATAGT
GCAAGGGAGAACTATCCAGAGACATCATGCAATATGTTAATCACGCTACAAGAGGGAGGG
CAAGGGGGCACGTATTCTGTGGGTGTTATACAACCAAACAGAAACCAAAACAACTCAGCA
AAACACCACCGAAAAGTTGTCTATGGAAATTAGACAAACAAGCAGCTGCGAAACCATCAA
GGGAAAATGCTCAAGGTTTTCCTCTTCACTTGGCGGTCATACACGTTTTGTTTTTCCATC
ACCTCTTCGCCCCCTTTCTTTTTTAGCCTTAATTGCAGTTTACAGGGAAAGGGTAATCAC
TTGTGAAACAGGGCGTGTTATTTTCTCGCCCAGAGTGTGAATCCTAAGCAGGCCAATCGC
CAGCTCTATCGCTCCATCTCTCCGCTGGCTGAATCCTAATGGCTGGATGGAGAGAAGGAG
CGCAGGGAGCGGGGAGAGAGAGAGAGGCTGACAGCGGGGCTTGACATGGGCATTAAATCA
TGCCCCGAGGAATCCTCCATCCACGGGCTCCTGACAGCCGCGCTGTCATCACGGCCAGGC
CACTTCCTATGCCTCTTGACAACACTGGAGCAGAATTAGTCAGAGCATCAGATGTAAATT
GGCGCTGTTCAAGGATGATAATGAGCACCAAGATACATGTCGGTGTCACTGACGGGACGC
CATCATGATTGGCTGTCCCTCACACCGTGCTCTATTAGGTCTAATGGTATTCAGGCCAGG
TATGGGCTGAAGGCGGGAGCAGGGGGGAGCAGCAATGGACAGGGAGAAAGTTTTCTGTTG
TGATCAGTTTGTTCCATCTGTGCGCATTGGTTTCTTTAAGACTGTGAGGCCAGAGAAGAG
GGGGACACTGACACGGGGTCCATGCAGCCCCTAGTTTCAGCTGTCCACTTGCTGACATGT
TGTCTCTATCTCACAGCCCCAAAGTTTGAAACATAAAGCAACAGTTACTACCTCATTTTT
TCACGCTGCCATACGCCACAAACAGCCTGAACGAGAGCGTTATTAGTCTGAACTCacagc
ca
>NODE_169_length_310_cov_10.216129
ATTAAAAGTGACAACACAACAGTCAGGTAGGACAGCACACGGGACAGAAGGAGAGATCGA
AGGAGAGAGAAAAGCAACAGTAAGAGAGACATAAATATGAAATGACTGTTAGCTTTAAAC
CTTATCATCTGGATTCGAATCCTCAGCTATAAAATAGCAACTCTTAACACATTTATAGAA
ATACTGGAAAAATATTAGCACTAATTAACCTTTGTATCCAAGTGCATTGAAAAGAATACT
ACCGTTACCTCTGTGTCCATTAAAAAAACATAAGAAGAGGAAGAGAAGAGAATGACAACA
GGGGGACATCAGGGTAGGTGGAATACTATAACAACATGGGGGATATTGTTATATTATTCC
ACCCACCTTAATGCTGAGCCTTTGGGCGTCGCCACACCGTAGCCTTTCGAGTCGAGGTTC
CCTCCCACTTTCATGGTGTCGCACGGCTTCCGCt
>NODE_170_length_811_cov_14.564734
CCCCCCCATAAAAATAGCCCATCCCATTATTCTTCTGCCTCCCTGGGGGCCACAAGGTCT
CCAGCATCATTACCAGGACTAAGGATCTGACTCTGCCGCCACCACTTGGCACTCCCCCTC
CTCTCCCCTCACTCCTCTTCTCTAATTATAGGTCAAGCACTCTTTTTGTAAATTATAAAA
CCTTTGTTCTTATCAAGAAAACAGAGCAAAAAAGAACGATACCATGGAAAGAAAAGGAGC
AAGGAAGACGAGAAAAAGTATATGAAAAAAAGAGGAGGGAAATGGTGTAAAAATAAGAAA
GGGGGGGAAATTTTTCAATTATAAAACCAAGCTAATTTGGTATGACCAGCGACTGTCATG
CATGGTGACGGAGCTCCATTATGCAGTCATTTGAGCTCTTTCAAATTAGTTATGTTAATG
TCCTGCGTGTGAATGTAACACTTGGATGGGACAAGATTTCAGCAATTAATTTCTACAGTC
AGCGGAGAGACAAGCAAATTTATTTTCCCCCTCTCAGGGAATTGGTGGTGGAGGGAGTGA
GGAGGGGAGAGAGCATTCTGGAGCAGGGAACAAGCTAAACACAAGACCTAAATAAAGCCT
GAACAATGGGAGCCAATGCCTCCTCATTCATTCAATTGACAATGTTTTGCAGCTTAAACC
TGTTTTATTAATTATGTTTGACATTTCCTTAATTAGTTTCATTTACACCAAATCAATCCC
TGCTGCTGTACAGCGTCATTTATCATTTTAAAAAATTTGCATAGCCAGTGCTGACTTTTT
CTACTTAATTATACATTAAAAGTGTCAGCCGCGCTTGCTGCCTGGCATTATCTGAGGCAG
AAAGGTTTGTGGCTGGACGGGGGTGGCATTAATCATCAGGGCGGGCGCGGGCAAGGGGTG
CTCCCGGTCGCCAGCGGGAGAGCCGAGTAGGGCTTCTCATTTTctaagcttgatg
>NODE_171_length_668_cov_8.757485
ATATACTGTGTTTCTGTATCTAAGAATGCAGACTGAACACAGGCACTTGAGATTTTCTAT
TTCAATACAGCTGTGCGGAACCTTGGGCTTGAGCCTTTGATGGCTTAGTGCAGCCTAGAA
TGAGGAGCAGAACTATTGTAGACGAAACAAATGCAAGCCGAGCCTTACAGAGTTGGCCCA
GTTTGAGAGAGAGAAGTTGTCCTACTTCTCTCAATACTTTTCACTACAGTCTACTTCAGC
TTTGTGTAGCTGGGATAGAGTACAAATCAACCCTTATGCGTCGCTCCACTCATTACTTTT
GATCTTTGTTTTTTTTTGTTTTTTTTAAAGACAAGAGAGAAAACAACAGTAACAACTTTG
TCCTCCTCTTCTTTCTTTTTCTCTCTCCCTCTCTCTCTTTCTTTCTTTGTCTGTGTTTGC
AGGGCCTGTTCATCTTTCTGATATATGGGGTGTACAACACAGAGGTAAGTCTGCATTGTG
TCTCAAGGCTGTCGGAGTGAATGAGAGAAATGACAAGTTTCTGATGGGCTCCTTGCTTAA
AAGCTGTGTGGGTGGGGTGTGACAGTACGAGTGTGTATGTGTGTGAATGTGTGTCTGTGG
AGGGGGTGAGGGATGGGAAGGAGGGGAGGGGACATCGTTTCCACGCGAGCATCCCACTGC
CCTTCATGCTTGGACTAACTTATATGCATCCGAGTCCGACCATTTAACACTGACACGCTG
CGGTTCTCAACCACTCATTCCTCACCCACATTGGCTAATATTTCACTGCCTCTTTAAGTT
TTTAAaagaacggccctccatttagcagacgg
>NODE_172_length_504_cov_15.634921
ATCTCTCCCCCGTGCCTCCCCTGTTCTCTCATTCTATTGCTCTCCCTGTCTGTTTCTCTC
TGTGTCTTACAAACACACACACACACACACACACTGCAACATGCATACAACCAGACATGC
ACAACCCCTCTTAAAACTGGTTCTCCCCCCATAGCAATTTTGTCAGAAGTTGACAATGTC
TTGATTTAGTTGTCTGGCTGTTCCGGCCAGTTTTCCCTGCTGCGCTAATGTGAACAGGAC
ATCCCGCTGGGCACCAAAGAATACCACTTCACGGCAGCCGCATAGCTGGCAGCTTTTATT
TATGGCGCTACCGAAATGAATGGGTATTAGTGTCCAAACATTTCACCATGCTCCTGCAGC
CACACACAAAAGCCACTGATTTCCAGCAAATCTGCACTTATTTTATTCAAGAAGACTAAA
GCTAGGGAGAGGGGAGAGAGACAGACAGACAGAAAGAGAGGGAGAGAGAAAACATTTATA
ATGACTTAAAAGACCTCAAAAGAAGAATGGGAATTGCGTTTGAAAAGGATTTACGAGACA
GAAATCGAAAAAGAAAAAAATGGCCCCTCTATTTCACTGCATTTTTGTCAGAGTTGAAAA
TGGAAAATATCTATATCCCTAAAATGACTCAACTTTAAGTGCTTATAt
>NODE_174_length_616_cov_7.829545
ACTTGCACATTGTAATTTGACCCTTTGAAATCAAACAAACGTTCCATTCATTGCTCCTAG
TGCTGTAGAGGAAAGCCATACAGCCTTGAAGAAGAAAATGCAGTTTTCTTTCTGATCTTT
CTATTTTCAGGAACCAATCAGACAGAGAAAAGAAAGACATGAAGAACATAGAAGAGAAAA
GGAAAGCTGCAAAAGTTACAGAAAGCTTCATAGTGAAATGGGTTGTGCAAAGTTTAGCTC
AGCACCACTGACCTCTAGTGAAACCCCCAACATGGTCAAAAAATGGGAGTTTAATTGCAA
CAATTTGATTTAGCTCAAAATAATTTCAATTCAGATCAGATCAGTGCTACTTTTGACTCA
TGCAAACTTAGGAGAACATCTGCACAGCTTGCCAATTTTGAGGCTAATAACCAGATAAAA
CTGGACTTATGGGATGTGGTGGAGTCCAGTCGGAGTGGGGAAAGTATACTGCATTTCATA
CAAATTGTTTGGATACACGAAGTCAAGGCTTACCCAAGTCTGGCTTTAGCTCAGTAGGCA
AGCTTAATTTCCGTGACATCTTTGCTGGAAAAAAGAGAACATCCCTCTTTACAAACACAC
GTCTAAGCTAACACACGATGCCATGCAAAGCTAGATCACTAGCATTGGACTGGGATTGTG
CACAAAGCCAAAGTACACAAAACAACAAAAAGGCTGTGGAACAAGTGGCAGGGGATTGTT
TTATTGGCTATAGGAGCCAAAATGCGTTACACAGAAGAAG
>NODE_175_length_438_cov_8.292237
GTTACTAGGACAGAGGTATTAACAAGCATGGCCATCAACAGTCATACATGAAAATGGCTT
CAAATAGCAAGGAAACTTAAATGGACAAACACAGTTTTAAAGCTTTAAAAAAGGGGGATA
TCTCTCTCTCTCATTAAATCATAAGTCACCAGTACATACGATCCTTTGGCCAACCTCTTC
ATTCACTAACACTGAAGGATGGAACGGATGGAGCCAAAAAGCGTGCAGTTGGGGGGAATT
TATGAAAACCTCGTTCCCTACCCCCTAAATTTTTACACTTTCGATCCCATATACGTTGTA
ACCTTCCTTATAAGTTGCAAAATTCTGTGAATTCTGCGAGGAAGTTGGGTTAATATTCTG
TGCATTCTTTGCCACCTTCATTCGTTTCGCCTCGGCTCGGGACTTGTAACAGAACTCAAT
CAAGGCCACCAGCATGGCCAAACCGAGTCCTCCGACCAGAATGTAGAAGACCCCAGCCAC
GTTGCTCAGGCTGAGGGCGCTCGTCTTCTCCTGCGAAATGCACACGAGACGGGGGTCAGC
AGCGGGGCAAAGGTGAAAGGTCAAAAGATTGTAGATAAATAA
>NODE_176_length_704_cov_12.703125
GAGGAGGGGTTGGTGGTGGCGAAGGTGGGGTTCTCGCACTTCTTGTGAATTGTGTCAACT
GAGGCAACAGTTTCGTGTTGGAAACCACTTCTTTTTCCCTCCAAACTCAAGTCCCAAGTC
ACATCCAAACACCAGTTTTCTCTCATTAATCGATTGGTGACGGATGAAAGTCTGCGCCTC
TCCACCATTCATCAAAAATTCAAAAAGGAGGGGGAGGGGGGGGGAAGTAACTGGAAGTCT
TAACTGGTGATAATCTGAGCACTGAAAGTTTTCCAGCTTCTCTCATTTAAAAAACACACC
CTGGTGTCTTTACCTTGTTCCAACCCCACTGGGTAACCACGCACTCATTGTGTTTTCCTC
AACTTGTTAAAACACCACATGGTACATTTGCATAGGATAACCAACATATAGCAAATCATT
TGCATGCCTGAAAGTGCACTTGAGTAACCGTAATTACACGTGACACCAATTACTCTGTTA
CTTTGTATTAAATTATAATGGAAAATTCCACTAGAGAATTGGAGCCTAATTGCATCTTAA
TTTGCATAATTTTGCATATTAATCACATCTCAGATGAATAATAAATTTCAGCCGATTTTT
TTAATTTATGCATAGATACAAAAACAAGTTGAAAAATAATTTGTGAGTGAAAAAAAAAAC
AGGAACTATTACTTAGAGCATTTGTGCTAATTTCTCTCATTACCCGACGTTCAAGCCAAA
GATGTCTGTACTCTTGATCAACAAGAGCCGCATTTTGAAACTGAGAGTTTGTCAAAGCCT
CAGCAGAGAAAAGAAAAAGAAGAAAGAGATGGAGAaacaatttttggaaaaatccatgca
tcgttttt
>NODE_177_length_400_cov_20.120001
AAGCCGTTTATGGCGACACACAATGTGAAAAGGGGGCCGATTTAAAAAGGAGAAGAATGC
AAGCAAGAACAACAAAAGTCAGTTATAGCAAAGTCTATGCCTCTCCTCTCCTATCTTCCA
CCCCCTAGCTTAGCCCACATAATGAGCAGGAAAAAGCTTTATATTTTGTTCACTGGGTAT
TCACAGATAATTTGAAGCCATTGTTTCTGCCACAGATGGTTCTTTTTAATACAATAACGG
TGCTCTTTGTGAATAGCGAGCCCACAATAAAAATCTAAAGCGTCCTCCTGAATAACCATT
TTGTTCTCTCTTGTATAGGCCGAACAAAAGCGCCAGTGAGGTAATGGCCTGCCTTATTGA
AAGCCTCAGAATGGGGATTTGATAAAGATTTTTTTCGCTCCTTTTTCTTTTTGCAAAGTA
CACGGCAATGTCAAAGAGAAACTGACACGGGATGAAAAGGAAAAACAGGCTCGAAAAAGT
GCTTGCCGGTGCAGTTTGCAAAGATTATTCTTATTATTATTATTATTATTATTATTATTA
TTAt
>NODE_178_length_641_cov_9.449298
CGAGGTGAACAGAGGTGAAAACATTGATGCTTGTGTGTGTATCGGTGTTTATTATGAAAA
TCACACATCGGTATAGTTGAAATGGGATTGCGCTGTTGACTGGTGCTTTCATTATACCAA
CAAATCATGCAGTCAAATGAGAAAGTGACCAAAAATCGGAAAGGTTTATCTGTCTCAGAA
TACTGAAAAAAATCTTCTTTCTGTGTCTGTCTCTAACATTATTCTTCCTCTTCTTCCCCC
ATCAGGATGACAAAGAAGGTGGTTCATCCTCTTGAGACAAAGGACCTCACTCACACGCAT
GTGGACACACTCTCAAACACACACACACACCCATACACAAGAGCACCGAGGTCTGCTGTC
ATACACCTCTCATTAATTCCTACCTGTCAGCCGGCTCCCCCTACCGTATCGGCCCCCCGA
AAGGTGACAGCTTTCCAATGACTGACAAAGGCTCTTTAGGTGATACAGAAGATCCCTAGC
AACCGCTGGCTTCTGTAAAGTGCCCCTCAAATGTCACTTTTGCTGCTCCGAGACGTGCGC
ACTCACACACCCACACACAGTATTTTTAAAACAGAGGCCTGCTCTCAAGTCTTCAACCAT
CTTTGACATCCAGAGGCTATGGATGTCACAGAGGCCTCAGCTCTTAAAGCTTTTAACATC
CGAGAGAGATGGCGTTGTTTGACAGCGCTATTGGTGGATGCTATTGTTGCGTGTCGTTTT
TCCCCCCCAAGTGCATGGGATTTGCTTGTTTTTTCTGTTGTAAGAGGCAGATaaggaaga
gcgag
>NODE_179_length_562_cov_8.510676
CTTCCGAAAAAGAGCTGGAAAAGTGTGGGTTTCTCATCTGTGAAGGTGCTGCAGCCGGGT
TCATGAACACAGGTCTTTTCTAACAAAATCTTTCTGCATTTGCTTCTTTCCTCCTCCTCT
TCCTCTTCCTCCTTCTTCTTCTTCATCATCTTCTGGGACTTCATTCTTCTTCAACCTTCT
CTCACCTCTGACCTCCGACCTCTTGATCTCACACACCTGCTCAGATGGTCTTCCCTAAGA
TCAATCATGGCTTTCTTTCCGCTGACCAGCAGCTCATAAAGCGACGGCTCATTAAGGTAG
TGGGTTGTGTCCTCTCTCTCTGTTTCTCGTCCATCTGTCTGTCTGTCTGTCCGTCCACCG
TGCCAAGTCTCAGCCAATCACTTCTTTCTGGCCAGTTTGCATGCAAGCCTTTAGACAGAC
CTGTCACAAGCACTCTTACACTCTCTGTTATTGTTAAAGAGTAATATGGAAATTTCTTTT
TTAGTTGTTGTTAAAAAAAAGCAAGGTTTTATTAAGGTGAAATGAATTACTGTCCTGGCA
CTCCTTAAAGAACTTTCCCTACAATTTAGATTGCTGAATATTTTCTTAGAATTTCTTACA
ATCCAGTGTAATAAAGGACCACACattttcagtgcttttttccccccctgattattgtag
ctctttacagacatatttttttctagtgttcaactcatttgggatt
>NODE_180_length_557_cov_10.062837
CTAGCTGCTAACTTTGTCCTCTTTCATTGGTATGAGAGGTGTTTCCCCATGTTCAAGCAG
GCTAATATGAGTGTATCACAATAACCTGACACCAAATATAATCCGCCCCCTCCTCTCTGG
GCTATTAGTGATGTTTTGTCAAGCTGCAATCAAATTAAAATTTATTTCTCAAATTATTAT
TATTTTTTATTACACAGCTTTTTATTTGCCACAATCTAACATAAACTTGTGTTATTTTCA
CATCAGACCACGAACAGACCAATATTATTTATGACATGGTATAAACTTTGTTTTCTGCTG
CCTGATTGCTGAAGCCCAAGCCTTGACACTTGTGATGTACTCTGCCAAGAACATTAAGTA
TCCGAAAGTGATAAAGCTTCAATTTGCTAGACCATTAGACTAATTACTGCAATAATTAAG
TAACTACTTGATTAGAACTAATGGGTACCTAATTATCCAGGAAGAAAGGATCAGGTGGTA
ATTTATAGAGTCAAGCTGATGTCTTCTGACTTAGCAATGCCGATTACCAAACATAAGGGA
CTGAAACTGGTGAAAACAAAAAAAAAAAAGTGGGGGGGACAGAAAAAAAAAGAGGAAATG
CCATTTGAGTGTTTACCTAGCCCCTGTAGCTAAGGCAAACAGTATGTTAGTATCACAGCA
CATGAGTGGATTGTTGATGATTGTTAATGAAACAAgataca
>NODE_181_length_642_cov_14.512461
AACTATCATCTTTAATCCATGGTAATCACATCTGGCCTTAATCACCAATTCATAATGGAA
TTTATAATGGAATGATTTCAATTATCCACCACCACCGGCACCACGGAGTTCTGAAATTAA
ATTAGGACAATGCATCTGTATGTCTTCGTCTCAAATCTCAATATGTTAAAGGAGTCGGAT
GATCTTCTTCTTTCTGTTGTTTGTGGAACTTCTGAGGTAGAAGTTTGGTTTTGTGGCAAA
GAAATTTTTTTGTTTAAAAAAAAGAGGAAAACCTTGGGAGTTGATCATGTGGGGGTTGTG
GGGGGAGAAATATCTAGCATTAGTGAGGAATGGTGGGTTAAATCACTTACTGAAGATTTT
TAATGACATTTCAGTGTTCCTCGTATAATTACTCTTCATCCAAGATGGGCCGTAATGCTG
TTGGACAGTCGCGGTTCAGGCTCGCTAGCTCGCTTCATTAGCGTGTCATTCCTATTTCAC
ATCAGAGGCTTTAATTGTAATGCTGAATATGCACAGCTCTCCACAGAAGCCTAATCAAAG
TGGATCCACTTGTATTATTAATATCAGAAATCAGCCCGCTTGCTATTTTTTTATAAATAA
AAGAATACAGACGCATAAATCAGCTGTCATTTATTAGCATGGCCCTGGCATATCCGCCAG
ACATGCAAGTAGAGCAACCCCACCCCATCTCCGTTCCTCCCTGCATCACTCATCAAGATT
TAAAAAGAAGAAAAGACGGAGAGGAGAAAAGAAAAAAAAAGAAAAGAAGCTgcattaaat
atacat
>NODE_182_length_602_cov_14.770764
TGAACAGACTGATATATCTCAGAAAGATTTAAAGCCTAATCTGAAATGTTTCTCGCTCCT
TGGGGGAACTAAAGGTGAAGTCAGTTATCTGCCATTATTTGGTTTAAAACATTCCCAGCA
GTATCCAACATCTCTGCCTATTTGATTCACTTTGAGCATGTCTCTCTCCTGGATGCATTC
ATCCTCCCTAAACTCCTGAGTTGGAGTGGTTCGCCTCAGGCAGAGGAAGCAATAATGTGA
ACCCTGGAGAGCTATTCAGAGTGAAGAGGAGAGTGGAGAGGAGCCTCCTCCACTGTTCTC
CTCCAGCGGGCCGTTTGGGAGGCTAAACGGCGCCGATATCCCTTATTAAACCATCTGGCT
GATGCTAATTAGATTATCAGAGATAAAGAGAAGGAGTTTTCTTTGTACATTTTAATGAGA
TAATGTGTCAGGCAATTGCGAGGAGAAGCGTTATTTTCCGAGTGCAGAGACTTTTCAGGT
GAAAGTGTACAAGAACGAACAGATGCAGAGGAATGATTAATAGTGCTTATCTGGAACCAT
CTTGCCTACATAAGGGGAAATACAGATTAGGAGAGTAAAAGTATATGTCTTTTTGCGACT
TCCTTATTATATTAACATTTAAAAAGTGCATCCCCTGACTTCCAGGAAAATTTGGTCAAT
TAGAAAACTCTAATACCGTCATCGCAGTTGTTCTGCGGCATCTGATCAAGtcaaaaaatg
tagttaaatcttctctgcaccgctga
>NODE_183_length_540_cov_21.042593
GGACTGCACAACAACAGCTACAGAATCTATTATTCATTAAGTGTAACCAATATAAAATTT
AAAACAGTCTGGGCTTTTTTGTGGAATTATGTAAGGTCAGCATAATTTTCTGCCTATTAC
TAATATCTATATCATCTTTTCCTTAGTCAGCTCTATTTAAATATGCAATCATTTACAGCT
TTTGACTATGTGTGTGCACACCCAATTTCCAATATTCCTCTAGTAGACTTTTTATGCTGA
CATCAATGGCAAGCTATTAAAGACAGTATTTCATTATTGGTTCCTCTTCCCCAGTGGTTA
TTTACAATCCCATATATACTAAGCACTGATATTAAAGGAGACCATTTTAATGAGGTGCTA
TCTGCCACGGCAATATGTCTTTCTCCGAATGAGATTGTGTTTAAAGATTTTATCAAGAAA
TGGCTGTTCGGCAGGGTTATGTTTTGTCCATGAAATATGCATTTCATATCTCTTTCATTT
CATTAACATAATTTAATTTGTGCTTTGCATTCTGTGCATAATACATATTTGATTTACAAA
ACAAATATTTCCATTAGAAAATGAATTTCATGCGCGGAAAAGGCAGAACTGAAAGATGTA
TTGTAAGGAAATAAGAAAAAAAGGAATTGTATTATCTTTGACTCAGAAAAAAAAAATCCT
TGGCAAGGAGAAATACACTCAATa
>NODE_184_length_804_cov_14.320895
CATGGTGAATAAAGGGTTAATTCAAAATGCACAGTGTTAATTAATACATCTGCAAAATAA
GCCAACAAGGAAATAAAGCTCCTCTGATTGATAGATGATTTCTACATGTATGGCACATAT
TTATAATTTCATATGAACGTGCATCCAATTATAAAATCCCTAATATATTTCTCCATTTTT
GTGTGATCAGGATGTTTACATAAACCTTCAACTCCAATCTTCCCCCCAACTCACAGTAGA
TCTTATTTCTTAAGAAGACAGCATTTTTCTTCTTCATTATACAGGCACACCTTGCGTGAT
AAATAGTAATATTTACTGTTCTCATGCAAATCTTGACTAAACATTGTTCATTTTCCTTGT
TCCAGTAATGAATCAAACGGACACCCTGTACCAGGGAATACATCTCTTTTATCCTCGCTT
ATGAATAAGGTAAGATCCATCCATCAAACGCCTTTCATCCCAAGACAAATTAGCGGGACA
CAGAGGGGCCTGTTTGTTTTTTAATGTTTCACCGCTAATAAGATGAGTTTGTATCATTTA
AATTTTCCAGCCATTTTTCATACAGTGTAATTTTCACTGCACCTCTCACAAATTAATATA
ATGACGCAGTAGCCGGGTGCCATGCCAGATATATAGAGATGTTTGGTTTTTGATGAGCTG
TTTTGAACTCGCCGTCCATTTTTTCTCCTCCTTTATACTTTTTTTTTCTCCCCCTCGCCT
CTCTCTACATTTATTTATAGAGTTTATAAATTATTTGATTAAAAAGTCAGAGGAGAAAAA
ACAGGACGGCGCTGCCCTCATTTTTTAACAAGTCTAAATGTTAGCGTATGGAAATTTAAC
TGTGTATATTTTTTGTGAAGATTAAAATGGACATTGTCTCAGTCATACATCTTATCTGAC
TGGTACAAATGTGCCAGGTGGTTTCCATCACACACATGACGTAATGGt
>NODE_185_length_590_cov_10.822034
CCCACCATGCTTTGATTAGGTTTGGTTTGGTTTCGGTTTGGTGTGTGCAGACTAAAGCCA
TCACCCCAGTCTGTCTCTGCCCTTGCCAAGTTGTTTGCCAAAACGGGGAAAGATTTGGGA
AAGAAAGTTAGAGAGAGAAAAGCTGTGGGCTGTTTTAGCCCACCCCCTCTTAGTTTGACC
AAGGTCCAGCCGACAGTCACCCAGCTCTTGTGGGTTTAGTGAATTGAGAAGACACTTCTT
GTGTGGATTTTTCAATTCTCCAACATGTCATTTGGCTGGGAGTGCTATTGTCCCCTGCCC
CTTTTCTCCCTGCTCCTTCTGCCGAGACGAGTCGTGTCATCCCCTCGTGATCAGCACTTT
TGTTGCCTTTGTTTTTGGCCCTACCTCAGAAGTCCATCTTGTCTTTTATGTCCCTGCCTT
TCATGCATAAGGGAACAGTTGTGGCCTGTTGTGGGGCTGTTCCACTGCATTTCCACCAGT
GGGGTTTCCTTTCATTCTCTTCAAAGTACTACAATGGGGCTCTGAAGGCCTGAATGGCCA
ATGCAGAGTGCACAATCCTACAGAGCCCGCTCATTTTGTTTTGCCAGAGTCAATAAAAAT
GCTAAGTTAAAAGCTAACCCCCTTATGCCCTCCTCGAATGGAGCGACTTGTTTGACCTTT
TTAAGCTCCCCTCTCAATTAACTTTTAATGATAAATTCATAGATTTTTTTTCTTAGCTGT
CATTTAAAGTGCGt
>NODE_186_length_546_cov_16.523809
AAAGGCTCAAAAGGCGTAAACACTTAATAGATTACAGCAGATTTTTGGCAGGTAACCGTG
GAGTCACCCGGAGCCACCCAGCCTTTAAATCTATTTTTGTGCAACAACATCACAAAGAGC
TCTTAAAATACCAGTAATATGCAAACACATAAAGTGTAATGTTAGGAGAAAAAGTTTCAA
AGGTGTGTAAAAATGTAATGACACTAAATAATGACATTAAAGTACGGACAGCACCTCACA
GTGTATGTTTAGACAAAAATAGTTGCTAAAACCCATCCACTCTCGCTGGCTGTTGCTTGT
GGGTCCCAAATAAAACCTATTAAACATAATTATTCCAGGCTGATGGTGGCGTATAGTGGT
CACAGGCCAGTGAAATCTGTGAGTCATAGGATATGCTGTTACTTTTCCCTGGTAATGGGA
AACATGACTCCTCTCTCTCGTTTGCTGTTGTGATTGAAGGCACTGACCTGTCATACATTT
ATAATAGGGGAGCAGGTGTGGCAGTGATGGACCTTAATTTCCTTTAATAAACCTTTTATG
TGCCACACTCTTAATGCCACGCCGGGCCCTCAGAGGTCCTGCTCATAATAGGTTCATTAC
TTTTGATTACTACAGCCTATTGAGACAAACAACTCCCAAACACTATAGATTACATTCTGT
AAAAATGAATGTACCTCATTAGTTTGTAAC
>NODE_187_length_699_cov_16.002861
CAAACAGGCGTGTGACATCACAAGTTTAGCATCAGCCCAACTGAACATAATGGGAGATTT
GATGACTTGGCATGGCTGGTAAAACTGTATGGCAAAGAATGTATAATTAAAAGCAACTAA
TGATGCACTATATCTGACCACAAATGCGCAAAAGATAGAGGATAGTAAAAACAGCTTTGG
TCTTTCTGTCTTCAGCCTGTTTGGCCACATAGAAGGAAACAGATAAATCTGTGTAGCTTA
AACCCCTGTGCCTCCTACAGGATTAAAAATTCATAAGATATATTGAATCGGTGTGGAAAT
CCCAAAATATATGCAATTTGATCAAGCGGGGATTAAAAGTGTCATTGTGCTTGTCAATAA
GGGTTGGTGGCGACGTGGCAGTATCACATTGACTCTTGCGTATTAATACTCAGTGTCCTA
TTGGGCCATCAGCTGATTGTTTGGAATGTAAATGATGCTGCTGATGGCTCCAGTGACTGA
TGGCTTAAATTCCAATTAATCAATTGCTTCATCAGTTTCCCTAATTCAGATCAAATATCT
CCTGAGTGCACACTCTTCTTTCAGTGGTATTAGAAGAAATAAATGCTCTGGAAGTAATTT
TCATCAATCTCGTGTACATGCCAATATGCCTCACAAGCCTGGTCCAGGTTGAGGACTTAA
TGTCTTAAGTGTGTGTTTGTGGGTGTGTGTGTGTGTGTTTAGAAGAGGGATTTGCATATT
AGGAAGGAATGTAAGGAATTAAAATAGGGTTACATATTTGTGTGGACTTACTTGCTTACT
TCATTCTATTTATTTAGCTTTATAGCTGCCAAACTTAagtagaagcctgaacttaatgtt
gcc
>NODE_188_length_412_cov_13.815534
ACACATAAACAAAAGGAGGAAAATTACTGATGTGCTTTAATGATAATCATAATAGCTAAT
CATGGCTGTACGCAGTTGTTTAGTCAAGTAGCATAGTGCACATATGTTTAATCATTTAAT
AACCCACCCGTTCGAAAAAAAAAAGCAAGGTCAAAAATAAATTACATCCATTATTTGCAG
CAGATCTCCCCAAAGCATTTGGAGCGAAAACTGTTTTGAATTTCAATTGGCTTCCAAGTG
GCAAAAGCCCTCAGCTAATACATCAAAGAAAAATTGGTGTCAACTAATCGGTTTAGGACA
CAGATTTAGAATGGTTAAAAATCCCATGAATACTTCAAGCATTTTTCTGTACACCACTAA
AGGCTTGGGAGCAGCGCAGCTGACCTTGTGCGCTCCAGAAACCTGTCCGCCACTCGACAT
TAACTGACTGTTTAACTCATCCAGCCGCGCAATTAGTCCACCACAACGCATAATGTTGTG
TAATAATAGCCTCTATATCCAATTTAGATTACACTTGCTCCCTCAggcattttaagtggc
atgcatcatctttcat
>NODE_189_length_393_cov_19.885496
TTTTTTTTTTTTTTTAAAAAAAGCACATTCCCTGTGAGCTATAGAGGCTTAGAATGGTTA
GACAATTTAATTGGATAAAAGGAAAAGATTAAAGAGGCCCTGACTCTGTTCCATAAATAA
TTGATTTCTAATGTATTTGTAGTGGCAGTGAGACGCTGTTGTTTGGGATTGGGGGATGTT
GAGTGGCAGAACGCTTCAGATTTCCCTCAGTCTTTGCCTTCTTTGTTTTTTCACGCCGTG
ATATTGAAGCAGCATGAAAGGCAGAGAGGGAGCACACTTGCAGCTCAATTTGATCTTACA
TCGTCAGAAATCAAAGATCGTGCATGTAAAGAAGGATCGCAAGGAACTTTTTTGTGGGAG
ACCAAACTTTTCACACTATGTTACCAAAGAATACAATTCTGCTGGTGCAACCCTTGCAAA
CCCCAAAGGCAAAGCCAGCAACTGCTGCTCGTATCCAAAACTAATAAAAGAACCACAAAA
TCCATTTTAGGACTTCAACTAAAGTTTTGTGCTTGGATTAAAATATCCGATAGATAt
>NODE_190_length_674_cov_17.089022
GAGACAATCACCCACATTATTTTGCCTCTGTTACTTTGGTTGCTCTGTGGCTAATACCCT
CATTTGTCTCTGAAGATGCTGAATGCCACTGAAAGAAAGCTGTTTTGATTCTGTTTTCTT
CTGCCCACAACAAATCTGGGCATACAGTTGAATACGCAAGACTCTGTGAAGGGAGCCATT
CAAATTCGATTATGATTTCATATTTCACAAAGACAGTACACCACGAGGATGATTTTTAAT
TAGAACCAGAATCAGTAAAAAGAATGGGGCATGGAGACAATAAAATGAGGAATGCATTCA
TCCATGGGATGATTCTTATTTAAGATCTGTGCCAATGTGCTAACAGCATTAATGAAGTTA
TAAAGAATTATGAGGGGAAATCAAATTTGCCTCGCCACTTGAGCGCCACTAAAATGCCAA
ACAATAAACTACCAGATTGCAAATTAGATCAGTAAAAATATCAAACACATTGCGGTGCAG
GAAAATCCATAATTGCATTTAGTGCCTGGCCTCTCCTGGGGGAAGAGACACTAAAGATCA
TCAGCAGGCTACATGGGAGCCGCTATTGACAGAGCGGTAAAAATCGACAGGCTAACTAAA
TAAACACTCCAGGCTCCATTAAATATTCAACGGCTGAGATTTGACAGTCTAGCGTGCCTG
CCTCTCCCCATCGCCTCCATTGGCTTCTCTCTGCAGCACATCTTCCTCCCTGTCTCCCCT
CCTCCTGCACACCTCCCCCTCCTCCTCCCCTCCTCTCTTCCCCCTCctctccactgtgac
tcctgacagcaataaatgatgcggtgcctgagggcgct
>NODE_191_length_473_cov_4.560254
GGAGTGTTATGTAATATTTTCAAGCACTCTTGTCTTATTTGGTGTACACAGTCTATAAGG
GATTACCCTGCTCACTCTCCCCTCATAATCTGCTCATGATGACGTTATACTGCAGCTCCT
GGGCTCCAGTTCTCGCGAGGTTATGGAAAACAATCCAGACGCCCTCTCTCTCGCTCTCGG
CCCCCCCTCCTCCCCAGCCCTCCCTTCCCACGCCCCAGTGCGCTGTGGGATAGTGCCACT
ATAAAGTATATCCTCTCTCGGAGAAAGATAAGAAGCCCGAGACAGGAGGGGGATGAAGAT
GGCGGACGCCAAGCAGAAGAGGAATGAGCAGTTAAAGCGATGGCTGGGCTCGGAAACGGA
CCTGGAGCCTCCTATTCTGAAAAAGAAGAAGACGAAGGTGAAGTTCGATGATGGCGCCGT
GTTTCTGGCCGCCTGCTCAAGCGGCGATACCGAGGAGGTGCTCCGAATGCTTGACCGGGG
CGCTGACATCAACTACGCCAATGTAGACGGTCTCACCGCCCTCCACCAGGTTTGTGTTAG
CCTACTGTAGCTGTTAATGTCACCACAAGACACAAATATCGctctgctgctagcaactgc
tcgccctggaacacctg
>NODE_192_length_637_cov_12.351648
ATTGTAAAATATATAATTATATATATTTATTTTTTATTAGAAGCATATTTCCATGTGTTT
ATTCTGCAGCATTGTGGTGTGTTTTCATTGTAAAAATCCATCTGTTTATCTATGCATACA
TCTATGCATGTGTCTACGTGGTTGTGTGTCTGTCTGGTTGAGGTGTGAAGCTGCATCACC
AGCACCAAAGTGAACTGCAGATAACCTCATGACGTGGCACAGACATAGTATTCATGCCTA
TATAAAATTCACGGCGGCCGCATGTATCTGGTGGTGGTCTGAGCCGCTGATAAGGCTTTG
CACACTATCTGCCTTCAGTCTAGATGAAGGATGAGCTTCTCAGCCATAGACGTTGTCCAT
CCTGCTGATGCTCCCTCGTCTCATCGTAAACTCTTGTGCACCCTCTGGTGCTTGCTAGTC
TCCCAAACTTCTTTGTGTAGCCTGCTTTGCAGATTGTCTTCCTTGTCTGTGTGGTTGCTC
ATTATTCAGAGACAGACGGATCTCAGGTCATCTGCAGCTGCAGCAAAGAAGAAGCAGGAA
AGATGGCGATCATCCATTAGACCGACCGGGCGCACGCATGAAATACGAGGACAACTTTTG
GGAGGATCGCTTGAGGAGAAGATTGTACCAGTGAGTTTTTTTCCCCTCCTGCTTCTCGCA
CTATATTTCCAGTTTCGTCAAGGTTTTCGGCTGGGCTTTCAAGGTCTGCGAGAACGTCGC
TATGGTAGATCATGGGATATAATGTGGAGAGCGCCTCGTGAATGACCTGGAAAGAGCGGA
t
>NODE_193_length_692_cov_11.559249
CAAATAAGGGGGGATTTGATTTGTGTGTTGCACAGTAAAACTTGAAAAGGGTCATTAGAG
ATTTCTGTACACATGCATAAACATAAAAATGAGTGCAGGATTGCCTTCACACTGTGAATA
CAACAGATATAAATAAGTTCAAGGTTTCAAGGTGTCCTATAACACGGCACTACATCAGCG
GAAAGAAAAACTTCCAATAGCGACCACCTCCCTTCTTTTTAAAATTCTACAAATATTCCA
TTTCCAGGGTTTATCCAGGTATGAGTCTATTAATAACTTGGATACAAAGATATGGAGCTT
CAAACTGAAAAGGCAAATAGCACTCTGTCTGCCCGGGCTAAAACAATGAATTCTAATGCA
TCTGGTTGGGGGAAGAGATAAGAGTGTGTTATTAATCTTGTGTCACATATATCAGCTAAT
TACATACTTGCTATTCCAGTTCTTTCCATCTTTACAGCCCAGCTGTCTCAGGACACTGCA
CCTATGGCAAGGAGATAAAAAGGTAAGCATTCAGGGCTGGTAAACAGAAATGGCAGCAGG
AATTTATCACTGGAGTTTTTTTTTTGCTTTTTGCGATACTTGCCTGTTGATAAAATCTAT
GGCTTGTGCTTTGAGCTGCTCGGCACTGTGCAAGTCAGCCAGGATGAGGGTGTCGGCCAC
ATTCTCCACTGAAAGGCTGTTGCACAAGGCCTCTTCACACATGACCTTTAAACGCTCCAG
AGCGTACTGGGGGTGGAGGTGAGAGGGGGAGACAGAAAGCAGTGGTTACAGTCTGGATGT
AAAGTAAATCCCCATGGTCTGAGGTTTtgtctcaactattccaaacacacacaaag
>NODE_194_length_909_cov_8.891089
CTTTATTTATTTATTTATTTTTTTTCCGGTTACAAACTCGTGGGTGTGTTTGATAGGAGG
CATGAAGGCATGCAGGCACAGTGTTGCCTGTTGAATCACATCATCAGCATCAACAATAAA
AAAAAGGAAAAAATGGCAGGCAGATATAAATGAATATTCCTCACCTGTCTGCTCATGTTG
ACTCCTCTTGTTTGGATTTCACAGTGGGGGAAAAAATAAAGGCGTATATTTACTTTTAAT
TGAAAGGAAATTAAAGACGCATCCACATCCGCATGTGACAAAGGAAGATCACAAGGCTTG
GGAGTGATGATAGCTTTTGTTTAAGATGGATTTCATAAAGAAAACCCCCCACTGATAATG
ATGAAAAAAAAATCTTGGACATTTCTCCAAATACAATTACCTCGGCATCACCTGATTCAA
TCAAATGCATTTGCATTCTGTTTGCATGCAGTGTTCCGTGAACCGGTAAACAAGGCAGGC
AGAATAAATCTGATGTGTTTTCATGCTTATGGTTGCTCTTCTGTTTGCTACATTTTATTC
TGAGTATTTGAATTTTTATGAATTGATAAATAACTGCACAAACATACGCATAGCTGTGTG
GATGGATGTTCTAAAGATGGAGGGGCATATTTTTGCGAACCAAAAAAGAAAAACGGAGAA
TGTTAGTTCATGTTTTGAGACAGATGTTGTTTGGCCAGCAAGCATGGAGATTAATATTTG
ACTGTGTCTGATGTGTACTTAAGAATGTATCAAAGAAGATGCATCATTTTGGGGCCTACC
AGAGGATGTTGCAGCTGGCGCGATGACAAAAAGCATAAGGCCACACTTGGCAACAGTCAG
TCATATACTTACAGCCTGGATAGCTGGAGAGAAATGTAGTGATTACACCACAGTCTTGTT
CCCTTCTAATCCCTGACCTTCTTTCTCcctggacacttggaccttaactctgtttgtaaa
attctcactctgcctcatgttttcacatagtgtatgtgtctaatgttggctgatttgcat
ggaaaatttatttacagatccaggccggtctac
>NODE_195_length_922_cov_21.163774
CAACAACAACAATAATAAAACCTTTGGAAAACATTTCATAAACCATCAGCAGCCAATTAG
AGGAGCCGGCACAGGCTGTGCTGTGCTGTGCTTTGTGTGTGTGTGTGTGTGTGTGTACGT
GTGTGTGTTGGGTATTAGAGCGTTACAGCGCCCAGCCCGGCTGTGCCCTGCAGGCCCGAC
CTTCTAATCATTATCTGTCTGTCTTATTACGCTCCAAACCGGGCCACTCTTAAATAAAAT
ATGCAAAGGTTTCTTAAATGATGACCTGAGGCTGCGCGCGCCGCCGCTGCTCTACATGCT
GTTAATCTGAGAAATGCAAATTCCCTTCATCTCGCACTCGCCTTTATTAACTTTTTTGAA
TTTAAAATTCCACGAACAATGAGTTCTGTCAGCTTCTGAAATGATATTTTCTCTCCTCTT
TTTATGTGCGCACGGAAGCGAGTTTAGAGCATGAAATTACCAGGGGAAATATGAGCGGTT
TCATCTCTCCCGCACAATTTAATTGGCTGCTTTGCAATTATTAGTTTTTGCTGCTAAAGT
TTTTTTCTACACTTTACTGTTACTGTTTCCTTAAAGTGGCAGCTCACAACACTGCTTTAT
TTTTCCATGTATTTGTGTGCAGTTCCAGCACTAACCATTAGCCAGCCGCTCTGATTGGAC
GGCCCTCTCCATGTGATTTGTGCAGTGATTTGATATTCAGATTTCAGATTCAGGGATGCC
CAGAGTGGTTCAGGAATTTCTACGGCAGATGAAAATCAGGCTCACACATGGAGTCAGCCT
CAGACAGACCGACACACAAACTGAGGGCTCGACTTTAAAATGCACAACATGTTTGACAGC
ATCTGTGTCTTTTCCTGAATTCAGCTAAAGTAAATTCTGCAGTTCTTGACCTCCAGATTT
CACACACAGGAGGATGTCTAATTCCCAACTTTTTCATCATGCACTTCTTTTCtccttctt
gctctgtgtccacattttcctttttctccgtaatattattcaccctgcctccatccgtcc
gttattcagctctcctccttcagcccatgtctgtttttccctctca
>NODE_196_length_496_cov_13.743952
AAAAAAAAAAAAAAAAAAGTAGCGCAAATGCGAGGAGAATAATTACATATATCATGAAGC
CGTCCCTTTTATTTCGGATGTCACTTCTGATGTCACTGGCCGGCTTTGGCGCTAATTTGA
ATTCAGACCTTTATCAGTCGCCGGCAGCAGATTTTGAGTGACAGCGCCACCAAACGCCTC
TCGCCAGCCGTCCTATTGATTTCTCTAAATCCCCAACAATAGCATTTGCATGCTTGTTTC
TGTTATAATACAGATATGCCGTTTCGGAAATTAAAGAGCGGCAGGCAGACCAGAGGTAAC
TAATTGTGTGCCTGTGTAATGAGTGCAGTTTCAATTTGATATAACCCACAGCTTTTCCCC
TCGCAGGCCCGCGCTAAGTACTTTCAAGTCTTTGTGGGGAAATAATTGATTTTTTGTGCT
TTGGGCACAGGGAAAACTATTATGATCTTTTTGAATAATGGCAGCAGGAGAAAAGGCACG
TTGAACGATTTAAATTGGTATTAGAGGAGAGGAAGGAAGGGAAGGAGGGTTTGGTGACGG
GCGGAGGACTGATAGCGTAGCGGAGTCCTGGATTTTGACTGACAGTCTGCAAATGTCTAC
CAGTATGTTGATTACTCATTCTCTTaaggtggaagtgggg
>NODE_197_length_722_cov_13.727147
CTTTTCCTTTGCTTTCCTTAATACTTGGCTCCTTTCTTTTCGTGTTTCCCAACACTCCCG
CGTCTATCAGTTAACTTTGTGTAACAGCCACGCAGAGCACATAAAATGATTGTTTGTGAG
ATAAGGTCTCTCTGTGGCATCCCCTTGTCTCGGTGATTGAAAGTCGCTGGGTTAAGAACA
TGACTAAGAGGTTAACAGTAATAAAAATAGCTATTAAGCATATATTCCCTTCCAACATGT
CACTACAAGAAAGGGAGAGAGAAGGAGAGAGAGAAGGAGGGAGGGATACTGGCACCTAAT
TACAAGGAGCGCACTTGGCTGCTTTTATCAGTAATTGGACTATATAGCCCTTCATTATAA
TTTACTTTCTCCCCCAAACTGTGATAATGCAGACAAGCAGAACTGAGTGGGCCTGTTAGT
GGCCCAGAAACTGACACCAGTTAATGGTTAATTATAATGACTAAATTAAAGGAGTGACGG
TGAGAGGGCTCTGGATAAAGCCCAGGCACTTAATTTAACAGGATCACTATCAGAGAAAAC
TCATGAGAAATAGACGAGGTAAAGACAAAAAGAAATAATAAAAAAAGAGAAATTAGTAAA
AAAGAAAACAACTGAGAATGTATTTTTTGGAAGCTTTTTATTGGCTTCATTGTCAGAGCA
GGGAGCTGGAGATGTGTCCAGGGGATTAAGCGACCATTAACTGTCTGTTTCAGACTGATT
GAAAACAGGGTGAAAATATATTTTCATTTAGGCATCCACTCACCAGAATACGTCTCACTT
TAAGCAATTACTGCTTGTGAAAATGTAACACCCAGACAGACAAAGGAATGCTTACATGGC
TGTGGCAGGCTggcggtaaacgcgct
>NODE_198_length_500_cov_17.927999
TCTCCGAACATTTCAGTCTTGTGTCCTGCCAATTCCCGTCCCCATTGAAACGTATCAATT
TATTGTTGGTTTTTCTTACATGTGTTTTGAAATCTAAACAAAAACAAAGAGTATAAAATC
ACTCTGGGTATCTTTCACAAATAATTCTCCAGACTCATATCTGCTCTTTGTTTTATACAC
TATGTAATAATCACGGATCAGAGCTCTGGCCATACATTCATTCATCCATCCCTCTGGTCA
TGGCCAACACGATACTGTTCTATACTGTGCTCTGCTTCTTCGATGCCTTGGCAGCAAATT
AAGTTAAAGCCTGCGTGGAAAAAAGAAGCCCTTAAATGTTGCCATATGCAGGATTGCATG
GGAACTTCCTGAGGAACACATGTTGTTCTGGGTCTCTCGGAGAGGTGTTGAGTCTGTGTA
GTCTATAGAGTGCGACTCAGTATGGTGGACCACTCAACGCCAGCAACAGAAAACAACCAT
TTACGGTGTACCATAATATTTTGGGGAAAATGTCACATTTAAGACCGGTCAATTCTGAAC
AGGTCAGCGGTTGTTGTATACGTTGTGCCATGTTACACGGGGACAGTCAGCTCCAACTAA
ACGCTGAATGTCAAAGTGCTCACATGTTTACGCTTGATACTTTt
>NODE_199_length_636_cov_26.117924
AAAGAGAGGTAGTGCGTGGCAAAAGCGGTTACATATTGTGCAGCAGACAGACAGACAGGC
TGGACAGAGGTAATGAATGCAGTTATTAAATTGTTTCAGCAGCAAAGAGGTCTATTCTTA
TGCCATTATAAAGGGAACAATTTATCCCCACTGATCGGCCCTGTCTCCTTTCTCCTCGCT
CACTTTGATCTGCCAGCATATTGCCTTGATGTGTCCTATTCAATAGCGAATCTGGGGCAA
TTTTAATGCTTTTGTACCTCGCCACCGCTCCACTTCTCCCTCCCTGTTTAAAAATAGCTG
TTAATTATAAGTGCAGTTTAAATGTCTCTAGTGACCCAGAAATGCAGGTTGGAGTGAGAA
GAAGGGATTGAGCATCTCCAAGTTTAAAAAGAGCGAGACACTATTTCTCTCCCTCTTTAT
CATGCTTTCTTCAATCTCTCTTTTCTCCTCACACCCCCTTACCACTTCTTTGTCTTCTCC
AATCACCTCCCCTCCGATTCTACTTCTCCATTCCTTTAGTGTTCCTCCACATTTCTTTTT
CGCTATCTCTCGCTCTCTCCGTCTCCTCTGTGGTGTTTCTTCTGCTCGGTGGGAGTGAGC
AGGGCCAGAGGATAGGGGATTCAGTTCTTTCTCTCCAACACACCAGAGAACTGCAGTGAG
ACATCGGAGACCATGGTTGTGAAACCGCTTCAGTCTGCAGATTGTATGTGCGTCACGCCG
AGTCTTTGTATCTCTCTCACCAACTTCCTCCTCTTATGCAGCCGCAGGAGTGGGATGTTg
>NODE_200_length_302_cov_1.490066
ATCTGATTTATGTTTCAAGGCTGTAACTCACAGGGAAATTAATGCATTTAAGATTTTTTA
AGTTGTAATTAAACTTTAAAGTTCTCTCCAGTTAATTGTGGACCTAATAAACAGGCAACT
TACCTTGTGTACTACAAGAAAATTAATAATAAGCGTGGTGAAAATTATAGTGCATTTTGC
TGAAGTAAATCATTGGTGCTAAAACATTCTGTATATTATTTAAAATATTGGTCTTTTAAC
CATTTGTAATGAGTTTGTGTTTGTATGAATTCACAGGGGGAGTACTCTGGGCAGTCTGTT
ATCAAAGGTAGGCTTTCTTCTGTTTTTTTGGTTCGTAAAACAATAATTAACATCCTTGTG
TGAAACTTCACCAGCGGAGTATGATGTGATTTGAATGTCATGTCTGCGTACTATTGTCTT
GCAGGTAaagaaaacattttggtcaa
>NODE_201_length_563_cov_13.586145
TATTCTCCCCTCTGTCTTTTTTTCATTTGAGTGACTATGAACTGGAGTAGCAGCAGCAGC
AGCAGCAGCAGCAGCAGCTGCAGCCTCTCTCCCTGCTCGTGCTCAGTCGGGGTAAGGCAA
TAGGTTTAGCAGGCGAGGAGGCGAGGCAGATTTATGGTGGTGGATGTGACCTCTGGGGCC
GTAACACGGTGATGGGTGAGTGGCTCTCAACGGTAAGCTACTGGCACTTGACAAAGTGCC
CGAAGCAGAATGAATTTACTTCTCTTTTCCTCAATCATCAAGCAGCCACTGCCCTGACCC
CCATCCTGACTGCTATAACAAGATCTCCCATCTCACAAGGGCCTGAAAAATTTACTGTCA
CATCTACTTTTCAATGAGCTCAAGTGAGCACTTCTTTCACCTTCAGCGGAGCAGGTGCTG
GTGTAGAGGAGGGCTAACCTGCCCCAGCGTGTGTTTGTGTGTGTGTTTTATGTGTGGTAT
ATATGTGTGTGTGCATGTGTGCGCGTGAGAGAGAGAGAGATGGACATACATGGTGAAATT
TTTGTACACACATGTAAAGCTGGTCCCCCTCACTTGCTGCCTCACTCACCCCTAAGTAAC
CCAAAGTCAGTGTCTCAGCCACACAAATCCTCACAAATGCATCCACACACTAGAATGTGC
AAAATATAAgataacagaaaaaagatagacaaagacacagaaagaca
>NODE_204_length_473_cov_9.420719
GATTCTGGTACAGGGAGGGGGGCGTTTCTGAGCAAAAGGGAACAAAGCGACTAGTGGAGA
GACTCTTCCAGTAGTCCACTGCACTGAGAGAACTTTTAGTACGTTTGTGCTTTGTACCAA
TATATCAAAATTACAATATAAAAAAATCTAAAAGTCAAGAAAACTGAAAAAAATGTCTGG
AGGGTTGGGGGACGCTCTTCCCTTATTACTAGAAACAGTTACTCGCTATGCATAACCTAG
TTAATAGTTAAATTTGCTATTGCTTTTTTCTTGTCTTGTTAAAATGAAATCTTTAGATCT
TTTTCAATAAAGTTTAGTCTTAATAGAATGTTATAAACAGTCGTTCTGGTTCAATATAAC
CTGTGATAAGTTTGTGTAGTTCTAAAAAGCCACTCCGTCCACACCCTCCCTCCACTTACT
ACCGCTTTGTGATGAAACCTTATGCAAAAATGTGGGTCTGAAAGCATAGTTTTCAGTTTT
CAGTGAACATTTTATATAACATTCAGCTCTTGGAGGCTTGAGCGGATAAATTTAAAAAAA
AAAAAATAACAAAAAAAAAAATGTTCTTTGAGGGTCATTCATTGcactggactaaatcgg
tcaaagtcactaaagag
>NODE_205_length_506_cov_12.440711
AGCTCATAATTTTATTCACTTGGTGTGATTAAAACCAGAAAATGTGATATGTGTTCCATA
CCGAGAGCATGATATGTATTCCATACAGTGAGAGTAGTGATGAGTGTAGTGTGTTGTGAT
GAGGGACACTAGGTTTGATGGTTGTAGCTTCACACAGTGCAATAATAAATTTGGGGCTAT
GGGGGTCTGACATTGTCTGCGCTCAGTATAATTAAGCGGTGCATTAGAAAGAGGGCTGGA
ATAAAACATGAGTATGTAAATGCAGCCTGGAGCTGATGTTCTAGTGATTATTACAATGCA
GATAAAGCATTTCTCACAACTGCCTGTGTCTACTGAAGCCTCCAAAAACATCTGGACCTT
TTAATTGAAAAATGGCATGGTGTTTCGCTGTGCTGCTTTGTGCTAAGTGAAGTCAACAAT
TAAGACGAAAATGTAATTGATAAGAATTGCATTGCTCCATTATTTGGTGTTCTAGTCAAG
AAAATTGATTTATCAATTATTTACAGGTCACAGAGCAGAGGCCATGCATTTCTGTTTTCA
TTGCATCATCATCTCGGAACATACAGCACCGAGCCGAGAGCATCTCTGGAGCTGCTCCAC
ATGAAATCAATCATAACATGCATATTATGCTCAAAACTAATtactttttt
>NODE_206_length_483_cov_13.238095
TAAAACACCCAAGCGAGAGAGATTGAAAACGGGAATGAGGAAGCAACGTTGAAGGGGAGG
GTGTGTGTGTGTGTGTATGTGTTGGGGGGGGGGATTGTGTCTCTAAATGTGTCGCTTGAT
TGAAGTGCGTAAGGTTCTGAGCTAATTACATCCAGAACCGCAGCCTAGGAACAGATGCCA
CACTTGTGCATCAATAAATGCTTATAAGTAACTTATTTAGGGCTGCCTGCCATGCAAGGA
AATGGCATGACTTAAAGCACAAGTGCCCAGGGGCTATTCCCCAGCTCTTTGTCTTGTCAT
CCTGCATCTTTTAAATCTATTCACCGCTTCAGAACAACACAGGCAGACAGCAGGGCATGG
CAGGAAAAAAAGAGTAGAGGAAGGGAAAAAAAAGATACAAATATTCACACTTTGCAGACA
GTATTATGTTTGCCGTTTGGGTTGTCTGGCATCAAAGATATGCTGTCTTCTCTTAGATTT
GTGAGTGGTAAAGGAGTGGTAAAGGAGTGGTAAGAGCGCTGTTTTAAGGCCAAGCTCCCG
TTTGATGAAATGCAGCTGTTCTTTAAAGTTTTAAGATAAATATGTTCTGACTTGAGCGTA
GAGAGATATATTAGCTTGACAAGTTgg
>NODE_207_length_645_cov_9.604651
CCTCTCTCCCTCTCTCTCTCTGCCTCCTCTGTCTGCTTCTCACGGCTGGGCACAGTTGGG
GAGCAGCTCCTTATTCATTCATGAGAGAAGCACCGGATAAATAAAAAGGTTCATTACTGT
GCTAAAGTGTTACTAATGACATGTACCTGCCACTGAGCACCTCCGAAAATCTAATGTGAC
ACACTAGAATGGAAAATCTATTCTGCTGCACCAAGGCCTCCAATGGTGCTAGCACATACT
CTATGGAAATTTCTCTCCGCTTGCCCTCCAATTGTGTCTCTCTAAAACCAATATTTACAA
TCCCATAGCCATTATGTCCTACTACGCCCTCTGCGCCTGCTGTTGCGACCTCCATATTAG
CTGAAAATTGGACTTTGCAAACTTAGCAGGGGAGAAGAAGACTCTTCTCGCAGATGAGAG
GGGGCAGCACCAGGGGGACTCAGCGTGAGGTGTGGGGTGCTTCTCGACTCCCCGCTGCAT
GCCCCCAACCCGAAAGCGACAACACCCAGCAAATGCTAAACAAAAATACAGACAATCTCA
CACTGCTGCATTCCATCATTCGGTCTCTTCACGAGCATACTAATGAAATGCTAATAAAAC
ATTAACGGACGTCAGACTTTACATTAAGGCTGCACTGAAAATTTTCTACTTGAGATATGA
GTTCTCTTTTGCCACCAAAATGTGTCACTTGATCACGTATATTCAGCCACTGGTTCATAG
GCCATGCAAATAAGCCTGACAGCAgcacttaaccagtaactagaaagaatgcttttgtaa
tcatctgat
>NODE_208_length_807_cov_9.401487
CAATTCATTTGAAGGAAAAAAATATCAAAGGACGTTAATATTTCTGAGCAGTGCATAAAT
ATTTTCGTCATACACACTTTAATTTTGCAACATTTTAAATTCATATTGTTAACTTGAGTT
GATCCCCCTCCATCAAATGCAGGTTTAAGAAAAGCCAAGAAAAGGCAAGTACAGGGCCAT
AATTGATGGCTCAAAGTGTAAGCTTTCTCTCTGAGGGTCTGCTCAGGTCCTGATCCCCTG
GCCTCAACCTGAAACAATCACTCTTAGTTAACGACAACACTTCAGCTATTGACAGCGTGA
TCCCGTAAAGCAGACACTTCAATCAACAGAGCAGCCGGAGGAGGTGTTGTGTTGGAGGAG
AATAAAAGAAGGAGGGGGGCATGGGGACGGATGAAATCAAGAAGTAAATAAATGAATTGA
TGAATGAATAATAGAGTGGCCAGCTAGTGGCCTCTTGGAGCAGCAATGCAGTATTAATAA
CTGACTCTTACTGTTCGTCTCTGTGTCATCACTGATACTCTTAGGTGGACCATGGCCAGC
ATAACACACTGCTGATCTGTACATTCGATCCGGATTACGTACTTTCTTCAGTCCTTCAGG
AGGCAAAGAGAAAAGTAGAGAAAATCGAGGAAAAGAAGCATTCTCCCAGCCTGTGATAGC
TAAGCAAACTCCCCATGCAAGCAATATCAGTAACAGAAACTGCACAGTATGTTGAAATAC
ATTTAAAACACACAAGAGCTGTTGGGCAAAATATGATGGGAATAATATTAACATTCTAAT
ACGATAAGGCTCATAAATCACATTGAATTTGTCCGTTATCTGGTTAAAAAAGTGAAGTTC
ACCACAAACTGAATATTTTTGTCCCCACAACAAAAATGGCCTGTAATAGGGGTCACACTA
GCTCTGGCTTGGTTTgatacgggtcagtgaaacttcttgttgtatcaatgg
>NODE_209_length_639_cov_9.417840
CTTAAGAGTTTATGAAGAAAGAAAACACACGAAAAAGTTAAAATATGTCTGTATGGATGA
TTCTTTTTTACATTTTTTTATCATAGGTGTCAAACTTTATAAGGTTGTGTGTCAGTGTTG
TTGCAAAAACATCCACAATGCACAAGACATGATATGCATGTTTCTTTATTTCATAAAGAG
AAATGGTGTCTAGACAAAAAAGTCATTTATATAACACTAGCAATTGAAATGAATGAAAAT
GGGGTTTGCACAATACCGTATTTACAATGGTTATTAAGTCATTTAATTAATTAGGGTCAT
GTAGCATTTAAAAATTAGGTAAGAACTCTTAGTAGAGAATAAGCAAATAACAGCTATTTC
AAATTGACAATATTAACACAAAACAGTCATCTAGAAAAATGAGAGAAAATAAAACAACAA
CTTGAACTACAAGCTTAAGAGCTATTACATTAAAAATGATGCACCAAAATCTACTAATAC
AATAATCCATATAATCTGTGTAAAAAGCATGTAGAAAAAACACCTGATGCAGTTTGCTGA
TACAGTCATTGACCAGTTATGAGAGGTATGAAGGATTTCACAGGTAGATAAGTGTGAGAA
AGTCCGCACTGGTGACTCAGGGATGGGGGCCCAGGCCCCTGCATACACTCACTTCACTTG
AATGTGAACTATGGCCTCTGCAAGTTCTAAGGCAAATATCGGAGGTGCACTTGTATCCAT
GTAATGCTGACCCATCCCAAACGTTGGATTAAAGACAAGGTGAGGAAACTCATTCTTTGT
TTC
>NODE_210_length_401_cov_9.830424
AAAGACTATTGGCATGGCTGTAGTTGGAAGTATGGAAGGATTCTGCAGAGAAAAGAGTGA
AAGTGAGGTCAGACTTTGGAGTCAGCTCCCTCCGATCAGTGCCTTTAAACCCAATCATCC
CCTTTTCCCTCTTTCTTTTAACTATAATGCCTAAATCCAATTTCGAAGTGACATTTTCTA
TGGTTACTGGTGCCTTTTCTTTATTTTTTTCTCTCTTTTCTCTCTCCTCTGGCTGTGTTG
TGTTTCATTTCCTCTGGGCTTTCTCCTGTCACGCTGTCTGATTCTTTGCAGATGGATGTA
GTGAGTGCGTTCCAGAGTGGAACTTCCTTTCAGGGGGCTCTAAGGCGGCAGGCCTCCAAC
TCCAGCCAACAACAGCACGATGTAACCAATGTTTCTAGCCCTACACATGTAGCCTTTTCT
ACTACTACCACTACTGCCACTGCCGCCAACACCGCTTCTGCCACTGTGGGGTGTGAGTGC
GTGTTCTCCTCTAGTGCATGAGACTTTTTTTATTTCTTCTTCTCTTCTAACATCTTCCTC
CTCCa
>NODE_211_length_512_cov_11.597656
ATTTAAGTTTCGCGTCCCATGCCAGGCTTTCGCATGTGCACGTACACGCTCCCACAGAGA
AACATCTCGTGGTTTCCCAGGTTTCAATAAAGTGCCTTTCCCTCTTCTGCCCCCCCTACC
TCTCTCCCTGCACCGTGGTAAAGATGTGTAATTCAATGCTCAATTTAGGCCTGTCTCAGT
GGAGATTTTTTTTGCCTGCTAATTGATAGAAATTAAGCCATTAATCAAGCCACTAGCCAT
CATTCAACCCAGGGAAGATGAATACAAACTTTCATAATAACCACCTTCCCCATTTTAGCC
CTCATTAGCATTAATTTTTAATGTAATTATGCTATTCTTTTACACTGAGCTCATAAATTA
CTGCTCTTTTGTTGCTGGCTGGCCTTGTAAAATCCAAAGTAATGCTTTGTAGTCTGATCT
TTAAGGCAATTACTGGCTTCTTCACTCTTTTATCTCCCTGCATTTCCAATAACCTGCTCT
CTAATGATTTATCTCCGCTGTACCCCCCTCCTACTCTCCACTCTCCCCCCACTCCCTTCC
CCGCTCTTTCTCTCTCTGCACCAGCGGCCAACTGCCCTGCTGCCAGCCTCCGCCTCCAAT
CCCCCATCcgcccacgttctccccatctctttacagcaggcccagatacattggtg
>NODE_212_length_881_cov_9.725312
ACTGTGTGTTGTGTCGGTTTAAGAAAAAGAAAAAGGATGCAGGAGTCTGGCTTTCACAAT
AGCAAATGATTTATCCTATTATCTCTGATTTTCCATTTGATGCTGTAATCATGTGTACTG
GAAAGATTTGTGTATCCTAAACCTCCAGAACATAATCATGACATTATAAAATCAGCCTGA
ATAGTTACCTCAGGCCCGCAGACCCAGCCTTCTGTCGGCCGTGCTCACTCAGCCTGTGTT
TGAGTGTCAGCCAAGTCAGCTATGGCTGCTCCAGAGAGCCTGAAGTCTGTTGGGGAGACG
GGACATTCCAAACAGCATAACTCATTCTTTACACCATCTCTGCTGCCATTAGTTAATTAT
ATGCAGGTGTTTTCCTTTCTCAGGTTTTTTGTTGTAGATCTAATAAAAATGTAACCATAA
GTACATAAAGCCAGAAAGACAGCGAAAAGGAAAGGGGGAGACAGTGTGGAGGAAGTGGCT
GAATTTGCTGTGTGAAGCAAATTACTGCCCCCATGTAGATTCATCAGTTCTCCCTGCTGG
ATTAAGGAAGGGCCTTTCTAATGAAGTTCGCCCCGTCAAAATGAAGGGACTAATTCTGAT
TTAGCTGAGGTAATGAACTTCCCCTCTCCTAGTGAGAGCAGCACCATGGGGTGAGGAAAG
AGGGGTGGTTGTGGAGGGGGGGAGGTGTGGGGGCAAAGGAGAGTGGCAGCAAGAGAGAGC
GGGAGACAGGACGGAGATGAGACAGGAGAGAGACATGCAACGAGGACAGATAGAGCTAGA
AGGGAGAGCGAAAGCAAGGTGGAGAATGAGAAAAAAAATTATGCAAAACGGCTGTCTCGT
ATTTGCTGAGATGTATTAAATTTCCAGTGCGGGTGCCTGTGTTATATAAAATTATGTTAA
TGTCTTGTGGCCCGCTGCGAATGGCGGCTTGCTGGTCCtgagcatgcgtggctggccgct
acacggagcgcactcagtgggactcagcttttctattaaggaaaacctctagacacctga
tgatg
>NODE_213_length_573_cov_13.961606
CACACTGATGTTGGTCGAGAAGGCCTGGCTCTCAGTCTCCGCTCTAATTCATCCCAAAGG
TGTTCTATCGGGTTCAGGTCAGGACTCTGTGCAGGCCAGTCAAGTTCATCCACACCAGAC
TCTGTCATCCATGTCTTTATGGACCTTGCTTTGTGCACTGGTGCACAGTCATGTTGAAAG
AGGAAGGGGCCCGCTCCAAACTGTTCCCACAAGGTTGGGAGCATGGAATTGTCCAAAATG
TTTTGGTATCCTGAAGCATTCAAAGTTCCTTTCACTGGAACTAAGGGGCCAAGCCCAGCT
CCTGAAAAACAACCCCACACCATAATTCCTCCTCCACCAAATTTAACAGTCGGCACAATG
CAGTCTGAAATGTACCGTTCTCCTGGCAACCTCCAAACCCAGACTCGTCCATCAGATTGC
CAGATGGAAAAGCGTGATTCATCACTCCAGAGAACGCGTCTCCACTGCTCTAGAGGCCAG
TGGCGGCGTGCTTTACACCATTGCATCCGACGCTTTGCATTGCACTTGGTGATGTGTGGC
TTGGCTGCAGCTGCTCGGCCATGGAAACCCATTCCATGAAGCTCTCTGCGTACTGTACTT
GGGCTAATCTGAAGGTCACATGAAGTTTGTAGCTCTGTAGCAATTGACTGTGCAGAAAGT
CGGCGACCTCTTTGCACTATGCGCTTCAGCATCCGCTGACCCCTCTCCGTCACTTTA
>NODE_214_length_765_cov_11.852287
ATCCCTTCTGGGATTGAACATCTTTGCTTGATTCCTTTCACATCCTCTTCTCTGTAAATA
GGATCAATTATTTGAAAACAACCCTAACAGCATAAGTAATTAGTTTCCTAAAACCACGCC
CATTCCACACTCTTGGAATGAGGTAAAAGTAGCTGAATTTTGTAGAACAAAATTTAACAG
CGTCAGAATTTCAGTACTGCACACTGATCCTGAAACTTGACATATTCGGTGTGTCAACCA
GTGGAGGAGAGGATATACGGAAAGGAAACAAATTAAGATGGCTAAAATGCAGCCATGCAT
TGTCTAGTTTTACCTGACAGTAAGAAAAAAAAGAGGAGGAGGACAGGTGTTTTCTAAGTG
TGTTGCTTTTTAATTACAGAAATAATGGACGATTCCCATTTCAACTCATCATACTTTTGG
TCTCCCGTCCCCACTGTACAAGGACAGGTAGAGACAACCTTATTGTTGGAATTGTCTTGA
AATACACATGGTATAGTGGTATGTGCTATGGCAAAAGATACCCAAAAGCGATTCTCACTT
TGACTGTTTGTCGAAATATTTTAAAGAATACATAATACCAGACAGTGATTTGACCCTGAA
AATGTTGTTAATAACACCACCAAATAATGTTCTCTTAGTTGGTGAAGTTGACTTGACCTC
ATATAGAAGTGATTTGAGTATGATTTGATGGGTTCATATGATCACTCCTGTCCCTCTCCT
CTCTCATCTTTTCAAACCTCTTTGTTCCTTTTTTTCATTTACTTTTTGCATCTCACCATG
CCTTCGTTCTCTGTTCTCTCCCATTGTCTTCTTCTTTTCCTTTCGCCTCTCCCTACACTA
ATCTAACCCATCATCAActtatacacaccgttcttcccatactgttttgacaccttcttt
ctgcccctt
>NODE_215_length_437_cov_7.899313
CTGCGCTCGTTTTGTTTTTATCAAGCACCATTCTAAATAGTTGGGTCGTCGCGCAAAGCT
TGAAGAACTAGAGGCAGACGTGCTGTTCTCCTCCCGCCCAGCGCCTCCAGGCTGCATCGA
GGCAGTGCAGGAACACATGTGCCATTAGATACTGTTTACCTTTCAGTTTGGATGATATTG
AATACATTAGCCGATTGAACCTCATAAGAAACACAGGCGAGTGACAAGGCCCAATCGTCT
TTGCGACTACCATGGTAACTGAGATTACAGGCTAACAAAGAGCAGACAGGGGGAAAAAAT
ATTTAAAACCCGAATAGTGATACATAAATTAATTAAAGGACAAAAAAACAAGTGGAGAAT
TAAAGTTGGAACATCTGTCAGCGACTTAGCTTCCCAACGTAATACCAGTGTTAGAACATT
TATACCCTTGAAGTTAATGATCCCCTCTTTAATTGACAGTCAAGGAAAACTGGCTGCGGC
AGCATCCTGCCGAGACACCGATAAGAGCCCCCCTTCCCCCCGCCCAAAAATAAAATTAAA
AAAAAAAACAGTTTAAAGAACCTTGGCACTAAtccctattg
>NODE_217_length_632_cov_11.544304
CAGGATTTAATTTCCCTGATATGGAAAGTTATATTCTTGTTGATTTATGAGCCTGCCACT
AATGCTTGTTGAAAAAATATTCTTAACTCAGACTGAAACTCAGTGGAAAAGGTAGCAGTT
GTATGAAAACAATAAATATCAACATTACTAAATCCCATGATAATGATTCATAAATTTTTA
CAATATAGCTCAAAATGTTTTGTTATTTTTTTCATATTGTAAGCAAACATTAGCTTTGAG
CTTTTGGCAAGCAATACCAAATTCCCATCACAGTGACAAAGGGATGTATAAAGAGCCAAC
TGAGCATAGACAAGCTGGAAGATGTTCCCATTCATATTCAATATTCAAATTCTTATCTCT
GTGTCGGTGTATGTGCACGAGTAGTCGGTGATCTCAGCGTACCGATTGCTGCTTGAAGTA
CTGTAGATTGCTGGCTTTGACATTTTCCCATTGTGCATGGTGGTGCAGCAGGCAATAATT
AAATATCAGGTGCATAAGCTGCTCTTTAATTTGACATGTGTGCTTGAGGCAATAAACACA
TGTGGTGCAGTGGGGGCTGCATAATTGCAGAGGAATAAAATATCATATCAAGAGTGAGAG
GATCATTGTATCAGGTACACGATGACAGCTCATTTGATCATTATGCCAAGGCTAAAGAGG
TTGGCTAATTAGTTGTCATTAAAACTCACCCTCTAATCAGGGCTCGCTCTTGCATAAAAA
ATGTCCCTATCACATGATAAGCGAACAATGCCCTTAACCCTTTCAGGCCGATCTCA
>NODE_218_length_355_cov_2.611268
GTAACTCCCCTCCATGAGATGCCAGCGGCTCTGTCACACCACCACTAGCAGCTTCCCTTT
GAACCTTAAGGTTATGCAAATTAGCACGAGCCTTAAACCACACAAACCAACCTTTACTAG
CCTCTTTACTTTCCCTCCCTTCCCCTTTTTGTCTTTTCAAGGTCTCAAACAATCTTTTGG
CCTTTTCCTGGATCAACATAAGGCTCACTGGGATACGCTGTTGATGCTGGTCTTCCAGCC
AAAGCACTAATAATCTTTCCATGTCAATCATGAGAACACCAAGCCGCTTTGTAATCACAG
TTGATTTCATAAGAGCAGATCTTTTCACATGTTCAAATATACGCTTTTTATCGCCGATGA
CCGTCTTGACAGTCGTGCGACTTAGGCCAAGCACCCGGCCGATGTTCGTCGGTGTTTCGC
CCTTTTCCGATCGTTTTATTACATCTACTTTCACTTCCATGGAGATggctttccttttct
ttgaggcactgccatcaga
>NODE_219_length_358_cov_1.444134
CTGACTATTGCCATGTGTTTATCCCTGTGCTGAATGGATTGCTGTAGTTTGAGGACTTGG
TTCTGCAGGTATGAAACATAACTGTAGCATACTTCTCTTAGCTCCTGTCTCCCGTGCATG
GTGTGCATTTTACAGCATTATTTTCATGTAACCATCCATAGGTTCACTTCATTTATGTAG
TGCTCATTTGTGCTTGTCAAAAGTACTTTATTCATTCCCATTTCTTCATCCATTTGCTAA
TATTCATTTGCTTCTTTTTCACACTTCATTTCTTTCATCTCCATCTCACTTCTCTCTGGA
ATGACTTCAACTAAAGTGTCCGTGCCAGTGGCTGCAGATCTGGAATGGCTTATTTAGTTT
TAAATAGTTTTCCATTTGGAAATCCATTGCTGGTGCTTAAATCTGAGCAGGCTTATTATC
CAGAATGATGTTCCTTTTGCCTCTGcaggtggagagtctacaagctattatcaaagataa
gacggaggaccatgcctctttg
>NODE_220_length_595_cov_10.705882
CAGCTCTGCCACATGTTTGCAAACCAGCGTAATGTGTCTGTTTGCGCTGAGAAAAGGGCT
CAGTCCGGATATCAATTAAATCAAGCGTTGTCAGTCTGATGGCCCTCTCAATGGAGGGAC
AGCCCATTCCCCTCTACACATCAGCTCAGCTTTGTGTCAACCATCCATCTCTCATCCTCC
CCTCCGCTTCCTCCTCTCTCCCGGTTGCCATCTTTATCAGCCTTGACGCACTCTCTCTCT
CTCTCTGTGTCTCTCTCTCATCTCTTTTGCTCTCTCCCTCTCTGTCTCTCAAGCAGCCGG
TAACTGAATGCACAAATTACTCTCCCCTCCACCTTTAACTCCCACTAAATCTTTCCCCTT
TTCCACTTTGCTGAGCCGGGATATTTTATTCCTCCATCAAATATGCATCCCATTAATTAA
GTTAAATTACTCCTGACTGCCAAATATCCCCTGCCCCGATGGGTGTCAACACAGAAATGC
ATGACTGTGAACCTGCAATGACACGGCCCCAACACTTAAACATGAGTTACAGCCTTTTCC
AGCTCCATCCATGGGCAGATTACCAGACACTTTGGGCTGCTGAAATTAAGCGCCATTCGC
TCCTTCCCCTCCACCCAGCTTTTTAATAAGTGCACAATGGATGACACTCGCACTTCTGAC
AATGAGAGGACTGATATTTTAATTACACCCCTTTTTTCATCAGCCTTCCTCTTCATCTTT
TAATtgctgttgttaatca
>NODE_221_length_663_cov_10.930618
TTTTCTTTTTTTTTTAGGAGCTTCATGCTTTTGCTTCTTTCTAGCATTTAGCTTTCTCTT
TGGAGTATATCAGTACATCAGATAACCCCAAGGTATAACAGTAAAACCTTGAGTTCACAC
ACATACTCAGGAGTTGTTTTTGAGTAGCTGGTGTGTGCGGGTTGTATGTATTTCATTTTC
TTTTTTGTCTCTTACAGCGCGGAGTTAAGACTGAATCAGCTGTTCACACAGCCTCTCACA
TACACACAGACACGATGCTCAGACGTGCACAAAAGCTCAATTTGCACGGTAGCAAACACA
CTTTTTTTGCACACAAAAACACTCACACACCTAAAGAGGGGGCTGTGCCTCCGGGGGCCA
CGTCAGTTACCTGCTGACACACAGGCTAGTGATTGATGAGACGCCGGGGGCGCTGGAGTA
GACTTTGTCAGCTGCTCATAATTTATACATCTTATCTCCATCAGAAGAAAAGACAGAGTG
CCGCGTTGTGTATATGGAGATGAAAACACTGGGCTTGTTTAGGCAGCGGTGACAGGGTAG
CTGCTAGCTGTTAGCCGCGGCGCAGAGTGAAAACTCAGATTGCGATCTGTTAGCTTTCTC
ACCAGGTCCCTCTGTGGCCAGAGCCTTCACTCTCTACCTGTGATGAATCCTCTGACTGTC
AGTCATTTCCACTCACTTTCATTGCCTCTCTCGCTCTGTCTCTCATGTTTCCCCTCTCTC
TTTGTGTCTCCCTTTTCTTCTCTCTGTCTCACTCTCTTGTGTCTCTATTTCTCTTCTGTG
ACCCTTTCCTTTTTTTGtgtctctctt
>NODE_222_length_563_cov_9.866785
CCCCGTGTGAGGAATAATAGGTCACAGTATAAAAGATCAACCAGCGGCACTTCCACACGC
CCACAATTATCTCTTAAACAGGTTGTTGTAACATTATCATGTACCTACATGAGGCAGCAG
ATAGTTTGGTGTCCCTAAAACATCTCGCAGGGAGAAAACTGCCAGTGTGGGTTAAAAGCG
CCGTCCTCGGGGAGCTGTGTTTGCGCTCAAGAACAATTTATTGCCGATGGACATATGGCC
AATATTTTGCCACACGTCATAGCAAGGGGAAAACAAACACAATGCAATGTTAGCGAGTCA
GCAAGAGCAGAGCCACTTGGCCAGCTATGCAAACGCTCTTGGACAATATGAGAAGAGGAG
CACTTGCTTTCTGGGTATATAAACCACATCAGGCTTATCTCTGCACGCACTCCTGACTCC
CATTTGGAGATATTTCATTAACTCTGCGCGCTGTCTTAACGCTGGCAACGCATTCAGCCC
CCCTCCAAGTCTAGGTAAGCGCACTGGATGCTCCAGGCACTTTGCATACAGTATTTTATT
CATTCGTTTGTTTATTTGTTGGGTTTTTTTTACAGCTTACATTGTGTATTTTCTGCCTGT
TTTGTGCGCATGGACGCGCATCTGAGTCCTTCAGTGTAGAATAACCCTATTTTGACTCCT
TTTTAATTCAGTTTCGAAAGAAAGTGTACTTATTCAGATTGTAGGCc
>NODE_223_length_741_cov_13.527665
AATGTCAAACACAAACAACTATGTTTTTTGATTCCTCAGTCCCATCCTTACCCTTCATTT
TTATCTCACTACCTTTCAAACATCTCTCATCACATCTCCTTTTCCTTCTCTCCACCTATC
TTCCTGTCTCCTCTTCCCCCCTTTGCCTCTCCACCTCAGCATCAATAGAGGGCCCATCTG
TTCCCATACATCATGCACTTCATTTCAGTTTATTAGCTGGGATAAATCATAAATATTTCA
TTATACATCACGGGCGGCTGTCGCCTGCACACCGACAATTTATCACCGCTGCCCTCTCTG
CCGGCTTGCCATGGCGGCTATAAGCTTTCCAGTCTATTAAACAAGATTGATACAGTGTGT
AAATTTAGATATTGGGAATTTCTTCACAGACCACTGCTCCGCACTGATAGGCCAGGGTAA
CAGGGGAGGAGAGAGAAGATGGAGGGAGAGGGGGAGAGAACAGAAGGGGGAGTCGAGGCG
CTTGGCTGGGTGTTAACACCACTATCAGGGTAGTTACAGTTTCCCCTCTTCGCCTCCTCT
TTTGGATGAGGGGTAAAAGGGGGAAAAAAGTGCAGGAATAATTTGGTTACAGCTATATAG
TTCTCTCATCTTATGCAAATAGATATGGAGAAAAGAGCAGTTTACATGCATGTTGATAAG
CTGTCAGTGCGTCCTGTGTGTGTATGCACGAGCCGAAACAGATAAAAATACCATAAAATC
CGTCCATCTGGCTGCAAATGTTTGAGCGTAAAGGAAGGAAAGCGCATtaatgaagcaatc
tttgacaaaagggctgaaaagaaacacttagacaacatagttgaattgagtttaaagtac
ttttacaggactctttgaccttgtctctttgaggagaaggaaata
>NODE_224_length_433_cov_11.531178
TGACAGCCAGCTATCCACGGTCAATGTTCTTTAGCATTTAGAATATGTGGCAAAGATTGT
CCTGAAATGACAGGTAGTCCTGCTCTGCTTGGGTTTAGTGGTGCTTGCCTTTGGATCTTT
TCTCGACTCTATTTATTTTTGCTTGTGGCCAGTAATGTGTTTATTTTTATTTTTCTTGCT
TTTGTTTTTATTTCCCCCTCTTACATTTTTTTGTCCTGTGCTTCGTGGTTTATCAGATTG
AAATGGCGATTGAGACGCTCCAAAAATCTGAGGGTTTATCCAGTCAGAGAAGCTCGCTGC
TCAACAGCCATGTAAGTTGCTTTTACGAATGCTTGCCCTCGGCTAACCTTAACTTTTGCT
AAGCTCACTCTCTTGCTCTTCTGCCTCTCTCAAATCTCTGTACATTTGGGTTCGGTGCTT
GCTGTTTTTGTTGCTGGTTTTAATTGTTAGAAATGCTTTAAATTTATTGGCTGCTATAGA
AGCTTTTGCAGAGTTGTAATGCAGCAGGATCAAGTTTACTGACAGTTGGCATAAGGTCTT
TGCAAGGACCAGTCTGTGACTCTCTTTAGTTAataag
>NODE_225_length_576_cov_13.388889
CTATTTATTGTACATTTTAATTAAGTGCTTGTTAACGCTAGTTATCTTAACAGTCACAAA
ATTACCGTTGTAATGCATTTAGTTTGAGGAAAAATGGAGAGGGTTGGAGCACTTTATGAA
AGCTGGCACAGCTTGCCTTCATTTGAAATCACAGGATAAATTCAGAGGAGGCGGATGCCA
CAATGATCTAAGCTCAGGCACTAATGGTTATTTAATATGGCCATCAGCGGTCCCAAGTCC
CCAGCATACGGCACTCGCACAATAGCCTCCAAACCCTCTTTAACACTTATTTGAGATGAC
AGGAAAAATGAAACCGTTTGTGCTTTCAATGGAAAAGCAATCATTGGTACATTATACTCC
GCTTGCCCTATCATGCTAATGCCGGGTAAAAATGTCACCAAATGTATTTAAAGGCCTGAT
GGAGTGTTGCCGTTTGATTCCTGCTGCCTGCCTGATTAATAAAAACCTTCAATTTGTATG
TAAATGCAACCTGGGGCTCATATCATCTGCACACCTGCACCTGGAGAAAAATAATAAACT
CAAGTTTAATGTGGCAATTATGAGAGTTTATGGGGATTGTGGGGAAGAGGGCGGCAGAGG
AGAGGCTGGCTTGATGAGAGGGCTCTCAGAGGGGAGTGGGCCAACCCAGACCAGCCCGCT
ACAGGAATGACCTGATGCACGAATATAACCTCAGCTTGCAGAGCTTACCACAACAAGCAT
>NODE_226_length_626_cov_10.198083
TCCTTCTCTCTTTCTTCCTCACTGTTGTTTCCTCACTCTCCACTTTCTTCACCTCTTTCA
GTTCCTCCTTACCTCTGTTCATCCCTCCATCCGCATCCCTTATTCCCTTTTCCTCTTTCT
CCCTCTCTCGCTCTCTTTCGCTTTTCCTGGGGTATTTTTTAAACAATGTGTCCTTCATGT
ACGGTTGGTTACGGGGCGTACAGAAGGACATCATTAGCGCTGGTGGTTAAGCTGTAATTT
ACACCATTACCGAGGTAGGGGCCATTTTTATTGCCTAGTAAATTTCAGCTCTGAAATATT
TAGACCATATGGCTCAATTTGTGTAATAACCTTAATTTCCAAGCACCCTTCAGCTCCCTT
CAGCGCCGGCTGTTGTTGGCGGATGGCAGAGTGGTGCGTGTACACGTTCGTATGTGTGCC
CGATCTGGATTTGGAGCACATTTACACACAAACACACACATGCAAACAAGTACGCAGAAA
CATAGACATGGCAAAAATGTTACCGCATACGCTAAACATAACCTTTTACACAGTCTCTTC
CGCATGCTCACACCAATTCCTTTATTCACACACACAGAAACACACGCACGCACACGTATG
TATGCATGGCGGTAGCAGATTAATAGGGTGTCAGCTTCTGTTTGGGTGAGGGAGCGTCAG
GCGTCGGCCAGATGGTTCTCAGGGATGATGACTGTCAGGGGTCCtgctctgatcaatggg
atgtattaatacagcacgcacatacgcacacatgcgcacgcgcacgcacg
>NODE_227_length_683_cov_8.481698
GGAGGAGCGAGATAAAACCTTCCTTTTCTGCGGGAGAATTGCCATGATGCACGTCCAAAT
TTCTTGATTACAAGACGAAGGAGGGGGAAAAAAATAAAACCTTGAATGAAAGCCTGCACT
GAAAGTTTTCAGTTTGCTGATATAACAGTCAAGTGTGTCTATAAGTCTACTTAAAACGCT
TAGGTATCAGTGGAGACAGCTGCGACACCCTCGTCTTATGATTCTGTCGAGACAGTACAC
TATCAAACCTTTCATACCGTTCCCAAGCTACATTTCCGGTGACAAAAGCTTTGCGAAAGC
CTCCTGAAGGATTCATCTATATCCTAATATTTCCAATCCAATTTAACTGGAGCAGCCGGA
GTGGTCTGAGCACTAGTTTACCAATCTTTGCTTTCCAAGACTCTGTGTGCTGAAGGCTTG
AGGGGTTCAATCAATGGCGCTTTGATCTCGGCTGGAACCATAATTATTTAACATTGTTAC
AAGGATTTCTCTAATCCATCCTACCATTAAATCCCTTTTACACCCTCATCTTCTGCAGCC
TAATCTGCATCTGGGTGCTCCGTTTGTGTCTCTCCCTCATTTCGGCTCGCCCCTCCTTCC
TTGACGACACCCTGACTTTATAATGGACTTGGGTGCCGAGTTAGAAAATGCCTTGTTTAC
TGAGAGCAACCTGACTAACTGTGCTCAAATGGACTGTTGCTGAGCAAGAATTTCTGAGTT
TTTCTCTGCATTTGTACTGAAGTTTGAGGTAATGCACAGTAGGGGCCAAATGGTGACAAG
TTAAAAAAAAAAAGAATCTGAATAATTAATCAACAAACTTTTGATTA
>NODE_228_length_721_cov_22.758669
TGAGTGTTATTACTTCGTGCGTGTTACATACATTTTTTTTTTTTAAAGAAATTAAGTTTC
ACAACACACACACATATACACAAATAAAACGCTGATAATGGGCCGGTACTTTATTTACAT
GCTGCAAAAAATGTGAGATGCCATTGCCACTGAATGCTGCTGCTGTGTCATGGTTGTTAA
CAGAAGACAGGACACATGGCTTTATTTGTATGCCTAAATCCCTACATGCTTTAATTACTG
GACTACCAAGCATTAAGTGGAAAATTCATCATTCAACATCTACTGACCTAGCGCACAAAT
AATCAGAGAGAGAATGAACAGATTCATTAAATTATCAGAATATGATTAAATCACTGAGCA
AATAGAAAATGTATGATATAGTAAGAAAAAAGCTGTAAAATATTATAGTTTACAATAATT
ATTCACATTCAAAGGCTTTACATCTCAATACATACACAACATGGCCCCTGAACATGACTT
CAATCCAAATATGATTCATATATTAGAATTTAAATAACACAGAATGAACTATAGGCTAAA
CAATAGCCATCAAATAACCTTATACAAGAATAAAAATACAAAAACTGTATCCTAATATCA
TTGCATTACTTGCTTCAGATTTTAATAATACATCATCTGTACATCACAGTTCTAGTCAGT
TACAAGCCAGGTAGAGTATTCCATACACAATGTAACCGACTGCCATCGACTTGATTCAAA
CAATTTTTCTAACTAGAGCAGAACACTTCTCTAGTGTTGCCTCGACTTTATAGACAGATA
CAGCAATTTCATCGGTTATTTGGATCAGATAGATATCCTTTAACTGACATCCAACCACAT
CCAGCCCTGGgccccagggccggag
>NODE_229_length_302_cov_20.503311
CACATTAATCATGACCAGGGGAGTGTAAAATTCAATCGGCTCCTTCCATCCATTTCATGT
GAAGCAGACTGAAGGCCGGCCTTGTAGTGCCTGAGAAAGGAAGGATGAAAAAAGGGGGAA
AAAAGAAAAAGGAGCTCCCTACACTTCATCAGAACCCCTACTTCATAACAAATGGAGTGT
CTCTCTGGCGGAGGAGTGCCATCAGAAACACGCGTTCTCTCTATCCATTTAATTCCGGCA
GTGGAGGAAGGGTCAGGGAGGGAGCAGTGGGTGCGTGTTCTGCTCTCCGCTCGCCGCTTC
CCCAGTCACACAGTAAACTACCTTTTAGGAATTGTTTCTCAATAAGAAATGATCAGTCCA
TTTATCTGCACCAGGCGGGCCTGTCTCCTCACCCAGACCTCCAATATTTTTCGTTTGACC
TGATCAGGGCTATAAACTAGACCGAG
>NODE_230_length_314_cov_11.901274
CTTTCTGTCCAGTGGTGTAATGGTGACATGAGTATCACATGAGTTTTGAGGTCTATGCTC
AGCACTGACATTAACATGGCAGTAGGAGTTAACTGGCAAAGTGACAACAATAAGCATATT
TGAAAAAAACAACATGCAGGGACGCAATTATAGTTGATAAGATATAAACTTATAGCTTGT
GTGTACATCATACATTACTAAACAATAATCGTTAATTTTATCTGACTATATACGTTAACA
GAAATAGACATTATGTTTATGATCTAATGTTTAAATGGGATTATCTCTCAGAATATTATT
AATAGCATGAATGAGGCATTATTTCACAGCATCTGTATGCATGATTGAAAAAAATCTAAG
AGGTTTCAAGCATGGGAGGAATTTTTACATTTGGGAGGGAGGATGCAATCAGTAGCTTGG
GACTTGCAGAGGCCTCCTCGGGTGACAAATTGAAAGTG
>NODE_231_length_145_cov_43.013794
GGCATTATTTCACAGCATCTGTATGCATGATTGAAAAAAATCTAAGAGGTTTCAAGCATG
GGAGGAATTTTTACATTTGGGAGGGAGGATGCAATCAGTAGCTTGGGACTTGCAGAGGCC
TCCTCGGGTGACAAATTGAAAGTGTCTCGGTCTAGTTTATAGCCCTGATCAGGTCAAACG
AAAAATATTGGAGGTCTGGGTGAGGAGACAGGCCCGCCTGGTGCAGATAAATGGACTGAT
CATTTCTTATTGAGAAACAATTCCTAAAAGGTAGTTTACTGTGTGACTG
>NODE_232_length_301_cov_5.704319
GGAAAGAAAAGGGGGGGGGGGTGAAGTTTGATTATTCTGCTCACACAATGGCAGGGTGTT
TAATGATTCCTCTCCACCTTGGCAGCGGCATGTGCCGACTTCAGGCGCTAGCGGCGGGTG
ACACAGGTCTGGCCAAGTGTTAGAGCAAGATCATACGTCCGGGCCCCATTTTAATTTCTA
ATACATTAATCTTTTCCTCACAGATCCTCCATGAATATTCCAGGGCTCCTTGTTTGTCGG
GAAGGCTGTCTCGCTTTCATCTATTCAGGTGGTTTCATTCACTGTGAAAGCCAGCTAAAT
GGACCCGATCAGTCAATGACAACCGGGATACAATAGAGCCCGGTAACACGTCCCTTTTCT
CCTTTCAGCCTTCTGATAGACAACCCTGACACCTGCTCCCCGGGGAgaccctccgccaag
tcagtgcactgttccttgagagact
>NODE_233_length_498_cov_17.644579
CACAAATCAAGAGGGCAAAGTGAACGGCATGGGACTCACACCAACTTTAACGAAATTGAG
TCTGGTTCCTACTTCTGCGAAGTTCACGGCCAAGAATTTCACATGCAGATGATATACAAC
AAGGAAAATGGGAAACAGAATTTCTAGGTGTATCCTGGGTGCTGAATTGGTTTGATTTTG
CAAACTCATAGCCAAACTCACAACAAAACATGACAAGCCTTTCGAGGTTTAGTGGCTGCC
CTCTCTCTTGCGTCAACCCCGGGGAGAGCAATACTGAACCCAGCGTGGTGCTGCCACCTT
TGGCAGGAGAGCACATGGGACACCCCACTGGCAGTTCCTTAAAACTCTGCCCCTCGCACA
ATTTGCGAGACTACCCTGAGACGAGGTCCAGTGCATATGTTGACCATTCGGTTCCCAATT
TTTCAGACTCTGGATACCCCAGTCACCGTTTAGAGCACAGCCCTAGGGGCATTATCATTG
GAGCCAATCTTTCTGGAGCCGGCATGCCACCCGTCACTGATCAACTGGCATCAAGAGCTA
ACCAACATGGCGGGATTGGAAGGTATCGTGACTTCCCTGGCTGCAGAGACAACAGAAGCC
ATACTTTTTTCACAAGTTATCAGGAGCAGGCCCACGCCTCCG
>NODE_234_length_790_cov_6.741772
TTACCTGCTAAACAAACCCTCAAAGCATATTAACAGTTTTTATGGGTTGACTATATATTT
CGACTAACATCAGAACGGCACTGAAGGGGTGGAGATAGTAGCAAAGGGAGTGACAGAAAA
TATAGAGAAGCAGAAAATGGATAGACTGAGTGAGAGAGAGAAGAGGGAGAAGGAGCAGAG
AATGGGCTTAGGCTTCTATAAACAAATCAACACATCTATCACCCTGGGCCTCCTGTAAGG
GCCATTGGGTCACTGGTGTGTTTGCACCGATCCCATCACTCACTCAGAGTCGACAGCGCG
GCCATTCCCAACCAACCACAGTCTGCTTTTCCAATCCAGTCAACAAAGCCCAGGCCCTGG
CACTGTCTGTTTAGCTAGAGGGGAAAACTGTCAGGAAAAGTAAGACGAATGAGCTGCCCT
GATTGACTATTTCCTTAGATACTGAATCAATGGGCTTATTATCACCAGCAATTACAGTAC
TAATACAAACAGATGCTTGGGGAAAGACATCTGCTTAGAGAGATGAGACAACTAGATTTC
CAGTCAATAGAGTGAAGAAAGCTCTTCTCTCACTGACCCTCAACAGAGGCATTTGTATTC
ATGTGAGACCCAGAGGCAAATCTACAACAGTGCAAATGAAACACGCACGAATACTAAAGC
ACATAGATATTTATTGCCACTTGAAGAGCAATTAATTTGTAATAATGCCTGTATCATGAG
AAATAACAGGGCCGTTTCCCATCTCCATTCATTTACCAATAAACAGTTCAAGTCTGAAAG
GAATCAGATGTATTGCTCAACTCTAAATAACCTGTTTATTCAAGAAAACTGGTGAAACTA
AACAATTTAAAATGGACACCATCGATACACTTGTTTAAATTCAGTAAATTAATTGATTTT
TTTCTttatttgctcctttgcttttcacctttat
>NODE_235_length_316_cov_5.471519
CAAATCTGTAGGACAGCTTTCTTTCATCTACGTAATATTGTAAAAATCAGGAGCATCCTG
TCTCAGAGTGACGCTGAGAAACTAGTCCATGCATTTGTAACTTCTAGGCTGGACTATTGT
AATTCCTTATTATCAGGATGTCCCAATAACTCTCTTAAAAACCTCCAGCTAATACAAAAT
GCTGCAGCCAGAGTTTTGACAGGAACCAGTAAAAGAGATCACATTTCTCCTGTATTATGT
TCTCTTCATTGGCTTCCTGTAAAATACAGGATAGAATTTAAAATCCTGCTTTTAACATAT
AAAAGTCTTAATAACCAAGCTCCGTCATATCTTAAAGATCTTATTGTACCGTATTATCCT
AACAGAGTCCTTCGCTCTCAGACTGCAGGTCTACTTGTGGCTCCCAGAGTTTCTAGAAGT
AGAATGGGAGGCAGAGCCTTCAGTTATCAGGCTCCTCTGT
>NODE_236_length_740_cov_14.889189
ACCTTCGCCCCCGGACCCTTCCTGGCCGACCCGGAGCCGGTCGCGGCGCTCCGCCGCGGA
GGAAATGCGCCCGGCGGGGGACGGCCGGCGCCGGGGAGAGGTCCCGCGAGGGGATCCTCC
CGCACCGAGCGGCCGCCCCCGGCCCGCCGAGTTGAATCCCCCGGGCGGACTGCGCGGGCC
CCACCCGTTTACCTCTTAACGGTTTCACGCCCTCTTGAACTCTCTCTTCAAAGTTCTTTT
CAACTTTCCCTCACGGTACTTGTTCGCTATCGGTCTCGTGCCCGTATTTAGCCTTAGATG
GAGTTTACCACCCGCTTTGGGCTGCATTCCCAAACAACCCGACTCCGAGAAGACCGGACC
CCGGCGCGGCGGGCGCCCTTACCGGCCTCACACCGTCCACGGGCTGAGCCTCCATCAAAA
GGACTCGGGGCCCCCCCGACCGGCACCGGGCAAGCGGTCTTCCGTACGCCACATTTCCCG
CGTCCGCCCGTCGGACGGGGATTCGGCGCTGGGCTCTTCCCTCTTCGCTCGCCGCTACTG
AGGGAATCCTTGTTAGTTTCTTTTCCTCCGCTTAGTAATATGCTTAAATTCAGCGGGTCG
TCTCGTCTGATCCGAGGTCTGCGGTCGAGGAATCGGTCCGCGCCGCGGCGGACCGGGGCC
GCGGCCCCCCTCGCGAGGAGGAGGAGGGGGGGCTCGCGGGCTCTGAGCGGACGGAGAGGC
CGGGGAGGTCTCGCCGCATATCGCACTCCCGCGCACGAGACCCCTGGCGACGGAGGAAGG
TCCCCACCTTCTTTTAAGCGCAGGGGGTGTTCCGCGGAAGGAGAGGCCATTTCCCCTTCC
TCCCTCGAGAGGGCGAGACAGGGAGAGGGATAGCAGCGAGACCC
>NODE_237_length_606_cov_12.864686
TGCCTCCCTTTAAACTTCCTAAATTGTGTTTCACAATAAATAGATGCCCAAGCCCTTAAC
TGCCAGTATTAGATTAGATACCATTAGATGTAATAGAAAATTCTCTGCCTGTAATATTTT
CATAAGAGTTTGAGGCATTTGATTAATCTGACCACATTTTATTGCATTAATGATTTTTTT
TCCTTCCCACTCTGCTGTAAAGACATTGTATACAGGCTAATGCTGTTTTCTCTCTCCCCT
CTCTGCTCACTCTCATTCATCCTCAGCCGTTATTGCAATGCATTGTTGATGAGGTGAGTC
GGCGTCTTATGTGCTTTCACTCCTAAAGTCATTCCTAATGGAGTGGAAACCTTATATTTT
GTTTCCTAATGAAGCACAGGAGTGGCAGACAGCTCCGCTTGGGCTGTCCTATGGCTGCCT
GCAGGTTGAAGCCACCGGCCCGAGCCAAGCTGCTCTGAGGGAGCCAGCAGGGGATGTTGG
GTCGGGGCAGCAGACAGCTTATGCATGAACTTATACACAGGCTGCAGAAAGTGTGTGGAA
GTCCTAAAAAAATAAAAATAAAATAATATGCAGTAGTGGAAAAAGCATTTCGATAACAAG
CAAAAGTAGAATTTAAAAATACTACTAATTTTCTTCTGCGAGTATTATCAGCAGAATCCA
GATAATATCCTTTATGTGGCACAGTTGACTGACAGGGACCAAATTTGAACTGAATTATAT
ACATTGTAAAATTTAATGTAAtttaattaa
>NODE_238_length_437_cov_13.903891
TCCCGACACCAAACTGTCTGCTCCCCAGCCATGGTTTGTGTCCCTCCCAACCTCCCAAGC
TGCTCGGAGAAGGTATAAAGCTCCAGAAGTGCACCGAGGCTGAATAGACCGGGGGGCCAA
CAAAGCGCTGGAGCTGTGGGGCCCCGGCCATGCAGGGTCTGTGTTTGCAAGTCTCCGGTG
GTTGAGACGAGGCGGTGCATGTGGCTTGGGGCAGGGGAGGGGGCTCCCACTGCATTAGGC
AGTAATAGGTTTGGGATGACCTAAACGATTTGTTGACTGGGACAATAAATCTGTTGTGTG
TTTCTTGGCATGCTGAGGGGAGGATTACAAGTTGTCGCACAAAGGAATGCAAATTGCAAG
CCAAACTCTCCGAGAGGCCTGTGGAGTAGCCAGCTATTTAGAGCATTTGTGCCGATCTGT
GCTTCTCTCTCTCACTATTTTATGTTTCTCTATTAGTCCTAATAACTGTGAAGGGCCTGA
GAGTAGCCACTGTATTCATCTCAAATCAATGGCTTTCCCGCACCAGGCCCTATAGACCTC
CACATTTGCATTCCATCCTGTGAGATGAccagcaggacaat
>NODE_239_length_653_cov_9.160796
TCAGTCAATGTGCACACAGTTAATAAACTGCAGCTGATGGGACTGACGGATGTTTCACAG
ATTATCTGGATTTCTGCTTTGTTCGCTGCCCTCATGACTCCCACACAGTTAAGTCTTTGC
TGTAGCAAACATGAGCTCCACATAGACCGAGGTGGCTTTAACATAAAGGCCAGAATCACT
GGGCAACATTTCACAGACTAGTGGTCAGGGGTGCGTTCAATGGTCAAAGCCTAAGATCCA
AGTAGCGGTAATTTCACTAAAAGCTTTTTAGGGCCTTGAAGAACACGCTTTACCCATTGA
ACGTAGCTCCTCTTCCCTATGTAGGAGATGGAGGGTGGAAAGAAATCTTACCCATCATAC
AAACCCATTATACCAACCATATACTGAGCTGTGGTAGTAGGGTGTAGATGTATCATAACC
ATCATCATCTGCCAGCCAGCTCTGGCCAATAGCCATCACAGATTGGCGGCTGCAGTGGCA
ATGAGAACAACACACAGTTAATATACTGTTTAGCCCCACATCGCCCCTCAGTTCATCCCC
TGCTGTGACTACAAACTGTGATTCAGCAACTCTGGTCTTGAAGAGCTGATTGCACTTATA
TACCAGAATGGTGTTATTGTGCTAGATGGCACCATTCAGTTGTCCAAAGAGACAGTACTG
TGGAAGTATTCACTGTGGCATCACCACCAGCTTCACATATCTCTCTACTGTGGTGAAGCT
GAACTAATCTCACCATGACCAGGGTTGAAGACCACCGATAAAAACGTTAACAACCTCAGT
ACCTagttgttccacag
>NODE_240_length_298_cov_1.432886
AAGCAGATATACTAACAAGGGAAAATGGGTGTTTGTGTGTTGTGTATATGTACATACTAA
GGAGTATAAATAATAGCGCCTGCTACACCTTGTGAAAGAGAATGAATTTTCTGTAGCCTG
GTGTACTCATGGCTTAGCATGGGAAATTAGATGATAGATGGAGATGCAAATGCTTAGTGT
TAGTTCTGCATTAATGTTCAGCCATGAGGTCAAAAGCAGGGTCATTAATCATACATTCAT
CTAACATACCCAAGCCACAAACTTAAACTCCTAACAGGTTTACTGAAGAAAGAGGAGGTC
ACAGGAAGAGCATAGAGGAGAGGGTGGGAGATGATGGAAAAGCAGCTTGCTGCAGGCGTT
TGCtatatgctaatggtggggtttagaaaagaggcagatgcaagggtggatgaaataaaa
gaagaaaataatagctaaatag
>NODE_241_length_737_cov_10.805970
CCAAATGCTGTCTCCTCTAAGATCCTCTCACAATTGGCTGCTGAAGAAAACTGGCTTGAC
TAGCTTGGTTCAGTATCCCTGTTGATCTATGTTATCACGTCTCATTACACCAATCACATT
TGACAGAGAGTTGAATAGCACATGCATACTTTCAAATACATACATCACTGACAAGCATCT
TTCATGCGAGTGATCATATTGATTTTTAAAGCGAGACTGTTCCTCATTGTGTATGTGTGT
CCTAATCTGAGAAATGAATGATAACCTCTTCATCACTCTACCCCCTGAGTGTTCTTACTG
GAAGCCATATTGATTTTGTTAGTCTGAGAGTCCTTGCATTGCATGGCCTTTACCTCAGGG
ACAAATCTAATTGTTTATCTCTGGACAGACTTCTGCCTTTACTCCCTTCTGTCTCATTAT
GTGCCAAGATTTGTCAAGTCAAGTCTCTCCACACTCTCAAATCGCGCTTTACAACATGTC
GTTCGGCAGAACACTACAGATGGCTTACTTATCAACAGACCCTCCCACATGGAATGCTAC
AAACATGACAGCACAACACACTTGCAAAAATATACACAAACTGACATACAATGTAATCAC
ACTCTGGAGACGCGATTACACATACTGACACAAAACATGAATCACATTTTTTAAGAAACA
CTGTTTTTTGAGATTATAGTGTAAGCCTTCCTGAGAAAAAATTATAAGCAATTATTGATT
GTTTGAGATCTACAGCGAACTGCACACAAATTTTACTAATAATTATAATTCCTAATTTTT
TCATTCAAGACAATGCTGTCATTCTTACTCATTCCTAATCTATTATATCACAGAtggttc
agagcagagtagagctgatcaaactgaaaagctccagtaat
>NODE_242_length_788_cov_15.934011
CAATAAAAATGTCATATTTTTCCATATTCCCTCCACTTCACGTGTATCCCCCCTTTTTTT
ATTTCGCTTTTTATTGGCCATCCAAGTCAGAAGCACTGTGCTAAGTAAGTGGAAAAGTGT
TTTTAATGATTTATTTTAGCGTTAATCAGCTCAGACGCTGGAGAGACTGCAGAGCTACAC
GGTGCCAAATTACGCACGACGACCAGGAGTCATATCACAACCTCCAGCTCGTCTTTAACT
TCTCCTTCACGGGCTTTCAGGGCATAAAATAGTGTGCTGTGTGAGTGAGAGCTGCTGCTG
GTGGGGCAGCACCGCTTTTTCTATCTTGATCTGAACTACTAACCAAGTCTTAGAGAGATC
AAAATTCAATCCCGTTCTGAGAAAAAAGAGAAATGACGTTATTTGAATATGTGCCCAAAA
TCCTTAATGAATAACTTAGGACGAGTAGGAGGCAAATGCTGCCCCAGCTGTTTCCTGTTG
AAAATGTCTGTGTAATGTAGATAAATGTGAGGGATTTTCTCTCTAAATCCGTCTCCTGTT
CGCTAAATCTCACTTCTCCAAAACGAGCCTGCGCAATGGAACAAAGTCGGAATATTGAGA
TGTGACATTGCCCGCATCTCATCCTCTTTCTCCCCGTTTTTAATGACTTCAAACAAGTTC
ATTTTCGCCGGGCTTTGTCTTGCGGAGACCCGTGGGGATGTCTAGCGCTCTTTCCTTTCA
GTGGCATTTATGTGATGTCTTCAAGGTAACTTACCTGATTTCCTTTGACACTATAGATTA
TCACCTTGGTTCTTCACTATTTGCTCAGAGCATCCTTGTCTAGTTTAAACTGAAACAATA
AATCCGCATTTCTGCCGCTTCTTTCCATTTTGCAGCTTTTTGAATGCATGAGAAATGTGG
ATTTATTCTGATTattattagtattaatatta
>NODE_243_length_287_cov_2.735192
GTGTGTCCTCTCAATACATTGACAAAATGTCACTTGAAACAGCTTTTGCCTTCATATTTA
TCATATCTGAACACACTGTGAAGTCAAAACATGTTTGTAAACATTTTGTGTGACAATCTG
CAGAAGTGCTGTTTTTATGCTCTGAAACAGCGTTTCATGCGCTGAAAAGGCCACTTTGGC
CAAACGGTGTCTCCCCCCAGAATCTTGACACAATGTCACTTGAAACAGCTTTTGCCTTCA
TATATATCATATCTGAACACACTGTGAAGTCGAAACATGTTTGTAAACATTTTCTGTGAC
AATCTGCAGAAGTGCTGTTTATATGCTCTGAAACAGCGTTTCATGCTCTGAAAAGGCCAC
TTTGGCCAAATAGTGTGTCCTCTCAATACATTGACAAAATGTCACTTGAAACAGCTTTTG
CCTTCATATTT
>NODE_244_length_678_cov_10.047197
GATCAAGGATTTTGTGGATTAATGCTCTTGAAGACACAGCGGCCAGCCTCGCTTTTCATG
GGATAATTGCGATAGCGTTTAGGCTTAATTAGGCCCCAGTTTTCCTCTCATTTACACTAA
AGCTACTGCGCACAGATAGACGGGATTCTTGACAGTGTTTATGTGCTGTGAGATCGCCAC
GGAGCAGCTTGGTAAAGGGGTCAGCTCTCTGCTCCGTAGGTTGCACATCACCCAACACGT
TCTGGCTACATGCAGCCGGCTTGGAGCAGGCTCCCCCTGTCCCTGTAGAGGTGTGTTGTA
GTCTTAACAGCCCGGAGGTGATGGTTGTGGATCCCCGGAGGAGAAGCTAACTGTCCCGTG
AACCCTGACTGCTCATTTCGGCCATCTAGTCTGCAGGAGAAGGCAACAGAGACTGGCGTA
TGCTACAGATTTCCTCTGCTTATCCGGCTCCCAGTTTTTCCACCGTATTTTCTCAGGCTG
CTTGTCATTGCCTGGACTCGGATCCCGGAATCTTCATGATTTGCGGACACCATGCTCGTT
TTTTAGCCGGGAAACCCTCTTTTCGTCCCGCATGTTTAGGACCAAACGATCGGGGCTCGT
CCGGCGACTCTGGAGGAGCCGTGCGCCCGTGGAGGGCGACGGGGAGGCGGATAGAGGGAC
GCATGGCTCCGGGGGCTACTGCATGGGCAAAGCGACAAAGGTGGCCAAGTCCAACGCAGG
GTCCGAGGCTGAATTGAAGGCGTTGACCCACTCGATACTGAAAAAGATCAAAGAGAAACA
ATTAGAGGTGCTTTTGCAGGCGGTGGAGTCCAAGGGGGGTGc
>NODE_245_length_640_cov_13.082812
TTCACGGGGTCAAGGTTAGTTTCCCTGCCATAGTTTACCTGAACTTTCCCCTTTTCCACT
TTAGTCTTTAGACAGCTTTCAGAAGCTTTGATCTGCTACACTGCATGCTCTCTGCCTGCA
GAAGACTACTTATCTATTCAGTGTGGAGTTGCCAGCAGCCCTTTAAGAATCGAGTTATGC
TAAACAGAGGTTGATTTAAACCAGAGGTTGACCTCTGACCTTAGCTTAGAGGATAATGTC
CCAGGCAAGGAGAGCAAAGTCCTGTTACCATCCATGAATCAGGCCCCCACCGACATTATT
TCAAAATTGCTTAGTTGCATGGAACTCCCTTTAGTGCTGAACGGACTTTCATAAAATTGA
TTTTCTGAGTACACCCTTTTAGCAGCTATAAGCTTGAAATATGAACCCTTCATTGCTGAA
AGCATTTCATTTTTTGCCCCTGTGACTAATGATCCAGGGAAGAAGTGTGTTTGAAATTCT
CCTCGGCAGCCATTTCCATAATTAAACACTGCTAATTATAGAGCTTTGGCTGACTTTAAA
CAAACAGGCACAGTTGCCGAGCATGCTTTCACGCCTTCCATTTGGAAATTTATGCAAATT
GTACCCATATCGTGTGTTTTCTTAGATGAAACTGACAACATTAGGACACATTGCTCATGC
TCACAAAGATCAGACACCAACACAGAGAGTAACACTGAGGAGAAACTGACAAGCCAGTGG
TGGTTTGAAGGAAATACCCTGCACTGGTATGATGTTCTGCACAATGAGGATCAAAGCAGT
CACg
>NODE_246_length_907_cov_7.664829
CTCATTCTATTTTTCGATCATTTGAATAGGCAAATATGTAACACTGCAATGTGTGCTGTT
TGTTTTTGTTGTTGCCACGTCTGCCTCTTTATTAGGATGCAACGCATTTAGAACTCCAAC
AAGCAGCATTTATGATTCTCAGAAACACTGTTTTGTTTGTGGACAGCCAGTGTTATCTGA
GGACTATGGATTCTATCTGTGCTTCAGAGGAGGCGGACTGTTTCTCTTGCAGGAGAGCCT
CACCCACATAACTTTGGCAGTAAACAAGTTAGTTGATTGGTTTTGCTTTATATACTGTGA
TTTAATAAGGAAAACACCAACGTAAGCCAGTCCGAGCAGCGTCGGTGGTACCAGTGCCAT
GCTTTCCATTGGTTCCTGTTTACATGATGCCCACAGGACACGCGGTGATTGGTGGCTCCT
CACACGTGACCAGGCAACTTTGTACATTTGACAGGGAGTAGGAGGGTTTTGTGGAGATCA
GAAAAACGACAGCGCGATAAAAATTAGTATTGTTGCACTTCACAAATTAATGACCATGAG
TTCCTACTTGATAAACTCCAACTATATCGAGCCTTCCTTTCCTCCATGCGACGAATATCA
GCAGAGCGGATACATCCCCAACCCTGGAGATTACTACGAGCGGCCAAAAGATACGGGCTT
CCCCCATCACGACGAGCCATCCTATCCGAGGTCAAACTACACAGAATCGGGATACGATTA
CGGTAACGTCCCCGCCGCCGGACTCGACGATTTCGGCGAGGGGCATCACGCACAGCCGCA
GCCGGTTCCACAAAGCCACGGTCCTCGCCTCACCGCGGCCCCAGACGGTGGCGCAGGGGC
AAATGCCAGCAAAGACTGCAGCCTCGCCGGTGAGGTTTATCCCGGCGTAGCGAAGGGCAA
GGAGCCGGTGGTCTATCCTTGGATGAAAAAGGTCCACGTTAACACCGGTGAGTTATCGTC
ACGGTTAAATAGCAGAACCACTGAGAAacaaccactggaacacacgcaagcctattgagg
cagcactagtagcagcccttacaacagcaat
>NODE_247_length_569_cov_9.931458
GTTACCGTGAGCTTCCAGTGGAGCATTAGCAGAGTTTGTCTCCCTGTTGATGGCAATAGG
AGAGGACAAGCTCTTCCAGGGCCGGAGCTTTTAGCCTCTTTTATGTGTCCTTTCGCATTG
GTGTCAGTCTGTCAATAATTCACAAGGCCAGCAGGGTGGCATTTGGGTGAAATAAAAGCC
CTGAAATTCGAGATTAGAATGTGATGACGGGCTTTGTTCCATGCCGGTGTCAGAGTGCTC
ATACGCTCAAAGGAGGGGAAGATGAATGTTTTTTCCCCGCTTTCCTTTATCACTGAGGGC
TGAATTGTGCATCTTTTGCGAGTGTGTTTGTGCGTGGCAGGCGAGAAAACCCAGACTGTC
TGCTGAGCTGTATCTGCGTCTCCAGCAGGGCAGCTGATTTGGTTTGTGAAGTATGTTAAT
AATCAAATGATCAACAAATAACAGATGTATTAGTTCATGCAGCTTGAAATGTCAAGGAGG
CTAAAAGCGGAAATCTAATACAGAAAGCCCAGTTGCATTGTATTATTTTCTGTGACAAAC
CCTCCGGTCCAAATTACGTAGAGCCTCCTACAGTGAGTAATCTTTACAGAAAACGGCGCC
AATATTTTGTAATTAAGCTGCAGTAAGACAACGAGCGCTGCCACAGATGGAAGTTGCAGA
ACTCGTATCACTTTTGTTTTTTGTTTTTTTCTCTCAGTGTGGAGGtggatggg
>NODE_248_length_888_cov_12.771397
TTTTTTTTCCTGTGAAAACACATCACTGTTGTTTTTCCTCCTCGTGGTGAGGAGGTGATT
AATGACCAATTTCGAGATTCTATCAAAGCAACTGTGCTGTTCTGCAAATCCACCCTAATT
ACGACACATTGTTCCAAGTGCAGGAGAAAGAGAATTTCACATGAATGCTGAAACGAGAAG
ATAGAAAGACTTTTTGCAATTAGAATACATACTGTAAAATACATAAACAAGGCTCAATAA
TGTCTACCTGGGTAACAACTTAATATTTTTGTTCTGATTAGTTTCCTTTTTTGAAACCAC
AAACTCTGTAAATAACCAACTGGCTTTCCACGTATACTTGATCAATTTTAATTGCCACAG
CCCTCACCCTTCCGAAAGGAAGAGAAAGTTGAAAGTAAAAGAAAGAAAAAAGTAAGAATG
AAATGTATTCCCGCATACTATGATATGGTAAATGTTAGCGCCTGCTGCATCGCACTCCAT
ATCACTTCGCTCCATATGAAAAATAGTTTGCTATTTTGGAACCCCCTGGCAGCCATAGTG
GATCACCACAGACCCAGAGCTCATTTATCTTTTGTCAGAGATGAAGCCAAACTAACGCCA
TCTCCTGAAGCTGCTAAAGAATGAGGAGGGACATAGGGAGGGTAAAAATAAACCCGGAGC
CCAGGTAGCTACACAAAGAAGTCATTCTACAAGTAATGGGTGGCTTCTGAAAGTGGAACT
CTGTTTGGAACTGTCTCTCCACTTGGAAATGATGCTGTTTAGTGCTGAAGTTTATTCAGT
TACCTTTGCGGGCATTTATGAGGCTGCCTGAGAATATGTGCATGTAACAGCATTGTTACG
TGACAAGTTATCTGACCAATTAAATGATGATTATATTAGGTTCCTTTTAAAAATGCCTGC
AAATGCGAAATGGTTATGAGACAAAATAAAGGTGCTTCTATATATGTCATATTAAAGTGC
TGCCTCAGGGCATCGTACCATCCAATTAATCATCCAAAAGGAAATACACCACTGGTGTat
aacactggtgta
>NODE_249_length_669_cov_10.170403
ATTAATACAGAACCAGTGTCAATGTAACAATATAAGATCTCATTTTAATACAAAAATCCA
AAATTTAGTACATGTACAGTTATGTGATAATATCAACTGATAGAGGATGTTTTGAACTCT
GTGCAGTTCCTCCATTAATTGCAAAGTACAGCCGGGGCCTCCAACCCCCTGCAGCTCATA
CTGCATCTCTCTCCAGTACACCTCTAGGAGCATGTTGTCCTTGTTGTGCTACTGCTGCGT
GGGGGCCTCTGGAGATAAATTATGGATGCAACGCAAAAGCTGTAAAATTTGTTGTATCTT
CTATTATCTTCATGTTAAAGGCCACAAAAGCTCTTCAGTGAAGTCAGCCATTAAGAAATG
ACAGGTATTGCTATCAGGCTTCTTTATAGGCTATTACCTGCAATGACAGCAGCTGCTGCT
GCACCACTGTACGGCCTATCACATTATTTGCAGCTAAAGTCAGCTACTGTGTCATTTTGC
CTCATTTTCTTGACAGTGCTATCATAAATCCATTGGGCTGCAGGGGAAACTGTCGACTAC
CTCGATTATCTTCATAGCCTGAATGAATTCTGAAATGTATGTAACAGGCAATGACTGTTA
TGGATCAGGAGCCAGGGCCATATTCTCACTAACTCTCTCTCTCTCCTTCCTTGTATCTCT
CTCAGGTGATGTGCTGATCGAGGGCTTGAGGGCTCAGATATGCGCATAAAACTGAGTAAA
AGAGGCGAACTTTGAAGCACACAGTGACAGCTCATGACTACTGACGTCAGCTCTATCTCT
TAAGATATTCTAAAGATACTGAATGGTCAGTGa
>NODE_250_length_537_cov_3.841713
CTCTTTACAGTAGGAGGCCTAACAGGAATTGTCCTTGCCAATTCTTCACTAGATATTGTC
CTTCATGACACCTACTACGTAGTAGCCCACTTCCATTACGTCCTGTCAATGGGAGCTGTC
TTCGCAATTGTCGCTGCCTTCGTCCACTGATTCCCCCTATTCTCAGGCTATACTCTTCAC
GAAACATGAACTAAAATTCATTTCGGAGTTATGTTTGTTGGAGTTAACCTCACCTTCTTC
CCACAGCATTTCCTCGGCCTAGCCGGCATGCCACGGCGATATTCTGACTACCCAGACGCT
TACACCCTCTGAAATACAGTCTCATCTATTGGATCCCTTGTATCTCTCGTAGCAGTTATT
ATATTCCTCTTCATTATCTGAGAAGCCTTCGCATCTAAACGTGAAGTTCTTTGAGTCGAA
CTAACCTCAACAAATGTCGAATGACTACATGGCTGCCCTCCCCCCTACCACACCTTCGAA
GAACCTGCATTTGTTCAAATTCAACAAACTTGGCAAGAGCATAAAACTCATACAGCCATT
CCTGCCTAATTTTTTAACGAGAAAGGGAGGAGTTGAACCCCCATAAATTGGTTTCAAGCC
AGTCACATAGCCGCTCTGTCACTTTCTTCATAAGACACTAGTTAAACCGCTAATAACACT
GCCTTGTCAAGGCAGAATTGt
>NODE_251_length_439_cov_4.259681
ATCTTAGCAGAGCATCCTTTCACTTACACGTCTAAAAACCAATAAAAGGATTGCGGCAGA
GACATAAATTGCTCTGTCTGACTGAATCCATGTTGTGCTGCTAATGTACTCAAATTAACT
CAACTGTAAATTGTCTCCTTTGGATGTCTGTCTAGCTAAAAGTTCGCTATATGATTCATG
ATTCAGATTGCTTTTAACAGTTATTGGCTAAGCAATATGGTAAATGTACAAGGTGATGCA
AATGGCATTAGTGGGAAAGGATGCACAGGAGCATGTAATGCAGTCAATACTACATTAACT
ACTGATGCCCAATTACAGAACCAGGGAGAGAGGCTTTTAGGAGCATTAGGACTTGCAGAA
AAGCTGAGATCACCTGCTGCTCATTGCCTAAAAGCTTCACCCTTTATTTGCTGGGCCCTA
CCAGCAGCTCCAGCGTTTTGGCCAGGTTGTCGACAGAGCAGCTTGGATCTGGTCTCCTTT
CACTGTGGTGCCTCTTAGCGTTTATTGGCTCTAAAGTTATAGGCTTGTCAATTCAACCTT
CTTGTCTAATGTATCCACTTAGTGCCGTGCACAAAtagatgtg
>NODE_252_length_291_cov_1.006873
CTAACAGTGAGCAGACCTCCTCTTTTTTGTGAACTCTACCAGCAGAGAGCCAAACCACCC
TGAGCAGAGGTCAGCCACAATATGTAAAACACACGTGAAGATGTTCGGACCCTCACAAAC
AACTTCGTTCCTCTTTTTGTGCGGTATGTTTGGGTTCACTTTGAACATGAAAAAAAATCC
GACGTACACTATCAGTGAGTCAGTCATTCAAGATGACTTCTAAAAGGTATGCCTGTAATG
ACTTGTGTTCTCTTTAATTAGAAAAATGAGATTTCTTGGCCCAGAATTTTTTCCCCTCTG
atttcacaagaaatcctcattttaaagtcgctatcaaaaatactttacagatactgaaat
aacatttttagatgtgcagtatataggttttaaaatatccacagcatctgagctatgtag
ataacaaatagttta
>NODE_253_length_817_cov_8.525092
AGAAACAGACAAACCGTAAACAGTAGTTTATGTTCATGTTTCCCTTTGTGAAATTCTGTG
TGTCTCTCTCGCTGACACTACAAAAAAAAAGAGCTTGGTTACTTTGCTGTATAATTCAGG
GAAAAGAGAACATTATGCCTTTGTTCCTCTTGACGTTTTGCTCCGGGATGCTCAGACTGT
GGAGCTCAGGTGGGGCCAGAGAAAACAGTGGCCCTCAGAACGACACGACACGGTAGCAGC
AGCAGCCGCATGGCAAGACAGCAAGAGAACACTCTGGGGTTTAAAAGTACCCAAAGCATC
CTGGGTAATTAGCCATTACGGCGCTGTCACAGAGGGTTCTGCAGTCAATACAGAGATAAT
TTGGGCAATGGTGAATGACAGTGCTGTCCAGGCTTTTGGGATGATCAAGGACAGATCCAG
CTGCACCAGGCATCTGTCAGGCCCATGAATCACTCCTCCAGCCAGCAGCTGGGTGAGTGG
AGCAGAGAGAATCGCTGGAGAAGCATGTGCAGACACACAAATAAACATGTTCCCCCTCTC
TCCCCTCGCCACACCGGGAAATGGCTATTAAAGGTCTGCCGTTACAGAGCACCGAGTGGA
AAAGGCTTGTTACCTTCAGTGGCAAATGAATGACATTGGGAATAAGGTGAGGAATAAAAG
TCAGACCAAGGGGACATTTTTCACAGTTATTTCGGCTGTGTAGCTAAAACCGAGGAATGC
AGTTGGCATGCAAAATTGGATCATGTAGTTTTTAGCATGTATTATAGTTTTTTTGTTCGC
TAATGAAAATACAACAAAGTTTCCTGTCAATATCAGGGATCTGGAAACTGCTTCTTGCTC
TCAGTCATATTCACACTGACAGCAGAAGACAATTTTTGTTTGCGTTTGTAAAGtggtact
catattcagtgacaaacacctcaccatgattacagtaaaacagctgaaagacttatacat
a
>NODE_254_length_563_cov_14.914742
AACAAAATATCTGGGAGCAGGGAATAATCGCTTTGTAGCCTGCTGCTGCATTTATCTGGA
CACAGGTATATTTTAACCACCGGGTGTTGACAGTGTTGACTATTAGCCAGCAAATAAATT
ATTCAGCACTTACAAGAGGGGAAAAATGGGAAAAATCTCCTTTGCACGGCTACAACAGGA
CAAAGCAGCGTGCAGTGGCGGAAAAAAAGAGGCAGTCATTTTTTCTTCAATTACAAAAGG
CAAATATTTATTATTTATAAGTACTTGCCTTGTATGGGCTTAAATGTTATTTATGAACCT
GTTGCATAGTGATTTCCAATGTAACTCATTATTTTTAGCTGGAGGGTGTTGTAAAGGAGC
AAGGATATATTTAATGACACTCTGCTAGTCGGTGCAATTACACTGTAATCATTATGTAAA
ATGTCCTATTAATTAAACCAATTTCTGCTGGGGGAACATTCTTTTCTGCAGGGCCTGCGC
CTCATCCTTCAGCCGCCTTGCTGCCTCCTGTTTTTCACCAGGCCCCTATTATGTTGTGAC
TTCACTGCATACATATTTATAAAAGAGATTTTCATTATCCCCAAGATTTGGAACCATTTT
CAGATTAATAAATAGAACGTGCCACAGAGGTTTGAAAGGCAATTAGGTTTCTTTCCAATC
ACACGCTATTTTGGCCTTTTGATCATCACTGTAAAGCTCGGTGCATt
>NODE_256_length_959_cov_7.783107
CTCTAGATTGCTGTGCATTAGGTAGATTCATAATTTGTTTGTTTTGTAATTCTGAACTTC
ATGTTGATTTTACTTAAAAATATGTCTTTCTTTGACAGGTTCATTCCAAAGAGTAAAGAG
GCACAGACAGATTACATACATAAAGGAAATGTAAGTAACAGAATATCAATGAGCATTTCT
TCTGCTTTCCTTTAGCCGTGTATGTAAAATGCTGCTCCTCTACAAAGCAGCTTTAACCCA
GATTATTCTTTGGGAATTTTTTGAGTCCTTGAGACAAAAGAGTTCTCTTGCTCCAACCTC
CATCTCAGCGGAGAAGACAGGGTGGTACAGGAACGAGAGAATCAAAAGGCTGGAAATTCA
CGGCTGAGAATAAATGCTCGCTCTTCCCTGAGGTGATTTGTCTTTGCGCTCCTCTTTCTA
CAGATGTTAGACCCCTTTTTTAGTAAAGACCTGAGGTTCTTTGGTAGCACTTTGATATCC
TGCTCGGATTCAATATGTGAAATAGAAGAGCCACTCCGTGACTTGGAGCACATCACAGTC
TTTGAAGTCTGATCCAATTTTTGCTGCTCACCATTTGATGTTGAAAGGATGAAATGAGGA
AAATGTACAGTTTTTGCCAGTAACTCTGCTGAGCATATGTAAGATTAAAAAAGCAAAATC
CTTTGGAGGATGTACTTAGAAATGTTAAGCAGATTAATACTTTCCTATAGCTCTTTTATT
CAAAGATAAAATTAAATATGAGAGGAAGTCTGTATGTGCTGTTTTTTACCCTCACAATTA
AGTCAGTGTGGTGCTGTTTGCTAGGAGGTAGGGCTAGTAAAGGGGGATATGCAATTGCAT
TAGCATTTGATTAACATTGCAAAGCACATTAATGGGTTTGAGTTATATGAGTGCCAAATT
GTAAATTGTAAATAAATGAATACAACATCTACATGACTAAATTGAAAAAACGCATTACAG
AGCTTGCTTTAACTTGTATCTATTCACCCAGTGCTTTCATTGACATTGCTCTTCTGGGTG
TGTTTACGCCTCCTCTTTCAAGGTTGGCCCTGACAGCCGAGACAGACAAGTGAAAGACAT
CAAGAGAGACAAAGGCAGAGCAg
>NODE_257_length_1018_cov_9.232809
ACAACAAGGCAACAACAGCAGTTAAAACAATACCAAAAATACAAATAAATGGATACAAGC
CGTGGATGGTTTTCGGGAGAGCTGGCAATAGAAAATTCAACCCGGCCAACTGGTGGCTTG
AAGAGAGGAAGCCCACTCTTAAAGCCGTGATCCGACCATCCACTATACCACCGCTGTGAG
CCTTTTAACCACAGCAGAAAAAAATTACTATTGATCTTCAAATGGCGATAATTGAAAAGA
TCAAAAAGATTAAACAAAAAAATTGAGAATGTGCTGACTTACCATGTTAGGCTCCTTTTT
TGTTGTAAGTTTTTGTTTAAATAAAAAAAAAATATTTGCTCAAAGATGCAGCATTGGAGG
TGTCAAATTTTTGTAGCCGTCTCTTGATCGTATTACTTCCACAGTCCTGGTTTCCAATGC
GTCTGAACTTTTTCCCTTTCTCTTTTATTTTGTTTGTGGTACCTAGCCTTTTTTTCCCCT
GCTTAAGACTTTAAAAGCCTTCAGCTCAGTAAAGCAGCACAAATTATCTTGCCACCTTGC
TCAGCTCTGATGCTTTGGCCGCTAACTTTGGAAGGCCCTTTACTACTGCATCAAAATTAG
CATTGTCAAAGCAGTTAATGAATATTAATATTGTATTTGTCATTGGAGCTGGCCCATTGC
TGAACTCCAAGTCATCCATCAGGGACAAGATTAAGCACACAATTATTTCTGACTGACAGG
GACCAAATCTGGAAGATTTTTTTTTTCCTCCAACAATTTAAAGAAAAAGACACAACATCA
TCTTAAGGTACCTCCCATGAGACGAGACAAGATTAATACACTTTTAATGAAGCAAGATTT
CATGGTGCATGAACAGCAGGAATCTCAAGAAAAAAAAGAGGAGAGGAATATAGAAATATT
TTGACTCGATTTTAACCATTTTCTGAGGATCGCATTTATAAATTACAACAGATTTTGATG
ACAGGAGACAAAATTTTAACTCAAAGAGCGTCCTCTTTTTTTTTCTTTTGATGAACTACA
ACAGATTTATTCTCCTTGATTTTTTTTAATAAGATCTGGATTTGGTTTTTTCACCTTTGT
CGGAGCGCAGAGATAAGAAAAAAAAATTAAGACGTAcaagcgctgcaccgaggacatcgc
tggcgctagatttaacatgaaa
>NODE_258_length_401_cov_4.112219
CAGATCCTTCATGCCTTGCTAGCCATTCAACAAAATTGCATTTCTAAGTGTATTGCTTTA
TAACTGTGCCTGTCTGAAAAAGACAGAGACAGTTGAATCAATTTAGCGTTATATGTGTGG
GTATAAACAAATCATAATGAAATGAGCACGGAGAAGACAATACTTGTTTTGAACAAAAAT
ACATTTGAGCTTATATAAGCCTCATCATCTCCATGACAACGGCTTTACTGGTAGCATGGA
GATGTATTATTTGTGTATAACCACAGCAACGTCTTCCAATTGAATTAAGCTGCACCTGTG
CACATTATGGATGGAAATAATAGACTGAAAGCAACGGTTACAGTCAGTCTCTCACTGACT
AGATATGAGCACGAGATTGTTTGATTTTGTGCTGTTCTCAAACCTGAGAGCACTTTTTTT
TTCTCACAGATGTGAGTCATTAATGTATAACAGTGCGAGGTGAATTATATGCTAAATGAA
AGttatggctagataacaattgattactttttttgtacaatcttactgtatgtgatgggt
tgtgt
>NODE_259_length_475_cov_9.136842
TAGAGTTTTTATTTTTTTCCGAGTTGCTCTTTGTTGATTGTAACTAGGGCATCTATATTG
CCATGTTTCTGCTCAGCTCACAATTAAAACATTTTTTCCCTCCCTTTCTCTCTTTCTCTC
TCTCTCTCTCTCTCTCTCTCTCTCGCCGCTGTCTTTCAAAGGCTGATGTGGAGTGCACAT
AATTATGCATATAAACATAGTGGCTTAATTATCTCTCACAACATCAGTGACAATGTAATT
AACAAACATTGCAAGATCAATGAGAGAAACTGCGACCTTCAAAACATTTAACTCCTCACA
TTGAGGCATCGTGCGGATTTCCTATCAGTGCAAAACCCCAGAATACTTTTCCTAGATAAT
TTAGATGTCGCATTAGAGCCCTCGTAAGCCAGTCAATGGAAAAAAACCAATGAATAAAAA
CTATGAAAGCAATGACAGAGATGCTCATAGCGATGGATCAAACAGGCTTGACCATGACTT
CCATTTGCAATTCTGGGTTCACTGTAAAAGGTTATTGTTCATTTCAAGCTATTTCAAAGC
CCCCTCTATTTACTGCCTGTTAATTAACCAACCAAACAGCGAGGAAGTTTGAAGcgcgta
gagttttgtttcgtttttt
>NODE_260_length_397_cov_2.617128
GTAAGGCTTCATTAATCACATAATTTTTAATGCCTTTTTTTCTTTTACAAATCCTGTCAC
TATTTTAATCATCTGTGTCCTTTAAGGAACACAAACAAAAAAGCAGAAGATGCTTTTTAG
AAAAAGCTCCAGGTGAGAAAGTGTAACCCTTCTGACTTAGGCAATTACAGCAGCAGTTTC
TTCGGGGTTTGCTATTGATTTTTTCCCTCCCTTCCTCTCCCTCTCATGTGTCCTCTCTTA
CATCCTCAGTCTTTTTCCCACGCATTGGCAATTAGTATGCATGAGTGAGGCTATAGGAGC
ACCAACTACCTGGGGAGCAGAACTCCACTGTCACAAACAAAGAAAAGTACTTTTTGGTCA
TAGTCACAGACAAGGATGCTCACACAATTTCATAATGTGAGTAGGTCAACTTCATTATGA
CAGCCTAAGCTTAGCAGGCTGCTTTATtcacttcagttatacctgtcttgtcttgctaag
aaaggggttaatatgttgactaacagttggcattaagaaaacagcagtagcactagcaac
c
>NODE_261_length_680_cov_15.067647
GATTTATGTCAGCGTGACTGTCAATCATGGACGGGTGGACAGACGGTGAAAGTCAAAGAC
GGCAAACCAAAGGGGCGGCCAGTGTCGTACTCGATCTCTCATTTTATCCCGCTCGCTCCC
TCTCTCTCCATCTTGTGGCCATATGAATTAGTGTGGTGAGAGGAGAGAATGAAGAAGGTG
GGAGGGGAGGATGGGGAGTGACGGGAAACAGACGGGTATAATATTCTCATCACTCTTCAC
TCTGCAGTCGTTGGTGAGGAGCGTGGCCCAGGGCACTCAGCGGCCCAGCCAGCCGCCTCG
CAGACCCTGCAAATATTCCTAAACCTCAATTTTTCATATTTCCCTGTATGCATAAGGAGA
TGAAAAATCATCCGATCATTTGTATTGTCTGACTGAGGTTATACACAAATATTAGTTTAT
CTACCGCACCTAAGATTGCCTCCCTAAGCAAGACGGATTGGTCTTTTGGAGAGGGCAATA
TTCCCCGGGAACATATTCAGTCCATCTTTTATATGCTGCAATTCACAGAGCAGCAGGTAT
GAGTTCCATCTCCAGACAGGCTCGATAAAGCTAAACACCCGATAGAGACACTGCTTATTA
CACACAATACGCTTTAATTGCCAGACAATTTTCGGCTGGGTAAAATTTATAGTTTTCAAA
ACTGATCTCATGCAAAGAGGCTTCATACCTAATATTCATATTCTCCGCACATTTACTCAA
CACTTGGCTAAAATGAATATTAAAGCAAAACAAGCAAAGGAAtcaatttgatgtgagagg
agggggaaaagagagagagaaaaaaaactctttaaatcacaatc
>NODE_262_length_596_cov_13.166107
TCAAGTGAACAGCTAAACAGTGTTAACACCCAAACAAAGTTACCACCCTCACACCCATCA
TGCCGGGAGTCCAAAGTCAGCCACACAAGCATCAATATTTTACAATCCCTCAAGAATCCT
CTTTAAAGATGCAATCAATGCCTCCTATTCATTATCTATGTGTATGTCTTCTAGGTATGG
CCTTTGTCATTAAGCAATAATTCTCCCCTCCACAGTCCCACATTACTCTGCTGCTCCATA
CTTTTACAAATGCCTCGGGGCTATAAATACTAATGAAATCTCTTTGCTTAATTTGATTTT
GCTGGTACACTTGCAGTTATGGCTGAACTTTCCCACGAGAGAGGCTGATTGAACACTTTC
AAGTCCTTATGGAAGCAGGAAAACATTCCAAAGAGCTGGGGAGATCATTTCCATAATTAC
CCCGATTGGCAGCCTAATGACCTTCTGTGACAATAAAAAGATCTCTTGTTAATTCCATTT
CTGTCGCTGACATTCAAGAGATTCCTATCTTACATGTTTGAGGGTTCACAAGATAACAAG
TGTACTTTTTTTCCCTCCCGTTTCCAGCGAGCAAAAGAGCAGCCCCATTCAGCTCTGTCC
CCCCCCCGCCTCCACCCCAAACCCACTGCGGTGATGTGGCTCTGCTCTGCTGTGAAAGGG
ACCCTGCTTGTGCCTGCATGGCTCGTCCACCCTGCCCCAAAgttggataatttatgggcc
tgagggagattataaagatg
>NODE_263_length_955_cov_7.560209
CTTCCCCTCCACCTTGCATCCATACCCGCTACCCTCCGCTCTTTAACTCTCTAGGCCGTA
TACTGGATCCTCTCCTTCCGCCTTCTCGGTGCCACAGCACGCTTTACCCTAAATGATTTA
ATTATCATTTTTTTCTCATGTAAGACAAATGAAAGGCAAGAGAGGGATGGGAGTGCTGTG
CCAAATCTGATTATTTATCTCCTTAACAGATTGCTGTGTTACAGTCCCTGAGCTGTGGTT
ACTGATGTTGGGAAGTAAAGTGGGCCAAGCGCTTTGCAAGGATGCTCCCCCTTACAAAGC
TGATGCAGCACTGTATTGGGAATTTGTGTCAGATACAGATCAGGCACATTTGATTTAAAT
AAGCAAATCATTGAATAAAGATGACCTGGCTCACAGGGGTATATCTCTATCTATGCATCA
CAATTCGTGGGCTGGGAAAAACACGGCCTGACATATTGAGTGACTCAGGATCTGGTCATA
TCAGGGATGTTATTCAGACATACAGAAATCCCAGCTTGCCTTGCCAGAGTGTTCTTCGAA
ACAACTAAAAGCAGGAACACGTGCCTCATCTTCGGTGTGTCAAGCCGGCAGTGATTGAAT
TTCTCCTCCTTCCTTAAGACGGAAGTGCAAAGCCGGTGAGTGATTCCTGTGGATGCACTT
AAGGTTTTAGTTGCAGGCGTCGTTGTGCCTGGGCAGATTTTATATGACACATGAAACTAA
CTACATGGTACTTAGGGCCTGCTGTAAACCAATCTGAAGCCAGTCGGGAAAACAGGCCCA
TCAGCAGAGAGGCTTGTTTCTGTTGCATGACAAAAGGACTTGCAAAACCGCATCAATTAA
AAGTTCATTAAGTTCAGCACTGGGAGGATGAGTGGATGCTCTCTATTTACGCCCAGGCCA
GCCCAGCCCATTATCTTCAACCTGATTATTCAAATCCCTGGATTATAACACAGACGTTTT
CTCAGAGCCTTGCTTAGAATAATCATACTTAATAATATTTCATTTTTCTTCCCATGGAGT
CTGATTAGAATTGAGTCTGCATCATCAAAAGAGAGGAATAATGCTCTTGATAGTTGTGTG
ATTTAAGTGTACCAAAATt
>NODE_264_length_877_cov_3.790194
GTTTTCACAAAATGTTTCTTTAAATATTTTACCATTCCATTAATGCTGTGGTCCCACATT
ATGAAGTATATCCAGCGTGCTTCGAGTTCAGAAACCCAACAAATTTTACACATTGCAAGA
GTGCTTTTTCCTTTTAATTACCAGAATGTAATCAAAGAATGCAACACTTTGACTTCCTTT
GCATTGGGATTGGACTTGAGACAGAAATTGACATCCATGGTTCTCTCATCCCCAACTTCA
GCTGCTTTGCATCGTCTGGGAGAATCAAAGCCATTTGATTACAATCTACAAATGTAACTA
GGTAATTCTTTTGAAATTGTCCTTACAAACAATTTTCAGAGTGCTGCCTTTTTAAACCTG
CTGTAACACTGCAGGTGTAAGCCCACCACTCACTGGTGCAGTACATCCCATGTGGTGACT
AGAAAAACAAAGCGTTGTTGTCGTGTACTCTCCTCCTGATGTAAATCACAGCTGTTAGTG
CCTCCAATCCTCTGCCTCTGGAGAGGACAAATCTAGGCTTTCTCCCTCTCTCTACCTTTT
TCTGTATGTAGCCTATTACCTTACGGTACAAGATCAAGCAGCCACCGCAAAGCTGTCATT
TTGCTTCCATTTTGTTTCCAGTTCCTACTCTGAAAGACAAGGTTCTTTTGAAGTATACAC
TGAGATAATGGTGAGCATGAAGTTTGAAGCCTACATGTGGATTATCGTGCAATCGTCTGC
CTTAAAGTAACAGTAGAGCTCCTACAGTCACATTTTTAAACACAGCAGAAGCTGCAGTAG
CGCTAATGGCCTCAGTGTGAGGTGTAATTTGAGCAACTTGCAGGGACATTTTGTGGATGA
GCATGTTGCTTAGAGTATAACACTGTACTTACGTTAGTGTTTTTTCTCTCATTTCTTGCC
TGTCTACCAGCCTCCTATGCAATaatgatcatgctttcctttcctttcctttcctttcct
ttcctttcctttcctttcctttcctttcctttcgaacacctgtttcagaattgtagatat
g
>NODE_265_length_324_cov_2.654321
TAGCTGTGATGTGAGATAAATGAGTCAACCTGAGTACACAGCCGAAGCCGAAGCTTGTTT
CTTGACTTTCTCTTACTTACTATTTGATGCTACTCCGGTGAACATTGTCAGATCTGTCCG
TCTCTTGCAGCCCCTGCTCCTCTCTGCTGCCTGCTGCTACTATTACTGCTTCTCACGTGG
ATGCAATCACATTACTCCCTCTTCAGTGCTTGTGAAGTGCTACATATTTCTGATTCTCCC
TCATGTCCTTCTGTACTGTATGTACCCACATATGATGAACTTAACACCTAACAACAACAA
CAACTGCAGAGTCCAATGATGATAAAGATGGTAGGAAGGTAAAAAGTACCAGTGTTTGTT
AACTGCTGAGATAGACAcaagccacctttgtcagacagtcagtcaacttgcctcaattca
gcaggcccaatgaccatttactgtgtttgctccactagttgctctggg
>NODE_266_length_776_cov_6.613402
GTTTTTGATTAAGTGTTTGTAGGTAGCGCCTCGGGCCTCGTCTCTCATAGATAAGCAGCA
GTAATCCTGGTGTGTGTGTTATTGTGTGTTTTCTGGAGGAATCTGTGGCTGCGCGCCGTG
GGACCGGGAAACAGTTTAAAATTCAAGAATTTAATTTTGCCACATTTTCCCAGCTGAAAA
TGAAGCGTCATTAAGTTCTTGTCCCCACTTTGGTTTTTTGAATGAGGTTTTAAATGAGCC
CCATTTCTCTCACGTCGATTACATGTCAGTTTTCTAATGACAAAACAAATCAGAATTTAG
CTCAAGCACTTAATCTCAAGTCATCATCTCTATTTAAGATCAAAACATCTGATGAGTAGA
TTATTTTCCCCCAATGCTCGATGAGGATCCCTCGCTCCAGAAGCCCCCTTTTAGGAAGTG
TTCCCATGTTTGACAGCATGCCAGTCTCAACAAAGGGGAAATGCTGAGTTCCCTTTAATA
GATCTATATTCATTTTCAAATGAGTTGATTAGCCAGCACAATGTCATTGGATTCAGGGGC
CCATTACACATTTATGATGGTAAATTACTGAACATTTACAATCCAAATGAAATTTCATGA
GGAGGGGATATTGAAAAAATGAAGGGAGAGAGACGCTTTGCGTTCATCCCTGTAGCCTTG
CCTCATTGCATCTCTCTTCCTCTCCCTCCCTCTCTGTCTCTCTCCCTTTCCCCCCCCCAC
TCTCTTTTCGTCTGTCTCTCACACTCTCTCTCCACTCTTGTCTGTTTCTCTCTCACATAT
CACATCAGTGCCCCCTGTGGTCCAACTGGGCATCACATAAGGGTCTGCAGCCGTGCTCAC
TCGCACACATTGACATTTAGGGAAGTGTGCTGTTTTCATACTGCCATTCAAATAACACTG
GCTCATCTACAAGTAAGgtt
>NODE_267_length_438_cov_5.595891
AGAGCAAATAAATGTCAGAAAGATCACATTTGATCCTTATTATTTAATGCTTTTTTAAAA
TTTCAGTTAATTCTAACCGGCTGTAAAATTGCTTGAAAGCATGTGCGGTCTGCTCTACCC
ACTTTTCCCCCTCCTGTCGGCTGGAGTAGAGGAGACTAATTTAGAAGTTGCAGATTTGAG
CTGCCTGAATTGGCTAGACAGCTGTAATCGCACTCCCTCCTAGTCTTAATCTCTTTATCT
GGCTAGCAGCTGCCATATGGCCCCCGTCAGCTGGATCAGATGTGGGTAAGCCTCCCTCCC
CGGCCGTCCCAGCCTCTCCCTCACCCTCTCCCTCCCCTGTCCCTCTGTGTGTCTCTCCCT
CAGACCCCTGCTTGAGCCGGCCGGCTGGGCCGGGCTGAGCAGAGCCGGGCGGGCTGGGTG
ACGGGGCTGCTGCCCTCCTGAGCCTCCGCCGACGGCTCCCTCCCCACCGCCGCCACCGCC
GTCTTTATTTTTAGCCATCTTTAAGGATTAggattgatgctgtgacgagcagggcactta
cagtgattgtattgtaaatcttctcttctgggtggtggtggt
>NODE_268_length_323_cov_13.390093
TCTCTCTGTGCGTGTGTGTGTGCGTAGTCTATACCGGATTAAATGGCACCTCGTCTTAAA
TGGCACCTCGCCTCGTTTCCCCTTTCCTTTCATCATCAGCAAAATAAAGATTAGGCCTAC
AGAGGAGATTGTGCAGTCTCGCCTTTAGAGGCGCAAGGGATCTTCATTCCTCCCGCCTTT
GTGATGATATTGATGATGATGATGGCCAAGTGGACAGTTTGATTTTTGTGTGGCGAGCTA
GTTATAAAGAATCAATATTATATCAAGGGGGTAACTTTGGTGATAAAGGACTTCAGCCAC
TGTGGCTATTCATCATAAGTCTGTAGCAAGCAGATAGGTCAAAAGAAATTATATTGCTCT
AAAGAGTGTGTCTCCTTATCTCTCGGTACCAGGGGGAGTGGAGGACACGCCGATCGATAC
AGTAGCTGCCGTATACTCCTTGCAATTATCAATAGCTGATTTTGTCT
>NODE_269_length_598_cov_6.876254
CGCACACACATAAGCACATGTACACACAAACCACAGACACACACGCACACACACACACTG
TTCCCTGCTCAGTGCATTACAGCCTTTCCTCCTTTTACACTTATCTGTACTCATGTGTCT
GCAATGAGCGAGCCTAAGTTACCAAACTCGCAAATTGCCCTGCTGTCACGCAGGTCCCCT
TTAAGTGCGCCTTTTAGCCTCCTAAAGGACAAATAAAGTCCATTTAATAACTGCACTAAA
CACTAATAGTCTATGTGTGGTTGACATTTGTGTTTGGACTAAAAGCCCCCCTCAGGCCAC
TGCTGGTACAGAGGCAGGGGCGCGCAGCTCCCCTCTGTAGCACTAACAGGTCTGCCACAG
CTGAAAGCACAAGACAACAGCTCTTAAGACACTCTCTCACACACTGAGCTATTGATCCGT
CTAAAAGAACACACAGTGGACGCCACTTGCCACTCTACTTTCAAAACACATTTCTCTCTC
TCTTTCTAAAAAAAAAAAAGACTGGACACTCTGCATCACAGGGGGTTAGACCAGCAGTTT
GTATGTGTGGGTATCTGTAAAGGCCCATTTTAAAGACGTTACACAGAGTTTTATATGAAA
TGTCACTGTTTTACTGTTGCACTTCAGCGGTGTGCACAGCCACATTTTATCCAGTGCAGA
TAAAGTTTTTGTTTACATTTCTTTGGCAGAAAAGTATGGGCAGTTGTGACAGTGTGCTCG
GTAgttgtgtaatgtgtgaata
>NODE_270_length_386_cov_11.220207
AAAAAAAAAAAAGAAAGAACGAAAGAAAGAAAGGCAAAGAAAGGGAGGGAATGAATGCAT
TTTCTTCTTATCTATCTGTCTTTCACTCTCTTTCCCCAGTGAGAGAGACAGAAGGGAATA
AATGGCTCCCCTCTCCTCTCCGCTCTCCTCGGTGTGGGCTGACAGCGCAGCAGATGGTGG
TTTAAGCAGTGAATTTATGAGCGCCACAATCTTAATGTTGCAGAAAGAAAAGAAAAGGAC
TCGCATCAAACGCCACTGACAAATGCACTTGCTAATATTAATGCACTCCTCATTCATCCA
ATATGCTGCCTAATTGCTTTTCTGTACACAGTAATATGGCACCTGCTGCTCAAGTCCGGC
GCTCGCGTCAGGAGAGGGGAGATCGAGGAGGGGGTGGGGGGCGGACGTGGAAGTAGAGAG
AGATGAGGAAGAAAGTGTCTCTCGCTCTCTCTTTCTGTCTTTCTCGCTCCCTTTTTTCTG
TGATGGATGCAAGGCTGTGGATCATGCGCCAGACCTGTCAGTGTTCCtaa
>NODE_271_length_314_cov_6.923567
TGGCTGGTGAAGGAGAATGCAGCAATCACATTTTTAAGCATGCACAAGCGGGCCGTTCCC
GGTTCCTAGGCTGGTGTGTGTCCCCCCCCATCCGACGCCAGCAGCCGTATGGGGAAAGCA
GCGGCAGACACAGATGGCATGGACACTTCCACAAGGTCTGCCGCTCTGCCCTGCCCGCTC
TGCCGCCGGAGCCCGTTCGCCGCCGTCTCTCTCTTCCAGCTCGCTCCGCCGCCCAGCAGC
ACTGCAGCACAGCACAGGCTGACGGCATGAGGCTTGATCCAGTGCATTTCTCCATGCTGG
TCATCGGGGTCTCCTTCGCCTGTTACGCCCCGAGTCTCAACTCCCTCCAGGACCAGGCGT
ACCGATCCGCCGTGGTCATCGAGGGCGAGGTGCGCTCCTCCCCGGAGAACGTCTCCTCCC
GGGAGCCCTACAGTGTGAATGTCAAAGTGCTGGATGTg
>NODE_272_length_198_cov_5.939394
GTTGTTATGGATTCGTAATGGAAATTGTGGAACAAGTGTGAAATAAAGGAACACTAAGAA
CGGATCCGTGAGTATATAAAGTTTATTATATCGTGGACTGTGGATACGCGTCAAAATCAA
GAGACTGCTCCCATCACCTAAGTGCCATTTTTTTATCTTCTGGGGAAATTGTCACTACAC
TTTAAGTCAAAAAACTACGTGATCAAAGACTGTTTTATGCGATCACTCGGAATGAGTGAG
AGCCCGTGATTGCGGATCAGCTGATCGCTGAATGAATGGATGGATCGGACATGATGGCGG
CGGAACAATGGATCACAAAAGAGGTTGGCATCTGATCATCGG
>NODE_273_length_529_cov_16.362949
ACATACTGCAGTTAAGGAATGCAAAGGGAAAGAAACCACACAATGAGGAAAGAAAAAAAA
AATCCACCAAGAAGCAGTAGACAATTAGCAACGATGTCAGTAAGTCGCCATGATTAACAT
TCGGATTACTGGGATGTAAATACTCAAAGAAACACATGCTGCACTCCTACAAGCCTCCTT
TCTAAGCAGCTCCGTGCAATACAGTGAATGAGCAAGGGGGTCGCGCACACCAGGCTTGCT
GACAAGCCTTTTTTATGACATTCATCAAAGCCATCTGCCATTTTCCGCTCAATTAATTTG
TTATGGGAAGTGGGATCAATTAAGTGCGCACCGTAATGGCTTTATATCCTTGTTTCCCTT
TTATAGTCCAATATTTTCTGTGCTCCACTCTGGCATGAAAAGGCGAAATCGATATCCCCA
GCTATTTTCCCCTCCTGTGGACTAATTTGTTTTTGCCACTCTCTTCCTGGCATGATAAAC
CGGCTGTAATGAGGGGTTAGGGCGAGGGGACAGACTAAACATAAACCCACGAACGCAATC
TCATTTGGATGTCGGAGCAACGCTGTTACCCACACTTAACTAAACGCGGAGGAGTATCAA
GAGGGATTGACCTTCGCCCTGTTATCATCTGACACATTGGTCACCCGCAGAGACAGTGAG
TGGCttaggcgag
>NODE_274_length_822_cov_11.768856
CAACATGGAATGGATTAACACAAGTTGATGGTGTTGCATAAAGGGTAAAATCATTTTCAA
GGTTCTATTTCAGGTCTATTAACAAAGGAGGCAATTGATACTACAAACAAATCAATTTTG
TCTTCTCTGGCCAGTATTGCTAGTGCAGAATGCTTACTAAAATTGAGTGCTGTGGAACTA
AAACAATCAGTAACTTGCCTCCTGGGTATTTATGTTTTCTCATATTGTAATCAGCAAGGA
TTATTTTAGCTCAGAGTTATATATATTCACTTTAGCACTAGTTTGATGCATAAAGCACAC
ATAAAAAAGTATATTTATGACACTTGTAAGCTGTAGTCTTCTCTTTGCGTCAACTAGCAG
CATGCATGACAAAGCTGCATGGTTCAGTTCTGCTATCTTTGAGAAATACTCCCAGACATG
CCAGTGATCAGACTCCTCTACTCGCACACACTCAAGCAAACACACAGCACTGTACGTCCC
TGTCTTAGACGCAACACAGCCATGGCTATTTCTGTTCCACAGACTGATAGCTCCTACTGA
AGATCATTGATTTTACGGGAAGCCCTGTTTACAGGCTGAGTGCCATCGACCTGAGGTGAC
TTTTTGCCTCCTGCAGTTGGAGCAATAGTGAAGCACCCTTATGTCTGCATTAGTACAACA
GTGGACTGAATATTTACAGCACACAATAAACACTGGTGTTCTACATGGTTAATTGTCTGA
GTTACAGTGTTAGGAATCATCAAGAACAGGAACTCCATGTACCTTATATAATTAGAATGG
TTTGTGTAGCAGCGGTTGACAAACTTTTTTGGCCCGTGACTCTGAGACTAAGTGACGCTG
TGACAATATTTCTGGACGCTGAAAGATGACAGGCATTTTCCCTCTCAGACTGCTTGAATT
ATCTGCACTACTTATTATTGATGAAGTAAAATAGCTAATTAGTATATTTTGTGACAGGAA
AAGTTc
>NODE_275_length_295_cov_1.603390
ATTTGTGCGCGTGTCTTTGCTAATTGTCGTCATCGCTGTTGTGATCGTGGTGCCGTTTTT
TTCGAGCACTTTCATGGTGATCTCGTCTATAAAACACTGTCGTGGCAGCAAACACCGCCA
GTGTCTGCGGTAAGTGTTTCTCTTCCACCTTCACTGCTTCCTCGGTGTCTAATCAGACCT
TCTTTCTCTGTCCCTCCTTCTCTTTCTGTCTCTTTCTCCATTGTCACACCCCATCTCTTT
TTGGGTTAAACCTCCAACTAACACCCCTTGGTTTTTACCTGTACTCCCCTGTGTCCCCTT
TCTGTATTTTACTGTGTGCCATTCCTTACTTCTCTCCCTTCCTCTTCCCCTCCTGGTTTT
GTGTGGATGCTCCATGTGTGACCATACCTTTGGTGTACTTGTGGCTCTGTGTTTGTGTCT
TCTCTGTGCTCAtacagca
>NODE_276_length_343_cov_1.116618
CTGAGGGGTCATACAGTAAAACAGACAGGTCACCAACCACAGGTTGCATGACCATAAAAT
GAGACTTTATTTTTAAAACTATCCTCTTAAACATTTTTAAGAAATAGGTGTAAAACGTTA
CTGGCTGATCAGACATTTGCATTCACTCAGCTACTGTACAGCGCTGCACGTCATTGGTTG
TTATGCATTCAGTTCACATTTACAATGCATAACCTATAATTTACTGTTTACGATTGTAAT
CTGTAAAATAACTATCATAAACTGCTTTCTTGTTCTTTTTTCTGCAGTAATTGAGCAGCA
TGGCAGCAACTCAAGAGTTTTTCTTTCTATTACTACTTTTCCTTACTGATGACAGAAATA
CATTTAACACAATGAATCATCCTCCACAGTAGCGTTTCTTCTTTTCCACATATTATTACA
ttacagatatttggaggaacactgagactccacagtttggaacaacttgagccagatatt
gattcag
>NODE_277_length_650_cov_7.998462
GGCGAAACTCGGGTAGAAGGCAAACTCTTTCGCCCTGGTAGACAGTTCTTCCGTGGGCAG
CGCTGTGCTGGGCTCGGCATATTTCTCTGCGGGATGGTACGAGCAGGGCTTCTGCTGCAA
GTTCACGTTGTGCGAATGAGATAATCTACAGCCGTAATATGGGTTTCCAAAGGGATAACC
GTAACTCAAAGATGCGCTGGATGAAGTCTGAGGAGCGGGACACTGCCGGCCGGTGTCTGG
AGAGGAAATATCCGAGTACACGGAGCCCTGGTGGGTCGCTATGGTGCCAGAATGTCGTCC
CAGCGCGGGGTGCGACATCAGGTCCCTGCAGTGGGTCGCAGGGCAATTACCGCTCAGTCC
CTCCATTGTTTGGCTTTTATTCTGGTTGTTTTCATTCGGGCTTTTTTCATAAACGTACAT
CAAGGTGTCCGCCCAGCGTGGATGCAGAACCAGCGAAGTCGTCATATCACGGGCTGCCGA
TGCTTTTTAAAAGTCGACTACTCCAAGACGGACACCTCATTTCCAACTACATTTTACACC
ACGCGCATGCGCACACGAGGCCCCTGTGTGTCCACTTCATTAAGAATCTGGCACGTGATA
CGCTAACAAGTCCTACGAGATTGGGCTTGCGAGCAGGGGCAGAGCAGCCCTTTAAAGACC
CACTGCCTCACATGCCACCGTTTTTTCCTGCAGAACACCGAGTCATATCATTGGCTTAAA
TCACCTAGACCCACACCCTTAAAGGGGagttgggatacttgcaagattgggacaaacgaa
aacaacctgtgaat
>NODE_278_length_720_cov_7.365278
TGGAGACCACTTCACTGTGGCCTGCCATATGATGATTGTGGTGGTGGTGATGGTGGTGGG
GATAATGATGGGCTGGGCTGATTTTGAGGGCCGCGGAGTGCCCCATGTGTTCTGGCCCGA
ATGGACTCGGCCCCAGGCGGGGTTCCGCAGTAATCTCCCCAGGGTGCGAGTGAGCCATTG
AGTGTGGATGGCTGCTGAACCCCGGGAAGCCTGTCACGCTCTGAGGGGTATGGTGGTGAT
GATGGTGATGGTGGTGAGCCCCTGCCAAGTCAACTAATCTCAGCGCCGTGTTCCGTTTGG
AAAACGTAGGGTCCATCACGGGGCTTCCCAATGCATCCACGCTCATTACTTCCTAATTTT
AGAATAACTTGACAGCAGGCAAAATAATAATGATGATGACAAATATATTTTAATCGCAAT
GAAAAATAAAGAAAAAAAAAACTTTATAAAGTTAAGTCTATCTGCAGACTACATGGAATC
CCATTCGGTTGAGAGGCAGCAGCAGGACGCTTTGATACTGAATAGAGATTCATGGTAGGC
GCTGCAGCCCGTGGAGCTAAACAATCACCCTGCGCTCTAATTGGTCAGAGCTCTGTGATT
GACGTCACCAGTGACAGTTTCCAACGTGAAGAAAAATGTCTTAGTGACAGCGAGCAGCCA
GCACGCATGCGCAGTGCCTCGGGCAACGCTTGAGAAAAATAGTTGTTATGCAAAGGTTGT
TGTACAATAAAAGTCCTAAAAACTTGATCCAGATATACAGTCGCCTTTCTTTTGTCGCAG
CGAACAAAGACTGCGCGGCTATGAAATAGCAATttccccactctgattacgcgattacaa
aacagactgcctcgccagagtatg
>NODE_279_length_401_cov_1.309227
TGAATAAAACACTAAAGTAACATTTGAACAAAAGAACATAAGACGGACATCAGTGATTTA
AAATGAGGATCAAATAAGAGATAACATTGATAAGATGGCATCAGAAGACAGGAAGATGAA
ATAAGAGATGAAATGAGATCAGATTAGAAGTTGAAGTGAATCTGATGAGCTGACATTAGA
TGAAATAACCAAAGAGAGCTAAAGAGATAACATTTAGAAGGCCTGAGATAAGTAGAGATC
AGACACAGAAAGAAAAGATGAGATGATACCATGGACAAAAAGTTCAAATACGACAGAAAA
TGTAGCAAAATAAGAAAAAAAAGAGACAACTAAGACTGTGAAATACATGAAATACATAAG
TGAGATGAAATTAAATAAGATGAGGTAAAATATTTCAGTCAGTAACCCAAAACAAATGAA
TCTGTACTCCAGTCAGACAGCAGCAGGAGAACgtctgagatgagacgacacagagtcaga
ctgatggtgtgaaatctaatattaataataatttaataacctgaagctctgccccctcag
atcta
>NODE_280_length_492_cov_13.036586
GTGTTAGCGAGGAGCATGACAACATGCCATTAGGCTGTAGAAATGTGTTTACTGTATGTG
CAAATGTTCAAAGTTCAGAAAAAGGTGAAAGAATTTGTCACCCAGCCCTCTGTCTCCATC
CAGGCCGTCCCCCTGCCTGCTGTGACCGATTTTGTATACAGGAACAAAAAAACTGCTTAT
TGGAACCTGTGAAGGATGGCACGTTCATGAATCCCCCATTGAGATCAAGTATAACTGTGT
AGTGTTAATTGTGTACTATTCACCTTGTACAGCTGTATTCCTACAAATATGGTTTACTGT
ATCATTGATACTGTAGTTTCAAAGACGTGAACAACTATTTTTATGAAATGCGACAGTACT
GATATATTACATTTTGCTAAAAAACAAAAAACTTGTTTACTGAAAGATATTCTGAAATAC
TGTCAAATAAACTCTTGACATGGTGTAAAATATTCTTTTCTAGAGATTTTTACTGAAAAT
GAGCCAAGAGCTGAAACCAATAATTAATCGATGAATTTTGATAAGTGTTTTTTACTCAAA
ATGAAAAATGGTAAATATTCTTCGGTTTCAGCTTCTCGGATGCGTGCTTTCATGTGTTTT
GTCATTCTAAattgtgtattttggggattttaattt
>NODE_281_length_669_cov_12.384155
CTCAGGATAAAGTTAGATATTTATCATCGGAAGAGAGAAATGCACTCTTAGGGCGAGGGC
CGAGTAGGATAAGACACTGTGAGTATGTAAATTAATTGTGGTATTCATTAACTTAAACAA
TAAAACCCAACACTACCAGGGAAGTGCACATACTCCTCTATTTGGCCACATTAACACTGA
CACACTTAAAGATACCAATATCTGGTTCTTAGAAAGAACAGATGGACACATAAGTGCGAG
GGACTCTGGGCTTGCCAGTAGAAAGGTGGAATGAAAAGGGGAGGAGGAGGGGAGGAGTAA
TTGCACAGTCCTTTGCTGAATTGTTCTGTGGATGCAAATTTAAATCCCTCCTATTATTTT
AATAATCTGCCTTTTACTGCTTGTGCTCGGATCATTTGTTTGCAAACCAGGTTATTTGGA
GAGGGAGGCTCGGGGGTAATTTCATGCTTTGGAGCATTTATATCTATAACTTAATGAGGA
GAGGGCCTGTTGTTTCCTGGTAATACACTGCTAGAGGGGAGCAAACTTTTTATTCTCCGT
TTAGGGTACTGTTAGAGGGCAATAACGTGGGATTACTCTGATGGAATTAAGGAGCAAACT
GAGGAGAGACCTAATGCAGCTTCTGGTGATGGACCAAACTTAATACTGATGTTTTATTTA
GGGTTTTTTAGGTTCATGGGATGTACCATAGGAGATGGGCTATCCCATTTGCCCATCACA
ATAAGCTTACACAGATGCCTTCAGATTTAAGCATCCTGCTGCCCCACATGCAGCCTGCTA
AGTGCCCTCAGTTtgtctttacccttatgtatg
>NODE_282_length_497_cov_10.239436
TGTGTGTGTGTGTGTGTGTGTGTGTGTGTGTGGTTCGCTATCCTCCAGAGCCCCCGTTCC
CTCCTCAAACCTTCGTCTTTCATTCAACGTCGAGTCCTTTCAAAACAAGGTGAAGTTCAG
CAAAGTTTCTCTGCAGAGATGATCAAACAGTCACATCACTAATGGCGATGGGTGACAGGG
CCAGTGAATACAGATCAGCTTTAATTGTGGTGGGTCTTACTGCCACTGTCTGTCAATCTG
AGCCTTTGAATTGGCGAAAATTTGCTCTGTTCATTCTGTTAAATGATGTATCCAATTAAA
TGCTTTAGAATTCATGATCTTCAGTCAAGGTTAAATGAAAGCAGTTACTCCTGTCAGTAA
GGTGATTAAAAGCTGCCTACATCAGACACATTTTGTGCAAAAATTTAAATTTGGGACTAA
AGCATGAATCTTTATTCATTATGTGCAGTCCTGCTCTATAAATGTCCAGCACAGTCGCTC
TTAATCACCTTGTTCATTTTAAATCTCACTTTAGTCCTTTTTATTAAAAGGCATCCTGGT
ATTTAAATTACAGTGTtttacatattctgattaaactgaagctgattcaaagaactttcc
ccacagtcaataggcatttttaaaaagagggtttttttttt
>NODE_283_length_760_cov_10.848684
CTTTATTGTCAAACTAATTTATTTTTTACATTCTTTTTTTAAAGATAAAGAGACCATACT
TCCATGTCAAAGCCTTAGAGAAGTCGCAGCTCAACAACTGGAAGGAGTACCTGGACTTTG
AAATTGAAAACGGGACTCCGGAGCGCGTGGTTGTTCTCTTTGAACGTTGCCTCATCGCCT
GTGCACTCTACGAGGAGTTTTGGATCAAGGTAACGCCACCTTAATCCTCTCTCTCACTCC
TGCTACCTCCCTGCACTTCCCCCATCAACGATGATATCACATCGACACAGTAAATCGTCC
TGCACTCTCTTTGCGTGTAACGTTGATATGTGACTGTATCTGTTGTATTAGGGGATGGCC
AGCTTGCCACACAAGATTTGACTGCAGCATTTGCCAACTACTACGTTGCATCTTCTTCGT
CTCCCACTACCTTACAGAAACTTATCTAATTGGTTCCATGAAGGTGCTGATGGGTTTACA
CAGAAAATTTCTAAAAACGATCTTGTCAATGAAGAAATTCACTGTTTCTGCCAACTGGAA
ATTTTAGTTTAAAATGTGTTGTCTCTTTTGCCTTTCTCTTTCTCCTCTGTTCTTTGTCTC
TGTCCTCTCCTGCATCTCTTCCAACTTGCTTTCTCTTTTTCACTCTGAAGTATGCAAAAT
ATCTAGAGGGCTACAGCACTGATGGTGTGAGACATGTCTACAAGAAGGCTTGCACCATCC
ACCTGCCCAAGAAGCCGGCCATCCACCTGTTGTGGGCAGCTTTTGAGGAGCAGCAAGGTG
AGTGCCAAAGTTAAACCAGCATGTAAATTGAACAGTACAAACCAAAAGGGGAGGAACTTA
AAAGAAGATTGCGTATAATTTCATTGGAGTCTGGCCAGGCTAATAAtttttaactttttt
cttt
>NODE_284_length_307_cov_1.022801
AATCTGTAGAAAATTCATAAAATATCGTTAAAAAAAACAAAACACTGTTTTCTTTCAGAT
GGTGTCATCTGGAGAAATTTTGCAGGTAAATGAACATGGAGCTCTCAGTACAGACAACAT
GGAGGGAATGGAAAAGGTAGCTGATTAATTGATTAGAAAATTAAATCATTTGTTTTTCAA
GCAAAAACAGAAACTAATCGATTTCTATATTTTCTGTAAATGCAAAAACTTGTGACATAA
AATAATAGTTTGTCCCTGCTAGAATGTCCACTCCCAGGCCTCCTGTGCACTGTAACTGCA
actgatgattatttttgttattgtttgactgatttgtctataaaatatcaggaaatacta
aaaaaaaatccattcatctttccattagctagcatttttgctgtagaagaggcagagcat
accctggaaaagtcaccagttcaatgcaggg
>NODE_285_length_375_cov_12.120000
TCTATTGCCAAATTGCCCAGTCACAAAATGAGTGTAGATTTTTTTTTGTTGCTTACTTTT
TTATTATTATTATTATTATGATGATTATGATTACTTAAGAGAAATCCAAGTTTCAATTTG
TGGCAAGCATAAATTAATTAATTTTAAAAAATACCAGGGAAAAGTCAAGGGAAAGAGAGG
GGCTCTTTGTTAATAGTGTTTTTCTCTTACATGAGACAAACCGAGGCGCATGTTGGAGAT
GTTTTTGTCTGTTCTACCGAGATTGCAAATATCTTTTTTGCACAGAACTCACTCTGCTTT
TTTGCACAGTTTCAAGTCGCTTATTAGAACTTAACCCCTGATTACACGCACCAAGGCGAT
TTAAATCTGATTATCAAATTAGGAGACTTTGAGACAAATCCTCTTAGATCTGATACTGTT
GACTGGAGAGGGAAAATGGATCTCCACACCCGTCACGTAGGTAACGATGCTGTCCTGAAA
GGGAGTTTTAAACCGTATTTGACAACAAATGCAGCTGCC
>NODE_286_length_502_cov_6.099602
TTTTGCTATCCAATCGGGTGTTATACTACACATAATATATGGTTATTTCATACAGCCTCC
AGACTGCCAAGATGTTTTCAATTTGGCACGGCCCTGCGATCATGATATCACAGAGAAAAG
AGAGAGGGAGAGAGAGAGAGAGAGCTTCCAGTCTGGGATGGCCAGAGCAGTGAGAGGGCG
ATCATTTCGCCAAACTCAAAGGCTTTTTTTTCCCCCCTTCTCCCTCTCTCTCTCCCTCTC
TCTCTCTGGGACGAATAATTCCACAGTTGCTGAGGCACTGAAAAAGCAATCTGCGGAATA
CCCCAGGGTCATGTCTGTGGCCGGATGATTTGTGTGAAATGTCATACATTAAATATAAGT
TTAACATTCAGCCCGGTGCACTGTAAAACTGCCCTGTCGTTGCCACAGTCCGCCATTTCC
CTCTGTGCAGGGAGGGTTCGGGTTCAAGAAAGCGGTCACAAAGGAGTTGGACACACAAAT
ACACACAGAGACATGGACACACACACACACACACACACACATACACCACCCCCTGTGTCT
GCCCAATCTTAGAGGGAGTAGGAGAAAGGGGGGTGCGGACAGCGGGGAGTTGTGAGGCCA
TTCGATCTACAGCTGCATTtcatttacgaatgcgagagcactaact
>NODE_287_length_383_cov_3.605744
AGCAGCCGCCTCGTAGCCTCTCTCAGCAAGGGTCCGTGGCTCCAACTTTGCACTTTAAGA
CATCGAGACAGCACATTAACATCCGTCTCCCCAGCAGCCTGATTTAGGAGTCTTCTCCAA
CAGGTTCCCTCTGCACCCAGTGCCCCCATTCAGAGGCAGAGCGTGGCTTTCCTGCAGTGC
CAGGGCAAGGTGGCAGAATGTTGGCTGGTAAGTGTGTCACCCTGGCTGGGGTTGGGGCAC
AGTGGCACAATGGGAGTATTTCTATTCCCCTCCTCCATCTTTCTCTTCCGCTTTCTCCCT
CTCTCTCTCCTTCTCTCCCGCCACAACAGCACACATGAAACCAGGGCATGCCCCCAGTGA
ACAGCAGAATAGGCAGCTGCCACCAGTGGGCCTGGAAGGGCCTGACTTAAAAAGAAATTT
GGAGAAATAGCTGTAACCCAAAAACAGCCTCAGTCAGTGCCCCTATTTTCCTATTTGAGA
TGAAGTGATGATAACTGCAGTGAGGGAGGGCAGTGGTTATggagcct
>NODE_288_length_299_cov_7.555184
GTGCGGGACGATGAAACGCAGCAAATTAGACGGAGAGGGGGAAAAAAAAAACCGCCTCAA
AACGTTTGGAAACGCGCTTTTACGCGCAGCTTTTAACCGGCCACCAATTTTTATCTGAGT
GTAAAGATGTAGTGGTTAGTTGTGTTATTATAGAGCCGACATACAACCACGAACGGGAAG
GAAGAGGAAATTTTGTACAAGAAGGAAAGAGTGGGGAGCTCGCATCACCGCCTCGCCTCT
CTCACTCCGCAGACTCTGGTGTGGGTGGCCGCCTGTCAGCTCCACCGGCGGCGTCAAAAA
CAAAGCAGACACTTACCTTTATCGTACAGTCCATCGCAGCAGCCTCGCACTCTTTGTCAT
TTAGTCGCTTTGGGAATCTAACTGCTAATTTAGCCTCTAACCTCACTTCAATTCATGCAC
GGCTGCAttggctctatggcgca
>NODE_289_length_826_cov_12.485472
AGAAAAGCACCTGACGACCGTCTCAGCTTTCCCTTTTGGCAAGATAAAAAAGCCATCCCA
GCGAGGCAGAGTGAGGCTCTGAACATGAGATCAATGGAGCATATTTAAAAGACATTAGAG
AGCAGTCCTCCTGTCACATTCCTGTGATAAAGTACAGGGATCTAGCCTTCCAGCATACAG
TACCATGTCTCTATGAAGGCGATCCTCCAGTGTCATTTCTCCTGTGCTTAATCTCCATGT
GGAGATGAAAGATCGACGACGGCCAGCAGTGTCTATGTGCTAAGCTGGGCTCTGGGTCGT
CCTACACCCGACACTGGTTCTCCCCAGTGGCCCGGGAGATGTCAAGGGGTGAGGGCAGAA
GAGAATGGATAGCTGCCGGCCCCGGAGCCCCTCATTCACTCTCTAACTTGCTCACATTAA
AGAGAGCTCTAATCACTGCAGGGACTTGGCCAATGATGTGGTTATCAAACGGCATATTTC
AAAAAGGCATCTTAAAAGGCCCGAGGGCGAAGAGGCAATAAGAGCACATTTGTATGTGGA
TGAAAGGGAAAAGTGTAGACAGACCTTGCATCAGAATACAGCGGGGGGAGATCATTAGCA
TCTCCAGCAAAATATGCACTACCAGAGAGGGAGAGCAAGGTACAGTCAGAGAGGGGGAGA
GAGAGACAGAGAGGTGATAGTGGGATGGGGTTGCCGGGCTGGGGGAGAGAGAATGGTTCT
CTTCGCCATTCGTTCTTTTTTGTTTTACATAGTTCCCAAAAAGAATAAGAGAACAAATAC
ATTTTTGAACAAAGGCAGGGCTCTTGAAGTGGAAGCCCTTTGGGGGTGTGAGGTGGCTCC
ATTGTGGATTACAACAGAGTGAAGCCACAACGCATCTGCACTCACAAATCCTCTCACAGT
GCTCTCACACCTCCCTAAACAGAACAGGCCCTGCGCGTGAGCTTTGATATGCGAGGAAGA
GCCTTGaatc
>NODE_290_length_305_cov_4.370492
GACAATCTGCAGAAGTGCTGTTTTTATGCTCTGAAACAGCGTTTCATGCGCTGAAAAGGC
CACTTTGGCCAAATGGTGTGTCCTCTCAATACATTGACAAAATGTCACTTGAGACAGCTT
TTGCCTTCATATTTATCATATCTGAACACACTGTGAAGTCAAAACTTGTTTGTAAACATT
TTCTGTGACAATCTGCAGAAGTGCAGTTTTTATGCTCTGAAACAGCGTTTCATGCTCTGA
AAACGCCACTTTGGCCAAACGGTGTCTCCTCCCAGTATCTTGACACAATGTCAGTTGAAA
CAGCTTTTGCCTTCATATTTATCATATTTGAACACGTTGTGAAGTCAAAACATGATTGTA
AATACTTACTTTGAAGTCAAAACGTGTTTGTAAACATTGTCCTTTGAAGTAAAACGTGTT
TGTAAACATTGCTTTTGAAGTCAAGATAT
>NODE_291_length_476_cov_7.142857
TGTCATTTGTCAAGGAAAGAAGAATTGACAGGGATAAGAAACACAGAGAAATAACGGTCA
ATCAAACCTACTTTACAGTCATAAGGGAAAAAAGCAGCCAAGTCCAATATTTCATTTTTC
TCTTGGAGAAAACATAAGATCATAATACCTATTTTCATAATAATACTAACAGCCTTTAGG
CTACAAAATAGGAAGAAGGCCATACTCTGTATATCTGTGCATTGCCTGACAGAGACAGAA
GGGTTTCAATCTCTTTTTCATTTCATCCTGATAGCTCTGCCTTTTATTACCGAGGGACAG
GAACGTTTCCTGAGGTAAAAAGGAGTGCACATTCCCAAGATAAAGTTGGAGGTTTACAGC
TATTTCCAGCCGTAATGTATTATTCCGTTAAAGCAATGATCAGGTAGTGTTGGATGAATG
GGAGATGTTCAGCACCATTACTGCCTGGCACATCAGTGAGGCATTATTACATTATGGCTG
CTCTTTAGTAGGAGATTGGGTGTGTGACCGGGTTCTGAATACACTCATCCCGCTCTCCAC
GGCGTAAATTGCAGATTGGCTCATTGACTTCAATGATAAAATGTAAAAATTGCCAGTAAA
GAGAACATAGACTCAGGTTA
>NODE_292_length_583_cov_10.157804
CGGGATGATCTGGCATGTACTGGCCCGATGATTAAAGTGTATTGCGCTCACCTGCCCAAG
TCCAATCAGGGGCCTGTGCTGATTGCAGCAGCTTGCAGCAGACAAGGGATGGGGGACTGC
AGGTGGTGGAGGGGGGGAGGAGGATGAGGGCTCTATCGCTGGTGAAGTGACACTGTGGTG
AAGCGGTGGCAGGGCGGCGGTGAAGCTGCAGGCCCGGGGAGGATCCAGCTCAGCTTGCCT
CTCCACTCCTCTCTGGCCAGACGGGGTGAATCAATCATCTCCAAAGATGTCAGCATCTGC
CCAAGCAATTTCAGATTGGAATAAATGGCAGATGGGGATGTTGTTCCCTCTGTTTAATCA
GTTCCACCAAATGTGGTTTTATCTCTTATAAAATGAAACCATCTGTAGCACGTAGGTGTA
AGGATCAAGTGAGGGAGGACGGAGGGAGAGGGTGACAGAGGGAGAGAGGAGAGATGTGCG
TGTGTTTGGAGTGTGCACGCATATGTGCATGTGTATGCTTTTTAATGTGTGTGTGTGCGT
GTGTGTTCGGCGTATGTGTGTGTGGTGACGGAGGGCAGGGAGAGATGGAACACTGTGAAA
CAGAAGCAGAATAGTGGGAGTGAAATAGGAAAAAAAAGAGAAGCACTTATCCATTATAAA
GAGGGAAAATGTAATCTTACTGCGAGCTCACACCTCCACTCTAATCTCCTCTTTCTCCCt
caaagga
>NODE_293_length_172_cov_5.796512
CTTTAAAGTCAAACAATATTTGTAAACATTGTCGTTGAAACTCTACAGAGGGCTGTACTA
CGAAGCGAGATTAGTGGGTTAGCCAGGTATGTTGAGCCGAAAGTCAGACTTTTCAGTACT
ACGAAGGTGGCTCTCTTTTTAGCTGGCTATATCTCCATGGTAACATACGCATTGGAGCTA
GCCTGGTCGGGAGCAGGTTATGTTCCGGAGTTTCGGCTTAAAAGGGCTTGGACAAGCACC
GCCCTCTCTCAACTCCTTTGGACATGGCCTCAACATTCATTGAAAATCCTGTGGACCTAG
GTGTGCGAATTGTTAG
>NODE_294_length_346_cov_5.277457
TCAGAGAAGGACAGAAAATAGCCAGACGGCAAAAAGCGCCCTACACCCTTGTCCTTTTTT
TTCACTTCAGACAAACGAGGGAACGAGAGAGAAAAAGAGAGACACAGAGAAGGGGAGAGA
TGGCAAGAAGGAGAGAGTGTGTATGTGAGCGAAGAGGAAATGAAGTGGCAATAAGTGCAG
CCAAAGGGGAAATGCTCTTCACCGTGAGTTTAATACATCAGACTGGGGATTTGGCAGCCC
GCCACACAGCAATTGTTTACCTTTTTGCTCACTGGCTGCATCTGTTCTGTTTTGTAAACG
GCACTAAACTATTCGCCCGTAAACACCGGAATCAATAACAACTGCTAAGGGAATTCCCTT
ATCCCGCCCCTCCCTCTCTTTCCCTCCCTCTCTTCCCCATGTTTTCATCCCTATCCACCA
CCCCTTTTCCTTCCCCTAGATCTCCTCCTCTCTCCCTTCTCTCTGTTCCCTGCCAGTCAA
GAGCAGtgtg
>NODE_298_length_483_cov_12.308489
CCTTTCCACCCCGCCCTCCCACCTTCAATACTTTCTCCCCCCCAAATCTCCCCCTGGCTT
GTCATCCTCTTAACCCACAGCCTTGGAGCTCCTACCCCGGCCTCAGCTCTTCCCTCTCCC
TGCCTCTCCTCCAGCCTGCCTTTCCCTCTACTCTGCCTCCCTTAGCCCCAGCCTTCTGCT
CAGTGTTCAAGGGGAGAGCCAGCTAGGAATGCTGTGGCTCTAGACGTTTTGTCCAAGCCC
TAGGTCTCTTTCACTGAGGCAAGATTAGTTCATACAAAAACTCAACAATACACCACTGAA
AGCCATTGTTGATATTCAACATTTTTCACATAGCGGAGCAGAATAGACAATGCGGCAGCC
GGGAAAGCCCGAAGCGGACTAGCAGGGTTGATGGCTGATGGTATCTTAGCTGAGCGAGGC
CTTAATCCCTTTTATACACACACACTCACACAAGTATACACACTCTCAACAGCCTGGAGA
CAGCAAAATCAATACTGCTTGCTCTGTCTCTGTGTGTGGATCAGTGGGTGGATGAGTGTG
ATACGGAGAAAAAAGAGAATAGTACTGTTTGTACCTACGTGTGTGTGTGCTGTCGGACTG
TCTTggcacataagcagtcttagatct
>NODE_300_length_626_cov_3.942492
ACGTGGGCTGTGGAGGCTTGTGCGAACAGATGGGAGGAACCAGCATAAAATAAAGTTAAA
CTAGAACAGAATGACTATGCAAGTGGCGTGGCCGCCCTTTGTTTGCTAGGAAGGTGATCC
TCAGCAGCTGGGGATGATGGAACGAATGATTAAAATTACCAGAGGGAATGATTAATATCT
CCTTAAAGCACACACTTCCAGCATATCAATCATCTCATTACACTGGAAAAGTTAATTGTG
TGAGGGGAGGGTTGGGGCCCCTGAACCATGAAAAAGTAGCCCACCCCTCGACATGTTTAC
TTACACAACAGAACAGACCCAATAACTCCATGTGTTCTGTACTGTGTTTTGAGAGTTTTA
ACTGTTTCCACTGAAACAGGCCCCTCTCAGCAGGGGACTTAACAGTAACTGGAATTTTTT
TACGAACTGGCAAAACTTTGTTTGCTGAGGAACAGTCAAAAGGTGTAGGCTGAGTGGTTA
TAAAGCATAAGTATGATGCTAAACAATACTAAATGCACATTTCAACAGGAATGCAAAAAT
TTGCATTAAATATGTACAGTAGGGGCTGCAGTGCATCACCACATCCTGCTCTCACCCTTG
TGCACACTTGTGTTAATAACACTCATGAAAATGGTTGAGTGCCATGTATTAGAGGGATAT
TTTGTTACATTCCGGATTTCATAAATGGAAAGGTCATGAACTGTTGGGCTGTTTAATTGA
ATTGAGATTAATTTCCTGGTAGCCTTGATTTCCTGTAAGATTTGTGTAAt
>NODE_301_length_699_cov_18.060085
AAGCACAAAGCACAAAACATGACAGAGGCTGAGACTAAAAACAAATCGCTGCGTCTAACA
GTCGATGATCGCTGTGTTGTTAGCCACATGCCTATGTGATCATGTGAAATCTCCTCAACA
CTGTGCCTCTTGCTGTAATGCTAATGGCTCTGAAAAGAGAGTTAATCACTGTTGCACAGT
TAGCCACATGCTTGCCTCTTGCAGCATGGTCGGTGTGTTCCAGGGGTTAGCAAAACACTG
GTGTAACACATGATCGCTCTTTATGAGGCTGGGGCCTGCAAGAGAGAGAGGGGGCCCACA
GACGATGCTAAAAAGACGGTAATGACAGCCATTCACCGCAATCCAATTATGCAAAAGGGA
GTCTAAACAATTCCATCATCCCCTAAATTAGATTGTCCTAACGAGATAAAGGCACCAATT
AATCCTGAATTAATTTCTACAGCTCATTTTCCCCAGAAAACACTCTAATATGCAAATGCC
AGTGAGAGGCAGAGAGGCATCCTTCTGCAGGGGTTTGCACCACCTCTGCGTGTTGGCTTC
TCTTTCTGAGTGAACTTATGAACCTGGACACATTTTACGAAGATAAAAAGACGGAATATA
ACAATGTCACAGCTCAGGTGTAGCACTGAAGAGAAGCTGTTTAATAGAAAAGGCAAATGT
CTCCCTTATAACTCATTATAGTGCTGCCATTAGTGTAATGGAAAGCATATTGAAGCCAAA
GCGAAGTCAATATTGGCAGCCAGGTTTAGTTGATTAAATGTAAGGAGCTCAAACGGTTCA
AATATTTAAGGTGTGAAAGTAGTTTGTTTCTGTTTGCTTtatggtatgtgatgctcatgg
gta
>NODE_302_length_480_cov_4.889583
CTTTCTGTGCTCCACCAGAACAAACTGCACCTACATCTCTGGCACTTCAGCAGGCCTGTC
TGCTTGCCACTGGCAGGGTGAAAGGCTGTCGAGTGGTGACGGAGAGCAAGAGGTAGAGAG
ACATACACAAAGAGAGAGAGGTAGAGGTAGGCTGGGGGTGAGGGTGGGGGGCTGTTGAAG
TTGAAGCCTGTTCTTTTGTGGCGCCCTGCCTTCTGATCATTTACATCAAGTTGACATTCG
GAGAGTTTACTCTGGGGTCTGTAATTGTATTCTTTCGCCAGTTCTGCATTGCCAACCGTG
AAAATGGAATCTTATCAACCCTGACCAATTTTTAATGTACAAAATGAATTGGCAGGGGTT
CAAAAAAAGGGGGAGCTACAATTCAAATCAGGTGAATGATACAGGGCAATTTTTTTTACA
GTGAATGATTGAGCTGCCCACCACCCCCCTTGCAACCTCCCACCATCTTATCACCCCCTG
CTTTCAACTATCATATTATGCTGGATTTATTTTTCTTTCAAAGGAAGGGCAGACTTGGGA
GGGGGCAACTCCAGCTGAAAAGTACATGTGTGTATGGGTTTCTGCgtgtgtattcatgca
tgcttgtatgtatgcggatatacg
>NODE_307_length_660_cov_9.393939
CTTTCTAATTTTAAAGATAAACATCACAGAGTGAAAATGGAATTGGAAATTAATCACAGC
TATAAATTAAGTCACCTTTAGGGGTATCCGTCTTTCTCATCCACAGAGTTACAGGTAGAT
AGCTGAAGTAACTCTGGGTGCAGAGCTGCAGGATAGAGAGGAATTTGAATTATGACAAAT
GGCATAATATGATTTGCACACAAAGCAGTGGTTTGGGGCTGATGTTTTTTTACAACTGTG
AGCCACAGAGAGACAGTGAATGGCGGTGACGGCAGTTATGTGCCACCACAATAAAGCTGC
TTTCCATCGCTTTGGGCACACTTTACTGCTGCTCTTGATATCAGTATTAAAAGTGATTTG
CAGCTCCGTATGTGGCAAGGAATCAAAACTTAATTTAGGCAGATAAAGATGCCATTTGGG
AGGGAGATAAAGTGCTGCATCATGGGAGATGTGTTCCCCAGCTTGCTCTCAGCTCCTCAC
CCTTACAGCGCCCTCAGATTTACTAGCTCTTTTTTCCTGCTCCATAAAACAGCAAATCTG
CTCGCCAGGCGACACAGGCAAATGTTAATGGATTCATTTGTCAAGAACCTTCCACTTATT
TACAGTCCTCTTCCATTACCGTCGCTCCTCCTGCAAGAGAAAATCCAGTGGCCAAAGTCA
AAATATCGATTTGCCTGTCCATCAGCCTGTGAGTCATCCTGTAAAACATGCCGAGCCAAA
GACACTGCTGCCACCAGGAGTGTGTTTCAACATGACAGTTACACAATCAGGGTACAAGCT
TTTTTTTTTTTAAACCAAAGTTAt
>NODE_308_length_801_cov_5.339576
CAAACCAGTCCGCAAAATACTCATTTCCTTTGCATGTTAGGTGCCCTAGTGGGGATGCAG
ACGGGGTCACTGACACAGCCACTGGGGTTGATGTTTTTTTTCTCCATCGCTTTTCTTAAT
GAAAACTGTTGCTTTGCCTTTCACTGGCTTGTGTCTGCTATCTGCTGCCTGTACAGTATG
TGGCTTAATAATACACACCGAGTTTGTCCAAAAGAAAGTTTGTTCAGACTCTGACTGTTT
ATCCGGTGCCAGACAGAGGCACCTCATGTAGAAAAGGTAAAAGTAGTTCTGTCCACCTCT
CATTCTTGCCAAAAAAGTTCAGCCACTGAGCCACGGCATTAACTTGTATTCTAACAAGAT
TAAAATATATTCGTCCTGGGGATTAGCATAGTTAGGTGTCCTTTTGCCTCTTTTTTTTCC
TGCACTGGTGCGGTGACAGTGGGCTTTGATCTGTGTTGCGAGGCAAGAGTCCTGGCTTGG
ACCTAGCCATTCGAGTGCCAAGTGTGAAATTGGCCTGATGTCATCCCCATTCTTCACCTT
TTACATCTTTCACCACTTTAATTATGTTTCCGCCACAAAGCCCAGGCACCTCTGAGCAGA
TTCCACTCTGGCTGGAGGAAGCATTTAGAAACTGTGGGTAAATGACACAGTAGGGGAGGG
GGAGGATGGTAGGAGAGGTCATAGCAGGATGGGGCCCTTTTGTGTGTGGAGGTAGACATT
GATACTTTCCTGATGTATCCTGCACTCACTTCCATTTTTACAGCATGAGAACCCTCTGCA
ATAGTCGGGAAAATAACTTTTATTCCCGCCATTTTTTTTTCTTTATTATTTTTTTCTTTA
CAGTTTCTGCTTCCTATTCCAGATAGACTTTATTttcctcattgctgtctacccagttta
ctggtgatttgcacatattttgacagcaacgcagcacttaagagg
>NODE_309_length_681_cov_4.293686
GTCAGCAAATCACAGCCAGAAGATATCTGCAGAGACCTGCAATCCCCTTCAGTGATGTGC
ATGACTGCTTAGGTTATATGTGGACTAGAAAGTGAGACATGTGTGCCTAAAGATTAGCAC
AAAATACACTTTTAATGCCTTTTCAACTCAGCAAACCATATTTCAAAAGACAAATAAAGC
TCTTACTCCACTTCGGTACACCGTCTTCTTCATTCTCCATGGATATTTGTGTTAATGAAG
GCGTAGTAGTCCATCCATACAGGGTAGTTTTTATCACAGTTCTGTTCATTTGTGTGATTC
TGTACGTTCAGGATAAACTGTAAATCCTCTCTCTCTCTCGCTGCTGGTCTCCCTCCAGGT
GAAGATGCGTCTCTGCCGCTCAGCAGCGGCGGCAGTTATCAGATTCTGGTCAACAACGTC
TTCTACTTCACCCAGCGGGTCGTGGACAAGCTGTGGCAGGGAATGTTCAACAAGGACTCC
AAGCTGGTGGTGGACTTCATCGTGCAGCTCATCGGACAGGTACAAAATGACCCGTTCTCT
CCACCTATGATACTACACCCTATTCTTGGTCTGACAGTCGAACCCGCACCATCGACATGT
TGAAGGGCTGCATGTACAAGAATGAATTAAACATTCCCTGTTACTCTCAAAGGCAGCGAA
CAGTTCCTCTTCATGTACTCGTTGTTGTCGCTGAAGGCAGAAGAATTTATAATAGATCAG
ATATTAGAATAGACTCTTCGAGGATGTTCGGCTCAGCGCCAGACTCGAATTATAGTCTGC
AGACTTATCGCACTCAGCAAAATGTAAGTTCTGAACggcttacat
>NODE_310_length_871_cov_9.676234
TTCATTAACACAGAGCCATTTCAAAGACAAACCTTCAGCCAGCAGTAATAGCCATGTCAT
CAAGCGGTCTTCCATTTTTGCAGAGGAACTGTTTTATCATTGCACTTATCTCTGTCAGGA
TGCAAATGTACCGGACGATTGATCGGAGTGACCACAGAGGAAGACTTTACGCAATGCAAG
CTGAAACTGGTGACAAGACAAGGGTAAATTCAGAAGGTGGTGCTCGCTCTAAGCCTTTTT
TTTCCTCTCTCATTCTGTCTCCCCCTCTTTCCCTCTCTGGCTCTTTAAACCATTCCATCT
TTATAGCTGAGCCAATCAATGGCAAACCAGTGTCTATTGTCTGTTCTGTGCTCAGGCCAC
TGCCCTGCTACAGCACCCCCCATTACAGAAATGTTTCTTCCCATCAGTGCCTTTACTTAT
CACTTCCCGGGTGACATTGAACTTCCTATGCCCCGGCCGCCGAGACACATCTCTGAACTC
ACACAATTACTCTTCATCCCCACTAACAATTTAGTAATGAAGTATTGATTTCCAGATTCC
TCTCTTATGGATGATATTAGATTTTGTTTGATAAACTGTGCCTGGGCCTCTAATCTGCAC
TGTCCCTTTTCCCACTGTCTGTAAAACAAAGTGCCACTGGAGAGATAATGACCAGGGAAC
ATCGATGAACTCATTTCATCAATTTGTAACACTTGACAATGAAAAAGGGCAGGCATTTTT
CAAGCAGCAATGTCAAAGTTTATTGCTCTGGGTACGGTCTTATTGGAAGCCAGACATCTT
GAGCAGCATTCAGTTCTAATTTATGGGCCCCAATGTGCCAGTTACTTTTAAAGGAAATGT
TTGGATACTGGGAGGATATTAGTGTTGCACCTGGGTTGTCTGATTCTCAGGGCCACCGGG
GATTCATGTGTCATGTTAGAAAATACAAAAACAGCAGAAGAGAGGCTGAGAATCAAGCTA
TTTGCAATGCAAGAAAATGCTGCTTAGGACATAAATCACGCTGagatgttacatg
>NODE_311_length_437_cov_6.764302
AAAAGTGCTTGCTGTTCCCTGTATTTCATTTTAATGTCATTCTCTCTCTGTGTTCCTCTC
ACATATTAACCTTCACCATCCAGCCTGTTGCTGACTTGCCTATTGGGAATATGAACACAA
ACTCCCTACTTGTGTGTCAAGGGTGGGTGAGTAGCGCATGTCTCAAAAGTGGTGTGTGGG
GGTTTGCACACATGTTGCCAGTCCAATTTTACTGTCATTCTCTGCTTCCTGAAACTCTAT
GATAGGGAGCAGCCTGGCTACCATGGGCCTGCGAGGGTTAATCTAGCACTGAGCCAGATC
ACCTCAGGGGAACCTGCCTGGAAAATGGGTTAATAAAGGTCATCCCCCAAAATAAACACT
TTACAGAATGTTTCTCCATTCATCCCTCCTTAAAATCAACTCGCAATAAAACGGGTCTGG
GTGCAATTACTGCCGCTGCATTGGGGCATGAAATCAACCTGTACCGTGTTCTGGCTGAGG
TCTGCTATGATCTCCACTTTTTCAGCCTATGCTGCTCCCCCTGTAGACCCTTTCCAGGAG
CAGTTGCACCCAGTTTCTCTCAGCTCCAGCATGCCAAACCt
>NODE_312_length_413_cov_3.053269
CACACAGAGACACACACAGACACACACACACAGGTGGAGCCTCAGGGACCCGGACGACAG
AACGGACGTCTCGACAAGAGTGTTTTCCCGCACCCTCGGGACACCAAAAGTCTGGTGGTG
GAGGGGGTGTGGAGGGCTGTTTTATTTTTATTTTGAGTGTTTAATGTATTAAAAGGGGCC
GGGGTAATGAATTATAATCTTTAATGCAGAAACCGATCGATACCACCCAGAGAATAAATC
AGCTTTTACTGAGAGCGTCAAAGCCCCTTAATACACTAGGGGAGAGAAAGGGAGTGCATG
GGGAGGAGGAGGAGGGAGGGAGGGAGGAAGGAAGGGAGGAGGGGAGCAGCAGGGACAAAC
TGTGAGCAGGAAGGATCCCGAATGAAGCAGAGAGAGAGAGGTGAGGATGATGAAATAAAG
GAGAAGGGGAAGTAAGAGGTAAAAAAGAAGGGATGGAGGGATGGATGCAGGCAGACGGgg
ggaagttatagatgaacagactcacctttggggtaacctcattgagtaaaagcctcggtg
aaagcactgagattctg
>NODE_313_length_748_cov_11.877006
AAAACTTTTACGGAGTACGGCATTCACACGCGATGGTAAAGGAACATTAAAGTGTTTGTT
CGTTTCCCTTTTGTGTTGTCTGCTGGCAACTTTAAAAGTAAATGCTAGTACTCTATGTCA
AAGTTTAGTTCAAATTATAGCATGTAAAGCGAAAACCTAACACTGAAATAGTAAACGTGG
AAAGGTATTGTTTTTCTTGATGTCAGTTATCTAATAATTTCAAAGTGCCTTCTTTCTCAG
CAGAGAATCCTCTGCAGCACAAAATCAGGCAACAGCAGTCGTCCTAATACCTCCAGTACA
GTACCTGCCTGTCTGCCTGGTCGCAATCAGAACCCCCTCTGTGTGGAATGGAAGTGCCTC
AGCCTTGGTAACGATTTTTCCCGTGTTGACAAGTCACAACATGGAGATCTACAGCTCGGA
GAGCAGCCCTTTGGCTACGCAGAGCCCTGCTTGCACTGAGTAATAGCAATCTCACAGGAG
TAGCAGGCTTTCAGCTGGCAGCAGTTCATACGGAACAGCTCGCCGGTGCAGCTGGGAAAG
ACAGAGCAGAGTGGAGAGGGAGAGAGGAGCTGGTGGTGGTAGCAGTGTGGAGATGGAGGG
AGGGAGGAAGTGGAGAGGAAGAGCTGTTAAGAGCTTTGGGCGGTTTCTCTGTTGTTGTAC
CACACAAGTGCATCCAGGCCCTGCAGGACAAGCCTTTAACAGGCATGAGGGATGGAGAGC
ATGAGAGGAGAGGAGGAGGCGGCAGTGGAGGAGGTGGTGGTCTGGGGAGCTGAAGCCGGC
CAGTCGTGCCAGACGCCTGCTCTAAACAGGGATGTGATTTATTGTTTGACTGTCTCacgt
ttcactcctagaaagaccctaaaattacatcgttaagagataaagaacttcc
>NODE_316_length_692_cov_12.341041
CTTCCCTCCCTCACTCACTCACTCACTCACTCACTCGCTCACTCACTCAGTCTCTCTTTT
CCCCTCCTGTTTTTTTTCTCCCCTTCCTTTAGTTTTTGACAGCATCATAATAATCTGGGT
ATCTTCTTGATCATGCCCCATGTTTTTTTTTTCCCTTCTTTTCTTCCTCATCTTCTCAGA
GACGAGTTTCAAATTGCCTGCGTCAGGACTTTGCTAATTAAAGTCATACTTTCAAAAATG
CCATAATAACTGTTAATTAGCTTGATGCTATTTTCAGCATAATTTGCTAATTAGTGGAAA
ACCTGTACAGCGTTTCTCTCTAATTACAGTATGGCTCCGCACGGCGCATCTGTGCCTTGA
CTCCAAATGATACCATTACAAAGTCCCGTATTACGCATTCTCTCAAAACAGTTAATTGCC
TCCACAGATAGTGAGATACTTCAGTCAGCTGATTTTTATGGTAATAAATGGACAGGCACA
GACAAAAACCACCCTGGTTCATATTTATGAAATATGAAAAAGGAAAACAACCTCCTTATG
AGATGCATGGAGTTAGTTTGGAATATAATCTGGTTGGTTCTGTGATGATTTTGTGTGCTC
ATGCGTTGAGTTACTGAGACTTTTAATGAAGTTTGATTTATTCTTTGTTGTAACCTTGCG
AGCGAGTAAGCCATAACATTGTAATTAAAGTAAAAAATGTGGAGTAATGGCGTCGGCCTC
ATGTAAGGTAAAGGCAAAGCTCTGATGGATTGTACCTTCAGAGGCAGTTGCCATGTAAAT
ACAAGTGGCAACATAATGTGACCGTGCCACAGCTTATTACTGGGAATGTAACTACc
>NODE_317_length_547_cov_7.740402
TCCTTCTTTTTCTTCTGCCGTAGCAAATTTGTTTTCAGGCTCCATAAAATAGCCTTTTCT
TATTTCAAGCAGCAGTGTATGCAGTGGAAAATCTTTCACATAATATATCCTTAAAAGCAC
ATTACTGTGTCCCATACACCGTTAAGAGTTAAGAACACAGTTAATATTTACAGTTGAAAA
AAATGGGAGAAAAGGAAAGGATTTTGCCAGGGAATAAAACACCCCCACCCACGTATACAC
ACTCACTCTCAGTGCAGCAGTTGAACAATTGCTATTCACAATCCTATCCTTAATGCCTAA
GACCAACATAAAAGAGGGGAGTTTAAGAATATAGGGATAAGCCCTTTCAGCTTTTCTAAG
TCTTAAGGCTGGTTTATGCTCCATGAATACTGAGCATCGGCAGCCAGTGCTGTTGCCACT
CTAAATAGATATTACAATGATTTGGGAACAATGCATTCGACTGATTCCCTCAGACACAAA
AATACATATATGTGTATATATAGTGAATAGGAGGCAAACATTAGCGCTCCCTGACAATAC
AAGCATTTTTGATGTAGAAGGGTAGAGCAAGATTAATGTCTGAGCGAGAGAAAAGGCGAG
ATACCACTTTGGGTGTTTGCTGGGAAAGCTGCAGCGGGAAGATGCTTTGAGAgtctaaat
ccccccccgagtacaatgcagggctgctgat
>NODE_318_length_493_cov_7.251521
AGACTCAAAGGAGTGGCCCTCCTTCTGCAAAGGACATACTGCTGGACATGACTGGAATAG
GGGAAGCTCTGTATATGGCATATAGGTTATATCCCATAAGACCAGAAACAAACATGTTTA
TTCCAGTCATCTCTTTGGTTAGTCCCTTTGCTTTTAGCCCACATCTGTATGGCAATCATC
TCCACCAAAACACTGAGCCATTATAATCCCATCCCTCCTGCTCACACACACAGAGTCCCC
CAGCCTTAAGGAAGGCCCGACTTACTCTGATAGGATGTACGGATCCTTTTCTTTGAATCT
GAATAAAAGTTAGACAGGCCACGCATGCAAAACTCTGTCAGGCAGGCCCGCATGCCCACA
CCAGCAGCCACAGAGTCACCAAAAGGTGGAAGGAGGAGGAGGAGAAGAGGGAGGAATTTG
TGGTAGATTGGACGGTGGGGAAGGAATAAAGAGTGAGAAGTGTAGGTGAGGATTGAGGGC
AAGGAGAGATGAGAGAGACAGAGAGGTGGGAATGAGAGAGAGAGATGGCGATGTAAGTGG
GATAGGATGGTGATGGAATGGTAAAAGGAGAGAAATTAAGTAAATTAGGTTAGGAGGGAA
AGAATTGGAAGCAAgagcaagaatggatgaggaaaga
>NODE_319_length_380_cov_5.542105
AAGAAGAAGAGAAAAAAAAATCCACCGTGGTCCTTTTTTTCAGTTTGAAATATAAATAAA
CAGGCGAAAAAAGTTCAAGTTTTTTTTTTTGCTTTTCATGAAATACGTCTCCGGCGTGTC
TCGCATCCGCGACCTCGCCGACTAGTGTGCGTTGCTCTTCTCTCCTTTGTGTTAATTTCA
CTCAAATCGAGTTTAATCCGATCGATCCCTCGGCTGGTCGCGCTCCCGAGTCCTCCCCTC
CAGACACTCGCTCACCTTCCTCGGCCAGGGGGGGCGCGCTCCCGAGGACCTCTCATACAG
ATAAACAGGCGGCGTGCGCGGTCACTGACCCCGCCGTGCCCGTGTGACGCTCTCTGAGAG
TTCTCATTTGGGGATGGGAAAAAAGCACACACACACACGCACACACACGCAGACACACAA
GGGCGTCAGTTGGAGTGTGGTGAACtgttttaaactgcctatgaggattagagctttacg
tgtattttttttgagttacgtttcatgtgaaaatgtgtgaagac
>NODE_320_length_848_cov_12.811320
TCATTCAATTAACTATTGTCGACAGCAGAAACTTGTTAAATTGAAATATAGTCAATCAGT
GCTAACAACCGCTCACTGAGAATCGCTGTGATGTGGATGATCTTCCTGATTCTGTTGTTT
TGACTACAGCAGCTCACGATGCATCTTTTGAGTTTTTGATTGGTCTTTCACTGGAGTTCA
GTCTTTTTCCCTCTGTGGCCTCAGCAGGGAGCGAAGTGGTGTGTGGAAGCATGTCATCCC
CTGATTTCCTTTTAAAAAGCCGACCCTGATGCTTTTAAATGCATCATCAAGGCAATGGGC
TGTCCAAGTCGGTTACAAGTTAACCAAATAAACACTGACAATGAAATTAATAATGCATAT
TGTTTGCGAATGCCTCAGCTGGATGATTTGACTGATGTATGCAAAGATGGTAATTTATTG
AAAGTAAATTCATGTAATTGTGCAGCGGAACTTGATGAAGCAAAAGAAGGTGTCAGCACG
GCTTCCATCATCATCAGAAGAAAGAAATCATTAAAGAGCAAAAACAAATCCAACTTCAAA
GGACGGTGCAGAACAAACACTTATTTTATGGATGTGTTTCATTTAGAGCAAAGTTCAGAA
CGGCTGTTATGGTAAATATGTCAGATTTGTTGTTAGTTGTTTGTGGATGTGATAGTTTTG
GTTTATTTATTTTTCTCACAGTCCACAGGGATGTAAATGCTCACTCTGCACATATCAAAG
TAGTCAGTGTAAATTTGATTTGAAGATCAGGGGGAACAAGAGCTAAAATGTAGTTGTCAT
TGTCGAGACACATTTCCACAGTGAGAAGCTCAAGTGGCAAGGCAATCACAGCGCCCAACT
TGGTAAAAATAGTTTACAACTAGACTGTCTGTTTAGTAATTATCATGTCAGTAAAGTGAC
ACAGTGGGAAACTGATGCATTTTGCTGACTGGTTTCAAGGAGCACAAGTGGCAAActgaa
tgtgctgttgtaccaagcactgctgttatgta
>NODE_321_length_444_cov_17.772522
TTTACCCCTCTATCTTCTTTTATCAGGTTTAAGTGCAGGTTACTGAGGTCATTTATTTAC
AGATGTGTTTTTCTTCCAAGTCATTAAGCCAGACTTCCTCACCTTGTTGTATTTTGGGTG
AAAATTTAAATGTCTCGCTGCTCGCGTGTGCTCTGTTGAATATGTGCTGAGGCTGGCATT
CTTTAAGTTGACTTGTGCCTAGGTTTGTGCTCTTTAATGAACCTTGTGTGTTCAGAGGCC
TGAAGGTGATCGTATAGTACACTACTATGTAATAGCATGGGATGGCTCATTATAGCAAGG
CATAACAATTCACACATTAATTTTCCAGCATCCAGTTTTTAATTAATCCAGTAGGCAGTC
TTAAACACAGGGTACACAAATTGCCTTCGGCCTCATAATTAATTCTAATGGAAGAAATTA
AAAATTGGTGGGGTGTGTTTGGATTGTTCGGCTGTGTTACTGTGGCTTTGAGCTCGCTGG
AGCGACGCTGTCACCGACAAGGATCTCTCCCTGCCCTGACCAATCCAGCAATCTCCTTTC
CCTGCCACGCGAGCAGGGAGTGTTACTCACTCACCCACACGAAGTCTg
>NODE_322_length_409_cov_5.004890
CCCATGTTTGAAAAAAAAAAGAAAAAAAAAGCTAATTTCACTGTCTTGGAAAGCACCATG
TGGGAAAGACTCTTAATTGCTTCATAACAAATATACATATACTTCTTAGTACTCTACAGG
GCACAGTGTGTACATTTCTATGTAAGGGTTAGACGATGCTTTCCAAAAAAATAATTTTTC
AATATGCGAGAGAGGAAAAGGGGGTGAGACAGAAGCAGACAGAGAAAAAGAAGAAACCCA
GCCAGCTTTTGACACCAGGAGGCAAAGGGTTAAACAAGACCCCATCGTATTTTCATGCAT
CTTCTGCTTTTGACAGATGAAAAATGTCAACTGTCCTGTTTGTATTTGGGAGTTTTTGCA
CTATTCATCTGCTTCATTAGTGCCTGCTGCTCCTAGCCCCTGACAGCTGCCGGCCCCCTG
CTCTCAGCATACACACACACACACACACACACACACACATGCACGCACGCGCACAAAGAT
GCATACCTCACCCCCCCGCACACACacacaaacacttctttttttcagactgtgtcgtcg
caacggtttagat
>NODE_323_length_418_cov_16.827751
TGGCAGAGATCTGGAAGCAGCGGTGACCCGAGCCCTGGATGTCGCAAGATTTCCTGTTGA
ATGCAAAAGCAGAGCCAGGAGACGTTTAGACGTTCTCATATCATGACTTATTTAAGGTTT
AGAGAAGGTTTGAACTGCCTTATGTAATATAGAAAGCAAATGATTATTGAGAGTAAACTA
TTAAACACTAAGTTGCAGTAAACACTCTGTGGGTAATGTTCTTTTTCCTTATTTGAGAAA
AATGGAAAACAAAGTGAACATTGCACTAATGTGTTAGTGTTCATACAGCAGTATAAAAGA
CAGTTCAGAAGGAGCCTAAATCTGAGCTGAATCCCATGGACTCAAGAGTGCAGCTGCGTG
CACAGCAGTCCAACAGCCCCACACACAGCGGAAAGGATATGAACATAGCATATGCAAGAC
AGTCTGAACATTTCAAAGTTTCTGCACAAGATGTCCAAATGTTTTCTCTGGCTATATCTT
CAGAGGCTAAACTGTGATTAATAGCAGTGAAAGAAGCCTTTGAAGCAGGATTGGTGACAT
CAAAGTCCTAATCCATGGGTGG
>NODE_324_length_145_cov_1.096552
ACAGTCTGAACATTTCAAAGTTTCTGCACAAGATGTCCAAATGTTTTCTCTGGCTATATC
TTCAGAGGCTAAACTGTGATTAATAGCAGTGAAAGAAGCCTTTGAAGCAGGATTGGTGAC
ATCAAAGTCCTAATCCATGGGTGGTAGGATTTTTATAATGAGTGGGAAGTATCTTAACAC
ATTTCAAAGGGTTTACTCCATGAATAAACAATagctgcacagatgtgccacacacacctt
tagaaaaatacgtctgcagacacaggaggcagcattacccaagcagccg
>NODE_325_length_384_cov_5.187500
CACCACATTGCTTTTGCTCACTGAGAAACCTTTGGCACAAATAGGACATTCTTTGTCTAA
AGTTAGAAGTGGTCTGGCTGTTAATTAATCCATCATAAATTGATTTTGATCTCTCCAGTG
TTTGATTGAAGCCACTAATACACATTTGATAGCACAAAGTCCTCTGAGAAAGACAACCGC
TGATCCAGTGTTTAAATTTTTGGCTCGCTGTCAGACGCTGTCCTTAACCACTGACGTGAG
TCTTGAAATTCTATTGCAGACGTCGACTGCATATTTGCATTTTAGAAGTTCGTCTGTGTG
CGGTAGAAAATCTAGAACAATTGTTGGCCTGTCACTTCAGCTTTATCTTAAAAAACTTAC
AAAGGTTTTCCTCCTTGCCATACACGGCTGCTTGGGTAATGCTGCCTCCTGTGTCTGCAG
ACGTATTTTTCTAAAGGTGTGTGTGGCACATCTGTGCAGCTATTGTTTATTCATGGAGTA
AACCCTTTGAAATGTGTTAAGATACTTCCCACTCATTATAAAAATCCT
>NODE_326_length_424_cov_17.676888
AAATCACACGTAGCGACGAGAACATTACAAATTATTAACCCACAAAAGCAGTTTATATAA
TATAATAGTTATATTGTCAACAATACAACAGCAATGCCAAGGGTTCATATGTGCTACCTT
TGTGTGTGTGTTTGGGCGCATGTGTGCGTGTGCGCACATTCACTTACACTTGTGTGTGTA
TGTGTGTGTGACTCCATGTGTGTGATTCATTCCAGGGCAGTTTTAGTCCTTATAAAATAT
TCATTTTGGTTGTGCAGGGCCCTGTAATTGCCATCTCTCACCCTGAATTATTTATACCTC
GCACAGACTGACAAAGCTTTGCCATACGGCCCCAGATGAATCAGAAAGCAGCCATCTCTG
CTGCCAACAGCACTGGGCTTTCACACAAATATGGCAGCCACGTCTCTCTGCCTGGCCTCT
CTTAATTTGACATTTTCTTTTTCCCCCTGCCTTTGTCCTAGGTGCACAGAAAGGTTACCT
GTTAGCTTTAAGCACCGACCTGCTCTCTGTCTTTCTGTCTCTATCGCCCCCCCCACTACC
TACATGACAGTCCACAGTGGGTGTTTTT
>NODE_327_length_404_cov_7.400990
CAAACTTCATCTTCTTAAATTTGCAAAGTTTATTCTGCATTGGAAGGACACATAGAAGTG
TCTCGTCATGACATGACCATGTGCTAAAGACCTTAAGATACTAGATTGCTAATCTGTCTG
TCAGTCTGCAGGAGACGTGATATGCATCTGCATGGTAATGATTATTTTTAAATTGATTCC
ACAAATTCTTTGGAGAACTCAATTCATTTGTCTTTTTAATAATACAAAATTTAATAATGA
ATCCAATTTGCTTCTCCTCAGTGGCCCCCTGGATTATCCTAGGATGCAGAATACCATCCT
GGCATCTAAATGTCTTCAATACAAGATTAACAATTGACAAAGGGTTGCGGGTTGCAGGGT
GATTATTGGCTGCAGGCGGAGATTAAAGCAAAGCAGCAGCACAGCTGACAGTTTGGTTAT
CTCTTTTGGACTAAATGAAAATCATGGCCTGAATCCATCAAAGGAGATTAGGAAAATGTG
AGCCCATTACTGATGTCCTCTCACAGGTTGGTGTGTCTGTATATGTCTGTTTTTTTTTTT
TTTTTCCC
>NODE_328_length_683_cov_5.407028
AGACATTGTTTACCCTGTTTCTGATGTAAAGGCCACTTACTGTCGTGTCCAATGCCTAAC
CCTTAATTTGCTGCTCCAGCCTTTGAAGTGTGTGCATATTTCTGTTTCCTGACACTACCT
TTCCTCTCGCTCTCTCTCCTCCGAGCCCCAGCAGTTGATATTGCAACTGGATAGGCCATG
TTTCCATGTAGGGGCTCTTTTTTGGCCTGCTCTGATGATAGAAAACACAAGTGGGGAAGG
GGAAACGGAGCGCTGGGCGCACAGATCCACAGAGAGGCCCCGGCCCCAGCCCCGGCCCAG
ACAACGCTGCAGGGGATTAGAGCACACCCTGGCAGCAGAATGGTTTCACTTAAGAATTTC
AGTAATCACTTTTAGGAGTGTAATATATAGCTGACCTTCGGCAGCGCCACACGACCCCCC
GCTCCCCCAGCCATTTGATCAAAGGAAGCGGCAGTGGCTGTGCAAACAGGCGCTATCAGT
GGACTCCAATGGATTTACTGCCTGCTTCTTCTCTCTTGTCTCCCCTGAGTCGTGTGCTGA
TACATACTGAAACCCAGTTTCATCTTACAGAACCTATTTTTCTCCCAGTACTAATTTACG
GGCCAGATCATGACTTGAGGGAACTTAAAGGAGGCGGAGGAGGACGAGGGAATGAAGAGA
AGGAGGGAGGGGGAGGCTCAGGAGGCCTCAGGGAAGGGgagagtgtagaggtgggagcag
ctcgggggccttatccactgcctgctgactgggccgagcagagcggttctcatcatcatg
ggaaaagcccagtaggtgctctgttctcagctggagcagccaaacac
>NODE_329_length_583_cov_9.857633
CGTCCTCTAGGTCTTGCAGCTGTATGGATTAAAAATTCAAACGGCAAAACAAATTGATCA
CGATATTTATTTTACCTATGAGCCTTACCATTGACAAAGTTTGTCAAGGAAATAACCTAG
TCTCCACGTGTTTGTTTGTGACAGCCGAGACGTGAGTGGTGGAGACATAAATCAAGTCAG
ATTTATTTTTCCTCTCAACTTGGAACATAGTTCTCTTCCCTGTAGAATTCAGAACTGATC
ATTAACCTTTCCTTTAGTTCCTTCCCTTGCCTGGTCACATTTCCTCTCTATTTGGTTCCT
GGCCCCATATGCCACTTTCCTATTTCCTGCCTGCAGACAGCAGGGAGTAGCTCTATTATC
ACCTTCCTAGAGCTGTCTTTGAATGTGAGAGGCAATTCCATTTCACTCAGCCGTGGGGAG
GGGTAGGAGGAGGAGGGAAAAAAGCACACCATAGAGCACACAGAAATTGGTTTAGGTTTA
CTTCTTATAGTCGAATGTACGGCTACTTTTGCTTTTTGGCTCCCAGATTTTAGGATTATA
GAGACTGCTGCCAATGTGCAGGTTTTTGTGGCATAGTTTGAAATCAGAGCAAAGGTTAAG
TGCAGTGTATCATGTCTGGTTGTTGTGTGAACACTTTATCCTCAGCTCCATTTAGAAGTC
ACCTTTTGAAATATTAACAATCCTAAACCAGTTATATTACTCTactgtgaagctgtgcta
aacatat
>NODE_330_length_389_cov_19.362469
GGGGGCGCCGACGACCGGAGGGGCCTCCCCGCTCCGGTTCTCTCGGTCGGGGCCACAGAC
GCGAGGCAGGCCCGCCAGGTCTGGAGGAACCGGCCACCAGGAGCACCCGGCGCTGGGGAC
GGGGCCGGCGGGGGCCCTCCAAAGGCGTGCCGAGGTTGCCGGTCGATCGGGCGGTAGGTT
CCCCGGGCCGTGTCCGATCCAAAGGTTACGGGGACGGTAGGCAGGTGGCCTGCCCCATTG
TGCGAGTCATTTCATCGGACAAAGAACTTTGAAAGGCCTCCCTCAAAGTCTCCCTCAAAA
ATACCGTTTCCTACAAACCTGCTGGCACAGTCTTGGCTCGCCCAGGTCATTGTGTGCTGA
CCGGCCGAAAAGGTAGCGCGCGAGAGAGAGGGAGAGGGAGAGAGAGCTCTCTCTCCCTCT
CTCTCTAGCCTCTCAAGGTCCAGCCTCTTCACGGTAGATAAATGGTACCCCTGGTACCCT
TGACCCTAACGCCCCTGGTACTCCCGGGGCCTTGCACCCCTGGTACCCTTGAC
>NODE_331_length_484_cov_15.948347
CTGAACAATAGCGACGATCTCATTTGACCAAATGTCCCCAGCAAACAATGTGATTATACT
GTATGTTGATGCAACGTGTATGTACATGACAAAAGAGAAAGAAATAATAAATATATCATC
AGTGTCAAGAAAATCTATCTTTTTCTATTATGTTCAATTGTGTTTTGGAATGACTTATCT
TGTGACACAAAACTGCAAACAAGCTGCAATGTAAAAATTTCAGTGTATTCTGTTTCTTGT
TTTTTGAAGCCATGAAGCTACGGTGTGTTCTTGGAAAGCCCTGCTAAGTTAAATGTGGCA
GCTAATGTTGTGTGTTTGCTATTCAGACTACAGGGTCTTGTACTCAAAAGCGTGTAATTA
AGTGCTAAGTGCAAAAGATTGTAATGTTTTATATCAAGATTACTATTCATGAAATGTCAG
TCAAGTTTATACTTTTGTAATAAAGTGGCACTTTAAAAAAAATATGCTTTATCTCATAGT
CTGGGTTATTAAAGCGGACAGAGAGCAGAATTTGAAGTGATGACGGACTTCTCTAGGAGT
TGCCATGTCCTTTTTTATATTTTCTGATCTTAAAAGCTGCCCGTAGATTCCAGGACATAC
ATCTTAGGGGTCACTGTTTGAAAAACAT
>NODE_332_length_714_cov_12.063025
AGAAACATCTGCTTATTCTTATCTAAATTCAAAAACAGGCGGCACACTCTTTTCTGTCTA
GTTTCTAGCATAAAGTCCAACAAATGGTGAATGAGGCACAAAACAAAGAGTTCTTTGAAG
AACAAAGTGAAGCTGCCACATACAACGACTGCCTGGAGACGAATCCTATCGCCTAGATTG
CATGCTTTCAAGACAGGGGAGGGAAAAGCATCCCTAACAACAAAATGATATAAATTACCA
CTGTTATGGTCTATACGGTTCAATTTAATGTGCTTGTAATGATAAATTATTTTGGTTATG
AATCTAAAGTGGACCTGAGTGCAGTCGGAGCAGCAGGACTGTTAGAACAATTGCAGCTGT
CTCCCAGGGCTGTGGCCATTAGTCAATAAATTAGAAAGTAATTAGTTTCTGCTTCTGTGG
CTCTATTTGAAGCGCTTCACACAGGTGTAATGAAAATTTATTGGAGCTGTTGATCCGGAG
GAGCAAAGAAAAGTAGAGGATTTGTAGCGTGTGATTGTAATGTAGGATTTCCATCTGCCT
TTCTCCTTTTTTTGCTTACAGTGTGACAGGTAAGGTTGGCCATGATGACCGGTATAGTGA
GGCTTTGCTTCAGTATTTCGAGGTTTGACAAAAGGCCAATCGACTAGCAGCTATAAATAT
TTTAGTGTGTCTCTTGTAGTGAGAAAACTTCCTGTTTTTAACATTTTGAATTGATGATTT
CAAATGAGTTAAGACTTTTGGTGAGAAGAACATGAACATAACCACCAAAATCTGTGGTTC
TGCTGAAAAAGGCACTATTTTTCCTTGAAACATTcccatgtgtatcacatagagtaaaat
cggatgcgtaaaatttca
>NODE_333_length_585_cov_17.119658
TATTCCCAGGAAGTATAATAAACTGTCACGCCTGCACACACTGTAAAGAGACGCACTTTC
AACTCGAATCTCACACACACACACGCGAGCCACTTGCTAATCATGCGGCGCGCACATGGC
AACAAACTTCTGGATGATAATGATGCAATCCCCGTGTCAACTCGCCCCTCAAGTATAGCG
AGCGATAAAAAAAACAGTGGCTGCAAAGGAGAGGTGTGTCTCTCCGTATGAAAATCCAAT
GCAAATAAGCTTTCACCCCCGTGGTACTTGAACTGTTTTCTCTTTGATAACCCAATTATT
GTCTCAAGAGCTGTGTCAATTGCTCTAGCGATCTCTTCTTGAACAAATCACTCCCCTAAC
CTCGAGCACTTTCGATTTGATTCTGCCATTTTTTGACAGTTCAAAGTAATCAGAGGAGGC
CTCGGCTGAGGACGAGGATTGATTTTGTGTTCTCGCTTATCATGCTAATTCCCTGAAAAT
CAGCCTTTTTCATCCCCCTCCGCCTGATTACCACTCTTGGAAAAAGGCCCCTGAACTGTG
TTTCTCTCCCCAGTGCTGCTGTCATGCAACCCCCACAACCCTCTGTTCTCGTCCCCTCGC
AGCGGCGGTGGCAGCGGCGGCCAGCCGGCCTCCGAGTCCTCGCCGGTCCTTGTGTTGGTT
AGACCCAATAAAGACGTCCGCAAACCGCCTCAATCGTGGCTTGAAAAACATGCCCAGTTT
GCAGGTGCg
>NODE_334_length_443_cov_6.115124
ACACACACACACACACACACACACACACACACACACACACACACTCGAGCTATGCTATTA
ATACTAGGGAAAAGGAGAAATCAAATATTAATCCTTCAACGTCCACCTGAAATTGAAAAA
AAAAATGTGTGGACTTACCATTTTGTTATTGATTTCATGAAAATGAATTTCACAGACTTT
CTCTACGATGTCTTCACTCTCAAAAGTTATGAAACCAAATCCTATGCAGAGAGAAACAGA
AGGGAGGGGAGGAGAAAAAGAGGGAGAATATAAGTTAGTGGTGAGCCTTAACAAAACTTC
AGTAACTAAAAGAAAATGCACCACAAGATGGAATATTATCATGAGGCAGATCCAGGAACT
ATGCGACTACATCTGTGGAGATTGGCTTGGGCATGGAAAAGAACAAGTGAACAAGACAGA
CATTGTCCTCTTTAAATCAGGAATATGATGAAATCTGCCACATTATTAAGGGCACTCAAG
GACCTCTTCTACAAAGAGAAGATGGAAAAACAGCACAAAGCTCATTTAATGAGATTCAGG
GAACTAGGgcccagcatctgaatttcattaaatgcattttgtgttct
>NODE_335_length_449_cov_8.387527
CATTGCGGCTAAGGCTATCATCTTTGCATAGCCTGGTGCAATGCTACGCTCACCTGCCAT
TAGAGCTCTGTATGTAACTCTAATACTGAACTGTGACCAGTCCACTGCTGTAGTCTTGTA
CAAAACGGTCGCACCTACAGTAATGTCAATGTGCCTGCAACACTCTGCTCCGGCGTTAGC
GAGGCGGCGCTGCGGCCCGAAGCTGCTCAGCGGCCGAAACCGAGCGAGTGCAGACCATAC
TGATCGTACTGTAGCTTCATTTACTGATGGTAGCGTTTCTTCTTTTTTTTTGTTTTCTTT
TTTTCTGGTGGGGCTCCTCAGTGTAATGGACCAACTATAGATGGGTTTGTTTGTTCTTGA
GTGAGGAGGACCATGCAGTTCCTACAGGGACTTAACATTAGTTCCATTGAGTGAGTCGAC
CATCTGCCCACCATTAACCCCAGAACCCTCCTTCTCTTTACAGGCTGGACAATTTGCTTA
ATATGGCCTATGGCGTAAAGAGGTAATTAAAAACTTCACCCAATGCCAGATGTCCATGTT
GACTCAATGATTTTTCAATATCCTTTTTTTTTTTTTCTTTCTTTTTTTTTTTC
>NODE_336_length_748_cov_14.391711
ATTCAAAATTCAAGTCATACAAAAGATAAAGAGGCAGATTCGACCCAAGGGTCAGGTTTG
ATGACTTTAACTGTAGTTCTTTAAAATCAGTGTTATTACTCAGACAGCTGTCACTGCCAG
GCTCATAGAAATGAAATGAATGTCATTATTATTGTGTTTAAAGCATAGGGGGAAGTGTAT
GTATAAGCACGTCAGGCCTGCATTTCAAAGAGGAAATCTTTAACATAAACATTAGCATTT
TGTGAAAACAACTGAGTAATTAGTTTAGGGCATAATAAGCTGGGGTAGGCACACAATGAA
AGAAAGCATTCTGGCTTTAAAATGAATAAAAATTGATTGTGTCCCAATAAAAAACGAATT
GGCAGAGTGTTAACTGGATTCCACATAAACGTCTGTAGCAGTCCCTGGCCGCTTTATTGT
GTGCTAATGCAATAGAGAACACTTAGCAATAAATGCTCCTCTCTGATGAGCTCACAGAGG
CTTTCCAAGATGGCCTGATGAAATTGTAAAAATTAGATTTGAGCTAGCTGCTAATGACTC
CTAAAACAAAGGAAAATCTCCAAATAGAATTAGCCTGCCCTCTTCTTCTCTAAATACATC
ATATGTAAATTACTGTCATTTGGAGAAATATGCTTGCCTGGAAGGTAAAGCCTTCATTAG
AGATCTCAGTAGGTTTGGGACTCAAACAAGAACTCCTCCAGGACATTTAAAAAGTTTGAG
AACTGAGAGAAGGTAAAGATATTGTTCACTCATGGCAGCAAATCAGAGATATGACTAAGG
AATTTATTTTTGATTATTTTAGTCAAACCAGATGGATTTCTTTCCAAAGCTGAAGGCATA
GATAGCTGCTATGAGAAACAAATActgtatgtgtaaaatttcattgctatca
>NODE_337_length_509_cov_8.567780
CCTACAGGTCAAGGTGAAATAGAAACACATGATCACAAATATACACAAATGCATTTTCTT
TGTGAAAAGATGAGTACAACTTGTGGAGTGACGCAATCCGAGGTCATAAGACTGAAGAGC
CAATTCCCTCTTTCAGGGCTGGACGTATCCGGACCCCCAGTCAGAGCGGGAGGACCTGGT
ATATTACGAGCACAAGCCCCTCACCAAATCGACGCCGGCGTCAGCCAACGCGGGAGACAA
GGACTCCAAGGAGCATCCAGAGGAGCGGGGGGAGAAGGGCGGGGTGATGCGTCACCCGGA
CAACCCGCTGGACATTGCAGTGACACGTCTGGCCGATCTGGAGCGCAACATCGAGAGAAG
GTACCTGAGGAGCCCCTTAGGTACCACCATTCAGATCAGGCTGGATAATGTGGGTACGGT
CACTGTCCCTGCCCCCGCCCCATCCACTAGTGCTGACAGGGAAGGGTAGGTCATTTCTCC
AACCAAAGCTCCCCACTCTCCCACTAAGACCCTTTTTCTCTCTCTGTGTGTGCTTTATGT
TTCCCATATTACTCAAACAGTGGGGGTCTTTGCTGCTTTCACAGCAGACTATTGTGGTGG
CTTGTTGCATTTTTTTATTTTTTCTCCTTCTTTTTTTTTTTTTTGGTCTTGTg
>NODE_338_length_954_cov_6.085954
ATGTGCAAGATAACAAAGTGTTTACTATTCTGTGCATTATGCAGTACATCAGGTCCTTCT
GTGTTGCACTGAAAACAACTGTAAATACCCGCTTTTATCAAAGAAAACGACTTCCCAAGG
TGGACTATCTGCAAAATGATCAGAAACAATCATATGTTGTGCTCTAAGCAAAAAGCCTAT
CATGAGAGCCGGCTCATGCAGATCACATCTAAGTAACTTTAAGCACTGCCACCTCATGAT
ATAGTTATTTCCTATTAAACACACACAGTAGTCGCACAGTTCCGGCGATCAGCAGGAACA
CAGCTGGAGCAGAAGCACATGCTCTATCATTTTTTGCTCACAAATGATGTAAAAATGGCC
CATTATGGCGAGGAACAAAGAGGATGGGCCCCATGTTCGAGCCAACCCCTCACTGATGCC
CTGGTGACTCGGCCAGCCACTCTCCCAAGGCCTACTCCTTGATTAAATGCATAATCCACT
ACTCCCCATCCCCAATGATTTAGTGTGCCTTTAAATCAGCTTGCGCACACATAAAAACCT
CAAATAAAAATCACCAAGAAAAACCATTGCACTCTAACTGTTCTATTAAAATGATACCCA
GCCCAGCCTTTCTTCTCTGCAATAGCGTTTATTCCACATGAATGCGTATCTTCATTTTTT
TTCATAGGTATGCATATAAAATATTTAAAGTTTAAAATGTCACCGTTGAAACATCAAATG
CAGGAGTCTCTCATTAATCAGCATGGATTGAGGTTCTCTTTTAAGGTTATAACCCTTTGA
AAGAGCAAAAATTACATTTTTGACCTTGAAGATGAGACAAACTCATAAACGTAAAATAAT
TTGCAGTTTAAAGGGGAAAGAGATATCGGTTACCTCAGCCAGCAGTGCTCTGGGTTGTCA
GGGGGAGACCAAACAAGTCTCATTTTCATATTTACATCCAAGCTGTTGAGATTAATTTGA
AATCACATCAAGAAAAAAAAaagaaacaaaactcagagaaaacatcaaaaggggcaactg
tcaaagtttcaaatccgtggggccctagctatctccagtgtgtgaaacacagactttttt
cttgcagttttattaaat
>NODE_339_length_586_cov_9.918089
CATGCGCTGCAGCATGATTCCGCTTCAGGCGAGCCAAATATGCAACACTAAATATCTTTA
TTTTTGTTTTTTAAAAAAATAAGCATTTTTTTCCCCAGATTGCTTTAAAAACATCTATGA
ATATTCACTCCAAATTAACAGCGTTCATTCGGAAGTGGCATGGATTTAAACACCCGTGCG
ATTAAAGTCACACTAACACGCAACAAAATATTTCGTTCGCTATGAAATAAGTCGCAGGCC
TGTAGTCAAAGTTAAAAGCAACTTACTGCAGCAGCTCTCTGTCCTCCGCACCAACCCGAC
TACACAGTCCGGAGAAAGGTACTGCATCCTCACTGCCACAAAGCCCTTTCTTCCTCCGAT
AAGGGGAAGCCAGCAGCTGCGATTCCGGACAGTTAAGATTATATATGATGTGTATATATC
GAAGGTTTGTCAGCTCTTCCAGGCCATAAAACCCACTTAAATGACACCACGTGCTTCCTA
TGCACCATTCACAGGCCCTGCTTGGGGCAATTGGCATATGTAACCTTGTAAACTTTAAAA
TACCCTAAAAGAAAGACATACAAAAAGGGGATTGAATACATTGTCCACGCATAGGTTAGG
CCTAACAGAGCGCAGAGAAAGTGGACGCTGTGCTGACCGGTCCACATAACCGTCAAGGAA
GTTCAATAGGAAGCTATTAGTTTGAGAGGTGAGTTGATTTTTATTTTCTTTAAGTAGTGC
TAGAGAGAAa
>NODE_340_length_510_cov_10.770588
CTGAGCAAGTCCTGAAAGAAGTGCAGGATGGGGTAAAAGCAGCACCAGAATAAACGCATA
TCTATTTCATACCAGTTCAGACAGAATAGTCTGCCATATGTAAATAGGGGTTCAATAATG
AATGCACTTCCCCTGCTTTTATTTGCTTTAAGCCCTCACAGTCACACACACATTGGCACC
ATGCGAGACACAAATTAGAGAGCGTTTTAAAGGAAATATTCAAAGAGCAGCCTGCTGCCG
GAATATCAGTTATTATTTTTGATGTTGCAATTTCTGACACTTTGATGCAATCAGTGAGTA
GCCCCGGCATTCAGCCCTCTCCAGGGAGAGAGCTGTCAGGAGTGAGGAGCCGGTGGGTAG
ATAATTATGGGAGATCAAACCTCGCTAGTTAGTAGGCAGGAACGGGAGGCAAATGCCAAA
AACCAGCCAATGTTTCGCAAACGCTTGTTCAAGGATATCCTAATTGCTATAAGTGGTTCC
TTCAGGACTGGCACTTCAAACACTGCCTGCTGCATGATGTCATCTCCCTGGCTCCCCTTC
ACACTTACAACAGGCAAATTAAGGCAGAGGGCACAACAAAACATACCAGAGGATAGTGTC
CTTCCTCTGCCATGACATGTGAACCACATAAGTAGCAAATGGGTGCACATCCTG
>NODE_341_length_663_cov_8.904978
CATGAAGTTGACATTTGTGCTTGTTAGTGAAATGGTGTGACAAATATTGGGTGTCATGTA
AATAGTTTCAGACATTCCTCTTTGCCCTCAGGATGACTTGCAGTAAGTTTGGTGATCCTC
TGTGTAGTGATAATCAGGTCAAACTGCACGTTCTCAAATACTTTTCATGCCGGAATAGAT
GCAAAATGAGTAGCTTTCCTATCATCCTCAGCTGTTCACTGTATTTGTGTTAACACACTC
AGTATGGATAAAGTAGTAGTGGTAGGATCTAATACATGTACCCTTTTTCTTGACTGTTTT
CTTTATCATTAACTCACATGTTTTTCTTCTTGCCTTCCTGATTTGTGTGTGTCAATCTGC
AGGTTCTACTGGGACTTGATAATGCTCATCATGATGATGGGGAATCTAATCATCATTCCT
GTGGGAATAACCTTCTTCTCAGAGCAGACCACCACCACCTGGCTGGTCTTCAACGTGGCT
TCGGACACCATCTTCTTGGTTGACCTGGTCATGAACTTCAGAACGGGGATCGTCAACGAG
GAGAGCTCCGAGATCATCCTCGATCCCAAGGTCATCAAGATGAATTACCTGAAGAGCTGG
TTCGTCGTGGACTTCCTCTCCTCCATTCCAGTGGATTATATCTTTTTAATAGTGGAGAAA
GGCTTTGACTCGGAGGTTTATAAAACAGCCCGTGCCCTGCGAATCGTCCGCTTCACCAAG
ATCCTCAGCCTTCTGCGTCTGTTAAGACTCTCCCGACTCATCAGATACATACATCAGTGG
GAGGAGGTGTGTATATGTTTGTCTGCg
>NODE_342_length_965_cov_7.052850
CTGATTAAATCCACCCCTCTATGAGAGATGGCTTCAAGAAGGCAGCCACAGACAAACTTA
AACAGCTAGGTGCAGTGAAACAAAACGAAAAAGATTTTAAACAGGCACCAAAACAGTCAT
AGGTAGGTTGTGGGGGCATAATAGTATCTATTATGATAGTCGATTAAAAGCATCTAGACT
ATGTGGAGCACTGACAAAGAGTAAAACAGGTTGAAACTATTAAAGTTCTGCTATGTAGAA
ATCAAATGGTTGGATAACACATGAAGTATGACTGAAAGAAAGCTGCATGTGCTTTTTTAA
CCTTTTGCAGTAGATGACTTAATTTGCAAAGGGAAAGCCGCTCTCCCTCTGAAGTGCTAC
CTCTCTTTCTTCCTCTCCTTCTGCCTCCCTCGTTCCCTTCATCTCTCCTTCTGTCCTCTT
TGGACTGTACCGTGACCTTCACTGGCGTTCCACCTGCAGGAAGCCATGTTTGATTCTCTG
TCCGCCGAGACGCCTGCTTGACAGCAGAATGGTGTCATAGGACCGAGTGGAGGAATTTCT
CTTTCTCTGTCATCATTAAGGGGCTTCCCCCTATGGTGAGGGGGATGAAAAGTACGATTT
AATGTTCTCTGGAGAGTGGCAGCAGAAGAAAAGCTCAAAGCCCTGCATGCTGGTTTCTGA
GTGGGTCACTCCAGCCCTTGCAGCGAATGGGATGTCCCTGAGGAATTTGCCATAGACTGG
CCTGAAAGGATGGGGATTAAGACCCTTTTAAGGATGGAAATGTAACAAAAGGAGCACTTT
TATGATGTAGCAGCATAAAATGAGGGGGTCCATTGTGTAACTGATTGCAAAAGATCTTTG
AAACAGGCGGCCCTACACTGCATGCTCGCCTGGCCCAGTGGGCTTTAACGGCTTGTACAA
AATGACTTGTCTACATTAGGGACAGAGTGGCTCTCGTTTAGGAAGCAATGTAGAAGATTA
TTGGTTTGTTTCTATTTTCACTCTTTGCTCCTCCCTCTCTCTGCCTCTCTATCATTCACT
CTGTCCTCTCCGTCTGCTATCAACGTTGGACTGAAACGGGCGACAGAGTCCCAGTGAAAG
TTGggtaatttagagtgagggagaaggta
>NODE_343_length_500_cov_4.168000
GGTCGGACGACCGATTTGCACGTCAGGACCGCTACGGGCCTCCACCAGAGTTTCCTCTGG
CTTCGCCCTGCCCAGGCATAGTTCACCATCTTTCGGGTCCTATCGCGCGCGCTCAAGCTC
CACCTCCCCGACGCGGCGGGCGAGACGGGCCGGTGGTGCGCCCGGGTGCCCACGGGGGGC
CCGGGATCCCACCTCAGCCGGCGTGCGCCGGCCCTCACTTTCATTGCGCCTCGGGGTTTG
CTCCACCCTCTGACTCGCGCGCGCGTTAGACTCCTTGGTCCGTGTTTCAAGACGGGTCGG
GTGGGTAGCCGACATCGCCGCTGACCCCTTGCGCGCCGGCGTGGGCCGATCCCCGCCCTG
GGCGGCGCGACGCGGTTGGGGCGCACTGAGGACAGTCCGCCCCGGTCGACAGTCGCGCCG
GGGGCGAGGGGGCCCCGTCCCTTCCCGCCCGTGAGGACGGGAGAGAGGGCGCAGAGAGTA
CTCGGTCCACGGCCCCGGGAAGCGGCGAGTTCCGGGCGAGGGGGTCGCTGTAAAGCTCAC
GGCCGAGGCCGCGAGCCACCTTCGCCCCCGGACCCTTCCTGGCCGACCCAGAGCCGGTCG
CGGCGCACCGCCGCGGAGGAAATGCGCCCGGCGGGGGACGGCCG
>NODE_344_length_665_cov_7.228571
CCTTTGTGAAGCTGACTAGTACACTCCTGCACTGTACATTGTTTGTGTTTTATGGAGATT
CATTTCAAACTGCATGCTTTCAACATGTTTATTTGTGTTTGTGTTTGAATAAGACAGCAA
CAAAAGTAATTTGGAGCTTTGGAGTTTATGTCGCTACAAGTTTTAGGGAAATAAAAATGC
TCTAAGTGATGGAGTGTAAATGTGGTGGTGTGCTGGGAACAACAATATAAAACAGACAAA
GAAAATTACTTGTATTTTCTTTCCGCCGCGCTGTGGGAACATTCATTGGATTCTGCCCCA
TCTGTTGTAATCAATAACGTGACCATCTTGTTTTTTTATGAAACGCACTTACTCTTAATT
TCATCCACCAGTGGTTTTAGAGAGAAGAATGTGGAGTTACCTATAAGGCTTTGACATTAT
AAATCACCTCTTGAGACCAGATTGTACGGCAGTATCGATTGATCCTGATATATCACAGAA
ATTTACTGTCACTTCTGTTTTCAATTAAAGATACAATCAGTCAGATAATGACTTAATTGG
ATTTTACAGAAGATTGAGTTTTATCGCCCCGTGCTTTACGAGTTTAGTTAAGGAAGGCCA
TTTTATCACGGTTGTCAGGGGCGACCGGCTGCCGCTGCCTTGTCCTTCTGTAGCTGCTGC
TGCCTTGTGTACAGCGCAGGGGAGAAAAGTGTCACAGGATTGGTTTTCCTTGAGCTGCCT
CCGCCTCCATGAATCACGCCCTCCCATAATAGATAAAATCTGCCCGGATCTCGCCGTGAC
ACCTCCCGgtgaagtgatggcggctcgat
>NODE_345_length_406_cov_1.866995
ATAAACGCAGCATGGCTCTAAAACAGTCTACAGGGGATTGGAAGACGCACTCAGCATGGT
GAAACATCTTTGTACAGCTGATGTGCAGAGTAGAGAGAAAATGTTTGTAGAGGCTGTAAC
CATGGAAAAAGTAAAATATCTACAATACGTAAAGACAAAATGACTACAAAGAGACACAAA
ACAACTAAAATTAGACAGAAAAACGAGAAACAAGACAAAACAAGAAAAACTAAACAAATT
GAAAGAATGAGGCATAAAACAACAAAAGGGAGATAAAATCGGACAAAAAAGTAACACAAT
GACCACAAAGAGACAACAGATACAAAATGACAAAAATTAACATAAAACGACACAAAAAAG
ACAACAAAACCAGACACATAGATGTCATTAGCAAGAGACAAAGGACAGAAAGGAGACAAA
ACTGTCTCACAGAGTTTGTAGAGGCTGTAAAAATGTAAACAGCTGAGTGTTTTTAGTGCT
GGGAAAATCCTGGAATGAAAATGTCCAACATTTTTcccattttcataaaataaataaaga
ggtttctttt
>NODE_346_length_440_cov_10.995455
TGACTAATATTTTTTCTTGATTTTAAAATCTCATTTCTTTGCAATTAGCCATTTCAACTG
TTAAGTACAGTTTCAACAACAAAAAAACCCATGCCTTTATATTTTATAGTAATCACTCAG
TTTGCTGTCATTATGTTGCTATGCATAAATGTTGCAGGTGCACTACTATTTTGCTCTCTA
CCCGGTGGCTCATCCTGTCGGACTGGTTTACACAGCACATTCATTACGTTGAGGAGAGGC
GACCTGACACTGTGGAGGTTAGAGGAGTTTGGGCCTGCTCACCACAGTGCTTCAGAGACA
GAAGGGGGGGATGGAGAGAGTGGGAAAGACAGAAAGAAGAGAGCTGCCTGCGCTATTATC
GATGTGCCTCTTCAGCGAAAAATGCAGTCCCAGTTGCACAAGCACCATGCCAGCACAGAA
TGACAGAGGGTACTGTACACCGAATCACTGTGTAGTAGGGAGGGAGCGAGAGAGTAGTAG
AGATAGAGAGAGAGAGAAAAGATGTAAAGTGTGACAGTGGTGAAACAGAGAGAGAGAGAG
AGAGAGAGAGAGAGAGAGAGAGAGAGAGAGAGAGAGAGAGAGAG
>NODE_347_length_704_cov_10.073864
AACAGTCGAACATTGTGCAGCCTGCATGCTTTTCTCTCTGGGATCATGAACAGCTGCTTG
CTCATAATTATGTTGTCATTCATTGTTATTTGGAAGAGGAAACTCGTACTGACAGCTAGA
TTTTTTGTGTGTATTTCCGTGCACTATATTTACTTGTGTATACAGTAATGTGAACAGTTC
GGGTAAAATTCCACTTTAGCTCTAAGGCGTACTTATTGCCATCCTTTTCAGTGGAGTATA
AGATCCATCTTTGTCCTTGGGACATTTGCTACTAGAGCTGGTAGATTTGAACAAGATTTA
AGAGCTATAAAAAAAAATATGAGAGGCAAAAAAAAGGAGAGGGATATGGATTGAGACGGA
GAAGTAGCAGGCTGATTACAAGGTGTCAAAATTGCCAGGAGCAAGAAGGTGAAAGCAATC
AGGGGTGAGAAGAGTGCAGCATTCGTGAGGGGCAACTAATTATCCATCTCATTTGTGGAG
AGAAGCATTTGAGGCAGCTCTAGCCCACTGAATGGTGACAGATTGGTGCGGAGGAGAGGG
GAGGTGTTAGAACAATGGAGCCCAGCTCACCATCATTACTGCATGCTAATCAGCAGTGCT
TCTGCACCACCAGTCGGTGCTGCAGAGAGTTCGGGGAGACAGGGAAGTCACCGGCTACAG
GGGACTATAGTCCGGAAGAGAGGGAGGAAACGGATTCATGGTTTATCTGCTGGCGCTCTA
CCACTTCTTATTTGAGCGTGTAGGTTATCCAACAGAGACTGATCTCTGTGGTCCGTGTTA
TCAGCTTGTACTTACAAGATGATTACACTGGGAGTGTTGAGAGTGTTTTTCTGTACATTG
AGTGGAAt
>NODE_348_length_666_cov_10.465466
AAAGAGCACGGTTCGAACAGGTGTGGGCTTGAGCTGGTCAGCAGACATTATGAGAGCAGA
GAGACAGGAGAGCTTGAGAGACTAGTGAGTCACGGGGGCATCTCTACAGAGAAAAGCTTG
GTATCCTCCAACAGAGGAAACAGGCTTAGTGGTTGGAGGATAGATCTTTTTTTTCCCTTG
CCACAGTTAATTTTCAAATCTCCAACATCCTATGGCTGTCTGTTTTTCTTCTTCTTCTTT
CTGTTTTTTCTGCTTTCATTCTTTTCTTTTAAAATGAAACTGGAGCTGGGGCGGTGATAG
TGATAGATGGCTCAGCGCTCTAACACTTTATCCAATCCGGCGCAGATTTCATCCAATAAA
GAATCACTTGTGCACTCTCAAACTAAATGGAAGTCAGGCAGCGGAGAGAAAGGGGCTGCC
GTGTGTTTCTGAGCTGCGAAAATCAAATTTTCTTAAAGCTGCCGCAGCAGTGGCTGGCGG
AAAAGGCAGCAACAGCCATGACTGGCCAGGGCCACAACGTCTGCACACACAATTTAATCC
ATCACAGAGCGCCTGACACCATATCAATCAACCTTTCATCAGTATGCCCCCCACCCCCCC
AAAAAAAGAAAAAAAAACAATATTTCTATTCAATCACCTCTGACTGAACCAGGCCTGCAA
CCCAATGACCAATGGGGAGGACCACAAAACTCCAGCTGGTTCAGAAATCTTTTCGCATGA
ACACAAGCATAAAGTAGAACACATGCACTCTGTGTGGAGCCTCAAAGTGCTGATTGCTTA
AAATGTTAATATCattaccccagagagctt
>NODE_349_length_525_cov_4.979048
AGTTTTTTATATAAAAAAGCAACAACAAAGTACATAAATAAAGTCATTACCAGAGCTTAG
AACAGAGGCACCCGATTTTCTCTTTTATCCTGCAACAACAAAAAGAAGAAGAAGACAGAG
GAGGAAGAAATAACAAAAAAAAAAGAGAGAGAGAAAGAATTGCACAGAGGCTTTTCTTTT
CTTTAAAATGCTGCATTAGGTCTTTTCCTGCAGTCAGTTTTCATAGTTCAAAGCTGGCAG
TTCAATAAATAGCTGGAACTGGCACATCTCTGTTCTTGCAAAAAGAAATCAATGTTAATC
CTATTACCGGCAGTTATCACCTAGCCCAGAAACGGTGGCAAGTAAGGAAAAAAAAAAACT
GAGATGTCAAAGCGGGAAGGGGAGAGAGAGCGAGAGAAAGGGAGAGAGAGAGCGAGTCAC
CCTTCATTCACTTTCAAACACAGTTTTGATAATTTACTTCTGTAGAAGAAGAAGAAGGGA
GGCGGGAGGATGGGAGGAGGGGGAGTGAGCTTCAGTTACTAGGAAATGTGTGTGTTTACG
TGCATGCGTCTGAGTGTGTGTATGTGTGTGTGTGTGTGTGTGTGCGTGCTTGTATGCCTG
TGGAGAGGGGGGTCCAGGGCTACTGATGTATTCGCACATAATGCTTGGATCAGACCCTGC
TGCTGTAAg
>NODE_350_length_506_cov_3.731225
ACTCATCGGCACTCATTGCCATACAGTCGCACACTAAATATTTTTCCCACATTTCAGCCT
CCAAAAGCCCCCTTTTCTTAAAAACAATGCCCCCAGTTTTTATTCAGAGAACTTTTGAGG
AGATGCCTAAGTGATCCCTTTACACGCTCTCAGCTGCCTCGCCTGTACTCTGGTAAATGT
GTCAGCCCTATAGAGAAATAAGCCTTCCAGAAGAGTTTCTTCATTGTTGAGGTAATTGTC
TCCTCTTTGACAGGCACATTCATCAGTGGCTTAATGGTCAATCAAAAGTTGGCAGGCAGA
GTGTTTTCATTCTTTCCTATCCACTACATTAGGAATACTTAATCAAAATGTCTCCCGGTA
ATGGCTGTGAAGAGTTCATGACTGACTGATCCGTTGTCTGTGCCGATAGAAAATTAACAG
CTCGGCACTGGAGAGATGTGGGCCTGCAGATAAACAAATTGTGCATTAATATTTCATCTT
CAAGACCTGGGATGTGCTATCAAGCGGTGGAATATTCCTGGGCTGTGTTGTCATTTTTCT
CGCGTTCTTTTTTTCTCTCTCCCTCTCTCTCTCTCTCTCTCTCTCTCTCTCTCTCTCTCT
CCCTCTTCCTCCTGTATTCTTGAAGGCTCTTTGCAGCTGTAACTCATTTc
>NODE_351_length_486_cov_14.269547
CAATCCACCTAATTAACCAGTATTTCTGCAACACACTAAAATAATCAATAAAAAAAGAAG
AAGATTTTTCATCACTGCTACGGATACTGTGCTCAGATATTCAGATAATTGAAACACATC
ACATGCTAGCTCACCTTAGCAATGACAGAAGTAGGGTTTTTTTTCACTTTGGTTGTTTCA
TTCTTTTTTTTTAGGGTGGAATAATTAAAATGGCTGTTTTATCTGAGCTTTTAGTCATAG
TGTGGCTGCACTCACTGTTGCATCTGTGTGCTGTGCAGAGATAGAGCGTCTGTGGAGGGC
CAGGGAGCAGACTCCAGAGATCCATCCATCTCAATCTGAGGCTACAGCTGACACCTTACA
AAGAGGTACAATTAATAAGGGCATTATCCAGCAGTAGGCAACAATAGAGTCCTAACGCAG
AGACACCAACCTCAGGAGGCCCGGAGAGGAGAGAAAGGGAGCGTGTGTGTTTATGGGTGG
GGGAAGGGCTGGCCAAAGTGCTTCAGATTGGGATGCATTACAACCAATGTCTTCAGAATG
TGAATTACAATCTATTACAACTGAGCCTGCTGATAGGTGGTGCAGGCTACTTTGTGTGAT
TATTTTTTACAGTTCTGCATTGAAAATGTT
>NODE_352_length_736_cov_10.748641
AGTCAAACACGATGATCCCTACACACAGAACCCTGTCCATTTTGGCTGTACGCATCTGCT
ATTGTGTTGTTAAAACCTGTCATGTGCCTCGGGCTCACTGTCATCTGCAACAAGAATAAC
AAAGACGGGGAACAAAAAAGAAAAAGAAAAAAAGAGAGAAAAAAAATCCAGACATTATAT
ATTGATGTCAGCTCGATTTTATTTACATACAATGAAAATGATTTATTTTCTCGAAGAGGT
AGGGAGAATAAGCGGACTTGGAGGGGAAAGAAAGGAAGAGAAATGGTCTGTCAGGCCGTT
GAGAAAAGAAGTTTAAAATGCCTTGAACTATTCACCACTGAGATGGCTAATCAGTATTGA
GGCTCCGGGGCAATCGGGCAGCTTTTCAATGTGGTTTTCCCTTTCATCTCAATCGGGATG
GAGGCGCTCAATTAAAAGCCTATCAGTTTGTAAGTAAATCAACGCCTATCAAAGTTGTCA
CATCAAACAAAACGATTATTATTGCAACCCGCCTCTGCCATTAATCTCTTTCTGTGGTAA
TCTGCTTGACAGGTCAACTTGGAGAGCAAGAAAACCTGGAGTGGACAGTGAAGGGGGCCA
AAATATCTGTACATAAGTAGAAAATAAAAAAACCTAAACGTGTGTTTGAGTCCAAAATCT
CCTGCAAAGGCGGTTTGGAGTGAAAGGTGGAGTGAATAAAATAAAATAAATCATTAAATC
CACATTGTAAAAAAGTAGAATCCGCTGCAGCAATTTACATTTTAAACTTACGCAAAAGTA
AAAAGACACTTTTCAGCTAACATGTAAAAAAAATAATAATTAAAAAATCTGCATATATTC
TTCCACTTTAACGCTTTGTAATAAATAAAAACAAgcaact
>NODE_353_length_502_cov_12.322709
AAGTAAAAAAAAAAAAACACAGAAAGCTTCAACTTTCTTTAATTATGTTTACCCAACAGG
CTTTGCTTCCTCATTTAAATAGCATAAACATCTGGCCGTGGTGAGCCACTAGCATGGCGG
CAGTAGTCAAGCAAATCTTGTGGAAAATAATGAAATTAGATCCCTGGTGCTGCGACAGTG
GAAGGGCAGAAGACATCCGCTCCATGTTAATAAAATTGCCATGAATGAGTGAATACAATT
AGGAAATTGTCAGTGGTGGCAGTGAACTTTTGTAACTCACCGATGTTTGCATCATTCGAT
TAAGGCAGCAATTTGGACTTGTTTATTTGCGGCTGTTGTGGCTTTTATTAATTGTGACCC
GGCAGTGATTGGCCTGCGATTAAACCAGTCACATATGATGTGACTGAGGGTGAGGGATGG
ATTGGTGGGCAGGCTGATGGCAGACAGGGTTTTTTTTTATTGTTGTTTATCTCAGTGGGT
GCATGTCTAAAAGGATGGAACTTGTTTGTGTGTGTTCATTGTAAACTCAGATGTGTGTGT
TTGGATATGCATGATGCTCAACTTTGGAATTGAGGTAGTGATTGCATCTGGTTCTAACTG
AGGCTTTATATTTCACCAAACAGGTTGATTTCATGTGTTTAGGAAg
>NODE_354_length_296_cov_1.773649
AGCGGGTAGTAAAGATTATAGAATTTAAAAAAGGCAAAGAGGGAAAGTAAAGATTACAAA
ATAAAAGAGGGGGCGTGGCATAGTAAAGATTATTATAAAAAAGTAAAAAGGGAAAGTAAA
GATTTTTACACAAAAGGCAGTGAAGAGGAAAGATATAGATACAACTAAAAGGGAGAAAAG
TGAGAGTAAAGATTATAAAATAAAAAGAGACGAAGAGGGACACGAAGATCATGAAATAAT
GAAGGTTGTAAGGTGAAAGTCAAGATTATAACATAAAATAAAAACAGTGAAGAGGAGAAG
TAAAGATTCTAAAATTAAAAAAGGGTGAAGAGGGATAGTGAAGACTATAAAATAAAAGAC
GATGAAGAGGAAAGTAAAGATTAGAAAATAAAAGAAGGCAAAGAGGGATACAAAGATCAT
GAAATAAAAGAGGATGAGTt
>NODE_355_length_313_cov_3.578275
GGCAGATGTGGGCAACGGATGAGAAGGCTGTGGCAATATCTGATGTATAGTGTATGGCGA
GGAAGAGGCCTGTGAGGAGCTGGGTGGCTAGACAGATTCCTAGGAGTGAACCAAAGTTTC
ATCAGGCGGAAATATTAGCAGGAGTTGGGAGGTCTACTAGTGAATCGTTTGCGATTTTAA
GTAGGGGGTGGGTTTTTCGGAGATTGGCCATTAGGGTTCTTGTAGTTGAATAACAACGGT
GGTTTTTCAAGCCACTAGTCCTGGTTAGAGTCCTGGCAGGAATTTATGGCTTATGTTATG
TTAATATTTTTGTTTGGATTAATTTTAGGTCTGGCTGCTGTTGCTTCAAATCCATCTCCT
TATTTTGCCGCGTTAGGTTTGGTTATGGTTGCTGGCATGGGGTGTGGTGTTTTAGTGGGG
CATGGTGGTTCTTTTTTGTCTTTGGTTTTGTTTTTAa
>NODE_356_length_297_cov_3.306397
TTGTCTTATCTGGTGAATTAAATACCTGACAACTCAGCCAATGTCACACGACGCTGCCGA
CTGACCGGCAGCGTCGTCAAAAACAGTCTAGAGACGTAAAACGGACGAATGTCTAATAAA
CAAATAGTGAAATCTTAACCGAATCGGTTCTGCATCCTGGTGCACATCATCATACTGCCA
GACCTCACTAGTGTCCGTCTCACATCTCTTGTTTATTCCGCTCCACTTCTCCCTCCATCT
CATTTTGTTCTTCATTTTTATTCTTCTCAATTCTCGATAGATTTCTCCTCCTTACGTTCC
CACCTTTCTGCCTGTTTCTTTCTTAACGAGCCTACACATTCTGGAGGATCGTCTGCACAA
TTACACACTGACACACAACGCGCGCACACACACACGGACGCACAACGCACACACACACAC
AATTATGAcgaatcttgctgg
>NODE_357_length_621_cov_10.070853
ACAAGAGGCCACTTATTAAAGCACATGCTGTAGTTCACCAGTCAAAAATATTGCATTTCA
AGTTCATGCCCATATTATGTGGTTGTTCCAATAAGAAGCCTTAACCACCGTCGACAATGC
TGGAAATATAGATGCACAGATTTCATTTCACCATTGCTATGCGTGCCAGACTTTTATCCA
AAGTAGCATCTGAATGTAAAAAGGTTTGTAGTAAATCCATTTTTTTTTTCACAACAATTG
CCACCAAACTAAACTATCTGTTCTACTTATTTCTAAAAAAGCATTGACCGTCAGGGCATA
GCCAATATGGAGGTTAATCCATTCTAGTGTCTATACTATGGGGATGCTTATGGAAGCATA
TTTGCTTAGGGCAGCCATGCAAATTATTACTTACTGCCCTGTAAGCTGATAACACAAATT
AGATACCCATTAAAGTTGAACAATGTATATAGAATGAGAAAAGATTGCAAGTGATACCTG
AAGGGATGCTTAAGTCATATGGCACTAAAATATGCCTCATGCTTGCAAACTTCAAAAGTG
AAGAGATGTTTATCCTTGGGATTGGAAGATGCATAATGGTAATCTCATATGCACAGAGGC
AGCTGCCAGGTGGAGGATAGCACACTGCATGTTTATGAATAGAAATCATTACAGGGACTG
GGGAGCATACCGGCATGGACCAGTGACACAGAACTTTTTTATCATCTACCCAGTGCACAC
TGCAGTACTTAAAAgttgatgtgccggaatgtttagtacagtaag
>NODE_358_length_296_cov_2.415540
CAAAGAGGACATTTTCATTACTTCTTGGGGGGGTCCCATGTTACTCACTTACTGTGATTT
ATTTATTTTTATATCTTCTGGATTAAAAATTCAAAAGGGAGCATTTTAAAGTTCCACATC
ATTAAATGTAGTGTGTTGTCATATATTTCTATAGATATGAAAGAATCTTTGGTGCTTGTG
GGTGTTTCCTTCTCCCCCTTTCCTTGCTGAATCTTGTTTCTGTAGGTGGTGCTCTTTTCT
TTATTCATCAAAAGATTATTCCTTGGAAAGAACTGATGCCAGGTGGTCAGAATAACAAAT
GTAGAAGCTTTCAATAGAAAGAATGACGTTTATTTACATAAAAATGTTGAGGATTATTGC
TTACAAGTGGGTAATTATGAAGTGGAGATGAGCTCTCTCTCTCCAACGGAGGAAAAGATG
TCAACTTGTGCAGCTGAATa
>NODE_359_length_894_cov_6.085011
TTACCCTGCATTCAATCAAGTTTTTAACAGCAGATTTATTGCGATGACTTTTTTGTATTG
CAGAAGGCAGCAGTAATTATGCAGGTTATTAAGAGTCTTCATGTTAATGCAGTTTTACAT
CTATAATATTCGCCGCACTCTGTTTTCCTGTATGGAAGGAGCGCAGTGTCAGCTGCCCTA
AGACAGAGTGACACAGGAAAGGACAGAAATACTATTAGATGAAGTATCAGATGACTTGGG
GTATGAGGAGTGGAACGGGGTAGCACTGCCTATCCCTCCTTTATTGCTCAGGTTATTATC
ACAACTGCTGGGGAATTGTCGAGACGGGGAGATAGGAGTGGCAACGATCCATCCGGGACT
CGTTCATCACCACGCGCCGCAGCCCCCCGAATAGAAATTACATCTGCATCTGAATTAGTA
ACATTATTCGCCAATTTGGCTCAGAGTGAACATTGTTCCATTGAAGGTGGAATTAAATTA
GAAAATGAGTGAGTCTTTAATTTTCAGATTATAAATCAGGGAATATAATTCACCTCCTTG
TACCTTAAGGGCAATCACATTATCCTAAGCGACATTTTATCCTCAGCCCCGCCAAGTGAT
CTCATCATGATACACAGACACACACCAATCATGCTTCCTGGGGAAGTAAGAAATACATCT
TCTCCTCCAGAATTAGACGTAAAATATGAGTGTCTCCTCCTGCATGAGAGCTTATTTTAC
ATGAAATTTGATGGCCCTTCTGAACTCACAAACACTATAGAGAATTACTTGGTTGAGTGA
TATTACGTTGCTTTTTACCCCTGTCAATGCATAGTTTTGTTGGTTGAACATCAGGTCAAC
ATACAGAATATCAAAGTCCTACAGCTGTAGATTATAAGGCACATGGAGAGTTTTACAAAT
GGAAAACACCTAAGGATATGCAAAGGTCTAATGCTATGGGTTTGAAACCACTCAGAAACA
GTGCTCTTTTtgtagcattctttcttaacatagcgcaaccctttgaaagctcctacaaga
agaaaaaaaaatcattct
>NODE_360_length_959_cov_11.913451
AAGACTCACTCCTTCGTGCATTATTCCTTTCATCCCCACTCAACCACAAAGTGATTTTAC
TTTGCCACTCACAAAGACAGCAAAAGATTTCTAATGAACAAATCCTTAATAAATGTTGCA
GATCAGTCGCTTCCCCGCGAGTTATAATACAATAAACAGAACATTCCATAAAAGTATCTA
ACTGAAAAACACTGTGTGGGAGAGAGCAAGGAAGAGAGAGACACAGAGAAAAAAAAGAAT
ATGAAAGACCCCAATTCTCTCAAACTCCATAATAGTGAAATGAGCACATATAAATGTGTT
AAGAGTATCTCTTTGCATCTTGTATAGACTGCATGTATTTAATCTGTAAAGCTTATTAAG
GCCCTAGTCATTGCTATGCAAAGCAGCACCCAGTGCTTTTCTCTCGCTTTTCAGCCGAGT
GCAGTGTTTGGCCAATAGGACTGGCCCCCCGCCTCTCATTCTGCATTCATAACATGCAAC
ATTTGCACAATGTATCTCTCAAAGGCCCTGAATAGAAGGCCTTAATACTCATGTAAACAA
CTGCAAACCAATTACTTAATGAATCGGGCCCACACATAATGAGGAGCCTCACAAAGGGCT
ATAAATGCATTTTTTGCACCAAAGCCTCTGCTTTAAACTACAATCCCTCTGCTGTAGTCT
AGGCTTAACTGGCAAATCATAATTATTGTCTAAGACAACAGAGAGGAAGCCATTTTTGTA
TTTTGAGTCCAGCTCCATCCTCCTTTTGAAGTCACTCATCAGCTCGCTGACAAAATAAAG
CAAATAATTAACAAGTAGGACGGAGAGGGGGGGAGAAGAAAATACAGGAAGACAGAGAGG
ACGAGGGGCAAAGAGATGGAGAAAGGGCAAGAGAGCGAGAGAGAGTGAGACGCAGAGAGA
AGAGAAAGGAGAGAAACAGGGCAAGAGCATGCTGCAGTGTTATGCTTCTGCTTAAGTGCA
GGGCTTCCAGACCACTTGTGGAAGCAATAAAGCGCAAGAAGTGACTGTGGTAAGTGGAAT
GCTTAAATCTAAGCGTTGAGGAGAAACGGAGAAAAGACACGGGAAATTGTTGTATGACCA
AAGAGAAGATGATGATGGCGACt
>NODE_361_length_504_cov_7.875000
CAGCTTTTACTGTGTAGCTTAATAAATCGGGAGGCAGTGCACTGCAGTGAGTTTGTAACT
TGTTCTGATTTAGCATATATTATAGCATATTTCTTGTAAAGTTGGTTAATAGCTGTTGAA
GGCTGCAGGAAGATTTCTGGAATGAGTCCAGAAAGTAAAGGAGTTGGTGTCTTCCAATGT
TCATGGGGCAATGGAGGTCTATCCAGTTCAGTAGCTGGTGCCGTCTCCTCCTTCATCTCC
CGGTGCATCTCCTCCTAAGCCTCAGCTCAGCTAAAGAGAAGCAAAAGAAGAGTGGAAGAA
GGGAAGCCCTTATGTTCATGTGTTTTGATTAGCAGGTAATGATCTTTGATCTAATGCGCT
GACTGGGAAAGTGCGGCTCCCATTGAAATCCGGTGGATGCTTGGCCGACCTGGAGCCAGT
GTCACTTCTCGTTAGGGCCTGCGGCTCCATGACCTCCCCGTTGCCAGTCCCAGCCCCCTT
CCTCACAGCATGAGCACCCTGCGTAATGATATCAATAGCAGCAGGGGTGCAATGAATACA
AATCCGCGTGCAGAATGTTTGGACAAGAATTCGCTCCCAGCCCTCCCTCCTCCAGCCGCC
CTGCTCACCACCGTTCAACCTCTATCCCCCACACAAAGGGCTAGGTTa
>NODE_362_length_593_cov_8.396290
TCCGCCACTTTTTCTAAAACAAAGTTTCACATTTTCTTTTCAATTCTCCTACTCCGAGGC
TCTCTCCCCCCGTCCTCCCCCTCCTCCTCCTCTGCTCTGATTTCAGCATGCTAATTTAGT
CGGTGCTCCTCAGCATGATTCCCTCGCTCTCTCTCCCATTCTTGCTGCGATTCTGCTCCC
TCCCCTCTGGGACCTGAAGATTAATATTCCTGGGCCCAACAAGATAATTACTGATACTAA
TTAGACATGATTATGTGAATTTGATACACTTATTACTCTAGATAATGAGTAGGACATATT
ATCCTAACAAGCACCCGTGCCGCTTAGTTTACTTTACACACGAGCCACACACTATATTTT
CTGTTATTGTCACCTCAATCAGAAACTGATATTCTCTTGTAATTATTGAATAAAAGGCCT
TGACGTGTGATACCTGTAAGATGAGAGAGCATTGTCGAGGAAATCAGGGAAATGTGTTGT
TTTCCACAACAGAACCTTTGTCCTCTCAACCTTTTAGTGTCAGAACAACATCTATTTGAA
AGCGAATTATTTTTACGCTATAGTTGCAAATATACTGTGAATTACTGAATACTTTCATTC
ATAACTGTCCCTTTTTTTCTTAAAGTCAAATATTTTCTGATGAGTTTAATGTTACCGTAG
CCAGTGTCTTTCAAAAGCTTTTACTTTTTTATTTTTTGGAACAAATTTGTAACACATTAT
TGtattacattaaaata
>NODE_363_length_468_cov_7.036325
AAAACACAAAGCAATGACACAAAGCAATTTCTTGGCCATCGCTTGTCATAAAGCTAATTG
ATAAAGGAGGGTATGGTTGGAGTCTGTGGATGGCAGACTAGTACATGTGGCAGAGGGCGT
ACATCTTGATTGGCAGTGGCCATGTGGGAGAAAGAGTATGTATGCGTGTTGTGTGTGAGC
ACATTTCCATGTGTGTATGTGTATGCGTCTGGGTCTGTGTGCGGGATAATCCTGGAGAAT
CTCTCTCTTTGAAGGGGAACAGATGTAGATTTACATATGTGGAGGGTCCCCAGTCTGTGA
TGAGATTAGCTGGTTGGGATCTTTCTTCACAGCGACTGGAAGGTGCATATTTAATAAATG
CCTGGAGCTAGGCTGGGGCGTGCAGGGCTTGGCCCTCAGAGAGCCACAGGACAAAGGCAA
ACGAGGCCCATGGCAGGCTGGCCCATATGGGAACAGGGTTGCTTACAGATTGCAGTGGCC
TTTCATTGGGTGTGAGACAAGGCTTTAAGGGTTTATATACAGAGAGAGGGGAGCACTTGG
TGGGCCACTTCTGCACCCTCTCCACAACGAGAGgtaataaagggattttgagcttgtagt
gcctcatctgtg
>NODE_364_length_511_cov_1.990215
TTTTTCATATATCCAAAACTGAGAGGGTTCATCTTCTAGGGAGCATGAATATGTTTATTC
TGGTAATATTGCTGTGCTGTCGTAAAAGTTGGGAAGCAATAAAATAAACCTTGGGATAAT
GAATTTTCATAGGTTAGCAATCCTTAGCACTGACAAGTAGAATTAGGACAGCTATGATCT
GAACACTCAGAAAACTGTGCAACACTGTTTTTCTGGATTCTCTTCTCTGCTCTTAACCCA
TTAGATCACTTTCTATTCTTGTACATCTTTCTTCACTTCTCTCCTCTTTCCAATTATTCC
TAAACTCGTATTTCACCCATGTCCACCACTTTCTCCTTCCCATTTTCTATCTTTTGACAC
TGCAAGACAATGCTTAATTTTCCTCTTTTCGCTTCTCATCTTTTTCCTCATTAACACTGT
TCACTTGTGCCTTGTCATTCCAAGTTTCTCACCCTCTTCCTATTTGCTCCCCCTGTCTGA
CCTTAGAAAACCCTTCTTCCTTCCATATTTCTTTTCATTCATTTCATACTCATCCTCTAA
GAACGCTGACACCTATTCCTTCACACATTCAAACTCCAGTTTTTTTCTGTTCATCTGACC
TTAACTCTTCTTTATCTTTTCATTCTTTTTGTCAACCATTAAgaatgtttccatg
>NODE_366_length_811_cov_7.162762
ATCACTTTAAGTCTGATTCCAGTCACACCTACAGCTTCTTTGATATCTTTAATATCCCCA
TGGATCTTCACAGAGAGATGTGTGGTCTCTTTTCTGGCTAATGTTATCACCGGCCCCTGT
TGGTGTGTTTTTCTATATATAAAATCATCATTTACATCTTCCACTCTGTCTCCTGTTGGC
ATGCCGGCCCAGAGGCCTGGTCCTCAAACCACTAATCAGGTAATGTTGGGGAGGTTGAAT
GGCGTGCCTCCCCCTGGTCAACCTTCACTGCTCACACAGTGGTGTTGTTTTAAAGAGCAT
TCTTTAGCAGCTGAACTTGGAAAGGTATTAAAGTGGGATTAGGCTCCTCCACAATCCACT
GCTTGTGTCATTCAGGGAGTTTGTGTTCTCCTCTCCCCGCTGCCACCTCCCCACTCCTCC
TCTGTTTGATTGTGGCTAGCCGCAGGAGTGGGACTGACTGTGCCTTTCAAAGGAGAGGGG
TAGGGTTAAATCCCTAGTCCACTGCTCCCTGCTAATTCTCCTTGTTCCTTAGAGAAGGAT
TTACTTCTGCTGCCAGCTTCTCAAAGGCCTTCTCTGCCCATCCGAAAAGTCGGCGTTGCC
TTCCTGTGGAGGTGTGGTTGCCATAGAAGGGGCGTCATGCATGGCTATTCCATCTGAACC
CCGCTGAGAATGGGGACCGGGGACTGAAAACAGGCAGAAAGTCCGGATTAGACCCGAGGA
CAAAGAAGGACAGGAAGATTCCAGAAGGGACGAATAGGAATTACAGCAGCAAAAATAATG
CAAAGTGACAGAGAGGGGAAATAGAAAAATAATGGCTTACAAGATTAGACTCGGCGAGGA
GAAAGAAGAAAGGAAAGAGGGCTGAATGAGAATGTTTTCATCTAGATGAGAAGATTTGAG
AGAGCGGTCGTAGGTGAATGCGGAGTCCTGGACGTATCAAAACCGTGCTAACAAg
>NODE_367_length_553_cov_4.121157
AGAGGTAAAGCAGTGATCGTATACCTCATCGCTCTGAGAGGGGAACACTTGAGCCTCTCG
ATATCTGCATCCTGCACTTATACATATTGCATTTTTGATTGCTTTCCCACTTTACCGGGC
ACAGACTCGATATGCAAAGCACGTGGGAGGCCTGCGAACACGTCAGCGAGCTGTACATTC
ATGCCGTACCGGCTCAGATGTACTGTACATACACCCTGCCTGCCAAAAAAACAAATCTGA
TATCTGCACCTGTGGAAATGAGACACGGTGTTCCAGCACGGAAAAATAATACCAGCCTCG
CCTCTCCACCAGCCTTTTGACTTCGTGACACTATCAAAGTATCACAGTAACAATACACAC
AGATCCCATTCACAGTTAAACAAGTGTGTTGCAGGAACCTGAATGTTGAGTGACTTAAAT
TTGTCAAAGCTCTGCAAACATTTCTTACCTTCAGCTGTCTTCACTTCAGTGCTGCTTCTT
TACATTCGCTCCCAGCTTTCATCCCAAGCATAGGTCTCGGGGAACTCTGCAAACCAGAAG
TAGACAAcattgtgaacccccttcacatcttttgcaaataatatggaaaacatccagcag
gtcaaacactcgggtcagacattaaaaaggcttacagagtgatcctgggagacaggagtt
agccaaatcctgcagatagtcgcggctacagcacaag
>NODE_368_length_1631_cov_4.274678
CATTTTCTGTGACAATCTGCAGAAGTGCTGTTTATATGCTCTGAAACAGCGTTTCATGCT
CTGAAAAGGCCACTTTGGCCAAATAGTGTGTCCTCTCAATACATTGACAAAATGTCACTT
GAAACAGCTTTTGCCTTCATATTTGGTAGAGGAGAATGGAGAATGGTAGAGTGCTTTCTA
ACACTGTGTTCCTGTCCTGCGCAGCAAGGTGAAGTACTACTTCCTGTTTGTCTCTGTAGC
TGACTGTGCTAGTGTAGCAGCTGTTCACTGCTCTTTCTTTCTTAGTGATTACTAAATCTG
CCTTCAAACTCCGAAAAACATCTGTGCAATAAATTTAATTACTACACAGACTGCTCATAA
AACAGTTGTGTACAAACTGCTTCATAGGTATTAATACTAACACAACTTGGTGTTTCGGGT
TTGATAGTTTAGCAGCTAATTAGCAAGCATGGCTTCTCCCTCTCCTTCTGCTTCTCCCTC
TCTTTCTTGCACGCTGTGCCGCATGTTTAGCTACTCGCCTGCCTCCTTTACCGATAATGG
TACATGTGTTAAATGTAGTCAGTTCGTAGCTTTGGAGGCGAGGCTTAGCCAATTAGAGGC
ACAGCTCCGTACCATGTTCAAACCATCAGATGTAGCAGCTAGCCAGCCTCCCTTAGCCGG
TACGGAGCAACCTAGCGTAGCTTCTGCTAGCTGTCCGCCGGCAGCTCCCGAGCAGCCGGG
AAGCCAGGCGACCTGGGTGACTGTCCGTAGGAAGCATAGTGCTAAACTTAAGCCCACGGT
TCACCATCCAACCCCCCTTCACGTTTCTAACCGCTTTTCTCCGCTCAGCAACACACCTGC
TGAGAAACCGACTCTGGTGATCGGCAGCTCCATAGTCAGAAACGTGAAGTTAGAGACACC
GGCGACCATAGTCAAATGCATACCTGGGGCTAGAGCGGGCGACGTGGAATCCTATTTAAA
ACTGCTGGCTAAGGATAATCGTAAATACAGTAAGATTGTTATTCACGTCGGCGGTAATGA
CACCCGGTTACGCCAATCGGAGGTCACTAAAATTAACGTTGCATCGGTGTGTACATTTGC
TAAAACACTGTCGGACTCCGTAGTTTTCTCTGGACCCCTGCCCAATTTGATCAATGATGA
CATGTTTAGCCGCATGTCATCATTCAATCGCTGGCTGTCGAGATGGTGTCCAGAAAACAA
TGTGGACTTAATCGATAATTGGAGAAGCTTTTGGGGAAAACCTGGTCTCATTAGGAGAGA
CGGCATCCATCCTACTTTGGATGGTGCGGCTCTCTTATCTAGTAATATGGCCAGATTTAT
TAGACAACCGAACCCCTGACAGTCCAGAGGTGAGACCAGGAAGCAGAGCTGCAGTCCTAC
ACGCTTCTCTGCTGCTTCTTTAGGGCTGTCATCTAGGCATTCTCCTGGTTATTTTACTAT
AGAGACTGTGTCTGCCCCCCGACCATCCAGATTATATAAGTCTAAAATTAACAAGAGAAG
GGCTGTTCATAACAATCTTATTCAAATTAATAAAACTCCATCAGAACCAAAAAACAGAAC
AATTAAATGTGGATTATTGAATATTAGATCTCTGTCATCTAAATCTCTTTTAGTCAATGA
TCTGATAACTGATCATCATATTGACTTAATGTTTCTGACTGAAACCTGGCTGCAGCATGA
AGAATATGTCAGTCTAAATGACTCAACTCCCCCcagccatgttaactttcatgtacctag
aagtacaggcagagggggaggagtggcagcaatct
>NODE_370_length_854_cov_4.015223
ATATGATAAATATGAAGGCAAAAGCTGTCTCAAGTGACATTTTGTCAATGTATTGAGAGG
ACACACCATTTGGCCAAAGTGGCCTTTTCAGCGCATGAAACGCTGTTTCAGAGCATAAAA
ACAGCACTTCTGCAGATTGTCACACAAAATGTTTACAAACATGTTTTGACTTCACAATGT
GTTCAAATATGATAAATATGAAGGCAAAAGCTGTTTCAAGTGACATTGTGTCAAGATACT
GAGAGGAAACACCGTTTGGCCAAAGTGGCCTTTTCAGCGCATGAAACGCTGTTTGAGAGC
GTTAGAGCAGCACTCCTGTAGAGTTTCAACGACAATGTTTACAAATATGGTTTTACTTTA
AAGGACAATGTCTACAAACATATCTTGACTTCAAAAGCAATGTTTACAAACACGTTTTAC
TTCAAAGGACAATGTTTACAAACACGTTTTGACTTCAAAGGAAGTGTTTACAATCATGTT
TTGACTTCACAATGTGTTCAAATATGATAAATATGAAGGCAAAAGCTGTTTCAAGTGACA
TTGTGTCAAGATTCTGAGAGGACACACCGTTTGGCCAAAGTGGCCTTTTCAGCGCATGAA
ACGCTGTTTCAGAGCATAAAAACAGCACTTCTGCAGATTGTCACAGAAAATGTTTAAAAA
CATGTTTTGACTTCACAGTGTGTTCAGATATGATAAATATTCAATTCAATTTTATTTATA
TAGCGCAAATTTACAACATAAGTTATCTCATAGCGCTTTTCATGGTAAGGTACAGACCTT
ACAAGTTATATTGGAACAGAAAGTTACAACAGAACAGCTAAAGTACAGAAACAGTTCAAC
AACAGTCCACCCAACAATCCAATTGCCTTTGGATTCCCTATAAGCAAGCAGTCAGCGACA
GTGGGAAGGAACCAAAAAACCCCGGGGGGAAAAAAAACCTCCGACAGAACCAGGCTCAGG
GAGGGCGGCCATCTGCCTCGACCGGTTGGGTGGGAGTG
>NODE_371_length_522_cov_7.415709
AGGGTTTGTTTAGAGAGGTACACAGGGCAGATGTGCCGGGAAGAGTTTAAAAAACAAACT
CCCTCCACATTCTCCCTCATTTGTACACCTCTGGTAGCAGCTGCACACTATATTCCACAA
TAACAAAAGTGTGTCAGTAAATGTCTGTGTGTGTGATCTGCATCGTGAGTCGAGGTATGT
GTGTACATGTATGCTTATCTGGAGCGCCGCTCAACAATCAACCGACCCCCCACTTCAATA
CACACACCCACACACACACAAGGCTACTTCAGAAGCCGAGCCCCAGACAGGGTGAGCAGA
TCAATCAATTACATCTCTGCTCCAGCAATCAAACAAGGTTATTATCAGGCAGCAGCTCAC
CGACCTGGAAAGGCCTGGCCAATCAAAGGCTGCTGTGATGTGGGGGCTGGCACTCGCTCA
TGTGACAGTAACACAGAGTGGCAGCTCATGTTGTCAAGGGATAGAAGGATGGAAAGAGGT
AAGACAGACAACTGAGGCTGAATTCAAAGCAAGAAAACGAAGGATGTGTGGGGAACAGGA
AAAAAACAATATCTGTAAATCACCCATCTCTGGCAATCTGTCTTCACCTTGACATTGCTC
AAAGGACAAGAGAAGATAAGAAAAACACAATACAGttctttgtaaatgcgttttataatt
tttctg
>NODE_372_length_776_cov_3.635309
GGTACATCTGCACCGCCTGCTCACAGTGCAGAATTAATGATTGATCTATAGCTCTCCGAA
AGCAGAAGCAGAAATAGAAGCAGTATCAGCAGTTCACAGATAATGATTCAATGTGACCTG
ACCAGACAGGCCGTTGTGGTCACTGATGAAGGAAGGCAATGCATCAGTCTGTCATTAATG
CAATCAAACACCATGATTTCTCTGAACTATCTCAGTCGAGCAAGAAGAAACATTTGGAAT
TTACAACACCACCATGCCAGTTGTACATCTCACTGCACTATTTTCCCTCTATTCTAACAT
TTTTTGGTCTTCCTTGGGCAGTGAGGCCTGTAATCTAAAGCCACTAGCAAAGAGAAGTGA
TAACTGAGGATTAGCCCAGTGTACCATTACAGCTCCAGTGGTCCTCCTCTGGCAGTCGTC
TGTGTCGGCTGGAAACATGGGCCTGTTTCCATGAGAGCTGTCGGCTGCTTGTTTTACCTC
TGCTTAAAAGGCTCCCTACCCCACCACCACTGCAAGTCTAACAGTACCACCATGCATGGG
TTCTGTTGGTACCAATACCAGGACTCCTTGATCGAGAGACAAGTAGAATTGGTAATGTAA
AGTTTTGTGCCAGTGAAGAAGAAGAAGAAGAGAAGGATGACGACTGAGGTCTCTTGGGTG
TCTTACTCTTCCTCTGAGCTGCCCGCCTGCCTGCCTGCCTGCTCTAATTTTAGCTGTGGA
GCTGTGAGCAGCATAGTGATGACGGCCATCTTTACTCTCCACTAAAAGGCATCTGTGGAT
GCCAAAAAGGCAGGCTAAACCTGGATGGCCAAACAGTCATTGTGACTAAGTGAatctctg
ctccccacacactaactgttcccacactgtaaaatatcacatgtataatctgtccactct
tctgaacaaccagtagtgaa
>NODE_375_length_423_cov_9.172577
CTCCCCTTCACTAATACCTACTACTCGGATTACCACAGCGTCTTAAGTATTCAACCGGAC
TCATATTTTCCCTTTCTGCCTTTTTAGCCAAATTGGCTGTCTTTACACTGTAAAGCAGCG
ATATAGCCCTCCTTACTAAGGGCCTATGGGGGATCCACGAAGAAGAACATTAAAATGCAG
CGATAGCCTTGTTGCAAAGCTCCTCTCTATTTCTTTCTCTCTCTTTCTGCAGCAAAGGCT
TCTAAATCATCCAGCCTCCTCTATTAGACGGGAGACTTATTGAGGTAGAAACCATAAAAA
ATGAAGAAGGGAAATTTAATCCCTGAAATATTGATTTGCACATTAATATCAGATAGGCAG
AGGGCAATCTAGCCGGGTGGAAATGACACATTGTCGACCCCTAGGAGAGGCCCGAGCCAA
TCTTCTAGCTGCATGTGTCTTAGACCCAGGAGTTATAGGACAGACTCAGCCCCTGTCTCC
CTCTCTCTCTCTCTCTCTCTCTCTCTCTCTCCCTTCCTCTCCCATCCTCTCCTcctccca
gtacccactcatccctctcactccccc
>NODE_376_length_832_cov_10.215144
GGACTTGTTTTGATACCCACCTTTTGTGCATCTGATAACTTCTGCCTGTGGTTCCAATTC
TGATTCTCTCTGTCAAGCCTTCTAGTTTGTCAATTTTTAGGGACGCTGGACCTTTGACCA
ACTGGCCGCTCTCTGTCTCGGAAGGGGCAAAGTGCAGTGTACCCAGTATAGGGGCAAAGG
GGAGGGGCTCTACCTCCTGTTAACGTCAGAAAAGAAAAGTAGACCTTTTTAGGCTCTCAA
ACTAAAGCATCCATTTGAGTTGAAGCAACCATGGAGAGACAACCTCCCATTTGATACAGC
CAATAGTCCCTTAATAAATTAAATTATTTCACATTAGGGGTTTCTTTTTGTGATGTTTTA
GTCACGTTATAACGCATTCCACAATACAGTTTTTCTGGTGTGGTTTAACTTTTAAGTAAT
TGTTGGGTGCTGGGCCGTGCAAAACCATATTAACTGGGAGGTTGAGAGCGTTTGGTGGTT
CTCCAGTGGAGGGGTCCCCCTCCCCTTCCCCCTCCTGCCTGTGGTTTGGGAAGGCTGCCT
GTGTTCCCCCTGGCCGCCTGACAGAACTCCCCTTGGTCAAACTGTACCTTGTCTTCTTAT
TCCACCTGCCAATAGAAACGCTTTCAGTCAACGATCCCCCGGATGTTCTGGACAGGCAGA
AATGCCTAACTGCCTTGGCTTCTCTACGCCACGCTAAGTGGTTCCAGGTTTGGACCTTGT
CTTTATTTGTCTCTAAAACAGAAGTAGTTTTCAGTTTGGTTTTATGCTGTTTGTTCTTTT
GTCATTTATTTGGGCGTTCCATGTGTTTTTTCTTTATTTACTCTTTCGAAGTGTACCTTC
TGTAGTAATACTTGACGACTTGGATGTTTGTTTCTTAGGAAACCTTTGTCATTACACTGT
TGTAGAGTTGCTTTGCTCACTTAACAGGTTCTATCGCAGTATCATTTTTAAAAAAACAGT
TTGCtgctttttagtc
>NODE_377_length_300_cov_3.590000
AATCTTCGCAATAGCATGAATCGCAACCAACCTAAACTCCTGAGAAATGCAACAGATTTT
CGCCACATCCAAAAACATAGATCTCACCTTCCCCCTCCTGGGCCTGATCATTGCCGCAAC
CGGTAAATCAGCCCAATTCGGACTTCACCCATGACTTCCCTCCGCTATGGAGGGCCCTAC
ACCGGTCTCTGCCCTGCTGCACTCCAGCACAATGGTCGTAGCAGGCATTTTTCTTCTCAT
CCGACTTAGCCCTATAATAGAAAATAATCCTACAGCCTTAACCACCTGTCTATGTCTAGG
CGCACTCACCACCTTATTCACCGCAACCTGCGCCCTCACTCAAAACGACATCAAAAAAAT
TGTCGCATTCTCAACATCCAGCCAACTAGGACTAATAATAGTAACTATTGGCCTTAACCA
ACCTCAACTGGCcttcttacacat
>NODE_379_length_330_cov_2.563636
TTTACAAACATGTTTCGACTTCACAGTGTGTTCAGATATGATAAATATGAAGGCAAAAGC
TGTTTCAAGTGACATTTTGTCAATGTATTGAGAGGACACACCATTTGGCCAAAGTGGCCT
TTTCAGCGCATGAAACGCTGTTTCTGAGCATAAAACAGCACTTCTACAGATTGTCACAGA
AAATGTTTACAAACATGTTTTGACTTCACAGTGTGTTCAGATATGATAAATATGAAGGCA
AAAGCTGTTTCAAGTGACATTTTGTCAAGATACAGAGATGACACAACGTTTGGCCAAAGT
GGCCTTTTTAGCGCATGAAACGCTGTTTCTGAGCATAAAAACAGCACTCCTGCAGATTGT
CAAACATAATGTTTGCAAACATGTTTTGACTTCACAATGTGTTCAAATATGATAAATATG
AAGGCAAAAGctgcttcaagtgacattgtgtcaagatactgagaggacacaccg
>NODE_380_length_479_cov_16.686848
ACAAAAAAAAAGAAAAAAAAAAGAAAAGAAAGAAAAAAGGGGATGGGAGAGGGAAGGGGG
GGACACAAGAAAAAAAAAGGCACGGGCGCCCAGTCAGTCTTCACAACAAGGGTAAAGAGA
AGAAAGAAAATAGTCACCTGGCATTCTCTGTTTCTCCAGCTCATGCTGTGAGGGTTTTCT
ACGTGGGGACTCATTGGTGGTGGTAAGAGAGTTGCCTGTGACAATGTGCCAATCAGAATC
CCCGAATGAGGCTGGCAATACATGATTGGTTGGTTGAATGATATCAACAGGCTGGTATCT
AAAGACAAGAGAGAACCAAGAGTCATCCCAGCAGAAAACACACACACTCTTGCCCTCTAT
TAGAAAGTCAACGCACAACTGGCAAATTTGTTACATATTTTGGAGACACCATCATCGCTG
GAGACACTTTTTTTTAAATCTTATATTGCAGCACCAAATTGCTTGTTTTGATCAAACTGT
TGAACGTAACATAAATTGTTGCAAATCACATATCGTTGGCAAGAGAATACATAACTCCGT
TGAGGGTGCAGCAGACTTGGGACTGAGTGCACCATTTTTCAAAGTGCTGCTTTCAGTGTG
CTGatgatgtctccagctgtgat
>NODE_381_length_940_cov_8.123405
TACCTTCACTTTATGGTAATATAATATTAAACTGCTAAAGTGCCCCTTTAAGTAGCTAAA
ACAGACAAAAGTATAGTTGATTCATCTCCACTTTACTTTTGTGCTGTACATAAATGCAAT
CTGCACAGTCTTACATACATTGAATTATGAATAGTGATGTCCCGGTAAATACAATCTGAG
CACCAGATGATCACAATAGAGACAACAGACCATCTATATGAACATAAAACTAATATTACT
TCTGCACAGTGTCACTTTTAGTCAGCTAAGGTTGTAATCCTTCCAATAAAACACTGGGTA
AACTGAGTTATGCTTGGTTTACCTTCCATTATAAACACAGACACACATTCACACACATCA
CTTTGTCACCTTGATGCCAAGAACAGATATGCCCAGTTTTTTTTTCTTTTTTCTTTTAGG
CTGAGCACATCACCAGCACAGTGGGAATGCATTATTCAAATAGATCTTTGTTACTCCTCC
AAGATGATTGTGGCACAATCAGCCATGAAATAAGTTTGCTGTTTTAAAAGTGTTATTCTC
CCTCCAGGTCTCTCAGGTGTAGCTTTGTATTCAGGTCGGCTTGCCTGCGCCAAAAATCAA
TCTCAATCAAAGGTGGCGAGGAGTTTATCATAAATTATCATGAAAAGGGTTCCCACTCAG
TAGATGCTTAATTACAATCTCATTTGAATAAGTTTGCATATTAATGAGTTTGGAATGAAA
ATGGTTTGTGGGGTTTGTGATGGGGGGCTGCAGGGTAACCCACGGCGATAATGACGGTCC
TTTAAAATGTATGCGATATTATTGCTGGTGGAGAGCCGCACACTTGTCTCTCACACACAT
GTACGCACATACGCGTGCACATATGCAAGGGCCCATACAAACACACAGGCATATGCTCAA
ACACACTCGCGAAGAGACACACATCCACACACACACACAAGCTATACACACATTAGTGCA
AGCACACGCGCACTCAGGGGCGTTATAATATGATTAATGGCGGAGTGTCTCTGACATTAA
TAAactataaccaaattaaagacttcattagtctcaacttgggctcagtgtttggtcaca
cggt
>NODE_382_length_508_cov_6.413386
CCTAATCGTAACATAATAAGATGTCTGCATAAACTCTGCTCTTTTTTGCCATTTCATAAG
ATTTCTGCACAAAGCCCAGTGCTGATAATAATGTTTTAATTCCCTTGAGAGGCAGTAGGT
CTTCTCTGGTGCTGCCAGTGGTGTTAATGGGGCAGGAATGCAGGACGAGTGCTTTCCCAC
GCTGTTGGTTTTCTTCTGCCGGGTGCGTTTGAGATGAGGCTCTGGGCTGGCTCGGCTCTG
CTAATGCAGCCAGAGTGCAGACAAATGGAAAGTGACACTTGTGTGTGTAGAATGGTATTT
GTGGTGACGCTTTGACTACAGATAATAAAGTGTTCGCCCTGAGGTGATTTTGCCCGGCAA
GCACCCCAGATGAAACTCACTTACTCAGAGAGGGAGGCTGAAGAGACAGAGAGGGAGACA
GAAAAGACAGAGAGGGAGACAGAAGAGATGGAGAGGGGGGATGGAGAGACGGAGAGGGGG
TGAGGAAACGGAGAGAGAGCGAAGCAAGAGAAGAGTACAAATAAATATAGACAGGAGGTA
AAGAGGATGAATAAGAGAGACAGCAGAGAGaggatccagagacatgtagagggagattca
gccgtttgtaatttcggtgcgtcacgggtcagaggttacaactgttgtttct
>NODE_383_length_625_cov_7.915200
CATATCTATTAAGCCCTTTTAACAGCCCCTCTGTACAGGTCTGGAGTATTTATCTTTAAT
TGTTTCTATGGCGCTGTCACAATTCACACAAAGCCAGATGAAATCCCTGCATGCAACATA
AAGTGCAAACATACTGCAGAGGCACAGATCTCAGTACAGCAAGCAGGAGAAGGATGATTT
ATAGCCACAAAGGTGTCACTTAGATGTTTATGTGCTCTAGGTTTTCAAGTCAAAGCAAAG
AAAGTCACAGTGGCGCGTTTCTTATCCAACGACCAGTCGCTGTTTGTCCCGGTCAAAATG
TCCAAAGTGCTTTAACAAAGTGAAGACAGACCACAGCAAAAAGTTTACCATTCTATTTTT
AACTCCCATATAGCAATTTCCTGGTTTTGTGGCGGCAGTGATCTGTCATGTGGCTGGGAG
GTTGTGCTGTTTGCACTGATATCAATTAAAAGTGGATTAACGGGTACATAATGACCTTTA
GCAGTAAATTGTGTGTAATGTTGCAAGGCAGGATACAGTATATTCCCCAGATGTCACACC
AGGCCCCTGACGTATGATGGAGCAGATGTCTTAGCCAGTCCAAATGGCCCTCTAAGACAC
AAACACACACACAGACACGCGCGCACACACACACACACATATACACACAGGCTCAGGCTG
ACACGCATGCATAAACATGTGTTCACACACATTCCAAATGGTGACACACACGTACATAAA
CACAAGGAGATGCAGAAATGCGCATGTCGTCTGTCTCACTTGCTCCAAa
>NODE_384_length_588_cov_6.668367
TACCTTAAAAAATAAAAATGCAATTGGGGGTTATTCAGTAATTTGTTCAGTATGTTAGTA
AAACTTTGCTTTTCTACATTTTTTCCTGAGGAACAGCTTAGAGAAATACCACAGCTTTTA
CTGTGGAAGAGAAAACAGCTGAGCTATTTCAGATATATCCCTGACACAGATATAAGTAAA
AAAACAAAAAAAGACAACAACAAGAAAATGTCAATAACCCTTTTGCTTCATTTCACTGTA
AATCACCTGCCAATAAAAGACTCCAACCACCTTGTTTGATCTACCATGCACTAAACAGTA
ATTTTATGGCCTTATTTGCTTCTCTCACTGAAATTTTCGGTTCAACTCCTCACCACCCAC
TAGCCCTTACCCAGGGTGCCTGTGCAGAGGCAGTTGTGAGTCCGGGGAGGTGGCTTAGTT
TGGTGGCTGTCCAGAATCTGTTGCACTAGCTGCTCCACTGAGAAGCCAGAGCTGCTGTTC
CCATTGCTGCAAGTCCACTTGATGCCATGAACTGCCGGGAGAGAGGAGGAGACAGAGATG
TCAGCCAGCCCAACAGACCACCAGCCACGCCAACCCCCCGCCCCACCCACTGCCCTCTCT
GTCTGCCTGCCAGCATGCCTTATCCTGCTCACTGGACAACTCTCTACAAAAGTGCTAAAA
CAGAGAAATTAAGATTTCTGTTTTTccctgaagggaaacaaacaagccatggatcccatg
agtaaaatgcta
>NODE_390_length_514_cov_11.359922
ACTTCTCCATGTTTCTTCTGTTGGTTTTGCTGCACCTAACAACTTCCATATTTCTGTTCA
CCAAGTGTCTAATTGGATTTTGGTGACTTCCTTGAACTGTCAGGAAAGCTCCACCAACAG
CTGGCTTGTGAAAAGGGGCCTTGGAGGTTGACTGGATCTTTAAATATTAATCATCAAATG
TGCATCTTGCAAGAGATTGCAGTATCTTCTTTCACTTCAAACTTTGATCATCAGAAATGA
CACAGTTCAAATATAGGTCAGTACAGGGCAATTAGCCTCAAAACGGACACAAAGAGTAAA
AACAATCATGAAATGCTTGGTTTCATAATAAAGTTTATTCTATATTACAAATAGTATTTT
GTTCTTGACTGCAAAATAGGAATGCATTATATTTACATACACAGGTATACAATTAATTAT
AACAAAGTTAGAGAAGCTCGCCTTATATCCCCCAGGTTTCGTTTTTATCTCTCGATAAGA
TACTCTTTATCTTTCAAATATGATCTAGTAAAAGTCTTTTCTAGCATGTTTGTGTAACAC
CTGCTATAACACTGAGCTAGGAGGACATTTTTAGTTCCTACAAAACGTTTGAAGGTGGAA
ACTTTATCCGTGCTCTTTATCCGTGCAACACAAGTTGGCGACTAGCAGACAACCTTTg
>NODE_391_length_703_cov_10.857753
AGTTCTCAAAACCATGTTTACATAACCAGGAGCCTGTGCTAAGCGCTGTTTTCTGCTCTA
CCTCTAAAATCACACTGTGGTAAAGTGATGCAGGTCAGCTTATTCGAAGAGAAATAATTT
ACTTGTAATTTGACAAGTTGTTTCCGCAAGTAGTGCAGATGAGGTTAGATAAAATGACAA
TATTTTTACAAATGAGCTAAGCGAGGCATAGGAATAAGCACCTATGAGTGCAGAGACAAC
ACTTTGTCATCATGCTTCTCATTGTGACATCTGAAAAGACCCACAGGTGCTGTAGAAAGT
GACTGTGTTGTCATATTTCATTTAGGCATCCTTCTGCAAAGCTGTAATTGCCTAATTAGC
TTGTTAATTAGGAGATTAGCATTTACTGATAGAGTGGCTTGCTCTGTTGTGATGAGAGTA
ATACAGATTAAGTGAGAAGTTATGGGTGCATGAGTTCACAATTTTGCCGTCCACAAAGGG
GTCACAAATCATTAAAAGATTTGTGAAATTGCTGCGAGTGTTACATCTGAAGATGACGCT
TGTCTCTTCCTTCCTTCCTTGTATCAGAATTGGTGCTGAGGACGGTGAAAGAATGTAGAA
GGCAGCCTGTCACATGGCAGCGAGATCCCTCCTGGTCTGAGTGTCGCCTGTATCATCCCC
TGTTGCTCGGGGAGATTGGAGGAAATGACCGAGCAGACGGTGCCAGAGACATTACTAACC
CAATTATGAACAGTCTTTCATCTGGTTTGAATACTTTATTTTATTTATTTCCTGATATTT
GTCGCTGCTATGCATTCGCTTTGTCTTCATTATCATTGCACATGCGAAAGCAGAGACAAG
TAGAAtg
>NODE_392_length_630_cov_18.000000
ACCAGCACCTTAGGTATGGATATTTCAAAGAGCTTTAGGGAGGTGACCAGCTCTGCCTAG
TTCAGGTCAAGCAAAGGGACCACAGAGTTTTGTTTTTCTCTCTCTTTTTTTAAATATCTC
TGCTCTCAATCTCATATACAAAGTCCTGAAAGTCTTTTCCTTCAGTAGATGGTCTTCAGA
AGCCATTTGCCCCTTCCAAAATGGCACCTCCCCGTGGTACATCAATGTACAAGTTCTTCT
CTTTGACCTATGATTTTTCTATGATGAATCCTGTCTTTCTTTGCCAGTAGAGTACAGAAA
AGTTCTTATTCTCTTTCTCTCTCCTTTCTCTTTCCTGTAGTACCTTTATTTACGTACCCT
GTTAAATCTAATTTGATTCTTCTTCCAAAGCCCCCAGCCTCTATCTACTCGTACTAATGC
TTCTTCTTTCTAATCTTATTTGCATTCATATTATCCACCCAGGTGGTACACCAATAAGAG
GTAAGAGTGCTGAACTGACGTTCACAGAATGAAAATAATACAAATTCATTCTTGCTGTCA
ACCCATCCATTCACTCGAATCACCTCCATTTTTGTCCTGTTTACCAAGACCAAATCCCAT
TATGTTCATATGGACCTTCCTTCTTATTTGTCCTGTTTCGTTGACTAAATTTGTATTCCA
TCTTTTTTGTCTATGCTTTATTTCCTCCTTTGTATTCTTGTTTCAAGAGCCTGTTTAGCT
CAGTTGTGATATGCTTGCCCTGGCTCAAATAAGCATATCCAATGACAATTATTT
>NODE_393_length_485_cov_5.752577
AGCTTTTGCCTTCATATTTATCATATCTGAACACACTGTGAAGTCGACACATGTTTGTAA
ATATTGTCTGTGACAATCTGCAGAAGTGCTGTTTTTATGCTCTGAAACAGCGTTTCATGC
GCTGAAAAGGCCACTTTGGCCAAACGGTGTGTCCTCTCAGAATCTTGACACAATGTCACT
TGAAACAGCTTTTGCCTTCATATTTATCATATCTGAACACACTGTGAAGTCGAAACATGT
TTGTAAACATTTTCTGTGACAATCTGCAGAAGTGCTGTTTTTATGCTCTGAAACAGCGTT
TCATGCGCTGAAAAGGCCACTTTGGCCAAATGGTGTGTTCTCTCAATACATTGACAAAAT
GTCACTTGAAACAGCTTTTGCCTTCATATTCATCATATCTGAACACACTGTGAAGTCAAA
ACATGTTTGTAGACATTTTCTGTGACAATCTGCAGAAGTGCTGTTGTCATGTCTTTGAGT
CAAAGACACTTATAGTTATAAATAAGTTTGTTGTTGGTAAGTAAATATGTTATTCATGAT
AAATATGTTTAAAAAAGCTAAGGTTAAAAGTCCACAAAGTGAGGTATCTTCTCCAGAAAG
GATCGTTTGTTTCTGCAGAGTGAGTACTC
>NODE_394_length_804_cov_3.962687
CTAATCGCAGACGTCATAATCCTTACCTGAATTGGAGGCATACCAGTCGAACACCCTTTC
ATCATCATTGGCCAAATCGCATCATTCCTCTACTTCTCCCTATTCCTTATCCTGGCCCCT
ACAGTAGGATGACTCGAAAATAAAGTCCTTGAATGACAATGCAATAGTAGCTCAGAGCCA
GAGCGCCGGTCTTGTAAACCGGACGCCGAAGGTTAAAATCCTTCCTACTGCTTCAAAGAA
GGGGGATTTTAACCCCCACCCCTAACTCCCAAAGCTAGGATTCTAAACTAAACTATTCTT
TGCCGAGCTGCCCCACACAACCCTTTTACATATATGTAATATCACCATACACTTATATTA
ACCATTTAATCAGAACATGTTCAGTAATACATAAAATTATTGATTTATCTATAATTTAAT
TAGCCCATATGACATCAAAACTAAACGACCAAAAAATGACAAGTATAATAATTGGTGAAT
CTTAAATTCACCACATCTATATATTTAATAAAACGTTAAAATTCAACATTTTATGGTTTT
AAATGTTATTTATGTAGTAAGATCCCACCATCAGTTGATATCTCTATACATTTTTGCATG
ATAATCAGGGGAAATAATTGCATAAATCACATTAAATGAACTATTACTGGCATTTGGTTC
CTATTTCAGGGCCATGACCTTGTATATTCCCCATAATATTTCTTACACTTGCATAAGTTA
ATGGTATAAAACATTAAATTTATATACCCACCATGCCGAGCATTCTTTCCAAGGGCTAAC
AATTTTTTTTTAAAAAATTTTCAGCTGACATTTCAGAGTGTATGATGAGAATAGAAACAA
GGTGGAACACATTTTTTGGATTAGAAGAAATAATGATGAAATGTTTTAAAATCCTAATCT
TTAACACTTACATAactgatatcaagagcataaattatgaaaacaaac
>NODE_395_length_319_cov_4.379310
TTTTAACAGTTTTTTGTGTGTGTTTTTGTTCGTTTTTAATCTCTAACTTAACCGCATTTA
ATCCACGACTACGTCTGCGTTTACTGTCCCCCTCCCTTCCCTTCTTCTGGTTTCTCCACT
AAACACAGACATAATTGGCATCTTTTTTTCCAAAACTTGCATCAGTTTTCTTTAATCTGA
ATTCTGCACAGGAGCGTTCTAAGCTGTAGTGACTGCTGTGAGTCAGCTCTGAAAATTATG
CAATTAAAAATCTTCAGTCTTCAACTCAGACTGACTTTAAAGGGCCGACTTTCATACATA
CAGTCAGAATGCTTCAGACTCTACAGACGTCTTAATCTGGGACGGCTGCTACAGCTCCAC
AAAATGTGTGGTTAAATAAATCTGTCTTAAAGTgtttttaacgtttaaaaaaagtcgctt
tcttgcagttacttagctccacttcttgcctgtctgtgaacag
>NODE_396_length_768_cov_12.082031
CCTTTCATTGTTAGCACAAATTGGCCTTCTCAGCATCGGCTTAGCAACATGGGAACCCAA
ACAAGCTTGTATAATGCATTGGCCACCGCTGGCACAGTAGCTAGCTTGAGTGGCTAAAAA
GAGAAAAGGCTGGTTGTTGTCTCTTCTGCTCTGTACTGGCATTACTATTTTACAAGCAAG
CAGGCTCATTACAGAACCATATGCTTGGTAACGATGAAAGCTGTGGGTGCATCCCTTGTA
TGAGCTGGGATGCTTAAATTATTAAATACACCACCGAGGCTTGATTCAGATGTGGCAGGC
AGCCCAGTTCTCTCTTGCACGCACACACACATACACACACGCAGAAATGAATAAAGGCAT
AGGGAAAAACTTCAAACACCTTTCCTGTGCATTTAGTGTAATGAACAATGCCTTAATTGA
GATTGGCTAATTACCCAATTTCAAGATAATTAATATGATCCTAATTAGCATATGTAAATG
GGACGTTGCATAATTGAGAATCCCTGTTTTGAATTAGATGGCTCTAAAGTGAACCCGCAC
GTGAAAAGGTACAAAGCAGCTATTAAGAGTTTGATGCCGCATTAAAACAGGCCATCATTC
AATGTGCACTGATGAAATGCTCAGCCTCACGCAGATGTTCAGAAACATTATGGAATGTCG
TTGATTATTGTTGATATGTTTTTGGGACACTGCTAATTAGAAGTCATTACCTACTTATCA
CTTTTGTGCCACTACTTAAGCAGGAATGAAAACAATCTTGGTTGCTGGAATTGCCATCCG
TGTACAAAAACCGGCGGTGTGCACATTCAGCATTCAGCTCATCTGTGTCCTtggagcttt
gtcagcaaaagtgttcctgcagccaagacgttctcaataagatggtatggttattattat
ggaaaatgcata
>NODE_397_length_182_cov_18.087912
GCACATCGCATGTACGTTCGAACTGTAATTATGTTTTTTCTGTATTTTACAGTTACCACA
CATTCATTCACACACCCACACTCACTCACAATCAGTGTAATCGAGAAAGCTTCACTAAAG
CAAGAAAAGCAAGCCTTGTATCTGGAGTTTTCTTTATTGGTTCGCTGGCTGTCTAGCAGC
ATACAGATACGTGTTGTGAGGGCAGCACAGCTGTTTTTATGCTCTGAAACAGCGTTTCAT
GCGGTGAAAAGGCCACTTTGGCCAAACGGTGTGTCCTCTCAGAATCTTGACACAATGTCA
CTTGAAACAGCTTTTGCCTTCATATT
>NODE_402_length_685_cov_15.908030
GTACGTATTTTGCTAAAAGCTGTTTTTCATATCTGAATTAATATCTGCGTACTGAATTAA
TATCTGTTGGTTAATAAAGAAAACAACATATGTTTGGTGCACAGTGCTGCATCCAACAGA
TTTGGCTACAGTATACATGACTGGGTGACTCCATGGTTGTATATATGAAATAGCTCCAGC
TTTACGCTCCTCTCCATTCCACGGCCTCCGGTGTATAAATTTAGTTGATGGTTTTCGTTT
CTCTTTCTTAATTCATTGCAGTCGGATTCCTCTTTGATGCAGTTCTGTTGTCCCCCAAAC
AATTGAAGTGGAGACAATGGAGGCATAATGATAGATCCGTGTACCCACCATCTGTAAGAG
CAGCTGCTCCCTTGCATCTGTACAATATGCTGGAGCGGGGAGCCTCAGTAATCTGCATAA
TAAGGAGAGGGCTTATCTCAGTCTAGTTAATAATCACAAGCAATCGATGCACTTCATTCC
CTCACTCTTGACTGATGAAAAAAAACAGCAAAGTTTTGGTATGTTTGCCGTATCCTCAAG
ATAGACAGGGGTCACGGAGTAATGCCAAGCTGTTGATTTTGCCTGCAGCTACAGATTTAG
TCTGCACTCAATTTCATCTTTTCATGAATACCATAATTACAGCAGGACGTTCTGAGTTAT
CATACCGCTTCTCCCCTTCTCGCTCCCTTATAGAGTTTATAGCCTCTGTAGCAATGCTGG
ACCTCACATCAGATTCGGGCGTATGACTTTAAGTCTGTGATAAACACATAGCTTGTGCTG
TGTTGATAAGAGTCACACCTTATAAGCAAtactctcacacgagaagatt
>NODE_403_length_750_cov_14.122666
GTACTGTATGTTCAAGTGTATCTTTATAATGCTGGAATGAGCCACTGCTACCCCACAGTC
GCTTAATGTTTCATAAACGTCATTTGGAAGTAATTCAGTAAGCACCCTCATGAAAAAGAG
ATGAAATACAGATTGCCATTGGGTATATTAACACCTGTCACATCAGACCAATATCATATT
GCATTGCTGTAGTTACCCAGCTTTCTATTATTTTCTCGACTCCCAAAACGTCACCTTGGC
CTCTCAATCTACCGATGTAATTACCTCATCAAATAAACTATCAACAAAGCTCCTAAAATA
GGATTTGTGGAAGTGGGGGGAAACAAAACAAAATAAAAAAAGGAGAAACATATCATCACG
CCCAACATACTGTATGTGAGATGTGTGACGCTTAGAAGTCAGGGGAGCAAAGCCTTGAGG
GCATACAATCAATATTACATTTTCCATTGCCACCTTCATAGCTATTGTAAATGGCTTGTG
TCAAAAATAATAACAGGTTGTATCAGGAACCTTGGGTTTGCAATTTCGCTCCTAGTGCTT
GGAGGCCCCGTCTGCACTCCCTCCCTTACCCCAGCACCACTGGGTGTTAATGACGCCGTG
GTGGCAGACACTTCTCACACCACAACTGACTTTTTTTCCCTCTCTGCCCATTCTTTATCT
CTTTACTCCTGACAGTTCCGAGAACTGCAGGGAAAATGTGTATGTGTAAGAAAACGCTTA
CTACTAGAGATGATTAGCCCTTTGTGCATGTTTCGGCGCTCAGCCAGTAGCATAGTATTA
TTAGCAGGGCTGGAGAGATTAAATCTATTCTCACTTCGGTTGTCATAGCACTCTAGGCAG
CAATAAGCAAGATGAGATGCAGTAATATGCACACTAGAGggacagactcctctt
>NODE_404_length_567_cov_12.865961
CATTTTAGTCAGATGACATCACCACGTTGAGGCGCACACTCGTCTCAGCATGACTGATGT
CCTCGCTATTTACAGCAAAGTCCCAAAACACTTCAAAGGCATCCTCAAAAACATGCTTGT
CCTCTTCGACATAACTGATTACAGCCAGCCTTGATTGTGTGTGAGGGGCATTTAGTCAGG
TAAGCATCAGTGAGTAACTATATTAAGCCAATACATCTTGTATTGTAAAAACTACACTCA
GTAATGTCGTGTTCCTAAGTCCTTTAACATGCTTTATTAGGCAGCCTCGAGGTGACCATT
ATCTATCAGCCTGCTCTGCATAGCTCTTAACTAGGACAATGTGGATCTCTTGTAATGCGC
CATATGAAAAAAATCCCTCCCTTAATCTATTTTTCTCCAGATAGACAAACCTTGATGCTG
ATTAATGGTAGTTAAACTCACAAGCACTCCGTCAATGAGATTGCAAATAGATGGTAATGT
ATTAGAGTCATTAAATACGCATCATTCTTTTGGCATGAAATATGTTGACCCCAACCTGAT
TATATACATAATTAAAACTGCTCAACAGTTTCTGAGCACGGAGCTGCAGAGCAGAGAGAG
AGCGAGCAGGTCGACAGGCAGGAGTCATAATGATACACAGCAGCCACGTCACTTATTTGG
GTCATTTGTCATTTCCGCCCAGCATTATTTCAGTGCATATAAATTGCACAt
>NODE_405_length_303_cov_1.029703
TTTTCATTTTATTTTCACCTGGTTCAGTGAGAGCATATGTTTGTGGTTCCTGTATTGAAT
ATTGTATTTTCATCTGTGTGGGTTTCTATTTTAAGCACAGACTGAAATTTTAAAAATAAT
AATAATACTGTATCTACATCACAGTGATTTAACCTCATGGTAGCCAACTTAGGAACTGAA
GTAACTTTGCAAAACTGCAAAACTTCATTCCTGGCAGCAAATGAAACTAAATGAATTGCT
TCACCTATTCAGAACAATAGTAATGTGCTAGCTCTCCAGGATTTGGCAACAGCTCAGTAc
ggctaatgccgattcgcaatgagtaagtgcttattcatgactaacattctcaaatgattg
gtcaaacgagggtttaacatgtatttattaacctgtgccatgcaccattttatttgttac
atgtctgcgttagcttcaaacaatgag
>NODE_406_length_409_cov_9.083130
CCTTAAAAAATTATTGTTACTGAATGCAAAAAAAAAACCAACAATAAAAATAAATAAATA
AAAATAACTTCCTTCTAATTTGTAATCATGGTCACCGCTGCTCCAGGCATTTAATGCCAA
GCTGCTGATTGTGGATCCCTCTGAGGGGCGGGGCTTCAACTTTCACACTCTAGATTAAAA
AAAAGCCAGTGCTTGATTTCCAATGCTCCGCCCCCCAGCAGCATGCATGGAGGGGTGTGT
GCGTGTACGTGAGCATGTGTGATTGCTTTGTGAGACTGTGTTCTGTATTTGTGGGTATGA
TCACCAGAGTGTGCTAGAGACTGTGTCCTCCTACTTGTCTTAACTGATCCTCGTCTTATG
GTGTGAGCTTTCAGCCTAAGCAGCTCTAGCCAGGTGCTGCATCTGTCTGCAAAGGAACCG
TAATCAACGGAGGCAGCTGGAGAGAATACACACACACAGACAGACACACGCACACGCGCA
CACACACACACACAGCCCACACCCGAAACAAACACAAACGCAACGACAACAACAACAACA
GGAAAAGAAAAGA
>NODE_407_length_145_cov_2.882759
GGAGGAAAGGCTGCGTCATGGCATCAACGCGAGGAGAGTTAAACTAAGGCAACTCACGCA
AAAATCCAACCAAATTGAGGATCTGTTGGCAAAGGACTCCAACTATAAGGTAATACAAAT
AAAAATGAAAGATTTCAATGCTGTTTTGGAAACATTTAAAGAACTCAATAAGTCTGTGCA
GAGCTTATTAAATGAAGAGGAGAGAATCACTGATCAAGAGTCATGGTTTCAGCCGAGGCT
GACAAAATTTCAGGAGTTTATCCAAAAGGTTCATGTGTGgagtaaaaat
>NODE_408_length_458_cov_8.855895
ACACCACCCCAACGTACACACACACACACACACACACATCCCACACGTCTACACGCATAC
ACATTAAACAATACTCTAATTACAACATTTAGAACTCCCCCTTGCCTCCTGCGTCTCCCC
AACCCCCAACCCACAAATCTGTGAATCTGGAATTGAATTTAGCCCAAGTTGAGGGCTGCG
CTGGCATGAAAAGACTATTTGATTAGAACGGCAGTTGTTTCATTTGTGGTGCAGCAGATT
GCAGAGCCTCTCTATCCGGTGTGCAATCTGTATTCATTACTCGGTGTAAAAGGATGATCC
ATGTCCTGACACCAGGCTCATCATTTCATGCAGATGCACAGCAGCTCCACAAGGCCCTTA
CCAAGTCACCATAAAATGCCTCCTGCTGAAACCTCAGCAACATTCCTCTCCTTTCTGCCC
TGCTTACCACTTTCTCTCCCCTCCCTGGTTTTGCTAGCTGAGCCCGCTTCTGTCTCTGAT
TACTTTGTGACCAGAAATGACTGAGACTGTGATAAATGGACGATTAGTTGGCAAGTTTCG
TTTTACTTCTTTCAGATTCTGGACGCACTGCGCACATAAATCAGAAATATTAAATAAGTA
Aa
>NODE_409_length_294_cov_1.105442
CTAAGCTGTTTTGCGTGGTCGCGAAAGTGTGGCTATCTGGTTGCTAAGTAGTTGCTATGA
CATTCAGGCTGGTTGCAACCAGAGATGTTATACAGGAGAAACTTAAGGAATCCTGAACTG
ATATCTGTGAGAGGATCCATAGAGGCAAAGATGGTGGCTGTATGACACATGTCCAACCTC
TCCAACTGTGTCCAGTGGTTTACTTTTCACATCTGCCAGTGTGTGGGTCCACTAGGGTCT
ACGTAACGTAAATTTCGTCGTCTTTCCAAGTCCATAAGAGTCCATTTACATCCCATAATT
TATGGCTGCAAGGACAGTCTATACTGCTACTATGCTACAAAGGTAGTTTGCATGCTTGGC
AGTAGTGTGCATGCACAGATAACACAGTCAATgtacaaatactgcactgttatggaacag
agtccttcaagcagatcc
>NODE_410_length_336_cov_1.556548
CTCTGTTTGAGGTGGTCAAACTGGGCAAGAGTGCCATGCAGGTGTGAGAACATTACTGTG
TTTTTTCATTTTTAGAACTCTCCATCCTCCCAAGTGCAAACTTATATATTTTTATTATTA
TTCTTTATCTCCCGTTATAGTTGTTTTGGCCTATGTCTCACAGGATGCTTCTTTTCCACC
TGCTCTACTAAGGGTTAACAGCACTTCTAATCAGTCCAGAGCATATGTCAGCTACATGTT
TGTAGAATAAATGAAAGAAGTTTTTTAACCACCTATGTATGGTTTAGGGTGAATGCTGAT
GTGACAGAGGGAAAGCCAATAGATGCAGAAGTGTACAATCGTCATTGTTTTTAAGGTTTA
TGTTTCTTTCTGTGTGTATACAGTCTGTGGTGGATGAGTGGATCGAGTCGTATAAACAGG
ACAGAGACTTGGCACTGCTAGACCTTATCAATTTTTTCATCCAGTGCTCAGGTTGCAAAg
>NODE_411_length_379_cov_5.284960
GTTGTATGATCTCATCATCACCACCCACTTAGTTATGACAGGCCAAGATGCGCTCTTCCC
CCCCTCCACGTACACAGAGCGCAGGTGACAGGGGTGACATATTACGCGCCATTTATTCAT
CTTATTTTGAAAATCCTGAAACTAATAGGCCACTCCGGCCGTTATCAGGGTTGATTGCCA
GATCTGATCATTATCATCCATTATACACCATAGAGCTGTGTAGTTTTTTCTATGACTCTG
TATCCACAGTGCCAAGGTGTCCCTGGAAATTTAGATCTAACCGATTCAGGAAAATAAAAT
AGGCTCTATTCTATATCATTTACCTCTCGAAGCATTTTACTAAGCAGCAACTTGGAGAGA
GAAACCTTGTGTTTCTTCCTCCTGGCTCCTTCCTCACTACCTCTCCCGGTTGATCTGATT
ATTTTTCCCTTCACGTTTTGTCCCAATAGCAAATTACCAATTCTATGAATTGCAAAGCAG
CCTCAGAGACGCTGAGGGGTAGAGAGAGAGAAGGGggggtggg
>NODE_412_length_390_cov_2.430769
AAAAACTGTTCAGTTACCTTTCCCAACATTCTTTTTGGTAGCTGACGAAGGAGAGGGAAT
CATAGGTAATTTCAACTCAGCACGATTTGACTCAGTCAGAAGGTAGTGGGACTTATAGGC
ATATGAACTTAATATGGTGTCAGTGAGGTCTTGCACTAACAGCCCTACACAAGACACACA
GGAAGAGACGGGGGTGAGCCGCAGTCAAACTCGAAATTAGCCAAAATTCACAAAAGAGAA
AGAACAAACACATACGCACAGTCTTACACACCCACGCACACATAGTTGTAACACAAAAAC
AAAAAGTAAAACAAATTCGTCCCAACACACAGAGGCCAAACAGTGCACTCAACTTATTGT
TACATATTAGATCTAAACTGGCTAAAAGTCGCAGAAAAGGGTGACAATCCTGTGTTTTCT
CTCTCATCAGCATTCAGGACAGGCGTGATTGATTAAGTGGAGTGCAGTGTAGCAGCCTGA
ATCATTCATAgtattagtattgtgatggaaaacaaacattacatttcacagcac
>NODE_413_length_550_cov_10.329091
AGAATGGCTCCATTCATTCAGTCAGTCATCTCCACTTATTTGTGAATCACTCTGCTTGCT
CGGTTGCTTTGCAGTGCTTCTTATTCTCTGTTGTGAGGAAAAAAAGGAGGCTTAATGATG
AGGAAAAGCACTGTTTTGTTTGCACTACATGGTGTGAATTATTTGGGCATGAGAGGGTGA
CCAACAAGAAGTAGCCATTAGACCTCTGAGAACAAGCAGCGACGCATACAGCCAGCACTC
CGCCTCCCACCCGCCCCAACCACCTACACCACCCCTCGACAAATGCTCAGCGGTCGTGAA
CTACATTGATCTGGGGTATAATTCTCTATGAAATTGATGGATGAGGGCAGCCATTGACAG
AAAGGGTAAAGACCACTTTGAGATGTCCCCTGTGAATAAGTATGATGGAAAATAGATTGT
TGAAGAAGATTTATGTTTGTTCTCCGCTGCCACAAGAGAGGGCCACCCCCCACCCTCTGT
ACCCAGCCTGGCTCGGACCAATCAAACATGTCATTGTGGTCAGATTAAACTCACTGCCTC
TATTCAGCTGCCAACTCGGTGACAATTAGCTCATTCTCAAGATGCAAAAAAAGACAGAAG
CAGCATTCTTTTTCACAAAGGCATGCCATCTCTCTCTTGTACTTATGACAGGTGATGCTG
TGGGACATCACACTGAAGTTAAACTTCCTGGGAt
>NODE_415_length_308_cov_1.866883
CTGGGTCCTATCTTTGCAGAGAAAACAAGCTGGTGCTGTTCAATCGACCTGTCAAAAAAT
AGAAGCATAACCATAGATAATCCTTATGAGAATTCACCCAGAAAAAAGATATGGTTGGTG
TCGTCCCTATATCAGAGACTTCTACTGTGTATTCTGTCGTCTCCCTCCTCGCTTTTCCCA
CACTGTCTGAGGAGAGAAGTGGAAGAGCAAAACGAAAGGGCAAAAACAAAAGACAAGCGC
TTTTGAGATTCATTTTTAAACTAACATAGCAGATATGCCTTCTGTCTGCTTTTTTGCCTG
GAGAGTTCATTTCACCTTGTGAAGCTGTTTTCAGTAAAACTCCAGAATTCTGTAATCCAT
GAAAGTTCTCAAAACCGGACCTATCGTCAGTTACACACATGGGAAATCAAATGCTACCAT
CCATTCTGCTGCTTCCTTCCTCTGTTTGAAAa
>NODE_416_length_330_cov_8.239394
AGAACCAATCACGTGTGAAAACTTGCCTTAACTTCCCTTGCCTGTGTGACTACAGCGTCA
GAGAGTTTGACAGATCTGTGCGCCACGGAGGCGTCTCCCAGCCATTTGGCATGCCATGCG
CGTCTGGTGCGCTGGAGACTGCCTGTCAAACGCCTATGAGTCGGTGGCGCAGCCAGGGAC
CCTACGGAGCGCCAGATGGGCCATTAAGGTAGTATTAATGTAGATGCCATCGCTTTTCTC
CTCTGACTGGGACATGCTCTCTCGAACTGCGAGCAGCTGCTGCCATTTACTAGGACAGCT
TCCTGCTAACTTTGGCCAACTGGCATCACTACTGACTGGCTCTCAATGTAATGATACACT
TTTTCTTCTTACTATACCTGTGATTTTTTTCTCTTTTCCCACTGCCCTCCCTTTCCAGAG
GTTTTAACAGGAGAGTGCTGAAAACTTCCAGATTTTCCTGCTGCTCAAGTGCTa
>NODE_417_length_291_cov_1.048110
CAGGTCTTCGCCAGTTTTATAGTGACTTTATTGTATTGTTTGTGTTGTGTGCTATTTGGG
TATGGTAATAAACATAAATTCATTAGTAGCTATTCTGGAACTTTCAAAATGTATCACATG
ATCTTCCTCAGATCAAAAGGGCACTTTCAATACTAACTTTCAAGCCTGCAAGGATGTGAA
GTCCTTAAAGTGCTCAGATGGCACAATGTGCTGATGAAGGACCAGAACAGCTACTAAATG
GAGCTTGTACCTATTTTTATATTTCATGGGAACCACTAGCATAGTTTTGGCAGACTCCGt
tggcccacatcagccaacaatcactcaccagctggttttgataggctgtgacggcagtga
aaacggtctcaacgaagacaaaggtgcggaactcctcagatttgagattaagcagcgaag
cggtgtgatccttct
>NODE_418_length_369_cov_8.355014
GAATTTTATGATATTTTCCTCCCCTCCCCACTCCATCTCTCCCTCTTTCTCGCTCTCTCA
CTTCTCGGCAGTTTTCCCCAGACAGGTTCCACAGTGTTTTAGAGGGGATGGATTTAATTG
CTCTGTGGGGATTGGTTGGCTGTGCCGGGCTCGGCTGTTTAATTAGTGTACCCTGCCGGG
ATTGGTTTAATGCTTCATGATCTTGAAATTGTCTGATTGTTCAGCCCTCTGGGGACTCTC
CCTGCCTACGTAGGCCAGCAGGTTTAGCTAAACATTGCTCCAGGCTTTTGCTGTATGCGG
CAGGAGGAACAGTATGCCTAAGGAACCAGAATTTGGCTGAAGTGGGGGGTCAACTTATAT
GACGAGCTGGTCAACATGCGTGTGAAGTGGACAGTCTTCTGATTCTCCTGAGTACTTGAC
TGCAGGAGATGTGTACAGACCTCACAGGAATGTGTACCCTTACAGTCCTTCATCTCAGCT
TGATGCTGTATGGAAATGATCCAATTGACtatt
>NODE_419_length_552_cov_6.436594
AGTTACGGTCAAGAGCGGAGTATTTACTCAAAGAACTGCAAAGGACACTGCCATTGTTTC
GAAGATAAATATCCGAAAAATATAAAGAAACAAGAAAATGTCCCTTCACATTATCACTAT
ACATAATATCATTATATGTGTAAATGTATCCAATTTAGATGTGTTTTACATCAAAAAATT
GACATATTTTTATTGATTTTACTGCAATTTCTGTGCATTTGAGCCAAATTGTTATGTGTA
CAAAAGCTATATTGTGTATTTTATTAAATTAATATATAGTTGTGTTGCAATATACATGGG
CTTATATTGTATTTGGCAAAAGTTGCCTTAGTAGCTGTCGAACTCTGTGAGTTTGCTTTA
GTTTGGGTTTTTTTGTTGGTGTTTTTTTTTTCATCTCTATTCTGCATCTTTGCAGGCTGG
CTTCAGTGCTTTTGAGATGTCGCCTCTTTTTACCCTGAGATCCAGCTGGATCAAATACAA
TAACTGTTGAAAGCTTAATGAGCCAGCTGATCTAGAATACAATTCAAACCAACGACAAAA
AGCAACAACCACAAGATAACAGTTTGAATATTTTTACTGAGCAGATTTTTACAGGGCAGC
TATTTTCTTTAACAATAACTAGTATGCGTAGTTTGTGTTCATTATGTTTTTACTTTCTTT
CCAAAAAAGAAACctgccatatggaaagtggagtgg
>NODE_420_length_334_cov_1.904192
CTCAGCACTGAGTCACCTATTTAGAAACAACAAATAAATCACAGAAGACTCTAAAAAGCT
CCAACCGCAGCATTATACTGCAGGCTGGTCATGCTGGAAGGGCAGCAGAGAGAAAAGGGC
TGACTGGTCACTCCCTTAATCTCAATGGAAAATCCATAATTGGCAAAAAACAACCATTTT
AAGATGTTCTTCGGCTGCAACACTGACTTCAGAGAAAACAATCCTTTCCAGGTCAGTGAT
GCCAGAACTGGAAAATCTCACACACACACACATCAGTTGTGATCTACATACACTTCCAAA
GTTATGGATCCAGTGTAGTATTTTCAAATTCTGTGAACATTCcatatttgttatttatta
ttgaatcattcagcagctcatcataatctgcactcggctgagtaacagtctccagtcctg
taatcaatgttcagtcattttcactgatttttcacattaaaaaatgaataaaattact
>NODE_421_length_613_cov_9.637847
CTAAAACTGGCACTTTTGTTGCATTCCAAGAGGTTGATAAATCAATCCATCAAAAAATTC
TTTGCGGTGAAACTCAATCAAGAAAGGTCATGTCGGCGGGAAAAGAACAGATTAAATTAG
CATTGAATTAGACATGGAAAGTGAGCTCTGTCAAAACCATCACTGTGCTCAGCACAATTA
GAATATGTTAATTATGCATTTCATTAAGGGGCCTCAGCGCTCTTTGAATGTGAGATGAAA
TGTCACTGGTGTAGGCAGCCGAAAAATGGAAGATTGCCAGGCACAACTTTCTTTGTGCAA
TGTGTGACACCTTCATTAACATCAGGGATTGCTAGTCTGATTAGACTTTTTGTATTAGTT
TAAGCCTTTAGGCTTTCAAATGCTATGCCTTTTTTCTCCATTTTGATGTGGCAGCTCAGA
CCCTTCTCCATTTCCAAGCAGATATTGTCTATGGTTCAATTCTTTGTTTAAATTCTCCGA
CATAATGCCATGACATTGGACGTAACATCTCATTGTCTTTGTGTAGATGACGGCATTTAC
CATGTCTTTGTTTCACATAATCTCGGGTCACTTTCAGCAATGTGAGACTTGAAGAGCCAA
ATTCCCACAGTGTGTGTTCAGAACGAGGATATTCAGGGTAGCATTCGAATTAAAGCACAC
ATGATGATGACATTAACTACGGACAGTTACAGtagcgctacatataaagacaaaatgcag
ttttaactttataccctcaatagatagatagatagat
>NODE_424_length_475_cov_12.052631
ATGTCAAGTTTGTGCGCATGTATAGGATGTATGAGGATATGTAACTAAGCCCTCTCTCAT
CTGGGGGGGTTGTTTTACCTGTTGTGGATCTGAGAGTTGAAGTGACAGTGGAGGATGTCA
TTGAAGGCAAGCAGTCGTCATCTTGGGAATAACCAGCCTGAATTGCACGGAGGTAACTGT
GGCTTCGAGTGCGGAACGAACCAGGCAGGTCCAAGGCCTCCATGGCCTGGGATTCTACTT
CACTAAAAACGGACTCGCAAACTGACTCAAACTGGCCATTGATCTCAGTCTCACTCACCT
GAGAGACAAAAACAGGAATAGCAGTCCTTAATTTTTCCTCTTCCTTTCTCTTTCTCACTT
TGATTCTTCCCCTTTGCACAGCAAATATGAAGGAGTGTTAGCATAAGGGAATGCCAGTGT
CATTTTCGACCTTAAACTGAATAAATGTCAGATCAAATGAAAAAAATGCAGATGACAACA
AAAAAACAATCAGAAATATAGATATGCAGTTTGTGTTATAAAGCATTCAATTAACCACAA
CCCCGAAAACAAAGATAGACTGTATGCTGGACATTACTAGATGGGAAACAGGAAGAACAc
acagcattcgtaattcttt
>NODE_425_length_391_cov_4.094629
CTTTACTTTTTCTTACATTGTAGTGTCTTCATTATTTTACTACTGTCACGACCGGAATAT
GCATATTGTGTACACAGCGCTGAGTATGAGAGCTCTGTGCCTTCCCTGAAACCAGAGCGA
TATGTGTAATTTGATTTGGTGTGTGCATGTGTGTGTGTGTCCCGTCAGGTCTATGGAAAT
GCAGGATTTAGCCAGTCCTCACAGCCGAGTAAGTGGAAGCAGTGAATCTCCTAATGGTCC
CAACCTTGACAACTCGCACATCAGTAACAATTCCATGACACCCAATGGCACTGAAGGTAT
GTGGGCAGTGCTCTTAAGTTTAGCTTTCTCTGTCTTGTGTGCTATATTAAATTTTTTTTT
AAAAATGACTGAGAAACTGAACAATCTGAATGTATTTCAGCGTGGCAGTAATGCATTAGA
AGCAGTAAACCATTCTAGCAGTAAAGCCAGTGCAAGTGTTGTTTGACCAAATTCTTGATT
TATTATTTAGGGTGAATTACCACTGCTTTCTTAAAATTATTATTAATATGGCAAt
>NODE_426_length_593_cov_12.952783
CTTGTTGTGTCACACACGGCAACTCAACACATGGCAGTCACGGGTTGCAATTTCCGGAAA
TCTATTGTTGCTTAGTTGTAACTTTTAGTTTCCATATGAGATGAGCTTCTCCGCAGTCCC
TCCATATATACCCCCTGGCTACTGCAGAAGTACCTTCTGGAGTACAGGTGCCCCTGTAGG
CTGTTTACTTCGGTATAATAGGACTTTTTGAAAATTCCAACCGGTCATTTCTCCCAAATC
TGCTTCAGCGTTCAGAACATAATGAAACACAAATGAACCAATAGCAGACAAACTCTTGAG
AAGCACTTTTAATCACGATGGAGATAAATGGTCCAACAAAGCGCGGTTCGGAAAACAAAT
ACAGCAACACTGTCTCTGATCATCATTTGATAGTGTGCTGACACGCAAACTCTATTAAGC
TGTCTTCAAATATGCAAAAATGATATGATTTTACAATGATTACATATTCACTTCCCCAGC
TGGCTGGCTCCAAGCGTCTCCATTTGTCATCGACTATTGTGTCCAATTATATGATTAGCT
TTGAACACTCCAGCACTTCGAGAGCTCTCGTGTGTTCTGCCGCGCAGAGTGATTCACAAA
CAAAGTCATTACAACATGTATTCACACATATCAAATAACAAAACAGATGGCCACTGCGCC
TGCCGCCTGATTTGTTTTCCACACGAGTGGTGGAAAAAAAAGTATTTTGTGTGAGCTGTG
TTTAATGCTGACTGTTT
>NODE_427_length_753_cov_9.397079
ACCCCGTTCACATTACACATAGTCATTTAATCCCTTGTTATTATAAAGAATTCCGACTGC
AGACAATTTAAGGATTTAGATTTCTTAAAAATTTTCAGTGATAATCTGAATCAAATAAAG
AATGTCTAAAAGACTGTCATGACTCATTTTGCAGTACACATGACTTGAATTGTTCTTGCC
CTTAACATTTTGCTTTCCTGTATGACCTCATTTCAATTTGTGACCCCGGCACTGTAGACT
GCAACTGTAATGACCGGTGTTGCCAGTGAAGATGGTGCCTTTTTGCTGCCTGCTCTTACT
GCAGGCTCTGTGTGTGATTGCCGTGCGGCTGGATTCACAAGGAAGGGCATAAACTTGGAC
TGGAAGACAATGCATTAAGACTGCTGGTCCCTATGCCTTAGATTTGGCACAGGTTAGGTA
GAGGCATGAAATGCATATTGTTTGTGTTCATTTGAATAAGGACAAATGTCAGATTTCCAT
GGCTCCAGGCAGCCTGCATGTTAGATGATCAACTCTTTTGGGCCCCTGGATGTGGGGTCA
TCAGTAGCGCTTCCAGGTCACTGTCACTGCATGCCGGTTTGGGGCCATAATTGACCTTTT
GACAGAGCACAGGGAGACAGCCTTTCTCTGAGGGCAGGAATAATCACTTTAGATTTACTT
GTGGCTGTGCTCATGTTAGCTAATTAAAATGTTTGTTTTAAGAAAAATTCAATTGGTGAT
CCAAGAAAACATATTTTCAAGGTTTTATTGGATGTTTAAATTGTTGTGGTGTAAAAAATA
TAATTGATAAAATAAGAAAATGAAAGAAAAAAATAAACTTGCCTTTGAACTTTTCTTGCA
TTTGAAAAAAATATTTATTGTCTTAAGTATTatcacaatgaaatctttgaccatctg
>NODE_428_length_670_cov_12.674627
ATCCCATTCTAATGGCCAAATCATTTAGTAATCAACGTTAAGCTTATTAAACGCTGTCAC
CGCCTCCATTTGAAAATGTCACCATCACCACCACAGAAAGACAAAAATATTAAAGTGGCC
TCCGTGAAAGTGGCGGGGGCATATGCACAGAGAGGAGAGGATGCCCCCAAACTACTTTGG
TTACACAAACTTTGTTTTCGGCCTCAATGCATCAGAGCTCTCTCCCTCCGTCTGCCATCT
GCTGCTGAAGAATCTGTTTCACTCGATGAGCCAAGCCCAGCCTTTATTGGTCCTAATGGC
ACTATCAGCTGAGCCGCCAAACCCAATTACCTTTTAAAAAGGGAGGCCACCCCAGCTAAT
CATGGCTGCCTAACCTGATTTGCCTGTGATGAAGAGACGGGATAAAGAGCAGTTAATGGA
GGGAGAATGATCTCACAAATACAAAAAACTCAATTCATTTCTCCGGGAGAGCAATCTGTC
CGATTCAGCGGTAATGGAGTGGAGATTCATTAGTCCTCAGGCCTTAGTAGTAGCACCGTC
CCCTTATCAACTGAATGACAAAAGAACATTCAGTGTTCTCCGTTTATAGACTTCATTTTG
TTGGGAAGGCACACAGAAAGGTGACAGATTGGTAGCTGAGGCTAGATATCAAGATTGAGT
TTCTGCACCTTTTCAATCCAGCATCAAATCACAATGCATCAACAATTACAAGGACAGCAA
CAGCTAAACTTGTCACTTCTTAAATGATAAAAGACTTGCATTCATTGCAATTCGTGTCAT
ATGTAAGCTGTAAAACTACATTTTATGTTTCTCt
>NODE_429_length_685_cov_11.227737
AAAAGCAGCGGTTGGCAACACAATTGATAACCACGTCACGAGCAAGTAAGCGCTAAATGG
ATTGGCTGGATTTTTTTATTTTATTTATTTTTTTAAACCACGATAAAAACAAGTCGTAAG
AAAATCGATTCAGCTTTTGTGTTCCGGAAACAAACAATTCTTCGACATTAGATATCCATG
CATATATGTATATTTTTAGATTTTTGTTAGAGCCAACACTGTTTAATAAAACATGTTCTG
ATTCTGCTGGTGTTATCCCCAGCTAGAAATTGGTTGCCAAGCATTGCATCATTCCTTTCA
TGTGACTCCCATACGCCCCAAATTCGTCCTGGCCGTCTTATGACTGCATCACAATTGCTG
CTCGTACAAACTATACAGACTGGAGCGAACAACCAGCAGAAACGGCGCTATAGCCCCGCC
CAAGTAGTAATTTCCGCAGTCTCTATTGGATGTCGCCAAGGAAAAGATCTTAGCTCCGCT
CTTCTGATTGGTCCCTTGGAACGACAGTCAATAGCGCTACGTTTAGGTTGTGATGAACCT
ACCTTCCCATGCATAGTTTGGTTGGCCTCTACCCCAATATAAACACCGCCGGGAGTTTCC
GTAAAATCACATTCAGCCGTCAAGACTGAACAATGGTTAACATGAGCTATCACCAATTTT
TACTAAAATATCTACATACGAATTCAAGACAGTCGAGAAGGCGAGCGAATAAAAGAAAAA
GGGTAAGCGGACATTCTTGATAGTTTTGGCTGATAGTTGGTGGTTGTTTTTCGCGTGTTT
AAGGGAGTGACTAGCGGCCGCTTTCTTCAattggtccgccgtagtggaa
>NODE_430_length_557_cov_9.131060
GAAAACCGAAGAAACCATGCAGGCCTCAATATTGTTTTTCTACAAAATCTAGTTAAAGTT
TATTTGTAAAATTGTCTCTGCAGTGGAGACGAGAGAGTGATTTCATGTAGTTATTTAAGC
AATCATCAGAGGAGGGAGAGGAAAGGCGCTGACAGGAGCCAGAGACACTTCAGGCCTGCT
CTCTTGTCAGAGTTGTCTAGACCAAATATTGGGATGAAGTTATCAACCGTTATTTGATTT
CAATTTTCTCCACGCACCTCGCCGAGGTCATAATAACAACTTTATTTTCAGTGGTGCATA
AATTAATTACGCGCATTTAATAACTAAAATATCATTATATTCCCCCTTTAATAACATAAA
CGCTGCACGCCAGGGAAACCCTTAATAGCGCGGGGCCCTGTAACTGGCCATTATCCGCCT
GTAATGATATTACAGAACCAATTACGCGCCATTAGAAGGGATTTTCTGCACTTTATGTGG
TTTAGTCCAATCCCGCACTCCTCTTCTAAATTTCAGCTGCTTCTCGAAGCCTCATTTTGC
TTCCACCTCAGAGACGCATGGCGTCTGCGCTCTGCCGTCCCAGATGCGCTTTAAAACTAA
TTGAAAGGGTCCCGCAGCAGATCATTTATCTGAGGAAGCGAAATAAATCGCAGGACCCCT
TGCTGTGAACAAAATCAAAAATTTGGCCTtgtgagtgttct
>NODE_431_length_597_cov_17.279732
CTAATGAAGTCACTTTGTGCTTTGCTTAAAACACAGATAAGTACACACTGCACATGCTCT
GTCACTGAGCCATATAGATGTGGAATATATCTCAGTGAAAGATCGCTTTGTATTTTTCCT
TATTGTATGTGGAACATGGCTGCAGTATTGTTCAAGCTTTAAAAGTTTGCGTGAGAAAAG
TTGTGCTCTGAAAGAGAACAAGGATAAAAAATTAAGTTCTGATTACAATTACGGGACGTG
ACACTTAGCTGATTTCAAATCAGCGAGGCCAAATTTCACAAAGCCTGTCAATGGTGGCAG
CAAGCTCGCCAGATCCCTCCCCAATCAAAAGTTTGCTCTATATAATTTTACGCAATCAGA
TTTCTCCACAGTCATCCAGTGCAATCAGGTAATCAGAGGGGAGCATTAACAAGACAAATG
GGGTTTAAAAAGTGGGTGCACTCTGTTTGCAGGAACTTCCTATGGAGAAGCCCCCTCCTC
TCCTTGATTACTCCTATCACCCTCATACAGCGCAACATCCCCTGCTAAATAGCTTTCTAC
TACAGTACAGGCAGTATGTGCAGTAGGAACAAATGTGATTGACTTTACACGTAAAATGTG
ACAGGTAAATTAACCTCTTAAGGCTATTTATGTCAAGTGACTAACTGCCCAAACTTCACT
AAATCAGCCATATTGTATACAGTCAGTAGCACCGCTGCCTTTTTCCACACCATTCATTAT
CGGTGAaatactgtgatgcag
>NODE_432_length_775_cov_19.638710
CAATGCAAAATGCATAAAGTGTGAGGTCATCACTCCGAGAGAATGGAGTGTGTAAAAAAG
AGAATACGAGCCTGCGAGGTCACAGAAATAAAGATAAATGTGAGTACCAACAGCAAGGCT
GTGGCAATGGAGCTAATAAGAAACTGTTTTATCTTTTTACAATTTAAATTGTAACCTTGA
GCCCACAGCCAGCCACACAGGCTCCCGGTAGAATCATAATTCTGGCAAGGGGGAGCAGTT
CTAGGTGTGGGTGCATGGGCCACAGCATTAGCTCTCTGAGTGAAATATATGGCAGTGACG
CCTCTCGGCCCCATCCACAATCAATTGGATTCTTTTCCTTTAATATTTACTTGCAGCGAT
GAGATGCTCGTCTGCATGGTGATGAACAGTCTGCCACTGGCGTTTGAAGGTGACCTGTCA
GTGAGTATGGACAAATCTCTCGCTCGCAGAAATGTAGAAAATAAATCATTAGGGGCAGGC
AGTCAGACAGGGGCCTCTCTCCCTCCCTCACTCTCCTCGGATTTAAATCAGCTCAGATTT
ATGATTTGAATTAATGCTTCGTTTGGTCAAAGGAATGGTCGCAGAGACAAATGATGTTTG
GTACTGAAACCATCCTAATATTGATTACTGGGTGTCGCAGCAATCTCTTGTTTATATCAA
GCACTCTCCTGTGACAGGGTGGCCAGCAGGAGTCATCCTGATAATACGCTGGAGATATAT
GGCCTGCTCTGCACCGTAGAGCCATGAAACACAGCTAGCAGTGTGTTGTCTTCTTCATCG
AGCCCCGGACTtctgctcacatgtttatttttaacggaggagtttagtaattttacagaa
aaataaggaccgacttacaggagagcgtgattacggaattatttaacattccaaaagtgc
ctcagcatggtctgattta
>NODE_433_length_177_cov_2.847458
ATGTCACTTGAAACAGCTTTTGCCTTCATATTTATCATATCTGAACACACTGTGAAGTCA
AAACATGTTTGTAGACCTTTTCTGTGACAATCTGCAGAAGTGCTGTTTTATGCTCAGAAA
CAGCGTTTCATGCGCTGAAAAGGCCACTTTGGCCAAACGTTGTGTCATCTCTGTATCTTG
ACAAAATGTCACTTGAAACAGCTTTTGCCTTCATATTTATCATATCTGAACACACTGTGA
AGTCGAAACATGTTTGTAAACATTTTCTGTGACAATCTGCAGGAGTGCTGTTTTTATGCT
CTGAAACAGCGTTTCATgcgc
>NODE_434_length_466_cov_4.991416
CTCACCACCAACCTTCTGTGGCTGTGTTTCCCCTTCACCACCACCACCGCCGCTGCTGCC
ACCCCCCACTCCTCCCTTCATCTCCTCTCCCCACCAGGGGAAAAGAGTTATAGCTGCCAT
AAAAGGCAGGTAATGCATTGTTAACTAATTCTGTCTGCTCAGAGCTGATATATCCTCTGC
TCTAAATCTCTGTGCTTCCAATAAAATGCAAATGCTAATGCTTGCCCTCCATGAGCTGAT
ATCATTTTTAACAGGCCAGAGGTAAATGCTAGAGAAGGGTGGGGTGGGCCAGCGGTAGTT
TGTGACACGGTGGGGCTTTGGGCTTTCATGGTACATTCTGTCATAAAGGAGACCTCGAGA
ACCTGCTCCACATACCGCTGACCAACAGTATGCATGCGTGTAAGTGTGCCCAAGTGGCCG
CAGGTACGCACATGAGGCTGCACATTTTTGATAAGCCCGTGTTGTACGAGAAGTAGCAGT
TACCCTGTGATGGTTCAAAACTAAGAGCGGCATCTTTGTCATTACGAAACCAGCACTAGA
AGCTTTTCAGTCAGTACTCACTCACCATCAAATAAcacaagccaatttgcctgtggatgt
aatgcatcat
>NODE_435_length_687_cov_6.963610
TGGATACGAACGTATTTACAAAGCCGGCTTTTAGTATTAGTGTGCACTCATTAGCCCTGG
CTCTAAATAGGGCCCTCCCCCACTTCTACCTCCCCTCTCGGTGGTACATTTGCCCTTTTT
ATGAGCCCTCCTTTTCCATTTTTTTCCTCCTCCTCTTCTTTCCTTTCTCTTTTTTTTTCT
CAACCCCAACACGGAAATTGAAACTGTATCTGGGCTTATCTGCAACCTCCCCGTGCATCA
ACTGCCGAGATGTTTAGACAAATTTTATGCATTATGCAGCGCAAATATCAAAACAGTTCT
TGGCAGTGCCAGCAGAAGCCTCATTAAAAATTCCTTAATTAAATCTTCTTGCAAAATGTA
ATCAGTCCAAGGAAGGGGTTTTGTGTGTGTGCGCGCGCGTGTGTGTGTGTGTGTATGCGT
GTGCAGAAGACGACGTGTGTGTATGTGTGTGTGTCTGTCAGTGCCAAGGCTTTGATTTGT
GCCCTTCATGTTATGGCTTGGAGAAGTAATCATTAACGCCAAAGCCACTTTGGCTTTTCA
AATGCTGTTTTTCTTTCTTTTTAAACAGAATAAACAAACAAGTGATAATCACCTTTCTAG
TGTCGGCTCAAGATGAATCCAGGACGGGAGGACATTGTTCTGTGTCCGCTGAAAATAAGA
TACCTCGCCTCCCCCTGATGCTTTTGTCTCGGTTGGtgtgaatgactgaatttttagatc
actaaaacagcagaactcaagaggaacccggcctgagtcacggctaataatacaaacttg
cacagatctatggtgctcttaatggtttagtggcatgcacactgtgagccg
>NODE_436_length_707_cov_11.401697
AGCAGGCAGGAACAATCATAATTTAAACAGAGAAAACGCATGCAAGCCACGGCGCCTTAC
TTACTCTGTGCGCTGCGCCGAGTCTCCGCAGTTTTAATTACGAGCCCTAATTTCCAAGTC
GCACATAGTGTCAAAAAACCTGCGACTATTTCTCAGAGATTCCCTTTAACAAGTGGAAAC
TTAGTGTCCTCCTGCACCATTTTATACATGATGAGCCGTCAGTAATGGGATTATTAAACA
AAAACGTTTCAGGCGCTGGCGTTAACCTTTTTTAATGCCTAATTAGGTTTTGCAAAGAAA
TAATTAGATTCTACAGTGCTTACACTGCCTATATTTTCAAATGGCATCTGCAGCAAACAC
ATCATCCTGCGACACTCGTTGCCAATAATCTGCGGATATATGCGCTACAGTAGCAGTCGG
ATGTAAGATTTTAAAACATGTTGGGACCAAATAAGGTGCACTTAAAGCTAAAATAATTAT
CCGGCGCAAGCTATAGGACAACCTGCACAAGGAGCATAGTCTGGGCAACTGCGCCCCCTT
GTGGTGGATCTACCACTGCAGCAGGAGAGCTTTCTTGGAAAGAATAGCAAATGAAGCTGC
ACGTTTTATATACGTCTGTCTTTCTTATTGTCTAATTACAGTATCAGAAAATTCAACATT
ATTTATCGAAGCAGCAAAGCGTTGAGACAAAGTGGAAGAAGAGAAGTTGGTTTGTTCTCC
AGGCATGTGGGCGTTGACCTTTGCGCAGGCGCAGTTTGTTCCtgaaactggggctatatg
tgtgatgcgcaggatgtgtgaggctttgcagcaacgccattattttttgttattattatt
atttatcaaca
>NODE_437_length_294_cov_1.302721
ATTTAATGTCTTCATTGGTCGCTTTTCTTGTCATCGTTCCTCTTGAGAGGAAAGGACGAA
AAAGAACGTAAAGGATTTACAGTTTTGGAAGAGTTAAGACATTTCTCAAGTTTACTTTCT
TTCGCAGACTGAAACTTTACAAGCTAACACACATAAGGAGCGGATTTTCCTCAATAATGC
AGATTTATTTTCACCTTTAAATACACCAGTAGTCAGTTTAAAAGCCTCGCCATGGCCAGA
GACCTGCAGATCTGTAACGCCAAAGCACCTTCAGCTCAGAAAAACATTATAAGACTAAAT
TCTGGTGCAAAATTTATCTGCATTCATGCATTTCTGGAAGATTCCTGTGTAAACAAGCGA
CCGATAGAAGACAAACTTAAAGAAAGACCTGAATCCGTAGACTCTTTGACGCTTTAGGGG
GCATTTTGCCGCCATAGt
>NODE_438_length_296_cov_1.861486
TTAACCATAAAAAATGTAAATAGTGTCCATAAGAAAAATCTGTATTTTTTATTATCAACT
TTTTTGTTGTCTTTAACAACATGTGACCATAAATTCACCCTTTTTTTGTTTAGCTAAAAT
CTGATTATTTTACAGGTATTTATTGATATTTTTAATTGTTTTTGCAGTTTTTTAACTTTG
ACATGACGATATTTAATATTCCGCAGCTTTTTTCGCATATTTTTCTTGATGGATTTTTAA
TTTTTTTTCCAGTGAATTTACACACAGTCGTTCGTTACTTTAGAAAATAAGAGGCGGGAT
GTTTTAAATGTATAATAATCATGAATACGGATGAATATATACATGAAAAACCAAAACTTT
TAAAAGATCTGATATTTTTCTGTTTTTTTTTAACTCTTGTTCTTTTCTTTAATGAGTTTA
TTTTGTtaacaggatttttg
>NODE_439_length_308_cov_1.506493
AGAAATGAAACAAATGGCAAATATAAAAAAACTGTATTTCTTAGTGCCTGTTTTTGGGTT
GAGTTTTCTCAGTTGCCATGATGATGGTTCAGATTAGCTACATGACCTTAGCATTGAATT
TGCTCACAAAGTGGTTATATTTTGATGTGAGTGGCCATGGCACTGATTCTTTTCCTGTCG
GGACTGTGATCATCTGTGTTTCTGTTTTTCTCAAATGGCCCTTCCTTCTTAATAATGACA
CAATAAACTCGGGGGAATGGGGTACATACTCTGTACACTGAGGACAAGCTGGGTTGTGGG
GATTCTCAACAGGGGCCCAACTCAAGTATAAAAATATAAATAAGCATTAAATAACCCAAT
ATGACCCCGACTGGGATTTGGATGCTGTATGGAACCAATCTTATTGTAAGAGTAGCAGAA
TGCTGTCTGCAGTCTGTTGAATGAGCTCACAg
>NODE_440_length_661_cov_8.332829
ATCGCTGACAGACAAGCTAATCTAAAATCCCCCAATTTACAAATGAAAATCCCACCATCC
AATTGAGCTAATAGAGGGACTTGAATGGGATAATAAGATGTGGTGTAATACTGTGTAAAA
AGCCTGTAATGTTGTGTTGGTGTAAGAGCCTGTGTGACTGGATGTTTGACTGTTTGCAGT
GATTACAGGGGCCTGCGGGCCTGGCGACGGCTCTGTGGCTGGGACAGGGAGCTTCTCCCT
GGGCAAGGAGATACGCCTGTCTGCCCCTTCTGCTGGAGCTACAGGGACCAGGATGTCAGG
AGGGAGAGTGCTCCCTGTGAGCGCTCTCCCTCTCTCTCTTTCACTCTCTTTCACTCTCTG
TCTCTTCCTGTATGTGTCTCTCTGCCTCTCGTTCCCGGTCTTGCTGGGTCTGTACTATTG
CAGTGCTTGCAGATGTGCACAAACAAGGGAGGATTAAAGCAAAACGAATCTAAACAGACA
AATGGAATTAGAGTGATGGGTGTCGGTGGGCTGGTTCACAGTGATAAACATAATGATGCT
CAGTATGTGTGTGTGTGAGTGTGTGTGTTCCTGTGTCTGGGGGATTATCAGTGGTTAGGT
GTGTGGTGTGTATGGCTGGGTGACTGCTTCTGGGTTTCTTTGTGTGTTTGCCTATCTGTC
TATGTTTTTGTAATTATGTGTGTGTATATTTACTCTGTCTCTAGTTGTGTGTTTGATAAA
TGAGTTATTCCATATTGCCTCACAAAAACAAGTCTCTGCGCCCTCTGCATGTCTGTGGAT
ATGTTTCTGTGTTTAtgtcaggctt
>NODE_441_length_852_cov_10.508216
CAGCTGCCTCTATTTAGCTCATCTATGCCTGAAGAAATGATACGTTTTCTCACGAGTAAA
CAGTTTTCTTAGAAAGCTGTTTCCTTTTGAGACAAGTTGCCATACATGATTTTACATGCA
GGCATGATTTTTACATTTGTGCTGAATTATATCAACAAAGTATGTGGTGGTGTAATGTAC
AGCACCGGTATACAGACTGCATGTTTGTGTTATGCTGTGTTTTCATAACTGGGGTCAGAC
ACATGCAGCCCACCCAGTCTGTTGAAGGGCCTTTGTAACTAAAACATCGTACACATCCTG
TGTTGCCTTTTAATACCTATTAGGCTACTCAGGCTCATATATTTTTTCATTTTTTTCCTG
CATAATGTTAATGAAAGTCATTTTTCAGACATTACAAGTGCAATGATTTGCAGTTAACCC
ATGCAAACAAGAGAAATAGTGGGCAAACTGTTGTGACATTCATTGTATATAATGAAATCT
TAATATGGTGCATATTTAAGTGAAAGGTTAGCAACATAAAGGGCAAATGGATTGCCTGGC
AATGAATTTTAAGCAGCTATTGATTTTACACTACAAGCTACCTCTTCCCTGAATGATAAT
TTTGAAATGGCACACTGCTTATCTTAAAGCTGATCTGACACAACAGGACACCAGAAATAC
ACCGAATATTAAGGCAAATACAGACGGATAAGTAACGCTCTTGTAGATGATGCACCACTC
TCATTCCACTTAACGAGAATACATAATAAGTGCTGATGTGCTCTCCAAAATTGAGCAGAT
GCGAATACATCTAAGGGCAAACGGAGAGTTGTGATAAAAATTTCTCAAGGGAAAAAGTAA
GACTATGAAAAGTTTGACACCTAGTTTCATATAATGTATCTaccaagtaaggtgagcgaa
gttaaaaaccttaatagctgtgctagtgtgaaactaggcacaaatctcaattaatcgctg
tctattaattaacaaatctgatttaagatgatttgc
>NODE_442_length_620_cov_16.948387
TGCCTCGCAAAGTAATTGCCGTTGTGTCCCTGTCAAGCTGTCTCATTATCAGCGCAAATT
GGATGGATCTCTCCCAATCAGATTACCAGCGAGCGATCAAACTTCTCAGAAGAAGGCGCC
GGAGCCTGGCAGGTGGAATACCTCTGTTTTACTGCAAATGTGACCATGCAAATCAGTCAG
CTGGCGCAGAGCTCCAAGGAGTTCCTTGTGAAAATTGCATAGAAATTTCTGAATAACGGA
AGGCATGACACCTCTTTGAAAAATGCAAAAGTGAACAGATGGATGTGTGCCACCAAACGC
TCTCATTGCAGCAGGCTAATACTGCGCCTTTGACTGCGATCCGCGCTTGATGTTAGCAGT
TCATCTTCCTCTATTGTGCTTTTCCTTTTGGAATGGGAGAAACATTTTCCCTGTGGATTG
GAAGGTTTTCATGAGCAGGCAGATGGAGAAAATATTGTTGACATTAAACTGTTCCTCTTT
AAGGGAATTGTTGTGACAAGGTGGAGCTCCCATCACTCGAAATAGCAGCTGTGTGCTGTT
TACAAAGGGGCCCAAAGCAATGTTTGTTTCCATTGAAACGGTGGCAACTTTTTCTGTCTA
TGTAATGAAGAAGCTCCTGGCATTATATGTTTGCTCTCACATCTACTGTCATCATAATAC
AATATTTTTGTAGCGACAGCATTAGTGTTGTTACAGTGTATTACAGCTTCTACTGGTGTT
GTACTGTTTTCTTAATTATTACTGCAGCTTTCCTGTGTGTCTTT
>NODE_443_length_500_cov_6.756000
TCTTTCTTACAAGTCAAATCCTGGGAGAGGTTGATGTGAAGACCAGGCAGAGCAGGGATG
TGAAGAATATAAACACAATTTTTTTTTTATTGTCCAGAGGGAAAGGGGGGGTGCCGGGGG
TTGGGCGGTGGGGTCTGTAAAAGAGACGGGGACCTTATCACAGCCCAGCAGCTCTGTAAT
TCGCCGCCATGATAAAGTGGCAGCGCGGAAAACCTTACAAGGCTGGCACAATCCAAAGAC
GGATTAGGTTTTTCTGACATAAGCTTCCTGAAAAACTAATCAATCAGCCCATGCAGTATT
ATCAGAAGCGTGAGATTAAAGAGCTGCTCCTAATCCCCCCACTGTACATTTTATTACACT
TCCCAGTGTTAGTTGCCTTTAAATATACAATAAATAAATAATAAAACCAAACCTAATTGA
GCATGGGGAAGGGGAAAAGGGTTAAAGAGCCCTTAGAGAGGGAATTTATGTAGAATTTGT
GTTTTGTTATGAAGACAGGGATAAAACTGTTGTCCTTGCCAGAGCACTTTTTGACTTTGA
ATAGAGCATCACTGTCTCTGGCATGGGGGGGAAATAAACCTCCGGCAGAATTTTACACCA
ATACGGCTGGCTAAAATTGAATCACATCAATTCGGACTTCCTTg
>NODE_444_length_671_cov_7.260805
CACACTACACTGGCAATACATAACACCACAGAGACAAAGAATCTTCATTGTTTCAGGGTT
CCTATAAATATCTAGAGGTTATGCTAATAGATATGGGACATAGCAGAATGATTAATGTGT
GTGTTGTGTGAGGGAGAGGAACTGTGTGAAGGCACGTCACATCACACTGTCAAGACAGGC
CCTTCCTTCCCCCCCCCATGCACTTGGAGAGGCTGGCAGTTACCCAGTCCTCCATGAGCA
CACGCCGTGGACTGGTTCTGAACTGGTTCCCTCACTTGGGGCTAGCCTGGGACCAAACCC
GCGTCACCTCTAATTAGGGGAGGCGCCCAGGCACAGGCATAACGAGCTGATGAATAATTA
GAATTGGAGGAAATTGTGCAGCCAGGGTGGCAAATCTGGAGGGACAAGTGCTGAAAACAA
GGCAAGCAGCATTAAGTCCACAGTCAGTCAAATCTGTGAACTTGGCCAGCGGCGTTAACA
CTAGGCCTGTGTGAAGAGGAATAAAGCTCCAGCACTGGTGGCCAGCCAAGGCCATAGTCA
GACCCCCAGGGTCGATTAAAGGAACAAATAAGATGTGGGTGATAAATGAATCCATAAATT
GCCAGCGATGAATATTAATTCCTTACAGCTCTGGCGCTGTGAGAATGCTAAACCACGTGC
AAAAGCATGCAGAGTGTTGATACCGTGATACTGTgtcaccatttttgaggcagcatgtca
gaatcccaataaatgattgacagtcatatttggctgcaagtgctgttctcacttccaaca
cccatgctggggtgaaattagcctagccgctcttt
>NODE_445_length_351_cov_19.031340
AGAGTGAAAAAAAAAAGAGCAAAAAAGAGAATGGGGAGCTGGGGTCTTTTTCACCCCTTT
TGTTCCTCCAAAAGTGCCCCTTATTTTATTTCCCTCTCTCTTTCACCAGGATCCTCCAAT
GAATGGCATTACAGACAATGCCATATCCAGAGTGACACAAATTTATTTCGGTTGCAGCGC
CATAGTGTATTTCCACAGAACCAGGGGCGATTTGTCTGGGGACAATTTGGTTTCCATAAA
GGATTTAAATGGTTTCTGTGGAGATAGTGGGGTGAAATTTAATTTGTTTCTCATTTACTA
CAGCAGGTATGAAAAGGAGAAAAATTGGACGGCTGATGGGCTAAAAATTGGTGCTGTCCC
TCTGCTGTATCCCCAAAGGACCAAGGCCCTGCATCATATAGATTGAGTTCGACCCCCCCA
GCCCTCCCAACCACAAGCCAAGCCAACACAGTCACACACACACACACACACAcgcacaca
cacacacacagcctg
>NODE_446_length_336_cov_1.488095
CTGACCTGCTTATGACCCTGACATCTCGGTGAACTTGCGCACAACCAAGAACCAAGTTCA
CTGTCTGTCAAACAGAGAGAGAGAGAGCATGTAGACAACTGATCTGTCTGTTCAAATATA
AATATAAAATAGTCATTGAATAATTTCACTACTGAATCAAAAGAAGTCGATCAGCTGATT
TATCATTTTGTGTACAGTCATTTTGGTTATGAATAAAGCTAAATATGGGGATTAAGAGGG
GTGACTAGATTTATACAGAGAACCTGTTTTAATATATTAGTAAGTAAATTAAGAACAGAT
AACAAAACAGGGTGGGAAGACAAAAGAGGACATGAGTTTAAAATGGATATAAAGTATGAG
TAAGCTACCAAATAAATAATAGATAAAACTGGTAGCACATATTTACATATTTATTTTAAA
CATTTTCATTTGTTTTTGGATTAAACTGGGATCTGACTTCACAAAACATCCTTTGATAAa
>NODE_447_length_394_cov_8.335026
TTGATATTATTTGAATATCGAACGCGGAGAATTAGTTAGTTAGTGTCTGACAAACGGCAT
CGTGGTCGCCGCATTACAAATGTATCGATTGTGTCATTACAGCTGCCCAACAAACACAAA
ACAAACACCGCATGAAAAGGAGCTCGGTGTTATTCCGTGAGCTGTCCTGCACAAATGTCG
CACCAGCTAGCCTGTACACTCACACTGTGTGTGCGTGTGTGTGTGTGTGTGTGTGTGTGT
GTTTGTGTGTGCGCGCGTGCAGGTTTTACAGTCAGGCTCAATACACGCATGCCAGCGCAC
ACACTCACACAAAGCAACACAAATCCATACTAGCCACAGGCTCCTCTCCAATCTATTTTC
TGCTCAGCTGGTTTTAAATGAAGTTATTATGACTCATTAAAATGCCCACAAGCTTGTGGA
AGTCGGCCAATTACGATTTAAATTTAGCCTCCTGCTCTCACAACCTTATCTCCCCCCTGT
ACAACCAACCTCTCATCTCTGCCTCTGCTTTTTTTTTTCTTCCTTTTTTTTTTTTTAT
>NODE_448_length_334_cov_3.143713
CAAAAACACAAGGCAGGATGAAGTGCACTTATTAGGTTTACATTTTCTGTCCACAAACCT
AGATCAGGTACTTGAACAGAAGTCAACGACTGCAGACATCAACATTTGCTTTTAAGATAT
TAGTACTACACTGGATTGATTATGTCCTTGTCTGCTCCACGTCATTAAAGTTTGATCTTT
TCTCTTTCTTTCACTCTAACTCCTCTGTCTTTCCCACCATCCGCTTTCTCTGAATCTCTT
TTTAGTGTAGCTGAAGCACAGCCAGAATCCAAGTGGCCCACTTTCTAACCCTTCAGCCAC
ACCTGCTCCCCTCTTTAACTTATTACAACCAATTAGATGATAGGTCATGGAGGGGATGGG
CAGCTGAGCGCAAGGAGATAACACTTTCCTGAATTATTCATCCCTCTACCGAGTCTCACC
ATACCTCTACTCTGCTCTCTCACTGTCCAGACGTCTCAGATCTTCTGCTTGTTGCTAT
>NODE_449_length_356_cov_1.188202
TTATGAAAAGGTCCTAAAAAGTCCCATGGATGTTCAAATGGGTTCAGATGTGGTGACTAT
GAAGGTCATAGCATATGACTTCAATAATTCTGTTACTCATCAATACATTCAATTACCTCT
TGTGCCCTATGGGTGGAAGCATCATCATCCAGGGAGAGACCACTCCCTTCATGACATATT
TTATCTTACAACAAAGCTGATGATTTAGATCAACCTTTCTAAGGGGACAAGTGGACCCAA
ACTATGCAAGCAGAGCATAACAGGGCCACCAGATCCCCTCACTGTAGAGGTCAAAGGTCA
TGCATTTTTATGCATGCAGTAATTTTGAATGTGCCAGCATTAGATGAGTTGTCCACCAGG
GAGTACTGACAAATTAACATGCCATTTGTAAAGTGTTTAAAACTGGATTTAAAGGAGTCA
TGAAAAAAAAATGTATCTATGTGTGTGGGATATGAAGAAATGAATACATTCAAATGTCAA
GTGAAATTTGTGTGCTCCTc
>NODE_450_length_444_cov_15.713964
AGGAGGAGGGGGCGGGGATGGAAAGAAAGAAAGAAAGAAAGGAAAGAAAAAAACCGACAC
AAAACGAAACAACAAGGAAAGTTTTTCTGCGACTTTCTCGAATGTCGCTCCAGATTTTGC
CCTTCATCGTTCTTTCACAATGTCGCGCCCTCTCCGCTGCTATTTCTGACTGCCAGTGTG
TGGATCTGGCTCGCTGAGATTTCATGCCAGTGTAAAAATTGGCTGAGGGTTTGGTTCAAA
TCAAATTGGACATAAGCACCCACAACACCATCTGTTAGGGAAAGGCAGTGGAGTGAAGGG
CAGAACTCTGTATTCAGATAAATGGATTTTCAATTTATTAAATTGTTGACTGACACCCTT
GTAAATTTTCTCTTTATGTGCCGCGGCCTATTCTTAGAACCGCCGCGTTTAATGGAAACA
TGTTGCTATACGTCCCTACAAGCCCTAACATTAGAACCAAAGCTCCCGCTGCATCTGTTG
TTTGGATTTTTTAGGGTTTTTTTTGCACCAAACACGGAATTTGTTGATTTTTTTATTTTT
TTGTCCCCCTAAAAAAAACTTTAaaatgaaaccccccgttaggtgggg
>NODE_451_length_330_cov_8.400000
TGTGTGTGTGTGTGAGTGTGTGAGGGTGAGTGTGTGTGTATGTTATGTGACAGCAGACCT
CGCTAAGGACTAGCAATCACTCCATTCAGCATCTGCTGCCACACAGCTCATATTGTCATT
CCCCAGTTTAAAGGAACCTTGAGCGGCTTCAAAGATCTTTTCAAAGCCTTAATCCTAATA
GGTCGCGGTTTGTTCTGTCACATCAAAAGGGGGAGAGAGGCGGTGGGGGGAATAATGCAT
CGGGGCTGGCAGAGATTCTTAAGGGTGGAAGATTGGCAGAGGATTTGCAGTACGGGGAGG
ACCGAAATCTGAAATATCGGACACAGAATGCCTGCTGTAATAGATATGAAATAGGTCTTC
TCAACAGCATGAAAGGCTGACATTTCCAGAAAGTTTGTCATGAGAAGGCCCTTTTATTCC
CCTTCGtctatctgcgtttgtactgccaccatgtccatagtggaaattcgcaag
>NODE_452_length_797_cov_15.553325
ATAATTGTCGTAAATTCCTTTTAGCCACACGTGACTAATTACTGACACTACAAAAAAATG
CTCAAAGCATTTCGGACTATGTGCGTGAGCATATTTTACATTTTTATGAAGTGTTGGTTT
GGAAATTGAATCCATTCCAACATTTCTTTTTCCTCAAATGAGCCCTCTTTCCCTTTGCAA
AACACAAATTGACAATTTGTTCAGTAATCAAAGAATCTCCCTTTCATATGGATCGGTTTT
GCGAGCACAAAGTAGAGAGGAGGCAATTTCTGGACATATCATGAGATTATATCCGTTTGA
CAGTTGCGTTACTCTATGTGGTTTCCATGACAACTGTTTGGGTGAGGCCCCCAATAGAAC
CAACCTCAGCTGTCATCTCTTCACCTAAAAGCTTTGTAATTGCTCTCATTTGCATACTAC
AATTAAGTGTGTTAGCTCACAGCAAGAACAATCAACCTCCACTAAGGACTGGGGATAGTA
TAATTATTATATCAGTGGATTTGTATAAAACATTACTGACGAGCTTTTGTTTGACGTCGG
CATTGTACTGTTGCGCTAGTTTTACCAGTTGTTTTCATAAATATACATATTTCACAGACA
GCGGTGCGTAATGCATAGCTAGGGATTCACAGTTTTCTGATTTTCAACGGCCCATATGCT
CGTATAAAAGTGTCCGTTTTATTTCAGAAATTGTGATGTAGTTTTCTGCCTGTTGGTCAA
TACAGTGAAGGATATTTTTATCCATTTTTGATAGGAGGCTTTTTGACTCGGTGCTACACT
TGACTAGCTAGAAACAGAATGATTTGCAGTAGTGGGAGACAGTTTGAACCGCTGATTGAA
TGGAAAGGTTATGTGCAGTGGGCTCTAAGCATTGTTTCTCTTTCCCTCAGATGCGCACAG
GCTGTAATGAAGAGCtcttgaactcccagtcagtgaagctg
>NODE_453_length_609_cov_9.564860
GAATCTAAAGGCTGAGGTTTGTTTGTGAGAAGCTCTACGAGAATAAACACTGCAATCCTA
TAAGACCTCAATCAATCTTATCGGGTAGTAGGCTGGATTTGCATGATAAAAACAATCAAA
TTTGTGGTTTTGAGAGATGATTGCTCATGGTATCCGGCACCAACTGCTTTTCACAGCTAA
TGCTAATGCATTATCCACAACTGCAAGAGCAGCATCACACACTGGCTTCGGAATCCATTA
ATAGTATATTCCTATTGAAAAAGAAATCTCAAGCACCATAATGTTACTCCATCAGCTTAT
CCTGTTTCAGCAAAGCAACACTGTGCACTGAAAATACACCATCACTGACAGAGAGAGCCT
AATCCAGTGATTGGTTTTACCTTATCACACAACTTAAGGAGTGTACACTTCTAAGCTGAC
GGATTGAACCTCTGTTCGATACAGGTTTGCAAAACTGAATCTGTTGAGCCTCCAAGATTT
GATATGGGTATTTAAAGCTCTGCGCGGCATTAACCGCAGAGCACAACAAATAGCCTGCCT
TTTAACAGGGCTAGGGAATCCCGGGGCCAGTTGGGATGCAAATTGAAATGATCCAAGAGT
GGATTGAGAAGGTGAGGGTGGGCTTGGATGGGGCTGTGGAGGGTGGATGTGGGAGTGGTG
AGGAAAGACGGCTGTAGGAATGTGGGAATGAGACGAGGTGGTATGAGGCTTGCGGTGAgg
gctggcaaggtttggaggagttagctgtgatta
>NODE_454_length_578_cov_5.512111
ACCCCTCGCCACTATCATATCACTGTACACAGAGAAAAGGGCTCACTTTTTATTTACACT
GTCTTTATTGCCAGAATATTGCTTTTAATTGCTGTCCTGGATTTCCTGCTGCGGTATAGG
ACGAGTCTGAGACGATTACTCAAAGTAATGGAGCATAATGATGTCTCGGAACGGCCCCTG
AAGCTCAGGTCAGGGGTTGGACAATGTGAACATTCAGCTACTTAGCTTCCTTTGCAACTT
TGTGACAAAATCTGTTTGCCCAACACCAATTAAGATGCCTCTCCATGCGCTCTGGTCAAT
GGGTTTGACGGAGGGGGTCGTCCAACGAGTTGACATGTCCCTGAGCACGAACAAGCTGGC
CTGTGTCCTCGCCTCAATAATTGGTGTCCCTTGCAACGTGCCGCTTCCCAGGGCTGTCCT
TTGTGTCCCCATGGCAGTCCTAAATGAGGGGAGTCAGGGCTTTAATGGGACTCCTGTTAG
TTTTAAACAAACACAGGGCGACCCCCTACTGTTCAGCATGTTGCATAGAACAGCTGGGAG
TCCACAGAGCTCTCACTCGGGAGCCTGTAACCCCCACAGGGGCCCAAGAGCCCGCTGCCT
ACTGACCATTGTGCCTCTGATGATGTCCTCTCAGGAGCTCGACAGTAATTCTGTGTTCAC
ACCACTAGCAGCGACGTTggcgttctacttttcagtggcctgattgcaaggtgtggtgcc
ag
>NODE_455_length_424_cov_8.707547
CTTTCACAGAGTGTCTCACCCTGCAGAGAAAATAAGAAATAACCATAACTCCTTCCACTG
CCAACCTGCCCTGCATGACCCCTGTTTTAAGTGGGTAGCAGGTAATTGCTGAGGCGGTGT
TACCCATCAGCCTACAAGTCCATGTGTGCCTTATGTGTCATCTCTATTTATTATATTCTG
CACGCTCCCTGGGCCTTGGTAATCAATTTCACAAGGATACAGGGCTGATATCAGCTGCCG
TGCACATTATGAGGCGAGCCCTCCTCTTATCAAGTGCAGAATTGCCGGCTAGAGGTCATG
AACAGATAAACAGGGATGTAACACAACTCCCCCACTCACCTGCCCCCCAGTGAACACAAA
GGTGGGAAGGTGATGTTGTGAGGGGGGTACAAAGAACAAAACACCCAGCAAGGAAAAGGT
TGTGACCCTTGTAAGGTGCCTCTTGTTACGCCCGACCTTCAGAATTTCATCATCAGTGCT
TCTGTCTGCTTAATAATTCGGAAGCtcccgtctcatctctctcttgagtcagcgtatgtg
ggtgtgtgcatgtttgtgtgcggtgggg
>NODE_456_length_395_cov_7.759494
TGACCGTGTGTATGTACATGTACTATGTGTCTGGATGTCTGCATATCTGCATGTGTGTGC
GTGCATGTTAGTCGTAGGCTCAGAGGCATAGCGTGGGTCTGCATGAGGGAGTGTGGTGGC
AGAGCACTCCTCTGATAGGCCAGATCCAGGGTGCACTGAAGCCTTTCGCATATATATGGA
ATTTTTGAATATCTAAACCATTATTTAGCATCCAAATCAGTTCTGCTTGTCTGACTGATG
GACAATTTCAGTGTGACCCCGGTCTTTTTGCATGTGACCTATACTGTCGGGATTCTTGCA
TATTGTTTGGATGTTCACGTTGACTCCTCTCCCGTTTTTCTCTTTGATCCTTTTAGCATG
CTCTTTGTGTCGGAATTCATGAAATATTCATAGCTGGACTGTGGCTTTTCCATATCTTTA
TGTACAATTATTGGCAGCTGTCCTGTTATGTCGAGCCATCTTAATAGTAGGTATTGGGCT
CGGTTAAGTGTGACTTCAGATTTTTCTGACAGTTTAGCTGGTCTGTGTTATGAATTGAt
>NODE_457_length_627_cov_14.524721
GTCCAACATAGTGGAAGCAACACAGCAGATGGTAAGCTTGAAAAGAAGCGGTGCAAACTA
AAATCCTGTAGTCTGTGCTCTAAAAAACACAATTCATATTATGCATTGATTAGAAACATG
CAGCAGACACTGGCCTGAGGCCATATAGGCCTTCTGAGTGCTCCATAAGTCTATTTTTGT
TGCTCCTCGGGTAGGTTACTATGACTTTTATATTATTTATTTCAAAGCGCCCAGATATTG
ATTATTTCACAAGGAAAAATGACAAATGGCAGGAGGGAATGACACGGTCAGCAGGTTCTA
TTAGAGAAATGATAGTGTTGCTCGTGGTTTGTTAAAAGGTCCAGTTTAGATACTTTATAG
GTTTACATCCATCATCGTCTAATGACCTATTTGATGAAAAACACGCGCTCTGGTGACAAC
AGCCCTGTGCAGCCAACTTTGCTTTGTAATTGCTCTCATATTAAATATAGATTTTTGTTT
TGATATCTTGTGAGAATTCCTTTCTGTGGGTCAAAATTGTGATAAAAGACATGGATGCGA
TGGCAAAAGCTCGGAGGGAGAAAACTGGAAAGAGAATGGGGGGGAAAGTAGGGGGGTAAG
AGATGTTGACAGTGGAACTGTAAGTTTGTTATCCTGAGTTCTGAGCAGTAGTGGAGGAAG
TATTTAGATCCTGTATCTGACTAAAAATAGCAATAGTGCGATATAATAACAcgcaatcgc
acaagtcctgcactataaatgtcacttgagtagaagtgcaaataagcatgt
>NODE_460_length_434_cov_10.237328
AATCATACTGCATCATGCACTGCTGAAGTAACAATTCATAAGATGTGGTGCTGAGTTTCT
GGATGTGTGTGTGGGGGTTGGGGGCACAGACTCCCACCCATCTTCCCTTCACCCCACCTT
TTCATTTTCAATTATGTGTTGGAAATGAATCTTTAATAGGGTGATAATTGTGCTAGCATA
TTTGCTGTCACCCACCATTAGCCCAGATTAATTAGCCCATTTAGTTTAGCTTAAGAAAGT
GTCTGGCTGAGGAATGGGGGCACTGATGGAAGGCGGATAGAGAGAGAGTAGAATCAGCAC
AATCTGTTCTATATCATAGTGCCATCTTTTTTCTGCTTTCTCTCTGTCTCTTTGTGTTGT
TCGCTTCTCTTCCTTTTCCCTCTTTGCTACTTCAACTCTCTTTTTCTCATCTAACTTAGT
TTGTTAGTCTGTTTCATCAGCCTGCACTCATCTGCTGCTCCTGTTCTCAGCAATATTTTT
TGTCGCTCTGTGGCTTTTCAAGTGGTCGGTGGGGAGACTGATGGGAGATTCGTGTTGTGC
AGTTGAGACTttctcagaactattaattctgtaattac
>NODE_461_length_385_cov_11.272727
GGGGGGGGGGGGGGGGGGTCGCTGGCACGTTCCAGTCACGCCCGCTTCCCGGCCCGCGGC
CAATCAATACCACTTTCCTGTTTTAGAGGCGGGTAATTATGAGGTGGAGAGATTGTGTGA
CCTCTCACCCCTGCTGCATTACTCGCCTGATATTAAGATAAATTGCCTGATTTTGGGTAA
ACATATGCTGCAATTCAAACTGTCAGCACTGGTTTGCTCAGGGATAATTTGTATTGATCT
CCTGGCTTCTTCCCCATTTTGCTTACTGACCTCATGGATAATTAGAGAAAAAGAGACACG
GGGAGGTAAGGCAGGGCTTGCATTTGAATACTTTGCTGGAGAGATGAAGAGCACATGGGA
GGGGGGCAGAGGGAACATTAGAGACTAATAGAATTTTCATTTTCTCTCATTTTCTGCTCA
GATTTAGACAGGTTACATGTTTTGTTCAATTATATCGCTTATATCTTTTTTCCCCCTGCT
TGTGTTACATACACAGAGAGGGCTCGCGCTCGTTTAATTTCtgggatga
>NODE_462_length_644_cov_5.476708
GGAAGGAGGGCAAAAAGAAAGAAAAATATGTTGGGAGTTGACATGGAAGGGACTAGACCC
ATGCTGGGTGTGTTTCAGACATGAAGTATGGTGATATGACTACACTCAGCTGAGACTGGA
CAGGCTAATCAGGCCGTGATTTGACTTGCCTGTCCAATCGCATGCCTCTTTTGGTGCAGT
GAGGTCATGTCATTTTACTCCTTTTGAACACACATCACACCAGACTCACAGATCACACCG
TTTCAGTACAGTAGTGCGCTATAGGAAACTGCTGTATTATGAGTTTTTAAGAGGTCAGAT
ATGTTCTTTGTGTGCTGACCTCTCCCTCTCGGTCTCACAGAGCGAAGTGCGTGCCGTGTG
GACCAGATCTCAGGGGCGTACGGCTGGTGGGGGGAGCGTACCCTTTTCCTAACCTCCCTC
CACTCCTGTCGCACCGAGAACTATGTCCCGGGACTGCACCTGCTCACCTTCCAGCACCCC
CGCAACGACTCCCAGCCTGACAAGGTATGGAGTCCAAATCTTAAATAAAAACTGTACTAG
TTGTGATTGTAACAGCTTCCCTTTCCTCCTTCCTTCCTCCAATATTGCTTTGACTCCACT
GCAGTTCTCCAACTTGACTATTATGATTGTATCATTTATTGTTCATTCCTCCTTTGTGTT
CTTTGCTTTTTAATGTCTTGACTCCAATTCTTCTCTTTTTTACTTTCTCTGTTTGTTTTG
CATAGACAAGGTTCTTTTTTTCAACTACGCTGTTGAACTTGTggtgcagttttcagagaa
tagtgctt
>NODE_463_length_330_cov_14.539394
TGTGTGTGTGTGTGTGTGTGTGCGTGTGTGCGTGTGTGTACGCGCCATGCCTGTCGGGAT
GTGGCAGCCCTCTCAGCCATGTCAGGGACAGCTTCGTCGAGGGTGGCAGCCGGGGAAAAT
GATGATGATGAAATTAAAATTCTGCGCCTGGCAGAAGGGGCTGCCGCGATTTCACTGGCG
GCTGTGCGCATCGATCTGTTCCAGCATTTGACTTTCAACCATGACAAAACTGTGGGCAAA
TTAATTGTTCTCCAGGATATTAGGCATCAGAGTCCATTAATCCTCTCTGGAGCGCCACGC
CGCATGAATACTAATCGTCTTTCCAGGCAGCCGTCTCATCCCTTGCTCCCTTCTCTCTTT
CTCCTCTCTTTTTTTCTTCCTTATCCCTCTTCTTTTCTGACTCTTCTTTTGCTCTTTACA
AATATCCTCTGCTCTGTTGTTTCTTTACTTACTCTCTCTCCTTCTCTCTCTCTC
>NODE_464_length_353_cov_9.325779
CACACACACACACACACACACACACACACACACAAACATGCAGATGCCCGGCAATACCAC
ATGCCCCCTCAGTGTGTATATGTGTGTGCGCAGGGCTGGGTGTTGAGCGCATCGACTGAG
TATCGATCCCACCACTCACCTCCCTGCAGTCAGCTCTTGTCCTACATAGCATGCCCTGTC
TGATTTCTCCCTTAATGGCTTTTATCCAGCTCCAATCTTTATTTAAACTGAAAAGTAGGA
ATTAGCACCCACTTCTATCCTGGTCTCTCTTACCTTTTCTTTTCACTGTCATCTCGGAGT
GGGTATCGGCGAGTATCGGTCCATTGACCCTCACTCCCTTCCTCCCCTGGCTATGATTGA
CTTCCCACTCAGAAAAATGCGCGATACACCACTGCGTTACTTGCATTCCTCCTCAGTGTT
CCTTATATGCGTCCTATACAGATAAGATGCCGCGTGTCGCTGCAGCAGCAAATACTCTTT
ATTTCTATtattgataa
>NODE_465_length_308_cov_1.610390
GATTAGTTTAACCAGTTTTTGTCCTGTCAATCTCTTCCTCCTGTCCCACGCTCACACACG
GTCATGTTGGAGTCTGTCATGTCTGGGCGACAAACAGGTGTGAAATGTTTGTCTCCACTG
ATGTCATTTTCTTTCCGTCTTTCACTCCTTCTCTCTTTTAACTCAGTTCTCTACTTATTT
TGTCTTTATCTGACCTCTTTCTCTAACAATTGCGATGTTGAGTAGTTACATGATCAGATG
CTGCAGTCCAAACCCAGAGGAACCTTCAATTAATAAACACGACTAATTCACTTTTTCCAA
CCCAGATtattccatcagtgtccttcttgccctcactctctatcctcatgcatgcaccta
catattaaccattgtgagctttgcctgcagcctggtcctgcagtggcagcagagcacaga
tggtgatgaatactggatggggtggtggcgct
>NODE_466_length_314_cov_1.761147
CATGGTTCTCTCAGCCAGACCACAAACCTCCTGTCTCCACTCTGGCTCCACCCAGCGCTG
CCACAGGCTTCCCAGAAAAGAACAGCGTCTAATTAAAAAACTTTAATTACATTCATCTCA
TCTCTCTCTCACACACACACATTCTGGGAGAATAAAACAACTGTATACAAACAATTCCAT
GTGATAAATGGGCATGAAAGGCAAAGCCAGCAATTTTTTCCCCTAGCGCAATGGCTTTTA
ATCAGAGCTGCTGACATTCATGAGCCATATAGTCTCCTGTGATGTCGTCCTCCACTTGAG
CACCATCTGGAATTTCTTCAGCTTTTAAGTACTTCATGATCTTGGTGTGTCTCAGTCCTC
CGCTGTCTTTTAATGAGAcattttatgccctcgctctgatctctaaggcatcttaaacct
aagaaaaaaagtataaatcatcttacaactgtacatct
>NODE_467_length_455_cov_3.070330
ATCACAGCGGCGCTTTCCGTCGCTTCTCCTCCGAGTCTGGTGTTAGCAGAGAGCGGCGTG
GGGAGGGGGGGTCGGCCCGGCTGACGACGCGCTTTGTGTCCGCACTTTTTTCCGCCTCGG
AGCCCCGTGAAGAAGAAACGCGCCTCCGTCCGGTTCCCCCGGTTTTCGCTGGGCTGGATG
CGGAGCTGCGTGCGCGGGGAAGTGTACTCTCCAGTGGCTCGCACACCATCTAGTGAGGAG
ACGCGATGCAAAATGGGAGCAGAGCTAGAAGCAGACAACCCCCAGGCTCTGATCCTGTTG
CCATGCGGCCGTTTCCCGGGCAACCCGTTCCCAGTGGCTCGTGATGGAGCAGTAAAACCG
GTCGGTATCGATAGAACCCGGGAGCAATTAAAGGAATCGACCGGAGAAGCTCCCCCCGTT
TAAGGAAATGAACGTTTGGCTGGAGATGGACGCTGGGTGACGGTGACGCAGGAGCATCCC
GGAGGAGAACTCTGGCCAACTGTTGGGAAGACTCGTTCAGATCAGAGTTAGTGCAGTTTC
Aacacaacaacacaactcgggctttatgatggggaacccccaacaagcgcacacaaaga
>NODE_469_length_524_cov_7.721374
CAATGCCTTTTTCGCTCCAATTTCACAGTTTCCAAGGAAGGCTAAGACAGCGGGGACCCA
CGGTACACTTGTCACAATAACACTGCATAACACAGAAAGGAAACTTAAGCAACCAATGAC
CAGAGTCAGATACGACATACACAAGGCCTGCTCCTCTCATACCAGGTCAGCACTTAAATC
AAATGAGGAAAAAAATATGCAAACACTCGGTGCCTTTAATGTGAAGGGTTTCCATGCAGG
GAGGGCACATGTGTGTAAAACAAAACAAAAATTAAAAAAAAAGAAAATAAAAAATAAAAA
AAAGGTCATCCTTAGCAGGACGGGCAAAAATGGAGTCACAATGGATAGTAGAGCTTACCA
GCAGTGGCAGGGTTGATGCAGTCAAAAAGGGTCCCTTTCCTTTAATTATTTACTTCCCTA
TCCGACATTGTCCTGCAAGAGGTAAAAATACATTCATTTGAGGGACCCTTTTCTGTGAAC
CAAGCAACCAGGAGCCCGTCCACTCGAGCATCGTCAGCATTGTGGAGAGAGAGAGAGCGT
GGCAAATCGATTGGCCGTGGCTGTCACTGCATGTGTGTGTTTGCGCGTGCTTATGTCTGT
TTGTGTGTGTGCGAAAAACACAAAATATACTACTTCCATATAGCGAGACTTTGATCAAAA
AGACTATA
>NODE_470_length_382_cov_8.479057
CCCTTACTGTTCTAATAGTTCCATTAGGCCTTCAGCGTGCTGATAGGAGAGTTTCAGACA
AGCGAGGTTGCGTGCTGGATGAAGAGTTAAAACAGGAAGGGTCATAAAAAAATGATTCAA
GGGCTTAAGAGGGGAGGGAAGGAGGATATTTTGTACGAGCCATGCGATGGAATCGTGTGT
TTACCCCCTGACATAGATGTCAGACATCTTCTCTCCTGTCATGAAAGCATCGTCCTCTAG
AATTACGTCATCAGTGTTCCAAATAACAACACGAAGCTCAAAGCTAGACACCAGCAGAGC
ATTGACCAGAGAGGAGAGAAAGGACGACAGACAGACAGGAGACACACCACAAACAGAGAG
ACGCGACACAAACACGCACACAGAAAAAATGGAAACAAAACAAAACAAAAAAAATAATGG
TTAACGGCAAAAAAAAAAAAGTccacacacagcttacacccacgggatgaggcttggtgg
ccccgtcccgctgtacctaccccctgacaaatatgtcactggactt
>NODE_471_length_495_cov_6.397980
ACATGAAGCAGGCTGCCCTTTCCCTGTCAGTAGGTGCGCAGAATGGGGTATTCCATGTCC
CCGTGGCGTGTCAGGTTCGGGGATGCTTGCACAGTTATACTGGCGCTCTTGGTAGCTCGC
CCGCGGAGGATATAACTCCTGGTGGTGATGCTGGTAGCCAGAGTCCCTTGCGCGGCTGTA
ATATTCTGGACTATGCTCAGGGATGTAGTTATTTTGCGAATATTCCTCGCATGGAGGAAA
TTTCGGATCAATGTAGTTAGACTCCATCAAATACGAGCTCATGATCATTAATTTCTGGAG
TGGAAAATAATTTTTCTAGCTTTGTCGTTTTTCTGCTCCATAAAGCCCTCCTACTTGCGA
GCAGCCCTGTAAAGTTACTTTTACCACGTGACCCAGTGGCCCAATAGCAGAGTAAGAGGT
AGTTCCCGGATAAGGAACCAGAGGTATTTAGCATACCTACAGTCGCCATTGTGGGCACAA
ATCTCTCTCTCTCTCTCTTTCTCTCTCTCCCTCCCTCGCTCTCTCTCTCCCTCTCTCTCT
CTCTCTCTATCCCCCCCCTCCTCCCTCCCTCTCTCTCTGGTTGTGTTACCAAGGCAATTG
ATCTTGGGGACAAAACTAGTAGCTAGTTGCTGACCAAGG
>NODE_472_length_290_cov_1.375862
GGACAGTCACGGTGGTCGTATCCGTTTTGGGATTAGCTCCGCCATCTTTTACCCGGACCG
TCAGGGTGACTTCTGAACTTCCAGTAAGCTTCTCATTCGCAGTAATGGCACCTCTGACTG
GGTCAATCTTGAACTTCTCGGAGTTGCGACCCATCAGAGAGTAATGCAGCTGGGCGTTGG
AGCCCGAGTCCTCATCAGTGACAGTCACAGCAAAGACCAAGGACCCTAAAGACACACATG
GGAATAAATTAGCTTTACCACATTCAATGAAAGCCACTCTCTGTAATCTTGAACAAAAAC
ATTTGTAAGCAGACATAAAGAATTTGAAAAAAAAAGAGATCAAATTACAACCATAATTTC
CTTTTATTAATCCTCTGAAACCAAAATTACCATTCATCAGAGccagaaacagtaaaaaca
caaagaatcctcag
>NODE_473_length_623_cov_9.704655
CTCTCTTCTTCTGCCCTCTTTATCACCAGATAACTTATGTAAAGTAGCAGATGAAACCCA
TTCCCATTCACGTCGGCCTGATTGTCAGAATAAGCTTGCATTCCTTTGAAAAGTGATTGA
CCGCCTGAAAGGGTACAAATTAGGGGCCTGTTCGTCTTTTCTTCTCCGGTCGTGGGGTTT
ATTTGCGGCAGATTCACCCAGGCCCAAAATTAAGTGAACTCAGGCAGGGATGAATGGGAG
AGCTCTGATTGAATAATTGATTTCTTTTGTGCGGCCTGTGTTTAAGAGGGATAACTAGAC
ATCCTTTGGAGTGTAATGATTGTAATTACTGCGATGACTGGTCATGTCAAATATGACACA
GGAAAGGACTGTTATTAACCTTTATTCTCCACATAGGAAAAAAAATAACCCAATATCCTC
TTGTCTCTCCATTCTGCATATGGGTTTCACCTCCGATAGAGGCATGGCTTGCTGTAGGTT
GAATGCATGGATGAACTCATTCCCTGTCTTCTACTCCTGTCCCATGAAAGGTAGATGGGT
AATTGACTGTGCAGTCAGAGTCACTGGTATGTCAATGACTCACACGGCTAGTGAGCCTTG
GGGTAACTCTCAAAGTCCAATGCATTATGGCTCCAGAATTTAAGTGTAAAAGATAGGAGT
TATAGCCATGTTCatgatatctgtcagattcccatatgccttgacctctcaagcagtgcg
gcctgaaatgggctttaatgcacttgatgcattcgagggcgtcagtg
>NODE_474_length_716_cov_4.490223
GACCTAAGCCCTTTTCACAGAGGTTCAAGTCCTCTCCTTAACTATAATTTCAACACTTAT
CACCTTAATCCTTAATCCGCTTATCCTCATTGTGTCCGTCCTCCTAGCCGTTGCTCTCCT
TACCCTCGTAGAACGAAAAGTTCTGGGCTACATACAACTCCGAAAAGGTCCAAACGTAGT
TGGACCCTACGGACTACTTCAACCCATTGCAGACGGATTAAAGTTATTTATAAAAGAACC
CGTATACCCCTCAACATCCTCCCCTATCCTCTTCTTATTTACACCTATACTAGCTCTTAC
TCTCGCCCTAACCCTCTGAACCCCTATACCCCTCCCTTTCCCAATAGCAGACCTCAACCT
AGGTGTTCTTTTTATTCTAGCCCTATCCAGTCTAGCAGTTTACTCAATTCTAGGCTCAGG
CTGAGCATCAAATTCAAAATATGCACTAATTGGAGCCCTACGAGCAGTCGCCCAAACCAT
TTCATATGAAGTAAGCCTAGGCCTTATCCTTTTAAACGCCATCATCTTCACTGGAGGCTT
CACCCTTCAAACCTTCAGCGTAGCCCAAGAAAGCACATGACTAATCCTACCAGCTTGACC
CCTAGCTGCAATATGATATATTTCCACGCTAGCAGAAACCAACCGAGCACCATTTGATTT
AACCGAAGGAGAATCAGAACTTGTTTCTGGTTTTAATGTAGAATACGCAGGAGGCCCATT
TGCACTCTTCTTTTTAGCAGAATACGCCAACATCCTCTTGATAAATACACTTTCAGCCAC
ACTCTTCCTGGgagcctccctctcccacaccttaccagaattaacatcagttaatctaat
gactaaagcagctctccttt
>NODE_475_length_429_cov_14.550117
CTTATAACTGCATTGTGTGCACTGTGTGTTATCTTGGGTAATAAACCATTTATTAGGTGT
TTATATACCGATTGGATCGGCTTGCCCTGCATATTTAAGTGTGCCTATGATAGGAAGTGA
TGAGTTGTTAGTGTTTTATGACATTTTTCCTTTGAGTATCCCCTGAAACACGGGCCCCCA
CAGCACAGCAGCTGGTAGCTCAGCCCCTGACAAAGCTGTTAATGTTCTGCAAAGAATGTG
CAAATTGCAGAAACGAGTCCAAGTGTGGGCAGAAAACACTTCTGGTACTTAGAACCAGTG
ATGGAACAAATTTGGTCAAATTGGTAAAGTGCCCAAAGGGAGGAGGGAGATGTTCCACGG
AAAACCAATTCCAAGCTTGGGTGAGCTCAGGATTGTTTGGAAACTCTCCAATCTGGGGGC
CTGCATTGAATTGCGTGTCAGGCAGAGACTGTTAAATAAGATTAGAATAAGGACCAAGAG
AGCAGCACAGGTACCTCACAGGATGGCTGTGTAATGTCGAATCACAGTTACTCTTTAACA
GCCATACATCAGCTGCGGCAGCGTTGGAAAAAT
>NODE_476_length_568_cov_6.933099
GGAGTCCTGGCCTGCTTTCACCTCTCCTCTCTTTACAGCCATGATCTTGAGAAGGAGCTT
TAAATTGGAAATTATTACACATTAAACCCTCTGCGCGCAGGCCAGGATCGAACTGGATCA
ATATCTTGCCCAGCACAATAAATCAGATGCTTTCTCTCCCCTTCTCTCTTTCCCCTTTGC
TTTTTCGAGTGGCTATAGGCCACTGCTCAACTGGAACATATTTAAATTTTCTTGTAACAA
ATTAATTCCAACATTTTCTCTTGATTGAATTAGGGCAAGTGCTGGTGCTGTCACAAGTGT
TTGGGCTGCTCCTGGGGAGAGACAAATTGCCAGGCCTGGACACGGGTAACAAGCAGTGGT
GTTGAGTCGCTGATAATCTCCCCACTAATTCTCCATTACAGCAAAATGAGGCCATAAATC
TTCCTGACAGCTGATCGATGTAAACATTGTTTCCCCCATGATTGCCAGCTCTCCCAGCGG
AGCTACTGTCCGCTCACAATCCGCTGAAATTACTCCCGCAACAGCCCTCCCTCCCGTCCT
CTCCTCCCTGGAACTGGTGTGTGTGAGCGTCGGACTGGCCTGGCAGGGAAACCAAAGTCA
CTGCTGTCCTGTCGAGGGAAGGGATGGCCATCTAATTTTAGCTCAATGCTCTCTAAACAA
ATGGAAAATATTAATCAAAATGTCTCTTGTTTAACCACTGGCACAAGCAATt
>NODE_477_length_145_cov_21.944828
CAGCATGCAGGGCTTTGAGCTTTTCTTCTGCTGCCACTCTCCAGAGAACATTAAATCGTA
CTTTTCATCCCCCTCACCATAGGGGGAAGCCCCTTAATGATGACAGAGAAAGAGAAATTC
CTCCACTCGGTCCTATGACACCATTCTGCTGTCAAGCAGGCGTCTCGGCGGACAGAGAAT
CAAACATGGCTTCCTGCAGGTGGAACGCCAGTGAAGGTCACGGTACAGTCCAAAGAGGAC
AGAAGGAGAGATGAAGGGAACGAGGGAGGCAGAAGGAGAGGAAGAAAGA
>NODE_478_length_369_cov_4.292683
CCAAGTCCTCATTTGAATGTGCCTAGAGCTACATAACAGCACACTGTCCCACTGGAAAAA
CAAAGCCCAGACGTCCCAAGGCTCTCCCAGAGTCTCTCTCTTTCGTTCGTTCCTTCCTTC
CTTCCTTCTCTCCTGTCTGTTGCCTCTTCTCAACCCTCTCTCGCCATCTCTACTCTCCTG
TGCCGTGTATGTGTGAGGAGCACTGCCGGAGGGCGATGGTGGAGTGGGTGGTTACAAGGT
GAAGTAGCTCTTCTCTCTACTGTAGTCTTGACCAGTACTGAGACATGTCAGGCTCGCTCC
CTGGGACTTGGACAGGGACAGACACTCCAGGAGAGATGAGTCCTGCAGAGTCAAAAAGAG
AAAGACATGAGCACAAAAACAAAACAGAAACAAAAAAAAAAGCCCAAGAAGTCTACATGC
TAAATTAGATGCACCATGCACAGTTAGTGTGACAGCAGTTAGCCTTATAACACAGAGCAT
TGTActttaaatgcttgcaaataggtagacgag
>NODE_479_length_1083_cov_5.807941
ATTCCTGCCTAATTTTTTAACGAGAAAGGGAGGAGTTGAACCCCCATAAATTGGTTTCAA
GCCAGTCACATAGCCGCTCTGTCACTTTCTTCATAAGACACTAGTTAAACCGCTAATAAC
ACTGCCTTGTCAAGGCAGAATTGTGGGTTAAACCCCCGCGTGTCTTGCATTAATGGCCCA
TCCCTCCCAACTAGGATTTCAAGACGCAGCTTCCCCTGTAATAGAAGAACTTCTTCATTT
TCATGACCACGCCTTAATAATTGTATTTCTTATCAGCACCCTAGTTCTTTACATCATTGT
AGCTATAGTAACCACAAAACTAACTAATAAATTTATTCTAGATTCACAAGAAATTGAAAT
TATTTGAACAATTCTCCCCGCCCTTATCCTCACCCTCATCGCACTTCCGTCCCTTCGCAT
CCTCTACCTCATAGACGAAATCAATGACCCCCACCTCACAATTAAAGCTATAGGTCATCA
ATGATACTGAAGCTACGAATATACAGACTATGAAGATCTAGCATTTGACTCATATATAAT
TCCAACACAAGACCTGACGACCGGACAGTTCCGACTTTTAGATGCAGACCACCGAATAGT
AGTTCCAGTTGAATCCCCAATCCGTATACTAATCTCCGCCGAAGACGTTTTACACTCATG
GGCAGTACCCTCCCTTGGTGTAAAAATAGACGCAGTCCCCGGCCGACTAAACCAAGCAGC
CTTTATTGCATCTCGACCTGGCGTGTTCTACGGACAATGCTCTGAAATCTGCGGAGCCAA
CCATAGCTTTATACCAATTGTCGTAGAAGCCGTTCCCCTAGAACAATTCGAAACCTGATC
CTCCCTAATACTTGAAGACGCTTCGCTAAGAAGCTAAATAGGGTCTAGCGTTAGCCTTTT
AAGCTAAAGATTGGTGGCCCCCACCCACCCCTAGCGAGTATGCCACAACTCAATCCCGCA
CCATGGTTTGCCATCCTAGTGTTTTCGTGGTTAGTCTTCTTAACCATCATTCCTCCTAAA
GTCTTAGCACACACTTTCCCTAATGAACCAACCCCTCAAAGCACAGAAAAACCCAAAACA
GAATCCTGAAACTGACCATGACACTAAGCTTCTTTGATCAATTTATGAGTCCCACATTCC
TAGGAATCCCCCTAATAGCCCTAGCCTTAGCCCTCCCCTGAGTCCTATTCCCTAAACCTT
CATCTCGatgactaaataaccgcatat
>NODE_480_length_745_cov_4.471141
AAAACAAGATCGAGGGTATGGTTAAAACAGTGAGTTGGTTCATTTACTTTTTGAGAAAAA
ACAACTGAGTCTAACAATGAGCTAAATGCAGAGTTGAGGCTGTCATTCTCGTCATCTACA
TGGATATTAAAGTCACCCACTATAATGACTCTATCTGCACTGAGCACTAAATCAGCTAAG
AACTCTGAGAATTCAGTTAGAAACTCAGAGTAAGGAGCAGGTGGTCGATATACGACAACT
AACAGAATTGGTTTTTGTTTATTGCAATTCAAGCGCGTGAGACTAAGACTAAGGCTTTCA
AATGAATTATAACTCAGTTTTGGTTTCTGGTTGATTAATAAGTTAGAGTTAAAGATTGCT
GCCACTCCTCCCCCTCTGCCTGTACTTCTAGGTACATGAAAGTTAACATGGCTGGGGGGA
GTTGATTCATTTAGACTGACATATTCTTCATGCTGCAGCCAGGTTTCAGTCAGAAACATT
AAGTCAATATGATGATCAGTTATCAGATCATTAACTAAAAGAGATTTAGATGACAGAGAT
CTAATATTCAATAATCCACATTTAATTGTTCTGTTTTTTGGTTCTGATGGAGTTTTATTA
ATTTGAATAAGATTGTTATGAACAGCCCCTCTCTTGTTAATTTTAGACTTATATAATCTG
GATGGTCGGGGGGCAGACACAGTCTCTATAGTAAAATAACCAGGAGAATGCCTAGATGAC
AGCCCTAAAGAAGCAGCAGAGAAGGGTGTAGGACTGCAGCTCTGCTTCCTGGTCTCACCT
CTGGACTGTCAGGGGTTCGGTTGTCTAATAAATCTGGCCATATTACTAGATAAGAGAGCC
GCACCATCCAAAGTAGGATGGATGCCGTCTCTCCTAATGAGACCAGGCt
>NODE_481_length_625_cov_8.369600
TGAACTTCATCATATATTCGAGTGCAAAAACGCTGATTTTCTCATGTCGTCCCATGTCCG
GTGAAAATTTGCACCACTTTTTTCTCACATTTTAAAAGGAAATGGGACAAAGGCGTGAAA
ACCTTGCATCTTTGTGAAACACCTTTTTGATCTCCATGAGTGGCCTACGAAATAGTAATA
ATTAATTAATAATGCATACAGAAAAGCTTTTGAAAGTTTGGGCAGCATTTGGTCCCCATG
TTTCAGAAGAACAGTGCATACTGAGATCCCTTTTTCCTTTCATCTCTTTCCCAGTAAAGG
CAAGAGAGGGGCTTATCCCTTCTGTTTCCTCACGACTTCCTCTCTCAAATTCCTGGCCTA
TTACACAGCTCTCACATACCAGAAACAAGATGCCTTTTTATACTGTCAACCTTTTCATCT
GAAATGTAAATTAATTCTTACTCAGTGTGCCTTGACGAAGATCAAAGTGGGCACATTAAC
CTTCCCGGCCCCACCCCCCCTCCTTGGAGCCTCTCACTGGAGGACAAGGGAGGGTGCCAA
AAGGGGCAGGAGAGAGGAGGGCAGGGGGAGGAGATTTGGCATTGTTTCCTCTGGCTCTCC
TAAGGGCTGCCCTCATCTGGCACATGGAGCATCTCAGTCGCCTGCACACCTTGTGTAAAT
GTCCTCCATTAAACCCTTGTAAATTCAGCTGCAGCATGGGTAAACATGGTTTCGGTGTGA
GGAAAGCCTCTCTGTCGTCGCTGTCTTTCTTTTTAGAGAAGTGTgtttg
>NODE_482_length_311_cov_1.652733
CCTTGAATTTTGGTCATGTGACTGTTGGTCACAACAGAGTAGCCTGTCACTTCACAGTTG
GGTCGAAAAGCACAGAATTGTGTTTTTTTGTTTGTTTGTTTGTTTGTTTTACGGGATAAA
CAGTAATAAAAGTGTAATTTTATTGACATCTTTAAAGATAACATGCCTTTCACATCTGCC
AGCAAGTTTTGGTGTCCAGAGGGTTAAACCATCTCCTTGAGGAAACCCATTTAAATATAT
GTGTAAATGCATCTACAGTTCACATGTAGAATTCAAAAAATGCTATTATTTTTTATTACA
AAACCTTGTGGTTTCAGAGCAGCAGCTATCAGAACCTCCACTGACCTCTACATCCTGATA
AATTACAAGAAAAAATAATGTGTGTGTGTCATCCTGTTTTAGACTCCAGCCAGACGCCTG
TTCATCTGCTGGATTTATTTTACTTTAAAGTGTAt
>NODE_484_length_386_cov_2.108808
TGGAGAAACCTGGAGGGGCGTGATTGGGAGGAACGGCCTGCCCGATCTGAATCCGAGTGG
TGCTTTGTTATTGGACTTCTGTGCTAGTCACAGATTGGCCATAACAAACACCATGTTCGA
GCATAAGGATGCTCATAAGTGTACCTGGTACCAGAGCACCCTAGGCCAAAAGTCGATGAT
CGACTTTATAGTCGTGTCATCAGACCTGCGGCCGTATGTCTTGGACACTCGGGTGAAGAG
AGGAGCAGAGCTGTCAACTGATCACCACTTGGTGGTGAGTTGGATCCGATGGCGGGGAAG
GCTGCCGGACAGACCTGGCAAACCCAAGCGTGTAGTGAGGGTGAGCTGGGAACGTCTGGT
GGAGGCCCCCGTCCGTGGGGTTTTCAACTCCCACCTCCAGAAgagcttctccagcatccc
gggggaggttggggacatggaaacggagtgggccatgttcaaagcctctattgcagaagc
agctgctacgagctgtggccacaaggtcaccggtgcctgtcgtggcggca
>NODE_485_length_608_cov_11.034539
GGAGTGGCAGGAGCCCGGCAGCCCGTGCGGGTGGTGCGGCGAGTGCACGGCGTAGGGGAA
TAAAGGTGGGTTGTTCTCGTTCCCTTTGTCGTTGGCCTCCCTTAAAATCAAGGAATCCAC
GAGAAAAGACCTCGGCATGGTTGCAAACTTGTTGCTCGGCGCGGTTCAAGTCGAAGCCGG
TGCGTACTGCGGCTGTGTTCAGTGTGTGTGCTCTCCTCGGGACGGTGGACAGCGAAGTGG
TGCTGAAGGCGCACAGCCGCTCCTTAAATAGGCGCCGTGGACTCGGTTCGGCCATGTGAC
GGTTACGCTGTAAGCGGCCAAGAGCTCTCAATAGGGTTTTGTGCCTTTCTCTCGGCATTC
CCACTGCACGCTTCCCCATTATTTCACTTGTTAACTAAATGAACTGCATAATGTAGTCTA
TTCTTGTCAGCCCCACCCACGCCGCAAGAGGCGGCACTGCCCATTCTCCCTTTTATCATC
ACTCTCATTTTATCATAGAGAAGAGCTTAAATTTGCGAGAGAAAACGTTTCTGTCACATT
TGGAAAGGCTAGTGCGTATTCAAGTTCTGTCTTAGACACGAAGCAGCCTTTGACTTAAAC
TGTATCCAAGACGAGAAGCAGAAATGCTGCTGCTCCACATTTATTCCGTTTAAAGAGCAG
CAGGTAAATTACACAATCATTCCCCTTCGTTTGTTTTCCCATCCCAGgcccatgatgcct
ccagtcggtgacatcctgacaggataaatcca
>NODE_486_length_814_cov_11.471745
ATTAAATATTTCATGGAGGGGGATAAATGCTGGGAGAACACCACCCACTCCCAACCTGAT
CCACGCTGCAATTAGAGGCCCATTATCCCTCTCTCAACCCTCACACTCTTTACAAACTAG
GCCTCAAAAGCAGCAATAAGAGCTCTGTGATGAGATATGACAACAGAAACGATGAATAGA
ATACTTATCTTTAGGTTTTATAATGAAATTACATAGTTTTGCTAACCCGTGTATTTTTAT
AGGTCATTTCCCACTAAACATCATCAAAAAAAGAAAGAGGAAACCCTCCAGCTTCACACT
ATTGGGTTTCATTCATTTCATTTGATTTGACATATCATGCTTCTGTGCCTTGGCAATAAG
GACACAACATTGCAGCATATTGGCAAGCTCATTTGCTTTTCATAGTGAGCGTCGTGTCCA
AAAAAAAGTGCCCCCTGGGATAAACACGTGTACGGGGACTGCGGGCTCGCCGCCCCAGCA
GCAGGTGGCCCATTGCTGCCTAATGAACACCGCAATCTGTTACTATCGCAGCGGTGCTTT
TCACCAGACAATTAGGCGACTAAGCATGTCATTATTCCAGGCCAACAAGAAGAGCCTCTT
CTCTAATTTCATCTTTTCATTCCTGTTTACTCACCCACACTCCCCTCATTAACGAGAGAT
TTTCCAGTCCATGCTAATTGGTTTCAATAACATTCATTTTAGTTGAAAGGAAACGATTCT
GTTAATTGAGGAGCGCAGAGAGAGGAGAGAGGGAGCGAGGAGGGGAAAAAAAAGAGAGGC
TTCTTTTCATTTTCAAGTGCGTCCATGAGATGACGCTTTTGAAAAAGCGCTCTACAGGTT
CAGAGCTAATGAAATTAAGTGATGCCGGCCGTGGCAAAAAGGAAAGCCTAAATTAAAAGC
AATTTATTTTCATTGAGGCATGTGGCACTGTTCGGGCACAATTAATGgactgagcata
>NODE_488_length_385_cov_1.906494
GCTATTCCTGACAGCTATCATTTTCATATGGCTGTGATGAGGGCCGGACTGTGATGCAAC
GTGTAAAGTTTCAGTCCGTTTGGACCACGTTGAGGTCATTTACACTGCACTTCCTGTTTC
ATGGCGAATGTCCAACTTTGCGGCGCCGCCACGGCCACGCCCTCAGACTTTTGCGGAGGA
TTTTAATAACTTTTGCTCACCAATGCCTCTTCTATCAACTTGCCAAATTTCATGTGCTTC
AGAATAACCCCCTGAGACGAGTTCGCTCTGGAAATTTTGTGACTCTGTCTGAAAATGTTC
CTCTTTCCACTAGGTGGCGCTATTCCTTCGAGAAATTATATTCATATGGTTGCCATCAGG
GCCGGACTGTGATGCAACGTGTAAAGTTTCAGTCCGATCGGACTACGTTCAGGTCATTTT
TCAGTGCACTTCCTGTTTCATGGCGAAACATCAAAGTTTGCGGCGCCGCCACGGCCACGC
CCTCAGACTtttgcggaggattttaataacttttgctcaccaatgcctc
>NODE_489_length_295_cov_1.423729
GTTAGTGGGGTTAATGGATTTCAACACTGGAGGTCACATCACACACTGGGAGAGGGACGA
GGCGACACCATATGGGGCGCGGTGGCGGAAACACACAGGCACTCAGTCAAAAGGCTCATG
GACTTAACATGTGCCGACACCTCACCACAGAATGACTGGATGCTAATCTGACTGGAACAC
ATACCAGCATGGATCCGTGAACTTAAACACACATTAAACAGACACGTACAGAAAATAAGA
ACACGTGTGCTGTTTAAAATGTACAGAGCTGAAGTGAAACCAGAACCTCCAGGTTTATTA
GTTCCCGGTAACAGATTCTGTTTGCAACCAGCCCTGCAGGCTAAAGGACACGGCTCTACA
GAGGagaaatgcatgtgtgaataaagaggttacagtcagcatgcaaatgtttgcaataac
agcagggcgaatcactaag
>NODE_490_length_376_cov_11.686171
AAAAAATGAATGGGCTGATGGAAAGATAAAAAAGTAGCTACTACAGGAAAAACTATGCGA
AAATAATGTGCAAATTGACTCGCTTCTATTCAAAACGTGTATTCCCGAGTTGCAGTCATT
GGTTGTCCATTTGTCACCCATTTAAAGCTCCCTCTGCCTCCCTCCCTCCCTTCCCGTCTC
TGCTAAGCATCTCCAGTCTACATATCTTCTTTAGCTTTAACGAGCCTCGTTAAGATCGCA
ATAATATTCCACCCTCTAATTGCTCATTCCATTCAGCAGATAGGCGAGCATTGGCTTGTG
CCTGATGCGCGCGGTGCGGTGGGAGGGTTGCTGTGGAGATCGGAGACTCTGATAACCCCC
CGTGCGTGCTGCACAAGTGGTGAAAGCCTCGCGCTACGTACTGGCTAATGATTGGCACGC
TTGACAGTGATTGGCAGGGCTGCCATGACAACGCTACAACGACACCAAGAAGACCAATAG
AAAAGGGAAACAAAATGTTTCAATGCTACACTCAACGGCG
>NODE_491_length_428_cov_11.556075
GTGTGTGTATTTGTTGCACAAACATTTGGTTTGAGCCATTGAACACACAGCTCTCAGCTG
CCTCAAGCAGCGCAAGTTTAGCAACTGTTTTCCTTTTTAATTGTTGTGGAAATTAAATAA
GAGTGTTTGTGACATGAATGTTGTAGGTAATGAGAGCCGGAGAGCAGCTGGGAGGCTACG
GGCCTGCGTGTGCATCATTAGGAGCTCAGAGGCTCCCAGGCTCCACGCTAGCGTAAGCCG
CTAATGAAAAGAATGTAGTCACAGATCTCATTTTTCAGGCAATTCTTGTGTAAACTGGAG
ATTTTCCAGTGTATGCACAGTGGAACAGGGGCCCCACATAAATCACACAGGCTGGCTGCC
TCCAGTGAAAGAAAGAGGGGGTTTCGAGCACATGCTAACCACGCAGACATATGCTGCAGG
AAACTGGAAATCTGCAATGGCACAGCTAGAGGGAGAGCCACTCACAGCACCTACACCTGT
CTGCCCCCCCCTACCCACCCACCTCTCCACATCTCTTCTAGCTCTCTATCCATCTCCACT
GTGCTGTCCAACAGCccaacccccatcctccc
>NODE_492_length_337_cov_2.130564
TGATCATGGCTGAGAGCTGACCTGCAGCGTCTGACCGTGGCTATATGAGGATCAAGCTCT
GGGTGAGCTTAAATGAGATAAGTGTCCATGGAAGCTGTCAGAGCACGTCATGTCTCACTC
CCTACCGAGAAGCAGGCCGAGAATAGAGACAAGATCGTCAGGGATAAAGCTGGAGGAGAG
GAGGGCGGAAAGAGTAGGAGCAGAAGAGGGAGGCAGGAGAAGATAGATGGAGGCGAGACA
AGCCATGTTGATTTTACTGGGGGAAACCGCTGTACAGATTACTGCTAACCCGCTAACAAA
GACATATATGTGGAAATAGATTGACTGAGTCCTTTGTGGCGGAGGAATGATAACGAATAC
CAAACAGGCTACAAGGCTAAATTTAaaacaaagtccacagagcagggaaaataaacttgt
atgattttttctttctatttatatccaggtttctgcccgtcccagaaggctggagcagcc
t
>NODE_493_length_884_cov_11.061086
AAGGTGAAATGGTGCCTGGTAGCAGCTTGGCTACTTATGTTCTGCCTGCTATGTCCCTCA
GATACAGTATAGAAATGCTTCTCCTTTTTCTTTGCTCCTTATGAGCCGAGGAGATAAATC
ATGTATGGGAACAAGCCTGCCCCATTTTAGGCTCTAATCTCACATCAGAGGAATGTCATT
AAACACCTTCAACACTGCCTGCAAAGAACTACCTGTCCTGGCTTCACAGCTGCATAAACC
AAAAACCTCTTAAGATCACGTTTGCCTGAGCTTTGACATATACACAGTCTACATATACGG
TATATGTTAAGTACTAAATGTAAACAAAATGTGCATACCACAATCAACCATTTAGCTGGT
GTGTGGATGTATGGGGTAGGAAAGGTGGTAGGGGGGAAAAAAGAAAACAAAACAAAAAAA
AATACAATACAGACAATGTACAAATTCCCAACTAAGGCATTGAGGCATATTAGGCATAAT
AATCATTGAAATGCATCAGTCAATAGCAAAGTGTAGCTCAAAGACTAAACTGACCTCTGT
CAGCGGTCACAATCCTTTGGTAAGGATGGACCCGCGTGTCATGCCGTCTCACTTTAGTAG
CCATTGCACCTAGATTGTAACAGGTCCACAAGGTTAGAAACCATTCACTTTGAGGAGGGG
AAAAACAGTCATCTTTTACAGTAACAACATTCACATTTTTAACCATTACCATTTATAATG
CTTGGATAATACAACAATACACAGAATAACATAATACAGATTATAGTACATATACACACC
ACACATATTTTTTTTACATGTAGAAAAATGCAGTAGAAAAAAATAATACACCTTTTTGGA
GATTTACTTGGCATTTAAAAATGCATAACTTAAGTACTAAAATTCCACAGTGCTCAGAGT
TCTATGGGGGACTCTTTGAAAAGGGGGCAGGTAAAGGGTACAGGCTTCTGGGCTGTCTAG
AAAAATAATGTGATTCCTCCTGTGGGATCCAGAGGGGAACTGAGAGAAATttgtctcttt
attttgaa
>NODE_494_length_1037_cov_3.678881
CTCATAATAGGGGGGTATCTCATTTGATGGCCCCTCCGTGCAGAGTTGCTAGTCAGCTAA
AAACTTTTACTCCGGTAGGAATGGCAATAATTATTGTGGCGGATGTAAAGTAGGCACGAG
TGTCTACATCTATTCCGACTGTAAATATGTGATGGGCCCATACGATGAAGCCTAGAAGTC
CGATAGCCATTATTGCTCAAACTATACCCATATAACCGAATGGTTCTTTTTTACCAGCGT
AGTAGGCAACAATATGAGAGATTATTCCGAACCCGGGGAGGATAAGAATATAAACTTCTG
GGTGGCCGAAGAATCAGAATAAATGTTGGTAAAGGATGGGATCTCCTCCCCCAGCTGGGT
CAAAAAAGGTAGTATTTAGGTTTCGGTCTGTTAGAAGTATTGTAATTCCGGCGGCTAAAA
CAGGGAGAGATAGAAGAAGTAGTACGGCTGTAATAAGTACGGCTCATACGAAAAGGGGAG
TCTGATATTGAGAAATAGCGGGAGGTTTTATATTAATAATTGTAGTAATAAAGTTAATGG
CTCCTAAGATTGAAGATACACCTGCTAGATGGAGGGAAAAAATAGTTAGGTCAACAGAGG
ATCCTGCGTGAGCTAGGTTACCCGATAGTGGTGGATAGACAGTTCAGCCTGTTCCTGCAC
CTGCTTCAACTCCGGATGAGGCAAGAAGAAGTAAGAAGGATGGAGGAAGAAGTCAGAAGC
TCATGTTATTTATTCGGGGGAATGCCATGTCAGGGGCGCCAATCATTAGGGGGATTAGTC
AATTTCCAAACCCTCCGATCATAATCGGCATTACTATAAAGAAAATTATTACAAAGGCAT
GTGCCGTAACAATTACGTTATAGATTTGGTCATCCCCGAGGAGAGCACCTGGTTGGCTAA
GTTCTGCTCGGATAAGAAGGCTTAGGGCTGTCCCTACTATTCCAGCTCATGCACCAAATA
CTAGATAAAGGGTGCCGATGTCTTTATGGTTTGTTGAGAAAAACCAACGCGTGACTGTCA
CAAGTAGGATGGCTGAGTTTCCAAGCGGTGGCTTGTAGCCCCATTGACAGAGGTTCAAGT
CCTCTTCCTGCTAGCCCTGAGGTGTTTTACATATCAGATTGCAAATCTGAAGAAGTAGAC
TAGTCGTCTACCGGGGCTTTCCCCCGCCTTTATTAAGGCGG
>NODE_495_length_412_cov_4.293689
CAGGAGGATTCAAGTTATCGAAGTGGACAAGCAACAGCCGCACACTCTTGAAATCTGTGC
CTGAGAATGAAAGAGCGAAGGAAGTCAAGGATTTGGATCTTGCAAAGGATGCTCTTCCCA
TAGAAAGGGCACTTGGTGTGCTTTGGTGCGAGAACACTGATGTATTCAAATTCAGGGTCG
TCATGAAGGAAGAGCCAGCAACAAGAAGAAAAGTTCTCTCTGTTGTAAGTTCTATATATG
ATCCTCTTGGATTTCTTGCTCCTGTTGTGCTGCCTGCCAAGATTATTTTTCAAAAACTGT
GCAAGGAAAAGATTTCCTGGGATGAGGAAATTCCCCAACATATTCAGCAGGACTGGTCTG
TTTGGATGAATCAGCTGCCTCAAGTATCCAGCTTCCAGATGACCAGATGCAGATGAAAAT
AATTCAAGCTCAACTCAACCACTTTTCAGATGCCAGTGAGAATGGTTATGGAACAGTGTC
GTATCTAAAACTAACAAATGATAAAAGCCATGTTCACtgtgcatttatgatgggaaaagc
cagagttgccccatta
>NODE_496_length_290_cov_1.041379
AGCTACTGCTCCCTCCGAATGTTTGCTTTTCATTGTATTGGATCATATAGTGCTACAGTA
TCAGTAAATGTAGACTCTAGCATTGGCTGACGTGTGTGTTATCTGTTTCCTCATCAGAGA
TGGTAAGATTGCTGCTTCAGAGAGAGTTAAGTCTGGTGTCACAGGAGAGCAGCTTTGGCT
TAAGATCAATGAGCCCACTGAGAAGGACAAGGGCAAATACACCATGGACATCTTTGATGG
CAAGGACGGTGTAAAGAGAGTCTTTGATCTGAGTGGCCGGGGTGAGTGACAGTTTGAATT
caaaaggacggagatgctccatccataaaaagaattacatccaattacctttggctattt
tggtgcaagtgtaattaaatgatatttgttgttctgctgcagcatgggaggaggcattcg
aagaattccagagg
>NODE_497_length_383_cov_2.668407
AAGTCAGCGGCCAAGATCAGTTCATGACACAAAGGCCCTGCAGGAGCAAGCTGAGTCTGC
TAAATTTATGGCACAAACTGGTAATACAATAGTTATGTTTCTTTACTTTATTTTGTTAAC
TAAACTTAATTTCATCATGCATGCCCTCTCTTGTACTGCACCTTTTAAGTGGAAATGTTT
TGCATTATTATTTTTCCTACTCATTCTCTATTGCTACATATGAACAAGGAAGATAAATTT
CCCATTTCTCTATGAGTATTTACTTTGAATATAGAACATAATTGGGTTTTGTGGGTCTGT
TTGTTTTATTGTCACATAGTGAGTTGGCAAGTGGATTACTCATACAGTATATTCATAGAA
CATTAATTAAACAGCAGTTTAAAACTaaggccctgatgtagttaatcatttcctccaagg
cgtgataaattaaatgtcattcgatgaaaacccaccccttcagccaaatatgaaacacat
gcttggcaaaaattgaactgatagatgttgcccttagagataaaatg
>NODE_498_length_300_cov_1.140000
ATGAAATAACTTCCACAGCCCCTGCACAACCACTTCACACATTACACAGAAGAAACCCAC
AGTAGTGAGTTGACGGCTTCTGGAAGGTGACATTAGCTCGCACATTTTCACAAAGGCCTG
CGCAAGCATCATGTAATAAAACATAATGACTCAAACACATGCAAGGGGGAAGTTTAACAC
AGGAGGCTGACACCTGAATACACATAACACCTAACAAGTTGGATTTCACATCTTTCACTC
ATTCACACACACCTTTCCCCATCTTGCTCCCTTTTGTATCACACTTACACAGCCATGAAT
ACAATTCATCTCCTTGCATGTACATGTTAATTATGTGCTCATGATGTCACCCTTGTAAAG
TATAAGCACACTTGTGTTTTACTGCACGTGAGGTTTCTTTACACTGTTTGTGCAtgtaca
ggttcaaagtgctacatctgggcc
>NODE_499_length_298_cov_1.107383
GTTGTAGAAAATAATTTGGCTTTCTCAAACTGCTGGTCTCTCTGCATGCTGTTGATCAGT
CATTTATTGTCTTTTTGAATGTGGAACTCTTTGGTTAATATTTTGTATTTTATTCTCTGT
ACGATAATTCTCGCTGGTTTTCTAATTCCTCCTTGTTTTATTTTACGTCTTCCGATTCCT
TTTATCCCTGAAATCTCATTTTACTGCCTTGCTTATTTTCATTCCGTCCTTCTCTGACAT
GATTTTCACTGTTTCCTGTCATTTGTGCCATTTTATTTTTTTCTGAATTCACCTTTTCTT
CTCTTGTCGTGAGATTTTTGGCTCTTCACCTCCACTGTTCTTGTCAAACCTTTCTTTTCG
GACTTTCTCTATGTTCTTCCTGTTTTTTCTTTGTTAGTTTTTcactcttcatcactttct
tcttttcttattttacttcaac
>NODE_500_length_357_cov_1.495798
CCTCATCACTCAATCTGGAGTGCCGAGTGTGTGCTGACCGCGCCTCGGGCTACCACTACG
GAGTCCACGCCTGTGAGGGCTGCAAGGTGAGACAAAAGTTACACATATACACCACACAGT
CATATTAGTGCTTCTATCTGTATGTAAGACGTCAGAGAATACTTGAACAATGTAGGCATT
AAAGAATGACCGAATGGCCTCCACTGATCTCTCTCTTATCTCCTCATCCTACTGTGCATT
ACCCAGTCTTGTTTTCTCCTTGGGTTGTAGTTATGTCAGTATCCATCAGTCTCTTTCTTC
CTCACATATATATTAACCAGATTCTAAAAAACACAGTAAATCATAATTTGAGGTGTAACT
GAGAAAGTAGGACATGCCAGATCCAAcccagatgcagcgtgtcttgtgactaactataac
tcctaaaagcatcagaaatactaagctcggccttcacacgtgggcgctcaataatctttc
agttaattgtttaccagttat
>NODE_501_length_582_cov_8.745705
GCCCTTTTTTTTTTCTTTCCCTGTCATCTTTTTACAATGTGCCAATGTTGTGTGGCCTTT
AACGTAATTAATAATGGATTAATTAACCAAATTAATTCGTAGGTTAGAGACGTTGTTCTG
TAGTGAGGCCAGTCAGTTTGGATTTGGGCCCTGATGGGTGAGGCCCTTTACAAGCCGATG
TTGTTCATGTTTCTGACAGTGCCAGCCCCCTGTCTAAAAGCCCTAGCAAGTGCCATTTGT
CTCCGGGTTAACAGAAAGACGAGATATAGGGCGGGCTGAATTATTTAAGCTCCCACAACA
CATGCACTTTTGCTTTTCAAGCATGAGTTATAATTTAATTAGAAACTTCTGGTGCGTTGC
TGGCTATTTAAATATTAAAATCTTCCGCTGATCACATTGGATTAGCCATCCCTGTGAAAT
TCCCTGAGATGTCAGTTGTTGTCTTTCTGTCTCCTCTCTCTCTCTCTCTCTCTCTCCCGC
TTCTCACTCTCGCCGCTTTCTTGCATTTCCATCAGCGTTTTTCTGAACTCCCGCGCTCAC
CGATTGTTTGTCGACTCCTCCATTAGAGACAAAGAAGTCGTCATGGACCTCTGGGAGCCT
TAATGGGTGCCAGTGTGCACGAGTGTGTGAACACAGAGCTGACCTGATATGAATAAAGAG
AAAGAGGTtgtctcataatcaggcctggacgggaagatgatcgcattagccctcctcccc
tgacac
>NODE_502_length_325_cov_2.621538
TAGGGCCCCTGTAAATCCTCAGGGTGTTTGAATAATAATGCCTGCTGCTACTAAGCTTAT
GTGGCTTACTGATGAATAAGCGATGAGGGATTTAAGGTCAGTTTGTCGTAAACAAATGGA
GCCTGTTATGATTACTCCTCAGAGGGCAAGGATAATAAAGGGATAGCTGAGTTCTTTTGT
TAGTGGTTCTAGTATAATTATCATTCGTATTATTCCGTAACCCCCCAGTTTTAGAAGGAC
GGCGGCAAGAATTATTGAGCCTGCAATAGGGGCTTCAACGTGGGCTTTGGGGAGTCAAAG
GTGTGTGCCATATAGGGGTATTTTTACTAGGAATGCGATTAAGCAGCCGGCTCATCAGAA
TTTGTCAGCAAAGGATGAGAGTTCTATTGTTGGGGCATATTGAAGGGTGAGAAGTGATGG
GGTTCCTGTGTTATTTACGAGAAGAAGTAGGGCGACAAGTAAAGGGAGg
>NODE_503_length_297_cov_1.734007
CAGCCTCTGGACTGGATCTGAGGCCTGGCTGGCTGCAGTCTGCTCAAAATCATTGCCAGG
TGTTCACAGTCAACCATGGACTCAGGAAGAGGGATGGGAGGGAGGCACTTCAAAAGTAAA
CAGCAGGCTTATATGGAACTAGTTCTGTACATCTGCCACTTGGTGGAGGGAAGGGAAAAA
AATGAAACAAGATGCAAAACAAAGAGGGAAGAGCTGCAGCTATTGATGTGCATCAATCTA
CAAACTGAATCTAATTTACAGCCTCGAACCAGCTGTCCACACACACATCCAGCTAAACCA
GAAAAATATCCCATTAAGGCAGAGAGGAGGGCAAGGCACACCTGATCTCGCCTTTAAAAC
ATGCAAAACATCCTGAGCATGCAAGTCCAGAGCGCTGAGGAAACGAAGACActgaaacta
gaccagcactggtgcacctaa
>NODE_504_length_591_cov_14.108291
CATATTCACTTAAGCAGCTTCACTTTTCTTTCTTTCTTTTTAAAAGTGAATAAGGAGAGT
GAAAATGAACAATAGAAATAATTTTAAAAGAATACGGACTCATTGGCCAGGATGACAAAG
TGACCTAACAATGGCATTACAGGAGTTTGACAGAAGACCTACAAAGTGAGAGCGAGATAG
AGAGAAAAGTCATTCTGTCGAGTCCAGTCTTTTGCCCCAGAAAATGTCACTGCGATGACT
GAAGACACAACGTCCATTTCCACCACCATCCGCTCGCTCTATATCTCTCTTTCTTTCTCA
TTCATTGTCACTGCCTTTTCCCTTTAAGTGCACTTTCGCCCACACCACTTGGAAATTGAT
TGAAACAAAATGTCACAATTATGCCCTGTAGCTCGCCGCTTCAATTATTCATCAATTAGG
GGCTAGGCTCCTTTTTTTCTCTCCTCTGAGCTGATTTTTCATTCAGTTTGCTCGAGATGT
ATGGCTCCCCTGCTGTTAACCAGTCCAAAGTCATTAGTTTCTGGGTTTGCAATTAAACCT
GATGCATTATGCATGAGGCTCCGACTCAGCAGACACACGCAGCAGCGGCCGCAGCAGCTA
GCGAACGAGCTAGTAAGCTCTGGAGGCGTGGATGGGAAATTAATTTGCTAGAAATTAAGT
TCTCTCTATCCCTCCCTCTCTCTATCTTTCTCTTGTCTGGCAGGTTGGAACAGATGCCAC
TGGCTAGAGATGGAG
>NODE_505_length_300_cov_1.610000
CTTTTACAGGAGGCCTGGGCAACGCCGGAGAACAGGCACTGCCGGGGGCGATACACATCC
CTCAGGTGGGCCTTTCATTATGGATGATGTTTCTGCCAAATTATTTAGACCCTGAGCCCC
AGCAACATCCCCGCCCTATAAAAAGGCCCAACACAAACAAACACATGCATGTGCACAGAT
ATACACACTCCTAAGTCCCACTGCAATCCCCCTCGTCTCTCTTTCTTTCTTTACAAATTC
CACTAACACAAACATTAATCCTGCCTGATCACATGTAGGTGTGTGTGTGTGCTGTTCATT
AGTCACTCTTTCTTTGTTCTGAGGGGGTAAAGAAGTGAAAGCACGGCCCTTGTGAATTAC
ATCTAGgtgtaggaagggacgggaagctaaggatgaggaaaatattcatcatgtgtatgc
cactgttgttcgcggtgccatgca
>NODE_506_length_970_cov_8.028866
AAAGGAACCGGGCAGAGGGTCTGATAGATATTTTATCGCCCAAGTTAACGGTTAATGAAT
TCCCAAAGTGAAATCTGTCACTTCAAAAATAAAGAGGAAGGCAAATTAAAGGGAGATAGA
GAGAGACAGGGGAAGAAAGGAGCTGGAGAGGGTGACACAGTTTTAAAATGCCCTATCTTT
TGGCCATCCCCGTTTTTCAATGGAATAAAGAAAACTCAGCTCCTTTCTTCTCCTCTTTTC
TTCCTCCACTTCTTTTTTCTCCCTCTCATCCTCCTATCTCTCACACCGCTTTTCTCTGAA
AAAATTCTCATGAATGATTTATATGTGTCTTGTTATCAGCAACGATTTCTATAGACCCCA
ACGCATTCACCAAGACATTTGTGGCGTAATTGTTAATTTTAATGCCATAATGGCTTCAGA
TGGGAGCTCTGATTAGACATTTATTACACAATTAAATGAAACATACTCAAGAATCACAAA
AGCCTTCCGTAATTATTTCAGGCCATTAATAAAATGGGCATTAAATTATATTGGACACAA
AAGAGAAGTGAAATAGATTTCCATTAGAGCAATAGAGGCAGAGAGGGGTAATAGATCCTG
CCTGAATTCACTCTGAAATTAATTGTTGCCCAGCCTATTTCCACACACAGTGGAATAAAT
GAATGAGAAAAGAGAGGAAGAGAAGAACGAGTTGGTGGCCGAGAGAGTGAGGGGAGGGGG
TTACATTAAGAGCCTCTGATAAAAACCTTTTGTTTGACATACTACAATGGACCCTCAATT
CAAGAGAGAGAGAGGGAGAGTCGGACCAATTTCAATCTTACTCTGCCCGTCCAGGCTTCT
GACTCGAGGTTATATCCTCTTTTCAAGTTTGCTTTTGAATAAACAGCTATCAAAGATCTA
CCTGCGAATGCACATATCAAAATGTTTTTAGGAAGTAACGTGCGGGGCAGCCAGAGACAA
CCGCTAGTTAAACTGTGGTGCTAGAAATGACAGGAAATCAATCTTTTCTTCCATTAATAA
ACGACCTGCCGGGTCCGAAGTGACTGTTTGACGTCAAGTCACCTTCCAGCTCCAACATGA
TATAGGTCAAGCTGAGTAGATTAAGAAATAAATg
>NODE_507_length_408_cov_7.176471
TTTTTTAAACTCGAGTCACATCCGCAATCCCGCGGCCCTATAAGGAGCTTTCACGCTTTT
TGGTTTGCTTTAGATGTTTAATACCCCCTCTCTTTTGTGTCAGGGAGCTGGAGAGGCGTT
AAGAAGCGCTGATAAACCCCACTTAGATCCCTTCCTGGCCCGTCACCCTGGCCTGCCGGG
CCGCTTTAGCAGGGAACTGATCTGTGACGGCCTGCCACTCAAACTGAGCACTTCTGAAGG
CTGACACAATGGAGTGAGCAACACACCAGAGGGCCGGGGGGTGGGTGGGGTAGGGGAATG
GAGGGAGGGTGAGGCAGAGGAGGGAGAGGAGGCCAAGAGGTGCCCTGAAAGAAGGCTAGA
GGAGGGGCCAGAGAGCATCTCCCTGTTATCTGTTCCCTCTCTTTCAGTTTATGCAGTTTC
CCTCCTCCCTCTTCTTGCTGCTTGATACTGTAGAGCTCGCGCTCTTTGACTGTTTGTCTT
CTAGTCGGCAGTAACACACACAAAAGCCCCTTCTCTGTTGTTTGTCTCTCTGTGGTCatg
gctatcagtgtg
>NODE_508_length_529_cov_8.317580
CCACCCCTTCCCTCCCACTCTTTCTGTCCATCCATTTTTGGGTTTTCATTTTTATTCATA
GGGTGATCGGGGTGGAGGGAAGGGTGTCAAGAAAGCAGGGGGCAGTTTGTGTGGGTGTGT
GCGTGTCGGAGGAAGGGATTGTTAGTCGGCTGATGCCAGTGGATGTAGGTGCAGGCCTCA
GACCAGGCCTGCCAACAATAGCCACAGTGTTGTTTGGGTAGTTGCGTCCAGGACTCTTGG
ACATTCTTCCCATGTCAGTATAATCACTACTGGGAGGTAGCTCCATTACGGATTACCATA
TCATTAATAGTATCCATGACTTTTGTTCAAAGGCTACTTGTGTAATGTTGCCTTGTGGAT
GACGGCTAATCCGCTGAGCTGCAGCTGTAGGAAAGAAGAGGGGTAGATCCCACCACCAGT
CTCTCTGCCTCACACACACACACACATATATAGACACCCACACATACAAACACATATAGA
GGCATCTCTCTGTCTCAGCCCACGGGGATCAGGCCACTGAAAGACAGATACAAACAACAG
TCAAATACAAAGTTCCCCCCATAGCGAAAAAGAAACATCCATTCTACACTTCCCAACTGA
TCCCCTCCTTAAAGCCAAAGACCAGCCCCCCGCCACCACCTCCGCCTCCTCGCCGGGCCC
Tgagttggctgtc
>NODE_509_length_463_cov_12.524838
TAGCCCTTCACATGTCAGATAATACACTTTTTATGCACTGTTCTAAATGGAAATGAAAGT
GACAGAAATTCCCTCCAATGTCTGATTCCAAATCCCAGTATGAGGCGAAACCTAGGTAGT
GAAATTAGGGGAGAAAGCTGGGGATGAGGAGGAATGTGGAGCTGTCAGTCAGTCAGTCAG
TGGGAAGGGGGATTATGCAGAGCTCAGAGCAGTAATTGAACACCATCGGGCCCGCCCTCA
TTTACATCTCAGCCTTCTGCTGGCTTTGATTGGCAGCTGTACATGAAATGCCACATCAGT
TGAAAGTATGTTGTGAGCTGGCACTAACAATCCTGTGGCTCCGGGGAGACCTGCCATATT
GTAATTTGGTTATCAGGCATGAAGGAAATAATTCTAAGTGCCAGGAAATGTGAGGCAGAA
TAAATGCTTCATTGCTGCAAGTTGCCCAGGGTGACAGTTCTTATTTAATGTACAAGAGCG
TCCCGTTGCCTGTAGATTTGGGGAGCAGAGAAGGGGAAAGGAGATGTAAACTAGGAGGTG
GAGAATTTTCACAAAGACGGCGTTAAAATGGAAACCTGAAGCAAAAAAAAAAAAAAGATA
ACAGATA
>NODE_510_length_316_cov_1.218354
AGCTATGTTTACCGGCACAGACACGGCGTTAACCGTCTATTGTACTACAAGCTGCAAAAA
AACACACAAAAACCAAACAGTTATGCATGTCAAATATAATATAATATAATATAATAACTA
GCTGCTTTTAGAGCTGGTTTTCAGCATAGTTTAGGCGTTTTCTTCATTTTATTGACCGAT
GAATCAATCAAACTTTATTTATATGGCATGTTTCATACAAAATTAAATGTAACACAAAAA
ACCTTGCAGAAAAAAGAAATAAAAATGTAATAAATTAATAACATTTCTTAAATAACCTGT
GCAATGAATAAACACCAGATGAGATAAAAGGAAATAAAATAAGACAAATAGAATAAAATA
ACTTAAATAACAGATAGATTGGTGCAGGACAAAAAGAAATCAAAAatcataaaaacagaa
taagaaattaagaaaaatgaagtaaaaaaaaaacagcaca
>NODE_511_length_486_cov_7.705761
CTCGTAGCGTGACTTCTTCTTGGGCATCTTCTTTTTGCCCTTCTTGCCGGCCTCCTCGGC
CGTGCCGCTGCCTCCACCAGTGCTGCCATTGTCGTTGTCCTCGTCCTCGCTGTGCTCGCT
CTCTGCATAGTTCTTGGCTCCGCCCTCCAGCGTGCAGCTGCGTCGGGGCCTGGAGCTCTC
ACTTTCACGATCTCCCCGGTCCCCGTCCTGCCGACGGGACTTACCGGCCTCTCTTTTGTC
CCGGTCCCTGTCTCTGTCCCTGTCCCGCTCTTTCTCCCGTTCCTTCTCTTTGTCGGCCGT
CATGATCCGCCACGTGCCTTCCTCAGTCCTCTCACGGCTGGGCCTCCGTGAAAGGTAGAC
TGTGAGCCTGGGCTTCAGTCTTCTGAATTTACCAGTCAAATCCAGGGAAAATTTGGCCAC
ACCAACAACCCCAGTGTTTCAGAAAAGCTGTGGAAGAGGAAAAAGAAGGACAATTAACAT
AAGCGTATGTCAATAACCATCATCTTTACAATACAGAAGCTGCATGTTCTCAGTTAAATT
GCTGTTTTGTACTGTAGGAGATCTTTTGTGGGTGAGAAACACAAGATTAGTTCCTGGAGA
TGAAGCAGCTGTGCTGACTCTTCTCAACAt
>NODE_512_length_413_cov_2.869249
AAGCCTTTCTACAGCTCAGGATTTTTTTATGGTTAGTTATGATGGTCAGAAACTGTGAAG
TCGAAACATTTTCTCTGACAATCTGCAGGATTGCTGTTTTTATGCTCTGAAACAGCATTT
CATGTGCTGAAAAGGCCACTTTGGCCAAATGGTGTGTCCTCTCAATACATTGACAAAATG
TCACTTGAAACAGCTTTTGCCTTCATATTTATCATATCTGAACACACTGTGAAGTTAAAA
CATGTTTGTAGACATTTTCTGTGACAATCTGCAGAAGTGCTGTTTTAATGCTCTGAAACA
GCGTTTCATGTGCTGAAAAGGCCACTTCGGCCAAACGGTGTGTCCTCTCAGTATCTTGAC
ACAATGTCACTTGAAACAGCTTTTGCCTTCATATTTATCATATCTGAACACACTGTGAAG
TCGAAACATGTTTGTAGACATTTTCTGTGACAATCTGCAGAAGTGCTGTTTTTATGCTCT
GAAACAGCGTTTCATGCGCTGAAAAGGCCACTTTGGCCAAATGGTGTGTCCTCtcaatac
attgacaaaatgtcact
>NODE_513_length_557_cov_14.427289
CTCAAAACTGTATGACAAGCAGATACATCAGTTTACTTTACAGTAGAAATACTTAAATTA
CCAATATACTTTTTTAAAAACTAATACTTACACACACACTGTCAATTATACGTCCACTGA
AAGGATCATATGATTTAGTTCTGACTGTTCTCTTCTGTAACGTCCAGGATCTGCTGGCCT
GAGATGAACTTGCGATTACAACCTGTTGTAGTCTAGCTGAGCTGAACGCCTCATAAGTGG
AGCTTTTGCTTTTTTATTGATCTCTTTGTTTCTCATAGCTGGAAGGGCACAATATTTTCT
CCAACCTGAATTCCAGCGAGTACGAGCAGGTGCTGGAGATCATCCGAAAGGCCATCATCG
CCACGGACCTCGCCCTGTACTTCAACAACCACCAGCAGCTGTCGGAGCTGCTCACCTCGG
GTGTGCTGGACTTTAACAACCACTCGCACAGGTCAGACCATGACTCACACAGGTGCACAG
GTCAGGTCTGGATTCAAACCAGTTCTCATAGCTGCGAATACAGAGAAAAGCAAACCTGGC
GTGCATGAACAGCACATTGAGTTTCTCCACATGGATATAACAAGGCTTTGCTCCCCTCCA
GGGACCGTGTGATTGGTCTGATGATGACAGCATGTGACCTGTGTTCTGTTACCAAGCAAT
GGCCAATCACACGACTCACAGCCAacgacatctatgctgag
>NODE_514_length_524_cov_3.982824
CTGCTGAACCTCCAGGTGTGCCGCCGCTGAACCACTGCACTCGCTACACTCATCACTCAC
CCGCCGCTTCACCTCACCCCCGTTCTACTCCCGCTAACTCTCTCGGCTTCACCTCCTCCT
TCCACCTCCCCCTTCCCGCCGACTCGCTTCACCCTCCCGGCTCCCTCTTCTTTCCACTTC
CTTGTCTTTACATTTGTCTCGGCTCCCTCTCCAGTGCTCGCCGCACGCCTCCTTCTCCTG
CCTTCCCACTTCACCTCCCCTCCCTCCCTCCCCGTGCCTCCCCTCCCTCGCTCCTCATCT
CTGTCGCTGTTGGCAGCCTATTTAAATGCTCCATTGGAGAAGGATTAAGGTTTATGCAAG
GTCAGTGTGGGATGTGATAATTATAATCACAGCTTTTTGCCTGGCCAATGACGGCCATTT
GTTATTCTCAGCTCAGTGGCTTCAGAAGCCCCTGGGGGGAGGCTGGTGGGAGGTGTTGAC
AAGAGGCTGGCTGATTTACTGGGCCTCCCCCTCCTTCCCCTCCTCCCCCTCCTTCCCCTC
CTCTCCCAGCACAGGCCTGGCTTTGGGCTTTTGCATGCCTCCGCCCTCTGCCTCCTCCTC
CTCCTCCTCTCTTCATCCCTCCCTTATCTCCGCTGTCTTCCTCTttgtacactcacccct
ctgtctcc
>NODE_515_length_308_cov_1.016234
CAAGTCATGTATGTGTTCCTATTTGAGGAAAAAGGGATGATTGGAACCGTCTTTCTTAAA
GAAATGAAAAGCCTACTGTGGGTAACTAGGGTGCAATGAGCTCCCTCATTTAAGTTTAAT
CAGCTGATCACTAAACCAAATGTTCAAAATGATTAATTTTAGTCATACTTTCAAGGTAAG
AGTATAGAGAAGGCCTAGGCAGAAAATCTCTGATTCATCACTTAGACAGCTCATTGCTCT
TGGTGCACAGAAATTCTTAGTGCAGCCATGTGTAAATCATAGTTTTACACAAACCTCGTA
attactgtcagcatgggcttgatgaggaaagcgctttcttcccagctgtagtgagtagtg
tgtgacaaggtttggttttttgatactctaaactttctgcaggtgtaattgatgaatgca
gatcagctgccaatattaattaagtattggca
>NODE_516_length_296_cov_3.260135
AGGCCTCCAGAGACTCCATGGTCCTGCCCCCAAGGCCAGATGCCCCGCTGGCATTGTAAG
AGGAGTACTGCAGTGCCTCGTAGGCCTTCAGGTCCAGTTTGTGCTGCTGCTCTGAGGACG
ACATGAGGTTGTTGATGGAGAAAGGGTGGTTGAAGGAGTAGTGCGGGTCACCTTTGATGT
GTAGCTGGGACTCATGGGCCATGGAATGCGGGGGCAGTGACAGCGAGGACAGCAACTGGG
AGCCGGACACCTTCAGGTCCGACCCCACTCCGCCCCGCAGGTCCAGGCCGGGTGGCGAAG
CCGCCTGGCTGGAGGACGGCAGGGAAGAGTCCAGGAGTCCCGGAGGTTTAATGACATCCA
CTGCAGGAGACGCTCCACCTCCCCCCtgctccttcctgccgtccgacttggtcgacatct
tcttctcacacttgaacctc
>NODE_517_length_446_cov_7.392377
CAATTCTTTTCTTCTCTCCAGTATCTTGCACTTAACACATGTAGCAATACCTACAGGATG
GGGAAATTGTGTAATTCACCAGTATTTGTTTAAGTGGAATATTTTATTTCTAGATATTGT
TTGACTTTGTATAAAAAAATATATACTGTACAGATTCAAAAGTATATTATGACAAAAAAA
CTTTTAGAAAAATATTTATTTTTACTGTTTTGTAATTTAGACACAATACTGTAGCTCCTC
TATTGCCAGACTTACTGGAAGTGCCTCTCGATAATGTATTACAAAGTAACTATACAATAT
ATTGGGATTATTAGAACCTGTCACTAGCAGAGCAGTGTTGATGTTGTAATGTGAATATTG
TTGAATAATAAGATTTATAAATGCTGTACATGTGTCTGTGTTGTCCTTTAGCCATTTCTC
CAGTAACTCATGGGAGGAGTCTCACCTTGGGTTTACTATATTCAAGTCAAACATATTTTA
AATTACAAAGTTCAAGTTGTCATTGGATAACACTGTAAAGTATCACTTTGCTAGGGTCTA
GCCACCATATACAATGAGGGGTACaagtcgccaccaatgttcagatatgc
>NODE_518_length_595_cov_10.043697
AGTCAGATAAAAGTAGTTAAAAGAAGGAGAAACGGAGAAGGTGGAGGGGGGGGGGGGCGC
AGGTTTGAAGGAACAACAGGAGAGTGACTGACCAAATACTCAGCGACAGAAGGAGAGAGG
AAGACGGATGCAGAGAGGGAGAAAGAGAGAGGGGGAGAATATATATGCGGTGGCCAGTGT
TGTGAGACAAGGCAGGTTGCTGTCACTTTAAAAATGACTGTAATAAAAGTGACCGTCGGA
AGATGGATCTGGTGATTTTGGCTTGCTAATCAGTCATCTGTGAAGAGGACCACAGCCCAG
ATTCAGCGGCCGCCTGACACCTCTTGATTGATGCCTGTGCCCGATAAAAAAGGCCCATTA
ACTGTCCTCCTATTAAACTGGGTGAAATGGCAAAAAATGCTCCTCTCTCCCACTCTGCTC
CTCTGATCTCTCTTTCATTTAAACCATATACCTTTTATATTTTCTCCCCCTTTTCTTCCT
CCTTATCAGTCCTCACTGTTAAGGTACTCTGCTCTTCCTACAGTTATTATTGAGATCGTG
GGAGAGTGTGGGAGTAGATGTTAATCAGCAAGGCCTACTCGTGTTTGCGTGTGTGTACTT
GTTCCCGTGGCCACCGGATGTCACATACTGTATTTGAGTGCGGCCGTCCCGCTCGGATCA
ATAGACAAATAGTCAACATTTcagctggtacctgcgtgactaattctcgttaggtatgca
aatgagctcgcatcatcgg
>NODE_519_length_295_cov_2.033898
TGGGTTAAAGTATACGTACTCTAGAGCGGAAGAACTCCTGGTAGTTTCTGGCCTCGCCGT
CTCTCTCCATGATGTCGTAGCGTTCTGGATCCAGGCCATGGTGGGAGGAGGTGGGACTGA
CATCGACCAGCCTCTCCACGGGAGGGTCGGTCCAGTAACCTCCAGACTTAGACAGCAGGA
TGAGTGGAAGTTCTCCACCGATGGTCAGGAGCTGAGACTGAAACAGACTCCAGGTGAAGC
TGAACACTGTTTATTGTGGTAATAAGATAAAGGTCAGTGTCAACACAGGAGCTGGGAAGG
TCTGAGAGACCAGGAGAGCTGCTGGTTCAGCAggatggtcctcagagaacatgtgcttat
ctgaatcagttcaccaagacagaaccacaatatacacaacacattacacagtgttaaaac
acacagttctcacactgtt
>NODE_520_length_510_cov_11.611765
CATGGAAACAATTTTCAAGGGCTTAGAACGTGACTGGATGAAAAGGTTAATGCTTTAGAG
TGCAAGGGGATAATAATAAAAGAAGGGGAAGCAGAGCCCTGGTGCTCACCTCCAGCGATG
AGCCTGGCTTCTTCTTCAGCTCCTCGCATTTCCTAAATTTGCAGATCTGGTGGCCCGTTT
TGCGGTTCCGACAACTGCTGCAGACACCACAGTTGATTAGCCGCCTGCAGGGTGCACAGA
CCCCACACCTTTTCCTTTTCTTCTTCGCTGGGTTTCCACTGGATGCTGAGGAATTATTCT
GTGGGCAGTCTGCCAGATTGGCAATTTGAAACGCACTGTCTGTAACGGCTGCTGAGGCTG
CGGGGGAGTGAAGGGCTGTCATGACGATGACCCCGGGAGGTAATGAGATGCCCCCTAAAG
CCGGAATAGCGGAAAAAGTTCCAACGCGTTCTGGGAGATTCATTATCTCTGCTTCAGCAG
CGCCGCATTTCAGCTTGTTCATGCATTCTCCTGCTAAAGGTCTGCAGTGTTCGGGGGATA
AGGTAGAGAGGAAATTATTATTTGCCATTTGCAGCGTCTCTGGCGGCACGCCAGGCTTCC
CCGGCCTCTGGGAGTCATTTCTATGCATGCTGGTCCTATTAGggtttattgccg
>NODE_521_length_298_cov_1.053691
AATACGCATCATAGTAAATGTCATGTCTTTTTTGTTTTAAAAACTCATTATGGCTAGTGC
TGTAACATGACAAATGAAACCAGATATCAATTTTGTACTAAAGGCAACAAAAACACTGCA
AAATAGCAGAACATGTACTCTGCACAGCAAAAAAATTGAAAGTGTTATTTCAACTACCAT
AGTGTTAAATTTAACACTTTTTCTGTGTTTATATAATTCTCACGGGTAATTCTCCGAGTT
AAATTTACACTTTTGAAAGTGTTAACATTTTAACTCCCTCATAGTGTTAAATTTTTAACA
cccacagtgttattttatcaccaataaaagtgtattttttacaccaagttgtgttgtttt
ttaacactaggtgtgttaagttattagatttccagtgaaaattttttacacttccagtgt
attattaacactaagaagtgat
>NODE_523_length_457_cov_1.203501
AATATTTGGCGAGCATTCACATCTTGATAAACTCCTCTACTGCTCAACCTTTATCTTTTC
TTCATTAGTCTGACATGTAAAAAAAATCTAGTGTTATCAAAATGTGCCATCACTTGGGTA
AACAAGTCCAATAAGTTGCAGAAGAGAGTAAGAATTTGTGCCCTGATTCCACATTACATG
ATGGCCAAAAAAAATCATTAATTTCTGTAATAACCTTCAAGGTATTATCAACAAATTAGT
TCTCCTCAAATTACCCAATCAATTTCTATTTCTATATCTGATTAAATGTGCTCTGTTGTT
TGTGGTTCAGTGTCAAAGGTTAATGGCCAAGATCTTGAGGTTAATAACAAGCAAATACTA
ATTAGAATAACAGTGTTTGTCATTTGGGCTGACTAATGGCAATTTTGTTGATTCAGTGTT
GGAGTAAAGGGTCATGGTCCGCAGGGCAGGAGACCCACGCCGCAGTATTAAGACATCACT
GGCTACAAAACATGTCTTACTATTGAGTTGACAGATGAATAATGTGTAAATGAGAGatca
taaaaactttagtagatgatgtgagtaacgatcttttgccatacattcagaaatcaggct
a
>NODE_524_length_529_cov_7.599244
CCGTCGCTGCCGAGGAAGAGGACTTTGCTGCGCGTGACACCGACGCGGAGGTCAAAGGTC
GCCGGGATCTCCTCGTTCTTATGTGGCTTTATTTAAAAAAAATTAATGGCGGTTTTGCGC
GCCACAAAGGCGTCTCTCCCGTCTATCAGGTTGGCTGCCTTACCCAACCAGCTCCTCCTT
CCTTTTCCCTCCCCCGGCTGATCTCTCCTTCCATCCCCAGAGGGGGTGAGGGAAGTGGGG
AGGATTTTCGTGCTGCCGGGGGCGACAGGCTCTCTGTGCCATCCACTTACACAAACGGCA
GGATCAGCGCTCCACACAAGAATAATTAGAAGATAATGGGTAGTAATGCGGCCCGATCTG
TCCCGATTATCTCCTGGCACCGACCGGCACAGCGCCATCTGGTGCCAGATCTCGGGGCAG
CGGCTGCTCTGCCACATGAAAAGAAGGTGGGCTTAGGCTTAATCTCACACCCCATTCTGT
TATTGACTGTCTGTGCGGTGCTGTATTCAAAAGTGAGAGTGTGTGCGTTCGCATGTGTGT
CAGGCTGTGTCTGCCCCTCCGAGATGGCGGATATTTATCACAGAGAAAAAGTGAGATTGC
ATTTATATTACATGTATAGGTGACAGCCGGTGTTGCCGAGTGTCTTGGTGATCGACagta
aagcagagtgttg
>NODE_525_length_846_cov_5.745863
AGGCTGAGTTTAAAAAATACAACAACAGCAGCAACATCACAATTTTACTTAAAAAAAATC
TATAAATGCCTGTGTGGGTGCAAATGTAGTAAACACACAATAATACCAGCAGGTTTTGTA
TAAACATGCATGAGAGCATGAAATGAGTTGGTATCCTTGATAGATGTTATATATCAACGT
GTCGAGGCACCATGTGTGCGAAGACGTTCAATGGTGCCCACACGCATTCACACAGATGCC
TGGTGTCACCTATAGTGGTATCATCCCTTACAGTCAGGCAGGGATCATCATTGCACCTGC
TAATTACCATCTCCAGCTGGAGAGTTAAATGGAGATCTGTTCTATGTCTGACCTTTGACC
CCATGCTCTTTATGTGACGCACTTCAAACCCTGTTTGGGGCTGGCTGGGCTGGGCCTTAA
TGAGGCCCCATGTCTGCCCTCTGTGGGCTGTGCGCCTTGGATGCCCTGCTTTCATCCCCG
ACCATCTTCCCTTGATGTAAATTGAAAAGATCACAGCTATGGGGAGAAGACCTGTACTGG
AAAGGCCTCTCTGCATAGATTATGAATATCATAACTCAACATTTTTTTCTCTCCTCTCCC
CCAACCACCCACTCCCCTCTCTCCCCCCTGCCACCCCTTCCCTGTACAATGCTATAGTTC
TAATTGGACCCAATGGGGGACTCTCTGCCTTTGATCTCATCACCGCCACTGTGACTTTAC
ACTAAAAAATGTCACTGCCAAATAGGGTTATCACCTGTAGAGCCTGGCCTTCCTCTGATG
CCTGTTCGCATCTCGTTAGCTTCACTCAAACTGTAGAAGTTAATTAGTTTGACAGAGCCA
TTACCGTGGAGGCATACCTGATGATTGTGGCGTAGGCGCCATATTCAAAATCCAATTACT
AAATACACATTTATTTTTGTGTGGGGTATGTAAAGGAGCgtactgtggcgagtgctttgg
tttctattaacaaaagttatattcgttctt
>NODE_526_length_418_cov_1.882775
CAATACATCCAAAAAGGGGGAATGGACGATGAGGGATAGAGTTGACGGAAGACAAAGAAA
GAAGGGAATAAAAGAAAAGTGTTGCAGGTGCAGAGAGTGGGAGTGGAGGACCAAGCAAAA
GAATACAAAGCAGAGGATATGGAAATATGATGAAAGGGAAAAAAGTGCGACAGAATGACA
GGAAAGGTAAGGGAGGCAGGAGGAAGGAAAAAGGAAGAACAGAAAAACAGTGAGGGTAAT
GGAATGAAAGAAAAAAAGAAAACTGGAACAGTATGAAGTGACACAGCAGACACATGCAGA
TGAATGGAGCTAGGAGGTAAAAAGTTCAAAGAAAAAACATGCAGGAAAGGGACTAGTAGG
GGTAACAAACACCCAATAAACAAGACAGTTTCACACCCCATTCAACACAATGTGTAGCAA
GAACCAAATCCCAGCAGGTCAAAAGAAATGCTTCTAGACATGCGTACACAAGTTGCCAGA
AATTACAGTGaacacttattcttgatctttcgtctaacattgagtaaaacttctgcagtt
acatgaagaaagcacacagcat
>NODE_528_length_408_cov_12.041667
TGGTGTGCGATGGCCAGGTAGCGCGTGACGCTGACGCAGAAGAGCATGAACGCCGTGTGG
AAACAGGAGAGCACACCCAGGAAGGCGATCACCTTGCAGGTCAGTGTGCCGTAGGTCCAG
GCAGATCCATTCTTGACCGAGGTGAAGACAAAGGGGAAGCAGATGGCGGAGCGCAGGATA
TCAGAGGCGCACAGATCCAGCAGGAAATAGTAGGGCGCTCGGTGCAGGCTCTTGTCTTTG
ACCAGCAGGATGGAGATCAGGAGGTTTCCGACCACGCCGACTCCGATGATGAAACCCAGA
GAGGTCAGTTTGAGGAACGTGGCGAGAGGAGAGACATTCTGCAAGATGGTGTGGTCCCCT
GCATGGCTATAGTTCGCCATAGATGGAGGAGGGATCATAAAGATAGCGGAACAGCTTCAG
CCAAGTATCATGATCTAGAGGTGGCAGGGGGAGGCGTTAGATCCATTTGGCGGTGTGCTT
TGAAGAGGTTTCCAGGCATGTAGGCAACCTCTCCTCTAAGGCATCCTTTGTTCCTTTGTC
TCATCACACCTA
>NODE_529_length_321_cov_1.146417
ATTCCTTTTGTTGTCTGGTTTTGTTTTCATTTGCTTTCTGCTTTAAATTTTCACTCATTG
TTTACTTTTGTCTTCAATCACGGTCCGCTTTCATTTTTGCATCTTTTGTCTTTGTGTGCC
GCTTACTTTGATTTGTGATCATTATCTACTTTCCTTTTTGCTCACTGTTTACTTTTGTCT
TCACTCACTGTTTACTTCCATCTACTTTTATTTTGACTTGCTGTGCACTTAGTTTTTTTC
TTGCTGTTTATCTTTGTTTTCACTTGTATACTTTTGTTTTCATTTACGTTTTTCTTCATT
CTGTGGTTACTTTCATCTTCATTCTATGTGTACTTTCATTTTCACTCACTCTTTACTTTC
ATCTTTGCTTGCTGTTTATTTTCATCTTTGCTCGCTCTTTGATTTTGTTGTCACTTGTCT
ATTTTTGTTTACATTTGTAGTCATTCTCTGGTTACCTTCGTCTTt
>NODE_530_length_580_cov_11.996552
GATTACAGGGCCAAGAAGCAGAGATAAAAGTACAACCAAAACACAGGTAGCTGCTCTTGC
TTATGCCTTACAAACACATTCACACATACACTTACACACATCCATAACACATGTTCAGAG
TAGACCAAGGATGCACACACGCAGACACACAGCTGCATACACACTAACATCTAATGGCTA
GTCAGTGACACTGAGGTCTTAGCCCCTGTCTGCCAGTCCTCATTTGTTTCCCAGCCCCTC
CTATGTGTGTGAAGCAGTAGCACTTGCTACTGGGTGTCTTGTTACTCCTCAGAAGGTCTA
TTGATTTAACTCTTGCCACAATCTATAACACTATTGTCTTGCCTTAAGTGTCTCATCTGT
ACAATTCACTGGCAGGAGTCTATACATCAAAAACCCCGCCTGCTTAAGGATATTGGTATT
CTGCAACATGCTGGGAATACTTTTTTTTTTCTCTGTGAATTTCACATTTCTTGCACACTC
AACCTTACTTTTTTAAAGCGTAGATGCTTGCAGCTAGGCATAACACAGTCTGGTACAGGT
TTATTTTTACTACTGTTGTGTTTATGAAGTCAATATTTTATTTCACAATATCATATAGCA
GTGGTGTAGAGCAGAAGTTATATTTTAGTTTTTTGTCGATCTGTTGGGACATAGATGAAA
TATTCAGCCTCATAGTGGCATCCTGGAAAAAAATTACATTCTcaggttagaataaacaca
gagg
>NODE_531_length_420_cov_1.719048
CTTGATTCTAATAGCCAACTGGGAGATATTTCTTCAGCTTGTTAAATGTGCTCTTGTTTC
CCCTGACAGCGCTCTCTCAACCTGACAGGGCTGATGGCAGAGAGCTCACATGTGAATGTG
GGATGCAGGGGAGCATGTTAGTGTCCCTGCTAAGGTAGCATCCATTACAGTCCTGGTGTT
CACATGGTGGGAGACGTTATTAGGGAGCTCATCGCCTTTCTCCTCTGAGAGAATGGATGT
GTGATTATGAAGTCATCAGCTATGAACCAGTGAGGCTACGGAGAAGCACCCCTCCTCATG
GGTCCTCAGGGTGCCATTGATTGGTGACCATGTGTTTGTGCCTGATAGACTGTGAAATGG
TGTGTTGCTGCACGGCTGTGTCACACCTGCGTCCCACCAAGGTGATTGATTGGTTTGGTC
ATGTGGAATGTTCCCATCTGGTCTGCAGTAATGCATTTTTTTCCTCATTTGTGAATAACA
AGCACTGGCAGGAGAATAGTTGGGCTCGGAAAAAGGCaaaggccaagcgaaaacattttc
ccctgtccacctcccctttttcct
>NODE_532_length_304_cov_1.026316
AAGTGTTTGCAAATATTTAACCCCCTCCAAGTCAGTATTTAGTGGATGAGATGCACCTTA
GGTCGTAACGACAGAATTAAGCCTAAATAGAAAGGTTCCATTCAGCCTTGCACATCTGGA
CACGATTTCACTTCTTTGCAAAACTGTCAGGTTGCAAAGGAATCGTGAGTAAACAGCTCT
TTTCAAGTGCAGCCACAAGTTCTAAATAGGACTGACAAAGATTCAGGGTTGAAAAGCAAT
TTAAGGGGAAACTTCCAAGGGGGTGAATATTTACAGTGTCCTCACTGTACCTACTGAAAg
tactcagccgcaacctactttatctgtttagttcaactgctcaattttacagggccaaag
gtagagctgaataattctgggaaaatatctaattgcagtttttctaatagtgctgttggt
atcactgggctctcagaaagttaagcta
>NODE_533_length_359_cov_13.933147
CTTTTAATGTTTTTTTGTTGTTTGTTTGTTTGTTTTTGTGGTGGCTGCTATTTTTTGTTA
TTGTGTGTTTACTGTATGAATCACTATATGAGCTCCTAAACTAATTAAATTCCTCTGTGC
ATCGGTAATGGGAAGCTAAGAGATATAATTGTTGTCATTTTCATGCCATCCTTTTAATTA
CTTTCTGGTTCCATTTCATTCCATTTGAATTGACAGCCTGATCAACTTTTAATTGCCAGT
TTTTGCAAACAGCTTATCAGCCTGTTCCAAGCCTGCATGCAGAGTACTAAATGACCTGGT
CAAACACACTCACAAACACACCAACAAGCAGCAAATCCCAGAGCAAATGGATACACGTGC
ACGCTGAGCACACACATGCATACCAACCCTCCGCACCAGATGCATGGTGGAGTTTGACAG
AGTGAGATGCGGATGCAGCAAACAGGAGGCCCATTCATTTCCCTATAGAACAGCAGCAGC
AGGaagaagagggggagagggca
>NODE_534_length_512_cov_1.695312
TACACAAGATGGAGTCTGAAGGGGCTTTCGGTGCTGTGGAGGCCACGTCAGCTGATGGCA
TGTCAGGAAAGGCAGCATATTCTACTGCAGGGTCTTCTAGTGAATCCTCACTGCAAAGGC
TGGAGACAAAGAGGCAACAAGAAAATAGAGAAATGGAGGAAGAGAGGCGACTGAAGGAGG
AGAAAGAGAGAGAGCGGCAGCAGGAGCTGGAGCGAGAACAAAGGAAAACACAAGAGCAGG
AAAAAGAGAAGAAACGATTGGAAGAAGAGAAGGAAAAGGAGAGAAAACGACTGGAAGAGG
AGAGGAAACAGCGCCAGAAAGAGGAACAAGAACAAGAGAGAAAACGTCTGGAAGAGGAAA
AAGAAGAAGAGAAGAAACACCAGGATGAGAAGAAGCGAAGAGAGGAGAAACAGCTAAAGG
AGGAGCAGGAAAAAGAGAGAGCCAACAAAGAGAGAGTGGTGGTGACTGAGGCCCCAGATT
CAGGTTCCTCATCAGATTCTGACTCCAAATCAGACTCCTCTTCACAGTCGTCACAGTTTT
CCTCCTCCTCAGGAGATAAACTCCCACCTGCCAGGCAGCTGAAGGTTAGTGGTCAGACTG
TTGTGGGTATCATTCATTCTCCAGAGGCACGGACAAAGAAATTGTGTATTGTTTGt
>NODE_535_length_729_cov_6.087791
TGTGTGCCACTTTGGCTTTTAGACGACAACAAACTCTTCGACTGAGTGAAGAAGAATTTC
ACTTTGATTATCAAATCAGATCTGACTGATGTGACACACTTGCAGTCAAAAATCACATTC
ATCTTGCTGCAGAATCAAAAACTAACACAAAGGTATTTTTCATCCTAACCTTACTGATAA
AACTAACAAATAGAGATGGATTTAGGGGGAGAAAAGAGTAGTTAATGAATGATGAATTAG
AGACGAGGGAAAACATCATAAATTCTGACAAGGCGCTGTTGTCTGCTGGATGATGAACAG
CACTGTTGGATGGAATCTGCCTCTCTGTGTATCTCTCAGACGCTGGCTGCCACTTTATCT
CTTCCATCCTGCTAGATTACACCTCCAGGGTTCAGGTGGGAATCAATCATTGCTATTATT
ACCTGAAGTCACCAGATGCATCTATCACCACTAAGGTTACCATAACCTCAATATTAACAG
AGGAAAAGCCCCTCTAATAAACAGCAGAAAGGATGGGCTGGCTGGTGGGATTTCATCTTC
CTTTCACTTTTAATAAGGCACTCAGAGGAATAAAGATTACAGGCCATATTTAGCATGCAG
AACAAATCAGGCTCTTCCAGGCTCTTCCTCTCCTCCGCTTCTCATTCTGGTTAGTCATTA
AGACTGAGGAGGAGGAGGGGGGGGTTCTAGTGTGTAGAGGCGTTCCCTGGTTCAGCAGTC
ATGCTGCCGCTCTCTGTGTTCTCCTACTGCCTGCAGCTGCTGTTAATAAGACTTTTCTAA
GGCCTGATATGTGTAAACTTAGTAGACagtctccacatgcctccacaagcctggttggac
cactggctctctcaagcctctatagtgcaccag
>NODE_536_length_659_cov_11.292868
GTTTGTTGTGGTTTTAGACTTAAAGGTACAGAGGCATGTTCCAGGCTTAACAGAGTGTTA
GAGGGAAGTAAGAGCATACACACAAAAAATAACAAAAAAAACAGCCCCTCTATTCAGCCC
CCACACATCTTGCTCCACTGCTCCACTGGAGAAAAGGAGGAATAAAATAGAGTGACCCTG
CCACTAGCAGCTCTCTTTTCCCCCCACTGCTCTCTTCTTCCTCCCCCTTGCCGTGTGAAA
TCAAATTTCCATGTGGCTCCCGTATCTGTTGCACAGCGAGGTGATTTATCAGGGATGCAA
AGAGCATGCAGAAACAATCTTTATTACATCCATTTCCTGCTTGTCAGCCGGGATCATGTT
GGCTGTTCATTAAAGGCGCGGCGCAGGTGAGGAGAATGCATCCCGATGCCTTGATAGATT
GTCTGCTCCCCTGTGGTGACAGCAGCTGGATGGATTGAACAGCGGGGGGCGAGGAGGGAG
GAAAAAAAAGCGCTGACTCCGTCGCTCCCCTTGTCAGACACACTTTTACATGGCCGGCCA
GTGTCATTTCTACCAAACAGTACCACGCACACGCACGCACACACACACACGCACACACAG
GCTTCTGACAGTCTTTGGACTTAAGCCAGGAGCTCGCCTTAATGCATGAACGCAGACGCA
CCATGAGCTTACAAGTATTTACAGACACTGATGAGAAGAAACTGAGACACACATTGtaaa
gatgaggtttatcttattacacagtttccaaccttcggctttcagtgttgaaaacaccac
ccaagcaccacaacctaaaggat
>NODE_537_length_460_cov_7.393478
CCTTTTCCACATATTTTTGTTGTAGTCTTTCTTCTGAGGTTCACAGCAATTTGGTCAACT
GAAAACTTGCTCCATAAATAAACTGGATGTGTTCTGATTTACCTCCATGCCCAGCCGGAT
GTCCTCCAGCACTCCGTCCACCACGTGGATGCCCACGTCCTCCTGGTAGGCCACCAGGCC
GGCCAGCAGGTTGGCCACGCAGTGGATGCTGTTGTACTTGACGTTCCAGATGTTGACCAT
GCAGCAGATCAGGTAGCTCTTCACCTCGGGGTCCTGCCAGGGCAGCTTCCTCATCTGCCG
GAGCACCTTCTCCGTGGTGACCTTGGACAGGTCTTTGTAGAGCAGCTTGCGGATGTATTC
CTGCAGCGGAGGCCTCTTCTTCTTCACCGTCTTCTCCATGGGCGGAGGGTTGCAGTAGTA
GTAGGCGTTCTCCACCATCGTCACGTAGCGGGCGTCCAGATGCTGAGCCTGCTTTTTACG
CATCATTTGTTCCTGGAGGACAGACAGCGTTCAACAAAGCACGAGTTAACATGCAGCTTG
TCTGCTGTGACAGCAGAGCTTCATTCAGTGGGATTACTGAtgtacagctaaacaggtttg
caga
>NODE_538_length_439_cov_17.239180
AGAGGGCGGCGGGGGTGTTGGGGGGGGTGGTAGAGGAAGAAAAAAAAAAAGTGGCAGAAT
TTCCTTTCTGCCTCTGTGACAGCGCTATCTGACAGCGTTTTACATCTCCCCTGCTCTCCC
CTCACTACACTCCACTGTCAGACAAAGAAATTAATACCCCCAGTGACTGTGTTTTAATTA
AGCAATTTCATGCAAATTACACATTTTAGATTGTCAAATAATATACTGCGCAAAATTGTA
GGCAGGCTGATCTGATATGCATGGAGTGTTATTCTTCCAGGCACTGTGCATACATGGAAA
ATGAACAAAAATGCTAATTTCTAATCTATTATGCAAACAGTGGAGATACTTACATAGATT
TGCACGCCTTCCTCGGATAAATACGGCTCTTGAATTCTATGTATAGAATGACTGGGTTTC
TTAAGCAGTCTTTGCCATTGTTATTTATCTTATTTTGTCTTTATTTCAATCATATCTCCT
CTTGCTTTCCAAGCAATGTGTACTCTTTATTCCGACAAAGCTGCAGCCGGCGCGATAGGA
TAAATAAGCAGATGCGAAGTTTatcattaaacaccgtttcaag
>NODE_540_length_648_cov_6.231482
TGATGTTATTATTATTATTGATAATTCTGGTTAACTTTTGGGGTGGAAGTTGTTCTCATA
AGGCCGGAACAAATACGGAAAATGTCACATCTCAGAAGCCTCCCATTTTCCTGCTATGAT
AAAGAGACTTAGATTAGACCATAAGCAACAATGAAAAAGGTGATCAGACATCTTAACAAT
TCAGCTAATTAGTGCCACAGAAGCATCAAGGGTGCAAGAGGATAAAGGTTAGCTAGAAAA
GACAAAAAACAGGTGGATAAGGGAAATAAGGTGGGGAGCCTCACCACAAATCCAGGACGA
CAGAAACAGGTGTAGCCGTAGCCTGGATCATTCTGAATGCATATCCCCTGGTTGCAGGGC
TGTGGAAGGCACTCATTAATGTCATCCTCACAGTGAAGGCCTGTCCAACCTGCCAGGAAC
AAAAGCCCACAGAGTGCCATGGTGAGCCCAGGCTCTCCCACTTCCACCCTCTGAAGTGAA
TATCAATCAGATTCTCTTACATTGATTTGCTTCTTTTTGGGTTCACACACATACACAGAC
AAGAAAAGGCTTTCACTAAAGAGTAAGATGCCACATACATTTTAATGAGCCGAGGCAGTA
TCGTCTTTTTATCACTGTCTTTTTTCGTACTGTATGACTACAAATTTCTCCCTGGAGAAA
AGCAGATGAACTTTGAATGGCTCTGAGGCGCAGACACTATGTAGGCATTATGGTAACCTT
TAGTGACACTTTCCATGGCCCCCTTTCAATCCAGTATGAGTGTTCTGTAAGTGTTAAGAT
GGTTTacatatg
>NODE_547_length_522_cov_10.503832
AACACACATTCACCAATGAGACGACAGTACACCCAACCATGGGAGGAGATATCAAGATGA
ATTTGAAATCCAGTATGAACAGCAAAAAGACAGAAGAAAGAGAGAAAATGAAAAAAAAGG
CAGATAGCAAGAGAGAAAATCTTTAGAGATGCCAACCTCAAAACGGAGACTGCCATGGTG
GATTGTTTTAAAATAATAATAATAATTGGAGAAAAATAACTTTTTGTTCATGACAGGATG
GCACCCCTGAAGCAAAGAGAGCAGAGAAGCAGACTGACAGAGTTCTGACTCACGGCCAGT
AGTGGGAGGAGCAGTAGCAGCAGTAGTGCTTGTAGGAGAGGAAAGGGCATTGGACAAGGA
CACGTGACTAGGACTAGAAACATTGGTTACATCCTGGGTCTGGCTGGTGGTGGATGATTG
GCGTCTCAGAGCCCCCGCCCCCTGAAAGGAGGTGCCACTCTTGAAGGTGTTGACTACTTC
AATCTGTGGGAGGAGAGCGGGACAGGAGAGGACAAATGGCTGCTCAGAGTGACACAGACC
AAATGGCAACACAGGTTGACTGGCTGGGTGACTTTGGTGGTAAAAGGGAGTACAGTGTCT
CAGTCATGACACAATGGTAGGGGGACAGCTAAAGGCCAGGGTGTAGTATCCCGACAACAA
CATGAt
>NODE_548_length_574_cov_11.148084
TGACGCTTCTTTGCATCACTGCATTTGTCTTTGCAACGTACATACGTATGTATGACATGA
TCGGGCTGAGAGTGGGACTAAAGAGTTCCTGATAATGACAAACCACACCCTCAACAACAC
TCCATCACACCATCAACAGCTCAGCAGCTCGCCTCCAAACACGCCTCCCCTGACCCCATG
CGCCGACCTCCCACTGCACACCTCGGCTCCACACACATGCACTCACAATTCAAGCACACG
GACACGTGCACACACCCTGGCGCTCACTTACTTTCAAAGTCCAGGAAAAAATGTGGACAG
TTCTCTAAATCCTTGCCAAGGACCTTAATGAGGTTCCCCATGGCTGGCGACCTGGACGGG
AGGAAACAACAAAATGCATACAGTACGCAGAGCCTGGCAACCCGCAAGAAAACACACAAC
AGGCACATGGAGAACACAGCAGGTTGTGACTGTTTTAGTTTTTTACCCATCTGCACTCGT
CTAATTATCCCTTCTTCCTTTGCTGCTCCATCCTTCTGTCTAAGCAATATGTCCAGAGCA
AAGTCAGACACTCTAGTCATAAATGACACTGATCACAGTTTGCCTCCAATACACAGCGTA
TGCTGTATTCAATTATAGGAGGGCCTAAACCCAGGAGTGAATCATTTAGCTCACTCATTG
GGAGTCACAAGAGCTAAGCGCTGGTTTTAATCCATTTACATTACTATAGTAAcccaat
>NODE_549_length_418_cov_1.196172
AACATAAACAATGCGCTTTGCATTGAAAACGGACAGAATGCAGATGTGTCACTCTTACAA
AAGGATAATCTTCAGGATGGTGGATTAAGCCAGCTTTTGGATTATAATGCAGAAATGGAA
AGGTACAGGTCTTTTGCAAACTTTTATAAAACCAATGGGGCATTTCCACAGACTGCAAAG
ATTGCCCGTATCACGACGCCCATTTTTCCCAGTGCTAGAATTGGTATGTCCCCTTGGAAC
TGTGATAACGCCATGCTCTGGGGAAGGAAATCAGCGGCAATAAACCCTAATAGGACCAGC
ATGCATAGAAATGACTCCCAGAGGCCGGGGAAGCCTGGCGTGCCGCCAGAGACGCTGCAA
ATGGCAAATAATAATTTCCTCTCTACCTTATCCCCCGAACACTGCAGACCGTTAGCAGTA
GAACGCATGAACAAGctgaaatgcggcgctgctgaagcagagataatgaatctcccagaa
cgcgttggaactttttccgctattccggctttagggggcatctcattacctcccggggtc
atcgtcatgacagcccttcact
>NODE_550_length_687_cov_11.382824
TGAAATGATAGTTGGTTGTTGTGCATTGCTGTACCTTGTATAGACCTTAGGGATGAGTAG
TAAGACATTCTCGTTATAGACATGCTGGAATACATTGATAAAGAAAGTAGTTGGCAGACT
TTGTGATTACATTAACCCTCCACCTTACCTCACCCACACACGGTTACTAACACTTGTCTG
ATGCTAATGTTCAAATCAGCAAGCAATGGTTTTGTCTTCTTCCTCCAGGCATTAAACCTT
TCCAGTGTGACCGCTGTGGGAAAAAGTTCACACGGGCCTACTCCCTAAAGATGCATCGGC
TGAAGCACGAAGGTAAACGCTGTTTCCGGTGCCAGATTTGTAGCGCCACATTCACGTCCT
TCGGTGAATATAAGCACCACATGAGGGTCTCCCGACACATAATCCGCAAGCCGCGGATTT
ATGAGTGCAAAACGTGCGGCGCCATGTTCACCAACTCTGGCAATTTAATTGTACACCTGA
GGAGTCTGAACCATGAGGCATCCGAACTAGCAAACTACTTCCAGAGCAGGTGAGGAGTTT
GGGGGCGCCGACCCCCATCATTTACTCAGATCTCACCTGGATCAGAAAATAACTTCAGTT
TAGATTCTAATACCTGAATTTCATTGGATCGTTGTCGTGGCTTTGGTTGTGTAGAATTGT
TTTTAAGATGATTGCCATTGATTTGAATGCTCAAATCAAATGTATCTGAAGTATTTGACT
GTATTTATTGTGGAATTTTAATTTCACTTGTTTAAACCAATCATTTGACATTTGGGGAAG
TAGTATTTTACATTTATTGTGATGGCTGGAtgagaaaaacaataccactct
>NODE_551_length_1006_cov_10.689861
GGATTTAGCCGCCTTGGAGACAGGCATATTCAGAACCCAAGTAAGGCAGTTTTCGTCAAA
TATTCTTGCACTAGGGCAAGAGTTAAATTCCAGTTTGTCTGTTTGACGTTTAATGACTTT
GACAAAACCCTGGCTTAACAGGACCACCAGTTAGCAGGCCCCAGTCTGCAACAATGGTGT
CTTTGTCAGTCATTTTCACCAAATTTTCATTTAAAGGACTACTCCGTAGCACTCCCAGTT
GCCAAATTCTTAAAGACTGAGGAAGTGGATGATGGATGAGCATGAGCCAGCAATCGATCG
ATCTGTCGGCGTCTCTCTCTAACCCCTTTTCATGGCTGGCATCACTGCAGTCCCTCAAGC
CTTCTACCCATTCCCCTGCCTGCCCTTACCTTGCTTCCCCCCCTTCCATCCCTTTTGCTT
TTTTTTAAGTTTGTTTCTATTTGCTTCATTTTTGCTGTCCCTTCCTTTCTTCCCTTCCAG
AAAGTGATGCACACTCGCAAAAGACATTCTGAGCTGTACCATGAGCTCAACCACTCGTCC
AAGTTCCACACCATAGACAGGTATAGCAGGGACCCAGCCATGTCCACATTCAAGGTAAGA
TCATTGCCCAGAAGCGGGATGGGAATCCGCTGTACCCATGCACCTCCACTCCCTCCCGCA
CTTTGTCACAATCTGCTAACTCCACCCCTTTAAACACCAAAGAATTGCTACTGGAAAAGC
ACACGGTGATCAAAGTTGCATTAATATGCTTCACAGGGAAGCAGTCTGAACCAGCTAAAT
ATTATTAGCACTGTGGTGGCATTGTATTTACTTGTAAATGCAGCTTTCAGACAATTATAG
CCATAAAAATTCACAGCAAAGCACCCTGTCATTTACAAACATGAGGTACTTTTGAAAGCA
GTTGTATTCATTATAGTCTTTCTTTCCAGCCAAATTGCCGGCTTAGAAATGTGAAAACAT
TGTTTGCTCTAACAAGGGAATTTGAATGTAATATGAATACTTTATATAACTTTCATTGCC
ATTTGATTCATTCACTGTTGCACTTATTATCGCAACCGGGAAGAATCACAGAATAACTAC
CTCATAAATATCCTTTCAGAGACACATGCTGTCCCATCTTTCGTACTGTAAATTACTTTC
ATACTTGATg
>NODE_552_length_165_cov_8.133333
TCAAGTGACATTTTGTCAATGTATTGAGAGGACACACCATTTGGCCAAAGTGGCCTTTTC
AGCGCATGAAACGCTGTTTCAGAGCATAAAAACAGCACTTCTGCAGATTGTCACAGAAAA
TGTTTACAAACATGTTTTGAGTTCACAGTGCCTTCAAATATGATAAATATGAAGGCAAAA
GCTGTTTCAAGTGACATTGTGTCAAGATTCTGAGAGGACACACCGTTTGGCCAAAGTGGC
CTTTTCACCGCATGAAACGCTGTTTCAGAGCATAAAAACAGCTGTGCTGCCCTCACAACA
CGTATCTGT
>NODE_553_length_632_cov_12.028481
TCACCAGGGCCAACCAGAGGGGGGGCAACCTGCGAAAGCCAGCTGGGGGCATCTTGGCAC
ACGCTCGGCGAGGCACATTAAGTCGGCCTCACCCTGCATGGAACCTTTTGTTCAGCAGAA
TCCTGCCTGACCTGCATCCCCCCTCTTACTCACGACGCCTCCCACCGCACTCAGCTCATC
AGCAAACACCTAATGAGCCTGCGTCAAGAAAACAGACCCCCAGCTCAACCTGCCCGCTCC
CCGCCCCCACCCGGCTCTCGGGGGGCGCGGAGACGGCACTTTACAAGGACTGATGATGCT
GCAAAGACCACAATAATGATAATTAACTTGCTGAATTTAGAAGATTATGCTGTTAATTAG
TTGCAAAATAAAGATAAGTAATATAGTAGCAGATGGTTGAATAACACCCATGAGATGGAG
GGTTATTACACTGATGAGGTTTCCATGGCAGAGATGAAATATGAATCTGACTGGCTTTTC
CCTCTTTCTATGGGCCATTCCAAGAGAATAATATCTTGTTTCTGCCAGAAGAGCTTCTGG
AAGGGTATTACACGATAAACTAATTTGGTAGATAGATTGGCCTGGCAAAGGTAGTTGTTA
GAATAATGTGGTCCTCTGTTTTCTCATGTAAATGTATTCCCTCTCACTTTGTTATTGCTT
CGAAAGGCTCATTCACTTTCACCTTGTTTGCTCAGTGTTTGATGCTAGAGGAATTGACCT
GTGAATCACAGACACCAGTCTGtagaggaatagtttctgtgaatgggatgtgtttg
>NODE_554_length_288_cov_2.878472
GGGAGAGAACGATAGAGAGATAGAGAGAGTCTTCTGACGGCCGAAAAACTTAGAAAGAAA
TTCTCCCTTCGTGCCCCTGGTACCCGTGGAGGGAAAATCTCCCTTCGTGCCCCTGGTACC
CGTGGAGGGAAAAATCTGCCTTCGCGCCCCTGGTACCCCAATTCTCCCTTTGTGTCCTTG
GTACTTGTATGGCTGCGTGTGTGTGTGTGTGTGAGAGAGTGATTGCGGTGGGCAGGGAGG
ATATGTTTGTTGGGGGTGGGGGGCAGAGGAGGTGAAAGAGGGAAGGGGGGGAGAGAACGA
TAGAGAGATAGAGAGAGTCTTCTGACGGCCGAAAAACTTAGAAAGAAATTCTCCCTTCGT
GCCCCTGGTACCCGTGGAGGGAAAATCTCCCTTCGTGCCCCTGGTACCCGTGGAGGGAAA
AATCTGCCTTCG
>NODE_555_length_396_cov_19.123737
CCCCATCTCTCTCTCCCCCCCCTCTCTCTGTCTCTCTCCTCTCCCCCATCCCCGTTCTCC
CAGAGTCTTTTGTCATTTCATGTTTCCTTTGTTTTATTTACACCTTTGCATGTTGTTTTT
TCTGTTTTTCTTTCTGTTTTTATCCCACACCTGTAGGGGACAGTCAAAGGGGAAAAAGAA
AAACTATTGAGCAGGCATTTATGTCCGAGCCGACACACACCTTATCTGAGAGGCAAAAGA
AAATGGTGCGCTTTGGGGGACACTCATTTGAAGAGGACTTGGCATGGTGTGAACCGCAGG
TTAAAGACTCGGGAGTTGATACGTGCAGTAGCACTACGCTAAACGAGGAGCATAGCCATA
GTGAGAAGGTACTGAGACAATCTAGCCTGCATTTTGTTATTATTATTATTATTATTATTA
TTTATGACCTACCCATCCAGTCTTTGTTTGCTCTCTGTCACTAAGTGTAAATAGGTGAGA
TGTTTGTTTTTTTGGATTTTATTTGACGTTGTATAAATTGATTTCTCTTGCGATTTCGTt
>NODE_556_length_205_cov_5.482927
AGAGGGAGGAGAGTAGAGGAGAGAGCCCAGTGCATCATAGTAGTCCCCCGGCAGTCTAAA
CCTATAGCAGCATAACTAAGGGACAGCTCAGGTGACCCTGAGCATCCCTAACTATAGGCT
TTATCAAAGAGGAAAGTTTTTAACTTAATCTTAAAGGTAGAGAGGGTGTCCGCCTCCCGA
ACCCAAAGTGGGAGCTGATTCCACAACAGAGGAGCCTGATAACTGAAGGCTCTGCCTCCC
ATTCTACTTCTAGAAACTCTGGGAGCCACAAGTAGACCTGCAGTCTGAGAGCGAAGGACT
CTGTTAGGATAATACGGTACAATAAGATCTTTAAGATATGACGGAGCTT
>NODE_557_length_466_cov_16.263948
ACAGAAACATGTAATCAGAGAGGCTCGGAGTCTTTTTAGCCAGTGGAGCTGTCATTTGTT
TTCCTTTGGTCGAATCCAAACAGCCCACTCGGCTTGCCGCAGCCTTGTTAGGGTTTGCAT
GGCACAGTGTACCGGTGGTAATCTCCATGTGTAATATCAGCTAGGTTTCCCCCACAACAG
GCCATATCTATCTAGTTTCCTCTGTCACAGAAATAGGTTTATCTACACCCTCTTTTCACA
CTCCCTCTCGGACCCCCCCACCCCTTCCTGTGTTTGCGAAGGAAGGGGGGATATTATGCT
AAGCCCCCAGCGTTAGTTTTTATGTTGCCATAGCAGCCTTGCTCCCACAGGGTTGTGACC
TCAGATGATTACAGTACAAAGCCTATTGGGTCTTGAAAACCTCTTTGAAGATGAAAAGTC
TTTGATGGTTTGTATTTATGCAAATCTCTCAGATATGATTTATCCAACTGAGATTGAATG
GAGAGATGATTAAAATTGCCCCTATTTTTGAAATCCTTCAATGGAGGCCCACTCTTTCAG
TTTCGAGAACAAGAGTGGTGAGTGTGGGCGCGGGGGTTATTTTGCTCTTCATTTAGAAAA
ATAGTAGCGC
>NODE_558_length_298_cov_1.352349
AGAGAGAGGTGCAAACTAGCACAAAGACAGTGAAACCACCACAAAGAATATCGAAATGAC
TAGAAAGACGAACAAATAAGGCAAAAAACACAGGACACAAAGAGACATTTAGGACCAGGA
AGTTATGCAAACTCTGCCAAGAGAGAGAACTGACCAAAAACAGATGGATACAAAAAGACA
CAAAACCAGCTATAGTAGTAAAATGACCACAAACATAAAAAAGGACCATTACAAGTATCA
AAATGACCACTAAAGAGAACAACCATTGAAAAAAAACTACCAGAAAGAGTAGAATACCAG
Ccataacacatagggaagaaaccataaagaggctaaaaacaaccagaaaaagaccaagaa
aaagcaaaaatgagcacaaacagactttaaaggggcagaaagtaactacaggtttatgct
taatttagcagtgaaaactgtt
>NODE_559_length_818_cov_14.740831
AAATGTTAACTGTGAGCTGTTGTCTGGGATGCTTCTCTTACACCTTCCTTTTTGGTTAAA
ATGGATGAGATGGATTCTGTGGGAAAGGCAGGGAGACAAAAGCGTGAAAGATGTGTGTAT
CCATTCACAGCTCCAGAGGACCTTCATTACAGAGCAAGCAGGTCCTGTCAACGTCTTTTC
ATTACATGGTCCCATATATCCACCCCTGGTGTCCAAACGGTCCGCTCTGTCGCCTGTCAA
GAAAAGGCACTCTCGGGGAAAGTCCTCCTATCTCCTCGATCCCCCTCACCACGCCTGATT
CCAGACTGTGAGGCGGGAGAGGCCAGGCAGAAAGGGAGGAATCGTGTTTGCCATCAACAG
CTCAAGAGAGTAGCATGGCAGCAAGATTGATGACACCCTCCCTGAAAGTAACAAAAGAAC
TCCTGTGCACGAGGGCCCGCTTATGGGGCTTGATAGAGTTGTCATCCTCTTAATAAACAG
CTCTGATATGTCAGCAGCAGTGGCAGCAGGGACTACACCATGCTCACCCACCAAGCCATG
GGCAGGACCACCTACTGGCATCACAGCACATGCAACCGTGGGTGATCTCCCCAGATGGAG
GCCCCTGTAGGCGTTAGCGGGGTGATTACTGGAGAAGAATAAATAAATGACAAAAACATC
CCTGTTTCTTGATTTCATTGCTGTGAAAGAGAGGCTGGTAAATTATGCAATGATATCCGT
GAGAAGCATTAGAATTCATCCTGGTTTAAGTAGGTTGGTAAGCTAATCTGTGCATTTTAT
CATTTAAACCTTATGTGACATGAGCGGGCAACAGTTCATTGAGacgctgctcctgtaata
tttacagcggctctgtgtaacactgaatcagcttcatgtttgacaagaatgaattgaaca
taaaccagcacattacaacactttccatgtgactgatttgtgcagcttaccctattagtt
ta
>NODE_560_length_296_cov_1.006757
TGCACCTGGTTATATAATAATCATCGCTGACAGGATGTCAACGTTTATCTTCCCCAGTGA
AGTAACACAGTCTCAGCAGGTCTGAACTGTTATCAGTAAAATTTGGACTTTTTTTTCTCA
CAAAATCACTTAATACTGAACAATAACAATGTGGTGTAGAGCAGGTTGACAACCCTGCAC
TGTACAGATGCTGCACATCTGCAGTTGGGACACTGAGGTTGTGTTTTCTTCTGTGCATCA
GCTGATTTCAATATTCTGAAGGAGTTTAAATTCTGTTCTTAAAAACTTTTCATTTACAGA
aggcattctttagtctgaatcaagtactagcacactgtgactagactttactactttaag
gccaatagaacatgaagcactccacaactcaggcacatattgatgtcagagtctgtaaaa
tagtaacgtttgggaaatct
>NODE_561_length_292_cov_1.065068
CCCCCCAACGATTTAGACCAATTAGATAGTTGCACATTTTCCATACAAAACTGTGTGTAA
ACGTTAAGTCAGGTACTCTCTTTTGGGAAGTTGGCTGCAGCAACTCTCTGTAGACTATCT
ACTGAGAACTGTGGTTTTCAGAACAGAAGAGATCCATGTACATGCTCATTTAATTTTCCA
ATGCATATTAAATATACTTATATGATAATTGAGATTTTTGACTCTTCCATAAGCAAACAA
ACGAACACGCTGACAATATGCAGGCATGCAAATAGACACAGCTCATAGGTCCAGTTTTGa
gcgagtactcgtgttcacatatcattttatagccctttttatgtttaggtttggtaaact
ggaattcccaggtgtactcaggtttgtttcagtgatcacaggttttcttcagtggcattg
agtttccacttcaggg
>NODE_562_length_318_cov_1.169811
TGTCATACACATCACATCTATGTTGAGTTACAGTCCATAGCGTTTGTCATGTACAACCGC
CCCAACAAGAAGCACTTACTGAATTCAAAGACAAGTTAATGCTCAATTTGGGCCAATGAG
ACAGACATCCAGTGAGAAGTCTTCCTTACCTGTCTTTTCCATAGTCCACATCAATGCGTC
TGCTTTCATCTGTGCTGTGTCTCCATCACAGCAACTGTGGAGTTTCAAGAACAGACCTGG
TCATCTTATACACCCAATGCCACCGTTTGCAGCTAACTCCGCCTTGTTTTGCACAGAGTT
TCAATGGGCCAGGTATTGTTCAACCCAACGACCCTGACATAatggccaaactaccatcgt
ctcattttcaatgcggatcgttggcactgaaggacttcggaaaaacacttcagtggggta
aattccggcaatgtctggccatttcttggttttcacttggag
>NODE_563_length_596_cov_8.233221
TTTGTTGCAGCGTATGGAGAGAGGAGATAATCTAATCAATTTTCAGAGGCAAAAAAGACG
CAAGAACAAAGGGGAGAGGTGGAGGATCCAATAGAACATTAAGGAATATTGAGAAATATC
CAATTGTCTGAGCAAATGTAAAATGCCAAAGCCTCTTAGAACATGGTAAGTCTTTATTCA
GTAATACATTATCATGCATATTTCATACAGGCAGATTACTAAAACGGAATTGTGTGTCTT
TCTGTTGTATGTCTTTATAATTACACCTTGAAGCCATTGCTGTTTTTTTTCTTCCTTTTT
CCTCCATATTCATGAAAAGCAGACTTGTAATTTGATAAAGAGAAGCTTGTGTTCTCAACT
TCATTCAAACGGCATCATGGCGCTGTATTAAAGTGGGCATCTGTGTTCTCGTAGCATTAA
TCTCTTCAAGCACATTCCAGCTGCTGTGATGTGCGAGAGGGAGATAAGTCTTAAACAGTC
TAAAGCTAAGCAAACCAGACAACTCTATTATTGGCTTCATAATTGCTTAATTAAACTTTT
GTCACTAATCATTATGAGGGCAATAGAGCTGTTATACAGGCTTTCTGTCGAGCAGGAAAA
AAAAAAATCAATAAACTGTGTTGGGGAGCTGATCCCCCCACGTCTCCCTCTCTTTCTCTC
TCTCTCTCTCCCTCACTCTCTCCCTCCCTCTCTCTACTCTCCCTCCCGCTCTCTCTCTCC
TCTCCCTCCTCACTCTTTTt
>NODE_564_length_425_cov_1.324706
ACATTTAAAAAAAATGCCTGTCCATTCATTTTGCTGCAAACGCTCAGTACAGGATGTGTT
GTCAAAAAACATATTGAAAAAAATACAATGCACGTTCAGTGTGACACAAAACTCACTATT
CTCTAGTGTCATCTGGTCGTGTTCATCTTCCTCCTCATGCTCCTCCCCCTCCTTATCTTC
CTCATCTTCCTCATCTTCCTCATCTTGCTCCTCATCCTCATCTTCATTGTCATCGTCACC
TTCCTCCTCGTCCTCATCATCCTCCTCGTAACCATCCTCCTCGTCATCGCCATCTTCACA
AGTCCATATCATATAATCGACTTTCTTTCGTTTCCTGAGGCCGGCTCTTCTGTCAGACTT
ACCTCCTTCTTCCTCATTCTCTTCGTTATCACTGTCAACATTATGACTGCCATTGTTTCT
GTCATCATCACCAGTTAGGGATCTTGACCTAGTTCTTCTCCTCTTCATTTCTTCTTCTTT
CCTAATTAAACACACGCAGTCCTTGTCACcagaaaaaaaccttgtggaatattttgcaca
gtctctgaaacaaaagagcaagagaagat
>NODE_565_length_338_cov_1.582840
GGGGGTGAGTGGGTTGGTGGGTGGACTCGACATCCTACATTGTCTTTTGGTGCCACACAC
TACATATAGACACGAGGCATGTAGTTCTATATTTCTTCATGATGTGAGTAGATAGTAGAC
AAATGAAGCAACTGTAGTCTCACAGCCGTAAGCTCATGTGGTTACCTAACATTTATATCA
AAGTTTAATAAGTGCAAACAGCAAGAATTTCATCTTGTCATTGAGATTTTTGTCTTTGGA
GTTCTTTTTATGTAGTCCTTCTCCAAAGAAGCTCCACAGCCACTACAGGAATGTCAAATG
AGAAGTTAGTTTATATTTTTAATATTTCTGTACGTGTGTGTACGTTTTTAGGACCTCAAC
AAGCGTCTGTCGCTGCCTGCTGACATCCGAATTCCCGACGGCTACCtggagaagttgcag
ctcagcagcccgcccttcgaccagccgctcagccgacgctcccgccgagcctcgctggtc
ag
>NODE_566_length_479_cov_18.826723
CTCATTAACAGACAAATATTTAAATATTTATTTTCCTTCAGAAAATGTGAACCATATATT
GTGGAGCACAATATAGCAATTAGTAAAAACTAGACACTTTAACATATTAAAAGCTTCACC
TCAAAAATATAACAAAAATCTGATCAAAATTATAAAAATCAATTATACATTCCAATTAAA
AATATACCAATAAACAGCTAAATACATTGTTGACCTAATAATTACAATGCAATCAATCAC
AGTAGCTTAAAATAAACAAAATAAGCAAATGAGCACAAAACCTTTAATGTTTTAAAAATA
ACTTCAATTATTTATATTAGTACAAATAGTTTGATTTCTTTTCTTTTTTACAAACACCAG
CATGAAAAGGATTACAATAACAGTAGAAAATGACTGTGAAAAACATATTAACATCTTCTT
TAATTAAATGTCTGCAATTAAAAATGGCATTAAAGAATTACATTGCAAAGAGTCTTTATC
TGGAAAAAGGTTCAAAAGAAGTATTGCACATAACAACTTGAAGTTACCTTGCAACATTTA
CCACATTCAAGTCTTTAAGCTCCCCTTCCTCCAGATAGGTCTATATAAGATCACCTCGAC
AGACAGCGGGGATGAGTTCTCAA
>NODE_567_length_353_cov_1.776204
CAATGAGGTTTCAGAAGAAAGGTGAGGTGATGCACAGTTAAAATCCATTAAATCAAAGTG
TGCTTAAGTTAACTCTTCTTGGATCTAGGAACAGATGGGGGCTTTTGGTTACAAATCAAA
AAAAGGGATCACTATGTTCTGTGTAGATAATGGCGCTAGAGTTTACTGGAAGTAAGCCAT
CCATTAATCTTTCTTGTCATTTTTACTAACATATATGGTCAACATTCACATCTATTGTAT
TTTCCATTGAATTTCCATTTTTATTGGGTCAATTTAATGGAAGTACAAAGTTTACATCGT
AAAAATTGTATTGGCAGCACAGTTGATTTAGCTATTATATTCACGATGTTATGGCGTATG
AATGACCCATCAAAATAGTGAACAGATTTATCAAATAAAGTAATTAATATCTGCAGCCAG
GTTTTTGCTAAAATTATAGATTAAAATAATAACATCAAAAACCATATCCTTCAAAATTAC
TGTACAGCCTCCTAact
>NODE_568_length_392_cov_1.377551
ACACTTTATCCCGTAGCATGGGGATACGAGCTGTAACTTTAAAACAATAACTTGTGTTTT
AAAGTTGCACCTATGTTTTTCTAAGTTCAGCACAACTATTTGGTACTGCATTTTTTTGTG
TATAGACACATTTATAAAGCTATCCATTCTTAATCATAGGTACTCCATGTTCCTCATCTC
TATCTTTATCTTTGGGTATTAGTCTATTCAACTGCATTCATCGCTCCGGCCCTGTCTGTG
TGGGTTTTTCTATGCAGTATGAATCCATTTGTCTCCACTGACGGAAAATAATTGCAAAGC
AAACAAATCATCTCTGCCACATTGAGCAGGCCTCTACTCCTGGGGCATAGCAGCTAGATA
GCTACAGGAATGAAAGACAGACCAACGCAGAGACGAACAGAGGGAGAAAGGAGGTAGAGC
GAAAAAGAAGGatagaggaagttcagagcaaagtggtttgacatttgcattatatatgcg
gagtgttaaaaagtgttatgttagagaaactgatgcagtcagattgaaagtgacta
>NODE_569_length_299_cov_5.010034
TCTGACTGAGAGACTTCACAAAGATGGAGAAGGATCCAGGAAGATCAGTGAGCAGCTACA
AACCAGAGAACCACAGTGTCAGCAGGAACCAGGAGGTCTAGAAGGAGCCATAGTACCACT
GATCAGAGCTCCTAGAACGACTCCACGGACAGGGAACTACTTTCACTATCTAGCTGTGAA
CAACAGACGGCAGCTGCTTCAGACTTGGTACAGGGGTTATCAATGGAGACCAGAGTTAGT
GTGAAGCTCAGACAGTGTGAAGGACACTTCAGAACATCAACCTCTATGGACGGAGGACAA
GAACAGAACCTGGTTGCTGCTCAGAACTAAACTTCCAGATGAAACTAAAGAACATGAGAA
GAAGCCTGATGAATGTTGGAGAACATTCTCTGGTCAGATGAAGATAGATTAGTTGGGCTC
AGATGGAGTCCAGCATGTTTGGT
>NODE_570_length_321_cov_2.289720
CAGGCAGCGGGGGATGCTGCGGGACGTCCAGGCGCGACACTTCTGAGCCGGCAGGTTGCA
GGGCAGCGAGTCTAGGCTGGGGGGGCGGTACAGACCCACCACATTGAGCATGCTCAGTGA
GTCCGAGGACGGAGACTCCTCAGGGAGCTCCATGATGGTGATAACCAGACAGTCTGAGGA
GCGGTGGGACACGTCCACGCCTCCTCCTGGTCCTCCTGCAGACACATGGAGATCACCCTG
ATGCTGATCTGTGACACAGAAACGTTCAGAAGCAAAGTGATGGTTATCTCTTACCGGTCA
GACCGGTGGGACTCAGCACCACCTCCCCGCCTCCTCCCACTACTCCTCGACGAGCTCGGT
CCTGACAGGACAGAACAGCCAGGATGTGTCGGTCGTCCTCCATCAGCCACACCTGAAGAA
GAAGAAGAAGTCAGTTAGACAGGTGGAGGACAGAgaaggaacatc
>NODE_571_length_778_cov_10.066838
TGGCAGTCAAGTTGTCAGACCAAAAGAGACTCATGACAGAAAAAAGCAGTTAGTCCTGCT
GTTAAGGAGGATATAAGGAGAGAGTCAGTCACAGAGAGGTAGAGCAAGAGTGAGAGCAAA
CGGGGCTCATTTTAAGAGGGCACACTATGTTCGGCCCCCTGTCTCTTAATCCTGGGCGTT
TGTCGCAGCTAATTATGGTGGACAAGCCTCTTTATCGAACCTGCTCCTGCCATCAGCATT
AGGATGCATGAGCTGCGCCTGTTGTTTTAAACGCTCTCATTAACCACACAAATCAGTGCT
GTTGACAGAGTGCTTTTGAATTAAGCGTCTCGCCCCCACCGCCGCGCGCCAATGCTTGCA
GGGCCCAGGACAAGGAGCAATTTATAACACCATTAGCCACACTCGCCGAGGTTACAGGCA
TCAAAATTGTTCCCGTCTAATTATTCTTAATGGATACAGGGAGGGAGCGACGCTCAGGAC
AGCTTTTTCATTAGCCCTCAATCAAGAGGGTCGGGGGAGAGAGGGGTGGGCCAAATGTAC
TGCTCAGGCAAACGGGAAATCAAAAATAATCGTGTTTGCTTTTTTCATAATACAACACGA
ATGCATAGATGGAGGGGAGTGGTGGAGGGAAGGTGGGTGAAGAGACGCAGAAAGAAAAAA
GAAGCTCTGCTCTTGACATTAGAAAAATTCTTACTGTTGTCTAGTGAAGACACACATATG
CTGAGAAGTGACAGTTCAGTTGCTTTCACTGCCTTGGCGACTTATGGCAGAGCAAACTTA
TGCTGTGTGATAGATTTCTAAGACATGGTTATTGGTTAATGAACACAGAAGTGAAGTTCA
TCAGGAAAACATTTGATTGTTTAGGGAGGGGAGTTGCTGAttaagtttcgccgatgtgca
cttgtgtgccattggtcattgt
>NODE_572_length_312_cov_1.224359
CCTGTTTCTCCAAATGTCGTGTTTTCAACCAACAAAAATCAAGTGACTATGATAAATTAC
CTGGTATCTGTTGCAAATCTAGCAAGGATCTAATTTTTCTTATCCTAAAGTTACACTTAC
AAGTAGCATACTTTGTCATCATTTTCTTCTTAAGCAGTTTAACTTAGCCAAAATTTGTTT
TGGGAAGGGACATGCAATCAGAAGCTGAACATGATGTTTAAAATCCACAGGAAAGAAAGC
AAAACAAAACAAATTTATCAAGGCAAAATGCAGTAAAAAGGACCAGAGAATGTCTTTTAA
CTGGGTTTAACTAAGGTTCACTgtcacacactcccacaaaaacatacactcatgcatcca
agacccttagccaaaattagttgtgctgaaacaatgtgattttttgatggagtggagttt
tctgaactgcagttacttttaatgaataataaaagg
>NODE_573_length_360_cov_1.438889
AAACTGACTCAACAAAACTAGTTATCCAAAAACACAAACCTGAGAGCACAAAGAGCACAA
GCATGGAGCATATAGAGCACAGGCATGGAGCACAGACCTCGAACATGAGCACAGAGACAG
AAGAAGAACAGGACCAAAATGGCAAGGAACAAAGGAAAACATTACATTTATACACATAGA
AGTAATTGGGAAGACATGGCATAGATGCCTCATGAGACACTCATGAAATTAATGAGGGCA
TTCAATGGAAGCGGATAACAAAAACAAAGGGAAGCAGTAAAGACACAAGCGACACATTCA
TAATAATAGAAAATAAATTACTAAGATATACTAAAAGTCCAATACAAGTTGCAAGGGTTG
AAGGGGCCTGGAGAAGAAAACAGTTATGTCGTGCAGTCAAAATCTTTATGGCAAGGCTGC
aaggcagtcggcctgaaggtagggtgaagattcaggactgcccagaagggcagcccaaag
gctggttgggcaggcagagctgct
>NODE_574_length_608_cov_8.187500
TATCAGAATGACAATAGGTTTGGTTTCTGTGGTGGACAGGAGTCTATTTTTACCCTACAC
TGTAAGCTTCTGCTCCTGATTATGCTCTTTTTTTTCCACTGACTGTAGCCTGTCATGTAG
ATCATTGGACTTCTATTGTCCCTCCTCCCTTTCCAATGGGAGCAGAGAGGATGAGTGTTG
TCATTACAGACAAGCAAGCAAGGTGAACCTTTCCTAGACTGGGGACCTTTTCCTGGTACA
CAGAATTGGAACAGCCCCTCATTGCACCTCCCCATAATCCCTGGCATTTTGTTTTGATGC
ACCACAGCATGAAAATGAGAGAATATGGCAATGTTATGGCATTTGAAGTCAATATGTATT
ATAAAATCAATCTAGATGAAGATCTGCCCATCCCTCTAATTAGACGGGGTGACTGGAGAT
TGATTTTTAATTGCAAAAGTAATTACATGGAGCAGATAGCCAGTGACATTTGATTATCTA
GGTGATTGATTAAAAGGCCTGGCTGCTGGGGCAGACTGTCAGCCAGCTGAATCCAGACAA
AAGAGAAAATTAAAAAAGTTGTCCCGTTTGTAATCACGAATTTCAAGGGTGAAATTACAA
AGCCAAACATCCCCTTGGAGAAGCCCAGCATCCTTCCACTTTGTGCCTGTCTGCCCTCCT
ATCTCACCCCTGCCGTCACAACACCCACAACGCAAGACCTCTGTGACACGCTAAAAAGGG
GAAAACAATGATGTGAAAAATGAATTGaggaa
>NODE_575_length_295_cov_1.057627
TAAATGAACATACTTTACAAAAATTGGTAATTTCTGTATTGTAAATCTTTTTTTGAATTA
TCTTAGGAAATATTCAAAACATTTATGACACTGGATTTCTGATTTTCATAAGTTGTAAGC
CACAATTATTAAAATGAAACAGAAAAGGGACTGAAATATTTCAGTGTGTGGGTAATGTAT
ATAGAATATATAACAATTTCCTTTTCATCTTACATTTAAAAAATAAAAACTTTTTTACGA
TGTTCAGATTTTTTGAGATGCATTAGTTTACTAGGTAGGTGAAGGATATTGTACTGAGCa
gagggaaacttttaatcaaaaagtacgtgatatacagtatgtatagtgtatggtcagtgt
caagaatcagaatgagttcttcctgtctgatttacaatgtttgtcacacagatggcctat
gggaagaaactgttttgtg
>NODE_576_length_350_cov_6.625714
GACCTGGGGGCGAGTCTCAGCCTTGTCATACTCCGCTCTTCTCCTCCTCCACTCTGCACA
CCAGCTCCAGCCCCCCCTCCACCACCCCTGTTCTGCCCACGGAAAACGTCGATAGCAGGC
TGCCGGTGCCGAGGTCTCTGGTGGACACTAGCTCATTCTCCCGGCATCGACAGGCCCGCC
AAATCAATATTTAGTTCCCCACTAACAAGCTGCCTCGGGGTCTGAGCCAGAGAGAGAGAG
TAAGAAAGAGAGGGAGAGTGAGAGAGAGAGGAATGCGGGACAGTGGAGGATGGCAGAGAG
ACAGAGCAGGGACTGAGAGCTGTCCAGCTAGAAGGGAAAAACATGGATTCAGTAGAGTGT
TGTGTGTGTGTGTTAGTGTGGGAGGGGGAGAGGAAGGTGGAAAGGTCAGAAGAAGATCTG
GGGAACAAGAGAACAGTGTCTGGTGTGTGTCGTGGTGCGGAGGCGACGCATGAGTGCCTG
CGGCAGCcgctgac
>NODE_577_length_293_cov_1.696246
GAAAGTAATTTCTGTTTTTCTCTCCCCAGGTGGTGTTAGTCTTTGCACTCAGCATTGGGG
CCCTTGGAATATACTTTATAGACTCTTCAGAGTAAGTATCAGTTTCATAACATATCTACT
GTAATACCTTTAAATTTCACTCATGCTCCAGCAGCCACACTGATGACAAAATAGAGTAAA
ATGAACTTTCTGTGTACAGTATTTGTTGCATGCATTTATATTGGCCTACATACTGTATCT
GAATGATAGGTGCACATGCGTGCTTACTCATCTCCACACACTGCAATCTCTGAAATGCAA
ATGCACATATTCACACCTCCACAAgcactctgtagcaacgatgcacacatatactgtatg
gacacatgcacacacacatctgcatctgaggatttgtcaatgggaagcctgtcagtttcc
atggtaacagagatagg
>NODE_578_length_1519_cov_4.181698
TGGATTACTCCGGTCTGAACTCAGATCACGTAGGACTTTAATCGTTGAACAAACGAACCC
TTAATAGCGGCTGCACCATTAGGATGTCCTGATCCAACATCGAGGTCGTAAACCCTCTTG
TCGATATGGGCTCTAAAAGAGGATTGCGCTGTTATCCCTGGGGTAACTCGGTCCGTTGAT
CGGCGTTGAGCCGGATCTGTAATTGGTCAGAAATTCTGTTAATTTGAGCGGTGGCTCTTG
GTTTTGGAAGTAGAGTTCTTCTATTCCACGCGGGGGTTTTTTGCTTCCCCGAGGTCGCCC
CAACCAAAGACATCAGGCCAGGTTGCAATAAGTTTGATTCTTTAATAGGAGTATTTAACA
AGATCTGGCTTAGTGTCTAAAGCTCCACAGGGTCTTCTCGTCTTATGATTTTATCCCCGC
TTCTGCACGGGGAGATCAATTTCATTGACTAGAAAAAGGAGACAGTTAAGCCCTCGTCAT
GCCATTCATACAGGTCTCCATTTAAAAGACAAGTGATTGCGCTACCTTTGCACGGTCAAA
ATACCGCGGCCGTTAAACACGTGGTCACAGGGCAGGTGGGGCCTCTTATGTTATTTTTTC
AAGAGGCGATGTTTTTGGTAAACAGGCGAGGCTTATTGTATGTTTGCCGAGTTCCTTCTC
TTTCTTTTAGTCTTTCCTTGTTGGCACGCCGGTGTAGGGTTAACGGTAATGTAGTGGGTG
TTTTTCTTGTTGTTTGGTTTTTCACTCACTGCCCTCTTTGTTTGGGGCCGTTAAGGTTCG
GTGGGGGGTCCGTTCCGATTTACACATGTGCTGGGAGAGAGCTTTGGCTCTCTTATTACT
CATATTAGCATGGTCGCTTCCATAGGGGTATGGAACGGCCTGATAGGTTTAGGGGTTTAA
GATTCATTATCAGTATTGTAGGGATTGGTTAATGCTTGAGCTTTAACGCTTTCTATTAGG
ATGGCTGCTTTTAGGCCCACCATAGCATTTTGCCTTAAAATTATTATGATCTTTATCCTC
CTGGAAAAGTTGTGTCTTGTTTCAAAGGGGCTGTACCCCCTTTGACTAACTCTCAAAATT
TCTTCTGGTCTCAGAAATAGGCCAGTTAGACAGGGCGAGGGAAGAACTTATGAGGCTGAA
CTTCTATCCAGTTCTCAGGCAACCAGCTATTACTAGGTTCGGTAGGTCTGTCACCTCTAC
TCAAAGCTCTTCCCACTCTTTTGCCACAGAGACGGGGGTGCCCTATTGATTAGGCTGTCC
TGGAGTAGCTCACTTAGTTTCGGGGTATTAAACTAAAGTTCTCTTTGCTTAAGGGGTGCT
GGCTAAATCATGATGCAAAAGGTACGAGGTTGTGTCTCTGCTTTTCAGTGCTTTACTGGG
TTGTTTCATTTCTCTTTCAGCTTTCCCTTGCGGTACTTTCTCTATTGCTTCAGGTTCCTT
TTCCGTCGCCCGTACTAAGGAGGAAAAATGGTTTGTTTTTGGGTTAAAGTGTATTAGGGG
TTATTAATAGGGTGATATTGGTTTTGTGAGGGTGAGCTAGCTATTGGGCGTACAGGGGGA
CCCGACTTGCACGGGTGACTTCTCGGTGTAAGGGAGATGCTTTTCTATCTTGCTACCCTC
TGAtttttccaagtacaccttccggtacacttaccatgttacg
>NODE_579_length_296_cov_1.023649
TGAAGGTTCATTGCGATCTTTGCTGTAAAATAAATCGTCTTCCGTCTTTCTGCTCATGTG
TCATGTTAGGATTACTCCAAATGTAGCACTTAGTAGAACTATTAAGCCTTAATTTCCAAA
ATTTGGGTTCATTAGACCAAAGAATCATAATTTAGTTCGAGCCATTAGGTCAGCTACAGG
ATTATAGTCATAGGCTTCATTCATAGGCTTCATGGTGGCCCCCCTCTCTATTAGCCTTTT
CACTCTAACACTTTCAGAATGGTGTGTTTGAAGCAGATTTACAGTACTAAAATATTCTGT
ccattttctatggtgaacgtaagcagtttaaggaatagaatttactttgtcaagtgtctt
tccagtgcccttgttgctggtgtgcatgaatgttcctgcatgaggtagttattgccaggg
tactgacaaacaagcagttg
>NODE_580_length_833_cov_10.136855
GTGTAGCTACAGAAGCAACAGCGTGGCAAGTCAACATAATGAGAGCAATACAAGCAAGAC
AAACAGTCTTTGACTGCAGAAGTAGCACATGCAGTCACCTTTCAGTTTGGCTGTCTTGAT
GTAACACTGAACTTTTTTTGTACTTGAAAGACTGTAGATGTATTTTGTGTTTCATAGCAA
CTCATCCCAAGTCAAATAACGTGGTTCCTTTTGGATTGCACTCAATGAGCCTGCATTGTC
TCTGCGTTTGCAAACAGCATGCCGGTTATCTTAAGAGATTTTGCTTCTGTGAGCAGCAAT
TTGGGATGTTTTGCTGACAGAAGCTGCTGAACTTGCCTTCAAGTGGCCATAGGAGCTGCA
TCACACTCAACCTCTGCACCATAGTAGTCTGCAGGGACACGGATCAGCACTAAGACAGGT
TCATGTCTGTTTCTTCTCGACCTGCCATGACATAGCCTGGCTGCACCCGCCACCCCACCA
CCTCCTTCGCTAGTCCACCCCACCTTAGAAGATAAATACCTGGAGGTGAAAGCTTGCCGC
ACATTCCTTTTCCCAAACATATTCTCTTGATGTCAAAGTCGGCTCCAAGGCCTCAGGGCC
CACAAGTAAAGTGGTAATTCTAAGGCACCCTGCTTGGGCTTGCTGAAATATGCATTAAAC
CTGCGCTGGATACACTTAGATGAGAGGGGGAAAGTCTGTCCTGAGACAGAAATGGAATAT
CATATATATTAACTTGCAAAAGTTTTCACTGAAGTGTTCATCTGACAACATGATTCTTCT
CCTCTGTTTGTCCATCAGTTGTACTGAACAGATTCTCTATAGAGCGGCTGGTCTGAGGAA
ATAAATGGATTTTTCAGAAGCAATTAGATAGAGTGAAGTCAAAGCACTCAATACCTGCCT
AAAATTAAAACACCACAAAGCAGTTATGGTTTCAATAGCTATCGGAGTTAGCGTACAACA
AGACTGTGCTTtatgca
>NODE_581_length_797_cov_14.120452
CTTCTAATACTCTTTAAATTAGATATTGAGCTGCGTCTGTTTAGACCAACTGGACCAACT
TGTAACAGGGGATTTTGATTAACTGCGCTTGATTTATTTGTTTTAGTAAAACAACAACAA
CCCTAATTGTTAATGATTCCTCTGTTGGTGGTTGTTGGTCTGCTCTGTGTTGGATTACAG
CTTGAAAAATATATATTTATATCCACTACCGAAGCTGGGAACTGAGAGTGCTGTAGATGT
CATTGATGATAATGCAATAAAAAGCATTTTGGGGGTATCTCCACCTCTGCACTTAGCCTC
TTGGCAGTGGTTTGATCAAGACAGAATAAGCTTGTGACTTTTCAATTCCAGCCATAATTT
GTTTCGATATTACATCTCCTGGATAGAGCAAGTGATGGAATTTTTCCTATCCGAGACAGA
GGCAGTGGGGAAGCTGACGATGTCCCATAATAGGTTATCACCAACCATATCTTTTGCAAA
ATAGAAACCCAACACATGTACATCTGTGGCCTAGTGTCAGAGCCTTAAATATACATCAGA
AATGCATTAAATTTGCTGATTGCTATTCTTTTCCAACAGCGTGTCAAGCCCCAAATTTAT
TTTTGTTTCGTGGCTTCCCGATTACTTTGAATTGCCAGCAGTCTCTCCTGACATTGACAG
CTTTGAAGGAAGTGACAACATTAAATTTATTTTCTGCGTGCATATGTGTGTGTGAGCGTC
TACGACCGGACGATGTACCCGTGTTTTCTCTTAGATTGTTTGAGGTCCATTGCAGAGAGC
CCAGCCCTTTCATATTGTATGTAATTTACTGGAACCACATATAGCAACAGCGTGCTGCTG
AAAACTGATCGGATGTCTGGAGCACCGTTGCctttcacaggattaaaaaaagagctctat
ttagttgcgtttctaaaggaatatccttgtcgaatccagca
>NODE_582_length_507_cov_22.138067
CAGATGTCACACGACAGTGGCAAGCACTACGAGTGTGAAAACTGCTCAAAGGTAAAGTGA
TGACTTTTGAAGGGGTCTATTTAACAAATGAGCATTTTTGTGTTTGAGCAAATGTCAGCT
TGTATTTTATTTACATTTTTTTAGAGGCAGATAGTAACTCCCCTGTGTCTGTGTGGTTCC
TTCCCCCAGCAGGTGTTCACAGACCCCAGTAACCTACAGAGGCACATTCGCTCTCAGCAC
GTTGGGGCTCGTGCCCATGCCTGCTCTGACTGTGGCAAGACGTTCGCAACGTCTTCGGGC
CTCAAGCAGCATAAGCACATCCACAGCAGTGTCAAGCCCTTCATGTGTAAGTCACTAAGA
CCCTACCTATGTAAGTCTCCTCAGTACATTATAATAATAACAATAATAACATGCTTTAAC
TTGCCTTTAATAGAAAGATCTGATGTTTTTGCAAAAATACACTTCTTGAGAATTGAGCTT
GTTATGTTCTACAGAATTTTCACGTGAGATTATATAGTGACTGTGTGGCAATACAATTTC
TTTTAAGACAAGAGTCATGCAGTTTTTTTCTGCATCAGCAGTCTCACACACTGCTGATAT
[truncated: 397,594 more chars]
