# Supplementary material for: Multilocus molecular systematics of the circumtropical reef-fish genus Abudefduf (Pomacentridae): history, geography and ecology of speciation
Source: PeerJ. 2018 Aug 14;6:e5357. doi: 10.7717/peerj.5357 (PMC6097498; doi:10.7717/peerj.5357)
Supplement: Data S1 [file peerj-06-5357-s013.zip › Data Supplement/assemblies/Abudefduf-sparoides-STRI-X-6168.contigs.fasta]

>NODE_1_length_957_cov_16.477533
TAGCGTCCTATTATTCTCGATTAAACAGAGACGATTTAAATCCAACAAAAACATACATGA
TAAAATGCTGTTGTTTAAATATTTACATAAGAGGGACACGTCTGAAATGCCACATAAAGA
AAGAAAAAAAAGGCCCTGCTAATATTATGAGTCAGTGGTGATATTTCAGTGCACTGATAA
CATCATTTGAACTTTGATTAATGCCCATGTTATAATCTCAGGTTGCTCGATGTAAGAGCA
ACATTTTGCCTTCAGAACAACAAATTTATACAAAATGTTGAAGCATGTCTTTGTGGAAAA
GTGTTACAAACTAATGAGGTACATTCATTTTTACAGAATGTAATCTATAGTGTTTGGGAG
TTGTTTGTCTCAATAGGCTGTAGTAATCAAAAGTAATGAACCTATTATGAGCAGGACCTC
TGAGGGCCCGGCGTGGCATTAAGAGTGTGGCACATAAAAGGTTTATTAAAGGAAATTAAG
GTCCATCACTGCCACACCTGCTCCCCTATTATAAATGTATGACAGGTCAGTGCCTTCAAT
CACAACAGCAAACGAGAGAGAGGAGTCATGTTTCCCATTACCAGGGAAAAGTAACAGCAT
ATCCTATGACTCACAGATTTCACTGGCCTGTGACCACTATACGCCACCATCAGCCTGGAA
TAATTATGTTTAATAGGTTTTATTTGGGACCCACAAGCAACAGCCAGCGAGAGTGGATGG
GTTTTAGCAACTATTTTTGTCTAAACATACACTGTGAGGTGCTGTCCGTACTTTAATGTC
ATTATTTAGTGTCATTACATTTTTACACACCTTTGAAACTTTTTCTCCTAACATTACACT
TTATGTGTTTGCATATTACTGGTATTTTAAGAGCTCTTTGTGATGTTGTTGCACAAAAAT
AGATTTAAAGGCTGGGTGGCTCCGGGTGACTCCACGGTTACCTGCCAAAAATCTGCTGTA
ATCTATTAAGTGTTTacgccttttgagcctttaaaatgaaataaatgaatgaaagcaaac
acttcaaatgcattgaaatgtgtcttttagcgactcatctgtacattcaatggtttaatt
ccagatggattctgaaggtga
>NODE_2_length_576_cov_8.052083
TACATCATTATCAGAATGACAATAGGTTTGGTTTCTGTGGTGGACAGGAGTCTATTTTTA
CCCTACACTGTAAGCTTCTGCTCCTGATTATGCTCTTTTTTTTCCACTGACTGTAGCCTG
TCATGTAGATCATTGGACTTCTATTGTCCCTCCTCCCTTTCCAATGGGAGCAGAGAGGAT
GAGTGTTGTCATTACAGACAAGCAAGCAAGGTGAACCTTTCCTAGACTGGGGACCTTTTC
CTGGTACACAGAATTGGAACAGCCCCTCATTGCACCTCCCCATAATCCCTGGCATTTTGT
TTTGATGCACCACAGCATGAAAATGAGAGAATATGGCAATGTTATGGCATTTGAAGTCAA
TATGTATTATAAAATCAATCTAGATGAAGATCTGCCCATCCCTCTAATTAGACGGGGTGA
CTGGAGATTGATTTTTAATTGCAAAAGTAATTACATGGAGCAGATAGCCAGTGACATTTG
ATTATCTAGGTGATTGATTAAAAGGCCTGGCTGCTGGGGCAGACTGTCAGCCAGCTGAAT
CCAGACAAAAGAGAAAATTAAAAAAGTTGTCCCGTTTGTAATCACGAATTTCAAGGGTGA
AATTACAAAGCCAAACATCCCCTTGGAGAAGCCCAGCATCCTTCCACTTTGCGCCTGTCT
GCCCTCCTATCTCACCCCTGCCGTCACAacacccacaacgcaagacctctgtgacacgct
>NODE_3_length_846_cov_16.469267
CTGACCTGATGATTGGAGGATTTGGCTTATCGTGTTAAAAAAAAAGCACAACTCAGGGCT
CATCTAGATCAAAGGAACTGTGAAAATACAAGATATTATATCAGACATTTCCTGAAAAGC
ACTTATAACCAGCCTTATCACATACCGACAACAGCGGCTCATCTTATCCTGATTTTGTGA
AAATTCAGAGCAATGTCAAACTTGTCAACCCATGTTTCCCAAAGCTAATAGCTGTAAGCA
CTGAGATCGGCCTGAAAGGGTTAAGGGCATTGTTCGCTTATCATGTGATAGGGACATTTT
TTATGCAAGAGCGAGCCCTGATTAGAGGGTGAGTTTTAATGACAACTAATTAGCCAACCT
CTTTAGCCTTGGCATAATGATCAAACGAGCTGTCATCGTGTACCTGATACAATGATCCTC
TCACTCTTGATATGATATTTTATTCCTCTGCAATTATGCAGCCCCCACTGCACCACATGT
GTTTATTGCCTCAAGCACACATGTCAAATTAAAGAGCAGCTTATGCACCTGATATTTAAT
TATTGCCTGCTGCACCACCATGCACAATGGGAAAATGTCAAAGCCAGCAATCTACAGTAC
TTCAAGCAGCAATCGGTACGCTGAGATCACCGACTACTCGTGCACATACACCGACACAGA
GATAAGAATTTGAATATTGAATATGAATGGGAACATCTTCCAGCTTGTCTATGCTCAGTT
GGCTCTTTATACATCCCTTTGTCACTGTGATGGGAATTTGGTATTGCTTGCCAAAAGCTC
AAAGCTAATGTTTGCTTACAATATGAAAAAAATAACAAAACATTTTGAGCTATATTGTAA
AAATTTATGAATCATTATCATGGGATTTAGTAATGTTGATATTTATTGTTTTCATACAAC
TGCTACCTTTTCCACTGAGTTTCAGTCTGAGTTCAGAATATTTTTTCAACAAGCATTAGT
GGCAGGCTCATAAATCAACAAGAATATAac
>NODE_4_length_457_cov_16.400438
AACACGACAGCCATTGCCAACGATCTCTAAACATAACTCTGGTGTTCTCCCTCCTTGGAG
AGATTACAGATTTCCAGCCATTTAGCAGAGAATGAGAGGCGTCTGCAGATTGAGGGGATT
GGTGCAGCACACATTGGTGTGTCGCAGCCTGACTGGGTTGAGCGCAGTGTGCCATGTCAT
TTTTGGGCGCGCTGTTGCTCAACATCAAGAGAAATCGATGGCGTCTCCACAGGGGCAGGG
AGGCCTATGGAATAGAGGAGCTTCTCAGGTCTGTTTGAACTCATTTTCTTTTCTGGGCGG
TTGCCCCCTCGCTCAGCCCCCTAAGGCATCTCCCTCACAGCAGGCCCTGACAGCTTGACA
CATTGACAGCTGCCGCTGAATGACAACTGATTTGTACAAATTTCAAGCCTTATAAATCTA
CCTGTCACAACAAGAGCATAAAAGAGCTCGGACCCAGCAGGTAATTCGGAAGTGGTGGGG
GAAGAAGAAAAAAAGCCTGCTTCCTCCTCCTCCTCCTCCTCTTCCTCACTGCTGACAGCC
CGGTCTGAGAGGGAAAAAGAAAAAGATAGGAGATAGAAAGTAAAGAAGAGACAACATGGC
T
>NODE_5_length_560_cov_6.073214
GTTATGTAGCAAAAAGAAAACAGCATCCTATCAGGGTGAACAACGCTTTATTTAATAAAA
GCCAAATATCAACATCAAATATTTGCTCTGTTGTTGAGCACGGGAAAAAACATAATTTGT
CTCATTTTGCACGGATACATAACAATGAATCCGATTCAGATTTTAACACTCCCTCAACAT
CCATCTCTCCGGTGATCTATCCATTCGCTTGCCTATCCTTGTCCATCTAGCCCGGGGCTA
TAGAAGCCTAATTGTTTACCAAAGGGTTGCGGCTCATTTGCTCCTGGAGATTGGGCCTAA
TTAACACTAACTTGTCTGAACACCAAGGAGCGCTGTCCACTCCACTTTAATCTAATCTGT
ACTCTTTCAAAAAATAATGAGATCATTTACACCTCATTAACGAGCAATGTAATGTCTGGG
CATTAATCATAATGATTGCTTATCATTTCACTTTGCAATATTATCTCCTCTAATGAAACT
GTTCACACAACTGCCAAGAGGGCCTTAATTGGTCGTGTGAAATCACAGAGCACCCGGCAG
CTTGCAGCGACGTGTGTGAAGTTCTAATTTGCATGGGTGGGTTGTCGGAGGTGGGGTGGG
GGATTTGGGGGGTGGGTGGGCACGAGAGGATGGCATCACTTAGGAACACACACATATACA
TGCACAAAGATACGCAAGGTAAGGTGTACAGATATGCGGTGGGA
>NODE_6_length_10103_cov_11.863605
CTATCCACCACTATCGGGTAACCTAGCTCACGCAGGATCCTCTGTTGACCTAACTATTTT
TTCCCTCCATCTAGCAGGTGTATCTTCAATCTTAGGAGCCATTAACTTTATTACTACAAT
TATTAATATAAAACCTCCCGCTATTTCTCAATATCAGACTCCCCTTTTCGTATGAGCCGT
ACTTATTACAGCCGTACTACTTCTTCTATCTCTCCCTGTTTTAGCCGCCGGAATTACAAT
ACTTCTAACAGATCGAAACCTAAATACTACCTTTTTTGACCCAGCTGGGGGAGGAGATCC
CATCCTTTACCAACATTTATTCTGATTCTTCGGCCACCCAGAAGTTTATATTCTTATCCT
CCCCGGGTTCGGAATAATCTCTCATATTGTTGCCTACTACGCTGGTAAAAAAGAACCATT
CGGTTATATGGGTATAGTTTGAGCAATAATGGCTATCGGACTTCTAGGCTTCATCGTATG
GGCCCATCACATATTTACAGTCGGAATAGATGTAGACACTCGTGCCTACTTTACATCCGC
CACAATAATTATTGCCATTCCTACCGGAGTAAAAGTTTTTAGCTGACTAGCAACTCTGCA
CGGAGGGGCCATCAAATGAGATACCCCCCTATTATGAGCCCTTGGGTTTATTTTCCTCTT
TACAGTAGGAGGCCTAACAGGAATTGTCCTTGCCAATTCTTCACTAGATATTGTCCTTCA
TGACACCTACTACGTAGTAGCCCACTTCCATTACGTCCTGTCAATGGGAGCTGTCTTCGC
AATTGTCGCTGCCTTCGTCCACTGATTCCCCCTATTCTCAGGCTATACTCTTCACGAAAC
ATGAACTAAAATTCATTTCGGAGTTATGTTTGTTGGAGTTAACCTCACCTTCTTCCCACA
GCATTTCCTCGGCCTAGCCGGCATGCCACGGCGATATTCTGACTACCCAGACGCTTACAC
CCTCTGAAATACAGTCTCATCTATTGGATCCCTTGTATCTCTCGTAGCAGTTATTATGTT
CCTCTTCATTATCTGAGAAGCCTTCGCATCTAAACGTGAAGTTCTTTGAGTCGAACTAAC
CTCAACAAATGTCGAATGACTACATGGCTGCCCTCCTCCCTACCACACCTTCGAAGAACC
TGCATTTGTTCAAATTCAACAAACTTGGCAAGAGCATAAAACTCATACAGCCATTCCTGC
CTAATTTTTTAACGAGAAAGGGAGGAGTTGAACCCCCATAAATTGGTTTCAAGCCAGTCA
CATAGCCGCTCTGTCACTTTCTTCATAAGACACTAGTTAAACCGCTAATAACACTGCCTT
GTCAAGGCAGAATTGTGGGTTAAACCCCCGCGTGTCTTGCATTAATGGCCCATCCCTCCC
AACTAGGATTTCAAGACGCAGCTTCCCCTGTAATAGAAGAACTTCTTCATTTTCATGACC
ACGCCTTAATAATTGTATTTCTTATCAGCACCCTAGTTCTTTACATCATTGTAGCTATAG
TAACCACAAAACTAACTAATAAATTTATTCTAGATTCACAAGAAATCGAAATTATTTGAA
CAATTCTCCCCGCCCTTATCCTCACCCTCATCGCACTTCCGTCCCTTCGCATCCTCTACC
TCATAGACGAAATCAATGACCCCCACCTCACAATTAAAGCTATAGGTCATCAATGATACT
GAAGCTACGAATATACAGACTATGAAGATCTAGCATTTGACTCATATATAATTCCAACAC
AAGACCTGACGACCGGACAGTTCCGACTTTTAGATGCAGACCACCGAATAGTAGTTCCAG
TTGAATCCCCAATCCGTATACTAATCTCCGCCGAAGACGTTTTACACTCATGGGCAGTAC
CCTCCCTTGGTGTAAAAATAGACGCAGTCCCCGGCCGACTAAACCAAGCAGCCTTTATTG
CATCTCGACCTGGCGTGTTCTACGGACAATGCTCTGAAATCTGCGGAGCCAACCACAGCT
TTATACCAATTGTCGTAGAAGCCGTTCCCCTAGAACAATTCGAAACCTGATCCTCCCTAA
TACTTGAAGACGCTTCGCTAAGAAGCTAAATAGGGTCTAGCGTTAGCCTTTTAAGCTAAA
GATTGGTGGCCCCCACCCACCCCTAGCGAGTATGCCACAACTCAATCCCGCACCATGGTT
TGCCATCCTAGTGTTTTCGTGGTTAGTCTTCTTAACCATCATTCCTCCTAAAGTCTTAGC
ACACACTTTCCCTAATGAACCAACCCCTCAAAGCACAGAAAAACCCAAAACAGAATCCTG
AAACTGACCATGACACTAAGCTTCTTTGATCAATTTATGAGTCCCACATTCCTAGGAATC
CCCCTAATAGCCCTAGCCTTAGCCCTCCCCTGAGTCCTATTCCCTAAACCTTCATCTCGA
TGACTAAATAACCGCGTATTAAACCTCCAAGGCTGATTCATTAACCGCTTTACCCAACAA
ATTTTCCAGCCCTTAAACTTAGGAGGCCACAAATGAGCTGCCCTACTCGCATCCCTCATA
CTCTTCCTTATTACCCTTAACATGCTAGGCCTCCTCCCTTATACCTTTACCCCAACTACC
CAACTCTCACTTAACATAGCCCTAGCAGTCCCTCTCTGATTAGCAACCGTAATTATCGGG
ATGCGGAACCAACCAAACCACGCCCTAGCACATCTACTACCAGAAGGAACCCCAACCCTC
CTAATCCCTATTCTTATTATTATTGAAACCATCAGCCTATTTATTCGACCATTAGCCCTA
GGCGTACGACTAACAGCTAATCTTACAGCCGGTCACCTACTAATTCAACTTATTGCTACC
GCCGCATTCGTCCTCTTACCCCTCATACCCACAGTAGCCATCCTAACATCCGCACTTTTA
CTAATACTCACACTTCTAGAAATTGCCGTTGCTATAATTCAAGCTTACGTATTCGTTCTT
CTCCTAAGCCTCTATCTACAAGAAAACGTCTAATGGCCCATCAAGCACACGCATACCACA
TAGTAGACCCAAGCCCTTGACCACTTACAGGCGCAGTCGCCGCCCTACTAATAACATCAG
GTTTAGCGATCTGAATACACTTCCACACAACAACCCTGATAAGCCTAGGCTTAGTCCTTC
TTCTCCTCACAATATATCAATGATGACGAGACATTATCCGAGAAGGTACATATCAAGGCC
ACCACACACCCCCTGTTCAAAAAGGCCTCCGCTACGGAATAATTCTTTTTATTACCTCCG
AAGTCTTCTTCTTTCTAGGATTTTTCTGAGCCTTTTACCACTCAAGTCTTGCCCCAACCC
CTGAATTAGGCGGCTGCTGACCCCCTACAGGTATTACCACATTAGACCCCTTCGAAGTAC
CTCTACTTAACACAGCAGTTTTACTTGCCTCTGGAGTAACAGTAACCTGAGCCCACCACA
GCATCATAGAAGGCCACCGAAAACAGGCCATCCAGTCCCTTACCTTAACCATCTTACTAG
GCTTCTACTTCACCTTCCTCCAAGCCATAGAATATTATGAAGCCCCCTTCACAATTGCAG
ATGGAGTTTATGGTTCAACCTTCTTTGTAGCCACAGGCTTCCATGGCCTACATGTAATTA
TTGGATCCACATTCCTTGCTGTCTGCCTTCTACGACAAGTACAATACCACTTTACATCTG
AACATCACTTCGGCTTTGAAGCCGCCGCCTGATACTGACACTTCGTAGACGTAGTATGAC
TTTTCCTCTACATCTCTATCTACTGATGAGGCTCATAATCTTTCTAGTATTAAAGCTAGT
ACATGTGACTTCCAATCACCTAGTCTTGGTTAAAATCCAAGGAAAGATAATGAATTTAGT
TACAACTGTAATTACAATTGCCATTGCACTCTCAGCCATCTTAACCATTGTCTCCTTCTG
ACTTCCTCAAATAAGCCCCGACCATGAAAAACTCTCACCCTATGAATGCGGCTTCGACCC
TCTAGGATCAGCCCGACTTCCATTCTCCATACGTTTTTTCCTCGTAGCCATCCTATTCCT
TCTTTTTGACCTAGAAATCGCCCTCCTCCTCCCCCTCCCCTGAGGCGACCAACTATCCTC
CCCCCTACTTACATTTACCTGAGCATTCGCTGTTCTTATTCTACTAACCTTAGGCCTAAT
CTACGAATGACTTCAAGGCGGCCTAGAATGAGCTGAATAGACAGTTAGTTTAAGAAAAAC
CTTTGATTTCGGCTCAAAAACTTGTGGTTAAAATCCACAATTGTCTAATGACCCCCACTC
ACTTTGCTTTTTCATCAGCCTTCGCCCTAGGCCTAGCAGGCCTAGCATTTCATCGAACGC
ACCTCCTCTCAGCACTCCTCTGTCTTGAAGGTATGATACTCTCACTTTTCATTGCTCTCT
CCCTATGAATACTACAACTAGACTCTACAAACTTTTCAGCCTCCCCCATAATCTTACTGG
CCTTCTCTGCCTGCGAAGCTAGCACCGGCCTAGCATTACTAGTCGCCACCGCCCGCACCC
ACGGTACTGACCGTCTACAAAACCTCAACCTACTACAATACTAAAAATCCTCATCCCAAC
CATTATGCTCATTCCAGTCGCATGAGCCACCCCCGCTAAACAACTGTGGGCCACAACCCT
CGCTTATAGCCTAACTATTGCATTAGCTAGCCTAATCTGATTTAACTGCGCAACAGAAAC
AGGCTGGTTATTTATTAACCAGTACATAGCAACAGACCCACTATCAACCCCCCTTCTAAT
CCTCACCTGCTGACTCCTCCCCCTAATAATTCTTGCAAGCCAAAATCACATCTCCTCCGA
ACCCATGAACCGACAACGAATATACATTACACTACTAGCATCCTTACAAATTTTTTTGAT
TCTAGCCTTTAGTGCAACCGAAGTAATTATATTTTATGTTATGTTTGAAGCCACCCTAAT
CCCCACCCTAGTTATTATTACCCGGTGGGGTAACCAAACTGAGCGCCTTAACGCAGGTAC
CTACTTCCTATTTTATACACTAGCAGGCTCCCTCCCTTTACTTGTCGCCCTACTTCTTCT
CGTAAATAACACAGGAACCCCATCACTTCTCACCCTTCAATATGCCCCAACAATAGAACT
CTCATCCTTTGCTGACAAATTCTGATGAGCCGGCTGCTTAATCGCATTCCTAGTAAAAAT
ACCCCTATATGGCACACACCTTTGACTCCCCAAAGCCCACGTTGAAGCCCCTATTGCAGG
CTCAATAATTCTTGCCGCCGTCCTTCTAAAACTAGGGGGTTACGGAATAATACGAATGAT
AATTATACTAGAACCACTAACAAAAGAACTCAGCTATCCCTTTATTATCCTTGCCCTCTG
AGGAGTAATCATAACAGGCTCCATTTGTTTACGACAAACTGACCTTAAATCCCTCATTGC
TTATTCATCAGTAAGCCACATAAGCTTAGTAGCAGCAGGCATTATTATTCAAACACCCTG
AGGATTTACAGGGGCCCTAATCCTCATGATCGCCCACGGACTAACATCCTCTGCACTCTT
TTGCCTAGCCAACACTAACTACGAACGAACCCATAGCCGAACCATAGTCCTAGCCCGAGG
CTTGCAAATAGTTCTTCCCCTGATAACCTGCTGATGATTTTTCGCTAGCCTTGCCAATCT
AGCCTTACCTCCTCTCCCAAACCTAATAGGAGAGCTAATAATTATTACCTCTCTATTCAA
CTGATCCTGATGAACCCTTGCACTTACAGGGGCTGGAACACTTATCACCGCCGGCTACTC
ACTTTACATATTCCTAATAACCCAACGAGGCCCCATCCCAGCCCACATCATCGCCTTAAA
CCCCAGCCACTCCCGAGAACACCTACTCATAGTTCTACACCTCCTCCCCCTCATACTTTT
AATTCTAAAACCAGAACTAATCTGAGGCTGAACCGCCTGTAGACTTAGTTTAACAAAAAC
ATTAGATTGTGATTCTAAAGACGGGAGTTAAAATCCCCCTGTCCACCGAGAGAGGCTCGA
CAGCACCGAAAACTGCTAATCTTCGTCACCTTGGTTGAACTCCAAGGCTCACTCGCCCAA
AAGCTTCTAAAGGATAACAGCTCATCCATTGGTCTTAGGAACCAAAAACTCTTGGTGCAA
ATCCAAGTAGCAGCTATGCACCATACTCCAATCATAATAACTTCAACCCTAATCATGATT
TTTTTCCTCCTACTTTACCCAATCCTAACCACTCTGACACCCGCCCCTCAAAAAGACGAC
TGAGCCCTCGCCAAAGTCAAAACAGCAGTCAAACTAGCCTTCTTTATTAGTCTCCTCCCC
CTATTCCTCTTCCTCAACGAAGGCGCAGAAACAATCATCACCAACTGAACCTGAATAAAC
ACCCACACCTTCGATATTAACATCAGCCTAAAGTTCGACTTTTACTCAATCATCTTTACT
CCTATTGCCCTCTATGTCACATGATCTATCCTCGAATTCGCCTCCTGATACATACACGCA
GACCCATTCATAAACCGTTTCTTCAAATACCTCCTAGTTTTCCTCATCGCAATAATCATT
CTAGTAACAGCTAATAATATATTCCAACTATTCATCGGATGAGAAGGTGTAGGAATTATA
TCATTTCTTCTCATCGGTTGATGATACGGCCGGGCAGATGCCAATACAGCGGCCCTACAA
GCAGTACTCTACAACCGAGTGGGAGATATCGGACTAATCTTCGCAATAGCATGAATCGCA
ACCAACCTAAACTCCTGAGAAATGCAACAGATTTTCGCCACATCCAAAAACATAGATCTC
ACCTTCCCCCTCCTGGGCCTGATCATTGCCGCAACCGGTAAATCAGCCCAATTCGGACTT
CACCCATGACTTCCCTCCGCTATGGAGGGCCCTACACCGGTCTCTGCCCTGCTGCACTCC
AGCACAATAGTCGTAGCAGGCATTTTTCTTCTCATCCGACTTAGCCCTATAATAGAAAAT
AATCCTACAGCCTTAACCACCTGTCTATGTCTAGGCGCACTCACCACCTTATTCACCGCA
ACCTGCGCCCTCACTCAAAACGACATCAAAAAAATTGTCGCATTCTCAACATCCAGCCAA
CTAGGACTAATAATAGTAACTATTGGCCTTAACCAACCTCAACTGGCCTTCTTACACATC
TGCACCCATGCCTTCTTTAAAGCCATACTATTCCTATGCTCGGGCTCTATTATTCACAGC
CTTAACGACGAACAAGATATCCGAAAAATAGGAGGAATACACCACCTCACCCCATTCACA
TCCTCATGTCTGACTATCGGCAGCCTAGCCCTCACAGGCACGCCCTTCCTAGCCGGTTTC
TTCTCTAAAGATGCAATTATTGAAGCATTAAACACATCCTACCTCAACGCCTGAGCCCTG
ATCCTAACCCTTCTAGCCACTTCCTTCACTGCCATCTACAGCCTCCGAGTAGTTTTCTTT
GTATCCATAGGCCACCCCCGATTCAACCCACTATCCCCTGTAAACGAAAATAACCCCGCT
GTAATTAACCCTATCAAACGTCTAGCCTGAGGAAGCATCATCGCCGGCCTTTTAATTACC
TCTAACATTATTCCCCTAAAAACACCCGTAATATCTATGCCCCCTATCCTAAAACTAGCC
GCTCTCGCCGTGACAATTATCGGAGTCTTAACTGCCCTAGAACTAGCCTCACTAACCAGC
AAACAATTTAAAATTTTCCCTAACCTACCAACACACCACTTCTCTAATATACTAGGATTT
TTCCCAACAATCATCCACCGCCTCCCCCCTAAACTAAACCTCGTCCTTGGACAAACCATT
GCAACCCAAATAGTTGACCAAACCTGACTAGAAAAAACAGGCCCTAAAGCAATCACCTCA
ATAAATATTCCTTTAGCAACAACCACAAACAACATCCAACAAGGAATAATTAAAACATAT
TTATCCCTATTCTTCTTCACCCTCACCCTAGCAATGCTCCTTCTACTAGCCTAAACAGCA
CGAAGTGCCCCACGACTCAACCCCCGGGTCAACTCCAAAACTACAAATAAAGTTAAAAAC
AAGACCCACGCTCCCATAACTAGTATTCCTCCCCCCATAGAATATATTAAAGCAACACCT
GCAATATCCCCTCGAAACATTGAAAACTCCCCGAACTCACCAACCGAAGCCCAAGAACCC
TCATATCAACCTCCTCAAAACAAACCTGAAACCAACACAACCCCTAAAACATAAACCAAC
ATATCTCCTAAAACTGGTCAGCTCCCCCACCCCTCCGGATAAGGCTCCGCAGCAAGTGCT
GCAGAATATGCAAACACAACTAATATCCCACCCAAATAAATTAAAAACAAAACCAAAGAC
AAAAAAGAACCACCATGCCCCACTAAAACACCACACCCCATGCCAGCAACCATAACCAAA
CCTAACGCGGCAAAATAAGGAGATGGATTTGAAGCAACAGCAGCCAGACCTAAAATTAAT
CCAAACAAAAATATTAACATAATATAAGCCATAAATTCCTGCCAGGACTCTAACCAGGAC
TAGTGGCTTGAAAAACCACCGTTGTTATTCAACTACAAGAACCCTAATGGCCAATCTCCG
AAAAACCCACCCCCTACTTAAAATCGCAAACGATTCACTAGTAGACCTCCCAACTCCTGC
TAATATTTCCGCCTGATGAAACTTTGGTTCACTCCTAGGAATCTGTCTAGCCACCCAGCT
CCTCACAGGCCTCTTCCTCGCCATACACTATACATCAGATATTGCCACAGCCTTCTCATC
CGTTGCCCACATCTGCCGTGATGTGAACTACGGCTGACTAATCCGAAATATGCACGCTAA
TGGTGCATCCTTCTTCTTTATCTGCATCTACCTTCACATCGGACGAGGCCTCTACTACGG
TTCATACCTTCACAAAGAAACATGAAACATTGGAGTGATTCTCCTTCTCTTGGTAATAAT
GACTGCTTTCGTAGGTTATGTCCTCCCATGAGGCCAAATATCATTTTGAGGGGCCACCGT
CATTACCAACCTTCTATCAGCCGTCCCCTACATCGGAAACTCCTTAGTCCAATGAATCTG
AGGCGGCTTCTCAGTAGACAATGCCACCCTCACCCGATTCTTCGCCTTTCACTTCCTATT
TCCGTTTGTAATTGCAGCCATAACCCTTGTTCACCTAATTTTCCTACACGAAACCGGCTC
AAACAACCCAACTGGCCTCAACTCAGACGCAGACAAAATTTCCTTCCACCCCTACTTTTC
CTACAAAGACCTCCTAGGCTTTGCAGCACTCCTAACCGCCCTCATCTCACTAGCCTTATT
TTCCCCAAACCTTTTAGGAGACCCAGACAACTTCACCCCAGCCAACCCCATAGTTACGCC
TCCCCACATCAAACCAGAATGATACTTCTTATTCGCCTACGCTATCTTACGTTCAATTCC
TAACAAACTAGGCGGAGTCTTGGCCCTCCTAGCCTCCATTCTCGTACTTATAGTAGTACC
TATTCTCCATACATCAAAACAACGAAGCTTAACATTCCGACCCTTTACACAATTCCTATT
CTGACTCCTAATCGCAGACGTCATAATCCTTACCTGAATTGGAGGCATACCAGTCGAACA
CCCTTTCATCATCATTGGCCAAATCGCATCATTCCTCTACTTCTCCCTATTCCTTATCCT
GGCCCCTACAGTAGGATGACTCGAAAATAAAGTCCTTGAATGACAATGCAATAGTAGCTC
AGAGCCAGAGCGCCGGTCTTGTAAACCGGACGCCGAAGGTTAAAATCCTTCCTACTGCTT
CAAAGAAGGGGGATTTTAACCCCCACCCCTAACTCCCAAAGCTAGGATTCTAAACTAAAC
TATTCTTTGCCGAGCTGCCCCACACAACCCTTTTACATATATGTAATATCACCATACACT
TATATTAACCATTTAATTAAAACATGTTCAGTAATACATAAAATTATTGGCTTACCTATA
ATTTAATTAGCCCATATGACATTAAAACTAAACGACCAAAAAATGACAAGTGAGTATAAT
AATTGGTGAATCTTAAATTCACCACATCTATATATTTAATAAAACGTTAAGATTCAACAT
TTTATGGTTTCAAATGTTATTCGTGTAGTAAGATCCCACCATCAGTTGATATCTCCATAC
ATTTTTGCATGATAGTCAAGGAAAATAATTGCAAAAGTCACACTAAATGAATTATTACTG
GCATTTGGTTCTTatttcagggccatgaccttgtaccttccccataa
>NODE_7_length_568_cov_12.443662
AAGAGTCCCCCATAGAACTCTGAGCACTGTGGAATTTTAGTACTTAAGTTATGCATTTTT
AAATGCCAAGTAAATCTCCAAAAAGGTGTATTATTTTTTTCTACTGCATTTTTCTACATG
TAAAAAAAATATGTGTGGTGTGTATATGTACTATAATCTGTATTATGTTATTCTGTGTAT
TGTTGTATTATCCAAGCATTATAAATGGTAATGGTTAAAAATGTGAATGTTGTTACTGTA
AAAGATGACTGTTTTTCCCCTCCTCAAAGTGAATGGTTTCTAACCTTGTGGACCTGTTAC
AATCTAGGTGCAATGGCTACTAAAGTGAGACGGCATGACACGCGGGTCCATCCTTACCAA
AGGATTGTGACCGCTGACAGAGGTCAGTTTAGTCTTTGAGCTACACTTTGCTATTGACTG
ATGCATTTCAATGATTATTATGCCTAATATGCCTCAATGCCTTAGTTGGGAATTTGTACA
TTGTCTGTATTGTATTTTTTTTTGTTTTGTTTTCTTTTTTCCCCCCTACCACCTTTCCTA
CCCCATACATCCACACACCAGCTAAATGGTTGATTGTGGTATGCACATTTTGTTTACATT
TAGTACTTAACATATACCGTATATGTAGACTGTGTATATGTCAAAGCTCAGGCAAACGTG
ATCTTAAGAGGTTTTTGGTTTATGCAGCTGTGAAGCCAGGACAGGTAGTTCt
>NODE_10_length_1004_cov_8.279881
TGGGGAAAGAAATGGAATGTTTGGGAGTAATTCCTGTTTTGTTTTTCTGTTGATTTATGA
AGGATTTTGGAAGTACAGTATTTAAAACATTTAGTTAGATGTTTGATATGTCTTTGGTTC
GAATGGACCTTGACTTCTAGCCATTGGCAACATCTCCTTGTTCCACTATTGCCAATTTGG
GACAGAGAACCACAACCTCGCCCAGAAAATTAACACACTGCTGGCAACCATCACCTCCAG
CTGCTGCAGCTGAGGTGTTTCCAGGTGCAGAATACAGAGGCGTTTGTCCCAGATGTGCAC
CTGGATGTTAGTCTCAGTCCCTGTGGCATTCTGGTTGAGGAGACTAAAAGGCAGGCAGCT
TATCCCTTGTTCTGGCAGGGCACCTAAGTAAGATTCTTTTTTCTCAATTCTCCCCAGACA
CACCATCCTGAGAAGCCACTTTTTCCTACCACAGGAAGCCCAAGAGAACACTATAGGTAG
CAGTCTGACAGGCAAACTGAACCCTGGCCTTTTATATCCTGCCAGGTTTGAGAAGTTGGA
CATCACCCCTAAAAGCGCCCAGAAGATTAAGCCCGTTCTGGAGCGCTGGATGGCCGAGGC
TGAAGCCCGCCACCGATCCGGCATGCAGAACCTGACTGAGTTTATCGGCAGCGAGCCTTC
GAAAAAACGCAAGCGGAGGACCTCTTTCACCCCGCAGGCGCTCGAGATCCTCAACAGCCA
CTTTGAGAAGAACACACACCCCTCCGGACAGGAAATGACGGAAATAGCCGAGAAACTGAA
CTATGACAGGGAGGTGGTGCGCGTCTGGTTCTGCAACAAGAGGCAAGCCTTGAAAAACAC
AATAAAGCGTTTGAAACAGCCCGACATCGGCGCGGCTGCACCAATGGACCCTCTCACTGA
TTCTCTAGAGGAGCTGCCCAAATGAACGAGCTCTCCGGCAAAACAGTGGAGTGGAAAAGT
GGCAGCCATTTAAAAACAACAAAGGTGGATGAACTCCTCTTGAAATGAGAACTGAGACAT
GTTCCCAAGTCACCTGGATGGACAGTCCTGAGTTTGCAAACAAAAACTATGTGTTGTCAG
TGTGATTAACCACAGTTatgtaaatggcgaaaccaaaaacacgaaaaaagagattaatat
ctgagaat
>NODE_11_length_411_cov_65.406326
GTACGAGAGGAACCGCAGGTTCAGACATTTGGTGTATGTGCTTGGCTGAGGAGCCAATGG
TGCGAAGCTACCATCTGTGGGATTATGACTGAACGCCTCTAAGTCAGAATCCCGCCTAGA
CGTGACGATACCGTAGCGCCGTGGATCTTCGGTTGGTCCCGGATAGCCGGCCTCGGCCGG
TGCGGAGAGCCGTTCGTGACAGGGCTGGGGCGCGGCCGGACGATGGTCGCCCCTCTCCTG
CCTCGCATCGCATGTTTGTGGAGAACCTGGTGCTAAATCACTTGCAGACGACCTGATTCT
GGGTCAGGGTGTCGTACGTAGCAGAGCAGCTCCCTCGCTGCGATCTATTGAAAGTCATCC
CTCGATCCAAGCTTTTGTGTCTGGCCGAGGGCGCGCGGGCCCCCTCCAGCCGACGCAGCC
GTCCGGGGCCCTGGGGTACCAGGGGCGCCTGCCTCCCTGCCTCTCTGCCTGCGGGAGGGC
TCTTGAGGGCTCCTTCTCTTGGCCTCTCTCCACCTCTCTTCCACAGCCCTTAAACCCACG
CTCTCCTGCCCCCCC
>NODE_12_length_793_cov_9.871374
CAATCTAATCTTTATCTTGAAAAACAACTTGTGGCATTAACAACATGAATCTTGATAGCA
GAAAATGATTAAGACATTTAACACATTAATGAGCCCAGGGTTTGTCTGTTCATAATGAAA
AGTTGCATGTCTGGGTCAGTGAGATTAAATCCTTCATACTGTACTTTACATGTGACATCC
TGCAGCACAGTTAGGTAGTGAAGACATTACACATATAAAGGAATGAACATCAGACTGAGG
TGTGACTTCAGTTTGAATTTTGCCATCCCAGCTCGTAATTTTATTCACTTGGTGTGATTA
AAACCAGAAAATGTGATATGTGTTCCATACCGAGAGCATGATATGTATTCCATACAGTGA
GAGTAGTGATGAGTGTAGTGTGTTGTGATGAGGGACACTAGGTTTGATGGTTGCAGCTTC
ACACAGTGCAATAATAAATTTGGGGCTATGGGGGTCTGACATTGTCTGCGCTCAGTATAA
TTAAGCGGTGCATTAGAAAGAGGGCTGGAATAAAACATGAGTATGTAAATGCAGCCTGGA
GCTGATGTTCTAGTGATTATTACAATGCAGATAAAGCATTTCTCACAACTGCCTGTGTCT
ACTGAAGCCTCCAAAAACATCTGGACCTTTTAATTGAAAAATGGCATGGTGTTTCGCTGT
GCTGCTTTGTGCTAAGTGAAGTCAACAATTAAGACGAAAATGTAATTGATAAGAATTGCA
TTGCTCCATTATTTGGTGTTCTAGTCAAGAAAATTGATTTATCAATTATTTACAGGTCAC
AGAGCAGAGGCCATGCATTTCTGTTTTCATTGCATCATCATCTCGGAACATACAGCACCG
AGCCGAGAGCATCTCTGGAGCTGCTCCACATGAAATCAATCATAACATGCATATTATGCT
CAAAACTAATTACTTTTTTTGTGCTGGTATTAGTATa
>NODE_13_length_908_cov_13.623348
CATCATACGATGATAGGTTTATTGGCCGGCAGACTACAAGTGGATTTATAACCAGGAGGT
CAAAGGTCAAATGAAACATCAGAGGGTCGTCTATCTGTCCCACCTGTTAGACATCAAAGA
AAAACCAGCCGCACTGCTCACAGCAACTGGCATTTAAAACAATTAAGTTTCCTGTCAAGT
CCCTGTGATGAATTATCCGGAAGCTTTACCCGCTGTAATTCTAAATCTTCCCAACAAGTG
CCTTTGTTGTAGAGAAATTAATGAAAACAAGATTGTCTTTCATAGGAGCTGATCTAACAG
CGCGACAGCCAGCTGCTCTTCTTTGGGAATAAAAACAGTCAGCATTAAACACAGCTCACA
CAAAATACTTTTTTTTCCACCACTCGTGTGGAAAACAAATCAGGCGGCAGGCGCAGTGGC
CATCTGTTTTGTTATTTGATATGTGTGAATACATGTTGTAATGACTTTGTTTGTGAATCA
CTCTGCGCGGCAGAACACACGAGAGCTCTCGAAGTGCTGGAGTGTTCAAAGCTAATCATA
TAATTGGACACAATAGTCGATGACAAATGGAGACGCTTGGAGCCAGCCAGCTGGGGAAGT
GAATATGTAATCATTGTAAAATCATATCATTTTTGCATATTTGAAGACAGCTTAATAGAG
TTTGCGTGTCAGCACACTATCAAATGATGATCAGAGACAGTGTTGCTGTATTTGTTTTCC
GAACCGCGCTTTGTTGGACCATTTATCTCCATCGTGATTAAAAGTGCTTCTCAAGAGTTT
GTCTGCTATTGGTTCATTTGTGTTTCATTATGTTCTGAACGCTGAAGCAGATTTGGGAGA
AATGACCGGTTGGAATTTTCAAAAAGTCCTATTATACCGAAGTAAACAGCCTACAGGGGC
ACCTGTACTCCAGAAGGTACTTCTGCAGTAGCCAGGGGGTATATATGGAGGGACTGCGGA
GAAGCTCATCTCATATGGAAACTAAAAGTTACAACTAagcaacaatagatttccagaaat
tgcaacccgggactgtcatgtgttgagttgcc
>NODE_14_length_5441_cov_14.352324
TTTCCGAAGGTAAGAAGCCCCACCACGAAAGTGACTTTATCTCCCCCGACTCCACGAAAG
CTGCGGAACAAACTGGGATTAGATACCCCATTATGCCCAGCCCTAAATTTTGATAGATCA
TTACACCCGCTATCCGCCAGGGTACTACGAGCATTAGCTTAAAACCCAAAGGACTTGGCG
GTGCTTTACATCCACCTAGAGGAGCCTGTTCTAGAACCGATAACCCCCGTTAAACCTCAC
CCTCCCTTGTTTTTCCGCCTATATACCGCCGTCGTCAGCTTACCCTGTAAAGGCCTGATA
GTAAGCAAAATTGGTAAAACCCAAAACGCCAGGTCGAGGTGTAGCGAATGAGAGGGGAAG
AAATGGGCTACATTTCCTAAACCAGGAAACACGGACAATATACTGAAACGTATATTAGAA
GGAGGATTTAGCAGTAAGCAGAAAACAGAGCGTTCCGCTGAAACTGGCCATGAAGCACGC
ACACACCGCCCGTCACTCTCCCCGAGCTAACATAAATATGTACTTAAAAACCGATACCTG
CAAAGGGGAGGCAAGTCGTAACATGGTAAGTGTACCGGAAGGTGTACTTGGAAAAATCAG
AGGGTAGCAAGATAGAAAAGCATCTCCCTTACACCGAGAAGTCACCCGTGCAAGTCGGGT
CCCCCTGTACGCCCAATAGCTAGCTCACCCTCACAAAACCAATACCACCCTATTAATAAC
CCCTAATACACTTTAACCCAAAAACAAACCATTTTTCCTCCTTAGTACGGGCGACGGAAA
AGGAACCTGAAGCAATAGAGAAAGTACCGCAAGGGAAAGCTGAAAGAGAAATGAAACAAC
CCAGTAAAGCACTGAAAAGCAGAGACACAACCTCGTACCTTTTGCATCATGATTTAGCCA
GCACCCCTTAAGCAAAGAGAACTTTAGTTTAATACCCCGAAACTAAGTGAGCTACTCCAG
GACAGCCTAATCAATAGGGCACCCCCGTCTCTGTGGCAAAAGAGTGGGAAGAGCTTTGAG
TAGAGGTGACAGACCTACCGAACCTAGTAATAGCTGGTTGCCTGAGAACTGGATAGAAGT
TCAGCCTCATAAGTTCTTCCCTCGCCCTGTCTAACTGGCCTATTTCTGAGACCAGAAGAA
ATTTTGAGAGTTAGTCAAAGGGGGTACAGCCCCTTTGAAACAAGACACAACTTTTCCAGG
AGGATAAAGATCATAATAATTTTAAGGCAAAATGCTATGGTGGGCCTAAAAGCAGCCATC
CTAATAGAAAGCGTTAAAGCTCAAGCATTAACCAATCCCTACAATACTGATAATGAATCT
TAAACCCCTAAACCTATCAGGCCGTTCCATACCCCTATGGAAGCGACCATGCTAATATGA
GTAATAAGAGAGCCAAAGCTCTCTCCCAGCACATGTGTAAATCGGAACGGACCCCCCACC
GAACCTTAACGGCCCCAAACAAAGAGGGCAGTGAGTGAAAAACCAAACAACAAGAAAAAC
ACCCACTACATTACCGTTAACCCTACACCGGCGTGCCAACAAGGAAAGACTAAAAGAAAG
AGAAGGAACTCGGCAAACATACAATAAGCCTCGCCTGTTTACCAAAAACATCGCCTCTTG
AAAAAATAACATAAGAGGCCCCACCTGCCCTGTGACCACGTGTTTAACGGCCGCGGTATT
TTGACCGTGCAAAGGTAGCGCAATCACTTGTCTTTTAAATGGAGACCTGTATGAATGGCA
TGACGAGGGCTTAACTGTCTCCTTTTTCTAGTCAATGAAATTGATCTCCCCGTGCAGAAG
CGGGGATAAAATCATAAGACGAGAAGACCCTGTGGAGCTTTAGACACTAAGCCAGATCTT
GTTAAATACTCCTATTAAAGAATCAAACTTATTGCAACCTGGCCTGATGTCTTTGGTTGG
GGCGACCTCGGGGAAGCAAAAAACCCCCGCGTGGAATAGAAGAACTCTACTTCCAAAACC
AAGAGCCACCGCTCAAATTAACAGAATTTCTGACCAATTACAGATCCGGCTCAACGCCGA
TCAACGGACCGAGTTACCCCAGGGATAACAGCGCAATCCTCTTTTAGAGCCCATATCGAC
AAGAGGGTTTACGACCTCGATGTTGGATCAGGACATCCTAATGGTGCAGCCGCTATTAAG
GGTTCGTTTGTTCAACGATTAAAGTCCTACGTGATCTGAGTTCAGACCGGAGTAATCCAG
GTCAGTTTCTATCTATGTTATGATCTTTTCTAGTACGAAAGGACCGAAAAGAAAAGGCCA
ATACTACAAGCACGCCTTACCCCCACCCAATGAAAACAACTAAAATAGGTAAAAGGGCAT
AACCCCCTGCTAAAGAAAATAGCATGTTAAGGTGGCAGAGCCCGGCCATTGCAAAAGACC
TAAGCCCTTTTCACAGAGGTTCAAGTCCTCTCCTTAACTATAATTTCAACACTTATCACC
TTAATCCTTAATCCGCTTATCCTCATTGTGTCCGTCCTCCTAGCCGTTGCTCTCCTTACC
CTCGTAGAACGAAAAGTTCTAGGCTACATACAACTCCGAAAAGGTCCAAACGTAGTTGGA
CCCTACGGACTACTTCAACCCATTGCAGACGGATTAAAATTATTTATAAAAGAACCCGTA
TACCCCTCAACATCCTCCCCTATCCTCTTCTTATTTACACCTATACTAGCTCTCACTCTC
GCCCTAACCCTCTGAACCCCTATACCCCTCCCTTTCCCAATAGCAGACCTCAACCTAGGT
GTTCTTTTTATTCTAGCCCTATCCAGTCTAGCAGTTTACTCAATTCTAGGCTCAGGCTGA
GCATCAAATTCAAAATATGCACTAATTGGAGCCCTACGAGCAGTCGCCCAAACCATTTCA
TATGAAGTAAGCCTAGGCCTTATCCTTTTAAACGCCATCATCTTCACTGGGGGCTTCACC
CTTCAAACCTTCAGCGTAGCCCAAGAAAGCACATGACTAATCCTACCAGCTTGACCCCTA
GCTGCAATATGATATATTTCCACGCTAGCAGAAACCAACCGAGCACCATTTGATTTAACC
GAAGGAGAATCAGAACTTGTTTCTGGTTTTAATGTGGAATACGCAGGAGGTCCATTTGCA
CTCTTCTTTTTAGCAGAATACGCCAACATCCTCTTGATAAATACACTTTCAGCCACACTC
TTCCTGGGAGCCTCCCTCTCCCACACCTTACCAGAATTAACATCAGTTAATCTTATGACT
AAAGCAGCTCTCCTTTCCGTCGTATTCCTCTGAGTACGAGCCTCTTACCCCCGATTCCGA
TACGATCAATTAATACACCTCATCTGAAAAAACTTCCTCCCATTAACACTAGCCTTGGTA
ATCTGACATTTATCGCTTCCTATTGCACTCACCGGCCTTCCCCCTCAACTCTAGTCCAGG
AGCTGTGCCTGAAAAAGGACTACTTTGATAGAGTAAAAAATGAGAGTTAAAGCCTCTCCA
GCTCCTTAGAAAGAAGGGACTCGAACCCTACCTGAAGAGATCAAAACTCTTAGTGCTTCC
AACTACACCACTTCCTAGTAAAATCAGCTAATGAAGCTCTTGGGCCCATACCCCAAGCAT
GTTGGTTAAAATCCTTCTTTTACTAATGAACCCTTACATCTTAACCATTCTACTTTTTGG
TCTAGGCCTAGGAACAATAATAACCTTTGCAAGCTCACACTGACTACTTGCCTGGATAGG
ACTCGAAATTAATACCCTTGCTATCATCCCCCTTATAGCCCAACATCACCACCCACGAGC
AATCGAAGCTACCACCAAATATTTCCTCACCCAAGCGGCAGCCGCCGCCATGCTACTATT
CGCAAGCACTACAAATGCCTGACTAACAGGACAATGAGATATTCAACAAATAAGTCACCC
CTTCCCTATTACAATAATTTCCCTGGCTCTCGCACTGAAAATTGGCCTAGCCCCAGTCCA
CGCATGACTCCCAGAAGTACTACAAGGATTAGACCTAACAACAGGACTTATTCTTTCAAC
CTGACAAAAACTAGCCCCCTTCTCACTCCTACTTCAAATTCAACCCTCAAACTCAACGAT
ATTAATTTTATTAGGACTAACCTCCACCCTTGTCGGAGGATGAGGTGGACTAAACCAAAC
ACAACTACGAAAAATCCTTGCCTACTCCTCAATTGCCCACTTAGGCTGAATAATCTTAAT
CATCCAATTTTCCCCATCCCTAACACTACTCACACTAATTATGTACTTTATCATGACATT
TTCAACATTCCTAGTCTTTAAACTAAACAAGTCAACTAACATCAACTCACTCGCCTCATC
ATGATCTAAAATACCAGCAATTACATCTCTTACCCCCCTTATCTTACTCTCTTTAGGAGG
CCTCCCCCCACTCTCTGGCTTCATGCCAAAATGACTGATCCTCCAAGAACTAACTAAACA
AGACCTACCACTAATCGCCACAGTAGCAGCCCTATCTGCCCTCCTCAGCCTTTACTTCTA
TCTCCGACTCTGCTACGCCATAACCCTTACTATATCCCCCAACAACCTTACCGGCACCAC
TCCTTGACGCCTCCCATCCTCTCAACTGACCCTACCCCTAGCTATTTCAACCTCCGCAAC
AATCTGCCTCCTTCCTCTTACCCCAACCGCGATAGCACTACTAACCCCCTAGAGGCTTAG
GATAGCATTAAGACCAAGGGCCTTCAAAGCCCTAAGCGGGAGTGAAAATCTCCCAGCCCC
TGATAAGACTTGCGGGACACTAACCCACATCTTCTGCATGCAAAACAGACACTTTAATTA
AGCTAAAGCCTTACTAGACAGGCAGGCCTCGATCCTACAAACTTTTAGTTAACAGCTAAA
CGCCCAAACCAGCGAGCATCCATCTACCTTTCCCCCGCCCGCCTTAATAAAGGCGGGGGA
AAGCCCCGGTAGACGACTAGTCTACTTCTTCAGATTTGCAATCTGATATGTAAAACACCT
CAGGGCTAGCAGGAAGAGGACTTGAACCTCTGTCAATGGGGCTACAAGCCACCGCTTGGA
AACTCAGCCATCCTACTTGTGACAGTCACGCGTTGGTTTTTCTCAACAAACCATAAAGAC
ATCGGCACCCTTTATCTAGTATTTGGTGCATGAGCTGGAATAGTAGGGACAGCCCTAAGC
CTTCTTATCCGAGCAGAACTTAGCCAACCAGGTGCTCTCCTCGGGGATGACCAAATCTAT
AACGTAATTGTTACGGCACATGCCTTTGTAATAATTTTCTTTATAGTAATGCCGATTATG
ATCGGAGGGTTTGGAAATTGACTAATCCCCCTAATGATTGGCGCCCCTGACATGGCATTC
CCCCGAATAAATAACATGAGCTTCTGACTTCTTCCTCCATCCTTCTTACTTCTTCTTGCC
TCATCCGGAGTTGAAGCAGGTGCAGGAACAGGCTGAACTGTCTATCCACCACTATCGGGT
AACCTAGCTCACGCAGGATCCTCTGTTGACCTAACTATTTTTTCCCTCCATCTAGCAGGT
GTATCTTCAATCTTAGGAGCCATTAACTTTATTACTACAATTATTAATATAAAACCTCCC
GCTAT
>NODE_15_length_340_cov_9.058824
GGTGTCTCATCTCTGTATCTTGACACAATGTCACTTGACACAGCTTTTGCCTTCATATTT
ATCATATCTGAACACACTGTGAAGTCAAAACATGTTTGTAGACATTTTGTGTGACAATCT
GCAGAAGTGCTGTTTTTATGCTCTGAAACAGCGTTTCGGGCGCTGAAAAGGCCACTTTGG
CCAAACGGTGTGTTGTCTCAGATTCTTGACAGAATGTCACTTGAAACAGCTTTTGCCTTC
ATATTTATCATATTTGAACACACTATGAAGTCAAAACATGTTTGTAAACATATTCTGTGA
AAATCTGCAGAAGTGCTGTTTTTATGCTCTGAAACAGCGTTTCATGCGCTGAAAATGCCA
CTTTGGCCAAATGCTGTGTCCTCTCAATACATTGACAAAATGTCACTTGAAACAGCTTTT
GCCTTCATATTTATCATATCTGAACACACTGTGAAGTCGAAACATGTTTGTAAACATTTT
CTGT
>NODE_19_length_263_cov_13.965779
CAATGTTTACAAATATTGTTTGACTTTAAAGGACAATGTCTACAAACATATCTTGACTTC
AAAAGCAATGTTTACAAACACGGTTTTACTTCAAAGGACAATGTTTACAAACACGTTTTG
ACTTCAAAGGACATTGTTTACAAAGATGTTTTGACTTCACAGTGTGTTCAAATATGATAA
ATATGAAGGCAAAAGTTGTTTCAAGTGACATTGTGTCAAGATTCTGAGAGGACACACCGT
TTGGCCAAAGTGGCCTTTTCAGGGCATGAAACGCTGTTTCAGAGCATAAAAACAGCACTT
CTGCAGATTGTCACAGAAAATGTTTACAAACATGTTTCGACTTCACAGTGTGTTCAGATA
TGATAAATATGAAGGCAAAAGCTGTTTCAAGTGACATTTTGTCAATG
>NODE_20_length_1694_cov_30.023613
TTAATCAAGAACGAAAGTCGGAGGTTCGAAGACGATCAGATACCGTCGTAGTTCCGACCA
TAAACGATGCCAACTAGCGATCCGGCGGCGTTATTCCCATGACCCGCCGGGCAGCGTCCG
GGAAACCAAAGTCTTTGGGTTCCGGGGGGAGTATGGTTGCAAAGCTGAAACTTAAAGGAA
TTGACGGAAGGGCACCACCAGGAGTGGAGCCTGCGGCTTAATTTGACTCAACACGGGAAA
CCTCACCCGGCCCGGACACGGAAAGGATTGACAGATTGATAGCTCTTTCTCGATTCTGTG
GGTGGTGGTGCATGGCCGTTCTTAGTTGGTGGAGCGATTTGTCTGGTTAATTCCGATAAC
GAACGAGACTCCGGCATGCTAACTAGTTACGCGGCCCCGTGCGGTCGGCGTCCAACTTCT
TAGAGGGACAAGTGGCGTTCAGCCACACGAGATTGAGCAATAACAGGTCTGTGATGCCCT
TAGATGTCCGGGGCTGCACGCGCGCCACACTGAGTGGATCAGCGTGTGTCTACCCTTCGC
CGAGAGGCGTGGGTAACCCGCTGAACCCCACTCGTGATAGGGATTGGGGATTGCAATTAT
TTCCCATGAACGAGGAATTCCCAGTAAGCGCGGGTCATAAGCTCGCGTTGATTAAGTCCC
TGCCCTTTGTACACACCGCCCGTCGCTACTACCGATTGGATGGTTTAGTGAGGTCCTCGG
ATCGGCCCCGCCGGGGTCGGTCACGGCCCTGGCGGAGCGCCGAGAAGACGATCAAACTTG
ACTATCTAGAGGAAGTAAAAGTCGTAACAAGGTTTCCGTAGGTGAACCTGCGGAAGGATC
ATTACCGGTTTTGCCCAGGAGAGCGGCGGGGCACCTCCCCCCACCGTTTCCCCCCTCGGG
CCCAAACTGAACCAGCCGAGGGGCCTTCCCGCGACCGGACGCGCCTCCCCGGAGGCCGCG
GCCCGGCACGTGCGGATCGTCCCCGAGGGCTAGCGCCTCCGGGCTTCCGGACGGCGCGAC
ACGCACGACCCCCTCCTAGTCTGGGCCAGGCTCTTTGGCGGAACGCCGGACGCCACCGCG
TCCCCCGCTCCGTGCCCGTCCGCCTCTCTCACACCCGTCGAGGCCGCCGTCCCGTCGCTC
CCAAAGGTGCCGCGGGAGCCCGGGCGGTCGACCCGACGTCGGGGGAGGCTCGGGCCGGGG
TCGGGGCGACCCCCTGTCCGGCCAAAACCCGCCACCCTCTGGCCCGCCACTCGGAACCTC
TAAAACCCCAAGCGCGGATGCGTCGGGCCCGGCACCTGGCCCGGCCTCCGCGCGCCTCCG
GGTACCCAACCCTCCTCCCTCCTCCGGAGGGAGCGCGGGGGGTTCAAAGTCTCCTCCGAG
CCCGACCGCCGGTCGGGAGCGGCGGAGCGCCCGGAGGTTTTTGTTTACGTCTTTACCGAC
AACTCCTTGTCATTGAAACCCGTTGGCCGTAGGGCGTGCGGGCGGCAGGGGTGTGGGGGT
CGGCGCTTTTGGCGACCGCCGAAATGCGCGACGGCCCCCCTCCCCGTTACGCCACCCTCT
CGCCCAAAAACAAAAAGCTAAAAAAAGCCTGACAACTCTTAGCGGTGGATCACTCGGCTC
GTGCGTCGATGAAGAACGCAGCTAGCTGCGAGAACTAATGTGAATTGCAGGACACATTGA
TCATCGACACTTCGAACGCACCTTGCGGCCCCGGGTTCCTCCCGGGGCCACGCCTGTCTG
AGGGTCGCTTTGCCATCAATCGGAGACCCCCGCGTCTCCGCGGCTGGGGCAGTCGCAGGC
GGTCCCGGCCGCCTTCGTCCCCCTAAGAGCAGACCTTT
>NODE_21_length_693_cov_10.038961
CTGACTACTTTGATATGTGCAGAGTGAGCATTTACATCCCTGTGGACTGTGAGAAAAATA
AATAAACCAAAACTATCACATCCACAAACAACTAACAACAAATCTGACATATTTACCATA
ACAGCCGTTCTGAACTTTGCTCTAAATGAAACACATCCATAAAATAAGTGTTTGTTCTGC
ACCGTCCTTTGAAGTTGGATTTGTTTTTGCTCTTTAATGATTTCTTTCTTCTGATGATGA
TGGAAGCCGTGCTGACACCTTCTTTTGCTTCATCAAGTTCCGCTGCACAATTACATGAAT
TTACTTTCAATAAATTACCATCTTTGCATACATCAGTCAAATCATCCAGCTGAGGCATTC
GCAAACAATATGCATTATTAATTTCATTGTCAGTGTTTATTTGGTTAACTTGTAACCGAC
TTGGACAGCCCATTGCCTTGATGATGCATTTAAAAGCATCAGGGTCGGCTTTTTAAAAGG
AAATCAGGGGATGACATGCTTCCACACACCACTTCGCTCCCTGCTGAGGCCACAGAGGGA
AAAAGACTGAACTCCAGTGAAAGACCAATCAAAAACTCAAAAGATGCATCGTGAGCTGCT
GTAGTCAAAACAACAGAATCAGGAAGATCATCCACATCACAGCGATTCTCAGTGAGCGGT
TGTTAGCACTGATTGACTATATTTCAATTTAACAAGTTTCTGCTGTCGACAATAGTTAAT
TGAATGAATATATTGTATTCATGAAAGGGGAAAAAAACAAAAACAAGAGCAAAGAAGTTG
AGTTGGGAATTATCTCTCATTAAGGAgtgaagagttcgatgatttcaagcgtgtcag
>NODE_22_length_442_cov_10.500000
AGAAGGCAACGGATGTCAACAGACAACTTCCAGTGCACTCGCGAGCTCAAATCATGTAGC
AACTCCCTACAATGGGGCCGGAGACAATTGCATTTTGTCTATTCTTCCAGTTTACGTAAA
ATCGAAAAAGGGAACCAAAATTGTGAAAACATATGCTTTTATAGACTCTGGGAGTTCAGG
GACCTTCTGTACTGATGCATTAGCAAAACAGCTGAACCTCCATGGCAAAGAAACAGAGAT
CGTTTTAAGCACAATGAATGCAACCAAAAGAGTTAAAGGATGCCTTGTCAGAAACCTGGA
AGTCTGTGGAATTAATGAGGATAAATACGTCACTCTTTCAAAGGTTTTTACTCAAAGGAG
CATTCCAGTTGGAAAGAAAAACATCCCTGTTCAGGAAGATATAGGGAAGTGGCCCTATCT
TAAAGAAGTGAAACTTCCACATATTGATGCTGATGTTGGTCTGCCTGTTGGTAATGATGT
TCCTGAAGTTTTTGAGCCCTGGAAAGTGATTCACAGCAGAAAGAATGGACCATATGCTGT
CAAAACTATTCTTGGATGGACTGTCAACGGACCAATCAGAGGACAA
>NODE_23_length_3676_cov_7.004897
ATTGATGCTGATGTTGGTCTGCCTGTTGGTAATGATGTTCCTGAAGTTTTTGAGCCCTGG
AAAGTGATTCACAGCAGAAAGAATGGACCATATGCTGTCAAAACTATTCTTGGATGGACT
GTCAACGGACCAATCAGAGGACAAAAGGATGGTGAGAAACAGTCCATTACAGTAAATCGG
ACATCAATTGACACCATAGAAAGGATGCTTATGCTACAATATGAAGTGGACTTTCCAGAA
CGTCACTGTAATGAAAATGTGGAGATGTCAGTAGAAGACAGAAAATTCATGGATTCTGTG
TCAAATTCAGTGCAACATAAGGATGGACATTACTGTATCAAGCTGCCAATAAGGGACCCA
CGAATCAGGATGCCAAACAACAGGGATGCAGCAGTTCAACGTACACTCACCCTTAAAAAA
AGGCTCAGCAGCAATCATGACTTCCATACAGAATATTCTGCTTTCATCACAGACATGTTG
AACAAAGGATATGCTGTTAAAGTGCCAGAAACACAATTGAAGAGGCAGGATGGGAAAGTT
TGGTACATTCCACATCATGGAGTGTACCATCCAAAGAAGAAGAAACTGCGTGTTGTGTTT
GATTGTGCTGCGAGTTATCAGGGGGTATCTCTCAACCAAAAGCTGCTTCAGGGCCCAGAC
CTAACTAACACGCTTATAGGAGTTCTGACTCGTTTCAGACAGGAGAAAGTGGCGATGATG
GCTGATATTGAGGCCATGTATCATCAAGTGCGAGTTCCAGAAGAGGACACAGATCTTCTG
CGTTTTCTTTGGTGGCCAGAAGGAGATCTGACCCAAGAACTGTCTGAGTATAAAATGGTT
GTCCATCTGTTTGGAGCTACTTCTTCTGCCAGCTGTGCAAATTTTGCCTTACGCAGAACT
GCAGAAGACAACAGAACCTGTTCATCGCCTCCAGCTGTGGAAACTGTGCTGACCAACTTT
TATGTGGATGATTGACTGTTTAAAAGCAGTGAGCAATCAAAAGGATGCTATCATTCTAAG
AAAAGACCTCACAACTCTGTGTGCATCAGGAGGATTCAAGTTATCGAAGTGGACAAGCAA
CAGCTGCACACTCTTGAAATCTGTGCCTGAGAATGAAAGAGCGAAGGAAGTCAAGGATTT
GGATCTTGCAAAGGATGCTCTTCCCATAGAAAGGGCACTTGGTGTGCTTTGGTGCGAGAA
CACTGATGTATTCAAATTCAGGGTCGTCATGAAGGAAGAGCCAGCAACAAGAAGAAAAGT
TCTCTCTGTTGTAAGTTCTATATATGATCCTCTTGGATTTCTTGCTCCTGTTGTGCTGCC
TGCCAAGATTATTTTTCAAAAACTGTGCAAGGAAAAGATTTCCTGGGATGAGGAAATTCC
CCAACATATTCAGCAGGACTGGTCTGTTTGGATGAATCAGCTGCCTCAAGTATCCAGCTT
CCAGATGACCAGATGCAGATGAAAATAATTCAAGCTCAACTCAACCACTTTTCAGATGCC
AGTGAGAATGGTTATGGAACAGTGTCGTATCTAAAACTGACAAATGATAAAAGCCATGTT
CACTGTGCATTTATGATGGGAAAAGCCAGAGTTGCCCCATTAAAACAAACGACAATCCCA
CATATGGAGCTTACTGCAGCAGTGATGGCTGTAAACATGGACAAGTTAATCAGAAAGGAG
CTTCAGATTGATCTTCAGGACTCAGTGTTTTGGACAGATAGCACAGCTGTGCTAAAATAT
ATAGCAAATGAAGCGCTTCGGCTGAAGACCTTTGTTGCAAACAGGATTGCAGTCATCAAA
GAGGCTACAAATGTGGAGCAATGGAATCATGTGAACACATCTCAAAATCCAGCTGATTGT
GCTTCACGTGGACTCACAGTAGAGCAGTTTTTAGCCAACCAGACTTGGACAGAGGGGCCA
TTATTCCTAAAGGATGCAAACAAAAGGATGATGGATAAATATGAATGCATGGAGCTCTCT
GAGGATGACCAGGAAGTAAGAAAAACAATAATGGCTCATTTAACACTTACAGAAGATGTG
TCTCCAATGGGAAAATTAATAAGTCACTATTCCAGCTGGTGGCGCCTAAAGAGAGCCATA
GCCTGGATTATCAGGGTCAAAGGTCACCTGATGTACAGAAACGGCACAAGAAAAGGAGTC
TTTAAGGCTTCATCATACCAAGGACCTCTGACTGTGGGAGAGCTGAACAAATCAGAAATG
GAGATTGTTCAGTATTGCCAGCGTTGCAGTTTCAAAGCCGAAATTTCAGCTTTAGAAGGA
GGTAAACAGATGCTGAAGAGAAAGAGTCCAATCTACAGGCTTGATCCATATCTTCAAGAT
GGAATATTAAGAGTTGGTGGACGATTAAATAGATCTGCTATGCCAGAACAATCAAAACAT
CCAATAATTCTGCCAAAGGATCTTCCTGCCACGAATCTGCTGTTAGAAGACATACATGAA
AAGACTGGGCATTCTGGCAGAAATTTCATGCTCTCTCGTCTTCGCCAGCGATATTGGATT
CCTTCAGCTAATGCAGCAGTGAGAAAAGTTCTGTCTCGTTGTGTTGTGTGCAGAAAACAT
CATGCAAAAGCTCAGGTTCAGAAAATGGCAGACCTGCCAATGGACAGACTGCTCCCTGAC
AAACCCCCCTTTACTGATGTAGGGGTCGATTATTTTGGGCCTATAGAGGTCAAAAGAGGT
CACAGTATTGTCAAAAGGTATGGTGTATTGTTTACTTGTTTAACAACACGCGCTCTGCAC
ATAGAAGTCTCACACACACTGGACACAGATTCCTGTATAAATGCCATCCGGCGCTTCATG
TGTAGAAGAGGACAAGTGACTCTTATCAGATCCGACAATGGCACAAACTTAGTCGGTGCT
GAAAGAGAATTAAGAGCTTCTCTACAGGAAATGGATCAAACTAAAATACAAAACACTCTT
GCAGAAAGAGGGATCCAATGGATTTTCAATCCACCTGCTGGACCACACTTTGGTGGTATA
TGGGAGAGGCAAGTAAGGATGGTAAAGAAGATTTTGAAATCTGTCCTTCATGAACAAACA
ATAGATGACGAGTGTCTGCAAACCCTTCTCTGCGAGGTTGAAGCTATAATCAATGATAGA
CCAATAACCGTATCATCCAACGACCCCAACGACCTTGAAGCATTAACGCCAAATCATCTT
CTGTTGCTTAAGAAAAAGCCATTGCTTCCACCTGGGCTGTTCAGTAAAGATGATTGCTAC
TCACGCCGAAGATGGAAACAAACTCAGTACATGGCAGATTTATTTTGGNNNNNNNNNNGC
CCAACGACCTTGAAGCATTAACGCCAAATCATCTTCTGTTGCTTAAGAAAAAGCCATTGC
TTCCACCTGGGCTGTTCAGTAAAGATGATTGCTACTCACGCCGAAGATGGAAACAAACTC
AGTACATGGCAGATTTATTTTGGAAAAGGTGGATAAAAGAGTATCTTCCAAACCTGCAGG
AACGCCAGAAGTGGAACAAGATCAAGGAAAATCTTCAGCTTGGAGACATTGTCATGATTT
TGGATGAAAATGCACCAAGAAATTCCTGGCTGCTTGGGAGAGTAGTACAGGCAAAGATGG
ACTCCAAAGGTCTTGTTCGTCGGGTACTGGTGAAAACAAAATCAAGCACCCTGGAAAGAC
CCGTCAACAAGCTTTGCCTCATTTATGATTCCCAAGACTGTAAAACCAAGGGATGAAGAT
GGTTTCCTGACTCTTAAGAACGGAAAAAAAAAACAAAcaaaaaaaaacaaatgaaagaac
tgtgaatgatcatgatgtaatgcaaaactgatgaagtaat
>NODE_26_length_558_cov_7.906810
ATGGACTATTTCTTTTACCTGTAGTGTTGGAACAGTTAAATTGAATATTAACAAAGCTAA
CTGTATTCCAAATATACGTTTACTTATTTAATATTTCTGATTTATGTGCGCAGTGCGTCC
AGAATCTGAAAGAAGTAAAACGAAACTTGCCAACTAATCGTCCATTTATCACAGTCTCAG
TCATTTCTGGTCACAAAGTAATCAGAGACAGAAGCGGGCTCAGCTAGCAAAACCAGGGAG
GGGAGAGAAAGTGGTAAGCAGGGCAGAAAGGAGAGGAATGTTGCTGAGGTTTCAGCAGGA
GGCATTTTATGGTGACTTGGTAAGGGCCTTGTGGAGCTGCTGTGCATCTGCATGAAATGA
TGAGCCTGGTGTCAGGACATGGATCATCCTTTTACACCGAGTAATGAATACAGATTGCAC
ACCGGATAGAGAGGCTCTGCAATCTGCTGCACCACAAATGAAACAACTGCCGTTCTAATC
AAATAGTCTTTTCATGCCAGCGCAGCCCTCAACTTGGGCTAAATTCAATTCCAGATTCAC
AGATTTGTGGGTTGGGGGTTGGGGAGACGCAGGAGGCAAGGGGGAGTTCTAAATGTTGTA
ATTAGAGTATTGTTTAATGTGTATGCGTGTAGACGTGTGGGATGTGCGTGTGTGTGTGTG
CGTACGTTGGGGTGGTGTTGGTGGTGGTGGTGGTGGTGGGgt
>NODE_27_length_661_cov_10.603631
ATGCAGATGCACTGGGGTATATCAATTTGTTCTTTTATGGTTAGAAGAAAACACCATTCT
TTGCAGTTATAGTGGACAATATAATACTAGGAAATGTATTTCATGCATTTATCAATGTTT
TTGCCGTGAGTGGCCAAATACCACACCACTACTACATTTTAACCCTGATTTCATAAATCT
AAGCACTAAAATGCCCAAAAATCATGCGTCACCGGCCATCATTCTTCCCCCTTCACCATC
GATGGATCTTTCTTTTTTTTTGTTTTTCCCTCATTCTCCCCCCTCTGTCTCTTGTCCTTC
TCTTTTATTGCTTTGTACAGCAAAGCACCATTACTGATCCCTTCCAAAGCACAAACTAAA
AATCTATCCCGTTGTCATTTGCTGCACCGTGCCATCTATCATCGGGGGTGCTTGGCAGCG
TCTCCATACGAGAGAGGAGGTGCTGGAACAGGAGGCAGAGTCAAGGACTTTCACGCGCAA
CAAAAAACTTGTCACAATTATTTATGGCTCTTGCTGGGACACATAATAGGACACATCAAA
CTGCTGTTTTTTTGTGTGATGAGCGCCCTCACATCGCTGGCTCCCTTGTCGAAGTGGGTC
ACAGGCATCTCTTGCCTTACACATACAATTTCCAAGACAATGGCGGAGCACTTGGGGAAG
TGACAGTGACAAATACTGGAGCCCCCACGGAAAGCTGGGCAGGCTGTTACATGAGTGATT
GCGCCAATAATCATGCGGAGTCGTCACGTGTCTGTGGAGCAAGAGGGAGATGGGCAGCAG
GGGTGGCAGGGGGTGGGAAGAGACA
>NODE_29_length_631_cov_14.592710
CTGACTTTATTTAGGGGCCAGTAAAAAAAAAAAGGCATATGCTTTAGTAGACACAGACAT
GCAAAGCATTTCCATTCTTGCAGACTTCGTGTGGGTGAGTGAGTAACACTCCCTGCTCGC
GTGGCAGGGAAAGGAGATTGCTGGATTGGTCAGGGCAGGGAGAGATCCTTGTCGGTGACA
GCGTCGCTCCAGCGAGCTCAAAGCCACAGTAACACAGCCGAACAATCCAAACACACCCCA
CCAATTTTTAATTTCTTCCATTAGAATTAATTATGAGGCCGAAGGCAATTTGTGTACCCT
GTGTTTAAGACTGCCTACTGGATTAATTAAAAACTGGATGCTGGAAAATTAATGTGTGAA
TTGTTATGCCTTGCTATAATGAGCCATCCCATGCTATTACATAGTAGTGTACTATACGAT
CACCTTCAGGCCTCTGAACACACAAGGTTCATTAAAGAGCACAAACCTAGGCACAAGTCA
ACTTAAAGAATGCCAGCCTCAGCACATATTCAACAGAGCACACGCGAGCAGCGAGACATT
TAAATTTTCACCCAAAATACAACAAGGTGAGGAAGTCTGGCTTAATGACTTGGAAGAAAA
ACACATCTGTAAATAAATGACCTCAGTAACCTGCACTTAAACCTGATAAAAGAAGATAGA
GGAGTAAAAGTTGCTGTGATGTCAATTTTGGCTCAGAAATTGCTCGCAGCTTAAAAGAAA
GCAAAACACATCGGTTGTTTTTGGCCCAGtgttcccctgtcgaatagagtgtgaa
>NODE_30_length_504_cov_20.507936
AATCCCCACAAATCTGCAAAGCATAGACCTGCACACACACACATACAAGACACACAAGTT
CACTTGATGGTGCAGACATACAGAACTAGTAAAGCCATTGCACACAGTTTGCTACTTCTG
GTTCAGAAACGGTGTTAGAGTACAGTACTGACAGTCATGCGATCACAACTGCAGGCCCCA
TTCTTACATCTTAATAAATGTGCCTTTTGATTTGAGTAATCAATAACTTATGATTTCTAA
GTAACTCTGTATTAAGTACTATTTACTTTTTTGGTTATTGATTTCTGCCAATGTGCATAT
TTTCAAATGTACGTATTTATTAGTTTCAAAGTAATTAATGAGATATTACCTGTTTATTTA
TTTATTGAGATATTTATTCTGATTCTTTATTTTTTTGAGACAGGTTTTTATCTTCTGTGC
TGTCTTACTTCTGACTTTGTGCCAATGTGCTGCTTTGAGGTGTTACATATCGTGGGTTTG
TATCATTATTAAACCCTCACTCTATATTTTAAATCAGTGTTCTCTTCTCTCTCACATGTG
CATGTCACTGACTCACCGTGCCTTTTTCCTAAACACTGTTTGAAAGTTGTATTCTTTAAG
TATTCCGCAGTGCTGTTGAAGGAATCAAAAAAAAAAAAAAAAAAAAAA
>NODE_38_length_529_cov_6.642722
TGGAGGAGGAAGATGTTAGAAGAGAAGAAGAAATAAAAAAAGTCTCATGCACTAGAGGAG
AACACGCACTCACACCCCACAGTGGCAGAAGCGGTGTTGGCGGCAGTGGCAGTAGTGGTA
GTAGTAGAAAAGGCTACATGTGTATGGCTAGAAACATTGGTTACATCGTGCTGTTGTTGG
CTGGAGTTGGAGGCCTGCCGCCTTAGAGCCCCCTGAAAGGAAGTTCCACTCTGGAACGCA
CTCACTACATCCATCTGCAAAGAATCAGACAGCGTGACAGGAGAAAGCCCAGAGGAAATG
AAACACAACACAGCCAGAGGAGAGAGAAAAGAGAGAAAAAAATAAAGAAAAGGCACCAGT
AACCATAGAAAATGTCACTTCGAAATTGGATTTAGGCATTATAGTTAAAAGAAAGAGGGA
AAAGGGGATGATTGGGTTTAAAGGCACTGATCGGAGGGAGCTGACTCCAAAGTCTGACCT
CACTTTCACTCTTTTCTCTGCAGAATCCTTCCATACTTCCAACTACAGCCATGCCAATAG
TCTTTGAACAATCAGCTGCACTATCGTGCTTTCCATCCAATCCAATTCACTTgcttctca
tcagtaccttcaaactagttgggttttagcagaaagattcagactgagtcagaaataggc
ataggaacctgct
>NODE_39_length_758_cov_6.846966
CTCACCAGACAAACAGCTTCCTCACATCTCATTCCTCTGCTGCTGCGGTTCAGGGGAACG
ATAGGTGCTCTTTTTCCACTTCAATAAGGGGATGAAGCTCAATTAGCATTTCACAAGTCC
CATTTTCCTCCTCTATTGCAACCTTCCCCGCGGAGCCCATGCTTTCTCTGGGGGATTGTC
CTGTTTTGGGCCCTTGTTGCCGTTGGCAGGGTGACAGTATTCGAGTGTGCAAACTTGTGC
TATTGTCCGCGGGCCAGAGGGAGCCATGGAGACCCCATAATATGACACAGGAAAATGTTT
GCTGATGGCAATTCTATGGGCTTTGTCCGACTCTTTCTCCTTCATGACGACTCGATTTAA
GTCTCTAAATGTTTGACTACAAATGCAGGAGTGCTATCCAGCTCCTTTCCCTTTGTCCCG
CGAGGTTTGAATGAGTAATTCAGCCTTTGTGTCGCTCGATTGAGGGGGCAAACAGAAAGA
CAAGATTCTTGAGCGTTCAAGCCCCTTTCCATGGTTATGCACTCTTTAGATCCCCCCCCC
ACCCCAACTCACCAAATCCTACAGCTGACATCACTCTTGGGGATGCTATGACGGCTATCT
GTGTTTGAAAATTCAACTTTGATGTGGAGTTTGGGAGCACGCATGTTTCAGCAGAATTAC
ACTCATTTTTGCTTTATGCGCACTACTGCGGGTTTTTCCAGGTGCTTGGCCAACGCGCAG
AAAATCATCGTGTAGGGAGAAATATCGCATCCCCTCAGCGGCTTTTTCCAGATCTCCATG
ACAACAATTTGCAATGGTGAAGAATTCGATACCAGGGCGCTTGGAGGCTGATTGGGGTGC
ATTGTGAGGGGCCTGGGGTCGCTGATTGGTTCAAGGAAAGcaccataactacaaggagtt
ta
>NODE_40_length_658_cov_9.936171
TAAAGCGCTCATGATAAGAGTTTTATTGTAGCAACTGTGTCCCAATTTGACCAGAAACAA
GAGAGAAGAAAGAGAGCGGGAGGCAGATAAAAAGAGAGAGCTTGAGAGGAGTGGAGAAAG
AGAGAAAGAGAGAGAGAGAGAGAGAGGGAGAGAAGCTTTTAAAAGGATTTTGTCGGTTAT
TGACTGGTTGCACTCTTCAGCTAATAGCCATTTAAAGATTATGGGCCTGCTGGTGGAAAT
CAAGGCCTCCATTGTTTGCCTTATTGCATTCTGGCAGATGGGGGCTGACACAACAACACG
CAGCATCCCTCCGGGCACGCTCGCCGAGCGCCGACCCTCCATCAGCAGATCTCCTATTGA
ACTGGCCCTAATAACTGGCCATGAATTATTAATCCATGAACCATATTGAAGACAGAGAGC
GAAGAGGAAAAAACAAGGGAAGATTGCGGGCCGGTTGCAGTGAGTGTGATTGGCGTACAG
GTGCCAGTCGAAGGAAAAAAGGCCCGTTCAAAAGAGTCCCAGGACGGCCATTTCTCGGAA
CGGGGAGGACATTCCGATAACTGGCACGGGAAGATAAAATATATATTCATTAAATGTCAG
ATTGCTGATGAAATGGGTCCGATCCATTAGTGGGTAGCGGAGCGGCCAGTTAATGTTTCC
CGGTTGTTCTGGGGTTGGGTGCCTTTTAGTGTTGCTCTGGGTAACTGCTGGAAACAGGAT
CACTTGATGTGAAAAAAaaaaataaaagaaagtttgcaggagcaagagcaggtgttgttc
aaaataaaaaaggaaacgcttt
>NODE_41_length_750_cov_6.782667
TTATTTAATTACGTGCCTTTGAGGTCATTTTAATTCATTCTCAAATTCAATCCCATAAAA
TGAACAGCTAGAGTGATTTTTCATTGCAAATATTGCTGTTTGTGATTCGTACTGACGCTT
CTTTGCATCACTGCATTTGTCTTTGCAACGTACATACGTATGTATGACATGATCGGGCTG
AGAGTGGGACTAAAGAGTTCCTGATAATGACAAACCACACCCTCAACAACACTCCATCAC
ACCATCAACAGCTCAGCAGCTCGCCTCCAAACACGCCTCCCCTGACCCCATGCGCCGACC
TCCCACTGCACACCTCGGCTCCACACACATGCACTCACAATTCAAGCACACGGACACGTG
CACACACCCTGGCGCTCACTTACTTTCAAAGTCCAGGAAAAAATGTGGACAGTTCTCTAA
ATCCTTGCCAAGGACCTTAATGAGGTTCCCCATGGCTGGCGACCTGGACGGGAGGAAACA
ACAAAATGCATACAGTACGCAGAGCCTGGCAACCCGCAAGAAAACACACAACAGGCACAT
GGAGAACACAGCAGGTTGTGACTGTTTTAGTTTTTTACCCATCTGCACTCGTCTAATTAT
CCCTTCTTCCTTTGCTGCTCCATCCTTCTGTCTAAGCAATATGTCCAGAGCAAAGTCAGA
CACTCTAGTCATAAATGACACTGATCACAGTTTGCCTCCAATACACAGCGTATGCTGTAT
TCAATTATAGGAGGGCCTAAACCCAGGAGTGAATCATTTAGCTCACTCATTGGGAGTCAC
AAGAGCTAAGCGCTGGTTTTAATCCATTTACATTACTATAGTAACCCAATAAAAGCCAGC
CATGTATGGGCTGCTCTCCCCTAATGCTCTTTATgtccaggagtctatagatac
>NODE_42_length_645_cov_7.479070
TCAACTGGCCAAAAGCTGTTGTAGTTAAAATTGTGTGCTTTATCCTTTAGGATGTGGTGC
TTGGGTGGTGTTTTCAGCACTGAAAGCCGAAGGTTGGAAACTGTGTAATAAGATAAACCT
CATCTTTACAATGTGTGTCTCAGTTTCTTCTCATCAGTGTCTGTAAATACTTGTAAGCTC
ATGGTGCGTCTGCGTTCATGCATTAAGGCGAGCTCCTGGCTTAAGTCCAAAGACTGTCAG
AAGCCTGTGTGTGCGTGTGTGTGTGTGCGTGCGTGTGCGTGGTACTGTTTGGTAGAAATG
ACACTGGCCGGCCATGTAAAAGTGTGTCTGACAAGGGGAGCGACGGAGTCAGCGCTTTTT
TTTCCTCCCTCCTCGCCCCCCGCTGTTCAATCCATCCAGCTGCTGTCACCACAGGGGAGC
AGACAATCTATCAAGGCATCGGGATGCATTCTCCTCACCTGCGCCGCGCCTTTAATGAAC
AGCCAACATGATCCCGGCTGACAAGCAGGAAATGGATGTAATAAAGATTGTTTCTGCATG
CTCTTTGCATCCCTGATAAATCACCTCGCTGTGCAACAGATACGGGAGCCACATGGAAAT
TTGATTTCACACGGCAAGGGGGAGGAAGAAGAGAGCAGTGGGGGGAAAAGAGAGCTGCTA
GTGGCAGGGTCACTCTATTTTATTCCTCCTTTTCTCCAGTGGAGCAGTGGAGCAAGATGT
GTGGGGGCTGAATAGAGGGGCTGTTTTTTTTGTTTTTTTTTGTGTGTATGCTCTTACTTC
CCTCTAACa
>NODE_43_length_584_cov_15.357877
TGAATGTTTTTCCCTCCAAATCACACACAGACCGACTCCAAAGCAGCATGCCCTGATTAG
CCTCATGACATGCAAAAATGAGCAGCAAAAAAAGCTCACAACAACAGATATTATTATGAC
TGATACCTCCAGTAGCTTTTACCCTCCCAACTCCTTCTCCTTTTTAAAACCGCCCAGCTG
ATTTCGTCTCCTCTCTACCCCCTTTGTAGATAATTGGAACAATCCCACTGATGCCCAACT
CTGCAGGGCCCTCCAGCCAATCAGGGGGTGGCAACCCAGCACTGCAGGTACAGCCAATTA
CACCTCAGCTTCTGACCAACGCTCAAGGCCAGATCATCGCCACGGTGATCGGCAATCAGA
TCCTGCCTGTCATCAACACCCAGGGAATCACGCTGTCACCAATCAAGCCTGGACAGCAGG
TAACACATACACTCAAAAACACACAAAGGAAGACAGCTTGTAGTGCAGATTATTACATTC
TTAAACTCCAAAAATGATCAAGAGCTGTTTTTAAAACTGTCGAATGAGCAACACCTAGTG
GAGTCAGACCAGAGCCTTGTTTATTCATGAAAGCAAGATTCCAGCACTGCTAGCCAGGTT
TGTTTTATGCTAAACGCCTCGTATTTTTTCCCGCTTCAACGCTCATAACGCTCATTTGCA
TCGTTCCCTCTTGGAAAATTGCAGTATTTGGTACGATTGTTCACAATGTGTGTGTGTGTG
TGTGTGTg
>NODE_44_length_1360_cov_10.581617
TTGGAAACATTTAAAGAACTCAATAAGTCTGTGCAGAGCTTATTAAATGAAGAGGAGAGA
ATCACTGATCAAGAGTCATGGTTTCAGCCGAGGCTGACAAAATTTCAGGAGTTTATCCAA
AAGGTTCATGTGTGGAGTAAAAATGTCAAAAGCCAAATGGAAGAGTCTTTAAATGATGAA
ACAGATCATGAAGTGTGTGATATGGAAAGTGCATCCATGGTATCAAATCGCTCAGGTGTG
TCTACAGCATCTTCTGCCCGCCTGAAGGAGGAAACAAGGAAAGCAGAACTGGAAGCAAAG
GCTGCTGTATTGAAACAAAAACAGACTTTGCTATTAAAGGAGGCACAACTGAGGGCCGAA
ATGGAGCAACTTGATATTCAAACAGCCATAGCAGTGTCAAATGCAAAGTTAAAGGTCTAT
GAGGAATATGACACCCCTGAAAAGAACAATGCAATGAATGAATATTTTGATGAAAATGTA
AAATCATGCAGCAAATCAAATGTTCAAGTTGATAATCCTGTTCATTCTGATCACACCCAG
CCTTCCTTTCCATCTTCTGGAGCCCGAACAAAGTTACAAAAGCCGCATGAGTCCATTGCA
AAGACCAATACAGTTCTCAGACAACCTGCAGATAACAACAATGAGCTCTATAAAGTCATG
AAAAGACAAACTGATATAACAGAAATGCTTGTGAGACACCAGCAATCTGCTCGCTTACCT
CAGAGGGATGTTCCTATCTTTTATGGTGATCCACTTGACTTCAGGTCTTTTATGAAAGCC
TTTGAACATGTTGTGGTATCAAAAACTGACAATAATGCTGATAAACTTTTCTTTTTGGAG
CAATACACAAGAGGTGAGCCACATGAGTTAGTGAAAAGTTGTCAACACATGCCTTCTTCC
CATGGCTATGTAACAGCAGTGCACCTACTGGAGGACCACTATGGAGACCCTCTTAAAATT
GCAACAGCCTTAATGGAGAAGCTTTTCAAGTGGCCACAAATTAAATCAGAAGACGCCAAA
GCTCTTCATAGTTTTTCACTTTTTCTGGTGAACTGTCGCAATGCTTTGGAGGATATAGAG
TATATGGATGAGTTAGACAGTCCAGCCAACATGAGGATTGCAATCTCAAAACTGCCTTAC
AAAATGAGAGAAAAGTGGAGATCCTTGGCCTTTGACATCAAGGAAAGGAATAGAAGCAGA
GGTAAATTTGTGGATCTTGCCATCTTTGTGGACCGAGAGGCAAAAATCATGAATGACCCC
CTCTTTGGAGACCTGCAAACAGTTGAAAGGAAGGACAGAAAAATGCCTGTTGTGGGAAAA
ATGACAAAAAAGGATAAGCCAGGAGGAAGTAGTTTTGCCACAAATGCAGCCTTTGGTAAA
GAGTTTGAAGATGTAAATGTGATTAAAGCCAACGCACACATTTTGTCCAACAGCACTGCC
CTCACCAGGCCATGTATGTACTGCAGGAAGAACCACACAATGGCTGAATGTCACCAAATT
GCAG
>NODE_45_length_145_cov_41.068966
CGGAACCCAAAGACTTTGGTTTCCCGGACGCTGCCCGGCGGGTCATGGGAATAACGCCGC
CGGATCGCTAGTTGGCATCGTTTATGGTCGGAACTACGACGGTATCTGATCGTCTTCGAA
CCTCCGACTTTCGTTCTTGATTAATGAAAACATTCTTGGCAAATGCTTTCGCTTTCGTCC
GTCTTGCGCCGGTCCAAGAATTTCACCTCTAGCGGCACAATACGAATGCCCCCGGCCGTC
CCTCTTAATCATGGCCCCAGTTCAGAGAGAAAACCCACAAAATAGAACC
>NODE_46_length_578_cov_5.235294
ATACATTTAGAGGCCTGTAGTTAGGATCCATCCAGTAGATCAATATCAAACTACTAAGCC
TTAAGGCCACCATCTTTTTTTTCTTTTAGAACAACAGAAAAAAAAAAATCTTTTTTTTGG
GAAACTTAATGTGCCAGTGTCTATACTCATTACTCTTCATACCTCAAAATAAGAAAAGGA
AAATCTAGTGCCATTTCATTTGTCATTCTTTTTGAAAGAAGTTTATCTATTTGTACTTAT
CCATCGGAGACATGCATTCGCATGTGGTCATTGAAGAGCTCCATTTGGTCGAACTTGGCA
GGGCAGACGGAGCACACGTAGGTGGTCCCTTCTTGGCAACTCGCTTCTGCAGCTACACCC
ACTCCTGTTCCAACCCCAGCCCCTACTCCAGCACCTCCACTTACTGGCATGGCGAGGGCC
ACCACTCCAGCTCCAGGCTCAGGGACAGCCATAGGCATGGGAATGGAGACGGGGCCCGGG
GTACCTGCACTGACCGGCAGCCCTGTGATGGCGCTGGCTGTGCTGTGCAGGGCCATGTGC
CTCTCCAGCAGGGTCTTGTGTGAGAACTTCTTCTTGCAGATGTAGCACTCATAGGACTTC
TCTCCACGGTGCAGCCGCATGTGGACGTTGAGAGAGCTCTTCTGGGTGAAACGCTTgttg
cagatgctgcactggtaggctcgcacccctgtgtgtgtcaccatatgtttaattaagtaa
tc
>NODE_47_length_311_cov_9.942122
AGCGTTTCATGCTCTGAAAACGCCACTTTGGCCAAACGGTGTCTCCTCCCAGTATCTTGA
CACAATGTCAGTTGAAACAGCTTTTGCCTTCATATTTATCATATTTGAACACGTTGTGAA
GTCAAAACATGATTGTAAATACTTACTTTGAAGTCAAAACGTGTTTGTAAACATTGTCCT
TTGAAGTAAAACGTGTTTGTAAACATTGCTTTTGAAGTCAAGATATGTTTGTAGACATTA
TCCTTTAAAGTAAAACCATATTTGTAAACATTGTCGTTGAAACTCTACAGGAGTGCTGCC
CTAACGCTCTCAAACAGCGTTTCATGCGCTGAAAAGGCCACTTTGGCCAAACGGTGTCTC
CTCTCAGTATCTTGACACAATGTCACTTGAAACAGCTTTTGCCTTCATATTTATCATATT
TGAACACATTGTGAAGTCAAAACATGTTTGTAAAC
>NODE_48_length_643_cov_14.460342
ATTTTACTCTATGTGATACACATGGGAATGTTTCAAGGAAAAATAGTGCCTTTTTCAGCA
GAACCACAGATTTTGGTGGTTATGTTCATGTTCTTCTCACCAAAAGTCTTAACTCATTTG
AAATCATCAATTCAAAATGTTAAAAACAGGAAGTTTTCTCACTACAAGAGACACACTAAA
ATATTTATAGCTGCTAGTCGATTGGCCTTTTGTCAAACCTCGAAATACTGAAGCAAAGCC
TCACTATACCGGTCATCATGGCCAACCTTACCTGTCACACTGTAAGCAAAAAAAGGAGAA
AGGCAGATGGAAATCCTACATTACAATCACACGCTACAAATCCTCTACTTTTCTTTGCTC
CTCCGGATCAACAGCTCCAATAAATTTTCATTACACCTGTGTGAAGCGCTTCAAATAGAG
CCACAGAAGCAGAAACTAATTACTTTCTAATTTATTGACTAATGGCCACAGCCCTGGGAG
ACAGCTGCAATTGTTCTAACAGTCCTGCTGCTCCGACTGCACTCAGGTCCACTTTAGATT
CATAACCAAAATAATTTATCATTACAAGCACATTAAATTGAACCGTATAGACCATAACAG
TGGTAATTTATATCATTTTGTTGTTAGGGATGCTTTTCCCTCCCCTGTCTTGAAAGCATG
CAATCTAGGCGATAGGATTCGTCTCCAGGCAGTCGTTGTATGTGGCAGCTTCACTTTGTT
CTTCAAAGAACTCTTTGTTTTGTGCCTCATTCACCATTTGTTGGACTTTATGCTAgaaac
tagacag
>NODE_49_length_747_cov_12.196787
CTTACTAATATATTTCCTTCTTCCCGCTTTTCCTGTTCCAGCGAATGTCAAACACAAACA
ACTATGTTTTTTGATTCCTCAGTCCCATCCTTACCCTTCATTTTTATCTCACTACCTTTC
AAACATCTCTCATCACATCTCCTTTTCCTTCTCTCCACCTATCTTCCTGTCTCCTCTTCC
CCCCTTTGCCTCTCCACCTCAGCATCAATAGAGGGCCCATCTGTTCCCATACATCATGCA
CTTCATTTCAGTTTATTAGCTGGGATAAATCATAAATATTTCATTATACATCACGGGCGG
CTGTCGCCTGCACACCGACAATTTATCACCGCTGCCCTCTCTGCCGGCTTGCCATGGCGG
CTATAAGCTTTCCAGTCTATTAAACAAGATTGATACAGTGTGTAAATTTAGATATTGGGA
ATTTCTTCACAGACCACTGCTCCGCACTGATAGGCCAGGGTAACAGGGGAGGAGAGAGAA
GATGGAGGGAGAGGGGGAGAGAACAGAAGGGGGAGTCGAGGCGCTTGGCTGGGTGTTAAC
ACCACTATCAGGGTAGTTACAGTTTCCCCTCTTCGCCTCCTCTTTTGGATGAGGGGTAAA
AGGGGGAAAAAAGTGCAGGAATAATTTGGTTACAGCTATATAGTTCTCTCATCTTATGCA
AATAGATATGGAGAAAAGAGCAGTTTACATGCATGTTGATAAGCTGTCAGTGCGTCCTGT
GTGTGTATGCACGAGCCGAAACAGATAAAAATACCATAAAATCCGTCCATCTGGCTGCAA
ATGTTTGAGCGTAAAGGAAGGAAAGCGCATTAATGAAGCAATCTTTGACAAAAGGGctga
aaagaaacacttagacaacatagttgaattgagtttaaagtacttttacag
>NODE_50_length_371_cov_2.183288
CTCCGTAAGTGATGAATGGTGACTCACAGAGTTCAGCAAGTGTAATACAGTTACTGAGCC
CCTTAACAGCTCTCAGACAGGTTGGAAAAATGTGACAAAATGAAAACGTTCTCCCTCTTG
CATTAATAGAAAACCCGAGTGAAAAGAATCATACCACGCGAGCATGTGAGGTTTAATTTG
CACACCAACACCCAGAAGATATGTATGACACTGTCACACCAATTTGCCCATCCTCTCCTC
AGCTCCCTCTCCTGCTGAACTCTCTCTTCCTCGCCCACCTGCTCCCTCCCTCCTTCCTCC
ATCTCACTAAACAGATGGAGGTGTCAGTGGATTTCTACCTAAACACATGCCAGGGTGGAG
CTACCGGGCTCATTTGCATGTTGGGGAGTGAGGGCCTGTCTGTGCGGGTCACAGAGGTTT
CTCAGCTGACCCAgctgcgtggtctgtctgcacaaagaggtcaagggtaggtgagtggtg
acaggggcagaagctctgtgctgcttttccattac
>NODE_51_length_664_cov_11.094879
GTCAGGAATCATATGTTGGTACTTCAGTCTCAAAGTTACCGTGAGCTTCCAGTGGAGCAT
TAGCAGAGTTTGTCTCCCTGTTGATGGCAATAGGAGAGGACAAGCTCTTCCAGGGCCGGA
GCTTTTAGCCTCTTTTATGTGTCCTTTCGCATTGGTGTCAGTCTGTCAATAATTCACAAG
GCCAGCAGGGTGGCATTTGGGTGAAATAAAAGCCCTGAAATTCGAGATTAGAATGTGATG
ACGGGCTTTGTTCCATGCCGGTGTCAGAGTGCTCATACGCTCAAAGGAGGGGAAGATGAA
TGTTTTTTCCCCGCTTTCCTTTATCACTGAGGGCTGAATTGTGCATCTTTTGCGAGTGTG
TTTGTGCGTGGCAGGCGAGAAAACCCAGACTGTCTGCTGAGCTGTATCTGCGTCTCCAGC
AGGGCAGCTGATTTGGTTTGTGAAGTATGTTAATAATCAAATGATCAACAAATAACAGAT
GTATTAGTTCATGCAGCTTGAAATGTCAAGGAGGCTAAAAGCGGAAATCTAATACAGAAA
GCCCAGTTGCATTGTATTATTTTCTGTGACAAACCCTCCGGTCCAAATTACGTAGAGCCT
CCTACAGTGAGTAATCTTTACAGAAAACGGCGCCAATATTTTGTAATTAAGCTGCAGTAA
GACAACGAGCGCTGCCACAGATGGAAGTTGCAGAACTCGTATCACTTTTGTTTTTTTCTC
TCAGTGTGGAGGTGGATGGGGGAAGTTAAAAAAAAAATGCCCCGTGATTGAAAAGGAAAG
TAATAAATGAATACTTGACttattgaat
>NODE_52_length_459_cov_25.156862
AAATTTATCTTCCTTGTTCATATGTAGCAATAGAGAATGAGTAGGAAAAATAATAATGCA
AAACATTTCCACTTAAAAGGTGCAGTACAAGAGAGAGCATGCATGATGAAATTAAGTTTA
GTTAACAAAATAAAGTAAAGAAACATAACTATTGTATTACCAGTTTGTGCCATAAATTTA
GCAGACTCAGCTTGCTCCTGCAGGGCCTTTGTGTCATGAACTGATCTTGGCCGCTGACTT
TTTACTGTATGCTCTCCGATCATTCCATATTCTATGGGACAAAATAGAGGTTCATATGAA
AGCTAGGCTTAAACATGATCTTCTGAGAACAAAAGCTTATTACATACTGTTTTCAGGATG
TTTGAAGCAACTGCAGTACATGGCTAGAAACAAAGACCACACAAGTTTGTATTTAATTTG
TCCTTTTTTTTTTTCTCTATGGCATAGAACAATGCAACGAATTTATAAGGGTGAGTTGGA
AGTATTAATTGAGCTTGAAAGCACAGCGTAGACACATAGCAAACATGCAGATAAACTCAC
ATTGTTGTGTTTGTTTTTGTTCTTTTAAGACTCTAACACTTCATCAGACCagctccctcc
ctc
>NODE_53_length_145_cov_27.151724
GCCACTTTATTACAAAAGTATAAACTTGACTGACATTTCATGAATAGTAATCTTGATATA
AAACATTACAATCTTTTGCACTTAGCACTTAATTACACGCTTTTGAGTACAAGACCCTGT
AGTCTGAATAGCAAACACACAACATTAGCTGCCACATTTAACTTAGCAGGGCTTTCCAAG
AACACACCGTAGCTTCATGGCTTCAAAAAACAAGAAACAGAATACACTGAAATTTTTACA
TTGCAGCTTGTTTGCAGTTTTGTGTCACAAGATAAGTCATTCCAAAACA
>NODE_54_length_877_cov_4.920182
CCTCACTCATATCTGTGGACTGTTCATCTACATGGTCCCCGCCTTGTGGTCATATGAATC
TGCTTGGGTTTCATCATAGTGCAGCGTGGAAAAGCTACAGTAGAACTGATGTGTATTAGC
AAACGTCATGTCTCATCGTCACACCCATCGATGAACACTCTCTGTTATCAGTGTTTGAAA
ATATTGCAGAAATGACAAAAATGTGAAGCAAACGGTTCGCTAAGCAGCAGAGCATCACCC
TGAGGATAACACACACAAATTACATCCCAATCCTGAACAATAGCGACGATCTCATTTGAC
CAAATGTCCCCAGCAAACAATGTGATTATACTGTATGTTGATGCAACGTGTATGTACATG
ACAAAAGAGAAAGAAATAATAAATATATCATCAGTGTCAAGAAAATCTATCTTTTTCTAT
TATGTTCAATTGTGTTTTGGAATGACTTATCTTGTGACACAAAACTGCAAACAAGCTGCA
ATGTAAAAATTTCAGTGTATTCTGTTTCTTGTTTTTTGAAGCCATGAAGCTACGGTGTGT
TCTTGGAAAGCCCTGCTAAGTTAAATGTGGCAGCTAATGTTGTGTGTTTGCTATTCAGAC
TACAGGGTCTTGTACTCAAAAGCGTGTAATTAAGTGCTAAGTGCAAAAGATTGTAATGTT
TTATATCAAGATTACTATTCATGAAATGTCAGTCAAGTTTATACTTTTGTAATAAAGTGG
CACTTTAAAAAAAATATGCTTTATCTCATAGTCTGGGTTATTAAAGCGGACAGAGAGCAG
AATTTGAAGTGATGACGGACTTCTCTAGGAGTTGCCATGTCCTTTTTTTATATTTTCTGA
TCTTAAAAGCTGCCCGTAGATTCCAGGACATACATCTTAGGGGTCACTGTTTGAAAAACA
TGGAGTATTCTCATACATTATGTGACATCCGAGGCTGCATGTTTCTCCTATTGTGCTCGG
CCTTCTTTTGTGCACAACCTTACAACCTCATTTCACATGTGAGTGTGTGTGTGTGtgtgt
g
>NODE_55_length_469_cov_12.703625
TCGGAGAAGGTATAAAGCTCCAGAAGTGCACCGAGGCTGAATAGACCGGGGGGCCAACAA
AGCGCTGGAGCTGTGGGGCCCCGGCCATGCAGGGTCTGTGTTTGCAAGTCTCCGGTGGTT
GAGACGAGGCGGTGCATGTGGCTTGGGGCAGGGGAGGGGGCTCCCACTGCATTAGGCAGT
AATAGGTTTGGGATGACCTAAACGATTTGTTGACTGGGACAATAAATCTGTTGTGTGTTT
CTTGGCATGCTGAGGGGAGGATTACAAGTTGTCGCACAAAGGAATGCAAATTGCAAGCCA
AACTCTCCGAGAGGCCTGTGGAGTAGCCAGCTATTTAGAGCATTTGTGCCGATCTGTGCT
TCTCTCTCTCACTATTTTATGTTTCTCTATTAGTCCTAATAACTGTGAAGGGCCTGAGAG
TAGCCACTGTATTCATCTCAAATCAATGGCTTTCCCGCACCAGGCCCTATAGACCTCCAC
ATTTGCATTCCATCCTGTGAGATGACCAGCAGGACAATTGGCGTTAAGTCTCTTTCAGGC
GGCCAAATGGAAAtcttgaatgctaaattacatttttctctcggcccttttactgaaatc
cactcagcgtgat
>NODE_56_length_621_cov_42.386475
GAAAACATTCTTGGCAAATGCTTTCGCTTTCGTCCGTCTTGCGCCGGTCCAAGAATTTCA
CCTCTAGCGGCACAATACGAATGCCCCCGGCCGTCCCTCTTAATCATGGCCCCAGTTCAG
AGAGAAAACCCACAAAATAGAACCGGAGTCCTATTCCATTATTCCTAGCTGCGGTATTCA
GGCGACCGGGCCTGCTTTGAACACTCTAATTTTTTCAAAGTAAACGCTTCGGACCCCGCG
GGACACTCAGCTAAGAGCATCGAGGGGGCGCCGAGAGGCAGGGGCTGGGACAGACGGTAG
CTCGCCTCGCGGCGGACCGTCAGCTCGATCCCGAGATCCAACTACGAGCTTTTTAACTGC
AGCAACTTTAAGATACGCTATTGGAGCTGGAATTACCGCGGCTGCTGGCACCAGACTTGC
CCTCCAATTGATCCTCGTTAAAGGATTTAAAGTGTACTCATTCCAATTACAGGGCCTCGA
AAGAGTCCTGTATTGTTATTTTTCGTCACTACCTCCCCGAGTCGGGAGTGGGTAATTTGC
GCGCCTGCTGCCTTCCTTGGATGTGGTAGCCGTTTCTCAGGCTCCCTCTCCGGAATCGAA
CCCTGATTCCCCGTTACCCGTGGTCACCATGGTAGGCACAGAAAGTACCATCGAAAGTTG
ATAGGGCAGACATTCGAATGAGACGTCGCCGCCACGGGGGGCCAGCGATCGGCTCGAGGT
TATCTAGAGTCACCAAAGCGGCCGGGGCGCCCCGAGGGGCCACCC
>NODE_57_length_370_cov_24.264864
CGCATGAAACGCTGTTTCAGAGCATAAAAACAGCTGTGCTGCCCTCACAACACGTATCTG
TATGCTGCTAGACAGCCAGCGAACCAATAAAGAAAACTCCAGATACAAGGCTTGCTTTTC
TTGCTTTAGTGAAGCTTTCTCGATTACACTGATTGTGAGTGAGTGTGGGTGTGTGAATGA
ATGTGTGGTAACTGTAAAATACAGAAAAAACATAATTACAGTTCGAACGTACATGCGATG
TGCTTGACACAAGCAGCTAGCTAAAAACGCTACACATGAACAACCGCTAACGAGCACAGC
ATAAGTTTACAAACGTATTCAAATAACATTTCCAAACTATTTGTACCTCCATTAAGTGCT
CTGTACACATAGATACTTACAAAGACGAAGATTTCCCAAGGCTCAAACGTTTTAGAGCAA
ACAGCGTCTTCATGAGCTTACTACACTTTGTTTAATGGCGTTCGGCTAACTTGACTTTTA
CCGAGAGAACGACAAAGATTGTCTATAAGCGAGA
>NODE_58_length_145_cov_12.255173
AGATACTTACAAAGACGAAGATTTCCCAAGGCTCAAACGTTTTAGAGCAAACAGCGTCTT
CATGAGCTTACTACACTTTGTTTAATGGCGTTCGGCTAACTTGACTTTTACCGAGAGAAC
GACAAAGATTGTCTATAAGCGAGAGGAGTACTCACTCTGCAGAAACAAACGATCCTTTCT
GGAGAAGATACCTCACTTTGTGGACTTTTAACCTTAGCTTTTTTAAACATATTTATCATG
AATAACATATTTACTTACCAACAACAAACTTATTTATAACTATAAGTGT
>NODE_59_length_941_cov_13.586610
ATGTCTTTCACTTGTCTGTCTCGGCTGTCAGGGCCAACCTTGAAAGAGGAGGCGTAAACA
CACCCAGAAGAGCAATGTCAATGAAAGCACTGGGTGAATAGATACAAGTTAAAGCAAGCT
CTGTAATGCGTTTTTTCAATTTAGTCATGTAGATGTTGTATTCATTTATTTACAATTTAC
AATTTGGCACTCATATAACTCAAACCCATTAATGTGCTTTGCAATGTTAATCAAATGCTA
ATGCAATTGCATATCCCCCTTTACTAGCCCTACCTCCTAGCAAACAGCACCACACTGACT
TAATTGTGAGGGTAAAAAACAGCACATACAGACTTCCTCTCATATTTAATTTTATCTTTG
AATAAAAGAGCTATAGGAAAGTATTAATCTGCTTAACATTTCTAAGTACATCCTCCAAAG
GATTTTGCTTTTTTAATCTTACATATGCTCAGCAGAGTTACTGGCAAAAACTGTACATTT
TCCTCATTTCATCCTTTCAACATCAAATGGTGAGCAGCAAAAATTGGATCAGACTTCAAA
GACTGTGATGTGCTCCAAGTCACGGAGTGGCTCTTCTATTTCACATATTGAATCCGAGCA
GGATATCAAAGTGCTACCAAAGAACCTCAGGTCTTTACTAAAAAAGGGGTCTAACATCTG
TAGAAAGAGGAGCGCAAAGACAAATCACCTCAGGGAAGAGCGAGCATTTATTCTCAGCCG
TGAATTTCCAGCCTTTTGATTCTCTCGTTCCTGTACCACCCTGTCTTCTCCGCTGAGATG
GAGGTTGGAGCAAGAGAACTCTTTTGTCTCAAGGACTCAAAAAATTCCCAAAGAATAATC
TGGGTTAAAGCTGCTTTGTAGAGGAGCAGCATTTTACATACACGGCTAAAGGAAAGCAGA
AGAAATGCTCATTGATATTCTGTTACTTACATTTCCTTTATGTATGTAATCTGTCTGTGC
CTCTTTACTCTTTGGAATGAACCTGTCAAAGAAAGACATATTTTTAAGTAAAATCAACAT
GAAGTTCATAATTAcaaaacaaacaaattatgaatctacctaatgcacagcaatctagag
ctgac
>NODE_60_length_755_cov_18.459602
ACAAATTGTTTAATAATTTAAGGAATACGGAGAGATAAGAAAAGGCTCATATAAGGTAGA
GACAGTGTTAAATCTTGGAAAAGGTGGCATGAAGGGTTACGTAGTTTAGAACTGAAGTGT
GCGGGATGGGGACACTTGTCATTGAGAAGAAAAGTAACAACAACAAACATCATGCAATTA
ACATTCGTCACAAGTGACAGCGCAGCTTTTAAAGGCTAAATTGAAAAACCATTGAACTGT
TAAATTAAAAGTGACAACACAACAGTCAGGTAGGACAGCACACGGGACAGAAGGAGAGAT
CGAAGGAGAGAGAAAAGCAACAGTAAGAGAGACATAAATATGAAATGACTGTTAGCTTTA
AACCTTATCATCTGGATTCGAATCCTCAGCTATAAAATAGCAACTCTTAACACATTTATA
GAAATACTGGAAAAATATTAGCACTAATTAACCTTTGTATCCAAGTGCATTGAAAAGAAT
ACTACCGTTACCTCTGTGTCCATTAAAAAAACATAAGAAGAGGAAGAGAAGAGAATGACA
ACAGGGGGACATCAGGGTAGGTGGAATACTATAACAACATGGGGGATATTGTTATATTAT
TCCACCCACCTTAATGCTGAGCCTTTGGGCGTCGCCACACCGTAGCCTTTCGAGTCGAGG
TTCCCTCCCACTTTCATGGTGTCGCATGGCTTCCGCTGCTCGATGTACTCATTCATGGTG
GACTCGAGGAGAAAGGCGAACTTGCCCTTTGACTTTCGTACCCGGGCTACGCCATCAGGt
gtggtcttaacaaacactgagggttcagcggatttcatgtatgaccacatcttctcatac
actgctattttggatcgctgtgcagacaagaaagaagaagagaagcagtttaaggaaac
>NODE_61_length_669_cov_9.926756
ATTTTTTCCTGAGGAACAGCTTAGAGAAATACCACAGCTTTTACTGTGGAAGAGAAAACA
GCTGAGCTATTTCAGATATATCCCTGACACAGATATAAGTAAAAAAACAAAAAAAGACAA
CAACAAGAAAATGTCAATAACCCTTTTGCTTCATTTCACTGTAAATCACCTGCCAATAAA
AGACTCCAACCACCTTGTTTGATCTACCATGCACTAAACAGTAATTTTATGGCCTTATTT
GCTTCTCTCACTGAAATTTTCGGTTCAACTCCTCACCACCCACTAGCCCTTACCCAGGGT
GCCTGTGCAGAGGCAGTTGTGAGTCCGGGGAGGTGGCTTAGTTTGGTGGCTGTCCAGAAT
CTGTTGCACTAGCTGCTCCACTGAGAAGCCAGAGCTGCTGTTCCCATTGCTGCAAGTCCA
CTTGATGCCATGAACTGCCGGGAGAGAGGAGGAGACAGAGATGTCAGCCAGCCCAACAGA
CCACCAGCCACGCCAACCCCCCGCCCCACCCACTGCCCTCTCTGTCTGCCTGCCAGCATG
CCTTATCCTGCTCACTGGACAACTCTCTACAAAAGTGCTAAAACAGAGAAATTAAGATTT
CTGTTTTTCCCTGAAGGGAAACAAACAATCCATGGATCCCATGAGTAAAATGCTAATATG
GTTTAATTAGTACAATTTAAGTGGCATTATCGTTAGTTTTATACGTATTCTGATAATGCG
TAATCACAACACTCATGTTTTCATAACAAAATATAAACTTCATTTTTCCTTTGCGCCTTG
TTTTCTTTCCTTAgttgaatattgaatagttgc
>NODE_62_length_992_cov_15.224798
GGGAAAGTTGAAAAGAACTTTGAAGAGAGAGTTCAAGAGGGCGTGAAACCGTTAAGAGGT
AAACGGGTGGGGTCCGCGCAGTCCGCCCGGGGGATTCAACTCGGCGGGCCAGGGGCGGCC
GCTCGGTGCGGGAGGATCCCCTCGTGGGACCTCTCCCCGGCGCCGGCCGTCCCCCGCCGG
GCGCATTTCCTCCGCGGCGGTGCGCCGCGACCGGCTCTGGGTCGGCCAGGAAGGGTCCGG
GGGCGAAGGTGGCTCGCGGCCTCGGCCGTGAGCTTTACAGCGACCCCCTCGCCCGGAACT
CGCCGCTTCCCGGGGCCGTGGACCGAGTACTCTCTGCGCCCTCTCTCCCGTCCTCACGGG
CGGGAAGGGACGGGGCCCCCTCGCCCCCGGCGCGACTGTCGACCGGGGCGGACTGTCCTC
AGTGCGCCCCAACCGCGTCGCGCCGCCCAGGGCGGGGATCGGCCCACGCCGGCGCGCAAG
GGGTCAGCGGCGATGTCGGCTACCCACCCGACCCGTCTTGAAACACGGACCAAGGAGTCT
AACGCGCGCGCGAGTCAGAGGGTGGAGCAAACCCCGAGGCGCAATGAAAGTGAGGGCCGG
CGCACGCCGGCTGANNNNNNNNNNTGGCGCGCAAGGGGTCAGCGGCGATGTCGGCTACCC
ACCCGACCCGTCTTGAAACACGGACCAAGGAGTCTAACGCGCGCGCGAGTCAGAGGGTGG
AGCAAACCCCGAGGCGCAATGAAAGTGAGGGCCGGCGCACGCCGGCTGAGGTGGGATCCC
GGGCCCCCCGTGGGCACCCGGGCGCACCACCGGCCCGTCTCGCCCGCCGCGTCGGGGAGG
TGGAGCTTGAGCGCGCGCGATAGGACCCGAAAGATGGTGAACTATGCCTGGGCAGGGCGA
AGCCAGAGGAAACTCTGGTGGAGGCCCGTAGCGGTCCTGACGTGCAAATCGGTCGTCCGA
CCTGGGTATAGGGGCGAAAGACTAATCGAACCATCTAGTAGCTGGTTCCCTCCGAAGTTT
CCCTCAGGATAGCTGGCGCTCAGAGTCTCGCAGTTTTATCTGGTAAAGCGAATGATTAGA
GGTCTTGGGGCCGAAACGATCTCAACCTATTCTCAAACTTTAAATGGGTAAGAAGC
>NODE_63_length_517_cov_19.433270
CAAACTTTATAAGGTTGTGTGTCCGTGTTGTTGCAAAACACATCCACAATGCACAAGACA
TGATATGCATGTTTCTTTATTTCATAAAGAGAAATGGTGTCTAGACAAAAAAGTCATTTA
TATAACACTAGCAATTGAAATGAATGAAAATGGGGTTTGCACAATACCGTATTTACAATG
GTTATTAAGTCATTTAATTAATTAGGGTCATGTAGCATTTAAAAATTAGGTAAGAACTCT
TAGTAGAGAATAAGCAAATAACAGCTATTTCAAATTGACAATATTAACACAAAACAGTCA
TCTAGAAAAATGAGAGAAAATAAAACAACAACTTGAACTACAAGCTTAAGAGCTATTACA
TTAAAAATGATGCACCAAAATCTACTAATACAATAATCCATATAATCTGTGTAAAAAGCA
TGTAGAAAAAACACCTGATGCAGTTTGCTGATACAGTCATTGACCAGTTATGAGAGGTAT
GAAGGATTTCACAGGTAGATAAGTGTGAGAAAGTCCGCACTGGTGACTCAGGGATGGGGG
CCCAGGCCCCTGCATACACTCACTTCACTTGAATGTGAACTATGGCCTCTGCAAGTTCTA
AGGCAAATATCGGAGGTGCACTTGTATCCATGTAATGCTGACCCATCCCAAACGTTGGAT
T
>NODE_70_length_472_cov_15.364407
CCCTAATGTATTTTATAAACAAAGGGCTGCTCTCTAGCCTGACAGTCGTGACACCTTGAT
TCCAGTGCAGGATGCATGCAGGACGGGGTTACACCATTAATAATCAACTGGCAGCCATCA
CACCATTTTAACCACGATCATTATGATAAAGGGCATACACTTAATTACAGGCCTGCTTAA
TTATAGCTCTGTTGAAGCTCGTTTGTTTGGTCAAATGCTAATTATACCACCACGCTCTTG
GCAAGTCCTCATTTCAATCCACTTTTTGCCGGCTGAACAGTGTGGCTTATTTTCATGCAA
ATTTGATATCTGGTGAATGTTTTGTCTCTCTTCTTTCCGCTTTTCTGTGCCTTGTGTGAG
TGTGTCTTTGTTTCGGAGGTGAACATCTCTCAGACAAGACGGAATCGGGAATAATCAAGA
GTAATTAAACTGGAAGAGGGCTGGGAAAGGGCTGGGTTGGAGGAGAGAGTGGAGGTGCTC
AAATACAGCAGAGAATAAAAAAGCCTTTCATCTTCTCTCCGTAGACGGAAGGAGGGGAGG
TGCTGGGGTGGCTGGGGATGTTGATAGCTTTGCTGTTTTATAATCCCACATTTAGTCTTG
TGGAAAGACTCAGGAt
>NODE_71_length_648_cov_7.010802
AGAAGGAGCTTTAAATTGGAAATTATTACACATTAAACCCTCTGCGCGCAGGCCAGGATC
GAACTGGATCAATATCTTGCCCAGCACAATAAATCAGATGCTTTCTCTCCCCTTCTCTCT
TTCCCCTTTGCTTTTTCGAGTGGCTATAGGCCACTGCTCAACTGGAACATATTTAAATTT
TCTTGTAACAAATTAATTCCAACATTTTCTCTTGATTGAATTAGGGCAAGTGCTGGTGCT
GTCACAAGTGTTTGGGCTGCTCCTGGGGAGAGACAAATTGCCAGGCCTGGACACGGGTAA
CAAGCAGTGGTGTTGAGTCGCTGATAATCTCCCCACTAATTCTCCATTACAGCAAAATGA
GGCCATAAATCTTCCTGACAGCTGATCGATGTAAACATTGTTTCCCCCATGATTGCCAGC
TCTCCCAGCGGAGCTACTGTCCGCTCACAATCCGCTGAAATTACTCCCGCAACAGCCCTC
CCTCCCTTCCTCTCCTCCCTGGAACTGGTGTGTGTGAGTGTCGGACTGGCCTGGCAGGGA
AACCAAAGTCACTGCTGTCCTGTCGAGGGAAGGGATGGCCATCTAATTTTAGCTCAATGC
TCTCTAAACAAATGGAAAATATTAATCAAAATGTCTCTTGTTTAACCACTGGCACAAGCA
ATTCTTAGAGAAGAATGACTGTTCTGCTGCCGTGGCGTTAGGCAGAATAAACGGCAGTGA
AAGATTGAGTTGTCAAACAGTCAAAGCACAAGGCTCGTTATCAGCGTGTtcactgtctga
taatattctgca
>NODE_72_length_714_cov_22.172270
ATTTTTTTGTACCCTGGACTCTCGTTGGTAAGAGCCTATTGAAGGAAGCTTAATAGTGGA
AAAGCAACATCCTACGGCGCTTCTTCATCTGCGGATCAACATTCTTGCCATACGGACAAT
ACTGACACAAACGTTGATTCTGTGGCACTGGAGAAGCATTTGACGGTTGATGCACCAAAA
AACCTAAAACGAAAAAAAAGAAAAAAAAGGAAAAAAAAAACTTAAATTATGAACTCAATG
CTTTTGGGGGGGGAAAAAAAGCTGAGAGAATATTGTAACAAACTTCGTACAGAGTTCAGT
CTATTAATTGTTTCATGTTAGATATTCTATGTGTTTACCTCAATTGAAAAAGAATGTTTT
TGCTAGTTTCAGATCTGCTGTGGCATTGATATTGTATGTCCATGAATTCCTTCCTTTTTC
AGCACGTGTTCCTCACTAGATGATAAGATGCCGTCTCCCTTAAGCTTTGTCAAAAATACA
TTAAATACTTGTATGAGGACTGTGACGTAATGTTTAAAAGGTGTTCAGTCACAAATGCTG
TAATAAATATTTCATTTTTGATTTTTGTTAGATTTTTGTGTGATTAACTGTGTTGCCCAC
AAAGTCTTACCTCACGTTCCCATCTGAAGGAAACACAACTAAGTGCTTCTTGATGATCAT
TAATCAGGAAACAAGTTTGGAGGTGAATTGTTGCACGTTAAATGGTGGTCGTAAAAAAAA
AAAAAAATACAGTTCTCACTTTCTTCCAGCACTCTGTTTGAAATTGCTTGTTTTAACCAA
CATTAAGTGTGGAGTgccctctttaaatgacagtaacaaattatggttgaaattcatctt
gccggggcaatttgttta
>NODE_73_length_984_cov_6.378049
CAGACACACCTTTTAGCTTTAATTCACAAGCTGCTGTAGAATTAGCAAAAGCCTGACCTA
AATCCTACAGCAGCTCCCCATGGGTGCACTAGTTTTTCTTGTATCAGTACAATTTTTTTT
TTTAGCTTTCTGCAACTTATTACAGTCACTACTGTAGAGAAATGTATAATTTGGAAAATA
AGCCGGAACAATGTCCTGATTTCAAGAGTTTATGCGAATTCACATGGACATTTACAGCCC
ATGAAAAACACTCGCCAGATCGTTATTTCACAGTTAATTACAAATCTAATTAGAATATTC
AAATTAAAGCTTTCCCTTTCTTTTCTTCTCTGTGTGAGAGCAGGGAACCAGGGAAAGAGT
GAGAGAGAGAGAGAGAGAGAGAGAGAGAGAGAGTGAGAGAGGGAGGGAGAGAGAGAAAGA
GAGAGAGAGGGAGAGACTCTCAGTGAGTGGCAATGTGATAACCTGTAATCGGCAGTGCTG
CAAACACCTTCTTCCTTTGATGTCCCCCCACTAACATCCAGGCAACAAAGCCGGCCAATT
ACAAATGAGCTAATTAACTAAATTGTTGATGGAGCATGAAGAGTTCATTCGCTCTGGCGC
CTGCACCATGACAACAGTGAATGGGGGCCTTTGTTGTGGAGGTAAGTGTGCGGCCGTGCG
AGTTGCCATTAGCTTTTGACGCTTTTTTCACAAACCTATCAGGCCCCTCCACGCCAGGAA
GGAAATTTGTTATGGATCAGAGTTGGTTTGAATCCTGCATTGCTAGAGCAGAACCCTGTC
AACTAGCTGTCTGGAAGGTCAAAATGTGCTCTTTGAAAGGCAGTGATGTTTTCTTTGTTA
AGCCCCTGTACCCACTGAGAGAGGAGGCGCTGTACGGAGAGGGGGATAGCTCATGTGCGT
TTCACAATAAAATAGACTTTACCACATGGTGTTAACAGGGAGAGGTGAGCGGATATCAGC
TGCGGTGTTACATCTCTGTCACGGGGCGTGCTCTTACTTCAAAAACTGTCCAAAGTCCTC
GCAGATGTTCTCACAGCCGGGCCACTTGCACACGCCATGACCGTACAGGGGGTGGGTGCC
TCCACTTTCTTCATGTAGTGTACTAAAAAACAGAAAAGACAGGGAGAg
>NODE_74_length_794_cov_8.938287
TTTTCCTTTTAATCTCATCCCTGTTTGAAACAGTGCGATGCGACCGCGGAGCATATAATT
TTTCGCAGTCTCTCAATCACTCTGATCATTGCCTTGAAGAGTGGAATGAAGGCGGAAACT
GAATAACAGGCTGCACTTTGTGTTTTGTTCAATTAGAGAAGCATTTGTCTGCCACCCATG
TCTCCTCTACTCTACTCTGCGAGCCTCGCTGTATAATTAACCTCAAATGGCAAAAAATGA
TGTTGATAAATTACACAAGCAGAAGGGGAAAAAACAAGCCTATCACTCGCATGAAAGCCG
AGAGAAATGTGTGGGTATATTCTCAACTCCAAAGTCAGGCAGGCGAATGGAGAGAGAGAA
AGAGAGGGAGAGGGAAAAAAAATAATGAGGGCATAATTTTAGAGAACTAATTATTTCTAT
TTGTCTTTTGTCACACTTCTCTAATTCTGCGATATTAACACAGTCTGTGTTTATTAATTG
CTTTTACAGTGTTTTGAATCGGGTCCAAGAGGGAACGTGGCTCTTTTCACAGGCAGGCAA
GCTACTGGGACTGTACCTCGCCAGTACTGCCTGGCAACGGTGCACATGCGAATATCTTCC
CCCAGTATCTCCTCCGGTTCCCTGCCGCTTCCCCACTCGATGTGTTCGGCAAGTTTACAC
GACCCTGTGCACAGAGATAAAGTTCTTTGTTGCAAGATTAAACATCAAAACAGTTAAAGT
GAAATTAAAATTAAATGAATGAATGTCACTGAAGCAAAAAAGACTGTAATTAATGGATCC
CTTAATTGTCTTCATAAAATATTTGCATGGGCATAATTTGCATAATTTACATGTATTAAT
TAATCTTTCAAAGGAATTTTATGCTGAGAGAAGCCAAAAATTCCCTTTGTTTTATTTAGC
ATCTAATGAAATATTTAttctctttaatgaacttttca
>NODE_75_length_708_cov_13.930791
CACACATCAAGGAGACATGAGAGAGTCAGGGAGGAAAGAAGAAAGGAGAGGAGAGGAGAT
ATGATTACCAAGGAAACAGCGAGAAAAAAAAATTCCTGCTGGGGAGAAAGAGACAGAGCC
TGTGGAGTAGACAAAGAGGAGAAAGAGCATGGGGGGAAGAAAGAGAGTGGGAGGACAGAG
AGACACAGAGAGAGAGACAGAGAGAGGAGAGGATAGAATGAATGCTAACAGGGAGCCCAA
ACCCAGTACTGAGGCTTTATCCTTCACAGGCGGAGGAGCAACAATCGCAAACACATTTTC
TCTCGCCCTGGCCCTAAGAGAGATAAAAAAGCAATTTGTATTCTATTCCTATTCAGCGTC
GCTTGGCCTGTTTCTCTGCCTGCATATTTGTAAACACAGCTTTGTCAGAGCAGCTTAATC
TTCCCAACACAAACACAGACTACAGGAAGGAGGGGCGAGAAAGGGCGAGCAAGGAAGAAC
AGTGATGAGGGGGGATAGGGTAAAGGACGAGTAAGAGAGGGAGGAGCAGGGTGAAAAGGG
TAAGAGGGCGAGCATGGGAAGGGAGGTCTGAGGAGCAACGGAGGGTCAGATGAGAAGTCG
GTCAGGGCATCGAGGATCAGAACTCGTTTCCGTCTCTGCTGCCACAGGATGTCTTTGTGT
CAAACTCCGAAAGACCCACTGTGTGACATAAAAACACACACACACACACATACACATACA
CAGCATCTTCTAACCCACtcacccccctgttgtcatccctacccactggcctaaagtcca
acaggccagattactgacagaagcacaggaacaagcatcaaatcatccttcatcatatgg
cctggatgtgac
>NODE_76_length_525_cov_6.049524
CAAACATGTTTTGACTTCACAGTGTGTTCAGATATGATAAATATGAAGGCAAAAGCTGTT
TCAAGTGACATTTTGTGAATGTATTGAGAGCACACACCATTTGGCCAAAGTGGCCTTTTC
AGCGCATGAGACGTTGTTTCAGAGCATTAAAACAGCACTTCTGCAGATTTTTACAGAATA
TGTTTACAAACATGTTTTGACATCACAAGGTTTTCAAATATGATAAATATGAAGGCAAAA
GCTGTTTCAAGTGACACTGTGTCAAGAATCTTAGAGGACACACTGTTTGGCCAAAGAGGG
CTTTTCAGCGCATGAAACGCTGTTTCAGAGCGTTAGAGCATCACTCCTGTAGAGTTTCAA
AGACAATGTTTACAAATATGGTTTGACTTTAAAGGACAATGTCTACAAACATATCTTGAC
TTCAAAAGCAATGTTTACAAACACGTTTTTACTTCAAAGGACAATGTATACAAACACGTT
TTGACATCAAAGGACTTTGTTCACAAACATGTTTCGACTTCACAGTGTGTTCAGATATGA
TAAATATGAAGGCAAAAGCCTTTTCAAGTGATATTGTGTCAAGAATCTGAGACGACACAC
CGTTTGGCCAAAGTGGCCTTTTCAGCGCAAGAAACGCTGTTTCAGAGCATAAAAACAGCA
CTTCTGCAG
>NODE_77_length_372_cov_4.102150
AGTGACATTTTGTCAAGATACTGAGAGGACACACCATTTGGCCAAAGTGGCCTTTTCAGC
GCATGAAACGCTGTTTCAGAGCATAAAAACAGCACTCCTGCAGATTGTCACAGAAAATGT
TTACAAACATGTTTTGACTTCACAGTGTGTTCAGATATGATAAATATGAAGGCAAAAACT
GTTTCAAGTGACATTTTGTCAAGATACTGAGAGGACACACCATTTGGCCAAAGTGGCCTT
TTCAGCGCATGAAACGCTGTTTCAGAGCATAAAAACAGCACTCCTGCAGATTGTCACAGA
AAATGTTTACAAACATGTTTTGACTTCACAATGTCTTCAAATATGATAAATATGAAGGCA
AAAGCTGTTTCAAGTGACATTTTGTCAAGATACTGAGAGGACACACCATTTGGCCAAAGT
GGCCTTTTCAGCGCATGAAACGCTGTTTCAGAGCATAAAAACAGCACTCCTGCAGATTGT
CACAGAAAATGTTTACAAACATGTTTTGACTTCACa
>NODE_78_length_555_cov_15.967567
ACTACATTTTTTGACTTGATCAGATGCCGCAGAACAACTGCGATGACGGTATTAGAGTTT
TCTAATTGACCAAATTTTCCTGGAAGTCAGGGGATGCACTTTTTAAATGTTAATATAATA
AGGAAGTCGCAAAAAGACATATACTTTTACTCTCCTAATCTGTATTTCCCCTTATGTAGG
CAAGATGGTTCCAGATAAGCACTATTAATCATTCCTCTGCATCTGTTCGTTCTTGTACAC
TTTCACCTGAAAAGTCTCTGCACTCGGAAAATAACGCTTCTCCTCGCAATTGCCTGACAC
ATTATCTCATTAAAATGTACAAAGAAAACTCCTTCTCTTTATCTCTGATAATCTAATTAG
CATCAGCCAGATGGTTTAATAAGGGATATCGGCGCCGTTTAGCCTCCCAAACGGCCCGCT
GGAGGAGAACAGTGGAGGAGGCTCCTCTCCACTCTCCTCTTCACTCTGAATAGCTCTCCA
GGGTTCACATTATTGCTTCCTCTGCCTGAGGCGAACCACTCCAACTCAGGAGTTTAGGGA
GGATGAATGCATCCAGGAGAGAGACATGCTCAAAGTGAATCAAATAGGCAGAGATGTTGG
ATACTGCTGGGAATGTTTTAAACCAAATAATGGCAGATAACTGACTTCACCTTTAGTTCc
cccaaggagcgagaaacatttcagattaggctttaaatc
>NODE_79_length_519_cov_16.159924
CAATGTTATGGCTTACTCGCTCGCAAGGTTACAACAAAGAATAAATCAAACTTCATTAAA
AGTCTCAGTAACTCAACGCATGAGCACACAAAATCATCACAGAACCAACCAGATTATATT
CCAAACTAACTCCATGCATCTCATAAGGAGGTTGTTTTCCTTTTTCATATTTCATAAATA
TGAACCAGGGTGGTTTTTGTCTGTGCCTGTCCATTTATTACCATAAAAATCAGCTGACTG
AAGTATCTCACTATCTGTGGAGGCAATTAACTGTTTTGAGAGAATGCGTAATACGGGACT
TTGTAATGGTATCATTTGGAGTCAAGGCACAGATGCGCCGTGCGGAGCCATACTGTAATT
AGAGAGAAACGCTGTACAGGTTTTCCACTAATTAGCAAATTATGCTGAAAATAGCATCAA
GCTAATTAACAGTTATTATGGCATTTTTGAAAGTATGACTTTAATTAGCAAAGTCCTGAC
GCAGGCAATTTGAAACTCGTCTCTGAGAAGATGAGGAAGAAAAGAAGGGAAAAAAAAAAC
ATGGGGCATGATCAAGAAGATACCCAGATTATTATGATGCTGTCAAAAACTAAAGGAAGG
GGAGAAAAAAAACAGGAGGGGAAAAGAGAGACTGAGTGAGTGAGCGAGTGAGTGAGTGAg
tga
>NODE_80_length_596_cov_7.590604
CTTAGTTAGTGGACTCAATTTGCAGTGATGTCATATTTTCCAGCCTCCAAAGCGGCACAA
TATTGTGAATCACACTGACTTCTAGTGCAACAAGTAAGTTTGCAGCCCTTCAGAATTACA
TCTCATTATATTCTCAGTGTCATTTCTGAACACAACTCCTCCCAGTGCTGAACCTAATCC
AGAGTCAACTCTCCTTATCCATGAACAATCTCATAACCATCGACACAGATCTTATCAAAA
GTTATTAATGTTGAAGTTGGACTTCCTCACTCCCGTGTTCCCATTTAGTCTGGACCAATC
CCGCTCCATGGTGCATGGTGTCATGGTAACCGTGGGAAACGCTTGGTCTCTGTTTAATAA
ACGTGGTCGGACCAGAGTGAGGGTCCCATATTGACCACTCAAGAAGAGATTAAACGCTGG
TGACATTTCCGAGGTGGAATTTGCAATTTCCACAAATATGAGGGCGTCCTCGAGCCCGGC
ATGACAGCACATAAAATCAATACAAATAACCTGAATCCCTAATACCTTGATCCCTGTTAG
TGGAGGGATGCATTACAACTAAGACACTGGGAAGTGGGAGACACAGCTCTCTGTAACCCC
CCCCCACCTCCACCAGCACCACCAGCAGGCTCACTGCTGATTCCTATCGACTGTCTCCAG
GCCAAACACAGACGCAATAACAATTAGGTGGGATACTGGCCCAATTCTCTCCCTCTCACA
CAAACACACACATGTGTCAg
>NODE_90_length_1171_cov_12.860803
CCCCCCCCCCCCCCCCAAAAACAGGAAGAGCCCTAAAAACTTTTCACCAACCCCTAAAGT
GTTTTACTTTCATTATTATAATAATGCACTCACAACATTATTTTTTCAAGTACTGACACA
CCATTATTGCTGAATAAGCACTTCTATACACAACCCACGAGACAATTGGAACGCATACTA
AAAAATTTTATATTTACATTATTATAATATTATATAATGCTAGCGTAGCTTAACTAAAGC
ACAACACTGAAGATGTTATGATGGACCCTAGAGTGGCCCCGCAGGCACAAAGACCTGGTC
CTGACTTTACTGTCAGCTTTAGCTAGACCCACACATACAAGTATTTATACCCTAAAAAAT
TTCCCCTAAAAAACTTTTCACCAACCCCTAAAGTGTTTTTCCTTCACTATTATAACAATG
CACTCACAACACTATTTTTTAAAATACTGACACACCATTATTTGCTGAGTAAACACTTCT
GTATACAACCTACGAAGCAATTGAAGCACACACTAAAAATTATATTAATATTATTATAAT
ATTGTATAATGCTAGCGTAGCCTAACTAAAGCACAATACTGAAGATGAAATGATAGACCC
CAGACTGGCCCCACAAGCACAAAGACTTAACCCCAGCTTTACTGTCATCTTTAACCAAAC
CTACACACGCAAGCATCCACACCCCTATGAAATTTCCCTTTAAAAACAAGAAGAACCCTA
AAAAACTTTTCACCAATTCCTGAAATGTTTTACTTTCACTATTATAATAATGCATTCACA
ACATTATTTTTTAAGTATTAATACACCACTATTTGCTGAATAAACGCTCCTAAATACGAC
CTACAAAGTAATTAAAACACATACAAATCATATTTACATTATTGTAATATTACATGATGC
TAGCGTAACCCAACTAAAGCACAACACTGAAGATGTTATATTGGACCCTAAAGTGGCCCC
GCAAGCACAAAGGCTTGGTCCTGACTTTACTGTCAGCTTTAGCTAAACTTACACATGCAA
GTATCCGCACCCCTGTGAGAATGCCCCACAGTTTCCCGCCCGGAAACAAGGAGCCGGTAT
CAGGCACAGTTAACACCAGCCCATGACACCTTGCTTAGCCACACCCCCAAGGGACTTCAG
CAGTGATAAACATTAAGCTATAAGTGAAAACTTGACTTAGTTAAAGCTAAAAGAGCCGGT
AAAACTCGTGCCAGCCACCGCGGTTATACGAGAGGCTCAAGTTGACAGACAACGGCGTAA
AGAGTGGTTAAGGAACTTATTAAACTAAAGCCGAACGCCCTCAGAACTGTTATAC
>NODE_91_length_620_cov_9.432258
TTGATATAGTGGTGCATTTTTGTGCATTTTATTTTGTAGTTCTCGTTGTGGATGCGATTT
TGTTTTATTCGTGTACATTTATTTATTTATTCAATTATTTATTTATTTATTTATCTATCT
AGCTATTTATTTATTTATCTACAATCTTTTGACCTTTCACCTTTGCCCCACTGCTGACCC
CCGTCTCGTGTGCATTTCGCAGGAGAAGACGAGCGCCCTCAGCCTGAGCAACGTGGCTGG
GGTCTTCTACATTCTGGTCGGAGGACTCGGTTTGGCCATGCTGGTGGCCTTGATTGAGTT
CTGTTACAAGTCCCGAGCCGAGGCGAAACGAATGAAGGTGGCAAAGAATGCACAGAATAT
TAACCCAACTTCCTCGCAGAATTCACAGAATTTTGCAACTTATAAGGAAGGTTACAACGT
ATATGGGATCGAAAGTGTAAAAATTTAGGGGGTAGGGAACGAGGTTTTCATAAATTCCCC
CCAACTGCACGCTTTTTGGCTCCATCCGTTCCATCCTTCAGTGTTAGTGAATGAAGAGGT
TGGCCAAAGGATCGTATGTACTGGTGACTTATGATTTAATGAGAGAGAGAGATATCCCCC
TTTTTTAAAGCTTTAAAACTGTGTTTGTCCATTTAAGTTTCCTTGCTATTTGAAACCATT
TTCATGTATGACTGTTGATGGCCATGCTTGTTGATACCTCTGTCCTAGTAacacatttca
acgataatgcttgcaatgaccatgcagaagccttcacatgatca
>NODE_92_length_493_cov_25.212982
AAATATATTCAATTAATAATAATACAAACTTCCTACTGTCATGTCTGGACAGTGTCCTTC
CACCACCCCAATAGCTTCCCATCCCACTCCTGTTTTTTTCCTTTACAAAGCTGCTCAGTA
CTTAATGCAACAAAGCAAAGATAAGGGAGAGTGTCCAACATATTAGCTCAGTTCAGGAAG
CTTTGACAATAGTCAGGTCATCTCCACCATTCCCCTTCTAATAGGTCGTACCAATGCCAC
TATTTGTGCCTAATCATGTGACCACGTATGGCCCACAGCCACTAAAAGAGATCCTGTGTG
GTTGGTGTCAGTCCAGTGATCTTCACCCATTTTCGTTCTTGGACTGTAAGAGCTCGATGC
CACCTCTGTCACACATCTTGCCCTGAAGCAAACAGGGATTCACACTTCTTAGTAATATTG
ACGCCCAAGAAAATAAAAAAGATTAATTCATCCACGTGTTACACTACCATAATCTTTAGT
TTGCATTATTAAATACTACTTATAACCTTTTGACTCAAGAAGGAATTCTTAACTACTGAA
AATGAATCATTTTATAATACAATGATGCTAGATAGAAATATCTATTTTACAGTCATTCTA
ATAGTATATCAATATCTGTGGTGTTGTGTAGCATGCA
>NODE_93_length_722_cov_12.186980
GGATGTTTCATCTGCAGGCTGCTATCACAGCTGGCTGCCTTATTGTCTGGGTGAGACTGA
TGGGCTTGTGTGTGAGTGGTTCGTGTGTGTGCTTTCCCATTTTCTTCAGTTTGTCTTCCC
CTATTAGTCTGCATGCACATTTCTACAACTGTTTGTTTGCTTATACAAGAGGAGACACAT
TTCTCTCTTATAAATCTAACCACTATATACGCACAATGCAATATGTACATATGTGTGTAC
ATATTGTGAGTGTGTGCTGTCCATCAAGCCACACACATAGCTGTACCAAACCATTGGCTT
GGTTGCTGATGATGACATATGAGTTCCTGGCCTTGGTAATGGCTGTTAAATCTCATAATT
ACACGCTTCTTTATTGCAATGCATAATGACCCCACAGCACTATTGGACAATTAATTAAGA
TTTTCAGCCCAGGCTTTTTCAGGCCCAGATGAGGAGGTGGAATGAGGTCTAATGTTCTTG
TCTTCGAGCTAGGACATTAAAGCATGGTGCTGTAGGAAAGAAGGTTGTCTCTCTGTGTGC
ATTCATTTTCATCTTTGTCTTTCTTTCTGTCTGTTTATGTCTCTTTCTCTCACTCTCTCT
GTTCTCTCTGTTCTCTTTGCTCCAATTGTTTAGCCTTTCCTCTCGATGCTTGTCCTCGAT
GATGATATTGGAGACCGTATCTCTAATCTGTGAATGGTAAATTAATCCCTGTGGAGTTTT
TGTGGTCCTCTCTCTATGGAAAGCTACGGGGGATTAGGAAGATAGAATCAACACAGCCTC
TTAATCTCATATACAGACACCAGGTCTggacagggaccattgggctttgtttcaaagcca
taatcagcaattttttacttcataca
>NODE_94_length_474_cov_17.548523
GTGACTTTGACCGATTTAGTCCAGTGCAATGAATGACCCTCAAAGAACATTTTTTTTTTT
TGTTATTTTTTTTTTTTAAATTTATCCGCTCAAGCCTCCAAGAGCTGAATGTTATATAAA
ATGTTCACTGAAAACTGAAAACTATGCTTTCAGACCCACATTTTTGCATAAGGTTTCATC
ACAAAGCGGTAGTAAGTGGAGGGAGGGTGTGGACGGAGTGGCTTTTTAGAACTACACAAA
CTTATCACAGGTTATATTGAACCAGAACGACTGTTTATAACATTCTATTAAGACTAAACT
TTATTGAAAAAGATCTAAAGATTTCATTTTAACAAGACAAGAAAAAAGCAATAGCAAATT
TAACTATTAACTAGGTTATGCATAGCGAGTAACTGTTTCTAGTAATAAGGGAAGAGCGTC
CCCCAACCCTCCAGACATTTTTTTCAGTTTTCTTGACTTTTAGATTTTTTTATATTGTAA
TTTTGATATATTGGTACAAAGCACAAACGTACTAAAAGTTCTCTCAGTGCAGTGGACTAC
TGGAAGAGCCTCTCCACTAGTCGCTTTGTTCCCTTTTGCTCAGAAACGCCCCCCTCCCTG
TACCAGAATCACGCAAAt
>NODE_95_length_817_cov_6.104039
CTATTAAACGGAATGGTTTCTCCTTTTTTATTGATTTGGGTGAAACAGCTCTTTAGGTCA
GATTCATCATGTTGTTGTCGGGATACTACACCCTGGCCTTTAGCTGTCCCCCTACCATTG
TGTCATGACTGAGACACTGTACTCCCTTTTACCACCAAAGTCACCCAGCCAGTCAACCTG
TGTTGCCATTTGGTCTGTGTCACTCTGAGCAGCCATTTGTCCTCTCCTGTCCCGCTCTCC
TCCCACAGATTGAAGTAGTCAACACCTTCAAGAGTGGCACCTCCTTTCAGGGGGCGGGGG
CTCTGAGACGCCAATCATCCACCACCAGCCAGACCCAGGATGTAACCAATGTTTCTAGTC
CTAGTCACGTGTCCTTGTCCAATGCCCTTTCCTCTCCTACAAGCACTACTGCTGCTACTG
CTCCTCCCACTACTGGCCGTGAGTCAGAACTCTGTCAGTCTGCTTCTCTGCTCTCTTTGC
TTCAGGGGTGCCATCCTGTCATGAACAAAAAGTTATTTTTCTCCAATTATTATTATTATT
TTAAAACAATCCACCATGGCAGTCTCCGTTTTGAGGTTGGCATCTCTAAAGATTTTCTCT
CTTGCTATCTGCCTTTTTTTTCATTTTCTCTCTTTCTTCTGTCTTTTTGCTGTTCATACT
GGATTTCAAATTCATCTTGATATCTCCTCCCATGGTTGGGTGTACTGTCGTCTCATTGGT
GAATGTGTGTTTGTTTCCCCAGAGTGCTAGGAGCGCAGGACTAAGGGTGATACCCACGGC
GTGACATTTCAGGTTGTGAGTTTGTCTCCCTCTGCTCATCCCTTCCATCCATCATCCCAT
CCCTCAGTCCTCTCATTTTAATGTCTTGACAGACATTGGTGTGAACTAATTCCAATCAAC
TCACCAAGGGACTGGGTAACATTCAAGTATAAgttgcaatgtatttttatctgtgagttc
g
>NODE_96_length_919_cov_9.907508
GTTAACGCTAGTTATCTTAACAGTCACAAAATTACCGTTGTAATGCATTTAGTTTGAGGA
AAAATGGAGAGGGTTGGAGCACTTTATGAAAGCTGGCACAGCTTGCCTTCATTTGAAATC
ACAGGATAAATTCAGAGGAGGCGGATGCCACAATGATCTAAGCTCAGGCACTAATGGTTA
TTTAATATGGCCATCAGCGGTCCCAAGTCCCCAGCATACGGCACTCGCACAATAGCCTCC
AAACCCTCTTTAACACTTATTTGAGATGACAGGAAAAATGAAACCGTTTGTGCTTTCAAT
GGAAAAGCAATCATTGGTACATTATACTCCGCTTGCCCTATCATGCTAATGCCGGGTAAA
AATGTCACCAAATGTATTTAAAGGCCTGATGGAGTGTTGCCGTTTGATTCCTGCTGCCTG
CCTGATTAATAAAAACCTTCAATTTGTATGTAAATGCAACCTGGGGCTCATATCATCTGC
ACACCTGCACCTGGAGAAAAATAATAAACTCAAGTTTAATGTGGCAATTATGAGAGTTTA
TGGGGATTGTGGGGAAGAGGGCGGCAGAGGAGAGGCTGGCTTGATGAGAGGGCTCTCAGA
GGGGAGTGGGCCAACCCAGACCAGCCCGCTACAGGAATGACCTGATGCACGAATATAACC
TCAGCTTGCAGAGTTTACCACAACAAGCATGTTTGCACAACACAGTATGGTAGTAGGGAT
TAAGGCAGTCCACGGGTGTTTTGTTAAAAACAATTATTGGTTGGTTTGTATTCCTATCAG
CTGCTGTACGTTGGACAGTTTAGATTTAAACTGCTAAGCACAGTCGTAGAAGATAATACG
GTATCATGTGTCTTTGTTTTGATGGTGATAGAGAACTTGAGTAGTTTTGACATTTTCTTT
TGTTCCTCTAAATTTTTTGTTGACTTCTCAGTTCTGAACAATGTCCTTGTGCGTTTTCCT
GCCTAGTACTTGCTTTGcgctcttgtcaacacaattatcaccatgtcacgatgcttagca
tttaaaagaaacatgcttgggcctattatcattcagcatgtga
>NODE_97_length_404_cov_16.368813
GGGGAGAGTGAAAAAAAAAAAGAGCAAAAAAGAGAATGGGGAGCTGGGGTCTTTTTCACC
CCTTTTGTTCCTCCAAAAGTGCCCCTTATTTTATTTCCCTCTCTCTTTCACCAGGATCCT
CCAATGAATGGCATTACAGACAATGCCATATCCAGAGTGACACAAATTTATTTCGGTTGC
AGCGCCATAGTGTATTTCCACAGAACCAGGGGCGATTTGTCTGGGGACAATTTGGTTTCC
ATAAAGGATTTAAATGGTTTCTGTGGAGATAGTGGGGTGAAATTTAATTTGTTTCTCATT
TACTACAGCAGGTATGAAAAGGAGAAAAATTGGACGGCTGATGGGCTAAAAATTGGTGCT
GTCCCTCTGCTGTATCCCCAAAGGACCAAGGCCCTGCATCATATAGATTGAGTTCGACCC
CCCCAGCCCTCCCAACCACAAGCCAAGCCAACACAGTCACACACACACACACACACACGC
ACACACACACACACAGCCTGCCTGCAGCCTGGAGAGAGCTGTAACCTTAAACCAACTTAA
ACAGTAAc
>NODE_98_length_583_cov_25.087479
CTTTGCAGCAGACAAAATTCTGAAGAAGACAGACTCGTCCACGGGCTCTTTTCATCAGCT
GTCGTCATTGCCTGCTAAGACAAAGCTCCCCTCCTTCCAATTACAATAGTCTGTTAATAT
TATATTGATTAATTTCAGATGAAGTCGGGCGCTGGCACTAATCAGCCTATTATGAAAATC
CCTCCATCAAGATTTTCTGTGTCTCTCGCGCCGTAACTTTTTGTTTGTGTGAACCATATG
TCCCAAATTAATAAAGCCAGGCGGTATGCTGAGGCCTCTTCACTCTGTCACCGCTCGTCA
CAGTAGGATTGGCCTCAAACTTATTCTCTCCCTCCCTCTCTGTCTCTTCCTCTCTCCCCC
TCTATCTGCTCTCCCTCTCTCTCTCTCTCCCTCTCTGTTCTTTCTGTTTTCACGCAAGTG
TCCCAGTTAAGAAATTGCTTACATCCCACTCAGTCTGGGGCTGGATTGAAATTTCCCATA
GGGTATGTACCAATATGCAGAGAGCACACTTCGACAGATGCCATCAGAGAACAAGCATAT
GAATTACCAGGCAGCCTGCCATCTTTGAGTTCAGACAGAATGGCATTAATACCTGATTAC
GATCCAAACAACAACACAACAACAACATGAAAGCCAAAGCAACTGGGAGCAGGTAAAGGT
TTCATCATTTATATATTAATGGATTTACTAACAAAGACTCTACACTCTCCCCCCCCCCCC
TCCCCCC
>NODE_99_length_667_cov_11.055472
GGCCTCGGGCACTTCAGCTGACCAATACATCACATGTCCCGGGCTACGACTATTTAATGT
AGAATCTCCAAAACTCACAAATGCAGTGTGACCAAATGTTCCAGAGATGTACCAGTATAC
TAAACAGGCTATATATCTCGCTCTGCTCTCCAAACAGAAATAGATTTCACTGAATTGTTT
GATAAATTTGGTCTAGGTTTTCCAGCCATCCTTATTGGAGCTTCTACTGTTTTTCTGGCT
GTTGGTGGCCTAAGCCCTAATCACCCTCTGTTCCCTCAGAGGCCATAAATTACTCCGATG
AGATGGTGCTTTGTGTTCCTACTGCTGGGGAGCGGGGCGAATTCACAGCGCCATATTTTG
ACAACCCGTACTTTAAATCATTGTTTTATGACAGATGGGAAAACTTCTGCACTTTCACCG
GCCTGATTTATGTTCATTTGGGTCTGGAGGACACTATAATTTGCAAGTAATGTGAAAACA
GATGGATAGAGAGATACCAAAGGGTAAGACTGACCTATACATTCTCAGTGCAGCTTGCAA
ATGGCATCCATATGCCGCGAGAACTCTTCCAGTTACATCTCCATTACCCTTTGTGTGTGT
TCGTGTGTGTGCCTGCGCGTGTGCGTCTGTGCATATGTTTGTATGTTTGGCTGATGCATG
TTTGTTCTGTTGAGAAAAAAAAAAAGCTGAAGGAAAATGGGGAAGAAGCCTGTGAAAATT
TAGTACTGAAGCAGATTTTTTTTGAAGGGAGTTGGCTATTCTACCAAATCATCCAGAGCA
TTTATCAACAGCAGTGTCATAGTATAGTATg
>NODE_100_length_805_cov_19.621119
TTTCCTGTGCAAAAGAAAAAAGTTAAATATTATTAGCCTGGCCAGACTCCAATGAAATTA
TACGCAATCTTCTTTTAAGTTCCTCCCCTTTTGGTTTGTACTGTTCAATTTACATGCTGG
TTTAACTTTGGCACTCACCTTGCTGCTCCTCAAAAGCTGCCCACAACAGGTGGATGGCCG
GCTTCTTGGGCAGGTGGATGGTGCAAGCCTTCTTGTAGACATGTCTCACACCATCAGTGC
TGTAGCCCTCTAGATATTTTGCATACTTCAGAGTGAAAAAGAGAAAGCAAGTTGGAAGAG
ATGCAGGAGAGGACAGAGACAAAGAACAGAGGAGAAAGAGAAAGGCAAAAGAGACAACAC
ATTTTAAACTAAAATTTCCAGTTGGCAGAAACAGTGAATTTCTTCATTGACAAGATCGTT
TTTAGAAATTTTCTGTGTAAACCCATCAGCACCTTCATGGAACCAATTAGATAAGTTTCT
GTAAGGTAGTGGGAGACGAAGAAGATGCAACGTAGTAGTTGGCAAATGCTGCAGTCAAAT
CTTGTGTGGCAAGCTGGCCATCCCCTAATACAACAGATACAGTCACATATCAACGTTACA
CGCAAAGAGAGTGCAGGACGATTTACTGTGTCGATGTGATATCATCGTTGATGGGGGAAG
TGCAGGGAGGTAGCAGGAGTGAGAGAGAGGATTAAGGTGGCGTTACCTTGATCCAAAACT
CCTCGTAGAGTGCACAGGCGATGAGGCAACGTTCAAAGAGAACAACCACGCGCTCCGGAG
TCCCGTTTTCAATTTCAAAGTCCAGGTACTCCTTCCAGTTGTTGAGCTGCGACTTCTCTA
AGGCTTTGACATGGAAGTATGGTCTCTTTATCTGTAAAAAAAAATTTAAAAAATTAATTA
GTTTgacaataaagtcaagactgaacatattttgagcaatgtggagaaa
>NODE_101_length_811_cov_19.875462
GTGACAATTTGTTCCAGCTAATTGGAAATTTTGCACTGGCTCTCCCCGCAAAATACATCA
GCCTATCAGGAATGACACTGATGTGATAAGTGCGGATTCCGCTAGCCGCCACTGTTATTT
CAAGCCAGGAAGGCTCGAGCATAAAAGTTGACAGCTGCAACAGTTTTCAGAAATAGTTAG
TTGATAACCATCCACAGGGTAATGAAACTTCCACCTTTGATGAGAAGTTGAAAAGAGAGT
GTTTCACTGTTGGCTTGGCAGAACATTAGACATGGCTGCAGGCAGGCAGGGGCCGGCGAG
GGATCGTGCTGTTTTAATAGGGCTCATCCAGAGGTGACGAGAGCACTGCATGCACTGAAC
TGGAGGTGTGAGCTGGGGCTGCCAGTACATATCTTTTGTCTTTCATTATCTTTATTTCCT
TATTATTTTAAATGGCCGGTGTGTGTGTGTGTTTTTTTTCTTCACTAGAAGCTTTTTTGA
TATCCATTTAGATTGGGGCTTCATTAAAAAACCTCAGACAATGGAGTGACTTCTAATTAA
GAAGCGCCGCATCTGGCCCCTGGCACCCTATCCCGTTGTTCCATCTATTTTGCTGGGGAG
AATTCATTTGTTTCTTAATTAAGAAAAACACCAATAGCGTGAAAAATCTGCTTATGGTAC
CTGAATCCTAATTAGTTAAATAGTGAGGGGAAGGGGAAAACACATTCCAGTAGCCCTAGA
AATGAACTCAGAGCTGATAAAAATGAACTAACTAGCCTTGCATAAATCGAAGCTGGGGAG
AAAGTGTACCATCATTATGGCTAAGACAATATGCAAACTATCTTCAAAGAAATCAAATTG
CCGGAATGTTTTCATTTGCATGTATTAACCATTAACATAATGAGGAGAAGTGACATTGGA
CCCGGATTGTGTgtctgttcggattgataactctgctgcatctgcaaatagtctc
>NODE_102_length_731_cov_9.544459
GGTTTTTGTTGTTGTTTTTTTGGTTAAAACACCGACCTGCTGTGCATCGCTCGAAAGCAT
CTGAATGACCAGTTGTGCGTAATGCGTAATAGGCCTATGGCCCCTCGCCAAAGAGGGAGT
TAACGGTGGATAACACAAACACGTGAATATGGATGTGTCCCAGAAGTTTTATGCTTCTGT
CATTGTTCCTCGATGCGGATTTTAAAGATCTGAGGCGGTGAACGAGCGATCAGTCAGGAA
CTAGTATCCCCCCATAAACTTGTGCCGCCGTCGCTTATTTCAATCACGTAAGACCCCTAA
TGGCGTTGTCCGGGCGAGGGTGTTACGTATATCTGTACAAGCTTTTCCTGACAAGCCCGG
CTTGTTGATATTTGTCTTTTACTGTAGAGCCACCAAGGTGTTGCCTAAGAGAGTTTAAGC
ACGCCGATATTGCAAAGGGTTATTAGATTCATAAGTCAGCGAAGTGGTGGGCGATCTACT
GAGCACAGCAGAAGTTCTCATATGATGACTTCAAACAAGACACATTACCTACCAGCATCT
GTTGGAGTGAGTGGATATTAAGACACTTCTATCTCCAGGACAGCGTAGGGGGAAAATGGT
AAGTAGCAATGGAAAACACACAGCAATAGGAGAAAGGGGGGATGATTACCAGTTAAATAG
TCGTGCTTGCTGTTTGGTCTTGGCAACGCATTGCTTGGAGAAGGGTTGGACTCTGTGGCT
ACTTGAGAAACTCAGTATCGAGACCCGTGTCTGATGAGGCTGATGTTGACAAAGCTTGTG
TGAAAAAAAAAGACTGTGTGGCATTTCTCCGCTCAGGATATGCCGGTACAGTGAGAGGGG
TAAGGAAATATTACATTGTGTCTGCGCGCAATGTg
>NODE_103_length_759_cov_12.416337
GGTACACTTAAATCACACAACTATCAAGAGCATTATTCCTCTCTTTTGATGATGCAGACT
CAATTCTAATCAGACTCCATGGGAAGAAAAATGAAATATTATTAAGTATGATTATTCTAA
GCAAGGCTCTGAGAAAACGTCTGTGTTATAATCCAGGGATTTGAATAATCAGGTTGAAGA
TAATGGGCTGGGCTGGCCTGGGCGTAAATAGAGAGCATCCACTCATCCTCCCAGTGCTGA
ACTTAATGAACTTTTAATTGATGCGGTTTTGCAAGTCCTTTTGTCATGCAACAGAAACAA
GCCTCTCTGCTGATGGGCCTGTTTTCCCGACTGGCTTCAGATTGGTTTACAGCAGGCCCT
AAGTACCATGTAGTTAGTTTCATGTGTCATATAAAATCTGCCCAGGCACAACGACGCCTG
CAACTAAAACCTTAAGTGCATCCACAGGAATCACTCACCGGCTTTGCACTTCCGTCTTAA
GGAAGGAGGAGAAATTCAATCACTGCCGGCTTGACACACCGAAGATGAGGCACGTGTTCC
TGCTTTTAGTTGTTTCGAAGAACACTCTGGCAAGGCAAGCTGGGATTTCTGTATGTCTGA
ATAACATCCCTGATATGACCAGATCCTGAGTCACTCAATATGTCAGGCCGTGTTTTTCCC
AGCCCACGAATTGTGATGCATAGATAGAGATATACCCCTGTGAGCCAGGTCATCTTTATT
CAATGATTTGCTTATTTAAATCAAATGTGCCTGATCTGTATCTGACACAAATTCCCAATA
CAGTGCTGCATCAGCTTTGTAAGGGGGAGCATCCTTGCAAAGCGCTTGGCCCACTTTACT
TCCCAACATCAGTAACCACAGCTCAGGGACTGTAACACAGCAATCTGTTAAGGAgataaa
taa
>NODE_104_length_145_cov_13.696551
GAAAGGATCGTTTGTTTCTGCAGAGTGAGTACTCTTCTCGCTTATAGACAATCTTTGTCG
TTCTCTCGGTAAAAGCATAGACTGTATACGTAATGGACGTAGCAGCCGGCTCCAAAAATG
AAGCCTACCCGGAAGTGTCAAAAACTTGCAGTACCACTACGTCCGCCAGGTGCTGGCTCC
AAAAAGCTCTGGCTCCATAGACCCCAGTTCTCCACAGTGAAAACTAAAATTTGAAAGAAA
GCCTTTCTACAGCTCAGGATTTTTTTATGGTTAGTTATGATGGTCAGAA
>NODE_105_length_340_cov_2.505882
TGCCCGTCCGCCTGCCCGGGCGCTGACGGCGGGAAGGCCGCGCCTCTCTCGGACGGCGGC
TGCCTTGCCGGACGACACGGCTGTTTCTCGAGGCACAAAGAACGGGATGGGGGTGGGCGC
GCGCCCACCCGCTTCGTCTGCTGCGCCTCGCGCCCGTTCCGGACCGGACCGGGCGCCACG
CAGACCGACCCGCCCCAGCGAGCGAGCGAGCGGGCCGCGCGTTCGTTCGTTCGTTCGTTC
GTTCGCCGGCGCGCACGCCTCGCCCGGATGGTTTTGGGGGCTACCTGGTTGATCCTGCCA
GTAGCATATGCTTGTCTCAAAGACTAAGCCATGCAAGTCTAAGTACACACGGCCGGTACA
GTGAAACTGCGAATGGCTCATTAAATCAGTTATGGTTCCTTTGATCGCTCCAACGTTACT
TGGATAACTGTGGCAATTCCAGAGCTAATACATGCAAACGAGCGCTGACCCAACCCCCCC
CCCC
>NODE_106_length_769_cov_8.446033
CTGTCCTTTTTCAATAGCCAGTCCAGACCCATTGAATCCATAGAATGAAAAACTGAATGG
AGGCGTGCACCAGCTCAGTTTGATTTAAATTAAACTTCCTCCATTCTTTCATATAAAATG
TTATTGAAGTTGCCTTTTGTTAAAAAACAAATGAGTTGTCACCATTGCTTGGCTGGTGTT
CCACTGTTTTACAAATGTTTTTTTTCTTTTTTACAAAGACTTTACTTACCCACAGGAACA
CACTTCAGTTAAAAACTGTTTATTTTCACTTATGCCACTGTCCTTTTCACAAGCAAAAAT
GTTTTCTTTTTTCCTAATGAATTGAATTTTGTGCATTTTGGCAACAATGCTCGTGGTGTA
CATGTGCATTCTCGCCCACTATAATCTGCACTGATTTGGTATATTTTTAACGATGTAACT
AAGCAACAAACGTAATTGTCCCTTTCAAAAGCTTTTGTTAGGCCCTCTAACACAGTCTAA
TACATAATTAGGCATAATGTCTACAGCTCATTATAGTACACATGTGTGTAGTTAAATGGA
CCAGGAGAGTAGCTCACTGAATTGTGTGGATTCATTGGAAATGGAATTTATTTGTTTCCT
GGGTTCATATTACATTACAATTATCTAAGTAATTCACTGGGCATCATCAGTTTTCCTTTT
GTTGTTATGTATTCCAGATACTTTTTTTTATCACTGATTGACTGCTGTATATTTTTCCTT
ATTTGAGCCCGATGTTCGGTTGAGTTACCTTAAAACAAAACACAGTCCAGCCAGAATAAA
AAAACGTCTAAAACCTGTCAAATAAGCATGAATACTGATAAACATATTCAGAACATATTT
TGCTGTtattgtcagatttgggggctattttctgtggaaaaacagaaattggaaaagtgg
actggaggcagta
>NODE_108_length_468_cov_3.207265
GTAACTAGTTAGCATTTCAGTCCTTTATATAATATAGGTATCAAGTAACAGCAAACATCT
GTAAAAGTAGATTTTTTGTTGATTTACATATCGTAAAAATCTGGTAATTTTATGTTCAAA
CCAGTTAAATTGATAAAAATACAAATCATTTAAGAGTTTTGGCTTCTTTTCTTCACCTAC
AATTAACATATAAATCAATTCTTATTTTCTGTTATTTCCCTAGCTATTATCTGTAATTTA
ACCAAACAGAGAAAATCCGGAACACAACAGTAAACTGTTCAAAGAAGTAAAAAATAAAAA
CAGTTACTGACGTTAAAAAGTGTCGAGTGTCTTTTTACAGTGTATGATGAAAGGATGCGG
GTAAGGAGGGGAAGTCAGAGGAAGGAAAGGAATGAGGAGGGGTAAAATGAGGACTGAAGG
GAGGTATTAATGAAGGAGAGGAGCAGAAGAGGGAGAAGGGAGGGAAGGACTGGATCAAAT
TGGATTGAAGGGAGAAATTAAGAAGGAGAGAGAGGAGGTGAAAAAAAAATGAAGGAAAGG
GAAGGAAGGAGATTACTGAGGGAGGAGGAAAGGAGGGAGGATTAGAAGGCGCCGATGAAG
GAAGGAGGTTTg
>NODE_109_length_1009_cov_8.951437
CTTTTTTTTTTTTTTGTTTACATTTTGTGGAACTCTTTTGTTGCACATTTTTTTCCAATA
TGCTTGTACAACAGAAATTAAAACACCTTCAAACACTGTGTTTCTTGCAGTATTTACATG
TGACAGTTAGTGAGGCTGCGCAGAAGACAATCAGTTGAAAAGCTGTTGACATGGCCAGTT
CAGAAGCCTTTAGGAAAGTCTTTCATTTCAAAACGGCAACCAATAATGTTACAACCTTCA
TAGTCTTGCAACGTCTGTTTAAGAGATAAGATATCTCTACAGGCCTTAACATAAGGATTT
AAACGACATGTTTTAAGTTTTAGGTTAAGTTAGACGGGTGTCTCTCTGGTTTCGCATGTG
CAGCCAGTTGCTTGGCAGCTCCAACAATGCTTTGTGAGTGCACACACGAGTGTATTCGTG
TCATCGTATGCATGTATATGTGTGTGCACAAGTGTGCATTTGTGCATGTGTGCACTGACG
TGTGTCACTTAATCTTTTCTCCTTTTTCTTTCTGTTTTATATTTACTACGTCAGGCAACA
AATGAATCATCTTTATTACGGAGAAATTTAATTTGGGTGAACTTAACTGCTGCTGCCAAG
GTCAGACGGGCAGAATGTCATTTTAATCCAATCAACTTTAATCTGTTGGTTATAAAAGAG
TTAGGCTGTTGAAGAATGGCTGTATCTCAGGCCCTTTATTACACTGGCTAATGACTTTGA
TTGTGAGGCGCCTATCAAGAGGTTAGGAGTTCCTATGGTGCTTCATGTCCTGCTAATTCG
CTACCTCATGTCACTATTGGGCTCAACTAACCCTAAAATCACTATTGCCTCCGTTCCCTG
TTTACAAGAAAATCTAAACCGTAAAGAAAGTGAAATACTTATTATGTTTTAAAACACGAC
TCTAAAACCAATGTACAAGTTATAGAATTTCACATCTGAGGGTAAATAAAAAAGAGTAAC
TGCCATAGTGTGAGTATAGTATCTTAATATCTTAATTCTATCTCTATTCTGCTCCATTTG
TATTCTGACTAGGGAATATTTCGCTATAACATTAAGATGAACATTAGAAGACAAGTACAA
TTATCTTCTTTTCTAAAAAGATGTCTACTTTTGAATTAGTTAcataatttgcctatataa
aagggagcagcta
>NODE_110_length_815_cov_15.376687
GGGGAGGGCGGTTAATCCAGGTCTGAGTAGGTCTCCAGTTTCCCTGCATGACAACAGTAG
ACTTGCCCTCCTTAATATAATAGACTTGTATCTGAACCTCACTGAAAACATATATATTTG
AGGCCCTTTATTGCAGGGTTAATTACCCTTTACTTTGCAGAGACTTGTTCTTTCCAGCCC
CAGCAAACACTGTTCACAATGTTCATTTTGGCCAGCTGCTATTGTAATTACTACCTGGTC
TTTTAAGAGCTGTTACAATTTGTGGAGTATGATTGTATTGTTTTTATATTAATCATTTAT
TAATTATGAGGTGTTGCCTCTTAGTAGCCTTAATTTTGATGATCATGGTCGACACAATGT
AACTAATGAACGGGCTTTGTGGGCCAGAACCCCACTGCCAGTCCGACCTCTCTCTCTCAC
AAAAAGGAGCACCTCATTCTATATCTTTGTTCTATTTTCAAAGGGGATGCGGACAAAGAC
ACGAATGCTGATCAGAAGAATAAGAAGGGTGTTAAGAGACGCCGGGAGGAACATGGAAGG
GGCTACTTTGAATTTATTGAAGAGAACAAATACAGCTGGTAAGGATGGGACAGAGCAAAA
ATGGCCTTCAGCATCCCTGAAACGCCATCCATAGCTTTGTTGAACTGTATTGGCTTTAAG
TGCCAATGCACATAACTAGCAAGCGGAAAACCCTCATTTTCAAGTATTATACTACTTTAT
AATTAACATTACTTTCACACACATGTTTTGAGGGTCATCCCTGAGTACTTAAAGAGCCTT
ACCATTTATCCTTTTTACAGTACCCACTCACATTGTGTCTTTAATGGACTGCATTCTGTA
GCAGAAGTGCATCTATCAAGTCTCTATGAATTTTCACATCTGTTCCTCATGCCACTTATT
GTTTTGGAAAGCCCGTTGTGTCCTCAAGGTGAATCGAGGCTGCTCAAAAAAAAAAGAAc
>NODE_111_length_474_cov_29.721519
TGACATACTAAACCAAAAAGGTGTGTTTTTCTCCTTCAGGTGAAGCTAAAGCTTTCCGCT
GCTCGTTACGTTTCAGTCGCACACCTGTTAAAAGGTGAGCTAACGCCGGAGAGCTGATGT
AGCGTTAGCTAGCATGAAGCACGGCTGCAGAGAGCACACCATGTTGATTTAAATGTCAAA
CACTCTTCTTCTACAGGTAGACACTACGCCACAAACACTCTGGCTACACAAGAAACCGTA
CAACGAAGGAAGGGGTCAGAAAGGTCCGTACCTTTTTCTCATGTAGATCCACAATTTGCC
ACACCAAGAGAATTATTTCCCTCTCATCCGAACCCAGTTTACCCCCATTTGCACCAGCTG
TTGCCCCAAAGAACACCACCAGAGTATCACTGTGCGAAGCCATCAGGGACCACAAGGGTA
AAAACTACAATTAAAGCAAAGATTAAAATAAAAATAACACGAGGGTTCACCTTTTTCCAA
GTGATAAGAAGAGCGAACAAAAGGGCTGGAAACTCAATTGAGATAAACGGAGAGAGAAAA
AAGGGGGAGAGATTATTTTCAGAGGAGCCACGGAAGAGTTTGCGGTCAGAGACTCTACCT
GTTGCTGTACTTGAGTGT
>NODE_112_length_594_cov_23.016834
ATACATTACTAAACAATAATCGTTAATTTTATCTGACTATATACGTTAACAGAAATAGAC
ATTATGTTTATGATCTAATGTTTAAATGGGATTATCTCTCAGAATATTATTAATAGCATG
AATGAGGCATTATTTCACAGCATCCGTATGCATGATTGAAAAAAATCTAAGAGGTTTCAA
GCATGGGAGGAATTTTTACATTTGGGAGGGAGGATGCAATCAGTAGCTTGGGACTTGCAG
AGGCCTCCTCGGGTGACAAATTGAAAGTGTCTCGGTCTAGTTTATAGCCCTGATCAGGTC
AAACGAAAAATATTGGAGGTCTGGGTGAGGAGACAGGCCCGCCTGGTGCAGATAAATGGA
CTGATCATTTCTTATTGAGAAACAATTCCTAAAAGGTAGTTTACTGTGTGACTGGGGAAG
CGGCGAGCGGAGAGCAGAACACGCACCCACTGCTCCCTCCCTGACCCTTCCTCCACTGCC
GGAATTAAATGGATAGAGAGAACGCGTGTTTCTGATGGCACTCCTCCGCCAGAGAGACAC
TCCATTTGTTATGAAGTAGGGGTTCTGATGAAGTGTAGGGAGCTCCTTTTTCTTTTTTCC
CCCTTTTTTCATCCTTCCTTTCTCAGGCACTACAAGGCCGGCCTTCAGTCTGCTTCACAT
GAAATGGATGGAAGGAGCCGATTGAATTTTACACTCCCCTGGTCATGATTAATGTGTTTG
GTGAGGACTgtcttggca
>NODE_113_length_513_cov_13.099415
CCTGGCCAGCAGCTTTGTCAGGATGCTAAATGGAGGGCCGTGAGTTTAAAAACTTAAAGA
GGCAGTGAAATATTAGCCAATGTGGGTGAGGAATGAGTGGTTGAGAACCGCAGCGTGTCA
GTGTTAAATGGTCGGACTCGGATGCATATAAGTTAGTCCAAGCATGAAGGGCAGTGGGAT
GCTCGCGTGGAAACGATGTCCCCTCCCCTCCTTCCCATCCCTCACCCCCTCCACAGACAC
ACATTCACACACATACACACTCGTACTGTCACACCCCACCCACACAGCTTTTAAGCAAGG
AGCCCATCAGAAACTTGTCATTTCTCTCATTCACTCCGACAGCCTTGAGACACAATGCAG
ACTTACCTCTGTGTTGTACACCCCATATATCAGAAAGATGAACAGGCCCTGCAAACACAG
ACAAAGAAAGAAAGAGAGAGAGGGAGAGAGAAAAAGAAAGAAGAGGAGGACAAAGTTGTT
ACTGTTGTTTTCTCTCTTGTCTTTAAAAAAAACAAAAAAAAACAAAGATCAAAAGTAATG
AGTGGAGCGACGCATAAGGGTTGATTTGTACTCTATCCCAGCTACACAAAGCTGAAGTAG
ACTGTAGTGAAAAGTATTGAGAGAAGTAGGACAACTTCTCtctctcaaactgggcca
>NODE_114_length_948_cov_9.320675
ATTTTAAAGATAAACATCACAGAGTGAAAATGGAATTGGAAATTAATCACAGCTATAAAT
TAAGTCACCTTTAGGGGTATCCGTCTTTCTCATCCACAGAGTTACAGGTAGATAGCTGAA
GTAACTCTGGGTGCAGAGCTGCAGGATAGAGAGGAATTTGAATTATGACAAATGGCATAA
TATGATTTGCACACAAAGCAGTGGTTTGGGGCTGATGTTTTTTTACAACTGTGAGCCACA
GAGAGACAGTGAATGGCGGTGACGGCAGTTATGTGCCACCACAATAAAGCTGCTTTCCAT
CGCTTTGGGCACACTTTACTGCTGCTCTTGATATCAGTATTAAAAGTGATTTGCAGCTCC
GTATGTGGCAAGGAATCAAAACTTAATTTAGGCAGATAAAGATGCCATTTGGGAGGGAGA
TAAAGTGCTGCATCATGGGAGATGTGTTCCCCAGCTTGCTCTCAGCTCCTCACCCTTACA
GCGCCCTCAGATTTACTAGCTCTTTTTTCCTGCTCCATAAAACAGCAAATCTGCTCGCCA
GGCGACACAGGCAAATGTTAATGGATTCATTTGTCAAGAACCTTCCACTTATTTACAGTC
CTCTTCCATTACCGTCGCTCCTCCTGCAAGAGAAAATCCAGTGGCCAAAGTCAAAATATC
GATTTGCCTGTCCATCAGCCTGTGAGTCATCCTGTAAAACATGCCGAGCCAAAGACACTG
CTGCCACCAGGAGTGTGTTTCAACATGACAGTTACACAATCAGGGTACAAGCTTTTTTTT
TTTAAACCAAAGTTATGTAACGGACTACAAGTCAGACACGAGATTAATCACATTTGCAAT
GGTTTTAAATTTTAAAAAATCAAACACGCCATTTAATGCTAATCTCTAGTGATGTGATGA
AATGCATATTACTGATCAACAGCACCGAAAGCTTTATTTATTCATCTATTTGTCTTGTTT
GTTTATGTGTTGTCTTATTTACTCCTATCAATCCTACCTATCTAATCATTTGCTGGCCTT
CTAAACACTGATGAACttcacaacaagccgagcatatcaacatggtgaatgcttcattca
ttcagaagtttg
>NODE_115_length_1062_cov_16.387005
GAAAAGAGAATTTTAGAAAAAACGTTGTGATGAACATATCAACTCACAGCTCTGACAGTC
TGTGGAGGTGAAGCAGAGAGTTCACGCTCGTCTGTAGCTGTGTTTGATCCTGTGAGAGGG
AAAAACAGACATGGGCTGAAGGAGGAGAGCTGAATAACGGACGGATGGAGGCAGGGTGAA
TAATATTACGGAGAAAAAGGAAAATGTGGACACAGAGCAAGAAGGAGAAAAGAAGTGCAT
GATGAAAAAGTTGGGAATTAGACATCCTCCTGTGTGTGAAATCTGGAGGTCAAGAACTGC
AGAATTTACTTTAGCTGAATTCAGGAAAAGACACAGATGCTGTCAAACATGTTGTGCATT
TTAAAGTCGAGCCCTCAGTTTGTGTGTCGGTCTGTCTGAGGCTGACTCCATGTGTGAGCC
TGATTTTCATCTGCCGTAGAAATTCCTGAACCACTCTGGGCATCCCTGAATCTGAAATCT
GAATATCAAATCACTGCACAAATCACATGGAGAGGGCCGTCCAATCAGAGCGGCTGGCTA
ATGGTTAGTGCTGGAACTGCACACAAATACATGGAAAAATAAAGCAGTGTTGTGAGCTGC
CACTTTAAGGAAACAGTAACAGTAAAGTGTAGAAAAAAACTTTAGCAGCAAAAACTAATA
ATTGCAAAGCAGCCAATTAAATTGTGCGGGAGAGATGAAACCGCTCATATTTCCCCTGGT
AATTTCATGCTCTAAACTCGCTTCCGTGCGCACATAAAAAGAGGAGAGAAAATATCATTT
CAGAAGCTGACAGAACTCATTGTTCGTGGAATTTTAAATTCAAAAAAGTTAATAAAGGCG
AGTGCGAGATGAAGGGAATTTGCATTTCTCAGATTAACAGCATGTAGAGCAGCGGCGGCG
CGCGCAGCCTCAGGTCATCATTTAAGAAACCTTTGCATATTTTATTTAAGAGTGGCCCGG
TTTGGAGCGTAATAAGACAGACAGATAATGATTAGAAGGTCGGGCCTGCAGGGCACAGCC
GGGCTGGGCGCTGTAACGCTCTAATACCCAACACACACACGTACACACACACACACACAC
ACAAAGCACAGCACAGCACAGCCTGTGCCGGCTCCTCTAATTGGCTGCTGATGGTTTATG
AAATGTTTTCCAAAggttttattattgttgttgttgttgttgttgttgcttttattgctt
tcatta
>NODE_116_length_648_cov_9.470679
AGTACCACACAAGCAAATTCATCTGAGCATTTGGGAGAGTGCAGTGGCAAAAACAAACAC
ACGCACACCGTAGCTTCCAAAGAAAATAACTGGAGTCATTCAGCCTGGCATCCCTGAAGC
TCAAGGGTTCCCCACTGTACATATGTAGGTATGTCAAGTTTGTGCGCATGTATAGGATGT
ATGAGGATATGTAACTAAGCCCTCTCTCATCTGGGGGGGTTGTTTTACCTGTTGTGGATC
TGAGAGTTGAAGTGACAGTGGAGGATGTCATTGAAGGCAAGCAGTCGTCATCTTGGGAAT
AACCAGCCTGAATTGCACGGAGGTAACTGTGGCTTCGAGTGCGGAACGAACCAGGCAGGT
CCAAGGCCTCCATGGCCTGGGATTCTACTTCACTAAAAACGGACTCGCAAACTGACTCAA
ACTGGCCATTGATCTCAGTCTCACTCACCTGAGAGACAAAAACAGGAATAGCAGTCCTTA
ATTTTTCCTCTTCCTTTCTCTTTCTCACTTTGATTCTTCCCCTTTGCACAGCAAATATGA
AGGAGTGTTAGCATAAGGGAATGCCAGTGTCATTTTCGACCTTAAACTGAATAAATGTCA
GATCAAATGAAAAAAATGCAGATGACAACAAAAAAACAATCAGAAATATAGATATGCAGT
TTGTGTTATAAAGCATTCAATTAACCACAACCCCGAAAACAAAGATAGACTGTATGCTGG
ACATTACTAGATGGGAAACAGGAAGAACACACAGCATTCGTAATTCTTTATCTTGTAATT
CTAGCAGGTGTc
>NODE_117_length_341_cov_1.645161
CAACAATAAAAAAATCAGCACCAAACGTGATGCAGTGAGAGTGTACATGTCACTTTCACT
TCCCATTGTTTCCACTCACTCAGTGCTTCACCTTCAGTGCTCTGCTTTGGACCAGTGATC
ATTACAACCTTTCCTGAGTGCTGCTGTTCTGAGGGATTGTATCAACCTTGACTCCATAGT
CCACATTGGCTACTTGCCTTACTATTAGCCACAAGAAAATTTCTCAAAGCTGACAGCAGT
GGTGGTACGTGAACCAAACACAAATAATGTCCTCAGTAGTATGCTAGATATACAGAATAT
GAAACGGTAACGTCGACCTGTAGTTTAAAGCTCAACAAAATGGACCACCAACCCACTAAA
TGTGACACAATACTTTTGGATAATCAGTGGCaatgtcaggatgtgattatttggctgtgt
agtcactacagaatgactatttgactgaggttggtctatgagtctccaaactcataagtc
atgcg
>NODE_118_length_826_cov_13.060533
GGGGGCATTTTACAAGCGCAATTAGGAGGAAAACTGAGATTGTTATGCATGCGGCGGACT
GCATATGCATTGTGCGGTGAGTCAGTCCATTTAGCTGCTGGACTGGAATGGTCCTGTTCA
GTTTGACAGATCAGAAGAGGAAAAAATATCTCAACACCATGAAAACCAAAGGCTTAGCAA
TGAGCAAATCAGCCCTTTGTCTTGTTCAATTCAAATCAAAGGATAACCAGGAATGTTTGT
TTGACAACAGCATTTACAATGCATTGTTCTGAAGCCCAGAGCCTCCCAAACAAAGACAGA
TAGGCTTTAAACAAGTCATTTAATTAGCACCGGATCCCCAGCTTTGGCTGCGCCAACCAA
TTATACATTCCTGAGGCATGTGCAGGTCCTATTTCACAGGAGCGAGAGGCAGATCCTCTC
CAGCCCTGTCTCTTACAGTACATCTCTCCCCTTCCATTTAAGAGAAGGTAAATAGCCCAG
ACAGACAGCTTCATTAGCCAGCGTCTGAAGAGCGCGGGGCCGATTGTCGCTTAAATAGTG
CGCTTTTACTGCAGGCCCAGCCAGCGACCTCCGATCAATTACAGCTGACATTATTGTTTG
TCGGGAGCTTTTTTCCTGGACAGAGGGAGTAAAAAACGAGATCAGGCCTGAGCTTTGGCT
GGAAATGTAATCTTCCCCCTCTCTTTGGTTCTTTCGCTCCACAAACAATAAATCATTCAG
TTGAAGAGATAATAAAGTGCCAAGTAGGAGCTAGTTTAATTTTTGTCAGGGGAAATCTGT
CCACAACAGAGTTAAGGGTAAGGGGCTGGCTGCTTTCTTCATACCATTTTCAATGACAAT
GGCTTAGTTCCTTTTTTTCTTATTTCCCTCTGTAGGGTTAGATGGGCAGAGAGGCTGAAG
TTGTGTTTCGATGAAGATTAACTGCAGCACAAATCACTGCAAGTTATCATTTTTTTGTCA
TCAAAATAAa
>NODE_119_length_684_cov_7.637427
TGAACAAATTATGATCAACAGCCACTGAATTTATTTTTATTATCACGTTTTGAATTTTGT
TTCAGAATCTTGTTCTCAACAGAAAACAATGGAAAAGAGAACAGAACCACCAGAACATCA
AGTTACAGCACAGCAAGTCAGGCTGAACACACTCCATTTTTGGATCAAAAGAAAAATTGG
ATCTGGCTTCCTAAACACATGAAATCAACCTGTTTGGTGAAATATAAAGCCTCAGTTAGA
ACCAGATGCAATCACTACCTCAATTCCAAAGTTGAGCATCATGCATATCCAAACACACAC
ATCTGAGTTTACAATGAACACACACAAACAAGTTCCATCCTTTTAGACATGCACCCACTG
AGATAAACAACAATAAAAAAAAACCCTGTCTGCCATCAGCCTGCCCACCAATCCATCCCT
CACCCTCAGTCACATCATATGTGACTGGTTTAATCGCAGGCCAATCACTGCCGGGTCACA
ATTAATAAAAGCCACAACAGCCGCAAATAAACAAGTCCAAATTGCTGCCTTAATCGAATG
ATGCAAACATCGGTGAGTTACAAAAGTTCACTGCCACCACTGACAATTTCCTAATTGTAT
TCACTCATTCATGGCAATTTTATTAACATGGAGCGGATGTCTTCTGCCCTTCCACTGTCG
CAGCACCAGGGATCTAATTTCATTATTTTCCACAAGATTTGCTTGACTACTGCCGCCATG
CTAGTGGCTCACCACGGCCAGATGTTTATGCTATTTAAATGAGGAAGCAAAGCCTGTTGG
GTAAACATAATTAAAGAAAGTTGAAGCTTTCTGTGTTTTTTTTTTTTT
>NODE_120_length_905_cov_10.427625
TAGACTTCAAAAGGTCCTTCTGACCTGTTTGCTGAGGAGCCTCAAACCAAGTTTTTTTTT
CTTCTTCTCCTTTCCCTCCCCAGTACTATGCGTTTCATTATTAATATGTTTTTTCTCAAG
TTTCTCTCTGACCCAGGACATTAAATAAAACATTGTATGGTTCATGAAAGATTATGAAAG
AGCAGAACGTAAGCAGCAGGAGGTGTAAACTCAGCACAATTCATTCTGGTATATAATGTC
AATGCCAGCAACCCCCCTCTCACCCTACCTCCATGCCCTGCAGGCATATTGGCGGAACTA
CCAATGGATGCTAAGCTTTTTCCGACAAAGCTCCGAAGATAAAGTATCTTCCTTTTATCC
CTTCTGCAAATCAATTCTGGGCCTTACAGCAAAATCCCATAAAATAACTTCAAACACCAC
TACTTACTCCAAAAATTTGTATTATGGCTATATCTCTTTGAACCCTTACCAGTGAAGTTT
TGGAGGAAAATGATTTAAGTGTTATCTGCTAAGACATCAGCATGTCAGCACTTCACCTCA
GTTTTTCTTCACATGTCAACCTGAACCTTGTATTTCTCTCCTTGTGTTTGGTTTTTGATT
GCTTCTAACCATCCAGGCCTGGTGATAAATACAAATGCTGCTTGTAAACTTAATGGCTGT
AGTAAGTGCAAACAAGATGGTATGAAGCCCTGCTGGTGCTTCGTGCTCACTCAGCTGCTG
AAATATTCATTCCCTTCACTCTTCTTCAACAATATGATAGAAACTGGGGCTGATAAGACA
AGTACCTGAAGAGCAGTCAGTCAGTGTGATTACTGAAGAGGCTGCAGTGACTGCTTGATT
AGCTTCAACCAAAAGGAGCCAAAGAACTCACTATCAGTTACTGTACAGTATTTCAATTAC
TATACAGTATATCAATTACCATACAGTGTATACATAAAACTACAACAATTACAAGATTAG
AGTATATTAACATGTATCTAAAggcagtcattagcataaataacatgatcacttgtagtg
ttgttgcaattaactggatagatagatag
>NODE_125_length_661_cov_9.888048
AGACACTCCGCCATTAATCATATTATAACGCCCCTGAGTGCGCGTGTGCTTGCACTAATG
TGTGTATAGCTTGTGTGTGTGTGTGGATGTGTGTCTCTTCGCGAGTGTGTTTGAGCATAT
GCCTGTGTGTTTGTATGGGCCCTTGCATATGTGCACGCGTATGTGCGTACATGTGTGTGA
GAGACAAGTGTGCGGCTCTCCACCAGCAATAATATCGCATACATTTTAAAGGACCGTCAT
TATCGCCGTGGGTTACCCTGCAGCCCCCCATCACAAACCCCACAAACCATTTTCATTCCA
AACTCATTAATATGCAAACTTATTCAAATGAGATTGTAATTAAGCATCTACTGAGTGGGA
ACCCTTTTCATGATAATTTATGATAAACTCCTCGCCACCTTTGATTGAGATTGATTTTTG
GCGCAGGCAAGCCGACCTGAATACAAAGCTACACCTGAGAGACCTGGAGGGAGAATAACA
CTTTTAAAACAGCAAACTTATTTCATGGCTGATTGTGCCACAATCATCTTGGAGGAGTAA
CAAAGATCTATTTGAATAATGCATTCCCACTGTGCTGGTGATGTGCTCAGCCTAAAAGAA
AAAAGAAAAAAAAACTGGGCATATCTGTTCTTGGCATCAAGGTGACAAAGTGATGTGTGT
GAATGTGTGTCTGTGTTTATAATGGAAGGTAAACCAAGCATAACTCAGTTTACCCAGTGT
TTTATTGGAAGGATTACAACCTTAGCTGACTAAAAGTGACACTGTGCAGAAGTAATATTA
GTTTTATGTTCATATAGATGGTCTg
>NODE_126_length_474_cov_7.584388
GTCACTGTAATATTAGAATAATACCACCATAATTGTTAATATTTGTTTTTTGTCACGTTT
TACTTTAATATTTCAGACCATAGGGTCGGTAACGGGCTGTTTCTTATTCTTATTGTTTTA
GAAAAATCCCAAATTGCATTAATGTATTATTCAACTAAGGATTTATCGTCAGTATTTGGT
TCTGAGTGGTGACCTTACCTAAGGTTTGGGTCTTTATGGCTCTGTTTTATGTTCCTGTTT
CCATATAGTGCATTTTAAATGATTTTTTTTTATTGATAGTAGGAGTGCATCCACGGTAAG
GACAGCAGCCCCTGCCTCCCTCCCTCCCTCCTTCCTCAAAGATACAGCAGAAGTGACTGG
CTTGTCGGGCTTGAAGAATTGTTTAATTTCAGGGCCCCGGCGTTTCCTGAGGTGAGGTCC
GCATTGGCTGCTAATAGAGATCTAATTGATGGGCCGAGTCCCGTTTCCGTGCTCTCTCTC
CCTTTATTGCGCCCCGGCGTCTGCTGTAAAATAGGTCTGTAATCAGATTCCGCCTATTCC
TCCTGGAGCAGGATGAGCGCTCAGGGCTGCCGAGAGAAAGAGATGGGGCAAAAGAAAAAG
AAAAAAGAAAGAAGAGAG
>NODE_127_length_644_cov_12.878882
TACACCATCAGCAGCATCAAAAAGAAGAATCTATATTCTCCCCTCTGTCTTTTTTTCATT
TGAGTGACTATGAACTGGAGTAGCAGCAGCAGCAGCAGCAGCAGCAGCTGCAGCCTCTCT
CCCTGCTCGTGCTCAGTCGGGGTAAGGCAATAGGTTTAGCAGGCGAGGAGGCGAGGCAGA
TTTATGGTGGTGGATGTGACCTCTGGGGCCGTAACACGGTGATGGGTGAGTGGCTCTCAA
CGGTAAGCTACTGGCACTTGACAAAGTGCCCGAAGCAGAATGAATTTACTTCTCTTTTCC
TCAATCATCAAGCAGCCACTGCCCTGACCCCCATCCTGACTGCTATAACAAGATCTCCCA
TCTCACAAGGGCCTGAAAAATTTACTGTCACATCTACTTTTCAATGAGCTCAAGTGAGCA
CTTCTTTCACCTTCAGCGGAGCAGGTGCTGGTGTAGAGGAGGGCTAACCTGCCCCAGCGT
GTGTTTGTGTGTGTGTTTTATGTGTGGTATATATGTGTGTGTGCATGTGTGCGCGTGAGA
GAGAGAGAGATGGACATACATGGTGAAATTTTTGTACACACATGTAAAGCTGGTCCCCCT
CACTTGCTGCCTCACTCACCCCTAAGTAACCCAAAGTCAGTGTCTCAGCCACACAAATCC
TCACAAATGCATCCACACACTAGAATGTGCAAAATATAAGATAACAGAAAAAAGATAGAC
AAAGACACAGAAAGACATACAAATGTTTCATTGTCGgttgcccacacacaagaaatctca
cataccct
>NODE_128_length_702_cov_6.826211
TTTATCAGTTTGTACTTCGCTTTGAACGCCTTTCCTTCCCGCGGACATTCTTCCCAAAAG
CAGACGTGGCTGCTCTGCTCCGGTCCCCCGACATGCTCCACCGTGACGTGGTTGACCAGC
TCGTGCATGGTGCTGTAAGTTTTCGAGCAGGGCTTCTTCTGACTCTGCTCCTGGTCAATC
CATTTGCAGATTAGCTCTTGCTTTATGGGCTGCCGCATGTATCTTAAAAACGCCCCCGCG
GCTCCGTGAGGAGCAGAAGCGATGTTCACATTGAGGTTCATGGAGTTGTAGCTGTGGAGA
GAAGACGGTCCATAGTGCTCTGGCCTGTGCCCGAAGTGCTCTGGCCTGCCGTAGATGTCC
CCCGGTATACCCAGGCGCATCTGCCCATTGAGGGCATGGTGGTGGTGGGCACCTGGGGAC
GCCTGGTCGTGAAGTCCAGTGAAAAGTGAATGGGCCCCACTTTCCGTGTGCCCATAAGCA
CCTGTTGGGGAGATGAACATGCCATGGTGATGAGGGGAGGAGGCGGAACTATGCTGGTCG
CCAAGTGCATGCATAGCAGAGGCTGAGAGTTCTCTCCTGAGGATGAAGTCCCTGCTGCTT
GAGTAGCCTGAGTGGGGGTGAGCCACGGGGAAACCAACTGTGGTCTGAGCAGAAGTGAAA
GATGCCGCGGTCTGGGCTTCGGGATGGCTCTGAATGTGCTGAGATGGGCTAAGTTTGAGA
GCATTTGTCTGTGCCATGTGCTCTGGTCCAAATGGAGTGAGTGCCACTCCGGGGTCGTTG
CCCAGCTCCCCAGGGTGGAGGTGGGCATGGTGGGAGAGAGGGTGATGCCCCCCTAGCCCC
GGGAAg
>NODE_129_length_965_cov_38.794819
CTAAACCCAGCTCACGTTCCCTATTAGTGGGTGAACAATCCAACGCTTGGTGAATTCTGC
TTCACAATGATAGGAAGAGCCGACATCGAAGGATCAAAAAGCGACGTCGCTATGAACGCT
TGGCCGCCACAAGCCAGTTATCCCTGTGGTAACTTTTCTGACACCTCCTGCTTAAAACCC
AAAAAGTCAGAAGGATCGTGAGGCCCCGCTTTCACGGTCTGTATTCATACTGAAAATCAA
GATCAAGCGAGCTTTTGCCCTTCTGCTCCACGGGAGGTTTCTGTCCTCCCTGAGCTCGCC
TTAGGACACCTGCGTTACCGTTTGACAGGTGTACCGCCCCAGTCAAACTCCCCACCTGCC
ACTGTCCCCGGAGCGGGTCACGCCCGGCGGATGCCGGACGCTTGACGCCAGAAGCGAGAG
CCCGCTCGGGGCTCGCCTCCCCGCCTCACCGGGTAAGTGAAAAAACGATAAGAGTAGTGG
TATTTCACCGGCGGCCGAGGCCTCCCACTTATTCTACACCTCTCATGTCTCTTCACAGTG
CCAGACTAGAGTCAAGCTCAACAGGGTCTTCTTTCCCCGCTGATTCTGCCAAGCCCGTTC
CCTTGGCTGTGGTTTCGCTAGATAGTAGGTAGGGACAGTGGGAATCTCGTTCATCCATTC
ATGCGCGTCACTAATTAGATGACGAGGCATTTGGCTACCTTAAGAGAGTCATAGTTACTC
CCGCCGTTTACCCGCGCTTCATTGAATTTCTTCACTTTGACATTCAGAGCACTGGGCAGA
AATCACATCGCGTCAACACCCCCCGTGGGCCTTCGCGATGCTTTGTTTTAATTAAACAGT
CGGATTCCCCTGGTCCGCACCAGTTCTAAGTCAGCTGCTAGGCGCCAGCCGAGGCAACCC
GCCGGGGGGCCCGCGCGAACGGGACCCCAGCGGGCGCCGCAGCTGGGGAGATCCGCGAGA
AGGGCCCGGCGCGCGTCCAGAGTCGCCGCCGCCGACCGCCGTACCCGGTCCCCTCCACCG
GCCCGCCTTCCGCACGGCGTCGGACACCGCCCCGCGAAAACCCCCGCCCGGCGACGCACG
AGGCGCCGCGGACGAGGGCCCCGCGAGAC
>NODE_130_length_645_cov_10.821706
TAAACCCCTGGAGGAGCGAGATAAAACCTTCCTTTTCTGCGGGAGAATTGCCATGATGCA
CGTCCAAATTTCTTGATTACAAGACGAAGGAGGGGGAAAAAAATAAAACCTTGAATGAAA
GCCTGCACTGAAAGTTTTCAGTTTGCTGATATAACAGTCAAGTGTGTCTATAAGTCTACT
TAAAACGCTTAGGTATCAGTGGAGACAGCTGCGACACCCTCGTCTTATGATTCTGTCGAG
ACAGTACACTATCAAACCTTTCATACCGTTCCCAAGCTACATTTCCGGTGACAAAAGCTT
TGCGAAAGCCTCCTGAAGGATTCATCTATATCCTAATATTTCCAATCCAATTTAACTGGA
GCAGCCGGAGTGGTCTGAGCACTAGTTTACCAATCTTTGCTTTCCAAGACTCTGTGTGCT
GAAGGCTTGAGGGGTTCAATCAATGGCGCTTTGATCTCGGCTGGAACCATAATTATTTAA
CATTGTTACAAGGATTTCTCTAATCCATCCTACCATTAAATCCCTTTTACACCCTCATCT
TCTGCAGCCTAATCTGCATCTGGGTGCTCCGTTTGTGTCTCTCCCTCATTTCGGCTCGCC
CCTCCTTCCTTGACGACACCCTGACTTTATAATGGACTTGGGTGCCGAGTTAGAAAATGC
CTTGTTTACTGAGAGCAACCTGACTAACTGTGCTCAAATGGACTGTTGCTGAGCAAGAAT
TTCTGAGTTTTTCTCTGCATTTGTACTGAAGTTTGAGGTAATGCACAGTAGGGGccaaat
ggtgacaag
>NODE_131_length_716_cov_25.314245
TGGAGGATGGGTGGGGGAGGGAGGAGAGCAAAGCAGGACTGTGAGATGTAAAGAAGTAAA
AGGAATGAGGTGATAAGTTTGGAACACAATGAGGAAGAGGGAAAGTAAGACAAAGAGAGG
TAGTGCGTGGCAAAAGCGGTTACATATTGTGCAGCAGACAGACAGACAGGCTGGACAGAG
GTAATGAATGCAGTTATTAAATTGTTTCAGCAGCAAAGAGGTCTATTCTTATGCCATTAT
AAAGGGAACAATTTATCCCCACTGATCGGCCCTGTCTCCTTTCTCCTCGCTCACTTTGAT
CTGCCAGCATATTGCCTTGATGTGTCCTATTCAATAGCGAATCTGGGGCAATTTTAATGC
TTTTGTACCTCGCCACCGCTCCACTTCTCCCTCCCTGTTTAAAAATAGCTGTTAATTATA
AGTGCAGTTTAAATGTCTCTAGTGACCCAGAAATGCAGGTTGGAGTGAGAAGAAGGGATT
GAGCATCTCCAAGTTTAAAAAGAGCGAGACACTATTTCTCTCCCTCTTTATCATGCTTTC
TTCAATCTCTCTTTTCTCCTCACACCCCCTTACCACTTCTTTGTCTTCTCCAATCACCTC
CCCTCCGATTCTACTTCTCCATTCCTTTAGTGTTCCTCCACATTTCTTTTTCGCTATCTC
TCGCTCTCTCCGTCTCCTCTGTGGTGTTTCTTCTGCTCGGTGGGAGTGAGCAGGGCCAGA
GGATAGGGGATTCAGTTCTTTCTCTCCAACACACCAGAGAACTGCAGTGAGACATCGGAG
ACCATGGTTGTGAAACCGCTTCAGTCTGCAGATTGTATGTGCGTCACGCCGAGTctttgt
atctctctcaccaacttcct
>NODE_132_length_556_cov_3.284173
ACACCATTTGGCCAAAGTGGCCTTTTCAGCGCATGAAACGCTGTTTCAGAGCATAAAAAC
AGCACTTCTGCAGATTGTAACAGAAAATGTTTACAAACATGTTTTGAGTTCAAAGTGCCT
TCAAATATGATACATATGAAGGCAAAAGCTGTTTCAAGTGACATTGTGTCAAGATTCTGA
GAGGACACACCGTTTGGCCAAAGTGGCCTTTTCAGCGCATAAAACGCTGTTTCAGAGCAT
AAAAACAGCACTTCTGCAGATTGGCACAGAAAATGTTTACAAACATGTTTTGACTTCACA
GTGTGTTCAAATATGATAAATATGAAGGCAAAAGCTGTTTCAAGTGACATTTTGTCAATG
TATTGAGAGGAACACCATTTGGCCAAATTGGCCTTTTCAGCCCATGAAACGCTGTTTCAG
AGCATAAAAACAGCACTTCTTCAGATTGTCACTGAAAATGTTTACAAACATGTTTCGACT
TCACAGTGTGTTCAGATATGATAAATATGAAGGCAAAAGCTGTTTCAAGTGACATTTTGT
CAATGTATTGAGAGGAACACCATTTGGCCAAAGTGGCCTTTTCAGCGCATGAAACGCTGT
TTCAGAGCATAAAAACAGCACTTCTGCAGATTGTAACAGAAAATGTTTACAAAcatgttt
tgagttcaaagtgccttcaaatatgatacatatgaaggca
>NODE_133_length_717_cov_10.861925
CGATCTCCAACTAATGTACTAACATCCTAATTCTTCATCGTTGCTTTGGGTTTTTGTTTT
CTGTCCATCCTTATTAACAACCTTTTTTGTTCACTATTCTTTTGATTTCCTTTCTTCCCC
TTTTTCTGGAAAGCAATCAGGCATTGGACACGCTATGGTAAACAAACTACATTGTCTGGT
AGATATCATTCTTATTGTCTTTTTTTTGGGTTTGCCGTGTGTCCCCTCCCTCTCTCTTCT
TTTATTCGTTCTCTTTGAGTTCCATCCTAGACACTCTTATCAAAAAATGAGGAGATGGGT
TTGTATTACCAGGCAATTCTTTCTTCGCTTCTTCTCAATTTCCTCCCTGACCTGCCAACA
ACCTCCTTCTTTACCCCACAATACCCCATCCTGTTTTTTTTCACTTTGGCTTTTACTTTT
TTCTCTTTGTTTTCTCCACATTACTGCAGATTTCCAACAAGTAAAATAATTGACTTCTTT
GCCTTTGTCAGGGCAACTTACTTTTTATTTTATTTTTTTCACACAAAAAGTCCCCATTTT
TTGTGAGGACTGTCGTCCAGAACTGACAGAAGCTTACCACAATCCCAAAGATGGTGACCT
CGACACCGAGCCCTAAACGAGAAAAAATGGCAACCCTTAACCTTCATTGCGGGAGCTCTG
ACAGTTGTTTCCAACTCACTATGGCGCATGGCATGCCCACACCTCATTGACCTATCACCT
CCCAAACTCATATAACCTCAAACCCTGTCACCCAGAATAACCACTAACACTCTAATTCAT
TCACTCACCTTGTCACCGTTTCactcactttgccctccctgtgtgtttttgtagcatgct
ggtgaaagtggtgtttgtgtg
>NODE_134_length_967_cov_23.598759
CCACTTTTGGTAAGCAGAACTGGCGCTGCGGGATGAACCGAACGCCGGGTTAAGGCGCCC
GATGCCGACGCTCATCAGACCCCAGAAAAGGTGTTGGTTGATATAGACAGCAGGACGGTG
GCCATGGAAGTTGGAATCCGCTAAGGAGTGTGTAACAACTCACCTGCCGAATCAACTAGC
CCTGAAAATGGATGGCGCTGGAGCGTCGGGCCCATACCCGGCCGTCGCCGGCAACAGGAG
CCGCGAGGGCTAGGCCGCGACGAGTAGGAGGGCCGCCGCGGTGCGCACGGAAGCCTAGGG
CGCGAGCCCGGGTGGAGCCGCCGCGGGTGCAGATCTTGGTGGTAGTAGCAAATATTCAAA
CGAGAACTTTGAAGGCCGAAGTGGAGAAGGGTTCCATGTGAACAGCAGTTGAACATGGGT
CAGTCGGTCCTAAGGGATGGGCGAACGCCGTTCGGAAGCGCGGGGCGATGGCCTACGTCG
CCCCCGGCCGATCGAAAGGGAGTCGGGTTCAGATCCCCGAACCTGGAGTGGCGGAGATAG
GCGCCGCGAGGCGTCCAGTGCGGTAACGCAAGCGAACCCGGAGAAGCTGGCGGGAGCCCC
GGGGAGAGTTCTCTTTTCTTTGTGAAGGGCAGGGCGCCCTGGAATGGGTTCGCCCCGAGA
GAGGGGCCCGTGCCCTGGAAAGCGTCGCGGTTCCGGCGGCGTCCGGTGAGCTCTCGCTGG
CCCTTGAAAATCCGGGGGAGATGGTGTAAATCTCGCGCCAGGCCGTACCCATATCCGCAG
CAGGTCTCCAAGGTGAACAGCCTCTGGCATGTTAGATCAAGGCGGGTAAGGGAAGTCGGC
AAGTCAGATCCGTAACTTCGGGATAAGGATTGGCTCTAAGGGCTGGGTCGGTCGGGCTGG
GGTGCGAAGCGGGGCTGGGCTCGAGCCGCGGCTGGGGGAGCAGTCGCCCCGTCGCCCTCC
TCTCTCCGCCGCCGGAGGCGCGGTGCGCGGCCCGTCTCGCGGGGCCCTCGTCCGCGGCGC
CTCGTGCGTCGCCGGGCGGGGGTTTTCGCGGGGCGGTGTCCGACGCCGTGCGGAAGGCGG
GCCGGTGGAGGGGACCGGGTACGGCGGTCGg
>NODE_135_length_507_cov_14.706115
GAAAGAAAAGCTACAGTGAATTATAAAAGAAAAGATGGCAGTCAAGTTGTCAGACCAAAA
GAGACTCATGACAGAAAAAAGCAGTTAGTCCTGCTGTTAAGGAGGATATAAGGAGAGAGT
CAGTCACAGAGAGGCAGAGCAAGAGTGAGAGCAAACGGGGCTCATTTTAAGAGGGCACAC
TATGTTCGGCCCCCTGTCTCTTAATCCTGGGCGTTTGTCGCAGCTAATTATGGTGGACAA
GCCTCTTTATCGAACCTGCTCCTGCCATCAGCATTAGGATGCATGAGCTGCGCCTGTTGT
TTTAAACGCTCTCATTAACCACACAAATCAGTGCTGTTGACAGAGTGCTTTTGAATTAAG
CGTCTCGCCCCCACCGCCGCGCGCCAATGCTTGCAGGGCCCAGGACAAGGAGCAATTTAT
AACACCATTAGCCACACTCGCCGAGGTTACAGGCATCAAAATTGTTCCCGTCTAATTATT
CTTAATGGATACAGGGAGGGAGCGACGCTCAGGACAGCTTTTTCATTAGCCCTCAATCAA
GAGGGTCGGGGGAGAGAGGGGTGGGCCAAATGTACTGCTCAGGCAAACGGGAAATCAAAA
ATAATCGTGTTTGCTTTTTTCATAATACAACACGAATGCATAGATGGAGGG
>NODE_136_length_751_cov_14.087883
CTTATTAAGACTCACTCCTTCGTGCATTATTCCTTTCATCCCCACTCAACCACAAAGTGA
TTTTACTTTGCCACTCACAAAGACAGCAAAAGATTTCTAATGAACAAATCCTTAATAAAT
GTTGCAGATCAGTCGCTTCCCCGCGAGTTATAATACAATAAACAGAACATTCCATAAAAG
TATCTAACTGAAAAACACTGTGTGGGAGAGAGCAAGGAAGAGAGAGACACAGAGAAAAAA
AAGAATATGAAAGACCCCAATTCTCTCAAACTCCATAATAGTGAAATGAGCACATATAAA
TGTGTTAAGAGTATCTCTTTGCATCTTGTATAGACTGCATGTATTTAATCTGTAAAGCTT
ATTAAGGCCCTAGTCATTGCTATGCAAAGCAGCACCCAGTGCTTTTCTCTCGCTTTTCAG
CCGAGTGCAGTGTTTGGCCAATAGGACTGGCCCCCCGCCTCTCATTCTGCATTCATAACA
TGCAACATTTGCACAATGTATCTCTCAAAGGCCCTGAATAGAAGGCCTTAATACTCATGT
AAACAACTGCAAACCAATTACTTAATGAATCGGGCCCACACATAATGAGGAGCCTCACAA
AGGGCTATAAATGCATTTTTTGCACCAAAGCCTCTGCTTTAAACTACAATCCCTCTGCTG
TAGTCTAGGCTTAACTGGCAAATCATAATTATTGTCTAAGACAACAGAGAGGAAGCCATT
TTTGTATTTTGAGTCCAGCTCCATCCTCCTTTTGAAGTCACTCATCAGCTCGCTGACAAA
ATAAAGCAAATAATTAACAAGTAGGACGGAGAGGGGGGGAGAAGAAAATACAGGAAGACA
GAGAGGACGAGGGGCAAAGAGATGGAGAAAGGGCAAGAGAGCGAGAGAGAgtgag
>NODE_137_length_634_cov_11.476340
TGATGGGGCTCTGCTTTGATGCCCAGTGGGAGATTACAGGGCCAAGAAGCAGAGATAAAA
GTACAACCAAAACACAGGTAGCTGCTCTTGCTTATGCCTTACAAACACATTCACACATAC
ACTTACACACATCCATAACACATGTTCAGAGTAGACCAAGGATGCACACACGCAGACACA
CAGCTGCATACACACTAACATCTAATGGCTAGTCAGTGACACTGAGGTCTTAGCCCCTGT
CTGCCAGTCCTCATTTGTTTCCCAGCCCCTCCTATGTGTGTGAAGCAGTAGCACTTGCTA
CTGGGTGTCTTGTTACTCCTCAGAAGGTCTATTGATTTAACTCTTGCCACAATCTATAAC
ACTATTGTCTTGCCTTAAGTGTCTCATCTGTACAATTCACTGGCAGGAGTCTATACATCA
AAAACCCCGCCTGCTTAAGGATATTGGTATTCTGCAACATGCTGGGAATACTTTTTTTTT
TCTCTGTGAATTTCACATTTCTTGCACACTCAACCTTACTTTTTTAAAGCGTAGATGCTT
GCAGCTAGGCATAACACAGTCTGGTACAGGTTTATTTTTACTACTGTTGTGTTTATGAAG
TCAATATTTTATTTCACAATATCATATAGCAGTGGTGTAGAGCAGAAGTTATATTTTAGT
TTTTTGTCGATCTGTTGGGACATAGATGAAATATTCAGCCTCATAGTGGCATCCTGGAAA
AAAATTACATTctcaggttagaataaacacagaggcctgcagttgagaaaatccaaat
>NODE_138_length_267_cov_7.456929
TTGACAAAATGTCACTTGAAACAGCTTTTGCCTTCATATTTATCATATTTGAACACACTG
TGAAGTCAAAACATGTTTGTAGATATTTTCTGTGACAATCTGCAGAAGTGCTGTCATGTC
TTTGGGTCAAAGACACTTATAGTTATAAATAAGTTTGTTGTTGGTAAATAAATATGTTAT
TCATGATAAATATGTTTAAAAAAGCTAAGGTTAAAAGTCCACAAAGTGAGGTATCTTCTC
CAGAAAGGATCGTTTGTTTCTGCAGAGTGAGTACTCTTCTCGCTTATAGACAATCTTTGT
CGTTTTCTCTCGGTAAAAGTCAAGTCAGCCGCACGCCATTAAACAAAGTGTAGTAAGCTC
ATGAAGACGCTGTTTGCTCTAAAACGTTTGAGCCTTGGGAAATCTTCGTCT
>NODE_140_length_605_cov_9.583471
AAAAAAAAAAGAAAGAAAAAAAAAAAAAAAGGATATTGAAAAATCATTGAGTCAACATGG
ACATCTGGCATTGGGTGAAGTTTTTAATTACCTCTTTACGCCATAGGCCATATTAAGCAA
ATTGTCCAGCCTGTAAAGAGAAGGAGGGTTCTGGGGTTAATGGTGGGCAGATGGTCGACT
CACTCAATGGAACTAATGTTAAGTCCCTGTAGGAACTGCATGGTCCTCCTCACTCAAGAA
CAAACAAACCCATCTATAGTTGGTCCATTACACTGAGGAGCCCCACCAGAAAAAAGAAAA
CAAAAGAAAAAACGCTACCATCAGTAAATGAAGCTACAGTACGATCAGTATGGTCTGCAC
TCGCTCGGTTTCGGCCGCTGAGCAGCTTCGGGCCGCAGCGCCGCCTCGCTAACGCCGGAG
CAGAGTGTTGCAGGCACATTGACATTACTGTAGGTGCGACCGTTTTGTACAAGACTACAG
CAGTGGACTGGTCACAGTTCAGTATTAGAGTTACATACAGAGCTCTAATGGCAGGTGAGC
GTAGCATTGCACCAGGCTATGCAAAGATGATAGCCTTAGCCGCAATGCTACAAGTCGTCG
TCTTATGCAGGAAATTGCATGTGGGTATCCATACAATTTATGGTTCTTTAGGGTGGAGAG
TAAATGAAAATTATCTTCTCGTTAATCTGTTttgtattttttgtcgtttaattggtgtta
actcaattgagagaacacctgagatgaaa
>NODE_141_length_392_cov_5.617347
ATTTTGCTAACTACACAGTGGGGGTGACTCAGACTAATAAAATCTAAAGCACCTAATAAA
CTACTAAATGGACATTGAGGGCAGAAGCTGAAAAACACAAAAAAACTTCAGAATATATAA
TGAGTCTTGCATGTGGTACAAACTCAAAATCATGTTTAATGAATTAGGCCATCTTCCTGT
TTTAAAACTAATCGTGCGCCACTCGCCAGTTGGCGTTTTGGGCAGAGAGGAGGCAGGACA
GTTGGCAGTCAGTATGGGCTGGTATGAATTCTCACTTCCATGAGGCTTTTTGTGATCCCA
GACAGCAGACAGTGTCATCATCATGTCTCTCGCCCATCTGTCTCCATCTCCACTAGTCAT
CACCCACTGAGTCTGATGAGCTGAGGTTTTCTGACAGCATTTATGGCACAAGCCGGAGTG
ACACCAAGTCACGCTGCCAATAGTAAGAGAGCATCTTACTCTAGAGAACGCAAAGCAATG
GATAATCAGTTACTGCAATTCATGAGACTCCCGGGCaggaaattaattaacttatt
>NODE_142_length_615_cov_7.969106
TGAAATTAAAATTCCACAATAAATACAGTCAAATACTTCAGATACATTTGATTTGAGCAT
TCAAATCAATGGCAATCATCTTAAAAACAATTCTACACAACCAAAGCCACGACAACGATC
CAATGAAATTCAGGTATTAGAATCTAAACTGAAGTTATTTTCTGATCCAGGTGAGATCTG
AGTAAATGATGGGGGTCGGCGCCCCCAAACTCCTCACCTGCTCTGGAAGTAGTTTGCTAG
TTCGGATGCCTCATGGTTCAGACTCCTCAGGTGTACAATTAAATTGCCAGAGTTGGTGAA
CATGGCGCCGCACGTTTTGCACTCATAAATCCGCGGCTTGCGGATTATGTGTCGGGAGAC
CCTCATGTGGTGCTTATATTCACCGAAGGACGTGAATGTGGCGCTACAAATCTGGCACCG
GAAACAGCGTTTACCTTCGTGCTTCAGCCGATGCATCTTTAGGGAGTAGGCCCGTGTGAA
CTTTTTCCCACAGCGGTCACACTGGAAAGGTTTAATGCCTGGAGGAAGAAGACAAAACCA
TTGCTTGCTGATTTGAACATTAGCATCAGACAAGTGTTAGTAACCGTGTGTGGGTGAGGT
AAGGTGGAGGGTTAATGTAATCACAAAGTCTGCCAACTACTTTCTTTATCAATGTATTCC
AGCATGTCTATAACGAGAATGTCTTACTACTCATCCCTAAGGTCTATACAAGGTACAGCA
ATGCACAACAACCAACTatcatttcaccttatatttaca
>NODE_143_length_484_cov_6.989669
CCTGGTACCCGTGGAGGGAAAATCTCCCTTCGTGCCCCTGGTACCCGTGGAGGGAAAAAT
CTGCCTTCGTGCCCCTGGTACCCCAATTCTCCCTTTGTGTCCTTGGTACTTGTATGGCTG
CGTGTGTGTGTGTGTGTGTGTGTGAGAGAGTGATTGCGGTGGGCAGGGAGGATATGTTTG
TTGGGGGTGGGGGGCAGAGGAGGTGAAAGAGGGAAGGGGGGGAAAGAACGATAGAGAGAT
AGAGAGAGTCTTCTGACGGCTGAAAAACTTAGAAAGAAAACCTGCCTTCGTGCCCCTGGT
ACCCGTGGAGGGAAAATCTCCCTTCGTGACCCTGGCACCCATGGAGGGAAAATCTCCCTT
CGTGCCCCTGGTACCCATGGAGGGAAAATCTCCCTTCGTGCCCCTGGTACCCATGGAGGG
AAAATCTCCCTTCGTGCCCCTGGTACTTGTTGCAAGGCTTTGTCTGTCTTTCTGTCTCTC
TGTCTGCGTGCGTGCGTGCGTGCGTGCGTGCGTGCGTGCGTGCGTGCGTGCGTGCGATTG
TGGGGGGCTAGGGGATGTGTTTTTCGGTGGTGGGGGGCAGAGGTGGTGAGAGAGATGGAA
GGAGGGGGGAGGGAGAGAGAGAGAGAAA
>NODE_144_length_787_cov_13.204575
CAAACCAATAATCTTCTACATTGCTTCCTAAACGAGAGCCACTCTGTCCCTAATGTAGAC
AAGTCATTTTGTACAAGCCGTTAAAGCCCACTGGGCCAGGCGAGCATGCAGTGTAGGGCC
GCCTGTTTCAAAGATCTTTTGCAATCAGTTACACAATGGACCCCCTCATTTTATGCTGCT
ACATCATAAAAGTGCTCCTTTTGTTACATTTCCATCCTTAAAAGGGTCTTAATCCCCATC
CTTTCAGGCCAGTCTATGGCAAATTCCTCAGGGACATCCCATTCGCTGCAAGGGCTGGAG
TGACCCACTCAGAAACCAGCATGCAGGGCTTTGAGCTTTTCTTCTGCTGCCACTCTCCAG
AGAACATTAAATCGTACTTTTCATCCCCCTCACCATAGGGGGAAGCCCCTTAATGATGAC
AGAGAAAGAGAAATTCCTCCACTCGGTCCTATGACACCATTCTGCTGTCAAGCAGGCGTC
TCGGCGGACAGAGAATCAAACATGGCTTCCTGCAGGTGGAACGCCAGTGAAGGTCACGGT
ACAGTCCAAAGAGGACAGAAGGAGAGATGAAGGGAACGAGGGAGGCAGAAGGAGAGGAAG
AAAGAGAGGTAGCACTTCAGAGGGAGAGCGGCTTTCCCTTTGCAAATTAAGTCATCTACT
GCAAAAGGTTAAAAAAGCACATGCAGCTTTCTTTCAGTCATACTTCATGTGTTATCCAAC
CATTTGATTTCTACATAGCAGAACTTTAATAGTTTCAACCTGTTTTACTCTTTGTCAGTG
CTCCACATAGTCTAGATGCTTTTAATCGACTATCATAATAGATACTATTATGCCCCCACA
ACCTACCTATGACTGTTTTGGTGCCTGTTTAAAATCTTTTTCGTTTTGTTTCACTGCACc
tagctgtttaagtttgtctgtggctgccttc
>NODE_145_length_611_cov_10.572831
TTTTCTTTTTTTTTTAGGAGCTTCATGCTTTTGCTTCTTTCTAGCATTTAGCTTTCTCTT
TGGAGTATATCAGTACATCAGATAACCCCAAGGTATAACAGTAAAACCTTGAGTTCACAC
ACATACTCAGGAGTTGTTTTTGAGTAGCTGGTGTGTGCGGGTTGTATGTATTTCATTTTC
TTTTTTGTCTCTTACAGCGCGGAGTTAAGACTGAATCAGCTGTTCACACAGCCTCTCACA
TACACACAGACACGATGCTCAGACGTGCACAAAAGCTCAATTTGCACGGTAGCAAACACA
CTTTTTTTGCACACAAAAACACTCACACACCTAAAGAGGGGGCTGTGCCTCCGGGGGCCA
CGTCAGTTACCTGCTGACACACAGGCTAGTGATTGATGAGACGCCGGGGGCGCTGGAGTA
GACTTTGTCAGCTGCTCATAATTTATACATCTTATCTCCATCAGAAGAAAAGACAGAGTG
CCGCGTTGTGTATATGGAGATGAAAACACTGGGCTTGTTTAGGCAGCGGTGACAGGGTAG
CTGCTAGCTGTTAGCCGCGGCGCAGAGTGAAAACTCAGATTGCGATCTGTTAGCTTTCTC
ACCAGGTCCCTCTGTGGCCAGAGCCTTCACTCTCTACCTGTGATGAATCCTCTGACTGTC
AGTCATTTCCACTCACTTTCATTGCCTCTCTCGCTCTGTCTCTCATGTTTCCCCTCTCTC
TTTGTGTCTCCCTTTTCTTCTCTCTGTCTCACTCt
>NODE_149_length_609_cov_16.937603
TTATCCAACTTTGGGGCAGGGTGGACGAGCCATGCAGGCACAAGCAGGGTCCCTTTCACA
GCAGAGCAGAGCCACATCACCGCAGTGGGTTTGGGGTGGAGGGGTGGGGGGGACAGAGCT
GAATGGGGCTGCTCTTTTGCTCGCTGGAAACGGGAGGGAAAAAAAGTACACTTGTTATCT
TGTGAACCCTCAAACATGTAAGATAGGAATCTCTTGAATGTCAGCGACAGAAATGGAATT
AACAAGAGATCTTTTTATTGTCACAGAAGGTCATTAGGCTGCCAATCGGGGTAATTATGG
AAATGATCTCCCCAGCTCTTTGGAATGTTTTCCTGCTTCCATAAGGACTTGAAAGTGTTC
AATCAGCCTCTCTCGTGGGAAAGTTCAGCCATAACTGCAAGTGTACCAGCAAAATCAAAT
TAAGCAAAGAGATTTCATTAGTATTTATAGCCCCGAGGCATTTGTAAAAGTATGGAGCAG
CAGAGTAATGTGGGACTGTGGAGGGGAGAATTATTGCTTAATGACAAAGGCCATACCTAG
AAGACATACACATAGATAATGAATAGGAGGCATTGATTGCATCTTTAAAGAGGATTCTTG
AGGGATTGTAAAATATTGATGCTTGTGTGGCTGACTTTGGACTCCCGGCATGATGGGTGT
GAGGGTGGTAACTTTGTTTGGGTGTTAACACTGTTTAGCTGTtaacttgatcattcggcc
atgtttgatcctgcagttagaagtagaaattaa
>NODE_150_length_648_cov_8.623457
ATTGCGCTCACCTGCCCAAGTCCAATCAGGGGCCTGTGCTGATTGCAGCAGCTTGCAGCA
GACAAGGGATGGGGGACTGCAGGTGGTGGAGGGGGGGAGGAGGATGAGGGCTCTATCGCT
GGTGAAGTGACACTGTGGTGAAGCGGTGGCAGGGCGGCGGTGAAGCTGCAGGCCCGGGGA
GGATCCAGCTCAGCTTGCCTCTCCACTCCTCTCTGGCCAGACGGGGTGAATCAATCATCT
CCAAAGATGTCAGCATCTGCCCAAGCAATTTCAGATTGGAATAAATGGCAGATGGGGATG
TTGTTCCCTCTGTTTAATCAGTTCCACCAAATGTGGTTTTATCTCTTATAAAATGAAACC
ATCTGTAGCACGTAGGTGTAAGGATCAAGTGAGGGAGGACGGAGGGAGAGGGTGACAGAG
GGAGAGAGGAGAGATGTGCGTGTGTTTGGAGTGTGCACGCATATGTGCATGTGTATGCTT
TTTAATGTGTGTGTGTGCGTGTGTGTTCGGCGTATGTGTGTGTGGTGACGGAGGGCAGGG
AGAGATGGAACACTGTGAAACAGAAGCAGAATAGTGGGAGTGAAATAGGAAAAAAAAGAG
AAGCACTTATCCATTATAAAGAGGGAAAATGTAATCTTACTGCGAGCTCACACCTCCACT
CTAATCTCCTCTTTCTCCCTCAAAGGAGTACCACCCAGGGGCCATCACCATTATATCTAG
ACCCATCTATTTCCTCCTCCGCCTCGAACCAGAcaccggggctgtaatttggtcccccta
gccccagccgag
>NODE_151_length_848_cov_9.810142
GGTTGTCCCTCGCCTTGTGGGGTGTGTGGACCATGTGTCGAAGGTCACCTGTGGGGCAAA
TCACAATCTTGTTCTTACAGGTACTGTATTGCACTGTTTAGGTCTGCTAGGATACACAAC
ATTTAATTAACATGCTGTCATAAAATTGATAAAAATTAAAGTGTTTTCCTTTTAAAAAAT
GCAGTCATTTGTATTTTTTATGCCCAAAGTACCAGTTACCTTTTTTCTTTAATATGGCCC
ATCATAATAGAAAAGGATCCTATCACTGACCATTCAGTATCTTTACAATATCTTAAGAGA
TAGAGCTGACGTCAGTAGTCATGAGCTGTCACTGTGTGCTTCAAAGTTCGCCTCTTTTAC
TCAGTTTTATGCGCATATCTGAGCCCTCAAGCCCTCGATCAGCACATCACCTGAGAGAGA
TACAAGGAAGGAGAGAGAGAGAGTTAGTGAGAATATGGCCCTGGCTCCTGATCCATAACA
GTCATTGCCTGTTACATACATTTCAGAATTCATTCAGGCTATGAAGATAATCGAGGTAGT
CGACAGTTTCCCCTGCAGCCCAATGGATTTATGATAGCACTGTCAAGAAAATGAGGCAAA
ATGACACAGTAGCTGACTTTAGCTGCAAATAATGTGATAGGCCGTACAGTGGTGCAGCAG
CAGCTGCTGTCATTGCAGGTAATAGCCTATAAAGAAGCCTGATAGCAATACCTGTCATTT
CTTAATGGCTGACTTCACTGAAGAGCTTTTGTGGCCTTTAACATGAAGATAATAGAAGAT
ACAACAAATTTTACAGCTTTTGCGTTGCATCCATAATTTATCTCCAGAGGCCCCCACGCA
GCAGTAGCACAACAAGGACAACATGCTCCTAGAGGTGTACTGGAGAGAGATGCAGTatga
gctgcagggggttggaggccccggctgtactttgcaattaatggaggaactgcacagagt
tcaaaacatcctctatcagttgatattatcac
>NODE_152_length_495_cov_6.917172
CGGAGCCCCACGGGGGGATCAGAGGGAGCCGACTCCGCCCACTCAGACAACTCCCACCCG
GGCTCCTCGGACGACCAGCCTCACCCCAGAAACACCCTGGTTCCTTTAGACTGCCCTCCG
CTGTCCTCCTCACACCTCCACAGCCCGCCCGTCTCCCTTCCTCCATCCTCCTCCTCCTCC
TCCATCCCTCCGTCCTCCCTGTCCCTCTCCGGCGCCTCCTCCACCTCCAACCCGCTGCTC
CACTCCCAGTCTCTAGCCGGTAGCTCCCACCTCCTGCCCAGCGCCATGCAGCAGCACATG
GACCTACAGAGCGACGCCCTCAAGTCGCTGGACCCCCACTACAACTTCAACCACCCGTTC
TCCATCACCAACCTCATGTCCAACGAGCAGAAGATGGACCTCAAGTCCTACCAGGACCAG
GTGATGGCCTACAACAGCTACACCAGCGGCTCCCCTATGGGGGCCAAGCAGATCTACGAC
AGCCCGGGTCCGGCCGCGATGGACTCCGGCGCTTACTACCAAACTCTGTACAGCCGCTCG
GTGCTCAACGCCTCCTAACGTGGACGCCCGTCCGCAGAGGTGAGCTTCAAGATGGAGACT
TGCGTTCCTAAAATGGACACCCAACCTCTCTCGCTATCt
>NODE_153_length_607_cov_12.057661
ATCAAGCGTTGTCAGTCTGATGGCCCTCTCAATGGAGGGACAGCCCATTCCCCTCTACAC
ATCAGCTCAGCTTTGTGTCAACCATCCATCTCTCATCCTCCCCTCCGCTTCCTCCTCTCT
CCCGGTTGCCATCTTTATCAGCCTTGACGCACTCTCTCTCTCTCTCTGTGTCTCTCTCTC
ATCTCTTTTGCTCTCTCCCTCTCTGTCTCTCAAGCAGCCGGTAACTGAATGCACAAATTA
CTCTCCCCTCCACCTTTAACTCCCACTAAATCTTTCCCCTTTTCCACTTTGCTGAGCCGG
GATATTTTATTCCTCCATCAAATATGCATCCCATTAATTAAGTTAAATTACTCCTGACTG
CCAAATATCCCCTGCCCCGATGGGTGTCAACACAGAAATGCATGACTGTGAACCTGCAAT
GACACGGCCCCAACACTTAAACATGAGTTACAGCCTTTTCCAGCTCCATCCATGGGCAGA
TTACCAGACACTTTGGGCTGCTGAAATTAAGCGCCGTTCGCTCCTTCCCCTCCACCCAGC
TTTTTAATAAGTGCACAATGGATGACACTCGCACTTCTGACAATGAGAGGACTGATATTT
TAATTACACCCCTTTTTTCATCAGCCTTCCTCTTCATCTTTTAATTGCTGTTGTTAATCA
CTCATTAACTCCCCTCTCTTTATTTTTTTTCCCTCCTACAATATACCTATGACATGATTA
GCTCTATAGAATGGTTTGttcagcaacattt
>NODE_154_length_512_cov_31.208984
TCCTCTTCCTTCAGCTGAGTCTGTGTGTGCAGTGTGTGACTGGAGTATAGGTGAATAGGA
CCCTCCGGCCCTGGGGCCCAGGGCTGAATGTGGTTGGATGTCAGTTAAAGGATATCTATC
TGATCCAAATAACCGATGAAATTGCTGTATCTGTCTATAAAGTCGAGGCAACACTAGAGA
AGTGTTCTGCTCTAGTTAGAAAAATTGTTTGAATCAAGTCGATGGCAGTCGGTTACATTG
TGTATGGAATACTCTACCTGGCTTGTAACTGACTAGAACTGTGATGTACAGATGATGTAT
TATTAAAATCTGAAGCAAGTAATGCAATGATATTAGGATACAGTTTTTGTATTTTTATTC
TTGTATAAGGTTATTTGATGGCTATTGTTTAGCCTATAGTTCATTCTGTGTTATTTAAAT
TCTAATATATGAATCATATTTGGATTGAAGTCATGTTCAGGGGCCATGTTGTGTATGTAT
TGAGATGTAAAGCCTTTGAATGTGAATAATTATTGTAAACTATAATATTTTACAGCTTTT
TTCTTACTATATCATACATTTTCTATTTGCTCAGTGATTTAATCATATTCTGATAATTTA
ATGAATCTGTTCATTCTCTCTCTGATTATTTGTGCGCTAGGTCAGTAGATGTTGAA
>NODE_155_length_677_cov_16.183161
GTATAACAAAATAAATAGTGAACTTTTCCTGTCACAAAATATACTAATTAGCTATTTTAC
TTCATCAATAATAAGTAGTGCAGATAATTCAAGCAGTCTGAGAGGGAAAATGCCTGTCAT
CTTTCAGCGTCCAGAAATATTGTCACAGCGTCACTTAGTCTCAGAGTCACGGGCCAAAAA
AGTTTGTCAACCGCTGCTACACAAACCATTCTAATTATATAAGGTACATGGAGTTCCTGT
TCTTGATGATTCCTAACACTGTAACTCAGACAATTAACCATGTAGAACACCAGTGTTTAT
TGTGTGCTGTAAATATTCAGTCCACTGTTGTACTAATGCAGACATAAGGGTGCTTCACTA
TTGCTCCAACTGCAGGAGGCAAAAAGTCACCTCAGGTCGATGGCACTCAGCCTGTAAACA
GGGCTTCCCGTAAAATCAATGATCTTCAGTAGGAGCTATCAGTCTGTGGAACAGAAATAG
CCATGGCTGTGTTGCGTCTAAGACAGGGACGTACAGTGCTGTGTGTTTGCTTGAGTGTGT
GCGAGTAGAGGAGTCTGATCACTGGCATGTCTGGGAGTATTTCTCAAAGATAGCAGAACT
GAACCATGCAGCTTTGTCATGCATGCTGCTAGTTGACGCAAAGAGAAGACTACAGCTTAC
AAGTGTCATAAATATACTTTTTTATGTGTGCTTTATGCATCAAACTAGTGCTAAAGTGAA
TATATATAACTCTGAGCTAAAATAATCCTTGCTGATTACAATATGAGAAAACATAAATAC
CCAGGAGGCAAGTTACTGATTGTTTTAGTTCCACAGCACTc
>NODE_156_length_1015_cov_8.298522
GTCACCCTGGCCTGCAGGAGAGGGACTCACCGTGATGAAATAGAGGTAGGCAGTTGTTCC
TTCAGCCCCAGGGTCATTATTTAAAAAGTGACAGAGACTCCAGTGAGTGAACGTGAGAGA
GGTGAGGAAGGAGGGAGGGTGAGGAAGAAAGAGGGAGAGGAGAGAGTGAGAACAGCGCTC
GGGAAAGAAGGGAGAAGGAGGGGCGGAGGGTGAGGGGCTCAGTTGTGCAGGTGTATTGTC
CAGCGGAGGGAGAGGGTGCTGGGAGACAAATGAATCCAGCAGGCATTTGGTACACACCGG
AGATTGCTTATCGATCCAGATCGCAGTATTCAGGCCGGCCTGAGAGAGGGCTGAGAATTT
TCTGAGGGAGTTAATAACCTGGCAGCTCAGCTGTCTTGTCCAATTCACCAAAGGCAGAGG
CCTAATCAGGGCTGGATTCCTTTTTCTGTCTGAGGAGGGGGCTCCGGCCCTCCACCCTCT
CTTTCAGCTTTGGCCGCTTTCTCTGTCTCTCCATCTCTCCAGCCTTCCTCTCATCCCTCC
CTCCCTCCACGGCCCCTCACTTCCACTCCATCGGAGCTCTGAAAGTGATTGAAATGACAG
CCTATAGAAAGAGGCTAATCAAATTGTTTATTATCAGTCTGAATCAATATGTATGGATTG
TTAAAACATCAAAGTCAGCCCCTGGAAAAGTAATAGTCGCCGGCTGGCAGCAGCTGCTCA
GCCAAGGCTGGGTCCCTGGGAGCCTCGCTCCATTTAAAGCGACTTTCACTCTTACTTAAG
TCCTGATGACCCGACGAGGTCAGTTGGCTGAAGGGGATGTACATGGCTGTTCTACAGCGC
GGCTGCATAAAACCCCTCTAAACTTCCCTCCAGCTACTCAAATACACGTCTATCCTGCCC
GACTGATAAACAATCCATCAACAAAATAAATGAGCCACCATGGTACTGAGATAAAGACCA
TCGCTCACCTACTGTGCTCCAAGCAATATTTTGGACCACTGGTCACTGGTTCCCTCAAAT
TCAATATTTTGCACCCATCCTCTCCTTTGAATCCAACTCTTCTTTCTTCAGGACACCAGT
CTGGATTGCaaatgaggtcaggctgatgaatgagtcagctgaagggatcaaattggtttg
agatggacattgtagttgg
>NODE_157_length_313_cov_1.424920
ACACTAAAATGTAAGGGTATGCTTTCATGACAGTATCTTGGGAACGGTTAAAGATAAGAA
ATCAAAATTTTCCACTGTCCTCATCATTCCATTGAAACAGAATCTGCAATAATAGACAAG
CAGATCAAGTAGTCTTTAATTATGGGTGGGTTAAAATATATACTTTGTTTTTTAATCAAG
CTGTCGTGAATATTCCCGTCTTTGAGCACACATTAATAAAAAGAAATATACTGCAGAAGT
GGGTTAGTGATATTTCCTGAACCATATGTAGTTACCGTAAAGCAAAACAAAACATATAGA
GAACCTTTCAATATGAAATACTTAGGCAAAAAAATAGAAAAGAAGGTTATTTTCATGCTT
TTATTTTTAGTACATCCTAAGATACAGTTGTCAAATGTCTAaaagtactacaattttaca
ggtaccattttaaatacacaaatttatgataaagttc
>NODE_158_length_554_cov_10.010830
CGGAAAAAAAGAGGCAGTCATTTTTTCTTCAATTACAAAAGGCAAATATTTATTATTTAT
AAGTACTTGCCTTGTATGGGCTTAAATGTTATTTATGAACCTGTTGCATAGTGATTTCCA
ATGTAACTCATTATTTTTAGCTGGAGGGTGTTGTAAAGGAGCAAGGATATATTTAATGAC
ACTCTGCTAGTCGGTGCAATTACACTGTAATCATTATGTAAAATGTCCTATTAATTAAAC
CAATTTCTGCTGGGGGAACATTCTTTTCTGCAGGGCCTGCGCCTCATCCTTCAGCCGCCT
TGCTGCCTCCTGTTTTTCACCAGGCCCCTATTATGTTGTGACTTCACTGCATACATATTT
ATAAAAGAGATTTTCATTATCCCCAAGATTTGGAACCATTTTCAGATTAATAAATAGAAC
GTGCCACAGAGGTTTGAAAGGCAATTAGGTTTCTTTCCAATCACACGCTATTTTGGCCTT
TTGATCATCACTGCAAAGCTCGGTGCATTTATAAATTGAGAATTTTCCCCTTTTTTTTTG
GTCAAGATTAGAGAAGCATTAAGTTAAACACTGGATCCTATTTCAATAAGCTTTCATGTT
TCCCGGATGGGAGGCTCAATAATTGTATTACAGAAGGATATATGACTCAGGAGGAGAGTT
Agtaatgcatttgtcctttagtggaagcattcagtaga
>NODE_159_length_595_cov_8.820168
ATTAAAACTACCTGAACAAAGGCAGGCGACTATAAAAAAAAAGAAATCTATTGAAATATA
TAACAATCCTAGAACAGCATGCAGTTTCACCACACTATCTTTCAGTATACTATTTCTTAC
CCAGCACTCATTACATGATAAGTTGCTACAAGGAGGCACCGTGACAAAGAGCCCATACAC
TGGATTGAGGCTGAAATGAAGCCGGATGGAGTTGGGGTGGAGGTGTGTACAAAGGGGGTG
AGTGGGCTCTGAATACAGCTGGAGAGGTGAGAGGGACCTACTTGCAGCGTGGTTTGTTAA
GAGCTGTTAATGTGCACATCCCCTCATTCTGACAGAAGTAATCGCAGGGGTTGGCCAGCT
CATCACAACGTTGGTTCTTGAACCCTGACGTGCAGCTGCAAAACATTGTGTTGGGAGTGA
TAAAAGGGCCCAGAGAATGTTGAACTGTTGGCTGCTTGATGAATGGAGACTGACACACTA
AACCCTTTCAGCAGCTTCAGTTATAAGATGGAGCAAGTCAGTGTTGTGTCTGCATCAAGC
AAATTAGCAAAATAACTCATATGAACACAGATCAACTACACTGCTCACCAAGTGAGGGGG
CACATCTGCAAGGGAAGAATCTGTTACAGTGGTGTCACGTCTAAGATGTGTATTTTCTTG
AGAAATAATAAAAAAGCAATTTTATTGCAGTCAATAGGTTTACAAACAAAACACCACAAA
AATATCATTTATTAGTAAc
>NODE_160_length_591_cov_19.282572
CAACTTACCAACACAGGAGGTTTCAGTTTGTTTTATTGCAAAAACACAACAGGCAAGAGC
ATTGTTTTTTTTTTTTTTAAAACTGAGATGATTTACATGGTAATGTCTACAGTTTAATAA
ACATGACTTCTAACCACATTTAATGTAGAATACAGGGCTGGAATGACCATATGTATAATT
ACCTCACTAAAAACAAAAGCATTTACAAGATAAAGAAAAAGAAACAAAACAACAAAAATA
GTGAAAAAAATCAAGGAGGACGTGTTCGCCGGGTAATCTGCCATCTATGTGAAACACTTT
CAAACCAAGGAAATTTAAGATCTTCATCAAGGCGTCTGCATCCAAACATTTAACAAAGGA
TTTTGTTTCGACAATGTAGCATTTACTTTATGTCCACTTCACATTACTGGCCCTGTGCAG
AAGAAATACATAGAAGATACATTGCATGTTAACAGCGGAAACAGTGGACTCAGCTTCCCA
AAATAAAAATCTAAAAGCCTGTGTAGGGAGGAAGTAGTGTTTTTGGTTAAGTTTGAGCGG
CTGCTGCGGTCACGGGAACCCTGTGGAAACCTGAGGAGGGAAGCGGGGTTACGGTACAAA
TCGAATGAGTGTAAGTGAATGTGGAGGGCAGATTCTTATCGGGGGTGTACCTGAGGGGCT
TGTGGTGCTGCACCCATCGACTGAGGgttggcggtgccgtagtacgcggcctgctgccgg
tagtactccgcccag
>NODE_170_length_1313_cov_7.476771
ATTTTGTCCGTAGAAGAAAGTATAATAATAAGAATAATCCGAGCAGTTCCAATAGGGTCT
TCGCACTGTTAGTGCTCGGACCCTAATTAAAGCTGCAAGCAGCATTTGTCGGGTCCTCGC
TTCTTGCTGGACCGCGACCGAGACCGTCAGCCGTCGTACGTACGCCATCGGGGCGGGAGT
CTGATGAAACGTGCCAATTTGCAGTCCAACGTGAGCTTGTAAGCTCACACTTCCTGTTCC
AGCAGGTGGCGCTATTACCGACAGTCATTATCGTCATGTGGATTTGATCCATGCCGGACC
GCGATGCAACGTGTAAAGTTTGACGCCAATCGGACCATGTTCAGGCTATTTTGACCCGCC
AAAAGTTGTGAAAAAAAACGCCTTTTTTTAATCAAGATGGCGGACAGTCACTTGTATTTT
TGGCATGCTTATATGTGGTTGTGAGGTGTATCTAGGCACGCCGCATATGTGCGTTGAATT
TTGGAGGTGCAGCTGAAAAGTGATGCCAGGGCCCATTTTTCCATATGTGACAGGTGGCGC
TATTGAGCCATTTAGTCACTGATGTGTGTATTTACCTTCAAATATTAATTATTTTGCCAT
GTATGATGCGCACGCAAAGTTTGGATCCGATCGGAGCATGTACATGCTACTTCCTGTTTC
CAGCAGGTGGCGCTATTATCGTCATATGGCTACCATCAGGGCCGGACTGTGATGCAACGT
GTAAAGTTTGAGGCCGATCGGACCACGTTCAGGTCATTTACACTGCACTTCCTGTTTCAT
GGCGAATGTCCAACTTTGCGGCGCCGTCACGGCCACGCCCTCAGACTTTTGCGGAGGATT
TTATGAACTTTTGCTCTCCAATCCGTCTTCTATCAACTTGCCAAATTTCATGTGATTTGG
AATAACCCCCTGAAACGAGTTAGCTCTGGAAATTTTGTCACTCTGTCTGAACATGTTCCT
CTTTCCACTAGGTGGCGCTATTCCTGACAGGTATCATTATCATGTGGTTGCGATGAGGGC
CGGACGGTGATGCAACGTGTAAAATTTCAGGCCGATCGGACCACGTTCAGGTCATGTTTC
AGTGCACTTCCTGTTTCATGGCGAAACGTCAAAGTTTGCGTCGCCGCCACGGCCACGCCC
TCAGACTTTTGCGGAGGATTTGAAGAACTTTTGCTCACCAATGCCTCTTCTATCAACCTG
CCAAATTTCACGTCATTTGGAATAACCCCCTCAGACGAGATAGCTCTGGAAAATGTGTGA
TTTTGGGCCAAAATCGGGCTTTTTTTCAAAATGGCGGACTTCCTGTCGAGTTTAGGGTAT
GCGTCCGATCGACTTATTTGTGCGTCTCGGCGTGTTACATGTGTGTACCGACTTTCGTAG
GTCTAGGAGAAACGAGGTGGAAATGTAATGCCGCAAACCAATTTTCAACGTTTGAGGTGG
CGCTGTTGAGCCATTTT
>NODE_173_length_429_cov_23.864801
CGCTTCCTAGCGAGGGAGGCCGCGGCCCCGGTCCGCCGCCGTGCGGACCGACTCCTCGAC
TACGACCTCAGATCAGACGAGACGACCCGCTGAATTTAAGCATATTACTAAGCGGAGGAA
AAGAAACTAACAAGGATTCCCTCAGTAGCGGCGAGCGAAGAGGGAAGAGCCCAGCGCCGA
ATCCCCGTCCGACGGGCGGACGCGGGAAATGTGGCGTACGGAAGACCGCTTGCCCGGTGC
CGATCGGGGGCCTGAGTCCTTCTGATCGAGGCTCAGCCCGTGGACGGTGTGAGGCCGGTA
ACGGCCCCCGTCGCGCCGGGGTCCGGTCTTCTCGGAGTCGGGTTGTTTGGGAATGCAGCC
CAAAGCGGGTGGTAAACTCCATCTAAGGCTAAATACCGGCACGAGACCGATAGTCGACAA
GTACCTTAAGGGAAAGTTGAAAAGAACTTTGAAGAGAGAGTTCAAGAGGGCGTGAAACCG
TTAAGAGGTAAACGGGTGGGGTCCGCGCAGTCCGCCCGGGGGATTCAACTCGGCGGGCCA
GGGGCGGCCGCTCGGTGCGGGAGGATCCCCTCG
>NODE_174_length_912_cov_8.255483
CGCAGGTTCAGTCTGTGGTTGCTGAGACGTATCACTCCTAATGCCTGCGTGTAATAGATC
TTTACTGACTGCTTTGCACGGACTCCACTGATTGATTGTATTGATTCATCCAGTTTACCA
TTGATACAACAAGAAGTTTCACTGACCCGTATCAAACCAAGCCAGAGCTAGTGTGACCCC
TATTACAGGCCATTTTTGTTGTGGGGACAAAAATATTCAGTTTGTGGTGAACTTCACTTT
TTTAACCAGATAACGGACAAATTCAATGTGATTTATGAGCCTTATCGTATTAGAATGTTA
ATATTATTCCCATCATATTTTGCCCAACAGCTCTTGTGTGTTTTAAATGTATTTCAACAT
ACTGTGCAGTTTCTGTTACTGATATTGCTTGCATGGGGAGTTTGCTTAGCTATCACAGGC
TGGGAGAATGCTTCTTTTCCTCGATTTTCTCTACTTTTCTCTTTGCCTCCTGAAGGACTG
AAGAAAGTACGTAATCCGGATCGAATGTACAGATCAGCAGTGTGTTATGCTGGCCATGGT
CCACCTAAGAGTATCAGTGATGACACAGAGACGAACAGTAAGAGTCAGTTATTAATACTG
CATTGCTGCTCCAAGAGGCCACTAGCTGGCCACTCTATTATTCATTCATCAATTCATTTA
TTTACTTCTTGATTTCATCCGTCCCCATGCCCCCCTCCTTCTTTTATTCTCCTCCAACAC
AACACCTCCTCCGGCTGCTCTGTTGATTGAAGTGTCTGCTTTACGGGATCACGCTGTCAA
TAGCTGAAGTGTTGTCGTTAACTAAGAGTGATTGTTTCAGGTTGAGGCCAGGGGATCAGG
ACCTGAGCAGACCCTCAGAGAGAAAGCTTACACTTTGAGCCATCAATTATGGCCCTGTAC
TTGCCTTTTCTTGGCTTTTCTTAAACCTGCatttgatggggggggatcaactcaagttaa
caatatgaatttaaaatgttgcaaaattaaagtgtgtatgacgaaaatatttatgcactg
ctcagaaatattaacgtcctttgatatttttttcct
>NODE_175_length_679_cov_10.245950
TAAGGAGCATCTCAGTTCATTTTATACAACATCGCTGCAAAGGTGAACAAGGTAGTGATT
TCTTCAATCCATTTCTTTTACTGTATATGTACTTCACAAACCCCCTCCATCTTCCCTGGA
TCTCTCTCTTTCTCTCTCTCTCTCTCCCTCTCTCTCTCTCTCTCTCCCCTTTCGTCTTTC
GTCTCTGGGAGTATGGGTGCATGTCAAGTGATTGTTGAATTGAAATATTGATGTGGAGTA
TCAAAGCGTGGCGTAGCACTCCTGTGTTTCCAGAACTAACCACGAAGCGCTTTGATCAGA
TACTCCTGTGATCTGACTTCTGAAGTTGTTAAGAGTGCTGGAAAACAAAATGCAAACAAA
CTTCAAGTGCTCTTGGTATTGATAAAAGTTTTCTTTGACAAGTGGAGATGCGTGCTGTCT
GCCTGTGTCTGCCCAAGACTGGAGATTTTGGGGTTTTCGTACATGCTAATGGACATGAGA
TGAGGGAATTATTATAGTTTTCTGCTTCTCTCACACCTCGCAACGTAAACTGTGCTACAG
GGGAGGGAATCACTACAGAATCATGCTGTGATATCGAGGTACTCAAATAGCGATGCAAAA
ATATTGTAATTCGCTGATTTATGTTTTCATTAGAATTTGTTAGGATTTAGAACTTTATTT
CATTGGGAAACTAAATCGCTAAATTGAGACACGTGTGAATGATAAGACCTCAGAAGGAAT
CCCTTCATGCAATGGAAGCTTATAGATAAAAATAAAGGATTCGTTTGAATAAGTTTTGGG
GGGATATAAATACTCTTTTAcaccaaaacgtgcattaaatgac
>NODE_176_length_606_cov_9.074258
GTATTTACTATCATAAACAGTAATTCTGTTCTAACTTCCCACTTTTACACTGACAAATTT
TCAAATTGGAATCAAGTCACCACACCCTCCCTTTCCCTCTCCACCCCCAGGTCTTTGTTC
TGTACTGCAGAAAATCAGAGACAGCCAGAGAGAGAGAGATGGAGGATGGAAAGAGAAAGA
TGAAGTGAGGGAGAGGGGAAAAATGTCTCTTCAAACAGAACTTGCCACCTTATTCTTCTC
AAGGGGCAACAGCTTGAAATTAAAACTAAATTTGAAATTAATGAAGCACATTCTGGCGGT
GGCATTCGTTTCTGAAGTAATAAATTACTTGTATCAACCTCGGAGACAGCGGTTCCTGTC
TGTCAATTAATATGTCTTACGCTTCTTCTGCAGACTCTAATGCATTCCCTAACAGACACA
CTCGCCATTTAAATTAAGCATGCATTTTCACTCATTACACTGCTCAGCCCTCGCCTCCTC
GTAAATAAAAAAAATGTATGTACGTTTCCCTGCGACAAATCTCTCTCCGCAAAACCCATT
TGCTTCAATTACCAAAGATTAGAAAAAAGTTTAGAGTTATTATTTACAGTTTAGCTTCAG
GGAGAGGGCTTGAGGCTTTCAATTTATATTCAAATCCCTCTAGTTTAAGAATAATACAAT
GGAAATCATACAGAGAAAAGATGCATCAAGACAAATCACAATCTTACCCCTCCGTACATC
TATGGATGTTTTCTTTTGTTAATAAGTCCa
>NODE_177_length_511_cov_8.203523
GAGAAAGAAAAGTTGTCATTTCCCAACTCCTCATTAATATTCCGAGGTTAAGAGCTTTTC
AGCGAAACGTAATTAATTGAGCCCGAGCCTGACAGTAAACAAGCAATTTCAAATTAAAGC
GAAATGACAGCGGCGTCATTTGTTAAAAACGTGCGGGGCCCCCCGATTTTGGCGACAGAT
AAATGAGGGAAAATGTTAAGGAGGGAGAAAGTGATGAAGATATTAATCTTCACCTGTCTG
TGTCAGCGTGCCACTCATTGCCGCAATGTTGCTTTCCATCCTCTGCAGATGCTTCTTGTC
CTCTCGGCTTCTCATAATGAGGGGAAGGATGTATTTCTGCAATTAAAAGCATGGCACAAT
ATTACACTTCTCTCTGGTGGAAAGGGGGCAGAAAGATGAGGAAAAGACGGACCCATCCAG
ACTTGGCAGTGTCGGGTCAAAGGCATTGTTTTATTGGACTCGTGCCTCACTGTCTAAACT
GCATGATTAGGTGCATGCATTTCTACAGCAAAATGTCAAAgcaactgataacaggttgat
acactcttctagtgctaaaaccattagtgggatagaaaattaatcgtgttttagaaccga
tcagtcttttttttattattattatcaagcagaaggattaaatatttcctggtgc
>NODE_178_length_739_cov_7.566982
AGGCTTCTATAAACAAATCAACACATCTATCACCCTGGGCCTCCTGTAAGGGCCATTGGG
TCACTGGTGTGTTTGCACCGATCCCATCACTCACTCAGAGTCGACAGCGCGGCCATTCCC
AACCAACCACAGTCTGCTTTTCCAATCCAGTCAACAAAGCCCAGGCCCTGGCACTGTCTG
TTTAGCTAGAGGGGAAAACTGTCAGGAAAAGTAAGACGAATGAGCTGCCCTGATTGACTA
TTTCCTTAGATACTGAATCAATGGGCTTATTATCACCAGCAATTACAGTACTAATACAAA
CAGATGCTTGGGGAAAGACATCTGCTTAGAGAGATGAGACAACTAGATTTCCAGTCAATA
GAGTGAAGAAAGCTCTTCTCTCACTGACCCTCAACAGAGGCATTTGTATTCATGTGAGAC
CCAGAGGCAAATCTACAACAGTGCAAATGAAACACGCACGAATACTAAAGCACATAGATA
TTTATTGCCACTTGAAGAGCAATTAATTTGTAATAATGCCTGTATCATGAGAAATAACAG
GGCCGTTTCCCATCTCCATTCATTTACCAATAAACAGTTCAAGTCTGAAAGGAATCAGAT
GTATTGCTCAACTCTAAATAACCTGTTTATTCAAGAAAACTGGTGAAACTAAACAATTTA
AAATGGACACCATCGATACACTTGTTTAAATTCAGTAAATTAATTGATTTTTTTTCTTTA
TTTGCTCCTTTGCTTTTCACCTTTATGAAATGTATTTGTTACCTTCCTcgcccttttatt
ggcttcactttctcagatgacctctttgtttcaacatatttgaccaggagaccaaaacat
ggccgccgcgttctgccttgttgaatggggataaaaaagggac
>NODE_180_length_534_cov_2.990637
GGTTAGGGCTAAGGTTAAGGTTAGGGTTAGGATTAGGGTTAGGGTTAGGTTAAGTGTAGG
TTCCAGGTCCAATTTCAATTTTGGTTTTGAGGTTGAGTAATTGTGGAACCTTAATTTCAG
GAACACATCATCAGTAGTGGACCCCAGGATCACAGAGTGTTTCGGCCATTTATCACTAGA
CACTCTCCCCTGAGGAAGGCCCTCCCGAGATTGATCAGATCTCGGGATGTGTTCCCATAG
CCAATTCGGTTTCAATGCTGTGTTTATTCCTTTTGATTTTCCTGTTTTGGTTTATATTCT
TTTGGTTGTTTACTTCTTTTTGTTACATCCTGTTTTTTACCGTTTCTTTAAACCGTTTTT
TCCTTTTGGTAGGGGTGACAATACCGTTAAACTCCATTTTAGTCCAGATCTTCATTTCTG
TTGTTGTCTTTTTGTTCCATTTTGTTGTTTATCGGTTTTTTAAAAAACGTTTTTGTCTTT
TTGGTAGGGGTCAAAATCCCGTTAAAGACCATTTTAGTCACAATCCTGATTTTTGTTTTC
TCTGTTTTTCCATGGATCCTCCTGACTGAGTTGAGAAACTGGAGTTAAGTGAGCACCAAG
GGTTAAATTATTATTGTAATTCCTAGTTTTAAATTTTAAATTAAAAGTCTAAGTTACAAT
TTTAATTGATGAGTACTt
>NODE_181_length_789_cov_13.882130
ATCCAAAGGTCAGAAAATCCACAGTGAGATAGGATTCCCCACTACTAAGATATTGGAGGT
AACATTTCCAGTAAAGCAGTTCTACAAAATGAGTTTTATTTAACAACCATCTAACAGCCT
TGTGACAACCTCTTGCAGACTAAGACCCATTAGATCATAAGGAGCAAATCCAGCAACCAA
AAGGGACATTGTCAGCTACTGCAATCCACAGGATTGACTACGAAGGAAGCTGAAGTCCTG
TTTTAAGAGCATCAACCCTTCAGGATGGCCTCAAGTCAGTGCCACAGACGACACCAAGTA
AAACACGCCTCCGGCATGTCACCATCTCACGCACTCCACCAGGTTTCTGAATCTGAACAA
TTCCCGACAATGTAAATAAAGAAACCACAGCTGACAAACACAGGTTTGTCTAGGCTTATT
CATATGTTTTATTTGTATGTATTTGCACTTACCCTCGATTTGCCTTCTGCGTCCATTAAG
TGTTCCACGTACGTTACCTCACCCACTACAAATCAGATTCCAGAGACGACACACACCAAG
GGGAGAGAAGCCGAGAGAACAATGGGGGTTTAGAGCAGAAACACAAGAAGGGCGGCCGGT
GACAGTGAGCTCAGACTGCCAGTCCTGAGCCTTCCCCCAGCACCTCAGCAGCACAATATG
GTACAGGTCTACAAAAAGCAAGCTTGAGTCTTTTTAAAAAAAAAGAGATAAAGACTTCTT
AGCCTGTCCTTGTTGGAATTCTCCCAAAACACCAAAAGCAATAGACTGAGGACAACAACT
ATTGAAATGGCCGACAGCCTTCCTATTTTGATATAATGCCCTGAAACACCACCTTCTACC
TGAAGATAATTGACCAAATAATTTCAAGTTGGCAAAACCCGTTCAATGCCTCAGCCCATT
TCATTGCAAACCTGAGCATGCTTTgtcaaatgt
>NODE_182_length_358_cov_9.631285
GATGGCAGAAGCAGGATACTCACCAACAGGCTTTTGTGTTTCAAGGCTCTTTCCTTTGTA
TGTATCAAACAGGTTGAGAGACGCATACTTGGTTTTGCCTTCCTTCCCCTTTGCAGTTTG
CCCAGAGCGCTCTGACATTGCGCTTTCCGCTCATTGAGTATGGTGAGCCCTGAGACTGTG
GGAGAAAGGAGAGAGAGATTTGACACCAGCTACACACAGAAAGTGAAAGTGTTGACTGCA
CAAGCATTCAAAACAACTAAAACAGAAACAGTTTCACAAATGAAAATAAACACAGGATTT
GACTCATCTCTTGGCTGAGGTTAATATAATCAAGCACTTCTACTGTAACTTACAATAAAA
CAACTTAAGATATTACAAAACAGGCAGGGTTCAGAAATATATTTAAGACATGCTGAAACT
AAATCCTATAAAACATAGTAAAATACCTGCGTAGAGGAAACACACTGATAAAAGCCAAAA
CTAATTTTTGGATGTTTgtagt
>NODE_183_length_809_cov_8.475896
TTGCCCTCACAGGGCTGTGCATGGGTGTGTGTGTGTGTGTTACAGTGAGTCAGTGGACGT
CTGCTGAGTGTCTCCTCTGCATACCAGAGCCCTGCTGAAGAGCACCGGCCCTCTGCAGTG
ATGGGTCGTAGCCCAGGTGATGAACTTCTGAATGTGGTCCAGCTGGCCACATATCTCTAT
TGCCCCTTGCAGCTGGTCCTCCAGACGCTGCTGGAAACCCTCGGAAATCTTCTGCAAAGG
AATTATAAAAAATGCGTTTAATTACTGGCGCACAGTGGCTGAACTGTGGGCTAATCAACA
ATGCTCTTCCTTGACAGATGTAGTCCCTAAGATGTTGGTTTAAGCAACTTTGACAGATTA
TCATTGGCTCTCGTTTGCTTGCTTTCAGGGCTGATTACATCATGGCAGTTACAGATTCTT
TGCATGTACATTCACGGCTGGCTGAACGATAAGAAGGAAAGAAAGAATGAGAAAGTAATT
ACCTCCAGTTGCTCTATTAATAGGTTGGCTCGTTTGTTAAGCTCGTTCATCATAATCATC
TTTGCCATTTTAATCTGGTTCTCTGCCTTCCTGTGTGCAATCTTTACTCCATGAAGTCTA
CAAAGACAGAAGGGGGGGAAAATGTCTCTCCCAAATGCAGAAGAAAGCAGCACTTCAGAC
AGTAATTTATTCATCAGCTTGCTGTATTTCTCACTGTTAAATTATTGACTGGCGTTACTC
AGAACTGGGACTGTGATTCTGACTGAGTCGAAACCAACCTGTCCTCTATCTGTTTGGCAT
TGTTCTCCACGGCAGACCTCCTCTCCTCCACCTGCATCATCAGGCTCTCAAACAGCCACT
GCTGATCCTGCAGGGCCTTCCCGATCTGCATCACCCTAAACACACGAGAGATCATAGTAT
CCACCAGACAGAAAGTTCACTAATTTATTCTTTGGGCATGAGGAACACCAGAt
>NODE_186_length_463_cov_12.520518
CTCTACGCGCTTCAAACTTCCTCGCTGTTTGGTTGGTTAATTAACAGGCAGTAAATAGAG
GGGGCTTTGAAATAGCTTGAAATGAACAATAACCTTTTACAGTGAACCCAGAATTGCAAA
TGGAAGTCATGGTCAAGCCTGTTTGATCCATCGCTATGAGCATCTCTGTCATTGCTTTCA
TAGTTTTTATTCATTGGTTTTTTTCCATTGACTGGCTTACGAGGGCTCTAATGCGACATC
TAAATTATCTAGGAAAAGTATTCTGGGGTTTTGCACTGATAGGAAATCCGCACGATGCCT
CAATGTGAGGAGTTAAATGTTTTGAAGGTCGCAGTTTCTCTCATTGATCTTGCAATGTTT
GTTAATTACATTGTCACTGATGTTGTGAGAGATAATTAAGCCACTATGTTTATATGCATA
ATTATGTGCACTCCACATCAGCCTTTGAAAGACAGCGGCGAGAGAGAGAGAGAGAGAGAG
AGAGAGGGAGAGAGAAAGAGAGAAAGGGAGGGAAAAAATGTTTTAATTGTGAGCTGAGCA
GAAACATGGCAATATAGATGCCCTAGTTACAATCAACAAAGAGCAACTCGGAAAAAAATA
AAAACTC
>NODE_194_length_145_cov_12.234483
TACCCTGGCGGATAGCGGGTGTAATGATCTATCAAAATTTAGGGCTGGGCATAATGGGGT
ATCTAATCCCAGTTTGTTCCGCAGCTTTCGTGGAGTCGGGGGAGATAAAGTCACTTTCGT
GGTGGGGCTTCTTACCTTCGGAAACGTATAACAGTTCTGAGGGCGTTCGGCTTTAGTTTA
ATAAGTTCCTTAACCACTCTTTACGCCGTTGTCTGTCAACTTGAGCCTCTCGTATAACCG
CGGTGGCTGGCACGAGTTTTACCGGCTCTTTTAGCTTTAACTAAGTCAA
>NODE_195_length_284_cov_3.950704
GGTGTCTCATCTCTGTATCTTGACACAATGTCACTTGACACAGCTTTTGCCTTCATATTT
ATCATATCTGAACACACTGTGAAGTCAAAACATGTTTGTAGACATTTTGTGTGACAATCT
GCAGAAGTGCTGTTTTTATGCTCTTAAACAGCGTTTCATGCGCTGAATAGGCCAATTTGG
CCAAATGGTGTGTCCTCTCAATACATTGACAAAATGTCACTTGAAACAGCTTTTGCCTTC
ATATTTATCATATCTGAACACACTGTGAAGTCAAAACATGTTTTTAAACATTTTCTGTGA
CAATCTGCAGAAGTGCTGTTTTTATGCTCTGAAACAGCGTTTCATGCGCTGAAAAGGCCA
CTTTGGCCAAATGGTGTGTCCTCTCAATACATTGACAAAATGTCACTTGAGACAGCTTTT
GCCTTCAT
>NODE_196_length_433_cov_5.722864
CACTGTTTCACTGTTACTACTATGCAAGACGATTCCCCAAACCAAGTTTTATTTTTGTGC
TGTGTAACAAAATGCACCGTTCCAAAACTGTAACAGTTTGTTTTCAAAAATTGTTGTTTT
TAGAAATGAACAGATTGGGGCTTTTTTGTTATTTGTGTGCTGCACTGGGAACAGTGGCAC
AGCGTCTGTGTATAGAGGCATCGTAAGAGTTGAAAGAGGACCACATTTAGGCTGTAGCGC
TCAGAGTTCCCAAAGCTTGTGGGTGTTTTAATGAGTCATTTTAACTTCATTTAAAGCCAG
CTGAGCAGAAAATAGATCAGTGAATGAGCCCTGGGCCAGTATGGATCTGCAACCGATTTA
CATCTCTGTGAGAGCCAACCCACATCCAAACAGCTGTGTGTGAGAGAGTGTGTGTGAGTG
TGTGTGTGCGCATATCTGTCCTATGTGTCTGTCTGTGCAGGTGTGAGGTGAGTGCAGAAC
AAGGAGGGAACGTTTCTGCAAGCAGTCTGCATACTTGTCTCTTTCATGTCTTCATCAGAA
TAGACAAGGGCATTCCAAAggtgaactgggaactgta
>NODE_197_length_951_cov_17.322819
CACACTTTTGTCCCCAGAAAACAGAGCATGGACTGGAAGTTGTGAAGACTCTGGACTGCT
TGTTTGTTCAGGCTAGAGTGTCACTGTTCCTCCAGGCTGAGAACATTCTGAGGCAGAGCA
GTAAGAGTTGTAGCAGCACTAATTCTCACTGTGGTTTTGAATGCAAACAACATGTTGACA
AAGCAACAAAATGGGAAAAGAGAGCGCACATCCGCATTTGCATTTAAACTACGTGCAAAC
AAACTGAGACATGCATTTGTCAACATTAAATGCTAATGCCTAACTTGAACTTGAAAGAGT
GTAGGTCACTTTGTGCAAGATACAAGACGTTGGATTTCTGTAAAATGAGCACTGCTGACT
TTTCTCAGAAAGCCACAGCATCAAAGTCAGAAATCAAAATAAAGCAGAGTAACTTTGTGA
GTAAAGGGACGAGGTTGGTCTCATTTCTTATTTAAAATCAGCTCCATAATTTGATCTTTG
TAAAACTTAAGTTGCTGCAGGTGTTCGGCAGGAGGAATGATAGCCTTAGGGCTTGGAGCT
ACCGTGAGGCCCCGCTGAGATTTCCCATCATCCCTACAGTCTGGCAGCAGCTTTTCAAAC
AGCGCCCCTTCTGAAGTTGCCCTTGGTTCTACATGTGTAGCAGTAATTATGAATGAGGGG
GACTAAGATCTGTACAAAACCATCAAACATTTTACAGCTTGCTGCTATTGTTATAAAGAT
CAATAGACACAGTATCAGTCCTGGTTTTGAAGGAGAGGTGGTGCTGTACATTTTCCCTCG
CATACTTTCTCACTTTCTTTCTTTCTTCCTTTCTTTTGGCCTCCCTCGCTCATGTCCCCT
CTCATTTCTCTTTTCTTTCTCTCTCTCCGCTCTCTCTCCCTATACAGAGGCAGTGTTGCA
CATCCGTTTTAATTGCCGTTTGTAGGGTTCTGTGATGTGAGCTGCTAAAAGACACCCGTC
CTGTAAAAGAGCAGGAGATGGAGACAGAGAGAGGAAATGAAACATATTCACTTCAGTGCT
AGCTGGTTGtatagcaaaggccaaggccaaacttcaagcgcagtgtgtgtttgcagtata
ttgcatgtgtgtgtg
>NODE_200_length_521_cov_12.305182
GGAGGATTTTTAATGGAGGAATTGTCATTTTGTTAGGTCGCCTCTGTTCCCAGGTACAAC
TGTGAAGGACAAATGCATTTAGGAGATGCAGAGAGAGAGAGAGTTGCCTCTACAGTGCAA
AATGTAAGGTGAAAAAGAAGCTAGGACGCAAAGGGTTAAGAAGCACAAACAATAACATTT
CAGTAGCAGATGTCCTTGAGGCAAAACCAAGGACGAGGCAATTGCTAATCTTGTATTCCC
AGCATGATCAAATCACCAGGCAACAGATATAAATAAAAGGACAGGAAATGAGGAATTCAC
ATTCAACGGTGTCAGCAGCGAAATGAAGATTCATGGTGAAGAGCCCCGGTGAAGGCGGCA
AAAATTAACTGCAAATAAAAGGGACAGACGGCCTCCAAAGTCCAGCGTATAAAGTAGGTT
TGGTGGGAGAAAAACACACACGCGCTAGATAGGGTCTAGTAGATGGTGGCTGGGGCTGAG
GCGAATGGGCTGCACTTTGTCATGGAGACAGGTGCTTTTATTTGACACCTAACAGGCTGC
GCCCTGACTGGATATTCTAAAAATATGAGTCTGCGCATGATCATCAGACTGTCTCGTTTT
CCATTCATTTCACACCGTCATTTgttaccacaaacacacacagaaaccccctttgacttt
gtctg
>NODE_201_length_626_cov_5.094249
TAGACCAGGGGTGATGGTGAGGATTGCCATTTCTTTAGATTGTAAGTTCTTTACTAGAGC
CGATCCACTTATGTTTGCTGTCAACATAAAAACCAATGGCAATCCTCACCATCACCCCTG
GTCTATTGGCAAAAGGCTGCTGTCATCATGGCTTCCGGTTAGGTCAGCCAAGGATCAAGG
GGGGGGCAAGGGCACACACACATTGTAAGGTGAAAGCCAAGGCCAAACGGGACAGGCAGT
CATCTTAGCCAGTCATCTTTAGCCTCAATGGACTCTCAGCCTCAGCCCGCAACTGGACTC
TTTCAAATTGAAACATCAAGGACTTTTGTTAATGTTGAATAAAAAAATATATACCAAAGT
TAAAAATACACATTTCACATGAAAATGTTAGTCTAGTCTTAATGATTCAGCTAGAACTAC
ACCAACTAGGTTTGTAGTAGTCATTTATTAATGATTAGCTTTTTGTCTTTAGCGCAAATA
TAAAAATAATTTGGGAAATTTACACCTTCTTCACATAGCTCACCGAAATAACAACTAGCA
TCCAGGATAACTTTGAAATCCATGAAAATCTAAAGCCTAAGCTTTTTAGTATGTCTTCCA
AAAGGCTTTGACTTGAAGATTGTTGCTccttgccggcaatgaaccacaaaccaatcacct
gtggtctattatcattcatgaggagcaaaaacctgcaggtcaccaacccttggtggttga
aattgagaacaactgttagacaggatgagcttgaacccacaaaacaaaac
>NODE_202_length_780_cov_8.747436
TTTTATGAGTTGGAGGAAAGAAAATAGCAGGAAAAGATCTGTGCATATGTTCCTGACGGC
TATGTTGCGCGCATGCTTCACTGCCTCCCTTTAAACTTCCTAAATTGTGTTTCACAATAA
ATAGATGCCCAAGCCCTTAACTGCCAGTATTAGATTAGATACCATTAGATGTAATAGAAA
ATTCTCTGCCTGTAATATTTTCATAAGAGTTTGAGGCATTTGATTAATCTGACCACATTT
TATTGCATTAATGATTTTTTTTCCTTCCCACTCTGCTGTAAAGACATTGTATACAGGCTA
ATGCTGTTTTCTCTCTCCCCTCTCTGCTCACTCTCATTCATCCTCAGCCGTTATTGCAAT
GCATTGTTGATGAGGTGAGTCGGCGTCTTATGTGCTTTCACTCCTAAAGTCATTCCTAAT
GGAGTGGAAACCTTATATTTTGTTTCCTAATGAAGCACAGGAGTGGCAGACAGCTCCGCT
TGGGCTGTCCTATGGCTGCCTGCAGGTTGAAGCCACCGGCCCGAGCCAAGCTGCTCTGAG
GGAGCCAGCAGGGGATGTTGGGTCGGGGCAGCAGACAGCTTATGCATGAACTTATACACA
GGCTGCAGAAAGTGTGTGGAAGTCCTAAAAAAATAAAAATAAAATAATATGCAGTAGTGG
AAAAAGCATTTCGATAACAAGCAAAACTAGAATTTAAAAATACTACTAATTTTCTTCTGC
GAGTATTATCAGCAGAATCCAGATAATATCCTTTATGTGGCACAGTTGACTGACAGGGAC
CAAATTTGAACTGAATTATATACATTGTAAAATTTAATGTAATTTAATTAATTAGTTTGT
GTTCCGAGAcaaagattccacactgctgttcaccaacatacagagtttaaacctgtgtaa
gcagcaaaggactaatgaaaggag
>NODE_203_length_1087_cov_12.796688
GGACATATTAGGCATTCACACTCCAAAATACTCGAGCTCATAAATCAGACCATGCTGAGG
CACTTTTGGAATGTTAAATAATTCCGTAATCACGCTCTCCTGTAAGTCGGTCCTTATTTT
TCCGTAAAATTACTAAACTCCTCCGTTAAAAATAAACATGTGAGCAGAAGTCCGGGGCTC
GATGAAGAAGACAACACACTGCTAGCTGTGTTTCATGGCTCTACGGTGCAGAGCAGGCCA
TATATCTCCAGCGTATTATCAGGATGACTCCTGCTGGCCACCCTGTCACAGGAGAGTGCT
TGATATAAACAAGAGATTGCTGCGACACCCAGTAATCAATATTAGGATGGTTTCAGTACC
AAACATCATTTGTCTCTGCGACCATTCCTTTGACCAAACGAAGCATTAATTCAAATCATA
AATCTGAGCTGATTTAAATCCGAGGAGAGTGAGGGAGGGAGAGAGGCCCCTGTCTGACTG
CCTGCCCCTAATGATTTATTTTCTACATTTCTGCGAGCGAGAGATTTGTCCATACTCACT
GACAGGTCACCTTCAAACGCCAGTGGCAGACTGTTCATCACCATGCAGACGAGCATCTCA
TCGCTGCAAGTAAATATTAAAGGAAAAGAATCCAATTGATTGTGGATGGGGCCGAGAGGC
GTCACTGCCATATATTTCACTCAGAGAGCTAATGCTGTGGCCCATGCACCCACACCTAGA
ACTGCTCCCCCTTGCCAGAATTATGATTCTACCGGGAGCCTGTGTGGCTGGCTGTGGGCT
CAAGGTTACAATTTAAATTGTAAAAAGATAAAACAGTTTCTTATTAGCTCCATTGCCACA
GCCTTGCTGTTGGTACTCACATTTATCTTTATTTCTGTGACCTCGCAGGCTCGTATTCTC
TTTTTTACACACTCCATTCTCTCGGAGTGATGACCTCACACTTTATGCATTTTGCATTGT
TAAATCTGCTTAGAAACACATCCTGTTTTCATCTTGCACACCATAAGCGCCGCGGTGTCA
AGTATTACTGCAGAAATGTATTCAGGAGTCAAGTCATTTATTACAGTAAGTGAATCAAAA
CCTCAagttagcaaccaaagctgcggggattacatttggtttataatttggaatgggctc
atgaatccgcactaacatacattatcattctctttaatacactaagtggttgtgtgtgat
attacaaaaatccttccgcattttagggcta
>NODE_204_length_471_cov_11.509554
TTATTAATTTCTTTGCAGCAGATTACAAGATTTGCGGAGATTTGATCTGACCCTCTAGCA
CTGTTGTAGGTGGCCTTGACATTAAAGGCAAAATGAGAACTTTAAATAACCATTCCCACC
AGGATCAGCTTTCTCTTTTTTTTTCCACAGCAAGTGCTTTTGGAGTAGATGTAATGCGCA
TATAGGCTGACACAAGAGAGAAAAAAACAGGAATACAAGGGTCCCTCAGTTAATGTATCA
TCATCTGAGTGGGTTTGGATTGGAGTTATTAGAGTATTTCACTTCATTGCATGACCTCCT
GTTCCTCCTCAGATCATGAATCCTATTCATTACCCAGTCCTTCTGGAGTGCCCGCCTTTA
TAATATTACTCAATTTATATTCTGAAGCGGGCTCCTGGGAGAGCGATCAGCGCTCCGAAA
CAGCGACCCCCCTATAACCCAATCACAATATTTAAAGGGCAGCAAAGAGCTTTTTAATGC
GCGTCGTAGATAACCATTTAAAGTGGATTGCTTTGGTTTAATATGACCTTAACAGGCTGG
CAGTCACATGTGAAGAATGAATAAGCTAATAGGAGAGACGACAGGGAGAAAGAATGAAAt
caaaaagcagaatat
>NODE_205_length_630_cov_4.096826
CTGCTTTTTAAATCAATGTCAGTAAGTAGGGATTGTGCTGTGACCTGCACAAAAGCAACA
AAAGAAGACCAAAACAGCACTGACAGTCGCCATAAAAATCAAAATCACCCCAACCATGGT
GACTGAGGAATTAAAGGAAAATATGGAATAATTAACCTCTTTTTCAACAAATAATGAGAA
GCAATCACGTGAAGATGACATTGCTTTTCAAAGACGCTTTTTACATTGTCAAGCCAATAT
TACACACAGAATTAAAGTCATTGTCTTCCATTGTCTTAAAGCAAGCATCCCCCTCTTGAC
ATCCCATCTCATGAAAACCCAGCTATAGTAATGACCTGCCGCGTGCGCACACACACAAAC
ACACACACACACGCACACACACACAGACACAGCAGGAGAAAGAGGCGTTAGCTCATCCCC
CAGATTAAAATAACATGATTAAATATGGAAAGAGAACAGAGGTCTGAGGGGCTCCTGCGG
GACTTCATTAGGGCAAATTGCCAAAGAATGAAACATGAGTTAGCCAAGAGAGACTGCGGG
CTAGGCCAATACCGCCGGGACCCCGGAGCAGCAGCCGCTGTTATACTGCTGCAGCTTCAC
AGTCAATGTGTGAAGCGGACACACACTATCACACACACGCACAACTACCAGGAGACCCCC
TGCTCACTGACACACACAGTGTCACAATTGACCGGCCAAAAGCGGGTGAGCTTGGCGGCt
gaaaaccaccgcagaaagaaaaagagggccccacccctctgaatccacccaaag
>NODE_206_length_486_cov_7.637860
TTAACTTTTGAATTATGGCAGCCAATATCAAATATTATTAAAAATCAAATGAACAGACAT
AAACCAACATAGGCATGTTGCATTGATTCACTACTGGAAGACAGCACATTCTCCCTTTTC
TCTGTGGGCCATTTAGACTGCTAAGGCTAGCATTTGAAAAATACTTACCTTGTTATAGAA
AGTTTAATGTCATATGCAATTGTTTGACCCTTATGAATATTAAAGGATCCCATCTCTGGC
CTATTAAAAATGCATGTGGCTTTGTGGTTGTTGATCACGTTTAGAACGCCCATGCAAATT
GGACTGTCTTCGCTGTCAAGGCCTAAGATGAATAATGTAGTTGTGTTGTATATTCAGGGA
CACACCATTGACAGTCAATTAACAAGTTTGATTGGTGTGTGAACTCATTCTTTTGAACTG
TTAATTTTATGTAAATAGTATTCCCTCTCCCTTCTCCACTGTCTCTCCCCCATCCAGGTC
CAACATAGAAAGATGTTCTCCCACCATCACAAACCCCCAGATCCCTAATTCCACCTCCCA
CTAAGAGTAACCAGAGTGGGATCCTTAATAATTGATCATCACACACCTGCTTCGTGGAAG
CTATGGGAGTGTGCCTTTAACAgtcaaggg
>NODE_207_length_804_cov_12.939054
GCGGCATATTACAAATACCCGACGAATAACCGACACCTGTCCTCCACAAACACGCTTAAA
GTTTCGACGGAGGGCGGGTTATTTCAATCCCCCCCACCGGGCTGTCCTGAGGGGGTAAAA
CCAGGCGCTCGCGTCGCCAGTGTCACCGACAAGAACTTTAGGCAAACACCTGTAATCAAT
AGACAGGTGAAAAGCAGCGGTTGGCAACACAATTGATAACCACGTCACGAGCAAGTAAGC
GCTAAATGGATTGGCTGGATTTTTTTATTTTATTTTTTTTTAAAACCACGATAAAAACAA
GTCGTAAGAAAATCGATTCAGCTTTTGTGTTCCGGAAACAAACAATTCTTCGACATTAGA
TATCCATGCATATATGTATATTTTTAGATTTTTGTTAGAGCCAACACTGTTTAATAAAAC
ATGTTCTGATTCTGCTGGTGTTATCCCCAGCTAGAAATTGGTTGCCAAGCATTGCATCAT
TCCTTTCATGTGACTCCCATACGCCCCAAATTCGTCCTGGCCGTCTTATGACTGCATCAC
AATTGCTGCTCGTACAAACTATACAGACTGGAGCGAACAACCAGCAGAAACAGCGCTATA
GCCCCGCCCAAGTAGTAATTTCCGGAGTCTCTATTGGATGTCGCCAAGGAAAAGATCTTA
GCTCCGCTCTTCTGATTGGTCCCTTGGAACGACAGTCAATCTCGCTACGTTTAGGTTGTG
ATGAACCTACCTTCCCATGCATAGTTTGGTTGGCCTCTACCCCAATATAAACACCGCCGG
GAGTTTCCGTAAAATCACATTCAGCCGTCAAGACTGAACAATGGTTAACATGAGCTATCA
CCAATTTTTACTAAAATATCTACATACGAATTCAAGACAGTCGAGAAGGCGAGCGAATAA
AAGAAAAAGGGTAAGCGGACATtcttgatagttttggctgatagttgg
>NODE_209_length_477_cov_14.551363
CATCTTTTCTCTCTCAAGAGCTTTCACTTCCTCTTTTTTCTCGTTTTTTCTTTTTTTTTT
TCTCCTTTTTTATAGCAAAAATATCATGCAGTCTTTAGTTCCAAAAACCCCTGGTGGGAT
CTCGTGTTTGTTTGTTTGTTTGTTTGTTTGTTTGTTTGTTTGTCTGTTTCAGGAGGAAAA
AGAAACTCAAAGCCTTGAAATTCTTCTCTCACAATTATTCTTAAACATTCAAGTCATCCT
ATTAATACTTTGTACAGCAGAAAGGTCCTTCAGATTTCACACGTGTATATATAAATATAA
TATATAGAAATATGCATATACATATGTTCAACTTGTATATGTGTATACATATTTTGGAAC
TGTATCAAAGCCAATTTAATGTGCTCTCAAAATATGGCCCATGATTCCTAGTGGGATGCA
CATCAATTCACATAGTACAACCAGTAGATTAGGTTGAAAAATCCAAAGGTGATAGGGAAA
TGACCCGGGACCACTTGTCAATGGTGCTAACATCTGACAGGTTTGGGATTTTCAACTTGA
GCTTGGAGGAGCGTCGTCGTAGCCGACAGTTGGCCCGGCTCCGCATGGCACTGCGATCCA
GCGAGTGGTGGCTGAAGCCAT
>NODE_210_length_526_cov_18.313688
AAAGCAGTGGCTGGAAAACAAGCAAGTAAAGAGCAACTCAGAGATGCAGTCTGCTCTGTT
TGAGTAAGGATGAGATTATATTGGATTAAAGGGGATTTTTGCAATGCAAATGAATGCACC
TCAAATCAATAAGGCCTGTTCTACACAATATACAAACTAATTAAGAGGTAATACAATCAA
ACCTGAATAAAATAGATTGTGCAGCTTCCTCAGAAAGAAATCCAATCAAACCTTTTTATG
TGAAAAGATAAAATCTAAAGCGATCTTTCTTTGTACGAATAATGACCTCGGCTTTGTGTC
CATTTAATAAGGAAAACTTGTCTTAAGAGGTTACGCTCAATGTGCATATTCTAATCAATA
TGAATTACATAGGGTTTTATCTATGTTATCTGCTCCAGACTGCTAAGCTAATTAATGTTT
TATCGAGTGTTTTAACTCAATTATTTCGCAAAGTCAAAGAGGTTCAACACAATTTTCTAT
GAGCCGCCGGAACATTTTCAGTGGGGAGGAAACAGTCAAGTTGTGCAGCTTTTAAAGGAG
ACACAACTACCAGAAGACGTGTTTTAATCTTGGAAAAGTATTCGGCTCAGATGTTCAAGG
GTTGGTGCAGCTATCTGTGAGGCACATTATTTTGTGTGTTTGTGGAGCTCCATGCCTCTC
TCATACACTC
>NODE_211_length_455_cov_8.945055
ACTGTTTATCCGGTGCCAGACAGAGGCACCTCATGTAGAAAAGGTAAAAGTAGTTCTGTC
CACCTCTCATTCTTGCCAAAAAAGTTCAGCCACTGAGCCACGGCATTAACTTGTATTCTA
ACAAGATTAAAATATATTCGTCCTGGGGATTAGCATAGTTAGGTGTCCTTTTGCCTCTTT
TTTTTCCTGCACTGGTGCGGTGACAGTGGGCTTTGATCTGTGTTGCGAGGCAAGAGTCCT
GGCTTGGACCTAGCCATTCGAGTGCCAAGTGTGAAATTGGCCTGATGTCATCCCCATTCT
TCACCTTTTACATCTTTCACCACTTTAATTATGTTTCCGCCACAAAGCCCAGGCACCTCT
GAGCAGATTCCACTCTGGCTGGAGGAAGCATTTAGAAACTGTGGGTAAATGACACAGTAG
GGGAGGGGGAGGATGGTAGGAGAGGTCATAGCAGGATGGGGCCCTTTTGTGTGTGGAGGT
AGACATTGATACTTTCCTGATGTATCCTGCACTCACTTCCATTTTTACAGCATGAGAACC
CTCTGCAATAGTCGGGAAAATAACTTTTATTCCCGCCATtttttttctttattattttt
>NODE_212_length_523_cov_6.000000
CTCATATTCTCAGACTCCAGTGTCAAAACAGTAATCGTGGATGTTATTGTTTTGATGGAG
TTTCTGGAAAATTTAATGTTTCTTATTAAAGCTAAATCAGCAGCGAGGTAAATAAACATT
TGCTTAACTTTTGTTCATTACATTCTCCTTCTGCCACTTAGGATTTAATCGCGGTTACTG
GCAGGTAGAGCATGTGAGTCCATGCCTGGTTAGGTGCAAGTGCTGCTGCCTCTCCTCCTC
TCTCCTCCTTCTCTCTCTCTCTCTCTTCATATTATATAAAGAGTGGCAGCAGGCAGAGTG
ACAGACTGCCCCAAGAGATGACACCTGTCACTGAGGGGAGTGCTGCTAATCTACAAGCCT
CATTTTGTTTGAACTCTTTGTCACCTTGCCGTCAAATCCTCATCTTCTCAGTCACTGCCA
GCTTCCCTCCCCTCTGCTTCTCTGCTCGCTCTGCTTTGCCCAGTCTCTCCACAATATATA
CAGTGCCTCCACAGCACACGCTCCACCACACAAACCAGTGTTCTCTGCTAAAACATGTTC
CTGCTTTTATTGAATGAGCATTGTGCATGTCTGTATTCCTGTGTGTCATTTTGGGTTATT
TATAAATGAACACATAGTGAGTACTTTTTGCCAAACTCCAAAAAAAAGTAAAATCTTggc
agttcag
>NODE_213_length_488_cov_21.928278
AAAAAAAAAAAAAACACCCACTGTGGACTGTCATGTAGGTAGTGGGGGGGGCGATAGAGA
CAGAAAGACAGAGAGCAGGTCGGTGCTTAAAGCTAACAGGTAACCTTTCTGTGCACCTAG
GACAAAGGCAGGGGGAAAAAGAAAATGTCAAATTAAGAGAGGCCAGGCAGAGAGACGTGG
CTGCCATATTTGTGTGAAAGCCCAGTGCTGTTGGCAGCAGAGATGGCTGCTTTCTGATTC
ATCTGGGGCCGTATGGCAAAGCTTTGTCAGTCTGTGCGAGGTATAAATAATTCAGGGTGA
GAGATGGCAATTACAGGGCCCTGCACAACCAAAATGAATATTTTATAAGGACTAAAACTG
CCCTGGAATGAATCACACACATGGAGTCACACACACATACACACACAAGTGTAAGTGAAT
GTGCGCACACGCACACATGCGCCCAAACACACACACAAAGGTAGCACATATGAACCCTTG
GCATTGCTGTTGTATTGTTGACAATATAACTATTATATTATATAAACTGCTTTTGTGGGT
TAATAATTTGTAATGTTCTCGTCGCTACGTGTGATTTTTCACAATATTTAGTGAAGGGAT
GTAGCATAGCTTCTGTtatcttaccgtgtaac
>NODE_214_length_408_cov_3.852941
ATGCCCATGTTTGAAAAAAAAAAGAAAAAAAAAGCTAATTTCACTGTCTTGGAAAGCACC
ATGTGGGAAAGACTCTTAATTGCTTCATAACAAATATACATATACTTCTTAGTACTCTAC
AGGGCACAGTGTGTACATTTCTATGTAAGGGTTAGACGATGCTTTCCAAAAAAATAATTT
TTCAATATGCGAGAGAGGAAAAGGGGGTGAGACAGAAGCAGACAGAGAAAAAGAAGAAAC
CCAGCCAGCTTTTGACACCAGGAGGCAAAGGGTTAAACAAGACCCCATCGTATTTTCATG
CATCTTCTGCTTTTGACAGATGAAAAATGTCAACTGTCCTGTTTGTATTTGGGAGTTTTT
GCACTATTCATCTGCTTCATTAGTGCCTGCTGCTCCTAGCCCCTGACAGCTGCCGGCCCC
CTGCTCTCAGCATACACACACACACACACACACACACACATGCACGCACGCGCACAAAGA
TGCATACCTCACCCCCCCGCACACACACACAAACACTTCTTTTTTTCAGACTGTGtcgtc
gcaacggtttag
>NODE_215_length_985_cov_10.084264
GACAGGTCGTTACAATTACAGATGCAGAGCTGAGCAGTCTCTAAGAGCACTTCTGCACGT
TTATTAATTATCACTTCAAAAGGTGAATAAAGTTAATTTAATAAAGACATATTTGCAAGT
GTGTGTGTTGGGAGTTTGGGTTTTTTTGGGGGGTGGGCAACATTTCACTGACTGCTTGGT
GACATTAGAAGACTTCCTCACCACGGATCTGAACAATTCAAAACAAAGACAAATAAACAG
TCAATTATTCATTTTAATACAATTGGGGGGAGGAAAAAAAATCAGCATCAACAACAACTC
TGCAACTGCAACATTAGTACTAATAAAACACACAGAGAAAACCTGCCTTAACAGCTGATG
TCATGTCAGTCACAATTTAAAACACATAAACAAAAGGAGGAAAATTACTGATGTGCTTTA
ATGATAATCATAATAGCTAATCATGGCTGTACGCAGTTGTTTAGTCAAGTAGCATAGTGC
ACATATGTTTAATCATTTAATAACCCACCCGTTCGAAAAAAAAAAAGCAAGGTCAAAAAT
AAATTACATCCATTATTTGCAGCAGATCTCCCCAAAGCATTTGGAGCGAAAACTGTTTTG
AATTTCAATTGGCTTCCAAGTGGCAAAAGCCCTCAGCTAATACATCAAAGAAAAATTGGT
GTCAACTAATCGGTTTAGGACACAGATTTAGAATGGTTAAAAATCCCATGAATACTTCAA
GCATTTTTCTGTACACCACTAAAGGCTTGGGAGCAGCGCAGCTGACCTTGTGCGCTCCAG
AAACCTGTCCGCCACTCGACATTAACTGACTGTTTAACTCATCCAGCCGCGCAATTAGTC
CACCACAACGCATAATGTTGTGTAATAATAGCCTCTATATCCAATTTAGATTACACTTGC
TCCCTCAGGCATTTTAAGTGGCATGCATCATCTTTCATTCACTTCTTCTGTGCCACGTAA
AGCCGTTTTCATGCGTCAAAACCGAAGAAGTCGTTCCCTCATGGGGGGGAGGAAAAAGAG
AAGCGATGGCGATTAGgaggagacaaagttagtagatgtcaaaatagcaaacatttacat
ttagattgggatcggaaaaacaacacgaggacagcccactaatacgcat
>NODE_216_length_292_cov_12.328767
GCTTTGCATTGCACTTGGTGATGTGTGGCTTGGCTGCAGCTGCTCGGCCATGGAAACCCA
TTCCATGAAGCTCTCTGCGTACTGTACTTGGGCTAATCTGAAGGTCACATGAAGTTTGTA
GCTCTGTAGCAATTGACTGTGCAGAAAGTCGGCGACCTCTTTGCACTATGCGCTTCAGCA
TCCGCTGACCCCTCTCCGTCACTTTACGTGGCCTACCACTTCGTGGCTGAGTTGCTGTTG
TTCCCAAACGCTTCCATTTTGTTATAATAGAGCTGACAGTTGACTGTGGAATATTTAGGA
GCGAGGAAATTTCACGACTGGATTTGTTGCACAGGTGGCATCCTATGACAGTTCCACGCT
GGAATTCACTGAGCTCCTGAGAGCGGCCCATTCTTTCACAAATGTCTTGTTTCACAGTCT
GCATGCCTGAGTGCTT
>NODE_219_length_853_cov_10.997655
CTCTCCATGTGCCTTATAATCTACAGCTGTAGGACTTTGATATTCTGTATGTTGACCTGA
TGTTCAACCAACAAAACTATGCATTGACAGGGGTAAAAAGCAACGTAATATCACTCAACC
AAGTAATTCTCTATAGTGTTTGTGAGTTCAGAAGGGCCATCAAATTTCATGTAAAATAAG
CTCTCATGCAGGAGGAGACACTCATATTTTACGTCTAATTCTGGAGGAGAAGATGTATTT
CTTACTTCCCCAGGAAGCATGATTGGTGTGTGTCTGTGTATCATGATGAGATCACTTGGC
GGGGCTGAGGATAAAATGTCGCTTAGGATAATGTGATTGCCCTTAAGGTACAAGGAGGTG
AATTATATTCCCTGATTTATAATCTGAAAATTAAAGACTCACTCATTTTCTAATTTAATT
CCACCTTCAATGGAACAATGTTCACTCTGAGCCAAATTGGCGAATAATGTTACTAATTCA
GATGCAGATGTAATTTCTATTCGGGGGGCTGCGGCGCGTGGTGATGAACGAGTCCCGGAT
GGATCGTTGCCACTCCTATCTCCCCGTCTCGACAATTCCCCAGCAGTTGTGATAATAACC
TGAGCAATAAAGGAGGGATAGGCAGTGCTACCCCGTTCCACTCCTCATACCCCAAGTCAT
CTGATACTTCATCTAATAGTATTTCTGTCCTTTCCTGTGTCACTCTGTCTTAGGGCAGCT
GACACTGCGCTCCTTCCATACAGGAAAACAGAGTGCGGCGAATATTATAGATGTAAAACT
GCATTAACATGAAGACTCTTAATAACCTGCATAATTACTGCTGCCTTCTGCAATACAAAA
AAGTCATCGCAATAAATCTGCTGTTAAAAACTTGATTGAATGCAGGGTAAATGTCAAGGT
AATTATGAGGCGGCGAGGGTTAAAAGCAACGTTAAATCCTCCCACAGAGTGGTGACATTC
AAGCaaaggaggaagagacacgaagggaggaaggagg
>NODE_220_length_523_cov_12.038241
TTGGCCTTTTGCTTCAAATCTGTACTTCAGATTCACTAATCCGATGTGGGGGAAACATCC
CAGAAAAGGTGATGGAGAGAGGTAGGTGTGTGTATACCTCTTCATGCTGGATCTGAGGTT
TGCTGTGCGTGTCTCGGCCTGCGTGTGTGTGTGTGCTGTGGAGGAGAGAAAGGAAGGGGG
GAGCGAGGCCGTGCGTGAATGAGGAGGGTGAGGTGGGGGTGTCTAATCCAGTCCCAGTGT
GAAACTGTTGACATTTGTTCTTTTTTTCCCTTCATTATGTGACTGGGGCTGTTTTGCGCT
GGATTAGCTACAAATCTCCCATGCAGCACATTCAGCATGCCACTAGTAGTTTAACTTCAT
TAATAATGGATGAAGAGATTGTAATCCAGGAGTAAGAGAGCATGCAAGAATACCATACAC
AGGGAGAGAGACCGGCAGGGAGAGAGGGCACCCCTCTTATAAAATGAGATTTCTCTCTCT
CTCTTTTTTTTCCAGGACAGTCCTGTGATGGTGATTACTCCTGCCTACATGTAATATTGC
ATCAATACCTTTGTCTCGGGTTGTAATTTCCCTGAAACCCGCAAAGGTAGGGGTGTGTAA
TCGAATACGTGGAGGGGTGAATAAAAGGGGGGgaagacttcggaagtctctgtggtgcat
atgctag
>NODE_221_length_619_cov_15.420033
CACAGAGTTTGATTGCAAGCGCGTTTACCGCCAGCCTGCCACAGCCATGTAAGCATTCCT
TTGTCTGTCTGGGTGTTACATTTTCACAAGCAGTAATTGCTTAAAGTGAGACGTATTCTG
GTGAGTGGATGCCTAAATGAAAATATATTTTCACCCTGTTTTCAATCAGTCTGAAACAGA
CAGTTAATGGTCGCTTAATCCCCTGGACACATCTCCAGCTCCCTGCTCTGACAATGAAGC
CAATAAAAAGCTTCCAAAAAATACATTCTCAGTTGTTTTCTTTTTTACTAATTTCTCTTT
TTTTATTATTTCTTTTTGTCTTTACCTCGTCTATTTCTCATGAGTTTTCTCTGATAGTGA
TCCTGTTAAATTAAGTGCCTGGGCTTTATCCAGAGCCCTCTCACCGTCACTCCTTTAATT
TAGTCATTATAATTAACCATTAACTGGTGTCAGTTTCTGGGCCACTAACAGGCCCACTCA
GTTCTGCTTGTCTGCATTATCACAGTTTGGGGGAGAAAGTAAATTATAATGAAGGGCTAT
ATAGTCCAATTACTGATAAAAGCAGCCAAGTGCGCTCCTTGTAATTAGGTGCCAGTATCC
CTCCCTCCTTCTCTCTCTCCTTCTCTCTCCCTTTCTTGTAGTGACATGTTGGAAGGGAAT
ATATGCTTAATAGCTATTTTTATTACTGTTAACCTCTTAGTCATGTTCTTAACCCAGCGA
CTTTCAATCACCGAGACAAGGGGATGCCACAGAGagaccttat
>NODE_222_length_153_cov_1.568627
ACACACCATTTGGCCAAAGTGGCCTTTTCAGCGCATGAAACGCTGTTTCAGAGCATAAAA
ACAACACTTCTGCAGATTGTCAAACAAAATGTTTACAAACATGTTTTGCGTTCATACTGC
CTTCAAATATGATGAATATGAAGGCAAAACCTTTTTCAAGTGACATTTTGTCAATGTATT
GAGAGGATACACCATTTGGCCAAAGTGGCCTTTTCAGCGCATGAAACGCTGTTTCAGAGC
ATAAAAACTGCACTTCTGCAGATTGTCACAGAAAATGTATACAAACATGTTTCGACT
>NODE_224_length_145_cov_1.979310
ATTTTTACTCCACACATGAACCTTTTGGATAAACTCCTGAAATTTTGTCAGCCTCGGCTG
AAACCATGACTCTTGATCAGTGATTCTCTCCTCTTCATTTAATAAGCTCTGCACAGACTT
ATTGAGTTCTTTAAATGTTTCCAAAACAGCATTGAAATCTTTCATTTTTATTTGTATTAC
CTTATAGTTGGAGTCCTTTGCCAACAGATCCTCAATTTGGTTGGATTTTTGCGTGAGTTG
CCTTAGTTTAACTCTCCTCGCGTTGATGCCATGACGCAGCCTTTCCTCc
>NODE_225_length_308_cov_1.512987
AACCAAGAAGTCTCCACTAATGGCTGGTGTGAACTCTGGCAGTCAGCTGGAAACAAAACA
ACGTGGTTCCCCTCTCCGTGTGCACTCCTGCTGCTACTGTGCTCATACAAATGCAGCTCA
ATACTTTTGTTTTAAGATATGTATGTGATGCTGTGCTTTCCAGATAAACACTCCTGCTGT
CTGCATGCAGTTTTGCCCTGGAGTAAAAACCAACTAATCGTGTCAGAGAATCTCAGAGAA
GAAAATCTATTATCCTGCGCTGCCAGCCCATTTGACTTCAGTACAGCTGCACATCTAAAG
ATCTTTATTTCAGCACATTCAACACCATTTACAGCAACCAAACCACAGCCAGAGGAGTGA
AATGGTGAAACTAAACCAAAACAGACAAGCTTAACTATATTTATACTTAATATTAGGAGA
ACCTCAAGGAGCTCTGGAGATATTCAAGGAAc
>NODE_226_length_671_cov_5.836066
ATAGATACTTACAAAGACGAAGATTTCCCAAGGCTCAAACGTTTTAGAGCAAACAGCGTC
TTCATGAGCTTACTACACTTTGTTTAATGGCGTTCGGCTAACTTGACTTTTACCCAAGGG
GCAACGTACGGTGACGTCACCCGTTGGTTTCAGCGCTGAGAAAATGAAGCCAGGATTTTG
CTACTTCCTGGTTGACATCTTGGATTTTTGGAGCCAGTGACGTAAAAAAGACTGCAAGGG
GGCGGAGCCAGAGAGCAGTAAGGGGCGGGTCTGACTGAGAGCCGAGAACTCTCTGCCCGC
CCACATTCACCGGCTTCTGCTGTTTACCGACGCTGCTGCTAACAACGTTAGCCTCCTCTG
GGAGCCGAAGGTCCCAGTTACGGTGAAAAACTGGTTAAAACAAGCTAATGGACATTAAAA
CTGTCTGGACAAGGTTCTGTTGCGCCACCGATAAATAGACTAACAGTTATTATATCAGAA
GTGAATCCAAACGCGGAGGAAACCTGATGTTACGGTGAATGAGCATCAGGACTGCCTCGT
CCAGATGACCTGTCAATCATCCCAGACCAGACTGTCAATCACGTAGCCACGCCCCATCAC
GTGACTAAACTTTGACGCTTTGTATAAAATTCAGGATTGATTTATTTTCAGATTGGCCAC
CTGATCTTTCATTCTGACCATCATAACTAACCATAAAAAAATCCTGAGCTGTAGAAAGGC
TTTCTTTCAAATTTTAGTTTTCACTGTGGAGAACTGGGGTCTATGGAGCCAGAGCTTTTT
GGAGCCAGCACCTGGCGGACGTAGTGGTACTGCAA
>NODE_227_length_889_cov_21.196850
CTGAGGATAGAAGAGGCGAGAGGCGGGGTTCTACCATAAGGAATTGATTTCCCACAATAG
CAGATGGATATATGAGTAAAAAGCTTCCATAGAAAAAAAGCAAGGGTATGGGCAGATCCT
AAATCCTTAAGCTACAGCACTGTTAATGTGTTTATATATAAACAGTCAGAGGATAAGCCC
TAAATCCACTGCCAAGCTAAATGGTTTATGCATCTTTTTTGTTTGTTTACTTCTATGTCA
TTTAAGCAAATTGGTCCGACATCCCTGACGAGCACGAGATCTAAAGTGAGTGTATTTTGC
ATTCATGTCCAAAAGCTTCTCTCTCTCCCTTAACACTACAGTAACCTCATCTTCACCTTT
CATTTGGCCTCAGAGAGATGTTAACAGACTCAGATGTGCATGATGGCAGTTCTGTGTGCT
TTTTTTTCCCTCTTCTTCGTCTGCACGCTCTCCTCTTCCTTTGTTCCACTGGTCTAATCC
AGTATGTGTGGGCCGGTAAGTTTAATGGAAACAATTTATTAAGTCCGGCTTAAAATGCCA
TCTGCAGCTAAGCCTCCCAAAGCCGCTAAGCTCCTGGTTTCGCCCCGGAGCTTGCTGTGT
TCACGCTTACTGTAATGCTCTGTTTAAAATGAGCACAACGGGTCAAAATTAATCAGGATT
ACAAGGGCACAAATCCACTTCAGAAATGGGTTTTCTACCAATCTTTCTCCTGCTATCCCA
AGATGCCCCAGGTTTCTCTGGTGGACAGCACACCACATGGGTTCACCATCACACCATGGC
AGGTTGCATTTAGCTGAGACAACAGAACCTCAGAGAGGAGTAGGGGCAGCAAAAGACGGT
GCCTTGACTATACTTATTGCTCTGAAACCCACAGATGCAACATTCAACATAGCCAGTGCA
GATTCCTAAGTGTTCTTCTCAGATATTTCTAGCTGCTGACAGCTAGGTGATAACTCCCCA
CCACATCCATAGGCCCAGCTTTGTGAAATGTCAtaagaaggcctaccagcgaagtgttta
tctgtgctctgtg
>NODE_228_length_350_cov_2.188571
CTTACCAGCACTCCCTCTGCCCCTCCAGCTCTGTCAGAGATCAGGAGTAGGGATGGAAGG
AACAGGAGCTGAGTGGAGGGATCAGAGCAGATCGTTCAGGGAGTACACTGGGTTAAGTTG
GAGGTTAGGATGGAGGCTCAGGTCGGGCTGATATGAAGGGATGAACTGAGAGGAGAGAGA
GATGGGTGGCGGTGGCAGTGGTGGTGGGTGCAATGGGGAAAGAGCTGCCAGGGCTAAAAA
TAGCCCATGCCTCTGCAGAGAGAGAAGAGAAATAGAATGAGTGTGAAAGGGAGAGAGAAA
GACTGTGGCAGAGCAACAGTGTTGTTGTGTCTGCCAGCAGGATTGATCTGGAGCCCAGTC
CTGCTTAGACTGGTCGCTCGCTTCTAAAGAGTTTACTCTCACTACTGCGGCATTACAACT
CATTATTCAGGActtcttccagtaaataaatgcttagttcctcacactcaagggacaccg
tccagcatccttac
>NODE_229_length_607_cov_9.904449
CAAATTATTATCTACTGACCAAGAATGGATAAAAACTCGTCTTGTTTTTCATTGTGGCGT
GCCCGGCGCGCGAGTGTGAAAGGCGGGAAGCCGGGAGAGCAGCTCCTCATTTAAAGAGTA
AATAATCTCCCATTGCATTCTATTATTTATACCCCTGGCTTGAAAGGGACTGTATTAACT
TATAAGTTATAAGTAGTTAGAAGTTACTTACTTTAAACTGGGGGGGTTGAGGGGGAGGCG
GAGGGGGGAGGCGAACCGACGCTCTGCTTAGCTGACTTCCCCCCAAATTGCTGACATAAT
TACATGAATGTAATTTTTTATGACTCACAGAAAATCTTGGCATTTTCACTGAAGCAGATA
ATTAGACTTGGAATAAAGCAGGGGCGGAATAATTAATACATCAAAACTAGATGAACTTTT
TCTAATTATTTTTATTTAATCTCCATTCTAATTATTGTTCTAGTCGGCTGAGCGAGATTG
CCTTTCTCATTCAGGGTGTGAAATGCACCCGTAGCGCTCAATCCTCACCCAGTGAAATAT
CAACTAAGCGTGGAGACGGGAAATCACAGGGCGCTCGCCACTCTTCTTCTTCTTCTTCTT
CTTCTTCTTCCTCCTCCTTCCTCCTCCTTCCCCCCCTCCACCTCCACCACCACCACCACC
TCTCACTCTCTCTTCCTCCTCCTCTGATTGAACTGTAAtttaaatttctccattgccaac
aaacaatttacatacacctgccagactctta
>NODE_230_length_145_cov_9.896552
TTCTGACCATCATAACTAACCATAAAAAAATCCTGAGCTGTAGAAAGGCTTTCTTTCAAA
TTTTAGTTTTCACTGTGGAGAACTGGGGTCTATGGAGCCAGAGCTTTTTGGAGCCAGCAC
CTGGCGGACGTAGTGGTACTGCAACTTTTTGACACTTCCGGGTAGGCTTCATTTTTGGAG
CCGGCTGCTACGTCCATTACGTATACAGTCTATGCTTTTACCGAGAGAACGACAAAGATT
GTCTATAAGCGAGAAGAGTACTCACTCTGCAGAAACAAACGATCCTTTC
>NODE_235_length_862_cov_11.510441
ATGGGTGTGTGTGCGACGAGGGGGGAGCTGGGTATTCGTGTGTTCATGATGGAAAAATGT
CGAATAGACATGGGAGCACAATGACGGCTCTTTGAGTTTCATCCGTCTCCCCATCACTGC
CTTCATCCCTCCTTCCACCCACTTTCCTAAAGGCACAAACTCTGCCAGTTGTCACCTTAG
AGTATTGCAGGCCTGCTGAAGCACTCCACTCCTCGGGAGGAGAATGTCAGCCCAGGCTCG
GGGCAGTTTTGACAAACAGAGTATATATTGATACATGATAAAGTATGCTAGAAATCACCC
GACTGCTGAGGGCTACTATAGTTTTAATATCATCATTTGAATTAACAAGCATTCTGTGGA
GAAATAATGAGCTTTCATTATTCAGAACATCATCCTTACCCCGGCGGAGACTCGCAGGGC
TATTAGTGCTTGAGAACTTAATGAAAAGAAGATAAAGAAGGTTTGAGATAAAAGTTTGAA
TGGCCACACTCGGTAACCAGAGTTAAAATTTAATGCGGCCCCAGTGGATGACGGATGAGC
TTCTTATCTGGGGCCTGGGGAATGGGTAGACAGGGGATCCGCTTTGGAAGGTGCCATTCT
GGGGGAGGTGAAGAATGTGCACCCCTCCCGCCTTTTCTGACAGGCCCAGTGTGCTGTGCC
AACCCGGGTGGACCCCCCACCCCACTTGCTCAGTGATTCATGCCAACCCATAGATAGCTG
TATGTGTCACTGCAAGAGCACTTTCAGATCCCAGACCAAAAACATTGTTGCTTTGCCAGA
ATGATATCCCATTAAATTAACTTGGATTTGATTGCAAAATATGTCTGACTATCATTGCCC
AAAGTTAAGTCTGCTTCACTTCCCTTCTATAAGCTACAGCTACAGTGTATTACATAATTA
ATGATTAGTTATCAACAAGAAAAGATAATtgatgcccacaggagttggtagtttaagtga
agacagatcagcaaaggctagaaaaaagtaaaatatttcaaaaaat
>NODE_236_length_644_cov_7.295031
TGATAAAATGGTATTGGCTTCAAAGTATTTGCACACCTAAACCCAATTTCATTAGATTGT
TGATTACCAAACACATCACTCTATTTGCCTTTTAATGTTGAGTCAATAAATTCATTCCCC
TTTTTAGAGTATACAGTGACTTAACATGCGATACACTGACAATCTGTATTTTCCCATTTA
CTTTGACAATGTGTTGGTTTGTACAGTCAGTTTTTCTGTAATGTCAGTAACATTTTCAAA
ATTACACAAAAGCAACCAATTGTTTGGTTGTCATGGAATATTGGTATGTGTGGCAATGTG
TTTGTTCTTTGCCAGCCTTGCTGACCTGGTCAAACACCCATTCCTCATCACCATTTTGAC
ACTTCAAATCCATTTTTAGATGTAACCTCGGGTATGGTGAAAGACCCAGCGGACGTCTTG
GACAGGCAAAAATGCCTTGACGCTCTGGCTGCTCTGCGCCACGCTAAGTGGTTCCAGGTT
CGGAACATCATTTTACTTTCTTATTGTAGCCTTATGAGATGCATTATTTATTTGTTTATT
CATTCATTTGTGTTTTTACACATTTAGTTTTCATTTTTTTTAATCAAGAGGAAAACTATT
ACTATTCGAAGCAAAGCAAAAAAATATTCAAGGATGCCATGTGTTAAAAGAAGGATCTGG
TTAATGTCAATCATATGTATTGATTGTAAATCTAAGTTCATCTTAATGTCTTACATGACA
AAATACTAGCAATAAACTGGCATCCTTGTATTCTCTATTCAATTTTCTAAGTACTGTATT
ATAGTTAc
>NODE_238_length_159_cov_4.830189
TGCCTTCATATTTATCATACCTGAACACACCGTGAAGTCGAAACATGTTTGTATACATTT
TCTGTGACAATCTGCAGAAGTGCAGTTTTTATGCTCTGAAACAGCGTTTCATGCGCTGAA
AAGGCCACTTTGGCCAAATGGTGTGTCCTCTCATTACACTGACAAAATGTCACTTGAAAC
AGCTTTTGCCTTCATATTTATCATATCTGAACACACTGTGAAGTCGAAACATGTTTGTAA
ACATTTTCTGTGACAATCTGCAGAAGTGCTGTTTTTATGCTCTGAAACAGCGTTTCATGC
GCT
>NODE_239_length_739_cov_5.469553
AAGAAAAAAAAAATCTCTTTTCAGAGGGAACATATGAGGAACATCTGTCTGCCTGCGACT
CACAGGGCTCAGCAAAAAGACCCTGCAGGGAGGGAGAGGTGAAACAGGGAGAAAAAGATC
CAGAGAACGACAAAAGGGGACAGTTGCAGCAGTCGTGCCTTCATGTCTTTGGCTGCACCA
ATTACTGTTGGCATGTCCTCTGCCAGCCAGCCAGGTCTCCCACAACTGCTGCACTTAACA
CACTGTTCCTTTATTCCCCCTCTATAGTAAAGATGGCTATTGCAGAGGGGCTACGGAAAT
TTGGAGACTGCTGAGCCAAAACAGATCACTTCAAAGCAGCTTATTTAACGCTTGCTAAAT
TTTTCATCACAGTCGCTTAATATCCTGGGGAAGGAGAGCTTTTGAAGTCGCTGTGAGACC
GGGGATGTTCTTCTTACAATTCTTTTTCCCCTCCCTCTGCTGTACTAAAATCCCCAAACC
TAAACACATAACACACACCCAGTTCACGCTATCTGTGCCTACATGCACACACAAGAGTTT
GTACGAATGCTACAGATGCACCTCCTGCACAGAAACAGCACGCTTACATACCCGGACACA
AACACACTTATTCATTTAGGGCCAGTGGATTTTTTATCAGAGCAGTGAGAGTAAAGGACA
AGTTTAATCCTACTAGGGATACTCAAAAATATTTACTTAGGGGTCAGCTCTCCTATAGAT
TAGCTGCAGACCCACATGACTCTTCATATAATAACATAGCAGCAAAAAGTTTCTCTTCAG
CAGCAACATTTATCCCCTTTTGAGCTGAATGTTCAGGACAAACTGACTCTGCACACTATG
ATTCTGACATCAGCACAgatacagttactgtgggcttaatgag
>NODE_240_length_760_cov_17.006578
TGAAAAGAGAGGCCCACAGATTATCACTCTACGTAACTCATGTTTAATTTATCCAGGAGC
AATATTGTCAAGAGCCCTACCATTCCAAAGAACTAGACGCTGATAAAAGCTGGAATAAGA
CTTAGGGAAGCCCAAAAATAACACAGGCTTCGAGTAAAATGTCGCAAAATGTAGTGAGCA
CACTGGAGAGGGAAAGCATTAGAGACATATTGGATATGTTTAGCACAGCTTCACAGTAGA
GTAATATAACTGGTTTAGGATTGTTAATATTTCAAAAGGTGACTTCTAAATGGAGCTGAG
GATAAAGTGTTCACACAACAACCAGACATGATACACTGCACTTAACCTTTGCTCTGATTT
CAAACTATGCCACAAAAACCTGCACATTGGCAGCAGTCTCTATAATCCTAAAATCTGGGA
GCCAAAAAGCAAAAGTAGCCGTACATTCGACTATAAGAAGTAAACCTAAACCAATTTCTG
TGTGCTCTATGGTGTGCTTTTTTCCCTCCTCCTCCTACCCCTCCCCACGGCTGAGTGAAA
TGGAATTGCCTCTCACATTCAAAGACAGCTCTAGGAAGGTGATAATAGAGCTACTCCCTG
CTGTCTGCAGGCAGGAAATAGGAAAGTGGCATATGGGGCCAGGAACCAAATAGAGAGGAA
ATGTGACCAGGCAAGGGAAGGAACTAAAGGAAAGGTTAATGATCAGTTCTGAATTCTACA
GGGAAGAGAACTATGTTCCAAGTTGAGAGGAAAAATAAATCTGACTTGATTTATGTCTCC
ACCACTCACGTCTCGGCTGTCACAAACAAACACGTGGAGACTAGGTTATTTCCTTGACAA
ACTTTGTCAATGGTAAGGCTCATAGGTAAAATAAATATCGTGATcaatttgttttgccgt
ttga
>NODE_243_length_681_cov_9.713656
TGAACATTTATGTGCAAAATGCCTACAAGTCTGTACGATAAGAAGACATTACGTTATCAG
ATGGATGATGATAGCTGTGTGATGTATTCCATGTTTTAAAAAAGCTTAGATCTACCAGTC
GTATACTGACCTGCTATTATGACAGATTAGCATTGGAGTGCTGCGTAGCTGCTACCATTA
GCTACAATGCCAAGAGAGTAAAGCTCTGACACTCACCTATAGCTGCCTCCATCTTCTCTT
CACAGGGCTTGTGGAGAGGCTCCTCATCAATCCATTAACCACCTATGCTACTTAACTCCT
TTTTGGTCCCATGGATCTGTATTTTAGTTGATTCCAGGTGTCCCAAGTTTACAGGCATCT
ATTTTTTTTCCTCCAGAACAATAAACTCTGAGGGGCTCAAGGAAAGGGGTCCACGCATGG
AAGAGGGGGGCCGAGAGGGAGAGAGGGGCTCCGTTTATTAGACAGCAAATAGCCGGCCAG
TGGGTTTATGATGTGGAAGGTCATTGTTGGTTAATAAGTGGCCACATGAGTGCAGGCAGG
TGCTGTGTTAACACCTCCTCTTAACTCGCCTTTCCAGCAGAGGCCATTCATCAGCCCAGT
GTTAATGAAGGCCATATAATTAATAGGTGGATAGCAGAGAAAGCCCCCTGAGTTAATCAA
TGCAGGCCTGTTTGAAGAGCAGGGCTAAGATGAGACACCAGGGTTTCTAAAAGTGCAGGT
TCTTGGCTGTGAGAGTGGAAGCTTTTTAAGAGACATGCAGGTCACTGAGACAAAGAACAA
GAGCTCTGATGGCCTTCAGTTTCAAGGTTTGTTAAGACTtgtgac
>NODE_244_length_520_cov_16.650000
TACACTTTTTATGCACTGTTCTAAATGGAAATGAAAGTGACAGAAATTCCCTCCAATGTC
TGATTCCAAATCCCAGTATGAGGCGAAACCTAGGTAGTGAAATTAGGGGAGAAAGCTGGG
GATGAGGAGGAATGTGGAGCTGTCAGTCAGTCAGTCAGTGGGAAGGGGGATTATGCAGAG
CTCAGAGCAGTAATTGAACACCATCGGGCCCGCCCTCATTTACATCTCAGCCTTCTGCTG
GCTTTGATTGGCAGCTGTACATGAAATGCCACATCAGTTGAAAGTATGTTGTGAGCTGGC
ACTAACAATCCTGTGGCTCCGGGGAGACCTGCCATATTGTAATTTGGTTATCAGGCATGA
AGGAAATAATTCTAAGTGCCAGGAAATGTGAGGCAGAATAAATGCTTCATTGCTGCAAGT
TGCCCAGGGTGACAGTTCTTATTTAATGTACAAGAGCGTCCCGTTGCCTGTAGATTTGGG
GAGCAGAGAAGGGGAAAGGAGATGTAAACTAGGAGGTGGAGAATTTTCACAAAGACGGCG
TTAAAATGGAAACCTGAAGCAAAAAAAAAAAGATAGATAGATAACAGATAATCAATAAAA
AGTCATTATGCATCATTTTTGGTTCATGCTTTGTCTGAGTAAAATCGCAGCAACAGATGC
ACAc
>NODE_245_length_145_cov_8.262069
ATTTTTACTCCACACATGAACCTTTTGGATAAACTCCTGAAATTTTGTCAGCCTCGGCTG
AAACCATGACTCTTGATCAGTGATTCTCTCCTCTTCATTTAATAAGCTCTGCACAGACTT
ATTGAGTTCTTTAAATGTTTCCAAGACAGCATTGAAATCTTTCATTTTTATTTGTATTAC
CTTATAGTTGGAGTCCTTTGCCAACAGATCCTCAATTTGGTTGGATTTTTGCGTGAGTTG
CCTTAGTTTAACTCTCCTCGCGTTGATGCCATGACGCAGCCTTTCCTCC
>NODE_246_length_290_cov_6.437931
ATTGTTTTTTTCCTGTTCCCCACACATCCTTCGTTTTCTTGCTTTGAATTCAGCCTCAGT
TGTCTGTCTTACCTCTTTCCATCCTTCTATCCCTTGACAACATGAGCTGCCACTCTGTGT
TACTGTCACATGAGCGAGTGCCAGCCCCCACATCACAGCAGCCTTTGATTGGCCAGGCCT
TTCCAGGTCGGTGAGCTGCTGCCTGATAATAACCTTGTTTGATTGCTGGAGCAGAGATGT
AATTGATTGATCTGCTCACCCTGTCTGGGGCTCGGCTTCTGAAGTAGCCTTGTGTGTGTG
GGTGTGTGTATTGAAGTGGGGGGTCGGTTGATTGTTGAGCGGCGCTCCAGATAAGCATAC
ATGTACACACATACCTCGACTCACGATGCAGATCACACACACAGACATTTACTGACACAC
TTTTGTTATTGtgg
>NODE_247_length_384_cov_2.080729
TATAAAGTGTACGCATGAGCCGCTCAGCGTCCTCATTTCCGCCCGGTGCTCCGGGGAATG
TCCTGAATCAGACCCTCCGGCCTCAGAAACACTTTCTCTGTGCGGACACACAAAAGATGC
AGTCAGTGTGTGTGTCGGGGTAAGTACCGCGGATTAACAGGAGATTATCTACCTCGCTGT
AAGTAAGCAATTTCTGTGTAGCACGCCTGTTCGGTACCCTCTCCCCGCTCTCTGGTGGTT
TGCTGCCCCTTCGGATTCCCAGAGGATGCCGTCATTTTCTCACCAGTCAGACGCTGAAGG
TCAGAACCACAGAATAGCAGAGAACCGCCGTCAGAGGGAACGTTCTCCCGGCTCGGTTCT
CCACACAGACACCACCACTGTCAGCGCACAATGGTGGTCTTTCTGACTAAGACCTCAGAG
CAGGTCTTCTGAGGCGTTCACTTGTTAAAACACCGGCGGCTCTAATCCTCTTGTTAATGA
GCagaagcctggagaacaacgacacactgtttggtggatgaacgtgag
>NODE_249_length_703_cov_8.017070
AGATCTCAGTACAGCAAGCAGGAGAAGGATGATTTATAGCCACAAAGGTGTCACTTAGAT
GTTTATGTGCTCTAGGTTTTCAAGTCAAAGCAAAGAAAGTCACAGTGGCGCGTTTCTTAT
CCAACGACCAGTCGCTGTTTGTCCGGGTCAAAATGTCCAAAGTGCTTTAACAAAGTGAAG
ACAGACCACAGCAAAAAGTTTACCATTCTATTTTTAACTCCCATATAGCAATTTCCTGGT
TTTGTGGCGGCAGTGATCTGTCATGTGGCTGGGAGGTTGTGCTGTTTGCACTGATATCAA
TTAAAAGTGGATTAACGGGTACATAATGACCTTTAGCAGTAAATTGTGTGTAATGTTGCA
AGGCAGGATACAGTATATTCCCCAGATGTCACACCAGGCCCCTGACGTATGATGGAGCAG
ATGTCTTAGCCAGTCCAAATGGCCCTCTAAGACACAAACACACACACAGACACGCGCGCA
CACACACACACACATATACACACAGGCTCAGGCTGACACGCATGCATAAACATGTGTTCA
CACACATTCCAAATGGTGACACACACGTACATAAACACAAGGAGATGCAGAAATGCGCAT
GTCGTCTGTCTCACTTGCTCCAAATATTTAAATGCTTAATTTTAATGGAAAACTGTCATG
AACTGATCACCCTCGGAGGGCATTTTTATTTATTTTCAGTTTGCCTTACTCTGTAAACAT
CAAAGGACAGTGTCAAACGTACAGTCGTCTGTGCTTTTCATTCTCATTTTAGATATGGAG
ATAGTACattaatctttagtttccccacatgaacattaacaacctcttataaggaaagaa
aagacag
>NODE_250_length_581_cov_9.103271
TTCCTGTTTTCATGCTTGAACACCTTCTACATGCTTTCAGCTAGGACAAGAAACAATCTC
GAGTGAAACAACAGGGAGGAGAAACCCAACAAGACAAAGGGTATTTCAACGACAGAGTGC
TTTAAACCACAACAAATCACATGTCACTTCGTATCCCATTTGTGAAAGTTAAGACAGGAA
ATCTAAACCCAGTTTCACTTCAACAGAAAAGGGGGAGATCTCCCTCCGAGGAACTCGACT
AGACTCCTCCTGTTCGTGATCACAGTGGCCAGCGAGCTCTGCTTCAGCTCTGAGGGACTC
CTGCTCTATGGTAATCATATCCTATTTGAATAATGAGGCAATACCGCCACTCCTGCTGCC
CATTCTCCCTGCATCCTTGACTGGAGTCTTTGATAGACACTAATTCTAGCTCCATCTATA
AAGCTCCTCTCATGCATTTTTAATAGAATCTATTACTTTAGGATTAAATTATAAAAGACT
GTCCTCCTTAAATTTTTAATAGTTTGCATAATTGGTATCAGGGCCTGAATGCAAACCATA
AAAACCCAGTTTGTACAGGACTGAGCTGCAGAACGAGTCCAGCACAACCACACAACACTG
TTGCACATAAACGGCACCAGTGGCAATATGACTCTATCACATACAAGCACACATCTGCAC
AAGCTCACGCACGCACATACGAGCTCGGCCATTATAGCTTTGGTTTCACTGTCATGGGGA
ATAAG
>NODE_251_length_706_cov_12.582153
TGCCGTGTCCAGCTCCTCTGGGAGGGGTCAGGTAATGCTGTCAGAAGCACAAAGCACAAA
ACATGACAGAGGCTGAGACTAAAAACAAATCGCTGCGTCTAACAGTCGATGATCGCTGTG
TTGTTAGCCACATGCCTATGTGATCATGTGAAATCTCCTCAACACTGTGCCTCTTGCTGT
AATGCTAATGGCTCTGAAAAGAGAGTTAATCACTGTTGCACAGTTAGCCACATGCTTGCC
TCTTGCAGCATGGTCGGTGTGTTCCAGGGGTTAGCAAAACACTGGTGTAACACATGATCG
CTCTTTATGAGGCTGGGGCCTGCAAGAGAGAGAGGGGGCCCACAGACGATGCTAAAAAGA
CGGTAATGACAGCCATTCACCGCAATCCAATTATGCAAAAGGGAGTCTAAACAATTCCAT
CATCCCCTAAATTAGATTGTCCTAACGAGATAAAGGCACCAATTAATCCTGAATTAATTT
CTACAGCTCATTTTCCCCAGAAAACACTCTAATATGCAAATGCCAGTGAGAGGCAGAGAG
GCATCCTTCTGCAGGGGTTTGCACCACCTCTGCGTGTTGGCTTCTCTTTCTGAGTGAACT
TATGAACCTGGACACATTTTACGAAGATAAAAAGACGGAATATAACAATGTCACAGCTCA
GGTGTAGCACTGAAGAGAAGCTGTTTAATAGAAAAGGCAAATGTCTCCCTTATAACTCAT
TATAGTGCTGCCATTAGTGTAATGGAAAGCATATTGAAGCCAAAGCGAAGTCAATATTGG
CAGCCAGGTTTAGTTGATTAAATGTAAGGAGCTCAAACGGTTCAAATATTTAAGGTGTGA
AAGTAGtttg
>NODE_252_length_464_cov_6.978448
TCTCGGCTGACTGACAGCACAGAGGGATTGGGCTAATCTGAGTGACTGATTTGAGGCGCG
CAGCGGCTCGGCTGTCCCCATAACTCCTGAGAAATAGACAGCTTCAGCGGAGTTATCTGT
GTTTGTAAGTCCTTCTGCTGCGCTGGGATGACAATAGGGATTAGTGCCAAGGTTCTTTAA
ACTGTTTTTTTTTTTAATTTTATTTTTGGGCGGGGGGAAGGGGGGCTCTTATCGGTGTCT
CGGCAGGATGCTGCCGCAGCCAGTTTTCCTTGACTGTCAATTAAAGAGGGGATCATTAAC
TTCAAGGGTATAAATGTTCTAACACTGGTATTACGTTGGGAAGCTAAGTCGCTGACAGAT
GTTCCAACTTTAATTCTCCACTTGTTTTTTTGTCCTTTAATTAATTTATGTATCACTATT
CGGGTTTTAAATATTTTTTCCCCCTGTCTGCTCTTTGTTAGCCTGTAATCTCAGTTACCA
TGGTAGTCGCAAAGACGATTGGGCCTTGTCACTCGCCTGTGTTTCTTATGAGGTTCAATC
GGCTAATGTATTCAATATCATCCAAACTGAAAGGTAAACAGTATCTAATGGCACATGTGT
TCCTGCAc
>NODE_253_length_692_cov_13.117052
GTTACCAAGCGATTTATTAGAGAGCCCCGTGTGAGGAATAATAGGTCACAGTATAAAAGA
TCAACCAGCGGCGCTTCCACACGCCCACAATTATCTCTTAAACAGGTTGTTGTAACATTA
TCATGTACCTACATGAGGCAGCAGATAGTTTGGTGTCCCTAAAACATCTCGCAGGGAGAA
AACTGCCAGTGTGGGTTAAAAGCGCCGTCCTCGGGGAGCTGTGTTTGCGCTCAAGAACAA
TTTATTGCCGATGGACATATGGCCAATATTTTGCCACACGTCATAGCAAGGGGAAAACAA
ACACAATGCAATGTTAGCGAGTCAGCAAGAGCAGAGCCACTTGGCCAGCTATGCAAACGC
TCTTGGACAATATGAGAAGAGGAGCACTTGCTTTCTGGGTATATAAACCACATCAGGCTT
ATCTCTGCACGCACTCCTGACTCCCATTTGGAGATATTTCATTAACTCTGCGCGCTGTCT
TAACGCTGGCAACGCATTCAGCCCCCCTCCAAGTCTAGGTAAGCGCACTGGATGCTCCAG
GCACTTTGCATACAGTATTTTATTCATTCGTTTGTTTATTTGTTGGGTTTTTTTTACAGC
TTACATTGTGTATTTTCTGCCTGTTTTGTGCGCATGGACGCGCATCTGAGTCCTTCAGTG
TAGAATAACCCTATTTTGACTCCTTTTTAATTCAGTTTCGAAAGAAAGTGTACTTATTCA
GATTGTAGGCCTGTGTGGTTTTCACCTAGTGATCATTCcactctcacatgaccagtctgc
gctggcttgcacattatggtgatgaaaagagtggcctgcagcctccagcaggagaa
>NODE_254_length_501_cov_6.568862
AGCTACTCTTCTCTACATAGATGTCACTAATATGACAATTAACTCTGTCCGCTTCCCTCT
ATCCTCCCTCCCCTGTTTTGATACAAATATGGCTGCATTTGTACAAGCGAAAAAGACAAA
GCAAATTATGTAGCTGATAGATTCATCCTTTGTTTCTAACTTTAGTTTGGTTTTGAATTC
CATCTGGATTTTTTATTTTTCTCCCCTCTATTTTCTTTTGGTTTTGTTTATTTCTCCTCA
GTCTCTGGACTAAATATGTAGCTTTGATACTAAAAGAGGTCATTGTCTTTTTCCCATTTC
GCTGCGGAGAACATTCCTTTCTCCTTTTTTTCTTTTTTTCTTTCTTTCCTTTGTTTTGTT
GATATTGCATACGTGTCACTGATTGAAATGGAAGGTAGGTAATGCTTTGCCTACGCACGT
GATCTTTATGCAGATGAGAATGTGACAAGCACCCTAGCCTGAGTGACGTCAATGTTTCTC
TCTCTCTCTCTCTCTCTCTCCCTCTCTCTCTCTCTCTCTCTCTCTCTCTCTCTTTCTGTT
GTTTACCAATGGTCTTTAACCAAATTAATTTGACTTCATCAATTATGATTTGACTCTTAA
AAGATTGGATTACGTAGAGCTCTGGTTTTTCTCTTtcctccttaa
>NODE_255_length_708_cov_13.149717
ATGTGCATGCAGTGCATATGTGTTAAATGCTGCTACAATTTCTAATATTTTTTACACTGT
GTTTGACACACTGCATCTTTGATTGACATTTGCTGCCAAAGCATTATCATAATCTCCTAG
CAGCAACCACAGTAGGAATCACACAAACATAAATCATAGAGGAGGAAAAAATTCTTCACA
TCCACCTTGTGCAACAATGCCACTAGTTTTGCATTTTCTTCTGGAAATTTTCTGCCTTAG
CTCAATTCCCTGCTACATTAATCTCATTATCCTTTGAACCTTTTCACTGTTAATGCCAAA
TGCAATTTGTATTCTGAGGCCAGGCAAAAAGCTCTAAACTGATTATCCCAATTTGAACCG
TGGCAGTCCTAGATATTGTTGAGTCTGAAAGGGCCATCTAGCTGGTGAATGGGCTTCTCA
TATGCCTTCTGAGTTTCATGACACAATGTTGCGTCTGCTTTGCAAGGGATAAATTAAGCG
TGTGAAAGTCTAAGCAAAGCCCTCATTTTCCAGTTAATCAAATCTTCCCCTAATCAAATT
AGCGCACATAATTCCTCTGGATGCGTGGTACAAAAACAGCATTATCCCCCTCTCCGGAGC
TGAAAGGCAGGGAATCAGCGTGGTGCCTCTCTCTCCTCTGCATGAGCAGCCCTCAATGGA
AGAGGAGGGCCGGGGTGAGATGGGGGTGGAGGAGACCAGGGGCAAAGGGGGAGGGCATGG
CTCTTCCCAGTGGCCTAACAGAGAAAGGCAAGGCCGGGGTAAACTTTGGCAGCGTTTAAG
TTCCCAGCTCATTAAAAAGCCTGGCTCAGTGGCCACCTCCAGGGAGCACTGAAGCGTTGG
CTAATGAGgtac
>NODE_256_length_835_cov_14.161676
GACAGTTTTGGATGAGCCCTGGACTAAAAGCACACGCTATGAACCTAAAACCAGTGTTCC
CTGGCTGAACATTATATCTAACACATGGCTGTCAGTCACTGCAGACCTGTACTGAGACGT
ACTCAAGGTCAAATACCTGTCGGAAGGTCATGAACGAACAGGATAAAGAAATATGGTGGA
GTCAGGGTCAGTGATGCCCATTACCTTTCCTTTGTCCCCTACAAATGAGTATCATTCACC
TGATTATCTATTATCATGTTATTGGACGTAAATTTAACAAGCTGTTGAGAGCGCTGGAAA
ATCAATACCTTTTAAATGCTGTTTATGTGTGATTAACGGTTAATATCCTCACAAATTATT
TAATATAATAAGGTCATTTGTCTTTCACATGAGCCCGGTACCCTGCAAAGAATAATAGAA
TAATAAATGAGGACACTAGTGAAGAGGAGATTTCTGATGCTTTCCCCGGCTCCGTTTTAT
TACCCATATCCTCTTTACAGCTACAAAGCTGCACTATGGTTATTTTATGCAAGTCATAAA
ATTAGGCTGAGATGGAATTAGCAGACTCGGGGCTCTTTATAGGTCAAGCCGGTAGTTTAT
GAGCCCACGACTCCCTGGCACTATTGTCAGGAGGCTAGTTAGAGGGGTCTTTAAGCATGA
TTTAATATGTCCATGCCTTGGAAAATAGTTAAATAGCTAATTAAATGGAGGAGTTAATTT
ACATATTAATTGACCTTCCAGTAATATTTATATTGATACCTACATGAGGATCCCTTGTCT
TCATTGCCTTTCATCATAGTTAGTCTGAGCAAATATGGTGTAACTTTTTTTGTTTAAACT
CAAGTTTCGTTTTATTGTCGCCAGAGAGGCGCAGTGTATTCCCTGCCATGTCAGGCACAC
AGCTGGCTGGGGTTTTGTGTGTTGAGGGCTCCTTTTGTTGTCGGATAATGGAGGAAGCAc
cataaacagcgatgggaag
>NODE_257_length_470_cov_12.457447
ATAAGCATTCTTTTCCCCAGATTGCTTTAAAACATCTATGAATATTCACTCCAAATTAAC
AGCGTTCATTCTGAGGTGGCATGGATTTAAACACCCGTGCGATTAAAGTCACACTAACAC
GCAACAAAATATTTCATTCGCTATGAAATAAGTCGCAGGCCTGTAGTCAAAGTTAAAAGC
AACTTACTGCAGCAGCTCTCTGTCCTCCGCACCAACCCGACTACACAGTCCGGAGAAAGG
TACTGCATCCTCACTGCCACAAAGCCCTTTCTTCCTCCGATAAGGGGAAGCCAGCAGCTG
CGATTCCGGACAGTTAAGATTATATATGATGTGTATATATCGAAGGTTTGTCAGCTCTTC
CAGGCCATAAAACCCACTTAAATGACACCACGTGCTTCCTATGCACCATTCACAGGCCCT
GCTTGGGGCAATTGGCATATGTAACCTTGTAAACTTTAAAATACCCTAAAAGAAAGACAT
ACAAAAAGGGGATTGAATACATTGTCCACGCATAGGTTAGGCCTAACAGAGCGCAGAGAA
AGTGGACGCTGTGCTGACCGGTCCACATAACCGTCAAGGAAGTTCAATAGGAAGCTATTA
GTTTGAGAGGTGAg
>NODE_258_length_910_cov_8.328571
GTCCTATCAGCTTTAGACAGTCTATGTACCTTTTTGCAGGCAAACAAAAGCATTAGGCCA
AATCCTCATGTTTACTCATGCTGCCATCAGCAATCCTGTCTATTGACAAAAGATGAACAT
TTTCTCTCAAGTAACATAACTGGGCTTTTGTCCCCTCACTAAAAGTACACTGACGGCAAC
ACAATGGAACAGAAAAGAGGCATCGGGAGAGAAAGAGACATCTTAAGTGGAGCAATGGCC
CAAACAATTAAGAGCAAGGTACATGGAAAAAAAATTGAAAGCTCCTCTTTTTCCCCCCTC
ACTTTGCATTGTCGATTTGAAATCCCTCTCTTTCTCTTCTTGGAGGGCTGCCTGTAATGG
AGCTAATCTGCCGTCGTTTGTCCGAGCCACAGGAGTTTTGTCAATAACAATCAGCGTTTG
GAAAGTGTAATTAAGGCCGAGGCTTTTCATTAGGAAGAAGGGAGGGGGCCGTCTCCAGGG
ACGGGCATGCCAATTAGAAACTCAGGCACGCGTCGCCGGGTAATTTCAGGGAAAGGAGGG
GAAAAAAACCCAGGACTTCTTTAGATTGGAGAGGGACCCTGCTGCTCTTTCAGAGGAGAG
GAGGAGAGGCTTAATGGCATAATAATCAGACAGGGGTCCCAGGCAGAGAAGGCAGGAGGA
CGGAGGGACTTTTTGGGGGAGGTGAAAGCCTTCCGAAATGATAAAAGAAACACATGCAGG
ATTGCTAGAGGAAAATGGAGGCAGTAAATAGCGGGATGTAGAGCCCTTGAAAGAATGAGA
GGGTGCCGTTGATGAGAACTGATTAATTAAAGGAATAACGAGGCAGTCAAGGGTGGAGTG
TGAGACGGCCCTCTCTAATGAGAAGAAAACAAAGGAGCTGTCTTTCCCGGCCCTTTATCA
CATTGTTCTATAACACTTAGGGCAAACACGCTAAGTTAATGTTAACCATGTACATGACAT
TTTCTTTATCACCTTGTGCTCACCTTGTGTAACTCTGTGTtttcttatgatacagcagct
tattcatgatagtaaatttgttgttaaacataac
>NODE_259_length_367_cov_6.367847
CAAACTTTCTCTTTGTGTGCGCTTGTTGGGGGTTCCCCATCATAAAGCCCGAGTTGTGTT
GTTGTGTTGAAACTGCACTAACTCTGATCTGAACGAGTCTTCCCAACAGTTGGCCAGAGT
TCTCCTCCGGGATGCTCCTGCGTCACCGTCACCCAGCGTCCATCTCCAGCCAAACGTTCA
TTTCCTTAAACGGGGGGAGCTTCTCCGGTCGATTCCTTTAATTGCTCCCGGGTTCTATCG
ATACCGACCGGTTTTACTGCTCCATCACGAGCCACTGGGAACGGGTTGCCCGGGAAACGG
CCGCATGGCAACAGGATCAGAGCCTGGGGGTTGTCTGCTTCTAGCTCTGCTCCCATTTTG
CATCGCGTCTCCTCACTAGATGGTGTGCGAGCCACTGGAGAGTACACTTCCCCGCGCACG
CAGCTCCGCATCCAGCCCAGCGAAAACCGGGGGAACCGGACGGAGGCGCGTTTCTTCTTC
ACGGGGCTCCGAGGCGGAAAAAAGTGCGGAc
>NODE_260_length_650_cov_9.581538
ATATTGCATTGCTGTAGTTACCCAGCTTTCTATTATTTTCTCGACTCCCAAAACGTCACC
TTGGCCTCTCAATCTACCGATGTAATTACCTCATCAAATAAACTATCAACAAAGCTCCTA
AAATAGGATTTGTGGAAGTGGGGGGAAACAAAACAAAATAAAAAAAGGAGAAACATATCA
TCACGCCCAACATACTGTATGTGAGATGTGTGACGCTTAGAAGTCAGGGGAGCAAAGCCT
TGAGGGCATACAATCAATATTACATTTTCCATTGCCACCTTCATAGCTATTGTAAATGGC
TTGTGTCAAAAATAATAACAGGTTGTATCAGGAACCTTGGGTTTGCAATTTCGCTCCTAG
TGCTTGGAGGCCCCGTCTGCACTCCCTCCCTTACCCCAGCACCACTGGGTGTTAATGACG
CCGTGGTGGCAGACACTTCTCACACCACAACTGACTTTTTTTCCCTCTCTGCCCATTCTT
TATCTCTTTACTCCTGACAGTTCCGAGAACTGCAGGGAAAATGTGTATGTGTAAGAAAAC
GCTTACTACTAGAGATGATTAGCCCTTTGTGCATGTTTCGGCGCTCAGCCAGTAGCATAG
TATTATTAGCAGGGCTGGAGAGATTAAATCTATTCTCACTTCGGTTGTCATAGCACTCTA
GGCAGCAATAAGCAAGATGAGATGCAGTAATATGCACACTAGAGGGACAGACTCCTCTTC
ACTGGAATCAGAGCTAcgttgagttcttctcagagaggggtacttaactgaattcttttt
ttaagaggagttga
>NODE_261_length_613_cov_15.460032
AAACCAGATGAAAGACTGTTCATAATTGGGTTAGTAATGTCTCTGGCACCGTCTGCTCGG
TCATTTCCTCCAATCTCCCCGAGCAACAGGGGATGATACAGGCGACACTCAGACCAGGAG
GGATCTCGCTGCCATGTGACAGGCTGCCTTCTACATTCTTTCACCGTCCTCAGCACCAAT
TCTGATACAAGGAAGGAAGGAAGAGACAAGCGTCATCTTCAGATGTAACACTCGCAGCAA
TTTCACAAATCTTTTAATGATTTGTGACCCCTTTGTGGACGGCAAAATTGTGAACTCATG
CACCCATAACTTCTCACTTAATCTGTATTACTCTCATCACAACAGAGCAAGCCACTCTAT
CAGTAAATGCTAATCTCCTAATTAACAAGCTAATTAGGCAATTACAGCTTTGCAGAAGGA
TGCCTAAATGAAATATGACAACACAGTCACTTTCTACAGCACCTGTGGGTCTTTTCAGAT
GTCACAATGAGAAGCATGATGACAAAGTGTTGTCTCTGCACTCATAGGTGCTTATTCCTA
TGCCTCGCTTAGCTCATTTGTAAAAATATTGTCATTTTATCTAACCTCATCTGCACTACT
TGCAGAAACAACTTGTCAAATTACAAGTAAATTATTTCTCTTCGAATAAGCTGACCTGCA
TCACTTTACCACAGTGTGATTTTAGAGGTAGAGCAGAAAACAGCGCTTAGCACAGGCTCC
TGGTTATGTAAACATGGTTTtgagaactagtagtccc
>NODE_262_length_638_cov_12.568966
ACAGCATTGAAATCTTTCATTTTTATTTGTATTACCTTATAGTTGGAGTCCTTTGCCAAC
AGATCCTCAATTTGGTTGGATTTTTGCGTGAGTTGCCTTAGTTTAACTCTCCTCGCGTTG
ATGCCATGACGCAGCCTTTCCTCCGCACTCTTGTCCTCGAGCGCAGCGTCATCAGCGCTC
TCCTCCGTCATCTTGCAGGCGCTCCAAAGTTGCACACAATTAGTCCATAAGTCCACAAAA
AAGGTCACTAGGTGCTTCCGATGATCAGATGCCAACCTCTTTTGTGATCCATTGTTCCGC
CGCCATCATGTCCGATCCATCCATTCATTCAGCGATCAGCTGATCCGCAATCACGGGCTC
TCACTCATTCCGAGTGATCGCATAAAACAGTCTTTGATCACGTAGTTTTTTGACTTAAAG
TGTAGTGACAATTTCCCCAGAAGATAAAAAAATGCCACTTAGGTGATGGGAGCAGTCTCT
TGATTTTGACGCGTATCCACAGTCCACGATATAATAAACTTTATATACTCACGGATCCGT
TCTTAGTGTTCCTTTATTTCACACTTGTTCCACAATTTCCATTACGAATCCATAACAACA
AAAAAATCCAAAAGGCATAATTCAGAATCCAAAAAAAGAATTGAACGGTCAAAAAACATT
TGCCGTGACGCTCTTCTTCACCTTCACAGAACAAAGGACATCACATACCACCTGTGCCCC
AGGCAATATAATTAGAAACTCCACCCATAACCAAATATTACTAAATAAATTCAAACTTTC
CT
>NODE_263_length_778_cov_10.368895
ACCACAGCTATGTGTATGCACACACTTTACCAGCAACGGCATCATACCGACCCTAAAATG
CATACAGTGCACCTTGGGGTCAGGAAAATTAATTAGACAGTAAATCATTTATACTTTGAG
ACAGGTGTCTTTTCTGTTGATCTTGAAAGGAGCCCACTGAAGAAACAGGTCTCGGAAATA
ACCTTGGGCTATTATACTGACTAGTCTGAGAAATAGGATTTCGCCTCATTAAAAATAAAT
CAGGCCATTTTACACCGAACAAGAGCAAGCCAAATTGCGCTAAGGAAAGGACAATTAGCA
CAGAATCAATCCCTTTCTTCCTGTTTCTTTTTTCTCACTCTCATTTTGTTGTTTCTTTAT
TTTAGCACAGTAATGAATGCTAGGAGAGGAACACACAAACCATGAGATTCTTGGAAGAAG
AAGGCAGACAAACCCCCATCTCGCTCATAGCTATGTCTGGATTGCCTTCTGCGCTGAGAT
AGGAGTCAACATGTTTAGCGACATCAAAAGAAAACCTGATACCTTAAGTATAAGAAGATT
AACACTTGCAGTGATCTTGAGCTTAGGCTTCTCCAGGACTTTCAACAGACTGTGCCAGAA
GGGACAATTACCGATGAATTGGCACCAACATCTCGTAGTTATTTAACAAAATCTGGCACA
GTGTATAAGCTCTCGTCCTTAAGACTTCCTTTCAAGTCTGGCCCCGGTATCAGAAGGCTA
ACAGATTGGGGAATGTGACGAGAGCCGACAGCAGGGGAATCTGCAGGAACACTAAAAGAG
GGAGGAGGGAAAAAGAAAGCAAGTAAGCAAGAAAGAAAGAAAAAACAAAGGAGACAAAGG
AGCAAACAAAGAAACAATCATATCACTCAGTAGACATTTTATTTCCTgactttagggctg
tgtcatatctcagggtggatat
>NODE_264_length_792_cov_6.912879
GTTCTTTCCTTCACTTTATTCTCTGTTAGCGATCCAGATTCTGCAAACCTGTTTAGCTGT
ACATCAGTAATCCCACTGAATGAAGCTCTGCTGTCACAGCAGACAAGCTGCATGTTAACT
CGTGCTTTGTTGAACGCTGTCTGTCCTCCAGGAACAAATGATGCGTAAAAAGCAGGCTCA
GCATCTGGACGCCCGCTACGTGACGATGGTGGAGAACGCCTACTACTACTGCAACCCTCC
GCCCATGGAGAAGACGGTGAAGAAGAAGAGGCCTCCGCTGCAGGAATACATCCGCAAGCT
GCTCTACAAAGACCTGTCCAAGGTCACCACGGAGAAGGTGCTCCGGCAGATGAGGAAGCT
GCCCTGGCAGGACCCCGAGGTGAAGAGCTACCTGATCTGCTGCATGGTCAACATCTGGAA
CGTCAAGTACAACAGCATCCACTGCGTGGCCAACCTGCTGGCCGGCCTGGTGGCCTACCA
GGAGGACGTGGGCATCCACGTGGTGGACGGAGTGCTGGAGGACATCCGGCTGGGCATGGA
GGTAAATCAGAACACATCCAGTTTATTTATGGAGCAAGTTTTCAGTTGACCAAATTGCTG
TGAACCTCAGAAGAAAGACTACAACAAAAATATGTGGAAAAGGCAAGAAACAAACAGGAT
GTAAAGTTTAAAAATCAATTAGGAAAATAAAATTAAAATAAAATACAGAAAAAAACATGG
AAAATGGGATTAGAGCTTGAAAGATCAAATTCTGAAATAAAATAAATACAAAATATTAAA
ATATTACGACCGATACGGGCAACCAAATCCATCAAAAAcatcttgaggcggtaataagaa
ctgaggataaaataatacatttaatttttacatcgaagaatatttgacatttttgcttca
gaaataactgaaaaacatactgttgtgtttagtcac
>NODE_265_length_302_cov_12.576159
CCAGGAAGAGCTTTTGTCCTTGGGCTGAGAGGGCACCTGGCTCCTCTTCCTGTCCTTGTG
ATCTCTCTGTTCCCTCTCTCCCGTGCCGCTCTATCCTTTCTCTATCTGTCTCTTCCTCTC
TTCTCCCAGCTCGGATCCCTTCATCCCCCCATCTCGCGCTCCCTCTCCTCTGCCCAAGGC
GATGCCGTCCTGCAGGCTTTGATCAGGGGGCCAGGGAGGAGAGAGGAAGTGGGTCAGAAA
GTTGTGCTGGAGACTGCAGGAGAACAAGGCTGGAATATCGAGTAGGTGAGGCTGGGAGAG
AGAGGGAGAGATGGGGTAATCTAGTGAGAAAGTGATAGAGCGAGAGAGGGTGAGATAGTG
GGAGGTGGGGGGGAGAGGAAGGAAAAAATAGGGAGGGGATGGGTAAAGAGGAAGGGAGGA
GGGGTGAAATGGGGCAACCGTGAGAG
>NODE_266_length_535_cov_9.575701
TGTCTTAACACTATTATTTCCTCATCCATTCTTGCTCTTGCTTCCAATTCTTTCCCTCCT
AACCTAATTTACTTAATTTCTCTCCTTTTACCATTCCATCACCATCCTATCCCACTTACA
TCGCCATCTCTCTCTCTCATTCCCACCTCTCTGTCTCTCTCATCTCTCCTTGCCCTCAAT
CCTCACCTACACTTCTCACTCTTTATTCCTTCCCCACCGTCCAATCTACCACAAATTCCT
CCCTCTTCTCCTCCTCCTCCTTCCACCTTTTGGTGACTCTGTGGCTGCTGGTGTGGGCAT
GCGGGCCTGCCTGACAGAGTTTTGCATGCGTGGCCTGTCTAACTTTTATTCAGATTCAAA
GAAAAGGATCCGTACATCCTATCAGAGTAAGTCGGGCCTTCCTTAAGGCTGGGGGACTCT
GTGTGTGTGAGCAGGAGGGATGGGATTATAATGGCTCAGTGTTTTGGTGGAGATGATTGC
CATACAGATGTGGGCTAAAAGCAAAGGGACTAACCAAAGAGATGACTGGAATAAACATGT
TTGTTTCTGGTCTTATGGGATATAACCTATATGCCATATACAGAGCTTCCCCTATTCCAG
TCATGTCCAGCAGTATGTCCTTTGCAGAAGGAGGGCCACTCCTTTGAGTCTgttaagcaa
gggcagttataaatgttat
>NODE_267_length_946_cov_14.540169
AGAGCGTTCGTCGCACAGCATCTCTCATCTTTAAAGGTAATTCGATTCTGTCCACTGTTG
TCAGTGATCACAGTTTTCTAGAGTGGACAGTGTGTGAATTTTGCCCCACAGCTACATCTG
TTGCAAGTCGGTACTTGCATTCGAGCTGATACAGTATATCGGTTTTGTATTTTTTATGTC
TTAATTTGTTTTATTTGACTGTCATGCTTATTCACACGTGTACAATAATTGTAACCATGG
GAACCAAACAAGCTTTACAATTATGTAAACAAAATGAGATGAGTATTTTTATATAGTTGA
CACATGATTAAATAATGAATTGCTTTCTTCTCACTAGTACCTTGCACTTACCACATGTAC
TAAGGAAGAATATGTCCAAATACACAGTATTTGTGAACGTAAAATAATTGATTTCCTTGC
AGGTCGATGCTCCATTTTGTACAATATACATATATGCTGTACAGTAAAGAAATTTTAAAA
CTACAAAAACTCTTTTAGATATACATTATTTATTTTTACCATTTTGTAATTTAGACACTA
TACTGTAGCTTCAATATTGCCAGACTTACTGGAAGTGCCTATATTGGTATTATGTATCAT
ACAGTGAATATATTTGAAGATCATTAGACGTTGTCACAAACTGAACCATGTGGATGTTGT
AATGTGAATACATTGAATTACAAGATTACAATTTCTGTGGTATCCTTGTGTCAGTATTGT
GTTTATTTCGCAATTTCTGGAATGAATCTGCTTTTTGTCAGTCCGAAAAGACATCATTTC
CTGTTAAGTTCTCAGTGTAGTGTTTCATCAAGACCATCTCTGTGCTCAAACAGAGATCTT
GATCCTAGTCGGAGTTTAATCCATGTGTTTGCCTTTACAGTCCTGCTTTAATTTAGTAAA
TGAACATTTAACATTGCAGATGAAATCTGACAAATCGACATTTATTGATTCTATGTATTT
GTTTCAAAAACTTGCAATAACAAACATGCAGCACATCTTAATGTAGTGTTTCATCTAAAA
GAATCTTTgaatacttcgggaggtcagcgacacacaaacaaccgagataaacacctgatc
attttgaagt
>NODE_268_length_523_cov_6.397706
TGTATTAACATAAAAATGAGGGCTTGTTATACAGTGAGATTTCAATAAAAAGAACACAAA
ATGCATTTAATGAAATTCAGATGCTGGGCCCTAGTTCCCTGAATCTCATTAAATGAGCTT
TGTGCTGTTTTTCCATCTTCTCTTTGTAGAAGAGGTCCTTGAGTGCCCTTAATAATGTGG
CAGATTTCATCATATTCCTGATTTAAAGAGGACAATGTCTGTCTTGTTCACTTGTTCTTT
TCCATGCCCAAGCCAATCTCCACAGATGTAGTCGCATAGTTCCTGGATCTGCCTCATGAT
AATATTCCATCTTGTGGTGCATTTTCTTTTAGTTACTGAAGTTTTGTTAAGGCTCACCAC
TAACTTATATTCTCCCTCTTTTTCTCCTCCCCTCCCTTCTGTTTCTCTCTGCATAGGATT
TGGTTTCATAACTTTTGAGAGTGAAGACATCGTAGAGAAAGTCTGTGAAATTCATTTTCA
TGAAATCAATAACAAAATGGTAAGTCCACACATTTTTTTTTTCAATTTCAGGTGGACGTT
GAAGGATTAATATTTGATTTCTCCTTTTCCCTAGTATTAATAGCATAGCTCGAGTGTGTG
TGTGTGTGTGTGTGTGTGTGTGTGTGTGTGTGTGTGTGTTCATGTTCAtatgcacaggct
aacacac
>NODE_269_length_724_cov_17.738951
CCGAGTGCAGGGACAGCTGCAGGGAAAGCGGCAGGGAAAGCGACAGGGACTACCTCATCC
TGACGCTCACGAAGAATGACTTGGACAAGGCCAACAAAGACAAAGCTAACCGCTACTTCT
CGCCAAACTTCAAGGTAAGCAGTGAAAGAAGCAGTTGGGATTAAGATCCAAGTGAGATAT
TATTATATTGGAAATACTGTTGTTAAAAAACTTTACTGCTTTACTGTTAGTTTTTAACTA
AGAAGATAATCCAAATGACCAATGATGATTGTGTTTCTGATTACCTCATGACACACACTG
AAGCTAGTTGTCTTCATTTCCAGGTGAAGTTGTATTTTACGAAAACCGTGGAGGAGCCTT
CGAATTCTGAGGCTAGCACTTCAACATCCGTCACCCCGGACGTTAGCGACAATGAGCCAG
ACCATTATCGATACTCTGACACCACTGACTCTGATCCGGAAAATGAACCTTTTGATGAAG
AGCAGCACACGCAAATCACAAAAGTGTGAACTCTTTTTAAACAGGAAAAGAAGAAATTAT
ACACGAAAAAAGGAGAAAACTTGAATATAAACTCAAAAGAAGAACCTTTGTCCCTTCCCT
CCCCCAGACGGCAATAGAATATCATCATGTCAAATGCCAATTTTAGGGAAAAAAAGATAA
ATATCCTGACCAATATATTGTTTTTATTTCTTTTTTTCTTTGGCACGGCCATGTACCATG
TGCGAGGTATTGACACTGTTGCCCCATGGGAAAAGGTGCTGTAGCTATAAAAATGTGTTT
ATATATATATACATACATATATGTATATACATATATACATGCATATATAAACAAACTTTT
TTGTGTCAAAGACAATGGAAAgagtacc
>NODE_270_length_753_cov_4.050465
TGATCCTGCTCTAGGCTCTGGAAAAAAAAGACAATGATGCAAAAGATAAAACAAAGAAAA
GCAACTACATCCTCACTGTGTGTTGGAGTCTTTGTGTGCACACAGCTACTCATCTGTGAG
TGCTCTGCTGGAGCTTTGCTCGAGTGCTGTCAACGTCTGCTCGCTGTGATATGTGTATGA
TTGAGAGTGTCGAGTATGTATGTGTGTCTTGTCTGTGTTCTTGTCAGCGGCTGCCGCAGG
CACTCATGCGTCGCCTCCGCACCACGACACACACCAGACACTGTTCTCTTGTTCCCCAGA
TCTTCTTCTGACCTTTCCACCTTCCTCTCCCCCTCCCACACTAACACACACACACAACAC
TCTACTGAATCCATGTTTTTCCCTTCTAGCTGGACAGCTCTCAGTCCCTGCTCTGTCTCT
CTGCCATCCTCCACTGTCCCGCATTCCTCTCTCTCTCACTCTCCCTCTCTTTCTTACTCT
CTCTCTCTGGCTCAGACCCCGAGGCAGCTTGTTAGTGGGGAACTAAATATTGATTTGGCG
GGCCTGTCGATGCCGGGAGAATGAGCTAGTGTCCACCAGAGACCTCGGCACCGGCAGCCT
GCTATCGACGTTTTCCGTGGGCAGAACAGGGGTGGTGGAGGGGGGGCTGGAGCTGGTGTG
CAGAGTGGAGGAGGAGAAGAGCGGAGTATGACAAGGCTGAGACTCGCCCCCAGGTCCCTG
TGGGGACCGCTGGGACCACCGCAGTCATCCCCCCTTCACTGAAACAGACTTTTTCTATCC
CCTTTCAAGTCCATCTTGTTTTGTTTTTTGTTTATTTATTTATTTATAATTTCTCCTCTC
CTCTCCATCTGGCGGTTTCCtctcactgttggatttttaaaagcatattgtcatatc
>NODE_271_length_472_cov_8.033898
GATAACGCAAGCAGCCTACTGTGAATGTCTGTAATCAAAACGACCATCATTTCCGACGCA
CTGTGTGTCTGTCCCCTCAGCCAGACTGTGTGGAGGTCTTGTTTTTAGTTTCTAATCACA
AAATGCCCACCAGTTTGCGACCGGCGTTCGTCCGCCCTCTCCTTCCCCTGCCTGTGTTTG
CAGGTTTGCATCTGAATCAGGGGGCCGGTGGGGGCCCGAGCGCTCTCGGCCACGTGGACC
AGATTGATGTCATTGTCTCGGCACACTGACCTTTGCTGTAATACCCACGGCAGACATCAC
AAACTCTCACATCAATTTAGCCCAATTGGATGTGGCATGTCTTGGCTAACTCAATTTGTG
GAGAAATGCACCTGTCTCTGCCTTCCCTCCCTATAGATTTACTCAAGGGGAGGGGGGAGG
AGGCGGAGGTATTGCAGGGAAGAGAAAGAGAGAGCGAGGGGAGGGTTTCGGAGTGGAGTT
GGCTGCTGATCCGCTACCCTCCTCCCTCCTCCGCCCTCCTCCTCCTCCTCTTCACCCCCC
CAAAAACACTCACCCACATGCATATAAACACCGTACACCAACTTCTCCCTTTTTCTCTTT
CTCTCAGCTCTTTTCc
>NODE_272_length_734_cov_12.629428
TGTACCAAAACCTCCCACATCTCCCCCAAAACCAGATGGAACAAGGCAGAGTAACCGCAA
AAAGCAGCAGACTCTAGAGATTCTCCCTTTCTTGAGTTATGAATTCACCATATGCTGTGC
AAAATTATACTTGTGAATCTAAAGGCTGAGGTTTGTTTGTGAGAAGCTCTACGAGAATAA
ACACTGCAATCCTATAAGACCTCAATCAATCTTATCGGGTAGTAGGCTGGATTTGCATGA
TAAAAACAATCAAATTTGTGGTTTTGAGAGATGATTGCTCATGGTATCCGGCACCAACTG
CTTTTCACAGCTAATGCTAATGCATTATCCACAACTGCAAGAGCAGCATCACACACTGGC
TTCGGAATCCATTAATAGTATATTCCTATTGAAAAAGAAATCTCAAGCACCATAATGTTA
CTCCATCAGCTTATCCTGTTTCAGCAAAGCAACACTGTGCACTGAAAATACACCATCACT
GACAGAGAGAGCCTAATCCAGTGATTGGTTTTACCTTATCACACAACTTAAGGAGTGTAC
ACTTCTAAGCTGACGGATTGAACCTCTGTTCGATACAGGTTTGCAAAACTGAATCTGTTG
AGCCTCCAAGATTTGATATGGGTATTTAAAGCTCTGCGCGGCATTAACCGCAGAGCACAA
CAAATAGCCTGCCTTTTAACAGGGCTAGGGAATCCCGGGGCCAGTTGGGATGCAAATTGA
AATGATCCAAGAGTGGATTGAGAAGGTGAGGGTGGGCTTGGATGGGGCTGTGGAGGGTGG
ATGTGGGAGTGGTGAGGAAAGACGGCTGTAGGAATGTGGGAATGAGACGAGGTGGTATGA
GGCTTGCGGTGAGGGCTGGCAAGGTTTGGAGGAgttag
>NODE_275_length_614_cov_10.905538
TTTACCAAAAGCCAGATGCACAAGACAGGATAAAGGGACAGCAACAGAGCGAGGCATTTA
ATGCACGGCACCGAAGCCATAACACTAAGTAGATGCTGCCCACTTAAATCTTTACATTCT
TCATTCACTTTAGCTCACCAAACACGACAGTCCCCATAGGCGAGTAATGAATAATCATTA
GCAAAAGGTCCACAAATTATTGATGTAAAATAAGCAATGATTCTTTTTTTTGTTTCGCAA
TTTATTGCCATTAACAAGTAACTTGCAATCCAATAAATGTCAGCATGGCTTTCAGTTAAT
TAAAGGGAAAGATATTATACAGTAATGCAGGGTGGCGTTTATATCTCGATTTCCACAGAC
TGCAATTTACTGCTGAGCCTTTATTTGAAGGGACCCACAAATAATGGCTATTAAGCCGTC
AGGGGATGGACAGGGGATCACATTAATGAAATTAGATAAGGCGGAATGGTGATCTACACA
GCCTGGACTCTGGAGACACACAAACCCGCACAGACATGCCGCACATGAGCATGACAAATT
AGGACTGCATGCTGTTTAGTTTCCTTTTTCCGTTTCGTTTTTATTCCCCTGACCTGCTCG
GCTTGTGCGTCTCCATTTTCTTCCGTCTTGGCTTCACCTTTTCTGCACTTTGTCCCAGCG
CCAAGCAGAGAGCCCGGCTAGGTGTTCAACATGAGGGCCTGTCAGCTCATCAGGGAAAGT
TTCCCTGTTTGTCCTGAGCACTGCAGGCAGCCAGTCAc
>NODE_276_length_660_cov_5.850000
TGTGTGTGTGTGTGTGTGAGTGTGTGAGGGTGAGTGTGTGTGTATGTTATGTGACAGCAG
ACCTCGCTAAGGACTAGCAATCACTCCATTCAGCATCTGCTGCCACACAGCTCATATTGT
CATTCCCCAGTTTAAAGGAACCTTGAGCGGCTTCAAAGATCTTTTCAAAGCCTTAATCCT
AATAGGTCGCGGTTTGTTCTGTCACATCAAAAGGGGGAGAGAGGCGGTGGGGGGAATAAT
GCATCGGGGCTGGCAGAGATTCTTAAGGGTGGAAGATTGGCAGAGGATTTGCAGTACGGG
GAGGACCGAAATCTGAAATATCGGACACAGAATGCCTGCTGTAATAGATATGAAATAGGT
CTTCTCAACAGCATGAAAGGCTGACATTTCCAGAAAGTTTGTCATGAGAAGGCCCTTTTA
TTCCCCTTCGTCTATCTGCGTTTGTACTGCCACCATGTCCATAGTGGAAATTCGCAAGTG
TCACTCTAACGGGTTATAGAATAAGATTGGACATTTAAGATTTTTTTTCCCACCTCTTCC
TTTTTTTTATTGAATGTTTAGAATTTCCACTGAGAGACCAATTGAGTCCGAGCCGTTTTA
GAATACTGCCTTCTGCATGGCACTCAAGGTTAAAATCCACCTCCAGCACTTGTTTCCTGG
ATTTGTTATATAGCAGGTGAATGAAATATATTTCTTTACCATTTCCCGGCATTACAATAT
CTCATTGCGCGTATATAGTGCATGCATTACAAATATCATTGGAGGAATTTCCGAGATAAG
AATGCTTTCTTGATAAGCAGatat
>NODE_277_length_467_cov_1.959315
CTCGGACCGTGACCTTCAGCACGCACTGGAGCGGTTTGCAGCTGAGTGTGAAGCGGCCGG
GATGCGGATCAGCACCTCCAAGTCCGAGGCCATGGTTCTCTGCCGGAAACCGGTGGATTG
CTCCCTCCGGGTGGAGGGGGAGTTGCTTCCACAAGCGAGGGAGTTCAAGTATCTCGTGAT
CTTGTTCGCGAGTGATGGTAAAACGGAGCGTGAGATGGACAGGCGGTTTGGCGCGGCGGC
TGCAGTAATGCGTGCGCTGTACCGGACCGTCGTGGTGAAGAGGGAGCTGAGCCGTAAGGC
GAAGCTCTCAATTGACCAGTCCATCTACGTTCCCACCCTCACCTATGGTCACGAGCTGTG
GGTAGTGACCGAAAGAACGACATCGCGGGTACAAGCGGCCGAAATGAGCTTCCTCCGCAT
GGTGGCTGGGCTCAGCCTTAGAGATAGGGTGAGGAGCTCAGACATCCGGAGGGAGCTCGG
AGTAGAGCCGCTGCTCCTTCACGTCGAAAGGAGCCAGTTGAGGTGGTTTGGACATCTGAT
TCGGATGCCTCCGGGGAGACTTCCTTTGGAGGTTTTCCCAGCACGTCCGCCTGGGAGGAG
ACCCCTGGGCa
>NODE_278_length_636_cov_7.591195
TAAACCAGCTGTGTGGCCAGGAGGATGAGCGCCAGCAGGAGCATGAAGCCCAACGAATCA
TTCGCCCTGAAGGAACGGTGCTGGAAGGTGCACTGGTCCTCCTCCCGGATGAAAGAGTAC
GTCCCTACGTCTAGCACCGGCGGGAACGCCATCGCCACCGACAGCGTCCACACCATGCAG
ATGACGGCCAAACACGTCCAGAAAGTCAGCCTCTTGGTGTAGAAACGGTGGTGTGCGATG
GCCAGGTAGCGCGTGACGCTGACGCAGAAGAGCATGAACGCCGTGTGGAAACAGGAGAGC
ACACCCAGGAAGGCGATCACCTTGCAGGTCAGTGTGCCATAGGTCCAGGCAGATCCATTC
TTGACCGAGGTGAAGACAAAGGGGAAGCAGATGGCGGAGCGCAGGATATCAGAGGCGCAC
AGATCCAGCAGGAAATAGTAGGGCGCTCGGTGCAGGCTCTTGTCTTTGACCAGCAGGATG
GAGATCAGGAGGTTTCCGACCACGCCGACTCCGATGATGAAACCCAGAGAGGTCAGTTTG
AGGAACGTGGCGAGAGGAGAGACATTCTGCAAGATGGTGTGGTCCCCTGCATGGCTATAG
TTCGCCATAGATGGAGGAGGGATCATAAAGATAGCGGAACAGCTTCAGCCAAGTATCATG
ATCTAGAGGTGGCAGGGGGAGGCGTTAGATCCATTTGGCGGTGTGCTTTGAAGAGGTTTC
CAGGCATGTAGGCAACCTCTCCTCTAAGGCATCCTTTGTTCCTTTGTCTCATCACACCTA
>NODE_279_length_523_cov_7.692161
GTCACCTATACATGTAATATAAATGCAATCTCACTTTTTCTCTGTGATAAATATCCGCCA
TCTCGGAGGGGCAGACACAGCCTGACACACATGCGAACGCACACACTCTCACTTTTGAAT
ACAGCACCGCACAGACAGTCAATAACAGAATGGGGTGTGAGATTAAGCCTAAGCCCACCT
TCTTTTCATGTGGCAGAGCAGCCGCTGCCCCGAGATCTGGCACCAGATGGCGCTGTGCCG
GTCGGTGCCAGGAGATAATCGGGACAGATCGGGCCGCATTACTACCCATTATCTTCTAAT
TATTCTTGTGTGGAGCGCTGATCCTGCCGTTTGTGTAAGTGGATGGCACAGAGAGCCTGT
CGCCCCCGGCAGCACGAAAATCCTCCCCACTTCCCTCACCCCCTCTGGGGATGGAAGGAG
AGATCAGCCCGGGGAGGGAAAAGGAAGGAGGAGCTGGTTGGGTAAGGCAGCCAACCTGAT
AGACGGGAGAGACGCCTTTGTGGCGCGCAAAACCGCCATTAATTTTTTTTAAATAAAGCC
ACATAAGAACGAGGAGATCCCGGCGACCTTTGACCTCCGCGTCGGTGTCACGCGCAGCAA
AGTCCTcttcctcggcagcgacggcagcgtcttcctcctctgatgactctataaaagcag
cataagg
>NODE_280_length_758_cov_14.915567
TCTAGCTAGTCAAGTGTAGCACCGAGTCAAAAAGCCTCCTATCAAAAATGGATAAAAATA
TCCTTCACTGTATTGACCAACAGGCAGAAAACTACATCACAATTTCTGAAATAAAACGGA
CACTTTTATACGAGCATATGGGCCGTTGAAAATCAGAAAACTGTGAATCCCTAGCTATGC
ATTACGCACCGCTGTCTGTGAAATATGTATATTTATGAAAACAACTGGTAAAACTAGCGC
AACAGTACAATGCCGACGTCAAACAAAAGCTCGTCAGTAATGTTTTATACAAATCCACTG
ATATAATAATTATACTATCCCCAGTCCTTAGTGGAGGTTGATTGTTCTTGCTGTGAGCTA
ACACACTTAATTGTAGTATGCAAATGAGAGCAATTACAAAGCTTTTAGGTGAAGAGATGA
CAGCTGAGGTTGGTTCTATTGGGGGCCTCACCCAAACAGTTGTCATGGAAACCACATAGA
GTAACGCAACTGTCAAACGGATATAATCTCATGATATGTCCAGAAATTGCCTCCTCTCTA
CTTTGTGCTCGCAAAACCGATCCATATGAAAGGGAGATTCTTTGATTACTGAACAAATTG
TCAATTTGTGTTTTGCAAAGGGAAAGAGGGCTCATTTGAGGAAAAAGAAATGTTGGAATG
GATTCAATTTCCAAACCAACACTTCATAAAAATGTAAAATATGCTCACGCACATAGTCCG
AAATGCTTTGAGCATTTTTTTGTAGTGTCAGTAATTAGTCACGTGTGGCTAAAAGGAATT
TACGACAATTATTTTTATAGTAGTCATTCGGCACACACATCTTTTGTGCTGTGAAGTCGG
TGGCTTGAACAAACATGCCTTCACTTAACATCTGTTCTAAGTAAGCAATAGTCTAtgtgc
ta
>NODE_281_length_311_cov_1.202572
ATAACTAACTTTAGAACGGCTGGAAGAATTATCATTAACATGAACAAACTGGAATCTAAG
TCTAATAACATAATAATAATATAATATAATAACTTTATTTATATAGCACCTTTAAGAAGA
GTGATTCACAAAGTGCTTTGACAATCAAACATATAAACATAAAAATCAAGACAGACATGA
GGAGACTAAGTAAAGCAGGCAATAAAATAGTACCAAAAATGATAAAACAAATTAGTGAAT
ATTAAGCAAGAGGGTGGTGAAAGCAAAGTTAAAATCGAATTAAGAAATAAAAGTGACCTC
ACACAGGATTAAAAGAGAGCACATAAAAAATAGACagaacataataatacggaataaaat
aacaattaaataaaaataataataataagtaaataaatagaatactaaaaataagtaaaa
ataagtaaggatgacatcacaccatccctaggcag
>NODE_282_length_862_cov_8.211137
AGTCAGCAAACATTTAGCACACGCAGCCGCACTACACGGGGAAATTATTATTGTCAGAAT
AATAATGGTTTAGCATAATTTATTACAGGTCCACCAAATAAGCAGGGGCTAGATGTTATT
AGACAGATGGATGGGAAGGCTTGGCAGACATCCACTGAGGCTCAGGCAGGCAAAGGCCCT
CAACGTGAACGTGACGAGGAGGAAGGGGTGGAGGTGGGGGTGTGTGAAATAAACGGGAGG
TATGGTGGGGGGGCATCCTCCAAACCAATCAGAAAGCTGGCAGTTCAATTACAAAGAAAT
AAAGGGACATTCATCATTCAATTAGGCACCTGTCAGGGCTCACAAAGGAAGAAAACTTCT
AACCTGGTACTCCAGGGAGAAGATGCTCAGAAGAGTGGACTGCGAGTGACTGGAACAAAT
AAAAGAAGGACAAAGTTAATTACCAGAGTGCATTGCACAGAGACAAAGGGAGAGGGGAGC
TTCAAAGCTGGGGCCAGCTGCCCTGTAATCTAAAAGAACATGAAAACAAGTGTGGCAAAG
TTGTTCCAGATGAACACCTCTGACAAAGGATTCCTGCCACGATGGTGTGGGGGAAGAAGA
AAGGAGGAGGTTGTGTGTGGTATGAGAGATGAGAAAAATATAGCCTGTTTTTTCCCCCTT
TTTCAGTCATTTATAGATAGCATCACCTTCAATCTTCTGTGTTCAGACAAACTGCTGAAA
CCTAAACTGTTCCTAATTGAAGTTGTTGCTGTTGTAGAACTACACAAAAAGAAGAACATT
TATTCAAAACATGACAAAATTGCAGATAAATTGAAGACATTAATGTGTGTCAAGTGTAAC
TTTAGCGGAAAATGTACCACTCACTGGAAATGATCCCACCCTGGTTTGAACTCTTTGCAT
AGCGGATGACCACAGTGAGTGTCCGTATTTGtttgtatgacaaacttttccttctttttt
cgtcagtgctagcatatgggccgttctggagcccctcgctgcaaat
>NODE_283_length_295_cov_9.874577
CTCTGCCTCATTGTGTGTGACACCCCTCCTCTCCTCTCACTTTCTGTCCCTCCTCATCCC
CCCTCTCCCCCCCCCCCTCTCTCTGCATGCCCACAGCCCAGCAGTAATTCTGTGTTTATC
AACTCTTTATTATGGCCCCTCGCATCATCATTTACAATGGTAGCATCTGCTCATTGCCTA
GCCCGAGCATGGGGCAAATTGCTTTTATAGGGAAAAAACAGCCAGTGAGAGGACTCACAC
ACTCACAAATATACACACACACAGCAGCGGCTGCGCACAAATCAAGAAACCGAGCCCCGG
CCTATTTACAGCGGTTGTTAACTCTCCTGGCAGAATCACACACAAACACACAAACACTTC
ACTTCTTCTAACAGGATCAAATGATTAGCTGGCCACCATCGGCGAATCAAAATGAGTCCC
aaacccaatgagggagcag
>NODE_284_length_532_cov_14.278195
AAAACAAACAAAAAAAACCCCCCCCACCTAACGGGGGGTTTCATTTTAAAGTTTTTTTTA
GGGGGACAAAAAAATAAAAAAATCAACAAATTCCGTGTTTGGTGCAAAAAAAACCCTAAA
AAATCCAAACAACAGATGCAGCGAGAGCTTTGGTTCTAATGTTAGGGCTTGTAGGGACGT
ATAGCAACATGTTTCCATTAAACGCGGCGGTTCTAAGAATAGGCCGCGGCACATAAAGAG
AAAATTTACAAGGGTGTCAGTCAACAATTTAATAAATTGAAAATCCATTTATCTGAATAC
AGAGTTCTGCCCTTCACTCCACTGCCTTTCCCTAACAGATGGTGTTGTGGGTGCTTATGT
CCAATTTGATTTGAACCAAACCCTCAGCCAATTTTTACACTGGCATGAAATCTCAGCGAG
CCAGATCCACACACTGGCAGTCAGAAATAGCAGCGGAGAGGGCGCGACATTGTGAAAGAA
CGATGAAGGGCAAAATCTGGAGCGACATTCGAGAAAGTCGCAGAAAAACTTTCCTTGTTG
TTTCGTTTTGTGTCGGTTTTTTTCTTTCCTTTCTTTCTTTCtttctttccatccccgccc
cctcctcctcctcctcctcctcatcctcctccccccctcctcccctcaccctcgtcttcc
tcttgcatgttgtttg
>NODE_285_length_145_cov_15.324138
AGGGGGTCGCTGTAAAGCTCACGGCCGAGGCCGCGAGCCACCTTCGCCCCCGGACCCTTC
CTGGCCGACCCAGAGCCGGTCGCGGCGCACCGCCGCGGAGGAAATGCGCCCGGCGGGGGA
CGGCCGGCGCCGGGGAGAGGTCCCGCGAGGGGATCCTCCCGCACCGAGCGGCCGCCCCTG
GCCCGCCGAGTTGAATCCCCCGGGCGGACTGCGCGGACCCCACCCGTTTACCTCTTAACG
GTTTCACGCCCTCTTGAACTCTCTCTTCAAAGTTCTTTTCAACTTTCCC
>NODE_286_length_290_cov_1.717241
AACACCAGTGCTGTGTGTTTAATAATACTGCTGTTAGAAAAGCCATTTGTTCTCATTTGA
GCAGCAAGTCTCATTTGGTTGGATGGAGTAGCTCTCCACCTCACCAATCCTCCTGACACA
ACAGGGAATACCAGGCAAATGAAGGGTAGAAATAGCAATATTTCTACTATCTCGTTGCTC
AGATCTCCCTGAGTTTGTGTTGTATTATAGGAGGAAAATATATTGAGAGAATATATTCGA
GACATTATGGGAAAACAGATTCAAACAAATTTTTCTTCCATCAGGCACAGTTTATCCATG
TGTACCAACTTCTTAGTAATGTGTACATGCAGTTATGATAAAACATTGGTTACATAATCT
GAAATAGattcatctttgtagctgcagagcaaaaagcttaatgtataaaaagtcagtatt
aacagatacagtca
>NODE_287_length_462_cov_5.848485
GGAAAGAAATGTTTCACAGAGTGTCTCACCCTGCAGAGAAAATAAGAAATAACCATAACT
CCTTCCACTGCCAACCTGCCCTGCATGACCCCTGTTTTAAGTGGGTAGCAGGTAATTGCT
GAGGCGGTGTTACCCATCAGCCTACAAGTCCATGTGTGCCTTATGTGTCATCTCTATTTA
TTATATTCTGCACGCTCCCTGGGCCTTGGTAATCAATTTCACAAGGATACAGGGCTGATA
TCAGCTGCCGTGCACATTATGAGGCGAGCCCTCCTCTTATCAAGTGCAGAATTGCCGGCT
AGAGGTCATGAACAGATAAACAGGGATGTAACACAACTCCCCCACTCACCTGCCCCCCAG
TGAACACAAAGGTGGGAAGGTGATGTTGTGAGGGGGGTACAAAGAACAAAACACCCAGCA
AGGAAAAGGTTGTGACCCTTGTAAGGTGCCTCTTGTTACGCCCGACCTTCAGAATTTCAT
CATCAGTGCTTCTGTCTGCTTAATAATTCGGAAGCTCCCGTCTCATCTCTCTCTTGAGTC
AGCGTATGTGGGTGTGTGCATGTTTGTGTGCGGTGGGGTTATGAGGCCTGCAGACACCCT
CTCtct
>NODE_289_length_523_cov_6.531549
ATAAGCTGCCTTATCTCATTAGGTTCCACATCAAAGTTAATCAGAGATGGGAATAGTAAT
TGGCCGACTAGACAATGCCACAGATCATGGGGCTTTTGTAGTGTATGTCATCTCCAAAAC
ATCAGCAGACTGGGGCTGGAAGATAGGGTGCATCTGCTGGAGAGAGGAGGAAAGAGGAGT
GTGTGTTGAGGGGGGGTGGTGTTGGTGGGAGTGAGAGCTGGGAGTGAGTGTGCATGATGA
GGAGCAGGGGGTGAGAGAGCCTGAGAGAGAGAGAGCGGGAGAGAGAGAGAGAGAGAGAGG
GGATGAGAGGGGAAAGGAGTAATGGCAGAGGCATAACAAGCAAGCTGCTCAGAATTAATG
AGCTTACTCAATAAGAAAAGAATAACCAATCAGTGTGTGTTGGGCAAATATAATTTGGGA
ATAATTGCTTGATTGCTTTTCTATAGTAGGCTGATTTGACCACACACAAGAACTGAGAAT
TAAGATGTCAAGACAAGAATTAATTTGGCAAGCGAGGGCACACAAATGTTCCTCTCGCTC
CCCACTCAGGCAGCTTGGAAGGCAGCAGAGCCGTGAGTTGGAGCGCACTAATGATGAAAA
CACAGTGGTAGATTGCGTATTCATTTCCCTGTCTCTATTTTACATAAAGAGAGCCatggc
taatgcc
>NODE_290_length_669_cov_9.028400
GTTCTTCAGATGACTGCCTTCCTGGAAAACTGTTTAACACATTACTGAAAGTTACTCCTG
CACAATTAGAAAAGCTAGAATCAAGTCAGTCAATGTGCACACAGTTAATAAACTGCAGCT
GATGGGACTGACGGATGTTTCACAGATTATCTGGATTTCTGCTTTGTTCGCTGCCCTCAT
GACTCCCACACAGTTAAGTCTTTGCTGTAGCAAACATGAGCTCCACATAGACCGAGGTGG
CTTTAACATAAAGGCCAGAATCACTGGGCAACATTTCACAGACTAGTGGTCAGGGGTGCG
TTCAATGGTCAAAGCCTAAGATCCAAGTAGCGGTAATTTCACTAAAAGCTTTTTAGGGCC
TTGAAGAACACGCTTTACCCATTGAACGTAGCTCCTCTTCCCTATGTAGGAGATGGAGGG
TGGAAAGAAATCTTACCCATCATACAAACCCATTATACCAACCATATACTGAGCTGTGGT
AGTAGGGTGTAGATGTATCATAACCATCATCATCTGCCAGCCAGCTCTGGCCAATAGCCA
TCACAGATTGGCGGCTGCAGTGGCAATGAGAACAACACACAGTTAATATACTGTTTAGCC
CCACATCGCCCCTCAGTTCATCCCCTGCTGTGACTACAAACTGTGATTCAGCAACTCTGG
TCTTGAAGAGCTGATTGCACTTATATACCAGAATGGTGTTATTGTGCTAGATGGCACCAT
TCAGTTGTCCAAAGAGACAGTACTGTGGAAGTATTCACTGTGGCATCACCACCAGCTTCA
CATATctctctactgtggtgaagctgaactaat
>NODE_291_length_938_cov_11.444563
TACCATATATCTTAATTAAGTTATAAATCAGGGCTGCAATTTTTGGACTACACTGTGTGA
AAACAAAGCTGAAAACCTTTTCATGCATTTGCTAAGAAACTTGGTTCAGGTCTTTGTGGA
AGTCCTGCTTGTCTTAAATTTGGAAGAGACACACACACCGCAGCAGGTGATTGAGAGGTA
GGATTCTTGGTCCGCACTGTGCTGGATTCGACAAGGATATTCCTTTAGAAACGCAACTAA
ATAGAGCTCTTTTTTTAATCCTGTGAAAGGCAACGGTGCTCCAGACATCCGATCAGTTTT
CAGCAGCACGCTGTTGCTATATGTGGTTCCAGTAAATTACATACAATATGAAAGGGCTGG
GCTCTCTGCAATGGACCTCAAACAATCTAAGAGAAAACACGGGTACATCGTCCGGTCGTA
GACGCTCACACACACATATGCACGCAGAAAATAAATTTAATGTTGTCACTTCCTTCAAAG
CTGTCAATGTCAGGAGAGACTGCTGGCAATTCAAAGTAATCGGGAAGCCACGAAACAAAA
ATAAATTTGGGGCTTGACACGCTGTTGGAAAAGAATAGCAATCAGCAAATTTAATGCATT
TCTGATGTATATTTAAGGCTCTGACACTAGGCCACAGATGTACATGTGTTGGGTTTCTAT
TTTGCAAAAGATATGGTTGGTGATAACCTATTATGGGACATCGTCAGCTTCCCCACTGCC
TCTGTCTCGGATAGGAAAAATTCCATCACTTGCTCTATCCAGGAGATGTAATATCGAAAC
AAATTATGGCTGGAATTGAAAAGTCACAAGCTTATTCTGTCTTGATCAAACCACTGCCAA
GAGGCTAAGTGCAGAGGTGGAGATACCCCCAAAATGCTTTTTATTGCATTATCATCAATG
ACATCTACAGCACTCTCAGTTCCCAGCTTCGGTAGTGGATATAAATATATATTTTTCAAG
CTGTAATCCAACACAGAGCAGACCAACAACCACCAACAGAGGAATCATTAACAATTAGGG
TTGTTGTTGTTTTACTAAAACAAATAAATCAAGCGCAGTTAATCAAAATcccctgttaca
ag
>NODE_292_length_796_cov_7.954774
ATGTGCTCAATTATATGTGTGCAATAATCTTTCAAGGTTGTTACTGCTGGGAAAAAGCAT
CCAGCCTGAGTCAGAGCCAGCACACAGAGCTGGAGTATAAACAGAACATCTACCAGAACT
CAGTGCATGTTTCTGTTCGCTGATGTGCGCAGACAAACATATACACACCTCCTCCCACTG
ATGTATGTATCTGATGAGTCGGGAGAGTCTTAACAGACGCAGAAGGCTGAGGATCTTGGT
GAAGCGGACGATTCGCAGGGCACGGGCTGTTTTATAAACCTCCGAGTCAAAGCCTTTCTC
CACTATTAAAAAGATATAATCCACTGGAATGGAGGAGAGGAAGTCCACGACGAACCAGCT
CTTCAGGTAATTCATCTTGATGACCTTGGGATCGAGGATGATCTCGGAGCTCTCCTCGTT
GACGATCCCCGTTCTGAAGTTCATGACCAGGTCAACCAAGAAGATGGTGTCCGAAGCCAC
GTTGAAGACCAGCCAGGTGGTGGTGGTCTGCTCTGAGAAGAAGGTTATTCCCACAGGAAT
GATGATTAGATTCCCCATCATCATGATGAGCATTATCAAGTCCCAGTAGAACCTGCAGAT
TGACACACACAAATCAGGAAGGCAAGAAGAAAAACATGTGAGTTAATGATAAAGAAAACA
GTCAAGAAAAAGGGTACACTGTATTAGATCCTACCACTACTACTTTATCCATACTGAGTG
TGTTAACACAAATACAGTGAACAGCTGAGGATGATAGGAAAGCTACTCATTTTGCATCTA
TTCCGGCATGAAAAGTATTTGGGAATGTGCAGTTTGACCTGATTATCACTACACAGAGGA
TCACCAAACTTACTGCAAGTCATCCTGAGGGCAAAGAGGAATGTCTGAAACTAtttacat
gacacccaatagttgtcacaccatttcactaacaagcaca
>NODE_293_length_516_cov_12.104651
TGTGCACAAACACCGTGCCCTTTTACCTATCAGAATGATTGTCCAGCCATTATGCGATTT
AATGGTAAAACACACATACTCTTAATCCGTCACTGCTAGGCTTACAGTCGACGGGAGGGA
GGAGAAAAAAAGAGAGAAAAGAACATAATTATCCAGTTTCTCATCTGTTTGCACAAATAG
GACAGAAAACCCCTCAAAAACTGCTCAACGCTATGGTAATTTGCCACAGAGAAACATTGG
AAAACAAATGTGTTCAGGAAATGTAGATGGGTTTTTAAGGTCTGAAAGCCACAGCTGCTT
GGCAAGCAGGAGCTGGCTCCTTTTGTCTTTTATCTTCTTCTGTAATGTGCACAGGTGCTG
CTTAATTCAATTGGAGAACGTTGCCATGGTTTTACATTAATATATTTCCATGTTACCATT
ACGACTGTTGTCATGGAGATGATAGGACCTATTTGAACTGAAAGCAGTGATGGTTTTATG
GGGGTACTGCTCTCTCTCCCTCCTCTCTCTCTTTTTTCTCTCTCACTTTCTCTTTCATTT
GGTTGCTCCATGTCAAGTCACATGGTATGCAGCCAGATTTAAGGCTTGACTTCACTGTTC
ATACCCCCCCCCCTTCtattttttttttcatactgattcgaactcagtattgctggaaca
>NODE_294_length_662_cov_7.583082
TGAATTATAGAATTGGGACGGACCTTTTGTTTACATTTAAGAAGTTATTTGTTAGAATGT
AGCGTTAAATCCATACAAAGACTAGAATAACTGGATTAATATCTGAATTGAGTGCTGGAT
GGCTGCATGCCTACAGCTTTTTTAGAAGGGTTTAACAGGGAGGCAGGGCTGTGAAAAAGG
GGTTTGAGTAAAACCTTGGATGAATAATAGACTGCTTCCCAAGCAGCAGCACTCTTGGTG
GTAGGAGGTTAATATTCTCACATGTCATTAGGTCTGCTGGCTCGACTGATGGCTCATTGA
ATCAGGCAGCAAATGATTTCCTCATGCTGCAGAGGACAGAGCACTTCAAAGGGAAGGGGC
TGAGGTCAGGACAGCACTCTGCTTTGATTAATGACCGGGGCTCAGCAGAGGTTGCCTGTA
GGTAAGAATGTGACGGTGAATTGGATGTGAAGGGGACCGACTTTTAAGCTAGATTTGACC
CACCTCCAGAAAAACTTGCAGATACCATCACACAGGTTGGGTTGATGGGTTGTGACTGAA
AAGCTTGCTGGCCCTCTGGCTTATACAATCATAAAAATGAAACTTGCTGGCTGACAGGCT
TACCGGACATCATGGTAGTATTAAATCAGTTTATACTTAAATAAAGAATACAGATATCAC
TGCTATTGCCTCTAACTGTAAGTCTTAAGGTGAATTTTCTGCTTTTGGAGCATCTAGTTA
CGTTCTCAGTTGAATGACGTGCAGTTTTTAAGGCAAGTTCAGCCTTTATAGCATCTTATT
AGGTGATACTCAAATATTGCTAActt
>NODE_296_length_762_cov_17.250656
ATCACTTTTGACCCAGGTGATAGATGGGCACAGCAGCAGTTCAGCTCTTTTTGCTTCCGA
ATGCAAGTCCAAGTCTAAAATGAAATAGGAGCAGGCAGGAACATTACCTGCATATGCGGT
CAAATTAATATGTTAAACTGTGGAGTGGAAGCTAATGAAGTCACTTTGTGCTTTGCTTAA
AACACAGATAAGTACACACTGCACATGCTCTGTCACTGAGCCATATAGATGTGGAATATA
TCTCAGTGAAAGATCGCTTTGTATTTTTCCTTATTGTATGTGGAACATGGCTGCAGTATT
GTTCAAGCTTTAAAAGTTTGCGTGAGAAAAGTTGTGCTCTGAAAGAGAACAAGGATAAAA
AATTAAGTTCTGATTACAATTACGGGACGTGACACTTAGCTGATTTCAAATCAGCGAGGC
CAAATTTCACAAAGCCTGTCAATGGTGGCAGCAAGCTCGCCAGATCCCTCCCCAATCAAA
AGTTTGCTCTATATAATTTTACGCAATCAGATTTCTCCACAGTCATCCAGTGCAATCAGG
TAATCAGAGGGGAGCATTAACAAGACAAATGGGGTTTAAAAAGTGGGTGCACTCTGTTTG
CAGGAACTTCCTATGGAGAAGCCCCCTCCTCTCCTTGATTACTCCTATCACCCTCATACA
GCGCAACATCCCCTGCTAAATAGCTTTCTACTACAGTACAGGCAGTATGTGCAGTAGGAA
CAAATGTGATTGACTTTACACGTAAAATGTGACAGGTAAATTAACCTCTTAAGGCTATTT
ATGTCAAGTGACTAACTGCCCAAACTTCACTAAATCAGCCATATTGTATACAGTCAGTAG
CACCGCTGCCTTTTTCCACACCATTCATTATCGGTGAAATACTGTGATGCAGATTGCACA
GTCAGg
>NODE_297_length_551_cov_15.068966
TAGTCCTCAGCCAAGGCATTTTGCTACTCAGCAAAAGCTAATGTTGAGGAGTGGAACAGC
GTTCACAATTACCATAATAAAGGTGAGCAGGGGGAGAATAAATTGTGGAAAGAGAAACTT
CTGTGTGCATGACGAAAAATGTCCTCTATATGAATACAATGCGTACTTAGTCCTGAAATC
ACAGAACAAATGCATCAAATAAATACTTTATTCACGTGGAGCTAATTTCACCCCTCCATT
TTGATCACGTCATTCCCTCTGGAAAATTGCAATTAAGTTTGGAGAGATAAAACATGCCAA
CTACTCTGCATTTCAAGGCTTGATTGGCCTATCAGCTAGTCAGTATGCTGCCATGGTTTT
CATCACTGTTAATTGATCCTTTCTTTAATTAATCTGGAAAGGAAAGCCCATATCTCTATC
CTGTCTGATCGTCCCCTCTGTCTGTCATAACACAATAAAGGCCCTATCCTACTGCTAGTA
ACTCTGCCTTAGCTTCTCCCTCTGGCTCTCGGCCAAATGGACTATTTATGGTGCACCTAT
CTAACGACAAGCCTGCTGTATGGAGTTCAATGGCTGGGTTCATTAACAGTGCTTTACCCG
GCTACTTCTAATTTGCATGCAGTGACACCTTGCTTTTAATATGGATGTGAAGGTTAGTGG
TAGGCCACGGCattttttcaactaccaatagtcta
>NODE_298_length_352_cov_1.193182
CTCTCATCTGGACCCTTCCCTTTTTCAGCCTCCAATCCTCCTATAGCAACTCCCAGCGGT
GGGACAGCCGGTATCCTCAGAAGGCTATTCGGCTCTACATGTCTCAACAGCCTCCTATCT
ACTTACCCCACAGAGGGCTGTTCGGGATGACTGGCTGGGAGTGAGGAGGGGGCGAATGGA
TTGTGTGCATTTGTGATTGTGCATGAGGACACAGCCAAGCAAGAGAGGCGACGGACGGCA
GTCAGGAGGAAAAAGGGAGAGCAAGGGAGGCGAGAGAAATGAGGTGGAGAGACAGAATAT
TTGAGAGATGAGGCGAGGGAAAGAGGTGTGTGTATGTGTTTGTGTGTGTGTGTGTGTGAG
AAACCGACAGCGTATATGTGAAATGAGGTGCGTGTCTTTGTAAGAAATAGCAGGAACTCT
GCCAAATGGAATCTTGTGACTCTACGTGTGCTTGTTTGAAATAACACTGCACATGTGAGA
CGATGACAATGGTGAt
>NODE_299_length_626_cov_12.682109
ATTTACACTAAAGCTACTGCGCACAGATAGACGGGATTCTTGACAGTGTTTATGTGCTGT
GAGATCGCCACGGAGCAGCTTGGTAAAGGGGTCAGCTCTCTGCTCCGTAGGTTGCACATC
ACCCAACACGTTCTGGCTACATGCAGCCGGCTTGGAGCAGGCTCCCCCTGTCCCTGTAGA
GGTGTGTTGTAGTCTTAACAGCCCGGAGGTGATGGTTGTGGATCCCCGGAGGAGAAGCTA
ACTGTCCCGTGAACCCTGACTGCTCATTTCGGCCATCTAGTCTGCAGGAGAAGGCAACAG
AGACTGGCGTATGCTACAGATTTCCTCTGCTTATCCGGCTCCCAGTTTTTCCACCGTATT
TTCTCAGGCTGCTTGTCATTGCCTGGACTCGGATCCCGGAATCTTCATGATTTGCGGACA
CCATGCTCGTTTTTTAGCCGGGAAACCCTCTTTTCGTCCCGCATGTTTAGGACCAAACGA
TCGGGGCTCGTCCGGCGACTCTGGAGGAGCCGTGCGCCCGTGGAGGGCGACGGGGAGGCG
GATAGAGGGACGCATGGCTCCGGGGGCTGCTGCATGGGCAAAGCGACAAAGGTGGCCAAG
TCCAACGCAGGGTCCGAGGCTGAATTGAAGGCGTTGACCCACTCGATACTGAAAAAGATC
AAAGAGAAACAATTAGAGGTGCTTTTGCAGGCGGTGGAGTCCAAGGGGGGTGCCCGAAGC
CCCTGCTTGCTCCTGCCCAGCAAAGTGGACGCCAAAGTGGGTCaacagtc
>NODE_300_length_754_cov_7.936339
ATCTCTTTCTCTCTCTCTCTCTCTCTCTCTCTCTCTCTCTGACATTCACTCAGTCCCTGC
AGTCTTATTGACCTTGGTTCTTTCTCATTTGCATCCACCATTTTTCATTCTTCGGAATAT
GGCGTTGGGGGACTTTTCCATCATTAAGTGAATTTACAGCGATTTCCTTATGTGTTTTCT
CCAAGGGATTGGGTTATGAGATGCACATTAAATATCCATTAATACCTCATTATCCCACTG
ATAAGATTACCATGATAATGAGGCAGAAATTCTAATTGTTTCACTTCTTGTTGTGCCACT
CATTTAATCATCCACCTGAAAGACAAGTACTGTGCGCCCCTACCTTGAAGACTGTAAACA
CGGACAGCGGGATAGAGCTCTCCCACTGCCAATGAGAGCCCTGCCCCCGCCAACAGCAGC
ACACACTGTTGCCTGGGTGCTGGCATGTGTGTGTACTCATGGCGTGTGTGGGCCATGAAG
TGGAAGCATTACGTACCAGGGGGTGCATCTACCACAGGTTGACTTTTTGGTCATGAGCCT
TGGACGCTCACTCCCACTCACACCTGCTAGCTCTTTTCCCCCTCCTCGGCATTCTTCCGC
CTTGTTAAGCCACGGCTTCCCAAATGGAGATGGAGGGACACTGTGCTGAGGACTTTGTGG
GAGGGTGGACAAAGCAGTAATTTGGTTGTGAATAATGCTAGGCCTAATCAACAGCACAAA
GTCATCGCCCTGGAGGCCAAGGCAGGGTGAGATATTACCATTAAACTCTGACCTTtggca
cagtggtatatgtgcctgtgggtcccagcatgaaatgtatgtgacctctctgtgttcaaa
gctcactgtctctgaacccccttctgcgagttgggggcttatttaatatttttgctta
>NODE_301_length_664_cov_16.137049
CTTGCGTGTATGTTTCTGTGTGTTTCAGTAAGTGTGTCACGTTGATTGTGTCTGCAAGAG
ACTGTGTGTGTGTTTGCATGCCCGCTGTTTGTATGCATTATTGTACGTGTTAGTGGAGGT
GGCTGGTGGCGGTGTACCAACTAGTCACGGACCTGGAGGATTAGATTTACCATTTCAAAG
ATGCCTGTGTTTCTAAAGTTTACACACATACATGCACACAGACACACTCATACAATCACC
CACCCACACACTGCTTCCCCAGCTTGTCAACGTGCAACGTGGGCTGTGGAGGCTTGTGCG
AACAGATGGGAGGAACCAGCATAAAATAAAGTTAAACTAGAACAGAATGACTATGCAAGT
GGCGTGGCCGCCCTTTGTTTGCTAGGAAGGTGATCCTCAGCAGCTGGGGATGATGGAACG
CATGATTAAAATTACCAGAGGGAATGATTAATATCTCCTTAAAGCACACACTTCCAGCAT
ATCAATCATCTCATTACACTGGAAAAGTTAATTGTGTGAGGGGAGGGTTGGGGCCCCTGA
ACCATGAAAAAGTAGCCCACCCCTCGACATGTTTACTTACACAACAGAACAGACCCAATA
ACTCCATGTGTTCTGTACTGTGTTTTGAGAGTTTTAACTGTTTCCACTGAAACAGGCCCC
TCTCAGCAGGGGACTTAACAGTAACTGGAATTTTTTTACGAACTGGCAAAACTTTGTTTG
CTGAGGAACAGTCAAAAGGTGTAGGCTGAGTGGTTATAAAGCATAAGTATGATGCTAAAC
AATACTAAAtgcacatttcaacaggaat
>NODE_302_length_428_cov_25.051401
TGTGTGGTTCGCTATCCTCCAGAGCCCCCGTTCCCTCCTCAAACCTTCGTCTTTCATTCA
ACGTCGAGTCCTTTCAAAACAAGGTGAAGTTCAGCAAAGTTTCTCTGCAGAGATGATCAA
ACAGTCACATCACTAATGGCGATGGGTGACAGGGCCAGTGAATACAGATCAGCTTTAATT
GTGGTGGGTCTTACTGCCACTGTCTGTCAATCTGAGCCTTTGAATTGGCGAAAATTTGCT
CTGTTCATTCTGTTAAATGATGTATCCAATTAAATGCTTTAGAATTCATGATCTTCAGTC
AAGGTTAAATGAAAGCAGTTACTCCTGTCAGTAAGGTGATTAAAAGCTGCCTACATCAGA
CACATTTTGTGCAAAAATTTAAATTTGGGACTAAAGCATGAATCTTTATTCATTATGTGC
AGTCCTGCTCTATAAATGTCCAGCACAGTCGCTCTTAATCACCTTGTTCATTTTAAATCT
CACTTTAGTCCTTTTTATTAAAAGGCATCCTGGTATTTAAATTACAGTGTTTTACATATT
CTGATTAAACTGAAGCTGATTCAAAGAACTTt
>NODE_303_length_298_cov_1.379195
GTGATGATGACTTAGCTTCCAAACTACCAACAACCCAATCCAACTGAGCACCTGTGGGAT
GCACTAAACAAGCCCCATCTACAGAGGCCCCACTCCAGAACCCACAACAACCAAAGGATC
TGCTGCTAAGACCTTGGTGCCAGACATTACAGGACACCTCCAGGGTGTATTAAGCAGGTG
GTCATAATGTTATGCCTGACCGGTGTATATGCCACCATTGCATGTCTTTAACTTTGTGTT
TTCTGTCTCCTGTAGTTGTGTTTCCTCCTCTCTGCAGTTATCGCTGTCACTGGCCTCACA
AGTGTcttaagtttttgttgttctttaatgcattgtttggttgtttcatctttgatatcc
tgttccctctcccctttagcctcaccccgaccagtcgaggcagatgtctgccctttctgt
gtctgcttctgctggaagtttc
>NODE_304_length_416_cov_4.795673
CATTAATAAAATTTCCCTGATAAATCAAAGTGCATATAGACGCAGTGCACGTAGTCCATC
TGAATGTTTCTTCAACGTTAGCCAAACGTTAGCCAGCCCCACGCAGCAGGCCAGTGAAGC
CACAAAACAGTTACCCATAGTATATAATATTATAGAAGAAGATAACAGTCATGAACATTA
TTAAATACAGTCAACACCAATGTTATATACAGTATCGCACTGCTAGGTCTGGCTTGGTCT
CATACAGTCCAACTCCAGCAGAAGGAAACCTTGGATAGCTCGCTACATAGTCACAACAGA
AATATGTGATCACAATACAATGACAAGTCTGAAGTGTTTTTTTTTCTAGATGCCATATGT
GTCAATACCCTAGGCCCTTTGTAAACCCTTCCCAGTAGTCGGACAATGGTCCAACATCAC
CTTGGTAGGTTTGATGGTTGGCGGGTGTGAGTTTGTTAAGTTGGTTTGAAGCTGCCTCTA
TTCCGAGTGAAACTTTGAATGAGTAAAGCCATCTCTTTCACAGATAAATGCCATTACAtg
caatccaagataaggcattg
>NODE_305_length_813_cov_11.469865
CTACACCAAAGACAGAGGAGGGAACAACCTCCTCGGCTCCACACATCCATCCTCTCGCCG
CAATCCGCCGCATCTCCCCACTTTTTAAAGTGAAAACAGCCATCGCTGAATATTTACCCG
TAACCTTACTTGTAGATGAGCCAGTGTTATTTGAATGGCAGTATGAAAACAGCACACTTC
CCTAAATGTCAATGTGTGCGAGTGAGCACGGCTGCAGACCCTTATGTGATGCCCAGTTGG
ACCACAGGGGGCACTGATGTGATATGTGAGAGAGAAACAGACAAGAGTGGAGAGAGAGTG
TGAGAGACAGACGAAAAGAGAGTGGGGGGGGGAAAGGGAGAGAGACAGAGAGGGAGGGAG
AGGAAGAGAGATGCAATGAGGCAAGGCTACAGGGATGAACGCAAAGCGTCTCTCTCCCTT
CATTTTTTCAATATCCCCTCCTCATGAAATTTCATTTGGATTGTAAATGTTCAGTAATTT
ACCATCATAAATGTGTAATGGGCCCCTGAATCCAATGACATTGTGCTGGCTAATCAACTC
ATTTGAAAATGAATATAGATCTATTAAAGGGAACTCAGCATTTCCCCTTTGTTGAGACTG
GCATGCTGTCAAACATGGGAACACTTCCTAAAAGGGGGCTTCTGGAGCGAGGGATCCTCA
TCGAGCATTGGGGGAAAATAATCTACTCATCAGATGTTTTGATCTTAAATAGAGATGATG
ACTTGAGATTAAGTGCTTGAGCTAAATTCTGATTTGTTTTGTCATTAGAAAACTGACATG
TAATCGACGTGAGAGAAATGGGGCTCATTTAAAACCTCATTCAAAAAACCAAAGTGGGGA
CAAGAACTTAATGACGCTTCATTTTCAGCTGGGAAAATGTGGCAAAATTAAATTCttgaa
ttttaaactgtttcccggtcccacggcgcgcagccacagattcctccagaaaacaca
>NODE_306_length_560_cov_7.539286
AACGCATCATCCACGTTGCCGATGCCACGTTGGGATTAGCTGTGTTGAATGACGCCTTGT
CACCGAGCAAAAGGGGGAAGCCGTGCCAAGCAGCCAAACAGTTTACAGGACCCTCCGCCC
CAAGTGGAACAAATAGAATGTAATTAAGGCGAGATGAGAGCATGGAGGAGGTGTAGTTAG
ACATGGATGCACACACGCTAACATTCGCAAACACGTTCGCTCTTTCCTGCCAATGCAAAT
GCTTCTTTGTTAGTTGTCTTTTATTACCCAGAGAGAGCAAAATACCTTCCTTTTTTTTTT
GCATATTATGGAATTTGTCATGTTCAGTTGGAGCTGTCATAGCTAGAACAGTGTGCGCTA
ATGTGTGTAATCTGCTTTGCAACACATCAATTATGATGGATATTGCTCCACCGCCATGCT
TCCAGGGTTTTTATACAAGCCTGCAGGGGAATCCGTCTTTTCTTGTTAGGCAACCTGTTT
AGTAAATAATGATCCACTTTGAGCCCGGCTGATGCCGTATAATGTGATGTGCGCGCCTGT
GTGCACGCGAGTATGGCGCGCGGTGGTGGCGCTTTGGTGCACAAGGATCAAGCCGACTAG
ATCAAAAAACACTTACGCGCAGGTTGGAATTCAATCATTCCTGTGCCGTGTGAAAACCCG
ACGTCACAGAGAAACCGAAGCTGCTTctgtgaggagcccatatg
>NODE_307_length_910_cov_7.341758
TCAACTTTGTTGTTGCTGCAGTTGGGCTTCGTGCCAGAGGAGAGAAGCCGGCTGTCAGCT
AAAAATGTACAGATTGTTAGAATACACTGCTTCTCCACCATTATTGATTTCATCCAAAAG
ACACTTTATAAAGTTTCTCTCGCCCTGCAGTTTCATCAGCGTTAGACGAGACATTATTCT
AGTTACATTTATAGTAATAGACAGATGAACACACCTTCGATTACATTCATATCTGTAAGC
AAATATTTGACACTTCATCCAGTGTTATGTCTTCTGATGGCAGGGAGCTGGGAGTTTATT
GTTATAGTTTACAGTTTTTTTGTTCATTCACCTACCTGTGCATCCATTAGAGCTTACACA
CAATTGCTGTGAACAATTGTAAGACGTGAGCCAACAGTCCTCGACGCTTCCTCGTGACAG
CATCAACACCCCTTTTTCCTGTGTCTCTCTGCTTCCCTCTCTCCTCAATGGCAAAGTCAA
AATGGCAAAGCCCTCCAATCACATTACTGTATACCCGGGAACATTTAAATGCTAATGTTA
TAAGCTCACATGCCTAATATGATAAGCTGACAAGCTTATTATAAGCTCTGAAGTTTTNNN
NNNNNNNCTCCCTCTCTCCTCAATGGCAAAGTCAAAATGGCAAAGCCCTCCAATCACATT
ACTGTATACCCGGGAACATTTAAATGCTAATGTTATAAGCTCACATGCCTAATATGATAA
GCTGACAAGCTTATTATAAGCTCTGAAGTTTTAAGAGTTTCTTCCATTAGTTATCACAGG
AGGCATTAAATTGCATCGCTGCACTGTGCCAGAAGGTATGGAGTTAAATTCTCCTGCAGA
AGAGATTATTTTGGCAGCTTTCTGACAGCACTATACAGTGGCAGGATTGTACATAATGGT
TTGTCAAGAGACAGGGAGTGGTTGCAGCTAGATGTGTATGCGTGTGCGCACATGTGTCTT
ATCTTCTGGTTTGTTCGGTATATGTGGCTATATAGAGGATAGTTTatttgatggagagct
gcaccacagctgcatttcctgtcatccttccact
>NODE_308_length_295_cov_1.016949
GGGACTAAGGGCCTGGCATTCATAATGGTCATAACCTCAGCCATAAGGGTGACCAACGCC
TCATGTGTGAGGCGGGTAGTTGAAGTTTTTAATAGCAAGCCATCAAGGATGCGTCGTACA
AGTCCAATCATTCTCTCCCACACTCCTCCCATGTGGGATGAATGTGGGGCATTGAATGTC
CAAGTACAACTTTCTTCCTGTAAGTAGTCTTTGATTTCTGAATCGTCAACATGGAGTTAA
TTCTAATTCTTTACAAGCCCCAATGAAGTTTGTGCCTTGGTCTGACCGTAGGTGTTTGAc
aggtcctctgattgacaggaatcgacgcaaggcgttaatgaaacttgaagttgacagtga
ctctatgacttctatgtgcacggccctggtactcagacaggtaagcagtactgcccacct
tttaaacaccaacggtcag
>NODE_309_length_532_cov_10.753759
GAGAGAGAGAGGCTGACAGCGGGGCTTGACATGGGCATTAAATCATGCCCCGAGGAATCC
TCCATCCACGGGCTCCTGACAGCCGCGCTGTCATCACGGCCAGGCCACTTCCTATGCCTC
TTGACAACACTGGAGCAGAATTAGTCAGAGCATCAGATGTAAATTGGCGCTGTTCAAGGA
TGATAATGAGCACCAAGATACATGTCGGTGTCACTGACGGGACGCCATCATGATTGGCTG
TCCCTCACACCGTGCTCTATTAGGTCTAATGGTATTCAGGCCAGGTATGGGCTGAAGGCG
GGAGCAGGGGGGAGCAGCAATGGACAGGGAGAAAGTTTTCTGTTGTGATCAGTTTGTTCC
ATCTGTGCGCATTGGTTTCTTTAAGACTGTGAGGCCAGAGAAGAGGGGGACACTGACACG
GGGTCCATGCAGCCCCTAGTTTCAGCTGTCCACTTGCTGACATGTTGTCTCTATCTCACA
GCCCCAAAGTTTGAAACATAAAGCAACAGTTACTACCTCATTTTTTCACGCTGCCATACG
CCACAAACAGCCTGAACGAGAGCGTTATTAGTCTGAACTCACAGCCACTTCCATAATTTT
TCCAGCCCATTCACTCAAAACTCCTACtagcttttcctctcggcgcagtatgtatgcatg
cggtgtgtacagctcg
>NODE_311_length_938_cov_9.568231
TGAAAAAGTCGGTCAGAAAACGTCGTCTCATTTAAATTCTCACCTTGAGCTCTCTAGTGA
CTGGTAATGGTCCGAGAGGAGCTGACGCTTTAAAAAAAGACGCACATCATCAAGGTGCAT
TCTCACTGTGCGCTGCCGTTTGGAGAGCCCGAACAATTAGGCGACATTGCAAAGAGGAAA
AAGAAAGAGCAGAAAACAGTGGCAACACTCTACAGCAGGCAGGAACAATCATAATTTAAA
CAGAGAAAACGCATGCAAGCCACGGCGCCTTACTTACTCTGTGCGCTGCGCCGAGTCTCC
GCAGTTTTAATTACGAGCCCTAATTTCCAAGTCGCACATAGTGTCAAAAAACCTGCGACT
ATTTCTCAGAGATTCCCTTTAACAAGTGGAAACTTAGTGTCCTCCTGCACCATTTTATAC
ATGATGAGCCGTCAGTAATGGGATTATTAAACAAAAACGTTTCAGGCGCTGGCGTTAACC
TTTTTTAATGCCTAATTAGGTTTTGCAAAGAAATAATTAGATTCTACAGTGCTTACACTG
CCTATATTTTCAAATGGCATCTGCAGCAAACACATCATCCTGCGACACTCGTTGCCAATA
ATCTGCGGATATATGCGCTACAGTAGCAGTCGGATGTAAGATTTTAAAACATGTTGGGAC
CAAATAAGGTGCACTTAAAGCTAAAATAATTATCCGGCGCAAGCTATAGGACAACCTGCA
CAAGGAGCATAGTCTGGGCAACTGCGCCCCCTTGTGGTGGATCTACCACTGCAGCAGGAG
AGCTTTCTTGGAAAGAATAGCAAATGAAGCTGCACGTTTTATATACGTCTGTCTTTCTTA
TTGTCTAATTACAGTATCAGAAAATTCAACATTATTTATCGAAGCAGCAAAGCGTTGAGA
CAAAGTGGAAGAAGAGAAGTTGGTTTGTTCTCCAGGCATGTGGGCGTTGACCTTTGCGCA
GGCGCAGTTTGTTCCTTAAACCGGGGCTATATGTGTGATGCGCAGGATGTGTGAGGCTTT
GCAGCAACGCCATTATTTTTTGTTATTAttattattatttatcaacatattccaggaaga
ac
>NODE_312_length_850_cov_15.543530
CACACTTCTGCTGAGGAGTGTTTTCTATTAGAGAGTTTTGCTCTTTTTCTTGACAAACAC
ATTTCTTTGTTCGCCATGAAATTCACTTCATTTGTCATATCATGTAGGAATCTGTGCCCA
GGACACAAAGAGCACACGCAAGGGGGATTATCTGCACACAGCATCTTGTGAATGAACCTA
GATGGAAAGTTGAGGTGAAATAATGATATAGTCAATCCCCCAAGATGGTTCTGTAAACAT
ATTTTATTCCTCAGGTCTTCTTCACTTTAGTAGTGATTTCAAATCCCAAGATGCCACCCA
AGGCACACCACTTTGCCTTAACTATGCAGTGAACAGTTGGAGAGCAAATAGCATGGGGCT
GTATATAAAAAATAAACCCAGTATGATAAAACTTGTCAAATGTGTTTCCATCACTCTCAT
CTTTTCTCCCCTTTTCTAATAGCTCGAAAGTGAAAAAAGCTTTAAGCAAAATGTTACATT
TCATCATTTTTCCATTCTTTAATTTTCACCACAAAGCCTGACATGTTTTAAGAGGTGCAA
CCTAATATTGCCTGAACTCCAGGACCTACCACAAAGATCTCTGGGTAAATGGGAGGGAAG
GAAGTGCACAGACAGGAGGACGGGCGTGGATGGAAAAGTGCGCAGTAACTTGGCTGCAGC
ACACCCTTAAGTAACAACACATGGCAGTGGAGGAATTCCACATTCACGGACACTCTACAT
GAGCAAGGATGGGAAAGACTGTCCAGGTTGCTTTGCACCAAGCGGCCAACCAGTTCCGAA
TGTGAAGCTGATAAGGCTCTGCCATACCTAATTCCTTTCCATGTTCTCATCCTGGGTAGG
CATCACAATGGGCATGATTCATGGGGGTAATTCCGCTAGCTACTGACTTGGCTCCTGTCT
GCATTTGGGAAGAATGTGACCTCACAATATGCCTCTTTCAGACCCATCCCTGTCTGACTT
CGACCAGCCTctccttgaagccctcttctgttag
>NODE_313_length_734_cov_6.918256
CTTTTAGTACAGAACAATAATAACAAAGACATTTTCAGGTGAAATTTAAGATAGGGTATG
GCTGCCAGTACTGTACTGCTGCAGTCTTTCTCTGTGCTGATGCGTCTTTGTCATGTCAGG
TTAAATAGCATCTGGAACACTGTGCTTAAAAGACCAATCAGTTTGTTGACTTAATAAATA
ATACAGTAATTCACATGTATAATTAAAGTCTTAACTAGTAAAATCACCATTAGTGATTAT
ATTTGAATATATAGACCTAATTTACTGTTGGACTGACAGACACTGCTGACACAAACAAAC
GTGACTAACCGTGAGAAAACAAGAAAGCTTTGTTTATGATATTTATTGCTACGTATAAAT
GTTTCTATTGACAACCTTGCTATTTCAATTTGACAGTGATTCTAGGATTTTCAATTAAAA
CTGAGCTTCAATTAACATGAAAATTAATTTTACTGACTGAGGTCATGTTTTATTTTTCCT
CTTTCAGCCACCATTCTGTCCTGTGGATGGATCATCTATTTAACTTATTACAACTCACGC
AACATTGGCCTCATCCTCACCCTCATCATCAACAGACTCTACAAGGATGGCTACATTCAC
ATCGGTGCGTTCATCAGGAGCTCTGTCACACAGTGATGAATAGCGAGAAGGAACGCTGCC
AAAGCTTTGAGTTGAAGGCGTTAACTCAGTCTGCTGAATATTTCATGATGAGTCAGGTTC
TCTCAGTGATTATCTCCACAGAGTCTGAACAGCAAAGTGCACCCAATAGCAGATTGAATT
TCTGTAGATAAATGGCACAGGAATTAATTTACAAAGCACCTTGAGGCCATAAATGCAAGT
GTAACTCTGGTGTTGTTATTTAGCGTGTGATTAGTTTc
>NODE_314_length_651_cov_10.334869
CTTATACACTTAAATTCTGGAGCCATAATGCATTGGACTTTGAGAGTTACCCCAAGGCTC
ACTAGCCGTGTGAGTCATTGACATACCAGTGACTCTGACTGCACAGTCAATTACCCATCT
ACCTTTCATGGGACAGGAGTAGAAGACAGGGAATGAGTTCATCCATGCATTCAACCTACA
GCAAGCCATGCCTCTATCGGAGGTGAAACCCATATGCAGAATGGAGAGACAAGAGGATAT
TGGGTTATTTTTTTTCCTATGTGGAGAATAAAGGTTAATAACAGTCCTTTCCTGTGTCAT
ATTTGACATGACCAGTCATCGCAGTAATTACAATCATTACACTCCAAAGGATGTCTAGTT
ATCCCTCTTAAACACAGGCCGCACAAAAGAAATCAATTATTCAATCAGAGCTCTCCCATT
CATCCCTGCCTGAGTTCACTTAATTTTGGGCCTGGGTGAATCTGCCGCAAATAAACCCCA
CGACCGGAGAAGAAAAGACGAACAGGCCCCTAATTTGTACCCTTTCAGGCGGTCAATCAC
TTTTCAAAGGAATGCAAGCTTATTCTGACAATCAGGCCGACGTGAATGGGAATGGGTTTC
ATCTGCTACTTTACATAAGTTATCTGGTGATAAAGAGGGCAGAAGAAGAGAGGGAGGGGT
GAACTTTCTGTTGACAAGTgcagcctgtggccccctcctctcccactctcagccccctct
ctcctttctctcgtcccccctttcacctcatctctcacccatcctccgctcctcatcttg
cccgtgcccactagg
>NODE_317_length_287_cov_2.783972
CATGAAACGCTGTTTCAGAGCATATAAACAGCACTTCTGCAGATTGTCACAGAAAATGTT
TACAAACATGTTTCGACTTCACAGTGTGTTCAGATAGGATATATATGAAGGCAAAAGCTG
TTTCAAGTGACATTGTGTCAAGATTCTGGGGGGAGACACCGTTTGGCCAAAGTGGCCGTT
TCATGCATGAAACGCTGTTTCAGAGCATAAAAACAGCACTCCTGTAGATTGTCACACAAA
ATGTTTACAAACATGTTTTGACTTCACAATGTGTTCATATATGATAAATATGAAGGCAAA
AGCTGTTTCAAGTGACATTGTGTCAAGATACTGAGAAGAGACACCGTTTGGCCAAAGTGG
CCTTTTCAGCGCATGAAACGCTGTTTGAGAGCGTTAGAGCAGCACTCCTGTAGAGTTTCA
ACGACAATGTT
>NODE_318_length_626_cov_15.921725
GTTCGATCCGGCAGCCGGTGCGTTGTGGTCGGCGTGCAGCCCCCGCGCAGCCCCGCTGTC
TGTCTGGAGCTCCGCTGTCTTCTCTCCGCTAGCCCTGCAACAAGAAAAGCCGTTTATGGC
GACACACAATGTGAAAAGGGGGCCGATTTAAAAAGGAGAAGAATGCAAGCAAGAACAACA
AAAGTCAGTTATAGCAAAGTCTATGCCTCTCCTCTCCTATCTTCCACCCCCTAGCTTAGC
CCACATAATGAGCAGGAAAAAGCTTTATATTTTGTTCACTGGGTATTCACAGATAATTTG
AAGCCATTGTTTCTGCCACAGATGGTTCTTTTTAATACAATAACGGTGCTCTTTGTGAAT
AGCGAGCCCACAATAAAAATCTAAAGCGTCCTCCTGAATAACCATTTTGTTCTCTCTTGT
ATAGGCCGAACAAAAGCGCCAGTGAGGTAATGGCCTGCCTTATTGAAAGCCTCAGAATGG
GGATTTGATAAAGATTTTTTTCGCTCCTTTTTCTTTTTGCAAAGTACACGGCAATGTCAA
AGAGAAACTGACACGGGATGAAAAGGAAAAAAAGGCTCGAAAAAGTGCTTGCCGGTGCAG
TTTGCAAAGATTATTATTATTATTATTATTATTATGATTATTATTATTATTACCATTTAC
GTTTCCTAACTTTGTGCCAAAGTCAGATGTGAGGGGTTGTTGTGGGGGCTGCAGCAGAGC
AGGTCAGgtgcaggcatgttatggattttacaatggagcttaaatccaga
>NODE_320_length_849_cov_9.932862
ATGAGTAAAAAAGAAAAACTACAATCAGAAAGCAAAGTTAAAATTGCATTATAATGACAC
AAGGCTGTTGATGCAAACATGCAACACACTCTTTGTGTTTATTCTGTTGTAATCTGGAAA
GGTACAGCCACAGCAGGTAATGGGAAGTAAACTATCAAAAAAAGCTTTTTGAACACTTCC
ACCAATCGAACACAAACACATCCCATTCACAGAAACTATTCCTCTACAGACTGGTGTCTG
TGATTCACAGGTCAATTCCTCTAGCATCAAACACTGAGCAAACAAGGTGAAAGTGAATGA
GCCTTTCGAAGCAATAACAAAGTGAGAGGGAATACATTTACATGAGAAAACAGAGGACCA
CATTATTCTAACAACTCCCTTTGCCAGGCCAATCTATCTACCAAATTAGTTTATCGTGTA
ATACCCTTCCAGAAGCTCTTCTGGCAGAAACAAGATATTATTCTCTTGGAATGGCCCATA
GAAAGAGGGAAAAGCCAGTCAGATTCATATTTCATCTCTGCCATGGAAACCTCATCAGTG
TAATAACCCTCCATCTCATGGGTGTTATTCAACCATCTGCTACTATATTACTTATCTTTA
TTTTGCAACTAATTAACAGCATAATCTTCTAAATTCAGCAAGTTAATTATCATTATTGTG
GTCTTTGCAGCATCATCAGTCCTTGTAAAGTGCCGTCTCCGCGCCCCCCGAGAGCCGGGT
GGGGGCGGGGAGCGGGCAGGTTGAGCTGGGGGTCTGTTTTCTTGACGCAGGCTCATTAGG
TGTTTGCTGATGAGCTGAGTGCGGTGGGAGGCGTCGTGAGTAAGAGGGGGGATGCAGGTC
AGGCAGGATTCTGCTGAACAAAAGGTTCCATGCAGGGTGAGGCCGACTTAATGTGCCTCA
CCGAGCGTGTGCCAAGATGCCCCCAGCTGGCTTTCGCAGgttgccccccctctggttggc
cctggtgacggcgtgctgagcgcaacgctgtct
>NODE_321_length_590_cov_9.422034
AGTTCCAATAAAGATGAAGGTCATTTTCTCAGTGAGATTTTCCCTCACCTTGTGTGCTGT
GTCCAGGTGTGTGTGACTGATGTAGCTCGGCGAGACGTCACCATGGGACGGACCTCCTCC
TGAGCCAACTTAACTTATCAGGAACACGGACCAAAAAAAATCAGGCTAATTAATTAAGAA
CAGTATTAGAAGTAATGGGATATTATAATATAAATTGCTACATTCTGGAACCAATTTAAT
CCAATTACTGGAACCCCTCATGAATATAATACCTCCAAAATCACTCCGTCAGAGTCCAAA
GGGAGATGTGTCTGACTACTAAGACTGAAAGAAAAAAAAACTGCTCCCTTTTAACGGCGA
ACACCAACAATGATTTAAATGGTTGAGAGCAACTGTTAATTTGAGTAATAAACCTAATGA
TGATTTTTTTTTTCTAATTGACATTTCGACCATTTACAACCTGAGTAGGTTTTTGTTTGA
GCTCCCTTGCGCTTGATAAAGACGAATGACTGTAAAAGCTGATTGGTGCTTTTTCTCTTA
ATGGCCCTTACCCAATTTAAAAAATGTCTTAAAAGAGACAAAAGACTACACTTCTGCACT
AGTTAAAGTGGAGTGCGTTTTGGAGGAGTGGATAAATTGACATTAAGAATCACAGCAACT
TTAAAGGCGCAGAAATCATTTCACGAGGGATAAATTCACATTAGAGTATattaaacaata
cgtgagtacttagg
>NODE_322_length_583_cov_14.747856
GTCATGTTGTTGCGCATCAGTGATAAAAACTAATAACAGTATTCCCTGACTGCACTGTAT
GAGTGAGAGTCAGACACAAAGCCTTAGCAGAGCGCAGCTCCCCTGCCGCCCCCATCCCGC
AATGTCAGATATATCAGCAATGCTAATGCCCAGGCAGCATCCTGCAACGCTCACCCTGAA
CCACTGAAAAGACAACCATTTAGGCTTTAAAAGACACACATAAACAAAAAAGGAAGGAGG
AGATGAAAAGAGAGGAAAAATGAAAGAAAATGCAAGAGGGAGAGAGGAAGAAAGAATGAA
GGGAGGCTGGGGTTGAGGTGGGGGGCGAAAGAGGAAGTCAATTACGTATTCTGAACCTGG
CCGATGTAGTCCTCAGGGATCTGCCTCCGCACCTCAGGATCTGTAAATAATTGACAGATA
ATATTAATTGGCTTTGGATTAGTGAGCAAGCTCAGTATCACACATTAATATTTGATCAGA
GGATGATAGGGACCCTGGCAGGGGATCCGAAGGGGCAGCTGAGGCTGTTTTGTTGATTAG
GCCAGAGAAGGGAGGAGACGGAGGCAAGTGGTAGCGGTAGCAGCAGCAACAGCAACAACA
GCAGCTCCAGACACACACACACACAGATGGAAACACACAGCCGTGGTTTGATGCTCCCGT
TAGCTCCAGGCAGCTAAACCTCCTACTGCCAGCAAACTGCCTGCTTCTTATTTTGCCCAT
GAATAAG
>NODE_323_length_570_cov_10.868421
ATTTTTAAAAAGTCACAAGGTCACTGTAAGAGGACTTGGATGCACCACTGGAAAATGTCA
GCTAATAACTGGACAGCCATCACAGCTGGAGACATCTTCAGCACACTGAAAGCAGCACTT
TGAAAAATGGTGCACTCAGTCCCAAGTCTGCTGCACCCTCAACGGAGTTATGTATTCTCT
TGCCAACGATATGTGATTTGCAACAATTTATGTTACGTTCAACAGTTTGATCAAAACAAG
CAATTTGGTGCTGCAATATAAGATTTAAAAAAAAGTGTCTCCAGCGATGATGGTGTCTCC
AAAATATGTAACAAATTTGCCAGTTGTGCGTTGACTTTCTAATAGAGGGCAAGAGTGTGT
GTGTTTTCTGCTGGGATGACTCTTGGTTCTCTCTTGTCTTTAGATACCAGCCTGTTGATA
TCATTCAACCAACCAATCATGTATTGCCAGCCTCATTCGGGGATTCTGATTGGCACATTG
TCACAGGCAACTCTCTTACCACCACCAATGAGTCCCCACGTAGAAAACCCTCACAGCATG
AGCTGGAGAAACAGAGAATGCCAGGTGACTATTTTCTTTCTTCTCTTTACCCTTGTTGTG
AAGACTGACTGGGCGCCCGTGCCTTTTTTTTTCTTGTGTCCCCCCCTTCCCTCTCCCATC
CCCTTTTTTCTTTCTTTTCTTTTTTttttctttttttttgtttttggttttcct
>NODE_325_length_558_cov_4.512545
GCTTTTGCCTTCATATTTATCATATTTGAACACATTGTGAAGTCAAAACATGTTTGTAAA
CATTTTCTGTGACAATCTGCAGGAGTGCTGTTTTTATGCTCTGAAACAGCGTTTCATGCG
CTGAAAAGGCCACTTTGGCCAAACGGTGTCTCCTCTCAGTTTCATGAAACATTGTCACTT
GAAACAGATTCAGCCTTCATATTTATCATATTTGAACACATTGTGAAGTCAAAACATGTT
TGTAAACATTTTCTGTGACAATCTGCAGGAGTGCTGTTTTTATGCTCTGAAACAGCGTTT
CATGCGCTGAAAAGGCCACTTTGGCCAAACAGTGTATACCCTCAGTTTCATGACAAAAAA
TCACTTGAAACAGCTTTTGCCCTCATATTTATCATATTTGAACACATTGTGAAGTCAAAA
CATGTTTGTAAACATTTTCTGTGACAATCTGCAGGAGTGCTGTTTTTATGCTCTGAAACA
GCGTTTCATGCGCTGAAAAGGCCACTTTGGCCAAACGGTGTCTCCTCTCAGTTTCATGAA
ACATTGTCACTTGAAACAGCTTTTGCCTTCATATTTATCATATTTGAACACATTGTGAAG
TCAAAACATGTTTGTAAACATTTTCTGTGACAATCTGCAGGAGTGCTGTTTTTATGCTCT
GAAACAGCGTTTCATGCGCTGAAAAGGCCACTTTGGCCAAAc
>NODE_326_length_450_cov_5.044445
CAACGTAGTTGAAAAAAAGAACCTTGTCTATGCAAAACAAACAGAGAAAGTAAAAAAGAG
AAGAATTGGAGTCAAGACATTAAAAAGCAAAGAACACAAAGGAGGAATGAACAATAAATG
ATACAATCATAATAGTCAAGTTGGAGAACTGCAGTGGAGTCAAAGCAATATTGGAGGAAG
GAAGGAGGAAAGGGAAGCTGTTACAATCACAACTAGTACAGTTTTTATTTAAGATTTGGA
CTCCATACCTTGTCAGGCTGGGAGTCGTTGCGGGGGTGCTGGAAGGTGAGCAGGTGCAGT
CCCGGGACATAGTTCTCGGTGCGACAGGAGTGGAGGGAGGTTAGGAAAAGGGTACGCTCC
CCCCACCAGCCGTACGCCCCTGAGATCTGGTCCACACGGCACGCACTTCGCTCTGTGAGA
CCGAGAGGGAGAGGTCAGCACACAAAGAACATATCTGACCTCTTAAAAACTCATAATACA
GCAGTTTCCTATAGCGCACTACTGTACTGAAACGGTGTGATCTGTGAGTCTGGTGTGATG
TGTGTTCAAAAGGagtaaaatgacatgacctcactgcaccaaaagaggcatgcg
>NODE_327_length_467_cov_3.479657
TAGCCTACTCTACACTGTTGGGCTCGGCCTCGGGCAGAACACACATAGGAAGGCGAAGCT
GGGGTAGGTGGGGTCAGGAAGGTGGAGGGGGAAGGGCCTGAGAGGACACGATGGGGTGGG
AGGCGAGGAACAACGTCTGAAGCCAGGGTGAGGTCTCAGGGGTGGGGGGTGGAGGGGCGG
TGGGATTGGGTGGGTGTGTTAAAGTGATAAAAACCTTTCATGACATTAGGGTCTGTGAGG
TTCCGCGAGCAGATCATTGAGATCATAGCATGGAGCCTATCTTCCTCTTCCTCATCATCA
TCCAGCGAAGGAGCGCGACTGCCCGTGGTGTGGTGGTAGTTTATAGTGACTGCTTGCACC
AATGGGATAACAGAGAACACAGTTAGAAAAGTGCAACCCTACAGGTCTGGGGAAAAGTAC
TGTGGAAAAAACACCATCGTACTTAAAAAACACACAGATCAGTGTTAGCCATAGAAATGA
GATTCATTTTTGTTGTTTAGCAGCCACTTCTGCTTTGTGATACTTTCTATCAGTGTGCGC
AGCAGTGTTGCagtgttacttactggcgtcgtatcggtatccagggtatacgatgcgaaa
cacatagtcag
>NODE_328_length_376_cov_9.015958
AGAGAGAGAGAGAGAGAGGGAGACAGGGGCTGAGTCTGTCCTATAACTCCTGGGTCTAAG
ACACATGCAGCTAGAAGATTGGCTCGGGCCTCTCCTAGGGGTCGACAATGTGTCATTTCC
ACCCGGCTAGATTGCCCTCTGCCTATCTGATATTAATGTGCAAATCAATATTTCAGGGAT
TAAATTTCCCTTCTTCATTTTTTATGGTTTCTACCTCAATAAGTCTCCCGTCTAATAGAG
GAGGCTGGATGATTTAGAAGCCTTTGCTGCAGAAAGAGAGAGAAAGAAATAGAGAGGAGC
TTTGCAACAAGGCTATCGCTGCATTTTAATGTTCTTCTTCGTGGATCCCCCATAGGCCCT
TAGTAAGGAGGGCTATATCGCTGCTTTACAGTGTAAAGACAGCCAATTTGGCTAAAAAGG
CAGAAAGGGAAAATATGAGTCCGGTTGAATACTTAAGACGCTGTGGTAATCCGAGTAGTA
GGTATTAGTGAAGGggagcttccccccctcaaagagacac
>NODE_329_length_555_cov_10.992793
ATTTGGTTTGTTGTGTCCATGTGATAACCATCAGCCATCAGTTGGTTTTACTTTGATTCA
GCCTTACAAAGTGAACAGTGTCCTGTAGCCCATTAATAACTAGAACACACTCTAACTCCC
AGATGTCCAGTAACCTTTCTGTGGGCTCAGTGATTAACACACCATGTCCATTAGACATCC
AAACAAGGCCAGCTGTAAATTAACAGATCATGGTGCCTCCCCCCGCCTCGCCTCTCCACA
GATGGTTGGTGGGGCTCCGCTGGGCAGGGAAACTGATTGGTCCAATTCTTCCTCACAGGG
AGACATCCATGAGGATTTCTGCACTGTGTGCAGACGCAGTGGCCAGTTGCTCATGTGCGA
CACGTGTTCTCGTGTTTATCACCTGGACTGCCTGGATCCACCCCTGAAAACCATTCCTAA
AGGCATGTGGATCTGTCCAAAATGTCAAGATCAGGTAACCGCAGCAGCCGAGACTGATCC
TGAGTCAGGGGGAAGGGGGTACCGCAGTCCAGAGAGGAGCCTCTCAGGGCCTGTAGCTGT
ACTGTAGGACTGTTCAATCCTTTGTAAGCATATACATGATGCAGTATTGTTTTTTTGTGC
TTCTGTCTCATTCATTGTGTCAGTAAAGATTGGCATCTCACATCCATCCACTCCATTGCT
TGTCCCTtctcggccccaccacagggtggcggctcaatt
>NODE_330_length_604_cov_12.872517
ATGATCATTCACCCTCCAGAGAGAGAAAATTACTGAATTATTCATAAAAAATGTTCTTCC
AGACCTTCATGAAGGAGAAGCACGCTCCTCAGCGGGTCCATTCTTTTGTCACTTATCACG
TTAATTTTGCTCACATATGGCGATAATTCCTTTTATTTATTGGCCCTTTAATTTGAAACA
TATTTGCTGTCACTTTGTTGTCTCATTGCGTTTGTAAAATTTGAATCATCCCAGAAATTA
AACGAGCGCGAGCCCTCTCTGTGTATGTAACACAAGCAGGGGGAAAAAAGATATAAGCGA
TATAATTGAACAAAACATGTAACCTGTCTAAATCTGAGCAGAAAATGAGAGAAAATGAAA
ATTCTATTAGTCTCTAATGTTCCCTCTGCCCCCCTCCCATGTGCTCTTCATCTCTCCAGC
AAAGTATTCAAATGCAAGCCCTGCCTTACCTCCCCGTGTCTCTTTTTCTCTAATTATCCA
TGAGGTCAGTAAGCAAAATGGGGAAGAAGCCAGGAGATCAATACAAATTATCCCTGAGCA
AACCAGTGCTGACAGTTTGAATTGCAGCATATGTTTACCCAAAATCAGGCAATTTATCTT
AATATCAGGCGAGTAATGCAGCAGGGGTGAGAGGTCACACAATCTCTCCACCTCATAATT
ACCCGCCTCTAAAACAGGAAAGTGGTATTGATTGGCCGCGGGCCGGGAAGCGGGCGTGAC
TGGAACGTGCCAGCGACCCCCCCCCCCC
>NODE_331_length_354_cov_12.652542
CTCTCTCCCTCCTTTTTGGTGAGAAGAAGAAGAAGAAGAAGAAGAAGAAGGAGGAAAAAA
AGCGAAAGCGCTAAAACAAAACAACTAAAAAAAAAACAAAGATCACAACCTGCAAACCTC
CTCCGTGCACTGAAAAATAATAGGAAAAAGGAGTCGGGAATCAAAGTGATCAAATATGTT
AAAAAGGCGGAGGTTAGGAAGTGATTTGCGATTGGTAGGAGCCGGGCTGGCAGAATGCTT
TCTCTCTGATCAGCTCACTGAGCTCTCTATATAGTGAACTTTGACACGACTGCTGCAACT
TAGCACACGTTACCATGGAGATGAGCTGCCATATAAGGAAGGAGAGTGTGTTTGACTGGT
CAGAGCTCAGGGACCTCCCCCTGAACCCCATTGGCTAGTCGGCACTTGTGCTACTTGGTA
CCTTGCCAGAGCCAGCATGGAGGTCGAGAGGGCCGCTTGGTCCTAAAAAGAGACGCGTTT
CGTTTATTCTAAAAAAAa
>NODE_332_length_546_cov_3.873626
TTTACTTTTTCTTACATTGTAGTGTCTTCATTATTTTACTACTGTCACGACCGGAATATG
CATATTGTGTACACAGCGCTGAGTATGAGAGCTCTGTGCCTTCCCTGAAACCAGAGCGAT
ATGTGTAATTTGATTTGGTGTGTGCATGTGTGTGTGTGTCCCGTCAGGTCTATGGAAATG
CAGGATTTAGCCAGTCCTCACAGCCGAGTAAGTGGAAGCAGTGAATCTCCTAATGGTCCC
AACCTTGACAACTCGCACATCAGTAACAATTCCATGACACCCAATGGCACTGAAGGTATG
TGGGCAGTGCTCTTAAGTTTAGCTTTCTCTGTCTTGTGTGCTATATTAAATTTTTTTTTA
AAAATGACTGAGAAACTGAACAATCTGAATGTATTTCAGCGTGGCAGTAATGCATTAGAA
GCAGTAAACCATTCTAGCAGTAAAGCCAGTGCAAGTGTTGTTTGACCAAATTCTTGATTT
ATTATTTAGGGTGAATTACCACTGCTTTCTTAAAATTATTATTAATATGGCAATAAGCAA
CCAGTAAAACAGTGCTGGTGTGTAGTGTGAATTATTTTGAACCTTACAGATTCATctctg
ctttaacatttgcagtttgcacaattcagtgcctgtagtagttgttttccagtgactatt
agctgtttatttaagtagccatgtaattat
>NODE_333_length_517_cov_6.694391
TGATGTCTTAAAGCTGTCTCCAGTGATTGAGCAGCAGTGTCCTGCGCAGCTTGTGAAGAG
AAGCCAAAATGCTTACAGCACCTGGTATTCCCAGGCGGTCTCCCATCCAAGTACTAACCA
GGCCCGACCCTGCTTGGCTTCCGAGATCAGACGAGATCGGGCGTTCTCAGGCTGGTATGG
CCGTAAGCGATAGGCCCTGTAACAAACAAGTGTTTTATAGATGCTGTTGCAAGGTGTGTC
TTCTTGTGTTTTTACCTTGTAGATGTTCTTCCAGCTTAAACAAAGATTTTAAGTGAATGA
AAATGTCCTTTGCAGGAGCCTGTCACTGGGAAACTCTTGCACATTATGCCATATGATCCC
ATTTATTGTCACTGGTGTCTTACTGTGTCACTCGTCTTTTCATGTTGTGGCTCAGGGTGA
AGCTACAATTAATACCTTGTTGTGTATCGCTGGCTCTTTGCTGTTGTGCTGGACAAAGCG
TGTCAGTCTGTTCAGAGCTTCTTCTCATCTTCATGTACACATAAAGACACTCAAATGATG
GTGATGACGGACATGTATAAAAGGCCTGATAGTGGTGGAGGCCGTCGCTTACGGTCACAC
CACCCTAAATGCGCCCGATCTCGTCTGATCTCGGAAGCCCAGCAGGGTCGGGCCTGGTTA
G
>NODE_334_length_479_cov_13.868476
CCTTTAATCATACTAGATATACAAACAGCTGCTATGCAGGCTGGAAAGCAGCTAAACATA
CTTGACTGGTCAAAAAGCCAGTAAATTACATTGACAGAATGACACATGTAATTAAAAGAA
TCCATGCCGCTTTTACCTTTTGCGCTTCACACCTACAGTGGCACAACGACGAGAGCCGGC
AACTCCCACCCCGCTAATTACCATTATCAGTGAAATGGTAGGGTTTGACTCATTAGTTCC
ATGTGCATTTAATTAGAGGCAGGCTGAAATTGGATTTAACTTATTACTTTTTCATGGATC
ACTTTCTTGTCATCACTTCAAATTGGATTGCAGCCCCAGGTAACTAATTATGCCAGCCGC
AGGATCAGGAGTGGAGAAATAGGTAATTAGGAACAACACTGTCGGACCCTCGCTGATAGT
CCACCAGCACCAAGGTGGGGGGAGGGGAAATTGATGCTCGTTTGTGGCGTTGCACACGAG
TCTGGCTGGTTAACTACACCTCATTGCAAGGGATCCTAGGTATGCATCCACCTCCTACAG
GGGATTATGTGGCACTCAGCTGGGCAGTAGATGTTGTGTCAACATGGTGTCTGTGCTATC
AGTGTAATGCCCAGATTATGCTT
>NODE_335_length_498_cov_8.036144
ATCCTTATAACCTACGTCCCTTTTAATTGCAAAAAATGCAGGTGCACTTTTATAAAAGCG
TGCTGCAAGCTGATACTTATTTAATTTTGTCCTGTGGAATAACTTGTGGTTATTGCTGTG
TAATTTTGGATGTTTTAGCAATTTTTTTTGTATTTGACTAATGTTTTTTCATGATTTTAA
AATCTCATTTCTTTGCAATTAGCTATTTCAACTGTTAAGTACAGTTTCAACAACAAAAAA
ACCCATGCCTTTATATTTTATAGTAATCACTCAGTTTGCTGTCATTATGTTGCTATGCAT
AAATGTTGCAGGTGCACTACTATTTTGCTCTCTACCCGGTGGCTCATCCTGTCGGACTGG
TTTACACAGCACATTCATTACGTTGAGGAGAGGCGACCTGACACTGTGGAGGTTAGAGGA
GTTTGGGCCTGCTCACCACAGTGCTTCAGAGACAGAAGGGGGGGATGGAGAGAGTGGGAA
AGACAGAAAGAAGAGAGCTGCCTGCGCTATTATCGATGTGCCTCTTCAGCGAAAAATGCA
GTCCCAGTTGCACAAGCACCATGCCAGCACAGAATGACAGAGGGTACTGTACACCGAATC
ACTGTGTAGTAGGGAGGGAGCGAGAGAGTAGTAGAGATAGAG
>NODE_337_length_642_cov_9.570093
ATCTAGAAATGAGTTTATCTGGAAAAAGTACTGTATTCGTTGTTACTGTATTCCCCTGTT
GTGGTGATATTTACAGAGCTGAGTGGGTACAGGTGGAAACAAGCAAATAATCATGTAGCT
AAAAGACACCCCACCCCACCACACCACTCCCAGCACATTATTCCGTAGGAGCAGACAAAT
AGTGGAAGGAGGGACGTCAGGAAATAGTATTGCTTTGAAGCCCATAACTCTATTCTGGAG
AAAAGAAGCATCACAGTGTTATTCCACATCCTCAGATATAAAGGGAAAAAACATAATAAC
TTCTCGATAGCCTGGATCTCCACTGCCCTATACTAGCTCTCCCCCTTCGCCCGCCCACAC
CCCTGCCTCATCCACCATACACCCACTTCTCCTGCCTCAATCTTTGGTTTCAAAGGAAGC
GAATCAGCCAGAAGGACAGAAGGTTATGCATTAGTACTGGTCATTGCTCAAAGAGTGAGC
GTTATAAATAATAAAGGCTTGTGAAGGACACAAGGGCTGTGGGATGCATCTCTGGTTCAC
GCCACACAAGTCAAAGACAAGACTGTAATTTCTATTCCGAAAATGTGACCCTTGCAGCTT
CAATTACATCTCAACAACACCAACCGTGTCCGTGCCAGGAGATGTGATGCCTCTTTGTTA
GCTCTACATGAAAGGCTTATTGATATTGGTTATGGAGTGCATACGAGACATGCACATTTT
TTTTGAAAATTATTCCAGAACTTAAAGAAAGTGTAtaactaaaacagatgcatactgaaa
ttcaat
>NODE_338_length_145_cov_1.296552
GAGCTCACGTCAATAGTTAATTCTTCTAAACCAGCAACATGTATGTTGGACCCTATCCCC
ACTAGATTATTCAAGGAAGTTTTTCCATTAATTAACAGTACAGTGTTAAATATCATCAAC
CTGTCCTTACTAACAGGTTACGTATCGCAGGCTTTTAAAGTTGCTATAGTAAAGCCACTT
CTTAAAAAGCCTACTCTAGACCCAGGTGTCTTAGCCAACTATAGACCTATATCCAACCTT
CCTTTTATCTCTAAAATTctggaaaaggttgttgcaaaccaattatgtg
>NODE_340_length_740_cov_13.918919
CCTACCTCCTCCATCCTAACGTGAGGGAATCATTGCTGAGAAAGCGTTTGATATGGAAGA
CAGAAACTCCATCGGCGACAACAGCAACGTCAACATCACAATTCAAATCCCCCTTAATAT
TCACCCCAACCCATTCCATCCCTAAAATCCCAAACCTGTCTCGTTTTAAAAACTCTTCAT
ATGTAAGCCTTGAACCTTCTCTCCTCCCCTTCCCTACCTATTTGCCTACCTACCTACCTA
CCGCTTCATTTTGTAAGCTAAACACTGATACTGATCATTTCATTTATTTTATTTTGTTTT
GTTCTTTTGATTTGCTTTGGGGGATTTATCATTTGTTTGGGGATTAACACTCTAACAGGG
ATTTTGGCACTTCTTCATCGCTTCTTGCTTCTTGGCTTTGGTTTTTTGCTCAAACGCCAA
GAGGGGCTGAAGGTCTGGTCATTTGGGCTTCTCATTAACCTGCTGCTCACTGTTTGTCCC
CTTGTCACTTGTGTTTTAGAGAAAGATGAGGCTGCAATTGAGAGCTCTGAGTTCAATGCC
ACGTCAGTAGCTGATGTGGACAAGCGGGTGAAACGGCGGCTACTTATGGGTAACTCTTTT
CTTCCTCTTTCTATGTGTTGCCATGGCGCTTGTGCTTGTATCCCAGACTCTACTCCTCTC
CGTTCCTTCTCGTTCTCCTCTTTCTGTCTTTATTTATTTATTTATTTTTAAAAGTAAACT
TTGGTGCCCACTGTGTCAACTCCCAAAGTTGCAACTGTATCTAACGTGATGAAAAATGAC
TAAAAAAAGGTCACAGTTTCTTTAAAACCTTTCCACCTAACTCCACCTACCAAATTTCTG
GATGGCTCTAAGGTTCTCTCAGTGACTAACATTtactttcccag
>NODE_341_length_587_cov_7.795571
TGGAGGCATGTGGAGACTGTCTACTAAGTTTACACATATCAGGCCTTAGAAAAGTCTTAT
TAACAGCAGCTGCAGGCAGTAGGAGAACACAGAGAGCGGCAGCATGACTGCTGAACCAGG
GAACGCCTCTACACACTAGAACCCCCCCCTCCTCCTCCTCAGTCTTAATGACTAACCAGA
ATGAGAAGCGGAGGAGAGGAAGAGCCTGGAAGAGCCTGATTTGTTCTGCATGCTAAATAT
GGCCTGTAATCTTTATTCCTCTGAGTGCCTTATTAAAAGTGAAAGGAAGATGAAATCCCA
CCAGCCAGCCCATCCTTTCTGCTGTTTATTAGAGGGGCTTTTCCTCTGTTAATATTGAGG
TTATGGTAACCTTAGTGGTGATAGATGCATCTGGTGACTTCAGGTAATAATAGCAATGAT
TGATTCCCACCTGAACCCTGGAGGTGTAATCTAGCAGGATGGAAGAGATAAAGTGGCAGC
CAGCGTCTGAGAGATACACAGAGAGGCAGATTCCATCCAACAGTGCTGTTCATCATCCAG
CAGACAACAGCGCCTTGTCAGAATTTATGATGTTTTCCCTCGTCTCTAATTCATCATTCA
TTAACTACTCTTTTCTCCCCCTAAATCCATCTCTATTTGTTAGTTTTATCAGTAAGGTTA
GGATGAAAAATACctttgtgttagtttttgattctgcagcaagatgaatgtgatttttga
ctgcaagtgtg
>NODE_342_length_722_cov_14.188366
TGCTCATGTTTCCATCCATCCTCATGAAGAAACAAGTGAGTCTTTAATTAATGTCTGGAT
CATCAACTTATGACCTTTATTGGGCAAGTCATGAGCTTATGGGGAGTCTCTTTTCAATCA
CTGGATCCATAGTAATACATTTCTGCAGAGCGTTGAGCATAGTTTCTGGTTCTCAGATAT
CTACTTTTATTGAACAAAAAAAAGAGAGTTTTAAAGCCTACTGTAGGTAATGAATGAGAA
TATAGAGACAGATAGGCAGGCTGTGTCCTCAGTCAAGCTTCAGTGCAATCCTCCCAGAGA
TTTATTTCATCAGCGAATGCAGTTTCCATAATCATATCTGTGTCCTCATATTAGAAAGAT
AATTAACAGCACTAATGATCACGTTAAGTTCATTACACATTCACTGCCAGCTCAGAATGA
AGTTGACATTATGTTGCCTTATCATCAAAGGTGGCGTATTGTTGGGAAGTCATTAAAATG
GAAATGAGTGTGATGTTCTGATGTTAATTGCAGAGGGAAGAGATGAGTTATGTATTTAAT
GCAGCATTTAAAAAGCCAATGAGGTTCCTATCTGCTAAATAGGGTAATTAATGCTATATA
TTACTTATGTTTGTCCAAATGAAGGAATGAAATTAGGAGATGATGACGCCGACTTGCTGT
TTATCTGTCACAACACGGCTCTAGTTCGCAAACTTCATTATTACTCTCTTTTCTGTCTGT
AATATTTATATAATCTCCCCTCAAATTACTCCTTTATTTCTTTTTCTGCACAACTTCTCA
TTTGGATAGGCAGTCAgtcattcagagaaacagttttcattctccggagggcttgtcgaa
gtttgttgtcaactttttacgcatgg
>NODE_343_length_728_cov_14.006868
GTTAGTGTGTGAACTGTCTGGTTTGAGCTGAGGGGGCGGGGAGGGCATATCCATGTCGGC
ATGTGAGTGACCACCTCTTCAGGAACAGTCCGGACTCCTTCAGGCCCTTGGACGGTGAGG
GGATACGAGGGGAGAGCTGAAACACAAGTGTCACCTGACCATACTGTCTTTTCTCTTTAG
GTTATGTGATATGTAGCTGGCACAGTGCAAGAGTACAAAAACAGTTTTGTTTTGCAGTGA
CTGGCTTTCTGTAAAGTCTGAGTCTCGTGGTGAGTACAGCATTTGTCAGCCTTCCCCCCC
ACCATTGTTCCTGCATGCCTGCAGTGAGAGTGAGGGTGGGGGGCGTGAGGAAGTCTTGAC
TTTTTTTTGAGGGGGGAGTTATTTTGATTGTCTTTACCTATCAGGTGTAAATTTCCAGGC
ACTCAGTTCATTTTGGGCCTGCTCCAGTTTGTCTTTAGTCTGTTCCAGTTCAGCCTTCAT
TTTGAGGAAAAACAAGTTGATGGCCGGATCCACCATGGATGACCGCAGTTGGGCCGCGCT
CGGCTGCTGGACTTGCTTGAGGTACTGGATCTGGGTCTGCAGGATACAACAAACACGTGT
GAGTGATGGGTTATGATGAAGAAGTGTTCTGTGATTGATTAAAGTACCAAAACTAATCCT
TAAATTCGACTCGAGTTGCCAGTTTCACCAAGAAATCTATAAAATCTAAAATAATCATAT
CCAAGTTGTATTATACAGTCATTTGATCTCAATTTTTAATCTGAATCTCCAAATCAAAGA
AATTTTGAGCAATTTCTGCATGTTGCCTTTTTATATTATATAGTTAAGCAATTCTAAGCA
GTAGTTAGATTGAAATTTAGATACTTCAAGAc
>NODE_344_length_720_cov_5.418056
CATGTATTCAATAAAGAGATGTTTTTGACCTTGTAGACATAACTCAAGAAGAGCTAACTT
TTAGACATACAAGTGACGTCCAGGTTCCCTTGAAATGAAAACTCTAACTCTCCAAGTGCA
AAGCTAAAATTCAAATAAAGTAAACCGGACAAAAAGAGGAGTTGGTGCAACGATTTCTCC
ACGCGACTATTGTCAGTTTTGTCTGTAAACATGTAGGAGCAACAGAGTCGGGGCCCCTGA
TGGATACAGAACTACTTGGGGGTGGGGGGATGTTGCTTATTTAGTCTGGGATGATGTGCA
CTGTCTCTGGCTCCAGAGGCTGCCCCTCTTCCTGTTTACCTGGGAGTCCTTTGGGGTGAG
GTTGAGCTGAAAAGCCCAGTCGGAGCCAGTCAAAGGGAGCGTGGCGCAGTCTTGACCCTG
GCGCTCCACTCATTGTGTAGTGCAGCGGTGTAATGAGGCCCTGTGTGGATATTGATATGA
CAGAACAAAAGGCCAAGGTGCAGTAAGGACAGCAATCCACACGTTTCACACCATTTGTTT
TTCACACCGTATCCATCACATTAATGGGTCACCTTTCTGTGACAGCTCATGATTACCTGC
TTACCCATGGAGAGAAAAGGGGGTGAGAAAGAGAGGGAGAGAGAAAGCCTGGTAGGTGCA
GAGACAGAGAGATAGGCAGGAAGATAGGGAGCGAGGGTGCTCCGGTAGTGAGGGCGAAGG
GTGAGTTGGGGTTGGAAGGGGGCTCAGGGAGCGGGGGGATGGGAACCTTGTGCCATTTTT
TTATTCTTTCATGAAGATTGGCTCCAGCCCTGTCATCATCCCCACCGAGTGAATTTATGA
CAGGTCAGCTCTCCATGTAGTCAg
>NODE_345_length_145_cov_3.944828
ATCGAGAAAGCTTCACTAAAGCAAGAAAAGCAAGCCTTGTATCTGGAGTTTTCTTTATTG
GTTCGCTGGCTGTCTAGCAGCATACAGATACGTGTTGTGAGGGCAGCACAGCTGTTTTTA
TGCTCTGAAACAGCGTTTCATGCGCTGAAAAGGCCACTTTGGCCAAACGGTGTGTCCTCT
CAGAATCTTGACACAATGTCACTTGAAACAGCTTTTGCCTTCATATTTATCATATTTGAA
GGCACTGTGAACTCAAAACATGTTTGTAAACATTTTCTGTGACAATCTG
>NODE_347_length_624_cov_11.838141
CTTTCTAGTTACTGGTTAAGTGCTGCTGTCAGGCTTATTTGCATGGCCTATGAACCAGTG
GCTGAATATACGTGATCAAGTGACACATTTTGGTGGCAAAAGAGAACTCATATCTCAAGT
AGAAAATTTTCAGTGCAGCCTTAATGTAAAGTCTGACGTCCGTTAATGTTTTATTAGCAT
TTCATTAGTATGCTCGTGAAGAGACCGAATGATGGAATGCAGCAGTGTGAGATTGTCTGT
ATTTTTGTTTAGCATTTGCTGGGTGTTGTCGCTTTCGGGTTGGGGGCATGCAGCGGGGAG
TCGAGAAGCACCCCACACCTCACGCTGAGTCCCCCTGGTGCTGCCCCCTCTCATCTGCGA
GAAGAGTCTTCTTCTCCCCTGCTAAGTTTGCAAAGTCCAATTTTCAGCTAATATGGAGGT
CGCAACAGCAGGCGCAGAGGGCGTAGTAGGACATAATGGCTATGGGATTGTAAATATTGG
TTTTAGAGAGACACAATTGGAGGGCAAGCGGAGAGAAATTTCCATAGAGTATGTGCTAGC
ACCATTGGAGGCCTTGGTGCAGCAGAATAGATTTTCCATTCTAGTGTGTCACATTAGATT
TTCGGAGGTGCTCAGTGGCAGGTACATGTCATTAGTAACACTTTAGCACAGTAATGAACC
TTTTTATTTATCCGGTGCTTCTCTCATGAATGAATAAGGAGCTGCTCCCCAACTGTGCCC
AGCCGTGAGAAGCAGACAGAGGAGGCAGAGAGAGAGAGGGAgagaggg
>NODE_349_length_145_cov_9.937931
AGGGAACACTACTAACATGTTCAGCAGCTCCACGAGAGCAAGAACAACCTTTCTGATAGT
GCAGCACACAGTATTCTTGCTCAAGTGTTCAGCATCGCCAACTGAATGCATGTAGGTTCC
CGTGGCAAAAAAGCGCAACGCAATCCAGACGGACAGGGGAACTGTCAGCGCACGGCTCAT
CTTTGTCGTATTAGAGACATACGGCTCTACTAGTTTGCACAAGTAGCGTATTCCCTCAGC
TGAGAATCTGTATCGCTCATACAAAACATCACCGGGAAAAGCCAAAGGg
>NODE_350_length_363_cov_5.283747
ACAGAAAATGTTTACAAACATGTTTCGACTTCACAGTGTGTTCAGATATGATAAATATGA
AGGCAAAAGCTGTTTCAAGTGACATTTTGTCAATGTAATGAGAGGACACACCATTTGGCC
AAAGTGGCCTTTTCAGCGCATGAAACGCTGTTTCAGAGCATAAAAACAACACTTCTGCAG
ATTGTCAAACAAAATGTTTACAAACATGTTTTGCGTTCATACTGCCTTCAAATATGATGA
ATATGAAGGAAAAACCTTTTTCAAGTGACATTGTGTCAAGATTCTGAGAGGACACACCGT
TTGGCCAAAGTGGACTTTTCAGCGCATGAAACGCTGTTTCAGAGCATAAAAACAGCACTT
CTGCAGATTGTCACTGAAAATGTTTACAAACATGTTTCGACTTCACAGTGTGTTCAGATA
TGATAAATATGAAGGCAAAACATGTTTCAAGTGACATTTTGTCAATGTATTTAGAGGACG
CACCATTTGGCCAAAGTGGCCTTTTCA
>NODE_351_length_257_cov_3.638132
GAAACAGCTTTTGCCTTCATATTTATCATATCTGAACACACTGTGAAGTCAAAACATGTT
TGTAAACATTTTCTGTGACAATGTCCTTTGAAGTCAAAATGTGTTAGTAAACATTGTCCT
TTGAAGTAAAAATGTGATTGTCAAACATTGCTTTTGAAGTCAAGATATGTTTGCAGACAT
TGTCCTTTAAAGTCAAACCATATTTGTAAACATTGTCGTTGAAACTCTACAGGAGTGCTG
TTCTAACGCTCTGAAAAAGCGTTTCATGCCCTGAAAAGGCCACTTTGGCCAAATGGTGCG
TCCTCTAAATACATTGACAAAATGTCACTTGAAACATGTTTTGCCTTCATATTTATCATA
TCTGAACACACTGTGAAGTCGAAACATGTTTGTAAACATTT
>NODE_352_length_844_cov_25.501184
AAATGAGAGTCTGATCCGCCATTACGTCATGTGTGTGATGGAAACCACCTGGCACATTTG
TACCAGTCAGATAAGATGTATGACTGAGACAATGTCCATTTTAATCTTCACAAAAAATAT
ACACAGTTAAATTTCCATACGCTAACATTTAGACTTGTTAAAAAATGAGGGCAGCGCCGT
CCTGTTTTTTCTCCTCTGACTTTTTAATCAAATAATTTATAAACTCTATAAATAAATGTA
GAGAGAGGCGAGGGGGAGAAAAAAAAAGTATAAAGGAGGAGAAAAAATGGACGGCGAGTT
CAAAACAGCTCATCAAAAACCAAACATCTCTATATATCTGGCATGGCACCCGGCTACTGC
GTCATTATATTAATTTGTGAGAGGTGCAGTGAAAATTACACTGTATGAAAAATGGCTGGA
AAATTTAAATGATACAAACTCATCTTATTAGCGGTGAAACATTAAAAAACAAACAGGCCC
CTCTGTGTCCCGCTAATTTGTCTTGGGATGAAAGGCGTTTGATGGATGGATCTTACCTTA
TTCATAAGCGAGGATAAAAGAGATGTATTCCCTGGTACAGGGTGTCCGTTTGATTCATTA
CTGGAACAAGGAAAATGAACAATGTTTAGTCAAGATTTGCATGAGAACAGTAAATATTAC
TATTTATCACGCAAGGTGTGCCTGTATAATGAAGAAGAAAAATGCTGTCTTCTTAAGAAA
TAAGATCTACTGTGAGTTGGGGGGAAGATTGGAGTTGAAGGTTTATGTAAACATCCTGAT
CACACAAAAATGGAGAAATATATTAGGGATTTTATAATTGGATGCACGTTCATATGAAAT
TATAAATATGTGCCATACATGTAGAAATCATCTATCAATCAGAGGAGCTTTATTTCCTTG
TTGGCTTATTTTGCAGATGTATTAATTAACACTGTGCATTTTGAATTAACCCTTGATTCA
CCATGCAGCTGTGTACCTGTGGTCTTTc
>NODE_353_length_648_cov_10.657408
CTTACATATGACACGAATTGCAATGAATGCAAGTCTTTTATCATTTAAGAAGTGACAAGT
TTAGCTGTTGCTGTCCTTGTAATTGTTGATGCATTGTGATTTGATGCTGGATTGAAAAGG
TGCAGAAACTCAATCTTGATATCTAGCCTCAGCTACCAATCTGTCACCTTTCTGTGTGCC
TTCCCAACAAAATGAAGTCTATAAACGGAGAACACTGAATGTTCTTTTGTCATTCAGTTG
ATAAGGGGACGGTGCTACTACTAAGGCCTGAGGACTAATGAATCTCCACTCCATTACCGC
TGAATCGGACAGATTGCTCTCCCGGAGAAATGAATTGAGTTTTTTGTATTTGTGAGATCA
TTCTCCCTCCATTAACTGCTCTTTATCCCGTCTCTTCATCACAGGCAAATCAGGTTAGGC
AGCCATGATTAGCTGGGGTGGCCTCCCTTTTTAAAAGGTAATTGGGTTTGGCGGCTCAGC
TGATAGTGCCATTAGGACCAATAAAGGCTGGGCTTGGCTCATCGAGTGAAACAGATTCTT
CAGCAGCAGATGGCAGACGGAGGGAGAGAGCTCTGATGCATTGAGGCCGAAAACAAAGTT
TGTGTAACCAAAGTAGTTTGGGGGCATCCTCTCCTCTCTGTGCATATGCCCCCGCCACTT
TCACGGAGGCCACTTTAATATTTTTGTCTTTCTGTGGTGGTGATGGTGACATTTTCAAAT
GGAGGCGGTGACAGCGTTTAATAAGCTTAACGTTGATTACTAAATGATTTGGCCattaga
atgggatttttt
>NODE_354_length_366_cov_3.980874
GCTTATGCATAGTCTGTCACTTCAGCAGCACTAAATTTGAATGCATAGCAGAAATACCAT
AATTTGGCTGGATAACTCTACATATTTAGCTTTATTTCAGATTTCAAGTGAACAAATAAT
GGAATTGGAACATGCCTATATAAAATTCTTCTTTTACCGTCTATTACTTTTGTTGGTTTA
TATGGTCATTATTCAATATAGTGTCCATGTGTGAGCCCATTAGCCCTGCACTCGGTCCCT
GAACTGCTCCCCTTCTCCCTCCCTGCACACTTCCAAGAATATTCAGTCCCTGCTGGTTGT
CAGCTTCCTCGAGCCAGTACAGTGTTGGTGACAGTTTCATTGCTGATTTTACAAGTTGCT
TGTTGTGGGGCAAACACACAGGCATTCACAATGCCTTTGACAATTTACATATAGCAGTAC
ATATAGCAATGCCGCAGTCGCCGTGGTGTGTTAGGGTATAGTTACAAATTAATGGCTGAC
TCTTGTTGGACATGGGGATTTGAAAgccag
>NODE_355_length_422_cov_9.127962
TAATTGTCCAACAGCCACTGGAGCTAAAAGGGGGAACAAATGCTTATTAACTAAAGAGAG
TCACAGACTGGTCCTTGCAAAGACCTTATGCCAACTGTCAGTAAACTTGATCCTGCTGCA
TTACAACTCTGCAAAAGCTTCTATAGCAGCCAATAAATTTAAAGCATTTCTAACAATTAA
AACCAGCAACAAAAACAGCAAGCACCGAACCCAAATGTACAGAGATTTGAGAGAGGCAGA
AGAGCAAGAGAGTGAGCTTAGCAAAAGTTAAGGTTAGCCGAGGGCAAGCATTCGTAAAAG
CAACTTACATGGCTGTTGAGCAGCGAGCTTCTCTGACTGGATAAACCCTCAGATTTTTGG
AGCGTCTCAATCGCCATTTCAATCTGATAAACCACGAAGCACAGGACAAAAAAATGTAAG
AAGGGGAAATAAAAACAAAAGCAAGAAAAATAAAAATAAACACATTACTGGCCACAAGCA
AAAATAAATAGAGTCGAGAAAAGATCCAAAGGCAAGCACCACTAAACCCAAGCAGAGCAG
GACTACCTGTCATTTCAGGACAATCT
>NODE_356_length_303_cov_6.735974
ATAGACAAGCCAGTCATTCTCCTCCTGCCCCCTCCCTCTCCCCATCCATGTCAAGAACCA
ATCACGTGTGAAAACTTGCCTTAACTTCCCTTGCCTGTGTGACTACAGCGTCAGAGAGTT
TGACAGATCTGTGCGCCACGGAGGCGTCTCCCAGCCATTTGGCATGCCATGCGCGTCTGG
TGCGCTGGAGACTGCCTGTCAAACGCCTATGAGTCGGTGGCGCAGCCAGGGACCCTACGG
AGCGCCAGATGGGCCATTAAGGTAGTATTAATGTAGATGCCATCGCTTTTCTCCTCTGAC
TGGGACATGCTCTCTCGAACTGCGAGCAGCTGCTGCCATTTACTAGGACAGCTTCCTGCT
AACTTTGGCCAACTGGCATCACTACTGACTGGCTCTCAATGTAATGATACACTTTTTCTT
CTTACTATACCTGTGATTTTTTTCTCt
>NODE_357_length_366_cov_5.631147
GTCTGAAACATCGTTTCGTGACCTGAAAAGGCCACTTTTGCAAAACTGTGTGTCCTCTCA
GAATCTTGACACAATGTCACTTGAAACAGCTTTTGCCTTCATATTTATCATATCTGAACA
CACTGTGAAGTCAAAACATGTTTGCAAACATTTTCTGTGACAATCTGCAGAAGTGCTGTT
TTTCTGCTCTCAAACAGCGTTACATGCGCTGAAAAAGGCCACTTTGGCCAAACCATGTCT
CAGCTCTGTATCTTGACACAATGTCACTTGAAACAGCTTTTGCCTTCATATTTATCATAT
CTGAACACACTGTGAAGTCAAAACATGTTTGTAAACATTTTCTGTGACAATCTGCAGAAG
TGTTGTTTTTATGCTCTGAAACAGCGTTTCGTGACCTGAAAAGGCCACTTTTGCAAAACT
GTGTATCCTCTCAGAATCTTGACACAATTTCACTTGAAACAGCTTTTGCCTTCATATTTA
TCATATCTGAACACACTGTGAAGTCAAAAC
>NODE_358_length_785_cov_8.644586
TTATGTAGGAATAAAACTCTGAGTATACAAGTCGGTGCCATTTTTTTCTGTAAGCAATAT
GAGCTTTTTTTGAGGGAAATAATGCTCATTACTGTGGGGTGAGTGATGTAATCAGTGGCC
CTGCATGACCATATAGTCAAGGAAGGGCATTAGAAGGGTAGAAAACAAAGAAAGAAGGAG
CAGAAGCAGAATGCCTGGAAGGAGGGCAGAGTGTTGGGAGGGCGGAGATAGAGAAATGGG
GGACGGTGGTATTTAGTATGCACGGCCAAGCTGCCCCATCTGCTTAGCGCAGCAGTCCCT
GTCGTATAACTGTCTACAGGCCGTGGGCCACATAAAGAATGTCTCAGATTTGATGTAATT
CCGCAAAATTAATGACAGCTTTACTCGGTATGGGCCGTGAGGGAATGATTAGTGTTTGAT
CGTCCATCTGATCAGTTCCCTTGGCTGGCTGCAGAGAGATGCTCCACTATATACCGGTAT
GCTGCCTATGGCAAGCACACATGCACGCACAGATACACCTATCCCAGAATAATTCCTGGG
CCCCAATGCTCTAGTTTATGTTTGGGTTCTGGTTTCTGTTTCCCTCAACAAAGACAACCA
ATATCTTGTTAAATTCTCTGTGCTGTGACACATCACATCGAAATGAACACCTACTGATGG
AATGGATGCCGGTCCCACTAGTGATGTGATTGTGTACAGAGCATTTTTATATCAGGCTGT
GCGGTATTTCAAGGGAAAGTGGGCCAACCAGCATCCAATTTAGGGAACTCAGAGGTCACA
CTATGACCTTTTACAAGATATGCTTTATGGCAGCAGTGATTGGAATTGGGTATTAGTTTT
TAAAAGAGATGGGGAATGGATTGGGAATTTGAGAGAAAAATTGATCCATTGGATGgattg
ctggagttggacaagtggaatacctctcc
>NODE_359_length_573_cov_8.394415
ATTATTAGCAGGGGTTACATCTTATGAAAAATTCTTTCACAAAATTGTAAAAAGCAAATG
AGTAGAAGTTATTGGCAGAAGAGTATGAGAGATCAAAAGCAACAGAGCAACAGGCAATGA
TGTAAACACAAGGAAAAGAGTGGGGTTAGCCTGTGGTAGAAGTAGAACAGTGCTTTGTCT
GCAACTGAGATGACCCATGCAGAGTGGCATGTGCCAATGTTTTCTAGTCTAGGATATGAT
GACACACCCAAGGAGAACACTTGGGAAGCTTGAGTATAAGCACAGTTAAGATACAGTTTT
CCAGAAAAGTAAAGAAATAAAAATGAAGAAAAAAAAATGCAGGAGCGAAGGCAAGTGTCA
AAGCAAAATCTGACAGGAAAGATAAGAAGGAGGAGTGTGGACTGGCCTTCCAATGGCATT
GTGTCTGCTACTCAACCATGCTACATAATGGATGGGATGGGAGAATGTGAGTGCTGCATT
AGACAGGGTGGGCTGCAGGGCAGGGCGGACACTGAGGACACTCCAGAGGCATCCCCGCTC
ATGCCAGACATGCTGTTAAGGCTCCAAGGCTTTTCATAACCTTCAGTTGAAAAACAGAGA
ACGTTCTGAGTACACTGCAGCACTAAATCCATGACAAAATGTTTTGGTGTTCCTCACTGG
TAATACTACACCTGTTGCTTTCTTGTTTTTGTCTCCAAAGACACAGGTCAACACAGA
>NODE_362_length_845_cov_5.624852
ATAGAACATTAAGGAATATTGAGAAATATCCAATTGTCTGAGCAAATGTAAAATGCCAAA
GCCTCTTAGAACATGGTAAGTCTTTATTCAGTAATACATTATCATGCATATTTCATACAG
GCAGATTACTAAAACGGAATTGTGTGTCTTTCTGTTGTATGTCTTTATAATTACACCTTG
AAGCCATTGCTGTTTTTTTTCTTCCTTTTTCCTCCATATTCATGAAAAGCAGACTTGTAA
TTTGATAAAGAGAAGCTTGTGTTCTCAACTTCATTCAAACGGCATCATGGCGCTGTATTA
AAGTGGGCATCTGTGTTCTCGTAGCATTAATCTCTTCAAGCACATTCCAGCTGCTGTGAT
GTGCGAGAGGGAGATAAGTCTTAAACAGTCTAAAGCTAAGCAAACCAGACAACTCTATTA
TTGGCTTCATAATTGCTTAATTAAACTTTTGTCACTAATCATTATGAGGGCAATAGAGCT
GTTATACAGGCTTTCTGTCGAGCAGGAAAAAAAAAAAATCAATAAACTGTGTTGGGGAGC
TGATCCCCCCACGTCTCCCTCTCTTTCTCTCTCTCTCTCTCCCTCACTCTCTCCCTCCCT
CTCTCTACTCTCCCTCCCGCTCTCTCTCTCCTCTCCCTCCTCACTCTTTTTGTCCTCCGC
AAATGAAATTCATTGCTGCCGGTTAGTGATCTGTAGGTCTGGAGCTCGACTGATATGAGC
TGCCATCACCATTTGAATTGAGGGGTATTCAGTAGCACATGAATATGAACAAATGGCAAA
CATAAATCTCTTGCATGAAGTACACCTTCTATCCCTTTATTATGGAACAATTGACCCATC
TAAAATGAATTCTAATGCCAGGGAAAGCATTTAGATTTAAATTACACCGTGGGTCCCCTG
GACCTGAGAGATGACGGCATAAAAAAGATTAATATGCTAATTATTTTTTCCTCCcctctc
tttattcctcttttcgacatttgcgtagg
>NODE_363_length_340_cov_7.191176
TGAAGACACTTTTTATTACACCAAAAGCTAAATAAAACATAGCACCAACTTGTCAAGCTA
ATATATCTCTCTACGCTCAAGTCAGAACATATTTATCTTAAAACTTTAAAGAACAGCTGC
ATTTCATCAAACGGGAGCTTGGCCTTAAAACAGCGCTCTTACCACTCCTTTACCACTCCT
TTACCACTCACAAATCTAAGAGAAGACAGCATATCTTTGATGCCAGACAACCCAAACGGC
AAACATAATACTGTCTGCAAAGTGTGAATATTTGTATCTGTTTTTTCCCTTCCTCTACTC
TTTTTTTCCTGCCATGCCCTGCTGTCTGCCTGTGTTGTTCTGAAGCGGTGAATAGATTTA
AAAGATGCAGGATGACAAGACAAAGAGCTGGGGAATAGCCCCTGGGCACTTGTGCTTTAA
GTCATGCCATTTCCTTGCATGGCAGGCAGCCCTAAATAAGTTACTTATAAGCATTTATTG
ATGC
>NODE_364_length_151_cov_2.675497
ACACACCGTTTGGCCGAAGTGGCCTTTTCAGCCCACGAAACGCTGTTTTCAGAGCATAAA
AACTGCACTCCTGCAGATTGTCATACAAAATGTTCACAAACATGTTTTGACTTCACAATG
TGTTCAAATATGATATATATGAAGGCAAAAGCTGTTTCAAGTGACATTGTGTCAAGATAG
AGAGATGAGACACCGTTTGGCCAAAGTGGCCTTTTCAGCGCCAGAAACGCTGTTTGAGAG
CATAAAAACTGCACTCCTGCAGATTGTCACAGAAAATGTTTACAAACATGTTTTG
>NODE_367_length_287_cov_4.905923
TTTTAGAGACCGGAGCGACCCTTTGGCTTTTCCCGGTGATGTTTTGTATGAGCGATACAG
ATTCTCAGCTGAGGGAATACGCTACTTGTGCAAACTAGTAGAGCCGTATGTCTCTAATAC
GACAAAGATGAGCCGTGCGCTTACCGTTCCCCTGTCCGTCTGTATTGCGTTGCGCTTTTT
TGCCACGGGAACCTACATGCATTCAGTTGGCGATGCTGAACACTTGAGCAAGAATACTGT
GTGCTGCACTATCAGAAAGGTTGTTCTTGCTCTCGTGGAGCTGCTGAACATGTTCGTAGT
GTTCCCTGGCCATTTGCCCACACTGGCGATAAAGGAAGCCTTTTATAAAATTGCCGGTAG
TGTACATCATTATATTTATATTAACCGTTTGTTGTTGTTGTGCTCGTTCTCCCAACTGTA
CACACTATTGT
>NODE_368_length_145_cov_2.558621
AGGGAACACTACTAACATGTTCAGCAGCTCCACGAGAGCAAGAACAACCTTTCTGATAGT
GCAGCACACAGTATTCTTGCTCAAGTGTTCAGCATCGCCAACTGAATGCATGTAGGTTCC
CGTGGCAAAAAAGCGCAACGCAATACAGACGGACAGGGGAACTGTCAGCGCACGGCTCAT
CTTTGTCGTATTAGAGACATACGGCTCTACTAGTTTGCACAAGTAGCGTATTCCCTCAGC
TGAGAATCTGTATCGCTCATACAAAACATCACCGGGAAAAGCCAAAGGG
>NODE_371_length_434_cov_7.248848
CCAGGGCTCTGGCTCCCTCCCTGCCTCTCTTTCTGGCTCTTTCTCTTTCAACAGAGCCAG
TTAATTACACCCTACTGCTGCAGGCAGCTTCAAACCACCACTAATTTAGAGTTCCATTAC
AGTAAACTGTTCCACATGTGCATCCAGGGCCCAGGCAGGCTCGGGTGGCCACGTTTCAGG
AAGGAGCAGCCGCCGATAGGCACCCACCCCCATCCTGCCAACACAGCCATACTGCCATCT
TTCTTCTTCTCCTCTTTCTCGCTGCATTTCTCGCTTCATATCTTTACCTTTTCCAGTCCA
TTCCCCCTCAAAACTTCCTTGGATTTTGTTCCCCCTTGCCATTTCTGACCCATCCCACGT
CTCCTCACCATAATCACGTCCTTACACCCAATCCTCCCCCCCGCCTCCCTCCACCCGCAC
CCCGTCTTTATCCTTCTACTGCTTATACAACTTGTACCATGACCCTGTGCAGCGGTTCCA
CTGTGTGGCTAATGCacaaaaacatcactaaagatttcatagtgggcctaatgggagaag
aggtacagactggaaaaacaaaactgccagcaacgcac
>NODE_372_length_860_cov_10.613954
AGTTGAATAATTGTAGAATAATAGAAAACAATGCAAGAGCCACTGGATCAGTTGTACACT
GCTTTGAATTCTGTCTTGCAAAAAAATAGGACTACGACATACAGTACAGTTGGTTCAAGT
GAAATATATAACCTTGTCTAATTAGACTGGGACACGATATGCCTCGCAAAGTAATTGCCG
TTGTGTCCCTGTCAAGCTGTCTCATTATCAGCGCAAATTGGATGGATCTCTCCCAATCAG
ATTACCAGCGAGCGATCAAACTTCTCAGAAGAAGGCGCCGGAGCCTGGCAGGTGGAATAC
CTCTGTTTTACTGCAAATGTGACCATGCAAATCAGTCAGCTGGCGCAGAGCTCCAAGGAG
TTCCTTGTGAAAATTGCATAGAAATTTCTGAATAACGGAAGGCATGACACCTCTTTGAAA
AATGCAAAAGTGAACAGATGGATGTGTGCCACCAAACGCTCTCATTGCAGCAGGCTAATA
CTGCGCCTTTGACTGCGATCCGCGCTTGATGTTAGCAGTTCATCTTCCTCTATTGTGCTT
TTCCTTTTGGAATGGGAGAAACATTTTCCCTGTGGATTGGAAGGTTTTCATGAGCAGGCA
GATGGAGAAAATATTGTTGACATTAAACTGTTCCTCTTTAAGGGAATTGTTGTGACAAGG
TGGAGCTCCCATCACTCGAAATAGCAGCTGTGTGCTGTTTACAAAGGGGCCCAAAGCAAT
GTTTGTTTCCATTGAAACGGTGGCAACTTTTTCTGTCTATGTAATGAAGAAGCTCCTGGC
ATTATATGTTTGCTCTCACATCTACTGTCATCATAATACAATATTTTTGTAGCGACAGCA
TTAGTGTTGTTACAGTGTATTACAGCTTCTACTGGTGTTGTACTGTTTTCTTAATTATTA
CTGCAGCTTTCCTGTGTGTCTTTAGGTTTTCAATCATTTGAGGAACTGTAGGAAGATTAC
TGGGGTGGAGAGAGAAGCCATTTTTGATCAATTAATTAAGTGAc
>NODE_373_length_343_cov_14.559767
CCTGGCTCTCAGTCTCCGCTCTAATTCATCCCAAAGGTGTTCTATCGGGTTCAGGTCAGG
ACTCTGTGCAGGCCAGTCAAGTTCATCCACACCAGACTCTGTCATCCATGTCTTTATGGA
CCTTGCTTTGTGCACTGGTGCACAGTCATGTTGAAAGAGGAAGGGGCCCGCTCCAAACTG
TTCCCACAAGGTTGGGAGCATGGAATTGTCCAAAATGTTTTGGTATCCTGAAGCATTCAA
AGTTCCTTTCACTGGAACTAAGGGGCCAAGCCCAGCTCCTGAAAAACAACCCCACACCAT
AATTCCTCCTCCACCAAATTTAACAGTCGGCACAATGCAGTCTGAAATGTACCGTTCTCC
TGGCAACCTCCAAACCCAGACTCGTCCATCAGATTGCCAGATGGAAAAGCGTGATTCATC
ACTCCAGAGAACGCGTCTCCACTGCTCTAGAGGCCAGTGGCGGCGTGCTTTACACCATTG
CATCCGA
>NODE_375_length_672_cov_7.315476
TTTGCACCATGTCAGTTTCCTGTTTTGGATATTCTCTGTTGCATAAGCATTAGCATTTAT
GCATAAGCATAAAAAAAACAACCTGTGTCCTGGACTGAAACATGTAAAATCCATTTTTAT
GTCCTGTTTTCTTTTCTGCTTGCTACATCCCTCGTGTCCGTCCTTGCTCCGTCTCTGGTA
CAGAAACTCATGTTGATGCAGTCAAACGGCTTTGAGATTTAGTTTCAAGCGTTTGTCTCC
CCTCCTCTTCATCACTTTCATCTCACCTTTTCCTTTAGTACCCAACCCCCAAGTACACTC
CCCCTGCTTTGGTCTTGGCCTTCCACGCTTGGAGGAACAGCGTGAGGCGGCATGGCCTCC
ATGCGGCTGACTGATTATTGTAATTCATACACTTTAATTAGCTGCACAAACCATTAGCCA
CAATTAGACTATTACAGAACGTTTTGTGGCAGGAGCCAGCCCCAAGATTGGCTTTATCTG
CTGGAGGGAGAGAGGGAAAACGAGGAAGAGAGAAAGAGACAGAGGAAGGGGCAGGAGGGC
AAAATGTGTTTAGCTAAACATTAGTGTGTATGTGTATTTAAGCTACAGAAAGCTCATTCA
ATATGTTGTAAAAGCCCAAAAGTATGTGTAAGATGCCAAGCGTGACAAAGGATAAGATGT
CTGAATTACCAGCAGCACTGAACAACAACCAAGTAAGACTGAGCTCTTGTTCGTTGCATC
CATGTTCAAGCTCAACGAGATGCTCGATTTGAAATCTGAATCTTGTTagacacaaatata
caagcgatcgtttgctagtcaaagacggttactgac
>NODE_376_length_985_cov_10.202030
ATTAGGGAATTGTGTAGCCCATGACATCCTTTGATTCAAGGCTCTTCCTCGCATATCAAA
GCTCACGCGCAGGGCCTGTTCTGTTTAGGGAGGTGTGAGAGCACTGTGAGAGGATTTGTG
AGTGCAGATGCGTTGTGGCTTCACTCTGTTGTAATCCACAATGGAGCCACCTCACACCCC
CAAAGGGCTTCCACTTCAAGAGCCCTGCCTTTGTTCAAAAATGTATTTGTTCTCTTATTC
TTTTTGGGAACTATGTAAAACAAAAAAGAACGAATGGCGAAGAGAACCATTCTCTCTCCC
CCAGCCCGGCAACCCCATCCCACTATCACCTCTCTGTCTCTCTCTCCCCCTCTCTGACTG
TACCTTGCTCTCCCTCTCTGGTAGTGCATATTTTGCTGGAGATGCTAATGATCTCCCCCC
GCTGTATTCTGATGCAAGGTCTGTCTACACTTTTCCCTTTCATCCACATACAAATGTGCT
CTTATTGCCTCTTCGCCCTCGGGCCTTTTAAGATGCCTTTTTGAAATATGCCGTTTGATA
ACCACATCATTGGCCAAGTCCCTGCAGTGATTAGAGCTCTCTTTAATGTGAGCAAGTTAG
AGAGTGAATGAGGGGCTCCGGGGCCGGCAGCTATCCATTCTCTTCTGCCCTCACCCCTTG
ACATCTCCCGGGCCACTGGGGAGAACCAGTGTCGGGTGTAGGACGACCCAGAGCCCAGCT
TAGCACATAGACACTACTGGCCGTCGTCGATCTTTCATCTCCACATGGAGATTAAGCACA
GGAGAAATGACACTGGAGGATCGCCTTCATAGAGACATGGTACTGTATGCTGGAAGGCTA
GATCCCTGTACTTTATCACAGGAATGTGACAGGAGGACTGCTCTCTAATGTCTTTTAAAT
ATGCTCCATTGATCTCATGTTCAGAGCCTCACTCTGCCTCGCTGGGATGGCTTTTTTATC
TTGCCAAAAGGGAAAGCTGAGACGGTCGTCAGGTGCTTTTCTCCTGTTCTGCTTCTTGCA
CTTGACACCTGTTGCGCCTTTTGGGATAAGTAGGTTATATTTATACTGCTTGATTTCCAG
CCTCCTCACAGGTACATTTCACGTAGATTgcaacatttacacagacatg
>NODE_377_length_145_cov_31.896551
GCAAGATCACACGCACACACCCAGGTCCTGTATTGATTTTTATGGCGGATGGTGGGGCTG
GTGGGTAGTGGAGGCAATGCTCTCAGAGCAGATGTCTAATGGTGTTTAGAGACTCTCCAC
TTTATCAAGCCAGGCCAGCACTGACAGTTAGATGCTGGAGGGCAATTAAAATTAAAGCCT
GCCTGATTAGAATATCATATTCATCTGGATGGTAATTACTATGTCTGGCTCCGTATAAAT
AATTAATTATGCAAAACCCATGCAGCTGCCACTGGCTAGAGTTAACTGA
>NODE_378_length_1115_cov_4.671749
GTGAAATGTGTGATAATATTTTTCTATTGAAATTGAGGTTGGAAACTGTACAGCAAAAAT
CTTGCCATGGTAACAGCTGTTGGGATTATGGTTCCTGCTGCACTGAGATCTGTCGAGGGG
TCTCTGAGTGCTGGGCATCAGTGGATGTAAGATCCCGAAATCTCAGAATTATGTAAATCA
TATTTAAGTGTCACACATTCGGAAACCTTAAAAATTGAATTTACCGTAAATAGATTTGTG
GGTTTTGTTTAATCACAGGAAAAATGAACTTTAACTTCAATAAATATTACTCTAAGTCAG
AATGCTACCAAGATGATTGGCCTGAAATGTTATAAATCCTTTCTTCCATCTTTCCAGTGC
ACCTGTCAGAAAACAGTCGATTTAGAAGAGATGAAAAAAGAAGCACGATAAGCTCCCCCC
ATACAATATATTGAGATGAGACTCCAAATAGTTAATAAAAAAGAAAAGAAAGAAAAGGAA
ACACAAAATCCTAGAGGCCTCATCAATCATTGGAGGCGGGGGGGACTCCATAGCTTGAAG
CCCTGCTCTGGTTTTGTCATTGACGAAAAATGGCTTTCCATAGAAAAATGAGCAAGATCA
CACGCACACACCCAGGTCCTGTATTGATTTTTATGGCGGATGGTGGGGCTGGTGGGTAGT
GGAGGCAATGCTCTCAGAGCAGATGTCTAATGGTGTTTAGAGACTCTCCACTTTATCAAG
CCAGGCCAGCACTGACAGTTAGATGCTGGAGGGCAATTAAAATTAAAGCCTGCCTGATTA
GAATATCATATTCATCTGGATGGTAATTACTATGTCTGGCTCCGTATAAATAATTAATTA
TGCAAAACCCATGCAGCTGCCACTGGCTAGAGTTAACTGACTTTCTGTCAACGTCTCACA
GTTCTAGAAAGGATAAAGAGATTTGGGAAATAAGCTCTTTAGCCGCTATCTGGAAGCCCG
CTGGGGTGTGCATGCAGCGCCCATTGAAACAGTGGCAGCCTGCCCTCTGTGTGCAGGTGG
CTTCAGCAAGACATTGTGGGGCTTTTCCTTTTGAAGATGTATTTAGTTGAAAAAGAGAAT
GCTCACTTTACGGACGTCCTCTTTCTTGTGCCATCTGACTCCTTAGCTCACACGCGGCGC
TTGTCTCACTTTGTGACGCGGTCTGTCTCTCTGTTATTTATCTTTTTTGATAAgttacca
cgcagaaactcctatgacatgatttttttcattttgactgttgccaaaacattaagtag
>NODE_379_length_433_cov_5.258660
CACACACACACACACACACACAGAAAAATCCAGAGCATGTGGAGCTTTTATTGTGAAAAG
ACAGTTATTTAGGACCATATGGACGTGTGCGACTTTTTCTGTTTAGTCCAGGCTTGTGTT
TCTCTGATAATGTCTCTGTACGCATGCAGGATTATCCATGAAGATGGCTTTTCTGGGGAT
GATGTGAAGCAGTATAAGCCTGTGGTCTACAGCAACACCATCCAGAGCTTGGCAGCCATT
CTTCGAGCCATGGACTCACTGGGCATTGAGTTCGGAGACAAAGACCGAAAAGTTAGTGAT
ACCTTTACCTTTAGTGCCGAAGCAGATCTGTGTTGTCTGCAGTGTCTGTTTGTATCATGA
CGTCTAGTTGATGTCCCTCAGGGGACTGGCTAGTCGTAAATCTGTTTTAAGAAATCAGTC
TTGGAAATATTTGACTTTGTGATTGGTTTGTTTTGTCCATTTCAATAAATTCTTGCGTAT
AATGGTTCAGAATGATAAATATATTCAAATATAATCTTGTTGCTCTTGTCCTGATCTTAT
AAAATGTGCTTGTCCAGGCTGATGCTAAgctggtttg
>NODE_381_length_444_cov_18.326576
CGCGGGCCTGCTGCTGCTGCTGCTGGAGGCTTTCCTCAGGACCCCTGGGGGAATGCTCGG
TGCCGTCGCCTTCCCTGTGAAGTTTGCTGCCGTGCCCATGTAAGTCCTGATGCTGTAAGA
GTTCCCTGTGGCTCTGGAAGCTGATATGGCAGTGATTGCATCTGAAGGCCGCCTGTGACA
GGTGAGACATGATGTGATGCTGGAATGTAATAAGAGAATCTGCCGTGTAGTTACAGATTG
TGCATTTCAAGCTGGTGCCAGGAGGGAGGCTCTCTTCCATTTTGACACCTGTGAAGGAGA
TAAAAGGGAGAAATGCTCAGAATCTCGCCTCCCACTTCTCCTTTAGAGTTAACTGTAGAA
ACCATCAAACGCTCATGCATTATGCCAAGCTTATTCCCATCCACTAGATTTTTTTTTGCT
CAAGGATAAACTGTCAACTATGCTAGCTGACAGCAGGATATGTATATTTCTCAAAAGAAA
TGACAGTCATTTTTCCAAACGTGTCTAAAACTCTGTCCCTTTTTCTaaaccagattttct
tttaaaattgagtgaaagtagccatctgcaagagccaaaatataaaaa
>NODE_382_length_165_cov_10.618182
CTGTCTGTCTCTTAAAACCATAAAGACAAGTAAAAACACACCACCCTCCACTGAGATTTT
AAAGATCAAAATGTCTCCTTAAACATTTCTCCCTTCGTGCCCATGGTACCCGTGGCTCTG
ACTTAGAGGGGAAACTCTCCCTCCTTTTGCCTGGTGTGCCTGGTTCCAACTTGGGGGTAT
ACTCTCCCTCCATTCCCCTGCTCTCCGGTCGAGCAGGGGAATGGGTTCTTAAAACCCTTA
AAACCATAAAGACAAGTAAAAACACACCACCCTCCACTGAGATTTTAAAGATCAAAATGT
CTCCTTAAA
>NODE_383_length_976_cov_11.518442
GTTTCTTTTCTCCAGTGTATCAGGGTTAGGACCAAGACAAGCTGCTGATGGGAAGCTCCA
CATGGGCTGCAAGCCCATTTAGTCTGCCTTCTCTCATTTCTGCCTATTGTCAAATTGAAT
GTACTTCTCTGAGTTCATAGATTTTTTTTCTCTCTTTCTTTCTCTTTTTGTTTTCAAAAT
GTGCCACTGTTGAGCTGCCTCATGTTAATGGTGCTAAGAAAGCTGACAATTGTTTTCTTT
TCTTTTCTTTTCTGTTTCGTTCAGATTTTTTTTTTTTTTGTTTTCCCAGAGTTAACAAAA
AAAGAAATGCAAAATAGATTAGGTACCTAACCCTCTTTATGAATGTATATTATAATGTTA
TGTTTGATGTATTCACTTCATGATTCTTTGACACTGGTTGGAATTACTTTTGCTCTTTTC
ATTAAAAGATTACCGAGCTTTATATATACTGTCTAGAGTTGTTACCAGAAGGAATCTTAA
TGAACTCTTGACACTACAAAATCTTGTATATTTTTTGTGTGCCAATTTGTAACATATTTT
GTAAGTGTATATTTTTCTTAGAAAGTGCTGTGAAGTATTTGTGTGTGTGAGTAACCTTTT
ATGCGCCTCTATAGGCAGTGGAAAGGATATACAATGACAAGTTTCTGGTTTTAAAAACCA
AAATATGAAAGTATCAACAGAAAACTAGAAATATTTACATTTTGTTGGGAGTTTTGTAAT
AAGACCATGATCTTGTTGTGAGAGTGTTGTGTTACTGTGCAAAACACAAATAAGCAAAGA
AAAAAAAATGAAAACTTGGAAAAAAAATATAATTTGTGAACAATTTGCTGTTTTATAGAT
TTTCATGTAAATTATTTGAGTATTATTTTGTTTTTTGTTTTGTTGTAACTGTTGCAAAGG
TTTTAAATATTTGTGATCAAGCCTGTATGGTGATAATGTAATATTGGTAACTTGCTGAGT
TTTGTAATAATGTTTATGGAGTAAATATACAAATTAAAATAAGATTTTGAATGCTGCTTT
CTGAAGAGAGTTGGGTTGTGTTTTTTAccgcccacccattgctttagccaggaactacat
tacattaaggtaaagataaattctccacactattaattcc
>NODE_384_length_734_cov_6.670300
TTGACTTCTTGAATAATACAGGACAGCAATTGAAGCAACATCGTATTTACCCCTGTGGAG
ATGATCCCAAATACTTTCGAACTATTTCAGCTGGGCATAAAGGAATCATGAAAGGCCTCA
CCGCTCCCCAGCGTCCCTTTGCGCGGGGAATGGAACCAGAGTCTTGATATCAAAACTTCA
AATACTTCCTGTAGAACCAATGCAATGGTGACGGGGCGGGAGGGGGAGTTCATTTACACT
TTACTCACTTTCTTTCCTTTCATTCTTCAAGCCTCAGAAGTGTCTCTTCTCTGTTACATC
GAAAGTCAAAAGAAGGACTGAAGAGAAAAATCTTTTCTTCTTTTCTTTTCTTTTTTTTTT
TTTTAAAAAAAGCACATTCCCTGTGAGCTATAGAGGCTTAGAATGGTTAGACAATTTAAT
TGGATAAAAGGAAAAGATTAAAGAGGCCCTGACTCTGTTCCATAAATAATTGATTTCTAA
TGTATTTGTAGTGGCAGTGAGACGCTGTTGTTTGGGATTGGGGGATGTTGAGTGGCAGAA
CGCTTCAGATTTCCCTCAGTCTTTGCCTTCTTTGTTTTTTCACGCCGTGATATTGAAGCA
GCATGAAAGGCAGAGAGGGAGCACACTTGCAGCTCAATTTGATCTTACATCGTCAGAAAT
CAAAGATCGTGCATGTAAAGAAGGATCGCAAGGAACTTTTTTGTGGGAGACCAAACTTTT
CACACTATGTTACCAAAGAATACAATTCTGCTGGTGCAACCCTTGCAAACCCCAAAGGCA
AAGCCAGCAACTGCTGCTCGTATCCAAAACTAATAAAAGAACCACAAAATCCATTTTAGG
ACTTCAACTAAAGTTttgtgcttggattaaaatatccg
>NODE_385_length_411_cov_7.725061
CTCCTTCTGTTTGTGAGCGTTCCTCCTTCTGAAGTTCGTATTCCCAGGAAGTATAATAAA
CTGTCACGCCTGCACACACTGTAAAGAGACGCACTTTCAACTCGAATCTCACACACACAC
ACACACACACACACACGCGAGCCACTTGCTAATCATGCGGCGCGCACATGGCAACAAACT
TCTGGATGATAATGATGCAATCCCCGTGTCAACTCGCCCCTCAAGTATAGCGAGCGATAA
AAAAAACAGTGGCTGCAAAGGAGAGGTGTGTCTCTCCGTATGAAAATCCAATGCAAATAA
GCTTTCACCCCCGTGGTACTTGAACTGTTTTCTCTTTGATAACCCAATTATTGTCTCAAG
AGCTGTGTCAATTGCTCTAGCGATCTCTTCTTGAACAAATCACTCCCCTACCCTCGAGCA
CTTTCGATTTGATTCTGCCATTTTTTGACAGTTCAAAGTAATCAGAGGAGGCCTCGGCTG
AGGACGAGGATTGATTTTGTGTTCTCGCTTATCATGCTAATTCCCTGAAAATCAGCCTTT
TTCatccccctccgc
>NODE_386_length_718_cov_10.551532
ATGTCCTTTAGTTTGACAAAATGACACAACCATGTACATGCATGAAAGACAAGCAGTAGC
AAAGGCAGTCTCTTGAGAGATCAGTCCGTGATGGTGGACTATGATCAGAGATAGAGTATT
CAGAGTCCATATCGCTGCATGCCGAGCAGGTAGGCCCCGCTCTGGCTCTCTCGCTCAACG
CAATCCTCCACCCACCAACCGCTACTGTCCACACCGACACCACCAGCAGCAGCACCCAGG
ATGGACGGAAGGAGGAAAGGAGGGACCCGGGGAGGAAGAGAGGACAGAAAGGAGGGATGA
AACTGGCCTCTTCCATTCGGAGAAGGGGTGTGTGTGGAGGCAGAGGAGAAGAGGTGGAGA
TAAGTGGACAGGAGGGAGGCTAAGAGGAGGGAATAGATGGGGAGGAAGAGGCCCCTGTGC
TATCCGGAGCTGTCTGTTTCTGTCTGTATGTCTGTTCTCACACAGTCGAAATCAATTTGC
CATCAGGACTGTCACTGTGGAACAAAGAGAGAAGGAAGCTTGCCAGGTCGGACACACTCA
GAGAGAAATGGAGAAAGACAAGACAGGCACAAGGAGGCAGGATAGAGTTTAGGAGAAGCG
CAGGTGGGGTCAGGAAATCTACTTTGCCCCACCTACAGCTACAACTCCAAACACACCTGC
CATTATCAGGAAGATTGGACTTCCAATTCCCTCATCAACATTTGCATGCAGATATGTATG
CTGTTTAGAAATTGTTGCACAAATTGAGAAGCATTTTATCCAATGTTTGTCCTTTCAAAC
AACAAAACCGAGACGTTACTGTTGATGAGAAAATCATCAAGCCATCTCCTGAGCTGGAGG
GATGTAGTATTAGATTAGTCTg
>NODE_387_length_323_cov_1.377709
TAAATACACTGGAACAAATTCAGCATTTCTGTGTTTAAGCTTGACCGAGCTAGCGAGCTA
ATTTGCTCCTAAACCCTTGAGTCTGGGAGAAGCAAGGGGGCAGAAACAGACTCTTAAATT
ACATCCATGAATGGGGTTGGGGGGTAGATGAAAGTAATACAGTGAGCGGGGATGGCGAGG
AGAAGACTAGGCGGCTTAAAGATGGCAGCATTATGGACCGTGATCGCTGATGTTAAGACG
GTGAAGAAGAAAAAAAACTGAGGTCACTTTATGTTATCATTGAATACACTGAGTGAAAAT
TAGATACACTTAAATGAAACCTAAAGGTGTCTTATTAAGTGGAATATATCCCTATCACAA
AGTGCGAGTGTTTCAGCAAAGTTTAATGGGCAGGAGAGACACTACTAACTGCAACTGTCA
GGGAAATATAACACTGGCAGATAGAAAACAATTCTTTCCCTGGTaat
>NODE_388_length_874_cov_12.583524
TCATCCATGGTACTAATTTGCAACTTTTCCCCTGCAAGGACCATTTTCAGCTGCCTCTAT
TTAGCTCATCTATGCCTGAAGAAATGATACGTTTTCTCACGAGTAAACAGTTTTCTTAGA
AAGCTGTTTCCTTTTGAGACAAGTTGCCATACATGATTTTACATGCAGGCATGATTTTTA
CATTTGTGCTGAATTATATCAACAAAGTATGTGGTGGTGTAATGTACAGCACCGGTATAC
AGACTGCATGTTTGTGTTATGCTGTGTTTTCATAACTGGGGTCAGACACATGCAGCCCAC
CCAGTCTGTTGAAGGGCCTTTGTAACTAAAACATCGTACACATCCTGTGTTGCCTTTTAA
TACCTATTAGGCTACTCAGGCTCATATATTTTTTCATTTTTTTCCTGCATAATGTTAATG
AAAGTCATTTTTCAGACATTACAAGTGCAATGATTTGCAGTTAACCCATGCAAACAAGAG
AAATAGTGGGCAAACTGTTGTGACATTCATTGTATATAATGAAATCTTAATATGGTGCAT
ATTTAAGTGAAAGGTTAGCAACATAAAGGGCAAATGGATTGCCTGGCAATGAATTTTAAG
CAGCTATTGATTTTACACTACAAGCTACCTCTTCCCTGAATGATAATTTTGAAATGGCAC
ACTGCTTATCTTAAAGCTGATCTGACACAACAGGACACCAGAAATACACCGAATATTAAG
GCAAATACAGACGGATAAGTAACGCTCTTGTAGATGATGCACCACTCTCATTCCACTTAA
CGAGAATACATAATAAGTGCTGATGTGCTCTCCAAAATTGAGCAGATGCGAATACATCTA
AGGGCAAACGGAGAGTTGTGATAAAAATTTCTCAAGGGAAAAAGTAAGACTATGAAAAGT
TTGACACCTAGTTTCATATAATGTATCTACCAAGTAAGGTGAGCGAAGTtaaaaacctta
atagctgtgctagtgtgaaactaggcacaaatctcaattaatcgctgtctattaatta
>NODE_389_length_522_cov_8.952107
CTCACAACTCCCCGCTGTCCGCACCCCCCTTTCTCCTACTCCCTCTAAGATTGGGCAGAC
ACAGGGGGTGGTGTGTGTGTGTGTGTGTGTGTGTGTGTCCATGTCTCTGTGTGTATTTGT
GTGTCCAACTCCTTTGTGACCGCTTTCTTGAACCCGAACCCTCCCTGCACAGAGGGAAAT
GGCGGACTGTGGCAACGACAGGGCAGTTTTACAGTGCACCGGGCTGAATGTTAAACTTAT
ATTTAATGTATGACATTTCACACAAATCATCCGGCCACAGACATGACCCTGGGGTATTCC
GCAGATTGCTTTTTCAGTGCCTCAGCAACTGTGGAATTATTCGTCCCAGAGAGAGAGAGG
GAGAGAGAGAGGGAGAAGGGGGGAAAAAAAAGCCTTTGAGTTTGGCGAAATGATCGCCCT
CTCACTGCTCTGGCCATCCCAGACTGGAAGCTCTCTCTCTCTCTCTCTCCCTCTCTCTTT
TCTCTGTGATATCATGATCGCAGGGCCGTGCCAAATTGAAAACATCTTGGCAGTCTGGAG
GCTGTATGAAATAACCATATATTATGTGTAGTATAACACCCGATTGGATAGCAAAACAAT
TATGCTGTTTTGCAGTCTCAAAAGATTCCTTGTGCCCCTCTCAACCCTCCACTCCCTTCA
TTTcta
>NODE_390_length_658_cov_18.629179
CTTTTGAAGGGGTCTATTTAACAAATGAGCATTTTTGTGTTTGAGCAAATGTCAGCTTGT
ATTTTATTTACATTTTTTTAGAGGCAGATAGTAACTCCCCTGTGTCTGTGTGGTTCCTTC
CCCCAGCAGGTGTTCACAGACCCCAGTAACCTACAGAGGCACATTCGCTCTCAGCACGTT
GGGGCTCGTGCCCATGCCTGCTCTGACTGTGGCAAGACGTTCGCAACGTCTTCGGGCCTC
AAGCAGCATAAGCACATCCACAGCAGTGTCAAGCCCTTCATGTGTAAGTCACTAAGACCC
TACCTATGTAAGTCTCCTCAGTACATTATAATAATAACAATAATAACATGCTTTAACTTG
CCTTTAATAGAAAGATCTGATGTTTTTGCAAAAATACACTTCTTGAGAATTGAGCTTGTT
ATGTTCTACAGAATTTTCACCTGAGATTATATAGTGACTGTGTGGCAATACAATTTCTTT
TAAGACAAGAGTCATGCAGTTTTTTTCTGCATCAGCAGTCTCACACACTGCTGATATGGT
AATAACATTTAAACTGGTGTGCAATTTCATTCAATCCCACTTGATCTAACCTCACTGTTG
CCTGTCACAGTGCGCCAGCCTCATCTACTGTTAATGCTACAGCCAACAGGCTTTTTTTTC
TTCCTTCGTTGCTTTTACTCTCTTGCGAACACACTTTTTCATCCCTGCTTCTCAGTAAAA
CGCTAATTCCTGCAAGACACATTTTGACCTTtcgcactttcaccacctcactcaagagat
ctgatctccttcccctaaagca
>NODE_391_length_675_cov_15.520000
TGGACGGGTGGACAGACGGTGAAAGTCAAAGACGGCAAACCAAAGGGGCGGCCAGTGTCG
TACTCGATCTCTCATTTTATCCCGCTCGCTCCCTCTCTCTCCATCTTGTGGCCATATGAA
TTAGTGTGGTGAGAGGAGAGAATGAAGAAGGTGGGAGGGGAGGATGGGGAGTGACGGGAA
ACAGACGGGTATAATATTCTCATCACTCTTCACTCTGCAGTCGTTGGTGAGGAGCGTGGC
CCAGGGCACTCAGCGGCCCAGCCAGCCGCCTCGCAGACCCTGCAAATATTCCTAAACCTC
AATTTTTCATATTTCCCTGTATGCATAAGGAGATGAAAAATCATCCGATCATTTGTATTG
TCTGACTGAGGTTATACACAAATATTAGTTTATCTACCGCACCTAAGATTGCCTCCCTAA
GCAAGACGGATTGGTCTTTTGGAGAGGGCAATATTCCCCGGGAACATATTCAGTCCATCT
TTTATATGCTGCAATTCACAGAGCAGCAGGTATGAGTTCCATCTCCAGACAGGCTCGATA
AAGCTAAACACCCGATAGAGACACTGCTTATTACACACAATACGCTTTAATTGCCAGACA
ATTTTCGGCTGGGTAAAATTTATAGTTTTCAAAACTGATCTCATGCAAAGAGGCTTCATA
CCTAATATTCATATTCTCCGCACATTTACTCAACACTTGGCTAAAATGAATATTAAAGCA
AAACAAGCAAAGGAATCAATTTGATGTGAGAGGAGGGGGAAAAGAGAGAGAGAAAAAAAA
CTCTTTAAATCACAATCTCAATtgatttccgttacctct
>NODE_392_length_696_cov_7.698276
ATTGGGAACCCAGTGATTTTCATACAGTCCCTTAATTTTGCTTGTTTGTTATTAGGACTG
CACGATGTTTGCATGACCTTAATATTAACACTACATGTAATATATCTGAGGAAATTTTAA
GCAAATACCAAAAAATCAGAGTTATTATTAAATATAATTATAATTGTCTGCATGTTTTTT
TGCTCTAGGGAGATCAATCCCAGGAAGTTTAACTTCAGTGAGATGTCCCACAGCATCACC
TGTCATAAGTACAAGAGAGAGATGGCATGCCTTTGTGAAAAAGAATGCTGCTTCTGTCTT
TTTTTGCATCTTGAGAATGAGCTAATTGTCACCGAGTTGGCAGCTGAATGGAGGCAGTGA
GTTTAATCTGACCACAATGACATGTTTGATTGGTCCGAGCCAGGCTGGGTACAGAGGGTG
GGGGGTGGCCCTCTCTTGTGGCAGCGGAGAACAAACATAAATCTTCTTCAACAATCTATT
TTCCATCATACTTATTCACAGGGGACATCTCAAAGTGGTCTTTACCCTTTCTGTCAATGG
CTGCCCTCATCCATCAATTTCATAGAGAATTATACCCCAGATCAATGTAGTTCACGACCG
CTGAGCATTTGTCGAGGGGTGGTGTAGGTGGTTGGGGCGGGTGGGAGGCGGAGTGCTGGC
TGTATGCGTCGCTGCTTGTTCTCAGAGGTCTAATGGCTACTTCTTGTTGGTCACCCTCTC
ATGCCCAAATAATTCACACCATGTAGTGCAAACAAAACAGTGCTTTTCCTCATCATTAAG
CCTCCTTTTTTTCCTCACAACAGAGAATAAGAAGCACTGCAAAGCAACCGAGCAAGCAGa
>NODE_393_length_676_cov_14.936391
TTATACATTTTGTTACCCTTGCAGCCAACTCAAATTACATTTTGAATGTCGTCCACTCAA
TCTCCTCTCGTCTTTTGTGCTGTCTTTGATATAAATAGACAGACATTCAGGGGTCTAAAG
AGTGGAAGTTAGAAGAATAAAAAAGGAAGAGGAAATTTAGATATTTTTAAATGATGTCCT
ACATTTTGTCAGCTAAAATCAGGATATTGCCTGAGCGGGGAGAAGCCATGTTCTTCAGTT
GTCAAAAGGCAGTAAGTAATGATTAAAATAGCAGTGTGAAACGCGGGGAGATTAAAGTGA
TGCTAATGATAAGTGAGAGAAGAAAAGGGCAAGCTATATTTTAATTCCTGGGAGAATGGT
TAATGACTTCTATTGCCTGAGATTAAACTAAACCTGTCTCATCAGCTTTTTCTGCTCGCT
GAGGAAAAAAAAGCCCTCTGCACTTTAATTTATTAAACTCTTTTAAGGAAGCACATTGAT
CTACATAGGTTAAACTTTCAAAATTTGGGCAAAAAGACGCCCCATAAAGCTGTCATGCAG
GGCAAAGCTGTTGAGTTGCTCAAGGCACACTATAAAGAATTCATTATCTCCAAACTGCCA
CATTTAATCAGAAAATATCAATTATTTAAAAGGGGAGGTTTGCTCCTGTTTAGAGCATCA
GGTTTTACTGACACCCTGAATTATACTGACATGTTGAATATATTTTTCTGCTGTCACTGA
GATGGTGCTGTGAACTTTTCCATTttgaatgccacccttttttttttttaaacacctttg
gctcagtaaatgtgcatttggccactctaaaggactcttt
>NODE_394_length_614_cov_10.677525
ATAAGGTTTAAATGATAAAATGCACAGATTAGCTTACCAACCTACTTAAACCAGGATGAA
TTCTAATGCTTCTCACGGATATCATTGCATAATTTACCAGCCTCTCTTTCACAGCAATGA
AATCAAGAAACAGGGATGTTTTTGTCATTTATTTATTCTTCTCCAGTAATCACCCCGCTA
ACGCCTACAGGGGCCTCCATCTGGGGAGATCACCCACGGTTGCATGTGCTGTGATGCCAG
TAGGTGGTCCTGCCCATGGCTTGGTGGGTGAGCATGGTGTAGTCCCTGCTGCCACTGCTG
CTGACATATCAGAGCTGTTTATTAAGAGGATGACAACTCTATCAAGCCCCATAAGCGGGC
CCTCGTGCACAGGAGTTCTTTTGTTACTTTCAGGGAGGGTGTCATCAATCTTGCTGCCAT
GCTACTCTCTTGAGCTGTTGATGGCAAACACGATTCCTCCCTTTCTGCCTGGCCTCTCCC
GCCTCACAGTCTGGAATCAGGCGTGGTGAGGGGGATCGAGGAGATAGGAGGACTTTCCCC
GAGAGTGCCTTTTCTTGACAGGCGACAGAGCGGACCGTTTGGACACCAGGGGTGGATATA
TGGGACCATGTAATGAAAAGACGTTGACAGGACCTGCTTGCTCTGTAATGAAGGTCCTCT
GGAGCTGTGAATGGATACACACATCTTTCACGCTTTTGTCTCCCTGCCTTTCCCACAGAA
TCCATCTCATCCATTTTAACCAAAAAGGAaggtgtaag
>NODE_395_length_514_cov_3.042802
GTTTGGACTTAGCTCTCCGTTCGTTGGCATGTCCATGCCTCTTGACACGCAATTCAGCCA
GTCTTCACCAACTGCACTCTGCAAGAGACTTCCTCCGGGCTCTGCGTCACTTCGCATGTT
ATGTTCCTGCCGTTCGGTTGTCTCTGCTCTTTCTGTTCTGTGATTTCTCTTCTGTTATGA
CATTGTGTTTGAACATAACTTCAGTAGGCACGCTGTATTCTCAGTGTGTTCCCAGAAAGG
ACCAGGTGTTCCTCTGTGTTTGTTTGTGTGTATATATGTGTGTGTCTCAGTGTGAGCAGC
TATGTTCCTTCATCAAGACCTCTATCAGCTTTCATGTCCCAAATCCGCCCACCCACACCA
AAGCACCCCTCCATCCTCGGACTACGCTGCTGAGCCTGCAGCGGCCGGGCCGTCGAGACC
TGTTACCACCACCCAGCAGAGCATGGCTCCTGGACTCAGCTGTCAATGACAGGTCTAGAA
CTGTGACATCATCAATGACATGACAGAACCTGTCCCAGAGAGTTTCGAAACACAACTCAT
TGCTTCCCAAAAGTTGTTTCGGACAACATGCAAAGCCAGCTGGAACGTGTCAATTTTGTC
TTCAAGTTGAAAATGAAATGACTTCTCGCTTTTTTCCTGCTGTTTATTCcgcaatgat
>NODE_396_length_1042_cov_8.470249
CTGACTTTTTTTTTTTTCCTCTCCCAGAAACTCACATATTAAATTAAAAAGAGCTGTTGT
GTTTATTCTTTCACACATGATCCCAGCATGATGACTTATGCTCACATAGAGACAATCAGG
TAGTTGCTTGTTTTTATTTATTACAAAGCGTTAAAGTGGAAGAATATATGCAGATTTTTT
AATTATTATTTTTTTTACATGTTAGCTGAAAAGTGTCTTTTTACTTTTGCGTAAGTTTAA
AATGTAAATTGCTGCAGCGGATTCTACTTTTTTACAATGTGGATTTAATGATTTATTTTA
TTTTATTCACTCCACCTTTCACTCCAAACCGCCTTTGCAGGAGATTTTGGACTCAAACAC
ACGTTTAGGTTTTTTTATTTTCTACTTATGTACAGATATTTTGGCCCCCTTCACTGTCCA
CTCCAGGTTTTCTTGCTCTCCAAGTTGACCTGTCAAGCAGATTACCACAGAAAGAGATTA
ATGGCAGAGGCGGGTTGCAATAATAATCGTTTTGTTTGATGTGACAACTTTGATAGGCGT
TGATTTACTTACAAACTGATAGGCTTTTAATTGAGCGCCTCCATCCCGATTGAGATGAAA
GGGAAAACCACATTGAAAAGCTGCCCGATTGCCCCGGAGCCTCAATACTGATTAGCCATC
TCAGTGGTGAATAGTTCAAGGCATTTTAAACTTCTTTTCTCAACGGCCTGACAGACCATT
TCTCTTCCTTTCTTTCCCCTCCAAGTCCGCTTATTCTCCCTACCTCTTCGAGAAAATAAA
TCATTTTCATTGTATGTAAATAAAATCGAGCTGACATCAATATATAATGTCTGGATTTTT
TTTCTCTCTTTTTTTCTTTTTCTTTTTTGTTCCCCGTCTTTGTTATTCTTGTTGCAGATG
ACAGTGAGCCCGAGGCACATGACAGGTTTTAACAACACAATAGCAGATGCGTACAGCCAA
AATGGACAGGGTTCTGTGTGGAGGGATCATCGTGTTTGACCGGGTTGTCACACATTAAAA
ATTAAACCAAGGTTTACTTTTGCAGGTTCTTTAAAGTAActtattacagaacgacgtgct
gtgttaaatgtagaagggaatggaaatctaaaatctaaatttattctattttcctatatt
taattatcggtttttacgcatgtgcttttttttcctaattccacat
>NODE_397_length_315_cov_2.790476
GAGGCCCCACACCTGGGCATGTTTGCGGAGGAAGCGGGCCCTGGGCGGGCTGCGCTCCAT
GCGCCTGTCGACTGGCTCCACCAAGTCTGGCCAGCTGTGCTCCTGGCCTGGCCTCGCGCT
GTGGGGGCTGTGCAGCTGGGAAAGGCATGTTTCCCAAAAGAGGAGAAAAAAAAGGACAGG
GAGGGGAGGAGGGAGGGAGGGAGGACATAGAGAAGAGAAAAAGAGAGAAAAAAGGGCTTT
AGGTTATTTCGAGCTCATTACACATTCATCCCTGAGCTCTTCTAAAGCATCTCCTTTTAT
ATGAAAAAAACATTCTGAGCTAAGCTGGATAATACCTTGGAagtgtctgaattcattatt
agaccatgtttatatgatctaaagcaaaaaaaaataaaagtcttgcacagcagatactca
aattgctgctattttgttgtagtagttgtaaaatttgtt
>NODE_398_length_687_cov_15.494905
TGCGCTCGGTGTCACCTGCTTTGTAATCTGATTACTTCACAGTGGAATTAGTATGTATAT
TTAATGCAGCTTCTTTTCTTTTTTTTTCTTTTCTCCTCTCCGTCTTTTCTTCTTTTTAAA
TCTTGATGAGTGATGCAGGGAGGAACGGAGATGGGGTGGGGTTGCTCTACTTGCATGTCT
GGCGGATATGCCAGGGCCATGCTAATAAATGACAGCTGATTTATGCGTCTGTATTCTTTT
ATTTATAAAAAAATAGCAAGCGGGCTGATTTCTGATATTAATAATACAAGTGGATCCACT
TTGATTAGGCTTCTGTGGAGAGCTGTGCATATTCAGCATTACAATTAAAGCCTCTGATGT
GAAATAGGAATGACACGCTAATGAAGCGAGCTAGCGAGCCTGAACCGCGACTGTCCAACA
GCATTACGGCCCATCTTGGATGAAGAGTAATTATACGAGGAACACTGAAATGTCATTAAA
AATCTTCAGTAAGTGATTTAACCCACCATTCCTCACTAATGCTAGATATTTCTCCCCCCA
CAACCCCCACATGATCAACTCCCAAGGTTTTCCTCTTTTTTTTAAACAAAAAAATTTCTT
TGCCACAAAACCAAACTTCTACCTCAGAAGTTCCACAAACAACAGAAAGAAGAAGATCAT
CCGACTCCTTTAACATATTGAGATTTGAGACGAAGACATACAGATGCATTGTCCTAATTT
AATTTCAGAACTCCGTGGTGCCGGTGGTGGTGGATAATTGAAATCATTCCATTATAAATT
CCATTATGAATTGGTGAttaaggccagatgtgattaccatggattaaagat
>NODE_399_length_354_cov_19.268362
AATACCATCATAAATGTTTTAGAAGCAGCAGTACAATATGGAAACAAAGAAAAGATAAAT
ACTCAACTCCCTGCAAGGGGAATAAGGCCCCAAAATATGTTTTGGAAACATAATCAGCAT
CATAGCAGCTCTGTGTGTCTGTTTACATTGTGGCCGCCATCGCTCCCCTCTCCTCCAACA
AACAAGAGAATGGGGGTATGGAGGAGAGGAATAATAATAAAAATAGAAGAAGAAGGAATT
ATATTTTGCATATTATTTTAAGTAACTGTTCAAACTTCATTTCAGAATGGTAATCCACAA
AACAAATATGTAGCCGCATATTTTAAAAGGGAGGCTCCGCTCGCTTCAATTTCCTATTGT
GATGTTACGCCGTGTGTTTGCTCTTTGTGTCTGTTTGAATTGATTTGCGCAGCTCGGCAG
ACAAGGGCTGAATGCTCAGACCAAGAATCCATAATTTCATATGATCTGATAGTTCTGCAG
TATTACATTGATTTTTTT
>NODE_401_length_511_cov_34.060665
GATAATTTAAAAGATCAAAAAGATTAAACAAAAAAATTGAGAATGTGCTGACTTACCATG
TTAGGCTCCTTTTTTGTTGTAAGTTTTTGTTTAAATAAAAAAAAAATATTTGCTCAAAGA
TGCAGCATTGGAGGTGTCAAATTTTTGTAGCCGTCTCTTGATCGTATTACTTCCACAGTC
CTGGTTTCCAATGCGTCTGAACTTTTTCCCTTTCTCTTTTATTTTGTTTGTGGTACCTAG
CCTTTTTTTCCCCTGCTTAAGACTTTAAAAGCCTTCAGCTCAGTAAAGCAGCACAAATTA
TCTTGCCACCTTGCTCAGCTCTGATGCTTTGGCCGCTAACTTTGGAAGGCCCTTTACTAC
TGCATCAAAATTAGCATTGTCAAAGCAGTTAATGAATATTAATATTGTATTTGTCATTGG
AGCTGGCCCATTGCTGAACTCCAAGTCATCCATCAGGGACAAGATTAAGCACACAATTAT
TTCTGACTGACAGGGACCAAATCTGGAAGATTTTTTTTTTCCTCCAACAATTTAAAGAAA
AAGACACAACATCATCTTAAGGTACCTCCCATGAGACGAGACAAGATTAATACACTTTTA
ATGAAGCAAGATTTCATGGTGCATGAACAGCAGGAATCTCAAGAAAAAAAAGAGG
>NODE_402_length_536_cov_13.794776
CTTTTGGCCATCCCCGTTTTTCAATGGAATAAAGAAAACTCAGCTCCTTTCTTCTCCTCT
TTTCTTCCTCCACTTCTTTTTTCTCCCTCTCATCCTCCTATCTCTCACACCGCTTTTCTC
TGAAAAAATTCTCATGAATGATTTATATGTGTCTTGTTATCAGCAACGATTTCTATAGAC
CCCAACGCATTCACCAAGACATTTGTGGCGTAATTGTTAATTTTAATGCCATAATGGCTT
CAGATGGGAGCTCTGATTAGACATTTATTACACAATTAAATGAAACATACTCAAGAATCA
CAAAAGCCTTCCGTAATTATTTCAGGCCATTAATAAAATGGGCATTAAATTATATTGGAC
ACAAAAGAGAAGTGAAATAGATTTCCATTAGAGCAATAGAGGCAGAGAGGGGTAATAGAT
CCTGCCTGAATTCACTCTGAAATTAATTGTTGCCCAGCCTATTTCCACACACAGTGGAAT
AAATGAATGAGAAAAGAGAGGAAGAGAAGAACGAGTTGGTGGCCGAGAGAGTGAGGGGAG
GGGGTTACATTAAGAGCCTCTGATAAAAACCTTTTGTTTGACATACTACAATGGACCCTC
AATTCAAGAGAGAGAGAGGGAGAGTCGGACCAATTTCAATCTTACTCTGCCCGTCCAGGC
TTCTGActcgaggttatatc
>NODE_403_length_415_cov_4.749398
CAACTTCCTCGCCTTCCTTCAAAAATGATGATTTTGTGTACTGAAGACAATTTTTGATCA
TAGAGGACAGCAAGACTACCCCAACAAATAGCACTTACTGTTTTCAAAACTCAAGTCAGT
GCTTTTGTCAGAGTAATGTTGATGACCAGTTGATGAAATGATATGGCATTTGAAAATTGT
GGAAAAACTCACAAACAAATCAACCCCAAAGAGAAGCACTTATGAATACAAAAATCACAA
GTGGCTCCTTTGAGGTGATCTGAGCGGACTCACATTCAAAGAAATCCAAAATTCACGTTG
AGTTGATTCGGTCAATTGAAACTGCCCCAACAGGTAGCACTTACTCATTTCAACAGTCAA
GTCAGTGCTCAAGTTAGGGTAATAAAAATGACTGACAAAGGTCTTCTTCACGCAACAACT
TCCTCGCCTTCCTTCAAAAATGATGATTTTGTGTACTGAAGACAATTTTTGATCATAGAG
GACAGCAAGACTACCCCAACAAATAGCACTTACTGTTTTCAAAACTCAAGTCAGTGCTTT
TGTCAGAGTAATGTTGATG
>NODE_404_length_604_cov_10.892385
AAAACCTAAACTCAGACAGAAAAGCTTTCTATGTGGGAAAAAAAAAATCACACCAGATGA
ATAACTTCCACAGAAGCTGTATAGCAACCCTCTCTCTCTCTCTCTCTCTCTCTCTCTCTC
TGTGCGTGTGTGTGTGCGTGTGCGTAGTCTATACCGGATTAAATGGCACCTCGTCTTAAA
TGGCACCTCGCCTCGTTTCCCCTTTCCTTTCATCATCAGCAAAATAAAGATTAGGCCTAC
AGAGGAGATTGTGCAGTCTCGCCTTTAGAGGCGCAAGGGATCTTCATTCCTCCCGCCTTT
GTGATGATATTGATGATGATGATGGCCAAGTGGACAGTTTGATTTTTGTGTGGCGAGCTA
GTTATAAAGAATCAATATTATATCAAGGGGGTAACTTTGGTGATAAAGGACTTCAGCCAC
TGTGGCTATTCATCATAAGTCTGTAGCAAGCAGATAGGTCAAAAGAAATTATATTGCTCT
AAAGAGTGTGTCTCCTTATCTCTCGGTACCAGGGGGAGTGGAGGACACGCCGATCGATAC
AGTAGCTGCCGTATACTCCTTGCAATTATCAATAGCTGATTTTGTCTTCCTGGGGGCTGC
ATCTATTAATACCAGATAATAACAGCCTTTTGGACATAACTTCAAAAGGAGGGGGATGAT
GGAAGGAGAAGGAGAGGGAGAAGAAAGCAGAAAGTTTGCTCACAGGACGACCTTGTTGTC
AACAGATTTGTCTCTCATATGAGgtgga
>NODE_405_length_719_cov_11.682893
TGCACTAGTTAAGACTGTACCACATGCTCAAACATTTCTTCACAGCCCACAGGGGAAGGT
CTTTCTGTTAAGACAATTGAGGAAGTTCTTTATCTCTTAACGATGTAATTTTAGGGTCTT
TCTAGGAGTGAAACGTGAGACAGTCAAACAATAAATCACATCCCTGTTTAGAGCAGGCGT
CTGGCACGACTGGCCGGCTTCAGCTCCCCAGACCACCACCTCCTCCACTGCCGCCTCCTC
CTCTCCTCTCATGCTCTCCATCCCTCATGCCTGTTAAAGGCTTGTCCTGCAGGGCCTGGA
TGCACTTGTGTGGTACAACAACAGAGAAACCGCCCAAAGCTCTTAACAGCTCTTCCTCTC
CACTTCCTCCCTCCCTCCATCTCCACACTGCTACCACCACCAGCTCCTCTCTCCCTCTCC
ACTCTGCTCTGTCTTTCCCAGCTGCACCGGCGAGCTGTTCCGTATGAACTGCTGCCAGCT
GAAAGCCTGCTACTCCTGTGAGATTGCTATTACTCAGTGCAAGCAGGGCTCTGCGTAGCC
AAAGGGCTGCTCTCCGAGCTGTAGATCTCCATGTTGTGACTTGTCAACACGGGAAAAATC
GTTACCAAGGCTGAGGCACTTCCATTCCACACAGAGGGGGTTCTGATTGCGACCAGGCAG
ACAGGCAGGTACTGTACTGGAGGTATTAGGACGACTGCTGTTGCCTGATTTTGTGCTGCA
GAGGATTCTCTGCTGAGAAAGAAGGCACTTTGAAATTATTAGATAACTGACATCAAGAAA
AACAATACCTTTCCACGTTTACTATTTCAGTgttaggttttcgctttacatgctataatt
tgaactaaactttgacatagagt
>NODE_406_length_739_cov_13.253045
AACACAATGAACAGCCATAACATTGGTGTGCCCTGGTCCATTTAAGCACATTTACGTGGG
CCATTATTGACAGACGGCTAAGTGTCATTTGTCAAGGAAAGAAGAATTGACAGGGATAAG
AAACACAGAGAAATAACGGTCAATCAAACCTACTTTACAGTCATAAGGGAAAAAAGCAGC
CAAGTCCAATATTTCATTTTTCTCTTGGAGAAAACATAAGATCATAATACCTATTTTCAT
AATAATACTAACAGCCTTTAGGCTACAAAATAGGAAGAAGGCCATACTCTGTATATCTGT
GCATTGCCTGACAGAGACAGAAGGGTTTCAATCTCTTTTTCATTTCATCCTGATAGCTCT
GCCTTTTATTACCGAGGGACAGGAACGTTTCCTGAGGTAAAAAGGAGTGCACATTCCCAA
GATAAAGTTGGAGGTTTACAGCTATTTCCAGCCGTAATGTATTATTCCGTTAAAGCAATG
ATCAGGTAGTGTTGGATGAATGGGAGATGTTCAGCACCATTACTGCCTGGCACATCAGTG
AGGCATTATTACATTATCGCTGCTCTTTAGTAGGAGATTGGGTGTGTGACCGGGTTCTGA
ATACACTCATCCCGCTCTCCACGGCGTAAATTGCAGATTGGCTCATTGACTTCAATGATA
AAATGTAAAAATTGCCAGTAAAGAGAACATAGACTCAGGTTACTCCTTAGCTGTTTGTCA
ACGGCAGATGTGACTCAGTTGGTGCAGAGCATGTTAAAGAGTTCCATCTCCCAGAAGTCA
ATGTCATTTATGCCTCAAACTGCTAAAGCAATAGCTCATCTTGTCTCTGGTGTGTCATAC
TACACTGCCTTTGTCTGAGATTAAAATTTGCTCTGGTGGTGAg
>NODE_407_length_145_cov_5.827586
TGGTGTGTTTTTACTTGTCTTTATGGTTTTAAGGGTTTTAAGAACCCATTCCCCTGCTCG
ACCGGAGAGCAGGGGAATGGAGGGAGAGTATACCCCCAAGTTGGGACCAGGCACACCAGG
CAAATGGAGGGAGAGTTTCCCCTCCAAGTCAGAGCCACGGGTACCATGGGCACGAAGGGA
GAAATGTTTAAGGAGACATTTTGATCTTTAAAATCTCAGTGGAGGGTGGTGTGTCTTTAC
TTGTCTTTATGGTTTTAAGGGTTTTAAGAACCCATTCCCCTGCTCGACc
>NODE_408_length_523_cov_9.191205
GTAAACAACATCGTCCTCTGTAATGAAAGACGTGATTTCTCCGTTCTCTGTGCGCTCGTA
GCGTGACTTCTTCTTGGGCATCTTCTTTTTGCCCTTCTTGCCGGCCTCCTCGACCGTGCC
GCTGCCTCCACCAGTGCTGCCATTGTCGTTGTCCTCGTCCTCGCTGTGCTCGCTCTCTGC
ATAGTTCTTGGCTCCGCCCTCCAGCGTGCAGCTGCGTCGGGGCCTGGAGCTCTCACTTTC
ACGATCTCCCCGGTCCCCGTCCTGCCGACGGGACTTACCGGCCTCTCTTTTGTCCCGGTC
CCTGTCTCTGTCCCTGTCCCGCTCTTTCTCCCGTTCCTTCTCTTTGTCGGCCGTCATGAT
CCGCCACGTGCCTTCCTCAGTCCTCTCACGGCTGGGCCTCCGTGAAAGGTAGACTGTGAG
CCTGGGCTTCAGTCTTCTGAATTTACCAGTCAAATCCAGGGAAAATTTGGCCACACCAAC
AACCCCAGTGTTTCAGAAAAGCTGTGGAAGAGGAAAAAGAAGAACAATTAACATAAGCGC
ATGTCAATAACCATCATCTTTACAATACAGAAGCTGCATGTTCTCAGTTAAATTGCTGTT
TTGTACTGTAGGAGATCTTTTGTGGGTGAGAAACACAAGATTAGTTCCTGGAgatgaagc
agctgtg
>NODE_409_length_566_cov_13.524735
TTCATTAACTTAAACAATAAAACCCAACACTTCCAGGGAAGTGCACATACTCCTCTATTT
GGCCACATTAACACTGACACACTTAAAGATACCAATATCTGGTTCTTAGAAAGAACAGAT
GGACACATAAGTGCGAGGGACTCTGGGCTTGCCAGTAGAAAGGTGGAATGAAAAGGGGAG
GAGGAGGGGAGGAGTAATTGCACAGTCCTTTGCTGAATTGTTCTGTGGATGCAAATTTAA
ATCCCTCCTATTATTTTAATAATCTGCCTTTTACTGCTTGTGCTCGGATCATTTGTTTGC
AAACCAGGTTATTTGGAGAGGGAGGCTCGGGGGTAATTTCATGCTTTGGAGCATTTATAT
CTATAACTTAATGAGGAGAGGGCCTGTTGTTTCCTGGTAATACACTGCTAGAGGGGAGCA
AACTTTTTATTCTCCGTTTAGGGTACTGTTAGAGGGCAATAACGTGGGATTACTCTGATG
GAATTAAGGAGCAAACTGAGGAGAGACCTAATGCAGCTTCTGGTGATGGACCAAACTTAA
TACTGATGTTTTATTTAGGGTTTTTTAGGTTCATGGGATGTACCATAGGAGATGGGCTAT
CCCATTTGGCCATCACAATAAGCTTACACAGATGCCTTCAGATTTAAGCATCCTGCTGCC
CCACATGCAGCCTGCTAAGTGCCCTCAGTTTGTCTTTACCCTTATGTATg
>NODE_410_length_1224_cov_4.230392
CACACATCAGTGAAAAAATGGCTCAACAGCGCCACCTCAAACGTTGAAAATTGGTTTGCG
GCATTACATTTCCACCTCGTTTGTCCTAGACCTACGAAAGTCGGTACACACATGTAACAC
ACCGAGACGCACAAAAAAGTCGATCGGACGCATACCCTAAACTCAACAGGAAGTCCGCCA
TTTTGGAAAAAAGCCAAATTTTGGGCCAAAATCACACTTTTTCCAGAGCTATCTCGTCCC
AGGGGGTTATTCCAAATGACATGAAATTTGGCAGGTTGAATGAAGAGCCATTGGTGAGCA
AAAGTTCATAAAATCCTCCGCAAAAGTCTGAGGGCGTGGCCGTGGTGGCGGCGCAAACTT
TGACGTTTCGCCATGAAACAGGAAGTGCACTGAAAAATGACCTGAACGTGGTCCGATTGG
CCCGAAACTTTACACGTTGCATCACCGTCCGGCCCTCATCGCAACCACATGATAATGATA
CCTGTCAGGAATAGCNNNNNNNNNNAACGTTGAAAATGCTTTTGCGATTTGGCATTCGCA
CCTCGTTTCTCCTAGACCTACGAAAGTCGGTACACACATGTAACACACCGAGACGTACAA
AAAAGTCGATCGGACGCATACCCTAAACTCAACAGGAAGTCCGCCATTTTGAAAAAAAGG
CCAAATTTTGGCCCAAAATCACACATTTTCCAGAGCTATCTCGTCCCAGGGAGTTATTCC
AAATGACATGAAATTTGGCAAGTTGATAGAAGAGGCATTGGTGAGCAAAAGTTCTTAAAA
TCCTCCGCAAAAGTCTGAGGGCGTGGCCGTGGTGGCGCCGCAAACTTTGACGTTTCGCCA
TGAAACAGGAAGTGCACTGAAAAATGACCTGAACGTGGTCCGATTGGCCCGAAACTTTAC
ACGTTGCATCACCGTCCGGCCCTCATCGCAACCACATGATAATGATACCTGTCAGGAATA
GCGCCAACTAGTGGAAAGAGGAACATGTTCAGACAGAGTGACAACATTTCAAGAGCTAAC
TCGTTTCAGGGGGTTATTCCAAATCACATGAAATTTGGCAGGTTGATAGAAGAGGCATTG
GTGAGCAAAAGTTCTTAAAATCCTCTGCAAAAGTCTGAGGGCGTGGCCGTGACGGCGCCG
CAAAGTTGGACATTCGCCATGAAACAGGAAGTGCAGTGTAAATGACCTGAACATGGTCCG
ATCGGCCTCAAACTTTACACGTTGCATCACAGTCCGGCCCTGATGGTAGCCATATGACGA
TAATAGCGCCACCTGATGGAAACAGGAAGTAGCATGTACATGCTCCGATCGGCCCCAAAC
TTGGCGTGCGCATCATACACGGCAAAATAATTGATATTTGAAGGTAAa
>NODE_411_length_1004_cov_5.629482
AGACTCAATTCACAAGACTGAGTCTGACTCTGACCAGGCAATCGCTGCCTATTTGCAGTA
TGTGACAGGTTTTGATATTTGTGTCTACAGATACATTTTACTCAGTATCTCAAACTGTAC
AGAAATAAATGTATATTATTTGGTTTTGTCTCTGAATATGCAATAAGATGTCAGATGCAA
GTGACTCAACTGCTGCATCTGTCTATCTTTGAAAGCCCGTGGCCTAATGAACAGTCTGAG
CGCACAGAGAAAGTGTTTTAAGTAATGCTCAACACATGGTGGTTGAATATGTTTGCTCAA
AGCAGTGTCCGGTTCGACTCGTCTGTTTCCCACCATGGGGAACTTGACGTGTGGAAATGG
AGGCTCCATGCATGGTTGCCATGCATTGGCCCTTACATTTCGCACATGTAGGTAAACAAT
CCCGCCTTGTCTACTGAGAGGCCTGCGTTTATACATGGGTGCAAAACATGTGTTGCAGCC
AAAGTCGCATCAAAGGTCACTAAGCTATGCTTTGAACACTTCAAAGCTGGGGGATGAGAC
TGTAGCTTTTAAGTTTTATGGCAGGTGTAAGCAGGGGTTGCTGACCAGCCCAGGGTGGTC
TGCTCCCTGGTCTGCAAGGGGCTGCTGGTGGTTAGCATGGTAGAGGTGGTGGTGGTGAGT
CGGGGGCAGGGAGATACCCTACTGACCAGGCTACGTCCAAAATGTCTTCATGCAGCACGC
CACATTTGGAGTCCTTGGATCTGAAAGGGTTCCTGGGAGCAGACTGGACACAGGCAGACG
TCCACTTCAAGGGTCTCTGGTTTCAGAGGACCTCAGCAGGGTACATCTAAGGCCTGTCTC
GGTCCCATTTGGAAACAGATACATTGGCAAAGAGCAGTGAAGGGGCCAAAGCCTGATGAC
CATACCACAGAGTGACCACAACGCTGCACCCTCCCCTGACAGACCAGAAACAGACCCTAT
AGCAAGTTCAAAGGATCCAAAAAGGTCTTGCCAAAGTTCatttgctggagttcattcatc
tcagcacctgatgtggttcactgcttcttgtttcgtcaggcatttcggtttaaatgtgaa
acttcaaacctggagagattattaggagttcttattaaaaatgagtcatttggctgcaat
gcatgcag
>NODE_412_length_301_cov_1.136213
GTCAGGGCCGGGTGATGTAAAAATAAAAAGAAAATGGACAGAGAGCCAAAAATTCTGAGA
TGGAAGGACCCCCTCTGCATTAACATTTAACACTCTCTCTCACTGCTTTGCAACGAACGT
GCTGGAGAAAGAGAGGAAAAGGAGGAAGGGCGTCGGGCAGGCAGCCTGGAAGAGAGTGGG
AGAGCGGCACGAGATGGAGATGAGGAGATAAGAGAGATGGAGAGCCAGGAGAGAAGGAGG
AAAAGAGGGGGATAAACAAAAGTGAGAGTGGAGGTAGAGAGAGGAAGAGAGACAGGGGCT
CAATATGATGAAATGAATGCCAGGGAGAAACAGTTCAGACCCACCAGATGGTTACTATAG
CAACCACATTCCCCAGTCTCTCTCtctctctctctctctctctctctctctctatctctc
actctctgtctctctgtctagttgc
>NODE_413_length_1102_cov_11.019056
ATATGTTCCCAGCTCTTTCTGCTTCAGAGTCAAAGCCAGTCGTTCTGTCTCAGCGCCCCT
CCATCCCTCCATGTCCCCCCTCCACCACTTACAGTCTATCACTGTATATTTTTATTGATG
AGGCCTGACAGCGCCCCAATTCCAATATAGCTTTCGACATTTGATACGTACACCCCACCC
TTAAAAACAAAAAAAAGAAAGGAAAAATGTACCTCTGCCTCCCTCTCTCAGTCCAGAGAC
TCCACTCCATAACAGCAGGCCCTAATTTCTCTTTCCAGTCATGGAATATGATAATTTTCT
TATTTGCAAGAAATATCAATTGCTCAAGGCGGACACATAATCATTGGGGAGGAAAGGAGA
AGCTACCTGTGTAATGTGCTTAACAGGCTAACCCATTTAGCCGCAGGCGCTGTTTGAAAA
TGAGAAAGTGCTGATGGTCAAAATCAATTTTCCCTGTGTCCAAATTACTCCCTGCCCGGC
TTAGAATTTCACCTAAATGGCCAAACCTTAAAACACTGATACTAATTCTATCATATTAGA
GCCTGGTCATATAGTTGAAGTTATTGCTAATGCTATTTTGCTGTATTTATTGATGTAGCT
AGATGACTCGAAGGCCAAGGAGCAAAGAGTTCTGTTACTGCCTCTGTGTTTGTGTGTAGA
TGCATATCAGTACAACTCAGTGCATGAAATGCAATGCAGCCATCAGGCATTAACAGTCTT
TTAGGATGCTTGCTGCTTGGGGGTTCACAAATTTCATAATCAAGAAAAATAGCCTTTAAC
AGTCACATTTTCTGGATTATGTAATGTTGAAAGCTTCATGGAGAGTAATCCTTTAGATGC
CCCCAAACAACAGATAACTGTCTTTATTTTCTCAGTTCCTTTTTTCTTGGTAAGTGCTTA
GAAAGAAGTTTATTTTTAATAGAAATGGCTGAAGAAATTTCCTAGCATTTCATCCTAATT
ACACTAACCGCAGACAACAAAATACAGCACACATATGATTAATACCATGATGAACTAGTA
TTTAGAGAGAAAATGGCAGTGGTAGGTTTAAAGTGGTTGAGACAAGCTATAATTTCTAAA
AGAATTAATAATTTAAAAAGGTATTTTGAAAAGTAGGATTACGTAAAGATTAAAATGTGC
AGTATTTCATTACTTGCAGGTCTAAGTTTACACATGTAATCTACCATCCTTCTTGGTCTa
tgctaaaggagtagtggcctgaggtcagtgtaattacagcttggtc
>NODE_414_length_949_cov_7.748156
GAAACCCTTAAGTATGAGGATCAGGCAAAATTTAGAACACACAAATCTGGGGCCAAAAAA
CTGATTTGGAAATTTTTGCACAAAGTGCCACCAGAATCTGAATCTAACAGCTAGTGTACT
CCGTTCAGCTTCTTACCCTTCTTGCCGCAGTAGATGAACTGTCCAGTGTGGATGCCCTCA
GCAGCGATGAAGAGCTCTGTCCTCTTCTTGAACCGGTATGGGTCACGGAAGGCCACTTTG
GCCAGGGGGGCACCACGGCCGGGGTCATGGATGATATCCTGAGAGGACAGACCGGCGCAG
GGAAAACAACGTTAATGCTCCACTTACACCAAATGGCAAGACTGAGATGCGTCAGGGTCG
ACAAGTTACCTTCACAATCCCCTTGATGTAACCATGGCGTTCAGCGAAGTCAATGTGACG
GAGTTTAGCGGCACCTTTTCTGTGCTTGACGTGGGCTTTGAACACGGAGCCCGCACCTTT
TCTCTGTCCCCTGATCACACGTCCCATCGTGTACTGAAACAAACGACAGTCAGGGTTAGA
AATCTTAACTTACACACTTCAATATCACACACTAGGGCCAAATGATTAGAAGAGAATTAC
TGAGATTTTTTAACAGATACTGCAATACAATTATTGCAAGTAGAACTTCAGGTCTTTGTT
TGCCATGTAATAGATTTAAAATACACGACGACGCATTACCAAAAGTCTAAATGGCACAAG
TACACTAAAACTACATTACAGCATTAATCTAAATGGTCAAACCTCTAACCAGCAGTCTTT
ACTAATTATATTATAAATTTGGTATCAAAAACTTGTTTAGTGCAGTCACAAGCAAAATAA
CTCGTGTCACCATCACAGCAGCTTAAATACAAAAAACCAATCTGTCATTTTTTTCTACCA
TAACCTCTCAGCAGTGTATCATATATAACTGATTAAATGAACACAACCTGGAAACTGTAC
AACCTGTACAACAGTCTATAAACTAACAACACTGTCTGTAGCAGGTAAGTGAAAACAAGT
ATTTAGCTCGTTTAGTACTCTAAGAAGTATTTGCTGGTGTGACATGTGAATGTTAGCTGA
GAGGACTGTCTCt
>NODE_415_length_145_cov_19.048275
CTGCACAGTCAATTGCTACAGAGCTACAAACTTCATGTGACCTTCAGATTAGCCCAAGTA
CAGTACGCAGAGAGCTTCATGGAATGGGTTTCCATGGCCGAGCAGCTGCAGCCAAGCCAC
ACATCACCAAGTGCAATGCAAAGCGTCGGATGCAATGGTGTAAAGCACGCCGCCACTGGC
CTCTAGAGCAGTGGAGACGCGTTCTCTGGAGTGATGAATCACGCTTTTCCATCTGGCAAT
CTGATGGACGAGTCTGGGTTTGGAGGTTGCCAGGAGAACGGTACATTTC
>NODE_416_length_533_cov_12.898686
AATATTTTACACCATGTCAAGAGTTTATTTGACAGTATTTCAGAATATCTTTCAGTAAAC
AAGTTTTTTGTTTTTTAGCAAAATGTAATATATCAGTACTGTCGCATTTCATAAAAATAG
TTGTTCACGTCTTTGAAACTACAGTATCAATGATACAGTAAACCATATTTGTAGGAATAC
AGCTGTACAAGGTGAATAGTACACAATTAACACTACACAGTTATACTTGATCTCAATGGG
GGATTCATGAACGTGCCATCCTTCACAGGTTCCAATAAGCAGTTTTTTTGTTCCTGTATA
CAAAATCGGTCACAGCAGGCAGGGGGACGGCCTGGATGGAGACAGAGGGCTGGGTGACAA
ATTCTTTCACCTTTTTCTGAACTTTGAACATTTGCACATACAGTAAACACATTTCTACAG
CCTAATGGCATGTTGTCATGCTCCTCGCTAACACGTTAACCAGTTTATCACGTGAACCAC
AGTTCAGTCAGCTCAGAAAAATCCAGAGCACGTTTTCCTGCAGCTCAGCCAGTCCTGGTG
ATGCTCGGTGCTCGAGGTCTTACTAGTGTCCCAGTCTGCAGGTGCATTGCTTTGCTAAAC
GCACGTTACCAGCAGTTTACGAGTACAGCTTGGATGTGCCGTCATGCTGCATtcagtcaa
attgtcacaaagcactg
>NODE_417_length_871_cov_7.260620
ATTCACAGTAAGTGAGTGAACAACTAAGTAGGTAATAACACTGCTCAACACATCTATTTT
CATTTTATTAGTAGAAAAATCAGCAATAGCAAAATGTCCACATTAATGCTAAATACATTA
AATTACAGTAAACTGTTTTTCTCCTTTAAAATAAGGAATTAGATGTATAATGTTAATAGA
AGTGAGATTTAAGATTTTTGGTCTCACAAAGCTGTATGCTACTTCAGCAGGTGCTTATGG
ATGAAGTGATGGATTACCTCACTCGTTGCTATCTCCATCGTACTCCCAGCTCTCCCACCT
CTCCCTGCTTTGTGCCCTCTCCCCCTCTTCTTCCTGCTGCTGCTGTTCTATAGGGAAATG
AATGGGCCTCCTGTTTGCTGCATCCGCATCTCACTCTGTCAAACTCCACCATGCATCTGG
TGCGGAGGGTTGGTATGCATGTGTGTGCTCAGCGTGCACGTGTATCCATTTGCTCTGGGA
TTTGCTGCTTGTTGGTGTGTTTGTGAGTGTGTTTGACCAGGTCATTTAGTACTCTGCATG
CAGGCTTGGAACAGGCTGATAAGCTGTTTGCAAAAACTGGCAATTAAAAGTTGATCAGGC
TGTCAATTCAAATGGAATGAAATGGAACCAGAAAGTAATTAAAAGGATGGCATGAAAATG
ACAACAATTATATCTCTTAGCTTCCCATTACCGATGCACAGAGGAATTTAATTAGTTTAG
GAGCTCATATAGTGATTCATACAGTAAACACACAATAACAAAAAATAGCAGCCACCACAA
AAACAAACAAACAAACAACAAAAAAACATTAAAAGTAGAAAAAAATCCACTGGTGCCTGC
TTCCTGTCTCTACAAAAATTCTGGCCAGCTCAGTCTCACTATTAAACCCTAATAGAGGGA
GGCCAATGGATATGGACAACATTGGTGTTTAACTATTGCTGTTGAATCATTAGTGCAATC
TATGTGGGTCCAATTAGTGTGCTTTAAGTggctggtggattggcgggatattccc
>NODE_418_length_871_cov_9.408726
GAAAACACTTTAAGCAAGAACATTAGAATTCAAGCGTTTATTTGGCCCTCGCATCCACGC
ATGTGTGACTTGCATGTAACATCTCAGCGTGATTTATGTCCTAAGCAGCATTTTCTTGCA
TTGCAAATAGCTTGAGTCTCAGCCTCTCTTCTGCTGTTTTTGTATTTTCTAACATGACAC
ATGAATCCCCGGTGGCCCTGAGAATCAGACAACCCAGGTGCAACACTAATATCCTCCCAG
TATCCAAACATTTCCTTTAAAAGTAACTGGCACATTGGGGCCCATAAATTAGAACTGAAT
GCTGCTCAAGATGTCTGGCTTCCAATAAGACCGTACCCAGAGCAATAAACTTTGACATTG
CTGCTTGAAAAATGCCTGCCCTTTTTCATTGTCAAGTGTTACAAATTGATGAAATGAGTT
CATCGATGTTCCCTGGTCATTATCTCTCCAGTGGCACTTTGTTTTACAGACAGTGGGAAA
AGGGACAGTGCAGATTAGAGGCCCAGGCACAGTTTATCAAACAAAATCTAATATCATCCA
TAAGAGAGGAATCTGGAAATCAATACTTCATTACTAAATTGTTAGTGGGGATGAAGAGTA
ATTGTGTGAGTTCAGAGATGTGTCTCGGCGGCCGGGGCATAGGAAGTTCAATGTCACCCG
GGAAGTGATAAGTAAAGGCACTGATGGGAAGAAACATTTCTGTAATGGGGGGTGCTGTAG
CAGGGCAGTGGCCTGAGCACAGAACAGACAATAGACACTGGTTTGCCATTGATTGGCTCA
GCTATAAAGATGGAATGGTTTAAAGAGCCAGAGAGGGAAAGAGGGGGAGACAGAATGAGA
GAGGAAAAAAAAGGCTTAGAGCGAGCACCACCTTCTGAATTTACCCTTGTCTTGTCACCA
GTTTCAGCTTGCATTGCGTAAAGTCTTCTTCTGTGGTCACTCCGATCAATCGTCCGGTAC
atttgcatcctgacagagataagtgcaatgataaaacagttcctctgcaaaaatg
>NODE_419_length_211_cov_19.966825
ATTACATCTGTATCTTACAGTTCACATACAAACAGTCATGATACTGATTCATAACATAGT
GAAACATAACTGAATTGAACTGAATTGAATTGAATGCTTTATTGTCATCATACACAATGT
ACAGTGAAATTTAAAAGACAACTCTTGTAGTACTGAGAAAAAAATCCAAGTATAAATAGA
CAGTGTAATGTATAAATATATTTACAAAAGGAGCCAGTAACAATAGTGTGTACAGTTGGG
AGAACGAGCACAACAACAACAAACGGTTAATATAAATATAATGATGTACACTACCGGCAA
TTTTATAAAAGGCTTCCTTTATCGCCAGTGTGGGCAAATGGCCAGGGAACACTAC
>NODE_420_length_653_cov_26.774885
CTTACTAGTAGTCCTCTGCTCAGAGTTTAACCCAGTCCAGTCCTTAATGATCTATCTGTC
TGCCACCCGCACAATGGCCCACACCGCTGTTCGCTTTCATTTACAGAGTGCCAGTCTCTG
AACTCCCCTCATCAGCCCTTTGTTCCTGGCTGTTTCATGTTTTTTGGGGAGTTGAATGGC
GTAGCTGTGTATGGGATACTTTTGAGCGAGTGGTTTAGAGAGACAGCTAGAGCAGGAATT
TTCCAGTGCAATACATTATGAAGATTTCACTTTCTGCCTTTGATTCTGCACTGACAGTTA
TCCTTCAGCCCTCCTTTAAAGTCCCACTTTCAATCCCTAATGGCTGTCATGTCGCTGCGC
TCTCTGGACTCTTACTCAAAGTGTCATTGGCATAATGGTCGGCAGCCGTTGGCCTCTTTT
GATCATCCATGCTGTGTGCGAGAGCAACTGGAGCTGAAACACTGAGGTGTATGAGGTGTC
TGTGTGTGCGTGCGCTGCTTGCGCCTCTGCTCGGCTGCCACTCCCAGGCAGAGCTCCACG
ACCGGAAATCTAAAATTCACTTTCAAATAGTTTTCCTCCTGTTCTTGGTGCCTAATAGCC
AGGCAGTGGAAAGTGTGTGTGAGTGTGTGTGTGTGTGTGTGTGTGTGTGTGTACTCATTA
AAAGGATAACACAGGTTTCTACTGTATCAGCATCTCAGGCTCAGCCCAGTTTGGCACttc
ctcaacgggtatgcacactccaacaaagggatgaagggccgcaagagagcgagcgagacc
aggagtgaaaactgtgt
>NODE_421_length_878_cov_10.115034
TATATTTTATATTTTCTTTATTTCGGTGCTAATAGAAAACCCAAATTAAATGTCCACCAG
CGAGATAGAAATGCAAAGATCGATGATCCTGCCCCTACTGTCCAATCACCCCTATTTAAT
TGACTGTATTTTCAGGGTAATTGAACTGCTTGTTGTAAATTGAGGATTTTATAGAAACGA
CATGAAAACTACATTTACTGACATTCATCGCATCTTTGACATTGATTATCTGATCAGCGC
CGTGTCATGCTAACCTCCAATTCTTCATTACACACTGTTTATGAGCTGTTACAGAACAAC
TTGCTTGTTCCAGAGTGATTGATTGCCTTATTAACGCGTGTTCTTGTAAGTGTGACCGGA
CTGATTACGATGCATATGTTTAGAATAATGTTTCATTTAGCTGACTGCGAGTAATGCAGG
GTGACAGCTGCTGCGGGAGGACAAAAAACCTAAACTACAGGGAGCAAGCGGGGCCAAAAC
GCATTTAAGGTGGAACTAGGAGACAGCGCAGAGCCCCTTGTATGGTCAAATGCAGCCGCT
CAGCACCCAGATGAGGAAGCTGGCAGCTCCTCAGTGCGCCAAAACACGACATTATTCCAA
CTACATGTAGTTATTTTGCTGCTGTAAACCGTTTAAAGGCTGGATTCCACATTTGCGGTG
CAACTGACGCACCAGCTGTTATCCAAAATACTGATTAAATCAATCAAATCCCATCCAACA
CTGCGCCGCATCATATTGCCAAAAACACCAACATTTCACATTTTATATTAAAAAAAAAAA
TCCTCCTTAGCTTAGAAGTGTTCATATTCAGCCTCACCTAAATATGAGCCAAACGCGCCA
TGAACTGCACCCTGATGAGATTTATGCCACCATTATGCTTCTAAAGTAGTCTCTGCTCTG
TTTGTCTCATATCATTGCCTCTGTTCAAATGTTACTTTCATATATTACATGACATTAATT
CAACTATAGCTCATTAAGACAGAATGAAAtggttaaattaacttatcaactcataatgat
ga
>NODE_422_length_603_cov_9.514096
TGCACTAAAAAAAACTCTCATGTTTCCTGCAACTGTCCAGTGAGTTTACATGCCACCTCA
TGTTACATTTTTCCAACGCTGCCGCAGCTGATGTATGGCTGTTAAAGAGTAACTGTGATT
CGACATTACACAGCCATCCTGTGAGGTACCTGTGCTGCTCTCTTGGTCCTTATTCTAATC
TTATTTAACAGTCTCTGCCTGACACGCAATTCAATGCAGGCCCCCAGATTGGAGAGTTTC
CAAACAATCCTGAGCTCACCCAAGCTTGGAATTGGTTTTCCGTGGAACATCTCCCTCCTC
CCTTTGGGCACTTTACCAATTTGACCAAATTTGTTCCATCACTGGTTCTAAGTACCAGAA
GTGTTTTCTGCCCACACTTGGACTCGTTTCTGCAATTTGCACATTCTTTGCAGAACATTA
ACAGCTTTGTCAGGGGCTGAGCTACCAGCTGCTGTGCTGTGGGGGCCCGTGTTTCAGGGG
ATACTCAAAGGAAAAATGTCATAAAACACTAACAACTCATCACTTCCTATCATAGGCACA
CTTAAATATGCAGGGCAAGCCGATTCAATCGGTATATAAACACCTAATAAATGTTTTATT
ACCCAAGATAACACACCACAATGCAGTTATAAGCAGAAATAACAACATTTTAATAATGCA
TTTAAAAATGATAACACTCCTTATATAGAGATATTGTTAATATTtgtgtattaacagcta
gtggttgactgatcatactgtatgcct
>NODE_427_length_631_cov_13.101426
CTAACTAAGTTTTCGGTGTGCATTTCTTATTAATACTCTACTAATCCTGCAAATTATTAT
AACATGTATTGGATTGGAATGAAGCTGGCTGGTCTTACTATTATTATTTCATTTCGTGCT
CTCACTGGCCTTACCCCATGCCCTCCACAGTGTACCCCATAACTCCAGAGCGAACTGGAC
AGTAGCCATAGTATTAACTCAAGCTGATGAACCGGAATGAACAGTAGAACTTAAAGCACA
AGCTTTTTAATGCATGTCCTTCTCAGGTTTTCCTATGTGTATGTGGGAGTAGCTCTGTAG
ATGTGTTTAATATGATGCTGTACCTTCTTGAATATTTCAGATGTTTCTTTGCTGCTGAAA
AAATGTTGATTATTAACCTGCCAGTGAAAAAGGGAAGTGGCCATCTTTGTACAACACACT
GCTGTTTTGCTGTAACCGCGCAATGTTTTATGATCTTGAGTATTTTATAGAAAAGTAGAA
GTATGTATCAATAATATGAAAGCAATAGCTAAATCATAATGAAGAATAACATGATCAGTG
AATATTGTGGAAAATCTTTAGATTCACTCTGGGTGGATTTTGTACTGTATTTATTACTAA
TGATGATGCAAAAAGTTGCATAGCTTAACCCAAACTGTTCTGTCTCTTTTTTATTTATTG
TCTTGTATATGATCTTTTTGTATGTGTTTTTCAAATAAACTGCCTAAAATGCTGAGAACT
AATTTGACTTGCTGTCTTATTTGTGTTCTTGTTACTTTAAAAAAAAAAAAACCCT
>NODE_428_length_463_cov_1.591793
GTGTCCATCACATTCACCAACATGACATAGTGCACAGGGACCTGAAGGTTAGTATATGTA
GAGGAGCATCTGCATCCCTCACCCTCCTCCTAACCTCCCCTTCCCCACAACCTTTGCCTG
CTCCCTTTCCTTCCTCCGTTCCCTTCCTTTCCTCCTTCCTTCCTCCCTCCTCCTCGATCT
CGTCTGTTCGTGTCGTTTCCTGTCAGTTGCTGGTCTGATGTCCGCCTGTCCGACTTGTCT
CTTGGTATGCTCTAATGTTTTCCTTGTTGCTTTCTTATCGTATTGTATTTTATTTTGATA
TCGGAGGACCCTGGCCTGCCTCATTCACCCACCCACTCAGCTTACCACCGTCCCTGTTGA
ATCTGCCCTCGAACCTGCTCCCTTTTGAACCATTTTACAAGCAAGTACACAACAACAGCT
CCTGTTGCACTGACTGACAGCCGGCTCAATTAGCTTGTACAAATGCACACGCAGTCACCT
GCAACTTTCTGCAAGTGTAATAAATATCCAGTGTTTGCACATGCCCGTacaatcatcaat
ttctcccaccaggctagttaaataaaatacacagctatatttactgtgttcttcattgat
tttcttt
>NODE_430_length_357_cov_16.025209
CTCATTTTTCTCAGAGATTGGTACCTTCACACGCAGATCCATACCATGCTCCTGTGCAGT
GCAGGCGGCGGTGAAGAAAGAGGGTTATATTTTCCCCTTGAGTTAGGACACCTCATGACA
AATGATAATGGATAATCAATAAAGTGGGAAATATGAGGCAGCAAACTTTATGAAGCCAGG
AGACATATTACTCCCCAACAACACTGGTTTCCCTTAACAAAGTCACTACTCGACTGTGCC
TAATAATCTGAAGGAAAATCAAAGGACCCGCAACCACATCAGCAATATTGGCAACTTATT
CCACTTTAATGGCATTTTGATTGATTTTTTCCCTCTTCCTAATGGTCGTTTTATAGATTT
GACGCTGCTTCTGCAAAACAGCAGTGTGTAATAAACCTCCCCGAAGGCAAACGTTAGCCA
TTAAAGCTCTTGTCTTACTAGCGCTCATAATTGGAGGTTGACCACCACCACATTTTGGTC
TCTCACATAACACACACTTCT
>NODE_431_length_643_cov_5.721617
GGCAGTTCACCTTTGTGTGATTTCACCCCCAAAAAATCTTCCTTGCTTTTCAGTGGTTTG
AATTAAACTTGTCGTCATGTTGCTTCAGTCGGTTTCTGTGCCAGAGAACCTTGAGACATC
CTTTATGTTCAAAGATCTAAGACTGCTTATGTGCCAAGACAGTCCGACAGCACACACACA
CGTAGGTACAAACAGTACTATTCTCTTTTTTCTCCGTATCACACTCATCCACCCACTGAT
CCACACACAGAGACAGAGCAAGCAGTATTGATTTTGCTGTCTCCAGGCTGTTGAGAGTGT
GTATACTTGTGTGAGTGTGTGTGTATAAAAGGGATTAAGGCCTCGCTCAGCTAAGATACC
ATCAGCCATCAACCCTGCTAGTCCGCTTCGGGCTTTCCCGGCTGCCGCATTGTCTATTCT
GCTCCGCTATGTGAAAAATGTTGAATATCAACAATGGCTTTCAGTGGTGTATTGTTGAGT
TTTTGTATGAACTAATCTTGCCTCAGTGAAAGAGACCTAGGGCTTGGACAAAACGTCTAG
AGCCACAGCATTCCTAGCTGGCTCTCCCCTTGAACACTGAGCAGAAGGCTGGGGCTAAGG
GAGGCAGAGTAGAGGGAAAGGCAGGCTGGAGGAGAGGCAGGGAGAGGGAAGAGCTGAGGC
CGGGGTAGGAGCTCCAAGGCTGTGGGTTAAGAGGATGACAAGCCAGGGGGAGATTTGGGG
GGGAGAAAGTATTGAAGGTGGGAGGGCGGGGTGGAAAGGTGTGGGAAAGATGGAGGCTGA
GCAGAGg
>NODE_432_length_652_cov_9.702454
CTCACTATGTGAAATTAATGTTGCTGTGTTGTGCCTTTTTATACATGTAAGAGTTTTACT
ATGTGTGTGAAAATACATCACCAGCAGGCGAACACAAGTGAATGATGATGTATGCACAGG
CACACATACAGATCATGCACAGGTGTGTGTGAGCGTGTTTGTGTGTGTCGGCTTTACTCC
TGCTCTGTTGGTATTAGAGGGAAGGATATTCAGAGTCTATATTGTATGTCACTTTGGCTT
TAGCATAGTCAGTTTTCTCTGACCATAAATGTATGCCTATGCACGGTAATTGTGTGGAAA
ATGCATGCAGCCTCCACCTAGCATAACCACCCCTGCTGCACTCCCCTGTGGATAACAAAT
GGCCCTTTTCTCTGGGAATTGAGGCTAAACGATGGTTTCACTTAGAGAGCAAAGTGACTG
TCCATCTTCATAACAGTGCTCTCCATCAAAGAGCAATGAATCCCATCCCATCCCACTGGC
TCTGATTAAACACAGGCAATGGATATCCCCTTTATGAAGGCCTGCAAAGCTGGCCCTCAT
GTCAGCCTTGCACCTGCAACTATCAGCTTCTCCTTTAATAAAAAAACAGCCCCACACATC
TGGTCCAGGGAGCAGTGCGCTGCTCCAGCAGGCCTATTCAGCCGAATCTGTTTGAAAGTG
CCACACCTCCACTTGATTCAAATTACCTAAGGCATTTCTTATTGGTGGGGTCACATGGAA
GGCCCCCAGGTCACAAAGTTCACTGGCTGAGGGACTTtcacttttggttgtgctttgaac
tctccttctggtcttt
>NODE_433_length_145_cov_1.172414
TCTCCCTCCATTCCCCTGCTCTCCGGTCGAGCAGGGGAATGGGTTCTTAAAACCCTTAAA
ACCATAAAGACAAGTAAAAACACACCACCCTCCACTGAGATTTTAAAGATCAAAATGTCT
CCTTAAACATTTCTCCCTTCGTGCACATGGTACCCGTGGCTCTGACTTAGAGGGgaaact
ctccctccatttgcctggtgtgcctggtcccaacttgggggtatactctccctccattcc
cctgctctccggtcgagcaggggaatgggttcttaaaacccttaaaacc
>NODE_434_length_742_cov_8.225067
CTTACTCAAAACCTTTATATGAATATCTATATTTTCTACACCTATTTTCCTGTTTTACAT
TGGTTTTCAGTACAGGAATGTGATATATCACTGCTACCCCTGTTGAGAATTTCACCAGGT
TTGTTCAGCCTGTATGAAAGCCCGACCATTACATTAGCTATCCAACATCTTACAATGTGA
ATGTTAAGAGTCTCTCCAACACATTTTGACGAGAAATCTATAGAGGTCGTCTTTCCTTGT
CAGTGCTGATCAAACTGCACTCTGATGCTGCCCCATCTTTATCTCCATCTCTAGCCAGTG
GCATCTGTTCCAACCTGCCAGACAAGAGAAAGATAGAGAGAGGGAGGGATAGAGAGAACT
TAATTTCTAGCAAATTAATTTCCCATCCACGCCTCCAGAGCTTACTAGCTCGTTCGCTAG
CTGCTGCGGCCGCTGCTGCGTGTGTCTGCTGAGTCGGAGCCTCATGCATAATGCATCAGG
TTTAATTGCAAACCCAGAAACTAATGACTTTGGACTGGTTAACAGCAGGGGAGCCATACA
TCTCGAGCAAACTGAATGAAAAATCAGCTCAGAGGAGAGAAAAAAAGGAGCCTAGCCCCT
AATTGATGAATAATTGAAGCGGCGAGCTACAGGGCATAATTGTGACATTTTGTTTCAATC
AATTTCCAAGTGGTGTGGGCGAAAGTGCACTTAAAGGGAAAAGGCAGTGACAATGAATGA
GAAAGAAAGAGAGATATAGAGTGAGCGGATGGTGGTGGAAATGGACGTTGTGTCTTCAGT
CATCGCAGTGACATTTTCTGGGGCAAAAGACTGGACTCGACAGAATGACTTTTCTCTCTA
TCTCgctctcactttgtaggtcttctgtcaaactcctgtaatgcca
>NODE_435_length_682_cov_16.151026
AATACTTCCTCCACTACTGCTCAGAACTCAGGATAACAAACTTACAGTTCCACTGTCAAC
ATCTCTTACCCCCCTACTTTCCCCCCCATTCTCTTTCCAGTTTTCTCCCTCCGAGCTTTT
GCCATCGCATCCATGTCTTTTATCACAATTTTGACCCACAGAAAGGAATTCTCACAAGAT
ATCAAAACAAAAATCTATATTTAATATGAGAGCAATTACAAAGCAAAGTTGGCTGCACAG
GGCTGTTGTCACCAGAGCGCGTGTTTTTCATCAAATAGGTCATTAGACGATGATGGATGT
AAACCTATAAAGTATCTAAACTGGACCTTTTAACAAACCACGAGCAACACTATCATTTCT
CTAATAGAACCTGCTGACCGTGTCATTCCCTCCTGCCATTTGTCATTTTTCCTTGTGAAA
TAATCAATATCTGGGCGCTTTGAAATAAATAATATAAAAGTCATAGTAACCTACCCGAGG
AGCAACAAAAATAGACTTATGGAGCACTCAAAAGGCCTATATGGCCTCAGGCCAGTGTCT
GCTGCATGTTTCTAATCAATGCATAATATGAATTGTGTTTTTTAGAGCACAGACTACAGG
ATTTTAGTTTGCACCGCTTCTTTTCAAGCTTACCATCTGCTGTGTTGCTTCCACTATGTT
GGACGGATCTCACAGTACCAGAGCAGTATGTGTGGTGTAAACGTTAGTGGGCAATGCAAT
GATCTCTGTGCAGGCCAATTATGATAAATGTCCACAAGAAGTAACGTTAAATACAAGTCT
TTGCATTGTTTTAATGACAAATATTCagccctgtatatgagcatgg
>NODE_436_length_343_cov_8.790088
TTTTTTTTTCCAGATGAATTTTATGATATTTTCCTCCCCTCCCCACTCCATCTCTCCCTC
TTTCTCGCTCTCTCACTTCTCGGCAGTTTTCCCCAGACAGGTTCCACAGTGTTTTAGAGG
GGATGGATTTAATTGCTCTGTGGGGATTGGTTGGCTGTGCCGGGCTCGGCTGTTTAATTA
GTGTACCCTGCCGGGATTGGTTTAATGCTTCATGATCTTGAAATTGTCTGATTGTTCAGC
CCTCTGGGGACTCTCCCTGCCTACGTAGGCCAGCAGGTTTAGCTAAACATTGCTCCAGGC
TTTTGCTGTATGCGGCAGGAGGAACAGTATGCCTAAGGAACCGGAATTTGGCTGAAGTGG
GGGGTCAACTTATATGACGAGCTGGTCAACATGCGTGTGAAGTGGACAGTCTTCTGATTC
TCCTGAGTACTTGACTGCAGGAGATGTGTACAGACCTCACAGGAATGTGTACCCTTACAG
TCCTTCa
>NODE_437_length_733_cov_7.634379
TTTCCTCAGACCAGCCGCTCTATAGAGAATCTGTTCAGTACAACTGATGGACAAACAGAG
GAGAAGAATCATGTTGTCAGATGAGCACTTGAGTGAAAACTTTTGCAAGTTAATATATAT
GATATTCCATTTCTGTCTCAGGACAGACTTTCCCCCTCTCATCTAAGTGTATCCAGCGCA
GGTTTAATGCATATTTCAGCAAGCCCAAGCAGGGTGCCTTAGAATTACCACTTTACTTGT
GGGCCCTGAGGCCTTGGAGCCGACTTTGACATCAAGAGAATATGTTTGGGAAAAGGAATG
TGCGGCAAGCTTTCACCTCCAGGTATTTATCTTCTAAGGTGGGGTGGACTAGCGAAGGAG
GTGGTGGGGTGGCGGGTGCAGCCAGGCTATGTCATGGCAGGTCGAGAAGAAACAGACATG
AACCTGTCTTAGTGCTGATCCGTGTCCCTGCAGACTACTATGGTGCAGAGGTTGAGTGTG
ATGCAGCTCCTATGGCCACTTGAAGGCAAGTTCAGCAGCTTCTGTCAGCAAAACATCCCA
AATTGCTGCTCACAGAAGCAAAATCTCTTAAGATAACCGGCATGCTGTTTGCAAACGCAG
AGACAATGCAGGCTCATTGAGTGCAATCCAAAAGGAACCACGTTATTTGACTTGGGATGA
GTTGCTATGAAACACAAAATACATCTACAGTCTTTCAAGTACAAAAAAAGTTCAGTGTTA
CATCAAGACAGCCAAACTGAAAGGTGACTGCATGTGCTACTTCTGCAGTCAAAGACTGTT
TGTCTTGCTTGTATTGCTCTcattatgttgacttgccatgctgttgcttctgtagctaca
ctttttattcactgatctgacccttcctccaaaatca
>NODE_438_length_427_cov_5.189695
GATTGGCCTGGAATAGACGCCTTGGTAGTAAGTTGTGTCAGGTATGGATGAAGAATCCAG
GCCCGCTTTCCCCGCCATGGAGCCCATGGAAAGAGCTCCGGCCATCGGGGAGCCATAGCC
AGAGTAATGCATCACTTGCTCGTAAGTCTTTAGGTCCATTTTGTGATGCTGCTGCTCCGA
GGACATGAGGTTGTTGATGGAGAAGGGGTGGTTGAAGGAGTAGTGGTGCTCCGGCTTCAG
GTGCGCTTCGTGCGCAAGGACCGAGTGATGCTGAGACATAAGGTGCTGCCCCTGAGTCAC
TGGGGAGGCGGCGGTGTGCTCCGGGCTCAGGGCCTGACTCGTCTTCATGTCCGACAGGGA
CCTTTTGTGCTCGCTGGAGGAGGAGTTGGAGTGCGGGGACTCGTTGCCGTTGCAGCTCTC
AGAGCTGCTGTTGGAGGAGCCGCCGTCTCCTGACTTGCGGCCGGAATCCTTCGTGGTCAT
CTTCTTGTCACACttgaagcgcttctgcctcctaaggtagcagccgttctcaaacatgtt
cccggagtccgggtggagagtccaaaaggag
>NODE_439_length_394_cov_1.548223
CTGTGGTCTGTCATATGCATATGAATATACACTGTCAACCTCTCCACTGTCAAAACTAAC
ATTACACTCTTCTCATTGTTAACTCTATCAGTCTTTGGCTTTTTTTCTAGGTAATTTCAC
TAGCTTTACTTTTCTCTTTACTCATTTTACAGTTTCGCCATAAATGCTGTACCTTTTTTT
TGTTTGTTTTGTTCTTAATTAGTATTGTTGTTGTTATTGTTATGCAATTTGGCCTATTCA
AATCTTCCATCATTTCATGAGATAATACTTGCAGATTATTCTTATTTTTTTAATATTAGT
CTTTACAACAGGGAAAAACATCTCAAAAACATCTCAAAGATGTCGTTGCAAAGACAAGCA
CCTTGCACTGTTGGAACTGCCAGGTCTAGTGGTTTTATTTGATGTGCCCCAGACCTCACT
GCAATAAATACTTCAAGAGCAACTGAAGGGAAAAGAAAGGATCTGAATTTGTACACAAAG
TGCCTCCATcaggctctgaggattaagttttgtttcttgatgtggctacaaaactttg
>NODE_440_length_444_cov_12.177928
CCCCACACCTTTTCCTTTTCTTCTTCGCTGGGTTTCCACTGGATGCTGAGGAATTATTCT
GTGGGCAGTCTGCCAGATTGGCAATTTGAAACGCACTGTCTGTAACGGCTGCTGAGGCTG
CGGGGGAGTGAAGGGCTGTCATGACGATGACCCCGGGAGGTAATGAGATGCCCCCTAAAG
CCGGAATAGCGGAAAAAGTTCCAACGCGTTCTGGGAGATTCATTATCTCTGCTTCAGCAG
CGCCGCATTTCAGCTTGTTCATGCATTCTCCTGCTAAAGGTCTGCAGTGTTCGGGGGATA
AGGTAGAGAGGAAATTATTATTTGCCATTTGCAGCGTCTCTGGCGGCACGCCAGGCTTCC
CCGGCCTCTGGGAGTCATTTCTATGCATGCTGGTCCTATTAGGGTTTATTGCCGCTGATT
TCCTTCCCCAGAGCATGGCGTTATCACAGTTCCAAGGGGACATACCAATTCTAGCACTGG
GAAAAATGGGCGTCGTGATACGGGCAATCTTTGCAGTCTGTGGAAATGCCCCATTGGTTT
TATAAAAGTTTgcaaaagacctgtacctttccatttctgcattataat
>NODE_441_length_384_cov_4.760417
CCCCTGCGCCACCGTCTGGGGCCGCGGTGAGGCGAGGACCGTGGCTTTGTGGAACCGGCT
GCGGCTGTGCGTGATGCCCCTCGCCGAAATCGTCGAGTCCGGCGGCGGGGACGTTACCGT
AATCGTATCCCGATTCTGTGTAGTTTGACCTCGGATAGGATGGCTCGTCGTGATGGGGGA
AGCCCGTATCTTTTGGCCGCTCGTAGTAATCTCCAGGGTTGGGGATGTATCCGCTCTGCT
GATATTCGTCGCATGGAGGAAAGGAAGGCTCGATATAGTTGGAGTTTATCAAGTAGGAAC
TCATGGTCATTAATTTGTGAAGTGCAACAATACTAATTTTTATCGCGCTGTCGTTTTTCT
GATCTCCACAAAACCCTCCTACTACCTGTCAAATGTACAAAGTTGCCTGGTCACGTGTGA
GGAGCCACCAATCACCGCGTGTCCTGTGGGCATCATGTAAACAGGAACCAATGGAAAGCA
TGGCACTGGTACCACCGACGCTGCTCGGACTGGCTTACGTTGGTGTTT
>NODE_442_length_601_cov_12.109817
TTTATTATCCAAACTTTTAATGACGTTCCCCACATGTATACTGTGCATTACACCACACAG
TGAGCTAATATTCCACTCAATGTACAGAAAAACACTCTCAACACTCCCAGTGTAATCATC
TTGTAAGTACAAGCTGATAACACGGACCACAGAGATCAGTCTCTGTTGGATAACCTACAC
GCTCAAATAAGAAGTGGTAGAGCGCCAGCAGATAAACCATGAATCCGTTTCCTCCCTCTC
TTCCGGACTATAGTCCCCTGTAGCCGGTGACTTCCCTGTCTCCCCGAACTCTCTGCAGCA
CCGACTGGTGGTGCAGAAGCACTGCTGATTAGCATGCAGTAATGATGGTGAGCTGGGCTC
CATTGTTCTAACACCTCCCCTCTCCTCCGCACCAATCTGTCACCATTCAGTGGGCTAGAG
CTGCCTCAAATGCTTCTCTCCACAAATGAGATGGATAATTAGTTGCCCCTCACGAATGCT
GCACTCTTCTCACCCCTGATTGCTTTCACCTTCTTGCTCCTGGCAATTTTGACACCTTGT
AATCAGCCTGCTACTTCTCCGTCTCAATCCATATCCCTCTCCTTTTTTTTGCCTCTCATA
TTTTTTTTTATAGCTCTTAAATCTTGTTCAAATCTACCAGCTCTAGTAGCAAATGTCCCA
AGGACAAAGATGGATCTTATACTCCACTGAAAAGGATGGCAATAAGTACGCCTTAGAGCT
AAAGTGGAATTTTACCCGAACTGTt
>NODE_445_length_474_cov_11.559072
GTCTCTAATGGAGGAGTCGACAAACAATCGGTGAGCGCGGGAGTTCAGAAAAACGCTGAT
GGAAATGCAAGAAAGCGGCGAGAGTGAGAAGCGGGAGAGAGAGAGAGAGAGAGAGAGGAG
ACAGAAAGACAACAACTGACATCTCAGGGAATTTCACAGGGATGGCTAATCCAATGTGAT
CAGCGGAAGATTTTAATATTTAAATAGCCAGCAACGCACCAGAAGTTTCTAATTAAATTA
TAACTCATGCTTGAAAAGCAAAAGTGCATGTGTTGTGGGAGCTTAAATAATTCAGCCCGC
CCTATATCTCGTCTTTCTGTTAACCCGGAGACAAATGGCACTTGCTAGGGCTTTTAGACA
GGGGGCTGGCACTGTCAGAAACATGAACAACATCGGCTTGTAAAGGGCCTCACCCATCAG
GGCCCAAATCCAAACTGACTGGCCTCACTACAGAACAACGTCTCTAACCTACGAATTAAT
TTGGTTAATTAATCCATTATTAATTACGTTAAAGGCCACACAACATTGGCACATTGTAAA
AAGATGACAgggaaagaaaaaaaaaagggcctcttcctaatgaaccgggggatgttaatg
aggcgccagacaactatg
>NODE_446_length_1087_cov_4.660533
GCTTGCTTGCTTGCTTGCTTGCTTGCTTGCTTGCTTGCTTGCTTGCTTGCTTGCTTGCTT
GCTTGCTTGCTGGGGTTGGTCCATTTATCTGGATTTGACAGTCTGAGGCACCAGTTGGTG
CAGATTCTTCACTGTATGGACAGTGTGCACATGTTGATGTATGACAGTGAAAGACAAAGA
GACATAAAGTGGACATATAAACACAGACACAAAGCATCCACGTGAGTGCACAGGCAGAGG
AGGAGGAGCAGCATCCTGTGCGGGTTATAAAGAGAAAGTCAAAAAAGACTTACAGCACCC
GGTATTCCCAGGCGGTCTCCCATCCAAGTACTAACCAGGCCCGACCCTGCTGGGCATCCG
AGATCAGACGAGATCGGGCGCGTTGAGGGTGGTGTGGCCGTAAGCAACGGCCTCCAGCAC
TATCAGGCCTTTTATACGTGTCCGTCATCACCATCATTTGAGTGTCTTTATGTGTACATG
AAGATGAGAAGAAGCTCTGAACACACTGACACGCTTTGTCCAGCCCAACAGCAAAGAGCC
AGCGATACACAACAAGGTATTAATTGCAGCTTCACCCTGAACCACAACATGAAAAGACGA
GTGACACAGTAAGACACCAGTGACAATAAATGGGATCATATGACATAATGTGCAAGAGTG
TCCCAGTGACAGGCTCCTGCAAAGGACATTTGAATTCAATTAAAATCTTTCTCGAAGCTT
GAAGAAGATCTACAAGGTAAAAACAGAAGAAGACACACCTTGCAACAGCATCTATAAAAC
ACTTGTTTGTTACAGGGCCTATCGCTTACGGCCATACCAGCCTGACAAAGCCCGATCTCG
TCTGATCTCGGAAGCCAAGCAGGGTAGGGCCTGGTTAGTACTTGGATGGGAGACCGCCTG
GGAATACCAGGTGCTGTAAGCATTTTGGTTTCTCTTCACAAGCTGCACAGGACACTGCTG
CCCAATCACTGGAGACAGCTTTAAGACATCACGCCACTAAATATTATTCATATATCAACA
CAAAATGCTCAACCCTAGGCTAAAAACACAAGCTAACATTTCATTATTTTACACGCTGCA
AGGGGCTCCATGGACAGCATTTTCACCACCCGGCACTTTTAAGCGCTTGCTTGCTTGCTT
GCTTGCTTGCTTGCTTGCTTGCTTGCTTGCTTGCTTGCTTGCTGGGGTTGAAAATGCTGT
CCATGGAGCCCCTTGCAGCGTGTAAAATAAt
>NODE_447_length_483_cov_9.828157
CGGACAGTGAGCAAGAGACAGTAGGCCTCCAGACAGAAGCTTGGCTGGACTCTGTGAAGA
CTGGAGCCTTCTGTGAGGTTGCCTGCCCCACCACATGGAGTGCTCCAACAGTGACCCTGC
GCAAACTGGCAACTGCCAACCGTCTGCTTCCGTCTGCTTGGCATATTTGGCCATTTAGTG
GGCGCTTGTGAAGATCAAATGGGTTAAGATCGCCCCTCTTAGTGAGCGGGGAAAAAAGAA
CATCAAAAAGGTGTAAATTTCACTTCCCCACTTTTGATTAAGTCAAGCATGAAAAGAAAT
GTAATACTCTCAAGTGGCAAGGGTTTACACTATTGATGCTGTTACTTCTGCTTCAGGAGG
CCCAATCAGCCGACAGGGAGCTGAGTAAACTCGCCCTGAGTTTTAGGGGAGGCCAGATGG
AGGGCTTTTGCTGTGCCTGAAAAGACAGCTTAAGAGCTCGCCTCCTCAATCCCACTCAAT
ACTGACTGTGTGAAATCCTGGCCCTGGCTAACCCCCCAACCCACCCGCCTTTTCCAAAGC
TGGTGGCTACCACCATATGGGCTTGTTTAAAAACTCCCACAGGCTGGTACAAAGCACAAC
AACACAGTTTTCATATctagtactctc
>NODE_450_length_793_cov_3.757881
CTGACTATAAATATAGTACAGTGATATCATGTGGTTTTGAGTGCCAAAATATTTCCTTTC
AGATGGAAGAGCAACAATTTCTACCAGCATTGATACTAATTTTAAGTCAAGCAGCATTCC
CAAATGGTCTGATCTGCACAAGGGTATTGCATTCGTGAAGGATGGGCCTAACTGTATCAG
AGCGTCTGTATCTGTGTGGGGCGAAGTCTTGAGGGCTGGATAATGTAATATCCCCTTCCC
TCCTCCCCCTCCCCCTGCACGTTACCCCACGGTGTGTGTGCCCAAGGCAGTGGGCGCCCT
GGCTCCTGTGACTAGTGGGTTTGCTCCCTTCAGCAGCACCACTCATCTCCCTCTTTAATG
TCATTTAGCTGCAGGGTGGCCAGCGCCTCACTCGCCCATTAATCCCATTCCAAATGCCAT
AACATTTCCCAAAAAGCCCCTGCTTCTTAAAGCCGATAATTAGAATGTCTATTTAAAGTT
CACCGCTCTCCCTTGCCGTTATCAATTAAAAGCCGTTTAAAGGAGATCGGTGGCAATAGT
CAACAAATTAAATCTCTTCCTCGCTCTTTGACGTTAAGTCTAGAATGCATAATAGGGGTC
AAAAAAGGCCCCCTGAATAGAGAGCAAAATTTTAAATTTCCAAACTGTTCTGCCGAGGAG
AGGAGCTGCTGTAAGTCACTGCTGCTGACTGCAGAAACAGTATTTAGTGAGATTTTTGGA
ATGGCTGTAGCATTATCTGATGTCATTTGATAAAAGGAAAAATCTGATCCAGAAAAGAGG
CCAAGTGAGGTTATGATTAGCATTATCAAAGCTTGGGCAAAAGGACAGGGAGTCCAACTA
ACCAACAATGCAGCAAATACCCTGGACAGCATTGTTTTAGTCTgataaaagcccataaaa
aatcacgtctcacattttttccacgttcattatgtct
>NODE_454_length_412_cov_1.631068
CCAGTCAAAGGTGTTTGTGTCTATTAAATGTGTGCATGACCGTGTTTGAGAGCTTTGTGA
ACAAACATACCGTGTGTCCCTGCAGTTGGATTCCAGACTGATTTGAAACTTTGGAATGAC
CAGTTTCTTTTTGAATTTGGGTTCAACTAAGATTTTTTGGAAAATAACTTTCAAGGCTAG
AAATAAAATAGCAGAATTAAAGTGGTTGGATTGCTACCCTATCAGCCCAGCTTTTACTGT
GCAATTATGTCCACCACGGAGTCCAAAATCTTCTGGGAAAATAAAGGTTCGATTTACAGT
CAAAAGAACAACCAGAGTAACCGTGGAGCTCCATTGTCAGAGGACGCAAAAGGGGTTGGA
GGAGGAGGGTGGTAAAAACCGAGGAAAACAAGATGAACGTGGGGCGAGCTCTGGAACTCC
AAACTGACATTCATTTGGCATTATTTCTCCTGGAAAAGTAACTAACAAAACCTGCTTAAT
TATAATTAGAACCACATGGAACCAGccgctaccactagtaacaaaaaaataaataaaacc
ggagcttcattctttt
>NODE_455_length_433_cov_10.572748
TTACCATGTTAATGAGGTGTAATGGTGAGAATCCAGCATGCTGACATATGGTTCTCAGAT
GACTCCTTTAATGATATTCATTTGTGTCGTTGTTATTCAGTGAGTTGTTTACCTCGTGTT
AGGTCAACGTGTCACTGGCTTGTGATTATGTCACATCATCTGTCTCAATTATCAAATATG
AAATGAAATGCAGCATCCCAGAGTAGGACTGAAGACTCTAATCAGAGAGCCGGGTGATCG
GAATAAGGAACACGAGCGGAGGCAAAGACGTGACGTCACCTCAGCATGGATAATATTCTG
CTTCTTTATTCACGTTATTCCCTTTCCTCCAGAGGACTTTTGCCGTTAAAAAGTTAGGCA
ACACAAAAATAGACTCGTGGATTGTGATGCCCATTATGACAATATAATGTGTTGTTGATC
CTGTCTGCACATATAGGGGGGACAGCGCACTTAATTAGGGCCTTGACAAGCCTACTCTCC
TAAAGTGATGAGATTAATCATAATTGGTGTCACTGTGAATTAGAGCCCGCTTGGATGACC
GCCCCACTGGCAGGTCGGACCGCGGTGGAGACCCTTG
>NODE_456_length_669_cov_7.055306
ATATGTCCAGTCTGGATTTACAGTCCAAACCAGACCCTGCAGAGCCATAAAGTCCATATA
TTCTCCACACAGTCCACTGCTCCTGATGCCCAGGAGAAGCAGAGAAGTAAGAGCGCCCAT
GATAACGTCAGTGAGCATCAGAAGCCATGGTTTTAAAGTTACGACCTCATTACCCTCAGA
TTGAGGCCATATAACCTTAAACCCACAGAGAGAAGGTTGGGAGGGATGAAATGTTCTTGT
TTTCTCATGTGCACTGAGGCGTGTTTTTCAAGGTAAATATTCTTTTTCCAACATGAAATA
GGTCTTTGTTGTTTGCCGAGAGGTAAAGAGGCGGAAAAGTGAGGAGGATCTGAACTGGTT
TCCATGTCAAACACTTCAATTCACCATAGAAACTCAGATCTTAACGCGGAAACTTTATTA
AACTGTGATGGTGGATTGATAAGGGCCGAATTTCTATCGGCCTCTTTTTATTGTGGGCAC
CAGGCGGGCTGACAGAGGTAAATTGCTCTTTTAATTAAAGCAATGCACCAGGGGAAATTG
CTGTCTGAATATTGTCTCAGAGATGGGGGCCAGTGACAGTTGCCTGGAAACTTCAATCTG
TCCACCCGCATTTATTCCAGATCACAGTTATGAGATAAAGTTTAATAAAAATCTTTTCCT
CCGCCACCAACGAAATGAaatccaaccctttctgaacaagtgaacacaatgagacaggac
tgcggaggaaacctcatgttcaacatgtatctctcaggttcgtcattttgtcccgttagg
agccgcagaaacagcctattatgagatgatttt
>NODE_457_length_655_cov_10.685496
ATGCCTAAATAGACATTTATTTTAGTGTTGTACCTTGAATAGAAGACACTGAGCTTTAAC
TACAAATAAGAGTTTATTTAATTTTGAGCCAACAAAGAAATGCACAAAGCTTGCAGCACA
ACTAAAGTAAATAATAAAAACTTCTTCCCTAAACTTCCTTTCAAGTTATCCTCACCACTT
TTAAACTTTTGAAGTGCAATGATACCCAAAAATATGATTTGCCATAAAGAGCATGAATAT
TTGTGATGTAGCCAGTGGTAAAAAATCCTTTTGGGGATTTCGATATCTAAAAGAGAGAGG
TTTATACATTAGCGCTGTAGTTGCAAAACACTGTTGATATTCAAATGATTATTGTGCAAA
ATCTGGGATAAGCTTCTGTGTGAGAGCTCTTCTAAGTGCCTACAACTATTGCTAATTCCC
CTCACCATTGTGGGCCGAACAAAGGCCTTAATCCCATTTCACTTTTGCAGAAGGCTGGGG
CTATTTTCCCTCTCATAAACCAACAACACTCCCCCAAGCCAGAGCTGAGAGGTTCTGAGA
AAGGGGCCAGTGTGTGTATACTTCAAGGCTTTTTTGTCCAACTTGGCTAGTGCTCTGCAT
AAACTTTTAAGTGGTCCCAGTAGGCCTCAAACACCTTTTGGCAGAAAAAATAAGCTACCA
CAAACTGTAAAAAGGAAACCAAACACTCTCTTAACCTGGACAATACAAAAGAAAATATAT
GAAGTCTTTTATTACTCAGACTGGGTCTGGGCTGCAAAGAGTTAACACGTTTtttttttt
catgcactagtaaaggaac
>NODE_461_length_379_cov_12.548813
ATCAGATCGAGGTCCTCTAATGTGTTTTTTTTTTCTCCGGCGAATATTTTAGTTTTCACA
GATTTTAAAAATGAATCTCCGAGCAAAATGTGTTTCTCTTCCAGTAAACTTGCTGCATAT
GTGGATAGATCGCGATCTGGCTTTTTGAGTTGGACATTTTTTGCAGTGCACGGAGAGGAT
TTTACTATGTGCGCAGCCAGACCCCGCCTGCTCACTGCGCGTCACTGGCGAGTAGTGTGG
ACGCGGAGTCACTCCCCTGCCTACTTTTAATAGCTTTGTCATGTGATGGAAAGCAGTTGT
AAGACAGGTGCCCTCGGTTCATTCTCGGCGAGGGGCAGCAGTTGCCTGTGTGAGAGCGAG
TGGGAAGCGTGTGTGGATTTCTTTTTTACTTGATTTCTTTCTTTTTTTTTCTTTTTTTTT
TTCCTTTTATTTTTTTGGTAAATTTTTCGGACCGTCATTCAGTTGGCTGGATGGCGTGGG
ACAGGTGTAACCAGGACTCGGTGTGGAGAGAATTagaggtgag
>NODE_462_length_145_cov_10.993103
TGAAAGTCACTAACGATCTTCTTATAGCTTCAGACAGTGGACTAGTGTCTATACTTGTTC
TACTGGATCTCAGTGCTGCATTTGATACCGTTGATCACAGCATCTTATTACAGAGACTAG
AACATGCTATTGGACTTAAAGGAATTGCACTAAATTGGTTTAAATCATATTTATCAGACA
GATTCCAGTTTGTTCATGTTAATGATGATTCTTCCAGCCGTTCTAAAGTTAGTTATGGAG
TTCCACAGGGCTCTGTGTTAGGACCAATACTGTTTACGTTGTACATGCT
>NODE_463_length_249_cov_12.879519
TGCACTAAATTGGTTTAAATCATATTTATCAGACAGATTCCAGTTTGTTCATGTTAATGA
TGATTCTTCCAGCCGTTCTAAAGTTAGTTATGGAGTTCCACAGGGCTCTGTGTTAGGACC
AATACTGTTTACGTTGTACATGCTTCCCTTAGGCAATATTATTAGGAAGCACTGCATAAA
TTTCCATTGTTATGCAGATGATACCCAGTTATATTTATCTATGAAGCCAAATGAAATCAA
TCGGTTAGTCAAACTCCAGGCATGTCTGAAGGACATAAAGGCCTGGATGACCTGTAACTT
TCTTCATTTAAATTCAGACAAAACTGAGGTCATTGTATTTGGACCTAAACACCTCAGAAA
TTCACTATCTAACCAGATAGTTACTCTAGATGG
>NODE_464_length_551_cov_9.052631
CGGCTCCAGAAAGATTGGCTCCAATGATAATGCCCCTAGGGCTGTGCTCTAAACGGTGAC
TGGGGTATCCAGAGTCTGAAAAATTGGGAACCGAATGGTCAACATATGCACTGGACCTCG
TCTCAGGGTAGTCTCGCAAATTGTACGAGGGGCAGAGTTTTAAGGAACTGCCAGTGGGGT
GTCCCATGTGCTCTCCTGCCAAAGGTGGCAGCACCACGCTGGGTTCAGTATTGCTCTCCC
CGGGGTTGACGCAAGAGAGAGGGCAGCCACTAAACCTCGAAAGGCTTGTCATGTTTTGTT
GTGAGTTTGGCTATGAGTTTGCAAAATCAAACCAATTCAGCACCCAGGATACACCTAGAA
ATTCTGTTTCCCATTTTCCTTGTTGTATATCATCTGCATGTGAAATTCTTGGCCGTGAAC
TTCGCAGAAGTAGGAACCAGACTCAATTTCGTTAAAGTTGGTGTGAGTCCCATGCCGTTC
ACTTTGCCCTCTTGATTTGTGGCAATAACCGTGGTAGTAAAAATGCTTCGAAACAGGCCA
TGGTGCAATATAAAAGCACAGCAGGCAAACCTGCTTTTAAAAAGGGAGCTTTGGGATTGG
TTGGAATGCGCCGTGATTGACAGGCGCTGGGTTTGTTTTAAAAGGGACACGCAGGCGTTC
ACGGCACGACTCCGTTttcaaatatcgcagagaaa
>NODE_465_length_614_cov_14.832248
AGGACCACATATGGAGAAAAAAAAAGCAGAGTTCTATGTTAAACGAGCTAGACATAAAGA
GCACGGTGCGAACAGGTGTGGGCTTGAGCTGGTCAGCAGACATTATGAGAGCAGAGAGAC
AGGAGAGCTTGAGAGACTAGTGAGTCACGGGGGCATCTCTACAGAGAAAAGCTTGGTATC
CTCCAACAGAGGAAACAGGCTTAGTGGTTGGAGGATAGATCTTTTTTTTCCCTTGCCACA
GTTAATTTTCAAATCTCCAACATCCTATGGCTGTCTGTTTTTCTTCTTCTTCTTTCTGTT
TTTTCTGCTTTCATTCTTTTCTTTTAAAATGAAACTGGAGCTGGGGCGGTGATAGTGATA
GATGGCTCAGCGCTCTAACACTTTATCCAATCCGGCGCAGATTTCATCCAATAAAGAATC
ACTTGTGCACTCTCAAACTAAATGGAAGTCAGGCAGCGGAGAGAAAGGGGCTGCCGTGTG
TTTCTGAGCTGCGAAAATCAAATTTTCTTAAAGCTGCCGCAGCAGTGGCTGGCGGAAAAG
GCAGCAACAGCCATGACTGGCCAGGGCCACAACGTCTGCACACACAATTTAATCCATCAC
AGAGCGCCTGACATCATATCAATCAACCTTTCATCAGTATGCCCCCCACCCCCCCAAAAA
AAGAAAAAAAAACAATATTTCTATTCAATCACCTCTGACTGAACCAGGCCTGCAACCCAA
TGACCAATGGGGAGGaccacaaaactccagctggttca
>NODE_466_length_409_cov_10.122250
ACAATTTGCGAGACTACCCTGAGACGAGGTCCAGTGCATATGTTGACCATTCGGTTCCCA
ATTTTTCAGACTCTGGATACCCCAGTCACCGTTTAGAGCACAGCCCTAGGGGCATTATCA
TTGGAGCCAATCTTTCTGGAGCCGGCATGCCACCCGTCACTGATCAACTGGCATCAAGAG
CTAACCAACATGGCGGGATTGGAAGGTATCGTGACTTCCCTGGCTGCAGAGACAACAGAA
GCCATACTTTTTTCACAAGTTATCAGGAGCAGGCCCACGCCTCCGCCGACGCATCCCGAG
AGCTCGGCAGCCAGATGATGCTGGGGCTACCTGGCGACCTCCTCACCCGGACTCACCCCT
ATGGCCAAGCCATCAGCCCCAAGGGAAACAGCCAGCAGCTTGTCACACAGTTCCTGGGTC
TGTACAAACCCCTGAACATGGCAATTCAGCGTGGAGGAGGCGACGCTTTCCTCAGGTGCT
CTAAGCAGACAGTCAAGCATGAGCTGGTGTGCAAGTggagtgacggccaagagggggctg
ggaagctgccttg
>NODE_467_length_328_cov_1.265244
CCCCCAAACAACATATTTTCAACAGAATATTTTGACAGCTTTGTTGTGAGAAGTAGAGGA
GAGAGTGATAATGGCCAGTAATATAACGTTCTGCAGGCTTCTTGATGATCATGATGTTCT
CGTCAGTGGGCCAAGTCAAACAGAGGATACTGAACCTGGGCCTTGGCAGACACTCCTCCC
TGCAACCTCTCTTCATTGTTCCCTCCCTTCCCTCCCTGCTTGATGTATTGCTCTCGTAGT
TGGACTCAGAGAGCCTGGGGAGGGTACGGCAGCTCCTGACATCTGCAGACATCCTCGCCT
CCCCTTGTGTCGAAGAGTCAAAGCAATATCTCTGGCTTATCCGTGGTCTGACTTTGTATT
TAAGCATAAccaagcaggaacaggcgacagcactctgtgactcttttttaaaaaaaagca
aggatcaattaattgagatcaaacagagattgctctgagcaaagaaacaaac
>NODE_468_length_500_cov_3.954000
AGACTTTGCCATGTGTTGCCAGCGGCTGTTACAATAGTGCTTTTTGTGGACCAAGTAGTT
GTCCAGGTTGCTGAAGGTGATATTGCATTCAAAACAGGTTGCCCCTTTGGGCATAAGAGG
ACTGTAGATGACAGGGGGGTAGCTGTTCCCTCCATGGCGCAGCCTCCGGTGAACTAGCTC
TGACATTTTAGCCAGAATCTCAGAAGCCTGCGGGACTACTGAAATGTCTTGGGAGAAAGC
AAACTGAGACAAGAAGGGGCCCATGGGAAATGTAGGCATGTTATGCTGCACAGGGGAGGA
GGCCAGTCGGGGGCTGGAGGGCTCAGACTTGATCCTAGTGTATGAAAAACTGGCTTTGCT
GCCTGGGTGGGCCTCTCCCTTCTGAACAGACAGCATGGGCTTCTTCTCAGCCTTGTCAGC
CTCTCCGTCTGTGCTGGTCTCCTTGTTGAGGGCCCCTTTGGGACTTCCCAGCAGAGCATC
CTTCCTGTTGGCCAGCTCAGCGCGGGCCTGCTGCTGCTGCTGCTGGAGGCTTTCCTCAGG
ACCCCTGGGGGAATGCTCGGTGCCGTCGCCTTCCCTGTGAAGTTTGCTGCCGTGCCCATG
TAAGTCCTGATGCTGTAAGAGTTCCCTGTGGCTCTGGAAGCTGA
>NODE_470_length_928_cov_2.004310
AATATGAAGGCAAAAGCTGTTTCAAGTGACATTTTGTCAATGTATTGAAAGGACACACCA
TTTGGCCAAAGTGGCCTTTTCAGCGCATGAAACGCTGTTTCAGAGCATAAAAACAGCACT
TCTGCAGATTGTCACAGAAAATGTCTACAAACATGTTTTGACTTCACAGTGTGTTCAATT
ATCGTAAATATGACGGCAAACGCTGTTTCAAGTGACATTTTGTCAATGTATTGAAAGGAC
ACACCATTTGGTCAAAGTGGCCTTTTCAGCGCATGAAACGCTGTTTCAGAGCATAAAAAC
AGCACTTTTGCAGAATGTCACACAAAATGTTTACAAACATGTTTTGACTTCACAGTGTGT
TCAAATATGATAAATATGAAGGCAAAAGCTGTTTCAAGTGACATTGTGTCAAGATACTGA
GAGGAGACACCGTTTGGCCAAAGTGGCCCTTTCAGCGCATGAAACGCCGTTTCAGAGCAT
AAAAACAGCAATCCTGCAGATTGTCACAGAAAATGTTTCCAAACATGTTTTGACTTCACA
GTGTGTTCAGATATGATAAATATGAAGGCAAAAGCTGTTTCAAGTGACATTGTGTCAAGA
TACTGAGAGGAGACACCGTTTGGCCAAAGTGGCCTTTTCAGCGCATGAAACGCTGTTTCA
GAGCATAAAAACTGCACTTCTGCAGATTGTCAGAAAATGTTTACAAACATGTTTTGACTT
CACAGTGTGTTTAAATATGATAAATGTAAAGTCAAAAGCTGTTTCAAGTGACATTTTGTC
AATGTATTGAAAGGACACACCGTTTGGCCAAAGTGGCCTTTTCAGCGAATGAAACGCTGT
TTCAGAGCATAAATACAGCACTCCTGCAGATTGTCACAGAAAATATTTCCAAACATGTTT
TGACTTCACAGTGTGTTCAAATATGATAAATATGAAGGCAAAAGCTGTTTCAAGTGACAT
TTTGTCAATGTATTGAAAGGACACACCATTTGGCCAAAGTGGCCTTTTCAGCGCATGAAA
CGCTGTTTCAGAGCATAAAAACAGCACTTCTGCAGATTGTCACAGAAAATGt
>NODE_471_length_336_cov_1.464286
CAGTAGAAACATCCCATCCTTTAGCTATGTGCACAAAAATTGTGAAGCAGAAGATTTCCA
TGAAAGCCAAAATGTACATTATTTCTTCTCCTCACACTTTATTTACGTCCCATTTTCTTC
TCTTATGCACTTTTTATTTCAACTTCCCTTTTTATCGCTGTACACTCTTTTTTCTTACCC
TCTTCTAGTCTTGTTCTTTACATTTTCTTTTGTTTTCTAAATGCCTCCTTTTTCTTTCCT
CGTTCCTGGCTTCTTTGTCTCTGTCTCCATTCATAGTTGCTTCTGTCATCTTTTTCCATT
TTTATTTCTTGCAGCTTCCTTCTTTCTTCTAGCCTTTTCTTTTTCATATTTTTTCTCTCT
TCTCTTCTTTCTCTTTCTTCTCCCATGCTCTTCTGTTTGCATTGCCCTCCTCTTTTCTTC
ACCTTTCTTATAGTTTCCACTTTCcatctgttttttgcctctcctctcactttggcttca
>NODE_472_length_863_cov_7.165701
GACACCATCCATTCATGCGCTACACCATGCGTAAGCATTGATTCATATGTGATTGGTCAC
ATAATTCACAGTCTCAGGGGGCATTTCATCGCTGACAGACAAGCTAATCTAAAATCCCCC
AATTTACAAATGAAAATCCCACCATCCAATTGAGCTAATAGAGGGACTTGAATGGGATAA
TAAGATGTGGTGTAATACTGTGTAAAAAGCCTGTAATGTTGTGTTGGTGTAAGAGCCTGT
GTGACTGGATGTTTGACTGTTTGCAGTGATTACAGGGGCCTGCGGGCCTGGCGACGGCTC
TGTGGCTGGGACAGGGAGCTTCTCCCTGGGCAAGGAGATACGCCTGTCTGCCCCTTCTGC
TGGAGCTACAGGGACCAGGATGTCAGGAGGGAGAGTGCTCCCTGTGAGCGCTCTCCCTCT
CTCTCTTTCACTCTCTTTCACTCTCTGTCTCTTCCTGTATGTGTCTCTCTGCCTCTCGTT
CCCGGTCTTGCTGGGTCTGTACTATTGCAGTGCTTGCAGATGTGCACAAACAAGGGAGGA
TTAAAGCAAAACGAATCTAAACAGACAAATGGAATTAGAGTGATGGGTGTCGGTGGGCTG
GTTCACAGTGATAAACATAATGATGCTCAGTATGTGTGTGTGTGAGTGTGTGTGTTCCTG
TGTCTGGGGGATTATCAGTGGTTAGGTGTGTGGTGTGTATGGCTGGGTGACTGCTTCTGG
GTTTCTTTGTGTGTTTGCCTATCTGTCTATGTTTTTGTAATTATGTGTGTGTATATTTAC
TCTGTCTCTAGTTGTGTGTTTGATAAATGAGTTATTCCATATTGCCTCACAAAAACAAGT
CTCTGCGCCCTCTGCATGTCTGTGGATATGTTTCTGTGTTTATGTCAGGCTTGTAATTTT
TTCTTATTGTTTATGTTTGTACTGTGCAGCTGCTACTGTCACCTGCATGTATCTAGCGGG
CATCAAAACTCTCCACCCAATATGGGTGTAACTAGAACGATGATAac
>NODE_473_length_540_cov_14.711111
CTTTTTTTTTTTTGGCACTAAAACCTCTCTCCAACTTCAATAAGCCGTGCGAACGAGACG
GCGCGTATGTACAGATGTAAACAGCGAAAAACCGCCGGTGTGAAATATGCGGCGAATGAA
AGAGAAAGAAGGGTAAAGATGGAGGCGTGCATGTGGCTGGAAGGCTGCAGTGTGCCACCG
GGGTGCTGTGAGGCAGGGCCTGTTAAAGGAGAGCTCCAGACCAAGGTGTTCTATAGCTCG
GGGGCTAACGGTGATAAATGAGTCCCTTAATGTCGGCAAACACTTTATCTCTGCTTCATC
TGTTTTCATTAGGCAGGGCCAACCTTTGGCTGGGCGAGAACGTGCTGTAACTTTCATTAC
TACAACACAGAAAGGAGAGGCACCGAGACCTCCCATCGGTCTAATAAAAGCACCAGCTAG
ACACCATGACAGATCCTATTCCTTATTATTATGATGGCATGCCACCGTTATGAATTAGAG
AATGCCATGTCCCTCAAAGATGATCAGTGCTTTTCTTTAACTCGTGTCACCGTCTTTCAG
CTGAAGGATACCTGCTCTTTCTGCTGTTCCTATCGGTCAGAACCAAACTTCTGATCCTTC
TCACCTCTTCCTTTCTTATTATTTCCCCCTGACAGAATCACTGAATGGGAACCGAAGCCT
GTGCATTCATTAGCAGACGGTGAt
>NODE_474_length_399_cov_6.546366
TTTTGTTTTGTTTTATTTTTTTTTTCTTTTCTTTTCCTGTTGTTGTTGTTGTCGTTGCGT
TTGTGTTTGTTTCGGGTGTGGGCTGTGTGTGTGTGTGTGTGCGTGTGCGTGTGTCTGTCT
GTGTGTGTGTATTCTCTCCAGCTGCCTCCGTTGATTACGGTTCCTTTGCAGACAGATGCA
GCACCTGGCTAGAGCTGCTTAGGCTGAAAGCTCACACCATAAGACGAGGATCAGTTAAGA
CAAGTAGGAGGACACAGTCTCTAGCACACTCTGGTGATCATACCCACAAATACAGAACAC
AGTCTCACAAAGCAATCACACATGCTCACGTACACGCACACACCCCTCCATGCATGCTGC
TGGGGGGCGGAGCATTGGAAATCAAGCACTGGCTTTTTTTTTAATCTAGAGTGTGAAAGT
TGAAGCCCCGCCCCTCAGAGGGATCCACAATCAGCAGCTTGGCATTAAATGCCTGGAGCA
GCGGTGACCATGATTACAAATTAGAAGGAAGTTATTTTTATTTATTTATttttattgttg
ttt
>NODE_475_length_582_cov_12.295532
TTTCTGCAGGTTTGCAGTGAGAGCATTAGCAGTTAAAGCCCCTGTGCCACGATTAACAAT
CAAACACGCTGTGAGCCTCCATGTTATCCTCCGTCGCTCCAGCAGGAGAGAAAATCTCTT
TTTTGTCACAAAATCCTTAATTCTTTCTTCTCTGAAGAAAGAGGGTAATACCAAGAATGT
TTCCAATCTGCTTTGAGAAATATTTGAAGAAAAAAAAAACTCCCAATAAAACACGTGTGA
ACGACGGGGTAATTGTGGACAAATGCAGCATTGAAATTCATTTTCAACTCTTTACACACC
ATTTCAATCTTATTTTCTGCCTGTTAACCACATCTTGTTGGTGAGGGTGGGCAAGACTGG
CCAGTATTGATGGGTAATTGTGTATAATTCACTCCGTACACACGATTTGCATCAATACAA
ATCATTTTTCATTCTGTGCTACTTAAAGCTCAACCCTTACCATAGAGCCGCATTTGAACG
CTCATTAATGGAGGTGTCCAAAGAGGTTAACATCTAAAATCCAGCGCTTTTCAGAGAGGG
AGGCAAACAAACCTGCACTTACAGTGCCACGCATTAAGATGGCAAAGAGGATAATGAGCA
AAGTAGATTTGTAACATCCTCTTTTGAATTAAAATTGAATCGGAAAATGTGGAACCCTAA
GCAGCCATATTCGCCTTTATTATTATATAAGTGCACAAGACCGAGAAGAACTGACCAGCA
GGATAa
>NODE_476_length_855_cov_4.251462
CTCTATTAACGAATGTTTAAAAAAATGTCTCTGTGCCGGAGGACAGCACTGAAAAAAGCA
GCAAAAAAAGCACAAACATGGTGTCTGTTAGTTCTATTGAAATCAGAGGTCTAGAGGTCC
TATGTGTCTTTGCAGCAAAGGTCTGTGATTGTGCAGATGAACAGACAGAAGATAATGATC
GCTACACAACACAGAGGGACCTTGGCTAGCAGCCCATAGTTCCCTTGAGCTGACGCACCA
AGCAAACACAACACACTGTGCAAATGGACTCGGCGAGCCCAAAACAGCGGCACATTTAAG
AAGCATAGTGGGAAAAATTCCACCAATCTGTTTTGCATTCGCAGCACCAACACTTAGACC
AAAGGTTTTCACAGCTTTTGTTGGTTTTGTATTTTTTTCTCTCTCCTTTGGAAGCAGAAG
TCCTTTGATTCTCAAGTCTCTCTGTAAAAACATTAAAAAAGATAATCCATTGGATCTAAT
TGACACAAAGCCCTCCTTCCCCCCTCCTCCCCTGCCTCTATCCTCCGCCTATGGCCCTCA
TTTCTTCTGAGAAAGGCCAAGTGTTTTTGTCCTGTAAATACCACGGAGCAGAGACAAAAA
AGACGTCTTTAAAATGCAGTCTACAATCCATTACACATATTCCCCCTGCATATCCATTCA
GTAATTATTCATTAGAAAACATTTAACGTCACAGTGAATTTCACACTAGGCAGTCGAAAC
ACAATAGAGGAGATTTGGCCTATTTTGGGGTGAGGAGTTGGGGAGGGGTTAGCTGTACAG
AGGAAGGGTGAAGGCGAAGGAGGGGGGAGGAGGGGAGCAGTATTTGTCTGATCTGAGAAC
CTCTGAAACGGGGCCGTCTTGAGACAACGGGGACAGACTAAATAGTGCAGTAACGGTCTG
TGCCCCGCTGCTTGCTGTGACACTCATTTAGTGTGCTTTAGTGTGCCCCGAGGgtaaaca
atagaggcttgttcttagcaatcctgtgctgtaatttgg
>NODE_478_length_337_cov_11.952522
CATTACAAATGTATCGATTGTGTCATTACAGCTGCCCAACAAACACAAAACAAACACCGC
ATGAAAAGGAGCTCGGTGTTATTCCGTGAGCTGTCCTGCACAAATGTCGCACCAGCTAGC
TTGTACACTCACACTGTGTGTGCGTGTGTGTGTGTGCGTGTGTGTGTGTGTTTGTGTGTG
CGCGCGTGCAGGTTTTACAGTCAGGCTCAATACACGCATGCCAGCGCACACACTCACACA
AAGCAACACAAATCCATACTAGCCACAGGCTCCTCTCCAATCTATTTTCTGCTCAGCTGG
TTTTAAATGAAGTTATTATGACTCATTAAAATGCCCACAAGCTTGTGGAAGTCGGCCAAT
TACGATTTAAATTTAGCCTCCTGCTCTCACAACCTTATCTCCCCCCTGTACAACCAACCT
CTCATCTCTGCCTCTGCTTTTTTTTTTCTTCCTTTTTTTTTTTTTTTGTGGGAGGGGGAG
T
>NODE_479_length_621_cov_6.468599
GATGTATAATGATATCCCAGGGCGCTATAGGATGTTCCTCTCGGTATGGTGCCAACTTCC
TGGACCGCTGGCGCTGCTCTTTAAGGGCCCTGGCCCAGCCCCAACACCCAAATGCCAGCC
GTAGCCTTTAGGCGAGGGGTAGGTTTTGTAAGGCTTTGCCTTGTCACTTCCCACCAAGGA
AAACACAAAGCAATGACACAAAGCAATTTCTTGGCCATCGCTTGTCATAAAGCTAATTGA
TAAAGGAGGGTATGGTTGGAGTCTGTGGATGGCAGACTAGTACATGTGGCAGAGGGCGTA
CATCTTGATTGGCAGTGGCCATGTGGGAGAAAGAGTATGTATGCGTGTTGTGTGTGAGCA
CATTTCCATGTGTGTATGTGTATGCGTCTGGGTCTGTGTGCGGGATAATCCTGGAGAATC
TCTCTCTTTGAAGGGGAACAGATGTAGATTTACATATGTGGAGGGTCCCCAGTCTGTGAT
GAGATTAGCTGGTTGGGATCTTTCTTCACAGCGACTGGAAGGTGCATATTTAATAAATGC
CTGGAGCTAGGCTGGGGCGTGCAGGGCTTGGCCCTCAGAGAGCCACAGGACAAAGGCAAA
CGAGGCCCATGGCAGGCTGGCCCATATGGGAACAGGGTTGCTTACAGATTGCAGTGGCCT
TTCATTGGGTGTGAGACAAGGCTTTAAGGGTTTATATACAGAGAGAAGGGAGCACTTGGT
GGGCCACTTCTGCACCCTCTCCACAACGAGAGGtaataaagggat
>NODE_483_length_456_cov_11.662281
CAGGTTGCCTTTGCATGACATCATTCCCAAACTATGCCCCCCATACCCATGTGAATCTGA
GCTGTCACAATCAGCAGCCCCCCCATTAAACTGTACTGCGCCGCAGACCCATACGTTTCT
TTTTCTCCCCCCCTTTTCCCTTTCTGCCTCTCGTCTTCTACCACCAATCTCCTCCCTTCT
TCTTCTTTTTTAACCCCCAGAAAGGCATTGTTTGAGTCAGGGCTTGATCAAAAAACTGTT
GCCCGCCAACCACGGGGCTTTCTGTAAATTCAATAAGGCCACCTTAAAGATTTTCCTAAT
TAATGGATGACATCTTTGGCTGGAGGAGAGGCGAGGCATTCTGCTCCAGCTCGCTCTTTG
TTCGCCTCCTAATTAACTTTCCTAGGTCACTCAGGTCCCCGCAACCTGAGAGTGAAGAGC
CCCCATTGAGGAGGGAGTTGTAAACTTACTTTTTTTGCCTCGGCACTTAAAAGGGGAAAG
CAACTATAGGGAACAGAAAATATCCTATTTAAGTCCTTTGTGAGTGAACTGCTTGCACAT
GTTCCAATAAAGGAAGTCTTCTAAATAAGCTGCCATGTTGCTCTCCGCTCCCCCTctttc
>NODE_484_length_866_cov_10.132794
CTTCGCAAGATAGTAAAAAAGAGATAAAAATATAATAATACAAATCATTACAGTTAATCT
GTCCAGGTCTAGACTTTTCTCTCTCTTGACTCATCTGTGCCACCAGTCATTTCTTTGTAT
CTTTGTCTCTTTTTTTTTGTTCTCTCTCTCCGTATCTCTGTGTCTATGCTCAGCCCATTA
ATTGTGCCCGAACAGTGCCACATGCCTCAATGAAAATAAATTGCTTTTAATTTAGGCTTT
CCTTTTTGCCACGGCCGGCATCACTTAATTTCATTAGCTCTGAACCTGTAGAGCGCTTTT
TCAAAAGCGTCATCTCATGGACGCACTTGAAAATGAAAAGAAGCCTCTCTTTTTTTTCCC
CTCCTCGCTCCCTCTCTCCTCTCTCTGCGCTCCTCAATTAACAGAATCGTTTCCTTTCAA
CTAAAATGAATGTTATTGAAACCAATTAGCATGGACTGGAAAATCTCTCGTTAATGAGGG
GAGTGTGGGTGAGTAAACAGGAATGAAAAGATGAAATTAGAGAAGAGGCTCTTCTTGTTG
GCCTGGAATAATGACATGCTTAGTCGCCTAATTGTCTGGTGAAAAGCACCGCTGCGATAG
TAACAGATTGCGGTGTTCATTAGGCAGCAATGGGCCACCTGCTGCTGGGGCGGCGAGCCC
GCAGTCCCCGTACACGTGTTTATCCCAGGGGGCACTTTTTTTTGGACACGACGCTCACTA
TGAAAAGCAAATGAGCTTGCCAATATGCTGCAATGTTGTGTCCTTATTGCCAAGGCACAG
AAGCATGATATGTCAAATCAAATGAAATGAATGAAACCCAATAGTGTGAAGCTGGAGGGT
TTCCTCTTTCTTTTTTTGATGATGTTTAGTGGGAAATGACCTATAAAAATACACGGGTTA
GCAAAACTATGTAATTTCATTATAAAACCTAAAGATAAGTATTCTATTCATCGTTTCTGT
TGTCATATCTCATCACAGAGCTCTTATTGCTGCTTTTGAGGCCTAGTTTg
>NODE_485_length_303_cov_1.521452
CGCCGCTACGCTCACCCCTCAGAAGCCTTCATTTATAATTCACTCAATTTAGCACCAATC
TTTCACTTTTTGTTCCCTTTTCCGAGACGCTAATTTTAAAGACCTATATTAATCAGTGCA
TTACGCGAGCTACAAAAGCAGTATAAGTCAGTCAGGGATTGGATGGTGGTTATAAGAACG
ATAACTGGATTCATGCTGGAAATAAACAAGCACAAAGGAAACCAAATCACTTCCAGATTT
GACCCACTGTAGAGCAAAGCCAGGTCCAGACAGAGCATTCTCTCTGTTTCCTTTTCCCTC
TCTCCCTCCTCTCCTTGGTATGAATCTGCCGTATCTCATTCCCCAGCGCTAATTCCAATT
TAATTGCCAGTAGCCTGAAGCCTCCTCAATAGGAGTAACaaatggtttgattctgtagac
ttcatcagactgcattttaaatgcgac
>NODE_486_length_1219_cov_6.576702
AATATGAAGGCAAAAGCTGTTTCAAGTGACATTGTGTCAAGATTCTGAGAGGACACACCG
TTTGGCCAAAGTGGCCTTTTCAGCGCATGAAACGCTGTTTCAGAGCATAAAAACAGCACT
TCTGCAGATTGTCACAGAAAATGTTTAAAAACATGTTTTGACTTCACAGTGTGTTCAGAT
ATGATAAATATTCAATTCAATTTTATTTATATAGCGCAAATTTACAACATAAGTTATCTC
ATAGCGCTTTTCATGGTAAGGTACAGACCTTACAAGTTATATTGGAACAGAAAGTTACAA
CAGAACAGCTAAAGTACAGAAACAGTTCAACAACAGTCCACCCAACAATCCAATTGCCTT
TGGATTCCCTATAAGCAAGCAGTCAGCGACAGTGGGAAGGAACCAAAAAACCCCGGGGGG
AAAAAAAAACCTCCGACAGAACCAGGCTCAGGGAGGGCGGCCATCTGCCTCGACCGGTTG
GGTGGGAGTGAGAATGAGGGGGGTGAGGGACAGCAGGAGAAGTTGGGGTGGGGATGGCGG
GTGGTGAGGCCAGCGGCTGCGGATCCGGGAACAGGGACGTGTAGCTCCAGCTCCGGAGAC
ATCCGTGGGGAGAACAAGCACTGGACACAGGACCTCGAGGGAAATACAGAATTAGTGATA
TGTAATGGTGATATATAACTATATATAAATATATGTACAGAGGGAGGAGAGTAGAGGAGA
GAGCCCAGTGCATCATAGTAGTCCCCCGGCAGTCTAAACCTATAGCAGCATAACTAAGGG
ACAGCTCAGGTGACCCTGAGCATCCCTAACTATAGGCTTTATCAAAGAGGAAAGTTTTTA
ACTTAATCTTAAAGGTAGAGAGGGTGTCCGCCTCCCGAACCCAAAGTGGGAGCTGATTCC
ACAACAGAGGAGCCTGATAACTGAAGGCTCTGCCTCCCATTCTACTTCTAGAAACTCTGG
GAGCCACAAGTAGACCTGCAGTCTGAGAGCGAAGGACTCTGTTAGGATGATACGGTACAA
TAAGATCTTTAAGATATGACGGAGCTTTGTTATTAAGACTTTTATATGTTAAAAGCAGGA
TTTTAAATTCTATCCTGTATTTTACAGGAAGCCAATGAAGAGAACATAATACAGGAGAAA
TGTGATCTCTCTTACTGGTTCCTGTCAAAACTCTGGCTGCAGCATTTTGTATTAGCTGGA
GGTTTTTAAGAGAGTTATAGGGACATCCTGATAATAAGGAATTACAATAGTCCAGCCTAG
AAGTTACAAATGCATGGACTAGTTTCTCAGCGTCACTCTGAGACAGGATGCTCCTGATTT
TTACAATATTACGTAGATGAAAGAAAGCTGTCCTACAGATTTG
>NODE_487_length_166_cov_14.475904
AGAGGGAGGAGAGTAGAGGAGAGAGCCCAGTGCATCATAGTAGTCCCCCGGCAGTCTAAA
CCTATAGCAGCATAACTAAGGGACAGCTCAGGTGACCCTGAGCATCCCTAACTATAGGCT
TTATCAAAGAGGAAAGTTTTTAACCTAATCTTAAAGGTAGAGAGGGTGTCCGCCTCCCGA
ACCCAAAGTGGGAGCTGATTCCACAACAGAGGAGCCTGATAACTGAAGGCTCTGCCTCCC
ATTCTACTTCTAGAAACTCTGGGAGCCACAAGTAGACCTGCAGTCTGAGAGCGAAGGACT
CTGTTAGGAT
>NODE_490_length_222_cov_6.644144
ACAGAGGAGCCTGATAACTGAAGGCTCTGCCTCCCATTCTACTTCTAGAAACTCTGGGAG
CCACAAGTAGACCTGCAGTCTGAGAGCGAAGGACTCTGTTAGGATAATACGGTACAATAA
GATCTTTAAGATATGACGGAGCTTTGTTATTAAGACTTTTATATGTTAAAAGCAGGATTT
TAAATTCTATCCTGTATTTTACAGGAAGCCAATGAAGAGAACATAATACAGGAGAAATGT
GATCTCTTTTACTGGTTCCTGTCAAAACTCTGGCTGCAGCATTTTGTATTAGCTGGAGGT
TTTTAAGAGAGTTATTGGGACATCCTGATAATAAGGAATTACAATAGTCCAGCCTAGAAG
TTACAA
>NODE_491_length_837_cov_8.812426
TTCACTTTCTTCTCTGTGAATTTTACACTTTGCAAAGTCGTACGTTTGACACCGCTGCTC
TACAGTATCCCAGGGGTATCTTTCATCTGTCACGGCCAATCAGACCTGATCAGGTTTGCG
TTTGAGAGACGTCTTCAGAGCTACGACTTCAAATTCAGTTGACTCTGCATCACCGACGCT
CATCAAGCGCGCCCAGTTCACTTATTGATCATCTGAAAAAATGTCCCGAGTTTTCCTCCT
CCACCTCTGAGCTCGCGGCGTCCTCTTCCACGCCCACCGTCTGTATCGAGCCGCCATCAC
TTCACCGGGAGGTGTCACGGCGAGATCCGGGCAGATTTTATCTATTATGGGAGGGCGTGA
TTCATGGAGGCGGAGGCAGCTCAAGGAAAACCAATCCTGTGACACTTTTCTCCCCTGCGC
TGTACACAGGGCAGCAGCAGCTACAGAAGGACAAGGCAGCGGCAGCCGGTCGCCCCTGAC
AACCGTGATAAAATGGCCTTCCTTAACTAAACTCGTAAAGCACGGGGCGATAAAACTCAA
TCTTCTGTAAAATCCAATTAAGTCATTATCTGACTGATTGTATCTTTAATTGAAAACAGA
AGTGACAGTAAATTTCTGTGATATATCAGGATCAATCGATACTGCCGTACAATCTGGTCT
CAAGAGGTGATTTATAATGTCAAAGCCTTATAGGTAACTCCACATTCTTCTCTCTAAAAC
CACTGGTGGATGAAATTAAGAGTAAGTGCGTTTCATAAAAAAACAAGATGGTCACGTTAT
TGATTACAACAGATGGGGCAGAATCCAATGAATGTTCCCACAGCGCGGCGGAAAGAAAAT
ACAAGTAATTTTCTTTGTCTGTTTTATATTGTTGTTCCCAGCACACCACCACATTTACAC
TCCATCACTTAGAGCATTTTTATTTCCCTAAAACTTGTAGCGACATAAACTCCAatgctc
caaattacttttgttgctgtc
>NODE_492_length_763_cov_4.832241
ATTACTGATGTTATTATTATTATTGATAATTCTGGTTAACTTTTGGGGTGGAAGTTGTTC
TCATAAGGTCGGAACAAATACGGAAAATGTCACATCTTAGAAGCCTCCCATTTTCCTGCT
ATGATAAAGAGACTTAGATTAGACCATAAGCAACAATGAAAAAGGTGATCAGACATCTTA
ACAATTCAGCTAATTAGTGCCACAGAAGCATCAAGGGTGCAAGAGGATAAAGGTTAGCTA
GAAAAGACAAAAAACAGGTGGATAAGGGAAATAAGGTGGGGAGCCTCACCACAAATCCAG
GACGACAGAAACAGGTGTAGCCGTAGCCTGGATCATTCTGAATGCATATCCCCTGGTTGC
AGGGCTGTGGAAGGCACTCATTAATGTCATCCTCACAGTGAAGGCCTGTCCAACCTGCCA
GGAACAAAAGCCCACAGAGTGCCATGGTGAGCCCAGGCTCTCCCACTTCCACCCTCTGAA
GTGAATATCAATCAGATTCTCTTACATTGATTTGCTTCTTTTTGGGTTCACACACATACA
CAGACAAGAAAAGGCTTTCACTAAAGAGTAAGATGCCACATACATTTTAATGAGCCGAGG
CAGTATCGTCTTTTTATCACTGTCTTTTTTCGTACTGTATGACTACAAATTTCTCCCTGG
AGAAAAGCAGATGAACTTTGAATGGCTCTGAGGCGCAGACACTATGTAGGCATTATGGTA
ACCTTTAGTGACACTTTCCATGGCCCCCTTTCAATCCAGTATGAGTGTTCTGTAAGTGTT
AAGATGGTTTacatatggtaaactgcactctaccacatctggagcacaggaaaagaagaa
tatcttctcgctcactttagaaattgtcttgacatctcgactgtgttttagcaatcttgc
tcatgag
>NODE_493_length_581_cov_3.636833
AGAACCACTGTGTCTCAGCACAGCCTTACACAGGAGCTAGCGTGGCTCTAAAGTCTTGTT
CCTACTGCGTTTTTTTTACAGTGGGAGATGAATACAAGCCAAAAAACTAAATAAGCTTTC
CTGTGGTCATGAGGGTGAGGGTCATGCTTTGATTACAAAGATCACATTGTACTACACTTG
TGTGGAAAGTGCCAAACCATGGATCAGTGTAATAACCGAGAAAGGAAAGCAAGTCACACA
AGTGTCAAAGTGAGGGATATTTTAGAATTTCATACTTTTAAATATTGCTGTGAACAGGAA
AGGCCAAAAGGAGTGTCAGCTCCCAAACGATGACTCATGAAAAGCTTCGGCTTACATTTA
TGAGTTCCTTTTCCTGTGCCAGCGGCCTGATGGACTTGCGGGTAAAAGAACACCAGTTGG
AAGCCTGGCCTCTTGATATTTGGGGCTCCTGTCGAAGCCAACTGCAGCAAGTTTGTGCCT
CCAGATTTGGGAGTTTTAAAATGAAGCCGAGCAGCTGCAGTTTTCCCTTCAGTCTGGAAA
CGAGAGGCTTTGTGTCTCTTGTCACCCTGTGTTAATTTGGGCCCTAATGTATTTTATAAA
CAAAGGGCTGCTCTCTAGCCTGACAGTCGTGACACCTTGATTCCAGTGCAGGATGCATGC
AGGACGGGGTTACACCATTAATAATCAACTGGCAGCCATCACACCATTTTAACCACGATC
ATTAT
>NODE_494_length_406_cov_1.581281
ATGACTTACAAACGCTCTTCAGTGTTTAACCCCCTGGCTCTCATCACAAAACAGCCGAGC
TTCATGGGAAACCTCCTCGCTGATTAATATTCAGCATGATTCAAGTTTATAGACAGAACT
GATTTTGCCGGCAACCCTGCAGCCCTATCCATTACCCATGCTAAAAACTCTTGCTGTTCC
CCTCACCCTTCTCTCCTCCCCCTCCCTTCCCCTCTCTTCTGTCATGCCTGAGTGTACAGT
TCTGCTTTCACAGGCCACTGATACAGCATTCTCCCCCCCAAACACTGCATCAGCCTCCAC
CACAAGAGCTTAATCAGGCAGGAAATAGATGTAAGAGAACACAAAGACAACCAGAGCTCA
GACGGCTTTAAACCCCCCTTTGCTTCCATATTTGTCTGACATTCAGTGATAATGAGGCTT
TAAACTGAgatctcaaccacacaaaaagcaccaaactgtaaattgctctcgttcttcaag
gaaggtttgagaaatgctgaatatttggctcagatttacaagaaatggtttctcgactac
taaaggacac
>NODE_498_length_811_cov_9.929716
CAATCTATAATCTACATTGTGTCTTCTTTCTTTATGTTTGTACACAGAGTATTCACTGAA
TAGTGCAGACCTGTCCTCCCTGTCCGGCTTCAACAGTGGCAGCTCCCTACACCTCGGCTC
AATGAGCGGGTGGCAACAGCAACACCTTCAAAACATGCAGCATTCAGCCCTCGGCCAGCT
AGGGTGAGCGCACTGAACTTACTTTGAGGTGTTGTTGGCATATGCATGATGTAACACATA
CGGTTTTTGGGTTTTTTTTGAGATGCCACACTCAGATATCTAAGACTCCTTTACTGTTTT
CAATCTTCACTTGAACACAAATGACACCTCACAAGTGTGTGTGTGTGTATGCGTACTTGC
ATGCGAGTCACTTTGTTTCTTGCTCTGTAACTCTGTAACCTCTTGCGTTTCCTCTCCTTC
CAACAGAAATTGCTCTAGCTCTCACTTATGTCAGGGTTCAAATCTCTCCCTGCCCTCTGC
TCAAAGCCTGCACATCAAGTCCGAACCTGTTTCTCCTCCTAGAGATCGCACCAGCAGCAC
ACCGGGGGGCTACGGTGGTGGGGTACCACCTCCCCAGAACCCCTCGTCCCGCCAGGACTC
GGGACGCTCCCCTGTTGATAGCCTGAGCAGTTGTAGCAGCTCCCATGAGGGCAGCGACCG
CGATGAGCACAGGAATGAGTTCCACTCACCTCTGGGACTGGCCCGGCCCGCCCTGGACGA
GCGCGAGAGCCCCTCCATCAAACGGGTGCGCCTGTCAGAAGGATGGGCGACATGATAGCT
CTGTCCTATCCCCCGGCAGTGCCCCGAGTTGCCCTGATCCCCCGGCAATGCAGCATTACG
ATGCCCCCCAAGTCAGCTCCCTCTCCTTCCTCCTCTCACTCGATATCACGAGTCActcac
cacccaaccccatggcctctttccttttatcactttaacgttgaaggaaagaaaa
>NODE_499_length_335_cov_4.214925
ACAGTCAACATAAACCATATCGAATGGCATTCCTCACCACATTCCTCTCAATATCAAAAG
GTGCGTATTTGAGGATATCCTTAGTGCGTTTACGCCTGTGTTTGCGCCCTGACCCACTGG
GGCCAGTGCAATAACTTTGGACTCCCTCCCACTGCATGTCGTTGCAATGACCACTCTCAG
TTTTTATTTAGCTGGGTTGTGTGCCTTCCCAGTCCAGCCGCTTTTCAGATTCATTTCCAG
GTAAACACAGTGTGGCCAGCCACAAACCTGCAGCCAACAGGCGTTGTCACAGCTGTGGCA
GATAATGGCAAGTCCAAACTCCAGCCCGGCTCTGGAATGTTTACTGTCACCACAGGCAAG
TTGGCAGCAAACATTTTTTTTCCCAACACTTTCCAAGAGGAAGACTCTCTCGTTATTAAT
TTTATTTTGATGAATTACATGCTTAACCCTTTGCCCTGCGCTGTTTTGTGGGACTGGGG
>NODE_500_length_785_cov_5.557962
TGGCAGTAGGTATTAATTGATGGTTTCAGTATTCTAGGTCGCTGAGTTTCTTTGTTTCAC
CAGTACAGCTGCAAAAAATGATCAATTGATTGTCAGCTAATAAATTAATAGCCATTTCCA
TGTTTGAATGATGGATTTAAGTCATTTTTTAGAGTGAAAAAATTCAAAATTCTCTGATTC
CTGCGTCTTAAATGTAAATACTTTGTGGTTTCTTTACTCCTCTGTGACAGTAAATTGAAA
GTCTTTGGGTTATGGACATTTGAGCACGTCATCTGGGGCTTCAGGACACACCGATCGACA
TTTTTCACCATTTTCTGCCATTTTGTTGCCCAAACGCTAAACTTGCAGCTCCGTCTGTCA
GTTTTGTTTGTGTAATCTTGTCTCCTTCCCCTTCGCTCTGTGCTGCAGGGAGGTTGATGC
GTTGCCTGCGCTGCCCGGTGGCGTATCACGTCGGCGACCAGTGCGTGGCTGCAGGAAGCG
AGATGATCACCAACACCGCCATCATCTGCACCAACCACTTCCACGCCAAGAAGGGCTACA
GCCACCACAGTCACGTCAACGTCAGCTGGTGCTTCGTCTGCTCCAAAGGTTTGTCTCTGT
TTCGTCAATAGCGAGGGCAGATACTAATGGGGAATTATTGATTGTTTTACGGCACTTTTT
TTGCAGTAAAGATCCAATTTCAGCTGCAGGGTCGCAACTTTTACATTAAACTCCTATTAA
ATATTAAAAAACCGTGGTGTTTTCTGTTTACAGAGGCTGCTGCTATTGGTAAACCGCTTT
TGTTTTTCTCCTGTACTTCTTTAAATCTTTATACACAATCTCCTTCTTCATTCCCTTCTT
CGTGTCTTTGCTGCTATGCTCACAGTagctggtttgatttgcagctttagggacatcaga
tgtccatagctgtgtttccagagaattgt
>NODE_502_length_755_cov_6.847682
GTGACAACGAGCGAGCATTTTAAAAACACACGCAACAGCCATGTCTGCAACTTGCCTTTG
TCAGATTAAATGCACTCTAAAAGGAGGAGAGGGTTTTCATAGAGCATATTGCCTTCTGTA
TTATAGAAAACAAAGAGAGCAGTCTGGTTGCTTGAGAGGGATTTAATTGTAAGTGCTGAA
TTCAAAGAGCAGATAAAGACACACAAACGGGCCAAACCCCACCTAGCTGAAAGCCCGAAA
CTGAGTGGGGGGAACAGGATCCGGGGCCAACTCATTTTCAGTGTTAAGAGCCAAAGCAAC
ACAGCTAATCCGCATTGTCAAGCGGGGGCAAGCATGCAGACATGGATAAGACCACATCCT
GAGCATCCGTGTCCCCAAGGCACAAGCACCCAGCTCTTGCTGGATGGGAAGTCATTTGTG
AAGTCCTTTGCAACAGCCAGTCAAAGAGGTTAATTGAAAAATTCCTTAATGTCATTACAA
CAGAACTAGATTAACCCAGAGCTAATTCACTTTATTGTTCTGAAGAGAGGGGACTCGGCG
CTGAACTCCAGAGCAAACGTGAAGCCCAGAATCAGGGGTGAGGTGTTGTTTTTAAAGGAC
TATGCCAGTTTAATTAAGATAGGGAACATTATTCACTGCTCTGCATGGTTGGAAGGAGCA
AAATGGTCGCGCCGTATAAATGCAGCTCTGGTGCCTCTTAAATCAAGGTGGCTTTTATTT
AGGCGGTTGAATATGTAAACATTTCCAAAGCTCTCCGCGATCCTGCTGTGCAATGCTGCT
TCTCATATTGTTTGTTGTTGTATGTACCACTGGGGTCTCAGACATAATCTGTTTGGGTCT
TAACATTTACTCTGCCTCTTTTCCTCATCAGGAGGTGTTACTGAAGAGGGCGgccgatc
>NODE_503_length_393_cov_10.689568
AAAGTGTCCTGGAGTTACGGTCAAGAGCGGAGTATTTACTCAAAGAACTGCAAAGGACAC
TGCCATTGTTTCGAAGATAAATATCCGAAAAATATAAAGAAACAAGAAAATGTCCCTTCA
CATTATCACTATACATAATATCATAATATGTGTAAATGTATCCAATTTAGATGTGTTTTA
CATCAAAAAATTGACATATTTTTATTGATTTTACTGCAATTTCTGTGCATTTGAGCCAAA
TTGTTATGTGTACAAAAGCTATATTGTGTATTTTATTAAATTAATATATAGTTGTGTTGC
AATATACATGGGCTTATATTGTATTTGGCAAAAGTTGCCTTAGTAGCTGTCGAACTCTGT
GAGTTTGCTTTAGTTTGGGTTTTTTTGTTGGTGTTTTTTTTTCATCTCTATTCTGCATCT
TTGCAGGCTGGCTTCAGTGCTTTTGAGATGTCGCCTCTTTTTACCCTGAGATCCAGCTGG
ATCAAATACAATAACTGTTGAAAGCTTAATGAGCCAGCTGATCTAGAATACAATTCa
>NODE_504_length_339_cov_2.064897
AAAAATGCCAAAAAATGCTTCTAATTATTATCTGGCCCCTTCAGGAGGAGGCATTTGCAT
AATTTATTAAGATTCACGTGAGCATGTGCCCTCTGTCACACCCGCGTCATTCCCTTGTGT
GAGAGGTGAGAATACAGGCCGAGCTGATGGGGGGTCGGTTTGCTCATCGCCGGTATCAGT
CTGTGTTTGTGTAAAGTGTGTGTCGAGGAGACAGATGGAGAGCAGCGTCGCCCCTCCTGC
CAGCCGCCACTCGCTGGCAGGAGTGGCAACCCCGACAGCAGCCCACCCCTGAACCCCCGG
CTGGATCCGTCCGACCAATCGGGCGAGCCCAGCTGCTCGGGCGCCGGCCAATCAGGAAAG
CGGCGGTTCAATTAGAGCATAATAAAGGGACATTCATCATTCAATTAGGCATCTGTCACC
GAGCCACAAAAGGAGGAGGGGGGCGTAAAAACTTGGGAGAAGAAAAGAAAATGGAAAGGA
AGt
>NODE_505_length_371_cov_1.708895
AGACAAGAGTAGAAGAGAAGCGACGAGGTAAGATAGGAGGAGAAACAAGAGGAGATGAGA
AAACATGAGAACAGGTAGAAGAAGACGCAGATCAAGACGAAACAAGTGGGAATGAAAATC
AAAGAAACAAGAGGAGAAGTGATCAAAAGAGACAAGTATGTGACCTAAAGAAACAAGGCT
ATCCAAAAGATGAAGGACAGATGAGACGAGATTCAAGACAGGATGAGACTTACAAAAAAG
AAGAGGAGATGAGATAGGAGGAAATAAGAAAGGATGGGGTGAAGCATGATGGGAGATATC
AGAAAAAAGAAAAGGTGAAGAGAGGAGATGAGACTGAAGGAGACTGGACAGGAGTGTAGA
GAAGAAGAGATGAGAAGACATGAGAAGAGACAGGAGACAAGACGGAAGGAGGAAGAAAAG
ATTCAGAGGAACTAAGTGGCAATGAAAGTAGAAACAACAGGAGACAAATGAGAGGAGAAG
AGATGGAAATGGGACAAAGGGATGCTAAAGAAAAg
>NODE_506_length_704_cov_15.140625
TTTACTCTCCAGCAGTAAACGAGGAAAACGGAGGAAAAACAACAACAACAACAACAACAA
CAGCGAAAGAAATGAAGTTCTTTTAGCCCACAGATGCCCAACATAAACTCTCTCGACATT
TTCACACTCAGCCCTAAAGCCATCCAGCGACGCTCCATAAATACACAATCGTTATAAAAA
CTTCAAATTTACCTCCTCTTACCTCTTTTAAATTCCCCCAAAAAGCATAAAGTATAATAA
GCCAGTGAAAGAGAAGACACATAAAAATGTAGACTCGTGGTACCTTTGGTATAAAGCATT
CCGTTTTCCTTCTTTTCTGTCTTTCTCTTGCTCAGTAGCGATCCGATAATAGCATATGGA
AAGTGTTTTCAAAATGCCCAGATTTGGCACATTGTCATTGAAAAGAGAGGAGCGCAGTGA
TGCGGTGCTACAACAGGGGAAATGAGTTGCGGATTGGACGCAGCCCGCCTCGGTGCGGAC
TTATCCCACTTTAATTTAATATTCCGCAATCACACACACTAGTGATGGCATATAATTCAA
GGAGAAATTCAGAGGGAAGGAAATGCTTTTGTGTGTGTGCGTGTGTGTGTGTGTGTGTGT
GTGTGTGCGTGTTTTTTTACACCACTTTATTTGATTAAGGAGAGAGGCAGTACAATATTG
TCTTTTTTCCTCTGTTTCCCCCCTTCCCCTTCTTCTCCTTTGCGCCCCCTCCTCCTCCTC
CTCCTCCTCCCGAGTCAGTTTTTTTTATAGTCTTTTATACATGAAACAATAGATATTTAT
TTGTTTGCATTTAGATCAtttatttaaaaatcaacaactcccaacttctcggcgcatcgg
gtgtcaca
>NODE_507_length_522_cov_9.434866
GAACACACTGTGAAGTCAAAACATGTTTGTAGACATTTTCTGTGACAATCTGCAGAAGTG
CTGTTTTTATGCTCTGAAACAGCGTTTCATGCTCTGAAAAGGCCACTTTGGCCAAACGGT
GTCTCATCTCTGTATCTTGACACAATGTCACTTGAAACAGCTTTTGCATTCATATGTATC
ATATCTGAACACCCTGTGAAGTCAAAACATGTTTGTAGACATTTTCTGTGACAATCTGCA
GAAGTGCTGTTGTCATGACTGTAGAAGCCATTTTATAATGGTCTTTATTAAGTTCAGTTT
ACAGTGAAATTGAGTTTCATTTAATTTAAGTACACCATAAATTGTGTGTTGCATTGTGAA
TATTGAGTAAAGGAAAGTTTGAATTTATTTAGTAATATTTGGTTATGGGTGGAGTTTCTA
ATTATATTGCCTGGGGCACAGGTGGTATGTGATGTCCTTTGTTCTGTGAAGGTGAAGAAG
AGCGTCACGGCAAATGTTTTTTGACGGTTCAATTTTTTTTTTGGATTCTGAATTATGCCT
TTTGGATTTTTTTGTTGTTATGGATTCGTAATGGAAATTGTGGAACAAGTGTGAAATAAA
GGAACACTAAGAACGGATCCGTGAGTATATGAAGTTTATTATATCGTGGACTGTGGATAC
GCGTCA
>NODE_508_length_214_cov_13.158878
GGATTCTGAATTATGCCTTTTGGATTTTTTTGTTGTTATGGATTCGTAATGGAAATTGTG
GAACAAGTGTGAAATAAAGGAACACTAAGAACGGATCCGTGAGTATATGAAGTTTATTAT
ATCGTGGACTGTGGATACGCGTCAAAATCAAGAGACTGCTCCCATCACCTAAGTGGCATT
TTTTTATCTTCTGGGGAAATTGTCACTACAATGACTTTGAGTCAAAGACACTTATAGTTA
TAAATAAGTTTGTTGTTGGTAAGTAAATATGTTATTCATGATAAATATGTTTAAAAAAGC
TAAGGTTAAAAGTCCACAAAGTGAGGTATCTTCTCCAGAAAGGATCGTTTGTTTCTGC
>NODE_509_length_766_cov_11.959530
TGTGTGTGTGTGTGTGTGTGAATATAAGCACTTAAAGTTGAGTCATTTTAGGGATATAGA
TATTTTCCATTTTCAACTCTGACAAAAATGCAGTGAAATAGAGGGGCCATTTTTTTCTTT
TTCGATTTCTGTCTCGTAAATCCTTTTCAAACGCAATTCCCATTCTTCTTTTGAGGTCTT
TTAAGTCATTATAAATGTTTTCTCTCTCCCTCTCTTTCTGTCTGTCTGTCTCTCTCCCCT
CTCCCTAGCTTTAGTCTTCTTGAATAAAATAAGTGCAGATTTGCTGGAAATCAGTGGCTT
TTGTGTGTGGCTGCAGGAGCATGGTGAAATGTTTGGACACTAATACCCATTCATTTCGGT
AGCGCCATAAATAAAAGCTGCCAGCTATGCGGCTGCCGTGAAGTGGTATTCTTTGGTGCC
CAGCGGGATGTCCTGTTCACATTAGCGCAGCAGGGAAAACTGGCCGGAACAGCCAGACAA
CTAAATCAAGACATTGTCAACTTCTGACAAAATTGCTATGGGGGGAGAACCAGTTTTAAG
AGGGGTTGTGCATGTCTGGTTGTATGCATGTTGCAGTGTGTGTGTGTGTGTGTGTTTGTA
AGACACAGAGAGAAACAGACAGGGAGAGCAATAGAATGAGAGAACAGGGGAGGCACGGGG
GAGAGATATATCTTTTCAAAATTTAGTATATTCTGAAAAATAATTCCTGACTGAGTAACA
CCATGGGGCTGACATGAATGAGGAAGTGTTGCTAGAATGGAGACGGCAGGGCTTAGCTCA
AGAAATAAAACCTAAACCTCCACAAACACTCATCTCCTGTTGTGTTTTTTTCCTAAATCC
ATGGCAAAACGCTTGTCAGGATCAATTTTCCATTATGTATGGTGTgcaagtgctcatatt
gtgatatgat
>NODE_510_length_145_cov_1.937931
AAATCTCAGTGGAGGGTGGTGTGTTTTTACTTGTCTTTATGGTTTTAAGGGTTTTAAGAA
CCCATTCCCCTGCTCGACCGGAGAGCAGGGGAATGGAGGGAGAGTATACCCCCAAGTTGG
GACCAGGCACACCAGGCAAATGGATGGAGAGTTTCCCCTCTAAGTCAGAGCCACGGGTAC
CATGGGCACGAAGGGAGAAATGTTTAAGGAGACATTTTGATCTTTAAAATCTCAGTGGAG
GGTGGTGTGTTTTTACTTGTCTTTATGGTTTTAAGGGTTTTAAGAACCC
>NODE_511_length_261_cov_3.973180
AATGTCACTTGAAACAGCTTTTGCCTTCATATTTATCATATCTGAACACACTGTGAAGTT
AAAACATGTTTGTAGACATTTTCTGTGACAATCTGCAGAAGTGCTGTTTTAATGCTCTGA
AACAGCGTTTCATGTGCTGAAAAGGCCACTTCGGCCAAACGGTGTGTCCTCTCAGTATCT
TGACACAATGTCACTTGAAACAGCTTTTGCCTTCATATTTATCATATCTGAACACACTGT
GAAGTCGAAACATGTTTGTAGACATTTTCTGTGACAATCTGCAGAAGTGCTGTTTTTATG
CTCTGAAACAGCGTTTCATGCGCTGAAAAGGCCACTTTGGCCAAACGGTGTGTCCTCTCA
GAATCTTGACACAATGTCACTTGAAACAGCTTTTGCCTTCATATT
>NODE_517_length_312_cov_1.490385
AAGTCCACGGCTTAATCCGGAGCCTTGCCCAGCCAACTCAGGGCAAAGGCAGGGGACAAC
CTGGACAGGTCACCAGTCTATCACAGGCCTATAAATAGAAACAGACAATAAGCAAATTCA
CATTCACACATATGGACAATTTAGAATAACCTCAGCATGTCTTTGGACTGTGGGAGGAAA
CCGGACAACCCGGTGAGAACCCACGCTGCATGGGCAAACTCAACACAAAAAGATTCCAGG
CCCAGGCTGGGACACGTACCAGGGATCTTTTAGCTGTGAGGCGACAGTGTTAACCACCAA
GCCACCCTGCCGCCTATGTTAAAACTCAGCAAAAGAAATTAAAAAATACAGTGTGTTTTG
ACATGATATTCCACTCATTTGCTTCGTTAAATTCATGTTGTAGTCAGAACACAGATTTGG
AAAAAACACATTTTTAATTCAGAATGCCTTGATTGa
>NODE_518_length_466_cov_9.145923
AGAGGGAGAAAGAGAGAGGGGGAGAATATATATGCGGTGGCCAGTGTTGTGAGACAAGGC
AGGTCGCTGTCACTTTAAAAATGACTGTAATAAAAGTGACCGTCGGAAGATGGATCTGGT
GATTTTGGCTTGCTAATCAGTCATCTGTGAAGAGGACCACAGCCCAGATTCAGCGGCCGC
CTGACACCTCTTGATTGATGCCTGTGCCCGATAAAAAAGGCCCATTAACTGTCCTCCTAT
TAAACTGGGTGAAATGGCAAAAAATGCTCCTCTCTCCCACTCTGCTCCTCTGATCTCTCT
TTCATTTAAACCATATACCTTTTATATTTTCTCCCCCTTTTCTTCCTCCTTATCAGTCCT
CACTGTTAAGGTACTCTGCTCTTCCTACAGTTATTATTGAGATCGTGGGAGAGTGTGGGA
GTAGATGTTAATCAGCAAGGCCTACTCGTGTTTGCGTGTGTGTACTTGTTCCCGTGGCCA
CCGGATGTCACATACTGTATTTGAGTGCGGCCGTCCCGCTCGGATCAATAGACAAATAGT
CAACATTTCAGCTGGTACCTGCGTGACTAATTCTCGTTAGGTATGCAAATGAGCTCGCAT
CATCGGTGAC
>NODE_519_length_926_cov_6.701944
TGCTGGGATCAGGGGAAAGAGGTGATGAATCTGTCAAGACAAGTTCCCAGCTCTAACTCT
AATGTTTAGCTAATGATTGCCGGCTTAGGCTCAGAAAGAGAGCAAAAAGTTGAGGAAATG
ACTTGTTAGCACGGTTTTGATACGTCCAGGACTCCGCATTCACCTACGACCGCTCTCTCA
AATCTTCTCATCTAGATGAAAACATTCTCATTCAGCCCTCTTTCCTTTCTTCTTTCTCCT
CGCCGAGTCTAATCTTGTAAGCCATTATTTTTCTATTTCCCCTCTCTGTCACTTTGCATT
ATTTTTGCTGCTGTAATTCCTATTCGTCCCTTCTGGAATCTTCCTGTCCTTCTTTGTCCT
CGGGTCTAATCCGGACTTTCTGCCTGTTTTCAGTCCCCGGTCCCCATTCTCAGCGGGGTT
CAGATGGAATAGCCATGCATGACGCCCCTTCTATGGCAACCACACCTCCACAGGAAGGCA
ACGCCGACTTTTCGGATGGGCAGAGAAGGCCTTTGAGAAGCTGGCAGCAGAAGTAAATCC
TTCTCTAAGGAACAAGGAGAATTAGCAGGGAGCAGTGGACTAGGGATTTAACCCTACCCC
TCTCCTTTGAAAGGCACAGTCAGTCCCACTCCTGCGGCTAGCCACAATCAAACAGAGGAG
GAGTGGGGAGGTGGCAGCGGGGAGAGGAGAACACAAACTCCCTGAATGACACAAGCAGTG
GATTGTGGAGGAGCCTAATCCCACTTTAATACCTTTCCAAGTTCAGCTGCTAAAGAATGC
TCTTTAAAACAACACCACTGTGTGAGCAGTGAAGGTTGACCAGGGGGAGGCACGCCATTC
AACCTCCCCAACATTACCTGATTAGTGGTTTGAGGACCAGGCCTCTGGGCCGGCATGCCA
ACAGGAGACAGAGTGGAAGATGTAAATGATGATTTTATATATAGAAAAACACACCAACAG
GGGCCGGTGAtaacagtagccagaaaagagaccacacatctctctgtgaagatccatggg
gatattaaagatatcaaagaagctgtaggtgtgactggaatccgacttaa
>NODE_520_length_423_cov_1.659575
TACAACAACACGCAGGATTCATCACGCAGACAGCACACACAAAAGGGAAGTGTCTGCACG
CGCACTAAAACTTACAACAAAAGAGAAGACAGACAGTGACTCAATGCGCTTTTGTGTGAA
TACATGTACGTACACAAATACCTCACTTCGGTGGAGGTTTGTTTGGGGTGACGAAATTCA
GAAGATGGATGCTGACATTCCAGATTCTGTGTAAATATTCCTGTTATGCTACTTTGTCTT
GCCCATTGTCCCCGAGCCAAAATAGCTTCTGGACAATGCAGGCATTTGCGATTTAACAAT
TTAACTGAGAGAGCCCTTGCATGATTAAAATCAGTCAGTGTCATCAAGCCTTCGCAATAT
TACAAACCACCCAGAGACACTGAAATGTAATTTCTAAATCAGGCCTTTTAATAATGTTCA
TAGACTCAGTGTGTCATCAGTTTCCTCCAACAGACCCCTCCCTTCCCCTCATATAAATGT
GATCTATGCCACGGATTGTTGCAGATTAATACCAGCAACTGCTTGCTCATCAGATATTGC
AGGCAAATAATGTGCCACTATTTGAAA
>NODE_521_length_728_cov_18.509615
CACAGCTACATGCTAACAGCATTACGGCTAATGCTGCCCCTCTAACTAACACATCCGTCA
CAGAGCTAGAAATCCTACGGCTCTACAGAAACACATGGAACCACACTGTCTCTCCGAGAC
AATCACCCACATTATTTTGCCTCTGTTACTTTGGTTGCTCTGTGGCTAATACCCTCATTT
GTCTCTGAAGATGCTGAATGCCACTGAAAGAAAGCTGTTTTGATTCTGTTTTCTTCTGCC
CACAACAAATCTGGGCATACAGTTGAATACGCAAGACTCTGTGAAGGGAGCCATTCAAAT
TCGATTATGATTTCATATTTCACAAAGACAGTACACCACGAGGATGATTTTTAATTAGAA
CCAGAATCAGTAAAAAGAATGGGGCATGGAGACAATAAAATGAGGAATGCATTCATCCAT
GGGATGATTCTTATTTAAGATCTGTGCCAATGTGCTAACAGCATTAATGAAGTTATAAAG
AATTATGAGGGGAAATCAAATTTGCCTCGCCACTTGAGCGCCACTAAAATGCCAAACAAT
AAACTACCAGATTGCAAATTAGATCAGTAAAAATATCAAACACATTGCGGTGCAGGAAAA
TCCATAATTGCATTTAGTGCCTGGCCTCTCCTGGGGGAAGAGACACTAAAGATCATCAGC
AGGCTACATGGGAGCCGCTATTGACAGAGCGGTAAAAATCGACAGGCTAACTAAATAAAC
ACTCCAGGCTCCATTAAATATTCAACGGCTGAGATTTGACAGTCTAGCGTGCCTGCCTCT
CCCCATCGCCTCCATTGGCTTCTCTCTGCAGCACATCTTCCTCCCTGTCTCCCCTCCTCC
TGCACACCTCCCCCTCCTCCTCCCCTCCTCtc
>NODE_522_length_790_cov_5.413924
CTCACCTTCGTGGTGCCTATGAATATGTGGGAAGTTAAGCCCCTGCTCCATTTTGCTGAA
ACATTTCCTCCAAGTGTCTTCTAGCCCACAGCCCCATACGCATAGAAAAACATGCACACA
TGCGGTATCAGCACCACTACGTATATCCGCATACATACAAGCATGCATGAATACACACGC
AGAAACCCATACACACATGTACTTTTCAGCTGGAGTTGCCCCCTCCCAAGTCTGCCCTTC
CTTTGAAAGAAAAATAAATCCAGCATAATATGATAGTTGAAAGCAGGGGGTGATAAGATG
GTGGGAGGTTGCAAGGGGGGTGGTGGGCAGCTCAATCATTCACTGTAAAAAAAATTGCCC
TGTATCATTCACCTGATTTGAATTGTAGCTCCCCCTTTTTTTGAACCCCTGCCAATTCAT
TTTGTACATTAAAAATTGGTCAGGGTTGATAAGATTCCATTTTCACGGTTGGCAATGCAG
AACTGGCGAAAGAATACAATTACAGACCCCAGAGTAAACTCTCCGAATGTCAACTTGATG
TAAATGATCAGAAGGCAGGGCGCCACAAAAGAACAGGCTTCAACTTCAACAGCCCCCCAC
CCTCACCCCCAGCCTACCTCTACCTCTCTCTCTTTGTGTATGTCTCTCTACCTCTTGCTC
TCCGTCACCACTCGACAGCCTTTCACCCTGCCAGTGGCAGGCAGACAGGCCTGCTGAAGT
GCCAGAGATGTAGGTGCAGTTTGTTCTGGTGGAGCACAGAAAGGAAGTCTGGTGTCACAG
TGCCAAAGCCTGATGGCAGACTGACACACATACACAGGAGGTGTTTAAATGAACTTTGAC
CTTTTAATATAACTATTAAATAATATATTGCTCAATaaactttatgcaaacatttatatg
tatgctggatgttggagcgatagatttatgtgtg
>NODE_523_length_721_cov_7.481276
TCAATGAACAGGAGAGCAGAGGTTAATATACTGTACTTCTTTGACGCATATTTAATTGTA
TAATTAGTTTTTTATGCATTTCTGGTCCTAAAAGCACAACTGGACATGGGTGGACGTTGT
GGTAAAGTTATTAAACTGTAATTTTTTTCACAGGTATAATTACCACTTATTAAAACTTGT
ATCAGGGAGTGTCGGCAGATGAGCAGTGAATATACAGAGCAGCATCTATGTGTGTATTCA
TTTCAGGTTGTAAACAGTAGTCTCGGAGCACTGGGTTGTTATCGAGTTGTGGCCCCCGGC
GTAGGATTGATCCACTTCAGTCCAGCAGCAGGGGGGCGGGAGCTCTGGAGGGGCTCAGCA
GGGCTCCAAATCAATAAGGTTAATAGATGTGGGGGCCACGCAGTCAGAGGTGTGCAGCCT
GGCATTTTCGGTGCCAATGAGGAAAATTCCTGATGACGAGGTGTCTCTTTTGGAGCCTGC
ATTAATGTCAGCCTGATTACCTGGAGCCTGGATGTCAGATACAGTGGGGTTAGTGGAGGC
TTGTTTCTTGGCCATTAACTGGAATTAGCTTTACAAGGAGACCCTTCAGATTGGAGACTT
TAACTTGCCACCTCTTCATCCGCTGTCCATTGAGAACAAATTGCCAACCCCCTCCCTCTT
TTCCCTCCTGACTCTATTCTTTCACTCTGATTTCTATAATGCCAACAGTTTCATAATCAC
TTGATGAGTAATTTCCTCTCATTTGGGATTTGGAGAGAGAGGTTTCATTTAGAAGTTTCT
TTCTTTTTTTTTTCTCCCACCCTCATTTTTATGGTATTTCTCACATCACGTTTTCTTTAG
AGCATAATTGAACAAGAGGAGAGGg
>NODE_524_length_704_cov_6.828125
CTTTCATTATACCAACAAATCATGCAGTCAAATGAGAAAGTGACCAAAAATCGGAAAGGT
TTATCTGTCTCAGAATACTGAAAAAAATCTTCTTTCTGTGTCTGTCTCTAACATTATTCT
TCCTCTTCTTCCCCCATCAGGATGACAAAGAAGGTGGTTCATCCTCTTGAGACAAAGGAC
CTCACTCACACGCATGTGGACACACTCTCAAACACACACACACACCCATACACAAGAGCA
CCGAGGTCTGCTGTCATACACCTCTCATTAATTCCTACCTGTCAGCCGGCTCCCCCTACC
GTATCGGCCCCCCGAAAGGTGACAGCTTTCCAATGACTGACAAAGGCTCTTTAGGTGATA
CAGAAGATCCCTAGCAACCGCTGGCTTCTGTAAAGTGCCCCTCAAATGTCACTTTTGCTG
CTCCGAGACGTGCGCACTCACACACCCACACACAGTATTTTTAAAACAGAGGCCTGCTCT
CAAGTCTTCAACCATCTTTGACATCCAGAGGCTATGGATGTCACAGAGGCCTCAGCTCTT
AAAGCTTTTAACATCCGAGAGAGATGGCGTTGTTTGACAGCGCTATTGGTGGATGCTATT
GTTGCGTGTCGTTTTTCCCCCCCAAGTGCATGGGATTTGCTTGTTTTTTCTGTTGTAAGA
GGCAGATAAGGAAGAGCGAGAAACAGAACCAAACTTTCCCTCTGTGTCCATTCAGCTGTC
ATGAGTTGAGTGGCAACGGCGAGCAATATTGGTGTCGGCtcgcactattcgggaagaggt
caagtacagagaaacgccggcttcttgtattgacgtcgttctgctgtcggcactgattcc
atagtgca
>NODE_525_length_637_cov_12.064364
GTGATATCTTAAGTAAAAAATGCTATTAATAAATACAACAACCTTCCCATACACAGTTAA
AAACTATTGAAATCTTGCCATTAAGTAACATCATTAACAGACAAATATTTAAATATTTAT
TTTCCTTCAGAAAATGTGAACCATATATTGTGGAGCACAATATAGCAATTAGTAAAAACT
AGACACTTTAACATATTAAAAGCTTCACCTCAAAAATATAACAAAAATCTGATCAAAATT
ATAAAAATCAATTATACATTCCAATTAAAAATATACCAATAAACAGCTAAATACATTGTT
GACCTAATAATTACAATGCAATCAATCACAGTAGCTTAAAATAAACAAAATAAGCAAATG
AGCACAAAACCTTTAATGTTTTAAAAATAACTTCAATTATTTATATTAGTACAAATAGTT
TGATTTCTTTTCTTTTTTACAAACACCAGCATGAAAAGGATTACAATAACAGTAGAAAAT
GACTGTGAAAAACATATTAACATCTTCTTTAATTAAATGTCTGCAATTAAAAATGGCATT
AAAGAATTACATTGCAAAGAGTCTTTATCTGGAAAAAGGTTCAAAAGAAGTATTGCACAT
AACAACTTGAAGTTACCTTGCAACATTTACCACATTCAAGTCTTTAAGCTCCCCTTCCTC
CAGATAGGTCTATATAAGATCACCTCGACAGACAGCGGGGATGAGTTCTCAAGTCTTTTA
AACAGTGTTCTATAAGGATGCTCAAAGTCCTGCACTGCCAAATCAATTTAAAGTTTTTCT
C
>NODE_527_length_361_cov_15.459834
GCATCTCCTCCCCTCCCCCTTATCTACTCCCCACTTTCTTCTGGAGATCTCTGTCACTTT
AATCCACAGAGTCTGCCGCTGGTTAACAAGGAAATCCTGTGTCAATTATCACCAACCACT
TCCTGCTGGGAGAGCAGCAGGGAATCAAAGGGGCCTGAGAGTCTTTCACACCAGAGAGGA
GCAGTAGGCCTAATTAAATGGCCCTTGTGTCCCGCTGGCTGCCGGTGGCCGGGTGACAGA
TAGCCCAGCTCAACGATAACCTCCTTCAGCTGATGATTGTTTTGATAGGGGAGCTAGTAG
GCACTTTGGGTGCCCTAAGGTTGGCAGATTGCGATCCAGGAGTCCAAATTAACTCACATC
CAACACGTTAAGGTTTATGGAGAAAAATGATGGGCAAATTCTTAGAAATGTATGTAATCA
TAATGTAATGTGCGTATAGCCAATGTAACAGGCTCATGATCCAAGCTGTTAAAGCTTTAT
AGTACAACATGCATTTTTTCGGAAg
>NODE_528_length_687_cov_12.065502
TAGATAGATAGATAGATAGATAGATAGATAGATACTCTTGTACTCTTGTACAACCTGCAA
GATATCTTGAGGCTCTGGTCAAATAGGAGGCAGTGTGCAGAGGTGCCTCACTAATGTCTT
GCCTCTGCCGGGCCAACATGACCACTGCAGGTCTTCAGGTGATTAACATGTTGGCAGGGG
TTTCTACATGAAAAGACCCCTGTTTCTTTGTCTTCTGGTGTGTAAATATTGTGCTAGCGG
AATATGAAAGTAGTGCAACTATAAGGTACAAAAACATAGGGAAAAAAGATCAAGAGTGGG
TCTCACATCAAGGAGGACCCTGAGGATGTCTTTGTTGTCAACTTCAGAAGGGGGAAGAGA
GGAGCAGAGGAGGAAACTGGCAGAAGGGGGAAAGATGCCAGAGAGAGCTCAAAGGATTCG
GTCTGGGCAAGGTGATCGGTATTCCTCGGCAGTCTGCCTTCTGGCTCAGATCAGTGGGAG
TAAGCTGGCAGCCAAGCCAGAGGGCATAACAGCACAAACACACCTTCAGCACTACACTGC
TAGAGGCTCGACTTCACAATCTGGAGGGGCGGGAGTCGGAGGGAGAGACAGAGGGAAGAG
CAGGAGAAAATAAATACACTGTAATTATCTTCAAATCATCAACCACTGACAGCCATTGTA
AATATGTGCATGGGTGTACGCGTGTACACATTCCAGTAAAAGTCATAACGCATCACCTGC
CGTTGTGTCGGGACAATAGTTTCCTGTAGGAGATTCAGCCGCGTGTCACGTGTGGCGAAG
ATACTGAGGTCGCCACTCAGGCAGACTCATCctcgggccagtgatgtcgta
>NODE_529_length_491_cov_14.476579
GGAAAAAAAGGCTTCAATTTGCTAGGGAGCATAAAGATTGGACTCTGGAGCAATGGAAGA
AGGTCATGTGGTCAGATGAGTCCAGATTTACCCTGTTCCAGAGTGATGGGCGCATCAGGG
TAAGAAGAGAGGCAGATGAAGTGATGCACCCATCATGCCTAGTGCCTACTGTACAAGCCT
GTGGGGGCAGTGTTATGATCTGGGGTTGCTGCAGTTGGTCAGGTCTAGGTTCAGCAACAT
TATGTGCTCAAAGAATGAGGTCAGCTGACTACCTGAATATACTGAATGACCAGGTTATTC
CATCAATGGATTTTTTCTTCCCTGATGGCACGGGCATATTCCAAGATGACAATGCCAGGA
TTCATCGGGCTCAAATTGTGAAAGACTGGTTCAGGGAGCATGAGACATCATTTTCACACA
TGGATTGGCCACCACAGAGCCCAGACCTTAACCCCATTGAGAATCTTTGGGATGTGCTGG
AGAAGGCTTTGCGCAGCGGTCAGACTCTACCATCATCAATGCAAGATCTTGGGGAAAAAT
TAATGCAACACTGGATGGAAATAAATCTTGTGACATTGCAGAAGCTTATCGAAACAATGC
CACAGCGAATGCGTGCCGTAATCAAAGCTAAAGGC
>NODE_530_length_552_cov_7.476449
GGGAAAAAAGGGGAGAGAGGAGCATGAGGAGTGCAAGGGAACATAAACACACAAGTTGCC
TACCAGTGCTGACGTGAATTTTCTTCATCCATGGGTACACCACGGGCTGTCTGGAGGAGG
CTGTGCTGTTTGGATGCTCCGGGGTAGCTTGGTTGCAGGCGGAGGTTGCGGCCGGTGGGG
TGGCGGGGGACATGGACAACTGTGGGGTTTCACATGAAGCAGGCTGCCCTTTCCCTGTCA
GTAGGTGCGCAGAATGGGGTATTCCATGTCCCCGTGGCGTGTCAGGTTCGGGGATGCTTG
CACAGTTATACTGGCGCTCTTGGTAGCTCGCCCGCGGAGGATATAACTCCTGGTGGTGAT
GCTGGTAGCCAGAGTCCCTTGCGCGGCTGTAATATTCTGGACTATGCTCAGGGATGTAGT
TATTTTGCGAATATTCCTCGCATGGAGGAAATTTCGGATCAATGTAGTTAGACTCCATCA
AATACGAGCTCATGATCATTAATTTCTGGAGTGGAAAATAATTTTTCTAGCTTTGTCGTT
TTTCTGCTCCATAAAGCCCTCCTACTTGCGAGCAGCCCTGTAAAGTTACTTTTACCACGT
GACCCAGTGGCCCAATAGCAGAGTAAGAGGTAGTTCCCGGATAAGGAACCAGAGGTATTT
AGCATACCTACAGTCGCCATTGTGGGCACAAATCTC
>NODE_531_length_550_cov_9.554545
AACACTAGAATGAGCAGTTCAGCAGTCCACCTGCACATTTTAGTACCACATAGACTGTGA
TCTAGAGCAATTGTTTTCTATTGGGCATAATGTGTTTAGAAGCACATCTTTGAACTTCCT
TCACAAACACTCAAAACTGTATGACAAGCAGATACATCAGTTTACTTTACAGTAGAAATA
CTTAAATTACCAATATACTTTTTTAAAAACTAATACTTACACACACACTGTCAATTATAC
GTCCACTGAAAGGATCATATGATTTAGTTCTGATTGTTCTCTTCTGTAACGTCCAGGATC
TGCTGGCCTGAGATGAACTTGCGATTACAACCTGTTGTAGTCTAGCTGAGCTGAACGCCT
CATAAGTGGAGCTTTTGCTTTTTTATTGATCTCTTTGTTTCTCATAGCTGGAAGGGCACA
ATATTTTCTCCAACCTGAATTCCAGCGAGTACGAGCAGGTGCTGGAGATCATCCGAAAGG
CCATCATCGCCACGGACCTCGCCCTGTACTTCAACAACCACCAGCAGCTGTCGGAGCTGC
TCACCTCGGGTGTGCTGGACTTTAACAACCACTCGCACAGGTCAGACCATGACTCACACA
GGTGCACAGGTCAGGTCTGGATTCAAACCAGTTCTCATAGCTGCGAATACAGAGAAAAGC
AAACCTGGCGTGCATGAACAGCACATTGAGTTTc
>NODE_532_length_338_cov_5.514793
GCCACTAAACAGGCTTCAGGGGCCGGGCGTCCCCTTTGCGCACGGGGCTCCTGAGCTATT
CCCGGGGAATTGGCTCGACTTTTCAAGCTGTAAACTTTATTAGGGCCGATTCTGGCTCTC
TGACATTTGGGTGCTAAATGAATGGGGGTTTTGTCTATGAATTAGATCGTAAAAATCATC
CGAAGAGCGGCCAGATAGGCTCACTGGCCATAAACGGTCACGTGGTAGCCATTAAAGTAA
GTTTTATGGTTTTGGGGAGTTGACAGTATATTGCACATAACATATAATCGCACTGACGGC
GAGGCTTCGTCTGACTCTCTCTTTGCAGGCTGTAAGTTTTACTTGACCGGTACAGACCAT
CTCTGTTGCTCAGTCTGCCTCAGTGTGGACCGGACGCTCTCCAGGATGAGGACCGCGTCT
CTGGGTAAGTTTCTCCAGACTAGCCGGTTGCCTGAGAATAGCCAGCCTatgttaaacagc
ca
>NODE_533_length_593_cov_4.323777
CTAACTAATTCTACGTTTTGGGCCATGCACCTTCTAGTTTCTTTGTAAAAGGCAGAAGGC
CTATTTGGAGCACCAACGTTAGATTTGATGCGCATTTTTTTTCCAAACCCTGCAGCTATT
CCACCTTCACTAAACCTCGTGTCTTAAACTTCTGACATGTCCAAACTAAACTTGTAATTG
GGTGAGATGTAGACTTCGCTGACCTAAATCTCCTAATTTTTTTTTTTTTAGAGAACCGAC
TGGAGCGCACGGTTTAGTTTCTGAATTGTTTTGTTTGTCTCTCCATCTTTTCAGTGTCTA
CACAGGCTGCGACATTGACCGCCTAACTCCATCACCGGGTGACTCTCCGCGTTCACAGAT
CGTGCCGGGTGCGAGATATGCCATGCCTAGCTCTTTCCTGCAGGACCAATTTGTCAGCAC
TTATGCCAAATCTCGCTTTCACCCTGGCGTGGGGACTGGTCCTGGCACGGAGCGCAGCGT
CCCACTCGGCAACAGCTTGCTATCCCCGCAGCAAACCGAGGAGCCCACTGTTGCCACCCC
CCCGCAGCGATGGTTTGTCACCCCTGCCAACAACCGACTGGACTTTGCTGCCTCGGCATA
CGACGCCGCTGATTTCGCCGGTAACGCGGCCACCTTGCTGTCCTACGCAGCGGCCGGAGT
TAAGGCTCTTCCCCTGCCGACTGCAGGCTGCTCCAACCGGCCTCTTggctattacgcaga
cccgtctggctggggag
>NODE_534_length_755_cov_7.229139
TACCTCAGTAATTTTTAACCATCTTTCTCGCTATCTTCCATCTCTTGTACATTATTTTCT
GTTCCTTGTTACTTCCTTGTTCTTGATGCATGCTCCTTTGGCATGAAGGACCTGAATGGC
AGTTTTGATATGTCTTACCAGACCTCTCTTTCAGGGCTTGTGCAACTAGAGGTCACCTCT
TTTGTTTTGTCCTTCACAGCATGCCTCTGTGATATACAGAGTTGTCTCTGACTCCTTATG
CCGTGTCTTCTTCTGTGTAACGCATTTTGGCTCCTATAGCCAATAAAACAATCCCCTGCC
ACTTGTTCCACAGCCTTTTTGTTGTTTTGTGTACTTTGGCTTTGTGCACAATCCCAGTCC
AATGCTAGTGATCTAGCTTTGCATGGCATCGTGTGTTAGCTTAGACGTGTGTTTGTAAAG
AGGGATGTTCTCTTTTTTCCAGCAAAGATGTCACGGAAATTAAGCTTGCCTACTGAGCTA
AAGCCAGACTTGGGTAAGCCTTGACTTCGTGTATCCAAACAATTTGTATGAAATGCAGTA
TACTTTCCCCACTCCGACTGGACTCCACCACATCCCATAAGTCCAGTTTTATCTGGTTAT
TAGCCTCAAAATTGGCAAGCTGTGCAGATGTTCTCCTAAGTTTGCATGAGTCAAAAGTAG
CACTGATCTGATCTGAATTGAAATTATTTTGAGCTAAATCAAATTGTTGCAATTAAACTC
CCATTTTTTGACCACGTTGGGGGTTTCAATAGAGGTCAGTGGTGCTGagctaaactttgc
acaacccatttcactatgaagctttctgtaacttttgcagctttccttttctcttctatg
ttcttcatgtctttcttttctctgtctgattggttcctgaaaatagaaagattagaaag
>NODE_535_length_724_cov_3.904696
CCCCCCTCTTTACAACACCTTGCAAAACACCATTTCCACCAAGAGGGATACTGCATCTTT
ACAAATGAAACCTATTCCTTTGCATCTTCCATGCTCTTATTTCAATACTCCTCTCTCCTT
GTTCCCCCTCCACACATCATTAAACATATTATTATAACATGACTGTCAGCCTGCGCCTCT
CTTCGCTCCATTCTTGCTCTGCCAGGTAATCAATTTGTCGTCACTCTCTGTAACCCCAGT
AAAGTCATCAAGTGAAATGAGTTACAGCTGCAAAGAGCCTTCAAGAATACAGGAGGAAGA
GAGAGAGAGAGAGAGAGAGAGAGAGAGAGAGAGAGGGAGAGAGAAAAAAAGAACGCGAGA
AAAATGACAACACAGCCCAGGAATATTCCACCGCTTGATAGCACATCCCAGGTCTTGAAG
ATGAAATATTAATGCACAATTTGTTTATCTGCAGGCCCACATCTCTCCAGTGCCGAGCTG
TTAATTTTCTATCGGCACAGACAACGGATCAGTCAGTCATGAACTCTTCACAGCCATTAC
CGGGAGACATTTTGATTAAGTATTCCTAATGTAGTGGATAGGAAAGAATGAAAACACTCT
GCCTGCCAACTTTTGATTGACCATTAAGCCACTGATGAATGTGCCTGTCAAAGAGGAGAC
AATTACCTCAACAATGAAGAAACTCTTCTGGAAGGCTTATTTCTCTATAGGGCTGACACA
TTTACCAGAGTACAGGCGAGGCAGCTGAGAGCGTGTAAAGGGATCACTTAGGCATCTCCT
CAAAAGTTCTCTGAATAAAAACTGGGGGcattgtttttaagaaaagggggcttttggagg
ctgaaatgtgggaaaaatatttagtgtg
>NODE_536_length_786_cov_8.450381
GTTAGGCAACTGTTGAGCAAAGTGAGAAAACTAATGAACTCAGGGACTAAAAAGCAGCAA
ACTGTTTTTTTAAAAATGATACTGCGATAGAACCTGTTAAGTGAGCAAAGCAACTCTACA
ACAGTGTAATGACAAAGGTTTCCTAAGAAACAAACATCCAAGTCGTCAAGTATTACTACA
GAAGGTACACTTCGAAAGAGTAAATAAAGAAAAAACACATGGAACGCCCAAATAAATGAC
AAAAGAACAAACAGCATAAAACCAAACTGAAAACTACTTCTGTTTTAGAGACAAATAAAG
ACAAGGTCCAAACCTGGAACCACTTAGCGTGGCGTAGAGAAGCCAAGGCAGTTAGGCATT
TCTGCCTGTCCAGAACATCCGGGGGATCGTTGACTGAAAGCGTTTCTATTGGCAGGTGGA
ATAAGAAGACAAGGTACAGTTTGACCAAGGGGAGTTCTGTCAGGCGGCCAGGGGGAACAC
AGGCAGCCTTCCCAAACCACAGGCAGGAGGGGGAAGGGGAGGGGGACCCCTCCACTGGAG
AACCACCAAACGCTCTCAACCTCCCAGTTAATATGGTTTTGCACGGCCCAGCACCCAACA
ATTACTTAAAAGTTAAACCACACCAGAAAAACTGTATTGTGGAATGCGTTATAACGTGAC
TAAAACATCACAAAAAGAAACCCCTAATGTGAAATAATTTAATTTATTAAGGGACTATTG
GCTGTATCAAATGGGAGGTTGTCTCTCCATGGTTGCTTCAACTCAAATGGATGCTTTAGT
TTGAGAGCCTAAAAAGGTCTACTTTTCTTTTCTGACGTTAACAGGAGGTAGAGCCCCTCC
CCTTTGCCCCTATACTGGGTACACTGCACTTTGCCCCTTCCGAGACAGAGAGCGGCCAGT
TGgtcaaaggtccagcgtccctaaaaattg
>NODE_537_length_788_cov_17.374365
ATGCTTAATTGGATGGTACGATGCCCTGAGGCAGCACTTTAATATGACATATATAGAAGC
ACCTTTATTTTGTCTCATAACCATTTCGCATTTGCAGGCATTTTTAAAAGGAACCTAATA
TAATCATCATTTAATTGGTCAGATAACTTGTCACGTAACAATGCTGTTACATGCACATAT
TCTCAGGCAGCCTCATAAATGCCCGCAAAGGTAACTGAATAAACTTCAGCACTAAACAGC
ATCATTTCCAAGTGGAGAGACAGTTCCAAACAGAGTTCCACTTTCAGAAGCCACCCATTA
CTTGTAGAATGACTTCTTTGTGTAGCTACCTGGGCTCCGGGTTTATTTTTACCCTCCCTA
TGTCCCTCCTCATTCTTTAGCAGCTTCAGGAGATGGCGTTAGTTTGGCTTCATCTCTGAC
AAAAGATAAATGAGCTCTGGGTCTGTGGTGATCCACTATGGCTGCCAGGGGGTTCCAAAA
TAGCAAACTATTTTTCATATGGAGCGAAGTGATATGGAGTGCGATGCAGCAGGCGCTAAC
ATTTACCATATCATAGTATGCGGGAATACATTTCATTCTTACTTTTTTCTTTCTTTTACT
TTCAACTTTCTCTTCCTTTCGGAAGGGTGAGGGCTGTGGCAATTAAAATTGATCAAGTAT
ACGTGGAAAGCCAGTTGGTTATTTACAGAGTTTGTGGTTTCAAAAAAGGAAACTAATCAG
AACAAAAATATTAAGTTGTTACCCAGGTAGACATTATTGAGCCTTGTTTATGTATTTTAC
AGTATGTATTCTAATTGCAAAAAGTCTTTCTATCTTCTCGTTTCAGCATTCATGTGAAAT
TCTCTTTCTCCTGCACTTGGAACAATGTgtcgtaattagggtggatttgcagaacagcac
agttgctttgatagaatctcgaaattggtcat
>NODE_538_length_414_cov_4.342995
GTTTAGACAAATTTTATGCATTATGCAGCGCAAATATCAAAACAGTTCTTGGCAGTGCCA
GCAGAAGCCTCATTAAAAATTCCTTAATTAAATCTTCTTGCAAAATGTAATCAGTCCAAG
GAAGGGGTTTTGTGTGTGTGCGCGCGCGTGTGTGTGTGTGTGTATGCGTGTGCAGAAGAC
GACGTGTGTGTATGTGTGTGTGTCTGTCAGTGCCAAGGCTTTGATTTGTGCCCTTCATGT
TATGGCTTGGAGAAGTAATCATTAACGCCAAAGCCACTTTGGCTTTTCAAATGCTGTTTT
TCTTTCTTTTTAAACAGAATAAACAAACAAGTGATAATCACCTTTCTAGTGTCGGCTCAA
GATGAATCCAGGACGGGAGGACATTGTTCTGTGTCCGCTGAAAATAAGATACCTCGCCTC
CCCCTGATGCTTTTGTCTCGGTTGGTGTGAATGACTGAATTTTTAGATCACTAAAACAGC
AGAACTCAAGAGGAacccggcctgagtcacggctaataatacaaacttgcacagatctat
ggtgctcttaatggttta
>NODE_539_length_471_cov_8.447983
CGACTTATTTGATGTTGATGATGAAGTCCCAGGAAAGCTGTGAAATTCTTGTAAACTAAA
TGTGCATGCATGCTGTCTTCATTCGTACGCTGGTCAGAACTGTTACCCGTCAATTTAACC
TGCACAGTTTCCCTCTTCTTCTAGGGGAGTATGAACGCACACGCACACACATATGTGCAC
ACATGCCCTGAGCTCATTTTTAATCCTCGCAGCTCACTGTGAAGGCAGGAGGAAGTTCCA
ATTAAAATTAAAATAAGCTCTTTTAACGGTCTCTTAAATTGACAACTGAACAATGATTTT
CGAATTGGTATCTGTCAAAGGTCTCGGAAAATCCTCAGTTGATAAGGCCCAACGCATCCA
ATTAGTAGCAGAGTAGGGCCTCAGCCAGTAATGATTTCCAGGTCCCTTAAGATGTGGCGC
GGACACTTATTGCAAATTACTGACAAAGAGCCCTGCTGTATTGATGAGGGGGAGAACAGC
CAAGTCTCCGTGTTCCCATCAGGTGGACGAGTACCAAGAGGGGTCTGAAGGAGAGCTGGG
TGTCTCTCCCTCTCTCTCCCTCTCTCTCCCTCTCTGCAGCCATAATGTGGCCTCGCTGTG
Tatctcatatatagc
>NODE_540_length_251_cov_3.681275
CTTTTCAGCACATGAAACGCTGTTTCAGAGCATTAAAACAGCACTTCTGCAGATTGTCAC
AGAAAATGTCTACAAACATGTTTTAACTTCACAGTGTGTTCAGATATGATAAATATGAAG
GCAAAAGCTGTTTCAAGTGACATTTTGTCAATGTATTGAGAGGACACACCATTTGGCCAA
AGTGGCCTTTTCAGCACATGAAATGCTGTTTCAGAGCATAAAAACAGCAATCCTGCAGAT
TGTCAGAGAAAATGTTTCGACTTCACAGTTTCTGACCATCATAACTAACCATAAAAAAAT
CCTGAGCTGTAGAAAGGCTTTCTTTCAAATTTTAGTTTTCACTGTGGAGAACTGGGGTCT
ATGGAGCCAGAGCTTTTTGGAGCCAGCACCTGGCG
>NODE_541_length_386_cov_1.111399
TGTGTTTGAGTAAGTCCCAGTTAATGTCTGTATGTCTGATCTATCATTCATAACTCTAAA
TTTGCAGATGTGACTCCAGAGTGGGATTTAAAGTGACAACTTTGTATTTCCTTGAATCTG
TCTTCATTTGAGATTTGATAACTGTACTAACATGTGCTTTTATAATCTCGCGGTGGTGCA
TGTAAGCAGATGCCCTCTTGTAATGAACTGTGAATTGTCAAAGAGCGCCTTGTTGTCAGT
CACAGAAGATTGCTCCTTGTGGATTTTTAATAGTCACAGTTCATCAGCTGATCTGGAGTG
CTTGGATCAAGCATATGTCAATTTGAATACTTTATTCCATCTTTCTATCTCCCATACTTT
CTTAAACCTTCTCCAGCTTATACCTTCAGGTCATATAAgaccctaactccgtctcttttt
ctgttgcctccaccttctttctgtatagcaatcttgctaaaaaatgttggacttctttct
gactgtcagccatttaaaactaagccaactttctacagtacatatcagag
>NODE_543_length_253_cov_4.000000
TTGACTTCACAGTGTGTTCAAATATGATAAATATGAAGGCAAAATCTGTTTCAAGTGACA
TTTTGTCAATGTATTGAGAGGATACACCATTTGGCCAAAGTGGCCTTTTCAGCGCATGAA
ACGCTGTTTCAGAGCATAAAAACAACACTTCTGCAGATTGTCAAACAAAATGTTTACAAA
CATGTTTTGCGTTCATAGTGCCTTCAAATATGATATATATGAAGGAAAAACCTGTTTCAA
GTGACATTGTGTCAAGATTCTGAGAGGACACACCGTTTGGCCAAAGTGGCCTTTTCAGCG
CATGAAACGCTGTTTCAGAGCATAAAAACTGCACTTCTGCAGATTGTCACAGAAAATGTA
TACAAACGTTTCGACTTCACAGTGTGTTCAGATATGa
>NODE_544_length_325_cov_1.892308
CTTTACTTCTTCCTGCTCTTTTTCCGTCTTATTTTTCTCCTTCTCCTTCCTGCTCGTACC
GCTGTCTTCTTTCGTCTTGTCTCGCTTGCTCTCGTGTGTCTCTTTTCCAGCCGTTAATCG
GTTCTCGGTTTCTTTGTCTTTCTTGCTTCCTTTCTGAGTTTGTTCTTTTAAAACTTCCTC
TTTGGAACTTTTCTCATGTTTCGGCTCCTTTTCCTCGTCAGTAATCTTCTCCGGTTTGCT
TTCTTCTTCCTCTTTCTTTAGGTGATCTTCTTCCTCCTCCTCCTCTCTGTCCTTCTTCTC
CTCTGCTTCTACTTTCTCTTTCACGTTCTTCTCCCCTTTCTTCTCCTTCTTACTTTTcag
attttccttctccacctcttggcccttcttctgctcctcctgcaccttcttgtccagctt
ctcctccaggaggtccagctcctgctccagctccgccagcttcttggga
>NODE_545_length_807_cov_15.619578
GTATTCACCCTCCTTTGCCCCCCACTAGCCCCCTGCTAGCCCCTGCTGCTCTGCACCATA
CCCAGGCACCAGCATCCCAGCGGCTGGTGGCCCATTGCTTTGCTCCCCCATAAAAATAGC
CCATCCCATTATTCTTCTGCCTCCCTGGGGGCCACAAGGTCTCCAGCATCATTACCAGGA
CTAAGGATCTGACTCTGCCGCCACCACTTGGCACTCCCCCTCCTCTCCCCTCACTCCTCT
TCTCTAATTATAGGTCAAGCACTCTTTTTGTAAATTATAAAACCTTTGTTCTTATCAAGA
AAACAGAGCAAAAAAGAACGATACCATGGAAAGAAAAGGAGCAAGGAAGACGAGAAAAAG
TATATGAAAAAAAGAGGAGGGAAATGGTGTAAAAATAAGAAAGGGGGGGAAATTTTTCAA
TTATAAAACCAAGCTAATTTGGTATGACCAGCGACTGTCATGCATGGTGACGGAGCTCCA
TTATGCAGTCATTTGAGCTCTTTCAAATTAGTTATGTTAATGTCCTGCGTGTGAATGTAA
CACTTGGATGGGACAAGATTTCAGCAATTAATTTCTACAGTCAGCGGAGAGACAAGCAAA
TTTATTTTCCCCCTCTCAGGGAATTGGTGGTGGAGGGAGTGAGGAGGGGAGAGAGCATTC
TGGAGCAGGGAACAAGCTAAACACAAGACCTAAATAAAGCCTGAACAATGGGAGCCAATG
CCTCCTCATTCATTCAATTGACAATGTTTTGCAGCTTAAACCTGTTTTATTAATTATGTT
TGACATTTCCTTAATTAGTTTCATTTACACCAAATCAATCCCTGCTGCTGTACAGCGTCA
TTTATCATTTTAAAAAATTTGCATAGCCAGTGCTGACTTTTTCTACTTAATTATACATTA
AAAGTGTCAGCCGCGCTTGCTGCCTGGCATTATCTGAGGCAGAAAGGTTTg
>NODE_546_length_336_cov_5.136905
CCAACTAGCAGCTGCCACATGGGTGTCCATCACTGGATTTGACAGGACTGCTGCCCTGCT
GACTGCCCTTCTTTACTGTCCCTCTGGTCAATCTACACCTCAATTGGCCCTGCACTGGTG
GGTGATGCCTTCTCCTTCTGCCGCATGTCAAAAAGAGCCAGGAGCCACAGAGGAAGTGCA
AATATCCTCTAATGGCCTTGATCCAGATGGATGCGCCCATGACAATAGGCCCCCGTGCCT
GTGGTTTGGGTTTTTGAAACGCAGAGGCCACCACAATAACACAGCAAAATTATGCATGCA
GGCCAAGGACCATTGACATGTTAAAGAGTACTGCCAGTTGCTATGATAATTAAGTTAGCT
CATTCCAAGGCAGAGAGCTCTTTTCTCTTAACATGTCTTTAAAGACACTTTGGGCACATA
CAGCAGGCTCTGAGACAATGGAAATAGAATGAGAAATAATGGATTCAGTGGGTcaccatt
>NODE_547_length_498_cov_11.949800
ATCGTCAAAGAGCGATGATGTTTTCTCAGCTCTTGCCTGTTCTGTTCTCCTGTAGATTAT
TTGGCATTCATCCCTTCTGGGATTGAACATCTTTGCTTGATTCCTTTCACATCCTCTTCT
CTGTAAATAGGATCAATTATTTGAAAACAACCCTAACAGCATAAGTAATTAGTTTCCTAA
AACCACGCCCATTCCACACTCTTGGAATGAGGTAAAAGTAGCTGAATTTTGTAGAACAAA
ATTTAACAGCGTCAGAATTTCAGTACTGCACACTGATCCTGAAACTTGACATATTCGGTG
TGTCAACCAGTGGAGGAGAGGATATACGGAAAGGAAACAAATTAAGATGGCTAAAATGCA
GCCATGCATTGTCTAGTTTTACCTGACAGTAAGAAAAAAAAGAGGAGGAGGACAGGTGTT
TTCTAAGTGTGTTGCTTTTTAATTACAGAAATAATGGACGATTCCCATTTCAACTCATCA
TACTTTTGGTCTCCCGTCCCCACTGTACAAGGACAGGTAGAGACAACCTTATTGTTGGAA
TTGTCTTGAAATACACATGGTATAGTGGTATGTGCTATGGCAAAAGATACCCAAAAGCGA
TTCTCACTTTGACTGTTTGTCGAAATATTTTAAAGAATACAT
>NODE_548_length_723_cov_16.755186
CATTAGCACTACACACTTTCTGAAGAAAGACCGAGCACGGATTTAAAACACAGCGTCGCA
AGAAAAAAAGAAAAAAAGAAGAATAATAAATAAATAAAGACGGGATGCAATCTTTTTTTT
AAAAAAGATTCGCCCGGCCCCTTTGAGATCTCTCTTTCATTGTTTGCTGACGACTTGATA
CTGCAAAGTTCTATCTATTTTTTTTTTGCCTCCTTCTTTTTCTTCTGCCGTAGCAAATTT
GTTTTCAGGCTCCATAAAATAGCCTTTTCTTATTTCAAGCAGCAGTGTATGCAGTGGAAA
ATCTTTCACATAATATATCCTTAAAAGCACATTACTGTGTCCCATACACCGTTAAGAGTT
AAGAACACAGTTAATATTTACAGTTGAAAAAAATGGGAGAAAAGGAAAGGATTTTGCCAG
GGAATAAAACACCCCCACCCACGTATACACACTCACTCTCAGTGCAGCAGTTGAACAATT
GCTATTCACAATCCTATCCTTAATGCCTAAGACCAACATAAAAGAGGGGAGTTTAAGAAT
ATAGGGATAAGCCCTTTCAGCTTTTCTAAGTCTTAAGGCTGGTTTATGCTCCATGAATAC
TGAGCATCGGCAGCCAGTGCTGTTGCCACTCTAAATAGATATTACAATGATTTGGGAACA
ATGCATTCGACTGATTCCCTCAGACACAAAAATACATATATGTGTATATATAGTGAATAG
GAGGCAAACATTAGCGCTCCCTGACAATACAAGCATTTTTGATGTAGAAGGGTAGAGCAA
GATTAATGTCTGAGCGAGAGAAAAGGCGAGATACCACTTTGGGTGTTTGCTGGGAAAGCT
GCAGCGGGAAGATGCTTTGAGAgtcta
>NODE_549_length_325_cov_1.316923
GTATTTTAGCGTCAATAATAGTTTGAATAATAATCACTAGTATAATACAAAAAATCAAAA
GTTTTTCGAAAATTTTCAGTATTTAAATTAAATATTTGGTTTCATTTACATTTTTTTAAG
ACTTGTGATTTTACAAACAGCATGCTCTATTCAAACATTTTTCAGGATTTGGAGAAACTG
TGGTGCATGGGTGACTGCGTCTTACTGGGGCAATGTGGATGGGCTGAGACAGGGGTAGCT
GGGTGATGGGCGTGGCTGCGGAGGCTGAGATGCTGGCCCCAGTGGTGCTGTTCTGCTGGC
TGGCTGAATGCTGCACGGCTGCAGCCAGGAGCTGAGCTTGGGCCTGCTGGAGCAACAGCT
GCTGCTGTGCTGGGGTCAGAGTCAACTGAAGAGACATCAACACAGAGAAAGATGGGAAAA
CAGACATAGGAGGTCAGCAAGAGAGACGAAAGGGGAAACAGAAAGACAg
>NODE_550_length_585_cov_8.603418
GGTTTCTGTTTGCAGACTGTGGTGTTATTGTTTAGTGTAAATCTTAAAGGATGTCAAATT
TAGCATACGTAAAACAGAGCAGCAATGGATTCTAAAGTAGTTCCTTTGTGTTTTAGTTGT
AATTGGATATGCTTAAAGCTTATTGCTGTCAATATGCAAATTGCAGTGTTCTAGCGCCAG
ACTGCTGGTGAACCGGTTGGGTTCAGCTAAGTCAAACTGTTCCACCATAATCATTTTGAT
GTTAATGATCTCTGCAGAACTGCAGCGTCACCCCTGTGATTTAATCAAACCTAATTTGGG
TCAGTCCATTTTGGCTGCAGCTGAGCACCTCAACATCATCATTACGCTCCTTCAACCCAA
CCTCTGCGCTCACCTCGCCTCGCCTCCTCGGACTCACCGACGAGCCTGCCAGGCCACAAA
CAGCTGCTCGTCATCTGTCTTGTCACAACCTGTCCTGCTTTCGGACATGGGCTTGCACAT
TTTTCGAGTTTTGGTTCTGAATTTCACCATGATCCGAATCAGAAATGAGACTTTGTGTTT
AAGATTTCACTTCCAAGCTCTCTCTGCCTGTGGGACCTGCTCCTTGGGCTTTTCATCAGC
TGCCATTTTCGACGGCATGCAGTAATTTCATGGCTCATTGCAAGCGCTGAAAACCTTTGA
AACTGCAAATGTTAACTTTGCCTGGCCTGGAGCCATTTAGGAAGCGATTAATTTAGCAAA
CAGAAGTGA
>NODE_553_length_620_cov_17.124193
GTGACTAAGCTCCTTCTAATTCCACTCCCGTGCAAAGTTTTCATGCATGCAAGCACTAAA
ACAAACGGGGATCAGCGTTTTCTTTTTTATTTTGATGGTAACATTTCACCTAATGATGAA
GAGCGCATTTTCCACGGTGTAAAGCCCACCACGCAGATGATCCCACAGAATGAGCTGAGA
CGGATTCAGGCTCCGCGCCTCAGTGTGTGGAGCAGCTGACTCCCTCTCTCCACGTCCAGA
TGGCTCCTGCACACAGATTTGCATTCATTTTCCTTTAATATCTTCTGAAATAGCGGGGCA
GCTGCATTTGTTGTCAAATACGGTTTAAAACTCCCTTTCAGGACAGCATCGTTACCTACG
TGACGGGTGTGGAGATCCATTTTCCCTCTCCAGTCAACAGTATCAGATCTAAGAGGATTT
GTCTCAAAGTCTCCTAATTTGATAATCAGATTTAAATCGCCTTGGTGCGTGTAATCAGGG
GTTAAGTTCTAATAAGCGACTTGAAACTGTGCAAAAAAGCAGAGTGAGTTCTGTGCAAAA
AAGATATTTGCAATCTCGGTAGAACAGACAAAAACATCTCCAACATGCGCCTCGGTTTGT
CTCATGTAAGAGAAAAACACTATTAACAAAGAGCCCCTCTCTTTCCCTTGACTTTTCCCT
GGTATTTTTTTTAATTAATTAATTTATGCTTGCCACAAATTGAAACTTGGATTTCTCTTA
AGTAATCATAATCATACTAATAATAATAATAATAAAAAAGTAAg
>NODE_554_length_784_cov_11.338010
TAATGGACTGAAAGGTGACGCGGTGAAACACCTTGTTACAAACAGTTTCCCGGATGCCAT
CAGTCACACTGCAGCGGGGAAATACTACAGCAACAGGTGAGACAGTATACAGTCTGAGGC
GCCCAACCTCTCAGTGTGCTTTAACACACAAAGTGAGAGAATCCAAAGGGAAAGGACGAG
GACAGGGATGAGAGCAAAGGACGTGGGGATCATACTGCCCAAAAAATGTTTGCAGACTGG
ATACTGAACACCGTTGTTGAGGTTACTATTTATCTCATGCCAGCCAAGTTGGCACGCACA
TCTGGCGCTGGGTACTTAGTGCAATTATTTATGATTTCCTCCAAGATTTAAAAGCTCTTC
GCCCGGCCTTGTAATGCAGTAACTGATTGCACTGCTAATGTAATTAAGGGGAGATTATGA
TGTCCACGTGGCACACCAGATGGTGGCATTCACAGCGATGGGGGAAGGCACAACTGGCAC
ACCACTGCACAAGGGCAGTGAGGCGCAGTCAGTCGGAGCAGTCCAGACTCCCCACCAGAC
GGAGGAAAGTATATGTGTGCATGCGTGTGTGCGTGCATGTGTGTGTGCGGCGTGCTTGCA
CAGATGCATGTGAGTGTATGGGTGTATATTTGATGATAAGTTGAGCGATAAAGTGTAAGC
TGATAGAGATGAGCAAAATACCATCAACAAAATTACTGACACTACGCCAAGTGCATCGGA
TACATGCATAAGCTCAAAAATGCACCATACAGGTCAAATAAGGACCTACTGTTTGATCTT
GGAAGGTTCTACATTATCTATAGGCACTTTAAGAAATCGCTGTTCTTTATTTCAAACTAC
AAATAGGAAGAATTAGTAACTGAATCTGACAGTTCATACATTTTCAACTTGTGCAATTCA
GTGCTTTAGCCAAGAAAGCAgatggcat
>NODE_555_length_181_cov_21.414364
TTTCGGGACGCCCGGGCGCGGCGTAGCGGTGCTCGCACCCGCCTACTCCCGCCCCGGGTG
GGTCTCGCCTCCCTCCCTCCCTCCTCTCTCTCCCTCTCGGGGGAGAAAGGGGAGCGCCTC
CCCATCCGCGGAACCCCCCTGCTTGCGCGAGCTGGGACGCGGCTGCCGGTGGACGTCCTC
GTCTCTCCGCGCTGACCGCGTCGCCCTCGTGCGCCAAAAAGCTGGGGGACCCCTCCGCGG
GCCGGGGTCACGTGCGCAGGGGAGCGACGGGTGGCGAGGCCGCCCCGGCCTCTCTACCCG
CTCAGAGCCCGCGAGCCCCCCCCCC
>NODE_556_length_484_cov_6.051653
TGACTTGGTATTCTCTGTTAGTCATGCCACTATATTTCAACTATCATTCATTTTGGAAAT
CAGGAGAGCAGTAAACTGTGAAAGTATATCTTTCAAAGCTGTCCCTTGCTATGGGCAAAG
ACGAACTCCCGACTTTAAAACTTTTAAAAGTTAGACAGGTTCTTTGAAGAAGAGTCAAAG
GAGCAATTTAAAGAGACCTGGAGTGGTGCGTACCACAGACTGCTATGGCGTCTCTGCACT
GTGTGTGTATCAAACTGCCAGCCAGACATGTGCAAACACACACACACATACACACTCCAA
TAGTTGCTTCTGTACCTGTCTTTGCTTTTTTCCCTTTTTTATTTCAGCAGGGTGAATTTT
TATCTAAATGCAAAGCAGGTGATAGGTGCTCCAGTTTCCTCTAGAAGTAGCTCCCTTGTC
TGGGCTCTCTTCCTGATAAGAGTCCTACTTTGCCTGACATAAAAGAGCCCGGTATCATTT
CCCCTGCCTCCCCAACAACCCCCAGCTCGCTGCCCTCGCCCTTCCCCGAGCTTCACAAAG
CTGCCTCTATTTGCTCCCAATTCAGGGCCCAATTGCAGATAAAGTTACAGCAAATTTGTT
TGGAGGAAGAGCTGCTGAGGCCTGCGAt
>NODE_558_length_435_cov_1.664368
CCCCATCCTGTTGAGCCTTGGCACTGGTACAAAGTGCATAGAATATGCTGCATAAATCAT
AAGCCATTTACAAAATGACTTGATGCCGTGGCCCCTTTAATCTTTACTGAGCAAGCTATT
GTTACGATTCAGGGGCTATGTGTGTGTCTACGTGTGCGTGTGCGTCCTACACACCGACGG
CAGCGAAAACACAAGCATATGTGTGTTGCCATGGCACCCACAACCACTGTGATTTCCAAG
CCAATGTGCCGCGTTACTATGGTAACGGTAATCTCGCAGAGGGTGGGAAAGAGACACAGA
AAGAGAGAGAGAGGGGGAGAGAGAGGGAGAGAGAGGTGGGATTCAAAGAAAAAGAGGGAG
GAGATGGGACACATTACAACTAGAATGCAACACACTCTTCCCTCTTCTGCCATAACACTG
TGACTGCTGTGTTTACAGGAAGGCACACTCCATGTCCTCTCTGCATTCTGTCACCTCCTC
TGAACTTTCTGTATCAAAACCAATAAAAATGGACACGCATGGACCTACAGACACTCAAGG
AGAGACAGTTTACTCAGCATTTACACTCAAAgaggtata
>NODE_559_length_359_cov_18.172703
GGGAGGAGAGAGTAGAGGAGGAGATGAGGAGGAGAAAGAAGAAGAAGGAAAAAAAAAAAA
AGAAAAACATCCTTCTCACTGATCTGAAATCAGAAAGCTTTCAGTCATTCTTTATGTGCT
CCCCGCGGCCACTCTGAGCCAGTGAGCATGTACATTAGGCTGGGGCATTTTGATGAAATA
AAAGCCCAGGCCAGCTTATGGCTAAACAGAATGGGAGCACTCACTCAGCCTGTCTCTGAT
TGACCATTAAAGCCATTGATGAATGGGCCTGTCAGGGGAGAGACAATTAAATCAAACATG
AAACAAAGCCGTTGTGACGGCCCGGTCTGACAGAGCAAACCCATTCCTCCCCTCCATTAC
ATAGCACACGGCTCCTTTTACAACCCCTAACCCACTCCTCCCGCCTCCTCTACCCTACTG
TATGTGTGCCACTGTGTGTGTGTGTGTGTGTTCAGAGTGAACAAGTGAGCATGTGCACAT
GGGAGTGTGATGTTCTCTGCTGG
>NODE_561_length_782_cov_16.519182
TTGAGAAAAATGGAAAACAAAGTGAACATTGCACTAATGTGTTAGTGTTCATACAGCAGT
ATAAAAGACAGTTCAGAAGGAGCCTAAATCTGAGCTGAATCCCATGGACTCAAGAGTGCA
GCTGCGTGCACAGCAGTCCAACAGCCCCACACACAGCGGAAAGGATATGAACATAGCATA
TGCAAGACAGTCTGAACATTTCAAAGTTTCTGCACAAGATGTCCAAATGTTTTCTCTGGC
TATATCTTCAGAGGCTAAACTGTGATTAATAGCAGTGAAAGAAGCCTTTGAAGCAGGATT
GGTGACATCAAAGTCCTAATCCATGGGTGGCAGGATTTTTATAATGAGTGGGAAGTATCT
TAACACATTTCAAAGGGTTTACTCCATGAATAAACAATAGCTGCACAGATGTGCCACACA
CACCTTTAGAAAAATACGTCTGCAGACACAGGAGGCAGCATTACCCAAGCAGCCGTGTAT
GGCAAGGAGGAAAACCTTTGTAAGTTTTTTAAGATAAAGCTGAAGTGACAGGCCAACAAT
TGTTCTAGATTTTCTACCGCACACAGACGAACTTCTAAAATGCAAATATGCAGTCGACGT
CTGCAATAGAATTTCAAGACTCACGTCAGTGGTTAAGGACAGCGTCTGACAGCGAGCCAA
AAATTTAAACACTGGATCAGCGGTTGTCTTTCTCAGAGGACTTTGTGCTATCAAATGTGT
ATTAGTGGCTTCAATCAAACACTGGAGAGATCAAAATCAATTTATGATGGATTAATTAAC
AGCCAGACCACTTCTAACTTTAGACAAAGAATGTCCTATTTGTGCCAAAGGTTTCTCAGT
GAGCAAAAGCAATGTGGTGTCTCATGGGACAAAAACAACAGACACAGACGTGCACGCACT
AACACacacacacaaatatgtacaca
>NODE_567_length_706_cov_5.586402
TGAATCTGAGTTTACCAACTAAAGATACTGTAGTGAAGCATGAACTCTACTAAATAGGGT
GAGCATGGTCATCCTGGATGTGTGATCTCACCCTTAATTTCAGTTATATTTGACCCACAC
TCTCCCCAATGAACCAAAACCCAACTATAGCCCTCATAATTAAAAAATACACTTCACTTT
AGCTGCCTCTCGCTCTAAAAGTTTTTAATTCCACCCAGAGGACCCCTGGCTCTGGCTGCT
GTCACTCACGCCACCACAGTGATGGAGGTGTGGTGGTGGAGGAGGCGGTGGCGCTGGTTG
CTGGGGATGTGTGATGTGTTGTGACAGCGGGAGCCAGGGCTGGCGGGCGGTCACCATGCG
GCACCATATTGCCGGGCTCCCCGGGGATGAAGGATCAGCATGCCAGCCTTGCCAAGAAGT
GCTAATAGGCGCAACACGTCTTGCTTTCACACATTAAGGCAAGCGAAGGGTGACAGATCA
GAGCTGTGATACTGCCGCCTGTAAGGGGGGAGAAAGGGGAAGGAAAAAAAAGGGGCCATG
GTGCCCGTTTGCCATGCAGTGCAGGCTAATGATGAAAAAAGTCTCAGAGTCGAACAATAT
GCCCACCAATCACTGAGCTGATGCCTGACACCAGTGAGATGGAGGTATGTCTGTCTGCAC
CGAGCCACTGCAGCCTTCACCACTGATGCTCAACTCCATATTGTAACTGACAATAAAGCG
CCAAGTGTTGAAACGGGATCAACACTTTTCCGAGAAGACATCCACGTTCTCACCCAAAGC
AGCcggggtcaagtgggctgcttggggctacaacacctttgtcacatttgctaccagaac
ccacagcttg
>NODE_572_length_502_cov_5.597610
AGTATGCGCTGCTGAGAGGGCATCATTACGGAGCCCGTATTTGAGTCATTTTGATTTAAG
CAGCCAGACAATGGCCTGTTGATTGAAGCAACCAGAAGGCAGACAATAGGGTTCTATGCC
ACATAATGCGCCACCATTTTTTCTGAGCTCCCCGCTTTCAGAAAAGGGCCCCGGCTCTCC
ATTGTGCCGCTCCCGGAGGGAAAAAAATGGTGCTTGGGGAGGAGGAATATTTTCCCGTGG
TATGTCATTATTTTGCAAATTTCTATTATCTCATCATGTTGTCTTCATTGTAATTGCAGC
TAATTAGGAGGCTAGTTAGGAGCCTGGGCTTTGAGGCTGGCTCGGCTGCTGAAAGGAGCC
CACCGATTATGGCCCCGACAAGAGAGGAAGCAGGAGAAAAGGGGAGATTAATGCTGTTAC
CCAGGAGACACTGGCTTCCATCTGCGGGGAACAATGCAGTTTTGTTTTCTCCGGGATCCT
GCTCAGATCAACAGAATGGGGGCTAGCTCTGCTCTACTCTGCTTGGCGACAATGCCCAAT
TCTGTCTTACCGTGAGGCTCGGAGCACAAACCTCCCCCCCGTCCCCGGCCCACCACCGCC
ACCTCCTCACCCTCTCCTCACCTACCCTGCCTCCACTTTCGTCCCt
>NODE_573_length_405_cov_8.614815
CTTTTATCTAATCTCCAATGCAGTTCAATCATATGCTTGGTTTGTTTACATTCCTTTCAT
GTGAAAGTTTTTTTTTTTCCTGACTTATTGTAAAAACAGCGCTAGCCCAGGTTTCTCTGT
TCATTTACTGTAAGCTGTTTCATGTGCTTGTGAGTGCACATAGCCTCCTGCTCTCAGGAA
GGGAAAAAGCATATTCTTCCATCCCCAGGGGAAATAATTAATCCTTACAAGGCTGTCGCA
TGTTGAAATGAAGCGAGTGTGAAGCATTTAGCCCAGGAGGCATTGCAGGCTGTCGCCCGC
ACAGGCACCTGTTGTTGTCCCTGCCCTACATTTCATGAGAGAGCGCTGAGCAGAGGATAA
CAACATGCTCCACTGATGGCAAATGAGACACACAACTGCAGATGCAGGGTTGTGTATGTG
CGTGGGTGTGTATGTATGCACATGTTTTCACTTTTTTTTTCTGTTTTCGTGCATTATGTT
TGCATGCACGACCACTCCAGAGggtgtgcacaggtgcaggaaaccccctaccttatgagg
aggtgaggg
>NODE_574_length_534_cov_9.956929
GTTACTTTGCTGTATAATTCAGGGAAAAGAGAACATTATGCCTTTGTTCCTCTTGACGTT
TTGCTCCGGGATGCTCAGACTGTGGAGCTCAGGTGGGGCCAGAGAAAACAGTGGCCCTCA
GAACGACACGACACGGTAGCAGCAGCAGCCGCATGGCAAGACAGCAAGAGAACACTCTGG
GGTTTAAAAGTACCCAAAGCATCCTGGGTAATTAGCCATTACGGCGCTGTCACAGAGGGT
TCTGCAGTCAATACAGAGATAATTTGGGCAATGGTGAATGACAGTGCTGTCCAGGCTTTT
GGGATGATCAAGGACAGATCCAGCTGCACCAGGCATCTGTCAGGCCCATGAATCACTCCT
CCAGCCAGCAGCTGGGTGAGTGGAGCAGAGAGAATCGCTGGAGAAGCATGTGCAGACACA
CAAATAAACATGTTCCCCCTCTCTCCCCTCGCCACACCGGGAAATGGCTATTAAAGGTCT
GCCGTTACAGAGCACCGAGTGGAAAAGGCTTGTTACCTTCAGTGGCAAATGAATGACATT
GGGAATAAGGTGAGGAATAAAAGTCAGACCAAGGGGACATTTTTCACAGTTATTTCGGCT
GTGTAGCTAAAACCGAGGAATGCAgttggcatgcaaaattggatcatgtagtttttagca
tgtattatagtttttttg
>NODE_575_length_340_cov_10.917647
ACAGGTTTTTAAAGACCTCAGTAGGTGAGCTAGTTTTACCCTTTTTGCCCTTTGAAACTG
CAGATTTTTTGGAGAATTTGTAATCCCGTCTTGATTAAAGATTGAGTGGAATTCTAGATG
TGATGAATTTTGTCATATCTTCTCATTTTTTTTTCTTTTACATGAGTGTACACTTAGTTG
TTCAGAATATTTGGGACCATTAAAATGATCTTTGCTGTAAGATGTCCTATTACCATTTGT
CCTAATAACTCGGTGTTTCTTTGCTGCATCTTACTTTTAATTGATCAGTCACGGTGCCTC
GCCATTACAGAAAGACATTCATATATTTCTAGCACAGATAGTTCTGTTGGGTCCAACATG
GTTCCACAAACTACCACAAAACACCAGATTTTGAAAACTGAAGAGTAACTCAACATCACA
GTAGCGTATATTTGAATAGTGAATTCAAAATTACTGTTATTAAACTTTCAAACTGCTTTT
TCAa
>NODE_576_length_523_cov_11.269598
CAAACTAACACTTGTGTTACACAGAGGGCTGCAGTCAGTGATGTTGTTCATATTTCTTAT
GTTTGCCTCCATACGGACCTGTTCTCACTGTCTCCCTCTGTATGAAATCACTTACAGTTT
GTTTTCTATACAAGTTCGACTTTCTCATCCCGTATCCTTGAGTGCATTTATGTGGACGCA
AGACACATGCAACTTCACACACAAACACTGCAAACATGCTCACACAGCGCACGGAGACTC
ATCACTTAATCTATCAATCTCGTTTCTCTTTTCCCCGTCTTGTATGTGCCTTCTCCCTAC
CTTTTCACTACAGCGCTCAGCCTCACACACAACCAACATGCTCCACATAATACACACAAG
CAAGGCAACACACACAGGCACGCACACACAAGGTAGCTTGGTTGGTGGGGGCCATGGCTG
CAGCTCTTCTGCGCAGTCCCAGAGTGGCTCCCGGGGCTCGGCTGCCAGTTGTTTGCCAGC
GTCTCCGGGTGGAATTCATTCAAATTAAAGCAGTGGAATGAGGCCCGAGTCCCAGAATGC
CTCGTCCCTCTCCTTCATCAGCATTCCGCCGATGAGAGTAATTAAAGCAGAAATTAATTC
TGCTGTAAGCAGAGGAGCCACAGAATAACTGATATTAGAGGCTGGATGATGAATGCTTGG
CATCAAG
>NODE_577_length_146_cov_12.821918
AGCTGTGTCAAGTGACATTGTGTCAAGATACAGAGATGAGACACCGTTTGGCCAAAGTGG
CCTTTTCAGAGCATGAAACGCTGTTTCAGAGCATAAAAACAGCACTCCTGCAGATTGTCA
CAGAAAATGTTTACAAACATGTTTCCACTTCACAGTGTGTTCAGATATGATAAATATAAA
GGCAAAAGCTGTTTCAAGTGACATTTTGTCAATGTATTGAGAGGACACAAAGTGGCCTTT
TCAGCGCATGAAACGCTGTTTCAGAGCATAAAAACTGCACTTCTGCAGAT
>NODE_578_length_553_cov_4.716094
GTTCTCCTGCACTGCCTTCTGTAACACCACTCTTACACTTGCCATGTTTGCTGTGGGGGA
AAATGTTTCCTCGTAGTCTATTCCCATTTTCTGAGAGTAACCTTTGGCTACATACCTTGC
TTTGAACTTATCTCTACCATTTTCATCCTTTTTCACAGAGTAAACCCATTTACCCCCCAC
TGTTTTCTTTCCAATTGGCAGAGGTGCCAAAGTAAATGTCTTATTTTCGTTAAGAGACTG
GATTTCCTCATCCATGGTTTTTATCCATTCTTTTGAATTAGCTGATCTCAATGCCTCACT
GTAAGTCTGTGGTACACCACAAAGAGCCCTGTAACAGTAGTCTATAGTGACATGAACCTC
GTCAGCTTCATCGTCTACAAAATCCTCTAAGTAACTGGGTTTCTTCCTCAGTCTATCAGG
GTACCTCCTGCTTCCTGGTTCACTAGCTGTTACACTTTGTTGTGCTTCGTTAGGGTCATT
TGCACCCATATCTACACCTGGATTGGTACTTCTATTCAGTACACATGGCTCTTGGGTGTT
CTCTGCTCTAGTGTCAGCCTCTTGTGTAGACTCACGTTGTCTCAAATTTTCATACTCCAC
ATCCAAATCTGACCTATGCGCTTCGGTCTGTTCCTGCACAGTTGCTTTGGACACAAACTT
TACAAGTCTGTGCTTTTGTACTTTGTTTGAATTTggg
>NODE_579_length_390_cov_17.989744
TGTCCTGAATGCTGATGAGAGAGAAAACACAGGATTGTCACCCTTTTCTGCGACTTTTAG
CCAGTTTAGATCTAATATGTAACAATAAGTTGAGTGCACTGTTTGGCCTCTGTGTGTTGG
GACGAATTTGTTTTACTTTTTGTTTTTGTGTTACAACTATGTGTGCGTGGGTGTGTAAGA
CTGTGCGTATGTGTTTGTTCTTTCTCTTTTGTGAATTTTGGCTAATTTCGAGTTTGACTG
CGGCTCACCCCCGTCTCTTCCTGTGTGTCTTGTGTAGGGCTGTTAGTGCAAGACCTTACT
GACACCATATTAAGTTCATATGCCTATAAGTCCCACTACCTTCTGACTGAGTCAAATCGT
GCTGAGTTGAAATTACCTATGATTCCCTCTCCTTCGTCAGCTACCAAAAAGAATGTTGGG
AAAGGTAACTGAACAGTTTTTCTCTTTCTCCTTTGTCCCACTGGTCTGTGTTTGTGTTGT
GCCTGCTCCCATTCTGACTTAGTTTCCCTTTTTTTTTTTTTTTTTTTTTTTTTC
>NODE_580_length_589_cov_9.395586
TTCACGTCCACAAATCTAAAAGCATCTCTGTGTAATTCAACAATATCACAGATTTTTTAA
CGAGACTGTATTTTGTAAATGTAACATTTTCAATGCAGAACTGTAAAAAATAATCACACA
AAGTAGCCTGCACCACCTATCAGCAGGCTCAGTTGTAATAGATTGTAATTCACATTCTGA
AGACATTGGTTGTAATGCATCCCAATCTGAAGCACTTTGGCCAGCCCTTCCCCCACCCAT
AAACACACACGCTCCCTTTCTCTCCTCTCCGGGCCTCCTGAGGTTGGTGTCTCTGCGTTA
GGACTCTATTGTTGCCTACTGCTGGATAATGCCCTTATTAATTGTACCTCTTTGTAAGGT
GTCAGCTGTAGCCTCAGATTGAGATGGATGGATCTCTGGAGTCTGCTCCCTGGCCCTCCA
CAGACGCTCTATCTCTGCACAGCACACAGATGCAACAGTGAGTGCAGCCACACTATGACT
AAAAGCTCAGATAAAACAGCCATTTTAATTATTCCACCCTAAAAAAAAAGAATGAAACAA
CCAAAGTGAAAAAACCCTACTTCTGTCATTGCTAAGGTGAGCTAGCATGTGATGTGTTTC
AATTATCTGAATATCTGAGCACAGTATCCGTAGCAGTGATGAAAAATCTTCTTTTTTATT
GATTATTTTAGTGTgttgcagaaatactggttaattaggtggattgaagcctccgtgaga
tcaacagcattaa
>NODE_581_length_379_cov_8.699208
GTATGTGCGTGTGTGTGTGTGGGTGTGTGTGTGTATATGTGTGTGTATACATCCCTCCCA
CCCTGCTACGATACAGTAACTGCTGACCCCGGACACAGTGCCATTATGGCAGACGAGGCA
GGGCTCCCCTGGCAGCGGCTGGGGCGGCTGGTTGCTAGGTGGAGAGACATTACCGCGGGC
CTCTGCAATAATTTATCCTAAGAGCGCGGCGAGCCGTCATGTAGCCCCTGACAGAGAGCT
GCAGTACTTTATCAGCCTGCCTGTAAATCAGCCATGTGTGGGTGCAGACGGCAACATTGT
TTGATCTCTTTCAGACACTCTAATAATCTGCTCCCCTCTGATTGATACCTTCACACAACA
AAGCACATTACACCAGCAAACCACAGCAGCCATCGGTGTGTGTGTGCACATGTGAGTGTG
TACGTGCATGTGCTAATGTCTGCCTGTATGAAAAGTGTCCATGCGTGTGTGTGTGAAGGT
ATCAATCagaggggagcagattattagagtgtctgaaagagat
>NODE_582_length_397_cov_3.566751
CGGCCTGAAACTTTACACGTTGCATCGCAGTAAGGCACTGATCAAAGCCACATGACGATA
ATGACTCTCTGTAGTAGCGCCACCTGCTGGAAACAGGAAGTAGCATGTACTTGCGCCGAT
CGGCCTCAAACTTTACACGTTGCATCGCAGTCCGGCCATGATCACAGCCATATGAAAATA
ATACCTCTCAGGAATAGCGCCACCTGCTGGAAACAGGAAGTAGCATGTACATGCTCCGAT
CGGCTCCAAACTTTGCGTGCGCATCATAAACGGCAAGATAATTGATATTTGAAGGTAAAT
ACACACATCAGTGACTAAATGGCTCTACAGCGCCACCTATAACATATGGAAATTTGACAC
ACCGCGTCACCTTTCACCTGCACCTCCAAAATTCAACGCACATATGCGGCGTGCCTAGAT
ACACCTCACAACCACATATAAGCATGCCAAAAATACAAGTGACTGTCCGCCATCTTGATT
AAAAAAACACGGTTTTTTTCACAACTTTTGGTGGGTCAAAAtagcctgaacatggaccga
t
>NODE_583_length_505_cov_18.003960
ACCAAACACGGACCTTTAAAAATGCATGAGCGCCCCCCAAAAACCTCCCTCTCCCTCCAC
AGAATAGAGCTATCACTGGTGCCTGTTATCTCCCCGAACCCCCAGGTAGAAAATGGTAAT
GATACCACTTAACATCGCTGCACATATGGAGGGAAAATGGAAATGCCAACAGCACCTCAA
CTATAAAGCAAATCAAATTGAAATATTAATCCGCTGATTAATATAACATTATGAGAGCCC
ATTCTCTTTGTTGTTAAACAACAAAGGGTTGCAAAATAAGCAACTGCCTAAGAGGTAAGG
GGTTTAAAAGAGTCCCACAGAGGTGCTGAAGCCCCTCTCAAACATCATTACTCTGCATAA
TGTATTCCCTTCCACAGTGCTGAGATTTGATATTGATGTTTACTCATTTATTTTTTAATT
AACGTTCGTTGTTAATGAATTCTTTGATGAGAGGCATTTTGTAAATCATTATCCTTGGAA
GAGGAAAAAAGGGATGCATCGCTCTTGCCCCTTATACTCGTGACAGAAGAAAAAATGCGA
GGTGTAAGGGGAAAAAGTTGCAGCAGAGAAGTAGGGTCATTGTTTAAAGTTTGTTTTTTG
ATGCGTTGATTTtttcctcccccctcgcctcccgtgttgctgccttttt
>NODE_584_length_686_cov_8.867347
AGTTTATGGAAAGTATGAGGAAAGTGATTTGTTTTGTTTTTTTCTTTTGTCTGTATGTGT
GTATGTGTGTGTGCATATTTTTATTTTGGCCTGACTAATCCGCATGCCTCTCGCTGGTTC
CTGTCCTAACAGGGGGTGTCATTTGATCAAGTCAATAATCTGCTGATTGAACCTGCTCGA
ATTGAGGAGGAAGAGGTCTGTACCTACTCTTTCCCGTCCAACCTGTCTCTCTGTCCCTCA
CTCACCCACTCATTTATCCACTTGAATTCAGAAGTGGAGACAGAAAATTCACTTTTAATC
CGAACCAATCACTAGGGAACCCCTAACCACAACTCATTTACCAGACGGCCTGTGTGGCAG
AACCTGGATACAGGACTGAAGGAGACATTTTATCTGTTAACTTCATTTTTTACTGGACAG
CTGGAGTGTTGACACTGTGGTAGCAAACATGTAGGATGATTTAGACTAATATATTCACTG
ATAACGTGCAAAGCGACAGCATTTTCACATCATGCGATTGCAGCAACCCTTTTTATTTCC
CTGCTTGTAGGCTGCAGCTCTTTTTTGTTGATACAGGAAAAGGTTAAGCTTAAGCACTTG
CATGTTTACTCTCATATATCCTCCAGAGAAGCCTGTTACACGGGATTATGTTTAATCTTT
GCCATTTGTTTGTCCATCCATTGAATAAACAGTGCTAGATAAATATTAAGAACATGCACT
CTGTGCAAGGGCAATATCTCTATCATTGCACGTCATGTAGAATGACCAACCCTGTGCGGT
TTCTGTTGCACTGTTAGGGCAGATTAAGCTTTTGTCTTTTGTAAAGTGCa
>NODE_585_length_389_cov_3.185090
ACATCGACCATGCCGGTTTCCGTGTAGGCCATTTCCCAGTTTTTAGGCAGGGGCTCCTGA
CTTTCATCCTGTGTGTTCCATACACGTAAGTCCATGGCCGCGGCTGATTGGTTGTAGCTG
GGCACTGTCTTCCTCCACTCTGCTTTGTCCTTGTGCTCTGTGGCCCGGCATGGAGAGAGG
GAGACGGGCATAGAGACAGAAATAGGAATGGGTTGGGAGTAGGGGTATGGGAGATGATAG
AAGGAGAAGGAGATAGGAGGTGAGATTGTGGCGCCATTGGAGCTCCTCTGGGCTCCTTGC
ATTTCTCCCTGCTGCTGCTGCTGCTGTTGCTGCTGCTGCTCGAGCTGCTCTTCCTCTGTA
CACTGGGTGGACGGTTACATCCACAGGAGAGAAAGGGGTAGAGAGAGAGCGAGAGAGTAC
ACAGAAAGAAGGACTGGAGCGCAGCAATTGCCATAGGATTTGCATGTCAGCAACGATGCA
TTGGGAACTGCCTCCCAGGCAAGGGCAGAGCTGACCAATGCTCCAACCCAGCc
>NODE_587_length_358_cov_2.346369
GGAACTTTGTAGCAACAGTGCTAACCAGACATCATAAGCATAAAACATATAGCTCAGTCT
GTCCTGGGGGCAGCAGCAGAAGTACAATCACAAGAGCAATGAAAGATAACTTTCAAAGAT
GAAATAACCTGCCTATTGCTCGACTCACTGCACTGTTAAATGGACTGGCTCTGCAGATTA
GCAGAGTGGAGAGTCGCACAGTTAAGCGGATGTAATTGTACGTCAACTGCAGTAACCGTC
CGAATAGTTGGAACATGATGCATGCAGCTCTGCTTCTGAGAAGTCGACGCAAGTTCCAGA
GCTCGCTTCGACTTTAATTTGTTATTAAGCAGCCTGGAGACACATGGGGAGGAGAGTGGA
GGAGGTGGGAGGATGGAGACCCAGTCGAAGAGCTAAAGCAGCAGAGAGGATGAAACCTGT
GAGGTCGTAACTTCCCCTGCCTCCCTCATTATCACACGTCTCTGTTGGCTTTCTGTTCGC
ATTTTGTAATTTAAAAACGGCt
>NODE_588_length_347_cov_1.536023
CGCAATTGTAGGTCGGCAAAATTCATACACTAGAAAGGTAAGAACTGTTTGTATCTGACT
TTAAATTTAAACCAAAGACAATTAATTAAGAGCAGTAACTGTCAGTGGGTTCGTGGTGTG
CTGCATCTGCTAAAGGAGTCCTGGATTAGCGAATGATTAATTATTAACTTTAATTTATAT
GTTTGTTAATTATAAAGTGTAGAGGCACATATCTGAAATGATCGTTTGTCATGGTTGTGT
GTCTTTTTGCATATAATGCTGCTTCCTAAAGGGGGCTAATGAACATTTATTCTCACCACA
TCGTCCCTGCCCCCTCTGTCAAAGCCCTGCGAGAGAGCGACAGAAATGAATGGATGGATT
ACATGAGCTGAATCAAAGCAGAGACAGCGAGAGAAAAGGGGAAGATGACAAGGTGAGGGA
GAAGGCATGGAGTGAAAAGAGGCACTTGGTGCATGGAAACAGGGAGCAAAAAAAAGGGAG
TCTGAGGTGAa
>NODE_589_length_476_cov_4.136555
TCTGCGCCACACAGCTCTCACCACCAACCTTCTGTGGCTGTGTTTCCCCTTCACCACCAC
CACCACCGCCGCTGCCGCCACCCCCCACTCCTCCCTTCATCTCCTCTCCCCACCAGGGGA
AAAGAGTTATAGCTGCCATAAAAGGCAGGTAATGCATTGTTAACTAATTCTGTCTGCTCA
GAGCTGATATATCCTCTGCTCTAAATCTCTGTGCTTCCAATAAAATGCAAATGCTAATGC
TTGCCCTCCATGAGCTGATATCATTTTTAACAGGCCAGAGGTAAATGCTAGAGAAGGGTG
GGGTGGGCCAGCGGTAGTTTGTGACACGGTGGGGCTTTGGGCTTTCATGGTACATTCTGT
CATAAAGGAGACCTCGAGAACCTGCTCCACATACCGCTGACCAACAGTATGCATGCGTGT
AAGTGTGCCCAAGTGGCCGCAGGTACGCACATGAGGCTGCACATTTTTGATAAGCCCGTG
TTGTACGAGAAGTAGCAGTTACCCTGCGATGGTTCAAAACTAAGAGCGgcatctttgtca
ttacgaaaccagcactagaagcttttcagtcagtactcactcaccatcaaataacacaag
ccaatttgcctgtggatgta
>NODE_590_length_145_cov_11.972414
CAAACTCCAGGCATGTCTGAAGGACATAAAGGCCTGGATGACCTGTAACTTTCTTCATTT
AAATTCAGACAAAACTGAGGTCATTGTATTTGGACCTAAACACCTCAGAAATTCACTATC
TAACCAGATAGTTACTCTAGATGGCATCGCCTTAGCCTCTAGCTCTACTGTAAAAAACCT
TGGAGTTACTTTTGATCAGGATATGTCGTTCAACTTACATATAAAACAAATCTGTAGGAC
AGCTTTCTTTCATCTACGTAATATTGTAAAAATCAGGAGCATCCTGTCT
>NODE_591_length_457_cov_7.072210
GACACTTTGTTTTTCTTCCCTCCGCTCCCACCCCTTCCCTCCCACTCTTTCTGTCCATCC
ATTTTTGGGTTTTCATTTTTATTCATAGGGTGATCGGGGTGGAGGGAAGGGTGTCAAGAA
AGCAGGGGGCAGTTTGTGTGGGTGTGTGCGTGTCGGAGGAAGGGATTGTTAGTCGGCTGA
TGCCAGTGGATGTAGGTGCAGGCCTCAGACCAGGCCTGCCAACAATAGCCACAGTGTTGT
TTGGGTAGTTGCGTCCAGGACTCTTGGACATTCTTCCCATGTCAGTATAATCACTACTGG
GAGGTAGCTCCATTACGGATTACCATATCATTAATAGTATCCATGACTTTTGTTCAAAGG
CTACTTGTGTAATGTTGCCTTGTGGATGACGGCTAATCCGCTGAGCTGCAGCTGTAGGAA
AGAAGAGGGGTAGATCCCACCACCAGTCTCTCTGCCTCACACACACACACATATATAGAC
ACCCACACATACAAACACATATAGAGGCATCTCTCTGTCTCAGCCCACGGGGATCAGGCC
ACTGAAAGACAGATACAAACAACAGTCAAATACAAAGTTCCCCCCATAGCGaaaaagaaa
c
>NODE_592_length_735_cov_6.453061
ACTCCCTTTGCCTCCTCTCCTCCCTCTTTCTTGGCCAGGGGTTAAACTGCTGCACTCTAA
CCTCCCTGGCAATGATTTCATTCACTCAGTTTCTCTCGCTCACTCTCATCTCAGAGAGAG
ATTTATTTCACAGTATGTAGTGGATTAGGCCCCCCTCGTCTGCCCCTGGACAAAAGCATT
GTTTTAGCACTAGCCTGTTCGCTGTAACTGGAGGAAGCTACCACTACTAAGCGTCCACAA
TACGGCCATTGTGGACACAGGGCTAGGAGGACCCTGCCTCGGAGGCCGTCTAGACTTTGA
GCCCGGGCCGATTGGAGAAACAGGGGGAGAAAATCCCATCAGGCAGTGGAGTGAAAGTTA
ACTAAGGTAACCTGCTGTGAACCTGATGAAGATGTCAAGCCAACATATGGCAAAAAATGT
CTATTGTCAGAACAAGGAGCTTTCTTCCCTCTGAGGGAGGGGATGGTAGAGGAGGAGGAG
ATGAGGGGTGGCTAAAGAAAACTAGGGGGGTTGCACAACCTAAAGGAAGGAATAACTGCA
GTGGTCATCGTTTTACTTCTGGATCAGTAGTCTTATTCTGGCCGGGAGGAGGCCCAACCC
CTCTACTCACAATTAAAGGAGTAAGCAGATTAACTGGCATCTTTCAAAGGCCAGCAGAAA
GAAAAACTCACTCACAGACGTTTAATACATTTTTTCCCCCTTTGCCTATCAAGTCTCGCA
CTGCACACGGCAAATGGCATTACATTTCATGCTGATTTAGTGAGCAGAGGTttggagaaa
agagaaacttcttaaactgtgatatgctccttaagtttactaatactgattggtcacact
atgttgttacaaatgaggactgagaactgggagaagcag
>NODE_593_length_562_cov_3.891459
TAACAGAACAGATAAGAAACAATTCAACAACAGTCCACCCAACAATCCAATTGCCTTTGG
ATTCCCTATAAGCAAGCAGTCAGCGACAGTGGGAAGGAACCAAAAAACCCCAGGGGGAAA
AAAAAACCTCCGACAGAACCAGGCTCAGGGAGGGCGGCCATCTGCCTCGACCGGTTGGGT
GGGAGTGGGAATGAGGGGGGTGAGGGACAGCAGGAGAAGTTGGGGTGGGGATGGCGGGTG
GTGAGGCCAGCGGCTGCGGATCCGGGAACAGGGATGTGTAGCTCCAGCTCCGGAGACATC
CGTGGGGAGAACAAGCACTGGACACAGGACCTCGAGGGAAATACAGAATTAGTGATATGT
AATGGTGATACATAACTATATATAAATATATGTACAGAGGGAGGAGAGTAGAGGAGAGAA
GCCCAGTGCATCATAGTAGTCCCCCGGCAGTCTAAACCTATAGCAGCATAACTAAGGGAC
AGCTCAGGTGACCCTGAGCATCCCTAACTATAGGCTTTATCAAAGAGGAAAGTTTTTAAC
CTAATCTTAAAAGTAGAGAGGGTGTCCGCCTCCCGAACCCAAACTGGGAGCTGATTCCAC
AACAGAGGAGCCTGATAACTGAAGGCTCTGCCTCCCATTCTACTTCTAGAAACTCTGGGA
GCCACAAGTAGACCTGCAGTCTGAGAGCGAAGGACTCTGTTAGGAT
>NODE_594_length_505_cov_13.445544
TATATTGCATGCACTCTTTCTCCCCGGGCTCCCTCTCCTTCTCCATTAGTCACTGCTGCA
CACACACAAACACACACACAAACACACACACAAACACACACACACACACACAAACATGCA
GATGCCCGGCAATACCACATGCCCCCTCAGTGTGTATATGTGTGTGCGCAGGGCTGGGTG
TTGAGCGCATCGACTGAGTATCGATCCCACCACTCACCTCCCTGCAGTCAGCTCTTGTCC
TACATAGCATGCCCTGTCTGATTTCTCCCTTAATGGCTTTTATCCAGCTCCAATCTTTAT
TTAAACTGAAAAGTAGGAATTAGCACCCACTTCTATCCTGGTCTCTCTTACCTTTTCTTT
TCACTGTCATCTCGGAGTGGGTATCGGCGAGTATCGGTCCATTGACCCTCACTCCCTTCC
TCCCCTGGCTATGATTGACTTCCCACTCAGAAAAATGCGCGATACACCACTGCGTTACTT
GCATTCCTCCTCAGTGTTCCTTATATGCGTCCTATACAGATAAGATGCCGCGTGTCGCTG
CAGCAGCACATACTCTTTATTTCTATTATTGATAAAGCTGCCCGGCGCTGTGTCGATTCA
TTGATTACGAGTTCGGTCTATAAAATGTCAGGAAATGGTGAAGAAcgcc
>NODE_595_length_522_cov_15.252873
TGTCTCATCTCCGTCCTGTCTCCCGCTCTCTCTTGCTGCCACTCTCCTTTGCCCCCACAC
CTCCCCCCCTCCACAACCACCCCTCTTTCCTCACCCCATGGTGCTGCTCTCACTAGGAGA
GGGGAAGTTCATTACCTCAGCTAAATCAGAATTAGTCCCTTCATTTTGACGGGGCGAACT
TCATTAGAAAGGCCCTTCCTTAATCCAGCAGGGAGAACTGATGAATCTACATGGGGGCAG
TAATTTGCTTCACACAGCAAATTCAGCCACTTCCTCCACACTGTCTCCCCCTTTCCTTTT
CGCTGTCTTTCTGGCTTTATGTACTTATGGTTACATTTTTATTAGATCTACAACAAAAAA
CCTGAGAAAGGAAAACACCTGCATATAATTAACTAATGGCAGCAGAGATGGTGTAAAGAA
TGAGTTATGCTGTTTGGAATGTCCCGTCTCCCCAACAGACTTCAGGCTCTCTGGAGCAGC
CATAGCTGACTTGGCTGACACTCAAACACAGGCTGAGTGAGCACGGCCGACAGAAGGCTG
GGTCTGCGGGCCTGAGGTAACTATTCAGGCTGATTTTATAATgtcatgattatgttctgg
aggtttaggatacacaaatctttccagtacacatgattacagcatcaaatggaaaatcag
agataa
>NODE_596_length_994_cov_3.116700
CTGCTATCCCCACCCAGCAGAGCATGTCTCATAGATTCAGCTGTCGATGACAGGTCTAGG
ATGACGTCAACATCGTGAACTGTGACATCATCAATGACATGACAGAACCTGTCCCAGAGA
GTTTCGAAACACAACTCATTGCTTCCCAAAAGTTGTTTCGGACAACATGCAAAGCCAGCT
GGAACGTGTCAATTTTGTCTTCAAATTGAAAATGAAATGACTTCTCGCTTTTTTCCTGCT
GTTTATTCCGCAATGATGAAAGTACTTGATCGAACACCCAGGTCTGGTTGAGGGAATTGC
CGTCAGCAAGCTGTTACTCTGCAATCAACTGTCCCAGAGTGAGCCCCGATTCTCAACTGC
AAATACATTTTTCAGTGTTTAAACAAAGCTCTTACAACTGCGACCGGTTGTCACCGGTTG
GGGACTGGCCGCGGTTTGGACTTAGCTCTCCGTTCGTTGGCATGTCCATGCCTCTTGACA
CACATTTCAGCCAGTCTTGACCAAACAGCCTCTGCAAAAAACTTCCTGCCTACTCTGCGT
CATTTGGCCTGTTATGGTCCTGCTTTTCAGTTGTTTCCGCTCTTTCTGTTCTTTCACTTA
TCTTGTGGTCCCACCCACACCCAAGCACCCCTCCATCCACGGACTACTCTGCTGAGCCTG
CAGCGGCCAGGCCGCCGAGACCTGCTACCACCACCCAGCAGAGCATGGGTCCTGGACTCA
GCTGTCAATGGCAGTTCTAGAACTGTGACATCATCAATGACATCACAGAACTTGTTCCAC
AGAGTTTGGAAATAGACCTCAATGTTTCCTACAGGTTGTTTTGGGAAAAATGCCACGCCA
GCGCAGACGCTACGCTCGTCGCAGACGCCGACCGCGCAGTCCTTCTCTCCCCGTTCGCCG
GCGCAGGAGAACACGCAGAGCTCCTGCTCGCAGACGGAGGAGGGCCGGAAGACGCTAAGG
CGCTGCAACAATTACTACTTAATTCAGCATCCGAATGACACTTTTGCTCAGTGTGCGTAA
GTGATAACGCACGCACTTCACCATCACCAAATGAACAATGACAAGCAACACAGCAGCAGG
ATGGTTGCTGACGGCCATTCTTCGCACTGCGTTCACATAAAAGTTCaggttgcaaata
>NODE_597_length_590_cov_8.016949
CTTATGTCAGGTTCAGGTTCTCCCCCCGTGAACCCCGGCGGCCACACACAAACACACTTC
TCTAAAAAGAAAGACAGCGACGACAGAGAGGCTTTCCTCACACCGAAACCATGTTTACCC
ATGCTGCAGCTGAATTTACAAGGGTTTAATGGAGGACATTTACACAAGGTGTGCAGGCGA
CTGAGATGCTCCATGTGCCAGATGAGGGCAGCCCTTAGGAGAGCCAGAGGAAACAATGCC
AAATCTCCTCCCCCTGCCCTCCTCTCTCCTGCCCCTTTTGGCACCCTCCCTTGTCCTCCA
GTGAGAGGCTCCAAGGAGGGGGGGTGGGGCCGGGAAGGTTAATGTGCCCACTTTGATCTT
CGTCAAGGCACACTGAGTAAGAATTAATTTACATTTCAGATGAAAAGGTTGACAGTATAA
AAAGGCATCTTGTTTCTGGTATGTGAGAGCTGTGTAATAGGCCAGGAATTTGAGAGAGGA
AGTCGTGAGGAAACAGAAGGGATAAGCCCCTCTCTTGCCTTTACTGGGAAAGAGATGAAA
GGAAAAAGGGATCTCAGTATGCACTGTTCTTCTGAAACATGGGGACCAAATGCTGCCCAA
ACTTTCAAAAGCTTTTCTGTATGCATTATTAATTAATTATTACTATTTCGTAGGCCACTC
ATGGAGATCAAAAAGGTGTTTCACAAAGATGCAAGGTTTTCACGCCATTGTCCCAtttcc
ttttaaaatgtgag
>NODE_598_length_424_cov_6.073113
AAAAATGCAACAAGCCACCACAATAGTCTGCTGTGAAAGCAGCAAAGACCCCCACTGTTT
GAGTAATATGGGAAACATAAAGCACACACAGAGAGAGAAAAAGGGTCTTAGTGGGAGAGT
GGGGAGCTTTGGTTGGAGAAATGACCTACCCTTCCCTGTCAGCACTAGTGGATGGGGCGG
GGGCAGGGACAGTGACCGTACCCACATTATCCAGCCTGATCTGAATGGTGGTACCTAAGG
GGCTCCTCAGGTACCTTCTCTCGATGTTGCGCTCCAGATCGGCCAGACGTGTCACTGCAA
TGTCCAGCGGGTTGTCCGGGTGACGCATCACCCCGCCCTTCTCCCCCCGCTCCTCTGGAT
GCTCCTTGGAGTCCTTGTCTCCCGCGTTGGCTGACGCCGGCGTCGATTTGGTGAGGGGCT
TGTGCTCGTAATATACCAGGTCCTCCCGCTCTGACTGGGGGTCCGGATACGTCCAGCCCT
GAAAGAGGGAATTGGCTCTTCAGTCTTATGACCTCGGATTGCGTCACTCCACAAgttgta
ctcatcttttcacaaagaaaatgcattt
>NODE_599_length_546_cov_6.653846
TGAACACACTCGTACACGTGCGAGTGTGTTAATATAGTTAAGCTGGTGAAAGCCAGCGTT
CATGCATGTGTTTGTGTGCATCTCCCCCCCCCCACCACCACCACCACCAATGTATCTGGG
CCTGCTGTAAAGAGATGGGGAGAATGTGGGCGGATGGGGGATTGGAGGCGGAGGCTGGCA
GCAGGGCAGTTGGCCGCTGGTGCAGAGAGAGAAAGAGCGGGGAAGGGAGTGGGGGGAGAG
TGGAGAGTAGGAGGGGGGTACAGCGGAGATAAATCATTAGAGAGCAGGTTATTGGAAATG
CAGGGAGATAAAAGAGTGAAGAAGCCAGTAATTGCCTTAAAGATCAGACTACAAAGCATT
ACTTTGGATTTTACAAGGCCAGCCAGCAACAAAAGAGCAGTAATTTATGAGCTCAGTGTA
AAAGAATAGCATAATTACATTAAAAATTAATGCTAATGAGGGCTAAAATGGGGAAGGTGG
TTATTATGAAAGTTTGTATTCATCTTCCCTGGGTTGAATGATGGCTAGTGGCTTGATTAA
TGGCTTAATTTCTATCAATTAGCAGGCAAAAAAAATCTCCACTGAGACAGGCCTAAATTG
AGCATTGAATTACACATCTTTACCACGGTGCAGGGAGAGAGGTAGGGGGGGCAGAAGAGG
GAAAGGCACTTTATTGAAACCTGGGAAACc
>NODE_600_length_490_cov_15.328571
GTGACCACCACTGCTTCCACTCCTCTCCAACCCATAGCCCAGGAAAGAGATGTTGAACTT
AACCTCTGCAACAGTGATGAATTAACAATAGAACAATTCAATGCCCCAGTAATTACAAAA
CACTTTGGACACGGCAACATTTTTCAACTCTGCCACACAGGTTTGTCGGTATTGGTGGCT
TTCACCTGGAATGTTGGGGCTCTTTGCTCTTCCTAACTTTGTTTTCTCTGACGCAGATTA
GATCTGCCACCCCATTACAGATTCATTTTCCTAATTTTTCATGTCTGCGCCGCTCCCCAT
CTGCACAGGGCTGATAATTGTGGGGACCAGCCCTGGTGATTAACATCAGCAGAATTAATT
ACGCCCGCCATTAAGGCTCCAGGTTGCACACAATGATCAAGAGAAATTAACTTTCTCCCA
GGCCCCTAAATCATCTCACCTTCAAGTGGAGTGATGGCAAAGAGACAGGCCCGGAGTCCT
GGACCCCGCTCAGCACCTTCTTAACCAAACATGAGGTGCGCATCCTGCCTCCCACCGAGG
AGATTATAGCGGCGGCTGATGGGTATCAATTACGCCACCTTATGTGGTGGGATGAGCGAG
AGGTGTCCAGGGTCTGGTGACTAATGGACCTGGg
>NODE_601_length_361_cov_4.202216
AAAAAAAAAAAAAAAAAAAAAAAAAGGAGTGAAAACAAAGGGCACTTTCTGAAACATCTT
AAAGTAGAGTAGTGAGGCGTGACATTCCCAGGGTGACGGGACACAAAAGCTGAGGTCATG
GGGATGAAAAAGAGAATCAAACAGCCACTTTCACACGTCTGCCCTCCTCTGCTGCGCCCC
CCGAACACAATAGGAAACAAATGTTGTTAAAAGAGGATCGATGCCATTCATCCTAAAGCA
GCGAATGATAGCCAAACAATATTGTCACAGTGAATCGAGTTGAGATATGCTGCCACCCAG
ACCTACGGAGAGGTGGAGAGGAGCTGCTATTCAGGGAACGATTAGGGGGGAACTTAAGCT
CAGAGTGCTGCTGCTTAGAACGCAGGGGAACATTTATTGTCAGGGCTCAAGTTTGGAGAG
AAAAAAAAATGAAGAttaattaatcaaaattgcaaaaatattttgtcaaagcctctgatt
ttttttatttttttggaacaaatat
>NODE_602_length_590_cov_13.472881
GTCTGTCTGGTTGAGGTGTGAAGCTGCATCACCAGCACCAAAGTGAACTGCAGATAACCT
CATGACGTGGCACAGACATAGTATTCATGCCTATATAAAATTCACGGCGGCCGCATGTAT
CTGGTGGTGGTCTGAGCCGCTGATAAGGCTTTGCACACTATCTGCCTTCAGTCTAGATGA
AGGATGAGCTTCTCAGCCATAGACGTTGTCCATCCTGCTGATGCTCCCTCGTCTCATCGT
AAACTCTTGTGCACCCTCTGGTGCTTGCTAGTCTCCCAAACTTCTTTGTGTAGCCTGCTT
TGCAGATTGTCTTCCTTGTCTGTGTGGTTGCTCATTATTCAGAGACAGACGGATCTCAGG
TCATCTGCAGCTGCAGCAAAGAAGAAGCAGGAAAGATGGCGATCATCCATTAGACCGACC
GGGCGCACGCATGAAATACGAGGACAACTTTTGGGAGGATCGCTTGAGGAGAAGATTGTA
CCAGTGAGTTTTTTTCCCCTCCTGCTTCTCGCACTATATTTCCAGTTTCGTCAAGGTTTT
CGGCTGGGCTTTCAAGGTCTGCGAGAACGTCGCTATGGTAGATCATGGGATATAATGTGG
AGAGCGCCTCGTGAATGACCTGGAAAGAGCGGATCTCCCCCCACCGTTTCTCCTTTTAGT
CCAGTTTGGTCCAGACGACTCGGTTGGAGAGAAAGTCGGGTTTTTTTATGTgtgtgtgtg
cgtgtgtgtgtgtg
>NODE_603_length_747_cov_7.198126
TAGACTAGAAGCTCTACAGTTACATGATAATGAAGAGAGGTGTAGTGGAATGAATCTCGT
GGGTGGCTATGGGCTGCCTCCATTCATAACATGGAAGAGAGGGTTTGCATTTTGGAGCTA
GCATACAACAAGGAAGGGTAATGTAATGATTTATAGATGCAATTTTAACCCCTTACAATG
CATGCAATCCAAAATGAGTTGAACACTAGAAAAAAATATGTCTGTAAAGAGCTACAATAA
TCAGGGGGGGAAAAAAGCACTGAAAATGTGTGGTCCTTTATTACACTGGATTGTAAGAAA
TTCTAAGAAAATATTCAGCAATCTAAATTGTAGGGAAAGTTCTTTAAGGAGTGCCAGGAC
AGTAATTCATTTCACCTTAATAAAACCTTGCTTTTTTTTAACAACAACTAAAAAAGAAAT
TTCCATATTACTCTTTAACAATAACAGAGAGTGTAAGAGTGCTTGTGACAGGTCTGTCTA
AAGGCTTGCATGCAAACTGGCCAGAAAGAAGTGATTGGCTGAGACTTGGCACGGTGGACG
GACAGACAGACAGACAGATGGACGAGAAACAGAGAGAGAGGACACAACCCACTACCTTAA
TGAGCCGTCGCTTTATGAGCTGCTGGTCAGCGGAAAGAAAGCCATGATTGATCTTAGGGA
AGACCATCTGAGCAGGTGTGTGAGGTCAAGAGGTCGGAGGTCAGAGGTGAGAGAAGGTTG
AAGAAGAATGAAGTCCCAGAAGATGATGAAGAAGAAGAAGGAGGAAGAGGAAGAGGAGGA
GGAAAGAAGCAAATGCAGAAAGATTTTGTTAGAAAAGACCTGTGTTCATGAACCCGGCTG
CAGCACCTTCACAGATGAGAAACCCACACTTTTCCAGCTCTTTTTCGGAAg
>NODE_604_length_506_cov_9.924901
AGATGAGAAAAAGAGAGTTGAAGTAGCAAAGAGGGAAAAGGAAGAGAAGCGAACAACACA
AAGAGACAGAGAGAAAGCAGAAAAAAGATGGCACTATGATATAGAACAGATTGTGCTGAT
TCTACTCTCTCTCTATCCGCCTTCAATCAGTGCCCCCATTCCTCAGCCAGACACTTTCTT
AAGCTAAACTAAATGGGCTAATTAATCTGGGCTAATGGTGGGTGACAGCAAATATGCTAG
CACAATTATCACCCTATTAAAGATTCATATTCCAACACATAATTGAAAATGAAAAGGTGG
GGTGAAGGGAAGATGGGTGGGAGTCTGTGCCCCCAACCCCCACACACACATCCAGAAACT
CAGCACCACATCTTATGAATTGTTACTTCAGCAGTGCATGATGCAGTATGATTTTATGGC
TCCAGACGTTTAATTATTGGGATTGGGCAAAAGTGGGTAAATGAATTACAGGCAATTTAT
CTAAGCATAAAACTAATTTGAAAACATGAATGTGGTTTTATTCCTATATTGTAGTTCTGT
CTAATTCCTTCAACACACACTGCTGTGTAGTCTAGTCAtcatgcacagcaaatgtgtctg
tcacttttgatcttcagttgattccaccttggtcataaatctctaactat
>NODE_605_length_771_cov_11.217898
ATCCGTGGAACAGTTCACATTTTCGAGAGAGACACTCCGGTAGGACAAAAGCGCCGCTCT
GCTCGCCGCGCCTTCATCTGGGGACAGACACACATAAAGAGAGATATTTAGAGAGAGGGG
AGGGAATGGTGGTGGGGGGGAAGAAATCCTCCACTAATGTGACAGAGAATTCTCCAAAAA
AATCATCATTGTGTGCTCTTGCACTGCAAAGCAGATTCTGTATCACTCCATAATTTTCTT
TTTTCTCGAGCAAGTGCAATAACTTAATCTTAAAGGCAAAACGTGGACATGAGGGCCATT
TCGAAACATGTTGTAGATAAATGTTAATCACATTAGCATTTCCCAGACTTCCGTAAATCT
CCATAAATAGCATGCTGAGGTTGATCCCTCTTTTTTGCCCATTGAGGCAAAATTACAGTT
GATGAATTGCTTTTGCCATGCATGTAGGCTAATGAAAGCTTTGCTCCTGGGCCTTCCTTA
ACAAAGGCTCATAATTTTTCCACTTTCCACTAAAATAAGAACCTGTTCCACTTTTAATTA
ATAGTTTTACCCTCTCCTATTCACGACTGTATGCATAGTTTCAAATTAATTTTTTAGGTG
AGGCTTGGTTATTAATACTGTAGAAACAACCCCTTTTGTGTTAAAGTAACAGGGAGGTAA
TGTTAGCCTGCAGGTTTATAAAGAATTTCCTCTCGTGTCATCTTACTGCTTAGCACAACT
TATGACACTGCTTTGAGACTGAAACATTTCGTGACAGGTGGCTATTTCCCTTGAAGTCAT
CACATTTGTCCACTGAGCTGCAGTGAAACTGAAGATGCAGCCACTATAAGCACTTGGGAT
TAGCCTGACCAGATtttattttcatgtaaacaagagccacaaacagtgcaagcaaaaaat
gtaaaaaacagacgt
>NODE_606_length_364_cov_1.478022
CTCTACCTCTTTTCCCCTCCCTCTCTTCTCTCCTGTCCTTGTTTCCTATATTTTCCAATT
TCCTGTTCTTCTATTTATCCTATTCTCCTCTCCTGTTTCCCCATGTCTCCTCTTGTCCTG
TCCGTGTTTCCAAACTCCTTTCCTCTTCCTTTCCTCCTTTTTTGCTGCTTTTGCGCTCAT
TTACTCTCCTTCCTGCCTTCCTTTCCCTTTTCTCCATTCATCCCTCCTTTCAAACATAAC
ATGGTTCACAAAGAAAATACATCTCAGAGAAATAATTCTAATATTGATTTTAACATTACT
TCAAAGTCTGTCGCTGCTGCTGTGACGCTTTGGTTTTTGGAATCTAGTTAAGCGTATACA
ACATTCAAATTTCAACAAAGATACAAGCCCCCAATAATGCTTTTTACTCAGTGCTCTATG
TTGTGCCAAATCCaacaaaggggacgaggagtcttacaacgaagttctgtttaaaaagag
ccgggcagaagagttaaagcttagactg
>NODE_607_length_617_cov_4.084279
AGCGTTAGAACAGCACTCCTGTAGAGTTTCAACGACAATGTTTACAAATATGGTTTGACT
TTAAAGGACAATGTCTACAAACATATCTTGACTTCAAAAGCAATGTTGACAATCACATTT
TTACTTCAAAGGACAATGTTTACTTACACATTTTGACTTCAAAGGACATTGTCACAGAAA
ATGTTTACAAACATGTTTTGACTTCACAGTGTGTTCAGATATGATAAATATGAAGGCAAA
AGCTGTTTCAAGTGACATTTTGTCAATGTATTGAGAGGACACACCGTTTGGCCAAAGTGG
CCTTTTCAGCGCATGAAACGCTGTTTCAGAGCATAAAAACAGCACTTCTGCAGATTGTCA
CAGACAATATTCACAAACATGTGGCGACTTCACAGTGTGTTCAGATATGATAAATATGAA
GGCAAAAGCTGTTTCAAGTGATATTTTGTCAATGTATTGAGAGGACACACCATTTGCCCA
AATTGGCCTTTTCAGACCATGAAACGCTGTTTCAGAGCATAAAAACAGCACTTCTGCAGA
TTGTCACAGAAAATGTTTACAAACATGTTTCGACTTCACAGTGTGTTCAGATATGATAAA
TATGAAGGCAAAACCTGTTTCAAGTGACATTTTGTCAATGTATTGAGAGGATACACCATT
TGGCCAAAGTGGCCTTTTCAGCGCATGAAACGCTGTTTCAGAGCATAAAAACTGCACTTC
TGCAGATTGTCACAGAAAATGTATACAAACATGTTTCGACT
>NODE_608_length_520_cov_10.584616
TTACTGCACAAAACAGTTGCTTAAGAAATTGTAATAATTCCATCTTTAGGAAAGTTTTTC
ACGGTTTGCAGTAGCTAAAGGTTTGAAATAGCACGGCTAATTTGAACAAAAGTGAACAGG
AAACCAGAATTCATCCTTTGTACAGGCTCCAGTTCAAATGGATGGGAGGTTGAGGGTCTG
CTGTAGACATTTCATCCACAACACAGTTGTATATTGTATTGCCAGGCCTATCAATGAGGA
ACACACAGGAGGAGGAGCCTCAAGATCCTCAGCTGGTGCGACTGGACAACATGCTACTGG
CGGAGGGGGTCGCGGGGCCGGAGAAGGGCGGCGGGGCTGCTGCTGCTGTGTCTGCTGCCA
CCAGCTCGGGAGGGATGTCACCTGACAGCTCACTTGAGCACTCCGACTACAAAAGCAAGT
TGAGCCAGATTCGCAGTATCTACCACACTGAGCTGGAGAAGTATGAGCAGGTACCGTGTC
GCAACAGGGAATGAGTGCTGACATTGCCTGTACATGCTTGCCTCTACTGCAGCTGCCCGC
CAGGAGCGTAATACATCGGCATGTTAGGTCTAGTGTTCACATCACATAACTTTGCTTTTA
TGTGGAATACATTTGTCAATTTCTATCACGTGTAAACACCAAAAAAGGTGCCTTATTAGT
CTAA
>NODE_609_length_335_cov_1.853731
CAAACCTTGCCGCCAAGAGAGAACCAACCTGGAGCTCACACGGGTTGCTTGTAGGATTGC
TGCAACACATTCCCACTAAAACAGGGCCGTGAACGTCACAATGGTGCAGCACAAAGGCAG
TGTATCACTAACAGGGTAAGATGAGAGCAAAAAAAGAATCGGGTGAGGGGAGTGAGAGGA
GATGGTGTGGACATATCTGTTATTGAAGCTAGGGCTTGCTCAAAGCTCAACCTAATAAGC
AGAGGACAGCTGAGCAGAGAGAAAGAGGCTGCCAGATCTGGTCTCCTAGGAGAGGTTCTG
TGTCAGTACTGGCCCAAATTAAGAGGGAGTGCAGAGGAAACTGGGCCTCGACAAGGGCTG
GAACTCCTACTGGCTCCCATTCAGTATGGAAGATTGCACCACTCACCCTGCAGCACTTAC
CCAcaatactgctgtccatctgttgattcacttatcaagaagctgtgttgtgtgtgtct
>NODE_610_length_370_cov_3.543243
CACATTAAAACAGAATAAGTTGGACTAATGTGGTCACAGTACGAAGTGTGTGGTCTGCCT
GCTGGTTGGATTTATATACTGTATGCACTGCTCTAATGTTGTGAGGTATCAGATGTAAAT
ACATACATACATGACCAACTGCCAAGGTCCTCTTAAAGTAGATCAGATACACACTCACCC
TCCCACACACACACACACACTCATACACATTCACACTCACACACACACACACACACACTG
AGCCCCTGGTTTGTCCCCCTGCCCACTTCCTCTGCAGCCTATGGTGTTTCCGCTGGGGTG
AGACAGTGCCAGCTCCCTCCCTCTGCTTCCCAGTGGGGTCCTGCCTCCCGGCATCTGTCA
GGGCAGCTGTCTCTCCTCTCCACTCTGCACTGCACCACACTATGCCAGGCCTCCACACAG
GAGCATGAGCTACACAGACATACTTGCATTAATACACATTAGGACACGATGGGACATGTC
CTCATAGTTTCATTGCGGAAAGTTAAAAGGTTtt
>NODE_611_length_791_cov_10.207333
CCTGCAGGCAGCAGGTTCATTTTATAGCTTCATCTATTACCACACTGTCATTGTTAATTG
TCTTCTTTTTACCTCTGCAGGATTCTCCAAATTGGTCCTATCGAATGTGACAGGAGGAAG
AGCATTAAGCATCTGACAAGATGATATCTAAGTTCAATTTCCTACTCCTCACCTGATTTA
TACCTGCAGCAGATCATTTTCCTTTCTGTCATAAAGACCTCTATAAATCAGTGGTGCTTA
TGGAAGCACTACAGAACAGGGTCCCTGGATTTGTATCCCCTGTGTTTGCTATTAGGAAAC
CATTACAGCCACATTTTCCTCCTTCAAACAAAAATGATCAAATCTAATACTGGCAAGATT
AGAGAGATAAAGGGAGAAAGAGCTGGCGGAGCTGTTCAACACAGTCCCCTATCTAAACAA
TATGCTCTAAACTCAATAAAAACAGGGCTTTTTGCTGGTGACACCATTATCCATCTGTTT
GGACAAAATTGCTGTATCATGGTATAAATCTGCGATACAAGTGACATATCCTCTAAAATA
AAAGGGAACATTAACTGCTCTATCTTCTAGAGGCCATGGGACTAGCTGGCTATAAGCTCA
GTCAAGTGTGATGGCAGTTATACTGTGTTTTACTAGACTGCAGACAATTATACTTTGCTC
CTCTCCGCTAAGAAGACAAACTGCCATGGCTTCAACTGAAATGATTTCAAATAGATTTTC
CAAAATGTCTGTCGCCAGATTGCTTCCATACATTATTTCACTTAAATGGAGAGAAAAAAA
GAGGGAGCAAATCCACAAATCAATCACAACAGCCCACTTTACCAGATGGAAAGACGGGAG
CTttcagtgtgtgtgtgtgtgtgtgtgtgtgtgtgtgtgtgtttttgtagacctgcagag
aaggacagttataggatgtgcacagtcctgtctct
>NODE_616_length_412_cov_3.924757
CGTTATATATTTCCTTCACGTGGTGTCATGCGTCAATCGCCCCATGACCACGAAACCCAC
CTACAACCACAACAACATCAACTACAACCAACACCACCCTCCTCCTCCCTCCTCATCTAC
CTGTGCCGCCCGACGCCATGGCTGCGGCTGCCCCTGAAACCCCCCTGTCCCCTTCGGTCG
TGTTGTGACCTGCTGATGGCGGTTTGGGTGCGAAAACAGCGGAGCGACAGCCGGACGCGG
GCACTGAGTGTGAGGGACGACGAGGAAGGGCACCTGATCTGTCGGAGTGGGGACGTCCTG
CAAGAGAGATGTACTCACTGCCACTACTCTATCGTAACCCTTCTCCATATGAGTATTAAA
GCATAGAGCATTTACATGACATGGGAGTGCCAGATGATGATGCCTTGCTAGAATGCTCTC
CGCTCTAGCTGAAATAGCAGGGTGGAATGCAAGAATGTTGAAGATTTTTAGAGGGACTTT
AGATAAATTCTGGTTTTTGTTTTAGGATTTTAAGCTGTGGAGCACTTTCTATGTTTCACA
GGTTACTTGACTTTCC
>NODE_617_length_537_cov_8.486033
TTTTCTTTTCTTTTCTCTCTCTCTCTCTCTCTCAGCTCGAGGTGATTCGAGTTCCTCCGT
TCATCCGATCCCCGCGTCTCTCCCTCTTTCTCCACCTTTCATTCCCTCACTTCCCCTTCG
TTCCATCTACCCAAATTAAGAAATTAATGAGGGATAGGTTCTTTACCAACTGCCCCCGCA
ATGTTTACCACTGATGAAATTATAATGCAGGCCCTGCTGTATTATTTATAAGCCAATTAG
GGGAAGTGTTACTTGATTTGATGGGGAGCCGACACACAGAGTACATTTAACTAATGGAGA
CCAAGAGAGTAAAGGGAAGGAGGGGAGGGAGGACAGCTGAGGCGGACTATTCCGTACGAT
GCTCTAGGATTACGTGGCTAATTGCCCTGCTTTATCTGTCTGTCACGGATAGCCATGCAT
ATTTTAGCGTTCCCAAAGACTTTGATTGTTTGCACTCGTGTTGGGGCTGTAACAAGTAGA
GCAGAGGCCAGAGTGGAGTGTAGTTAAAAACTGGCAGCAGGGGAGGCAAGGGGAGGGAGG
GAGGAGGAGGAGGAGGAGGAAGAAGAGGAGGGCGGTGGGTGTCGGGGTGCACACATGTTG
TGACAGGTGGAGGAAGAGTTTTGACAAGGAGCAAAAAGGGGGTGTCGAGGTGGGGAAATG
TAAAAAAAATAAAATAATAAT
>NODE_618_length_465_cov_13.862366
ATTGTTGGTTTTTCTTACATGTGTTTTGAAATCTAAACAAAAACAAAGAGTATAAAATCA
CTCTAGGTATCTTTCACAAATAATTCTCCAGACTCATATCTGCTCTTTGTTTTATACACT
ATGTAATAATCACGGATCAGAGCTCTGGCCATACATTCATTCATCCATCCCTCTGGTCAT
GGCCAACACGATACTGTTCTATACTGTGCTCTGCTTCTTCGATGCCTTGGCAGCAAATTA
AGTTAAAGCCTGCGTGGAAAAAAGAAGCCCTTAAATGTTGCCATATGCAGGATTGCATGG
GAACTTCCTGAGGAACACATGTTGTTCTGGGTCTCTCGGAGAGGTGTTGAGTCTGTGTAG
TCTATAGAGTGCGACTCAGTATGGTGGACCACTCAACGCCAGCAACAGAAAACAACCATT
TACGGTGTACCATAATATTTTGGGGAAAATGTCACATTTAAGACCGGTCAATTCTGAACA
GGTCAGCGGTTGTTGTATACGTTGTGCCATGTTACACGGGGACAGTCAGCTCCAACTAAA
CGCTGAATGTCAAAGTGCTCACATGTTTACGCTTGATACTTTtgtgcactatatctcttc
ctttttgtt
>NODE_619_length_340_cov_1.264706
GTGATGATGATCAGAGTGATCTAGAGGGGGTCATAGGTGGTTATGATCCTGCAGTTTGAT
GGATACTAGGGGAAGTTGAGAAGAGAGGAGGAAGAGGAAATAGAAAATGGAAGAAGAAGG
ATTTAAGAGATGTTAGTTCTAAGGAAAGTTAGTGAGAAGGGAGACAGTGATGGAAAATTG
AATGTGAGATATGCATTATGCTCAAGAAAGGAAAATTATCTGAGAAGATGTTTCATTGGT
TGTCTGAGGGCTTAAGTTTTGGGAGCTCTTCAAGTGTGGAGAGATGTCACAGGTAATGAT
CTGGACTTGAATCAAATGGAGCAGTCAATTTTGTGAATAAAAATACAGAAGCGGCTGCCC
CAACCAGTGAGAAGTAAACTGGCAGCGGTGGTTAGTCTTGAGATATGAGATAACTTATGT
TGTAAATTTGCGCTATATAAATAAAATTGAATtgaattgaattgaataaagaaaaggatg
tgac
>NODE_620_length_340_cov_1.167647
GTATTTGAAGAAAAAAAAGGAAGACAAAAAGGCTGGGTTGGATTCCTTTGACAGCGACGG
TTGTCCTTAAATCTGGGTGAGAGGCCCTGGGGAGTAGTATTCCCTAAAAACAGCGCAGGT
TGAAAACCCTTGAGAGTGACGGCTCTCATAAACCGCTGGCAAAAGGCCATGAGAAGTAGC
GCCCTCTAAATATTTCACTGGGTTGGAGGCCCTTGGGAGCGACGGCTCCGAGAAACCGCC
GGTGAAAGGCCGTGAGGATTCATGCCCTCAAAATACAAATATTGTGTCTGGTTTTATTGC
ATATTGTTGTATTGTATTGCATTGTACTGTTGCGACTTGTtgaattattgtgtctcagaa
taggtggaagtggtgtcacagtgcagaaaacgatacactagaatagaatagaatagaata
gaatagaatagaatagaatagaatagaatagaatagaatagaatagaatagaatagaata
gaat
>NODE_621_length_669_cov_15.206278
GAAACACACAAAAGCCCCCTCCGTCAGATATTTCCTTTCAAAGCCAGACAAAAAAAAGAG
AGAGAGAGAGAGCGAGAGAAGAGAGTGCAAAAGCTCCGAGTAGAAGTGTCTACCTCCATG
TCCCCCCTCCCTTCCTCTCCTTTTTCTCCCCTCTTTGACACACCAGGAAAAAAGACGGTT
ATAAATAACCTCAGGTACGGCGCTACTATTTTTCTAAATGAAGAGCAAAATAACCCCCGC
GCCCACACTCACCACTCTTGTTCTCGAAACTGAAAGAGTGGGCCTCCATTGAAGGATTTC
AAAAATAGGGGCAATTTTAATCATCTCTCCATTCAATCTCAGTTGGATAAATCATATCTG
AGAGATTTGCATAAATACAAACCATCAAAGACTTTTCATCTTCAAAGAGGTTTTCAAGAC
CCAATAGGCTTTGTACTGTAATCATCTGAGGTCACAACCCTGTGGGAGCAAGGCTGCTAT
GGCAACATAAAAACTAACGCTGGGGGCTTAGCATAATATCCCCCCTTCCTTCGCAAACAC
AGGAAGGGGTGGGGGGGTCCGAGAGGGAGTGTGAAAAGAGGGTGTAGATAAACCTATTTC
TGTGACAGAGGAAACTAGATAGATATGGCCTGTTGTGGGGGAAACCTAGCTGATATTACA
CATGGAGATTACCACCGGTACACTGTGCCATGCAAACCCTAACAAGGCTGCGGCGAGCCG
AGTGGGCTGTTTGGATTCGACCAAAGGAAAACAAATGACAgctccactggctaaaaagac
tccgagcctctctgattacatgtttctgtccct
>NODE_622_length_484_cov_15.952479
AATACAGGTTTTTAGACAAAACAATATAGAACAGAACATCATTTTGTCTAAAGTTCATTC
ATCAAAAGGCTGCATATTTTGAAAAGGGTAAAAGCCCACACACACACCCCTGTCAGGGAA
GCGCAAAGGCTAGATACTATAGATTACTTTAATCCCCTGCCAGATATAAAAAGGATAATT
ACATATTTGTGGTGGAGGCTGTGTGGTGAAAAAAATCAATACAGCCTTTTTTGTATGACA
CTTCATTAGTGTGAAAAAATCTTGGAGCTGAGAAGAACTGCACTGCAATTAAATGGTTCT
GCTACCTTAGACTTTGTAATGGCTCTATATTATTATCCAGTTTATTTGAAATAGTGGTTG
CACTTGTGGAGTAATTGGAAACCATTGATTATGTACTTTTATGTCTACACTCTTGCACAT
CATTATGGAGAGAAGCAATAGTTAGTTAGCCTCTCTAATGAAGCACTAATTGCACTAAGT
AGGTTAAGATGTTAGTCAAACTGCACTCAACTGAAATCACAACACAAAGACTTCCAATTA
ATCTGCATAGTCTGACTAGCAGATGTTGTTTTGGACTCCATATCTTGCAGCTTTTATTTG
CTTTGTGTCTGATCCTGTTGCGTAAATA
>NODE_623_length_1047_cov_7.935052
CACATAATTGGTTTGCAACAACCTTTTCCAGAATTTTAGAGATAAAAGGAAGGTTGGATA
TAGGTCTATAGTTGGCTAAGACACCTGGGTCTAGAGTAGGCTTTTTAAGAAGTGGCTTTA
CTATAGCAACTTTAAAAGCCTGCGGTACGTAACCTGTTAGTAAGGACAGGTTGATGATAT
TTAACACTGTACTGTTAATTAATGGAAAAACTTCCTTGAATAATCTCGTGGGGATAGGGT
CCAACATACATGTTGCTGGTTTAGAAGAATTAACTATTGACGTGAGCTCTGAAAGATTTA
CAGCAGAGAAGCCGTCCAAGTATAAATCTGGTTCTATGGACGCTTCCAGAGCCACTGTAC
CTGAAGACATGNNNNNNNNNNAGTGGGGATAGGGTCCAACATACATGTTGCTGGTTTAGA
AGAATTAACTATTGACGTGAGCTCTGAAAGATTTACAGCAGAGAAGCCGTCCAAGTATAA
ATCTGGTTCTATGGACGCTTCCAGAGCCACTGTACCTGAAGACATGGCCCGGATTTTATG
TCTAATATTTAAGACTTTATTTGTGAAGAAGGTCATGAAATCTTCACTACTGAGAGCTAA
AGGAACAGAAGGCTCCACAGAGCTGTGACTCTTTGTCAGCCTGGCTACAGTGCTGAACAG
AAACCTAGGATTGTTCTTGTTTTTCTCAATTAAGGATGAATAATAAGCAGTTCTTGTATT
ACGAATAGCCTTTTTATATTTGAGAAAACTATCTTTCCAGGCTAGATAATATTTTTCTGA
ATTTTTTGAGCGCCACTGTCTTTCCAGTTTTCTTACATTCTGCTTTAAGATGCGCAGTTG
TTCATTATACCATGGAGCTATTTTATTATAATTTATTGCCTTCTTTTTCAGAGGGGCAAC
ACTGTCAATTGAAGTACGCAGTAGAGCTGCAGTCCCATCAACCAGATTATCCACTTGTGT
GGGACTAACATTAGAGCCACTCTCTATTGTGTTGGCATACGGCATTGAAGTAAATAATGG
CGGAATCATTTCCTTAAATTTAGTTACTACATTACCAGATAAACATCTGCTGTAGTGGAA
CTTTTTGGTTAAAGCACAATGGTCAATTATTGTAAATGCAAATGTTATTAAAAAATGATC
AGACAAAATAGAGTTTTGTTGGAAAACAGTAAGATGTTCAATTTCTATGCC
>NODE_624_length_782_cov_8.703325
CGTTTATTTAGCTGATAAAAGCCTAAAGACAATCCAGTAATTTACGACAACTGTTTCCAG
CAGAGGAAAAAGAGCAGGCAGTTGAAAAGTGCTCGCTGTTCCCTGTATTTCATTTTAATG
TCATTCTCTCTCTGTGTTCCTCTCACATATTAACCTTCACCATCCAGCCTGTTGCTGACT
TGCCTATTGGGAATATGAACACAAACTCCCTACTTGTGTGTCAAGGGTGGGTGAGTAGCG
CATGTCTCAAAAGTGGTGTGTGGGGGTTTGCACACATGTTGCCAGTCCAATTTTACTGTC
ATTCTCTGCTTCCTGAAACTCTATGATAGGGAGCAGCCTGGCTACCATGGGCCTGCGAGG
GTTAATCTAGCACTGAGCCAGATCACCTCAGGGGAACCTGCCTGGAAAATGGGTTAATAA
AGGTCATCCCCCAAAATAAACACTTTACAGAATGTTTCTCCATTCATCCCTCCTTAAAAT
CAACTCGCAATAAAACGGGTCTGGGTGCAATTACTGCCGCTGCATTGGGGCATGAAATCA
ACCTGTCCCGTGTTCTGGCTGAGGTCTGCTATGATCTCCACTTTTTCAGCCTATGCTGCT
CCCCCTGTAGACCCTTTCCAGGAGCAGTTGCACCCAGTTTCTCTCAGCTCCAGCATGCCA
AACCTACTTAAAACAACTTTATTGATCTGTCCAGAGGTGCAAAGCTAGACTGAAAACTAA
ATAAATAGAACCATTTTATGTCTACTGAGCTTTTCTAAAAGTGCAAGTGCAGAAAGTGTA
TTATAGAAGAATAGAAAAGTATGTAATTCTTCCAAAAGTAATTCTGTAAAATCTGCTGTT
GCTGAAGAAAAATAAATGGCCAAGGAGACTGCGACAAATGTCCTTAAATAAAACATTgct
ttatagggatttgtgttccaagtttc
>NODE_625_length_786_cov_8.685751
TGTACGGGGGGACAGAAGCATGAAAAATCCCTCTCTGAGACGCATTAGAAATTATACCCT
TGGGATTAGCGGGCCAGACTATGGTTACGCGTATGTATGTTACATAAACCATAACTGACA
CATGAGGCCCACGTATGGTACATTGGTGTGATAATTTGTCCAGATGTAGCAGACCTTAAA
TCACATCTTAGGCGTGGATGAGCACAAAAGGTCCTTCATGAATGAGGGAGGATGTGTCAA
AACAAAGGCTCTGCCAAATCACTGAAAACACTCTGCTCATTATTTGGCATTGTTTGCAAA
AAATACGAGTCTAGACTTCTATGATACTCGCATGCATTATTACACTGAAAGCTAGGAGGG
TTATCGGCATAACAGGCTCACCCACAATCCCTGGATTCACAAAGGGAATGATTGTGGCTG
GAATGTGGTGTGTTCCCAGGAAGACTAGAGAGGGCCATCACAAAAGGAAAACCCACACGG
TGGGCACTTTTTCTTCTGCCATGTACAGGAAGCGAAATGAGAACTATCAAGTTTGACACT
ATTCACAGCGCCTTCACGGGGCCCTACAATACCTGGCTGGGCAGACAGAATGCCGGGCTT
AAGAAAGGGGGGAAAACGGCTGGCAAAGTCTCCGTCACGTGAAAGCGTGTCGATATTTCT
GACACCTCCAGGCTACGTGCCAAATAAAGAGCATAGGGGCTTGTCGCTGTGGGGCCGCTG
GGCCCACCAGAATGCTGAAAGCTGGTACCCCTAATACTCCAACAGAGACCTGGGATGGAA
GATTTCTGTGTAAACAAGAAAGAAATCTTACTGCGCTTAAGTTTGGAAAAACTGCAGGAA
ATAACGAGCAATCGAAAAAAGAAAGAAAAGCATTAAGAATACGGTCTCCTTAGGCGGGAG
TTAAGGTGTCAAATACCTCAgagacaaata
>NODE_626_length_454_cov_13.414097
CTGACCCACCACTTACTCACTTGCTTAATCTTTTAACACCAGCACCTTAGGTATGGATAT
TTCAAAGAGCTTTAGGGAGGTGACCAGCTCTGCCTAGTTCAGGTCAAGCAAAGGGACCAC
AGAGTTTTGTTTTTCTCTCTCTTTTTTTAAATATCTCTGCTCTCAATCTCATATACAAAG
TCCTGAAAGTCTTTTCCTTCAGTAGATGGTCTTCAGAAGCCATTTGCCCCTTCCAAAATG
GCACCTCCCCGTGGTACATCAATGTACAAGTTCTTCTCTTTGACCTATGATTTTTCTATG
ATGAATCCTGTCTTTCTTTGCCAGTAGAGTACAGAAAAGTTCTTATTCTCTTTCTCTCTC
CTTTCTCTTTCCTGTAGTACCTTTATTTACGTACCCTGTTAAATCTAATTTGATTCTTCT
TCCAAAGCCCCCAGCCTCTATCTACTCGTACTAATGCTTCTTCTTTCTAATCTTATTTGC
ATTCATATTATCCACCCAGGTGGTACACCAATAAGAGGTAAGAGTGCTGAACTGACGTTC
ACAGAATGAAAATAATACAAATTCATTCTTGCTGTCAACCCATCCATTCACTCGAATC
>NODE_627_length_145_cov_1.000000
TTGCTGCCTGGGTGGGCCTCTCCCTTCTGAACAGACAGCATGGGCTTCTTCTCAGCCTTG
TCAGCCTCTCCGTCTGTGCTGGTCTCCTTGTTGAGGGCCCCTTTGGGACTTCCCAGCAGA
GCATCCTTCCTGTTGGCCAGCTCATCGCGGGCCTGCTGCTGCTGCTGCTGGAGGCTTTCC
TCAGGACCCCTGGGGGAATGCTCGGTGCCGTCGCCTTCCCTGTGAAGTTTGCTGCCGTGC
CCATGTAAGTCCTGATGCTGTAAGAGTTCCCTGTGGCTCTGGAAGCTGA
>NODE_628_length_495_cov_10.941414
GTTTCTTCACTCCCTATATTAATCACTCTCTTTTTCTCTCTCTCCTTCTCTCTTTCTTCC
TCACTGTTGTTTCCTCACTCTCCACTTTCTTCACCTCTTTCAGTTCCTCCTTACCTCTGT
TCATCCCTCCATCCGCATCCCTTATTCCCTTTTCCTCTTTCTCCCTCTCTCGCTCTCTTT
CGCTTTTCCTGGGGTATTTTTTAAACAATGTGTCCTTCATGTACGGTTGGTTACGGGGCG
TACAGAAGGACATCATTAGCGCTGGTGGTTAAGCTGTAATTTACACCATTACCGAGGTAG
GGGCCATTTTTATTGCCTAGTAAATTTCAGCTCTGAAATATTTAGACCATATGGCTCAAT
TTGTGTAATAACCTTAATTTCCAAGCACCCTTCAGCTCCCTTCAGCGCCGGCTGTTGTTG
GCGGATGGCAGAGTGGTGCGTGTACACGTTCGTATGTGTGCCCGATCTGGATTTGGAGCA
CATTTACACACAAACACACACATGCAAACAAGTACGCAGAAACATAGACATGGCAAAAAT
GTTACCGCATACGCTAAACATAACCTTTTACACAGTCTCTTCCGCATGCTCACACCAATT
CCTTTATTCACAcacacagaaacacacgcacgcacacgt
>NODE_629_length_353_cov_9.116147
AAAACTTGTCATCCGGTTATGGTCTGTGCGCAAAAAAAAACTGCAATGGTTTGCGCCATA
GAGCCAATGCAGCCGTGCATGAATTGAAGTGAGGTTAGAGGCTAAATTAGCAGTTAGATT
CCCAAAGCGACTAAATGACAAAGAGTGCGAGGCTGCTGCGATGGACTGTACGATAAAGGT
AAGTGTCTGCTTTGTTTTTGACGCCGCCGGTGGAGCTGACAGGCGGCCACCCACACCAGA
GTCTGCGGAGTGAGAGAGGCGAGGCGGTGATGCGAGCTCCCCACTCTTTCCTTCTTGTAC
AAAATTTCCTCTTCCTTCCCGTTCGTGGTTGTATGTCGGCTCTATAATAACACAACTAAC
CACTACATCTTTACACTCAGATAAAAATTGGTGGCCGGTTAAAAGCTGCGCGTAAAAGCG
CGTTTCCAAACGTTTTGAGGCGGTTTTTTTTTTTCCCCCTCTCCGTCTAATTTGCTGCGT
TTCATCGTCCCGCACAA
>NODE_632_length_581_cov_6.225473
AAATCTGTATAGAAGAATATTTGCTTTTTCCCCCCCCACATAGCTTTTAAATGATCATTT
TTTTCCTGCATCATAGAACATTGGGTCTGATCCACTGCATGCACATGGAGATGCATTTAG
ATCAGCCTATCTTCTCCTCCTCCTCTTCCCTCCATCGCCTTACAGCCCCCTGTATCGGTG
ATAGTGGGATGGCAGGCAGGATGAAACACTTCCTCTGTGAAGCAGAACTTTTATGTCAGG
TGAAGCCAGACACATCTCATCCCCTTCAATAGCTCCTCGTCAATTTCAGGCTTAAAATTT
TATGGGATAGGATACTGTTTGATGCAGTCTACCAGCGGTCCATAACAGCAGTCATTTATT
GTGCACTGAAAAGAGGGGGAAGAAATATTATGGCGCGCCAAAAGGGGTGGGTGGGTGTAA
GGGAGGTGAGGGGAAAAGCCCATACAGTGCAGGGAAAGGAGAAAACACAGGAGATGCTGG
CAGATTGGCAGGCATGACCGCCGGCTCTCACGTGACCTCATCAGCAAACATGAGCGGCTG
ATGCCGTCTGTCAGCCAGGTGCCGGAGTAACATTTAAAAACTCACAGTACATGAGTGGTG
GATTTGTTAGATGGGTAACTGTGAGGCAACAGACACATAAAAAACTACAGAAAAAATAAC
TATaggcattaaaaatagaaaaaatccatgaaatcaaagaattttaatgagtttttgata
ataat
>NODE_633_length_368_cov_6.076087
GTCGACTTCACAGTGTGTTCAGATATGATAAATATGAAGGCAAAACCTGTTACAAGTGAC
ATTTTGTCAATGTATTGAGAGGATACACCATTTGGCCAAAGTGGCCTTTTCAGCGCATGA
AACGCTGTTTCAGAGCATAAAAACTGCACTTCTGCAGATTGTCACAGAAAATGTATACAA
ACATGTTTCGACTTCACAGTGTGTTCAGGTATGATAAATATGAAGGCAAAAGCTGTTTCA
AGTGACATTTTGTCAATGTATTGAGAGGACACACCATTTGGCCAAAGTGGCCTTTTCAGC
GCATGAAACGCTGTTTCAGAGCATAAAAACAGTACTTCTGCAGATTGTCACAGAAAATGT
TTACAAACATGTTTTGAGTTCATAGTGTCTTCAAATATGATAAATATGAAGGCAAAAGCT
GTTTCAAGTGACATTGTGTCAAGATTCTGAGAGGACACACCGTTTGGCCAAAGTGGCCTT
TTCAGCGCATGAAACGCTGTTTCAGAGCATAA
>NODE_634_length_360_cov_1.822222
TGTCTGCCTCTTTCTTCCCTCTCTCCCCTGTGAATGTGACTAATCGTTGAGCCCGGCCAA
GGTAGAATGGCACTCGGTCTCCTCCTTCCTTTCCTGTTCCTGCCTCCCTCCGCCCCTCCA
TGCGCTCCACTCCTGCACTGTCAGTGATTTTTCATCGCCCTTGTTGGGGCCGTTTTATGC
ATTGTTTCCCTGATGCAGTGATTGATGTCAGGGGCTGGTAATCTGGGGGAATGAGCAGGC
TGGATGGTGGCCGCCGAGTCCCCTCTGTCTCTGACACGTGTCGGCAGAGCGCTGGGTTGT
GCGGCGCTGCGCTGGGGCCCCCGTTTGGCCGCGGCCACTGCTGAGACTGCTCACTCAGCC
AGCCCTCATTTCCATTTCAATCTCAACCTCATGAATGCAAAAACTCTGGCCGAAAATTAA
TAACACCACGCAGGGGAAAAGTGGGCGCCAGGGAGAAGGAAGGAAAGACAGAGAGAGATG
GAGGGGAGAGTGAAAAAAAAAAGA
>NODE_635_length_442_cov_4.095023
CACATGAAATTTGGCAAGTTGATAGAAGAGGCATTGGTGAGCAAAAGTTATTAAAATCCT
CCGCAAAAGTCTGAGGGCGTGGCCGTGGCGGCGCCGCAAAGTTGGACATTCGCCATGAAA
CAGGAAGTGCAGTGTAAATGACCTGAACGTGGTCCAAACGGACTGAAACTTTACACGTGG
CATCACAGTCCGGCCCTCATCACAGCCATATGAAAATGATAGCTGTCAGGAATAGCGCCA
CCTACTGACAGGAACATTTTTGGCCAAAATCACAAAATTTCCAGAGCGAACTCGTCACAG
GGGGTTATTCCAAATGACATGAAATTTGACAAGTTGATAGAAGAGGCATTGGTGAGCAAA
AGTTATTAAAATCCTCCGCAAAAGTCTGAGGGCGTGGCCGTGGCGGCGCCGCAAAGTTGG
ACATTCACCATGAAACAGGCAATGAGTGTAAATAGCCTGAACGTGGTCTGATCGGCGTGA
AACTTTACACGCTGCATCACAGTCCGGTCCTGATCGCAACCATATGAAAATGATACCTCT
CAGGAATAGCGCCACCTGCTGGCAACAGGAAGTAGCATGTACATGc
>NODE_636_length_444_cov_11.693694
TAATCATCCTGCATAATGTATTGATGTGTATCTTGTTTCATTAACAATCATCAACAATCC
ACTCATGTGCTGTGATACTAACATACTGTTTGCCTTAGCTACAGGGGCTAGGTAAACACT
CAAATGGCATTTCCTCTTTTTTTTCTGTCCCCCCCTTTTTTTGTTTTCACCAGTTTCAGT
CCCTTATGTTTGGTAATCGGCATTGCTAAGTCAGAAGACATCAGCTTGACTCTATAAATT
ACCACCTGATCCTTTCTTCCTGGATAATTAGGTACCCATTAGTTCTAATCAAGTAGTTAC
TTAATTATTGCAGTAATTAGTCTAATGGTCTAGCAAATTGAAGCTTTATCACTTTCGGAT
ACTTAATGTTCTTGGCAGAGTACATCACAAGTGTCAAGGCTTGGGCTTCAGCAATCAGGC
AGCAGAAAACAAAGTTTATACCATGTCATAAATAATATTGGTCTGTTCGTGGTCTGATGT
GAAAATAACACAAGTTTATGTTAGATTGTGGCAAATAAAAAGCTGTGTAATAAAAAATAA
TAATAATTTGAGAAATAAATTTTAATTTGATTGCAGCTTGACAAAACA
>NODE_637_length_635_cov_11.321259
TTTTTTTTTTTTTTGTAAATCAGACCCATCAGCATAAACAGGAAAGATTCTTGTGAGCGT
ATTAAACCAAGGACATCCCCTCTGTTCCTGGCTAGTTGTTGGACCCTCACTTGGGCCAAA
GCCTTGCTACAGGGGCTGCTCCATTTATCTCAGGGGTTCACCGAGTGGTTGAAAAAACAA
GACTGTGATTAGATTAAATAATTAAAAGATTTTCATTTAACAAGACAAACAGAACACAGG
CAGTAAAGGCATAACATCTAGCACACAGCATGTATGTTTATACACTTCAATTAGTTAAAT
ATAGCAGTGCATTCTTTGACTATGGAGAACGTTTCCAAATCGTACTTCTAAAGCTGTTTT
TCTATTTGTCCCCCTTTTAAGAAACGAAATGGTGTAACCACAATTTTGGCAAACTTAAAA
TCTTTTAAACTTGCAAATATAATGAAATAAACCATAAATATACACAAAACATACTTTATA
CGAGGCAATAATAATAATCATAATAAATAGTTTTTAAGTTAACAATAAGTTAAAACTACA
AGCTTAAAGTCGCCCAAATAATACAAGTTTGTTGGCGCTATTTTGAATTTTTTCTGTTTA
AATTATTTTATGTTGCAACAAAAGCTACCACAGACTTTACAAACACAATTGAACACAGTT
TGATTGAAATAAAAAAATCTAACTAAGTCTAAAATCTGCATACACTGTAAAAACTGCAAC
TAATTAAATAATGGAAGAAAAataacaaactgtacccaatcaatgcaaccaaacataat
>NODE_638_length_779_cov_8.245186
AGAAATGGGAGGGATAAAGCTCTAAAGGGGATCTGAAAACCATGGAAATGACCTGAGAGA
GAAAGAAAATTATCGAGAAAAAGGAAAAACCGAAAAATACGGCAAGTAAAAAAGATTGAA
TGATTCAATGGCTATCGCCTAATGACACCAGCCTCATAATATCTCCCCCCTAAATCCGCC
GTTGAGTGTAGCATTGAAACATTTTGTTTCCCTTTTCTATTGGTCTTCTTGGTGTCGTTG
TAGCGTTGTCATGGCAGCCCTGCCAATCACTGTCAAGCGTGCCAATCATTAGCCAGTACG
TAGCGCGAGGCTTTCACCACTTGTGCAGCACGCACGGGGGGTTATCAGAGTCTCCGATCT
CCACAGCAACCCTCCCACCGCACCGCGCGCATCAGGCACAAGCCAATGCTCGCCTATCTG
CTGAATGGAATGAGCAATTAGAGGGTGGAATATTATTGCGATCTTAACGAGGCTCGTTAA
AGCTAAAGAAGATATGTAGACTGGAGATGCTTAGCAGAGACGGGAAGGGAGGGAGGGAGG
CAGAGGGAGCTTTAAATGGGTGACAAATGGACAACCAATGACTGCAACTCGGGAATACAC
GTTTTGAATAGAAGCGAGTCAATTTGCACATTATTTTCGCATAGTTTTTCCTGTAGTAGC
TACTTTTTTATCTTTCCATCAGCCCATTCATTTTTTCTCTCTCTCTCTCTTGTGCGAGGC
GCTTCAGTGTTCTAGCTGCATGTGTTTTCTTCTTCTTTTCCTATCATGTTATCGCTTTCT
TGTTTTCCTCAAAAATTCCAGTCCTGTAATCGTTTGGCTTTTTGCCCCCGGATCCGTCGG
TGATTTTATTTTACCAAAAgatggggaaaaaaaatatgcaattttgatgacatgatctcg
ggctcgctggtgtgtgtggtcac
>NODE_639_length_670_cov_8.297015
AAAACAAAACATGTTGACGTGTAAGTGACCTGCCAACAAAACATCAGAAAACAAAAAAAA
ACAGAACTGATTGGACCAATCCTTTAGGTGATATATGGTCAGCAAAATTCAGATTTAAAT
CTTTAACTTTATTTTATATTTTGCAACCATTTTTCAATTTTTAAGCACATTGCAAACCAG
AAAATACAATCATTTTAATTTACTGAGTACAATCTAATGCACTTCAGACATCCTAAAGGA
GTGGTCAGTTTAAACAAAGCCTTGGGCGACAATTGAAACTGTAATATAACAGCAAGTGCA
GGATGAGTGCATTTAGTAACTATGAAAGCACAGGTGTGACAGGAGTATGTGGTGCAATTA
AAAAATGAAGACAAGTAAATCATGTTAGTAGCCTGATTATTTTAAGATGTTAAAAGCTGA
ATTTGTGCAGTGTATGATGCTGCATTCACAAATGGGAGGCCACCAGAAACTAATATTTAA
TAATTAAACAGCATCATAGTGTAGTTCTCGCTCCATCGCCCAAGCCTTTGTTTGATCTTA
AGGGTAAAATAAAACTACAACTACACACTTTTTTGCCCATGATGTCGTGAAAATGCATGT
TGACAGCCTGGTCCACTGATTGTTCGGCCTCGAAAGTAATAAATCCAAAACCTAGCCAAC
GACCAAGATAGAATCAAGGTAGCAGGGGGGTTGTGACAACACAAGATGAAGAACAGTATT
GGGCTTCAGCAGAGTGAGGATCCGTCAAGACTGAGCAAGAGGCTCCTGGGGTTCGGATGA
TGTCGCAGACTTGcagaacaacacaaatccaaga
>NODE_640_length_620_cov_11.417742
TAATTCTCCTCTCATTCCGCGTCTCCCCTTTCATTTCTCCTCCTTCCTCTCCTCCTTTCA
CTATCAAGGAAACGGTACTTAAGCGACTTTGTTCTTGGCTGTGATTTGAAAGTGAACACT
GGTGTTCTGTGAAAGGTGGCAAATACGCGAAGAGCACGTCTAGAATTTTCATAAAAGATC
TGCTCAAAGGCCTCTTGTCAGCTAAAACGACCCATTAAAGAAGTGGGGAGCAGGGGAAAT
GCATTTTCCAAATTGAACGGTGGGATTTACAGTCGGTTTAACGCCGCTGACCCCTAACAC
GCTAATGTTTGGTTCGTGTCATCAGCCGTCCCTCCCCATCTTTTATCACCTCCATTGTCG
AGCTATCTATTTAATTGAAAGAAGTTAATTGAATGAAAATGATCAACTAAGCTTGTATTA
ATATTGCTAATGGAACTTTCTTCTTGGCCATGTTTGGAGAACGATGTCACGCTGGAGTTT
GGGAAAGGCCCATTAAGGTTTGCACTTAACCCGATGGGCTAATTAAGGAATGCTTATTCA
TTCCCAGAGTCAGGGGGTAGGTCTGCTCCAAACCCATAGCCACGGGCCTTTTACAGCATT
TTGCACTTGCCATTATTGCGGACTCCAGTTGCCTAACGGTGATTGGCCAAGATTGATTGT
AGCTCTATGAAAATGACGTGCTTTAGAAAAGAACATTTCGATTGAATAATCTAGCTGCGG
TATTATATGGAAATTGACTGGCTGTAACGGCTATGGTGGACATa
>NODE_641_length_145_cov_5.441380
ATGTGCAACAAACTTGGGTGCTTTTGAAGACACACTTGGCAGGTCATTCTCCTTTTGCAG
TCTTTGCTTAAATGTCCTTTCAATAAACAACCAAAACATATGCCATTCTTTCTTAAGATG
TCCAGTTTTTCTTTGTGAGGTTTTCCTGCAATTTGGTGACATTCAGCCATTGTGTGGTTC
TTCCTGCAGTACATACATGGCCTGGTGAGGGCAGTGCTGTTGGACAAAATGTGTGCGTTG
GCTTTAATCACATTTACATCTTCAAACTCTTTACCAAAGGCTGCATTTG
>NODE_642_length_346_cov_3.355491
TGCCTGGAGTTTGACTAACCGATTGATTTCATTTGGCTTCATAGATAGATATAACTGGGT
ATCATCTGCATAACAATGGAAATTTATGCAGTGCTTCCTAATAATATTTCCTAAGGGAAG
CATGTACAACGTAAACAGTATTGGTCCTAACACAGAGCCCTGTGGAACTCCATAACTAAC
TTTGGAACGGCTGGAAGAATCATCATTAACATGAACAAACTGGAATCTGTCTGATAAATA
TGATTTAAACCAATTTAGTGCAATTCCTTTAAGTCCAATAACATGTTCCAGTCTCTGTAA
TAAGATGCCATGATCAACGGTATCAAATGCTGCACTGAGATCCAGCAGAACAAGTATAGA
CACTAGTCCACTGTCTGAAGCTATAAGAAGATCGTTAGTGACTTTCACCAGTGCTGTCTC
TGTACTATGATGGATTCTAAATCCTGACTGAAACTCTTCAGACAAACCATTTCTATGTAG
ATAATCACAt
>NODE_644_length_340_cov_1.776471
TGAGGACCTGAACATACTCGAAAATGCATGAAATTTGGCACACACATCAGATCTGGCGAA
AATTTTGATATTTTGCTGGAAATACACACATCAGTGGAAAAATGGCTCAACAGCGCCACC
TCAAACGTTGAAAATTGGTTTTCGAAATGGCATTCGCACCTCGTTTCTCCTAGACCTACG
AAAGTCGGTACACACATGTAACACACCAAGACGCACAAAAAAGTCGATCGGACGCATACC
CTAAACTCAACAGGAAGTCCGCCATTTTGAAAAAAAGAGCGGATTTTGGCCGATTTTGGG
CCAAAATCACACATTTTCCAGAGCTATCTCGTCCCAGGGGGTTATTCCAAATGACATGAA
ATTTGGCAGGTTGATAGAAGAGGCATTGGTGAGCAAAAGttcataaaatcctccgcaaaa
gtctgagggcgtggccgtggtggcggcgcaaactttgacgtttcgccatgaaacaggaag
tgca
>NODE_645_length_377_cov_6.673740
AGTTTCAACGACAATGTTTACAAATATGGTTTTACTTTAAAGGACAATGTCTACAAACAT
ATCTTGACTTCAAAAGCAATGTTTACAAACACGTTTTACTTCAAAGGACAATGTTTACAA
ACACGTTTTGACTTCAAAGGAAGTATTTACAATCATGTTTTGACTTCACAACGTGTTCAA
ATATGATAAATATGAAGGCAAAAGCTGTTTCAACTGACATTGTGTCAAGATACTGGGAGG
AGACACCGTTTGGCCAAAGTGGCGTTTTCAGAGCATGAAACGCTGTTTCAGAGCATAAAA
ACTGCACTTCTGCAGATTGTCACAGAAAATGTTTACAAACAAGTTTTGACTTCACAGTGT
GTTCAGATATGATAAATATGAAGGCAAAAGCTGTCTCAAGTGACATTTTGTCAATGTATT
GAGAGGACACACCATTTGGCCAAAGTGGCCTTTTCAGCGCATGAAACGCTGTTTCAGAGC
ATAAAAACAGCACTTCTGCAGATTGTCACAGAAAATGTTTA
>NODE_646_length_816_cov_10.166667
AGTGCTGATATTTATTCTCTCATGTGAGACACATTATTTGCGTTAATCAATATTAATGGT
AGGCTAAAAAGGCAACCACACTGCACAATCTGCAAATATAATGCCCCGCCTTATCAATTC
ATAACACAGACCAGCTAAACTGTCAGAAAAATCTGAAGTCACACTTAACCGAGCCCAATA
CCTACTATTAAGATGGCTCGACATAACAGGACGGCTGCCAATAATTGTACATAAAGATAT
GGAAAAGCCACAGTCCAGCTATGAATATTTCATGAATTCCGACACAAAGAGCATGCTAAA
AGGATCAAAGAGAAAAACGGGAGAGGAGTCAACGTGAACATCCAAACAATATGCAAGAAT
CCCGACAGTATAGGTCACATGCAAAAAGACCGGGGTCACACTGAAATTGTCCATCAGTCA
GACAAGCAGAACTGATTTGGATGCTAAATAATGGTTTAGATATTCAAAAATTCCATATAT
ATGCGAAAGGCTTCAGTGCACCCTGGATCTGGCCTATCAGAGGAGTGCTCTGCCACCACA
CTCCCTCATGCAGACCCACGCTATGCCTCTGAGCCTACGACTAACATGCACGCACACACA
TGCAGATATGCAGACATCCAGACACATAGTACATGTACATACACACGGTCACATAACACA
CATGCACTCAGTCTCATACCCCCAGACAGACATAAACACAGACATATATTATACACATAG
TGTCTGCATCCAATAAATATGAAATCAGCATTAAATAAGGTTCATGATTACTTCCAATAA
TTTACTGGAAGCTTTGCATCAGAATATAATTTCTCAGGCTGGAGAGGCAAAAAAAATAGA
ACTTTAGGCTCACACCCTTGTGTGCAAATGAGACAGCATGTGTGTAGGAGCAGCTATGCG
TGTTTAAATGTTGAACAACAGCAAAAAAgtaattgcatgttttgcactcctgtttcttca
>NODE_648_length_377_cov_4.379310
CAAACATGTTTTGACTTCACAGTGTGTTCAGATATGATAAATATGAAGGCAAAAGCTGTT
TCAAGTGACATTGTGTCAAGATTCTGAGAGGACACACAGTTTTGCAAAAGTGGCCTTTTC
AGGTCACGAAACGATGTTTCAGACCATAAAAACAACACTTCTGCAGATTGTCACAGAAAA
TGTTTACAAACATGTTTTGACTTCACAGTGTGTTCAGATATGATAAATATGAAGGCAAAA
GCTGTGTCAAGTGACATTGTGTCAAGATTCTGTGAGGACACACCGTTTGGTCAAAGTAGC
CTTTTCAGGGCACGAAACGCTGTTTCAGAGCATAAAAACAGCACTTCTGCAGATTGTCAC
AGAAAATGTTTACAAACATGTTTTGACTTCACAGTGTGTTCAGATATGATAAATATGAAG
GCAAAAGCTGTTTCAAGTGACATTGTGTCAAGATACAGAGATGAGAGACCGTTTGGCCAA
AGTGGCCTTTTCAGCGACCGAAACGCTGTTTCAGACCATAA
>NODE_649_length_908_cov_12.831498
ATGACCATCCTGTTCCTTACTATGGTTATTTCATACTTCAGTTGCATGAGAGCTGCGCCC
CTGAGAGATGCCCCGGGCATGCGGGGCCATCGGACGGAAGGCTACTTGGGCGCTGCTGCG
ACGGCCGCACGAGGCCATGGGACTCCACAGAGTGGCGGCGGGCCAGGCCAGCGTGGGGAG
CTGCCCTCACTCACAGACACATTTGAGCAGGTGATAGAAGAGCTGCTGGAGGTGGAGGGC
GAGGCGGCACAACTGGGACGGGGGGCTGATAAGAGCCAGGGAGGTGGGGGCCCGTCTTCT
GTGGTCGCCTCAGAGAGCAAGGATGTCGACCTGTACGACTCGCGGGTGATGATCAGCAAC
CAAGTGCCTTTGGAGCCGCCGTTGCTCTTTCTTCTGGAGGAATACAAAAACTATCTGGAT
GCTGCTAATATGTCCATGAGGGTGCGGCGACACTCCGATCCCTCGCGGCGCGGAGAGCTC
AGTGTGTGTGACAGTATTAGCCAGTGGGTGACAGCTGTGGATAAAAAGACGGCAATAGAC
ATGTCTGGGCAGACAGTTACCGTCATGGAAAAGGTCCCTGTCCCCAATGGCCAACTGAAG
CAATACTTTTATGAGACCAAATGCAACCCCATGGGGTACACAAAGGAGGGCTGCAGAGGA
ATAGACAAGCGGCATTATAATTCCCAATGCAGGACAACCCAGTCCTACGTGCGAGCACTT
ACCATGGATAGCAAAAAGAAGATTGGCTGGCGGTTTATAAGGATAGACACTTCATGTGTA
TGCACATTGACCATTAAAAGAGGGAGATAGTGTATAAAATGTATAGATTTTATTGAAGAG
TTTAAAAAAGAGAATAAAGAGAAAATATCTATTTGTATATATACATAACAGGGTAAATTA
TTCCGTCAAATGAAAATTTTATGGACTGCATGTAAAAAAAGATGAAGTTTATACAGTAAA
AGTGATACTACAGTCTATTTATTGAACATATTCATGACCTTGTAAACAATTAAAAAAAAT
CTGATCAGTCATTTGCGCCCAGTTTAAATTAc
>NODE_650_length_346_cov_1.419075
AAGAAAGACTGGGATCAAAACGGAAGACACCTACAAAAGTTGCTAATGAACGACTGAGCC
AAGATCCTGTGGGACTTCCAAATCCAGACTGATAAACTGGTGGTGGCTGATCAATCAGAC
ATTGTGGTGGTTGATAAACAGCAGACGAAAGCAGTAGCGATAGATGTAGCAACATCAAGA
AGAAGGAAAATGAGAAGCTTGCAAAATACCAGGAGCTGAGAGAGGAGGTAGAAAAGATTT
GGAAACTGAGTAGTCTGGGTTGTGACCCTCTGGAGCTTGTGGATGGCTATCAAGAGCATC
[truncated: 377,264 more chars]
