# Supplementary material for: Multilocus molecular systematics of the circumtropical reef-fish genus Abudefduf (Pomacentridae): history, geography and ecology of speciation
Source: PeerJ. 2018 Aug 14;6:e5357. doi: 10.7717/peerj.5357 (PMC6097498; doi:10.7717/peerj.5357)
Supplement: Data S1 [file peerj-06-5357-s013.zip › Data Supplement/assemblies/Abudefduf-taurus-112342.contigs.fasta]

>NODE_1_length_917_cov_7.061069
GAGAGCTGAATAACAGATGGACAGAAGCAGGGTGAATAACGTTATGGAGAAAAAGGAAAA
TGTGGACACAGAGCAAGAAGGAGAAAAGAAGTGCATGATGAAAAAGTCTGGAATTAGACA
TCCTCCTGTGTGTGAAATCTGGAGGTCAAGAACTGCAGAAATTATTTTAGTTGAATTCAG
GAAAGGACCCAGATGCTGTCAAACATGTTGTGCATTTTAAAGTACAGCAATCAGTTTGTC
TGTCAGTCTGCCTGCAGTTGATCCCATGTGTGAGTCTGATTTTCATCTGCAGAAGAAATT
CCTGATCCACTCTCAGCATCCCTGAATTGGAAATCTGAATATCAAATCACTGCGCAAATC
ACATGGAGAGGGTGTCCAATCAGAGCAGTTGGCTAATGGTTAGTGCTGGAATTGCACACA
AATACATGGAAAAATAAAACACTGTTGTGAGCTGCCACTTTAAGGAAACAGCAACAGTAA
AGTATAAAAAAAAAACTTTAGCAGCAAAAACTAATAATTGCAAAGCAGCCAATTAAATTG
TGCGGGAGAGATGAAACCGCTCATATTTCCCCTGGTAATTTCATGCTCTAAACTCGCTTC
CGTGCGCACATAAAAAGAGGAGAGAAAATATCATTTCAGAAGCTGACAGAACTCATTGTT
CGTGGAATTTTAAATTCAAAAAAGTTAATAAAGGCGAGTGCGAGATGAAGGGAATTTGCA
TTTCTCAGATTAACAGCATGTAGAGCAGCGGCGGCGCGCGCAGCCTCAGGTCATCATTTA
AGAAACCTTTGCATATTTTATTTAAGAGTGGCCCGGTTTGGAGCGTAATAAGACAGACAG
ATAATGATTAGAAGGTCGGGCCTGCAGGGCACAGCCGGGCTGGGCGCTGTAACGCTCTAA
TACCCAACACACACACGTACACACACACACACACACACACACACACACACACACAGAGca
cagcacagcacagcacagcctgtgccggctcctctaattggctgctgatggtttatgaaa
tgttttccaaaggttttattattgttgttgttgttgttgct
>NODE_2_length_687_cov_7.359534
AGAGGGAGCTGACTTGGGGGGCATCGTAATGCTGCATTGCCAGGGGATCAGGGCAACTCG
GGGCACTGCCGGGGGACAAGACAGAGCTATCATGTCGCCCATCCTTCTGACAGGCGCACC
CGTTTGATGGAGGGGCTCTCGCGCTCGTCCAGGGCGGGCCGGGCCAGTCCCAGAGGTGAG
TGGAACTCATTCCTGTGCTCATCGCGGTCGCTGCCCTCATGGGAGCTGCTACAACTGCTC
AGGCTATCAACAGGGGAGCGTCCCGAGTCCTGGCGGGACGAGGGGTTCTGGGGAGGTGGT
ACCCCACCACCGTAGCCCCCCGGTGTGCTGCTGGTGCGATCTCTAGGAGGAGAAACAGGT
TCGGACTTGATGTGCAGGCTTTGAGCAGAGGGCAGGGAGAGATTTGAACCCTGACATAAG
TGAGAGCTAGAGCAATTTCTGTTGGAAGGAGAGGAAACGCAAGAGGTTACAGAGTTACAG
AGCAAGAAACAAAGTGACTCGCATGCAAGTAAGCATACACACACACTTGTGAGGTGTCAT
TTGTGTTCAAGTGAAGATTAAAAACAGTAAAAGAGTCTTAGATATCTGAGTGTGGTATCT
CAAAAAAACAAAAAACGTATGTGTTACATCATGCATTTGCCAACAACACCTCAAAGTAAG
TTCAGTGCACTCACCCTAGCTGGCCGAGGGCTGAATGCTGCATGTTTTGAAGGTGTTGCT
GTTGCCACCCGCTCATTGAGCCGAGGTGTAGGGAGCTGCCACTGTTGAAGCCGGACAGGG
AGGACAGATCTGCACTATTCAGTGAATACTCTGTGTACAAACataaagaag
>NODE_3_length_422_cov_6.518957
TGAGAACGTGCAGCTTCTGTATTGTAACGATGATGGGTATTGACGCACGCTGATGTTAAT
TGTCCTTGTTTTTCTCGTCCACAGCTTTTCTGAAACACTGGGGTTGTTGGTGTGGCCAAA
TTTTCCCTGGATTTGACTGGTAAATTCAGAAGACTGAAGCCCAGGCTCACAGTCTACCTT
TCACGGAGGCCCAGCCGTGAGAGGACTGAGGAAGGCACGTGGCGGATCATGACGGCCGAC
AAAGAGAAGGAACGGGAGAAAGAGCGGGACAGGGACAGAGACAGGGACCGGGACAAAAGA
GAGGCCGGTAAGTCCCGTCGGCAGGACGGGGACCGGGGAGATCGTGAAAGTGAGAGCTCC
AGGCCACGACGCAGCTGCACGCTGGAGGGCGGAGCCAAGAACTATGCAGAGAGCGAGCAC
AGCGAGGACGAGGACAACGACAATGGCAGCACTGGCGGAGGAAGTGGCACGGCCGAGgag
gccggcaagaagggcaaaaagaagatgcccaagaagaagtcacgctacgagcgcacagag
aacggagaaatcacgtctttcattac
>NODE_4_length_485_cov_14.628866
TCAGCATCTTGATTATTGCATGCTACACAACACCACAGATATTGATATACTACTAGAATG
ACTGTAAAATAGATATTTCTATCTAGCATCATTGTATTATAAAATGATTCATTTTCAGTA
GTTAATAATTCCTTCTTAAGTCAAAAGGTTATAAGTAGTATTTAATAATGCAAACTAAAG
ACTATGGTAGTGTAACACGTGGATGAATTAATCTTTTTTATTTTCTTGGGCGTCAATATT
ACTAAGAAGTGTGAATCCCTGTTTGCTTCAGGGCAAGATGTGTGACAGAGGTGGCATCGA
GCTCTTACAGTCCAAGAACGAAAATGGGTGAAGATCACTGGACTGACACCAACTACACAG
GATCTCTTTTAGTGGCTGTGGGCCATACGTGGTCACATGATTAGGCACAAATAGTGGCAT
TGGTACGACCTATTAGAAGGGGAATGGTGGAGATGACCTGACTATTGTCAAAGCTTCCTG
AACTGAGCTAATATGTTGGACACTCTCCCTTATCTTTGCTTTGTTGCATTAAGTACTGAG
CAGCTTTGTAAAGGAAAAAAACTGGAGTGGGATGGGAAGCTATTGGGGTGGTGGAAGGAC
ACTGTCCAGACATGACAGTAGGAAGTTTg
>NODE_5_length_1719_cov_21.499710
CATGCAAACGAGCGCTGACCTCCGGGGATGCGTGCATTTATCAGACCCAAAACCCATGCG
GGGTGGCCCCTCGGGGCGCCCCGGCCGCTTTGGTGACTCTAGATAACCTCGAGCCGATCG
CTGGCCCCCCGTGGCGGCGACGTCTCATTCGAATGTCTGCCCTATCAACTTTCGATGGTA
CTTTCTGTGCCTACCATGGTGACCACGGGTAACGGGGAATCAGGGTTCGATTCCGGAGAG
GGAGCCTGAGAAACGGCTACCACATCCAAGGAAGGCAGCAGGCGCGCAAATTACCCACTC
CCGACTCGGGGAGGTAGTGACGAAAAATAACAATACAGGACTCTTTCGAGGCCCTGTAAT
TGGAATGAGTACACTTTAAATCCTTTAACGAGGATCAATTGGAGGGCAAGTCTGGTGCCA
GCAGCCGCGGTAATTCCAGCTCCAATAGCGTATCTTAAAGTTGCTGCAGTTAAAAAGCTC
GTAGTTGGATCTCGGGATCGAGCTGACGGTCCGCCGCGAGGCGAGCTACCGTCTGTCCCA
GCCCCTGCCTCTCGGCGCCCCCTCGATGCTCTTAGCTGAGTGTCCCGCGGGGTCCGAAGC
GTTTACTTTGAAAAAATTAGAGTGTTCAAAGCAGGCCCGGTCGCCTGAATACCGCAGCTA
GGAATAATGGAATAGGACTCCGGTTCTATTTTGTGGGTTTTCTCTCTGAACTGGGGCCAT
GATTAAGAGGGACGGCCGGGGGCATTCGTATTGTGCCGCTAGAGGTGAAATTCTTGGACC
GGCGCAAGACGGACGAAAGCGAAAGCATTTGCCAAGAATGTTTTCATTAATCAAGAACGA
AAGTCGGAGGTTCGAAGACGATCAGATACCGTCGTAGTTCCGACCATAAACGATGCCAAC
TAGCGATCCGGCGGCGTTATTCCCATGACCCGCCGGGCAGCGTCCGGGAAACCAAAGTCT
TTGGGTTCCGGGGGGAGTATGGTTGCAAAGCTGAAACTTAAAGGAATTGACGGAAGGGCA
CCACCAGGAGTGGAGCCTGCGGCTTAATTTGACTCAACACGGGAAACCTCACCCGGCCCG
GACACGGAAAGGATTGACAGATTGATAGCTCTTTCTCGATTCTGTGGGTGGTGGTGCATG
GCCGTTCTTAGTTGGTGGAGCGATTTGTCTGGTTAATTCCGATAACGAACGAGACTCCGG
CATGCTAACTAGTTACGCGGCCCCGTGCGGTCGGCGTCCAACTTCTTAGAGGGACAAGTG
GCGTTCAGCCACACGAGATTGAGCAATAACAGGTCTGTGATGCCCTTAGATGTCCGGGGC
TGCACGCGCGCCACACTGAGTGGATCAGCGTGTGTCTACCCTTCGCCGAGAGGCGTGGGT
AACCCGCTGAACCCCACTCGTGATAGGGATTGGGGATTGCAATTATTTCCCATGAACGAG
GAATTCCCAGTAAGCGCGGGTCATAAGCTCGCGTTGATTAAGTCCCTGCCCTTTGTACAC
ACCGCCCGTCGCTACTACCGATTGGATGGTTTAGTGAGGTCCTCGGATCGGCCCCGCCGG
GGTCGGTCACGGCCCTGGCGGAGCGCCGAGAAGACGATCAAACTTGACTATCTAGAGGAA
GTAAAAGTCGTAACAAGGTTTCCGTAGGTGAACCTGCGGAAGGATCATTACCGGTTCCGT
CGCCCGGCAGCAGGAAAGGAACGGCAGCCGCCGCCCCCCCCCCTCCTCGCTTCGGGTCCG
ACGAGACGCACCCAAAGCCGATGGGGCTCGTCCCCAGAGGGCTAGCGCCCCCCCCCGCGC
ACCGCGGGCGGCGCGACGCGCACGACCCCCTCCTTAGTCTGGGGGGCCAGGCCTTCCggc
ggg
>NODE_6_length_443_cov_12.613996
ACAATCAATAATTGCTTATAATTTTTTCTCAGAAAGGCTTACACTATAATCTCAAAAACC
AGTGTTTCTTAAAAAATGTGATTCATGTTTTGTGTCAGTATGTGTAATCGCGTCTCCAGA
GTGTGATTACATTGTATGTCAGTTTGTGTATATTTTTGCAAGTGTGTTGTGCTGTCATGT
TTGTAGCATTCCATGTGGGAGGGTCTGTTGATAAGTAAGCCATCTGTAGTGTTCTGCCGA
ACGACATGTTGTAAAGCGCGATTTGAGAGTGTGGAGAGACTTGACTTGACAAATCTTGGC
ACATAATGAGACAGAAGGGAGTAAAGGCAGAAGTCTGTCCAGAGATAAACAATTAGATTT
GTCCCTGAGGTAAAGGCCATGCAATGCAAGGACTCTCAGACTAACAAAATCAATATGGCT
TCCAGTAAGAACACTCAGGGGGTAGAGTGATGAAGAGGTTATCATTCATTTCTCAGATTA
GGACACACATACACAATGAGGAACAGTCTCGCTTTAAAAATCAATATGATCACTAGTATG
AAAGATGCTTGTCAGTGATGTATATATTTGAAAGTATGCATCTGCTa
>NODE_7_length_384_cov_5.927083
CAGCTCAGTCCTGGCGAGAGGTGGGTAAGATCGATAAATCTGAACGAGATGCGCGTATTT
GTACCCTCCCCTATTACAAACACACACACACACATTGAGACGCATGCACACACACGCCCA
CACACACAGTCAGTCACCCACCCTTCCCCCTGTCTTCACCTGTCTGTAGAGGTAAACACA
TGCATTTAAATCAGTTGTGGGGTGCCGTGGTAACAAAGACAAATGATGTTGTATGTAATA
TTTTTCTATTAACATAAAGTAATATAAAGTGAAGGGCAGTGGTGTATGGAGGGAGTTAGG
GGCTAATGTCCCGTATCAGATGTGGACAATGTCAGGGCTGCATACTGAGCAGTCTGTGTC
CTTCTCCCCTGCTGTGTGTGTGTGTGTGTCCTGCTCTTTCACAGGGCGAGAAGGCAGTGA
CACACCGAGCTGCCAACGCTTGTATTATTCCCACTGCCTTATTAACCCCTCTGCCCTCAC
CCCTCTCTCCTCACTCTCTTTTCTGCTCTCTCAGAGGAACTGAGTGTg
>NODE_8_length_499_cov_12.695391
TAACTGGTGATAATCTGAGCACTGAAAGTTTTCCAGCTTCTCTCATTTAAAAAACACACC
CTGGTGTCTTTACCTTGTTCCAACCCCACTGGGTAACCACGCACTCATTGTGTTTTCCTC
AACTTGTTAAAACACCACATGGTACATTTGCATAGGATAACCAACATATAGCAAATCATT
TGCATGCCTGAAAGTGCACTTGAGTAACCGTAATTACACGTGACACCAATTACTCTGTTA
CTTTGTATTAAATTATAATGGAAAATTCCACTAGAGAATTGGAGCCTAATTGCATCTTAA
TTTGCATAATTTTGCATATTAATCACATCTCAGATGAATAATAAATTTCAGCCGATTTTT
TAATTTATGCATAGATACAAAAACAAGTTGAAAAATAATTTGTGAGTGAAAAAAAAATCA
GGAACTATTACTTAGAGCATTTGTGCTAATTTCTCTCATTACCCGACGTTCAAGTCAAAG
ATGTCTGTACTCCTGATCAACAAGCGCCGCATTTTGAAACTGAGAGTTTGTCAAAGCCTC
AGCAGAGAAAAGAAAAAGAAGaaagagatggagaaacaatttttggaaaaatccatgcat
ctttttttttacataaactttgtggctctattttaaggctctt
>NODE_9_length_361_cov_20.202215
AAGAAAAAAAAAAGGAAAACAAACAAAAAAAAAAACTTAAATTATGAACTCAATGCTTTT
GGGGGGAAAAAAAAGCTGAGAGAATATTGTAACAAACTTCGTACAGAGTTCAGTCTATTA
ATTGTTTCATGTTAGATATTCTATGTGTTTACCTCAATTGAAAAAGAATGTTTTTGCTAG
TTTCAGATCTGCTGTGGCATTGATATTGTATGTCCATGAATTCCTTCCTTTTTCAGCACG
TGTTCCTCACTAGATGATAAGATGCCGTCTCCCTTAAGCTTTGTCAAAAATACATTAAAT
ACTTGTATGAGGACTGTGACGTAATGTTTAAAAGGTGTTCAGTCACAAATGCTGTAATAA
ATATTTCATTTTTGATTTTTGTTAGATTTTTGTGTGTTTAACTGTGTTACCTACAAAGTC
TTGACTCACCCTCCCATTTGAACCAAACACAATTAATTGCTCCTTTATCATCATTAACCG
CAGAACAAGTTTTGAGGTAAATTGt
>NODE_10_length_710_cov_6.567605
GTAAGTGCTGAATTCAAAGAGCAGATAAAGACACACAAACGGGCCAAACCCCACCTAGCT
GAAAGCCCGAAACTGAGTGGGGGGAACAGGATCCGGGGCCAACTCATTTTCAGTGTTAAG
AGCCAAAGCAACACAGCTAATCCGCATTGTCAAGCGGGGGCAAGCATGCAGACATGGATA
AGACCACATCCTGAGCATCCGTGTCCCCAAGGCACAAGCACCCAGCTCTTGCTGGATGGG
AAGTCATTTGTGAAGTCCTTTGCAACAGCCAGTCAAAGAGGTTAATTGAAAAATTCCTTA
ATGTCATTACAACAGAACTAGATTAACCCAGAGCTAATTCACTTTATTGTTCTGAAGAGA
GGGGACTCAGCGCTGAACTCCAGAGCAAACGTGAAGCCCAGAATCAGGGGTGAGGTGTTG
TTTTTAAAGGACTATGCCAGTTTAATTAAGATAGGGAACATTATTCACTGCTCTGCATGG
TTGGAAGGAGCAAAATGGTCGCGGCGTATAAATGCAGCTCTGGTGCCTCTTAAATCAAGG
TGGCTTTTATTTAGGCGGTTGAATATGTAAACATTTCCAAAGCTCTCCGCGATCCTGCTG
TGCAATGTTGCCTCTCACTTTGTTTGTTGCTGTATGTACCACTGGGGTCTCAGACATAAT
CTGTTTGGGTCTTAACATTTACTCTCCCTGTTTTCCTCATCAGGAGGTGTTACTGAAGAG
GGCGGCCGATCTCGTCgaagccctgtatggaatgccccacaacaatcaggtccgcatcca
cacaactgctttcagcatgctgatacctctgctaaataagaaacaattgaaaatttactg
atcgtatcaccaaa
>NODE_11_length_329_cov_11.291793
GCGGAGACCCGAACCATGCCGCCCGCGTGCCTGCCTGTGTGGGCGCCCTCCACTTTGGCT
GCCTGCGCACCTGCCAATTTGCCTGCGTGCCTGCCGGCTGCCCGCGTGCCTGTCCACGCG
CCTGCCACTTGCCTGCGTGCCTTTGTCCGCGCCCGCCAGTTGCCTGCGTGTTTCTGAGTC
CGATCGGAAGCGTCGTCCGGAAATGGAGAGGTGCCTGGGTGTGGGCGGAGATATCTAGGG
GGCCTGGTGGGGGGGCCGGAGACCCGACCTCGTGATCCAACTGCACCCGGGTGCCGCTGG
GGTTGGGCTGGAGAGCTGGGTTCGGAAGAAAATGCCTTAATTCAAGAGGCACCGCTGCAT
GGTCAGTCGGAACAATTTGCTCGAGTACGTTGCGTTCTGCTCACCTTTGCGTTGTCCGTG
CTTCTCAGTTCTCTTTACCCCAGGAAACAGCACAGCAACCTGTGGCAAACATC
>NODE_12_length_545_cov_3.436697
ATATGGCATATCAAATCATAGTATGCACGCTTCACCCACTAGTGTGCAAATGATGCATCG
TGGGTTCACACTCCTAGATTTATGAAACCAGAATTTTAATGACTGTTTTTTCTGACTTGT
AGTTAAAGAGACTCTTTTTAAAAAAAATTTTTTTGGGGACCAAAAAAATGCATGTAGTAC
TATAAAGCTTTAACAGCTTGGATCATGAATCTGTTACATTGGCTATACGCACATTACATT
ATGATTACATACATTTCAAAGAATTTGCCCATCATTTTTCTCCATAAACCTTCACGTCTT
GGATGTGAGTTAATTTGGACTCCTGGATCGCAATCTGCCAACCTTAGGGCACCCAAAGTG
CCTACTAGCTCCCCTATCAAAACAATCATCAGCTGAAGGAGGTTATCGTTGAGCTGGGCT
ATCTGTCACCCGGCCACCGGCAGCCAGCGGGACACAAGGGCCATTTAATTAGGCCTACTG
CTCCTCTCTGGTGTGAAAGACTCTCAGGCCCCTTTGATTCCCTGCTGCTCTCCCAGCAGG
AAGTGGTTGGTGATAATTGACACAGGATTTCCTTGTTAACCAGCGGCAGACTCTGTGGAT
TAAAGTGACAGAGATCTCCAGAAGAAAGTGGGGAGTAGATAAGGGGGAAGGGAGGAGGTG
CAGGGGGGGGAGTGGCGGGGGCAGCAGCt
>NODE_13_length_350_cov_1.151429
CTTTTAGATGAGATTGGAAAGAGCAATAAACAGTGAGTACAGTGGGGATATCCAAGGTGT
ATTAATTCATTGTTGTTAAAAGTATTCATTCATAACATCCCTCAGTGTTGCTGTGTCTCC
CTCTTTCTCTCTTTCACTCTTTCTGTCTCTGTGGTTTCAGTAAGCGAGTCGGAGTTTTCT
GTTGTGGACCGAAGGGCATCTCCAGGACTCTACACAGACTGTGTAACTCAGCACGATCCT
CTGGAACCACATTCGAATTCAACAAGGAGTCGTTCTGCTGAACACCACAGCTGGTTCTAT
ACTTCAAGGGCAACCTCACTGAAAAACAACTACTCTGGGATGGATggattttcgttcatt
tcaggacaaaatctctgtagtcgaagtaaatttctcaatatctatggctgatcttggtta
cttgaaatgttgttaacatcgatgaatcagtgagatgtcatttaactcaaatactcggac
tgtatttatatttt
>NODE_14_length_712_cov_29.217697
GGATTACTATTGCAACAACACATCATCAGTAGGGTAAAACTAACCTGTCTCACGACGGTC
TAAACCCAGCTCACGTTCCCTATTAGTGGGTGAACAATCCAACGCTTGGTGAATTCTGCT
TCACAATGATAGGAAGAGCCGACATCGAAGGATCAAAAAGCGACGTCGCTATGAACGCTT
GGCCGCCACAAGCCAGTTATCCCTGTGGTAACTTTTCTGACACCTCCTGCTTAAAACCCA
AAAAGTCAGAAGGATCGTGAGGCCCCGCTTTCACGGTCTGTATTCATACTGAAAATCAAG
ATCAAGCGAGCTTTTGCCCTTATGCTCCACGGGAGGTTTCTGTCCTCCCTGAGCTCGCCT
TAGGACACCTGCGTTACCGTTTGACAGGTGTACCGCCCCAGTCAAACTCCCCACCTGCCA
CTGTCCCCGGAGCGGGTCACGCCCGGCGGGTGCCGGGCGCTTGACGCCAGAAGCGAGAGC
CCGCTCGGGGCTCGCCTCCCCGCCTCACCGGGTAAGTGAAAAAACGATAAGAGTAGTGGT
ATTTCACCGGCGGCCGAGGCCTCCCACTTATTCTACACCTCTCATGTCTCTTCACAGTGC
CAGACTAGAGTCAAGCTCAACAGGGTCTTCTTTCCCCGCTGATTCTGCCAAGCCCGTTCC
CTTGGCTGTGGTTTCGCTAGATAGTAGGTAGGGACAGTGGGAATCTCGTTCATCCATTCA
TGCGCGTCACTAATTAGATGACGAGGCATTTGGCTACCTTAAGAGAGTCATAGTTACTCC
CGCCGTTTACCCGCGCTTCATTGAATTTCTTCACTTTGACATTCAGAGCACTGGGCAGAA
ATCACATCGCGTCAAC
>NODE_15_length_825_cov_9.512728
GTTAGTGCGGATTCATGAGCCCATTCCAAATTATAAACCAAATGTAATCCCCGCAGCTTT
GGTTGCTAAATTGAGGTTTTGATTCACTTACTGTACTAAATGACTTGACTCCTGAATACA
TTTCTGCAGTAATACTTGACACCGCGGCGCTTATGGTGTGCAAGTTGAAAACAGGATGTG
TTTCTAAGCAGATTTAACAATGCAAAATGCATAAAGTGTGAGGTCATCACTCCGAGAGAA
TGGAGTGTGTAAAAAAGAGAATACGAGCCTGCGAGGTCACAGAAATAAAGATAAATGTGA
GTACCAACAGCAAGGCTATGGCAATGGAGCTAATAAGAAACTGTTTTATCTTTTTACAAT
TTAAATTGTAACCTTGAGCCCACAGCCAGCCACACAGGCTCCCGGTAGAATCATAATTCT
GGCAAGGGGGAGCAGTTCTAGGTGTGGGTGCATGGGCCACAGCATTAGCTCTCTGAGTGA
AATATATGGCAGTGACGCCTCTCGGCCCCATCCACAATCAATTGGATTCTTTTCCTTTAA
TATTTACTTGCAGCGATGAGATGCTCGTCTGCATGGTGATGAACAGTCTGCCACTGGCGT
TTGAAGGTGACCTGTCAGTGAGTATGGACAAATCTCTCGCTCGCAGAAATGTAGAAAATA
AATCATTAGGGGCAGGCAGTGAGACAGGGGCCTCTCTCCCTCCCTCACTCTCCTCGGATT
TAAATCAGCTCAGATTTATGATTTGAATTAATGCTTCGTTTGGTCAAAGGAATGGTCGCA
GAGACAAATGATGTTTGGTACTGAAACCATCCTAATATTGATTACTGGGTGTCGCAGCAA
TCTCTTGTTTATATCAAGCACTCTCCTGTGACAGGGTGGCCAGCAGGAGTCATCCTGATA
ATACGCTGGAGATATATGGCCTGCTCTGCACCGTAGAGCCATGAAACACAGCTAGCagcg
tgttgtctt
>NODE_16_length_355_cov_8.177464
GGTGAGAGAGCCTGAGAGAGAGAGAGCGCGGGAGAGAGAGAGAGAGAGAGGGGATGAGAG
GGGAAAGGAGTAATGGCAGAGGCATAACAAGCAAGCTGCTCAGAATTAATGAGCTTACTC
AATAAGAAAAGAATAACCAATCAGTGTGTGTTGGGCAAATATAATTTGGGAATAATTGCT
TGATTGCTTTTCTATAGTAGGCTGATTTGACCACACACAAGAACTGAGAATTAAGATGTC
AAGACAAGAATTAATTTGGCAAGCGAGGGCACACAAATGTTCCTCTCGCTCCCCACTCAG
GCAGCTTGGAAGGCAGCAGAGCCGTGAGTTGGAGCGCACTAATGATGAAAACACAGTGGT
AGATTGCGTATTCATTTCCCTGTCTCTATTTTACATAAAGAGAGCCATGGCTAATGCCAC
AGATGTTGGGATATCATACAAAAAAATAAAAAAAAAACCCTGTGCGTATGCTAACACATT
taattggcatttttgcata
>NODE_17_length_692_cov_11.111272
CACAGCTGGGACAGGGGGCTGATAAGAGCCAGGGAGGTGGGGGCCCGTCGTCTGTGGTCG
CCCCAGAGACCAAGGATGTCGACCTGTACGACTCGCGGGTGATGATCAGCAACCAAGTGC
CTTTGGAGCCGCCGTTGCTCTTTCTTCTGGAGGAATACAAAAACTATCTGGATGCTGCTA
ATATGTCCATGAGGGTGCGGCGACACTCCGATCCCTCGCGGCGCGGAGAGCTCAGTGTGT
GTGACAGTATTAGCCAGTGGGTGACAGCTGTGGATAAAAAGACGGCAATAGACATGTCTG
GGCAGACAGTTACCGTCATGGAAAAGGTCCCTGTCCCCAATGGCCAACTGAAGCAATACT
TTTATGAGACCAAATGCAACCCCATGGGGTACACAAAGGAGGGCTGCAGAGGAATAGACA
AGCGGCATTATAATTCCCAATGCAGGACAACCCAGTCCTACGTGCGAGCACTTACCATGG
ATAGCAAAAAGAAGATTGGCTGGCGGTTTATAAGGATAGACACTTCATGTGTATGCACAT
TGACCATTAAAAGAGGGAGATAGTGTATAAAATGTATAGATTTTATTGAAGAGTTTAAAA
AAGAGAATAAAGAGAAAATATCTATTTGTATATATACATAACAGGGTAAATTATTCCGTC
AAATGAAAATTTTATGGACTGCATGTAAAAAAAGATGAAGTTTATACAGTAAAAGTGATA
CTACAGTCTATTTATTGAACATATTCATGACCTTGTAAACAATTAAAAAAAATCTGATCA
GTCATTTGCGCCCagtttaaattactatatcacattcctccagacattgtgatttg
>NODE_18_length_3875_cov_5.613935
CGCCTCATGATATATACACGCAGACCCCTTTATAAACCGGTTTTTCAAATACCTCCTTAT
TTTCCTTATTGCAATAATTATCCTAGTAACAGCAAACAATATATTTCAACTCTTTATTGG
ATGAGAAGGTGTAGGTATCATGTCCTTCCTCCTCATTGGCTGGTGGTATGGCCGAGCAGA
CGCAAATACAGCCGCCCTCCAAGCCGTACTCTATAACCGAGTCGGAGACATTGGTTTAAT
CTTTACAATGGCATGAATTGCAACTAACCTAAATTCATGAGAAATACAACAAATATTTGC
AGCATCTAAAAACATAGACCTAACCTTCCCCCTCCTAGGACTGATTATTGCCGCAACTGG
CAAATCAGCCCAATTTGGACTTCACCCGTGACTCCCCTCCGCCATGGAGGGCCCTACGCC
GGTCTCTGCCCTACTACACTCAAGCACGATGGTCGTAGCAGGCATTTTCCTACTTATTCG
ACTTAGCCCTATAATAGAAAACAATCCCACTGCCTTAACCACCTGCCTCTGCCTCGGAGC
ACTCACAACACTTTTCACCGCAACTTGCGCCCTTACCCAAAATGACATTAAAAAAATTGT
TGCCTTCTCAACATCAAGCCAACTAGGCTTAATAATAGTAACAATTGGTCTTAATCAACC
CCAACTTGCTTTCCTACACATCTGCACCCACGCCTTCTTTAAAGCTATGCTATTTTTATG
TTCAGGTTCTATCATTCACAGCTTAAATGACGAACAAGACATCCGAAAAATAGGAGGAAT
ACACCACCTCACCCCCTTCACCTCCTCCTGCTTAACCATCGGAAGTTTAGCCTTAACAGG
CACCCCCTTCCTAGCTGGCTTCTTCTCAAAAGACGCCATTATTGAAGCACTAAACACATC
CTACCTTAACGCCTGAGCCCTTATCCTAACCCTACTAGCCACTTCCTTCACAGCTATCTA
CAGCCTTCGAGTCGTATTCTTTGTTTCCATAGGCCACCCTCGATTTAACTCACTTTCCCC
GATTAATGAAAACAACCCCACCGTAATTAATCCCATCAAACGCCTAGCCTGAGGAAGCAT
CATCGCAGGCCTCCTAATCACCTCAAACATTATCCCTTTAAAAACACCCGTAATATCCAT
ACCCCCAATCCTAAAATTAGCCGCCCTACTAGTTACAATTTTAGGAGTCCTCACTGCCTT
AGAACTAGCCTCCCTAACTAGCAAACAATTCAAAACCACCCCTAATTTATCTACACACCA
CTTCTCTAATATGCTAGGCTTCTTCCCAGCAGTAGTCCACCGCCTTACTCCAAAACTGAA
CTTAATTCTGGGCCAAACCATTGCCGCCCAAATAGTTGACCAAACTTGACTGGAAAAAAC
AGGACCAAAAGCAATTACTTCCTTAAACATCCCCCTTGTCACAACCACAAATAACATTCA
ACAAGGAATAATCAAAACATACCTTTCCCTATTCTTCTTTACCCTAGCACTAGCAATGCT
TCTTCTCCTAGTTTAAACCGCACGAAGCGCCCCCCGACTTAGACCCCGAGTGAGCTCCAA
AACCACAAACAAAGTTAAAAGTAAAACCCACGCCCCTATCACCAACATTCCTCCCCCTAT
TGAATATATTAAAGCCACCCCTGCAATATCCCCCCGAAATACTGAAAACTCCCCAAACTC
ATCAGCCGACACCCAAGAACCCTCATACCACCCACCTCAAAACAAACCAGAAGTTAATAC
AACTCCCAAAACATAAACCAACATTACCCCCAACACCGGTCAACTCCCCCAACCTTCCGG
ATATGGCTCAGCGGCCAATGCCGCCGAATACGCAAATACCACTAACATACCCCCTAAATA
AATTAAAAATAAAACTAAAGACAAAAAAGAACCACCATGCCCAACTAAAACTCCACATCC
TATTCCAGCCACCATAACCAAACCTAAAGCAGCAAAATAAGGAGAAGGATTTGAAGCAAC
AGCAGCAAGACCTAAAATTAACCCAAACAAAAATATAAACATAACGTAAGCCATAATTCC
TGCCAGGACTTTAACCAGGACCAGTGACTTGAAAAACCACCGTTGTTATTCAACTACAAG
AACCCTAATGGCCAATCTCCGAAAAACCCACCCCTTACTTAAAATTGCAAATGATGCACT
AGTAGACCTCCCAGCACCAGCCAACATTTCCGTTTGATGAAACTTTGGCTCTCTCCTAGG
ACTCTGCTTAGCCGCCCAACTCCTCACAGGCCTCTTCCTCGCCATACACTATACATCTGA
CATCGCCACAGCCTTCTCATCCGTAGCCCACATCTGTCGTGACGTAAACTACGGCTGACT
AATCCGGAACATACACGCCAATGGCGCATCTTTCTTCTTTATTTGCATCTACCTTCACAT
CGGACGAGGCCTTTATTACGGCTCATACCTTTATAAAGAAACATGAAATATTGGAGTAAT
CCTCCTACTATTAGTAATAATAACCGCCTTCGTTGGCTACGTCCTCCCATGAGGACAGAT
ATCATTTTGAGGCGCCACCGTCATTACCAACCTACTGTCAGCTGTCCCCTACATCGGAAA
CTCCCTAGTCCAATGAATCTGAGGCGGCTTCTCAGTCGACAACGCCACCCTCACTCGATT
TTTTGCCTTCCACTTCCTCTTCCCATTTGTCATTGCAGCCATAACCCTTGTTCACCTTAT
TTTCCTACACGAAACCGGATCCAACAACCCGACCGGTCTTAACTCAGACGCAGACAAAAT
CTCTTTCCACCCATACTTCTCCTACAAAGACCTCCTAGGCTTCGCAGCCCTACTAATTGC
CCTAATTTCCCTAGCCCTATTTTCCCCTAATCTTTTAGGAGACCCTGACAATTTTACACC
TGCCAATCCCATAGTTACTCCACCCCATATCAAACCAGAATGATACTTCCTATTTGCCTA
CGCCATTCTACGTTCAATCCCTAACAAACTAGGAGGAGTCCTCGCTCTATTAGCATCCAT
CCTTGTACTCATAGTAGTGCCTATCTTACATACATCAAAACAACGAAGCCTAACATTTCG
ACCCTTCACCCAGTTTCTCTTTTGACTCCTAATTGCAGACGTCCTAATCCTTACCTGAAT
TGGAGGAATGCCCGTAGAACACCCCTTCATTATTATTGGCCAAATCGCATCCTTCCTGTA
CTTCTTCCTGTTCCTAGTTCTTACCCCCACAGTAGGATGACTCGAGAATAAAGTCCTTGA
ATGACAATGCAATAGTAGCTCAGTGCCAGAGCGCCGGTCTTGTAAACCGGACGCCGAAGG
TTAAAATCCTTCCTACTGCTATCAAAGAAAGGGGATTTTAACCCCCACCCCTAACTCCCA
AAGCTAGGATTCTAAACTAAACTATTCTTTGAGTAATTTATATTACATATATGTAATATC
ACCATTAAACTATATTAACCATTAAAACTATTTAAGCATTCAAGAGCATAATAAACCTTT
ATATTGCATATAAAGTTTTTAAACATTAGATTATCTAGTAAAGTACAATAAAGGTGAGGC
ATAAAGCAATCAACGGTAAAACGTCCACTAAAATATTATCGAGAAATAGGTGCATAGCAA
CAAGAACAAGCTAAAAATTGGAGTTCCAAATATATACCAAGAATTCAACATCTCGTTAAC
ATCAGAATCTTAATGTAGTAAGAACCGACCATCAGTTGATTACTGGCACACACGGTTATT
GATAATGAGGGACAAGTAAATGTGAGGGTTTCACTTAGTGAACTATTCCTGGCATTTGGT
TCCTATTTCAAGGCCATAAAAGGTTAATTTCCCATTCTTTCCTTGACAGATTGCATAAGT
TAATGGTGTCAAACATTTTACCCGTTACCCAACATGCCGAGCATTCTTTCCAGAGGATAG
GGGGTTCCTTTTTTCTTTTCCTTTTCACCTGGCATTTCACAGTGCTTGGAAAAAAAACAA
CAAGGTTGAACATTCATTATTGTACTCATAAATAGAACAGCAAGTTATCCAGACATGTc
>NODE_20_length_460_cov_4.395652
TGGCCAACTGAGCCGTGTGTCGTCACTGTCTAACCTTCCTCAGAGGATTCTGGCTGACAA
CCTGGATGATTTTTAAATGCATTTTATTAGCACTGCACATTAGCTATGTGAGGATGTAAA
CAAGATACCTGTCCCCTGTGTCCTTTTTGATAACTTTTAATGATGCGCTTTGAGCATCGT
TCCTCGTTCTAACAATTACTCTGCATATCTGAGGCTGTGTGATCCAAAACTGAGCAACTG
GTTTTGGACTGTGGCGTCCTGTCCGGTCCAAGATCCCCATGTAATAGGATTCCTCAAAGC
TGCAGATGGATGGCAAATCTAGGCGGTTTCATCTACTAAAAGAGGGCATAAATCACTAGC
GGAGGAAGCGGGGACGAGGCAGGGGTTATCACCAGTCTGCCTCCCTCATGAGAGCTTTGC
ATTAAAGCATTAGTGAAATTAATTCATCTTTCATAAGAGGTTTGAGCAGTATCTGTGATC
TATGATAACAACCAATTTCTCACTACGGAGGGGCCGGCGGAGGAGGGAGGGAGGGAGGGA
GGCAGGAGAAAAAAAAAATACTCTGCGACCCTGATAGACTACACAAATCTGCTCTTTTTA
AATg
>NODE_22_length_726_cov_7.031681
TGATTTGGCAGTGCAGGACTTTGAGCATCCTTATAGAACACTGTTTAAAAGACTTGAGAA
CTCATCCCCGCTGTCTGTCGAGGTGATCTTATATAGACCTATCTGGAGGAAGGGGAGCTT
AAAGACTTGAATGTGGTAAATGTTGCAAGGTAACTTCAAGTTGTTATGTGCAATACTTCT
TTTGAACCTTTTTCCAGATAAAGACTCTTTGCAATGTAATTCTTTAATGCCATTTTTAAT
TGCAGACATTTAATTAAAGAAGATGTTAATATGTTTTTCACAGTCATTTTCTACTGTTAT
TGTAATCCTTTTCATGCTGGTGTTTGTAAAAAAGAAAAGAAATCAAACTATTTGTACTAA
TATAAATAATTGAAGTTATTTTTAAAACATTAAAGGTTTTGTGCTCATTTGCTTATTTTG
TTTATTTTAAGCTACTGTGATTGATTGCATTGTAATTATTAGGTCAACAATGTATTTAGC
TGTTTATTGGTATATTTTTAATTGGAATGTATAATTGATTTTTATAATTTTGATCAGATT
TTTGTTATATTTTTGAGGTGAAGCTTTTAATATGTTAAAGTGTCTAGTTTTTACTAATTG
CTATATTGTGCTCCACAATATATGGTTCACATTTTCTGAAGGAAAATAAATATTTAAATA
TTTGTCTGTTAATGATGTTACTTAATGGCAAGATTTCAATAGTTTTTAACTGTGTATGGG
AAGGTTGTTGTATTTATTAATAGCATTTTTTACTTAAGATATCACCTTAATTTTTATTGT
CATTTCACTTTATAAGTTCCTATTTTTGTATTTTCCTTTCTAATTAAGTTatgtaatacg
gatatgtccatatttctaggagttggtctg
>NODE_23_length_555_cov_9.859460
GGCAGACTGTTGTCACAGCATGATTTATTGCACAGAAACAAGAATATAGATATGTATAAC
AAAATTAAAAGTAAACTTTTCCTGTCATGAAATGTACTAATTAGCTATTTTCCTTTATCA
ATAAGTAATGCAGATAATTCAAGCAGTCTGAGAGGGAAAATGCCTGTCATCTTTCAGTGT
TGAGAAAATATTGTCACAGCGTCACTTAGTCTCAGAGCCGTGAGCCAAAAAAGTTTGTCA
ACCGCTGCTACACAAACCATTAGAGTTGTATAAGGTACACGGAGTTCCTGTTCTTGATGA
TTCCTAACACTGTAACTCAGACAATTAACCATGTAGAACACCAGTGTTTATTGTGTGCTG
TAAACATTCATTCTACTGTTCTACTAATGCAGACATAAGGGTGCTTCACTATTGCTCCAA
CTGCAGGAGGCAAAAAGTCACCTCAGGTCGATGGCACTCAGCCTGTAAACAGGGCTTCCC
GTAAAATCAATGATCTTCAGTAGGAGCTATCAGTCTGTGGAACAGAAATAGCCATGGCTG
TGTTGCGTCTAAGGCAGGGACGTACAGTGCTGTGTGTTTGCTTGAGTGTGTGCGAGTAGA
GGAGGCTGATCACTGGCATGTCTGGGAGCATTTCTCAAAGATAGCAGAACTAAAGCATGC
AGCTTTGTCATGCATGCAGTTAGTTGATGCAAAGAGAAG
>NODE_24_length_653_cov_5.773354
GCTAAAAATGTACATATTGTTAGAATACACTGCTTCTCCACCATTATTGATTTCATCCAA
ACCACACTTTATAAAGTTTCTCTCACCTTGCACTTTCATCGGAGTTAGACGGGACATTAT
TCTCGTTGCATTTATAGTAATAGACAGTTGAATACACCTTCAATTATATTCATATCTGTA
AGCAAATATTTGCCAGTTAATCCAGTCTTATGTCTTCTGATGGCAGGGAGCTGGAAGTCG
TTTGTTATAGTTTACAAATTTTTCTTGTTCATTCAACTACCTGTACGTCCATTAGAGCTC
ACACACAATTGCTGTGAACAATTGTAAGATGTGAGCCAGCAGTCCTCAACGCTTCCTCGT
GACAGCATCAACACCCCTTTTTCCTGTGTCTCTCTGCCTCCCTCTCTCCTCAATGGCAAA
GTCAAAATGGCAAAGCCCTCCAATCACATTACTGTATACCCAGGAACATTTAAATGCTAA
TGTTATAAGCTCACATGCCTAATATGATAAGCTGACAAGCTTATTATAAGCTCTGAAGTT
TTAAGAGTTTCTTCCATTAGTTATCACAGGAGGCATTAAATTGCATCGCTGCACTGTGCC
AGAAGGTATGGAGTTAAATTCTCCTGCAGAAGAGATTATTTTGGCAGCCTTCTGACAGCA
CTATACAGTGGCAGGATTGTACATAATGGTTTGTCAAGAGACAGGGAGTGGTTCCAGCTA
GATGTGTATGCGTGTGCGCACATGTGTCTTATCTGCTGGTTTGTTCGGTATATGTGGCTA
TATAGAGGATAGTTTAa
>NODE_25_length_506_cov_5.788538
TTGATAAAGGAGGGTACATTTGGAGTCTGTGGATGCCAGACTACTACATGTGGCAGAGGG
CGTACATCTTGATTGGCAGTGGCCATGTGGGAGAAAGAGTACTTATGTGTGTTTGTGTGT
GAGCACATTTCCATGTGTGTATGTGTATGCGTCTGGGTCTGTGTGCGGGATAATCCTGGA
GAATCTCTTTCTTTGAAGGGGAACAGATGTAGATTTACATATGTGGAGGGTCCCCAGTCT
GTGATGAGATTAGCTGGTTGGGATCTTTCTTCACAGCGACTGGAAGGTGCATATTTAATA
AATGCCTGGAGCTAGGCTGGGGCGTGCAGGGCTTGGCCCTCAGAGAGCCACAGGACAAAG
GCAAACGAGGCCCATGGCAGGCTAGCCCATATGGGAACAGGGTTGCTTACAGATTGCAGT
GGCCTTTCATTGGGTGTGGGACAAGGCTTTAAGGGTTTATATACAGAGAGGGGAGCACTT
GGTGGGCCACTTCTGCACCCTCTCCACAACGAGTGGTAATAAAGGGATTTTGAGCTTGTA
GTGCCTCATCTGTGTGCTTGTTTGCTTGCTTTGTGTTTGTGTGTGAGAGAGAGAGAGCAC
TTTGCGTGGGTAAATGTGTGTgtagtgcgtgcatgtatgtgtggtgtgtg
>NODE_26_length_959_cov_3.837331
TACAAATGTTCTTTAGACTTTAAACATGGCAATGTGGATGATATCATGGCTTGGAAATGG
TTATTAACACGACCCTAACAGGAGCACTGACTTTGTTTTTCAATGCAGCAAGTGCTTCTT
GTTGGGGTAGTGTTTTTGACCTCTGCCTCTGCAGATTGAAATGTTCTTTCAAACTCCTCA
AGGTCTAACGATCCGCATTCAAAATGAGACGATGGTACTTTGGCCATGGTGGCACAGTCG
TTAGGTTAAACAATACCTGGACCATTGAAACTTGTGCAAAACAAGGCGGAGTTAGATGCA
AATGGTGGCATTCAGTACTAAAGATGGCCAAATCTAATCAAGAGACTCCACATTTGCTGT
GATGGAGACAAGGCACAGAAGAAAGCAGACACATTTATGTGGACTATGGGAAAGCCAGGT
GAGGAACTCTGCTGGCTCACAGAGTAAGTGCTATTGCAATGTGGATGATATCATGGCTTG
GAAATGGTTATTAACACGACCCTAACAGGAGCACTGACTTTGTTCTTCAATGCAGCAAGT
GCTTCTTGTTGGGGTAGTGTTTTTGACCTCTACATCTGCAGATTGTGAGTCAAAGTGTGC
CCTTGCTTCATGAAATTATCATTTTGCAGAATGGAGAGAGATTTGTTGCGTGAAGAAGAA
CTTTGTAAGTCATTGTTAATCCCCTAACTTGAGCACTGACTTTACTGTTGAATTAAGTAA
GTGCTACTTGTTGGGGCAATTTCAACTGACCATATCAACTTTGTGAATTTTCAATTTCTT
TGAATATAAGTGACTCTCAGACCACCTCAAAGGAGCCACTCATGATTTTTGCATTCATAA
GTGCTTCTCTTTGGGGTTGTCTTGGTTGTGACAAATTCCTCGTTGGTCATACCTCTGCCA
AGACCCTGCTTTGTGTCGATCAGATACCACTTTGCAATGAAACCCACTGGAGTTTTTACT
ACAAATGTTCTTTAGACTTTAAACATGGCAATGTGGATGATATCATGGCTTGGAAATGGT
TATTAACACGACCCTAACAGGAGCACTGACTTTGTTTTTCAATGCAGCAAGTGCTTCTTG
TTGGGGTAGTGTTTTTGACCTCT
>NODE_27_length_295_cov_6.257627
TATACTAAACAGGCTATATATCTCGCTCTGCTCTCCAAACAGAAATAGATTTCGCTGAAT
TGTTTGATAAATTTGGTCTAGGTTTTCCAGCCATCCTTATTGGAGCTTCTACTGTTTTTC
TGGCTGTTGGTGGCCTAAGCCCTAATCACCCTCTGTTCCCTCAGAGGCCATAAATTACTC
CGATGAGATGGTGCTTTGTGTTCCTACTGCTGGGGAGCGGGGCGAATTCACAGCGCCATA
TTTTGACAACCCGTACTTTAAATCATTGTTTTATGACAGATGGGAAAACTTCTGTACTTT
CACCGGCCTGATTTATGTTCATTTGGGTCTGGAGGACACTATAATTTGCAAGTAATGTGA
AAACAGATGGATAGAGAGATACCAAAGGGTAAGACTGACCTATACATTCTCAGTGCAGCT
TGCAAATGGCATCCATATG
>NODE_28_length_2783_cov_7.611929
AGGTTTAGGGAAGAGGATTCATGGAAGAACTAGGGCTAAAGCTATTAGGGGGATTCCCAG
ATATGTAGGGCTCATAAATTGATCAAAGAAGCTTAGTGTCATGGTCAGTTTCAGGATTCT
GTTTGGGGCTTTTCTGTGCTTTGAGGGGTAGGTTCATTGGGGAAAGTATGTGCTAAGACT
TTTGGAGGAATTACGGTCAGGAAGACTAACCACGAGAACACTAGGATGGCAAACCAGGGT
GCGGGATTAAGTTGTGGCATACTCGCTAGGGGTGGGTGGGGGCCACCAATCTTTAGCTTA
AAAGGCTAACGCTAGACCCTATTTAGCTTCTTAGCGAAGCGTCTTCAAGTATTAGAGAGG
ATCAGGTTTCGAATTGTTCAAGAGGGACGGCTTCTACGACGATAGGCATGAAGCTGTGGT
TAGCTCCGCAGATTTCGGAGCATTGTCCATAAAACACACCAGGGCGAGATGCAATAAAGG
CTGCTTGGTTTAGTCGGCCAGGGACTGCGTCTATTTTTACACCAAGAGAGGGTACTGCCC
AAGAATGCAGCACGTCTTCAGCGGAAATTAGTATACGAATTGGGGATTCAACTGGGACTA
CTATTCGGTGGTCTGCATCTAGGAGTCGGAACTGCCCGCTGGTTAAGTCTTGCGTAGGAA
TTATGTAGGAGTCGAATCCTAGGTCTTCGTAATCTGTGTATTCATAGCTTCAGTATCATT
GGTGACCCATGGCTTTAATTGTGAGGTGTGGGTCATTAATTTCATCTATTAGATAAAGGA
TGCGAAGTGAGGGAAGGGCAATTAGTGTAAGGATGAGAGCAGGAAGAATTGTCCAGATAA
TTTCGATTTCTTGTGAGTCTAGGATAAATTTGTTAGTTAGTTTAGTAGTTACCATAGCAA
CAATAATGTAAAGAACTAGGGTACTAATAAGAAATACAATTATTAGGGCGTGGTCGTGGA
AATGAAGAAGTTCTTCTATTACAGGGGAAGCTGCGTCTTGAAATCCTAGTTGGGAGGGAT
GGGCCATTAGTGCAAGACACGCGGGGTTTTAACCCACAATTCTGCCTTGACAAGGCAGTG
TTATAGACAGTTTAACTAGTGTCTTATAAAGAAAGTGACAGAGCGGTTATGTGACTGGCT
TGAAACCAATTTATGGGGGTTCGACTCCTCCCTTTCTCGTTATGGTGTTAGGCAGGAATG
GCTGTATGAGTCTTGTGTTCTTGTCAAGTTTGTTGGATTTGAACGAATGCAGGTTCTTCA
AAGGTGTGATAGGGTGGAGGGCAGCCGTGAAGTCACTCAACGTTAGTTGAGGTTAGTTCT
ACTCAGAGTACTTCACGTTTGGCTGCGAAGGCTTCTCAGATAATAAATAGGAATATAATT
ACTGCTACCAGGGATACTAATGAACCAATAGAGGACACCGTATTTCAGAGCGTGTAGGCA
TCTGGGTAGTCAGAGTATCGTCGAGGCATGCCGGCTAAGCCGAGGAAGTGTTGGGGGAAG
AAGGTAAGATTTACTCCTACAAATATTACCCCAAAGTGGATTTTTGTTCATGTTTCATGA
AGAGTATAACCTGAAAATAGGGGGAATCAGTGGACGAAAGCAGCAACAATTGCAAAGACA
GCTCCTATTGATAGGACGTAGTGGAAGTGGGCTACTACGTAGTAAGTATCATGGAGGACA
ATGTCTAGGGAAGAATTAGCAAGAACAATTCCTGTTAGGCCTCCAACTGTAAATAGGAAA
ATAAATCCGAGAGCCCATAGTAGGGGGGTTTCTCATTTAACTGCCCCTCCATGCAGGGTT
GCTAGTCAACTGAAAACTTTTACACCGGTGGGGATGGCAATAATCATAGTGGCGGATGTG
AAGTAGGCACGAGTGTCAACATCCATTCCAACTGTAAACATATGGTGGGCTCAGACGATA
AAGCCTAATAGGCCAATGGCCATTATTGCTCAGACCATGCCCATATAGCCGAAGGGTTCT
TTTTTACCGGCATAATAAGCAACAATGTGGGAAATTATTCCGAATCCAGGGAGAATAAGA
ATATAGACTTCTGGGTGGCCAAAGAACCAGAATAAGTGTTGATAGAGAATAGGGTCCCCA
CCTCCAGCGGGGTCAAAGAATGTTGTGTTTAAATTTCGGTCGGTTAGAAGTATTGTAATT
CCTGCGGCTAAGACAGGAAGAGACAGAAGCAGTAGAACGGCGGTGATTAGGACTGCTCAT
ACGAAGAGAGGGGTTTGATACTGGGAAATAGCGGGAGGTTTCATATTAATAATTGTAGTA
ATAAAGTTAATAGCTCCTAAGATTGATGAAATACCTGCCAGATGAAGGGAAAAAATGGTT
AAGTCTACAGAGGCCCCTGCGTGGGCTAGGTTTCCAGACAGTGGTGGGTAAACGGTTCAA
CCTGTTCCAGCACCGGCTTCAACACCAGAAGAGGCAAGTAGAAGGAGGAATGAGGGAGGG
AGAAGTCAGAAGCTCATGTTGTTTATTCGTGGGAATGCCATGTCAGGAGCACCAATCATA
AGGGGAATTAGTCAATTTCCAAATCCTCCAATCATGATTGGCATTACTATAAAGAAAATT
ATTACAAAGGCGTGTGCCGTAACAATTACATTGTAAATTTGGTCGTCTCCGAGGAGAGCG
CCTGGTTGACTGAGTTCTGCTCGAATAAGCAGGCTCAGAGCTGTGCCTACTATTCCAGCC
CAGGCACCAAATACTAGATAAAGGGTGCCAATGTCTTTGTGATTAGTCGAGAAAAATCAA
CGTGTGATTGCCACAGGTAGGATGGCTGAGTTTTTAAGCGGTGGCTTGTAGCCCCATAGA
CAGAGGTTTGAGTCCTCTTCCTGCCAAGCCTTGAGGTGTTTTACATATCAGATTGCAAAT
CTGAAGAAGCAGGCTAGTTACCTGCCGGGGCTTTCCCCCGCCTTTTt
>NODE_29_length_665_cov_9.401504
TGATCCATTAGCTTTAATTGTGCTGCCATACTGGTTCAGTCACATTTGTCAGCTGGATCT
AAGCTGGGGGAAACAGAGGTGCAGTGCTAGAGTTGCTTACTAGTAGTCCTCTGCTCAGCT
CAGAGTTTAACCCAGTCCAGTCCTTAATGATCTATCTGTCTGCCACCCGCACAATGGCCC
ACACCGCTGTTCGCTTTCATTTACAGAGTGCCAGTCTCTGAACTCCCCTCATCAGCCCTT
TGTTCCTGGCTGTTTCATGTTTTTTGGGGAGTTGAATGGCATAGCTGTGTATGGGATACT
TTTGAGCGAGTGGTTTAGAGAGACAGCTAGAGCAGGAATTTTCCAGTGCAATACATTATG
AAGATTTCACTTTCTGCCTTTGATTCTGCACTGACAGTTATCCTTCAGCCCTCCTTTAAA
GTCCCACTTTCAATCCCTAATGGCTGTCATGTCGCTGCGCTCTCTGGACTCTTACTCAAA
GTGTCATTGGCATAATGGTCGGCAGCCGTTGGCCTCTTTTGATCATCCATGCTGTGTGCG
AGAGCAACTGGAGCTGAAACACTGAGGTGTATGAGGTGTCTGTGTGTGCGTGCACTGCTT
GCGCCTCTGCTCGGCTGCCACTCCCAGGCAGAGCTCCACGACCGGAAATCTAAAATTCAC
TTTCAAATAGTTTTCCTCCTGTTCTTGGTGCCTAATAGCCAGGCAGTGGAAAGTATGTGT
GACTGTGTGTATGTGTGTGTGTGTGTGTGTGTGTGTATACTcagtgtgtgtatactcatt
aaaaggataacacaggtttctactgtatc
>NODE_30_length_532_cov_9.037594
ATTCAAAAATACCAGTGATTTTTTTAAATGAGACTGTATTTTGTAAATGTAAGATTTTCA
ACGCAGAACTGTAAAAAATAATGTGATCCGTTTAGCACACAAAGTAGCCTGCACCACCTA
TCATAAGGCTCACTAATAATAGATTGTAATTCACATTCTGAAGACATTGGTTGTAATGCA
TCCCAATCTGAAGCACTTTGGCCAGCCCTTCCCCCACCCATAAACACACACGCTCCCTTT
CTCTTCTCTCCGGGCCTCCTGAGGTTGGTGTCTCTGCGTTAGGACTCTATTGTTGCCTAC
TGCTGGATAATGCCCTTATTAATTGTACCTCTTTGTAAGGTGTCAGCTGTAGCCTCAGAT
TGAGATGGATGGATCTCTGGAGTCTGCTCCCTGGCCCTCCACAGACGCTCTATCTCTGCA
CAGCACACAGATGCAACAGTGAGTGCAGCCACACTATGACTAAAAGCTCAGATAAAACAG
CCATTTTAATTATTCCACCCTTTAAAAAAAAAAGAAAAAAAAAGAAAAGAATGAAACATC
CAAAGTGAAAAAATCCTATTTCTGTCATTGCTAAGGTGAGCTAGCATGCGATGTGTTTCA
ATAATCTGAATATCTGAGCACAGTATCCGTAGCAGTGATGAAAAATCTtcttctttttta
ttgattattttggtgt
>NODE_31_length_330_cov_5.690909
GTGATTTAATTTATAAAGCAGTCGTGGTGCTATACACCAGTGTTATACACCCGTGGTGTA
TTTTCTTTTGGATGATTAATTGGATGGTACAATGCCCTGAGGCAGCACTTTAATATGACA
CATATAGAAGCACCTTTATTTTGTCTCATAACCATTTCGCATTTGCAGGTATTTTTAAAA
GGAACCTAATAAAATCATCATTTAATTGGTCAGATAACTTGCCACGTAACAATGCTGTTA
CATGCACACATTCTCAGGCAGCCTCATAAATGCCAGCAAGGTAACTGAATAAACTTCAGC
CCTAAACAGCATCATTTCCACGCGGAGAGACAGTTCCAAACAGAGTTCCACTTTCAGAAG
CCACCCATTACTTGTAGAATGACTTCTTTGTGTAGCTACCTGGGCTCCGGGTTTATTTTT
ACCCTCCCTATGTCCCTCCTCATTCTTTAGCAGCTTCAGGAGATGGCGTTAGTT
>NODE_32_length_323_cov_10.126935
CTACACATTGTTCCCAGTGTAGGAGAAAGAGAATATCACATGAATGCTGAAACGAGAAGA
TAGAAAGACTTTTTGTAATTACAATACATACTTTAAAGTACATAAACAAGGCTCAATAAT
TTCTACCTGGGTAACAACTTAATATTTTTGTTCTGAATAGTTTCCTTTTTTGAAACCACA
AACTCTGTAAATAACCAACTGGCTTTCCACATATACTTGATCAATTTTAATTGCCACAGC
TCTCACCCTTCCAATAGGAAGAGAAAGTTGAAAGTAAAAGAAAGAAAAAAGTAAGAATGA
AATGTATTCCCGCATACTATGATATGGTAAATGTTAGCGCCTGCTGCATCGCACTCCATA
TCACTTCGCTCCATATGAAAAATAGTTTGCTATTTTGGAACCCCCTGGCAGCCATAGTGG
ATCACCACAGACCCAGAGCTCATTTATCTTTTGTCAGAGATGAAGCC
>NODE_33_length_145_cov_26.089655
ATGGTAAATGTTAGCGCCTGCTGCATCGCACTCCATATCACTTCGCTCCATATGAAAAAT
AGTTTGCTATTTTGGAACCCCCTGGCAGCCATAGTGGATCACCACAGACCCAGAGCTCAT
TTATCTTTTGTCAGAGATGAAGCCAAACTAACGCCATCTCCTGAAGCTGCTAAAGAATGA
GGAGGGACATAGGGAGGGTAAAAATAAACCCGGAGCCCAGGTAGCTACACAAAGAAGTCA
TTCTACAAGTAATGGGTGGCTTCTGAAAGTGGAACTCTGTTTGGAACTG
>NODE_34_length_805_cov_5.247205
ATTTTGAATTTGATGCTCAGCCTGAGCCTAAAATTGAGTAGACTGCTAAGCTGGAGAGGG
CTAAAATAAATAGAATACCTAGATTTAGGTCTGCTATTGGGAAAGGAAGGGGTATAGGGG
TCCAGAGGGTGAGGGCTAAAGTAAGGGCTAGTATGGGGGTAAATAAAAATAGGATGGGGG
AGGAGGTTGAGGGGCGTACTGGCTCTTTTATAAATAGTTTTAGTCCGTCTGCAATAGGTT
GTAGAAGGCCGTAAGGCCCTACTACGTTAGGGCCTTTTCGGAGTTGTATATATCCTAGCA
CTTTCCGTTCTACTAGAGTAAGGAGGGCAACGGCTAAAAGGACAAAGACGATTAGAATAA
GGGGGTTTAGGATGAGGGTGATAAGTGTTGAAATCATAGTTAAGGAGAGGACTTGAACCT
CTGTGGAAAGGGCTTAGGTCTTTTGCAATGGCCGGGCTCTGCCACCTTAACGTGCTGTTT
TCTTGAGCAGGGGGTTATGCCCTTTTACCTACTTTAGTTGTTTTCATTAGGTGGGGGTAA
GGCGTGCTTGTAGTATTGGCCTTTCCTTTTCGGTCCTTTCGTACTAGAAAAGATCATAGC
ATAGATAGAAACTGACCTGGATTACTCCGGTCTGAACTCAGATCACGTAGGACTTTAATC
GTTGAACAAACGAACCCTTAATAGCGGCTGCACCATTAGGATGTCCTGATCCAACATCGA
GGTCGTAAACCCTCTTGTCGATATGGGCTCTAGAAGAGGATTGCGCTGTTATCCCTGGGG
TAACTCGGTCCGTTGATCGGCGTTTAGCCGGATCTGTAATTGGTCAGAAATTCTGTTAAT
TTGAGCGGTGGCTCTTAGTTTTGGAAGTAATGTACTTCCATTCCACGCGGGGGTTTTTTG
TTTCCCCGAGGTCGCCCCAACCAAAGACATCGGGCCAGGATCCAATTAG
>NODE_35_length_524_cov_3.654580
CCTACCAGGCCGCCCCATGCCCTCCATGGAAGCGATCATGCTAATATGAGTAATAAGAGA
GCCTCAACTCTCTCCTTGCACACGTGTAAATCGGAACGGACCACCCACCGAACCTTAACG
GCCCCAAACAAAGAGGGAAATGAGTAAAAAACCAAACAACAAGAAAAACACCCACTATTT
CACCGTTAACCCCACACTGGAGTGCCCATAAGGAAAGACTAAAAGAAAAAGAAGGAACTC
GGCAAACACATTAATAAGCCTCGCCTGTTTACCAAAAACATCGCCTCTTGAAAAAACAAT
ATAAGAGGTCCCGCCTGCCCTGTGACCATGTGTTTAACGGCCGCGGTATTTTGACCGTGC
AAAGGTAGCGCAATCACTTGTCTTTTAAATGGAGACCTGTATGAATGGCACGACGAGGGC
TTAACTGTCTCCTTTTTCCAGTCAATGAAATTGATCTCCCCGTGCAGAAGCGGGGATAAA
ATCATAAGACGAGAAGACCCTGTGGAGCTTTAGACACTAAGCCAGACCTTGTCAAATAAC
CCCCTCAAAGCACCGAACTAATTGGATCCTGGCCCGATGTCTTTGGTTGGGGCGACCTCG
GGGAGACAAAAAACCCCCGCGTGGAATGGAAGTACATTACTTCCAAAActaagagccacc
gctcaaat
>NODE_36_length_425_cov_14.727058
AAAAAAAAAAAAAAAAAGAGTCGCTGATTTGTCTTTCTGCGTTTTGTCCATTGTTATTTT
GTTAGTCTGTCCAGGCTAGTAGTCCTGATGTGGGCTGTGCGTCAAACTGTGCCGTCGCAA
GTCACAGTTGCGCCGAAACACCTTTCCGCAGCGGCCACAGCTGTAGGGCTTGATGTCTGT
ATGGGTGAGAAGGTGAGTTTTCAGGTTACTTCTTTGATTAAAGGTTCTTCCGCATGTGGG
GCATTTGTGGGGAGACTCCTGTTTAGATTTAAAGCAAGCAAAGGATTATTCCCTTTAATT
GTATAGAACGTCTATCAGTTATATCTTTCAATCATCTAAATAAACCGCTGCGTAATAGCA
ATAATTTTTAAATCACTTTTATGAGTATCTCTCGCTCATTAAAAAAATAATAAAATAAAT
TGGTAATAGGCCAAACGCACTCGTTTTGCGAGACCTTTTAATATCCCCATGCATGCAGTA
GACAGTGCATAACAGGTGAATTATGATCATAACGCATCACACAGTTAAGGTCAAGGTAGT
ATTCTGAGCTTACCTGCATGTGTAAggtt
>NODE_37_length_1294_cov_31.243431
CCCCCCCCCCCCCCCCCCCCCCCGCCCCCAACCCCGCCCCGCTCCCCGAGAGCGGGGAGG
AGGGGGCGGGGTGGGGGGGGAGGATCCGGGGGGGATGCGTGCATTTATCAGACCCAAAAC
CCACGCGGGGCGCCCCCGCCCCGGAAACCCCCTTTGGCGACTCTGGATAACCTCGAGCCG
ATCGCTGGCCCCCCCCTTGGCGGCGACGTCTCATTCGAATGTCTGCCCTATCAACTTTCG
ATGGTACTTTCTGCGCCTACCATGGTGACCACGGGTAACGGGGAATCAGGGTTCGATTCC
GGAGAGGGAGCCTGAGAAACGGCTACCACATCCAAGGAAGGCAGCAGGCGCGCAAATTAC
CCACTCCCGACTCGGGGAGGTAGTGACGAAAAATACCAATGCAGGACTCTTTCGAGGCCC
TGCAATTGGAATGAGTACACTTCAAATCCTTGGGCGAGGATCCATTGGAGGGCAAGTCTG
GTGCCAGCAGCCGCGGTAATTCCAGCTCCAATAGCGTATCTTAAAGTTGCTGCAGTTAAA
AAGCTCGTAGTTGGATCTCGGGACCGAGCTGACGGTCCGCCGCGAGGCGAGCCACCGTCC
GTCCCGGCCCCTGCCTCTCGGCGCCCCCTCGATGCTCTTGGCTGAGTGTCCCGCCGGGGT
CCGAAGCGTTTACTTTGAAAAAACTTGAGTGTTCAAAGCAGGCCCTGCCGCGCCCGAATA
CCGCAGCTAGGAATAATGGAATAGGACCCCGGTTCTATTTTGTGGGTTTTCCTCTCCCCG
AACTGGGGCCATGATTGAGAGGGACGGCCGGGGGCATTCGTACTGCGCCGCTAGAGGTGA
AATTCTTGGACCGGCGCAAGACGGACGAGAGCGAAAGCATTTGCCAAGAACGTTTTCGTT
AATCAAGAACGAAAGTCGGAGGTTCGAAGACGATCAGATACCGTCGTAGTTCCGACCGTA
AACGATGCCAACTCGCGATCCGGCGGCGTTATGCCCATGACCCGCCGGGCAGCGTCCGGG
AAACCAAAAAGTCTTTGGGTTCCGGGGGGAGTATGGTTGCAAAGCTGAAACTTAAAGGAA
TTGACGGAAGGGCACCACCAGGAGTGGAGCCTGCGGCTTAATTTGACTCAACGCGGGGAA
CCTCACCCGGCCCGGACACGGACAGGATTGACAGATTGACGGCTCTTTCTCGATACCGTG
GGTGGTGGTGCATGGCCGTTCCTAGTTGGTGGAGCGATTTGTCTGGTTGATTCCGATAAC
GAACGAGACTCCGGCATGCTAAATAGTCGCGCGGCCCCCCGTGCGGCCGGCGCCCGACTT
CTTAGAGGGACGGGTGGCGCTCAGCCACACGAGATTGAGCAATAACAGGTCTGTGATGCC
CTTAGATGTCCGGGGCCGCACGCGTGCCACACTGAGCGGATCAGCCTGTGTCTACCCT
>NODE_38_length_590_cov_9.440678
TTATTTAATTAGTTGCAGTTTTTACAGTGTATGCAGATTTTAGACTTAGTTAGATTTTTT
TATTTCAATCAAACTGTGTTCAATTGTGTTTGTAAAGTCTGTGGTAGCTTTTGTTGCAAC
ATAAAAATAATTTAAACAGAAAAAATTCAAAATAGCGCCAACAAACTTGTATTATTTGGG
CGACTTTAAGCTTGTAGTTTTAACTTATTGTTAACTTAAAAACTATTTATTATGATTATT
ATTATTGCCTCGTATAAAGTATGTTTTGTGTATATTTATGGTTTATTTCATTATATTTGC
AAGTTTAAAAGATTTTAAGTTTGCCAAAATTGTGGTTACACCATTTCGTTTCTTAAAAAG
GGGGACAAATAGAAAAACAGCTTTAGAAGTACGATTTGGAAACGTTCTCCATAGTCAAAG
AATGCACTGCTATATTTAACTAATTGAAGTGTATAAACATACATGCTGTGTGCTAGATGT
TATGCCTTTACTGCCTGTGTTCTGTTTGTCTTGTTAAATGAAAATCTTTTAATTATTTAA
TCTAATCACAGTCTTGTTTTTTCAACCACTCGGTGAACCCCTGAGGAATGGAGCAGCCCC
TGTAGCAAGGCTTTGGCCCAAGTGCGGGTCCAACAACCAGCCGGGAACAGAGGGGATGTC
CTCGGTTTAATACGCTCACAAGAATCTTTCCTGTTTATGCTGATGGGTCTGATTTACAAA
AAAAAAAAAGGATa
>NODE_39_length_511_cov_5.019569
CACAGCTTTCATGTTCAAATTATGGATAATTGTATTCTTATTCTTATTATTGACTAATCA
TGAATCATCTTCCAATCAACTTTTGTAATATAGCTGCAAATATCAAATATTATTAAGAAA
TAAATGAACAGACATAATCCAGCATAGGCATGTAGCATTGATTCACTACTGGAAGACAGC
ACATTTTCCCTTTTCTCTGTGGGCCATTTAGACTGCTAAGGCTAGCATTTGAAAAATACT
TACCTTGTTATAGAAAGTTTAATGTCATATGCAATTGTTTGACCCTTATGAATATTAAAG
GATCCCATCTCTGGCCTATTAAAAATGCATGTGGCTTTGTGGTTGTTGATCACGTTTAGA
ACGCCCATGCAAATTGGACTGTCTTCGCTGTCAAGGCCTAAGATGAATAATGTAGCTGTG
TTGTATATTCAGGGACACACCATTGACAGTCAATTAACAAGTTTGATTGGTGTGTGAACT
CATTCTTTTGAACTGTTAATTTTATGTAAATAGTATTCCCTCTCCCTTCTCCACTGTCTC
TCCCCCATCCAGGTCCAACACAGAAAGATGTTCTCCCACCACCACAAACCCCCAGATCCC
TAATTCCACCTCCCACTAAGAGTAACCAGAGTGGGATCCTTAATAATTGATCATC
>NODE_40_length_517_cov_4.274662
CTGACTCTTCCTCAAAGAAACACTCGGTTCGTCGGCTCGCTGAAAATGTGCAGCAGTCTC
GCTCTCCGTGCCGTAGTTCTGTTTGCGGCTCCGTGGATCGTGCGGGACGATTAGACGCAG
CACATTAGATGGAGTGATGAAGAAGAAGGAAGAAAAGAAAAAAAACGCCTCAAAACGTTT
GGAAACGCGCTTTTACGCGCAGCTTTTAACCGGCCACCAATTTTTATCTGAGTGTTAAGA
TGTAGCGGTTAGTTGTGTTATTATAGAGCCGACATACAACCACGAACGGGAAGGAAGAGG
AAATTTTGTACAAGAAGGAAAGAGTGGGGAGCTCGCATCACCGCCTCGCCTCTCTCACTC
CGCAGACTCTGGTGTGGGTGGCCTCCTGTCAGCTCCACCGGCGGCGTCAAAAACAAACCA
GACACTTACCTTTATCGTACAGTCCATCGCAGCAGCCTCGCACTCTTTGTCATTTAGTCG
CTTTGGGAATCTAACTGCTAATTTAGCCTCTAACCTCGCTTCAATTCACGCACGGCTGCA
TTGGCTCTATGGCGCAAACCATTGCAGTTTTTTTTTGCgcacagaccataaccggatgac
aagttttttttctctgccctctctcgctctctctctctctctcgctctctctctctcgct
c
>NODE_41_length_660_cov_10.590909
TTTAGCCCTGTATGTAAAATGCTGCTCCTCTACAAAGCAGCTTTAACCCAGATTATTCTT
TGGGAATTTTTTGAGTCCTTGAGACAAAAGAGTTCTCTTGCTCCAACCTCCATCTCAGCG
GAGAAGACAGGGTGGTACAGGAACAAGAGAATCAAAAGGCTGGAAATTCACGGCTGAGAA
TAAATGCTCGCTCTTCCCTGAGGTGATTTGTCTTTGCGCTCCTCTTTCTACAGATGTTAG
ACCCCTTTTTTAGTAAAGACCTGAGGTTCTTTGGTAGCACTTTGATATCCTGCTCGGATT
CAATATGTGAAATAGAAGAGCCACTCCGTGACTTGGAGCACATCACAGTCTTTGAAGTCT
GATCCAATTTTTGCTGCTCACCATTTGATGTTGAAAGGATGAAATGAGGAAAATGTACAG
TTTTTGCCAGTAACTCTGCTGAGCATATGTAAGATTAAAAAAGCAAAATCCTTTGGAGGA
TGTACTTAGAAATGTTAAGCAGATTAATACTTTCCTATAGCTCTTTTATTCAAAGATAAA
ATTAAATATGAGAGGAAGTCTGTATGTGCTGTTTTTCACTCTCACAATTAAGTCAGTGTG
GTGCTGTTTGCTAGGAGGTAGGGCTACTAAAGGGGGATATGCAATTGCATTAGCATTTGA
TTAACATTGCAAAGCACATTAATGGGTTTGAGTTATATGAGTGCCAAATTGTAAATTGTA
AATAAATGAATACAACATCTACATGACTAAATTGAAAAAAAAACACATTacggggcttgc
tttaacttgtatctattcatccag
>NODE_42_length_296_cov_1.290541
ATCATTTTAAGTTTAAAAATCTTAATTTGTAAAGTAACTACAGGTAGATAATTACTAGTA
AAGTATAAAAGTACATTATTTCCTTCTGAAATGCAGCAAAGTAGAAGTGTTAAATGAAAT
GAAAAGAATAGACTGAAATAAAGTCCATTGACCTCAAATTTGTTCCTAATTAAAGAACAT
TATCAAATGTACTTAGGTACATTGCACCACTGGGTTTGTTTGTGGAACTGTAAGTTTACA
GCTCAAGTCTTCAGATCACATCGGGTTAAACATGCTGCATGCAAAACAAAACAAAAAAAC
CATCACATTAATAGATGAGCATCTTTGTAAAGTACAGTACCTGTGACCGGTTAGGTTCAC
GTACTGCAGACCATTCATTGCTTCAAATGCCTCTGTAAGCTTTAAAAAGAAAGAGCATGA
AATCATTCAGATTTCCCTTg
>NODE_43_length_761_cov_6.365309
CTTCCCAGCCCCCTCTTGGCCGTCACTCCACTTGCACACCAGCTCATGCTTGACTGTTTG
CTTAGAGCACCTGAGGAAAGCGTCGCCTCCACCACGCTGGATTGCCATGTTCAGGGGTTT
GTACAGACCCAGGAACTGTGTGACAAGCTGCTGGCTGTTTCCCTTGGGGCTGATGGCTTG
GCCATAGGGGTGAGTCCGGGTGAGGAGGTCGCCAGGTAGCCCCAGCATCATCTGGCTGCC
GAGCTCTCGGGATGCGTCGGCGGAGGCGTGGGCCTGCTCCTGATAACTTGTGAAAAAAGT
ATGGCTTCTGTTGTCTCTGCAGCCAGGGAAGTCACGATACCTTCCAATCCCGCCATGTTG
GTTAGCTCTTGATGCCAGTTGATCAGTGACGGGTGGCATGCCGGCTCCAGAAAGATTGGC
TCCAATGATAATGCCCCTAGGGCTGTGCTCTAAACGGTGACTGGGGTATCCAGAGTCTGA
AAAATTGGGAACCGAATGGTCAACATATGCACTGGACCTCGTCTCAGGGTAGTCTCGCAA
ATTGTGCGAGGGGCAGAGTTTTAAGGAACTGCCAGTGGGGTGTCCCATGTGCTCTCCTGC
CAAAGGTGGCAGCACCACGCTGGGTTCAGTATTGCTCTCCCCGGGGTTGACGCAAGAGAG
AGGGCAGCCACTAAACCTCGAAAGGCTTGTCATGTTTTGTTGTGAGTTTGGCTATGAGTT
TGCAAAATCAAACCAATTCAGCACTCAGGATACACCTAGAAATCCCGTTCCCCCATTTTC
CTTGTTGTATATCATCTGCATGTGAAATTCTTGGCCGTGAACTTCGCAGAAGTAGGAACC
AGACTCAATTTCGTTAAAGTTGGTGTGAGTCCCATGCCGTTCACTTtgccctcttgattt
gtggc
>NODE_44_length_1059_cov_6.223796
CTGTGCACTCTGTGTCTGTCTTTATATGTCCACTTTATGTCTCCTTGTCTTACACTGTCA
ATACAGGGAAGAATGTGCACCAACTGGTGCCTCAAACTGCCAAATCTGGATAAAAGAAGC
AAGCGAGCGAGCGAGCGAGCGAGCGAGCAAGCAAGCAAGCAAGCAAGGTTGGGTGGTGAA
AATGCTGTCCATAGAGCCAATTGCAATGTGTAAAAGGCTAAATTGTAGCTGGTATTTTTG
GGCTTGAATTGAGTATTTTGTGTTGATATAGGAATAGTATTTAGTGGTGTGAAGATTTGA
TGCTGTCTCCAGTGATTGAGCAGCAGCGTAGTGTGCAGGTTGCGAGGAGAAGCCAAAAAG
CTTACAGCACCTGGTATTCCCAGGCGGTCTCCCATCCAAGTACTAACCAGGCCCGACCCT
GCTTAGCTTCCGAGATCAGACGAGATCGGGCGTTCTCAGGCTGGTATGGCCGTAAGCAAT
AGGCTGTGTTAAAAACAAGTGTTTTATAGATGCTGTTGCAAGACGTGCGCTCTTCTCTTT
TGACCTTGTCCATCTTCTTCAAGCCTAAAAAAGCATTTTCATTCAATGGAAATGTCCCGT
GCAGCAGCCTGTCACTGTCACACTCTTGTCCATCATGTGCTGATGTGACGCCATTGAGTG
TCACTCATGTCTTACTGTGTCACAAACATTTTCAGCTTGTGGCTGAAGGTCAAGCTACAA
TTAATACCTTGTTGGGTATGGCTGGTGCTTTACTGTTGTGCTGGACAAAGCGTGCCAGTG
TGTTGCCAGCTTCTTGTCATGTTGATGTGGACATAAAGACAGTCAAATGCTGGTGATGAC
GGACATGTATAAAAGGCCTGATAGTGGTGCAGGCTGTTGCTTACGGCCACACCACCCTAA
ACGCGCCCGATCTCGTCTGATCTCGGAAGCCCAGCAGGGTCGGGCCTGGTTAGTACTTGG
ATGGGAGACCGCCTGGGAATACCAGGTGCTGTAAGTCTTTTGCTTTCTCTTTATGACCCG
CACAGGATGCTGCTGCTGCTGCTGCTGCTGCTCCTCTGTCTGTGCACTCTGTGTCTGTCT
TTATATGTCCACTTTATGTCTCCTTGTCTTACACTGTCAATACAGGGAAGAATGTGCACC
AACTGGTGCCTCAAACTGCCAAATCTGGATAAAAGAAGCAAGCGAGCGAGCGAGCGAGCG
AGC
>NODE_45_length_469_cov_4.744136
GGGACTTGAATGGGATAATAAGATGTGGTGTAATACTGTGTAAAAAGCCTGTAATGTTGT
GTTGGTGTAAGAGCCTGTGTGACTGGATGTTTGACTGTTTGCAGTGATTACAGGGGCCTG
CGGGCCTGGCGACGGCTCTGTGGCTGGGACAGGGAGCTTCTCCCTGGGCAAGGAGATACG
CCTGTCTGCCCCTTCTGCTGGAGCTACAGGGACCAGGATGTCAGGAGGGAGAGTGCTCCC
TGTGAGCGCTCTCCCTCTCTCTCTTTCACTCTCTTTCACTCTCTGTCTCTTCCCGTATGT
GTCTCTCTCCCTCTCATTCCCGGTCTTGCTGGGTCTGTACTATTGCAGTGCTTGCAGATG
TGCACAAACAAGGGAGGATTAAAGCAAAACGAATCTAAACAGACAAATGGAATTAGAGTG
ATGGGTGTCGGTGGGCTGGTTCACAGTGATAAACATAATGATGCTCAGTATGTGTGTGTG
TGAGTGTGTGTGTTCCTGTGTCTGGGGGATTATCAGTGGTTAGGTGTGTGGTGTGTATGG
CTGGGTGACTGCTTCTGGGTTTCTTTGTGTGTTTGCCTATCTGTCTATGTTTTTGTAATT
ATGTGTGTGTATa
>NODE_46_length_815_cov_4.130061
AGGCTTCGGCTACCAAGTGAGGATGGGACTGGATCATTGACTTCCAGCCTGCAGTCTCCA
TTATATCTGTAGCATGACTGTAAGCACAGGGAAAATGAAGTTAACACTCACACATGATAA
TCTGCACATTAACAATCAATAAACATAAATGAGATTGTAATGACAAAGCAAATAAGGGGG
GATTTGATTTGTGTGTTGCACAGTAAAACTTGAAAAGGGTCATTAGACATTTCTGTGCAC
ATGCATAAACATAAAAATGAGTGCAGGATTGGAAAGCCTTCACACTGCGAATACAACAGA
TATAAATAAGTTCAAGGTTTCAAGGTGTCCTGTAACACGGCACTACATCAGCGGAAAGAA
AAACTTCCAATAGCGACCACCTCCCTTCTTTTTAAAATTCTACAAATATTCCATTCCCAG
GGTTTATCCAGGTATGAGTCTATTAATAACTTGGATACAAAGATATGGCGCTTCAAACTG
AAAAGGCAAATAGCACTCTGTCTGCCCGGGCTAAAACAATGAATTCTAATGCATCTGGTT
GGGGGAAGAGATAAGAGTGTGTTATTAATCTTGTGTCACATATATCAGCTAATTACATAC
TTGCTATTCCAGTTCTTTCCATCTTTACAGCCCAGCTGTCTCAGGACACTGCACCTATGG
CAAGGAGATAAAAAGGTAAGCATTCAGGGCTGGTAAACAGAAATGGCAGCAGGAATTTAT
CACTGGAGTTTTTTTTTTCCTGCTTTTTGCGATACTTGCCTGTTGATAAAATCTATGGCT
TGTGCTTTGAGCTGCTCGGCACTGTGCAAGTCAGCCAGGATGAGGGTGTCGGCCACATTC
TCCACTGAAAGGCTGTTGCACAAGGCCTCTTCACACATGACCTTTAAACGCTCCAGAGCG
TACTGGGGTGGAGGTGAGAGGgggagacagaaaacagcggttacagtctggatgtaaag
>NODE_47_length_672_cov_12.813988
AAACCTCCTTATAAATATATATACATACTTATAATCCATCTATCCGTTTGCACATAAACA
CACAACACAACCATTTGTCCAAATGCACACATCTCCCCTGTGTAACAGCACACCGAATGT
CCTGCTCTTACACCATCAGCAGCATCAAAAAGAAGAATCTATATTCTCCCCTCCGTCTTT
TTTTCATTTGAGTGACTATGAGCAGGAGCAGCAGCAGCAGCGGCAGCTGCAGCCTCTCTC
CCTGCTCGTGCTCAGTCGGGGTAAGGCAATAGGTTTAGCAGGCGAGGAGGCGAGGCAGAT
TTATGGTGGTGGATGTGACCTCTGGGGCCGTAACACGGTGATGGGTGAGTGGCTCTCAAC
GGTAAGCTACTGGCACTTGACAAAGTGCCCGAAGCAGAATGAATTTACTTCTCTTTTCCT
CAATCATCAAGCAGCCACTGCCCTGACCCCCATCCTGACTGCTATAACAAGATCTCCCAT
CTCACAAGGGCCTGAAAAATTTACTGTCACATCTACTTTTCAATGAGCTCAAGTGAGCAC
TTCTTTCACCTTCAGCGGAGCAGGTGCTGGTGTAGAGGAGGGCTAACCTGCCCCAGCGTG
TGTTTGTGTTTGTGTGTGCGTTTTATGTGTGGTATATATGTGTGTATGAGTGTGTGTGTG
TGTCTGTGTGAGAGAGAGATGAACATACATGGTGAAATTTTTGTACACACATGTAAGCTG
GTCCCCCTCACTTGCTCCCTCACTCACTCCTGAGTCACCAAAAGTCAGTGTCTCCGCCAC
GCAAATCCTCACAAACACATACACACACGCTAGAAt
>NODE_50_length_922_cov_6.998915
GATTCTTTTAAGGCAAAATGTGCAAAAATTGTAGCCCAGATAAACATTTTTGATAAAAGA
CCAACATATGTACCAAGTCAGATAATTATTGTAAACACAAAACTGGCACTTGTACAATTT
TTATGACTTAATAACAAGCCATATAAGCTGATACAGATTCATGTATGATAACCGACTAAT
GACAGACAACAAATGTAATTTGTAGTAGGTTTGTAATTTTACGATTTGTTGCTTCAGGAG
GGGTTTTTTTAAGTAACAAGAATGCAAATAATGCAACAAATCAAATTAGTTCTCAGCATT
TTAGGCAGTTTATTTGAAAAACACATACAAAAAGATCATATACAAGACAATAAATAAAAA
AGAGACAGAACAGTTTGGGTTAAGCTATGCAACTTTTTGCATCATCATTAGTAATAAATA
CAGTACAAAATCCACCCAGAGTGAATCTAAAGATTTTCCACAATATTCACTGATCATGTT
ATTCTTCATTATGATTTAGCTATTGCTTTCATATTATTGATACATACTTCTACTTTTCTA
TAAAATACTCAAGATCATAAAACATTGCGCGGTTACAGCAAAACAGCAGTGTGTTGTACA
AAGATGGCCACTTCCCTTTTTCACTGGCAGGTTAATAATCAACATTTTTTCAGCAGCAAA
GAAACATCTGAAATATTCAAGAAGGTACAGCATCATATTAAACACATCTACAGAGCTACT
CCCACATACACATAGGAAAACCTGAGAAGGACATGCATTAAAAAGCTTGTGCTTTAAGTT
CTACTGTTCATTCCGGTTCATCAGCTTGAGTTAATACTATGGCTACTGTCCAGTTCGCTC
TGGAGTTATGGGGTACACTGTGGAGGGCATGGGGTAAGGCCAGTGAGAGCACGAAATGAA
ATAATAATAGTAAGACCAGCCAGCTTCATTCCAATCCAATACATGTTATAATAATTTGCA
GGATTAGTAGAGTATTAATAAGAAATGCACACCGAAAACGTAGTTAGCTTATTATACCCA
GGTGTAAAACATCTatattgtataaccacagtacaccagaagtttg
>NODE_51_length_682_cov_10.024927
AAAATGAAAGCTTCTCGTAAAGCATTTTGAGATTTTGAGATGCCGTGTCCAGCTCCTCTG
GGAGGGGTCAGGTAATGCTGTCAGAACCACAAAGCACAAAACATGACAGAGGCTGAGACT
AAAAACAAATCGCTGTGTCTAACAGTCGATGATCGCTGTGTTGTTAGCCACATGCCTACG
TGATCATGTGAAATCTCCTCAACACTGTGCCTCTTGCTGTAATGCTAATGGCTCTGAAAA
GAGAGTTAATCACTGTTGCACAGTTAGCCACATGCTTGCCTTTTGCAGCATGGTCGGTGT
GTTCCAGGGGTTAGCAAAACACTGGTGTAACACATGATCGCTCTTTATGAGGCTGGGGCC
TGCAAGAGAGAGAGGGGGCCCACAGACGATGCTAAAAAGACGGTAATGACAGCCATTCAC
CGCAATCCAATTATGCAAAAGGGAGTCTAAACAATTCCATCATCCCCTAAATTAGATTGT
CCTAACGAGATAAAGGCACCAATTAATCCTGAATTAATTTCTACAGCTCATTTTCCCCAG
AAAACACTCTAATATGCAAATGCCAGTGAGAGGCAGAGAGGCATCTTTCTGCAGGGGTTT
GCACCACCTCTGCGCGTTAGCTTCTCTTTCTGAGTGAACTTATGAACCTAGACACATTTT
ACGAAGATAAAAAGAAGGAATATAACAATGTCACAGCTCAGGTGTAGCACTGAAGAGAAG
CTGTTTAATAGTAAAGGCAAATGTCTCCCTTATAACTCATTATAGTGCTGCCATTAGTGG
AATGGAAAGCATATTGAAGCCAAAGCGAAGTCAGTATTGGCAGCTg
>NODE_52_length_823_cov_5.702309
CCGCTTACGCATCCTGCCTCTTGGTCCTTCCACATTACACACAGCCCCGTTTGATTCTGA
TGGGTCCTTAAAGCCAGGAGACATACGTAGCTGTAACAACATCAATGCGCTTCGCCAGGT
TTTCAAGTCAGGGACATGTCTTATAATAATTACTACCTATGTATTATTCATTTTGCTCCA
GAGAGACAAATTGTCATGGTGCTCCCTGGACGCTTTTCGTGTTTTCCTCTCCTCCCTCCC
TCCTTCCTGTCCTCCTTTCCAGGCCTGGAAGAAGAGAGAAGGCCACAGTTTTGGGAAGAG
GGACAGGGCGAGAGTAGGGGGAGAATGGTGGGGGCAGCAGTGATCTGCAAATCATTTATT
TACGTTTGGCATCTGCATAATGAGGCAGGGAGCCAATGGCAGCCCTGGCTGGCTGGAGAC
AGGGTGGCATGCCTTCAGTTTTAATGGGCACACTGAAGAAACTTCCAATCCTTCTTGACA
TTTCTCATAGCGAAATAAACGTGCTCTGGGTCAGAGTGTCTATTAGGAAGATAAGAGACG
AACAAGTCAATTATACTTCAATGACTGCATAGCCAGGGGACCTCATTAACATGATCAGGG
AGGTCCATGCTGCAGCAGCCCTCTCCTGTGTGTAGCTCCTGATTAAGTTGTGGAAGAATG
ACATGGCCTTTTTTTTTGCCTGCTTCATGTACAAAAAAGGCAGGACAAAAAACACACAAA
GACGTAAATATATTCAACTATACATAAGGCAAATACAAACACACGCACACACACATACAC
AAACACACACACACAGCAGACATCGCCAGGACGTGGTGTCTGGCCAGCCAGCCAGAAATT
GTTGACACATTCAAAAAAGTGAGAGACACACTCCATCAGAGGTTTGTGGGGAGGGTTTTA
TCtactgatagggtcacggaagtggatgctttgggaaaacatttgtggcaggggatgttg
cgagctg
>NODE_53_length_858_cov_7.623543
CCCAGAACCACCACTCGCACCCCCTTACCCATCTCCTCAGAATCCTTCCTGTTCCTTTCT
ACTTCTTTTCTCCTCTGCTGTTTCTCCCTCTTCTTTGTCTGTTGCTTTTTGTCCCCTTTT
AAGTTAGTATATAGGACCAGATGGGAGGCAGCACGTGGCAAAGAGCTGTCCTTGTTGTCA
TTTGATGATGTCATCAGTGTCGTCGTTCCTCAGTGGACGTTGTTTCTCTGAAGAGAAAAA
AGCCAGCAGTTTCTTCATTGTTTTCTTTTTGTTCTCTATTTGTCTTTAAATCTTTCTCCT
GTTTTTTGTAAATGACAACAAAAAAGACCTGCCTTTAAATGTTCAGGACGTTTTCAGTCA
CACTTGAACAGGTTTTTAAAGACCTCAGTAGGTGAGCTAGTTTTACCCTTTTTGCCCTTT
GAAACTGCAGATTTTTTGGAGAATTTGTAATCCCGTCTTGATTAAAGATTGAGTGGAATT
CTAGATGTGATGAATTTTGTCATATCTTCTCATTTTTTTTCTTTTACATGAGTGTACACT
TAGTTGTTCAGAATATTTGGGACCATTAAAATGATCTTTGCTGTAAGATGTCCTATTACC
ATTTGTCCTAATAACTCAGTGTTTCTTTGCTGCATCTTACTTTTAGTTGATCAGTCATGG
TGCCTTGCCATTGCAGAAAGACATTCTTATATTTCTAGCACAGACAGTTCTGTTGGGTTT
AACATGGTTCCACAAACTACGACAAAACACCAGATTGTGAAAACACTAGAGTAATTTAAC
ATCAAAGTTGAGTATTTGAACAGTGAATTAAAAGTTGTGATTATTAAACTTTCAAACTGC
TTTTTCAACCACTTGGAAGGATGTCAAATAAGTTTGTGGAACCATGAATATGTCTTTTCT
TGCCCGTCTTGACATTTTTTGGGAGCTAATTTTACAGAAAGGCCTCTACCTTCTAAATAC
ctgttatggcacctaatgtttttgtaagctcctcagtggttg
>NODE_54_length_630_cov_9.538095
GTTTGTCCCAGATGTGCACCTGGATGTTAGTCTCAGTCCCTGTGGCATTCTGGTTGAGGA
GACTAAAAGGCAGGCAGCTTATCCCTTGTTCTGGCAGGGCACCTAAGTAAGATTCTTTTT
TCTCAATTCTCCCCAGACACACCATCCTGAGAAGCCACTTTTTCCTACCACAGGAAGCCC
AAGAGAACACTATAGGTAGCAGTCTGACAGGCAAACTGAACCCTGGCCTTTTATATCCTG
CCAGGTTTGAGAAGTTGGACATCACCCCTAAAAGCGCCCAGAAGATTAAGCCCGTTCTGG
AGCGCTGGATGGCCGAGGCTGAAGCCCGCCACCGATCCGGCATGCAGAACCTGACTGAGT
TTATCGGCAGCGAGCCTTCGAAAAAACGCAAGCGGAGGACCTCTTTCACCCCGCAGGCGC
TCGAGATCCTCAACAGCCACTTTGAGAAGAACACACACCCCTCCGGACAGGAAATGACGG
AAATAGCCGAGAAACTGAACTATGACAGGGAGGTGGTGCGCGTCTGGTTCTGCAACAAGA
GGCAAGCCTTGAAAAACACAATAAAGCGTTTGAAACAGCCCGACATCGGCGCGGCTGCAC
CAATGGACCCCCTCACTGATTCTCTAGAGGAGCTGCCCAAATGAACGAGCTCTCCGGCAA
AACAGTGGAGTGGAAAAGTGGCAGCCATTAAAAACAACAAAGGTGGATGAACTCCTCTTG
AAATGAGAACTGAGACGTGTTCCCAAGTCACCTGGATGGACAGTCCTGAgtttg
>NODE_55_length_392_cov_3.186224
CCCGACGGTCACGAGCTGCTCCCTCTCGAGGCCGCCGCTGTTGACGGGCCACACATCCAG
CACTTTGACATTCACACTGTAGGGCTCCCGGGAGGAGACGTTCTCCGGGGAGGAGCGCAC
CTCGCCCTCGATGACCACGGCGGATCGGTACGCCTGGTCCTGGAGGGAGTTGAGACTCGG
GGCGTAACAGGCGAAGGAGACCCCGATGACCAGCATGGAGAAATGCACTGGATCAAGCCT
CATGCCGTCAGCCTGTGCTGTGCTGCAGTGCTGCTGGGCGGCGGAGCGAGCTGGAAGAGA
GAGACGGCGGCGAACGGGCTCCGGCGGCAGAGCGGGCAGGGCAGAGCGGCAGACCTTGTG
GAAGTGTCCATGCCATCTGTGTCTGCCGCTGCTTTCCCCATACGGCTGCTGGCGTCGGAT
GGGGGGGACACACACCAGCCTAGGAACCGGGAACGGCCCGCTTGTGCATGCTTAAAAATG
TGATTGCTGCattctccttcaccagccaccctccccctctgatctcccccttttcc
>NODE_56_length_508_cov_5.576772
CGCCGCAGCTGATATCCGCTCACCTCTCCCTGTTAACACCATGTGGGAAAGTCTATTTTA
TTGTGAAACGCACAAGAGTTATCCCCCTCTCCGTACAGCGCCTCCTCTCTCAGTGGGTAC
AGGGGCTTAACAAAGAAAACATCACTCCCTTTCAAAGAGCACATTTTGACCTTCCAGACA
GCTAGTTGACAGGGTTCTGCTCTAGCAATGCAGGATTCAAACCAACTCTGATCCATAACA
AATTTCCTTCCTGGCGTGGAGGGGCCTGATAGGTTTGTGAAAAAAGCGTCAAAAGCTAAT
GGCAACTCGCACGGCCGCACACTTACCTCCACAACAAAGGCCCCCATTCACTGTTGTCAT
GGTGCAGGCGCCAGAGCGAATGAACTCTTCATGCTCCATCAACAATTTAGTTAATTAGCT
CATTTGTAATTGGCCGGCTTTGTTGCCTGGATGTTAGTGGGGGGACATCAAAGGAAGAAG
GTGTTTGCAGCACTGCCGATTACAGGTTATCACATTGCCACTCACTGAGAGTCTCTCTCT
CTCTCTCTCTCTCTCTCTCTCTTCCTCCCTCTCTCACTCTCTCTCTCTTTCCCTGGTTCC
CTGCTCTCACACAGAGAAGAAAAGAAAGGGAAAGCTTTAATTTGAATATTCt
>NODE_57_length_392_cov_9.971939
GTTAGGAGAGAGGGCGGGTGGTGTGGGGGGGGGGAGAGAAAAAAAAAAGTGGCAGAATTT
CCTTTCTGCCTCTGTGACAGCGCTATCTGACAGCGTTTTACATCTCCCCTGCTCTCCCCT
CACTACACTCCACTGTCAGACAAAGAAATTAATACCCCCAGTGACTGTGTTTTAATTAAG
CAATTTCATGCAAATTACACATTTTAGATTGTCAAATAATATACTGCGCAAAATTGTAGG
CAGGCTGATCTGATATGCATGGAGTGTTATTCTTCCAGGCACTGTGCATACATGGAAAAT
GAACAAAAATGCTAATTTCTAATCTATTATGCAAACAGTGGAGATACTTACATAGATTTG
CACGCCTTTCTCGGATAAATACGGCTCTTGAATTCTATGTATAGAACGACTGGGCTTCTT
AAGCGGTCTTTGCCATTGTTATTTATCTTATTTTGTCTTTATTTCAATCATATCTCCTCT
TGCTTTCCAAGCAATGTGTACTCTCTATCCCGACAAAGCTGCagccggcgcgatag
>NODE_58_length_794_cov_10.748111
CAGTTTTCAGTTTACATGCTGGTTTAACTGTCGCACTCACCTTGCTGCTCCTCAAAAGCT
GCCCACAACAGGTGGATGGCCGGCTTCTTGGGCAGGTGGATGGTGCAAGCCTTCTTGTAG
ACATGTCTCACACCATCAGTGCTGTAGCCCTCTAGATATTTTGCATACTTCAGAGTGAAA
AAGAGAAAGCAAGTTGGAAGAGATGCAGGAGAGGACAGAGACAAAGAACAGAGGAGAAAG
AGAAAGGCAAAAGAGACAACACATTTTAAACTAAAATTTTCAGTTGACAGAAACAGTGAA
TTTCTTCATTGACAAGATCGTTTTTAGAAATTTTCTGTGTAAACCCATCAGCACCTTCAT
GGAACCAATTAGATAAGTTTCTGTAAGGTAGTGGGAGACGAAGAAGATGCAACGTAGTAG
TTGGCAAATGCTGCAGTCAAATCTTGTGTGGCAAGCTGGCCATCCCCTAATACAACAGAT
ACAGTCACATATCAACGTTACACGCAAAGAGAGTGCAGGACGATTTACTGTGTCGATGTG
ATATCATCGTTGATGGGGGAAGTGCAGGGAGGTAGCAGGAGTGAGAGAGAGGATAAAGGT
GGCGCTACCTTGATCCAAAACTCCTCGTAGAGTGCACAGGCGATGAGGCAACGTTCAAAG
AGAACAACCACGCGCTCCGGAGTCCCGTTTTCAATTTCAAAGTCCAGGTACTCCTTCCAG
TTGTTGAGCTGCGGCTTCTCTAAGGCTTTGACATGGAAGTATGGTCTCTTAATCTAAAAT
AAATACATAAATTAATTAGTTTGACAATAAGATGAAGACTGAACAGATTTTGAACAATGT
GGAGAAAACACGACACCTACCCCTTCCTCAAAGGCCCATCGCTTGCTGActtcgtgttcg
ttgtggttgaacacttcttgccgaacctcgatcacctt
>NODE_59_length_591_cov_8.996616
AAAACTATGCATTGACAGGGGTAAAAAGCAACATAATATCACTCAAACCAAGTAATTCTC
TATACTGTTTGTGAGTTCAGAAGGGCCATCAAATTTCATGTAAAATAAGCTCTCATGCAG
GAGGAGACACTCATATTTTACGTCTAATTCTGGAGGAGAAGATGTATTTCTTACTTCCCC
AGGAAGCGTGATTGGTGTGTGTCTGTGTATCATGATGAGATCACTTGGCGGGGCTGAGGA
TAAAATGTCGCTTAGGATAATGTGATTGCCCTTAAGGTACAAGGAGGTGAATTATATTCC
CTGATTTATAATCTGAAAATTAAAGACTCACTCATTTTCTAATTTAATTCCACCTTCAAT
GGAACAATGTTCACTCTGAGCCAAATTGGCGAATAATGTTACTAATTCAGATGCAGATGT
AATTTCTATTCGGGGGGCTGCGGCGCGTGGTGATGAACGAGTCCCGGATGGATCGTTGCC
ACTCCTATCTCCCCGTCTCGACAATTCCCCAGCAGTTGTGATAATAACCTGAGCAATAAA
GGAGGGATAGGCAGTGCTACCCCGTTCCACTCCTCATACCCCAAGTCATCTGATACTTCA
TCTAATAGTATTTCTGTCCTTTCCTGTGTCACTCTGTCTTAGGGCAGCTGACACTGCGCT
CCTTCCATACAGGAAAACAGAGTACGGCGAATATTATAGATGTAAAACTGCATTAACATG
AAGACTCttaataac
>NODE_60_length_819_cov_8.809524
TATATCATTCTAACTTCTCCCACACTTCAACTCCCGTCTCCTGATTGTGGTACTCTTTCC
ATTGTCTTTGACACAAAAAAGTTTGTTTATATATGCATGTATATATGTATATACATATAT
GTATGTATATATATATAAACACATTTTTATAGCTACAGCACCTTTTCCCATGGGGCAACA
GTGTCAATACCTCGCACATGGTACATGGCCGTGCCAAAGAAAAAAAGAAATAAAAACAAT
ATATTGGTCAGGATATTTATCTTTTTTTCCCTAAAATTGGCATTTGACATGATGATATTC
TATTGCCGTCTGGGGGAGGGAAGGGACAAAGGTTCTTCTTTTGAGTTTATATTCAAGTTT
TCTCCTTTTTTCGTGTATAATTTCTTCTTTTCCTGTTTAAAAAGAGTTCACACTTTTGTG
ATTTGCGTGTGCTGCTCTTCATCAAAAGGTTCATTTTCCGGATCAGAGTCAGTGGTGTCA
GAGTATCGATAATGGTCTGGCTCATTGTCGCTAACGTCCGGGGTGACGGATGTTGAAGTG
CTAGCCTCAGAATTCGAAGGCTCCTCCACGGTTTTCGTAAAATACAACTTCACCTGGAAA
TTAAGACAACTAGCTTCAGTGTGTGTCATGAGATAATCAGCAACACAATCATCATTGCTA
TATTTGGATTAACGTCTTTGGTAAAAACTAACAGTAAAGCAGTAAAGTTTTTAACAACAG
TTATTCCAATATAATAACATCCCATTTGCCTCTTAATCCCAACCGCTTCTTTCACTGCTT
ACCTTGAAGTTTGGCGAGAAGTAGCGGTTAGCTTTGTCTTTGTTGGCCTTGTCCAAGTCA
TTCTTCGTGAGCGTCAGGATGAGGTAGTCCCTGTCGctttccctgccgctttccctgcag
ctgtccctgcactcggcgctctgcggctggccctggcccggtcccggtcccccctgctgg
ctc
>NODE_61_length_781_cov_7.944942
GTAATTGCCGTTGTGTCCCTGTCAAGCTGTCTCATTATCAGCGCAAATTGGATGGATCTC
TCCCAATCAGATTACCAGCGAGCGATCAAACTTCTCAGGCGAAGGCGCTGGAGCCTGGCA
GGTGGAATACCTCTGTTTTACTGCAAATGTGGCCATGCAAATCAGTCAGCTGGTGCGGCG
CTCCGAGGAGTTCCTTGTGAAAATTGCATAGAAATTTCTAAATAACGGAAGGCATGACAC
CTCTTTGAAAAATGCAAAAGTGAACAGATGGATGTGTGCCACCAAAAGCTCTCATTGCAG
CAGGCTAATACTGCGCCTTTGACTGCGATCCGCGCTTGATGTTAGCAGTTCATCTTCCTC
TATTGTGCTTTTCCTTTTGGAATGGGAGAAACATTTTCCCTGTGGATTGGAAGGTTTTCA
TGAGCAGGCAGATGGAGAAAATATTGTTGACATTAAACTGTTCCTCTTTAAGGGAATTGT
TGTGACAAGGTGGAGCTCCCATCACTCGAAATAGCAGCTGTGTGCTGTTTACAAAGGGGC
CCAAAGCAATGTTTGTTTCCATTGAAACGGTGGCAACTTTTTCTGTCTATGTAATGAAGA
AGCTCCTGGCATTATATGTTTGCTCTCACATCTACTGTCATCATAATACAATATTTTTGT
AGCGACAGCATTAGTGTTGTTACAGTGTATTACAGCTTCTACTGGTGCTGTGCTGTTTTC
TTAATTATTGCCGCAGCTTTCCTGTTTGTCTTTAGGTTTTCAATCATTTGAGGAACTGTA
TGGAGACTACATTTTTGATCAGTTAATTAACTGACTTAGAAAAACACTGCATTATTTCCC
CCATTAATATCTCAAAACAATAGTAACTGTTGAAATGGTACAACTGATATAAccccccaa
aacctaagcaggcttcagatgtttt
>NODE_62_length_546_cov_7.644689
CAAACTGAGGGCACTTAGCAGGCTGCATGTGGGGAAGCATGATGCTTAAATCTGAAGAAA
TCTGTGTAAGCTTATTGTGATGGGCAAATGGGATAGCCCATCTCCTATGGTACATCCCAT
GAACCTAAAAAACCCTAAATAAAACATCAGTATTAAGTTTGGTCTATCACCAGAAGCTGC
ATTAGGTCTCTCCTCAGTTTGCTCCTTAATTCCATCAGAGTAATCCCACGTTATTGCCCT
CTAACAGTACCCTAAACGGAGAATAAAAAGTTTGCTCCCCTCTAGCAGTGTATTACCAGG
AAACAACAGGCCCTCTCCTCATTAAGTTATAGATATAAATGCTCCAAAGCATGAAATTAC
CCCCGAGCCTCCCTCTCCAAATAACCTGGTTTGCAAACAAATGATCCGAGCACAAGCAGT
AAAAGGCAGATTATTAAAATAATAGGAGGGATTTAAATTTGCATCCACAGAACAATTCAG
CAAAGGACTGTGCAATTACTCCTCCCCTCCTCCTCCCCTTTTCATTCCACCTTTCTACTG
GCAAGCCCAGAGTCCCTCGCACTTATGTGTCCATCTGTTCTTTCTAAGAACCAGATATTG
GTATCTTTAAGTGTGTCCGTGTTAGTGTTAATGTGGTCAAACAGCGGAGTATGTGCACTT
CCCTGGTAGTGTTGGGtattattttttaag
>NODE_63_length_725_cov_10.012414
AATTTGTTTTATTTGACTGTCATGCTTATTCACACATGTACAATAATTGTAACCATGGGA
ACCAAACAAGCTTTACAATTATGTAAACAAAATGAGATGAGTATTTTTATATAGTTGACA
CATGATTAATTAATGAATTGCTTTCTTCTCACTAGTACCTTGCACTTACCACATGTACTA
AGGAAGAATATGTCCAAATACACAGTATTTGTGAACGTAAAATAATTGATTTCCTTGCAG
GTTGATGCTCCATTTTGTACAATATACATATATGCTGTACAGTAAAGAAATTTTAAAACT
ACAACAACTCTTTTAGATATACATTATTTATTTTTACCATTTTGTAATTTAGACACTATA
CTGTAGCTTCAATATTGCCAGACTTACTGGAAGTGCCTATATTGGTATTATGTATCATAC
AGTGAATATATTTGAAGATCATTAGACGTTGTCACAAACTGAACCATGTGGATGTTGTAA
TGTGAATACATTGAATTACAAGATTACAATTTCTGTGGTATCCTTGTGTCAGTATTGTGT
GTATTTTGCAATTTTTTGAATGAATTTGCTTTATATTAAAATCTGTAAAGAGGCAGCAGT
TTCAAAATATACCATTTCCTGCTAATTTCAAGTGTAGTGTTTCATCAAGACCATCTCTGT
GCAGAGATCTTGATCCTTGTCGGAGTTTAATCCATTAGTTTGACTTTACAGTCCAGCTTT
AATTTAGCAAATTAACATTGTAGATCAAAtttgacaaatccacatttattgattctacat
gtttttttcaaatagttgcggtaacaagcatgcagcacatcttagagtttcatctaaaag
aatctttaaatactttgggaggtcataga
>NODE_64_length_310_cov_8.780645
AGAGAGAGAGAGAGAGAGAGAGAGAGAGAGTAAGTAAAGAAACAACAGAGCAGAGAATAT
TTGTAAAGAGCAAAAGAAGAGTCAGAAAAGAAGAGGGATAAGGAGGAAAAAAGCGAGGAG
AAAGAGAGAAGGGAGCAAGGGATGAGACGGCTGCCTGGAAAGACGATTAGTATTCATGCG
GCGTGGCGCTCCAGAGAGGATTAATGGACTCTGATGCCTAATATCCTGGAGAACAATTAA
TTTGCCCACAGTTTTGTCATGGTTGAAAGTCAAATGCTGGAACAGATCGATGCGCACAGC
CGCCAGTGAAATCGCGGCAGCCCCTTCTGCCAGGCGCAGAATTTTAATTTCATCATCATC
ATTTTCCCCGGCTGCCACCCTCGACGAAGCTGTCCCTGACATGGCTGAGAGGGCTGCCAC
ATCCCGACAGGCATGGCGCGTACACACACACACA
>NODE_65_length_753_cov_10.262948
ATAAAAGTTGACAGCTGCAACAGTTTTCAGAAATAGTTAGTTGATAACCATCCACGGGGT
AATGAAACTTCCACCTTTGATGAGAAGTTGAAAAGAGAGTGTTTCACTGTTGGCTTGGCA
GAACATTAGACATGGCTGCAGGCAGGCAGGGGCCGGCGAGGGATCGTGCTGTTTTAATAG
GGCTCATCCAGAGGTGACGAGAGCACTGCATGCACTGAACTGGAGGTGTGAGCTGGGGCT
GGCAGTACATATCTTTTGTCTTTCATTATCTTTATTTCCTTATTATTTTAAATGGCCGGT
GTGTGTGTGTGTTTTTTTTCTTCACTAGAAGCTTTTTTGATATCCATTTAGATTGGGGCT
TCATTAAAAAACCTCAGACAATGGAGTGACTTCTAATTAAGAAGCGCCGCATCTGGCCCC
TGGCACCCTATCCCGTTGTTCCATCTATTTTGCTGGGGAGAATTCATTTGTTTCTTAATT
AAGAAAAACACCAATAGCGTGAAAAATCTGCTTATGGTACCTGAATCCTAATTAGTTAAA
TAGTGAGGGGAAGGGGAAAACACATTCCAGTAGCCCTAGAAATGAACTCAGAGCTGATAA
AAATGAACTAACTAGCCTTGCATAAATCGAAGCTGGGGAGAAAGTGTACCATCATTATGG
CTAAGACAATATGCAAACTATCTTCAAAGAAATCAAATTGCCGGAATGTTTTCATTTGCA
TGTATTAACCATTAACATAATGAGGAGAAGTGACATTGGACCCGGATTGTGTGTCTGTTC
GGATTGATAACTCTGCTGCATCTGCAAATAGTCTCCTCTGCAAAATTATGCTAGCAGTCA
AATCAGTGTTGAACTGTGGAGGGAGAGGGAGAGTGGTAGAGAGAGGGAGAGGAAGAc
>NODE_66_length_465_cov_8.275269
GCGCGCGCGCGCCCCCCTCCGGCCGACACACCCGGCCGGGACCCTGGGGTACCAGGGGCC
CGCCCGCCCCCGTGTGGGAGCGGCCTTCCTGCTCCGCTCCTTCTTCCTTCAACGGCCCTT
ACCTACCTACCTACCTACCTACCTACCTACCTACCTACCTACCTACCTACCTACCTACCT
ACCTACCTCCACCCCTTGCCAGAGGGCAAAAGGCCAGGGGTACCGGGGGCGCGCGGGAAA
AGGGAGGCCCGGGCGACAGGGTTACCGGGGGCGCGGGGGGGAGAGGCTGGGCGGCAGTTT
CTTCCTCGCTCGCTTTGCCGGCAGCTCCGTCCTCGGTCGGGGCCGGGCGTGCCGGCCGGA
GGGGGGGGCTTAAGCGTGGGAGGGACGGGCTCTCCCGGAGAGCCAGGTCAGCCCATTATG
GTCCCTACCCCCTGCTAAGCCTGGCCCGGGGTAACGGAGGTAGAATTTCTGCCTCGGTTA
GAGTCAGGGGCATGAATGTCCGTCGGCCGGGGTTTGTCCACCTGAGTTAGATCCAGGGGC
TCCGGATAAGCGGCGGCGGTCTCTCTCTGGCTTAGAGCCAGGGAAGGGGTGGGGGGGGTG
GTTGAACTa
>NODE_67_length_435_cov_9.634482
GTGTTTCTGCGTACGTGTTTGCATGTGTGTGTTTGTGTGTAAATGTGCTTCAATTCCAGA
TCGTGCACACACACATACGAACGTGTACACGCACCACTCTGCCATCCGCCAACAACAGCC
GGCGCTGAAGGGAGCTGAAGGGTGCTTGGAAATTAAGGTTATTACACAAATTGAGCCATA
TGGTCTAAATATTTCAGAGCTGAAATTTACTAGGCAATAAAAATGGCCCCTACCTCGGTA
ATGGTGTAAATTACAGCTTAACCACCAGCGCTAATGATGTCCTTCTGTACGCCCCGTAAC
CAACCGTACATGAAGGACACATTGTTTAAAAAATACCCCAGGAAAAGCGAAAGAGAGAGA
GAGAGGGTGAGAGAGGAAGAGGGAATAAGGGATGCGGATGGAGGGATGAACAGAGGTAAG
AAAGAACTGAAAGAGGTGAAGAAAGTGGAGAGTGGGGAAACAACAGTGATGGAGAAAGAG
AGAAGGAGAAATAGAGAAAGAGAGAGTGATTAATATAAGGACTGAAGAAACAGAGAGAGA
GAGAGAGAGAGAGCTAGCAGCATGTTTacaatctgttag
>NODE_68_length_685_cov_6.239416
ATATGGCGCCTACGCCACAATCATCAGGTATGCCTCCACGGTAATGGCTCTGTCAAACTA
ATTAACTTCTACAGTTTGAGTGAAGCTAACGAGATGCGAACAGGCATCAGAGGAAGGCCA
GGCTCTACAGGTGATAACCCTATTTGGCAGTGACATTTTTTAGTGTAAAGTCACAGTGGC
GGTGATGAGATCAAAGGCAGAGAGTCCCCCATTGGGTCCAATTAGAACTATAGCATTGTA
CAGGGAAGTGGTGGCAGGGGGGAGAGAGGGGAGTGGGTGGTTGGGGGAGAGGAGGGAAAA
AAATGTTGAGTTATGATATTCATAATCTATGCAGAGAGGCCTTTCCAGTACAGGTCTTCT
CCCCATAGCTGTGATCTTTTCAATTTACATCAAGGGAAGATGGTCGGGGATGAAAGCAGG
GCATCCAAGGCGCACAGCCCACAGAGGGCAGACATGGGGCCTCATTAAGGCCCAGCCCAG
CCAGCCCCAAACAGGGTTTGAAGTGCGTCACATAAAGAGCATGGGGTCAAAGGTCAGACA
TAGAACAGATCTCCATTTAACTCTCCAGCTGGAGATGGTAATTAGCAGGTGCAATGATGA
TCCCTGCCTGACTGTAAGGGATGATACCACTATAGGTGACACCAGGCATCTGTGTGAATG
TGTGTGGGCACCCGAGAACGTCTTCGCACACATGGTGCCTTGACACGTTGATATATAACA
TCTATCAAGGATATCAACTCATTTCATGCTCCCATGCATGTTTATACCAAACCCATTGGT
TTTATTGTGTgtttactacatttacacccacacaagcatttagagtttg
>NODE_70_length_969_cov_7.421052
GAAACTTTCCTCATGTTACTGGAATGTATCTAGACTGTCCAAAAAGTCTTTACATTTCTC
AGGCAGACTAGCAGGTATCTGTGTGGTGTAATCCACAGTTAAATGTCTTTATAAAGCGAG
TTTGGGAACTGTCTTTAAAATGTTCAATTGCTGTTTTAGGCTAGGGAAGCTCCCTGCCTG
ACTCAACCTCCACCATAACCCCCCCTAGTTAATGTGTGAACTGTCTGGTTTGAACTGAGG
GGGCGGGGAGGGCATATCCATGTCGGCATGTGAGTGACCACCTCTTCAGGAACAGTCCGG
ACTCCTTCAGGCCCTTGGACGGTGAGGGGATACGAGGGGAGAGCTGAAACACAAGTGTCA
CCTGACCATACTGTCTTTTCTCTTTAGGTTATGTGATATGTAGCTGGCACAGTGCAAGAG
TACAAAAACAGTTTTGTTTTGCAGTGACTGGCTTTCTGTAAAGTCTGAGTCTCGTGGTGA
GTACAGCATTTGTCAGCCTTCCCCCCCACCATTGTTCCTGCATGCCTGCAGTGAGAGTGA
GGGTGGGGGGCGTGAGGAAGTCTTGACTTTTTTTTGAGGGGGGAGTTATTTTGATTGTCT
TTACCTATCAGGTGTAAATTTCCAGGCACTCAGTTCATTTTGGGCCTGCTCCAGTTTGTC
TTTAGTCTGTTCCAGTTCAGCCTTCATTTTGAGGAAAAACAAGTTGATGGCCGGATCCAC
CATGGATGACCGCAGTTGGGCCGCACTCGGCTGCTGGACTTGCTTGAGGTACTGGATCTG
GGTCTGCAGGATACAACAAACATGTGTCAGTGATGGGTAAAGGTGAAGAAGTGTTCTGTG
ATCGCTTAAAGTATCAAAACTAATCCTTAAACTTGACTTGAGCTGCCAGTTTCCCCAAAA
ACTTATAAAATCTAAAATAGTCATATCCCAGTTATATCATAGTCATCTGATCTAGATTTA
TTAATCCGAATCGCCAACCAAGGAAATTTCACGCAATTTTTGCATGTTGCTTTTTTAAAT
TATATAATTAAGCAGTTCTGAGCAGCAGTTAGATTTAAATTTAGATGCTTTCAAGACAAA
ATATTTGCGTAGATAATTAGTCCTAATTAtttg
>NODE_82_length_493_cov_5.744422
ATTTTGATTTAAGCAGCCAGACAATGGCCTGTTGATTGAAGCAACCAGAAGGCAGACAAT
GGGGTTCTATGCCACATAATGCGCCACCATTTTTTCTGAGCTCCCCGCTTTCAGAAAAGG
GCCCCGGCTCTCCATTGTGCCTCTCCCGGAGGGAAAAAAATGGTGCTTGGGGAGGAGGAA
TATTTTCCCGTGGTATGTCATTATTTTGCAAATTTCTATTATCTCATCATGTTGTCTTCA
TTGTAATTGCAGCTAATTAGGAGGCTAGTTAGGAGCCTGGGCTTTGAGGCTGGCTCGGCT
GCTGAAAGGAGCCCACCGATTATGGCCCCGACAAGAGAGGAAGCAGGAGAAAAGGGGAGA
TTAATGCTGTTACCCAGGAGACACTGGCTTCCATCTGCGGGGAACAATGCAGTTTTGTTT
TCTCCGGGATCCTGCTCAGATCAACAGAATGGGGGCTAGCTCTGCTCTACTCTGCTTGGC
GACAATGCCCAATTCTGTCTTACCGGGAGGCTCAGAGCACAAACTCCCCCCCCACCCCCA
CCCCggcccaccaccgcctcctcaccctctcctcacctaccctgcctccactttcgttcc
tcccttttcgtcactctcgccacctcttcctcctccg
>NODE_83_length_338_cov_10.985208
AGAAAAAAAAGAGAATGGGGAGCTGGGGTCTTTTTCACCCCTTTTGTTCCTCCAAAAGTG
CCCCTTATTTTATTTCCCTCTCTCTTTCACCAGGATCCTCCAATGAATGGCATTACAGAC
AATGCCATATCCAGAGTGACACAAATTTATTTCGGTTGCAGCGCCATAGTGTATTTCCAC
AGAACCAGGGGCGATTTGTCTGGGGACAATTTGGTTTCCATAAAGGATTTAAATGGTTTC
TGTGGAGATAGTGGGGTGAAATTTAATTTGTTTCTCATTTACTACAGCAGGTATGAAAAG
GAGAAAAATTGGACGGCTGATGGGCTAAAAATTGGTGCTGTCCCTCTGCTGTATCCCCAA
AGGACCGAGGCCCTGCATCATATAGATTGAGTTCGACCCCCCCAGCCCTCCCAACCACAA
GCCAAGCCAACACAGTCACACGCACACACACACAGCCTGCCTGCAGCCTggagagagctg
ta
>NODE_84_length_780_cov_8.675641
CTCATCATACTAAATCAATGCATAATGTGTCTTATGTAGGAATAAAACTCTGAGTATACA
AGTCGGTGCCATTTTTTTCTGTAAGCAGTATGAGCTTTTTTGAGGGATATCATGCCCATT
ACTCTAGGGTGAGTGATGTAATCAGTGGACCTGTGTGACCATATAGTCAAGGAAAGGCAT
TAGAAGGGTAGAAAACAAAGAAAGAAGGAGCAGAAGCAGAGTGCCTGGAAGGAGGGCAGA
GTGTTGGGAGGGCGGAGATAGAGAAATGGGGGACGGTGGTATTTAGTATGCACGGCCAAG
CTGCCCCATCTGCTTAGCGCAGCAGTCCCTGTCGTATAACTGTCTACAGGCCGTGGGCCA
CATAAAGAATGTCTCAGATTTGATGTAATTCCGCAAAATTAATGACAGCTTTACTCGGTA
TGGGCCGTGAGGGAATGATTAGTGTTTGATCGTCCATCTGATCAGTTCCCTTGGCTGGCT
GCAGAGAGATGCTCCACTATATACTGGTATGCTGCCTATGGCAAGCACACATGCACGCAC
AGATACACCTATCCCAGAATAATTCCTGGGCCCCCATGCTCTAGTTTATGTTTGGGTTCT
GGTTTCTGTTTCCCTCAACAAAGACAACCAATATGTTGTTAAATTCTCTGTGCTGTGACA
CATCACATCGAAATGAACACCTACTGATGGGATGGATGCTGGTCCCACTAGTGATGTGAT
TGTGTACAGGGCATTTTTATATCAGGCTGTGTGGTATTTCAAGGGAAAGTGGGCCAACCA
GCATCCAATTTAGAGAACTCAGAGGTCAAACTatgaccttttacaagatatgctttatgg
cagcagtgattggaattgggtattagtttttaaaagagatggggaatggattgggaattt
gagagaaaaattgatccattggat
>NODE_85_length_865_cov_6.257803
TTTACCCCCATACTAGCCCTTACTTTAGCCCTCACCCTCTGGACCCCTATACCCCTTCCT
TTCCCAATAGCAGACCTACATCTAGGTATTCTATTTATTTTAGCCCTCTCCAGCTTAGCA
GTCTACTCAATTTTAGGCTCAGGCTGAGCATCAAATTCAAAATATGCACTGATTGGAGCC
CTACGAGCCGTTGCCCAAACTATTTCATATGAAGTAAGTCTTGGACTTATCCTTTTAAAC
GCCATTATCTTTACTGGAGGCTTCACCCTTCAGACCTTCAGCGTAGCTCAAGAAAGTACT
TGACTTATCCTGCCAGCCTGACCACTAGCTGCCATATGATACATTTCAACATTAGCAGAA
ACCAATCGAGCCCCCTTTGACTTAACAGAAGGAGAGTCCGAGCTCGTCTCAGGCTTTAAT
GTAGAATATGCAGGAGGCCCCTTCGCACTATTCTTCCTAGCAGAATACGCTAACATCCTT
CTTATAAATACACTTTCCGCCACACTTTTCCTAGGAGCCTCCCTCTCCCACACCCTCCCC
GAACTTACTTCAATTAACTTAATAACTAAAGCAGCCCTCCTCTCAGTCGTATTCCTTTGA
GTCCGGGCTTCCTACCCTCGCTTCCGTTATGATCAACTCATGCACCTTATCTGAAAAAAT
TTTCTCCCACTAACATTAGCCCTAGTAATCTGACATCTATCCCTTCCCATTGCACTCACC
GGACTTCCTCCCCAACTTTAACCCTGGAGCTGTGCCTGAAGAAAAGGGCCACTTTGATAG
AGTGAATCATGAGGGTTAAAGTCCCTCCAACTCCTTAGAAAGAAGGGACTCGAACCCTAC
CTGAAGAGATCAAAACTCTTAGTGCTTCCACTACACCACTTCCTAGTAAAATCAGCTAAT
AAAGCTTTTGGGCCCATACCCCAAACATGTTGGTTAAAATCCTTCTTTTACTAATGAATC
CCTACATCTTAACCATTCTGCTATTCGGTTTAGGCCTAGGAACCATAAc
>NODE_86_length_616_cov_10.550324
AAAGACAATGGGAGAGAACAGAGAACGAAGGCATGGTGAGATGCAAAAAGTAAATGAAAA
AAAGGAACAAAGAGGTTTGAAAAGATGAGAGAGGAGAGCGACAGGAGTGATCATATGAAC
CCATCAAATCAAATCATACTCAAATAACTTCTGTATGAGGTCAAGTCAACTTCACCGACT
AAGAGAACATGATTTGGTGGTGTTATTAACAACATTTTCAGGGTCAAATCACTGTCTGGT
ATTATGTAATCTTTAAAATATTTCGATAAACAGTCAAAGTGAGAATTGATTTCGGGTATC
TTTTGCCATAGTACATACCACTATACCATGTGTATTTCAAGACAATTCCAACAATAAGAT
TGTCTCTACCTGTCCTTGTACAGTGGGGACGGGAGACCAAAAGTATGATGAGTTGAAATG
GGAATCGTCCATTATTTCTGTAATTAAAAAGCAACACACTTAGAAAACACCTGTCCTCCT
CCTCTTTTTTTTCTTACTGTCAGGTAAAACTAGACAATGCATGGCTGCATTTGAGTCATC
TTAATTTGTTTCCCTTCCTTATATCCTCTCCTCCACTGGTTGACACACCGAATATGTCAA
GTTTCAAGATCAGTGTGCAGTGTTGAAATTCTGATGCTGTTAAATTTTGGTCTACAAAAT
TCAGCCACTTTTACCTCATTCCAAGACAGTGGAATGGGCGTGGTTGTAGGAAATTATTTA
CTTATGCTGTTAGGGTTGTTGTCAAATAATTGATTATAtt
>NODE_87_length_382_cov_5.052356
CTATCCTTCTGATACTGGAGAAAGTTTATAGTAAAAGCCTCCCTTCATGCCCCTGGTACT
TCTGGAAGTGCATTCTCCCTTCGTGCCCCTGGTACTTCTGGAAGTGCATTCTCCCTTCGT
GCCCCTGGTACTTCTGGAAGTATGTTCTCCCCTCGTGCCCCTGGTACTCTAGAAGATACG
TTCTCCCTTCGTGCCCCTGGTACTTCTGGAAGTATGTTCTCCCTTCGTGCCCCTGGTACC
CGAGAAGTTAAATGTTGCCTTTACTTGTGTGTGTGCGTGTGCGTGTGTGCGTGCGTGACA
GAGAGAGAGAGCGCGAGAAAGAAAAAGAAAAAAGAAAAAGAAAGAAAGGAAGAAAGAAGC
CTTACAAGGCTATCCTTCTGATACTGCAGAAAATTTATAGTGAAATCCTCCCTTCATGCC
CCTGGTACTTCATTCTCCCCTCGTGCCCCTGGTACTTCTGGAACCACATTCTCCCTTCGA
GCCCCTGGTACTCTAGAAGATACGTTCTCCCTTCGTGCCCCTGGTA
>NODE_88_length_383_cov_5.629243
TAGAATGGTTTACTGCTTGTAATGCGCTATTGCTACACTGAAATACATTCAGATCGTTCA
GTTTCTCAGTATTTTTTTTAATTCAAAAGAGCACACAAGACAAAGAAAGCTAAACTTAAG
AGCACTGCTCACATACCTTCAGTGCCATTGGGTGTCATGGAATTGTTACTGATGTGCGAG
TTGTCAAGGTTGGGACCATTAGGAGATTCACTGCTTCCACTTACTCGGCTGTGAGGACTG
GCTAAATCCTGCATTTCCATAGACCTGACGAGACACACACACGCACACACACCAAATCAA
ATTACACATATCGCTCTGGTTTCAGGGAAGGCACAGAGCTCTCATACTCTGCGCTGCGTA
CACAATATGCATATTCTGGTTGTGACAGTAGTAAAATAATGAAGGCACTACAATGTTAAA
AAGGTAAAGTAGCAAAAACATTGAATTTAAATTTTAATTAAACAGATAATCTAATGCAAG
TTTGCTAATGGCAACcttgcatgtgatcttttcaccaaaaacataac
>NODE_90_length_470_cov_12.470213
CTTTTTGTTTTCAAAATGTGCCACTGTTGAGCTGCCTCATGTTAATGGTGCTAAGAAAGC
TGACAATTGTTTTCTTTTCTTTTGTGTTTCGTTCAGATTTTTTTTTCTTTTCCCAGAGTT
AACAAAAAAAGAAATGCAAAATAGATTAGGTACCTAACCCTCTTTATGAATGTATATTAT
AATGTTATGTTTGATGTATTCACTTCATGATTCTTTGACACTGGTTGGAATTACTTTTGC
TCTTTTCATTAAAAGATTACCGAGCTTTATATATACTGTCTAGAGTTGTTACCAGAAGGA
ATCTTAATGAACTCTTGACACTACAAAATCTTGTATATTTTTTGTGTGCCAATTTGTAAC
ATATTTTGTAAGTGTATATTTTTCTTAGAAAGTGCTGTGAAGTATTTGTGTGTGTGAGTA
ACCTTTTATGCGCCTCTATGGGCAGTGGAAAGGATATACAATGACAAGTTTCTGGTTTTA
AAAACCAAAATATGAAAGTATCAACAGAAAACTAGAAATATTTACATTTTGTTGGGAGTT
TTGTAATAAGACCATGATCTTGTTGTGAGAGTGTTGTGTTACTGTGCAAAACACAAATAA
GCAAAGAAAAAAAA
>NODE_92_length_666_cov_10.294294
CCCGCGCCCGCCCTGATGATTAATGCCACCCCCGTCCAGCCACAAACCTTTCTGCCTCAG
ATAATGCCAGGCAGCAAGCGCGGCTGACACTTTTAATGTATAATTAAGTAGAAAAAGTCA
GCACTGGCTATGCAAATTTTTTAAAATGATAAATGACGCTGTACAGCAGCAGGGATTGAT
TTGGTGTAAATGAAACTAATTAAGGAAATGTCAAACATAATTAATAAAACAGGTTTAAGC
TGCAAAACATTGTCAATTGAATGAATGAGGAGGCATTGGCTCCCATTGTTCAGGCTTTAT
TTAGGTCTTGTGTTTAGCTTGTTCCCTGCTCCAGAATGCTCTCTCCCCTCCTCACTCCCT
CCACCACCAATTCCCTGAGAGGGGGAAAATAAATTTGCTTGTCTCTCCGCTGACTGTAGA
AATTAATTGCTGAAATCTTGTCCCATCCAAGTGTTACATTCACACGCAGGACATTAACAT
AACTAATTTGAAAGAGCTCAAATGACTGCATAATGGAGCTCCGTCACCATGCATGACAGT
CGCTGGTCATACCAAATTAGCTTGGTTTTATAATTGAAAAATTTCCCCCCCTTTCTTATT
TTTACACCATTTCCCTCCTCTTTTTTTCATATACTTTTTCTCGTCTTCCTTGCTCCTCTT
CCTTCCATGGTATCGTTCTTTTTTGCTCTGTTTTCTTGATAAGAACAAAGGTTTTATAAT
TTACAAAAAGAGTGCTTGACCTATAATTAGAGAAGAGGAGTGAGGGGAGAGAAGGGGGAG
TGccaagtggtggcggcagagtcagatcct
>NODE_93_length_572_cov_7.877623
AATCCCCGGTGGCCCTGAGAATCAGACAACCCAGGTGCAACACTAATATCCTCCCAGTAT
CCAAACATTTCCTTTAAAAGTAACTGGCACATTGGGGCCCATAAATTAGAACTGAATGCT
GCTCAAGATGTCTGGCTTCCAATAAGACCGTACCCAGAGCAATAAACTTTGACATTGCTG
CTTGAAAAATGCCTGCCCTTTTTCATTGTCAAGTGTTACAAATTGATGAAATGAGTTCAT
CGATGTTCCCTGGTCATTATCTCTCCAGTGGCACTTTGTTTTACAGACAGTGGGAAAAGG
GACAGTGCAGATTAGAGGCCCAGGCACAGTTTATCAAACAAAATCTAATATCATCCATAA
GAGAGGAATCTGGAAATCAATACTTCATTACTAAATTGTTAGTGGGGATGAAGAGTAATT
GTGTGAGTTCAGAGATGTGTCTCGGCGGCCGGGGCATAGGAAGTTCAATGTCACCCGGGA
AGTGATAAGTAAAGGCACTGATGGGAAGAAACATTTCTGTAATGGGGGGTGCTGTAGCAG
GGCAGTGGCCTGAGCACAGAACAGACAATAGACACTGGTTTGCCATTGATTGGCTCAGCT
ATAAAGATGGAATGGTTTAAAGAGCCAGAGAGGGAAAGAGGGGGAGACAGAATGAGAGGG
GGAAAAAAAGGCTTAGAGCGAGCACCACCTTCTGAATTTACCCTTGTCTTGTCACc
>NODE_94_length_590_cov_9.464407
GCCCTTTCTCCATCTCTTTGCCCCTCTTCCTCTCTGTCTTCCTGTATTTTCTTCTCCCCC
CTCTCCATCCTACTTGTTAATTATTTGCTTTATTTTGTCAGCGAGCTGATGAGTGACTTC
AAAAGGAGGATGGAGCTGGACTCAAAATACAAAAATGGCTTCCTCTCTGTTGTCTTAGAC
AATAATTATGATTTGCCAGTTAAGCCTAGACTACAGCAGAGGGATTGTAGTTTAAAGCAG
AGGCTTTGGTGCAAAAAATGCATTTATAGCCCTTTGTGAGGCTCCTCATTATGTGTGGGC
CCGATTCATTAAGTAATTGGTTTGCAGTTGTTTACATGAGTATTAAGGCCTTCTATTCAG
GGCCTTTGAGAGATACATTGTGCAAATGTTGCATGTTATGAATGCAGAATGAGAGGCGGG
GGGCCAGTCCTATTGGCCAAACACTGCACTCGGCTGAAAAGCGAGAGAAAAGCACTGGGT
GCTGCTTTGCATAGCAATGACTAGGGCCTTAATAAGCTTTACAGATTAAATACATGCAGT
CTATACAAGATGCAAAGAGATACTCTTAACACATTTATATGTGCTCATTTCACTATTATG
GAGTTTGAGAGAATTGGGGTCTTTCATATTCTTTTTTTCTCTGTCTCTCTCTCTTCCTTG
CTCTCTCCCACACAGTGTTTTTCAGTTAGATACTTTTATGGAAtgttctgtttattgtat
tataactcgcgggg
>NODE_95_length_306_cov_1.356209
AAAATAGTCTTGAAGTTTGATACGTCTGTGATATTTGTGTAGGTCCCTTTGAAGTTCCTC
CCAGTCGTATTTGGACGGGCGTGGGATGAAAGATAGGCCTTTTTGCAGTAGTTGTTGTTG
TTCGGGGGAGGGGGTGAAGAGTGTGGAGAGGTTGCAGATGGTCGAAGAGGAGCTCCAATC
CAGGCCCGGGTCCGGGTGTGTGTCTGGGTTGGGTGTGTGAGTGTGTATGTCCGGTACCGA
GTGGGTTTCTGTTATATTTGTAAATTTAGGAGTCTGCACCAGTTGTTGAAGATCAGTTTG
GCTGTAGATGGGGTCCAATGGATGTTATCACGTTCTGTTGTGAATGTGTCGTGGGGTATT
TCGGTCAGGATGGGGAAGTAGgttgccatggtgttgttgattatcttcaggttatgttgt
tgtgttggggtgagattgggtgagaagttg
>NODE_96_length_365_cov_1.230137
TAAACCGCTCATAAATCTTTGCTTATCACAAAAAGCTAAATTGTATTCCAGAATTGCATT
AGTGAGTGCTTTGGCCAAAGGCAAGAGACAGTAATAGATAGTAACAGGGTTTACCACAAG
ACGGCAGGAGGTGCAGACAGTGAAAGGGACACTGACAGACAGAAAATGGGAGAACGTGTA
AATAAAGAGCAGTGGAAGATGAAGAAAAATTGTTAGAGACGAAAAATTGAGTGTGAACAG
GAGGAAAGGAAGGTAAGCGGTAGTGAGACGAGGAGGAGGGCAATGACGAGGAAAGGGAAG
GTTGGTCTCATTACTGTTAGACCTTCTCTCTCCCTCCAGGCTCAGGTGACCCCAGTTCTC
TAGCCCTCTGCCTTGCACAccactaatcatttggttttaatcaccgggatattctccccc
tttgcccctcccccacctcccctcccttccctccatgccctactgtgcgccctagccttt
gccaaggtccagctaattttattctaatt
>NODE_97_length_857_cov_13.397900
ATATGTATTATCATAATGCTTTTAATTTTTTGACATAGTACCTTAAGGTCCTTTCCAAAG
GTCCTCTTCCTTCAGCTGAGTCTGTGTGTGCAGTGTGTGACTGGAGTATAGGTGAATAGG
ACACTCCGGCCCTGGGGCCCAGGGCTGGATGTGGTTGGATGTCAGTTAAAGGATATCTAT
CTGATCCAAATAACCGATGAAATTGCTGTATCTGTCTATAAAGTCGAGGCAACACTAGAG
AAGTGTTCTGCTCTAGTTAGAAAAATTGTTTGAATCAAGTCGATGGCAGTCGGTTACATT
GTGTATGGAATACTCTACCTGGCTTGTAACTGACTAGAACTGTGATGTACAGATGATGTA
TTATTAAAATCTGAAGCAAGTAATGCAATGATATTAGGATACAGTTTTTGTATTTTTATT
CTTGTATAAGGTTATTTGATGGCTATTGTTTAGCCTATAGTTCATTCTGTGTTATTTAAA
TTCTAATATATGAATCATATTTGGATTGAAGTCATGTTCAGGGGCCATGTTGTGTATGTA
TTGAGATGTAAAGCCTTTGAATGTGAATAATTATTGTAAACTATAATATTTTACAGCTTT
TTTCTTACTATATCATACATTTTCTATTTGCTCAGTGATTTAATCATATTCTGATAATTT
AATGAATCTGTTCATTCTCTCTCTGATTATTTGTGCGCTAGGTCAGTAGATGTTGAATGA
TGAATTTTCCACTTAATGCTTGGTAGTCCAGTAATTAAAGCATGTAGGGATTTAGGCATA
CAAATAAAGCCATGTGTCCTGTCTTCTGTTAACAACCATGACACAGCAGCAGCAGCAGCA
TTCAGTGGCAATGGCATCTCACATTTTGCAGCATGTAAATAAAGTACCGGCCCATTATCA
GCGGTTTTGTGTGTGTGTGTGTGTGTCGTGAAACTTAATTTTTAATGAGTATgtaacaaa
gtaatagcactcgaggaaatgtacggtgtggaaagagtcca
>NODE_98_length_537_cov_6.567970
TGATTTGAGCATTCAAATCAATGGCAATCATCTCAAAAACATTCTACACAACCAAAGCCA
CGACAACGATCCAATGAAATTCAGGTATTAGAATCTAAACTGAAGTTATTTTCTGATCCA
GGTGAGATCTGAGTAAATGATGGGGGTCGGCGCCCCCAAACTCCTCACCTGCTCTGGAAG
TAGTTTGCTAGTTCGGATGCCTCATGGTTCAGACTCCTCAGGTGTACAATTAAATTGCCA
GAGTTGGTGAACATGGCGCCGCACGTTTTGCACTCATAAATCCGCGGCTTGCGGATTATG
TGTCGGGAGACCCTCATGTGGTGCTTATATTCACCGAAGGACGTGAATGTGGCGCTACAA
ATCTGGCACCGGAAACAGCGTTTACCTTCGTGCTTCAGCCGATGCATCTTTAGGGAGTAG
GCCCGTGTGAACTTTTTCCCACAGCGGTCACACTGGAAAGGTTTAATGCCTGGAGGAAGA
AGACAAAACCATTGCTTGCTGATTTGAACATTAGCATCACACAAGTGTCAGTGTTGGTGA
GGTGAGGTGGAGGGTTAATGTAATCACAAAGTCTGCCAACTACTTACTTTATCAACGTAT
TCTAGTATGCCTATAACAAGAATGTTTTACTACTAATCCCTAaggtctatacaaggtaaa
gcaatgcacaacaaccaacta
>NODE_99_length_887_cov_7.724916
AGGAGCGAGAATACACGTGTGACCAGTGTCCCAAGGCCTTCAACTGGAAATCAAACCTAA
TCCGCCATCAGATGTCACATGACAGTGGCAAGCACTATGAGTGTGAAAACTGCTCAAAGG
TAAAGTGATGACTTTTGAAGAGGCCTAGTTAACAAATGAGCATTTTTGTGTGTTTGCGCA
AATATCAGCTTTTATTTAATTCACTTTTTTTTAGAGGCAGGTAGTAACTCCCCTGTGTCT
GTGTGGTTCCTTCCCCCAGCAGGTGTTCACAGACCCCAGTAACCTACAGAGGCACATTCG
CTCTCAGCACGTTGGGGCTCGTGCCCATGCCTGCTCTGACTGTGGCAAGACGTTCGCAAC
GTCTTCGGGCCTCAAGCAGCATAAGCACATCCACAGCAGTGTCAAGCCCTTCATGTGTAA
GTCACTAAGACCCTACCTATGTAAGTCTCCTCAGTACATTATAATAATAACAATAATAAC
ATGCTTTGACTTGCCTTTAATAGAAAAACTCTGATGTTTTTGCAAAAATACACTTCTTGA
AAATTGAGCTTGTTATTTTGTACAGGATTTCCACATGAGATGATGTAGTCGCTGTGTGGC
AATACAATTTCTTTTAAGACAAGAGTCATGCAGTTTTTTTATGCATCAGCACTCTCACAC
TCTGCTTATATGGTAATAACAACATTTAAACTAGCATGCATTTTCATTCAAACCCACTCG
ATCTAACCTCACTGTTGCCTGTCACAGTGCGCCAGCCTCATCTACTGTTGACGCTACAGC
CAACAGGCTTTTTCTCGTCTTGTGCACACACTTTTTCATCCGTTTTTCGCAGTAAAATGC
TAATTCCTGCAAGACACATTTTGACCTTTCGCACTTTCACCACCTCACTCAagagatctg
atctccttcccctaaagcattatgaccttcaccctctgccctttctctgtttccctattt
catacacatgtgagctcgcacaaacctgtccacacaccaaatacacaccatgtttctcct
tctcaagtaaa
>NODE_100_length_324_cov_8.567902
TGATGGGGAGGAGGGTGGGGGGACGGGAGAGAAAAATGTATTGTTCTTTTTTTTTTGGTT
TTGTTTTTTTGTTAACTTGTACACTGTGCAAGGTTGAATTATCCTGTACAGACTGTAAAA
TGTAATATTATTTTGTACAACTTAATTGAAAGAAAAACAAATCTACTTGTAGATCTTTGT
GCCTTGATTATGGCTGTACCTGTAAATGAGCTCAGATGTAAGTATGTTTTCGACTGCGCT
GTACAGCTTGATGTCAAACTCTATCGGCAGCGAAAGACTGCGGGTAGGGGACTTTCTCTG
TAGAGTTTAGTTTTTTCTGGTTTATAAAAAAAAGGAAATGCTGTTTAGTAAAAAATAAAA
AATAGGGAAAAAATCCTAAAAACCTGTATACATTATGCAAATTAACCACTTACCTGCAGT
GAAGACCAGATGTTGCAGCGCCATGCCTTTTTTTTTTTTTTTTTTTTG
>NODE_101_length_568_cov_5.998240
TTTTTTTTTTTTTTTTTTTTTTTTTTTTTAAAAAAGCACATTCCCTGTGAGCTATAGAGG
CTTAGAATGGTTAGACAATTTAATTGGATAAAAGGAAAAGATTAAAGAGGCCCTGACTCT
GTTCCATAAATAATTGATTTCTAATGTATTTGTAGTGGCAGTGAGACGCTGTTGTTTGGG
ATTGGGGGATGTTGAGTGGCAGAACGCTTCAGATTTCCCTCAGTCTTTGCCTTCTTTGTT
TTTTCACGCCGTGATATTGAAGCAGCATGAAAGGCAGAGAGGGAGCACACTTGCAGCTCA
ATTTGATCTTACATCGTCAGAAATCAAAGATCGTGCATGTAAAGAAGGATCGCAAGGAAC
TTTTTTTGTGGGAGACCAAACTTTTCACACTATGTTACCAAAGAATACAATTCTGCTGGT
GCAACCCTTGCAAACCCCAAAGGCAAAGCCAGCAACTGCTGCTCGTATCCAAAACTAATA
AAAGAACCACAAAATCCATTTTAGGACTTCAACTAAAGTTTTGTGCTTGGATTAAAATAT
CCGATAGATATGATGGTAAAAACACAAAACGCATTCAACTACTGCACGTGCTGCGATATG
ATACTACGACCACAACACGGTTaaaacatacttcatagaaatgtggctccaataaatgat
cttgttttatttcacatctaataaacagctttattaattaatgaagtgttta
>NODE_102_length_881_cov_5.209989
GGTTTTAGCCTGATATTTTTTGAGTGTTAAGTGTTAATTCTATTTATTCATTTATTTGTT
TAGCTGTACATATTTTGCTAGAAGCTTTTTTTCATATCTGAATTGATATCTGCGTACTGA
ATTAATATCTGTTTGTTAATAAAGAAAACGACATATGTTTGGTGCACAGTGCTGCATCCA
ACAGATTTGGCTACAGTATACATGACTGGGTGACTCCATGGTTGTATATATGAAATAGCT
CCAGCTTTACGCTCCTCTCCATTCCACGGCCTCCGGTGTATAAATTTAGTTGATGGTTTT
CGTTTCTCTTTCTTAATTCATTGCAGTCGGATTCCTCTTTGATGCAGTTCTGTTGTCCCC
CAAACAATTGAAGTGGAGACAATGGAGGCATAATGATAGATCCGTGTACCCACCATCTGT
AAGAGCAGCTGCTCCCTTGCATCTGTACAATATGCTGGAGCGGGGAGCCTCAGTAATCTG
CATAATAAGGAGAGGGCTTATCTCAGTCTAGTTAATAATCACAAGCAATCGATGCACTTC
ATTCCCTCACTCTTGACTGATGAAAAAAAGCAGCAAAGTTTTGGTATGTTTGCCGTATCC
TCAAGATAGGCAGGGGTCACTGAGTAATGCCAAGCTGTTGATTTTGCCTGCAGCTACAGA
TTTAGTCTGCACTCAATTTCATCTTTTCATGAATACCATAATTACAGCAGGACGTTCTGA
GTTATCATACCGCTTCTCCCCTTCTCACTCCCTTATAGGGTTTATAGCCTCTGTAGCAAT
GCTGGACCTCACATCAGATTCGAACGTATGACTTTAAGTCTGTGATAAACACATAGCTTG
TGCTGTGTTGATAAGAGTCACACCTTATAAGCAATACTCTCACACGAGAAGATTGCCCTT
GTAAAACACTAAAAATTCATTGGAAATTTAACCTCCTGTCTGAaatggcttctcacatac
tgctacctctgtgcatgtggccataacacaacgatagcaagttgttttctacaaggcatc
aaatc
>NODE_103_length_680_cov_6.867647
TGTGTGTCTTCACTAGACAACAGTAAGAATTTTTCTAATGTCAAGAGCAGAGCTTCTTCT
TTCTTTCCGCATCTCTTCACCCACCCTCCCTCCACCACCTCCCTCCATCTATGCATTCGT
GTTGTATTATGAAAAAAGCAAACACGATTATTTTTGATTTCCCGTTTGCCTGAGCAGTAC
ATTTGGCCCACCCCTCTCTCCCCCGACCCTCTTGATTGAGGGCTAATGAAAAAGCTGTCC
TGAGCGTCGCTCCCTCCCTGTATCCATTAAGAATAATTAGACGGGAACAATTTTGATGCC
TGTAACCTCGGCGAGTGTGGCTAATGGTGTTATAAATTGCTCCTTGTCCTGGGCCCTGCA
AGCATTGGCGCGCGGCGGTGGGGGCGAGACGCTTAATTCAAAAGCACTCTGTCAACAGCA
CTGATTTGTGTGGTTAATGAGAGCGTTTAAAACAACAGGCGCAGCTCATGCATCCTAATG
CTGATGGCAGGAGCAGGTTCGATAAAGAGGCTTGTCCACCATAATTAGCTGCGACAAACG
CCCAGGATTAAGAGACAGGGGGCCGAACATAGTGTGCCCTCTTAAAATGAGCCCCGTTCG
CTCTCACTCTCCCTCTGCCTCTCTTTGACTGACTCTCTTCTTATATCCTCCTTAACAGCA
GGACTAACTGCTTTTTTCTGTCATGTGTGTCTTTTGGTCTGACAACGTCACTGCCATCTT
TTCTTTCATAATTCAATGTAGCTTTGCTTTCATTTTTTCTGTTGGTATAATGTATATATG
TTTCCAAGGcagcagaaagatttagagttctctggggcacgggc
>NODE_104_length_607_cov_10.230642
AAGGGCAAGTTTGCCTTTCTCCTCGAGTCCACCATGAACGAGTACATCGAGCAGCGGAAG
CCGTGCGACACCATGAAAGTGGGAGGGAACCTCGACTCGAAAGGCTACGGTGTGGCGACA
CCCAAAGGCTCAGCATTAAGGTGGGTGGAATAATATAACAATATCCCCCATGTTGTTATA
GTATTCCACCTACCCTGATGTCCCCCTGTTGTCATTCTCTTCTCTTCCTCTTCTTATGTT
TTTTTTTAATGGATACAGAGGTAACGGTAGTATTCTTTTCAATGCACTTGGATACAAAGG
TCAATTAATGCTAATATTTTTCCAGTATTTCTATGAATGTGTTCAGAGTTGCTATTTTAT
AGTTTAGGATTCGAATCCAGATGATAAGGTTTAAAGCTAACAATCATTTCATATTTATGT
CTCTCTTACTGTTGCTTTTCTCTCTTCTTCGATCTCTCCTTCTGTCCCGTGTGCTGTCCT
ACCTGACTGTTGTGTTGTCACTTTTAATTTAACAGTTCAATGGTTTTTCAATTTAGCCTT
TAAAAGCTGCGCTGTCACTTGTGACGAATGTTAATTGCATGATGTTTGTTGTTGTTACTT
TTCTTCTCAATGACAAGTGTCCCCATCCCGCACACTTCAGTTCTAAACTACGTAACCCTT
CATGCCACCTTTTCCAAGATTTAACACTGTCTCTACCTTATATGAGCCTTTTCTTATCTC
TCCGTATTCCTTAAATTATGAAACAATTTGt
>NODE_108_length_733_cov_6.965894
GTCACGCAGTGCTGGACGGGAGAGAGTATTCCTCTTCATCTCTGCGTAGCTCGGTTGTTG
CACTGAGAAAACCGGAACTTTATTTTACGGTGAAAATATGGCATGTTGGGATTTTATTTT
GTACATAGAAGTCATTCCTGCTCAAAGCAACAAATGTATGTCAACTGAGGTCACACACCG
TCGGCAATAGCATTGATGGAGTGGAATAATTCCCCAAAAAACGGATGTTGACCTCAGTCG
TCCTCATTTTGGCCACCACCATTGGTAGCTGTTTCTCCGGCCTCTGCTGGCATTAAAGCG
CTCATGATAAGAGTTTTATTGTAGCAACTGTGTCCCAATTTGACCAGAAACAAGAGACAA
GAAAGAGAGCGGGAGGCAGATAAAAAGAGAGAGCTTGAGAGGAGTGGAGAAAGAGAGAAA
GAGAGAGAGAGAGAGAGAAGCTTTTAAAAGGATTTTGTCGGTTATTGACTGGTTGCACTC
TTCAGCTAATAGCCATTTAAAGATTATGGGCCTGCTGGTGGAAATCAAGGCCTCCATTGT
TTGCCTTATTGCATTCTGGCAGATGGGGGCTGACACAACAACACGCAGCATCCCTCCGGG
CACGCTCGCCGAGCGCCGACCCTCCATCAGCAGATCTCCTATTGAACTGGCCCTAATAAC
TGGCCATGAATTATTAATCCATGAACCATATTGAAGACAGAGAGCGAAGAGGAAAAAACA
AGGGAAGATTGCGGGCCGGTTGCAGTGAGTGTGATTGGCGTACAGGTGCCAGTCGAAGGA
AAAAAGGCCCGTTCAAAAGAGTCCCAGGACGGCCATTTCTCGGAACGGGGAGGACATTCC
GATAACTGGCACGGGAAGATAAAATATATattcatta
>NODE_109_length_195_cov_5.605128
GCCAGCCAAACGCATTTTCGGAGCAGGATAACAGTCAAACTGCCATCTTTCAACTACAAT
GTTCACAATCATGTTTTGGCTTCACAATGTCTTCAAATATGATCAAGATGACGGCACAAG
CTGTTTCAAGTCCGTTCCTGTCAACGAAATTCACTTTACATGTCCCATGTCAAAAACCTT
GTTTTCAGCCAGTCGAACGCATTTTCGGAGCAGGATAACAGTCAAACTGCCATCTTTCAA
CTACAATGTTCACAATCATGTTTTGGCTTCACAATGTCTTCAAATATGATCAAGATGACG
GCACAAGCTGTTTCAAGTCCGTTCCTGTCAAAGAAATTC
>NODE_110_length_716_cov_14.375698
AGTTGTTACACACTCCTTAGCGGATTCCAACTTCCATGGCCACCGTCCTGCTGTCTATAT
CAACCAACACCTTTTCTGGGGTCTGATGAGCGTCGGCATCGGGCGCCTTAACCCGGCGTT
CGGTTCATCCCGCAGCGCCAGTTCTGCTTACCAAAAGTGGCCCACTAGGCGGCTCGCATT
CCACGCCCGGCTCCAAGCCAGCGAGCCGGGCTTCTTACCCATTTAAAGTTTGAGAATAGG
TTGAGATCGTTTCGGCCCCAAGACCTCTAATCATTCGCTTTACCAGATAAAACTGCGAGA
CTCTGAGCGCCAGCTATCCTGAGGGAAACTTCGGAGGGAACCAGCTACTAGATGGTTCGA
TTAGTCTTTCGCCCCTATACCCAGGTCGGACGACCGATTTGCACGTCAGGACCGCTACGG
GCCTCCACCAGAGTTTCCTCTGGCTTCGCCCTGCCCAGGCATAGTTCACCATCTTTCGGG
TCCTATCGCGCGCGCTCATGCTCCACCTCCCCGACGCGGCGGGCGAGACGGGCCGGTGGT
GCGCCCGGGAGCCCGCGGGGGGCCCGGGATCCCACCTCAGCCGGCGTGCGCCGGCCCTCA
CTTTCATTGCGCCTCGGGGTTTGCTCCACCCTCTGACTCGCGCGCGCGTTAGACTCCTTG
GTCCGTGTTTCAAGACGGGTCGGGTGGGTAGCCGACATCGCCGCCGACCCCTTGCGCGCC
GGCGTGGGCCGGTCCCCGCCCTGGGCGGCGCGACGCGGTTGGGGCGCACTGAGGACAGTC
CGCCCCGGTCGACAGTCGCGCCGGGGGCGAGGGGGCCCCGTCCCTTCCCGGCCCCCCTGC
CCCCCGGGAAGGGGGGGGGG
>NODE_111_length_815_cov_12.293252
CAATCCTTTAGGTGATTTATGTTCAGCAAAATTCAGATTTAAATCTTTAACTTTATTTTA
TATTTTGCAACCATTTTTCAATTTTTAAGCACATTGCAAACCAGAAAATACAATCATTTT
AATTTACTGAGTACAATCTAATGCACTTCAGACATCCTAAAGGAGTGGTCAGTTTAAACA
AAGCCTTGGGCGACAATTAAAACTGTAATATAACAGCAAGTGCAGGGTGAGTGTATTCAG
AAACTATGAATGCATATTTGTGACAGGAGTGTGTGGTGAGATTAAAAAATGAAGACAAGT
AAATCTAATTAGTAGCCTGATTATTTTAAGAAGTTAAAAGCTGAATTTGTGCTGCATATG
ATGCTGCATTCACAAATGGGAAGCCACCAGAAACTAATATTTAATAATTAAACAGCATCA
TAATGTAGTTCTCGCTCCATCGCCCAAGACTTTGTTTGATCTTAAGGGTAAAATAAAACT
ACAACTACACACTTTTTTGCCCATGATGTCGTGAAAATGCATGTTGACAGCCTGGTCCAC
TGATTGTTCGGCCTCGAAAGTAATAAATCCAAAACCTAGCCAACGACCAAGAGTGAATCA
AGGTAGCAGGGGGGTTGTGACAACACAAGATGAAGAACAGTATTGGGCTTCAGCAGAGTG
AGGATCCGTCAAGACTGAGCAAGAGGCTCCTGGGGTTCGGATGATGTCGCAGACTTGCAG
AACAACACAAATCCAAGACTAACGCCTGGGGGATTGAAGGAAACTTTTCTCTTTAGTGTG
CAGAGAAATATTCGGGTGAAGATAACAATAATGGACTGCTTAACTGTTAAACATGAAGGA
TGACAGGTGTAGCACTTGATTTAATGTGAAATGTCACATAGAAAGTCAGTTAAGTCCATT
TTCCTGCTCTGACAAGACTGAACATTAGCTGATGGATGCCAATTGAACCAATATTACAt
>NODE_112_length_604_cov_16.170530
TGCAGCATGTTCACGGTTATAGCTTGCCTAATTTTGACAGCAGATATTTTTATGGAGAGC
ACTTAAGTTATACGAAGTATTTTAAGTTATATAGAGTCCTAAGTTTATTTATTCTGGTTA
ACCCTAGGGTTAACCCTAACCCTATCCCATTTGGTCCGCAACCTTAAGTGTGCTTTGAGG
TTTGGCCCCCTGTGCAACACCTCTGGGCTGGAGGGTACCAGGGGGACGCCGCCAGAGGTG
TAAAACAGAGAGCGTGCGACGGGCGGGCGGTACAACGAAACTTTTCACGCTACGTTGCAA
GTCAATATCAATATCCATGCGGTTTTATTCGTACGGCACGAATTTACAAGCCGTGTCATC
ACAGCAAGCGGTAGACTTTACAATGTGCAACAGCTGAAACAGACCGGGGGGGGGGCAAAA
AGGAATCCCAGTCCCCTTCAAATTCGCCCGCAAGGGACAAGGCTACCGGAGGCACAAGGG
TTAGGATCAGGGGTACCAGGGGCATGAGGTCCAGGAGTACCGGGGGCGCACGGGGAGCAG
GGGTTCCCGGGGGCGCAAGCCGTTTGACCGTGACCGAAGTTCCTAGCCTTACAAAGGCTA
GATGGAGAGAGAGAGAGAGAGAGAGAGACGGAGAGGGAGGCCTTCCTCTCTTTCCCTTGT
TTAGTCTTTCGCTCGCCTTGGCGGTTACGCACAAAAGTGCCCGGCGGGTCGAGAGCTTGC
CATCGGGAAGGTAGGAAGGCGCTCTGTC
>NODE_113_length_413_cov_12.825665
ATGTGAAAAGGGGGCCGATTTAAAAAGGAGAAGAATGCAAGCAAGAACAACAAAAGTCAG
TTATAGCAAAGTCTATGCCTCTCCTCTCCTATCTTCCACCCCCTAGCTTAGCCCACATAA
TGAGCAGGAAAAAGCTTTATATTTTGTTCACTGGGTATTCACAGATAATTTGAAGCCATT
GTTTCTGCCACAGATGGTTCTTTTTAATACAATAACGGTGCTCTTTGTGAATAGCGAGCC
CACAATAAAAATCTAAAGCGTCCTCCTGAATAACCATTTTGTTCTCTCTTGTATAGGCCG
AACAAAAGCGCCAGTGAGGTAATGGCCTGCCTTATTGAAAGCCTCAGAATGGGGATTTGA
TAAAGATTTTTTTCGCTCCTTTTTCTTTTTGCAAAGTACACGGCAATGTCAAAGAGAAAC
TGACACGGGATGAAAAGGAAAAAGGCTCGAAAAAGTGCTTGCCGTTGCAGATTGCAAAGA
TTATTATTATTATTATTATTATTATTATTATTATTATTATTATTATTATTATTATTTACG
TTTcctaactttgtgcc
>NODE_114_length_552_cov_6.643116
CCCTCTGTACAGGTCTGGAGTATTTATCTTTAATTGTTTCTATGGTGCTGTCACAATTCA
CACAAAGCCAGATGAAATCCCTACATGCAACATAAAGTGCAAGCATACTGCGGAGGCACA
GATCTCAGTACAGCAATCAGGAGAAAGATGATATATAGTCACAAAGGTGTCACTTAGATG
TTTATGTGCTCTAGTTTTTCAAGTCAAAGCAAAGAAAGTCACAGTGGTGCATTTCTTATC
CAGCTACCAGTCGCTGTTTGTCCGGGTCAGAATGTCCAACAGACTTTAACAAAGTGAAGA
CAGACCACAGCAAAAAGTTTACCATTCTATTTTTAACTCCCATATAGCAATTTCCTGGTT
TTGTGGCGGCAGTGATCTGTCATGTGGCTGGGAGGTTGTGCTGTTTGCACTGATATCAAT
TAAAAGTGGATTAACGGGTACATAATGACCTTTAGCAGTAAATTGTGTGTAATGTTGCAA
GGCAGGATACAGTATATTCCCCAGATGTCACACCAGGCCCCTGACGTATGATGGAGCAGA
TGTCTTAGCCAATCCAAATGGCCCTCTAAGACACAAACACACACACACGCACACACACAC
ATATACACACAGGCTCAGGCTGACACGCATGCATAAACATGTGTTCACACACATTCCAAA
TGGTgacacacacgtacataaacacaaggagatgca
>NODE_115_length_630_cov_9.292064
GTAATGTCTCTGGCACCGTCTGCTCGGTCATTTCCTCCAATCTCCCCGAGCAACAGGGGA
TGATACAGGCGACACTCAGACCAGGAGGGATCTCGCTGCCATGTGACAGGCTGCCTTCTA
CATTCTTTCACCGTCCTCAGTACCAATTCTGATACAAGGAAGGCAGGGAAAGACAAGCGT
CATCTTCGGATGTAACACTCTCAGCAATTTCACAAATCTTTTAATGATTTGTGACCCCTT
TGTGGACGGCAAAATTGTGAACTCATGCACCCATAACTTCTCACTTAATCTGTATTACTC
TCATCACAACAGAGCAAGCCACTCTATCAGTAAATGCTAATCTCCTAATTAACAAGCTAA
TTAGGCAATTACAGCTTTGCAGAAGGATGCCTAAATGAAATATGACAACACAGTCACTTT
CTACAGCACCTGTGGGTCTTTTCAGATGTCACAATGAGAAGCATGATGACAAAGTGTTGT
CTCTGCGCTCATAGGTGCTTATTCCTATGCCTCGCTTAGCTCATTTGTAAAAATATTGTC
ATTTTATTTAACCTAATCTGTGCTACTTGCGGAAACAACTTGTCAAATTACAAGTAAATT
ATTTCTCTTCGAATAAGCTGACCTGCATCACTTTACCGCAGTGTGATTTTAGAGGTAGAG
CAGAAAACAGTGCTTAGCACAGGCTCCTGGTTATGTAAacatggttttgagaactagtag
tcccaccatgtcttactgtaaggagctgtcacacacggaaatgaattatgttga
>NODE_116_length_842_cov_8.767220
AAAGCAGTAATACTGACACAGGTTCAAAACAACCTTTAGCAACTGGCTAAATTTAAAATA
GTCAGTTTTTAACCATGACTGTTTTGGTGTGTTTTATTTTTGCTCATATTACTGCATTAT
TTGATGCTTTTAACTGTAGGATCAAACATCTCCGAATGATCAATTGAACAGCTAAACAGT
GTTAACACCCAAACAAAGTTACCACCCTCACAGCCATCATGCCGGGAGTCCAAAGTCAGC
CACACAAGCATCAATATTTTACAATCCCTCAAGAATCCTCTTTAAAGATGCAATCAATGC
CTCCTATTCATTATCTATGTGTATGTCTTCTAGGTATGGCCTTTGTCATTAAGCAATAAT
TCTCCCCTCCACAGTTCCACATTACTCTGCTGCTCCATACTTTTACAAATGCCTCGGGGC
TATAAATACTAATGAAATCTCTTTGCTTAATTTGATTTTGCTGGTACACTTGCAGTTATG
GCTGAACTTTCCCACGAGAGAGGCTGATTGAACACTTTCAAGTCCTTATGGAAGCAGGAA
AACATTCCAAAGAGCTGGGGAGATCATTTCCATAATTACCCCGATTGGCAGCCTAATGAC
CTTCTGTGACAATAAAAAGATCTCTTGTTAATTCCATTTCTGTCGCTGACATTCAAGAGA
TTCCTATCTTACATGTTTGAGGGTTCACAAGATAACAAGTGTACTTTTTTTTCCCCTCCC
GTTTCCAGCGAGCAAAAGAGCAGCCCCATTCAGCTCTGCCCCCCCCCAAACCCACTGCAG
TGATGTGGCTCTGCTCTGCTGTGAAAGGGACCCTGCTTGTGCCTGCACAGCTCGTCCACC
CTGCCCCAAAGTTGGATAATTTATGGGCCTGAGGGAGATTATAAAGATGGATCTTTGAGG
CAATCAATTCTCATGTTGCGTTTTGAATGGTGGGatagaaatgaagtgcagaataattaa
aaagatcacaagtcccccctcgcatg
>NODE_117_length_750_cov_5.352000
ACAATGCTGTGCGCCCTGGAAATCCAGCATCATCGGCCGCAGGACACCCAGCAAAATTTA
AAAAATCATCTCATAATAGGCTGTTTCTGCGGCTCCTAACGGGACAAAATGACGAACCTG
AGAGATACATGTTGAACATGAGGTTTCCTCCGCAGTCCTGTCTCATTGTGTTCACTTGTT
CAGAAAGGGTTGGATTTCATTTCGTTGGTGGCGGAGGAAAAGATTTTTATTAAACTTTAT
CTCATAACTGTGATCTGGAATAAATGCGGGTGGACAGATTGAAGTTTCCAGGCAACTGTC
ACTGGCCCCCATCTCTGAGACAATATTCAGACAGCAATTTCCCCTGGTGCATTGCTTTAA
TTAAAAGAGCAATTTACCTCTGTCAGCCCGCCTGGTGCCCACAATAAAAAGAGGCCGATA
GAAATTCGGCCCTTATCAATCCACCATCACAGTTTAATAAAGTTTCCGCGTTAAGATCTG
AGTTTCTATGGTGAATTGAAGTGTTTGACATGGAAACCAGTTCAGATCCTCCTCACTTTT
CCGCCTCTTTACCTCTCGGCAAACAACAAAGACCTATTTCATGTTGGAAAAAGAATATTT
ACCTTGAAAAACACGCCTCAGTGCACATGAGAAAACAAGAACATTTCATCCCTCCCCACC
TTCTCTCTGTGGGTTTAAGGTTATATGGCCTCAATCTGAGGGTAATGAGGTCATAACTTT
AAAACCATGGCTTCTGATGCTCACTGACGTTATCATGGACGCTCTTATTTCTCTGCTTCT
CCTGGGTTTCAGAagcagtggactgtgtggagaatatatggactttatggctctgcaggg
tctggtttgggctgtaaatccagactggacatatagggatctctgctttccaca
>NODE_118_length_462_cov_7.082251
GAGAGGATGGGTGGGTGGGTGGATGGGGGGAGAAAGAAAAGTTGTCATTTCCCAACTCCT
CATTAATATTCCGAGGTTAAGAGCTTTTCAGCGAAACGTAATTAATTGAGCCCGAGCCTG
ACAGTAAACAAGCAATTTCAAATTAAAGCGAAATGACAGCGGCGTCATTTGTTAAAAACG
TGTGGGGCCCCCCGATTTTGGCGACAGATAAATGAGGGAAAATGTTAAGGAGGGAGAAAG
TGATGAAGATATTAATCTTCACCTGTCTGTGTCAGCGTGCCACTCATTGCCGCAATGTTG
CTTTCCATCCTCTGCAGATGCTTCTTGTCCTCTCGGCTTCTCATAATGAGGGGAAGGATG
TATTTCTGCAATTAAAAGCATGGCACAATATTACACTTCTCTCTGGTGGAAAGGGGGCAG
AAAGATGAGGAAAAGACGGACCCATCCAGACTTGGCAGTGTCGGGTCAAAGGCATTGTTT
TATTGGACTCGTGCCTCACTGTCTAAACTGCGTGATTAGGTGAATGCATTCCTACAGCAA
AATGTCAAAGCAACTGATAACAGGTTGATACACACATCTAGTGTTGAAACCATTAGTGGG
atagaa
>NODE_119_length_346_cov_4.234104
ATTGTCAATGAAGCGTCGTTTTTCGTCGACAAGCTGACATGCTAAACCAAAAAGGTGTGT
TTTTCTCCTTTGGGTGAAGCTAAGTCTCTCAGCTGCTCGTTAAGTTTCAGTCGCACACCT
GTTAAAAGGTGAGCTAACGCCGGAGAGCTGATGTAGCGTTAGCTAGCATGAAGCACGGCT
ACAGGGAGCACACCATGTTGATTTAAATGTCAAACACTCTTCCTCTACAGGTAGACACTA
CGCCACAAACACTCTGGCTACACAAGAAACCGTACAACGAAGGAAGGGGTCAGAAAGGTC
CGTACCTTTTTCTCATGTAGATCCACAATTTGCCACACCAAGAGAGTTATTTCCCTCTCA
TCCGAACCCAGTTTACCCCCATTTGCACCAGCTGTTGCCCCAAAGAACACCACCAGAGTA
TCACTGTGCGAAGCCATCAGGGACCACAAGGGTAAAAACTAcaattaaagcaaagattaa
aataaaaata
>NODE_120_length_785_cov_7.490446
AAATAGGTGGCACACTCTTTTCTGTCTCCTTTCTAGCATAAAGTCCAACAAATGGTGAAT
GAGGCACAAAACAAAGAGTTCTTTGAAGAACAAAGTGAACCTGCCACATACAACGACTGC
CTGGAGACGAATCCTATCGCCTAGATTGCATGCTTTCAAGACAGGGGAGGGAAAAGCATC
CCTAACAACAAAATGATATAAATTACCACTGTTATGGTCTATACGGTTCAATTTAATGTG
CTTGTAATGATAAATTATTTTGGTTATGAATCTAAAGTGGACCTGAGTGCAGTCGGAGCA
GCAGGACTGTTAGAACAATTGCAGCTGTCTCCCAGGGCTGTGGCCATTAGTCAATAAATT
AGAAAGTAATTAGTTTCTGCTTCTGTGGCTCTATTTGAAGCGCTTCACACAGGTGTAATG
AAAATTTATTGGAGCTGTTGATCCGGAGGAGCAAAGAAAAGTAGAGGATTTGTAGCGTGT
GATTGTAATGTAGGATTTCCATCTGCCTTTCTCCTTTTTTTGCGTACAGTGTGACAGGTA
AGGTTAGCCATGATGACCGGTACAGTGAGGCTTTGCGTCAGTATTTCGAGTTTTGACAAA
AGGCCAATCGACTAGCAGCTATAAATATTTTAGTGTATATCTTGTAGTAAGAAAACTTCC
TGTTTTTAACATTTTGAATTGATGACTTTGAATGAGAAAAGACTTTTGATGAGAAGAGCT
ACATGAACATAACCACCAAAATCTGTGGTTCTGCCGAAAAAGGCACTTTTTTTTCTGTAA
AATATTCTCATGTGCTTCACATACAGTAAAGTCGGACATGCAAAATTTCAGCAAAGTTGT
TGTTTTTTTCTTTGCTGTAatttaactacatctactgcactcacgcaagcctgtgaggaa
gacagctagatccctggactatctgtttc
>NODE_121_length_715_cov_4.450350
TAAATCAATGTCAGTACGTAGGGATTGTGCTGTGACCTGCACAAAAGCAACAAAAGACGA
CCAAAAAAGTACTGACAGTCGCAATAAAAATCAAAATTACCCCAACCACTATGACTGAGG
AATTAAAGGGAAAATATGGAATAATTAACCTCTTTTTTAACAAATAATGAGAAGCAATCA
CGTGAAGATGACATTGCTTTTCAAAGACGCTTTTTACATTGTCAAGCCAATATTACACAC
AGAATTAAAGTCATTGTCTTCCATTGTCTTAAAGCAAGCATCCCCCTCTTGACATCCCAT
CTCATGAAAACCCAGCTATAGTAATGACCTGCCGCGTACGCGCGCGCGCGCACACACACA
CACAGACACATACAAACACAGACACACACACGCACACACACAGCAGGAGAAAGAGGCGTT
AGCTCATCCCCCAGATTAAAATAACATGATTAAATATGGAAAGAGAACAGAGGTCTGAGG
GGCTCCTGCGGGACTTCATTAGGGCAAATTGCCAAAGAATGAAACATGAGTTAGCCAAGA
GAGACTGCGGGCTAGGCCAATACCGCCGGGACCCCGGAGCAGCAGCCGCTGTTATACTGC
TGCAGCTTCACAGTCAATGTGTGAAGCGGACACACACTATCACACACACGCACAACTACC
AGGAGACCCCCTGCTCACTGACACACACAGTGTCACAATTGACCGGCCAAAAGCGGGTGA
GCTTGGCGGCTGAAAACCACCGTGGAAAGAAAAAGAAGGCCCCGCCCCTCTGAATCCACC
CAaggatcaagcctggacatctgaaaaagctcacaacaaaaagtctgtgtgtgtttgtgt
tcatgtgcctccctccttg
>NODE_126_length_557_cov_11.725314
TTTCTTCTAAATTAACGTCTCAGAAAATGTTACTTTAACTTGTTTAGTGACAAGACACTT
CACAGAGAAGTGGGCAAAAACGATTTACTCTCCAGCAGTAAAAGAGGAAAAACGTAGTAA
AAAGAAAACAAAACAAAACAACAACAACAGCGAAAGAAATGAAGTTTTTTTGCCCATAGA
TGCTCAACATAAACTCTCTCGACATTTTCACACTCAGCCCTAAAGCCATCCAGCGACGCT
CCATAAATACACAATCGTTATAAAAACTTCAAATTTACCTCCTCTTACCTCTTTTAAATT
CCCCCAAAAAAGCATAAAGTATAATAAGCCAGTGAAAGAGAAGACACATAAAAATGTAGA
CTCGTGGTACCTTTGGTATAAAGCATTCCGTTTTCCTTCTTTTCTGTCTTTCTCTTGCTC
AGTAGCGATCCGATAATAGCATATGGAAAGTGTTTTCAAAATGCCCAGATTTGGCACATT
GTCATTGAAAAGAGAGGAGCGCAGTGATGCGGTGCTACAACAGGGGAAATGAGTTGCGGA
TTGGACGCAGCCCGCCTCGGTGCGGACTTATCCCACTTTAATTTAATATTCCGCAATCAC
ACACACTAGTGATGGCATATAATTCAAGGAGAAATTCAGAGGGAAGGAAATGCTTTTGTG
TGTGTGTGTGTGTGTGTGCGTGTGTTTTTTTTTTTTACACC
>NODE_127_length_445_cov_4.355056
AGAAGATGTATAAAATCAAAGGTAATGCCACTTAAATTGTACTAAATTGTAGTAAACCAT
ATTAGCATTTTACTCAGGGGATGCATGGATTGTTTGTTTCCCTTCAAGGAAAAACAGAAA
TCTTAATTTCTCTGGTTCACCACATTCGTAGAGAGGTGTCCAGTGAGCAGGATGAGGCAT
GCTGGCAGGCAGACAGAGAGGGCAGTGGGTGGGGCGGGGGGTTGGCGTGGCTGGTGGTCT
GTTGGGCTGGCTGACATCTCTGTCTCCTCCTCTCTCCCGGCAGTTCATGGCATCAAGTGG
ACTTGCAGCAATGGGAACAGCAGCTCTGGCTTCTCAGTGGAGCAGCTAGTGCAACAGATT
CTGGACAGCCACCAAACTAAGCCACCTCCCCGGACTCACAACTGCCTCTGCACAGGCACC
CTGGGTAAGGGCTAGTGGGTGGGGAAGAGTTGAACCGAAAAATTCAGTGAGAGAAGCAAA
AAAAGGCCATAAAATTGCTGTTTAGTGCATGGTAGATCAGACAAGGTGGTTGGAGTCTTT
TATTGGCAGGTGATTTACAGTGAAATGAAGCGAAAGGGTTATTGACTTT
>NODE_128_length_292_cov_1.568493
TCACTGCAGAAAAGATGTTATTATTTGAAAATTAAAAACAGCAGGTTACTGTGCACTTTA
GTGTACTGCAGTCTGTGTCTGATCCTACTCAAGAGCAGCAACATTTTAGGTGTTAATGTT
CACTGAACAGGTGTAATTATGCACCTTCCTGCTCTATTGATTAGATCTGAGTGTTTAAAT
ACTTTGCTTCCTGCATGTGTCAATGAAATTCTTTGTTAAGATCATGCACACTGTGTGTGG
TTTGGCCTGCTCTTCGCTTCTTCCTCTGTTTTCTTTTCCCTTTTCCACTGTCTCCCACAG
CTTTGTCAGCGCTTTTGAATCTTTCCTCCTTTTACTACCTTCACATTGCTCTTCCCGCGA
TTTGATAGTTTtggcctttttcactgctttgttttgtggcattttaaatattctgctttt
gcttgtgttcagtttt
>NODE_129_length_569_cov_4.752197
TGGTCTCCCCCTGACAACCCAGAGCACTGCTGGCTGAGGTAACCGATATCTCTTTCCCCT
TTAAACTGCAAATTATTTTACGTTTATGAGTTTGTCTCATCTTCAAGGTCAAAAATGTAA
TTTTTGCTCTTTCAAAGGGTTATAACCTTAAAAGAGAACCTCAATCCATGCTGATTAATG
AGAGACTCCTGCATTTGATGTTTCAACGGTGACATTTTAAACTTTAAATATTTTATATGC
ATACCTATGAAAAAAAATGAAGATACGCATTCATGTGGAATAAACGCTATTGCAGAGAAG
AAAGGCTGGGCTGGGTATCATTTTAATAGAACAGTTAGAGTGCAATGGTTTTTCTTGGTG
ATTTTTATTTGAGGTTTTTATGTGTGCGCAAGCTGATTTAAAGGCACACTAAATCATTGG
GGATGGGGAGTAGTGGATTATGCATTTAATCAAGGAGTAGGCCTTGGGAGAGTGGCTGGC
CGAGTCACCGGGGCATCAGTGAGGGGTTGGCTCGAACATGGGGCCCATCCTCTTTGTTCC
TCGCCATAATGGGCCATTTTTACATCATTTGTGAGGAAAAAATGATAGAGCATGTGCTTC
TGCTCCAGCTGTGTTCCTGCTGATCGCTGGAACTGTGCGACTACTGTGTGTGTTAAATAG
AAAATAACTATATCATGAGGCAGCAGTGCTTAAAGTTActtagatgtgatcca
>NODE_130_length_709_cov_9.260931
TTGTTTCATTTTAAATGCTAAAAAGGCGTGAACACTTAATAGGTTACAGCAGATTTTTGG
CAGGTAACTGTGGAGTCACTCGGAGCCATCCAGCCTTTAAATCTATTTTTGTGCAACAAC
ATCACAAAGAGCTCTTAAAATACCAGTCATATGCAAACACATAAAGTATAATGTTAGGAG
AAAAAGTTTCAAAGGTGTGTAAAAATGTAATGACACTAAATAATGACATTAAAGTACGGA
CAGCACCTCACAGTGTGTGTTTAGACAAAAATAGTTGCTAAAACCCATCCACTCTCGCTG
GCTGTTGCTTGTGGGTCCCAAATAAAACCTATTAAACATAATTATTCCAGGCTGATGGTG
GCGTATAGTGGTCACAGGCCAGTGAAATCTGTGAGTCATAGGATATGCTGTTACTTTTCC
CTGGTAATGGGAAACATGACTCCTCTCTCTCGTTTGCTGTTGTGATTGAAGGCACTGACC
TGTCATACATTTATAATAGGGGAGCAGGTGTGGCAGTGATGGACCTTAATTTCCTTTAAT
AAACCTTTTATGTGCCACACTCTTAATGCCACGCTGGGCCCTCAGAGGTCCTGCTCATAA
TAGGTTCATTACTTTTGATTACTACAGCCTATTGAGACAAACAACTCCCAAACACTATAG
ATTACATTCTGTAAAAATGAATGTACCTCATTAGTTTGTAACACTTTTCCACAAAGACAT
GCTTCAACATTTTGTATAAATTTGTTGTTCTGAAGGCAAAATGTTGCTCTTACATCGAGC
AACCTGAGATTATAACATGGGCATTAATCAAAGTTCAAATGATGTTATCAGTGCACTGAA
Atatcaccactga
>NODE_131_length_642_cov_4.852025
AAAAGAACCTCTTTTGGTCCTTTATAGAAAATGCACATTCTGGTGGACCAGGGCTTTATA
AGCAGTCACAAGCTCCACAGATACAACAAGCTCTCTGCAGAGACAGTAAGGCAGTTTTAT
GATCACCAAGGAAACCACTCCACTTTCCATATGGCAGGTTTCTTTTTTGGAAAGAAAGTA
AAAACATAATGAACACAAACTACGCATACTAGTTATTGTTAAAGAAAATAGCTGCCCTGT
AAAAATCTGCTCAGTAAAAATATTCAAACTGTTATCTTGTGGTTGTTGCTTTTTGTCGTT
GGTTTGAATTGTATTCTAGATCAGCTGGCTCATTAAGCTTTCAACAGTTATTGTATTTGA
TCCAGCTGGATCTCAGGGTAAAAAGAGGCGACATCTCAAAAGCACTGAAGCCAGCCTGCA
AAGATGCAGAATAGAGATGAAAAAAAACACCAACAAAAAAACCCAAACTAAAGCAAACTC
ACAGAGTTCGACAGCTACTAAGGCAACTTTTGCCAAATACAATATAAGCCCATGTATATT
GCAACACAACTATATATTAATTTAATAAAATACACAATATAGCTTTTGTACACGTAACAA
TTTGGCTCAAATGCACAGAAATTGCAGTAAAATCAATAAAAATATGTCAATTTTTTGATG
TAAAACACATCTAAATTGGATACATTTACACATATAATGATATTATGTATAGTGATAATG
TGAAGGGACATTTTCTTGTTTCTTTATATTTTTCGGATATTGATCTTCGAAACAATGGCA
GTGTCa
>NODE_132_length_440_cov_6.318182
TCATCCAAGGATAGACCACCGGCTCCTTGCCCTTCGCTACGCCGGGATAAACCTCACCGG
CGAGGCTGCAGTCTTTGCTGGCATTTGCCCCTGCGCCACCGTCTGGGGCCGCGGTGAGAC
GAGGACCGTGGCTTTGTGGAACCGGCTGCGGCTGTGCGTGATGCCCCTCGCCGAAATCGT
CGAGTCCGGCGGCGGGGACGTTACCGTAATCGTATCCCGATTCTGTGTAGTTTGACCTCG
GATAGGATGGCTCGTCGTGATGGGGGAAGCCCGTATCTTTTGGCCGCTCGTAGTAATCTC
CAGGGTTGGGGATGTATCCGCTCTGCTGATATTCGTCGCATGGAGGAAAGGAAGGCTCGA
TATAGTTGGAGTTTATCAAGTAGGAACTCATGGTCATTAATTTGTGAAGTGCAACAATAC
TAATTTTTATCGCGCTGTCGTTTTTCTGATCTCCACAAAACCCTCCTACTCCCTGTCAAA
TGTACAAAGTTGCCTGGTCACGTGTGAGGAGCCACCAATCACCGCGTGTCCTGTGGGCAT
CATGTAAACAGGAACCAATGGAAAGCATGGCACTGGTACCACCG
>NODE_133_length_793_cov_6.658260
AACCAAGCGTCAAAAGCGAAGCCACTGACGGCATTTCAATCTCGTTTGAATCGGTTCAGT
GTCAACACCTGCAGCTTTCGAGGCACGCATCAAGGACCGGTCTAAGTAGGCACCGTGCAG
CATGATTAAATCTAAATAAGCTGACTCTTACACAGTTTGTTTGTTTATTGAGGCAAGTCG
GGGGGTTGTTCTGAGCCTCAGAACCGCATTTAAAGCTGATCTGGCTCCTTCAGACAGCGC
TGCATCCGACTTCCTGTTGTCGACTCGCGGTTGCCACAGAAAAATTGCTGCTGCAGCCTT
AGACAACCTACAGCACTTTGTATGCCGAAAGAAAAGAGTTAATTAGAAATACAAATTCTC
CCAGATTGTTATTAATGGGAACTGTAGAGTAAGCAACACATATTTTGTGCCCATAAGTAA
TTCTCAGGTATCTTTGATCTGTGGCCCACAGCGGATGCTGCTGCGTGCCGCTGTCTGGCT
TCTGGGATTCTGCCAGCGCCAGACATCTGGCTACTTTGTTATCATTGGCTGATCTGCTCC
CGGGAGGCCACTCTTGTGACACCAGGCAGAGAGTGTCCTGGCAAGGAAAATTATCAGCAC
ATTTTGAGTGGATTAGAGTTCCAAAGTGGTCTTCAAATCTCTACAGGGGTCTAGTGAGCC
ATGCTCTACTGGGGGTTCCTCAGGGCTCTGTTTTGACACCACTGTTGATTTGAAAGGCAG
CGAGGGTATGACTCCCACTGTTGCATCACAGGTCTCAGGCAGCGTCTTAGGAAGTGGAAA
AAAGGCCCCAATTATGATCTGTCAGATGTAGAAGGGGgaaaatgcaccaaagacttccct
tgattagtgtggagattctgcgctgcagcaaatgtttgcactagagtggtgtatgtcgtt
tatactccggtgtcaagtctggcaaaaatgcactagg
>NODE_134_length_315_cov_3.158730
CTGATCCCGGCCAAGACACTTTGTTTTTCTTCCCTCCGCTCCCACCCCTTCCCTCCCACT
CTTTCTGTCCATCCATTTTTGGGTTTTCATTTTTATTCATAGGGTGATCGGGGTGGAGGG
AAGGGTGTCAAGAAAGCAGGGGGCAGTTTGTGTGGGTGTGTGCGTGTCGGAGGAAGGGAT
TGTTAGTCGGCTGATGCCAGTGGATGTAGGTGCAGGCCTCAGACCAGGCCTGCCAACAAT
AGCCACAGTGTTGTTTGGGTAGTTGCGTCCAGGACTCTTGGACATTCTTCCCATGTCAGT
ATAATCACTACTGGGAGGTAGCTCCATTACGGATTACCATATCATTAATAGTATCCATGA
CTTTTGTTCAAAGGCTACTTGTGTAATGTTGCCTTGTGGATGACGGCTAATCCGCTGAGC
TGCAGCTGTAGGAAAGAAGAGGGGTAGATCCCACCACCa
>NODE_135_length_613_cov_8.520391
CCAATTTAAATCGTTCAACGTGCCTTTTCTCCTGCTGCCATTATTCAAAAAGATCATAAT
AGTTTTCCCTGTGCCCAAAGCACAAAAAATCAATTATTTCCCCACAAAGACTTGAAAGTA
CTTAGCGCGGGCCTGCGAGGGGAAAAGCTGTGGGTTATATCAAATTGAAACTGCACTCAT
TACACAGGCACACAATTAGTTACCTCTGGTCTGCCTGCCGCTCTTTAATTTCCGAAACGG
CATATCTGTATTATAACAGAAACAAGCATGCAAATGCTATTGTTGGGGATTTAGAGAAAT
CAATAGGACGGCTGGCGAGAGGCGTTTGGTGGCGCTGTCACTCAAAATCTGCTGCCGGCG
ACTGATAAAGGTCTGAATTCAAATTAGCGCCAAAGCCGGCCAGTGACATCAGAAGTGACA
TCCGAAATAAAAGGGACGGCTTCATGATATATGTAATTATTCTCCTCGCATTTGCGCTAC
ATTTTTTTTTTCTTTTCGCTCTCCCTCCTCTTTTCTCCCCGTCCCTCATTCTCTCTTTCT
CCTCATTGTGTGTACTTGTGTAACTGTGTTTTGCATAAAGGGATTAGGAGTGCCTTAATG
AGAAACTGTAATTGTTTTTTCAGCCTCGCTCTATGGATATGTTCGCATGTGTGTATCTCT
GTGGATATTTGTGTGAGAGAGACAGGCTGAAAATATGTCTTGAAGGAATGTGCCTTGTTT
AATGCAAAATGAATACAGTATTGAAATAAtatgttgt
>NODE_136_length_613_cov_9.106036
TGATTGTATCGATTCATCCAGTTTACCATTGATACAATAAGAAGTTTCAGTGACCCGTAT
CAAACCAAGCCAGAGCTACAGTGACCCCTATTACTGGCCATTTTTCTTGTGGGGACTACA
ATATTCAGTTAGTGGTGAACTTCACTGTTTTGAATAGATAACGGACAAATTCAATGTGTT
TTATCAGCACTATCGTATTCGAATGTTAATATTATTCCCATCATATTTTGCCCAACAGCT
CTTGTGTGTTTTAAATGTGTTTCAACATTCTGTGTAGTTTCTGTTACTGATATTGCTTGC
ATGGGGAGTTTGCTTAGCTATCACAGGCTGGGAGAATGCTTCTTTTCCTCGATTTTCTCT
ACTTTTCTCTTTGCCTCCTGAAGGACTGAAGAAAGTACGTAATCCGGATCGAATGTACAG
ATCAGCAGTGTGTTATGCTGGCCATGGTCCACCTAAGAGTATCAGTGATGACACAGAGAC
GAACAGTAAGAGTCAGTTATTAATACTGCATTGCTGCTCCAAGAGGCCACTAGCTGGCCA
CTCTATTATTCATTCATCAATTCATTTATTTACTTCTTGATTTCATCCGTCCCCATGCCC
CCCTCCTTCTTTTATTCTCCTCCAACACAACACCTCCTCCGGCTGCTCTGTTGATTGAAG
TGTCTGCTTTACGGGATCACGCTGTCAATAGCTGAAGTGTTGTCGTTAACTAAGAGTGAT
TGTTTCAGGTTGAGGCCAGGGGATCAGGACCTGAGCa
>NODE_137_length_633_cov_5.301738
ACTGCAGTTTGCACTGGGTAGATGATAAAAAAGTTCTGTGTCACTGGTCCATGCCGGTAT
GCTCCCCAGTCCCTGTAATGCTTTCTATTCATAAACATGCAGTGTGCTATCCTCCACCTG
GCAGCTGCCTCTGTGCATATGAGATTACTATTATGCATCTTCCAATCCCAAGGATAAACA
TCTCTTCACTTTTGAAGTTTGCAAGCATGAGGCATATTTTAGTGCCATATGACTTAAGCA
TCCCTTCAGGTATCACTTGCAATCTTTTCTCATTCTATATACATTGTTCAACTTTAATGG
GTATCTAATTTGTGTTATCAGCTTACAGGGCAGTAAGTAATAATTTGCATGGCTGCCCTA
AGCAAATATGCTTCCATAAGCATCCCCATAGTATAGACACTAGAATGGATTAACCTCCAT
ATTGGCTATGCCCTGACGGTCAATGCTTTTTTAGAAATAAGTAGAACAGATAGTTTAGTT
TGGTAGCAATTGTTGTGAAAAAAAAATGGATTTACTACAAACCTTTTAACATTCAGATGC
TACTTTGGATAAAAGTCTCTCACACATAGCAATGGTGAAATGAAATCTGTGCATCTATGT
TTCCAGCATTGTAGATGGTGGTTAAGGCCTCTTACTGGAACAACCACATAACATGGGGAT
GTTTTTACTGATGACCTACAGCATGCGCTGCAATAAGTGGCCTCTTGTCCTCTtgaaaat
ccagttgccttctaacccagattacaataaaaatgacttagtttaacatatgtgtgt
>NODE_138_length_625_cov_8.385600
AAAACAAAAATGAACGTAAAAGTATAGTTTAAAAAAATAATTGTCATTGGATATGCTTAT
TTGAGCCAGGGCAAGCATATCACAACTGAGCTAAACAGGCTCTTGAAACAAGAATACAAA
GGAGGAAATAAAGCATAGACAAAAAAGATGGAATACAAATTTAGTCAACGAAACAGGACA
AATAAGAAGGAAGGTCCATATGAACATAATGGGATTTGGTCTTGGTAAACAGGACAAAAA
TGGAGGTGATTCGAGTGAATGGATGGGTTGACAGCAAGAATGAATTTGTATTATTTTCAT
TCTGTGAACGTCAGTTCAGCACTCTTACCTCTTATTGGTGTACCACCTGGGTGGATAATA
TGAATGCAAATAAGATTAGAAAGAAGAAGCATTAGTACGAGTAGATAGAGGCTGGGGGCT
TTGGAAGAAGAATCAAATTAGATTTAACAGGGTACGTAAATAAAGGTACTACAGGAAAGA
GAAAGGAGAGAGAAAGAGAATAAGAACTTTTCTGTACTCTACTGGCAAAGAAAGACAGGA
TTCATCATAGAAAAAATCATAGGTCAAAGAGAAGAACTTGTACATTGATGTACCACGGGG
AGGTGCCATTTTGGAAGTGGCAAATGGCTTCTGAAGACCATCTACTGAAGGAAAAGACTT
TCAGGACTTTGTATATGAGATTGAGAGCAGAGATATTTAGAAAAAAAGAGAGAGAGAAGC
AAAACTTTGTAGTCCCTTTGCTTGacctgaactaggcagagctggtcac
>NODE_139_length_769_cov_8.730820
TGTTACAACCTACATAATCTTGCAACACATTTTTAAGAGACGCAGTTTTCACAAGATATC
ACTAGAGGCCTTAACATAATGATTTAAACGACATATTTTAAGTTTTAGGTTAACTCAGAC
GGGTGTCTCTGTGGTTTTGCATGTGCACCCAGGTGCTTGGCAGCTCCAACAATGCTGTGT
GAGTGCACGCAAGGGTGTATTCATGTCATCGTATGCATGTATATGTGTGTGCACAAGTGT
GCATTTGTGCATGTGTGCACTGACGTGTGTCACTTAATCTTTTCTCCTTTTTCTTTCTGT
TTTATATTTACTACGTCAGGCAACAAATGAATCATCTTTATTACGGAGAAATTTAATTTG
GGTGAACTTAACTGCTGCTGCCAAGGTCAGACGGGCAGAATGTCATTTTAATCCAATCAA
CTTTAATCTGTTGGTTATAAAAGAGTTAGGCTGTTGAAGAATGGCTGTATCTCAGGCCCT
TTATTACACTGGCTAATGACTTTGATTGTGAGGCGCCTATCAAGAGGTTAGGAGTTCCTA
TGGTGCTTCACGTCCTGCTAATTCGCTACCTCATGTCACAATTGGGCTCAACTAACCCTA
AAATCACTATTGCCTTTGTTCCCTGTTTACAAGAAAATCTAAACTGTAAAGAAAGTGAAA
TACTTATTACATTTTAAAACATCATTATAAAACCACTGTACAAGTTATAGAATTGCACAT
TTGAGGGTAAATTAAAAAAAATAGGGTAACTTCCATAGTGTGAGTATACTATCTTAATAT
CTTAATTCTATCTCTATTCTGGTCCATTTGTATTCTGAATAGGGAATATTTCGCTATAAC
ATTAAGATGAACACTAGTAGACAAGTACAATTATCTtcttttctaaaaagaagtctactt
ttgaattagttac
>NODE_140_length_507_cov_17.285995
GCCGCCGCCGGCGGAGCCAGCGAAGAAACGCGGCCGTCCGGCCTCCCCTCCCGCGCCCCT
GGTACCCCGGGGTCCCGGCCGGCGGTGTCGGCCGGAGAGGGGCCCGCGCGCCCTCGGCCG
GACACAAAAGCTTGGATCGAGGGATGACTTTCAATAGATCGCAGCGAGGGAGCTGCTCTG
CTACGTACGACACCCTGACCCAGAATCAGGTCGTCTGCAAGTGATTTAGCACCAGGTTCT
CCACAAACATGCGATGCGAGGCAGGAGAGGGGCGACCATCGTCCGGCCGCGCCCCAGCCC
TGTCACGAGCGGCTCTCCGCACCGGCCGAGGCCGGCTATCCGGGACCAACCGAAGATCCG
CGGCGCTACGGTATCGTCACGTCTAGGCGGGATTCTGACTTAGAGGCGTTCAGTCATAAT
CCCACAGATGGTAGCTTCGCACCATTGGCTCCTCAGCCAAGCACATACACCAAATGTCTG
AACCTGCGGTTCCTCTCGTACTGAGCAGGATTACTATTGCAACAACACATCATCAGTAGG
GTAAAACTAACCTGTCTCACGACGGTCTAAACCCAGCTCACGTTCCCTATTAGTGGGTGA
ACAATCCAACGCTTGGTGAATTCTGCTTCACAATGATAGGAAGAGCCGACA
>NODE_142_length_786_cov_9.474555
TGATTTTTTGGATTGGCCAGATAACGACAGTTTGGTTGTTGCATCCATTAACATTTTCTC
AGTTAATTTTCTTGAACAAGTCTTGTCTTTGAGGTTTATGCTCAGCATTGACATTAACAT
GGCAGTAGGATTTACCTGGCAACGTGACAACAATAAGCATATTTGAAAAAAACAATATGC
AGGGACGCTATTATAGTTGATATGATGTAAAGTTATAGCTTGTGTGTACATCATACATTA
CTAAATAATAATTGTTCATTGTATCTGACTATATACATTAACAGAAAAAGACATTATGTC
TATGACCTGATGTTTAAATGGGATTATCTCTCAGAACATTATGAATAGCATGAATGAGGC
ATTATTTCACAGCATCTGTATGCATGATTGAAAAAAATCTAAGAGGTTTCAAGCATGGGA
GGAATTTTTACATTTGGGAGGGAGGATGCAATCAGTAGCTTGGGACTTGCAGAGGCCTCC
TCGGGTGACAAATTGAAAGTGTCTCGGTCTAGTTTATAGCCCTGATCAGGTCAAACGAAA
AATATTGGAGGTCTGGGTGAGGAGACAGGCCCGCCTGGTGCAGATAAATGGACTGATCAT
TTCTTATTGAGAAACAATTCCTAAAAGGTAGTTTACTGTGTGACTGGGGAAGCGGCGAGC
GGAGAGCAGAACACGCACCCACTGCTCCCTCCCTGACCCTTCCTCCACTGCCGGAATTAA
ATGGATAGAGAGAACGCGTGTTTCTGATGGCACTCCTCCGCCAGAGAGACACTCCATTTG
TTATGAAGTAGGGGTTCTGATGAAGTGTAGGGAGCTCCTTTTTCTTTTTTCCCCCTTTTT
TCATCCTTCCTTTCTCAGGCACTACAAGGCCGGCCTTCAGTCTGCTTCACATGAAATGGA
TGGaaggagccgattgaattttacactccc
>NODE_143_length_417_cov_7.043166
TTTGCGTGATTCTGGTACAGGGAGGGGGGCGTTTCTGAGCAAAAGGGAACAAGGCGACTA
GTGGAGAGGCTCTTCCAGTAGTCCACTGCACTGAGAGAACTTTTAGTACGTTTGTGCTTT
GTACCAATATATCAAAATTACAATATAAAAAAATCTAAAAGTCAAGAAAACTGAAAAAAA
TGTCTGGAGGGTTGGGGGACGCTCTTCCCTTATTACTAGAAACAGTTACTCGCTATGCAT
AACCTAGTTAATAGTTAAATTTGCTATTGCTTTTTTCTTGTCTTGTTAAAATGAAATCTT
TAGATCTTTTTCAATAAAGTTTAGTCTTAATAGAATGTTATAAACAGTCGTTCTGGTTCA
ATATAACCTGTGATAAGTTTGTGTAGTTCTAAAAAGCCACTCCGTCCACACCCTCCCTCC
ACTTACTACCGCTTTGTGATGAAACCTTATGCAAAAATGTGGGTCTGAAAGCATAGTTTT
CAGTTTTCAGTGAACATTTTATATAACATTCAGCTCTTGGAGGCTTGAGCGGATAAATTT
AAAAAAAAAAAAAAAAAAAAA
>NODE_144_length_697_cov_6.810617
TTAAGTTCCTATTCCCAGGAAGTATAATAAACTGTCACGCCTGCACACACTGTAAAGGGA
CGCACTTTCAACTCGACTCACACACACACACGCCAGCCACTTGCTAATCATGCGGCGCGC
ACATGGCAGCAAACTTCTGGATGATAATGATGCAATCCCCGTGTCAACTCGCCCCTCAAG
TATAGCGGGCGATAAAAAAAACAGTGGCTGCAAAGGAGAGGTGTGTCTCTCCGTATGAAA
ATCCAATGCAAATAAGCTTTCACCCCCGTGGTACTTGAACTGTTTTCTCTTTGATAACCC
AATTATTGTCTCAAGAGCTGTGTCAATTGCTCTAGCGATCTCTTCTTGAACAAATCACTC
CCCTAACCTCGAGCACTTTCGATTTGATTCTGCCATTTTTTGACAGTTCAAAGTAATCAG
AGGAGGCCTCGGCTGAGGACGAGGATTGATTTTGTGTTCTCGCTTATCATGCTAATTCCC
TGAAAATCAGCCTTTTTCATCCCCCTCCGCCTGATTACCACTCTTGGAAAAAGGCCCCTG
AACTGTGTTTCTCTCCCCAGTGCTGCTGTCACGCAACCCCCACAACCCCCTGTTCTCGTC
CCCTCGCAGCAAGCCAGCCCTCGCCGGTCCCGGTTAGCCACCACAGCCGACGAAGACGTC
CACACACCGCCTCCGTCGCTGAGCTGGCTTGGAAACATGCCCAGTTTGCAGGTGCGTCTC
ACCTGTCCGGTGCTGTGTGATTCCCCGGCGCGGGGAAGCGGGAGTTCACACCTTTTTAAC
GAGTTGTATtatcgagcgcgagaacgagcctttaccgtttcagtgcaccaaaagctgcct
t
>NODE_145_length_621_cov_3.714976
CTCGCCGCATCACCCCCAGAGCAGCGCTTCGCCTCCCAGTAAGATGCCAGGTGGTGTTGC
TCTGCATGCATGAACTATACGCTGATGTCAGGGCGCCTAAATATAAGAAAGTAGCTCAAA
AGTTGCATGGTGTAGTTGTGCTCGGAGTGAAACTGCCGTCAGAAGAGGGGCCGAGGCCGA
GTTGATGTGATCAGAGAGCCGAGAGAGAGAGGGGACAAGTGATCAATGAGCGTGAGTGAG
TGAGCTGAGCAAATGCCATTGTTATTCTGATCTTTGAAAACACACTGAGAACAATCCACA
TTGTACCTGCAATCTCCACTCCAAAGTCAGCATGGAGAGGCATGACACAAAGGGCAGCAA
TCCTGTGACAGGCAAGGGTCAGGCCAGGGTCAGGGAGGTGGAGGTGGGAGGTGGTAGCAT
TGGTGGTGGTGGTGGTGGGGGGGCAGACTGATCCAGATCGCCCCCATGTAACGCTGTCAT
TTCCACATTTCCTCCTCCTCCTCCTCCCCGTGCAGGTTGCTAATGAGAGTTGCCAAAACA
AGGAGACAACACGCCGCGATTATTGCCCTGACCATTTCACCCCGACCTGATGTTTGCATT
GAGAGTAATTAGTATTGTCCGAGTCTACCTGGTGTATACAACATCACGACAAAGCTGATA
GGCCTCACAGGGCATCACTCAACCTCCATTAAACTACGATTGGAGACACTCGCTCGGGGG
CCCATTGTTGTCCTCCCGTgttcggacacgaggttggctttgaag
>NODE_146_length_719_cov_2.116829
TCCCAAGGGTCCCCCAGTCAGGGTCTTCACCCTCATCCCACAATTTTAATTGTCCTACCC
CCAAAGGAAACTTAACAAGAAACCCCCCTTAATATGAACTATTTACAACATGGGCCCCCC
CTGGTGTGCCGCCGCGACGTTTCGGCCAGGACTGTGGCCTTCTTCAGGCTTGGCACACCT
CTTTTGGCAGGATGAATTTGAGCTCCGTTTGAGAGATGCTTTCCCTTCGCTGCCCCAACT
GCAAATGAGCTTTCCTCTAACACTACCCAGGTAAGTAGGATTTTTTCCGAATTCGGTTTT
TTAACAGCTTGTTTTTAATACTACCAAACTTGGTTTTTAGCAATTGGTTTTTAACTTTTA
AGGTAAGTATATGAATTTCCAAGGTAAGTATGAATTTTTCCACAGGTTTTTTAATATCCA
AGGTAAGTATGAATTTTAAAGGTAAGTATGAATTTTTAACTTTACATTTGTTTGTTAAAC
TAATTTGTTTTAACATTAACCCTTTGTTCGCCATGAATTGTGTTTTTTAATGTGTACCAA
TTTGTACTATAATTGTGTTTTAGCCCCATGATTTTAACCCTTAACGTTCAGAGTTTTCCG
CCTTAATAATGCTGACCCGTATTCCCTTCTTAACCTTCATAGTACTTCCAATTTGAACTA
TCAATTCCCACTCGAATTTCCCTCCTAGTCCCTTTCCGTCAACTTATTCTAGTCCCCATG
AGCATTTCCTGATTTGAGGCTTTGTTACTTGGGCTCCTTTCCTAGGGCTCCTTTACTTAT
ACTTGCTCCTTTTTTGGGCTTAATTTGGGCTTCAatgggggggaagagaaattaagccca
aaaaaggagcaagtataagtaaa
>NODE_147_length_645_cov_8.254264
TCAAGTGAGAAGGATTCTCTTTTAGTTTCTCCGCTGGATTTCCACGTTGCTGCTATGTCC
CAGCATCCTCACTGACATCAAGTGCAAAGTTATGTGTTGAAGCTTCTGTAAATACGTTCA
GATGTGGAAATACAAACTCCCTCGCAAAGAAAATGTACATATAGCTCACACAAGAAGTCC
ATCATGGCCAGGGGACGAAATGATAGTGTTTTTATAAATATAAATATATATCGGGTTTGA
CAACCTTCGGACTGTTACATGCACTTTCTTGGAAAGTTGGAAGATCTTTATGGGTCCAGT
TTCTCTACACTTTAATACCTACTAACAACTAAGATACTGTAATTCTTTACTCTAATAATC
AAATACATCAGTTTTCCAAAAGAAGCATTGTGTGTTTGTGTGCTTTTATTTATTCGTGTC
GGAACAATTTTCCTCCCTTTTTTTTAAATTGCAGAAATAAAAATTACAACTTTTTAAAAA
AAATAAAATAAATAAATAAAATATTTTACTTGTGCGTAATTGGTGCTGGTTGCGCAGCTC
TTTTCTGTTCGTGCGCACTGACGCACAGCAGTGGAAGCAGTCCCTGATTAAATTAAAATG
ATCGCAGTTTTAACCTCATCATTTCCTTTGCCAGTCTTTGAAAGCACCGTGAGTGGCTAA
TCCTCGGAATCAAGCTGATTCGAGGCTTTTTGTGCGTAAAGGAAAAGCTTCAGTCGTCAA
ATGTATTTATACACCAATAAATAAGATTGTAATAAAATAAAAAATAAAAAAAAGAAGAAG
cgagggaag
>NODE_148_length_631_cov_6.378764
ACAGAGACAAAGAATTTTCATTGTTTCAGGGTTCCTATAAATATCTAGAGGTTATGCTAA
TAGATATGGGACATAGCAGAATGATTAATGTGTGTGTGTTGTGTGAGGGAGAAGAACTGT
GTGAAGGCACGTCACATCACACTGTCAAGACAGGCCCTTCCTTTCTCCCCCATGCACTTG
GAGAGGCTGGCAGTTACCCAGTCCTCCATGAGCACACGCCGTGGACTGGTTCTGAACTGG
TTCCCTCACTTGGGGCTAGCCTGGGACCAAACCCGCGTCACCTCTAATTAGGGGAGGCGC
CCAGGCACAGGCATAACGAGCTGATGAATAATTAGAATTGGAGGAAATTGTGCAGCCAGG
GTGGCAAATCTGGAGGGACAAGTGCTGAAAACAAGGCAAGCAGCATTAAGTCCACAGTCA
GTCAAATCTGTGAACTTGGCCAGCGGCGTTAACACTAGGCCTGTGTGAAGAGGAATAACG
CTCCAGCACTGGTGGCTAGCCAAGGCCATAGTCAGACCCCCAGGGTCGATTAAAGGAACA
AATAAGATGTGGGTGATAAATGAATCCATAAATTGCCAGCGATGAATATTAATTCCTTAC
AGCTCTGGCGCTGTGAGAATACTAAACCTCGTGCAAAAGCATGCAGAGTGTTGATACCGT
GACACTGTGTCACCATTTTTGAGGCAGCATGTCAGAATCCCAATAAATGATTGACAGTCA
TATTTGGCTGCAAGTACTGTtctcacttccaacacccatgcaggggtgaaattag
>NODE_149_length_423_cov_2.496454
TATTATCATCACAAGACACTGAGCCAACATTAGAGATAGACCCTACTGCGTTTAACGAAA
CATAACCTAACAACAGAAACAGGTGAGACGTATACTAAGCCAATCACATGCAGGTACAGG
CTTTAGAGCTGATGTAACAGCTCCCTGGTCTGGAATTTATCGTTTCAGTTTCCGTCACAT
TTTGCCCCTCTGCGGATCCACTTCCGTCCTCTCACTGGATATTATTTGAATATCGAACGC
CGAGAATTAGTTAGTTAGTGTCTGACAAACAGCGTCATGGTGCCCGCATTAGAAATGTAT
TGATTGTGTCATTACAGCCGGCCAACAAACACAAAACAAACGCCGCGTGGAAAGGGGCTC
GGCGTTATTCCGAGAGCTGTCCTGCATAAATGTCGCACCAGTTAGTTTGTGCACTCACAC
CGTGTGTGTGTGTGTGTGTGTGTGTGTGTGTGTGTGTGTGTTTGCGTGTGTGTGTGCAGG
TTTTACAGTCAGGCTCAATACACGCATGCCCGCGCACACACTCACACAAAGCAACACAAA
TCCATACTAGCCACAGGCTCCTCTCCA
>NODE_150_length_344_cov_16.031977
AAATGCCTTAATTCAAGAGGCACCGCTGCATGGTCAGTCGGAACAATTTGCTCGAGTACG
TTGCGTTCTGCTCACCTTTGCGTTGTCCGTGCTTCTCAGTTCTCTTTACCCCAGGAAACA
GCACAGCAACCTGTGGCAAACATCTGCGAAAATCAAACTGGAACAGCCAGACCATGTGCC
TCAAGCAACCTGTGGGAAGCAATGAGGTCCGCTTCCAATCTCTGTGGGTCAGGTTGTGTG
ATGTCAGTGATGATGTCACAGCTCCCATTGTTGACATCATTGTGGAACTGCCATGGAGAG
GCCAGCATACGAGTCCAGCTCTGCTGTGAGTGGGTAGAACAGTGGGCCTTGATGGCAGCG
CCCCTGCAGGGAGGGAGAGACGTCTGGGTGCGGGCGGGCGGATTTGGGGTGGCGGGTGGG
GGGAGCGGAGACCCGAACCATGCCGCCCGCGTGCCTGCCTGTGTGGGCGCCCTCCACTTT
GGCTGCCT
>NODE_151_length_645_cov_9.913178
AGGATCAGCAGTGGCTGTTTGAGAGCCTGATGATGCAGGTGGAGGAGAGGAGGTCCGCCG
TGGAGAACAATGCCAAACAGATAGAGGACAGGTTGGTTTCGACTCACACAGAGTCAGAAT
CACAGTCCCAGTTCTGAGTAACGCTAGTCAATAATTTAACATTGTGAAATATAGCAAGCT
CATGAATAAATTACTGTCTGAAAAGCTGCTTTCTTCTGCATTTGGGAGAGACATTTTCCC
CCTCCTTCTGTCTTTGTAGACTTCATGGAGTAAAGATTGCACACAGGAAGGCAGAGAACC
AGATTAAAATGGCAAAGATGATTATGATGAACGAGCTTAACAAACGAGCCAACCTATTAA
TAGAGCAACTGGAGGTAATTACTTTCTCATTCTTTCTTTCCTTCTTATCGTTCAGCCAGC
CGTGAATGTACATGCAAAGAATCTGTAACTGCCATGATGTAATCAGCCCTGAAAGCAAGC
AAACGAGAGCCAATGATAATCTGTCATAGTTGCTTAAACCAACATCTTAGGGACTACATC
TGTCAAGGAAAAGCATTGTTGATCAGCCCACAGTTCAGCCACTGTGCGGCAGTAATTAAA
CGTATTTTTAAAAATTCCTTTGCAGAAGATTTCCGAGGGTTTCCAGCAGCGTCTGGAGGA
CCAGCTGCAAGGGGCAATAGAGATATGTGGCCAGCTGGACCACATTCAGAAGTTCATCAC
CTGGGCTACGACCCATCACTGCAGAgggccggtgctcttcagcagggctctggtatgcag
aggagacac
>NODE_152_length_730_cov_4.764384
GAAATGCAGACTAATTATTAATGCAGACTAATTACTGAGTCTCCACATAATGTTTTGGCA
ACAGTCAAAATGAAAAAACCATGTCAGAGGAGTTCATGCGCAGTAACTTATCAAAAAGGA
TAAATAACAGAGAGACCGACCATGTCACAAAGTGAGACAAGCGCCGCGTGTGAGCTAAGG
AGTCAGATGGCACAAGAAAGAGGACGTCCGTAAAGTGAGCATTCTCTTTTTCAACTAAAT
ACATCTTCAAAAGGAAAAACCCCACAATGTCTTGCTGAAGCCACCTGCACACAGAGGGCA
GGCTGCCACTGTTTCAATGGGCGCTGCATGCACACCCCAGCGGGCTTCCAGATAGCGGCT
AAAGAGCTTATTTCCCAAATCTCTTTATCCTTTCTAGAACTGTGAGACGTTGACAGAAAG
TCAGTTAACTCTAGCCAGTGGCAGCTGCATGGGTTTTGCATAATTAATTATTTATACGGA
GCCAGACATAGTAATTACCATCCAGATGAATATGATATTCTAATCAGGCAGGCTTTAATT
TTAATTGCCCTCCAGCATCTAACTGTCAGTGCTGGCCTGGCTTGATAAAGTGGAGAGTCT
CTAAACACCATTAGACATCTGCTCTGAGAGCATTGCCTCCACTACCCACCAGCCCCACCA
TCCGCCATAAAAATCAATACAGGACCTGGGTGTGTGCGTGTGATCTTGCTCATTTTTCTA
TGGAAAGCCATTTTTCGTCAATGACAAAACCAGAGCAGGGCTTCAAGCTATGGAGTCGTC
GTCCCCCCCCCCCGCCTCCAATGATTGATGaggcctctaggattttgtgtttccttttct
ttcttttctttctttcttttttattaacaatttg
>NODE_153_length_527_cov_4.614801
GAGAGAAAAAAAAATGCAAACGTGATTAGATTGTGTTGATACTGAGACTGATTTCACTCA
TGGTTTCTACATTAGTTGTGCGTAAAAGAATGCAGTGAGCAGCTGTTTGGGGGCATTATC
ACAGAGGAAGAGACTTTTTTTGCAGTATCTGGGGTTACTAGAAAAAACAAGTTGGCTCTT
TTTCCGAGTTTAAATGGTTAAAAAGTACAAATTTGCTCAAATTCAAGGAAGGAGTTGTGG
CGCAAAGCTGGAATCACGAGCGTAAAAGTCAAATCGAGGTCCTTTAAAGTGTTCTTAAAA
CGAGCAAATCGTGTTTCTCTCTCAGTAAACGTGATGCATATGTGGCTAGATCGCGATCTG
GTTTTTGAGTTGGACATTTTTTGCAGTGCACGGAGAGGATTTTACTATGTGCGCAGCCAG
ACCCCGCCTGCTCACTGCGCGTCACTGGCGAGTAGTGTGGACGCGGAGTCACTCCCCTGC
CTACTTTTAATAGCTTTGTCATGTGATGGAAAGCAGTTGTAAGACAGGTGCCCTCGGTTC
ATTCTCGGCGAGGGGCAGCAGTTGCCTGTGTGAGAGCGAGTGGGAAGCGTGTGTGGATTT
CTTTTTTACTTGATTTCTTTCTTTTTTTTTCTTTTTTTTTTCCTTTTCTTTTTTTTTTTG
GTAAATTTTTC
>NODE_154_length_706_cov_5.963173
GGTGTAAAGCCCCTATTTTTAAAATCAATTTGATATTAATGTTCAAAACATTCCTCTAAG
GGAGTCCTGTAAGTCTCCAGCTGTGTGCAGTAAATGGCACACAGTGTGACATTCTACCTG
TAGCTGAAAATACATTCCTTGCCTGAGGTGCCTACCTTTCTGAGTCTTTTACAGTGTTAT
ACTCCAAACCATTCCAGTACCACCCGGTGCATGCTGTTGTACTCCTGATGCACTCAATGC
ATGGAGAATAATAATCTGTCTCAAGTCTGTGTTGACCTGTTTCTTTGGAGACAAAAACAA
GAAAGCAACAGGTGTAGTATTACCAGTGAGGAACACCAAAACATTTTGTCATGGATTTAG
TGCTGCAGTGTACTCAGAACGTTCTCTGTTTTTCAACTGAAGGTTATGAAAAGCCTTGGA
GCCTTAACAGCATGTCTGGCATGAGCGGGGATGCCTCTGGAGTGTCCTCAGTGTCCGCCC
TGCCCTGCAGCCCACCCTGTCTAATGCAGCACTCACATTCTCCCATCCCATCCATTATGT
AGCATGGTTGAGTAGCAGACACAATGCCATTGGAAGGCCAGTCCACACTCCTCCTTCTTA
TCTTTCCTGTCAGATTTTGCTTTGACACTTGCCTTCGCTCCTGCATTTTTTTTTTCTTCA
TTTTTATTTCTTTACTTTTCTGGAAAACTGTATCTTAACTGTGCTTATACTCAAGCTTCC
CAAGTGTTCTCCTTGGGTGTGTCATCATATCCTAGACTAGAAAACATTGGCACATgccac
tctgcatgggtcatctcagttgcagacaaagcactgttctacttctaccacaggctaacc
ccactctttt
>NODE_155_length_554_cov_10.283394
GGGATTTGGGGCTTCTGCTCAGCATTTCAGCCCTCACTGACTCTCGGTGTTGGTTCGCTC
TCCTCGCAGGTGGATGCTTACGGAAACATCCTCCTCACCACGCTGGAGATGAACAACGAA
GTGATGCCTTCTGACGTGGGGAGCAGCGTCAGTGACTCTCGGAATTCGGTCATGTCCTTT
GACAGCTCCGGGGTCCAATTCAGGAAGCCCATGGCGCCCCGAGATGGCTTCAGCCACCAC
TCGCTGGATCGGAGTGCCATGCGGAGCCGGGCCAACTGTCGGCTACGACGACGCTCCTCC
AAGCTCAAGTTGAAAATCCCAAACCTGTCAGATGTTAGCACCATTGACAAGTGGTCCCGG
GTCATTTTCCCTATCACCTTTGGATTTTTCAACCTAATCTACTGGTTGTACTATGTGAAT
TGATGTGCATCCCACTAGGAATCATGGGCCATATTTTGAGAGCACATTAAATTGGCTTTG
ATACAGTTCCAAAATATGTATACACATATACAAGTTGAACATATGTATATGCATATTTCT
ATATATTATATTTATATATACACGTGTGAAATCTGAAGGACCTTTCTGCTGTACAAAGTA
TTAATAGGATGACTTGAATGTTTAAGAATAATTGTGAGAGAAGAATTTCAAGGCTTTGAG
TTTCTTTTTCCTCCTGAAACAGacaaacaaacaaacaa
>NODE_156_length_369_cov_1.585366
GGCATGTAGGCTTACTACTGGAGAAGCAAACACACAATGATCCACTACACCAGTCACACC
AAGCTCTGCTCCAGACCCGGAGCTTTTTACGGGCAGGAGTAGTTTGTTTATTTAACTCTA
CTTAACTTTAGCTTCTCAGTCTAACGTTAGCCCGAGCTAACAACGGAGTCACACGCCCCT
CAGCTGCTGCCATAAAAATAAACAGCCTAAAACTGTGATTAATCAGATGAATTCTTTTAA
TCGATTGACAGCACTATAACAAATCTAAAGAAATAGTCCAGCGGTTGAACTCAGGCGAGT
AAAGCGAATGTCCCTGTCTCTACACATCCATGGTGAACATACTGTAAATGATGACATAGT
GTGGATGTCTTGTCTTCTTTTTTTCTCCATAGTACATCATGTTGGTGAAGGTGAGATTTG
GAGAAACGCAGAAGTATGTCAAAGCGGCCGAGACTGAAGATGGCTATGATGACTTTGACA
CATttcttcataaaggttggcatcacttgtaat
>NODE_164_length_628_cov_7.226115
TGTAGCTCATTGTAGATATATGTTATTATTTCAGACAAAAATCTATTTTACATTTTAAAT
TCCAACTTTGTGGCGAAACTGTTTTCTCAGCAGCAATAAACTGGGCTTAAATACCCCCAT
CAGCATCTACTAATGAATGCAAACGCCTTGGTTCCCATTCAGTGACTCTGTCAGAGGGAA
ATAATAAGAAAGGAAGAGGTGAGAAGGATCAAAAGTTTGGTTTGGACCGATAAGAACGGC
AGAAAGAGCAGATATCCTTCAGCTGTAAGACAGTGACACGAGTTAAAGAAAAGCACTGAT
CATCTTTGAGGGACATGGCATTCTCTAATTCATAACGCTGGCATGCCATCATAATAATAA
GGAATAGGATCTGTCATGGTGTCTAGCTGGTGCTTTTATTAGACCGATGGGAGGTCTCCG
TGCCTCTCCTTTCTGTGTTGTAGTAATGAAAGTTACAGCACGTTCTCGCCCAGCCAAAGG
TTGGCCCTGCCTAATGAAAACAGATGAAGCAGAGATAAAGTGTTTGCCGACATTAAGGGA
CTCATTTATCACCGTTAGCCCCCGAGCTATAGAACACCTTGGTCTGGAGCTCTCCTTTAA
CAGGCCCTGCCTCACAGCACCCCGGTGGCACACTGCAGCCTTCCAGCCACATGCACGCCT
CCATCTTTACCCTTCTTTCTCTTTCATTCGCCGCGTATTTCACACCGACGGTTTCGCTGT
TTACATCTGTACATACACGCCGTctcattcgcacggcttattgaagccggag
>NODE_165_length_775_cov_8.740645
CATACTTCCAATAATAGTGACTGGTTCAAATGCCAATTTATGCTTTGCTCTGACATATTG
CCCACACCATGTGGTATATGTGCTTGTGTGTATGTTTCTGTGTGTTTCAGTAAGTGTGTC
ACAGTGATTGTGTCTGCGAGAGACCGTGTGTGTGTTTGCATGCCCGCTGTTTGTATGCAT
TATTGTACGTGTTAGTGGAGGTGGCTGGTGGCGGTGTACCAACTAGTCACGGACCTAGAG
GATTAGATTTACCATTTCAAAGATGCCTGTGTTTCTAAAGTTTACACACATACATGCACA
CAGACACACTCATACAATCACCCACCCACACACTGCTTCCCCAGCTTGTCAACGTGCAAC
GTGGGCTGTGGAGGCTTGTGCGAACAGATGGGAGGAACCAGCATAAAATAAAGTTAAACT
AGAACAGAATGACTATGCAAGTGGCGTGGCCGCCCTTTGTTTGCTAGGAAGGTGATCCTC
AGCAGCTGGGGATGATGGAACGCATGATTAAAATTACCAGAGGGAATGATTAATATCTCC
TTAAAGCACACACTTCCAGCATATCAATCATCTCATTACACTGGAAAAGTTAATTGTGTG
AGGGGAGGGTTGGGGCCCCTGAACCATGAAAAAGTAGCCCACCCCTCGACATGTTTACTT
ACACAACAGAACAGACCCAATAACTCCAAGTGTTCTGTACTGTGTTTTGAGAGTTTTAAC
TGTTTCCACTGAAACAGGCCCCTCTCAGCAGGGGACTTAACAGTAACTGGAATTTTTTCG
GACTGGCAAAACTTTGTTTGCTGTGGAACAGTCAAAAGGTGTAGGCTGAGTGGTTATAAA
GCTCACGTATGATGCTAAACAATACTAAATGCAAATTTTGGCGGAAATGCAAAAATTTGC
ATTAAATATGTACAGtaga
>NODE_166_length_571_cov_4.140105
CTCCCATTCTGCCCCTGTGGTCAAGGCAAAAACATTGCTGCATGAAGAGGGGCGTATTTG
TAGTTGGGCAAGGAGGAAACATTAATATAGTAATACCAAAAGGCTTTTATTTATTGTGAA
TAAATAAAATCAAAAATAATAGTTTAACTGATTTGACCAAAACTCACTACAATCCAAATA
AACGCGATTTAAAAATCTGTATCGAAGAATATTTGCTATTTTTTTTTCCCCCACATTGCT
TTTAAATGATAATTTTTTTCCTGTATCATAGAACATTGGGTCTGATCCACTGCATGCACA
TGGAGATGCATTTAGATCAGCCTATCTTCTCCTCCTCCTCTTCCCTCCATCGCCTTACAG
CCCCCTGTATCGGTGATAGTGGGATGGCAGGCAGGATGAAACACTTCCTCTGTGAAGCAG
AACTTTTATGTCAGGTGAAGCCAGACACATCTCATCCCCTTCAATAGCTCCTCGTCAATT
TCAGGCTTAAAATTTTATGGGATAGGATACTGTTTGATGCAGTCTACCAGCGGTCCATAA
CAGCAGTCATTTATTGTGCACTGAAAAGAGGGGGAAGAAATATTATGGCGCGCCAAAAGG
GGTGGGTGGGTGTAAGGGAGGTGAGGGGAAAAGCCCATACAGTGCAGGGAAAGGAGAAAA
CACAGGAGATGCTGGCAGATTGGCAGGCATGACCGCCGGCTCTCACGTGACCTCA
>NODE_167_length_609_cov_7.175698
CAGGGAAGAAGAGGGAGGGATATTTTCTTTCTTCTTCTCGGCAGTGTGCTGCAACTCTGA
ATTGGTTGCAGCATGCAGCGAGTGTTGAAAAAAATTATATTCAAATCATCAGCTATGGTC
AGCCAGTCTGTTCATTTTTCCATCCATCCTCATGAAGAAACAAGTGAGTCTTTAATTAAT
ATCTGGATCATCAACTTGATGACCTTTATTGGTCAAGTCATGAGCTTATGGGGAGTCTCT
TTTCAATCACTGGATCCATAGTAATGCGTTTCTGCACAGCGCTGAGCATAGTTTCTGGAT
CTCAGATATCTACTTTTATTGAACCAGAAAAAGAGCATTTTAAAGCCTACTGTAGGTAAT
GAATGAGAATATAGAGACAGATAGGCGGACTGTGTCCTCAGTCAAGCTTCAGTGCAATCC
TCCCAGAGATTTATTTCATCAGCGAATGCAGTTTCCATAATCATATCTGTGTCCTCATAT
TAGAAAGATAATTAACAGCACTAATGATCACGTTAAGTTCATTACACATTCACTGCCAGC
TCAGAATGAAGTTGACATTATGTTGCCTTATCATCAAAGGTGGCGTATTGTTGGGAAGTC
ATTAAAATGGAAATGAGTGTGATGTTCTGATGTTAATTGCAGAGGGAAGAGATGAGTTAT
GTATTTAATGCAGCATTTAAAAAGCCAATGAGGTTCCTATCTGCTAAATAGGGTAATTAA
TGCTATATATTACTtatgtttgtccaaatgaag
>NODE_168_length_583_cov_4.569468
TATTTTCATTGATATCTGCATAAAAAGTTATGAAGTAACCACAATGCATTGCCCATGTGA
AGGAAACAAACAAACTGAGAGAATATTTTGCCGTCTTGGCAAATCTGGGTGCTTGTCTCT
TTGTGTTTGCATATGCATATATACATATGCAGCATGTGCGCCCATTTGCTACTGATGTGG
TTCACATGTCATGACAGAGGAAGGACACTATCCTCTGGTATGTTTTGTTGTGCCCTCTGC
CTTAATTTGCCTATTGTAAGTGTGAAGGGGAGCCAGGGAGATGACATCATGCAGCAGGCA
GTGTTTGAAGTGCCAGTCCTGAAGGAACCACTTATAGCAATTAGGATATCCTTGAACAAG
CGTTTGCGAAACATTGGCTGGTTTTTGGCATTTGCCTCCCGTTCCTGCCTACTAACTAGC
GAGGTTTGATCTCCCATAATTATCTACCCACCGGCTCCTCACTCCTGACAGCTCTCTCCC
TGGAGAGGGCTGAATGCCGGGGCTACTCACTGATTGCATCAAAGTGTCAGAAATTGCAAC
ATCAAAAATAATAACTGATATTCCGGCGGCAGGCTGCTCTTTGAATATTTCCTTTAAAAC
GCTCTCTAATTTGTGTCTCGCATGGTGCCAATGTGTGTGTGACTGTGAGGGCTTAAAGCA
AATAAAAGCAGGGGAAGTGCATTCATTATTGAACCCCTATTTACATATGGCAGGCTATTC
TGTCtga
>NODE_171_length_554_cov_6.397112
CAACTGCGATGAAGGTGTTAGAGTTTTCTAATCGACCAGATTTTCCTGGAAGTCAGGAGA
TGCACTTTTTTAATGTTAATATAATAAGGAAGTCGCGAAAAAGACATATACTTTTACTCT
CCTAATCTGTATTTCCCCTTATGTAGGCAAGATGTTTCCAGATAAGCACTATTAATCATT
CCTCTGCATCTGTTCGTTCTTGTACACTTTCACCTGAAAAGTCTTTGCACTCGGAAAATA
ACGCTTCTCCTCGCAATTGCCTGACACATTATCTCATTAAAATGTACAAAGAAAACTCCT
TCTCTTTATCTCTGATAATCTAATTAGCATCAGCCAGATGGTTTAATAAGGGATATCGGC
GCCGTTTAGCCTCCCAAACGGCCCGCTGGAGGAGAACAGTGGAGGAGGCTCCTCTCCACT
CTCCTCTTCACTCTGAATAGCTCTCCAGGGTTCACATTATTGCTTCCTCTGCCTGAGGCG
AACCACTCCAACTCAGGAGTTTAGGGAGGATGAATGCATCCAGGAGAGAGACATGCTCAA
AGTGAATCAAATAGGCAGAGATGTTGGATACTGCTGGGAATGTTTTAAACCAAATAATGG
CAGATAACTGACTTCACCTTTAGTTCCCCCAAGGagcgagaaacatttcagattatgctc
taaatctttctgagatatatcagtctgttcagtgtgtg
>NODE_172_length_851_cov_7.696827
AGATACCATCATAAATGTTTTAGAAGCAGCAGTACAATATGGAAACAAAGAAAGGATAAA
TACTCAACTCCCTGCAATGGGAATAAGGCCCCAAAATATGTTTTGGAAACATAATCAGCA
TCATAGCAGCTCTGTGTGTCTGTTTACATTGTGGCCGCCATCGCTCCCCTCTCCTCCAAC
AAACAAGAGAATGGGGGTATGGAGGAGAGGAATAATAATAAAAATAGAAGAAGAAGGAAT
TATATTTTGCATATTATTTTAAGTAACTGTTCAAACTTCATTTCAGAATGGTAATCCACA
AAACAAATATGTAGCCGCATATTTTAAAAGGGAGGCTCCGCTCGCTTCAATTTCCTATTG
TGATGTTACGCCGTGTGTTTGCTCTTTGTGTCTGTTTGAATTGATTTGCGCAGCTCGGCA
GACAAGGGCTGAATGCTCAGACCAAGAATCCATAATTTCATATGATCTGATAGTTCTGCA
GTATTACATTGATTTTTTCCCTCTCCCTCTCCCTCTCTTTGGTGCTGGTGTTAACAAACA
AGCAGAGGTACCTGCGCTCAAGGATCCAGAGGAGAACAAAAAGAGGTGTTTTGTTCGGGC
TAAGGTGATAATGTGGAGACAGGGACATGTTTGTTTGGGAAAGGGGATATGTTTGTTATG
TGTTGTTTTATGAGGAGCTACTTCCCACATAGTCTATTAGGTATGTGGCATCTGCAGCCA
CCCAAAACCCAGGATTTAAGACTAAACACTCTGTTCATCTGCAGCGTGTTACATATACAC
TTTACGCCCATACAGCTATTAACTAATATACACAAGTGCAGTAGTTTTGATGCCTCACAA
TAGATTGGAAGATTAGATATTGGCTGTCATGGAAATAAGTCAGCCACCCACCATAATGTG
AGTATGTTCCACTGGTGGAgggagaaaagagtggcattctgtctcagttaaactcttaga
taacctttaatctattatttatcaggacttgtacc
>NODE_173_length_495_cov_5.977778
GTTAGTTCTCTACTCCAACCCTGTATCCTTCTATCCATCTTTCTAATATGTTCAATTTTT
CCAGCTTTTCCTGTTCCAGCAAATGCCAAACACAAACAACTATGTTTTTTGATTCTTCAG
TCCCATCCTTACCCTTCATTTTTATCTCACTACTTTTCAAACATCTCTCATCACATCTCC
TTTTCCCTTCTCTCCACCTATCTTCCTGTCTCCTCTTCCCCCTCTTGCCTCTCCACCTCA
GCATCAATAGAGGGCCCATCTGTTCCCATACATCATGCACTTCATTTCAGTTTATTAGCT
GGGATAAATCATAAATATTTCATTATACATCACGGGCGGCTGTCGCCTGCACACCGACAA
TTTATCACCGCTGCCCTCTCTGCCGGCTTGCCATGGCGGCTATAAGCTTTCCAGTCTATT
AAACAAGATTGATACAGTGTGTAAATTTAGATATTGGGAATTTCTTCACAGACCACTGCT
CCGCACTGATAGGCCAGGGTAACAGGGGAGGAGAGAGAAGATGGAGGGAGAGGGGGGGAG
AACAGAGGGGGGAGTCGGGGAGCTTGGCTGGGTGTTAACACCACTATCAGGGTAGTTACA
GTTTCCCCTCTTCGCCTCCTCTTTTGGATGAGGGGTAAA
>NODE_174_length_877_cov_8.467503
ATTATGAATGATGATCTCAATGAATTCTTAGATTTATTCAAGTTTTATACATTTAAAAAA
ATTATTTCTGTACAGAATTCCATTTAAATATGCGCTTCAACAGCTGGTGTTGTCTATTTT
ATTTAGAAATAATTTTCATTTAATCGCCTTTGTTCCAGGTGATAGATGGGCCCAGCAGCA
GTTCAGCTCTCTGTGCTTCCAAGTGCAAAACCAAGTCCAAAATGAAATAGGAACAGGCAG
GAACATTAAGTGCATATGCGGTCAAATTAATATGTTTAAACTGTGGAGTTGAAGCTAATA
AGGTCATTGTGTGCTTTGCTTAAAACACAGGTTAGCGCACACTGCACATGTTCTGTCACT
GAGCCATATAGATGTGGATTATAACTCAGTGAAAAATCGCTTTGTATTTTTCGTTATTGT
ATGTGGAACATGGCTGCAGTATTGTTCAAGCTTTAAAAGTTTGCGTGAGAAAAGTTGTGC
TCTGAAAGAGAACAAGGATAAAAAATTAAGTTCTGATTACAATTACGGGACGTGACACTT
AGCTGATTTCAAATCAGCGAGGCCAAATTTCACAAAGCCTGTCAATGGTGGCAGCAAGCT
CGCCAGATCCCTCCCCAATCAAAAGTTTGCTCTATATAATTTTACGCAATCAGATTTCTC
CACAGTCATCCAGTGCAATCAGGTAATCAGAGGGGAGCATTAACAAGACAAATGGGGTTT
AAAAAGTGGGTGCACTCTGTTTGCAGGAACTTCCTATGGAGAAGCCCCCTCCTCTCCTTG
ATTACTCCTATCACCCTCATACAGCGCAACATCCCCCGCTAAATAGCTTTCTACTACAGT
ACAGGCAGTATGTGCAGTAGGAACAAATGTGATTGACTTTACACGTAAAATGTGACAGGT
AAATTAACCTCTTAGGGCTATTTATGTCAAGTGACTAACTGCCCAAACTTCACTAAATCA
GCCATATTGTATACAGTCAGTAGCACCGCTGCCTTTTTCCACACTTTTCATTATCGATGA
a
>NODE_175_length_145_cov_7.406897
TCAAAGCACAGAAAAGCCCCAAACAGAATCCTGAAACTGACCATGACACTAAGCTTCTTT
GATCAATTTATGAGCCCTACATATCTGGGAATCCCCCTAATAGCTTTAGCCCTAGTTCTT
CCATGAATCCTCTTCCCTAAACCTACCTCTCGATGATTAAACAATCGAGTACTAAACCTC
CAAGGCTGATTTATTAACCGCTTCACTCAACAAATCTTTCAACCCCTAAGCCTAGGAGGC
CACAAATGAGCTGCCCTACTTGCCTCCCTTATACTCTTCTTAATTACTC
>NODE_176_length_729_cov_7.410151
CCTCTCGATGATTAAACAATCGAGTACTAAACCTCCAAGGCTGATTTATTAACCGCTTCA
CTCAACAAATCTTTCAACCCCTAAGCCTAGGAGGCCACAAATGAGCTGCCCTACTTGCCT
CCCTTATACTCTTCTTAATTACTCTAAATATGCTAGGCCTCCTTCCCTATACTTTCACCC
CAACAACCCAACTTTCTCTTAACATGGCATTTGCAGTCCCCCTCTGATTAGCAACCGTTA
TTATTGGTATACGAAACCAGCCAAATCATGCCCTAGCCCACCTCCTTCCTGAAGGCACCC
CTACTCTACTAATCCCTATCCTTATTATTATCGAAACTATTAGCCTTTTTATTCGACCCT
TAGCCCTAGGAGTCCGACTGACAGCAAATCTCACAGCAGGCCACCTCCTAATTCAACTAA
TCGCCACCGCTGCCTTCGTCCTATTGCCTTTAATACCTACAATTGCTATCTTAACATCTG
CACTTCTACTAATACTAACATTACTTGAAGTCGCCGTCGCTATAATCCAAGCTTATGTAT
TTGTTCTTCTCTTAAGCCTCTACCTACAAGAAAACGTCTAATGGCCCATCAAGCACACGC
ATATCACATAGTAGACCCCAGCCCCTGGCCTTTAACAGGCGCAGTCGCCGCCCTATTAAT
AACATCAGGTTTAGCAATCTGAATACATTTTCATACAACAACACTAATAGCCCTAGGCAC
AGTCCTTCTTCTTTTAACAATATACCAATGATGACGAGATATCGTCCGAGAAGGCACATA
CCAAGGCCACCACACACCCCCTGTCCAAAAAGGGCTCCGCTACGGGATAATTCTTTTTAT
TACCTCCGAAGTATTCTTCTTCTTAGGCTTTTt
>NODE_177_length_625_cov_3.350400
CCTCTCCCTCCCAGCCCCTCAGCTGAGAGAAAAGGCAGACATTTTGAATATTAATGAAAA
AAATAGAGAAAAGAACAAAGAACTGAATTGAGACTCTCCTTTTTCAATTTCCCTTGTTAG
CCTCCTGCTGCATTCCCCCTATAGTTTTTTTCTTCTCTTTTTTTTTCCAGATGAATTTTA
TGATATTTTCCTCCCCTCCCCACTCCATCTCTCCCTCTTTCTCGCTCTCTCACTTCTCGG
CAGTTTTCCCCAGACAGGTTCCACAGTGTTTTAGAGGGGATGGATTTAATTGCTCTGTGG
GGATTGGTTGGCTGTGCCGGGCTCGGCTGTTTAATTAGTGTACCCTGCCGGGATTGGTTT
AATGCTTCATGATCTTGAAATTGTCTGATTGTTCAGCCCTCTGGGGACTCTCCCTGCCTA
CGTAGGCCAGCAGGTTTAGCTAAACATTGCTCCAGGCTTTTGCTGTATGCGGCAGGACGA
ACAGTATGCCTAAGGAACCAGAATTTGGCTGAAGTGGGGGGTCAACTTATGTGACGAGCT
GGTCAACATGCATGTGAAGTGGACAGTCTTCTGCTTCTCCTGAGTACTTGACTGCAGGAG
ATGTGTACAGACCTCACAGGAATGTATACCCTTACAATCCTTCATCTCAGCTTAATGCTG
TATGGAAATGATCCAATTGACTATTAATGCAGTACCAATATTTAGACTGCGATAGTGTTT
CTGTATGATAAGCAAgcatatgattttagctgcagccaagcaaaataat
>NODE_178_length_357_cov_5.128851
AGGGGGGAGAAAGTGAGAGGAAGAGAAGGGGGAGAGAGAGGGGAGAGAATGCCCTTTGTG
TAGGTGAAATGTGTCGGGGACTGTCATCGTAATATACCTCAGTGAAATGAAGGTTAATTC
TGATGTACAGCCTGCATGGCCGTCATTATCGGCGAATCATGAAAATAAATTAAGCCACTG
AAATAGATACTCCTCTGGTACGCGGCAGGGATCTCATGAAGGATGGACGGCTGAACTTTA
CAGATTATTATTGGGAAATAGTGCCGAATTCAATTAATGCACCTAAAAGACACCTTTATA
GAGGGCAGCCATAATTTAAATGACAGCAGGGTGTAATTTTGCTTGTTATAAGTCAAATTT
GCAGAGTTTCATGTTTCATGCATTTTTTTTCCTTTCCTTCCTCCCCccatcctgttttac
cacccccccctttcttttcctgtttgctgaggatcttttcagtgcaagaaaattcctgaa
aagactaaaatacgatataat
>NODE_179_length_623_cov_8.656501
CAAATGACCCAAATAAGTGACGTGGCTGCTGTGTATCATTATGACTCCTGCCTGTCGACC
TGCTCGCTCTCTCTCTGCTCTGTAGCTCCGTGCTCAGAAACTGTTGAGCAGTTTTAATTA
TGTATATAATCAGGTTGGGGTCAACATATTTCATGCCAAAAGAATGATGCGTATTTAATG
ACTCTAATACATTACCATCTATTTGCAATCTCATTGACGGAGTGCTTGTGAGTTTAACTA
CCATTAATCAGCATCAAGGTTTGTCTATCTGGAGAAAAATAGATTAAGGGAGGGATTTTT
TTCATATGGCGCATTACAAGAGATCCACATTGTCCTAGTTAAGAGCTATGCAGAGCAGGC
TGATAGATAATGGTCACCTCGAGGCTGCCTAATAAAGCATGTTAAAGGACTTAGGAACAC
GACATTACTGAGTGTAGTTTTTACAATACAAGATGTATTGGCTTAATATAGTTACTCACT
GATGCTTACCTGACTAAATGCCCCTCACACACAATCAAGGCTGGCTGTAATCAGTTATGT
CGAAGAGGACAAGCGTGTTTTTGAGGATGCCTTTGAAGTGTTTTGGGACTTTGCTGTAAA
CAGCGAGGCCATCAGTCATGCTGAGATGAGTGTGCGCCTCAACCTGGTGATGTCATCTGA
CTAAAATGTAATgtggcttgtgtgaaaaaaaaagaaagaaagaaaaaaggacgaggagtg
agctcactgtcccctctggcctgagaagcgaaaaaggtttaacaaag
>NODE_180_length_865_cov_7.656647
ATTGTCAAGAGCCCTACCATTCCAAAGAACTAGACGCTGATAAAAGCTGGAATAAGAGTT
AGGGAAGCCCAAAAATAACACAGGCTTCGAGTAAAATGTCGCAAAATGTAGTGAGCACAC
TGGAGAGGGAAAGCATTAGAGACATATTGGATATGTTTAGCACAGCTTCACAGTAGAGTA
ATATAACTGGTTTAGGATTGTTAATATTTCAAAAGGTGACTTCTAAATGGAGCTGAGGAT
AAAGTGTTCACACAACAACCAGACATGATACACTGCACTTAACCTTTGCTCTGATTTCAA
ACTATGCCACAAAAACCTGCACATTGGCAGCGGACTCTATAATCCTAAAATTGGGGAGCA
AAAAAGCAAAAGTAGTCGTACATTCGACTATAAGAAGTAAACCTACACCAATTTCTGTGT
GCTCTATGGTGTGCTTTTTTTCCCTCCTCCTCCTCCAACCCCTCCCCATGGCTGAGTGAA
ATGGAATTGCCTCTCACATTCAAAGACAGCTCTAGGAAGGTGATAATAGAGCTACTCCCT
GCTGTCTGCAGGCAGGAAATAGGAAAGTGGCATATGGGGCCAGGAACCAAATAGAGAGGA
AATGTGACCAGGCAAGGGAAGGAACTAAAGGAAAGGTTAATGATCAGTTCTGAATTCTAC
AGGGAAGAGAACTATGTTCCAAGTTGAGAGGAAAAATAAATCTGACTTGATTTATGTCTC
CACCACTCACGTCTCGGCTGTCACAAACAAACACATGGAGACTAGTGTATTTCCTTGACA
AACTTTGCCAATGGTGAGGCTCATAGGTAAAATAAATATAGTGATCAATTTGTTTTGCTG
TTTGAATTTTCAATCCATACACCTGCAAGAACTAGAGGACGATGCACgatgcaaaaaagg
tatagagcaaagaatacagtgccattgtttcacattcattaaaaagatgagaaatacaga
cagtaccgtatactcaagaaagaatccatcttcacagcctcaccagtat
>NODE_181_length_413_cov_9.012107
GTAAGTTTTTGTTTAAATAAAAAAAAAAATTTGCTCAAAGATGCAGCATTGGAGGTGTCA
AATTTTTGTAGCCGTCTCTTGATCGTATTACTTCCACAGTCCTGGTTTCCAATGCGTCTG
AACTTTTTCCCTTTCTCTTTTATTTTGTTTGTGGTACCTAGCCTTTTTTTCCCCTGCTTA
AGACTTTAAAAGCCTTCAGCTCAGTAAAGCAGCACAAATTATCTTGCCACCTTGCTCAGC
TCTGATGCTTTGGCCGCTAACTTTGGAAGGCCCTTTACTACTGCATCAAAATTAGCATTG
TCAAAGCAGTTAATGAATATTAATATTGTATTTGTCATTGGAGCTGGCCCATTGCTGAAC
TCCAAGTCATCCATCAGGGACAAGATTAAGCACACAATTATTTCTGACTGACAGGGACCA
AATCTGGAAGATTTTTTTTTTTTCCTCCAACAATTTAAAGAAAAAGACACAACATCATCT
TAAGGTACCTCCCATGAGACGAGACAAGATTAATACACTTTTAATGAAGCAAGATTTCAT
GGTGCATGAACAGCAGG
>NODE_182_length_533_cov_3.752345
TCCCTGACCTTATTGTCCCCTTCATTCAGAGCTCACACCACCTTATTCCCCATGACAGTG
AGACCATAGCTATAATAACCGAGCTCGTATGTGCGTGCGTGAGACTGCGCAGATGTGTGC
TTGTATGTGATAGAGTCATATTGCCATTGGTGTCGTTTATGTGCAACAGTGTTGTGTGGT
TTTGCCTGACTCGTTCTGCAGCTCAGTCCTGTACAAACTGGGTTTTTATGGTTCGCATTC
AGGCCCTGATACCAATTATGCAAACTATTAAAAATTTAAGGAGGACAGTCTTTTATAATT
TAATCCTAAAGTAATAGATTCTATTAAAAATGCATGAGAGGAGCTTTATAGATGGAGCTA
GAATTAGTGTCTATCAAAGACTCCAGTCAAGGATGCAGGGAGAATGGGCAGCAGGAGTGG
CGGTATTGCCTCATTATTCAAATAGGATATGATTACCATAGAGCAGGAGTCCCTCAGAGC
TGAAGCAGAGCTCGCTGGCCACTGTGATCACGAACAGGAGGAGTCTAGTCGAGCTCTTCG
GAGGGAGATCTCCCCTTTTTCTGTTGAAGTGAAAGTGGGTTTAGATTTCCTGTCTTAACT
TTCACAAATGGGATTCGAAGTGACATGTGATTTGTTGTGGTTTAAAGCGCTCTGTCGTTG
AAATACcctttgtcttg
>NODE_183_length_391_cov_15.255754
CTTTGGTAAAACACTTGATTACTTGGAAATCAACCAGTCAATCTGTTTACCGATTGAAAA
AAACAAAACAAAAAAACCCATGAAGTACATAAATGATATTTGCTGTTTAAATAAAATACA
TAATTTCCATGATGATGTAAAAACTGGAATGGCACATTAAGTGTCATATGAAACATTTAC
AAAACATTAATAAAATTTCCCTGATAAATCAAAGTGCATATAGACGCAGTGCACGTAGTC
CATCTGAATGTTTCTTCAACGTTAGCCAAACGTTAGCCAGCCCCACGCAGCAGGCCAGTG
AAGCCACAAAACAGTTACCCATAGTATAGAATATTATAGAAGAAGATAACAGTCATGAAC
ATTATTAAATACAGTCAACACCAATGTTATATACAGTATCGCACTGCTAGGTCTGGCTTG
GTCTCATACAGTCCAACTCCAGCAGAAGGAAACCTTGGATAGCTCGCTACATAGTCACAA
CAGAAATATGTGATCACAATACAATGACAAGTCTGAAGTGTTTTTTTTTTTTTTT
>NODE_184_length_465_cov_4.258065
TTACACAACCTTTTCCCAGGCCGGGCTGTTATTGCAGATTTTATACAGGGCTTTTTTCCC
TCCTTTTTCTTGGCATCCTGTGGAAGAGCGGATGGGAAATTCTGATGTCATCAACCTTGG
CGCAGCGGGACAGAGGAGCATGCAGACCCTCAGGGTGCCACGATTGGTGCCCATGTGTTT
GTGCCCCGTAGATGGTGAAATAGATGGTGTGGTGCTGCCCGCCTGTGCTGCACCTGCGTC
CCAGCATGCTGATTGATCAGTTTGGTCATGTGGAATGTCACCATCTGCTCCCCAGTCCCA
CTCACCCCTTCTTGTGTGAGTGCCAATCACTGGCAGGAAGATAGTTATTTAAGCCATGTC
AAATCAGGCGCAGGACGATGAGCAATATGCCAACAACACTTGAAATGTGTGTTGCAGGCG
AACACGCATATCTCGCAATAAAAGGACAACCGCTCAGATGGCGAAGAGGTGTACGTTTTA
TATGTTTATTTATCTCCTCTGCTCCTTACCAACACACTCAGCAAAAATTGAATTTGATAC
AGAGATGGTGTGACTGTGGGAACATATGTTTTTGCTTgcttgcatctaaaagtctttgct
ttattttga
>NODE_185_length_375_cov_17.405333
TCAAAAGAAGAACCTCTGTCCCTTCCCTCCCCCAGACGGCAATAGAATATCATGTCAAAT
GCCAGTTTTAGGGAAAAAAAAAGATAAATATCCCGACCAATATATTGTTTTTATGTCTTT
TTTCTTTGGCACGGCCATGTACCATGTGCGAGGTATTGACACTGTTGCCCCATGGGAAAA
GGTGCTGTAGCTATAAAAATGTGTTTGTATATATACATACATATATGTATATACATATAT
ACATGCATATATAAACAAACTGTTGTGTCAAAGACAATGGAAAGAGTACCACAATCAGGA
GACGGGAGTTGAAGTGTGGGAGAAGTTAGAATGATATACTAGGACGATGCTGCTCATTCT
CCTGTCTAAACCAAGGCCAGTGCTGCAGTCACTTTGTTTCACTCCCTCTCTTCTCCTCCC
CCCTTATCCTCTCATCTTTTACTCTCCCCACTCTCCATCCTATCCTCCTTGCTATATTCC
TTTATTGTGAATGCTTCTTGTGCTCTTTGcaggctgtct
>NODE_186_length_418_cov_7.251196
AATAAAATAAAAAATGCCAGGAATAAAAGTTATTTTCCCGAGTATTCCAGAGAGTTCTCA
TGCTGTAAAAATGGAAGTGAGTGCAGGATACATCAGGAAAGTATCAATGTCTACCTCCAC
ACACAAAAGGGCCCCATCCTGCTATGACCTCTCCTACCATCCTCCCCCTCCCCTACTGTG
TCATTTACCCACAGTTTCTAAATGCTTCCTCCAGCCAGAGTGGAATCTGCTCAGAGGTGC
CTGGGCTTTGTGGCGGAAACATAATTAAAGTGGTGAAAGATGTAAAAGGTGAAGAATGGG
GATGACATCAGGCCAATTTCACACTTGGCACTCGAATGGCTAGGTCCAAGCCAGGACTCT
TGCCTCGCAACACAGATCAAAGCCCACTGTCACCGCACCAGTGCAGGAAAAAAAAGAGGC
AAAAGGACACCTAACTATGCTAATCCCCAGGACGAATATATTTTAATCTTGTTAGAATAC
AAGTTAATGCCGTGGCTCAGTGGCTGAACTTTTTTGGCAAGaatgagaggtggacagaac
tacttttaccttttctacatga
>NODE_187_length_457_cov_7.295405
CATCCCTAAAATCCCAAACCTATCTCATTTTTAAAAAAACTCTTCACATGTAAGCCTTGA
ACCTTTTCTCTTCCCCTTCCCTACCTATTTGCCTACCTACCTACCTACCGCTTCATTTTG
TAAGCTACACACTGATACTGATCATTTTCATTTATTTTATTTTGTTTTGTTCTTTTGATT
TGCTTTGGGGGATTTATCATTTGTTTGGGGATTAACACTCTAACAGGGATTTTGGCACTT
CTTCATCGCTTCTTGCTTCTTGGCTTTGGTTTTTTGCTCAAACGCCAAGAGGGGCTGAAG
GTCTGGTCATTTGGGCTTCTCATTAACCTGCTGCTCACTGTTTGTCCCCTTGTCACTTGT
GTTTTAGAGAAAGATGAGGCTGCAATTGAGAGCTCTGAGTTCAATGCCACGTCAGTAGCT
GATGTGGACAAGCGGGTGAAACGGCGGCTACTTATGGGTAACTCTTTTCTTCCTCTTTCT
ATGTGTTGCCATGGCGCTTGTGCTTGTATCCCAGACTCTACTCCTCTCCGTTCCTTCTCG
TTCTCCTCTTTCTGTCTTTATTTATTTATTTTTTTTAAAAAAAAGTAAACTTTGCTGCCC
a
>NODE_188_length_331_cov_2.172205
AACTCTCATCACTCATAAATCTCCGAGTCAGGTTTTGATCTGGAAGAAAAGGCAGGCCAA
AGCCACCGTTTGTAGCTCTAATACAGGCCGTTAATGAATGAAAAACACAGTGCGAAACCT
TCAGCCGTGCAAAGGATGGTGCTTCCCAGAAATCATTTTCCTCTGGGTAGAGAGTGAAGA
TTCTCCTGTAATTAAGGGGGAATTACACCGATGTAATATAAGCAAGTCTTGACTCGCAAA
GTGGAAAAAGAAAAGGAGGGGAGTGGAGCGGCGGCGGAGGGATGATACCGTCTCGAAGGA
GGAGAGAGAGGAGAGACTTCAAATCCGAGTGGCTTTAAGGGTTCGGTGGTGAAAACAAAG
CGCCATTTCCCTCTGAACCGGCCCTAATCATGAGGTCATGCTGAGGAATGGAGGGATACA
TCTCAGCTGTTAATGTCTTCAATATGGCTGTAAAAGACGCTCAGCTGTAACTTCt
>NODE_189_length_1408_cov_7.393466
GTTTGAAGCCGAACATTCCATGCACCTCCATTGTTTGACGTTGAACATCCTGTGTTTCTT
CATTGTTTGACGCTGAACATTCTAGCATCCCTCATTGGTTGGCGCTGAACATTCTGCGCT
CCCGCATTGTTTAAGGCTGAACATTCTGTTCTTCTTCATAGTTTGAATCCAAACATTCTA
TGCTCCTCCATTGTTTGACGCTAATCACTTGGCGCTCCTTCATTGATTGACGCTGAACAT
TCTGGAATCCCTCATTGTTTGACACTGAACATTCCATGCTCCTCCATTGTTTAAAGCTGA
ACATTCTGCGCTTCTACATTGGTTGAAGCTAAACATTCTGTACTTCTTCATAGTTTGAAG
CCGAACATTGTATGCTCCTCCATTGCTTGACGCTAATCACTTGGCGCTCCTTCATTGATT
GACGCTGAACATTCTGGCATCCCTCATTGTTTGACGCTGAACATTCTGAGCTCCTCCATT
GTTTGACCCTGAACATTCTATGCTCCTCCATTGTTTGACGCTAAACACTTGTCGCTCCCT
CATTGATTGACGCTGAACATTCTGTGCTCCTCCATTGTTTGACGCTCAAAATTCTACCAT
CCCTCATGGGTTGGCACTGAACATTCCACGCCCCTCCATTGTTTGACACTGAACATCCCG
CCATCCTTCATTGCTTGACACTGAACATTCCATGCTCCTCCATTGTTTGATGCTGAACAC
TGTGTGCTACTCCATTGCTTGACACTGAAAATTCTGGAATCCCTCATTGTTTGACACTGA
ACATTCCATACTCCTCCATTGTTTGACACTGAACATTCTGCTATCCCTCATTGGTGGACG
CTGAACATTCCATGATTATCCATTGTTTGACACCGAACATTCCATGCTCCTCCATTGTTT
CAAACTGAATATTCCATGCTCCTCCATTGTCTAATACTGAACATTCTACGCTTCTCCATA
GCTTGACGCGGAACATTCTGCGCATCTGCATTATTTGACGCNNNNNNNNNNCATCCATTG
TTTGACACCGAACATTCCATGCTCCTCCATTGTTTCAAACTGAATATTCCATGCTCCTCC
ATTGTCTAATACTGAACATTCTACGCTTCTCCATAGCTTGACGCGGAACATTCTGCGCAT
CTGCATTATTTGACGCGGAACACTCTGCGCTGCCTCCATTGTTTGACGCTGAACATTCTT
CGCTTCTCCATAGCTTGACGCTGAACTTTCTGCGCTCCGTCATTGTTTGACGCTGAACAT
TCCATGCTCCTCCGTTGCTTGAAACTGGACATTCCATGCTCCCTGCATTGTTTGACGCTG
AAGATTCTGCACTTCTCCATTGTTTGACGCTAAATATTCCACGCTACTCCATTGTTTGAA
ACTCAACATTTGGCGTTTCTCCATTGCTTGACGCTGAACATTTGGCGGTCCTCCTTTGTT
TTAAACTAAACATTCCATGCTCCTCCATTGTTTGAAGCTAAACATTCTGGACTTCTTCAT
AGTTTGAAGCCGAACATTCCATGCACCTCCATTGTTTGACGTTGAACATCCT
>NODE_190_length_525_cov_7.965714
AAAAAAAAAAAGAAAGAAAGAAAGAAAGGCAAAGAAAGGGAGGGAATGAATGCATTTTCT
TCTTATCTATCTGTCTTTCACTCTCTTTCCCCAGTGAGGGAGACAGAAGGGAATAAATGG
CTCCCCTCTCCTCTCCTCTCTCCTCGGTGTGGGCTGACAGCGCAGCAGATGGTGGTTTAA
GCAGTGAATTTATGAGCGCCACAATCTTAATGTTGCAGAAAGAAAAGAAAAGGACTCGCA
TCAAACGCCACTGACAAATGCACTTGCTAATATTAATGCACTCCTCATTCATCCAATATG
CTGCCTAATTGCTTTTCTGTACACAGTAATATGGCACCTGCTGCTCAAGTCCGGCGCTCG
CGTCAGGAGAGGGGAGATCGAGGAGGGGGTGGGGGGCGGACGTGGAAGTAGAGAGAGATG
AGGAAGAAAGTGTCTCTCGCTCTCTCTTTCTGTCTTTCTCGCTCCCTTTTTTCTGTGATG
GATGCAAGGCTGTGGATCATGCGCCAGACCTGTCAGTGTTCCTAATTAAAATTTTATACT
TACAGGCTCAGGGAAAAAAAAGGTGGAAAGCACTCAGTAAACAATCAGTTATGAGAGGAG
AGGAAGGGAGAGGCCATCACAGACACACtcgcgcaatgcgacacactgaggcacacacaa
tccaatttt
>NODE_192_length_438_cov_7.452055
GGGGAATGGGGGTAGAAATTCTACCCAAGTTACATCCAGGTGTAGCAGGGGAATGGAGGT
AGACTTTCTCCCTCAGGCGAATGGAGGTTAGAATTTCTCCCTCAAAGTTACATCCAGGAG
TACCAGGGGGAACGGAGGTTAGGATTTCGAGCTCAAAGTTACATCCAGGAGTACCAGGGG
AATGGAGGTTAGGGGAACGGAGGTAGAACTTTGGTAGACATTCTAAGTGACATCCAGGAG
TACCAGGGGAATGGAGGTTAGAATTCCTAGCTAAGTTCGAGCCAGGAGTACCGGGGGGAA
CGGAGGTAGACTTTCTCCCTCAGCTACACCCGGATGTCACTTGGGTAGAAATTCTACCTC
CATTCTAGCTAAGTTAGATCCAGGTGTAACAGAGGGAGAAAGTCTACCTCCATTCCCCTG
TCAGAGCCAGGAGTACCAGGGGAATGGGGGTAGAAATTCTACCCAAGTTACATCCAGGTG
TAGCAGGGGAATGGAGGTAGACTTTCTCCCTCAGGCGAATGGAGGTTAGAATTTCTCCCT
CAAAGTTACATCCAGGAGTACCAGGGGGAACGGAGGTTAGGA
>NODE_193_length_279_cov_5.146954
CCCCCCACCCGCCACCCCAAATCCGCCCGCCCGCACCCAGACGTCTCTCCCTCCCTGCAG
GGGCGCTGCCATCAAGGCCAACTGTTCTACCCACTCACAGCAGAGCTGGACTCGTATGCT
GGCCTCTCCATGGCAGTTCCACAATGATGTCAACAATGGGAGCTGTGACATCATCACTGA
CATCACACAACCTGACCCACAGAGATTGGAAGCGGACCTCATTGCTTCCCACAGGTTGCT
TGAGGCACATGGTCTGGCTGTTCCAGTTTGATTTTCGCCGATGTTTGCCACAGGTTGCTG
TGCTGTTTCCTGGGGTAAAGAGAACTGAGAAGCACGGACAACGCAAAGGTGAGCAGAACG
CAACGTACTCGAGCAAATTGTTCCGACTGACCATGCAGCGGTGCCTCTTGAATTAAGGCA
TTT
>NODE_194_length_540_cov_8.135185
CCCATTGAATCCATAGAATGAAAAACTGAATGGAGGCGTGCACCAGCTCAGTTTGATTTA
AATTAAACTTCCTCCATTCTTTCATATAAAATGTTATTGAAGTTGCCTTTTGTTAAAAAA
CAAATGAGTTGTCACCATTGCTTGGCTGGTGTTCCACTGTTTTACAAATGTTTTTTTTCT
TTTTTACAAAGACTTTAGTTACCCATAGGAACACACTTCAGTTAAAAACTGTTTATTTTC
ACTTATGCCACTGTCCTTTTCACAAGCAAAAATGTTTTCTTTTTTCCTAATGAATTGAAT
TTTGTGCATTTTGGCAACAATGCTCGTGGTGTACATGTGCATTCTCGCCCACTATAATCT
GCACTGATTTGGTATATTTTTAACGATGTAACTAAGCAACAAACGTAATTGTCCCTTTCA
AAAGCTTTTGTTAGGCCCTCTAACACAGTCTAATACATAATTAGGCATAATGTCTACAGC
TCATTATAGTACACATGTGTGTAGTTAAATGGACCAGGAGAGTAGCTCACTGAATTGTGT
GGATTCATTGGAAATGGAATTTATTTGTTTCCTGGGTTCATATTACATTACAATTATCTA
AGTAATTCACTGGGCATCATCAGTTTTCCTTTTGTTGTTATGTATTCCGGATACTTTTTG
TCATCATTGATTGACTGTTGTATA
>NODE_195_length_339_cov_3.823009
TCAACTTTTTAGGACTTTTATTGTACAACAACCTTTGCATAACAACTATTTTTCTCAAGC
GTTGCCCGAGGCACTGCGCATGCGCGCTGGCTGCTCGCTGTCACTAAGACATTTTTCTTC
ACGTTGGAAACTGTCACTGGTGACGTCAATCACAGAGCTCTGACCAATTAGAGCGCAGGG
TGATTGTTTAGCTCCACGGGCTGCAGCGCCTACCATGAATCTCTATTCAGTATCAAAGCG
TCCTGCTGCTGCCTCTCAACCGAATGGGATTCCATGTAGTCTGCAGATAGACTTAACTTT
ATAAAGTTTTTTTTCTTTATTTTTCATTGCGATTAAAATATATTTGTCATCATCATTATT
ATTTTGCCTGCTGTCAAGTTATTCTAAAATTAGGAAGTAATGAGCGTGGATGCATTGGGA
AGCCCCGTGATGGACCCTACGTTTTCCAAACGGAACACGGCGCTGagattagttgacttg
gca
>NODE_196_length_782_cov_6.791560
AGAACTAATCACTTTCAGTTTTGACCAACTGTCAATAGTTACAAAATGTGGCACATAGGA
CCTGAAAACCTTTCACTCATTATATAATTGGGACGGACCTTTTGTCTACGTTTAAGAAGT
TATGTGTTAGAATGTAGCATTAAATCCAGACAATGACTAGAATGACTGGATTAATATCTG
AACTGAGTGCTGGATGGCTTCATGCCTACAGCTTTTTTAGAAGGGTTTAACAGGGAGGCA
GGGCTGTGAAAAAGGGGTTTGAGTAAAACCTTGGATGAATAATAGACTGCTTCCCAAGCA
GCAGCACTCTTGGTGGTAGGAGGTTAATATTCTCACATGTCATTAGGTCTGCTGGCTCGA
CTGATGGCTCATTGAATCAGGCAGCAAATGATTTCCTCATGCTGCAGAGGACAGAGCACT
TCAAAGGGAAGGGGCTGAGGTCAGGACAGCACTCCGCTTTGATTAATGACCGGGGCTCAG
CAGAGGTTGCCTGTAGGTAAGAATGTGACGGTGAATTGGATGTGAAGGGGACCGACTTTT
AAGCTAGATTTGACCCACCTCCAGAAAAACTTGCAGATACCATCACACAGGTTGGGTTGA
TGGGTTGTGACTGAAAAGCTTGCTGGCCCTCTGGCTTATACAATCATAAAAATGAAACTT
GCTGGCTGACAGGCTTACCGGACATCATGGTAGTGTGAAATCATTTTATACTTAAATAAA
GAATACAGATATCACTGCTATTGCCTTTAACTGTAAGTCTTAAGGTGAATTTTCGGCTTT
TGGAGCATCTAGTTAAGTCCTCGGTTGAATGACGTGCAGTTTCTAAGGCAAGTTCAGCCT
TTAGAGCATCTTTTTCATGATACTCAATCATTGCTAACTTTGATTTCTAAAATTTctaca
gaaaatctaagcattcagttgtgtaa
>NODE_197_length_488_cov_3.116803
TTACGTAGTCGTAAACACACACATGTAAACACACGCAACACTGGCGCACGCGCCCACACA
CACACACACGTGCGCACACACAGACCAGCAGACATGTACTTCTCATGTTTAAAGTATGCA
GTTTTTGGTGTGTGTCAAGAAAAGTGAGAGGAGTGGGGGGGAAACAGGCAAACGGAGAAG
GGAGAAGTGGGACAAGAGAGAGTCAGAAAGAGGGAGAGAGAGTTGAGCCACAGAACAACG
CTGCTGCGAGCAGCTGTGGCACTCCCAGATTTCCCCCTGATTGCTTTCAGCTGGTACTTG
AACCCTGGGCCTTTTGGGTTTTGGAGGCCAGCCCAGACCCCACAATCCCCCCAGCGCCCC
ATCCAGCTGCCTGACCCCTCCCTGACCCCGCGCCGAGGATAGGAAAATACGAGCCGTGCC
AAGCCAGAGAGACTCTTTTATTTTGCCTGCTGGCATGCTGCCGGTGACCAGGGCTTACAT
AATGGGAAACATAGCAGGACCCAGGAGAAACAGCCCCTTGCCCCCCTTTTTCTTTTTCCT
TACCAATCGATCCTCCCCTTTTCTCCCCCATCTCCCTTTCTCCTTCTTCTTTCGTTTCTG
TTCCCACTCCGCTCCGCTCCATCCTCTTCCTC
>NODE_198_length_1140_cov_5.157895
CTGTCTAGGAAAGGCTTTAGCTTAATTAAAGTGTCTGTTTTGCATGCAGAAGATGTGGGT
TAGTGTCCTGCAAGTCTTATCAGGGGCTGGGAGATTTTCACTCTCGCTTAGGGCTTTGAA
GGCCCTTGGTCTAAATACTATCCTAAGCCCCTTTAAGGGGTTACCAGTGCTATTGCGGCT
GGAGCAAGTGGTAGAAGACAAATTGTTGCAGAGGTTAAAATAGCTAGGGGGAGGGTTAGT
TGAGAGGATGGGAGACGTCATGGAGTAGTGCCGGCCAGGTTGTTGGGGGATATTGTGAGA
GTTATAGCGTAGCAGAGTCGGAGGTAAAAATATAAGCTTAGAAGGGCGGAAAGGGCTGCT
ACGGTGGCTGTTAGGGAGAGGTCTTGTTTAGTTAATTCTTGGAGGATTAGTCATTTTGGT
ATGAAGCCGGAAAGTGGGGGGAGGCCTCCTAGGGAAAGAAGTACAAGAGGGGTTAGGGAT
GTAATTGCTGGTATTTTTGTTCAGGAAGAAGCTAATGAGTTGATGTTAGTTGATTTATTT
AGTTTAAAGATAAGGAATGCGGAGAAGGTTATGATGAAGTACGTAATTAGGGTCAGTAGT
GTAAGGGAGGGTGAGAATTGGATGATTAAAATTATTCATCCTAGGTGGGCAATTGAAGAG
TAAGCGAGGATTTTTCGTAGTTGGGTTTGGTTTAAGCCTCCTCAGCCGCCGACAAGGGTT
GAGGCCAGCCCTAATAAGATTAGTATTGTTGGGTTTGAGGGTTGGATTTGGAGGAGGAGG
GAGAAGGGGGCGAGTTTTTGTCAGGTTGACAAAATAAGGCCTGTTGTTAAGTCTAGTCCT
TGGAGGACTTCTGGGAGTCATGCGTGGACTGGGGCTAAACCAATTTTTAGGGCGAGGGCC
AAGGTGATTATTGTGATGGGCAGGGGGTGGGTTATTTGTTGAATATCTCATTGTCCGGTA
AGTCAGGCATTTGTAGTGCTGGCAAACAATAGTATGGCAGCGGCAGCTGCTTGAGTGAGA
AAATATTTAGTGGTAGCTTCAACTGCTCGTGGGTGGTGATGTTGGGCTATTAGTGGAATA
ATAGCTAGGGTGTTGATTTCAAGGCCTATTCAGGCAAGAAGTCAGTGGGAGCTTGCAAAG
GTGGTTATGGTTCCTAGGCCTAAACCGAATAGCAGAATGGTTAAGATGTAGGGATTCATT
AGTAAAAGAAGGATTTTAACCAACATGTTTGGGGTATGGGCCCAAAAGCTTTATTAGCTG
ATTTTACTAGGAAGTggtgtagtg
>NODE_199_length_733_cov_6.774898
ATCTGGGGGATATATAGGGGTGTGGTAGAGCTAGTGATGGGGCTCTGCTTTGATGCCCAG
TGGGAGATTACAGGGCCAAGAAGCAGAGATAAAAGTACAACCAAAACACAGGTAGCTGCT
CTTGCTTATGCCTTACAAACACATTCACACATACACTTACACACATCCATAACACATGTT
CAGAGTAGACCAAGGATGCACACACGCAGACACACAGCTGCATACACACTAACATCTAAT
GGCTAGTCAGTGACACTGAGGTCTTAGCCCCTGTCTGCCAGTCCTCATTTGTTTCCCAGC
CCCTCCTATGTGTGTGTAGCAGTAGCACTTGCTACTGGGTGTCTTGTTACTCCTCAGAAG
GTCTATTGATTTAACTCTTGCCACAATCTATAACACTATTGTCTTGCCTTAAGTGTCTCA
TCTGTACAATTCACTGGCAGGAGTCTATACATCAAAAACCCCGCCTGCTTAAGGATATTG
GTATTCTGCAACATGCTGGGAATACTTTTTTTTTCTCTGTGAATTTCACATTTCTTGCAC
ACTCAACCTTACTTTTTTAAAGCGTAGATGCTTGCAGCTAGGCATAACACAGCCTGGTAC
AGGTTTATTTTTACTCCTGTTGTGTTTATGAAGTCAATATTTTATTTCACAATATCATAT
AGCAGTGGTGTAGAGCAGAAGTTATATTTTAGTTTTTTGTCGATCTGTTGGGACAGAGAT
GAAATATTCAGCCTTATAGTGGCATCCTGGAAAAAATTACATCCTCTGGTTAAAATAAAC
ACACAGGCCTACAGTTGAGAAAATCCGAATgttacagctgtgtttgtggaaaggcttcga
tttaggcctcaaaaggccttttagttctactgcttgt
>NODE_200_length_661_cov_4.667171
AGCCGTAGCGGCTCTGAAGACTGGACAGAAGATTTCAGACGAGAAATCTTCCTTCTTTTG
ACGTATTGATAGTGCTCATCCTAAGGATGTAGAAAATTTGTAAACATTTGACTTCCAATA
CATTTGAGATTTGGGTTTGCGTTGCTGCATGTCAGGCAAAAGTGCTAGTATTCATCTCCC
TATTGAAATAGCAAGGAATGTTTTGTTCACAACAGATTTTTCACTACGAGTGAATACAAA
TGCGCGTCTGGAAGTTAAACAGCGCTTAGAAATTCAGAGAAGTTTCTCTGTCTGATCATA
TCTGAAGCTCATGTAACAGAGAAGCTGAGACACCACATGGACTCAGAACCCAGTCAGTTG
TGGGTCCATGCGGTTGCACCATCATGTAAATGTTGCACCAGTTTTGTAGTAGTATACAGA
TAAATGACTGAACAAAAATATAAAGCCAATCTTTGTTCTTAGGTGACATGTAGGAGTTAA
AGTCCTTAAGTTGTATATACATTATGTATATTTATACACTTAATTATTTTTTACTTTTCA
GTAAAAGGTGCTCCACAAAATATGACAATATGCCATACTTGATGAAGTAAGTCACAGACT
TATTTTAGAACGGAGGAACACTTCCACTCCCATCTGGAAGACAAAAAATAGAAAAGAGAG
AGAGAGGACATTAGTGGTGCATTTTCACAGAATGATTTGTCATCTCATTTAAAAAAAAAC
AGTGAAATAAAAGTGAGACGGGTTCTTACCTTTGTGGAAGCACTGTGGCGATGGATGACA
TTGGAGTTGATACAACTcaggttgt
>NODE_201_length_764_cov_7.619110
GTTATCTTAACAGTCACAAAATTACCGTTGTAATGCATTTAGTTTGAGGAAAACTGGAGA
GGGTTGGAGCACTTTATGACAGCTGGCACAGCTTGCCTTCATTTGAAATCACAGGATAAA
TTCAGAGGAGGCGGATGCCACAATGATCTAAGCTCAGGCACTAATGGTTATTTAATATGG
CCATCAGCGGTCCCAAGTCCCCAGCATACGGCACTCGCACAATAGCCTCCAAACCCTCTT
TAACACTTATTTGAGATGACAGGAAAAATGAAACCGTTTGTGCTTTCAATGGAAAAGCAA
TCATTGGTACATTATACTCCGCTTGCCCTATCATGCTAATGCCGGGTAAAAATGTCACCA
AATGTATTTAAAGGCCTGATGGAGTGTTGCCGTTTGATTCCTGCTGCCTGCCTGATTAAT
AAAAACCTTCAATTTGTATGTAAATGCAACCTGGGGCTCATATCATCTGCACACCTGCAC
CTGGAGAAAAATAATAAACTCAAGTTTAATGTGGCAATTATGAGAGTTTATGGGGATTGT
GGGGAAGAGGGCGGCAGAGGAGAGGCTGGCTTGATGAGAGGGCTCTCAGAGGGGAGTGGG
CCGACCCGGACCAGCCCGCTACAGGAATGACCTGATGCACGAATATAACCTCAGCTTGCA
CAGCTTACCACAACATGCATGTTTGCACAACACAGGATGGTAGTAGGGATTAAGGCAGTC
CACTGATGTTTTGTTGAAAACAATTATTGCTTGGTTTGTGTTTCTATCAGCTGCTGTATG
TTGGACAGGTTAGATTTAAACTGCTAAGCACAGTagcagaaaataatatgcggtatcatg
tgtctttgtttgtatggtgatagtgaacttgagtagttttgacattttcttttgttcctc
taaatttt
>NODE_206_length_839_cov_7.995233
AACAAGGAAAACATCAGAAAAGACTAATGTGCAGCAGTAATATGTGCCATGTTGTTTGGC
CCCAGTGGTCAAAGATTTCATTGTGATATACTTAAGACAATAAAGATTTTTTCATATGCA
GAAAAGTTCAAAGACACGTTCATTTTTTTTCATTTATTTTGTTATTTTATCCGCCTGATT
TTTACACCATAACAATTTAAACATAAAAAAAACTGTAAAATATATCTTCTTGGATCACAA
ATTAAATTTTTCTTAAAACAAACATTTTAATTAGCTAACATGAGCACAGCCACAAGTAAA
TCTAAAGTGATTATTCCTGCCCTCAGAGAAAGGCTGTCTCCCTGTGCTCTGTCAAAAGGT
CAATTATGGCCCCAAACCGGCATGCAGTGACAGTGACCTGGAAGCGCTACTGATGACCCC
ACATCCAGGGGCCCAAAAGAGTTGATCATCTAACATGCAGGCTGCCTGGAGCCATGGAAA
TCTGACATTTGTCCTTATTCAAATGAACACAAACAATATGCATTTCATGCCTCTACCTAA
CCTGTGCCAAATCTAAAGCATAGGGACCAGCAGTCTTAATGCATTGTCCTCCAATCCAAG
TTTATGCCCTTCCTTGTGAATCCAGCCGCACGGCAATCACACACAGAGCCTGCAGTAAAA
GCAGGCAGCAAAAAGGCACCATCTTCACTGGCAACACTGGTCATTACAGTTGTAGTCTGC
AGTGCCGGGGTCACAAATTGAAATGAGGTCATACAGGAAAGCAAAATGTTAAGGGCAAGA
GCAATTCAAGTCGTGTGTACTGCAAAATAAGTCATGGCAGTCTTTTAGACATTCTTTAGT
TGATTCAGATTGCCACTGAAAATTGTTAATAAATCTAAATCCCTAAATTGGCTGCAGCTG
ATATTTTTTATAATAACAAGGGATTAAAtgactatctgtaatgtgagcggggtcacttat
agatatggacccacagaaaatta
>NODE_207_length_302_cov_5.758278
TGTGCCTGCAACACTCTGCTCTGGCGTTAGCGAGGCGGCGCTGCGGCCCGAAGCTGCTCA
GCGGCCAATGCCGAGCGAGTGCAGACCATACTGATCGTACTGTAGCCTCGTTTACCGATG
GTAGCATTTTATTTATTTTTTTTCTTCTGGTGGGGCTCCTCAGTGTAATGGACCAACTAT
AGATGGGTTTGTTTGTTCTTGAGTGAGGAGGACCATGCAGTTCCTACAGGGACTTAACAT
TAGTTCCATTGAGTGAGTCGACCATCTGCCCACCATTAACCCCAGAACCCTCCTTCTCTT
TACAGGCTGGACAATTTGCTTAATATGGCCTATGGCGTAAAGAGGTAATTAAAAACTTCA
CCCAATGCCAGATGTCCATGTTGACTCAATGATTTTTCAATATCCTTTTTTTTTTTTTCC
TTCCGTTCTTTTTTTAGTTTACGTTT
>NODE_208_length_467_cov_7.278373
CACCCCTCCCTCTCTAGGCTATTAGTGACGTTTTGTCAAGCTTGCAATCAAATTAAAATT
TATTTCTCAAATTATTATTTTTTTTATACACAGCTTTTTATTTGCCGCAGTCTAACATAA
ACTTGTGTAATTTTCACATCAAACCACGAACAGAACAATATTATTTATGACATGGTATAA
ACTTTGTTTTCTGCTGCCTGATTGCTGAAGCCCAAGCCTTGACACTTGTGATGTACTCTG
CCAAGAACATTAAGTATCCGAAAGTGATAAAGCTTCAATTTGCTAGACCATTAGACTAAT
TACTGCAATAATTAAGTAACTACTTGATTAGAACTAATGGGTACCTAATTATCCAGGAAG
AAAGGATCAGGTGGTAATTTATAGAGTCAAGCTGATGTCTTCTGACTTAGCAATGCCGAT
TACCAAACATAAGGGACTGAAACTGGTGAGAACAAAAAAAAGGAAAGAAAAAAAAAGAGG
AAATGCCATTTGAGTGTTTACCTAGCCCCTGTAGCTAAAGCAAACAGTTTGTTAGTATCA
CATCACATGAGTGGATTGTTGATGATTGTTAATGAAACAAGATACACATCAATACATtat
gcaggatgatt
>NODE_209_length_848_cov_7.898585
TCCCTCCTCATCTTGGCCCGGAGAGCTCGCCACAAGAGTAAATTGTGTGACGTCCATAAG
CTTCTCTGTCAATCTACAGATGCCTGGCCTTGAAGTCAGTGTCCATTTGGCACTGTGACC
ACGCTGATGGATTTGTAAACATTAGGACCAACATGACCACGCACACCTCTATACACACTC
ACACAATTTCTGTCTTTCACACTCCCACACCTGTGTCCAGATGATTACGGGGCCATAAAG
TGCCCTCTGACTCCATCAGCACAAAGGTAATCCTGTCGCTCCAGAGAAGAATCACCAGGC
CTTTTTCTGCTTTCTTACTCAAACATAATTCTCCCCATTTGGCATTTTGACATCATATCT
TCAGTCCCCTCCTCAGTCACCCTAGCACAGTTTTCTTTCTCTCTACCTGAGCAAAACCAC
GCCACAATAACTTTATTTTATTTTTCTCCCTCGCTCCAATGGACAACATTTCAACCCTTA
CCTCTCCATTCTCTTTTTAATGTGTTTTTTGTCCTCCTTTGCCTTTCTTCTTTCTTTTTT
TCCCCTGACTTCCAAGGTCAGACAGGACAAACAATGCCACTGGTGTCTGTCTGAATGTGG
CTCACTACCCACCACCACTGCCGCTGTTGCCTTGGCAACGCACTAACCATTAATTTTCAA
TTAAAGCAGACAAAGAGATGACAGCTCAGGGTCCATGGAAGATGTCAAGAAGCAGTATTA
ATATACGACAAGTGAGCATAATTGTGTGTCCATTTTTCTCAGCTCTCATCTATGCTATCA
GTGAAATGTGAAAGCAGCAGATAATTTGAGGGTGTGGGAGACGCCGGCCACTGTTTTCTT
TTAACCAAGACGCCTCTGATGTATCTTTCTGAGAAAGATGGCATTCATCATTACTGTTAT
GAATATTTTGTCAGGGATGTTATTATTTTCATTATCACTCTATCAAAAAAGATGCTATTT
CACTTGTGAGTCCATTGCTGACATGTACAtac
>NODE_210_length_596_cov_9.424497
TACAGTTGAATACGCAAGACTCTGTGAAGGGAGCCATTCAAATTCGATTATGATTTCATA
TTTCACAAAGACAGTACACCACGAGGATGATTTTTAATTAGAACCAGAATCAGTAAAAAG
AATGGGGCATGGAGACAATAAAATAAGGAATGCATTCATCCATGGGATGATTCTTATTTA
AGATCTGTGCCAATGTGCTAACAGCATTAATGAAGTTATAAAGAATTATGAGGGGAAATC
AAATTTGCCTCGCCACTTGAGCGCCACTAAAATGCCAAACAATAAACTACCAGATTGCAA
ATTAGATCAGTAAAAATATCAAACACATTGCGGTGCAGGAAAATCCATAATTGCATTTAG
TGCCTGGCCTCTCCTGGGGGAAGAGACACTAAAGATCATCAGCAGGCTACACGGGAGCCG
CTATTGACAGAGCGGTAAAAATCGACAGGCTAACTAAATAAACACTCCAGGCTCCATTAA
ATATTCAACGGCTGAGATTTGACAGTCTAGCGTGCCTGCCTCTCCCCATCGCCTCCATTG
GCTTCTCTCTGCAGCACATCTTCCTCCCTGTCTCCCCTCCTCCTGCACACCTCCCCCTCC
TCCTCCCCTCCTCTCTTCCCCCTCCTCTCCACTGTGACTCCTGACAGCAATAAATGATGC
GGTGCCTGAGGGCGCTGCTCCAGTGGGAGACCTGGGAGGATAGAGCAGGAGAGCAAAAGA
AAtaaaggggagacagccta
>NODE_211_length_436_cov_4.846330
GTGGGCGGATGGGGGATTGGAGGCGGAGGCTGGCAGCAGGGCAGTTGGCCGCTGGTGCAG
AGAGAGAAAGAGCGGGGAAGGGAGTGGGGGGAGAGAGGAGAGGAGGAGGGGGGTACAGCG
GAGATAAATCATTAGAGAGCAGGTTATTGGAAATGCAGGGAGATAAAAGAGTGAAGAAGC
CAGTAATTGCCTTAAAGATCAGACTACAAAGCATTACTTTGGATTTTACAAGGCCAGCCA
GCAACAAAAGAGCAGTAATTTATGAGCTCAGTGTAAAAGAATAGCATAATTACATTAAAA
ATTAATGCTAATGAGGGCTAAAATGGGGAAGGTGGTTATTATGAAAGTTTGTATTCATCT
TCCCTGGGTTGAATGATGGCTAGTGGCTTGATTAATGGCTTAATTTCTATCAATTAGCAG
GCAAAAAAAATCTCCACTGAGACAGGCCTAAATTGAGCATTGAATTACACATCTTTACCA
CGGTGCAGGGAGAGGGGTAGGGGgggcaggaagagggaaaggcactttattgaaacctgg
gaaaccacgagatgtttctctgtggaagtgtgtacgtgca
>NODE_212_length_606_cov_5.298680
AGTACCTTCCAAACATGCAAACACACACACACACATTGTGAACAATCGTACCAAATACGG
CAATTTTCCAAGGGGGGAACGATGCAAATGAGCGCTATGAGCGTTGAAGCGGGAAAGAAT
ATGAGGTGTTTAGCATAAAACAGACCTGGCTAGCAGTGCTGGAATCTTGCTTTCATGAAT
AAACAAGGCTCTGGTCTGACTCCACTAGGTGTTGCTCATTCGACAGTTTTAAAAAAACAG
CTCTTGATCATTTTTGGAGTTTAAGAATGTAATAATCTGCACTACAAGCTGTCTTCCTTT
GTGTGTTTTTGAGTGTATATGTTACCTGCTGTCCAGGCTTGATTGGTGACAGCGTGATTC
CCTGGGTGTTGATGACAGGCAGGATCTGATTGCCGATCACCGTGGCGATGATCTGGCCTT
GAGCGTTGGTCAGAAGCTGAGGTGTAATTGGCTGTACCTGCAGTGCTGGGTTGCCACCCC
CTGATTGGCTGGAGGGCCCTGCAGAGTTGGGCATCAGTGGGATTGTTCCAATTATCTACA
AAGGGGGTAGAGAGGAGACGAAATCAGCTGGGCGGTTTTAAAAAGGAGAAGGAGCTGGGA
GGGTAAAAGCTACTGGAGGTATCAGTCGTAATGATATCTATTGCTGTGAGGTTTTTTGGG
GGGTTTTTTTGGCTGCTCATTTTTGCATGTCATGAGGCTAATCAGGGCACGCTGCTTTGG
AGTTGGTCTGTGTGTGATTTGGAGGGAAAa
>NODE_213_length_698_cov_10.600286
GAGCTTCTTTTTTTTCTTTTTTTTTTATACTGTGAGAGGCAACGGTGCTCCAGACATCCG
ATCAGTTTCCAGCAGTACGCTGTTGCTATATGTGGTTCCAGTAAATTACATACAATACGA
AAGGGCTGGGCTCCCTGCGATGGACCTCAAACAATCTAAGAGAAAACACGGGTACATCGT
CCGGTCGTAGACGCTCACACACACATATGCACGCAGAAAATAAATTTAATGTTGTCACTT
CCTTCAAAGCCGTCAATGTCAGGAGAGACTGCTGGCAATTCAAAGTAATCGGGAAGCCAC
GAAACAAAAATAAATTTGGGGCTTGACACGCTGTTGGAAAAGAATAGCAATCAGCAAATT
TAATGCATTTCTGATGTATATTTAAGGCTCTGACACTAGGCCACAGATGTACATGTGTTG
GGTTTCTATTTTGCAAAAGATATGGTTGGTGATAACCTATTATGGGACATCGTCAGCTTC
CCCACTGCCTCAGTCTCGGATAGGAAAAATTCCATCACTTGCTCTATCCAGGAGATGTAA
TATCGAAACAAATTATGGCTGGAATTGAAAAGTCACAAGCTTATTCTGTCTTGATCAAAC
CACTGCCAAGAGGCTAAGTGCAGAGGTGGAGATACCTCCAAAATGCTTTTTATTGCATTA
TCATCAATGACATCTACAGCACTCTCAGTTCCCAGCTTCGGCGGTGGATATAAATATATA
TATATATTTTCAAGCTGTAATCCAACACAGAGAAGACCAACACCAACCAGCAGAGGAATC
ATTAACAATTAGGGCTGTTGTTGTTTTACTGAAGCAAataaatcaagtgcagttaatcaa
aa
>NODE_214_length_586_cov_4.569966
TGGTTAATTGAATGTTTTACAACACAAACTGCATATATATATATATATATATTTCTGATT
GTTTTTTGTTGTCATCTGCATTTTTTTCATTTGATCTGACATTTATTCAGTTTAAGGTCG
AAAATGACACTGGCATTCCCTTATGCTAACACTCCTTCATATTTGCTGTGCAAAGGGGAA
GAATCAAAGTGAGAAAGAGAAAGGAAGAGGAAAAATTAAGGACTGCTATTCCTGTTTTTG
TCTCTCAGGTGAGTGAGACTGAGATCAATGGCCAGTTTGAGTCAGTTTGCGAGTCCGTTT
TTAGTGAAGTAGAATCCCAGGCCATGGAGGCCTTGGACCTGCCTGGTTCGTTCCGCACTC
GAAGCCACAGTTACCTCCGTGCAATTCAGGCTGGTTATTCCCAAGATGACGACTGCTTGC
CTTCAATGACATCCTCCACTGTCACTTCAACTCTCAGATCCACAACAGGTAAAACAACCC
CCCCAAATGAGAGAGGGCTTAGTTACATATCCTCATGCATCCTATACATGCGCACAAACT
TGACATACCTACATATGTACAGTGGGGAACCCTTGAGCTTCAGGGATGCCAGGCTGAATG
ACTCCAGTTATTTTCTTTGGAAGCTACGGTGTGCGTGTGTTTGTTTTTGCCACTGCACTC
TCCCAAATGTTCAGATGAATTTGCTTGTGTGGTACTTTGCACGACTCATGCATCATTAGC
CAAGCTTctg
>NODE_215_length_435_cov_8.926436
TTGCTTGTTTGTATTTATTACTACACCCCCTTTTTTTAAACAAAGCGTTCCAGTGGAAGA
ATATAAGCAGATTTTTTTTTTCCATGTTAGCCGAAAAGTGTCTTTTTACTTTTGTGTAAC
TTTGAAATGTAAATTGTTGCAGTAGATTCTACTTTTTTTGCTATGTGGATTTAATGGTTT
CTTTTATTTGACTCACTCTGCCCTTGATTCCAAATTGCCTTTGCAGGAGATTCTGTGCTC
AAACACACGTTTTATTTTTAAAAAATGTTCTACTTGTATACAGATATTTTGGCCCCCTTC
ACTGTCCACTCCAGGTTTTCTTGCTCTCCAAGTTGACCTGTCAAGCAGATTACCACAGAA
AGAGATTAATGGCAGAGGCGGGTTGCAATAATAATCGTTTTGTTTGATGTGACAACTTTG
ATAGGCGTTGATTTACTTACAAACTGATAGGCTTTTAATTGAGCGCCTCCATCCCGATTG
AGATGAAAGGGAAAACCACATTGAAAAGCTGCCCGATTGCCCCGGAGCCTCAATACTGAT
TAGCCATCTCAGTGGTGAATAGTTCAAGGCATTTTAAAc
>NODE_216_length_570_cov_5.985965
TAAATGACATTCCAGGTCCCTCTTTTTCTCTGTCATAAACAACTCGATAAATCTATTCAG
GTTGGTATGGATCTTTGTCTAATGCCTTATACTGTATGCTGTACATACAGTATAAAGCAT
TAGTGAGAGATAATACATGAATGATACAATGCAACATTAAACATGTCCAGAATAATGCAC
TTTAATTGACAGCTGAGAAAAAAAACTATGAATTTATCATTAAAAGTTAATTGAGAGGGG
AGCTTAAAAAGGTCAAACAAGTCACTCCATTCGAGGAGGGCATAAGGGGGTTAGCTTTTA
ACTTAGCATTTTTATTGACTCTGGCAAAACAAAATGAGCGGGCTCTGTAGGATTGTGCAC
TCTGCATTGGCCATTCAGGCCTTCAGAGCCCCATTGTAGTACTTTGAAGAGAATGAAAGG
AAACCCCACTGGTGGAAATGCAGTGGAACAGCCCCACAACAGGCCACAACTGTTCCCTTA
TGCATGAAAGGCAGGGACATAAAAGACAAGATGGACTTCTGAGGTAGGGCCAAAAACAAA
GGCAACAAAAGTGCTGATCACGAGGGGATGACACGACTCGTCTCGGCAGAAGGAGCAGGG
AGAAAAGGGGCAGGGGACAATAGCACTCCCAGCCAAATGACATGTTGGAGAATTGAAAAA
TCCACACAAGAAGTGTCTTCTCAATTCACTAAACCCACAAGAGCTGGGTGACTg
>NODE_217_length_658_cov_5.806991
TCACACGTCAGATAATACACTTTTTATGCACTATTCTAAATGGAAATGAAAGTGACAGAA
ATTCCCTCCAATGTCTGATTCCAAATCCCAGTATGAGGCGAAACCTAGGTAGTGAAATTA
GGGGAGAAAGCTGGGGATGAGGAGGAATGTGGAGCTGTCAGTCAGTCAGTCAGTGGGAAG
GGGGATTATGCAGAGCTCAGAGCAGTAATTGAACACCATCGGGCCCGCCCTCATTTACAT
CTCAGCCTTCTGCCGGCTTTGATTGGCAGCTGTACATGAAATGCCACATCAGTTGAAAGT
ATGTTGTGAGCTGGCACTAACAATCCTGTGGCTCCGGGGAGACCTGCCATATTGTAATTT
GGTTATCAGGCATGAAGGAAATAATTCTAAGTGCCAGGAAATGTGAGGCAGAATAAATGC
TTCATTGCTGCAAGTTGCCCAGGGTGACAGTTCTTATTTAATGTACAAGAGCGTCCCGTT
GCCTGTAGATTTGGGGAGCAGAGAAGGGGGAAGGAGATGTAAACTAGGAGGTGGAGAATT
TTCACAAAGACCGTGTTAAAATGGAAACCTGAAGCAAAAAAACAACAACAACAACAAAAA
AAACAAATACAGATAATCAATAAAAAAGTCAATATGCATCATTTTTTGTTCTTGCTTTGT
CTGAGTAAAATCGCAGCAACAGATGCACACCCAGACTATTTGTATTTAAGCCCTATTTTT
AGGCTCATACATGGAATTTCTAGACAAAAGGCATAAGCACAGAAgtaatgcagatttgtg
cgtgccgttgcatcatttggtt
>NODE_218_length_768_cov_6.871094
GCTAAGTGTCATTTGTCAAGGAAGGAAGAATTGACAGGGATAAGAAACAGAGAGAAATAA
CAGTCAATCAAACCTACTTTACAGTCATAAGGGAAAAAAGCAGCCATGTCCAATATTTCA
TTTTCCTCTTGGAGAAAACATAAGATCATAATACCTATTTTCATAATAATATAAACAGCC
TGTAGGCTACAAAATAGGAAGAAGGCCATACTCTGTATATCTGTGCATTGCCTGACAGAG
ACAGAAGGGTTTCAATCTCTTTTTCATTTCATCCTGATAGCTCTGCCTTTTATTACCGAG
GGACAGGAACGTTTCCTGAGGTAAAAAGGAGTGCACATTCCCAAGATAAAGTTGGAGGTT
TACAGCTATTTCCAGCCGTAATGTATTATTCCGTTAAAGCAATGATCAGGTAGTGTTGGA
TGAATGGGAGATGTTCAGCACCATTACTGCCTGGCACATCAGTGAGGCATTATTACATTA
TCGCTGCTCTTTAGTAGGAGATTGGGTGTGTGACCGGGTTCTGAATACACTCATCCCGCT
CTCCACGGCGTAAATTGCAGATTGGCTCATTGACTTCAATGATAAAATGTAAAAATTGCC
AGTAAAGAGAACATAGACTCAGGTTACTCCTTAGCTGTTTGTCAACGGCAGATGTGACTC
AGTTGGTGCAGAGCATGTTAAAGAGTTCCATCTCCCAGAAGTCAATGTCATTTATGCCTG
AAACTGCTAAAGCAATAGCTCATCTTGTCTCTGGTGTGTCATACTACACTGCCTTTGTCT
GAGATTAAAATTTGCTCTGGTGGTGAGCTAAAATCCTAAAATGTTACTTATGGCATAGAG
CAAAGATTTACAAACAGATGTATCCAGAATATGTTGAAATAAAAAGTGGTGCAATTTACA
TAgatcagtatt
>NODE_219_length_711_cov_5.150492
GATGCGGTATTTAGTCTGTATGCTGACGGTATGTACACTTTGAACCTCTTGGATGAGGTG
ACCTTATTCTGACCTTCTAAAACCTAGAGGTCACTGCTCTGACCGAAAGAAAAAAAAACA
AAAAACGAAAAAAGCTTTGTCACAGCCGGCGAGCAAACATGGAAGCGAACAGCTGCGAGT
TTTGTACTGACCATGCAAACTGCTGTAGGCTTTGTAAGGTCATTATATGATAATGAAAAT
CATTACAGAATTACATGGGGGTTTAGGACATGAGAGCAGCAGGGAGGGGAGGGGAGGGCC
ACATTGGGTTTGATAAATGGACTGTGAAGGTGCCCATCTGGCCCTCTCTATGGCTTTTTC
TTCCTGCTCTTTTATCCACTCTTGTCCTTTACTACCCCTCTTTCATTCTCCTCCTCTGTT
CTCCAGTGGGCCAGTGTAAAAAGCGAGCAGGGCCTGTAGTGAAAGATTAACAGAGTGCAA
ACCCAACTCACCTCTGTGGAGGAGAAAAGAGGAGGGGAGACAGGCGGAGGTGTTTATAAC
CCAAAGCAGGGTTTGTGCCTGACTTGGCAAACCCTGTCCTCCCATCTCTCAGTGTGGGCC
AGTAGGAGAGTAGGCAGCCATTGACCTTTGGCATCGGAAACAGTTGGACAGCTCAGGATG
TGTGAATCACTGTAGTTTTGAGGCACTGGGGTGGTAATACATTACAAGGTTTGAAATTGT
CCTTTTCATTTGTGCCACAGACCTTGTTCCCCACAGAGTAGTTTAGGGAAAAAAACAAAG
CTGGCAAGTAAAACAAGTTTGTTAATAATAAAAGTTAAAACTTTGTCAAATTAGCaacat
ttttggtttatacca
>NODE_220_length_360_cov_1.830556
TGTCAGAGCCTGGATAGCTCAGTCGGTAGAGCATCAGACTTTTAATCTGAGGGTCTAGGG
TTCAAGTCCCTGTTCAGGCGAGGTGTGTTTTAAGACACTTCTTTCAACAGTACAGTGTGT
CGACTTTAAACACAGCAAATGGCATCGCATCCACTCCATACTACACTGTGCTTTGGTCAA
AGGAAATGACTGCAGCGGTGGTGGTGTATATCAGAGTTGATGATGTCTCACCTTTGTTAT
CCTCCACTGGGTCAGAAAAAGCCTCGTCTCTCCTCCAGCTGCAGTTTAGGAACTAAGACG
TCCTCCAAGGTGGAGTGTTACGCTTGATTTCTGGGTCAAAGGCAGGACAGAGGAGACCAG
GAGGCTGAAAGCAGAGAAAGGACATGAGACTACAGCTGAATGAACTCACTCTGATCAGCT
CAACCCTGAAACCTTCACATTAAAGGTGTGATGATCACCTCACAGTGTgtttgcgttgca
ttgtattgaaatctcagatgtaag
>NODE_221_length_303_cov_2.891089
TCCAATATAACAGCTGCCCCCCTCCCGTGCCCACGCTAAGTTCTCTTCAGCACCCTCCAA
TATCCTCTTTGGGTGGTTGAGAGCTAAGAGGAGTTCAGACAAACAGCTGGATCCGCTCGC
GGATGGTCTGCCGGCAGATTGGGCAGGTCTTGAGTGCAGCGCTGCAGTCGATGCAGGAGG
CGTGTCCGCACTGGAAGACCAGCTTGATGTGGTTGTCGATGCAGATGGGGCAGGTGATGC
GCTCCTCCATCTGGCGGTAGCGAGACTGCAGCTGCTCCAGCAGGTTGTGCTGTTCTGAGT
TCTCAGTGCCAGGGCTGCAGTCCACCTCTGTTTGGTCTGTTAAGAGAGGTCAAGAGCACA
ACTAGGTTTAGTCAAGTTAGTTCTATGCAAGATGTGCAGTCTTGTGCAACACGAGAATGA
ACTGCTgtttcactgtactgatataat
>NODE_222_length_533_cov_8.881801
AAATATCTAGCATTAGTGAGGAATGGTGGGTTAAATCACTTACTGAAGATTTTTAATGAC
ATTTCAGTGTTCCTCGTATAATTACTCTTCATCCGAGATGGGCCGTAATGCTGTTGGACA
GTCGCGGTTCAGGCTCGCTAGCTCGCTTCATTAGCGTGTCATTCCTATTTCACATCAGAG
GCTTTAATTGTAATGCTGAATATGCACAGCTCTCCACAGAAGCCTAATCAAAGTGGATCC
ACTTGTATTATTAATATCAGAAATCAGCCCGCTTGCTATTTTTTTATAAATAAAAGAATA
CAGACGCATAAATCAGCTGTCATTTATTAGCATGGCCCTGGCATATCCGCCAGACATGCA
AGTAGAGCAACCCCACCCCATCTCCGTTCCTCCCTGCATCACTCATCAAGATTTAAAAAG
AAGAAAAGACGGAGAGGAGAAAAGAAAAAAGAAAAAAAGAAAACGAAGAAGCTGCATTAA
ATATACATACTAATTCCACTGTGAAGTAATCAGATTACAAAGCAGGTGACACCGAGCGCA
GGAAAAAATAGAACATTTGGACAGCTGGCAACAAGGAGGGGACGGAGAAGGTTCACGGAG
GAGGAAAGATGGACGGATGGAGAGAAGAGACAAGATGGGAGGATTAGGGATTTACATTCG
AAAGCAAATAGCacgag
>NODE_223_length_740_cov_10.993243
GCATAAGAGGAGGAAGTTGGGGAGAAAGATACAAAGACTCGGCGTGACGCACATACAATC
TGCAGACTGAAGCGGTTTCACAACCATGGTCTCCGATGTCTCACTGCAGTTCTCTGGTGT
GTTGGAGAGAAAGAACTGAATCCCCTATCCTCTGGCCCTGCTCACTCCCACCGAGCCGAA
GAAACACCACAGAGGAGACGGAGAGAGCGAGAGATGGAGAAAAAGAAATGTGGAGGAACA
CTAAAGGAATGGAGAAGTAGAATCGGAGGGGAGGTGATTGGAGAAGACAAAGAAGGGGGT
GTGAGGAGAAAAGAGAGATTGAAGAAAGCATGATAAAGAGGGAGAGAAATAGTGTCTCGC
TCTTTTTAAACTTGGAGATGCTCAATCCCTTCTTCTCACTCCAACCTGCATTTCTGGGTC
ACTAGAGACATTTAAACTGCACTTATAATTAACAGCTATTTTTAAACAGGGAGGGAGAAG
TGGAGCGGTGGCGAGGTACAAAAGCATTAAAATTGCCCCAGATTCGCTATTGAATAGGAC
ACATCAAGGCAATATGCTGGCAGATCAAAGTGAGCGAGGAGAAAGGAGACAGGGCCGATC
AGTGGGGATAAATTGTTCCCTTTATAATGGCATAAGAATAGACCTCTTTGCTGCTGAAAC
AATTTAATAACTGCATTCATTACCTCTGTCCAGCCTGTCTGTCTGTCTGCTGCACAATGT
GTAACCGCTTTTGCCACGCACTACCTCTCTTTGTCTCACTTTCCCTCTTCCTCATTGTGT
TCCAAACTTATCACCTCATTCCTTTTACTTCTTTACATCTCACAGTCCTGCTTTTCTCTC
CTccctcctccacccatcctccaccaagtcctccaccttgccct
>NODE_230_length_342_cov_3.663743
ATGAGATTCTATGTTTAGGAAAGTCAAGTAACCTGTGAAACATAGAAAGTGCTCCACAGC
TTAAAATCCTAAAACAAAAAGCAGAATGTATCTAAAGTCCCTCTCAAAATCTTCAACATT
CTTGCATTCCACCCTGCTATTTCAGCTAGAGCGGAGAGCATTCTAGCAAGGCATCACCAT
CAGGCACTCCCATGTCATGTAAATGCTCTATGCTTTAATACTCATATGGAGAAGGGTTAC
GATAGAGTAGTGGCAGTGAGTACATCTCTCTTGCAGGACGTCCCCACTCCGACAGATCAG
GTGCCCTTCCTCGTCGTCCCTCACACTCAGTGCCCGCGTCCGGCTGTCGCTCCGCTGTTT
TCGCACCCAAACCGCCATCAGCAGGTCACAACACGACCGAAGGGGACAGAGGGGTTTCAG
GGGCAGCCGCAGCCATGGCGTCGGGCGGCACAGGTagatgaggagggaggaggagggtgg
tgttgg
>NODE_231_length_481_cov_7.031185
TTCGATAAACAAATCAACACATCTATCACCCTGGGCCTCCTGTAAGGGCCATTGGGTCAC
TGGTGTGTTTGCACCGATCCCATCACTCACTCAGAGTCGACAGCGCGGCCATTCCCGACC
AACCACAGTCTGCTTTTCCAATCCAGTCAACAAAGCCCAGGCCCTGGCACTGTCTGTTTA
GCTAGAGGGGAAAACTGTCAGGAAAAGTAAGACGAATGAGCTGCCCTGATTGACTATTTC
CTTAGATACTGAATCAATGGGCTTATTATCACCAGCAATTACAGTACTAATACAAACAGA
TGCTTGGGGAAAGACATCTGCTTAGAGAGATGAGACAACTAGATTTCCAGTCAATAGAGT
GAAGAAAGCTCTTCTCTCACTGACCCTCAACAGAGGTATTTGTATTCATGTGAGACCCAG
AGGCAAATCTACAACACTGCACATGAAACACACACTAATACTAAAGCACACAGATATTTA
TTGCCACTTGAAGAGCAATTAATTTGTAACAACGCCTGCATCAGAGGAATAACAGGGCCG
TTTCCCATCCCCATCCATTTACGAATAaacagttcgagtctgaagggaagctgatgtatt
gcttaactccaaataaccttgttta
>NODE_232_length_468_cov_6.645299
CAACTAAAGTAAATAATAAAAACTTCTTCCCTAAACTTCCTTAAAAGTTTAAAACCCACT
TTTAAACTTTTTAACTGCAATGATATCCAAAAAATATGATTTGCCATAAAGAGCATGAAT
ATTTGTGATGTAGCCAGTGGTGAAAAATCCTTTTGGGGATTTCGATATCTAAAAGAGAGA
GGTTTATACATTAGCGCTGTAGTTGCAAAACACTGTTGATATTCAAATGATTATTGTGCA
AAATCTGGGATAAGCTTCTGTGTGAGAGCTCTTCTAAGTGCCTACAACTATTGCTAATTC
CCCTCACCATTGTGGGCCGAACAAAGGCCTTAATCCCATTTCACTTTTGCAGAAGGCTGG
GGCTATTTTCCCTCTCATAAACCAACAACACTCCCCCAAGCCAGAGCTGAGAGGTTCTGA
GAAAGGGGCCAGTGTGTGTATACTTCAAGGCTTTTTTGTCCAACTTGGCTAGTGCTCTGC
ATAAACTTTTAAGTGGTCCCAGTAGGCCTCAAACACCTTTTGGCAGAAAAAATAAGCTAC
CACAAACTGTAAAAAGGAAACCAAACACTCTCTTAACCTGGACAATACAAAAGAAAATAT
ATgaagtctttt
>NODE_233_length_685_cov_5.579562
ACTTTTAAAGTCAAAACAACCATCCCTGAATATTACCTTACTCGTAGATGAGCCAGTGCT
GTTTGAATGGCAGTATGAAAACAACACACTTCCTTAAATGTCGAGTGCGCACGGCTGCAG
ACCCTCATGTGATGCCCACTTGGACCACAGGGGGCACTGATGTGATATGTGAGAGAGAAA
CAGACAAGAGTCGAGAGAGAGAGTGTGAGAGACAGACGAAAAGAGAGTGGGGGAGAAAAG
GGAGAGAGACAGAGAGGGAGGGAGAGGAAGAGAGATGCAATGAGGCAAGGCTACAGGGAT
GAACGCAAAGCGTCTCTCTCCCTTCATTTTTTCAATATCCCCTCCTCATGAAATTTCATT
TGGATTGTAAATGTTCAGTAATTTACCATCATAAATGTGTAATGGGCCCCTGAATCCAAT
GACATTGTGCTGGCTAATCAACTCATTTGAAAATGAATATAGATCTATTAAAGGGAACTC
AGCATTTCCCCTTTGTTGAGACTGGCATGCTGTCAAACATGGGAACACTTCCTAAAAGGG
GGTTTCTGGAGCGAGGGATCCTCATCGAGCAGTGGGGAAAATAATCTACCCATCAAATGT
TTTGATCTTAAATAGAGATGATGACTTGAGATTAAGTGCTTGAGCTAAATTCTGATTTGT
TTTGTCATTACAAAACTGACATGTAATCGACGTGAGAGAAATGGGGCTCATTTAAAACCT
CATTCAAGAAATGAAAGTGGGGACAAGAACTTAATGATGCTTCATTTTCAGCTGGGAAAA
TGTGGCAAAATTAAATTCTTGAATTTTAAACTGTTTCCCGGTCCCACGg
>NODE_234_length_590_cov_10.369492
TATGCCTTCAGCTTTGGAACGAAATCCATCTGGTTTGACTAAAATAATCAAAAATAAATT
CCTTAGTCATATCTCTGATTTGCTGCCATGAGTGAACAATATCTTTACCGTCTCTCAGTT
CTCAAACTTTTTAAATGTCCTGGAGGAGTTCTTGTTCGAGTCCCAAACCTACTGAGATCT
CTAATGAAGGCTTTACCTTCCAGGCAAGCATATTTCTCCAAATGACAGTAATTTACATAT
GATGTATTTAGAGAAGAAGAGGGCAGGCTAATTCTATTTGGAGATTTTCCTTTGTTTTAG
GAGTCATTAGCAGCTAGCTCAAATCTAATTTTTACAATTTCATCAGGCCATCTTGGAAAG
CCTCTGTGAGCTCATCAGAGAGGAGCATTTATTGCTAAGTGTTCTCTATTGCATTAGCAC
ACAATAAAGCGGCCAGGGACTGCTACAGACGTTTATGTGGAATCCAGTTAACACTCTGCC
AATTCGTTTTTTATTGGGACACAATCAATTTTTATTCATTTTAAAGCCAGAATGCTTTCT
TTCATTGTGTGCCTACCCCAGCTTATTATGCCCTAAACTAATTACTCAGTTGTTTTCACA
AAATGCTAATGTTTATGTTAAAGATTTCCTCTTTGAAATGCAGCCCTGACGTGCTTATGC
ATACACTTTCCCCTATGCTTTAAACACAGAAATAATGGCATTCatttcatttctatgagt
ctggcagtgatagg
>NODE_235_length_786_cov_7.055980
ATATTTTACAGATTTGAGTTAGGCAACTGTTGAGCAAAGTGAGAAAACTAATGAACTCAG
GGACTAAAAAGCAACAAACTGTTTTTTTAAAAAAATGGTACTGCGATAGAACCTGTTAAG
TGAGCAAAGCAACTCTACAACAGTGTAATGACAAAGGTTTCCTAAGAAACAAACATCCAG
GTCGTCAAGTATTACTACAGAAGGTACACTTCGAAAGAGTAAATAAAGAAAAAAAACAAA
ACAAAAACACATGAAACGCCCAAATAAAAGACAAAAGAACAAACAGCATAAAACCAAACT
CAAAACTACTTCAGTTTTAGAGACAAATAAAGACAAGGTCCAAACCTGGAACCACTTAGC
GTGGCGTAGAGAAGCCAAGGCAGTTAGGCATTTCTGCCTGTCCAGAACATCCGGGGGATC
GTTGACTGAAAGCGTTTCTATTGGCAGGTGGAATAAGAAGACAAGGTACAGTTTGACCAA
GGGGAGTTCTGTCAGGCGGCCAGGGGGAACACAGGCAGCCTTCCCAAACCACAGGCAGGA
GGGGGAAGGGGAGGGGGACCCCTCCACTGGAGAACCACCAAACGCTATCAACCTCCCAAT
TAATATGGTTTTGCACGACCCGGCACCCAACAATTACTTAAAACTTAAACCACACCAGAA
AAACTGTATTGTGGAGTGTGTTATAACGTGACTAAAAGATCACAAAAAGAAATCCCTAAT
GTAAAAAAAATGTAATTTATTAAGGGACTATTGGCTGTATCAAATGGGAGGTTGTCTCTC
CATGGTTGCTTCAACACAAATGGATGCTTTAgtttgagagcctaaaaaggtctacttttc
ttttctgacgttaacaggaggtagagcccctcccctttgcccctatatgggtacactgca
ctttgccccttccgagacagagagcggcca
>NODE_236_length_397_cov_4.929471
ATGCCCATGCAAATATTTTATGAAGACAATTAAGGGATCCATTAATTACAGTCTTTTTTG
CTTTAGTGACATTCATTCATTTAATTTTAATTTCACTTTAACTGTTTTGATGTTTAATCT
TGCAACAAAGAACTTTATCTCTGTGCACAGGGTCGTGTAAACTTGCCGAACACATCGAGT
GGGAAGCGGCAGGGAACCGGAGGAGATACTGGGGGAAGATATTCGCATGTGCACCGTTGC
CAGGCAGTACTGGCGAGGTACAGTCCCAGTAGCTTGCCTGCCTGTGAAAAGAGCCACGTT
CCCTCTTGGACCCGATTCAAAACACTGTAAAAGCAATTAATAAACACAGACTGTGTTAAT
ATCGCAGAATTAGAGAAGTGTGACAAAAGACAAATAGAAATAATTAGTTCTCTAAAATTA
TGCCCTCATTATTTTTTTTTCCCCCCCCTCTCCCTCTCTTTCTCTCTCTCCATTCGCCTG
CCTGACTTTGGAGTTGAGAATATACCCACACATTTCTCTCGGCTTTCATGCGAGtgatag
g
>NODE_237_length_348_cov_9.379311
TGGTCTCCTTGTTGAGGGCCCCTTTGGGACTTCCCAGCAGAGCATCCTTCCTGTTGGCCA
GCTCAGCGCGGGCCTGCTGCTGCTGCTGCTGGAGGCTTTCCTCAGGACCCCTAGGGGAAT
GCTCGGTGCCGTCGCCTTCCCTGTGAAGTTTGCTGCCGTGCCCATGTAAGTCCTGATGCT
GTAAGAGTTCCCTGTGGCTCTGGAAGCTGATATGGCAGTGATTGCATCTGAAGGCCGCCT
GTGACAGGTGAGACATGATGTGATGCTGGAATGTAATAAGAGAATCTGCCGTGTAGTTAC
AGATTGTGCATTTCAAGCTGGTGCCAGGAGGGAGGCTCTCTTCCATTTTGACACCTGTGA
AGGAGATAAAAGGGAGAAATGCTCAGAATCTCGCCTCCCACTTCTCCTTTAGAGTTAACT
GTAGAAACCATCAAACGCTCATGCATTATGCCAAGCTTATTCCCATCCACTAGATTTTTT
TTTTTTTTTTTt
>NODE_238_length_450_cov_10.771111
CACACACACACACACTGCAACATGCATACAACCAGACATGCACAACCCCTCTTAAAACTG
GTTCTCCCCCCATAGCAATTTTGTCAGAAGTTGACAATGTCTTGATTTAGTTGTCTGGCT
GTTCCGGCCAGTTTTCCCTGCTGCGCTAATGTGAACAGGACATCCCGCTGGGCACCAAAG
AATACCACTTCACGGCAGCCGCATAGCTGGCAGCTTTTATTTATGGCGCTACCGAAATGA
ATGGGTATTAGTGTCCAAACATTTCACCATGCTCCTGCAGCCACACACAAAAGCCACTGA
TTTCCAGCAAATCTGCACTTATTTTATTCAAGAAGACTAAAGCTAGGGAGAGGGGAGAGA
GACAGACAGACAGAAAGAGAGGGAGAGAGAAAACATTTATAATGACTTAAAAGACCTCAA
AAGAAGAATGGGAATTGCGTTTGAAAAGGATTTACGAGACAGAAATCGAAAAAGAAAAAA
ATGGCCCCTCTATTTCACTGCATTTTTGTCAGAGTTGAAAATGGAAAATATCTATATCCC
TAAAATGACTCAACTTTAAGTGCTTATATTCACACACACACAAAaaaaactgca
>NODE_241_length_644_cov_7.641304
TCTATCTCTTCAACATATCATTGTTGAGACTGAGCTGTTCTGCAGATGTTTGCATCCAAG
GAAGATGCATTCGCGAGCCAGCAAACCTTACACTGTAGTACGGGTAATAAATTGTGATCA
AGCAGGAGAACCACGGAGGGCCAGATGGAAGCAGATATTTTAGTTTACAGTAGAAATACT
TAAATTAACAATAACCTTTTTAGAAAACTAATACTTACACACACACTGTCAATTGTATGT
CCATTTAAAGGATCATTTGATTTCGTTCTGATTGTGCTCTTCTGTAACGTCCAGGATCTG
CTGGCCTGAGATGAACTTGCGATTACAACCTGTTGTAGTCTAGCTGAGCTGAACGCCTCA
TAAGTGGAGCTTTTGCTTTTTTATTGATCTCTTTGTTTCTCATAGCTGGAAGGGCACAAT
ATTTTCTCCAACCTGAATTCCAGCGAGTACGAGCAGGTGCTGGAGATCATCCGAAAGGCC
ATCATCGCCACGGACCTCGCCCTGTACTTCAACAACCACCAGCAGCTGTCGGAGCTGCTC
ACCTCGGGTGTGCTGGACTTTAACAACCACTCGCACAGGTCAGACCATGACTCACACTGG
GGCACAGGTCAGGTCTGGATTCAAACCAGTTCTCATAGCAGCGAACACAGAGAAAAGCAA
ACCTGGTGTGCATGAACAGCACATTGAGTTTCTCCACATGGATATAACGAGGCTTTACTC
CCCTCCAGGGACCGTGTGATTGGTCTGATGATGACAGCaggtgacctgtgttctgttacc
aagcaatg
>NODE_242_length_633_cov_4.502370
GATCATCACCCGCGAGTCGTACAGGTCGACATCCTTGGTCTCTGGGGCGACCACAGACGA
CGGGCCCCCACCTCCCTGGCTCTTATCAGCCCCCTGTCCCAGCTGTGCCGCCTCGCCCTC
CACCTCCAGCAGCTCCTCTATCACCTGCTCAAATGTGTCTGTGAGTGAGGGCAGCTCCCC
ACGCTGGCCTGGCCCGCCGCCACTCTGTGGAGTCCCGTGGCCTCGTGCGGCCGTCGCAGC
AGCGCCCAAGTAGCCTTCCGTCCGATGGCCCCGCATGCCCGGGGCATCTCTCAGGGGCGC
AGCTCTCATGCAACTGAAGTATGAAATAACCATAGTAAGGAACAGGATGGTCATCACTCT
TCTAACCTGGTGGAACTGGAGGGGGTAGGGAGAGGGAGAGAGAGAGAGACAAAAGACAAG
GAGCAGGGGGAGAGAGGAGGAGGCGGTTAGTCAAAGTGTATTTTCAACAAAGTTAGCCTA
TTCTTGACCCATAGTGCACCATGTGAGCCTCCCCTCCCATTTACACCTTCCACTCTTTGT
TTGCGAGCCAAAAAGAGAGCCAGTAGCTTTGGAATAATCACAACATGTTTTTTTATTAAA
CTGATATTGGCACTGTGTCATCAGTGTTGTCAAATTGTTTGCAAACTGTAATCATTCTGT
TCCTATGTGAGGTCTGGCTTAGATTTCAATTTGTTGGCAGCACTGCACAAAAGCTGTGCT
GAGCATCAGAGAGACTGCTTATTACAAAAGATAAgattacacaactagatgtcaaaa
>NODE_243_length_524_cov_7.931298
TGGTTAAAAGAGACACTCTTCTCCCAAACATTTGCTGGTGGTACTTTGAGTGCTCTGATG
TTGAGAAAAATACCCTTATCGTGTTGGCAGAACAATCCACTTACTGTGTTTAAGAGAAGA
GCGAATTTTGTTCCAAGTCAAGCCAAGTCTTTGTCTATGTGTGCCAACTATTTTGAAAAT
ATTCCACTTTGTGTCTTTTTTAATCCACGAGAGCCACACACAGATACGACCGGGCGCACA
AACGCGCACACAGACACACACACATTCTCTGCGTCTCACACACACACACAACAGTGTGGC
TACAAGGTCACTCCAAGTATTGATAAATCACCCAGCTGTGATTCCCTCCTGACAGCTCAA
ACTAACATCAAGCTGGATGGGGGAGAACAAAAGACCATCAAGCGGCCCTTTTCCTGACAC
TTTTATTCAATCACGGCCAGATTGCTTACGACAGCACCAGCAGCTGTTTCGTCTTCATCT
TTCCCCATTTGATAAAGCGTGTCAAGTCATATTTCTGTAAGTACTTCACCTCACCCCATA
CTGTGCAGATCCACAGCGATTCGGCATATGCACATTCCACATGAGGGGATCGTCAAATGG
GTCAGGGAGTAATGACACCCCTCTGAAGGTCGCAGCACACTGGCGTTGGGGCGGGCGGGG
GGTGGTGG
>NODE_244_length_595_cov_10.494118
ATTCCAAATACCTGGCGAATACCCGACACCTGTCCTCCACAAACACGCGTAAAGTTGCGA
AGGAGGGCGGGTTCTTTCACTGCTCCCCCGCGGGCTGTCCTGGAAGGGGTGCAAAAGCAG
GTGCTCGCGTCGCCGGTGTCACCGGCAAGAACTTTGGACAAACACCTGTAATCAACAGAC
AGGTGAAAACCAGCGGTTGGCAACACAATTGATAAACACGTCACGAGCAAGTAAGCGCTA
AATGGATTGGCTGGATTTAAAAAAAAATTTGAATTTTTTTTTATTTTTTAAAAAACCACG
ACAAAAAAAACAATTCGTAAGAAAATCGATTCAGCTTTTGTGTTCCGGAAACAAACAATT
CTTCGACATTAGAAATCCATGCATATATGTATATTTTTAGATTTTTGTTAGAGCCAACAC
TGTTTAATAAAACATGTTCTGATTCTGCTGGTGTTATCCCCAGCTAGAAATTGGTTGCCA
AGCATTGCATCATTCCTTTCATGTGACTCCCATACGCCCCAAATTCGTCCTGGCCGTCTT
ATGACTGCATCACAATTGCTGCTCGTACAAACTATACAGGCTGGAGCGAACAACTAGCTG
AAACGACGCTACGGCCCCGCCCCAGTAGTAATATTCGGACTCTCTATTGGATGTCGCCAA
GGAAAAGATCTTAGCTCCGCTCTCCTGATTGGTCCCCTGGAACGTCAGTCATTCTCGCCC
AGGCTAGGTTGTACTGAAC
>NODE_245_length_469_cov_12.543710
CCGGCCCCGGCCCCGGCCCCGGCCCAATGCGACTTCGACCGCGACCTCGGATCAGACGAG
ACGACCCGCTGAATTTAAGCATATTACTAAGCGGAGGAAAAGAAACTAACAAGGATTCCC
TCAGTAGCGGCGAGCGAAGAGGGAAGAGCCCAGCGCCGAATCCCCGTCCGACGGGCGGAC
GCGGGAAATGTGGCGTACGGAAGGCCGCCTGCCCGGCGCCGATCGGGGGCCCGAGTCCTT
CTGATCGAGGCTCAGCCCGCGGACGGTGTGAGGCCGGTAGCGGCTCCCGTCGCGCCGGGG
TCCGGCCTTCTCGGAGTCGGGTTGTTTGAGAATGCAGCCCAAAGCGGGTGGTAAACTCCA
TCTAAGGCTAAATACCGGCGCGAGACCGATAGCCGACAAGTACCGTGAGGGAAAGTTGAA
AAGAACTTTGAAGAGAGAGTTCAAGAGGGCGTGAAACCGTTAAGAGGTAAACGGGCGGGG
TCCGCGCAGTCCGCCCGGCGGGACTCAACCCGGCGGGCGCAGCGGGCGGCCGCTCGGTGC
GGGAGGATCACGCGCACGCCGACTTGACCTCTCCCCGGGGCGCCGGCCGCCCACCGCCGG
GCGCACTTCCCCc
>NODE_246_length_589_cov_6.563667
TTTAAAGTTTGCAACAGAAAGTTTCCAGACGAACGCTAATATGGTAAAACTTCCAGTCTC
CAGCAATCCAGATTGTAGCTCATTAGTAATGTAAAGAGCATCTCAGTTCAGTTTATACAA
CATCGCTGCAAAGGTGAACAAGGTAGTGATTTCTTCAATCCATTTCTTTTACTGTATATG
TACTTCACAAACCCCCTCCATCTTCCCTGGATCTCTCTCTCTCTCTCTCTCCCTCTTTCT
CTCTCTCCCCTTTCGTCTTTCGTCTCTGGGAGTATGGGTGCATGTCAAGTGATTGTTGAA
TTGAAATATTGATGTGGAGTATCAAAGCGTGGCGTAGCACTCCTGTGTTTCCAGAACTAA
CCACGAAGCGCTTTGATCAGATACTCCTGTGATCTGACTTCTGAAGTTGTTAAGAGTGCT
GGAAAACAAAATGCAAACAAACTTCAAGTGCTCTTGGTATTGATAAAAGTTTTCTTTGAC
AAGTGGAGATGCGTGCTGTCTGCCTGTGTCTGCCCAAGACTGGAGATTTTGGGGTTTTCG
TACATGCTAATGGACATGAGATGAGGGAATTATTATAGTTTTCTGCTTCTCTCACACCTC
GCAATGTAAACTGTGCTACAGGGGAGGGAATGACTACAGAACCATGCTGTGATATCGAGG
TACTCAAATAGCAATGCAAAAATATTGTAATTCTCTGATTTATGTTTTCATTAGAATTTG
TTCGGATTTAaaa
>NODE_247_length_375_cov_4.789333
AAACATGATTCTCACTGAATGCAAAAAAAGGGAGAAAATAAATAAATAAATAAAAATAAC
TTGCTTCAAATTTGCAATCATGGTCACCACTGCCCCGGGCATTTAATGCCAAGCTGCTGA
TTGTGGATCCCTCTGAGGGGCGGGGCTTCAACTTTCACACTCTAGATTTTTTTTTTTAAA
AGCCAGTGCTTGATTTCCAATGCTCCGCCCCCCAGCGGCATGCATGGAGGGGTGTGTGCG
TGTACGTGAGCATGTGTGATTGCTTTGTGAGGCTGTGTTCTGTATTTGTGGGTATGATCA
CCAGAGTGTGCTAGAGACTGTGTCCTCCTACTTGTCTTAACTGATCCTCGTCTTATGGTG
TGAGCTTTCAGCCTAAGCAGCTCTAGCCAGGTGCTGCATCTGTCTGCAAAGGAACCGTAA
TCAACGGAGGCAGCTGGAGAGAATACACACACACAGACAGACACACGCCCGCGCGCACAC
ACACACACACACACACAGCCCACACCCGAAACAAACACA
>NODE_248_length_307_cov_12.566775
ATTTTAGTGGTTGCTTTTAACAACATTCATTAACTGACTTAAAGATTATTGAATATTTAA
TGTAATTGTAGCATTGTGTTTGTAAAGAGAAAAAAACCTAGTGAGTTGTGTTTCTTGACT
TGTGGATTACCAGTGAAGTGGGCAATCTAGTGCTAATATATATGAGGTCTTTTTTTAAGG
ATTCTTATTTTGCGACAGCAACAGCAGTCATTATAAATGTTCATTTTAGCATCACCTGTC
TTCCGTTGTCTTATTCTTCACCTTCCACCACACTCTGCATCATCACAGTAACACATCGCA
AGTCTGGGGGTGGGACTGAATGTGTGTTCGCGTGAGTCGAGGTGTGTGTTTGTCGTGAGC
GTGTGCGGGAGTTAACAAACCTGCGTGTTTAATTTGTGTGTCTATGCAAAACAATGGTAC
CTGTGGGCGAATGTGCGCGATTGTGTGTCTG
>NODE_251_length_338_cov_2.911242
AGGAGCTGAAAAGTGGCTTTGCCTGAGCTCGCTGCATTTGATTAATCTAGGTAGATGCTT
TTTTTTTATCACACTATTGATTTTCCCTATTGCCAAGAAATTCCGTGTAGGCTAACGTGT
TTTTTTTCATCTCCCCGTGCCTCTCCTCTTTCAGCCTCTCCAGTTACTGCAATGCATCGT
TGATGAGGTGAGTCGTCGTCTTATGTGCTTTTGCATCTAAAGTCAGTCCTAATGGCCCGG
AAAGCTTATATTTTGTTTCCTAATGAAGCAAACCACTCAGGCGGCTTTGCTCCCCATTCA
CTCAACCCTTCACCCTACGCAACTGCCTAAGGCAACACACATATGCACATGCACATTACT
GTAGAGGTTGGACCTGTCATGAGTGACACAAACACACACACAAACAAAGCACAGCTCTGG
ATTCTGTGTATTACTGAGCCAGTGCCAAAGCAGACAAATAGTGTAactaggaattctgtc
ct
>NODE_252_length_319_cov_2.783699
CATTCAAGCCGACTCTGTTCGAGCAATTGGTAAGTAAAGCGTAGCTACACACTTGACTTC
AGTTGGTGTTCCATCAAGGAATACATGGTGTTTCATGTATAATGGATCTGCCTTTGTCTG
TGTCAAGCATCTGTCCTTACATTTCTTTGGTTTACCACTATGGACAATCCACTTTTCTCA
GTAAATAAGCCATCACTTGGAATAAATCATTGCTTTGTGATAGAGATTTCAATTTGATCT
GAAAAGAACGTTCCCTCTTTAGCTGGCTTCTACAAATAAGGATGGAGGTTAAGGGTGGCC
TGTTGCCTCTCAACAGTACTACTGTTCTCATTTTCCAAGTTATTGCTGAAAGATTTCCTG
ATCCCAAGACAAACTGCTGGATTAACAAAAGTTTCGACTAATAACTAAGCGAACGTAAAG
TCCACTGTGACGCACATGACGCAGACTGCTTGATTTCTAACTT
>NODE_253_length_351_cov_2.484330
GAGATGATGCCCAAAGCACATTTACTTTGCACAGAGACGGGTGGGCTCCTCCTAAAAATA
AACACGACATTACTATTGCAGTTCCTTCACTGTTTAAAAGATACATTTTTTTACTGTTGT
TAGCTTCATTGACTTTTAGTCCCTCTCAAACTGTTAGTTTTTGTGTCATGTGTTAGCCAT
CTAATATTTCTTTCTTTCTCGGAGAAATTAAACAATAAATAGTTTTATTAATGTGATATG
TCCTAAAATAAGTGTGCTCTTTAAAATATTTTTATCTTTAAATATTTTATATATTAAGTA
AAGTACAAGTATGAACAATGAAGTCTTATTCATGATTTTCAACCATGTTGGCCACAAGAA
GGTTTACCAACTGTCTCCTTGTGCTATCCGTCAATGCTTTCATTTGTTATCATATTCATC
CAAAATAACCTATCCACCCGGTTTAGCCTGGAGAGCATCTctcaccagctaaaagataaa
gaatcacaaagtcag
>NODE_254_length_750_cov_9.404000
CAGCGTGACTGTCAATCATGGATGGTGGACAGACGGCGAAAGTCAAAGACAGCAAACCAA
AGGGGCAGCCAGCGCCGTGCTCTACCTCTCATTTTATCCCGCTCGCTCCCTCTCTCTCCA
TCTTGTGGCCATATGAATTAGTGTGGTGAGAGGAGAGAATGAAGAAGGTGGGAGGGGAGG
ATGGGGAGTGACGGGAAACAGACGGGTATAATATTCTCATCACTCTTCACTCTGCAGTCG
TTGGTGAGGAGCGTGGCCCAGGGCACTCAGCGGCCCAGCCAGCCGCCTCGCAGACCCTGC
AAATATTCCTAAACCTCAATTTTTCATATTTCCCTGTATGCATAAGGAGATGAAAAATCA
TCCGATCATTTGTATTGTCTGACTGAGGTTATACACAAATATTAGTTTATCTACCGCACC
TAAGATTGCCTCCCTAAGCAAGACGGATTGGTCTTTTGGAGAGGGCAATATTCCCCGGGA
ACATATTCAGTCCATCTTTTATGTGCTGCAATTCACAGAGCAGCAGGTATGAGTTCCATC
TCCAGACAGGCTCGATAAAGCTAAACACCCAATAGAGACACTGCTTATTACACACAATAC
GCTTTAATTGCCAGACAATTTTCGGCTGGGTAAAATTTATAGTTTTCAAAACTGATCTCA
TGCAAAGAGGCTTCATACCTAATATTCATATTCTCCGCACATTTACTCAACACTTGGCTA
AAATGAATATTAAAGCAAAACAAGCAAAAGAATCAATTTGATGTGAGAGGAGGGGGAAAA
GAGAGAAaaaaaactctttaaatcacaatctcaattgatttccgttacctcgtctgtgaa
ctaccaagtgtctggtcctcttctccaagtgagtgagaaagagagaaagtgaga
>NODE_255_length_856_cov_7.897196
AAGCCATGTAAATCAATCTGAGTTATATTGCACTAAACTTTATGCAATATACCCTCAGCT
TTCATTGCTTCTATAATGCACATTTACATACAGTCTACACAAACATGCATGGATAGCAGT
ATACACACACACATGCAGTACACACATAGATTCCCTCAGATGCACACACACTCACATATA
AAAAATCTATTGAGTGTATTTCTTCTTGCCAAGGATTTTTTTTCTGAGTCAAAGATAATA
CAATTCCTTTTTTTCTTATTTCCTTACAATACATCTTTCAGTTCTGCCTTTTCCGCGCAT
GAAATTCATTTTCTAATGGAAATATTTGTTTTGTAAATCAAATATGTATTATGCACAGAA
TGCAAAGCACAAATTAAATTATGTTAATGAAATGAAAGAGATATGAAATGCATATTTCAT
GGACAAAACATAACCCTGCCGAACAGCCATTTCTTGATAAAATCTTTAAACACAATCTCA
TTCGGAGAAAGACATATTGCCGTGGCAGATAGCACCTCATTAAAATGGTCTCCTTTAATA
TCAGTGCTTAGTATATATGGGATTGTAAATAACCACTGGGGAAGAGGAACCAATAATGAA
ATACTGTCTTTAATAGCTTGCCATTGATGTCAGCATAAAAAGTCTACTAGAGGAATATTG
GAAATTGGGTGTGCACACACATAGTCAAAAGCTGTAAATGATTGCATATTTAAATAGAGC
TGACTAAGGAAAAGATGATATAGATATTAGTAATAGGCAGAAAATTATGCTGACCTTACA
TAATTCCACAAAAAAGCCCAGACTGTTTTAAATTTTATATTGGTTACACTTAATGAATAA
TAGATTCTGTAGCTGTTGTTGTGCAGTCCATGATGTTAATAAAAGCCTAAGAATAGGAGC
CCTGCTCTGCCCAGCCGACTAGCAAATGAACTAGACTGGCTTTTCAGCAGAAATAAatac
agcaataaatacaaaaggagggggacggggtggtaggaag
>NODE_256_length_638_cov_7.706897
TAGATACCCAAAGTTTCCCCTTTTCCCCTGTGTTAATAAACAACACAAGCTAAGAGTCCT
CAACTGTCATTGTGAATCTGCCCCCCAGTGTTACATCCTGTCTTTCATTTCTTCCTGCCC
CGTCCCTTCCCTGCAACAAAGGTTGTCTGCTAGTCGCCAACTTGTATTGCACGGATAAAG
AGCACAGATAAAGTTTCCACCTTCAAACGTTTTGTAGGAACTAAAAATGTCCTCCTAGCT
CAGTGTTATAGCAGGTGTTACACAAACATGCTAGAAAAGACTTTTACTAGATCATATTTG
AAAGATAAAGAGTATCTTATCGAGAGATAAAAACGAAACCTGGGGGATATAAGGCGAGCT
TCTCTAACTTTGTTATAATTAATTGTATACCTGTGTATGTAAATATAATGCATTCCTATT
TTGCAGTCAAGAACAAAATACTATTTGTAATATAGAATAAACTTTATTATGAAACCAAGC
ATTTCATTGTTGTTTTTTCTCTTTGTGTCTGTTTGGAGGCTAATTGCCCTGTACTGACCT
ATATTTGAACTGTGCCATTTCTGACGATCAAAGTTTGAAGTGAAAGAAGATACTGCAATC
TCTTGCAAGATGCACATTTGATGATTAATATTTAAAGATCCAGTCAACCTCCAAGGCCTC
TTCACAAGCCAGCTGTTGGTGGAGCTTTGCTGGCAGTTCAAGGAAGTCACCAAAAtccaa
ttagacacttcatgagcagagatatggaagttgttacgtgctaacaagtgcagcaaaacc
aa
>NODE_257_length_478_cov_7.541841
TGTTGATGCAGATTGCGCTGCAACAGATAAAGTCAATTCCAGGAAGCAACCTTTTTCACC
AAAGTCAAGCATAGCTGTAAGACTTCTCTGCTATCTGAAAAATAGGTTTGAATTGCATGC
AATTTGTGGCAGGCAGAGCACTCCAATGGAGGGAGGCTATTAGTGAAATGCCTTGCCACT
GTCTCTTTAAATGCCAATAAATTCCCATCATTACAGAATCTGGCAGTTTTCCTCCCTGTC
TGCAGCCTGGGTCTTTATCTCGCTCTGCCTCAGTCTCTGAGCATGTAGATCTGGCCCAGT
TAGATTGTCATACTTAACAAACATTAATGATTAATTTCCTCCACTGAGTCAAATGGGGCT
AAAGGGATGACTCGATTCATCTTATCGCACCACAAATTAGCATTTCCCCATATTCTCCAG
CATCAACTGTGCATTAAAATTCCACATTTACCATTCTGGGCACTGGCAGCTGTGGTGAAA
GAGCCAAGGAGATCTTCCTCCTGTGTTGCTGGAAATTCTGATTACTTCTGTGTTATACAA
AGAATAATTAATTCTGCCACTTTCTGCTTGTTACTGTACGTGTCTGACTGCTCTGAGTCA
AATTACTCACTGAGGGgttatt
>NODE_258_length_145_cov_18.268965
AGATTACATTTCCAGCCAAAGCTCAGGCCTGATCTCGTTTTTTACTCCCTCTGTCCAGGA
AAAAAGCTCCCGACAAACAATAATGTCAGCTGTAATTGATCGGAGGTCGCTGGCTGGGCC
TGCAGTAAAAGCGCACTATTTAAGCGACAATCGGCCCCGCGCTCTTCAGACGCTGGCTAA
TGAAGCTGTCTGTCTGGGCTATTTACCTTCTCTTAAATGGAAGGGGAGAGATGTACTGTA
AGAGACAGGGCTGGAGAGGATCTGCCTCTCGCTCCTGTGAAATAGGACC
>NODE_259_length_844_cov_3.497630
ATTAAAAGGAGGGCAGTAATTTATTTTGATGACAAAAAAATGATAACTTGCAGTGATTTG
TGCTGCAGTTAATCTTCATCGAAACACAACTTCAGCCTCTCTGGCCATCTAACCCTGCAG
AGGGAAATAAGAAAAAAAGGAACTAAGCCATTGTCATTGAAAATGGTATGAAGAAAGCAG
CCAGCCCCTTACCCTTAACTCTGTTGTGGACAGATTTCCCCTGACAAAAATTAAACTAGC
TCCTACTTGGCACTTTATTATCTCTTCAACTGAATGATTTATTGTTTGTGGAGCGAAAGA
ACCAAAGAGAGGGGGAAGATTACATTTCCAGCCAAAGCTCAGGCCTGATCTCGTTTTTTA
CTCCCTCTGTCCAGGAAAAAAGCTCCCGACAAACAATAATGTCAGCTGTAATTGATCGGA
GGTCGCTGGCTGGGCCTGCAGTAAAAGCGCACTATTTAAGCGACAATCGGCCCCGCGCTC
TTCAGACGCTGGCTAATGAAGCTGTCTGTCTGGGCTATTTACCTTCTCTTAAATGGAAGG
GGAGAGATGTACTGTAAGAGACAGGGCTGGAGAGGATCTGCCTCTCGCTCCTGTGAAATA
GGACCTGCACATGCCTCAGGAATGTATAATTGGTTGGCGCAGCCAAAGCTGGGGATCCGG
TGCTAATTAAATGACTTGTTTAAAGCCTATCTGTCTTTGTTTGGGAGGCTCTGGGCTTCA
GAACAATGCATTGTAAATGCTGTTGTCAAACAAACATTCCTGGTTATCCTTTGATTTGAA
TTGAACAAGACAAAGGGCTGATTTGCTCACTGCTAAGCCTTTGGTTTTCATGGTGTTGAG
ATATTTTTCCCTCTTCTGATCTGTCAAACTGAACAGGACCATTCCAGTCAAGCAGCtaaa
tggactgactcgccgcacaatgcatatgcatgcctccgcttgcaaagcaatctcagtttt
cctcctaattgcgcttgtagaatgcccc
>NODE_260_length_576_cov_9.144097
CTCGGTAAAGCCCGCCAGCCCGGCCCTCCCCTCGGGAGGGGCGGCGGCGGCGGCCCCGGC
CCCCCCCCGCCTCGGCGAGGGGGCCGGACCCCCTTCGACTACGACCTCAGATCAGACGAG
ACGACCCGCTGAATTTAAGCATATTACTAAGCGGAGGAAAAGAAACTAACCAGGATTCCC
TCAGTAGCGGCGAGCGAAGAGGGAAGAGCCCAGCGCCGAATCCCCGTCCGACGGGCGGAC
GCGGGAAATGTGGCGTACGGAAGACCGCTTGCCCGGTGCCGATCGGGGGCCTGAGTCCTT
CTGATCGAGGCTCAGCCCGTGGACGGTGTGAGGCCGGTAACGGCCCCCGTCGCGCCGGGG
TCCGGTCTTCTCGGAGTCGGGTTGTTTGGGAATGCAGCCCAAAGCGGGTGGTAAACTCCA
TCTAAGGCTAAATACCGGCACGAGACCGATAGTCGACAAGTACCTTAAGGGAAAGTTGAA
AAGAACTTTGAAGAGAGAGTTCAAGAGGGCGTGAAACCGTTAAGAGGTAAACGGGTGGGG
TCCGCGCAGTCCGCCCGGGGGATTCAACTCGGCGGGCCAGGGGCGGCCGCTCGGTGCGGG
AGGATCCCCTCGCGGGACCTCTCCCCGGCGCCGGCCGTCCCCCGCCGGGCGCATTTCCTC
CGCGGCGGTGCGCCGCGACCGGCTCCGGGTCGGCCAGGAAGGGTCCGGGGGCGAAGGTGG
>NODE_261_length_720_cov_5.241667
TTCAGTAATCAATGAACCCATTCAGAGCTAATTAACAGAGTCACACTCAATTAGTAAAAT
TTCACAAGATGAATGATTTGTCTTAATGTAAGCAATTAAAGCATATTTTTCAAAATTATT
CAAGTACATATGGAACAATTGAAGGAGCAGTGTCCTGTAATAAGGTGAAATAATCTCAAA
ATTAATAAAGCTTATGCACACGACCTGCTATTTTCAACTACATAGCAAACATTCCTTAGC
TGAAATTTCCATCTTCAATATATCAGAGCAAACTTAAACATGTATACTTTATTCACGGTG
CACTACCTTAACAAAGAAAATGCATGTATGGATCTTTATTTCAAGGTGAGAGAGAAGTCA
AACACTCTTGCAATTTATAGATCAAATCATAACTATATTGACTGGTGAGTTTTGTATATA
AAAAGCAACAACAAAGTACATAAATAAAGTCATTACCAGAGCTTAGAACAGAGGCACCCG
ATTTTCTCTTTTATCCTGCAACAACAAAAAGAAGAAGAAGACAGAGGAGGAAGAAATAAC
AAAAAAAGAGAGAGAGAGAAAGAATTGCACAGAGGCTTTTCTTTTCTTTAAAATGCTGCA
TTAGGTCTTTTCCTGCAGTCAGTTTTCATAGTTCAAAGCTGGCAGTTCAATAAATAGCTG
GAACTGGCACATCTCTGTTCTTGCAAAAAGAAATCAATGTTAATCCTATTACCGGCAGTT
ATCACCTAGCCCAGAAACGGTGGCAAGTAAGGGAAAAAAAAAAACTGAGATGTCAAAGCG
GGAAGGGGAGAGAGAGCGAGAGAAAGGGAGAGAGAGAGCGAGTCACCCTTCATTCACTTT
CAAACACAGTTTTGATAATTTact
>NODE_262_length_306_cov_1.996732
AAACAGGTTAATGTAATGTAAATTACCTTGGCTGATTTATTTTTAGGCAACTAGAATTTA
ATGTCTTATGGGGAAGTGAAGTAATAAAAAAGCAAGTGAAAATTCACAAAAGCAAAATAA
GACAATAATAAAAAATGAAGTGATAAAATATTTTAAAAATAGACTAAAAAGTAAGTCAAA
ATTAATGAAATCATAAAAGGACAGCAGTAACAAGTGAAGTGATAAAATACATATATCAAA
TAGACTAAAAAGGAAGGGAAAATTCAGAAAAGTCAAATACGACCGTAACAAAAAAGTGAA
GGGATAAAAGATAGATAAAGTAAATTCCTAAAATCAAAATAAGACAATATTAGAAAAGTG
AAGTGATGGAAGATAAAAGTAAGTCAAAATTAATTCACACAAAATAAGACAATAAAAAAG
TGAagcaatataagattacatagactagaa
>NODE_263_length_573_cov_5.931937
TTTTTTCTATTTTTAATGTTTTTTTGTTTGTTTGTTTGTTGGTTTTCATGGTGACTGCTA
TTTTTTTGTTATTGTGTGTTTACTGTATGAATCACTATATGAGCTCCTAAACTAATTAAA
TTCCTCTGTGCATCGGTAATGGGAAGCTAAGAGATATAATTGTTGTCATTTTCATGCCAT
CCTTTTAATTACTTTCTGGTTCCATTTCATTCCATTTGAATTGACAGCCTGATCAACTTT
TAATTGCCAGTTTTTGCAAACAGCTTATCAGCCTGTTCCAAGCCTGCATGCAGAGTACTA
AATGACCTGGTCAAACACACTTGCAAACACACAAACACGCAGCAAATCCCAGAGCAAATG
GATACACGTGCACACTGAGCACACACATGCATACCAACCCTCCACACCAGACGCATGGTA
GAGTTTGACAGAGTGAGATGCGGATGCAGCAAACAGAAGACCCATTCATTTCCCTATAGA
ACAGCAGTAGCAGGAAAAAGGGGAGGGGGGGACAAAGCAGGGAGAGGGAGAGCTGGGAGT
ACGATAGAGATAGCAACGAGTGAGGTAATCCATCACTTCATCCATAAGCACCTGCTGAAG
TAGCATACAGCTTTGTGAGACCAAAAATCTTAAATCTCACTTCTATTAACATCGTATACC
CAATTCCTTATTTTAAAGGAGAATAGCAGTTTacttccatttaatgtatttaccatt
>NODE_269_length_450_cov_4.944445
AATACTAACACATGATCACAAATATACACCAATGCATTTTCTTGATGAAAAGATGATTAC
AGCTTGTGGAGTGACGCAAACCGAGGCCATAAGACTGAAGAGCTAATTTCCTCTTCCAGG
GCTGGACGTATCCGGACCCCCAGTCTGAGCGGGAGGACCTGGTGTATTACGAGCACAAGC
CCCTCACCAAATCGACGCCGGCGTCAGCCAACGCGGGAGACAAGGACTGCAAGGAGCATC
CAGAGGAGCGGGGGGAGAAGGGCGGGGTGATGCGTCACCCGGACAACCCGCTGGACATTG
CAGTGACACGTCTGGCCGATCTGGAGCGCAACATCGAGAGAAGGTACCTGAGGAGCCCCT
TAGGTACCACCATTCAGATCAGGCTGGATAATGTGGGTACGGTCACTGTCCCTGCCCCCG
CCCCATCCACTAGTGCTGACAGGGAAGGGTAGGTCATTTCTCCAACCAAAGCTCCCCACT
CTCCCACTAAGACCCTTTTTCTCTCTCTGTGTGTGCTTTATGTTTCCCATATTACTCAAA
CAGTGGGGGTCTTTGCTGCTTTCACAGCAGACTATTGTGGTGGCTTGTTGCATt
>NODE_270_length_474_cov_13.411392
TATACACAGTTAAATTTCCATACGCTAACATTTAGACTTGTTAAAAAATGAGGGCAGCGC
CGTCCTGTTTTTTTTCTCCTCCGACTTTTTAATCAAATAATTTATAAACTCTATAAATAA
ATGTAGAGAGAGGCGAGGGGGAGAAAAAAAAGTATAAAGGAGGAGAAAAAAATGGACGGC
GAGTTCAAAACAGCTCATCAAAAACCAAACATCTCTATATATCTGGCATGGCACCCAGCT
ACTGCGTCATTATATTAATTTGTGAGAGGTGCAGTGAAAATTACACCGTATGAAAAATGG
CTGGAAAATTTAAATGATACAAACTCATCTTATTAGCGGTGAAACATTAAAAAACAAACA
GGCCCCTCTGTGTCCCGCTAATTTGTCTTGGGATGAAAGGCGTTTGATGGATGGATCTTA
CCTTATTCATAAGCGAGGATAAAAGAGATGTATTCCCTGGTACAGGGTGTCCGTTTGATT
CATTACTGGAACAAGGAAAATGAACAATGTTTAGTCAAGATTTGCATGAGAACAGTAAAT
ATTACTATTTATCACGCAAGGTGTGCCTGTATAATGAAGAAGAAAAATGCTGTCTTCTTA
AGAAATAAGATCTACTGT
>NODE_271_length_476_cov_6.655462
CTTCACCATTTTCCGACATTTTATAGACCGAACTCTTAATCAATGAATCGACACAGTGCC
GGGCAGCTTTATCAATAATAGAAATAAATACCATTTGCTGCTGCAGTGACACGCGGCATC
TTATCTGTACAAGACGCATATGAGAAACACTGAGGAGGAATGCAAGTAACGCAGTGGTGT
ATCGCGCATTTTTCTGAGTGGGAAGTCAATCATAGCCAGGGGAGGAAGGGAGTGAGGGTC
AATGGACCGATACTCGCCGATACCCACTCCGAGATGACAGTGAAAAGAAAAGGTAAGAGA
GACCAGGATAGAAGTGGGTGCTAATTCCTACTTTTCAGTTTAAATAAAGATTGGAGCTGG
ATAAAAGCCATTAAGGGAGAAATCAGACAGGGCATGCTATGTAGGACAAGAGCTGACTGC
AGGGAGGTGAGTGGTGGGATCGATACTCAGTCGATGCGCTCAACACCCAGCCCTGCGCAC
ACACATATACACACTGAGGGGGCATGTGGTATTGCCGGGCATCTGCATGTTTGTGTGTGC
CTGTGTGTGTGTGTGTGTGTGCGTGCATGCAGCAGTGACTAATGGAGAAGGAGAGGGAGC
CCGGGGAGAAAGAGTGCATG
>NODE_272_length_495_cov_26.064646
ACCCCTACGGCGAGGGCTTCCCCGGTTTGCCGGCGACGGCCGGGTATGGGCCCGACGCTC
CAGCGCCATCCATTTTCAGGGCTAGTTGATTCGGCAGGTGAGTTGTTACACACTCCTTAG
CGGGTTCCGACTTCCATGGCCACCTTCCTGCTGTCTGTATCAACCAACACCTTTTCTGGG
GTCCGATGAGCGTCGGCATCGGGCGCCTTAACCCGGCGTTCGGTTCATCCCGCAGCGCCA
GTTCTGCTTACCAAAAGTGGCCCACTAGGCGGCTCGCATTCCAGGCGCCCGGCTCCAAGC
CAGCGAGCCGGGCCTCTTACCCATTTAAAGTTTGAGAATAGGTTGAGATCGTTTCGGCCC
CAACGCCTCTAATCATTCGCTTTACCGGATAAAACTGCCAGACCCCGAGCGCCAGCTATC
CTGAGGGAAACTTCGGAGGGAACCAGCTACTAGACGGTTCGATTAGTCTTTCGCCCCTAT
ACCCAGGTCGGACGACCGATTTGCACGTCAGGACCGCTGCGGGCCTCCACCAGAGTTTCC
TCTGGCTTCGCCCTGCCCAGGCATAGTTCACCATCTTTCGGGTCCTATCGCGCGCGCTCA
AGCTCCACCTCCCCCCCGCGCGCGCGCCCCGGGTCGGGg
>NODE_273_length_706_cov_7.515581
TATTTTCACCCTGTTTTCAATCAGTCCGAAACAGACAATTAATGGTCGCTTAATCCCCTG
GACATGTCTCCGGCTCCCTGCTCTGACAATAAAGCCAATAAAAAGCTTCAAAAAAATAAA
TTCTCAGTTGTTTTCTTTTTTACTAATTTCTCTCTTTTTTAATTTCTTTTTGTCTTTACC
TCGTCTATTTCTCATGAGTTTTCTCTGATAGTGATCCTGTTAAATTAAGTGCCTGGGCTT
TATCCAGAGCCCTCTCACCGTCACTCCTTTAATTTAGTCATTATAATTAACCATTAACTG
GTGTCAGTTTCTGGGCCACTAACAGGCCCACTCAGTTCTGCTTGTCTGCATTATCACAGT
TTGGGGGAGAAAGTAAATTATAATGAAGGGCTATATAGTCCAATTACTGATAAAAGCAGC
CAAGTGCGCTCCTTGTAATTAGGTGCCAGTATCCCTCCCTCCGTCTCTCTCTCTTTCTCT
CTCCCTTTCTTGTAGTGACACGTTGGAAGGGAATATATGCTTAATAGCTATTTTTATTAC
TGTTAACCTCTTAGTCATGTTTTTAACCCAGCGACTTTCAATCACCGAGACAAGGGGATG
CCACAGAGAGACCTTATCTCACAAACAATCATTTTATGTGCTCTGCGTGGCTGTTACACA
AAGTTAACTGATAGATGCAGGAGTGTTGGGAAACACAGAAAGAAATGAGGCAAGTATTAA
GGAAACCAAAGGAAAAGAGAAGTAAATGAAGGCAAGGGaggagtgaaggattgtaggaca
gcaagaggaaacagccagcagcgtatccttctgttcccactctaatgggatggagcagag
ctgtctcttg
>NODE_276_length_467_cov_2.546039
AAAGAGATGGACGAGGGAGCCGAGAGAAGAAAAGGTGACAGATAAAGCCACAAAGCCACA
AGGCTGGAGGGATGCCTGGCAACCGGTGGCAAAAAAATGGAGATGCAGTAACAAGAGAAA
GGGAGAGGGAGAACTAAAAGGGATAGACGCACATGTAGACATGCTGGAGAACACCACGGC
AAACAGTGGGAGAAGGGAAATCAGCACTCACTGGAGTCATCTGAGTCGTATCCCTCCACA
TCGGGCTCCTCGTCCCTCCTGACGGCCGGAGAGGAGGCGGCGGCTCCGGCACAAGCCCGG
TCGGGGTTATCCTCATTGGGGCGGTCACTTTCAGCAGTGGCGGTCGCGGAGGCAGCAGCC
GAGGAGGTGGAGAGGGCAGAGCGCAGGGGCCCGATGTGGCCCACTTGGTGGGGCGCAGCA
GGCGGGAGGCCCCGCGGGTAACGGGGGAAGTAGTCCGAGATCTGCTTGATGGGCTGGATG
GGGCCAGGGCACACGTCAATGGCCATGTGCTCCTGGATGCTGATGGTGGGTTTCTCGCCT
TTGCGTTGTGTCATGCATGCGGTCCAGCCCGGAGCCTACtccccaaaccaaaaaaaactg
agaaaagaaaa
>NODE_277_length_585_cov_8.765812
GGTCAGAAGATGTTGTGTATGTGTGTGTGTGTGTGTTTTTATGTCACACAGCAGGTCTTT
CAGAGTTTGACACAGAGACATCCTGTGGCAGCAGAGACAGAAACGAGTTCTGATCCTCGA
TGCCCTGACCGATTTCTCATCTGACCCTCCGTTGCTCCTCAGACCTCCCCTCCCATGCTC
GCCCTCTTACCCTTTTCACCCTGCTCGTCCCTCTCTTACTCGTCCTTTACCCTATCCCCC
CTCATCACTGTTCTTCCCTGCTCGCCCTTTCTCGCCCCTCCTTCCTGTAGTCTGTGTTTG
TGTTGGGAAGATTAAGCTGCTCTGACAAAGCTGTGTTTACAAATATGCAGGCAGAGAAAC
AGGCCAAGCGACGCTGAATAGGAATAGAATACAAATTGCTTTTTTATCTCTCTTAGGGCC
AGGGCGAGAGAAAATGTGTTTGCGATTGTTGCTCCTCCGCCTGTGAAGGATAAAGCCTCA
GTACTGGGTTTGGGCTCCCTGTTAGCATTCATTCTATCCTCTCCTCTCTCTGTCTCTCTC
TCTGTGTCTCTCTGTCCTCCCACTCTCTTTCTTCCCCCCATGCTCTTTCTCCTCTTTGTC
TACTCCACACGCTCTGTCTCTTTCTCCCCAGCAGGAATTTTTTTTTTCCtcgctgtttcc
ttggtaatcatatttcctctcctcgcctttcttctttcctccctgactctctcacgtctc
cttgatgtg
>NODE_279_length_557_cov_4.425494
ATTAGTTTTTTGTGCATTTCTGGTCATAAAAGCACAACTGGACATGGGTGGACGTTGCAG
TAAAGTTATTAAACTGTAATTTTTCATAGGTATAATTAACACTTATTAAAAACTTGTATC
AGGAAGTGTCGGCAGATGAGCAGTGAATATACAGAGCAGCATCTATGTGTGTATTCATTT
CAGGTTGTAAACAGTAGTCTCGGAGCACTGGGTTGTTATCGAGTTGTGGCCCCCGGCGTA
GGATTGATCCACTTCAGTCCAGCAGCAGGGGGGCGGGAGCTCTGGAGGGGCTCAGCAGGG
CTCCAAATCAATAAGGTTAATAGATGTGGGGGCCACGCAGTCAGAGGTGTGCAGCCTGGC
ATTTTCGGTGCCAATGAGGAAAATTCCTGATGACGAGGTGTCTCTTTTGGAGCCTGCATT
AATGTCAGCCTGATTACCTGGAGCCTGGATGTCAGATACAGTAGGGTTAGTGGAGGCTTG
TTCCTTGGCCATTAACTGGAATTAGCTTTACAAGGAGACCCTTCAGATTGGAGACTTTAA
CTTGCCACCTCTTCATCCGCTGTCCATTGAGAACAAATTGCTAACCCCCTCCCTCTTTTC
CCTCCTGACTCTATTCTTTCACTCTGATTTCTATAATGCCAACAGTTTCATAATCACTTG
ATGAGTAATTTCCTCTCATTTGggatttggagagagaggtt
>NODE_280_length_513_cov_6.690059
TAAACCATTTATTAAGTGTTTATATTCCAATTGGACTTGCTTGTCCTGCATATTAAAGTG
TGCCTATGATAGGAAGTGATGAGTTGTTAGTGGTTTATGACAATTTTCCTTTGAGTATCC
CCTGAAACACGGGCCCCCACATCACAGCAGCTGGTAGCTCAGCCCCTGACAAAGCTGTTA
ATGTTCTGCAAAGAATGTGCAAATTGCAGAAACGAGTCCAAGTGTGGGCAGAAAACACTT
CTGGTACTTAGAACCAGTGATGGAACAAATTTGGTCAAATTGGTAAAGTGCCCAAAGGGA
GGAGGGAGATGTTCCACGGAAAACCAATTCCAAGCTTGGGTGAGCTCAGGATTGTTTGGA
AACTCTCCAATCTGGGGGCCTGCATTGAATTGCGTGTCAGGCAGAGACTGTTAAATAAGA
TTAGAATAAGGACCAAGAGAGCAGCACAGGTACCTCACAGGATGGCTGTGTAATGTTGAA
TCACAGTTACTCTTTAACAGCCATACATCAGCTGCGGCAGCGTTGGAAAAATGTAACATG
AGGTGGCATGTAAACTCACTGGACAGTTGCAGGAAACATGAGAGTTTTTTTAGTGCATCA
TGAGCTGTGTTTGGAACAAGTCCTGTTTTCTGCTttgatttattcctcgtagcacca
>NODE_281_length_510_cov_5.141177
CAATCAGGGGCCTGTGCTGATTGCAGCAGCTTGCAGCAGACAAGGGATGGGGGACTGCAG
GTGGTGGAGGTGGGGAGGAGGATGAGGGCTCTATCGCTGGTGAAGTGACACTGTGGTGAA
GCGGTGGCAGGGCGGCGGTGAAGCTGCAGGCCCGGGGAGTATCCAGCTCAGCTTGCCTCT
CCACTCCTCTCTGGCCAGACGGGGTGAATCAATCATCTCCAAAGATGTCAGCATCTGCCC
AAGCAATTTCAGATTGGAATAAATGGCAGATGGGGATGTTGTTCCCTCTGTTTAATCAGT
TCCACCAAATGTGGTTTTATCTCTTATAAAATGAAACCATCTGTAGCACGTAGGTGTAAG
GATCAAGTGAGGGAGGACGGAGGGAGAGGGTGACAGAGGGAGAGAGGAGAGATGTGCGTG
TGTTTGGAGTGTGCACGCATATGTGCATGTGTATGCTTTTTAATGTGTGTGTGTACGTGT
GTGTTGGGCGTATGTGTGTGTGGCGACGGAGGGCAGGGAGAGATGGAACACTGTGAAACA
GAAGCAGAATAGTGGGAGTGAAATAGGAAAAAAAAgagaagcacttatccattataaaga
gggaaaatgtaatcttactgcgagctcacacctccactctaatctcctctttct
>NODE_282_length_734_cov_5.907357
TCCTTAGTGGAAGTCATATTTAAATGGAGAGAGCCTGTTCTGCTGGCCAGGCAGCCAGGC
TCAGGCAAGAGGTCCCAATCAGCCAGCCTCACAGACTGCTCATTCAATAGGATTTAAAAA
GCCAACTGTGTGGAGAAATGAGAGTTTTGCCCCCCAAATCATATGGAATTACAGTGCTGG
TTGCATATGGGGGGAGCCAGTGGCAGGCACAAAAGCCCACAGGAAGCTGCTATTTCTGTG
TGTTTTATTAACCCAACCAAGCAATTTAATTCTTTTGTTCGGGGGAGTTCTACTTCATTG
ATTAACAAAAGCGGGGATATAATTTTTTCAGCCCCTTTTGAAAAGCCTGAAATGTCAAGC
CTTTTAAAGGAGATTATTCTGCCTGTGTGCGATGAATAGAGCCCAGAGTAACCTTTTGTC
TACAATTAAATATTCCAGCATAAATATAAAAGAAAATCAGAGATGGGGAAGATTGAGTCA
GGAGAGATTGGAGAGGTAGATCCTCTGCCCGATAGTGGCAACAGCCTGGCTCTAATTAGA
TATGCCAGGCGGGCTGTGAGCAGTCACTCTCCACAGCACGCCGAGAGAGGAGGCAGCCTG
AGAGAGGAGGACAGAGGAAACCTATCTGCTCATCTGTCTGTCCAGCGCCTTCCTCTGGGC
ATCCACAAGGTATTTCAGGAGACTTTGTTTTGTTTTGTTTTGGGCTCTTATTTGTTTTCC
CGACATCTTTGCCGCCGGAGAGGAAAAGTCGAAAAGGCAATGCCTTCTGGGAACTGCATA
AGCAGAGAGGGCTGAATAGTAATAAtaataaaaaaaagttgtgaggttgtttatgattct
gaggattgattaggaatgacaataagatactttaggga
>NODE_283_length_674_cov_5.909495
TATGCTGAAATTTAAAGTTTCTCTGATATTTAAACTTAAACTTTAAGAAGGTAGTGATAA
TCACAATTACCTGATAAAATGGTATTGGCTTCAATGTATTTGCACACCTAAACCCAATTT
TGTTAGATTGTTGATTACCAAACACATCACTCTATTTGCCTTTTAATGTTGGGTCAATGA
ATTCATCCCCTCTTTTAGAGTATACAGTGACTTAATATGCGGTACACTGACGATCTGTAT
TTACCTATTTACTTTGGTAATGTGTTGGTTTGTATAGTCAGTTTTTTGTAAGGTCAGTAA
CATTTTCAAAATTACAAAAAAACAACCAATTGTAGGTTGTCATGGAATACTGGTATGTGT
GGCAATGTGTTTGTTCTTTGCCAGCCTTGCTGACCTGGTCAAACACCCATTCCTCATCAC
CATTTTGACACTTCAAATCCATTTTTAGATGTAACCTCGGGTATGGTGAAAGACCCAGCG
GACGTCTTGGACAGGCAAAAATGCCTTGACGCTCTGGCTGCTCTGCGCCACGCTAAGTGG
TTCCAGGTTCGGAACATCATTTTACTTTCTTATTGTAGCCTTATGAGATGAATTATTTAT
TTGTTTATGCATTTATTTGTGTTTTTACACATTTGGTTTTCATTTTTTTAATCTTGAGGA
AAACTATTACTATTCGAAGCAAAACAAAAAAATATTCAAGGATGCCATGTGTTACAAGAA
GGATCTGGTTAATGTCAATCATATGTTTTGACTGTAAATCTAAGTTCATCTGAATTTCTT
ACCTGACAAAATATTAGCAATAAACTGGCATccttgta
>NODE_286_length_705_cov_5.686525
CAACAGTGCTAACCACTGTGCCCACCCCCAATGCAGCTTTAAAACTGATAAACATATTGT
TATTTATGTGCAAAAACATTTATCATGCTGGTCTGTTGGATGAGGGTTTTTTTTCCATAT
CAGCTCTATAAGGTGTCAAACTTTATAAGGTTGGGTGTCAGTGTTGTTGCAAAAACATCC
ACAATGCACAAGACATGATATGCATGTTTCTTTATTTCATAAAGAGAAATGGTGTCTAGA
CAAAAAAGTCATTTATATAACACTAGCAATTGAAATGAATGAAAATGGGGTTTGCACAAT
ACCGTATTTACAATGGTTATTAAGTCATTTCATTAATTAGGGTCATGTAGCATTTAAAAA
TTAGGTAAGAACTCTTAGTAGAGAATAAGCAAATAACAGCTATTTCAAATTGACAATATT
AACACAAAACAGTCATCTAGAAAAATGAGAAAAAAAAACAACAACTTGAACTACAAGCTT
AAGAGCTATTACATTAAAAATGATGCACCAAAATCTACTAATACAATAATCCATATAATC
TGTGTAAAAAGCATGTAGAAAAAACACCTGATGCAGTTTGCTGATACAGTCATTGACCAG
TTATGAGAGGTATGAAGGATTTCACAGGTAGATAAGTGTGAGAAAGTCCGCACTGGTGAC
TCAGGGATGGGGGCCCAGGCCCCTGCATACACTCACTTCACTTGAATGTGAACTATGGCC
TCTGCAAGTTCTAAGGCAAATATCGGAGGTGCACTTGTATCCATGTAATGGTGACCCATC
CCAAAAGTTGGATTAAAGACAAGGTGAGGAAACTCATTCTTTgtttcttacacaacacca
aaaaccagt
>NODE_287_length_294_cov_1.221088
CATTCATTGTACTGATCCAGTAGGTCTGGTTCTCCTCTCAGTCTCTCTGAGGAAACACTG
CCTGCAGTTCAACCCAGTTGTTCCCAACACAGTCCTTTTAACAACAGGGCTGCAGTTCGT
CTGTACGTCGGGTACAGGGTTAAACTCCGTCTGCTATTTCTGCTCCGTCATTTTACGTTC
AGACCTAAAAGCGTCGGTCCCAGCAGGACGCCAGGACTCAAACTGGGTCAGGCCCGGCTC
TGATTACCAGAATCCCCGATGACAGAGTCCTGACATCCTGACATCTGGGTCACACAGAGC
TGAGCCCTCGTCGACGGCTGCAGGTTGTTCACACATGATAGATTCTACTGATAACAGCAT
CCTGTCTTTAGAACGCTGCAGACGGAACATCGTGTACGGGGAGGATACACAAACTGTCGA
CGTGCACGGAGAGATTAt
>NODE_288_length_737_cov_6.506106
AAAACAATAAGTCTGTATTTATTCTTGGTTTCTTCTTTCTCTCATCATTTCACATTTAAC
ACAGGCTATAATTAAACAGCTACATGAGTAAAGAACCAAACCATGCATTCCGGTTCAACA
TGTATACTAATACCAGCACAAAAAAAGTAATTAGTTTCGAGCATAATATGCATGTTATGA
TTGATTCATGTGGAGGAGCTCCAGAGATGCTCTCGGCTCAGTGCTGTATGTTCCGAGATG
ATGATGCAATGAAAACAGAAATGCATGGCCTCTGCTCTGTGACCTGTAAATAATTGATAA
ATCAATTTTCTTGACTAGAACACCAAATAATGGAGCAATGCAATTCTTATCAATTACATT
TTCGTCTTAATTGTTGACTTCACTTAGCACAAAGCAGCACAGCGAAACACCATGCCATTT
TTCAATTAAAAGGTCCAGATGTTTTTGGAGGCTTCAGTAGACACAGGCAGTTGTGAGAAA
TGCTTTATCTGCATTGTAATAATCACTAGAACATCAGCTCCAGGCTGCATTTACATACTC
ATGTTTTATTCCAGCCCTCTTTCTAATGCACCGCTTAATTATACTGAGCGCAGACAATGT
CAGACCCCCATAGCCCCAAATTTATTATTGCACTGTGTGAAGCTGCAACCATCAAACCTA
GTGTCCTCATCACAACACACTACACTCATCACTATTCTCACTCTATGAAATACATATCAT
GCTCTCGGTATGGAACACATATCACATTTTCTGGTTTAATCACACCAAGTGAATAAAATT
AATAGCTGGGATGGCAAAATTCAAACTGAAGCCACACCTCAGTCTGATGTTCattccctt
atatgtgtactgtcttcactacttaattctgctgcagcata
>NODE_289_length_293_cov_2.767918
TAATATATTTCTATCCACAATGTTGTGATTATTTTGTTATCATCACTGGCACAACAATAA
CAAGTTCACATACAAATCAGAGCCATCTGTTGACTTTTCTTTGGCATACTGGGAAAAAAA
AGAATTTTAAACTGTCACATGCTCTTGAATTAACGCAAATGATGCCGCTAAAAAATGCAT
TTAAAATCAAAAGTGAACTGATTTCTTATTCGAAAGCGGGAGCATAAATAGATAAAATTT
GAAGCGGAGCTAAAAGGTTCTAAAGAGAGCGCGGGTGGATTCCTAGGGGGGCCATGCTAT
CTCTCAGATATGGTAATGGCGTAATTGTCATATTAAAACAACACAACGTGCGTTTAGGAG
TCAGCAGGTGTCACAGTTAGTGAAAGCCCACACCAGCCCTCCTACTATAcactgtattaa
ttagtccaacactgttt
>NODE_290_length_834_cov_6.810552
AGTATCAGCAAAAACTGTCTGGCAGGCGTCTGAGATACATACACTTCCTGTATTGGAAAT
CAGCAAGAAAGCTTTTAGAGAGACATTAGGATAATGCATCAAAGTCGCAGCAATTGGTGG
CAGGATACAACACAGTAATTTTAATCACAAAACCAAATCGGACTGTGGTTAAGCATGTCT
GCTTCTTTATGCTACATCTGATTAATTACAAAACAAGCTGTACATCTTTAATGGCAAAAC
AACAACATCTGGCAAAATTTGAAGGAACCTATGCTGCAAAATCAAACCAAACCAAATATA
ATGCCTTTACTGTCATTGCAAGTACACATACAACACAATTTAAAAGCTTGTGTGTGAGCT
GAAGCTTGGGGATGACAGGACCAGTATACTCACCAACAGGCTTTTGTGTTTCAAGGCTCT
TTCCTTTGTATGTATCAAACAGGTTGAGAGACGCATACTTGGTTTTGCCTTCCTTCCCCT
TTGCAGTTTGCCCAGAGCGCTCTGACATTGCGCTGTCCGCTCATTGAGTATGGTGAGCCC
TGAGACTGGGGGAGAAAGGAGAGCGAGATTTGACACCAGCTATACACAGAAAGTGAAAGT
GTTGACAGCGCACGCATTCAAAACAACTAAAACAGAAACAGTTTCACAAATCAAAATATA
GTAAACACAGAATTTGACTCATCTCTTGGCTGAGGTTAATATAATTGAGCACTTCTAGCG
TAACTTAGAATGCAACAGTACAACATTTTACAAAATAGGCAGGGTTCAGAAATATATTGA
AGACATACTGAAACTAAATCCTATGAAACATAGCAAAATACCTGTGTGGAGGAAACACGC
TGAAGGCCAAAACAAATTTTTTGATGTTTGTAGTCCCACTTTTCATTGATTCACCAATCC
TTTATGCCACGTAGACAGAATAAATGTAGattcacacggccctattttctatgttttttc
tgacataattttagttat
>NODE_291_length_645_cov_10.989147
ATGAATACTTATCTTTAGGTTTTATAATGAAATTACATAGTTTTGCTAACCCGTGTATTT
TTATAGGTCATTTCCCACAAAACATCATCAAAAAAAGAGAGAGGAAACCCTCCAGCTTCA
CACTATTGGGTTTCATTCATTTCATTTGATTTGACATATCATGCTTCTGTGCCTTGGCAA
TAAGGACACAACATTGCAGCATATTGGCAAGCTCATTTGCTTTTCATAGTGAGCGTCGTG
TCCAAAAAAAAGTGCCCCCTGGGATAAACACGTGTACGGGGACTGCGGGCTCGCCGCCCC
AGCAGCAGGTGGCCCATTGCTGCCTAATGAACACCGCAATCTGTTACTATCGCAGCGGTG
CTTTTCACCAGACAATTAGGCGACTAAGCATGTCATTATTCCAGGCCAACAAGAAGAGCC
TCTTCTCTAATTTCATCTTTTCATTCCTGTTTACTCACCCACACTCCCCTCATTAACGAG
AGATTTTCCAGTCCATGCTAATTGGTTTCAATAACATTCATTTTAGTTGAAAGGAAACGA
TTCTGTTAATTGAGGAGCGCAGAGAGAGGAGAGAGGGAGCGAGGAGGGAAAAAAAAGAGA
GGCTTCTTTTCATTTTCAAGTGCGTCCATGAGATGACGCTTTTGAAAAAGCGCTCTACAG
GTTCAGAGCTAATGAAATTAAGTGATGCCGGCCGTGGCAAAAAGGAAAGCCTAAATTAAA
AGCAATTTATTTTCATTGAGGCATGTGGCACTGTTCGGGCACAATTAATGGgctgagcat
agacacaga
>NODE_292_length_307_cov_1.016287
TTTATTTTATTGATCAATCCAGCAGCCTATTTCTAACACAACAGCTGAACATTAGAGTGG
TTGAACTTAAAACTTCACAAAACTGGACATAATATTGTATTGTAGTGCAAGTAAGTCTGA
CGCTGTCCCATAAAGTAAGATATAATTTTCATGTTTGGTAAAATTAATCAAATCGAATCA
AACAGATCTGATATTTTCTGTAACAAATGCCAAGAGAATAATTAATTTTCTAATCTGTGT
TCTATCAGTTATCAGAACCAAACATTAAAAAGAACATATTTATTTGCTTTCTGCATCACc
agctgaatacacgctgagttccatggtgcatacagcctgtgatactgtcactgcatggtt
tcattcagtggtgatagtaatgtacagctcaacaggtttgtagttagaacatattacttt
agctacgaatctggattacacatagagaatt
>NODE_293_length_591_cov_6.495770
AGCGCGGACGCGCCGGCCCCGTCAAAAGGACCTGGCCACCGTGCGCCTCCGGGTACCCAA
CCCTCCTCCCTCCTCCGGAGGGAGCGCCGGGGGGGTTCAAAGTCTCCTCCGACTCGGAGG
AGCGCCCGGCGGTTTTCCCTTCCTCGGTCTTTCCAGACGCGCAACACCTTCTCGTCGCTG
AACTTCTGGCCCAGGGCGCGCGAGGCGGGCGGCAGGCAGGGGCGGGCGGCGGCCCGCTCG
CCAAACGCCGCCGCCTTCTCTCGCGCGCAGTACGAAAACACCAAAACACTGACAACTCTT
AGCGGTGGATCACTCGGCTCGCGCGTCGATGAAGAACGCAGCTAGCTGCGAGAACTAATG
TGAATTGCAGGACACATTGATCATCGACACTTCGAACGCACCTTGCGGCCCCGGGTTGAT
CCCGGGGCCACGCCTGTCCGAGGTGTCGCTCTGCCATCAATCGGAGACGTCTCCGCGGCT
GGGGAAGTCGCAGGCGATTCCTGCCTTCGTCCCCCTAAGAGCAGACCCCTTCCGTCCGGA
CGCCCGGTGGCCGGGTGGGCGGGGAGCAGCGGCGCTCGTGCCTGCTCCTCCCTCCCTCCC
TCCCTCCCCCCCCCGCGCGCGGCTGCcggtggacgtcctcgtctctccgcgctgaccgcg
tcgccctctcggaaagggagggccccctcctccgctgccccgggggtgggggtctctcgg
cgcgaggaggcggcc
>NODE_294_length_578_cov_7.107266
TGGAGATAAATTATGGATGCAACGCAAAAGCTGTAAAATTTGTTGTATCTTCTATTATCT
TCATGTTAAAGGCCACAAAAGCTCTTCAGTGAAGTCAGCCATTAAGAAATGACAGGTATT
GCTATCAGGCTTCTTTATAGGCTATTACCTGCAATGACAGCAGCTGCTGCTGCACCACTG
TACGGCCTATCACATTATTTGCAGCTAAAGTCAGCTACTGTGTCATTTTGCCTCATTTTC
TTGACAGTGCTATCATAAATCCATTGGGCTGCAGGGGAAACTGTCGACTACCTCGATTAT
CTTCATAGCCTGAATGAATTCTGAAATGTATGTAACAGGCAATGACTGTTATGGATCAGG
AGCCAGGGCCATATTCTCACTAACTCTCTCTCTCTCCTTCCTTGTATCTCTCTCAGGTGA
TGTGCTGATCGAGGGCTTGAGGGCTCAGATATGCGCATAAAACTGAGTAAAAGAGGCGAA
CTTTGAAGCACACAGTGACAGCTCATGACTACTGACGTCAGCTCTATCTCTTAAGGTATT
CTAAAGATACTGAATGGTCAATGACAGGATCTTTTTCTGTTATGATGGGCCATATTAAAG
AAAAAAGGTAACTGGAACGGTGCGCATAAAAAACACAAATGACTGCATTTTTAAAAGGAA
ACCACTTTAATTTTTTAGCAATTTTATAACAGCATTCTAATTAAATGTTGTGTatcctag
ca
>NODE_295_length_311_cov_4.491961
AAAAGAAATCAACGCATATTATAGTTAATAAATAAGCAAATGAATGTCAAAAAGATCACA
TTTAATCCTTATTATTTAATGCTTTTTTTAATTTCAGTTAATTCTGACCGGCTGTAAAAT
TACTTGAAAGCATGTGCGGTCTACTCTACCCACTTTTCCCCCTCCTGTCGGCTGGAGTAG
AGGAGACTAATTTAGAAGTTGCAGATTTGAGCTGCCTGAATTGGCTAGACAGCTGTAATC
GCACTCCCTCCTAGTCTTAATCTCTTTATCTGGCTAGCAGCTGCCATATGGCCCCCGTCA
GCTGGATCAGATGTGGGTAAGCCTCCCTCCCCGGCCGTCCCAGCCTCTCCCTCACCCTCT
CCCTCCCCTGTCCCTCTGTGTGTCTCTCCCTCAGACCCCTGCTTGAGCCGGCCGGCCGGG
CCGGGCCGAGCAGAGCCAGGCGGGCTGGGTGACGg
>NODE_296_length_781_cov_6.087068
TTCTCAACTTATAAATGCACCGCGCTTTGCAGCGATGATCAAAAGGCCAAAATAGCGTGT
GATTGGAAAGAAACCTAATTGCCTTTCAAACCTCTGTGGCACGTTCTATTTATTAATCTG
AAAATGGTTCCAAATCTTGGGGATAATGAAAATCTCTTTTATAAATATGTATGCAGTGAA
GTCACAACATAATAGGGACCCTGTGAAAAACAGGAGGCAGCAAGGCGGCTGAAGGATGAG
GCACAGGCCCTGCAGAAAAGAATGTTCCCCCAGCAGAAATTGGTTTAATTAATAGGACAT
TTTACATAATGATTACAGTGTAATTGCACCGACTAGCAGAGTGTCATTAAATATATCCTT
GCTCCTTTACAACACCCTCCAGCTAAAAATAATGAGTTACATTGGAAATCACTATGCAAC
AGGTTCATAAATAACATTTAAGCCCATACAAGGCAAGTACTTATAAATAATAAATATTTG
CCTTTTGTAATTGAAGAAAAAATGACTGCCTCTTTTTTTCCGCCACTGCACGCTGCTTTG
TCCTGTTGTAACCGTGCAAAGGAGATTTTTCCCATTTTTCCCCTCTTGTAAGTGCTGAAT
AATTTATTTGCTGGCTAATAGTCAACACTGTCAACACCCGGTGGTTAAAATATACCTGTG
TCCAGATAAATGCAGCAGCAGGCTACAAAGCGATTATTCCCTGCTTCCAGATATTTTGTT
GGATGCAGTCCCTGTATACACTGCAGTAAATCACCAACTTCCAATTACCAACCTCCATAA
AACAAGGCTTGTATTCAAATCAGGCCCCAAAAGAGAGACAGAGACGGGACAACTGAACCC
ATGCCTGGAGGCGCTGACTGAATGTGTGCATTCATAAGAGTGTATGTGTGTGTGTCTGTG
Gggggggtaaatttgtttcttcgta
>NODE_297_length_817_cov_5.575275
ATTAGGATTTTATGTTATAAATTGTGGCTGATTATTCTTCTTCCAATGGCGTTATTGTTG
CAGCTCTAATGAAAGTATGAAGTCAAACTGTTTTGAAATCTGATTCTTGTACTTCTCATT
AGGCTCACAGTAACTGTATCTGTGCTGATGTCAGACTCATAGTGTCCAGAGTCAGTTTGT
CCTGAACATTCAGCTCAAAAGGGGATAAACGTTGCTGCTGATGAGAAACTTTTTACTGCT
GTGTTATTATATGAAGAGTCATGTGGGTGATGTGCAGGAGAGCTGACCCCTAAGTAAATA
TTTTTGAGTATCCCTAGTAGGATTGGACTTGTCCTTGACTCTCACTGCTCTGAGAAAAAT
CCACTGGATCTAGATGAATAAGTGTGTTTGTGTCTGGGTATGTAAGCGTGCTGTTTCTGT
GCAGGAGGTGCATCGGTAGCATCCGTACAAACTCTTGTGTGTGCATGTCGGCATAGATAG
CGTGAACTGGGTGTGTGTTATGTGTTTAGGTTTGGGGATTTTAGTACAGCAGAGGGAGGG
GAAAAAGAATTGTAAGAAGAACATCCCCGGTCTCACAGCAACTTCAAAAGCTCTCCTTCC
CCAGGATATTAAGCGACTGTGATGAAAAATTTAGCAAGCGTTAAATAAGCTGCTTTGAAG
TGATCTGTTTTGGCTCAGCAGTCTCCAAATTTCCGTAGCCCCTCTGCAATAGCCATCTTT
ACTATAGAGGGGAATAAAGGAACAGTGTGTTAAGTGCAGCAGTTGTGGGGGACCTGGCTG
GCTGGCGGAGGACATGCCAACAGTAATTGGTGCAGCCAAAGACATGAAGGCACGACGGCT
GCAACTGTCCCCTTTTGTCGTTCTCTGGTTCTTTTTCTCCCTATTCCACCTCTCCCTCCC
TGCAGGCTCTTTTTGCTGAGCCCTGTGAGTCGCAGGCAGACAGATGTTCCTCATATgttc
g
>NODE_298_length_604_cov_6.211921
GTTCAAAACATGAGAATGTCGATGAGAACCAAATGTGACGTCTATGGGTAACACAATGCA
CAATGCGAATGATCATGTGAAGGCTTCTGCATGGTCATTGCAAGCATTATTGTTGAAATG
TGTTACTAGGACAGAGGTATTAACAAGCATGGCCATCAACAGTCATACATGAAAATGGTT
TCAAATAGCAAGGAAACTTAAATGGACGAACACAGTTTTAAAGCTTTAAAAAAGGGGGAT
ATCTCTTTCTCTCATTAAATCATAAGTCACCAGTACATACGATCCTTTGGCCAACCTCTT
CATTCACTAACACTGAAGGATGGAACGGATGGAGCCAAAAAGCGTGCAGTTGGGGGGAAT
TTATGAAAACCTCGTTCCCTACCCCCTAAATTTTTACACTTTCGATCCCATATACGTTGT
AACCTTCCTTATAAGTTGCAAAATTCTGTGAATTCTGCGAGGAAGTTGGGTTAATATTCT
GTGCATTCTTTGCCACCTTCATTCGTTTCGCCTCGGCTCGGGACTTGTAACAGAACTCAA
TCAAGGCCACCAGCATGGCCAAACCGAGTCCTCCGACCAGAATGTAGAAGACCCCAGCCA
CGTTGCTCAGGCTGAGGGCACTCGTCTTCTCCTGCGAAATGCACACGAGACGGGGGTCAG
CGGCGGGGCAAAGGTAGGTCAAAAGATTGTAAAAAAATAAATAAATAAATGTACACAAAT
AAaacaaaatcacagccacaacgagaac
>NODE_300_length_692_cov_5.641619
ATCTATATTTCCTACACCTGTTTTTCATTTTTACATTGGTTTTCAGTACAGACATGTGAT
ATATCACTGCTAACCCTGTTGAGAAATTCAGCAGGTGTGTTCAGCCTGTATAAGGGCCAG
ACCATTACATTAGCTATCTAATATCTTACAATGTGAATGTTAAGAGTATGTCCAACACAT
TTTGACTAGAAATCTATAGAGGTCGTCTTTCCTTGTCAGTGCTGATCAAACTGCACTCCA
ATGCTGCCCCACCTTTATCTCCATCTCTAGCCAGTGGCATCTGTTCCAACCTGCCAGACA
AGAGAAAGATAGAGAGAGGGAGGGATAGAGAGAACTTAATTTCTAGCAAATTAATTTCCC
ATCCACGCCTCCAGAGCTTACTAGCTCGTTCGCTAGCTGCTGCGGCCGCTGCTGCGTGTG
TCTGCTGAGTCGGAGCCTCATGCATAATGCATCAGGTTTAATTGCAAACCCAGAAACTAA
TGACTTTGGACTGGTTAACAGCAGGGGAGCCATACATCTCGAGCAAACTGAATGAAAAAT
CAGCTCAGAGGAGAGAAAAAAAGGAGCCTAGCCCCTAATTGATGAATAATTGAAGCGGCG
AGCTACAGGGCATAATTGTGACATTTTGTTTCAATCAATTTCCAAGTGGTGTGGGCGAAA
GTGCACTTAAAGGGAAAAGGCAGTGACAATGAATGAGAAAGAAAGAGAGAGATAGAGAGA
GTGGATGGTGGTGGAAATGGACGTTGTGTCTTCAGTCATCGCAGTGACATTTTCTGGGGC
AAAAGACTGGACTCGACAGAATGACTTTtctctctatctcgctctcacgttgtagg
>NODE_301_length_768_cov_4.485677
TAATTTCTCACTACTGGTGATGGATTTCTGTTAATGCAGAATGTAAAATGAAAGAGTACA
CCGCAGGCCCAAGTGTAAAGCATCAACAGAGCTAACCGAATGATAAAACATGAAGATTTA
CAATATATTAATTGCAAGACAGCGCATATCAAAGTGGCCGTTAACTACCTGAGGTCAATG
TCATACTGTCTAATTAACCGGGCAGCGGCTGTGTGGTCCTACATGGCTGTGGAAGGTGGA
GAGAGCAGCCGATCTCACCCCCCCACCACCACCCTTTACCCACCTTTTACTTCCTCCCAT
TCAGAGGCACGCACGCACTCGCTGTCTGAGTTCTTGCATAGAACACTCTGAGACATTCCA
TTTGCATGCCCGCCCCATCAAGCTGGATGCACTCAGACTGGTAATAAAAGGCATTGACCC
CCTTAACCTTTATGAATTACAATTTGTGCCTGCAGCACGTCCTGTCAGAGGCCTCAGAAA
AGCAGGCACCTCAGCCGGGGTGTGTGCGTGTTGTTTTGCAGTTGTTAAGGAGAGGGGAAA
AGGTTTTTACAGCTCCTCGTCGGAGCTTCTGACAAGCAGGGAGGAGGCGGTCTGACAGCA
GAAGCAGGGTAGGGAGGGACTGCAGCGCTGCTGATGGCTCCATGCTAATCTCTATCCCTC
GATGCTGCACGAAACTACTGAGGCTCCTTTCTTTGTCAGGACCAGGGATACACAGCCTGT
AGGGCTACAGTTCATCTGAGTTCTACCTCTCATCTCTTCCTCCTCCATAGCAAAGTAAAC
CTTTCTAAATCTGTTTGTGTGGACCAGGAAATTAGGTCTACGTGGAAGAAAAGAACACTT
GTTGATTAGTTTAGGAAATATAACtcacatagactgacttacaggagataagggctgcag
aacatatatatt
>NODE_302_length_397_cov_8.460958
CGGTGTCAGAGTGCTCATACGCTCAAAGGAGGGGAAGATGAATGTTTTTGCCCCGCTTTC
CTTTATCACTGAGGGCTGAATTGTGCATCTTTTGCGAGTGTGTTTGTGCGTGGCAGGCGA
GAAAACCCAGACTGTCTGCTGAGCTGTATCTGCGTCTCCAGCAGGGCAGCTGATTTGGTT
TGTGAAGTATGTTAATAATCAAATGATCAACAAATAACAGATGTATTAGTTCATGCAGCT
TGAAATGTCAAGGAGGCTAAAAGCGGAAATCTAATACAGAAAGCCCAGTTGCATTGTATT
ATTTTCTGTGACAAACCCTCCGGTCCAAATTACGTAGAGCCTCCTACAGTGAGTAATCTT
TACAGAAAACGGCGCCAATATTTTGTAATTAAGCTGCAGTAAGACAACGAGCGCTGCCAC
AGATGGAAGTTGCAGAACTCGTATCACTTTTGGTTTTTTTTTCTTCTCTCTATGTGGAGG
TGGATGGGGGAAGTTAAAAAAAaaaaatgccccgtgattgaaaaggaaagtaataaatga
a
>NODE_303_length_337_cov_9.783382
GAAAGAAAGAAAGAAAGACAGAAAGAAAGAAAGAAAGAAAGAAAAAAAAAACTGACACAA
AACGAAACAACAAGGAAAGTTTTTCTGCGACTTTCTCGAATGTCGCTCCAGATTTTGCCC
TTCATCGTTCTTTCACAATGTCGCGCCCTCTCCGCTGCTATTTCTGACTGCCAGTGTGTG
GATCTGGCTCGCTGAGATTTCATGCCAGTGTAAAAATTGGCTGAGGGTTTGGTTCAAATC
AAATTGGACATAAGCACCCACAACACCATCTGTTAGGGAAAGGCAGTGGAGTGAAGGGCA
GAACTCTGTATTCAGATAAATGGATTTTCAATTTATTAAATTGTTGACTGACACCCTTGT
AAATTTTCCCTTTATGTGCCGCGGCCTATTCTTAGAAACGCCGCGTTTAATGGAAACATG
TTGCTATACGTCCCTACAAGCCCTAATATTAGAACCAAAGCTCCCGCTGCATCTGTTGTT
t
>NODE_304_length_603_cov_7.510779
AGGGGAAACATGAGAGAGAGAGCGCGCGAGAGAGGCAATGAAAGTGAGTGGATATGACTG
ACAGTCAGAGGATTCATCACAGGTAAAGAGTGAAGGCTCTGGCCACAGAGGGACCTGGTG
AGAAAGCTAACAGATCGCAATCTGAGTTTTCACTCTGCGCCGCGGCTAACAGCTAGCAGC
TACCCTGTCACCGCTGCCTAAACAAGCCCAGTGTTTTCATCTCCATATACACAACGCGGC
ACTCTGTCTTTTCTTCTGATGGAGATAAGATGTATAAATTATGAGCAGCTGACAAAGTCT
ACTCCAGCGCCCCCGGCGTCTCATCAATCACTAGCCTGTGTGTCAGCAGGTAACTGACGT
GGCCCCCGGAGGCACAGCCCCCTCTTTAGGTGTGTGAGTGTTTTTGTGTGCAAAAAAGTG
TGTGTTTGCTACCGTGCAAATTGAGCTTTTGTGCACGTCTGAGCATCGTGTCTGTGTGTA
TGTGAGAGGTTGTGTGAACAGCTGATTCAGTCTTAACTCCGCGCTGTAAGAGACAAAAAA
GAAAATGAAATACATACAACCCGCACACACCAGCTACTCAAAAACAACACCTGAGTATGT
GTGTGAACTCAAGGTTTTACTGTTATACCTTGGGGTTATCTGATGTACTGATATACTCCA
AAGAGAAAGCTAAATGCTAGAAAGAAgcaacagcatgaagctccttaaaaaaaaagaaaa
gaaaaaaaagggtgaaactggaagcct
>NODE_305_length_408_cov_9.306373
TGCAGTAATGTGGAGAAAACAAAGAGAAAAAAGTAAAAGCCAAAGTGAAAAAAAAAACAG
GATGGGGTATTGTGGGGTAAAGAAGGAGGTTGTTGGCAGGTCAGGGAGGAAATTGAGAAG
AAGCGAAGAAAGAATTGCCTGGTAATACAAACCCATCTCCTCATTTTTTGATAAGAGTGT
CTAGGATGGAACTCAAAGAGAACGAATAAAAGAAGAGAGAGGGAGGGGACACACGGCAAA
CCCAAAAAAAAGACAATAAGAATGATATCTACCAGACAATGTAGTTTGTTTACCATAGCG
TGTCCAATGCCTGATTGCTTTCCAGAAAAAGGGGAAGAAAGGAAATCAAAAGAATAGTGA
ACAAAAAAGGTTGTTAATAAGGATGGACAGAAAACAAAAACCCAAAGCAACGATGAAGAA
TTAGGATGTTAGTACATTAGTTGGTTAGAAACTGGTTAGTAGTAAAAAATGACTTTTATC
ATGGATGAGTTAGTGTTGCGGCGAATAAACACTACaggatttgtcagagattcgctgggt
aataaagtgcca
>NODE_306_length_609_cov_9.513957
CTCTGCCAGTTGTCACCTTAGAGTATTGCAGGCCTGCTGAAGCACTCCACTCCTCGGGAG
GAGAATGTCAGCCCAGGCTCGGGGCAGTTTTGACAAACAGAGTATATATTGATACATGAT
AAAGTATGCTAGAAATCACCCGACTGCTGAGGGCTACTATAGTTTTAATATCATCATTTG
AATTAACAAGCATTCTGTGGAGAAATAATGAGCTTTCATTATTCAGAACATCATCCTTAC
CCCGGCGGAGACTCGCAGGGCTATTAGTGCTTGAGAACTTAATGAAAAGAAGATAAAGAA
GGTTTGAGATAAAAGTTTGAATGGCCACACTCGGTAACCAGAGTTAAAATTTAATGCGGC
CCCAGTGGATGACGGATGAGCTTCTTATCTGGGGCCTGGGGAATGGGTAGACAGGGGATC
CGCTTCGGAAGGTGCCATTCTGGGGGAGGTGAAGAATGTGCACCCCTCCCGCTTTTTCTG
ACAGGCCCAGTGTGCTGTGCCAACCCGGGTGGACCCCCCACCCCACTTGCATAGTGATTC
ATGCCAACCCATAGATAGCTGTATGTGTCACTGCAAGAGCACTTTCAGATTTAGGACCAA
AAACATTGTTGCTTTGCCAAAATGATATCCCATTAAATTAACTTGGATTTGATTGCAAAA
TATGTCTGACTATCATTGCCCAAAGTTAAGTCTGCTTCACTTCCCTTCTATAAGCTACAG
CTACAGTGTATTACATAATTAAtgattagttat
>NODE_307_length_690_cov_6.843478
ACATGCATAAAATATAAAGCCCTCCACTGGCAGCACACACAAGCACCTCTCCAACACAGC
AGCCTATAGCCTACATCACATCCACAGCACATTGCGCGCAGACACAATGTAATATTTCCT
TACCCCTCTCACTGTACCGGCATATCCTGAGCGGAGAAATGCCACACAGTCTTTTTTTTT
TCACACAAGCTTTGTCAACATCAGCCTCATCAGACACGGGTCTCGATACTGAGTTTCTCA
AGTAGCCACAGAGTCCAACCCTTCTCCAAGCAATGCGTTGCCAAGACCAAACAGCAAGCA
CGACTATTTAACTGGTAATCATCCCCCCTTTTTTCCTATTGCTGTGTGTTTCCCATTGCT
ACTTACCATTTTCCCCCTACGCTGTCCTGGAGATAGAAGTGTCTTAATATCCACTCACTC
CAACAGATGCTGGTAGGTAATGTGTCTTGTTTGAAGTCATCATATGAGAACTTCTGCTGT
GCTCAGTAGATCGCCCACCACTTCGCTGACTTATGAATCTAATAACCCTTTGCAATATCG
GCGTGCTTAAACTCTCTTAGGCAACACCTTGGTGGCTCTACAGTAAAAGACAAATATCAA
CAAGCCGGGCTTGTCAGGGAAAGCTTGTACAGATATACGTAACACCCTCGCCCGGACAAC
GCCATTAGGGGTCTTACGTGATTGAAATAAGCGACGGCGGCACAAGTTTATGGGGGGGAT
ACTAGTTCCTGACTAATCGCTCGCTCACCGCCTCAGATCTTTAAAATCCGCATCGAGGAA
CAATGACAGAACGATAAAACTTCTGGGACACATCCATAttcacgtgtttgtgtt
>NODE_308_length_343_cov_1.306122
ATAACTCACATTTCTATAATTAAAAAGTCAATGAATTAAGGCTATGAAGTCATTTTTTTT
CCGAAGAAGGAAAGAAAAAGAAGAGTAAAATTACTCTCAGTATGTTTACAAAACAAGTCA
GCTTTCTGAAAAACATTGAAATGCAAATTGCCCCACAAGAATCAAGAAAAATGACATTTG
GTTGCAAACATAACTGGAATTGTTGGAAGCAGTTTGAATTTATTTTATCTTTTCACAAAG
ATTTTTACTTTGAACACAAACAAGACCCTTTAGCTGCATTCACACTAATACAGTTTTATT
TTAAAACATAACTTTTGCTGTGTTTACCACCAGCATCCAatctactcctcctttttagga
cccctaaaatggagactttgggaaacactgctaaacttgctttagtttgaaaagccagtg
ttttaatctggactggctgaaacagacttttgaaggtgatggctgtgaatatatcaggat
catgatg
>NODE_309_length_554_cov_7.129964
TTTTGTACCTTGTCACCATTTGACCTCTACTGAACATTAACTGAAACTTCAGTACAAATG
CGGAGAAAAACTTCTAAATTCTTGCACAGCAACATTCCATTTGAGCACAGTTCAGTCAGG
TTGCTCTCAGTAAACAAGGCATTTTCTAACTCGGCACCCAAGTCCATTATAAAGTCAGGG
TGTCGTCAAGGAAGGAGGGGCGAGCCGAAATGAGGGAGAGACACAAACGGAGCACCCAGA
TGCAGATTAGGCTGCAGAAGATGAGGGTGTAAAAGGGATTTAATGGTAGGATGGATTAGA
GAAATCCTTGTAACAATGTTAAATAATTATGGTTCCAGCCGAGATCAAAGCGCCATTGAT
TGAACCCCTCAAGCCTTCAGCACACAGAGTCTTGGAAAGCAAAGATTGGTAAACTAGTGC
TCAGACCACTCCGGCTGCTCCAGTTAAATTGGATTGGAAATATTAGGATATAGATGAATC
CTTCAGGAGGCTTTCGCAAAGCTTTTGTCACCGGAAATGTAGCTTGGGAACGGTATGAAA
GGTTTGATAGTGTACTGTCTCGACAGAATCATAAGACGAGGGTGTCGCAGCTGTCTCCAC
TGATACCTAAGCGTTTTAAGTAGACTTATAGACACACTTGACTGTTATATCAGCAAACTG
AAAACTTTCAGTGCAGGCTTTCATTCAAGGTTTtattc
>NODE_310_length_486_cov_5.170782
TAAAAAAAGAGAAGCATTGGAGTCAAGACACTAAAAGGAAAGAGCACAAAGGAGTAATGA
ACAATAAACGGCACAATCATAATAGTCAAGTTGGAGAACTGCAGTGGAGTCAAAGCAATA
TTGGAGGAAGGAAGGAGGAATAAGTGTAAGCAGAAAGGGAAGTTGTTACAACCACAACTA
GTACAGTTTTTATTTAAGATTTGGACTCCGTACCTTGTCAGGCTGGGAGTCGTTGCGGGG
GTGCTGGAAGGTGAGCAGGTGCAGTCCCGGGACATAGTTCTCGGTGCGACAGGAGTGGAG
GGAGGTTAGGAAAAGGGTACGCTCCCCCCACCAGCCGTACGCCCCTGAGATCTGGTCCAC
ACGGCACGCACTTCGCTCTGTGAGACCGAGAGGGAGAGGTCAGCACACAAAGAACATATC
TGACCTCTTAAAAACTCATAATACAGCAGTTTCCTATAGCGCACTACTGTACTGAAAAGG
GTGAGATCTGTGACTCTTGTGTGATGTGTGTtcaaaatgagtaaaatgacatgacctcac
tgcaccaaaagaagcatgcaattggacaggcaagtcaaatcacggcctgattagcttgtc
caatctcagctgagtgtagtcatatcacca
>NODE_311_length_562_cov_6.284698
ATCGAGGACAAGCATCGAGAGGAAGGGCTCAACAATTGGAGCAAAGAGAACAGAGAGAAC
AGAGAGAGTGAGAGATAGAGACATAAACAGACAGAAAGGAAGACAAAGATGAAAATGAAT
GCACACAGAGAGACAACCTTCTTTCCTACAGCACCATGCTTTAATGTCGTAGCTCGAAGA
CAAGAACATTAGACCTCATTCCACCTCCTCGTCTGGGCCTGAAAAAGCCTGGGCTGAAAA
TCTTAATTAATTGTCCAATAGTGCTGTGGGGTCATTATGCATTGCAATAAAGAAGCGTGT
AATTATGAGATTTAACAGCCATTACCAAGGCCAGGAACTCATATGTCATCATCAGCAACC
AAGCCAATGGTTTGGTACGGCTATGTGTGTGGCTTGATGGACAGCACACACTGACAATAT
GTACACACATATGTACATATTGCATTGTGGGTATATAGTGGTTAGATTTATAAGAGAGAA
ATGTGTCTCCTCTTTCATAAGCAAACAAACAGTTGTAGAAATGTGCATGCAGACTAATAG
GGGAAGACAAACTGAAGAAAATGGGCAAGCACACACACGAAGCACTCACACACAAGCCCA
TCAGTCTCACCCAGACAATAAGGCAGCCAGCTGTGATAGCAGCCTGCAGATGAAAcatcc
catcaagattaaatagacacaaaaatccacatattattactgctgt
>NODE_313_length_532_cov_10.285714
ACTTTGGTGATCCTCTGTGTAGTGATAATCAGGTCAAACTGCACCTTCTCAAATGCCTTT
CATGACGGAATACCTGCAAAATGAGTAGCGTTCCAATCATCCTCAGCTGGTCATTGCATT
TGTGTTAATAAACTCAGTATGGATAAAGCAGTAGTGGTAGGATCTTATATATTTTGCCCT
TTTCTTGACTGTTTTCTTTATCATTAACTAGCATGTTTTTCTTCTTGCCTTCCTGATTTG
TGTGTGTCAATCTGCAGGTTCTACTGGGACTTGATAATGCTCATCATGATGATGGGGAAT
CTAATCATCATTCCTGTGGGAATAACCTTCTTCTCAGAGCAGACCACCACCACCTGGCTG
GTCTTCAACGTGGCTTCGGACACCATCTTCTTGGTTGACCTGGTCATGAACTTCAGGACG
GGGATCGTCAACGAGGAGAGCTCCGAGATCATCCTCGATCCCAAGGTCATCAAGATGAAT
TACCTGAAGAGCTGGTTCGTCGTGGACTTCCTCTCCTCCATTCCAGTGGATTATATCTTT
TTAATAGTGGAGAAAGGCTTTGACTCGGAGGTTTATAAAACAGCCCGTGCCCTGCGAatc
gtccgcttcaccaagatcctcagtcttctgcgtctgttaagactctcccgactcatcaga
tacatacatcagtggg
>NODE_319_length_517_cov_4.177950
ATGACTCGGTGTTCTGCAGGAAAAAACGGTGGCATGTGAGGCAGTGGGTCTTTAAAGGGC
TGCTCTGCCCCTGCTCGCAAGCCCAATCTCGTAGGACTTGTTAGCGTATCACGTGCCAGA
TTCTTAATGAAGTGGACACACAGGGGCCTCGTGTGCGCATGCGCGTGGTGTAAAATGTAG
TTGGAAATGAGGTGTCCGTCTTGGAGTAGTCGACTTTTAAAAAGCATCGGCAGCCCGTGA
TATGACGACTTCGCTGGTTCTGCATCCACGCTGGGCGGACACCTTGATGTACGTTTATGA
AAAAAGCCCGAATGAAAACAACCAGAATAAAAGCCAAACAATGGAGGGACTGAGCGGTAA
TTGCCCTGCGACCCACTGCAGGGACCTGATGTCGCACCCCGCGCTGGGACGACATTCTGG
CACCATAGCGACCCACCAGGGCTCCGTGTACTCGGATATTTCCTCTCCAGACACCGGCCG
GCAGTGTCCCGCTCCTCAGACTTCATCCAGCGCATCTTTGAGTTACGGTTATCCCTTTGG
AAACCCATATTACGGCTGTAGATTATCTCATTCGCACAACGTGAACTTGCAGcagaagcc
ctgctcgtaccatcccgcagagaaatatgccgagcccagcacagcgctgcccacggaaga
a
>NODE_320_length_453_cov_4.092715
TGATAAAGTAAGGGAAGTCTCTCAAGGAACAGTGCACTGACTTGGCGGAGGGTCTCCCCG
GGGAGCAGGTGTCAGGGTTGTCTATCAGAAGGCTGAAAGGAGAAAAGGGACGTGTTACCG
GGCTCTATTGTATCCCGGTTGTCATTGACTGATCGGGTCCATTTAGCTGGCTTTCACAGT
GAATGAAACCACCTGAATAGATGAAAGCGAGACAGCCTTCCCGACAAACAAGGAGCCCTG
GAATATTCATGGAGGATCTGTGAGGAAAAGATTAATGTATTAGAAATTAAAATGGGGCCC
GGACGTATGATCTTGCTCTAACACTTGGCCAGACCTGTGTCACCCGCCGCTAGCGCCTGA
AGTCGGCACATGCCGCTGCCAAGGTGGAGAGGAATCATTAAACACCCTGCCATTGTGTGA
GCAGAATAATCAAACTTCACCCCCCCCACCCCACCCCCCCATTCTTTCCCGCAGCACTGA
CAATGAATAATTCTGGAGCCATTTGCAATGTTAACGGCACCTATCTGGGCCATCCATGCC
Tttatgataagagcaccaaatatgcatttcaacagtctgaacagaagctgcttcacc
>NODE_321_length_894_cov_9.491052
ATCTACGTGTTTTACCCAGTCAGTAACACAATACAGGCAGGTGTAGTGAATATGAAGAGT
TTCTTTCCAACATCCAAAAGGTCAGAAAATCCACAGTGAGATAGGATTCCCCACTACTAA
GATATTGGAGGTAACATTTCCAGTAAAGCATTCTACAAAATGAGTTATATTTAACAACCA
TCTAACAGCCTTGTAACAACCTCTTGCAGACTAAGACCCATTAGATCATAAGGAGCAAAT
CCAGCAACCAAAAGGGCCATTGTCAGCTACTGCAATCCACAGGATTGACTACGAAGGAAG
CTGAAGTCCTGTTTTAAGAGCATCAACCCTTCAGGATGGCCTCAAGTCAGTGCCACAGAC
GACACGAAGTAAAACACGCCTCCGGCATGTCACCATCTCACACACTCCACCAGATTTCTG
AATCGGAACAATTCCCGACAATGTAAATAAAGAAACCACAGCTGACAAACACAGGTTTGT
CTAGGCTTATTCATATGTTTTATTTGTATGTATTTGCACTTACCCTCGATTTGCCTTCTG
CGTCCATTAAGTGTTCCACGTACGTTACCTCACCCACTACAAATCAGATTCCAGAGACGA
CACACACCAAGGGGAGAGAAGCCGAGAGAACAATGGGGGTTTAGAGCAGAAACACAAGAA
GGGCGGCCGGTGACAGTGAGCTCAGACTGCCAGTCCTGAGCCTTCCCCCAGCACCTCAGC
AGCACAATATGGTACAGGTCTACAAAAAGCAAGCTTGAGTCTTTTTTAACAAAAAGAAAT
AAAGACTTCTTAGCCTGTCCTTGTTGGAACTCTCCCGAAACACCAAAAGCAATAGACTGA
GGACAACAACTGTTGAAATGGCCGACAGCCTTCCTATTTTGATATAATACCCTGAAACAC
CACCTTCTACCTGAAGATAATTGACCAAATAATTTCAAGTTGGCAAAACCCGTTCAATGC
CTCAGCCCATTTCAGTGCAAACCTGAACATGCTTTGTCAAATGTCGCCGTTTTGAACCTC
AGGCTAATGCatcaatac
>NODE_322_length_763_cov_7.013106
TCAGCAGCTGTTCAACTGTTCATAAGAGGCTCCCCTGTTGCTATGGCAGGTTCCAGACAG
CTACTGAATAATCTCATGCATGTCATTGCATGAAGATGTGATGTGTCCACCATAACAGTC
ACAGCCAGTCAATTTCCATATAATACTGCAGCTAGATTATTCAATCGAAATGTTCTTTTC
TAAAGCACGTTATTTTCATAGAGCTACAATCAATCTTGGCCAATCACCGTTAGGCAACTA
GAGAACGCAATAATGGCAAGTGCAAAATGCTGTAAAAGGCCCGTGGCGATGGGTTTGGAG
CAGACCTACCCCCTGACTCTGGGAATGAATAAGCATTCCTTAATTAGCCCATCGGGTTAA
GTGCAAACCTTAATGGGCCTTTCCCAAACTCCAGCGTGACATCGTTCTCCAAACATGGCC
AAGAAGAAAGTTCCATTAGCAATATTAATACAAGCTTAGTTGATCATTTTCATTCAATTA
ACTTCTTTCAATTAAATAGATAGCTCGACAATGGAGGTGATAAAAGATGGGGAGGGACGG
CTGATGACACGAACCAAACATTAGCGTGTTAGGGGTCAGTGGCGTTAAACCGACTGTAAA
TCCCACCGTTCAATTTGGAAAATGCATTTCCCCTGCTCCCCACTTCTTTAATGGGTCGTT
TTAGCTGACAAGAGGCCTTTGAGCAGATCTTTTATGAAAATTCTAGACGTGCTCTTCGCG
TATTTGCCACCTTTCACAGAACACCAGTGTTCACTTTCAAATCACAGCCAAGAACAAAGT
CGCTTAAGTACCGTTTCCTTGATAGTGAAAGAAGGAGAGGAAGGAGGAGAAATGAAAGGA
GAGACGTGGAATGAGAGGAGAATTAAGTTAATGCCGTTTTCtgcctcattagctctgggt
aaataac
>NODE_323_length_536_cov_7.188433
CTTGTTTCTTGTTGTCCTGTGGCGGGCAGAAAGGCTGTGACTCAGCTGTTTGCATGCAAC
ATTTGAGAATAATGGATGTGAAGGCACACCAAACACGGACCTTTAAAAATGCATGAGTGC
CCCCCAAAAACCTCCCTCTCCCTCCGCAGAATAGAGCTATCACTGGTGCCTGTTATCTCC
CCGAACCCCCAGGTAGAAAATGGTAATGATACCACTTAACATCGCTGCACATATGGAGGG
AAAATGGAAATGCCAACAGCACCTCAACTATAAAGCAAATCAAATTGAAATATTAATCCG
CTGATTAATATAACATTATGAGAGCCCATTCTCTTTGTTGTTAAACAACAAAGGGTTGCA
AAATAAGCAACTGCCTAAGAGGTAAGGGGTTTAAAAGAGTCCCACAGAGGTGCTGAAGCC
CCTCTCAAACATCATTACTCTGCATAATGTATTCCCTTCCACAGTGCTGAGATTTGATAT
TGATGTTTACTCATTTATTTTTTAATTAACGTTCGTTGTTAATGAATTCTTTGATGAGAG
GCATTTTGTAAATCATTATCCTTGGAAGAGGAAAAAAGGGATGCATCGCTCTTGCCCCTT
ATACTCGTGACAGTAGAAAAAATGCGGGGTGTAAGGGGAAAAAGTTGCAGCAGAGAAGTA
GGGTCATTgtttaaagtttg
>NODE_324_length_474_cov_8.137131
GAATCAGCTTCAGCTTAATCAGAATATGTAAAACATTGTAATTTAAATACCAGGATGCCT
TTTTATAAAAAGGACTAAAGTGAGATTTAAAATGAACAAGGTGATTAAGAGCGACTGTGC
TGGACATTTATAGAGCAGGACTGCACGTAATGAATAAAGATTCATGCTTTAGTCCCAAAT
TTAAATTTTTGCACAAAATGTGTCTGATGTAGGCAGCTTTTAATCACCTTACTGACAGGA
GTAACTGCTTTCATTTAACCTTGACTGAAGATCATGAATTCTAAAGCATTTAATTGGATA
CATCATTTAACAGAATGAACAGAGCAAATTTTCGCCAATTCAAAGGCTCAGATTGACAGA
CAGTGGCAGTAAGACCCACCACAATTAAAGCTGATCTGTATTCACTGGCCCTGTCACCCA
TCGCCATTAGTGATGTGACTGTTTGATCATCTCTGCAGAGAAACTTTGCTGAACTTCACC
TTGTTTTGAAAGGACTAGACGTTGAATGAAAGACGAAGGTTTGAGGAGGGAACGGGGGCT
CTGGAGGATAGCGAACCACACACACACACTCACTCTCACACACACACACACACACACATA
CACGTacaccaacctacc
>NODE_328_length_302_cov_3.354305
AGATGCTTGACACAGACAAAGGCAGATCCATTATACATGAAACACCATGTATTCCTTGAT
GGAACACCAACTGAAGTCAAGTGTGTAGCTACGCTTTACTTACCAATTGCTCGAACAGAG
TCGGCTTGAATGCTGACGTTGAAGGTATTGTTGGGATTGGAGACAGCCTCCACTAAGGTT
TGTTGAACATCATCAGGAGTTGGAAGTTGTGCAGGTGCCACAGAACTATTGAACTGAAGC
CTCACCTCTGCTGCAGTATTATTCATGCTGTCGTTGCCTGGAGCTGGTCTGCACCCAAAA
AGAGCACATATCTCATTAAACACTGAAATCTCATGTGTATGAAAAGATAAAGATATCAAC
GACCATGACAAAGAAAGTCAGTTGGATCCCAAAATGCAAAATCTTAcctaaaacttatga
cgacagtgccaatgaaaaggaagcca
>NODE_329_length_690_cov_8.208695
AAAACCCGACTTTCTCTCCAACCGAGTCGTCTGGACCAAACTGGACTAAAAGGAGAAACG
GTGGGGGGAGATCCGCTCTTTCCAGGTCATTCACGAGGCGCTCTCCACATTATATCCCAT
GATCTACCATAGCGACGTTCTCGCAGACCTTGAAAGCCCAGCCGAAAACCTTGACGAAAC
TGGAAATATAGTGCGAGAAGCAGGGGGGAAAAAAAACTCACTGGTACAATCTTCTCCTCA
AGCGATCCTCCCAAAAGTTGTCCTCGTATTTCATGCGTGCGCCCGGTCGGTCTAATGGAT
GATCGCCATCTTTCCTGCTTCTCCTTTGCTGCAGCTGCAGATGACCTGAGATCCGTCTGT
CTCTGAATAATGAGCAACCACACAGACAAGGAAGACAATCTGCAAAGCAGGCTACACAAA
GAAGTTTGGGAGACTAGCAAGCACCAGAGGGTGCACAAGAGTTTACGATGAGACGAGGGA
GCATCAGCAGGATGGACAACGTCTATGGCTGAGAAGCTCATCCTTCATCTAGACTGAAGG
CAGATAGTGTGCAAAGCCTTATCAGCGGCTCAGACCACCACCAGATACATGCGGCCGCCG
TGAATTTTATATAGGCATGAATACTATGTCTGTGCCACGTCATGAGGTTATCTGCAGTTC
ACTTTGGTGCTGGTGATGCAGCTTCACACCTCAACCAGACAGACACTCAACCACGTAGAT
ACATACATATATGAATAGGTGGGTTTTACAATGCACAATGAAAACACATCATAATGTTGA
ATAAATACATTAAAATATGCTTCTAATTAAAATAAatatgtattaatatagatt
>NODE_330_length_840_cov_4.939286
TTTTTCTTTTTTTGTCCTGCTGTGGTTACTGCCTAGGGCCCTGCAAAGCCCTGGCCAGCA
GCTTTGTCAGGATGCTAAATGGAAGGCCGTGAGTTTAAAAACTTAAAGAGGCAGTGAAAT
ATTAGCCAATGTGGGTGAGGAATGAGTGGCTGAGAACCGCAGCGTGTCAGTGTTAAATGG
TCGGACTAGGATGCATATAAGTTAGTCCAAGCATGAAGGGCAGTGGGACGCTCGCGTGGA
AACGATGTCCCCTCCCCTCCTTCCCATCCCTCACCCCCTCCACAGACACACATTCACACA
CATACACACTCGTACTGTCACACCCCACCCACACAGCTTTTAAGCAAGGAGCCCATCAGA
AACTTGTCATTTCTCTCATTCACTCCGACAGCCTTGAGACACAATGCAGACTTACCTCTG
TGTTGTACACCCCATATATCAGAAAGATGAACAGGCCCTGCAAACACAGACAAAGAAAGA
AAGAGAGAGAGGGAGAGAGAGAAAAAGAAAGAAGAGGAGGACAAAGTTGTTACTGTTGTT
TTCTCTCTTGTCTTTAAAAAAAAACAAAGATCAAAAGTAATGAGTGGAGCGACACATACG
GGTTGATTTGTACTCTATCTACACAAAGCTGAAGTAGACTGTAGTGAAAAGTATTGAGAG
AAGTAGGACAACTTCTCTCTCAGCTTGCATTTGTTTCGTCTACAACAGTTCTCCTCCTCA
TTCTAGGCTGCACTAAGCCATCAAAGGCTCAGGCCCAAGGTTCCACACAACTGTATTGAA
ATAGAAAATCTCAAGTGCCTGTGTTCAGTCTGCATTCTTAGATACAGAAAAACAATATAT
AAATATATGATTTAGTACCAACAAACCCCCACAGAGCACACAAAATATATACAGAAAGCA
AAgtccatgcattcaagaaacatatgcaatggacagaactacctatcaatgtggaaacaa
agcaattattatcaacacaaacat
>NODE_331_length_622_cov_8.618971
ATGGAAAAGTTCACAGCACCATCACAGTGACAGCAGAAAAATATATTCAACATGTCAGGA
TAATTCAGGGTGTCAGTAAAACCTGATGCTCTAAACAGGAGCAAACCTCCCCTTTTAAAT
AATTGATATTTTCTGATTAAATGTGGCAGTTTGGAGATAATGAATTCTTTATAGTGTGCC
TTGAGCAACTCAACAGCTTTGCCCTGCATGACAGCTTTATGGGGCGTCTTTTTGCCCAAA
TTTTGAAAGTTTAACCTATGTAGATCAATGTGCTTCCTTAAAAGAGTTTAATAAATTAAA
GTGCAGAGGGCTTTTTTTCCTCAGCGAGCAGAAAAAGCTGATGAGACAGGTTTAGTTTAA
TCTCAGGCAATAGAAGTCATTAACCATTCTCCCAGGAATTAAAATATAGCTTGCCCTTTT
CTTCTCTCACTTATCATTAGCATCACTTTAATCTCCCCGCGTTTCACACTGCTATTTTAA
TCATTACTTACTGCCTTTTGACAACTGAAGAACATGGCTTCTCCCCGCTCAGGCAATATC
CTGATTTTAGCTGACAAAATGTAGGACATCATTTAAAAATATCTAAATTTCCTCTTCCTT
TTTTATTCTTCTAACTTCCACTCTTTAGACCCCTGAATGTCTGTCTATTTATATCAAAGA
CAGCACAAAAGACGGGAGGAGATTGAGTGGACGACATTCAAAATGTAATTTGAGTTGGCT
GCAAGGGTAACAAAATGTATAATACGGTTTATTTGTGCCTGTCATg
>NODE_332_length_487_cov_8.745379
CCCCCCCCTCCAAGGAGACCATGTTCTTAATGCTTTTCTTTCTTTTTTGATTGCTCATTA
TTTCCTGCCGTTTTCCCAAACTTCAGCGCAGTAAGATTTCTTTCTTGTTTACACAGAAAT
CTTCCACCCCGGGTCTCTGTTGGAGTATTAGGGGTACCAGCTTTCAGCATTCTGGTGGGC
CCAGCGGCCCCACAGCGACAAGCCCCTATGCTCTTTATTTGGCACGTAGCCTGGAGGTGT
CAGAAATATCGACACGCTTTCACGTGACGGAGACTTTGCCAGCCGTTTTCCCCCCTTTCT
TAAGCCCGGCATTCTGTCTGCCCAGCCAGGTATTGTAGGGCCCCGTGAAGGCCCTGTGAA
TAGTGTCAAACTTGATAGTTCTCATTTCGCTTCCTGTACATGGCAGAAGAAAAAGTGCCC
ACCGTGTGGGTTTTCCTTTTGTGATGGCCCTCTCTAGTCTTCCTGGGAACACACCACATT
CCAGCCACAATCATTCCCTTTGTGAATCTAGGGATTGTGGGTGAGCCTGTTATGCCGATA
ACCCTCCTAGCTTTCAGTGTAATGCATGCGAGTATCATAGAAGTCTAGACTCGTATTTTT
TGCAAACAATGCCAAAtaatgagcagagtgt
>NODE_333_length_483_cov_4.625259
CTTTATATTGTAAGTTCTTTACTAGAGCCGATCCACTTATGTTTGCTGTCAACATAAAAA
CCAATGGCAATCCTCACCATCACCCCTGGTCTATTGGCAAAAGGCTGCTGTCATCATGGC
TTCCGGTTAGGTCAGCCAAGGATCAAGGGGGGGGCAAAGGTCACACACACATTGTAAGGT
GAAAGCCAAGGCCAAACGGGACAGGCAGTCATCTTAGCCAGTCATCTTTAGCCTCAATGG
ACTCTCAGCCTCAGCCCGCAACTGGACTCTTTCAAATTGAAACATCAAGGACTTTTGTTA
ATGTCGAATAAAAAAATATATACCAAAGATAAAAATACACATTTCACATGAAAATGTTAG
TCTAGGCTTAATGATTCAGCTAAAACTACACCAAGTAGGTTTGTAGTAATCATTTATGAT
TAGCTTTTTTCTTTAGAGCAAATATAAAAATAATTTGGGAAATTCAAACCTTCTTCACAT
GGCTCACCGAAATAACTAGCATCCAGGATAACTTTGAAATCCATGataatctaaagccta
aactttttagtctgttttccaaaagctttgacttgaagattgttgctccttgccggcaat
gaaccaaaaacccatcacctgtggtct
>NODE_334_length_467_cov_1.115632
TGGAAGCAGAAGCCTCCCACACTGAACTCATCAGGGACACAGTCCAGCACAGAACCCCCA
CACACAACTGCTGCTTGTACACAAATAAAGTATAACATGCTAATTGATGTCTGTGTAGAT
TCTCAGTCGTCCACGTTGTGGTCATTCTAAGAGCTTCAGTCAAAAGCAACTGGGCTTCTC
TTTTTTGGCATTTTACCTGTCACTCAAGAGGTTACTTCAGTTCTAACTGACTCATGTGGA
GTCTTAGATATATGCTATCATCCTCAGCTCACAAGACTAACAGCGCATTAAAGACATGGC
TCACAAGCTTTGAGGTGTGATAGTTGTGAAACTGCCAGCTCAGGAATCACTCAAGATGTT
AATGGTGATTAAACTGTCTGGGGTGAGATCTTGAGACTGCATTGTAAGTACCTGATAATT
GGTGTCATAATTGGTGTCCTCCGTTTAGCAGTTTCTTCAAACACAACATAACAGTGCACT
TTGGACCCAGCAACACTCTCAGACAAAATTagattgatcataacacactcccacacaaac
tgagtgatgtggtacatgcagtccaatgcaacaaggagtgcgcaaacctatatattgggg
agactgaccca
>NODE_336_length_952_cov_7.690126
AGTCTCATTGTTGCCCTAGCTGGAAAAATCTCCTGAAACATGATGGCTTTTCCAAATGTG
ATTTAATTTTCCATTTATGCCATCTGTTTTCTTGGCTAAAGCACTGAATTGCACAAGTTG
AAAATGTATGAACTGTCAGATTCAGTTGCTAATTCTTCCTATTTGTAGTTTGAAATAAAG
AAGAGAGATTTCTTATCGTGCCTATAGATAATGTAGAACCTTCCATGATCAAACAATGGG
TCTTTATTTGACCTGTATGGTGCATTTTTGAGCTTATTCATGTATCCTATGCACTTGGCG
TAGTGTAAGTAATTTTGTTGATGGTATTTTGCTCATCTCTATCAGCTTACACTTTATCGC
TCAACTTATCATCAAATATACACCCATAGACTCACATGCTTTTGTGCATGCACGCCGCAC
ACACACATACACGCACACACGCATGCACACATATACTTTCCTCCGTCTGGTGGGGAGTCT
GGACTGCTCCGACTGACTGCGCCTCACTGCCCTTGTGCAGTGGTGTGCCAGTTGTGCCTT
CCCCCATCGCTGTGAATGCCACCATCTGGTGTGCCACGTGGACATCATAATCTCCCCTTA
ATTACATTAGCAGTGCAATCAGTTACTGCATTACAAGGCCGGGCGAAGAGCTTTTAAATC
TTGGAGGAAATCATAAATAATTGCACTAAGTACCCAGCGCCAGATGTGCGTGCCAACTTG
GCTGGCATGAGATAAATAGTAACCTCAACAACGGTGTTCAGTATCCAGTCTGCAAACATT
TTTTGGGCAGTATGATCCCCTCGTCCTTTGCTCTCATCCCTGTCCTCGTCCTTTCCCTTT
GGATTCTCTCACTTTGTGTGCTAAAGCACACTGAGAGGTTGTGCGCCTCAGACTGTATAC
TGTCTCACCTGTTGCTGTAGTATTTCCCCGCTGCAGTGTGACTGATGGCATCCGGGAAAC
TGTTTGTAACAAGGTGTTTCACCGCGTCACCATTCAGTCCATTACTACAGCCTTCAATCA
TTCTTGAGTCACGTAATTAGATGTTTCTCAGGTatcttgtgtaggaaattgaaatccttt
atgggttctgaatagt
>NODE_337_length_468_cov_5.542735
CTGTTTGGAGGAGGCTGTGCTGTTTGGATGCTCCGGGGTAGCTTGGTTGCAGGCGGAGGT
TGCGGCCGGTGGGGTGGCGGGGGACATGGACAACTGTGGGGTTTCACATGAAGCAGGCTG
CCCTTTCCCTGTCAGTAGGTGCGCAGAATGGGGTATTCCATGTCCCCGTGGCGTGTCAGG
TTCGGGGATGCTTGCACAGTTATACTGGCGCTCTTGGTAGCTCGCCCGCGGAGGATATAA
CTCCTGGTGGTGATGCTGGTAGCCAGAGTCCCTTGCGCGGCTGTAATATTCTGGACTATG
CTCAGGGATGTAGTTATTTTGCGAATATTCCTCGCATGGAGGAAATTTCGGATCAATGTA
GTTAGACTCCATCAAATACGAGCTCATGATCATTAATTTCTGGAGTGGAAAATAATTTTT
CTAGCTTTGTCGTTTTTCTGCTCCATAAAGCCCTCCTACTTGCGAGCAGCCCTGTAAAGT
TACTTTTACCACGTGACCCAGTGGCCCAATAGCAGAGTAAGAGGTAGTTCCCGGATAAGG
AACCAGAGGTATTTAGCATACCTACAGTCGCCATTGTGGGCACAAATCTCTCTCTCTCTC
TTTCTCTCTCTC
>NODE_338_length_145_cov_5.172414
ATTGTGAACATTGTAGTTGAAAGATGGCAGTTTGACTGTTATCCTGCTCCGAAAATGCGT
TTGGCTGGCTGAAAACAAGGTTTTTGACATGGGACATGTAAAGTGAATTTCTTTGACAGG
AACGGACTTGAAACAGCTTGTGCCATCATCTTGATCATATTTGAAGACATTGTGAAGCCA
AAACATGATTGTGAACATTGTAGTTGAAAGATGGCAGTTTGACTGTTATCCTGCTCCGAA
AATGCGTTTGGCTGGCTGAAAACAAGGTTTTTGACATGGGACATGTAAA
>NODE_339_length_1069_cov_8.833489
CTTCTTTCACTAGCCGATTGGCTTTTGCTTTGAGCACAGTCAAAGAATCTGGCCGCAATT
GCCTCAAAACCAAGCATGGTGTTTCCCATTCACATCTAAACTATACTAGTGCCTCCTATT
CGAGCTTAGCCACGCCTGAGGGCATGCTAATTACCTTCTCCCTCAATCTAAATTACCCAA
CTTTCACTGGGACTCCGTCGCCCGTTTCAGTCCAACGTTGATAGCAGATGGAGAGGACAG
AGTGAATGATAGAGAGGCAGAGAGAGGGAGGAGCAAAGAGTGAAAATAGAAACAAACCAA
TAATCTTCTACATTGCCTCCTAAACGAGGGCCACTCTGTCCCTAATGTAGACAAGTCATT
TTGTACAAGCCGTTAAAGCCCACTGGGCCAGGCGAGCATGCAGTGTAGGGCCGCCTGTTT
CAAAGATCTTTTGCAATCAGTTACACAATGGACCCCCTCATTTTATGCTGCTACATCATA
AAAGTGCTCCTTTTGTTACATTTCCATCCTTAAAAGGGTCTTAATCCCCATCCTTTCAGG
CCAGTCTATGGCAAATTCCTCAGGGACATCCCATTCGCTGCAAGGGCTGGAGTGACCCAC
TCAGAAACCAGCATGCAGGGCTTTGAGCTTTTCTTCTGCTGCCACTCTCCAGAGAACATT
AAATCGTACTTTTCATCCCCCTCACCATAGGGGGAAGCCCCTTAATGATGACAGAGAAAG
AGAAATTCCTCCACTCGGTCCTATGACACCATTCTGCTGTCAAGCAGGCGTCTCGGCGGA
CAGAGAATCAAACATGGCTTCCTGCAGGTGGAACGCCAGTGAAGGTCACGGTACAGTCCA
AAGAGGACAGAAGGAGAGATGAAGGGAACGAGGGAGGCAGAAGGAGAGAAAGAAAGAGAG
GTAGCACTTCAGAGGGACCGGCTTTCCCTTTGCAAATTAAGTCATCTTCTGTAAAAGGTT
AAAAAAGCACTTGCAGCTTTCTTTCAGTCATACTTCATGTGTTACCCAACCATTCGATTT
CTACATAGCAGAACTTGTCAGTGCTCCACATAATTTAGATACTTTTAACTCAGTATCATA
ATAGTATATCATAACTATTATGCCCTCACAACTTACCTATGACTGTTTTGGTGcctgttt
aaagtctttttcgtttcgtttcactgcacctagctgtttaagtttgtctgtgcctgcctt
cttgaagccatct
>NODE_340_length_441_cov_1.226757
TAATCAATAACACAGCACAGATTCTAAAAAAAGAACACAATGCATGCTTAAGCCAAAGTC
AACATCTTAAAAACATTTTACTGCTATTCAACCAACAATCCAAAACCTAAACGCTTCCAA
TTTACTATCAAATAAGAAAAAGCGAGCCAGAAAAACTTACAGTCGGGTATCTGGACCTGG
ATAATGTTTACATTTTTTTTGTTTTGATTTATAAATCATTCAATGATTTACAAGATTAAT
CAGCTTCCGAAAACTTGCAAACTAATTTTCTTTCCATTGTCTAAGCAACAAATCATTTTT
GCTCTAAACTAATACAGTTTTATAAATTTAGTTTATTAGATTTAGAATCTGTTTGCTTTA
AAGTGGTTTGCTTTCAATGACCCACTGACTAAATATAAAGTCTCAAAAGAAACCAACCCT
TTGCCATTATTTGTATTTTCTTCTGCTATTTTGATCATGTAGTATTTCCACTACTATTTA
TAAAGGtcatataaaacaagaaaattcagcttctattcagtttagtttttgttcttatct
tgttcactcattaattatttcgtttgtctaattcccttttggggg
>NODE_341_length_573_cov_7.993019
TGGTTTTATATCTCCAACAGGGCCCCCCAAACCCCCTCACCCCAGCACCGCCCACCATTG
CCTCTGGATGAAGATGCCTGCGCTGTATACTCAGCAGCCTAGAGGCCCTTTAATCATACT
AGATATACAAACAGCTGCTATGCAGGCTGGAAAGCAGCTAAACATACTTGACTGGTCAAA
AAGCCAGTAAATTACATTGACAGAATGACACATGTAATTAAAAGAATCCATGCCGCTTTT
ACCTTTTGCGCTTCACACCTACAGTGGCACAACGACGAGAGCCGGCAACTCCCACCCCGC
TAATTACCATTATCAGTGAAATGGTAGGGTTTGACTCATTAGTTCCATGTGCATTTAATT
AGAGGCAGGCTGAAATTGGATTTAACTTATTACTTTTTCATGGATCACTTTCTTGTCATC
ACTTCAAATTGGATTGCAGCCCCAGGTAACTAATTATGCCAGCCGCAGGATCAGGAGTGG
AGAAATAGGTAATTAGGAACAACACTGTCGGACCCTCGCTGATAGTCCACCAGCACCAAG
GTGGGGGGAGGGGAAATTGATGCTCGTTTGTGGCGTTGCACACGAGTCTGGCTGGTTAAC
TACACCTCATTGCAAGGGATCCTAGGTATACATCCACCTCCTACAGGGGATTATGTGGCA
CTCAGCTGGGCAGTAGATGTTGTGTCAACATGGTGTCTGTGCTATCAGTGTAATGCC
>NODE_342_length_519_cov_9.992292
ATTATTTTCTCGACTAACAAAACGTCACCTTGGCCTCTCAATCTACCGATGTAATTACCT
CATCAAATAAACTATCAACAAAGCTCCTAAAATAGGATTTGTGGAAGTGGGGGGGGGGAC
AAAACAAATAAAAAAAAGGAGAAACATATCATCATGCCCAACATACTGTATGTGAGATGT
GTGACGCTTAGAAGTCAGGGGAGCAAAGCCTTGAGGGCATACAATCAATATTACATTTTC
CATTGCCACCTTCATAGCTATTGTAAATGGCTTGTGTCAAAAATAATAACAGGTTGTATC
AGGAACCTTGGGTTTGCAATTTCGCTCCTAGTGCTTGGAGGCCCCGTCTGCTCTCCCTCC
CTTACCCCAGCACCACTGGGTGTTAATGACGCCGTGGTGGCAGACACTTCTCACACCACA
ACTGACTTTTTTTCCCTCTCTGCCCATTCTTTATCTCTTTACTCCTGACAGTTCGGAGAA
CTGCAGGGAAAATGTGTATGTGTAAGAAAACGCTTACTAGAGATGATTAGCCCTTTGTGC
ATGTTTCGGCGCTCAGCCAGTAGCATAGTATTATTAGCAGGGCTGGAGAGATTAAATCTA
TTCTCACTTCGGTTGTCATAGCACTCTAGGCAGCAATAAGCAAGATGAGATGCAGTaata
tgc
>NODE_343_length_692_cov_4.947977
ACAACTAAGCGTATAATAAGAAAACACACAACCACTGGTGCTTATGACAGTTGTTAGAAA
CAGTCGAGGAAATCAATATGGTGAAAATCATAAGACGAATGTACTAATTCACCAACAAAC
AGAGAGATGCTGGACAAACAGGAATGCATTCTACCAAAACAGAAAGAAAAGAAAAATGAA
ATGGACCTGGAAGATAGAGCGGGATATTGAACTTCAGAATGAAGTTAAGGAGGAAAGAGA
AAAACCAGAGCTCTACGTAATCCAATCTTTTAAGAGTCAAATCATAATTGATGAAGTCAA
ATTAATTTGGTTAAAGACCATTGGTAAACAACAGAAAGAGAGAGAGAGAAAGAGAGAGAG
AGAGAAACATTGACGTCACTCAGGCTAGGGTGCTTGTCACATTCTCATCTGCATAAAGAT
CACGTGCGTAGGCAAAGCATTACCTACCTTCCATTTCAATCAGTGACACGTATGCAATAT
CAACAAAACAAAGGAAAGAAAGAAAAAAAGAAAAAAAGGAGAAAGGAATGTTCTCCGCAG
CGAAATGGGAAAAAGACAATGACCTCTTTTAGTATCAAAGCTACATATTTAGTCCAGAGA
CTGAGGAGAAACAAAGAAAACCAAAAGAAAATAGAGGGGAGAAAAATAAAAAATCCAGAT
GGAATTCAAAATCAAACTAAAGTTAGAAACAAAGGATGAATCTATCAGCTACATAATTTG
CTTTGTCTTTTTCGCTTGTACAAATGCAGCCATATTTGTATCAAAACAGGGGAGGGAGGA
TAGAGGGAAGCGGACAGAGTTAATTGTCATATTAGTGACATCTATGtagagaagag
>NODE_344_length_342_cov_4.871345
AAGAGGAAGACAGCGGAGATAAGGGAGGGATGAAGAGAGGAGGAGAAGGAGGCAGAGGGC
GGAGGCATGCAAAGCCCAAAGCCAGGCCTGTGTTGGGAGAGGAGGGGAAGGAGGGGAAGG
AGGGGGAGGCCCAGTAAATCAGCCAGCCTCTTGTCAACACCTCCCACCAGCTTCCCCCCA
GGGGCTTCTGAAGCCACTGAGCTGAGAATAACAAATGGCCGTCATTGGCCAGGCAAAAAG
CTGTGATTATAATTATCACATCCCACACTGACCTTGCATAAACCTTAATCCTTCTCCAAT
GGAGCATTTAAATAGGCTGCCAACAGCGACAGAGATGAGGGGCGAGGGAGGGGAGGGACG
GGAAGGGAGGGGCGGCAGGGAGGTGAAGTGGGAAGGCAGGAGAAGGAGGCGTGCGGGGAA
CACTGGAGAGGGAGCCGAGACAAATGTAGAGACAAGGAAGTGGAAAGAGAAGGGAGCCGA
GAGGGT
>NODE_345_length_339_cov_2.976401
GAGGCCCCTCTGGCCGCGGGCCGCTCTCCCTCGGAGGCGAGACCGAGAAGCCCCGTCTGC
CCCGGTTCGACCGACCGCGGAGCCCCCGCCGCTGGTGCTCGTCGGCCTCGCTCGGAGGCG
GAGGCCACGTCTCGACCCAGACGGCGGCGGTCTCGCCGGAAATTTAAAAAAATAAACCAA
AACAAAACACAGCTCTTTCTCAAAGGCCGTAAAAGGAGAACGGGCGCGCGGGCGCCCGCC
GGACCCCACGCTTCGCACCCGGTCTCCCGCCCGCCCGGCGGGCCGGGTGCCTCGCAGCCG
CCAGCCAGCCGGCGAAGTCGGTCGCTCGGGGGTAGGGTAGGGCAGGGGTTAGGGTTAGGG
TTAGGGTTAGGGTTAGGGTTAGGGTTAGGGCCCCCGGCCCAACTGACGCCTCGCCCCCCC
CCCGCCCCCaccccgggccctggctccgcgtgcgcgcacgggctacctggttgatcctgc
cag
>NODE_346_length_674_cov_5.090505
ACTAGTACGCTCCTGCACTGTGCATTGTTTGTGTTTTATGGAGATTCATTTCAAACTGCA
TGCTTTCAACATGTTTATTTGTGTTTGTGTTTGAATAAGACAGCAACAAAAGTAATTTGG
AGCTTTGGAGTTTATGTCGCTACAAGTTTTAGGGAAATAAAAATGCTCTAAGTGATGGAG
TGTAAATGTGATGGTGTGCTGGGAACAACAATATAAAACAGACAAAGAAAATTACTTGTA
TTTTCTTTCCGCCGCACTGTGGGAACATTCATTGGATTCTGCCCCATCTGTTGTAATCAA
TAACGTGACCATCTTGTTTTTTTATGAAACGCACTTACTCTTAATTTCATCCACCAGTGG
TTTTAGAGAGAAGAATGTGGAGTTACCTATAAGGCTTTGACATTATAAATCACCTCTTGA
GACCAGATTGTACGGCAGTATCGATTGATCCTGATATATCACAGAAATTTACTGTCACTT
CTGTTTTCAATTAAAGATACAATCAGTCAGATAATGACTTAATTGGATTTTACAGAAGAT
TGAGTTTTATCGCCCCGTGCTTTACGAGTTTAGTTAAGGAAGGCCATTTTATCACGGTTG
TCAGGGGCGACCGGCTGCCGCTGCCTTGTCCTTCTGTAGCTGCTGCTGCTGCTGCCCTGT
GTACAGCGCAGGGGAGAAAAGTGTCACAGGATTGGTTTTCCTTGAGCTGCCTCCGCCTCC
ATGAATCACGCCCTCCCATAATAGATAAAATCTGCCCGGATCTCGCTGTGACACCTCCCG
GTGAAGTGATGGCGGCTCAATACAGACACGGTGGTgag
>NODE_348_length_849_cov_4.097762
CGATCACCAAACTGTCACCGTTTTTGAGTTATTCTCTCCCAAAAAGCACGCGTTTCTCAC
AAACTTGCACTCTGAACGTGTGAAATCTCAGCACAGCCTGTGTGGGCCCGCACTGGAAAC
CTCAAGTCCGTTTACTGTCCCGACACCAAACTGTCTGCGCCCCAGCCATGGTTTGTGTCC
CTCCCAACCTCCCAAGCTGCTCAGAGAAGGTATAAAGCTCCAGAAGTGCACCGAGGCTGA
ATAGACCAGGGGGCCAACAAAGCGCTGGAGCTGTGGGGCCCCGGCCGTGCAGGGTCTGTG
TTTGCAAGTCTCCGGTGGCTGAGACGAGGCGGTGCATGTGGCTTGGGTGGGGGGCTGGGG
GGGCTCCCACTGCATTAGGCAGTAATAGGTTTGGGATGACCTAAACGATTTGTTGACTGG
GACAATAAATCTGTTGTGTGTTTCTTGGCATGCTGAGGGGAGGATTACAAGTTGTCGCAC
AAAGGAATGCAAATTGCAAGCCAAACTCTCCGAGAGGCCTGTGGAGTAGCCAGCTATTTA
GAGCATTTGTGCCGATCTGTGCTTCTCTCTCTCACTATTTTATGTTTCTCTATTAGTCCT
AATAACTGTGAAGGGCCTGAGAGTAGCCACTGTATTCATCTCAAATCAATGGCTTTCCCG
CACCAGGCCCTATAGACCTCCACATTTGCATTCCATCCTGTGAGATGACCAGCAGGACAA
TTGGCGTTAAGTCTCTTTCAGGCGGCCAAATGGAAATCTTGAATGCTAAATGACATTTTT
CTCTCGGCCCTTTTACTGAAATCCACTCAACGTGATTATTTTCTGCACAAAGTTTTTGCC
ACTGGTTGAACCCTGAACAGGGTTTTGTATATTTCAATCATAAATATCTGTCTGTAGATC
TCTATATGTAGATATGTAGAGATAGATAGATACAtaaatgtatatatgtatatcaaaaga
gagagagatacatatactgtatgtagatacact
>NODE_349_length_879_cov_7.225256
ATTATTGCAGCTCATATAGACTTTACATGTACGTCCAACCACTGAGGCACATCATGAAGT
ATAAAACTATGCTTCCTGCCTTTCTTAACAAAACAGTTAGCCGGTGTAAAACAGTGAATT
ATGTAAACACGAATGATCTTAAATCAGATTTGTTAATTAACAGATTGCGACTGATTTGAG
ATTCGTGCTTATTTTCCGTCAGCACAACTATTACGGTTTTTAGCTTCAGTCACCTTACTT
GGTTGAAGAATTATATGAAAGTAAATGTCAAAGTTTTCATAGTTTTACTTTTGCTTTGAG
GAATTTTTATCACAATTATCTGCTTGCCCTTAGATGTATTCACATCAGCTCAATTTTGGA
GAGCACATCAGCACTTATTATGTATTCTCGTTAAGTGGAATCAGAGTGGTGCATCATCTA
CAGGAGCGTTCCTTATCCGTCTGTATTTGCCTTAATATTCGGTGTATTTCTGGTGTCCTG
TTGTGTCAGATCAGCTTTAAGATAAGCAGTGTGCCATTTCAAAATTATCATTCAGGGAAG
AGGTAGCTTGTAGTGTAAAATCAATAGCTGCTTAAAATTCATTGCCAGGCAATCCATTTG
CCCTTTATGTTGCTAACCTTTCACTTAAATATGCACCATATTAAGATTTCATTATATACA
ATGAATGTCACAACAGTTTGCCCACTATTTCTCTTGTTTGCATGGGTTAACTGCAAATCA
TTGCACTTGTAATGTCTGAAAAATGACTTTCATTAACATTATGCAGGAAAAAATGAAAAA
ATATATGAGCCCAAGTAGCCTAATAGGTATTAAAAGGCAACACAGGATGTGTGTGATGTT
TTAGTTACAAAGGCCCTTCAACAGACTGGGTGGGCTGCATGTGTCTGACCCCAGTTATGA
AAACACAGCATAACACAAACATGCAGTCTGTATACCGGTGCTGCACATTACACCACATAC
TTTGtggatataattcagggcaaatgtaaaaatcatgtctgcatgtaaaatcatgtatgg
caa
>NODE_350_length_676_cov_8.000000
TGTTTATTCATGAGTTTAAAATCTAATTTACTTGCAATTAGCCATTTCAACTGTTAAGTA
CAGTTTTAACAACACAAAAAGAATGTCTTTATATTTTATAGCAATCAGTTTGCTGTCATT
ATGTTGCTATGCATAAATGTTGCAGGTGCACTACTATTTTGCGCTCTACCCGGTGGCTCA
TCCTGTCAGACTGGTTCACACAGCACATTCATTATGTTGAGGAGAGGTGACCTGACACTG
TGGAGGTTAGAGGAGTTTGGGCCTGCTCACCACAGTGCTTCAGAGACAGAAGGGGGGATG
GAGAAAGTGGGAAAGACAGAAAGAAGAGAGCTGCCTGCGCTATTATCGATGTGCCTCTTC
AGCGAAAAATGCAGTCCCAGTTGCACAAGCACCATGCCAGCACAGAATGACAGAGGGTAC
TGTACACCGAATCACTGTGTAGTAGGGAGGGAGCGAGAGAGAAGGAGAGATAGAGAGAGA
GAAAAGATGTAAAGTGTGACAGTGGTGAAACAGAAAGAGAGAGAGAAAGATAGTCAGAGA
AGCGTTACAAGGACCCTAAAGATAGGAGTAAGAAAGCAGAGCGTGCAAATACAAACCGGG
TCATTGCTGCTTAGCTAATAGGGGGCCAATTCGCTGCAGGAGAGAAATGTCGAACACCCC
AAGTTGTGTACAATAAGATAACTGTCCTATAGACACAAACACTATACACTAACACATAAA
TTCTAAAGCTACATAGACACACACTCACTCAAACACAAATGTAACCATTCACACCATCTA
ATGTGCGCACtgttgcttgctaaatggggtggaataagca
>NODE_351_length_324_cov_8.703704
CACACACACATATATATATATATATGTGTGTGTATGTGTGTGTGTGTGTATCCCTCCCAC
CCTGCTACGATACAGTAACTGCTGACCCCGGACACAGTGCCATTATGGCAGACGAGGCAG
GGCTCCCCTGGCAGCGGCTGGGGCGGCTGGTTGCTAGGTGGAGAGACATTACCGCGGGCC
TCTGCAATAATTTATCCTAAGAGCGCGGCGAGCCGTCATGTAGCCCCTGACAGAGAGCTG
CAGTACTTTATCAGCCTGCCTGTAAATCAGCCATGTGTGGGTGCAGACGGCAACATTGTT
TGATCTCTTTCAGACACTCTAATAATCTGCTCCCCTCTGATTGATACCTTCACACAACAA
AGCACATTACACCAGCAAACCACAGCAGCCATTGGTGTGTGTGTGCACATGTGAGTGTCT
ACGTGCATGTGCTAACGTCTGCCTGTATGAAAAGTGTCCATGCTTGTg
>NODE_352_length_326_cov_7.438650
GCATGAAAACGGCTTTACGTGGCATAGAAGAAGTGAATGAAAGATGATGCATGCCACTTA
AAATGCCTGAGGGAGCAAGTGTAATCTAAATTGGATATAGAGGCTATTATTACACAACAT
TATGCGTTGTGGTGGACTAATTGCGCGGCTGGATGAGTTAAACAGTCAGTTAATGTCGAG
TGGCGGACAGGTTTCTGGAGCGCACAAGGTCAGCTGCGCTGCTCCCAAGCCTTTAGTGGT
GTACAGAAAAATGCTTGAAGTATTCATGGGATTTTTAACCATTCTAAATCTGTGTCCTAA
ACCGATTAGTTGACACCAATTTTTCTTTGATGTATTAGCTGAGGGCTTTTGCCACTTGGA
AGCCAATTGAAATTCAAAACAGTTTTCGCTCCAAATGCTTTGGGGAGATCTGCTGCAAAT
AATGGATGTAATTTATTTTTGACCTTGCTTTTTTTTTTCTTTTTTTTTTT
>NODE_353_length_463_cov_9.265658
TATTTATGGCCTCAAGGTGCTTTGTAAATTAATTCCTGTGCCATTTATGTACAGAAATTC
AATCTGCTATTGGGTGCACTTTGCTGTTCAGACTCTGTGGAGATAATCACTGAGAGAACC
TGACTCATCATGAAATATTCAGCAGAGTGAGTTAACGCCTTCAACTCAAAGCTTTGGCAG
CATTCCTCCTCGCTATTCATCACTGTGTGACAGAGCTCCTGATGAACCCACCGATGTGAA
TGTAGCCATCCTTGTAGAGTCTGTTGATGATGAGGGTGAGGATGAGGCCAATGTTGCGTG
AGTTGTAATAAGTTAAATAGATGATCCATCCACAGGACAGAATGGTGGCTGAAAGAGGAA
AAACACACCATGGTCAGTAAAGTTAATTGAAGCTCAGTTTTAACTGATCACTGTCTGTTA
TCTGATGGTTAGTCACACTTGTTTGTGTTAGCAGTGTCTGTCAGCCCATTAGTAAATTAG
GTCTACATGTTCCAATATAATCACTAATGGTGATTTTGCTACTTAAGACTTTAATTATAC
ATGTGAATTACTGTATTATTTATTAAGTAAACAAACTGATTGGTcctttaagcacaatgt
tccagat
>NODE_354_length_662_cov_9.226586
ATCCTAGCAAATTAATGCAAAACCCCAGTGCAAGTATTTGATTTGGGAAAACTTTGGGAG
CAGACTTGTCTCTTAATAATAATTATTGGGTTTACATTAATTTCCTCCCCTATTCTCTTC
CACAGGAGAGCTGATCACCACTGCTTGTGAGCTGGGGGTAAGTATTAGCTGTATTGTTTA
ATCAATTCACTCATTAACTCTTATAAGCATTAAGGAAGTTTAATTAAGCATGGGCAGAAA
GCAGATTAATTTACTTTCAGTCCACAGGTTTTTTCCCCTTCTTTTCTATACACTTATTTT
ACTAAGTTGCAAGTAGAGAATGCTATAATTTGCAACCCGTTTTTCAAATCCAATTAAAGT
CAATGGTAAGGCGATGGCTTTTGTAGGCTTTGCCTTATGTACGGTATAAGGCTTATTATA
TCCACCCCTCTTTTTTGTGTGTGTGTGTAAGCCGCGAAGAATGAACTAAATCGGGTTAAC
AGTTATAATAAGTTTTATTATTTAATAAAGTTTATTACGCCGCTGTGATCCTTTTAGGGA
GGCTGTGTCGGTGTCACTATGCCAGTAATCCTGCCGTTAGTGCTGCAGTCCGTGTGGCCT
GCCTGTCTGCCTTTCAGGCCTCCCCAGGGCCTCGCAGGCCATCCCTGGGCCCCAGGCTGC
TGGCCCCCCTTTCTGATCCCCAGAGCTCCAGAGTTCTGCTTCCCTTTGCTCCCTGTGGCC
TGTATCCCTCAGCTGTCCTGTAGCTTCATGTCTGTCCACTCCTGTCAGCCCGCAGTCCTT
CTGCATgctcattttggtagagttac
>NODE_356_length_515_cov_5.887379
CCCGTTAGAGGGGTTAGTTCCCTGATCCGTGAGAACTCTGTAAGTGTCTGCCTGGTTGAT
TAACTCCACATCGCAGCACAACGTCTTACCCCTCACTGCATAAATGGGCTTTAATTGAGG
GAGCTGGCTCCTTAGCAGGGAACCTCTTTCACTCTGTGTCGATTAAAACGTCATTTTACA
GCCAAAAAAGAAACACGTTCCCAATCACTGCCCTTGAATTATTGTTCTGTAGCTCGAGGC
TTGTATTTTAAAGTCACTGAATAATTGCAATCAGATTATTCTAATCAAGTGCTGGAACAG
TAATTACAGGTTGCAGTCATTTAAGCTGCCCTGGAAGTCCCATACACACTGCTGGTGCGC
ATATTAAAAGTTTATGTCGCAGGAGATAAATTTAATGAAGAGGATTGTAATCTTTCAGCT
ACTTTTAGATAGGTTTCAGTCGTGTTTGAGGACCTCAGTCTCAGCCTTCTGAATAGCTAC
GCCTGAGCCATTTATGGTAGATATTTTTCGTACCCTGCGCCATTCTCCTTCGGCCCCCTC
AGTCCTCTCAGTCAACCAAGCCCAGGCAATAGTACCAAACAGTTCTCCCAATAGGACTAG
ACGCGTTTCCTCCTACTCATCTCCCCCCACTGATAACCTCATCTGTGCCCAGGTCTGGa
>NODE_358_length_697_cov_6.515065
ATACATGTGAAGATGTCAATATGGTATTAGAAACCTATGTTCTCCTATATACCCCTACAT
CATTATCAGAATGACAATAGGTTTGGTTTCTGTGGTGGACAGGAGTCTATTTTTACCCTA
CACTGTAAGCTTCTGCTCCTGATTATGCTTTTTTTCACTGACTGTAGCCTGTCATGTAGA
TCATTGGACTTCTATTGTCCCTCCTCCCTTTCCAATGGGAGCAGAGAGGATGAGTGTTGT
CATTACAGACAAGCAAGCAAGGTGAACCTTTCCTAGACTGGGGACCTTTTCCTGGTACAC
AGAATTGGAACACCCCCTCATTGCACCTCCCCATAATCCCTGGCATTTTGTTTTGATGCA
CCACAGCATGAAAATGAGAGAATATGGCAATGTTATGGCATTTGAAGTCAATATGTATTA
TAAAATCAATCTAGATGAAGATCTGCCCATCCCTCTAATTAGACGGGGTGACTGGAGATT
GATTTTTAATTGCAAAAGTAATTACATGGAGCAGATAGCCAGTGACATTTGATTATCTAG
GTGATTGATTAAAAGGCCTGGCTGCTGGGGCAGACTGTCAGCCAGCTGAATCCAGACAAA
AGAGAAAATTAAAAAAGTTGTCCCGTTTGTAATCACGAATTTCAAGGGTGAAATTACAAA
GCCAAACATCCCCTTGGAGAAGCCCAGCATCCTTCCACTTTGCGCCTGTCTGCCCTCCTA
TCTCACCCCTCCCGTCACAACACCCACAACGCAAGACCTCTGTGACACGCTAAAAAGGGG
AAAACAATGATGTGAAAAATGAATTGaggaattgttctgttacagacagcctggtgcgta
a
>NODE_359_length_347_cov_3.559078
GAGACAAGTATGCAGACTGCTTGCAGAAACGTTCCCTCCTTGTTCTGCACTCACCTCACA
CCTGCACAGACAGACACATAGGACAGATATGCGCGCACACACACTCTCTCTTTCTCTCGC
ACACAGCTGTTTGGATGTGGGTTGGCTCTCACAGAGATGTAAATCGGTTGCAGATCCATA
CTGGCCCAGGGCTCATTCACTGATCTATTTTCTGCTCAGCTGGCTTTAAATGAAGTTAAA
ATGACTCATTAAAACACCCACAAGCTTTGGGAACTCTGAGCGCTACAGCCTAAATGTGGT
CCTCTTTCAACTCTTACGATGCCTCTACACACAGACACTGTGCCACTGTTCCCAGTGCAG
CACACAAATAACAAAAAAGCCCCAATCTGTTCATTTCTAAAAACAACAATTTTTGAAAAC
AAACTGTTACAGTTTTGGAACGGTGCGTTTTGTTACACAGCACAAAAATAAAACTTGgtt
tggggaatcgt
>NODE_360_length_676_cov_6.812130
TACATGAATTGCAGTAAATTCAAGTCTTTTATCATTTAAGAAGTGGCAATTGTAGCTGTT
GCTGTCCTTGTAATTGTCGATGCATTGTGATTTGATGCTGGATTGAAAAGGTGCAGAAAC
GCCACTCAATCTTGATATCTAGCCTCAGCTACCAATCTGTCACCTTTCTGTGTGCCTTCC
CAACAAAATGAAGTCTATAAACGGAGAACACTGAATGTTCTTTTGTCATTCAGTTGATAA
GGGGACGGTGCTACTACTAAGGCCTGAGGACTAATGAATCTCCACTCCATTACCGCTGAA
TCGGACAGATTGCTCTCCCGGAGAAATGAATTGAGTTTTTTGTATTTGTGAGATCATTCT
CCCTCCATTAACTGCTCTTTATCCCGTCTCTTCATCACAGGCAAATCAGGTTAGGCAGCC
ATGATTAGCTGGGGTGGCCTCCCTTTTTAAAAGGTAATTGGGTTTGGCGGCTCAGCTGAT
AGTGCCATTAGGACCAATAAAGGCTGGGCTTGGCTCATCGAGTGAAACAGATTCTTCAGC
AGCAGATGGCAGACGGAGGGAGAGGGCTCTGATGCATTGAGGCCGAAAACAAAGTTTGTG
TAACCAAAGTAGTTTGGGGGCATCCTCTCCTCTCCGTGCATATGCCCCCACCACTTTTAC
GAAAGCCAGTTTGATATTTTGTCTTTTTGTGGTGGTGACATTTTCAAATGGAGGCGGTGA
CAGCTTTTAATATGCTTAACGCTGATTACAAAATGATTTGGCCATTAGAATGTGATTTTT
TTTTTTATTGGGATAATTAATCATTCACACAGAAATGTTt
>NODE_361_length_644_cov_8.385093
CGCACACACGCACACACACACACTGAAAGCTCTCGTCTTTCCATCTGGTAAAGTGGGCTG
TTGTGATTGATTTGTGGATTTGCTCCCTCTTTTTTTCTCTCCATTTAAGTGAAATAATGT
ATGGAAGCAATCTGGCGACAGACATTTTGGAAAATCTATTTGAAATCATTTCAGTTGAAG
CCATGGCAGTTTGTCTTCTTAGCGGAGAGGAGCAAAGTATAATTGTCTGCAGTCTAGTAA
AACACAGTATAACTGCCATCACACTTGACTGAGCTTATAGCCAGCTAGTCCCATGGCCTC
TAGAAGATAGAGCAGTTAATGTTCCCTTTTATTTTAGAGGATATGTCACTTGTATCGCAG
ATTTATACCATGATACAGCAATTTTGTCCAAACAGATGGATAATGGTGTCACCAGCAAAA
AGCCCTGTTTTTATTGAGTTTAGAGCATATTGTTTAGATAGGGGACTGTGTTGAACAGCT
CCACCAGCCCTTTCTCCCTTTATCTCTCTAATCTTGCCAGTATTAGATTTGATCATTTTT
GTTTGAAGGAGGAAAATGTGGCTGTAATGGTTTCCTAATAGCAAACACAGGGGATACAAA
TCCAGGGACCCTGTTCTGTAGTGCTTCCATAAGCACCACTGATTTATAGAGGTCTTTATG
ACAGAAAGGAAAATGATCTGCTGCAGGTATAAATCAGGTGAGGAGTAGGAAATTGAACTT
AGATATCATCTTGTCAGATgcttaatgctcttcctcctgtcacattcgataggaccaatt
tggagaat
>NODE_362_length_336_cov_7.288691
GAGAGTGAGGGAGAGAGAGAGGGAGACGTGGGGGGATCAGCTCCCCAACACAGTTTATTG
ATTTTTTTTTTCCTGCTCGACAGAAAGCCTGTATAACAGCTCTATTGCCCTCATAATGAT
TAGTGACAAAAGTTTAATTAAGCAATTATGAAGCCAATAATAGAGTTGTCTGGTTTGCTT
AGCTTTAGACTGTTTAAGACTTATCTCCCTCTCGCACATCACAGCAGCTGGAATGTGCTT
GAAGAGATTAATGCTACGAGAACACAGATGCCCACTTTAATACAGCGCCATGATGCCGTT
TGAATGAAGTTGAGAACACAAGCTTCTCTTTATCAAATTACAAGTCTGCTTTTCATGAAT
ATGGAGGAAAAAGGAAGGGGGAAAAAACCAGCAATGGCTTCAAGGTGTAATTATAAAGAC
ATACAACAGAAAGACACACAATTCCGTTTTAGTAATCTGCCTGTATGAAAtatgcatgat
>NODE_363_length_563_cov_8.829485
TCTTCTTCTTCTTCTTCTTCTTCTTCTTCTTACTTTTTTGTTATTTAAGAGAAATCCAAG
TTTCAATTTGTGGCCACAAAATAAATAAATAAATAAATAAAAAATACCAGGGAAGGCTCA
GAGGGAAGAGAGGGGCTCTTTGTTAATTGTATTTTTCTCTTACATGAGACAAACCGAGGC
GCATGTTGGAAATGTTTTTTTGTCTGTTCTACCGAGATTGCAAATATCTTTTTTGCACAG
AACTCACTATGCTTTTTTGCACAGTTTCAAGTCGCTTATTAGAACTTAACCCCTGATTAC
ACGCACCAAGGCGATTTAAATCTGATTATCAAATTAGGAGACTTTGAGACAAATCCTCTT
AGATCTGATACTGTTGACTGGAGAGGGAAAATGGATCTCCACACCCGTCACGTAGGTAAC
GATGCTGTCCTGAAAGGGAGTTTTAAACCGTATTTGACAACAAATGCAGCTGCCCCGCTA
TTTCAGAAGATATTAAAGGAAAATGAATGCAAATCTGTGTGCAGGAGCCATCTGGACGTG
GAGAGAGGGAGTCAGCTGCTCCACACACTGAGGCGCGGAGCCTGAATCCGTCTCAGCTCA
TTCTGTGGGATCATCTGCGTGGTGGGCTTACACCGTGGAAAATGCGCTCTTCATCATTAG
GTGAAATGTTACCATCAAAATAAAAAAAAAAGAAAACGCTGATCCCc
>NODE_364_length_326_cov_4.159509
ACATCAAGGTGAGGCAGGGAGGGAAAAGGATCAATCTGAGCTACAGTCAAGTTTACCATA
AAAGCCATGGCAGTACAATAGCAGACAGTATAACCACTGCAGTGCAGTACTGTATACAAC
CAGGTGCTGATATTCCTGCCTTTTAGAGCCCACACAAGGCTAACCATGCTGGGTAACTGA
TCAACTACAGCTGCCTGCACAAGCCCAAGGCAAACAGAGAGAGAAATAGAAAGCAGAGGG
AGACGACCAGCGACAAGCCTGGCCGCTCTTGTACTCACCAGCACTGGCAGAACACAGCAG
AGACACCAAGAGCACAATCACCAGCGTCAGGATCTTCACATTCATTTCTGCACTCCCCTC
TGGCTCTCCGCTAGTCACTCGCTGATATACTGTAGTGGTGTGTGTGTGTGGATGGGAGGG
AGAGAGAGAGAGAGAGAGAGAGAGAGAGAGAGGGAGAGCAGCTGAGCGAg
>NODE_365_length_756_cov_6.742064
TATACATTTGCCTGCGAGTGCTTCAATTGTTATTCAGAAACCAAGTCTTAATCATAAAGT
ATGAGCATAAAGCATATGTCATCTGATGTTGTTTTATCTCTTTGATAGACTTATTAACAA
AAGAAAACATCCATAGATGTACTAAGGGGCAAGATAGTGATTTGTCTTGATCCATCTTTT
CTCTCTATGATTTCCATTGTATTATTCTTAAACTAGAGGGATTTGAATATAAATTGAAAG
CCTCAAGCTCTCTCCCTGAAGCTAAACTGTAAATAATAACTCTAAACTTTTTTCTAATCT
TTGGTAATTGAAGCAAATGGGTTTTGCGGAGAGAGATTTGTCGCAGGGAAACGTACATAC
ATTTTTTTTATTTACGAGGAGGCGAGGGCTGAGCAGTGTAATGAGTGAAAATGCATGCTT
AATTTAAATGGCGAGTGTGTCTGTTAGGGAATGCATTAGAGTCTGCAGAAGAAGCGTAAG
ACATATTAATTGACAGACAGGAACCGCTGTCTCCGAGGTTGATACAAGTAATTTATTACT
TCAGAAACGAATGCCACCGCCAGAATGTGCTTCATTAATTTCAAATTTAGTTTTAATTTC
AAGCTGTTGCCCCTTGAGAAGAATAAGGTGGCAAGTTCTGTTTGAAGAGACATTTTTCCC
CTCTCCCTCACTTCATCTTTCTCTTTCCATCCTCCATCTCTCTCTCTCTGGCTGTCTCTG
ATTTTCTGCAGTACAGAACAAAGACCTGGGGGTGGAGAGGGAAAGGGAGGGTGTGGTGAC
TTGATTCCAATTTGAAAATTTGTCAGTGTAAAAGTGGAAAGTTAGAACAGAATTACTGTT
TGTGATAGTAAATACTTGGTGAATGTCATTGGGTGACTGctcttctttctcctctcagaa
>NODE_366_length_506_cov_9.470356
TCCTTATTCATTCATGAGAGAAGCACCGGATAAATAAAAAGGTTCATTACTGTGCTAAAG
TGTTACTAATGACATGTACCTGCCACTGAGCACCTCCGAAAATCTAATGTGACACACTAG
AATGGAAAATCTATTCTGCTGCACCAAGGCCTCCAATGGTGCTAGCACATACTCTATGGA
AATTTCTCTCCGCTTGCCCTCCAATTGTGTCTCTCTAAAACCAATATTTACAATCCCATA
GCCATTATGTCCTACTACGCCCTCTGCGCCTGCTGTTGCGACCTCCATATTAGCTGAAAA
TTGGACTTTGCAAACTTAGCAGGGGAGAAGAAGACTCTTCTCGTAGATGAGAGGGGGCAG
CACCAGGGGGACTCAGCGTGAGGTGTGGGGTGCTTCTCGACTCCCCGCTGCATGCCCCCA
ACCCGAAAGCGACAACACCCAGCAAATGCTAAACAAAAATACGGCAAATCTCACACTGCT
GCATTCCATCATTTGGTCTCTTCAAGTGCATACTAATGAAATGCTAATAAAACATTAACG
GACGTCAGACTTTacattaaagccgcactgaaaatttcctacttgagatatgagttctct
tttgccaccaaaatatgtcacttgatcgcgtacattcagccactggttca
>NODE_367_length_390_cov_7.369231
GATGTGGGGGAAACATCCCAGAAAAGGTGATGGAGAGAGGCAGGTGTGTGTGCACCTCTT
CATGCTGGATGCGAGGTTTGCTGTGTGTGTCTCGGTCTGTGTGTGTGTGTGTATGCTGTT
GAGGAGAGAAAGGAAAGGGGGGAGCGAGGCCGTGCGTGAATGAGGAGGGTGAGGTGGGGG
TGTCTAATCCAGTCCCAGTGTGAAACTGTTGACATTTGTTCTTTTTTTCCCTTCATTATG
TGACTGGGGCTGTTTTGCGCTGGATTAGCTACAAATCTCCCATGCAGCACATTCAGCATG
CCACTAGTAGTTTAACTTCATTAATAATGGATGAAGAGATTGTAATCCAGGAGTAAGAGA
GCATGCAAGAATACCATACACAGGGAGAGAGACCGGCAGGGAGAGAGGGCACCCCCCTTA
TAAAATGAGATTTCTCTCTCTCTCTCTCTCTTTTTTTTTAAGGACAGTCCTGTGATGGTG
ATTACTCCTACCTGCATGTAATATTGCATCAATACTTTTGTCTCGGGTTGTAAt
>NODE_371_length_665_cov_5.245113
CTTTCTTTTTGATGGTTTGAACCAAAAACATTTCTTTTTTGTATTGTTTGTTGTTTCAGC
CATTTCAAAAAGGGGCCAGGCTCCTGTGCCATACCATTGTCACATGTATGTATGTACACA
TTGTTTGAATGCTATATTCTCAGCTTTCCTTGTTTGTCACAAAGGAAACCAAAACAAACT
TTTTGTTCACCACCTTTAAAGCAAGACAAACAAGATGTTTTTTTTTAATCTACTATAGCA
GGCGCTTCACAGACTCAATTCTTTTCTTCTCTCCAGTATCTTGCACTTAACACATGTAGC
AATACCTACAGGATGGGGAACTTGTGTAATTCACCAGTATTTGTTTAAGTGGAATATGAC
ATTTTATTTCTAGATATTGTTTGACTTTGTATAAAAAAAATATATACTGTACAGATTCAA
AAGTATATTATGACAAAAAAACTTTTAGAAAAATATTTATTTTTACTGTTTTGTAATTTA
GACACAATACTGTAGCTCCTCTATTGCCAGACTTACTGGAAGTGCCTCTCGATAATGTAT
TACAAAGTAACTATACAATATATTGGGATTATTAGAACCTGTCACTAGCAGAGCAGTGTT
GATGTTGTAATGTGAATATTGTTGAATAATAAGATTTATAAATGCTGCACATGTGTCTGT
CTTGTTCTTTAGCCATTTCTCCAGAAACTCATTGGAGGAGTCTCACTTGGGTTTACTGTA
TTCAAGTAAAACATTTTTAAATTACGAAGTTCAAAATGTCATTGGATAAcactgtaaagt
atcacagtgacattatatgagttgaagtt
>NODE_372_length_145_cov_5.262069
CTGTTTCAAGTCCGTTCCTGTCAACCAAATTCACTTTACATGTCCCATGTCAAAAACCTT
GTTTTCAGCCAGCCAAACGCATTTTCCGAGCGGAATCACAGTCAAACTGCCATCTTTCAA
CTACAATGTTCACAATCATGTTTTGGCTTCACAATGTCTTCAAATGTGATACAGATGATG
GCACAAGCTGTTTCAAGTCCGTTCCTGTCAACGAAATTCACTTTACATGTCCCATGTCAA
AAACCTTGTTTTCAGCCAGCCAAACGCATTGTCCGAGCGATATAACAGt
>NODE_376_length_839_cov_4.853397
CATCATATATTCAAGTTTAAAGAAACTTTGATTTTCTCATGTCGTCCCACGTCCGGAGAA
AATTTGCGCCACTTTTTTCTCACATTTTAAAAGGAAAGGGGACAAAGGCATGAAAACCTT
GCATCTTTGTGAAACACCTTTTTGATCTCCATGAGTGGCCTACGAAATAGTAATAATTAA
TTAATAATGCATACAGAAAAGCTTTTGAAAGTTTGGGCAGCATTTGGTCCCCATGTTTCA
GAAGAACAGTGCATACTGAGATCCCTTTTTCCTTTCATCTCTTTCCCAGTAAAGGCAAGA
GAGGGGCTTATCCCTTCTGTTTCCTCACGACTTCCTCTCTCAAATTCCTGGCCTATTACA
CAGCTCTCACATACCAGAAACAAGATGCCTTTTTATACTGTCAACCTTTTCATCTGAAAT
GTAAATTAATTCTTACTCAGTGTGCCTTGACGAAGATCAAAGTGGGCACATTAACCTTCC
CGGCCCCACCCCCCCTCCTTGGAGCCTCTCACTGGAGGACAAGGGAGGGTGCCAAAAGGG
GCAGGAGAGAGGAGGGCAGGGGGAGGAGATTTGGCATTGTTTCCCCTGGCTCTCCTAAGG
GCTGCCCTCATCTGGCACATGGAGCATCTCAGTCGCCTGCACACCTTGTGTAAATGTCCT
CCATTAAACCCTTGTAAATTCAGCTGCAGCATGGGTAAACATGGTTTCGGTGTGAGGAAA
GCCTCTCTGTCACCGCTGTCTTTCTTTTTAGAGAAGTGTGTTTGTGTGTGGCCGCCGGGG
TTCACAGGGGGAGAACCTGAACCTGACATAAGTGGGGCCTCAGCCCCCCGGCAGAGCACT
CCAGCACATTCACATTGTGTGTTCTCTGCAGCTTATAGCCTTTGAGGTGGGCTGCATTTG
CATTCTGAAAAtaaacagatgcctttcaaatgtatgagcctggtggcttctcagatctca
gcggggcctgggggacatgctca
>NODE_377_length_416_cov_6.060096
TTTATTACACCAAAAGCTAAATAAAACATACCATCAACTTGTCAAGCTAATATATCTGTC
TACGCTCAAGTCAAAACATATTTGTCTTAAAACTTTAAAGAACAGCTGCACTTCATCAAA
CGGGAGCTTGGCCTTAAAACAGCGCTCTTACCACTCCTTTACGACTCACAAATCTAAGAG
AAGACAGCATATCTTTGATGCCAGACAACCCAAACGGCAAACATAATACTGTCTGCAAAG
TGTGAATATTTGTATCTTTTTTTCCCCCTTCCTCTACTCTTTTTTTCCTGCCATGCCCTG
CTGTCTGCCTGTGTTGTTTTGAAGCGGTGAATAGATTTAAAAGATGCAGGATGACAAGAC
AAAGAGCTGGGGAATAGCCCCTGGGCACTTGTGCTTTAAGTCATGCCATTTCCTTGCATG
GCAGGCAGCCCTAAATAAGTTACTTATAAGCATTTATTGATGCACAAGTGTGGCATCTGT
TCCTAGGCTGCGGTTCTGGATGTAATTAGCTCAGAACCTTACGCACTTCAATCAAGCGAC
ACATTTAgagatacaacccc
>NODE_378_length_448_cov_7.428571
AAAACAAACATCTCACCTATTTACACTTAGTGACAGAGAGCAAACAAAGACTGGATGGGT
AGGTCATAAATAATAATAATAATAATAATAATAATAATAATAATAATAATAATAATAATA
ATAATAATAATAATAATAATAATAAAAATGCAGGCTAGATTGTCTCAGTACCTTCTCACT
ATGGCTATGCTCCTCGTTTAGCGTAGTGCTACTGCACGTATCAACTCCCGAGTCTTTAAC
CTGCGGTTCACACCATGCCAAGTCCTCTTCAAATGAGTGTCCCCCAAAGCGCACCATTTT
CTTTTGCCTCTCAGATAAGGTGTGTGTCGGCTCGGACATAAATGCCTGCTCAATAGTTTT
TCTTTTTCCCCTTTGACTGTCCCCTACAGGTGTGGGATAAAAACAGAAAGAAAAACAGAA
AAAACAACATGCAAAGGTGTAAATAAAACAAAGGAAACATGAAATGACAAAAGACTCTGG
GAGAACGGGGATGGGGGAGAGGAGGGAGACAGAGAGAGGGGGAGAGAGAGAGATGGGGTT
AAGGGGCAGGAGGTAGGGAAGGAGGGTCAAGGCAGGGCTCCACATGTCTCAc
>NODE_379_length_484_cov_7.714876
GCTTTAGCTGGAAGTTTGAAATAACACAAAAGTGAACAGGAAACTAGAATTCTTCCATTG
TACAGGCTCCAATTCAAATGGATGTTCTGAAACTCTGCTGTAGTCATTTCATCCACAACA
CAGTTGTTTATTGTATTGACAGGCCTATCAATGAGGAACGCGCAGGAGGAGGAGCCTCAG
GATCCTCAGCTGGTGCGACTGGACAACATGCTACTGGCGGAGGGAGTTGCGGGGCCGGAG
AAGGGCGGCGGGGCTGCTGCTGCCGTGTCTGCTGCCACCAGTTCGGGAGGGATGTCACCT
GACAGCTCACTCGAGCACTCCGACTACAAAAGCAAGTTGAGCCAGATTCGCAGTATCTAC
CACACTGAGCTGGAGAAGTATGAGCAGGTACCGTGTCGCAACAGGGAATGAGTGCTGACA
TTGCCTGTACATGCTTGCCTCTACTGCAGCTGCCCGCCAGGAGCGTAATACATAGGCATG
TTAAGTCTAGTGTTCACATCGCATAACTTTGCTTTTACGGGGAATACATTTGTGTCAATT
TCTGTCACGTATAAATACCGCAAAAGGTGCCTTATTAGTGTAGTAATCTGCACTGAAGTC
CTATTTTTGGCTTCAGATCTGTtgtgaa
>NODE_380_length_629_cov_8.772655
TAGATTTTTTGTGTGTATTTCCGTACTCTATATTTACTTGTGTATACAGTAATGTGAACA
GTTTGGGTAAAATTCCACTTTAGGTCTAAGGCGTAATTATGGTCATCCTTTTCAGTGGAG
TATAAGATCCATCTTTGTCCTTGGGACAATTGCTACTAGAGCTGGTAGATTTGAACAAGA
TTTAAGAGCTATAAAAAAAAATATGAAAGAGGGGGAAAAAAAGGAGAGGGATATGGATTG
AGACGGAGAAGTAGCAGGCTGATTACAAGGTGTCAAAATTGCCAGGAGCAAGAAGGTGAA
AGCAATCAGGGGTGAGAAGAGTGCAGCATTCGTGAGGGGCAACTAATTATCCATCTCATT
TGTGGAGAGAAGCATTTGAGGCAGCTCTAGCCCACTGAATGGTGACAGATTGGTGCGGAG
GAGAGGGGAGGTGTTAGAACAATGGAGCCCAGCTCACCATCATTACTGCATGCTAATCAG
CAGTGCTTCTGCACCACCAGTCGGTGCTGCAGAGAGTTCGGGGAGACAGGGAAGTCACCG
GCTTCAGGGGACTATAGTCCGGAAGAGAGGGAGGAAACGGATTCATGGTTTATCTGCTGG
CGCCCTACCACTTCTTATTTGAGCGTATAGGTTATCCAACAGAGACTGATCTCTGTGGTC
TGTGTTATCAGCTTGTACTTACAAGATGATTGCACTGGGAGTGTTGAGAATCTTTTTCTG
TACATTGAGCGGAATACTAGCtcactatgtggtgtaatgcacattatacatgt
>NODE_381_length_437_cov_3.322654
CCTTCCGTACACTGCGGTAATGGCTTCTGGCAGCCCTAGAAAGATAAGTAACCGGCGAAA
AAAAAGGAAAAAGGCAGGAGAGTGGGATGAGGAGGGCGGGAGGACTGAGGGGCCAGAGAG
CAGAGGACCCTTTCTCATATCCAAGCTGCCCCCATCTCGCCGCCGCTCGACCCTCCTCTC
CCCCTTTTGCCTCACCCCGCTTTGGCCCGGTCGCTTTGCACGATACTTCAGTGAATAAAT
GAGTCGTTTTAATCCGACTGACAAGCTGGCATTGCCCAGCCCTGCCCTCCATCTGTACTG
GCGGCCAGCACAGCAGCAGGCCCCAGGCAGCCCGATGTGCCAATCCAACACACAGCTTAT
CCTGGCTGTAGCTTCAGGGACAGAAGGGTTAGAGCTCTATGCGGCAGCTACCCTCTCCAC
CAAAAGAGCTATTTATATAAGAAAGGGATTAGCCGGTGGAGGCTTTGATGAACTGAAAAA
AAAAAATGAATTTGCTCCCATCTTGCTCTGGTGCATGTTTGaagtcctcatctttttaaa
tgaaaactgcactttgcttttccaagttataaaataatcca
>NODE_382_length_606_cov_11.803631
ATGGGAGATCTGACGATTTGGCATGGCTGTGGAGCATTGGGAAAAGTCTATGGCAAAGAA
TGTATAATTAAAAGCAACTAATGATGCAATAAATCTGACCACAAATAAGCAAAAGATAGA
GGATAATAAAAACAGTTTCTGTCTTCAGTCTTTCTGGCCACATAGAAGGAAATAGATAAA
TCTGTGTTGCTTAAACCCCTGTGCCTCCTACAGGATTAAGAATTCATAAGATATATTGAA
TCGGTGTGGAAATCCCAAAATATATGCAATTTGATCAAGTGGGGATTAAAAGTGTCATTG
TGCTTGTCAATAAGGGTTGGTGGCGACGTGGCAGTATCACATTGACTCTTGCGTATTAAT
ACTCAGTGTCCTATTGGGCCATCAGCTGATTGTTTGGAATGTAAATGATGCTGCTGATGG
CTCCAGTGACTGATGGCTTAAATTCCAATTAATCAATTGCTTCATCAGTTTCCCTAATTC
AGATCAAATATCTCCTGAGTGCACACTCTTCTTTCAGTGGTATTAGAAGAAATAAATGCT
CTGGAAGTAATTTTCATCAATCTCGTGTACATGCCAATATCCCTCACAAGCCTGGTCCAG
GTTGAGGACTTAATGTCTTAAGTGTGTGTTTGTGGGTGTGTGTGTGTGTGTGCGTGTGGA
AGAGGGATTTGCATATTAGGAAGGAATGTAAGGAATTAAAATAGGGCTACATATTTGTGT
GGACTTACTTACTTGTTTCATTCTATTTAT
>NODE_383_length_383_cov_7.759791
GGGATAAGGGAGAAAGAGGGGGAGCGGAGAGCAACATGGCAGCTTATTTAGAAGACTTCC
TTTATTGGAACATGTGCAAGCAGTTCACTCACAAAGGACTTAAATAGGATATTTTCTGTT
CCCTATAGTTGCTTTCCCCTTTTAAGTGCCGAGGCAAAAAAAGTAAGTTTACAACTCCCT
CCTCAATGGGGGCTCTTCACTCTCAGGTTGCGGGGACCTGAGTGACCTAGGAAAGTTAAT
TAGGAGGCGAACAAAGAGCGAGCTGGAGCAGAATGCCTCGCCTCTCCTCCAGCCAAAGAT
GTCATCCATTAATTAGGAAAATCTTTAAGGTGGCCTTATTGAATTTACAGAAAGCCCCGT
GGTTGGCGGGCAACAGTTTTTTGATCAAGCCCTGACTCAAACAATGCCTTTCTGGGGGTT
AAAAAAGAAGAAGAAGGGAGGAGATTGGTGGTAGAAGACGAGAGGGAGAAAGGGAAAAGG
GGGGGAGAAAAAGAAACGTATGGGTCTGCGGCGCAgtacagtttaat
>NODE_384_length_645_cov_15.111628
GGGTGGGTTTTTCATCGAATGACATTTAATTTATCACGCCTTGGAGGAAATGATTAACTA
CATCAGGGCCTTAGTTTTAAACTGCTGTTTAATTAATGTTCTATGAATATACTGTATGAG
TAATCCACTTGCCAACTCACTATGTGACAATAAAACAAACAGACCCACAAAACCCAATTA
TGTTCTATATTCAAAGTAAATACTCATAGAAAAATGAGAAATTTATCTTCCTTGTTCATA
TGTGGCAATAGAGAATGAGTAGGAAAAATAATAATGCAAAACATTTCCACTTAAAAGGTG
CAGTACAAGAGAGAGCATGCATGATGAAATTAAGTTTAGTTAACAAAATAAAGTAAAGAA
ACATAACTATTGTATTACCAGTTTGTGCCATAAATTTAGCAGATTCAGCTTGCTCCTGCA
GGGCCTTTGTGTCATGAACTGATCTTGGCCGCTGACTTTTTACTGTATGCTCTCCGATCA
TTCCATATTCTATGGGACAAAATAGAGGTTCATATGAAAGCTAGGCTTAAACAAGATCTT
CTGAGAACAAAAGCTTATTACATACTGTTTTCAGGATGTTTGAAGCAACTGCAGTACATG
GCTAGAAACAAAGACCACACAAGTTTGTATTTAATTTGTCCTTTTTTTTCCTCTATGGCA
TAGAACAATGCAACGAATTTATAAGGGTGAGTTGGAAGTATTAATTGAGCTTGAAAGCAC
AGCGTAGACACATAGCAAACATGCAGATAAACTCACATTGTTGTGTTTGTTTTTGTTCTT
TTATGACtc
>NODE_385_length_489_cov_3.762781
GCAAAGAGTGCTTGGAGATAATCAGAGAGAGGGTGTCTGCAGGCCTCATAACCCCACCGC
ACACAAACATGCACACACCCACATACGCTGACTCAAGAGAGAGATGAGACGGGAGCTTCC
GAATTATTAAGCAGACAGAAGCACTGATGATGAAATTCTGAAGGTCGGGCGTAACAAGAG
GCACCTTACAAGGGTCACAACCTTTCCCTTGCTGGGTGTTTTGTTCTTTGTACCCCCCTC
ACAACATCACCTTCCCACCTTTGTGTTCACTGGGGGGCAGGTGAGTGGGGGAGTTGTGTT
ACATCCCTGTTTATCTGTTCATGACCTCTAGCCGGCAATTCTGCACTTGATAAGAGGAGG
GCTCGCCTCATAATGTGCACGGCAGCTGATATCAGCCCTGTATCCTTGTGAAATTGATTA
CCAAGGCCCAGGGAGCGTGCAGAATATAATAAATAGAGATGACACATAAGGCACACATGG
ACTTGTAGGCTGATGGGTAACACCGCCTCAGCAATTACCTGCTACCCACTTAAAACAGGG
GTCATGCAGGGCAGGTTGGCAGTGGAAGGAGTTATGGTTATTTCTTATTTTCTCTGCAGG
GTGAGACACTCTGTGAAACATTTCTTTCCctct
>NODE_386_length_680_cov_5.366177
GAAGCTGCAAAATAGGAAGAAGCGGCAGAAATTCGTATTTATTGTTTCAATTTAAACTAG
ACAAGGATGCTCTGTGCAAATAGTGAAGAACCAAGGTGATAATCTATAGTGTCAAAGGAA
ATCAGGTAAGTTACCTTGAAGACATCACATAAATGCCACTGAAAGGAAAGAGCGCTAGAC
ATCCCCACGGGTCTCCGCAAGACAAAGCCCGGCGAAAATGAACTTGTTTGAAGTCATTAA
AAACGGGGAGAAAGAGGATGAGATGCGGGCAATGTCACATCTCAATATTCCGACTTTGTT
CCATTGCGCAGGCTCGTTTTGGAGAAGTGAGATTTAGCGAACAGGAGACGGATTTAGAGA
GAAAATCCCTCACATTTATCTACATTACACAGACATTTTCAACAGGAAACAGCTGGGGCA
GCATTTGCCTCCTACTCGTCCTAAGTTATTCATTAAGGATTTTGGGCACATATTCAAATA
ACGTCATTTCTCTTTTTTCTCAGAACGGGATTGAATTTTGATCTCTCTAAGACTTGGTTA
GTAGTTCAGATCAAGATAGAAAAAGCGGTGCTGCCCCACCAGCAGCAGCTCTCACTCACA
CAGCACACTGTTTTATGTCCCGAAAGCCCGTGAAGGAGAAGTTAAAGACGAGCTGGAGGT
TGTGATATGACTCCTGGTTGTTGTGCGTAATTTGGCACCGCGCAGTTCAGCAGTCTCTCC
AGCGTCCGAGCTGATTAACGCTAAAATAAATCATTAAAAACACTTTTCCACTTACTTAGC
ACAGTGCTTCTGACTTGGATGGccaataaaaagcgaaatatata
>NODE_387_length_352_cov_1.286932
CACCCATGGTTTTCATGTTCTACATCCTCATTATCACAGTGTTGTCTTCTGTTATGTTGC
AATCTAGCATTTAGTGTAGTTTCCCTTATTTTCAAATGTTGCTTAAACTAACAATAATTA
TTTAATACTGTGCATTAGCAATTCAGAATTTTTTGCAGCTAGGTCTCACTGGCACTTTGG
ACTGTGGTTAATTTTAAAAACCCTCAATCCCCTTTGCTGCACTGCAAATGTATGAACTAA
AACGGCACAGATTAAATAATACAAATGCTAATTAAAACTGTCAGTTAATAATTGATTAAT
CTTCATTGAAATCATTTTTTTATCAATACAGTGTCAAGTACTCGGTATGAGAAGATATAG
CTTGAGCAAACCTGTGAAACGCTGGTACACTGTGTGTCTCTGTTTAGCAAGGAAGAAGGT
CTCCCCAGACAAGATGGTGGAGATGCAGGCAAAGATAGAAGAGGAAAGGAAGGCTTTGGA
GGCTAAACTAGATATg
>NODE_388_length_487_cov_4.696098
AGAAGCCTGGACGGGCAGAGTAAGATTGAAATTGGTCCGACTCTCCCTCTCTCTCTCTTG
AATTGAGGGTCCATTGTAGTATGTCAAACAAAAGGTTTTTATCAGAGGCTCTTAATGTAA
CCCCCTCCCCTCACTCTCTCGGCCACCAACTCGTTCTTCTCTTCCTCTCTTTTCTCATTC
ATTTATTCCACTGTGTGTGGAAATAGGCTGGGCAACAATTAATTTCAGAGTGAATTCAGG
CAGGATCTATTACCCCCTCTCTGCCTCTATTGCTCTAATGGAAATCTATTTCACTTCTCT
TTTGTGTCCAATATAATTTAATGCCCATTTTATTAATGGCCTGAAATAATTACGGAAGGC
TTTTGTGATTCTTGAGTATGTTTCATTTAATTGTGTAATAAATGTCTAATCAGAGCTCCC
ATCTGAAGCCATTATGGCATTAAAATTAACAATTACGCCACAAATGTCTTGGTGAATGCG
TTGGGGTCTATAGAAATCGTTGCAGATAACAAGACACATATAAATCATTCATGAGAATTT
TTTCAGAGAAAAGCGGTGTGAGAGATAGGAGGATGGGAGGGAGAAAAAAGAAGTGGAGGA
AGAAAAGAGGAGAAGAAAGGGGCTgagtttt
>NODE_390_length_583_cov_5.255575
TGACTGAACTGTGGTTCACGTGATAAACTGGTTAACATGTTAGCGAGGAGCATGACAACA
TGCCATTAGGCTGTAGAAATGTGTTTACTGTATGTGCAAATGTTCAAAGTTCAGAAAAAG
GTGAAAGAATTTGTCACCCAGCCCTCTGTCTCCATCCAGGCCGTCCCCCTGCCTGCTGTG
ACCGATTTTGTATACAGGAACAAAAAAACTGCTTATTGGAACCTGTGAAGGATGGCACGT
TCATGAATCCCCCATTGAGATCAAGTATAACTGTGTAGTGTTAATTGTGTACTATTCACC
TTGTACAGCTGTATTCCTACAAATATGGTTTACTGTATCATTGATACTGTAGTTTCAAAG
ACGTGAACAACTATTTTTATGAAATGCGACAGTACTGATATATTACATTTTGCTAAAAAA
CAAAAAACTTGTTTACTGAAAGATATTCTGAAATACTGTCAAATAAACTCTTGACATGGT
GTAAAATATTTTTTCTAGAGATTTTTACTGAAAACGAGCCAAGAGCTGAAACAAATGATT
CATCGATGAATTTTGATAACTAGTTTTTGTTTATCCATAATGAAAAGTGGGTTAGGGTTA
GGGTTAGGTGTCAGCTTCTCAGATGTGTGCTTTCATGCGTTTTGTCATTCTAAGTTgtgt
attttggggacttcaattttaattaactgattaagcgcaatggagccactatttaccaga
gactgga
>NODE_391_length_591_cov_6.636210
TAATATTTAAGGAACGAGCAATAAAGAAAGGGCGAAGTTAAAATCTTTTGCATGTTGTTA
TGAAAAATAAAGAGACAAAACGGCACGGTGATCTAAAATATTATCTCTTCAATCATATCC
TTTTCCCCAGATATCTTCATTTCCCCCCCTCAACCTGCCCTCCCTTTCTCTGTCAGTTAG
TCTGGCAAACAATCCCCTTGTTAGCAAACTGTTAAGACAGCCGCTTGGTACACAAATTGC
GCTCGACCAAGCGAATTTGTTTTGCAAGGGTGACCTGTTTAATCATCTCATTTTCTTTGG
CGGACATTTATTCATCTGGTTTCCACGGTTACAGAGAACATTAAGGGGCTACAGTAATAA
GGCTGGAGAGTCAAACAGGTAATAAAAAAATTAACGCCATTTTCCAGCAGCCGAGGACAG
TGGGTGAAATGAATCAAGGGAGAGGAGAGGGAAGCAGCGGGGGGAAGCGGGGCGGGGTGG
GATGGGCTCCAATATTGTCCAAACAATAAGCCTTAGCGGTTATTTTACTCTGTAGATCAG
GTGGTGCTGTTATGGACATGACACTTTGGGCACAAAGCAGGAGAGATAAAGCTTTTAAAG
TGGCCCTGCTCCTATTTTTTTATTGTCATTCAGCGATTGCATATCAGAACAAttaaaaag
tttgcttgagaaatctattaactttgcactctttttttattatttctcccagtgcttcgg
agaagagagataatt
>NODE_392_length_489_cov_9.570552
CACACAATCCCCACAAATCTGCAAAGCATAGACCTGCACACACACACACACACACAACAC
ACAAGTTCACTTGATGGTGCAGATATACAGAACTAGTAAAGCCATTGCACACAGTTTGCT
ACTTCTGGTTCAGAAATGGTGTTAGAGTACAGTACTGACAGTCATGCGATCACAACTGCA
GGCCCCATTCTTACATCTTAATAAATGTGCCTTTTGATTTGAGTAATCAATAACTTATGA
TTTCTAAGTAACTCTGTATTAAGTACTATTTACTTTTTTGGTTATTGATTTCTGCCAATG
TGCATATTTTCAAATGTACGTATTTATTAGTTTCAAAGTAATTAATGAGATATTACCTGT
TTATTTATTTATTGAGATATTTATTCTGATTCTTTATTTTTTTGAGACAGGTTTTTATCT
TCTGTGCTGTCTTACTTCTGACTTTGTGCCAATGTGCTGCTTTGAGGTGTTACATATCGT
GGGTTTGTATCATTATTAAACCCTCACTCTATATTTTAAACCAGTGTTTTCTTCTCTCCC
ACATGTGCATGTCATTGACTCACCGTGCCTTTTTCCTAAACACTGTTTGAAAGTTGTATT
CTTTACGTATTCTACAGAGATGTCAAACAAGTC
>NODE_393_length_795_cov_5.649056
AGGTTGAGGGCAGTTTCCAGGTCGTGTTCATTTCATCAGTTATATATGATACACTGCTGA
GAGGTTATCGTAGAAAAAATGACAGTGATAGGTTTTTGATATTTAAGCTGCTGTGATGGT
GACCCAGGAGTTAGTTTGTACTCTGACTGCACGAAACAAGTTTTTGATGGCAAATTAGAA
ATAATATAATTGGTAAAGATTGCATGTTAGAGGTGTGACAGGTTAGATTAATGCTGTAAT
GTAGTTTTAGTTGTGACATTTAGACTTTTGGTAATGTGTCTTTTAGTATTTTAAATTTAT
TAAGTGGCAAACAAAGAACTGAAGTTTAACTTTACAGAATTGTATTGCAGTATCTGTTAA
ATCTCAATTAGTCATTTTCTTGTCTTGTCAATCATTTGGCCCTAGTGTGTGTGATATTGA
TGTGTGTGGTGATGTAAGATTTCTAACCCTGACTGTCATTTGTTTCAGTACACGATGGGA
CGTGTGATCAGGGGACAGAGAAAAGGTGCGGGCTCCGTGTTCAAAGCCCACGTCAAGCAC
AGAAAAGGTGCCGCTAAACTCCGTCACATTGACTTCGCTGAACGCCATGGTTACATCAAG
GGGATTGTGAAGGTAACTTGTCGACCCTGACGCACCTTAGTCGTGCCGTTTGGTGTAAGC
GGAGTGTTAACGATGTTTTCCCTGCCGCCGGTCTGCCCTCTCAGGATATCATCCATGACC
CCGGCCGTGGTGCTCCCCTGGCCAAAGTGGCCTTCCGTGACCCATACCGGTTCAAGAAGA
GGACAGAGCTCTTCATCGCTGCTGAGGGCATCCACACTGGACAGTTCATCTACTGCGGCA
AGAAGGGTAAGAAGCTGAACAGTGTACATTAGCTGATAGACACAACTGTAGTCTGGTGGT
ggtgtgttttgcctgatcctcaaacttaagggtttcaat
>NODE_394_length_519_cov_6.123314
ATTAGCATTTTCCCTGAGCTGGGGCTCATGTCAAGAGAGGCTGGTCTCTCAGAGTCCATG
TCAGCAGGGGGGCTATATATGAGCTACACAGCGAGGCCACATTATGGCTGCAGAGAGGGA
GAGAGAGGGAGAGAGAGAGAGAGACACCCGGCTCTCCTTCAGACCCCTCTTGGTACTCGT
CCACCTGATGGGAACACGGAGACTTGGCTGTTCTCCCCCTCATCAATACAGCAGGGCTCT
TTGTCAGTAATTTGCAATAAGTGTCCGCGCCACATCTTAAGGGACCTGGAAATCATTACT
GGCTGAGGCCCTACTCCGCTACTAATTGGATGCGTTGGGCCTTATCAACTGAGGATTTTC
CGAGACCTTTGACAGATACCAATTCGAAAATCATTGTTCAGTTGTCAATTTAAGAGACCG
TTAAAAGAGCTTATTTTAATTTTAATTGGAACTTCCTCCTGCCTTCACAGTGAGCTGCGA
GGATTAAAAATGAGCTCAGGGCATGTGTGTACCTATGTGTGTGTGTGCGTTCATGCTCCC
CTAGAAGAAGAGGGAAACTGTGCAGGTTAAATTGACGGGTAACAGTTCTGACCAGCGTAC
GAATGAAGACAGCATGCATGCACATTTAGTTTACAAGAATTTCACAGCTTTCCTGGGACT
Tca
>NODE_395_length_765_cov_8.932026
CCAATAACACTGTTGCTGATTATCAAAAATGAAGATTTACTTTTAATAATCATTTATTCC
TAATTAACACTACTTAAATTTCATGATCTCAAAAAATGTAATTTTAGAAAATTAGATTAA
CTGAAAAGTTACACCACTGACTGGTGTTATGCCGGTAATTACAGAATTAATAGTTCTGAG
AAAGTTTCAACTGCACAACACGAATCTCCCATCAGTCTCCCCACCGACCACTTGAAAAGC
CACAGAGCGACAAAAAATATTGCTGAGAACAGGAGCAGCAGATGAGTGCAGACTGATGAA
ACAGACTAACAGACTAAGTTAGATGAGAAAAAGAGAGTTGAAGTAGCAAAGAGGGAAAAG
GAAGAGAAGGGAACAACACAAAGAGACAGAGAGAAAGCAGAAAAAAGATGGCACTATGAT
ACAGAACAGATTGTGCTGATTCTACTCTCTCTCTCTATCCGCCTTCCATCAGTGCCCCCA
TTCCTCAGCCAGACACTTTCTTAAGCTAAACTAAATGGGCTAATTAATCTGGGCTAATGG
TGGGTGACAGCAAATATGCTAGCACAATTATCACCCTATTAAAGATTCATATTCCAACCC
ATAATTGAAAATGAAAAGGTGGGGTGAAGGGAGGATGGGTGGGAGTGTGCGCCCCCAGCC
CCCCCACACACAGCCAGAAACTCAGCATCACATCTTATGAATTGTTACTTCAGCAGCGCA
TGATGCAGTGTGATTTTATGGCTCCAGACGTTTAATTATTGGGATTGGGCAATAGTGGGT
AAATGAATTACAGACAATTTATCTAAGCATAAAACTAATTTGAAAACATGAATGTGGTTT
TAGTCCTATATTGTAGTTCTGTCTAATTCCTTCAACACACACTGCTGTGTAGTCTAATCA
TCATGCACa
>NODE_396_length_454_cov_10.129956
CTCATCCTCCCAGTGCTGAACTTAATGAACTTTTAATTGATGCGGTTTTGCAAGTCCTTT
TGTCATGCAACAGAAACAAGCCTCTCTGCTGATGGGCCTGTTTTCCCGACTGGCTTCAGA
TTGGTTTACAGCAGGCCCTAAGTACCATGTAGTTAGTTTCATGTGTCATATAAAATCTGC
CCAGGCACAACGACGCCTGCAACTAAAACCTTAAGTGCATCCACAGGAATCACTCACCGG
CTTTGCACTTCCGTCTTAAGGAAGGAGGAGAAATTCAATCACTGCCGGCTTGACACACCG
AAGATGAGGCACGTGTTCCTGCTTTTAGTTGTTTCGAAGAACACTCTGGCAAGGCAAACT
GGGATTTCTGTTTGTCTGAATAACATCCCTGATATGACCAGATCCTGAGTCACTCAATAT
GTCAGGCCCTGTTGTTTCCCAGCCCACGAATTGTGATGCATAGATAGAGATATACCCCTG
TGAGCCAGGTCATCTTTATTCAATGATTTGCTTATTTAAATCAAATGTGCCTGATCTGTA
TCTGACACAAATTCCCAATACAGTGCTGCATCAGCTTTGTAAGGGGGGAGCATCTTTg
>NODE_397_length_506_cov_7.126482
CACACTGTTCGGGGTGTGTGCTGCTGCAGAGGCGCTACATCTGCAAAGTATGGCAGGGGG
AAAAGAGCTGAGAGAAAGAGAAAAAGGGAGAAGTTGGTGCACGGTGTTTATATGCATGTG
GGTGAGTGTTTTTGGGGGGTGAGGAGGAGGAGGAGGAGGAGGGAGGAGGGTAGTGGATCA
GCAGCCAACTCCGCTCCGAAACCCTCCCCTCACTCTCCCTTTCTCTTCCCTGCAATACCT
CCGCCTCCTCCCCCCTCCCCTTGAGTAAATCTATAGGGAGGGAAGGCAGAGACAGGTGCA
TTTCTCCACAAATTGAGTTAGCCAAGACATGCCACATCCAATTGGGCTAAATTGATGTGA
GAGTTTGTGATGTCTGCCGTGGGTATTACAGCAAAGGTCAGTGTGCCGAGACAATGACAT
CAATCTGGTCCACGTGGCCGAGAGCGCTCGGGCCCCCACCGGCCCCCTGATTCAGATGCA
AACCTGCAAACACAGGCAGGGGAAGGAGAGGGCGGACAAACGCCGGTCGCAAACTGGTGG
GCATTTTGTGATTAGATACTACAACGAGACCTCCACACAGTCTGGCTGAGGGGACGGATA
CACTCTACGTCAGGAATGATGATCGTTTTGATTACAGACATTgggagtag
>NODE_398_length_319_cov_7.623825
TTGCCGCTCATGTCATATAAGGTTTAAATGATAAAATGCACAGATTAGGTTACCAAGCTA
CTTAAACTGGGATGAATTCTAATGCTTTTCACGGATATCATTGCATAATTTACCTGCAGC
CTCTCTTTCACAGCAATGAAATCAAGAAACAGCGATGTTTTTGTCGTTTATTTATTCTTC
TCCAGTAATCACCCCGCTAACGCCCACAGGGACCTCCATCTGGGGAGATCACCCATGGTT
GTGTGTGCTGTGATGCCAGTAGGTGGTCCTGCCCATGGCTTGGTGGGTGAGCGTGGTGTA
GTCCCCGCTGCCACTGCTGCTGACATATCAGAGCTGTTTATTAAGAGGATGACAACTCTA
TCAAGCCCCATAAGCGGGCCCTCGTGCACAGGAGTTCTTTTGTTACTTTCAGGGAGGGTG
TCATCAATCTTGCTGCCATGCTACTCTCTTGAGCTGTTGATGG
>NODE_399_length_534_cov_6.162921
GTAACGATGAAAGCTGTGGGTGCATCCCTTGTATGAGCTGGGATGCTTAAATTATTAAAT
ACACCACCGAGGCTTGATTCAGATGTGGCAGGCAGCCCAGTTCTCTCTTGCACACACACA
CACACACACACACGCAGAAATGAATAAAGGCATAGGGAAAAACTTCAAACACCTTTCCTG
TGCATTTAGTGTAATGAACAATGCCTTAATTGAGATTGGCTAATTACCCAATTTCAAGAT
AATTAATATGATCCTAATTAGCATATGTAAATGGGACGTTGCATAATTGAGAATCCCTGT
TTTGAATTAGATGGCTCTAAAGTGAACCCGCACGTGAAAAGGTACAAAGCAGCTATTAAG
AGTTTGATGCCGCATTAAAACAGGCCATCATTCAATGTGCACTGATGAAATGCTCAGCCT
CACGCAGATGTTCAGAAACATTATGGAATGTCGTTGATTATTGTTGATATGTTTTTGGGA
CACTGCTAATTAGAAGTCATTACCTACTTATCACTTTTGTGCCACTACTTAAGCAGGAAT
GAAAACAATCTTGGTTGCCGGAATTGCCATTCGTGTAcaaaaaccggcagtgtgcacaat
cagcattcagctcatctgtgtccttggagctttgtcagcaaaagtgttcctgcagccaag
acgttctcaataagatgg
>NODE_400_length_757_cov_6.570674
CGTTTCATTATTAATATGTTTTTTCTCAAGTTTCTCTCTGACCCAGGACATTAAATAAAA
CATTGTATGGTTCATGAAAGATTATGAAAGAGCAGAACGTAAGCAGCAGGAGGTGTAAAC
TCAGCACAATTCATTCTGGTATATAATGTCAATGCCAGCAACCCCCCTCTCACCCTACCT
CCATGCCCTGCAGGCATATTGGCGGAACTACCAATGGATGCTAAGCTTTTTCCGACAAAG
CTCCGAAGATAAAGTATCTTCCTTTTATCCCTTCTGCAAATCAATTCTGGGCCTTACAGC
AAAATCCCATAAAATAACTTCAAACACCACTACTTACTCCAAAAATTTGTATTATGGCTA
TATCTCTTTGAACCCTTACCAGTGAAGTTTTGGAGGAAAATGATTTAAGTGTTATCTGCT
AAGACATCAGCATGTCAGCACTTCACCTCAGTTTTTCTTCACATGTCAACCTGAACCTTG
TATTTCTCTCCTTGTGTTTGGTTTTTGATTGCTTCTAACCATCCAGGCCTGGTGATAAAT
ACAAATGCTGCTTGTAAACTTAATGGCTGTAGTAAGTGCAAACAAGATGGTATGAAGCCC
TGCTGGTGCTTCGTGCTCACTCAGCTGCTGAAATATTCATTCCCTTCACTCTTCTTCAAC
AATATGATAGAAACTGGAGCTGATAAGACAAGTACCTGAAGAGCAGTCAGTCAGTGTGAT
TACTGAAGAGGCTGCAGTGACTGCTTGATTAGCTTCAACCAAAAGGAGCCAAAGAACTCA
CTATCAATTACTATACAGTATTTCACTTAATATACAGTATTTCAATTACCATACAGTgta
cacatataactacaacaatgataagattagaatatactaacatgtatctggagtcagtta
t
>NODE_401_length_479_cov_8.237996
TGGCTTGAAAATGCTTCTTGATTATTAAAAGCTAATGCATTTTCAGCATTGCAGCCTTCA
TTAAGGGTGCGGATGGAGAGGGGGGGGAGTGAGAGGGATGAGTGGGTACTGGGAGGAGAA
GAGGATGGGAGAGGAAGGGAGAGAGAGAGAGAGAGAGAGGGAGACAGGGGCTGAGTCTGT
CCTATAACTCCTGGGTCTAAGACACATGCAGCTAGAAGATTGGCTCGGGCCTCTCCTAGG
GGTCGACAATGTGTCATTTCCACCCGGCTAGATTGCCCTCTGCCTATCTGATATTAATGT
GCAAATCAATATTTCAGGGATTAAATTTCCCTTCTTCATTTTTTATGGTTTCTACCTCAA
TAAGTCTCCCGTCTAATAGAGGAGGCTGGATGATTTAGAAGCCTTTGCTGCAGAAAGAGA
GAGAAAGAAATAGAGAGGAGCTTTGCAACAAGGCTATCGCTGCATTTTAATGTTCTTCTT
CGTGGATCCCCCATAGGCCCTTAGTAAGGAGGGCTATATCGCTGCTTTACAGTGTAAAGA
CAGCCAATTTGGTTAAAAAGGCAGAAAGGGAAAATATGAGTCcggttgaatacttaagac
gctgtggtaatccgagtagtagg
>NODE_402_length_572_cov_10.837413
ATTATATTGCAGACGTCGACTGCATATTTGCATTTTGGAAGTTCGTCTGTGTGCGGTAGA
AAATCTAGAACAATTGTTGGCCTGTCACTTTAGCTTTATCTTAGAAAACTTACAAAGGTT
TTCCTCCTTGCCATACACGGCTGCTTGGGTAATGCTGCCTCCTGTGTCTGCAGACGTATT
TTTCTAAAGGTGTGTGTGGCACATCTGTGCAGCTATTGTTTATTCATGGAGTAAACCCTT
TGAAATGTGTTAAGATACTTCCCACTCATTATAAAAATCCTGCCACCCATGGATTAGGAC
TTTGATGTCACCAATCCTGCTTCAAAGGCTTCTTTCACTGCTATTAATCACAGTTTAGCC
TCTGAAGATATAGCCAGAGAAAACATTTGGACATCTTGTGCAGAAACTTTGAAATGTTCA
GACTGTCTTGCATATGCTATGTTCATATCCTTTCCGCTGTGTGTGGGGCTGTTGGACTGC
TGTGCACGCAGCTGCATTCTTGAGTCCATGGGATTCAGCTGAGATTTAGGCTCCTTATGA
ACTGTCTTATATACCGTGCTGCTGTATGAACACTGACATATTAGTGCAATGTTCATTTTG
TTTTCTTTTCTTAAATAAGGGAAAAGAACATTACCCACAGAGCGTTTACTACAACTtagt
gtttaatagttcactgtcaataaccatttgcattctatattacataaggcagatca
>NODE_403_length_324_cov_2.003086
CCTCTGGGTTAGGGTTAGGTTAGGGGACTATACATACAATTTATTCATTTATAAATTGTA
ATGTTTCACACTGGCTCAGGTCGTACTTTTGACATATTTCTGTCCTGATTTAGCGCCGCA
GCTTGCTCGAGAGAAGGAGAGAGGGGGGAAGAAAGGTAAAATTGTAAAACAATTTAAAAG
ACAAGGACCAATTTTTAATGAATTTAAGGCCAACTTTTTTATTCTTTTTTTTAGGAAAAC
GAACCGTGTTACCTCCGGCCGAGCGGAAGATGGGGGGAAGTGGGAGGTTAAGGTTAAGGT
TAGGAATGGGATGGGGGGAATGTGGGAAAGGTGAGGGAGTAGTGAGCTATACATAGTCAA
GGATGAATGTCTGGAAGTGCTGCAAACGAAAATATACACACAAATGCATGCCATGCCAAT
AAATAAATAAATGTGTAAAAATGAATTCATAACTAATAAatatgtccc
>NODE_404_length_651_cov_7.262673
TGCACACAAACCACAGACACACACACAAGCACACACAAGCACACCCACACACACACACAC
ACACACACACACACTCTGTTCCCTGCTCAGTGCATTACAGCCTTTCCTCCTTTTACACTT
ATCTGTACTCATGTGTCTGCAATGAGCGAGCCTAAGTTACCAAACTCGCAAATTGCCCTG
CTGTCACGCAGGTCCCCTTTAAGTGCGCCTTTTAGCCTCCTAAAGGACAAATAAAGTCCA
TTTAATAACTGCACTAAACACTAATAGTCTATGTGTGGTTGACATTTGTGTTTGGACTAA
AAGCCCCCCTCAGGCCACTGCTGGTACAGAGGCAGGGGCGCGCAGCTCCCCTCTGTAGCA
CTAACAGGTCTGCCACAGCTGAAAGCACAAGACAACAGCTCTTAAGACACTCTCTCACAC
ACTGAGCTATTGATCCGTCTAAAAGAACACACAGTGGACGCCACTTGCCACTCTACTTTC
AAAACACATTTCTCTCTCTCTTTCTAAAAAAAAAGACTGGACACTCTGCATCACAGGGGG
TTAGACCAGCAGTTTGTATGTGTGGGTATCTGTAAAGGCCCATTTTAAAGACGTTACACA
GAGCTTTATATGAAATGTCACTGTTTTACTGTTGCACTTCAGTGGTGTGCACAGGCACAT
TTTATCCAGTGCAGATAAAGTTTTTGTTTACATTTCTTTGGCAGAAAAGTATGCGCAGTT
GTGACAGTGTGCTCGGCAGTTGTGTAATGTGTGAATACGGTCATTTTGGCTTTAACTTCT
GCAGCttgctgtgtg
>NODE_405_length_501_cov_7.616766
TTGACAATTCTGATATTCTAATTAGACAATAAGGAAGACAGACTTTTATAAAATGTGCAT
CTTTATTTGCTCTATTTCCCCCCAAACGCTCTCCTGCTGTAGCTGTACATCCACCACAAG
GGGGCGCAGCAGACCAGACTATGCTCCTGCTGCAGGTTGGCCTATAGCTTGCGCCGGGTA
ATTATTTTAGCTTTAAGTGCACCTTATTTGGTCCCAACATGTTTTAAAATCTTACATCCG
ACTGCTACTGTAGCGCATATATCCGCAGATTATTGGCAACGAGTGTCGCAGGATGATGTG
TTTGCTGCAGATGCCATTTGAAAATATAGGCAGTGTAAGCACTGTAGAATCTAATTATTT
CTTTGCAAAACCTAATTAGGCATTAAAAAAGGTTAACGCCAGCGCCTGAAACGTTTTTGT
TTAATAATCCCATTACTGACGGCTCATCATGTATAAAATGGTGCAGGAGGACACTAAGTT
TCCACTTGTTAAAGGGAATCTCTGAGAAATAGTCGCAGGTTTTTTGACACTATGTGCGAC
TTGGAAATTAGGGCTTGTAATTAAAACTGCGGAGACTCGGCGCAGCGCACGGAGTAAGTA
AGGCGCCCTGGCTTGCATGCGTTTTCTCTGTTTAAATACCGATTg
>NODE_406_length_510_cov_5.011765
ATAACCTCGTTCTTTTTATTCACATCAGGTCAGCTCTGTGTTCACACACTCGAGCACACT
GGCACCCATTAAGGCTCCCAGAGGTCCATGACGACTCCTTTGTCTCTAATGGAGGAGTCG
ACAAACAATCCGTGAGCGCGGGAGTTCAGGAAAACGCTGATGGAAATGCAAGAAAGCGGC
GAGAGTGAGAAGCGGGAGGGAGAGGGAGAGGGAGAGAGAGAGGAGACAGAAAGACAACAA
CTGACATCTCAGGGAATTTCACAGGGATGGCTAATCCAATGTGATCAGCGGAAGATTTTA
ATATTTAAATAGCCAGCAACGCACCAGAAGTTTCTAATTAAATTATAACTCATGCTTGAA
AAGCAAAAGTGCATGTGTTGTGGGAGCTTAAATAATTCAGCCCGCCCTATATCTCGTCTT
TCTGTTAACCCGGAGACAAATGGCACTTGCTAGGGCTTTTAGACAGGGGGCTGGCACTGT
CAGAAACATGAACAACATCGGCTTGTAAAGGGCCTCACCCATCAGGGCCCAAATCCAAAC
TGACTGGCCTCACTACAGAACAACGACTCTAACCTACGAATTAATTTGGTTAATTAATCC
ATTATTAATTACCTTAAAGGCCACACAACATTGGCACATTGTAAAAAGATGACa
>NODE_407_length_456_cov_6.197369
TTTCATTCTTCGGAATATGGCGTTGGGGGACTTTTCCATCATTAAGTGAATTTACAGCGA
TTTCCTTATGTGTTTTCTCCAAGGGATTGGGTTATGAGATGCACATTAAATATCCATTAA
TACCTCATTATCCCACTGATAAGATTACCATGATAATGAGGCAGAAATTCTAATTGTTTC
ACTTCTTGTTGTGCCACTCATTTAATCATCCACCTGAAAGACAAGTACTGTGCGCCCCTA
CCTTGAAGACTGTAAACACGGACAGCGGGATAGAGCTCTCCCACTGCCAATGAGAGCCCT
GCCCCCGCCAACAGCAGCACACACTGTTGCCTGGGTGCTGGCATGCGTGTGTGCTCATGG
CATGTGTGGGCCATGAAGTGGAAGCATTACATACCAGGGGGTGCATCTACCACAGGTTGA
CTTTTTGGTCATGAGCCTTGGACGCTGACTCCCACTCACACCTGCTAGCTCTTTTCCCCC
TCCTCTGCATTCTTCCGCCTTGTTAAGCCACGGCTTCCCAAATGGAGATGGAGGGACACT
GTGCTGAGGACTTTGTAGGAGGGTGGacaaagcagtaatttggttgtgaataatgctagg
>NODE_408_length_342_cov_1.830409
CCAACAACCACAGTCAGGAGTCAGTTAAAAAACTAAAAAACTTGTTCTGATCACTTACAA
CACACAACTTGCCATTTACTGTAGAACACATGGCTGCATGGCGATGTTAACTTTCATTTT
AATGACTTCTTGGTTTGTATTTTCTCTTTCCAAAGTGACTTCAGGTTAGGTGACATAGGA
CTGTACCATTGTAGGAGTGCGAATGATATTCTTCGTCACTATAGTTTGTTCTTTAAGTGT
GTGTGCTTTCCTAAGGAGTAATATCTACCAAGTCATTGTTCCTCCTATCCATATGTGCAA
AAAGTCCACGCTTTTGGTAAACTAAAGTCCAAACATTTAATTACCCCACAGAAAACGCAA
AATATGGCCAACTGAAATTAACTAATTTTCCTTAATGTCACAAAAGTGTGTGCCCACTGT
TTATTTTTCTACGTGAGCCTGTCAAAGCTAAAATGAAAAtatttttttccacattttatt
gataaa
>NODE_409_length_604_cov_7.374172
TCGTTTCAGACTCTGACACCAAAATAATTGCCCATACAACAGTAAACACAAGATGTTGCA
GTGGTGAGGACCACATACGGAGAGAAAAAAAAGCAAAGTGCAATGTTAAACGAGCTAGAC
ATAAAGAGCAGGGTGCGAACAGGTGTGGGCTTGAGCTGGTCAGCAGACATTATGAGAGCA
GAGAGACAGGAGAGCTTGAGAGACTAGTGAGTCACGGGGGCATCTCTACAGAGAAAAGCT
TGGTATCCTCCAACAGAGGAAACAGGCTTAGTGGTTGGAGGATAGATCTTTTTTTTCCTT
GCCACAGTTAATTTTCAAATCTCCAACATCCTATGGCTGTCTGTTTTTCTTCTTCTTCTT
TCTGTTTTTTCTGCTTTCATTCTTTTCTTTTAAAATGAAACTGGAGCTGGGGCGGTGATA
GTGATAGATGGCTCAGCGCTCTAACACTTTATCCAATCCGGCGCAGATTTCATCCAATAA
AGAATCACTTGTGCACTCTCAAACTAAATGGAAGTCAGGCAGCGGAGAGAAAGGGGCTGC
CGTGTGTTTCTGAGCTGCGAAAATCAAATTTTCTTAAAGCTGCCGCAGCAGTGGCTGGCG
GAAAAGGCAGCAACAGCCATGACTGGCCAGGGCCACAATGTCTGCACACACAATTTAATC
CATCACAGAGCGCCTGACACCATATCAATCAACCTTTCATCAGTATGCCCCCCACCCCCC
CAaaaaagaaaaaaaaaacaatatttct
>NODE_410_length_414_cov_6.212560
TATACAGACACACCAACCTGTGAGAGGACATCAGTAATGGGCTCACATTTTCCTAATCTC
CTTTGATGGATTCAGGCCATGATTTTCATTTAGTCCAAAAGAGATAACCAAACTGTCAGC
TGTGCTGCTGCTTTGCTTTAATCTCCGCCTGCAGCCAATAATCACCCTGCAACCCGCAAC
CCTTTGTCAATTGTTAATCTTGTATTGAAGACATTTAGATGCCAGGATGGTATGCTGCAT
CCTAGGATAATCCAGGGGGCCACTGAGGAGAAGCAAATTGGATTCATTATTAAATTTTGT
ATTATTAAAAAGACAAATGAATTGAGTTCTCCAAAGAATTTGTGGAATCAATTTAAAAAT
AATCATTACCATGCAGATGCATATCACGTCTCCAGCAGACTGGCAGATAGATTAGAGATC
TACTATCTTAAGGCCTTTAACACATGGTCATGTCATGACAAGACACTTTTATGTGTCCTT
TCAATGTAGAATACCCTTTGTAAATTTAAGAAGATGAGGtgtgcaaactaaatatttaaa
gatccacatctgagtttt
>NODE_411_length_637_cov_6.124019
AAACCATACCTGTTGTAGCTGCAGAGAAAGAGAGAAACTGAGAGGTGAGATATTTGTTGG
AGAACCTGCTTTTCTCTCTCTCTCTCTCTCTCTCTCCATGAAAGCAATGTGCTGTTGTTT
GGATTTCACATGATTGATGCTTGACTTAATCCAGTGCTCTTTGCGCCTTCCCAGGAGGGT
GAGGCGGTCTCTTTGTGCTCCTCTGTCCCATGTGAAGCAAACCAAAGCGGGAGAGTGAGG
GTCATAGCTATTCGGCAGGGTACCAGATCCTTCCCACCGGCACATCTGCATGTGAAATCG
CCATTTCACCCCTCCACACTCCCTAATTGTTGCTAAAATTATTTGTGAAATTGCCTTCCA
CCAGGAGTGTTTTCCACGGCAATTGTCACACAATTTTATATGCACGGTGGGCCCACAGAG
TTGACACACGCACCTCTTCTTTTCTGCCATATGTGCTCTTTCTTTTCGGGTTTAATAGTA
GCGCATTATTTTTTTTTTCTCTCTCTCTCCACAATTACCTTTAAGCAATTACTCTCGTGC
GTTCTGCGGGGCAAGTCAACCTGTTGTCATCAATAGCGGGTCGATCCAAATGTTGTAATT
ACCACACAAAGCTATAGGAGCGCGTTTAGACGCGCATGCTGCGCACATTTACTTAATTGA
AAGGTTAACAAGCCAACAGCATCTTATGGTGTAACCTTCGCCACGAAGGACGGCTGcgtt
tgcgcggtttgtccattcagaaatccgcaccaacactcccttgtttagggggacgtgatt
c
>NODE_412_length_862_cov_10.308584
TTTCCTCTGGGTTCTTTTTTTGAGCAGCCTCGATTCACCTTGAGGACACAACGGGCTTTC
CAAAACAATAAGCGGCATGAGGAACAGATGTGAAAATTCATAGAGACTTGATAGATGCAC
TTCTGCTACAGAATGCAGTCCATTAAAGACACAATGTGAGTGGGTACTGTAAAAAGGATA
AATGGTAAGGCTCTTTAAGTACTCAGGGATGACCCTCAAAACATGTGTGTGAAAGTAATG
TTAATTATAAAGTAGTATAATACTTGAAAATGAGGGTTTTCCGCTTGCTAGTTATGTGCA
TTGGCACTTAAAGCCAATACAGTTCAACAAAGCTATGGATGGCGTTTCAGGGATGCTGAA
GGCCATTTTTGCTCTGTCCCATCCTTACCAGCTGTATTTGTTCTCTTCAATAAATTCAAA
GTAGCCCCTTCCATGTTCCTCCCGGCGTCTCTTAACACCCTTCTTATTCTTCTGATCAGC
ATTCGTGTCTTTGTCCGCATCCCCTTTGAAAATAGAACAAAGATATAGAATGAGGTGCTC
CTTTTTGTGAGAGAGAGAGGTCGGACTGGCAGTGGGGTTCTGGCCCACAAAGCCCGTTCA
TTAGTTACATTGTGTCGACCATAATCATCAAAATTAAGGCTACTAAGAGGCAACACCTCA
TAATTAATAAATAATTAATATAAAAACAATACAATCATACTCCACAAATTGTAACAGCTC
TTAAAAGACCAGGTAGTAATTACAATAGCAGCTGGCCAAAATTAACATTGTGAACAGTGT
TTGCTGGGGCTGGAAAGAACAAGTCTCTGCAAAGTAAAGGGTAATTAACCCTGCTATAAA
GGGTCTTAAATATATATGTCTTCAATGAGGTTCAGATACAAGTCTATTATATTAAGGAGG
GCAAGTCTACTGTTGTCATGCAGGGAAACAGGAGACCTACTCAGACCTGGATTAACCCCC
CTCCCCAGTATGTTGttgcacttacctaggtgactattatgttgtg
>NODE_413_length_444_cov_8.851352
ATACATTTTTAATGCCTTTTTAACTGAGTAACCCATATTTCAGCTTCTGTCCATCATCTA
TAACACCATACAAAGACAAATAAGGCACTTATTCCACTTCGGTTCGTCCATTTTCTTCGA
CTTCCAAGGTTATTTTTGTTAATGAAGACGTAGTATTCCATCCACACAGGGCAGCTTTAT
CTCAGTTCTGTTCGTTCGTATGACTCTGGTCATTCAGGATCAACTGTAAATCCTCTCTCC
TGCTGCTGGTCTCCCTCGCAGGTGAAGATGCGTCTCTGCCGCTCAGCAGTGGAGGCAGTT
ATCAGATCCTGGTCAACAACGTCTTCTACTTCACCCAGCGGGTCGTGGACAAGCTGTGGC
AGGGAATGTTCAACAAGGACTCCAAGCTGGTGGTGGACTTCATCGTGCAGCTCATCGGAC
AGGTACAAAATGACCCGTTCTCTCAACCTACGATATTACACTCTGTTCTTGGTCTATTGA
TGGCACAGAACATACAGTTGAACCCGCACAATCAACATGTTAAAGGGCTGCATGTACTGA
AATGAATTAAACATTTCCTGTTCCTCTCAAAGGCAGCGAACAGCTCCt
>NODE_414_length_367_cov_4.656676
TCTGTCTAAAACTGGCACTTTTGTTGCATTCCAAGAGGTTGATAAATCAATCCATCAAAA
AATTCTTTGCGGTGAAACTCAATCAAGAAAGGTCATGTCGGCGGGAAAAGAACAGATTAA
ATTAGCATTGAATTAGACATGGAAAGTGAGCTCTGTCAAAACCATCACTGTGCTCAGCAC
AATTAGAATATGTTAATTATGCATTTCATTAAGGGGCCTCAGCGCTCTTTGAATGTGAGA
TGAAATGTCACTGGTGTAGGCAGCCGAAAAATGGAAGATTGCCAGGCACAACTTTCTTTG
TGCAATGTGTGACACCTTCATTAACATCAGGGATTGCTAGTCTGATTAGACTTTTTGTAT
TAGTTTAAGCCTTTAGGCTTTCAAATGCTATGCCTTTTTTGTCCATTTTGATGTGGCAGC
TCAGACCCTTCTCCATTTCCAAGCAGATATTGTCTATGGTTCAATTCTTTGTTGAAATTC
TCCGACATAATGCCATGACATTGGACGTAAC
>NODE_415_length_538_cov_8.055762
CTGAAAGAGTCATATTGTGAGGTCACATTCTTCCCAAATGCAGACAGGAGCCAAGTCAGT
AGCTGGCGGAATTACCCCCATGAATCATGCCCATTGTGATGCCTACCCAGGATGAGAACA
TGGAAAGGAATTAGGTATGGCAGAGCCTTATCAGCTTCCTATTCAGAACTGGTCGGCCGC
TTGGTGCAAAGCAACCTGGACAGCCTTTCCCATCCTTGCTCATGTAGAGTGTCCATGAAT
GTGGAATTCCTCCACTGCCATGTGTTGTTACTTAAGGGTGTGCTGCAGCCAAGTTACTGC
GCACTTTTCCATCCACGCCCGTCCTCCTGTCTGTGCACTTCCTTCCCTCCCATTTACCCA
GAGATCTTTGTGGTAGGTCCTGGAGTTCAGGCAATATTAGGTTGCACCTCTTAAAACATG
TCAGGCTTTGTGGTGAAAATTAAAGAATGGAAAAATGATGAAATGTAACATTTTGCTGAA
GGCTTTTTTCACTTTCGAGCTGTTAGAAAAGGGGAGAAAAGATGAGACTGATGGAAACAC
ATTGACAAGTTTTATCATACTGGGTTTATTTTTCATATACAACCCCCGTTATTTCCTCTC
CAACTGTTCTTTGCAGAGTTTAGGCTAAGTGGTATATCTTGGGTGGCATCTTGggatttg
aaagcactactaaagtgaagaa
>NODE_416_length_297_cov_1.565657
CAAACACCCTTAAAGAAGCAAAAGGTACTTTAACGACCCTGAGCAACTCTCTCCCAGTTG
TTTCCACATTATTGTTGCTCTATTTCCATTCCACACGTTATCAGGGGAGAGCGCGAACGC
AGTCCCCCACTACCACAAATTATGCAGTCGAGATTCCCGCATTTGGGGAATTCGCAGGGG
TCAGCACAACCGGAGTGCAATGGCTGAGCCTCGCCCTGGGTGAACCACCTTCTTGATCAT
GGTATCTCCCCTGCCAGGTAAGTATGACTTGTACACCTCTCACACGGCAGCCTCACTCAC
GCACAAACCCAGCTGACTCATGGGTCGAAAACGCCACTCATTAACTCAACCACAGGCTGC
GGGGGGCTCACACTCTACATCATGCCAATACACAAACACTAGcgttcaataaaggcttgc
caagattgttcacgtttaatc
>NODE_417_length_300_cov_2.083333
TAGCAGAGGACTGGCTGATTAATTTGTCTCCATGTATAACGTCACCCTGGCACCATACTT
TTGGGTTACTGATTAATCCTCCTGCTGCCACGTCTGAGCTATCTCTTGTAGAAATTTTTA
AGCTAACATGTAGAAAGTTAGAATCAAGACATTGTCTTCCATTTACTGGAAGAAACTAAA
TTCATAGGTCAGAGGAACCAAAAACGACAATTTCTTTAAAAGCTTTGAGTCTTAAATGAC
CTGAATCTTTTCATCAGTTTCACAGTGACCTTTCCCATAGCTACAGGTAATCAGCTGATT
AGTGTCAGACTTAATCTTAACATGAATACTTTCAATAAGACGCCTAGAGACTGAAGATAA
TTTAttcagttaaagaaaagtgtcatcacgtttacaaattgacctttaatatctgctatc
tgtgacaagggaacataactgtct
>NODE_420_length_665_cov_7.389474
TCTATCACCATGCTCTGTGCTGCAATCAATTCATCATCACCCTTTGTGTGCCACTGAACA
GCTGACAACTTTATAACTTGCAGCTGCACGGGCTGACTGACAGGGGTGGAAGGGGAGCAT
GAAAAAAAATGAAGAAATGAATAGATGAATGAATGAACAAAGAAGCGTGGTTTTCAGGGA
GAAAAAGTTGTTTTCTAAAAACACAAAACGATCTACATTACAGCCTTTTATTCCCTTTCG
TCAACAGAGGAGCAGGCAGTGTAGCAGGGAGGAGAGCGTAGAGGAGGAGATGAGGAGGAG
AAAGAAGAAGAAGAAGAAGGAAAAAAAAAAAGAAAAAGAAAAACATCCTTCTCACTGATC
TGAAATCAGAAAGCTTTCAGTCATTCTTTATGTGCTCCCCGCGGCCACTCTGAGCCAGTG
AGCATGTACATTAGGCTGGGGCATTTTGATGAAATAAAAGCCCAGGCCAGCTTATGGCTA
AACAGAATGGGAGCACTCACTCAGCCTGTCTCTGATTGACCATTAAAGCCATTGATGAAT
GGGCCTGTCAGGGGAGAGACAATTAAATCAAACATGAAACAAAGCCGTTGTGACGGCCCG
GTCTGACAGAGCAAACCCATTCCTCCCCTCCATTACATAGCACACGGCTCCTTTTACAAC
CCCTAACCCACTCCTCCCGCCTCCTCTACCCCACTGTATGTGTGCCACTGTGTGTGTGTG
CGCGTTCAAAGTGAACAAGTGAGCATGTGCACATGGGAGTGTGATGTTCTCTGCTGGAAG
TGTCTGTTTGTGTGTGTGATGTCTCACtg
>NODE_421_length_290_cov_1.037931
CTCCGACCTGAGACAGTTTTAAAGCCGGGAACAGGAATTTAAATGGCGGTTTGATCCACA
GTCGCTCAGGCACCTCAGCTGCAAACATTTCTCTGCAGCTGCACTCGCGTTTTTCAAAGT
TCTACTAAGTCAAATCGCTGAATGACGCTTTACAAGACGGATTTTTATTCCCTCATGTCC
CTCAGCCTGTGAGCAAGCATCCAGTATCAATCCCTTTGTTTTGCTTCGTCCTTGTGCGTC
AGATATCCTTGTCTGTTTTACATTCAAGGGTAAATCTTCAGACCGACTGTCGcactgcag
aagtcaacattaaattttcaccaacagctcttaagactcatcttctctgcgtgcgtctcg
ctggcagctgctgaggccgagctttcaggggcttgttgtctgatttaaagatgcttccta
cagcagcttgtgtt
>NODE_422_length_778_cov_5.650385
AAGGCGCCTTGTACGGAGTCCCATGAAGATGGAGCGGATGAGTTTGCCAAAAGAGGCTGC
ATTTACAGGGTCCAGTTTCTGCTCCTGGCAGTGGCGCAGATAATGATTGTAGAGTGTGGA
TCGTGGTAGACTTACTCCCTCTGCTGTCTCATAATTGTCCAACAGCCACTGGAGCTAAAA
GGGGGAACAAATGCTTATTAACTAAAGAGATTCTCAGACTGGTTCCTGCAAAGACCGTAG
GCCAACAGTCCATAAACGTGATGCTGCTGCATTACAGCTCTGCAAAAGCTTCTATAGCAG
CCAGTAAATTTAAAGCATTTATAACAATTAAAACCAGCAACAAAAACAGCAAGCACCGAA
CCCAAATGCACAGAGATTTGAGAGAGGCAGAAGAGCAAGAGAGTGAGCTTAGCAAAAGTT
GAGGTTAGCCGAGGGCAAGCATTCGTAAAAGCAACTTACATGGCTGTTGAGCAGCGAGCT
TCTCTGACTGGATAAACCCTCAGATTTTTGGAGCGTCTCAATCGCCATTTCAATCTGATA
AACCACGAAGCACAGGACAAAAAAAATGTAAGAGGGGGAAATAAAAACAAAAGCAAGAAA
AACAAAAATAAACACATTACTGGCCACAAGCAAAAATAAATAAAGAGAGTCTAGAAAAGA
TCCAAAGGCAAGCACCACTAAACCCAAGCAGAGCAGGACTACCTGTCATTTCAGGACAAT
CTTTACCAAATATTCTAAATGCTAAAGAACACTGATTGTGGATAGCTGGCTGTCACACAG
CCCTTCAGGATTCCTCTAACAAAGATTCACCTAGAACAACTATCGTGTACTGTGAAAAAG
CCCCACTTCATTACAAAAACAACTGATTAAAGCAGCGTGCCAAGAAGATTTAGTAACACC
TGCTATCAGCCTCGAGAgttac
>NODE_423_length_559_cov_5.669052
ATGTAAATGCTTTCTGGTTTCTTTACTCCTCTGTGACAGTAAATTGGAAATCTTTGGGTT
GTGGACATTTGAGCTCATCATCTTGATCTTCAGGACACACTGATCAACATTTTTCACCAC
ATCCTTCCATTTTGTCGCCCAAATACTAAACCTGCAGCTCTCGTCTGTCGGTATAATTGT
GTAATCTGGTGTCTTCCTCCTTCGCTCTGTGCTGCAGGGAGGTTGATGCGTTGCCTGCGC
TGCCCGGTGGCGTATCACGTCGGCGACCAGTGCGTGGCTGCGGGAAGCGAGATGATCACC
AACACCGCCATCATCTGCACCAACCACTTCCACGCCAAGAAGGGCTACAGCCACCACAGC
CACGTCAACGTCAGCTGGTGTTTCGTCTGCTCCAAAGGTTTGTCTTTCTTTCATCAACAG
CGAGGGCAGTTGCTAATGTGGATTTATTGATTGTTTTAAGGCACTTTTATGCAGTAAAGG
TCAAATTTCAGCTGCAGGGTTGCAACTTTTACCCTAAACTCCTGTTAAATATTAAAAAGC
CGTGCTGTTTTTCTATTTATGGAGGCTGCTACTATTGGTAAACTGCTTTCATTTTTCTCC
TGTACCTCTTTAAATCTTTATATACAAtcttcttcttcattcccttctttgtgtctttgc
tgctatgcacacagtagctggtttgagtcgcagctttagggac
>NODE_424_length_664_cov_12.180723
GTCTTGCATTTACTTTCAGAGAGCTCATGGCCATAGTTAAGAAAGTTTTGGAAACTTTAC
AACAGACAAGATTCTCAAGAAGACAGACTGCTCCACAGGCTCTTTTCATCAGCTATCATC
ATCGCTGCTAAGACAAAGCTCCCCTCCTTCCAATTAAAATAGTCTGTTAATATTATATTG
ATTAATTTCTGATGAAGTCGAGCGCTGGCACTAATCAGCCTATTATGAAAATCCCTCCAT
CAAGATTTTCTTTTTCTCGCGCGCCGTAACTTTTTGTTTGTGCGAACCATATGTCCCAAA
TTAATAACGCCAGGCAGTATACTGAGGCCTCCTCACTCTGTCACCGCTTGTCACAGTAGG
ATTGGCCTCAAACTTATTCTCTCCCTCCCTCTCTGTCTCTTCCTCTCTCCCCCTGTATCT
GCTCTCCCTCTCCCTCTCTGTTCTTTCTGTTTTCACGCAAGTGTCCCAGTTAAGAAATTG
CTTACATCCCACTCAGTCTGGGGCTGGATTGAAATTTCCCATAGGGTATGTACCAATATG
CAGAGAGCACACTTCGACAGATGCCATCAGAGAACAAGCATATGAATTACCAGGCAGCCT
GCCATCTTTGAGTTCAGACAGAATGGCATTAATACCTGATTACGATCCAAACAACAACAC
AACAACAACATGAAAGCCAAAGCAACTGGGAGCAGGTAAAGGTTTCATCATTTATATATT
AATGGATTTACTAACAAAGACTCTGCACTCCCCCCCACCCACCCACCCATCCACCTCAAA
AGTTAAAATGTCATAGAGGCTgccaaca
>NODE_425_length_528_cov_13.375000
TCATTTACAGTTTGTTTCTATACAAGTTCGACTTTCTCATCCCGTATCCTTGAGTGCATT
TATGTGGACGCAAGACACGTGCAACTTCACACACAAACACTGCAAACATGCTCACACACC
GCACAGAGACTCATCACTTAATCTATCAATCTCGTTTCTCTTTTCCCCGTCTCGTATGTA
CCTTCTCCCTACCTTTTCACTCCAGCGCTCAGCCTCACACACAACCAACATGCTCCACAT
AATACACACAAGCAAGGAAGCACACACAGGCACGCACACACAAGGTAGCTTGGTTGGTGG
GGGCCATGGCTGCAGCTCTTCTGCGCAGTCCCAGAGTGGCTCCCGGGGCTCGGCTGCCAG
TTGTTTGCCAGCGTCTCCGGGTGGAATTCATTCAAATTAAAGCAGTGGAATGAGGCCCGA
GTCCCAGAATGCCTCGTCCCTCTCCTTCATCAGCATTCCGCCGATGAGAGTAATTAAAGC
AGAAATTAATTCTGCTGTAAGCAGAGGAGCCACAGAATAACTGATATTAGAGGCTGGATG
ATGAATGCTTGGCATCAAGGGAGGTCTCAGGGGAGGAAGGGGAAATTCACAGATCTCTTT
TTCTTTCTTTCTTTCTTTCTTTCTTTCTTTCTTTCTTTCTTTCTTTCTTTCTTTCTTTCT
TTCTTTCTTTCT
>NODE_428_length_733_cov_12.781719
ATTTTTTTCAAATTGTATGCAAACATTAGCTTTGAGCTTTTGGCAAGCAATACCAAATTC
CCTTTACAGTGACAAAGGGAAGTATAAAGAGCCAACTGAGCATAGACAAGCTGGAAGATA
TTCCCATTCATATTCAATATTCAAATTCTTATCTGTGTGTTGGTGTATGTGCACGAGTAG
TCGGTGATCTCAACGTACCGATTGCTGCTTGAAGTACTGTAGATTGCTGGCTTTGACATT
TTCCCATTGTGCATGGTGGTGCAGCAGGCAATAATTAAATATCAGGTGCATAAGCTGCTC
TTTAATTTGACATGTGTGCTTGAGGCAATAAACACATGTGGTGCAGTGGGGGCTGCATAA
TTGCAGAGGAATAAAATATCATATCAAGAGTGAGAGGATCATTGTATCAGGTACGCGATG
ACAGCTCGTTTGATCATTATGCCAAGGCTAAAGAGGTTGGCTAATTAGTTGTCATTAAAA
CTCACCCTCTAATCAGGGCTCGCTCTTGCATAAAAAATGTCCCTATCACATGATAAGCGA
ACAATGCCCTTAACCCTTTCAGGCCAATCTCAGTGCTTACAGCTATTAGCTTTGGGAAAC
ATGGGTTGACAGGTTTGACATTAGCTCTGCATTTTCACAAAATGGGGATAGGATGAGCCA
GTGTTGTTGGTATGTGATAAGGCTGGTTATAAGTGCTTTTCAGGAAATGTCTGATATAAT
ATCTTGAAGATTATTTTCACAGTTCCTTTGATCTAAATGAGCCCTGAGTTGTGCTTTTTT
TTAACATGATAAGCCAAATCCTGAAATCATCAGGTCAGCAGTAACATgcagctttgtgca
ctaagcaggtcggagaagaaacagaagtgaatcagag
>NODE_429_length_346_cov_3.092486
TACAAGTGCATTTGCACACATGTGCCTGTCTTCTGCTTATGCTTTCATATCCCCTCCCAG
GAGTGTGTGTGCGTGTTTGTGTGTGTGTGAGTGTGAATATCTTTGACTGCACTCTTCGCG
CTCATCTCTGGAGTGCAACTCTCACAGGGCCAATGCAGCTCTCTCTCCTCCTCGCTCGCC
CGGCCCTCTCTCCCTCTCCAGGTGCTCACCTCTGTTGATTGCCTGTGGCCTCTTGTACTG
TGAATGTTAAGTCCTGCCATTTTGCCCAGATGCATAAATAATAACAGTAATTACTGGCCC
AGCAATCAAAGTGTCGCCCCAGCGCGCTGGGCCTGTCTAGGGGAACAAATCGATAGGCAT
CTTAAAAGCCACATTGATTGTAGGGAGGGGGAAAAACACCAAGGGGGATGGGAAGATAGA
TAGAGACAGCCAGAGAGAGAAAGAGAGGGGGAGGAAAGGAGGAGAGGTGTGATAAGAGAG
GGATGTTTCa
>NODE_430_length_357_cov_2.907563
GAAACTGAGAAGATTGTTTGGGTGATTTCTGGGAGTTAGGCTGAAATTCATGCCTTGTCT
TGTCCTGTTGTGTCCTCACCTCTGGATTCACATTTCAGCAGTGCATCTAAACAGTATTGA
CCACAAGGGCACCCGCTGACAAACATACAATGAATTGCGGTCAAAAGGAATAGGTTGTGA
GTCTGGATTTTCCCTCTTAACAACCATCGCCACGGAGACCATGAAGTGAAACAGTCAAGT
AACTGTCAGCCGAGACAGCGGAGCGAGAAGAGGGGCAGAGGGAAGAGAGAAAGAGGGGGA
GAGAGAGGGAGAAACAGAGGGAAATAGGAGTATATAAACAGACTCCCTCTAACAAGTTTG
TTTTTTCAAGGTGTCAGGTTCCATGGCCAAGTTTACGGTTATCTGTGAGGTCTATCCTGT
TTGGTTTGGCATGCACCCGGGCTGTGGCAATAAATTTCACTGAatgctatgaaccgttaa
ttaggctggcaaatggagctt
>NODE_434_length_450_cov_2.117778
CCTATTATGCGTGTAAAGTTGTGTCTTAATTTTTTATTTAAGAAGTGGGCAATTGTAAAG
TATGAGGTTATAATTGGAATTAAGTTCATTTTTTCTCTATCCTTCCTTTTTTCAAATGTT
TTCAGACAATGTCGTAGAAACGTTCTGGTATAACCTCTTTCTTGTAGTACTCGAAATAAA
ACTGTCTTTGCCTCATCGAAGTCTGTCTCTTGTGTACAAATCCTTTTGAACCTTAAAAGT
TGAGACTTAACCACCCCCTTAAAGGTGTGTCTGGGATGAAGGCTGGATCTGTACAATAGC
GCATGAGTATCTGTTGATTTGAAATGTACTTTTATATCTAATTTCCCATCTTGATAAAAT
TTTGGGCCCTTATAAACTGTTGTATCTAAAAAATCAATAGATTGTTCATCTATTTCATAT
TTAATTTTGATTGATGGGTCATGAGTATTTAAGATTTGGACAAACTCTTCAAATTCTGTT
TTGGATCCTGTCCAAATCCCCCAGATATCATCAAGATATCTCCAATAATGTAGAGGTCTC
TTCCTGCATTTAGCGAATACCTCACTTtcccaatttgccatgaaaatgttggca
>NODE_435_length_291_cov_1.058419
TAGATAGTCTTCCTTGTTCTTAAACTGGTTGGTAACATGATCACAAACATTTGGAAAATG
TAAAGCAGAGATCCAAAGTGAAACATATCCTATGACTCACTTCGTACTGTTAGATTGTTT
TTTGTATTTTTACTTTTTAAAATCTTTGTTCAATCAATAGTAATGTTTTATAAACCACTC
TTTTACTCTGAATGTTATGGCAAGAGAGTTCATGAACATGTTGAAGGGCCAGAGTTAGCT
CAGACAAGTATTTGTCTGTAATAAGTGAGCAATGAGTGAGCAAAATCTTGGATAACTCTG
attcgaaataactccaactctgacagtaaacccatattatggtatttaacctgagaatgt
agaatgtaggatgtatttaaactgaaaactacagcatttcacaattgtgcaaacagatct
ttataaagctattga
>NODE_436_length_374_cov_10.705882
ATTGTGCAGATGAAAAACAATGCAGCTGCTGTTTTCGGACTGAATGCTGATGGGTGGATG
ATGTTTTTTTTTCAGGGATTTTTTTTTTTTTTTTAGGTGTGATGAGACAAAGGAACAAAG
GATGCCTTAGAGGAGAGGTTGCCTATATGCCTGGAAACCTCTTCAAAGCACACCGCCAAA
TGGATCTAACGCCTCCCCCTGCCACCTCTAGATCATGATACTTGGCTGAAGCTATTCCGC
TATCTTTATGATCCCTCCTCCATCTATGGCGAACTATAGCCATGCAGGGGACCACACCAT
CTTGCAGAATGTCTCTCCTCTCGCCACGTTCCTCAAACTGACCTCTCTGGGTTTCATCAT
CGGAGTCGGCGTGGTTGGAAACCTCCTGATCTCCATCCTGCTGGTCAAAGACAAGAGCCT
GCACCGAGCGCCCTACTATTTCCTGCTGGACCTGTGCGCCTCCGATATCCTGCGCTCCGC
CATCTGCTTCCCCTTTGTCTTCACCTCAGTCAAGAATg
>NODE_437_length_603_cov_11.058043
CATATAGCTGCACCAGCCCTTAAATGTCTGAGCTGAATACTTTTCCAAGATTAAAACATG
TCTTCTGGTAGTTGTGTCCCCTTTAAAAGCTGCACAACTTGACTGCTTCCTCCCCACTGA
AGATGTTCCGGCTGCTCATAGAAAATTGTGTTGAACCTCTTTGACTTTGCGAAATAATTG
AGTTAAAACACTCGATAAAACATTAATTAGCTTAGCAGTCTGGAGCAGATAACATAGATA
AAACCCTATGTAATTCATATTGATTAGAATATGCACATTGAGCGTAACCTCTTAAGACAA
GTTTTCCTTATTAAATGGACACAAAGCCGAGGTCATTATTCGTACAAAGAAAGATCGCTT
TAGATTTTATCTTTTCACATAAAAAGGTTTGATTGGATTTCTTTCTGAGGAAGCTGCACA
ATCTATTTTATTCAGGTTTGATTGTATTACCTCTTAATTAGTTTGTATATTGAGTAGAAC
AGGCCTTATTGATTTGAGGTGCATTCATTTGCATTGCAAAAATCCCCTTTAATCCAATAT
AATCTCATCCTTACTCAAACAGAGCAGACTGCATCTCTGAGTTGCTCTTTACTTGCTTGT
TTTCCAGCTCTTGCTTTTGGCTTGTCTTAGGTTTAATATAACCTCCTGGTTGAAATTAGA
GATTGCATTCTCTATGCAAAATAATTTCCCTAAATTTGGCTGTTTATTTAAAGGTAGTTA
CACTCAATTTCTGTGTATTTCATGTGg
>NODE_438_length_883_cov_7.751982
TAGAGCATGGACTGATAAGTTGCAAAGACTCCGGACTGCTTGTTTGTTCAGGCTAGAGTG
TCACTGTTTCTCCAGGCTGAGAACATTCTGAGGTATAGTGATTATAGCTGTAGCAGTACT
AATTCTCACTGTGGCTTTGAATGCATACAACACATTGACAAAGCAACAAAATGGGAAAAG
AGAGAGCACATCTGCATTTCCATTTAAACTACGTGCAAACAAACTGAGACATGCATTTGT
CAACATTAAATGCTAATGCCTAACTTGAACTTGAAAGAGTTTAGGTCACTTTGCGCAAAA
TGCGAGACATTGGATTTCTGTAAAATGAGCACTGCTGACTTTTCTCAGAAACCCACAGCA
TCAAAGTCAAAAATCAAAATAAAGCAGAGTAACTTTGTGAGTAAAGGGACGAGGTTGGTC
TCATTTCTTATTTAAAATCAGCTCCATAATTTGATCTTTGTAAAACTTAAGTTGCTGCAG
GTGTTCGGCAGGAGGAATGATAGCCTTAGGGCTTGGAGCTACCGTGAGGCCCCGCTGAGA
TTTCCCATCATCCCTACAGTCTGGCAGCAGCTTTTCAAACAGCGCCCCTTCTGAAGTTGC
CCTTGGTTCTACATGTGTAGCAGTAATTATGAATGAGGGGGACTAAGATCTGTACAAAAC
CATCAAACATTTTACAGCTTGCTGCTATTGTTATAAAGATCAATAGACACAGTATCAGTC
CTGGTTTTGAAGGAGAGGTGGTGCTGTACATTTTCCCTCGCATACTTTCTCTCTTTCTTT
CTTTCTCTCTTTCTTTCTCTCTTTCTTTCTTTCTTTCTCTCTTTCTTTCTTTCTTCCTTT
CTTTCGGCCTCCCTCGCTCATGTCCCCTCTCATTTCTCTTTTCTTTCTCTCTCTCCCCAT
ACTGAGCCAGTGTTGCACATCCGTTTTAATTGCCGTTTGTAGGGTTCTGTGATGTGAGCT
GCTAAAAGACACTCGTCCTGTAAAAGAGCAGGAGATGGAGACAGAGAGAGGAAATGAAAC
ATATTCa
>NODE_439_length_583_cov_8.974271
TACGGCACCACCAACCCCCAGTCCATGGGTGCAGCACCACAAGCCCCTCAGGTACACCCC
CGATAAGACTCTGCCCTCCACATTCACTTACACTCAGTCGATTTGTACCGTAACCCCGCT
TCCCCCCTCAGGTTTCCACAGGGTTCCGGTGACCGCCGCAGCCGCTCAAACTTAACCAAA
AACACTACTTCCTCCCTACACAGGTTTTTAGATGTTTATTTTGGGAAGCTGAGTCCACTG
TTTCCGCTGTTAACATGCAATGTATCTTCTATGTATTTCTTCTGCACAGGGCCAGTAATG
TGAAGTGGACATAAAGTAAATGCTACATTGTCGAAACAAAATCCTTTGTTAAATGTTTGG
ATGCAGACGCCTTGATGAAGATCTTAAATTTCCTTGGTTTGAAAGTGTTTCACATAGATG
GCAGATTACCCGGCGAACACGTCCTCCTTGATTTTTTTGTTTTTTGTTTTTTTCATTTTT
TTTGTTGTTTATTTTTTCCTTTTTCTTGTAAATGCTTTTTGTTTTTAGTGAGGTAATTAT
ACATATGGTCATTCCAGCCCTGTATTCTACATCAAATGTGGTTAGAACTCATGTTTATTA
AACTGTAGACATTACCATGTAAATCATCTCAGTTTTAAAAAAACAAACAAACAAACAAAC
AAAAAAAaatgctcttgcctgttgtgtttttgcaataaaacaaactgaaacctcctgtgt
tggtaag
>NODE_440_length_2424_cov_5.441419
TATACCAATGATGACGAGATATCGTCCGAGAAGGCACATACCAAGGCCACCACACACCCC
CTGTCCAAAAAGGGCTCCGCTACGGGATAATTCTTTTTATTACCTCCGAAGTATTCTTCT
TCTTAGGCTTTTTCTGAGCCTTCTACCACTCAAGCCTCGCCCCAACCCCAGAACTAGGGG
GATGCTGACCTCCTACAGGAATTACAACCCTAGACCCATTTGAAGTCCCCTTGCTCAACA
CGGCCGTTCTACTTGCTTCAGGGGTCACAGTTACTTGAGCCCACCATAGCATTATGGAAG
GCCACCGAAAACAGGCCATCCAATCCCTTGCCTTAACAATTTTACTTGGCTTCTACTTTA
CCTTCCTTCAAGCTATAGAATACTACGAAGCTCCTTTCACAATTGCGGACGGAGTTTACG
GCTCCACTTTCTTTGTAGCCACAGGCTTTCATGGCCTCCACGTAATTATTGGATCCACAT
TCCTTGCTGTCTGCCTATTACGACAGATCCAATACCACTTTACATCCGAACACCACTTCG
GCTTTGAAGCTGCCGCTTGATATTGACATTTCGTCGACGTAGTTTGACTATTCCTCTATA
TCTCCATCTACTGATGAGGCTCATAATCTTTCTAGTATTAAAGCTAGTACATGTGACTTC
CAATCACCTAGTCTTGGTTAAAATCCAAGGAAAGATAATGAACCTAGTTACAACTGTAAT
CACAATTGCCATCGCACTTTCCACTATTCTGGCCATTATTTCCTTCTGACTCCCTCAAAT
GAGTCCCGACCACGAAAAGCTTTCACCCTATGAATGTGGCTTCGACCCCTTAGGATCAGC
TCGCTTACCATTTTCCATACGATTTTTCTTAGTTGCCATCCTATTCCTCCTATTTGACCT
AGAAATTGCCCTCCTCCTCCCCCTCCCTTGAGGAGATCAACTATCTTCACCCCTCCTAAC
ATTTGCCTGAGCATTTGCCGTCCTTATTCTTCTTACCCTCGGCCTAATTTATGAATGACT
CCAAGGAGGCCTAGAATGAGCCGAATAGGCAGTTAGTTTAAGAAAAACCTTTGATTTCGG
CTCAAAAACTTATGGTTAAAGTCCATAATTGCCTAATGACCCCCACCCACTTTGCCTTTT
CATCAGCCTTCATCCTAGGCCTAGCAGGCCTAGCATTCCACCGAACTCACCTACTATCCG
CACTCCTATGCCTGGAAGGCATGATATTATCCCTATTTATTGCTCTTTCATTATGAACCC
TCCAACTAGACTCCACAAATTTTTCAGCCTCCCCAATAATTCTACTGGCCTTCTCAGCCT
GTGAAGCCAGCGCAGGTCTTGCTTTACTAGTTGCTACTGCCCGTACACATGGCACTGACC
GTCTACAAAACCTTAACCTCCTACAATGCTAAAAATTCTTATCCCAACTATTATGCTTAT
CCCTGTTACTTGAATTTCACCCGCCAAACAACTGTGAACTATAACCCTAACCTACAGCCT
AATTATTGCACTAGCCAGTCTCATCTGGTTTAATATTGCAGCAGAAACAGGCTGATCCTT
TATAAATCAGTATATAGCAACAGACCCTCTTTCGACACCATTGCTAGTTCTTACTTGCTG
ACTTCTTCCCCTAATAATCCTTGCAAGCCAGAACCACACCTCCTCTGAACCAATCAACCG
CCAGCGAATATACATCACACTACTCACATCTCTACAAATTTTTCTGATTTTAGCTTTTAG
TGCTACCGAAGTAATTATATTTTACGTTATATTTGAAGCCACCCTAATCCCCACCCTAAT
TATTATTACCCGATGAGGAAATCAAACCGAACGCCTCAACGCAGGCACTTACTTCTTATT
TTATACCTTAGCGGGCTCCCTCCCACTTCTTGTAGCCCTACTCCTTCTCCAAAACAATAC
AGGAACCTTGTCATTACTAACCCTTCAATATGCTCCTGCAATAGAACTTTCCTCCTTTGC
AGATAAATTCTGATGAGCCGGCTGCTTACTGGCCTTCCTAGTTAAAATACCCCTTTATGG
AGCCCACCTATGACTCCCTAAAGCCCACGTCGAAGCACCAATTGCAGGCTCTATAATTCT
TGCTGCCGTCCTCCTAAAACTAGGAGGCTACGGAATAATACGAATGATAATTATGTTAGA
ACCCCTAACTAAAGAACTCAGCTACCCCTTTATTATCTTCGCACTTTGAGGTGTAATTAT
AACAGGCTCAATTTGTTTACGACAAACCGATCTAAAATCTCTTATTGCCTACTCATCAGT
AAGCCATATAGGCTTAGTCGCAGCAGGAATTCTCATCCAAACCCCCTGAGGCTTTTCTGG
AGCTTTAATCCTCATGATCGCCCACGGACTTACATCCTCCGCACTCTTCTGTTTAGCTAA
CACTAACTATGAACGAACACATAGCCGAACAATAGTTTTAGCCCGAGGCCTCCAAATGGT
TCTCCCTCTAATAACTTGTTGATGATTTATTGCAAGCCTAGCCAACCTAGCTCTCCCCCC
ACTTCCTAACCTGATAGGAGAATTAATAATTAttacttcactatttaa
>NODE_441_length_345_cov_4.736232
ACGTGTGTAAAACAAAACAAAAATTTAAAAAAGAAAAGGAAAAAAAAAAAAGGTCATCCT
TAGCAGGACGGGCAAAAATGGAGTCACAATGGATAGTAGAGCTTACCAGCAGTGGCAGGG
TTGATGCAGTCAAAAAGGGTCCCTTTCCTTTAATTATTTACTTCCCTATCCGACATTGTC
CTGCAAGAGGTAAAAATACATTCATTTGAGGGACCCTTTTCTGTGAACCAAGCAACCAGG
AGCCCGTCCACTCGAGCATCGTCAGCATTGTGGAGAGAGAGCGTGGCAAATCGATTGGCC
GTGGCTGTCACTGCATGTGTGTGTTTGCACGTGCTTATGTCTGTTTGTGTGTGCGAAAAA
CAGAAAATATACTACTTCCATACAGCGAGACTTCGATCAAAAAGACTATATAAATCCTTT
GTTCTTTTTTATCCTTTGATAGTACAATggcacccatatggcgttaacttatggataaaa
tatgggagt
>NODE_442_length_394_cov_3.065990
TGCTACCAGTTTTATTGTGAAGGTGAAAGGGAAGTGGGGGTTGGACATTGTTGAGGCAAA
TTGGCTAATTAAAAAGTTGAAATTTATAATTGAAAAAATTCACAAGGGTTAAAAAAAGTA
AAATTATACTTACCTGGAAATTAAGGGTTCAAAAAACATGGGTTAAAAAGTAAATTCATA
CTCACCTGAAAACATAGGGTTAATAAAATATTAAACATATACTTACCTGGAAAACCTGTT
AAAAAAAGTAAAATTATACTTACCATAAAAACCTGTAAAGGAAAACAACTGAAAAGTTAC
TTACCTGAAAAACCTGAAAAGGAAAAAGTCTGGAAACAGAAAATTCGTATACGAACCCTG
AGCAGCATATAAAAGGCGAAATTCAGCCAGCTGGCTCAGTTGGAGTCGGATCTTCAGAGG
GGAAGCAGCTCCTGAATAGAGCGCAAGTGATCCTAAATATGAGGGTGTGCCAAGCCTGAA
GAAGGCCCAGGAGGGCCGAAACGTCGCGGCGGCACACCAGGGGGGGCCCAAACTGTAC
>NODE_445_length_334_cov_11.982036
GGGGGGGGGGGGGTCGCTGGCACGTTCCAGTCACGCCCGCTTCCCGGCCCGCGGCCAATC
AATACCACTTTCCTGTTTTAGAGGCGGGTAATTATGAGGTGGAGAGATTGTGTGACCTCT
CACCCCTGCTGCATTACTCGCCTGATATTAAGATAAATTGCCTGATTTTGGGTAAACATA
TGCTGCAATTCAAACTGTCAGCACTGGTTTGCTCAGGGATAATTTGTATTGATCTCCTGG
CTTCTTCCCCATTTTGCTTACTGACCTCATGGATAATTAGAGAAAAAGAGACACGGGGAG
GTAAGGCAGGGCTTGCATTTGAATACTTTGCTGGAGAGATGAAGAGCACATGGGAGGGGG
GCAGAGGGAACATTAGAGACTAATAGAATTTTCATTTTCCCTCATTTTCTGCTCAGATTT
AGACAGGTTACATGTTTTGTTCAATTATACCGCTTATATCTTTTTTCCCCCTGCTTGT
>NODE_446_length_436_cov_6.990826
TACTATACAGGGCACAGTGTGTACATTTCTATGCAAGGGTTAGATGATGCTTACCAAAAA
AAAAATTTTTCAATAAGTGAGAGAAGGAAAACGAGGTGAGACAGAAGCAGACAGAGAAAA
AGAAGAAAACCAGCCAGCTTTTGACACCAGGAGGCAAAGGGTTAAACAAGACCCCATCGT
ATTTTCATGCATCTTCTGCTTTTGACAGATGAAAAATGTCAACTGTCCTGTTTGTATTTG
GGAGTTTTTGCACTATTCATCTGCTTCATTAGTGCCTGCTGCTCCTAGCCCCTGACAGCT
GCCGGCCCCCTGCTCTGAGCGTGTACACACACACACACACAAGCCTAAAGATGCATACCC
CCACACACATACACACAAACACACGCTTAGTTCTTTTTTTCAGACTGTGTCGTCGCAACG
GTTTAGATGATTGACTCACTCTCTGACCTCTGAGGCCCCGGTGTGCAAGTGTGAATCTCT
CTGTGTGCACGCGTGGGTGTGTGTGTGTGTGTGTATGGTTCATTGATATTCGAGAGACAT
ACAATGCACACggatgcctgctgtctgtctaaggggtgtg
>NODE_447_length_294_cov_5.527211
AGAAAGAAAGAATGAAAGAAAGAAAGAAAGAAAGAAAGAAACAAGCCTTACAAGGCTATC
CTTCTGATACTGCAGAAAATTTATAGTGAAATCCTCCCTTCATGCCCCTGGTACTTCATT
CTCCCCTCGTGCCCCTGGTACTTCGGAAGTATGGCCTCCCTTCGTGCCCCTGGTACTCTA
GAAGATACGTTCTCCCTTCGAGCCCCTGGTACTCTAGAAGATACGTTCTCCCTTCGTGCC
TCTGGTATCCGAGTAAGTACAGTCTCCCTTCGTGCCCTTGGTATTTCTGGAAGTATGTTC
TCCCTTCGTGCCCTTGGTATCCGAGTAAGTACATTCTCCCTTCATGCCCCTGGTACCCGA
GAAGTTAAATGTTGCCTTTACTCGTGTGTGTGTGTGTGTGTGTGTGTGTGTGTGTGTGTG
TGTGTGTGTGTGTGTGTG
>NODE_448_length_523_cov_10.141491
CCGATAAATAAAGTGTGCTTTCGTTGTTGCCCGTGGTGCAGTCCCTAACAGAGAAGAGAA
CAGAAACACAACAGATAAGCCCCGGTTATTTTTTTATTTTTTTAATCACTGCTAGAGAAA
GTCGTAAAAGTCAGTCTTTTGTGTACTGATGTGAAGTTAATCTGATTTTAATTTAATTAT
ACGAGTTAGTTGCGGAGGGCACAGGCATTGGGGTGTTTGTTGTAAGAATGTTCTGACATT
GGCGCAGGTATGGGGCAGCTAGCATGTTAATTAATGATGAAGATCCTGACAATATGCAGA
GGCATGACAGCGTTAAGCCAGTCGGCTGCTGCTTCCTTTGCATATTAATAGATCCTTCAT
TATTATTTAATATGACAGCTGCTCCAAGGGCTACCATCAGACCTTGTCTCTGTTATTTGC
TGTTTTGTGCTCCCCATGTGACAGTGCCATGCTATTCTCTATTTGTTGAAATGTTCCCTT
TTCTGTTCTCTCACTGGTGTGGCTCTCTACATGCGACCGTGATGTGCTGTTTGTTTTGTG
CTCAGGAGGATTCCGACTTGCCCGTGCGTCTATATGAGAAAAGTGTCTGAATCTAAAGGT
GACTTTGAAAGAATATATGAGACTGGATTGTTTTGTTTGCATAGTAATGAATGCAGATTA
gcactga
>NODE_449_length_829_cov_9.172497
CCTACACCTTCTCATCCAATAAAGAGTTGAAATATATTGTTTGCTGTTACTAGGATAATT
ATTGCAATAAGGAAAATAAGGAGGTATTTGAAAAACCGGTTTATAAAGGGGTCTGCGTGT
ATATATCATGAGGCGAATTCAAGGATAGATCAGGTGACGTAGAGGGCGATGGGTGTAAAG
ATAATGGAGTAGAAGTCGAATTTTAGGCTAATATTAACATCAAAGGTGTGGGTATTTATT
CAGCTTCAGTTGGTAATAATTGTTTCTGTGCCTTCGTTTAAAAAAAGAAAAAGTGGTAAA
AGGCTAACGAAAAAAGCTAGTTTTACTGCTGTTTTTACTTTGGAGAGGGCTCAGTCGCTT
CCTTGAGGGGTTGGGGTCAGAGTGGTAAGAACTGGATATAATAGTAGGAGAAAGATGGTG
ATTAGGCTGGATGTTATTGTGATAGGAGTATAGTGCATAGCTGCTACTTGGATTTGCACC
AAGAGTTTTTGGTTCCTAAGACCAACGGATGAGCTGTTATCCTTTAGAAGCTTTTTGGTG
AGTGAGCCCTGGGGTTCAACCAAGGTGACGAAAATTAGCAGTCTTCGCTGCTAGCGAGCC
TCTCTCGGTGGACAAGGGGATTTTAACCCCCGTCTTTAGAATCACAATCTAATGTTTTTG
TTAAACTAAGTCTACAGGCGGTCCAACCTCAAATCAGTTCTGGTTTGAGGATCAGGAGTA
TTAGGGGGAGGAGGTGAAGAATTATGAGTAGGTGTTCTCGTGAGTGGGTAGGATCTAGGG
CGATAATGTGGGCTGGGATAGGGCCTCGTTGAGTTATAAGGAACATATAAAGTGAGTAGC
CAGCAGTAATGAGTGTCCCGGTTCCTGTTAGTGCTAAAGTTCATCAGGATCAGTTAAATA
GTGAAGTAATAATTATTAATTCTCCTATCAGGTTAGGAAGTGGGGGGAGAGCTAGGTTGG
CTAGGCTTGCAAt
>NODE_450_length_378_cov_1.439153
ACTAAGTACAAAATGACACCTTTTGGAAACATACATACATAAACACACAAACAGACTCAC
CAACCACACTGATTTTTTATTTCTGACTCTGTAATACTTCACGTTATTTCTTCATTTGAT
CTTTCCTTCTTGTCATGCATCAGTCCCCTTTCACCTCCCATCTCATCTATCATTCAGACT
TTAAGCCAGTCACGTTCATCCTCTGTGGCCTGGTATTCTCTGTTATAAACCTGTCATGGA
AAAAAACAGATTTGTTGTTATTACAGTCAACACATGTCAGAGACACTCGTCTTTCAGGTT
GCTACAGTGTCTGTAATTGTATTCAGTATTCCCTTTTTACGTACTTTCTTGTTTCACCAC
ATTCAGTCATAGTGGATTTTCTTTAGCCTTCTAGTGAGCATTTATATCACCATGGGTTCA
TACCATAGTTTACAGATACAAGAGCAAGTATAGATCAAGCTGActtctcagagcaccctc
tgctggactacaagtgaatttcattcactgatgagatgtaaa
>NODE_451_length_424_cov_7.544811
ACACCAGGAAAAAAGACGGTTATAAATAACCTCAGGTACGGTGCTACTATTTTTCTAAAT
GAAGAGCAAAATAACCCCCGCGCCCACACTCGCCACTCTTGTTCTCGAAACTGAAAGAGT
GGGCCTCCATTGAAGGATTTCAAAAATAGGGGCAATTTTAATCATCTCTCCATTCAATCT
CAGTTGGATAAATCATATCTGAGAGATTTGCATAAATACAAACCATCAAAGACTTTTCAT
CTTCAAAGAGGTTTTCAAGACCCAATAGGCTTTGTACTGTAATCATCTGAGGTCACAACC
CTGTGGGAGCAAGGCTGCTATGGCAACATAAAAACTAACGCTGGGGGCTTAGCATAATAT
CCCCCCCTCCTTCGCAAACACAGGAAGGGGTGGGGGGGTCCGAGAGGGAGTGTGAAAAGA
GGGTGTAGATAAACCTATTTCTGTGACAGAGGAAACTAGATAGATATGGCCTGTTGTGGG
GGAAACTTCGCTGATATTACACACCGAGATTACCACCGGTACACTGTGCCATGCAAACCC
TAACTAACAAGGCTGCGGCGAGCTGAGt
>NODE_452_length_596_cov_11.090604
AGGCTGTTTACTTCTGCATCATAGTACTTTTTAAAAACTCCAACCGGCCATTTGTCCCAA
ATCTGCTGCAGCATTCACAACATAATGAAACACAAAATGAACCAAAAGGAGACAAACTCT
TGAGAAACACTTTTAATCACGATAGAGATAAATAGTCCAACAAAGCGCGCTTCGGAAAAC
AAATACGGCAACACTGTCTCTGATCATCATTTGATAGTGTGCTGACACGCAAACTCTATT
AAGCTGTCTTCAAATATGCAAAAATGATATGATTTTACAATGATTACATATTCACTTCCC
CAGCTGGCTGGCTCCAAGCGTCTCCATTTGTCATCGACTATTGTGTCCAATTATATGATT
AGCTTTGAACACTCCAGCACTTCGAGAGCTCTCGTGTGTTCTGCCGCGCAGAGTGATTCA
CAAACAAAGTCATTACAACATGTATTCACACATATCAAATAACAAAACAGATGGCCACTG
CGCCTGCCGCCTGATTTGTTTTCCACACGAGTGGTGGAAAAAAAAGTATTTTGTGTGAGC
TGTGTTTAATGCTGACTGTTTTTATTCCCAAAGAAGAGCAGCTGGCTGTCGCGCTGTTAG
ATCAGCTCCTATGAAAGACAATCTTGTTTTCATTAATTTCTCTACAACAAAGGCACTTGT
TGGGAAGATTTAGAATTACAGCGGGTAAAGCTTCCGGATAATTCATCACAGGGACTTGAC
AGGAAACTtaatcgttttaa
>NODE_453_length_436_cov_5.545872
GTGACATCCATAGCCTCTGGATGTCAAAGATGGTTGAAGACTTGAGAGCAGGCCTCTGTT
TTAAAAATACTGTGTGTGGGTGTGTGAGTGCGCACGTCTCGGAGCAGCAAAAGTGACATT
TGAGGGGCACTTTACAGAAGGCAGCGGTTGCTAGGGATCTTCTGTATCACCTAAAGAGCC
TTTGTCAGTCATTGGAAAGCTGTCACCTTTCGGGGGGCCGATACGGTAGGGGGAGCCGGC
TGACAGGTAGGAATTAATGAGAGGTGTATGACAGCAGACCTCAGTGCTCTTGTGTATGAG
TGTGTGTGTGTGTTTGAGAGTGTGTCCACATGCGTGTGAGTGAGGTCCTTTGTCTCAAGA
GGATGAACCACCTTCTTTGTCATCCTGATGGGGGAAGAAGAGGAAGAATAATGTTAGAGA
GACACAGAAAGAAGATTTTTTTCAGTATTCTGGGACAGACAAACCTTTCAGATTTTTGAT
TATTTTCTCATTTGACTGCATGATTTGTTTGTATAATGAAAGCACTAGTCAGCAGAGCAA
TCCAATTTCAACTATACCGACGtgtgagtctcataataaa
>NODE_454_length_302_cov_1.039735
TTAGCTGTCTTTAACTGAGTGAATAAATCAGCGATACGAGCAGAAGCCTGGTCGGAAGAG
GTAAGAAAGTGAAACACAAAAATGGCAGTACAAGGCTGGAGTCAGGGGGAAAGGTGGAGT
GATACTGGGTTAGGGATAGGAGACATTTATTTTTAACTTAGACTATAAAAATGATAAAGG
GCCGACTCTCTGCTGTACATTAAAGCCAGATATTCCTTTGAATGAAGGCCAAGGTTGCTT
GTCTGTCTTTCTAACTGAGAACATTTCCTTTAACCATAGATGCCCCGAAGTTGCTTTAAC
tgtattagtgattatgcttaaatcttaatacatttcatttttcattcattcattttttct
cctcttttaaatagactttttaagaacaaagtcatttgtttattcctttaaaacatgtca
caccgacaacctcccaaaagatcaaa
>NODE_455_length_922_cov_7.083514
AGAGACAAGGCCACAGAAAACAAGCAAACAAGACAACAATCGACAACAATCTTTAAACAC
GCTCGTCATTCTCCTCTGAGAGATTTCCATTTCAGCTACTTAAGCGGCACATGAAAACAC
GACAGCCATTGCCAGCGATCTCTAAACACAACTCTGGTGTTCTCCCTCCTCAGAGAGATT
ACAGATTTCCAGCCATTTAGCAGAGAATGAGAGGCGTCTGCAGATTGAGGGGATTGGTGC
AGCACACGTTGGTGTGTCGCAGCCTGACTGGGTTGAGCGCAGTGTGCCATGTCATTTTTG
GGCGCGCTGTTGCTCAACATCAAGAGAAATCGATGGCGTCTCCACAGGGGCAGGGAGGCC
TATGGAATAGAGGAGCTTCTCAGGTCTGTTTGAACTCATTTTCTTTTCTGGGCGGTTGCC
CCCTCGCTCAGCCCCCTAAGGCATCTCCCTCACAGCAGGCCCTGACAGCTTGACACATTG
ACAGCTGCCGCTGAATGACAACTGATTTGTACAAATTTCAAGCCTTATAAATCTACCTGT
CACAACAAGAGCATAAAAGAGCTCGGACCCAGCAGGTAATTCGGAAGTGGTGGGGGAAGA
AGAAAAAAAGCCTGCTTCCTCCTCCTCCTCTTCCTCACTGCTGACAGCCCGGTCTGAGAG
AGAAAAAGAAAAAGGTAGGAGATAGAAAGTAAAGAAAAGACAACATGGCTCTTTTTCTAT
TCCTGCCAGTACACCATGATCCTCTCCTCAGGTCCACTTTGAATAAGAACCGACGAAACC
ATTTTCTTGCCATCAGGTGATCAATTCTCTCATTTACAGATTATAAAGACTGAAAAAGAG
AAAGTGCAATTTTGTTTTACACCAACATTAAAGAAGACCACCTGCTACTCATAGGATTAT
CACATCAGCCTGCTTTTCAAAGCTCTCACTGGGTAAATGAGCAGGCTCTTTTTACGGTAT
TTAAACACTATCCAATACTGCTGTAGTGCACCTACCACTCCACCCCCGCTTTTCTTCTCT
AGGTAATGGCAGACCTGGCGGGCAAGGCCTATAGCTGCAATAAatc
>NODE_456_length_312_cov_1.003205
ACTTTCAGTTTGGCTGGGAAGAGGGTTTGAAACGGTATTTGAGTTTCTTTCAAAATCTTG
CACACTTCTGCGTATTCCTTTCTTAAGAATGAGGAGGATAATCATTGTCCAGGGTTATGT
GTATACCCTTCCAAGTAAATCCTTTCTTTTGCCATGCTTTGCGGAGTATCTGTTCTTGAA
GCTTAAGAACTTAACCACGATAGAGCGTGCTGGAGCCTCTTTTGGAGGTGGGGGGCCCAG
AGAGCAACAGGCTCGTTCAATGTTAATGTTCATGCTGTCCAATTCTAAGCTCTCACGCAG
TAGTGTCTCAACAAAAGCACACAGTGATGAAGAGTCTCACCAGGATGATTCTGGAATGCC
ATAAATTGTGATATTCTCTCTCCTAAAGCGGCTCTCCATATCCATCATCTACTCCTCCAA
CTGTATGTGTAGCTGTACAAGTTCGGTCGAAGCTTC
>NODE_457_length_296_cov_1.270270
TAGACAATGCCTGAATAAGTTTAGGCACATAAAGCCAGTAGGGATTTCAGCTAAGAGGGA
TTAAGTTTTGCAACTCCTGTGTAGACGTTGGACTGGTTTTAGATATCTACTTTTACACTG
CTGAAGATAAATGTGTGCAGTTTTAATATTGAAAATACTGGCAACATGTGACTTCACATC
TTCAACATAAATGCAGCTGCTTTGAGATTTCTATGATAATGATTTGGTTTGTTTAATGAG
TCTGTGGGTGACTTTTCTGAGGTTGTGGGAGGAACACATGTCTTGCTTACAGGGAATCCA
GGTAATCCTTGGATTTGTTGGGTTTTGTTGGATTTGTAGAATCTAGATCAATAATGGAAG
GGATGTTCCTAggccaactacaggaatgttgatatgatcagcgttggtagaatttatgac
cacttctttgttgacatttg
>NODE_458_length_742_cov_7.123989
GTTTATTTCACGGCCACACACACACAAAAAAAAGCCTGTCTGTAAATATGTATTACTGCT
GTGCAGCAGCAGCGGGCCTACACCTTTCCCTCCGCCGGTTGCCTTACTACTTTAAATCAC
ACAACAAAGCCTGTGTTTGAAGACTGAGGGGAGAGCACACTGCATCAGTTGCAAATCTTG
TCTTTAGAGTTTTTATTTTTTTCCGAGTTGCTCTTTGTTGATTGTAACTAGGGCATCTAT
ATTGCCATGTTTCTGCTCAGCTCACAATTAAAACATTTTTTCCCTCCCTTTCTCTCTTTC
TCTCTCTCTCTCACTCTCTCTCTCTTTCTCTCTCTCGCCGCTGTCTTTCAAAGGCTGATG
TGGAGTGCACATAATTATGCATATAAACATAGTGGCTTAATTATCTCTCACAACATCAGT
GACAATGTAATTAACAAACATTGCAAGATCAATGAGAGAAACTGCGACCTTCAAAACATT
TAACTCCTCACATTGAGGCATCGTGCGGATTTCCTATCAGTGCAAAACCCCAGAATACTT
TTCCTAGATAATTTAGATGTCGCATTAGAGCCCTCATAAGCCAGTCAATGGAAAAAAACC
AATGAATAAAAACTATGAAAGCAATGACAGAGATGCTCATAGCGATGGATCAAACAGGCT
TGACCATGACTTCCATTTGCAATTCTGGGTTCACTGTAAAAGGTTATTGTTCATTTCAAG
CTATTTCAAAGCCCCCTCTATTTACTGCCTGTTAATTAACCAACCAAACAGCGAGGAAGT
TTGAAGCTCGTAGAGTTTTGTTTTTTTTACTGTGACAAATTGCTCCAAACTAATGCACAT
AATGTCATTTATTTAAAGCAAGTGTTtattagcagaccagtgtcca
>NODE_459_length_496_cov_2.578629
ATCTAATTAAGCTTTTATTCCAAATTTGTATTTTTGTATTTAATAGGAATATTTATGCAT
CTGTTTATTTAAAATCAAATAAAAAAACATTTCATAATGAAGAAACACATTTTCATTCTA
ATTACTAATTGTTATTCCCAAAAGGAAATTAATTTGGAGATTTGGCATGGAAAGAAAAGT
AATAATAAAAACAATGTAAATATAACGGTAACTAAATAAATGTATTTTGTACAATTGCCC
CAAATATTGTCAGGCTAATATAAAATCCGACCCTGCCAACTGCTAAATATCACCATTTGT
TTATTTAAATGATTTTATTCAGATGATCTAAACTTAGGTTTGTGAACTTGCTTCACACAG
GGTCCACTCTTGCAAAATGATAGGATGCCAGGGGCCAGTTAATAAACAAATTACAAGCAA
GTTCTACAGTATTTATCAGATAAAATTGCAATTAAAAGGACTATCTATTTAATAACTCAT
CTTTTTTTGAAATTCTTTTCACATTACCTGAGTAACAGCCACTAAACCAAAAAAATCCAA
GTGTGAACAAATTGCTCTCAATTATAAAACAATCAGTATGTCAGctgactgaaatctaag
aatcacttattgaagcatagattgtaaaagcagcatttag
>NODE_460_length_414_cov_5.830918
ATTTGGTCTTTGGCACGTTTTACTTTAATACTTCAGACTAGAGGGCCAGTAACGGCCTGT
TTTTTTTATTCTTATTGTTTTAGAAAAATCACAAATTGCACTAATATATTATTGAGATAA
GGATTTACCGTCAGTATTTGGCACTGAGTGGTGACCTTACCGAAGGTTCGGGTCTTTATG
GTTCTGTTTTATGCTCCTGTTCCCATACAGTGCATTTTAAATGATTGTTTTTTATTATTG
CAGGAGTGCATCCATGGTAAGGACAGCATCCCCTCCCTCCCTCCTACCTCAAAGATACAG
CAGAAGTGACTGGCTTGTCGGGCTTGAAGAATTGTTTAATTTCAGGGCCCCGGCGTTTCC
TGAGGTGAGGTCCGCATTGGCTGCTAATAGAGATCTAATTGATGGGCCGAGTCCCGTTTC
CGTGCTCTCTCTCCCTTTATTGCGCCCCGGCGTCTGCTGTAAAATAGGTCTGTAATCAGA
TTCCGCCTATTCCTCCTGGAGCAGCATGAGAGCTCAGGGCTGCCGAGAGAAAGAGATGGG
GCAAAAGAAAAAGAAAAC
>NODE_461_length_348_cov_3.209770
TGTAAACCTGAAAAGGAAAAATTAATACTTATCTGTAAACCTATTGAAAAAATTAATACT
TACCTGGAGACCTGGAAAAAGGGAAATTAATACTTACCTGTAACCTGTAACCTGTAAAAT
AATACTTACCTGTAACTTGTAAAATAAATTGCATTTATCCAAATTTAACCTGTAAAAGGG
AAAAGAGTTGAAAAACTTACCTTTAAAACCTGAAAAGGAAAAACCGAATACGAAAAATTC
GTACGGAGCAGAGTAGTATAAAAGGGGATTGCCCACACTCTAGCTCATTTGGATTTGGAC
GGTCGAAGGGGAAACATCTCCTGAATGGAGCTAAATTTTCCTGTTAACCAGGGGGTGTGC
CATGCCTGAAGAAGGCCCAAATGGAGGCCGAAACGTCGCGACGGCACACCGGGGGGGCCC
AAAGTTTTATTTTATTATATAGTGGGGGGTGTTTTTGATAAGTTTCCTTTGGGGGAAAGG
GAGAAAAACAgg
>NODE_462_length_362_cov_4.165746
CACTCGGTTTCTCTCGCTCACTCTCATCTCAGAGAGAGATTTATTTCACAGTATGTAGTG
GATTAGGCCCCCCTCGTATGCCCCTGGACAAAAGCATTGTTTTAGCACTAGCCTGTTCGC
TGTAACTGGAGGAAGCTACCACTACTAAGCGTCCACAATACGGCCATTGTGGACACAGGG
CTAGGAGGACCCTGCCTCGGAGGCCGTCTAGACTTTGAGCCCGGGCCGATTGGAGAAACA
GGGGGAGAAAATCCCATCAGGCAGTGGAGTGAAAGTTAACTAAGGTAACCTGCTGTGAAC
CTGATGAAGATGTCAAGCCAACATATGGCAAAAAATGTCTATTGTCAGAACAAGGAGCTT
TCTTCCCTCTGAGGGAGGGGATGGTAGAGGAGGAGGAGATGAGGGGTGGCTAAAGAAAAC
TAGGGGGGTTGCACAACCTAAAGGAAGGAATAACTGCAGTGGTCATCGTTTTACTTCTGG
ATCAGTAGTCTTATTCTGGCCGGGAg
>NODE_463_length_530_cov_5.679245
TAACGATATAATTTTAGGGTCTTTCTAGGAGTGAAACGTGAGACAGTCAAACAATAAATC
ACATCCCTGTTTAGAGCAGGCGTCTGGCACGACTGGCCGGCTTCAGCTCCCCAGACCACC
ACCTCCTCCACTGCCGCCTCCTCCTCTCCTCTCATGCTCTCCATCCCTCATGCCTGTTAA
AGGCTTGTCCTGCAGGGCCTGGATGCACTTGTGTGGTACAACAACAGAGAAACCGCCCAA
AGCTCTTAACAGCTCTTCCTCTCCACTTCCTCCCTCCCTCCATCTCCACACTGCTACCAC
CACCAGCTCCTCTCTCCCTCTCCACTCTGCTCTGTCTTTCCCAGCTGCACCGGCGAGCTG
TTCCGTATGAACTGCTGCCAGCTGAAAGCCTGCTACTCCTGTGAGATTGCTATTACTCAG
TGCAAGCAGGGCTCTGCGTAGCCAAAGGGCTGCTCTCCGAGCTGTAGATCTCCATGTTGT
GACTTGTCAACACGGGAAAAATCGTTACCAAGGCTGAGGCACTTCCATTCCACACAGAGG
GGGTTCTGATTGCGACCAGGCATACAGGCAGGTACTGTACTGGAGGTATTAGGACAACTA
CTGTTGCCGGATTTTGTGCTGCAGAGGATTCTCTGCTGAGAGAAGGCACTTTGAAATTAT
TAGATAACTGGCAt
>NODE_464_length_316_cov_1.800633
CATGAGGACGTAAGACGTATAAAAGAGTAAAACAACGAAAGCAAAGGAAGACCCAGTGGC
TTAGAGGAACACAGTCTTCCCTATTAATGACTTGGCCAGAGCGAGAGAGTTAAAGAAATG
ATAGAGGAACAGGGACAGGGAGGGGGGCACAGAGAACTGACTTGGCAGGAGAAAATGAAT
GAGAGAATTAGGGTGAGAGAGAGGGAGAGTGAAGGGAGGGTGGATGAGGGGTCAGTGCAT
TGATTCTACAATAAGAAGAGAGAAATGTGGAGGACTGATGAGAGGCTCTGAAAAGGCTGC
AGCTGCCGATACTAAAGAAGTGAATTGAAGAGACGACAAGGAAGCAAGAGAGGAGGTCAG
ATTAAGAGGATGGCGGGAATAAGAGGGAAATTATgagaaaggatggagatacggtacgga
ggcacgccaagtttggaggaggatgaaaggaagttagctt
>NODE_465_length_321_cov_1.470405
CCTCCTGTTCCCTGTTCTTCTCCTCAGCCAGGAGTGTCACCTGCTTTTGTATCTGAATCA
GCTCATTGTCTTTCATCAACTTCTGCCTTCTTAGCTCTTCCAGGTCCTCACGAAGCTTGC
GCACCTCCTCCTCCTGACCACGATCTCTTTCTATGCGCAAGACCTCCTTCACCGTGTACT
GTTGTGCCCCCTCTTTGACCTCTGTCTCTAGGCCACGCAGCTTCAACTTGAGTACCTCGA
GGTCATTCTCTAGGACATGGGTAGAGCGGCGCTCCTCTGACAGTTTTTGCTGGACCTTGT
GGACCTCCTCATCTAGCTGGGGATCTGGGACCTTTTTAATGAGCTCCTTCTTGACAATTG
TATCCTGGGGCTTCTGTCCTTCAAGGACATAAatgtcagtctgaatggtctcaatttctt
tttctagctgctccctcctctggatctcatcttccagctgcttct
>NODE_467_length_371_cov_3.150943
CAACACGTATAATAGCGGCACGCACAAACACACACATCAAGATGCACACGAACAGTATGC
TTTACATAGAACCACAGGCTGTCTTCCAAAAAAACACTTCCTCACACGTTGGCTGGGCAT
AAGCTATCACACATCATCAACCCACGTACACCCATGAGCTTGCAAACACACACATGGACA
CACGCACACATGGCTGCACCCTCTAAGCCTGAACAGTTCTCTTCACCAGCCTTAATTGGA
TTCTAATGTATTCAGTTTGCTCCAATGAGCAAAGAGATGTCTATGGTAGTCTGACTGCAG
AGAGATGGAGAGAGAAGGAGGGAGAGAAAAGGGGAGAGAGAGGGAGGGAATTAGGAGTAA
ATAGGGAGGTTTGTCAGTGGAGGTCATCTTTCTCCAGCCGCCAAGTGGAGTGTATCGTCT
GAACAAGCTGTCGACAGAATTTCTACAAGAGCCATTTGACCTGAAAGAGAGGGAGAAGGA
GAGGAGCACTATCTATATCGCTCTCCTTTCTCTCT
>NODE_468_length_739_cov_6.814614
TGTTGTGGTACAAAGTAACTAGCATTTCACAGGGTCAAGGTTAGTTTCCCTGCCATAGTT
TACCTGAACTTTCCCCCTTTCCACTTTAGTCTTTAGACAGCTTTCAGAAGCTTTGATCTG
CTACACTGCATGCTCTCTGCCTACAGAAGACTACTTATCTATTCAGTGTGGAGTTGCCAG
CAGCCCTTTAGGAATCGAGTTATGCTAAACAGAGGTTGATTTAAACCAGAGGTTGACCTC
TGACCTTAGCTTAGAGGATAATGTCCCAGGCAAGGAGAGCAAAGTCCTGTTACTATCCAT
GAATCAGGCCCCCACCGACATTATTTCAAAATTGCTTAGTTGCATGGAACTCCCTTTAGT
GCTGAACGGACTTTCATAAAATTGATTTTCTGAGTACACCCTTTTAGCAGCTATAAGCTT
GAAATATGAACCCTTCATTGCTGAAAGCATTTCATTTTTTGCCCCTGTGACTAATGATCC
AGGGAAGAAGTGTGTTTGAAATTCTCCTCGGCAGCCATTTCCATAATTAAACACTGCTAA
TTATAGAGCTTTGGCTGACTTTAAACAAACAGGCACAGTTGCCGAGCATGCTTTCACGCC
TTCCATTTGGAAATTTATGCAAATTGTACCCATATTGTGTGTTTTCTTAGATGAAACTGA
CAACATTAGGACACATTGCTCATGCTCACAAAGATCAGACACCAACACAGAGAGTAAGGC
TGAGGAGAAACTGACAAGCCAATGGTGGTTTGAAGGAAATACCCTGCACAGGTATGATGT
TCTGCACAATGATGATCAAAGCATGCACGGCAGAAGTATCAGATGATTGAAAATGTtcac
gtacgtgtgtatgtgtgtttgtgcatacatgaatatgcattta
>NODE_469_length_300_cov_1.340000
GTCATTAAGGAGTGAGACCTGTGTATGAAAAGGCCTCTCATAGTTTGTGTGTGTATAAAT
CAATGTGACACTAACTAAACAGGCGCTGCTGGAGAGCAGGGATAATGAACAGAAATGGAC
TGAAGGCAAACTGAGTCTTAATCATGGGACAGGCATGATGGAGAGGGGGAGAGAGGAGAG
AAGGCAGGTGGAAAATTGCCTGAAAGAAAGGCAGAATAGGGGGAGTTAAAAAGGTTGGAC
ACAGCAGACCTGGCTCGAATAGTCTCTGTCAATGCTGTACTAAACCTTGTTAGGGTCCAG
AGAGTTTTAAGCAATGTTAAAAATACTTCTGCATGATGGAAAATTGGGCTaatattacat
caactggtctcatgtggtacacctctggcacacttgttccctgcccgttagtatacgaga
catctttggcctctggagtctgtg
>NODE_470_length_294_cov_1.003401
CATAGTCCTGGCAGTGAAGCACGGAGGTGGGAGTGTGATGGTATGTGCATGGAGAAAACT
TTAACAAGTGCATTCTGGGTAAACGTTCATTTCTCATGTCAGCATGTGTGATAGGTGGTT
GGTGAGAACAAGTTATAGCAAATGATCATTTCATTTACAGAAGACACCAGGACCATCTTT
CCCTGGCTCCAGACCTTCATACCTCCGTGCCTCACTGTCGATGTAGTGGTCCTGACACAA
CACAGCCACACACAGACACACAATGACCACAAACAGATCCAAAACCAGCCTGAaagttta
cccagcatgcacttcttaaagctttccatgattggttctaggactctgcgtcatagacat
taaagtgctgcagttctactgttcagactgtgatacatcccataatattgacgctcactg
ctggttgtagagaacatg
>NODE_471_length_545_cov_7.922936
GTTAATGCCATTAAATTCTGGCTTTATAAGCTCAGTTTAGACAGTTCGATTTCCCTAAAA
TTTGATAGGCCAATAATCACATTGAAGTTCTTTGGTTTGGTCCTTTACTGTTCTAACGTT
CCATTAGGCCTTCAGCGTGCTGATAGGAGAGTTTCAGACAAGCGAGGTTGCGTGCTGGAT
GAAGAGTTAACACAGGAAGGGTCATAAAAAAAAATGATTCAAGGGCTTAAGGGGGGAGGA
AAGGAGGGTATTTTGTACGAGCCATGCGATGGAATCGTGTGTTTACCCCCTGACATAGAT
GTCAGACATCTTCTCTCCTGTCATGAAAGCATCGTCCTCTAGAATTACGTCATCAGTGTT
CCAAATAACAACACGAAGCTCAAAGCTAGACACCAGCAGAGCATTGACCAGAGAGGAGAG
AAAGGACGACAGACAGACAGGAGACACACCACAAACAGAGAGACGCGACACAAACACGCA
CACAGAAAAAATGGAAACAAAACAAAACAAAAAAAATAATGGTTAACTGCAAAAAAAAAA
GTCCACACACAGCTTACACCCACGGGATGAGGCTTGGTGGCCCCGTCCCGCTGTACCTAC
CCCCTGACAAATATGTCACTGGACTTTTCCCCAGTGAAGTAATCATCGTCCTCCAGTATT
ACTTCGTCTGTATTCCAAATAATCaccct
>NODE_473_length_500_cov_5.874000
AATTAATTTTACACGGATAAACATTCTGTCTCATTTGCATATAGATATAAACAATATATT
TGTGCATCTGAATTCCCTGCACACTTGGGTCACGTGATCTGCCTAAAATCCTAAGTGGCT
AAAACCAAAAATTATCATTATATTTCCCAGGCCATAAATCCCCCTTTTTTCTCTGACACA
AAGCCTTATAAATCTGTGTCTGATTTTTCACATTGCACATTGTTTTTAGTTAATGATTTT
CATCTGTTTGTTGTTGCTGTGATAGCGGGGAAATGTACCATATGCTCCGGCAAAAGACAA
ATGATTAGCAAATGAAATTCTGGACAGCTGTCAGACTGAAAGCGTTTGGTTGATAGCATT
CTGCTACCATAATTAGCTTAAGCTTTGGGTTAATTAACTTTCTACCTGGATATGCATAAT
AATAGCATTCTGCAGAAAGCCAAGGAGCTTCCAGTATATCAGCAGCAAAGGCTGGCTTTT
TATTTTGTATTTCGGCAGCATATTTCAATTTCAAGAGGCGATTTAGCTCGGGAGCATCGT
CAAATATTGTAGATTTTACTCCCCAAGCCAGATAATTCTGAAACAATAGGGGTGTATTAT
GTGGCAGAAATGCCATTTCTGAATGTAAttaaagcggatgaaag
>NODE_474_length_339_cov_1.705015
AAGAAGGTGTTTGCAGCACTGCCGATTACAGGTTATCACATTGCCACTCACTGAGAGTCT
CTCTCTCTCTCTCTCTCTCTCTCTCTCTTCCTCCCTCTCTCACTCTCTCTCTTTCCCTGG
TTCCCTGCTCTCACACAGAGAAGAAAAGAAAGGGAAAGCTTTAATTTGAATATTCTAATT
AGATTTGTAATTAACTGTGAAATAACGATCTGGCGAGTGTTTTTCATGGGCTGTAAATGT
CCATGTGAATTCGCATAAACTCTTGAAATCAGGACATTGTTCCGGCTTATTTTCCAAATT
ATACATTTCTCTACAGTAGTGACTGTAATAAGTTGCAGAAAGCTAAAAAAAAAAAATGTA
CTGATAGAAGAAACTAGTGCACCCATGGGGAGCTGCTGTAGGATTTAGGTCAGGCTTTTG
CTAATTCTACAGCAGCTTGTGAATTAAAGCTAAAAGGTGTGCCTGTGAAATGAAATgact
tta
>NODE_475_length_620_cov_4.129032
ATTAGTTAACAAAGAAAAAACTATAATACATACTAAAAACTACATGATCCAATTTTGCAT
GCCAACTGCATTCCTTGGTTTTAGCTACACAGCCGAAATAACTGTGAAAAATGTCCCCTT
GGTCTGACTTTTATTCCTCACCTTATTCCCAATGTCATTCATTTGCCACTGAAGGTAACA
AGCCTTTTCCACTCGGTGCTCTGTAACGGCAGACCTTTAATAGCCATTTCCCGGTGTGGT
GAGGGGAGAGAGGGGGAACATGTTTATTTGTGTGTCTGCACATGCTTCTCCAGCGATTCT
CTCTGCTCCACTCACCCAGCTGCTGGCTGGAGGAGTGATTCATGGGCCTGACAGATGCCT
GGTGCAGCTGGATCTGTCCTTGATCATCCCAAAAGCCTGGACAGCACTGTCATTCACCAT
TGCCCAAATTATCTCTGTATTGACTGCAGAACCCTCTGTGACAGCGCCGTAATGGCTAAT
TACCCAGGATGCTTTGGGTACTTTTAAACCCCAGAGTGTTCTCTTGCTGTCTTGCCATGC
GGCTGCTGCTGCTACCGTGTCGTGTCGTTCTGAGGGCCACTGTTTTCTCTGGCCCCACCT
GAGCTCCACAGTCTGAGCATCCCAGAGCAAAACGTCAAGAGGAACAAAGGCATAATGTTC
TCTTTTCCCTGAATTatacagcaaagtaaccaagccctttttttgtagtgtcagcgagag
acacacacagaatttcaccgagggaaacatgtacaaaaactact
>NODE_476_length_464_cov_4.709052
CTCTGATTGACGGTTAACTCTATAAACGGAATAAAAATTAAATATTTGATCTCATTCTGA
GTTTTTTTTATGGCCTCAAGGTGTTTTTAATGGCATTCGGTTGCTCGTGTCCGTCTTAAT
ATTTTGCATTTATTTTATTTCAGGTTTTTTTTTGAGTATTTTATATTTATTTTATTTTCC
AAATCGATTTTTAAACTTTATATCCTGTTTGTTTTGCACATAGTTTGTAGCCTGTCCTCT
GAGGTTCACAGCACTTTGGTAAACTTGCTCTTTAAATACCTCCATGCCCAGCCGGATGTC
CTCCAGCACTCCGTCCACCACATGGATGCCCACGTCCTCCTGGTAGGCCACCAGGCCGGC
CAGCAGGTTGGCCACGCAGTGGATGCTGTTGTACTTGACGTTCCAGATGTTGACCATGCA
GCAGATCAGGTAGCTCTTCACCTCGGGGTCCTGCCAGGGCAGCTTCCTCATCTGCCGGAG
CACCTTCTCCGTGGTGACCTTGGACAGGTCTTTGTAGAGCAGCTTGCGGATGTATTCCTG
CAGCGGAGGCCTCTTCTTCTTCACCGTCTTCTCCATGGGCGGAGGGTTGCAGTAGTAGTA
GGCGTTCt
>NODE_477_length_297_cov_1.050505
AGCTTTTAAAAACACACTTGTACAGACATGCATTTGCATGGCTTTTTTTTATTCCTGCTC
TGATGCTTGGTTGTTGGTCTTTTTATATTGTAATGTTCTGTTTTGTTTTTTAGATATTTT
TATTTATTTTATTGCTTTATCTAATATTTTGTGTATTTTAATGCTTTGTGAAGCACTTTG
TAAGCACAGTTTCGAAAGGTGCTTTAGAAATACAGAATATTTTTAATAATATTATTTCCT
AGAAAACAATTAGCTTGCAAGAACAATGACAGTAAATGACAGTAAAAGACAGTAAATGCc
ttttaagacattttatgcagtaggaaataaactttggcaacaaaagctcttttggcttgc
aggataattctgatatctacgagggtactggataacagttatctgccttacccggaaaca
agcggcgtgatgccgcgttca
>NODE_478_length_1011_cov_5.560831
GAATGTTCTGGATTGTATGTGCATTTGTACTGGTGGGGTACCTTTTTGTGACAGTAGACA
TCATGCTGATCTCATCTTCAGTCATCACTGCTTGTCAGCCTGGGGCTTTGGGCACCGGTG
TCAAGCTATTTTGCATACTCCTGTCTGCTCTAAATGTTTTTTCATTTTTTATTTTTCAAT
TTTCTGTATCAGTATTTTGAGACAACGCTGTCCTGCAGGGTGTATTCACCCCAACAGACT
AATCTAATATTACATCCCTCCAGCTCAGGAGATGGCTTGATGATTTTCTCATCAACAGTA
ACGTCTTGGTTTTGTTGTTTGAAAGGGCAAACATTGGATAAAGCTTCTCAATTTGTGCAA
CAATTTCTAAACGGCATACGTATCTGCATACAAGTGTTGATGAGGGAATTGGAAGTCCAA
TCTTCCTGATAACGGCAGGTGTGTTTGGAGTTGTAGCTGTAGGTGGGGCAAAGTAGATTT
CCTGACCCCACCTGCGCTTCTCCTAAACTCTATCCTGCCTCCTTGTGCCTGTCTTGTCTT
TCTCCATTTCTCTCTGAGTGTGTCCGACCTGGCAAGCTTCCTTCTCTCTTTGTTCCACAG
TGACAGTCCTGATGGCAAATTGATTTCGACTGTGTGAGAACAGACATACAGACAGAAACA
GACAGCTCCGGATAGCACAGGGGCCTCTTCCTCCCCATCTATTCCCTCCTCTTAGCCTCC
CTCCTGTCCACTTATCTCCACCTCTTCTCTGCCTCCACACACACCCCTTCTCCGAATGGA
AGAGGCCAGTTTCATCCCTCCTTTCTGTCCTCTCTTCCTCCCCGGGTCCCTCCTTTCCTC
CTTCCGTCCATCCTGGGTGCTGCTGCTGGTGGTGTCGGTGTGGACAGTAGCGGTTGGTGG
GTGGAGGATTGCGTTGAGCGAGAGAGCCAGAGCGGGGCCTACCTGCTCGGCATGCAGCGA
TATGGACTCTGAATACTCTATCTCTGATCATAGTCCACCATCACGGACTGATCTCTCAAG
AGACTGCCTTTGCTACTGCTTgtctttcatgcatgtacatggttgtgtcattttgtcaaa
ctaaaggacatgttcatgtactgtacaagtgccaaaagactccaatgtcgtcgtactaaa
gccactgactgaatg
>NODE_479_length_507_cov_5.400394
AAGTCAGTGTTTGAGGCTAATCACAGCTAACTCCTCAAAACCTTGCCAGCCCTCACCGCA
AGCCTCATACCACCTCGTCTCATTCCCACATTCCTACAGCCGTCTTTCCTCACCACTCCC
ACATCCACCCTCCACAGCCCCATCCAAGCCCACCCTCACCTTCTCAATCCACTCTTGGAT
CATTTCAATTTGCATCCCAACTGGCCCCGGGATTCCCTAGCCCTGTTAAAAGGCAGGCTA
TTTGTTGTGCTCTGCGGTTAATGCCGCACAGAGCTTTAAATACCCATATCAAATCTTGGA
GGCTCAACAGATTCAGTTTTGCAAACCTGTATCGAACAGAGGTTCAATCCGTCAGCTTAG
AAGTGTACACTCCTTAAGTTGTGTGATAAGGTAAAACCAATCACTGGATTAGGCTCTCTC
TGTCAGTGATGGTGTATTTTCAGTGCACAGTGTTGCTTTGCTGAAACAGGATAAGCTGAT
GGAGTAACATTATGGTGCTTGAGATTTCTTTTTCAATAGGAATATACTATTAATGGATTC
TGAAGCCAGTGTGCGATGCCGCTCTTGCAGTTGTGGATAATGCATTAGCATTAGCTGTGA
AAAGCAGTTGGTGCCGGATACCATgagcaatcatctctcaaaaccacaaat
>NODE_480_length_551_cov_10.065336
GACTGCCGAGCCGGGTCACTGGAGATTTTCCAGACAAACGCCGCACAGGGGAGGGGAGGG
GAGGGGAGGAAGAATAAAAAGGACAGGCTCAGAATCTCATTTTAACAGACCGCACACAAT
CTGGGCTCCCACAGAACTATCTCTGCCTGACCGCTTTCTATTTATCCCTTATCAGTGTTT
ACCAACCGCTAGTTTTCTTTCATTCACACTGTGAGGCAGTTCTCTTACTATCAGTCAACA
GCTGACACCGTGGAACAGCCTCAAAGGCAAGAGGAAGGGATCAAAACTAAACCAAAGCTG
TTTAAACAATACAACAGAGGAAATAAATTCATAAATCCTAATTCTTCCCAACCCACAAGG
GTATAAGCAGATCCTTTATAGTTAGGCCAACAAACAAAACCACAGCCAATGAGGTACATT
ACAATCAAGGTAAATTCTGAAATATATTTAGAAAAAAGAAAGGCGGAAAAAAAATCCCAT
GTAATATTAATTGGGAACATTTCATAGTCTTGCCCTGTCAAGCAAATATAAGTATTCACT
AAAAGGCTTTTTCAGTTGTGTTTAATTGTCTTTTTAGGAAAATCTCACCTGAGTCAACAT
TGTTAACATTTTTAGATCATTTTGTCGTATACTACCAACAACGTAGACAATatgagggac
gatatacacaagtcaaacattttattaaatgtttt
>NODE_481_length_410_cov_6.826829
CACATGTACACATACTGCAGTTAAGGAATGCAAAGAGAAATACATCAGACAATGAGGAAA
GAAAAAAAAACTATCAAGAAGAAGTAGACAATTAGCAACGATGTCAGTAAGTCAACATGA
TTAACATTCGGATCACTGGAATGTAAATACTCAAAGAAACACATGCTGCACTCCTGTAAG
CCTCCCTTCTAAGCAGCTCCATGCGATACAGTGAATGAGCAAGGGGGTCACACACACCAG
GCTTGCTGACAAGCCTTTTTTATGACATTCATCAAAGCCATCTGCCATTTTCTGCTCAAT
TAATTTGTTATGGGAAGTGGGATCAATTAAGTGCGCACCGTAATGGCTTTATATCCTTGT
TTCCCTTTTATAGCCCAATATTTTCTGTGCTCCACTCTGGCATGAAAAGGCGAAATCGAT
ATCCCCAGCTATTTTCCCCTCCTATGGACTAATTTGTTTTTGCCACTCTCTTCCTGGCAT
GATAAACTGGCTGTAATGAGGGGTTAGGGTGGGGGGACTGTATAAACATAAACCCACACT
CAAGCCagcaagcg
>NODE_482_length_488_cov_4.698771
GTTACATTTCCAAGCAAACAGGGCAACGGACAGAGCGCATGCCGGCCAAAGTACGACTGG
TCATCCCACAGACGGGCTGCAATAGCATTGGACGGAGCCTTTGGCAACACGGGGAGGTGA
GGCCAGGCGCACTGGGCTTTGCCGGGGAGCTGCCGCTCGTCACAGCGTCAAGCGAGGCGC
ACCACGAGGGTGGTGGCTGGGACCGCCAGCCTTTTGGGCTGCTGGTCAGCGGAGAGGCAC
ACTTACTCTGGTTTCTCTTCAAAACGCACAAGTCTTTCGCCTTTTACTAAAGACTTCCGT
GGAGAGTGACTCCAACGAGTTTAGCCTATTTTTGGCCGGCTTTGCCGTCTGGCAGAGCCA
CACATCTGTTTGTTCGAAGCAAAGGAGCTGCGCTTGACAGGGTGCATTGAGGGTGCTCAA
TGGGGCGTGTGGGCGGAGTCGCGAAGCAGAAGCCGTGACAAAATGGTGCACCAGCACAAG
TGGGAATTGTGGCAGAGGGTGGGCCCGGGCAGCAAAGGCTCAGGCTTTATCGCTTCTCGG
CCTTTTGGCTAAGATCAAGTGTAGTATCTGTTCTTATCAGTTTAATATCTGATACGTCCT
CGATACGAGGACTACATattaaacggattttt
>NODE_483_length_474_cov_5.147679
CAAAGGACATACTGCTGGACATGACTGGAATAGGGGAAGTTCTGTATATGGCAGAATATA
GGTTATATCCCATAGGACCAGAAACAACCATATTTATTTCAGTCATCTCTTTAGTTAGTC
CCTTTGCTTTTAGCCCACATCTATATGGCAATCATCTCCACCAAAAACACGGAGCCATTA
TAATCCCATCCCTCCTGCCCACACACACAGAGTCCCCCAGCCTTGCGGAAGGCCCGACTT
ACTCTGATAGGATGTACGGATCCTTTTCTTTGAATCTGAATAAAAGTTAGACAGGCCACG
CATGCAAAACTCTGTCAGGCAGGCCCGCATGCCCACACCAGCAGCCACAGAGTTACCAAA
AGGTGGAAGGAGGAGGAGGAGAAGAGGGAAGGAATGAGTGGTAAATAGGATGGTGGGGTA
GGAATAAAGAGTGAGAAGTGTAGGTGAGGATTGAAGGCAAGGAGAGAGGTGAGAGGACAG
AGAGATGGGAATGAAAGAGAGAGATAGTAATGTAAGTGGGATAGGATGGTGGTGGAATGG
TAAAAGGGGAGAAATGAAATAAATTAGGTTAGGAGGGAAAGAATGTGAAGTAAAAGTaat
aatggatgaagaaataat
>NODE_486_length_799_cov_4.003755
ATAAGATTAGCGGATTTGGCAGCGACTCAACCCCTTCCTCATCAGAATATGACAGGCTTC
CCGGGGCTAGGGGGGCATCACCCTCTCTCCCACCATGCCCACCTCCACCCTGGGGAGCTG
GGCAACGACCCCGGAGTGGCACTCACTCCATTTGGACCAGAGCACATGGCACAGACAAAT
GCTCTCAAACTTAGCCCATCTCAGCACATTCAGAGCCATCCCGAAGCCCAGACCGCGGCA
TCTTTCACTTCAGCTCAGACCACAGTTGGTTTCCCCGTGGCTCACCCCCACTCAGGCTAC
TCAAGCAGCAGGGACTTCATCCTCAGGAGAGAACTCTCAGCCTCTGCTATGCATGCACTT
GGCGACCAGCATAGTTCCGCCTCCTCCCCTCATCACCATGGCATGTTCATCTCCCCAACA
GGTGCTTATGGGCACACGGAAAGTGGGGCCCATTCACTTTTCACTGGACTTCACGACCAG
GCGTCCCCAGGTGCCCACCACCACCATGCCCTCAATGGGCAGATGCGCCTGGGTATACCG
GGGGACATCTACGGCAGGCCAGAGCACTTCGGGCACAGGCCAGAGCACTATGGACCGTCT
TCTCTCCACAGCTACAACTCCATGAACCTCAATGTGAACATCGCTTCAGCTCCTCACGGA
GCCGCGGGGGCGTTTTTAAGATACATGCGGCAGCCCATAAAGCAAGAGCTAATCTGCAAG
TGGATTGACCAGGAGCAGAGTCAGAAGAAGCCCTGCTCGAAAACTTACAGCACCATGCAC
GAGCTGGTCAACCACGTCACGGTGGAGCATGTCGGGGGACCGGAGCAGAGCAGCCACGTC
TGCTTTTGGGAAGAATGTCCGCGGGAAGGAAAGGCGTTCAAAGCGAAGTACAAACTGATA
Aatcacatccgagttcatacgggagaaaagcccttcccgtgtc
>NODE_487_length_874_cov_6.934783
GCCAAAATCTCCATTTTGTTTATCCAGCCATGAAATGTCATCAAGATTGTAGAAACAGAT
TAGGTTTCGCAAACTGTGAGAATTAAGAATGTGCCAGCCAAGCAGCTATTCTGTGAGAAC
AAAAGGAAGAAATATAGTCCACAAAAGTATCAAGTGTAAACATATGAGCACTTTGACACT
CAGCGTTTAGTTGGAGGTGATTGTCCCCGTGTAACATAGCACAACGTATATAACAACCGC
TGACCCATTCAGAAGTGACAGGCCTTAAATGTGACATTTTCCCCAAAACATTATGGTACG
TCATAAATGGTTGTTTTCTGTTGCCGGCATTGAGTGGTCCACCATACTGAGTCGCACTCT
ATAGACTACACAGACTCAACACCTCTCCGAGAGACCCAGAACAACATGTGTTCCTCAGGA
AGTTCCCATGCAATCCTGCATATGGCAACATTTAAGGGCTTCTTTTTTCCACGCAGGCTT
TAACTTAATTTGCTGCCAAGGCATCGAAGAAGCAGAGCACAGTATAGAACACTATCGTCT
TGGCCATGACCAGAGGGATGGATGGATAAATGTATGGCCAGAGCTCCGATCCTTGATTAT
TACATAGTGTATAAAACAAAGAGCAGATATGAGACTGGAGAATTATTTGATTTGAAGATA
GCCAGAGTGATTTTATACTCTTTCTTTGTGTTTAGATTTCAAAACACATGTAAGAGAAAC
CAACAATAAATTGATACATTTCAATTTGGACGGGAATTGGTAGGACACAAGACTGAAATG
TTCTGAGAATTACCAGCCTCAGCACAAAATACGGTGTGACTGACTTTCTCTCGACTCTCT
CTTTCTCGACAGACCGAGAGACAACATGCACACAACATACACCAGACACCACTCAAACCT
CAGCTGTGGAGAGTTTGCGGTAATAGCACGATAACAAGGCGAATGACAATTAACCTTTAG
TGTTTAGCTTAATAGGACAAATGAGAGTCAGACTAGCTGAGTGGGACCCTGTTAATCt
>NODE_488_length_361_cov_3.850415
AGAACTAGAGGCAGACGTGCTGTTCTCCTCCCGCCCAGCGCCTCCACGCTGCGTCGAGGC
AGTGCAGGAACACATGTGCCATTAGATACTGTTTACCTTTCAGTTTGGATGATATTGAAT
ACATTAGCCGATTGAACCTCATAAGAAACACAGGCGAGTGACAAGGCCCAATCGTCTTTG
CGACTACCATGGTAACTGAGATTACAGGCTAACAAAGAGCAGACAGGGGGAAAAAATATT
TAAAACCCGAATAGTGATACATAAATTAATTAAAGGACAAAAAAACAAGTGGAGAATTAA
AGTTGGAACATCTGTCAGCGACTTAGCTTCCCAACGTAATACCAGTGTTAGAACATTTAT
ACCCTTGAAGTTAATGATCCCCTCTTTAATTGACAGTCAAGGAAAACTGGCTGCGGCAGC
ATCCTGCCGAGACACCGATAAGAGCCCCCCTTCCCCCCGCCCAAAAATAAAATAAAAAAA
AAAAAAACAGtttaaagaaccttgg
>NODE_489_length_293_cov_1.150171
ACCCTCACCAGAACAGGAATGACAGCAAATTCAGTTTTGGCATGTTGTGGTTTAAATAAG
GGAGAAAAGAGATAAAAGAGAGAGAAAATATATATATATAAGTATATATAACTCAAAACT
GAGCTCAAAATGACACAAATGAAGGGAGGTTTGAATTCACACAGCTTTGCAGGGCTGCCT
TTGCCAAGAGACTTTGGTCACTTTGCTTCTCCATCATGCTTGAAACACACAAGGTAGAAA
ATGAAAACGGGTAGGAAAAAATGCATGAAGAAAAACGGAGTGTCCTGGAATCAGTTTTAT
GAATGACGAGGGGAATATGTTTTCTATCTTTCAAGAGTCTACAGATGATTGTCTGTTTTC
CTTAAatgaaaaagaaaatcaaaagttttgcagtcaactacaactccaggacagacccta
cattcataggaggtaga
>NODE_490_length_603_cov_4.174129
TCCAGTTATCTCAATGCTTTTTCCACTACTGCATTTTATTTATTTATTTATTTTAAGACT
TCCACATACTTTCTGCGGCCTATGTATAAGTTCATGCATAAGCTGTCTGCTGCCCCCGAC
CCAACATCCCCTGCTGGCTCCCTCAGAGCAGCTTGGCTCGGGCCGGTGGCTTCAACCTGC
AGGCAGCCATAGGACAGCCCAAGCGGAGCTGTCTGCCACTCCTGTGCTTCATTAGGAAAC
AAAATATAAGGTTTCCACTCCATTAGGAATGACTTTAGGAGTGAAAGCACATAAGACGCC
GACTCACCTCATCAACAATGCATTGCAATAACGGCTGAGGATGAATGAGAGTGAGCAGAG
AGGGGAGAGAGAAAACAGCATTAGCCTGTATACAATGTCTTTACAGCAGAGTGGGAAGGA
AAAAAAATCATTAATGCAATAAAATGTGGTCAGATTAATCAAATGCCTCAAACTCTTATG
AAAATATTACAGGCAGAGAATTTTCTATTACATCTAATGGTATCTAATCTAATACTGGCA
GTTAAGGGCTTGGGCATCTATTTATTGTGAAACACAATTTAGGAAGTTTAAAGGGAGGCA
GTGAAGCATGCGCGCAACATAGCCGTCAGGAACATAGGCACAGATCTTTCCCTGCTATTT
TCTTTCCTCCAACTCATAAAAGCTTACCATTaaaggctgtaggtcgctctgagtttgggg
gggaagactacacagagaggggaggca
>NODE_491_length_296_cov_1.344595
CTGAGTACCATGAATAGCATTCCAGTTTACTTGCTCCCTCATCTGTCATGCTCGCTCTTA
CAGTACTTCACTCGACTTATTATTCTGGTGTGTTCTGTAAGGGGTGTTGTTTTAAGTATT
TAATTTACATGTTACATGTTGTTTTTTCTCAGTATAGAGCAACATTGTAGACCTTTTTCT
TTTCTTTAACATTACCATATCTGTTGGAATAGTTTTAATATGACAGTGATGCCTGGCAGT
TTGTTTGCCCCTATATCTGCATAGTAGGCAATCCTGGTCCCAGTGGACCAACTGAGTCTC
TCTTAACTTATCTCTGTAGTTGAGCAGCAAGCCTGGGACTGCAAAgtagtatttcattta
taatgaacagcagtagttgctggcccaacgtcaccgaacatggtcagaaggatccctctg
agaggatttgaatggcttgg
>NODE_492_length_554_cov_7.030686
CTCACTACTGTGGTGATGCCACAGTGAATACTGCCACAGTACTGTCTCTTTGGACAACTG
AATGGTGCCATCTAGCACAACAACACCATTCTGGTATATAAGTGCAATCAGCTCTTCAAG
ACCAGAGTTGCTGAATCACAGTTTGTAGTCACAGCAGGGGATGAACTGAGGGGCGATGTG
GGGCTAAACAGTATATTAACTGTGTGTTGTTCTCATTGCCACTGCAGCCGCCAATCTGTG
ATGGCTATTGGCCAGAGCTGGCTGGCAGATGATGATGGTTATGATACATCTACACCCTAC
TACCACAGCTCAGTATATGGTTGGTATAATGGGTTTGTATGATGGGTAAGATTTCTTTCC
ACCCTCCATCTCCTACATAGGGAAGAGGAGCTACGTTCAATGGGTAAAGCGTGTTCTTGA
AGGCCCTAAAAAGCTTTTAGTGAAATTACGGCTACTTGGATCTTAGGCTTTGACCATTGA
ACGCACCCCTGACCACTAGTCTATGACATGTTGCCCAGTGATTCTGGCCTTTATGTTAAA
GCCACCTCGGTTTACATAGAGCTCACGTTTGCTACAGTAAAGACTGAACTGTGTGGGAGT
CATGAGGGCAGTGAACAAAGCAGAAATCCATCAGGCAGTCCCATCAGCTGGAGTTTatta
ccagtgtgcagattgactgaactgatggcagcttttca
>NODE_493_length_529_cov_7.030246
TCCCTCTCTTCTTCTGCCCTCTTTATCACCAGATAACTTATGTAACGTAGCAGATGAAAC
CCATTCCCATTCACGTCGGCCTGATTGTCAGAATAAGCTTGCATTCCTTTGAAAAGTGAT
TGACCGCCTGAAAGGGTACAAATTAGGGGCCTGTTCGTCTTTTCTTCTCCGGTCGTGGGG
TTTATTTGCGGCAGATTCACCCAGGCCCAAAATTAAGTGAACTCAGGCAGGGATGAATGG
GAGAGCTCTGATTGAATAATTGATTTCTTTTGTGCGGCCTGTGTTTAAGAGGGATAACTA
GACATCCTTTGGAGTGTAATGATTGTAATTACTGCGATGACTGGTCATGTCAAATATGAC
ACAGGAAAGGACTGTTATTAACCTTTATTCTCCACATAGGAAAAAAAATAACCCAATATC
CTCTTGTCTCTCCATTCTGCATATGGGTTTCACCTCCGATAGAGGCATGGCTTGCTGTAG
GTTGAATGCATGGATGAACTCATTCCCTGTCTTCTACTCCTGTCCCATGAAAGGTAGATG
GGTAATTGACTGTGCAGTCAGAGTCACTGGTATGTCAATGACTCACACGGCTAGTGAGCC
TTGGGGTAACTCTCAAAGTCCAATGCATTATGGCTCCAGAATTTAAGTGTAAAAGATAGG
AGTTAtagccatg
>NODE_494_length_403_cov_5.883375
TGCACAATTGTGATTAATTAATCTTCTTCTTTTTTTTCAAACTTGAGCCCTGATAATGAA
TGTTCCCCTTCGTTCTAAGCAGCAGCACTCTGAGCTTAAATTTCCCCCCTAATCGTTCCC
TGAATAGCAGCTCCTCTCCACCTCTCCGTAGGTCTGGGTGGCAGCATATCTCAACTCGAT
TCACTGTGACAATATTGTTTGGCTATCATTCGCTGCTTTAGGATGAATGGCATCGATCCT
CTTTTAACAACATTTGTTTCCTATTGTGTTCGGGGGGCGCAGCAGAGGAGGGCAGACGTG
TGAAAGTGGCTGTTTGATTCTCTTTTTCATCCCCATGACCTCAGCTTTTGTGTCTCGTCA
CCCTGGGAATGTCACGCCTCACTACTCTACTTTAAGATGTTTCAGAAAGTGCCCTTTGTT
TTCACTCTTTTTTTTTCTTTTTTTTTAAAGCTCACACAAAATTGTTCTTGGTCCCCCCCC
CCTCCTGCTATAAAGGATACTTCAgactgaggcacggttcacaagtgcaatgcaatttgg
cttatcc
>NODE_495_length_604_cov_7.708609
TTAATCAGTTCTCATCAACGGCACCCTCTCATTCTTTCAAGGGCTCTACATCCCGCTATT
TACTGCCTCCATTTTCCTCTAGCAATCCTGCATGTGTTTCTTTTATCATTTTGGAAGGCT
TTCACCTCCCCCAAAAAGTCCCTCCGTCCTCCTGCCTTCTCTGCCTGGGACCCCTGTCTG
ATTATTATGCCATTAAGCCTCTCCTCCTCTCCTCTGAAAGAGCAGCAGGGTCCCTCTCCA
ATCTAAAGAAGTCCTGGGTTTTTTTCCCCTCCTTTCCCTGAAATTACCCGGCGACGCGTG
CCTGAGTTTCTAATTGGCATGCCCGTCCCTGGAGACGGCCCCCTCCCTTCTTCCTAATGA
AAAGCCTCGGCCTTAATTACACTTTCCAAACGCTGATTGTTATTGACAAAACTCCTGTGG
CTCGGACAAACGACGGCAGATTAGCTCCATTACAGGCAGCCCTCCAAGAAGAGAAAGAGA
GGGATTTCAAATCGACAATGCAAAGTGAGGGGGGAAAAAGAGGAGCTTTCAATTTTTTTT
CCATGTACCTTGCTCTTAATTGTTTGGGCCATTGCTCCACTTAAGATGTCTCTTTCTCTC
CCGATGCCTCTTTTCTGTTCCATTGTGTTGCCGTCAGTGTACTTTTAGTGAGGGGACAAA
AGCCCAGTTATGTTACTTGAGAGAAAATGTTCATCTTTTGTCAATAGACAGGATTGCTGA
TGGCAGCATGAGTAAacatgaggatttg
>NODE_496_length_387_cov_1.607235
AATACCAATAACTGCATATCTTTTACTTTTAGCTAACAATAACAACTGTTTCTGAATTCC
TTTTAGCTAACAACAGGAATGGTTTGTCTGTTACTTTCAGCTAATAATAACTGTTTTTCC
GTAATGCTTAGTTAATAATTTTAACCATTTATCCTTTACTTTTAGCTAATAATATAAGCT
GTTTATCCATCATGTTTAGTCAGTTTGTTTGAACTGTATATCACCTATGTTTAGCTAGCT
CTTACAATTGTTTTACTATTACTTTTAGCTAACAATATTAGCCTTTTATCCCTTACTTTT
AGCTATTCCAACCATTTCGTCTTTACCTTTAGCCTAGTAAAATATTTCAACTGTTTTTCC
ATTATGTTTAGCTAGCTATTACAACTCTTTCCCCATTACTTTCAACTAAAAGCATCACCT
GTCTGTCCTCTACTTTTAGCTAAGTGAAATGTTTCAGTTTGTTCCATTATGTTtagctaa
ctatttaaactattttagcttcatctattacatatagttaacagtagaaac
>NODE_497_length_402_cov_9.651741
CACAGGTTTGAAGGAACAACAGGAGAGTGACTGACCAAATACTCAGCGACAGAAGGAGAG
AGGAAGACGGATGCAGAGAGGGAGAAAGAGAAAGGGGGAGAGAGGGGGAGAATATATATG
CGGTGGCCAGTGTTGTGAGACAAGGCAGGTTGCTGTCACTTTAAAAATGACTGTAATAAA
AGTGACCGTCGGAAGATGGATCTGGTGATTTTGGCTTGCTAATCAGTCATCTGTGAAGAG
GACCACAGCCCAGATTCAGCGGCCGCCTGACACCTCTTGATTGATGCCTGTGCCCGATAA
AAAAGGCCCATTAACTGTCCTCCTATTAAACTGGGTGAAATGGCAAAAAATGCTCCTCTC
TCCCACTCTGCTCCTCTGATCTCTCTTTCATTTAAACCATATATCCCTTTTATATTTTCT
CCCCCTTTTTTTCCTCCTTATCAGTCCTCACTGTTAAGGTAGTCTGCTCTTCCTACAGTT
ATTATTGAGATTGTGGGAGAGAGCGGGAGTAGATGTTAATCAGCAAGGCCTACTTGtgtt
tgcgtg
>NODE_498_length_1083_cov_9.783010
AAAAGCAAGGGTATGGGCAGATCCTAAATCCTTAAGCTACAGCACTGTTAATGTGTTTAT
ATATAAACAGTCAGAGGATAAGCCCTAAATCCACTGCCAAGCTAAATGGTTTATGCATCT
TTTTTGTTTGTTTACTTCTATGTCATTTAAGCAAATTGGTCTGACATCCCTGACGAGCAC
GAGATCTAAAGTGAGTGTATTTTGCATTCATGTCCAAAAGCTTCTCTCTTTCCCTTTACA
CTACAGTAACCTCATCTTCACCTTTCATTTGGCCTCAGAGAGATGTTAACAGACTCAGAT
GTGCATGATGGCAGCTTTTTTTCCCTCTTCTTCGTCTGCACGCTCTCCTCTTCCTTTGTT
CCACTGGTCTAATCCAGTATGTGTGGGCCGGTAAGTTTAATGGAAACAATTTATTAAGTC
CGGCTTAAAATGCCATCTGCAGCTAAGCCTCCCAAAGCCGCTAAGCTCCTGGTTTCGCCC
CGGAGCTTGCTGTGTTCACGCTTACTGTAATGCTCTGTTTAAAATGAGCACAACGGGTCA
AAATTAATCAGGATTACAAGGGCACAAATCCACTTCAGAAATGGGTTTTCTACCAATCGT
TCTCCTGCTATCCCAAGATGCCCCAGGTTTCTCTGGTGGACAGCACACCACATGGATTCA
GCATCACACCATGGCAGGTTGCATTTAGCTGAGACAACAGGACCCTAGAGAGGAGAAGGG
GCAGTAAAAGACGGTGCCTTGACTATACTTATTGTTCTAAAACCCACCGATGCAACATTC
AACATAGCCAGTGCAGATTCCTAAGTGTTCTTCTCAGATATTTCTAGCTGCTGACAGCTA
GGTGATAACGCCCCACCACATCCATAGGCCCAGCTTTGTGAAATGTCATGAGAAGGCCTA
CCAGCGAAGTGTTTATCTGTGCTCTGTGGAGGTGCCCTGTACATGCTCAGCAGCTACATT
TAGCTTCTCATTCGCCTTCTAGCAAGTGACAACAGTAAACTCTGACCTGCGATTCAATAA
GAGTAGCCCTGAGTGGAGCACCAGGCTTCACAGCGCTTTTACTTAAACATGCCATCCTCC
AGGAAATCAATAATTTGCAGGAGGTTTAAGACAGGAAATAAACAAAAACCAATAACTGTT
AGATAATGCTTGCCCTCTGCTGCACCTTCCTACATTATAACCACCAACActgacagacat
tcagcagaacgtgtggtagctcttggg
>NODE_499_length_145_cov_4.544827
TTTACATGTCCCATGTCAAAAACCTTGTTTTCAGCCAGCCAAACGCATTTTCGGAGCAGG
ATAACAGTCAAACTGCCATCTTTCAACTACAATGTTCACAATCATGTTTTGGCTTCACAA
TGTCTTCAAATATGATCAAGATGAGGGCACAAGCTGTTTCAAGTCCGTTCCTGTCAAAGA
AATTCACTTTACATGTCCCATGTCAAAAACCTTGTTTTCAGCCAGCCAAACGCATTTTCG
GAGCAGGATAACAGTCAAACTGCCATCTTTCAACTACAATGTTCACAAT
>NODE_500_length_145_cov_3.034483
GGCAGTTTGACTGTTATCCTGCTCCGAAAATGCGTTTGGCTGGCTGAAAACAAGGTTTTT
GACATGGGACATGTAAAGTGAATTTCTTTGACAGGAACGGACTTGAAACAGCTTGTGCCG
TCATCTTGATCATATTTAAACACAGTCAGAAGTCAAAACATGATTGTGAACATTGTAGTT
GAAAGATGGCAGTTTGACTGTTATCCTGCTCCGAAAATGCGTTTGGCTGGCTGAAAACAA
GGTTTTTGACATGGGACATGTAAAGTGAATTTCTTTGACAGGAACGGAC
>NODE_501_length_497_cov_4.207243
TGGGGGTTGGGGGATGTTGCTTATTTAGTCTGGGATGATGTGCGCTGTCTCTGGCTCCAG
AGTCTGCCCCTCTTCCTGTTTACCTGGGAGTCCTTAGGGGTGAGGTTGAGCTGAAAAGCC
CAGTCGGAGCCAGTCAAAGGGAGCGTGGCGCAGTCTTGACCCTGGCGCTCCACTCATTGT
GTAGTGCAGCGGTGTAATGAGGCCCTGTGTGGATATTGATATGACAGAACAAAAGGCCAA
GGTGCAGTAAGGACAGCAATCCACACGTTTCACACCATTTGTTTTTCACACCGTATCCAT
CACATTAATGGGTCACCTTTCTGTGACAGCTCATGATTACCTGCTTACCCATGGAGAGAA
AAGGGGGTGAGAAAGAGAGGGAGAGAGAAAGCCTGGTAGGTGCAGAGACAGAGAGATAGG
CAGGAAGATAGGGAGCGAGGGTGCTCCGGTAGTGAGGGCGAAGGGTGAGTTGGGGTTGGA
AGAGGGCTCAGGGAGCGGGGGGATGGGAACCTTGTGCCATTTTTTTATTCTTTCATGAAG
ATTGGCTCCAGCCCTGTCATCATCCCCACCGAGTGAATTTATGACAGGTCAGCTCTCCAT
GTAGTCACCTGATGGATGGAGAACATCCAAGTTTatttggg
>NODE_502_length_309_cov_1.009709
AAAACATTTAAAAACAAAAAATGTCAAGCTGTGGATTTGCATTTAAGAAGTAATATATAA
TCAAAAGCTCTCAGTGTTGTAAGTCTTAAAAGCTCAACCCTGTAGCCTTTCCAGCCTCCA
GTCTACCTTCCAGGATCAGTGACATAACTGTGCCTCATGTTACTAAAAATAAAACCCTAT
CCCCAAGTTTACAGGGTCACTGATGACTAAGCTTTGCAAACCCCTGTAGCATAACAATTT
ATCACTGTTTGAGCAACATGGAATCTTGGTGAAAGGAAATGGCAGAGGTATCACATTGAC
tcattgcccgcacatgtggttttcgcagcttcagcagtgatcgccttctgattactttcc
attctttaactgaccaggttttatcgctgtccatcgtgtgtaaggtactaatgagcatgc
tccacatttcctattactcttagcaagtgttac
>NODE_503_length_490_cov_4.520408
TTTGCCTGCGGGTAGGAGGGGATGTTATGAGGGGGTGTGTGTGGGGGGTGGATGGGGGTT
GGGCTGTTGGACAGCACAGTGGAGATGGATAGGGAGCTAGAAGAGATGTGGAGAGGTGGG
TGGGTGGGTGGGGGGCAGACAGGTGTAGGTGCTGTGAGTGGCTCTCCCTCTAGCTGTGCC
ATTGCAGATTTCCAGTTTCCTGCAGCATATGTCTGCGTGGTTAGCATGTGCTCGAAACCC
CCTCTTTCTTTCACTGGAGGCAGCCAGCCTGTGTGATTTATGTGGGGCCCCTGTTCCACT
GTGCATACACTGGAAAATCTCCAGTTTACACAAGAATTGCCTGAAAAATGAGATCTGTGA
CTACATTCTTTTCATTAGCGGCTTACGCTAGCGTGGAGCCTGGGAGCCTCTGAGCTCCTA
ATGATGCACACGCAGGCCCGTAGCCTCCCAGCTGCTCTCCGGCTCTCATTACCTACAACA
TTCATGTCACAAACACTCTTATTTAATTTCCACAACAATTAAAAAGGAAAACAGTTGCTA
AACTTGTGCTGCTTGAGGCAGCTGAGAGCTGTGTGTTCAATGGCTCAAACAAAATGTTTG
CGCAACAAATACACACACACACAcacgcacacac
>NODE_504_length_303_cov_1.026403
AAGAAGAGGAGATTTGCCCTGCCAAAGAATGGAATCATCCATTCAGAGGATGCCAGCAAA
CTGTACTGTCATAACCCAAAACTGTTTCTGGATTGATCCACCAGTGGCTTTCAGTCCTGG
GCCTCAAGAGTACCGCTGGTTCTCTGGTCTAACAGTTATTTAAGAATTTTTCTGCTTATT
ATGAAAACCAGCAGGGCTCAGAGTCTCAAGGACCAGGATTGGAAACAACTGCGGTAAACA
CTTCACAGTTCTCCCTAAATTCAGTTCCTGGTTTCCCATGACTCCCCTACTTCAACTACA
actttactatttgttgtatttgctgaggaccggtgatcttggcctcccaaacctgtcagt
attaccataggatcagtgcttgtacacctgatgaagctaaaaatggtttcaaatagtcca
accactcgaggtgtggttgattgacag
>NODE_505_length_545_cov_4.082569
TCAGAGGAAACTGCCAGATAGAGAGGAGAGGAGAAATTATAAATAAATAAATAAACAAAA
AACAAAACAAGATGGACTTGAAAGGGGATAGAAAAAGTCTGTTTCAGTGAAGGGGGATGA
CTGCGGTGGTCCCAGCGGTCCCCACAGGGACCTGGGGGCGAGTCTCAGCCTTGTCATACT
CCGCTCTTCTCCTCCTCCACTCTGCACACCAGCTCCAGCCCCCCCTCCACCACCCCTGTT
CTGCCCACGGAAAACGTCGATAGCAGGCTGCCGGTGCCGAGGTCTCTGGTGGACACTAGC
TCATTCTCCCGGCATCGACAGGCCCGCCAAATCAATATTTAGTTCCCCACTAACAAGCTG
CCTCGGGGTCTGAGCCAGAGAGAGAGAGTAAGAAAGAGAGGGAGAGTGAGAGAGAGAGGA
ATGCGGGACAGTGGAGGATGGCAGAGAGACAGAGCAGGGACTGAGAGCTGTCCAGCTAGA
AGGGAAAAACATGGATTCAGTAGAGTGTTGTGTGTGTGTTAGTGTGGGAGGGGGAGAGGA
AGGTGGAAAGGTCAGAAGAAGATCTGGGGAACAAGAGAACAGTGTCTGGTGTGTGTCGTG
GTGCGGAGGCGACGCATGAGTGCCTGCGGCAGCCGCTGACAAGAACACAGACAAGACACA
CATACATACTCGACACTCTCAATCAtaca
>NODE_506_length_713_cov_12.308556
TTGTTTGTCATTAGCTGAATGCAGGTATTTCAATTAGCAGCGCAATAACTACAACTTCAA
TTTGGGAGGCTTATTTTTAACGGCACACTGAGCTGCTCATAGTGGTTTCATGCAACATGG
ACATGTATGGAAATGCACAGATTTGCAGTGCACACTGTTCAGTACTGTAGGTAGCTCTGT
CTGACAGATGCTGATCCAAAACCTCAACTGCTTTTATCGTAACCAACTGATCACAGGAAT
AAGGGTTAAAGAGAAGAATGGGCAATGGGCCCCAGTGAAAAATCCTCAGCCTCTGGCAGT
GCCTCATGGAAATGCCGCAAACGCTGTACGGATTCAAACGTATCAGGGATTATTAAGAGA
CCTGAGAACAAGGTCAAAGACTTGCAGAAGAACACAGAGCAAGTTAAACTTAACTTCCAC
TTCATCCCCGAGGCTCTGAAAATACTTAGGAGATAGTTGAGGCAGGCTCTGTTGAAAGCT
CCCCCGCCGGCACGCAAAGCTTTACTTTTGATGTTAATTCCTTGAAAGCTGTTTCTTTAG
CTGGGGATTAGTGCATGAAGAGCTAGGCTTACCATGCTCTGGCTAATAAAGATGAAACAT
CTAACACAGGTACTCGTACATACACTCACCAGGGAACAGTGCCTATAAAGTTGCCTTAAT
TATAGAGAACTGACTTCGCTTCAGTAACTATAAGAATAGGACGACATTTGTAGTTTGAAA
ATGCTGTGGTATTAAATGTTGGAAATCCTCTGTATTCTTTAGACACAAGTCTTGAGGTAA
AATAATGAGTATATAGGCACATCACTTTCTGAGCTCATGCGATCAAAGCTGCCTTCATGG
TATGCCTTCAGTCTctc
>NODE_507_length_599_cov_8.196995
TTTCACAGTGGGGGAAAAAATAAAGGCGTATATTTACTTTTAATTGAAAGGAAATTAAAG
ACGCATCCACATCCGCATGTGACAAAGGAAGATCACAAGGCTTGGGAGTGATGATAGCTT
TTGTTTAAGATGGATTTCATAAAGAAAACCCCCCACTGATAATGATGAAAAAAAAATCTT
GGACATTTCTCCAAATACAATTACCTCGGCATCACCTGATTCAATCAAATGCATTTGCAT
TCTGTTTGCATGCAGTGTTCCGTGAACCGGTAAACAAGGCAGGCAGAATAAATCTGATGT
GTTTTCATGCTTATGGTTGCTCTTCTGTTTGCTACATTTTATTCTGAGTATTTGAATTTT
TATGAATTGATAAATAACTGCACAAACATACGCATAGCTGTGTGGATGGATGTTCTAAAG
ATGGAGGGGCATATTTTTGCAAACCAAAAAAGAAAAACGGAGAATGTTAGTTCATGTTTT
GAGACAGATGTTGTTTGGCCAGCAAGCATGGAGATTAATATTTGACTGTGTCTGATGTGT
ACTTAAGAATGTATCAAAGAAGATGCATCATTTTGGGGCCTACCAGAGGATGTTGCAGCT
GGCGCGATGACAAAAAGCATAAGGCCACACTTGGCAAGAGTCAGTCATATACTTACAGCc
tggatagctggagagaaatgtagtgattacaccacagtcttgttcccttctaatccctga
ccttctttctccctggacacttg
>NODE_508_length_312_cov_3.426282
CAAACTCCCTCCACAGTCTTCCTCATTTGCACACCTCTGGTAGCAGCTGTGCACTATATT
CCACAGTAACAAAAGTGTGTCAGTAAATGTCTATGTGTGAGATCTGCGTCGTGAGTCGAG
GTATGTGTGTACATGTATGCTTATCTGGAGCTCCGCTCAACAATCAACCGACCCCCCACT
TCAATGCACACACCCACACACACAAGGCTACTTCAGAAGCCGAGCCCCAGACAGGGTGAG
CAGATCAATCAATTACATCTCTGCTCCAGCAATCAAACAAGGTTATTATCAGGCAGCAGC
TCACCGACCTGGAAAGGCCTGGCCAATCAAAGGCTGCTGTGATGTGGGGGCTGGCACTCG
CTCATGTGACAGTAACACAGAGTGGCAGCTCATGTTGTCAAGGGATAGAAGGATGGAAAG
AGGTAAGACAGACAACTGAGGCTGAATTCAAAGCAa
>NODE_509_length_437_cov_3.176201
TCAGTACTACAGTCAGTACTGCAGTCAGTCTGTCAGTACTGCAGTCAGTACTACAGTCAG
TACTGCAGTCAGTCTGTCAGTACTGCAGTCAGTACTACAGTCAGTACTGCAGTCAGTCTA
TGAGGGTTGCTGTTTTAAACGTGCTGTAGAAGTAACGATGACATCATCAGACAGACATGC
AGCCCTGAAACTCTAGTTAAAGCTCCGTCTCTTTAGTTTCGCTCCAATCATTATTTTAAA
CTGAACGTTTTGGAGTTTTGAGCCTGAAGAAGAAAACACAGACCCGGAGTCAGTTTGTAC
GCGCTGAAGACATCGTCTGATTGATCCTCGTGTGTCTGCAGGATGGTCTCCAAGCTCAGC
ATTGAGATCAGGAAGAAGGAGGAGGGACGAGGCCTGTTTGGGATGAAGTAAGTTCACGTG
TCTACAAGTTTAACCTTCAGGGCTTCAGACGCAGCGACCCGTGTGCGTCTGTAACGCTTT
GAACAGCTGATTCTGACGGGTTTAGGTAATAAACAGTGTTTTATAAAGCACCGAACTTCT
CCTCCAAGGCAGTAAATATTAATCAGTCAGTTAATGACTat
>NODE_510_length_681_cov_4.355360
TTTCTTTTTTTAAAAGAACCTCTCTCCGAGACTGGTTCAGGACATGAGGTGTACTCACCA
GACAAACAGCTTGCTCACATCTCATTCCTCTGCTGCTGTTCAGGGGAACGATAGGTGCTC
TTTTTCCACTTCAATAAGGGGATGAAGCTCAATTAGCATTTCACAAGTCCCATTTTCCTC
CTCTATTGCAACCTTCCCCGCGGAGCCCATGCTTTCTCTGGGGGATTGTCCTGTTTTGGG
CCCTTGTTGCCGTTGGCAGGGTGACAGTATTCGAGTGTGCAAACTTGTGCTATTGTCCGC
GGGCCAGAGGGAGTCATGGAGACCCCATAATATGACACAGGAAAATGTTTGCTGATGGCA
ATTCTATGGGCTTTGTCCTACTCTTTCTCCTTCATGACGACTCGATTTAAGTCTCTAAAT
GTTTGACTACAAATGCAGGAGTGCTATCCAGCTCCTTTCCCTTTGTCCCGCGAGGTTTGA
ATGAGTAATTCAGCCTTTGTGTCGCTCGATTGAGGGGGCAAACAGAAAGACAAGATTCTT
GAGCGTTCAAGCCCCTTTCCATGGTTATGCACTCTTTAGATCCCCCCCACCCCAGCTCAC
CAAATCCTACAGCTGACATCACTCTTGGGGAGGCTATGACGGGTATCTGTGTTTGAAAAC
GCAACTTTGATGGGGAGTTTGGGAGCACACATGTTTCAGCAGAATTTACACTCATTTTCG
GTTTATGCGTACTAcggcgtttttttttaggtgtttggccaacgcgcagaaaatcatctc
atagggagaaatatcgcatcccctcagcggctttttccagatctc
>NODE_511_length_1852_cov_5.084773
TTGAGCTTTAACGCTTTCTTTTTGGATGGCTGCTTTTAGGCCCACCAGAGCATTTTTCCT
TAAGTTATTATGATCTTTATCCTCCTGGAAAAGTTGTGTCTTGTTTCAAAGGGGCTGTAC
CCCCTTTGACTAACTCTCTAAATTGCTTTTGGTCTCAGGAAAAGGCTAATTAGACAGGTC
GAGGAAAGAACTTTTGAGGCTGAACTTTTATCCAATTCCCGGGCAACCAGCTATAACTAG
GTTCGGTAGGTCTGTCACCTCTACTCAAAGCTCTTCCCACTCTTTTGCCACAGAGACGGG
GACGCCCTATTGTTTAGGCTGTCTTGGAGTAGCTCACCTAGTTTCGGGGTATCAAACTAA
AATTCTTTTTGCTTGAGTATTACTAGCTAAAACATGATGCAAAAGGTACGAGGTTATGTC
TCTGCTTTTTAAGGCTTTACTGAGTTTTTTCATTTCTCTTTCAGCTTTCCCTTGCGGTAC
TTTCTCTATTGCTTCTATTTCCTTTTCTGTCGCCCGTACTGAGGGGGAAAAATGGTTTGT
TTTTAGGTTGAAGTGTATTAGGGGTTATTGATGAGGTAATGTTGGTTTTGTGAGGATGAG
CTAGCTATTGGGCGTCAGGGTGACCCGATTTGCACGGGTGACTTCTCAGTGTAAGGGAGA
TGCTTTTCTGTCTTAGCTACACTCTGATTTTTCCAAGTGCACCTTCCGGTACACTTACCA
TGTTACGACTTGCCTCCCCTTTGCAGGTGAAAATTTTTAAATACAAGTTGCTGTTAGCTC
GGGGAGAGTGACGGGCGGTGTGTGCGCGCTTCAGGGCCAGTTTCAGCGGAACGCTCTATT
TTCTGCTTACTGCTAAATCCTCCTTCTAATATACGTTTCAGTACATTATCCGTATTTCCT
GGTTTAGGAAATGTAGCCCATTTCTTCCCCTCTCATTTGCTACACCTCGACCTGGCGTTT
TGGGTTTTACCAATTTTGCTTACTATTAAGCCTTCACAGGGTAAGCTGACGACGGCGGTA
TATAGGCGGAAAAAACAAGGGAGGGTGAGGTTTAACGGGGGTTATCGGTTCTAGAACAGG
CTCCTCTAGGTGGATGTGAAGCACCGCCAAGTCCTTTGGGTTTTAAGCTAATGCTCGTAG
TACCCTGGCGGATAGTGGGTGTATTGCTCTATCAAAGTTTAGGGCTGGGCATAATGGGGT
ATCTAATCCCAGTTTGTTTCGCAGCTTTCGTGGAGTCAGGGGAGATAAAGTCACTTTCGT
AGTGGGGCTTCTTACCTTCGGAAACGTATAACAGTTCTGAGGGCGTTCGACTTTAGTTTG
GGGAGTTCCTTAACCACTCTTTACGCCGTTGTCTGTCAACTTGAGCCTCTCGTATAACCG
CGGTGGCTGGCACGAGTTTTACCGGCTCTCTTAGCTTTAACTAAGTCAAGTTTTCACTTA
TAGCTTAATGTTTATCACTGCTGAAGTCCCTTGAGGGTGTGGCTAAGCAAGGTGTCATGG
GCTGGTGGTTACTGTGCCTGATACCGGCTCCTTGTTTCCGGACGGGAAACTGTGGGGCAT
TCTCACAGGGGTGCGGATACTTGCATGTGTAAGTTTAGCTAGAGCTGATAGTAAAGTCAG
GACCAAGCCTTTGTGCTTACGGGACCACTCTAGGGTCCGTCTTAACATCTTCAGTGTTAT
GCTTTAGTTAAGCTACGCTAGCATCTGTAATATTACAATAATGTAAATGAACAATTGATT
TAATACTTTTAGTGTCTAGATTTAAGACAAAATAAAAATAGTATAAATAGAGTGTTTAAA
TAATTATGTTTGTGTATAAAATAATATAATAGTGTAAATAAGCATTTTTGGTAAAAACAA
ATTTCTTAGAGTCTTTCCTGTTTCCGGGGGGTTTTCAGGAGTGTATAAGACGTTAGGAGT
TTAGGGGGGTAGGGGGGTTTACGCACAAAATCCGAGGGGGGGGAATCTTAGATATTTTAG
GACTAATAATCATCAt
>NODE_512_length_720_cov_6.159722
GTGTAAATGTTGCAATCTACGTGAAATGTACCTGTGAGGAGGCTGGAAATCAAGCAGTAT
AAATATAACCTACTTATCCCAAAAGGCGCAACAGGTGTCGAGTGCAAGAAGCAGAACAGG
AGAAAAGCACCTGACGACCGTCTCAGCTTTCCCTTTTGGCAAGATAAAAAAGCCATCCCA
GCGAGGCAGAGTGAGGCTCTGAACATGAGATCAATGGAGCATATTTAAAAGACATTAGAG
AGCAGTCCTCCTGTCACATTCCTGTGATAAAGTACAGGGATCTAGCCTTCCAGCATACAG
TACCATGTCTCTGTGAAGGCGATCCTCCAGTGTCATTTCTCCTCTGCTTAATCTCCATGT
GGAGATGAAAGATGGAGGACGGCCAGCAGTGTCTATGTGCTAAGCTGGGCTCTGGGTCGT
CCTACACCCGACACTGGGTTCTCCCCAGTGGCCCGGGAGATGTCAAGGGGTGAGGGCAGA
AGAGAATGGATAGCTGCCGGCCCCGGAGCCCCTCATTCACTCTCTAACTTGCTCACATTA
AAGAGAGCTCTAATCACTGCAGGGACTTGGCCAATGATGTGGTTATCAAACGGCATATTT
CAAAAAGGCATCTTAAAAGGCCCGAGGGCGAAGAGGCAATAAGAGCACATTTGTATGTGG
ATGAAAGGGAAAAGTGTAGACAGACCTTGCATCAGAATACAGCGGGGGGAGATCATTAGC
ATCTCCAGCAAAATATGCACTACCAGAGAGGGAGAGCAAGGTACAGTCAGAGGGGGGGAG
AGAGAGACAGAGAGGTGGTAGTGGGATGGGGTTGCTGGGCTGGGGGAGAGAGAATGGTTC
TCTTCGCCATTCGTTCTTTTTTGt
>NODE_514_length_765_cov_12.149019
AGAGGCTGCGTGGACCCTGTGTCAGTGTCCCCCCTTCTCTGGCCACACAGTCTTAAAGAA
ACCAATGCGCACAGATGGAACAAACTGATCACAACAGAAAACTTTCTCCCTGTCCATCGC
TGCTCCCCCCTGCTCCCGCCTTCAACCCATACCTGGCCTGAATACCATTAGACCTAATGG
AGCACGGTGTGAGGGACAGCCAATCATGATGGCGTCCCGTCAGTGACACCGACATGTATC
TTGGTGCTCATTATCATCCTTGAACAGCGCCAATTTACATCTGATGCTCTGACTAATTCT
GCTCCAGTGTTGTCAAGAGGCATAGGAAGTGGCCTGGCCGTGATGACAGCGCGGCTGTCA
GGAGCCCGTGGATGGAGGATTCCTCGGGGCATGATTTAATGCCCATGTCAAGCCCCGCTG
TCAGGCTCTCTCTCTCTCCCCGCTCCCTGCGCTCCTTCTCTCCATCCAGCCATTAGGATT
CAGCCAGCGGAGAGATGGAGCGATAGAGCTGGCGATTGGCCTGCTTAGGATTCACACTCT
GGGCGAGAAAATAACACGCCCTGTTTCACAAGTGATTACCCTTTCCCTGTAAACTGCAAT
TAAGGCTAAAAAAGAAAAGGGGCGAAGAGGTGATGGAAAAACAAAACGTGTATGACCGCC
AACTGAAGAGGAAAACCTTGAGCGTTTTCCCTTGATGGTTTCGCAGCTGCTTGTTTGTCT
AATTTCCATAGACAACTTTTCGGTGGTGTTTTGCTGAGTTGTTTTGGTTTCTGTTTGGTT
GTATAACACCCACAGAATACGTGCCCCCTTGCCCTCCCTCTTGTAGAGTGATTAACATAT
TGCATGATGTCTCTGGATAGTTCTCCCTTGCACTATGCAATCCTTTCTTGCTCGCTATAT
attcatctt
>NODE_515_length_316_cov_3.990506
GAAAATGCGTTTGGCTGGCTGAAAACAAGGTTTTTGACATGGGACATGTAAAGTGAATTT
GGTTGACAGGAACGGACTTGAAACAGCTTGTGCCGTCATCTGTATCACATTTGAAGACAT
TGTGATGCCAAAACATGATTGTGAACATTGTAGTTGAAAGATGGCAGTTTGGCTGTCATC
CCGCTCGGAAAATGCGTTTGGCTGGCTGAAAACAAAGTTTTTGACATGGGACATGTAAAG
TGAAATTCGTTGACAGGAACGGACTTGAAACAGCTTGTGCCGTCATCTGTATCACATTTG
AAGACATTGTGAAGCAAAAACATGATTGTGAACATTGTAGTTGAAAGATGGCAGTTTGAC
TGTGATTCCGCTCGGAAAATGCGTTTGGCTGGCTGAAAACAAGGTTTTTGACATGGGACA
TGTAAAGTGAATTTGGTTGACAGGAACGGACTTGAAACAG
>NODE_517_length_528_cov_7.081439
TTTTTCCCTCATTCTCCCCCCTCTGTCTCTTGTCCTTCTCTTTTATTGCTTTGTACAGCA
AAGCACCATTACTGATCCCTTCCAAAGCACAAACTAAAAATCTATCCCGTTGTCATTTGC
TGCACCGTGCCATCTATCATCGGGGGTGCTTGGCAGCGTCTCCATACGAGAGAGGAGGTG
CTGGAACAGGAGGCAGAGTCAAGGACTTTCACGCGCAACAAAAAACTTGTCACAATTATT
TATGGCTCTTGCTGGGACACATAATAGGACACATCAAACTGCTGTTTTTTTGTGTGATGA
GCGCCCTCACATCGCTGGCTCCCTTGTCGAAGTGGGTCACAGGCATCTCTTGCCTTACAC
ATACAATTTCCAAGACAATGGCGGAGCACTTGGGGAAGTGACAGTGACAAATACTGGAGC
CCCCACGGAAAGCTGGGCAGGCTGTTACATGAGTGATTGCGCCAATAATCATGCGGAGTC
GTCACGTGTCTGTGGAGCAAGAGGGAGATGGGCAGCAGGGGTGGCAGGGGGTGGGAAGAG
ACAGAGTGGGAGAGAAAGAGAGGCAGGGAGAGAGAGGGAGAAtatgagtgtgtgtgaata
agacagggaggagctggggggcggcaggcctgtgtagagaagtggctaacaggtcctggc
aaatcatttttt
>NODE_518_length_338_cov_1.591716
ACTGTGGATAAAATTTTTGAATCTGTGACTTTTGAGGAAACATTACTTTGTTTATTGCTA
TTTCCACGATAATAAGTTGTTAATGATGCTAAACACAATTTTCCCAGCACAATACTGGTG
TAGTCTCTGGTTTGACGTTGCAGTTATGGTTTGACATTTATGTTTCTGGTTCCATGAGGT
TATGGCATGGCAATGTGACATCTAAGTATATTGTTTGAATATGACACACTTACGGCTGTA
GCCTTGAAAGTTGGGTGTAAAATGTTCCAATTTGCTGTTTAGCGAGGAGTGGAGGTTCTA
GTCAGCTGTGATATTTGGGAGATACAGTTTATTCATGTTGAAATTCCTCAAATGCTTCAT
AATCCACTTCACTActgtccattcttattgtcaagatgtacgaattatagttcactgaat
gctgtcatgaccagagcctgttgtaatagtagtggattgaagcagaccacagccttaatt
tt
>NODE_519_length_525_cov_4.053333
TTAAGCACAGAGTATTGTTACACAGTAATGTTTTAAGATGTGCAATACTCCAGATGATTT
TAGACTTGCTGAAGGGAAGCGTGCTGTCCGTCCTCTATTCTCTGTCGACACAGACACAAC
AATTCTGTTTTACTCTCTCTGTCTTTGACTTGTAATGCACTAAAACACATGTCGGGCACC
ACGTTCATCTCTCCCCTCTTCTATACCCGTCTCCTTCCTTGACTCAGGACCGCTGCAACG
CTCTGCTCTCATCTCATCCTCTCAGCCCTCGCACACAAACACACGCACAAGAAACACACA
CGGAAACACACATTTCCACTGCCACCCGCGTGCATTTATTTATTCGTTATATTTCCTAAT
TCAGTTTGACGAATGAGTGACAGCTTGACACTTCATTCGGCAAGATTAATAGAACGACAC
AATATTTACGTGGCAGAGACAGCCAATTATCCCACCATCTATCATCCAGATTATCTTTCT
GATTGAAAACTACTCGTCCATGTAATCGGAATTATTTGGAATTAGAGGGAATTTATGGCT
TCTTGTGTCACTTTTCCTGGACGGTGGTAAATTAGAAATATTAGATACATAAAGAGAGTA
TAGGAAATGGGATAAATAGAGGCCTGGAATTAATGCCACACATTTCCttttttatctgtt
tgccagtct
>NODE_520_length_572_cov_5.550699
CAAACGAGAGCTTAGTCTTACTTGGTTGTTGTTCAGTGCTGCTGGTAATTCAGACATCTT
ATCCTTTGTCACGCTTGGCATCTTACACATACTTTTGGGCTTTTACAACATATTGAATTA
GATTTCTGTAGCTTAAATACACATACACACTAATGTTTAGCTAAACACATTTTGCCCTCC
TGCCCCCTTCCTCTGTCTCTTTCTCTCTCTTCCTCGTTTTCCCTCTCTCCCTCCAGCAGA
TAAAGCCAATCTTGGGGCTGGCTCCTGCCACAAAACGTTCTGTAATAGTCTAATTGTGGC
TAATGGTTTGTGCAGCTAATTAAAGTGTATGAATTACAATAATCAGTCAGCCGCATGGAG
GCCATGCCGCCTCACGCTGTTCCTCCAAGCGTGGAAGGCCAAGACCAAAGCAGGGGGAGT
GTACTTGGGGGTTGGGCACTAAAGGAAAAGGTGAGATGAAAGTGATGAAGAGGAGGGGAG
ACAAACACTTAAAACAAAACCCTAAAGCCGTTTGACTGCATCAACATGAGTTTATGAACC
AGAGACGGAGCAAGGACGGACGCAAGGGATGTTGCAAGCAGAAAAGAagacaggatttaa
gaatggattttacatgttttagtctaggacacaggttttttgttttttattttttgtttc
atgcttatgcaacagagaatatccaaaacaggaaacggacatggtgtaaaactgtt
>NODE_521_length_290_cov_2.144828
GAAACATCCCTGCACTGCAGTGGTATACATAATTTCAGTTATATTTATCTAGCGGAGATT
TTACCAGCCTAACTGGGCACAAAACAAACATATCTTATATATTTGTGAAAAATATGGAGA
GACAAAAAAATTGTTAGTTTTGTTTTTTTCTAAAAAAATAAAATAAAATTCTATATGTTT
CGTTCCTACAAAGTAGCTTAATATTCGGAACATTTCACAAAACCTGCAGTGGTACTTCTC
TTCTGTTAGAGGCCTTAAGTAAGTAGTACGTCATATTACATCACGTTTTCTATAATAAAT
TCTGTATGTAATGTGTTTTTACTGTTCAGTTTGTTGAGTTGGAGATAGATCTCAATACAG
ATACTATAACCACACGATGACCGACCCAAATCTATCAACAGGTTTTTGGATAATGTTAGC
ACTGAGTTGATAAg
>NODE_522_length_447_cov_1.389262
TTGGCAAGATGGAAGTCGCTGATGACAATTTTAGAGTGCTTCAGGCGGTTGTAGTAAACC
AAGTTCTCCAACTACAGGAAATGTCACATTACAATGACAGTAGCAGATGTAATTTTCATG
TTTAATGCCTTTCATATTGCAGAGTTTTAATTTCAGTGGTGAGATCATTTTCTGACAAAA
ATAATGAGAACACAGAACATGTGAAAGTTTAATTACTGAGAGAGCAGCTTCTCTGCCTGT
GTGACTCAGATCTAATATAATGAATTTTAACTGATGTATGGAACAGAAAAGTTACACTGT
GGTGCTATCTGTTGCAGTCATAACAGACATTTGAATGTCATGACTCATTCACTCATCACA
TTCTTTTCTCTATTCCTGTTGTGCACCTCAGACCTTTTCAAAACTGCTTGTATTCAGCCA
CCTCTAAAAGAGCCTGGATTTGACCCTATGGTTCTTGAAATTCGCCATTCTATCTCAAAA
TTCAATTCAAAATTTGTCAacaaaatacatttaatacttcttgcagcatttctgaaacct
tccaatctggcttttgtctgcacaacagcacataaactgctctttttgaag
>NODE_523_length_546_cov_7.804029
CCATTTCCACCAAGAGGGATACTGCATCTTTACAAATGAAACCTATTCCTTTGCATCTTC
CATGCTCTTATTTCAATACTCCTCTCTCCTTGTTCCCCCTCCACACATCATTAAACATAT
TATTATAACATGACTGTCAGCCTGCGCCTCTCCTCGCTCCATTCTTGCTCTGCCAGGTAA
TCAATTTGTCGTCACTCTCTGTAACCCCAGTAAAGTCATCAAGTGAAATGAGTTACAGCT
GCAAAGAGCCTTCAAGAATACAGGAGGAAGAGAGAGAGAGAAAGAGACAGAGAGAGAGAG
AGAGAGAGAAAAAAAAGAACGCGAGAAAAATGACAACACAGCCCAGGAATATTCCACCGC
TTGATAGCACATCCCAGGTCTTGAAGATGAAATATTAATGCACAATTTGTTTATCTGCAG
GCCCACATCTCTCCAGTGCCGAGCTGTTAATTTTCTATCGGCACAGACAACGGATCAGTC
AGTCATGAACTCTTCACAGCCATTACCGGGAGACATTTTGATTAAGTATTCCTAATGTAG
TGGATAGGAAAGAATGAAAACACTCTGCCTGCCAACTTTTGATTGACCATTAAGCCACTG
ATGAATGTGCCTGTCAAAGAGGAGACAATTACCTCAACAATGAAGAAACTCTTCTGGAAG
GCTTATTTCTCTATAGGGCTGACACATTTa
>NODE_524_length_291_cov_1.079038
CCAAGCACAGGGAGAAATGAAGGGAAGATGAAAGTATAAAGCAGAGAAAGACAACGAAAA
GAGGTTTGAAAGTGAAGAAAAGGGGCGAGACTGTAGGTTTGTGAGCGTGTGTACCTCCCC
TGTGTATCTCACATTGTTTTCATGGAGGCATGACAGGATGTCTCACATAGAGTTGGTGTA
CTTTGTTAATTTGCATAAACATGTGAGAGAAAACTCAGACAGAAGAAAAGTAGCTTCTTC
CCACCTTCTGGCAGACTATGATTTGTAAGATGAAATATCACACAGTTGATAATTAGTTAT
aatgatcattaacagtagacgtatattgtaggaatatcattagcaacagtgtcatcatgg
agattctccactgcctcctctgaataattgtgtctctatgtgcaatcataacataaagcc
ttcatagctcccctc
>NODE_525_length_396_cov_7.343434
TGTCCAGATACGGCTGCTGTCACCAAAAACGAAGGCCACTTTTTCATCTTCCTCTCAAAC
TGTCCAAAAGCCATTCTGTGTGACTTCATAGGTCACCCCTCTCTGGTGCAGTCACTGGTT
TCCCCCTCCATCCTCCCTCCCTCGCCTCACCCCTCACAGCCTCCCCCCTCTTTAATACTT
TCTCTATGGAGTAAGTCGGGGGGACAGGCGGTCACGCAGTAGCTGGCTTCATGATTAATG
GTGTTTATTCTTGACAGAAGGCTCCTTTATTTATCTGCATTGCAGTTTCACTGATACTAT
CAGTCACCTGAATGAAAAATATTCAGTCATACCAATTTTGCAGTATAATTGAGTAGAGTC
ACTTCCTTTCAGTCCCCCCACCCCTCCCCTTGCTCTCCTCTCCCTCTCTATCTGGCAGCC
TTATCATCGCCACAGTAATTTTCGCGCTGCGTTGTTTGATATGGAGAGGCTGGCTTTAGC
CGTATTTGACATAAAGCCTCTTCAATTTTCACAGGAGAAAAAAAGAGGAGAAAAAaaaag
>NODE_526_length_683_cov_5.118595
AGCTGTGTGCCTGACATGGCAGGGAATACACTGCGCCTCTCTGGCGACAATAAAACGAAA
CTTGAGTTTAAACAAAAAAAGTTACACCATATTTGCTCAGACTAACTATGATGAAAGGCA
ATGAAGACAAGGGATCCTCATGTAGGTATCAATATAAATATTACTGGAAGGTCAATTAAT
ATGTAAATTAACTCCTCCATTTAATTAGCTATTTAACTATTTTCCAAGGCATGGACATAT
TAAATCATGCTTAAAGACCCCTCTAACTAGCCTCCTGACAATAGTGCCAGGGAGTCGTGG
GCTCATAAACTACCGGCTTGACCTATAAAGAGCCCCGAGTCTGCTAATTCCATCTCAGCC
TAATTTTATGACTTGCATAAAATAACCATAGTGCAGCTTTGTAGCTGTAAAGAGGATATG
GGTAATAAAACGGAGCCGGGGAAAGCATCAGAAATCTCCTCTTCACTAGTGTCCTCATTT
ATTATTCTATTATTCTTTGCAGGGTACCGGGCTCATGTGAAAGACAAATGACCTTATTAT
ATTAAATAATTTGTGAGGATATTAACCGTTAATCACACATAAACAGCATTTAAAAGGTAT
TGATTTTCCAGCGCTCTCAACAGCTTGTTAAATTTACGTCCAATAACATGATAATAGATA
ATCAGGTGAATGATACTCATTTGTAGGGGACAAAGGAAAGGTAATGGGCATCACTGACCC
TGACTCCACCATATTTCTTTATCCTGTTCGTTAATGACCTTCCCACAGGTATTTGACCTT
GAGTATGTCTGAGTacaggtctgcagtgactgacggccatgtgttag
>NODE_527_length_541_cov_6.990758
ACAAATCAAAAAATTAGCTGTGGAATGGCACACTAAATGGGGGGATTTTTAATGGTGGAA
TTGTCATTTTGTTAGTTCGCCTCTGTTCCCAGGTACAACTGTGAAGGACAAATGCATTTA
GGAGACACAGAGAGAGAGAGAGAGAGAGTTGCCTCTACAGTGCAAAATGTAAGGTGAAAA
AGAAGCCAGGACGCAAAGGGTTAAGAAGCACAAACAATAACATTTCAGTAGCAGATGTCC
TTGAGGCAAAACCAAGGACAAGGCAATTGCTAATCTTGTATTCCCAGCATGATCAAATCA
CCAGGCAACAGATATAAATAAAAGGACAGGAAATGAGGAATTCACATTCAACGGTGTCAG
CAGCGAAATGAAGATTCATGGTGAAGAGCCCCGGTGAAGGCGGCAAAAATTAACTGCAAA
TAAAAGGGACAGACGGCCTCCAAAGTCCAGCGTATAAAGTAGGTTTGGTGGGAGAAAAAC
ACACACGCGCTAGATAGGGTCTAGTAGATGGTGGCTGGGGCTGAGGCGAATGGGCTGCAC
TTTGTCATGGAGACAGGTGCTTTTATTTGACACCCAACAGGCTGCGCCCTGACTGGATAT
TCTAAAAATATGAGTCTGCGCATGATCATCAGACTGTCTCGTTTTCCATTCATTTCACAC
CGTCATTTGTTACCGCGAAcacaca
>NODE_528_length_616_cov_4.574676
CATTTTCTTTTGCTCAGATGTGACTGAAGAGGGGTGCTGACCAGGGTCCTGAAATGTGTT
CTGGTGGGAAACTGAAGCAACCATGTAGGCCTAAATATTGTTTTTCAACATCTACAGAAA
TCTAGTTAAAGTTTATTTGTAAAATTGTCTCTACAGTGGGGATGAGAGAGTGATTTCATG
TAGTTATTTAAGCAATCATCAGAGGAGGGAGAGGAAAGGCGCTGACAGGAGCCAGAGACA
CTTCAGGCCTGCTCTGTTGTCAGAGTTGTCTAGACCAAATATTGGGATAAAGTTATCAAC
CGTTATTTGATTTCAATTTTCTCCACGCACCTCGCCGAGGTCATAATAACAACTTTATTT
TCAGTGGTGCATAAATTAATTACGCGCATTTAATAACTAAAATATCATTATATTCCCCCT
TTAATAACATAAACGCTGCACGCCAGGGAAACCCTTAATAGCGCGGGGCCCTGTAACTGG
CCATTATCCGCCTGTAATGATATTACAGAACCAATTACGCGCCATTAGAAGGGATTTTCT
GCACTTTATGTGGTTTAGTCCAATCCCGCACTCCTCTTCTAAATTTCAGCTGCTTCTCGA
AGCCTCATTTTGCTTCCACCTCAGAGACGCATGGCGTCTGCGCTCTGCCGTCCCAGATGC
GCTTTAAAACTAATTGAAAGGGTCCCGCAGCAGATCATTTATCTGAGGAAGCGAAATAAA
TCGCAGGACCCCTTGCTGTGAAcaaaatcaaaaatttggc
>NODE_529_length_417_cov_1.565947
CGAACTAACACCAAATGGAAAGGATTATATTATTCACTATTACTGTTATTGTTGTAGTAC
CACATAGATGGGTGGAGTATTTGCTTAACAGATATGCTACTCACGTTTCACTGCTGATAT
CTTAATACAACGTTTGTCATAAAAACTTTTTTTTTTCCACAAAACTGCATGCCATAATCT
TTTCTAATTATTATTTCGAATGGCCTGCATTTGTTTGCAGGGAATTTAATACTGTGGAGA
ATTTATCTTTACTGTAATGTAATGTAGTTCCTGGCTAAAGCAATGGGTGGGCGGTAAAAA
ACACAACCCAACTCTCTTCAGAAAGCAGCATTCAAAATCTTATTTTAATTTGTATATTTA
CTCCATAAACATTATTACAAAACTCAGCAAGTTACCAATATTACATTATCACCATACAGG
CTTGATCACAAATATTTAAAACCTTTGCAACAGTTACAACAAAACAAAAAACAAAATAAT
ACTCAAATAATTTACATGAAAATCTATAAAACAGCAAATTGTTCACAAATTATATTTTTT
TTCCAAGTTTTCATTTTTTTT
>NODE_530_length_426_cov_8.429578
GTAACCTGTTCTGATTTAGCGTATATTATAGCAATATTTCTTGATAAAGTTAGTTAATAA
CTGGTGAAGGCTGCAGGAAGATTTCTGGAATGAGTCCAGAAAGTAAAGGAGTTGGTGTCT
TCCATTTTCATGGGGCAACGGAGGTCTATCCAGTTCAGTAGCTGGTGCCGTCTCTTCCTT
CATCTCCCAGTGCATCTCCTCCTAAGCCTCAGCTCAGCTAAAGAGAAGCAAAAGAAGAGG
GGAAGAAGGGAAGCCCTTATGTTCATGTGTTTTGATTAGCAGGTAATGATCTTTGATCTA
ATGCGCTGACTGGGAAAGTGCGGCTCCCATTGAAATCCGGTGGATGCTTGGCCGACCTGG
AGCCAGTGTCACTTCTCGTTAGGGCCTGCGGCTCCATGACCTCCCCGTTGCCAGTCCCAG
CCCCCTTCCTCACAGCATGAGCACCCTGCGTAATGATATCAATAGCAGCAGGGGTGCAAT
GAATACAAATCCGCGTGCAGAATGTTTGGACAAGAATTCGCTCCCGGCCCTCCCtcctcc
tgctgccccgctcaccaccgttcaacctct
>NODE_531_length_489_cov_4.815951
GTCTGAATAGCATGCTCTTATATTCTCTGACTGAAATGTCAAAACAGTAATCGTGGATGT
TATTGTTTTGATGAAGTTTCTGGAAAATTCAAAGTTTCTTATTAAAGCTAAATCAGTAGC
GAGGTAAATAAACATTTGCTTAACTTTTGTTCATTACACACTCCTTCTGCCACTTAGGAT
TTAATCGCGGTTACTGGCAGGTAGAGCAGGCGAGTCCATGCCTGGTTAGGTGCAAGTGCT
ACTGCCTCTCCTCCTCTCTCTCTCTCTTCATATTATATAAAGAGTGGCAGCAGGCAGAGT
GACAGACTGCCCCAAGAGATGACACCTGTCACTGAGGGGAGTGCTGCTAATCTACAAGCC
TCATTTTGTTTGAACTCTTTGTCACCTTGCCGTCAAATCCTCATCTTCTCAGTCACTGCC
AGCTTCCCTCCCCTCTGCTTCTCTGCTCGCTCTGCTTTGCCCAGTCTCTCCACAATATAT
ACAGTACCTCCACCATCACACACAGCACACGCTCCACCACACAAACCAGTGTTCTCTGGT
AAAACATGTTCCTGCTTTTATTGAACGAGCATTGTGCCCGTCTGTACTCCTGTGTGTCAT
TTTGGGTTATTTATAAATGAATACATAGtgagt
>NODE_532_length_309_cov_1.012945
TTTATACCTTCATTTCTGTAAAGATAAGTAGGGCATCTCTCTGGTAGCAGGTGAGGATGA
ACAGGAGACAGGAGGAACCGTCTCTATTTAGGTATTCTTAATCAGACTTTCAAAATAAAA
TGTTACAGACAAATGGTCTATAACCTTTCCCACATATATATAAATAACTTGAATATTCTC
ATTATTTCACATCTCTGTGACCCAAACTCTGTGTCTGGATACTAAAATCTCAGTCTTTCT
TTGTTGAAGTAGATTTATTTTCAAGATGTGTGCAAAACCAGCAGATTAAACTGGCTGATT
tagaattataggactttaatggacttttttttaaacaatgtggaatatttgaatatgatt
gacttcttgaaacagacttgcttatctaacgaacccgagctggacggagcggaatatctg
agccagtatatacaacttgtgctagaaagtcta
>NODE_533_length_298_cov_1.046980
CTAAGCGTCTTTTTAAGACATGAAACATGAAAGTACTGATTTGAAAGGAAAATCGTCTTC
CACAAGCTCAGTAAAATTTCTCTTGGCAGCTTTGCCAACGAGATTCTGAGTGGACGGTAA
TCCAGATAAGGACTTTAAACTCTATTATTGAACCTTCTCCATTATAACAGATTTCAAATA
GCTATTTACATAGTATGTTAAGATTTCTGATGATTACGCAACAAAGCAATTACAGTGCAG
TCTGTGCTTGTATTACGGCCTCAGTGGATAAGTGGAAGCTTCCGTTTGAGTGTGTGTGTg
agacttactgaaaccaccagatgaaacacagatcaacatggcattttgctgagactcatt
ctcctgagtgacgtgcattaataacgtatattgttcacagcagagtcaggagaagggaaa
gagtgagcaggtaacagaggaa
>NODE_534_length_729_cov_5.773663
TAAAGTAGCCACACAAGCGCAGGCACAAATGATTAATTCAGAAAATAATACAGCACTGAT
TGGGTCGGTAATACAGAGGAATGTAGCAAAACCTTTTTTTTGCTGGATTTATCCTCTCAT
GATGTCACCAAACCGAGGCACCATGAACCTAGAACTTTAAAACAGCTGATGGGGAATTAT
CCCGTAATTTACCTGCTGTTGTTTAAACGGAATAAATGCGCCGCAGCAGCATTTCTGCGT
CTTGTCTTGGATACAATTAGAACTTAAAGGCTGCTTCATGTCTGAGACTAAACTTGAATA
CGCGCTAGCTTTTCCAAATGTGACAGAAACGTTTTCTCTCGCAAATTTAAGCTCTTCTCT
ATGATAAAATGAGAGTGATGATAAAAGGGAGAATGGGCAGTGCCGCCTCTTGCGGCGTGG
GTGGGGCTGACAAGAATAGACTACATTATGCAGTTCATTTAGTTAACAAGTGAAATAATG
GGGAAGCGTGCAGTGGGAATGCCGAGAGAAAGGCACAAAACCCTATTGAGAGCTCTTGGC
CGCTTGCAGCGTAACCGTCACATGGCCGAACCGAGTCCACGGCGACTATTTAAGGAGCGG
CTGTGCGCCTTCAGCACCACTTCGCTGTCCACCGTCCCGAGGAGAGCACACACATTGAAC
ACAGCCGCAATACGCACCGGCTTCAACTTGAACCGCGACGAGCAACAAGTTTGCAGCCAT
GCCGAGGTCTTTTCTCGTGGATTCCTTGATTTTAAGGGAGGCCAACGACAAAGGGAACGA
GAACAACCCACCTTTATTCCCCTACGCCGTGCACTCGCCGCACCACCCGCACGGGCTGCC
GGGCTCCTGCCACTCCAGGAAAGCCGGGCTCct
>NODE_535_length_567_cov_5.832451
AATATAAATGCAATCTCACTTTTTCTCTGTGATAAATATCCGCCATCTCGGAGGGCCAGA
CACAGCCTGACACACATGCGAACGCACACACTCTCACTTTTGAATGCAGCACCGCACAGA
CAGTCAATAACAGAATGGGGTGTGAGATTAAGCCTAAGCCCACCTTCTTTTCATGTGGCA
GAGCAGCCGCTGCCCCGAGATCTGGCACCAGATGGCGCTGTGCCGGTCGGTGCCAGGAGA
TAATCGGGACAGATCGGGCCGCATTACTACCCATTATCTTCTAATTATTCTTGTGTGGAG
CGCTGATCCTGCCGTTTGTGTAAGTGGATGGCACAGAGAGCCTGTCGCCCCCGGCAGCAC
GAAAATCCTCCCCACTTCCCTCACCCCCTCTGGGGATGGAAGGAGAGATCAGCCGGGGGA
GGGAAATGGAAGGAGGAGCTGGTTGGGTAAGGCAGCCAACCTGATAGACGGGAGAGACGC
CTTTGTGGAGCACGAGACCGCCATTTATTTATTTATTTATTTTTAATAAAGTGATGTAAG
AACGAGGAGATCCCGGCGACCTTTGACCTCCGCGCCGGCGTCGCGCGCAGCAAAGTCCTC
TTCCTCGGGAGCGACGGCAGCATCTTCCTCCTCCGATGACTCTGTAAAAgcagcataagg
atacagttcaagtctcccaggctccatttgtaccgtgcctgtgtggaaaca
>NODE_536_length_424_cov_3.889151
CATCGTGCTCTGCTGTTAAATGCACTAGCTATTAGGATAGTGGTATTGGTGCTGATTTCA
TGTGTTTGTTTATTCTTAGAAGGTGTGCTGCTTGTTTGTTTGTGCGTGTGCACGTAGAAG
TGTGCAGAAGTGTGTGTGTGTGTGTGTGTCAGAGAGATAAAGAGTGTGCTCTATCTTTCT
CTTCCTCACTGCTCTTTTCTTTCTGAGTTTGGTCGTGGTTCCCCCGGGGCCCCTGTCGCA
GTAATGGCCTGCTCCTGATTGCTCTGATACAGGTTAGGAATATTGGCTTTAATGATGTGT
AAAATGAGCAAGCAGTGCCTGTGACATTTACAGATGGCACCGCCTTGGCCTGTTCTTCCC
AACTGCTCGTTAATTCACAGGAACGGCAAGCACTTCTTTAAGTGACTGCCTGATGCATGC
ATACGACACAACACAACACATCCTACACACCAAAACAATAGCTCACCTTGTGCACCCTTG
CACCTTGTCATCATTTCAGCTGAGCGTTCACACAAATAGATGAAGTGAGGAGTCCTCAAG
GTTAGGAGCTGTTTGCTAAGTCTTTTTa
>NODE_537_length_577_cov_5.207972
GTGGTCCGTGGGTGGAATATTAGTGCACAGTTGTATATTATGTGTAAGCATGAGAGTAAA
TTTAAACTGTTGCCAGGTAAGGGTTCTGCAGGATACCCAAGAAATTACATCCTGGGAGAA
CATACCCTGATGCTGCAACTTCATTTAAAGAAATGAACCGTTTATATTAACCACAATGAA
GACAAACTGGTACAGTGTCTGCTCTTTCCTGTGAAAGTGATCACATCTTTATGGCTCCCG
TCACTGCTCTTTACAGATCTGTTTCCCAGAGGTATTTGATGTGGAGAGCCAAAGCAGGAG
GAAGTGTGGGTCTGCAGCCCGCATGTTAACAATGGCTCTCCTCAGACCCCCCGGCCCAGG
CCCAGCCAGTCATGAAACACCATGGAGATGTTATTGACCTCAAGGTTAACTCTCCTCAGG
TAAGCCTGGGAGATAATGGACAAAGAGCAGTTCTTTTACAGGTGGAGTGACACGGCATAT
CCGCGCTGCGCAACTCCTCTCGCATTGACAGATTTTCTAATTCACTGCAGATTCCCATAA
AACTGGGTGGCCAGGGCCAGCTCGAGCCAACAGAGGGCCCATTCATGCTGGGTGGGATAG
GGGGCCTGGCCAAATTAACCTGGATTAATTTAAAGGAGCAAAGGGTCTTTACATCCGAAT
AAAATGAAGATCAATAAATTAAATGTCCAGGTCAGGATGTCAAGTTGCAGcgatgatcga
c
>NODE_538_length_718_cov_7.257660
AGCCCTGAGCCAGTACATTGGGGACGGAGCCAAGAGTTTTGCCTCGTATTGCACAACGTT
ACTGTACTTCACACTCTATTAGACAGGGGAACACTGGGCCAAAAACAACCAATGTGTTTT
GCTTTCTTTTAAGCTGCGAGCAATTTCTGAGCCAAAATTGACATCACAGCAACTTTTACT
CCTCTATCTTCTTTTATCAGGTTTAAGAGCAGGTTACTGAGGTCATTTATTTACAGATGT
GTTTTTCTTCCAAGTCATTAAGCCAGACTTCCTCACCTTGTTGTATTTTGGGTGAAAATT
TAAATGTCTTGCTGCTCGCGTGTACGCTGTTGAATATGTGCTGAGGTCGGCATTCTTTAA
GTTGACTTGTGCCTAGGTTTGTGCTCTTTAATGAACCTTGTGTGTTCAGAGGCCTGAAGG
TGATCGTATAGTACACTACTATGTAATAGCATGGGATGGCTCATTATAGCAAGGCATAAC
AATTCACACATTAATTTTCCAGCATCCAGTTTTTAATTAATCCAGTAGGCAGTCTTAAAC
ACAGGGTACACAAATTGCCTTCGGCCTCATAATTAATTCTAATGGAAGAAATTAAAAATT
GGTGGGGTGTGTTTGGATTGTTCGGCTGTGTTACTGTGGTTTTGAGCTCGCTGGAGCGAC
GCTGTCACCGACAAGGATCTCTCCCTGCCCTGACCAATCCAGCAATCTCCTTTCCCTGCC
ACGCGAGCAGGGAGTGTTGCTCACTCACCCACACGAAGTCTGCAAGAATGGAAATGCTTT
GCATGTCTGTGTCTACTAAAGCAtatgcctttttttttactggcccctgaataaagtcag
ttgctttttatactacaatttg
>NODE_539_length_557_cov_5.992819
CCTTATTTAGTGCTGCTTTCATTTTTATAGGATGCAGACACTATGTGTATAATATATGTC
TGTGTTTATGTCTGTCTGGGGATATGAGACAGAGTGCATGTGTGTTATGTGACCGTGTGT
ATGTACATGTACTTTGTGTCTGGATGTCTGCATATCTGCATGTGTGTGCGTGCATGTTAG
TTGTAGACTCAGAGGCATAGCGTGGGTCTGCATGAGGGAGTGTGGTGGCAGAGCACTCCT
CTGATAGGCCAGATCCAGGGTGCACTGAAGCCTTTCGCATATATATGGAATTTTTGAATA
TCTAAACCATTATTTAGCATCCAAATCAGTTCTGCTTGTCTGACTGATGGACAATTTCAG
TGTGACCCCGGTCTTTTTGCATGTGACCTATACTGTCGGGATTCTTGCATATTGTTTGGA
TGTTCACGTTGACTCCTCTCCCGTTTTTCTCTTTGATCCTTTTAGCATGCTCTTTGTGTC
GGAATTCATGAAATATTCATAGCTGGACTGTGGCTTTTCCATATCTTTATGTACAATTAT
TGGCAGCCGTCCTGTTATGTCGAGCCATCTTAATAGTAGGTATTGGGCTCGGTTAAGTGT
GACTTCAGATTTTTCTGACAGTTTAGCTGGTCTGTGTTATGAATTGATAAGGCAGGGCAT
tatatttgcagattgtgcagtgtggttgcctttttagccta
>NODE_540_length_145_cov_16.786207
CTTGTGTCCAAACGGTCCGCTCTGTCGCCTGTCAAGAAAAGGCACTCTCGGGGAAAGTCC
TCCTATCTCCTCGATCCCCCTCACCACGCCTGATTCCAGACTGTGAGGCGGGAGAGGCCA
GGCAGAAAGGGAGGAATCGTGTTTGCCATCAACAGCTCAAGAGAGTAGCATGGCAGCAAG
ATTGATGACACCCTCCCTGAAAGTAACAAAAGAACTCCTGTGCACGAGGGCCCGCTTATG
GGGCTTGATAGAGTTGTCATCCTCTTAATAAACAGCTCTGATATGTCAG
>NODE_541_length_374_cov_7.275401
TCCTAACCTCCGTTCCCCCTGGTACTCCTGGATGTAACTTTGAGGGAGAAATTCTAACCT
CCATTCGCCTGAGGGAGAAAGTCTACCTCCATTCCCCTGCTACACCTGGATGTAACTTGG
GTAGAATTTCTACCCCCATTCCCCCTGGTACTCCCGGCTCTGACAGAGGGAGAAAGTCTA
CCTCCATTCCCCTGGTACTCCTGGATGTAACTTAGGGGAACGGAGGTAGAAATTCTCCCT
CAGCTACACCTGGATGTCACTTGGGTAGAAATTCTACCTCCGTTCCCCCTGGTACTCCTG
GCTCGAACTTAGCTAGAAATCCTAACCTCCGTTCCCCCTGGTACTCCCGGATGTAACTTT
GAGCTTCTACATCCGGTTAGGATTTCGAGCTCAGTTAGAATTTCTACCTACCTCCGTCCG
TTCCCCTGTGAAATAGGCTCGCGGAGGATAGGGACCCTGGGGCTGACCTGGCTCTCCGGG
AGAGCCCGTTCCTCCCGCACTTAAGCACCCCCGCCCCg
>NODE_542_length_302_cov_1.016556
CTCAGTAACAAAATAGACTGTCAAAAAGTACATTAAAACAATGCCTGCAAGAATGCAAGC
TGTTATCAATTTTTTTTTGGTTATTATGTGTTTATGAGTTTATTTGCCAAATAAATAACA
ATACCATTTTTAGTTTTACACAAGCTTTTGAAAGATTTCTAAAGTATTTATGTTTTCTTG
TTTTTATGACAGGTGGTCTAATGCATTTGTCAAACACTGTAAATCATCACTACCCTAAAT
ATTATTTGTAATAAAATATGCATACATTTCAAATCCAAACATTCCTTTAATCAAATCTGT
tttgtgtaaaatatagcttttttcattattgtgcatttatttgtccatttttgagcattt
tcatacactaataacagcaatttgttttgtgatcattctatcagtctatcatgtttcagc
tcacagcttgcattttgcaaaatcta
>NODE_545_length_304_cov_3.812500
GTCACACTTCAAAGCTGGAAGCAAGCACGCAAGCGTTTCGTCGCATCTTACCGGCAAACC
GTCTGACTTGCGGAGGCCGGCGAACACGGACCCACAGCCTCCTGCTCCGAGCTGATGCTG
CTGCTCGTATTTGCTGTTAAATTGGGCTGAACAGAGACACGCACATTTAGTTTTACTACA
ACTGTGAGGGACGTAAATGACATAAATCCTTCCTTTTACAGCACATCTCCTCCTGCTGAC
CTCTCTGCTCCTCCTCTGACAGCTCTTCTCTGCCCTGTTCTTCCAGCACCGGTTGAAGCC
TCCTCTTCTTGGTTGGCGCTTCAGCGGCCTTCCTCTTGTCTCCTCGCTGACTGCAGCCCT
CCAAAGGGTCGCTGCTGGTCTCTGCACAGGACAAAGTTCAAGGACAAGTGCTTGGTTTGT
TTCAGAGAGTGATAGGAGAAGTGTGgag
>NODE_546_length_720_cov_6.469444
GTTAGGTTTTGTCTCTGAATATGCAATAAAATGTCAGATGCAAGTGACTCAGCTGCTGCA
TCTGTCTATCTTTGAAAGCCCGTGGCCTAATGAACAGTCTGGGAGCAAAGAGAAAGTGTT
TTTAAGTAATGCTCAACACATGGTGGTTGAATATGTTTGCTTAAAGCAGTGTCCGGTTCG
ACTCGTCTGTTTCCCACCAAGGGGAACTTGACGTGTGGAAATGGAGGCTCCATGCATGGT
TGCCATGCATTGGCCCTTACGTTTCGCACATGTAGGTAAACAATCCCGCCTTGTCTACTG
AGAGGCCTGCGTTTATACATGGGTGCAAAACATGTGTTGCAGCCAAAGTCGCATCAAAGG
TCACTAAGCTATGCTTTGAACACTTCAAAGCTGGGGGATGAGACTGTAGCTTTTAAGTTT
TATGGCAGGTGTAAGCAGGGGTTGCTGACCAGCCCAGGGTGGTCTGCTCCCTGGTCTGCA
AGGGGCTGCTGGTGGTTAGCATGGTAGAAGTGGTGGTGGTGAGTCGGGGGCAGGGAGATA
CCCTACTGACCAGGCTGCGTCCAAAATGTCTTCATGCAGCACGCCAGATTTGGAGTCCTT
GGATCTGAAAGGGTTCCTGGGAGCAGACTGGACACAGGCAGACGTCCACTTCAAGGGTCT
CTGGTTTCAGAGGACCTCAGCAGGGTACATCTAAGGCCTGTCTCGGTCCCATTTGGAAAC
AGATACATTGGCAGAGAGGAGTGAAGGGGCCAAAGCCTGATGACCATACCACAGAGTGAC
CACAACACGGCACCCTCCCCTGACAGACCAGAAACAGAccctatagcaagttcaaaggat
ccaaaaaggtcttgccaaagttca
>NODE_547_length_615_cov_5.209756
TCCCAGCCACGGTGCTCCCCCGGCCCACCCCATAACCCCACACTCCCCTCTTAGAGCTGC
AAGGCACAGGGCTGTGCTTTATTTCTCTGCTCATTTTTCTCGGAGATTGGTACCTTCACA
CGCAGATCCATACCATGCTCCTGTGCAGTGCAGGCGGCGGTGAAGAAAGAGGGTTATATT
TTCCCCTTGAGTTAGGACACCTCATGACAAATGATAATGGATAATCAATAAAGTGGGAAA
TATGAGGCAGCAAACTTTATGAAGCCAGGAGACATATTACTCCCCAACAACACTGGTTTC
CCTTAACAAAGTCACTACTCGACTGTGCCTAATAATCTGAAGGAAAATCAAAGGACCCGC
AACCACATCAGCAATATTGGCAACTTATTCCACTTTAATGGCATTTTGATTGATTTTTTC
CCTCTTCCTAATGGTCGTTTTATAGATTTGACGCTGCTTCTGCAAAACAGCAGTGTGTAA
TAAACCTCCCCGAAGGCAAACGTTAGCCATTAAAGCTCTTGTCTTACTAGCGCTCATAAT
TGGAGGTTGACCACCACCACATTTTGGTCTCTCACATAACACACACTTCTTGGACGAGCC
TTCTCTCTCCTACGCCTCTCCAGCCGTTTGATATTTTTGGTAGATGGCCACAATAAGTGA
TAGGTTCCCTTTCTCCTACTCTTTTTGAGCGATGGGGTTAAAAATAGCCATAAAGAGGTG
ACCTTGGCGCTGACATTGTGGAATTtcagccaagcattg
>NODE_548_length_764_cov_6.831152
CTTCCTTCTTTTTTTTTGTAAAGTAAACTTTTGTGGCTTAAAAAGAAGGAAGCGAAAAAG
GAAAAGTCTTGCAAGGCAAATATCACACAGCGCTGATTCACCGTGTGACCAAACACTGAG
CCCAAGTTGAGACTAATGAAGTCTTTAATTTGGTTATAGTTTATTAATGTCAGAGACACT
CCGCCATTAATCATATTATAACGCCCCTGAGTGTGCGTGTGCTTGCACTAATGTGTGTAT
AGCCTGTGTGTGTGTGGATGTGTGTCTCTTCACGAGTGTGTTTGAGCATATGCCTGTGTG
TTTGTATGGGCCCTTGCATATGTGCACGCGTATGTGCGTACATGTGTGTGAGAGACAAGT
GTGCGGCTCTCCACCAGCAATAATATCGCATACATTTTAAAGGACCGTCATTATCGCCGT
GGGTTACCCTGCAGCCCCCCATCACAAACCCCACAAACCATTTTCATTCCAAACTCATTA
ATATGCAAACTTATTCAAATGAGATTGTAATTAAGCATCTACTGAGTGGGAACCCTTTTC
ATGATAATTTATGATAAACTCCTCGCCACCTTTGATTGAGATTGATTTTTGGCGCAGGCA
AGCCGACCTGAATACAAAGCTACACCTGAGAGACCTGGAGGGAGAATAACACTTTTAAAA
CAGCAAACTTATTTCATGGCTGATTGTGCCACAATCATCTTGGAGGAGTAACAAAGATCT
ATTTGAATAATGCATTCCCACTGTGCTGGTGATGTGCTCAGCCTAAAAGAAAAAAGAAAA
AAAAACTGGGCATATCTGTTCTTGGCATCAAGGTGACAAAGTGATGTGTGTGAATGTGTG
TCTgagtttataatggaaggtaaaccaagcataactcagtttacccagtgttttattgga
aggattac
>NODE_549_length_301_cov_1.102990
CGACTTTGCAGATGCAGCGCATTCATTAAAATGTTTAAGTGTTCATAAAAATGTCTCCCA
AACAAGTTGCTGTAGCAAATCGGTTTGTTTATCAAAGCAGGGTTCTTATTCTGTGGAACT
ACGCATACTTGACATTATTTTAAAACCATTTTTCGAAGATGAACGCTGTGTCTGTGAGGC
AGCTTCAGACAACTGAACCCCTTCCTGCAGATTTTGTCTGTTTTGTAAAATAACAGATAT
TTTCTCGTACAGTCACAGAATAAAAGAATTTTTAAAAACTGTAAAAAATGTTAATATCaa
cacttttagacgtatttgtttcttacagtgtgtgacagtagaattactcagtttaaaacc
agctaaaagcatcattataatgcagatatctgccgttattttcaaagtttttaaatgttt
tttttttcttacagtgcaggctatg
>NODE_550_length_628_cov_6.915605
TGACTACTATAAAAATAATTGTCGTAAATTCCTTTTAGCCACACGTGTCTAATTACTGAC
ACTACAAAAAAAATGCTCAAAGCATTTCGGACTATGTGTGTGAGCATATTTTACATTTTT
ATGAAGTGTTGCTTTGGAAGTTGAATCCATTCCAACATTTCTTTTTCCTCAAATGAGCCG
TCTTTCCCTTTGCAAAACACAAATTGACAATTTGTTCAGTAATCAAAGAATCTCCCTTTC
ATATGGATCGGTTTTGCCAGCACAAAGTAAAGAGGAGGCAATTTCTGGACATATCATGAG
ATTATATCCGTTTGACAGTTGCGTTACTCTATGTGGTTTCCATGACAACTGTTTGGGTGA
GGCCCCCGATAGAACCAACCTCAGCTGTCATCTCTTCACCTAAAAGCTTTGTAATTGCTC
TCATTTGCATACTACAATTAAGTGTGTTAGCTCACAGCAAGAACAATCAACCTCCACTAA
GGACTGGGGATAGTATAATTATTATATCAGTGGATTTGTATAAAACATTACTGACGAGCT
TTTGTTTGACGTCGGCATTGTACTGTTGCGCTAGTTTTACCAGTTATTTTCATAAATATA
CATATTTCACAGACAGTGGTGTATAATGCGTAGCTGGAGGTTCAGATTTTTTTGATCTTC
AACGGCCCATGTGATAGTATAAAAGTATCCGTTTTATTTCAGAAATTGTAATGTAGTTTT
CTGCCTGTTGGTCAATACAGTGAAagatatttttatccatttttgataggag
>NODE_551_length_358_cov_1.569832
GCAATCAACTGACAACCCATTCTACCATCTGAGTTACAGCCACAGACGTGAAAATTACTT
GATGAGTTAACTCAGTTCCTCAGTTCTTCGATAGTCTAGTTATTGTCAATAATTTAGTAA
TGTCCAAATAAATCGTTCATGCTATCCTATGATCCCTGAGTTGAAACTGCTGGAACTTCC
TGGTTGAACTGTGGCAAGACTTCCTGGCTGGCAACTGGTTGAGGGAGCTCAGTGAAGACC
AAATAAGGCTGGCAGGCAGGTAACATCAGGAGGCAGAGGACCAACTTGGCAGAATAAACA
ATCCCGCAATAATTGTGTGAAGGTCTGGGGTATACAAGGCCTTTGTAGCGCTCCTGCCCT
TTATAAAATAGGTGTGGGCAGGGCCCTGAGTTCTTTTAAAGTAATGTGTTAAAGATTAAC
CCTGAAAACTAGAGTTAATTATCTTAGTTTTGCTTTAGTGTAATAGCTTGTAAATTACAA
TTTTatagcttaaacaagctaa
>NODE_552_length_319_cov_1.959248
CGAGGTAGGCGGACCAGGCGGTTGAGGCTGGGCGGTGACAGGGCACACAGCTGCATTCCA
TGCAGGCGATCACCAAACAGGAGGAGAGAGAAGATGGAGCAGGGGTACAACAGCCATGAG
CCGTAACATCAACTATGAGGTCTAGAAGGCTTTCATTGTGAAAGTAAGTTAGAGATGTAT
ATTGACCCTCAACCATCACTGTAATTTATAGACAAATCAGCACTACTTCAGCACCATTCT
TATAACGCAGAATAAACCTGTGTACAGATTTGAGTAATGCTGACCAATGTCTTCACACAG
TTGCCGTTAAAATACCAACAGTAGTGCCACATGAAACATTTGTTgttaataaacagatga
taaacattacattactgtatcactacattacaaaattcttttagtaagaataactgaaca
catggctgttattatattttacatgtagaattaagcataaaat
>NODE_553_length_291_cov_1.020619
GTTTGATTAGGAGATGCACTCGAGACTGTGGGAGAACAGAAATAAATGAATAGAGTAGAA
CAGAATACAATAGAACTACTCACAGCAGAACCAGTTACCACCACATAAATACAGATAAAT
AAGCAAATATATGCAGTAAGCAAAAATGAACAATAAGAAAAAAATAAAATGTAAAATGTT
AAAGTGTTTCATGTGCAATGCAAATAAAAGCACATGAATGTAATCAGAAACAGATGCTAC
AAGGCAGAGAGGGCTGGTCCGAGTTATTGCTTGTGGCAGGAAAGATTGCCTGTATCTGTC
ctataaatacaatataataaatataaataaataaaatacaatacatgaataaacaaaata
cactgagcagaacacacctgcgtttaggcaaagctgtcccacttgtctttcactggaatt
acagttttaaaattg
>NODE_554_length_333_cov_1.501502
ATATTATTCAACAAAACGATATGCACGTTCATGTCATTTACATATTCATCAGTCATTTCT
CCCTCTTTGTCTGTTTCTCTCCATTTTATTTGTTTTTGACACCTACCTGGGTGCTAGGCC
ATACGGTATCTGCACCTCTCCAAGTATTGTTGAGCGCTCTGTTCGTCTCTCTAAACTCTG
CACAGAGGAGGCTTTACGCAGTTGGGCCAGTGGCAGCACCTAGTGGCAAATGAATGGCAC
TGTAACGAATTGTCATTCTGGCAAAATTCACCAGAACAGCTTTTGGAACTGTAATGCTTT
GTTTTTGCCACCCCTGTAAAACTATCAAGTGCCTGTTTGGCAGCACAAAAACAAACAAAC
ACACACAAACAAACACACACGCActttatgctaatgcaggttgtgagcggctggagcagg
aagtggtttaatcctgtttagtgtattcttaagctgtaaagaggacaacaaagttgg
>NODE_555_length_292_cov_1.010274
TCAAAGCACTAAACAGATGTTACTGATGGGATTTGCAGCAGAAAGAAAAAGATGTTGGTT
AAGAAGTTTCAAAAGGACAGGGGGCTGCGGCGCTTTCATTAATCCAATCACATGTTGCTG
AGAAGGAGACAGGACAGGAGGGTGCAGTGGAGGTGGTGAGGACTTCAGTGGGCTCTGTGG
CCTCTCACACAGCAGTGCTGCCACACAGGGAAAAATCAGAGACAGGTTGGAAAAAAGCAG
AGAGAGAAAAATGCAGTGGAGCAGCAAGCAGGTAGGGAGACAGAAGGGGGGAGATAAGAG
aggtttgacatgttttgcgatagcgcagacaggagtgatgtagatagtctgagtcagaca
gggacagataaagctaaagtgacattttgcccgattccagagatgcctgtgtttgtcctt
atctttgatgttgtgt
>NODE_556_length_590_cov_3.313559
CAGACTGTATGCAGGGTTAGCGGTGTTTACTACATAACTAAGCTGAGGCAGAAGCCAGCG
GGTTCATCCCTAGTCTGCGTCGAAAAGGACGAGTGTGCTAGGTAGGTAAACAACGGGATG
AGAATGGCTTCCATTTGACAGGTGTTCCAGGGCGAGCGGTTGCTAGCAGCAGACCGATAT
TTGTGTCTTATGGTGACATTAACAGCTACAGCAGGCTAACACAAACCTGGTGGAGGGCGG
TGAGACCGTCTACATTGGCGTAGTTGATGTCAGCGCCCCGGTCAAGCATTCGGAGCACCT
CCTCGGTATCGCCGCTTGAGCAGGCGGCCAGAAACACGGCGCCATCATCGAACTTCACCT
TCGTCTTCTTCTTTTTCAGAATAGGAGGCTCCAGGTCCGTTTCCGAGCCCAGCCATCGCT
TTAACTGCTCATTCCTCTTCTGCTTGGCGTCCGCCATCTTCATCCCCCTCCTGTCTCGGG
CTTCTTATCTTTCTCCGAGAGAGGATATACTTTATAGTGGCACTATCCCACAGCGCACTG
GGGCGTGGGAAGGGAGGGCTGGGGAGGAGGGGGGGCCGAGAGCGAGAGAGAGGGCGTCTG
GATTGTTTTCCATAACCTCGCGAGAACTGGAGCCCAGGAGCTGCAGTATAACGTCATCAT
GAGCAGATTATGAGGGGAGAGTGAGCAGGGTAATCCCTTATAGACTGTGTACACCAAATA
AGACAAGAGTGCTT
>NODE_557_length_350_cov_6.194286
CAAACTTTCTCTTTGTGTGCGCTTGTTGGGGGTTTCCAGCTCTCTGCGGGGACTCATCAT
AAAGCCCCAACTGTGTTTTTGTGGATGCGTCTTCCTGTCAAACTGCCCTAACTGTGATTT
AAACGAGTCTTCGCCACAGTTTGCCAGAGTTCTCCTCCGGGATGCTCCTGCGTCACCGTC
ACCCGGCGTCCATCTCCAGCCAAATGTTCATTTCCCTAAATTGGGGGAGGTTCTCCGGTC
GATACCTTTAATTGCTCCCGGGTTCTATCGATACCTACCGGTTTCACTGCTCCATCACGA
GCCACTGGGAACGGGTTGCCCGGGAAACGGCCGCATGGCAACAGGATCAGAGCCTGGGGG
TTGTCTGCTTCTAGCTCTGCTCCCATTTTGCATCGCGTCTCCTCACTAGATGGTGTGCGA
GCCACTGGAGAGTACACTTCCCCGCGCACGCAGCTCCGCATCCAGCCCAGCGAAAACCGG
GGGAACCGGACGGA
>NODE_558_length_1062_cov_4.702448
CCAACTACAATGTCCATCTCAAACCAATTTGATCCCTTCAACTGACTCATTCATCAGCCT
GACCTCATTTGCAATCCAGACTGGTGTCCTGAAGAAAGGAGAGTTGGATTCAAAGCAGAG
GATGGGTGCAAAATATTGAATTTGAGGGAACCAGTGACCAGTGGTCCAAAATATTGCTTG
GAGCACAGTAGGTGAGCAATGGTCTTTATCTCAGTACCATGGTGGCTCATTTATTTTGTT
GATGGATTGTTTATCAGTCGGGCAGAATAGACGTGTATTTGAGTAGCTGGAGGGAAGTTT
AGAGGGGTTTTATGCAGAAGCGCTGTAGAACAGCCATGTACATCCCCTTCAGCCAACTGA
CCTCGTCGGGTCATCAGGACTTAAGTAAGAGTGAAAGTCGCTTTAAATGGAGCGAGGCTC
CCAGGGACCTAGCCTTGGCTGAGCAGCTGCTGCCAGCCGGCGACTATTACTTTTCCAGGG
GCTGACTTTGATGTTTTAACAATCCATACATATTGATTCAGACTGATAATAAACAATTTG
ATTAGCCTCTTTCTATAGGCTGTCATTTCAATCACTTTCAGAGCTCCGATGGAGTGGAAG
TGAGGGAGGGAGGGGGGGATGAGAGGAGGGCTGGAGAGATGGAGAGACAGAGAAAGCGGC
CAAAGCTGAAAGAGAGGGTGGAGGGCCGGAGCCCCCTCCTCAGACAGAAAAAGGAATCCA
GCCCTGATTAGGCCTCTGCCTTTGGTGAATTGGACAAGACAGCTGAGCTGCCAGGTTATT
AACTCCCTCAGAAAATTCTCAGCCCTCTCTCAGGCCGGCCTGAATACTGCGATCTGGATC
GATAAGCAATCTCCGGTGTGTACCAAATGCCTGCTGGATTCATTTGTCTCCCAGCACCCT
CTCCCTCCGCTGGACAATACACCTGCACAACTGAGCCCCTCCACCCCCACCCCTCCTTCC
CCCTTCTTTCCCGAACACTGTTCTCACTCTCTCCTCTCCCTCTTTCTTCCTCACCCTCCC
TCCTTCCTCACCTCTCTCACGTTCACTCACTGGAGTCTCTGTCACTTTTTAAATAATGAC
CCTGGGgctgaaggaacaactgcctacctctatttcatcacggtgagtccctctcctgca
ggccgggacgaccaagctgtctgggagagagagagtggggagagagacagagaagcagaa
agaaag
>NODE_559_length_800_cov_5.227500
ACGACTCCATGTTCCTGGTGTTTTTCTGCAGGTTTGCAGTGAGAGCATTAGCAGTTAAAG
CCCCTGTGCCACGATTAACAATCAAACACGCTGTGAGCCTCCATGTTATCCTCCGTCGCT
CCAGCAGGAGAGAAAATCTCTTTTTTGTCACAAAATCCTTAATTCTTTCTTCTCTGAAGA
AAGAGGGTAATACCAAGAATGTTTCCAATCTGCTTTGAGAAATATTTGAAGAAGAAAAAA
AAAAAAACTCCCAATAAAACACGTGTGAACGACGGGGTAATTGTGGACAAATGCAGCATT
GAAATTCATTTTCAACTCTTTACACACCATTTCAATCTTATTTTCTGCCTGTTAACCACA
TCTTGTTGGTGAGGGTGGGCAAGACTGGCCAGTATTGATGGGTAATTGTGTATAATTCAC
TCCGTACACACGATTTGCATCAATACAAATCATTTTTCATTCTGTGCTACTTAAAGCTCA
ACCCTTACCATAGAGTCGCATTTAAACGCTCATTAATGGAGGTGTCCAAAGAGGTTAACA
TCTGAAATCCAGCGCTTTTCAGAGAGGGAGGCAAACAAACCTGCACTTACAGTGCCACGC
ATTAAGATGGCAAAGAGGATAATGAGCAGAGTAGATTTTTAACATCCTCCTTTGAATTAA
AATTGAATTAGGAAATGTCGAAACCTAAGCCGTCATATTCTCCTTTATTATAATAAAAGT
GCACAAGACCTAGAAGAGCTGACCAGCAGGAGAAACCTACTAGAAAACCTCACATGCAGA
GACCCTCTGTCACTCAGAGCTGCCTGGAAATTATGCAGTAAAGAGATGAGCAAAAATCAC
ACATAGCActggagtcttccagctgcagacaattatgtgaagaagattatgggtctacat
ttataagctttagctaattatttcatctgcatgtgttctcactg
>NODE_564_length_482_cov_9.726141
TCCAAGCTTTTGCCATCGCATCCATGTCTTTTATCACAATTTTTGACCCACAGAAAGGAA
TTCTCACAAGATATCAAAACAAAAATCTATATTTAATATGAGAGCAATTACAAAGCAAAG
TTGGCTGCACAGGGCTGTTGTCACCAGAGCGCGTGTTTTTCATCAAATAGGTCATTAGAC
GATGATGGATGTAAACCTATAAAGTATCTAAACTGGACCTTTTAACAAACCACGAGCAAC
ACTATCATTTCTCTAATAGAACCTGCTGACCGTGTCATTCCCTCCTGCCATTTGTCATTT
TTCCTTGTGAAATAATCAATATCTGGGCGCTTTGAAATAAATAATATAAAAGTCATAGTA
ACCTACCCGAGGAGCAACAAAAATAGACTTATGGGGCATTCGGAAGGCCTATATGGCCTC
AGGGCAGTGTCTGCTGCATGTTTCTAATCAATGCATAATATGAGTTGTATTTTTTAGTGC
GCAGCCTACAGGATTTTAGTTTGCACCACTTCTTTTCAAGCTTAGCATCTGTTGTGTTGC
TTCCATCATGTTGGACTGTATTTGGGGTGTAAATATTACTGAGCAATGCAACGGTCTCTG
TGCAGGCCAATTATGATGAATGTCCa
>NODE_565_length_322_cov_1.736025
GGTTCCCATTCTGGGGGCTGATCCCCTTCAAAGACTCACAGCATGTGTACAGATGTGTAA
AATTCTAAAAAAACAAAAAAAAAGGATTTAGATTCAGATTTTCATGCTAATCTTTATTTA
GTTCTGTTTGATGAAATATTGAATAAAATGATATCCTCTGGCTTCTTTTTTCTTCAAATG
TTCAAATGAAAGTAGTGCTCACAAGGCCAAGCAGTTGAGAACTGCTGGTGGAATCTCACA
GTAACTTGAAGTTCTTGTTTATTGTTGACCTCATGTGCTTTAACTTCTCGCCTTACTCTA
GTCACATACAGCTGTGCTCCAGGACACAGCAGTGTTGTGGACAGTCAGGAATAAGCTGTT
ACACCTCAAATAAAGAACTCCGACCCCCTACAATGTTTCCCTCTAAAATGTATAAAGTAG
CACGAAAAGGAAATACTCAAGTATAGTACAAGTGCCTCAAGGGAAg
>NODE_568_length_563_cov_3.563055
AGCTCGCTGCTAATTTACACCGGTTTCTCTGAGCAGTAGCACGGAAAGCAACCACACAAC
TACAGAGGTACACAACCCAGTGTGTCCATCAGTGTGTGTGGATGGAATTTAACTTTGTCA
CAGTTTTAACTTAAGACGAAACAAAACTGCAGAGCAAGATTCTGGTTCATTTTAAACATC
AGCCTGCAGCGGAGTAACAGAGGAAGCTGTGTTGAAGACTGAATGTTTCACGGTTTCTAC
AGCTGAAGTTAAACTGAGTAATCCTGAGTGTCTTGGAGGAGGTTGTAGCCGGCGTCCCTG
ATTGTCACGTTTGTTTCTGCAGTCAGATGACCAGCATCACGCAGAGTGACATCATCAGCA
CGCTGCAGTCGCTCAACATGGTGAAGTACTGGAAAGGTCAACACGTCATCTGTGTGACGC
CCAAACTGGTGGAGGAACATCTGAAGAGCGCCCAGTACAAGAAACCGCCAATCACAGGTA
GGAGGCTCCGAGCAGCAGCCCGATCCATCCGCCGTTTTTACCCACTGTTGATGCTTCACA
ACTTCAGAGAGACTTGTGACTGTAGTAGGACTGAGCGAGTATAAACAAAATGCTAATTAA
GATTAATTTGATCCGTGGTTTCTGTCTCTGCACCAGGTTTTATTTGTTAAATGTCAGTAA
AGGTAAAAACACCGATAAGATGCAGTGAACTCTTTAGATCTTGTGAg
>NODE_569_length_762_cov_5.265092
AAAGAGTCAGTGCGTCCCTGCGTGTTCCCGGAAGACGTGTGATTTAAAGAAGACAATGTG
CCGCCACCTTCTTTGTAAGCGATGTAGGAATGAACGATAGCCAGGGTGCCAGGCCAGGGA
ATGGCTTCTTCTTTTTTCAGGATCTGCAGAGAGAAGCTCGGAGTTGTCACAGAGACTGAG
ACTCGGGGGAAGAAAAAGACTTGAGGAAGACAAATTGAGCCGCCACCCTGTGGTGGGGCC
GAAAAGGGACAAGCAATGGAGTGGATGGATGTGAGATGCCAATCTTTACTGACACAATGA
ATGAGACAGAAGCACAAAAAAACAATACTGCATCATGTATATGCTTACAAAGGATTGAAC
AGTCCTACAGTACAGCTACAGGCCCTGAGAGCCTCCTCTCTGGACTGCGGTACCCCCTTC
CCCCTGACTCAGGATCAGTCTCGGCTGCTGCGGTTACCTGATCTTGACATTTTGGACAGA
TCCACATGCCTTTAGGAATGGTTTTCAGGGGTGGATCCAGGCAGTCCAGGTGATAAACAC
GAGAACACGTGTCGCACATGAGCAACTGGCCACTGCGTCTGCACACAGTGCAGAAATCCT
CATGGATGTCTCCCTGTGAGGAAGAATTGGACCAATCAGTTTCCCTGCCCAGCGGAGCCC
CACCAACCATCTGTGGAGAGGCGAGGCGGGGGGAGGCACCATGATCTGTTAATTTACAGC
TGGCCTTGTTTGGATGTCTAATGGACATGGTGTGTTAATCACTGAGCCCACAGAAAGGTT
ACTGGACATCTGGGAGTTAGAGTGTGTTCTAGTTATTAATGGGCTACAGGACACTGTTCA
CTTTGTAAGGCTGAATCAAAGTAAAACCAACTGATGGCTGATGGTTATCACATGGACACA
Acaaac
>NODE_570_length_474_cov_7.181435
GTGTAACGCATTTTGGCTCCTATAGTCAATAAAACAATCCCCTGCCACTTGTTCCACAGC
CTTTTTGTCGTTTTGTGTACTTTGGCTTTGTGCACAATCCCAGTCCAATGCTAGTGATCT
AGCTTTGCATGGCATCGTGTGTTAGCTTAGACGTGTGTTTGTAAAGAGGGATGTTCTCTT
TTTTCCAGCAAAGATGTCACGGAAATTAAGCTTGCCTACTGAGCTAAAGCCAGACTTGGG
TAAGCCTTGACTTCGTGTCTCCAAACAATTTGTATGAAATGCAGTATACTTTCCCCACTC
CGACTGGACTCCACCACATCCCATTAGTCCGGTTTTATCTGGTTATTAGCCTCAAAATTG
GCAAGCTGTGCAGATGTTCTCCTAAGTTTGCATGAGTCAAAGTAGCACTGATCTGATCTG
AATTGAAATTGTTTCGAGCTAAATCAAATTATTGCAATTAAACTCCCACTTTTTGACCAT
GGTGGGGGTTTCACTGGAGGTCAGTGGTGCTGAGCTAAACTTTGCACAACTCATTTCACT
ATGAAGCTTTCTGtaacttttgcagctttccttttctcttctatgttcttcatgtttttc
ttttctctgtctgattgg
>NODE_571_length_345_cov_9.768116
CACACACCCCCCCCTCCCCTCCCACCCGGCCATCTAGTCTGCAGGAGAAGGCCACAGAGA
CTGGCGTATGCTACAGATTCCCTCTGCTTATCCAGCTCCCAGTTTTTCCACCGTATTTTC
TCAGGCTGCTTGTCATTGCCTGGACTCGGATCCCGGAATCTTCATGATTTGCGGACACCA
TGCTCGTTTTTTAGCCGGGAAACCCTCTTTTCGTCCCGCATGTTTAGGACCAAACGATCG
GGGCTCGTCCGGCGACTCTGGAGGAGCCGTGCGCCCGTGGAGGGCGACGGGGAGGCGGAT
AGAGGGACGCATGGCTCCGGGGGCTGCTGCATGGGCAAAGCGACAAAGGTGGCCAAGTCC
AACGCAGGGTCCGAGGCTGAATTGAAGGCGTTGACCCACTCGATACTGAAAAAGATCAAA
GAGAAACAATTAGAGGTGCTTTTGCAGGCGGTGGAGTCCAAGGGGGGTGCCCGAAGCCCC
tgcttgctc
>NODE_572_length_667_cov_6.068965
GTGACACACTTGCAGTCAAAAATCACATTCATCTTGCTGCAGAATCAAAAACTAACACAA
AGGTATTTTTCATCCTAACCTTACTGATAAAACTAACAAATAGAGATGGATTTAGGGGGA
GAAAAGAGTAGTTAATGAATGATGAATTAGAGACGAGGGGAAACATCATAAATTCTGACA
AGGCGCTGTTGTCTGCTGGATGATGAACAGCACTGTTGGATGGAATCTGCCTCTCTGTGT
ATCTCTCAGACGCTGGCTGCCACTTTATCTCTTCCATCCTGCTAGATTACACCTCCAGGG
TTCAGGTGGGAATCAATCATTGCTATTATTACCTGAAGTCACCAGATGCATCTATCACCA
CTAAGGTTACCATAACCTCAATATTAACAGAGGAAAAGCCCCTCTAATAAACAGCAGAAA
GGATGGGCTGGCTGGTGGGATTTCATCTTCCTTTCACTTTTAATAAGGCACTCAGAGGAA
TAAAGATTACAGGCCATATTTAGCATGCAGAACAAATCAGGCTCTTCCAGGCTCTTCCTC
TCCTCCGCTTCTCATTCTGGTTAGTCATTAAGACTGAGGAGGAGGAGGGGGGGTTCTAGT
GTGGAGAGGCGTTCCCTGGTTCAGCAGTCATGCTGCTGCTCTCTGTGTTCTCCTACTGCC
TGCAGCTGCTGTTAATAAGACTTTTCTAAGGCCTGATATGTGTAAACTTAGTAGTGAGTC
TCCACATGCCTCCACAAGCCTGGCTGGACCACTGGCTCTCTCAAGCCTCTGTAGTGCACC
AGCCGACAGACGAcacagtgaaggaaaagtg
>NODE_573_length_300_cov_1.043333
CTCAGTCACTCAGATCAAGGAAGAGGAAATGTCCAAGCGATGACATTTCTCTGACTGATG
ATGTTAAAGCCACTCTTCATCAACAGGACACTGAAAGAAACAATACAGCAGTTGCTTCCC
CACCAAGCCCTAATCCTAATCCTCACCCGAACCCTCCAAGTCATGTTGAACGGATCTCCG
GCTCACAGCGATGAAGCCAACATCGGCAACGTCAAAAACAACAACCCGATCATTTCCACC
GGTGACGGGATGAACAAAACAAAGTAGGCACTGCTGAAGAAAGGAGGCAGGAAGCTGTGg
atgacgacggcggcgacgctgcatcaccataaaccgccgagaaactgccccaatgtccgc
ctgtccgagaggttacaaagctcccgtcgcaaatgacttcaggaagaccataaagttaac
caggtaccgtagcgagaagatgac
>NODE_574_length_347_cov_9.469741
CAGTTTCTCATCTGTTTGCACAAATAGGACAGAAAACCCCTCAAAAACTGCTCAACGCTA
TGGTAATTTGCCACAGAGAAACATTGGAAAACAAATGTGTTCAGGAAATGTAGATGGGTT
TTTAAGGTCTGAAAGCCACAGCTGCTTGGCAAGCAGGAGCTGGCTCCTTTTGTCTTTTAT
CTTCTTCTGTAATGTGCACAGGTGCTGCTTAATTCAATTGGAGAACGTTGCCATGGTTTT
ACATTAATATATTTCCATGTTACCATTACGACTGTTGTCATGGAGATGATAGGACCTATT
TGAACTGAAAGCAGTGATGGTTTTATGGGGGTACTGCTCTCTCTCCCTCCTCTCTCTCTC
TCTTTCTCTCTCACTTTCTCTTTCATTTGGTTGCTCCATGTCAAGTCACATGGTATGCAG
CCAGATTTAAGGCTTGACTTCACTGTTCATCCCCCCCCACCTTCTTCTTTTTTTTTTATT
TTTTATACTGa
>NODE_575_length_309_cov_1.016181
AGGCATATGCAAAGTTTGCTGTGAATTAAACCATAACTTTGTCAAAATATATTCTGGAAA
TGTACACAAACCTACAATACAATGGACTGATCACATAATCAAGTTCCATATATGACAACA
TCATCCCCCATTTAGTAAAAAAAAATAAAATTAATTCGCCCAAGTGTCAGTACAGCAACT
GACAAATTCAAATGAAAGTTTTAATCTCAGAAGCACATATTTCTCCATGTGTGCATATAA
AAATAAAAATAAATAATACTTACACTTAAATAATAATTACATTTGTCCTTATATATAGAT
atatatttgtcaaggtggttatagcttgtgatgctgcagtgacttatttatatagtgaat
tgcttttaatgagagtcctttttttaaggaaccaattaagtttaacagctgtcttaaata
ttaattcctaaatccctagtattgcacaagcca
>NODE_576_length_589_cov_7.110356
GAAACTATTGTATAAAGCACAGTCTTGTTGTATGCTTACTCCAATAGCTATTTCAACTAT
AACTGATATGTGGTGTTTTAATTTTAGGCATGTATTGAGTGCTTTGACTTCATTCTTTCT
AATCCCTTCTGAAAAATCCATTTATCTCCTCAGACCAGCTGCTCTAAAGAGAATCTGTTC
AGTATAACTGATGGACAAACAGAGGAGAAGATTCACATTTTCAGATGAACGCTTCAGTAA
AAACTTTTGCAAATAAATACTTAAAACTGATATGATATTCCATTTTTGTCTCAGAACAGA
CTTTCCCCCTCTCATCTAAGTGTATCCAGCGCAGGTTTAATGCATATTTCAGCAAGCCCA
AGCAGGGTGCCTTAGAATTACCACTTTACTTGTGGGCCCTGAGGCCTTGGAGCCGACTTT
GACATCAAGAGAATATGTTTGGGAAAAGGAATGTGCGGCAAGCTTTCACCTCCAGGTATT
TATCTTCTAAGGTGGGGTGGACTTGCGAAGGAGGTGGTGGGGTGGCGGGTGTAGCCAGGC
TATGTCATGGCAGGTCGAGAAGAAACAGACATGAACCTGTCTTAGTGCTGATCTGTGTCC
CTGCAGACTGCTATGGTGCAGAGACTGAGTGTGATGCAGCTATGATGGCCACTTGAAGGC
AAGTTCAGCAGCTTCTGTCAGCAAAACATGCCAAATTGCTGCtcacagaagtgaaatctc
ttaagataactgg
>NODE_577_length_721_cov_4.201109
GGTTTTTTTTTTTACTCACCTTGCTGAGGCGCTGGGGGCTTTGTGGGGGTCCTTGGCCAC
TAAACAGGCTTCAGGGGCCGGGCGTCCCCTTTGCGCACGGGGCTCCTGAGCTATTCCTGG
GGAATTGGCTCGACTTTTCAAGCTGTAAACTTTATTAGGGCCGATTCTGGCTCTCTGACA
TTTGGGTGCTAAATGAATGGGGGTTTTGTCTATGAATTAGATCGTAAAAATCATCCGAAG
AGCGGCCAGATAGGCTCACTGGCCATAAACGGTCACGTGGTAGCCATTAAAGTAAGTTTT
ATGGTTTTGGGGAGTTGACAGTATATTGCACATAACATATAATCGCACTGACGGCGAGGC
TTCGTCTGACTCTCTCTTTGCAGGCTGTAAGTGTTACTTGACCGGTACAGACCATCGCTG
TTGCTCAGTCTGCCTCAGTGTGGACCGGACGCTCTCCAGGATGAGGACCGCGTCTCTGGG
TAAGTTTCTCCAGACTAGCCGGTTGCCTGAGAATAGCCAGTCTGTGTTAAACAGCCATAT
TATTGTATTCGCTCCCTCTATCCGTCCCTATTAGTCCATTACACTAATTTGTCAGTTGTG
GAGTGCTGAATACTGGTCTCGGCAGATGTTGCGCAGGGTTGGGTCCGGCTCATGGCTATT
TAATTGCTTCCTTCCCCGTGTAACTTGTTTCCCTCCATCTGTGGTGTAACTCATAATCCA
TTTTTACATGTTGGATAATTATCTCTGTGTCCATTTCCACCCCCACAAACTTCTAGTTGT
TGTCGTTTtattgctttggagagttcacagaccgtgtgagccagaaagtttccaagaggc
tcgtggagtgtgtcgatttccttga
>NODE_578_length_298_cov_1.006711
GTGACATAGGAAGATAATTGCCTAAGTGAAAGCAAAATACACAAACGCTTAATCTTCCTC
ACAAAAGAAAGTAATTGAAGGTCTTTGTTTACTTGCTGCCTGTAGCCACGTTGGATCTGA
GACAATCTAATAACAAGCAGATAAAGACATCCACGTCATGGTGTTTATGGCTCCTCATCT
TAAACTGGCATGCCAGTGGCCTTGACTTTATGAAACCTCCTGCCGAAGCGCTTCCAAGTC
CTCTTCGTGTGTGTCCTGTATGACTCAGCCACTCAGTGGAGACGTTGTGAAGTGCCTCTt
gtaggttcatacttaagcctggatgaatatcagtgatgagtttttattcctgcatatttt
ttcttcttaacctctttatgtccacatgaataaaaaccgatgcatatgtaatatgattct
tcttccattttgaccagcatga
>NODE_579_length_301_cov_1.727575
AAAACTTTGCAGCCTGATGTTATATCAATCAGCTTACTTGACACGCAAGATTTGGAGGTT
TGCACATCTGTTCCTCTCTGCAAAGCCTTTAAAACCGACCCACCACACACACATCTCTGA
CTAGGCTCCGATGTTTAGATGTTTTGCCACAGAAGCATAATTCCAGTTTCCCAAATGAGG
CTCTTTGTAGTGAAGAAAATGAAACACAGCATAATGGGAAAAGGTACAAAAGTTAATTGC
AATATGGAGCCTATTACCATTCTGTGTGAGCTTAGTGGAGCAGACCAGGGTGGAGATCTG
gaaggagtccttgctgatggtgcaggtgcccaggttctgggtgcttttcccagtggtgga
gtagcccttctcttccagctccagcttggtggaaggcaggttcaggtacagagacgagtc
ttccagcttctttgcctctgcctgg
>NODE_580_length_327_cov_1.642202
TAAGCATAAATGGACCTGCCCTAAACATAAGGCAGAAGATGAAGCATCGCAAAATATGCT
TCCAAACCAGCTTTCTTCAAAGCCAAAGAGTAGAAAATATGACGAAGCATATCTTTCCTT
TGGCCTCACCTGTACAAGGGTGGGTAATGAGGAGAGACCACAGTATGTTGTCTGTCTTAA
AGTGCTAGCTTGTGACAGTCTGAAGCCCAAGAAGCTAAGACGCCACTTGAGACCGTACAT
CCAGAGCACAAAGACAAGTCAGTTGACTTTTTCAGACAAAAACTCACAAACTGCCATGCT
CCAGAATCTGTCTTTACTAAAGCTGCATCTGTGCCGGCAAATGCTCAACTCGCCTCATAT
GAAGTTGCCTACCGAGGGGCACAGTGTAAAATGCCGCACACAATAGCGGAGGAATTAATA
CTTCCCTGTGCTATGAACATGGTTTCTACTATACTTGATGACTCTATAGCT
>NODE_581_length_444_cov_4.274775
TCAGCAATAAACACCCATAAAGGGATTGAAATATTAGGACAACATAGCATGAGTGAAAAG
TACAGCAAACGTGTTGTTTACCTTGATGATGTGAGCCGTGGGGAAGGTAATTGTGCGTCC
TCTCCTTTTTTTTTCTCTCCCCCGTGCGTAAAAGAACACTAGACTCGGCTATACTTTTCT
CTAGCAAATGATCACTGAGCTATCTGTTGAGCGAAAACTTAAGTCTACTCACACGGGGCC
ATATGAGGGGATCCCGTACACTCTCTGTGAAGTTCAGTTGTCCACAAAAACTACAAGTAC
CTTTTGTTGTTCGTCTATCTGTTCTTTATCTCTTCTCTCTTTCTCTCTCTCTCCCTCTCT
CTCTCTCCCTCTCTTACACTCAAGACAAGAGAAGACGATGGGTAGAGCTGCTGTCAATCT
TGGCAATCAATGCGCGCAGCCATGTCGCAAGTATTCAAAGCATTTCCCGTCGTGCAACAT
CAGAAAGTGAGTGGCCAGGGCATTGATCTGAGGAAGGCAAAGAGGCAGGACTCCCCCTCC
TCCTCCCAGACAAGAGATGCGAGAGAGAGAGAGAGAGAGAGAGAGGGA
>NODE_583_length_389_cov_3.357327
TAATAATTGGTTTTCGGCCATGTCAGACACATGCAATTCCCCGTACTAATGGCTCTGTTA
GGTAGAACTGGGCCTCCTGGGTCAGAGAAGGACAGAAAATAGCCAGACGGCAAAAAGCGC
CCTACACCCTTGTCCTTTTTTTTTCACTTCAGACAAACGAGGGGACGAGAGAGAAAGAGA
GAGACACAGAGAAGGGGAGAGATGGCAAGAAGGAGAGAGTGTGTATGTGAGCGAAGAGGA
AATGAAGTGGCAATAAGTGCAGCCAAAGGGGAAATGCTCTTCACCGTGAGTTTAATACAT
CAGACTGGGGATTTGGCAGCCCGCCACACAGCAATTGTTTACCTTTTTGCTCACTGGCTG
CATCTGTTCTGTTTTGTAAACGGCACTAAACTATTCGCCCGTAAACACCGGAATCAATAA
CAACTGCTAAGGGAATTCCCTTATCCCGCCCCTCCCTCTCTTTCCCTCCCTCTCTTCCCC
ATGTTTTCATCCCTATCCACCACCCCTTTTCCTTCCCCTAGATCTCCtcctct
>NODE_587_length_602_cov_11.724253
ATTTACACTGACTACTTTGATATGTGCAGAGTGAGCATTTACATCCCTGTGGACTGCGAG
AAAAATAAATAAACCAAAACTATCACATCCACAAACAACCAACAACAAATCTGACATATT
TACCATAACAGCCGTTCTGAACTTTGGTCTAAATGAAACACATCCATAAAATAAGTGTTT
GTTCTGCACCGTCCTTTGAAGTTGGATTTGTTTTTGCTCTTTAATGATTTCTTTCTTCTG
ATGATGATGGAAGCCGTGCTGACACCTTCTTTTGCTTCATCAAGTTCCGCTGCACAATTA
CATGAATTTACTTTCAATAAATTACCATCTTTGCATACATCAGTCAAATCATCCAGCTGA
GGCATTCGCAAACAATATGCATTATTAATTTCATTGTCAGTGTTTATTTGGTTAACTTGT
AACCGACTTGGACAGCCCATTGCCTTGATGATGCATTTAAAAGCATCAGGGTCGGCTTTT
TAAAAGGAAATCAGGGGATGACATGCTTCCACACACCACTTCGCTCCCTGCTGAGGCCAC
AGAGGGAAAAAGACTGAACTCCAGTGAAAGACCAATCAAAAACTCAAAAGATGCGTCGTG
AGCTGCTGTAGTCAAAACAACAGAATCAGGAAGATCATCCACATCACAGCGATTCTCAGT
GAGCGGTTGTTAGCACTGATTGACTATATTTCAATTTAACACGTTTCTGCTGTCGACAAT
AGTTAATTGAATGAATatattgtatt
>NODE_588_length_511_cov_8.749511
CCCCAGAAAAGGAATGAGGTCCCCGGGAATGTTTTACAGAAAAAATAAAAAGAATCAGGA
GAATGAGGGAAAGAAGAGAAGTTGAATATATATTTCATGTGATAAGAGAAAGATGAAGCG
CGAGAAAAAAGATTCCATTACAGCTGCGACAGTTACAAAACTGCTGCTGTGTAGAGTAGC
CTCTGTTGAAAAGATTGATGCAATAAGGACTGACCTTGGCTTGGAGCAGGAGTCGGTGAT
GTATGTATGAGCATCTCCCTGCTAAATGGACCCAGATTTGTAGCACTAATATACATGGAA
GCCCAGTACCAAACTCGCCACGGCTATAAATCAACAGCCACTTTGGGTGTCATTTCTGGT
TTATATTCTACTATTGTTCTGTGCTTTTAATTCGTGTCACTGCCATCTGTTCATTTGATG
CAGTTTCATACTGTATGATTTGGCTGCAGAGATACTGTGCAGACAATCCCTGTTAGACCA
TCAGAGTGGATTAACTGCACTGGTAAATTCCACCGAGGCTATCTCACAGCCGCATGTAAA
TACAATCTGAATGGAGTGAAAGGAAAAATAGAAATTTAAAATCAAAAGTTTTATTGtttg
tcaggaactcggcagaacagcgaatcaatataaaactaacaaagagcaagaacag
>NODE_589_length_408_cov_9.899509
TGCCCCATGTTTTTTTTTTTCCCTTCTTTTCTTCCTCATCTTCTCAGAGACGAGTTTGAA
ATTGCCTGCGTCAGGACTTTGCTAATTAAAGTCATACTTTCAAAAATGCCATAATAACTG
TTAATTAGCTTGATGCTATTTTCAGCATAATTTGCTAATTAGTGGAAAACCTGTACAGCG
TTTCTCTCTAATTACAGTATGGCTCCGCACGGCGCATCTGTGCCTTGACTCCAAATGATA
CCATTACAAAGTCCCGTATTACGCATTCTCTCAAAACAGTTAATTGCCTCCACAGATAGT
GAGATACTTCAGTCAGCTGATTTTTATGGTAATAAATGGACAGGCACAGACAAAAACCAC
CCTGGTTCATATTTATGAAATATGAAAAAGGAAAACAACCTCCTTATGAGATGCATGGAG
TTAGTTTGGAATATAATCTGGTTGGTTCTGTGATGATTTTGTGTGCTCATGCGTTGAGTT
ACTGAGACTTTTAATGAAGTTTGATTTATTCTTTGTTGTAACcttgcgagcgaataagcc
ataacactgtaa
>NODE_590_length_673_cov_3.533432
CCAAAAGCCAGATGCACAAGACAGGATAAAGGGACAGCAACAGAGCGAGGCATTTAATGC
ACGGCACCGAGGCCATAACACTAAGTAGATGCTGCCCACTTAAATCTTTACATTCTTCAT
TCACTTTAGCTCACCAAACACGACAGTCCCCATAGGCGAGTAATGAATAATCATTAGCAA
AAGGTCCACAAATTATTGATGTAAAATAAGCAATGATTCTTTTTTTTGTTTCGCAATTTA
TTGCCATTAACAAGTAACTTGCAATCCAATAAATGTCAGCATGGCTTTCAGTTAATTAAA
GGGAAAGATATTATACAGTAATGCAGGGTGGCGTTTATATCTCGATTTCCACAGACTGCA
ATTTACTGCTGAGCCTTTATTTGAAGGGACCCACAAATAATGGCTATTAAGCCGTCAGGG
GATGGACAGGGGATCACATTAATGAAATTAGATAAGGTGGAATGGTGATCTACACAGCCT
GGACTCTGGAGACACACAAACCCACACAGACATGCCGCACATGAGCATGACAAATTAGGA
CTGCATGCTGTTTAGTTTCCTTTTTCCGTTTCGTTTTTATTCCCCTGACCTGCTCAGCTT
GTGCGTCTCCATTTTCTTCCGTCTTGCCTTCACCTTTTCTGCACTTTGTCCCAGCGCCAA
GCAGAGAGCCTGGCTAGGTGTTCAACATGAGGGCCTGTCAGCTCATCAGGGAAAGTTTCC
CTGTTTGTCCTGAGCACTGCAGGCAGCCAGTCACTCCATCAACCCCACCATcaacactgc
caacacacacacacacacacagacacagacagacaca
>NODE_591_length_309_cov_5.423948
CCCTTCAGCAGCACCACTCATCTCCCTCTTTAATGTCATTTAGCTGCAGGGTGGCCAGCG
CCTCACTCGCCCATTAATCCCATTCCAAATGCCATAACATTTCCCAAAAAGCCCCTGCTT
CTTAAAGCCGATAATTAGAATGTCTATTTAAAGTTCACCGCTCTCCCTTGCCGTTATCAA
TTAAAAGCCGTTTAAAGGAGATCGGTGGCAATAGTCAACAAATTAAATCTCTTCCTCGCT
CTTTGACGTTAAGTCTAGAATGCATAATAAGGGTCAAAAAAGGCGCCCTGAATAGAGAGA
AAAATTTTAAATTTCCAAACTGTTCTGCTGAGGAGAGGAGCTGCTGTAAGTCACTGCTAC
TGGCTGCAGATGCAGTGCTTAGTGAGATTTTTGGAATGGccgcagcatcatgtgatatca
tttaaaaacttagatgcagagaagaggccaagt
>NODE_592_length_291_cov_1.006873
GACAGTTGTCCGTTTAACTATAATGCACCTATACATGATTCAAAAGAGTTCTACATCTGT
TTAATCACATTTTAACCTGCAAGTTAAACTTCTTCAAGTTACAATGAGGGATTTTAAAAA
CTATTTGAAGTGCGCGCACTTTCTGTTTTAACACCAAATAACATGGTTGAGATGACCTGC
TAACAGATTTGCTTATTGCTCTTTCATGATCCGTTCCTGTTTCTTGCCCCAAATTTTTTA
ATATTCTAGACTACTTCGAAGGGTTGAGTTTATGCATTTAAGTGTGCAggcagctcaggc
tgtgtaaggttttgctgtatgttttcagttttgtgagataagagtgtgaaagataaggaa
caacgacgtgcagatggtgcgggttatgagcctttgtggggtatttgcatgtaagttgag
ataataccagcgcag
>NODE_593_length_754_cov_3.858090
GCTTTTTAGCGTTGTATTGTCTGAGAGGGCGAAATGTTCCTCAGATCTATAAGCAGTCTG
CTCCAGGAGACAGAATTCTCCTGTAGAGCCACAGGAAGGACAAATAATCCTCCAGTTAAT
TCGAACCTCTGTCTATTCAGAGGCTTCTTGCCCTGAGTTCCACCCAAACCCCTAACCCAA
ATTCTAATCTGGCCCTGACCCTAACATTTCCCCTAACCCTAACCAGAGCCCCAATGGAGG
CCTAACCTTAAGCCTAATCAGGCCCTAACCCTAACCAGCCCCAATTGAGTGCCTAACCCT
AACCCTAACCAGGCCTAACCCTAACCAGAGCCCCAGTTGAGTGCCTAACCCTAATCTGAG
CCCAAATTGTGTGCCTGATTACAGCCTAAGTCATAGTTGGAAAAATTCATAAGGGTTAAA
AAAAGTAAAATTATACTTACCTGGAAATTAAGGGTTCAAAAACATATGGGTTAAAAAGTA
AATTCATACTTACCAGAAATCAAAGGGTTAATAAAATATCAAATGTATACTTCCCTGCAA
AAGAAGAAAATTATACTTACCGTAAAAACCTGTAAAGGAAAACAACTGAAAAGTTACTTA
TCTTAAAAACCTGAAAAGGAAAAAGTCTGGAAACAGAAAATACGGATACGAATCTGAGCA
GCATATAAAAGGCGAAATTCAGCCAGCTGGCTCATTTGCAGTGGAATCTTTGGAGGGGAA
GCAGCTCCTGAATAGAGCGCAAGTGATCCTAAATATGAGGGTGTGCCAAGCCTGAAGAAG
GCCCAGGAGGGCCGAAACGTCGCGGCGGCACACCAGGGGGGGCCCAAATTGTACATAGTT
CATAGTAGTGTGGGGGGGGTTTTTGGCTAAGTTTCCTTTTGGGgtgaggacacttaaa
>NODE_594_length_659_cov_4.755691
AAATAAATTGAATTTCAGTATGCATCTATTTTAGTTATACACTTTCTTTAAGTTCTGGAA
TAATTTTCAAAAAAATGTGCATGTCTAGTACGCGCTCCATAACCAATATCAATAAGCCTT
TCATGTAGAGCTAACAAAGAGGCATCACATCTCCTGGCACGGACACGGTTGGTGTTGTTG
AGATGTAATTGAAGCTGCAAGGGTCACATTTTCGGAATAGAAATTACAGTCTTGTCTTTG
ACTTGTGTGGCGTGAACCAGAGATGCATCCCACAGCCCTTGTGTCCTTCACAAGCCTTTA
TTATTTATAACGCTCACTCTTTGAGCAATGACCAGTACTAATGCATAACCTTCTGTCCTT
CTGGCTGATTCGCTTCCTTTGAAACCAAAGATTGAGGCAGGAGAAGTGGGTGTATGGTGG
ATGAGGCAGGGGTGTGGGCGGGCGAAGGGGGAGAGCTAGTATAGGGCAGTGGAGATCCAG
GCTATCGAGAAGTTATTATGTTTTTTCCCTTTATATCTGAGGATGTGGAATAACACTGTG
ATGCTTCTTTTCTCCAGAATAGAGTTATGGGCTTCAAAGCAATACTATTTCCTGACGTCC
CTCCTTCCACTATTTGTCTGCTCCTACGGAATAATGTGCTGGGAGTGGTGTGGAGGGGTG
GGGTGTCTTTTAGCTACATGATTATTTGCTTGTTTCCACCTGTACCCACTCAGCTCTGTA
AATATCACCACAACAGGGGAATACAGTAACAACGAATACAGTACTTTTTCCAGATAAAct
catttctagataaactccgttta
>NODE_595_length_538_cov_6.301115
AACATCTGCACACATCATCTGTTGTGGTTTTAGACTTAGAGGGACGAGGCATGTTTCAGG
CTTAACAGGGTGTTAGAGGGAAGTAAGAGCGCACACACAAAAAAATAACAAAAAAAACCC
AGCCCCTCTATTCAACCCCCACACATCTTGCTCCACTGCTCCACTGGAGAAAAGGAGGAA
TAAAATAGAGTGACCCTGCCACTAGCAGCTCTCTTTTCCCCCCACTGCTCTCTTCTTCCT
CCCCCTTGCCGTGTGAAATCAAATTTCCATGTGGCTCCCGTATCTGTTGCACAGCGAGGT
GATTTATCAGGGATGCAAAGAGCATGCAGAAACAATCTTTATTACATCCATTTCCTGCTT
GTCAGCCGGGATCATGTTGGCTGTTCATTAAAGGCGCGGCGCAGGTGAGGAGAATGCATC
CCGATGCCTTGATAGATTGTCTGCTCCCCTGTGGTGACAGCAGCTGGATGGATTGAACAG
CGGGGGGCGAGGAGGGAGGAAAAAAAAGCGCTGACTCCGTCGCTCCCCTTGTCAGACACA
CTTTTACATGGCCGGCCAGTGTCATTTCTACCCAACAGCACCACACACACACACACACAC
ACGCACAAACAGGCTTCTGACAGTCTTTGGACTTAAGCCAGGAGCTCGCCTTAATGCATG
AACGCATACGCACCatgagcat
>NODE_596_length_458_cov_2.672489
ATGAATCTGTCAAGACAAGTTCCCAGCTCTAACTCTAATGTTTAGCTAATGATTGCCGGC
TTAGGCTCAGAAAGAGAGCAAAAAGTTGAGGAAATGACTTGTTAGCACGGTTTTGATACG
TCCAGGACTCCGCATTCACCTACGACCGCTCTCTCAAATCTTCTCATCTAGATGAAAACA
TTCTCATTCAGCCCTCTTTCCTTTCTTCTTTCTCCTCGCCGAGTCTAATCTTGTAAGCCA
TTATTTTTCTATTTCCCCTCTCTGTCACTTTGCATTATTTTTGCTGCTGTAATTCCTATT
CGTCCCTTCTGGAATCTTCCTGTCCTTCTTTGTCCTCGGGTCTAATCCGGACTTTCTGCC
TGTTTTCAGTCCCCGGTCCCCATTCTCAGCGGGGTTCAGATGGAATAGCCATGCATGACG
CCCCTTCTATGGCAACCACACCTCCACAGGAAGGCAACGCCGACTTTTCGGATGGGCAGA
GAAGGCCTTTGAGAAGCTGGCAGCAGAAGTAAATCCTTCTCTAAGGAACAAGGAGAATTA
GCAGGGAGCAGTGGACTAGGGATTTAACCCTACCCCTCTCCTTTGAAAGGCACAGTCAGT
Cc
>NODE_597_length_850_cov_3.764706
CCAACTAAAGATACTGTAGTGAAGCATGAACTCTACTGTAACCCTGAAGAGGGTGAGGAT
GGTCATCCTGGATGTGTGATCTCACCCTTAATTTAAGTTATATTTGACCCAGACTCTTCC
CAATGAACCAAAACCCAACCACATCCCTCATAATTAAAAAATACAGTCCACTTTAGCTGC
CTGCTCTCTCTAAAAGTTTTTAATTCCACCCAGAGGACCCCTGGCTCTGGCTGCTATCAG
TCACGCCGCCGCAGTGATGGAGGTGTGGTGGCGGAGGAGGCGGCGGCTCTGGTTGCTGGG
GATGTGTGATGTGTTGTGACAGCGGGAGCCAGGGCTGGCGGGCGGTCACCATGCGGCACC
ATATTGCCGGGCTCCCCGGGGATGAGGGATCAGCATGCCAGCCTTGCCAAGAAGTGCTAA
TAGGCGCAACACGTCTTGCTTTCACACATTAAGGCAAGCGAAGGGTGACAGATCAGAGCT
GTGATACTGCCGCCTGTAAGGGGGGAGAAAGGGGAAGAAAAAAAAAGGGGGCCACGGCGC
CCGTTTGCCATGCAGTGCAGGCTAATGATGAAAAAAGTGTCGGAGTCGAACAATATGCCC
ACCAATCACCGAGCTGATGCCTGACATCAGTGAGATGGAGGTATGTCTGTTTGCACCAAG
CCACTGCAGCCTTCGCCACTGATGCTCAACTCCATATTGTAACTGACAATAAAGCGCCAA
GTGTTGAAACGGGATCAACACTTTTCTAAGAAGACGTCCACGTTCTCACCCAAAGCAGCC
GGGGTCAAGTGGGCTGCTTGGGGCTACAACACCTTTGTCACATTTGCTACCAGAACCCAC
AGCTTGGATGTACTCTGCCGAGCTGAACGCTGCAGTGTGGAAAGGAAATGAGAGCTCCCG
TGCACCCAGTCCTGTTActtccaccttaggggccatatggttgatttggcaggttctcaa
gcacctgccgctatttgtttgcctcaaagattat
>NODE_599_length_615_cov_4.814634
CTCCCTGGCCAGAGAAACAGTCAGCTCCCTGGTCTCCAGCTGCAGGGTGGCCCCAACCCA
GGTCCATTAGTCACCAGACCCTGGACACCTCTCGCTCATCCCACCACATAAGGTGGCGTA
ATTGATACCCATCAGCCGCCGCTATAATCTCCTCGGTGGGAGGCAGGATGCGCACCTCAT
GTTTGGTTAAGAAGGTGCTGAGCGGGGTCCAGGACTCCGGGCCTGTCTCTTTGCCATCAC
TCCACTTGAAGGTGAGATGATTTAGGGGCCTGGGAGAAAGTTAATTTCTCTTGATCATTG
TGTGCAACCTGGAGCCTTAATGGCGGGCGTAATTAATTCTGCTGATGTTAATCACCAGGG
CTGGTCCCCACAATTATCAGCCCGGTGCAGATGGGGAGCGGCGCAGACATGAAAAATTAG
GAAAATGAATCTGTAATGGGGTGGCAGATCTAATCTGCGTCAGAGAAAACAAAGTTAGGA
AGAGCAAAGAGCCCCAACATTCCAGGTGAAAGCCACCAATACCGACAAACCTGTGTGGCA
GAGTTGAAAAATGTTGCCGTGTCCAAAGTGTTTTGTAATTACTGGGGCATTGAATTGTTC
TATTGTTAATTCATCACTGTTGCAGAGGTTAAGTTCAACATCTCTTTCCTGGGCTATGGG
TTGGAGAGGAGGGGAAACAGTGGTGGTCACATGCTTCTGGAGTCACTGTAAGGTTAATCA
GGTTCCACTCTCAGTTGTGTGGgctttgcaatcaacctc
>NODE_600_length_462_cov_2.218615
CTTACATACTGTTGATGTCATAATCGCTGTAAACATTCACTAAATCGACTAACTCAGTAT
TTAATAATCCACTACCATGTTTTAATGCTCATTTTAATTTGATCCACATGCTCAGTCTGT
AACTTTAGCCATAACGATGACTTCTAGATGTGTTTGGAAATGTCACGTTGTTCAGCAGTA
GCTTTTGGCTGATGTGTGCCTGCAGAATGTCTTCCCCACCGGATACAGTCACTCTGTTTT
CTGTTCGAAAGAGAGCGGGCAGCTCCTTACCACCACCACTGTCACATGATGTCATTAACG
AGGCACGCGTCAAGCCACCGCAAGAAAGCCTTCATACAGGAAATGTAGTGACTTTGCCTT
CAACATAAAACATATAAGAAGCTTTTGTCTGTCCTGTCATAAACTGTCCAGGTTTATATC
GCTGTGTTGTATCGCTGTATCGCTGTGTTTATCATTATGTCTGTTTTTTTCTGTCTGTTT
TTTTCTGCTAAATTATTACATTGGGCTATCAAAAAATATGTAAGACGgcatttctgcagt
atgcatgaggagtttatttaaaagccacatggacatatggacataccaactcattatcag
ggtttc
>NODE_601_length_363_cov_4.581267
CTAATTGTCACCGAGCTGGCAGCTGAATAGAGGCAGTGAGTTTAATCTGACCACAATGAC
ATGTTTGATTGGTCCGAGGCAGGCTGGGTACAGAGGGTGGGGGGTGGCCCTCTCTTGTGG
CAGCAGAGAACAAACATAAATCTTCTTCAACAATCTATTTTCCATCATACTTATTCACAG
GGGACATCTCAAAGTGGTCTTTACCCTTTCTGTCAATGGCTGCCCTCATCCATCAATTTC
ATAGAGAATTATACCCCAGATCAATGTAGTTCACGACCGCTGAGCATTTGTCGAGGGGTG
GTGTAGGTGGTTGGGGCGGGTGGGAGGCGGAGTGCTGGCTGTATGCGTCGCTGCTTGTTC
TCAGAGGCTGATGGCTACTTCTTGTTGGTCACCCTCTCATGCCCAAATAATTCACACCAT
GTAGTGCAAACAAAACAGTGCTTTTCCTCATCATTAAGCCTCCTTTTTTTTTCTAACAAC
AGAGAATAAGAAGCACTGCAAAGCgac
>NODE_602_length_357_cov_5.112045
CTGGCATTCCTCGGCCACCTTCCGAGGCACAGACCGGCGTCCTTGCCGCAGACTGCAGCT
CCTCTCCGGGAAACGCTTCATTCGAGCGACGGAACGCGGTGTGGAAACCCAAACGCACCG
AGGGGTTCGGCTCTCAGCGAGCCTCCCCTGAAGTCGGAGATGCACACATGAGGTCTGTCT
GCCTGGGTGGTCTCTCTACTTTAGTGAGCTGTTGCTAAGCAGCTAATAATAGTCGTGTTT
GCTGAGTAATTTTTGCCCTTCTGGAACCAATCAGATGCAAGAAAGTCCTGCGATCTGACA
GCCCCAGAGGCGGGATCTCGAGTCTTTTTTTTCCTCCTTTCACCCCTCCTCCTTCTCTGC
CTCCAAATGGAGAGAGGTCTTTTTCTCCACTTCTATTGAATCTCAGAGTTGGCCGTGACG
CGCGGCCCAGGGGAAGACCACATAGATCTCACCAGAATGCTACGACCATCGAGGTTTCTC
ACCCGACGACTTGTGTATGGg
>NODE_603_length_292_cov_1.404110
CAAACACTAAACTGTTCAGTGTGGGTCAGGATGATGGCATGCGTGTGTGTTTGCAAGACT
CCAGGAGTATTTTACAGTACACAGAGATATGTTAATAATTAAATCAAAGTCATTTTTATT
GGTTCTAACTTCTCCAAGGTGAAGATTGGATGTTTTTCTTTGCTATACATACTAGTAACC
AGAATATCATTAGCTTTGTCTGAAATCAGTCACTGCTCTACTACTATATAGTGTGTTTGC
CACTTTGTAGTGCTATTCCAATGTTAAGTTACAAATGTTACCCCCTATATAATGCACTCA
AAATATCCCACAATGCACCATGAACAATAGTGTACAGCTGATGGTCACTAACCAAGCAAT
ATATATGCCATTATGCCTTGCGTTGAagggaaacggcagactgggagccaattgaggatt
ggtcgcatttccacag
>NODE_604_length_145_cov_1.000000
GGCTGAGCAGCTGCTGCCAGCCGGCGACTATTACTTTTCCAGGGGCTGACTTTGATGTTT
TAACAATCCATACATATTGATTCAGACTGATAATAAACAATTTGATTAGCCTCTTTCTAT
AGGCTGTCATTTCAATCACTTTCATAGCTCCGATGGAGTGGAAGTGAGGGAGGGAGGGGG
GGATGAGAGGAGGGCTGGAGAGATGGAGAGACAGAGAAAGCGGCCAAAGCTGAAAGAGAG
GGTGGAGGGCCGGAGCCCCCTCCTCAGACAGAAAAAGGAATCCAGCCCT
>NODE_605_length_497_cov_7.851107
ACTACTAGTGTGGGTTAAAAGCGCCTTCCTCGGGGAGCTGTGTTTGCGCTCAAGAACAAT
TTATTGCCGATGGACATATGGCCAATATTTTGTCTCACGTCATAGCAAGGGGAAAACAAA
CACAATGCAATGTTAGCGAGTCAGCAAGAGCAGAGCCACTTGGCCAGCTATGCAAACGCT
CTTGGACAATATGAGAAGAGGAGCACTTGCTTTCTGGGTATATAAACCACATCAGGCTTA
TCTCTGCACGCACTCCTGACTCCCATTTGGAGATATTTCATTAACTCTGCGCGCTGTCTT
AACGCTGGCAACACATTCAGCCCCCCTCCAAGTCTAGGTAAGCGCACTGGATGCTCCAGG
CACTTGGCATACAGTATTTTATTCATTCGTTGGTTTGTTTGTTTGTTTGTTTTCACAGCT
TACACTGCGTATTTTCTGCCTGTTTTGTGCGCATGGACGCGCATGTAAGTCCTTCAACGT
AGAATAACCCTATTTTGACTCCTGTTTAGTTCCGTTTTTAAAGAAAGTGCACTTATTCAG
ATTGTAGGCCTGTGTGGTTTTCACCTAGTGATCATTCCACTCTCACATGGCCAGTCTGCG
CTGGGCTGAACATTATTATGATGGAAAGAGTGGcctgcacc
>NODE_606_length_589_cov_4.473684
GATATCAATTAAATCAAGCGTTGTCAGTCTGATGGCCCTCTCAATGGAGGGACAGCCCAT
TCCCCTCAACACATCAGCTCAGCTTTGTGTCAACCATCCATCTCTCATCCTCCCCTCCGC
TTCCTCCTCTCTCCCGGTTGCCATCTTTATCAGCCTTGACGCACTCTCTCTCTTTCTCCC
TCTCTCCCTCTCTCTCATCTCCTTTGCTCTCTCCCTCTCTGTCTCTCAAGCAGCCGGTAA
CTGAATGCACAAATTACTCTCCCCTCCACCTTTAACTCCCACTAAATCTTTCCCCTTTTC
CACTTTGCTGAGCCGGGATATTTTATTCCTCCATCAAATATGCATCCCATTAATTAAGTT
AAATTACTCCTGACTGCCAAATATCCCCTGCCCCGATGGGTGTCAACACAGAAATGCATG
ACTGTGAACCTGCAATGACACGGCCCCAACACTTAAACATGAGTTACAGCCTTTTCCAGC
TCCATCCATGGGCAGATTACCAGACACTTTGGGCTGCTGAAATTAAGCGCCGTTCGCTCC
TTCCCCTCCACCCAGCTTTTTAATAAGTGCACAATGGATGACACTCGCACTTCTGACAAT
GAGAGGACTGATATTTTAATTACACCCCTTTTTTCATCTGCCTTCCTCTTCATCTTTTAA
TTGCTGTTGTTAATCACTCATTAACTCCCCTCTCTTTAttttttttcctcctacaatata
cctatgacatgat
>NODE_607_length_456_cov_4.706141
AGAGCCTTAACTCCGGCCGCTGCGTAGGACAGCAAGGTGGCCGCGTTACCGGCGAAATCA
GCGGCGTCGTATGCCGAGGCAGCAAAGTCCAGTCGGTTGTTGGCAGGGGTGACAAACCAT
CGCTGCGGGGGGGTGGCAACAGTGGGCTCCTCGGTTTGCTGCGGGGATAGCAAGCTGTTG
CCGAGTGGGACGCTGCGCTCCGTGCCAGGACCAGTCCCCACGCCAGGGTGAAAGCGAGAT
TTGGCATAAGTGCTGACAAATTGGTCCTGTAGGAAAGAGCTAGGCATGGCATATCTCGCA
CCCGGCACGATCTGTGAACGCGGAGAGTCACCCGGTGATGGAGTTAGGCGGTCAATGTCG
CAGCCTGTGTAGACACTGAAAAGATGGAGAGACAAACAAAACAATTCAGAAACTAAACCG
TGCGCTCTAGTCGGTTCCCTAAAAAATCAAGAGATCTAGGTCAGGGAAGTCTATATTTCA
CCCAATTACAAGTTTAGTTGGGAGCCTCACATGTCAGAAGTTTGAGACATGAGGTTTAGT
GAACGTGGAATAACTGCAGGGTTTCaaaaaaaaaggtgcatcaaatctaacagccagctc
>NODE_609_length_478_cov_8.196652
ACCATAAGCAACAATGAAAAAGGTGATCAAACATCTTAACAATTCAGCTAATTAGTGCCA
CAAAAGCATCAAGGGTGCAGGAGGATAAAGGTTAGGTAGAAAAAACAAAAAAGAGGTGGA
TAAGGGAAATAAGGTGGGGAGCCTCACCACAAATCCAGGACGACAGAAACAGGTGTAGCC
GTAGCCTGGATCATTCTGAATGCATATCCCCTGGTTGCAGGGCTGTGGAAGGCACTCATT
AATGTCATCCTCACAGTGAAGGCCTGTCCAACCTGCCAGGAACAAAAGCCCACAGAGTGC
CATGGTGAGCCCAGGCTCTCCCACTTCCACCCTCTGAAGTGAATATCAATCAGATTCTCT
TACATTGATTTGCTTCTTTTTGGGTTCACACACATACACGGACAAGAAAAGGCTTTCACT
AAAGAGTAAGATGCCACATACATTTTAATGAGCTGAGGCAGTATCGTCTTTTTTTCACTG
TCTTTTTTCGTACTGTATGACTACAAATTTCTCCCTGGAGAAAAGTGGATGAACTTTGAA
TGGCTCTGAGGCACAGACACTATGTAGGCATTATGGTAACCTTTAGTGACACTGTCTATG
GCCCccctttcaatccaatatg
>NODE_610_length_576_cov_6.387153
TTCCATCACCTTAGATTTTTTTTTCCCCAGCCGCCCCTTATTTCCCCCCCTTCCCAATCA
ATTTCATCTGCTGCCAATGGACTGATACAAATACAATTTCTATTTACGCAACAGGATCAG
ACACAAAGCAAATAAAAGCTGCAAGATATGGAGTCCAAAACAACATCTGCTAGTCAGGCT
ATGCAGATTAATTGGAAGTCTTTGTGTTGTGATTTCAGTTGAGTGCAGTTTGACTAACAT
CTTAACCTACTTAGTGCAATTAGTGCTTCATTAGAGAGGCTAACTAACTATTGCTTCTCT
CCATAATGATGTGCAAGAGTGTAGACATAAAAGTACATAATCAATGGTTTCCAATTACTC
CACAAGTGCAACCACTATTTCAAATAAACTGGATAATAATATAGAGCCATTACAAAGTCT
AAGGTAGCAGAACCATTTAATTGCAGTGCAGTTCTCCTCAGCTCCAAGATTTTTTCACAC
TAATGAAGTGTCATACAAAAAAGGCTGTATTGATTTTTTCACCACACAGCCTCCACCACA
AATATGTAATTATCCTTTTTATATCTGGCAGGGGATTAAAGTAATCTATAGTATCTAGCC
TTTGCGCTTCCCTGACAGGGGTGTGTGTGTGGGCTTTTACCCTTTTCAAAATatgcagct
ttttgatgaatgaactttagacaaaatgatgttctgttctatattgttttgtctaaaaac
>NODE_611_length_793_cov_4.901639
ATAAAATATGAAGCCATAAATTACGTGTGATGACATTTTTGGCAGCTACTTCTTGCGTAC
CAGGTACCAGCATAATGTATAAATGAAGCCTAATGAACATTTATGAGCAAAATGCCTACA
AGTCTGTATGATAACAAGACGTTACGTTATCAGATGGATGAAAATAGCTGTGTGATGTGT
TCCATGTTTAAAAAAAGCTTAGATCTACCAGTCGTATACTGACCTGCTATTAAGACAGAT
CAGCATTGGAGTGCTGCGTAGCTGCTACCATTAGCTACAATGCCAAGAGAGAAAAGCTCT
GACACTCACCTATAGCTGCCTCTGTCTTCTCTTCACAGGGCTTGTGGAGAGGCTCCTCAT
CAATCCATTAACCACCTATGCTACTTAACTCCTTTTTGGTCCCATGGATCTGTATTTTAG
TTGATTCCAGGTGTCCCAAGTTTACAGGCATCTATTTTTTTTTTCCTCCAGAACAATAAA
CTCTGAGGGGCTCAAGTAAAGGGGTCCACGCATGGAAGAGGGGGGCCGAGAGAGAGAGAG
GGGCTCCGTTTATTAGACAGCAAATAGCCGGCCAGTGGGTTTATGATGTGGAAGGTCATT
GTTGGTTAATAAGTGGCCACATGAGTGCAGGCAGGTGCTGTGTTAACACCTCCTCTTAAC
TCGCCTTTCCAGCAGAGGCCATTCATCAGCCCAGTGTTAATGAAGGCCATATAATTAATA
GGTGGATAGCAGAGAAAGCCCCCTGAGTTAATCAATGCAGGCCTGTTTGAAGAGCAGGGC
TAAGATGAGACACCAGGGTTTCTAAAAGTGCAGGTTCTTGGCCATGAGAGTGGAAGCTTT
TTAAGAGACATGCAGGTCACTGAGACAAAGAATGAGAGCTCTGATGGCCTTCAGTTTGAG
GGTTTGTTCAGACTTGTGACGTCACTGCAACTGCATg
>NODE_612_length_407_cov_4.636364
TAGACAGATGTCCGGAGCACAGACAGAATGACATGCATATTCACATTCTTGCCCCGATTC
TGAAAGGACGCTTTCGACATCATACGACAAAACAACTCGAACCAAACGGTAAATCATGCT
TTACATTCATTGGATTGATACTGACTATCTAAAGCTAGCTGATGTGATAAGTAATCAGAA
AGATGCTCTGTTGAGAAGTTTAGATAGAAAGAAGCGCTCATACAAGAGCCTTAAGAGAGA
AGCAGGAGGTAAAACGTTGCTAACTGTTCATTTAGCCCTGGCTAAGTGGTCAGGGACGCT
GGACAGGTGAACTCTATTCTCCCCACTGGCCCTGCAGGGGTGTGTGTGTGTGTTTGTGTG
TGTGTGGACTGTAACAGAATTTCTCTAGTCCTCTGGGCCCTGGTGCAAAGCAGAGAATAA
ATGGTGGAGGTGGCAGGCCAGGACAGAAAAATCAATGCCTGCTTATACAGACATGACACA
CCAGCAGCCAACTGCATTCTGTGTGTGTGTGTGTGTGTGTGTGTGTGTGAGTGTGTGTAG
GGGCGTAGATg
>NODE_613_length_365_cov_7.479452
CACACTCATCCACCCACTGATCCACACACAGAGACAGAGCAAGCAGTATTGATTTTGCTG
TCTCCAGGCTGTTGAGAGTGTGTATACTTGTGTGAGTGTGTGTGTATAAAAGGGATTAAG
GCCTCGCTCAGCTAAGATACCATCAGCCATCAACCCTGCTAGTCCGCTTCGGGCTTTCCC
GGCTGCCGCATTGTCTATTCTGCTCCGCTATGTGAAAAATGTTGAATATCAACAATGGCT
TTCAGTGGTGTATTGTTGAGTTTTTGTATGAACTAATCTTGCCTCAGTGAAAGAGACCTA
GGGCTTGGACAAAACGTCTAGAGCCACAGCATTCCTAGCTGGCTCTCCCCTTGAACACTG
AGCAGAAGGCTGGGGCTAAGGGAGGCAGAGTAGAGGGAAAGGCAGGCTGGAGGAGAGGCA
GGGAGAGGGAAGAGCTGAGGCCGGGGTAGGAGCTCCAAGGCTGTGGGTTAGGAGGATGAC
AAGCCAGGGGGTGATTTGGGAGGGAGAAA
>NODE_614_length_381_cov_8.325459
CCATTGCATTCTATTATTTATACCCCTGGCTTGAAAGGGACTCTATTAACTTATAAGTTA
TAAGTAGTTAGAAGTTACTTACTTTAAACTGGGGGTGTGGGGGGGGAGTGCGGGGAGGCA
CGGGGGGGAGACGAACCGACGCTCTGCTTAGCTGACTTCCCCCCAAATTGCTGACATAAT
TACATGAATGTAATTTTTTATGACTCACAGAAAATCTTGGCATTTTCACTGAAGCAGATA
ATTAGACTTGGAATAAAGCAGGGGCGGAATAATTAATACATCAAAACTAGATGAACTTTT
TCTAATTATTTTTATTTAATCTCCATTCTAATTATTGTTCTAGTCGGCTGAGCGAGATTG
CCTTTCTCATTCAGGGTGTGAAATGCACCCGTAGCGCTCAATCCTCACCCAGTGAAATAT
CAACTAAGCGTGGAGACGGGAAATCACAGGGCGCTCGCCACTCTTCTTCTTCTTCTTCCT
CCTCCTCCTCCTTCCTCCCCCACCGCCGCCGCCGCcacctctcac
>NODE_616_length_504_cov_4.140873
GGATCCCTGGACCTGTGTGTTTGGTTCAGAAGACGTAAACGTTGGTGTACAAAGAGAAAA
AGACACTGCACTGAAAAAGAAGGGTCAAATGAATAATGAACTGTCACGAATAAGGCGATC
ATTAACTTCCAACGCTCTTACTTACAGATAAAGGGTTTGACACTGCTGTGGATGTGCTTA
TGCTGTTTGAGGCCTGACGAGGTGGCAAAGGTCTTGCCACATTCAGGACACGTGTGAGCG
CGAGCCCCCACGTGCTGGGAGCGGATGTGGCGCTGAAGGTTGCTGGGATCTGTGAACACC
TGCAATTTTACATTAAAAAGCATTTAAACACACATGAGCGTCAGTGCATTTTGCGATCCT
TGGCACTGTTAATGAAAATATGCAGTTTTCATTGCTTTATCATTTCACAAATCACTAAAT
GTCCAGTGCGATTATGAATGAAGCCTAAGAAACAGAAACAGATAAAGCCTGTGTGTCCTG
TGCCCAACTTACGTGCCGGGTATGCTGTACCTTATCACAGTTTTCACACTCAAAGCGCTT
GCCACTGTCATGTGACATCTGGTGACGGATGAGGTTGGACTTCCAGTTGAAGGCTTTGGG
GCactggtcacacttgtactccctctcctctgtatggactatcatgtg
>NODE_617_length_145_cov_1.165517
AAAGGCACGCAGGCAAGTGGCAGGCGCGTGGACAGGCACGCGGGCAGCCGGCAGGCACGC
AGGCAAATTGGCAGGTGCGCAGGCAGCCAAAGTGGAGGGCGCCCACACAGGCAGGCACGC
GGGCGGCATGGTTCGGGTCTCCGCCCCCCCCACCCGCCACCCCAAATCCGcccgcccgca
cccagacgtctctccctccctgcaggggcgctgccatcaaggccaactgttctacccact
cacagcagagctggactcgtatgctggcctctccatggcagttccacaa
>NODE_619_length_400_cov_3.095000
TAGGGTTAGGGCTTAGGTGGGTATTCGGGACAGGCCTCAACTGGAACGTGGCTTAAGAGT
CAGGCCATCACTGAACCACCTGGGCTTAATCTAGGCCTTCTTCAGGCATAGGCACACCAG
CAAACATACAGGACAATCTGGGCTCCATTCGTGAGCTGCTGCTCCTTCGCTGTCCCAAGC
TCAAATGAGTGAGTGGCTCAGAACATGTCTGGGCAAAGCGCCTCTGCCACTGTTCGGCCG
TATTCGAATTTTTCTGCAGGTTTAAGGTAAGTGTATTTCTCCATGCAGATTAAGCCAATT
AATTTTTCCTCCCCAGGTAAAGGTGAGTATTTTCTTCCCACAGGTTAAGGTAAGTATAAT
TTTTAATGATGAGTGTTTCAATTTTTAATCCATGAGTGTTTTAATTTAGAGCCATGAGTG
TTTTAATTTTCTCCTTTCACAGGTTACAGGTAAGTAAATGAATTCCAATGAGTGTTTTAA
TTTATTCCAATGAGTGTTTTAATTTATTCCAATGAGTGTTTTAATTTATTTCAATGAGTG
TTTT
>NODE_620_length_488_cov_5.672131
GATTGAATGATTCAATGGCTATCGCCTAATGACACCAGCCTCATAATATCTCCCCCCTAA
ATCCGCCGTTGAGTGTAGCATTGAAACATTTTGTTTCCCTTTTCTATTGGTCTTCTTGGT
GTCGTTGTAGCGTTGTCATGGCAGCCCTGCCAATCACTGTCAAGCGTGCCAATCATTAGC
CAGTACGTAGCGCGAGGCTTTCACCACTTGTGCAGCACGCACGGGGGGTTATCAGAGTCT
CCGATCTCCACAGCAACCCTCCCACCGCACCGCGCGCATCAGGCACAAGCCAATGCTCGC
CTATCTGCTGAATGGAATGAGCAATTAGAGGGTGGAATATTATTGCGATCTTAACGAGGC
TCGTTAAAGCTAAAGAAGATATGTAGACTGGAGATGCTTAGCAGAGACGGGAAGGGAGGG
AGGGAGGCAGAGGGAGCTTTAAATGGGTGACAAATGGACAACCAATGACTGCAACTCGGG
AATACACGTTTTGAATAGAAGCGAGTCAATTTGCACATTATTTTCGCATACTTTTTCCTG
TAGTAGCTACTTTTTTATCTTTCCATCAGCCCATTCATTTTTTCTCTCTCTCTCTCtctt
gtgcgatgcgtgagagtgttctagctgcatgg
>NODE_621_length_324_cov_3.583333
AAAGAAAAAACCATTCTCGTCGCCGAACTCGTGGCCGAAGGCGCGGCGCGGGGGGCGCGG
GGGCGGCTCGCCGCCGCCTCCGCTCTCTCGCCCGCGACGACCAAAGCGAAAAGAAAAAAA
AAGCCTTGACAACTCTTAGCGGTGGATCACTCGGCTCGTGCGTCGATGAAGAACGCAGCT
AGCTGCGAGAACTAATGTGAATTGCAGGACACATTGATCATCGACACTTCGAACGCACCT
TGCGGCCCCGGGTTCCTCCCGGGGCCACGCCTGTCTGAGGGTCGCTTTGCCATCAATCGG
AGACCCCCGCGTCTCCGCGGCTGGGGCAGTCGCAGGCGCTCCGGCGCCTTCGTCCCCCCA
AGAGCAGACCTTTTCGGGACGCCCGGCGGGCGGGCGCGGCGCGGCGCGGCGGTGCTCCTC
GCACCCGTCGCTCCCGCGTCGAACCCTCCGCCGGGCGGGTCTCgtccg
>NODE_622_length_394_cov_11.030457
AAAAAAAAAAAAAAAAAAAAGGAAACTAAATCAGAATGGGAGCAGGCACAACACAAACAC
AGACCAGTGGGACAAAGGAGAAAGAGAAAAACTGTTCAGTTACCTTTCCCAACATTCTTT
TTGGTAGCTGACGAAGGAGAGGGAATCATAGGTAATTTCAACTCAGCACGATTTGACTCA
GTCAGAAGGTAGTGGGACTTATAGGCATATGAACTTAATATGGTGTCAGTAAGGTCTTGC
ACTAACAGCCCTACACAAGACACACAGGAAGAGACGGGGGTGAGCCGCAGTCAAACTCGA
AATTACCCAAAATTCACAAAAGAGAAAGAACAAACACATACGCACAGTCTTACACGCCCA
CACACACACACACACAGTTGTAACACGAAAGAAAAAGTAAAACAAATTCGTCCCAACACA
CAGAGGCCAAACAGTGCACTCAACTTATTGTTACATATCAGATCTAAACTGgctaaaagt
cgcagaaaagggtgacagtcctgtgttttctctctcatcagcattcaggacaggcgtg
>NODE_623_length_602_cov_8.971761
GCAACATAATGCATGAGAACAGGCTACGTTTCTGAAATAGTGACCCCTAAAATGTGTCTT
CTGGGATCTACGGGCAGCTGGTAAGATCAGGAAATATAAAGAGGAAATGGCAACTCCTAG
AGAAGGCCGTCGTCGCTTCAAATTCTGCTCTCTGTCCGTTTTAATAACCGAGACTATGAG
ATAGAGCATATTTTTTTTAAAGTGCCACTTTATTACAAAAGTATAAACTTGACTGACATT
TCATGAATAGTAATCTTGATATAAAACATTACAATCTTTTGCACTTAGCACTTAATTACA
CGCTTTTGAGTACAAGACCCTGTAGTCTGAATAGCAAACACACAACATTAGCTGCCACAT
TTAACTTAGCAGGGCTTTCCAAGAACACACCGTAGCTTCATGGCTTCAAAAAACAAGAAA
CAGAATACACTGAAATTTTTACATTGCAGCTTGTTTGCAGTTTTGTGTCACAAGATAAGT
CATTCCAAAACACAATTGAACATAATAGAAAAAGATAGATTTTCTTGACACTGATGATAT
ATTTATTATTTCTTTCTCTTTTGTCATGTACATACACGTTGCATCAACATACAGTATAAT
CACATCGTTTGCTGGGGATATTTGGTCAAATGAGATCGTCGCTATTGTTCAGGATTTGGA
TGTAATTTGTGTGTGTTATCCTCGGGGTGATGCTCTGCTGCTTAGCGAACCGCTTGCTTC
ACATTTTtgtcatttctgcgatattt
>NODE_624_length_753_cov_5.224436
ATCCTGAATGAGTAAAAAAAAAGAAAACTACATTCAGGAAGCAAAGTTAAAATTGCATTA
TAATGACACAAGGCTATTGATGCAAGCATGCAACACACTCTTTGCGTTTATTTTGTTGTA
ATCTGGAAAGGTGCAGCCACAGCAGATAATGGGAAGCAAACTATCACACGTCCACCAATC
ACACACAAACACATCCCATTCACAGAAACTATTCCTCCACAGACTGGTGTCTGTGATTCA
CAGGTCAATTCCTCTAGCATCAAACACTGCGCAAACAAGGTGAAAGTGAATGAGCCTTTC
GAAGCAATAACAAAGTGAGAGGGAATACATTTACATGAGAAAACAGAGGACCACATTATT
CTAACAACTACCTTTGCCAGGCCAATCTATCTACCAAATTAGTTTATCGTGTAATACCCT
TCCAGAAGCTCTTCTGGCAGAAACAAGATATTATTCTCTTGGAATGGCCCATAGAAAGAG
GGAAAAGCCAGTCAGATTCATATTTCATCTCTGCCATGGAAACCTCATCAGTGTAATAAC
CCTCCATCTCATGGGTGTTATTCAACCATCTGCTACTATATTACTTATCTTTATTTTGCA
ACTAATTAACAGCATAATCTTCTAAATTCAGCAAGTTAATTATCATTATTGTGGTCTTTG
CAGCATCATCAGTCCTTGTAAAGTGCCGTCTCCGCGCCCCCCGAGAGCCGGGTGGGGGCG
GGGAGCAGGCAGGTTGAGCTGGGGGTCTGTTTTCTTGACGTAGGCTCATTAGGTGTTTGC
TGATGAGCTGAGTGCAGTGGGAGGCGCCGTGAGTAAGAGGGGGGATGCAGGTCAGGCAGG
ATTCTGCTGAACAAAAGGTTCCATGCAGGGTGAGGCCGActtaatgtgcctcgctga
>NODE_627_length_145_cov_5.379310
AAGCTGTTTCAAGTCCGTTCCTGTCAAAGAAATTCACTTTACATGTCCCATGTCAAAAAC
CTTGTTTTCAGCCAGCCAAACGCATTTTCGGAGCAGGATAACAGTCAAACTGCCATCTTT
CAACTACAATGTTCACAATCATGTATTGACTTCCGAGTGTGTTTAAATATGATCAAGATG
ACGGCACAAGCTGTTTCAAGTCCGTTCCTGTCAAAGAAATTCACTTTACATGTCCCATGT
CAAAAACCTTGTTTTCAGCCAGCCAAACGCATTTTCGGAGCAGGATAAC
>NODE_628_length_475_cov_6.448421
CTGGAGGCTCTGGTCAAATAGGAGGCAGTGTGCAGAGGTGCCTCACTAATGTCTTGCCTC
TGCCGGGCCAACATGACCACTGCAGGTCTTCAGGTGATTAACATGTCGGCAGGGGTTTCT
ACATGAAAAGACCCCTGTTTCTTTGTCTTCTGGTGTGTAAATATTGTGCTAGCGGAATAT
GAAAGTAGTGCAACTATAAGGTACAAAAACATAGGGAAAAAAGATCAAGAGTGGGTCTCA
CATCAAGGAGGACCCTGAGGATGTCTTTGTTGTCAACTTCAGAAGGGGGAAGAGAGGAGC
AGAGGAGGAAACTGGCAGAAGGGGGAAAGATGCCAGAGAGAGCTCAAAGGATTCGGTCTG
GGCAAGGTGATCGGTATTCCTCGGCAGTCTGCCTTCTGGCTCAGATCAGTGGGAGTAAGC
TGGCAGCCAAGCCAGAGGGCATAACAGCACAAACACACCTTCAGCACTACACTGCTAGAG
GCTCGACTTCACAATCTGGAGGGGCGGGAGTCGGAGGGAGAGACAGAGGGAAGAGCAGGA
GAAAATAAATACACTGTAATTATCTTCAAATCATCAAGCACTGACAGCCATTGTAAATAT
GTGCATGTGTgtatgcgtg
>NODE_629_length_414_cov_5.661836
GTTTATAGCACTTGAGCAGCAGGAAAAGCTGGAAGTTTTCAGCTCTCTCCTGTTAAAACC
TCTGGAAAGGGAGGGCAGTGGGAAAAGAGAAAAAATCACAGGTATAGTAAGAAGAAAAAG
TGTATCATTACATTGAGAGCCAGTCAGTAGTGATGCCAGTTGGCCAAAGTTAGCAGGAAG
CTGTCCTAGTAAATGGCAGCAGCTGCTCGCAGTTCGAGAGAGCATGTCCCAGTCAGAGGA
GAAAAGCGATGGCATCTACATTAATACTACCTTAATGGCCCATCTGGCGCTCCGTAGGGT
CCCTGGCTGCGCCACCGACTCATAGGCGTTTGACAGGCAGTCTCCAGCGCACCAGACGCG
CATGGCATGCCAAATGGCTGGGAGACGCCTCCGTGGCGCACAGATCTGTCAAACTCTCTG
ACGCTGTAGTCACACAGGCAAGGGAAGTTAAGGCAAGTTTTCACACGTGATTGGTTCTTG
ACATGGATGGGGAaggggagggggcagcaggagaatgactggcttgtctatctctttcct
ccacaccctcctcaaatg
>NODE_630_length_301_cov_1.551495
CTAATCCAGCTGCGCTCCAGAGTTTGGAGACTGAAGGTGGAAAAAGAGAGATCAGAGATT
TCTTAGCTTTTCATACACGGAGCGATTGAGTTTAAATGCGAGAGATACTGTAGTTGATTT
AGAGACCTGTTGTGTGAGTCTGATGTCAACAGCCGGTGATTAAAACCACATCTGTGGTGT
CACATTGTCATGATGAAGTGACATTTAATTCACGCTGCAATCACCAAAACTGTCCCAGCG
GCCCCCCTCCTCCTCAGTAAAATCATTCCTCCAGAGATTCAGTGAGAAAGAGACCTAGAG
ACCGATAGAAGCAGAGAGAGGGTGGGAGAAGGTCGGTCCATACATATTTCATAACAGTAC
GTGGGTGTGTGCTGGTGCTGAGGGCGATCCAGATTTTATCAGCCAGACTGCCGTCCTCCC
CTCCTCTCTCATTTTATCTGTAGCc
>NODE_634_length_291_cov_1.804124
CAAACACACACATATCCAAGCATGTGTGCACAGTACACACTCAGAAGCTCACAGATACAC
ACACACACGCATACGCCAGGCCAGCCGACGAGCCAACCAAGCATCAGGCCCTCGCTCATT
GATGTTTGTTAAAGTTATTAATTTTCTCTGTGAAATAAGAGGCCATGGTGGCAGGACAGA
GGGAGATGGGTGCCAGCCCCAGAATCGCTCGATCCGCTTTCATCTACTGACACTGAGGCT
CTATGAGTCCACAGCCTTTTACATGGGCATCGGGGTTACCCACGCATACCCAGGGCCCTA
ACCAACAAAGGCTCTGAGTGGGGCAAATGGAGGAAGACACAGATGAAAGAAAGTGCTAAG
AAGGAGATGAAAAGAAAGCGATGGAAAGGATGTGAAAAATGATCATACAGaaagacagag
agataatgagagagg
>NODE_635_length_693_cov_6.678211
AGATCTGATTGATTTAATCAGTATTTTGGATAACAGCTGGTGCGTCAGTTGCACCGCAAA
TGTGGAATCCAGCCTTTAAACGATTTACAGCAGCAACATAACTACATGTAGTTGGAATAA
TGTTGTGTTGTGGCGCACTGAGGAGCTGCCAGTTTCCCCATCTTGGGTGCTGAGCGGCTG
CATACAAGGGGGCTGTGCGCTGTCTCCTAGTTCCACCTTAAATGCGTTTTGGCCCCGCTT
GCTCCCTGTAGTTTAGGTTTTTTGTCCTCCCGCAGCAGCTGTCACCCTGCATTACTCGCA
GTCAGCTAAATGAAACATTATTCTAAACATATGCATCGTAATCAGTCCGGTCACACTTAC
AAGAACACGCGTTAATAAGGCAATCAATCACTCTGGAACAAGCAAGTTGTTCTGTAACAG
CTCATAAACAGTGTGTAATGAAGAATTGGAGGTTAGCATGACACGGCGCTGATCAGATAA
TCAATGTCAAAGATGCGATGAATGTCAGTAAATGTAGTTTTCATGTCGTTTCTATAAAAT
CCTCAATTTACAACAAGCAGTTCAATTACCCTGAAAATACAGTCAATTAAATAGGGGTGA
TTGGACAGTAGGGGCAGGATCATCGATCTTTGCATTTCTATCTCGCTGGTGGACATTTAA
TTTGGTTTTTCTATTAGCACCGAAATAAAGAAAATATAAAATATATTAAACAACCCCAAA
GATTTATTTTCTTGTCAAAAACCATTCAGTGAAGGTGACAGACAGTCTTCTCTGCATTAT
GATGAATTCTTTTTTCTGTCTTGCACATTGgatacaaaactaatcgtgttattgtgg
>NODE_636_length_416_cov_4.867788
AAACACGATTCCTCCCTTTCTGCCTGGCCTCTCCCGCCTCACAGTCTGGAATCAGGCGTG
GTGAGGGGGATCGAGGAGATAGGAGGACTTTCCCCGAGAGTGCCTTTTCTTGACAGGCGA
CAGAGCGGACCGTTTGGACACAAGGGGTGGATATATGGGACCATGTAATGAAAAGACGTT
GACAGGACCTGCTTGCTCTGTAATGAAGGTCCTCTGGAGCTGTGAATGGATACACACATC
TTTCACGCTTTTGTCTCCCTGCCTTTCCCACAGAATCCATCTCATCCATTTTAACCAAAA
AGGAAGGTGTAAGAGAAGCATCCCAGACAACAGCTCACAGTGGTTAACATTTACATGCAA
CGACGTGGTGTGAATTTTTAATGAAACAGCAACTAAGTTGATTTACACCCACGATTTGTA
GCTAAATCCCTTCTGCATTAGCTGAGGAAGGTGCAGTTGAATTTTCACCCTCTTTCCTCT
TTCTGTCACTGCTACTCAAGACACTGTGTAGCTCACAGAGATGGACTATGATGTATGTAC
TCCACTTTAGCGTtggctga
>NODE_637_length_307_cov_2.837134
CGCACTCCCTTTCTCTCCCCTAGTGTATTAAGGGGCTTTGACGCTCTCAGTAAAAGCTGA
TTTATTCTCTGGGTGGTATCGATCGGTTTCTGCATTAAAGATTATAATTCATTACCCCGG
CCCCTTTTAATACATTAAACACTCAAAATAAAAATAAAACAGCCCTCCACACCCCCACCA
CCACCAGACTTTTGGTGTCCCGAGGGTGCGGGAAAACACTCTTGTCGAGACGTCCGTTCT
GTCGTCCGGGTCCCTGAGGCTCCACCTGTGTGTGTGTGTGTGTTACTGACTCAGACAGCG
AGATACTCAAAGGCACACACTCCTCCCTCCACGCTCGTGCAGTCGAATACACATGGATTT
CCTGGCAAACACAAACGCCTTGTAATAAACACAACGGCACGTCTCAGACGGTGGAGgtca
gtagatatgatagaaacagctgcaacaatta
>NODE_639_length_509_cov_3.974460
GCAGATGTACTTTAGAGAAATTTCATTGAAAAGATATGACTCTGATGTTAATTCTGTAGA
ATAGCAATGTATACCAAATGTAATCTTTCCAATGCTATGAAGAATTTATACATGAAATTG
ATATGCAATAAAACCTGTGTGCTTTTTAAATGAGAGGTCTACTGTGCATTCGTGAGCTGC
AAGCGCCTGGAACTGATCACTGAACAGTAAACAAAGAAGAAAAGCCATTTCCCTTCCAGT
TTGTGGTTTGTTATTTGGAACCACAGAAAGCTCAAACACTTAATGAATCATTTAAGCCAT
TTATCAAACATTTGGTAGTTCTAGATTTCTAAATGTGAGGATTTGCTGTTTTTCTGTATT
TTATATAAGAGAAAATTGGGGGAAAATAATCTGGTTTTGCAGCGAACCAAAAGAACTATT
TGCTGGATGAAGAGTCGCTTTGGGAAATTCCTGGGAAAAATCTGCAGACATTCTAACGAC
AAGTGGCTTCTAAAAATGTTCCGTTTTGACTTTTGAAGATGAAAAGAAGGACTTACACCC
CCTGCAGCAAACGGACATTCTTTTTTTCCATCTTCAAATGTTAACGTCGAAGGAAAAGGA
AAAAAACATTGTCGTTTCATGTGAGACAGTTTTGACCTTCATCCCGAGGACGg
>NODE_640_length_313_cov_2.233227
CATATTATTTGCAAAAGATGTGAAGGGGGATCACAATGTTGTCTATTTCTGGTTTGCAGA
GTTCCCCGAGACCTATGTTTGGGATGAAAGCTGGGAGCGAATGTAAAGAAACAGCACTGA
AGTGAAGACAGCTGAAGGTAAGAGATGTTTGCAGAGCTTTGACAAGTTTAAGTCACTCAA
CATTCGGGTTTCTGCAACATACTTGTTTAACTGTGAATGGGATCTGCGTGTATTGTTACT
GTGATACTTTGATAGTGTCACAAAGTCAAAAGGCTGGTGGAGAGGCGAGGCTGGTATTAT
TTTTCCGTGCTGGAACACCGTGTCTCATTTCCACAGGTGCAGATATCAGATTTGTTTTTT
TGGCAGGAGGGTGTATGTACAGTACATCTGAGCCGGTACAGCACGAATGTACAGCTCGCT
GACGTGTTCACAGGCCTCCCACGCGCGTTGCATATCg
>NODE_641_length_146_cov_1.520548
AGCCAGCCAAACGCATTTTCGGAGCAGGATAACAGTCAAACTGCCATCTTTCAACTACAA
TGTTCACAATCATGTTTTGACTTCTGAGTGTGTTTAAATATGATCAAGATGACGGCACAA
GCTGTTTCAAGTCCGTTCCTGTCAGCGAAATTCACTTTACATGTCCCATGTCAAAAACCT
TGTTTTCAGCCAGCCAAACGCATTTTCGGAGCAGGATAACAGTCAAACTGCCATCTTTCA
ACTAcaatgttcacaatcatgttttgacttctgagtgtgtttaaatatga
>NODE_642_length_446_cov_5.374439
TTTATTTATATGGTATTATCGCCGGAGCAGGTGGGAAATCTTGCCCGTCCCTAAAGCAGA
CAAAAATATTATTAATGCTTAATAAAAAGTAGTGTGGAGCAAGTGAGAGTGACCCTTGCG
GGACATCACGCGAGTGTGCTGGATTCTGCAAAGACTTGACCATAAATTGGTCTAAAATGA
ACACAAAAAAGCACAGAGAGAGCGTCTCACTTATGAGGGGCTATACACGGGTGTGCGTCG
ATCGCGCGCGCGTGCGCGCGTGTACATTGGCGGTTTTGCTTGTGTGTCTGCGTGCGTGTG
CATCTCCATGAATTTGCGAATGTGTGTGTTGTCTGAAGCAGCCCCAGGGAGGGGCTCTGA
CATTGAAGACGGGTTAAATCCTGTTTTACATTCAAGTGGCAGGCCCTAGTTCATTAGAGT
GAGGATCATTCCTCCTCAAGACCAAAGGAAGCGCATACTAAACAAGAGCAGTTGTTGGGG
AGAAAATGCCATTGTACGTGCAAAACCGTATGTACTGTATAAGTGGGGGTGTGTGCTGAT
GTGCTGTCAGTGGAGTGCAAAATAACCTTTCTTCCTTAtctcttcatttc
>NODE_643_length_455_cov_3.281319
CACTTGTTATATAGAGAAACCATTTGCGACAAAGTGTGATTTTGTATTATGGTATCCTTA
GCATAAAGTTTGGTCACTAGGCTGCAGCATTAACTTGTATTCTAACAAGATTAAAATATA
TTTGTCCTGGAGATTAGCATAGTTAAGACTCTCTTTTTTCGCCTTCTGGGGCAGCTGCAG
CAGGCTTTGATCAGTGTTGCGCAGCAAGGACCAGGCTTGGCCTGGCCATCCGAGGCCTGG
GTGTGAAATTGGTCTGATGTCATCCCCCATTCTCCACCTTCACCAGCTTTATGTGGGCAT
AATTATATTTCCGCCACAAAGCCCCTATCCACTTCATTCTGTATTCCATATTCCAAGTTT
GATTAGGAAGCGTTTAGAGAACTATGGTTAAATTACTCGGTGGGGGGAAGGGGGATGGAT
CGTCTTTTGTCTGACAGAGACAGAGGAGACATCAATACTTTGTGATATGTACttttcttt
attctggcctgtctgccctttgcctctgttgaagaggttaagtttatgacaagggaatgc
atgaacttttggtaaaaaagatgttgtttttttttaggtttcccttcttgaacaatcag
>NODE_644_length_398_cov_9.002513
AAATGATTAACCCACAAAAGCAGTTTATATAATATAATCGTTATATTGTCAACACTACAA
CAGCAATGCCAAGGGTTCATATGTGCTACCTTTGTGTGTGTGTGTGTGTGTTTGGGCGCA
TGTGTGCGTGTGCGCACATTCACTTACACTTGTGTGTGTATGTGTGTGTGACTCCATGTG
TGTGATTCATTCCAGGGCAGTTTTAGTCCTTATAAAATATTCATTTTGGTTGTGCAGGGC
CCTGTAATTGCCATCTCTCACCCTGAATTATTTATACCTCGCACAGACTGACAAAGCTTT
GCCATACGGCCCCAGATGAATCAGAAAGCAGCCATCTCTGCTGCCAACAGCACTGGGCTT
TCACACAAATATGGCAGCCACGTCTCTCTGCCTGGCCTCTCTTAATTTGACATTTTCTTT
TTCCCCCTGCCTTTGTCCTAGGTGCACAGAAAGGTTACCTGTTAGCTTTAAGCACCGACC
TGCTCTCTGTCTTTCTGTCTCTATCCCCCCCTCTACCTACATGACAGTCCACAGTGGGTG
TG
>NODE_645_length_298_cov_1.328859
GCTAAAAGAACAGACTTGAGTTCGGACCATAGCCCAAATACATGCATGTTAGTTTCTAAG
TTCAAAACCAACTGCAGCCTTGGATGTGAATGGTTGTCCGTCTCTCTGTATCAGACCTGT
AATTGAAAGGCGACCTGTCCAGGTTGTAGCCCACCTCTCACCTCTCAGTGCCACCAGGCT
CTGTCTGAAACCCACCTACACCTTTCAGACATGAGAACTGAAGAGGCTGCATTGGATGAT
TTCTTTCACAGCTGAAAACCTGCCAGTCTTCATGCTTTTTGCAACAGCAATATACATTTT
TGCCCTCAGATGGTGGATGACAAGTTGCAAAAACAagtttctgtcacgcatctgctgcct
tggtggcttttgtttaggacgaattcactgatacaagctggtcccgctgtcagccagcta
ctctgagcatttgcatattatg
>NODE_646_length_382_cov_1.643979
TGGCTTGGTTACCATGGCTACCCTATGAGGTGAGAGAGAGGACAATACCATAATGGAGTA
AATCTACTCACAGTAGCTTCAGGAATTCAGGTGAAGTTTGACTCCCTGCCTTTCTCCCCG
TTTCTTTTTTTTCTTCTTACCTTTAGAAATCTTTTCTCTCTAAATGAACACATTGAATGG
CAGAACTACTCTCATGGCCCAGACTTTATGAATCACATCACAATGTGTCCGTGCTTCCAA
ATGCACCATCCATATTTGAAATACAACTTTAAGACTGCTTTTCATTTCAGACATGACTTT
GATTTCTAGACCGCTTTATATTGATGTATAAATCAGCCTTTTGCCAGGGGAGTAATCAGA
GAGGGCTTAAGGGGAGGGTGTGAGTGAAAAGAGAGAGTGAATAAAGAGATGAGAGGACAA
GGCAGACAGTGAATACTTGGTTTTGGCTGCATAAGTAGGACAGTAGTGCTGTGGCCaaca
cgcagcaagattgagcaccatgagaattaacaatggcagtttcctt
>NODE_647_length_481_cov_3.829522
AAAAAAAAAAAAAAGAAAGAAAAAAGGGAATGGGGGAGGGAAGGGGGGGACACAAGAAAA
AAAAAGGCACGGGCGCCCAGTCAGTCTTCACAACAAGGGTAAAGAGAAGAAAGAAAATAG
TCACCTGGCATTCTCTGTTTCTCCAGCTCATGCTGTGAGGGTTTTCTACGTGGGGACTCA
TTGGTGGTGGTAAGAGAGTTGCCTGTGACAATGTGCCAATCAGAATCCCCGAATGAGGCT
GGCAATACATGATTGGTTGGTTGAATGATATCAACAGGCTGGTATCTAAAGACAAGAGAG
AACCAAGAGTCATCCCAGCAGAAAACACACACACTCTTGCCCTCTATTAGAAAGTCAATG
CACAACTGGCATATTTGTTACATATTTTGGAGACACCATCATCGCTGGATACACTTTTTT
ATCTTATATTGCAGCACGAAATTGCCTGTTTTGATGAAACTGTTGAATGTAACATAAATT
GTTGCAAATCACACATTGTTGGAGGGAGAATACATAACTCCGCTGAGGGTGCAGCAGACT
TGGGACTGAGTGCACCATTTATCAAAGTGCTGCTttcagtgtgctgaagatgtctccagc
tgtgatggctgtccagttattagct
>NODE_648_length_546_cov_3.380952
ACCACATTTCCTCTGTGCTAAATTGCTAATTAATTTGATTCATTTGCTGTTGTACTCTCT
CTGTTTAAATGCCATTGCCAAAGCCTCAATTTATCGAGCTTGCAAGCATTTTACTGAGCA
ACCATGTGCAGAGCATTGTGACTCATTGCGGCCCCATGCTCGTCTACCTATTTGCAAGCA
TTTAAAGTACAATACTCTGTGCTATAAGGCTAACTGGTGTTAGCTGTCACACTAACTGTG
CATGGTGCATCTAATTTAGCATGTAGACTTGTGGGGCTTTTTTTTGGTTGGATTTTGTTT
TTGTGCTCATGTCTTTCTCTTTTTGTCTCTGCAGGACTCATCTCTCCTGGAGTGTCTGTC
CCTGTCCAAGTCCCAGGGAGCGAGCCTGACATGTCTCAGTACTGGTCAAGACTACAGTAG
AGAGAAGAGCTACTTCACCTTGTAACCACCCACTCCACCATCGCCCTCCAGCAGTGCTCC
TCACACATACACGGCACAGGAGAGTAGAGATGGCGAGAGAGGGTTGAGAAGAGGCAACAG
ACAGGAGAGGAGGAAGGAATGAACGAACGAAAGAGAGAGACTCTGGGAGAGCCTTGGGAC
GTCTGGGCTTTGTTTTTCCAGTGGGACAGTGTGCTGTTATGTAGCTCTAGGCACATTCAA
ACgaggatttggacgagagaacaacgatgg
>NODE_649_length_663_cov_4.484163
TTATTGGCGTTCTAGTCCATGAACAGTGTTGGATAATATGACACCAAACAATCTAACAGG
ACACGTAAGAGTTTTACTATGACTATGTGTGAAAATACACCACCAGCAGGCAAACACACG
TGAGTGATGATGTATGCACCGGCACACATACAGATCATGCACAGGTGTGTGTGTGTGCGT
GTTTGAGTGTGTCGGCTTTACTCCTGCTCTGTTGGTATTAGAGGGAAGGATATTCAGAGT
CTATATTGTATGTCACTTTGGCTTTAGCATAGTCAGTTTTCTCTGACCATAAATGTATGC
CTATGCACGGTAATTGTGTGGAAAATGCATGCAGCCTCCACCTAGCATAACCACCCCTGC
TGCACTCCCCTGTGGATAACAAATGGCCCTTTTCTCTGGGAATTGAGGCTAAACGATGGT
TTCACTTAGAGAGCAAAGTGACTGTCCATCTTCATAACAGTGCTCTCCATCAAAGAGCAA
TGAATCCCATCCCATCCCACTGGCTCTGATTAAACACAGGCAATGGATATCCCCTTTATG
AAGGCCTGCAAAGCTGGCCCTCATGTCAGCCTTGCACCTGCAACTATCAGCTTCTCCTTT
AATAAAAAAACAGCCCCACACATCTGGTTGGGGGAGCATTGCGCTGCTCCGGCAGGCCTA
TTCAGCCGAATCTGTTTGAAAGTGACACACCTCCACTTGATTCAAATTACCTAAGGCATT
TCTTATTGGTGGGGTCACATGGAAAGCCCACAGGTCACAAAgttcactggctgagggact
ttcacttttggttgtgctttgaactct
>NODE_650_length_153_cov_2.052288
TGCGTTTGGCTGGCTGAAAACAAGGTTTTTGACATGGGACAAGGAAAGTGAATTTCTTTG
ACAGGAACGGACTTGAAACAGCTTGTGCCGTCATCTTGATCATATTTGAAGACATTTTAA
ATCTAAAACATGATTGTGAACATTTCAGTTGACAGATGGCAGTTTGACTGTTATCCTGCT
CCGAAAATGCGTTTGGCTGGCTGAAAACAAGGTTTTTGACATGGGACAAGGAAAGTGAAT
TTCTTTGACAGGAACGGACTTGAAACAGCTTGTGCCGTCATCTTGATCATATTTGAA
>NODE_653_length_323_cov_1.068111
TGGTTCTTGGCTGAAAAGGTTAAGACATGTTATTAGTGCTGCGGACCCTGAATAATCTGT
AGCTCCTCGGGGCCTGGAGTCATGAATGCTGAACAGGACTTAACCCTTTCACTGCATGTG
CTCGCAGATAGTGGTGACCACCTGCACCAGACCATGCTGGTGAGGACAGATCGATATGCA
CTGGGATCTTCAAGCAAAAACTTTCAAACTGAGTGCATGCTGCAGAAGGCAACACATGCA
TGTCTGGACATGGCATGCCTGAACAGAGCATGTACATGAACACTGCTGCATGCATGTATG
AGCTGGGTTTAGAGACGGGCAGCTGCTGCATGCTGGGACCTTTCATGTTCTCTGGCATTA
AACGATGTACATTCACCTGTCTGTGTGTGTCCATCATGCAATGTCAGTGTGTGTGTGTAG
ACGTGCATATgcatacattagtataatgtgtgcgtgttgcagtcgca
>NODE_654_length_541_cov_2.439926
ATTTTTCCTCATTGCGGGCTCATTTTTCACTGCAACATAAAGTCCTGTATCTCTACTTAA
AAAGCAAAACCAGGACTAGAAGGAACGGGAACCCAGAAATCTCTTCTGTGCTGTATTCAA
ATGACACAACACTACTCTGCATCCACAAAGATGTTTCACCATGCTGAATGTATCTTCCAA
CAACTTGCTCCGTGTGTGTACCATTTTTAAGCCATGCTGCACCTATTTTATCATGATTAA
ACATGTTTTATTCTTGTGACGATCCCTGTGTCCGTCCCTGCCTGGCTGATCGCTGGCATT
AGAGACACCTGCTCTGCCAGCACACCTGTTATCAATGACTCCCCTCTATAAACACCTCAC
TCTTCCACCCAGGCTCCACTGCATCATAGTAAACTCAGCCCTGTGTCTCGCCACTCCCTG
TCCTGTCTCTGGCCCCGTCACCTGCCTGATTCCTCACCCCACGTTGACGACACGTCCACC
TCCACACTCCATTACCCCGCTGGACCTCACACCGCTGCTCCCCTCCTGCCCTGCTTTCCC
CTTTGGTCAAGTTACTCTCTTTTGGTTCTACTTGTGTTCTTCGCTTCGTTAGTTTGGTTC
TCAGAGTTTgtttccttgtgtcttaggtttgggttcttgtggttttagttggtatactcg
ggtgttgtgttaagttagtcttctt
>NODE_655_length_555_cov_4.484684
TATACAACAGCAATAACTTTAATTAAGAACAGTTTAAGTTTCAGCAGTTATTCTGAGCAC
AGAAGATTGAAGGTGATGCTATGTATAAATGACTGAAAAAGGGGGGAAAAAAAGAGGCTA
TATTTTTCTCATCTCTCATACCACACACAACCTCCTCCTTTCTTCTACCCCCACACCACC
GTGGCAGGAATCCTTTGTCAGAGGTGTTCATCTGGAACAACTTTGCCACACTTGTTTTCA
TGTTCTTTTAGATTACAGGGCAGCTGGCCCCAGCTTTGAAGCTCCCCTCTCCCTTTGTCT
CTGTGCAATGCACTCTGGTAATTAACTTTGTCCTTCTTTTATTTGTTCCAGTCACTCGCA
GTCCACTCTTCTGAGCATCTTCTCCCTGGAGTACCAGGTTAGAAGTTTTCTTCCTTTGTG
AGCCCTGACAGGTGCCTAATTGAATGATGAATGTCCCTTTATTTCTTTGTAATTGAACTG
CCAGCTTTCTGATTGGTTTGGAGGATGCCCCCCCACCAGACCCCCCGTTTATTTCACCAC
CCCACCTCCACCCCTTCCTCCTCGTCACGTTCACGTTGAGGGCCTTTGCCTGCCTGAGCC
TCAGTGGATGTCTGCCAAGCCTTCCCATCCAGCTGTCTAATAACATCTAGCCcctgctta
tttggtggacctgtaataaattatgctaaaccattatta
>NODE_656_length_534_cov_4.140450
TGTTTACCCTGTTTCTGATGTAAAGGCCACTTACTGTCGTGTCCAATGCCTAACCCTTAA
TTTGCTGCTCCAGCCTTTGAAGTGTGTGCATATTTCTGTTTCCTGACACTACCTTTCCTC
TCTCTCCCTCTCTTTCTCTCTCGCTCTCTCTCCTCCGAGCCCCAGCAGTTGATATTGCAA
CTGGATAGGCCATGTTTCCATGTAGGGGCTCTTTTTAGGCCTGCTCTGATGATAGAAAAC
ACAAGTGGGGAAGGGGAAACGGAGTGCTGGGCGCACAGATCCACAGAGAGGCCCCGGCCC
CAGCCCTGGCCCAGACAACGCTGCAGGGGATTAGAGCACACCCTGGCAGCAGAATGGTTT
CACTTAAGAATTTCAGTAATCACTTTTAGGAGTGTAATATATAGCTGACCTTCGGCAGCG
CCACACGACCCCCCGCTCCCCCAGCCATTTGATCAAAGGAAGCGGCAGTGGCTGTGCAAA
CAGGCGCTATCAGTGGACTCCAATGGATTTACTGCCTGCTTCTTCTCTCTTGTCTCCCCT
GAGTCGTGTGCTGATACATACTGAAACCCAGTTTCATCTTACAGAACCTATTTTTCTCCC
AGTACTAATTTACGGGCCAGATCATGACTTGAGGGAACTTAAAGGAGGCGGAGGAggacg
agggaatggagagaggga
>NODE_657_length_481_cov_4.199584
AAAGGAAAATCAAAACTGCTCCCTCATTGGGTTTGGGACTCATTTTGATTCGCCGATGGT
GGCCAGCTAATCATTTGATCCTGTTAGAAGAAGTGAAGTGTTTGTGTGTTTGTGTGTGAT
TCTGCCAAGAGAGTTAACAACCGCTGTAAATAGGCCGGGGCTCGGTTTCTTGATTTGTGC
GCAGCCGCTGCTGTGTGTGTGTGTATTTGCAAGTATGTGAGTCCTCTCACTGGCTGTTTT
TTCTCTATAAAAGCAATTTGCCCCATGCTCGGGCTAGGCAATGAGCAGATGCTACCATTG
TAAATGATGATGCGAGGGGCCATAATAAAGAGTTGATAAACACAGAATTACTGCTGGGCT
GTGGGCATGCAGAGAGAGGGAGGGAGGGGGGCAGGGAGGAAGGAGGAGGGAGAGAAAGTG
AGAGGAGAGGAGGGGTGTCACACACAATGAGGCAAAGTGAAAATGTAAACCAGCGATATA
AGTCTCTCAGCCCGTTTTATGTTTGATAAGTATAAAGCAGAAGAAATGGGCGAATGGGTA
ATTATAAAGAGCTTATTTAAAATCCCTTTTTCTTTTCCTATGTAGGTTTATTGAAGACGT
TTAATAAAGACACCATAAATATGAa
>NODE_660_length_475_cov_7.646316
CGTTAGGTGAGAAGAAGAGTGGAGGAGGAAGATGTTAGAAGAGAAGAAGAAATAAAAAAA
AAAGTCTCATGCACTAGAGGAGAACACGCACTCACACCCCACAGTGGCAGAAGCGGTGTT
GGCGGCAGTGGCAGTAGTGGTAGTAGTAGAAAAGGCTACATGTGTAGGGCTAGAAACATT
GGTTACATCGTGCTGTTGTTGGCTGGAGTTGGAGGCCTGCCGCCTTAGAGCCCCCTGAAA
GGAAGTTCCACTCTGGAACGCACTCACTACATCCATCTGCAAAGAATCAGACAGCGTGAC
AGGAGAAAGCCCAGAGGAAATAAAACAACACAGCCAGAGGAGAGAGAAAAGAGAGAAAAA
AAATAAAGAAAAGGCACCAGTAACCATAGAAAATGTCACTTCGAAATTGGATTTAGGCAT
TATAGTTAAAAGAAAGAGGGAAAGGGGGATGATTGGGTTTAAAGGCACTGATCGGAGGGA
GCTGACTCCAAAGTCTGACCTCACTTTTACTCTTTTCTCTGCAGAATCCTTCCATACTTC
CAGCTACAGCCATGTCAATAGTCTTTGAACAATCAGCTGCACAATTGTGCtttccatcca
atccaattcccttgcttct
>NODE_661_length_145_cov_4.689655
GCCGTCATCTGTATCACATTTGAAGACATTGTGAAGCCAAAACATGATTGTGAACACTGT
AGTTGAAAGATGGCAGTTTGACTGTTATATCGCTCGGAAAATGCGTTTGGCTGGCTGAAA
ACAAGGTTTTTGACATGGGACATGTAAAGTGAATTTCGTTGACAGGAACGGACTTGAAAC
AGCTTGTGCCATCATCTGTATCACATTTGAAGACATTGTGAAGCCAAAACATGAGTGTGA
ACACTGTAGTTGAAAGATGGCAGTTTGACTGTTATATCGCTCGGACAAT
>NODE_662_length_465_cov_4.877419
TAATAGTTGGTTTTGGCGGCCAACATTCATTCAAACACCTCCTGTGTCAGTCTGCCATCA
AGTCATGGCACTGAGACACCAGACTTCCTTTTTGTGCTCCACCAGAACAAACTGCACCTA
CAGCTCTGGAACTTCAGGAAGGCCTGTCTTCCTGCCACTGGCAGGGTGAAAGGCTGTCGA
[truncated: 218,656 more chars]
