# Supplementary material for: Multilocus molecular systematics of the circumtropical reef-fish genus Abudefduf (Pomacentridae): history, geography and ecology of speciation
Source: PeerJ. 2018 Aug 14;6:e5357. doi: 10.7717/peerj.5357 (PMC6097498; doi:10.7717/peerj.5357)
Supplement: Data S1 [file peerj-06-5357-s013.zip › Data Supplement/assemblies/Abudefduf-taurus-112360.contigs.fasta]

>NODE_1_length_576_cov_13.220486
CTTACTTTTTTGTTATTTAAGAGAAATCCAAGTTTCAATTTGTGGCCACAAAATAAATAA
ATAAATAAATAAAAAATACCAGGGAAGGCTCAGAGGGAAGAGAGGGGCTCTTTGTTAATT
GTATTTTTCTCTTACATGAGACAAACCGAGGCGCATGTTGGAAATGTTTTTTTGTCTGTT
CTACCGAGATTGCAAATATCTTTTTTGCACAGAACTCACTATGCTTTTTTGCACAGTTTC
AAGTCGCTTATTAGAACTTAACCCCTGATTACACGCACCAAGGCGATTTAAATCTGATTA
TCAAATTAGGAGACTTTGAGACAAATCCTCTTAGATCTGATACTGTTGACTGGAGAGGGA
AAATGGATCTCCACACCCGTCACGTAGGTAACGATGCTGTCCTGAAAGGGAGTTTTAAAC
CGTATTTGACAACAAATGCAGCTGCCCCGCTATTTCAGAAGATATTAAAGGAAAATGAAT
GCAAATCTGTGTGCAGGAGCCATCTGGACGTGGAGAGAGGGAGTCAGCTGCTCCACACAC
TGAGGCGCGGAGCCTGAATCCGTCTCAGCTCATTCTGTGGGATCATCTGCGTGGTGGGCT
TACACCGTGGAAAATGCGCTCTTCATCATTAGGTGAAATGTTACCATCAAAATAAAAAAA
AAAGAAAACGCTGATCCCCGTTTGTTTTAGTGCTTGCatgcatgaaaactttgcacggga
>NODE_2_length_378_cov_10.253968
CTTGCTTTCTTTTTCCCTCCTCCCTTTTTCAGTGTTCCTGCAGATTCCCCTGCTGTCGGC
TCTCGTCACATTCCCCAATCTGTTAGCCTTCTGATACCGGGGCCAGACTTGAAAGGAAGT
CTTAAGGACGAGAGCTTATACACTGTGCCAGATTTTGTTAAATAACTACGAGATGTTGGT
GCCAATTCATCGGTAATTGTCCCTTCTGGCACAGTCTGTTGAAAGTCCTGGAGAAGCCTA
AGCTCAAGATCACTGCAAGTGTTAATCTTCTTATACTTAAGGTATCAGGTTTTCTTTTGA
TGTCGCTAAACATGTTGACTCCTATCTCAGCGCAGAAGGCAATCCAGACATAGCTATGAG
CGAGATGGGGGTTTGTCTGCCTTCTTCTTCCAAGAATCTCGTGGTTTGTGTGTTCCTCTC
CTAGCATTCATTACGGTGCTAAAATAAAGCAGCAACAAAATGAGAGAGAAAAAAAAAGAA
ACAGGAAGAAAGGGATTGATTCTGTGCTAATtgtcctttcct
>NODE_3_length_912_cov_5.114035
CTAAGAACGGAGGAGGACAGAGGATAAAAGAGGAAGAGCATTGGTTAAAAACAACTTATT
TAAAAACTACTACACACACAAAAAAAATGTAATTCCACAGAGACAGGCAGTGTGACTGAC
ACCTGTCAGTGGGATGATAAATGACTCCATTTTCTGCCTGTGCTGCCTTCTGCCACTGGC
GGCAGTGGCCATTTATCATCATCCGCTGTCAGCCGTGGAAAGCAGCAGTGACAGTGCGAG
TCAGCAAACATTTAGCACACGCAGCCGCACTACACGGGGAAATTATTATTGTCAGAATAA
TAATGGTTTAGCATAATTTATTACAGGTCCACCAAATAAGCAGGGGCTAGATGTTATTAG
ACAGATGGATGGGAAGGCTTGGCAGACATCCACTGAGGCTCAGGCAGGCAAAGGCCCTCA
ACGTGAACGTGACGAGGAGGAAGGGGTGGAGGTGGGGTGGTGAAATAAACGGGGGGTCTG
GTGGGGGGGCATCCTCCAAACCAATCAGAAAGCTGGCAGTTCAATTACAAAGAAATAAAG
GGACATTCATCATTCAATTAGGCACCTGTCAGGGCTCACAAAGGAAGAAAACTTCTAACC
TGGTACTCCAGGGAGAAGATGCTCAGAAGAGTGGACTGCGAGTGACTGGAACAAATAAAA
GAAGGACAAAGTTAATTACCAGAGTGCATTGCACAGAGACAAAGGGAGAGGGGAGCTTCA
AAGCTGGGGCCAGCTGCCCTGTAATCTAAAAGAACATGAAAACAAGTGTGGCAAAGTTGT
TCCAGATGAACACCTCTGACAAAGGATTCCTGCCACGGTGGTGTGGGGGTAGAAGAAAGG
AGGAGGTTGTGTGTGGTATGAGAGATGAGAAAAATATAGCCTCTTTTTTTCCCCCCTTTT
TCAGTCATTTATACATAGCATCACCTTCAATCTTCTGTGCTCAGAATAACTGCTGAAACT
TAAACTGTTCTTAATTAAAGTTATTGCTGTTGTATAACTACACAAAAAGAAGAACATTTA
TTCAAAACATGGCAAAATTGCATGTAAATTAATGAc
>NODE_4_length_690_cov_7.052174
CCCACTCTCCACCCCCACACACCTATACTGTATCTAAATGGTAATAATGCAGCATCTCAA
TATGATATTTCTTCACTCCTTCATTGCATATTGTTGGTTGTATATTGTTTTTCTTTTTTT
GTCCTGCTGTGGTTACTGCCTAGGGCCCTGCAAAGCCCTGGCCAGCAGCTTTGTCAGGAT
GCTAAATGGAAGGCCGTGAGTTTAAAAACTTAAAGAGGCAGTGAAATATTAGCCAATGTG
GGTGAGGAATGAGTGGCTGAGAACCGCAGCGTGTCAGTGTTAAATGGTCGGACTAGGATG
CATATAAGTTAGTCCAAGCATGAAGGGCAGTGGGACGCTCGCGTGGAAACGATGTCCCCT
CCCCTCCTTCCCATCCCTCACCCCCTCCACAGACACACATTCACACACATACACACTCGT
ACTGTCACACCCCACCCACACAGCTTTTAAGCAAGGAGCCCATCAGAAACTTGTCATTTC
TCTCATTCACTCCGACAGCCTTGAGACACAATGCAGACTTACCTCTGTGTTGTACACCCC
ATATATCAGAAAGATGAACAGGCCCTGCAAACACAGACAAAGAAAGAAAGAGAGAGAGGG
AGAGAGAGAAAAAGAAAGAAGAGGAGGACAAAGTTGTTACTGTTGTTTTCTCTCTTGTCT
TTAAAAAAAAACAAAGATCAAAAGTAATGAGTGGAGCGACACATACGGGTTGATTTGTAC
TCTATCTACACAAAGCTGAAGTAGACTGTAGTGAAAAGTATTGAGAGAAGTAGGACAACT
TCTCTCTCAGCTTGCATTTGTTTCGTCTACAACAGTTCTCCTCCTCATTCTAGG
>NODE_5_length_2213_cov_6.228197
CCATAAAACACACCAGGGCGAGATGCAATAAAGGCTGCTTGGTTTAGTCGGCCAGGGACT
GCGTCTATTTTTACACCAAGAGAGGGTACTGCCCAAGAATGCAGCACGTCTTCAGCGGAA
ATTAGTATACGAATTGGGGATTCAACTGGGACTACTATTCGGTGGTCTGCATCTAGGAGT
CGGAACTGCCCGCTGGTTAAGTCTTGCGTAGGAATTATGTAGGAGTCGAATCCTAGGTCT
TCGTAATCTGTGTATTCATAGCTTCAGTATCATTGGTGACCCATGGCTTTAATTGTGAGG
TGTGGGTCATTAATTTCATCTATTAGATAAAGGATGCGAAGTGAGGGAAGGGCAATTAGT
GTAAGGATGAGAGCAGGAAGAATTGTCCAGATAATTTCGATTTCTTGTGAGTCTAGGATA
AATTTGTTAGTTAGTTTAGTAGTTACCATAGCAACAATAATGTAAAGAACTAGGGTACTA
ATAAGAAATACAATTATTAGGGCGTGGTCGTGGAAATGAAGAAGTTCTTCTATTACAGGG
GAAGCTGCGTCTTGAAATCCTAGTTGGGAGGGATGGGCCATTAGTGCAAGACACGCGGGG
TTTTAACCCACAATTCTGCCTTGACAAGGCAGTGTTATAGACAGTTTAACTAGTGTCTTA
TAAAGAAAGTGACAGAGCGGTTATGTGACTGGCTTGAAACCAATTTATGGGGGTTCGACT
CCTCCCTTTCTCGTTATGGTGTTAGGCAGGAATGGCTGTATGAGTCTTGTGTTCTTGTCA
AGTTTGTTGGATTTGAACGAATGCAGGTTCTTCAAAGGTGTGATAGGGTGGAGGGCAGCC
GTGAAGTCACTCAACGTTAGTTGAGGTTAGTTCTACTCAGAGTACTTCACGTTTGGCTGC
GAAGGCTTCTCAGATAATAAATAGGAATATAATTACTGCTACCAGGGATACTAATGAACC
AATAGAGGACACCGTATTTCAGAGCGTGTAGGCATCTGGGTAGTCAGAGTATCGTCGAGG
CATGCCGGCTAAGCCGAGGAAGTGTTGGGGGAAGAAGGTAAGATTTACTCCTACAAATAT
TACCCCAAAGTGGATTTTTGTTCATGTTTCATGAAGAGTATAACCTGAAAATAGGGGGAA
TCAGTGGACGAAAGCAGCAACAATTGCAAAGACAGCTCCTATTGATAGGACGTAGTGGAA
GTGGGCTACTACGTAGTAAGTATCATGGAGGACAATGTCTAGGGAAGAATTAGCAAGAAC
AATTCCTGTTAGGCCTCCAACTGTAAATAGGAAAATAAATCCGAGAGCCCATAGTAGGGG
GGTTTCTCATTTAACTGCCCCTCCATGCAGGGTTGCTAGTCAACTGAAAACTTTTACACC
GGTGGGGATGGCAATAATCATAGTGGCGGATGTGAAGTAGGCACGAGTGTCAACATCCAT
TCCAACTGTAAACATATGGTGGGCTCAGACGATAAAGCCTAATAGGCCAATGGCCATTAT
TGCTCAGACCATGCCCATATAGCCGAAGGGTTCTTTTTTACCGGCATAATAAGCAACAAT
GTGGGAAATTATTCCGAATCCAGGGAGAATAAGAATATAGACTTCTGGGTGGCCAAAGAA
CCAGAATAAGTGTTGATAGAGAATAGGGTCCCCACCTCCAGCGGGGTCAAAGAATGTTGT
GTTTAAATTTCGGTCGGTTAGAAGTATTGTAATTCCTGCGGCTAAGACAGGAAGAGACAG
AAGCAGTAGAACGGCGGTGATTAGGACTGCTCATACGAAGAGAGGGGTTTGATACTGGGA
AATAGCGGGAGGTTTCATATTAATAATTGTAGTAATAAAGTTAATAGCTCCTAAGATTGA
TGAAATACCTGCCAGATGAAGGGAAAAAATGGTTAAGTCTACAGAGGCCCCTGCGTGGGC
TAGGTTTCCAGACAGTGGTGGGTAAACGGTTCAACCTGTTCCAGCACCGGCTTCAACACC
AGAAGAGGCAAGTAGAAGGAGGAATGAGGGAGGGAGAAGTCAGAAGCTCATGTTGTTTAT
TCGTGGGAATGCCATGTCAGGAGCACCAATCATAAGGGGAATTAGTCAATTTCCAAATCC
TCCAATCATGATTGGCATTACTATAAAGAAAATTATTACAAAGGCGTGTGCCGTAACAAT
TACATTGTAAATTTGGTCGTCTCCGAGGAGAGCGCCTGGTTGACTGAGTTCTGCTCGAAT
AAGCAGGCTCAGAGCTGTGCCTACTATTCCAGCCCAGGCACCAAATACTAGATAAAGGGT
GCCAATGTCTTTGTGATTAGTCGAGAAAAATCAACGTGTGATTGCcacaggtaggatggc
tgagtttttaagcggtg
>NODE_6_length_329_cov_7.474164
TGAAAAAAAGAACTAAGCGTGTGTTTGTGTGTATGTGTGTGGGGGTATGCATCTTTAGGC
TTGTGTGTGTGTGTGTGTACACGCTCAGAGCAGGGGGCCGGCAGCTGTCAGGGGCTAGGA
GCAGCAGGCACTAATGAAGCAGATGAATAGTGCAAAAACTCCCAAATACAAACAGGACAG
TTGACATTTTTCATCTGTCAAAAGCAGAAGATGCATGAAAATACGATGGGGTCTTGTTTA
ACCCTTTGCCTCCTGGTGTCAAAAGCTGGCTGGTTTTCTTCTTTTTCTCTGTCTGCTTCT
GTCTCACCTCGTTTTCCTTCTCTCACTTATTGAAAATTTTTTTTTTTGGTAAGCATCATC
TAACCCTTGCATAGAAATGTACACACTGTGCCCTGTATAGTACTAAGAAGTGCATGTATG
TTTGTTATGAAGCGATTAAGAGtctttcccacatgggggctttccaaggtaat
>NODE_7_length_650_cov_7.556923
CAAACTTGAAAAGAGGCTATAACCTCGAGTCAGAAGCCTGGACGGGCAGAGTAAGATTGA
AATTGGTCCGACTCTCCCTCTCTCTCTTGAATTGAGGGTCCATTGTAGTACGTCAAACAA
AAGGTTTTTTATCAGAGGCTCTTAATGTAACCCCCTCCCCTCACTCTCTCGGCCACCAAC
TCGTTCTTCTCTTCCTCTCTTTTCTCATTCATTTATTCCACTGTGTGTGGAAATAGGCTG
GGCAACAATTAATTTCAGAGTGAATTCAGGCAGGATCTATTACCCCCTCTCTGCCTCTAT
TGCTCTAATGGAAATCTATTTCACTTCTCTTTTGTGTCCAATATAATTTAATGCCCATTT
TATTAATGGCCTGAAATAATTACGGAAGGCTTTTGTGATTCTTGAGTATGTTTCATTTAA
TTGTGTAATAAATGTCTAATCAGAGCTCCCATCTGAAGCCATTATGGCATTAAAATTAAC
AATTACGCCACAAATGTCTTGGTGAATGCGTTGGGGTCTATAGAAATCGTTGCAGATAAC
AAGACACATATAAATCATTCATGAGAATTTTTTCAGAGAAAAGCGGTGTGAGAGATAGGA
GGATGGGAGGGAGAAAAAAGAAGTGGAGGAAGAAAAGAGGAGAAGAAAGGGGCTGAGTTT
TCTTTATTCCATTGAAAAACGGGGATGGCCAAAAGATAGGGCATTTTAAAACTGTGTCAC
CCTCTCCAGCTCCTTTCTTCCCCTGTCTCTCTCTATCTCCCTTTAATTTGCCTTCCTCTT
TATTTttgaagtga
>NODE_8_length_719_cov_8.522948
CCAACATTCATGCTACTTGCCTCTGCTTTCGCATGTGCAAGGATAATGAAGACAAAGCGA
ATGCATAGCAGCGACAAATATCAGGAAATAAATAAAATAAAGTATTCAAACCAGATGAAA
GACTGTTCATTATTGGGTTAGTAATGTCTCTGGCACCGTCTGCTCGGTCATTTCCTCCAA
TCTCCCCGAGCAACAGGGGATGATACAGGCGACACTCAGACCAGGAGGGATCTCGCTGCC
ATGTGACAGGCTGCCTTCTACATTCTTTCACCGTCCTCAGTACCAATTCTGATACAAGGA
AGGCAGGGAAAGACAAGCGTCATCTTCGGATGTAACACTCTCAGCAATTTCACAAATCTT
TTAATGATTTGTGACCCCTTTGTGGACGGCAAAATTGTGAACTCATGCACCCATAACTTC
TCACTTAATCTGTATTACTCTCATCACAACAGAGCAAGCCACTCTATCAGTAAATGCTAA
TCTCCTAATTAACAAGCTAATTAGGCAATTACAGCTTTGCAGAAGGATGCCTAAATGAAA
TATGACAACACAGTCACTTTCTACAGCACCTGTGGGTCTTTTCAGATGTCACAATGAGAA
GCATGATGACAAAGTGTTGTCTCTGCGCTCATAGGTGCTTATTCCTATGCCTCGCTTAGC
TCATTTGTAAAAATATTGTCATTTTATTTAACCTAATCTGTGCTACTTGCGGAAACAACT
TGTCAAATTACAAGTAAATTATTTCTCTTCGAATAAGCTGACCTGCATCACTTTACCGCA
GTGTGATTTTAGAGGTAGAGCAGAAAACAGTGCTTAGCACAGGCTCCTGGTTATGTAAAC
ATGGTTTTGAGAACTAGTAGTCc
>NODE_9_length_700_cov_7.617143
CAAACTATCACACGTCCACCAATCACACACAAACACATCCCATTCACAGAAACTATTCCT
CCACAGACTGGTGTCTGTGATTCACAGGTCAATTCCTCTAGCATCAAACACTGCGCAAAC
AAGGTGAAAGTGAATGAGCCTTTCGAAGCAATAACAAAGTGAGAGGGAATACATTTACAT
GAGAAAACAGAGGACCACATTATTCTAACAACTACCTTTGCCAGGCCAATCTATCTACCA
AATTAGTTTATCGTGTAATACCCTTCCAGAAGCTCTTCTGGCAGAAACAAGATATTATTC
TCTTGGAATGGCCCATAGAAAGAGGGAAAAGCCAGTCAGATTCATATTTCATCTCTGCCA
TGGAAACCTCATCAGTGTAATAACCCTCCATCTCATGGGTGTTATTCAACCATCTGCTAC
TATATTACTTATCTTTATTTTGCAACTAATTAACAGCATAATCTTCTAAATTCAGCAAGT
TAATTATCATTATTGTGGTCTTTGCAGCATCATCAGTCCTTGTAAAGTGCCGTCTCCGCG
CCCCCCGAGAGCCGGGTGGGGGCGGGGAGCAGGCAGGTTGAGCTGGGGGTCTGTTTTCTT
GACGTAGGCTCATTAGGTGTTTGCTGATGAGCTGAGTGCAGTGGGAGGCGCCGTGAGTAA
GAGGGGGGATGCAGGTCAGGCAGGATTCTGCTGAACAAAAGGTTCCATGCAGGGTGAGGC
CGACTTAATGTGCCTCGCTGAGCGTGTGCCAAGATGCCCCCAGCTGGCTTTCGCAGGTTG
CCCCCCCCTCTGGTTGGCCCTGGTGACGGcgtgctgagcgcaacgctgtctacgcgtttg
tcat
>NODE_10_length_477_cov_2.312369
GGTTTGAGTCCTCTTCCTGCCAAGCCTTGAGGTGTTTTACATATCAGATTGCAAATCTGA
AGAAGCAGGCTAGTTACCTGCCGGGACTTTCCCCCGCCTTTTTATGGCGGGCGGGGGAAA
GGTAGACGGATGCTCGCTGGTTTGGGCGCTTATCTGTTAACTAAGAGTTTGTAGGATCGA
GGCCTGCCTGTCTAGGAAAGGCTTTAGCTTAATTAAAGTGTCTGTTTTGCATGCAGAAGA
TGTGGGTTAGTGTCCTGCAAGTCTTATCAGGGGCTGGGAGATTTTCACTCTCGCTTAGGG
CTTTGAAGGCCCTTGGTCTAAATACTATCCTAAGCCCCTTTAAGGGGTTACCAGTGCTAT
TGCGGCTGGAGCAAGTGGTAGAAGACAAATTGTTGCAGAGGTTGAAATAGCTAGGGGGAG
GGTTAGTTGAGAGGATGGGAGACGTCATGGAGTAGTGCCGGCCAGGTTGTTGGGGGATAT
TGTGAGAGTTATAGCGTAGCAGAGTCGGAGGTAAAAATATAAGCTTAGAAGGGCGGAAAG
GGCTGCTACGGTGGCTGTTAGGGAGAGGTCTTGTTTAGTTAATTCTTGGAGGATTAGTCA
TTTTGGTATGAAGCCGGAAAG
>NODE_11_length_652_cov_10.995399
TGATGAGGCCTGACTGCACCCCAATTCCAATATAGCATTCGACATTTGATACGTACACCC
CACCCTTAAAAACAAAAAAAAAAGAAAGGAAAAATGTACCTCTGCCTCCCTCTCTCAGTC
CACAGACTCCACTCCATAACAGCAGGCCCTAATTTCTCTTTCCAGTCATGGAATATGATA
ATTTTCTTATTTGCAAGAAATATCAATTGCTCAAGGCGGACACATAATCATTGGGGAGGA
AAGGAGAAGCTACCTGTGTAATGTGCTTAACAGGCTAACCCATTTAGCCGCAGGCGCTGT
TTGAAAATGAGAAAGTGCTGATGGTCAAAATCAATTTTCCCTGTGTCCAAATTACTCCCT
GCCCGGCTTAGAATTTCACCTAAATGGCCAAACCTTAAAACACTGATACTAATTCTATCA
TATTAGAGCCTGGTCATATAGTTGAAGTTATTGCTAATGCTATTTTGCTGTATTTATTGA
TGTAGCTAGATGGCTCGAAGGCCAAGGAGCAAAGAGTTCTGTTACTGCCTTTGTGTTTGT
GTGTAGATGCATATCAGTACAACTCAGAGCAAGAAATGCAATGCAGCTATCAGGGATTAA
CAGTCTTTTAGGATGTTTGCTGCTTGGGGGTTCACATATTTCATAATCAAGAAAAAAAAA
AACCCTTAACAGTCACATTTTCTGCGTTATGTAAtgttgaaaacttcatggagagtaatc
ctttagctgcccctaaacaacagaaaactatctttattttctcagttccttttttcttgg
taggtgcttagaaaga
>NODE_12_length_420_cov_14.107142
GTTAGGAAACGTAAATAATAATAATAATAATAATAATAATAATAATAATAATAATAATAA
TAATAATCTTTGCAATCTGCAACGGCAAGCACTTTTTCGAGCCTTTTTCCTTTTCATCCC
GTGTCAGTTTCTCTTTGACATTGCCGTGTACTTTGCAAAAAGAAAAAGGAGCGAAAAAAA
TCTTTATCAAATCCCCATTCTGAGGCTTTCAATAAGGCAGGCCATTACCTCACTGGCGCT
TTTGTTCGGCCTATACAAGAGAGAACAAAATGGTTATTCAGGAGGACGCTTTAGATTTTT
ATTGTGGGCTCGCTATTCACAAAGAGCACCGTTATTGTATTAAAAAGAACCATCTGTGGC
AGAAACAATGGCTTCAAATTATCTGTGAATACCCAGTGAACAAAATATAAAGCTTTTTCC
TGCTCATTATGTGGGCTAAGCTAGGGGGTGGAAGATAGGAGAGGAGAGGCATAGACTTTG
CTATAACTGACTTTTGTTGTTCTTGCTTGCATTCTTCTCCtttttaaatcggcccccttt
tcacattgtgtgtcgccataaacg
>NODE_25_length_690_cov_14.773913
CATAGACATTAATGATTAAGTCGGTCTTGTATTTACAGGATTCTTTTAAGGCAAAATGTG
CAAAAATTGTAGCCCAGATAAACATTTTTGATAAAAGACCAACATATGTACCAAGTCAGA
TAATTATTGTAAACACAAAACTGGCACTTGTACAATTTTTATGACTTAATAACAAGCCAT
ATAAGCTGATACAGATTCATGTATGATAACCGACTAATGACAGACAACAAATGTAATTTG
TAGTAGGTTTGTAATTTTACGATTTGTTGCTTCAGGAGGGGTTTTTTTAAGTAACAAGAA
TGCAAATAATGCAACAAATCAAATTAGTTCTCAGCATTTTAGGCAGTTTATTTGAAAAAC
ACATACAAAAAGATCATATACAAGACAATAAATAAAAAAGAGACAGAACAGTTTGGGTTA
AGCTATGCAACTTTTTGCATCATCATTAGTAATAAATACAGTACAAAATCCACCCAGAGT
GAATCTAAAGATTTTCCACAATATTCACTGATCATGTTATTCTTCATTATGATTTAGCTA
TTGCTTTCATATTATTGATACATACTTCTACTTTTCTATAAAATACTCAAGATCATAAAA
CATTGCGCGGTTACAGCAAAACAGCAGTGTGTTGTACAAAGATGGCCACTTCCCTTTTTC
ACTGGCAGGTTAATAATCAACATTTTTTCAGCAGCAAAGAAACATCTGAAATATTCAAGA
AGGTACAGCATCATATTAAACACATCTAcagagctactcccacatacacataggaaaacc
tgagaaggacatgcattaaaaagcttgtgctttaagttctactgttcattccgg
>NODE_26_length_469_cov_6.535181
TATTGTTTACATGGCTGCTAGTAAAGGTAATTGTATTTCCTTTTTATTGATTTGGGTGAA
ACAACTCTTTAGGTCAGATTCACAGATTGTTGTTGTGGGGATACTACACCCTGGCCTTTA
GATGTCCCCCCACCATCGTGTCATGACTGAGACACTGTACTCCCTTTTACCACCAAAGTC
ACCCAGCCAGTCAACCTGTGTTGCCATTTGGTCTGTGTCACTCTGAGCAGCCATTTGTCC
TCTCCTGTCCCGCTCTCCTCCCACAGATTGAAGTAGTCAACACCTTCAAGAGTGGCACCT
CCTTTCAGGGGGCGGGGGCTCTGAGACGCCAATCATCCACCACCAGCCAGACCCAGGATG
TAACCAATGTTTCTAGTCCTAGTCACGTGTCCTTGTCCAATGCCCTTTCCTCTCCTACAA
GCACTACTGCTGCTACTGCTCCTCCCACTACTGGCCGTGAGTCAGAACTCTGTCAGTCTG
CTTCTCTGCTCTCTTTGCTTCAGGGGTGCCATCCTGTCATGAACGAAAAGTTATTTTTCT
CCAATTATTGTCATTATTTTAAAACAAACCGCCATGGCAGTCTCCGTTTTGAGGTTGGCA
TCTCTGAAGATTT
>NODE_27_length_486_cov_6.333333
CATATATATACAGCAGTGTTATCAAAGCAATATGGAAGATGTGGTTTTGGTGTCTTTTTT
TTAAGAATACAGGGGGAACATTAGGAGAAGCATGAGAGAGTCAAAGTGTCAACGTTAGGT
GAGAAGAAGAGTGGAGGAGGAAGATGTTAGAAGAGAAGAAGAAATAAAAAAAAAAGTCTC
ATGCACTAGAGGAGAACACGCACTCACACCCCACAGTGGCAGAAGCGGTGTTGGCGGCAG
TGGCAGTAGTGGTAGTAGTAGAAAAGGCTACATGTGTAGGGCTAGAAACATTGGTTACAT
CGTGCTGTTGTTGGCTGGAGTTGGAGGCCTGCCGCCTTAGAGCCCCCTGAAAGGAAGTTC
CACTCTGGAACGCACTCACTACATCCATCTGCAAAGAATCAGACAGCGTGACAGGAGAAA
GCCCAGAGGAAATAAAACAACACAGCCAGAGGAGAGAGAAAAGAGAGAAAAAAAATAAAG
AAAAGGCACCAGTAACCATAGAAAATGTCACTTCGAAATTGGATTTAGGCATTATAGTTA
AAAGAAAGAGGGAAAGGGGGATGATTGGGTTTAAAGGCACTGATCGGAGGGAGCTGactc
caaagtctgacctcacttttactcttttct
>NODE_28_length_892_cov_7.636771
CCTTCTGAAGCACTTTAACTTTCTTTAAAAAGTACTACATAAATTGTTATTACTACCACT
TGGAGTGGCAGAATTTCCTTTTTGCTAACTTGTTGTCTCACACACGGCAGTCACGGCTTG
CAATGTCTGGAAATGTATCATTGCTTAGTTGTAATTTTTAGTTTCTATATTAGAGGAGCT
TCTCCACAGTCCTTCCATATATATACCCCCTGGCTACTGCAGAAGTGCCTTCTGGAGTAC
AAGAGCCCCTGTAGGCTGTTTACTTCTGCATCATAGTACTTTTTAAAAACTCCAACCGGC
CATTTGTCCCAAATCTGCTGCAGCATTCACAACATAATGAAACACAAAATGAACCAAAAG
GAGACAAACTCTTGAGAAACACTTTTAATCACGATAGAGATAAATAGTCCAACAAAGCGC
GCTTCGGAAAACAAATACGGCAACACTGTCTCTGATCATCATTTGATAGTGTGCTGACAC
GCAAACTCTATTAAGCTGTCTTCAAATATGCAAAAATGATATGATTTTACAATGATTACA
TATTCACTTCCCCAGCTGGCTGGCTCCAAGCGTCTCCATTTGTCATCGACTATTGTGTCC
AATTATATGATTAGCTTTGAACACTCCAGCACTTCGAGAGCTCTCGTGTGTTCTGCCGCG
CAGAGTGATTCACAAACAAAGTCATTACAACATGTATTCACACATATCAAATAACAAAAC
AGATGGCCACTGCGCCTGCCGCCTGATTTGTTTTCCACACGAGTGGTGGAAAAAAAAGTA
TTTTGTGTGAGCTGTGTTTAATGCTGACTGTTTTTATTCCCAAAGAAAAGCAGCTGGCTG
TCGCGCTGTTAGATCAGCTCCTATGAAAGACAATCTTGTTTTCATTAATTTCTCTACAAC
AAAGGCACTTGTTGGGAAGATTTAGAATTACAGCGGGTAAAGCTTCCGGATAATTCATCA
CAGGGACTTGACAGGAAACTTAATTGTTTTAAATGCCAGTTGCTGTGAGCAGTGcggctg
gtttttctttgatgtc
>NODE_29_length_472_cov_11.457627
TACACAACTTAGAATGACAAAACGCATGAAAGCACACATCTGAGAAGCTGACACCTAACC
CTAACCCTAACCCACTTTTCATTATGGATAAACAAAAACTAGTTATCAAAATTCATCGAT
GAATCATTTGTTTCAGCTCTTGGCTCGTTTTCAGTAAAAATCTCTAGAAAAAATATTTTA
CACCATGTCAAGAGTTTATTTGACAGTATTTCAGAATATCTTTCAGTAAACAAGTTTTTT
GTTTTTTAGCAAAATGTAATATATCAGTACTGTCGCATTTCATAAAAATAGTTGTTCACG
TCTTTGAAACTACAGTATCAATGATACAGTAAACCATATTTGTAGGAATACAGCTGTACA
AGGTGAATAGTACACAATTAACACTACACAGTTATACTTGATCTCAATGGGGGATTCATG
AACGTGCCATCCTTCACAGGTTCCAATAAGCAGTTTTTTTGTTCCTGTATACAAAATCGG
TCACAGCAGGCAGGGGGACGGCCTGGATGGAGACAGAGGGCTGGGTGACAAATTCTTTCA
CCTTTTTCTGAACTTTGAACATTTGACAAATTCTTTCACCTTTTTCTGAACTTTGAACAT
Ttgcacatacagtaaa
>NODE_30_length_727_cov_11.587345
CGTATTACATAACTTAATTAGAAAGGAAAATACAAAAATAGGAACTTATAAAGTGAAATG
ACAATAAAAATTAAGGTGATATCTTAAGTAAAAAATGCTATTAATAAATACAACAACCTT
CCCATACACAGTTAAAAACTATTGAAATCTTGCCATTAAGTAACATCATTAACAGACAAA
TATTTAAATATTTATTTTCCTTCAGAAAATGTGAACCATATATTGTGGAGCACAATATAG
CAATTAGTAAAAACTAGACACTTTAACATATTAAAAGCTTCACCTCAAAAATATAACAAA
AATCTGATCAAAATTATAAAAATCAATTATACATTCCAATTAAAAATATACCAATAAACA
GCTAAATACATTGTTGACCTAATAATTACAATGCAATCAATCACAGTAGCTTAAAATAAA
CAAAATAAGCAAATGAGCACAAAACCTTTAATGTTTTAAAAATAACTTCAATTATTTATA
TTAGTACAAATAGTTTGATTTCTTTTCTTTTTTACAAACACCAGCATGAAAAGGATTACA
ATAACAGTAGAAAATGACTGTGAAAAACATATTAACATCTTCTTTAATTAAATGTCTGCA
ATTAAAAATGGCATTAAAGAATTACATTGCAAAGAGTCTTTATCTGGAAAAAGGTTCAAA
AGAAGTATTGCACATAACAACTTGAAGTTACCTTGCAACATTTACCACATTCAAGTCTTT
AAGCTCCCCTTCCTCCAGATAGGTCTATATAAGATCACCTCGACAGACAGCGGGGATGAG
TTCTCAAGTCTTTTAAACAGTGTTCTATAAGGATGCTCAAAGTCCTGCACTGCCAAATCA
ATTTAAAGTTTTTCTTTTCTTTTTTTTTTTT
>NODE_31_length_529_cov_7.158790
TGTGCCATACCATTGTCACATGTATGTATGTACACATTGTTTGAATGCTATATTCTCAGC
TTTCCTTGTTTGTCACAAAGGAAACCAAAACAAACTTTTTGTTCACCACCTTTAAAGCAA
GACAAACAAGATGTTTTTTTTTAATCTACTATAGCAGGCGCTTCACAGACTCAATTCTTT
TCTTCTCTCCAGTATCTTGCACTTAACACATGTAGCAATACCTACAGGATGGGGAACTTG
TGTAATTCACCAGTATTTGTTTAAGTGGAATATGACATTTTATTTCTAGATATTGTTTGA
CTTTGTATAAAAAAAATATATACTGTACAGATTCAAAAGTATATTATGACAAAAAAACTT
TTAGAAAAATATTTATTTTTACTGTTTTGTAATTTAGACACAATACTGTAGCTCCTCTAT
TGCCAGACTTACTGGAAGTGCCTCTCGATAATGTATTACAAAGTAACTATACAATATATT
GGGATTATTAGAACCTGTCACTAGCAGAGCAGTGTTGATGTTGTAATGTGAATATTGTTG
AATAATAAGATTTATAAATGCTGCACATGTGTCTGTCTTGTTCTTTAGCCATTTCTCCAG
AAACTCATTGGaggagtctcacttgggtttactgtattcaagtaaaacatttttaaatta
cgaagttcaaaat
>NODE_32_length_614_cov_12.462541
CGCTCAAACTTAACCAAAAACACTACTTCCTCCCTACACAGGTTTTTAGATGTTTATTTT
GGGAAGCTGAGTCCACTGTTTCCGCTGTTAACATGCAATGTATCTTCTATGTATTTCTTC
TGCACAGGGCCAGTAATGTGAAGTGGACATAAAGTAAATGCTACATTGTCGAAACAAAAT
CCTTTGTTAAATGTTTGGATGCAGACGCCTTGATGAAGATCTTAAATTTCCTTGGTTTGA
AAGTGTTTCACATAGATGGCAGATTACCCGGCGAACACGTCCTCCTTGATTTTTTTGTTT
TTTGTTTTTTTCATTTTTTTTGTTGTTTATTTTTTCCTTTTTCTTGTAAATGCTTTTTGT
TTTTAGTGAGGTAATTATACATATGGTCATTCCAGCCCTGTATTCTACATCAAATGTGGT
TAGAACTCATGTTTATTAAACTGTAGACATTACCATGTAAATCATCTCAGTTTTAAAAAA
ACAAACAAACAAACAAACAAAAAAAATGCTCTTGCCTGTTGTGTTTTTGCAATAAAACAA
ACTGAAACCTCCTGTGTTGGTAAGTTGGGGTGGTTTTAAAAGCGAGACGGGGGTCGAGAT
GAATTTCTGTACGTTTTCTGTTGTTGTTACGGGGAGGGCAAACGGTTGAACTGCGGGCCA
TGTGTGGGTTTTTAATTGTCCAAAAATCAAAGTTGTCGCTGTCCTGTCTCTCTCCaactg
tctataaggctcctagatatcattatgtgcgtgcaatg
>NODE_33_length_672_cov_11.703869
TAAATCATATTTGCCTGTATACCAACGGACACTTTTACAGTGGGCACTCTAATTTAGTAT
TTCAGGGTGTTCTTGTTTCTTGTTGTCCTGTGGCGGGCAGAAAGGCTGTGACTCAGCTGT
TTGCATGCAACATTTGAGAATAATGGATGTGAAGGCACACCAAACACGGACCTTTAAAAA
TGCATGAGTGCCCCCCAAAAACCTCCCTCTCCCTCCGCAGAATAGAGCTATCACTGGTGC
CTGTTATCTCCCCGAACCCCCAGGTAGAAAATGGTAATGATACCACTTAACATCGCTGCA
CATATGGAGGGAAAATGGAAATGCCAACAGCACCTCAACTATAAAGCAAATCAAATTGAA
ATATTAATCCGCTGATTAATATAACATTATGAGAGCCCATTCTCTTTGTTGTTAAACAAC
AAAGGGTTGCAAAATAAGCAACTGCCTAAGAGGTAAGGGGTTTAAAAGAGTCCCACAGAG
GTGCTGAAGCCCCTCTCAAACATCATTACTCTGCATAATGTATTCCCTTCCACAGTGCTG
AGATTTGATATTGATGTTTACTCATTTATTTTTTAATTAACGTTCGTTGTTAATGAATTC
TTTGATGAGAGGCATTTTGTAAATCATTATCCTTGGAAGAGGAAAAAAGGGATGCATCGC
TCTTGCCCCTTATACTCGTGACAGTAGAAAAAATGCGGGGTGTAAGGGGAAAAAGTTGCA
GCAGAGAAGTAGGGTCattgtttaaagtttgttttttgatgcgttgattttttcctcccc
actcgcctcccgtgttgctgcttttttttttgattg
>NODE_34_length_516_cov_13.641473
AATTCATTTTTCACATCATTGTTTTCCCCTTTTTAGCGTGTCACAGAGGTCTTGCGTTGT
GGGTGTTGTGACGGGAGGGGTGAGATAGGAGGGCAGACAGGCGCAAAGTGGAAGGATGCT
GGGCTTCTCCAAGGGGATGTTTGGCTTTGTAATTTCACCCTTGAAATTCGTGATTACAAA
CGGGACAACTTTTTTAATTTTCTCTTTTGTCTGGATTCAGCTGGCTGACAGTCTGCCCCA
GCAGCCAGGCCTTTTAATCAATCACCTAGATAATCAAATGTCACTGGCTATCTGCTCCAT
GTAATTACTTTTGCAATTAAAAATCAATCTCCAGTCACCCCGTCTAATTAGAGGGATGGG
CAGATCTTCATCTAGATTGATTTTATAATACATATTGACTTCAAATGCCATAACATTGCC
ATATTCTCTCATTTTCATGCTGTGGTGCATCAAAACAAAATGCCAGGGATTATGGGGAGG
TGCAATGAGGGGGTGTTCCAATTCTGTGTACCAGGAAAAGGTCCCCAGTCTAGGAAAGGT
TCACCTTGCTTGCTTGTCTGTAATGACAACACTCATCCTCTCTGCTCCCATTGGAAAGGG
AGGAGGGACAATAGAAGTCCAATGATCTACATGACAGGCTACAGTCAGTGAAAAAAAGCA
>NODE_35_length_531_cov_11.642184
ATTATTTTACTGTTACTTCTTGTGGACATTCATCATAATTGGCCTGCACAGAGACCGTTG
CATCGCTCAGTAATATTTACACCCCAAATACAGTCCAACATGATGGAAGCAACACAACAG
ATGCTAAGCTTGAAAAGAAGTGGTGCAAACTAAAATCCTGTAGGCTGCGCACTAAAAAAT
ACAACTCATATTATGCATTGATTAGAAACATGCAGCAGACACTGCCCTGAGGCCATATAG
GCCTTCCGAATGCCCCATAAGTCTATTTTTGTTGCTCCTCGGGTAGGTTACTATGACTTT
TATATTATTTATTTCAAAGCGCCCAGATATTGATTATTTCACAAGGAAAAATGACAAATG
GCAGGAGGGAATGACACGGTCAGCAGGTTCTATTAGAGAAATGATAGTGTTGCTCGTGGT
TTGTTAAAAGGTCCAGTTTAGATACTTTATAGGTTTACATCCATCATCGTCTAATGACCT
ATTTGATGAAAAACACGCGCTCTGGTGACAACAGCCCTGTGCAGCCAACTTTGCTTTGTA
ATTGCTCTCATATTAAATATAGATTTTTGTTTTGATATCTTGTGAGAATTCCTTTCTGTG
GGTCAAAAATTGTGATAAAAGACATGGATGCGATGGCAAAAGCTTGGAGGGAGAAAACTG
GAAAGAGAATTGGGg
>NODE_36_length_670_cov_7.710448
CCATTGATACAATAAGAAGTTTCAGTGACCCGTATCAAACCAAGCCAGAGCTACAGTGAC
CCCTATTACTGGCCATTTTTCTTGTGGGGACTACAATATTCAGTTAGTGGTGAACTTCAC
TGTTTTGAATAGATAACGGACAAATTCAATGTGTTTTATCAGCACTATCGTATTCGAATG
TTAATATTATTCCCATCATATTTTGCCCAACAGCTCTTGTGTGTTTTAAATGTGTTTCAA
CATTCTGTGTAGTTTCTGTTACTGATATTGCTTGCATGGGGAGTTTGCTTAGCTATCACA
GGCTGGGAGAATGCTTCTTTTCCTCGATTTTCTCTACTTTTCTCTTTGCCTCCTGAAGGA
CTGAAGAAAGTACGTAATCCGGATCGAATGTACAGATCAGCAGTGTGTTATGCTGGCCAT
GGTCCACCTAAGAGTATCAGTGATGACACAGAGACGAACAGTAAGAGTCAGTTATTAATA
CTGCATTGCTGCTCCAAGAGGCCACTAGCTGGCCACTCTATTATTCATTCATCAATTCAT
TTATTTACTTCTTGATTTCATCCGTCCCCATGCCCCCCTCCTTCTTTTATTCTCCTCCAA
CACAACACCTCCTCCGGCTGCTCTGTTGATTGAAGTGTCTGCTTTACGGGATCACGCTGT
CAATAGCTGAAGTGTTGTCGTTAACTAAGAGTGATTGTTTCAGGTTGAGGCCAGGGGATC
AGGACCTGAGCAGACCCTCAGAGAGAAAGCTTACACTTTGAGCCATCAATTATGGCCCTG
TACTTGcctttccttggcttttcttaagcctgcg
>NODE_37_length_717_cov_8.124128
AACAGAAAAATCCAAAATTAAGTACATGTACAATTACGTGATCATATCAACTGACAGAAG
ATGTTTTGAACTTTGTGCAGTTCCTCCATTAATTGCAAAGTACAGCCGGGGCCTCCAACA
CCCTGCAGCTCATACTGCATCTCTCTCCAGCACACCTCTAGGAGCATGTTGTCCTTGTTG
TGCTACTGCTGCGTGGGGGCCTCTGGAGATAAATTATGGATGCAACGCAAAAGCTGTAAA
ATTTGTTGTATCTTCTATTATCTTCATGTTAAAGGCCACAAAAGCTCTTCAGTGAAGTCA
GCCATTAAGAAATGACAGGTATTGCTATCAGGCTTCTTTATAGGCTATTACCTGCAATGA
CAGCAGCTGCTGCTGCACCACTGTACGGCCTATCACATTATTTGCAGCTAAAGTCAGCTA
CTGTGTCATTTTGCCTCATTTTCTTGACAGTGCTATCATAAATCCATTGGGCTGCAGGGG
AAACTGTCGACTACCTCGATTATCTTCATAGCCTGAATGAATTCTGAAATGTATGTAACA
GGCAATGACTGTTATGGATCAGGAGCCAGGGCCATATTCTCACTAACTCTCTCTCTCTCC
TTCCTTGTATCTCTCTCAGGTGATGTGCTGATCGAGGGCTTGAGGGCTCAGATATGCGCA
TAAAACTGAGTAAAAGAGGCGAACTTTGAAGCACACAGTGACAGCTCATGACTACTGACG
TCAGCTCTATCTCTTAAGGTATTCTAAAGATACTGAATGGTCAATGACAGGATCTTTTTC
TGTTATGATGGGccatattaaagaaaaaaggtaactggaacggtgcgcataaaaaacaca
aatgactgcatttttaaaagg
>NODE_38_length_938_cov_7.908316
CCAAAGAGTGCAAACTGTTGAGGAAACCGTGGATCAATAGCATGTTATGTCCATGACCCC
CTCCTCTGTGGCTTTCTGATGGCTTACACATTTTTACTTTCATTTATTTTTGTTTTTCTT
TTCGGGGTGTGCAGGAGGGTGGGAGGGAGGGAGCTGGTCTGATGAAGTGTTAGAGTCATA
AAAGAACAAAAACAAACACAACAATGTGAGTTTATCTGCATGTTTGCTATGTGTCTACGC
TGTGCTTTCAAGCTCAATTAATACTTCCAACTCACCCTTATAAATTCGTTGCATTGTTCT
ATGCCATAGAGGAAAAAAAAGGACAAATTAAATACAAACTTGTGTGGTCTTTGTTTCTAG
CCATGTACTGCAGTTGCTTCAAACATCCTGAAAACAGTATGTAATAAGCTTTTGTTCTCA
GAAGATCTTGTTTAAGCCTAGCTTTCATATGAACCTCTATTTTGTCCCATAGAATATGGA
ATGATCGGAGAGCATACAGTAAAAAGTCAGCGGCCAAGATCAGTTCATGACACAAAGGCC
CTGCAGGAGCAAGCTGAATCTGCTAAATTTATGGCACAAACTGGTAATACAATAGTTATG
TTTCTTTACTTTATTTTGTTAACTAAACTTAATTTCATCATGCATGCTCTCTCTTGTACT
GCACCTTTTAAGTGGAAATGTTTTGCATTATTATTTTTCCTACTCATTCTCTATTGCCAC
ATATGAACAAGGAAGATAAATTTCTCATTTTTCTATGAGTATTTACTTTGAATATAGAAC
ATAATTGGGTTTTGTGGGTCTGTTTGTTTTATTGTCACATAGTGAGTTGGCAAGTGGATT
ACTCATACAGTATATTCATAGAACATTAATTAAACAGCAGTTTAAAACTAAGGCCCTGAT
GTAGTTAATCATTTCCTCCAAGGCGTGATAAATTAAATGTCATTCGATGAAAAACCCACC
CCTTCAGCCAAATATGAAACACATGCTTGgcaaaaattgaactgatagatgttgccctta
gagataaaatgaagctatgtggcttaatcaagtgtagcatccaataaattaaaaactgaa
at
>NODE_39_length_684_cov_16.089182
CTGGGAGAATGAGAGTGTGCTGAGGGGGTGGGGTGTGAGCCGATGTCATAGGGCCCTGTC
TCAGTCCTTGGTTAATGGCCATTGGTCATAGGCTGTCTCCCCTTTATTTCTTTTGCTCTC
CTGCTCTATCCTCCCAGGTCTCCCACTGGAGCAGCGCCCTCAGGCACCGCATCATTTATT
GCTGTCAGGAGTCACAGTGGAGAGGAGGGGGAAGAGAGGAGGGGAGGAGGAGGGGGAGGT
GTGCAGGAGGAGGGGAGACAGGGAGGAAGATGTGCTGCAGAGAGAAGCCAATGGAGGCGA
TGGGGAGAGGCAGGCACGCTAGACTGTCAAATCTCAGCCGTTGAATATTTAATGGAGCCT
GGAGTGTTTATTTAGTTAGCCTGTCGATTTTTACCGCTCTGTCAATAGCGGCTCCCGTGT
AGCCTGCTGATGATCTTTAGTGTCTCTTCCCCCAGGAGAGGCCAGGCACTAAATGCAATT
ATGGATTTTCCTGCACCGCAATGTGTTTGATATTTTTACTGATCTAATTTGCAATCTGGT
AGTTTATTGTTTGGCATTTTAGTGGCGCTCAAGTGGCGAGGCAAATTTGATTTCCCCTCA
TAATTCTTTATAACTTCATTAATGCTGTTAGCACATTGGCACAGATCTTAAATAAGAATC
ATCCCATGGATGAATGCATTCCTCATTTTATTGTCTCCATGCCCCATTCTTTTTACTGAT
TCTGGTTCTAATTAAAAATCATCCTCGTGGTGTACTGTCTTTGTGAAATATGAAATCATA
ATCGAATTTGAATGGCTCCCTTCACAGAGTCTTGCGTATTCAACTGTA
>NODE_40_length_454_cov_3.251101
TATACTGGTGCAGCCTCATGTGCATACCTGCAGCCACGTGTGCACACTTACACGCATGCA
TACTGTTGGTCAGTGGTATGTGGAGCAGGTTCTCGAGGACTCCTTTATGGCAGAATGTAC
CATGAAAGCCCAAAGCCCCACCGTGTCACAAACTACCGCTAGCCCACCCCACCCTTCTTT
AGCATTTACCTCTGGCCTGTTAAAAATGATATCAGCTCATGGAGGGCAAGCATTAGCATT
TGCATTTTATTGGAAGCACAGAGATTTAGAGCAGAGGATATATCAGCTCTGAGCAGACAG
AATTAGTTAACAATGCATTACCTGCCTTTTATGGCAGCTATAACTCTTTTCCCCTGGTGG
GGAGAGGAGATGAAGGGAGGAGTGGGGGTGTGGGGGGGTGGCGGTGGTGGTGGTGAAGGG
GAAACACAGCCAGCAGAAGGTTGGTGGTTGAGAGCTGTGTGGCGCAGTAGAGGGGGGCAT
TCCGAACGAAGAAGCTTTGTCTGTGGCGCTTTACTGCACATTAAGTGTGATAGCCGCCCA
AATTAGAGCATCGCATCGCAATCACCTTcacacagatcagtgcaccgtgctgagagat
>NODE_41_length_797_cov_7.549561
ATCACTTTCTCATTTTCTTTTGCTCAGATGTGACTGAAGAGGGGTGCTGACCAGGGTCCT
GAAATGTGTTCTGGTGGGAAACTGAAGCAACCATGTAGGCCTAAATATTGTTTTTCAACA
TCTACAGAAATCTAGTTAAAGTTTATTTGTAAAATTGTCTCTACAGTGGGGATGAGAGAG
TGATTTCATGTAGTTATTTAAGCAATCATCAGAGGAGGGAGAGGAAAGGCGCTGACAGGA
GCCAGAGACACTTCAGGCCTGCTCTGTTGTCAGAGTTGTCTAGACCAAATATTGGGATAA
AGTTATCAACCGTTATTTGATTTCAATTTTCTCCACGCACCTCGCCGAGGTCATAATAAC
AACTTTATTTTCAGTGGTGCATAAATTAATTACGCGCATTTAATAACTAAAATATCATTA
TATTCCCCCTTTAATAACATAAACGCTGCACGCCAGGGAAACCCTTAATAGCGCGGGGCC
CTGTAACTGGCCATTATCCGCCTGTAATGATATTACAGAACCAATTACGCGCCATTAGAA
GGGATTTTCTGCACTTTATGTGGTTTAGTCCAATCCCGCACTCCTCTTCTAAATTTCAGC
TGCTTCTCGAAGCCTCATTTTGCTTCCACCTCAGAGACGCATGGCGTCTGCGCTCTGCCG
TCCCAGATGCGCTTTAAAACTAATTGAAAGGGTCCCGCAGCAGATCATTTATCTGAGGAA
GCGAAATAAATCGCAGGACCCCTTGCTGTGAACAAAATCAAAAATTTGGCCTTGTGAGTG
TTCTACATGCGCAACCCCTTGTAAAGTGGACCCCCTAACACACCCTGACGAGCAATTAAC
CCACCCGACAGTCAATCTAAAACCCAAAAGCAGTCATCCTCCTTTTTTTAATATATGAAA
GAACCAAATAAAAAGTGCAGCGGGTATGTGTGCATgtttat
>NODE_42_length_453_cov_3.350993
ATAGCACTTGAGCAGCAGGAAAAGCTGGAAGTTTTCAGCTCTCTCTTGTTAAAACCTCTG
GAAAGGGAGGGCAGTGGGAAAAGAGAAAAAATCACAGGTATAGTAAGAAGAAAAAGTGTA
TCATTACATTGAGAGCCAGTCAGTAGTGATGCCAGTTGGCCAAAGTTAGCAGGAAGCTGT
CCTAGTAAATGGCAGCAGCTGCTCGCAGTTCGAGAGAGCATGTCCCAGTCAGAGGAGAAA
AGCGATGGCATCTACATTAATACTACCTTAATGGCCCATCTGGCGCTCCGTAGGGTCCCT
GGCTGCGCCACCGACTCATAGGCGTTTGACAGGCAGTCTCCAGCGCACCAGACGCGCATG
GCATGCCAAATGGCTGGGAGACGCCTCCGTGGCGCACAGATCTGTCAAACTCTCTGACGC
TGTAGTCACACAGGCAAGGGAAGTTAAGGCAAGTTTTCACACGTGATTGGTTCTTGACAT
GGATGGGGAAAGGGAGGgggcagcaggagaatgactggcttgtctatctctttcctccac
accctcctcaaatgcaaacacgcatatgtgcacactcaccgggcacacacacaaata
>NODE_43_length_506_cov_10.300395
CCAATTCCCGTCCAAATTGAAATGTATCAATTTATTGTTGGTTTCTCTTACATGTGTTTT
GAAATCTAAACACAAAGAAAGAGTATAAAATCACTCTGGCTATCTTCAAATCAAATAATT
CTCAAGTCTCATATCTGCTCTTTGTTTTATACACTATGTAATAATCAAGGATCGGAGCTC
TGGCCATACATTTATCCATCCATCCCTCTGGTCATGGCCAAGACGATAGTGTTCTATACT
GTGCTCTGCTTCTTCGATGCCTTGGCAGCAAATTAAGTTAAAGCCTGCGTGGAAAAAAGA
AGCCCTTAAATGTTGCCATATGCAGGATTGCATGGGAACTTCCTGAGGAACACATGTTGT
TCTGGGTCTCTCGGAGAGGTGTTGAGTCTGTGTAGTCTATAGAGTGCGACTCAGTATGGT
GGACCACTCAATGCCGGCAACAGAAAACAACCATTTATGACGTACCATAATGTTTTGGGG
AAAATGTCACATTTAAGGCCTGTCACTTCTGAATGGGTCAGCGGTTGTTATATACGTTGT
GCTATGTTACACGGGGACAATCACCTCCAACTAAACGCTGAGTGTCAAAGTGCTCATATG
TTTacacttgatacttttgtggactatatttcttcctttttgttctcaca
>NODE_44_length_565_cov_8.067257
CTCCTGGAGGAACTGGCCGTCCTGGAACCCATGTTTGGGGCAGGTGCCTCGATCGCCCCT
GGCTTAGGGCAACAACCTGAGTTGTATCAACTCCAATGTCATCCATCGCCACAGTGCTTC
CACAAAGGTAAGAACCCGTCTCACTTTTATTTCACTGTTTTTTTTTAAATGAGATGACAA
ATCATTCTGTGAAAATGCACCACTAATGTCCTCTCTCTCTCTTTTCTATTTTTTGTCTTC
CAGATGGGAGTGGAAGTGTTCCTCCGTTCTAAAATAAGTCTGTGACTTACTTCATCAAGT
ATGGCATATTGTCATATTTTGTGGAGCACCTTTTACTGAAAAGTAAAAAATAATTAAGTG
TATAAATATACATAATGTATATACAACTTAAGGACTTTAACTCCTACATGTCACCTAAGA
ACAAAGATTGGCTTTATATTTTTGTTCAGTCATTTATCTGTATACTACTACAAAACTGGT
GCAACATTTACATGATGGTGCAACCGCATGGACCCACAACTGACTGGGTTCTGAGTCCAT
GTGGTGTCTCAGCTTCTCTGTTACATGAGCTTCAGATATGATCAGACAGAGAAACTTCTC
TGAATTTCTAAGCGCTGTTTAACTTCCAGACGCGCATTTGTATTCACTCGTAGTGAAAAA
TCTGTTGTGAACAAAACATTCcttgctatttcaatagggagatgaatac
>NODE_45_length_512_cov_7.884766
TAAAATGTGTTGACGTGACACGCAAAACATGCCTTAAGTGGCGTGCTATTTCTGTAAACC
TATTTCTGGGTGAACATGCAGTTGCAGTGACGTCACAAGTCTGAACAAACCCTCAAACTG
AAGGCCATCAGAGCTCTCATTCTTTGTCTCAGTGACCTGCATGTCTCTTAAAAAGCTTCC
ACTCTCATGGCCAAGAACCTGCACTTTTAGAAACCCTGGTGTCTCATCTTAGCCCTGCTC
TTCAAACAGGCCTGCATTGATTAACTCAGGGGGCTTTCTCTGCTATCCACCTATTAATTA
TATGGCCTTCATTAACACTGGGCTGATGAATGGCCTCTGCTGGAAAGGCGAGTTAAGAGG
AGGTGTTAACACAGCACCTGCCTGCACTCATGTGGCCACTTATTAACCAACAATGACCTT
CCACATCATAAACCCACTGGCCGGCTATTTGCTGTCTAATAAACGGAGCCCCTCTCTCTC
TCTCGGCCCCCCTCTTCCATGCGTGGACCCCTTTACTTGAGCCCCTCAGAGTTTATTGTT
CTGGAGGAAAAAAAAAATAGATGCCTGTAAACTTGGGACACCTGGAATCAACTAAAATAC
AGATCCATGGAACCAAAAAGGAGTTAAGTAGCATAGGTGGTTAATGGATTGATGGg
>NODE_46_length_723_cov_25.182573
ATTACTTTGTTACATACTCATTAAAAATTAAGTTTCACGACACACACACACACACAAAAC
CGCTGATAATGGGCCGGTACTTTATTTACATGCTGCAAAATGTGAGATGCCATTGCCACT
GAATGCTGCTGCTGCTGCTGTGTCATGGTTGTTAACAGAAGACAGGACACATGGCTTTAT
TTGTATGCCTAAATCCCTACATGCTTTAATTACTGGACTACCAAGCATTAAGTGGAAAAT
TCATCATTCAACATCTACTGACCTAGCGCACAAATAATCAGAGAGAGAATGAACAGATTC
ATTAAATTATCAGAATATGATTAAATCACTGAGCAAATAGAAAATGTATGATATAGTAAG
AAAAAAGCTGTAAAATATTATAGTTTACAATAATTATTCACATTCAAAGGCTTTACATCT
CAATACATACACAACATGGCCCCTGAACATGACTTCAATCCAAATATGATTCATATATTA
GAATTTAAATAACACAGAATGAACTATAGGCTAAACAATAGCCATCAAATAACCTTATAC
AAGAATAAAAATACAAAAACTGTATCCTAATATCATTGCATTACTTGCTTCAGATTTTAA
TAATACATCATCTGTACATCACAGTTCTAGTCAGTTACAAGCCAGGTAGAGTATTCCATA
CACAATGTAACCGACTGCCATCGACTTGATTCAAACAATTTTTCTAACTAGAGCAGAACA
CTTCTCTAGTGTTGCCTCGACTTTATAGACAGATACAGCAATTTCATCGGTTATTTGGAT
CAGATAGATATCCTTTAACTGACATCCAACCACATCCAGCCCTGGGCCCCAGGGCCGGAG
GGTCCTATTCACCTATACTCCAGTCAC
>NODE_47_length_595_cov_12.104201
GTTGTATCTTGAATAGAAGGCATAGAGCTTTAACTGCAAATAAGAGTTTACTTAATTTTA
AGTCAACAAAAAAATGCACAAAGCTTGCATCACAACTAAAGTAAATAATAAAAACTTCTT
CCCTAAACTTCCTTAAAAGTTTAAAACCCACTTTTAAACTTTTTAACTGCAATGATATCC
AAAAAATATGATTTGCCATAAAGAGCATGAATATTTGTGATGTAGCCAGTGGTGAAAAAT
CCTTTTGGGGATTTCGATATCTAAAAGAGAGAGGTTTATACATTAGCGCTGTAGTTGCAA
AACACTGTTGATATTCAAATGATTATTGTGCAAAATCTGGGATAAGCTTCTGTGTGAGAG
CTCTTCTAAGTGCCTACAACTATTGCTAATTCCCCTCACCATTGTGGGCCGAACAAAGGC
CTTAATCCCATTTCACTTTTGCAGAAGGCTGGGGCTATTTTCCCTCTCATAAACCAACAA
CACTCCCCCAAGCCAGAGCTGAGAGGTTCTGAGAAAGGGGCCAGTGTGTGTATACTTCAA
GGCTTTTTTGTCCAACTTGGCTAGTGCTCTGCATAAACTTTTAAGTGGTCCCAGTAGGCC
TCAAACACCTTTTGGCAGAAAAAATAAGCTACCACAAACTGTAAAAAGGAAACCAAACAC
TCTCTTAACCTGGACAATACAAAAGAAAATATATGAAGTCTTTTATTACTCAGACTGGGT
CTGGGCTGCAAAGAGTTAa
>NODE_48_length_543_cov_8.092081
AGGTAGGTTGGTGTACGTGTATGTGTGTGTGTGTGTGTGTGAGAGTGAGTGTGTGTGTGT
GTGTGGTTCGCTATCCTCCAGAGCCCCCGTTCCCTCCTCAAACCTTCGTCTTTCATTCAA
CGTCTAGTCCTTTCAAAACAAGGTGAAGTTCAGCAAAGTTTCTCTGCAGAGATGATCAAA
CAGTCACATCACTAATGGCGATGGGTGACAGGGCCAGTGAATACAGATCAGCTTTAATTG
TGGTGGGTCTTACTGCCACTGTCTGTCAATCTGAGCCTTTGAATTGGCGAAAATTTGCTC
TGTTCATTCTGTTAAATGATGTATCCAATTAAATGCTTTAGAATTCATGATCTTCAGTCA
AGGTTAAATGAAAGCAGTTACTCCTGTCAGTAAGGTGATTAAAAGCTGCCTACATCAGAC
ACATTTTGTGCAAAAATTTAAATTTGGGACTAAAGCATGAATCTTTATTCATTACGTGCA
GTCCTGCTCTATAAATGTCCAGCACAGTCGCTCTTAATCACCTTGTTCATTTTAAATCTC
ACTTTAGTCCTTTTTATTAAAAGGCATCCTGGTATTTAAATTACAATGTTTTACATATTC
TGATTAAGCTGAAGCTGATTCAAAGAACTTTCTCCACAGTCAATAGGCATTTTTTAAAAG
AGGGTTTttttaatacagcaaatccat
>NODE_49_length_422_cov_11.028436
GAAACGTTGTTTTAGGAGTGATTGGCAGCCTCCCCAAAGGTTACTGTTTAAGTTGGTTTA
AGGTTACAGCTCTCTCCAGGCTGCAGGCAGGCTGTGTGTGTGTGCGTGTGACTGTGTTGG
CTTGGCTTGTGGTTGGGAGGGCTGGGGGGGTCGAACTCAATCTATATGATGCAGGGCCTC
GGTCCTTTGGGGATACAGCAGAGGGACAGCACCAATTTTTAGCCCATCAGCCGTCCAATT
TTTCTCCTTTTCATACCTGCTGTAGTAAATGAGAAACAAATTAAATTTCACCCCACTATC
TCCACAGAAACCATTTAAATCCTTTATGGAAACCAAATTGTCCCCAGACAAATCGCCCCT
GGTTCTGTGGAAATACACTATGGCGCTGCAACCGAAATAAATTTGTGTCACTCTGGATAT
GGCATTGTCTGTAATGCCATTCATTGGAGGATCCTGGTGAAAGAGAGAGGGAAATAAAAT
AAGGGGCACTTTTGGAGGAACAAAAGGGGTGAAAAAGACCCCAGCTCCCCATTCTCTTTT
TTTCTCTCTCTCTTTTTTTTTTTTGC
>NODE_50_length_785_cov_5.733758
TGTTGTTCGCAGTAGTTTGCTTTCTGAATGCACATCCCTTTACCGTTATAGCCCTTCACA
CGTCAGATAATACACTTTTTATGCACTATTCTAAATGGAAATGAAAGTGACAGAAATTCC
CTCCAATGTCTGATTCCAAATCCCAGTATGAGGCGAAACCTAGGTAGTGAAATTAGGGGA
GAAAGCTGGGGATGAGGAGGAATGTGGAGCTGTCAGTCAGTCAGTCAGTGGGAAGGGGGA
TTATGCAGAGCTCAGAGCAGTAATTGAACACCATCGGGCCCGCCCTCATTTACATCTCAG
CCTTCTGCCGGCTTTGATTGGCAGCTGTACATGAAATGCCACATCAGTTGAAAGTATGTT
GTGAGCTGGCACTAACAATCCTGTGGCTCCGGGGAGACCTGCCATATTGTAATTTGGTTA
TCAGGCATGAAGGAAATAATTCTAAGTGCCAGGAAATGTGAGGCAGAATAAATGCTTCAT
TGCTGCAAGTTGCCCAGGGTGACAGTTCTTATTTAATGTACAAGAGCGTCCCGTTGCCTG
TAGATTTGGGGAGCAGAGAAGGGGGAAGGAGATGTAAACTAGGAGGTGGAGAATTTTCAC
AAAGACCGTGTTAAAATGGAAACCTGAAGCAAAAAAACAACAACAACAACAAAAAAAACA
AATACAGATAATCAATAAAAAAGTCAATATGCATCATTTTTTGTTCTTGCTTTGTCTGAG
TAAAATCGCAGCAACAGATGCACACCCAGACTATTTGTATTTAAGCCCTATTTTTAGGCT
CATACATGGAATTTCTAGACAAAAGGCATAAGCACAGAAGTAATGCAGATTTGTGCGTGC
CGTTGCATCATTTGGTTGACATGTAGTGAAAATGGGTCCTGAACGCAGCCACTTCTCTTA
AGTGgctcgggccttatttgttttgatgc
>NODE_51_length_528_cov_12.409091
CTGTCTCCCCCTCTTTCCCTCTCTGGCTCTTTAAACCATTCCATCTTTATAGCTGAGCCA
ATCAATGGCAAACCAGTGTCTATTGTCTGTTCTGTGCTCAGGCCACTGCCCTGCTACAGC
ACCCCCCATTACAGAAATGTTTCTTCCCATCAGTGCCTTTACTTATCACTTCCCGGGTGA
CATTGAACTTCCTATGCCCCGGCCGCCGAGACACATCTCTGAACTCACACAATTACTCTT
CATCCCCACTAACAATTTAGTAATGAAGTATTGATTTCCAGATTCCTCTCTTATGGATGA
TATTAGATTTTGTTTGATAAACTGTGCCTGGGCCTCTAATCTGCACTGTCCCTTTTCCCA
CTGTCTGTAAAACAAAGTGCCACTGGAGAGATAATGACCAGGGAACATCGATGAACTCAT
TTCATCAATTTGTAACACTTGACAATGAAAAAGGGCAGGCATTTTTCAAGCAGCAATGTC
AAAGTTTATTGCTCTGGGTACGGTCTTATTGGAAGCCAGACATCTTGAGCAGCATTCAGT
TCTAATTTATGGGCCCCAATGTGCCAGTTACTTTTAAAGGAAATGTTTGGATACTGGGAG
GATATTAGTGTTGCACCTGGGTTGtctgattctcagggccaccggggattcatgtgtcat
gttagaaaatac
>NODE_52_length_396_cov_2.651515
CATAATTAAAAAATACAGTCCACTTTAGCTGCCTGCTCTCTCTAAAAGTTTTTAATTCCA
CCCAGAGGACCCCTGGCTCTGGCTGCTATCAGTCACGCCGCCGCAGTGATGGAGGTGTGG
TGGCGGAGGAGGCGGCGGCTCTGGTTGCTGGGGATGTGTGATGTGTTGTGACAGCGGGAG
CCAGGGCTGGCGGGCGGTCACCATGCGGCACCATATTGCCGGGCTCCCCGGGGATGAGGG
ATCAGCATGCCAGCCTTGCCAAGAAGTGCTAATAGGCGCAACACGTCTTGCTTTCACACA
TTAAGGCAAGCGAAGGGTGACAGATCAGAGCTGTGATACTGCCGCCTGTAAGGGGGGAGA
AAGGGGAAGAAAAAAAAAGGGGGCCACGGCGCCCGTTTGCCATGCAGTGCAGGCTAATGA
TGAAAAAAGTGTCGGAGTCGAACAATATGCCCACCAATCACCGAGCTGATGCCTGACATC
AGTGAGATGGAGGTATGTCTGTTTGCACCAAGCCACTGCAGCCTTCGCCACtgatgctca
>NODE_54_length_364_cov_11.120879
CACAAGCATGGACACACACACACACACACACACAAGCATGGACACTTTTCATACAGGCAG
ACGTTAGCACATGCACGTAGACACTCACATGTGCACACACACACCAATGGCTGCTGTGGT
TTGCTGGTGTAATGTGCTTTGTTGTGTGAAGGTATCAATCAGAGGGGAGCAGATTATTAG
AGTGTCTGAAAGAGATCAAACAATGTTGCCGTCTGCACCCACACATGGCTGATTTACAGG
CAGGCTGATAAAGTACTGCAGCTCTCTGTCAGGGGCTACATGACGGCTCGCCGCGCTCTT
AGGATAAATTATTGCAGAGGCCCGCGGTAATGTCTCTCCACCTAGCAACCAGCCGCCCCA
GCCGCTGCCAGGGGAGCCCTGCCTCGTCTGCCATAATGGCACTGTGTCCGGGGTCAGCAG
TTACTGTATCGTAGCAGGGTGGGAGGGATACACACACACACACATACACACACATATATA
TATATATATATATATGTGTGTGTGTTTg
>NODE_55_length_740_cov_17.402702
TGTAGATTTGGCTACATTAATAAGAAAACAAACATAAGACATAAAAACATGTAAGCTTGT
TTGTCATTAGCTGAATGCAGGTATTTCAATTAGCAGCGCAATAACTACAACTTCAATTTG
GGAGGCTTATTTTTAACGGCACACTGAGCTGCTCATAGTGGTTTCATGCAACATGGACAT
GTATGGAAATGCACAGATTTGCAGTGCACACTGTTCAGTACTGTAGGTAGCTCTGTCTGA
CAGATGCTGATCCAAAACCTCAACTGCTTTTATCGTAACCAACTGATCACAGGAATAAGG
GTTAAAGAGAAGAATGGGCAATGGGCCCCAGTGAAAAATCCTCAGCCTCTGGCAGTGCCT
CATGGAAATGCCGCAAACGCTGTACGGATTCAAACGTATCAGGGATTATTAAGAGACCTG
AGAACAAGGTCAAAGACTTGCAGAAGAACACAGAGCAAGTTAAACTTAACTTCCACTTCA
TCCCCGAGGCTCTGAAAATACTTAGGAGATAGTTGAGGCAGGCTCTGTTGAAAGCTCCCC
CGCCGGCACGCAAAGCTTTACTTTTGATGTTAATTCCTTGAAAGCTGTTTCTTTAGCTGG
GGATTAGTGCATGAAGAGCTAGGCTTACCATGCTCTGGCTAATAAAGATGAAACATCTAA
CACAGGTACTCGTACATACACTCACCAGGGAACAGTGCCTATAAAGTTGCCTTAATTATA
GAGAACTGACTTCGCTTCAGTAACTATAAGAATAGGACGACATTTGTAGTTTGAAAATGC
TGTGGTATTAAATGTTGGAAATCCTCTGTATTCTTTAGACACAAGTCTTGAGGTAAAATA
ATGAGTATATAGGCACATCACTTTctgagctcatgcgatcaaag
>NODE_56_length_574_cov_19.665504
CAGTCATATGCAAACACATAAAGTATAATGTTAGGAGAAAAAGTTTCAAAGGTGTGTAAA
AATGTAATGACACTAAATAATGACATTAAAGTACGGACAGCACCTCACAGTGTGTGTTTA
GACAAAAATAGTTGCTAAAACCCATCCACTCTCGCTGGCTGTTGCTTGTGGGTCCCAAAT
AAAACCTATTAAACATAATTATTCCAGGCTGATGGTGGCGTATAGTGGTCACAGGCCAGT
GAAATCTGTGAGTCATAGGATATGCTGTTACTTTTCCCTGGTAATGGGAAACATGACTCC
TCTCTCTCGTTTGCTGTTGTGATTGAAGGCACTGACCTGTCATACATTTATAATAGGGGA
GCAGGTGTGGCAGTGATGGACCTTAATTTCCTTTAATAAACCTTTTATGTGCCACACTCT
TAATGCCACGCTGGGCCCTCAGAGGTCCTGCTCATAATAGGTTCATTACTTTTGATTACT
ACAGCCTATTGAGACAAACAACTCCCAAACACTATAGATTACATTCTGTAAAAATGAATG
TACCTCATTAGTTTGTAACACTTTTCCACAAAGACATGCTTCAACATTTTGTATAAATTT
GTTGTTCTGAAGGCAAAATGTTGCTCTTACATTGAGCAACCTGAGATTATAACATGGGCA
TTAATCAAAGTTCAAATGATGTTATCAGTGCACTGAAATATCACCACTGActcataat
>NODE_57_length_925_cov_8.454054
TGCACAGTCTTACATACATTGACTTATGAATAGTGATGTCCTAGTAAATACAATCTGAGC
ACCAGATGATCACAATAGAGACAACAGACCATTTATATGAACATAAAACTAATATTACTT
CTGCAAAGTGTCACTTTTAGTCAGGTAAGGTTGTAATCCTTCCAATAAAACACTGGGTAA
ACTGAGTTATGCTTGGTTTACCTTCCATTATAAACACAGACACACATTCACACACATCAC
TTTGTCACCTTGATGCCAAGAACAGATATGCCCAGTTTTTTTTTCTTTTTTCTTTTAGGC
TGAGCACATCACCAGCACAGTGGGAATGCATTATTCAAATAGATCTTTGTTACTCCTCCA
AGATGATTGTGGCACAATCAGCCATGAAATAAGTTTGCTGTTTTAAAAGTGTTATTCTCC
CTCCAGGTCTCTCAGGTGTAGCTTTGTATTCAGGTCGGCTTGCCTGCGCCAAAAATCAAT
CTCAATCAAAGGTGGCGAGGAGTTTATCATAAATTATCATGAAAAGGGTTCCCACTCAGT
AGATGCTTAATTACAATCTCATTTGAATAAGTTTGCATATTAATGAGTTTGGAATGAAAA
TGGTTTGTGGGGTTTGTGATGGGGGGCTGCAGGGTAACCCACGGCGATAATGACGGTCCT
TTAAAATGTATGCGATATTATTGCTGGTGGAGAGCCGCACACTTGTCTCTCACACACATG
TACGCACATACGCGTGCACATATGCAAGGGCCCATACAAACACACAGGCATATGCTCAAA
CACACTCGTGAAGAGACACACATCCACACACACACAGGCTATACACACATTAGTGCAAGC
ACACGCACACTCAGGGGCGTTATAATATGATTAATGGCGGAGTGTCTCTGACATTAATAA
ACTATAACCAAATTAAAGACTTCATTAGTCTCAACTTGGGCTCAGTGTTTGGTCACACGG
TGAATCAGCGCTGTGTGATATTTGCCTTGCAAGACTTTTCCTTTTTCGCTTCCTTCTTTT
TAAGCCACAAAAGTTTactttacaaaaaaaaagttcttttatcagtttc
>NODE_58_length_813_cov_5.414514
TCTGTGAACAGTCGAACATTGTGCAGCCTGCATGCTTTTCTCTCTGGGATCATGAACAGC
TGCTTGCTCATAATTATGTTGTCATTCATTGTTATTTGGAAGCGGAAACTCGTACTGACA
GCTAGATTTTTTGTGTGTATTTCCGTACTCTATATTTACTTGTGTATACAGTAATGTGAA
CAGTTTGGGTAAAATTCCACTTTAGGTCTAAGGCGTAATTATGGTCATCCTTTTCAGTGG
AGTATAAGATCCATCTTTGTCCTTGGGACAATTGCTACTAGAGCTGGTAGATTTGAACAA
GATTTAAGAGCTATAAAAAAAAATATGAAAGAGGGGGAAAAAAAGGAGAGGGATATGGAT
TGAGACGGAGAAGTAGCAGGCTGATTACAAGGTGTCAAAATTGCCAGGAGCAAGAAGGTG
AAAGCAATCAGGGGTGAGAAGAGTGCAGCATTCGTGAGGGGCAACTAATTATCCATCTCA
TTTGTGGAGAGAAGCATTTGAGGCAGCTCTAGCCCACTGAATGGTGACAGATTGGTGCGG
AGGAGAGGGGAGGTGTTAGAACAATGGAGCCCAGCTCACCATCATTACTGCATGCTAATC
AGCAGTGCTTCTGCACCACCAGTCGGTGCTGCAGAGAGTTCGGGGAGACAGGGAAGTCAC
CGGCTTCAGGGGACTATAGTCCGGAAGAGAGGGAGGAAACGGATTCATGGTTTATCTGCT
GGCGCCCTACCACTTCTTATTTGAGCGTATAGGTTATCCAACAGAGACTGATCTCTGTGG
TCTGTGTTATCAGCTTGTACTTACAAGATGATTGCACTGGGAGTGTTGAGAATCTTTTTC
TGTACATTGAGCGGAATACTAGCTCACTATGTGGTGTAATGCACATTATACATGTGGgaa
atgtcattaaaagtttggataataaatagaaagtagcagaataagtttttgtgtttt
>NODE_59_length_290_cov_1.982759
CACTAAAAATACTGCCAAATTATGCAAAAGGACTCATCTTCATTCCTTTTAGTGTACACT
TGAGGTTATCCGCAGCCAAGAATGGCTCCATGATTTCATTCAGAGTCGTCAGTCCAAAAT
AGAAAAGTATGAAAATGAAATGGAAAGGGAAGCTGTTTTTTAATATATATATATATGCAA
GTAACACAAATTATACTTTAGGCTTTTTGTCATAATCCAGCATTGCCTGGGTGTATAAAG
GACATAACAAATAGACTGTAATGCCCTAAAAGACATTAACAGTAATGACCTTATTCATTT
GACACCATTACAATTACGGAGCCCAGAGGCTCAGCGGTTTTCCAATGTGTCTCCCTCTTT
CACTTTCTCAGTTCCTCTCTCTCTCGCTCTCTCAGTCAtttagtctccgacgctgcgatt
caactctcagtttg
>NODE_60_length_804_cov_7.533582
CAAACAAGACAACAATCGACAACAATCTTTAAACACGCTTGTCATTCTCCTCTGAGAGAT
TTCCATTTCAGCTACTTAAGCGGCACATGAAAACACGACAGCCATTGCCAGCGATCTCTA
AACACAACTCTGGTGTTCTCCCTCCTCAGAGAGATTACAGATTTCCAGCCATTTAGCAGA
GAATGAGAGGCGTCTGCAGATTGAGGGGATTGGTGCAGCACACGTTGGTGTGTCGCAGCC
TGACTGGGTTGAGCGCAGTGTGCCATGTCATTTTTGGGCGCGCTGTTGCTCAACATCAAG
AGAAATCGATGGCGTCTCCACAGGGGCAGGGAGGCCTATGGAATAGAGGAGCTTCTCAGG
TCTGTTTGAACTCATTTTCTTTTCTGGGCGGTTGCCCCCTCGCTCAGCCCCCTAAGGCAT
CTCCCTCACAGCAGGCCCTGACAGCTTGACACATTGACAGCTGCCGCTGAATGACAACTG
ATTTGTACAAATTTCAAGCCTTATAAATCTACCTGTCACAACAAGAGCATAAAAGAGCTC
GGACCCAGCAGGTAATTCGGAAGTGGTGGGGGAAGAAGAAAAAAAGCCTGCTTCCTCCTC
CTCCTCTTCCTCACTGCTGACAGCCCGGTCTGAGAGAGAAAAAGAAAAAGGTAGGAGATA
GAAAGTAAAGAAAAGACAACATGGCTCTTTTTCTATTCCTGCCAGTACACCATGATCCTC
TCCTCAGGTCCACTTTGAATAAGAACCGACGAAACCATTTTCTTGCCATCAGGTGATCAA
TTCTCTCATTTACAGATTATAAAGACTGAAAAAGAGAAAGTGCAATTTTGTTTTACACCA
ACATTAAAGAAGACCACCTGCTACTCATAGGATTATCACATCAGCCTgcttttcaaagct
ctcactgggtaaatgagcaggctctttttacggtatttaaacactatc
>NODE_61_length_644_cov_11.746895
GATTTGCTTTAATATTCATTTTAGCCAAGTGTTGAATAAATGTGCGGAGAATATGAATAT
TAGGTATGAAGCCTCTTTGCATGAGATCAGTTTTGAAAACTATAAATTTTACCCAGCCGA
AAATTGTCTGGCAATTAAAGCGTATTGTGTGTAATAAGCAGTGTCTCTATTGGGTGTTTA
GCTTTATCGAGCCTGTCTGGAGATGGAACTCATACCTGCTGCTCTGTGAATTGCAGCACA
TAAAAGATGGACTGAATATGTTCCCGGGGAATATTGCCCTCTCCAAAAGACCAATCCGTC
TTGCTTAGGGAGGCAATCTTAGGTGCGGTAGATAAACTAATATTTGTGTATAACCTCAGT
CAGACAATACAAATGATCGGATGATTTTTCATCTCCTTATGCATACAGGGAAATATGAAA
AATTGAGGTTTAGGAATATTTGCAGGGTCTGCGAGGCGGCTGGCTGGGCCGCTGAGTGCC
CTGGGCCACGCTCCTCACCAACGACTGCAGAGTGAAGAGTGATGAGAATATTATACCCGT
CTGTTTCCCGTCACTCCCCATCCTCCCCTCCCACCTTCTTCATTCTCTCCTCTCACCACA
CTAATTCATATGGCCACAAGATGGAGAGAGAGGGAGCGAGCGGGATAAAATGAGAGGTAG
AGCACGGCGCTGGCTGCCCCTTTGGTTTGCTGTCTTTGACTTTCGCCGTCTGTCCACCAT
CCATGATTGACAGTCACGCTGACATAAATCTCCTGGTTGtcttgctgcactttattgtcc
ctcccact
>NODE_62_length_410_cov_12.373171
AATACTACCTTGACCTTAACTGTGTGATGCGTTATGATCATAATTCACCTGTTATGCACT
GTCTACTGCATGCATGGGGATATTAAAAGGTCTCGCAAAACGAGTGCGTTTGGCCTATTA
CCAATTTATTTTATTATTTTTTTAATGAGCGAGAGATACTCATAAAAGTGATTTAAAAAT
TATTGCTATTACGCAGCGGTTTATTTAGATGATTGAAAGATATAACTGATAGACGTTCTA
TACAATTAAAGGGAATAATCCTTTGCTTGCTTTAAATCTAAACAGGAGTCTCCCCACAAA
TGCCCCACATGCGGAAGAACCTTTAATCAAAGAAGTAACCTGAAAACTCACCTTCTCACC
CATACAGACATCAAGCCCTACAGCTGTGGCCGCTGCGGAAAGGTGTTTCGGCGCAACTGT
GACTTGCGACGGCACAGTTTGACGCACAGCCCACATCAGGACTACTAGCCTGGACAGACT
AACAAAATAACAATGGACAAAACGCAGAAAGACAAATCAGCGACTCTTTTTTTTTTTTTT
TTTTGGTTTGTTTT
>NODE_63_length_145_cov_27.427586
CAACTAAAATGAATGTTATTGAAACCAATTAGCATGGACTGGAAAATCTCTCGTTAATGA
GGGGAGTGTGGGTGAGTAAACAGGAATGAAAAGATGAAATTAGAGAAGAGGCTCTTCTTG
TTGGCCTGGAATAATGACATGCTTAGTCGCCTAATTGTCTGGTGAAAAGCACCGCTGCGA
TAGTAACAGATTGCGGTGTTCATTAGGCAGCAATGGGCCACCTGCTGCTGGGGCGGCGAG
CCCGCAGTCCCCGTACACGTGTTTATCCCAGGGGGCACTTTTTTTTGGA
>NODE_64_length_889_cov_4.905512
CTTAGCAAGATAGTTAAAAAAAAAGAGAGAAATATAATAATAGAAATCATTACAGTTAAT
CTGTCCAGGTCTAGGCTTTGCTCTCTCTTGACTCATCTGTGCCACCAGTCATTTCTTTGT
ATCTTTGTCTCTTTTTTTTGTTCTCTCTCTCCATATCTCTGTGTCTATGCTCAGCCCATT
AATTGTGCCCGAACAGTGCCACATGCCTCAATGAAAATAAATTGCTTTTAATTTAGGCTT
TCCTTTTTGCCACGGCCGGCATCACTTAATTTCATTAGCTCTGAACCTGTAGAGCGCTTT
TTCAAAAGCGTCATCTCATGGACGCACTTGAAAATGAAAAGAAGCCTCTCTTTTTTTTCC
CTCCTCGCTCCCTCTCTCCTCTCTCTGCGCTCCTCAATTAACAGAATCGTTTCCTTTCAA
CTAAAATGAATGTTATTGAAACCAATTAGCATGGACTGGAAAATCTCTCGTTAATGAGGG
GAGTGTGGGTGAGTAAACAGGAATGAAAAGATGAAATTAGAGAAGAGGCTCTTCTTGTTG
GCCTGGAATAATGACATGCTTAGTCGCCTAATTGTCTGGTGAAAAGCACCGCTGCGATAG
TAACAGATTGCGGTGTTCATTAGGCAGCAATGGGCCACCTGCTGCTGGGGCGGCGAGCCC
GCAGTCCCCGTACACGTGTTTATCCCAGGGGGCACTTTTTTTTGGACACGACGCTCACTA
TGAAAAGCAAATGAGCTTGCCAATATGCTGCAATGTTGTGTCCTTATTGCCAAGGCACAG
AAGCATGATATGTCAAATCAAATGAAATGAATGAAACCCAATAGTGTGAAGCTGGAGGGT
TTCCTCTCTCTTTTTTTGATGATGTTTTGTGGGAAATGACCTATAAAAATACACGGGTTA
GCAAAACTATGTAATTTCATTATAAAACCTAAAGATAAGTATTCATCATTTCTGTTGTCA
TATCTCATCACAGAGCTCTTTATTGCTGCTTTTGAGGCCTAGTTTgtaaagagtgtgagg
gttgagagaggga
>NODE_65_length_778_cov_6.356041
CTCATGACAGCTGAATGGACACAGAGGGAAAGTTTGGTTCTGTTTCTCGCTCTTCCTTAT
CTGCCTCTTACAACAGAAAAAACAAGCAAATCCCATGCACTTGGGGGGGAAAAACGACAC
GCAACAATAGCATCCACCAATAGCGCTGTCAAACAACGCCATCTCTCTCGGATGTTAAAA
GCTTTAAGAGCTGAGGCCTCTGTGACATCCATAGCCTCTGGATGTCAAAGATGGTTGAAG
ACTTGAGAGCAGGCCTCTGTTTTAAAAATACTGTGTGTGGGTGTGTGAGTGCGCACGTCT
CGGAGCAGCAAAAGTGACATTTGAGGGGCACTTTACAGAAGGCAGCGGTTGCTAGGGATC
TTCTGTATCACCTAAAGAGCCTTTGTCAGTCATTGGAAAGCTGTCACCTTTCGGGGGGCC
GATACGGTAGGGGGAGCCGGCTGACAGGTAGGAATTAATGAGAGGTGTATGACAGCAGAC
CTCAGTGCTCTTGTGTATGAGTGTGTGTGTGTGTTTGAGAGTGTGTCCACATGCGTGTGA
GTGAGGTCCTTTGTCTCAAGAGGATGAACCACCTTCTTTGTCATCCTGATGGGGGAAGAA
GAGGAAGAATAATGTTAGAGAGACACAGAAAGAAGATTTTTTTCAGTATTCTGGGACAGA
CAAACCTTTCAGATTTTTGATTATTTTCTCATTTGACTGCATGATTTGTTTGTATAATGA
AAGCACTAGTCAGCAGAGCAATCCAATTTCAACTATACCGACGTGTGAGTCTCATAATAA
ACACCTGTACACACACTTGCAAGCATCAACGTTTTCACCTCTGTTCACCTCGGCCTCCTC
GGCTACACGAGACCACAAGTACAAATCCTCACAGAACAATTGGAGAAGCTCTTCAAACAT
GCTGCCAAATTACATTCTCTtt
>NODE_66_length_450_cov_7.624444
CATTCATAACCTTTCTGTGGAGCTGGGAGTGAAAGAGGTGGGATAAGGGAGAAAGAGGGG
GAGCGGAGAGCAACATGGCAGCTTATTTAGAAGACTTCCTTTATTGGAACATGTGCAAGC
AGTTCACTCACAAAGGACTTAAATAGGATATTTTCTGTTCCCTATAGTTGCTTTCCCCTT
TTAAGTGCCGAGGCAAAAAAAGTAAGTTTACAACTCCCTCCTCAATGGGGGCTCTTCACT
CTCAGGTTGCGGGGACCTGAGTGACCTAGGAAAGTTAATTAGGAGGCGAACAAAGAGCGA
GCTGGAGCAGAATGCCTCGCCTCTCCTCCAGCCAAAGATGTCATCCATTAATTAGGAAAA
TCTTTAAGGTGGCCTTATTGAATTTACAGAAAGCCCCGTGGTTGGCGGGCAACAGTTTTT
TGATCAAGCCCTGACTCAAACAATGCCTTTCTGGGGGTTAAAAAAGAAGAAGAAGGGAGG
AGATTGGTGGTAGAAGACGAGAGGGAGAAAGGGAAAAGGGGGGGAGAAAAAGAAACGTAT
GGGTCTGCGGCGCAGTACAGTTTAATGGGGGGGCTGCTGATTGTGACAGCTCAg
>NODE_67_length_729_cov_8.799726
GGCCATCAAATTTCATGTAAAATAAGCTCTCATGCAGGAGGAGACACTCATATTTTACGT
CTAATTCTGGAGGAGAAGATGTATTTCTTACTTCCCCAGGAAGCGTGATTGGTGTGTGTC
TGTGTATCATGATGAGATCACTTGACGGGGCTGAGGATAAAATGTCGCTTAGGATAATGT
GATTGCCCTTAAGGTACAAGGAGGTGAATTATATTCCCTGATTTATAATCTGAAAATTAA
AGACTCACTCATTTTCTAATTTAATTCCACCTTCAATGGAACAATGTTCACTCTGAGCCA
AATTGGCGAATAATGTTACTAATTCAGATGCAGATGTAATTTCTATTCGGGGGGCTGCGG
CGCGTGGTGATGAACGAGTCCCGGATGGATCGTTGCCACTCCTATCTCCCCGTCTCGACA
ATTCCCCAGCAGTTGTGATAATAACCTGAGCAATAAAGGAGGGATAGGCAGTGCTACCCC
GTTCCACTCCTCATACCCCAAGTCATCTGATACTTCATCTAATAGTATTTCTGTCCTTTC
CTGTGTCACTCTGTCTTAGGGCAGCTGACACTGCGCTCCTTCCATACAGGAAAACAGAGT
ACGGCGAATATTATAGATGTAAAACTGCATTAACATGAAGACTCTTAATAACCTGCATAA
TTACTGCTGCCTTCTGCAATACAAAAAAGTCATCGCAATAAATCTGCTGTTAAAAACTTG
ATTGAATGCAGGGTAAATGTCAAGGTAATTATGAGGCGGCGAGGGTTAAAAGCAACGTTA
AATCCTCCCACAGAGTGGTGACATTCAAGCAAAGGAGGAAGAGACACGAAGGGAGGAAGG
AGGAAAGCggcagcgagaagagggccgagtttg
>NODE_68_length_480_cov_10.102083
GTTGCGGCCGGTGGGGTGGCGGGGGACATGGACAACTGTGGGGTTTCACATGAAGCAGGC
TGCCCTTTCCCTGTCAGTAGGTGCGCAGAATGGGGTATTCCATGTCCCCGTGGCGTGTCA
GGTTCGGGGATGCTTGCACAGTTATACTGGCGCTCTTGGTAGCTCGCCCGCGGAGGATAT
AACTCCTGGTGGTGATGCTGGTAGCCAGAGTCCCTTGCGCGGCTGTAATATTCTGGACTA
TGCTCAGGGATGTAGTTATTTTGCGAATATTCCTCGCATGGAGGAAATTTCGGATCAATG
TAGTTAGACTCCATCAAATACGAGCTCATGATCATTAATTTCTGGAGTGGAAAATAATTT
TTCTAGCTTTGTCGTTTTTCTGCTCCATAAAGCCCTCCTACTTGCGAGCAGCCCTGTAAA
GTTACTTTTACCACGTGACCCAGTGGCCCAATAGCAGAGTAAGAGGTAGTTCCCGGATAA
GGAACCAGAGGTATTTAGCATACCTACAGTCGCCATTGTGGGCACAAATCTCTCTCTCTC
TCTTTCTCTCTCTCTCCCTCTCTCTCTCCCTCTCTCTCTCTctatcccccctcctccctc
cctctctctctggttgtgttacca
>NODE_69_length_844_cov_6.771327
TAATAATTTAGCAACACAAACGCCTTTTGAGCAGGAGAGCCGATAAAGTGTTTATATGTA
AAAGGCTAGTTGTGTCGCTCTGAGAAGTCTAAAGGTTGCTTAATGAATAATGAAGGAATA
CATTTATTTCTACCTGAGGTATCGTCTGTGCCAGTGGCAAAAACTTTTACAGAGTACAGC
ATTCACAAGTGATGGTAAAGGAACATTAAAATACTTGTTCTTTTCCCTTTTGTGTTGTCT
GCTGGCAACTTTAAAAATAAATTCTAGCACTCTATGCCAAAGTTTAGTTCAAATTATAGC
ATGTAACACACTGAAATGTTAAATGTGGAAGGTTTTTTTTTTCTTGATGCCAGTTATCTA
ATAATTTCAAAGTGCCTTCTCTCAGCAGAGAATCCTCTGCAGCACAAAATCCGGCAACAG
TAGTTGTCCTAATACCTCCAGTACAGTACCTGCCTGTATGCCTGGTCGCAATCAGAACCC
CCTCTGTGTGGAATGGAAGTGCCTCAGCCTTGGTAACGATTTTTCCCGTGTTGACAAGTC
ACAACATGGAGATCTACAGCTCGGAGAGCAGCCCTTTGGCTACGCAGAGCCCTGCTTGCA
CTGAGTAATAGCAATCTCACAGGAGTAGCAGGCTTTCAGCTGGCAGCAGTTCATACGGAA
CAGCTCGCCGGTGCAGCTGGGAAAGACAGAGCAGAGTGGAGAGGGAGAGAGGAGCTGGTG
GTGGTAGCAGTGTGGAGATGGAGGGAGGGAGGAAGTGGAGAGGAAGAGCTGTTAAGAGCT
TTGGGCGGTTTCTCTGTTGTTGTACCACACAAGTGCATCCAGGCCCTGCAGGACAAGCCT
TTAACAGGCATGAGGGATGGAGAGCATGAGAGGAGAGGAGGAGGCGGCAGTGGAGGAGGT
GGTGGTCTGGGGAGCTGAAGCCGGCCAGTCGTGCCAGACGCCTGCTCTAAACAGGGATGT
GATTTATTGTTTGACTGTCTCACGTTTc
>NODE_70_length_641_cov_11.842434
CTCTCGCTCTCTTGCCCTTTCTCCATCTCTTTGCCCCTCTTCCTCTCTGTCTTCCTGTAT
TTTCTTCTCCCCCCTCTCCATCCTACTTGTTAATTATTTGCTTTATTTTGTCAGCGAGCT
GATGAGTGACTTCAAAAGGAGGATGGAGCTGGACTCAAAATACAAAAATGGCTTCCTCTC
TGTTGTCTTAGACAATAATTATGATTTGCCAGTTAAGCCTAGACTACAGCAGAGGGATTG
TAGTTTAAAGCAGAGGCTTTGGTGCAAAAAATGCATTTATAGCCCTTTGTGAGGCTCCTC
ATTATGTGTGGGCCCGATTCATTAAGTAATTGGTTTGCAGTTGTTTACATGAGTATTAAG
GCCTTCTATTCAGGGCCTTTGAGAGATACATTGTGCAAATGTTGCATGTTATGAATGCAG
AATGAGAGGCGGGGGGCCAGTCCTATTGGCCAAACACTGCACTCGGCTGAAAAGCGAGAG
AAAAGCACTGGGTGCTGCTTTGCATAGCAATGACTAGGGCCTTAATAAGCTTTACAGATT
AAATACATGCAGTCTATACAAGATGCAAAGAGATACTCTTAACACATTTATATGTGCTCA
TTTCACTATTATGGAGTTTGAGAGAATTGGGGTCTTTCATATTCTTTTTTTCTCTGTCTC
TCTCTCTTCCTTGCTCTCTCCCACACAGTGTTTTTCAGTTAGATACTTTTATGGAATGTT
CTGTTTATTGTATTATAACTCGCGGGGAAGCGACTGATCTGCAACATTTattaaggattt
gttca
>NODE_71_length_637_cov_13.679749
AACAGCCAAATTTAGGGAAATTATTTTGCATAGAGAATGCAATCTCTAATTTCAACCAGG
AGGTTATATTAAACCTAAGACAAGCCAAAAGCAAGAGCTGGAAAACAAGCAAGTAAAGAG
CAACTCAGAGATGCAGTCTGCTCTGTTTGAGTAAGGATGAGATTATATTGGATTAAAGGG
GATTTTTGCAATGCAAATGAATGCACCTCAAATCAATAAGGCCTGTTCTACTCAATATAC
AAACTAATTAAGAGGTAATACAATCAAACCTGAATAAAATAGATTGTGCAGCTTCCTCAG
AAAGAAATCCAATCAAACCTTTTTATGTGAAAAGATAAAATCTAAAGCGATCTTTCTTTG
TACGAATAATGACCTCGGCTTTGTGTCCATTTAATAAGGAAAACTTGTCTTAAGAGGTTA
CGCTCAATGTGCATATTCTAATCAATATGAATTACATAGGGTTTTATCTATGTTATCTGC
TCCAGACTGCTAAGCTAATTAATGTTTTATCGAGTGTTTTAACTCAATTATTTCGCAAAG
TCAAAGAGGTTCAACACAATTTTCTATGAGCAGCCGGAACATCTTCAGTGGGGAGGAAGC
AGTCAAGTTGTGCAGCTTTTAAAGGGGACACAACTACCAGAAGACATGTTTTAATCTTGG
AAAAGTATTCAGCTCAGACATTTAAGGGCTGGTGCAGCTATCTGTGAAGCAGAGCTCCAT
GCCTCTCTGATACACTCTTACATTTTGTGTTGGATTTGCTGGGTATGATTACTAAagttt
g
>NODE_72_length_460_cov_13.023913
CTGACTTACCATGTTAGGCTCCTATTTTGTTGTAAGTTTTTGTTTAAATAAAAAAAAAAA
ATTTGCTCAAAGATGCAGCATTGGAGGTGTCAAATTTTTGTAGCCGTCTCTTGATCGTAT
TACTTCCACAGTCCTGGTTTCCAATGCGTCTGAACTTTTTCCCTTTCTCTTTTATTTTGT
TTGTGGTACCTAGCCTTTTTTTCCCCTGCTTAAGACTTTAAAAGCCTTCAGCTCAGTAAA
GCAGCACAAATTATCTTGCCACCTTGCTCAGCTCTGATGCTTTGGCCGCTAACTTTGGAA
GGCCCTTTACTACTGCATCAAAATTAGCATTGTCAAAGCAGTTAATGAATATTAATATTG
TATTTGTCATTGGAGCTGGCCCATTGCTGAACTCCAAGTCATCCATCAGGGACAAGATTA
AGCACACAATTATTTCTGACTGACAGGGACCAAATCTGGAAGATTTTTTTTTTTTCCTCC
AACAATTTAAAGAAAAAGACACAACATCATCTTAAGGTACCTCCCATGAGACGAGACAAG
ATTAATACACTTTTAATGAAGCAAGATTTCATGGTGCATGAACAGCAGGAACCTCAAGAA
AAAa
>NODE_73_length_448_cov_10.705358
GAAACCCTCGGAAATCTTCTGCAAAGGAATTTTTAAAAATACGTTTAATTACTGCCGCAC
AGTGGCTGAACTGTGGGCTGATCAACAATGCTTTTCCTTGACAGATGTAGTCCCTAAGAT
GTTGGTTTAAGCAACTATGACAGATTATCATTGGCTCTCGTTTGCTTGCTTTCAGGGCTG
ATTACATCATGGCAGTTACAGATTCTTTGCATGTACATTCACGGCTGGCTGAACGATAAG
AAGGAAAGAAAGAATGAGAAAGTAATTACCTCCAGTTGCTCTATTAATAGGTTGGCTCGT
TTGTTAAGCTCGTTCATCATAATCATCTTTGCCATTTTAATCTGGTTCTCTGCCTTCCTG
TGTGCAATCTTTACTCCATGAAGTCTACAAAGACAGAAGGAGGGGGAAAATGTCTCTCCC
AAATGCAGAAGAAAGCAGCTTTTCAGACAGTAATTTATTCATGAGCTTGCTATATTTCAC
AATGTTAAATTATTGACTGGCGTTACTCAGAACTGGGACTGTGATTCTGACTCTGTGTGA
GTCGAAACCAACCTGTCCTCTATCTGTTTGGTTTCGACTCACACAGAGTCAg
>NODE_74_length_950_cov_7.707368
CAAATCCTTGATATGACCACAACAAAGACTCTCCATGTGTGTACGCCACCGTCTCACCTT
TGTTGGAGAAATACATACACAACATGGGGGCATTTTACAAGCGCAATTAGGAGGAAAACT
GAGATTGTTTTGCAAGCGGAGGAATGCATATGCATTGTGCGGTGAGTCAGTCCATTTAGC
TGCTTGACTGGAATGGTCCTGTTCAGTTTGACAGATCAGAAGAGGGAAAAATATCTCAAC
ACCATGAAAACCAAAGGCTTAGCAGTGAGCAAATCAGCCCTTTGTCTTGTTCAATTCAAA
TCAAAGGATAACCAGGAATGTTTGTTTGACAACAGCATTTACAATGCATTGTTCTGAAGC
CCAGAGCCTCCCAAACAAAGACAGATAGGCTTTAAACAAGTCATTTAATTAGCACCGGAT
CCCCAGCTTTGGCTGCGCCAACCAATTATACATTCCTGAGGCATGTGCAGGTCCTATTTC
ACAGGAGCGAGAGGCAGATCCTCTCCAGCCCTGTCTCTTACAGTACATCTCTCCCCTTCC
ATTTAAGAGAAGGTAAATAGCCCAGACAGACAGCTTCATTAGCCAGCGTCTGAAGAGCGC
GGGGCCGATTGTCGCTTAAATAGTGCGCTTTTACTGCAGGCCCAGCCAGCGACCTCCGAT
CAATTACAGCTGACATTATTGTTTGTCGGGAGCTTTTTTCCTGGACAGAGGGAGTAAAAA
ACGAGATCAGGCCTGAGCTTTGGCTGGAAATGTAATCTTCCCCCTCTCTTTGGTTCTTTC
GCTCCACAAACAATAAATCATTCAGTTGAAGAGATAATAAAGTGCCAAGTAGGAGCTAGT
TTAATTTTTGTCAGGGGAAATCTGTCCACAACAGAGTTAAGGGTAAGGGGCTGGCTGCTT
TCTTCATACCATTTTCAATGACAATGGCTTAGTTCCTTTTTTTCTTATTTCCCTCTGCAG
GGTTAGATGGCCAGAGAGGCTGAAGTTGTGTTTCGATGAAGATTAACTGCAGCACAAATC
ACTGCAAGTTATCATTTTTTTGTCATCAAAATAAATTACTGCCCTCCTTTtaatcatttt
aaaaacattcaatc
>NODE_75_length_482_cov_4.815353
CTCAGCTTTCATTCTTTCACACACACACACACACACACGCACACACACACACACACACAC
TAGAGTAATCCTTTGTATACAAGTGCATTTGCACACATGTGCCTGTCTTCTGCTTATGCT
TTCATATCCCCTCCCAGGAGTGTGTGTGCGTGTTTGTGTGTGTGTGAGTGTGAATATCTT
TGACTGCACTCTTCGCGCTCATCTCTGGAGTGCAACTCTCACAGGGCCAATGCAGCTCTC
TCTCCTCCTCGCTCGCCCGGCCCTCTCTCCCTCTCCAGGTGCTCACCTCTGTTGATTGCC
TGTGGCCTCTTGTACTGTGAATGTTAAGTCCTGCCATTTTGCCCAGATGCATAAATAATA
ACAGTAATTACTGGCCCAGCAATCAAAGTGTCGCCCCAGCGCGCTGGGCCTGTCTAGGGG
AACAAATCGATAGGCATCTTAAAAGCCACATTGATTGTAGGGAGGGGGAAAAACACCAAG
GGGGATGGGAAGATAGATAGAGACAGCCAGAGAGAGAAAGAGAGGGGGAGGAAAGGAGGA
GAGGTGTGATAAGAGAGGGATGATTCAAAGTAAGAAGAATGGGTACAGAATGAGAGAGAG
AGGGAGAGAGAAAAGTGAGAAGTTgg
>NODE_88_length_379_cov_9.812665
TTTTTTTTTTTTTAAAAAGTTGTAATTTTTATTTCTGCAATTTAAAAAAAAGGGAGGAAA
ATTGTTCCGACACGAATAAATAAAAGCACACAAACACACAATGCTTCTTTTGGAAAACTG
ATGTATTTGATTATTAGAGTAAAGAATTACAGTATCTTAGTTGTTAGTAGGTATTAAAGT
GTAGAGAAACTGGACCCATAAAGATCTTCCAACTTTCCAAGAAAGTGCATGTAACAGTCC
GAAGGTTGTCAAACCCGATATATATTTATATTTATAAAAACACTATCATTTCGTCCCCTG
GCCATGATGGACTTCTTGTGTGAGCTATATGTACATTTTCTTTGCGAGGGAGTTTGTATT
TCCACATCTGAACGTATTTACAGAAGCTTCAACACATAACTTTGCACTTGATGTCAGTGA
GGATGCTGGGACATAGCAGCAACGTGGAAATCCAGCGGAGAAACTAAAAGAGAATCCTTC
TCACTTGATTGgctgcctcagttccaaaaaccaggaaaacagg
>NODE_89_length_455_cov_4.290110
GAAGTTTGTGGGGGTGGAAATGGACACAGAGATAATTATCCAACATGTAAAAATGGATTA
TGAGTTACACCACAGATGGAGGGAAACAAGTTACACGGGGAAGGAAGCAATTAAATAGCC
ATGAGCCGGACCCAACCCTGCGCAACATCTGCCGAGACCAGTATTCAGCACTCCACAACT
GACAAATTAGTGTAATGGACTAATAGGGACGGATAGAGGGAGCGAATACAATAATATGGC
TGTTTAACACAGACTGGCTATTCTCAGGCAACCGGCTAGTCTGGAGAAACTTACCCAGAG
ACGCGGTCCTCATCCTGGAGAGCGTCCGGTCCACACTGAGGCAGACTGAGCAACAGCGAT
GGTCTGTACCGGTCAAGTAACACTTACAGCCTGCAAAGAGAGAGTCAGACGAAGCCTCGC
CGTCAGTGCGATTATATGTTATGTGCAATATACTGTCAACTCCCCAAAACCATAAAACTT
ACTTTAATGGCTACCACGTGACCGTTTATGGCCAGTGAGCCTATCTGGCCGCTCTTCGGA
TGATTTTTACGATCTAATTCATAGACAAAACCCCCATTCATTTAGCTCCCAAATGTCAg
>NODE_90_length_393_cov_6.564886
CCCTCTTGGTACTCGTCCACCTGATGGGAACACGGAGACTTGGCTGTTCTCCCCCTCATC
AATACAGCAGGGCTCTTTGTCAGTAATTTGCAATAAGTGTCCGCGCCACATCTTAAGGGA
CCTGGAAATCATTACTGGCTGAGGCCCTACTCCGCTACTAATTGGATGCGTTGGGCCTTA
TCAACTGAGGATTTTCCGAGACCTTTGACAGATACCAATTCGAAAATCATTGTTCAGTTG
TCAATTTAAGAGACCGTTAAAAGAGCTTATTTTAATTTTAATTGGAACTTCCTCCTGCCT
TCACAGTGAGCTGCGAGGATTAAAAATGAGCTCAGGGCATGTGTGTACCTATGTGTGTGT
GTGCGTTCATGCTCCCCTAGAAGAAGAGGGAAACTGTGCAGGTTAAATTGACGGGTAACA
GTTCTGACCAGCGTACGAATGAAGACAGCATGCATGCACATTTAGTTTACAAGAATTTCa
cagcttgcctgggacttcatcatcaacatcaaataagtcggaatctgagctgcaaag
>NODE_91_length_661_cov_8.225416
TAAAAAAAAAAAAAAAAACACAGAAAGCTTCAACTTTCTTTAATTATGTTTACCCAACAG
GCTTTGCTTCCTCATTTAAATAGCATAAACATCTGGCCGTGGTGAGCCACTAGCATGGCG
GCAGTAGTCAAGCAAATCTTGTGGAAAATAATGAAATTAGATCCCTGGTGCTGCGACAGT
GGAAGGGCAGAAGACATCCGCTCCATGTTAATAAAATTGCCATGAATGAGTGAATACAAT
TAGGAAATTGTCAGTGGTGGCAGTGAACTTTTGTAACTCACCGATGTTTGCATCATTCGA
TTAAGGCAGCAATTTGGACTTGTTTATTTGCGGCTGTTGTGGCTTTTATTAATTGTGACC
CGGCAGTGATTGGCCTGCGATTAAACCAGTCACATATGATGTGACTGAGGGTGAGGGATG
GATTGGTGGGCAAGCTGATGAGAGACAGGGTTTTTTTTATTGTTGTTTATCTCAGTGGGT
GCATGTCGAAGAGGACGGAACTTGTTTGTGTGTGTTCATTGTGAACTCATACGTGTGTGT
TTGGATATGCAAGATGGTCAGCATTTAAATTGAGGTATTGATTACATCTGGTTTTAACTG
AGGCTTTATATTTTACCAAATGGGTTGATTTGATGTGTTTAGGAAGCCAGACCAAATTTT
TCTTTTGATCTTAAAATCGAGTGTGTTCTGACTttctcctttttctgcttttgtgctgta
acttgatgttctggtgattctgttctcttttccattgttttctggtgagaacaagttcct
gaaacaaaattcaaaatgtgataat
>NODE_92_length_685_cov_5.862774
GATATCTGCATAAAAAGTTATGAAGTAACCACAATGCATTGCCCATGTGAAGGAAACAAA
CAAACTGAGAGAATATTTTGCCGTCTTGGCAAATCTGGGTGCTTGTCTCTTTGTGTTTGC
ATATGCATATATACATATGCAGCATGTGCGCCCATTTGCTACTGATGTGGTTCACATGTC
ATGACAGAGGAAGGACACTATCCTCTGGTATGTTTTGTTGTGCCCTCTGCCTTAATTTGC
CTATTGTAAGTGTGAAGGGGAGCCAGGGAGATGACATCATGCAGCAGGCAGTGTTTGAAG
TGCCAGTCCTGAAGGAACCACTTATAGCAATTAGGATATCCTTGAACAAGCGTTTGCGAA
ACATTGGCTGGTTTTTGGCATTTGCCTCCCGTTCCTGCCTACTAACTAGCGAGGTTTGAT
CTCCCATAATTATCTACCCACCGGCTCCTCACTCCTGACAGCTCTCTCCCTGGAGAGGGC
TGAATGCCGGGGCTACTCACTGATTGCATCAAAGTGTCAGAAATTGCAACATCAAAAATA
ATAACTGATATTCCGGCGGCAGGCTGCTCTTTGAATATTTCCTTTAAAACGCTCTCTAAT
TTGTGTCTCGCATGGTGCCAATGTGTGTGTGACTGTGAGGGCTTAAAGCAAATAAAAGCA
GGGGAAGTGCATTCATTATTGAACCCCTATTTACATATGGCAGGCTATTCTGTCTGAACT
GGTATGAAATAGATATGCGCTTATTCTGGTGCTGCTTTTACCCCATCCTGCACTTCTTTC
AGGACTTGCTCAgcatctgtccctttcacttccttcctcctgactttgg
>NODE_93_length_711_cov_5.012658
AAAAAAAATTATATAGATATATTTTTCAAGAAAAAAAAGTTAGTGCTCTCGCATTCGTAA
ATGAAATGCAGCTGTAGATCGAATGGCCTCACAACTCCCCGCTGTCCGCACCCCCCTTTC
TCCTACTCCCTCTAAGATTGGGCAGACACAGGGGGTGGTGTGTGTGAGTGTGTGTCCATG
TCTCTGTGTGTATTTGTGTGTCCAACTCCTTTGTGACCGCTTTCTTGAACCCGAACCCTC
CCTGCACAGAGGGAAATGGCGGACTGTGGCAACGACAGGGCAGTTTTACAGTGCACCGGG
CTGAATGTTAAACTTATATTTAATGTATGACATTTCACACAAATCATCCGGCCACAGACA
TGACCCTGGGGTATTCCGCAGATTGCTTTTTCAGTGCCTCAGCAACTGTGGAATTATTCG
TCCCAGAGAGAGGGAGAGAGAGAGAGAGAGAGAAGGGGGGAAAAAAGCCTTTGAGTTTGG
CGAAATGATCGCCCTCTCACTGCTCTGGCCATCCCAGACTGGAAGCTCTCTCTCTCTCCC
TCTCTCTTTTCTCTGTGATATCATGATCGCAGGGCCGTGCCAAATTGAAAACATCTTGGC
AGTCTGGAGGCTGTATGAAATAACCATATATTATGTGTAGTATAACACCCGATTGGATAG
CAAAACAATTATGCTGTTTTGCAGTCTCAAAAGATTCCTTGTGCCCCTCTCAACCCTCCA
CTCCCTTCATTTCTATGTAAAAAATCTTCAGAGGGGAATATGAAAATTATCTCAGATTTG
TAAATTGGAGTTGGATTTTAACCCAATACCCCCTCCCAGAATCTCGTCTGATATGAAtaa
gtctacaacagttta
>NODE_94_length_696_cov_10.649426
TCAGAATCCTTCCCGTTCCTTTCTACTTCCTTTCTCCTCTGCTGTTTCTCCCTCTTCTTT
GTCTGTTGCTTTTTGTCCCCTTTTAAGTTAGTATATAGGACCAGATGGGAGGCAGCACGT
GGCAAAGAGCTGTCCTTGTTGTCATTTGATGATGTCATCAGTGTCGTCGTTCCTCAGTGG
ACGTTGTTTCTCTGAAGAGAAAAAAGCCAGCAGTTTCTTCATTGTTTTCTTTTTGTTCTC
TATTTGTCTTTAAATCTTTCTCCTGTTTTTTGTAAATGACAACAAAAAAGACCTGCCTTT
AAATGTTCAGGACGTTTTCAGTCACACTTGAACAGGTTTTTAAAGACCTCAGTAGGTGAG
CTAGTTTTACCCTTTTTGCCCTTTGAAACTGCAGATTTTTTGGAGAATTTGTAATCCCGT
CTTGATTAAAGATTGAGTGGAATTCTAGATGTGATGAATTTTGTCATATCTTCTCATTTT
TTTTCTTTTACATGAGTGTACACTTAGTTGTTCAGAATATTTGGGACCATTAAAATGATC
TTTGCTGTAAGATGTCCTATTACCATTTGTCCTAATAACTCAGTGTTTCTTTGCTGCATC
TTACTTTTAGTTGATCAGTCATGGTGCCTTGCCATTGCAGAAAGACATTCTTATATTTCT
AGCACAGACAGTTCTGTTGGGTTTAACATGGTTCCACAAACTACGACAAAACACCAGATT
GTGAAAACACTAGAGTAATTTAACATCAAAGTTGAGTATTTGAACAGTGAATTAAAAGTT
GTGATTATTAAACTTTCAAACTGCTTTTTCAACCACTTGGAAGGATGTCAAAtaagtttg
>NODE_95_length_510_cov_6.854902
AGCTGCATTTTTAAAGTTTCAAGTTTAATATTATTGATGTTATTATCATTATCGATAATT
CTGGTTAACTTCTGGGGTGTAAGTTGTCATATATTGTAGTAACAAATACAGAAAATGTCA
CATCTTAGAAGCCTCCGATTTTCCTGCTATGATAAAGAGAATCAGATTAGACCATAAGCA
ACAATGAAAAAGGTGATCAAACATCTTAACAATTCAGCTAATTAGTGCCACAAAAGCATC
AAGGGTGCAGGAGGATAAAGGTTAGGTAGAAAAAACAAAAAAGAGGTGGATAAGGGAAAT
AAGGTGGGGAGCCTCACCACCAATCCAGGACGACAGAAACAGGTGTAGCCGTAGCCTGGA
TCATTCTGAATGCATATCCCCTGGTTGCAGGGCTGTGGAAGGCACTCATTAATGTCATCC
TCACAGTGAAGGCCTGTCCAACCTGCCAGGAACAAAAGCCCACAGAGTGCCATGGTGAGC
CCAGGCTCTCCCACTTCCACCCTCTGAAGTGAATATCAATCAGATTCTCTTACATTGATT
TGCTTCTTTTTGGGTTCACACACATACACGGACAAGAAAAGGCTTTCACTAAAGAGTAAG
ATGCCACATACATTTTAATGAGCTGAGGCAGTatcgtctttttttcactgtctt
>NODE_96_length_739_cov_9.774019
AAGCTGGCATGTTTCTGATTTCACAGGCCCCTCAGGTGGCAGGATCGTATTAACAGCCTT
GTTGTCCTCGACTTCAGCTAATATTCAGGTCAAGACTTAAAGTGATAGAGACCTTAAACA
CATCCATTCACATAAATACAGAAAAAACAGCTCTACTCAAAATGACCACAGCTAAACTAA
CGCCTTACTGTACTAAACATTTCGGCACATGAACTTTTAAGTACTGCAGTTTGCACTGGG
TAGATGATAAAAAAGTTCTGTGTCACTGGTCCATGCCGGTATGCTCCCCAGTCCCTGTAA
TGATTTCTATTCATAAACATGCAGTGTGCTATCCTCCACCTGGCAGCTGCCTCTGTGCAT
ATGAGATTACTATTATGCATCTTCCAATCCCAAGGATAAACATCTCTTCACTTTTGAAGT
TTGCAAGCATGAGGCATATTTTAGTGCCATATGACTTAAGCATCCCTTCAGGTATCACTT
GCAATCTTTTCTCATTCTATATACATTGTTCAACTTTAATGGGTATCTAATTTGTGTTAT
CAGCTTACAGGGCAGTAAGTAATAATTTGCATGGCTGCCCTAAGCAAATATGCTTCCATA
AGCATCCCCATAGTATAGACACTAGAATGGATTAACCTCCATATTGGCTATGCCCTGACG
GTCAATGCTTTTTTAGAAATAAGTAGAACAGATAGTTTAGTTTGGTAGCAATTGTTGTGA
AAAAAAAATGGATTTACTACAAACCTTTTAACATTCAGATGCTACTTTGGATAAAAGTCT
CTCACACATAGCAATGGTGAAATGAAATCTGTGCATCTATGTTTCCAGCATTGTAGATGG
TGGTTAAGGCCTCTTACTGGAACAACCACATAACATGGggatg
>NODE_97_length_1234_cov_5.878444
TATTGTGAGAGTTATAGCGTAGCAGAGTCGGAGGTAAAAATATAAGCTTAGAAGGGCGGA
AAGGGCTGCTACGGTGGCTGTTAGGGAGAGGTCTTGTTTAGTTAATTCTTGGAGGATTAG
TCATTTTGGTATGAAGCCGGAAAGTGGGGGGAGGCCTCCTAGGGAAAGAAGTACAAGAGG
GGTTAGGGATGTAATTGCTGGTATTTTTGTTCAGGAAGAAGCTAATGAGTTGATGTTAGT
TGATTTATTTAGTTTAAAGATAAGGAATGCGGAGAAGGTTATGATGAAGTACGTAATTAG
GGTCAGTAGTGTAAGGGAGGGTGAGAATTGGATGATTAAAATTATTCATCCTAGGTGGGC
AATTGAAGAGTAAGCGAGGATTTTTCGTAGTTGGGTTTGGTTTAAGCCTCCTCAGCCGCC
GACAAGGGTTGAGGCCAGCCCTAATAAGATTAGTATTGTTGGGTTTGAGGGTTGGATTTG
GAGGAGGAGGGAGAAGGGGGCGAGTTTTTGTCAGGTTGACAAAATAAGGCCTGTTGTTAA
GTCTAGTCCTTGGAGGACTTCTGGGAGTCATGCGTGGACTGGGGCTAAACCAATTTTTAG
GGCGAGGGCCAAGGTGATTATTGTGATGGGCAGGGGGTGGGTTATTTGTTGAATATCTCA
TTGTCCGGTAAGTCAGGCATTTGTAGTGCTGGCAAACAATAGTATGGCAGCGGCAGCTGC
TTGAGTGAGAAAATATTTAGTGGTAGCTTCAACTGCTCGTGGGTGGTGATGTTGGGCTAT
TAGTGGAATAATAGCTAGGGTGTTGATTTCAAGGCCTATTCAGGCAAGAAGTCAGTGGGA
GCTTGCAAAGGTGGTTATGGTTCCTAGGCCTAAACCGAATAGCAGAATGGTTAAGATGTA
GGGATTCATTAGTAAAAGAAGGATTTTAACCAACATGTTTGGGGTATGGGCCCAAAAGCT
TTATTAGCTGATTTTACTAGGAAGTGGTGTAGTGGAAGCACTAAGAGTTTTGATCTCTTC
AGGTAGGGTTCGAGTCCCTTCTTTCTAAGGAGTTGGAGGGACTTTAACCCTCATGATTCA
CTCTATCAAAGTGGCCCTTTTCTTCAGGCACAGCTCCAGGGTTAAAGTTGGGGAGGAAGT
CCGGTGAGTGCAATGGGAAGGGATAGATGTCAGATTACTAGGGCTAATGTTAGTGGGAGA
AAATTTTTTCAGATAAGGTGCATGAGTTGATCATAACGGAAGCGAGGGTAGGAAGCCCGG
ACTCAAAGGAATACGACTGAGAGGAGGGCTGCTTTAGTTATTAAGTTAATTGAAGTAAGT
TCGGGGAGGGTGTGGGAGAGGGAGGCTCCTAGGAAAAGTGTGGCGGAAAGTGTATTTa
>NODE_98_length_716_cov_7.182961
GTTACTCCTCAGTGGATGCCTTTGCGCACATGCAGCGCTTCGTTTGAATTAAAATAAATA
AATAAATTTAAAAAAGAAGAATCACGGCCCCCTAAACAAGGGAGTGTTGGTGCGGATTTC
TGAATGGACAAACCGCGCAAAAGCAGCCGTCCTTCGTGGCGAAGGTTACACCATAAGATG
CTGTTGGCTTGTTAACCTTTCAATTAAGTAAATGTGCGCAGCATGCGCGTCTAAACGCGC
TCCTATAGCTTTGTGTGGTAATTACAACATTTGGATCGACCCGCTATTGATGACAACAGG
TTGACTTGCCCCGCAGAACGCACGAGAGTAATTGCTTAAAGGTAATTGTGGAGAGAGAGA
GAAAAAAAAAATAATGCGCTACTATTAAACCCGAAAAGAAAGAGCACATATGGCAGAAAA
GAAGAGGTGCGTGTGTCAACTCTGTGGGCCCACCGTGCATATAAAATTGTGTGACAATTG
CCGTGGAAAACACTCCTGGTGGAAGGCAATTTCACAAATAATTTTAGCAACAATTAGGGA
GTGTGGAGGGGTGAAATGGCGATTTCACATGCAGATGTGCCGGTGGGAAGGATCTGGTAC
CCTGCCGAATAGCTATGACCCTCACTCTCCCGCTTTGGTTTGCTTCACATGGGACAGAGG
AGCACAAAGAGACCGCCTCACCCTCCTGGGAAGGCGCAAAGAGCACTGGATTAAGTCAAG
CATCAATCATGTGAAATCCAAACAACAGCACATTGCTTTCATGGAGAGAGAGAGAGAGAG
AGAGAGAAAAGCAGGTTCTCCAACAAATATCTCACCTCTCAGTTTCTCTCTTTCTCTGCA
GCTACAACAGGTATGGtttt
>NODE_99_length_525_cov_7.672381
CCATGCAGCTAGAACACTCTAACGCATCGCACAAGAGAGAGAGAGAGAAAAAATGAATGG
GCTGATGGAAAGATAAAAAAGTAGCTACTACAGGAAAAAGTATGCGAAAATAATGTGCAA
ATTGACTCGCTTCTATTCAAAACGTGTATTCCCGAGTTGCAGTCATTGGTTGTCCATTTG
TCACCCATTTAAAGCTCCCTCTGCCTCCCTCCCTCCCTTCCCGTCTCTGCTAAGCATCTC
CAGTCTACATATCTTCTTTAGCTTTAACGAGCCTCGTTAAGATCGCAATAATATTCCACC
CTCTAATTGCTCATTCCATTCAGCAGATAGGCGAGCATTGGCTTGTGCCTGATGCGCGCG
GTGCGGTGGGAGGGTTGCTGTGGAGATCGGAGACTCTGATAACCCCCCGTGCGTGCTGCA
CAAGTGGTGAAAGCCTCGCGCTACGTACTGGCTAATGATTGGCACGCTTGACAGTGATTG
GCAGGGCTGCCATGACAACGCTACAACGACACCAAGAAGACCAATAGAAAAGGGAAACAA
AATGTTTCAATGCTACACTCAACGGCGGATTTAGGGGGGAGATATTATGAGGCTGGTGTC
ATTAGGCGATAGCCATTGAATCATTCAATCTTTTTTACTTGCCGTATTTTTCGGTTTTTC
CTTTTTCTc
>NODE_100_length_561_cov_10.718360
TTGCCTGTTGAATCACATCATCAGCATCAACAATAAAAAAGGGAAAAATGGCAGGCAGAT
ATAAATGAATATTCCTCACCTGTCTGCTCATGTTGACTCCCCTTGTTTGGATTTCACAGT
GGGGGAAAAAATAAAGGCGTATATTTACTTTTAATTGAAAGGAAATTAAAGACGCATCCA
CATCCGCATGTGACAAAGGAAGATCACAAGGCTTGGGAGTGATGATAGCTTTTGTTTAAG
ATGGATTTCATAAAGAAAACCCCCCACTGATAATGATGAAAAAAAAATCTTGGACATTTC
TCCAAATACAATTACCTCGGCATCACCTGATTCAATCAAATGCATTTGCATTCTGTTTGC
ATGCAGTGTTCCGTGAACCGGTAAACAAGGCAGGCAGAATAAATCTGATGTGTTTTCATG
CTTATGGTTGCTCTTCTGTTTGCTACATTTTATTCTGAGTATTTGAATTTTTATGAATTG
ATAAATAACTGCACAAACATACGCATAGCTGTGTGGATGGATGTTCTAAAGATGGAGGGG
CATATTTTTGCAAACCAAAAAAGAAAAACGGAGAATGTTAGTTCATGTTTTGAGACAGAT
GTTGTTTGGCCAGCAAGCATGGAGATTAATATTTGACTGTGTCTGATGTGTACTTAAGAA
TGTATCAaagaagatgcatcattttggggcctaccagaggatgtt
>NODE_101_length_518_cov_8.596525
CCTATAAGACCTCAATCAATCTTATCGGGTAGTAGGCTGGATTTGCATGATAAAAACAAT
CAAATTTGTGGTTTTGAGAGATGATTGCTCATGGTATCCGGCACCAACTGCTTTTCACAG
CTAATGCTAATGCATTATCCACAACTGCAAGAGCGGCATCGCACACTGGCTTCAGAATCC
ATTAATAGTATATTCCTATTGAAAAAGAAATCTCAAGCACCATAATGTTACTCCATCAGC
TTATCCTGTTTCAGCAAAGCAACACTGTGCACTGAAAATACACCATCACTGACAGAGAGA
GCCTAATCCAGTGATTGGTTTTACCTTATCACACAACTTAAGGAGTGTACACTTCTAAGC
TGACGGATTGAACCTCTGTTCGATACAGGTTTGCAAAACTGAATCTGTTGAGCCTCCAAG
ATTTGATATGGGTATTTAAAGCTCTGTGCGGCATTAACCGCAGAGCACAACAAATAGCCT
GCCTTTTAACAGGGCTAGGGAATCCCGGGGCCAGTTGGGATGCAAATTGAAATGATCCAA
GAGTGGATTGAGAAGGTGAGGGTGGGCTTGGATGGGGCTGTGGAGGGTGGATGTGGGAGT
GGTGAGGAAAGACGGCTGTAGGAATGTGGGAATGAGACGAGGTGGTATGAGGCTTGCGGT
ga
>NODE_102_length_145_cov_1.000000
AGCCCCTTTAAGGGGTTACCAGTGCTATTGCGGCTGGAGCAAGTGGTAGAAGACAAATTG
TTGCAGAGGTTGAAATAGCTAGGGGGAGGGTTAGTTGAGAGGATGGGAGACGTCATGGAG
TAGTGCCGGCCAGGTTGTTGGGGGCTATTGTGAGAGTTATAGCGTAGCAGAGTCGGAGGT
AAAAATATAAGCTTAGAAGGGCGGAAAGGGCTGCTACGGTGGCTGTTAGGGAGAGGTCTT
GTTTAGTTAATTCTTGGAGGATTAGTCATTTTGGTATGAAGCCGGAAAG
>NODE_103_length_299_cov_5.638796
CCCTGGTACTTCATTCTCCCCTCGTGCCCCTGGTACTTCTGGAACCACATTCTCCCTTCG
AGCCCCTGGTACTCTAGAAGATACGTTCTCCCTTCGTGCCCCTGGTACTTCTGGAAGTAT
GTTCTCCCTTCGTGCCCCTGGTACTTCTGGAAGTATGTTCTCCCTTCGTGCCCCTGGTAC
CCGAGAAGTTAAATGTTGCCTTTACTTGTGTGTGTGCGTGTGCGTGTGCGCGTGCGTGAC
AGAGAGAGAGAGCGCGAGAAAGAAAAAGAAAAAACAAAAAGAAAGAAAGAAAGAAAGAAA
GAAAGAAAGAAGCCTTACAAGGCTATCCTTCTGATACTGCAGAAAATTTATAGTGAAATC
CTCCCTTCATGCCCCTGGTACTTCATTCTCCCCTCGTGCCCCTGGTACTTCTGGAACCAC
ATTCTCCCTTCGAGCCCCTGGTA
>NODE_105_length_593_cov_7.328836
CCCTGGTACTTCATTCTCCCCTCGTGCCCCTGGTACTTCTGGAACCACATTCTCCCTTCG
AGCCCCTGGTACTCTAGAAGATACGTTCTCCCTTCGTGCCCCTGGTACTTCTGGAAGTAT
GTTCTCCCTTCGTGCCCCTGGTACCCGAGAAGTTAAATGTTGCCTTTACTTGTGTGTGTG
CGTGTGTGCGTGCGTGACAGAGAGAGAGAGAGCGCGAGAAAGAAAAAGAAAAAAGAAAAA
GAAAGAAAGAAGCCTTACAAGGCTATCCTTCTGATACTGCAGAAAATTTATAGTGAAATC
CTCCCTTCATGCCCCTGGTACTTCATTCTCCCCTCGTGCCCCTGGTACTTCTGGAAGTAT
GGTCTCCCTTCGTGCCCCTGGTACTCTAGAAGATACGTTCTCCCTTCGAGCCCCTGGTAC
TCTAGAAGATACGTTCTCCCTTCGAGCCCCTGGTACTTCTGGAAGTATGTTCTCCCTTCG
TGCCCCTGGTACCCGAGAAGTTAAATGTTGCCTTTACTTGTGTGTGTGCGTGTGCGTGCG
TGACAGAGAGAGAGAGAGCGCGAGAAAGAAAAAGAAAAAAGAAAAAGAAAGACAGAAAGA
AAGAAGCCTTACAAGGCTATCCTTCTGATACTGCAGAAAATTTATAGTGAAATCCTCCCT
TCATGCCCCTGGTACTTCATTCTCCCCTCGTGCCCCTGGTACTTCTGGAACCACATTCTC
CCTTCGAGCCCCTGGTA
>NODE_106_length_580_cov_7.931035
CAGAGAGAAGAAAAGGGAGACACAAAGAGAGAGGGGAAACATGAGAGAGAGAGCGCGCGA
GAGAGGCAATGAAAGTGAGTGGATATGACTGACAGTCAGAGGATTCATCACAGGTAAAGA
GTGAAGGCTCTGGCCACAGAGGGACCTGGTGAGAAAGCTAACAGATCGCAATCTGAGTTT
TCACTCTGCGCCGCGGCTAACAGCTAGCAGCTACCCTGTCACCGCTGCCTAAACAAGCCC
AGTGTTTTCATCTCCATATACACAACGCGGCACTCTGTCTTTTCTTCTGATGGAGATAAG
ATGTATAAATTATGAGCAGCTGACAAAGTCTACTCCAGCGCCCCCGGCGTCTCATCAATC
ACTAGCCTGTGTGTCAGCAGGTAACTGACGTGGCCCCCGGAGGCACAGCCCCCTCTTTAG
GTGTGTGAGTGTTTTTGTGTGCAAAAAAGTGTGTGTTTGCTACCGTGCAAATTGAGCTTT
TGTGCACGTCTGAGCATCGTGTCTGTGTGTATGTGAGAGGTTGTGTGAACAGCTGATTCA
GTCTTAACTCCGCGCTGTAAGAGACAAAAAAGAAAATGAAATACATACAACCCGCACACA
CCAGCTACTCAAAAACAACACCTGAGTATGTGTGTGAACTCAAGGTTTTACTGTTATACC
TTGGGGTTATCTGATGTACTGATATACTCCAAAGAGAAAGCTAAATGCTAGAAAGAAGCA
Acag
>NODE_107_length_666_cov_6.040541
TATATTCTAATCTTATCATTGTTGTAGTTATATGTGTACACTGTATGGTAATTGAAATAC
TGTATATTAAGTGAAATACTGTATAGTAATTGATAGTGAGTTCTTTGGCTCCTTTTGGTT
GAAGCTAATCAAGCAGTCACTGCAGCCTCTTCAGTAATCACACTGACTGACTGCTCTTCA
GGTACTTGTCTTATCAGCTCCAGTTTCTATCATATTGTTGAAGAAGAGTGAAGGGAATGA
ATATTTCAGCAGCTGAGTGAGCACGAAGCACCAGCAGGGCTTCATACCATCTTGTTTGCA
CTTACTACAGCCATTAAGTTTACAAGCAGCATTTGTATTTATCACCAGGCCTGGATGGTT
AGAAGCAATCAAAAACCAAACACAAGGAGAGAAATACAAGGTTCAGGTTGACATGTGAAG
AAAAACTGAGGTGAAGTGCTGACATGCTGATGTCTTAGCAGATAACACTTAAATCATTTT
CCTCCAAAACTTCACTGGTAAGGGTTCAAAGAGATATAGCCATAATACAAATTTTTGGAG
TAAGTAGTGGTGTTTGAAGTTATTTTATGGGATTTTGCTGTAAGGCCCAGAATTGATTTG
CAGAAGGGATAAAAGGAAGATACTTTATCTTCGGAGCTTTGTCGGAAAAAGCTTAGCATC
CATTGGTAGTTCCGCCAATATGCCTGCAGGGCATGGAGGTAGGGTGAGAGGGGGGTTGCT
GGCATTGACATTATATACCAGAATGAATTGTGCTGAGTTTACACCTCCTGCTGCTTACGT
TCTGCTCTTTCATAAtctttcatgaaccat
>NODE_108_length_727_cov_15.099037
AATGCCATTATTACTGTGTTTAAAGCATAGGGGAAAGTGTATGCATAAGCACGTCAGGGC
TGCATTTCAAAGAGGAAATCTTTAACATAAACATTAGCATTTTGTGAAAACAACTGAGTA
ATTAGTTTAGGGCATAATAAGCTGGGGTAGGCACACAATGAAAGAAAGCATTCTGGCTTT
AAAATGAATAAAAATTGATTGTGTCCCAATAAAAAACGAATTGGCAGAGTGTTAACTGGA
TTCCACATAAACGTCTGTAGCAGTCCCTGGCCGCTTTATTGTGTGCTAATGCAATAGAGA
ACACTTAGCAATAAATGCTCCTCTCTGATGAGCTCACAGAGGCTTTCCAAGATGGCCTGA
TGAAATTGTAAAAATTAGATTTGAGCTAGCTGCTAATGACTCCTAAAACAAAGGAAAATC
TCCAAATAGAATTAGCCTGCCCTCTTCTTCTCTAAATACATCATATGTAAATTACTGTCA
TTTGGAGAAATATGCTTGCCTGGAAGGTAAAGCCTTCATTAGAGATCTCAGTAGGTTTGG
GACTCGAACAAGAACTCCTCCAGGACATTTAAAAAGTTTGAGAACTGAGAGACGGTAAAG
ATATTGTTCACTCATGGCAGCAAATCAGAGATATGACTAAGGAATTTATTTTTGATTATT
TTAGTCAAACCAGATGGATTTCGTTCCAAAGCTGAAGGCATAGATAGCTGCTATGAGAAA
CAAATACTGTATGTGTAAAATTTCATTGCTATCCTCCACATTTGTATTTAATTTGAAATC
TGCAAACAGCACACTCACTACAATATCTGTAGTGCATCACTTCATTAATGCATAGCCACA
GACACCAATATAGTGTCACAGACAAAGTTGt
>NODE_109_length_400_cov_4.700000
AACCTCATCTTCTTAAATTTACAAAGGGTATTCTACATTGAAAGGACACATAAAGGTGTC
TTGTCATGACATGACCATGTGTTAAAGGCCTTAAGATAGTAGATCTCTAATCTATCTGCC
AGTCTGCTGGAGACGTGATATGCATCTGCATGGTAATGATTATTTTTAAATTGATTCCAC
AAATTCTTTGGAGAACTCAATTCATTTGTCTTTTTAATAATACAAAATTTAATAATGAAT
CCAATTTGCTTCTCCTCAGTGGCCCCCTGGATTATCCTAGGATGCAGCATACCATCCTGG
CATCTAAATGTCTTCAATACAAGATTAACAATTGACAAAGGGTTGCGGGTTGCAGGGTGA
TTATTGGCTGCAGGCGGAGATTAAAGCAAAGCAGCAGCACAGCTGACAGTTTGGTTATCT
CTTTTGGACTAAATGAAAATCATGGCCTGAATCCATCAAAGGAGATTAGGAAAATGTGAG
CCCATTACTGATGTCCTCTCACAGGTTGGTGTGTCTGTATATGTCTATTTTTTTTTTTTT
TTTT
>NODE_111_length_692_cov_7.709538
GGGCCAGTAAAAAAAAAAAAAGGCATATGCTTTAGTAGACACAGACATGCAAAGCATTTC
CATTCTTGCAGACTTCGTGTGGGTGAGTGAGCAACACTCCCTGCTCGCGTGGCAGGGAAA
GGAGATTGCTGGATTGGTCAGGGCAGGGAGAGATCCTTGTCGGTGACAGCGTCGCTCCAG
CGAGCTCAAAACCACAGTAACACAGCCGAACAATCCAAACACACCCCACCAATTTTTAAT
TTCTTCCATTAGAATTAATTATGAGGCCGAAGGCAATTTGTGTACCCTGTGTTTAAGACT
GCCTACTGGATTAATTAAAAACTGGATGCTGGAAAATTAATGTGTGAATTGTTATGCCTT
GCTATAATGAGCCATCCCATGCTATTACATAGTAGTGTACTATACGATCACCTTCAGGCC
TCTGAACACACAAGGTTCATTAAAGAGCACAAACCTAGGCACAAGTCAACTTAAAGAATG
CCGACCTCAGCACATATTCAACAGCGTACACGCGAGCAGCAAGACATTTAAATTTTCACC
CAAAATACAACAAGGTGAGGAAGTCTGGCTTAATGACTTGGAAGAAAAACACATCTGTAA
ATAAATGACCTCAGTAACCTGCTCTTAAACCTGATAAAAGAAGATAGAGGAGTAAAAGTT
GCTGTGATGTCAATTTTGGCTCAGAAATTGCTCGCAGCTTAAAAGAAAGCAAAACACATT
GGTTGTTTTTGGCCCAGTGTTCCCCTGTctaatagagtgtgaagtacagtaacgttgtgc
aatacgaggcaaaactcttggctccgtccccaatgtactggctcagggctgcaaaa
>NODE_112_length_187_cov_3.363636
TGTTTCAAGTCCGTTCCTGTCAACGAAATTCACTTTACATGTCCCATGTCAAAAACCTTG
TTTTCAGCCAGTCGAACGCATTTTCGGAGCAGGATAACAGTCAAACTGCCATCTTTCAAC
TACAATGTTCACAATCATGTTTTGATTTTAAAATGTCTTCAAATATGATCAAGATGACGG
CACAAGCTGTTTCAAGTCCGTTCCTGTCAACGAAATTCACTTTACATGTCCCATGTCAAA
AACCTTGTTTTCAGCCAGTCGAACGCATTTTCGGAGCAGGATAACAGTCAAACTGCCATC
TTTCAACTACAATGTTCACAATCATGTTTTG
>NODE_114_length_380_cov_10.673684
TAAAAGAAATATCTAGCATTAGTGAGGAATGGTGGGTTAAATCACTTACTGAAGATTTTT
AATGACATTTCAGTGTTCCTCGTATAATTACTCTTCATCCGAGATGGGCCGTAATGCTGT
TGGACAGTCGCGGTTCAGGCTCGCTAGCTCGCTTCATTAGCGTGTCATTCCTATTTCACA
TCAGAGGCTTTAATTGTAATGCTGAATATGCACAGCTCTCCACAGAAGCCTAATCAAAGT
GGATCCACTTGTATTATTAATATCAGAAATCAGCCCGCTTGCTATTTTTTTATAAATAAA
AGAATACAGACGCATAAATCAGCTGTCATTTATTAGCATGGCCCTGGCATATCCGCCAGA
CATGCAAGTAGAGCAACCCCACCCCATCTCCGTTCCTCCCTGCATCACTCATCAAGATTT
AAAAAGAAGAAAAGACGGAGAGGAGAAAAGAAAAAAGAAAAAAAGAAAACGAAGAAGCTG
CATTAAATATACATACTAATTCCACTGTGAAGTAATCAGAttac
>NODE_115_length_865_cov_13.589596
ATTATGCACTATGAATGATCATGCACAGAAACGTATTGTTGTCTTGCACAAATTGCATAA
TTGCGAAACAAAAAGACAAATACAAATCGTCGTCAGCTCTAGATTGCTGTGCATTAGGCA
GATTCATAATTTGTTTGTTTTGTGATTATTAATTTCATGTTGATTTTACTTAAAAATGTG
TCTTTCTTTGACAGGTTCATTCCAAAGAGTAAAGAGGCACAGACAGATTACATACATAAA
GGAAATGTGAGTAACAGAACATCAATGAGCATTTTCTTCTGCTTTCCTTTAGCCCTGTAT
GTAAAATGCTGCTCCTCTACAAAGCAGCTTTAACCCAGATTATTCTTTGGGAATTTTTTG
AGTCCTTGAGACAAAAGAGTTCTCTTGCTCCAACCTCCATCTCAGCGGAGAAGACAGGGT
GGTACAGGAACGAGAGAATCAAAAGGCTGGAAATTCACGGCTGAGAATAAATGCTCGCTC
TTCCCTGAGGTGATTTGTCTTTGCGCTCCTCTTTCTACAGATGTTAGACCCCTTTTTTAG
TAAAGACCTGAGGTTCTTTGGTAGCACTTTGATATCCTGCTCGGATTCAATATGTGAAAT
AGAAGAGCCACTCCGTGACTTGGAGCACATCACAGTCTTTGAAGTCTGATCCAATTTTTG
CTGCTCACCATTTGATGTTGAAAGGATGAAATGAGGAAAATGTACAGTTTTTGCCAGTAA
CTCTGCTGAGCATATGTAAGATTAAAAAAGCAAAATCCTTTGGAGGATGTACTTAGAAAT
GTTAAGCAGATTAATACTTTCCTATAGCTCTTTTATTCAAAGATAAAATTAAATATGAGA
GGAAGTCTGTATGTGCTGTTTTTCACTCTCACAATTAAGTCAGTGTGGTGCTGTTTGCTA
GGAGGTAGGGCTACTAAAGGGGGATATGCAATTGCATTAGCATTTGATTAACATTGCAAA
GCACATTAATGGGTTTGAGTTATATGAGTGCCAAATTGTAAATTGTAAa
>NODE_116_length_680_cov_8.532353
CAAACATGAGATAATGGCTGGGTAAGATAAAGCAATCAACTCCTCTTAAAAAAAGAATTC
AGTTAAGTACCCCTCTCTGAGAAGAACTCAAAGTAGCTCTGATTCCAGTGAAGAGGAGTC
TGTCCCTCTAGTGTGCATATTACTGCATCTCATCTTGCTTATTGCTGCCTAGAGTGCTAT
GACAACCGAAGTGAGAATAGATTTAATCTCTCCAGCCCTGCTAATAATACTATGCTACTG
GCTGAGCGCCGAAACATGCACAAAGGGCTAATCATCTCTAGTAAGCGTTTTCTTACACAT
ACACATTTTCCCTGCAGTTCTCCGAACTGTCAGGAGTAAAGAGATAAAGAATGGGCAGAG
AGGGAAAAAAAGTCAGTTGTGGTGTGAGAAGTGTCTGCCACCACGGCGTCATTAACACCC
AGTGGTGCTGGGGTAAGGGAGGGAGAGCAGACGGGGCCTCCAAGCACTAGGAGCGAAATT
GCAAACCCAAGGTTCCTGATACAACCTGTTATTATTTTTGACACAAGCCATTTACAATAG
CTATGAAGGTGGCAATGGAAAATGTAATATTGATTGTATGCCCTCAAGGCTTTGCTCCCC
TGACTTCTAAGCGTCACACATCTCACATACAGTATGTTGGGCATGATGATATGTTTCTCC
TTTTTTTTATTTGTTTTGTCCCCCCCCCCACTTCCACAAATCCTATTTTAGGAGCTTTGT
TGATAGTTTATTTGATGAGGTAATTACATCGGTAGATTGAGAGGCCAAGGTGACGTTTTG
TTAGTCGAGAAAATAATAGAAAGCTGGGTAACTACAGCAATGCa
>NODE_117_length_665_cov_10.705263
CGAGCTAGACATAAAGAGCAGGGTGCGAACAGGTGTGGGCTTGAGCTGGTCAGCAGACAT
TATGAGAGCAGAGAGACAGGAGAGCTTGAGAGACTAGTGAGTCACGGGGGCATCTCTACA
GAGAAAAGCTTGGTATCCTCCAACAGAGGAAACAGGCTTAGTGGTTGGAGGATAGATCTT
TTTTTTCCTTGCCACAGTTAATTTTCAAATCTCCAACATCCTATGGCTGTCTGTTTTTCT
TCTTCTTCTTTCTGTTTTTTCTGCTTTCATTCTTTTCTTTTAAAATGAAACTGGAGCTGG
GGCGGTGATAGTGATAGATGGCTCAGCGCTCTAACACTTTATCCAATCCGGCGCAGATTT
CATCCAATAAAGAATCACTTGTGCACTCTCAAACTAAATGGAAGTCAGGCAGCGGAGAGA
AAGGGGCTGCCGTGTGTTTCTGAGCTGCGAAAATCAAATTTTCTTAAAGCTGCCGCAGCA
GTGGCTGGCGGAAAAGGCAGCAACAGCCATGACTGGCCAGGGCCACAATGTCTGCACACA
CAATTTAATCCATCACAGAGCGCCTGACACCATATCAATCAACCTTTCATCAGTATGCCC
CCCACCCCCCCAAAAAAGAAAAAAAAAACAATATTTCTATTCAATCACCTCTGACTGAAC
CAGGCCTGCAAACCAATGACCAATGGGGAGGACCACAAAACTCCAGCTGGTTCAGAAATC
TTTTCGCATGAACACAAGCATTAAGTAGAACACATGCACTCTATGTGCAGCCTCAAAGTG
CTGATTGCTTAAAATGTTAatatcattac
>NODE_118_length_601_cov_6.554077
GGCTTAGCTTTCTGAGCGCCACAGTATGGAGGGAAAGGAATAACAAGATTCTCATTTGGG
CTCCATACACACTGCCCACAGATACATGTATAATTGGCCCTGTTTTCATCGTGCTCTGCT
GTTAAATGCACTAGCTATTAGGATAGTGGTATTGGTGCTGATTTCATGTGTTTGTTTATT
CTTAGAAGGTGTGCTGCTTGTTTGTTTGTGCGTGTGCACGTAGAAGTGTGCAGAAGTGTG
TGTGTGTGTGTGTGTCAGAGAGATAAAGAGTGTGCTCTATCTTTCTCTTCCTCACTGCTC
TTTTCTTTCTGAGTTTGGTCGTGGTTCCCCCGGGGCCCCTGTCGCAGTAATGGCCTGCTC
CTGATTGCTCTGATACAGGTTAGGAATATTGGCTTTAATGATGTGTAAAATGAGCAAGCA
GTGCCTGTGACATTTACAGATGGCACCGCCTTGGCCTGTTCTTCCCAACTGCTCGTTAAT
TCACAGGAACGGCAAGCACTTCTTTAAGTGACTGCCTGATGCATGCATACGACACAACAC
AACACATCCTACACACCAAAACAATAGCTCACCTTGTGCACCCCTGCACCTTGTCATCAT
TTCAGCTGAGCGTTCACACAAATAGATGAAGTGAGGAGTCCTCAAGGTTAGGAGCTGTTT
GCTAAGTCTTTTTAAAGGGTTTGTCACAACAGTCTCCAGAGGTCCTTCAGAGGCTTAGTc
agaatagatgctgtgttgcagtctg
>NODE_119_length_691_cov_11.450072
AAGTCATACGTTCGAATCTGATGTGAGGTCCAGCATTGCTACAGAGGCTATAAACCCTAT
AAGGGAGTGAGAAGGGGAGAAGCGGTATGATAACTCAGAACGTCCTGCTGTAATTATGGT
ATTCATGAAAAGATGAAATTGAGTGCAGACTAAATCTGTAGCTGCAGGCAAAATCAACAG
CTTGGCATTACTCAGTGACCCCTGCCTATCTTGAGGATACGGCAAACATACCAAAACTTT
GCTGCTTTTTTTCATCAGTCAAGAGTGAGGGAATGAAGTGCATCGATTGCTTGTGATTAT
TAACTAGACTGAGATAAGCCCTCTCCTTATTATGCAGATTACTGAGGCTCCCCGCTCCAG
CATATTGTACAGATGCAAGGGAGCAGCTGCTCTTACAGATGGTGGGTACACGGATCTATC
ATTATGCCTCCATTGTCTCCACTTCAATTGTTTGGGGGACAACAGAACTGCATCAAAGAG
GAATCCGACTGCAATGAATTAAGAAAGAGAAACGAAAACCATCAACTAAATTTATACACC
GGAGGCCGTGGAATGGAGAGGAGCGTAAAGCTGGAGCTATTTCATATATACAACCATGGA
GTCACCCAGTCATGTATACTGTAGCCAAATCTGTTGGATGCAGCACTGTGCACCAAACAT
ATGTCGTTTTCTTTATTAACAAACAGATATTAATTCAGTACGCAGATATCAATTCAGATA
TGAAAAAAAGCTTCTAGCAAAATATGTACAGCTAAACAAATaaatgaataagtagaatta
acacttaacactcaaaaaatatcaggctaaaaccaacttaaattttgactgcatg
>NODE_120_length_740_cov_9.097298
AAACAACCAATAATGTTACAACCTACATAATCTTGCAACACATTTTTAAGAGACGCAGTT
TTCACAAGATATCACTAGAGGCCTTAACATAATGATTTAAACGACATATTTTAAGTTTTA
GGTTAACTCAGACGGGTGTCTCTGTGGTTTTGCATGTGCACCCAGGTGCTTGGCAGCTCC
AACAATGCTGTGTGAGTGCACGCAAGGGTGTATTCATGTCATCGTATGCATGTATATGTG
TGTGCACAAGTGTGCATTTGTGCATGTGTGCACTGACGTGTGTCACTTAATCTTTTCTCC
TTTTTCTTTCTGTTTTATATTTACTACGTCAGGCAACAAATGAATCATCTTTATTACGGA
GAAATTTAATTTGGGTGAACTTAACTGCTGCTGCCAAGGTCAGACGGGCAGAATGTCATT
TTAATCCAATCAACTTTAATCTGTTGGTTATAAAAGAGTTAGGCTGTTGAAGAATGGCTG
TATCTCAGGCCCTTTATTACACTGGCTAATGACTTTGATTGTGAGGCGCCTATCAAGAGG
TTAGGAGTTCCTATGGTGCTTCACGTCCTGCTAATTCGCTACCTCATGTCACAATTGGGC
TCAACTAACCCTAAAATCACTATTGCCTTTGTTCCCTGTTTACAAGAAAATCTAAACTGT
AAAGAAAGTGAAATACTTATTACATTTTAAAACATCATTATAAAACCACTGTACAAGTTA
TAGAATTGCACATTTGAGGGTAAATTAAAAAAAATAGGGTAACTTCCATAGTGTGAGTAT
ACTATCTTAATATCTTAATTCTATCTCTATTCTGGTCCATTTGTATTCTGAATAGGGAAT
ATTTCGCTAtaacattaagatgaacactagtagacaagtacaat
>NODE_121_length_497_cov_13.201207
AAGATGAAGAGAATGAGCGTGCCGCTTAGGAAATGTCACACTGGGAAGATTTGCAGGTTT
TGATCCTAGCAAATTAATGCAAAACCCCAGTGCAAGTATTTGATTTGGGAAAACTTTGGG
AGCAGACTTGTCTCTTAATAATAATTATTGGGTTTACATTAATTTCCTCCCCTATTCTCT
TCCACAGGAGAGCTGATCACCACTGCTTGTGAGCTGGGGGTAAGTATTAGCTGTATTGTT
TAATCAATTCACTCATTAACTCTTATAAGCATTAAGGAAGTTTAATTAAGCATGGGCAGA
AAGCAGATTAATTTACTTTCAGTCCACAGGTTTTTTCCCCTTCTTTTCTATACACTTATT
TTACTAAGTTGCAAGTAGAGAATGCTATAATTTGCAACCCGTTTTTCAAATCCAATTAAA
GTCAATGGTAAGGCGATGGCTTTTGTAGGCTTTGCCTTATGTACGGTATAAGGCTTATTA
TATCCACCCCTCTTTTTTGTGTGTGTGTGTAAGCCGCGAAGAATGAACTAAATCGGGTTA
ACAGTTATAATAAGTTTTATTATTTAATAAAGTTTATTACGCCGCTGTGATCCTTTTAGG
GAGGCTGTGTCGGTGTCACTATGCCAGTAATCCTGCCGTTa
>NODE_122_length_656_cov_7.582317
GAGACCATGTTCTTAATGCTTTTCTTTCTTTTTTGATTGCTCATTATTTCCTGCCGTTTT
CCCTAACTTCAGCGCAGTAAGATTTCTTTCTTGTTTACACAGAAATCTTCCATCCCGGGT
CTCTGTTGGAGTATTAGGGGTACCAGCTTTCAGCATTCTGGTGGGCCCAGCGGCCCCACA
GCGACAAGCCCCTATGCTCTTTATTTGGCACGTAGCCTGGAGGTGTCAGAAATATCGACA
CGCTTTCACGTGACGGAGACTTTGCCAGCCGTTTTCCCCCCTTTCTTAAGCCCGGCATTC
TGTCTGCCCAGCCAGGTATTGTAGGGCCCCGTGAAGGCCCTGTGAATAGTGTCAAACTTG
ATAGTTCTCATTTCGCTTCCTGTACATGGCAGAAGAAAAAGTGCCCACCGTGTGGGTTTT
CCTTTTGTGATGGCCCTCTCTAGTCTTCCTGGGAACACACCACATTCCAGCCACAATCAT
TCCCTTTGTGAATCTAGGGATTGTGGGTGAGCCTGTTATGCCGATAACCCTCCTAGCTTT
CAGTGTAATGCATGCGAGTATCATAGAAGTCTAGACTCGTATTTTTTGCAAACAATGCCA
AATAATGAGCAGAGTGTTTTCAGTGATTTGGCAGGGCCTTTGTTTTGACACATCCTCCCT
CATTCATGAAGGACCTTTTGTGCTCATCCACGCCTAAGATGTGATTTAAGGTCTGCTACA
TCTGGACAAATTATCGCACCAACGTACCATACGTGGGCCTCATGTGTCAGTTATGGTTTA
TGTaacatacatacgcgtaa
>NODE_123_length_468_cov_13.944445
AGCAACATGCAAAAATTGCGTGAAATTTCCTTGGTTGGCGATTCGGATTAATAAATCTAG
ATCAGATGACTATGATATAACTGGGATATGACTATTTTAGATTTTATAAGTTTTTGGGGA
AACTGGCAGCTCAAGTCAAGTTTAAGGATTAGTTTTGATACTTTAAGCGATCACAGAACA
CTTCTTCACCTTTACCCATCACTGACACATGTTTGTTGTATCCTGCAGACCCAGATCCAG
TACCTCAAGCAAGTCCAGCAGCCGAGTGCGGCCCAACTGCGGTCATCCATGGTGGATCCG
GCCATCAACTTGTTTTTCCTCAAAATGAAGGCTGAACTGGAACAGACTAAAGACAAACTG
GAGCAGGCCCAAAATGAACTGAGTGCCTGGAAATTTACACCTGATAGGTAAAGACAATCA
AAATAACTCCCCCCTCAAAAAAAAGTCAAGACTTCCTCACGCCCCCCACCCTCACTCTCA
CTGCAGGCATGCAGGAACAATGGTGGGGGGGAAGGCTGACAAATGCTGTACTCACCACGA
GACTCAGACTTTACAGAAAGCCAGTCACTGCAAAACAAAACTGTTTTTGTACTCTTGCAC
TGTGCCAGCTAc
>NODE_124_length_719_cov_7.356050
GCTACTTCCCCAAATGTCAAATGATTGTTTTAAACAAGTGAAATAAAAACTCCACAATAA
ATACAGTCAAATACTTCAGATACATTTGATTTGAGCATTCAAATCAATGGCAATCATCTC
AAAAACATTCTACACAACCAAAGCCACGACAACGATCCAATGAAATTCAGGTATTAGAAT
CTAAACTGAAGTTATTTTCTGATCCAGGTGAGATCTGAGTAAATGATGGGGGTCGGCGCC
CCCAAACTCCTCACCTGCTCTGGAAGTAGTTTGCTAGTTCGGATGCCTCATGGTTCAGAC
TCCTCAGGTGTACAATTAAATTGCCAGAGTTGGTGAACATGGCGCCGCACGTTTTGCACT
CATAAATCCGCGGCTTGCGGATTATGTGTCGGGAGACCCTCATGTGGTGCTTATATTCAC
CGAAGGACGTGAATGTGGCGCTACAAATCTGGCACCGGAAACAGCGTTTACCTTCGTGCT
TCAGCCGATGCATCTTTAGGGAGTAGGCCCGTGTGAACTTTTTCCCACAGCGGTCACACT
GGAAAGGTTTAATGCCTGGAGGAAGAAGACAAAACCATTGCTTGCTGATTTGAACATTAG
CATCACACAAGTGTCAGTGTTGGTGAGGTGAGGTGGAGGGTTAATGTAATCACAAAGTCT
GCCAACTACTTACTTTATCAACGTATTCTAGTATGCCTATAACAAGAATGTTTTACTACT
AATCCCTAAGGTCTATACAAGGTAAAGCAATGCACAACAACCAACTAACATTTCACCTTT
TATTTAGATTTCCTTTAGCAACTGTACTCTGTAGGCTTTTAAAGAATTCAAGGTCAtttt
taatccagatccaaaagggtaac
>NODE_125_length_317_cov_5.835962
TTAATGAGCTTACTCAATAAGAAAAGAATAACCAATCAGTGTGTGTTGGGCAAATATAAT
TTGGGAATAATTGCTTGATTGCTTTTCTATAGTAGGCTGATTTGACCACACACAAGAACT
GAGAATTAAGATGTCAAGACAAGAATTAATTTGGCAAGCGAGGGCACACAAATGTTCCTC
TCGCTCCCCACTCAGGCAGCTTGGAAGGCAGCAGAGCCGTGAGTTGGAGCGCACTAATGA
TGAAAACACAGTGGTAGATTGCGTATTCATTTCCCTGTCTCTATTTTACATAAAGAGAGC
CATGGCTAATGCCACAGATGTTGGGATATCATACAAAAAAATAAAAAAAAAACCCTGTGC
GTATGCTAACACATTTAATTGGCATTTTTGCATATTCCACTCCATTGTTGatagctagtt
gcagctgattgttcagtttgtgtcctcattgatttcagtgt
>NODE_126_length_555_cov_14.387387
TTTGTGCATGCACGCCGCACACACACATACACGCACACACGCATGCACACATATACTTTC
CTCCGTCTGGTGGGGAGTCTGGACTGCTCCGACTGACTGCGCCTCACTGCCCTTGTGCAG
TGGTGTGCCAGTTGTGCCTTCCCCCATCGCTGTGAATGCCACCATCTGGTGTGCCACGTG
GACATCATAATCTCCCCTTAATTACATTAGCAGTGCAATCAGTTACTGCATTACAAGGCC
GGGCGAAGAGCTTTTAAATCTTGGAGGAAATCATAAATAATTGCACTAAGTACCCAGCGC
CAGATGTGCGTGCCAACTTGGCTGGCATGAGATAAATAGTAACCTCAACAACGGTGTTCA
GTATCCAGTCTGCAAACATTTTTTGGGCAGTATGATCCCCTCGTCCTTTGCTCTCATCCC
TGTCCTCGTCCTTTCCCTTTGGATTCTCTCACTTTGTGTGCTAAAGCACACTGAGAGGTT
GTGCGCCTCAGACTGTATACTGTCTCACCTGTTGCTGTAGTATTTCCCCGCTGCAGTGTG
ACTGATGGCATCCGGGAAACTGTTTGTAACAAGGTGTTTCACCGCGTCACCATTCAGTCC
ATTACTACAGCCTTCAATCATTCTTGAGTCACGTAATTAGATGTTTCTCAGGTATCTTGT
GTAGGAAATTGAAATCCTTTATGGGTTCTGAATAGttag
>NODE_127_length_829_cov_14.656212
GCAAGGAGGCGGGGGACGAGGGCAAGGTGGAGGACTTGGTGGAGGATGGGTGGAGGAGGG
AGGAGAGAAAAGCAGGACTGTGAGATGTAAAGAAGTAAAAGGAATGAGGTGATAAGTTTG
GAACACAATGAGGAAGAGGGAAAGTGAGACAAAGAGAGGTAGTGCGTGGCAAAAGCGGTT
ACACATTGTGCAGCAGACAGACAGACAGGCTGGACAGAGGTAATGAATGCAGTTATTAAA
TTGTTTCAGCAGCAAAGAGGTCTATTCTTATGCCATTATAAAGGGAACAATTTATCCCCA
CTGATCGGCCCTGTCTCCTTTCTCCTCGCTCACTTTGATCTGCCAGCATATTGCCTTGAT
GTGTCCTATTCAATAGCGAATCTGGGGCAATTTTAATGCTTTTGTACCTCGCCACCGCTC
CACTTCTCCCTCCCTGTTTAAAAATAGCTGTTAATTATAAGTGCAGTTTAAATGTCTCTA
GTGACCCAGAAATGCAGGTTGGAGTGAGAAGAAGGGATTGAGCATCTCCAAGTTTAAAAA
GAGCGAGACACTATTTCTCTCCCTCTTTATCATGCTTTCTTCAATCTCTCTTTTCTCCTC
ACACCCCCTTCTTTGTCTTCTCCAATCACCTCCCCTCCGATTCTACTTCTCCATTCCTTT
AGTGTTCCTCCACATTTCTTTTTCTCCATCTCTCGCTCTCTCCGTCTCCTCTGTGGTGTT
TCTTCGGCTCGGTGGGAGTGAGCAGGGCCAGAGGATAGGGGATTCAGTTCTTTCTCTCCA
ACACACCAGAGAACTGCAGTGAGACATCGGAGACCATGGTTGTGAAACCGCTTCAGTCTG
CAGATTGTATGTGCGTCACGCCGAGTCTTTGTATCTTTCTCCCCAACTTCCTCCTCTTAT
GCAGCCGCAGGAGTGGGATGTTGAAAGGAAAGGCATGTGAAGGTGCGCTAGGTAGCAcag
taagaggcagagg
>NODE_128_length_748_cov_7.553476
GTCATTTAAAGTGGATCAGTTCCTAAAGGCTCTTGGAGAAGCTGCAGGCCAGTGAGCGTG
TTGGGCTGCTATAAAGGCAACAGTAGGACATCGGCCAGTAGTTCACACTTGTTGGAGTAT
ACTGGTGAGGCTGTGAAGATGGATTCTTTCTTGAGTATACGGTACTGTCTGTATTTCTCA
TCTTTTTAATGAATGTGAAACAATGGCACTGTATTCTTTGCTCTATACCTTTTTTGCATC
GTGCATCGTCCTCTAGTTCTTGCAGGTGTATGGATTGAAAATTCAAACAGCAAAACAAAT
TGATCACTATATTTATTTTACCTATGAGCCTCACCATTGGCAAAGTTTGTCAAGGAAATA
CACTAGTCTCCATGTGTTTGTTTGTGACAGCCGAGACGTGAGTGGTGGAGACATAAATCA
AGTCAGATTTATTTTTCCTCTCAACTTGGAACATAGTTCTCTTCCCTGTAGAATTCAGAA
CTGATCATTAACCTTTCCTTTAGTTCCTTCCCTTGCCTGGTCACATTTCCTCTCTATTTG
GTTCCTGGCCCCATATGCCACTTTCCTATTTCCTGCCTGCAGACAGCAGGGAGTAGCTCT
ATTATCACCTTCCTAGAGCTGTCTTTGAATGTGAGAGGCAATTCCATTTCACTCAGCCAT
GGGGAGGGGTTGGAGGAGGAGGAGGGAAAAAAAGCACACCATAGAGCACACAGAAATTGG
TGTAGGTTTACTTCTTATAGTCGAATGTACGACTACTTTTGCTTTTTTGCTCCCCGATTT
TAGGATTATAGAGTCCGCTGCCAATGTGCAGGTTTTTGTGGCATAGTTTGAAATCAGAGC
AAAGGTTAAGTGCAGTGTATCATGTCTGGTTGTTGTGTGAACACTTTATCCt
>NODE_129_length_418_cov_11.559809
GTTTATCCTTGAGCAAAAAAAAAAAAAATCTAGTGGATGGGAATAAGCTTGGCATAATGC
ATGAGCGTTTGATGGTTTCTACAGTTAACTCTAAAGGAGAAGTGGGAGGCGAGATTCTGA
GCATTTCTCCCTTTTATCTCCTTCACAGGTGTCAAAATGGAAGAGAGCCTCCCTCCTGGC
ACCAGCTTGAAATGCACAATCTGTAACTACACGGCAGATTCTCTTATTACATTCCAGCAT
CACATCATGTCTCACCTGTCACAGGCGGCCTTCAGATGCAATCACTGCCATATCAGCTTC
CAGAGCCACAGGGAACTCTTACAGCATCAGGACTTACATGGGCACGGCAGCAAACTTCAC
AGGGAAGGCGACGGCACCGAGCATTCCCCTAGGGGTCCTGAGGAAAGCCTCCAGCAGCAG
CAGCAGCAGGCCCGCGCTGAGCTGGCCAACAGGAAGGATGCTCTGCTGGGAAGTCCCAAA
GGGGCCCTCAACAAGGAGGCCAGcacagacggagaggctgacaaggctgagaagaagccc
atgctgtctgttcagaagggag
>NODE_130_length_325_cov_1.793846
TCTACAAAGCTATGAAAATTACAATAAACATCTTGTGGCATCTTAATCAAACGTTGTTAC
ATAAAAGCTGGTCAAAATGTCAGATGATAGTTATTGAAGTAACAATAACATTGATTTGAC
TGACACAGTTTTCATTTATAGATATTTCTTATTGATTGTAAATCCTGTTGATAAATACGA
TGACTCCCTGGAAAGGATTTTCCAACTTCTCAATACAGAAGACTGAGGGGGAGAATCAAG
TTGTCCAAGGTTCAGCTAATTTTAGCTAACTGCTTCATTTCACCGTATAAGCTGATGGCA
GTCAGCTAGTCTCTTTTTGTTTGTCCCCTGGCTTCCACTTCTAGGATTTGCTggtcatgt
ttgctaaatattggctgcactaaaccatttcagctctttctgttctttctgttaaggaaa
agaaaactctttttttattttacaactctttgatatctgctcgggtttc
>NODE_131_length_755_cov_5.870199
GTCAGACTGGTCACCAAGCATTCAATGGGGTTTCTACCAGACATGTATTGAAACCCATCT
GTGGAACAACTAGGTACTGAGGTTGTTAACGTTTTTATCGGTGGTCTTCAACCCTGGTCA
TGGTGAGATTAGTTCAGCTTCACCACAGTAGTGAGACAAGTGAAGCTGGTGGTGATGCCA
CAGTGAATACTGCCACAGTACTGTCTCTTTGGACAACTGAATGGTGCCATCTAGCACAAC
AACACCATTCTGGTATATAAGTGCAATCAGCTCTTCAAGACCAGAGTTGCTGAATCACAG
TTTGTAGTCACAGCAGGGGATGAACTGAGGGGCGATGTGGGGCTAAACAGTATATTAACT
GTGTGTTGTTCTCATTGCCACTGCAGCCGCCAATCTGTGATGGCTATTGGCCAGAGCTGG
CTGGCAGATGATGATGGTTATGATACATCTACACCCTACTACCACAGCTCAGTATATGGT
TGGTATAATGGGTTTGTATGATGGGTAAGATTTCTTTCCACCCTCCATCTCCTACATAGG
GAAGAGGAGCTACGTTCAATGGGTAAAGCGTGTTCTTGAAGGCCCTAAAAAGCTTTTAGT
GAAATTACGGCTACTTGGATCTTAGGCTTTGACCATTGAACGCACCCCTGACCACTAGTC
TATGACATGTTGCCCAGTGATTCTGGCCTTTATGTTAAAGCCACCTCGGTTTACATAGAG
CTCACGTTTGCTACAGTAAAGACTGAACTGTGTGGGAGTCATGAGGGCAGTGAACAAAGC
AGAAATCCATCAGGCAGTCCCATCAGCTGGAGTTTATTACCAGTGTGCAGATTGACTGAA
CTGATGGCAGCTTTTCAAGGCAGGAATGCAAGTCCactctcttattgtgcagcagtaac
>NODE_132_length_696_cov_10.326149
CCTGGTGGGATCTCGTGTTTGTTTGTTTGTTTGTTTGTTTGTTTGTCTGTTTCAGGAGGA
AAAAGAAACTCAAAGCCTTGAAATTCTTCTCTCACAATTATTCTTAAACATTCAAGTCAT
CCTATTAATACTTTGTACAGCAGAAAGGTCCTTCAGATTTCACACGTGTATATATAAATA
TAATATATAGAAATATGCATATACATATGTTCAACTTGTATATGTGTATACATATTTTGG
AACTGTATCAAAGCCAATTTAATGTGCTCTCAAAATATGGCCCATGATTCCTAGTGGGAT
GCACATCAATTCACATAGTACAACCAGTAGATTAGGTTGAAAAATCCAAAGGTGATAGGG
AAAATGACCCGGGACCACTTGTCAATGGTGCTAACATCTGACAGGTTTGGGATTTTCAAC
TTGAGCTTGGAGGAGCGTCGTCGTAGCCGACAGTTGGCCCGGCTCCGCATGGCACTCCGA
TCCAGCGAGTGGTGGCTGAAGCCATCTCGGGGCGCCATGGGCTTCCTGAATTGGACCCCG
GAGCTGTCAAAGGACATGACCGAATTCCGAGAGTCACTGACGCTGCTCCCCACGTCAGAA
GGCATCACTTCGTTGTTCATCTCCAGCGTGGTGAGGAGGATGTTTCCGTAAGCATCCACC
TGCGAGGAGAGCGAACCAACACCGAGAGTCAGTGAGGGCTGAAATGCTGAGCAGAAGCCC
CAAATCCCCTTAAAATAGatactgaagttaaccccccacccatccccaaagctgtcaggc
ttaagcaaaatgtagggatgatatggaatgtcatttcttgcatgcaacagatatagttaa
>NODE_133_length_571_cov_8.880911
CTGAGTGATGATCTGTCCTCACATGTTTGTTACTCACTCACTGACCCACCACTTACCCAC
TTACTTAATCTTTTAACACCAGCACCTTAGGTATGGAAATGTCAAAGAGCTTTAGGGAGG
TGACCAGCTCTGCCTAGTTCAGGTCAAGCAAAGGGACTACAAAGTTTTGCTTCTCTCTCT
CTTTTTTTCTAAATATCTCTGCTCTCAATCTCATATACAAAGTCCTGAAAGTCTTTTCCT
TCAGTAGATGGTCTTCAGAAGCCATTTGCCACTTCCAAAATGGCACCTCCCCGTGGTACA
TCAATGTACAAGTTCTTCTCTTTGACCTATGATTTTTTCTATGATGAATCCTGTCTTTCT
TTGCCAGTAGAGTACAGAAAAGTTCTTATTCTCTTTCTCTCTCCTTTCTCTTTCCTGTAG
TACCTTTATTTACGTACCCTGTTAAATCTAATTTGATTCTTCTTCCAAAGCCCCCAGCCT
CTATCTACTCGTACTAATGCTTCTTCTTTCTAATCTTATTTGCATTCATATTATCCACCC
AGGTGGTACACCAATAAGAGGTAAGAGTGCTGAACTGACGTTCACAGAATGAAAATAATA
CAAATTCATTCTTGCTGTCAACCCATCCATTCACTCGAATCACCTCCATTTTTGTCCTGT
TTACCAAGACCAAATCCCATTATGTTCATATGGACCTTCCTTCTTATTTGTCCTG
>NODE_134_length_364_cov_3.826923
CCCAGCGCCTCCACGCTGCGTCGAGGCAGTGCAGGAACACATGTGCCATTAGATACTGTT
TACCTTTCAGTTTGGATGATATTGAATACATTAGCCGATTGAACCTCATAAGAAACACAG
GCGAGTGACAAGGCCCAATCGTCTTTGCGACTACCATGGTAACTGAGATTACAGGCTAAC
AAAGAGCAGACAGGGGGAAAAAATATTTAAAACCCGAATAGTGATACATAAATTAATTAA
AGGACAAAAAAACAAGTGGAGAATTAAAGTTGGAACATCTGTCAGCGACTTAGCTTCCCA
ACGTAATACCAGTGTTAGAACATTTATACCCTTGAAGTTAATGATCCCCTCTTTAATTGA
CAGTCAAGGAAAACTGGCTGCGGCAGCATCCTGCCGAGACACCGATAAGAGCCCCCCTTC
CCCCCGCCCAAAAATAAAATAAAAAAAAAAAAAAACAGTTtaaagaaccttggcactaat
ccctattgtcatcccagcgcagcagaag
>NODE_135_length_846_cov_7.258865
CAAACGTTTCGCCATGGCTTTAGGAAAAAACACAACAGGAGATGAGTGTTTGTGGAGGTT
TAGGTTTTATTTCTTGAGCTAAGCCCTGTCGTCTCCATTCTAGCAACACTTCCTCATTCA
TGTCAGCCCCATGGTGTTACTCAGTTAGGAATTATTTTTCAGAATATACTAAATTTTGAA
AAGATATATCTCTCCCCCGTGCCTCCCCTGTTCTCCCATTCTATTGCTCTCCCTGTCTGT
TTCTCCCTGTGTCTAACAAACACACACACACACACACACTGCAACATGCATACAACCAGA
CATGCACAACCCCTCTTAAAACTGGTTCTCCCCCCATAGCAATTTTGTCAGAAGTTGACA
ATGTCTTGATTTAGTTGTCTGGCTGTTCCGGCCAGTTTTCCCTGCTGCGCTAATGTGAAC
AGGACATCCCGCTGGGCACCAAAGAATACCACTTCACGGCAGCCGCATAGCTGGCAGCTT
TTATTTATGGCGCTACCGAAATGAATGGGTATTAGTGTCCAAACATTTCACCATGCTCCT
GCAGCCACACACAAAAGCCACTGATTTCCAGCAAATCTGCACTTATTTTATTCAAGAAGA
CTAAAGCTAGGGAGAGGGGAGAGAGACAGACAGACAGAAAGAGAGGGAGAGAGAAAACAT
TTATAATGACTTAAAAGACCTCAAAAGAAGAATGGGAATTGCGTTTGAAAAGGATTTACG
AGACAGAAATCGAAAAAGAAAAAAATGGCCCCTCTATTTCACTGCATTTTTGTCAGAGTT
GAAAATGGAAAATATCTATATCCCTAAAATGACTCAACTTTAAGTGCTTATATTCACACA
CACACAAAAAAAACTGCACTTCCTCCACAATCACCCAGTTTTCAGTTGCTGTGTTTTGCC
CGGTATTACAAAGCATTGTATTTTATAGGACTATACCAAGAATGGAAAAGTAATTTTATC
ATTgctaaaattgtcaattgaaagtgtctt
>NODE_136_length_336_cov_2.029762
CACAGACAGAAAGCTATAATCAACAAGAATCCATATTGAGGGTGAATGCCAGAGTTTTTC
AAAATGTCAGTGGAGTGTGTTTGCAGAAGGGCAGGAATGACAGATGAAGAGCAGGGAGGT
GAGTGGCAGGGACACAAGGACAGGCAGACTCTGTGCTGATGAGGTCCTGGACACAGAGAC
CAGGCAAAGTGCAGTGCCGGGCCAGGAGAGCACTCTGCCTCAGCCTGCTCCCTACAGAAA
AGCCAAGAGGAGTCAGCAGCGCTACAGCTATCTAATGGGAACCCTCCACTTAAAATTCAT
AGGTTAACAAGACAGTAGGCAGCCCGGATTGCAAAATGGTAGCAGGAGTGATTTGTGAAG
ACACTTTCAATTGACAATTTTAGCAATGATAAAATTACTTTTCCATTCTTGGTATAGTCC
TATAAAATACAATGCTTTGTAATACCGGGCAAAACACAGCAACTGAAAACTGGGTGATTG
>NODE_137_length_529_cov_9.748582
ATTCAATAGGATTTAAAAAGCCAACTGTGTGGAGAAATGAGAGTTTTGCCCCCCAAATCA
TATGGAATTACAGTGCTGGTTGCATATGGGGGGAGCCAGTGGCAGGCACAAAAGCCCACA
GGAAGCTGCTATTTCTGTGTGTTTTATTAACCCAACCAAGCAATTTAATTCTTTTGTTCG
GGGGAGTTCTACTTCATTGATTAACAAAAGCGGGGATATAATTTTTTCAGCCCCTTTTGA
AAAGCCTGAAATGTCAAGCCTTTTAAAGGAGATTATTCTGCCTGTGTGCGATGAATAGAG
CCCAGAGTAACCTTTTGTCTACAATTAAATATTCCAGCATAAATATAAAAGAAAATCAGA
GATGGGGAAGATTGAGTCAGGAGAGATTGGAGAGGTAGATCCTCTGCCCGATAGTGGCAA
CAGCCTGGCTCTAATTAGATATGCCAGGCGGGCTGTGAGCAGTCACTCTCCACAGCACGC
CGAGAGAGGAGGCAGCCTGAGAGAGGAGGACAGAGGAAACCTATCTGCTCATCTGTCTGT
CCAGCGCCTTCCTCTGGGCATCCACAAGGTATTTCAGGAGACTTTGTTTTGTTTTGTTTT
GGGCTCTTATTTGTTTTCCCGACATCTTTGCCGCCGGAGAGGAAAAGTCGAAAAGGCAAT
gccttctgggaac
>NODE_138_length_524_cov_6.980916
AAGGAGAAACGGAGAAGGTGGAGAAGGGGGGGGGGGCACAGGTTTGAAGGAACAACAGGA
GAGTGACTGACCAAATACTCAGCGACAGAAGGAGAGAGGAAGACGGATGCAGAGAGGGAG
AAAGAGAAAGGGGGAGAGAGGGGGAGAATATATATGCGGTGGCCAGTGTTGTGAGACAAG
GCAGGTTGCTGTCACTTTAAAAATGACTGTAATAAAAGTGACCGTCGGAAGATGGATCTG
GTGATTTTGGCTTGCTAATCAGTCATCTGTGAAGAGGACCACAGCCCAGATTCAGCGGCC
GCCTGACACCTCTTGATTGATGCCTGTGCCCGATAAAAAAGGCCCATTAACTGTCCTCCT
ATTAAACTGGGTGAAATGGCAAAAAATGCTCCTCTCTCCCACTCTGCTCCTCTGATCTCT
CTTTCATTTAAACCATATATCCCTTTTATATTTTCTCCCCCTTTTTTTCCTCCTTATCAG
TCCTCACTGTTAAGGTAGTCTGCTCTTCCTACAGTTATTATTGAGATTGTGGGAGAGAGC
GGGAGTAGATGTTAATCAGCAAGGCCTACTTGTGTTTGCGTGAGTTTACTTGTTCACGTG
GCCACCGGATGTCACATGCTGTATTTGAgggcggccgtcccactcagatcaatagacaaa
tagtcaac
>NODE_139_length_707_cov_7.434229
TTCATTGTGAATTAATCTGTTAATTCAGAGCACTTAAGATTGGCAACGTGGACTTGGCTT
TTAAACGCTTAACGTGTCCAGTTGCAAGTATTCTGGTTAAATACAAAACAAGAATTTATT
CTATGTTTAAGCTCTATGTTAAAGGTTTGGTCTAATGTGCAACTGTTTGTATGGCTGTTA
ATTGGAATGCATTTCAGAATGTGTAAACTTTAACCCAATCAGGTACAGACGATTGTTGGC
TTTCATGTCAATCTGTGAGACTGATTGGTTCTGTGCATGTACGTGTCTGAGGCTCTACTT
CCAGCGAGCATAATGTGTGTGTGTGTTAATATGTGAATGCGTGTGTCTGTCGGTCAGTCA
GAGCGCCAGCAGCGAAGGCGAGTTCAGGGAATCAGATGACTGCTCGCTACTGCTGTTCCG
CTGGTTGGCACTGACCCCGCAGGCTCCCTCTGGGTAGGTGAACACAAATGAAGATGTGTA
TGAGGTGTTGTAGCTGCCAATGGCCACATCGTCATGGTTAACACCACCACCACTGTCGCT
GGCCATAAGGCATGGCCCACCAGGTGCTGGCTCAGTTGAGCCATAGAAAGAACTAGAAAA
CTCTACCTCCTGCATTAATCCGGGCTGAGGCTGCGGCTGGACTTGCTGCTGCTGAACCGG
AGGCTGGGACTGTGTGGAGGCCGGATGGGCTGTGTAGGCAGGAGGCAGATAGAAAGAGTC
TTCCTTCACAGTCAAGCCCACAATGGAGACAGGAGGTTGTAAGGTCTGGGGAGGGAGCTG
GGCCTGCACTGGAGGGagctgccccgagccctgctgaggctggtcctggtaggggatctt
acagttaggct
>NODE_140_length_507_cov_6.986193
TCAATTTCTACCCCATTACACAGACAGACAGACAGGCAGACAGACAGAGACACACACACA
CACACACACGCACACAAATACTTACTTAAAGATGGATAGATGGAGTTAAGATTGAGATGG
TAGGAATAAGGGAGAGAGGACAATTTGATTTATGTGTTTGATTTAATGCCAAAAAACCTG
AAATCCTCTCCAACACACACACACACACAGAAAAATCCAGAGCATGTGGAGCTTTTATTG
TGAAAAAGACAGTTATTTAGGACCATATGGACGTGTGCGACTTTTTCTGTTTAGTCCAAG
CTTGTGTTTTTCTGATAATGTCTCTGTACGCATGCAGGATTATCCATGAAGATGGCTTTT
CTGGGGATGATGTGAAGCAGTATAAGCCTGTGGTCTACAGCAACACCATCCAGAGCTTGG
CAGCCATTCTTCGAGCCATGGACTCACTGGGCATAGAGTTTGGAGACAAAGACCGAAAAG
TTAGTGTTACCTTTACCTTTAGTGCCAAAGCAGGTCTGTGTTGGTATAAATCGCAGTGTC
TGTGTGGGTCATGACGTTTACTTGATGTCCCTGAGGGGACTGGATAATAGTAAATCTGTT
TTAAGAAATCAGTCTTGGAAAGATTTAACTTTGTGATTGgtttgtagtgtc
>NODE_141_length_1499_cov_5.457638
ATGTTCCGTGTCAAGCAATGAAGGATGGCAGGATGTTCAGTGTCAAACAATGGAGGGGCG
TGGAATGTTCAGTGCCAACCCATGAGGGATAGCAGAATGTTCAGTGTCAAACAATGCGGG
AGCATGGAATGTTCAGCGCCAACCAATGAGGGATGGTAGAATGTTCAGCGTCAAACAATG
AGGGATGCTAGAATGTTCAGCGTCAAACAATGAAGAAACACAGGATGTTCAACGTCAAAC
AATGGAGGTGCATGGAATGTTCGGCTTCAAACTATGAAGAAGTCCAGAATGTTTAGCTTC
AAACAATGGAGGAGCATGGAATGTTTAGTTTAAAACAAAGGAGGACCGCCAAATGTTCAG
CGTCAAGCAATGGAGAAACGCCAAATGTTGAGTTTCAAACAATGGAGTAGCGTGGAATAT
TTAGCGTCAAACAATGGAGAAGTGCAGAATCTTCAGCGTCAAACAATGCAGGGAGCATGG
AATGTCCAGTTTCAAGCAACGGAGGAGCATGGAATGTTCAGCGTCAAACAATGACGGAGC
GCAGAAAGTTCAGCGTCAAGCTATGGAGAAGCGAAGAATGTTCAGCGTCAAACAATGGAG
GCAGCGCAGAGTGTTCCGCGTCAAATAATGCAGATGCGCAGAATGTTCCGCGTCAAGCTA
TGGAGAAGCGTAGAATGTTCAGTATTAGACAATGGAGGAGCATGGAATATTCAGTTTGAA
ACAATGGAGGAGCATGGAATGTTCGGTGTCAAACAATGGATGATCATGGAATGTTCAGCG
TCCACCAATGAGGGATAGCAGAATGTTCAGTGTCAAACAATGGAGGAGTATGGAATGTTC
AGTGTCAAACAATGAGGGATTCCAGAATTTTCAGTGTCAAGCAATGGAGTAGCACACAGT
GTTCAGCATCAAACAATGGAGGAGCATGGAATGTTCATTTTCAAACAAAGAGGATGCCAG
AATGTTCAGTTTCAAACAATGAGGGATTCCAGAATTTTCAGTGTCAAGCAATGGAGTAGC
ACAGAGTGTTCAGCATCAAACAATGGAGGAGCATGGAATGTTTAGTTTAAAACAAAGGAG
GACCGCCAAATGTTCAGCGTCAAGCAATGGAGAAACGCCAAATGTTGAGTTTCAAACAAT
GGAGTAGCGTGGAATATTTAGCGTCAAACAATGGAGAAgtgcagaatcttcagcgtcaaa
caatgcagggagcatggaatgtccagtttcaagcaacggaggagcatggaatgttcagcg
tcaaacaatgacggagcgcagaaagttcagcgtcaagctatggagaagcgaagaatgttc
agcgtcaaacaatggaggcagcgcagagtgttccgcgtcaaataatgcagatgcgcagaa
tgttccgcgtcaagctatggagaAGCGTAGAATGTTCAGTATTAGACAATGGAGGAGCAT
GGAATATTCAGTTTGAAACAATGGAGGAGCATGGAATGTTCGGTGTCAAACAATGGATAA
TCATGGAATGTTCAGCGTCCACCAATGAGGGATAGCAGAATGTTCAGTGTCAAACAATGG
AGGAGTATGGAATGTTCAGTGTCAAACAATGAGGGATTCCAGAATTTTCAGTGTCAAGCA
ATGGAGTAGCACACAGTGTTCAg
>NODE_142_length_548_cov_8.041971
GGCTTCATGCCTACAGCTTTTTTAGAAGGGTTTAACAGGGAGGCAGGGCTGTGAAAAAGG
GGTTTGAGTAAAACCTTGGATGAATAATAGACTGCTTCCCAAGCAGCAGCACTCTTGGTG
GTAGGAGGTTAATATTCTCACATGTCATTAGGTCTGCTGGCTCGACTGATGGCTCATTGA
ATCAGGCAGCAAATGATTTCCTCATGCTGCAGAGGACAGAGCACTTCAAAGGGAAGGGGC
TGAGGTCAGGACAGCACTCCGCTTTGATTAATGACCGGGGCTCAGCAGAGGTTGCCTGTA
GGTAAGAATGTGACGGTGAATTGGATGTGAAGGGGACCGACTTTTAAGCTAGATTTGACC
CACCTCCAGAAAAACTTGCAGATACCATCACACAGGTTGGGTTGATGGGTTGTGACTGAA
AAGCTTGCTGGCCCTCTGGCTTATACAATCATAAAAATGAAACTTGCTGGCTGACAGGCT
TACCGGACATCATGGTAGTGTGAAATCATTTTATACTTAAATAAAGAATACAGATATCAC
TGCTATTGCCTTTAACTGTAAGTCTTAAGGTGAATTTTCGGCTTTTGGAGCATCTAGTTA
AGTCCTCGGTTGAATGACGTGCAGTTTCTAAGGCAAGTTCAGCCTTTAGAGCATCTTTTT
CATGATACTCAATCATTGCTaactttgatttc
>NODE_143_length_361_cov_5.080332
AGATAAAATGGCACAAGAGCAAAGAAAACTGATTTTGATTTGTTCTTTTTACTTTTGCTA
AAAAGCTTAACTTTAATTTAGTTTTTTTTTTTCTTTTTTCTTTTTTCTGCAGCATGTTCA
CGGTTATAGCTTGCCTAATTTTGACAGCAGATATTTTTATGGAGAGCACTTAAGTTATAC
GAAGTATTTTAAGTTATATAGAGTCCTAAGTTTATTTATTCTGGTTAACCCTAGGGTTAA
CCCTAACCCTATCCCATTTGGTCCGCAACCTTAAGTGTGCTTTGAGGTTTGGCCCCCTGT
GCAACACCTCTGGGCTGGAGGGTACCAGGGGGACGCCGCCAGAGGTGTAAAACAGAGAGC
GTGCGACGGGCGGGCGGTACAACGAAACTTTTCACGCTACGTTGCAAGTCAATATCAATA
TCCATGCGGTTTTATTCGTACGGCACGAATTTACAAGCCGTGTCATCACAGCAAGCGGTA
GACTTTACAATGTgcaacagctgaa
>NODE_144_length_435_cov_13.496552
TTAAGAAAAATAATTCAACTGTATCGAAAGTTACAAGTTCACAGTCACTTTGGTAAAACA
CTTGATTACTTGGAAATCAACCAGTCAATCTGTTTACCGATTGAAAAAAACAAAACAAAA
AAACCCATGAAGTACATAAATGATATTTGCTGTTTAAATAAAATACATAATTTCCATGAT
GATGTAAAAACTGGAATGGCACATTAAGTGTCATATGAAACATTTACAAAACATTAATAA
AATTTCCCTGATAAATCAAAGTGCATATAGACGCAGTGCACGTAGTCCATCTGAATGTTT
CTTCAACGTTAGCCAAACGTTAGCCAGCCCCACGCAGCAGGCCAGTGAAGCCACAAAACA
GTTACCCATAGTATAGAATATTATAGAAGAAGATAACAGTCATGAACATTATTAAATACA
GTCAACACCAATGTTATATACAGTATCGCACTGCTAGGTCTGGCTTGGTCTCATACAGTC
CAACTCCAGCAGAAGGAAACCTTGGATAGCTCGCTACATAGTCACAACAGAAATATGTGA
TCACAATACAATGACAAGTCTGAAGTGTTTTTTTTTTTt
>NODE_145_length_632_cov_7.153481
CTCCTGTCTGCTCTAAATGTTTTTTCATTTTTTATTTTTCAATTTTCTGTATCAGTATTT
TGAGACAACGCTGTCCTGCAGGGTGTATTCACCCCAACAGACTAATCTAATATTACATCC
CTCCAGCTCAGGAGATGGCTTGATGATTTTCTCATCAACAGTAACGTCTTGGTTTTGTTG
TTTGAAAGGGCAAACATTGGATAAAGCTTCTCAATTTGTGCAACAATTTCTAAACGGCAT
ACGTATCTGCATACAAGTGTTGATGAGGGAATTGGAAGTCCAATCTTCCTGATAACGGCA
GGTGTGTTTGGAGTTGTAGCTGTAGGTGGGGCAAAGTAGATTTCCTGACCCCACCTGCGC
TTCTCCTAAACTCTATCCTGCCTCCTTGTGCCTGTCTTGTCTTTCTCCATTTCTCTCTGA
GTGTGTCCGACCTGGCAAGCTTCCTTCTCTCTTTGTTCCACAGTGACAGTCCTGATGGCA
AATTGATTTCGACTGTGTGAGAACAGACATACAGACAGAAACAGACAGCTCCGGATAGCA
CAGGGGCCTCTTCCTCCCCATCTATTCCCTCCTCTTAGCCTCCCTCCTGTCCACTTATCT
CCACCTCTTCTCTGCCTCCACACACACCCCTTCTCCGAATGGAAGAGGCCAGTTTCATCC
CTCCTTTCTGTCCTCTCTTCCTCCCCGGGTCCCTCCTTTCCTCCTTCCGTCCATCCTGGG
TGCTGCtgctggtggtgtcggtgtggacagtagcggttggtgggtggaggattgcg
>NODE_146_length_1019_cov_9.190383
CAGACACGTGACCTGGAACAAAGGCGTGGCTGTGGTCGACGCTGAATCAAAATTCTGATT
GTGCATTTCAGGAACAGGTTCACTTTATGAACAGGTTTGTAGTCAGAGAAGCTTCTTTCC
CCCAAGAGTTTATCGTCACTAAGATTACGGTTAGTTTTCTAACTGTAGGTTTTCTCTTAG
GCTCAGCTGATGGGCGAATGTATTGATGCATTAGCCTGAGGTTCAAAACGGCGACATTTG
ACAAAGCATGTTCAGGTTTGCACTGAAATGGGCTGAGGCATTGAACGGGTTTTGCCAACT
TGAAATTATTTGGTCAATTATCTTCAGGTAGAAGGTGGTGTTTCAGGGTATTATATCAAA
ATAGGAAGGCTGTCGGCCATTTCAACAGTTGTTGTCCTCAGTCTATTGCTTTTGGTGTTT
CGGGAGAGTTCCAACAAGGACAGGCTAAGAAGTCTTTATTTCTTTTTGTTAAAAAAGACT
CAAGCTTGCTTTTTGTAGACCTGTACCATATTGTGCTGCTGAGGTGCTGGGGGAAGGCTC
AGGACTGGCAGTCTGAGCTCACTGTCACCGGCCGCCCTTCTTGTGTTTCTGCTCTAAACC
CCCATTGTTCTCTCGGCTTCTCTCCCCTTGGTGTGTGTCGTCTCTGGAATCTGATTTGTA
GTGGGTGAGGTAACGTACGTGGAACACTTAATGGACGCAGAAGGCAAATCGAGGGTAAGT
GCAAATACATACAAATAAAACATATGAATAAGCCTAGACAAACCTGTGTTTGTCAGCTGT
GGTTTCTTTATTTACATTGTCGGGAATTGTTCCGATTCAGAAATCTGGTGGAGTGTGTGA
GATGGTGACATGCCGGAGGCGTGTTTTACTTCGTGTCGTCTGTGGCACTGACTTGAGGCC
ATCCTGAAGGGTTGATGCTCTTAAAACAGGACTTCAGCTTCCTTCGTAGTCAATCCTGTG
GATTGCAGTAGCTGACAATGGCCCTTTTGGTTGCTGGATTTGCTCCTTATGATCTAATGG
GTCTTAGTCTGCAAGAGGTTGTTACAAGGCTGTTAGATGGTTGTTAAATATAACTCATTT
TGTAGAATGCTTTACTGGAAATGTTAcctccaatatcttagtagtggggaatcctatctc
actgtggattttctgaccttttg
>NODE_147_length_512_cov_9.626953
TATTTGGGCATGAGAGGGTGACCAACAAGAAGTAGCCATCAGCCTCTGAGAACAAGCAGC
GACGCATACAGCCAGCACTCCGCCTCCCACCCGCCCCAACCACCTACACCACCCCTCGAC
AAATGCTCAGCGGTCGTGAACTACATTGATCTGGGGTATAATTCTCTATGAAATTGATGG
ATGAGGGCAGCCATTGACAGAAAGGGTAAAGACCACTTTGAGATGTCCCCTGTGAATAAG
TATGATGGAAAATAGATTGTTGAAGAAGATTTATGTTTGTTCTCTGCTGCCACAAGAGAG
GGCCACCCCCCACCCTCTGTACCCAGCCTGCCTCGGACCAATCAAACATGTCATTGTGGT
CAGATTAAACTCACTGCCTCTATTCAGCTGCCAGCTCGGTGACAATTAGCTCATTCTCAA
GATGCAAAAAAAGACAGAAGCAGCATTCTTTTTCACAAAGGCATGCCATCTCTCTTTTGC
ACTTATGACAGGTGATGCTGTGGGGTATCACGCAGAAGTTAAACCTCCTGGTATGGATGT
CCTTAGAGCAAAAAAACACGCACACAATTATAATTATATTTGATAATAATGTCATTTTTT
TGTATTTGCTTAAAATTTCCTCAGGTATCTTACATgtagcgtaacactgaggtaat
>NODE_148_length_742_cov_12.254717
GGCATTTTATTGCACTGAATGTATTTTAGAATTTCCAAATAGCACAGGGATTAATTCTCC
TGCTTGAGGGTGCAGGCCACTCTTTCCATCATAATAATGTTCAGCCCAGCGCAGACTGGC
CATGTGAGAGTGGAATGATCACTAGGTGAAAACCACACAGGCCTACAATCTGAATAAGTG
CACTTTCTTTAAAAACGGAACTAAACAGGAGTCAAAATAGGGTTATTCTACGTTGAAGGA
CTTACATGCGCGTCCATGCGCACAAAACAGGCAGAAAATACGCAGTGTAAGCTGTGAAAA
CAAACAAACAAACAAACCAACGAATGAATAAAATACTGTATGCCAAGTGCCTGGAGCATC
CAGTGCGCTTACCTAGACTTGGAGGGGGGCTGAATGTGTTGCCAGCGTTAAGACAGCGCG
CAGAGTTAATGAAATATCTCCAAATGGGAGTCAGGAGTGCGTGCAGAGATAAGCCTGATG
TGGTTTATATACCCAGAAAGCAAGTGCTCCTCTTCTCATATTGTCCAAGAGCGTTTGCAT
AGCTGGCCAAGTGGCTCTGCTCTTGCTGACTCGCTAACATTGCATTGTGTTTGTTTTCCC
CTTGCTATGACGTGAGACAAAATATTGGCCATATGTCCATCGGCAATAAATTGTTCTTGA
GCGCAAACACAGCTCCCCGAGGACGGCGCTTTTAACCCACACTAGTAGTTTTCGCCCTGC
GAGATGTTTTAGGGACACCAAACTATCTGCTGCCTCATGTAGGTACATGATAATGTTACA
ACAACCTGTTTAAGAGATAATTGTGGGCGTGTGGAAGCGCCGCTGGTTGATCTTTTATAC
TGTGAcctattattcctcacacggggctctctaataaatcgcttgg
>NODE_149_length_434_cov_6.762673
AAAATTAATCGGCTATCAAACAATCTTGGTCTGCCGAGGATGATTATACAGCAGGGGCAG
CGACAGAGGAGGCAGGGGGGAGAAAGTGAGAGGAAGAGAAGGGGGAGAGAGAGGGGAGAG
AATGCCCTTTGTGTAGGTGAAATGTGTCGGGGACTGTCATCGTAATATACCTCAGTGAAA
TGAAGGTTAATTCTGATGTACAGCCTGCATGGCCGTCATTATCGGCGAATCATGAAAATA
AATTAAGCCACTGAAATAGATACTCCTCTGGTACGCGGCAGGGATCTCATGAAGGATGGA
CGGCTGAACTTTACAGATTATTATTGGGAAATAGTGCCGAATTCAATTAATGCACCTAAA
AGACACCTTTATAGAGGGCAGCCATAATTTAAATGACAGCAGGGTGTAATTTTGCTTGTT
ATAAGTCAAATTTGCAGAGTTTCATGTTTCATGCATTTTTTTTCCTTTCCTCCCCCCCCC
CATCCTGTTTTACCACCCCCCCCCTTTCTTTTCCTGTTTGCTGAGGATCTTTTCAGTGCa
agaaaattcctgaaaagactaaaatacgatataataaa
>NODE_150_length_841_cov_13.217598
TCCAGGTCTGAGTAGGTCTCCTGTTTCCCTGCATGACAACAGTAGACTTGCCCTCCTTAA
TATAATAGACTTGTATCTGAACCTCATTGAAGACATATATATTTAAGACCCTTTATAGCA
GGGTTAATTACCCTTTACTTTGCAGAGACTTGTTCTTTCCAGCCCCAGCAAACACTGTTC
ACAATGTTAATTTTGGCCAGCTGCTATTGTAATTACTACCTGGTCTTTTAAGAGCTGTTA
CAATTTGTGGAGTATGATTGTATTGTTTTTATATTAATTATTTATTAATTATGAGGTGTT
GCCTCTTAGTAGCCTTAATTTTGATGATTATGGTCGACACAATGTAACTAATGAACGGGC
TTTGTGGGCCAGAACCCCACTGCCAGTCCGACCTCTCTCTCTCACAAAAAGGAGCACCTC
ATTCTATATCTTTGTTCTATTTTCAAAGGGGATGCGGACAAAGACACGAATGCTGATCAG
AAGAATAAGAAGGGTGTTAAGAGACGCCGGGAGGAACATGGAAGGGGCTACTTTGAATTT
ATTGAAGAGAACAAATACAGCTGGTAAGGATGGGACAGAGCAAAAATGGCCTTCAGCATC
CCTGAAACGCCATCCATAGCTTTGTTGAACTGTATTGGCTTTAAGTGCCAATGCACATAA
CTAGCAAGCGGAAAACCCTCATTTTCAAGTATTATACTACTTTATAATTAACATTACTTT
CACACACATGTTTTGAGGGTCATCCCTGAGTACTTAAAGAGCCTTACCATTTATCCTTTT
TACAGTACCCACTCACATTGTGTCTTTAATGGACTGCATTCTGTAGCAGAAGTGCATCTA
TCAAGTCTCTATGAATTTTCACATCTGTTCCTCATGCCGCTTATTGTTTTGGAAAGCCCG
TTGTGTCCTCAAGGTGAATCGAGGCTGCTCAAAAAAAGAACCCAGAGGAAAGTAGCAGAT
GTGCACTGTTGAAtggagggtgggt
>NODE_151_length_709_cov_9.466855
AAAACCAGCGGTTGGCAACACAATTGATAAACACGTCACGAGCAAGTAAGCGCTAAATGG
ATTGGCTGGATTTAAAAAAAAATTTGAATTTTTTTTTATTTTTTAAAAAACCACGACAAA
AAAAACAATTCGTAAGAAAATCGATTCAGCTTTTGTGTTCCGGAAACAAACAATTCTTCG
ACATTAGAAATCCATGCATATATGTATATTTTTAGATTTTTGTTAGAGCCAACACTGTTT
AATAAAACATGTTCTGATTCTGCTGGTGTTATCCCCAGCTAGAAATTGGTTGCCAAGCAT
TGCATCATTCCTTTCATGTGACTCCCATACGCCCCAAATTCGTCCTGGCCGTCTTATGAC
TGCATCACAATTGCTGCTCGTACAAACTATACAGGCTGGAGCGAACAACCAGCTGAAACG
ACGCTACGGCCCCGCCCCAGTAGTAATATTCGGACTCTCTATTGGATGTCGCCAAGGAAA
AGATCTTAGCTCCGCTCTCCTGATTGGTCCCCTGGAACGTCAGTCATTCTCGCCCAGGCT
AGGTTGTACTGAACCTACCTTCCCATGCATAGTTTGGTTGGCCTCTACCCCAATATAAAC
ACCGCCGGGAGTTTCCGTAAAATCACATTCAGCCGTCAAGACTGAACAATGGTTAACATG
AGCTATCACCAATTTTTACTAAAATATCTACATACGAATTCAAGACAGTCGAGAAGGCGA
GCGAATAAAAGAAAAAGGGTAAGCGGACATTCCTGATAGTTTTGGCTGCTAGTTGGTGGT
TGTTTTTCGGGTGTTTTAGGGAGTGACTGGCGGCCGCTTTCTTCAAGTGGTCCGCCgtag
aggaacgaaaaag
>NODE_152_length_436_cov_11.715596
TTTACATGGCAACTGCCTCTGAAGGTACAATTCATCAGAGCTTTGCCTTTACCTTACGTG
AGGCCGGCGCCATTACTCCACATTTTTTAACTTTAATTACAGTGTTATGGCTTATTCGCT
CGCAAGGTTACAACAAAGAATAAATCAAACTTCATTAAAAGTCTCAGTAACTCAACGCAT
GAGCACACAAAATCATCACAGAACCAACCAGATTATATTCCAAACTAACTCCATGCATCT
CATAAGGAGGTTGTTTTCCTTTTTCATATTTCATAAATATGAACCAGGGTGGTTTTTGTC
TGTGCCTGTCCATTTATTACCATAAAAATCAGCTGACTGAAGTATCTCACTATCTGTGGA
GGCAATTAACTGTTTTGAGAGAATGCGTAATACGGGACTTTGTAATGGTATCATTTGGAG
TCAAGGCACAGATGCGCCGTGCGGAGCCATACTGTAATTAGAGAGAAACGCTGTACAGGT
TTTCCACTAATTAGCAAATTATGCTGAAAATAGCATCAAGCTAATTAACAGTTATTATGG
CATTTTTGAAAGTATGACTTTAATTAGCAAAGTCCTGACG
>NODE_153_length_448_cov_11.218750
TTTGACTTGTCTATTCCCCTGCGTCCACCTCATATGAGAGACAAATCTGTTGACAACAAG
GTCGTCCTGTGAGCAAACTTTCTGCTTTCTTCTCCCTCTCCTTCTCCTTCCATCATCCCG
CCTTTTGAAGTTATGTCCAAAAGGCTGTTATTATCTGGTATTAATAGATGCAGCCCCCAG
GAAGACAAAATCAGCTATTGATAATTGCAAGGAGTATACGGCAGCTACTGTATCGATCGG
CGTGTCCTCCACTCCCCCTGGTACTGAGAGATAAGGAGACACACTCTTTAGAGCAATATA
ATTTCTTTTGACCTATCTGCTTGCTACAGACTTATGATGAATAGCCACAGTGGCTGAAGT
CCTTTATCACCAAAGTTACCCCCTTGATATAATATTGATTCTTTATAACTAGCTCGCCAC
ACAAAAATCAAACTGTCCACTTGGCCATCATCATCATCAATATCATCACAAAGGCGGGAG
GAATGAAGATCCCTTGCGCCTCTAAAGGCGAGACCGCACAATCTCCTCTGTAGGCCTAAT
CTTTATTTTGCTGATGATGAAAGGAAAGGGGAAACGAGGCGAGGTGCCATTT
>NODE_154_length_474_cov_9.061181
TATATCAGAGCAAACTTAAACATGTATACTTTATTCACGGTGCACTACCTTAACAAAGAA
AATGCATGTATGGATCTTTATTTCAAGGTGAGAGAGAAGTCAAACACTCTTGCAATTTAT
AGATCAAATCATAACTATATTGACTGGTGAGTTTTGTATATAAAAAGCAACAACAAAGTA
CATAAATAAAGTCATTACCAGAGCTTAGAACAGAGGCACCCGATTTTCTCTTTTATCCTG
CAACAACAAAAAGAAGAAGAAGACAGAGGAGGAAGAAATAACAAAAAAAGAGAGAGAGAG
AAAGAATTGCACAGAGGCTTTTCTTTTCTTTAAAATGCTGCATTAGGTCTTTTCCTGCAG
TCAGTTTTCATAGTTCAAAGCTGGCAGTTCAATAAATAGCTGGAACTGGCACATCTCTGT
TCTTGCAAAAAGAAATCAATGTTAATCCTATTACCGGCAGTTATCACCTAGCCCAGAAAC
GGTGGCAAGTAAGGGAAAAAAAAAAACTGAGATGTCAAAGCGGGAAGGGGAGAGAGAGCG
AGAGAAAGGGAGAGAGAGAGCGAGTCACCCTTCATTCACTTTCAAACACAGTTTTGATAA
TTTacttctgtagaagaa
>NODE_155_length_718_cov_8.520891
ATTATTAGTACAATCCGTGTGCAGTGTAGTGTAGATCTCAAACAATCAATAATTGCTTAT
AATTTTTTCTCAGAAAGGCTTACACTATAATCTCAAAAACCAGTGTTTCTTAAAAAATGT
GATTCATGTTTTGTGTCAGTATGTGTAATCGCGTCTCCAGAGTGTGATTACATTGTATGT
CAGTTTGTGTATATTTTTGCAAGTGTGTTGTGCTGTCATGTTTGTAGCATTCCATGTGGG
AGGGTCTGTTGATAAGTAAGCCATCTGTAGTGTTCTGCCGAACGACATGTTGTAAAGCGC
GATTTGAGAGTGTGGAGAGACTTGACTTGACAAATCTTGGCACATAATGAGACAGAAGGG
AGTAAAGGCAGAAGTCTGTCCAGAGATAAACAATTAGATTTGTCCCTGAGGTAAAGGCCA
TGCAATGCAAGGACTCTCAGACTAACAAAATCAATATGGCTTCCAGTAAGAACACTCAGG
GGGTAGAGTGATGAAGAGGTTATCATTCATTTCTCAGATTAGGACACACATACACAATGA
GGAACAGTCTCGCTTTAAAAATCAATATGATCACTAGTATGAAAGATGCTTGTCAGTGAT
GTATATATTTGAAAGTATGCATCTGCTATTCAACTCTCTGTCAAATGCGATTGGTGTAAT
GAGACGTGATAACATAGATCAACAGGGATACTGAACCGAGCTAGTCAAGCCAGTTTTCTT
CAGCAGCCAATTGTGAGAGGATCTTAGAGGAGACAGCATTTGGGAATGATATTTTCACAC
CCCCAGATAAAACCATAATGGAGCATGAGCCATAGACAGAGTGGGCAGTCCCTTCGCGTT
GCATCCCCTCTCAGGCCCTGCc
>NODE_156_length_472_cov_9.264831
GAAACCGATAAAAGAATGCTTTTACTTTGTCACATTTAAACAAGGAAAACATCAGAAAAG
ACTAATGTGCAGCAGTAATATGTGCCATGTTGTTTGGCCCCAGTGGTCAAAGATTTCATT
GTGATATACTTAAGACAATAAAGATTTTTTCATATGCAGAAAAGTTCAAAGACACGTTCA
TTTTTTTTCATTTATTTTGTTATTTTATCCGCCTGATTTTTACACCATAACAATTTAAAC
ATAAAAAAAACTGTAAAATATATCTTCTTGGATCACAAATTAAATTTTTCTTAAAACAAA
CATTTTAATTAGCTAACATGAGCACAGCCACAAGTAAATCTAAAGTGATTATTCCTGCCC
TCAGAGAAAGGCTGTCTCCCTGTGCTCTGTCAAAAGGTCAATTATGGCCCCAAACCGGCA
TGCAGTGACAGTGACCTGGAAGCGCTACTGATGACCCCACATCCAGGGGCCCAAAAGAGT
TGATCATCTAACATGCAGGCTGCCTGGAGCCATGGAAATCTGACATTTGTCCTTATTCAA
ATGAACACAAACAATATGCATTTCATGCCTCTACCTAACCTGTGCCAAATCTAAAGCATA
GGGACCAGCAGTCTTA
>NODE_157_length_392_cov_1.869898
CAAACTTACAGTTCTTTAATGCTCCCATCAGGAGAAACTCATACTCTCAGTACTCATATT
TGTGTATTAACTCTATTAAATGAACTAACAGTTTCATTAATGGGAACAGATTGTTTTCTG
AGCAAAAATTGTTTTGAAAATGAATAATGTATACAGTGGTACTAAAAAAACATTACTCTT
GTATTATCTCAAAAGCTGTAGAGTGCAATAGTTTTAATTTTGTAGATTGAAAAACAACTT
GCTTATGAACTTTTAGGAATAACTATCATCTGTGAAATTCCAGAAACTATGAAGTTCAGT
ATCAAACCACTGAACACACCTAGTGTGAACTTGTGTCTTTACAAAATGCACTTGGCACTT
TTCCAAGCAAAATTTACTTtgacttatctgtttcatcaaattttaacacaacatatctgc
ctgatcataacacacagtataccctaatatactggcttttaactcctgtcaaaagaatca
ggtgtttgctagctatgtttaaatctattcatggtctgcaaggtctgatatcagag
>NODE_158_length_452_cov_6.818584
TAGGGAGAAAAAGAACCAGAGAACGACAAAAGGGGACAGTTGCAGCCGTCGTGCCTTCAT
GTCTTTGGCTGCACCAATTACTGTTGGCATGTCCTCCGCCAGCCAGCCAGGTCCCCCACA
ACTGCTGCACTTAACACACTGTTCCTTTATTCCCCTCTATAGTAAAGATGGCTATTGCAG
AGGGGCTACGGAAATTTGGAGACTGCTGAGCCAAAACAGATCACTTCAAAGCAGCTTATT
TAACGCTTGCTAAATTTTTCATCACAGTCGCTTAATATCCTGGGGAAGGAGAGCTTTTGA
AGTTGCTGTGAGACCGGGGATGTTCTTCTTACAATTCTTTTTCCCCTCCCTCTGCTGTAC
TAAAATCCCCAAACCTAAACACATAACACACACCCAGTTCACGCTATCTATGCCGACATG
CACACACAAGAGTTTGTACGGATGCTACCGATGCACCTCCTGCACAGAAACAGCACGCTT
ACATACCCAGACACAAACACACTTATTCATCTAGATCCAGTGGATTTTTCTCAGAGCAGT
GAGAGTCAAGGACAAGTCCAATCCTACTAGGGATACTCAAAAATATttacttaggg
>NODE_159_length_354_cov_1.401130
AGATAAATTTAGACCTCTTTCACCAGACTCACCTGTTCCTCAATTTACACAGGCCCTACA
AGAGTTCTTCATCTCACATATGACCTCAAGGTCCTCTTCCCTCGAATCACTGTTTTCAGA
TCTGCAAATTGAATTATCTTCCCCAATGCTTACAGAAGGTCGCCCTACATCTCCTGAGTC
CTTCACATCTGTTGGTCAATCCAGAAGACTTTCTCCTGATTCCCCTGTACCTGACTACAG
ACAGGCTCTCCTGGAGACCTTTGTTGAGTTCAGTGCTTCCAGGATATCGTCACCTGATTC
AGACTTTTCAGATATTGAATATGCTCCTTTGATTTCACAGATGTTTTATTTTGAGGAAAG
AGCAGAATCCTGTCAATCAGGGGCGACTGACTCTGATCTCAGATGTTTGTCTCCTGACTC
TCCTCTCCCCGAGTGCACTATGAATACATGTACCAACTTAGATGTAAGATACAGATCCAC
ATCACCTGGATCAGTATa
>NODE_160_length_1240_cov_3.632258
CCGAACTAATTGGATCCTGGCCCGATGTCTTTGGTTGGGGCGACCTCGGGGAAACAAAAA
ACCCCCGCGTGGAATGGAAGTACATTACTTCCAAAACTAAGAGCCACCGCTCAAATTAAC
AGAATTTCTGACCAATTACAGATCCGGCTAAACGCCGATCAACGGACCGAGTTACCCCAG
GGATAACAGCGCAATCCTCTTCTAGAGCCCATATCGACAAGAGGGTTTACGACCTCGATG
TTGGATCAGGACATCCTAATGGTGCAGCCGCTATTAAGGGTTCGTTTGTTCAACGATTAA
AGTCCTACGTGATCTGAGTTCAGACCGGAGTAATCCAGGTCAGTTTCTATCTATGCTATG
ATCTTTTCTAGTACGAAAGGACCGAAAAGGAAAGGCCAATACTACAAGCACGCCTTACCC
CCACCTAATGAAAACAACTAAAGTAGGTAAAAGGGCATAACCCCCTGCTCAAGAAAACAG
CACGTTAAGGTGGCAGAGCCCGGCCATTGCAAAAGACCTAAGCCCTTTCCACAGAGGTTC
AAGTCCTCTCCTTAACTATGATTTCAACACTTATCACCCTCATCCTAAACCCCCTTATTC
TAATCGTCTTTGTCCTTTTAGCCGTTGCCCTCCTTACTCTAGTAGAACGGAAAGTGCTAG
GATATATACAACTCCGAAAAGGCCCTAACGTAGTAGGGCCTTACGGCCTTCTACAACCTA
TTGCAGACGGACTAAAACTATTTATAAAAGAGCCAGTACGCCCCTCAACCTCCTCCCCCA
TCCTATTTTTATTTACCCCCATACTAGCCCTTACTTTAGCCCTCACCCTCTGGACCCCTA
TACCCCTTCCTTTCCCAATAGCAGACCTAAATCTAGGTATTCTATTTATTTTAGCCCTCT
CCAGCTTAGCAGTCTACTCAATTTTAGGCTCAGGCTGAGCATCAAATTCAAAATATGCAC
TGATTGGAGCCCTACGAGCCGTTGCCCAAACTATTTCATATGAAGTAAGTCTTGGACTTA
TCCTTTTAAACGCCATTATCTTTACTGGAGGCTTCACCCTTCAGACCTTCAGCGTAGCTC
AAGAAAGTACTTGACTTATCCTGCCAGCCTGACCACTAGCTGCCATATGATACATTTCAA
CATTAGCAGAAACCAATCGAGCCCCCTTTGACTTAACAGAAGGAGAGTCCGAGCTCGTCT
CAGGCTTTAATGTAGAATATGCAGGAGGCCCCTTCGCACTATTTTTCCTAGCAGAATACG
CTAACATCCTTCTTATAAATACACTTTCCGCCACACTTTTCCTAGGAGCCTCCCTCTCCC
ACACCCTCCCCGAACTTACTTCAATTAACTTAATAACTAAAGCAGCCCTCCTCTCAGTCG
TATt
>NODE_161_length_676_cov_5.853550
TATACATCCCAGGTGCTCAGATCTAATTGTGCACAGTATTTCTATCTACCATGTTGTGTT
CAGGTGACAATTTGTTCCAGCTAATTGGAAATTTTGCACTGGCTCTCCTTGCAAAATACA
TCAGCCTATCATGAATGACACTGATGTGATAAGCACGGATTCCGCTAGCCGCCACTGTTA
TTTCAAGCCAGGAAGGCTCGAGCATAAAAGTTGACAGCTGCAACAGTTTTCAGAAATAGT
TAGTTGATAACCATCCACGGGGTAATGAAACTTCCACCTTTGATGAGAAGTTGAAAAGAG
AGTGTTTCACTGTTGGCTTGGCAGAACATTAGACATGGCTGCAGGCAGGCAGGGGCCGGC
GAGGGATCGTGCTGTTTTAATAGGGCTCATCCAGAGGTGACGAGAGCACTGCATGCACTG
AACTGGAGGTGTGAGCTGGGGCTGGCAGTACATATCTTTTGTCTTTCATTATCTTTATTT
CCTTATTATTTTAAATGGCCGGTGTGTGTGTGTGTTTTTTTTCTTCACTAGAAGCTTTTT
TGATATCCATTTAGATTGGGGCTTCATTAAAAAACCTCAGACAATGGAGTGACTTCTAAT
TAAGAAGCGCCGCATCTGGCCCCTGGCACCCTATCCCGTTGTTCCATCTATTTTGCTGGG
GAGAATTCATTTGTTCCTTAATTAAGAAAAACACCAATAGCGTGAAAAATCTGCTTATGG
TACCTGAATCCTAATTAGTTAAATAGTGAGGGGAAGGGGAAAACACATTCCAGTAGCCCT
AGAAATGAACTCAGAGCTGATAAAAATGAACTAACTAGcc
>NODE_162_length_506_cov_6.624506
CTGGCAGTGGCGCAGATAATGATTGTAGAGTGTGGATCGTGGTAGACTTACTCCCTCTGC
TGTCTCATAATTGTCCAACAGCCACTGGAGCTAAAAGGGGGAACAAATGCTTATTAACTA
AAGAGATTCTCAGACTGGTTCCTGCAAAGACCGTAGGCCAACAGTCCATAAACGTGATGC
TGCTGCATTACAGCTCTGCAAAAGCTTCTATAGCAGCCAGTAAATTTAAAGCATTTATAA
CAATTAAAACCAGCAACAAAAACAGCAAGCACCGAACCCAAATGCACAGAGATTTGAGAG
AGGCAGAAGAGCAAGAGAGTGAGCTTAGCAAAAGTTGAGGTTAGCCGAGGGCAAGCATTC
GTAAAAGCAACTTACATGGCTGTTGAGCAGCGAGCTTCTCTGACTGGATAAACCCTCAGA
TTTTTGGAGCGTCTCAATCGCCATTTCAATCTGATAAACCACGAAGCACAGGACAAAAAA
AATGTAAGAGGGGGAAATAAAAACAAAAGCAAGAAAAACAAAAATAAACACATTACTGGC
CACAAGCAAAAATAAATAAAGAGAGTCTAGAAAAGATCCAAAGGCAAGCACCACTAAACC
CAAGCAGAGCAGGACTACCTGTCATTTCAGGACAATCTTTACCAAATATT
>NODE_163_length_619_cov_17.426495
ATAAAAGCCCTTAATTGTCAATGAAGCGTCGTTTTTCGTCGACAAGCTGACATGCTAAAC
CAAAAAGGTGTGTTTTTCTCCTTTGGGTGAAGCTAAGTCTCTCAGCTGCTCGTTAAGTTT
CAGTCGCACACCTGTTAAAAGGTGAGCTAACGCCGGAGAGCTGATGTAGCGTTAGCTAGC
ATGAAGCACGGCTACAGGGAGCACACCATGTTGATTTAAATGTCAAACACTCTTCCTCTA
CAGGTAGACACTACGCCACAAACACTCTGGCTACACAAGAAACCGTACAACGAAGGAAGG
GGTCAGAAAGGTCCGTACCTTTTTCTCATGTAGATCCACAATTTGCCACACCAAGAGAAT
TATTTCCCTCTCATCCGAACCCAGTTTACCCCCATTTGCACCAGCTGTTGCCCCAAAGAA
CACCACCAGAGTATCACTGTGCGAAGCCATCAGGGACCACAAGGGTAAAAACTACAATTA
AAGCAAAGATTAAAATAAAAATAACACGAGGGTTCACCTTTTTCCAAGTGATAAGAAGAG
CGAACAAAAGGGCTGGAAACTCAATTGAGATAAACGGAGAGAGAAAAAAGGGGGAGAGAT
TATTTTCAGAGGAGCCACGGAAGAGTTTGCGGTCAGAGACTCTACCTGTTGCTGTACTTG
AGTGTGTTCTATCCAGAGATACTGGTTTAACTGGTAAAGAAGGGTGGAAATCCGTGTGTC
TTTCACACGAACTCCATAACAAGCCCCGGAGTTTttttgtttt
>NODE_164_length_654_cov_3.412844
TAAGTTTTCGAGCAGGGCTTCTTCTGACTCTGCTCCTGGTCAATCCACTTGCAGATTAGC
TCTTGCTTTATGGGCTGCCGCATGTATCTTAAAAACGCCCCCGCGGCTCCGTGAGGAGCT
GAAGCGATGTTCACATTGAGGTTCATGGAGTTGTAGCTGTGGAGAGAAGACGGTCCATAG
TGCTCTGGCCTGTGCCCGAAGTGCTCTGGCCTGCCGTAGATGTCCCCCGGTATACCCAGG
CGCATCTGCCCATTGAGGGCATGGTGGTGGTGGGCACCTGGGGACGCCTGGTCGTGAAGT
CCAGTGAAAAGTGAATGGGCCCCACTTTCCGTGTGCCCATAAGCACCTGTTGGGGAGATG
AACATGCCATGGTGATGAGGGGAGGAGGCGGAACTATGCTGGTCGCCAAGTGCATGCATA
GCAGAGGCTGAGAGTTCTCTCCTGAGGATGAAGTCCCTGCTGCTTGAGTAGCCTGAGTGG
GGGTGAGCCACGGGGAAACCAACTGTGGTCTGAGCTGAAGTGAAAGATGCCGCGGTCTGG
GCTTCGGGATGGCTCTGAATGTGCTGAGATGGGCTAAGTTTGAGAGCATTTGTCTGTGCC
ATGTGCTCTGGTCCAAATGGAGTGAGTGCCACTCCGGGGTCGTTGCCCAGCTCCCCAGGG
TGGAGGTGGGCATGGTGGGAGAGAGGGTGATGCCCCCCTAGCCCCGGGAAGCCTGTCATA
TTCTGATGAGGAAGGGGTTGAGTCGCTGCCAAATCCGCTAATCTTATCGCCGGATTCCTC
TTGCTTAAAGGGGgctcc
>NODE_165_length_670_cov_9.792538
CCAAATTGGTCCTATCGAATGTGACAGGAGGAAGAGCATTAAGCATCTGACAAGATGATA
TCTAAGTTCAATTTCCTACTCCTCACCTGATTTATACCTGCAGCAGATCATTTTCCTTTC
TGTCATAAAGACCTCTATAAATCAGTGGTGCTTATGGAAGCACTACAGAACAGGGTCCCT
GGATTTGTATCCCCTGTGTTTGCTATTAGGAAACCATTACAGCCACATTTTCCTCCTTCA
AACAAAAATGATCAAATCTAATACTGGCAAGATTAGAGAGATAAAGGGAGAAAGGGCTGG
TGGAGCTGTTCAACACAGTCCCCTATCTAAACAATATGCTCTAAACTCAATAAAAACAGG
GCTTTTTGCTGGTGACACCATTATCCATCTGTTTGGACAAAATTGCTGTATCATGGTATA
AATCTGCGATACAAGTGACATATCCTCTAAAATAAAAGGGAACATTAACTGCTCTATCTT
CTAGAGGCCATGGGACTAGCTGGCTATAAGCTCAGTCAAGTGTGATGGCAGTTATACTGT
GTTTTACTAGACTGCAGACAATTATACTTTGCTCCTCTCCGCTAAGAAGACAAACTGCCA
TGGCTTCAACTGAAATGATTTCAAATAGATTTTCCAAAATGTCTGTCGCCAGATTGCTTC
CATACATTATTTCACTTAAATGGAGAGAAAAAAAGAGGGAGCAAATCCACAAATCAATCA
CAACAGCCCACTTTACCAGATGGAAAGACGAGAGCTTTCAGTGTGTGTGTGTGCGTGTGT
GCGTATGTGTGAGTGTTTTTGTAGACCTGCGGAg
>NODE_166_length_700_cov_4.648571
CCTCACAGTTTCCTATCTAACAAATCCACCGCTCATGTACTGTGAGTTTTTAAATGTTAC
TCCGGCACCTGGCTGACAGACGGCATCAGCCGCTCATGTTTGCTGATGAGGTCACGTGAG
AGCCGGCGGTCATGCCTGCCAATCTGCCAGCATCTCCTGTGTTTTCTCCTTTCCCTGCAC
TGTATGGGCTTTTCCCCTCACCTCCCTTACACCCACCCACCCCTTTTGGCGCGCCATAAT
ATTTCTTCCCCCTCTTTTCAGTGCACAATAAATGACTGCTGTTATGGACCGCTGGTAGAC
TGCATCAAACAGTATCCTATCCCATAAAATTTTAAGCCTGAAATTGACGAGGAGCTATTG
AAGGGGATGAGATGTGTCTGGCTTCACCTGACATAAAAGTTCTGCTTCACAGAGGAAGTG
TTTCATCCTGCCTGCCATCCCACTATCACCGATACAGGGGGCTGTAAGGCGATGGAGGGA
AGAGGAGGAGGAGAAGATAGGCTGATCTAAATGCATCTCCATGTGCATGCAGTGGATCAG
ACCCAATGTTCTATGATACAGGAAAAAAATTATCATTTAAAAGCAATGTGGGGGAAAAAA
AAATAGCAAATATTCTTCGATACAGATTTTTAAATCGCGTTTATTTGGATTGTAGTGAGT
TTTGGTCAAATCAGTTAAACTATTATTTTTGATTTTATTTATTCACAATAAATAAAAGCC
TTTTGGTAATACTATATTAATGTTTCCTCCATGCCCAACTACAAATACGCccctcttcat
gcagcaatgttttggccttgaccacaggggcagaatgggagtccaggctatttaggggca
acca
>NODE_167_length_594_cov_10.367003
ATCTGTGTTGCTTAAACCCCTGTGCCTCCTACAGGATTAAGAATTCATAAGATATATTGA
ATCGGTGTGGAAATCCCAAAATATATGCAATTTGATCAAGTGGGGATTAAAAGTGTCATT
GTGCTTGTCAATAAGGGTTGGTGGCGACGTGGCAGTATCACATTGACTCTTGCGTATTAA
TACTCAGTGTCCTATTGGGCCATCAGCTGATTGTTTGGAATGTAAATGATGCTGCTGATG
GCTCCAGTGACTGATGGCTTAAATTCCAATTAATCAATTGCTTCATCAGTTTCCCTAATT
CAGATCAAATATCTCCTGAGTGCACACTCTTCTTTCAGTGGTATTAGAAGAAATAAATGC
TCTGGAAGTAATTTTCATCAATCTCGTGTACATGCCAATATCCCTCACAAGCCTGGTCCA
GGTTGAGGACTTAATGTCTTAAGTGTGTGTTTGTGGGTGTGTGTGTGTGTGTGCGTGTGG
AAGAGGGATTTGCATATTAGGAAGGAATGTAAGGAATTAAAATAGGGCTACATATTTGTG
TGGACTTACTTACTTGTTTCATTCTATTTATTTAGCTTTGTAGCGGCCAAACCTAAGTAG
AAGCCTGAACTTAAATGTTGCCTTGCTTCATGCATGTCTTTAGGCTTCCTTTTGTGGTGC
TGAGATCATGACATAATAGTCTTTCAatccttcagccgttgtcagcagcatatttccgtc
tgatattccaccgctcca
>NODE_168_length_367_cov_9.220709
GTGTGTATGTACATGTACTTTGTGTCTGGATGTCTGCATATCTGCATGTGTGTGCGTGCA
TGTTAGTTGTAGACTCAGAGGCATAGCGTGGGTCTGCATGAGGGAGTGTGGTGGCAGAGC
ACTCCTCTGATAGGCCAGATCCAGGGTGCACTGAAGCCTTTCGCATATATATGGAATTTT
TGAATATCTAAACCATTATTTAGCATCCAAATCAGTTCTGCTTGTCTGACTGATGGACAA
TTTCAGTGTGACCCCGGTCTTTTTGCATGTGACCTATACTGTCGGGATTCTTGCATATTG
TTTGGATGTTCACGTTGACTCCTCTCCCGTTTTTCTCTTTGATCCTTTTAGCATGCTCTT
TGTGTCGGAATTCATGAAATATTCATAGCTGGACTGTGGCTTTTCCATATCTTTATGTAC
AATTATTGGCAGCCGTCCTGTTATGTCGAGCCATCTTAATAGTAGGTATTGGGCTCGGTT
AAGTGTGACTTCAGATTtttctgacagttta
>NODE_169_length_448_cov_7.765625
AGAGAAAAGTTTCCTTCAATCCCCCAGGCGTTAGTCTTGGATTTGTGTTGTTCTGCAAGT
CTGCGACATCATCCGAACCCCAGGAGCCTCTTGCTCAGTCTTGACGGATCCTCACTCTGC
TGAAGCCCAATACTGTTCTTCATCGTGTGTTGTCACAACCCCCCTGCTACCTTGATTCAC
TCTTGGTCGTTGGCTAGGTTTTGGATTTATTACTTTCGAGGCCGAACAATCAGTGGACCA
GGCTGTCAACATGCATTTTCACGACATCATGGGCAAAAAAGTGTGTAGTTGTAGTTTTAT
TTTACCCTTAAGATCAAACAAAGTCTTGGGCGATGGAGCGAGAACTACATTATGATGCTG
TTTAATTATTAAATATTAGTTTCTGGTGGCTTCCCATTTGTGAATGCAGCATCATATGCA
GCACAAATTCAGCTTTTAACTTCTTAAAATAATCAGGCTACTAATTAGATTTACTTGTCT
TCATTTTTTAATCTCACCACACACTCCTGTCACAAATATGCATTCATAGTTTCTGAATTC
ACTCACCCTGCACTTGCTGTTATATTACAGTTTTAATtgtcgcccaaggctt
>NODE_170_length_298_cov_2.161074
CATTACTGTATTGTGCTGTAAGATATTTACACTCATCTGTGCACATCTTTATGACTGTGT
CATAAAGTTTTTCCATGTGTCTCACCCCCATGAGATGTCCAATGGTCACAGAGAAGCCAA
TGGAGAGGGCAGCAGATCCAAGACGTCCGTTTCTCCTCTCATCAGTCACAGCGAAGATGC
AGATGACGAGCTGCATGGTGAGGAAAACCTCCACAGTGGTGGCCATGCCCAAGCTGATGC
CAGGCTGCAGCTGAAGATACACAAGTTGAATAAAATGAGGTTCACAAATCAAAGAAATCA
TGGCAGACATTTGCTCTGAGAGCTGCAGTGAATCTGTACATGTCTACTCTTCCATTTTAG
ATAAATTAACTAACTAGCATCACTTTGAATGCAGTGTTTGCCTATTTCAATGTATTTTTA
AAATATGGTTTCCTGGTTGGAt
>NODE_171_length_301_cov_1.009967
AGGTTACTCATTCCTCTCTGGCAGCCGCTCGGCCTCGGTGTTTAGCAGCGGAGAGGAGCT
GAGCGCCGCGGCGAGCGCAGCGACTATTTATAGATCACTTCTGGCCTACTTGGCAACAGG
AAGGAGATGAAGACAAGGAAAGGAACTATGGAGGCCAAGGAGGAACAAAATAGAAAATAG
AGCAGTCCAACTGGAGCAAAGTGACTTCTGCTGCTCCGGCAGGGCAAAGAACATGAAAGT
TTCACTCTGAAAGTTTCTCTCATAGGACACGTTGCATCAAATGACTGCTACAAAATACag
tatgtggaagagtcagaacgcaacaaaagtgcatacgctgaagtacagaaacctgtccac
gagtccacgcgtgatttcaatcagaaaaagttgcatcaaaatgattctaaagtgaactct
gtcagttttggagctatgggctgcg
>NODE_172_length_538_cov_10.548327
CTCCTTTGCCTTTAGTTAAGTGTGGGTAACATTGCTCCGACATCCAAATGAGATCGGGTT
CAATTAAGATCTGGTACTCTTGGATTCAGCTAACAGATTGGCAAAAAAGCGACCCCACTT
CGCTTGCTGGCTTGAGTGTGGGTTTATGTTTATACAGTCCCCCCACCCTAACCCCTCATT
ACAGCCAGTTTATCATGCCAGGAAGAGAGTGGCAAAAACAAATTAGTCCATAGGAGGGGA
AAATAGCTGGGGATATCGATTTCGCCTTTTCATGCCAGAGTGGAGCACAGAAAATATTGG
GCTATAAAAGGGAAACAAGGATATAAAGCCATTACGGTGCGCACTTAATTGATCCCACTT
CCCATAACAAATTAATTGAGCAGAAAATGGCAGATGGCTTTGATGAATGTCATAAAAAAG
GCTTGTCAGCAAGCCTGGTGTGTGTGACCCCCTTGCTCATTCACTGTATCGCATGGAGCT
GCTTAGAAGGGAGGCTTACAGGAGTGCAGCATGTGTTTCTTTGAGTATTTACATTCCAGT
GATCCGAATGTTAATCATGTTGACTTACTGACATCGTTGCTAATTGTCTACTTCTTCTTG
ATAGTTTTTTTTTCTTTCCTCATTGTCTGATGTATTTCTCTTTGCATTCCTTAACTGCAG
TATGTGTACATGTGCATGTTTg
>NODE_173_length_738_cov_13.258807
GTTTTTGGCTCGCTGTCAGACGTTGTCCTCAACAACTGACGTGAGTCTTGAAATTATATT
GCAGACGTCGACTGCATATTTGCATTTTGGAAGTTCGTCTGTGTGCGGTAGAAAATCTAG
AACAATTGTTGGCCTGTCACTTTAGCTTTATCTTAGAAAACTTACAAAGGTTTTCCTCCT
TGCCATACACGGCTGCTTGGGTAATGCTGCCTCCTGTGTCTGCAGACGTATTTTTCTAAA
GGTGTGTGTGGCACATCTGTGCAGCTATTGTTTATTCATGGAGTAAACCCTTTGAAATGT
GTTAAGATACTTCCCACTCATTATAAAAATCCTGCCACCCATGGATTAGGACTTTGATGT
CACCAATCCTGCTTCAAAGGCTTCTTTCACTGCTATTAATCACAGTTTAGCCTCTGAAGA
TATAGCCAGAGAAAACATTTGGACATCTTGTGCAGAAACTTTGAAATGTTCAGACTGTCT
TGCATATGCTATGTTCATATCCTTTCCGCTGTGTGTGGGGCTGTTGGACTGCTGTGCACG
CAGCTGCATTCTTGAGTCCATGGGATTCAGCTGAGATTTAGGCTCCTTATGAACTGTCTT
ATATACCGTGCTGCTGTATGAACACTGACATATTAGTGCAATGTTCATTTTGTTTTCTTT
TCTTAAATAAGGGAAAAGAACATTACCCACAGAGCGTTTACTACAACTTAGTGTTTAATA
GTTCACTGTCAATAACCATTTGCATTCTATATTACATAAGGCAGATCAAAAATTCTCTAA
GTCTTAAATAAATTGTGATATGAGAACGTCTAAATGTCTCCTGGCTTTGCTTTTGCATTC
AACAGGAAATCTTGCGACATCCAGGGCTCGGGTCACTGCTgg
>NODE_174_length_433_cov_5.891455
CATATCACTGTACACAGAGAAAAGGGCTCACTTTTTATTTACGCTGTCTTTATTGCCAGA
ATATTGCTTTTAATTGCTGTCCTGGATTTCCTGCTGCGGTATAGGACGAGTCTGAGACGA
TTACTCAAAGTAATGGAGCATAATGATGTCTCGGAACGGCCCCTGAAGCTCAGGTCAGGG
GTTGGACAATGTGAACATTCAGCTACTTAGCTTCCTTTGCAACTTTGTGACAAAATCTGT
TTGCCCAACACCAATTAAGATGCCTCTCCATGCGCTCTGGTCAATGGGTTTGACGGAGGG
GGTCGTCCAACGAGTTGACATGTCCCTGAGCACGAACAAGCTGGCCTGTGTCCTCGCCTC
AATAATTGGTGTCCCTTGCAACGTGCCGCTTCCCAGGGCTGTCCTTTGTGTCCCCATGGC
AGTCCTAAATGAGGGGAGTCAGGGCTTTAATGGGACTCCTGTTAGTTTTAAACAAACACA
GGGCGACCCCCTACTGTTCAGCATGTTGCATAGAACAGCTGGGAGTCCACGGAGCTCTCA
cgcgggagcctgtaacccccacaggggcccaagagcc
>NODE_175_length_343_cov_1.437318
CTTCCTGATTGTTTTGTCTCACTGGCGAGTTCGGTTTTTGTGGACTGTATTCCTCTAATG
TTACCATTCTTCAGTTGTATAGCTCAGTACTAACAATCTCACAATCAAGATGCCTTGTTG
GATTTGTCTGTTATTCTTGGCTGCGTGCCTTTTCTTCTCCCGTGTTCATGATTTAATTTT
AAACCTCTCATTAGTTGTCTTTTCATCCCACCTTCTCCCTCCCTTCCCCCTGTCTCCTCG
TGCTTTATTGCCATTCTGTCGCTCAGTATGCCGATCACACTGACACTCAGTGCTCCGGGC
TTCACTTGGAACCGTCCCGCACTAAGACCAAAATAGTATTCAACCTCACAGGGCCTTTGA
AACGTATTGTGTTCGCAGGAGACAAAAgaattcaatggccaccagggatggaaaaaaaag
atcagctttcatgttgatgcttcagatgcactgatgataatagccaccctgcagtaaacc
aggattt
>NODE_176_length_798_cov_6.788220
CCTTTCACTCCATTCAGATTGTATTTACATGCGGCTGTGAGATAGCCTCGGTGGAATTTA
CCAGTGCAGTTAATCCACTCTGATGGTCTAACAGGGATTGTCTGCACAGTATCTCTGCAG
CCAAATCATACAGTATGAAACTGCATCAAATGAACAGATGGCAGTGACACGAATTAAAAG
CACAGAACAATAGTAGAATATAAACCAGAAATGACACCCAAAGTGGCTGTTGATTTATAG
CCGTGGCGAGTTTGGTACTGGGCTTCCATGTATATTAGTGCTACAAATCTGGGTCCATTT
AGCAGGGAGATGCTCATACATACATCACCGACTCCTGCTCCAAGCCAAGGTCAGTCCTTA
TTGCATCAATCTTTTCAACAGAGGCTACTCTACACAGCAGCAGTTTTGTAACTGTCGCAG
CTGTAATGGAATCTTTTTTCTCGCGCTTCATCTTTCTCTTATCACATGAAATATATATTC
AACTTCTCTTCTTTCCCTCATTCTCCTGATTCTTTTTATTTTATCTGTAAAACATTCCCG
GGGACCTCATTCCTTTTCTGGGGGACACACTCCAAGTAGCACAGATTTTAACCCTTTAAG
GCCCTGAGCACACCGAGTCACGTTGGAATACATAGATATACCAAAATAAAATTTTTAAAA
GGCATTACATAAAAACGGATTTGTCTCATTTATAGGACAACTTGAGTCAATGACAAGACA
TTTATTAAAATCCTTCCACTTCCCTCTGCTGCATATATTATTCACAAAGTCATTTCCCAA
AGGTTTGACAGACATAAAAGGACTTAACATATGTGCCCCACTCAAAGTGTTTCTTTAAAC
AGAACTCTTTCAAACATAAGTGCTATTTTTCCTAAATTTTACCTTAAATTTCCTTTAAAT
AAAACCTCCTAAGTGTGTTGTGCCTAAAGGATGTAGTCAAAg
>NODE_177_length_391_cov_1.161125
GCAAGAAAGAGGGAGAAACAGAGAAGAGAGTAAGATAGAGAAGACAGAACCAGATACAGA
GACAGAACCAAAGAGGGAGGAGGAGAAAAAAGGGGAAGCCAGACAGGGGCAGAAACGGGG
ATCGAAACACTTTCAATCCATAAATTCAGACTTCCATTAGATAGATAGATAGATAGATAG
ATAGATAGATAGATAGATAGATAGATAGATAGATAGATAGATAGATAGATAGATAGATAG
ATAGATAAAATCATTTCTGCAGCTGCTGATTTACGTGGTGATTCCCAGTTCATGGTTTTG
CTGGAATCAATTAGTCAAATTTAATATGTTGAGCACTGTTCTTTCAGGTTAGTGCAATAT
TAAGTGCTTTGCAGGTGACTGATGAACTAGTAATACTGTACAATAAATCAAGTTGAGATC
ATTGCATAATTGAAACAACAATAATTTGCTGATATAGTCTTATACTTACATACCCAGTTG
GTCAGCATGAAATGTTTTAAACatgagcaggtttcttactaactgtataagccag
>NODE_178_length_658_cov_9.764438
ATGACACTAAAACTGTTTGCGCTCTAACAGTATCCCACTGTACCTCAGCCCAGAACTCAG
CATAGATGTCGTTGGCTGTGAGTCGTGTGATTGGCCATTGCTTGGTAACAGAACACAGGT
CACATGCTGTCATCATCAGACCAATCACACGGTCCCTGGAGGGGAGTAAAGCCTCGTTAT
ATCCATGTGGAGAAACTCAATGTGCTGTTCATGCACACCAGGTTTGCTTTTCTCTGTGTT
CGCTGCTATGAGAACTGGTTTGAATCCAGACCTGACCTGTGCCCCAGTGTGAGTCATGGT
CTGACCTGTGCGAGTGGTTGTTAAAGTCCAGCACACCCGAGGTGAGCAGCTCCGACAGCT
GCTGGTGGTTGTTGAAGTACAGGGCGAGGTCCGTGGCGATGATGGCCTTTCGGATGATCT
CCAGCACCTGCTCGTACTCGCTGGAATTCAGGTTGGAGAAAATATTGTGCCCTTCCAGCT
ATGAGAAACAAAGAGATCAATAAAAAAGCAAAAGCTCCACTTATGAGGCGTTCAGCTCAG
CTAGACTACAACAGGTTGTAATCGCAAGTTCATCTCAGGCCAGCAGATCCTGGACGTTAC
AGAAGAGCACAATCAGAACGAAATCAAATGATCCTTTAAATGGACATACAATTGACAGTG
TGTGTGTAAGTATTAGTTTTCTAAAAAGGTTATTGTTAATTTAAGTATTTCTACTGTAAA
CTAAAATATCTGCTTCCATCTGGCCCTCCGTGGTTCTCCTGCTTGATCACAATTTATTAC
CCGTACTACAGTGTAAggtttg
>NODE_179_length_744_cov_4.225806
CAAACTTGCACTCTGAACGTGTGAAATCTCAGCACAGCCTGTGTGGGCCCGCACTGGAAA
CCTCAAGTCCGTTTACTGTCCCGACACCAAACTGTCTGCGCCCCAGCCATGGTTTGTGTC
CCTCCCAACCTCCCAAGCTGCTCAGAGAAGGTATAAAGCTCTAGAAGTGCACCGAGGCTG
AATAGACCAGGGGGCCAACAAAGCGCTGGAGCTGTGGGGCCCCGGCCGTGCAGGGTCTGT
GTTTGCAAGTCTCCGGTGGCTGAGACGAGGCGGTGCATGTGGCTTGGGTGGGGGGCTGGG
GGGGCTCCCACTGCATTAGGCAGTAATAGGTTTGGGATGACCTAAACGATTTGTTGACTG
GGACAATAAATCTGTTGTGTGTTTCTTGGCATGCTGAGGGGAGGATTACAAGTTGTCGCA
CAAAGGAATGCAAATTGCAAGCCAAACTCTCCGAGAGGCCTGTGGAGTAGCCAGCTATTT
AGAGCATTTGTGCCGATCTGTGCTTCTCTCTCTCACTATTTTATGTTTCTCTATTAGTCC
TAATAACTGTGAAGGGCCTGAGAGTAGCCACTGTATTCATCTCAAATCAATGGCTTTCCC
GCACCAGGCCCTATAGACCTCCACATTTGCATTCCATCCTGTGAGATGACCAGCAGGACA
ATTGGCGTTAAGTCTCTTTCAGGCGGCCAAATGGAAATCTTGAATGCTAAATGACATTTT
TCTCTCGGCCCTTTTACTGAAATCCACTCAACGTGATTATTTTCTGCACAAAGTTTTTGC
CACTGGTTGAACCCTGAACAGGGTTTTGTATATTTCAATCATAAatatctgtctgtagat
ctctatatgtagatatgtagagatagatagatacataaatgtatatat
>NODE_180_length_550_cov_2.518182
TTTTACCGACAGAACCAGCAGCGCTGGCAGAACTCCATTCGCCACTCTTTGTCGTTCAAT
GACTGTTTCCTCAAAGTGCCCAGGTCTCCGGATAAACCGGGGAAAGGCTCCTTTTGGACT
CTCCACCCGGACTCCGGGAACATGTTTGAGAACGGCTGCTACCTGAGGAGGCAGAAGCGC
TTCAAGTGCGACAAGAAGATGGCCACGAAGGATACCGGCCGCAAGTCAGGAGACGGCGGC
TCCTCCAACAGCAGCTCTGAGAGCTGCAACGGCAACGAGTCTCCGCACTCCAACTCCTCC
TCCAGCGAGCACAAAAGGTCCCTGTCGGACATGAAGACGAGTCAGGCCCTGAGCCCGGAG
CACACCGCCGCCTCCCCGGTGACGCAGGGGCAGCACCTCATGTCTCAGCATCACTCGGTC
CTTGCGCACGAAGCGCACCTGAAGCCGGAGCACCACTACTCCTTCAACCACCCCTTCTCC
ATCAATAACCTCATGTCTTCGGAGCAGCAGCATCACAAAATGGACCTAAAGACTTACGAG
CAGGTGATGCATTACTCTGGCTATGGCTCCCCGATGGCCGGAGCTCTTTCCATGGGTTCC
ATGGCGGGGAAAGCCGGCCTGGATTCTTCATCCATACCTGACACAACTTACTACCAAGGC
GTCTATTCCAGGCCAATCATGAACTCCTCATAAa
>NODE_181_length_291_cov_1.027491
CTAATTCAGATCCTGCCACTGCCTGATGCTGCAGATATTTAATAAACTCAGAGGAAAGAC
TCTTGTTTTGGTTTTATTGGACAAACTTTGGTGCTGAAATGTGAAAATGTCTTCATCGAA
TCACTTCAAAGAACTCAAAGTACCATTGCTTGCACCATTTTCTTATTGTGACTGCATGCA
GTTCAGACTTGTGTTACTTGGTTCAACATAGTAAGACTGGTCTTTCAACTTTTATGGAAA
AGTTAGCAGAGTAGGCATTCAGACATGAAGCCATTCACTTGCAGTACAATTAACAGAAGA
gtgcatgtctgaaaggatctttagagtcctttaagttcaattgaagaaagtcaaaaacgg
tggtgttctgaacagcaatgcaacggctgagcttaaaaaatatccaaaaactatccagaa
ataatgaataatttc
>NODE_182_length_449_cov_4.423162
AAACAATGATGCAAAAGATAAAACAAAGAAAAGCAACTACATCCTCACTGTGTGTTGGAG
TCTTTGTGTGCACACAGCCACTCATCTGTGAGTGCTCTGCTGGAGCTTTGCTCGAGTGCT
GTCAACGTCTGCTCGCTGTGATATGTGTATGATTGAGAGTGTCGAGTATGTATGTGTGTC
TTGTCTGTGTTCTTGTCAGCGGCTGCCGCAGGCACTCATGCGTCGCCTCCGCACCACGAC
ACACACCAGACACTGTTCTCTTGTTCCCCAGATCTTCTTCTGACCTTTCCACCTTCCTCT
CCCCCTCCCACACTAACACACACACAACACTCTACTGAATCCATGTTTTTCCCTTCTAGC
TGGACAGCTCTCAGTCCCTGCTCTGTCTCTCTGCCATCCTCCACTGTCCCGCATTCCTCT
CTCTCTCACTCTCCCTCTCTTTCTTACTCTCTCTCTCTGGCTCAGACCCCGAGGCAGCTT
GTTAGTGGGGAACTAAATATTGATTTGGCGGGCCTGTCGATGCCGGGAGAATGAGCTAGT
GTCCACCAGAGACCTCGGCACCGGCAGCCTGCTATCGACGTTTTCCGTGGGca
>NODE_184_length_631_cov_7.072900
ATTTAACCGTGACGATAACTCACCGGTGTTAACGTGGACCTTTTTCATCCAAGGATAGAC
CACCGGCTCCTTGCCCTTCGCTACGCCGGTATAAACCTCACCGGCGAGGCTGCAGTCTTT
GCTGGCATTTGCCCCTGCGCCACCGTCTGGGGCCGCGGTGAGACGAGGACCGTGGCTTTG
TGGAACCGGCTGCGGCTGTGCGTGATGCCCCTCGCCGAAATCGTCGAGTCCGGCGGCGGG
GACGTTACCGTAATCGTATCCCGATTCTGTGTAGTTTGACCTCGGATAGGATGGCTCGTC
GTGATGGGGGAAGCCCGTATCTTTTGGCCGCTCGTAGTAATCTCCAGGGTTGGGGATGTA
TCCGCTCTGCTGATATTCGTCGCATGGAGGAAAGGAAGGCTCGATATAGTTGGAGTTTAT
CAAGTAGGAACTCATGGTCATTAATTTGTGAAGTGCAACAATACTAATTTTTATCGCGCT
GTCGTTTTTCTGATCTCCACAAAACCCTCCTACTCCCTGTCAAATGTACAAAGTTGCCTG
GTCACGTGTGAGGAGCCACCAATCACCGCGTGTCCTGTGGGCATCATGTAAACAGGAACC
AATGGAAAGCATGGCACTGGTACCACCGACGCTGCTCGGACTGGCTTACGTTGGTGTTTT
CCTTATTAAATCACAGTATATAAAGCAAAACCAATCAACTAACTTGTTTACTGCCAAAGT
TATGTGGGTGaggctctcctgcaagagaaacagccctcctcctctgaaacacaga
>NODE_185_length_325_cov_7.793846
TCCTATTGATTTCTCTAAATCCCCAACAATAGCATTTGCATGCTTGTTTCTGTTATAATA
CAGATATGCCGTTTCGGAAATTAAAGAGCGGCAGGCAGACCAGAGGTAACTAATTGTGTG
CCTGTGTAATGAGTGCAGTTTCAATTTGATATAACCCACAGCTTTTCCCCTCGCAGGCCC
GCGCTAAGTACTTTCAAGTCTTTGTGGGGAAATAATTGATTTTTTGTGCTTTGGGCACAG
GGAAAACTATTATGATCTTTTTGAATAATGGCAGCAGGAGAAAAGGCACGTTGAACGATT
TAAATTGGTATTAGAGGAGAGGAAGGAAGGGAAAGAGGGTTTGGTGACGGGCGGAGGACT
GATAGCGTAGCGGAGTCCTGGATTTTGACTGACAGTCTGCAAATGTCTACCAGTATGTTG
ATTACTCATTCTCTTAAGGTGGAAGTGGGGCAATGCGAGGTGTCGTGGc
>NODE_186_length_751_cov_11.707057
CAATCCTTCACTCCTCCCTTGCCTTCATTTACTTCTCTTTTCCTTTGGTTTCCTTAATAC
TTGCCTCATTTCTTTCTGTGTTTCCCAACACTCCTGCATCTATCAGTTAACTTTGTGTAA
CAGCCACGCAGAGCACATAAAATGATTGTTTGTGAGATAAGGTCTCTCTGTGGCATCCCC
TTGTCTCGGTGATTGAAAGTCGCTGGGTTAAAAACATGACTAAGAGGTTAACAGTAATAA
AAATAGCTATTAAGCATATATTCCCTTCCAACGTGTCACTACAAGAAAGGGAGAGAGAAA
GAGAGAGAGACGGAGGGAGGGATACTGGCACCTAATTACAAGGAGCGCACTTGGCTGCTT
TTATCAGTAATTGGACTATATAGCCCTTCATTATAATTTACTTTCTCCCCCAAACTGTGA
TAATGCAGACAAGCAGAACTGAGTGGGCCTGTTAGTGGCCCAGAAACTGACACCAGTTAA
TGGTTAATTATAATGACTAAATTAAAGGAGTGACGGTGAGAGGGCTCTGGATAAAGCCCA
GGCACTTAATTTAACAGGATCACTATCAGAGAAAACTCATGAGAAATAGACGAGGTAAAG
ACAAAAAGAAATTAAAAAAGAGAGAAATTAGTAAAAAAGAAAACAACTGAGAATTTATTT
TTTTGAAGCTTTTTATTGGCTTTATTGTCAGAGCAGGGAGCCGGAGACATGTCCAGGGGA
TTAAGCGACCATTAATTGTCTGTTTCGGACTGATTGAAAACAGGGTGAAAATATATTTTC
ATTTAGGCGTCCACTCACCAGAATACAtctcactttaagcaattactgcttgtgaaaatg
taacacccagacagacaaaggaatgcttacatggctgtggcaggctggcagtaaa
>NODE_187_length_541_cov_6.926063
AAAACTGTTGCTTTGCCTTTCAGTGGCTTGTGTCGGCTATCTGCTGCCTGTACAGTATGT
GGCTTGATAATACAGCGAGTTTGTCCAAAAGAAAGTTTGTTCAGACTCTGACTGTTTATC
CGGTGCCAGACAGAGGCACCTCATGTAGAAAAGGTAAAAGTAGTTCTGTCCACCTCTCAT
TCTTGCCAAAAAAGTTCAGCCACTGAGCCACGGCATTAACTTGTATTCTAACAAGATTAA
AATATATTCGTCCTGGGGATTAGCATAGTTAGGTGTCCTTTTGCCTCTTTTTTTTCCTGC
ACTGGTGCGGTGACAGTGGGCTTTGATCTGTGTTGCGAGGCAAGAGTCCTGGCTTGGACC
TAGCCATTCGAGTGCCAAGTGTGAAATTGGCCTGATGTCATCCCCATTCTTCACCTTTTA
CATCTTTCACCACTTTAATTATGTTTCCGCCACAAAGCCCAGGCACCTCTGAGCAGATTC
CACTCTGGCTGGAGGAAGCATTTAGAAACTGTGGGTAAATGACACAGTAGGGGAGGGGGA
GGATGGTAGGAGAGGTCATAGCAGGATGGGGCCCTTTTGTGTGTGGAGGTAGACATTGAT
ACTTTCCTGATGTATCCTGCACTCACTTCCATTTTTACAGCATGAGAACTCTCTGGAATA
CTCGGGAAAATAACTTTTATTCCTg
>NODE_188_length_531_cov_6.768362
TAAGAAAAAATTACGACCCTGACAAAAACACAGAAACATATCCACAGACATGCAGAGGGC
GCAGAGACTTGTTTTTGTGAGGCAATATGGAATAACTCATTTATCAAACACACAACTAGA
GACAGAGTAAATATACACACACATAATTACAAAAACATAGACAGATAGGCAAACACACAA
AGAAACCCAGAAGCAGTCACCCAGCCATACACACCACACACCTAACCACTGATAATCCCC
CAGACACAGGAACACACACACTCACACACACACATACTGAGCATCATTATGTTTATCACT
GTGAACCAGCCCACCGACACCCATCACTCTAATTCCATTTGTCTGTTTAGATTCGTTTTG
CTTTAATCCTCCCTTGTTTGTGCACATCTGCAAGCACTGCAATAGTACAGACCCAGCAAG
ACCGGGAATGAGAGGGAGAGAGACACATACGGGAAGAGACAGAGAGTGAAAGAGAGTGAA
AGAGAGAGAGGGAGAGCGCTCACAGGGAGCACTCTCCCTCCTGACATCCTGGTCCCTGTA
GCTCCAGCAGAAGGGGCAGACAGGCGTATCTCCTTGCCCAGGGAGAAGCTCCCTGTCCCA
GCCACAGAGCCGTCGCCAGGCCCGCAGGCCCCTGTAATCACTGCAAACAgtcaaacatcc
agtcacacaggctct
>NODE_189_length_696_cov_10.310345
CTTTTCCCTCCCCTGCCTAGATTGCATGCTTTCAAGACAGGGGAGGGAAAAGCATCCCTA
ACAACAAAATGATATAAATTACCACTGTTATGGTCTATACGGTTCAATTTAATGTGCTTG
TAATGATAAATTATTTTGGTTATGAATCTAAAGTGGACCTGAGTGCAGTCGGAGCAGCAG
GACTGTTAGAACAATTGCAGCTGTCTCCCAGGGCTGTGGCCATTAGTCAATAAATTAGAA
AGTAATTAGTTTCTGCTTCTGTGGCTCTATTTGAAGCGCTTCACACAGGTGTAATGAAAA
TTTATTGGAGCTGTTGATCCGGAGGAGCAAAGAAAAGTAGAGGATTTGTAGCGTGTGATT
GTAATGTAGGATTTCCATCTGCCTTTCTCCTTTTTTTGCGTACAGTGTGACAGGTAAGGT
TAGCCATGATGACCGGTACAGTGAGGCTTTGCGTCAGTATTTCGAGTTTTGACAAAAGGC
CAATCGACTAGCAGCTATAAATATTTTAGTGTATATCTTGTAGTAAGAAAACTTCCTGTT
TTTAACATTTTGAATTGATGACTTTGAATGAGAAAAGACTTTTGATGAGAAGAGCTACAT
GAACATAACCACCAAAATCTGTGGTTCTGCCGAAAAAGGCACTTTTTTTTCTGTAAAATA
TTCTCATGTGCTTCACATACAGTAAAGTCGGACATGCAAAATTTCAGCAAAGTTGTTGTT
TTTTTCTTTGCTGTAATTTAACTACATCTACTGCACTCACGCAAGCCTGTGAGGAAGACA
GCTAGATCCCTGGACTATCTGTTTCATTTTGATTCTGTGTGCTTTTTGGCCAGCGgtcat
>NODE_190_length_552_cov_7.340580
TAAATTACATTTTTTTTACATTAGGGATTTCTTTTTGTGATCTTTTAGTCACGTTATAAC
ACACTCCACAATACAGTTTTTCTGGTGTGGTTTAAGTTTTAAGTAATTGTTGGGTGCCGG
GTCGTGCAAAACCATATTAATTGGGAGGTTGATAGCGTTTGGTGGTTCTCCAGTGGAGGG
GTCCCCCTCCCCTTCCCCCTCCTGCCTGTGGTTTGGGAAGGCTGCCTGTGTTCCCCCTGG
CCGCCTGACAGAACTCCCCTTGGTCAAACTGTACCTTGTCTTCTTATTCCACCTGCCAAT
AGAAACGCTTTCAGTCAACGATCCCCCGGATGTTCTGGACAGGCAGAAATGCCTAACTGC
CTTGGCTTCTCTACGCCACGCTAAGTGGTTCCAGGTTTGGACCTTGTCTTTATTTGTCTC
TAAAACTGAAGTAGTTTTGAGTTTGGTTTTATGCTGTTTGTTCTTTTGTCTTTTATTTGG
GCGTTTCATGTGTTTTTGTTTTGTTTTTTTTCTTTATTTACTCTTTCGAAGTGTACCTTC
TGTAGTAATACTTGACGACCTGGATGTTTGTTTCTTAGGAAACCTTTGTCATTACACTGT
TGTAGAGTTGCTTTGCTCACTTAACAGGTTCTATCGCAGTACCATTTTTTTAAAAAAACA
gtttgttgctttttagtccctgagttcattagtttt
>NODE_191_length_679_cov_17.374079
CTTGCATTCGAGCTGATACTTGGTATTTTTTATGTCTTAATTTGTTTTATTTGACTGTCA
TGCTTATTCACACATGTACAATAATTGTAACCATGGGAACCAAACAAGCTTTACAATTAT
GTAAACAAAATGAGATGAGTATTTTTATATAGTTGACACATGATTAATTAATGAATTGCT
TTCTTCTCACTAGTACCTTGCACTTACCACATGTACTAAGGAAGAATATGTCCAAATACA
CAGTATTTGTGAACGTAAAATAATTGATTTCCTTGCAGGTTGATGCTCCATTTTGTACAA
TATACATATATGCTGTACAGTAAAGAAATTTTAAAACTACAACAACTCTTTTAGATATAC
ATTATTTATTTTTACCATTTTGTAATTTAGACACTATACTGTAGCTTCAATATTGCCAGA
CTTACTGGAAGTGCCTATATTGGTATTATGTATCATACAGTGAATATATTTGAAGATCAT
TAGACGTTGTCACAAACTGAACCATGTGGATGTTGTAATGTGAATACATTGAATTACAAG
ATTACAATTTCTGTGGTATCCTTGTGTCAGTATTGTGTGTATTTTGCAATTTTTTGAATG
AATTTGCTTTATATTAAAATCTGTAAAGAGGCAGCAGTTTCAAAATATACCATTTCCTGC
TAATTTCAAGTGTAGTGTTTCATCAAGACCATCTCTGTGCAGAGATCTTGATCCTTGTCG
GAGTTTAATCCATTAGTTTGACTTTACAGTCCAGCTTTAATTTAGCAAATTAACATTGTA
GATCAAATTTGACAAATCCACATTTATTGATTCTACATGtttt
>NODE_192_length_610_cov_7.349180
AAAAAAAACAAAAAAAAAAACACACCCACTGTGGACTGTCATGTAGGTAGAGGGGGGGAT
AGAGACAGAAAGACAGAGAGCAGGTCGGTGCTTAAAGCTAACAGGTAACCTTTCTGTGCA
CCTAGGACAAAGGCAGGGGGAAAAAGAAAATGTCAAATTAAGAGAGGCCAGGCAGAGAGA
CGTGGCTGCCATATTTGTGTGAAAGCCCAGTGCTGTTGGCAGCAGAGATGGCTGCTTTCT
GATTCATCTGGGGCCGTATGGCAAAGCTTTGTCAGTCTGTGCGAGGTATAAATAATTCAG
GGTGAGAGATGGCAATTACAGGGCCCTGCACAACCAAAATGAATATTTTATAAGGACTAA
AACTGCCCTGGAATGAATCACACACATGGAGTCACACACACATACACACACAAGTGTAAG
TGAATGTGCGCACACGCACACATGCGCCCAAACACACACACACACACACAAAGGTAGCAC
ATATGAACCCTTGGCATTGCTGTTGTATTGTTGACAATATAACTATTATATTATATAAAC
TGCTTTTGTGGGTTAATCATTTTTAATATTCTTGTTTCTACGTGTGATTTCTCACAATAT
TTAGTTAAGGGGTGTAGCGTAGTTTCTGTTTTCTTACACTGCAACAAAAAAAATATTCAT
CACCATAAACAACGATACCTGTTTCAGATTTTTGTAAACTATTCAGTGTCTCATATGAAA
TAAGTTGGGAAAATTTTATAGTAAaaagtgttgc
>NODE_193_length_692_cov_5.855491
TCCAAAAGTCTTAGCACATACTTTCCCCAATGAACCTACCCCTCAAAGCACAGAAAAGCC
CCAAACAGAATCCTGAAACTGACCATGACACTAAGCTTCTTTGATCAATTTATGAGCCCT
ACATATCTGGGAATCCCCCTAATAGCTTTAGCCCTAGTTCTTCCATGAATCCTCTTCCCT
AAACCTACCTCTCGATGATTAAACAATCGAGTACTAAACCTCCAAGGCTGATTTATTAAC
CGCTTCACTCAACAAATCTTTCAACCCCTAAGCCTAGGAGGCCACAAATGAGCTGCCCTA
CTTGCCTCCCTTATACTCTTCTTAATTACTCTAAATATGCTAGGCCTCCTTCCCTATACT
TTCACCCCAACAACCCAACTTTCTCTTAACATGGCATTTGCAGTCCCCCTCTGATTAGCA
ACCGTTATTATTGGTATACGAAACCAGCCAAATCATGCCCTAGCCCACCTCCTTCCTGAA
GGCACCCCTACTCTACTAATCCCTATCCTTATTATTATCGAAACTATTAGCCTTTTTATT
CGACCCTTAGCCCTAGGAGTCCGACTGACAGCAAATCTCACAGCAGGCCACCTCCTAATT
CAACTAATCGCCACCGCTGCCTTCGTCCTATTGCCTTTAATACCTACAATTGCTATCTTA
ACATCTGCACTTCTACTAATACTAACATTACTTGAAGTCGCCGTCGCTATAATCCAAGCT
TATGTATTTGTTCTTCTCTTAAGCCTCTACCTACAAGAAAACGTCTAATGGCCCATCAAG
CACACGCATATCACATAGTAGACCCCAGCCCCTGGCCTTTAACAGGCGCAGTCGCC
>NODE_194_length_391_cov_6.127877
AAAGTTGTCATTTCCCAACTCCTCATTAATATTCCGAGGTTAAGAGCTTTTCAGCGAAAC
GTAATTAATTGAGCCCGAGCCTGACAGTAAACAAGCAATTTCAAATTAAAGCGAAATGAC
AGCGGCGTCATTTGTTAAAAACGTGTGGGGCCCCCCGATTTTGGCGACAGATAAATGAGG
GAAAATGTTAAGGAGGGAGAAAGTGATGAAGATATTAATCTTCACCTGTCTGTGTCAGCG
TGCCACTCATTGCCGCAATGTTGCTTTCCATCCTCTGCAGATGCTTCTTGTCCTCTCGGC
TTCTCATAATGAGGGGAAGGATGTATTTCTGCAATTAAAAGCATGGCACAATATTACACT
TCTCTCTGGTGGAAAGGGGGCAGAAAGATGAGGAAAAGACGGACCCATCCAGACTTGGCA
GTGTCGGGTCAAAGGCATTGTTTTATTGGACTCGTGCCTCACTGTCTAAACTGCGTGATT
AGGTGAATGCATTCCTACAGCAAAATGTCAAAGCAACTGATAACAGGTTGataca
>NODE_195_length_718_cov_9.405293
TATACTTTTACTTTTAAGCATTTCTATATTATTTCATACAATTTATTCAAGAAAAGAAAC
AACATAATACAGTAACTGATAGCATGAATGTTGGTATCTGTGGATGCGTGTTTTTGGTGG
CCTTGCCTGTGTGCTGCATTTCTGCCTGTTTACCCGTTAGAGGGGTTAGTTCCCTGATCC
GTGAGAACTCTGTAAGTGTCTGCCTGGTTGATTAACTCCACATCGCAGCACAACGTCTTA
CCCCTCACTGCATAAATGGGCTTTAATTGAGGGAGCTGGCTCCTTAGCAGGGAACCTCTT
TCACTCTGTGTCGATTAAAACGTCATTTTACAGCCAAAAAAGAAACACGTTCCCAATCAC
TGCCCTTGAATTATTGTTCTGTAGCTCGAGGCTTGTATTTTAAAGTCACTGAATAATTGC
AATCAGATTATTCTAATCAAGTGCTGGAACAGTAATTACAGGTTGCAGTCATTTAAGCTG
CCCTGGAAGTCCCATACACACTGCTGGTGCGCATATTAAAAGTTTATGTCGCAGGAGATA
AATTTAATGAAGAGGATTGTAATCTTTCAGCTACTTTTAGATAGGTTTCAGTCGTGTTTG
AGGACCTCAGTCTCAGCCTTCTGAATAGCTACGCCTGAGCCATTTATGGTAGATATTTTT
CGTACCCTGCGCCATTCTCCTTCGGCCCCCTCAGTCCTCTCAGTCAACCAAGCCCAGGCA
ATAGTACCAAACAGTTCTCCCAATAGGACTAGACGCGTTTCCTCCTACTCATCTCCCCCC
ACTGATAAcctcatctgtgcccaggtctggatttcatgtcaaagcaaacgttaggtgact
tagtgctgtgccaagctgtcag
>NODE_196_length_837_cov_8.133811
AAAAAGCCTGTCTGTAAATATGTATTACTGCTGTGCAGCAGCAGCGGGCCTACACCTTTC
CCTCCGCCGGTTGCCTTACTACTTTAAATCACACAACAAAGCCTGTGTTTGAAGACTGAG
GGGAGAGCACACTGCATCAGTTGCAAATCTTGTCTTTAGAGTTTTTATTTTTTTCCGAGT
TGCTCTTTGTTGATTGTAACTAGGGCATCTATATTGCCATGTTTCTGCTCAGCTCACAAT
TAAAACATTTTTTCCCTCCCTTTCTCTCTTTCTCTCTCTCTCTCACTCTCTCTCTCTTTC
TCTCTCTCGCCGCTGTCTTTCAAAGGCTGATGTGGAGTGCACATAATTATGCATATAAAC
ATAGTGGCTTAATTATCTCTCACAACATCAGTGACAATGTAATTAACAAACATTGCAAGA
TCAATGAGAGAAACTGCGACCTTCAAAACATTTAACTCCTCACATTGAGGCATCGTGCGG
ATTTCCTATCAGTGCAAAACCCCAGAATACTTTTCCTAGATAATTTAGATGTCGCATTAG
AGCCCTCATAAGCCAGTCAATGGAAAAAAACCAATGAATAAAAACTATGAAAGCAATGAC
AGAGATGCTCATAGCGATGGATCAAACAGGCTTGACCATGACTTCCATTTGCAATTCTGG
GTTCACTGTAAAAGGTTATTGTTCATTTCAAGCTATTTCAAAGCCCCCTCTATTTACTGC
CTGTTAATTAACCAACCAAACAGCGAGGAAGTTTGAAGCTCGTAGAGTTTTGTTTTTTTT
ACTGTGACAAATTGCTCCAAACTAATGCACATAATGTCATTTATTTAAAGCAAGTGTTTA
TTAGCAGACCAGTGTCCATTTGAACAGAACACATTTCGACTAATTCACTGACACGAACAT
AAATAGCGTTTTAAAATGAATCCCAACTCAACTGCAACTTATTAAGACATGTTTttaacc
aaattatgtgtttgtggtttt
>NODE_197_length_421_cov_30.434679
TTTACGATCAGCTGTAAAAATAAATTTAACAAGCGACAATTTACCTCAAAACTTGTTCTG
CGGTTAATGATGATAAAGGAGCAATTAATTGTGTTTGGTTCAAATGGGAGGGTGAGTCAA
GACTTTGTAGGTAACACAGTTAAACACACAAAAATCTAACAAAAATCAAAAATGAAATAT
TTATTACAGCATTTGTGACTGAACACCTTTTAAACATTACGTCACAGTCCTCATACAAGT
ATTTAATGTATTTTTGACAAAGCTTAAGGGAGACGGCATCTTATCATCTAGTGAGGAACA
CGTGCTGAAAAAGGAAGGAATTCATGGACATACAATATCAATGCCACAGCAGATCTGAAA
CTAGCAAAAACATTCTTTTTCAATTGAGGTAAACACATAGAATATCTAACATGAAACAAT
TAATAGACTGAACTCTGTACGAAGTTTGTTACAATATTCTCTCAGCTTTTTTTTCCCCCC
AAAAGCATTGAGTTCATAATTTAAGTTTTTTTTTTTGTTTGTTTTCCTTTTTTTTTTCTT
CTTTTTTTTCGTTTTAGGTTTTTTG
>NODE_198_length_603_cov_6.048093
CTAACAAATAGAGATGGATTTAGGGGGAGAAAAGAGTAGTTAATGAATGATGAATTAGAG
ACGAGGGGAAACATCATAAATTCTGACAAGGCGCTGTTGTCTGCTGGATGATGAACAGCA
CTGTTGGATGGAATCTGCCTCTCTGTGTATCTCTCAGACGCTGGCTGCCACTTTATCTCT
TCCATCCTGCTAGATTACACCTCCAGGGTTCAGGTGGGAATCAATCATTGCTATTATTAC
CTGAAGTCACCAGATGCATCTATCACCACTAAGGTTACCATAACCTCAATATTAACAGAG
GAAAAGCCCCTCTAATAAACAGCAGAAAGGATGGGCTGGCTGGTGGGATTTCATCTTCCT
TTCACTTTTAATAAGGCACTCAGAGGAATAAAGATTACAGGCCATATTTAGCATGCAGAA
CAAATCAGGCTCTTCCAGGCTCTTCCTCTCCTCCGCTTCTCATTCTGGTTAGTCATTAAG
ACTGAGGAGGAGGAGGGGGGGTTCTAGTGTGGAGAGGCGTTCCCTGGTTCAGCAGTCATG
CTGCTGCTCTCTGTGTTCTCCTACTGCCTGCAGCTGCTGTTAATAAGACTTTTCTAAGGC
CTGATATGTGTAAACTTAGTAGTGAGTCTCCACATGCCTCCACAAGCCTGGCTGGACCAC
TGGCTCTCTCAAGCCTCTGTAGTGCACCAGCCGACAGACGACACAGTGAAGGAAAAGTGG
ttaaagtcccgaggacacaaccctgtt
>NODE_199_length_331_cov_1.613293
TGAGTAAAAAGTAACAATACAGCAATGCAAAAATACAAGTAAAAGATGAGAAGTATTACT
AAAGAAAAATGTAGCTGAAGTATCAAAGTAAAAGTATTGGGGGATTTATTGTGTCATTGT
CAGACTATTAATAGTGAAGCATAGGTGTGTCAGCAGCATGTTACTGTTGTAGCTGCTGCA
GGTTTGAACTACTTTATGTAGAATTTTATATACAGGGGCAGCAGATACATCTCAGGGGTC
TTCGGATGATTAATGGGAGAAAAAAGAAGAACAAAGTTCGGATACACAAATCTGTTTTCT
GTTGTGTTTGTAGATTTTTCTTCTCTCTTTTTAGTGAGATATTTTATCAGTTAAACGTTT
ATTGAAATGAAGCCATGTGAAAAGTTTAGAGGGAAAAATAATTATTTGATGGAgctgcta
tctcacagacatttataatgtgaccttgacaacacagtgcttttttttaaatcag
>NODE_200_length_637_cov_7.618525
CAAACGGTGGTGTTTCTTTTTCCTGTGCTTGGGAGCCAGCATATGTTACCATGTTAATGA
GGTGTAATGGTGAGAATCCAGCATGCTGACATATGGTTCTCAGATGACTCCTTTAATGAT
ATTCATTTGTGTCGTTGTTATTCAGTGAGTTGTTTACCTCGTGTTAGGTCAACGTGTCAC
TGGCTTGTGATTATGTCACATCATCTGTCTCAATTATCAAATATGAAATGAAATACAGCA
TCCCAGAGCAGGACTGAAGACTCTAATCAGAGAGCCGGGTGATCAGAATAAGGAACACGA
GTGGAGGCAGAGATATGACGTCACCTCAGCACGGATAATATTCTGCTTCTTTATTCACGT
TATTCTCTTTCCTCCAGAGGACTTTTGCCGTTAAAAAGTTAGGCAACACAAAAATAGACT
CGTGGATTGTGATGCCCATTATGACAATATAATGTGTTGTTGATCCTGTCTGCACATATA
GGGGGGACAGCGCACTTAATTAGGGCCTTGACAAGCCTACTCTCCTAAAGTGATGAGATT
AATCATAATTGGTGTCACTGTGAATTAGAGCCCGCTTGGATGACCGCCCCACTGGCAGGT
CGGACCGCGGTGGAGACCCTTGGACACTGCTGCTAGCCGCAGCTTAGCCCTCTCTTTCTC
TCTCTCTCTCTCTCTCTCTCTGTCTCTTAGTCTTTCTCTCTGCCcagctatctcaagccc
ctctctggcttttccctccctgggtaagaggggcgcagatctcagccaacagcctaatga
c
>NODE_201_length_460_cov_8.004348
GAGAAAGGGAACCTATCACTTATTGTGGCCATCTACCAAAAATATCAAACGGCTGGAGAG
GCGTAGGAGAGAGAAGGCTCGTCCAAGAAGTGTGTGTTATGTGAGAGACCAAAATGTGGT
GGTGGTCAACCTCCAATTATGAGCGCTAGTAAGACAAGAGCTTTAATGGCTAACGTTTGC
CTTCGGGGAGGTTTATTACACACTGCTGTTTTGCAGAAGCAGCGTCAAATCTATAAAACG
ACCATTAGGAAGAGGGAAAAAATCAATCAAAATGCCATTAAAGTGGAATAAGTTGCCAAT
ATTGCTGATGTGGTTGCGGGTCCTTTGATTTTCCTTCAGATTATTAGGCACAGTCGAGTA
GTGACTTTGTTAAGGGAAACCAGTGTTGTTGGGGAGTAATATGTCTCCTGGCTTCATAAA
GTTTGCTGCCTCATATTTCCCACTTTATTGATTATCCATTATCATTTGTCATGAGGTGTC
CTAACTCAAGGGGAAAATATAACCCTCTTTCTTCACCGCCGCCTGCACTGCACAGGAGCA
TGGTATGGATCTGCGTGTGAAGGTACCAATCTCCGAGAAAAATGAGCAGAGAAATAAAGC
ACAg
>NODE_202_length_764_cov_6.480367
CAAGCAAAAAAAAGAAAATAATAATAATAAAAAAAAATCTATGAGTGCTTTAGGGAATTG
TTCGGCCATTTCCACTATGCCCCAAATAAACTTGGATGTTCTCCATCCATCAGGTGACTA
CATGGAGAGCTGACCTGTCATAAATTCACTCGGTGGGGATGATGACAGGGCTGGAGCCAA
TCTTCATGAAAGAATAAAAAAATGGCACAAGGTTCCCATCCCCCCGCTCCCTGAGCCCTC
TTCCAACCCCAACTCACCCTTCGCCCTCACTACCGGAGCACCCTCGCTCCCTATCTTCCT
GCCTATCTCTCTGTCTCTGCACCTACCAGGCTTTCTCTCTCCCTCTCTTTCTCACCCCCT
TTTCTCTCCATGGGTAAGCAGGTAATCATGAGCTGTCACAGAAAGGTGACCCATTAATGT
GATGGATACGGTGTGAAAAACAAATGGTGTGAAACGTGTGGATTGCTGTCCTTACTGCAC
CTTGGCCTTTTGTTCTGTCATATCAATATCCACACAGGGCCTCATTACACCGCTGCACTA
CACAATGAGTGGAGCGCCAGGGTCAAGACTGCGCCACGCTCCCTTTGACTGGCTCCGACT
GGGCTTTTCAGCTCAACCTCACCCCTAAGGACTCCCAGGTAAACAGGAAGAGGGGCAGAC
TCTGGAGCCAGAGACAGCGCACATCATCCCAGACTAAATAAGCAACATCCCCCAACCCCC
AAGTAGCTCTGTATCCATCAGGGGCCCCGACTCTGTTGCTCCAACATGTTTACAGACAAA
ACTGACAATAGTCGCATGAAGAAATCATTGCACCAACTCCTCTTTTTGTCTGGTTTAGTT
TATTTGAATTTTAGCTTTGCACTTGGAGAGTTAGAGTTTTCATTTCAAGGGAGCCTAGAC
ATCActtg
>NODE_203_length_391_cov_4.286445
TAAAACTCGAGTCACATCCGCAATCCCGCGGCCCTATAAGGAGCTTTCACGCTTTTTGGT
TTGCTTTAGATGTTTAATACCCCCTCTCTTTTGTGTCAGGGAGCTGGAGAGGCGTTAAGA
AGCGCTGATAAACCCCACTTAGATCCCTTCCTGGCCCGTCACCCTGGCCTGCCGGGCCGC
TTTAGCAGGGAACTGATCTGTGACGGCCTGCCACTCAAACTGAGCACTTCTGAAGGCTGA
CACAATGGAGTGAGCAACACACCAGAGGGCCCGGGGGTGGGTGGGGAAGGGGGATGGAAG
GAGGGTGAGGCAGAGGAGGGAGAGGAGGCCAAGAGGTGCCCTGAAAGAAGGCTAGAGGAG
GGGCCAGAGAGCATCTCCCTGTTATCTGTTCCCTCTCTTTCAGTTTATGCAGTTTCCCTC
CTCCCTCTTCTTGCTGCTTGATACTGTAGAGCTCACACTGTTTGTCTTCTAGtcggcagt
aacacacacaaaagccccttctctgttgtttgtctctctgtggtcagggctatca
>NODE_204_length_485_cov_15.797938
CACACAAGTTCACTTGATGGTGCAGATATACAGAACTAGTAAAGCCATTGCACACAGTTT
GCTACTTCTGGTTCAGAAATGGTGTTAGAGTACAGTACTGACAGTCATGCGATCACAACT
GCAGGCCCCATTCTTACATCTTAATAAATGTGCCTTTTGATTTGAGTAATCAATAACTTA
TGATTTCTAAGTAACTCTGTATTAAGTACTATTTACTTTTTTGGTTATTGATTTCTGCCA
ATGTGCATATTTTCAAATGTACGTATTTATTAGTTTCAAAGTAATTAATGAGATATTACC
TGTTTATTTATTTATTGAGATATTTATTCTGATTCTTTATTTTTTTGAGACAGGTTTTTA
TCTTCTGTGCTGTCTTACTTCTGACTTTGTGCCAATGTGCTGCTTTGAGGTGTTACATAT
CGTGGGTTTGTATCATTATTAAACCCTCACTCTATATTTTAAACCAGTGTTTTCTTCTCT
CCCAAATGTGCATGTCATTGACTCACCGTGCCTTTTTCCTAAACACTGTTTGAAAGTTGT
ATTCTTTACGTATTCTACAGAGATGTCAAACAAGTCGGAAAAAAACCCAAACACTCGGTC
TATAAATGTGTTCTTTTGGTAAGATTTAt
>NODE_205_length_624_cov_10.943911
AATCATCCTGCATAATGTATTGATGTGTATCTTGTTTCATTAACAATCATCAACAATCCA
CTCATGTGATGTGATACTAACAAACTGTTTGCTTTAGCTACAGGGGCTAGGTAAACACTC
AAATGGCATTTCCTCTTTTTTTTTTCTTTCCTTTTTTTTGTTCTCACCAGTTTCAGTCCC
TTATGTTTGGTAATCGGCATTGCTAAGTCAGAAGACATCAGCTTGACTCTATAAATTACC
ACCTGATCCTTTCTTCCTGGATAATTAGGTACCCATTAGTTCTAATCAAGTAGTTACTTA
ATTATTGCAGTAATTAGTCTAATGGTCTAGCAAATTGAAGCTTTATCACTTTCGGATACT
TAATGTTCTTGGCAGAGTACATCACAAGTGTCAAGGCTTGGGCTTCAGCAATCAGGCAGC
AGAAAACAAAGTTTATACCATGTCATAAATAATATTGTTCTGTTCGTGGTTTGATGTGAA
AATTACACAAGTTTATGTTAGACTGCGGCAAATAAAAAGCTGTGTATAAAAAAAATAATA
ATTTGAGAAATAAATTTTAATTTGATTGCAAGCTTGACAAAACGTCACTAATAGCCTAGA
GAGGGAGGGGTGGATTGTATTTGGTGTCAGGTTATTGTGAAACACTCACATTAGCCTGCT
TGAACATGGGGAAACACCTCTCATACCAATGAAAGAGGACAAGGTTAGCAGCTAGGCCAA
TTTACcggtttacgtgtcctttcataaaaatgcacagtattcagtttg
>NODE_206_length_605_cov_10.299173
CATACTAGATATACAAACAGCTGCTATGCAGGCTGGAAAGCAGCTAAACATACTTGACTG
GTCAAAAAGCCAGTAAATTACATTGACAGAATGACACATGTAATTAAAAGAATCCATGCC
GCTTTTACCTTTTGCGCTTCACACCTACAGTGGCACAACGACGAGAGCCGGCAACTCCCA
CCCCGCTAATTACCATTATCAGTGAAATGGTAGGGTTTGACTCATTAGTTCCATGTGCAT
TTAATTAGAGGCAGGCTGAAATTGGATTTAACTTATTACTTTTTCATGGATCACTTTCTT
GTCATCACTTCAAATTGGATTGCAGCCCCAGGTAACTAATTATGCCAGCCGCAGGATCAG
GAGTGGAGAAATAGGTAATTAGGAACAACACTGTCGGACCCTCGCTGATAGTCCACCAGC
ACCAAGGTGGGGGGAGGGGAAATTGATGCTCGTTTGTGGCGTTGCACACGAGTCTGGCTG
GTTAACTACACCTCATTGCAAGGGATCCTAGGTATACATCCACCTCCTACAGGGGATTAT
GTGGCACTCAGCTGGGCAGTAGATGTTGTGTCAACATGGTGTCTGTGCTATCAGTGTAAT
GCCCAGATTATGCTTGTTTCCCATCCGGGATTTTGTCTGAGATTGTTCTCCACTATTCAT
GTCACTGGTATAGTTTgaggaatggccagcagccagtagaagtccgctgtgtggacactg
cataaatgacattgactggtttttgtagt
>NODE_207_length_673_cov_15.704309
CAAACAAACTGAGACATGCATTTGTCAACATTAAATGCTAATGCCTAACTTGAACTTGAA
AGAGTTTAGGTCACTTTGCGCAAAATGCGAGACATTGGATTTCTGTAAAATGAGCACTGC
TGACTTTTCTCAGAAACCCACAGCATCAAAGTCAAAAATCAAAATAAAGCAGAGTAACTT
TGTGAGTAAAGGGACGAGGTTGGTCTCATTTCTTATTTAAAATCAGCTCCATAATTTGAT
CTTTGTAAAACTTAAGTTGCTGCAGGTGTTCGGCAGGAGGAATGATAGCCTTAGGGCTTG
GAGCTACCGTGAGGCCCCGCTGAGATTTCCCATCATCCCTACAGTCTGGCAGCAGCTTTT
CAAACAGCGCCCCTTCTGAAGTTGCCCTTGGTTCTACATGTGTAGCAGTAATTATGAATG
AGGGGGACTAAGATCTGTACAAAACCATCAAACATTTTACAGCTTGCTGCTATTGTTATA
AAGATCAATAGACACAGTATCAGTCCTGGTTTTGAAGGAGAGGTGGTGCTGTACATTTTC
CCTCGCATACTTTCTCTCTTTCTTTCTTTCTCTCTTTCTTTCTCTCTTTCTTTCTTTCTT
TCTCTCTTTCTTTCTTTCTTCCTTTCTTTCGGCCTCCCTCGCTCATGTCCCCTCTCATTT
CTCTTTTCTTTCTCTCTCTCCCCATACTGAGCCAGTGTTGCACATCCGTTTTAATTGCCG
TTTGTAGGGTTCTGTGATGTGAGCTGCTAAAAGACACTCGTCCTGTAAAAGAGCAGGAGA
TGGAGACAGAGAGAGGAAATGAAACAtattcacttca
>NODE_208_length_492_cov_8.577236
TGCACATATGTTTAATCATTTAATAACCCACCCGTTCGAGAAAAAAAAAAAAGAAAAAAA
AAAGCAAGGTCAAAAATAAATTACATCCATTATTTGCAGCAGATCTCCCCAAAGCATTTG
GAGCGAAAACTGTTTTGAATTTCAATTGGCTTCCAAGTGGCAAAAGCCCTCAGCTAATAC
ATCAAAGAAAAATTGGTGTCAACTAATCGGTTTAGGACACAGATTTAGAATGGTTAAAAA
TCCCATGAATACTTCAAGCATTTTTCTGTACACCACTAAAGGCTTGGGAGCAGCGCAGCT
GACCTTGTGCGCTCCAGAAACCTGTCCGCCACTCGACATTAACTGACTGTTTAACTCATC
CAGCCGCGCAATTAGTCCACCACAACGCATAATGTTGTGTAATAATAGCCTCTATATCCA
ATTTAGATTACACTTGCTCCCTCAGGCATTTTAAGTGGCATGCATCATCTTTCATTCACT
TCTTCTATGCCACGTAAAGCCGTTTTCATGCGTCAAAACCGAAGAAGTCGTTCTCTCATG
GGGGGGAGGAAAAAGAGAAGCGATAGCGATTAGGAAGAGACAAAGTTAgtagatgtcaaa
acagcaaacatttacatttagatttgggatcggaat
>NODE_209_length_529_cov_13.024574
GTGGGGGGGGGGGAGAGAAAAAAAAAAGTGGCAGAATTTCCTTTCTGCCTCTGTGACAGC
GCTATCTGACAGCGTTTTACATCTCCCCTGCTCTCCCCTCACTACACTCCACTGTCAGAC
AAAGAAATTAATACCCCCAGTGACTGTGTTTTAATTAAGCAATTTCATGCAAATTACACA
TTTTAGATTGTCAAATAATATACTGCGCAAAATTGTAGGCAGGCTGATCTGATATGCATG
GAGTGTTATTCTTCCAGGCACTGTGCATACATGGAAAATGAACAAAAATGCTAATTTCTA
ATCTATTATGCAAACAGTGGAGATACTTACATAGATTTGCACGCCTTTCTCGGATAAATA
CGGCTCTTGAATTCTATGTATAGAACGACTGGGCTTCTTAAGCGGTCTTTGCCATTGTTA
TTTATCTTATTTTGTCTTTATTTCAATCATATCTCCTCTTGCTTTCCAAGCAATGTGTAC
TCTCTATCCCGACAAAGCTGCAGCCGGCGCGATAGCATAAATAAGCAGATACGAAGTTTA
TCATTAAACACCATTTCAAGATCTCATTGACAATTAATAATCGGGAGAAGGACTGTCTGA
CAATCACAGAACAACTTGACACGCGCGCACACACACACACACACACACACACacaaaaaa
tcctatttgaata
>NODE_210_length_357_cov_5.361344
GTTAGGTCTATGTTTTTAGATGCTGCAAATATTTGTTGTATTTCTCATGAATTTAGGTTA
GTTGCAATTCATGCCATTGTAAAGATTAAACCAATGTCTCCGACTCGGTTATAGAGTACG
GCTTGGAGGGCGGCTGTATTTGCGTCTGCTCGGCCATACCACCAGCCAATGAGGAGGAAG
GACATGATACCTACACCTTCTCATCCAATAAAGAGTTGAAATATATTGTTTGCTGTTACT
AGGATAATTATTGCAATAAGGAAAATAAGGAGGTATTTGAAAAACCGGTTTATAAAGGGG
TCTGCGTGTATATATCATGAGGCGAATTCAAGGATAGATCAGGTGACGTAGAGGGCGATG
GGTGTAAAGATAATGGAGTAGAAGTCGAATTTTAGGCTAATATTAACATCAAAGGTGTGG
GTATTTATTCAGCTTCAGTTGGTAATAATTGTTTCTGTGCCTTCGTTTAAAAAAAGAAAA
AGTGGTaaaaggctaacgaaa
>NODE_211_length_187_cov_3.010695
GTGAAGCCAAAACGTGATTGTGAACATTGTAGTTGAAAGTCCACAGTTTGACTGTTATCC
TGCTCCCAAAATGCGTTTGGCTGGCTGAAAACAAGGTTTTTGACATGGGACATGTAAAGT
GAATTTCTTTGACAGGAACGGACTCGAAACAGCCTGTGCCGTCATCTTGATCATATTTGA
AGACATTGTGAAGCCAAAACGTGATTGTGAACATTGTAGTTGAAAGTCCACAGTTTGACT
GTTATCCTGCTCCCAAAATGCGTTTGGCTGGCTGAAAACAAGGTTTTTGACATGGGACAT
GTAAAGTGAATTTCTTTGACAGGAACGGACT
>NODE_212_length_651_cov_6.691244
ATGACAACAGAAACCATCCTTAAAGTCATAGCATTCATTTATGTACCAGTAGGAGAGAAT
TGTGAATTTTTTTACAGGGGAATTTTGAATTTTTGATTTTACTGCACAAAACGGTCACTA
AAGATAGTGGGCCATAATTACATTTTTAGCAAAGCTTGTCGAAGTTTGCTTTAGCTGGAA
GTTTGAAATAACACAAAAGTGAACAGGAAACTAGAATTCTTCCATTGTACAGGCTCCAAT
TCAAATGGATGTTCTGAAACTCTGCTGTAGTCATTTCATCCACAACACAGTTGTTTATTG
TATTGACAGGCCTATCAATGAGGAACGCGCAGGAGGAGGAGCCTCAGGATCCTCAGCTGG
TGCGACTGGACAACATGCTACTGGCGGAGGGAGTTGCGGGGCCGGAGAAGGGCGGCGGGG
CTGCTGCTGCCGTGTCTGCTGCCACCAGTTCGGGAGGGATGTCACCTGACAGCTCACTCG
AGCACTCCGACTACAAAAGCAAGTTGAGCCAGATTCGCAGTATCTACCACACTGAGCTGG
AGAAGTATGAGCAGGTACCGTGTCGCAACAGGGAATGAGTGCTGACATTGCCTGTACATG
CTTGCCTCTACTGCAGCTGTCCGCCAGGAGCGTAATACATAGGCATGTTAGGTCTAGTGT
TCACATCGCATAACTTTGCTTTTACGGGGAATACATTTGTGTCAATTTCTGTCACGTATA
AATACCGCAAAAGGTGCCTTATTAGTGTAGTAATCTGCACTGAAGTCCTATTTTTGGCTT
CAGATCTGTTGTGAa
>NODE_213_length_748_cov_9.878343
TAAATGACTTGACTCCTGCATACATTTCTGCAGTAATACTTGACACCGCGGCGCTTATGG
TGTGCAAGTTGAAAACAGGATGTGTTTCTAAGCAGATTTAACAATGCAAAATGCATAAAG
TGTGAGGTCATCACTCCGAGAGAATGGAGTGTGTAAAAAAGAGAATACGAGCCTGCGAGG
TCACAGAAATAAAGATAAATGTGAGTACCAACAGCAAGGCTATGGCAATGGAGCTAATAA
GAAACTGTTTTATCTTTTTACAATTTAAATTGTAACCTTGAGCCCACAGCCAGCCACACA
GGCTCCCGGTAGAATCATAATTCTGGCAAGGGGGAGCAGTTCTAGGTGTGGGTGCATGGG
CCACAGCATTAGCTCTCTGAGTGAAATATATGGCAGTGACGCCTCTCGGCCCCATCCACA
ATCAATTGGATTCTTTTCCTTTAATATTTACTTGCAGCGATGAGATGCTCGTCTGCATGG
TGATGAACAGTCTGCCACTGGCGTTTGAAGGTGACCTGTCAGTGAGTATGGACAAATCTC
TCGCTCGCAGAAATGTAGAAAATAAATCATTAGGGGCAGGCAGTGAGACAGGGGCCTCTC
TCCCTCCCTCACTCTCCTCGGATTTAAATCAGCTCAGATTTATGATTTGAATTAATGCTT
CGTTTGGTCAAAGGAATGGTCGCAGAGACAAATGATGTTTGGTACTGAAACCATCCTAAT
ATTGATTACTGGGTGTCGCAGCAATCTCTTGTTTATATCAAGCACTCTCCTGTGACAGGG
TGGCCAGCAGGAGTCATCCTGATAATACGCTGGAGATATATGGCCTGCTCTGCACCGTAG
AGCCATGAAACACAGCTAGCAGCGTGTTGtcttcttcatcgagccccgcgct
>NODE_214_length_515_cov_10.005825
AGTTTTCATATTCTGTTATATACAGACATACATTACACTGCATTACATTTGGATACACTG
CAGTTATGTCAGGGGCTAAACTGAAAGTGCGAGGGTCACACACTTAAATAAATGTTAACA
CGGTGATATGAGTTCACTGGCACTCCTGTACAATTACCAGCCAGTGTTACACCGCTGACA
TTATCAGAAGGAAATCTACATTACAGATAGTCCTCCCCTTGAAAACAGCAGCAAAGTGGC
CACTTTATATTCCATCACCTTAGATTTTTTTTTCCCCAGCCGCCCCTTATTTCCCCCCCT
TCCCAATCAATTTCATCTGCTGCCAATGGACTGATACAAATACAATTTCTATTTACGCAA
CAGGATCAGACACAAAGCAAATAAAAGCTGCAAGATATGGAGTCCAAAACAACATCTGCT
AGTCAGGCTATGCAGATTAATTGGAAGTCTTTGTGTTGTGATTTCAGTTGAGTGCAGTTT
GACTAACATCTTAACCTACTTAGTGCAATTAGTGCTTCATTAGAGAGGCTAACTAACTAT
TGCTTCTCTCCATAATGATGTGCAAGAGTGTAGACATAAAAGTACATAATCAATGGTTTC
CAATTACTCCACAAGTGCAACCACTATTTCAAATAAACTGGATAATAATATAGAGCCAT
>NODE_215_length_474_cov_4.272152
AAGATGAAACTGGGTTTCAGTATGTATCAGCACACGACTCAGGGGAGACAAGAGAGAAGA
AGCAGGCAGTAAATCCATTGGAGTCCACTGATAGCGCCTGTTTGCACAGCCACTGCCGCT
TCCTTTGATCAAATGGCTGGGGGAGCGGGGGGTCGTGTGGCGCTGCCGAAGGTCAGCTAT
ATATTACACTCCTAAAAGTGATTACTGAAATTCTTAAGTGAAACCATTCTGCTGCCAGGG
TGTGCTCTAATCCCCTGCAGCGTTGTCTGGGCCAGGGCTGGGGCCGGGGCCTCTCTGTGG
ATCTGTGCGCCCAGCACTCCGTTTCCCCTTCCCCACTTGTGTTTTCTATCATCAGAGCAG
GCCTAAAAAGAGCCCCTACATGGAAACATGGCCTATCCAGTTGCAATATCAACTGCTGGG
GCTCGGAGGAGAGAGAGCGAGAGAGAAAGAGAGGGAGAGAGAGGAAAGGTAGTGTCAGGA
AACAGAAATATGCACACACTTCAAAGGCTGGAGCAGCAAATTAAGGGTTAGGCATTGGAC
ACGACAGTAAGTGGCCTTTACATCAGAAACAGGGTAAACAATGTCTggattgtgtttcgc
ttctttcctctgtgttgt
>NODE_216_length_976_cov_8.817623
AGGCAGGAACATTAAGTGCATATGCGGTCAAATTAATATGTTTAAACTGTGGAGTTGAAG
CTAATAAGGTCATTGTGTGCTTTGCTTAAAACACAGGTTAGCGCACACTGCACATGTTCT
GTCACTGAGCCATATAGATGTGGATTATAACTCAGTGAAAAATCGCTTTGTATTTTTCGT
TATTGTATGTGGAACATGGCTGCAGTATTGTTCAAGCTTTAAAAGTTTGCGTGAGAAAAG
TTGTGCTCTGAAAGAGAACAAGGATAAAAAATTAAGTTCTGATTACAATTACGGGACGTG
ACACTTAGCTGATTTCAAATCAGCGAGGCCAAATTTCACAAAGCCTGTCAATGGTGGCAG
CAAGCTCGCCAGATCCCTCCCCAATCAAAAGTTTGCTCTATATAATTTTACGCAATCAGA
TTTCTCCACAGTCATCCAGTGCAATCAGGTAATCAGAGGGGAGCATTAACAAGACAAATG
GGGTTTAAAAAGTGGGTGCACTCTGTTTGCAGGAACTTCCTATGGAGAAGCCCCCTCCTC
TCCTTGATTACTCCTATCACCCTCATACAGCGCAACATCCCCCGCTAAATAGCTTTCTAC
TACAGTACAGGCAGTATGTGCAGTAGGAACAAATGTGATTGACTTTACACGTAAAATGTG
ACAGGTAAATTAACCTCTTAGGGCTATTTATGTCAAGTGACTAACTGCCCAAACTTCACT
AAATCAGCCATATTGTATACAGTCAGTAGCACCGCTGCCTTTTTCCACACTTTTCATTAT
CGGTGAAATACTGTGATGCAGATTGCACAGTCAGGGACTCTTTGTGCTAGTACACGTTTT
CACTCCATGTGTGCAGATGTTCCATCTATGTATGTTGACTGGATTTGTGACTGCTGTCTG
TCATCATCACTGCCTAGATACAGTTTCACCCAAATAATCTCCATTTATTGTCTTGTGAAC
CCCAAAAAATCATGTTAAAGAATCTATATGGTGCCACTTTCAGCAAATGAATGACTAGTC
CCCAGAATGTTTctttcagtttagctcaaaacatcacaaagatgggtaatttcactatga
ctgcataacccctggtttttgtcctgttcttactatgcca
>NODE_217_length_730_cov_3.120548
CTAAAGAAACTGTGATTTTGAAACACTTTGAGTGAAGTTGGAGAGATCACCGCGTTATTT
GTCTTGTAAGGACATAAATAATAAAAAAAAAGGAAGAAGAAGAAGACTTGTTACTAAAGG
AACAAGTGCAGCATCTCCACGGGGACAAGGTCGTCCTTAACTTTGCTGTGCAGCAGCAGC
CTGTAAGTGATGTTCATTTAAGTAAGCTTATTAAACTTACTAAAAGCGGCCAGTAACAAC
CATCCTCCCTGTCTCCACTTTTATTTCACCACATCTCTCTCTCTCTTTCCCTCTCTCTCT
CTCTCTCTCTCTCCCTCTATCTCTCTCTCTCTCTCTCTCTCTCGCATCTCTTGTCTGGGA
GGAGGAGGGGGAGTCCTGCCTCTTTGCCTTCCTCAGATCAATGCCCTGGCCACTCACTTT
CTGATGTTGCACGACGGGAAATGCTTTGAATACTTGCGACATGGCTGCGCGCATTGATTG
CCAAGATTGACAGCAGCTCTACCCATCGTCTTCTCTTGTCTTGAGTGTAAGAGAGGGAGA
GAGAGAGAGGGAGAGAGAGAGAAAGAGAGAAGAGATAAAGAACAGATAGACGAACAACAA
AAGGTACTTGTAGTTTTTGTGGACAACTGAACTTCACAGAGAGTGTACGGGATCCCCTCA
TATGGCCCCGTGTGAGTAGACTTAAGTTTTCGCTCAACAGATAGCTCAGTGATCATTTGC
TAGAGAAAAGTATAGCCGAGTCTAGTGTTCTTTTACGCACGGGGGAGAGAAAAAAAAAGG
AGAGGACGCACAATTACCTTCTCCACGGCTCACATCATCAAGGTAAACAACACGTTTGCT
GTACTTTTCACTCATGCTATgttgtcctaatatt
>NODE_218_length_694_cov_14.390490
CCATACAGTTCCTCAAATGATTGAAAACCTAAAGACAAACAGGAAAGCTGCGGCAATAAT
TAAGAAAACAGCACAGCACCAGTAGAAGCTGTAATACACTGTAACAACACTAATGCTGTC
GCTACAAAAATATTGTATTATGATGACAGTAGATGTGAGAGCAAACATATAATGCCAGGA
GCTTCTTCATTACATAGACAGAAAAAGTTGCCACCGTTTCAATGGAAACAAACATTGCTT
TGGGCCCCTTTGTAAACAGCACACAGCTGCTATTTCGAGTGATGGGAGCTCCACCTTGTC
ACAACAATTCCCTTAAAGAGGAACAGTTTAATGTCAACAATATTTTCTCCATCTGCCTGC
TCATGAAAACCTTCCAATCCACAGGGAAAATGTTTCTCCCATTCCAAAAGGAAAAGCACA
ATAGAGGAAGATGAACTGCTAACATCAAGCGCGGATCGCAGTCAAAGGCGCAGTATTAGC
CTGCTGCAATGAGAGCTTTTGGTGGCACACATCCATCTGTTCACTTTTGCATTTTTCAAA
GAGGTGTCATGCCTTCCGTTATTTAGAAATTTCTATGCAATTTTCACAAGGAACTCCTCG
GAGCGCCGCACCAGCTGACTGATTTGCATGGCCACATTTGCAGTAAAACAGAGGTATTCC
ACCTGCCAGGCTCCAGCGCCTTCGCCTGAGAAGTTTGATCGCTCGCTGGTAATCTGATTG
GGAGAGATCCATCCAATTTGCGCTGATAATGAGACAGCTTGACAGGGACACAACGGCAAT
TACTTTGCGAGGCATATCATGTCACAGTCTAATTAGACAAGGTTATATatgtcacttg
>NODE_219_length_524_cov_5.963740
TTTATAATAACAGTTTTACACCATGTCCGTTTCCTGTTTTGGATATTCTCTGTTGCATAA
GCAAGAAACAAAAAATAAAAAACAAAAAACCTGTGTCCTAGACTAAAACATGTAAAATCC
ATTCTTAAATCCTGTTTTCTTTTCTGCTTGCAACATCCCTTGCGTCCGTCCTTGCTCCGT
CTCTGGTTCATAAACTCATGTTGATGCAGTCAAACGGCTTTAGGGTTTTGTTTTAAGTGT
TTGTCTCCCCTCCTCTTCATCACTTTCATCTCACCTTTTCCTTTAGTGCCCAACCCCCAA
GTACACTCCCCCTGCTTTGGTCTTGGCCTTCCACGCTTGGAGGAACAGCGTGAGGCGGCA
TGGCCTCCATGCGGCTGACTGATTATTGTAATTCATACACTTTAATTAGCTGCACAAACC
ATTAGCCACAATTAGACTATTACAGAACGTTTTGTGGCAGGAGCCAGCCCCAAGATTGGC
TTTATCTGCTGGAGGGAGAGAGGGAAAACGAGGAAGAGAGAGAGAGAGACAGAGGAAGGG
GGCAGGAGGGCAAAATGTGTTTAGCTAAACATTAGTGTGTATGTGTATTTAAGCTACAGA
AATCTAATTCAATATGTTGTAAAAGCCCAAAAGTATGTGTAAGATGCCAAGCGTGACAAA
GGATAAGa
>NODE_220_length_470_cov_5.297873
TGCCTTTTTAACTGAGTAACCCATATTTCAGCATCTGTCCATCATCTATAACACCATACA
AAGACAAACAAGGCACTTATTCCACTTCGGTTCGTCCATTTTCTTCGACTTCCAAGGTTA
TTTTTGTTAATGAAGACGTAGTATTCCATCCACACAGGGCAGCTTTATCTCAGTTCTGTT
CGTTCGTATGACTCTGGTCATTCAGGATCAACTGTAAATCCTCTCTCCTGCTGCTGGTCT
CCCTCGCAGGTGAAGATGCGTCTCTGCCGCTCAGCAGTGGAGGCAGTTATCAGATCCTGG
TCAACAACGTCTTCTACTTCACCCAGCGGGTCGTGGACAAGCTGTGGCAGGGAATGTTCA
ACAAGGACTCCAAGCTGGTGGTGGACTTCATCGTGCAGCTCATCGGACAGGTACAAAATG
ACCCGTTCTCTCAACCTACGATATTACACTCTGTTCTTGGTCTATTGATGGCACAGAACA
TACAGTTGAACCCGCACAATCAACATGTTAAAGGGCTGCATGTACTGAAATGAATTAAAC
Atttcctgttcctctcaaaggcagcgaacagctcctcttcttgtactaggtgttgttgtc
gctgaaggcccaag
>NODE_221_length_459_cov_14.936819
AAAAGATGAGAGAGGAGAGCGACAGGAGTGATCATATGAACCCATCAAATCAAATCATAC
TCAAATAACTTCTGTATGAGGTCAAGTCAACTTCACCGACTAAGAGAACATGATTTGGTG
GTGTTATTAACAACATTTTCAGGGTCAAATCACTGTCTGGTATTATGTAATCTTTAAAAT
ATTTCGATAAACAGTCAAAGTGAGAATTGATTTCGGGTATCTTTTGCCATAGTACATACC
ACTATACCATGTGTATTTCAAGACAATTCCAACAATAAGATTGTCTCTACCTGTCCTTGT
ACAGTGGGGACGGGAGACCAAAAGTATGATGAGTTGAAATGGGAATCGTCCATTATTTCT
GTAATTAAAAAGCAACACACTTAGAAAACACCTGTCCTCCTCCTCTTTTTTTTCTTACTG
TCAGGTAAAACTAGACAATGCATGGCTGCATTTGAGTCATCTTAATTTGTTTCCCTTCCT
TATATCCTCTCCTCCACTGGTTGACACACCGAATATGTCAAGTTTCAAGATCAGTGTGCA
GTGTTGAAATTCTGATGCTGTTAAATTTTGGTCTACAAAATTCAGCcacttttacctcat
tcc
>NODE_222_length_861_cov_6.926829
GATACAAGATGGTTTTGCGAAATTACATTTTTTACATGATTTACTCAAAACCTTTGTGTA
TGGATATCTATATTTCCTACACCTGTTTTTCATTTTTACATTGGTTTTCAGTACAGACAT
GTGATATATCACTGCTAACCCTGTTGAGAAATTCAGCAGGTGTGTTCAGCCTGTATAAGG
GCCAGACCATTACATTAGCTATCTAATATCTTACAATGTGAATGTTAAGAGTATGTCCAA
CACATTTTGACTAGAAATCTATAGAGGTCGTCTTTCCTTGTCAGTGCTGATCAAACTGCA
CTCCAATGCTGCCCCACCTTTATCTCCATCTCTAGCCAGTGGCATCTGTTCCAACCTGCC
AGACAAGAGAAAGATAGAGAGAGGGAGGGATAGAGAGAACTTAATTTCTAGCAAATTAAT
TTCCCATCCACGCCTCCAGAGCTTACTAGCTCGTTCGCTAGCTGCTGCGGCCGCTGCTGC
GTGTGTCTGCTGAGTCGGAGCCTCATGCATAATGCATCAGGTTTAATTGCAAACCCAGAA
ACTAATGACTTTGGACTGGTTAACAGCAGGGGAGCCATACATCTCGAGCAAACTGAATGA
AAAATCAGCTCAGAGGAGAGAAAAAAAGGAGCCTAGCCCCTAATTGATGAATAATTGAAG
CGGCGAGCTACAGGGCATAATTGTGACATTTTGTTTCAATCAATTTCCAAGTGGTGTGGG
CGAAAGTGCACTTAAAGGGAAAAGGCAGTGACAATGAATGAGAAAGAAAGAGAGAGATAG
AGAGAGTGGATGGTGGTGGAAATGGACGTTGTGTCTTCAGTCATCGCAGTGACATTTTCT
GGGGCAAAAGACTGGACTCGACAGAATGACTTTTCTCTCTATCTCGCTCTCACGTTGTAG
GTTTTCTGTCAAACTCCCGTAATGCCATTGTTAGGTCactttgtcatcctggccaatggg
tccatattcttttaaaatgatttctattgttcattttcacttgcc
>NODE_223_length_371_cov_5.334232
CACCCCAAAAGGAAACTTAGCCAAAAACCCCCCCCACACTACTATGAACTATGTACAATT
TGGGCCCCCCCTGGTGTGCCGCCGCGACGTTTCGGCCCTCCTGGGCCTTCTTCAGGCTTG
GCACACCCTCATATTTAGGATCACTTGCGCTCTATTCAGGAGCTGCTTCCCCTCCAAAGA
TTCCACTGCAAATGAGCCAGCTGGCTGAATTTCGCCTTTTATATGCTGCTCAGATTCGTA
TCCGTATTTTCTGTTTCCAGACTTTTTCCTTTTCAGGTTTTTAAGATAAGTAACTTTTCA
GTTGTTTTCCTTTACAGGTTTTTACGGTAAGTATAATTTTCTTCTTTTGCAGGGAAGTAT
ACATTTGATATTTTATTAACCCTTTGATTTCTGGTAAGTATGAATTTACTTTTTAACCCA
TATGTTTTTGAACCCTTAATTTCCAGGTAAGTATAATTTTACTTTTTTTAACCCTTATGA
ATTTTTTCAACTATGACTTAGGCtgtaatcaggca
>NODE_224_length_145_cov_1.482759
GATGGCACAAGCTGTTTCAAGTCCGTTCCTGTCAAAGAAATTCACTTTACATGTCCCATG
TCAAAAACCTTGTTTTCAGCCAGCCAAACGCATTTTCGGAGCAGGATAACAGTCAAACTG
CCATCTTTCAACTACAATGTTCACCATCATGTTTTGACTTCCGAGTGTGTTTAAATATGA
TCAAGATGACGGCACAAGCTGTTTCAAGTCCGTTCCTGTCAAAGAAATTCACTTTACATG
TCCCATGTCAAAAACCTTGTTTTCAGCCAGCCAAACGCATTTTCGGAGc
>NODE_225_length_610_cov_6.200000
AATATACTGTACTTCTTTGACGCATATTTAATTGTATAATTAGTTTTTTGTGCATTTCTG
GTCATAAAAGCACAACTGGACATGGGTGGACGTTGCAGTAAAGTTATTAAACTGTAATTT
TTCATAGGTATAATTAACACTTATTAAAAACTTGTATCAGGAAGTGTCGGCAGATGAGCA
GTGAATATACAGAGCAGCATCTATGTGTGTATTCATTTCAGGTTGTAAACAGTAGTCTCG
GAGCACTGGGTTGTTATCGAGTTGTGGCCCCCGGCGTAGGATTGATCCACTTCAGTCCAG
CAGCAGGGGGGCGGGAGCTCTGGAGGGGCTCAGCAGGGCTCCAAATCAATAAGGTTAATA
GATGTGGGGGCCACGCAGTCAGAGGTGTGCAGCCTGGCATTTTCGGTGCCAATGAGGAAA
ATTCCTGATGACGAGGTGTCTCTTTTGGAGCCTGCATTAATGTCAGCCTGATTACCTGGA
GCCTGGATGTCAGATACAGTAGGGTTAGTGGAGGCTTGTTCCTTGGCCATTAACTGGAAT
TAGCTTTACAAGGAGACCCTTCAGATTGGAGACTTTAACTTGCCACCTCTTCATCCGCTG
TCCATTGAGAACAAATTGCTAACCCCCTCCCTCTTTTCCCTCCTGACTCTATTCTTTCAC
TCTGATTTCTATAATGCCAACAGTTTCATAATCACTTGATGAGTAATTTCCTCTCATTTG
GGATTTGGAGAGAGAGGTTTCATTTAGAAgtttc
>NODE_226_length_334_cov_14.371258
CAAAAAAAAAAAAAAAAAAAAGGCATGGCGCTGCAACATCTGGTCTTCACTGCAGGTAAG
TGGTTAATTTGCATAATGTATACAGGTTTTTAGGATTTTTTCCCTATTTTTTATTTTTTA
CTAAACAGCATTTCCTTTTTTTTATAAACCAGAAAAAACTAAACTCTACAGAGAAAGTCC
CCTACCCGCAGTCTTTCGCTGCCGATAGAGTTTGACATCAAGCTGTACAGCGCAGTCGAA
AACATACTTACATCTGAGCTCATTTACAGGTACAGCCATAATCAAGGCACAAAGATCTAC
AAGTAGATTTGTTTTTCTTTCAATTAAGTTGTACAAAATAATATTACATTTTACAGTCTG
TACAGGATAATTCAACCTTGCACAGTGTACAAGTTAACAAAAAAACAAAACCAAAAAAAA
AAGAACAATACATTTTTCTCTCCCGTCCCCCCACCCTCCTCCCCATCAGTATCTCTAa
>NODE_227_length_427_cov_12.037471
GAGGGGTTTGGAGGGGTAGGGGGTATGGGGTTGAGGGGGTGGGGGGGACAAAGTGGTTTC
ACAGTGAGACATCACACACACAAACAGACACTTCCAGCAGAGAACATCACACTCCCATGT
GCACATGCTCACTTGTTCACTTTGAACGCGCACACACACACAGTGGCACACATACAGTGG
GGTAGAGGAGGCGGGAGGAGTGGGTTAGGGGTTGTAAAAGGAGCCGTGTGCTATGTAATG
GAGGGGAGGAATGGGTTTGCTCTGTCAGACCGGGCCGTCACAACGGCTTTGTTTCATGTT
TGATTTAATTGTCTCTCCCCTGACAGGCCCATTCATCAATGGCTTTAATGGTCAATCAGA
GACAGGCTGAGTGAGTGCTCCCATTCTGTTTAGCCATAAGCTGGCCTGGGCTTTTATTTC
ATCAAAATGCCCCAGCCTAATGTACATGCTCACTGGCTCAGAGTGGCCGCGGGGAGCACA
TAAAGAATGACTGAAAGCTTTCTGATTTCAGATCAGTGAGAAGGATGTTTTTCTTTTTCT
TTTTTTTTTTCCTTCTTCTTCTTCTTCTTTC
>NODE_228_length_701_cov_5.530671
AGACAGACAGACACACACACAGACACACACACACAAACGCGCTCTTAAACCTCATATCGG
TTTTGAGACACAGTTCGCCGGCTGGCCCTCGCTGTCCCACACTCTCTGACGGGCTCTTAA
TGGTAAACTAACAGATTGTAAACATGCTGCTAGCTCTCTCTCTCTCTCTCTCTCTGTTTC
TTCAGTCCTTATATTAATCACTCTCTCTTTCTCTATTTCTCCTTCTCTCTTTCTCCATCA
CTGTTGTTTCCCCACTCTCCACTTTCTTCACCTCTTTCAGTTCTTTCTTACCTCTGTTCA
TCCCTCCATCCGCATCCCTTATTCCCTCTTCCTCTCTCACCCTCTCTCTCTCTCTTTCGC
TTTTCCTGGGGTATTTTTTAAACAATGTGTCCTTCATGTACGGTTGGTTACGGGGCGTAC
AGAAGGACATCATTAGCGCTGGTGGTTAAGCTGTAATTTACACCATTACCGAGGTAGGGG
CCATTTTTATTGCCTAGTAAATTTCAGCTCTGAAATATTTAGACCATATGGCTCAATTTG
TGTAATAACCTTAATTTCCAAGCACCCTTCAGCTCCCTTCAGCGCCGGCTGTTGTTGGCG
GATGGCAGAGTGGTGCGTGTACACGTTCGTATGTGTGTGTGCACGATCTGGAATTGAAGC
ACATTTACACACAAACACACACATGCAAACACGTACGCAGAAACACAGACATGGCAAAAA
TGTTAACGCGTACGCTAAACATAACCTTTTACACAGTCTCTTCCGCATGCTCACACTGAT
TCCTTCATTCACACACACAGAAACACACGCACGCACACGTATGTATGCATGGCGGTAGCA
GATTa
>NODE_229_length_692_cov_6.859827
AATTTGAATTATGACAAATGGCATAATATGATTTGCACACAAAGCAGTGGTTTGGGGCTG
ATGTTTTTTTACAACTGTGAGACACGGAGAGACAGTGAATGGTGGTGACGGCAGTTATGT
GCCACCACAATAAAGCTGCTTTCCATCGCTTTGGGCACACTTTACTGCTGCTCTTGATAT
CAGTATTAAAAGTGATTTGCAGCTCCGTATGTGGCAAGGAATCAAAACTTAATTTAGGCA
GATAAAGATGCCATTTGGGAGGGAGATAAAGTGCTGCATCATGGGAGATGTGTTCCCCAG
CTTGCTCTCAGCTCCTCACCCTTACAGCGCCCTCAGATTTACTAGCTCTTTTTTCCTGCT
CCATAAAACAGCAAATCTGCTCGCCAGGCGACACAGGCAAATGTTAATGGATTCATTTGT
CAAGAACCTTCCACTTATTTACAGTCCTCTTCCATTACCGTCGCTCCTCCTGCAAGAGAA
AATCCAGTGGCCAAAGTCAAAATATCGATTTGCCTGTCCATCAGCCTGTGAGTCATCCTG
TAAAACATGCCGAGCCAAAGACACTGCTGCCACCAGGAGTGTGTTTCAACATGACAGTTA
CACAATCAGGGTACAAGCTTTTTTTTTTTAAAACCAAAATTATGTAACGCAGTACAAGTA
AGACACAAGATTAATCACATTTGCAATGGTTGTAAATTTTAAAAAATCACACATGCCATT
TAATCCTAATCTCCAGTGATGTGATGAAATGCATGGTATTGATCAACAGCGGCCAAACCT
TCATTTATTAATCTGTTTgtcttgtttgtttgtgtgttatcttatctactagtttc
>NODE_230_length_499_cov_8.831663
CACAGCAGAAGCGCGCAGCAAATAAGAAGCGTGTTTTACGCCTGAATCTGTTGGTTGCCA
GGTAAGATTGAAATGCATCTTCTGTTCCAGCAATACTGAGTTAGAATCAGTATAAAAAAT
AAAAAAAAAAGAAGAAGGTGGGGGGGGATGAACAGTGAAGTCAAGCCTTAAATCTGGCTG
CATACCATGTGACTTGACATGGAGCAACCAAATGAAAGAGAAAGTGAGAGAGAAAGAGAG
AGAGAGAGGAGGGAGAGAGAGCAGTACCCCCATAAAACCATCACTGCTTTCAGTTCAAAT
AGGTCCTATCATCTCCATGACAACAGTCGTAATGGTAACATGGAAATATATTAATGTAAA
ACCATGGCAACGTTCTCCAATTGAATTAAGCAGCACCTGTGCACATTACAGAAGAAGATA
AAAGACAAAAGGAGCCAGCTCCTGCTTGCCAAGCAGCTGTGGCTTTCAGACCTTAAAAAC
CCATCTACATTTCCTGAACACATTTGTTTTCCAATGTTTCTCTGTGGCAAATTACCATAG
CGTTGAGCAGTTTTTGAGGGGTTTTCTGTCCTATTTGTGCAAACAGATGAGAAACTGGAT
AATTATGTTCTTTTCTCTCCCCCCCCctcccgtcgactgtaag
>NODE_231_length_479_cov_4.839249
AAAACTTTAGTATTTTTATATTCAAATCAAGATGAAAAGTTCATTAAAGAGAATAAATAT
TTCATTAGATGCTAAATAAAACAAAGGGAATTTTTGGCTTCTCTCAGCATAAAATTCCTT
TGAAAGATTAATTAATACATGTAAATTATGCAAATTATGCCCATGCAAATATTTTATGAA
GACAATTAAGGGATCCATTAATTACAGTCTTTTTTGCTTCAGTGACATTCATTCATTTAA
TTTTAATTTCACTTTAACTGTTTTGATGTTTAATCTTGCAACAAAGAACTTTATCTCTGT
GCACAGGGTCGTGTAAACTTGCCGAACACATCGAGTGGGAAGCGGCAGGGAACCGGAGGA
GATACTGGGGGAAGATATTCGCATGTGCACCGTTGCCAGGCAGTACTGGCGAGGTACAGT
CCCAGTAGCTTGCCTGCCTGTGAAAAGAGCCACGTTCCCTCTTGGACCCGATTCAAAACA
CTGTAAAAGCAATTAATAAACACAGACTGTGTTAATATCGCAGAATTAGAGAAGTGTGAC
AAAAGACAAATAGAAATAATTAGTTCTCTAAAATTATGCCCTCATTAttttttccccccc
ccctctccctctctttctctctc
>NODE_232_length_656_cov_3.759146
TTCACTACTGGGTTTAGACCCTCCTATAATTGAATACAGCATACGCTGTGTATTGGAGGC
AAACTGTGATCAGTGTCATTTATGACTGGAGTGTCTGACTCTGCTCTGGACATATTGCTT
AGACAGAAGGATGGAGCAGCAAAGGAAGAAGGGATAATTAGACGAGTGCAGATGGGTAAA
AAACTAAAACAGTCACAACCTGCTGTGTTCTCCATGTGCCTGTTGTGTGTTTTCTTGCGG
GTTGCCAGGTTCTGCGTACTGTATGCATTTTGTTGTTTCCTCCCGTCCAGGTCGCCAGCC
ATGGGGAACCTCATTAAGGTCCTTGGCAAGGATTTAGAGAACTGTCCACATTTTTTCCTG
GACTTTGAAAGTAAGTGAGCGCCAGGGTGTGTGCACGTGTCTGTGTGCTTGAATTGTGAG
TGCATGTGTGTGGAGCGGAGGTGTGCAGTGGGAGGTCGGCGTGTGGGGTCAGGGGAGACG
TGTTCGGAGGCGAGCTGCTGAGCTGTTGATGGTGTGATGGAGTGTTGTTGAGGGTGTGGT
TTGTCATTATCAGGCACTCTTTAGTCCCACTCTCAGCACGATGATGTTATGCATACATAT
ATACATTGCAAAGATAAATACAATGATACAAAGAAGCATCAGTACGAAGCACAAATCACT
TTAACTGGTCATTTTACGGGACTGACTTTGAGAATGAATTAAGAGGACCTCAAATCCACC
ACCTAAAATTAAAATAGACAATAGAACTCGCATTTGATAccagcattttacactttaatc
ccatggaaacacctcgtttt
>NODE_233_length_586_cov_7.819113
CTAGAAAAACCAAATTAAATGTCCACCAGCGAGATAGAAATGCAAAGATCGATGATCCTG
CCCCTACTGTCCAATCACCCCTATTTAATTGACTGTATTTTCAGGGTAATTGAACTGCTT
GTTGTAAATTGAGGATTTTATAGAAACGACATGAAAACTACATTTACTGACATTCATCGC
ATCTTTGACATTGATTATCTGATCAGCGCCGTGTCATGCTAACCTCCAATTCTTCATTAC
ACACTGTTTATGAGCTGTTACAGAACAACTTGCTTGTTCCAGAGTGATTGATTGCCTTAT
TAACGCGTGTTCTTGTAAGTGTGACCGGACTGATTACGATGCATATGTTTAGAATAATGT
TTCATTTAGCTGACTGCGAGTAATGCAGGGTGACAGCTGCTGCGGGAGGACAAAAAACCT
AAACTACAGGGAGCAAGCGGGGCCAAAACGCATTTAAGGTGGAACTAGGAGACAGCGCAC
AGCCCCCTTGTACGGTCAAATGCAGCCGCTCAGCACCCAAGATGGGGAAACTGGCAGCTC
CTCAGTGCGCCAGAACACAACATTATTCCAACTACATGTAGTTATGTTGCTGCTGTAAAT
CGTTTAAAGGCTGGATTCCACATTTGCGGTGCAACTGACGCACCAGCTGTTATCCAAAAT
ACTGATTAAATCAATCAGATCTCACCCAACACTGCACCGCATCATATTGCCAAAAAACAC
CAACATTTcg
>NODE_234_length_718_cov_6.511142
TTGCAATTAGCCATTTCAACTGTTAAGTACAGTTTTAACAACACAAAAAGAATGTCTTTA
TATTTTATAGCAATCAGTTTGCTGTCATTATGTTGCTATGCATAAATGTTGCAGGTGCAC
TACTATTTTGCGCTCTACCCGGTGGCTCATCCTGTCAGACTGGTTCACACAGCACATTCA
TTATGTTGAGGAGAGGTGACCTGACACTGTGGAGGTTAGAGGAGTTTGGGCCTGCTCACC
ACAGTGCTTCAGAGACAGAAGGGGGGATGGAGAAAGTGGGAAAGACAGAAAGAAGAGAGC
TGCCTGCGCTATTATCGATGTGCCTCTTCAGCGAAAAATGCAGTCCCAGTTGCACAAGCA
CCATGCCAGCACAGAATGACAGAGGGTACTGTACACCGAATCACTGTGTAGTAGGGAGGG
AGCGAGAGAGAAGGAGAGATAGAGAGAGAGAAAAGATGTAAAGTGTGACAGTGGTGAAAC
AGAAAGAGAGAGAGAAAGATAGTCAGAGAAGCGTTACAAGGACCCTAAAGATAGGAGTAA
GAAAGCAGAGCGTGCAAATACAAACCGGGTCATTGCTGCTTAGCTAATAGGGGGCCAATT
CGCTGCAGGAGAGAAATGTCGAACACCCCAAGTTGTGTACAATAAGATAACTGTCCTATA
GACACAAACACTATACACTAACACATAAATTCTAAAGCTACATAGACACACACTCACTCA
AACACAAATGTAACCATTCACACCATACATCTTTTCTCTCTCTCTATCTCTCCTTCTCTC
TCGCTCCCTCCCTACTACACAGTGATTCGGTGTACAGTACCCTCTGTCATTCTGTGCTGG
CATGgtgcttgtgcaactggga
>NODE_235_length_372_cov_18.260754
GAAATGAAGAAAGAAAGAAAGAAAGAAAGAAATAAAGAAAGAAAGAAAGAAAGAAACAAA
TAAAGAAAGAAAGAAAGAAAGAAAGAAAGAAAGAAAGAAAGAAAGAAAGAAAGAAAGAAA
GAAAGAAAGAAAGAAAGAAAGAAAGAAAAAGAGATCTGTGAATTTCCCCTTCCTCCCCTG
AGACCTCCCTTGATGCCAAGCATTCATCATCCAGCCTCTAATATCAGTTATTCTGTGGCT
CCTCTGCTTACAGCAGAATTAATTTCTGCTTTAATTACTCTCATCGGCGGAATGCTGATG
AAGGAGAGGGACGAGGCATTCTGGGACTCGGGCCTCATTCCACTGCTTTAATTTGAATGA
ATTCCACCCGGAGACGCTGGCAAACAACTGGCAGCCGAGCCCCGGGAGCCACTCTGGGAC
TGCGCAGAAGAGCTGCAGCCATGGCCCCCACCAACCAAGCTACCTTGTGTGTGCGTGCCT
GTGTGTGCTTCCTTGCTTGTGTGTATTATGTGGAGC
>NODE_236_length_600_cov_9.318334
ACTTTTGGTGACTCAGGAGTGAGTGAGGGAGCAAGTGAGGGGGACCAGCTTACATGTGTG
TACAAAAATTTCACCATGTATGTTCATCTCTCTCTCACACAGACACACACACACTCATAC
ACACATATATACCACACATAAAACGCACACACAAACACAAACACACGCTGGGGCAGGTTA
GCCCTCCTCTACACCAGCACCTGCTCCGCTGAAGGTGAAAGAAGTGCTCACTTGAGCTCA
TTGAAAAGTAGATGTGACAGTAAATTTTTCAGGCCCTTGTGAGATGGGAGATCTTGTTAT
AGCAGTCAGGATGGGGGTCAGGGCAGTGGCTGCTTGATGATTGAGGAAAAGAGAAGTAAA
TTCATTCTGCTTCGGGCACTTTGTCAAGTGCCAGTAGCTTACCGTTGAGAGCCACTCACC
CATCACCGTGTTACGGCCCCAGAGGTCACATCCACCACCATAAATCTGCCTCGCCTCCTC
GCCTGCTAAACCTATTGCCTTACCCCGACTGAGCACGAGCAGGGAGAGAGGCTGCAGCTG
CCGCTGCTGCTGCTGCTCCTGCTCATAGTCACTCAAATGAAAAAAAGACGGAGGGGAGAA
TATAGATTCTTCTTTTTGATGCTGCTGATGGTGTAAGAGCAGGACATTCGGTGTGCTGTT
ACACAGGGGAGATGTGTGCATTTGGACAAATGGTTGTGTTGTGTGTTTATGTGCAAACGG
ATAGATGGATTATAAGTATGTata
>NODE_237_length_402_cov_10.574627
AAAAAAAAAACTTTAGCAGCAAAAACTAATAATTGCAAAGCAGCCAATTAAATTGTGCGG
GAGAGATGAAACCGCTCATATTTCCCCTGGTAATTTCATGCTCTAAACTCGCTTCCGTGC
GCACATAAAAAGAGGAGAGAAAATATCATTTCAGAAGCTGACAGAACTCATTGTTCGTGG
AATTTTAAATTCAAAAAAGTTAATAAAGGCGAGTGCGAGATGAAGGGAATTTGCATTTCT
CAGATTAACAGCATGTAGAGCAGCGGCGGCGCGCGCAGCCTCAGGTCATCATTTAAGAAA
CCTTTGCATATTTTATTTAAGAGTGGCCCGGTTTGGAGCGTAATAAGACAGACAGATAAT
GATTAGAAGGTCGGGCCTGCAGGGCACAGCCGGGCTGGGCGCTGTAACGCTCTAATACCC
AACACACACACGTACACACACACACACACACACACACACACACACACACACACAGAGCAC
AGCACAGCACAGCACAGCCTGTGCCGGCTcctctaattggctgctgatggtttatgaaat
gttttc
>NODE_238_length_145_cov_11.379311
GCCGGAGACCCGACCTCGTGATCCAACTGCACCCGGGTGCCGCTGGGGTTGGGCTGGAGA
GCTGGGTTCGGAAGAAAATGCCTTAATTCAAGAGGCACCGCTGCATGGTCAGTCGGAACA
ATTTGCTCGAGTACGTTGCGTTCTGCTCACCTTTGCGTTGTCCGTGCTTCTCAGTTCTCT
TTACCCCAGGAAACAGCACAGCAACCTGTGGCAAACATCTGCGAAAATCAAACTGGAACA
GCCAGACCATGTGCCTCAAGCAACCTGTGGGAAGCAATGAGGTCCGCTT
>NODE_239_length_576_cov_6.906250
AACCATTTTCACACTGCCACAATTACAGGAACCGTCATTACATTGCTCACTCTTACTCAA
ATACAGATAGAAGCCCCAAAAAATTATGCGCAGGCTAGGAGGAGAAAGTGGCTCACTTCT
GTTTGCTAAATTAATCGCTTCCTAAATGGCTCCAGGCCAGGCAAAGTTAACATTTGCAGT
TTCAAAGGTTTTCAGCGCTTGCAATGAGCCATGAAATTACTGCATGCCGTCGAAAATGGC
AGCTGATGAAAAGCCCAAGGAGCAGGTCCCACAGGCAGAGAGAGCTTGGAAGTGAAATCT
TAAACACAAAGTCTCATTTCTGATTCGGATCATGGTGAAATTCAGAACCAAAACTCGAAA
AATGTGTGAGCCCATGTCCGAAAGCAGGACAGGTTGTGACAAGACAGATGACGAGCAGCT
GTTTGTGGCCTGGCAGGCTCGTCGGTGAGTCCGAGGAGGCGAGGCGAGGTGAGCGCAGAG
GTTGGGTTGAAGGAGCGTAATGATGATGTTGAGGTGCTCAGCTGCAGCCAAAATGGACTG
ACCCAAATTAGGTTTGATTAAATCACAGGGGTGACGCTGCAGTTCTGCAGACATCATTAA
CATCAAAATGAttatggtggaacagtttgacttagctgaacccaagcggttcaccaacag
tctggcgctagaacactgcaatttgcatattgacagaaacaagctttaagcatatccaat
>NODE_240_length_630_cov_8.363492
TGATACAGTAGAAACCTGTGTTATCCTTTTAATGAGTATACACACACTGAGTATACACAC
ACACACACACACACACACACATACACACAGTCACACATACTTTCCACTGCCTGGCTATTA
GGCACCAAGAACAGGAGGAAAACTATTTGAAAGTGAATTTTAGATTTCCGGTCGTGGAGC
TCTGCCTGGGAGTGGCAGCCGAGCAGAGGCGCAAGCAGTGCACGCACACACAGACACCTC
ATACACCTCAGTGTTTCAGCTCCAGTTGCTCTCGCACACAGCATGGATGATCAAAAGAGG
CCAACGGCTGCCGACCATTATGCCAATGACACTTTGAGTAAGAGTCCAGAGAGCGCAGCG
ACATGACAGCCATTAGGGATTGAAAGTGGGACTTTAAAGGAGGGCTGAAGGATAACTGTC
AGTGCAGAATCAAAGGCAGAAAGTGAAATCTTCATAATGTATTGCACTGGAAAATTCCTG
CTCTAGCTGTCTCTCTAAACCACTCGCTCAAAAGTATCCCATACACAGCTATGCCATTCA
ACTCCCCAAAAAACATGAAACAGCCAGGAACAAAGGGCTGATGAGGGGAGTTCAGAGACT
GGCACTCTGTAAATGAAAGCGAACAGCGGTGTGGGCCATTGTGCGGGTGGCAGACAGATA
GATCATTAAGGACTGGACTGGGTTAAACTCTGAGCTGAGCAGAGGACTACTAGtaagcaa
ctctagcactgcacctctgtttcccccagcttagatccagctgacaaatgtgac
>NODE_241_length_575_cov_6.198261
GAGCACTTTATGAAAGCTAGCACAGCTTGCCTTCATTTGAAATCACAGGATAAATTCAGA
GGAGGCGGATGCCACAATGATCTAAGCTCAGGCACTAATGGTTATTTAATATGGCCATCA
GCGGTCCCAAGTCCCCAGCATACGGCACTCGCACAATAGCCTCCAAACCCTCTTTAACAC
TTATTTGAGATGACAGGAAAAATGAAACCGTTTGTGCTTTCAATGGAAAAGCAATCATTG
GTACATTATACTCCGCTTGCCCTATCATGCTAATGCCGGGTAAAAATGTCACCAAATGTA
TTTAAAGGCCTGATGGAGTGTTGCCGTTTGATTCCTGCTGCCTGCCTGATTAATAAAAAC
CTTCAATTTGTATGTAAATGCAACCTGGGGCTCATATCATCTGCACACCTGCACCTGGAG
AAAAATAATAAACTCAAGTTTAATGTGGCAATTATGAGAGTTTATGGGGATTGTGGGGAA
GAGGGCGGCAGAGGAGAGGCTGGCTTGATGAGAGGGCTCTCAGAGGGGAGTGGGCCGACC
CGGACCAGCCCGCTACAGGAATGACCTGATGCACGAATATAACCTCAGCTTGCACAGCTT
ACCACAACATGCATGTTTGCACAACACAGGATGGTAGTAGGGATTAAGGCAGTCCACTGA
TGTTTTGTTGAAAACAATTATTGCTTGGTTTGTGTTTCTATCAGCTGCTGTATGTTGGa
>NODE_242_length_482_cov_4.321577
AGTCAATTGGATCATTTCCATACAGCATTAAGCTGAGATGAAGGATTGTAAGGGTATACA
TTCCTGTGAGGTCTGTACACATCTCCTGCAGTCAAGTACTCAGGAGAAGCAGAAGACTGT
CCACTTCACATGCATGTTGACCAGCTCGTCACATAAGTTGACCCCCCACTTCAGCCAAAT
TCTGGTTCCTTAGGCATACTGTTCGTCCTGCCGCATACAGCAAAAGCCTGGAGCAATGTT
TAGCTAAACCTGCTGGCCTACGTAGGCAGGGAGAGTCCCCAGAGGGCTGAACAATCAGAC
AATTTCAAGATCATGAAGCATTAAACCAATCCCGGCAGGGTACACTAATTAAACAGCCGA
GCCCGGCACAGCCAACCAATCCCCACAGAGCAATTAAATCCATCCCCTCTAAAACACTGT
GGAACCTGTCTGGGGAAAACTGCCGAGAAGTGAGAGAGCGAGAAAGAGGGAGAGATGGAG
TGGGGAGGGGAGGAAAATATCATAAAATTCATCTGGAAAAAAAAAGAGAAGAAAAAAACT
ATAGGGGGAATGCAGCAGGAGGCTAACAAGGGAAATTGAAAAAGGAGAGTCTCAATTCAG
TTCTTTGTTCttttctctattttttt
>NODE_243_length_503_cov_13.383698
AGGAGCAAACCTCCCCTTTTAAATAATTGATATTTTCTGATTAAATGTGGCAGTTTGGAG
ATAATGAATTCTTTATAGTGTGCCTTGAGCAACTCAACAGCTTTGCCCTGCATGACAGCT
TTATGGGGCGTCTTTTTGCCCAAATTTTGAAAGTTTAACCTATGTAGATCAATGTGCTTC
CTTAAAAGAGTTTAATAAATTAAAGTGCAGAGGGCTTTTTTTCCTCAGCGAGCAGAAAAA
GCTGATGAGACAGGTTTAGTTTAATCTCAGGCAATAGAAGTCATTAACCATTCTCCCAGG
AATTAAAATATAGCTTGCCCTTTTCTTCTCTCACTTATCATTAGCATCACTTTAATCTCC
CCGCGTTTCACACTGCTATTTTAATCATTACTTACTGCCTTTTGACAACTGAAGAACATG
GCTTCTCCCCGCTCAGGCAATATCCTGATTTTAGCTGACAAAATGTAGGACATCATTTAA
AAATATCTAAATTTCCTCTTCCTTTTTTATTCTTCTAACTTCCACTCTTTAGACCCCTGA
ATGTCTGTCTATTTATATCAAAGACAGCACAAAAGACGGGAGGAGATTGAGTGGACGACA
TTCAAAATGTAATTTGAGTTGGCTGCAAGGGTAACAAAATGTATAAt
>NODE_244_length_349_cov_15.404012
CCTCCTCTCCCCCATCCCCGTTCTCCCAGAGTCTTTTGTCATTTCATGTTTCCTTTGTTT
TATTTACACCTTTGCATGTTGTTTTTTCTGTTTTTCTTTCTGTTTTTATCCCACACCTGT
AGGGGACAGTCAAAGGGGAAAAAGAAAAACTATTGAGCAGGCATTTATGTCCGAGCCGAC
ACACACCTTATCTGAGAGGCAAAAGAAAATGGTGCGCTTTGGGGGACACTCATTTGAAGA
GGACTTGGCATGGTGTGAACCGCAGGTTAAAGACTCGGGAGTTGATACGTGCAGTAGCAC
TACGCTAAACGAGGAGCATAGCCATAGTGAGAAGGTACTGAGACAATCTAGCCTGCATTT
TTATTATTATTATTATTATTATTATTATTATTATTATTATTATTATTATTATTATTATTA
TTATTATTATTATTATTATTTATGACCTACCCATCCAGTCTTTGTTTgctctctgtcact
aagtgtaaatagt
>NODE_245_length_617_cov_13.089141
CATTGTTCCAAGTGTAGGAGAAAGAGAATATCACATGAATGCTGAAACGAGAAGATAGAA
AGACTTTTTGTAATTACAATACATACTTTAAAGTACATAAACAAGGCTCAATAATTTCTA
CCTGGGTAACAACTTAATATTTTTGTTCTGAATAGTTTCCTTTTTTGAAACCACAAACTC
TGTAAATAACCAACTGGCTTTCCACATATACTTGATCAATTTTAATTGCCACAGCTCTCA
CCCTTCCAATAGGAAGAGAAAGTTGAAAGTAAAAGAAAGAAAAAAGTAAGAATGAAATGT
ATTCCCGCATACTATGATATGGTAAATGTTAGCGCCTGCTGCATCGCACTCCATATCACT
TCGCTCCATATGAAAAATAGTTTGCTATTTTGGAACCCCCTGGCAGCCATAGTGGATCAC
CACAGACCCAGAGCTCATTTATCTTTTGTCAGAGATGAAGCCAAACTAACGCCATCTCCT
GAAGCTGCTAAAGAATGAGGAGGGACATAGGGAGGGTAAAAATAAACCCGGAGCCCAGGT
AGCTACACAAAGAAGTCATTCTACAAGTAATGGGTGGCTTCTGAAAGTGGAACTCTGTTT
GGAACTGTCTCTCCGCGTGGAAATGATGCTGTTTAGGGCTGAAGTTTATTCAGTTACCTT
GCTGGCATTTATGAGGCTGCCTGAGAATGTGTGCATGTAACAGCATTGTTACGTGGCAAG
TTATCTGACCAATTAAATGATGATTttattaggttcctttt
>NODE_246_length_599_cov_5.464107
CATAAAACCATGCCAGTTTGCCGGGCATCTGTGTCCAACTGCAGCTTTAGCACAAGTAGC
AGTGTGACGCCGGTGTAGCCCCAAGGTTTAGGAGGTAATTTCTTTCTAGCACTACTTAAA
GAAAATAAAAATCAACTCACCTCTCAAACTAATAGCTTCCTATTGAACTTCCTTGACGGT
TATGTGAACCGGTCAGCACAGCGTCCACTTTCTCTGCGCTCTGTTAGGCCTAACCTATGC
GTGGACAATGTATTCAATCCCCTTTTTGTATGTCTTTCTTTTAGGGTATTTTAAAGTTTA
CAAGGTTACATATGCCAATTGCCCCAAGCAGGGCCTGTGAATGGTGCATAGGAAGCACGT
GGTGTCATTTAAGTGGGTTTTATGGCCTGGAAGAGCTGACAAACCTTCGATATATACACA
TCATATATAATCTTAACTGTCCGGAATCGCAGCTGCTGGCTTCCCCTTATCGGAGGAAGA
AAGGGCTTTGTGGCAGTGAGGATGCAGTACCTTTCTCCGGACTGTGTAGTCGGGTTGGTG
TGGAGGACTGAGAGCTGCTGCAGTAAGTTGCTTTTAACTTTGACTACAGGCCTGCGACTT
TATTTCATAGCGAACGAAATATTTTTGTTGTGTGTGAGTGTGACTAACTTTAAACGCACG
GGCGTTTAAAATCCATTGCACCTCGGAATGAacgctgttaatttgttgtgaatattcaga
gatgtttttaaagcaatctgaaa
>NODE_247_length_369_cov_3.910569
TTAACGCAAATGATGCCGCTAAAAAATGCATTTAAAATCAAAAGTGAACTGATTTCTTAT
TCGAAAGCGGGAGCATAAATAGATAAAATTTGAAGCGGAGCTAAAAGGTTCTAAAGAGAG
CGCGGGTGGATTCCTAGGGGGGCCATGCTATCTCTCAGATATGGTAATGGCGTAATTGTC
ATATTAAAACAACACAACGTGCGTTTAGGAGTCAGCAGGTGTCACAGTTAGTGAAAGCCC
ACACCAGCCCTCCTACTATACACTGTATTAATTAGTCCAACACTGTTTCAACTTCCTCCC
CCACCCATGCACTCACCATGGGAATCAGCCATACTGATGCTGAATGGATACATCACCCTT
CTCTGCCACTTTCTGCCTCTCCCTCTCTCTCCCCTTTATTTCAGCCATTTCCATATTCCT
CCTCCCAAAGACTGTATGGTAATGGGAGAGGTGTAATTGAGAGGCGCTTCGTTAGAGGAG
ATTTAAATGTGTTTCTTTGtgtgtgtgtgtgtt
>NODE_248_length_145_cov_24.565517
TTGAAACTGCACTCATTACACAGGCACACAATTAGTTACCTCTGGTCTGCCTGCCGCTCT
TTAATTTCCGAAACGGCATATCTGTATTATAACAGAAACAAGCATGCAAATGCTATTGTT
GGGGATTTAGAGAAATCAATAGGACGGCTGGCGAGAGGCGTTTGGTGGCGCTGTCACTCA
AAATCTGCTGCCGGCGACTGATAAAGGTCTGAATTCAAATTAGCGCCAAAGCCGGCCAGT
GACATCAGAAGTGACATCCGAAATAAAAGGGACGGCTTCATGATATATG
>NODE_249_length_296_cov_7.064189
GGCTGGCGAGAGGCGTTTGGTGGCGCTGTCACTCAAAATCTGCTGCCGGCGACTGATAAA
GGTCTGAATTCAAATTAGCGCCAAAGCCGGCCAGTGACATCAGAAGTGACATCCGAAATA
AAAGGGACGGCTTCATGATATATGTAATTATTCTCCTCGCATTTGCGCTACATTTTTTTT
TTCTTTTCGCTCTCCCTCCTCTTTTCTCCCCGTCCCTCATTCTCTCTTTCTCCTCATTGT
GTGTACTTGTGTAACTGTGTTTTGCATAAAGGGATTAGGAGTGCCTTAATGAGAAACTGT
AATTGTTTTTTCAGCCTCGCTCTATGGATATGTTCGCATGTGTGTATCTCTGTGGATATT
TGTGTGAGAGAGACAGGCTGAAAATATGTCTTGAAGGAATGTGCCTTgtttaatacaaaa
tgaatacagtattgaaataa
>NODE_251_length_608_cov_5.889802
TGGCCAAATACCACACTGCTACTACAGTTTAACCCTGATTTCATAAATCTAAGTACTAAA
ATGCCCAAAAATCATGCGTCACTGGCCATCATTCTTCCCTCTTCACCGTCGATGGATCTT
TCTCTTTTTTGTTTTTCCCTCATTCTCCCCCCTCTGTCTCTTGTCCTTCTCTTTTATTGC
TTTGTACAGCAAAGCACCATTACTGATCCCTTCCAAAGCACAAACTAAAAATCTATCCCG
TTGTCATTTGCTGCACCGTGCCATCTATCATCGGGGGTGCTTGGCAGCGTCTCCATACGA
GAGAGGAGGTGCTGGAACAGGAGGCAGAGTCAAGGACTTTCACGCGCAACAAAAAACTTG
TCACAATTATTTATGGCTCTTGCTGGGACACATAATAGGACACATCAAACTGCTGTTTTT
TTGTGTGATGAGCGCCCTCACATCGCTGGCTCCCTTGTCGAAGTGGGTCACAGGCATCTC
TTGCCTTACACATACAATTTCCAAGACAATGGCGGAGCACTTGGGGAAGTGACAGTGACA
AATACTGGAGCCCCCACGGAAAGCTGGGCAGGCTGTTACATGAGTGATTGCGCCAATAAT
CATGCGGAGTCGTCACGTGTCTGTGGAGCAAGAGGGAGATGGGCAGCAGGGGTGGCAGGG
GGTGGGAAGAGACAGAGTGGGAGAGAAAGAGAGGCAGggagagagagggagaatatgagt
gtgtgtgaataagacagggaggagctgggggg
>NODE_252_length_824_cov_7.674757
AGATAACCAAGTGTTTACTATTCTGTCCATTATGCAGTACATCAGGTCCTTTTGTGATGC
ATTGAAAACAACTGTAAATACCCGCTTTTACCAAAGAAGACGACATCCCAAGGTGGAATA
TCTGCAAAATAATCAGGAACAATCATATGTTGTGCTCTAAGCAAAAAGCCTATCATGAGA
GCCGGCTCATGTGGATCACATCTAAGTAACTTTAAGCACTGCTGCCTCATGATATAGTTA
TTTTCTATTTAACACACACAGTAGTCGCACAGTTCCAGCGATCAGCAGGAACACAGCTGG
AGCAGAAGCACATGCTCTATCATTTTTTCCTCACAAATGATGTAAAAATGGCCCATTATG
GCGAGGAACAAAGAGGATGGGCCCCATGTTCGAGCCAACCCCTCACTGATGCCCCGGTGA
CTCGGCCAGCCACTCTCCCAAGGCCTACTCCTTGATTAAATGCATAATCCACTACTCCCC
ATCCCCAATGATTTAGTGTGCCTTTAAATCAGCTTGCGCACACATAAAAACCTCAAATAA
AAATCACCAAGAAAAACCATTGCACTCTAACTGTTCTATTAAAATGATACCCAGCCCAGC
CTTTCTTCTCTGCAATAGCGTTTATTCCACATGAATGCGTATCTTCATTTTTTTTCATAG
GTATGCATATAAAATATTTAAAGTTTAAAATGTCACCGTTGAAACATCAAATGCAGGAGT
CTCTCATTAATCAGCATGGATTGAGGTTCTCTTTTAAGGTTATAACCCTTTGAAAGAGCA
AAAATTACATTTTTGACCTTGAAGATGAGACAAACTCATAAACGTAAAATAATTTGCAGT
TTAAAGGGGAAAGAGATATCGGTTACCTCAGCCAGCAGTGCTCTGGGTTGTCAGGGGGAG
ACCAAACAAGTCTCATTTTCATATTTACATCCAAGCTGTTGAGATTAATTtgaaatcaca
tcaagaaa
>NODE_253_length_561_cov_12.743316
GTTTGTATTTATTACTACACCCCCTTTTTTTAAACAAAGCGTTCCAGTGGAAGAATATAA
GCAGATTTTTTTTTTCCATGTTAGCCGAAAAGTGTCTTTTTACTTTTGTGTAACTTTGAA
ATGTAAATTGTTGCAGTAGATTCTACTTTTTTTGCTATGTGGATTTAATGGTTTCTTTTA
TTTGACTCACTCTGCCCTTGATTCCAAATTGCCTTTGCAGGAGATTCTGTGCTCAAACAC
ACGTTTTATTTTTAAAAAATGTTCTACTTGTATACAGATATTTTGGCCCCCTTCACTGTC
CACTCCAGGTTTTCTTGCTCTCCAAGTTGACCTGTCAAGCAGATTACCACAGAAAGAGAT
TAATGGCAGAGGCGGGTTGCAATAATAATCGTTTTGTTTGATGTGACAACTTTGATAGGC
GTTGATTTACTTACAAACTGATAGGCTTTTAATTGAGCGCCTCCATCCCGATTGAGATGA
AAGGGAAAACCACATTGAAAAGCTGCCCGATTGCCCCGGAGCCTCAATACTGATTAGCCA
TCTCAGTGGTGAATAGTTCAAGGCATTTTAAACTTCTTTTCTCAACGGCCTGACAGACCA
TTTCTCTTCTTTTCTTTCCCCCCACAAGTCCGCTTATTCTCTCTACCTCTTCGAGAAAAT
AAATCATTTTCATTGTATGTAAATAAAATCGACCTGACATCAATA
>NODE_254_length_326_cov_2.690184
CCAAGTTTTATTTTTGTGCTGTGTAACAAAACGCACCGTTCCAAAACTGTAACAGTTTGT
TTTCAAAAATTGTTGTTTTTAGAAATGAACAGATTGGGGCTTTTTTGTTATTTGTGTGCT
GCACTGGGAACAGTGGCACAGTGTCTGTGTGTAGAGGCATCGTAAGAGTTGAAAGAGGAC
CACATTTAGGCTGTAGCGCTCAGAGTTCCCAAAGCTTGTGGGTGTTTTAATGAGTCATTT
TAACTTCATTTAAAGCCAGCTGAGCAGAAAATAGATCAGTGAATGAGCCCTGGGCCAGTA
TGGATCTGCAACCGATTTACATCTCTGTGAGAGCCAACCCACATCCAAACAGCTGTGTGC
GAGAGAAAGAGAGAGTGTGTGTGCGCGCATATCTGTCCTATGTGTCTGTCTGTGCAGGTG
TGAGGTGAGTGCAGAACAAGGAGGGAACGTTTCTGCAAGCAGTCTGCATa
>NODE_255_length_672_cov_4.922619
AAAGCTAAATGCCTAATACATAGCATTTCTTAAAGTGGCATGTCTTAAAATGGTCTTTTC
TGTCTGTGATTACAGTCAGACATCCAGTTTTAACGGCATCCCTGTCTCTGTAATTGCATG
CATATTGGATTTTAATAATGGTGTAGAATATTATCAGACAGTGAACACGCTGATAACGAG
CCTTGTGCTTTGACTGTTTGACAACTCAATCTTTCACTGCCGTTCATTCTGCCTAACGCC
ACGGCAGCAGAACAGTCATTCTTCTCCAAGAATTGCTTGTGCCAGTGGTTAAACAAGAGA
CATTTTGATTAATATTTTCCATTTGTTTAGCGAGCACTGAGCTAAAATTAGATGGCCATC
CCTTCCGTCGACAGGACAGCAGTGACTTTGGTTTCCCCGCCAGGCCAGTCCGACGCTCAC
ACACACCAGTTCCAGGGAGGAGAGGAAGGGAGGGAGGGCGGGTGCGGGAGTAATTTCAGC
GGATTGTGAGCGGACAGTAGCTCCGCTGGGAGAGCTGGCAATCATGGGGGAAACAATGTT
TACATCGATCAGCTGTCAGGAAGATTTATGGCCTCATTTTGCTGTAATGGAGAATTAGTG
GGGAGATTATCAGCGACTCAACACCACTGCTTGTTACCCGTGTCCAGGCCTGGCAATTTG
TCTCTCCCCAGGAGCAGCCCAAACACTTGTGACAGCACCAGCACTTGCCCTAATTCAATC
AAGAGAAAATGTTGGAATTAATTTGTTACAAGAAAATTTAAATATGTTCCAGTTGAGCAG
TGGCCTATAGCCACTCGAAAAAGCAAAGGGGAAAGA
>NODE_256_length_453_cov_8.907285
TGCGTATGCGTTCATGCATTAAGGCGAGCTCCTGGCTTAAGTCCAAAGACTGTCAGAAGC
CTGTTTGTGCGTGTGTGTGTGTGTGTGTGTGGTGCTGTTGGGTAGAAATGACACTGGCCG
GCCATGTAAAAGTGTGTCTGACAAGGGGAGCGACGGAGTCAGCGCTTTTTTTTCCTCCCT
CCTCGCCCCCCGCTGTTCAATCCATCCAGCTGCTGTCACCACAGGGGAGCAGACAATCTA
TCAAGGCATCGGGATGCATTCTCCTCACCTGCGCCGCGCCTTTAATGAACAGCCAACATG
ATCCCGGCTGACAAGCAGGAAATGGATGTAATAAAGATTGTTTCTGCATGCTCTTTGCAT
CCCTGATAAATCACCTCGCTGTGCAACAGATACGGGAGCCACATGGAAATTTGATTTCAC
ACGGCAAGGGGGAGGAAGAAGAGAGCAGTGGGGGGAAAAGAGAGCTGCTAGTGGCAGGGT
CACTCTATTTTATTCCTCCTTTTCTCCAGTGGAGCAGTGGAGCAAGATGTGTGGGGGTTG
AATAGAGGGGCTGGGTTTTTTTTGTTATTTTTTTGTGTGTGCGCTCTTACTTCCCTc
>NODE_258_length_152_cov_10.447369
CAGTTTGACTGTTATCCTGCTCCGAAAATGCGTTTGGCTGGCTGAAAACAAGGTTTTTCA
CATGGGACATGTAAAGTGAATTTCTTTGACAGGAACGGACTTGAAACAGCTTGTGCCGTC
ATCTTGATCATATTTGAAGACATTTTAAAAATAAAACATGATTGTGAACATTGTAGTTGA
AAGATGGCAGTTTGACTGTTATCCTGCTCCGAAAATGCGTTTGGCTGGCTGAAAACAAGG
TTTTTCACATGGGACATGTAAAGTGAATTTCTTTGACAGGAACGGACTTGAAACAG
>NODE_259_length_347_cov_1.489914
CTGCTGAGAAGCGTGTAATATTGATTGAGCACTCCACCACTGTTACACTGTGGTACAATC
AGCCTTTCTGTAGAGTTCTAACAAAGCTCTGTGACACATTTAACAAATGACTGTAGCTGC
ACCATGGGCACCACAGTGGATATCGAGTGAAAATATCATGTAATTCCTGGTCTCAGTGTA
TAAATTTATTTCATTTCTCCTCCTCTCTCTATCTTGACCTCTCCTTTCTATGGTGTAGCT
TTTACCTGTTATGTGGTGGCTGGAAAAATAAGACTTAAAAAATGTGATTGTAGTTTGAAA
CTAATTAAGTAATAAAGTAATTATTAGTGCACTTGTCAGCACATACTAGGTATTGAATGA
TTTGTTCAGCCACACTAAAAAATTCTGCCCTTCGCTCTTAGTTATCCCCCTGCAAAAAAA
GACAGTCTTTACGTTAAAAGTTGCTTGCTAAtgcttcacgaagctgagtctataacaggt
tttatcctggc
>NODE_260_length_358_cov_9.974860
ACAGGACTGTCACCCTTTTCTGCGACTTTTAGCCAGTTTAGATCTGATATGTAACAATAA
GTTGAGTGCACTGTTTGGCCTCTGTGTGTTGGGACGAATTTGTTTTACTTTTTCTTTCGT
GTTACAACTGTGTGTGTGTGTGTGGGCGTGTAAGACTGTGCGTATGTGTTTGTTCTTTCT
CTTTTGTGAATTTTGGGTAATTTCGAGTTTGACTGCGGCTCACCCCCGTCTCTTCCTGTG
TGTCTTGTGTAGGGCTGTTAGTGCAAGACCTTACTGACACCATATTAAGTTCATATGCCT
ATAAGTCCCACTACCTTCTGACTGAGTCAAATCGTGCTGAGTTGAAATTACCTATGATTC
CCTCTCCTTCGTCAGCTACCAAAAAGAATGTTGGGAAAGGTAACTGAACAGTTTTTCTCT
TTCTCCTTTGTCCCACTGGTCTGTGTTTGTGTTGTGCCTGCTCCCATTCTGATTTAGTTT
CCTTTTTTTTTTTTTTTTTGCA
>NODE_261_length_396_cov_7.570707
CATTCACTAACACTGAAGGATGGAACGGATGGAGCCAAAAAGCGTGCAGTTGGGGGGAAT
TTATGAAAACCTCGTTCCCTACCCCCTAAATTTTTACACTTTCGATCCCATATACGTTGT
AACCTTCCTTATAAGTTGCAAAATTCTGTGAATTCTGCGAGGAAGTTGGGTTAATATTCT
GTGCATTCTTTGCCACCTTCATTCGTTTCGCCTCGGCTCGGGACTTGTAACAGAACTCAA
TCAAGGCCACCAGCATGGCCAAACCGAGTCCTCCGACCAGAATGTAGAAGACCCCAGCCA
CGTTGCTCAGGCTGAGGGCACTCGTCTTCTCCTGCGAAATGCACACGAGACGGGGGTCAG
CGGCGGGGCAAAGGTAGGTCAAAAGATTGTAAAAAAATAAATAAATAAAAAAATTGTAAA
AAAtttaaataaataaatgtacacaaataaaacaaaatcacagccacaacgagaactagg
aaataaaatgcaccactatatcaaataatctactttttttttgtttggcaaccaataata
>NODE_267_length_664_cov_10.921687
GTTTCGCCATTTACATAACTGTGGTTAATCACACTGACAACACATAGTTTTTGTTTGCAA
ACTCAGGACTGTCCATCCAGGTGACTTGGGAACACGTCTCAGTTCTCATTTCAAGAGGAG
TTCATCCACCTTTGTTGTTTTTAATGGCTGCCACTTTTCCACTCCACTGTTTTGCCGGAG
AGCTCGTTCATTTGGGCAGCTCCTCTAGAGAATCAGTGAGGGGGTCCATTGGTGCAGCCG
CGCCGATGTCGGGCTGTTTCAAACGCTTTATTGTGTTTTTCAAGGCTTGCCTCTTGTTGC
AGAACCAGACGCGCACCACCTCCCTGTCATAGTTCAGTTTCTCGGCTATTTCCGTCATTT
CCTGTCCGGAGGGGTGTGTGTTCTTCTCAAAGTGGCTGTTGAGGATCTCGAGCGCCTGCG
GGGTGAAAGAGGTCCTCCGCTTGCGTTTTTTCGAAGGCTCGCTGCCGATAAACTCAGTCA
GGTTCTGCATGCCGGATCGGTGGCGGGCTTCAGCCTCGGCCATCCAGCGCTCCAGAACGG
GCTTAATCTTCTGGGCGCTTTTAGGGGTGATGTCCAACTTCTCAAACCTGGCAGGATATA
AAAGGCCAGGGTTCAGTTTGCCTGTCAGACTGCTACCTATAGTGTTCTCTTGGGCTTCCT
GTGGTAGGAAAAAGTGGCTTCTCAGGATGGTGTGTCTGGGGAGAATTGAGAAAAAAGAAT
CTTACTTAGGTGCCCTGCCAGAACAAGGGATAAGCTGCCTGCCTTTTAGTCTCCTCAACC
AGAATGCCACAGGGACTGAGACTAACAt
>NODE_268_length_685_cov_13.255474
AGGCTTGATCACAAATATTTAAAACCTTTGCAACAGTTACAACAAAACAAAAAACAAAAT
AATACTCAAATAATTTACATGAAAATCTATAAAACAGCAAATTGTTCACAAATTATATTT
TTTTTCCAAGTTTTCATTTTTTTTCTTTGCTTATTTGTGTTTTGCACAGTAACACAACAC
TCTCACAACAAGATCATGGTCTTATTACAAAACTCCCAACAAAATGTAAATATTTCTAGT
TTTCTGTTGATACTTTCATATTTTGGTTTTTAAAACCAGAAACTTGTCATTGTATATCCT
TTCCACTGCCCATAGAGGCGCATAAAAGGTTACTCACACACACAAATACTTCACAGCACT
TTCTAAGAAAAATATACACTTACAAAATATGTTACAAATTGGCACACAAAAAATATACAA
GATTTTGTAGTGTCAAGAGTTCATTAAGATTCCTTCTGGTAACAACTCTAGACAGTATAT
ATAAAGCTCGGTAATCTTTTAATGAAAAGAGCAAAAGTAATTCCAACCAGTGTCAAAGAA
TCATGAAGTGAATACATCAAACATAACATTATAATATACATTCATAAAGAGGGTTAGGTA
CCTAATCTATTTTGCATTTCTTTTTTTGTTAACTCTGGGAAAAGAAAAAAAAATCTGAAC
GAAACACAAAAGAAAAGAAAACAATTGTCAGCTTTCTTAGCACCATTAACATGAGGCAGC
TCAACAGTGGCACATTTTGAAAACAAAAAGAGAAAGAAAGAGAAAAAAATCTATGAACTC
AGAGAAGTACATTCAATTTGACAATAGgcagaaatgagagaaggcagac
>NODE_269_length_410_cov_19.002439
CACAGCCTGGACCTGAGCAAGAAGGACCACAGGTATACAGCTGCATGGCAAATAAAGGGT
TAATTCAAAATGCAGAATGCTATTTAATACATCTGCAAAATACGCCAACAAGGAAATAAA
GCTTCTCTGATTGATAGATGATTTCTACATGTTTGGCACATATTTATAATTTCATATGAG
TGTGCATCCAATTATAAAACCCCTAATATATTTCTCCATTTCTGTGTGATCAGGGTGTTT
ACATAAACCTTCAACTCCAATCTTCCCCCCAACTCACAGTAGATCTTATTTCTTAAGAAG
ACAGCATTTTTCTTCTTCATTATACAGGCACACCTTGCGTGATAAATAGTAATATTTACT
GTTCTCATGCAAATCTTGACTAAACATTGTTCATTTTCCTTGTTCCAGTAATGAATCAAA
CGGACACCCTGTACCAGGGAATACATCTCTTTTATCCTCGCTTATGAATAAGGTAAGATC
CATCCATCAAACGCCTTTCATCCCAAGACAAATTAGCGGGACACAGAGGGGCCTGTTTGT
TTTTTAATGTTTCA
>NODE_270_length_292_cov_6.164383
ACGGTGGTTTTCAGCCGCCAAGCTCACCCGCTTTTGGCCGGTCAATTGTGACACTGTGTG
TGTCAGTGAGCAGGGGGTCTCCTGGTAGTTGTGCGTGTGTGTGATAGTGTGTGTCCGCTT
CACACATTGACTGTGAAGCTGCAGCAGTATAACAGCGGCTGCTGCTCCGGGGTCCCGGCG
GTATTGGCCTAGCCCGCAGTCTCTCTTGGCTAACTCATGTTTCATTCTTTGGCAATTTGC
CCTAATGAAGTCCCGCAGGAGCCCCTCAGACCTCTGTTCTCTTTCCATATTTAATCATGT
TATTTTAATCTGGGGGATGAGCTAACGCCTCTTTCTCCTGCTGTGTGTGTGCGTGTGTGT
GTCTGTGTTTGTATGTGTCTGTGTGTGTGTGTGCGCGCGCGCGTAcggggcaggtcatta
ctatagctgggttttc
>NODE_271_length_792_cov_3.550505
ATTTGCATATGGAAATTGTTTGAAAATGATATTAATTTGTTATATTCAAAGGAGAATTAC
TTTCTCATATTAAAGCTAAATCAGACAAAGGCTGTGAGAGTGACAGGTGATGATATTGAA
CTTTGCTCAGTAGGCGCCTGTCGGTGAAAATACGTGCACACACACACACACACGCACGGA
TTGTACAAAATGCATGTTTTCTATGGTATAAATCAGTTCACACTTTCTCTTCCTAGCTGT
GTGTATGTGTCAAAATCTGCATCCAAATCCTCCTTCTCATCCTCAGTTCCAATAAAGATG
AAGGTCATTTTCTCAGCGAGATTTTCCCTCACCTTGTGTGCTGTGTCCAGGTGTGTGTGA
CTGATGTAGCGCGGCGAGACGTCACCATGGGACGGACCTCCTCCTGAGCCAACTTAACTT
ATCAGGAACACGGACCAAAAAAAATCAGGCTAATTAATTAAGAACAGTATTAGAAGTAAT
GGGATATTATAATATAAATTGCTACATTCTGGAACCAATTTAATCCAATTACTGGAACCC
CTCATGAATATAATACCTCCAAAATCACTCCGTCAGAGTCCAAAGGGAGATGTGTCTGAC
TACTAAGACTGAAAGAAAAGAAAAAAAAAACTGCTCCCTTTTAACGGCGAACACCAACAA
TGATTTAAATGGTTGAGAGCAACTGTTAATTTGAGTAATAAACCTAATGATGATTTTTTT
TTCTAATTGACATTTCGACCATTTACAACCTGAGTAGGTTTTTGTTTGAGCTCCCTTGCG
CTTGATAAAGACGAATGACTGTAAAAGCTGATTGGTGCTTTTTCTCTTAATGGCCCTTAC
CCAATTTAAAAAATGTCTtaaaagagacaaaagactacacttctgcactagttaaagtgg
agtgcgttttggaggagtggataaattgacattaag
>NODE_272_length_853_cov_6.963658
AATCCCAAAGCTCCCTTTTTAAAAGCAGGTTTGCCTGCTGTGCTTTTATATTGCACCATG
GCCTGTTTCGAAGCATTTTTACTACCACGGTTATTGCCACAAATCAAGAGGGCAAAGTGA
ACGGCATGGGACTCACACCAACTTTAACGAAATTGAGTCTGGTTCCTACTTCTGCGAAGT
TCACGGCCAAGAATTTCACATGCAGATGATATACAACAAGGAAAATGGGGGAACGGGATT
TCTAGGTGTATCCTGAGTGCTGAATTGGTTTGATTTTGCAAACTCATAGCCAAACTCACA
ACAAAACATGACAAGCCTTTCGAGGTTTAGTGGCTGCCCTCTCTCTTGCGTCAACCCCGG
GGAGAGCAATACTGAACCCAGCGTGGTGCTGCCACCTTTGGCAGGAGAGCACATGGGACA
CCCCACTGGCAGTTCCTTAAAACTCTGCCCCTCGCACAATTTGCGAGACTACCCTGAGAC
GAGGTCCAGTGCATATGTTGACCATTCGGTTCCCAATTTTTCAGACTCTGGATACCCCAG
TCACCGTTTAGAGCACAGCCCTAGGGGCATTATCATTGGAGCCAATCTTTCTGGAGCCGG
CATGCCACCCGTCACTGATCAACTGGCATCAAGAGCTAACCAACATGGCGGGATTGGAAG
GTATCGTGACTTCCCTGGCTGCAGAGACAACAGAAGCCATACTTTTTTCACAAGTTATCA
GGAGCAGGCCCACGCCTCCGCCGACGCATCCCGAGAGCTCGGCAGCCAGATGATGCTGGG
GCTACCTGGCGACCTCCTCACCCGGACTCACCCCTATGGCCAAGCCATCAGCCCCAAGGG
AAACAGCCAGCAGCTTGTCACACAGTTCCTGGGTCTGTACAAACCCCTGAACATGGCAAT
CCAGCGTGGTGGAGGCGACGCTTTCCTCAGGTGCTCTAAGCAAACAGTCAAGCATGAGCT
GGTGTGCAAGTGGAGTGACGGCCAAGAGGGGGCTGGg
>NODE_273_length_625_cov_3.752000
ATTATCTTTGGATTAAAAAAAAAAGAACAATTACATGGGATGCCTTGTTCTGCATAATTT
AACGTATACACAGTGGGAACAGGAATGGCAATGCTTTAGACATCATCACAGCCTCTTCAT
AACCCTGCTCACCCCCAACCCACTGCCCGCATGCAGTTTGCACTGCACAAAGGCCAAAAG
TCAGGTGAGACAGCCTGCAAAGAGCACAAGAAGCATTCACAATAAAGGAATATAGCAAGG
AGGATAGGATGGAGAGTGGGGAGAGTAAAAGATGAGAGGATAAGGGGGGAGGAGAAGAGA
GGGAGTGAAACAAAGTGACTGCAGCACTGGCCTTGGTTTAGACAGGAGAATGAGCAGCAT
CGTCCTAGTATATCATTCTAACTTCTCCCACACTTCAACTCCCGTCTCCTGATTGTGGTA
CTCTTTCCATTGTCTTTGACACAACAGTTTGTTTATATATGCATGTATATATGTATATAC
ATATATGTATGTATATATACAAACACATTTTTATAGCTACAGCACCTTTTCCCATGGGGC
AACAGTGTCAATACCTCGCACATGGTACATGGCCGTGCCAAAGAAAAAAGACATAAAAAC
AATATATTGGTCGGGATATTTATCTTTTTTTTTTCCCTAAAACTGGCATTTGACATGATA
TTCTATTGCCGTCTGGGGGAGGGAAGGGACAGAGGTTCTTCTTTTGAGTTTATATTCAAG
TTTTCTTCTTTTTCGTGTATAATTTCTTCTTTTCCTGTTTAAAAAGAGT
>NODE_274_length_505_cov_2.784158
CTCACAATTATATTTCCTCTCGGGCTGAATATTTCATTTGCAGATGAATAGAGACCAATA
TCAGCCATAATGGAACGCTACAGCCCTTATATAAATGTACATGTTAATATAAATGTCAAC
TGTGTCTGTCTCCTCGAGATTAAACGCTCAAATTTACACTCACACACAAACATGAACCAC
ATTGAGCTGTTTGAAAGGATTAGCCCTAACCCTGGCCAGTGTTTCTTTGTGAGCCTCTTT
CAGAACTTCCGCAGTTTTCTCAACATTTCTGATGCCGCTCCCGATGGAGAAACAGAAGCA
CCGATTCAATACGCCATGACACCAATTAGTGGGGTAAATAATGGCGCGGCCAACAGAAGC
ATTCCCACTGCGGCTTCCCCACCTCACTGATCTCCCTAGTCTGTCTCTTATCAAAGCAGC
TTTTCTTCACAGCCTGGAATTTAAGATCAAAGGGCAGCACTAACTCATCAATGCCTTTAC
CTCTTCCCCACAGCAACGGATAAAGTGCTCAATAACCAGCGCGCATTACCATCAGCCTGT
CTGCCCTGGCGTAACACCACCCACCGCTATGAAAAAAAAAATGAATCAACAGCAAATcta
gtcttgtccacagtcattttgctgagcagccagcgtgaagctggggcgg
>NODE_275_length_896_cov_8.551339
CTTTATTGCACCTCAGATACCATCATAAATGTTTTAGAAGCAGCAGTACAATATGGAAAC
AAAGAAAGGATAAATACTCAACTCCCTGCAATGGGAATAAGGCCCCAAAATATGTTTTGG
AAACATAATCAGCATCATAGCAGCTCTGTGTGTCTGTTTACATTGTGGCCGCCATCGCTC
CCCTCTCCTCCAACAAACAAGAGAATGGGGGTATGGAGGAGAGGAATAATAATAAAAATA
GAAGAAGAAGGAATTATATTTTGCATATTATTTTAAGTAACTGTTCAAACTTCATTTCAG
AATGGTAATCCACAAAACAAATATGTAGCCGCATATTTTAAAAGGGAGGCTCCGCTCGCT
TCAATTTCCTATTGTGATGTTACGCCGTGTGTTTGCTCTTTGTGTCTGTTTGAATTGATT
TGCGCAGCTCGGCAGACAAGGGCTGAATGCTCAGACCAAGAATCCATAATTTCATATGAT
CTGATAGTTCTGCAGTATTACATTGATTTTTTCCCTCTCCCTCTCCCTCTCTTTGGTGCT
GGTGTTAACAAACAAGCAGAGGTACCTGCGCTCAAGGATCCAGAGGAGAACAAAAAGAGG
TGTTTTGTTCGGGCTAAGGTGATAATGTGGAGACAGGGACATGTTTGTTTGGGAAAGGGG
ATATGTTTGTTATGTGTTGTTTTATGAGGAGCTACTTCCCACATAGTCTATTAGGTATGT
GGCATCTGCAGCCACCCAAAACCCAGGATTTAAGACTAAACACTCTGTTCATCTGCAGCG
TGTTACATATACACTTTACGCCCATACAGCTATTAACTAATATACACAAGTGCAGTAGTT
TTGATGCCTCACAATAGATTGGAAGATTAGATATTGGCTGTCATGGAAATAAgtcagcca
cccaccataatgtgagtatgttccactggtggagggagaaaagagtggcattctgtctca
gttaaactcttagataacctttaatctattatttatcaggacttgtacccaagtcgtcca
tgtttaagtagcaacataca
>NODE_276_length_1227_cov_6.591687
GCTACCCACCCGACCCGTCTTGAAACACGGACCAAGGAGTCTAACGCGCGCGCGAGTCAG
AGGGTGGAGCAAACCCCGAGGCGCAATGAAAGTGAGGGCCGGCGCACGCCGGCTGAGGTG
GGATCCCGGGCCCCCCGCGGGCTCCCGGGCGCACCACCGGCCCGTCTCGCCCGCCGCGTC
GGGGAGGTGGAGCATGAGCGCGCGCGATAGGACCCGAAAGATGGTGAACTATGCCTGGGC
AGGGCGAAGCCAGAGGAAACTCTGGTGGAGGCCCGTAGCGGTCCTGACGTGCAAATCGGT
CGTCCGACCTGGGTATAGGGGCGAAAGACTAATCGAACCATCTAGTAGCTGGTTCCCTCC
GAAGTTTCCCTCAGGATAGCTGGCGCTCAGAGTCTCGCAGTTTTATCTGGTAAAGCGAAT
GATTAGAGGTCTTGGGGCCGAAACGATCTCAACCTATTCTCAAACTTTAAATGGGTAAGA
AGCCCGGCTCGCTGGCTTGGAGCCGGGCGTGGAATGCGAGCCGCCTAGTGGGCCACTTTT
GGTAAGCAGAACTGGCGCTGCGGGATGAACCGAACGCCGGGTTAAGGCGCCCGATGCCGA
CGCTCATCAGACCCCAGAAAAGGTGTTGGTTGATATAGACAGCAGGACGGTGGCCATGGA
AGTTGGAATCCGCTAAGGAGTGTGTAACAACTCACCTGCCGAATCAACTAGCCCTGAAAA
TGGATGGCGCTGGAGCGTCGGGCCCATACCCGGCCGTCGCCGGCAACAGGAGCCGCGAGG
GCTAGGCCGCGACGAGTAGGAGGGCCGCCGCGGTGCGCACGGAAGCCTAGGGCGCGAGCC
CGGGTGGAGCCGCCGCGGGTGCAGATCTTGGTGGTAGTAGCAAATATTCAAACGAGAACT
TTGAAGGCCGAAGTGGAGAAGGGTTCCATGTGAACAGCAGTTGAACATGGGTCAGTCGGT
CCTAAGGGATGGGCGAACGCCGTTCGGAAGCGCGGGGCGATGGCCTACGTCGCCCCCGGC
CGATCGAAAGGGAGTCGGGTTCAGATCCCCGAACCTGGAGTGGCGGAGATAGGCGCCGCG
AGGCGTCCAGTGCGGTAACGCAAGCGAACCCGGAGAAGCTGGCGGGAGCCCCGGGGAGAG
TTCTCTTTTCTTTGTGAAGGGCAGGGCGCCCTGGAATGGGTTCGCCCCGAGAGAGGGGCC
CGTGCCCTGGAAAGCGTCGCGGTTCCGGCGGCGTCCGGTGAGCTCTCGCTGGCCCTTGAA
AATCCGGGGGAGATGGTGTAAATCTCGCGCCAGGCCGTACCCATATCCGCAGCAGGTCTC
CAAGGTGAACAGCCTCTGGCATGTTAGATCAAGGCGGGTAAGGGAAGTCGg
>NODE_277_length_515_cov_17.603884
GTTAGATCGAGTGGGTTTGAATGAAAATGCATGCTAGTTTAAATGTTGTTATTACCATAT
AAGCAGAGTGTGAGAGTGCTGATGCATAAAAAAACTGCATGACTCTTGTCTTAAAAGAAA
TTGTATTGCCACACAGCGACTACATCATCTCATGTGGAAATCCTGTACAAAATAACAAGC
TCAATTTTCAAGAAGTGTATTTTTGCAAAAACATCAGAGTTTTTCTATTAAAGGCAAGTC
AAAGCATGTTATTATTGTTATTATTATAATGTACTGAGGAGACTTACATAGGTAGGGTCT
TAGTGACTTACACATGAAGGGCTTGACACTGCTGTGGATGTGCTTATGCTGCTTGAGGCC
CGAAGACGTTGCGAACGTCTTGCCACAGTCAGAGCAGGCATGGGCACGAGCCCCAACGTG
CTGAGAGCGAATGTGCCTCTGTAGGTTACTGGGGTCTGTGAACACCTGCTGGGGGAAGGA
ACCACACAGACACAGGGGAGTTACTACCTGCCTCTAAAAAAAGTGAATTAAATAAAAGCT
GATATTTGCGCAAACACACAAAAATGCTCATTTGTTAACTAGGCCTCTTCAAaagtcatc
actttacctttgagcagttttcacactcatagtgcttgccactgtcatgtgacatctga
>NODE_278_length_349_cov_1.616046
CAATGTAACTACTAGTAGCTCACAGTGGGTATGACACACTGACACATGTAAACTGACACA
TGAGAGACACATGAGCACAGAAATAAATGCTGGATCACTGGACTTGTGTTATGGTCTTTT
AAGTTATTTGATCTTATCTGATCAGTCTGATTAGAATTATGTATTGATGTATTGATGCAG
CTGATCTGTGATTCTTTCTCTTCGCTTTCCACTTCTAAATTCTACTATAACTATCATTAA
AAGCACTTTCTGGGTGTTTTATGATTATTTATGTCAATTTCTGAATAAGTTTTGAGTGTA
AAGAGGGCCTAGGCATCACCAAACTCGTTTGTCCATAAAGCAACATGTGTACGTTCTAAA
ATTTTTACATGTGTCGTCTCGCTTGTCTTGCAGATCCAGATTTATGGGTTTGGGGTCAGC
AAGTCacccaccaggaagtctaagttattttccatcaagggaaggccattgccaccttta
gagttactgaatc
>NODE_279_length_575_cov_8.930435
CTTACTTTGAGGTGTTGTTGGCAAATGCATGATGTAACACATACGTTTTTTGTTTTTTTG
AGATACCACACTCAGATATCTAAGACTCTTTTACTGTTTTTAATCTTCACTTGAACACAA
ATGACACCTCACAAGTGTGTGTGTATGCTTACTTGCATGCGAGTCACTTTGTTTCTTGCT
CTGTAACTCTGTAACCTCTTGCGTTTCCTCTCCTTCCAACAGAAATTGCTCTAGCTCTCA
CTTATGTCAGGGTTCAAATCTCTCCCTGCCCTCTGCTCAAAGCCTGCACATCAAGTCCGA
ACCTGTTTCTCCTCCTAGAGATCGCACCAGCAGCACACCGGGGGGCTACGGTGGTGGGGT
ACCACCTCCCCAGAACCCCTCGTCCCGCCAGGACTCGGGACGCTCCCCTGTTGATAGCCT
GAGCAGTTGTAGCAGCTCCCATGAGGGCAGCGACCGCGATGAGCACAGGAATGAGTTCCA
CTCACCTCTGGGACTGGCCCGGCCCGCCCTGGACGAGCGCGAGAGCCCCTCCATCAAACG
GGTGCGCCTGTCAGAAGGATGGGCGACATGATAGCTCTGTCTTGTCCCCCGGCAGTGCCC
CGAGTTGCCCTGATCCCCTGGCAATGCAGCATTACGATGCCCCCCAAGTCAgctccctct
ccttcctcctctcactcgatatcacgagtcactcaccacccaaccccatggcctctttc
>NODE_280_length_789_cov_7.940431
GCTCTGCCTTGCAATAAAAATGTCACATTTTTCCATATTCCCTCCACTTCACGTGTATCC
CCCTTTTTTATATATATATATTTCGCTTTTTATTGGCCATCCAAGTCAGAAGCACTGTGC
TAAGTAAGTGGAAAAGTGTTTTTAATGATTTATTTTAGCGTTAATCAGCTCGGACGCTGG
AGAGACTGCTGAACTGCGCGGTGCCAAATTACGCACAACAACCAGGAGTCATATCACAAC
CTCCAGCTCGTCTTTAACTTCTCCTTCACGGGCTTTCGGGACATAAAACAGTGTGCTGTG
TGAGTGAGAGCTGCTGCTGGTGGGGCAGCACCGCTTTTTCTATCTTGATCTGAACTACTA
ACCAAGTCTTAGAGAGATCAAAATTCAATCCCGTTCTGAGAAAAAAGAGAAATGACGTTA
TTTGAATATGTGCCCAAAATCCTTAATGAATAACTTAGGACGAGTAGGAGGCAAATGCTG
CCCCAGCTGTTTCCTGTTGAAAATGTCTGTGTAATGTAGATAAATGTGAGGGATTTTCTC
TCTAAATCCGTCTCCTGTTCGCTAAATCTCACTTCTCCAAAACGAGCCTGCGCAATGGAA
CAAAGTCGGAATATTGAGATGTGACATTGCCCGCATCTCATCCTCTTTCTCCCCGTTTTT
AATGACTTCAAACAAGTTCATTTTCGCCGGGCTTTGTCTTGCGGAGACCCGTGGGGATGT
CTAGCGCTCTTTCCTTTCAGTGGCATTTATGTGATGTCTTCAAGGTAACTTACCTGATTT
CCTTTGACACTATAGATTATCACCTTGGTTCTTCACTATTTGCACAGAGCATCCTTGTCT
AGTTTAAATTGAAACAATAAATACGAATTTCTGCCGCTTCTTCCTATTTTGCAGCTTCTT
AAATGCATGATAAATGTGGATTTGTTCTTATTa
>NODE_283_length_522_cov_18.295019
AACCAAAACTATCACATCCACAAACAACCAACAACAAATCTGACATATTTACCATAACAG
CCGTTCTGAACTTTGGTCTAAATGAAACACATCCATAAAATAAGTGTTTGTTCTGCACCG
TCCTTTGAAGTTGGATTTGTTTTTGCTCTTTAATGATTTCTTTCTTCTGATGATGATGGA
AGCCGTGCTGACACCTTCTTTTGCTTCATCAAGTTCCGCTGCACAATTACATGAATTTAC
TTTCAATAAATTACCATCTTTGCATACATCAGTCAAATCATCCAGCTGAGGCATTCGCAA
ACAATATGCATTATTAATTTCATTGTCAGTGTTTATTTGGTTAACTTGTAACCGACTTGG
ACAGCCCATTGCCTTGATGATGCATTTAAAAGCATCAGGGTCGGCTTTTTAAAAGGAAAT
CAGGGGATGACATGCTTCCACACACCACTTCGCTCCCTGCTGAGGCCACAGAGGGAAAAA
GACTGAACTCCAGTGAAAGACCAATCAAAAACTCAAAAGATGCGTCGTGAGCTGCTGTAG
TCAAAACAACAGAATCAGGAAGATCATCCACATCACAGCGATTCTCAGTGAGCGGTTGTT
AGCACTGATTGACTATATTTCAATTTAACACGTTTCTGCTGTCGACAATAGTTAATTGAA
TGAATa
>NODE_284_length_574_cov_8.806621
CCTACATGTAACTCTACACCAAAGACAGAGGAGGGAACAACCTCCTCGGCTCCACACATC
CATCCTTCCGCTGCAATCTGCCTGCATCTCCCCACTTTTAAAGTCAAAACAACCATCCCT
GAATATTACCTTACTCGTAGATGAGCCAGTGCTGTTTGAATGGCAGTATGAAAACAACAC
ACTTCCTTAAATGTCGAGTGCGCACGGCTGCAGACCCTCATGTGATGCCCACTTGGACCA
CAGGGGGCACTGATGTGATATGTGAGAGAGAAACAGACAAGAGTCGAGAGAGAGAGTGTG
AGAGACAGACGAAAAGAGAGTGGGGGAGAAAAGGGAGAGAGACAGAGAGGGAGGGAGAGG
AAGAGAGATGCAATGAGGCAAGGCTACAGGGATGAACGCAAAGCGTCTCTCTCCCTTCAT
TTTTTCAATATCCCCTCCTCATGAAATTTCATTTGGATTGTAAATGTTCAGTAATTTACC
ATCATAAATGTGTAATGGGCCCCTGAATCCAATGACATTGTGCTGGCTAATCAACTCATT
TGAAAATGAATATAGATCTATTAAAGGGAACTCAGCATTTCCCCTTTGTTGAGACTGGCA
TGCTGTCAAACATGGGAACACTTCCTAAAAGGGGGTTTCTGGAGCGAGGGATCCTCATCG
AGCAGTGGGGAAAATAATCTACCCATCAAATGTTTTGATCTTAAATAGAGATGATGAc
>NODE_285_length_724_cov_8.799724
AGGGACTGTTATTGTCTCCGGATAAAGTTAGATATTTATCATTGGAAGAGAGAAATGCAC
TCTTAGGGCGAGGGCCGAGTAGGATAAGACACTGTGAGTATGTAAATTAATTGTAGTATT
CATTAACTTAAAAAATAATACTCAACACTACCAGGGAAGTGCACATACTCCGCTGTTTGA
CCACATTAACACTAACACGGACACACTTAAAGATACCAATATCTGGTTCTTAGAAAGAAC
AGATGGACACATAAGTGCGAGGGACTCTGGGCTTGCCAGTAGAAAGGTGGAATGAAAAGG
GGAGGAGGAGGGGAGGAGTAATTGCACAGTCCTTTGCTGAATTGTTCTGTGGATGCAAAT
TTAAATCCCTCCTATTATTTTAATAATCTGCCTTTTACTGCTTGTGCTCGGATCATTTGT
TTGCAAACCAGGTTATTTGGAGAGGGAGGCTCGGGGGTAATTTCATGCTTTGGAGCATTT
ATATCTATAACTTAATGAGGAGAGGGCCTGTTGTTTCCTGGTAATACACTGCTAGAGGGG
AGCAAACTTTTTATTCTCCGTTTAGGGTACTGTTAGAGGGCAATAACGTGGGATTACTCT
GATGGAATTAAGGAGCAAACTGAGGAGAGACCTAATGCAGCTTCTGGTGATAGACCAAAC
TTAATACTGATGTTTTATTTAGGGTTTTTTAGGTTCATGGGATGTACCATAGGAGATGGG
CTATCCCATTTGCCCATCACAATAAGCTTACACAGATTTCTTCAGATTTAAGCATCATGC
TTCCCCACATGCAGCCTGCTAAGTGCCCTCAGTTTGTCTTTACCCTTATGTacgttttct
tttccttcccagtgttctaaacttccta
>NODE_286_length_322_cov_2.956522
AACATCCTTTAGATTGGTATAAGCCCTCTTGCTTTCGAGATGACTAGTGCTGGTGATGCT
CAGTCAGAAACAGATGAAAAGATCTTATGCATGACAGGTCAAAGCATAAGACGCAAGGGC
TAACAGCGCATCTGTACTACTAACAATCATCTGTTCATCTGTCATCATCATTGATATAGT
ATTTGATTTAAAATAATAAAAAAACACACTGAAGATCAACTGAGAACATCACAGAATGAT
ATAAAACGTAAAGGGGTGAAGGAGGGAGAAGTGAGGAGTGGGTGGTGGCGAGGGGTGAGG
GAGAAGTGATAGATGCCTGGGTTGGTGACTAAGACGATGAGGCTGGCTTACGAAGCGAGA
GTGGCAGTGAGGGGTGAGCTGGCATCACCAAAGTCATTTTCCAGGCTGATACACAACAAC
AAGGACGACAGAGATAAGAGAGAAACACACCCGAGGACActctccc
>NODE_287_length_428_cov_1.887851
CACTGACACCATGAAAGACCGGGATGGATAGGAACAAAGAATTAGACCCTTAAGGAGTTT
CAGGCTCATTTATGTGTGTGTGTTCCCCCTTTTTCTCTCTCTTTTTTCCTCCCTCCCTCC
CTCCCTCCCAGCAGTCCCTCCCTCTCTGCTCTAAACAGAACCACATTTCGCCAAGCAGTG
ATCTGGCTACAGTGAAAGCACACCACTGTCTGGAGTGTATTGTACTTTCAGAGCCCAGGG
AAATACTTTTACTAGCCCTCCCTTCCCCTCTTTCTCCTTGCACTCTCTCTCTCTCCGTCT
TTCTCTCTCACTCGCTTGTTTCCGACCTCTTTTTTTCCATTACATGTATTTGTATACACG
TCGGTAAACACACTGACGCACCATATGTCGAGCTAAGGTAAATACATAGGGCTGGAGGAG
CGGGTTTCCCACATGACTCATAGCAGCAGCCAGAGCTTTGCATTGTCACAGAGTTTTCCA
ATCCAGGACAGAAAGAAGAGTGCAAACATGCAACATGCAAGATAAGGAGGTGCAATGTTG
GTCCAAAAAAGACAAATCAGGTTCCAGTGAGg
>NODE_288_length_542_cov_11.376384
CACGCATGAGCCAAACATACAAACACTTGCACAGACGCACACACGCAGGCACACACGCAG
GCACACACGCAGGCACACACGCAAACACACACAGGGTAATGGAGATGTAACTGGAAGAGT
TCTCGCGGCATATGGATGCCATTTGCAAGCTGCACTGAGAATGTATAGGTCAGTCTTACC
CTTTGGTATCTCTCTATCCATCTGTTTTCACATTACTTGCAAATTATAGTGTCCTCCAGA
CCCAAATGAACATAAATCAGGCCGGTGAAAGTGCAGAAGTTTTCCCATCTGTCATAAAAC
AATGATTTAAAGTACGGGTTGTCAAAATATGGCGCTGTGAATTCGCCCCGCTCCCCAGCA
GTAGGAACACAAAGCACCATCTCATCGGAGTAATTTATGGCCTCTGAGGGAACAGAGGGT
GATTAGGGCTTAGGCCACCAACAGCCAGAAAAACAGTAGAAGCTCCAATAAGGATGGCTG
GAAAACCTAGACCAAATTTATCAAACAATTCAGCGAAATCTATTTCTGTTTGGAGAGCAG
GGCGAGATATATAGCCTGTTTAGTATACTGGTACATCTCTGGAACATTTGGTCACACTGC
ATTTGTGAGTTTTGGAGATTCTACATTAAATAGTCGTAGCCCGGGACATGTGATGtattg
gtcagctgaggtgcccgaggccaaat
>NODE_289_length_467_cov_2.877944
AAAACACGCTGTTCAAACTGCGAGGGACAGATGCAAAGTGGAGGAGATGTTGGAGGGGGA
ACGAGATACCACCTCCCTCCTCCTCTTCCTCCACCTCCTCCTCCTCCTCCTAACTGGCGC
TGATCGGCAGCCACAAACACACACACATACACAGCACTAACTCTCCCAGGCTGCCGCTGA
GACTCACAATAAAGGACTGGGGAGGGGTGGAGGCGGTGGAGGGATGGAGGAGGAGGAGGA
GGTGGGGTGGATGGCAGCCTGTCAGCTGCTCTGACATCATCCTCAGATGGAGATGCTACC
TCCAGCTGTGCTCTTTCTACAGCCATATGCTGCCTCCTCTACACTCCTGCCACCAGACTC
CTCTTTCATTCTACCAACACCGCACAACTTTGTCTCTCTTTCTCCCCCCCTCTTTTTTTT
CTTTCGCTCTCTCTGGGAAAAATAAAACAGAAAAAAACACGGGTTTGCTAAATGCACTGG
GATGCTGATTTGGGTGGTTTTATTTGAaaacacaccaaatcattaaactgaaactatcag
ggaagtttgcaataaaaacatacccagcgtaataaacttttgcccagtgttgtgaattgt
tttaaacgcac
>NODE_290_length_554_cov_8.799639
AAAAATCTATTTTACATTTTAAATTCCAACTTTGTGGCGAAACTGTTTTCTCAGCAGCAA
TAAACTGGGCTTAAATACCCCCATCAGCATCTACTAATGAATGCAAACGCCTTGGTTCCC
ATTCAGTGACTCTGTCAGAGGGAAATAATAAGAAAGGAAGAGGTGAGAAGGATCAAAAGT
TTGGTTTGGACCGATAAGAACGGCAGAAAGAGCAGATATCCTTCAGCTGTAAGACAGTGA
CACGAGTTAAAGAAAAGCACTGATCATCTTTGAGGGACATGGCATTCTCTAATTCATAAC
GCTGGCATGCCATCATAATAATAAGGAATAGGATCTGTCATGGTGTCTAGCTGGTGCTTT
TATTAGACCGATGGGAGGTCTCCGTGCCTCTCCTTTCTGTGTTGTAGTAATGAAAGTTAC
AGCACGTTCTCGCCCAGCCAAAGGTTGGCCCTGCCTAATGAAAACAGATGAAGCAGAGAT
AAAGTGTTTGCCGACATTAAGGGACTCATTTATCACCGTTAGCCCCCGAGCTATAGAACA
CCTTGGTCTGGAGCTCTCCTTTAACAGGCCCTGCCTCACAGCACCCCGGTGGCACACTGC
AGCCTTCCAGCCACATGCACGCCTCCATCTTTACCCTTCTTTCTCTTTCATTCGCCGCGT
ATTTCACACCGACGGTTTCGCTGTTTACATCTGTACat
>NODE_291_length_609_cov_5.684729
CTTTTTTCCTGAGGAACAGCTTAGAGAAATACCACAGCTGTTACTGTTTAAGAGAAAACA
GCTGAGCTATTTCAGATATATCCCTGACACAGATATTAGTAAAAAAACAAACAAAAAAAA
CAACAACAAGAAAAAGTCAATAACCCTTTCGCTTCATTTCACTGTAAATCACCTGCCAAT
AAAAGACTCCAACCACCTTGTCTGATCTACCATGCACTAAACAGCAATTTTATGGCCTTT
TTTTGCTTCTCTCACTGAATTTTTCGGTTCAACTCTTCCCCACCCACTAGCCCTTACCCA
GGGTGCCTGTGCAGAGGCAGTTGTGAGTCCGGGGAGGTGGCTTAGTTTGGTGGCTGTCCA
GAATCTGTTGCACTAGCTGCTCCACTGAGAAGCCAGAGCTGCTGTTCCCATTGCTGCAAG
TCCACTTGATGCCATGAACTGCCGGGAGAGAGGAGGAGACAGAGATGTCAGCCAGCCCAA
CAGACCACCAGCCACGCCAACCCCCCGCCCCACCCACTGCCCTCTCTGTCTGCCTGCCAG
CATGCCTCATCCTGCTCACTGGACACCTCTCTACGAATGTGGTGAACCAGAGAAATTAAG
ATTTCTGTTTTTCCTTGAAGGGAAACAAACAATCCATGCATCCCCTGAGTAAAATGCTAA
TATGGTTTACTACAATTTAGTACAATTTAAGTGGCATTACCTTTGATTTTATACATCTTC
TGATAATGTGCaatcaccacactatcatgtttt
>NODE_292_length_628_cov_6.063694
CAAACTCTAAATGCTTGTGTGGGTGTAAATGTAGTAAACACACAATAAAACCAATGGGTT
TGGTATAAACATGCATGGGAGCATGAAATGAGTTGATATCCTTGATAGATGTTATATATC
AACGTGTCAAGGCACCATGTGTGCGAAGACGTTCTCGGGTGCCCACACACATTCACACAG
ATGCCTGGTGTCACCTATAGTGGTATCATCCCTTACAGTCAGGCAGGGATCATCATTGCA
CCTGCTAATTACCATCTCCAGCTGGAGAGTTAAATGGAGATCTGTTCTATGTCTGACCTT
TGACCCCATGCTCTTTATGTGACGCACTTCAAACCCTGTTTGGGGCTGGCTGGGCTGGGC
CTTAATGAGGCCCCATGTCTGCCCTCTGTGGGCTGTGCGCCTTGGATGCCCTGCTTTCAT
CCCCGACCATCTTCCCTTGATGTAAATTGAAAAGATCACAGCTATGGGGAGAAGACCTGT
ACTGGAAAGGCCTCTCTGCATAGATTATGAATATCATAACTCAACATTTTTTTCCCTCCT
CTCCCCCAACCACCCACTCCCCTCTCTCCCCCCTGCCACCACTTCCCTGTACAATGCTAT
AGTTCTAATTGGACCCAATGGGGGACTCTCTGCCTTTGATCTCATCACCGCCACTGTGAC
TTTACACTAAAAAATGTCACTGCCAAATAGGGTTATCACCTGTAGAGCCTGGCCTTCCTC
TGATGCCTGTTCGCATCTCGTTAGCTTCACTCAAACTGTAGAAGTTAATtag
>NODE_293_length_890_cov_9.060674
GGAAAATGTAAGAAAAACATCACTAAGTTACTGCGTCCCCTCTTCTAAATAAATAGACAC
AAAATACAGTTGGTTGAGAAACAGAAGGACCACTCACCCCTTTACTATCTTAATAACTCC
CAAGAAAACCTTCCTGCAGCTTTTCTGAGCTCTGTAATATTTCTGCTTGAGCTCTTGGCT
GGGTTTCAAATACGTACTGGCGCGAAAGCAACGCCTTTGTTTCATTATCACAAATTGATA
CAGATGAACTCAGTATTACAACGCTTTTACAGAAACGGAACCCTTAATATCCTTTTTTTT
TTGTAAATCAGACCCATCAGCATAAACAGGAAAGATTCTTGTGAGCGTATTAAACCGAGG
ACATCCCCTCTGTTCCCGGCTGGTTGTTGGACCCGCACTTGGGCCAAAGCCTTGCTACAG
GGGCTGCTCCATTCCTCAGGGGTTCACCGAGTGGTTGAAAAAACAAGACTGTGATTAGAT
TAAATAATTAAAAGATTTTCATTTAACAAGACAAACAGAACACAGGCAGTAAAGGCATAA
CATCTAGCACACAGCATGTATGTTTATACACTTCAATTAGTTAAATATAGCAGTGCATTC
TTTGACTATGGAGAACGTTTCCAAATCGTACTTCTAAAGCTGTTTTTCTATTTGTCCCCC
TTTTTAAGAAACGAAATGGTGTAACCACAATTTTGGCAAACTTAAAATCTTTTAAACTTG
CAAATATAATGAAATAAACCATAAATATACACAAAACATACTTTATACGAGGCAATAATA
ATAATCATAATAAATAGTTTTTAAGTTAACAATAAGTTAAAACTACAAGCTTAAAGTCGC
CCAAATAATACAAGTTTGTTGGCGCTATTTTGAATTTTTTCTGTTTAAATTATTTTTATG
TTGCAACAAAAGCTACCACAGACTTTACAAACACAATTGAACACAGTTTGATTGAAATAA
AAAAATctaactaagtctaaaatctgcatacactgtaaaaactgcaactaattaaataat
ggaagaaaaataac
>NODE_294_length_507_cov_12.088758
CAAACACCCAAAGTGGTATCTCGCCTTTTCTCTCGCTCAGACATTAATCTTGCTCTACCC
TTCTACATCAAAAATGCTTGTATTGTCAGGGAGCGCTAATGTTTGCCTCCTATTCACTAT
ATATACACATATATGTATTTTTGTGTCTGAGGGAATCAGTCGAATGCATTGTTCCCAAAT
CATTGTAATATCTATTTAGAGTGGCAACAGCACTGGCTGCCGATGCTCAGTATTCATGGA
GCATAAACCAGCCTTAAGACTTAGAAAAGCTGAAAGGGCTTATCCCTATATTCTTAAACT
CCCCTCTTTTATGTTGGTCTTAGGCATTAAGGATAGGATTGTGAATAGCAATTGTTCAAC
TGCTGCACTGAGAGTGAGTGTGTATACGTGGGTGGGGGTGTTTTATTCCCTGGCAAAATC
CTTTCCTTTTCTCCCATTTTTTTCAACTGTAAATATTAACTGTGTTCTTAACTCTTAACG
GTGTATGGGACACAGTAATGTGCTTTTAAGGATATATTATGTGAAAGATTTTCCACTGCA
TACACTGCTGCTTGAAATAAGAAAAGGCTATTTTATGGAGCCTGAAAACAAATTTGCTAC
GGCAGAAGAAaaagaaggaggaaagaaaaatagatagaactttgcagtatc
>NODE_295_length_577_cov_6.636048
AGTGGGAGAGGAGGGGGCCACAGGCTGCACTTGTCAACAGAAAGTTCACCCCTCCCTCTC
TTCTTCTGCCCTCTTTATCACCAGATAACTTATGTAAAGTAGCAGATGAAACCCATTCCC
ATTCACGTCGGCCTGATTGTCAGAATAAGCTTGCATTCCTTTGAAAAGTGATTGACCGCC
TGAAAGGGTACAAATTAGGGGCCTGTTCGTCTTTTCTTCTCCGGTCGTGGGGTTTATTTG
CGGCAGATTCACCCAGGCCCAAAATTAAGTGAACTCAGGCAGGGATGAATGGGAGAGCTC
TGATTGAATAATTGATTTCTTTTGTGCGGCCTGTGTTTAAGAGGGATAACTAGACATCCT
TTGGAGTGTAATGATTGTAATTACTGCGATGACTGGTCATGTCAAATATGACACAGGAAA
GGACTGTTATTAACCTTTATTCTCCACATAGGAAAAAAAATAACCCAATATCCTCTTGTC
TCTCCATTCTGCATATGGGTTTCACCTCCGATAGAGGCATGGCTTGCTGTAGGTTGAATG
CATGGATGAACTCATTCCCTGTCTTCTACTCCTGTCCCATGAAAGGTAGATGGGTAATTG
ACTGTGCAGTCAGAGTCACTGGTATGTCAATGACTCACACGGCTAGTGAGCCTTGGGGTA
ACTCTCAAAGTCCAATGCATTATGGCTCCAGAATTTAAGTGTAAAAGAtaggagttatag
c
>NODE_296_length_500_cov_9.654000
GTTCTGATCCTCGATGCCCTGACCGATTTCTCATCTGACCCTCCGTTGCTCCTCAGACCT
CCCCTCCCATGCTCGCCCTCTTACCCTTTTCACCCTGCTCGTCCCTCTCTTACTCGTCCT
TTACCCTATCCCCCCTCATCACTGCTCTTCCCTGCTCGCCCTTTCTCGCCCCTCCTTCCT
GTAGTCTGTGTTTGTGTTGGGAAGATTAAGCTGCTCTGACAAAGCTGTGTTTACAAATAT
GCAGGCAGAGAAACAGGCCAAGCGACGCTGAATAGGAATAGAATACAAATTGCTTTTTTA
TCTCTCTTAGGGCCAGGGCGAGAGAAAATGTGTTTGCGATTGTTGCTCCTCCGCCTGTGA
AGGATAAAGCCTCAGTACTGGGTTTGGGCTCCCTGTTAGCATTCATTCTATCCTCTCCTC
TCTCTGTCTCTCTCTCTGTGTCTCTCTGTCCTCCCACTCTCTTTCTTCCCCCCATGCTCT
TTCTCCTCTTTGTCTACTCCACACGCTCTGTCTCTTTCTCCCCAGCAGGAATTTTTTTTT
TCCTCGCTGTTTCCTTGGTAATCATATCTCCTCTCCTCTCCTTTCTTCTTTCCTCCCTGA
CTCTCTCACGTCTCCTTGATGTGTGCTCCTCTCTCCtctatatg
>NODE_299_length_700_cov_6.414286
GGATTGTAAGAAAGTCTAAGAAAATATTCAGCAATCTAAACTGTAGGGAAAGTTCTTTGA
GGAGTGCCAGGACAGTAATTCATTTTACCTTAATAAAACCTTGCTTTTTTTAACAACAAC
TAAAAAAGAAATTTCCATATTACTCTTTAACAGTAACAGAGTATAAGAGTGCTTGTGACA
GGTCTGTCTAAAGGCTTGCATGCAAACTGGCCAGAGAGAAGTGATTGGCTGAGACTTGGC
ACAGTGGACAGACAGACAGACAGACAGACGAGAGAGAGAGGACACAACCCACTACCTTAA
TGAGCCGTCGCTTTATGAGCTGCTGGTCAGCGGAAAGAAAGCCATGATTGATCTTAGGGA
AGACCATCTGAGCAGGTGTGTGAGGTCAAGAGGTCGGAGATCAGAGGTGAGAGAAGGTTG
AAGAAGGATGAAGTCCCAGAAGAGGAAGAAGGAGGAGGAGGAGGAGGAGGAGGAAGAAAG
AAGCAAATGCAGAAAGATTTTGTTAGAAAAGACCTGTGTTCATGAACCCGGCTGCAGCAC
CTTCACAGATGAGAAACCCACACTTTTCCAGCACTTTTTCGGAAGTTATTTCTTCGGAGC
CCATAATTACCGCCTCCGGGGTTGCCATCGAGCCACAATCCCCCTGGAAAAATGGGAATT
TCTCCTCCTCTGTGAAAGTGCTGTCATCATCATCATCGTGCCCGCTGCTAAGTCCGACCC
TGAGAGCTGCACACACCGAAACCAACCATTCAATGCATGCACTATTCCGCTGGTGTCCAT
TGGTATtaagcggctgaaacaaccctgaaggccaaattggcggatttgtggtgaaccatg
agca
>NODE_300_length_986_cov_7.673428
GAGACTTATGACCAAGGCGGAATCAACTGAAGATCCAAACTGACAGACACATTTGCTGTG
CATGATGATTAGACTACACAGCAGTGTGTGTTGAAGGAATTAGACAGAACTACAATATAG
GACTAAAACCACATTCATGTTTTCAAATTAGTTTTATGCTTAGATAAATTGTCTGTAATT
CATTTACCCACTATTGCCCAATCCCAATAATTAAACGTCTGGAGCCATAAAATCACACTG
CATCATGCGCTGCTGAAGTAACAATTCATAAGATGTGATGCTGAGTTTCTGGCTGTGTGT
GGGGGGGCTGGGGGCGCACACTCCCACCCATCCTCCCTTCACCCCACCTTTTCATTTTCA
ATTATGGGTTGGAATATGAATCTTTAATAGGGTGATAATTGTGCTAGCATATTTGCTGTC
ACCCACCATTAGCCCAGATTAATTAGCCCATTTAGTTTAGCTTAAGAAAGTGTCTGGCTG
AGGAATGGGGGCACTGATGGAAGGCGGATAGAGAGAGAGAGTAGAATCAGCACAATCTGT
TCTGTATCATAGTGCCATCTTTTTTCTGCTTTCTCTCTGTCTCTTTGTGTTGTTCCCTTC
TCTTCCTTTTCCCTCTTTGCTACTTCAACTCTCTTTTTCTCATCTAACTTAGTCTGTTAG
TCTGTTTCATCAGTCTGCACTCATCTGCTGCTCCTGTTCTCAGCAATATTTTTTGTCGCT
CTGTGGCTTTTCAAGTGGTCGGTGGGGAGACTGATGGGAGATTCGTGTTGTGCAGTTGAA
ACTTTCTCAGAACTATTAATTCTGTAATTACCGGCATAACACCAGTCAGTGGTGTAACTT
TTCAGTTAATCTAATTTTCTAAAATTACATTTTTGGAGATCATGAAATTTAAGTATTGTT
AATTAGGAATAAATGATTATTAAAAGTAAATCTTCATTTTTGATAATCAGCAACAGTGTT
ATTGGTTAAATGTAGctttttaattttgctataataatctcaatagttttggtgcttttt
ttcatcaacagcttgtagtggagtagttacagttatggcgatacagacatgttcagtata
ataaattagatctaattctgtagattccacataaaaacacccaatgtaat
>NODE_301_length_295_cov_13.701694
AACCATTTAGCTGGTGTGTGGATGTATGGGATAGGAAAGGTGGTGGGGGGGGGGAGAAAA
CAAACAAAAAAAATAATACAATACAGACAATGTACAAATTCCCAACTAAGGCATTGAGGC
ATATTAGGCATAATAATCATTGAAATGCATCAGTCAATAGCAAAGTGTAGCTCAGAGACT
AAACTGACCTCTGTCAGCGGTCACAATCCTTTGGTAAGGATGGACCCGCGTGTCATGCCG
TCTCACTTTAGTAGCCATTGCACCTAGATTGTAACAGGTCCACAAGGTTAGAAACCATTC
ACTTTGAGGAGGGGAAAAACAGTCATCTTTTACAGTAACAACATTCACATTTTTAACCAT
TACCATTTATAATGCTTGGATAATACAATAATACACAGAATAACGTAATACAGATTATAG
TACATATACACACCACaca
>NODE_302_length_625_cov_2.033600
CCTGAAGGCTTTGATTGTACCGCTTACACTAATGGGGCCACAGGCAGAATGTGCTATTTT
GGCCTCGAGTTTGATTTCATTCTTGGGCATCCTTGAAATAGCCAAAGTTGACTCATGTGT
ATTTCACAACCCATATCCTGTCTGCCTGTTTCTTGGCAGTCCAGAGGTCACGGTATGAAT
CGCTGAGTTCATGAGCCTAGATGGCATTTGTGAGGCCAAGCAGAGCATAGATATCAGTTA
CAAACATTTCTTACATCATTTGCTGCCTGGAAGTGTTAGACTGTTGTATGATATCATATG
TCCTGAATCCCTCATTAATTCATTTATGTGCCTCATCATCCCCTCCCTTCCCCTTGTTCT
GTCACTCTTTGTCTCTCTCATTGAATGTGTGTGGACATGCATGTCACCTCAGTCTTCTTG
AGTATCTCAGCCACCCTTCTTTGGTGGCCTGCTAGCTCAGGGCATGGTCCACTTAACTCA
TCAGCCTAGATATGCTTCCCAATTCAATCATTATCACCCATGTGATATTCCAACATTGGT
TACTTTTTGGTGCCTTTTAATATAGCTTGAGCAAAGCTTCTCTTAATACATAGCACTTGT
AAACATGAGACTTTGGCCTGACTGTTCTTGACTCTGTGCCAACCTGATCTGTTATAActt
tccactgactggatttaagaacagcgagggatgtgaaaataagcagccacaacatggttg
catatattattctattttgagaactagaagagcaaagttcaaaaggaag
>NODE_303_length_532_cov_2.812030
TTGACTTCACTATATGGGTTTCTTATTATCATCACAAGACACTGCGCCAACATTAGAGAT
AGACCCTACTGCGTTTAACGAAACATAACCTAACAACAGAAACAGGTGAGACGTATACTA
AGCCAATCACATGCAGGTACAGGCTTTAGAGCTGATGTAACAGCTCCCTGGTCTGGAATT
TATCGTTTCAGTTTCCGTCACATTTTGCCCCTCTGCGGATCCACTTCCGTCCTCTCACTG
GATATTATTTGAATATCGAACGCCGAGAATTAGTTAGTTAGTGTCTGACAAACAGCGTCA
TGGTGCCCGCATTAGAAATGTATTGATTGTGTCATTACAGCCGGCCAACAAACACAAAAC
AAACGCCGCGTGGAAAGGGGCTCGGCGTTATTCCGAGAGCTGTCCTGCATAAATGTCGCA
CCAGTTAGTTTGTGCACTCACACCGTGTGTGTGTGTGTGTGTGTGTGTGTGTTTGCGTGT
GTGTGTGCAGGTTTTACAGTCAGGCTCAATACACGCATGCCCGCGCACACACTCACACAA
AGCAACACAAATCCATACTAGCCACAGGCTCCTCTCCAATCTATTTTCTGCTCAGCTGGT
TTTAAATGAAGTTATTATGACTCATTAAAATGCCCACAAGCTTGTGGAAGTCGGCCAATT
ACGATTTAAATTTAGC
>NODE_304_length_445_cov_11.820225
GTTACCAAGCTACTTAAACTGGGATGAATTCTAATGCTTTTCACGGATATCATTGCATAA
TTTACCTGCAGCCTCTCTTTCACAGCAATGAAATCAAGAAACAGCGATGTTTTTGTCGTT
TATTTATTCTTCTCCAGTAATCACCCCGCTAACGCCCACAGGGACCTCCATCTGGGGAGA
TCACCCATGGTTGTGTGTGCTGTGATGCCAGTAGGTGGTCCTGCCCATGGCTTGGTGGGT
GAGCGTGGTGTAGTCCCCGCTGCCACTGCTGCTGACATATCAGAGCTGTTTATTAAGAGG
ATGACAACTCTATCAAGCCCCATAAGCGGGCCCTCGTGCACAGGAGTTCTTTTGTTACTT
TCAGGGAGGGTGTCATCAATCTTGCTGCCATGCTACTCTCTTGAGCTGTTGATGGCAAAC
ACGATTCCTCCCTTTCTGCCTGGCCTCTCCCGCCTCACAGTCTGGAATCAGGCGTGGTGA
GGGGGATCGAGGAGATAGGAGGACTTTCCCCGAGAGTGCCTTTTCTTGACAGGCGACAGA
GCGGACCGTTTGGACACAAGGGGTGGATATATGGGACCATGTAATGAAA
>NODE_307_length_600_cov_10.313334
GCCAGCTCAGCGACGGAGGCGGTGTGTGGACGTCTTCGTCGGCTGTGGTGGCTAACCGGG
ACCGGCGAGGGCTGGCTTGCTGCGAGGGGACGAGAACAGGGGGTTGTGGGGGTTGCGTGA
CAGCAGCACTGGGGAGAGAAACACAGTTCAGGGGCCTTTTTCCAAGAGTGGTAATCAGGC
GGAGGGGGATGAAAAAGGCTGATTTTCAGGGAATTAGCATGATAAGCGAGAACACAAAAT
CAATCCTCGTCCTCAGCCGAGGCCTCCTCTGATTACTTTGAACTGTCAAAAAATGGCAGA
ATCAAATCGAAAGTGCTCGAGGTTAGGGGAGTGATTTGTTCAAGAAGAGATCGCTAGAGC
AATTGACACAGCTCTTGAGACAATAATTGGGTTATCAAAGAGAAAACAGTTCAAGTACCA
CGGGGGTGAAAGCTTATTTGCATTGGATTTTCATACGGAGAGACACACCTCTCCTTTGCA
GCCACTGTTTTTTTTATCGCCCGCTATACTTGAGGGGCGAGTTGACATGGGGATTGCATC
ATTATCATCCAGAAGTTTGCTGCCATGTGCGCGCCGCATGATTAGCAAGTGGCTGGCGTG
TGTGTGTGTGAGTCGAGTTGAAAGTGCGTCCCTTTACAGTGTGTGCAGGCGTGACAGTTT
ATTATACTTCCTGGGAATAGGAACTTCAGAAGGAGGAACgctcgcaaacagaaggagttt
cgcttcaaagctgcaggaaaaaaa
>NODE_308_length_564_cov_7.829787
GCTACTCTTCTCTACATAGATGTCACTAATATGACAATTAACTCTGTCCGCTTCCCTCTA
TCCTCCCTCCCCTGTTTTGATACAAATATGGCTGCATTTGTACAAGCGAAAAAGACAAAG
CAAATTATGTAGCTGATAGATTCATCCTTTGTTTCTAACTTTAGTTTGATTTTGAATTCC
ATCTGGATTTTTTATTTTTCTCCCCTCTATTTTCTTTTGGTTTTCTTTGTTTCTCCTCAG
TCTCTGGACTAAATATGTAGCTTTGATACTAAAAGAGGTCATTGTCTTTTTCCCATTTCG
CTGCGGAGAACATTCCTTTCTCCTTTTTTTCTTTTTTTCTTTCTTTCCTTTGTTTTGTTG
ATATTGCATACGTGTCACTGATTGAAATGGAAGGTAGGTAATGCTTTGCCTACGCACGTG
ATCTTTATGCAGATGAGAATGTGACAAGCACCCTAGCCTGAGTGACGTCAATGTTTCTCT
CTCTCTCTCTTTCTCTCTCTCTCTTTCTGTTGTTTACCAATGGTCTTTAACCAAATTAAT
TTGACTTCATCAATTATGATTTGTCTCTTAAAAGATTGGATTACGTAGAGCTCTGGTTTT
TCTCTTTCCTCCTTAACTTCATTCTCAAGTTCAATATCCCGCTCTATCTTCCAGGTCCAT
TTCATttttcttttctttctgttttggtagaatgcattcctgtttgtc
>NODE_309_length_296_cov_1.060811
TAAACACTGCAATAAGTAGGTTTATATTATTACACAATGACAATAATAACAAGCTACTAC
TACTTCTAAAAAGGCAGCAAATACAGTTTTTACTTATCTAACATTATTTTAGGTCATGCC
TTCTTGATGTCTTTTGACTTAAACTTGAATATTAGTCATTTATTTTTCTTTTTACAGATT
TACAGGATATTTATAGTAAAAGACAAAAAACGTTGTATTTTATCTCTTTCTTGACCAACC
CAATTGATAAAAAAATATCTTTCTTTTTCCAGGAAAAGTAAAATGTGGAAAGAGTTTAAA
aagtgtgaaatccagcaacttcccaaataacatctacaatataaaaagtcacaaatatga
accatcttgttgtccttcagaaacatacaccaatcatccacaacataaaaaccagtgaca
gttgaagtaaataacactga
>NODE_310_length_186_cov_2.548387
ATCATATTTGAAGACATTGTGAAGCCAAAACATGATTGTGAACATTGTAGTTGAAAGATG
GCAGTTTGACTGTTATCCTGCTCCGAAAATGCGTTCGACTGGCTGAAAACAAGGTTTTTG
ACATGGGACATGTAAAGTGAATTTTTTGACAGGAACGGACTTGAAACAGCTTGTGCCGTC
ATCTTGATCATATTTGAAGACATTGTGAAGCCAAAACATGATTGTGAACATTGTAGTTGA
AAGATGGCAGTTTGACTGTTATCCTGCTCCGAAAATGCGTTCGACTGGCTGAAAACAAGG
TTTTTGACATGGGACATGTAAAGTGAATTT
>NODE_311_length_699_cov_7.260372
CCATACCATCTTATTGAGAACGTCTTGGCTGCAGGAACACTTTTGCTGACAAAGCTCCAA
GGACACAGATGAGCTGAATGCTGAATGTGCACACTGCCGGGTTTTGTACACGAATGGCAA
TTCCGGCAACCAAGATTGTTTTCATTCCTGCTTAAGTAGTGGCACAAAAGTGATAAGTAG
GTAATGACTTCTAATTAGCAGTGTCCCAAAAACATATCAACAATAATCAACGACATTCCA
TAATGTTTCTGAACATCTGCGTGAGGCTGAGCATTTCATCAGTGCACATTGAATGATGGC
CTGTTTTAATGCGGCATCAAACTCTTAATAGCTGCTTTGTACCTTTTCACGTGCGGGTTC
ACTTTAGAGCCATCTAATTCAAAACAGGGATTCTCAATTATGCAACGTCCCATTTACATA
TGCTAATTAGGATCATATTAATTATCTTGAAATTGGGTAATTAGCCAATCTCAATTAAGG
CATTGTTCATTACACTAAATGCACAGGAAAGGTGTTTGAAGTTTTTCCCTATGCCTTTAT
TCATTTCTGCGTGTGTGTGTGTGTGTGTGTGTGCAAGAGAGAACTGGGCTGCCTGCCACA
TCTGAATCAAGCCTCGGTGGTGTATTTAATAATTTAAGCATCCCAGCTCATACAAGGGAT
GCACCCACAGCTTTCATCGTTACCAAGCATATGGTTCTGTAATGAGCCTGCTTGCTTGTA
AAATAgtaatgccagtacagaggagaagagacaacaaccagccttttctctttttagcca
ctcaagctagctaccgtgccagcggtggctaatgcattatacaagcttgtttgggttcct
atg
>NODE_312_length_359_cov_4.011142
CCGGGTTCGTTCGCGTCGCCGCGCTGGGCGCCTGGGCGGCGCCTGTCTCCGCCGCTCCGG
GTTCGGGGATCTTAGCCCGACTCCCTTTCGATCGGCCGGGGGGCGACGTAGGCCATCGCC
CCGCGCTTCCGAACGGCGTTCGCCCATCCCTTAGGACCGACTCACCCATGTTCAACTGCT
GTTCACATGGAACCCTTCTCCACTTCGGCCTTCAAAGTTCTCGTTTGAATATTTGCTACT
GCCACCAAGATCTGCACCCGCGGCGGCTCCACCCGGGCCCGCGCCCCGGGCTTCCGTGCG
CACCGCGGCGGCCCTCCTACTCGTCGCGGCGTAAAACCCCGCCGACCCCTACGGCGAGGG
CTTCCCCGGTTTGCCGGCGACGGCCGGGTATGGGCCCGACGCTCCAGCGCCATCCATTTT
CAGGGCTAGTTGATTCGGCAGGTGAGTTGTTACACACTCCTTAGCGGGTTCCGACTTCCA
TGGCCACCGTCCTGCTGTCTGTa
>NODE_313_length_503_cov_10.739563
AAGCTCAGAGTAGAAATGTCTACCTCCATGCCCCCCCCTCTTCCACTCCTTTCTCTCCCC
TCTTTGACACACCAGGAAAAAAGACGGTTATAAATAACCTCAGGTACGGTGCTACTATTT
TTCTAAATGAAGAGCAAAATAACCCCCGCGCCCACACTCGCCACTCTTGTTCTCGAAACT
GAAAGAGTGGGCCTCCATTGAAGGATTTCAAAAATAGGGGCAATTTTAATCATCTCTCCA
TTCAATCTCAGTTGGATAAATCATATCTGAGAGATTTGCATAAATACAAACCATCAAAGA
CTTTTCATCTTCAAAGAGGTTTTCAAGACCCAATAGGCTTTGTACTGTAATCATCTGAGG
TCACAACCCTGTGGGAGCAAGGCTGCTATGGCAACATAAAAACTAACGCTGGGGGCTTAG
CATAATATCCCCCCCTCCTTCGCAAACACAGGAAGGGGTGGGGGGGTCCGAGAGGGAGTG
TGAAAAGAGGGTGTAGATAAACCTATTTCTGTGACAGAGGAAACTAGATAGATATGGCCT
GTTGTGGGGGAAACCTCGCTGATATTACACACCGAGATTACCACCGGTACACTGTGCCAT
GCAAACCCTAACTAACAAGGCTGCGGCGAGCTGAgtgggctgtttgg
>NODE_314_length_877_cov_5.234892
GTAATGAAAGGGTGAAATGTGTCGGAAATGTACTGGACAAGAAAAGAGAAGAAAATGAAA
GCTTCTCGTAAAGCATTTTGAGATTTTGAGATGCCGTGTCCAGCTCCTCTGGGAGGGGTC
AGGTAATGCTGTCAGAACCACAAAGCACAAAACATGACAGAGGCTGAGACTAAAAACAAA
TCGCTGTGTCTAACAGTCGATGATCGCTGTGTTGTTAGCCACATGCCTACGTGATCATGT
GAAATCTCCTCAACACTGTGCCTCTTGCTGTAATGCTAATGGCTCTGAAAAGAGAGTTAA
TCACTGTTGCACAGTTAGCCACATGCTTGCCTTTTGCAGCATGGTCGGTGTGTTCCAGGG
GTTAGCAAAACACTGGTGTAACACATGATCGCTCTTTATGAGGCTGGGGCCTGCAAGAGA
GAGAGGGGGCCCACAGACGATGCTAAAAAGACGGTAATGACAGCCATTCACCGCAATCCA
ATTATGCAAAAGGGAGTCTAAACAATTCCATCATCCCCTAAATTAGATTGTCCTAACGAG
ATAAAGGCACCAATTAATCCTGAATTAATTTCTACAGCTCATTTTCCCCAGAAAACACTC
TAATATGCAAATGCCAGTGAGAGGCAGAGAGGCATCTTTCTGCAGGGGTTTGCACCACCT
CTGCGCGTTAGCTTCTCTTTCTGAGTGAACTTATGAACCTAGACACATTTTACGAAGATA
AAAAGAAGGAATATAACAATGTCACAGCTCAGGTGTAGCACTGAAGAGAAGCTGTTTAAT
AGTAAAGGCAAATGTCTCCCTTATAACTCATTATAGTGCTGCCATTAGTGGAATGGAAAG
CATATTGAAGCCAAAGCGAAGTCAGTATTGGCAGCTGGGTTTAGTTGATTAAGTGTAAGG
AGCTCAAAAGATTCAAATATTTAAGCCGTGATAGTAgtttgttctatgcagacaaaaaaa
aaacatgaagattttggtcatttctgattttcttagcggcttgttttgggtatgtgatgt
t
>NODE_315_length_476_cov_6.970588
CCTGTAGCTGAAAATACATTCCTTGCCTGAGGTGCCTACCTTTCTGAGTCTTTTACAGTG
TTATACTCCAAACCATTCCAGTACCACCCGGTGCATGCTGTTGTACTCCTGATGCACTCA
ATGCATGGAGAATAATAATCTGTCTCAAGTCTGTGTTGACCTGTTTCTTTGGAGACAAAA
ACAAGAAAGCAACAGGTGTAGTATTACCAGTGAGGAACACCAAAACATTTTGTCATGGAT
TTAGTGCTGCAGTGTACTCAGAACGTTCTCTGTTTTTCAACTGAAGGTTATGAAAAGCCT
TGGAGCCTTAACAGCATGTCTGGCATGAGCGGGGATGCCTCTGGAGTGTCCTCAGTGTCC
GCCCTGCCCTGCAGCCCACCCTGTCTAATGCAGCACTCACATTCTCCCATCCCATCCATT
ATGTAGCATGGTTGAGTAGCAGACACAATGCCATTGGAAGGCCAGTCCACACTCCTCCTT
CTTATCTTTCCTGTCAGATTTTGCTTTGACACTTGCCTTCGCTCCTGCATTTTTTTTTCT
TCATTTTTATTTCTTTACTTTTCTGGAAAACTGTATCTTAACTGTGCTtatactcaagct
tcccaagtgttctccttggg
>NODE_318_length_858_cov_5.951049
TAATTAACAGATTGCGACTGATTTGAGATTCGTGCTTATTTTCCGTCAGCACAACTATTA
CGGTTTTTAGCTTCAGTCACCTTACTTGGTTGAAGAATTATATGAAAGTAAATGTCAAAG
TTTTCATAGTTTTACTTTTGCTTTGAGGAATTTTTATCACAATTATCTGCTTGCCCTTAG
ATGTATTCACATCAGCTCAATTTTGGAGAGCACATCAGCACTTATTATGTATTCTCGTTA
AGTGGAATCAGAGTGGTGCATCATCTACAGGAGCGTTCCTTATCCGTCTGTATTTGCCTT
AATATTCGGTGTATTTCTGGTGTCCTGTTGTGTCAGATCAGCTTTAAGATAAGCAGTGTG
CCATTTCAAAATTATCATTCAGGGAAGAGGTAGCTTGTAGTGTAAAATCAATAGCTGCTT
AAAATTCATTGCCAGGCAATCCATTTGCCCTTTATGTTGCTAACCTTTCACTTAAATATG
CACCATATTAAGATTTCATTATATACAATGAATGTCACAACAGTTTGCCCACTATTTCTC
TTGTTTGCATGGGTTAACTGCAAATCATTGCACTTGTAATGTCTGAAAAATGACTTTCAT
TAACATTATGCAGGAAAAAATGAAAAAATATATGAGCCCAAGTAGCCTAATAGGTATTAA
AAGGCAACACAGGATGTGTGTGATGTTTTAGTTACAAAGGCCCTTCAACAGACTGGGTGG
GCTGCATGTGTCTGACCCCAGTTATGAAAACACAGCATAACACAAACATGCAGTCTGTAT
ACCGGTGCTGCACATTACACCACATACTTTGTTGATATAATTCAGGGCAAATGTAAAAAT
CATGTCTGCATGTAAAATCATGTATGGCAACTGGTCTCGAAAGGAAACAGCTTTCTAAGA
AAACTGTTTACTTGTGAGAAAATGTATAATtgcttcaggcacagatgggctaaacagttg
cagctgaaaatggtcctttgcagggaaaaagttgcaagttag
>NODE_319_length_616_cov_9.196428
CACACAACGTTACCCTGATACTGATGTCGCTGCAGTGAAACCGGATGGAAGTACATGTTT
TTGCGATTCAGTTGTACAGTAATGTCTTGATATAGGCACAATGCACTGTACATGACATCT
GGTGAAACACTTTAACAAGAACAAGCGTTCGGAAAAAGACAAAGAGACATCCTACTCAGT
CCTGGCTGCCTCAATCTCTGCCTGTTTATGATGAAGGGCTCTTTTTGGTGTGAGAGTGAA
AGAGACAGGCTGGGCTGGCTGTCATGTCATAAAGGATGCAGTCAGAGAGAGCAGACATGA
TTTCATGGCTAATGATTCCTGCACTAATATCAGTGTGGGCTGCAGAGGGGATAACCAAGT
TGAGCTGTCTTAGCTCAAATGATTCAATTAGGCCAGCTGTCCCTATTTGTCATGGCTCAA
CTGGCTTCTAGATTACCTTTCCAGAGTGCATACGTGCCTCTGCATTGAACTTACCAGCTC
AACAGTTTCACGGGGAAAAAAGAGAAAGAAAAGCAAGACAAATAGAGAGAGAAAGAAAAG
AGCGGTGGAGGGGAAGAAATGAAACAAAGAATGCAGCGATAACCACATTATCCACTTAAA
CGCTGAGGCCAATTACTGAGATAAATGTGACTTTGTGTTTTGAGGAGGATCCTTGTGGAA
TCAAAGGAGAGACTCGGAGCGTGCTGGAGTGACTGGAGAGGAAAAGTGATCCGCAAAAAG
AACAAGAGAGGCAACATTAGAGGCAACatgaaggtcaaca
>NODE_320_length_324_cov_2.626543
ATAGGTGATAGCATGTAAATGATGAGCGATGTAAGTCACCCTGGATGAATCTGGCGCTCT
GATGAATAATGTAGCTTCAGCAGCATCCCAGGACACTGGACACAGCAGCTCTCTTCCCTC
CGTCCTCCTGCTTCATCCATCCCTTCCTTTTTTACGCCCACTTTATGTACCATCACGCTC
CCTTTCATCTCTGGGTTTTATTTGCTTTCTGTCTCGCTGACATCCATCTCAACTTCTACT
ACATCTCTGTCCTCCTCCTCTTCTTCCAGCGTTTTCTTTCTCCCTCTTTCTCCCTCTTTC
TCCCTCTCTGACCCCTTTTCTTTCACCCTCCTTCTTTGTTCGTCTGTGACAGCATTAAGA
AATTATTCACAGTGATTTTTTATTTTTTTCTCCCCCCGTCTGGGCTGGGTGCTCGGCTGA
TTTGTGAggaaggtcagctcgactctctgccactgcacctcttatata
>NODE_322_length_406_cov_3.812808
ACTCGGTTTCTCTCGCTCACTCTCATCTCAGAGAGAGATTTATTTCACAGTATGTAGTGG
ATTAGGCCCCCCTCGTATGCCCCTGGACAAAAGCATTGTTTTAGCACTAGCCTGTTCGCT
GTAACTGGAGGAAGCTACCACTACTAAGCGTCCACAATACGGCCATTGTGGACACAGGGC
TAGGAGGACCCTGCCTCGGAGGCCGTCTAGACTTTGAGCCCGGGCCGATTGGAGAAACAG
GGGGAGAAAATCCCATCAGGCAGTGGAGTGAAAGTTAACTAAGGTAACCTGCTGTGAACC
TGATGAAGATGTCAAGCCAACATATGGCAAAAAATGTCTATTGTCAGAACAAGGAGCTTT
CTTCCCTCTGAGGGAGGGGATGGTAGAGGAGGAGGAGATGAGGGGTGGCTAAAGAAAACT
AGGGGGGTTGCACAACCTAAAGGAAGGAATAACTGCAGTGGTCATCGTTTTACTTCTGGA
TCAGTAGTCTTATTCTGGCCGGGAGGAGGCCCAACCCCTCTACTCACAATTAAAGGAGTA
AGCAGATTAa
>NODE_323_length_743_cov_9.881561
TGTCATTGCATGAAGATGTGATGTGTCCACCATAACAGTCACAGCCAGTCAATTTCCATA
TAATACTGCAGCTAGATTATTCAATCGAAATGTTCTTTTCTAAAGCACGTTATTTTCATA
GAGCTACAATCAATCTTGGCCAATCACCGTTAGGCAACTAGAGTCCGCAATAATGGCAAG
TGCAAAATGCTGTAAAAGGCCCGTGGCGATGGGTTTGGAGCAGACCTACCCCCTGACTCT
GGGAATGAATAAGCATTCCTTAATTAGCCCATCGGGTTAAGTGCAAACCTTAATGGGCCT
TTCCCAAACTCCAGCGTGACATCGTTCTCCAAACATGGCCAAGAAGAAAGTTCCATTAGC
AATATTAATACAAGCTTAGTTGATCATTTTCATTCAATTAACTTCTTTCAATTAAATAGA
TAGCTCGACAATGGAGGTGATAAAAGATGGGGAGGGACGGCTGATGACACGAACCAAACA
TTAGCGTGTTAGGGGTCAGTGGCGTTAAACCGACTGTAAATCCCACCGTTCAATTTGGAA
AATGCATTTCCCCTGCTCCCCACTTCTTTAATGGGTCGTTTTAGCTGACAAGAGGCCTTT
GAGCAGATCTTTTATGAAAATTCTAGACGTGCTCTTCGCGTATTTGCCACCTTTCACAGA
ACACCAGTGTTCACTTTCAAATCACAGCCAAGAACAAAGTCGCTTAAGTACCGTTTCCTT
GATAGTGAAAGAAGGAGAGGAAGGAGGAGAAATGAAAGGAGAGACGTGGAATGAGAGGAG
AATTAAGTTAATGCCGTTTTCTGCCTCATTAGCTCTGGGTAAATAACCAATGGATGACCT
CCATGGCGCTCCGTCTTGTCTTTGCCTGTTCATgcatacatgcttca
>NODE_324_length_605_cov_6.545455
CTGATCCTTCCCTGTGACTGCATGACTAAGGTGAAAAGTCTTTTTCCTCGTCAGTTTCTA
ACAAACCCACAATCACATGGCCACCCTTACTCCAGAGTGCATAGTCAAATGTGCTGTGCA
GATATATACCTGTGTGTCAGGCCGGTGAACTGAGGCTCTCAGCATCTGTCGGGTACTCCC
TGGCCAGAGAAACAGTCAGCTCCCTGGTCTCCAGCTGCAGGGTGGCTCCAACCCAGGTCC
ATTAGTCACCAGACCCTGGACACCTCTCGCTCATCCCACCACATAAGGTGGCGTAATTGA
TACCCATCAGCCGCCGCTATAATCTCCTCGGTGGGAGGCAGGATGCGCACCTCATGTTTG
GTTAAGAAGGTGCTGAGCGGGGTCCAGGACTCCGGGCCTGTCTCTTTGCCATCACTCCAC
TTGAAGGTGAGATGATTTAGGGGCCTGGGAGAAAGTTAATTTCTCTTGATCATTGTGTGC
AACCTGGAGCCTTAATGGCGGGCGTAATTAATTCTGCTGATGTTAATCACCAGGGCTGGT
CCCCACAATTATCAGCCCGGTGCAGATGGGGAGCGGCGCAGACATGAAAAATTAGGAAAA
TGAATCTGTAATGGGGTGGCAGATCTAATCTGCGTCAGAGAAAACAAAGTTAGGAAGAGC
AAAGAGCCCCAACATTCCAGGTGAAAGCCACCAATACCGACAAACCTGTGTGGCAGAGTT
GAAAAATGTTGCCGTGTCCAAAGTGTTTt
>NODE_325_length_544_cov_4.448529
TTGTTTTACGTGTCCCGTTTTGTTTTGTTTTATTTTATTTTTTCTTTTCTTTTCTTGTTG
TCGTTGTTGTCGTTGCGTTTGTGTTTGTTTCGGGTGTGGGCTGTGTGTGTGTGTGTGTGT
GTGCGCGCGGGCGTGTGTCTGTCTGTGTGTGTGTATTCTCTCCAGCTGCCTCCGTTGATT
ACGGTTCCTTTGCAGACAGATGCAGCACCTGGCTAGAGCTGCTTAGGCTGAAAGCTCACA
CCATAAGACGAGGATCAGTTAAGACAAGTAGGAGGACACAGTCTCTAGCACACTCTGGTG
ATCATACCCACAAATACAGAACACAGCCTCACAAAGCAATCACACATGCTCACGTACACG
CACACACCCCTCCATGCATGCCGCTGGGGGGCGGAGCATTGAAAATCAAGCACTGGCTTT
TAAAAAAAAAAATCTAGAGTGTGAAAGTTGAAGCCCCGCCCCTCAGAGGGATCCACAATC
AGCAGCTTGGCATTAAATGCCCGGGGCAGTGGTGACCATGATTGCAAATTTGAAGCAAGT
TATTTTTATTTATTTATTTATTTTCTCCCTTTTTTTGCATTCAGTGAGAATCATGTTTTT
AAGGCACTTATGTTGATCTGAATGGGTTGGAGCAGCTTGACGACAACTTCTGAAGGAATT
ACTTTCATCTcattctgcatttgcgtta
>NODE_326_length_306_cov_1.013072
CAGAGTATGATGCAGTCACAATAAATGATCAGCATTATCATTATCATAACCGCCATTACT
GCTGACTTAATGGTGACAGCTGTGACCTTTCTGTTGCCTGCACTGACATTAAAGAGGTTT
CAAAATAAGAGTTTTTCTTTACTAAGTGAAGATTTATAGAATAGGGAACTTTTTTCTTCT
TCTCCTTTTTATTAGTAGGAATGGTAGAAGTTACTGAGAAAGACTCTGCTGGCAGCTGTT
GATCTTGGTAAAATGAATTTTTAGGTGCCAGTGCTTTACTTGTATTCAAGTCTTACTcta
tacttttactgtgccacacttcagtataaaagaggacagtttttaacttaacaatcttcc
tttttttctttgaaaaactgtaacagctgatcactttctaaatataaaagaaacaaccat
gacaacaggatagtagtatattaggggtgt
>NODE_327_length_338_cov_3.970414
CATCAGCGTCCATATTAGGAGGCGTTGAGCACCGAGCGGCTGTACAGAGTTTGGTAATAA
GCGCCGGAGTCCATCGCGGCCGGACCCGGGCTGTCGTAGATCTGCTTGGCCCCCATTGGG
GAGCCGCTGGTGTAGCTGTTGTAGGCCATGACCTGGTCCTGGTAGGACTTGAGGTCCATC
TTCTGCTCGTTGGACATGAGGTTGGTGATGGAGAACGGGTGGTTGAAGTTGTAGTGGGGG
TCCAGCGACTTGAGGGCGTCGCTCTGTAGGTCCATGTGCTGCTGCATGGCGCTGGGCAGG
AGGTGGGAGCTACCGGCTAGAGACTGGGAGTGGAGCAGCGGGTTGGAGGTGGAGGAGGAG
GCGCCGGAGAGGGACAAGGAGGACGGAGGGATGGAGGATGAGGTGGAGGAGGAGGACGGA
GGGAGGGAGACGGGTGGgcggtggaggtgtgaggaggacagcggagggcagtctaatgga
ac
>NODE_328_length_402_cov_2.109453
TTTGTGGTGGGATCAGGAAAGCTCTCAGTACTGAGATGGAAAGCAACAGGAGGCAGTGAT
ATTGGGGACAGGTGAAAGACCATTTTTCCATATGAGGAATGATGTGCTGCTTGATTGAAC
ACCAAATGACGTCAAGTGTACAATTAGACTTTACTTACCAAGTACTTGGACGGACTCGGC
CGGAATGCTGACGTTGAAGGTGTTGTTGGGATTGGAGACAGCGTCCACTAAGGCTTGTGC
AACTTCGTCAGGGGTTGGAAGTTGTGCAGGTGCCACAGAATCATTGAACTGAAGCCTCAC
ATCTGCTGCAGTATTGTTGTTCATGCTATCGTTGCCTGGAGCTGGGCTGCATCCAAAGAT
AGCGCGTTTCTTAATCAACAGTCACACCTCATGCATATTCAGAATTGTTTCCTCCTTGTG
CCAATTCTGATTCAAACATTTTAATATGAGCGACCACCGCCACCACAACGCAAGTGAGTT
GGACTGTCAAATTGTCAAATCTTACCTAAAGCCCAGCACCAAAGTCCCAATGAAAGTGGA
ttcaaa
>NODE_329_length_658_cov_4.563830
GTAATGTAAAGAGCATCTCAGTTCAGTTTATACAACATCGCTGCAAAGGTGAACAAGGTA
GTGATTTCTTCAATCCATTTCTTTTACTGTATATGTACTTCACAAACCCCCTCCATCTTC
CCTGGATCTCTCTCTCTCTCTCTCCCTCTTTCTCTCTCTCCCCTTTCGTCTTTCGTCTCT
GGGAGTATGGGTGCATGTCAAGTGATTGTTGAATTGAAATATTGATGTGGAGTATCAAAG
CGTGGCGTAGCACTCCTGTGTTTCCAGAACTAACCACGAAGCGCTTTGATCAGATACTCC
TGTGATCTGACTTCTGAAGTTGTTAAGAGTGCTGGAAAACAAAATGCAAACAAACTTCAA
GTGCTCTTGGTATTGATAAAAGTTTTCTTTGACAAGTGGAGATGCGTGCTGTCTGCCTGT
GTCTGCCCAAGACTGGAGATTTTGGGGTTTTCGTACATGCTAATGGACATGAGATGAGGG
AATTATTATAGTTTTCTGCTTCTCTCACACCTCGCAATGTAAACTGTGCTACAGGGGAGG
GAATGACTACAGAACCATGCTGTGATATCGAGGTACTCAAATAGCAATGCAAAAATATTG
TAATTCTCTGATTTATGTTTTCATTAGAATTTGTTCGGATTTAAAACTTTATTTCATTGG
GAAACTAAAACGCTAAATTGAGACATGTGTGAAAAGATCTCAGAAGGAATCTCTTTATGC
AATGGCAGCTTATAGATAAAAACAAAGGATTCATTTGAATAAGTTTTGGGTGGATAtaaa
tagtcttttacaccaaaacatg
>NODE_330_length_353_cov_7.475921
AAATCAAAAAATTAGCTGTGGAATGGCACACTAAATGGGGGGATTTTTAATGGTGGAATT
GTCATTTTGTTAGTTCGCCTCTGTTCCCAGGTACAACTGTGAAGGACAAATGCATTTAGG
AGACACAGAGAGAGAGAGAGAGAGAGTTGCCTCTACAGTGCAAAATGTAAGGTGAAAAAG
AAGCCAGGACGCAAAGGGTTAAGAAGCACAAACAATAACATTTCAGTAGCAGATGTCCTT
GAGGCAAAACCAAGGACAAGGCAATTGCTAATCTTGTATTCCCAGCATGATCAAATCACC
AGGCAACAGATATAAATAAAAGGACAGGAAATGAGGAATTCACATTCAACGGTGTCAGCA
GCGAAATGAAGATTCATGGTGAAGAGCCCCGGTGAAGGCGGCAAAAATTAACTGCAAATA
AAAGGGACAGACGGCCTCCAAAGTCCAGCGTATAAAGTAGGTTTGGTGGGAGAAAAACAC
ACACGCGCTAGATAGGg
>NODE_331_length_579_cov_6.181347
CATCCACCTCCACATAGAGAGAAGAAAAAAAAACCAAAAGTGATACGAGTTCTGCAACTT
CCATCTGTGGCAGCGCTCGTTGTCTTACTGCAGCTTAATTACAAAATATTGGCGCCGTTT
TCTGTAAAGATTACTCACTGTAGGAGGCTCTACGTAATTTGGACCGGAGGGTTTGTCACA
GAAAATAATACAATGCAACTGGGCTTTCTGTATTAGATTTCCGCTTTTAGCCTCCTTGAC
ATTTCAAGCTGCATGAACTAATACATCTGTTATTTGTTGATCATTTGATTATTAACATAC
TTCACAAACCAAATCAGCTGCCCTGCTGGAGACGCAGATACAGCTCAGCAGACAGTCTGG
GTTTTCTCGCCTGCCACGCACAAACACACTCGCAAAAGATGCACAATTCAGCCCTCAGTG
ATAAAGGAAAGCGGGGCAAAAACATTCATCTTCCCCTCCTTTGAGCGTATGAGCACTCTG
ACACCGGCATGGAACAAAGCCCGTCATCACATTCTAATCTCGAATTTCAGGGCTTTTATT
TCACCCAAATGCCACCCTGCTGGCCTTGTGAATTATTGACAGACTGACACCAATGCGAAA
GGACACATAAAAGAGGCTAAAAGctccggccctggaagagcttgtcctctcctattgcca
tcaacagggagacaaactctgctaatgctccactggaagctcacggtaactttgagactg
aag
>NODE_332_length_557_cov_10.389587
GTATTAAAAAGTGCGAGGTTAGACTCCACCATTTCATTGCATTGCTCTGAGCTCCACTCT
TGACTTATGCTGCCTGCCCCATTGCCCTGAGAACACCACATGAGCTATTTATTTCTCAGA
CTATTATTATTATACTATTAATAAATAACAACGCAACAAGAAAAAGGGAACGACTGGAAA
AAGGTGAATTAATATTATTATTGTTTTGTTTTTATTTTTTAGTATTTTAGTGGTTGCTTT
TAACAACATTCATTAACTGACTTAAAGATTATTGAATATTTAATGTAATTGTAGCATTGT
GTTTGTAAAGAGAAAAAAACCTAGTGAGTTGTGTTTCTTGACTTGTGGATTACCAGTGAA
GTGGGCAATCTAGTGCTAATATATATGAGGTCTTTTTTTAAGGATTCTTATTTTGCGACA
GCAACAGCAGTCATTATAAATGTTCATTTTAGCATCACCTGTCTTCCGTTGTCTTATTCT
TCACCTTCCACCACACTCTGCATCATCACAGTAACACATCGCAAGTCTGGGGGTGGGACT
GAATGTGTGTTCGCGTGAGTCGAGGTGTGTGTTTGTCGTGAGCGTGTGCGGGAGTTAACA
AACCTGCGTGTTTAATTTGTGTGTCTATGCAAAACAATGGTACCTGTGGGCGAATGTGCG
CGATTGTGTGTCTGTTTCGGTGTGCGTGGTGTGTGTGtgtg
>NODE_333_length_505_cov_9.605941
GAGGGATTTAATTGTAAGTGCTGAATTCAAAGAGCAGATAAAGACACACAAACGGGCCAA
ACCCCACCTAGCTGAAAGCCCGAAACTGAGTGGGGGGAACAGGATCCGGGGCCAACTCAT
TTTCAGTGTTAAGAGCCAAAGCAACACAGCTAATCCGCATTGTCAAGCGGGGGCAAGCAT
GCAGACATGGATAAGACCACATCCTGAGCATCCGTGTCCCCAAGGCACAAGCACCCAGCT
CTTGCTGGATGGGAAGTCATTTGTGAAGTCCTTTGCAACAGCCAGTCAAAGAGGTTAATT
GAAAAATTCCTTAATGTCATTACAACAGAACTAGATTAACCCAGAGCTAATTCACTTTAT
TGTTCTGAAGAGAGGGGACTCAGCGCTGAACTCCAGAGCAAACGTGAAGCCCAGAATCAG
GGGTGAGGTGTTGTTTTTAAAGGACTATGCCAGTTTAATTAAGATAGGGAACATTATTCA
CTGCTCTGCATGGTTGGAAGGAGCAAAATGGTCGCGGCGTATAAATGCAGCTCTGGTGCC
TCTTAAATCAAGGTGGCTTTTATTTAGGCGGTTGAATATGTAAACATTTCCAAAGCTCTC
CGCGATCCTGCTGTGCAATGTTGCcgctcactttgtttgttgctgtatg
>NODE_334_length_504_cov_6.462302
CCACCACAACCACCACCACCAATGTATCTGGGCCTGCTGTAAAGAGACGGGGAGAATGTG
GGCGGATGGGGGATTGGAGGCGGAGGCTGGCAGCAGGGCAGTTGGCCGCTGGTGCAGAGA
GAGAAAGAGCGGGGAAGGGAGTGGGGGGAGAGAGGAGAGGAGGAGGGGGGTACAGCGGAG
ATAAATCATTAGAGAGCAGGTTATTGGAAATGCAGGGAGATAAAAGAGTGAAGAAGCCAG
TAATTGCCTTAAAGATCAGACTACAAAGCATTACTTTGGATTTTACAAGGCCAGCCAGCA
ACAAAAGAGCAGTAATTTATGAGCTCAGTGTAAAAGAATAGCATAATTACATTAAAAATT
AATGCTAATGAGGGCTAAAATGGGGAAGGTGGTTATTATGAAAGTTTGTATTCATCTTCC
CTGGGTTGAATGATGGCTAGTGGCTTGATTAATGGCTTAATTTCTATCAATTAGCAGGCA
AAAAAAATCTCCACTGAGACAGGCCTAAATTGAGCATTGAATTACACATCTTTACCACGG
TGCAGGGAGAGGGGTAGGGGGGGCAGGAAGAGGGAAAGGCACTTTATTGAAACCTGGGAA
ACCACGAGATGTTTCTCTGTGGAAGTGTGTACgtgcacatgtgaaagc
>NODE_336_length_358_cov_3.675978
AATAGGTCTCTCTTTTTTGCCATTTCATAAGATTTCTGCACAAAGCCCAGTGCTGATAAT
AATGTTTTAATTCCCTTGAGAGGCAGTAGGTCTGCTCTGGTGCTGCCAGTGGTGTTAATG
GGGCAGGAATGCAGGACGAGTGCTTTCCCACGCTGTTGGTTTTCTTCTGCCGGGTGCGTT
TGAGATGAGGCTCTGGGCTGGCTCGGCTCTGCTAATGCAGCCAGAGTGCAGACAAATGGA
AAGTGACACTTGTGTGTGTAGAATGGTATTTGTGGTGACGCTTTGACTACAGATAATAAA
GTGTTCGCCCTGAGGTGATTTTGCCCGGCAAGCACCCCAGATGAAACTCACTTACTCAGA
GAGGGAGGCAGAAGAGACAGAGAGGGAGACAGAGGAGACGGAGAGGGAGACAGAAGAGAC
GGAGAGGGGGGATGCAGAGACGGAGAGGGGGTGAGGAAACGGAGAGAGAGCGACGCAGGA
GAAGAGTACAAATAAATATAGa
>NODE_337_length_305_cov_9.839344
AAGCTGGAATCACGAGCGTAACAGTCAAATCGAGGTCCTTTAAAGTGTTCTTAAAACGAG
CAAATCGTGTTTCTCTCTCAGTAAACGTGATGCATATGTGGCTAGATCGCGATCTGGTTT
TTGAGTTGGACATTTTTTGCAGTGCACGGAGAGGATTTTACTATGTGCGCAGCCAGACCC
CGCCTGCTCACTGCGCGTCACTGGCGAGTAGTGTGGACGCGGAGTCACTCCCCTGCCTAC
TTTTAATAGCTTTGTCATGTGATGGAAAGCAGTTGTAAGACAGGTGCCCTCGGTTCATTC
TCGGCGAGGGGCAGCAGTTGCCTGTGTGAGAGCGAGTGGGAAGCGTGTGTGGATTTCTTT
TTTACTTGATTTCTTTCTTTTTTTTTCTTTTTTTTTTCCTTTTCTTTTTTTTTTTGGTAA
ATTTTTCGGACCGTCATTCAGTTGGCTGg
>NODE_338_length_713_cov_9.531557
ATGTGGTGTTTTAATTTTAGGCATGTATTGAGTGCTTTGACTTCATTCTTTCTAATCCCT
TCTGAAAAATCCATTTATCTCCTCAGACCAGCTGCTCTAAAGAGAATCTGTTCAGTATAA
CTGATGGACAAACAGAGGAGAAGATTCACATTTTCAGATGAACGCTTCAGTAAAAACTTT
TGCAAATAAATACTTAAAACTGATATGATATTCCATTTTTGTCTCAGAACAGACTTTCCC
CCTCTCATCTAAGTGTATCCAGCGCAGGTTTAATGCATATTTCAGCAAGCCCAAGCAGGG
TGCCTTAGAATTACCACTTTACTTGTGGGCCCTGAGGCCTTGGAGCCGACTTTGACATCA
AGAGAATATGTTTGGGAAAAGGAATGTGCGGCAAGCTTTCACCTCCAGGTATTTATCTTC
TAAGGTGGGGTGGACTTGCGAAGGAGGTGGTGGGGTGGCGGGTGTAGCCAGGCTATGTCA
TGGCAGGTCGAGAAGAAACAGACATGAACCTGTCTTAGTGCTGATCTGTGTCCCTGCAGA
CTGCTATGGTGCAGAGACTGAGTGTGATGCAGCTATGATGGCCACTTGAAGGCAAGTTCA
GCAGCTTCTGTCAGCAAAACATGCCAAATTGCTGCTCACAGAAGTGAAATCTCTTAAGAT
AACTGGCATGCTGTTTGCAAATGCAGAGACAATGCAGGCGCATTGAGCGCAATCCAAAAG
GAACCACGCTATTTGACTTGGGATGAGTTGCTATGAAACACAAAATACATGTACAGTCTT
TCAAGTACAAAAAAAgttcagtgttacgtcaagacagcagaactgaaaggtgacttcatg
tgctacttctgcagtca
>NODE_339_length_550_cov_10.509091
AAAAAAAAACACACGCACACACACACACACACACACAAAAGCATTTCCTTCCCTCTGAAT
TTCTCCTTGAATTATATGCCATCACTAGTGTGTGTGATTGCGGAATATTAAATTAAAGTG
GGATAAGTCCGCACCGAGGCGGGCTGCGTCCAATCCGCAACTCATTTCCCCTGTTGTAGC
ACCGCATCACTGCGCTCCTCTCTTTTCAATGACAATGTGCCAAATCTGGGCATTTTGAAA
ACACTTTCCATATGCTATTATCGGATCGCTACTGAGCAAGAGAAAGACAGAAAAGAAGGA
AAACGGAATGCTTTATACCAAAGGTACCACGAGTCTACATTTTTATGTGTCTTCTCTTTC
ACTGGCTTATTATACTTTATGCTTTTTTGGGGGAATTTAAAAGAGGTAAGAGGAGGTAAA
TTTGAAGTTTTTATAACGATTGTGTATTTATGGAGCGTCGCTGGATGGCTTTAGGGCTGA
GTGTGAAAATGTCGAGAGAGTTTATGTTGAGCATCTATGGGCAAAAAAACTTCATTTCTT
TCGCTGTTGTTGTTGTTTTGTTTTGTTTTCTTTTTACTACGTTTTTCCTCTTTTACTGCT
GGAGAGTAAATCGTTTTTGCCCACTTCTCTGTGAAGTGTcttgtcactaaacaagttaaa
gtaacattttctgagacgttaatttagaagaaat
>NODE_340_length_293_cov_6.679181
TGAATCTCGCTACATGTTTGCTACCACAGTGTCAACACTCCAGCTGTCCAGTAAAAAATG
ACGTTAACGGACAAAATGTCTACTTCAGTCCTGTATCCAGGTCCTGCCACACTGGCCCTC
AGGTGAATGAGCTGTGGTTAGGGGTTCCCTAGTGATTGGTTCGGATTAACCGTGAATTTT
CTGTCTCCACTTCTGAATACAGGTGGATAAATGAGTGGGTGAGTGAGGGACAGAGAGACA
GATTGGACGGGAAAGAGTAGGTACAGACCTCTTCCTCCTCAATTCGAGCAGGTTCAATCA
GCAGATTATTGACTTGATCAAATGACACCCCCTGTTAGGACAGGAACCAGCGAGAGGCAT
GCGGATTAGTCAGGCCAAAATAAAAATATGCACACACACACATACACACAAAAGAAAAAA
AAAACACATCACGTTTc
>NODE_341_length_302_cov_1.735099
AAAGAGTTCTCTCATACAGAGAAAAGGAAAAGGAAAGTAGTGTGCATGCATCCCTCAGTG
TAAAGGTTGGTAAAGCCAGAGGCATTTATCAGTGGAATGAATTGGCCTCAGATTTGGCCT
CAGACAACTGTCATATCAACACTGCTTTAGGGTAGGGCAGCCAGCTTCTCTCTCTTCCTC
TCCACTCTTCATCCCCCACTCTCTGCTCCAGTTCTCCATTATCTTGTTGCCTCTTCTCTC
GGTCTTTCCTGTCCAACTTGTCCTAATCTTCGCCTCTCATCTTCTCCTCACTCATCTCCA
TTCTTCTCTCCATCCCACACTGTTCCTCCCTCCTCTCTCTCCTCCAGTCATCTGTCTGCt
gtgtgtatgagggatgagccttcctcctggcctcagtatattagctccccggcctcactc
tttcctgacagctacgaccttgttag
>NODE_342_length_325_cov_3.341538
AAGAAAACATCGTAAAATTTTGGCAGCCGACAACACAGAGCCATATGCATGATTGACTTG
TGACCTTGAGGTGACTTAGTGAGAAGGTATTCTCTTATGATACATGGTTTGAACTGGCTT
AATTTAACTGTACTGGTTTTATATGTGGGAAATGAGTGAGAGCGAAAGAGAAAAAAGAGG
GGAAAGGGAGGGAAAATGGGTGGCGGTGGGGAAAAAATGTCCTCTATGCTTTGTCAAGGG
CAGAGGAGACAGAAGCTAATTTATTGCGTATATTGACAGATAACTGCTGTGAAGCCAATA
CTTTTAATTTTTGGTGTTAGATCTTCAAACATGGCGTCACAGGCTCAAAGGGGACAACAT
TTGCTTTTTACTTTTTAAACCATGCCATGTGTGTCTGTCTTTCTTCTCATGATCTAATGC
AAAAATCCGACCACAAATCTATATCCAGTTTGACGAAGGCAAgtgggta
>NODE_343_length_615_cov_8.959350
CCAATGATCCCTGGCTGAACATTATATCTAACACATGGCCGTCAGTCACTGCAGACCTGT
ACTCAGACATACTCAAGGTCAAATACCTGTGGGAAGGTCATTAACGAACAGGATAAAGAA
ATATGGTGGAGTCAGGGTCAGTGATGCCCATTACCTTTCCTTTGTCCCCTACAAATGAGT
ATCATTCACCTGATTATCTATTATCATGTTATTGGACGTAAATTTAACAAGCTGTTGAGA
GCGCTGGAAAATCAATACCTTTTAAATGCTGTTTATGTGTGATTAACGGTTAATATCCTC
ACAAATTATTTAATATAATAAGGTCATTTGTCTTTCACATGAGCCCGGTACCCTGCAAAG
AATAATAGAATAATAAATGAGGACACTAGTGAAGAGGAGATTTCTGATGCTTTCCCCGGC
TCCGTTTTATTACCCATATCCTCTTTACAGCTACAAAGCTGCACTATGGTTATTTTATGC
AAGTCATAAAATTAGGCTGAGATGGAATTAGCAGACTCGGGGCTCTTTATAGGTCAAGCC
GGTAGTTTATGAGCCCACGACTCCCTGGCACTATTGTCAGGAGGCTAGTTAGAGGGGTCT
TTAAGCATGATTTAATATGTCCATGCCTTGGAAAATAGTTAAATAGCTAATTAAATGGAG
GAGTTAATTTACATATTAATTGACCTTCCAGTAATATTTATATTGATACCTACATGAGGA
TCCCTTGTCTTCATTGCCTTTCATCATAGTTAGTCTGAg
>NODE_344_length_771_cov_9.988327
ATGGGTAATCACAAAAGAGGGTAATGGAACACAAACACTTTGAGTGAGGTGTAACTGGGA
AAGTAAATGTTAGTCACTGAGAAAACCTTAGAGCCATCCAGAAATTTGGTAGGTAGAGTT
AGGTGGAAAGGTTTTAAAGAAACTGTGACCTTTTTTTAGTCATTTTTCATCTCATTAGAT
ACAGTTGCAACTGTGGGAGTTGACACAGTGGGCAGCAAAGTTTACTTTTTTTTAAAAAAA
ATAAATAAATAAAGACAGAAAGAGGAGAACGAGAAGGAACGGAGAGGAGTAGAGTCTGGG
ATACAAGCACAAGCGCCATGGCAACACATAGAAAGAGGAAGAAAAGAGTTACCCATAAGT
AGCCGCCGTTTCACCCGCTTGTCCACATCAGCTACTGACGTGGCATTGAACTCAGAGCTC
TCAATTGCAGCCTCATCTTTCTCTAAAACACAAGTGACAAGGGGACAAACAGTGAGCAGC
AGGTTAATGAGAAGCCCAAATGACCAGACCTTCAGCCCCTCTTGGCGTTTGAGCAAAAAA
CCAAAGCCAAGAAGCAAGAAGCGATGAAGAAGTGCCAAAATCCCTGTTAGAGTGTTAATC
CCCAAACAAATGATAAATCCCCCAAAGCAAATCAAAAGAACAAAACAAAATAAAATAAAT
GAAAATGATCAGTATCAGTGTGTAGCTTACAAAATGAAGCGGTAGGTAGGTAGGTAGGCA
AATAGGTAGGGAAGGGGAAGAGAAAAGGTTCAAGGCTTACATGTGAAGAGTTTTTTTAAA
AATGAGATAGGTTTGGGATTTTAGGGATGGAATGGGTTGGGGTGAATATTAGGGGGGATT
TGAATTGTGATGTTGACGTTGCTGTTGTCGCCGATGTAGTTTCTGTCTTCCATATCAAAT
gctttctcagcaatg
>NODE_345_length_590_cov_4.644068
ATGTTTCCCTCGGTGAAATTCTGTGTGTGTCTCTCGCTGACACTACAAAAAAAGGGCTTG
GTTACTTTGCTGTATAATTCAGGGAAAAGAGAACATTATGCCTTTGTTCCTCTTGACGTT
TTGCTCTGGGATGCTCAGACTGTGGAGCTCAGGTGGGGCCAGAGAAAACAGTGGCCCTCA
GAACGACACGACACGGTAGCAGCAGCAGCCGCATGGCAAGACAGCAAGAGAACACTCTGG
GGTTTAAAAGTACCCAAAGCATCCTGGGTAATTAGCCATTACGGCGCTGTCACAGAGGGT
TCTGCAGTCAATACAGAGATAATTTGGGCAATGGTGAATGACAGTGCTGTCCAGGCTTTT
GGGATGATCAAGGACAGATCCAGCTGCACCAGGCATCTGTCAGGCCCATGAATCACTCCT
CCAGCCAGCAGCTGGGTGAGTGGAGCAGAGAGAATCGCTGGAGAAGCATGTGCAGACACA
CAAATAAACATGTTCCCCCTCTCTCCCCTCACCACACCGGGAAATGGCTATTAAAGGTCT
GCCGTTACAGAGCACCGAGTGGAAAAGGCTTGTTACCTTCAGTGGCAAATGAATGACATT
GGGAATAAGGTGAGGAATAAAAGTCAGACCAAGGGGACATTTTTCACAGTTATTTCGGCT
GTGTAGCTAAAACCAAGGAATGCAGTTGGCATGCAAAATTGGATCATGTAGTTTTTAGTA
TGTATtatagtttt
>NODE_346_length_292_cov_2.746575
CTTTGTTGCTGCTGTCGCTCCCTTGTTAGTGAGCATGTATCACAGCTTTGGCTCCGTCAC
AATCGGCTGTCTGTTTTTTTTTGTTTTGTTTTGGGGATTTATTTTGCCAGACTTTCAAAT
GGGTAATGAGCCAATCATGGAGATGTTAACTTGTTGTTACTGACTTTGGATAAGTGAGTG
AGTGGCTTGCTCTGTTGTGTGTCATAGACAGTGTGTACAGATTGGAGGTTATCCACAATA
ACTGCTGTGTGATAATATAGGGGAGTAAAATGTGATTTTTTTCATTGGTCTAATATCTGT
ACACAAGTCTATTGAGATTCTAGTAATGTTCAAATCATTTTGAAAACTCAGTACTAATTA
GGAAATCATATAATCTGTAACATACTCTTTGAACTCAACACTGGACAGAAAGTCATTTGC
AAAAGAAGGATTCTGt
>NODE_348_length_415_cov_4.125301
GAAATGATCTCATGAATGCATCTGCAAACCCGCAGTTGCCCTAAAAAATAAATAGCTTTT
GAGAGTGTAGAATAAAACCCGACACCCGCGCTGGATTATTTTATAACTTGGAAAAGCAAA
GTGCAGTTTTCATTTAAAAAGATGAGGACTTCAAACATGCACCAGAGCAAGATGGGAGCA
AATTCATTTTTTTTTTTCAGTTCATCAAAGCCTCCACCGGCTAATCCCTTTCTTATATAA
ATAGCTCTTTTGGTGGAGAGGGTAGCTGCCGCATAGAGCTCTAACCCTTCTGTCCCTGAA
GCTACAGCCAGGATAAGCTGTGTGTTGGATTGGCACATCGGGCTGCCTGGGGCCTGCTGC
TGTGCTGGCCGCCAGTACAGATGGAGGGCAGGGCTGGGCAATGCCAGCTTGTCAGTCGGA
TTAAAACGACTCATTTATTCACTGAAGTATCGTGCAAAGCGACCGGGCCAAAGCGGGGTG
AGGCAAAAGGGGGAGAGGAGGGTCGAGCGGCGGCGAGATGGGGGCAGCTTGGATATGAga
aagggtcctctgctctctg
>NODE_349_length_492_cov_7.932927
ACATACTGTCTCATTTGCATATAGATATAAACAATATATTTGTGCATCTGAATTCCCTGC
ACACTTGGGTCACGTGATCTGCCTAAAATCCTAAGTGGCTAAAACCAAAAATTATCATTA
TATTTCCCAGGCCATAAATCCCCCTTTTTTCTCTGACACAAAGCCTTATAAATCTGTGTC
TGATTTTTCACATTGCACATTGTTTTTAGTTAATGATTTTCATCTGTTTGTTGTTGCTGT
GATAGCGGGGAAATGTACCATATGCTCCGGCAAAAGACAAATGATTAGCAAATGAAATTC
TGGACAGCTGTCAGACTGAAAGCGTTTGGTTGATAGCATTCTGCTACCATAATTAGCTTA
AGCTTTGGGTTAATTAACTTTCTACCTGGATATGCATAATAATAGCATTCTGCAGAAAGC
CAAGGAGCTTCCAGTATATCAGCAGCAAAGGCTGGCTTTTTATTTTGTATTTCGGCAGCA
TATTTCAATTTCAAGAGGCGATTTAGCTCGGGAGCATCGTCAAATATTGTAGATTTTACT
CCCCAAGCCAGATAATTCTGAAACAATAGGGGTGTATTATGTGGCAGAAATGCCATTTCT
GAATGTAATTAAAGCGGATGAAAGCAATCACCAATt
>NODE_350_length_313_cov_7.760384
TGATTCGGCAGGTGAGTTGTTACACACTCCTTAGCGGGTTCCGACTTCCATGGCCACCGT
CCTGCTGTCTGTATCAACCAACACCTTTTCTGGGGTCCGATGAGCGTCGGCATCGGGCGC
CTTAACCCGGCGTTCGGTTCATCCCGCAGCGCCAGTTCTGCTTACCAAAAGTGGCCCACT
AGGCGGCTCGCATTCCAGGCGCCCGGCTCCAAGCCAGCGAGCCGGGCCTCTTACCCATTT
AAAGTTTGAGAATAGGTTGAGATCGTTTCGGCCCCAACGCCTCTAATCATTCGCTTTACC
GGATAAAACTGCCAGACCCCGAGCGCCAGCTATCCTGAGGGAAACTTCGGAGGGAACCAG
CTACTAGACGGTTCGATTAGTCTTTCGCCCCTATACCCAGGTCGGACGACCGATTTGCAC
GTCAGGACCGCTGCGGGCCTCCACCAGAGTTTcctct
>NODE_351_length_497_cov_9.830986
TGTGCAGGGTATTTCCTTCAAACCACCATTGGCTTGTCAGTTTCTCCTCAGCCTTACTCT
CTGTGTTGGTGTCTGATCTTTGTGAGCATGAGCAATGTGTCCTAATGTTGTCAGTTTCAT
CTAAGAAAACACACAATATGGGTACAATTTGCATAAATTTCCAAATGGAAGGCGTGAAAG
CATGCTCGGCAACTGTGCCTGTTTGTTTAAAGTCAGCCAAAGCTCTATAATTAGCAGTGT
TTAATTATGGAAATGGCTGCCGAGGAGAATTTCAAACACACTTCTTCCCTGGATCATTAG
TCACAGGGGCAAAAAATGAAATGCTTTCAGCAATGAAGGGTTCATATTTCAAGCTTATAG
CTGCTAAAAGGGTGTACTCAGAAAATCAATTTTATGAAAGTCCGTTCAGCACTAAAGGGA
GTTCCATGCAACTAAGCAATTTTGAAATAATGTCGGTGGGGGCCTGATTCATGGATAGTA
ACAGGACTTTGCTCTCATTGCCTGGGACATTATCCTCTAAGCTAAGGTCAGAGGTCAACC
TCTGGTTTAAATCAACCTCTGTTTAGCATAACTCGATTCCTAAAGGGCTGCTGGCAACTC
CACACTGAATAGATAAGTAGTCTTCTGTAGGCAGAGAGCAt
>NODE_352_length_486_cov_7.325103
ATCTCCTAGCAGCAACCACAGTAGGAATCACACAAACATAAATCATAGAGGAGGAAAAAA
TTCTTCACATCCACCTTGTGCAACAATGCCACTAGTTTTGCATTTTCTTCTGGAAATTTT
CTGCCTTAGCTCAATTCCCTGCTACATTAATCTCATTATCCTTTGAACCTTTTCACTGTT
AATGCCAAATGCAATTTGTATTCTGAGGCCAGGCAAAAAGCTCTAAACTGATTATCCCAA
TTTGAACCGTGGCAGTCCTAGATATTGTTGAGTCTGAAAGGGCCATCTAGCTGGTGAATG
GGCTTCTCATATGCCTTCTGAGTTTCATGACACAATGTTGCGTCTGCTTTGCAAGGGATA
AATTAAGCGTGTGAAAGTCTAAGCAAAGCCCTCATTTTCCAGTTAATCAAATCTTCCCCT
AATCAAATTAGCGCACATAATTCCTCTGGATGCGTGGTACAAAAACAGCATTATCCCCCT
CTCCGGAGCTGAAAGGCAGGGAATCAGCGTGGTGCCTCTCTCTCCTCTGCATGAGCAGCC
CTCAATGGAAGAGGAGGGCCGGGGTGAGATGGGGGGTGGAGGAGACCAGGGGCAAAGGGG
GAGGGCATGGCTCTTCCCAGTGGCCTACCA
>NODE_353_length_366_cov_2.035519
TGAAGTTCTTCACCAAATTGCGGGGTTTCGTATGAAGATTGATGTTGGACACAGTACACT
TCTGAAGTCAGAGGCTGCAATTACAATCCAGAGTGATTATCCTTGCCCATTAATAGCAGC
AGATAGCATGTCACAATCAGGGATGTGCATAATTAATCAGTGGTTACTCTTTGCACCCCC
TCCTCTCTCTCCTCTTACCCCTTTTCCTCTGGGCTATTTTCAATGTAAAACAGGGTTACG
GACAATTCCCAGCAGTGCAACTAAATGCACAGCCCAAAGCTTACAAGACGATGTGAGTCC
TGCTATTGACAAAACATCACTGACTAGTAATGAACACAGTGAGGGCTCTAACTAATTCTT
GATTCCTTCATTTATCATCCCCACACATTATCACAAACACACACCTTCACTAAGGTCAGT
TAACATTAGAAAAAGCACCCTGACTTCCACTCGAGTGCAGTTTCCAataagacattattt
atgctctttccttccattgatgttagtgta
>NODE_354_length_533_cov_2.227017
GGAAATGATGAACATGATGACCTTGAATCAAAAAGAACAAGAAGTCAAGGTTGATGAGTT
CAAGAGACAAACACAAGAACTGGAAACTATCAAGAAAACAGTGATCCTGGACAGAGATGA
AGTGGAAGTTCAGAAGAATAACCTCAAAAAGAAGGAAGAAGAGATTGACGCTATCATGAA
AACCTTGAGAGAAGAAAGAGAGCAGGTCAGTCAGATGAAGGCTGACGTGGAGAGAGAGAG
AGATGCAATGCTGAATGAATCAGACAGAATGGAAGGAGACAGGTCTGAGCTGACAGTGAA
AGAAGATGAAGTCAAGAAAAGACTGGAATCAATAGAAAGTCTGAGGGAAAAGCTTCAGTG
GCTTCATGAAAGGATGAGTGAGGACATAAAAGACAAAATGGACAGGCTACAACAAAACAG
TGAAGCTGCACTACAGATACACACTGTACTGGAACAAAAGCTTGCAGCACTTGATGGTCA
GAAAAACACCATGGATTGCTGCACCGAGATGGTGCAAAGACAACAGGTCGGTATGACGCG
TTTGCTGTCTGAAATGACGAGCCAGAGGGAAGAGATGGAAAATGAATGGAAGCAAAAGTT
GGAGGACGAAAGACAAGATCTCATGAAACTGAAGGCAGAGTTGAAACAAGACAAAGACAA
GGTGAACACAGTCATTG
>NODE_355_length_146_cov_6.034246
ACGGACTTGAAACAGCTTGTGCCGTCATCTTGATCATATTTGAAGACATTGTGAAGCCAA
AACATGATTGTGAACATTGTAGTTGAAAGATGGCAGTTTGACTGTTATCCTGCTCCGAAA
ATGCGTTTGGCTGGCTGAAAACAACATTTTTGACATGGGACATGTAAAGTGAATTTCTTT
GACAGGAACGGACTTGAAACAGCTTGTGCCGTCATCTTGATCATATTTGAAGACATTGTG
AAGCCAAAACATGATTGTGAACATTGTAGTTGAAAGATGGCAGTTTGACT
>NODE_356_length_659_cov_2.216995
TTTATTAACCCTATGTTTTCAGGTGAGTATGAATTTACTTTTTAACCCATGTTTTTTGAA
CCCTTAATTTCCAGGTAAGTATAATTTTACTTTTTTTAACCCTTGTGAATTTTTTCAATT
ATAAATTTCAACTTTTTAATTAGCCAATTTGCCTCAACAATGTCCAACCCCCACTTCCCT
TTCACCTTCACAATAAAACTGGTAGCAATCAAATCCCATCTACACTTCAAAGCAATCAAA
TCCCATTCGAACCTCTCTACCTCCCCCCCTCCTCCAAAATTCCTCTTCTCGGACCCCACG
AGCATGGACCCTGTTCATGTGCCTCTTCTGGGGCTACTTATATATATGTGCTTCCTAATG
GGGCGAAGGGTGGATCTTAGGGTTAGGGCCAGGTGAGGATTCGGGATAGGCCTGAACTGA
ACCTCTTAGTCTAGGGTTAGGCCTGAACTGAACTACCTTGAATTAAGGTTAGGTTCAGAT
GAGGTCAGGGTTAGGGTTATTAAGACACATTGGACTTAGGCTGTAATCAGGCACACAATT
TGGGCTCAGATTAGGGTTAGGCACTCAATTGGGGCTCTGGTTAGGGTTAGGCCTGGTTAG
GGTTAGGGTTAGGCACTCAATTGGGGCTGGTTAGGGTTAGGGCCTGATTAGGCTTCGGGT
TAGGCCTCCGTTGGGGCTCTGATTAGGGTTAGGGGAAATGTTAGGGTCAGGGCCAGATTA
GAATTTGGGTTAGGGGTTTGGGTGGAACTCAGGGCAAGAAGCCTCTGAATAGACAGAGGT
Tcgaattaactggaggattattt
>NODE_360_length_325_cov_1.206154
GATTCAAGTCCTGCTACCACCAAGCTGTCGCTGATGGATTTTTGAGCAACCTTGTCTGTG
AGGCTGACCCTGCACTCTGCACCTAACAAACTAGGATGTGCAAAAAGACAATTTTCACGA
TAAAAATCAGACATACCTGAACATAGTGTTTTTCTCTATTTGGGTCTTGTTTGCATGAAA
CGTACTCAACCAATTGCACAGAATCAGTTGGGGAAAACGTGCATATTTTTTAAAGCTGAA
TTCTGACAAGATTTTTACACAACATAGTGCCCAAAAATGCAAATAAAAACTGTGACAGCC
TTCTGCTGCAGGATTTGTGAGTGCAGTAGACTGTTACCACCCAACACTAATTGCTTCAGG
TGTGTTGTGCTGATTGTTGaggtgaacgtaagaagctgccttcagagctgccctctactt
tgactttttgttcatactttcttgatttctttaactgcattttttcccc
>NODE_361_length_940_cov_6.256383
GTGACATGTACTGTAATTGTTAATTATTTGTGTGAGGAGATCAAAGCTGTTTTGTTTTGT
TTTTTATCTCAACAGGAACAGCTTTTTAATGCATTTCATTTTAAATACTGATCTATGTAA
ATTGCACCACTTTTTATTTCAACATATTCTGGATACATCTGTTTGTAAATCTTTGCTCTA
TGCCATAAGTAACATTTTAGGATTTTAGCTCACCACCAGAGCAAATTTTAATCTCAGACA
AAGGCAGTGTAGTATGACACACCAGAGACAAGATGAGCTATTGCTTTAGCAGTTTCAGGC
ATAAATGACATTGACTTCTGGGAGATGGAACTCTTTAACATGCTCTGCACCAACTGAGTC
ACATCTGCCGTTGACAAACAGCTAAGGAGTAACCTGAGTCTATGTTCTCTTTACTGGCAA
TTTTTACATTTTATCATTGAAGTCAATGAGCCAATCTGCAATTTACGCCGTGGAGAGCGG
GATGAGTGTATTCAGAACCCGGTCACACACCCAATCTCCTACTAAAGAGCAGCGATAATG
TAATAATGCCTCACTGATGTGCCAGGCAGTAATGGTGCTGAACATCTCCCATTCATCCAA
CACTACCTGATCATTGCTTTAACGGAATAATACATTACGGCTGGAAATAGCTGTAAACCT
CCAACTTTATCTTGGGAATGTGCACTCCTTTTTACCTCAGGAAACGTTCCTGTCCCTCGG
TAATAAAAGGCAGAGCTATCAGGATGAAATGAAAAAGAGATTGAAACCCTTCTGTCTCTG
TCAGGCAATGCACAGATATACAGAGTATGGCCTTCTTCCTATTTTGTAGCCTACAGGCTG
TTTATATTATTATGAAAATAGGTATTATGATCTTATGTTTTCTCCAAGAGGAAAATGAAA
TATTGGACATGGCTGCTTTTTTCCCTTATGACTGTAAAGTAGGTTTGATTGACTGTTATT
TCTCTCTGTTTCTTATCCCTGTCAATTCTTCCTTCCTTGACAAATGACACTTAGCCGTCT
GTCAATAATGGCCCACGTAAATGTgcttaaatggaccaggcacaccaatgttatggctgt
tcat
>NODE_362_length_572_cov_9.562937
CTGCAACGCTCTGCTCTCATCTCATCCTCTCAGCCCTCGCACACAAACACACGCACAAGA
AACACACACGGAAACACACATTTCCACTGCCACCCGCGTGCATTTATTTATTCGTTATAT
TTCCTAATTCAGTTTGACGAATGAGTGACAGCTTGACACTTCATTCGGCAAGATTAATAG
AACGACACAATATTTACGTGGCAGAGACAGCCAATTATCCCACCATCTATCATCCAGATT
ATCTTTCTGATTGAAAACTACTCGTCCATGTAATCGGAATTATTTGGAATTAGAAGGGAA
TTTATGGCTTCTTGTGTCACTTTTCCTGGACGGTGGTAAATTAGAAATATTAGATACATA
AAGAGAGTATAGGAAATGGGATAAATAGAGGCCTGGAATTAATGCCACACATTTCCTTTT
TTATCTGTTTGCCAGTCTCTGTGCCTCTGAATGAACCCCATTTTCTGTCACCATTTTATA
GGTTATCATCACATATTATTAACACATACTGTCGACTATACATTGTGGTGATGACACTGT
GTAATTCACACTTATATAAAAGGACTTGTCACACTCTCTTCCCATTAACTCCAACATTTT
TGTTGCGAGAATGTAGATATGTTTGGTTGAGCAATGAGTTATTTTAATCAGAAAGCAGAA
TTAAATGTGTTCAACTTTGAAGACAgtaatggatagatcttatcaacagagatagc
>NODE_363_length_413_cov_6.617434
AAAAAAGCTAATCATAAATGATTACTACAAACCTACTTGGTGTAGTTTTAGCTGAATCAT
TAAGCCTAGACTAACATTTTCATGTGAAATGTGTATTTTTATCTTTGGTATATATTTTTT
TATTCGACATTAACAAAAGTCCTTGATGTTTCAATTTGAAAGAGTCCAGTTGCGGGCTGA
GGCTGAGAGTCCATTGAGGCTAAAGATGACTGGCTAAGATGACTGCCTGTCCCGTTTGGC
CTTGGCTTTCACCTTACAATGTGTGTGTGACCTTTGCCCCCCCCTTGATCCTTGGCTGAC
CTAACCGGAAGCCATGATGACAGCAGCCTTTTGCCAATAGACCAGGGGTGATGGTGAGGA
TTGCCATTGGTTTTTATGTTGACAGCAAACATAAGTGGATCGGCTCTAGTAAAGAACTTA
CAATCTAAAGAAATGTTGTAAGTGCAAAACTGGAAAAGAAAATTTCAGACTGACACCCGG
TAAAGTAACAATATCAATTGCCAAAAGATTGGTGTATTCTTTACACCCCTCTTGACCGCA
ACCTCTGTGGatgccgc
>NODE_364_length_696_cov_10.403735
TTAGAACAGATGTTAAGTGAAGGCATGTTTGTTCAAGCGACCGACATCCCAGCACCAAAA
GATGGTTGTGCTGAATGACTACTATAAAAATAATTGTCGTAAATTCCTTTTAGCCACACG
TGACTAATTACTGACACTACAAAAAAAATGCTCAAAGCATTTCGGACTATGTGTGTGAGC
ATATTTTACATTTTTATGAAGTGTTGCTTTGGAAGTTGAATCCATTCCAACATTTCTTTT
TCCTCAAATGAGCCGTCTTTCCCTTTGCAAAACACAAATTGACAATTTGTTCAGTAATCA
AAGAATCTCCCTTTCATATGGATCGGTTTTGCCAGCACAAAGTAAAGAGGAGGCAATTTC
TGGACATATCATGAGATTATATCCGTTTGACAGTTGCGTTACTCTATGTGGTTTCCATGA
CAACTGTTTGGGTGAGGCCCCCGATAGAACCAACCTCAGCTGTCATCTCTTCACCTAAAA
GCTTTGTAATTGCTCTCATTTGCATACTACAATTAAGTGTGTTAGCTCACAGCAAGAACA
ATCAACCTCCACTAAGGACTGGGGATAGTATAATTATTATATCAGTGGATTTGTATAAAA
CATTACTGACGAGCTTTTGTTTGACGTCGGCATTGTACTGTTGCGCTAGTTTTACCAGTT
ATTTTCATAAATATACATATTTCACAGACAGTGGTGTATAATGCGTAGCTGGAGGTTCAG
ATTTTTTTGATCTTCAACGGCCCATGTGATAGTATAAAAGTATCCGTTTTATTTCAGAAA
TTGTAATGTAGTTTTCTGCCTGTTGGTCAATACAGTGAAAGATATTTTTATCCATTTTTg
>NODE_365_length_613_cov_6.283850
CAAATATTGTGGTCCAGTTTTCTGTTCCAGCATTGTGTTTAACAGGAGAACATCACCGTG
CAAGCAAAATGGAGCGCTGAATAGTAATACTTTTCCTCTTAAACGCAGCCTGATGGAATG
TTCCCAGTGCAATAAATTTCGCCGAACACATTCTTTACCAAAAGCCAGATGCACAAGACA
GGATAAAGGGACAGCAACAGAGCGAGGCATTTAATGCACGGCACCGAGGCCATAACACTA
AGTAGATGCTGCCCACTTAAATCTTTACATTCTTCATTCACTTTAGCTCACCAAACACGA
CAGTCCCCATAGGCGAGTAATGAATAATCATTAGCAAAAGGTCCACAAATTATTGATGTA
AAATAAGCAATGATTCTTTTTTTTGTTTCGCAATTTATTGCCATTAACAAGTAACTTGCA
ATCCAATAAATGTCAGCATGGCTTTCAGTTAATTAAAGGGAAAGATATTATACAGTAATG
CAGGGTGGCGTTTATATCTCGATTTCCACAGACTGCAATTTACTGCTGAGCCTTTATTTG
AAGGGACCCACAAATAATGGCTATTAAGCCGTCAGGGGATGGACAGGGGATCACATTAAT
GAAATTAGATAAGGTGGAATGGTGATCTACACAGCCTGGACTCTGGAGACACACAAACCC
TCACAGACATGCCGCACATGAGCATGACAAATTAGGACTGCATGCTGTTTAGTTTCCTTT
TTCcgtttcgtttttattcccctgacctgctcagctt
>NODE_366_length_607_cov_5.413509
GTACTCCTGGATGTAACTTTGAGGGAGAAATTCTAACCTCCATTCGCCTGAGGGAGAAAG
TCTACCTCCATTCCCCTGCTACACCTGGATGTAACTTGGGTAGAATTTCTACCCCCATTC
CCCTGGTACTCCTGGCTCTGACAGGGGAATGGAGGTAGACTTTCTCCCTCTGTTACACCT
GGATCTAACTTAGCTAGAATGGAGGTAGACTTTCTCCCTCAGCTACACCCGGATGTCACT
TGGGTAGAAATTCTACCTCCGTTCCCCCCGGTACTCCTGGCTCGAACTTAGCTAGGAATT
CTAACCTCCATTCCCCTGGTACTCCTGGATGTAACTTAGAATGTCTACCAAAGTTCTACC
TCCGTTCCCCTAACCTCCATTCCCCTGGTACTCCTGGATGTAACTTTGAGCTCGAAATCC
TAACCTCCGTTCCCCCTGGTACTCCTGGATGTAACTTTGAGGGAGAAATTCTAACCTCCA
TTCGCCTGAGGGAGAAAGTCTACCTCCATTCCCCTGCTACACCTGGATGTAACTTGGGTA
GAATTTCTACCCCCATTCCCCTGGTACTCCTGGCTCTGACAGAGGGAGAAAGTCTACCTC
CATTCCCCTGTTACACCTGGATCTAACTTAGCTAGAATGGAGGTAGACTTTCTCCCTCAG
CTACACCCGGATGTCACTTGGGTAGAAATTCTACCTCCGTTCCCCCCGGTACTCCTGGCT
CGAACTTAGCTAGGAATTCTAACCTCCATTC
>NODE_367_length_562_cov_9.386121
CAGCCCTCTTCCAGTTTAATTACTCTTGATTATTCCCGATTCCGTCTTGTCTGAGAGATG
TTCACCTCCGAAACAAAGACACACTCACACAAGGCACAGAAAAGCGGAAAGAAGAGAGAC
AAAACATTCACCAGATATCAAATTTGCATGAAAATAAGCCACACTGTTCAGCCGGCAAAA
AGTGGATTGAAATGAGGACTTGCCAAGAGCGTGGTGGTATAATTAGCATTTGACCAAACA
AACGAGCTTCAACAGAGCTATAATTAAGCAGGCCTGTAATTAAGTGTATGCCCTTTATCA
TAATGATCGTGGTTAAAATGGTGTGATGGCTGCCAGTTGATTATTAATGGTGTAACCCCG
TCCTGCATGCATCCTGCACTGGAATCAAGGTGTCACGACTGTCAGGCTAGAGAGCAGCCC
TTTGTTTATAAAATACATTAGGGCCCAAATTAACACAGGGTGACAAGAGACACAAAGCCT
CTCGTTTCCAGACTGAAGGGAAAACTGCAGCTGCTCGGCTTCATTTTAAAACTCCCAAAT
CTGGAGGCACAAAACTTGCTGCAGTTGGCTTCGACAGGAGCCCCAAATATCAAGAGGCCA
AGCTTCCAACTGGTGTTCTTTTACCCGCAAGTCCATCAGGCCGCTGGCACAGGAAAAGGA
ACTCATAAATGTAAGCCGAAGCTTTTCATGAGTCATCGTTTGGgag
>NODE_368_length_528_cov_8.967803
CATGGGTGGGCATGGAAACAATTTTCAAGGGCTTAGAACGTGACTGGATGAAAAGGTTAA
TGCTTTAGAGTGCAAGGGGATAATAATAAAAGAAGGGGAAGCAGAGCCCTGGTGCTCACC
TCCAGCGATGAGCCCGGCTTCTTCTTCAGCTCCTCGCATTTCCTAAATTTGCAGATCTGG
TGGCCCGTTTTGCGGTTCCGACAACTGCTGCAGACACCACAGTTGATTAGCCGCCTGCAG
GGTGCACAGACCCCACACCTTTTCCTTTTCTTCTTCGCTGGGTTTCCACTGGATGCTGAG
GAATTATTCTGTGGGCAGTCTGCCAGATTGGCAATTTGAAACGCACTGTCTGTAACGGCT
GCTGAGGCTGCGGGGGAGTGAAGGGCTGTCATGACGATGACCCCGGGAGGTAATGAGATG
CCCCCTAAAGCCGGAATAGCGGAAAAAGTTCCAACGCGTTCTGGGAGATTCATTATCTCT
GCTTCAGCAGCGCCGCATTTCAGCTTGTTCATGCATTCTCCTGCTAAAGGTCTGCAGTGT
TCGGGGGATAAGGTAGAGAGGAAATTATTATTTGCCATTTGCAGCGTCTCTGGCGGCACG
CCAGGCTTCCCCGGCCTCTGGGAGTCATTTCTATGCATGCTGGTCCTATTAGGGTTTATT
GCCGCTGATTTc
>NODE_369_length_659_cov_5.279211
GCCTCTGAATAGACAGAGGTTCGAATTAACTGGAGGATTATTTGTCCTTCCTGTGGCTCT
ACAGGAGAATTCTGTCTCCTGGAGCAGACTGCTTATAGATCTGAGGAACATTTCGCCCTC
TCAGACAATACAACGCTAAAAAGCGTTACCAAATTTGGCATGTGCACGGCAGTCACGCAC
GTAGAGGGCCAGGGTCCCCGGCAGCAGGACCCAAAAGGAGAAGGCGTGGGCGGATTAGTT
TTGTTTGGGCCCCCGAAGGGACCACAGGCCCGGCCCCCGAAGGAGCCGGTAGGTGCACGA
GCACTTAACTCCCCAGGATCCCCCTGCCAGGGTCTTCACCCTCATCCCTTTTTAAAGTGT
CCTCACCCCCAAAGGAAACTTAGCCAAAAAACCCCCCCCACACACACTACTATGAACTAT
GTACAGTTTGGGCCCCCCCTGGTGTGCCGCCGCGACGTTTCGGCCCTCCTGGGCCTTCTT
CAGGCTTGGCACACCCTCATATTTAGGATCACTTGCGCTCTATTCAGGAGCTGCTTCCCC
TCTGAAGATCCGACTCCAACTGAGGCAGCTGGCTGAATTTCGCCTTTTATATGCTGCTCA
GGGTTCGTATACGAATTTTCTGTTTCCAGACTTTTTCCTTTTCAGGTTTTTCAGGTAAGT
AAACTTTTCAGTTGTTTTCCTTTACAGGTTTTTATGGTAAGTATAATTTTACTTTTTTTA
ACAGGTTTTCCAGGTAAGTATATGTTTAATATTTTATTAACCCTATGTTTTCAGGTGagt
atgaatttactttttaacccatg
>NODE_370_length_517_cov_3.323017
AGAATGTAGGAGAGAAAAAAAATCATACGTTTGGGTTGTAACCAAAACAGGCCTGTTGTT
GTTGAAGGAGGGTCAACTGCTTCATAGTAAGGTGCTTTGGGGTGGGGGGTGGGGTGGGGG
GGTGAAGAGCAGGTGTGGGATTTTATGATGAGAAGTTTTATGATCAGGATTCCAGCTCTG
TGGAAGAAATATCCAGGTGTATAATGCAAATAAGCACTGTGTTACAGTAAATAACCAGAT
GCACAAATGACAGTCTCTGTTTCTCTCTCTTCTATTTATACTAATGGTTATCTCTAATCT
TATTTGCATTCAAATTACCTCACAGGTGGTACACCAATAAGAGGTAAGAATGCTGGGTAC
TGAAAACATGCACTCACCCTCCTCTCCTCCTCACTGCCCCAACACTGCCCCCCATCGCCT
TCATCCTCCTCCTCCTGCCACCTCAGTGTGTCCCCATTTCCTGTCCTCCGTCCTCGTTGC
CTGCTCTGACACTTTCTCTGCCTTCAGCACATAACTGGTCAGAGGTTTTCACTAATAATA
TTTTACTTCAACAGCTTTCCAACCGATGCTACAGCTGGTTTATTGGCAGCAGTGGCTAAT
GAAAGTCTCatccaccaaaattcattttggttctgttcacactcaacatgtctggtgcag
t
>NODE_371_length_605_cov_4.975206
AATCAAGAACGAAAGTCGGAGGTTCGAAGACGATCAGATACCGTCGTAGTTCCGACCGTA
AACGATGCCAACTCGCGATCCGGCGGCGTTATGCCCATGACCCGCCGGGCAGCGTCCGGG
AAACCAAAAAGTCTTTGGGTTCCGGGGGGAGTATGGTTGCAAAGCTGAAACTTAAAGGAA
TTGACGGAAGGGCACCACCAGGAGTGGAGCCTGCGGCTTAATTTGACTCAACGCGGGGAA
CCTCACCCGGCCCGGACACGGACAGGATTGACAGATTGACGGCTCTTTCTCGATACCGTG
GGTGGTGGTGCATGGCCGTTCCTAGTTGGTGGAGCGATTTGTCTGGTTGATTCCGATAAC
GAACGAGACTCCGGCATGCTAAATAGTCGCGCGGCCCCCCGTGCGGCCGGCGCCCGACTT
CTTAGAGGGACGGGTGGCGCTCAGCCACACGAGATTGAGCAATAACAGGTCTGTGATGCC
CTTAGATGTCCGGGGCCGCACGCGTGCCACACTGAGCGGATCAGCCTGTGTCTACCCTTC
GCCGAGAGGCGCGGGTAACCCGCTGAACCCCACTCGTGATAGGGATCGGGGATTGCAATT
CTTCCCCGTGAACGAGGAATTCCCAGTAAGCGCCGGGTCATCAGCCCGCGTTGACTAAGT
CCCTGCCCTTTGTACACACCGCCCGTCGCTACTACCGATCGGATGGTTTAGTGAGGTCCT
CGGATCGGCCCCGCCGGGGGGGGGGGGGG
>NODE_372_length_612_cov_8.093137
CTGACACCTCTCCATGTTTTCTCCGTTGGTTTTGCTGCACTTGTTAGCACGTAACAACTT
CCATATCTCTGCTCATGAAGTGTCTAATTGGATTTTGGTGACTTCCTTGAACTGCCAGCA
AAGCTCCACCAACAGCTGGCTTGTGAAGAGGCCTTGGAGGTTGACTGGATCTTTAAATAT
TAATCATCAAATGTGCATCTTGCAAGAGATTGCAGTATCTTCTTTCACTTCAAACTTTGA
TCGTCAGAAATGGCACAGTTCAAATATAGGTCAGTACAGGGCAATTAGCCTCCAAACAGA
CACAAAGAGAAAAAACAACAATGAAATGCTTGGTTTCATAATAAAGTTTATTCTATATTA
CAAATAGTATTTTGTTCTTGACTGCAAAATAGGAATGCATTATATTTACATACACAGGTA
TACAATTAATTATAACAAAGTTAGAGAAGCTCGCCTTATATCCCCCAGGTTTCGTTTTTA
TCTCTCGATAAGATACTCTTTATCTTTCAAATATGATCTAGTAAAAGTCTTTTCTAGCAT
GTTTGTGTAACACCTGCTATAACACTGAGCTAGGAGGACATTTTTAGTTCCTACAAAACG
TTTGAAGGTGGAAACTTTATCTGTGCTCTTTATCCGTGCAATACAAGTTGGCGACTAGCA
GACAACCTTTGTTGCAGGGAAGGGACGGGGCAGGAAGAAATGAAagacaggatgtaacac
tggggggcagattcacaatgacagttgaggactctt
>NODE_373_length_912_cov_7.385965
TGAACCCTCTCTCTTAAACTGTAGCAGGCATATATTACCAGGCTTAGAGCTTGGCAAGCT
CCATATCCCAAAATAGATTTCAACAATACTCTATGAGGATGCATTAAATAAATCTCTGCT
CAGCTAATCCGTGGAACAGTTCACATTTTCGAGAGAGACACTCCGGTAGGACAAAAGCGC
CGCTCTGCTCGCCGCGCCTTCATCTGGGGACAGACACACATAAAGAGAGATATTTAGAGA
GAGGGGAGGGAATGGTGGTGGGGGGGAAGAAATCCTCCACTAATGTGACAGAGAATTCTC
CAAAAAAATCATCATTGTGTGCTCTTGCACTGCAAAGCAGATTCTGTATCACTCCATAAT
TTTCTTTTTTCTCCAGCAAGTGCAATAACTTAATCTTAAAGGCAAAACATGGACATGAGG
GCCATTTCGAAACATGTTGTAGATAAATGTTAATCACATTAGCATTTCCCAGACTTCCGT
AAATCTCCATAAATAGCATGCTGAGGTTGATCCCTCTTTTTTGCCCATTGAGGCAAAATT
ACAGTTGATGAATTGCTTTTGCCATGCATGTAGGCTAATGAAAGCTTTGCTCCTGGGCCT
TCCTTAACAAAGGCTCATAATTTTTCCACTTTCCACTAAAATAAGAACCTGTTCCACTTT
TAATTAATAGTTTTACCCTCTCCTATTCACGACTGTATGCATAGTTTCAAATTAATTTTT
TAGGTGAGGCTTGGTTATTAATACTGTAGAAACAACCCCTTTTGTGTTAAAGTAACAGGG
AGGTAATGTTAGCCTGCAGGTTTATAAAGAATTTCCTCTTGTGTCATCTTACTGCTTAGC
ACAACTTATGACACAGCTCTGAGACTGAAGCATTTCGTGACAGGTGGCTATTTCCCTTGA
AGTCTTCACATTTGTCCACTGAGCTGCAGTGAAACTGAAGATACAGCCACTTGGGATTAG
CCTGACCAGATTTATTTacatgtaaacaagagccacaaacagcgcaagcaaaaaatgtgg
aaaacagccattaatcaaactgatttcaaatctgaa
>NODE_374_length_332_cov_7.831326
ATTATCACTTGTTTGTTTATTCTGTTTAAAAAGAAAGAAAAACAGCATTTGAAAAGCCAA
AGTGGCTTTGGCGTTAATGATTACTTCTCCAAGCCATAACATGAAGGGCACAAATCAAAG
CCTTGGCACTGACAGACACACACACATACGCACACGTCGTCTTCTGCACACGCATACACA
CACACACACGCACGCACACACAAAACCCCTTCCTTGGACTGATTACATTTTGCAAGAAGA
TTTAATTAAGGAATTTTTAATGAGGCTTCTGCTGGCACTGCCAAGAACTGTTTTGATATT
TGCGCTGCATAATGCATAAAATTTGTCTAAACATCTCGGCAGTTGATGCACGGGGAGGTT
GCAGATAAGCCCAGATACAGTTTCAATTTCCGTGTTGGGGTTGAGAAAAAAAAGAGAAAG
GAAAGAAGAGGAGGAGGAAAAAAAATGGAAAAGGAGGGCTCATAAAAAGGGCAAAt
>NODE_375_length_743_cov_5.763123
ATGTTAGTCAGAAGGGTCACCCCACTAATATCTCGCCAATATTTGGGGGTGTTTTTTTTG
CAGGTGAAAAGGCAAACGTCCAGTCAGTCAGCAGCTCCTTTAGTAACATATGAAATCTGG
ATTGAGCTGGCAAAATCATATTAATCATCGCACAAAATGATCTGCCAAAACAGACGGCCA
ACACCAACTATTAATCAGAGCAGAACCCGTGACAGCCTTTGGAATCGGAAGGGAAGGAGT
CAGAGGGGGGGCCTCTTTGAGAGAGTACTTGATATGAAAACTGTGTTGTTGTGCTTTGTA
CCAGCCTGTGGGAGTTTTTAAACAAGCCCATATGGTGGTAGCCACCAGCTTTGGAAAAGG
CGGGTGGGTTGGGGGGTTAGCCAGGGCCAGGATTTCACACAGTCAGTATTGAGTGGGATT
GAGGAGGCGAGCTCTTAAGCTGTCTTTTCAGGCACAGCAAAAGCCCTCCATCTGGCCTCC
CCTAAAACTCAGGGCGAGTTTACTCAGCTCCCTGTCGGCTGATTGGGCCTCCTGAAGCAG
AAGTAACAGCATCAATAGTGTAAACCCTTGCCACTTGAGAGTATTACATTTCTTTTCATG
CTTGACTTAATCAAAAGTGGGGAAGTGAAATTTACACCTTTTTGATGTTCTTTTTTCCCC
GCTCACTAAGAGGGGCGATCTTAACCCATTTGATCTTCACAAGCGCCCACTAAATGGCCA
AATATGCCAAGCAGACGGAAGCAGACGGTTGGCAGTTGCCAGTTTGCGCAGGGTCACTGT
TGGAGCACTCCATGTGGTGGGGCAGGCAACCTCACAGAAGGCTCCAGTCTTCACAGAGTC
Cagccaagcttctgtctggaggcctactgtctcttgctcactgtccg
>NODE_376_length_145_cov_14.744827
AGAGGTGGTGCAAACCCCTGCAGAAAGATGCCTCTCTGCCTCTCACTGGCATTTGCATAT
TAGAGTGTTTTCTGGGGAAAATGAGCTGTAGAAATTAATTCAGGATTAATTGGTGCCTTT
ATCTCGTTAGGACAATCTAATTTAGGGGATGATGGAATTGTTTAGACTCCCTTTTGCATA
ATTGGATTGCGGTGAATGGCTGTCATTACCGTCTTTTTAGCATCGTCTGTGGGCCCCCTC
TCTCTCTTGCAGGCCCCAGCCTCATAAAGAGCGATCATGTGTTACACCA
>NODE_377_length_596_cov_6.404362
GCTACTCTTATTGAATCGCAGGTCAGAGTTTACTGTTGTCACTTGCTAGAAGGCGAATGA
GAAGCTAAATGTAGCTGCTGAGCATGTACAGGGCACCTCCACAGAGCACAGATAAACACT
TCGCTGGTAGGCCTTCTCATGACATTTCACAAAGCTGGGCCTATGGATGTGGTGGGGCGT
TATCACCTAGCTGTCAGCAGCTAGAAATATCTGAGAAGAACACTTAGGAATCTGCACTGG
CTATGTTGAATGTTGCATCGGTGGGTTTTAGAACAATAAGTATAGTCAAGGCACCGTCTT
TTACTGCCCCTTCTCCTCTCTAGGGTCCTGTTGTCTCAGCTAAATGCAACCTGCCATGGT
GTGATGCTGAATCCATGTGGTGTGCTGTCCACCAGAGAAACCTGGGGCATCTTGGGATAG
CAGGAGAACGATTGGTAGAAAACCCATTTCTGAAGTGGATTTGTGCCCTTGTAATCCTGA
TTAATTTTGACCCGTTGTGCTCATTTTAAACAGAGCATTACAGTAAGCGTGAACACAGCA
AGCTCCGGGGCGAAACCAGGAGCTTAGCGGCTTTGGGAGGCTTAGCTGCAGATGGTATTT
TAAGCCGGACTTAATAAATTGTTTCCATTAAACTTACCGGCCCACACATACTGGATTAGA
CCAGTGGAACAAAGGAAGAGGAGAGCGTGCAGACGAAGAAGAGGGAAAAAAAGCTGCCAT
CATGCACATCTGAGTCTGTt
>NODE_378_length_368_cov_1.220109
ATAGTGGAGGTTTTCTCATTTGGATGGAGATTCTGCTCTCAGGAAACACTACTGTATGCT
AATTTAATTTCGCCTGTTTACTTCTGCGATGCTCACACACTCATTTCCCTCTTATTACTT
AACATTAAAAGCCTGCAGTAACTTCCTTCATTTCCCCTTCCTGCACAAACAAGCTCTCCC
ATTTAATAGAGTCTTGCTTTCATGATGCTACAGCATGAATATAGTGATTTTGTGCTGAAA
AAAGAAAAGAAAAACATAACCAAGAAAAAGTCAGTTCTAGTGAGTTATGTGTCACCTTTC
TTAGGGTTTAAATATTTTTTATTTTTGCTCAAGCATCTATGAAAATTAGATGTAGATTTC
TTTCCAATGTGTACTGTAACAGTCTAATCTTGTTGACTTTGTAGATAGCAGTGGCATGTG
CAAAATTGTTGGCTGCAATGGTTTAGAAGCAGATTAACAGGAGAAACATTATGTCCTCGA
GGTTGAAAATCAGTAAACTATCtggtgctcac
>NODE_379_length_440_cov_10.475000
CTCACCTTTGCGTTGTCCGTGCTTCTCAGTTCTCTTTACCCCAGGAAACAGCACAGCAAC
CTGTGGCAAACATCTGCGAAAATCAAACTGGAACAGCCAGACCATGTGCCTCAAGCAACC
TGTGGGAAGCAATGAGGTCCGCTTCCAATCTCTGTGGGTCAGGTTGTGTGATGTCAGTGA
TGATGTCACAGCTCCCATTGTTGACATCATTGTGGAACTGCCATGGAGAGGCCAGCATAC
GAGTCCAGCTCTGCTGTGAGTGGGTAGAACAGTTGGCCTTGATGGCAGCGCCCCTGCAGG
GAGGGAGAGACGTCTGGGTGCGGGCGGGCGGATTTGGGGTGGCGGGTGGGGGGAGCGGAG
ACCCGAACCATGCCGCCCGCGTGCCTGCCTGTGTGGGCGCCCTCCACTTTGGCTGCCTGC
GCACCTGCCAATTTGCCTGCGTGCCTGCCGGCTGCCCGCGTGCCTGTCCACGCGCCTGCC
ACTTGCCTGCGTGCCTTTGTCCGCGCCCGCCAGTTGCCTGCGTGTTTCTGAGTCCGATCG
GAAGCGTCGTCCGGAAATGGAGAGGTGCCTGGGTGTGGGCGGAG
>NODE_380_length_145_cov_5.537931
TTGTTCCGACTGACCATGCAGCGGTGCCTCTTGAATTAAGGCATTTTCTTCCGAACCCAG
CTCTCCAGCCCAACCCCAGCGGCACCCGGGTGCAGTTGGATCACGAGGTCGGGTCTCCGG
CCCCCCCACCAGGCCCCCTAGATATCTCCGCCCACACCCAGGCACCTCTCCATTTCCGGA
CGACGCTTCCGATCGGACTCAGAAACACGCAGGCAACTGGCGGGCGCGGACAAAGGCACG
CAGGCAAGTGGCAGGCGCGTGGACAGGCACGCGGGCAGCCGGCAGGCAC
>NODE_381_length_581_cov_5.323580
CAAATTCAGCGTCTATTCGAATAACAATGGAAGTGATTGGACCTAACAACCCGAATCACT
AGGCGCGAGGATTTGAAACATATGTCATGTTGTTGCGCATCAGTGATAAAAACTAATAAC
AGTATTCCCTGACTGCACTGTATGAGTGAGAGTCAGACACAAAGCCTTAGCAAGAGCGCA
GCTCCCCTGCCGCCCCCATCCCGCAATGTCAGATATATCAGCAATGCTAATGCCCAGGCA
GCATCCTGCAACGCTCGCCCTGAACCACTGAAAAGACAACCATTTAGGCTTTAAAAGACA
GACATAAACAAAAAAGGAAGGAGGAGATGAAAAGAGAGGAAAAATGAAAGAAAATGCAAG
ACGTAGAGAGGAAGAAAGAATGAAGGGAGGCTGGGGTTGAGGTGGGGGGCGAAATAGGAA
GTCAATTACGTATTCTGAACCTGGCCGATGTAGTCCTCAGGGATCTGCCTCCGCACCTCA
GGATCTGTAAATAATTGACAGATAATATTAATTGGCTTTGGATTAGTGAGCAAGCTCAGT
ATCACACATTAATATTTGATCAGAGGATGATAGGGACCCTGGCAGGGGATCCGAAGGGGC
AGCTGAGGCTGTTTTGTTGATTAGGCCAGAGAAGGGAGGAGACGGAGGCAAGTGGTAGCG
GTAGCAGCAGCAACAGCAACAACAGCAGCTCCAGACACACACAACCACACACACACACAC
ACACa
>NODE_382_length_874_cov_5.733409
TAGTGGTTTATGCTTGAGCTTTAACGCTTTCTTTTTGGATGGCTGCTTTTAGGCCCACCA
GAGCATTTTTCCTTAAGTTATTATGATCTTTATCCTCCTGGAAAAGTTGTGTCTTGTTTC
AAAGGGGCTGTACCCCCTTTGACTAACTCTCTAAATTTCTTTTGGTCTCAGGAAAAGGCT
AATTAGACAGGTCGAGGAAAGAACTTTTGAGGCTGAACTTTTATCCAATTCCCGGGCAAC
CAGCTATAACTAGGTTCGGTAGGTCTGTCACCTCTACTCAAAGCTCTTCCCACTCTTTTG
CCACAGAGACGGGGACGCCCTATTGTTTAGGCTGTCTTGGAGTAGCTCACCTAGTTTCGG
GGTATCAAACTAAAATTCTTTTTGCTTGAGTATTACTAGCTAAAACATGATGCAAAAGGT
ACGAGGTTATGTCTCTGCTTTTTAAGGCTTTACTGAGTTTTTTCATTTCTCTTTCAGCTT
TCCCTTGCGGTACTTTCTCTATTGCTTCTATTTCCTTTTCTGTCGCCCGTACTGAGGGGG
AAAAATGGTTTGTTTTTAGGTTGAAGTGTATTAGGGGTTATTGATGAGGTAATGTTGGTT
TTGTGAGGATGAGCTAGCTATTGGGCGTCAGGGTGACCCGATTTGCACGGGTGACTTCTC
AGTGTAAGGGAGATGCTTTTCTGTCTTAGCTACACTCTGATTTTTCCAAGTGCACCTTCC
GGTACACTTACCATGTTACGACTTGCCTCCCCTTTGCAGGTGAAAATTTTTAAATACAAG
TTGTTGTTAGCTCGGGGAGAGTGACGGGCGGTGTGTGCGCGCTTCAGGGCCAGTTTCAGC
GGAACGCTCTATTTTCTGCTTACTGCTAAATCCTCCTTCTAATATACGTTTCAGTACATT
ATCCGTATTTCCTGGTTTAGGAAATGTAGCCCATTTCTTCCCCTCTCATTTGCTACACCT
CGACCTGGCGTTTTGGGTTTTACCAATTTTGCTTACTATTAAgccttcacagggtaag
>NODE_383_length_576_cov_7.189236
ATTAAGCCACTAGAAGTCTAAACGTCAACAAGACCAATCCCACTCAGTGCTAATCTGCAT
TCATTACTATGCAAACAAAACAATCCAGTCTCATATATTCTTTCAAAGTCACCTTTAGAT
TCAGACACTTTTCTCATATAGACGCACGGGCAAGTCGGAATCCTCCTGAGCACAAAACAA
ACAGCACATCACGGTCGCATGTAGAGAGCCACACCAGTGAGAGAACAGAAAAGGGAACAT
TTCAACAAATAGAGAATAGCATGGCACTGTCACATGGGGAGCACAAAACAGCAAATAACA
GAGACAAGGTCTGATGGTAGCCCTTGGAGCAGCTGTCATATTAAATAATAATGAAGGATC
TATTAATATGCAAAGGAAGCAGCAGCCGACTGGCTTAACGCTGTCATGCCTCTGCATATT
GTCAGGATCTTCATCATTAATTAACATGCTAGCTGCCCCATACCTGCGCCAATGTCAGAA
CATTCTTACAACAAACACCCCAATGCCTGTGCCCTCCGCAACTAACTCGTATAATTAAAT
TAAAATCAGATTAACTTCACATCAGTACACAAAAGACTGACTTTTACGACTTTCTCTAGC
AGTGATTAAAAAAATAAAAAAATAACCGGGGCTTATCTGTTGTGTTTCTGTTCTCTTCTC
TGTTAGGGACTGCACCACgggcaacaacgaaagcacactttatttatcggacgaccagga
>NODE_384_length_297_cov_1.629630
CACTGACAAAAATCTTTATACACCTTCCTGTGAATTTTCTATATGGTTTCTGATGCGGCT
CTACTGTATGTCTCCGGGAGTTAAAGGCACCGGCAGAAAGGAGGAAGAGGAAAGACAAGA
AGCGGCAGAGTGATGGTGCTGCACTGAGATGAAATGAAGCCCTTTCTTTTGCGGTGGCAG
CACTTTTCAGAGAGATTCCTTTCATCAAGCAATGCTGATCCCTCCTTTCCCCTCCTTTTT
TATAAAGCAGTGGAACAATAAAACCTTTTCATCATGAGGAGGAAGAAGAGGCAGAAATCC
CATCGTAATTATGGCTGGTCGACATGGGAATAGTCTCGCACTAAGTGCTCACACTCCTCA
CTCTGTAGGCCCTAATTACTGTAGACCACATATCACATTTCCTTAATTCTCAAACCAGGC
CATTTTCTATTTTTTCATTAa
>NODE_385_length_1136_cov_2.919014
AACACTCATTATTCAAATTCATACTTACCTGGAACCTGTGGAGGGAAAATTAATTAAGCA
CTCATGTCTAAAAATTAAATCACTCATTGGCAAACATTAAAACACTCATTGAAATAAATT
AAAACACTCATTGGAATAAATTAAAACACTCATTGGAATAAATTAAAACACTCATTGGAA
TTCATTTACTTACCTGTAACCTGTGAAAGGAGAAAATTAAAACACTCATGGCTCTAAATT
AAAACACTCATGGATTAAAAATTGAAACACTCATCATTAAAAATTATACTTACCTTAACC
TGTGGGAAGAAAATACTCACCTTTACCTGGGGAGGAAAAATTAATTGGCTTAATCTGCAT
GGAGAAATACACTTACCTTAAACCTGCAGAAAAATTCGAATACGGCCGAACAGTGGCAGA
GGCGCTTTGCCCAGACATGTTCTGAGCCACTCACTCATTTGAGCTTGGGACAGCGAAGGA
GCAGCAGCTCACGAATGGAGCCCAGATTGTCCTGTATGTTTGCTGGTGTGCCTATGCCTG
AAGAAGGCCTAGATTAAGGCCGAAACGTCGCGACGGCGCACCGGGGGGGGCCCGTGTATG
TGTGTATGAATGTGGATGTATAGAGGGAGGGGTTATTGTTAAGTTTCCTTTGGGGGGTGT
GAGAGTGTGATACTGAAAACAGGACGTGATTAAGGGATGAGGGTGAAGACCCTGGCGATG
TCTCCTGCAGGGGCGGTGTGCCCGTGCACTGCCGGCTCCTTCGGGGGCCGGTCCCTGGTC
CCTTCGGGGACCCTATAAACTAATCCAGCCAGTGCCCCCTCCTGTTAGGAGTTCGTCGTC
GGGGACCCTGGCCCTCTCCTATGCACCTGACTGCGGTGCACATTTAGATTAGGTGATGCC
TGTGGCGTTGTATTGCCTCAGAGGGCTGTATGTTCCTGAGGCCTCTATTGCAGTCGTCTC
CAGGGGATGATTTCCCCTGTCGAGGTTGGCCGGAAGACGAGATGTCTCCGAGCGTTGCAT
TATAATTAGAACTCCGTCCATTCATGGCCTACTGCCCTAGAACTCCCACCCAGCCCCTAA
CCCTAATCTAATCTGGCCCAGCCCCTTATCCTAACCCTAACCACACTCCAGTATTTGGCC
CTAACCCTAACCTCACCCCTAACCCTAACCCTAACCACAGTCTAAATTTAACCCTAATTT
GAACCCAGTTTGTGTGTCAAAATTTAAAACCCTCagcctatgcccaattaatctctctaa
ccctaaccctaacctcacct
>NODE_387_length_788_cov_12.472081
CCCTGCTGCTCTGCACCATACCCAGGCACCAGCATCCCAGCGGCTGGTGGCCCATTGCTT
TGCTCCCCCATAAAAATAGCCCATCCCATTATTCTTCTGCCTCCCTGGGGGCCACAAGGT
CTCCAGCATCATTACCAGGACTAAGGATCTGACTCTGCCGCCACCACTTGGCACTCCCCC
TCCTCTCCCCTCACTCCTCTTCTCTAATTATAGGTCAAGCACTCTTTTTGTAAATTATAA
AACCTTTGTTCTTATCAAGAAAACAGAGCAAAAAAGAACGATACCATGGAAGGAAGAGGA
GCAAGGAAGACGAGAAAAAGTATATGAAAAAAAGAGGAGGGAAATGGTGTAAAAATAAGA
AAGGGGGGGAAATTTTTCAATTATAAAACCAAGCTAATTTGGTATGACCAGCGACTGTCA
TGCATGGTGACGGAGCTCCATTATGCAGTCATTTGAGCTCTTTCAAATTAGTTATGTTAA
TGTCCTGCGTGTGAATGTAACACTTGGATGGGACAAGATTTCAGCAATTAATTTCTACAG
TCAGCGGAGAGACAAGCAAATTTATTTTCCCCCTCTCAGGGAATTGGTGGTGGAGGGAGT
GAGGAGGGGAGAGAGCATTCTGGAGCAGGGAACAAGCTAAACACAAGACCTAAATAAAGC
CTGAACAATGGGAGCCAATGCCTCCTCATTCATTCAATTGACAATGTTTTGCAGCTTAAA
CCTGTTTTATTAATTATGTTTGACATTTCCTTAATTAGTTTCATTTACACCAAATCAATC
CCTGCTGCTGTACAGCGTCATTTATCATTTTAAAAAATTTGCATAGCCAGTGCTGACTTT
TTCTACTTAATTATACATTAAAAGTGTCAgccgcgcttgctgcctggcattatctgaggc
agaaagcgcggctgacacttttaatgtataat
>NODE_388_length_344_cov_9.052325
ATTAGCACTGCACATTAGCTATGTGAGGATGTAAACAAGATACCTGTCCCCTGTGTCCTT
TTTGATAACTTTTAATGATGCGCTTTGAGCATCGTTCCTCGTTCTAACAATTACTCTGCA
TATCTGAGGCTGTGTGATCCAAAACTGAGCAACTGGTTTTGGACTGTGGCGTCCTGTCCG
GTCCAAGATCCCCATGTAATAGGATTCCTCAAAGCTGCAGATGGATGGCAAATCTAGGCG
GTTTCATCTACTAAAAGAGGGCATAAATCACTAGCGGAGGAAGCGGGGACGAGGCAGGGG
TTATCACCAGTCTGCCTCCCTCATGAGAGCTTTGCATTAAAGCATTAGTGAAATTAATTC
ATCTTTCATAAGAGGTTTGAGCAGTATCTGTGATCTATGATAACAACCAATTTCTCACTA
CGGAGGGGCCGGCGGAGGAGGGAGGGAGGGAGGGAGGCAGGAGAAAAAAAAAATACTCTG
CGACCCTG
>NODE_390_length_581_cov_7.636833
GATGTTTACAGAGTAAGGCAAACTGAAAATAAATAAAAATGCCCTCCGAGGATGATCAGT
TTACGACAGTTTTCCATTAAAATTAAGCATTTAAATATTTGGAGCAACTGAGACAGACGA
CATGCGCATTTCTGCATCTCCTTGTGTTTATGTACGTGTGTGTCACCATTTGGAATGTGT
GTGAACACATGTTTATGCATGCGTGTCAGCCTGAGCCTGTGTGTATATGTGTGTGTGTGC
GTGTGTGTGTGTTTGTGTCTTAGAGGGCCATTTGGACTGGCTAAGACATCTGCTCCATCA
TACGTCAGGGGCCTGGTGTGACATCTGGGGAATATACTGTATCCTGCCTTGCAACATTAC
ACACAATTTACTGCTAAAGGTCATTATGTACCCGTTAATCCACTTTTAATTGATATCAGT
GCAAACAGCACAACCTCCCAGCCACATGACAGATCACTGCCGCCACAAAACCAGGAAATT
GCTATATGGGAGTTAAAAATAGAATGGTAAACTTTTTGCTGTGGTCTGTCTTCACTTTGT
TAAAGTCTGTTGGACATTCTGACCCGGACAAACAGCGACTGGTAGCTGGATAAGAAATGC
ACCACTGTGACTTTCTTTGCTTTGACTTGAAAAACTAGAGCACATAAACATCTAAGTGAC
ACCTTTGTGACTATATATCATCTTTCTCCTGATTGCTGTACTGAGATCTGTGCCTCCGCA
Gtatg
>NODE_392_length_863_cov_6.025493
TGGGTTTCATCATAGTGCAGCGTGGAAAAGCTACAGTAGAACTGATGTGTATTAGCAAAC
GTCATGTCTCATCGTCACACCCATCGATGAACACTCTCTGTTATCAGTGTTGAAAATATC
GCAGAAATGACAAAAATGTGAAGCAAGCGGTTCGCTAAGCAGCAGAGCATCACCCCGAGG
ATAACACACACAAATTACATCCAAATCCTGAACAATAGCGACGATCTCATTTGACCAAAT
ATCCCCAGCAAACGATGTGATTATACTGTATGTTGATGCAACGTGTATGTACATGACAAA
AGAGAAAGAAATAATAAATATATCATCAGTGTCAAGAAAATCTATCTTTTTCTATTATGT
TCAATTGTGTTTTGGAATGACTTATCTTGTGACACAAAACTGCAAACAAGCTGCAATGTA
AAAATTTCAGTGTATTCTGTTTCTTGTTTTTTGAAGCCATGAAGCTACGGTGTGTTCTTG
GAAAGCCCTGCTAAGTTAAATGTGGCAGCTAATGTTGTGTGTTTGCTATTCAGACTACAG
GGTCTTGTACTCAAAAGCGTGTAATTAAGTGCTAAGTGCAAAAGATTGTAATGTTTTATA
TCAAGATTACTATTCATGAAATGTCAGTCAAGTTTATACTTTTGTAATAAAGTGGCACTT
TAAAAAAAATATGCTCTATCTCATAGTCTCGGTTATTAAAACGGACAGAGAGCAGAATTT
GAAGCGACGACGGCCTTCTCTAGGAGTTGCCATTTCCTCTTTATATTTCCTGATCTTACC
AGCTGCCCGTAGATCCCAGAAGACACATTTTAGGGGTCACTATTTCAGAAACGTAGCCTG
TTCTCATGCATTATGTTGCATCCAAGGCTGCATGTTCCTTCTATTGTGCACCGCTTTCTT
TTGTGCGCAACCTTACAACCTCATTTCACATGTGAGTGTGTGCGAGTGGCCTTCCCATGT
TTTTTTCATCCGTATGCATGTCTGCGCGCACGTGCACATGTGCGGAg
>NODE_393_length_477_cov_7.257862
GACACTTTGTTTTTCTTCCCTCCGCTCCCACCCCTTCCCTCCCACTCTTTCTGTCCATCC
ATTTTTGGGTTTTCATTTTTATTCATAGGGTGATCGGGGTGGAGGGAAGGGTGTCAAGAA
AGCAGGGGGCAGTTTGTGTGGGTGTGTGCGTGTCGGAGGAAGGGATTGTTAGTCGGCTGA
TGCCAGTGGATGTAGGTGCAGGCCTCAGACCAGGCCTGCCAACAATAGCCACAGTGTTGT
TTGGGTAGTTGCGTCCAGGACTCTTGGACATTCTTCCCATGTCAGTATAATCACTACTGG
GAGGTAGCTCCATTACGGATTACCATATCATTAATAGTATCCATGACTTTTGTTCAAAGG
CTACTTGTGTAATGTTGCCTTGTGGATGACGGCTAATCCGCTGAGCTGCAGCTGTAGGAA
AGAAGAGGGGTAGATCCCACCACCAGTCTCTCTGCCTCACACACACACACACACACACAC
ACACATATAGACACCCACACATACAAACACATATAGAGGCATCTCTCTGTCTCAGCCCAC
GGGGATCAGGCCACTGAAAGACAGATACAAACAACAGTCAAATACAAAGttccccccata
gcgaaaaagaaacatccattc
>NODE_394_length_607_cov_3.668863
CAGACAGAAACCTCTGGCAAACATCTCTGAAAATCAAGCTGAAACAGCCACACCGTGTGC
TCAAAAACTGTCAGACGAGCCACGCGTGCGCGCTGGTCTGGCATGTTGCCTCAAACCACC
TGTGGGAAGCAATGAGGTCTGCTTCCAGACTCTGTGGGACAGATTCTATGTTGTCACGGA
TGATGTGATAGCTCACAGGGTTTGCATTATCCTGACCTGCCATGGAGAGCCCAGCATTTG
AGTCCTGCTTTGCTGTTAGTGGCAGCGCCCAGGGAGGGAGGGGTGCCTGGCTGTGGGCGT
GCGGATTTCGGGTGGCGGGCAGGGGGTACGGAGGACTGACACTGCCTCTCGACTGGGCCC
GGGTGCCGGGGCTTGGCTGGAGAGCTGGGTTAGGAGTACAATGGCCTATTTCAGGAGGCA
CCTCTGCACGGTCAATCAAAACTATTTGCTCAAGTACGTTGCATTCTCCTCACCTTTGCG
CTGTCCGTGCGTCTCAGTTCTCTTCACCCCAGGAAACAACACAGCACCCTCTGGAAAACG
TCGGTGAAAATCAAACTGGGACAGCCAGACCATGTGCCTCAAACCACCTGTGGGAAGCAA
TGAGGTCTGCTTCCAAACTCTATGGGACAGGTTCTGTGATGTCAGTGGTGATGTCACAGC
TCCCATTGTTGACATCATTCTGGAACTGCCATGGAGAGCCCAGCATATGAGTCCTGCTGT
GCTGTTAGTGGgtagaacggtcacccttggt
>NODE_395_length_456_cov_12.958333
AAACCAGAATTTTAATGACTGTTTTTTCTGACTTGTAGTTAAAGAGACTCTTTTTAAAAA
AAATTTTTTTGGGGACCAAAAAAATGCATGTAGTACTATAAAGCTTTAACAGCTTGGATC
ATGAATCTGTTACATTGGCTATACGCACATTACATTATGATTACATACATTTCAAAGAAT
TTGCCCATCATTTTTCTCCATAAACCTTCACGTCTTGGATGTGAGTTAATTTGGACTCCT
GGATCGCAATCTGCCAACCTTAGGGCACCCAAAGTGCCTACTAGCTCCCCTATCAAAACA
ATCATCAGCTGAAGGAGGTTATCGTTGAGCTGGGCTATCTGTCACCCGGCCACCGGCAGC
CAGCGGGACACAAGGGCCATTTAATTAGGCCTACTGCTCCTCTCTGGTGTGAAAGACTCT
CAGGCCCCTTTGATTCCCTGCTGCTCTCCCAGCAGGAAGTGGTTGGTGATAATTGACACA
GGATTTCCTTGTTAACCAGCGGCAGACTCTGTGGATTAAAGTGACAGAGATCTCCAGAAG
AAAGTGGGGAGTAGATAAGGGGGAAGGGAGGAGGTGCAGGGGGGGGAGTGGCGGGGGGAG
>NODE_396_length_607_cov_8.434926
ATTTGCTTCTGAGAAACGTCTGCAGAGCTAAAGCTTCAAATTCAGTCGACTCTGCATCGC
CAACGCTCATCAAGCATGGCCACTTTTTAAAATCGACAGCGACCATCTAAAAATGTCCCG
AATTTTCCCCGTCCACCTCTGAGCTCGCGGCGTCCTCTTCCTCACCACCGTGTCTGTATT
GAGCCGCCATCACTTCACCGGGAGGTGTCACAGCGAGATCCGGGCAGATTTTATCTATTA
TGGGAGGGCGTGATTCATGGAGGCGGAGGCAGCTCAAGGAAAACCAATCCTGTGACACTT
TTCTCCCCTGCGCTGTACACAGGGCAGCAGCAGCAGCAGCTACAGAAGGACAAGGCAGCG
GCAGCCGGTCGCCCCTGACAACCGTGATAAAATGGCCTTCCTTAACTAAACTCGTAAAGC
ACGGGGCGATAAAACTCAATCTTCTGTAAAATCCAATTAAGTCATTATCTGACTGATTGT
ATCTTTAATTGAAAACAGAAGTGACAGTAAATTTCTGTGATATATCAGGATCAATCGATA
CTGCCGTACAATCTGGTCTCAAGAGGTGATTTATAATGTCAAAGCCTTATAGGTAACTCC
ACATTCTTCTCTCTAAAACCACTGGTGGATGAAATTAAGAGTAAGTGCGTTTCATAAAAA
AACAAGATGGTCACGTTATTGATTACAACAGATGGGGCAGAATCCAATGAATGTTCCCAC
AGTGCGGCGGAAAGAAAATACAAGTAATTTt
>NODE_397_length_533_cov_7.377110
TTAAAGCGCTCATGATAAGAGTTTTATTGTAGCAACTGTGTCCCAATTTGACCAGAAACA
AGAGACAAGAAAGAGAGCGGGAGGCAGATAAAAAGAGAGAGCTTGAGAGGAGTGGAGAAA
GAGAGAAAGAGAGAGAGAGAGAGAAGCTTTTAAAAGGATTTTGTCGGTTATTGACTGGTT
GCACTCTTCAGCTAATAGCCATTTAAAGATTATGGGCCTGCTGGTGGAAATCAAGGCCTC
CATTGTTTGCCTTATTGCATTCTGGCAGATGGGGGCTGACACAACAACACGCAGCATCCC
TCCGGGCACGCTCGCCGAGCGCCGACCCTCCATCAGCAGATCTCCTATTGAACTGGCCCT
AATAACTGGCCATGAATTATTAATCCATGAACCATATTGAAGACAGAGAGCGAAGAGGAA
AAAACAAGGGAAGATTGCGGGCCGGTTGCAGTGAGTGTGATTGGCGTACAGGTGCCAGTC
GAAGGAAAAAAGGCCCGTTCAAAAGAGTCCCAGGACGGCCATTTCTCGGAACGGGGAGGA
CATTCCGATAACTGGCACGGGAAGATAAAATATATATTCATTAAATGTCAGATTGCTGAT
GAAATGGGTCCGATCCATTAGTGGgtagcggagcggccagttaatgtttcccggttgttc
tggggttgggtgccttt
>NODE_398_length_662_cov_7.435045
CACATCACTCTATTTGCCTTTTAATGTTGGGTCAATGAATTCATCCCCTCTTTTAGAGTA
TACAGTGACTTAATATGCGGTACACTGACGATCTGTATTTACCTATTTACTTTGGTAATG
TGTTGGTTTGTATAGTCAGTTTTTTGTAAGGTCAGTAACATTTTCAAAATTACAAAAAAA
CAACCAATTGTAGGTTGTCATGGAATACTGGTATGTGTGGCAATGTGTTTGTTCTTTGCC
AGCCTTGCTGACCTGGTCAAACACCCATTCCTCATCACCATTTTGACACTTCAAATCCAT
TTTTAGATGTAACCTCGGGTATGGTGAAAGACCCAGCGGACGTCTTGGACAGGCAAAAAT
GCCTTGACGCTCTGGCTGCTCTGCGCCACGCTAAGTGGTTCCAGGTTCGGAACATCATTT
TACTTTCTTATTGTAGCCTTATGAGATGAATTATTTATTTGTTTATGCATTTATTTGTGT
TTTTACACATTTGGTTTTCATTTTTTTAATCTTGAGGAAAACTATTACTATTCGAAGCAA
AACAAAAAAATATTCAAGGATGCCATGTGTTACAAGAAGGATCTGGTTAATGTCAATCAT
ATGTTTTGACTGTAAATCTAAGTTCATCTGAATTTCTTACCTGACAAAATATTAGCAATA
AACTGGCATCCTTGTATTCTCTATTCAATTTTCTAAGTACTGTACTATCGTTACATGTGA
TTCCATAAGGCTGCACAATAACTAGCACAAAGTTGTCACcaagaagtgctttcatgttaa
acatttgtgtttttattctatatatt
>NODE_399_length_522_cov_2.687739
GTTCTTTTACCGCCTGTACAAAAACTCTGAGTAGATGCTCCCTCCCAGCAGGCTGAGTGT
TCTAACTGTAAGGAGACGTTGAGCAGTTTACGTGCTTCCAACATTTTCAACTTCACATTC
TGAGAGTAGTTGGTTGGAAAAAGTGAGTGTTTGCCATCACTCTCTCTCCCTCCTCCTGTG
GTTCGTCCTGAGTCACTCCTCCTTTTCCTCGCCTTCACCTCTGCTCCACTCCTCCCTCCC
TCTCTGCTTCCTTACTTTTTCCTCCCCTCATGACGACTCATCCAGTAAAAATCTCTCGGT
TCGTGTGCTGCAGGGAATCCTTGGCCTCAAAACTTAGCTTTTATTTATAGTAACAGTAAA
TGTGCAAAGACATTTCTTAGAAGAATCCTGTTTTCCTACGAACAGAGATTTAACAAGGTG
CTTGTTAGCTTCCACTACAATACCCAGAATTCACTGTGAACACTGGACTCTGCCATCAGT
GAGAAATAACTGCTCATTCTTAAACTGTGTTTGAGTCACCAATCAGGTGCTGCTCcagtt
cctgatttaaataagaacgttccaagtgacctttcagtcagtggctttgggcatcatccc
gggaagaacaatctgatctcagcagttgtttttgccctgatgtctttgcagaatccaaaa
caagat
>NODE_400_length_395_cov_3.984810
TATACATTTGGGCCCCCCTGGGTGTGCCGCCGCGACGTTTCGGCCAGGACTGTGGCCTTC
TTCAGGCTTGGCACACCTCTTTTGGCAGGATGAATTTGAGCTCCGTTTGAGAGATGCTTT
CCCTTCGCTGCCCCAACTGCAAATGAGCTTTCCTCTAACACTACCCAGGTAAGTAGGATT
TTTTCCGAATTCGGTTTTTTAACAGCTTGTTTTTAATACTACCAAACTTGGTTTTTAGCA
ATTGGTTTTTAACTTTTAAGGTAAGTATATGAATTTCCAAGGTAAGTATGAATTTTTCCA
CAGGTTTTTTAATTTTTCCACAGGTTTTTTAATATCCAAGGTAAGTATGAATTTTAAAGG
TAAGTATGAATTTTTAACTTTACATTTGTTTGTTAAACTAATTTGTTTTAACATTAACCC
TTTGTTCGCCATGAATTGTGTTTTTTAATGTGTACCAATTTGTACTATAATTGTGTTTTA
GCCCCATGATTTTAACCCTTAACGttcagagttttctgccttaataatgctgacccgta
>NODE_401_length_185_cov_3.524324
TGTGCCGTCATCTTGATCATATTTGAAGACATTTTAAATCTAAAACATGATTGTGAACAT
TGTAGTTGAAAGATGGCAGTTTGACTGTTATCCTGCTCCGAAAATGCGTTTGGCTGGCTG
AAAACAAGGTTTTTGACATGGGACGTGAAGTGAATTTCTTTGACAGGAACGGACTTGAAA
CAGCTTGTGCCGTCATCTTGATCATATTTGAAGACATTTTAAATCTAAAACATGATTGTG
AACATTGTAGTTGAAAGATGGCAGTTTGACTGTTATCCTGCTCCGAAAATGCGTTTGGCT
GGCTGAAAACAAGGTTTTTGACATGGGAC
>NODE_402_length_706_cov_15.545326
CCTACCACCCCGTCCCCCTCCTTTTGTATTTATTGCTGTATTTATTTCTGCTGAAAAGCC
AGTTTAGTTCATTTGCTAGTCGGCTGGGCAGAGCAGGGCTCCTATTCTTAGGCTTTTATT
AACATCATGGACTGCACAACAACAGCTACAGAATCTATTATTCATTAAGTGTAACCAATA
TAAAATTTAAAACAGTCTGGGCTTTTTTGTGGAATTATGTAAGGTCAGCATAATTTTCTG
CCTATTACTAATATCTATATCATCTTTTCCTTAGTCAGCTCTATTTAAATATGCAATCAT
TTACAGCTTTTGACTATGTGTGTGCACACCCAATTTCCAATATTCCTCTAGTAGACTTTT
TATGCTGACATCAATGGCAAGCTATTAAAGACAGTATTTCATTATTGGTTCCTCTTCCCC
AGTGGTTATTTACAATCCCATATATACTAAGCACTGATATTAAAGGAGACCATTTTAATG
AGGTGCTATCTGCCACGGCAATATGTCTTTCTCCGAATGAGATTGTGTTTAAAGATTTTA
TCAAGAAATGGCTGTTCGGCAGGGTTATGTTTTGTCCATGAAATATGCATTTCATATCTC
TTTCATTTCATTAACATAATTTAATTTGTGCTTTGCATTCTGTGCATAATACATATTTGA
TTTACAAAACAAATATTTCCATTAGAAAATGAATTTCATGCGCGGAAAAGGCAGAACTGA
AAGATGTATTGTAAGGAAATAAGAAAAAAAGGAATTGTATTATCTTTGACTCAGAAAAAA
AATCCTTGGCAAGAAGAAATACACTCAATAGATTTTTTATATGTGAGTGTGTGTGCATCT
GAGGGAATCt
>NODE_403_length_418_cov_8.239235
GGATTGGAAAGCCTTCACACTGCGAATACAACAGATATAAATAAGTTCAAGGTTTCAAGG
TGTCCTGTAACACGGCACTACATCAGCGGAAAGAAAAACTTCCAATAGCGACCACCTCCC
TTCTTTTTAAAATTCTACAAATATTCCATTCCCAGGGTTTATCCAGGTATGAGTCTATTA
ATAACTTGGATACAAAGATATGGCGCTTCAAACTGAAAAGGCAAATAGCACTCTGTCTGC
CCGGGCTAAAACAATGAATTCTAATGCATCTGGTTGGGGGAAGAGATAAGAGTGTGTTAT
TAATCTTGTGTCACATATATCAGCTAATTACATACTTGCTATTCCAGTTCTTTCCATCTT
TACAGCCCAGCTGTCTCAGGACACTGCACCTATGGCAAGGAGATAAAAAGGTAAGCATTC
AGGGCTGGTAAACAGAAATGGCAGCAGGAATTTATCACTGGAGTTTTTTTTTTCCTGCTT
TTTGCGATACTTGCCTGTTGATAAAATCTATGGCTTGTGCTTTGAGCTGCTCGGCACTGT
GCAAGTCAGCCAGGATGAGGGt
>NODE_404_length_556_cov_11.377698
ATATAAAATGTTATTGAAGTTGCCTTTTGTTAAAAAACAAATGAGTTGTCACCATTGCTT
GGCTGGTGTTCCACTGTTTTACAAATGTTTTTTTTCTTTTTTACAAAGACTTTAGTTACC
CATAGGAACACACTTCAGTTAAAAACTGTTTATTTTCACTTATGCCACTGTCCTTTTCAC
AAGCAAAAATGTTTTCTTTTTTCCTAATGAATTGAATTTTGTGCATTTTGGCAACAATGC
TCGTGGTGTACATGTGCATTCTCGCCCACTATAATCTGCACTGATTTGGTATATTTTTAA
CGATGTAACTAAGCAACAAACGTAATTGTCCCTTTCAAAAGCTTTTGTTAGGCCCTCTAA
CACAGTCTAATACATAATTAGGCATAATGTCTACAGCTCATTATAGTACACATGTGTGTA
GTTAAATGGACCAGGAGAGTAGCTCACTGAATTGTGTGGATTCATTGGAAATGGAATTTA
TTTGTTTCCTGGGTTCATATTACATTACAATTATCTAAGTAATTCACTGGGCATCATCAG
TTTTCCTTTTGTTGTTATGTATTCCGGATACTTTTTGTCATCATTGATTGACTGTTGTAT
atttttctttatttgagcccgatgttcggttgagttaccttaaaacaaaacacaatccag
ccagaataaaaaaaatgtctaaaacctgtcaaataagcat
>NODE_405_length_552_cov_4.873188
ATTTGTTTTTCACATCGCAGCGTCAGGTAGATGTTCAAAAAAAAATAAAAGGAAAATCAA
AACTGCTCCCTCATTGGGTTTGGGACTCATTTTGATTCGCCGATGGTGGCCAGCTAATCA
TTTGATCCTGTTAGAAGAAGTGAAGTGTTTGTGTGTTTGTGTGTGATTCTGCCAAGAGAG
TTAACAACCGCTGTAAATAGGCCGGGGCTCGGTTTCTTGATTTGTGCGCAGCCGCTGCTG
TGTGTGTGTGTATTTGCAAGTATGTGAGTCCTCTCACTGGCTGTTTTTTCTCTATAAAAG
CAATTTGCCCCATGCTCGGGCTAGGCAATGAGCAGATGCTACCATTGTAAATGATGATGC
GAGGGGCCATAATAAAGAGTTGATAAACACAGAATTACTGCTGGGCTGTGGGCATGCAGA
GAGAGGGAGGGAGGGGGGCAGGGAGGAAGGAGGAGGGAGAGAAAGTGAGAGGAGAGGAGG
GGTGTCACACACAATGAGGCAAAGTGAAAATGTAAACCAGCGATATAAGTCTCTCAGCCC
GTTTTATGTTTGATAAGTATAAAGCAGAAGAAATGGGCGAATGGGTAATTATAAAGAGCT
TATTTAAAATCCCTTTTTCTTTTCCTATGTAGGTTTATTAAAggcgtttaataaagacac
cataaatatgaatacatgaagatcagtggacttgtc
>NODE_406_length_304_cov_2.934211
GTTGCATTGTGCAGACTGTCCGTGTTTTATTCTTCTGACACTCTTTAAATTAGATATTGA
GCTGCGTCTGTTTAGACCAACTTGTTACGGGGTATTTTGATTAACTGCACTTGATTTATT
TGCTTCAGTAAAACAACAACAGCCCTAATTGTTAATGATTCCTCTGCTGGTTGGTGTTGG
TCTTCTCTGTGTTGGATTACAGCTTGAAAATATATATATATATTTATATCCACCGCCGAA
GCTGGGAACTGAGAGTGCTGTAGATGTCATTGATGATAATGCAATAAAAAGCATTTTGGA
GGTATCTCCACCTCTGCACTTAGCCTCTTGGCAGTGGTTTGATCAAGACAGAATAAGCTT
GTGACTTTTCAATTCCAGCCATAATTTGTTTCGATATTACATCTCCTGGATAGAGCAAGT
GATGGAATTTTTCCTATCCGAGACTGAG
>NODE_407_length_145_cov_1.441379
TCTCCACCTCTGCACTTAGCCTCTTGGCAGTGGTTTGATCAAGACAGAATAAGCTTGTGA
CTTTTCAATTCCAGCCATAATTTGTTTCGATATTACATCTCCTGGATAGAGCAAGTGATG
GAATTTTTCCTATCCGAGACTGAGACAGTGGGGAAGCTGACGATGTCCCATAATAGGTTA
TCACCAACCATATCTTTTGCAAAATAGAAACCCAACACATGTACATCTGTGGCCTAGTGT
CAGAGCCTTAAATATACATCAGAAATGCATTAAATTTGctgattgctat
>NODE_408_length_355_cov_12.295774
CGCAACTAAATAGAGCTTCTTTTTTTTCTTTTTTTTTTATCCTGTGAGAGGCAACGGTGC
TCCAGACATCCGATCAGTTTCCAGCAGTACGCTGTTGCTATATGTGGTTCCAGTAAATTA
CATACAATACGAAAGGGCTGGGCTCTCTGCGATGGACCTCAAACAATCTAAGAGAAAACA
CGGGTACATCGTCCGGTCGTAGACGCTCACACACACATATGCACGCAGAAAATAAATTTA
ATGTTGTCACTTCCTTCAAAGCCGTCAATGTCAGGAGAGACTGCTGGCAATTCAAAGTAA
TCGGGAAGCCACGAAACAAAAATAAATTTGGGGCTTGACACGCTGTTGGAAAAGAATAGC
AATCAGCAAATTTAATGCATTTCTGATGTATATTTAAGGCTCTGACACTAGGCCACAGAT
GTACATGTGTTGGGTTTCTATTTTGCAAAAGATATGGTTGGTGATAACCTATTATGGGAC
ATCGTCAGCTTCCCCACTG
>NODE_409_length_563_cov_7.934281
GGAGAAAGAGGAGATTAGAGTGGAGGTGTGAGCTCGCAGTAAGATTACATTTTCCCTCTT
TATAATGGATAAGTGCTTCTCTTTTTTTTCCTATTTCACTCCCACTATTCTGCTTCTGTT
TCACAGTGTTCCATCTCTCCCTGCCCTCCGTCGCCACACACACATACGCCCAACACACAC
GTACACACACACATTAAAAAGCATACACATGCACATATGCGTGCACACTCCAAACACACG
CACATCTCTCCTCTCTCCCTCTGTCACCCTCTCCCTCCGTCCTCCCTCACTTGATCCTTA
CACCTACGTGCTACAGATGGTTTCATTTTATAAGAGATAAAACCACATTTGGTGGAACTG
ATTAAACAGAGGGAACAACATCCCCATCTGCCATTTATTCCAATCTGAAATTGCTTGGGC
AGATGCTGACATCTTTGGAGATGATTGATTCACCCCGTCTGGCCAGAGAGGAGTGGAGAG
GCAAGCTGAGCTGGATACTCCCCGGGCCTGCAGCTTCACCGCCGCCCTGCCACCGCTTCA
CCACAGTGTCACTTCACCAGCGATAGAGCCCTCATCCTCCTCCCCACCTCCACCACCTGC
AGTCCCCCATCCCCTGTCTGCTGCAAGCTGCTGCAATCAGCACAGGCCCCTGATTGGACT
TGGGCAGGTGAGCGCAATACACTttaatcatcgggccagtacatgcc
>NODE_410_length_252_cov_4.230159
GCCAAACGCATTTTCCGAGCGGAATCACAGTCAAACTGCCATCTTTCAACTACAATGTTC
ACAATCATGTTTTTGCTTCACAATGTCTTCAAATGTGATACAGATGACGGCACAAGCTGT
TTCAAGTCCGTTCCTGTCAACGAATTTCACTTTACATGTCCCATGTCAAAAACTTTGTTT
TCAGCCAGCCAAACGCATTTTCCGAGCGGGATGACAGCCAAACTGCCATCTTTCAACTAC
AATGTTCACAATCATGTTTTGGCATCACAATGTCTTCAAATGTGATACAGATGACGGCAC
AAGCTGTTTCAAGTCCGTTCCTGTCAACCAAATTCACTTTACATGTCCCATGTCAAAAAC
CTTGTTTTCAGCCAGCCAAACGCATTTTCCGAGCGG
>NODE_413_length_633_cov_10.011059
CTTTTCAAAGATGGAGCAAATTGTGAACCAATGATAAAACTGTATAATTAGCAGAAGAAT
ACCTCAGTCATTTTTAACCATCTTTCTCGCTATCTTCCATCTCTTGTACATTATTTTCTG
TCCCTTGTTACTTCCTTGTTCTTGATGCATGCTCCTTTGGCATGAAGGTCCTGAATGGCA
GTTTTGATATGTCTTACCAGACCTCTCTTTCAGGGCTTGTGCAACCAGAGGTCACCTCTT
TTGTTTTGTCCTTCACAGCATGCCTCTGTGATATACAGAGTTGTCTCTGACTCCTTATGC
CTATGTCTTCTCCTGTGTAACGCATTTTGGCTCCTATAGTCAATAAAACAATCCCCTGCC
ACTTGTTCCACAGCCTTTTTGTCGTTTTGTGTACTTTGGCTTTGTGCACAATCCCAGTCC
AATGCTAGTGATCTAGCTTTGCATGGCATCGTGTGTTAGCTTAGACGTGTGTTTGTAAAG
AGGGATGTTCTCTTTTTTCCAGCAAAGATGTCACGGAAATTAAGCTTGCCTACTGAGCTA
AAGCCAGACTTGGGTAAGCCTTGACTTCGTGTCTCCAAACAATTTGTATGAAATGCAGTA
TACTTTCCCCACTCCGACTGGACTCCACCACATCCCATTAGTCCGGTTTTATCTGGTTAT
TAGCCTCAAAATTGGCAAGCTGTGCAGATGTTCTCCTAAGTTTGCATGAGTCAAAGTAGC
ACTGATCTGATCTGAATTGAAATTGTTTCGAGCTAAATCAAATTATTGCAATTAAAC
>NODE_414_length_458_cov_7.196507
ATAACATTTACACACTTTTAATTTAACTTCTGAAGATTAACAACAGCTAACAAATGGGGC
TCGGCTCTGTTCGGCAAAGAACACGACTAAAACGAGTTTACACCCTCCACCCTAAACCAG
GACAAAAGAAGCGCAAACTTTATCCTATAAAGTAGTTGAGTTATTTTAAAAATGTTGCTG
AACAATCCATTCTATGGAGCTAATCATGTCATAGGTATATTGTAGGAGGAAAAAAAATAA
AGAGAGGGGAGTTAATGAGTGATTAACAACAGCAATTAAAAGATGAAGAGGAAGGCAGAT
GAAAAAAGGGGTGTAATTAAAATATCAGTCCTCTCATTGTCAGAAGTGCGAGTGTCATCC
ATTGTGCACTTATTAAAAAGCTGGGTGGAGGGGAAGGAGCGAACGGCGCTTAATTTCAGC
AGCCCAAAGTGTCTGGTAATCTGCCCATGGATGGAGCTGGAAAAGGCTGTAACTCATGTT
TAAGTGTTGGGGCCGTGTCATTGCAGGTTCACAGTCATGCATTTCTGTGTTGACACCCAT
CGGGGCAGGGGATATTTGGCAGTCAGGAGTAATTTAACTTAATTAATGGGATGCATATTT
GA
>NODE_415_length_773_cov_5.126779
AATACCCCTCCTGTAAGGCTTCTCAATCGCTGCAAGGAAACATGAAACCCTCCACACACA
TCCCATAAATCCTGAACTGGGTGGGGAGTCTAGCCGAGGGGGAGGAGGGACCGAAGAAGG
TGGGGGGGATACTGGGGGAGGTATGATAGGGGTGGGCGGCGGGGGGGGTCGCTGGCACGT
TCCAGTCACGCCCGCTTCCCGGCCCGCGGCCAATCAATACCACTTTCCTGTTTTAGAGGC
GGGTAATTATGAGGTGGAGAGATTGTGTGACCTCTCACCCCTGCTGCATTACTCGCCTGA
TATTAAGATAAATTGCCTGATTTTGGGTAAACATATGCTGCAATTCAAACTGTCAGCACT
GGTTTGCTCAGGGATAATTTGTATTGATCTCCTGGCTTCTTCCCCATTTTGCTTACTGAC
CTCATGGATAATTAGAGAAAAAGAGACACGGGGAGGTAAGGCAGGGCTTGCATTTGAATA
CTTTGCTGGAGAGATGAAGAGCACATGGGAGGGGGGCAGAGGGAACATTAGAGACTAATA
GAATTTTCATTTTCCCTCATTTTCTGCTCAGATTTAGACAGGTTACATGTTTTGTTCAAT
TATACCGCTTATATCTTTTTTCCCCCTGCTTGTGTTACATACACAGAGAGCGCTCGCGCT
CGTTTAATTTCTGGGATGATTCAAATTTTACAAACGCAATGAGACAACAAAGTGACAGCA
AATATGTTTCAAATTAAAGGGCCAATAAATAAAAGGAATTAtcgccatatgtgagcaaaa
ttaccgcgataagtgacaaaagaatggacccgctgaggagcgtgcttctccttcatgaag
gtctggaaggacattttttatgaatatttcagtaattttctctctctggagggttaatga
tcgtgtttcagaatatg
>NODE_416_length_441_cov_7.659864
AATACAAGCGTTGGCAGCTCGGTGTGTCACTGCCTTCTCGCCCTGTGAAAGAGCAGGACA
CACACACACACACAGCAGGGGAGAAGGACACAGACTGCTCAGTATGCAGCCCTGACATTG
TCCACATCTGATACGGGACATTAGCCCCTAACTCCCTCCATACACCACTGCCCTTCACTT
TATATTACTTTATGTTAATAGAAAAATATTACATACAACATCATTTGTCTTTGTTACCAC
GGCACCCCACAACTGATTTAAATGCATGTGTTTACCTCTACAGACAGGTGAAGACAGGGG
GAAGGGTGGGTGACTGACTGTGTGTGTGGGCGTGTGTGTGCATGCGTCTCAATGTGTGTG
TGTGTGTTTGTAATAGGGGAGGGTACAAATACGCGCATCTCGTTCAGATTTATCGATCTT
ACCCACCTCTCGCCAGGACTGAGCTGTAACCTATATATAACCTGTGTTGCTGTGAGGATG
GGTGTTGAGTGTGGGACCCTGACATCAACCTGCCATCACCCACAACTCCAGCTCTGCACT
GAACACTGGCTCTACTCTGAGACAAAGACAGGTGGACAAAGTaac
>NODE_417_length_549_cov_15.825136
CATACGTGAGCTTTATAACCACTCAGCCTACACCTTTTGACTGTTCCACAGCAAACAAAG
TTTTGCCAGTCCGAAAAAATTCCAGTTACTGTTAAGTCCCCTGCTGAGAGGGGCCTGTTT
CAGTGGAAACAGTTAAAACTCTCAAAACACAGTACAGAACACTTGGAGTTATTGGGTCTG
TTCTGTTGTGTAAGTAAACATGTCGAGGGGTGGGCTACTTTTTCATGGTTCAGGGGCCCC
AACCCTCCCCTCACACAATTAACTTTTCCAGTGTAATGAGATGATTGATATGCTGGAAGT
GTGTGCTTTAAGGAGATATTAATCATTCCCTCTGGTAATTTTAATCATGCGTTCCATCAT
CCCCAGCTGCTGAGGATCACCTTCCTAGCAAACAAAGGGCGGCCACGCCACTTGCATAGT
CATTCTGTTCTAGTTTAACTTTATTTTATGCTGGTTCCTCCCATCTGTTCGCACAAGCCT
CCACAGCCCACGTTGCACGTTGACAAGCTGGGGAAGCAGTGTGTGGGTGGGTGATTGTAT
GAGTGTGTCTGTGTGCATGTATGTGTGTAAACTTTAGAAACACAGGCATCTTTGAAATGG
TAAATCTAATCCTCTAGGTCCGTGACTAGTTGGTACACCGCCACCAGCCACCTCCACTAA
CACGTACAATAATGCATACAaacagcgggcatg
>NODE_418_length_361_cov_4.041551
GAAGAAAACAATAAAACATAGGAGATGATAAAAGAGAGGGAATGAAGGGAAGAAGACGAG
GTCGGGGAGGAGGAAAGAAGAGACGAGGCAAACAGAGATAAGTTGAAGAGAGAGAAGATG
TCAGACGTGGGAAAGAAGAGGCGAGAAGACAAAGGGAAGAAGAGGGGGAAGGGAGGGAAT
GTGAGAGGAAAGTGGAAGGAGAGAATAAAGGCAAGGGGGATACAGAGGGAACAAAGGTGA
GACAAGATAGGAAGAGAAGACAAGAGAGGAATTAGAGAAAGGAAGGAAGGAAGAAGAGGA
GAGTAGAGAGCAGATGAAAGAAAAGGAGAGGGTTGGAAGCAAACAATAGAACAGTGGATG
ACAGAAGAGAGGAAAGGAGGAGAAGACAAGAGACAAGGCAGGCAGAGGAAGGTTGAACAG
AGAGAGGATGTAAGAGGACGTAAAGAGGTGGAAAGAAGAGGGGAGAACAGAATAAAGGGA
GAAACACGATGGAAggaaaaggagg
>NODE_419_length_707_cov_5.814710
CATATCAAAGCTCACGCGCTGGGCCTGTTCTGTTTCGGGAGGTGTGAGAGCACTGTGAGA
GGATTTGTGAGTGCAGATGCGTTGTGGCTTCACTCTGTTGTAACCCACAATGGAGCCACC
TCACACCCCCAAAGGGCTTCCACTTCAAGAGCCCTGCCTTTGTTCAAAAATGTATTTGTT
CTCTTATTCTTTTTGGGAACTATGTAAAACAAAAAAGAACGAATGGCGAAGAGAACCATT
CTCTCTCCCCCAGCCCAGCAACCCCATCCCACTACCACCTCTCTGTCTCTCTCTCCCCCC
CTCTGACTGTACCTTGCTCTCCCTCTCTGGTAGTGCATATTTTGCTGGAGATGCTAATGA
TCTCCCCCCGCTGTATTCTGATGCAAGGTCTGTCTACACTTTTCCCTTTCATCCACATAC
AAATGTGCTCTTATTGCCTCTTCGCCCTCGGGCCTTTTAAGATGCCTTTTTGAAATATGC
CGTTTGATAACCACATCATTGGCCAAGTCCCTGCAGTGATTAGAGCTCTCTTTAATGTGA
GCAAGTTAGAGAGTGAATGAGGGGCTCCGGGGCCGGCAGCTATCCATTCTCTTCTGCCCT
CACCCCTTGACATCTCCCGGGCCACTGGGGAGAACCCAGTGTCGGGTGTAGGACGACCCA
GAGCCCAGCTTAGCACATAGACACTGCTGGCCGTCCTCCATCTTTCATCTCCACATGGAG
ATTAAGCAGAGGAGAAATGACACTGGAGGATCGCCTTCACAGAGACATGGTACTGTATGC
TGGAAGGCTAGATCCCtatactttatcacaggaatgtgacaggaggactgctctctaatg
tcttttaaata
>NODE_420_length_534_cov_14.477528
TTATTATATTGGAATAACTGTTGTTAAAAACTTTACTGCTTTACTGTTAGTTTTTACCAA
AGACGTTAATCCAAATATAGCAATGATGATTGTGTTGCTGATTATCTCATGACACACACT
GAAGCTAGTTGTCTTAATTTCCAGGTGAAGTTGTATTTTACGAAAACCGTGGAGGAGCCT
TCGAATTCTGAGGCTAGCACTTCAACATCCGTCACCCCGGACGTTAGCGACAATGAGCCA
GACCATTATCGATACTCTGACACCACTGACTCTGATCCGGAAAATGAACCTTTTGATGAA
GAGCAGCACACGCAAATCACAAAAGTGTGAACTCTTTTTAAACAGGAAAAGAAGAAATTA
TACACGAAAAAAGGAGAAAACTTGAATATAAACTCAAAAGAAGAACCTTTGTCCCTTCCC
TCCCCCAGACGGCAATAGAATATCATCATGTCAAATGCCAATTTTAGGGAAAAAAAGATA
AATATCCTGACCAATATATTGTTTTTATTTCTTTTTTTCTTTGGCACGGCCATGTACCAT
GTGCGAGGTATTGACACTGTTGCCCCATGGGAAAAGGTGCTGTAGCTATAAAAATGTGTT
TATATATATATACATACATATATGTATATACATATATACATGCATATATAAACAAACTTT
TTTGTGTCAAAGACAATg
>NODE_424_length_153_cov_3.228758
TACAGATGATGGCACAAGCTGTTTCAAGTCCGTTCCTGTCAACGAAATTCACTTTCCATG
TCCCATGTCAAAAACCTTGTTTTCAGCCAGCCAAACGCATTTTCCGAGCGATATAACAGT
CAAACTGCCATCTTTCAACTACAGCGTTCACAATCATGTTTTGGCTTCACAATGTCTTCA
AATGTGATACAGATGACGGCACAAGCTGTTTCAAGTCCGTTCCTGTCAACGAAATTCACT
TTACATGTCCCATGTCAAAAACCTTGTTTTCAGCCAGCCAAACGCATTTTCCGAGCG
>NODE_425_length_614_cov_5.589577
TCTTGATTTTTGTTTGTCTTTTTGCACTTTTTAAAAACTTTGTTTTGTTCACCTCCACAA
ATCTAAAAGCATCTCCGTATCATTCAAAAATACCAGTGATTTTTTTAAATGAGACTGTAT
TTTGTAAATGTAAGATTTTCAACGCAGAACTGTAAAAAATAATGTGATCCGTTTAGCACA
CAAAGTAGCCTGCACCACCTATCATAAGGCTCACTAATAATAGATTGTAATTCACATTCT
GAAGACATTGGTTGTAATGCATCCCAATCTGAAGCACTTTGGCCAGCCCTTCCCCCACCC
ATAAACACACACGCTCCCTTTCTCTTCTCTCCGGGCCTCCTGAGGTTGGTGTCTCTGCGT
TAGGACTCTATTGTTGCCTACTGCTGGATAATGCCCTTATTAATTGTACCTCTTTGTAAG
GTGTCAGCTGTAGCCTCAGATTGAGATGGATGGATCTCTGGAGTCTGCTCCCTGGCCCTC
CACAGACGCTCTATCTCTGCACAGCACACAGATGCAACAGTGAGTGCAGCCACACTATGA
CTAAAAGCTCAGATAAAACAGCCATTTTAATTATTCCACCCTTTAAAAAAAAAAGAAAAA
AAAAGAAAAGAATGAAACATCCAAAGTGAAAAAACCCTATTTCTGTCATTGCTAAGGTGA
GCTAGCATGCGATGTGTTTCAATAATCTGAATATCTGAGCACAGTATCCGTAGCAGTGAT
GAAAAATCTTCTTCTTTTTTATTGATTAttttagtgtg
>NODE_426_length_859_cov_9.275902
CAAGAAGTGTTCAACCACAACGAACACGAAGTCAGCAAGCGATGGGCCTTTGAGGAAGGG
GTAGGTGTCGTGTTTTCTCCACATTGTTCAAAATCTGTTCAGTCTTCATCTTATTGTCAA
ACTAATTAATTTATGTATTTATTTTAGATTAAGAGACCATACTTCCATGTCAAAGCCTTA
GAGAAGCCGCAGCTCAACAACTGGAAGGAGTACCTGGACTTTGAAATTGAAAACGGGACT
CCGGAGCGCGTGGTTGTTCTCTTTGAACGTTGCCTCATCGCCTGTGCACTCTACGAGGAG
TTTTGGATCAAGGTAGCGCCACCTTTATCCTCTCTCTCACTCCTGCTACCTCCCTGCACT
TCCCCCATCAACGATGATATCACATCGACACAGTAAATCGTCCTGCACTCTCTTTGCGTG
TAACGTTGATATGTGACTGTATCTGTTGTATTAGGGGATGGCCAGCTTGCCACACAAGAT
TTGACTGCAGCATTTGCCAACTACTACGTTGCATCTTCTTCGTCTCCCACTACCTTACAG
AAACTTATCTAATTGGTTCCATGAAGGTGCTGATGGGTTTACACAGAAAATTTCTAAAAA
CGATCTTGTCAATGAAGAAATTCACTGTTTCTGTCAACTGAAAATTTTAGTTTAAAATGT
GTTGTCTCTTTTGCCTTTCTCTTTCTCCTCTGTTCTTTGTCTCTGTCCTCTCCTGCATCT
CTTCCAACTTGCTTTCTCTTTTTCACTCTGAAGTATGCAAAATATCTAGAGGGCTACAGC
ACTGATGGTGTGAGACATGTCTACAAGAAGGCTTGCACCATCCACCTGCCCAAGAAGCCG
GCCATCCACCTGTTGTGGGCAGCTTTTGAGGAGCAGCAAGGTGAGTGCGACAGTTAAACC
AGCATGTAAACTGAAAACTGCAAACCAAAAGGGGAGGAACTTGAAAGAAAattgcatgta
gtgtcattggattctggccaggctaatagtattttgcgtgttg
>NODE_430_length_343_cov_2.309038
AATATACGAGTACTTTAATACTATGATGGACAATAACTTTGGGTTGCTGCCTGTAAACTC
GCTACTGGACGCAGCGGTGAACTGTCAAAGTACACAAAGTGTCACAGTTAGCTAAACAAC
ACAAGTAGCATTAAAAACTCACTAATAATTCACCGTTCTGCACAGATAAAGATAAATATA
ATAAAATAAATAAAATAGTGTTATATATTTCCAGCTTAGTGCCACTTAAAGGTGCATCAA
GTCAAGTCAAGTCACTGTTATTTATACAGTATATTTAAAGCAACAGCTGTTGTGCCAAAG
TGCTTTCCAGTACAGAAGTAAGAATAACCAACCACGTTTAAATATTGAGGTTAACGATGT
TATTTATGGTCTGAATTTACACGAGTAGTTTAAACTTTAAGGATTAAGAGCATGCAAAAA
ATTAGATTAAATGCAAATTCACCTGACGGTAATAAACGTTACAGCTAAGACCTGACAGTA
ATGTTAa
>NODE_432_length_352_cov_1.727273
AAAACTAAACAAAAATAAGAAGACGAGGAAAAGAACGAGTGGTGGGAAAAGAACAAAAAC
AGAAAGCAGGAGAAGAGAGGAGGTGGAAAACAGAGAAACAAGAAGAAACGAGTAACAAAG
GAAAAGAGAAAAAAAGAAACGAACGAAAACACAGTGAACGGAAAGAGATGAATATACAAA
AAGAAAGGAGGAAACAAAACAAAGCTGTGAAAACTAGAGAATACAAGAGGAAGGGTGGAA
GGAAGGATAATAAAAAGCAAAGAGAAGACATGAAAACAGTAAAGTGAAAAGAAAAGGAGT
GACGACACCAACCGAGGAAAGAGTGAAAGAAGAGAACAGAACTAGAGGTGGGAAAATAGA
AAACAGAGGAATAGAAAAGAGAGGAAAGAGAACACAAAGAAGAAGAGAGCAACTAAAGAA
ATGACAAGATGGTGAGAAAAGAACGAGAGGGGAGCTTATAAAAGATGATCGGATTGGAGA
TGAAAGAGAAgggaac
>NODE_433_length_841_cov_11.750298
GTTTGCCTTTCTCCTCGAGTCCACCATGAACGAGTACATCGAGCAGCGGAAGCCGTGCGA
CACCATGAAAGTGGGAGGGAACCTCGACTCGAAAGGCTACGGTGTGGCGACACCCAAAGG
CTCAGCATTAAGGTGGGTGGAATAATATAACAATATCCCCCATGTTGTTATAGTATTCCA
CCTACCCTGATGTCCCCCTGTTGTCATTCTCTTCTCTTCCTCTTCTTATGTTTTTTTTTA
ATGGATACAGAGGTAACGGTAGTATTCTTTTCAATGCACTTGGATACAAAGGTCAATTAA
TGCTAATATTTTTCCAGTATTTCTATGAATGTGTTCAGAGTTGCTATTTTATAGTTTAGG
ATTCGAATCCAGATGATAAGGTTTAAAGCTAACAATCATTTCATATTTATGTCTCTCTTA
CTGTTGCTTTTCTCTCTTCTTCGATCTCTCCTTCTGTCCCGTGTGCTGTCCTACCTGACT
GTTGTGTTGTCACTTTTAATTTAACAGTTCAATGGTTTTTCAATTTAGCCTTTAAAAGCT
GCGCTGTCACTTGTGACGAATGTTAATTGCATGATGTTTGTTGTTGTTACTTTTCTTCTC
AATGACAAGTGTCCCCATCCCGCACACTTCAGTTCTAAACTACGTAACCCTTCATGCCAC
CTTTTCCAAGATTTAACACTGTCTCTACCTTATATGAGCCTTTTCTTATCTCTCCGTATT
CCTTAAATTATGAAACAATTTGTCCTTTCCTAGACCATTCTGATTAACAGATAGCATTCT
ATGCATAAGCCCCTGCTTAGACCATGGTAGTCTCACTACCATTATCTATTATTATGATGC
CTATACAAGTATTACTTTGCATTAGATTTCTCACGGACCTGTGCATTTTCTTACAAGTTA
TGTTTTATCGTTTCAAGAAATGCTGTTAACCTGGCAGTTTTAAAACTGAATGAGCAAGGC
CTCTTGGACAAattgaaaaacaaat
>NODE_434_length_402_cov_8.619403
CGTAGGTACAAACAGAACTATTCTCTTTTTTTCTCCGTATCACACTCATCCACCCACTGA
TCCACACACAGAGACAGAGCAAGCAGTATTGATTTTGCTGTCTCCAGGCTGTTGAGAGTG
TGTATACTTGTGTGAGTGTGTGTGTATAAAAGGGATTAAGGCCTCGCTCAGCTAAGATAC
CATCAGCCATCAACCCTGCTAGTCCGCTTCGGGCTTTCCCGGCTGCCGCATTGTCTATTC
TGCTCCGCTATGTGAAAAATGTTGAATATCAACAATGGCTTTCAGTGGTGTATTGTTGAG
TTTTTGTATGAACTAATCTTGCCTCAGTGAAAGAGACCTAGGGCTTGGACAAAACGTCTA
GAGCCACAGCATTCCTAGCTGGCTCTCCCCTTGAACACTGAGCAGAAGGCTGGGGCTAAG
GGAGGCAGAGTAGAGGGAAAGGCAGGCTGGAGGAGAGGCAGGGAGAGGGAAGAGCTGAGG
CCGGGGTAGGAGCTCCAAGGCTGTGGGTTAGGAGGATGACAAGCCAGGGGGTGatttggg
agggag
>NODE_435_length_832_cov_11.629807
GCTACTCTAGCACAAATACATCAAGAACTCCTAGATGTTTGATCATTTTAAGAAGACTCC
TTGAAAAAAGTCTACAGGATTTAATTTCCTTGATATTGAAAGTTATATTCTTGTTGATTT
ATGAGCCTGCCACTAATGGTTGTTGAAAAAATATTCTGAATGCAGACTGAAACTCAGTGG
AAAAGGTAGCAGTTGTATGAAAACAACAGATATCTTTATTACTAAATCCCATGATAATGA
TTTTTAATTTTTTAAAATATAGCTCAAAATGTTTTATTTTTTTCAAATTGTATGCAAACA
TTAGCTTTGAGCTTTTGGCAAGCAATACCAAATTCCCTTTACAGTGACAAAGGGAAGTAT
AAAGAGCCAACTGAGCATAGACAAGCTGGAAGATGTTCCCATTCATATTCAATATTCAAA
TTCTTATCTGTGTGTTGGTGTATGTGCACGAGTAGTCGGTGATCTCAACGTACCGATTGC
TGCTTGAAGTACTGTAGATTGCTGGCTTTGACATTTTCCCATTGTGCATGGTGGTGCAGC
AGGCAATAATTAAATATCAGGTGCATAAGCTGCTCTTTAATTTGACATGTGTGCTTGAGG
CAATAAACACATGTGGTGCAGTGGGGGCTGCATAATTGCAGAGGAATAAAATATCATATC
AAGAGTGAGAGGATCATTGTATCAGGTACGCGATGACAGCTCGTTTGATCATTATGCCAA
GGCTAAAGAGGTTGGCTAATTAGTTGTCATTAAAACTCACCCTCTAATCAGGGCTCGCTC
TTGCATAAAAAATGTCCCTATCACATGATAAGCGAACAATGCCCTTAACCCTTTCAGGCC
AATCTCAGTGCTTACAGCTATTAGCTTTGGGAAACATGGGTTGACAGGTTTGACATTAGC
TCTGCATTTTCACAAAATGGGGATAGGATGAGCCAGTGTTGTTGGTATGTGATAAGGCTG
GTTATAAgtgcttttc
>NODE_436_length_807_cov_4.456010
TGGTATCAGTACCACTATGTATATCTGCATACGTACAAGCATGCATGAATACACATGCAG
AAACCCATACACACATGTATTTTTCAGCTGGAGTTGCCCCCTCCCAAGCTTGCCCTTCCT
TTGAAAGAAAAATAAATCCAGCGTAATATGATAGTTGAAAGCAGGGGGTGATAAGATGGT
GGGAGGTTGCAAGGGGGGTGGTGGGCAGCTCAATCATTCACTGTAAAAAAATTGCCCTGT
ATCATTCACCTGATTTGAATTGTAGCTCCCCCCTTTTTTGAACCCCTGCCAATTCATTTT
GTACATTAAAAATTGGTCAGGGTTGATAAGATTCCATTTTCACGGTTGGCAATGCAGAAC
TGGCGAAAGAATACAATTACAGACCCCAGAGTAAACTCTCCGAATGTCAACTTGATGTAA
ATGATCAGAAGGCAGGGCGGCACAAAAGAACAGGCTTCAACTTCAACAGCCCCCCACCCT
CACCCCCAGCCTACCGCTACCTCTCTCTCTTGGTGTATGTCTCTCTACCCCTTGCTCTCC
GTCACCACTCGACAGCCTTTCACCCTGCCAGTGGCAGGAAGACAGGCCTTCCTGAAGTTC
CAGAGCTGTAGGTGCAGTTTGTTCTGGTGGAGCACAAAAAGGAAGTCTGGTGTCTCAGTG
CCATAACTTGATGGCAGACTGACACAGGAGGTGTTTGAATGAATGTTGGCCTCCAAAACC
AACTATTAAATAATATAAATGTGTTTTACTGCTTAATAAATTTTATGCAAACATTTATAT
GTATTCTGGATGTTGGCGCTATAGATTTATGTGTGCAAGCTTTGGTATAGAAAAAAGTTT
TCCATAGATCACAAAAGACTTTCAAGTCATTGGCCTTTTTACAGCACAAATAGCAGGGGG
TCTAAACCTTTCTCTTTTTAAGTCTACTGTACTGTATATatataatgatga
>NODE_437_length_332_cov_3.213856
CTTGTTTCCGGACGGGAAACTGTGGGGCATTCTCACAGGGGTGCGGATACTTGCATGTGT
AAGTTTAGCTAGAGCTGATAGTAAAGTCAGGACCAAGCCTTTGTGCTTACGGGACCACTC
TAGGGTCCGTCTTAACATCTTCAGTGTTATGCTTTAGTTAAGCTACGCTAGCATCTGTAA
TATTACAATAATGTAAATGAACAATTGATTTAATACTTTTAGTGTCTAGATTTAAGACAA
AATAAAAATAGTATAAATAGAGTGTTTAAATAATTATGTTTGTGTATAAAATAATATAAT
AGTGTAAATAAGCATTTTTGGTAAAAACAAATTTCTTAGAGTCTTTCCTGTTTCCGGGGG
GTTTTCAGGAGTGTATAAGACGTTAGGAGTTTAGGGGGGTAGGGGGGTTTACGCACAAAA
TCCGAGGGGGGGAATCTTAGATATTTTAGGACTAATAATCATCATTTATGTCCTTG
>NODE_438_length_362_cov_2.395028
ATTACCATGTGCCTGGAGAGTGGATGGTTTGGAAGTTATCAGACAACTTGCTTGTATTAC
GCTGCTTTCTCTACAACCACTGCAAGTGTTTGCCGAGAAGAGCCAGAATAGTTCATGCAA
GGAATCAAAAAGCTGCGAGTAGAAAGGAGCGAGGATCCGTCCCCTGTTGCCCTGAGAGGT
GGTTAGAGGGAATCGCATACATGGAAGCTTTGGTAGTGGGCAGGGAGTAATGTCTGGACA
CAGGCCAAGGGAGGCAAGTGGCATCTTGAAAAGAAGTGATTTTTGTTTCTTTGAAGGGAA
TTGGAGGAAGCAGTAGTGGGCTCTGATATCTGCTGCAGAAGTATGTAAGATATTCCACTT
GAGCAGTCTTTTTGAGGCCTTGCTAGCAAGTTGCATCATCTTTAGGGGAAAATCAAAGGG
GAActttgcgttctccctaagacagtgatgcagtggcacattaactgctttacatttctg
tttttcgcaacaagcagcgatgttgt
>NODE_439_length_615_cov_6.408130
CCCCGGCGGCCACACACAAACACACTTCTCTAAAAAGAAAGACAGCGGTGACAGAGAGGC
TTTCCTCACACCGAAACCATGTTTACCCATGCTGCAGCTGAATTTACAAGGGTTTAATGG
AGGACATTTACACAAGGTGTGCAGGCGACTGAGATGCTCCATGTGCCAGATGAGGGCAGC
CCTTAGGAGAGCCAGGGGAAACAATGCCAAATCTCCTCCCCCTGCCCTCCTCTCTCCTGC
CCCTTTTGGCACCCTCCCTTGTCCTCCAGTGAGAGGCTCCAAGGAGGGGGGGTGGGGCCG
GGAAGGTTAATGTGCCCACTTTGATCTTCGTCAAGGCACACTGAGTAAGAATTAATTTAC
ATTTCAGATGAAAAGGTTGACAGTATAAAAAGGCATCTTGTTTCTGGTATGTGAGAGCTG
TGTAATAGGCCAGGAATTTGAGAGAGGAAGTCGTGAGGAAACAGAAGGGATAAGCCCCTC
TCTTGCCTTTACTGGGAAAGAGATGAAAGGAAAAAGGGATCTCAGTATGCACTGTTCTTC
TGAAACATGGGGACCAAATGCTGCCCAAACTTTCAAAAGCTTTTCTGTATGCATTATTAA
TTAATTATTACTATTTCGTAGGCCACTCATGGAGATCAAAAAGGTGTTTCACAAAGATGC
AAGGTTTTCATGCCTTTGTCCCCTTTCCTTTTAAAATGTGAGAAAAAAGTGGCGCAAATT
TTCTCCGGACGTGGGACGACATGAGAAAATCAAAgtttc
>NODE_440_length_577_cov_5.795494
TGAATGAAAGCCTGCACTGAAAGTTTTCAGTTTGCTGATATAACAGTCAAGTGTGTCTAT
AAGTCTACTTAAAACGCTTAGGTATCAGTGGAGACAGCTGCGACACCCTCGTCTTATGAT
TCTGTCGAGACAGTACACTATCAAACCTTTCATACCGTTCCCAAGCTACATTTCCGGTGA
CAAAAGCTTTGCGAAAGCCTCCTGAAGGATTCATCTATATCCTAATATTTCCAATCCAAT
TTAACTGGAGCAGCCGGAGTGGTCTGAGCACTAGTTTACCAATCTTTGCTTTCCAAGACT
CTGTGTGCTGAAGGCTTGAGGGGTTCAATCAATGGCGCTTTGATCTCGGCTGGAACCATA
ATTATTTAACATTGTTACAAGGATTTCTCTAATCCATCCTACCATTAAATCCCTTTTACA
CCCTCATCTTCTGCAGCCTAATCTGCATCTGGGTGCTCCGTTTGTGTCTCTCCCTCATTT
CGGCTCGCCCCTCCTTCCTTGACGACACCCTGACTTTATAATGGACTTGGGTGCCGAGTT
AGAAAATGCCTTGTTTACTGAGAGCAACCTGACTGAACTGTGCTCAAATGGAATGTTGCT
GTGCAAGAATTTAGAAGTTTTTCTCCGCATTTGTACTGAAGTTTCAGTTAATGTTCAGTA
GAGGTCAAATGGTGACAAGGTACAAAAAAAAAAAAATAGATAagtctggataattaatga
a
>NODE_441_length_527_cov_5.476281
AAAGAAAGAAAAAAGGGAATGGGGGAGGGAAGGGGGGGACACAAGAAAAAAAAAGGCACG
GGCGCCCAGTCAGTCTTCACAACAAGGGTAAAGAGAAGAAAGAAAATAGTCACCTGGCAT
TCTCTGTTTCTCCAGCTCATGCTGTGAGGGTTTTCTACGTGGGGACTCATTGGTGGTGGT
AAGAGAGTTGCCTGTGACAATGTGCCAATCAGAATCCCCGAATGAGGCTGGCAATACATG
ATTGGTTGGTTGAATGATATCAACAGGCTGGTATCTAAAGACAAGAGAGAACCAAGAGTC
ATCCCAGCAGAAAACACACACACTCTTGCCCTCTATTAGAAAGTCAATGCACAACTGGCA
TATTTGTTACATATTTTGGAGACACCATCATCGCTGGATACACTTTTTTATCTTATATTG
CAGCACGAAATTGCCTGTTTTGATGAAACTGTTGAATGTAACATAAATTGTTGCAAATCA
CACATTGTTGGAGGGAGAATACATAACTCCGCTGAGGGTGCAGCAGACTTGGGACTGAGT
GCACCATTtatcaaagtgctgctttcagtgtgctgaagatgtctccagctgtgatggctg
tccagttattagctgacattttccagtggtgcatccaagtcctcttacagtgaccttgtg
accttttcaaa
>NODE_442_length_664_cov_7.405120
GTGAATCAGCATCTTGATTATTGCATGCTACACAACACCACAGATATTGATATACTACTA
GAATGACTGTAAAATAGATATTTCTATCTAGCATCATTGTATTATAAAATGATTCATTTT
CAGTAGTTAATAATTCCTTCTTAAGTCAAAAGGTTATAAGTAGTATTTAATAATGCAAAC
TAAAGACTATGGTAGTGTAACACGTGGATGAATTAATCTTTTTTATTTTCTTGGGCGTCA
ATATTACTAAGAAGTGTGAATCCCTGTTTGCTTCAGGGCAAGATGTGTGACAGAGGTGGC
ATCGAGCTCTTACAGTCCAAGAACGAAAATGGGTGAAGATCACTGGACTGACACCAACTA
CACAGGATCTCTTTTAGTGGCTGTGGGCCATACGTGGTCACATGATTAGGCACAAATAGT
GGCATTGGTACGACCTATTAGAAGGGGAATGGTGGAGATGACCTGACTATTGTCAAAGCT
TCCTGAACTGAGCTAATATGTTGGACACTCTCCCTTATCTTTGCTTTGTTGCATTAAGTA
CTGAGCAGCTTTGTAAAGGAAAAAAACTGGAGTGGGATGGGAAGCTATTGGGGTGGTGGA
AGGACACTGTCCAGACATGACAGTAGGAAGTTTGTATTATTATTAATTGAATATATTTTG
CATTTTCTCTTGTCCCACCCCATCCCCTTTACCTTGACGACTTGAAATGTTTCATCTACG
TCCTCATGATGTTCTTCTATCAACCTTGCTTAGGATGAGAACAAATCTTCTCATGCAAAC
GGACATGATGATCAGAGCAAGAAGTAAg
>NODE_443_length_414_cov_5.142512
CTTTTCGTTGAGGTACGTGTGATCGCTGTGGTCATCCCCAAAAGAGGCTTCGCTCTCGAT
CCAGTGTACAATGTGTCCCTCCCCAGCAACTGGAACCTCCAGTATGATACCAGGTGTCTT
GTCATAGCCCATAGCTCTTAGTTGGTTTTCATCCACAAAGGAGAGGTCCCTCTCATTCAG
TTTGTCTCGCAGCAGCACCGCATGCTCTTGGCCGATAGCATGTTTGATGCGGTCTACCAG
CGGTTCATAACAGCAGTCATTTAATCTGGTCACCACTGGTAGATGTTTTTGGCCAAAATT
TGGTCTGGAATTAACGAATTTGGTCTGGAATTGTTAATCGATGCTATCTTAATAAAGGTG
AGTTCAGATGAATAGTTGAGAATAGACTGAGAGAAACACACTGAGTCAGCATATGTGCGA
ATGAGATCATGTTATTGGGAAATCAGTGAACATGTATGACAGACAAAGCTTTTCACGATC
TCTTATAGATAATTTATAGCAATTAAAGTCATGTTCTAATGTGTAGATTATGTGTGTAAg
ttaataaactacaatctt
>NODE_445_length_291_cov_1.587629
CGGAGGGGAAGGGAGGAATCTTTGTAGTAGATAAGAGTGATGGAAGGTCCAGAGAGGAAA
AGAAGGATGCTGGCTGGAGAGAAAATGGGTACAAGGAAGGATGGAAAGATTGGACAGTGG
CCAAAGGTCAAGGCTGCGGGATGAATGAGAAGGATTGACATGTGCATGGATTAAAGACAA
TGATAAAATGAGTTATCTGGAGCTGAGGGAGGAGATGGAAGAAAGGACTGGACATTATAA
AGAGATGAGGTAAAAAGGGATGTAAGACTGGTAGAGTATGAATGACAGAAGTTTGTTTTA
GTTCTCATGGAAcaaggagatagtatagtggtcacatgagcttacacatgaatgataagg
taaagctgaaggagtggacagagaatcaatggaactgacagaaattatttcaaaaactcc
ataacacttcattca
>NODE_446_length_145_cov_35.882759
AGTATGTAATAAGCTTTTGTTCTCAGAAGATCTTGTTTAAGCCTAGCTTTCATATGAACC
TCTATTTTGTCCCATAGAATATGGAATGATCGGAGAGCATACAGTAAAAAGTCAGCGGCC
AAGATCAGTTCATGACACAAAGGCCCTGCAGGAGCAAGCTGAATCTGCTAAATTTATGGC
ACAAACTGGTAATACAATAGTTATGTTTCTTTACTTTATTTTGTTAACTAAACTTAATTT
CATCATGCATGCTCTCTCTTGTACTGCACCTTTTAAGTGGAAATGTTTT
>NODE_447_length_780_cov_7.938461
AATTAAAAGTAAACTTTTCCTGTCATGAAATGTACTAATTAGCTATTTTCCTTTATCAAT
AAGTAATGCAGATAATTCAAGCAGTCTGAGAGGGAAAATGCCTGTCATCTTTCAGTGTTG
AGAAAATATTGTCACAGCGTCACTTAGTCTCAGAGCCGTGAGCCAAAAAAGTTTGTCAAC
CGCTGCTACACAAACCATTAGAGTTGTATAAGGTACACGGAGTTCCTGTTCTTGATGATT
CCTAACACTGTAACTCAGACAATTAACCATGTAGAACACCAGTGTTTATTGTGTGCTGTA
AACATTCATTCTACTGTTCTACTAATGCAGACATAAGGGTGCTTCACTATTGCTCCAACT
GCAGGAGGCAAAAAGTCACCTCAGGTCGATGGCACTCAGCCTGTAAACAGGGCTTCCCGT
AAAATCAATGATCTTCAGTAGGAGCTATCAGTCTGTGGAACAGAAATAGCCATGGCTGTG
TTGCGTCTAAGGCAGGGACGTACAGTGCTGTGTGTTTGCTTGAGTGTGTGCGAGTAGAGG
AGGCTGATCACTGGCATGTCTGGGAGCATTTCTCAAAGATAGCAGAACTAAAGCATGCAG
CTTTGTCATGCATGCAGTTAGTTGATGCAAAGAGAAGACTACAGCTTACAAGTGTCATAA
AGATACTTTTTTTTAAAAAATGTGTGATTTATGCACCAAACTAGTGCTAAAGCGAATATA
TATAACTTTGAGCTAAAATAATCCTTGCTGATTACAATATGAGAAAACATAAATACCCAG
GAGGCAAGTTACTGATTGTTTTAGTTTCACAGCACTCAATTTTAGTAAGCATTTTGCACT
AGCAATACTGGCCAGAGAAGGCAAAATTGATTTGTTTGTAGTATCAATTGCCTCCTTTGT
TAatagacctgaaatagaaccttg
>NODE_448_length_324_cov_10.533951
AGAAGAAGAAGAAAAAAAGCGAAAGCGGTAAAACAAAACAACTAAAAAAAAAACAAAGAT
CACAACCTGCAAACCTCCTCCGTGCACTGAAAAATAATAGGAAAAAGGAGTAGGGAATCA
AAGTGATCAAATATGTTAAAAAGGCGGAGGTTAGGAAGTGATTTGCGATTGGTAGGAGCC
GGGCTGGCAGAATGCTTTCTCTCTGATCAGCTCACTGAGCTCTCTATATAGTGAACTTTG
ACACGACTGCTGCAACTTAGCACACGTTACCATGGAGATGAGCTGCCATATAAGGAAGGA
GAGTGTGTTTGACTGGTCAGAGCTCAGGGACCTCCCCCTGAACCCCATTGGCTAGTCGGC
ACTTGTGCTACTTGGTACCTTGCCAGAGCCAGCATGGAGGTCGAGAGGGCCGCTTGGTCC
TAAAAAGAGACGCGTTTCGTTTattctaaaaaaaaaaaaaaaggacag
>NODE_449_length_1764_cov_7.398526
CTTCTGGGCTACCTGGTTGATCCTGCCAGTAGCATATGCTTGTCTCAAAGATTAAGCCAT
GCAAGTCTAAGTACACACGGCCGGTACAGTGAAACTGCGAATGGCTCATTAAATCAGTTA
TGGTTCCTTTGATCGCTCTACCGTTACTTGGATAACTGTGGCAATTCTAGAGCTAATACA
TGCAAACGAGCGCTGACCTCCGGGGATGCGTGCATTTATCAGACCCAAAACCCATGCGGG
GTGGCCCCTCGGGGCGCCCCGGCCGCTTTGGTGACTCTAGATAACCTCGAGCCGATCGCT
GGCCCCCCGTGGCGGCGACGTCTCATTCGAATGTCTGCCCTATCAACTTTCGATGGTACT
TTCTGTGCCTACCATGGTGACCACGGGTAACGGGGAATCAGGGTTCGATTCCGGAGAGGG
AGCCTGAGAAACGGCTACCACATCCAAGGAAGGCAGCAGGCGCGCAAATTACCCACTCCC
GACTCGGGGAGGTAGTGACGAAAAATAACAATACAGGACTCTTTCGAGGCCCTGTAATTG
GAATGAGTACACTTTAAATCCTTTAACGAGGATCAATTGGAGGGCAAGTCTGGTGCCAGC
AGCCGCGGTAATTCCAGCTCCAATAGCGTATCTTAAAGTTGCTGCAGTTAAAAAGCTCGT
AGTTGGATCTCGGGATCGAGCTGACGGTCCGCCGCGAGGCGAGCTACCGTCTGTCCCAGC
CCCTGCCTCTCGGCGCCCCCTCGATGCTCTTAGCTGAGTGTCCCGCGGGGTCCGAAGCGT
TTACTTTGAAAAAATTAGAGTGTTCAAAGCAGGCCCGGTCGCCTGAATACCGCAGCTAGG
AATAATGGAATAGGACTCCGGTTCTATTTTGTGGGTTTTCTCTCTGAACTGGGGCCATGA
TTAAGAGGGACGGCCGGGGGCATTCGTATTGTGCCGCTAGAGGTGAAATTCTTGGACCGG
CGCAAGACGGACGAAAGCGAAAGCATTTGCCAAGAATGTTTTCATTAATCAAGAACGAAA
GTCGGAGGTTCGAAGACGATCAGATACCGTCGTAGTTCCGACCATAAACGATGCCAACTA
GCGATCCGGCGGCGTTATTCCCATGACCCGCCGGGCAGCGTCCGGGAAACCAAAGTCTTT
GGGTTCCGGGGGGAGTATGGTTGCAAAGCTGAAACTTAAAGGAATTGACGGAAGGGCACC
ACCAGGAGTGGAGCCTGCGGCTTAATTTGACTCAACACGGGAAACCTCACCCGGCCCGGA
CACGGAAAGGATTGACAGATTGATAGCTCTTTCTCGATTCTGTGGGTGGTGGTGCATGGC
CGTTCTTAGTTGGTGGAGCGATTTGTCTGGTTAATTCCGATAACGAACGAGACTCCGGCA
TGCTAACTAGTTACGCGGCCCCGTGCGGTCGGCGTCCAACTTCTTAGAGGGACAAGTGGC
GTTCAGCCACACGAGATTGAGCAATAACAGGTCTGTGATGCCCTTAGATGTCCGGGGCTG
CACGCGCGCCACACTGAGTGGATCAGCGTGTGTCTACCCTTCGCCGAGAGGCGTGGGTAA
CCCGCTGAACCCCACTCGTGATAGGGATTGGGGATTGCAATTATTTCCCATGAACGAGGA
ATTCCCAGTAAGCGCGGGTCATAAGCTCGCGTTGATTAAGTCCCTGCCCTTTGTACACAC
CGCCCGTCGCTACTACCGATTGGATGGTTTAGTGAGGTCCTCGGATCGGCCCCGCCGGGG
TCGGTCACGGCCCTGGCGGAGCGCCGAGAAGACGATCAAACTTGACTATCTAGAGGAAGT
AAAAGTCGTAACAAGGTTTCCGTAGGTGAACCTGCGGAAGGATCATTACCGGTTCCGTCG
CCCGGCAGCAGGAAAGGAACGGCAGCCGCCGCCCCCCCCCCTCCTCGC
>NODE_451_length_290_cov_2.479310
ATCTGGTTCACATTTATCAGGCCATTCTGAGCATAATCTGACCTTTCCCACCCACCTCCC
GAAAACCACCACAGCACTGGTCCCGCCTCCAGTCCAAATCTCCCTACATGACTTTATCAT
CAGCAGCAGAGGAAGGTACGGCTACTTAAGTAGAAATTAAAGAAGCAACACGGCAGGGCA
GGATTGAATCAGAGTTTAGAATCAGAGGGAAGGGTTTTAGAGACAGAGGAGCGAAGACGG
CGACAAGAGAGGAAATTCAGACAAAGCAAAATCAAGAGAAAATACTTTAAGAGGAAAAAA
TCAGAGGTAAAGGAGGAGAGAGAAGCAGAGCGGTGGCTTGTGGACCAAAGAAGCAGAGAA
ATTAAAACACATTTTTTTAAAAAAGGAAAAAAGGGAAGAAAGAAGAGGAGCGGACAGCGA
AACGCTACATAGAC
>NODE_452_length_562_cov_9.517794
GTGTTCTTCCTATATCCCACCTAATAGTATCCAGTATAGAGTGTATCTTTGTTTTGGAGT
TTGTGGTTAATTGAATGTTTTACAACACAAACTGCATATATATATATATATATATTTCTG
ATTGTTTTTTGTTGTCATCTGCATTTTTTTCATTTGATCTGACATTTATTCAGTTTAAGG
TCGAAAATGACACTGGCATTCCCTTATGCTAACACTCCTTCATATTTGCTGTGCAAAGGG
GAAGAATCAAAGTGAGAAAGAGAAAGGAAGAGGAAAAATTAAGGACTGCTATTCCTGTTT
TTGTCTCTCAGGTGAGTGAGACTGAGATCAATGGCCAGTTTGAGTCAGTTTGCGAGTCCG
TTTTTAGTGAAGTAGAATCCCAGGCCATGGAGGCCTTGGACCTGCCTGGTTCGTTCCGCA
CTCGAAGCCACAGTTACCTCCGTGCAATTCAGGCTGGTTATTCCCAAGATGACGACTGCT
TGCCTTCAATGACATCCTCCACTGTCACTTCAACTCTCAGATCCACAACAGGTAAAACAA
CCCCCCCAAATGAGAGAGGGCTTAGTTACATATCCTCATGCATCCTATACATGCGCACAA
Acttgacatacctacatatgtacagtggggaacccttgagcttcagggatgccaggctga
atgactccagttattttctttggaagctacggtgtgcgtgtgtttg
>NODE_453_length_356_cov_15.542135
AATAAAATCTATACATTTTATACACTATCTCCCTCTTTTAATGGTCAATGTGCATACACA
TGAAGTGTCTATCCTTATAAACCGCCAGCCAATCTTCTTTTTGCTATCCATGGTAAGTGC
TCGCACGTAGGACTGGGTTGTCCTGCATTGGGAATTATAATGCCGCTTGTCTATTCCTCT
GCAGCCCTCCTTTGTGTACCCCATGGGGTTGCATTTGGTCTCATAAAAGTATTGCTTCAG
TTGGCCATTGGGGACAGGGACCTTTTCCATGACGGTAACTGTCTGCCCAGACATGTCTAT
TGCCGTCTTTTTATCCACAGCTGTCACCCACTGGCTAATACTGTCACACACACTGAGCTC
TCCGCGCCGCGAGGGATCGGAGTGTCGCCGCACCCTCATGGACATATTAGCAGCATCCAG
ATAGTTTTTGTATTCCTCCAGAAGAAAGAGCAACGGCGGCTACAAAGgcacttggttgct
gatcatcacccgcgagtcgt
>NODE_454_length_341_cov_1.495601
AAGAGTGACACAGTATATAATTTATTCCTAAAAAAAATGGAAAAAACCATGTAGCAAGAA
CAAAATGTATTATTTGTATAATCCAATAGATATGGTGTGCCTCTGTGCCTCTAGTGGGAA
TACTAATATGGAATGTTTGTGACTTTTTGCATTTCAGCAGGTATTAAATGACTGTAGAAT
CCCCAGGTCTGACACCAAAAAATTAGTCAACAGTTCCAATAGGTTTACTAGTTATTATAT
TATTGAACTGAACTGCATGTTTTAATTCCATAGTTCATATCATATTTGTTGAGAGCAAGT
TTATGTATCTCTTATTTTGCCAGAAGAGGGCATCCAGTGTGCATAGGGCACACCAAAATG
CAAACTGGGATAGTCCAACTGAAGCGGCATCTGTCCAATGAAATGATCcagatgtgaggc
aaagtaatgttgcaaaaaatgctgcctattgctggtttggaatgccaataaggcatgaga
ggctc
>NODE_455_length_290_cov_3.413793
ACCTTCACTGCTCACACAGTGGTGTTGTTTTAAAGAGCATTCTTTAGCAGCTGAACTTGG
AAAGGTATTAAAGTGGGATTAGGCTCCTCCACAATCCACTGCTTGTGTCATTCAGGGAGT
TTGTGTTCTCCTCTCCCCGCTGCCACCTCCCCACTCCTCCTCTGTTTGATTGTGGCTAGC
CGCAGGAGTGGGACTGACTGTGCCTTTCAAAGGAGAGGGGTAGGGTTAAATCCCTAGTCC
ACTGCTCCCTGCTAATTCTCCTTGTTCCTTAGAGAAGGATTTACTTCTGCTGCCAGCTTC
TCAAAGGCCTTCTCTGCCCATCCGAAAAGTCGGCGTTGCCTTCCTGTGGAGGTGTGGTTG
CCATAGAAGGGGCGTCATGCATGGCTATTCCATCTGAACCCCGCTGAGAATGGGgaccgg
ggactgaaaacagg
>NODE_456_length_517_cov_6.529981
CAATGGAGTGGATGGATGTGAGATGCCAATCTTTATTGACACAATGAATGAGACAGAAGC
ACAAAAAAACAATACTGCATCATGTATATGCTTACAAAGGATTGAACAGTCCTACAGTAC
AGCTACAGGCCCTGAGAGCCTCCTCTCTGGACTGCGGTACCCCCTTCCCCCTGACTCAGG
ATCAGTCTCGGCTGCTGCGGTTACCTGATCTTGACATTTTGGACAGATCCACATGCCTTT
AGGAATGGTTTTCAGGGGTGGATCCAGGCAGTCCAGGTGATAAACACGAGAACACGTGTC
GCACATGAGCAACTGGCCACTGCGTCTGCACACAGTGCAGAAATCCTCATGGATGTCTCC
CTGTGAGGAAGAATTGGACCAATCAGTTTCCCTGCCCAGCGGAGCCCCACCAACCATCTG
TGGAGAGGCGAGGCGGGGGGAGGCACCATGATCTGTTAATTTACAGCTGGCCTTGTTTGG
ATGTCTAATGGACATGGTGTGTTAATCACTGAGCCCACAGAAAGGTTACTGGACATCTGG
GAGTTAGAGTGTGTTCTAGTTATTAATGGGCTACAGGACACTGTTCACTTTGTAAGGCTG
AATCAAAGTAAAACCAACTGATGGCTGATGGTTATCACATGGACACAACAAACCAAATGG
a
>NODE_457_length_725_cov_10.143448
CTGTGCTTGTTGGTGCAGAACCATGAATGCATGTAAAATGTAACTATTGTAAGTACTTGA
AGTCATGACAGCTGTCTATAAGCATCAGGGACATGTCTATTGGCCAACTTGACCCTTGTT
AGAAAACAAAACAAATACAAAAAGAGAATACTGCAGCCTGGGACTGCCGAGCCGGGTCAC
TGGAGATTTTCCAGACAAACGCCGCACAGGGGAGGGGAGGGGAGGGGAGGAAGAATAAAA
AGGACAGGCTCAGAATCTCATTTTAACAGACCGCACACAATCTGGGCTCCCACAGAACTA
TCTCTGCCTGACCGCTTTCTATTTATCCCTTATCAGTGTTTACCAACCGCTAGTTTTCTT
TCATTCACACTGTGAGGCAGTTCTCTTACTATCAGTCAACAGCTGACACCGTGGAACAGC
CTCAAAGGCAAGAGGAAGGGATCAAAACTAAACCAAAGCTGTTTAAACAATACAACAGAG
GAAATAAATTCATAAATCCTAATTCTTCCCAACCCACAAGGGTATAAGCAGATCCTTTAT
AGTTAGGCCAACAAACAAAACCACAGCCAATGAGGTACATTACAATCAAGGTAAATTCTG
AAATATATTTAGAAAAAAGAAAGGCGGAAAAAAAATCCCATGTAATATTAATTGGGAACA
TTTCATAGTCTTGCCCTGTCAAGCAAATATAAGTATTCACTAAAAGGCTTTTTCAGTTGT
GTTTAATTGTCTTTTTAGGAAAATCTCACCTGAGTCAACATTGTTAACATTTTTAGATCA
TTTTGTCGTATACTACCAACAACGTAGacaatatgagggacgatatacacaagtcaaaca
ttttattaaatgttttatttttttcaaaa
>NODE_458_length_293_cov_1.017065
CCTCTCTTTAGCATGTATGTGTATGTGTGTGTGTGTGTGTGTCTGTGTGTGTCTGTGTGT
GTGTGTGGCTGCCAAGCTAACGAGGCACTAGGTATTGTTACAGGGGCTCTCTCCAACCGC
ACCATGAGCAAGCCATTACACCAATAAGCCTGCATCATTTCCAAAGAATCCAATTAAATT
TTGGTCTTACAGCGCTGCACTCTGAAAACACAGATTTTCTCCATTGAGAATGTGCAAACA
CACACATTATACACACACACACACGTCTGAGACACAGTGCATAGTGTCTTTTTCCTCTTt
atctctagtttacttgcgttttgtatgtgtgcgtttcaacaagggcagtataaaccactc
atccagctgcccatgtacaagatatctcagtatttgtggtgactcactctctctctcttt
ctggatctttcgcttgg
>NODE_459_length_363_cov_4.765840
CACAAACAACTATGTTTTTTGATTCTTCAGTCCCATCCTTACCCTTCATTTTTATCTCAC
TACTTTTCAAACATCTCTCATCACATCTCCTTTTCCCTTCTCTCCACCTATCTTCCTGTC
TCCTCTTCCCCCTCTTGCCTCTCCACCTCAGCATCAATAGAGGGCCCATCTGTTCCCATA
CATCATGCACTTCATTTCAGTTTATTAGCTGGGATAAATCATAAATATTTCATTATACAT
CACGGGCGGCTGTCGCCTGCACACCGACAATTTATCACCGCTGCCCTCTCTGCCGGCTTG
CCATGGCGGCTATAAGCTTTCCAGTCTATTAAACAAGATTGATACAGTGTGTAAATTTAG
ATATTGGGAATTTCTTCACAGACCACTGCTCCGCACTGATAGGCCAGGGTAACAGGGGAG
GAGAGAGAAGATGGAGGGAGAGGGGGGGAGAACAGAGGGGGGAGTCGGGGAGCTTGGCTG
GGTGTTAACACCACTATCAGGGTAGTT
>NODE_460_length_367_cov_1.452316
TACAGCAACATTAGTAGCCGCATTGTGCACATTTTGGGAAAAATACAGTACAAAATATAA
CTTTGCAAAAATTCGGGTTGACACATGCACTGCTTTGAAATTTTTTAAGTGCATTTCCAC
GCTAATAGACAAGTAACAGAGTGGTGAAAGGGTACAATGGAAGGCCATAAATTTTAAAAA
CAAGGTAAAAAGCCTGCATTAATTTAAGCCTTGGGCCTTTTCTGGGTCAACACATGTCAG
CTCCAAGTCTGCTCCATTTTTGCTTTTGGGCAGCTAAACTGTACTCCCGGTCAGTTCAGT
TCAAATCTAATAGTGACAGCATTAAATGTTAGTCAGTGCTGGAGTAAGCTGTTTACCAAA
TCTGATGTAAAACACTGTTAAATGGTCGCCCCAGGCGGtgctggcttcctgccagcagac
cattcctgaatagagagcggccagcttagagacaggccgctcatcactgtgctggattct
tctccagagacatgtaacaaggtgtaattgg
>NODE_461_length_400_cov_1.750000
TGTTCCTGTTTTTGAGTCCAAATTCTCAATGAATGTAACATATTTACAACCAATGAAAAT
TATTACCGTTTTAGACATCTGAACATCTGAACCTATATATATATATTCAAGACAATTAAA
CTCATAAGAAACTGCTTGATTTTTTTTCTTTAGTATATCTTTATATTTTTGTTAGAATTG
TGGATGGAAAATAGAGCAATTTGAATGGCTTGTGGTGTGTGACATTTACTGTACAAATAC
AAAGACAAGTCATATTACACAACAAGATGTCTTAACCATCATTTACTCAATCCAGATTAT
GAAATACATAGATCAATGAAAGGCTGCTAGAGTCACCCGAGCTTCCACATATACAGTTGT
TTGATGTCCAGTTAATATTTCTGAAGTTTCAGGTGTAATAAGTCCCTTGGTTCTTCCTAA
CTGTACTCACAGACTGGATGAACTCTCTCAGTCTCTCCTCCAAGTCTTTAGACTAGCTTA
TATGTATATATATGTATATGTATATGTATATGTATGTGTATATATATATGTGTATATATA
TATa
>NODE_462_length_670_cov_6.171642
TTCAAGTATTCAATAGACATTTAAGTGCAGCTTTTTATTACATGTGTAGGAATAAAATGC
AGTCTTAACATAAAGCAGTGGTTGAATAAATATAAAAAAAAATGTCTGTGTTAGTGCAAA
TACTTGTATTTATTTATATGGTATTATCACCGGAGCAGGTGGGAAATCTTGCCCGTCCCT
AAAGCAGACAAAAATATTATTAATGCTTAATAAAAAGTAGTGTGGAGCAAGTGAGAGTGA
CCCTTGCGGGACATCACGCGAGTGTGCTGGATTCTGCAAAGACTTGACCATAAATTGGTC
TAAAATGAACACAAAAAAGCACAGAGAGAGCGTCTCACTTATGAGGGGCTATACACGGGT
GTGCGTCGATCGCGCGCGCGTGCGCGCGTGTGTACATTGGCGGTTTTGCTTGTGTGTCTG
CGTGCGTGTGCATCTCCATGAATTTGCGAATGTGTGTGTTGTCTGAAGCAGCCCCAGGGA
GGGGCTCTGACATTGAAGACGGGTTAAATCCTGTTTTACATTCAAGTGGCAGGCCCTAGT
TCATTAGAGTGAGGATCATTCCTCCTCAAGACCAAAGGAAGCGCATACTAAACAAGAGCA
GTTGTTGGGGAGAAAATGCCATTGTACGTGCAAAACCGTATGTACTGTATAAGTGGGGGT
GTGTGCTGATGTGCTGTCAGTGGAGTGCAAAATAACCTTTCTTCCTTATCTCTTCATTTT
TGTGGAATAACGTCTTTATACGGAGAAGTAAAGGTGCGGGCTTGTACAGTTGAAGTCATT
GTGCTGCTATTTGTGTGTGTGTGTGGgtgtgtat
>NODE_463_length_582_cov_8.460481
TTCCTCTAGCAATCCTGCATGTGTTTCTTTTATCATTTTGGAAGGCTTTCACCTCCCCCA
AAAAGTCCCTCCGTCCTCCTGCCTTCTCTGCCTGGGACCCCTGTCTGATTATTATGCCAT
TAAGCCTCTCCTCCTCTCCTCTGAAAGAGCAGCAGGGTCCCTCTCCAATCTAAAGAAGTC
CTGGGTTTTTTTCCCCTCCTTTCCCTGAAATTACCCGGCGACGCGTGCCTGAGTTTCTAA
TTGGCATGCCCGTCCCTGGAGACGGCCCCCTCCCTTCTTCCTAATGAAAAGCCTCGGCCT
TAATTACACTTTCCAAACGCTGATTGTTATTGACAAAACTCCTGTGGCTCGGACAAACGA
CGGCAGATTAGCTCCATTACAGGCAGCCCTCCAAGAAGAGAAAGAGAGGGATTTCAAATC
GACAATGCAAAGTGAGGGGGGAAAAAGAGGAGCTTTCAATTTTTTTTCCATGTACCTTGC
TCTTAATTGTTTGGGCCATTGCTCCACTTAAGATGTCTCTTTCTCTCCCGATGCCTCTTT
TCTGTTCCATTGTGTTGCCGTCAGTGTACTTTTAGTGAGGGGACAAAAGCCCAGTTATGT
TACTTGAGAGAAAATGTTCATCTTTTGTCAATAGACAGGATTGCTGATGGCAGCATGAGT
AAacatgaggatttggcctaatgcttttgtttgcctgcaaaaggtacatagactgtctaa
agctga
>NODE_464_length_689_cov_7.316401
CTTACGCAGGTTTAAACCCTGTTTGTTGGCTGCATAAAGGATATTATTTTTATTCTGCTG
ATAAGACTCTCAGAAAAAATGTAGTAGTATTTTTAAATTCTAGTTTTTCCAGTTATCTCA
ATGCTTTTTCCACTACTGCATTTTATTTATTTATTTATTTTAAGACTTCCACATACTTTC
TGCGGCCTATGTATAAGTTCATGCATAAGCTGTCTGCTGCCCCCGACCCAACATCCCCTG
CTGGCTCCCTCAGAGCAGCTTGGCTCGGGCCGGTGGCTTCAACCTGCAGGCAGCCATAGG
ACAGCCCAAGCGGAGCTGTCTGCCACTCCTGTGCTTCATTAGGAAACAAAATATAAGGTT
TCCACTCCATTAGGAATGACTTTAGGAGTGAAAGCACATAAGACGCCGACTCACCTCATC
AACAATGCATTGCAATAACGGCTGAGGATGAATGAGAGTGAGCAGAGAGGGGAGAGAGAA
AACAGCATTAGCCTGTATACAATGTCTTTACAGCAGAGTGGGAAGGAAAAAAAATCATTA
ATGCAATAAAATGTGGTCAGATTAATCAAATGCCTCAAACTCTTATGAAAATATTACAGG
CAGAGAATTTTCTATTACATCTAATGGTATCTAATCTAATACTGGCAGTTAAGGGCTTGG
GCATCTATTTATTGTGAAACACAATTTAGGAAGTTTAAAGGGAGGCAGTGAAGCATGCGC
GCAACATAGCCGTCAGGAACATAGgcacagatctttccctgctattttctttcctccaac
tcataaaagcttaccattaaaggctgtaggtcgctctgagtttcggggggaag
>NODE_465_length_295_cov_1.061017
GCTGATGCCAGCTTCTGCCAGTGGGCAACACCATCTGTGTGACAACAGCCAGTACCCACA
TCATTGTTGGTTTGATGAGAACAAACTGCCAACCAGATTTGGGCTGAAAAAGGTGCTCTC
AAGTAACCACAGCACAAAAATTAATGTTACAGATCTATGCTACCATCTTCTTGAGAGCTT
GAACATAATTCAAATAGGTATTAAGCTTGATGAATAGCATTAAGATGCCAGCCTGTGAGA
TAAGAGTCTTGGTGCTGAAAACCACAGACAGTGAGCAGAGTGAGATTAAAAACACGATAT
agctgcacagtggcattgtcccgggcaggcaaggagtaatggtgttgtttctggcttgga
ggtagacgtgaggtcagaagggaaaaattcactcacaaggacgtaggacatctaaggagg
aagtatgtggaagtgtgtg
>NODE_466_length_570_cov_6.607018
CTTTTCAGGGATCAGCGGCGCTTTAGAAAGACTGGTGTTGCTAATATATGGGCTATTTCT
TTTACCTGTAGTGTTGGAACAGTTAAATGGAATAGTAACAAAGCTAAGTGTATTATAAAT
ATATGTTTACTTATTTAATATTACTGATTTATGTGCGCGCTGCGTTCAGAATCTGAAAGA
AGTACTGCGAAACTTGCCAACTAATTGTCCATTTATCACAGTTTCACTCATTTGTGGTCA
CAAAGTAATCAGAGGAAGAAGCAGGATAAGCTAGCAAAACCAGGGAGGGGAGAGAAAGTG
GCAAGCAGGGCAGAAAGGAGAGGAGTGTTGCTGAGGTTTCAGCAGGAGGCATTTTATGGT
GACTTGGTAAGGGCCTTGTGGAGCTGCTGTGCATCTGCATGAAATGATGAGCCTGGTGTC
AGGACATGGATCATCCTTTTACACCGAGTAATGAATACAGATTGCACACCGGATAGAGAG
GCTCTGCAATCTGCTGCACCACAAATGAAACAACTGCCGTTCTAATCAAATAGTCTTTTC
ATGCCAGCGCAGCCCTCAACTTGGGCTAAATTCAATTCCAGATTCACAGATTTGTGGGTT
GGGGGTTGGGGAGACGCAGGAGGCAAGGGGGAGTTATAAATGTTGTAATTAGAGTATTGT
TTAATGTGTATGCGTGtagatgtgtgtgtgtgtgtacgttggggtggtgttggt
>NODE_467_length_663_cov_4.244344
AAGTTTCTGGAAAATTCAAAGTTTCTTATTAAAGCTAAATCAGTAGCGAGGTAAATAAAC
ATTTGCTTAACTTTTGTTCATTACACACTCCTTCTGCCACTTAGGATTTAATCGCGGTTA
CTGGCAGGTAGAGCAGGCGAGTCCATGCCTGGTTAGGTGCAAGTGCTACTGCCTCTCCTC
CTCTCTCTCTCTCTTCATATTATATAAAGAGTGGCAGCAGGCAGAGTGACAGACTGCCCC
AAGAGATGACACCTGTCACTGAGGGGAGTGCTGCTAATCTACAAGCCTCATTTTGTTTGA
ACTCTTTGTCACCTTGCCGTCAAATCCTCATCTTCTCAGTCACTGCCAGCTTCCCTCCCC
TCTGCTTCTCTGCTCGCTCTGCTTTGCCCAGTCTCTCCACAATATATACAGTACCTCCAC
CATCACACACAGCACACGCTCCACCACACAAACCAGTGTTCTCTGGTAAAACATGTTCCT
GCTTTTATTGAACGAGCATTGTGCCCGTCTGTACTCCTGTGTGTCATTTTGGGTTATTTA
TAAATGAATACATAGTGAGTACTTTTTGCCAAGGTCCCCCCAAAAAAAGTAAAATCTTGG
CAGTTCAGTGTCTTACTCAGAGGTGTGTAAAATTGCTTATCTGCCCCCAGCGTATGAgaa
gatgaggcgtccttgttcaaatgtttttatttcccgaacaaagacccattcattgatatt
gagatttgtctaagttaaagtgatctgaatagaaatgcagtctggagtggctcagtctct
atggagcagcacactccaccccctggc
>NODE_468_length_438_cov_5.269406
CTCACTTTCCCCGATTAATGAAAACAACCCCACCGTAATTAATCCCATCAAACGCCTAGC
CTGAGGAAGCATCATCGCAGGCCTCCTAATCACCTCAAACATTATCCCTTTAAAAACACC
CGTAATATCCATACCCCCAATCCTAAAATTAGCCGCCCTACTAGTTACAATTTTAGGAGT
CCTCACTGCCTTAGAACTAGCCTCCCTAACTAGCAAACAATTCAAAACCACCCCTAATTT
ATCTACACACCACTTCTCTAATATGCTAGGCTTCTTCCCAGCAGTAGTCCACCGCCTTAC
TCCAAAACTGAACTTAATTCTGGGCCAAACCATTGCCGCCCAAATAGTTGACCAAACTTG
ACTGGAAAAAACAGGACCAAAAGCAATTACTTCCTTAAACATCCCCCTTGTCACAACCAC
AAATAACATTCAACAAGGAATAATCAAAACATACCTTTCCCTATTCTTCTTTACCCTAGC
ACTAGCAATGCTTCTTCTCCTAGTTTAAACCGCACGAAGCGCCCCCCGACTTAGACCCCG
AGTGAGCTCCAAAACCACAAACAAAGTTAAAAGTAAAACCCA
>NODE_469_length_291_cov_1.034364
ACATGTAAGATGAGAATCCAAGTTCATTAACCCTTCATCACTCCCTCTGTTATCCTACTT
CCTCCATTTTCCACATTCTTATGACTCCCTCTCTTTTCACTCACTGTGTCTCTCCTTCAT
TGTTTGAACCACCCACCCACCCTATCTCGGTTAATGAAAGACTGGACAGGTTTTAAAGAT
GCACAAAGCCCACGTTTGACCAGCAAAGAGATGCTTAATGTAAGACCATATAAAGAAATA
TTTACAGCATCAAAAGTCGGGCCGAAGATGTCCTCTATGTGTCAGCTAAGGGCGAAGCAT
ctccaaagggtctaaaatgtaatgggtttcacaggacacaatttgtttgatatgaaatga
tcctcggcagacacaaagtggcccccattaggagccaagcagattagtgcagtcctctga
gggtccgtggctcag
>NODE_470_length_421_cov_13.128266
AGTGCAGAGTCTTTGTTAGTAAATCCATTAATATATAAATGATGAAACCTTTACCTGCTC
CCAGTTGCTTTGGCTTTCATGTTGTTGTTGTGTTGTTGTTTGGATCGTAATCAGGTATTA
ATGCCATTCTGTCTGAACTCAAAGATGGCAGGCTGCCTGGTAATTCATATGCTTGTTCTC
TGATGGCATCTGTCGAAGTGTGCTCTCTGCATATTGGTACATACCCTATGGGAAATTTCA
ATCCAGCCCCAGACTGAGTGGGATGTAAGCAATTTCTTAACTGGGACACTTGCGTGAAAA
CAGAAAGAACAGAGAGGGAGAGGGAGAGCAGATACAGGGGGAGAGAGGAAGAGACAGAGA
GGGAGGGAGAGAATAAGTTTGAGGCCAATCCTACTGTGACAAGCGGTGACAGAGTGAGGA
GGCCTCAGTATACTGCCTGGCGTTATTAATTTGGGACATATGGTTTGCACAAACAAAAAG
TTACGGCGCGCGAGAAAAAGAAAATCTTGATGGAGGGATTTTCATAATAGGCTGATTAgt
gccagcgctcgacttcatcagaaat
>NODE_471_length_694_cov_4.773775
TCATCTTCCAATCAACTTTTGAAATATAGCTGCAAATATCAAATATTATTAAGAAATAAA
TGAACAGACATAATCCAGCATAGGCATGTAGCATTGATTCACTACTGGAAGACAGCACAT
TTTCCCTTTTCTCTGTGGGCCATTTAGACTGCTAAGGCTAGCATTTGAAAAATACTTACC
TTGTTATAGAAAGTTTAATGTCATATGCAATTGTTTGACCCTTATGAATATTAAAGGATC
CCATCTCTGGCCTATTAAAAATGCATGTGGCTTTGTGGTTGTTGATCACGTTTAGAACGC
CCATGCAAATTGGACTGTCTTCGCTGTCAAGGCCTAAGATGAATAATGTAGCTGTGTTGT
ATATTCAGGGACACACCATTGACAGTCAATTAACAAGTTTGATTGGTGTGTGAACTCATT
CTTTTGAACTGTTAATTTTATGTAAATAGTATTCCCTCTCCCTTCTCCACTGTCTCTCCC
CCATCCAGGTCCAACACAGAAAGATGTTCTCCCACCACCACAAACCCCCAGATCCCTAAT
TCCACCTCCCACTAAGAGTAACCAGAGTGGGATCCTTAATAATTGATCATCACACACCTG
CTTCGTGGAAGCTATGGGAGTGTGCCTTTAACAGTCAAGGGGCCCCATGCTAGCCCCTTT
TGATATTCAAATTGACAAATGGTAGCTGGCCTTTATGAATTCAGAAAGGAGCTGGCTCTT
TTCATGGGGAAGAGCTTGTTAAAAgattctggccagccgtccaacctgatggagctcctc
tttgttggagtggatatgatggcatttgatggctcataaatggaatgccaatgacaat
>NODE_472_length_465_cov_3.815054
GCTGGCGTCCACAGGGGCGTACGATGCCTTGAATACCAAAGGCTCGGCGGTGGGGTCCAT
GAAAAAGATATATCTGTGGTCCTTCTCCACGGTGATGCACGGGGCCTCGGAGCCGAAGTC
CCCGACGGTCACGAGCTGCTCCCTCTCGAGGCCGCCGCTGTTGACGGGCCACACATCCAG
CACTTTGACATTCACACTGTAGGGCTCCCGGGAGGAGACGTTCTCCGGGGAGGAGCGCAC
CTCGCCCTCGATGACCACGGCGGATCGGTACGCCTGGTCCTGGAGGGAGTTGAGACTCGG
GGCGTAACAGGCGAAGGAGACCCCGATGACCAGCATGGAGAAATGCACTGGATCAAGCCT
CATGCCGTCAGCCTGTGCTGTGCTGCAGTGCTGCTGGGCGGCGGAGCGAGCTGGAAGAGA
GAGACGGCGGCGAACGGGCTCCGGCGGCAGAGCGGGCAGGGCAGAGCGGCAGACCTTGTG
GAAGTGTCCATGCCATCTGTGTCTGCCGCTGCTTTCCCCATACGGCTGCTGGCGTCGGAT
GGGGGGGACACACACCAGCCTAGGAACCGGGaacggcccgcttgtgcatgcttaaaaatg
tgattgctg
>NODE_473_length_290_cov_1.044828
TATGAATGAAAACATCTTGTCAGCATTGAGCAGTATCTTCTGCTGCCACTGAAGTCATGG
TTGAAGCATTGCTGTATTGATTAGGTACTGTAACCGCTGACTGGGCCAGCAGGGCCCCTA
CAGGGCTGCCAGTCACCATCATCCCTTCAGTCTGACAAGCAGAAACATTCCGTATCAGGA
ATGTAGGGGAGAAACGGAGTGTGGAAGTCAAGTGTTGGCTCTCTTCTTTAGTAAAATATG
ATTTTACTTTAAATTAAATAAGGGACCAAGTGATAAAAATCAATCATTTGCAGCTTACTT
tctgtacgtgtcctcacaaacacagttctgtgtgctcacacacactctaacacaagaaaa
taactaaagcaaacaatcaaacttcaaatcaaaatacaaatcactacattatataccatg
taaataaacataac
>NODE_474_length_389_cov_2.565553
CAAACACTTTCATATCTACAATTGCCCACGCCGTTGTTTCTCCTCAAAGCCGTACGAGAG
AAAAACGATTTTCATCGGACATGAAAGGGAAAGGAAGGAAGCAAACATCTGTGGGTTGGA
GATGGAAATAAAGTCATTATTATTAGTTTTTATTTTGGTGCCCCCATCCTCCTGCCTCCC
TCTGCCTCCTTCTGGCTCTCAGCATTTCACTCCCCCATTTCAGGATGGGAGTACATGGCT
GGGTGAATGGTTTAGTTTCCTGCAAAGCCACAGCACAGAAAACGAGATCTTTCCTGCTTG
GGTTAGCCTCCCCTGCTTTGTTCTTTCCAAATGGACGCCTGTGCTTGCACCTGAGCTGCT
GGTCCAATACAGCGAGTACCTGCAAGTTAGGACTTCCGATCGTCTTCAGAGTCGTCAGTC
AACACTAATAGTTGACTCATAATTCACAAATAGTGGACAGCGCAGCCACGGATTGCAACT
TGGAATTTTTTTAAAGATGAgttgattgtaaaagagaagttaaacaatgctgg
>NODE_480_length_457_cov_6.859956
CCTATGTATTATTCATTTTGCTCCAGAGAGACAAATTGTCATGGTGCTCCCTGGACGCTT
TTCGTGTTTTCCTCTCCTCCCTCCCTCCGTCCTGTCCTCCTTTCCAGGCCTGGAAGAAGA
GAGAAGGCCACAGTTTTGGGAAGATGGACAGGGCGAGAGTAGGGGGAGAATGGTGGGGGC
AGCAGTGATCTGCAAATCATTTATTTACGTTTGGCATCTGCATAATGAGGCAGGGAGCCA
ATGGCAGCCCTGGCTGGCTGGAGACAGGGTGGCATGCCTTCAGTTTTAATGGGCACACTG
AAGAAACTTCCAATCCTTCTTGACATTTCTCATAGCGAAATAAACGTGCTCTGGGTCAGA
GTGTCTATTAGGAAGATAAGAGACGAACAAGTCAATTATACTTCAATGACTGCATAGCCA
GGGGACCTCATTAACATGATCAGGGAGGTCCATGCTGCAGCAGCCCTCTCCTGTGTGTAG
CTCCTGATTAAGTTGTGGAAGAATGACATGGCCTTTTTTTTTGCCTGCTTCATGTACAAA
AAAGGCAGGACAAAAAACACACAAAGACGTAAATATATTCAACTATACATAAGGCAAATA
c
>NODE_481_length_601_cov_3.698835
CACACACACACATTATGAGCCTGTGCGTCGCTGGCAGTTTTGTTTTTCCAGTCTGTACCT
CTTCTCCCATTAGGCCCACTGTGAAATCTTTAGTGATGTTTTTGTGCGTTAGCCACACAG
TGGAACCGCTGCACAGGGTCATGGTACAAGTTGTATAAGCAGTAGAAGGATAAAGACGGG
GTGCGGGTGGGGGGAGGCGGGGGAGAGGATTGGGTGTAAGGACGTGATTATGGAGAGGAG
ACATGGGATGGGTCAGAAATGGCAGGGGGAAACAAAATCCATGGAAGTTTTGATGAGGAA
TTGACTGGAAAAGATAGAGCTACAAAGCGGGAAGTGCAGCGAGAAAGAGGAGAAGAAGAA
AGATGGCAGTATGGCTGTGTTGGCAGGATGGGGGTGGGTGCCTATCGGCGGCTGCTCCTT
CCTGAAACGTGGCCACCCGAGCCTGCCTGGGCCCTGGATGCACATGTGGAACAGTTTACT
GTAATGGAACTCTAAATTAGTGGTGGTTTGAAGCTGCCTGCAGCAGTAGGGTGTAATTAA
CTGGCTCTGTTGAAAGAGAAAGAGCCAGAAAGAGAGGCAGGGAGGGAGCCAGAGCCCTGG
AAAAAGGCATGGGGTGAGAGGTGCGTGTGTGTGTGTGTCTGTGTGTGTGTGTGTGTGTGT
GTGTGTTAGAGGGTGCTCTCACACATGTGACGTGTGGAGTTTTTGAGTGCTTGATTGCAT
GTGTATGTGTTTCAGAGTGTGTGGc
>NODE_482_length_828_cov_6.863526
AACTTACTTGTAAATGCTGGTAAAATATACAGTGGACTTAAAAAAAGAAAGAGCATTTCC
GCGTGTCTCTAATATTTAAGGAATGAGCAATAAAGAAAGGGCGAAGTTAAAATCTTTTGC
ATGTTGTTATGAAAAATAAAGAGACAAAACGGCACGGTGATCTAAAATATTATCTCTTCA
ATCATATCCTTTTCCCCAGATATCTTCATTTCCCCCCCTCAACCTGCCCTCCCTTTCTCT
GTCAGTTAGTCTGGCAAACAATCCCCTTGTTAGCAAACTGTTAAGACAGCCGCTTGGTAC
ACAAATTGCGCTCGACCAAGCGAATTTGTTTTGCAAGGGTGACCTGTTTAATCATCTCAT
TTTCTTTGGCGGACATTTATTCATCTGGTTTCCACGGTTACAGAGAACATTAAGGGGCTA
CAGTAATAAGGCTGGAGAGTCAAACAGGTAATAAAAAAATTAACGCCATTTTCCAGCAGC
CGAGGACAGTGGGTGAAATGAATCAAGGGAGAGGAGAGGGAAGCAGCGGGGGGAAGCGGG
GCGGGGTGGGATGGGCTCCAATATTGTCCAAACAATAAGCCTTAGCGGTTATTTTACTCT
GTAGATCAGGTGGTGCTGTTATGGACATGACACTTTGGGCACAAAGCAGGAGAGATAAAG
CTTTTAAAGTGGCCCTGCTCCTATTTTTTTATTGTCATTCAGCGATTGCATATCAGAACA
ATTAAAAAGTTTGCTTGAGATATCTATTAACTTTGCACTCTTTTTTTATTATTTCTCCCA
GTGCTTCGGAGAAGAGAGATAATTTCCACTTCTGGCAACGCAATGTGTCAATAACATGCA
AAGGGACGACATGACATTTAGAAGCCCTGGTGAGAAATGTTTCGTAGTCCTCCCAAGTTG
AATCATGTTTTCTACTACTGTCATCTGAAAAACagagcaacagcagaggaagggaagaaa
aaaaaaggaaca
>NODE_483_length_380_cov_4.702631
ACCGTCAGTATTTGGCACTGAGTGGTGACCTTACCGAAGGTTCGGGTCTTTATGGTTCTG
TTTTATGCTCCTGTTCCCATACAGTGCATTTTAAATGATTGTTTTTTATTATTGCAGGAG
TGCATCCATGGTAAGGACAGCATCCCCTCCCTCCCTCCTACCTCAAAGATACAGCAGAAG
TGACTGGCTTGTCGGGCTTGAAGAATTGTTTAATTTCAGGGCCCCGGCGTTTCCTGAGGT
GAGGTCCGCATTGGCTGCTAATAGAGATCTAATTGATGGGCCGAGTCCCGTTTCCGTGCT
CTCTCTCCCTTTATTGCGCCCCGGCGTCTGCTGTAAAATAGGTCTGTAATCAGATTCCGC
CTATTCCTCCTGGAGCAGCATGAGAGCTCAGGGCTGCCGAGAGAAAGAGATGGGGCAAAA
GAAAAAGAAAACGAAGAAAGAAAAAGAAAAAAGGAGAGAgggagagaggtggggaaaaat
cgttattaaaaaagttaggccttgagtaaaaattcaacgtgctg
>NODE_484_length_1176_cov_3.380102
GCAATTAGTAGGGCTGCGAAGCCTAGGAGGACTTTGTAGGAGAAGTATGGGTGGAAAGAG
ATTTTGTCTGCGTCTGAGTTAAGACCGGTCGGGTTGTTGGACCCGGTTTCGTGTAGGAAA
ATAAGGTGAACAAGGGTTATGGCTGCAATGACAAATGGGAAGAGGAAGTGGAAGGCAAAA
AATCGAGTGAGGGTGGCGTTGTCGACTGAGAAGCCGCCTCAGATTCATTGGACTAGGGAG
TTTCCGATGTAGGGGACAGCTGACAGTAGGTTGGTAATGACGGTGGCGCCTCAAAATGAT
ATCTGTCCTCATGGGAGGACGTAGCCAACGAAGGCGGTTATTATTACTAATAGTAGGAGG
ATTACTCCAATATTTCATGTTTCTTTATAAAGGTATGAGCCGTAATAAAGGCCTCGTCCG
ATGTGAAGGTAGATGCAAATAAAGAAGAAAGATGCGCCATTGGCGTGTATGTTCCGGATT
AGTCAGCCGTAGTTTACGTCACGACAGATGTGGGCTACGGATGAGAAGGCTGTGGCGATG
TCAGATGTATAGTGTATGGCGAGGAAGAGGCCTGTGAGGAGTTGGGCGGCTAAGCAGAGT
CCTAGGAGAGAGCCAAAGTTTCATCAAACGGAAATGTTGGCTGGTGCTGGGAGGTCTACT
AGTGCATCATTTGCAATTTTAAGTAAGGGGTGGGTTTTTCGGAGATTGGCCATTAGGGTT
CTTGTAGTTGAATAACAACGGTGGTTTTTCAAGTCACTGGTCCTGGTTAAAGTCCTGGCA
GGAATTATGGCTTACGTTATGTTTATATTTTTGTTTGGATTAATTTTAGGTCTTGCTGCT
GTTGCTTCAAATCCTTCTCCTTATTTTGCTGCTTTAGGTTTGGTTATGGTGGCTGGAATA
GGATGTGGAGTTTTAGTTGGGCATGGTGGTTCTTTTTTGTCTTTAGTTTTATTTTTAATT
TATTTAGGGGGTATGTTAGTGGTATTTGCGTATTCGGCGGCATTGGCCGCTGAGCCATAT
CCGGAAGGTTGGGGGAGTTGACCGGTGTTGGGGGTAATGTTGGTTTATGTTTTGGGAGTT
GTATTAACTTCTGGTTTGTTTTGAGGTGGGTGGTATGAGGGTTCTTGGGTGTCGGCTGAT
GAGTTTGGGGAGTTTTCAGTATTTCGGGGGGATATTGCAGGGGTGGCTTTAATATATTCA
ATAGGGGGAGGAATGTTGGTGATAGGGGCGTGGGTTTTACTTTTAACTTTGTTTGTGGTT
TTGGAGCTCACTCGGGGTCTAAGTCGGGGGGCGCTTCGTGCGGTTTAAACTAGGAGAAGA
>NODE_485_length_625_cov_8.075200
TACACTGCTTCTCCACCATTATTGATTTCATCCAAACCACACTTTATAAAGTTTCTCTCG
CCTTGCACTTTCATCGGAGTTAGACGGGACATTATTCTCGTTGCATTTATAGTAATAGAC
AGTTGAATACACCTTCAATTATATTCATATCTGTAAGCAAATATTTGCCAGTTAATCCAG
TATTATGTCTTCTGATGGCAGGGAGCTGGAAGTCGTTTGTTATAGTTTACAAATTTTTCT
TGTTCATTCAACTACCTGTACGTCCATTAGAGCTCACACACAATTGCTGTGAACAATTGT
AAGATGTGAGCCAGCAGTCCTCAACGCTTCCTCGTGACAGCATCAACACCCCTTTTTCCT
GTGTCTCTCTGCCTCCCTCTCTCCTCAATGGCAAAGTCAAAATGGCAAAGCCCTCCAATC
ACATTACTGTATACCCAGGAACATTTAAATGCTAATGTTATAAGCTCACATGCCTAATAT
GATAAGCTGACAAGCTTATTATAAGCTCTGAAGTTTTAAGAGTTTCTTCCATTAGTTATC
ACAGGAGGCATTAAATTGCATCGCTGCACTGTGCCAGAAGGTATGGAGTTAAATTCTCCT
GCAGAAGAGATTATTTTGGCAGCCTTCTGACAGCACTATACAGTGGCAGGATTGTACATA
ATGGTTTGTCAAGAGACAGGGAGTGGTTCCAGCTAGATGTGTATGCGTGTGCGCACATGT
GTCTTATCTGCTGGTTTGTTCGGTATATGTGGCTATATAGAGGATAGTt
>NODE_487_length_537_cov_5.480447
TGACGGCTGGTAATGCAGGTTTGGATGTAGCTCTGTGTGTGTCTCTTTGAGGGGGGGAAG
CTCCCCTTCACTAATACCTACTACTCGGATTACCACAGCGTCTTAAGTATTCAACCGGAC
TCATATTTTCCCTTTCTGCCTTTTTAACCAAATTGGCTGTCTTTACACTGTAAAGCAGCG
ATATAGCCCTCCTTACTAAGGGCCTATGGGGGATCCACGAAGAAGAACATTAAAATGCAG
CGATAGCCTTGTTGCAAAGCTCCTCTCTATTTCTTTCTCTCTCTTTCTGCAGCAAAGGCT
TCTAAATCATCCAGCCTCCTCTATTAGACGGGAGACTTATTGAGGTAGAAACCATAAAAA
ATGAAGAAGGGAAATTTAATCCCTGAAATATTGATTTGCACATTAATATCAGATAGGCAG
AGGGCAATCTAGCCGGGTGGAAATGACACATTGTCGACCCCTAGGAGAGGCCCGAGCCAA
TCTTCTAGCTGCATGTGTCTTAGACCCAGGAGTTATAGGACAGACTCAGCCCCTGTCTCC
CTCTCTCTCTCTCTCTCTCTCCCTTCCTCTCCCATCCTCTTCTCCTCCCAGTACCCACTC
ATCCCTCTCACTCCCCCCCCTCTCCATCCGCACCCTTAATGAAGGCTGCAATGCTGAAAA
TGCATTAGCTTTTAATAATca
>NODE_488_length_550_cov_7.829091
ATTATTTATACCCCTGGCTTGAAAGGGACTGTATTAACTTATAAGTTATAAGTAGTTAGA
AGTTACTTACTTTAAACTGGGGGTGTGGGGGGGGAGTGCGGGGAGGCACGGGGGGGAGAC
GAACCGACGCTCTGCTTAGCTGACTTCCCCCCAAATTGCTGACATAATTACATGAATGTA
ATTTTTTATGACTCACAGAAAATCTTGGCATTTTCACTGAAGCAGATAATTAGACTTGGA
ATAAAGCAGGGGCGGAATAATTAATACATCAAAACTAGATGAACTTTTTCTAATTATTTT
TATTTAATCTCCATTCTAATTATTGTTCTAGTCGGCTGAGCGAGATTGCCTTTCTCATTC
AGGGTGTGAAATGCACCCGTAGCGCTCAATCCTCACCCAGTGAAATATCAACTAAGCGTG
GAGACGGGAAATCACAGGGCGCTCGCCACTCTTCTTCTTCTTCTTCCTCCTCCTCCTCCT
TCCTCCCCCACCGCCGCCGCCACCTCTCACTCTCTCTTCCTCCTCCTCTGATTGAACTGT
AATTTAAATTTCTCCATTGCCAACAAACAATTTACGTACACCTGCCAGACTCTTATTTAT
TTATTTCCTCCTCCTCCTTCTCCGCCGCTGCTGCTTCCTCCTCCTCCGTGCAAATGTATG
GCAATCAATATTTCCCCGGCTTTAAATGAgtttg
>NODE_489_length_398_cov_1.562814
CCAACTGCAGTAACCGTCCGAATAGTTGGAATATGATGCAAGCAGCTCTGCTCCTGAGAA
GTCGAGGCAAGTTCCAGAGTTCGCTGCGACATTTAATTTGTTATTAAGCAGCCTGGAGAC
ACATGAGGAGGGGAGTGGAGGAGGTGGGAGGATGGAGATCCAGTCAAAAAGCTAAAACAC
AGAGAGGATGAAACCTGTGAGGTCGTAACTTCCCCTGCCTCCCTCATTATCACACGTCTC
TGTTGGCCGTCTGCTCATATTTTGTCATTTAAAAACAGCTCATGAGACGTTCACTGAATG
AGTGAAGCTCTTTTGTTGAGTGTGGTTCGTGTTCAGTGGCCTAAATCACACAGGATCCAG
CGTTCTATACATGGACACCGACGTAATACAGTGTTCATGAAGATGAAATAAAAAGAAGAA
ATATGGCCGCTGTGGTTGTGCCGGCAGAGAAGACCTTCAGCtttatctcatgtaaacagt
ttaaaccccaaacaaacacacactgacctttgcaaagaagccaccgctttgccatcagga
aa
>NODE_490_length_562_cov_3.546263
AATATCATGCCTTCTAGGCATAGGAGTGCGGATAGTAGGTGAGTTCGGTGGAATGCTAGG
CCTGCTAGGCCTAGGATGAAGGCTGATGAAAAGGCAAAGTGGGTGGGGGTCATTAGGCAA
TTATGGACTTTAACCATAAGTTTTTGAGCCGAAATCAAAGGTTTTTCTTAAACTAACTGC
CTATTCGGCTCATTCTAGGCCTCCTTGGAGTCATTCATAAATTAGGCCGAGGGTAAGAAG
AATAAGGACGGCAAATGCTCAGGCAAATGTTAGGAGGGGTGAAGATAGTTGATCTCCTCA
AGGGAGGGGGAGGAGGAGGGCAATTTCTAGGTCAAATAGGAGGAATAGGATGGCAACTAA
GAAAAATCGTATGGAAAATGGTAAGCGAGCTGATCCTAAGGGGTCGAAGCCACATTCATA
GGGTGAAAGCTTTTCGTGGTCGGGACTCATTTGAGGGAGTCAGAAGGAAATAATGGCCAG
AATAGTGGAAAGTGCGATGGCAATTGTGATTACAGTTGTAACTAGGTTCATTATCTTTCC
TTGGATTTTAACCAAGACTAGGTGATTGGAAGTCACATGTACTAGCTTTAATACTAGAAA
GATTATGAGCCTCATCAGTAGATGGAGATATAGAGGAATAGTCAAACTACGTCGACGAAA
TGTCAATATCAAGCGGCAGCTTCAAAGCCGAAGTGGTGTTCGGATg
>NODE_491_length_330_cov_1.769697
GTAATAGACTGTTTAATAAAAACATAGCGTTTTCAGACATTGGTGTGGCATAAACTTTTC
TTCTAGCGTCTCCAACAGGTTCATTTTGCACCGGCCAATATTTTAAATCATAACTAAAAA
CCTGCAAACCTAATGACTCTCCCGCAAGCCTCAGCTGCCCCTTCTGTTTAATGCTAGTTA
GCAAATATCATCATGTTAACATACTAAATTAACAACGTAAACATTATACCGGCTTAGTAT
CAGAATATCAATTTATGATTATGATGGCCTCAGAGCTGCAGCATGACTGTAGACTCTGTA
GAGTCTGGTTACATAAAGATAAGTTGTAAGGTTATTAGCACTATGATTTACTGCATTTTC
AGAAACACATCCTGAGCTACGCTGTAAAAAaatgtaactgtacatgatgctttttcttat
ttgacagttttttattcatttttaaattacaaaagtagactgtggatttaaatg
>NODE_492_length_601_cov_5.976706
ACACCTAAAAAAAAACGCAGTAGTACGCATAAACCGAAAATGAGTGTAAATTCTGCTGAA
ACATGTGTGCTCCCAAACTCCCCATCAAAGTTGCGTTTTCAAACACAGATACCCGTCATA
GCCTCCCCAAGAGTGATGTCAGCTGTAGGATTTGGTGAGCTGGGGTGGGGGGGATCTAAA
GAGTGCATAACCATGGAAAGGGGCTTGAACGCTCAAGAATCTTGTCTTTCTGTTTGCCCC
CTCAATCGAGCGACACAAAGGCTGAATTACTCATTCAAACCTCGCGGGACAAAGGGAAAG
GAGCTGGATAGCACTCCTGCATTTGTAGTCAAACATTTAGAGACTTAAATCGAGTCGTCA
TGAAGGAGAAAGAGTAGGACAAAGCCCATAGAATTGCCATCAGCAAACATTTTCCTGTGT
CATATTATGGGGTCTCCATGACTCCCTCTGGCCCGCGGACAATAGCACAAGTTTGCACAC
TCGAATACTGTCACCCTGCCAACGGCAACAAGGGCCCAAAACAGGACAATCCCCCAGAGA
AAGCATGGGCTCCGCGGGGAAGGTTGCAATAGAGGAGGAAAATGGGACTTGTGAAATGCT
AATTGAGCTTCATCCCCTTATTGAAGTGGAAAAAGAGCAcctatcgttcccctgaacagc
agcagaggaatgagatgtgagcaagctgtttgtctggtgagtacacctcatgtcctgaac
cagtctcggagagaggttcttttaa
>NODE_493_length_575_cov_5.906087
TCCTGCCTCAGGCTCCTTTAGAGACTCAGCAGCCAAAAGCAACTCTCATGCTCCCTGACC
TTATTGTCCCCTTCATTCAGAGCTCACACCACCTTATTCCCCATGACAGTGAGACCAAAG
CTATAATAACCGAGCTCGTATGTGCGTGCGTGAGACTGCGCAGATGTGTGCTTGTATGTG
ATAGAGTCATATTGCCATTGGTGTCGTTTATGTGCAACAGTGTTGTGTGGTTTTGCCTGA
CTCGTTCTGCAGCTCAGTCCTGTACAAACTGGGTTTTTATGGTTCGCATTCAGGCCCTGA
TACCAATTATGCAAACTATTAAAAATTTAAGGAGGACAGTCTTTTATAATTTAATCCTAA
AGTAATAGATTCTATTAAAAATGCATGAGAGGAGCTTTATAGATGGAGCTAGAATTAGTG
TCTATCAAAGACTCCAGTCAAGGATGCAGGGAGAATGGGCAGCAGGAGTGGCGGTATTGC
CTCATTATTCAAATAGGATATGATTACCATAGAGCAGGAGTCCCTCAGAGCTGAAGCAGA
GCTCGCTGGCCACTGTGATCACGAACAGGAGGAGTCTAGTCGAGCTCTTCGGAGGGAGAT
CTCCCCTTTTTCTGTTGAAGTGAAAGTGGGTTTAGATTTCCTGTCTTAACTTTCACAAAT
GGgattcgaagtgacatgtgatttgttgtggtttaaagcgctctgtcgttgaaataccc
>NODE_494_length_435_cov_9.779310
ATGTAACGCCGCAGCTGATATCCGCTCACCTCTCCCTGTTAACACCATGTGGGAAAGTCT
ATTTTATTGTGAAACGCACAAGAGTTATCCCCCTCTCCGTACAGCGCCTCCTCTCTCAGT
GGGTACAGGGGCTTAACAAAGAAAACATCACTCCCTTTCAAAGAGCACATTTTGACCTTC
CAGACAGCTAGTTGACAGGGTTCTGCTCTAGCAATGCAGGATTCAAACCAACTCTGATCC
ATAACAAATTTCCTTCCTGGCGTGGAGGGGCCTGATAGGTTTGTGAAAAAAGCGTCAAAA
GCTAATGGCAACTCGCACGGCCGCACACTTACCTCCACAACAAAGGCCCCCATTCACTGT
TGTCATGGTGCAGGCGCCAGAGCGAATGAACTCTTCATGCTCCATCAACAATTTAGTTAA
TTAGCTCATTTGTAATTGGCCGGCTTTGTTGCCTGGATGTTAGTGGGGGGACATCAAAGG
AAGAAGGTGTTTGCAGCACTGCCGATTACAGGTTATCACATTGCCACTCACTGAGAGTCT
CTCTCTCTCTCTCTCTCTCTCTCTCTCTCTCTCTCTCTC
>NODE_495_length_538_cov_2.289963
AATAGCAAGCCTTTAAGGATGTTTTGACATCTATTTGTGTAATCTTATCTTTTGTAATAC
GCAGTCTCCCTGATGCTCAGCACAGCTTTTGTGCAGTGCTGCCAACAAATTGAAATCTAA
GCCAGACCTCACATAGGAACAGAATGATTACAGTTTGCAAACAATTTGACAACACTGATG
ACACAGTGCCAATATCAGTTTAATAAAAAAACATGTTGTGATTATTCCAAAGCTACTGGC
TCTCTTTTTGGCTCGCAAACAAAGAGTGGAAGGTGTAAATGGGAGGGGAGGCTCACATGG
TGCACTATGGGTCAAGAATAGGCTAACTTTGTTGAAAATACACTTTGACTAACCGCCTCC
TCCTCTCTCCCCCTGCTCCTTGTCTTTTGTCTCTCTCTCTCTCCCTCTCCCTACCCCCTC
CAGTTCCACCAGGTTAGAAGAGTGATGACCATCCTGTTCCTTACTATGGTTATTTCATAC
TTCAGTTGCATGAGAGCTGCGCCCCTGAGAGATGCCCCGGGCATGCGGGGCCATCGGACG
GAAGGCTACTTGGGCGCTGCTGCGACGGCCGCACGAGGCCACGGGACTCCACAGAGTGGC
GGCGGGCCAGGCCAGCGTGGGGAGCTGCCCTCACTCACAGACACATTTGAGCAGGTGATA
GAGGAGCTGCTGGAGGTGGAGg
>NODE_496_length_367_cov_6.553133
TTCAATAAAAAAAGGGAAGAGGTGGGAAAAAAATCTTAAATGTCCAATCTTATTCTATAA
CCCGTTAGAGTGACACTTGCGAATTTCCACTATGGACATGGTGGCAGTACAAACGCAGAT
AGACGAAGGGGAATAAAAGGGCCTTCTCATGACAAACTTTCTGCAAATGTCAGCCTTTCA
TGCTGTTGAGAAGACCTATTTCATATCTATTACAGCAGGCATTCTGTGTCCGATATTTCA
GATTTCGGTCCTCCCCGTACTGCAAATCCTCTGCCAATCTTCCACCCTTAAGAATCTCTG
CCAGCCCCGATGCATTATTCCCCCCACCGCCTCTCTCCCCCTTTTGATGTGACAGAACAA
ACCGCGACCTATTAGGATTAAGGCTTTGAAAAGATCTTTGAAGCCGCTCAAGGTTCCTTT
AAACTGGGGAATGACAATATGAGCTGTGTGGCAGCAGATGCTGAATGGAGTGATTGCTAG
TCCTTAGCGAGGTCTGCTGTCAcataacaca
>NODE_497_length_527_cov_2.502846
CTTGGAACACAAATCCCTATAAAGCAATGTTTTATTTAAGGACATTTGTCGCAGTCTCCT
TGGTCATTTATTTTTCTTCAGCAACAGCACATTTTACAAAATTACTTTTGGAAGAATTAC
ATACTTTTCTATTCTTCTATAATGCACTTTCTGCACTTGCACTTTTATAAAAGCTCAGTA
GACACAAAATGGTTCTATTTATTTAGTTTTCAGTCTAGCTTTGCACCTCTGGACAGATCA
ATAAAGTTGTTTTAAGTAGGTTTGGCGTGCTGGAGCTGAGAGAACCTGGGTGCAACTACT
CCTGGAAAGGGTCTACAGGGGGAGCAGCATAGGCTGAAAAAGTGGAGATCATAGCAGACC
TCAGCCAGAACACGGGACAGGTTGATTTCATGCCCCAATGCAGCGGCAGTAATTGCACCC
AGGCCCGTTTTATTGCGAGTTGATTTTAAGGAGGGATGAATGGAGAAACATTCTGTAAAG
TGTTTATTTTGGGGGATGACCTTTATTAACCCATTTTCCAGGCAGGTTCCCCTGAGGTGA
TCTGGCTCAGTGCTAGATTAACCCTCGCAGGCCCATGGTAGCCAGGCTGCTCCCTATCCT
AGAGTTTCAGGAGGCAGAGAATGACAGTAAAATTGGACTGGcaacatgtgtgcaaacccc
cacacaccact
>NODE_498_length_709_cov_10.064880
AAAAGGACAAATTCTCAACTTATAAATGCACCGCGCTTTGCATCGATGATCAAAAGGCCA
AAATAGCGTGTGATTGGAAAGAAACCTAATTGCCTTTCAAACCTCTGTGGCACGTTCTAT
TTATTAATCTGAAAATGGTTCCAAATCTTGGGGATAATGAAAATCTCTTTTATAAATATG
TATGCAGTGAAGTCACAACATAATAGGGACCCTGTGAAAAACAGGAGGCAGCAAGGCGGC
TGAAGGATGAGGCACAGGCCCTGCAGAAAAGAATGTTCCCCCAGCAGAAATTGGTTTAAT
TAATAGGACATTTTACATAATGATTACAGTGTAATTGCACCGACTAGCAGAGTGTCATTA
AATATATCCTTGCTCCTTTACAACACCCTCCAGCTAAAAATAATGAGTTACATTGGAAAT
CACTATGCAACAGGTTCATAAATAACATTTAAGCCCATACAAGGCAAGTACTTATAAATA
ATAAATATTTGCCTTTTGTAATTGAAGAAAAAATGACTGCCTCTTTTTTTCCGCCACTGC
ACGCTGCTTTGTCCTGTTGTAACCGTGCAAAGGAGATTTTTCCCATTTTTCCCCTCTTGT
AAGTGCTGAATAATTTATTTGCTGGCTAATAGTCAACACTGTCAACACCCGGTGGTTAAA
ATATACCTGTGTCCAGATAAATGCAGCAGCAGGCTACAAAGCGATTATTCCCTGCTTCCA
GATATTTTGTTGGATGCAGTCCCTGTATACACTGCAGTAAATCACCAACTTCCAATTACC
AACCTCCATAAAACAAGGCTTGTATtcaaatcaggccccaaaagagagacagagacggga
caactgaacccat
>NODE_499_length_346_cov_1.407514
ATTGGTCAAATATACACATGAACATATCATGTTTCCACAGCTGATTGATGATAATGAGGC
AGGGAAAGAAGTTTTCTGGGTGTCTGCTGTGTTGCAATATTGATATATACCATTTAACAA
ATGTACAAAGTTGATATAATACCAAAATAAATATTCTAAAGCTGCATCTAATTTTCTAAA
TGATGTTTTTCCAACAAAGTAGGTATTTTAAAGCTGCACTAATCAACATTCTGTATTACC
TACAGATCAAATAACTACATTTTGTATTAGCGGGAGGGCTAGCTTGTAGTAACATACCTG
CAGAAAATGATTAGCCACGCTACATTTCTGCTCAGCTCTACAGAGCACTTCAGCATCTTT
AAGCTCATTGTtttggatctctgacctgcagctttaccgttttgatccagtctcaatgga
aagtgaccagctcatgagcaaaatggagatattaatgtgtctgatccgtaagtaaactga
caagtgttcg
>NODE_500_length_696_cov_3.755747
GGGGGGGATGCGTGCATTTATCAGACCCAAAACCCACGCGGGGCGCCCCCGCCCCGGAAA
CCCCCTTTGGCGACTCTGGATAACCTCGAGCCGATCGCTGGCCCCCCCCTTGGCGGCGAC
GTCTCATTCGAATGTCTGCCCTATCAACTTTCGATGGTACTTTCTGCGCCTACCATGGTG
ACCACGGGTAACGGGGAATCAGGGTTCGATTCCGGAGAGGGAGCCTGAGAAACGGCTACC
ACATCCAAGGAAGGCAGCAGGCGCGCAAATTACCCACTCCCGACTCGGGGAGGTAGTGAC
GAAAAATACCAATGCAGGACTCTTTCGAGGCCCTGCAATTGGAATGAGTACACTTCAAAT
CCTTGGGCGAGGATCCATTGGAGGGCAAGTCTGGTGCCAGCAGCCGCGGTAATTCCAGCT
CCAATAGCGTATCTTAAAGTTGCTGCAGTTAAAAAGCTCGTAGTTGGATCTCGGGACCGA
GCTGACGGTCCGCCGCGAGGCGAGCCACCGTCCGTCCCGGCCCCTGCCTCTCGGCGCCCC
CTCGATGCTCTTGGCTGAGTGTCCCGCCGGGGTCCGAAGCGTTTACTTTGAAAAAACTTG
AGTGTTCAAAGCAGGCCCTGCCGCGCCCGAATACCGCAGCTAGGAATAATGGAATAGGAC
CCCGGTTCTATTTTGTGGGTTTTCCTCTCCCCGAACTGGGGCCATGATTGAGAGGGACGA
CCGGGGGCATTCGTACTGCGCCGCTAGAGGTGAAATTCTTGGACCGGCGCAAGACGGAcg
agagcgaaagcatttgccaagaacgttttcgttaatcaagaacgaaagtcggaggttcga
>NODE_501_length_453_cov_7.090508
AACACAGCATTAAGATAGCAATCGCTAATTTCAAGCAGCCTCGGCGCACAAACAACATGC
AAGAGGAAGATGGGGAGGGCGAGGGGGGGAGGGGGCGGGGATGGAAAGAAAGAAAGAAAG
AAAGACAGAAAGAAAGAAAGAAAGAAAGAAAAAAACTGACACAAAACGAAACAACAAGGA
AAGTTTTTCTGCGACTTTCTCGAATGTCGCTCCAGATTTTGCCCTTCATCGTTCTTTCAC
AATGTCGCGCCCTCTCCGCTGCTATTTCTGACTGCCAGTGTGTGGATCTGGCTCGCTGAG
ATTTCATGCCAGTGTAAAAATTGGCTGAGGGTTTGGTTCAAATCAAATTGGACATAAGCA
CCCACAACACCATCTGTTAGGGAAAGGCAGTGGAGTGAAGGGCAGAACTCTGTATTCAGA
TAAATGGATTTTCAATTTATTAAATTGTTGACTGACACCCTTGTAAATTTTCCCTTTATG
TGCCGCGGCCTATTCTTAGAAACGCCGCGTTTAATGGAAACATGTTGCTATACGTCCCTA
CAAGCCCTAATATTAGAACCAAAGCTCCCGCTGCATCTGTTGTTTGGATCCGATTTg
>NODE_502_length_298_cov_1.050336
AAAGTGTGAAAGATGTGTCTACACAACCACAGTGATGTTTCCTGGTTGTGTGTCCTCTTA
AGATTTTCTGTCCAACCCAGCGAGCAGCAGTTGGCATTAGGAACAAAAGAAACTGAACCA
CCTGATGTGAATTTTGGCTCCAGCTGGTGGTTTCTGTGACTTAAATACAGAACCAAACTG
AAGGAATCTGGCTTCTTACCTAACTTACTCCATTCAAACTTATCTGATCATATCCAGTCA
TTTAGTAACACAGTCCGTCCTTTAAAGCTAAAAGAACTCTTCACATAAATATTTCATGAG
aaaggagcataggagaaaaacaagcacatcaaaaagttttaaacaggttcccgtacactg
cataactgttttgtgtcattttgatacaagaccttcatcaggtcaaaatgaaataataga
actgaaacaaataaatgcattt
>NODE_503_length_395_cov_2.432911
GAAATTAACCCATATACAAAAATAAGTACAGCTGCCTTTGTCTCTTTTCCAACATATGCA
TGCGTTTCACACCAACATGTGCGTGTTTCATGACAGGAGGTGACACCGTAGATAACAGCG
ACGGTTCAAACGATCCTTCTCTTACCCGTGTGCGAGCGCAAGTGTCTTTTGAGGGTCGTG
TGGCTCGGAAAGGGGCGCTCGCAGTGGCTACAGATGTAGCTGTGCATGCCTGCGTGGACC
TCCATGTGCTGCTGCAGGGCCTTCTGGGTCTGGAAGCGCTTTGCACACAGCAGACAGAAC
ACCGCCATGTCAGTCCCTGGAGAATGCACAAGACACAGACGCACAGTTATTTCAGTACCA
TACACAGACAGGGCCTTAAGTGGGGAAACTGGGTCACTTCAACTTTGTGTGAGTCCTCTG
AGGGAAAAGCTTCTTTCAAAGAGCAAGTGCCTCTACCTAAACTAACTCCCCTAAAAGCCC
AGAGGCACTTTCAGCTGTGAGTCTTTATACGCTCTATTTTAAACCATGAAAGTCATTGT
>NODE_504_length_695_cov_12.772662
TGTGTCCAGATGATTACGGGGCCATAAAGTGCCCTCTCACTCCATCAGCACAAAGGTAAT
CCTGTCGCTCCAGAGAAGAATCACCAGGCCTTTTTCTGCTTTCTTACTCAAACATAATTC
TCCCCATTTGGCATTTTGACATCATATCTTCAGTCCCCTCCTCAGTCACCCTAGCACAGT
TTTCTTTCTCTCTACCTGAGCAAAACCACGCCACAATAACTTTATTTTATTTTTCTCCCT
CGCTCCAATGGACAACATTTCAACCCTTACCTCTCCATTCTCTTTTTAATGTGTTTTTTG
TCCTCCTTTGCCTTTCTTCTTTCTTTTTTTCCCCTGACTTCCAAGGTCAGACAGGACAAA
CAATGCCACTGGTGTCTGTCTGAATGTGGCTCACTACCCACCACCACTGCCGCTGTTGCC
TTGGCAACGCACTAACCATTAATTTTCAATTAAAGCAGACAAAGAGATGACAGCTCAGGG
TCCATGGAAGATGTCAAGAAGCAGTATTAATATACGACAAGTGAGCATAATTGTGTGTCC
ATTTTTCTCAGCTCTCATCTATGCTATCAGTGAAATGTGAAAGCAGCAGATAATTTGAGG
GTGTGGGAGACGCCGGCCACTGTTTTCTTTTAACCAAGACGCCTCTGATGTATCTTTCTG
AGAAAGATGGCATTCATCATTACTGTTATGAATATTTTGTCAGGGATGTTATTATTTTCA
TTATCACTCTATCAAAAAAGATGCTATTTCACTTGTGAGTCCATTGCTGACATGTACATA
CACACACACATACACGcgcccatgcacacacacacacacacacacacacacaaacacac
>NODE_505_length_311_cov_1.003215
TAAGGTATGGCACTACCTGTTTGTATATCAACTCTCATAATCAGGTTTTTCTTATACATG
TATGTGCATGCTTGCATGTAAATGTGTTTCCCTGCAGTGCAACATGCAAACAATGAAAAT
ACTCACAGGTTGTCGACTGCCTGTTCTCGCTCAGTGCTGTTAATTCAGTCCTCATGAATC
TGTAGTCTGTAACTTTCTGAACGTTCAAACTACTTCAAATATCACCACACATTTAGTGTC
ACATTTGTGATACTGTTTCATCTCATTTTTGTTGGTACGCGGTGAAAATGTAACCAACCC
ATCACAGGATGTGACTGCAATGATATTATTGAGAGTAAGATAACACCTGGAGAGGTGCGA
CTTCACAGACCTAATCATTTCAACAGTGAAAGAGCGCCTCAGAACTGTACACCTTTTATT
CCACAACAACACTCCGCCACATAGATGAATGTAAT
>NODE_506_length_586_cov_7.813993
CTTCTTCTCTTCATCACCGTGTCAATCATCACAATGCTGTCACTCTGGATCTGTCTCTGA
ACTAAGCTGTCTCAGAGCTAAGATCCAGACACACTTGAGAGACCGAGGCAGACTACTCAC
CCAGACGCTTCTCTCTTGAAGTCGTACCAGTATTTCACTGCTTTTTTGCCCCTCGACACT
TCCCTAAGTTTTTTTTTCTTTTCCCAGATTCTTCTTTCCCTTTCCTTTTTTTTTCTGATC
TAATTTGCAATATTTCCACATATTAGATGAAGCCTGTACATGCGGAACAGAGTACACATG
GCCAGGGAATTGAGAAGTGCAAATAATTCCCTCATGTGGAAAGGCTGCAATTAACTGGGG
ATGTCAGCCTTTGTAAAATATAATTGAGTTCAGGACGAAATGAACGTCTCTAATCCGGCC
GACAGAGCACTGTCAATCAGTGTTCCTCGCATCCCAAAAACCAACTGTCATGGTTGTTTA
TGTCTGCCTCTCTACTTAGGGTTTGGACACTAATGCTCTGGCAGCTGCCTCTCTTTAATG
CGTGGTTGACTGGGTGACTTTGTGCTTGCCCGGTGGGAGCGGGATCTTGCACTGTAGGGA
GAGACTGGACATCTGTTTTTTCTGGTTGGGCTGGAGATAACATTGTGCACTGAGGCGTGG
TGTGAAACACCTGTGTGATTGAAGAAACATTtgccccattattgagcagaaatcacctct
tgtgacgtgc
>NODE_507_length_386_cov_4.629534
GCAGGCAGGCAGGCGGGCAGCTCACAGGAAGAGTAAGACACCCATGAGACCTCAGTCACC
ATCCTCCCTTCTTCTTTACTGGCACCAAACTTTACATTACCAATTCTGCTCGCCTCTCGA
TCAAGGACTCCTGGTATTGGTACCAACAGAATCGATGCATGGTGGTACTGTTAGACTTGC
AGTGGTGGTGGGGTAGGGAGCCTTTTAAGCAGAGGTAAAACAAGCAGCCGACAGCTCTCA
TGGAAACGGGCCCATGTTTTCAGCCGACACAGACGACTGCCAGAGGAGGACCACTGGAGC
TGTAATGGTACACTGGGCTAATCCTCAGTTATCACTTCTCTTTGCTAGTGGCTTTATATT
ACAGGCCTCACCGCCCAAAGAAGACAAAAAAAATGTTAGAATAGAGGGAAAATAGTGCAA
CTGGCATGCTGGTGGTGTAAATTTAAACTGCTCCTTCTTGCTTGACTGAGATAGTTCAGA
GAAATCATGGTGTTTGATTGCATTaatgacagactgatgcatcgtcttcc
>NODE_509_length_413_cov_1.753027
TAAACAAACACTGTTGACCCGAATAAATAAAAAACTTTTTGCTCTTTTCAAGTAAAAATA
CTTTTAAAAAACAGTTTTTACAAAAATCCCACAAATGAAAAAACATCGTATTTGAATTCT
AAAATCCCCAAAATTAAAAATGCAAAGATTAAAACAATCAAAAACATTTTGTTCTTTTAA
AAACTTTTAAAGATTTTTTGCTTTTAACAAAAATATTTGATGTAAAACTTGATTCCAACG
TTTTAAAGACAAAGAATAATCATCAAAAGCTTTAAAAATGTTTATTAATGTGAAAAAACA
AAGTTAAATATACAAAAAAGAAACAAATATAAAGATAAAAATAAAACATACGCTCTTTAT
GAATAATCTAAAATACACAAATATGCAAAATAATAAAAAAGATCTGAATGTAAATAAAAA
AACTTTCCGTtcagatttgattacatgaaacagatttagtggttttatgttctataaata
ttctaacaatataaatatctgacattttaatattaaaatccagtcaaaagaaaataaaca
aataaatctaataataa
>NODE_510_length_291_cov_1.676976
CACAGACTTCACTTAACACCTTTTGTGAAACAAGCCACCCTCAGTGCCGTTGGCTACCGG
AACTGTTCATTACAGAGGAGTGAGACTGCACGGCGAGAGAGCTCGCAACCTGTTTGACAC
ATTTCTCTGTGGGTGTAATTGTATTTCCTGTTTCCCGTTGTTTCATTTCGGAAAAATGCC
AAACCTCTTCCAATTAAACCCACGGCGATGCTGTTTTTCTGTACATTTTCCCTTTCTCCT
TCTCTTTTTCTGGCTCTCCCCCCTCCCTTCCCCTCTTTGTTGGCTCAAGTTGGTCAGTAA
TGCGTGGACAAGAGGGATCCAGACAAATTCCGTCACAGCTTCGTGCATCCAAAAGCCTCT
CTGCACTCAAGATGTTTTCCAAAGCACTGTTGTCAGTTAGTAAAATATTTGTCTCCAGAT
TGTGGCCCATAAAAC
>NODE_511_length_323_cov_1.671827
AACAGCTAGCAGCTAAGTTAGATGGCGGCTACAAATTAACCTATAACAGAGTCTGGAAAT
AAACATTTAATAATGCTTTAGGATATGGACCTTAGTGGGCAATAAAAGTGATTGAACTGT
GAAAGACTGTCACGTCCCCTGGCTCCAGGGCCAGGTTGTGGCGGCCTCCTCCTCTTCTTC
CCTATCTCTCCCCCTTCCCTTGCTCCTTTCCTTTCCTCCCTCTCCTCCTTCCTCACTTTT
CTTTTCACTTCTCTCCAGGTGGGAGTGAGCCAGTTGCAGTGACGAGGAGTGGACAGGTGT
GCCAATCTGCGGAGGAGGCAGGCTCATGACGATCTGCAGCTGTGCCCCATCTCCTTGACC
AGTTAAAAGCGGCTCACAGATCACAACTCGCTGCTGGACTGTAAacagtcacttgtcaat
acttctcaagtttgtttatgcccagctccatcattcctgtgctgcta
>NODE_512_length_597_cov_7.244556
AGAAGTTTTATCGTTCTGTCATTGTTCCTCGATGCGGATTTTAAAGATCTGAGGCGGTGA
GCGAGCGATTAGTCAGGAACTAGTATCCCCCCCATAAACTTGTGCCGCCGTCGCTTATTT
CAATCACGTAAGACCCCTAATGGCGTTGTCCGGGCGAGGGTGTTACGTATATCTGTACAA
GCTTTCCCTGACAAGCCCGGCTTGTTGATATTTGTCTTTTACTGTAGAGCCACCAAGGTG
TTGCCTAAGAGAGTTTAAGCACGCCGATATTGCAAAGGGTTATTAGATTCATAAGTCAGC
GAAGTGGTGGGCGATCTACTGAGCACAGCAGAAGTTCTCATATGATGACTTCAAACAAGA
CACATTACCTACCAGCATCTGTTGGAGTGAGTGGATATTAAGACACTTCTATCTCCAGGA
CAGCGTAGGGGGAAAATGGTAAGTAGCAATGGGAAACACACAGCAATAGGAAAAAAGGGG
GGATGATTACCAGTTAAATAGTCGTGCTTGCTGTTTGGTCTTGGCAACGCATTGCTTGGA
GAAGGGTTGGACTCTGTGGCTACTTGAGAAACTCAGTATCGAGACCCGTGTCTGATGAGG
CTGATGTTGACAAAGCTTGTGTGAAAAAAAAAAGACTGTGTGGCATTTCTCCGCTCAGGA
TATGCCGGTACAGTGAGAGGGGTAAGGAAATATTACAttgtgtctgcgcgcaatgtgctg
tggatgtgatgtaggctatag
>NODE_513_length_821_cov_7.509135
CATACGTGCTAACATACATGACAAATGCCAGCGGAGGAACAAAGCATGACAAAGAAGATG
GGATATAATTGAATCAGAAAGAAAATGTGCCGTGTTACTGACAGTGGGGGAGAACAACAT
TTAGACTATTGGTAGTTGAGAAAATGCCGTGGCCTACCACTAACCTTCACATCCATATTA
AAAGCAAGGTGTCACTGCATGCAAATTAGAAGTAGCCGGGTAAAGCACTGTTAATGAACC
CAGCCATTGAACTCCATACAGCAGGCTTGTCGTTAGATAGGTGCACCATAAATAGTCCAT
TTGGCCAAGAGCCAGAGGGAGAAGCTAAGGCAGAGTTACTAGCAGTAGGATAGGGCCTTT
ATTGTGTTATGACAGACAGAGGGGACGATCAGACAGGATAGAGATATGGGCTTTCCTTTC
CAGATTAATTAAAGAAAGGATCAATTAACAGTGATGAAAACCATGGCAGCATACTGACTA
GCTGATAGGCCAATCAAGCCTTGAAATGCAGAGTAGTTGGCATGTTTTATCTCTCCAAAC
TTAATTGCAATTTTCCAGAGGGAATGACGTGATCAAAATGGAGGGGTGAAATTAGCTCCA
CGTGAATAAAGTATTTATTTGATGCATTTGTTCTGTGATTTCAGAACTAAGTACGCATTG
TATTCGTATAGGGGACATTTTTCGTCATGCACACAGAAGTTTCTCTTTCCACAATTTATT
CTCCCCCTGCTCACCTTTATTATGGTAATTGTGAATGAGGTTCCACTCCTCAACATTAGC
TTTTGCTGAGTAGCAAAATGCCTTGGCTGAGGACTATTTGCCCCACACTGCCCAATCATG
CCAGATGCATGTGGTTATACAATATGGAGCGTTCATGAATTAATTTGCATATTAGGACAT
GAATTTCATACCCCCTCACTGCGGCGGCTGCTTTACGGCAGATTCGAGGCAATAATGACC
TTACa
>NODE_515_length_617_cov_3.450567
AATATGTTGAGAGTGAGGTGTGTTTGGAGAAGGACACACTACTACTGTCGTGTTTGATCC
ATGAAGCCATAATATTAGTTGAGTTGTTGTATGCCTATTATTTGCTGTAATGAATGACAC
AGAATTACACTTTTCAGACTCTAAACACCAGCCTGTGTGCTTCAGGGGAGCTGACATGTA
ACGACACTATAGTCTACTGAAGGCCCTCCCCTTGAACCACTGTAATTTGAGGCTCAACTA
CCACCATCGTGGTGGTGGTAGAAAAAAAAATCAAAGTTTAAAAACTTCACTCCTGGCATT
CCTCGGCCACCTTCCGAGGCACAGACCGGCGTCCTTGCCGCAGACTGCAGCTCCTCTCCG
GGAAACGCTTCATTCGAGCGACGGAACGCGGTGTGGAAACCCAAACGCACCGAGGGGTTC
GGCTCTCAGCGAGCCTCCCCTGAAGTCGGAGATGCACACATGAGGTCTGTCTGCCTGGGT
GGTCTCTCTACTTTAGTGAGCTGTTGCTAAGCAGCTAATAATAGTCGTGTTTGCTGAGTA
ATTTTTGCCCTTCTGGAACCAATCAGATGCAAGAAAGTCCTGCGATCTGACAGCCCCAGA
GGCGGGATCTCGAGTCTTTTTTTTTCCTCCTTTCACCCCTCCTCCTTCTCTGCCTCCAAA
TGGAGAGAGGTCTTTTTCTCCACTTCTATTGAATCTCAGAGTTGGCCGTGACGCGCGGCC
CAGGGGAAGACCACATAGATCTcaccagaatgctacgacca
>NODE_517_length_609_cov_5.963875
AATACAATACAAATCTGCTTCTTTGTTTTTTTTATTCATTTCTTTGCAGCAGATTAGAAG
ATTTGCGGAGATTTGATCTGACCCTCCCGCACTGTTGTAGGTGGCCTTGACATTAAAGTC
AAAATGAGAACTTTAAATAACCATTCCCACCGGGATCAGCTTTCTCTTGTTTTTTTTTTC
CACAGCAAGTGCTTTTGGAGTAGATGTAATGCTCATATAGGCTGACACAAGAGAGAAAAA
AACAGGAATACAAGGGTCTCTCAGTTAATGTATCATCATCTGAGTGGGTTTGGATTGGAG
TTATTAGAGTATTTCACTTCATTGCATGACCTCCTGTTCCTCCTCAGATCATGAATCCTA
TTCATTACCCAGTCCTTCTGGAGTGCCCGCCTTTATAATATTACTCAATTTATATTCTGA
AGCGGGCTCCTGGGAGAGCGATCAGCGCTCCGAAACAGCGACCCCCCTATAACCCAATCA
CAATATTTAAAGGGCAGCAAAGAGCTTTTTAATGCGCGTCGTAGATAACCATTTAAAGTG
GATTGCTTTGGTTTAATATGACCTTAACAGGCTGGCAGTCACATGTGAAGAATGAATAAG
CTAATAGGAGAGAcgacagggagaaagaatgaaatcaaaaagcagaatatgagagatttg
tttcaatgcttgctggcctcttgacggctgctgagaggagcatgatagagaatcacaagc
gtgtgaatgaaacaggacaggcgatgaatgaag
>NODE_518_length_407_cov_7.339067
GCCAGGTGGTGTTGCTCTGCATGCATGAACTATACGCTGATGTCAGGGCGCCTAAATATA
AGAAAGTAGCTCAAAAGTTGCATGGTGTAGTTGTGCTCGGAGTGAAACTGCCGTCAGAAG
AGGGGCCGAGGCCGAGTTGATGTGATCAGAGAGCCGAGAGAGAGAGGGGACAAGTGATCA
ATGAGCGTGAGTGAGTGAGCTGAGCAAATGCCATTGTTATTCTGATCTTTGAAAACACAC
TGAGAACAATCCACATTGTACCTGCAATCTCCACTCCAAAGTCAGCATGGAGAGGCATGA
CACAAAGGGCAGCAATCCTGTGACAGGCAAGGGTCAGGCCAGGGTCAGGGAGGTGGAGGT
GGGAGGTGGTAGCATTGGTGGTGGTGGTGGTGGGGGGGCAGACTGATCCAGATCGCCCCC
ATGTAACGCTGTCATTTCCACATTTCCTCCTCCTCCTCCTCCCCGTGCAGGTTGCTAATG
AGAGTTGCCAAAACAAGGAGACAACACGCCGCGATTATTGCCCTGACCATTTCACCCCGA
CCTGATGTTTg
>NODE_519_length_145_cov_23.089655
TCATCAAAAACCAAACATCTCTATATATCTGGCATGGCACCCAGCTACTGCGTCATTATA
TTAATTTGTGAGAGGTGCAGTGAAAATTACACCGTATGAAAAATGGCTGGAAAATTTAAA
TGATACAAACTCATCTTATTAGCGGTGAAACATTAAAAAACAAACAGGCCCCTCTGTGTC
CCGCTAATTTGTCTTGGGATGAAAGGCGTTTGATGGATGGATCTTACCTTATTCATAAGC
GAGGATAAAAGAGATGTATTCCCTGGTACAGGGTGTCCGTTTGATTCAT
>NODE_520_length_801_cov_6.779026
GTGACATAAATTGCAAGTTTCAAGTTGATTTTGACAAGTAAATGACATTCCAGGTCCCTC
TTTCTCTCTGTCATAAACAACTCGATAAATCTATTCAGGTTGGTATGGATCTTTGTCTAA
TGCCTTATACTGTATGCTGTACATACAGTATAAAGCATTAGTGAGAGATAATACATGAAT
GATACAATGCAACATTAAACATGTCCAGAATAATGCACTTTAATTGACAGCTGAGAAAAA
AAACTATGAATTTATCATTAAAAGTTAATTGAGAGGGGAGCTTAAAAAGGTCAAACAAGT
CACTCCATTCGAGGAGGGCATAAGGGGGTTAGCTTTTAACTTAGCATTTTTATTGACTCT
GGCAAAACAAAATGAGCGGGCTCTGTAGGATTGTGCACTCTGCATTGGCCATTCAGGCCT
TCAGAGCCCCATTGTAGTACTTTGAAGAGAATGAAAGGAAACCCCACTGGTGGAAATGCA
GTGGAACAGCCCCACAACAGGCCACAACTGTTCCCTTATGCATGAAAGGCAGGGACATAA
AAGACAAGATGGACTTCTGAGGTAGGGCCAAAAACAAAGGCAACAAAAGTGCTGATCACG
AGGGGATGACACGACTCGTCTCGGCAGAAGGAGCAGGGAGAAAAGGGGCAGGGGACAATA
GCACTCCCAGCCAAATGACATGTTGGAGAATTGAAAAATCCACACAAGAAGTGTCTTCTC
AATTCACTAAACCCACAAGAGCTGGGTGACTGTCGGCTGGACCTTGGTCAAACTGAGAGG
GGGTGGGCTAAAACAGCCCACAGCTTTTCTCTCTCTAACTTTCTTTCCCAAATCTTTCCC
CATTTTGGCAAACAACTTGGCAAGGGCAGAGACAGACTGGGGTGATGGCTTTAGTCTGCA
CACACCAAACCGAAACCAAATCAAAcctaatcaaagcatggtggg
>NODE_521_length_315_cov_1.514286
CTTTTCTTAAAGACTGAGAGGGATTCTGCAGATCGAACACAGTTTGGTAGCTCGTTCCAC
CACCGGGGAACCACAGAGGAGAAGAGTCTAGCTATTGACCTCGGGCCCTGTTGTGGTGGT
TGCATCAGGCTCCTTTTGTTGGCCGAGCGTAGTGAGCGGGAGGGAGTGTAGACCAGAATG
AGAGCGTTCAGGTAGCGGGGAGGTGTCTTTATCGTTGTTTTGTACGCAAGTGTCAGAGTT
TTGAACTTTCTACGGGACACAAATGGAAGCCAGTGCAGCGATCTGAACAGCGGGGTGATG
TATGCTGGTTTTGGCTGGTTGAAAACCAGACGTGCTGCTGCATTCTGGATCATCTGCAGA
AGTAAGGAGTTGCAGCAGTCGatgtgtgatgttacgagagcctgtgctgcatgttcagac
aggaagggtctgatctagctcccttcatacatcggtgat
>NODE_522_length_293_cov_1.802048
GTAACGTCACAATAAGTTTTATTCGGACAAGTATGAATTTTTACACAAGAACCGTTCTGA
CCAACCACCATCACACATGCTGATAGGAGCCTTAACGTTTACCCAGAATGCACTTGGTAA
AGGTTCCTCTGGTGAATGATCAGAAACCAGAAACACATCCAGGGTACCGATGATTGGTTC
TAGGACTCTATGTCAGAGACATTACACTGATCACACTGATACATCCCATAATACTGATGC
TCACAGCTGGTTATAGAGGAACTGAACAGAACCCAGGTGTAGTGTTCAGACTGAGACACT
GGGATGTATATAGAACTGATCTGGTGTCAGGTTCTACCAGAACTCCAATGTGTTCTCCAT
CCTAAACGTCGTGTCTATCTGCTGTACTGATGAAGTTCTGATGAAGTTCTGAGGCTCAGA
GATGATGGAACAGTCCa
>NODE_523_length_290_cov_1.034483
GTTATAAGATCATTGGTTTTGTTCAACCAGCAGCAAAGCCCAAAAATATAAAATTCCTAA
TTATATAAAAGAGAGACATGCAGTGTGTCGTCATATTTAAGATTAGATTCGAAGCTGAAA
AGACACTTCCAGAGTAAGACGAGTACAAAACAAAAGTGCATTTTTTTTCAAAATACATAA
AAACCTAATGTGTAAAAATAAACCGCAACTGAAAGTAAATAACTCAAAAGTTCAGTTTGG
TTTTTCTTTTTATCAGTTTTTCATTTATTTCAGTGTTTTAATGTCTGATTTTCCACATTC
tccatgtgacatagtgttaggttagtactttaagctagttagctggacatgtgaatgttt
ttatctttattcaagcagataaactcactgtttaatgagttcctttaaatttttctcgtg
tttttgattctgga
>NODE_525_length_439_cov_7.291572
CCAAGCATCTCCATAAATCCTAATACACATTCCACATTCCCTGTGGAGTGAAAAAAAAAA
GAAAGAAAGAAAGAAAGGCAAAGAAAGGGAGGGAATGAATGCATTTTCTTCTTATCTATC
TGTCTTTCACTCTCTTTCCCCAGTGAGGGAGACAGAAGGGAATAAATGGCTCCCCTCTCC
TCTCCTCTCTCCTCGGTGTGGGCTGACAGCGCAGCAGATGGTGGTTTAAGCAGTGAATTT
ATGAGCGCCACAATCTTAATGTTGCAGAAAGAAAAGAAAAGGACTCGCATCAAACGCCAC
TGACAAATGCACTTGCTAATATTAATGCACTCCTCATTCATCCAATATGCTGCCTAATTG
CTTTTCTGTACACAGTAATATGGCACCTGCTGCTCAAGTCCGGCGCTCGCGTCAGGAGAG
GGGAGATCGAGGAGGGGGTGGGGGGCGGACGTGGAAGTAGAGAGAGATGAGGAAGAAAGT
GTCTCTCGCTCTCTCTTTCTGTCTTTCTCGCTCCCTTTTTTCTGTGATGGATGCAAGGCT
GTGGATCATGCGCCAGACCTGTCAGTGTTCCTAATTAAAATTT
>NODE_527_length_516_cov_6.044574
TTGTTTTGTTTGTAAATCTATTGACCGCAACGAACTTGCTTTTTTATTATTTTTCAAGAA
AATACACATCTTAGACGTGACACCACTGTAACAGATTCTTCCCTTGCAGATGTGCCCTCT
CACTTTGTGAGCAGTGTAGCTGATCTGTGTTCATATGAGTTATTTTGATAATTTGCTTGA
TGCAGACACAACACTGACTTACTCCATCTTATAACTGAAGCTGCTGAAAGGGTTTAGTGT
GTCAGTCTCCATTCATCAAGCAGCCAACAGTTCAACATTCTCTGGGCCCTTTTATCACTC
CCAACACAATGTTTTGCAGCTGCACGTCAGGGTTCAAGAACCAACGTTGTGATGAGCTGG
CCAACCCCTGCGATTACTTCTGTCAGAATGAGGGGATGTGCACATTAACAGCTCTTAACA
AACCACGCTGCAAGTAGGTCCCTCTCACCTCTCCAGCTGTATTCAGAGCCCACTCACTCC
CTTTGTACACACCTCCACCCCAACTCCATCCGGCTTCATTTCAGCCTCAGTCCAGTGTAT
GGGCTCTTTGTCACAGTGCCTCCTTGTAGCAACTTATCATGTAATGAGTGCTGGATAAGA
AATAGTATACTGAAAGATTATGTGATGAAATTGCATACTGTACATCAAGGATTATCAtat
>NODE_528_length_290_cov_1.051724
CTTTGCAATATTGCTTCTCATCCATATGAAAACGTGTGTGTGTTCGTCCAGTGTAGTTAC
AACACACTGCCAGATTAGTGTAATGTGATGCATTTATTGCTCATTATTCATTTTAAAAGG
CTGCTGTTTGTGAGCGCAGCTGCAATTCATTGTGTGGAAAGTGAACAGAAGTTAGATAAC
CAAAGGAGAAACTCACCGGGAGTAACTGAATTATACATTATTAAAATAGGATAATAATGA
TAATACACACAAACGCTGACACCACAATACGGAGAATAAACACATAACTCGTGGGCGATg
tatcatgagttattctatgattcccatctttaaaactgtgcttatgtaaagtatttgaat
aattgtattcggctacaatccatcactgctaaaaatagatatattctcagtggaaacaat
gacaaacacatgtt
>NODE_529_length_931_cov_6.737916
GATGGGTGCAAAATATTGAATTTGAGGGAACCAGTGACCAGTGGTCCAAAATATTGCTTG
GAGTACAGTAGGTGAGCAATGGTCTTTATCTCAGTACCATGGTGGCTCATTTATTTTGTT
GATGGATTGTTTATCAGTCGGGCAGAATAGACGTGTATTTGAGTAGCTGGAGGGAAGTTT
AGAGGGGTTTTATGCAGAAGCGCTGTAGAACAGCCATGTACATCCCCTTCAGCCAACTGA
CCTCGTCGGGTCATCAGGACTTAAGTAAGAGTGAAAGTCGCTTTAAATGGAGCGAGGCTC
CCAGGGACCTAGCCTTGGCTGAGCAGCTGCTGCCAGCCGGCGACTATTACTTTTCCAGGG
GCTGACTTTGATGTTTTAACAATCCATACATATTGATTCAGACTGATAATAAACAATTTG
ATTAGCCTCTTTCTATAGGCTGTCATTTCAATCACTTTCAGAGCTCCGATGGAGTGGAAG
TGAGGGAGGGAGGGGGGGATGAGAGGAGGGCTGGAGAGATGGAGAGACAGAGAAAGCGGC
CAAAGCTGAAAGAGAGGGTGGAGGGCCGGAGCCCCCTCCTCAGACAGAAAAAGGAATCCA
GCCCTGATTAGGCCTCTGCCTTTGGTGAATTGGACAAGACAGCTGAGCTGCCAGGTTATT
AACTCCCTCAGAAAATTCTCAGCCCTCTCTCAGGCCGGCCTGAATACTGCGATCTGGATC
GATAAGCAATCTCCGGTGTGTACCAAATGCCTGCTGGATTCATTTGTCTCCCAGCACCCT
CTCCCTCCGCTGGACAATACACCTGCACAACTGAGCCCCTCCACCCCCACCCCTCCTTCC
CCCTTCTTTCCCGAACACTGTTCTCACTCTCTCCTCTCCCTCTTTCTTCCTCACCCTCCC
TCCTTCCTCACCTCTCTCACGTTCACTCACTGGAGTCTCTGTCACTTTTTAAATAATGAC
CCTGGGGCTGAAGGAacaactgcctacctctatttcatcacggtgagtccctcgcctgca
ggccgggacgaccaagctgtccgggagagagagggtggggagagagacagagaag
>NODE_530_length_424_cov_2.905660
GCTCTGACGTTAAGCTCCGAGGGAAAGGTTAAAGAAGACATTCATGTGTATGTGTGTGGA
GGGCGAGGATGCACGGGAGGTCCTGATCAGTTGGTGAGAGTGAACAAAAAAAAAGGGGGA
GTCTGATCCGCCATTACGTCATGTGTGTGATGGAAACCACCTGGCACATTTGTACCAGTC
GGATAAGATGTATGACTGAGACAATGTCCATTTTAATCTTCACCAAAAAATATACACAGT
TAAATTTCCATACGCTAACATTTAGACTTGTTAAAAAATGAGGGCAGCGCCGTCCTGTTT
TTTTTCTCCTCCGACTTTTTAATCAAATAATTTATAAACTCTATAAATAAATGTAGAGAG
AGGCGAGGGGGAGAAAAAAAAGTATAAAGGAGGAGAAAAAAATGGACGGCGAGTTCAAAA
CAGCTCATCAAAAACCAAACATCTCTATATATCTGGCATGGCACCCAGCTACTGCGTCAT
TATATTAATTTGTGAGAGGTGCAGTGAAAATTACACCGTATGAAAAATGGCTGGAAAATT
TAAATGATACAAACTCATCTTATTAGCG
>NODE_531_length_158_cov_5.386076
TGGAAATCTGAATATCAAATCACTGCGCAAATCACATGGAGAGGGTGTCCAATCAGAGCA
GTTGGCTAATGGTTAGTGCTGGAATTGCACACAAATACATGGAAAAATAAAACACTGTTG
TGAGCTGCCACTTTAAGGAAACAGTAACAGTAAAGTATAAAAAAAAAACTTTAGCAGCAA
AAACTAATAATTGCAAAGCAGCCAATTAAATTGTGCGGGAGAGATGAAACCGCTCATATT
TCCCCTGGTAATTTCATGCTCTAAACTCGCTTCCGTGCGCACATAAAAAGAGGAGAGAAA
AT
>NODE_532_length_145_cov_2.103448
GTGAAGCCAAAACATGATTGTGAACATTGTAGTTGAAAGATGGCAGTTTGACTGTTATCC
TGCTCCGAAAATGCGTTTGGCTGGCTGAAAACAAGGTTTTTGACATGGGACATGTAAAGT
GAATTTCTTTGACAGGAACGGACTGGAAACAGCTTGTGCCGTCATCTTGATCATATTTAA
ACACACTCGGAAGTCAAAACATGATTGTGAACATTGTAGTTGAAAGATGGCAGTTTGACT
GTTATCCTGCTCCGAAAATGCGTTTGGCTGGCTGAAAACAAGGTTTTTG
>NODE_533_length_634_cov_4.239748
TCCATGATAACGTCAGTGAGCATCAGAAGCCATGGTTTTAAAGTTATGACCTCATTACCC
TCAGATTGAGGCCATATAACCTTAAACCCACAGAGAGAAGGTGGGGAGGGATGAAATGTT
CTTGTTTTCTCATGTGCACTGAGGCGTGTTTTTCAAGGTAAATATTCTTTTTCCAACATG
AAATAGGTCTTTGTTGTTTGCCGAGAGGTAAAGAGGCGGAAAAGTGAGGAGGATCTGAAC
TGGTTTCCATGTCAAACACTTCAATTCACCATAGAAACTCAGATCTTAACGCGGAAACTT
TATTAAACTGTGATGGTGGATTGATAAGGGCCGAATTTCTATCGGCCTCTTTTTATTGTG
GGCACCAGGCGGGCTGACAGAGGTAAATTGCTCTTTTAATTAAAGCAATGCACCAGGGGA
AATTGCTGTCTGAATATTGTCTCAGAGATGGGGGCCAGTGACAGTTGCCTGGAAACTTCA
ATCTGTCCACCCGCATTTATTCCAGATCACAGTTATGAGATAAAGTTTAATAAAAATCTT
TTCCTCCGCCACCAACGAAATGAAATCCAACCCTTTCTGAACAAGTGAACACAATGAGAC
AGGACTGCGGAGGAAACCTCATGTTCAACATGTATCTCTCAGGTTCGTCattttgtcccg
ttaggagccgcagaaacagcctattatgagatgattttttaaattttgctgggtgtcctg
cggccgatgatgctggatttccagggcgcacagcattgttcgggcttttcaatctgaa
>NODE_534_length_595_cov_5.974790
CTCACTAATAATTACTGAACAAATCTAACAGACATCATAAAATACACATTTAGGTTTTTG
GTCCCAAATTACAAATTCTGCATCAACAACTTATCTTAGCATTTTCATGATTGTAAAGTT
ACTACTATGTTTTCAGTTTGACAAAAAACTGCTTAGGTAAACAAGCTCAGTTATTTACAG
TATATAATCAAAGTTAATAGCAATAAAAATTGGATCCCTGGACCTGTGTGTTTGGTTCAG
AAGACGTAAACGTTGGTGTACAAAGAGAAAAAGACACTGCACTGAAAAAGAAGGGTCAAA
TGAATAATGAACTGTCACGAATAAGGCGATCATTAACTTCCAACGCTCTTACTTACAGAT
AAAGGGTTTGACACTGCTGTGGATGTGCTTATGCTGTTTGAGGCCTGACGAGGTGGCAAA
GGTCTTGCCACATTCAGGACACGTGTGAGCGCGAGCCCCCACGTGCTGGGAGCGGATGTG
GCGCTGAAGGTTGCTGGGATCTGTGAACACCTGCAATTTTACATTAAAAAGCATTTAAAC
ACACATGAGCGTCAGTGCATTTTGCGATCCTTGGCACTGTTAATGAAAATATGCAGTTTT
CATTGCTTTATCATTTCACAAATCACTAAATGTCCAGTGCGATTATGAATGAAGCCTAAg
aaacagaaacagataaagcctgtgtgtcctgtgcccaacttacgtgccgggtatgctgta
ccttatcacagttttcaca
>NODE_535_length_294_cov_1.013605
TTTAAACTCTGTCATGCTTTAGATTTTGTGTTTCCAGATTAGGAAAGTGGATGCTGGAAA
AAAGGATAAAGTACATGCAAAAACATGAGGGAGAATATGAGGGAGATTTAGAGCAAAAAG
AAAAAAGTAACTTAAAGTAAAGGCATACGATAAGAAACAGGGAAAGTCAGAGAAGAGAAA
AGGCACATTTCATAATGTAGTGTAGAAGGGGGAACTAATGTGAACTCAGTCCTTGTAGTC
TGACCTGTAAAAAGACAGAACCCTGAATGATTGATGCTGAATATGATGTATCTTACATAC
agactggtacagcaggcccagttctacacgggtgcaaaagaatgcatgacacccacagct
gaacattttgcacccgaagttgaaatctgaaacaaaagatgtgtcgtcatttaattgtga
gtggtgagtggaaactct
>NODE_536_length_328_cov_1.384146
TTGACCTCCAATTTGCCTACTTTATCATCCCTGATTGGTATTGGCAGCGTTATTTGTATA
TAATTGCATGTTCATTAAACATTCATTAAAGTCAATCTTGACAAAATGCCAAAAATGTCA
TGGTTTGTTAGATAGTGAACACTGTACCTGGCTAATCCCTCCCCTGCCATGCCTCCTCCT
TCATCTTCATTTCTCTAATCTCTCCTTTCCTGTTCCACACTTTTATCTCTTGTGCTCTTG
CTGCCTAACCTTTACCTTCCCACTTACTTCACTTTGCTCATTCTTCTCATCCCTCTCTCC
CATAGGGAAACACATTCATGTGCAGCAAGATATCCTTTCCTCTCTATTTCTTCCCTCTTT
CGCCTCCATCTctctaactattaatctctctatttgacctcccgttctccatctcgcttg
gtttcttcctccacgggataaaaatactgtttagttattgataaacttactg
>NODE_538_length_309_cov_1.323625
TGATACTGTGAGTACAAAGCTGCAGGGGATGCCAATCATAGTGAACACAACAGCTCCATG
GGGCATTTCATGCATTTTTAGCACACTGCAGCACACAGCAGAGCTTGAAGGCCTCTGTTT
CAGGGATTATCCTCGGATTAGTGCCTGGAAAAGTTCATTCTGCCCTGGGAGACCAAGGGT
GCACTGAGCCCTTCCTAACAGGGATTGTGTAACTGCTGGGAACTTTTGATTTTGTTTTGT
TCATAGAAGCAGGAGGATTACATCCTCTGAAACCCACCTGACCTGCCTCCCTCTTCTCCG
CTGTCCCCTCTTGAACCCATACAGCCgactgcacctcccagccggatgggaaatacaaga
tcaggatcaagattcactttatggtcctacattgtcagaaatatggatggggcttcgaac
catgctgtatccatacaaaaccaccaacataac
>NODE_539_length_342_cov_3.043860
CATGGTCACAGGGCAGGCGGGACCTCTTATATTGTTTTTTCAAGAGGCGATGTTTTTGGT
AAACAGGCGAGGCTTATTAATGTGTTTGCCGAGTTCCTTCTTTTTCTTTTAGTCTTTCCT
TATGGGCACTCCAGTGTGGGGTTAACGGTGAAATAGTGGGTGTTTTTCTTGTTGTTTGAT
TTTTTACTCATTTCCCTCTTTGTTTGGGGCCGTTAAGGTTCGGTGGGTGGTCCGTTCCGA
TTTACACGTGTGCAAGGAGAGAGTTGGGGCTCTCTTATTACTCATATTAGCATGATCGCT
TCCATGGAGGGCATGGGGCGGCCTGGTAGGTTTAGGGGTTTAAGATCTATTATCAGTATT
TTAGGGTAGTGGTTTATGCTTGAGCTTTAACGCTTTCTTTTTGGATGGCTGCTTTTAGGC
CCACCAGAGCATTTTTCCTTAAGTTATTATGATCTTTATCCTCCTGGAAAAGTTGTGTCT
TGTTTC
>NODE_540_length_693_cov_6.443001
CACGCGGCTGAATCTCCTACAGTAAACTATTGTTTTGACACAGCGGCAGGTGATGCATCA
TGACTCTTACTGGAGTGTGTACACGCATACACACATGCACATATTTACAATGTCTGTCAG
TGCTTGATGATTTGAAGATAATTACAGTGTATTTATTTTCTCCTGCTCTTCCCTCTGTCT
CTCCCTCCGACTCCCGCCCCTCCAGATTGTGAAGTCGAGCCTCTAGCAGTGTAGTGCTGA
AGGTGTGTTTGTGCTGTTATGCCCTCTGGCTTGGCTGCCAGCTTACTCCCACTGATCTGA
GCCAGAAGGCAGACTGCCGAGGAATACCGATCACCTTGCCCAGACCGAATCCTTTGAGCT
CTCTCTGGCATCTTTCCCCCTTCTGCCAGTTTCCTCCTCTGCTCCTCTCTTCCCCCTTCT
GAAGTTGACAACAAAGACATCCTCAGGGTCCTCCTTGATGTGAGACCCACTCTTGATCTT
TTTTCCCTATGTTTTTGTACCTTATAGTTGCACTACTTTCATATTCCGCTAGCACAATAT
TTACACACCAGAAGACAAAGAAACAGGGGTCTTTTCATGTAGAAACCCCTGCCAACATGT
TAATCACCTGAAGACCTGCAGTGGTCATGTTGGCCCGGCAGAGGCAAGACATTAGTGAGG
CACCTCTGCACACTGCCTCCTATTTGACCAGAGCCTCCAGATATTTTGCAGGTTGTACAA
GAGTATCTATCTATCTATCTATCTATCTATCTATCTATCTATCTATctatctatctatct
atctatctatctatctatctatctatctatctatctatctatatatttatatatata
>NODE_541_length_306_cov_12.222222
TTCCCCTTCGTTCCATCTAACCAAATTAAGAAATTAATGAGGGATAGGTTCTTTACCAAC
TGCCCCCGCAATGTTTACCACTGATGAAATTATAATGCAGGCCCTGCTGTATTATTTATA
AGCCAATTAGGGGAAGTGTTACTTGATTTGATGGGGAGCCGACACACAGAGTACATTTAA
CTAATGGAGACCAAGAGAGTAAAGGGAAGGAGGGGAGGGAGGACAGCTGAGGCGGACTAT
TCCGTACGATGCTCTAGGATTACGTGGCTAATTGCCCTGCTTTATCTGTCTGTCACGGAT
AGCCATGCATATTTTAGCGTTCCCAAAGACTTTGATTGTTTGCACTCGTGTTGGGGCTGT
AACAAGTAGAGCAGAGGCCAGAGTGGAGTGTAGTTAAAAACTGGCAGCAGGGGAGGCGAG
GGGAGGGGTGGTGGTGGTGGTGGTGGGGGG
>NODE_542_length_355_cov_3.346479
AATATTAATTCAAAAAAAAATAGACAAAATATTTGCACAATTGTGATTAATTAATCTTCT
TCTTTTTTTTCAAACTTGAGCCCTGATAATGAATGTTCCCCTTCGTTCTAAGCAGCAGCA
CTCTGAGCTTAAATTTCCCCCCTAATCGTTCCCTGAATAGCAGCTCCTCTCCACCTCTCC
GTAGGTCTGGGTGGCAGCATATCTCAACTCGATTCACTGTGACAATATTGTTTGGCTATC
ATTCGCTGCTTTAGGATGAATGGCATCGATCCTCTTTTAACAACATTTGTTTCCTATTGT
GTTCGGGGGGCGCAGCAGAGGAGGGCAGACGTGTGAAAGTGGCTGTTTGATTCTCTTTTT
CATCCCCATGACCTCAGCTTTTGTGTCTCGTCACCCTGGGAATGTCACGCCTCACTTCTC
TACTTTAAGATGTTTCAGAAAGTGCCCTTTGTTTTCACTCTTTTTTTTTCTTTTTTTTTA
AAGCTCACACAAAATTGTT
>NODE_543_length_297_cov_1.003367
CACTGAGCAAAAGAAGGTATTGCTACGTGATTTAAATGTCTTTAAACATCTGACGAATAG
GTCATTTGATTATATCCATTACACATCTTGGTGGATATGCTGAAACTGAATTCTCTTTTA
AGTGACAAATCAGTCCACATCACAAAGGCCATGATCAAGAGAAAAAAAACTGCATTTGTC
CTTGTGTGGAACAATAATTGTAGTTGCTGGAGATGCTGTAATTACATATTGTGGAGATTT
TTCGGGTAATTACTTCATCTAACAACCCGGCTGTGCAGGCACACGGTGAGGCTCAGCCAG
ATCTCTCATTACACTAACTTCAATATTCAGTCAGTCAGTCAGACTTTATTTGTATAGCAC
TTGTCATACAAATAGAAAGTAAAATGAAGTGATTTAAAAATGTATATACATAGAATAACA
ATGCCCTTCCTACTTCGTAAC
>NODE_544_length_621_cov_5.697262
CTGACAAACAATTTTGCAGCTTTTATTGTGTAGCTTATAAAATAGGAAGGCAGTGCACAG
CAGTGAATTTGTAACCTGTTCTGATTTAGCGTATATTATAGCAATATTTCTTGATAAAGT
TAGTTAATAGCTGGTGAAGGCTGCAGGAAGATTTCTGGAATGAGTCCAGAAAGTAAAGGA
GTTGGTGTCTTCCATTTTCATGGGGCAACGGAGGTCTATCCAGTTCAGTAGCTGGTGCCG
TCTCTTCCTTCATCTCCCAGTGCATCTCCTCCTAAGCCTCAGCTCAGCTAAAGAGAAGCA
AAAGAAGAGGGGAAGAAGGGAAGCCCTTATGTTCATGTGTTTTGATTAGCAGGTAATGAT
CTTTGATCTAATGCGCTGACTGGGAAAGTGCGGCTCCCATTGAAATCCGGTGGATGCTTG
GCCGACCTGGAGCCAGTGTCACTTCTCGTTAGGGCCTGCGGCTCCATGACCTCCCCGTTG
CCAGTCCCAGCCCCCTTCCTCACAGCATGAGCACCCTGCGTAATGATATCAATAGCAGCA
GGGGTGCAATGAATACAAATCCGCGTGCAGAATGTTTGGACAAGAATTCGCTCCCGGCCC
TCCCTCCTCCAGCTGCCCCGCTCACCACCGTTCAACCTCTATCCCCCACACAaagggcta
tggtaggccgtaatctggatggttgattttctacaaaaagctgtggttaccgcaaagagc
aaatgccccctgctggttggctgcaactgtttgtgtccgataaag
>NODE_545_length_794_cov_7.462217
TCCTTTCTTGTGTTAATTTTGGTACACTTAAATCGCACAACTATCAAGAGCATTATTCCT
CTCTTTTGATGATGCAGACTCAATTCTAATCAGACTCCATGGGAAGAAAAATGAAATATT
ATTAAGTATGATTATTCTAAGCAAGGCTCTGAGAAAACGTCTGTGTTATAATCCAGGGAT
TTGAATAATCAGGTTGAAGATAATGGGCTGGGCTGGCCTGGGCGTAAATAGAGAGCATCC
ACTCATCCTCCCAGTGCTGAACTTAATGAACTTTTAATTGATGCGGTTTTGCAAGTCCTT
TTGTCATGCAACAGAAACAAGCCTCTCTGCTGATGGGCCTGTTTTCCCGACTGGCTTCAG
ATTGGTTTACAGCAGGCCCTAAGTACCATGTAGTTAGTTTCATGTGTCATATAAAATCTG
CCCAGGCACAACGACGCCTGCAACTAAAACCTTAAGTGCATCCACAGGAATCACTCACCG
GCTTTGCACTTCCGTCTTAAGGAAGGAGGAGAAATTCAATCACTGCCGGCTTGACACACC
GAAGATGAGGCACGTGTTCCTGCTTTTAGTTGTTTCGAAGAACACTCTGGCAAGGCAAAC
TGGGATTTCTGTTTGTCTGAATAACATCCCTGATATGACCAGATCCTGAGTCACTCAATA
TGTCAGGCCCTGTTGTTTCCCAGCCCACGAATTGTGATGCATAGATAGAGATATACCCCT
GTGAGCCAGGTCATCTTTATTCAATGATTTGCTTATTTAAATCAAATGTGCCTGATCTGT
ATCTGACACAAATTCCCAATACAGTGCTGCATCAGCTTTGTAAGGGGGGAGCATCTTTGC
AAAGCGCTTGGCCCACTTTACTTCCTAACATCAGTAACCACAGCTCAGGGACTGTAACAC
AGCAATCTGTTAAGGAGATAAATAATCAGATTTGGCAC
>NODE_546_length_310_cov_4.361290
CCCATTCACTCCTTTTCCCCTCGCAGAATAGGACCCTTTGATGGAGGAGATATTTAGTTC
TCATGCGGCTGGTTTGGCACTGACTGGAGCTGGGGCTTATTTGAAAAGGATCTTCCTGCC
CCCGTTGTCTCCAACCCCCCCACCTCCTGTAGGCGAGCGGAGGGGAGTGGAGCACGACAG
ACAGACAGCCCCACAGCAGCCCACCCACACTAAATTAATTCTGACAAGGAACTTAAGATA
ACGTCAAAGCGCTGACTAATCGCAGGATTGGGTTTCTGTAAGTCAGGGAGCTGTGAAATG
TGCCATCATATCTAATAAAAGACCTCCAGTTGCTCCCTTTCTCTCTCAGCAGTGGTGAAG
GTTGGGGGAAGTGGGGCTGCGGTGTCGACTGTCTAGCTGAACTGGTCTGGAAAACAATTA
AATTTCACTTCGGCAGTGAAAGTGCAAGTGTGTg
>NODE_547_length_488_cov_5.569672
CTCCACACAATAAAGCTGATGAACTTTAGAGTTATATATGACAAGATATTTGTATAATAA
GTCAGACGCCACTAACAATAATGGCCATATTGGTGTATCAGTCCTAATGTGTTAATGCCA
TTAAATTCTGGCTTTATAAGCTCAGTTTAGACAGTTCGATTTCCCTAAAATTTGATAGGC
CAATAATCACATTGAAGTTCTTTGGTTTGGTCCTTTACTGTTCTAACGTTCCATTAGGCC
TTCAGCGTGCTGATAGGAGAGTTTCAGACAAGCGAGGTTGCGTGCTGGATGAAGAGTTAA
CACAGGAAGGGTCATAAAAAAAAATGATTCAAGGGCTTAAGGGGGGAGGAAAGGAGGGTA
TTTTGTACGAGCCATGCGATGGAATCGTGTGTTTACCCCCTGACATAGATGTCAGACATC
TTCTCTCCTGTCATGAAAGCATCGTCCTCTAGAATTACGTCATCAGTGTTCCAAATAACA
ACACGAAGCTCAAAGCTAGACACCAGCAGAGCATTGACCAGAGAGGAGAGAAAGGACGAC
AGACAGACAGGAGACACACCACAAACAGAGAGACGCGACACAAACACGCACACAGAAAAA
ATGGAAACAAAACAAAACAAAAAAAATAATGG
>NODE_548_length_313_cov_4.252396
TATATCTATGTATGTGTGTGTGTGGTTTTTTTTTCCCATCCCCAAATGAGAACTCTCAGA
GAGCGTCACACGGGCACGGCGGGGTCAGTGACCGCGCACGCCGCCTGTTTATCTGTATGA
GAGGTCCTCGGGAGCGCGCCCCCCCTGGCCGAGGAAGGTGAGCGAGTGTCTGGAGGGGAG
GACTCGGGAGCGCGACCAGCCGAGGGATCGATCGGATTAAACTCGATTTGAGTGAAATTA
ACACAAAGGAGAGAAGAGCAACGCACACTAGTCGGCGAGGTCGCGGATGCGAGACACGCC
GGAGACGTATTTCATGAGAAACAAAAAAAACTCGAACTTTTTCCATCTGTTTATTTATAT
TTCAAACTGAAAAAAGGACCACGGTGGATTTTTTTTTTTTCAACCGAGCGGAGATACTAG
CCCCACTAACGAGGAGTTGATTTGATAAAAAGCCCGA
>NODE_549_length_748_cov_7.324866
AGAGTCAGTCAAAGAGAGGCAGAGGGAGAGTGAGAGCGAACGGGGCTCATTTTAAGAGGG
CACACTATGTTCGGCCCCCTGTCTCTTAATCCTGGGCGTTTGTCGCAGCTAATTATGGTG
GACAAGCCTCTTTATCGAACCTGCTCCTGCCATCAGCATTAGGATGCATGAGCTGCGCCT
GTTGTTTTAAACGCTCTCATTAACCACACAAATCAGTGCTGTTGACAGAGTGCTTTTGAA
TTAAGCGTCTCGCCCCCACCGCCGCGCGCCAATGCTTGCAGGGCCCAGGACAAGGAGCAA
TTTATAACACCATTAGCCACACTCGCCGAGGTTACAGGCATCAAAATTGTTCCCGTCTAA
TTATTCTTAATGGATACAGGGAGGGAGCGACGCTCAGGACAGCTTTTTCATTAGCCCTCA
ATCAAGAGGGTCGGGGGAGAGAGGGGTGGGCCAAATGTACTGCTCAGGCAAACGGGAAAT
CAAAAATAATCGTGTTTGCTTTTTTCATAATACAACACGAATGCATAGATGGAGGGAGGT
GGTGGAGGGAGGGTGGGTGAAGAGATGCGGAAAGAAAGAAGAAGCTCTGCTCTTGACATT
AGAAAAATTCTTACTGTTGTCTAGTGAAGACACACATATACTGAGAAGTGACAGTTCATT
TGCTTTTACTGCCTTGTCGACTAATGGCAGAGTAAACTTATGCTGTGTGATAGATTTCTA
AGACATGGTTATTGGTTAATGAATACAGAAGTGAAGTTCAACAGGAAAACATTTGATTGT
TTAGGGAGGGGAGTCGCTGATTAAGTTTCGCCTATGTGCACTTGCGTGCCTATGGTCATT
GTTAATGATTGTGGAATAGCTGTGGTAAAATTATACTTTGTaaatgaatcat
>NODE_550_length_355_cov_2.180282
ACAGAACAATACTACTGGAATGGAGTTCAGTGAGTTACAGTTCAGTAGGCTAAAGCAGGA
TTAAGGTTTAGTTTGGTTAGTATGGGTTAAATGTTTGAGGTAAACCTTCCTAATACCACT
AAACTCATTACTGAGCTGCCACACCTGTTCCCCTGGTGAGGTTAACAAGATGCTACAGAG
AGGATCGCAGGGAAGTTGAGAAAGTAAAGCCTAAACAATATATAGGATAGGTCAATATGG
AGTTGCATGAAAAAATCTGGGCTATGCAACCTCAAGATGTTTTCAGGGAACCAGCTTCTT
TCTACAAAAGCATTGCTAATGAGTGCAGAAATTCTGTAAGACAAAGAGATGCAACAAGCC
attgtttctgcctagctgatgtgcaattgtatctgactgtccatgtgaaactcattctga
cttagaatttgtataacttggatattagacttctttgctgcctatttttatcttttattt
ctgtctgactattcatggg
>NODE_551_length_412_cov_5.247573
TTTACCATCATATCTATCGGATATTTTAATCCAAGCACAAAACTTTAGTTGAAGTCCTAA
AATGGATTTTGTGGTTCTTTTATTAGTTTTGGATACGAGCAGCAGTTGCTGGCTTTGCCT
TTGGGGTTTGCAAGGGTTGCACCAGCAGAATTGTATTCTTTGGTAACATAGTGTGAAAAG
TTTGGTCTCCCACAAAAAAAGTTCCTTGCGATCCTTCTTTACATGCACGATCTTTGATTT
CTGACGATGTAAGATCAAATTGAGCTGCAAGTGTGCTCCCTCTCTGCCTTTCATGCTGCT
TCAATATCACGGCGTGAAAAAACAAAGAAGGCAAAGACTGAGGGAAATCTGAAGCGTTCT
GCCACTCAACATCCCCCAATCCCAAACAACAGCGTCTCACTGCCACTACAAATACATTAG
AAATCAATTATTTATGGAACAGAGTCAGGGCCTCTTTAATCTTTTCCTTTTATCCAATTA
AATTGTCTAACCATTCTAAGCCTCTATAGCTCACAGGGAATGTGCTTTTTTAAAAAAAAA
AAAAAAAAAAAAGAAA
>NODE_552_length_462_cov_5.952381
AAAGCAATTTCTTGGCCATTGCTTGCCATAAAGCTAATTGATAAAGGAGGGTACATTTGG
AGTCTGTGGATGCCAGACTACTACATGTGGCAGAGGGCGTACATCTTGATTGGCAGTGGC
CATGTGGGAGAAAGAGTACTTATGTGTGTTTGTGTGTGAGCACATTTCCATGTGTGTATG
TGTATGCGTCTGGGTCTGTGTGCGGGATAATCCTGGAGAATCTCTTTCTTTGAAGGGGAA
CAGATGTAGATTTACATATGTGGAGGGTCCCCAGTCTGTGATGAGATTAGCTGGTTGGGA
TCTTTCTTCACAGCGACTGGAAGGTGCATATTTAATAAATGCCTGGAGCTAGGCTGGGGC
GTGCAGGGCTTGGCCCTCAGAGAGCCACAGGACAAAGGCAAACGAGGCCCATGGCAGGCT
AGCCCATATGGGAACAGGGTTGCTTACAGATTGCAGTGGCCTTTCATTGGGTGTGGGACA
AGGCTTTAAGGGTTTATATACAGAGAGGGGAGCACTTGGTGGGCCACTTCTGCACCCTCT
CCACAACGAGTGGTAATAAAGGGATTTTGAGCTTGTAGTGCCTCATCTGTGTGCTTGttt
gcttgc
>NODE_553_length_341_cov_1.222874
CTTTTAGTCCTTCGTCTCCCACCACCTGTCACTGAATGGAGCATTATGCTGTCCTTACAT
CCAGTTTGATTCTAAAGACTGCGGTGTTTAGATCCAGGTAGGAGCAGGTGATCTATTGTA
TGTGCACTTAAACATCATGATAGATGGAGAAATACCTAGATAAGGAATGTTAAAATTCTT
CCTCACAATGGGGGAAAAGAAAATAGAAAAAGCCTATATTACCATGAAGTAAAAGCAGCC
TCGCTCATTGATTTGCAATGATGGCCAAATACAGGCGTTACCATCTGGGAGTTGGGACCC
TGCAAAAGTTTGCAATTTAAAAATGCGCCGCAAAAAGATGAATATTACTTCTTTTCACAA
CGACTTGGATAAGATGAGATAAAAGACAAGATGAGATAAAGGTTTTGAAGTTTGCAGTGT
TATACTAGCACaggggacagtgcaaaaaagtagcataagattgcacaggattgaattatt
aaaac
>NODE_554_length_323_cov_3.910217
ATTCTTGCCCCGATTCTGCAAGGACGCTTTCGACATCATACGACAAAACAACTCGAACCA
AACGGTAAATCATGCTTTACATTCATTGGATTGATACTGACTATCTAAAGCTAGCTGATG
TGATAAGTAATCAGAAAGATGCTCTGTTGAGAAGTTTAGATAGAAAGAAGCGCTCATACA
AGAGCCTTAAGAGAGAAGCAGGAGGTAAAACGTTGCTAACTGTTCATTTAGCCCTGGCTA
AGTGGTCAGGGACGCTGGACAGGTGAACTCTATTCTCCCCACTGGCCCTGCAGGGGTGTG
TGTGTGTGTTTGTGTGTGTGTGGACTGTAACAGAATTTCTCTAGTCCTCTGGGCCCTGGT
GCAAAGCAGAGAATAAATGGTGGAGGTGGCAGGCCAGGACAGAAAAATCAATGCCTGCTT
ATACAGACATGACACACCAGCAGCCAACTGCATTCTGTGTGTGTGTg
>NODE_555_length_690_cov_7.208696
ATTAAAACATTTCTGTGTGAATGATTAATTATCCCAATAAAAAAAAAAATCACATTCTAA
TGGCCAAATCATTTTGTAATCAGCGTTAAGCATATTAAAAGCTGTCACCGCCTCCATTTG
AAAATGTCACCACCACAAAAAGACAAAATATCAAACTGGCTTTCGTAAAAGTGGTGGGGG
CATATGCACGGAGAGGAGAGGATGCCCCCAAACTACTTTGGTTACACAAACTTTGTTTTC
GGCCTCAATGCATCAGAGCCCTCTCCCTCCGTCTGCCATCTGCTGCTGAAGAATCTGTTT
CACTCGATGAGCCAAGCCCAGCCTTTATTGGTCCTAATGGCACTATCAGCTGAGCCGCCA
AACCCAATTACCTTTTAAAAAGGGAGGCCACCCCAGCTAATCATGGCTGCCTAACCTGAT
TTGCCTGTGATGAAGAGACGGGATAAAGAGCAGTTAATGGAGGGAGAATGATCTCACAAA
TACAAAAAACTCAATTCATTTCTCCGGGAGAGCAATCTGTCCGATTCAGCGGTAATGGAG
TGGAGATTCATTAGTCCTCAGGCCTTAGTAGTAGCACCGTCCCCTTATCAACTGAATGAC
AAAAGAACATTCAGTGTTCTCCGTTTATAGACTTCATTTTGTTGGGAAGGCACACAGAAA
GGTGACAGATTGGTAGCTGAGGCTAGATATCAAGATTGAGTGGCGTTTCTGCACCTTTTC
AATCCAGCATCAAATCAcaatgcatcgacaattacaaggacagcaacagctacaattgcc
acttcttaaatgataatagacttgaatttactgcaattcatgtatatatataag
>NODE_556_length_474_cov_8.683544
TTCTATATTCAGCCAGTTCAGACCACTTCCTGTGAAGCGCATTAATGCAACTTTGATTAC
CGTGTGCTTTTCCAGTAGCAATTCTTCAGTGTTTAAAGGGGTGGGGTTAACGGATTGTGA
CAAAATGCAGCAGGAAGTGGAGGTGCATGGGTACAGCGGGTTCCCATCCCGCTTCTGGGC
AATGATCTTACCTTGAATGTGGACATGGCTGGGTCCCTGCTATACCTGTCTATGGTGTGG
AACTTGGACGAGTGGTTGAGCTCATGGTACAGCTCAGAATGTCTTTTGCGAGTGTGCATC
ACTTTCTGGAAGGGAAGAAAGGAAGGGACAGCAAAAATGAAGCAAATAGAAACAAACTAA
AAAAAAAAGAAAAGCAAAAGAAATGGAGGGAGAGGGGGGGCGGAGCAAGGTAAGGGCAGG
CAGGGGAATGGGTAGAAGGCTTGAGGGACTGCAGTGATGCCAGCCATGAAAAGGGGTTAG
AGAGAGACGCCGACAGATCGATCGATTGCTGGCTCATGCTCATCCATCATCTACTTCCTC
AGTCTTTAAGAATTTGGCAACTGGGAGTGCTACAGAGTAGTCCTTTAAATGAAAATTTGG
TGAAAATGACTGACAAag
>NODE_557_length_740_cov_4.766216
CCTTATGTGAATGAGAAAGGGCTCTGATTCAACATGATATTATCACACAAAAATTATGAA
AAAAGACCAGAAGCAGAGTTCAAAGCACAACCAAAAGTGAAAGTCCCTCAGCCAGTGAAC
TTTGTGACCTGTGGGCTTTCCATGTGACCCCACCAATAAGAAATGCCTTAGGTAATTTGA
ATCAAGTGGAGGTGTGTCACTTTCAAACAGATTCGGCTGAATAGGCCTGCCGGAGCAGCG
CAATGCTCCCCCAACCAGATGTGTGGGGCTGTTTTTTTATTAAAGGAGAAGCTGATAGTT
GCAGGTGCAAGGCTGACATGAGGGCCAGCTTTGCAGGCCTTCATAAAGGGGATATCCATT
GCCTGTGTTTAATCAGAGCCAGTGGGATGGGATGGGATTCATTGCTCTTTGATGGAGAGC
ACTGTTATGAAGATGGACAGTCACTTTGCTCTCTAAGTGAAACCATCGTTTAGCCTCAAT
TCCCAGAGAAAAGGGCCATTTGTTATCCACAGGGGAGTGCAGCAGGGGTGGTTATGCTAG
GTGGAGGCTGCATGCATTTTCCACACAATTACCGTGCATAGGCATACATTTATGGTCAGA
GAAAACTGACTATGCTAAAGCCAAAGTGACATACAATATAGACTCTGAATATCCTTCCCT
CTAATACCAACAGAGCAGGAGTAAAGCCGACACACTCAAACACGCACACACACACACCTG
TGCATGATCTGTATGTGTGCCGGTGCATACATCATCACTCACGTGTGTTTGCCTGCTGGT
GGTGTATTTTCACACATAGTCATAGTAAAACTCTTACGTGTCCTGTTagattgtttggtg
tcatattatccaacactgttcatggactagaacgccaataaagg
>NODE_558_length_293_cov_1.054608
TTAACTTAAGGTTAAGCCCAAATTTTACATTCAAAAATTCCTCATAGTTTTAAAAAAGCC
CAAAGTTTCTAGAAAAGCCCTCAAAAGCCCAGCTCCAAAGCCCAACTTTGGTTTTAAAAA
GCCCCGACAATAAAAAGCCCCATGACTTACTTTTATATAGAGAGATTTGGGTTCAAATTC
AAATCTGCATCTGACCAATCATGGATGTGTTCCTCCCAAGGGGTTGGTCTTAGCTTCACT
GTCCAGGAGAGGTCAGAGGCCAGATACCTTTAGTACTTACTTTGAGTTCATTTCTTAAAa
gttgaaatctaattgttgtatatctatcatgatcacagatctaaaacgctgctgaatagg
tgattaaaacaacaccaaacataatatgtttatctcgtactgttactgagataataagac
aaggtttaaacatgcat
>NODE_559_length_368_cov_4.692935
GAGAGGGAGACGTGGGGGGATCAGCTCCCCAACACAGTTTATTGATTTTTTTTTTCCTGC
TCGACAGAAAGCCTGTATAACAGCTCTATTGCCCTCATAATGATTAGTGACAAAAGTTTA
ATTAAGCAATTATGAAGCCAATAATAGAGTTGTCTGGTTTGCTTAGCTTTAGACTGTTTA
AGACTTATCTCCCTCTCGCACATCACAGCAGCTGGAATGTGCTTGAAGAGATTAATGCTA
CGAGAACACAGATGCCCACTTTAATACAGCGCCATGATGCCGTTTGAATGAAGTTGAGAA
CACAAGCTTCTCTTTATCAAATTACAAGTCTGCTTTTCATGAATATGGAGGAAAAAGGAA
GGGGGAAAAAACCAGCAATCGCTTCAAGGTGTAATTATAAAGACATACAACAGAAAGACA
CACAATTCCGTTTTAGTAATCTGCCTGTATGAAATATGCATGATAATGTATTACTGAata
aagacttaccatgttctaagaggctttggcag
>NODE_560_length_665_cov_4.392481
GTCATTAGTTTCAGACATTCCTCTTTGCCTTCAGGGTGACTTGGAGTAACTTTGGTGATC
CTCTGTGTAGTGATAATCAGGTCAAACTGCACCTTCTCAAATGCCTTTCATGACGGAATA
CCTGCAAAATGAGTAGCGTTCCAATCATCCTCAGCTGGTCATTGCATTTGTGTTAATAAA
CTCAGTATGGATAAAGCAGTAGTGGTAGGATCTTATATATTTTGCCCTTTTCTTGACTGT
TTTCTTTATCATTAACTAGCATGTTTTTCTTCTTGCCTTCCTGATTTGTGTGTGTCAATC
TGCAGGTTCTACTGGGACTTGATAATGCTCATCATGATGATGGGGAATCTAATCATCATT
CCTGTGGGAATAACCTTCTTCTCAGAGCAGACCACCACCACCTGGCTGGTCTTCAACGTG
GCTTCGGACACCATCTTCTTGGTTGACCTGGTCATGAACTTCAGGACGGGGATCGTCAAC
GAGGAGAGCTCCGAGATCATCCTCGATCCCAAGGTCATCAAGATGAATTACCTGAAGAGC
TGGTTCGTCGTGGACTTCCTCTCCTCCATTCCAGTGGATTATATCTTTTTAATAGTGGAG
AAAGGCTTTGACTCGGAGGTTTATAAAACAGCCCGTGCCCTGCGAATCGTCCGCTTCACC
AAGATCCTCAGTCTTCTGCGTCTGTTAAGACTCTCCCGACTCATCAGATACATACATCAG
TGGGAGGAGGTGTGTATATGTTTGTctgcgcacatcagtgaacagaaacacacacaaaaa
tgcactgagttatggtaaatctttgttta
>NODE_561_length_528_cov_10.354167
AGTAGAGCATGGCTCACTAGACCCCTGTAGAGATTTGAAGACCACTTTGGAACTCTAATC
CACTCAAAATGTGCTGATAATTTTCCTTGCCAGGACACTCTCTGCCTGGTGTCACAAGAG
TGGCCTCCCGGGAGCAGATCAGCCAATGATAACAAAGTAGCCAGATGTCTGGCGCTGGCA
GAATCCCAGAAGCCAGACAGCGGCACGCAGCAGCATCCGCTGTGGGCCACAGATCAAAGA
TACCTGAGAATTACTTATGGGCACAAAATATGTGTTGCTTACTCTACAGTTCCCATTAAT
AACAATCTGGGAGAATTTGTATTTCTAATTAACTCTTTTCTTTCGGCATACAAAGTGCTG
TAGGTTGTCTAAGGCTGCAGCAGCAATTTTTCTGTGGCAACCGCGAGTCGACAACAGGAA
GTCGGATGCAGCGCTGTCTGAAGGAGCCAGATCAGCTTTAAATGCGGTTCTGAGGCTCAG
AACAACCCCCCGACTTGCCTCAATAAACAAACAAACTGTGTAAGAGTCAGCTTATTTAGA
TTTAATCATGCTGCACGGTGCCTACTTAGACCGGTCCTTGATGCGTGCCTCGAAAGCTGC
AGGTGTTGACACTGAACCGATTCAAACGAGATTGAAATGCCGTCAGTGGCTTCGCTTTTG
ACGCTTGgttta
>NODE_562_length_426_cov_4.955399
ATTATTTATGTTTGAAAATGGATATTTCATTTCTCTTAGCAGAGCATCCTTTCACTTACA
CGTCTAAAAACCAATAAAAGGATTGCGGCAGAGACATAAATTGCTCTGTCTGACTGAATC
CATGTTGTGCTGCTAATGTACTCAAATTAACTCAACTGTAAATTGTCTCCTTTGGATGTC
TGTCTAGCTAAAAGTTTGCCATATGATTCATGATTCAGATTGCTTTTAACAGTTATTGGC
TAAGCAATATGGTAAATGTACAAGGTGATGCAAATGGCATTAGTGGGAAAGGATGCACAG
GAGCATGTAATGCAGTCAATACTACATTAACTACTGATGCCCAATTACAGAACCAGGGAG
AGAGGCTTTTAGGAGCATTAGGACTTGCAGAAAAGCTGAGATCACCTGCTGCTCATTGCC
TAAAAGCTTCACCCTTTATTTGCTGGTCCCTACCAGCAGCTCCAGCGTTTTGGCCAGGTT
GTCGACAGAGCAGCTTGGATCTGGTCTCCTTTCACTGTGGTGCCTCTTAGCGTTTATTGG
CTCTAAAGTTATAGGCTTGTCAATTCaacc
>NODE_563_length_710_cov_5.763380
CAGAGCAGAAGCAACTGACAAGAACTCCTCTTTAGTAGAGAAATTGAATGTTTTTGAAAG
CAACTAATCACATGGTAAATAACAACACCAGAGTTACACTTGTATTTATGGCCTCAAGGT
GCTTTGTAAATTAATTCCTGTGCCATTTATGTACAGAAATTCAATCTGCTATTGGGTGCA
CTTTGCTGTTCAGACTCTGTGGAGATAATCACTGAGAGAACCTGACTCATCATGAAATAT
TCAGCAGAGTGAGTTAACGCCTTCAACTCAAAGCTTTGGCAGCATTCCTCCTCGCTATTC
ATCACTGTGTGACAGAGCTCCTGATGAACCCACCGATGTGAATGTAGCCATCCTTGTAGA
GTCTGTTGATGATGAGGGTGAGGATGAGGCCAATGTTGCGTGAGTTGTAATAAGTTAAAT
AGATGATCCATCCACAGGACAGAATGGTGGCTGAAAGAGGAAAAACACACCATGGTCAGT
AAAGTTAATTGAAGCTCAGTTTTAACTGATCACTGTCTGTTATCTGATGGTTAGTCACAC
TTGTTTGTGTTAGCAGTGTCTGTCAGCCCATTAGTAAATTAGGTCTACATGTTCCAATAT
AATCACTAATGGTGATTTTGCTACTTAAGACTTTAATTATACATGTGAATTACTGTATTA
TTTATTAAGTAAACAAACTGATTGGTCCTTTAAGCACAATGTTCCAGATGCAAGTTCAAC
ACACATCAGCAAAGAGAAAggactgcagcagtacagtactggcagccataccctatcata
aattccacctgacaatgtctttgttctttgttaggaaaataccaaagcaggtaaggtgga
attaattaagtgta
>NODE_564_length_349_cov_12.151862
TCACAGTGTTGCACCTTAATCTCACTGCACTTCACATAGTGATTAAGCCGCAGAAATGGC
CAAAAAAAAGGAGGGGGGGACAAAGAGAAATAAGAGGGATAAATAAAAGAACAACGATTA
CAGAGGGGGAGGGCGGAGAGAGAGGAGGCAAACAATAGAGAATCAAAGCATAATAATATT
CCTAAATGAAGAGGGAAATGTTGCTCCGCTCATTTTATTAATCAGACTGTCAATTTCACC
CAAGAGGCCAAACCCAAGAGCAATCTAAAACAGACTCAGAGATCAACCCAGGGACAAGCA
CCTCGCTCCTCACTCCTCTCTTCCTCTCCACTTGGATATTATTCGTCTGACCGAAGGCCG
CCTCCATCATCAAGTGACAGCCCTCTCCTATTTATTTGCTTATAAACCTGTTACAATAAA
TGATCATTGGAGCAACGTCAGCCGAGCATTTTAACAACGAACAGCGACCACTTTTTTTTT
TTTTTTTTTTTAT
>NODE_567_length_308_cov_1.012987
CAAACAGACTGACACATACAGAGCACCACTGCTCTTTAATGTGACTTGAGGGGGAAAAGT
CTCTTTTTTCAGATTTAAAAAATGAACTATTCCAAAAGTCACACTTCCATTTTACTCTGC
TGTTATCCTTTGTCTTCTCGGCTCTTGCAATCACTCTGTCCTCCTGCTGCAGTTAGGTAT
TAAAATCAGCTGTTATTCAAATGTTGTTACGTTTTCACACTTAGCTGGTGAATCTAAATA
CTGTTTCCAGCAGCTTTAGCTCTTTTAAAAACAGGAATAAAGCTATTTTAAAAAGGTTTT
cttgacccaccaccttcccaggcagctggagaaaaacgttggctctgcgctgctgcctgg
gataaagaggatgcatccaacaatattcctctttcagagttaatcagcgctaccctgacc
agctaactggactcacatggctcctataagag
>NODE_568_length_685_cov_8.026278
CAAACAAACAGTTGTAATAATATGTGGATTTTTGTGTCTATTTAATCTTGATGGGATGTT
TCATCTGCAGGCTGCTATCACAGCTGGCTGCCTTATTGTCTGGGTGAGACTGATGGGCTT
GTGTGTGAGTGCTTCGTGTGTGTGCTTGCCCATTTTCTTCAGTTTGTCTTCCCCTATTAG
TCTGCATGCACATTTCTACAACTGTTTGTTTGCTTATGAAAGAGGAGACACATTTCTCTC
TTATAAATCTAACCACTATATACCCACAATGCAATATGTACATATGTGTGTACATATTGT
CAGTGTGTGCTGTCCATCAAGCCACACACATAGCCGTACCAAACCATTGGCTTGGTTGCT
GATGATGACATATGAGTTCCTGGCCTTGGTAATGGCTGTTAAATCTCATAATTACACGCT
TCTTTATTGCAATGCATAATGACCCCACAGCACTATTGGACAATTAATTAAGATTTTCAG
CCCAGGCTTTTTCAGGCCCAGACGAGGAGGTGGAATGAGGTCTAATGTTCTTGTCTTCGA
GCTACGACATTAAAGCATGGTGCTGTAGGAAAGAAGGTTGTCTCTCTGTGTGCATTCATT
TTCATCTTTGTCTTCCTTTCTGTCTGTTTATGTCTCTATCTCTCACTCTCTCTGTTCTCT
CTGTTCTCTTTGCTCCAATTGTTGAGCCCTTCCTCTCGATGCTTGTCCTCGATGATGATA
TTGGAGACCATATCTCTAATCTGTGAATGGTAAATTAATCCCTGTGGAGTTTTTGTGGTC
CTCTCTCTATGGAAAGCTACGGGGGATTAGGAAGAGAGAATCAACACAg
>NODE_569_length_445_cov_8.876405
AAAAATGAGCAGCCAAAAAAACCCCCCAAAAAACCTCACAGCAATAGATATCATTACGAC
TGATACCTCCAGTAGCTTTTACCCTCCCAGCTCCTTCTCCTTTTTAAAACCGCCCAGCTG
ATTTCGTCTCCTCTCTACCCCCTTTGTAGATAATTGGAACAATCCCACTGATGCCCAACT
CTGCAGGGCCCTCCAGCCAATCAGGGGGTGGCAACCCAGCACTGCAGGTACAGCCAATTA
CACCTCAGCTTCTGACCAACGCTCAAGGCCAGATCATCGCCACGGTGATCGGCAATCAGA
TCCTGCCTGTCATCAACACCCAGGGAATCACGCTGTCACCAATCAAGCCTGGACAGCAGG
TAACATATACACTCAAAAACACACAAAGGAAGACAGCTTGTAGTGCAGATTATTACATTC
TTAAACTCCAAAAATGATCAAGAGCTGTTTTTTTAAAACTGTCGAATGAGCAACACCTAG
TGGAGTCAGACCAGAGCCTTGTTTATTCATGAAAGCAAGATTCCAGCACTGCTAGCCAGG
TCTGTTTTATGCTAAACACCTCAtattctttcccgcttcaacgctcata
>NODE_570_length_527_cov_3.996205
CAGACAGACAGACACACACACACACACACACACACACTCCTGCTATGCCATTAATACTAG
GGGAAAGGAGAAATCAAATATTAATCCTTCAACGTCCATCTGAAATTGAAAAAAAAATAT
GTGGACTTACCATTTTGTTATTGATTTCATGAAAATGAATTTCACAGACTTTCTCTACGA
TGTCTTCACTCTCAAAAGTTATGAAACCAAATCCTATGCAGAGAGAAACAGAAGGGAGGG
AGAAAAAGAGGGAGAATATGAGTTAGTGGTGAGCCTTAACAAAACTTCAGTAACTAAAAG
AAAATGCACCACAAGATGGAATATTATCATGAGGCAGATCCAGGAACTATGCGACTACAT
CTGTGGAGATTGGCTTGGGCATGGAAAAGAACAAGTGAACAAGACAGACATTGTCCTCTT
TAAATCAGGAATATGATGAAATCTGCCACATTATTAAGGGCACTCAAGGACCTCTTCTAC
AAAGAGAAGATGGAAAAACAGCACAAAGCTCATTTAATGAGATTCAGGGAACTAGGGCCC
AGCATCTGAATTTCATTAAATGCATTTTGTGTTCTTTTTATTGAAATCTCACTGTATAAC
AAGCCCTCAtttttatgttaatacaggccttagaatgaatgtgtcgttgacagtgggatt
ttcatgccata
>NODE_571_length_588_cov_15.231293
GGCCGGCCTTGTAGTGCCTGAGAAAGGAAGGATGAAAAAAGGGGGAAAAAAGAAAAAGGA
GCTCCCTACACTTCATCAGAACCCCTACTTCATAACAAATGGAGTGTCTCTCTGGCGGAG
GAGTGCCATCAGAAACACGCGTTCTCTCTATCCATTTAATTCCGGCAGTGGAGGAAGGGT
CAGGGAGGGAGCAGTGGGTGCGTGTTCTGCTCTCCGCTCGCCGCTTCCCCAGTCACACAG
TAAACTACCTTTTAGGAATTGTTTCTCAATAAGAAATGATCAGTCCATTTATCTGCACCA
GGCGGGCCTGTCTCCTCACCCAGACCTCCAATATTTTTCGTTTGACCTGATCAGGGCTAT
AAACTAGACCGAGACACTTTCAATTTGTCACCCGAGGAGGCCTCTGCAAGTCCCAAGCTA
CTGATTGCATCCTCCCTCCCAAATGTAAAAATTCCTCCCATGCTTGAAACCTCTTAGATT
TTTTTCAATCATGCATACAGATGCTGTGAAATAATGCCTCATTCATGCTATTCATAATGT
TCTGAGAGATAATCCCATTTAAACATCAGGTCATAGACATAATGTCTTTTTCTGTTAATG
TATATAGTCAGATACAATGAACAATTATTATTTAGTAATGTATGATGTACACACAAGCTA
TAACTTTACATCATATCAACTATAATAGCGTCCCTGCATATTGTTTTTTTCAAATATGCT
TATTGTTGTCac
>NODE_572_length_304_cov_3.628289
ACCAGGTTTGAACAATCTATTTTTAATAGAGTGTGTGTATATATTTAAAACTGCATGTGC
ATGTGTTTGCAACAACTAACAGTTACAGTTTTATTAATACGGTTTCTGACAAGATTAAGG
AGCACTTAACTTTTGATATTACTTGTCGCATGGTATATATATGTATTTATGTATTTTCCT
GGAAACATGGTACTTTACAGATGAAGCACTCCCTTTATTGTCCGAGCTGAATTCTGTGGA
GTAAAATAAAATTTTCCCCTTCCTCTCTCCATCTTATACCGTCCCTCCACCCCAACCCTA
TCTTTCTCCCCCTCATCCCCTTTTCTCTCCCTTTTGCTTCCACTAATCCCACTAACCTCC
CTCTTTCCCCCCCCCCTTTTTTCTTTGCTTAAATCCTCCTCTCCCTTAAACCCTAACCTT
AACCTAACtttttaccccaattccttat
>NODE_573_length_573_cov_6.837697
TCTCATTATGTTTTCAGTGTCATTTCTGAACACGACTCCTCCCAGTGCTGAACCTAATCA
AGAGTCAACCCACCTTATCCATGAGCAATCTCATAACCATCAATACAGATCTTATCAAAA
GTTATTAATGTTGAAGTTGGACTTTCTCACTCCCATGTTACCATCTAGTCTGGACCAATC
CTGATCCACGGTGCATGGTGTCATGGTAACCATGGGAAATGCTTGGTCTCTGTTTAATAA
ACGTGGTTGGACCAGAGTGAGGGTCCCATATTGACCACTCAAGAAGAGATTAAACGCTGG
TGACATTTCCGAGGTGGAATTTGCAATTTCCACAAATATGAGGGCGTCCTCGAGACCGGC
ATGACAGCACATAAAATCAATACAAATAACCTGAATCCCTAATACCTTGATCCCTGTTAG
TGGAGGGATGCATTACAACTAAGACACTGGGAAGTGGGAGACACAGCTCTCTGTAACCCC
CCCTCCACCTCCACCAACACCACCAGCAGGCTCACTGCTGATTCCTATCGACTGTCTCCA
GGCCAAACACAGACGCAATAACAATTAGGTGGGATACTGGCCCAATTCTCTCCCTCTCGC
ACAAACACACACATGTGTCGGAAACACACACACTCACACAACACTACATACATCTAAAAA
AAATGGACAAATATCATAAAATGTTGGTTTTTCATATTTTTTTTTTGTTTctgtggg
>NODE_574_length_302_cov_1.033113
CATACATAGTTTCGTACAGTTAGATAAAATGTAGTTTAAGTTTAAGCAACATTTGTTGTG
TGCAATGTAGAACAAAACAGGAAAAGTTTATAGAGAGAAATCTGAGCTCTCAAATACATT
TGACCAAGATGTCGTACCTTAATTACCATGTTAGGACCATAGCTTGTTCACAGTAACTGT
CGAGAAAGGACAGGTGACGCAAAATGCAAAGCTTTGTAAATACTTTGTCTCCTCAAAACC
TTATCTCAGACAATCAGCAGCCTCTTCCAAGCAGCCGCCTAGCACTCTAAAAGTAAAGTA
agtgatacccacagagatggggaagtcgagaggaaaatctgtatatgtatcaatttcgaa
ggtcttgattattgtgtgaagtgccttgagatcacgtgtgtcgtaaattggcactatata
aataaatcgtattctcagatagttat
>NODE_575_length_159_cov_1.710692
TGGAAATCTGAATATCAAATCACTGCGCAAATCACATGGAGAGGGTGTCCAATCAGAGCA
GTTGGCTAATGGTTAGTGCTGGAATTGCACACAAATACATGGAAAAATAAAACACTGTTG
TGAGCTGCCACTTTAAGGAAACAGCAACAGTAAAGTATAAAAAAAAAAACTTTAGCAGCA
AAAACTAATAATTGCAAAGCAGCCAATTAAATTGTGCGGGAGAGATGAAACCGCTCATAT
TTCCCCTGGTAATTTCATGCTCTAAACTCGCTTCCGTGCGCACATAAAAAGAGGAGAGAA
AAt
>NODE_576_length_540_cov_8.485186
CCCATCCAGGCCTGATTATGAGATAACCTCGTTCTTTTTATTCACATCAGGTCAGCTCTG
TGTTCACACACTCGAGCACACTGGCACCCATTAAGGCTCCCAGAGGTCCATGACGACTCC
TTTGTCTCTAATGGAGGAGTCGACAAACAATCCGTGAGCGCGGGAGTTCAGGAAAACGCT
GATGGAAATGCAAGAAAGCGGCGAGAGTGAGAAGCGGGAGGGAGAGGGAGAGGGAGAGGG
AGAGAGAGAGGAGACAGAAAGACAACAACTGACATCTCAGGGAATTTCACAGGGATGGCT
AATCCAATGTGATCAGCGGAAGATTTTAATATTTAAATAGCCAGCAACGCACCAGAAGTT
TCTAATTAAATTATAACTCATGCTTGAAAAGCAAAAGTGCATGTGTTGTGGGAGCTTAAA
TAATTCAGCCCGCCCTATATCTCGTCTTTCTGTTAACCCGGAGACAAATGGCACTTGCTA
GGGCTTTTAGACAGGGGGCTGGCACTGTCAGAAACATGAACAACATCGGCTTGTAAAGGG
CCTCACCCATCAGGGCCCAAATCCAAACTGACTGGCCTCACTACAGAACAACGACTCTAA
CCTACGAATTAATTTGGTTAATTAATCCATTATTAATTACCTTAAAGGCCACACAACATT
GGCACATTGTAAAAAGATGACAGg
>NODE_577_length_340_cov_1.270588
GTGACTACATGAAAAGTGAAGGGATTGACAGCTTCAGTAGGATACAGCGTTGGTGTCTAT
CAATAAAGAGATGTCAAGATAAGTGAAAACTGCAACTTTAATGGAAGTGGTGGAAATGTC
AGAGGATGGCCAAAGTCATTACCTAACATCCTTTTGGTGCAATCGATATAAATTGGTCGA
TCTATCTATCTGCTATCCTTTTCTCCCTCCCTTCACCCTCACCCTAACCAGTCGAGGCAG
GTGACTGCCCTTCCTTAGCCTGGCTCTGCTGAAGATGTCTTTCTCTAAAAACTGTTTTTT
CCGCCCACTGTTGCTAAAGTGCTGCTCGAAGCGAGTCATCTGTATTTGTGGTGTGTGTGT
GTGTGTGTCTCTATTATAtggtagtgtaaggctttactgtgtgaagtggcctgagatgac
ttaagttgttcatttcccctatataaactgaactgacactatccaataattgtcaaaaca
ccac
>NODE_578_length_145_cov_18.951725
TCTCCACCTCTGCACTTAGCCTCTTGGCAGTGGTTTGATCAAGACAGAATAAGCTTGTGA
CTTTTCAATTCCAGCCATAATTTGTTTCGATATTACATCTCCTGGATAGAGCAAGTGATG
GAATTTTTCCTATCCGAGACTGAGGCAGTGGGGAAGCTGACGATGTCCCATAATAGGTTA
TCACCAACCATATCTTTTGCAAAATAGAAACCCAACACATGTACATCTGTGGCCTAGTGT
CAGAGCCTTAAATATACATCAGAAATGCATTAAATTTGCTGATTGCTAT
>NODE_579_length_449_cov_6.547884
ATTCGCTGCAAGGGCTGGAGTGACCCACTCAGAAACCAGCATGCAGGGCTTTGAGCTTTT
CTTCTGCTGCCACTCTCCAGAGAACATTAAATCGTACTTTTCATCCCCCTCACCATAGGG
GGAAGCCCCTTAATGATGACAGAGAAAGAGAAATTCCTCCACTCGGTCCTATGACACCAT
TCTGCTGTCAAGCAGGCGTCTCGGCGGACAGAGAATCAAACATGGCTTCCTGCAGGTGGA
ACGCCAGTGAAGGTCACGGTACAGTCCAAAGAGGACAGAAGGAGAGATGAAGGGAACGAG
GGAGGCAGAAGGAGAGAAAGAAAGAGAGGTAGCACTTCAGAGGGACCGGCTTTCCCTTTG
CAAATTAAGTCATCTTCTGTAAAAGGTTAAAAAAGCACTTGCAGCTTTCTTTCAGTCATA
CTTCATGTGTTACCCAACCATTCGATTTCTACATAGCAGAACTTGTCAGTGCTCCACATA
ATTTAGATACTTTTAACTCAGTATCATAATAGTATATCATAACTATTATGCCCTCACAAC
TTACCTatgactgttttggtgcctgtttaaagtctttttcgtttcgtttcact
>NODE_580_length_521_cov_5.034549
ATAACATTTATAACTGCCCTTACTTAACAGACTCAAAGGAGTGGCCCTCTTTCTGCAAAG
GACATACTGCTGGACATGACTGGAATAGGGGAAGTTCTGTATATGGCAGAATATAGGTTA
TATCCCATAGGACCAGAAACAACCATATTTATTTCAGTCATCTCTTTAGTTAGTCCCTTT
GCTTTTAGCCCACATCTATATGGCAATCATCTCCACCAAAAACACGGAGCCATTATAATC
CCATCCCTCCTGCCCACACACACAGAGTCCCCCAGCCTTGCGGAAGGCCCGACTTACTCT
GATAGGATGTACGGATCCTTTTCTTTGAATCTGAATAAAAGTTAGACAGGCCACGCATGC
AAAACTCTGTCAGGCAGGCCCGCATGCCCACACCAGCAGCCACAGAGTTACCAAAAGGTG
GAAGGAGGAGGAGGAGAAGAGGGAAGGAATGAGTGGTAAATAGGATGGTGGGGTAGGAAT
AAAGAGTGAGAAGTGTAGGTGAGGATTGAAGGCAAGGAGAGAGGTGAGAGGACAGAGAGA
TGGGAATGAAAGAGAGAGATAGTAATGTAAGTGGGATAGGATGGTGGTGGAATGGTAAAA
GGGGAGAAATGAAATAAATTAGGTTAGGAGGGAAAGAATGTGAAGTAAAAGTAATAATGG
ATGAa
>NODE_581_length_295_cov_1.386441
GTAATCAAACAAACTGTAAATCCAGGTTGACCTACTGTGGAGATTAGAAAGAAAAATAGC
ATATGCAAACTGCAAAATGAAAATATTCAGGATTTACACCTGCAAATAAATGGGATCAAT
GAAGCATCAATCCATTTTAAGGGCATTAACTGTCAAATATTTATTAAAATTACACCAGAA
AGTGAGCAACGAGCTGGTGAGCAACGAGTTCTGAGAAAATGTTTCCTCAGAACTACACAC
AGCAGGTAAAGACACGGTGTGATGTGGACACAAACAATGATGCACTTCTCCATCAGTGTG
TCAGCAGGATGGATTTAATGGGAATGGGTTGCATTATTAACCTACCAGCTTACACATAAT
TAACAACACCATTAACAATTCATAACGTTCCTCTcggtgtgacaactctgcttaaccgaa
ggcaaaatcgctcggtaat
>NODE_582_length_417_cov_3.565947
CGAACAATAGTGCGATAAGACGCCTCTGTATTCAGCCGGTTATTTGAAAATGAGATTGGA
ATGCCATTATCAGATATTTACTTTGTGCTTGTTAACATCCTTATGCTGTGAACTCTTTGT
TGTGCCTTACAGGTGAAATCTGTGCTATTCTGAGGCATTCATGCAACAGACTGAAACAGC
GGCTATCAAACATTTTGACTTGGATCCCTCAATACAAATTACCTATGTGTAAGAGCCGCA
AGAGCTCCTTTGTATGTATGTATGCACTGTAGTAGTAGATTATTCCTATTGAAACATTAA
AGGTGCAGTATGTAAGATTAACACTGATGGTTTGTGGGGTGCCAGGTGACCAGAAAGCAG
TGCCAGTGTCTTTAACTCTTGTTTTGCATGAGTTCTTTTCTTTGCCACTGAACAGCCACT
GAAGGTTTCTTGTTGGGAGCAGGTGGTGGAGTTAGAGGTTGGGTTGGTCTAATCGTCGCT
TGACAAGTAGTTTAGCCATCTTTGTATTAACTGATGCATTTTTTGACTCCCTGACgacag
actttacgctacagtgactta
>NODE_583_length_679_cov_7.435935
GCTTTTTCCAGCCCATCAAAAGTGACAACTTCCTCCTTTTGTTTCTGTCTTATATTATTA
TAATCTCAACATTCTCTGGATTTTGGTTGAATAAAGCAGGACATTTGTGGATGTCAAGCC
GAGCTCGTGACGGGCGTTCTTCACCATTTTCCGACATTTTATAGACCGAACTCTTAATCA
ATGAATCGACACAGTGCCGGGCAGCTTTATCAATAATAGAAATAAATACCATTTGCTGCT
GCAGTGACACGCGGCATCTTATCTGTACAAGACGCATATGAGAAACACTGAGGAGGAATG
CAAGTAACGCAGTGGTGTATCGCGCATTTTTCTGAGTGGGAAGTCAATCATAGCCAGGGG
AGGAAGGGAGTGAGGGTCAATGGACCGATACTCGCCGATACCCACTCCGAGATGACAGTG
AAAAGAAAAGGTAAGAGAGACCAGGATAGAAGTGGGTGCTAATTCCTACTTTTCAGTTTA
AATAAAGATTGGAGCTGGATAAAAGCCATTAAGGGAGAAATCAGACAGGGCATGCTATGT
AGGACAAGAGCTGACTGCAGGGAGGTGAGTGGTGGGATCGATACTCAGTCGATGCGCTCA
ACACCCAGCCCTGCGCACACACATATACACACTGAGGGGGCATGTGGTATTGCCGGGCAT
CTGCATGTTTGTGTGTGCCTGTGTGTGTGTGTGTGTGTGCGTGCATGCAGCAGTGACTAA
TGGAGAAGGAGAGGGAGCCCGGGGAGAAAGAGTGCATGCAATATACAATTAACTCTCTTT
TGAGCGGGGGAATATTAAACACGGGGCCCGCTTGTGCAGACTg
>NODE_584_length_424_cov_7.021226
AAGACAGGCCCTTCCTTTCTCCCCCATGCACTTGGAGAGGCTGGCAGTTACCCAGTCCTC
CATGAGCACACGCCGTGGACTGGTTCTGAACTGGTTCCCTCACTTGGGGCTAGCCTGGGA
CCAAACCCGCGTCACCTCTAATTAGGGGAGGCGCCCAGGCACAGGCATAACGAGCTGATG
AATAATTAGAATTGGAGGAAATTGTGCAGCCAGGGTGGCAAATCTGGAGGGACAAGTGCT
GAAAACAAGGCAAGCAGCATTAAGTCCACAGTCAGTCAAATCTGTGAACTTGGCCAGCGG
CGTTAACACTAGGCCTGTGTGAAGAGGAATAACGCTCCAGCACTGGTGGCTAGCCAAGGC
CATAGTCAGACCCCCAGGGTCGATTAAAGGAACAAATAAGATGTGGGTGATAAATGAATC
CATAAATTGCCAGCGATGAATATTAATTCCTTACAGCTCTGGCGCTGTGAGAATGCTAAA
CCTCGTGCAAAAGCATGCAGAGTGTTGATACCGTGACACTGTGTCACCATTTTTGAGGCA
GCATGTCAGAAtcccaataaatgattga
>NODE_585_length_386_cov_2.409326
GAAACCACAAAATAAAATGTGCAGGGATACAACAAAGAAGCTAATTGACTACTACTGCTT
CCATACTTCACTAGTGTCTCCTTTAGCATTGCTGCTACGCAGAAGTGTGTGTGGGTTTAT
GTGTGCATTTGTGTGGCTGCATGTTGGCATCGCTGCATATGAAGGATGTTGTGCTGCATG
TACCAGATTCTGCACATGCCAGGGCATTAGCCCAGGAAGTGTGTGTGTGTCTTTTCCAAA
GGTCGGCCACTTTGTGAATGTGCAGCTCCTCAGACAAGCAGACACTGACACAGAGGCATG
TCGACAACTCAGCGCCATGGTGACAGGTGTTGCCGAGGAAATAGTGCAGCTGCTGCATGG
ATATTTCAGGCTAATAAGCGTGCACCATCAAGCAACTCTCCACTTTCCCTCCCTTCCCCT
CCCTTCTGCTCTGTCCCCTGAACCAACACACCCCTGCCTGATAGTGGAAGCTGGAATGCA
AACTCTGAGGGGAGTCCATCTTGAACTATGCTTATACCGTGCTATTACAt
>NODE_586_length_399_cov_7.032581
ATTCAACATTACACAGCCATCCTGTGAGGTACCTGTGCTGCTCTCTTGGTCCTTATTCTA
ATCTTATTTAACAGTCTCTGCCTGACACGCAATTCAATGCAGGCCCCCAGATTGGAGAGT
TTCCAAACAATCCTGAGCTCACCCCAGCTTGGAATTGGTTTTCCGTGGAACATCTCCCTC
CTCCCTTTGGGCACTTTACCAATTTGACCAAATTTGTTCCATCACTGGTTCTAAGTACCA
GAAGTGTTTTCTGCCCACACTTGGACTCGTTTCTGCAATTTGCACATTCTTTGCAGAACA
TTAACAGCTTTGTCAGGGGCTGAGCTACCAGCTGCTGTGATGTGGGGGCCCGTGTTTCAG
GGGATACTCAAAGGAAAATTGTCATAAACCACTAACAACTCATCACTTCCTATCATAGGC
ACACTTTAATATGCAGGACAAGCAAGTCCAATTGGAATATAAACACTTAATAAATGGTTT
ATTACCCAAGATAACACACTAAAATGCAGTTATAAGCAGATATAACAGCATTTTAATAAt
aac
>NODE_587_length_337_cov_3.700297
TCCCACCACCACCACTACCACCTCACATCCACCCTCCTCCTCCTCCTCCTCCTCCTCCCC
CCTTCTCCACACCCCCCACCCCTCAAAGTACTCGATGTATAGTTAAAAAATGGGAGGGCA
CACTTGAACCGAGCTGCTCTATGAAGGTAGGCTGCAGCGTGTGTTTATTGATGAGATGAA
AAGAAGATGGAAGTGAGAAATGAACAAAGTAAAGGAACATACTGAAACAAACTAAAACGC
GCTTCGTCGGGGGAAAACAGGGGGAGCCGTGGAAACGCTGTCGCCACTTTTTTTTGAACG
AGCTTCGAAGTGCAGGTAAGAAATTGAGAGGAAAAAGTAAAGGAAAAGGGATGGGTCTTG
ACAATGTTCTCCTGCGCTATTATTAAATAAAGGGGGGGAGAAATTAAAAAGCGAGGGGGG
GATCTGGCGTAGCGGAGGTTAAAAACATTGACTTTTAGGATGAAACGCGTGAAAATGCCA
g
>NODE_588_length_447_cov_7.277405
TGTATATATTTTTTCCTTGTCATTTTGCATCACATAAAAACGGCGTTATGTTTTTGGTGA
AAAGATCACATGCAAGGTTGCCATTAGCAAACTTGCATTAGATTATCTGTTTAATTAAAA
TTTAAATTCAATGTTTTTGCTACTTTACCTTTTTAACATTGTAGTGCCTTCATTATTTTA
CTACTGTCACAACCAGAATATGCATATTGTGTACGCAGCGCAGAGTATGAGAGCTCTGTG
CCTTCCCTGAAACCAGAGCGATATGTGTAATTTGATTTGGTGTGTGTGCGTGTGTGTGTC
TCGTCAGGTCTATGGAAATGCAGGATTTAGCCAGTCCTCACAGCCGAGTAAGTGGAAGCA
GTGAATCTCCTAATGGTCCCAACCTTGACAACTCGCACATCAGTAACAATTCCATGACAC
CCAATGGCACTGAAGGTATGTGAGCAGTGCTCTTAAGTTTAGCTTTCTTTGTCTTGTGTG
CTCTTTTGAATTAAAAAAAATACTGAGAAACTGAACGATCTGAATGTATTTCAGTGTAGC
AATAGCGCATTACAAGCAGTAAACCATTCTAGCAATAAAGCCACTGCAATg
>NODE_589_length_295_cov_1.013559
CTTCTGAACAGCTGTCGTATGTTATCAGGGAGCAGGTTGTTTATTATTTGCGCAGCTCTA
AATTGAACAGATGTCCAGTTGATAGTTTATACAGGGCGAAAGATTAAAACTGGGTCATGA
AGGTGAAGCCATAGTTTGTTTTTATCAAACACTTTGTGGCTTATTTCACCACAAGTTTCG
ATATCAGTATAGGAAGATGACCTATTTAACACTCCTCATGCCGATCACGTCAGATTTGAC
TCATCTGTTTTGGAACAAATATTACCATTTAAAACTGTAACAGTTCATCTGCTCTCATCA
ccaacggcagcctgacggactcggtagtaccagctattctttactggttaaattactcag
ccagtttaacacgtagctgcagattctgcggtccgagatgcaacaaaaggtcacaggatt
cattctttggtgaagttag
>NODE_590_length_306_cov_1.016340
TTGCAGTTCAGTGTCCATAGAGCAAGTCTCTTTTATTTGCACAGCAACGTTCTTCTATTG
CATTATTCTGAATTAATTACAACCCGCTCTTTGTATTTTAGATAATACAATGTTCACAGT
TTTTGGATTGTGACTGTGATGAATTAGAATTCCATATTTAAATAGTTTCAGGTGGTTTTA
TAAGTGTAAACAGCCTTAATGAGCAACATTAGAATTCATTCTCTTCTGGTGACCTGATAC
ATATAAGTCAGTAAATGCTCCCTTTAGCTCTGTTTTGGAGCCCACCAGTTCCTGAGGAAA
acatctggccctttagtgggtaaatacacctctgtttgcctgctgtgtggcacctgcaaa
caagagaacagtgaaacagtgagctgagggatgctgcagacattctgtgagctgaaggga
ctgcagagctgaatgataattatcagtgag
>NODE_591_length_548_cov_1.611314
CAAAATGTCTTTTAAACTTTTACTTTTCCTGTAAGCCGAAATCACTTTGTAATTTGGAAG
TATTGTTGTGGTACCTATTATGCGTGTAAAGTTGTGTCTTAATTTTTTATTTAAGAAGTG
GGCAATTGTAAAGTATGAGGTTATAATTGGAATTAAGTTCATTTTTTCTCTATCCTTCCT
TTTTTCAAATGTTTTCAGACAATGTCGTAGAAACGTTCTGGTATAACCTCTTTCTTGTAG
TACTCGAAATAAAACTGTCTTTGCCTCATCGAAGTCTGTCTCTTGTGTACAAATCCTTTT
GAACCTTAAAAGTTGAGACTTAACCACCCCCTTAAAGGTGTGTCTGGGATGAAGGCTGGA
TCTGTACAATAGCGCATGAGTATCTGTTGATTTGAAATGTACTTTTATATCTAATTTCCC
ATCTTGATAAAATTTTGGGCCCTTATAAACTGTTGTATCTAAAAAATCAATAGATTGTTC
ATCTATTTCATATTTAATTTTGATTGATGGGTCATGAGTATTTAAGATTTGGACAAACTC
TTCAAATTATGTTTTGGATCCTGTCCAAATCCCCCAGATATCATCAAGATATCTCCAATA
ATGTAGAGGTCTCTTCCTGCATTTAGCGAatacctcactttcccaatttgccatgaaaat
gttggcatatgctggtgcgaattttttaccca
>NODE_592_length_292_cov_1.013699
CAAATGTCACGTCTGTACAGCGGCTTCAAATTAAATAAAAAATAAAAAATAGATATTATA
TGTAGAAATACTGAAGTGAATAAATAAATGCCCAAATACAGAAAGGAATTAATTAAAAAA
AATAAACACACGAATAAATTAATAAATCTATTTTGGTCATAGAAAAAGAATATATTTAAA
TTAATCTCAACTTTTATCTCAGTGTAGAAACACAAAAACGAATGAATGTAAAATCCAAAC
TATAATAAATAAAACGTAATAAAATAAAATAACTGAAAGATAAATATAAGTTAAAAATAt
ggaggaaaaaaaagattcaattaacgaatggagaaatccagaaacaattcatgcgggaat
aaaaaatatatatagaaagctgaaatgaattcatatatatagaaatgaattaataaacgc
agaattaaataataaa
>NODE_593_length_525_cov_5.055238
TGGTAGACAGTTCTTCCGTGGGCAGCGCTGTGCTGGGCTCGGCATATTTCTCTGCGGGAT
GGTACGAGCAGGGCTTCTGCTGCAAGTTCACGTTGTGCGAATGAGATAATCTACAGCCGT
AATATGGGTTTCCAAAGGGATAACCGTAACTCAAAGATGCGCTGGATGAAGTCTGAGGAG
CGGGACACTGCCGGCCGGTGTCTGGAGAGGAAATATCCGAGTACACGGAGCCCTGGTGGG
TCGCTATGGTGCCAGAATGTCGTCCCAGCGCGGGGTGCGACATCAGGTCCCTGCAGTGGG
TCGCAGGGCAATTACCGCTCAGTCCCTCCATTGTTTGGCTTTTATTCTGGTTGTTTTCAT
TCGGGCTTTTTTCATAAACGTACATCAAGGTGTCCGCCCAGCGTGGATGCAGAACCAGCG
AAGTCGTCATATCACGGGCTGCCGATGCTTTTTAAAAGTCGACTACTCCAAGACGGACAC
CTCATTTCCAACTACATTTTACACCACGCGCATGCGCACACGAGGCCCCTGTGTGTCCAC
TTCATTAAGAATCTGGCACGTGATACGCTAACAAGTCCTACGAGATTGGGCTTGCGAGCA
GGGGCAGAGCAGCcctttaaagacccactgcctcacatgccaccgttttttcctgcagaa
caccgagtc
>NODE_594_length_434_cov_5.624424
TTGCCATACAGTCGCACACTAAATATTTTTCCCACATTTCAGCCTCCAAAAGCCCCCTTT
TCTTAAAAACAATGCCCCCAGTTTTTATTCAGAGAACTTTTGAGGAGATGCCTAAGTGAT
CCCTTTACACGCTCTCAGCTGCCTCGCCTGTACTCTGGTAAATGTGTCAGCCCTATAGAG
AAATAAGCCTTCCAGAAGAGTTTCTTCATTGTTGAGGTAATTGTCTCCTCTTTGACAGGC
ACATTCATCAGTGGCTTAATGGTCAATCAAAAGTTGGCAGGCAGAGTGTTTTCATTCTTT
CCTATCCACTACATTAGGAATACTTAATCAAAATGTCTCCCGGTAATGGCTGTGAAGAGT
TCATGACTGACTGATCCGTTGTCTGTGCCGATAGAAAATTAACAGCTCGGCACTGGAGAG
ATGTGGGCCTGCAGATAAACAAATTGTGCATTAATATTTCATCTTCAAGACCTGGGATGT
GCTATCAAGCGGTGGAATATTCCTGGGCTGTGTTGTCATTTTTCTCGCGTTCTTTTTTTT
CTCTCTCTCTCTCTCTCTCTGTCTCTTTCTCTCTCTCT
>NODE_595_length_636_cov_6.190251
AAGAAGCATCTCTCTCTCATCAGCTCTTTCCTTGACTATGTTCTCTGTTAGCGATACAGA
TTCTGTTTAGCTGTGTGTTAGCGATCCCAGTGAATGACGCAAACTGCACGTTCACTCGTA
TTTTGTCCTCCAGGAACAAATGATGCGTAAAAAGCAGGCTCAGCATCTGGACGCCCGCTA
CGTGACGATGGTGGAGAACGCCTACTACTACTGCAACCCTCCGCCCATGGAGAAGACGGT
GAAGAAGAAGAGGCCTCCGCTGCAGGAATACATCCGCAAGCTGCTCTACAAAGACCTGTC
CAAGGTCACCACGGAGAAGGTGCTCCGGCAGATGAGGAAGCTGCCCTGGCAGGACCCCGA
GGTGAAGAGCTACCTGATCTGCTGCATGGTCAACATCTGGAACGTCAAGTACAACAGCAT
CCACTGCGTGGCCAACCTGCTGGCCGGCCTGGTGGCCTACCAGGAGGACGTGGGCATCCA
TGTGGTGGACGGAGTGCTGGAGGACATCCGGCTGGGCATGGAGGTATTTAAAGAGCAAGT
TTACCAAAGTGCTGTGAACCTCAGAGGACAGGCTACAAACTATGTGCAAAACAAACAGGA
TATAAAGTTTAAAAATCGATTTGGAAAATAAAATAAATATAAAATACTAAAAAAAAAACC
TGAAATAAAATAAATGCAAAAtattaagacggacacgagcaaccgaatgccattaaatac
accttgaggccataaaaagaactcagaatgagatcaaatatttaatttttattccgttta
>NODE_596_length_331_cov_1.586103
ACAACTTCATGCCTCCCATCTCTCCCCACGGTTTCCCACGCACTCGTTATCTGGTGTGAA
CACGCAAAGCATTTCCCCTTCAGGGTTTAGAGGTGTCGCAGCGCTTCCTCCAAACCGCCT
TCCTTCTTTTTCTGTCCGCTGCCTCTCCGTCCACCTCCCCTCTCCACGCACGCCTCGCTT
CAGGGAAAGAAGGGGAGGTGGCGGGGGGGAGACTCTGGAGAGAGCTTGTGTTTGTAGGGA
AAGTCTGGTCACGTAGGTCTTGGTTAGCGATGGAGAGAAAAAAGGGGAAGAAAGAGAGGA
AAAAGCAGCAGGAGGAGGGTGCAGGGGTTTGCCTGCAGGGTTGCGTAATACAGCCTGGCA
GGTTTAGCCCCCGCTGTGATCAACACACCCCCAAAACCCTGTTCAGGAGGGCAGAGCGGT
TATGCAGACAAACTATTATTAAATAGTAGCGTTCAAGTGACAGCTGCTGTaattg
>NODE_597_length_404_cov_8.690594
AAAAGGAAAAACCCCACAATGTCTTGCTGAAGCCACCTGCACACAGAGGGCAGGCTGCCA
CTGTTTCAATGGGCGCTGCATGCACACCCCAGCGGGCTTCCAGATAGCGGCTAAAGAGCT
TATTTCCCAAATCTCTTTATCCTTTCTAGAACTGTGAGACGTTGACAGAAAGTCAGTTAA
CTCTAGCCAGTGGCAGCTGCATGGGTTTTGCATAATTAATTATTTATACGGAGCCAGACA
TAGTAATTACCATCCAGATGAATATGATATTCTAATCAGGCAGGCTTTAATTTTAATTGC
CCTCCAGCATCTAACTGTCAGTGCTGGCCTGGCTTGATAAAGTGGAGAGTCTCTAAACAC
CATTAGACATCTGCTCTGAGAGCATTGCCTCCACTACCCACCAGCCCCACCATCCGCCAT
AAAAATCAATACAGGACCTGGGTGTGTGCGTGTGATCTTGCTCATTTTTCTATGGAAAGC
CATTTTTCGTCAATGACAAAACCAGAGCAGGGCTTCAAGCTATGGAGTCGTCGTCCCCCC
CCCCCCCC
>NODE_599_length_294_cov_1.047619
GAGGAGGAGAAAGGCACACAGGACCATGCAGTACAGCATGAATGGCCCTGAGGAAATAAA
AACACAGACATTCGCAGAGTTAGTTTCACTGTAAGAGACGAGATTAGTGTCTGTAGAGGT
TGCAGTTGTAGAAAGTTGTGCGTCATTCGTGTACTGAGCTAGGAAAGGAATGAATGCACT
CAGGACAAATGTAACCATTCACGGTAACTGTTAAAGTCTAGAAACTTACTACTGATTTTC
TATCGTTTAACGTATCCCTTCACCTTTAAAGTTTAATGATTTATCTGTATAATGTATAAT
tccacagttaaaaatgttcctgaaaaagtcaaagtcactctgtagcggcgctaacctgac
tccacacacacaactcagacactaatttaggtctttacagcactaaacaagtcttacagt
tcttgtagctcggctgtc
>NODE_600_length_325_cov_2.473846
TCCACTCCGAAGGCTGGAAATGATGCTTTTGCCGTACTGTGACGTCTCCGAGCAGCGGGA
CCCCGTTAGCCAGAGCCGAGAGGTTAAAGTGCTTTTTATTTATATCAAAATCCATCAGGT
TAAAATGTTGGTGACGAGATGAAGAAGCGACCGTGTGCAGCTCTGTGCCGGGAAACAGGA
TGGAATTTAGAGTTTCATGATATTTCTACTTCTGTGATTCATTTTTAAATAATTAGGCTG
CATGAAACATTGGTAAGATCTCTGTCATCTGATCATGAACTTCACTCCACGAATCATGTT
TCAAGAGGCTATGTCCTAAGATATCTGCTTTGAGAGTCACCTACCAATGTTTTATACAAC
GATTATGGATTTGAGTTGTAGTATTTGTGATTAATGTGTCGCTACAGGAATGGAGGAGAG
GTCGTAGCACTTCTGTGATAGCACTTTTGATTTAAAACCGtaagaaaat
>NODE_601_length_374_cov_1.553476
CGCACCAGTGCACAAAGCAAGGTCAATGAAGACATGGATGATCCAGTTTGGTGTGAAGGA
ACTGGACTGGCCTGCACAGAGTCCTGACCTCAACCTGATAGAACACCTTTGGGATGAATC
AGAGTGGAGACTGAGAGCCAGGCCTTCTGGTCCAACATCAGTGTCTGACCTCACAAATGT
GCTTCTGGAAGAATGGTCAAAGATTCCCATCAACACACTCCTAAAGCTTGTGGAGAGCCT
TCCCAGAAGAGTTGAGGATGTCATAGCTGTTATAAAGCGTAGGCCAACTCCATATTAAAC
TCTACGGATTAAGAACGGGATGTCATTAAAGTTCATGAGAGCCAAGATTGTTTTAAGCTC
AAGCTCACCAGCAAATTTCTCGACCTGGAATCAACATTTACAACATTTTATAAACTGGCT
AAAGGTGTTACCAATACTGAAAAAACAATGGTGACTTGATacattatagatattttgcca
cttacatttttacaatctcatatacagggtgtttctca
>NODE_602_length_301_cov_1.039867
AACACACTGTGCCAATGTGGTATTTAAAAGACATTCTTTTACATCTAGGTATAAATGATA
TCTTTAAAGGCATAATCTGAAACATAGTAAAGGTACATAAACACATTCTAAAGCAATCAA
ATGCACCCTTTCTTCACATCTATGAGTTTGCACACTCATCTCCACAAAATGGGGCAGTGA
AACTTACAAATACTGTTATGACACAATAAAGGAATAGTATTTTTGGGCTTAGAAAATGAG
GTGTTGAGGCCAAACTGCTGTACACCTGCAACAAGTAACATTAACTTAGCGGGGCTTGTT
ttatgagacatactaagtattattaaaacacaatgttgtatcagcagtgcttttttagct
ggaagggcacttgcagagagcagacctccttcaaaacaaacaatccattcttcgatgata
agttacagtggaaaacgtaaactag
>NODE_604_length_299_cov_1.040134
TTCTTCGGTTGTTTTAGGAGTGTTCACTTGCTTATCCAGAGTATTTACGTGTACATCATC
ACTTTAATGTCTCAGCTCTGGGCCGCTTCATTTCGGAGGTAAAACAGCCATATGCTACGT
GTTACTGAGAGTAAAGCACGGTTAAAAATCGCATTCCCTCCTCTGTCTCCATTAATTTTA
CTACTTTATTTCTAAATCTTGAAATTCTCCTGCCACTCCGATAAAGAATGACTCATTAGG
ACGGGTTTGATTAAATAAAATCTCAGGATTAAATAATAAAGAGACAAAATTTGCAACGGa
ggtacagcattaactttagtacctcattattttggtattaaggtattcatgtgtagatga
tcactttaatcaaagcgccactgaaactaatcactattaacacagcagctgttttattaa
atgcacccaatacttcttaaatt
>NODE_605_length_1707_cov_7.428823
ACACAAAAGCTTGGATCGAGGGATGACTTTCAATAGATCGCAGCGAGGGAGCTGCTCTGC
TACGTACGACACCCTGACCCAGAATCAGGTCGTCTGCAAGTGATTTAGCACCAGGTTCTC
CACAAACATGCGATGCGAGGCAGGAGAGGGGCGACCATCGTCCGGCCGCGCCCCAGCCCT
GTCACGAGCGGCTCTCCGCACCGGCCGAGGCCGGCTATCCGGGACCAACCGAAGATCCGC
GGCGCTACGGTATCGTCACGTCTAGGCGGGATTCTGACTTAGAGGCGTTCAGTCATAATC
CCACAGATGGTAGCTTCGCACCATTGGCTCCTCAGCCAAGCACATACACCAAATGTCTGA
ACCTGCGGTTCCTCTCGTACTGAGCAGGATTACTATTGCAACAACACATCATCAGTAGGG
TAAAACTAACCTGTCTCACGACGGTCTAAACCCAGCTCACGTTCCCTATTAGTGGGTGAA
CAATCCAACGCTTGGTGAATTCTGCTTCACAATGATAGGAAGAGCCGACANNNNNNNNNN
CACTGCGAGGCAAGGAGAGGGGCGACCCCGTCGTCCGGCCGCGCCCCCGAACCCCCGTCG
CGAGAGCGGCTCTCCGCACCGGCCCGAGGCCGGCTATCCGGGACCAACCGAAGACCCCGC
GGCGCTGCGGTATCGTCGCGTCTAGGCGGGATTCTGACTTAGAGGCGTTCAGCCATAATC
CCACAGATGGTAGCTTCGCACCAGTGGCTCCTCAGCCAAGCACGCGCACCAAATGTCTGA
ACCCGCGGTTCCTCTCGTACTGAGCGGGATTACTATTGCAACAACACATCATCAGTAGGG
TAAAACTAACCTGTCTCACGACGGTCTAAACCCAGCTCACGTTCCCTATTAGTGGGTGAA
CAATCCAACGCTTGGTGAATTCTGCTTCACAATGATAGGAAGAGCCGACATCGAAGGATC
AAAAAGCGACGTCGCTATGAACGCTTGGCCGCCACAAGCCAGTTATCCCTGTGGTAACTT
TTCTGACACCTCCTGCTTAAAACCCAAAAAGTCAGAAGGATCGTGAGGCCCCGCTTTCAC
GGTCTGTATTCATACTGAAAATCAAGATCAAGCGAGCTTTTGCCCTTATGCTCCACGGGA
GGTTTCTGTCCTCCCTGAGCTCGCCTTAGGACACCTGCGTTACCGTTTGACAGGTGTACC
GCCCCAGTCAAACTCCCCACCTGCCACTGTCCCCGGAGCGGGTCACGCCCGGCGGGTGCC
GGGCGCTTGACGCCAGAAGCGAGAGCCCGCTCGGGGCTCGCCTCCCCGCCTCACCGGGTA
AGTGAAAAAACGATAAGAGTAGTGGTATTTCACCGGCGGCCGAGGCCTCCCACTTATTCT
ACACCTCTCATGTCTCTTCACAGTGCCAGACTAGAGTCAAGCTCAACAGGGTCTTCTTTC
CCCGCTGATTCTGCCAAGCCCGTTCCCTTGGCTGTGGTTTCGCTAGATAGTAGGTAGGGA
CAGTGGGAATCTCGTTCATCCATTCATGCGCGTCACTAATTAGATGACGAGGCATTTGGC
TACCTTAAGAGAGTCATAGTTACTCCCGCCGTTTACCCGCGCTTCATTGAATTTCTTCAC
TTTGACATTCAGAGCACTGGGCAGAAATCACATCGCGTCAACACCCCCCGTGGGCCTTCG
CGATGCTTTGTTTTAATTAAACAGTCGGATTCCCCTGGTCCGCACCAGTTCTAAGTCAGC
TGCTAGGCGCCAGCCGAGGCAACCCGCCGGGGGGCCCGCGCGAACGGGACCCCAGCGGGC
GCCGcagctggggggatccgcgagaagggcccggcgcgcgtccagagtcgc
>NODE_606_length_601_cov_5.134775
GGAGGCAGGGTAGGTGAGGAGAGGGTGAGGAGGCGGTGGTGGGCCGGGGTGGGGGTGGGG
GGGGAGTTTGTGCTCTGAGCCTCCCGGTAAGACAGAATTGGGCATTGTCGCCAAGCAGAG
TAGAGCAGAGCTAGCCCCCATTCTGTTGATCTGAGCAGGATCCCGGAGAAAACAAAACTG
CATTGTTCCCCGCAGATGGAAGCCAGTGTCTCCTGGGTAACAGCATTAATCTCCCCTTTT
CTCCTGCTTCCTCTCTTGTCGGGGCCATAATCGGTGGGCTCCTTTCAGCAGCCGAGCCAG
CCTCAAAGCCCAGGCTCCTAACTAGCCTCCTAATTAGCTGCAATTACAATGAAGACAACA
TGATGAGATAATAGAAATTTGCAAAATAATGACATACCACGGGAAAATATTCCTCCTCCC
CAAGCACCATTTTTTTCCCTCCGGGAGAGGCACAATGGAGAGCCGGGGCCCTTTTCTGAA
AGCGGGGAGCTCAGAAAAAATGGTGGCGCATTATGTGGCATAGAACCCTATTGTCTGCCT
TCTGGTTGCTTCAATCAACAGGCCATTGTCTGGCTGCTTAAATCAAAATGACTCAAATAC
GGGCTCCGTAATGATGCCCTCTCAGCAGCGCATACTGAACACAGAGACAGATTGAGGGAG
AGAGGAGAGGAAGAGGAGGAAGAAACGGGAGAGGAGAGGAGGAGGAAAGAGGAGAGGAGC
taatcgtgtgacgcaggagtgaaat
>NODE_607_length_602_cov_9.322259
CTTAGGCTTCGATAAACAAATCAACACATCTATCACCCTGGGCCTCCTGTAAGGGCCATT
GGGTCACTGGTGTGTTTGCACCGATCCCATCACTCACTCAGAGTCGACAGCGCGGCCATT
CCCGACCAACCACAGTCTGCTTTTCCAATCCAGTCAACAAAGCCCAGGCCCTGGCACTGT
CTGTTTAGCTAGAGGGGAAAACTGTCAGGAAAAGTAAGACGAATGAGCTGCCCTGATTGA
CTATTTCCTTAGATACTGAATCAATGGGCTTATTATCACCAGCAATTACAGTACTAATAC
AAACAGATGCTTGGGGAAAGACATCTGCTTAGAGAGATGAGACAACTAGATTTCCAGTCA
ATAGAGTGAAGAAAGCTCTTCTCTCACTGACCCTCAACAGAGGTATTTGTATTCATGTGA
GACCCAGAGGCAAATCTACAACACTGCACATGAAACACACACTAATACTAAAGCACACAG
ATATTTATTGCCACTTGAAGAGCAATTAATTTGTAACAACGCCTGCATCAGAGGAATAAC
AGGGCCGTTTCCCATCTCCATCCATTTACGAATAAACAGTTCGAGTCTGAAGGGAAGCTG
ATGTATTGCTTAACTCCAAATAACCTTGTTTATTCAAAGAACCTGGTGAAACTGAGCAGT
TTAAAATGGACACTATTGACGcggttgcttaaactcggtaaattcattcttttttttcct
tcacttgctcctttgcttttcacttt
>NODE_609_length_388_cov_4.152062
TACAGCCGCCCTCCAAGCCGTACTCTATAACCGAGTCGGAGACATTGGTTTAATCTTTAC
AATGGCATGAATTGCAACTAACCTAAATTCATGAGAAATACAACAAATATTTGCAGCATC
TAAAAACATAGACCTAACCTTCCCCCTCCTAGGACTGATTATTGCCGCAACTGGCAAATC
AGCCCAATTTGGACTTCACCCGTGACTCCCCTCCGCCATGGAGGGCCCTACGCCGGTCTC
TGCCCTACTACACTCAAGCACGATGGTCGTAGCAGGCATTTTCCTACTTATTCGACTTAG
CCCTATAATAGAAAACAATCCCACTGCCTTAACCACCTGCCTCTGCCTCGGAGCACTCAC
AACACTTTTCACCGCAACTTGCGCCCTTACCCAAAATGACATTAAAAAAATTGTTGCCTT
CTCAACATCAAGCCAACTAGGCTTAATAATAGTAACAattggtcttaatcaaccccaact
tgctttcctacacatctgcacccacgccttctttaaagctatgctattttta
>NODE_611_length_722_cov_3.319945
TGATTAAACATTTATCTGTGTGATATCAGGTCATGGCTGGAAATAAAGCCACACAGTGCA
GTGTTTCACAAATCACATTGACAAATACTTTTTATATTCAGTAGTGATCAGACCCTTTTT
TTCTCTTAAGTCATGAGCTTATTTTAGGTACCATTCATCTGCCACTTTTTCTAAAACAAA
GTTTCACATTTTCTTTTCAATTCTCCTACTCCAAGTCTCTCTCCCCCTCTCCTCCCCCTC
CTCCTCTGCTCTGATTTCAGCATGCTAATTTAGTCGGTGCTCCTCAGCATGATTCCCTCG
CTCTCTCTTCCATTCTTGCTGCGATTCTGCTCCCTCCCCTCTGGGACCTGAAGATTAATA
TTCCTGGGCCCAACAAGATAATTACTGATACTAATTAGACATGATTATGTGAATTTGATA
CACTTATTACTCTAGATAATGAGTAGGACATATTATCCTAACAAGCACCCGTGCCGCTTA
GTTTACTTTACACACGAGCCACACACTATATTTTCTGTTATTGTCACCTCAATCAGAAAC
TGATATTCTCTTGTAATTATTGAATAAAACGCCTTGACGTGTGATACCTGTAAGATGAGA
GAGCGTTGTCAAGAAAATCAGGGGAATGTGTTGTTTTCCACAACAGAACCTCTGTCATTT
CAACCTTTTAGTGTCAGAACAATCTATCTATTTGAAATTGAATTATTTTTACACTctagt
tgcaaatatactgtgaattgctgaatactttcattcataactgtcccttttctcgttcaa
gtacaatattttctgatgagtttaatgttaccatagctattatattaccaaacctttttt
ctgttttatttttgatttttaatttg
>NODE_613_length_295_cov_3.464407
CGGTGGGTCACATATTCAGCACGGCATCATTGAGTGTAAGTGTCTCCGTGTTGCCTCTGA
AGTATTTCATTGCACCCGGAAAGCAAAGCCAGACAAGCTGTAACACATTTATACACCTAG
CAATTCAACATGTTTCACATGAGACATGGAGACAACAGCTAAAGACTTTAAGAAACCCCT
AACAAGTGGCTTATTTACATTTTTTAAATGAAAATAATTCCTTCATACCTTAAACTCGAT
GTAACTCCCCATCTCTTGCCTCCTCTCTGCCTCTGTCTCCAGTAAAGCCTTCGTTAATCG
CCTGCAGCTCAAGCATATCTGCTCAAACACTGTGAAGCCACTCGGTGGGAAACAAATTGT
ACAAATTGTACATGGTTGCCTTCGTGTTAATATAACAGAATGATAATGTATTTGCTCTGT
TGCTCTCTGCATTGTTAGa
>NODE_614_length_307_cov_3.449511
GAAAAAGTTTGTTGAGGCAGTTTTCATGTCAGGTTTTCTGCCTCGAGGTTCATCACGAGG
GATGTTTATGGCTCATCGCTGTGTTTTATATGATGAGGTGGACACACTGATGTCTTCTTC
ATGTCTAGTGTGTGAATCGTCTATTGTTTGTCTCCTCACAGTGTCCCATGTGGCCCTGCA
GCTTCTCCTCCTCGGCCCCTGTGCACCCTGAAGCCTTCATCGGCTTCTTCATCATCAGAT
GCTCATTGACTCTGTTGGACGTCTCACTGTGTTGCAGCTGCTGAGGTCAGATGTAAAAAT
TCTCTTTAGCTGCTCGACATCCACAGACGTCAGTGAACAGCGTCTGTTGTTGTGCTAATA
AGAAGCGGAGACGTCTGTTGAAGCAAACTCGAACAGCTCCATCTGAGCAGCAGCAGCAGC
TCTGTTCACTCCAGCCACAGTCACACATGGg
>NODE_615_length_412_cov_5.997573
TGCTCTATTCAAAGTCAAAAAGTGCTCTGGCAAGGACAACAGTTTTATCCCTGTCTTCAT
AACAAAACACAAATTCTACATAAATTCCCTCTCTAAGGGCTCTTTAACCCTTTTCCCCTT
CCCCATGCTCAATTAGGTTTGGTTTTATTATTTATTTATTGTATATTTAAAGGCAACTAA
CACTGGGAAGTGTAATAAAATGTACAGTGGGGGGATTAGGAGCAGCTCTTTAATCTCACG
CTTCTGATAATACTGCATGGGCTGATTGATTAGTTTTTCAGGAAGCTTATGTCAGAAAAA
CCTAATCCGTCTTTGGATTGTGCCAGCCTTGTAAGGTTTTCCGCGCTGCCACTTTATCAT
GGCGGCGAATTACAGAGCTGCTGGGCTGTGATAAGGTCCCCGTCTCTTTTACAGACCCCA
CCGCCCAACCCCCGGCACCCCCCCTTTCCCTCTGGACAATAAAAAAAAAATTGTGTTTAT
ATTCTTCACATCCCTGCTCTGCCTGGTCTTCACATCAACCTCTCCCAGGATTTGCCTTGT
AAGAAAGAGGAGGGGg
>NODE_616_length_349_cov_6.681949
CACACCCCTACCTTTGTGGGTTTCAGGGAAATTACAACCCGAGACAAAAGTATTGATGCA
ATATTACATGCAGGTAGGAGTAATCACCATCACAGGACTGTCCTTAAAAAAAAAGAGAGA
GAGAGAGAGAGAAATCTCATTTTATAAGGGGGGTGCCCTCTCTCCCTGCCGGTCTCTCTC
CCTGTGTATGGTATTCTTGCATGCTCTCTTACTCCTGGATTACAATCTCTTCATCCATTA
TTAATGAAGTTAAACTACTAGTGGCATGCTGAATGTGCTGCATGGGAGATTTGTAGCTAA
TCCAGCGCAAAACAGCCCCAGTCACATAATGAAGGGAAAAAAAGAACAAATGTCAACAGT
TTCACACTGGGACTGGATTAGACACCCCCACCTCACCCTCCTCATTCACGCACGGCCTCG
CTCCCCCCTTTCCTTTCTCTCCTCAACAGCATACACACACACACACAGACCGAGACACAC
ACAGCAAACCTCg
>NODE_617_length_695_cov_5.614388
AACTGTGAAAAGATGATATCTATATGATTATATAGATGACTGTATGTATGAATCAATGTA
TAGTGTCCAAATATTAACAAAAATATTTATACATTTTATAAGAAAAAAAGAAATGAGGAA
TCTCAACAAAAAGTGTCCTGGAGTTACGGTCAAGAGCGGAGTATTAACTCAAAGAACTGC
AAAGGACACTGCCATTGTTTCGAAGATCAATATCCGAAAAATATAAAGAAACAAGAAAAT
GTCCCTTCACATTATCACTATACATAATATCATTATATGTGTAAATGTATCCAATTTAGA
TGTGTTTTACATCAAAAAATTGACATATTTTTATTGATTTTACTGCAATTTCTGTGCATT
TGAGCCAAATTGTTACGTGTACAAAAGCTATATTGTGTATTTTATTAAATTAATATATAG
TTGTGTTGCAATATACATGGGCTTATATTGTATTTGGCAAAAGTTGCCTTAGTAGCTGTC
GAACTCTGTGAGTTTGCTTTAGTTTGGGTTTTTTTGTTGGTGTTTTTTTTCATCTCTATT
CTGCATCTTTGCAGGCTGGCTTCAGTGCTTTTGAGATGTCGCCTCTTTTTACCCTGAGAT
CCAGCTGGATCAAATACAATAACTGTTGAAAGCTTAATGAGCCAGCTGATCTAGAATACA
ATTCAAACCAACGACAAAAAGCAACAACCACAAGATAACAGTTTGAATATTTTTACTGAG
CAGATTTTTACAGGGCAGCTATTTTCTTTAACAATAACtagtatgcgtagtttgtgttca
ttatgtttttactttctttccaaaaaagaaacctgccatatggaaagtggagtggtttc
>NODE_618_length_305_cov_2.042623
CCAATGTCTGCCGTCCCGATCTATACTCCTCACCTCTTACCACAGACGCATAAGAGCGGG
GTTTGGGATCGCGATAGTAGGCCCGCTTCGGAGGAGGCGCTGGCCGGTTAGTTCGGTTAG
TCCCGTAGGGGACATAGGGCCGCCCTCCAGAGGAGAGCGGAGGTGCACGGGCACTCCTCC
ATCGGGGCTCACCACCGTCGTCCCTTGCCTGGAAGCGTCCACGCCTTCCATACTTTACAA
CCGTCCATCCATCGTCGTCCTGCCTTTGCTGTCTTCCTCTGCTCCAGTCTCGTCCACCAT
ATCCGTCATTCCCATTCTGCGTTCCTCCATTCCACCGTTGTCCCCTTCCCCGGTTCCAGT
AGTTTTCCCGTTCAATGTTACCTGTCTTGTTCCACATTCCCGTTTTTTTATTTCTACCTT
ATGAATTGTTCTTTAATATACTGTAAGCt
>NODE_619_length_302_cov_3.158940
GATGATCACCAACACCGCCATCATCTGCACCAACCACTTCCACGCCAAGAAGGGCTACAG
CCACCACAGCCACGTCAACGTCAGCTGGTGTTTCGTCTGCTCCAAAGGTTTGTCTTTCTT
TCATCAACAGCGAGGGCAGTTGCTAATGTGGATTTATTGATTGTTTTAAGGCACTTTTAT
GCAGTAAAGGTCAAATTTCAGCTGCAGGGTTGCAACTTTTACCCTAAACTCCTGTTAAAT
ATTAAAAAGCCGTGCTGTTTTTCTATTTATGGAGGCTGCTACTATTGGTAAACTGCTTTC
ATTTTTCTCCTGTACCTCTTTAAATCTTTATATACAATCTTCTTCTTCATTCccttcttt
gtgtctttgctgctatgcacacagtagctggtttgggtcgcagctttagggacgtcagcc
gacaacagctgtgtttccatataact
>NODE_620_length_391_cov_5.634271
CTTTATGTCAAATACGGCTAAAGCCAGCCTCTCCATATCAAACAACGCAGCGCGAAAATT
ACTGTGGCGATGATAAGGCTGCCAGATAGAGAGGGAGAGGAGAGCAAGGGGAGGGGTGGG
GGGACTGAAAGGAAGTGACTCTACTCAATTATACTGCAAAATTGGTATGACTGAATATTT
TTCATTCAGGTGACTGATAGTATCAGTGAAACTGCAATGCAGATAAATAAAGGAGCCTTC
TGTCAAGAATAAACACCATTAATCATGAAGCCAGCTACTGCGTGACCGCCTGTCCCCCCG
ACTTACTCCATAGAGAAAGTATTAAAGAGGGGGGAGGCTGTGAGGGGTGAGGCGAGGGAG
GGAGGATGGAGGGGGAAACCAGTGACTGCACCAGAGAGGGGTGACCTATGAAGTCACACA
GAATGGCTTTTGGACAGTTTGAGAGGAAGATGAAAAAGTGGCCTTCGTTTTTGGTGACAG
CAGCCGTATCTGGACAGAGATTATCAGATGCGATTGCGGGCTAATCATTAATTCc
>NODE_621_length_380_cov_1.602632
CTTACATTTCATCCATTCTCTATGTCTGTGTGTTAGTGCTAACCGTTGCTCTACTGCACC
GCCCCACATTTCAGTCTCAACAGTAATACTTGTTGGCAGAAGCCATGCCCAAGTACACAA
GAATAGAACTCCTGCTGAACTAAACATGAGTAATGATGTCCTCTTTGGTAGTTAGTTCAG
TTTTTTTCTATTTGCTCTTCCAGGGTAACAACATCATGGAACACTGTTTTCCTCTACTAG
CTATTCAAGTGCACAAACACAGTTGTAGCCCTCTGTATGAATTAAATCTACATATATACC
AACAACTGCATACAATATTCATTATATGTGTCTGTGTTGAGGGGTCCATCGTCTCTACTG
TGTATGTATTTTTGTCCTTCCACCATCACAGCCAGGTTCACCCTGAACTTCATACTGTGT
ATTTGCTGCATGTATCTGCCATCTCAGCCCATTTTCACTGTTTACATTGTCACTGTACAT
CCTGTGTAAAGTCAACAGATTCCTCTCagcagcaatattgtttg
>NODE_622_length_377_cov_10.198939
CATGAGGTAATAACTGTTGCTTTATGTTCCAAACTTCGGGGCTGTGAGTTTGAGACAACA
TGTCACCAAGTGGACACCTGAACCCAGAGGCTGCGTGGACCCTGTGTCAGTGTCCCCCCT
TCTCTGGCCACACAGTCTTAAAGAAACCAATGCGCACAGATGGAACAAACTGATCACAAC
AGAAAACTTTCTCCCTGTCCATCGCTGCTCCCCCCTGCTCCCGCCTTCAGCCCATACCTG
GCCTGAATACCATTAGACCTAATGGAGCACGGTGTGAGGGACAGCCAATCATGATGGCGT
CCCGTCAGTGACACCGACATGTATCTTGGTGCTCATTATCATCCTTGAACAGCGCCAATT
TACATCTGATGCTCTGACTAATTCTGCTCCAGTGTTGTCAAGAGGCATAGGAAGTGGCCT
GGCCGTGATGACAGCGCGGCTGTCAGGAGCCCGTGGATGGAGGATTCCTCGGGGCATGAT
TTAATGCCCATGTCAAGCCCCGCTGTCAGGCTCTCTCTCTC
>NODE_624_length_521_cov_7.808062
GTCACTCTGTGGTATGGTCATCAGGCTTTGGCCCCTTCACTCCTCTCTGCCAATGTATCT
GTTTCCAAATGGGACCGAGACAGGCCTTAGATGTACCCTGCTGAGGTCCTCTGAAACCAG
AGACCCTTGAAGTGGACGTCTGCCTGTGTCCAGTCTGCTCCCAGGAACCCTTTCAGATCC
AAGGACTCCAAATCTGGCGTGCTGCATGAAGACATTTTGGACGCAGCCTGGTCAGTAGGG
TATCTCCCTGCCCCCGACTCACCACCACCACTTCTACCATGCTAACCACCAGCAGCCCCT
TGCAGACCAGGGAGCAGACCACCCTGGGCTGGTCAGCAACCCCTGCTTACACCTGCCATA
AAACTTAAAAGCTACAGTCTCATCCCCCAGCTTTGAAGTGTTCAAAGCATAGCTTAGTGA
CCTTTGATGCGACTTTGGCTGCAACACATGTTTTGCACCCATGTATAAACGCAGGCCTCT
CAGTAGACAAGGCGGGATTGTTTACCTACATGTGCGAAACGTAAGGGCCAATGCATGGCA
ACCATGCATGGAGCCTCCATTTCCACACGTCAAGTTCCCCTTGGTGGGAAACAGACGAGT
CGAACCGGACACTGCTTTAAGCAAACATATTGAACCACCATGTGTTGAGCATTActtaaa
aacac
>NODE_625_length_464_cov_1.881466
TTCTTATTTTCTACTCATGTTGATATTTTATTTGATATTTTTCGCCTCATGTTCATATAT
TTTTTAATTACTAAGAACACGAAACACAACATCCAGACGTAGTACACTAACATGAATCAC
GGAGTGCCAGACGCTCAACTGTTAACCCACAGACTGGCTGAGAGAGGAGGCAGGGACTGA
CCTGAGGACCAGGGGGAGAAGGGGGGAGGAGAGGGACGAGGCAGGTGCCGAGGTCCGGTG
GGGGATTTTACAGGTAGGAATCCAGAGCAGATGTCCCGGTTATGGCGGAGTCCGGTAGAA
AGACCGGGTGAGGCGCATACAAGCAGCGGAGGGTCCAGAACCGGAGCACAGAGGAACACA
CGGTGAGCACAAGGCAAGCACAGCGGAGGTGAGTAGAACATAGGTAGAAAGATATGTCCT
AAAAAGAAAAGTAAGAATTAAAAACAGAAACGTAAAAATAAACACAAGTAAAACATAATG
TGACTTCAACATACATGTAAAATGTGATTTTCCTGATAAAATAAAGTGTCATATACAGTG
TAATAAATAGTGTGTTAATGCACATTGTTGAGTGTTGgctcaagaagtgagattaactaa
ggaatgaa
>NODE_626_length_366_cov_2.010929
GTTACTGATTGCAGAGACTTTGTCTGTGAAGAATGAGGCATGTCTGCAGTGAACACAGTG
GAGGGTGTGGGAGGAGGTGGGTGGAGGAGTGAGTTAAAAGCACAGATTATTTTTCAAGCA
TGTGATGTGCCACAGATCCTGTTCTGAAAGTACTTGGTCTTAGCAGTTTTTAAACTGGAG
GAGAATAATGTTAGTAGACTTTGATAGTCACTTAGGTCAGTGGGGTCTCTCGATTTATGC
CATTTCTCCTGGCATTTTGTCCCATGGCACTCTAAAGGTTTCTTGCCATTTCCTGGATAT
GTTGGCTGATTGGCCTAAATTTAAAATAAAAATAAATAATATTACTATTTTCACAATATT
TTCCAATATGCATGCAAATCAATATTATAAACACAGGAGATTGCTAAGTTGGCATGGCAA
TTCAGTTTATTCatatttgtatacttaaagcttttgtaacgtgaattgccagtccaaact
acaacttaattctgtgcttactcttgttta
>NODE_627_length_436_cov_5.683486
ATACGTTCCCACAGTCACACCATCCCTGTATCAAATTCAATTTTTGCTGAGTGTGTTGGT
AAGGAGCAGAGGAGATAAATAAACATATAAAACGTACACCTCTTCGCCATCTGAGCGGTT
GTCCTTTTATTGCGAGATATGCGTGTTCGCCTGCAACACACATTTCAAGTGTTGTTGGCA
TATTGCTCATCGTCCTGCGCCTGATTTGACATGGCTTAAATAACTATCTTCCTGCCAGTG
ATTGGCACTCACACAAGAAGGGGTGAGTGGGACTGGGGAGCAGATGGTGACATTCCACAT
GACCAAACTGATCAATCAGCATGCTGGGACGCAGGTGCAGCACAGGCGGGCAGCACCACA
CCATCTATTTCACCATCTACGGGGCACAAACACATGGGCACCAATCGTGGCACCCTGAGG
GTCTGCATGCTCCTCCGTCCCGCTGCGCCAAGGTTGATGACATCAGAATTTCCCATCCGC
TCTTCCACAGGATGCCAAGAAAAAGGAGGGAAAAAAGCCCTGTATAAAATCTGCAATAAC
AGCCCGGCCTGGGAAAAGGTTGTGTAAGTGACGTCAAAGc
>NODE_628_length_342_cov_3.576023
GAATAAGATGAATATATAGCGAGCAAGAAAGGATTGCATAGTGCAAGGGAGAACTATCCA
GAGACATCATGCAATATGTTAATCACTCTACAAGAGGGAGGGCAAGGGGGCACGTATTCT
GTGGGTGTTATACAACCAAACAGAAACCAAAACAACTCAGCAAAACACCACCGAAAAGTT
GTCTATGGAAATTAGACAAACAAGCAGCTGCGAAACCATCAAGGGAAAACGCTCAAGGTT
TTCCTCTTCAGTTGGCGGTCATACACGTTTTGTTTTTCCATCACCTCTTCGCCCCTTTTC
TTTTTTAGCCTTAATTGCAGTTTACAGGGAAAGGGTAATCACTTGTGAAACAGGGCGTGT
TATTTTCTCGCCCAGAGTGTGAATCCTAAGCAGGCCAATCGCCAGCTCTATCGCTCCATC
TCTCCGCTGGCTGAATCCTAATGGCTGGATGGAGAGAAGGAGCGCAGGGAGCGGGGAGAG
AGAGAG
>NODE_629_length_772_cov_5.540155
TCAATCTATCTATCTATCTATCTATCTATCGAGGGTCAAAATGACAGTACCCACGGTATG
AAGCTAAAACTGCATTTTGCACCTATATTTAGCGACACTGTAACTGGCCGTAGTTAATGT
CATCATCATGTGTGCTTTAATTCGAACGCTACCCTGAATATCCCCGTTCTGAACACACAC
TGTGGGAATTTGGCTCTTCAAGTCTCGCATTGCTGAAAGTGACCCGAGATTATGTGAAAC
AAAGACGTGGTAAATGCCGTCATCTACACAAAGACAATGAGATGTTACGTCCAATGTCAT
GGCATTATGTTGGAGAATTTCAACAAAGAATTGAACCATAGACAATATCTGCTTGGAAAT
GGAGAAGGGTCTGAGCTGCCACATCAAAATGGACAAAAAAGGCATAGCATTTGAAAGCCT
AAAGGCTTAAACTAATACAAAAAGTCTAATCAGACTAGCAATCCCTGATGTTAATGAAGG
TGTCACACATTGCACAAAGAAAGTTGTGCCTGGCAATCTTCCATTTTTCGGCTGCCTACA
CCAGTGACATTTCATCTCACATTCAAAGAGCGCTGAGGCCCCTTAATGAAATGCATAATT
AACATATTCTAATTGTGCTGAGCACAGTGATGGTTTTGACAGAGCTCACTTTCCATGTCT
AATTCAATGCTAATTTAATCTGTTCTTTTCCCGCCGACATGACCTTTCTTGATTGAGTTT
CACCGCAAAGAATTTTTTGATGGATTGATTTATCAACCTCTTGGAATGCAACAAAAGTGC
CAGTTTTAGACAGACGAGGGAGCGAAATGACAAAGACGATGGCAGACGAAATCAGGTGAC
TGTGGAGGAAAACAATTTGATATTTTAAAATTAAACGAAGCCGGGCGAGCTATATggaat
catgtcccatgataca
>NODE_630_length_621_cov_7.706924
TTTATCACACAGCAAGCTGCAGAAGTTAAAGCCAAAATGACCGTATTCACACATTACACA
ACTGCCGAGCACACTGTCACAACTGCGCATACTTTTCTGCCAAAGAAATGTAAACAAAAA
CTTTATCCGCACTGGATAAAATGTGCCTGTGCACACCACTGAAGTGCAACAGTAAAACAG
TGACATTTCATATAAAGCTCTGTGTAACGTCTTTAAAATGGGCCTTTACAGATACCCACA
CATACAAACTGCTGGTCTAACCCCCTGTGATGCAGAGTGTCCAGTCTTTTTTTTTAGAAA
GAGAGAGAGAAATGTGTTTTGAAAGTAGAGTGGCAAGTGGCGTCCACTGTGTGTTCTTTT
AGACGGATCAATAGCTCAGTGTGTGAGAGAGTGTCTTAAGAGCTGTTGTCTTGTGCTTTC
AGCTGTGGCAGACCTGTTAGTGCTACAGAGGGGAGCTGCGCGCCCCTGCCTCTGTACCAG
CAGTGGCCTGAGGGGGGCTTTTAGTCCAAACACAAATGTCAACCACACATAGACTATTAG
TGTTTAGTGCAGTTATTAAATGGACTTTATTTGTCCTTTAGGAGGCTAAAAGGCGCACTT
AAAGGGGACCTGCGTGACAGCAGGGCAATTTGCGAGTTTGGTAACTTAGGCTCGCTCATT
GCAGACACATGAGTACAGATAAGTGTAAAAGGAGGAAAGGCTGTAATGCACTGAGCAGGG
AACAGAGTGTGTGTGTGtgtgtgtgtgtgtgtgtgggtgtgcttg
>NODE_631_length_1137_cov_4.709763
CTTTTGTATTCCTACTTGCTTTCTATAGGTCTTTCAGAAGCAATACCTGTGCCCCAGTAC
ACCGCACGTCCCCAGCTATTGCTATGCTGAAGCTAGAGTTAAAGTTAAGGCTAGAGTTAA
AGCTAAAGGTGAAGTGATGATTTTGTTACTCACCAAGGTAGGTTTTCTTCTTTCTGTCAT
CCTGAGCTGTGTCTGTTCTCCCAGTTTTACAGGTTGTTCCTACTGATTCCACTCGTGGTT
TTGTCAATAAAATGCTGTCAAAACTGACACGTTTTCGGGTTGAATTTGAATCGAATTCTC
ACTAATTTTCCTGTAATAAGCTGGTTTTGAGGGAATCTTGCGCTCCTCCTTTGCACGTTA
GCCAGCGCACTCCTCGTGCAGTCCGGCCGTACGATCGCGTGGGAGAGAATCGCTGGGTGA
CGCGGTGAAGTGGCCAGCAGATGGCAGCAGAGTATAGGCAGTCCGAGGGCCTGGCGCGTG
TCTCTCCTCCTGTGAGAGGAGCAGGTTAAGAGTGGCAAGCAGTCGTGGCCTCCTGTGGAT
CTACTCCAGTTGTAGCTGATGAATATTCCTGTTCTCTTTTTATTCTCCTCTTTGTTTTAG
AAGCCTGATATTGATTTCCTTTGAAATAGTCGCAGTTGTTTCAATTATTCAATTATTTTA
GAAAGTTACTGGGTTTGTTTTTTTTCCCAACCTGTACATATTGTATTTTTGTGAGAAACA
CACTGGTTAAAGGTCATCACTGGGTGGTAGAGAGAGAGAGGGAGGGAGAGCCACCCTTGG
GGGGGTCAAACTCTCCCCCGCCTGTCCGGGCTGTGGGCTCCTCCCCACGCTCCTATCCCG
TCTCCACTGGGGAAAAGGGGGACGGAGAGGGAGAAAAAGGGGTGAAATGATTTCTAAATG
AGAACCAAAGATTGATATTCCGGTAGTCATCGTGCGTGGTGGACTCAGAAGAGCCCGCCC
CTTCCGAGGCACCGGCTGGGTTAGGTTTGGTAAAATGATCTCCATGAATGACCCCCCTGC
CACCCCCGCCCCGCCTCGTCCGACGACTGGGCAGTTGAAGCGGGGAGCCAAAGGCATTGC
ACGGGCCCACGCACGTCATCTGCGACTCTCTGTTCCAGCATGACCCATTGCTTTGTTCAT
CCGGTCTTCTGATTGACCATCAAGGCGGCATAAGTATTTGTGACTTTCAGGTTCTGATCA
TCCCGCGTGGTCTTATTATTCCGGACTGAGGGTTGAGTCTTCAACTTAGGGTTATTTTAC
TTGACTGTCTTGAAACgtacg
>NODE_632_length_736_cov_11.789402
CATATCATGTAGGAATCTGTGCCCAGGACACAAACAGCAGACGCAAGGGGGATTATCTGC
GCACAGCATCTTGCGAATGAACCTAGATGGAAAGTTGAGGTGAAATAATGATATACTCAG
TCCCCCGAGATTGTTCTGTAAACATACTTCATTCCTCAGGTCTTCTTCACTTTAGTAGTG
CTTTCAAATCCCAAGATGCCACCCAAGATATACCACTTAGCCTAAACTCTGCAAAGAACA
GTTGGAGAGGAAATAACGGGGGTTGTATATGAAAAATAAACCCAGTATGATAAAACTTGT
CAATGTGTTTCCATCAGTCTCATCTTTTCTCCCCTTTTCTAACAGCTCGAAAGTGAAAAA
AGCCTTCAGCAAAATGTTACATTTCATCATTTTTCCATTCTTTAATTTTCACCACAAAGC
CTGACATGTTTTAAGAGGTGCAACCTAATATTGCCTGAACTCCAGGACCTACCACAAAGA
TCTCTGGGTAAATGGGAGGGAAGGAAGTGCACAGACAGGAGGACGGGCGTGGATGGAAAA
GTGCGCAGTAACTTGGCTGCAGCACACCCTTAAGTAACAACACATGGCAGTGGAGGAATT
CCACATTCATGGACACTCTACATGAGCAAGGATGGGAAAGGCTGTCCAGGTTGCTTTGCA
CCAAGCGGCCGACCAGTTCTGAATAGGAAGCTGATAAGGCTCTGCCATACCTAATTCCTT
TCCATGTTCTCATCCTGGGTAGGCATCACAATGGGCATGATTCATGGGGGTAATTCCGCC
AGCTACTGACTTGGCTCCTGTCTGCATTTGGGAAGAATGTGACCTCACAATATGcctctt
tcagacccatccctgtctgacttcgaccagcctctccttg
>NODE_633_length_312_cov_1.535256
AACATCATGAAAAGAGAAGAGAGGTAAAAGAAGATGAAAGGAAAAGGGGAAAGAAGAGGG
ATGAAAAGAAAGGAAAGGAAATTGAGAATGAGAGAATGAAAGAAGAAAGGAGACATGAGA
TGGAAGGGAAAGCGTGAAGAGGAAAGGGCAACAGGGAAACAAAAGCAAAGAATAGAAAGG
AAAGAAAAGAAAGGGAAATGAGAAGAAAGACAATAAAAAGGAAAAGATAAAGAAGACTAG
AAGAATGAAAAGGAAAGGGGGAAAGAAGAGAACGTGGATAATAGTAGAGAGAGGAGATGA
GAGAATAAGAAAGAAGAGAAGAGGGAAAGTTTAAAAAAACAGTTTAGAATAGCAGAGGAG
ATGGAAAACAAGAGAAAATGAAAggagagaagaaacaacaggagatgaaaaaagaaaaat
gaaggtgaaagggaaacaggggaacgagagtaaaga
>NODE_634_length_334_cov_1.706587
CTTCTGCTGTGTTTAAAAATGTGACTGTAGGAGCTCTACTGTTACTTTACAATTGCACAA
TAATTCACATGTAGGCTTCAAACTTCATGTTCACCATTATCTCAGTGTATACTTCAAAAG
AACCTTGTCTTTCAGAGAAGGAACTGGAAACAAAATGGAAGCAAAATGACAGCTTCACGG
TGGCTGCTTGATCTTGTACCGTAAGGTAATAGGCTACATACAGAAAAAGGTAGAGAGAGG
GAGAAAACCTAGATTTGTCCTCTCCAGAGGCAGAGGATTGGAAGCACTAACAGCTGTGAT
TTACATCAGGAGGAGAGTACACGACAACAACGCTTTGTTTTTCTAGTCACCACATGGGAT
GTACTGCACCAGTgagtggtgggcttacacctgcagtatttgagcaggtttaaaaaggca
gcactttgaaaattgtttgtaaggacaatttcaaaagaattgcctagttacatttgta
>NODE_635_length_723_cov_5.468880
GAGCATATTGAAGGGTTAGTAATGACAAGGTTCCTGTATTGTTTTGGAGAAGGAGTAGGG
CTACAAGAAGTGGGAGGGAGCCCGCTAAGGTATAAAATAAGAAGTAAGTGCCTGCGTTGA
GGCGTTCGGTTTGATTTCCTCATCGGGTAATAATAATTAGGGTGGGGATTAGGGTGGCTT
CAAATATAACGTAAAATATAATTACTTCGGTAGCACTAAAAGCTAAAATCAGAAAAATTT
GTAGAGATGTGAGTAGTGTGATGTATATTCGCTGGCGGTTGATTGGTTCAGAGGAGGTGT
GGTTCTGGCTTGCAAGGATTATTAGGGGAAGAAGTCAGCAAGTAAGAACTAGCAATGGTG
TCGAAAGAGGGTCTGTTGCTATATACTGATTTATAAAGGATCAGCCTGTTTCTGCTGCAA
TATTAAACCAGATGAGACTGGCTAGTGCAATAATTAGGCTGTAGGTTAGGGTTATAGTTC
ACAGTTGTTTGGCGGGTGAAATTCAAGTAACAGGGATAAGCATAATAGTTGGGATAAGAA
TTTTTAGCATTGTAGGAGGTTAAGGTTTTGTAGACGGTCAGTGCCATGTGTACGGGCAGT
AGCAACTAGTAAAGCAAGACCTGCGCTGGCTTCACAGGCTGAGAAGGCCAGTAGAATTAT
TGGGGAGGCTGAAAAATTTGTGGAGTCTAGTTGGAGGGTTCATAATGAAAGAGCAATAAA
TAGGGATAATATCATGCCTTCCAGGCATAGGAGTGCGGATAGTAGGTGAGTTCGGTGGAA
TGCTAGGCCTGCTAGGCCTAGGATGAAGGCTGATGAAAAGGCAAAGTGGGTGGGGGTCAT
[truncated: 261,914 more chars]
