# Supplementary material for: Multilocus molecular systematics of the circumtropical reef-fish genus Abudefduf (Pomacentridae): history, geography and ecology of speciation
Source: PeerJ. 2018 Aug 14;6:e5357. doi: 10.7717/peerj.5357 (PMC6097498; doi:10.7717/peerj.5357)
Supplement: Data S1 [file peerj-06-5357-s013.zip › Data Supplement/assemblies/Abudefduf-taurus-112451.contigs.fasta]

>NODE_1_length_679_cov_19.818851
ATCCACATAACACACACCTCAATACAATGGATGTAATAGGGAAGCCAGGGAGATGCTGGC
GCCCAACAACAAGTCTATTAAGCCACTAGAAGTCTAAACGTCAACAAGACCAATCCCACT
CAGTGCTAATCTGCATTCATTACTATGCAAACAAAACAATCCAGTCTCATATATTCTTTC
AAAGTCACCTTTAGATTCAGACACTTTTCTCATATAGACGCACGGGCAAGTCGGAATCCT
CCTGAGCACAAAACAAACAGCACATCACGGTCGCATGTAGAGAGCCACACCAGTGAGAGA
ACAGAAAAGGGAACATTTCAACAAATAGAGAATAGCATGGCACTGTCACATGGGGAGCAC
AAAACAGCAAATAACAGAGACAAGGTCTGATGGTAGCCCTTGGAGCAGCTGTCATATTAA
ATAATAATGAAGGATCTATTAATATGCAAAGGAAGCAGCAGCCGACTGGCTTAACGCTGT
CATGCCTCTGCATATTGTCAGGATCTTCATCATTAATTAACATGCTAGCTGCCCCATACC
TGCGCCAATGTCAGAACATTCTTACAACAAACACCCCAATGCCTGTGCCCTCCGCAACTA
ACTCGTATAATTAAATTAAAATCAGATTAACTTCACATCAGTACACAAAAGACTGACTTT
TACGACTTTCTCTAGCAGTGATTAAAAAAATAAAAAAATAACCGGGGCTTATCTGTTGTG
TTTCTGTTCTCTTCTCTGTTAGGGACTGCACCACGGGCAACAACGAAAGCACACTTTATT
TATCGGACGACCAGGATAAATAGAGAAGAGATACTCCATGTCAATgagcatggtcgccta
attttatgcatggactggtggca
>NODE_2_length_763_cov_14.605505
ATTTAATAGGCTTAAAGCAGAAACGGTGAATTCAGATAATCATTGCCAGACTAACTGTTG
GTAAATATATATGTTCTGCAGCCCTTATCTCCTGTAAGTCAGTCTATGTCAGTTATATTT
CCTAAACTAATCAACAAGTGTTCTTTTCTTCCACGTAGACCTAATTTCCTGGTCCACACA
AACAGATTTAGAAAGGTTTACTTTGCTATGGAGGAGGAAGAGATGAGAGGTAGAACTCAG
ATGAACTGTAGCCCTACAGGCTGTGTATCCCTGGTCCTGACAAAGAAAGGAGCCTCAGTA
GTTTCGTGCAGCATCGAGGGATAGAGATTAGCATGGAGCCATCAGCAGCGCTGCAGTCCC
TCCCTACCCTGCTTCTGCTGTCAGACCGCCTCCTCCCTGCTTGTCAGAAGCTCCGACGAG
GAGCTGTAAAAACCTTTTCCCCTCTCCTTAACAACTGCAAAACAACACGCACACACCCCG
GCTGAGGTGCCTGCTTTTCTGAGGCCTCTGACAGGACGTGCTGCAGGCACAAATTGTAAT
TCATAAAGGTTAAGGGGGTCAATGCCTTTTATTACCAGTCTGAGTGCATCCAGCTTGATG
GGGCGGGCATGCAAATGGAATGTCTCAGAGTGTTCTATGCAAGAACTCAGACAGCGAGTG
CGTGCGTGCCTCTGAATGGGAGGAAGTAAAAGGTGGGTAAAGGGTGGTGGTGGGGGGGTG
AGATCGGCTGCTCTCTCCACCTTCCACAGCCATGTAGGACCACACAGCCGCTGCCCGGTT
AATTAGACAGTATGACATTGACCTCAGGTAGTTAACGGCCACTTTGATATGCGCTGTCTT
GCAATTAATATATTGTAAATCTTCATGTTTTATCATTCGGTTAGCTCTGTTGATGCTTTA
CACTTGGGCCTGCGGTGTACTCTTTCATTTTACATTCtgcattaaca
>NODE_3_length_619_cov_17.326332
AAAAATCTATATTAATACATATTTATTTTAATTAGAAGCATATTTTAATGTATTTATTCA
ACATTATGATGTGTTTTCATTGTGCATTGTAAAACCCACCTATTCATATATGTATGTATC
TACGTGGTTGAGTGTCTGTCTGGTTGAGGTGTGAAGCTGCATCACCAGCACCAAAGTGAA
CTGCAGATAACCTCATGACGTGGCACAGACATAGTATTCATGCCTATATAAAATTCACGG
CGGCCGCATGTATCTGGTGGTGGTCTGAGCCGCTGATAAGGCTTTGCACACTATCTGCCT
TCAGTCTAGATGAAGGATGAGCTTCTCAGCCATAGACGTTGTCCATCCTGCTGATGCTCC
CTCGTCTCATCGTAAACTCTTGTGCACCCTCTGGTGCTTGCTAGTCTCCCAAACTTCTTT
GTGTAGCCTGCTTTGCAGATTGTCTTCCTTGTCTGTGTGGTTGCTCATTATTCAGAGACA
GACGGATCTCAGGTCATCTGCAGCTGCAGCAAAGGAGAAGCAGGAAAGATGGCGATCATC
CATTAGACCGACCGGGCGCACGCATGAAATACGAGGACAACTTTTGGGAGGATCGCTTGA
GGAGAAGATTGTACCAGTGAGTTTTTTTTCCCCCCTGCTTCTCGCACTATATTTCCAGTT
TCGTCAAGGTTTTCGGCTGGGCTTTCAAGGTCTGCGAGAACGTCGCTATGGTAGATCATG
GGATATAATGTGGAGAGCGCCTCGTGAATGACCTGGAAAGAGCGGATCTCCCCCCACCGT
TTCTCCTTTtagtccagtttggt
>NODE_4_length_501_cov_22.604790
TCCTTAATATTACATGTTCCATGTTTGGCATTGTTGTTCATGAATAGCGGTGCTGTGAAA
TGTAACGTTTGTTTTCCATCACAATACTAATACTATGAATGATTCAGGCTGCTACACTGC
ACTCCACTTAATCAATCACGCCTGTCCTGAATGCTGATGAGAGAGAAAACACAGGACTGT
CACCCTTTTCTGCGACTTTTAGCCAGTTTAGATCTGATATGTAACAATAAGTTGAGTGCA
CTGTTTGGCCTCTGTGTGTTGGGACGAATTTGTTTTACTTTTTCTTTCGTGTTACAACTG
TGTGTGTGTGTGTGTGGGCGTGTAAGACTGTGCGTATGTGTTTGTTCTTTCTCTTTTGTG
AATTTTGGGTAATTTCGAGTTTGACTGCGGCTCACCCCCGTCTCTTCCTGTGTGTCTTGT
GTAGGGCTGTTAGTGCAAGACCTTACTGACACCATATTAAGTTCATATGCCTATAAGTCC
CACTACCTTCTGACTGAGTCAAATCGTGCTGAGTTGAAATTACCTATGATTCCCTCTCCT
TCGTCAGCTACCAAAAAGAATGTTGGGAAAGGTAACTGAACAGTTTTTCTCTTTCTCCTT
TGTCCCACTGGTCTGTGTTTGTGTTGTGCCTGCTCCCATTCTGATTTAGTTTCCTTTTTT
TTTTTTTTTTTTGCACACATCTTTC
>NODE_5_length_1005_cov_20.918407
GTTACAAGAATAATCTTCATTAAAATCACAGGCAACAACACCAGGCCAACACACAGCTCA
TTGGGAATGCAGTGTGAAAAGAGAGGCCCACAGATTATCACTCTACGTAACTCATGTTTA
ATTTATCCAGGAGCAATATTGTCAAGAGCCCTACCATTCCAAAGAACTAGACGCTGATAA
AAGCTGGAATAAGAGTTAGGGAAGCCCAAAAATAACACAGGCTTCGAGTAAAATGTCGCA
AAATGTAGTGAGCACACTGGAGAGGGAAAGCATTAGAGACATATTGGATATGTTTAGCAC
AGCTTCACAGTAGAGTAATATAACTGGTTTAGGATTGTTAATATTTCAAAAGGTGACTTC
TAAATGGAGCTGAGGATAAAGTGTTCACACAACAACCAGACATGATACACTGCACTTAAC
CTTTGCTCTGATTTCAAACTATGCCACAAAAACCTGCACATTGGCAGCGGACTCTATAAT
CCTAAAATCGGGGAGCAAAAAAGCAAAAGTAGTCGTACATTCGACTATAAGAAGTAAACC
TACACCAATTTCTGTGTGCTCTATGGTGTGCTTTTTTTCCCTCCTCCTCCTCCAACCCCT
CCCCATGGCTGAGTGAAATGGAATTGCCTCTCACATTCAAAGACAGCTCTAGGAAGGTGA
TAATAGAGCTACTCCCTGCTGTCTGCAGGCAGGAAATAGGAAAGTGGCATATGGGGCCAG
GAACCAAATAGAGAGGAAATGTGACCAGGCAAGGGAAGGAACTAAAGGAAAGGTTAATGA
TCAGTTCTGAATTCTACAGGGAAGAGAACTATGTTCCAAGTTGAGAGGAAAAATAAATCT
GACTTGATTTATGTCTCCACCACTCACGTCTCGGCTGTCACAAACAAACACATGGAGACT
AGTGTATTTCCTTGACAAACTTTGCCAATGGTGAGGCTCATAGGTAAAATAAATATAGTG
ATCAATTTGTTTTGCTGTTTGAATTTTCAATCCATACACCTGCAAGAACTAGAGGACGAT
GCACGATGCAAAAAAGGTATAGAGCAAAGAATACAGTGCCATTGTTTCACATTCATTAAA
AAGATGAGAAATACAGACAGTACCGTATACTCAAGAAAGAatccatcttcacagcctcac
cagtatactccaacaagtgtgaactactggccgatgtcctactgttgcc
>NODE_12_length_642_cov_13.880062
ATCTATCTATCTATCTATCTATCTATCTATCTATCGAGGGTCAAAATGACAGTACCCACG
GTATGAAGCTAAAACTGCATTTTGCATCTATATTTAGCGACACTGTAACTGGCCGTAGTT
AATGTCATCATCATGTGTGCTTTAATTCGAACGCTACCCTGAATATCCCCGTTCTGAACA
CACACTGTGGGAATTTGGCTCTTCAAGTCTCGCATTGCTGAAAGTGACCCGAGATTATGT
GAAACAAAGACGTGGTAAATGCCGTCATCTACACAAAGACAATGAGATGTTACGTCCAAT
GTCATGGCATTATGTCGGAGAATTTCAACAAAGAATTGAACCATAGACAATATCTGCTTG
GAAATGGAGAAGGGTCTGAGCTGCCACATCAAAATGGACAAAAAAGGCATAGCATTTGAA
AGCCTAAAGGCTTAAACTAATACAAAAAGTCTAATCAGACTAGCAATCCCTGATGTTAAT
GAAGGTGTCACACATTGCACAAAGAAAGTTGTGCCTGGCAATCTTCCATTTTTCGGCTGC
CTACACCAGTGACATTTCATCTCACATTCAAAGAGCGCTGAGGCCCCTTAATGAAATGCA
TAATTAACATATTCTAATTGTGCTGAGCACAGTGATGGTTTTGACAGAGCTCACTTTCCA
TGTCTAATTCAATGCTAATTTAATCTGTTCTTTTCCCGCCGACATGACCTTTCTTGATTG
AGTTTCACCGCAAAGAATTTTTTGATGGATTGATTTATCAACCTCTTGGAATGCAACAAA
AGTGCCAGTTTTAGACAGACGAGGGAGCGAAATGAcaaagacgatg
>NODE_13_length_758_cov_17.766491
ACAAGTGGATTTATAACCAAGAGGTCAGAGGTCAAATGAAACATCAGAGGGTCGTCTATC
TGTCCCACCTGTTAGACATCAAAGAAAAACCAGCCGCACTGCTCACAGCAACTGGCATTT
AAAACAATTAAGTTTCCTGTCAAGTCCCTGTGATGAATTATCCGGAAGCTTTACCCGCTG
TAATTCTAAATCTTCCCAACAAGTGCCTTTGTTGTAGAGAAATTAATGAAAACAAGATTG
TCTTTCATAGGAGCTGATCTAACAGCGCGACAGCCAGCTGCTCTTCTTTGGGAATAAAAA
CAGTCAGCATTAAACACAGCTCACACAAAATACTTTTTTTTCCACCACTCGTGTGGAAAA
CAAATCAGGCGGCAGGCGCAGTGGCCATCTGTTTTGTTATTTGATATGTGTGAATACATG
TTGTAATGACTTTGTTTGTGAATCACTCTGCGCGGCAGAACACACGAGAGCTCTCGAAGT
GCTGGAGTGTTCAAAGCTAATCATATAATTGGACACAATAGTCGATGACAAATGGAGACG
CTTGGAGCCAGCCAGCTGGGGAAGTGAATATGTAATCATTGTAAAATCATATCATTTTTG
CATATTTGAAGACAGCTTAATAGAGTTTGCGTGTCAGCACACTATCAAATGATGATCAGA
GACAGTGTTGCCGTATTTGTTTTCCGAAGCGCGCTTTGTTGGACTATTTATCTCTATCGT
GATTAAAAGTGTTTCTCAAGAGTTTGTCTCCTTTTGGTTCATTTTGTGTTTCATTATGTT
GTGAATGCTGCAGCAGATTTGGGACAAATGGCCGGTTGGAGTTTTTAAAAAGTACTATGA
TGCAGAAGTAAACAGCCTACAGGGGCTCTTGTACTCCAGAAGGCACTTCTGCAGTAGCCA
GGGGGTATATATATGGAAGGACTGTGGAGAagctcctctaat
>NODE_14_length_886_cov_24.595938
CTAAATTGAGGTTTTGATTCACTTACTGTAATAAATGACTTGACTCCTGAATACATTTCT
GCAGTAATACTTGACACCGCGGCGCTTATGGTGTGCAAGTTGAAAACAGGATGTGTTTCT
AAGCAGATTTAACAATGCAAAATGCATAAAGTGTGAGGTCATCACTCCGAGAGAATGGAG
TGTGTAAAAAAGAGAATACGAGCCTGCGAGGTCACAGAAATAAAGATAAATGTGAGTACC
AACAGCAAGGCTATGGCAATGGAGCTAATAAGAAACTGTTTTATCTTTTTACAATTTAAA
TTGTAACCTTGAGCCCACAGCCAGCCACACAGGCTCCCGGTAGAATCATAATTCTGGCAA
GGGGGAGCAGTTCTAGGTGTGGGTGCATGGGCCACAGCATTAGCTCTCTGAGTGAAATAT
ATGGCAGTGACGCCTCTCGGCCCCATCCACAATCAATTGGATTCTTTTCCTTTAATATTT
ACTTGCAGCGATGAGATGCTCGTCTGCATGGTGATGAACAGTCTGCCACTGGCGTTTGAA
GGTGACCTGTCAGTGAGTATGGACAAATCTCTCGCTCGCAGAAATGTAGAAAATAAATCA
TTAGGGGCAGGCAGTGAGACAGGGGCCTCTCTCCCTCCCTCACTCTCCTCGGATTTAAAT
CAGCTCAGATTTATGATTTGAATTAATGCTTCGTTTGGTCAAAGGAATGGTCGCAGAGAC
AAATGATGTTTGGTACTGAAACCATCCTAATATTGATTACTGGGTGTCGCAGCAATCTCT
TGTTTATATCAAGCACTCTCCTGTGACAGGGTGGCCAGCAGGAGTCATCCTGATAATACG
CTGGAGATATATGGCCTGCTCTGCACCGTAGAGCCATGAAACACAGCTAGCAGCGTGTTG
TCTTCTTCATCGAGCCCCGCGCTTTTGCTCACATGTTTATTTTTAACGGAGGAATTTTGT
AATTTTGTGGAAAAATAAAGACCGACTTACAAGAGAGCGTGATTACAGAATTAATTTAAC
ATTCCAAAAGTGCCTCAGCCTggtatgatttatgagctcgagtattttgg
>NODE_15_length_670_cov_25.471642
CGGTGAGAGCAGGATGTGGTGATGCACTGCAGCCTCTACTGTACATATTTAATGCAAATT
TTTGCATTTCCGCCAAAATTTGCATTTAGTATTGTTTAGCATCATACGTGAGCTTTATAA
CCACTCAGCCTACACCTTTTGACTGTTCCACAGCAAACAAAGTTTTGCCAGTCCGAAAAA
ATTCCAGTTACTGTTAAGTCCCCTGCTGAGAGGGGCCTGTTTCAGTGGAAACAGTTAAAA
CTCTCAAAACACAGTACAGAACACTTGGAGTTATTGGGTCTGTTCTGTTGTGTAAGTAAA
CATGTCGAGGGGTGGGCTACTTTTTCATGGTTCAGGGGCCCCAACCCTCCCCTCACACAA
TTAACTTTTCCAGTGTAATGAGATGATTGATATGCTGGAAGTGTGTGCTTTAAGGAGATA
TTAATCATTCCCTCTGGTAATTTTAATCATGCGTTCCATCATCCCCAGCTGCTGAGGATC
ACCTTCCTAGCAAACAAAGGGCGGCCACGCCACTTGCATAGTCATTCTGTTCTAGTTTAA
CTTTATTTTATGCTGGTTCCTCCCATCTGTTCGCACAAGCCTCCACAGCCCACGTTGCAC
GTTGACAAGCTGGGGAAGCAGTGTGTGGGTGGGTGATTGTATGAGTGTGTCTGTGTGCAT
GTATGTGTGTAAACTTTAGAAACACAGGCATCTTTGAAATGGTAAATCTAATCCTCTAGG
TCCGTGACTAGTTGGTACACCGCCACCAGCCACCTCCACTAACACGTACAATAATGCATA
CAAACAGCGGGCATGCAAACACACACACGGTCTCTCGCAGACACAATCACTGTGACacac
ttactgaaacacac
>NODE_16_length_877_cov_15.255416
CTTTAAAGTGGAAATGTGTGAGGAGACTGGAAAGGTGTGTCATGTATAAATGATTGTTGA
AATGATGAGACTGATGTGTTGATTAAAATCTGTTTTCAACTCGATTCATTGTCAGTGTTT
CATCCAGTCTCTGGTAAATAGTGGCTCCATTGCGCTTAATCAGTTAATTAAAATTGAAGT
CCCCAAAATACACAACTTAGAATGACAAAACGCATGAAAGCACACATCTGAGAAGCTGAC
ACCTAACCCTAACCCTAACCCACTTTTCATTATGGATAAACAAAAACTAGTTATCAAAAT
TCATCGATGAATCATTTGTTTCAGCTCTTGGCTCGTTTTCAGTAAAAATCTCTAGAAAAA
ATATTTTACACCATGTCAAGAGTTTATTTGACAGTATTTCAGAATATCTTTCAGTAAACA
AGTTTTTTGTTTTTTAGCAAAATGTAATATATCAGTACTGTCGCATTTCATAAAAATAGT
TGTTCACGTCTTTGAAACTACAGTATCAATGATACAGTAAACCATATTTGTAGGAATACA
GCTGTACAAGGTGAATAGTACACAATTAACACTACACAGTTATACTTGATCTCAATGGGG
GATTCATGAACGTGCCATCCTTCACAGGTTCCAATAAGCAGTTTTTTTGTTCCTGTATAC
AAAATCGGTCACAGCAGGCAGGGGGACGGCCTGGATGGAGACAGAGGGCTGGGTGACAAA
TTCTTTCACCTTTTTCTGAACTTTGAACATTTGACAAATTCTTTCACCTTTTTCTGAACT
TTGAACATTTGCACATACAGTAAACACATTTCTACAGCCTAATGGCATGTTGTCATGCTC
CTCGCTAACATGTTAACCAGTTTATCACGTGAACCACAGTTCAGTCAGCTCAGAAAAATC
CAGAGCACGTTTTCCTGCGGCTCAGTCGGTCCTGGTGACGCTCGGTGCTCGAGGTCTTAC
TAGTGTCCCAGTCTGCAGGTGCATTGCTTTGCTAAACGCACATTACCAGCAGTTTACgag
tacagcttggatgtgccgtcatgctgcattcagtcaaattg
>NODE_17_length_761_cov_11.006570
CACAGGTTGACATCAGTGGCAGCAGGTGTCTGTGGACACCTGGTTCATGTCTCCTGTTTC
CATCAGGTGACTCCTCCTGCCTCAGGCTCCTTTAGAGACTCAGCAGCCAAAAGCAACTCT
CATGCTCCCTGACCTTATTGTCCCCTTCATTCAGAGCTCACACCACCTTATTCCCCATGA
CAGTGAGACCAAAGCTATAATAACCGAGCTCGTATGTGCGTGCGTGAGACTGCGCAGATG
TGTGCTTGTATGTGATAGAGTCATATTGCCATTGGTGTCGTTTATGTGCAACAGTGTTGT
GTGGTTTTGCCTGACTCGTTCTGCAGCTCAGTCCTGTACAAACTGGGTTTTTATGGTTCG
CATTCAGGCCCTGATACCAATTATGCAAACTATTAAAAATTTAAGGAGGACAGTCTTTTA
TAATTTAATCCTAAAGTAATAGATTCTATTAAAAATGCATGAGAGGAGCTTTATAGATGG
AGCTAGAATTAGTGTCTATCAAAGACTCCAGTCAAGGATGCAGGGAGAATGGGCAGCAGG
AGTGGCGGTATTGCCTCATTATTCAAATAGGATATGATTACCATAGAGCAGGAGTCCCTC
AGAGCTGAAGCAGAGCTCGCTGGCCACTGTGATCACGAACAGGAGGAGTCTAGTCGAGCT
CTTCGGAGGGAGATCTCCCCTTTTTCTGTTGAAGTGAAAGTGGGTTTAGATTTCCTGTCT
TAACTTTCACAAATGGGATTCGAAGTGACATGTGATTTGTTGTGGTTTAAAGCGCTCTGT
CGTTGAAATACCCTTTGTCTTGTTGGGTTTCTCCTCTCTGTTGTTTCACTCGAGATTGTT
TCTTGTCCTTGCTGAAAGCATGTAGAAGGTGTTCAAGCATGAAAACAGGAAGCCTGCAGT
GTTGTAACTTAATGGCTCATGCTGCAAGCGAGAAGTagacctttt
>NODE_18_length_863_cov_8.680185
GTAAATGCCGCCCTGCCCCCTAGTGCACACATTAATGCTATGTCCAATTATGATGACTGA
CACCTAGGTAAACATCTGCACACATCATCTGTTGTGGTTTTAGACTTAGAGGGACGAGGC
ATGTTTCAGGCTTAACAGGGTGTTAGAGGGAAGTAAGAGCGCACACACAAAAAAATAACA
AAAAAAACCCAGCCCCTCTATTCAACCCCCACACATCTTGCTCCACTGCTCCACTGGAGA
AAAGGAGGAATAAAATAGAGTGACCCTGCCACTAGCAGCTCTCTTTTCCCCCCACTGCTC
TCTTCTTCCTCCCCCTTGCCGTGTGAAATCAAATTTCCATGTGGCTCCCGTATCTGTTGC
ACAGCGAGGTGATTTATCAGGGATGCAAAGAGCATGCAGAAACAATCTTTATTACATCCA
TTTCCTGCTTGTCAGCCGGGATCATGTTGGCTGTTCATTAAAGGCGCGGCGCAGGTGAGG
AGAATGCATCCCGATGCCTTGATAGATTGTCTGCTCCCCTGTGGTGACAGCAGCTGGATG
GATTGAACAGCGGGGGGCGAGGAGGGAGGAAAAAAAAGCGCTGACTCCGTCGCTCCCCTT
GTCAGACACACTTTTACATGGCCGGCCAGTGTCATTTCTACCCAACAGCACCACACACAC
ACACACACACACGCACAAACAGGCTTCTGACAGTCTTTGGACTTAAGCCAGGAGCTCGCC
TTAATGCATGAACGCATACGCACCATGAGCATACAAGTATTTACAGACACTGATGAGACG
ATACTGAGACACACATTGGAAAGATGAGGTTTATCTTATTACACAGTTACCAACCTTTGG
CTCTCAGTGTTGAAAACACCACCCAAACACCACAACCTACAGGACAAAGTACACAATTTT
AACCACAACAGCTTTTGGCCAGTTCAAAAAATTTCCAAAAATACatttacctacaacttt
caaaacaatcaacagaacagtaacaactcactactatttaaaaccatcgtacaaaacata
ctaactttaataaccaaaaattgtgct
>NODE_19_length_785_cov_12.894267
GACAGCCGAAGCTCCAACGATTCCATGGAACCACAAGTTCTGTACATAGATATTGTAAAA
AGAAAAATATTAAAAAATCCAGAAGTGTACTAGAAAATAAACTAAAAGTATTATCAATGA
TCTTATTGAAGAGTTTTGCAGATTTATCCTTTATTGGCGTTCTAGTCCATGAACAGTGTT
GGATAATATGACACCAAACAATCTAACAGGACACGTAAGAGTTTTACTATGACTATGTGT
GAAAATACACCACCAGCAGGCAAACACACGTGAGTGATGATGTATGCACCGGCACACATA
CAGATCATGCACAGGTGTGTGTGTGTGCGTGTTTGAGTGTGTCGGCTTTACTCCTGCTCT
GTTGGTATTAGAGGGAAGGATATTCAGAGTCTATATTGTATGTCACTTTGGCTTTAGCAT
AGTCAGTTTTCTCTGACCATAAATGTATGCCTATGCACGGTAATTGTGTGGAAAATGCAT
GCAGCCTCCACCTAGCATAACCACCCCTGCTGCACTCCCCTGTGGATAACAAATGGCCCT
TTTCTCTGGGAATTGAGGCTAAACGATGGTTTCACTTAGAGAGCAAAGTGACTGTCCATC
TTCATAACAGTGCTCTCCATCAAAGAGCAATGAATCCCATCCCATCCCACTGGCTCTGAT
TAAACACAGGCAATGGATATCCCCTTTATGAAGGCCTGCAAAGCTGGCCCTCATGTCAGC
CTTGCACCTGCAACTATCAGCTTCTCCTTTAATAAAAAAACAGCCCCACACATCTGGTTG
GGGGAGCATTGCGCTGCTCCGGCAGGCCTATTCAGCCGAATCTGTTTGAAAGTGACACAC
CTCCACTTGATTCAAATTACCTAAGGCATTTCTTATTGGTGGGGTCACATGGAAAGCCCA
CAGGTCACAAAGTTCACTGGCTGAGGGACTTTCACTTTTGGTTGTGCTTTGAACTCTGCT
tctggtctt
>NODE_20_length_712_cov_9.179775
TGTGCCTTTAAAGTTGCTGTGATTCTTAATGTCAATTTATCCACTCCTCCAAAACGCACT
CCACTTTAACTAGTGCAGAAGTGTAGTCTTTTGTCTCTTTTAAGACATTTTTTAAATTGG
GTAAGGGCCATTAAGAGAAAAAGCACCAATCAGCTTTTACAGTCATTCGTCTTTATCAAG
CGCAAGGGAGCTCAAACAAAAACCTACTCAGGTTGTAAATGGTCGAAATGTCAATTAGAA
AAAAAAATCATCATTAGGTTTATTACTCAAATTAACAGTTGCTCTCAACCATTTAAATCA
TTGTTGGTGTTCGCCGTTAAAAGGGAGCAGTTTTTTTTTTTCTTTTCTTTCAGTCTTAGT
AGTCAGACACATCTCCCTTTGGACTCTGACGGAGTGATTTTGGAGGTATTATATTCATGA
GGGGTTCCAGTAATTGGATTAAATTGGTTCCAGAATGTAGCAATTTATATTATAATATCC
CATTACTTCTAATACTGTTCTTAATTAATTAGCCTGATTTTTTTTGGTCCGTGTTCCTGA
TAAGTTAAGTTGGCTCAGGAGGAGGTCCGTCCCATGGTGACGTCTCGCCGCGCTACATCA
GTCACACACACCTGGACACAGCACACAAGGTGAGGGAAAATCTCGCTGAGAAAATGACCT
TCATCTTTATTGGAACTGAGGATGAGAAGGAGGATTTGGATGCAGATTTTGACACATACA
CACAGCTAGGAAGAGAAAGTGTGAACTGATTTATACCATAGAAAACATGCATTTTGTACA
ATCCGTGCGTGTGTGTGTGTGTGTGCACGTATTTTCACCGACAGGCGCCTACTGAGCAAA
GTTCAATATCATCACCTGTCACTCTCACAGCCTTTGTCTGATTtagctttaatatg
>NODE_21_length_620_cov_11.893548
GTGGCCTTGACATTAAAGTCAAAATGAGAACTTTAAATAACCATTCCCACCGGGATCAGC
TTTCTCTTGTTTTTTTTTTCCACAGCAAGTGCTTTTGGAGTAGATGTAATGCTCATATAG
GCTGACACAAGAGAGAAAAAAACAGGAATACAAGGGTCTCTCAGTTAATGTATCATCATC
TGAGTGGGTTTGGATTGGAGTTATTAGAGTATTTCACTTCATTGCATGACCTCCTGTTCC
TCCTCAGATCATGAATCCTATTCATTACCCAGTCCTTCTGGAGTGCCCGCCTTTATAATA
TTACTCAATTTATATTCTGAAGCGGGCTCCTGGGAGAGCGATCAGCGCTCCGAAACAGCG
ACCCCCCTATAACCCAATCACAATATTTAAAGGGCAGCAAAGAGCTTTTTAATGCGCGTC
GTAGATAACCATTTAAAGTGGATTGCTTTGGTTTAATATGACCTTAACAGGCTGGCAGTC
ACATGTGAAGAATGAATAAGCTAATAGGAGAGACGACAGGGAGAAAGAATGAAATCAAAA
AGCAGAATATGAGAGATTTGTTTCAATGCTTGCTGGCCTCTTGACGGCTGCTGAGAGGAG
CATGATAGAGAATCACAAGCGTGTGAATGAAACAGGACAGGCGATGAATGAAGCTACTGC
TCGCATTTCTCTTTCCCTTCCCTCAGAGTATGAACTGCTTTATCATGATAAAAGACAAGA
CAGGTATAAATGACACATTTACATTCTCCCATCAAAGAGAAACTTGTCTCAATCTCGATG
AAAGCAgctgtagatctgggtttt
>NODE_23_length_702_cov_15.041310
AAAAAGGTACCTTAGAGTGGTAAAATCAAGGCAAAAGCAGTGGGGGATGGTGGAATACAA
AATGTGCAATTTTTCATAGCTACCAATGGTTTTGTTGGTATCTCTACGAGTGAATGCCAG
TGTCCCCTTTGCTTAAAACAAGCAAAAAAAAGAAAATAATAATAATAAAAAAAAATCTAT
GAGTGCTTTAGGGAATTGTTCGGCCATTTCCACTATGCCCCAAATAAACTTGGATGTTCT
CCATCCATCAGGTGACTACATGGAGAGCTGACCTGTCATAAATTCACTCGGTGGGGATGA
TGACAGGGCTGGAGCCAATCTTCATGAAAGAATAAAAAAATGGCACAAGGTTCCCATCCC
CCCGCTCCCTGAGCCCTCTTCCAACCCCAACTCACCCTTCGCCCTCACTACCGGAGCACC
CTCGCTCCCTATCTTCCTGCCTATCTCTCTGTCTCTGCACCTACCAGGCTTTCTCTCTCC
CTCTCTTTCTCACCCCCTTTTCTCTCCATGGGTAAGCAGGTAATCATGAGCTGTCACAGA
AAGGTGACCCATTAATGTGATGGATACGGTGTGAAAAACAAATGGTGTGAAACGTGTGGA
TTGCTGTCCTTACTGCACCTTGGCCTTTTGTTCTGTCATATCAATATCCACACAGGGCCT
CATTACACCGCTGCACTACACAATGAGTGGAGCGCCAGGGTCAAGACTGCGCCACGCTCC
CTTTGACTGGCTCCGACTGGGCTTTTCAGCTCAACCTCACCCCTAAGGACTCCCAGGTAA
ACAGGAAGAGGGGCAGACTCTGGAGCCAGAGACAGCGCACATCATCCCAGACTAAATAAG
CAACATCCCCCAACCCCCAAGTAGCTCTGTATccatcaggggcccc
>NODE_24_length_867_cov_16.690887
GAAAATGATATTCAACAGAGGGAAAGACACTGACATAACATATAGGAGACTTAGTTTAGC
ACTGAGCTCCGGGTCACAAATTGTAAGGAATTTGTTGTTTGCAATAGTTTGTTTTCTGAA
TGCACATCCCTTTACCGTTATAGCCCTTCACACGTCAGATAATACACTTTTTATGCACTA
TTCTAAATGGAAATGAAAGTGACAGAAATTCCCTCCAATGTCTGATTCCAAATCCCAGTA
TGAGGCGAAACCTAGGTAGTGAAATTAGGGGAGAAAGCTGGGGATGAGGAGGAATGTGGA
GCTGTCAGTCAGTCAGTCAGTGGGAAGGGGGATTATGCAGAGCTCAGAGCAGTAATTGAA
CACCATCGGGCCCGCCCTCATTTACATCTCAGCCTTCTGCCGGCTTTGATTGGCAGCTGT
ACATGAAATGCCACATCAGTTGAAAGTATGTTGTGAGCTGGCACTAACAATCCTGTGGCT
CCGGGGAGACCTGCCATATTGTAATTTGGTTATCAGGCATGAAGGAAATAATTCTAAGTG
CCAGGAAATGTGAGGCAGAATAAATGCTTCATTGCTGCAAGTTGCCCAGGGTGACAGTTC
TTATTTAATGTACAAGAGCGTCCCGTTGCCTGTAGATTTGGGGAGCAGAGAAGGGGGAAG
GAGATGTAAACTAGGAGGTGGAGAATTTTCACAAAGACCGTGTTAAAATGGAAACCTGAA
GCAAAAAAACAACAACAACAACAAAAAAAACAAATACAGATAATCAATAAAAAAGTCAAT
ATGCATCATTTTTTGTTCTTGCTTTGTCTGAGTAAAATCGCAGCAACAGATGCACACCCA
GACTATTTGTATTTAAGCCCTATTTTTAGGCTCATACATGGAATTTCTAGACAAAAGGCA
TAAGCACAGAAGTAATGCAGATTTGTGCGTGCCGTTGCATCATTTGGTTGACATGTAGTG
AAAATGGGTCCTGAACGCAGCCACTTCTCTTAAGTGGCTCGGGCCTTATTTGTTTTGATG
CACTGTTTTTGCATGGggagtcttttctctt
>NODE_25_length_698_cov_15.709169
TGACAGAGCGATTTAAAAAAAAAAAAGAAAAGAAAAACTTTAAATTGATTTGGCAGTGCA
GGACTTTGAGCATCCTTATAGAACACTGTTTAAAAGACTTGAGAACTCATCCCCGCTGTC
TGTCGAGGTGATCTTATATAGACCTATCTGGAGGAAGGGGAGCTTAAAGACTTGAATGTG
GTAAATGTTGCAAGGTAACTTCAAGTTGTTATGTGCAATACTTCTTTTGAACCTTTTTCC
AGATAAAGACTCTTTGCAATGTAATTCTTTAATGCCATTTTTAATTGCAGACATTTAATT
AAAGAAGATGTTAATATGTTTTTCACAGTCATTTTCTACTGTTATTGTAATCCTTTTCAT
GCTGGTGTTTGTAAAAAAGAAAAGAAATCAAACTATTTGTACTAATATAAATAATTGAAG
TTATTTTTAAAACATTAAAGGTTTTGTGCTCATTTGCTTATTTTGTTTATTTTAAGCTAC
TGTGATTGATTGCATTGTAATTATTAGGTCAACAATGTATTTAGCTGTTTATTGGTATAT
TTTTAATTGGAATGTATAATTGATTTTTATAATTTTGATCAGATTTTTGTTATATTTTTG
AGGTGAAGCTTTTAATATGTTAAAGTGTCTAGTTTTTACTAATTGCTATATTGTGCTCCA
CAATATATGGTTCACATTTTCTGAAGGAAAATAAATATTTAAATATTTGTCTGTTAATGA
TGTTACTTAATGGCAAGATTTCAATAGTTTTTAACTGTGTATGGGAAGGTTGTTGTATTT
ATTAATAGCATTTTTTACTTaagatatcaccttaatttttattgtcatttcactttataa
gttcctatttttgtattttcctttctaattaagttatgtaat
>NODE_26_length_594_cov_11.235690
ACTGCTCTGATCTGAAAGAGAGAGGTGGAGAGAGAGAAAGAGAGAGAGTAAAGATTATCT
TTTGGGCCATTTCACTGGCACCGTTGCGTGACAGAGACTGACAGCTCTTTCAGATGACTG
ACAGGTGTCCTTTGAAATGCCGGTGAAGCAGCTTCTGTTCAGACTGTTGAAATGCATATT
TGGTGCTCTTATCATAAAGGCATGGATGGCCCAGATAGGTGCCGTTAACATTGCAAATGG
CTCCAGAATTATTCATTGTCAGTGCTGCGGGAAAGAATGGGGGGGTGGGGTGGGGGGGGT
GAAGTTTGATTATTCTGCTCACACAATGGCAGGGTGTTTAATGATTCCTCTCCACCTTGG
CAGCGGCATGTGCCGACTTCAGGCGCTAGCGGCGGGTGACACAGGTCTGGCCAAGTGTTA
GAGCAAGATCATACGTCCGGGCCCCATTTTAATTTCTAATACATTAATCTTTTCCTCACA
GATCCTCCATGAATATTCCAGGGCTCCTTGTTTGTCGGGAAGGCTGTCTCGCTTTCATCT
ATTCAGGTGGTTTCATTCACTGTGAAAGCCAGCTAAATGGACCCGATCAGTCAATGACAA
CCGGGATACAATAGAGCCCGGTAACACGTCCCTTTTCTCCTTTCAGCCTTCTGATAGACA
ACCCTGACACCTGCTCCCCGGGGAGACCCTCCGCCAAGTCAGTGCACTGTTCCTTGAGAG
ACTTCCCTTACTTTATCAGCCCATAAAGGATTGTCACAGGTGACTATatctgctgagg
>NODE_27_length_780_cov_21.155128
TGTCGTAAATTCCTTTTAGCCACACGTGACTAATTACTGACACTACAAAAAAATGCTCAA
AGCATTTCGGACTATGTGTGTGAGCATATTTTACATTTTTATGAAGTGTTGCTTTGGAAG
TTGAATCCATTCCAACATTTCTTTTTCCTCAAATGAGCCGTCTTTCCCTTTGCAAAACAC
AAATTGACAATTTGTTCAGTAATCAAAGAATCTCCCTTTCATATGGATCGGTTTTGCCAG
CACAAAGTAAAGAGGAGGCAATTTCTGGACATATCATGAGATTATATCCGTTTGACAGTT
GCGTTACTCTATGTGGTTTCCATGACAACTGTTTGGGTGAGGCCCCCGATAGAACCAACC
TCAGCTGTCATCTCTTCACCTAAAAGCTTTGTAATTGCTCTCATTTGCATACTACAATTA
AGTGTGTTAGCTCACAGCAAGAACAATCAACCTCCACTAAGGACTGGGGATAGTATAATT
ATTATATCAGTGGATTTGTATAAAACATTACTGACGAGCTTTTGTTTGACGTCGGCATTG
TACTGTTGCGCTAGTTTTACCAGTTATTTTCATAAATATACATATTTCACAGACAGTGGT
GTATAATGCGTAGCTGGAGGTTCAGATTTTTTTGATCTTCAACGGCCCATGTGATAGTAT
AAAAGTATCCGTTTTATTTCAGAAATTGTAATGTAGTTTTCTGCCTGTTGGTCAATACAG
TGAAAGATATTTTTATCCATTTTTGATAGGAGGCTTTTTGACTCGGTGCTACACTTGACT
AGCTAGAAACAGAATGATTTGCAGTAGTGGGAGACAGTTTGAACCGCTGATTGAATGGAA
AGGTTATGTGCAGTGGGCTCTAAGCATTGTTTCTCTTTCCCTCAGATGCGCACAGGCTGT
AATGAAGAGCTCTTGAACTCCCAGTCAGTGAAGCtgtgacaggagttcaggaggaagcct
cttc
>NODE_28_length_520_cov_7.525000
CCCTTTCCCCATCCATGTCAAGAACCAATCACGTGTGAAAACTTGCCTTAACTTCCCTTG
CCTGTGTGACTACAGCGTCAGAGAGTTTGACAGATCTGTGCGCCACGGAGGCGTCTCCCA
GCCATTTGGCATGCCATGCGCGTCTGGTGCGCTGGAGACTGCCTGTCAAACGCCTATGAG
TCGGTGGCGCAGCCAGGGACCCTACGGAGCGCCAGATGGGCCATTAAGGTAGTATTAATG
TAGATGCCATCGCTTTTCTCCTCTGACTGGGACATGCTCTCTCGAACTGCGAGCAGCTGC
TGCCATTTACTAGGACAGCTTCCTGCTAACTTTGGCCAACTGGCATCACTACTGACTGGC
TCTCAATGTAATGATACACTTTTTCTTCTTACTATACCTGTGATTTTTTCTCTTTTCCCA
CTGCCCTCCCTTTCCAGAGGTTTTAACAGGAGAGAGCTGAAAACTTCCAGCTTTTCCTGC
TGCTCAAGTGCTATAAACACACACACACACGCACACACACACACAGTCCTGCACAGGCAG
GCAGTGATACCCTCTCCCTTTCTCTCACAGACCCATATGCACACACATATAAACACCAGC
ACTCTAATAGGAGTATAGAAACTGAATCCATCTGTACACCCACTCTTAAGCTCATAATCA
AGGCGTGATATTCAGTAgtgtacggttatttctgtttatgccct
>NODE_29_length_1454_cov_19.960798
CTGTCCTCTCTCATTCCTTGCCTGTGTTTTTTTTTTTTTTTTCCTTCCTTCATTTTCTAA
TTCTTGGCAACGTAAACAAATCACAATGTCTGGAGGAATGTGATATAGTAATTTAAACTG
GGCGCAAATGACTGATCAGATTTTTTTTAATTGTTTACAAGGTCATGAATATGTTCAATA
AATAGACTGTAGTATCACTTTTACTGTATAAACTTCATCTTTTTTTACATGCAGTCCATA
AAATTTTCATTTGACGGAATAATTTACCCTGTTATGTATATATACAAATAGATATTTTCT
CTTTATTCTCTTTTTTAAACTCTTCAATAAAATCTATACATTTTATACACTATCTCCCTC
TTTTAATGGTCAATGTGCATACACATGAAGTGTCTATCCTTATAAACCGCCAGCCAATCT
TCTTTTTGCTATCCATGGTAAGTGCTCGCACGTAGGACTGGGTTGTCCTGCATTGGGAAT
TATAATGCCGCTTGTCTATTCCTCTGCAGCCCTCCTTTGTGTACCCCATGGGGTTGCATT
TGGTCTCATAAAAGTATTGCTTCAGTTGGCCATTGGGGACAGGGACCTTTTCCATGACGG
TAACTGTCTGCCCAGACATGTCTATTGCCGTCTTTTTATCCACAGCTGTCACCCACTGGC
TAATACTGTCACACACACTGAGCTCTCCGCGCCGCGAGGGATCGGAGTGTCGCCGCACCC
TCATGGACATATTAGCAGCATCCAGATAGTTTTTGTATTCCTCCAGAAGAAAGAGCAACG
GCGGCTCCAAAGGCACTTGGTTGCTGATCATCACCCGCGAGTCGTACAGGTCGACATCCT
TGGTCTCTGGGGCGACCACAGACGACGGGCCCCCACCTCCCTGGCTCTTATCAGCCCCCT
GTCCCAGCTGTGCCGCCTCGCCCTCCACCTCCAGCAGCTCCTCTATCACCTGCTCAAATG
TGTCTGTGAGTGAGGGCAGCTCCCCACGCTGGCCTGGCCCGCCGCCACTCTGTGGAGTCC
CGTGGCCTCGTGCGGCCGTCGCAGCAGCGCCCAAGTAGCCTTCCGTCCGATGGCCCCGCA
TGCCCGGGGCATCTCTCAGGGGCGCAGCTCTCATGCAACTGAAGTATGAAATAACCATAG
TAAGGAACAGGATGGTCATCACTCTTCTAACCTGGTGGAACTGGAGGGGGTAGGGAGAGG
GAGAGAGAGAGAGACAAAAGACAAGGAGCAGGGGGAGAGAGGAGGAGGCGGTTAGTCAAA
GTGTATTTTCAACAAAGTTAGCCTATTCTTGACCCATAGTGCACCATGTGAGCCTCCCCT
CCCATTTACACCTTCCACTCTTTGTTTGCGAGCCAAAAAGAGAGCCAGTAGCTTTGGAAT
AATCACAACATGTTTTTTTATTAAACTGATATTGGCACTGTGTCATCAGTGTTGTCAAAT
TGTTTGCAAACTGTAATCATTCTGTTCCTATGTGAGGTCTGGCTTAGATTTCAATTTGTT
GGCAGCACTGCACAAAAGCTGTGCTGAGCATCAGAGAGACTGCTTATTACAAAAGATAAG
ATTACACAAATAGATGTCAAAACATCCttaaaggcttgctattattcatgagctctgttc
tttttttgtttttgtttg
>NODE_30_length_375_cov_2.157333
AATGTCTGGAATGTTTGTCTTTATATATGAGAGAGGAAGGTGGAGACAAATTAGTGGGAA
CAGGCAAAGCATGGAAACACTTGCAGTGGTCGACAGGAGGTGGTAAAAGAGGAGGGAAAG
GAGAAACAGGTGGAAAGAAGAGATGATGAAAAAATAAGAGAAACATAAAGAATAGTGCTA
AGATAGAAGGAAAAGCAGAAAGAAAGGCACTGAAGAGGAAGAGAGAGAATAGCATGTGAC
ACTATGGCTTATTGAGCAAAGCAGCAAGTATTGAAATATATTGTCGTTCATCTGCACAAA
GCAAGAACACAACAATATCTATGACATCCAAACTCAAAAAGTCAGTGGTAAATGAACAAA
TCTGTGGTCAACTGCCAGTGATTCTGATTTTTTTGCTTACTTGATTCCTTCTCTCTTTTG
TGGGCAAAATAACTAACAAATCATTTATCACTGGATTTTGTCATGCTTAATGAAAGGCCA
TCAGTTACTCAGACAGTTATTTACAGTAAGCTTATTCAGCTTTTGGCCTATCATGGCACT
TGAAAGTAAATTTGATTTt
>NODE_31_length_801_cov_25.860174
TAGAACTTTGTCATACTGCATGGAAGACATTTTTGAGTTCTCCCTCCTTCGGCCATTGTT
GTGCTGTTTTTACAGAGGAGCAGGACTTTATTATTGGAGAGAGAAATGAGACCACAGTGA
GTAAAAATGTGACAGGAGCAAATAAAAAACATCTGAAGCCTGCTTAGGTTTTGGGGGGTT
ATATCAGTTGTACCATTTCAACAGTTACTATTGTTTTGAGATATTAATGGGGGAAATAAT
GCAGTGTTTTTCTAAGTCAGTTAATTAACTGATCAAAAATGTAGTCTCCATACAGTTCCT
CAAATGATTGAAAACCTAAAGACAAACAGGAAAGCTGCGGCAATAATTAAGAAAACAGCA
CAGCACCAGTAGAAGCTGTAATACACTGTAACAACACTAATGCTGTCGCTACAAAAATAT
TGTATTATGATGACAGTAGATGTGAGAGCAAACATATAATGCCAGGAGCTTCTTCATTAC
ATAGACAGAAAAAGTTGCCACCGTTTCAATGGAAACAAACATTGCTTTGGGCCCCTTTGT
AAACAGCACACAGCTGCTATTTCGAGTGATGGGAGCTCCACCTTGTCACAACAATTCCCT
TAAAGAGGAACAGTTTAATGTCAACAATATTTTCTCCATCTGCCTGCTCATGAAAACCTT
CCAATCCACAGGGAAAATGTTTCTCCCATTCCAAAAGGAAAAGCACAATAGAGGAAGATG
AACTGCTAACATCAAGCGCGGATCGCAGTCAAAGGCGCAGTATTAGCCTGCTGCAATGAG
AGCTTTTGGTGGCACACATCCATCTGTTCACTTTTGCATTTTTCAAAGAGGTGTCATGCC
TTCCGTTATTTAGAAATTTCTATGCAATTTTCACAAGGAACTCCTCGGAGCGCCGCACCA
GCTGACTGATTTGCATGGCCACATTTGCAGTAAAACAGAGGTATTCCACCTGCCAGGCTC
CAGCGCCTTcgcctgagaagtttga
>NODE_32_length_464_cov_16.961206
ATCAGAGGAATGTCATTAAACACCTTCAACACTGCCTGCAAAGAACTACCTGTCCTGGCT
TCACAGCTGCATAAACCAAAAACCTTTTAAGATCACGTTTGCCTGAGCTTTGACATATAC
ACAGTCTACATATACGGTATATGTTAAGTACTAAATGTAAACAAAATGTGCATACCACAA
TCAACCATTTAGCTGGTGTGTGGATGTATGGGGTAGGAAAGGTGGTGGGGGGGGGGAGAA
AACAAACAAAAAAAATAATACAATACAGACAATGTACAAATTCCCAACTAAGGCATTGAG
GCATATTAGGCATAATAATCATTGAAATGCATCAGTCAATAGCAAAGTGTAGCTCAGAGA
CTAAACTGACCTCTGTCAGCGGTCACAATCCTTTGGTAAGGATGGACCCGCGTGTCATGC
CGTCTCACTTTAGTAGCCATTGCACCTAGATTGTAACAGGTCCACAAGGTTAGAAACCAT
TCACTTTGAGGAGGGGAAAAACAGTCATCTTTTACAGTAACAACATTCACATTTTTAACC
ATTACCATTTATAATGCTTGGATAATACAATAATACACAGAATAACGTAATACAGATTAT
AGTACATATACACACCACACATATTTCTTTTTTTTTTTTTTTTTTTTT
>NODE_33_length_578_cov_17.416956
CTATTCTGTGAGAACAAAAAGGAAGAAATATAGTCCACAAAAGTATCAAGTGTAAACATA
TGAGCACTTTGACACTCAGCGTTTAGTTGGAGGTGATTGTCCCCGTGTAACATAGCACAA
CGTATATAACAACCGCTGACCCATTCAGAAGTGACAGGCCTTAAATGTGACATTTTCCCC
AAAACATTATGGTACGTCATAAATGGTTGTTTTCTGTTGCCGGCATTGAGTGGTCCACCA
TACTGAGTCGCACTCTATAGACTACACAGACTCAACACCTCTCCGAGAGACCCAGAACAA
CATGTGTTCCTCAGGAAGTTCCCATGCAATCCTGCATATGGCAACATTTAAGGGCTTCTT
TTTTCCACGCAGGCTTTAACTTAATTTGCTGCCAAGGCATCGAAGAAGCAGAGCACAGTA
TAGAACACTATCGTCTTGGCCATGACCAGAGGGATGGATGGATAAATGTATGGCCAGAGC
TCCGATCCTTGATTATTACATAGTGTATAAAACAAAGAGCAGATATGAGACTGGAGAATT
ATTTGATTTGAAGATAGCCAGAGTGATTTTATACTCTTTCTTTGTGTTTAGATTTCAAAA
CACATGTAAGAGAAACCAACAATAAATTGATACATTTCAATTTGGACGGGAATTGGTAGG
ACACAAGACTGAAATGTTCTGAGAATTACCAGCCTCAgcacaaaatacggtgtgactgac
tttctctcgactctctctttctcgacagaccgagagacaaca
>NODE_34_length_953_cov_4.855194
CATATTAAAGAAAAAAATGAGTCTGAGAGAAGCTGTGAAAAAAGTGCTGTAAGTCATGAG
TATCGCAGAGGCCAGTGTAATTTGACGTGGCCTTTCTTGTGCTGTGATCATGTAGGCACA
GCTGCCCAACAGCTGTGTCTCCATTTTCTTGTTGCAGTCAGATAAAACTGTCTGCAGCGA
CGACTGGCTCATCATCTCTCAGCACGGTGCACTGATCTGTGTGAAGGTGATTGCGATGCG
ATGCTCTAATTTGGGCGGCTATCACACTTAATGTGCAGTAAAGCGCCACAGACAAAGCTT
CTTCGTTCGGAATGCCCCCCTCTACTGCGCCACACAGCTCTCAACCACCAACCTTCTGCT
GGCTGTGTTTCCCCTTCACCACCACCACCGCCACCCCCCCACACCCCCACTCCTCCCTTC
ATCTCCTCTCCCCACCAGGGGAAAAGAGTTATAGCTGCCATAAAAGGCAGGTAATGCATT
GTTAACTAATTCTGTCTGCTCAGAGCTGATATATCCTCTGCTCTAAATCTCTGTGCTTCC
AATAAAATGCAAATGCTAATGCTTGCCCTCCATGAGCTGATATCATTTTTAACAGGCCAG
AGGTAAATGCTAAAGAAGGGTGGGGTGGGCTAGCGGTAGTTTGTGACACGGTGGGGCTTT
GGGCTTTCATGGTACATTCTGCCATAAAGGAGTCCTCGAGAACCTGCTCCACATACCACT
GACCAACAGTATGCATGCGTGTAAGTGTGCACACGTGGCTGCAGGTATGCACATGAGGCT
GCACCAGTATATTTTTGATAAAGCAGAGTTGTATGAGAAGTAGCAGTTACCCGCTGATGG
TTTACAACTAAGACCGGCATCTTTGTCATTACGAAACCAGCACTAGAAGCTTTTCAGTCA
GTACTCACTCACCATCAAATAACACAAGCCAATTTGCCTGTGGATGTAATGCATCATATT
TCCATGTTAATAGTAGTGTCATACTTCGTGTAACCTTGGGCTTCTAAATATTGATCCACT
TCTAGATTTTCAATTATCCTGTGCCGTTTTTCTGCCATCTGGTAAGGACCAGTGATTTGT
GTTCCTTCATATCTGGAGGCTTGTCCTGCAATTAGACCATAAATTAATTTGTAGAGA
>NODE_35_length_610_cov_3.793443
GTTGTTTGGTTTTTTACTCATTTCCCTCTTTGTTTGGGGCCGTTAAGGTTCGGTGGGTGG
TCCGTTCCGATTTACACGTGTGCAAGGAGAGAGTTGGGGCTCTCTTATTACTCATATTAG
CATGATCGCTTCCATGGAGGGCATGGGGCGGCCTGGTAGGTTTAGGGGTTTAAGATCTAT
TATCAGTATTTTAGGGTAGTGGTTTATGCTTGAGCTTTAACGCTTTCTTTTTGGATGGCT
GCTTTTAGGCCCACCAGAGCATTTTTCCTTAAGTTATTATGATCTTTATCCTCCTGGAAA
AGTTGTGTCTTGTTTCAAAGGGGCTGTACCCCCTTTGACTAACTCTCTAAATTTCTTTTG
GTCTCAGGAAAAGGCTAATTAGACAGGTCGAGGAAAGAACTTTTGAGGCTGAACTTTTAT
CCAATTCCCGGGCAACCAGCTATAACTAGGTTCGGTAGGTCTGTCACCTCTACTCAAAGC
TCTTCCCACTCTTTTGCCACAGAGACGGGGACGCCCTATTGTTTAGGCTGTCTTGGAGTA
GCTCACCTAGTTTCGGGGTATCAAACTAAAATTCTTTTTGCTTGAGTATTACTAGCTAAA
ACATGATGCAAAAGGTACGAGGTTATGTCTCTGCTTTTTAAGGCTTTACTGAGTTTTTTC
ATTTCTCTTTCAGCTTTCCCTTGCGGTACTTTCTCTATTGCTTCTATTTCCTTTTCTGTC
GCCCGTACTGAGGGGGAAAAATGGTTTGTTTTTAGGTTGAAGTGTATTAGGGGTTATTGA
TGAGGTAATGTTGg
>NODE_36_length_614_cov_17.128664
CAAAAATGAGGTTTGAAGTCACACTCTTTCTGACATCACCAATGATGCGAGCTCATTTGC
CTACTTAACGAGAATCGGTGACACAGGTACCAGCTGAAACGTTGACTATTTGTCTATTGA
TCTGAGTGGGACGGCCGCACTCAAATACAGCATGTGACATCCGGTGGCCACGTGAACAAG
TAAACTCACGCAAACACAAGTAGGCCTTGCTGATTAACATCTACTCCCGCTCTCTCCCAC
AATCTCAATAATAACTGTAGGAAGAGCAGACTACCTTAACAGTGAGGACTGATAAGGAGG
AAAAAAAGGGGGAGAAAATATAAAAGGGATATATGGTTTAAATGAAAGAGAGATCAGAGG
AGCAGAGTGGGAGAGAGGAGCATTTTTTGCCATTTCACCCAGTTTAATAGGAGGACAGTT
AATGGGCCTTTTTTATCGGGCACAGGCATCAATCAAGAGGTGTCAGGCGGCCGCTGAATC
TGGGCTGTGGTCCTCTTCACAGATGACTGATTAGCAAGCCAAAATCACCAGATCCATCTT
CCGACGGTCACTTTTATTACAGTCATTTTTAAAGTGACAGCAACCTGCCTTGTCTCACAA
CACTGGCCACCGCATATATATTCTCCCCCTCTCTCCCCCTTTCTCTTTCTCCCTCTCTGC
ATCCGTCTTCCTCTCTCCTTCTGTCGCTGAGTATTTGGTCAGTCACTCTCCTGTTGTTCC
TTCAAACCTGTGCCCCCCCCCCCTTCTCCACCTTCTCCGTTTCTCCTTCTTTTAACTACT
TTTATCTGACTTTCCCCt
>NODE_37_length_865_cov_17.889017
AGTGTCTTGAGTAGCAGTGACAGAAAGAGGAAAGAGGGTGAAAATTCAACTGCACCTTCC
TCAGCTAATGCAGAAGGGATTTAGCTACAAATCGTGGGTGTAAATCAACTTAGTTGCTGT
TTCATTAAAAATTCACACCACGTCGTTGCATGTAAATGTTAACCACTGTGAGCTGTTGTC
TGGGATGCTTCTCTTACACCTTCCTTTTTGGTTAAAATGGATGAGATGGATTCTGTGGGA
AAGGCAGGGAGACAAAAGCGTGAAAGATGTGTGTATCCATTCACAGCTCCAGAGGACCTT
CATTACAGAGCAAGCAGGTCCTGTCAACGTCTTTTCATTACATGGTCCCATATATCCACC
CCTTGTGTCCAAACGGTCCGCTCTGTCGCCTGTCAAGAAAAGGCACTCTCGGGGAAAGTC
CTCCTATCTCCTCGATCCCCCTCACCACGCCTGATTCCAGACTGTGAGGCGGGAGAGGCC
AGGCAGAAAGGGAGGAATCGTGTTTGCCATCAACAGCTCAAGAGAGTAGCATGGCAGCAA
GATTGATGACACCCTCCCTGAAAGTAACAAAAGAACTCCTGTGCACGAGGGCCCGCTTAT
GGGGCTTGATAGAGTTGTCATCCTCTTAATAAACAGCTCTGATATGTCAGCAGCAGTGGC
AGCGGGGACTACACCACGCTCACCCACCAAGCCATGGGCAGGACCACCTACTGGCATCAC
AGCACACACAACCATGGGTGATCTCCCCAGATGGAGGTCCCTGTGGGCGTTAGCGGGGTG
ATTACTGGAGAAGAATAAATAAACGACAAAAACATCGCTGTTTCTTGATTTCATTGCTGT
GAAAGAGAGGCTGCAGGTAAATTATGCAATGATATCCGTGAAAAGCATTAGAATTCATCC
CAGTTTAAGTAGCTTGGTAACCTAATCTGTGCATTTTATCATTTAAACCTTATATGACAT
GAGCGGCAACAGTTCAATGAGAAGCTGCTTCTGTAATATTCACAGTGGGTCTGTGTAAGA
TTGAATCAGCTTCATGCTtgacaagaaca
>NODE_41_length_378_cov_3.330688
AAAAAGAGGACAAAACAGAGGAGAAAGTGTGAAAAAGGCAAAAGCGAGGAGGAGAATAGA
ACAGGGGAAACTAAAAAAAGAGAACGATAAAGATATTTAGAAGAAACAGTTGTACAAAAG
TGGACAAAAGAAGTGAGAAGGACAGCAGAGTACTTGAGACAAGAGAGAAAACAGTAGAGA
GAAGCGGACATCTGAGGGGAAGACAGAGGAGTGAAGACTAAAAAGATGAAAAACAGAAGA
GAAGAAGACAAAGAAGAAGGATGTAAAGAACAAGATATAATGAGTAATAGACAAGATGGC
CAAGGTAGACACAAAACAAGAAGAGGCAAGGACAAAGAGAGGAGAGAGGACAACAGAGAT
GAGGAACAAAAGAGAAGCAGATAAAGGAGGAAGAAAAGAAAGAGAGAAGACAGCAAGTGA
GGAGAGAGAAAAAAGTAAAACAAAAGAAGGAGAAGATGAAAGAGAGGGTGAAAGATGAAA
AAAGACAAGTGGACAACACAGAACGGAATTGGGAAATAAACAAATAGAAAAGAAAGGAGA
CAACAGAGTAGCAAAGACAGGa
>NODE_42_length_1800_cov_9.962222
CTTCATACTTTGAAGCCGAACATTCCATGCACCTCCATTGTTTGACGTTGAACATCCTGT
GTTTCTTCATTGTTTGACGCTGAACATTCTAGCATCCCTCATTGTTTGACGCTGAACATT
CTACCATCCCTCATTGGTTGGCGCTGAACATTCCATGCTCCCGCATTGTTTGACACTGAA
CATTCTGCTATCCCTCATGGGTTGGCACTGAACATTCCACGCCCCTCCATTGTTTGACAC
TGAACATCCTGCCATCCTTCATTGCTTGACACGGAACATCCTGCCATCCTTCATTGCTTG
ACACTGAACATTCCATGCTCCTCCATTGTTTGATGCTGAACACTCTGTGCTACTCCATTG
CTTGACACTGAAAATTCTGGAATCCCTCATTGTTTGAAACTGAACATTCTGGCATCCTCT
TTGTTTGAAAATGAACATTCCATGCTCCTCCATTGTTTGATGCTGAACACTGTGTGCTAC
TCCATTGCTTGACACTGAAAATTCTGGAATCCCTCATTGTTTGACACTGAACATTCCATA
CTCCTCCATTGTTTGACACTGAACATTCTGCTATCCCTCATTGGTGGACGCTGAACATTC
CATGATCATCCATTGTTTGACACCGAACATTCCATGCTCCTCCATTGTTTCAAACTGAAT
ATTCCATGCTCCTCCATTGTCTAATACTGAACATTCTACGCTTCTCCATAGCTTGACGCG
GAACATTCTGCGCATCTGCATTATTTGACGCGGAACACTCTGCGCTGCCTCCATTGTTTG
ACGCTGAACATTCTTCGCTTCTCCATAGCTTGACGCTGAACTTTCTGCGCTCCGTCATTG
TTTGACGCTGAACATTCCATGCTCCTCCGTTGCTTGAAACTGGACATTCCATGCTCCCTG
CATTGTTTGACGCTGAAGATTCTGCACTTCTCCATTGTTTGACGCTAAATATTCCACGCT
ACTCCATTGTTTGAAACTCAACATTTGGCGTTTCTCCATTGCTTGACGCTGAACATTTGG
CGGTCCTCCTTTGTTTTAAACTAAACATTCCATGCTCCTCCATTGTTTGAAGCTAAACAT
TCTGGACTTCTTCATAGTTTGAAGCCGAACATTCCATGCACCTCCATTGTTTGACGTTGA
ACATCCTGTGTTTCTTCATTGTTTGACGCTGAACATTCTAGCATCCCTCATTGTTTGACG
CTGAACATTCTACCATCCCTCATTGGTTGACGCTGAACATTCTGCGCTCCCGCATTGTTT
AAGGCTGAACATTCTGTTCTTCTTCATAGTTTGAATCCAAACATTCTATGCTCCTCCATT
GTTTGACGCTAATCACTTGGCGCTCCTTCATTGATTGACGCTGAACATTCTGGAATCCCT
CATTGTTTGACACTGAACATTCCATGCTCCTCCATTGTTTAAAGCTGAACATTCTGCGCT
TCTACATTGGTTGAAGCTAAACATTCTGTACTTCTTCATAGTTTGAAGCCGAACATTGTA
TGCTCCTCCATTGCTTGACGCTAATCACTTGGCGCTCCTTCATTGATTGACGCTGAACAT
TCTGGCATCCCTCATTGTTTGACGCTGAACATTCTGAGCTCCTCCATTGTTTGACCCTGA
ACATTCTATGCTCCTCCATTGTTTGACGCTAAACACTTGTCGCTCCCTCATTGATTGACG
CTGAACATTCTGTGCTCCCTCATTGTTTGACGCTCAAAATTCTACCATCCCTCATGGGTT
GGCACTGAACATTCCACGCCCCTCCATTGTTTGACACTGAACATCCCGCCATCCTTCATT
GCTTGACACTGAACATTCCATGCTCCTCCATTGTTTGATGCTGAACACTGTGTGCTACTC
CATTGCTTGACACTGAAAATTCTGGAATCCCTCATTGTTTGACACTGAACATTCCATACT
CCTCCATTGTTTGACACTGAACATTCTGCTATCCCTCATTGGTGGACGCTGAACATTCCA
TGAT
>NODE_43_length_693_cov_21.183262
CTACTTAAGCGGCACATGAAAACACGACAGCCATTGCCAGCGATCTCTAAACACAACTCT
GGTGTTCTCCCTCCTCAGAGAGATTACAGATTTCCAGCCATTTAGCAGAGAATGAGAGGC
GTCTGCAGATTGAGGGGATTGGTGCAGCACACGTTGGTGTGTCGCAGCCTGACTGGGTTG
AGCGCAGTGTGCCATGTCATTTTTGGGCGCGCTGTTGCTCAACATCAAGAGAAATCGATG
GCGTCTCCACAGGGGCAGGGAGGCCTATGGAATAGAGGAGCTTCTCAGGTCTGTTTGAAC
TCATTTTCTTTTCTGGGCGGTTGCCCCCTCGCTCAGCCCCCTAAGGCATCTCCCTCACAG
CAGGCCCTGACAGCTTGACACATTGACAGCTGCCGCTGAATGACAACTGATTTGTACAAA
TTTCAAGCCTTATAAATCTACCTGTCACAACAAGAGCATAAAAGAGCTCGGACCCAGCAG
GTAATTCGGAAGTGGTGGGGGAAGAAGAAAAAAAGCCTGCTTCCTCCTCCTCCTCTTCCT
CACTGCTGACAGCCCGGTCTGAGAGAGAAAAAGAAAAAGGTAGGAGATAGAAAGTAAAGA
AAAGACAACATGGCTCTTTTTCTATTCCTGCCAGTACACCATGATCCTCTCCTCAGGTCC
ACTTTGAATAAGAACCGACGAAACCATTTTCTTGCCATCAGGTGATCAATTCTCTCATTT
ACAGATTATAAAGACTGAAAAAGAGAAAGTGCAATTTTGTTTTACACCAACATTAAAGAA
GACCACCTGCTACTCATAGGATTATCACATCAGCCTGCTTTTCAAAGCTCTCACTGGGTA
AATGAGCAGGCTCTTTTTAcggtatttaaacactatc
>NODE_44_length_618_cov_31.896441
GAACACCACCCCCTCCCAACCTGATCCACGCTGCAATTAGAGGCCCATTATCCCTCTCTC
AACCCTCACACTCTTTACAAACTAGGCCTCAAAAGCAGCAATAAAGAGCTCTGTGATGAG
ATATGACAACAGAAATGATGAATACTTATCTTTAGGTTTTATAATGAAATTACATAGTTT
TGCTAACCCGTGTATTTTTATAGGTCATTTCCCACAAAACATCATCAAAAAAAGAGAGAG
GAAACCCTCCAGCTTCACACTATTGGGTTTCATTCATTTCATTTGATTTGACATATCATG
CTTCTGTGCCTTGGCAATAAGGACACAACATTGCAGCATATTGGCAAGCTCATTTGCTTT
TCATAGTGAGCGTCGTGTCCAAAAAAAAGTGCCCCCTGGGATAAACACGTGTACGGGGAC
TGCGGGCTCGCCGCCCCAGCAGCAGGTGGCCCATTGCTGCCTAATGAACACCGCAATCTG
TTACTATCGCAGCGGTGCTTTTCACCAGACAATTAGGCGACTAAGCATGTCATTATTCCA
GGCCAACAAGAAGAGCCTCTTCTCTAATTTCATCTTTTCATTCCTGTTTACTCACCCACA
CTCCCCTCATTAACGAGAGATTTTCCAGTCCATGCTAATTGGTTTCAATAACATTCATTT
TAGTTGAAAGGAAACGATTCTGTTAATTGAGGAGCGCAGAGAGAGGAGAGAGGGAGCGAG
GAGGGAAAAAAAAGAGAGGCTTCTTTTCATTTTCAAGTGCGTCCATGAGATGACGCTTTT
GAAAAAGCGCTCTACAGGTTCA
>NODE_45_length_363_cov_5.022038
CCGTTCCTGTCAAAGAAATTCACTTTACATGTCCCATGTCAAAAACCTTGTTTTCAGCCA
GCCAAACGCATTTTGGGAGCAGGATAACAGTCAAACTGTGGACTTTCAACTACAATGTTC
ACAATCACGTTTTGGCTTCACAATGTCTTCAAATATGATCAAGATGACGGCACAAGCTGT
TTCAGTCAAAGAAATTCACTTTACATGTCCCATGTCAAAAACCTTGTTTTCAGCCAGCCA
AACGCATTTTGGGAGCAGGATAACAGTCAAACTGTGGACTTTCAACTACAATGTTCACAA
TCACGTTTTGGCTTCACAATGTCTTCAAATATGATCAAGATGACGGCACAAGCTGTTTCA
AGTCCGTTCCTGTCAAAGAAATTCACTTTACATGTCCCATGTCAAAAACCTTGTTTTCAG
CCAGCCAAACGCATTTTGGGAGCAGGATAACAGTCAAACTGTGGACTTTCAACTACAATG
TTCACAATCACGTTTTGGCTTCACAATGTCTTCAAATATGATCAAGATGACGGCACAAGC
TGTTTCa
>NODE_46_length_725_cov_15.183448
TTTATTTTTCTTTCTCCAATTCGGCGGTGAATAACATTTTAAGGGGTCCTAGATTTGAGA
GCCATTGACAGCTAATGGTTGCTGCACGCATCAGAGGAACAATGAACAGGCACTATAGCA
CCTCTTATGCAGACCCTCAAAGTGTATAATAGCTGAAGAGGAGAATACAGCAGAGGGACA
GAAACATGTAATCAGAGAGGCTCGGAGGCTTTTTAGCCAGCGGAGCTGTCATTTGTTTTC
CTTTGGTAGAATCCAAACAGCCCACTCAGCTCGCCGCAGCCTTGTTAGTTAGGGTTTGCA
TGGCACAGTGTACCGGTGGTAATCTCGGTGTGTAATATCAGCGAGGTTTCCCCCACAACA
GGCCATATCTATCTAGTTTCCTCTGTCACAGAAATAGGTTTATCTACACCCTCTTTTCAC
ACTCCCTCTCGGACCCCCCCACCCCTTCCTGTGTTTGCGAAGGAGGGGGGGATATTATGC
TAAGCCCCCAGCGTTAGTTTTTATGTTGCCATAGCAGCCTTGCTCCCACAGGGTTGTGAC
CTCAGATGATTACAGTACAAAGCCTATTGGGTCTTGAAAACCTCTTTGAAGATGAAAAGT
CTTTGATGGTTTGTATTTATGCAAATCTCTCAGATATGATTTATCCAACTGAGATTGAAT
GGAGAGATGATTAAAATTGCCCCTATTTTTGAAATCCTTCAATGGAGGCCCACTCTTTCA
GTTTCGAGAACAAGAGTGGCGAGTGTGGGCGCGGGGGTTATTTTGCTCTTCATTTAGAAA
AATAGTAGCACCGTACCTGAGGTTATTTATAACCGTCTTTTTTCCTGGTGTGTCAAAGAG
GGGAGAGAAAGGAGTGGAAGAGGGGGGGGCATGGAGGTAGACATTTCTACTCTGAGCTTT
TGCACTCTc
>NODE_47_length_944_cov_10.720339
AGTTTCAAACAGACACTGTGGAAAGCAGAGATCCCTATATGTCCAGTCTGGATTTACAGC
CCAAACCAGACCCTGCAGAGCCATAAAGTCCATATATTCTCCACACAGTCCACTGCTTCT
GAAACCCAGGAGAAGCAGAGAAATAAGAGCGTCCATGATAACGTCAGTGAGCATCAGAAG
CCATGGTTTTAAAGTTATGACCTCATTACCCTCAGATTGAGGCCATATAACCTTAAACCC
ACAGAGAGAAGGTGGGGAGGGATGAAATGTTCTTGTTTTCTCATGTGCACTGAGGCGTGT
TTTTCAAGGTAAATATTCTTTTTCCAACATGAAATAGGTCTTTGTTGTTTGCCGAGAGGT
AAAGAGGCGGAAAAGTGAGGAGGATCTGAACTGGTTTCCATGTCAAACACTTCAATTCAC
CATAGAAACTCAGATCTTAACGCGGAAACTTTATTAAACTGTGATGGTGGATTGATAAGG
GCCGAATTTCTATCGGCCTCTTTTTATTGTGGGCACCAGGCGGGCTGACAGAGGTAAATT
GCTCTTTTAATTAAAGCAATGCACCAGGGGAAATTGCTGTCTGAATATTGTCTCAGAGAT
GGGGGCCAGTGACAGTTGCCTGGAAACTTCAATCTGTCCACCCGCATTTATTCCAGATCA
CAGTTATGAGATAAAGTTTAATAAAAATCTTTTCCTCCGCCACCAACGAAATGAAATCCA
ACCCTTTCTGAACAAGTGAACACAATGAGACAGGACTGCGGAGGAAACCTCATGTTCAAC
ATGTATCTCTCAGGTTCGTCATTTTGTCCCGTTAGGAGCCGCAGAAACAGCCTATTATGA
GATGATTTTTTAAATTTTGCTGGGTGTCCTGCGGCCGATGATGCTGGATTTCCAGGGCGC
ACAGCATTGTTCGGGCTTTTCAATCTGAAAGCCCGTCTGCTCTTTTGTCGGAAATCGGAA
ATCCTTTTTCCTGGACGCGTTTCCTGGCTTCTCGCGGAGGAGAGCGCAAAGACGACAAGC
TTTACGCATCAGACTCCGACTGGACCAGGACACAATTAGGATTTTAATCTATTTTAACTT
TGGGGaatttaagcatttcagtttagttcgaactgcacggccatgcac
>NODE_48_length_839_cov_22.912992
TTCCCCAAATCACGTACAATAAATTTTAAGGTTTTTACAGTTTAGGGAATATCTCTGCCT
AAACTGTCTGTTGACCTTCATGTTGCCTCTAATGTTGCCTCTCTTGTTCTTTTTGCGGAT
CACTTTTCCTCTCCAGTCACTCCAGCACGCTCCCAGTCTCTCCTTTGATTCCACAAGGAT
CCTCCTCAAAACACAAAGTCACATTTATCTCAGTAATTGGCCTCAGCGTTTAAGTGGATA
ATGTGGTTATCGCTGCATTCTTTGTTTCATTTCTTCCCCTCCACCGCTCTTTTCTTTCTC
TCTCTATTTGTCTTGCTTTTCTTTCTCTTTTTTCCCCGTGAAACTGTTGAGCTGGTAAGT
TCAATGCAGAGGCACGTATGCACTCTGGAAAGGTAATCTAGAAGCCAGTTGAGCCATGAC
AAATAGGGACAGCTGGCCTAATTGAATCATTTGAGCTAAGACAGCTCAACTTGGTTATCC
CCTCTGCAGCCCACACTGATATTAGTGCAGGAATCATTAGCCATGAAATCATGTCTGCTC
TCTCTGACTGCATCCTTTATGACATGACAGCCAGCCCAGCCTGTCTCTTTCACTCTCACA
CCAAAAAGAGCCCTTCATCATAAACAGGCAGAGATTGAGGCAGCCAGGACTGAGTAGGAT
GTCTCTTTGTCTTTTTCCGAACGCTTGTTCTTGTTAAAGTGTTTCACCAGATGTCATGTA
CAGTGCATTGTGCCTATATCAAGACATTACTGTACAACTGAATCGCAAAAACATGTACTT
CCATCCGGTTTCACTGCAGCGACATCAGTATCAGGGTAACGTTGTGTGAAAACAAAATCT
CCTTTCTGTTACTACGGGTTCAAGAATGTACCAAACGGGTCGCTTTTGAAGATATTTTTC
TGTCCTCTTCCAGTAAAACATTTTGAGCCGCCTCCTGTCACACTTCGTAGCCCTCACTGA
GACACAATTACTTCCATTCCTGGAGACCATTTGCAAATAATGCAAtcaggtgggcacgat
ggg
>NODE_49_length_430_cov_16.558140
AAAAAGAGGGAGAGCTTTCCAAGATGCACACATATGCGCCACACACTCTGAAACACATAC
ACATGCAATCAAGCACTCAAAAACTCCACACGTCACATGTGTGAGAGCACCCTCTAACAC
ACACACACACACACACACACACAGACACACACACACACGCACCTCTCACCCCATGCCTTT
TTCCAGGGCTCTGGCTCCCTCCCTGCCTCTCTTTCTGGCTCTTTCTCTTTCAACAGAGCC
AGTTAATTACACCCTACTGCTGCAGGCAGCTTCAAACCACCACTAATTTAGAGTTCCATT
ACAGTAAACTGTTCCACATGTGCATCCAGGGCCCAGGCAGGCTCGGGTGGCCACGTTTCA
GGAAGGAGCAGCCGCCGATAGGCACCCACCCCCATCCTGCCAACACAGCCATACTGCCAT
CTTTCTTCTTCTCCTCTTTCTCGCTGCACTTCCCGCTTTGTAGCTCTATCTTTTCCAGTC
AATTCCTCATCAAAACTTCCATGGATTTTGTTTCCCCCTGCCATTTCTGACCCATCCCAT
GTCTCCTCTCCATAATCACGTCCTTACACCCAATCCTCTCCCCCGCCTCcccccacccgc
accccgtctttatc
>NODE_50_length_616_cov_24.248377
TACCCATGTGAATCTGAGCTGTCACAATCAGCAGCCCCCCCATTAAACTGTACTGCGCCG
CAGACCCATACGTTTCTTTTTCTCCCCCCCTTTTCCCTTTCTCCCTCTCGTCTTCTACCA
CCAATCTCCTCCCTTCTTCTTCTTTTTTAACCCCCAGAAAGGCATTGTTTGAGTCAGGGC
TTGATCAAAAAACTGTTGCCCGCCAACCACGGGGCTTTCTGTAAATTCAATAAGGCCACC
TTAAAGATTTTCCTAATTAATGGATGACATCTTTGGCTGGAGGAGAGGCGAGGCATTCTG
CTCCAGCTCGCTCTTTGTTCGCCTCCTAATTAACTTTCCTAGGTCACTCAGGTCCCCGCA
ACCTGAGAGTGAAGAGCCCCCATTGAGGAGGGAGTTGTAAACTTACTTTTTTTGCCTCGG
CACTTAAAAGGGGAAAGCAACTATAGGGAACAGAAAATATCCTATTTAAGTCCTTTGTGA
GTGAACTGCTTGCACATGTTCCAATAAAGGAAGTCTTCTAAATAAGCTGCCATGTTGCTC
TCCGCTCCCCCTCTTTCTCCCTTATCCCACCTCTTTCACTCCCAGCTCCACAGAAAGGTT
ATGAATGATAGCTCTGGGTTGAGGGGGGTAAAGGGCCAAAGGACAGCATCTGGGCATTGT
AGAATTGTGAGCATCTGAAACTTTGAGGGAATTTGAGGATGGGAAAGCACTGAGCTGCTG
GGTGGTGGGGTGGATGATTGGGAAAGGGGTGGATGATTAAGAAAATGTGGTGAATATGAG
AAAAAAAAATAAGTGCCTCt
>NODE_51_length_776_cov_20.640465
ACTATGTCATTCTTCAATATGAGTGAGACACATAACAGAGACAGGACTGTGCACATCCTA
TAACTGTCCTTCTCCGCAGGTCTACAAAAACACTCACACATACGCACACACGCACACACA
CACACTGAAAGCTCTCGTCTTTCCATCTGGTAAAGTGGGCTGTTGTGATTGATTTGTGGA
TTTGCTCCCTCTTTTTTTCTCTCCATTTAAGTGAAATAATGTATGGAAGCAATCTGGCGA
CAGACATTTTGGAAAATCTATTTGAAATCATTTCAGTTGAAGCCATGGCAGTTTGTCTTC
TTAGCGGAGAGGAGCAAAGTATAATTGTCTGCAGTCTAGTAAAACACAGTATAACTGCCA
TCACACTTGACTGAGCTTATAGCCAGCTAGTCCCATGGCCTCTAGAAGATAGAGCAGTTA
ATGTTCCCTTTTATTTTAGAGGATATGTCACTTGTATCGCAGATTTATACCATGATACAG
CAATTTTGTCCAAACAGATGGATAATGGTGTCACCAGCAAAAAGCCCTGTTTTTATTGAG
TTTAGAGCATATTGTTTAGATAGGGGACTGTGTTGAACAGCTCCACCAGCCCTTTCTCCC
TTTATCTCTCTAATCTTGCCAGTATTAGATTTGATCATTTTTGTTTGAAGGAGGAAAATG
TGGCTGTAATGGTTTCCTAATAGCAAACACAGGGGATACAAATCCAGGGACCCTGTTCTG
TAGTGCTTCCATAAGCACCACTGATTTATAGAGGTCTTTATGACAGAAAGGAAAATGATC
TGCTGCAGGTATAAATCAGGTGAGGAGTAGGAAATTGAACTTAGATATCATCTTGTCAGA
TGCTTAATGCTCTTCCTCCTGTCACATTCGATAGGACCAATTTGGAGAATCCTGCAGAGG
TAAAAAGAAGACAATTAACAATGACAGTGTGGTAATAGATgaagctataaaatgaacctg
>NODE_52_length_396_cov_2.575758
TAAGACGCAAGGGCTAACAGCGCATCTGTACTACTAACAATCATCTGTTCATCTGTCATC
ATCATTGATATAGTATTTGATTTAAAATAATAAAAAAACACACTGAAGATCAACTGAGAA
CATCACAGAATGATATAAAACGTAAAGGGGTGAAGGAGGGAGAAGTGAGGAGTGGGTGGT
GGCGAGGGGTGAGGGAGAAGTGATAGATGCCTGGGTTGGTGACTAAGACGATGAGGCTGG
CTTACGAAGCGAGAGTGGCAGTGAGGGGTGAGCTGGCATCACCAAAGTCATTTTCCAGGC
TGATACACAACAACAAGGACGACAGAGATAAGAGAGAAACACACCCGAGGACACTCTCCC
ATGTTGGGACAAAAAAGCCATTGTCACAACACTACAAACTACGAATAGCTTTCCTGCAGA
GGCTGAAACCTTTTTTTGTCTAGGTAAATGTGAAGAAATACCCCATATACTTTTCAAAAA
AAGTGTTTTTGTAAACCTGGTAATGCTCAGcatgattgagggaaaaaaatctgcaacctt
ttcttgcaccaaactgaatgagcagcaggtgaaaatatag
>NODE_53_length_806_cov_12.352357
ATTATTACTATTCAGCCCTCTCTGCTTATGCAGTTCCCAGAAGGCATTGCCTTTTCGACT
TTTCCTCTCCGGCGGCAAAGATGTCGGGAAAACAAATAAGAGCCCAAAACAAAACAAAAC
AAAGTCTCCTGAAATACCTTGTGGATGCCCAGAGGAAGGCGCTGGACAGACAGATGAGCA
GATAGGTTTCCTCTGTCCTCCTCTCTCAGGCTGCCTCCTCTCTCGGCGTGCTGTGGAGAG
TGACTGCTCACAGCCCGCCTGGCATATCTAATTAGAGCCAGGCTGTTGCCACTATCGGGC
AGAGGATCTACCTCTCCAATCTCTCCTGACTCAATCTTCCCCATCTCTGATTTTCTTTTA
TATTTATGCTGGAATATTTAATTGTAGACAAAAGGTTACTCTGGGCTCTATTCATCGCAC
ACAGGCAGAATAATCTCCTTTAAAAGGCTTGACATTTCAGGCTTTTCAAAAGGGGCTGAA
AAAATTATATCCCCGCTTTTGTTAATCAATGAAGTAGAACTCCCCCGAACAAAAGAATTA
AATTGCTTGGTTGGGTTAATAAAACACACAGAAATAGCAGCTTCCTGTGGGCTTTTGTGC
CTGCCACTGGCTCCCCCCATATGCAACCAGCACTGTAATTCCATATGATTTGGGGGGCAA
AACTCTCATTTCTCCACACAGTTGGCTTTTTAAATCCTATTGAATGAGCAGTCTGTGAGG
CTGGCTGATTGGGACCTCTTGCCTGAGCCTGGCTGCCTGGCCAGCAGAACAGGCTCTCTC
CATTTAAATATGACTTCCACTAAGGAGAGACAGCGAGTCCACTACTATTTACAATTTCTA
TACTGCCCCTGCTTCAGAAAAACATTGTAATTATGCAAATGATAggggcaataattaggc
ccttcactgtcccattgtgtgagctgccgtcgagtttcagtccaacggtaggagaaacgc
agcagggcatgttctggtttaaattgctcc
>NODE_54_length_592_cov_19.844595
GAATAAAGTAATTAAGGATCTCTCTCTCCAGTTTTTTTTTTTCTTGTCTTGAGCCCAGCC
TAAGCCAAAGAACGTAACTTTCTGTATGCAAGTCGATCATCGCTGCAACTTGACATCCTG
ACCTGGACATTTAATTTATTGATCTTCATTTTATTCGGATGTAAAGACCCTTTGCTCCTT
TAAATTAATCCAGGTTAATTTGGCCAGGCCCCCTATCCCACCCAGCATGAATGGGCCCTC
TGTTGGCTCGAGCTGGCCCTGGCCACCCAGTTTTATGGGAATCTGCAGTGAATTAGAAAA
TCTGTCAATGCGAGAGGAGTTGCGCAGCGCGGATATGCCGTGTCACTCCACCTGTAAAAG
AACTGCTCTTTGTCCATTATCTCCCAGGCTTACCTGAGGAGAGTTAACCTTGAGGTCAAT
AACATCTCCATGGTGTTTCATGACTGGCTGGGCCTGGGCCGGGGGGTCTGAGGAGAGCCA
TTGTTAACATGCGGGCTGCAGACCCACACTTCCTCCTGCTTTGGCTCTCCACATCAAATA
CCTCTGGGAAACAGATCTGTAAAGAGCAGTGACGGGAGCCATAAAGATGTGATCACTTTC
ACAGGAAAGAGCAGACACTGTACCAGTTTGTCTTCATTGTGGTTAATATAAACGGTTCAT
TTCTTTAAATGAAGTTGCAGCATCAGGGTATGTTCTCCCAGGATGTAATTTCTTGGGTAT
CCTGCAGAACCCTTACCTGGcaacagtttaaatttactctcatgcttacacataat
>NODE_55_length_627_cov_21.515152
TGAGGGGGAGAGGGAGTACTGCACATATAGAGGAGAGAGGAGCACACATCAAGGAGACGT
GAGAGAGTCAGGGAGGAAAGAAGAAAGGAGAGGAGAGGAGATATGATTACCAAGGAAACA
GCGAGGAAAAAAAAAATTCCTGCTGGGGAGAAAGAGACAGAGCGTGTGGAGTAGACAAAG
AGGAGAAAGAGCATGGGGGGAAGAAAGAGAGTGGGAGGACAGAGAGACACAGAGAGAGAG
ACAGAGAGAGGAGAGGATAGAATGAATGCTAACAGGGAGCCCAAACCCAGTACTGAGGCT
TTATCCTTCACAGGCGGAGGAGCAACAATCGCAAACACATTTTCTCTCGCCCTGGCCCTA
AGAGAGATAAAAAAGCAATTTGTATTCTATTCCTATTCAGCGTCGCTTGGCCTGTTTCTC
TGCCTGCATATTTGTAAACACAGCTTTGTCAGAGCAGCTTAATCTTCCCAACACAAACAC
AGACTACAGGAAGGAGGGGCGAGAAAGGGCGAGCAGGGAAGAACAGTGATGAGGGGGGAT
AGGGTAAAGGACGAGTAAGAGAGGGACGAGCAGGGTGAAAAGGGTAAGAGGGCGAGCATG
GGAGGGGAGGTCTGAGGAGCAACGGAGGGTCAGATGAGAAATCGGTCAGGGCATCGAGGA
TCAGAACTCGTTTCTGTCTCTGCTGCCACAGGATGTCTCTGTGTCAAACTCTGAAAGACC
TGCTGTGTGACATAAAAACACACACACACACACATACACAAcatcttctgaccaactcac
ccccccccgttgtcatccctacccataggcc
>NODE_56_length_539_cov_29.083488
TCATCGCTCTGTGCCGTTAGGAGAGAGGGCGGGTGGTGTGGGGGGGGGGGAGAGAAAAAA
AAAAGTGGCAGAATTTCCTTTCTGCCTCTGTGACAGCGCTATCTGACAGCGTTTTACATC
TCCCCTGCTCTCCCCTCACTACACTCCACTGTCAGACAAAGAAATTAATACCCCCAGTGA
CTGTGTTTTAATTAAGCAATTTCATGCAAATTACACATTTTAGATTGTCAAATAATATAC
TGCGCAAAATTGTAGGCAGGCTGATCTGATATGCATGGAGTGTTATTCTTCCAGGCACTG
TGCATACATGGAAAATGAACAAAAATGCTAATTTCTAATCTATTATGCAAACAGTGGAGA
TACTTACATAGATTTGCACGCCTTTCTCGGATAAATACGGCTCTTGAATTCTATGTATAG
AACGACTGGGCTTCTTAAGCGGTCTTTGCCATTGTTATTTATCTTATTTTGTCTTTATTT
CAATCATATCTCCTCTTGCTTTCCAAGCAATGTGTACTCTCTATCCCGACAAAGCTGCAG
CCGGCGCGATAGCATAAATAAGCAGATACGAAGTTTATCATTAAACACCATTTCAAGATC
TCATTGACAATTAATAATCGGGAGAAGGACTGTCTGACAATCACAGAACAACTTGACACG
CGCGCACACACACACACAcacacacacaaaaaatcctatttgaatattctctttcctaat
aca
>NODE_57_length_941_cov_21.274176
CCCGATTGTGGTGACATCGAGGCTGACCTTGGAGTCACCTCCCCCGCTGCCGCACTCTCC
CTTGTCGTACCACCATTTGTTTTTCAATTTGTCCAAGAGGCCTTGCTCATTCAGTTTTAA
AACTGCCAGGTTAACAGCATTTCTTGAAACGATAAAACATAACTTGTAAGAAAATGCACA
GGTCCGTGAGAAATCTAATGCAAAGTAATACTTGTATAGGCATCATAATAATAGATAATG
GTAGTGAGACTACCATGGTCTAAGCAGGGGCTTATGCATAGAATGCTATCTGTTAATCAG
AATGGTCTAGGAAAGGACAAATTGTTTCATAATTTAAGGAATACGGAGAGATAAGAAAAG
GCTCATATAAGGTAGAGACAGTGTTAAATCTTGGAAAAGGTGGCATGAAGGGTTACGTAG
TTTAGAACTGAAGTGTGCGGGATGGGGACACTTGTCATTGAGAAGAAAAGTAACAACAAC
AAACATCATGCAATTAACATTCGTCACAAGTGACAGCGCAGCTTTTAAAGGCTAAATTGA
AAAACCATTGAACTGTTAAATTAAAAGTGACAACACAACAGTCAGGTAGGACAGCACACG
GGACAGAAGGAGAGATCGAAGAAGAGAGAAAAGCAACAGTAAGAGAGACATAAATATGAA
ATGATTGTTAGCTTTAAACCTTATCATCTGGATTCGAATCCTAAACTATAAAATAGCAAC
TCTGAACACATTCATAGAAATACTGGAAAAATATTAGCATTAATTGACCTTTGTATCCAA
GTGCATTGAAAAGAATACTACCGTTACCTCTGTATCCATTAAAAAAAAACATAAGAAGAG
GAAGAGAAGAGAATGACAACAGGGGGACATCAGGGTAGGTGGAATACTATAACAACATGG
GGGATATTGTTATATTATTCCACCCACCTTAATGCTGAGCCTTTGGGTGTCGCCACACCG
TAGCCTTTCGAGTCGAGGTTCCCTCCCACTTTCATGGTGTCGCACGGCTTCCGCTGCTCG
ATGTACTCGTTCATGGTGGACTCGAGGAGAAAGGCAAACTTGCCCTTCGACTTTCGTACC
CGGGCTACGCCATCAGGTGTGGTCTTAACAAACACTGAGGGTTCa
>NODE_58_length_669_cov_20.197309
TGTACCTTGTCACCATTTGACCTCTACTGAACATTAACTGAAACTTCAGTACAAATGCGG
AGAAAAACTTCTAAATTCTTGCACAGCAACATTCCATTTGAGCACAGTTCAGTCAGGTTG
CTCTCAGTAAACAAGGCATTTTCTAACTCGGCACCCAAGTCCATTATAAAGTCAGGGTGT
CGTCAAGGAAGGAGGGGCGAGCCGAAATGAGGGAGAGACACAAACGGAGCACCCAGATGC
AGATTAGGCTGCAGAAGATGAGGGTGTAAAAGGGATTTAATGGTAGGATGGATTAGAGAA
ATCCTTGTAACAATGTTAAATAATTATGGTTCCAGCCGAGATCAAAGCGCCATTGATTGA
ACCCCTCAAGCCTTCAGCACACAGAGTCTTGGAAAGCAAAGATTGGTAAACTAGTGCTCA
GACCACTCCGGCTGCTCCAGTTAAATTGGATTGGAAATATTAGGATATAGATGAATCCTT
CAGGAGGCTTTCGCAAAGCTTTTGTCACCGGAAATGTAGCTTGGGAACGGTATGAAAGGT
TTGATAGTGTACTGTCTCGACAGAATCATAAGACGAGGGTGTCGCAGCTGTCTCCACTGA
TACCTAAGCGTTTTAAGTAGACTTATAGACACACTTGACTGTTATATCAGCAAACTGAAA
ACTTTCAGTGCAGGCTTTCATTCAAGGTTTTATTCCCCCCCCCCTTCGTCTTGTAATCAA
GAAATTTGGACGTGCATCATGGCAATTCTCCCGCAGAAAAGGAAGGTTTTATCTCGCTCC
TCCAGGGGTTTattcaaagtcttctgacaagtctcacaaaacatgaatgacattgagatt
gctgatactgatg
>NODE_59_length_784_cov_14.056123
TTTACATGTGTGTATGCACATGCAAGAGAGACCGAAAGAGAGTGAGAAAATGATTTGCTA
TTCTAAAGAAGTTCTTCTGAAAAGTGGAATAGGATTTTTGTGAAAGAGAGTGAACCTGAC
AAACTTAACTGAGAAAAACAGTGCACAGAGTGAAGCAGTCCCATGTTACCGGCCGACGCT
GTGTTTATCACACAGCAAGCTGCAGAAGTTAAAGCCAAAATGACCGTATTCACACATTAC
ACAACTGCCGAGCACACTGTCACAACTGCGCATACTTTTCTGCCAAAGAAATGTAAACAA
AAACTTTATCTGCACTGGATAAAATGTGCCTGTGCACACCACTGAAGTGCAACAGTAAAA
CAGTGACATTTCATATAAAGCTCTGTGTAACGTCTTTAAAATGGGCCTTTACAGATACCC
ACACATACAAACTGCTGGTCTAACCCCCTGTGATGCAGAGTGTCCAGTCTTTTTTTTTAG
AAAGAGAGAGAGAAATGTGTTTTGAAAGTAGAGTGGCAAGTGGCGTCCACTGTGTGTTCT
TTTAGACGGATCAATAGCTCAGTGTGTGAGAGAGTGTCTTAAGAGCTGTTGTCTTGTGCT
TTCAGCTGTGGCAGACCTGTTAGTGCTACAGAGGGGAGCTGCGCGCCCCTGCCTCTGTAC
CAGCAGTGGCCTGAGGGGGGCTTTTAGTCCAAACACAAATGTCAACCACACATAGACTAT
TAGTGTTTAGTGCAGTTATTAAATGGACTTTATTTGTCCTTTAGGAGGCTAAAAGGCGCA
CTTAAAGGGGACCTGCGTGACAGCAGGGCAATTTGCGAGTTTGGTAACTTAGGCTCGCTC
ATTGCAGACACATGAGTACAGATAAGTGTAAAAGGAGGAAAGGCTGTAATGCACTGAGCA
GGGAACAGAGTGTGTGTGTGTGTGTGTGTGTGTGTGTGTgggtgtgcttgtgtgtgcttg
tgtgtgtg
>NODE_60_length_636_cov_10.018867
CTTTGTAACTATCAACCAAAAGCACACATTTCACTCAGCCCAGTGCATGAACAAGGCTTT
ATTCACCCCACTAACTACGCTTTAGTTAAAATATACATCACATGGATAATATAACATTTA
TAACTGCCCTTACTTAACAGACTCAAAGGAGTGGCCCTCTTTCTGCAAAGGACATACTGC
TGGACATGACTGGAATAGGGGAAGTTCTGTATATGGCAGAATATAGGTTATATCCCATAG
GACCAGAAACAACCATATTTATTTCAGTCATCTCTTTAGTTAGTCCCTTTGCTTTTAGCC
CACATCTATATGGCAATCATCTCCACCAAAAACACGGAGCCATTATAATCCCATCCCTCC
TGCCCACACACACAGAGTCCCCCAGCCTTGCGGAAGGCCCGACTTACTCTGATAGGATGT
ACGGATCCTTTTCTTTGAATCTGAATAAAAGTTAGACAGGCCACGCATGCAAAACTCTGT
CAGGCAGGCCCGCATGCCCACACCAGCAGCCACAGAGTTACCAAAAGGTGGAAGGAGGAG
GAGGAGAAGAGGGAAGGAATGAGTGGTAAATAGGATGGTGGGGTAGGAATAAAGAGTGAG
AAGTGTAGGTGAGGATTGAAGGCAAGGAGAGAGGTGAGAGGACAGAGAGATGGGAATGAA
AGAGAGAGATAGTAATGTAAGTGGGATAGGATGGTGGTGGAATGGTAAAAGGGGAGAAAT
GAAATAAATTAGGTTAGGAGGGAAAGAATGTGAAGTAAAAGTAATAATGGATGAAGAAAT
AATAGCGTTAAGACATTTTAGGAGGGAAGGAAAGGGattg
>NODE_61_length_588_cov_23.100340
TTTGATATGGAAGACAGAAACTACATCGGCGACAACAGCAACGTCAACATCACAATTCAA
ATCCCCCCTAATATTCACCCCAACCCATTCCATCCCTAAAATCCCAAACCTATCTCATTT
TTAAAAAAACTCTTCACATGTAAGCCTTGAACCTTTTCTCTTCCCCTTCCCTACCTATTT
GCCTACCTACCTACCTACCGCTTCATTTTGTAAGCTACACACTGATACTGATCATTTTCA
TTTATTTTATTTTGTTTTGTTCTTTTGATTTGCTTTGGGGGATTTATCATTTGTTTGGGG
ATTAACACTCTAACAGGGATTTTGGCACTTCTTCATCGCTTCTTGCTTCTTGGCTTTGGT
TTTTTGCTCAAACGCCAAGAGGGGCTGAAGGTCTGGTCATTTGGGCTTCTCATTAACCTG
CTGCTCACTGTTTGTCCCCTTGTCACTTGTGTTTTAGAGAAAGATGAGGCTGCAATTGAG
AGCTCTGAGTTCAATGCCACGTCAGTAGCTGATGTGGACAAGCGGGTGAAACGGCGGCTA
CTTATGGGTAACTCTTTTCTTCCTCTTTCTATGTGTTGCCATGGCGCTTGTGCTTGTATC
CCAGACTCTACTCCTCTCCGTTCCTTCTCGTTCTCCTCTTTCTGTCTTTATTTATTTATT
TTTTTTTTAAAAAAGTAAACTTTGCTGCCCACTGTGTCAACTCCCACAGTTGCAACTGTA
TCTAATGAGATGAAAAATGACTAAAAAAGGTCACAGTTTCTTTAAAACCTTt
>NODE_62_length_772_cov_18.134714
TGTTTTCTATTAGAGCGTTTTGCTCTTTTTCTCGACAAACACATTTCTTTGTTCGCCATG
AAATTCACTTCATTTGTCATATCATGTAGGAATCTGTGCCCAGGACACAAACAGCAGACG
CAAGGGGGATTATCTGCGCACAGCATCTTGCGAATGAACCTAGATGGAAAGTTGAGGTGA
AATAATGATATACTCAGTCCCCCGAGATTGTTCTGTAAACATACTTCATTCCTCAGGTCT
TCTTCACTTTAGTAGTGCTTTCAAATCCCAAGATGCCACCCAAGATATACCACTTAGCCT
AAACTCTGCAAAGAACAGTTGGAGAGGAAATAACGGGGGTTGTATATGAAAAATAAACCC
AGTATGATAAAACTTGTCAATGTGTTTCCATCAGTCTCATCTTTTCTCCCCTTTTCTAAC
AGCTCGAAAGTGAAAAAAGCCTTCAGCAAAATGTTACATTTCATCATTTTTCCATTCTTT
AATTTTCACCACAAAGCCTGACATGTTTTAAGAGGTGCAACCTAATATTGCCTGAACTCC
AGGACCTACCACAAAGATCTCTGGGTAAATGGGAGGGAAGGAAGTGCACAGACAGGAGGA
CGGGCGTGGATGGAAAAGTGCGCAGTAACTTGGCTGCAGCACACCCTTAAGTAACAACAC
ATGGCAGTGGAGGAATTCCACATTCATGGACACTCTACATGAGCAAGGATGGGAAAGGCT
GTCCAGGTTGCTTTGCACCAAGCGGCCGACCAGTTCTGAATAGGAAGCTGATAAGGCTCT
GCCATACCTAATTCCTTTCCATGTTCTCATCCTGGGTAGGCATCACAATGGGCATGATTC
ATGGGGGTAATTCCGCCAGCTACTGACTTGGCTCCTGTCTGCATTTGGGAAGAATGTGAC
CTCACAATATGCCTCTTTCAgacccatccctgtctgacttcgaccagcctctcctt
>NODE_63_length_757_cov_18.034346
TAGCAGGCATATATTACCAGGCTTAGAGCTTGGCAAGCTCCATATCCCAAAATAGATTTC
AACAATACTCTATGAGGATGCATTAAATAAATCTCTGCTCAGCTAATCCGTGGAACAGTT
CACATTTTCGAGAGAGACACTCCGGTAGGACAAAAGCGCCGCTCTGCTCGCCGCGCCTTC
ATCTGGGGACAGACACACATAAAGAGAGATATTTAGAGAGAGGGGAGGGAATGGTGGTGG
GGGGGAAGAAATCCTCCACTAATGTGACAGAGAATTCTCCAAAAAAATCATCATTGTGTG
CTCTTGCACTGCAAAGCAGATTCTGTATCACTCCATAATTTTCTTTTTTCTCCAGCAAGT
GCAATAACTTAATCTTAAAGGCAAAACATGGACATGAGGGCCATTTCGAAACATGTTGTA
GATAAATGTTAATCACATTAGCATTTCCCAGACTTCCGTAAATCTCCATAAATAGCATGC
TGAGGTTGATCCCTCTTTTTTGCCCATTGAGGCAAAATTACAGTTGATGAATTGCTTTTG
CCATGCATGTAGGCTAATGAAAGCTTTGCTCCTGGGCCTTCCTTAACAAAGGCTCATAAT
TTTTCCACTTTCCACTAAAATAAGAACCTGTTCCACTTTTAATTAATAGTTTTACCCTCT
CCTATTCACGACTGTATGCATAGTTTCAAATTAATTTTTTAGGTGAGGCTTGGTTATTAA
TACTGTAGAAACAACCCCTTTTGTGTTAAAGTAACAGGGAGGTAATGTTAGCCTGCAGGT
TTATAAAGAATTTCCTCTTGTGTCATCTTACTGCTTAGCACAACTTATGACACAGCTCTG
AGACTGAAGCATTTCGTGACAGGTGGCTATTTCCCTTGAAGTCTTCacatttgtccactg
agctgcagtgaaactgaagatacagccacttgggattagcc
>NODE_64_length_706_cov_18.165722
AGCCTATAGCCTACATCACATCCACAGCACATTGCGCGCAGACACAATGTAATATTTCCT
TACCCCTCTCACTGTACCGGCATATCCTGAGCGGAGAAATGCCACACAGTCTTTTTTTTT
TCACACAAGCTTTGTCAACATCAGCCTCATCAGACACGGGTCTCGATACTGAGTTTCTCA
AGTAGCCACAGAGTCCAACCCTTCTCCAAGCAATGCGTTGCCAAGACCAAACAGCAAGCA
CGACTATTTAACTGGTAATCATCCCCCCTTTTTTCCTATTGCTGTGTGTTTCCCATTGCT
ACTTACCATTTTCCCCCTACGCTGTCCTGGAGATAGAAGTGTCTTAATATCCACTCACTC
CAACAGATGCTGGTAGGTAATGTGTCTTGTTTGAAGTCATCATATGAGAACTTCTGCTGT
GCTCAGTAGATCGCCCACCACTTCGCTGACTTATGAATCTAATAACCCTTTGCAATATCG
GCGTGCTTAAACTCTCTTAGGCAACACCTTGGTGGCTCTACAGTAAAAGACAAATATCAA
CAAGCCGGGCTTGTCAGGGAAAGCTTGTACAGATATACGTAACACCCTCGCCCGGACAAC
GCCATTAGGGGTCTTACGTGATTGAAATAAGCGACGGCGGCACAAGTTTATGGGGGGGAT
ACTAGTTCCTGACTAATCGCTCGCTCACCGCCTCAGATCTTTAAAATCCGCATCGAGGAA
CAATGACAGAACGATAAAACTTCTGGGACACATCCATATTCACGTGTTTGTGTTATCCAC
CGTTAACTCCCTCTTTGGCGAAGGGCCATAGgcctattacgcattacgcacaactggtca
tttagatgctttcgagcgattcacagcaggtcggttttttaacaaagaaa
>NODE_65_length_524_cov_13.706107
GCTGCCCCCGCCACTCCCCCCCCTGCACCTCCTCCCTTCCCCCTTATCTACTCCCCACTT
TCTTCTGGAGATCTCTGTCACTTTAATCCACAGAGTCTGCCGCTGGTTAACAAGGAAATC
CTGTGTCAATTATCACCAACCACTTCCTGCTGGGAGAGCAGCAGGGAATCAAAGGGGCCT
GAGAGTCTTTCACACCAGAGAGGAGCAGTAGGCCTAATTAAATGGCCCTTGTGTCCCGCT
GGCTGCCGGTGGCCGGGTGACAGATAGCCCAGCTCAACGATAACCTCCTTCAGCTGATGA
TTGTTTTGATAGGGGAGCTAGTAGGCACTTTGGGTGCCCTAAGGTTGGCAGATTGCGATC
CAGGAGTCCAAATTAACTCACATCCAAGACGTGAAGGTTTATGGAGAAAAATGATGGGCA
AATTCTTTGAAATGTATGTAATCATAATGTAATGTGCGTATAGCCAATGTAACAGATTCA
TGATCCAAGCTGTTAAAGCTTTATAGTACTACATGCATTTTTTTGGTCCCCAAAAAAATT
TTTTTTAAAAAGAGTCTCTTTAACTACAAGTCAGAAAAAACAGTCATTAAAATTCTGGTT
TCATAAATCTAGGAGTGTGAACCCACGATGCATCATTTGCACACTAGTGGGTGAAGCGTG
CATACTATGATTTGATATgccatattttatctcaattctcaaaaccct
>NODE_66_length_578_cov_20.157440
TGTCACAATAAATTAGTGCTGTTTGGTCTCAGCAAAGAGATGTAAACACTTCATTAATTA
ATAAAGCTGTTTATTAGATGTGAAATAAAACAAGATCATTTATTGGAGCCACATTTCTAT
GAAGTATGTTTTAACCGTGTTGTGGTCGTAGTATCATATCGCAGCACGTGCAGTAGTTGA
ATGCGTTTTGTGTTTTTACCATCATATCTATCGGATATTTTAATCCAAGCACAAAACTTT
AGTTGAAGTCCTAAAATGGATTTTGTGGTTCTTTTATTAGTTTTGGATACGAGCAGCAGT
TGCTGGCTTTGCCTTTGGGGTTTGCAAGGGTTGCACCAGCAGAATTGTATTCTTTGGTAA
CATAGTGTGAAAAGTTTGGTCTCCCACAAAAAAAGTTCCTTGCGATCCTTCTTTACATGC
ACGATCTTTGATTTCTGACGATGTAAGATCAAATTGAGCTGCAAGTGTGCTCCCTCTCTG
CCTTTCATGCTGCTTCAATATCACGGCGTGAAAAAACAAAGAAGGCAAAGACTGAGGGAA
ATCTGAAGCGTTCTGCCACTCAACATCCCCCAATCCCAAACAACAGCGTCTCACTGCCAC
TACAAATACATTAGAAATCAATTATTTATGGAACAGAGTCAGGGCCTCTTTAATCTTTTC
CTTTTATCCAATTAAATTGTCTAACCATTCTAAGCCTCTATAGCTCACAGGGAATGTGCT
TTTTTAAAAAAAAAAAAAAAAAAAAAAAAAAAAAAAAAAAAA
>NODE_67_length_829_cov_21.827503
CACACATACACACGTACGTGAACATTTTCAATCATCTGATACTTCTGCCGTTCATGCTTT
GATCATCATTGTGCAGAACATCATACCTGTGCAGGGTATTTCCTTCAAACCACCATTGGC
TTGTCAGTTTCTCCTCAGCCTTACTCTCTGTGTTGGTGTCTGATCTTTGTGAGCATGAGC
AATGTGTCCTAATGTTGTCAGTTTCATCTAAGAAAACACACAATATGGGTACAATTTGCA
TAAATTTCCAAATGGAAGGCGTGAAAGCATGCTCGGCAACTGTGCCTGTTTGTTTAAAGT
CAGCCAAAGCTCTATAATTAGCAGTGTTTAATTATGGAAATGGCTGCCGAGGAGAATTTC
AAACACACTTCTTCCCTGGATCATTAGTCACAGGGGCAAAAAATGAAATGCTTTCAGCAA
TGAAGGGTTCATATTTCAAGCTTATAGCTGCTAAAAGGGTGTACTCAGAAAATCAATTTT
ATGAAAGTCCGTTCAGCACTAAAGGGAGTTCCATGCAACTAAGCAATTTTGAAATAATGT
CGGTGGGGGCCTGATTCATGGATAGTAACAGGACTTTGCTCTCCTTGCCTGGGACATTAT
CCTCTAAGCTAAGGTCAGAGGTCAACCTCTGGTTTAAATCAACCTCTGTTTAGCATAACT
CGATTCCTAAAGGGCTGCTGGCAACTCCACACTGAATAGATAAGTAGTCTTCTGTAGGCA
GAGAGCATGCAGTGTAGCAGATCAAAGCTTCTGAAAGCTGTCTAAAGACTAAAGTGGAAA
GGGGGAAAGTTCAGGTAAACTATGGCAGGGAAACTAACCTTGACCCCGTGAAATGCTAGT
TACTTTGTACCACAACAATGATGTCTTAATCATAGCCACAGCCTCACACATTGGCTGTAA
ACATACAATTTGTGCATGCCCCGAGAAGACAGGCGCCCTCCATGCTATAAATCCACTCCc
tgttgcgtctttgattggcccccacatcaagctggatgtcattccctggtagg
>NODE_68_length_2314_cov_9.597234
CTCTAACCAGGCCTAACCCTAACCAGAGCCCCAATTGAGTGCCTAACCCTAATCTGAGCC
CAAATTGTGTGCCTGATTACAGCCTAAGTCCAATGTGTCTTAATAACCCTAACCCTAACC
TCATCTGAACCTAACCTTAATTCAAGGTAGTTCAGTTCAGGCCTAACCCTAGACTAAGAG
GTTCAGTTCAGGCCTATCCCGAATCCTCACCTGGCCCTAACCCTAAGATCCACCCTTCGC
CCCATTAGGAAGCACATATATATAAGTAGCCCCAGAAGAGGCACATGAACAGGGTCCATG
CTCGTGGGGTCCGAGAAGAGGAATTTTGGAGGAGGGGGGGAGGTAGAGAGGTTCGAATGG
GATTTGATTGCTTTGAAGTGTAGATGGGATTTGATTGCTACCAGTTTTATTGTGAAGGTG
AAAGGGAAGTGGGGGTTGGACATTGTTGAGGCAAATTGGCTAATTAAAAAGTTGAAATTT
ATAATTGAAAAAATTCACAAGGGTTAAAAAAAGTAAAATTATACTTACCTGGAAATTAAG
GGTTCAAAAAACATGGGTTAAAAAGTAAATTCATACTCACCTGAAAACATAGGGTTAATA
AAATATTAAACATATACTTACCTGGAAAACCTGTTAAAAAAAGTAAAATTATACTTACCA
TAAAAACCTGTAAAGGAAAACAACTGAAAAGTTACTTACCTGAAAAACCTGAAAAGGAAA
AAGTCTGGAAACAGAAAATTCGTATACGAACCCTGAGCAGCATATAAAAGGCGAAATTCA
GCCAGCTGGCTCAGTTGGAGTCGGATCTTCAGAGGGGAAGCAGCTCCTGAATAGAGCGCA
AGTGATCCTAAATATGAGGGTGTGCCAAGCCTGAAGAAGGCCCAGGAGGGCCGAAACGTC
GCGGCGGCACACCAGGGGGGGCCCAAACTGTACATAGTTCATAGTAGTGTGTGTGGGGGG
GGGTTTTTGGCTAAGTTTCCTTTGGGGGTGAGGACACTTTAAAAAGGGATGAGGGTGAAG
ACCCTGGCAGGGGGATCCTGGGGAGTTAAGTGCTCGTGCACCTACCGGCTCCTTCGGGGG
CCGGGCCTGTGGTCCTTTCGGGGGCCCAAACAAAACTAATCCGCCCACGCCTTCTCCTTT
TGGGTCCTGCTGCCGGGGACCCTGGCCCTCTACGTGCGTGACTGCCGTGCACATGCCAAA
TTTGGTAACGCTTTTTAGCGTTGTATTGTCTGAGAGGGCGAAATGTTCCTCAGATCTATA
AGCAGTCTGCTCCAGGAGACAGAATTCTCCTGTAGAGCCACAGGAAGGACAAATAATCCT
CCAGTTAATTCGAACCTCTGTCTATTCAGAGGCTTCTTGCCCTGAGTTCCACCCAAACCC
CTAACCCAAATTCTAATCTGGCCCTGACCCTAACATTTCCCCTAACCCTAACCAGAGCCC
CAATGGAGGCCTAACCTTAAGCCTAATCAGGCCCTAACCCTAACCAGCCCCAATTGAGTG
CCTAACCCTAACCCTAACCAGGCCTAACCCTAACCAGAGCCCCAGTTGAGTGCCTAACCC
TAATCTGAGCCCAAATTGTGTGCCTGATTACAGCCTAAGTCATAGTTGGAAAAATTCATA
AGGGTTAAAAAAAGTAAAATTATACTTACCTGGAAATTAAGGGTTCAAAAACATATGGGT
TAAAAAGTAAATTCATACTTACCAGAAATCAAAGGGTTAATAAAATATCAAATGTATACT
TCCCTGCAAAAGAAGAAAATTATACTTACCGTAAAAACCTGTAAAGGAAAACAACTGAAA
AGTTACTTATCTTAAAAACCTGAAAAGGAAAAAGTCTGGAAACAGAAAATACGGATACGA
ATCTGAGCAGCATATAAAAGGCGAAATTCAGCCAGCTGGCTCATTTGCAGTGGAATCTTT
GGAGGGGAAGCAGCTCCTGAATAGAGCGCAAGTGATCCTAAATATGAGGGTGTGCCAAGC
CTGAAGAAGGCCCAGGAGGGCCGAAACGTCGCGGCGGCACACCAGGGGGGGCCCAAATTG
TACATAGTTCATAGTAGTGTGGGGGGGGTTTTTGGCTAAGTTTCCTTTTGGGGTGAGGAC
ACTTAAAAATTGGGATGAGGGTGAAGACCCTGGCGGGGGGATCCTGGGGAGTTAAGTGCT
CGTGCACTACCGGCTCCTTCGGGGGCCGGGCCTGTGGTCCCTTCGGGGGCCCAAAACAAA
CTAATCCGCCCACGCCTTCTCCCTTTGGGTCCTGCTGCCGGGGACCCTGGCCCTCTACGT
GCGTGACTGCCGTGCACATGCCGAATTTGGTAATGCTTTTTAGCGTTGTATTGTCTGAGA
GGGCGAAATGTTCCTCAGATCTATAAGCAGTCTGCTCCAGGAGACAGAATTCTCCTGTAG
AGCCACAGGAAGGACAAATAATCCTCCAGTTAATTCGAACCTCTGTCTATTCAGAGGCTT
CTTGCCCTGAGTTCCACCCAAACCCCTAACCCAAATTc
>NODE_69_length_729_cov_11.831276
CTAAGTAAATATTTTTGAGTATCCCTAGTAGGATTGGACTTGTCCTTGACTCTCACTGCT
CTGAGAAAAATCCACTGGATCTAGATGAATAAGTGTGTTTGTGTCTGGGTATGTAAGCGT
GCTGTTTCTGTGCAGGAGGTGCATCGGTAGCATCCGTACAAACTCTTGTGTGTGCATGTC
GGCATAGATAGCGTGAACTGGGTGTGTGTTATGTGTTTAGGTTTGGGGATTTTAGTACAG
CAGAGGGAGGGGAAAAAGAATTGTAAGAAGAACATCCCCGGTCTCACAGCAACTTCAAAA
GCTCTCCTTCCCCAGGATATTAAGCGACTGTGATGAAAAATTTAGCAAGCGTTAAATAAG
CTGCTTTGAAGTGATCTGTTTTGGCTCAGCAGTCTCCAAATTTCCGTAGCCCCTCTGCAA
TAGCCATCTTTACTATAGAGGGGAATAAAGGAACAGTGTGTTAAGTGCAGCAGTTGTGGG
GGACCTGGCTGGCTGGCGGAGGACATGCCAACAGTAATTGGTGCAGCCAAAGACATGAAG
GCACGACGGCTGCAACTGTCCCCTTTTGTCGTTCTCTGGTTCTTTTTCTCCCTATTCCAC
CTCTCCCTCCCTGCAGGCTCTTTTTGCTGAGCCCTGTGAGTCGCAGGCAGACAGATGTTC
CTCATATGTTCGCTCTGAAAAGAGATTTTTTTTTCTTGCCTTGCGCGTGGGTGTAACACA
AATGTAACACAGCGGTGACACCAGGAAGTCAGAGGTTACTCTCGGGTCTTGACTCAGTTA
TATTTTTTGTCCTTAATGACTGTCCCCATGGAACATGTGTTTATAGAGAGATATATCCTT
TTAACACCAGCCTCTCCTATGCGTGTGTGTAGTTtttccttcacaggattaggtaattta
cgcaatttccctt
>NODE_70_length_1304_cov_4.971626
CCCCCAAAGGAAACTTAACTTCTATTAAAAACCCCCCCCACACACATACACTATTTACAT
ATATACATTTGGGCCCCCCTGGGTGTGCCGCCGCGACGTTTCGGCCAGGACTGTGGCCTT
CTTCAGGCTTGGCACACCTCTTTTGGCAGGATGAATTTGAGCTCCGTTTGAGAGATGCTT
TCCCTTCGCTGCCCCAACTGCAAATGAGCTTTCCTCTAACACTACCCAGGTAAGTAGGAT
TTTTTCCGAATTCGGTTTTTTAACAGCTTGTTTTTAATACTACCAAACTTGGTTTTTAGC
AATTGGTTTTTAACTTTTAAGGTAAGTATATGAATTTCCAAGGTAAGTATGAATTTTTCC
ACAGGTTTTTTAATTTTTCCACAGGTTTTTTAATATCCAAGGTAAGTATGAATTTTAAAG
GTAAGTATGAATTTTTAACTTTACATTTGTTTGTTAAACTAATTTGTTTTAACATTAACC
CTTTGTTCGCCATGAATTGTGTTTTTTAATGTGTACCAATTTGTACTATAATTGTGTTTT
AGCCCCATGATTTTAACCCTTAACACGTTCAGAGTTTTCCGCCTTAATAATGCTGACCCG
TATTCCCTTCTTAACCTTCATAGTACTTCCAATTTGAACTATCAATTCCCACTCGAATTT
CCCTCCTAGTCCCTTTCCGTCAACTTATTCTAGTCCCCATGAGCATTTCCTGATTTGAGG
CTTTGTTACTTGGGCTCCTTTCCTAGGGCTCCTTTACTTATACTTGCTCCTTTTTTGGGC
TTAATTTGGGCTTCAATGGGGGGGAAGAGAAATTTTAGGGTTAGGTAGGTGGGTCCTTGG
GAGTAGGCCTGAACTGGACAACTGGGTTAGGGTTAGGGCTTAAAAGAGGTTAGGGGTTAG
GGTTACGAAAGCTTCTTAGACTTAGGTTAGGGTTAGAGACAGAGGGCTAGGGTTAGGATT
AGAATTTGGGGTTAGGGTTAGGGTTAGAACAGGGGTTAGGGTTAGGGTTAGGGGTTTGGG
TGGGACTATAGGGTAAATTATTCCTCAAAGGAAGAAAAGTCCGAATCTCATCGGGGGAAG
ATTGTCCACCCGGAAGTCATCAGGAGAAGATTGTCCCCTGGAATGGACTGCTTAGAGAGC
TCAGAAAAACATGTCTCCTTGAGCTAACACAACGCTATTACAGCATTACCAAATTAGACT
TGCACACGGCAGTCACGTATGTAGAGGGCCAGGGTCCCCAGCAGCAGGACCCAGAGGAGA
AGGCGCAGGCTGATTAGTTTGTTGGGTCCCCGTAGGGACCACAGGCCCGGCCCCCGAAGG
GACCGGTGGTGCACGGGCACTTAACTCCAAGGGGCCCCCCCACCGGGGTCCTCACCCTCA
TCCCATCCTGCATATGTCCTCACCCCCCAAAGGAAACTTAACTTCTATTAAAAACCCCCC
CCACACACacatacactatttacatatatacatttgggcccccctggg
>NODE_71_length_888_cov_16.006756
AGTGAATATGAAGAGTTTCTTTCCAACATCCAAAAGGTCAGAAAATCCACAGTGAGATAG
GATTCCCCACTACTAAGATATTGGAGGTAACATTTCCAGTAAAGCATTCTACAAAATGAG
TTATATTTAACAACCATCTAACAGCCTTGTAACAACCTCTTGCAGACTAAGACCCATTAG
ATCATAAGGAGCAAATCCAGCAACCAAAAGGGCCATTGTCAGCTACTGCAATCCACAGGA
TTGACTACGAAGGAAGCTGAAGTCCTGTTTTAAGAGCATCAACCCTTCAGGATGGCCTCA
AGTCAGTGCCACAGACGACACGAAGTAAAACACGCCTCCGGCATGTCACCATCTCACACA
CTCCACCAGATTTCTGAATCGGAACAATTCCCGACAATGTAAATAAAGAAACCACAGCTG
ACAAACACAGGTTTGTCTAGGCTTATTCATATGTTTTATTTGTATGTATTTGCACTTACC
CTCGATTTGCCTTCTGCGTCCATTAAGTGTTCCACGTACGTTACCTCACCCACTACAAAT
CAGATTCCAGAGACGACACACACCAAGGGGAGAGAAGCCGAGAGAACAATGGGGGTTTAG
AGCAGAAACACAAGAAGGGCGGCCGGTGACAGTGAGCTCAGACTGCCAGTCCTGAGCCTT
CCCCCAGCACCTCAGCAGCACAATATGGTACAGGTCTACAAAAAGCAAGCTTGAGTCTTT
TTTAACAAAAAGAAATAAAGACTTCTTAGCCTGTCCTTGTTGGAACTCTCCCGAAACACC
AAAAGCAATAGACTGAGGACAACAACTGTTGAAATGGCCGACAGCCTTCCTATTTTGATA
TAATACCCTGAAACACCACCTTCTACCTGAAGATAATTGACCAAATAATTTCAAGTTGGC
AAAACCCGTTCAATGCCTCAGCCCATTTCAGTGCAAACCTGAACATGCTTTGTCAAATGT
CGCCGTTTTGAACCTCAGGCTAATGCATCAATacattcgcccatcagctgagcctaagag
aaaacctacagttagaaaactaaccgtaatcttagtgacgataaactcttgg
>NODE_72_length_936_cov_23.404915
AGGAAGTGAGATAGGTGTATAAGGAAGGAAGGCCAGGCAGATTGGAAGAAGTTGAAGAAA
CAGCAAAATAGGAGCGAGAATACAGGGGTGACAAAATAAAGAAGGCAGGAGGCAGTAAGG
AAGATGGGAAAGGCAATAAAGATAGCATATTTGCCATGAAACATAAGGGTTGAAAGAATA
AAGAGGACGAGGGGGCAGGAAGAAAGTGTCAAAACAATATGTTAAGAACAGCGGGTGTAC
GTCAATGATGGGTTAGATTAGTGTAGGGAGAGGCGAAAGGGAAAGAAAAAGACAATGGGA
GAGAACAGAGAACGAAGGCATGGTGAGATGCAAAAAGTAAATGAAAAAAAGGAACAAAGA
GGTTTGAAAAGATGAGAGAGGAGAGCGACAGGAGTGATCATATGAACCCATCAAATCAAA
TCATACTCAAATAACTTCTGTATGAGGTCAAGTCAACTTCACCGACTAAGAGAACATGAT
TTGGTGGTGTTATTAACAACATTTTCAGGGTCAAATCACTGTCTGGTATTATGTAATCTT
TAAAATATTTCGATAAACAGTCAAAGTGAGAATTGATTTCGGGTATCTTTTGCCATAGTA
CATACCACTATACCATGTGTATTTCAAGACAATTCCAACAATAAGATTGTCTCTACCTGT
CCTTGTACAGTGGGGACGGGAGACCAAAAGTATGATGAGTTGAAATGGGAATCGTCCATT
ATTTCTGTAATTAAAAAGCAACACACTTAGAAAACACCTGTCCTCCTCCTCTTTTTTTTC
TTACTGTCAGGTAAAACTAGACAATGCATGGCTGCATTTGAGTCATCTTAATTTGTTTCC
CTTCCTTATATCCTCTCCTCCACTGGTTGACACACCGAATATGTCAAGTTTCAAGATCAG
TGTGCAGTGTTGAAATTCTGATGCTGTTAAATTTTGGTCTACAAAATTCAGCCACTTTTA
CCTCATTCCAAGACAGTGGAATGGGCGTGGTTGTAGGAAATTATTTACTTATGCTGTTAG
GGTTGTTGTCAAATAATTGATTATATTTACAGGGAAGAGGAAGTGAAAGGAATCaaacaa
agatgttcaatcccacaagggatggatgtcaaataatcta
>NODE_73_length_784_cov_14.729591
CTGGCATTTTTCTTCCCACATATCTTTCACATCGGCCAGCTCTGCATGCCTTCCTCCTCC
TCCTCCTCCTCCTCCTCCTCCTCATCCTTCCTCCCTTTAGCTACTCTTCTCTACATAGAT
GTCACTAATATGACAATTAACTCTGTCCGCTTCCCTCTATCCTCCCTCCCCTGTTTTGAT
ACAAATATGGCTGCATTTGTACAAGCGAAAAAGACAAAGCAAATTATGTAGCTGATAGAT
TCATCCTTTGTTTCTAACTTTAGTTTGATTTTGAATTCCATCTGGATTTTTTATTTTTCT
CCCCTCTATTTTCTTTTGGTTTTCTTTGTTTCTCCTCAGTCTCTGGACTAAATATGTAGC
TTTGATACTAAAAGAGGTCATTGTCTTTTTCCCATTTCGCTGCGGAGAACATTCCTTTCT
CCTTTTTTTCTTTTTTTCTTTCTTTCCTTTGTTTTGTTGATATTGCATACGTGTCACTGA
TTGAAATGGAAGGTAGGTAATGCTTTGCCTACGCACGTGATCTTTATGCAGATGAGAATG
TGACAAGCACCCTAGCCTGAGTGACGTCAATGTTTCTCTCTCTCTCTCTTTCTCTCTCTC
TCTTTCTGTTGTTTACCAATGGTCTTTAACCAAATTAATTTGACTTCATCAATTATGATT
TGACTCTTAAAAGATTGGATTACGTAGAGCTCTGGTTTTTCTCTTTCCTCCTTAACTTCA
TTCTGAAGTTCAATATCCCGCTCTATCTTCCAGGTCCATTTCATTTTTCTTTTCTTTCTG
TTTTGGTAGAATGCATTCCTGTTTGTCCAGCATCTCTCTGTTTGTTGGTGAATTAGTACA
TTCGTCTTATGATTTTCACCATATTGATTTCCTCGACTGTTTCTAACAACTGTCATAAGC
ACCAGTGGTTGTGTGTTTTCTTATTATACGCTTAGTTGTCTTCTCTCTAGTGGAGAACAG
CTcttctt
>NODE_74_length_680_cov_22.150000
ATAGATTAGGAATGACTAAGAATTACAGCATTGTCTTGAATGGAAAAAATTAAGAATTAT
AATTATTAGTACAATACGTGTGCAGTGTAGTGTAGATCTCAAACAATCAATAATTGCTTA
TAATTTTTTCTCAGAAAGGCTTACACTATAATCTCAAAAACCAGTGTTTCTTAAAAAATG
TGATTCATGTTTTGTGTCAGTATGTGTAATCGCGTCTCCAGAGTGTGATTACATTGTATG
TCAGTTTGTGTATATTTTTGCAAGTGTGTTGTGCTGTCATGTTTGTAGCATTCCATGTGG
GAGGGTCTGTTGATAAGTAAGCCATCTGTAGTGTTCTGCCGAACGACATGTTGTAAAGCG
CGATTTGAGAGTGTGGAGAGACTTGACTTGACAAATCTTGGCACATAATGAGACAGAAGG
GAGTAAAGGCAGAAGTCTGTCCAGAGATAAACAATTAGATTTGTCCCTGAGGTAAAGGCC
ATGCAATGCAAGGACTCTCAGACTAACAAAATCAATATGGCTTCCAGTAAGAACACTCAG
GGGGTAGAGTGATGAAGAGGTTATCATTCATTTCTCAGATTAGGACACACATACACAATG
AGGAACAGTCTCGCTTTAAAAATCAATATGATCACTAGTATGAAAGATGCTTGTCAGTGA
TGTATATATTTGAAAGTATGCATCTGCTATTCAACTCTCTGTCAAATGCGATTGGTGTAA
TGAGACGTGATAACATAGATCAACAGGGATACTGAACCGAGCTAGTCAAGCCAGTTTTCT
TCAGCAGCCAATTGTGAGAGGATCTTAGAGGAGACAGCATTTGGGAATGATATTTTCACA
CCCCCAGATAAAACCATAATggag
>NODE_75_length_1022_cov_17.654598
CCTTGCAAAGCTCTATAATATCATGCTTTTTTCTAATTAAAGGTCAGTTTGGTCGAGTCT
CATTGTTGCCCTAGCTGGAAAAATCTCCTGAAACATGATGGCTTTTCCAAATGTGATTTA
ATTTTCCATTTATGCCATCTGTTTTCTTGGCTAAAGCACTGAATTGCACAAGTTGAAAAT
GTATGAACTGTCAGATTCAGTTGCTAATTCTTCCTATTTGTAGTTTGAAATAAAGAAGAG
AGATTTCTTATCGTGCCTATAGATAATGTAGAACCTTCCATGATCAAACAATGGGTCTTT
ATTTGACCTGTATGGTGCATTTTTGAGCTTATTCATGTATCCTATGCACTTGGCGTAGTG
TAAGTAATTTTGTTGATGGTATTTTGCTCATCTCTATCAGCTTACACTTTATCGCTCAAC
TTATCATCAAATATACACCCATAGACTCACATGCTTTTGTGCATGCACGCCGCACACACA
CATACACGCACACACGCATGCACACATATACTTTCCTCCGTCTGGTGGGGAGTCTGGACT
GCTCCGACTGACTGCGCCTCACTGCCCTTGTGCAGTGGTGTGCCAGTTGTGCCTTCCCCC
ATCGCTGTGAATGCCACCATCTGGTGTGCCACGTGGACATCATAATCTCCCCTTAATTAC
ATTAGCAGTGCAATCAGTTACTGCATTACAAGGCCGGGCGAAGAGCTTTTAAATCTTGGA
GGAAATCATAAATAATTGCACTAAGTACCCAGCGCCAGATGTGCGTGCCAACTTGGCTGG
CATGAGATAAATAGTAACCTCAACAACGGTGTTCAGTATCCAGTCTGCAAACATTTTTTG
GGCAGTATGATCCCCTCGTCCTTTGCTCTCATCCCTGTCCTCGTCCTTTCCCTTTGGATT
CTCTCACTTTGTGTGCTAAAGCACACTGAGAGGTTGTGCGCCTCAGACTGTATACTGTCT
CACCTGTTGCTGTAGTATTTCCCCGCTGCAGTGTGACTGATGGCATCCGGGAAACTGTTT
GTAACAAGGTGTTTCACCGCGTCACCATTCAGTCCATTACTACAGCCTTCAATCATTCTT
GAGTCACGTAATTAGATGTTTCTCAGGTATCTTGTGTAGGAAATTGAAATCCTTTATGGG
TTCTGAATAGTTAGgttaggtgtgcatatgtgtgcgtagcgtaacaagatgttacacatt
acgagg
>NODE_76_length_598_cov_16.536789
CTCCTCCATTGCTGTTCTTAATGAAAACTGTTGCTTTGCCTTTCAGTGGCTTGTGTCGGC
TATCTGCTGCCTGTACAGTATGTGGCTTGATAATACAGCGAGTTTGTCCAAAAGAAAGTT
TGTTCAGACTCTGACTGTTTATCCGGTGCCAGACAGAGGCACCTCATGTAGAAAAGGTAA
AAGTAGTTCTGTCCACCTCTCATTCTTGCCAAAAAAGTTCAGCCACTGAGCCACGGCATT
AACTTGTATTCTAACAAGATTAAAATATATTCGTCCTGGGGATTAGCATAGTTAGGTGTC
CTTTTGCCTCTTTTTTTTCCTGCACTGGTGCGGTGACAGTGGGCTTTGATCTGTGTTGCG
AGGCAAGAGTCCTGGCTTGGACCTAGCCATTCGAGTGCCAAGTGTGAAATTGGCCTGATG
TCATCCCCATTCTTCACCTTTTACATCTTTCACCACTTTAATTATGTTTCCGCCACAAAG
CCCAGGCACCTCTGAGCAGATTCCACTCTGGCTGGAGGAAGCATTTAGAAACTGTGGGTA
AATGACACAGTAGGGGAGGGGGAGGATGGTAGGAGAGGTCATAGCAGGATGGGGCCCTTT
TGTGTGTGGAGGTAGACATTGATACTTTCCTGATGTATCCTGCACTCACTTCCATTTTTA
CAGCATGAGAACTCTCTGGAATACTCGGGAAAATAACTTTTATTCCTGGCATTTTTTATT
TTATTTATTTATaattttagagtttctgaatcctattccagatagacttcatttctcatt
gc
>NODE_77_length_458_cov_2.486900
AAATGCTTATGTTTTATCTTATTAATTCTTATTTTCTACTCATGTTGATATTTTATTTGA
TATTTTTCGCCTCATGTTCATATATTTTTTAATTACTAAGAACACGAAACACAACATCCA
GACGTAGTACACTAACATGAATCACGGAGTGCCAGACGCTCAACTGTTAACCCACAGACT
GGCTGAGAGAGGAGGCAGGGACTGACCTGAGGACCAGGGGGAGAAGGGGGGAGGAGAGGG
ACGAGGCAGGTGCCGAGGTCCGGTGGGGGATTTTACAGGTAGGAATCCAGAGCAGATGTC
CCGGTTATGGCGGAGTCCGGTAGAAAGACCGGGTGAGGCGCATACAAGCAGCGGAGGGTC
CAGAACCGGAGCACAGAGGAACACACGGTGAGCACAAGGCAAGCACAGCGGAGGTGAGTA
GAACATAGGTAGAAAGATATGTCCTAAAAAGAAAAGTAAGAATTAAAAACAGAAACGTAA
AAATAAACACAAGTAAAACATAATGTGACTTCAACATACATGTAAAATGTGATTTTCCTG
ATAAAATAAAGTGTCATATACAGTGTAATAAATAGTGTgttaatgcacattgttgagtgt
tggctcaagaagtgagattaactaaggaatgaattgattgtt
>NODE_78_length_892_cov_15.504484
ATGGCCTCAAGGACAATTAGCAGTAATGATTGGTTGCCACATAAATGAGGGGAATTCTAT
TTGCTGCTGCACTTGCTGATGATCACAGACCAAATGCCTCTGACAATAATATGGATGGCT
GCTTTAAACTTACTTGTAAATGCTGGTAAAATATACAGTGGACTTAAAAAAAGAAAGAGC
ATTTCCGCGTGTCTCTAATATTTAAGGAATGAGCAATAAAGAAAGGGCGAAGTTAAAATC
TTTTGCATGTTGTTATGAAAAATAAAGAGACAAAACGGCACGGTGATCTAAAATATTATC
TCTTCAATCATATCCTTTTCCCCAGATATCTTCATTTCCCCCCCTCAACCTGCCCTCCCT
TTCTCTGTCAGTTAGTCTGGCAAACAATCCCCTTGTTAGCAAACTGTTAAGACAGCCGCT
TGGTACACAAATTGCGCTCGACCAAGCGAATTTGTTTTGCAAGGGTGACCTGTTTAATCA
TCTCATTTTCTTTGGCGGACATTTATTCATCTGGTTTCCACGGTTACAGAGAACATTAAG
GGGCTACAGTAATAAGGCTGGAGAGTCAAACAGGTAATAAAAAAATTAACGCCATTTTCC
AGCAGCCGAGGACAGTGGGTGAAATGAATCAAGGGAGAGGAGAGGGAAGCAGCGGGGGGA
AGCGGGGCGGGGTGGGATGGGCTCCAATATTGTCCAAACAATAAGCCTTAGCGGTTATTT
TACTCTGTAGATCAGGTGGTGCTGTTATGGACATGACACTTTGGGCACAAAGCAGGAGAG
ATAAAGCTTTTAAAGTGGCCCTGCTCCTATTTTTTTATTGTCATTCAGCGATTGCATATC
AGAACAATTAAAAAGTTTGCTTGAGATATCTATTAACTTTGCACTCTTTTTTTATTATTT
CTCCCAGTGCTTCGGAGAAGAGAGATAATTTCCACTTCTGGCAACGCAATGTGTCAATAA
CATGCAAAGGGACGACATGACATTTAGAAGCCCTGGTGAGAAATGTTTCGTAGTCCTCCC
AAGTTGAATCATGTTTTCTACTACTGTCATCTgaaaaacagagcaacagcagagga
>NODE_79_length_517_cov_16.299807
CTCATCAGAATATGACAGGCTTCCCGGGGCTAGGGGGGCATCACCCTCTCTCCCACCATG
CCCACCTCCACCCTGGGGAGCTGGGCAACGACCCCGGAGTGGCACTCACTCCATTTGGAC
CAGAGCACATGGCACAGACAAATGCTCTCAAACTTAGCCCATCTCAGCACATTCAGAGCC
ATCCCGAAGCCCAGACCGCGGCATCTTTCACTTCAGCTCAGACCACAGTTGGTTTCCCCG
TGGCTCACCCCCACTCAGGCTACTCAAGCAGCAGGGACTTCATCCTCAGGAGAGAACTCT
CAGCCTCTGCTATGCATGCACTTGGCGACCAGCATAGTTCCGCCTCCTCCCCTCATCACC
ATGGCATGTTCATCTCCCCAACAGGTGCTTATGGGCACACGGAAAGTGGGGCCCATTCAC
TTTTCACTGGACTTCACGACCAGGCGTCCCCAGGTGCCCACCACCACCATGCCCTCAATG
GGCAGATGCGCCTGGGTATACCGGGGGACATCTACGGCAGGCCAGAGCACTTCGGGCACA
GGCCAGAGCACTATGGACCGTCTTCTCTCCACAGCTACAACTCCATGAACCTCAATGTGA
ACATCGCTTCAGCTCCTCACGGAGCCGCGGGGGCGTTTTTAAGATACATGCGGCAGCCCA
TAAAGCAAGAGCTAATCTGCAAGTGGattgaccaggagaag
>NODE_80_length_768_cov_9.766927
CCTTCTTTTGACGTATTGATAGTGCTCATCCTAAGGATGTAGAAAATTTGTAAACATTTG
ACTTCCAATACATTTGAGATTTGGGTTTGCGTTGCTGCATGTCAGGCAAAAGTGCTAGTA
TTCATCTCCCTATTGAAATAGCAAGGAATGTTTTGTTCACAACAGATTTTTCACTACGAG
TGAATACAAATGCGCGTCTGGAAGTTAAACAGCGCTTAGAAATTCAGAGAAGTTTCTCTG
TCTGATCATATCTGAAGCTCATGTAACAGAGAAGCTGAGACACCACATGGACTCAGAACC
CAGTCAGTTGTGGGTCCATGCGGTTGCACCATCATGTAAATGTTGCACCAGTTTTGTAGT
AGTATACAGATAAATGACTGAACAAAAATATAAAGCCAATCTTTGTTCTTAGGTGACATG
TAGGAGTTAAAGTCCTTAAGTTGTATATACATTATGTATATTTATACACTTAATTATTTT
TTACTTTTCAGTAAAAGGTGCTCCACAAAATATGACAATATGCCATACTTGATGAAGTAA
GTCACAGACTTATTTTAGAACGGAGGAACACTTCCACTCCCATCTGGAAGACAAAAAATA
GAAAAGAGAGAGAGAGGACATTAGTGGTGCATTTTCACAGAATGATTTGTCATCTCATTT
AAAAAAAAACAGTGAAATAAAAGTGAGACGGGTTCTTACCTTTGTGGAAGCACTGTGGCG
ATGGATGACATTGGAGTTGATACAACTCAGGTTGTTGCCCTAAGCCAGGGGCGATCGAGG
CACCTGCCCCAAACATGGGTTCCAGGACGGCCAGTTCCTCCAGGAGGGACTGAGTGCAAG
ACACGGCGGGCGTGGGTGAGGCGATGGGCGTGGACGTGGTGGAGCTGGGGGAGGCAGTGA
GGATGAGGGGAGGGGAagctgggatggaggagcaggaggacacaggagatga
>NODE_81_length_711_cov_20.523207
TACAGTCCTAGTTTACATAACATAGAAAGATAGCTTAGAGGTGATTAACGTCTGCGGCCG
CTGCTCGACCATCCCGCCGCCTGCAGAATCAAACTTGTATCATATCTCCACATTTTCGCC
GCTGCATCAGAGACCTTTTTGAAAGTATTAAAAAGTGCGAGGTTAGACTCCACCATTTCA
TTGCATTGCTCTGAGCTCCACTCTTGATTTATGCTGCCTGCCCCATTGCCCTGAGAACAC
CACATGAGCTATTTATTTCTCAGACTATTATTATTATACTATTAATAAATAACAACGCAA
CAAGAAAAAGGGAACGACTGGAAAAAGGTGAATTAATATTATTATTGTTTTGTTTTTATT
TTTTAGTATTTTAGTGGTTGCTTTTAACAACATTCATTAACTGACTTAAAGATTATTGAA
TATTTAATGTAATTGTAGCATTGTGTTTGTAAAGAGAAAAAAACCTAGTGAGTTGTGTTT
CTTGACTTGTGGATTACCAGTGAAGTGGGCAATCTAGTGCTAATATATATGAGGTCTTTT
TTTAAGGATTCTTATTTTGCGACAGCAACAGCAGTCATTATAAATGTTCATTTTAGCATC
ACCTGTCTTCCGTTGTCTTATTCTTCACCTTCCACCACACTCTGCATCATCACAGTAACA
CATCGCAAGTCTGGGGGTGGGACTGAATGTGTGTTCGCGTGAGTCGAGGTGTGTGTTTGT
CGTGAGCGTGTGCGGGAGTTAACAAACCTGCGTGTTTAATTTGTGTGTCTATGCAAAACA
ATGGTACCTGTGGGTGAATGTGCGCGATTGTGTGTCTGTTTCGGTGTGCGTGGTGTGTGT
GTGTGTGTGTGTGTGCGTGCGTGTTTGTGGGTCTGCGGGGTTCGGGgtgggtgtt
>NODE_82_length_666_cov_16.030029
CTTCCTACTTTTTCCCCTTTGCCACCATCAAGTTGACATTTGTGTTTGTTAGTGAAATGT
TGTGACAACTATTGGGCATCATGTCATTAGTTTCAGACATTCCTCTTTGCCTTCAGGGTG
ACTTGGAGTAACTTTGGTGATCCTCTGTGTAGTGATAATCAGGTCAAACTGCACCTTCTC
AAATGCCTTTCATGACGGAATACCTGCAAAATGAGTAGCGTTCCAATCATCCTCAGCTGG
TCATTGCATTTGTGTTAATAAACTCAGTATGGATAAAGCAGTAGTGGTAGGATCTTATAT
ATTTTGCCCTTTTCTTGACTGTTTTCTTTATCATTAACTAGCATGTTTTTCTTCTTGCCT
TCCTGATTTGTGTGTGTCAATCTGCAGGTTCTACTGGGACTTGATAATGCTCATCATGAT
GATGGGGAATCTAATCATCATTCCTGTGGGAATAACCTTCTTCTCAGAGCAGACCACCAC
CACCTGGCTGGTCTTCAACGTGGCTTCGGACACCATCTTCTTGGTTGACCTGGTCATGAA
CTTCAGGACGGGGATCGTCAACGAGGAGAGCTCCGAGATCATCCTCGATCCCAAGGTCAT
CAAGATGAATTACCTGAAGAGCTGGTTCGTCGTGGACTTCCTCTCCTCCATTCCAGTGGA
TTATATCTTTTTAATAGTGGAGAAAGGCTTTGACTCGGAGGTTTATAAAACAGCCCGTGC
CCTGCGAATCGTCCGCTTCACCAAGATCCTCAGTCTTCTGCGTCTGTTAAGACTCTCCCG
ACTCATCAGATACATACATCAGTGGGAGGAGGTGTGTATATGTTTGTCTGCGCACATCAG
TGAACAgaaa
>NODE_83_length_772_cov_13.119171
GTACCTTACTGTACTAAGCGCTGTGAGACGTATGTTGTGAATTTGCGCTGTATAAATAAA
ATTGAATTGAATTAAACATGGGAAATTCAGGCAGAAAGACAATAAATGATGACGATACGT
GTCATGAATGTAGCTCATTGTAGATATATGTTATTATTTCAGACAAAAATCTATTTTACA
TTTTAAATTCCAACTTTGTGGCGAAACTGTTTTCTCAGCAGCAATAAACTGGGCTTAAAT
ACCCCCATCAGCATCTACTAATGAATGCAAACGCCTTGGTTCCCATTCAGTGACTCTGTC
AGAGGGAAATAATAAGAAAGGAAGAGGTGAGAAGGATCAAAAGTTTGGTTTGGACCGATA
AGAACGGCAGAAAGAGCAGATATCCTTCAGCTGTAAGACAGTGACACGAGTTAAAGAAAA
GCACTGATCATCTTTGAGGGACATGGCATTCTCTAATTCATAACGCTGGCATGCCATCAT
AATAATAAGGAATAGGATCTGTCATGGTGTCTAGCTGGTGCTTTTATTAGACCGATGGGA
GGTCTCCGTGCCTCTCCTTTCTGTGTTGTAGTAATGAAAGTTACAGCACGTTCTCGCCCA
GCCAAAGGTTGGCCCTGCCTAATGAAAACAGATGAAGCAGAGATAAAGTGTTTGCCGACA
TTAAGGGACTCATTTATCACCGTTAGCCCCCGAGCTATAGAACACCTTGGTCTGGAGCTC
TCCTTTAACAGGCCCTGCCTCACAGCACCCCGGTGGCACACTGCAGCCTTCCAGCCACAT
GCACGCCTCCATCTTTACCCTTCTTTCTCTTTCATTCGCCGCGTATTTCACACCGACGGT
TTCGCTGTTTACATCTGTACATACACGCCGTCTCATTCGCACGGCTTATTGAAGCCGGAG
AGAGGTTTTAGTGCCAAAAAAAAaggagagcgttttagtggaacctttatcaaatc
>NODE_84_length_727_cov_17.005503
AAGGTCACCTGCATAATGTCTTGTCCTCAGGGGAAACAAATTTTAATCTGGTGTTCCTCA
TGCCCAAAGAATAAATTAGTGAACTTTCTGTCTGGTGGATACTATGATCTCTCGTGTGTT
TAGGGTGATGCAGATCGGGAAGGCCCTGCAGGATCAGCAGTGGCTGTTTGAGAGCCTGAT
GATGCAGGTGGAGGAGAGGAGGTCCGCCGTGGAGAACAATGCCAAACAGATAGAGGACAG
GTTGGTTTCGACTCACACAGAGTCAGAATCACAGTCCCAGTTCTGAGTAACGCCAGTCAA
TAATTTAACATTGTGAAATATAGCAAGCTCATGAATAAATTACTGTCTGAAAAGCTGCTT
TCTTCTGCATTTGGGAGAGACATTTTCCCCCTCCTTCTGTCTTTGTAGACTTCATGGAGT
AAAGATTGCACACAGGAAGGCAGAGAACCAGATTAAAATGGCAAAGATGATTATGATGAA
CGAGCTTAACAAACGAGCCAACCTATTAATAGAGCAACTGGAGGTAATTACTTTCTCATT
CTTTCTTTCCTTCTTATCGTTCAGCCAGCCGTGAATGTACATGCAAAGAATCTGTAACTG
CCATGATGTAATCAGCCCTGAAAGCAAGCAAACGAGAGCCAATGATAATCTGTCATAGTT
GCTTAAACCAACATCTTAGGGACTACATCTGTCAAGGAAAAGCATTGTTGATCAGCCCAC
AGTTCAGCCACTGTGCGGCAGTAATTAAACGTATTTTTAAAAATTCCTTTGCAGAAGATT
TCCGAGGGTTTCCAGCAGCGTCTGGAGGACCAGCTGCAAGGGGCAATAGAGATATGTGGC
CAGCTGGAccacattcagaagttcatcacctgggctacgacccatcactgcagagggccg
gtgctcttcag
>NODE_85_length_785_cov_19.658598
AGGGCAATCTTCTCGTGTGAGAGTATTGCTTCTAAGGTGTGACTCTTATCAACACAGCAC
AAGCTATGTGTTTATCACAGACTTAAAGTCATACGTTCGAATCTGATGTGAGGTCCAGCA
TTGCTACAGAGGCTATAAACCCTATAAGGGAGTGAGAAGGGGAGAAGCGGTATGATAACT
CAGAACGTCCTGCTGTAATTATGGTATTCATGAAAAGATGAAATTGAGTGCAGACTAAAT
CTGTAGCTGCAGGCAAAATCAACAGCTTGGCATTACTCAGTGACCCCTGCCTATCTTGAG
GATACGGCAAACATACCAAAACTTTGCTGCTTTTTTTCATCAGTCAAGAGTGAGGGAATG
AAGTGCATCGATTGCTTGTGATTATTAACTAGACTGAGATAAGCCCTCTCCTTATTATGC
AGATTACTGAGGCTCCCCGCTCCAGCATATTGTACAGATGCAAGGGAGCAGCTGCTCTTA
CAGATGGTGGGTACACGGATCTATCATTATGCCTCCATTGTCTCCACTTCAATTGTTTGG
GGGACAACAGAACTGCATCAAAGAGGAATCCGACTGCAATGAATTAAGAAAGAGAAACGA
AAACCATCAACTAAATTTATACACCGGAGGCCGTGGAATGGAGAGGAGCGTAAAGCTGGA
GCTATTTCATATATACAACCATGGAGTCACCCAGTCATGTATACTGTAGCCAAATCTGTT
GGATGCAGCACTGTGCACCAAACATATGTCGTTTTCTTTATTAACAAACAGATATTAATT
CAGTACGCAGATATCAATTCAGATATGAAAAAAAGCTTCTAGCAAAATATGTACAGCTAA
ACAAATAAATGAATAAATAGAATTAACACTTAACACTCAAAAAATATCAGGCTAAAACCA
ACTTAAATTTTGActgcatgcatacacctcctaattagtgtaatttcaagtcactaattg
aatagcatc
>NODE_86_length_187_cov_13.160428
AAACCTTGTTTTCAGCCAGCCAAACGCATTTTCGGAGCAGGATAACAGTCAAACTGCCAT
CTTTCAACGACAATGTTCACAATCATGTTTTGGCTTCACAATGTCTTCAAATATGATCAA
GATGACGGCACAAGCTGTTTCAAGTCCGTTCCTGTCAAAGAAATTCACTTTACATGTCCC
ATGTCAAAAACCTTGTTTTCAGCCAGCCAAACGCATTTTCGGAGCAGGATAACAGTCAAA
CTGCCATCTTTCAACGACAATGTTCACAATCATGTTTTGGCTTCACAATGTCTTCAAATA
TGATCAAGATGACGGCACAAGCTGTTTCAAGTCCGTTCCTGTCAAAGAAATTCACTTTAC
ATGTCCCATGT
>NODE_87_length_538_cov_18.364313
TAAAGGGGATCTGAAAACCATGGAAATGACCTGAGAGAGAAAGAAAATCATCGAGAAAAA
GGAAAAACCGAAAAATACGGCAAGTAAAAAAGATTGAATGATTCAATGGCTATCGCCTAA
TGACACCAGCCTCATAATATCTCCCCCCTAAATCCGCCGTTGAGTGTAGCATTGAAACAT
TTTGTTTCCCTTTTCTATTGGTCTTCTTGGTGTCGTTGTAGCGTTGTCATGGCAGCCCTG
CCAATCACTGTCAAGCGTGCCAATCATTAGCCAGTACGTAGCGCGAGGCTTTCACCACTT
GTGCAGCACGCACGGGGGGTTATCAGAGTCTCCGATCTCCACAGCAACCCTCCCACCGCA
CCGCGCGCATCAGGCACAAGCCAATGCTCGCCTATCTGCTGAATGGAATGAGCAATTAGA
GGGTGGAATATTATTGCGATCTTAACGAGGCTCGTTAAAGCTAAAGAAGATATGTAGACT
GGAGATGCTTAGCAGAGACGGGAAGGGAGGGAGGGAGGCAGAGGGAGCTTTAAATGGGTG
ACAAATGGACAACCAATGACTGCAACTCGGGAATACACGTTTTGAATAGAAGCGAGTCAA
TTTGCACATTATTTTCGCATACTTTTTCCTGTAGTAGCTACTTTTTTATCTTTCCATCAG
CCCATTCATTTTTTCTCTCTCTCTCTCTCTTGTGCGATGCGTTAGAGTGTTCTAGCTGCA
TG
>NODE_88_length_442_cov_17.735294
TAAGATTGAAATGCATCTTCTGTTCCAGCAATACTGAGTTAGAATCAGTATAAAAAATAA
AAAAAAAAGAAGAAGGTGGGGGGGGATGAACAGTGAAGTCAAGCCTTAAATCTGGCTGCA
TACCATGTGACTTGACATGGAGCAACCAAATGAAAGAGAAAGTGAGAGAGAAAGAGAGAG
AGAGAGGAGGGAGAGAGAGCAGTACCCCCATAAAACCATCACTGCTTTCAGTTCAAATAG
GTCCTATCATCTCCATGACAACAGTCGTAATGGTAACATGGAAATATATTAATGTAAAAC
CATGGCAACGTTCTCCAATTGAATTAAGCAGCACCTGTGCACATTACAGAAGAAGATAAA
AGACAAAAGGAGCCAGCTCCTGCTTGCCAAGCAGCTGTGGCTTTCAGACCTTAAAAACCC
ATCTACATTTCCTGAACACATTTGTTTTCCAATGTTTCTCTGTGGCAAATTACCATAGCG
TTGAGCAGTTTTTGAGGGGTTTTCTGTCCTATTTGTGCAAACAGATGAGAAACTGGATAA
TTATGTTCTTTTCTCCCccccccccctccctcccgtcgactgtaagcctagcagtgacgg
attaagagtatgtgtgttttaccatt
>NODE_89_length_696_cov_13.370689
ATTTTGGTACACTTAAATCGCACAACTATCAAGAGCATTATTCCTCTCTTTTGATGATGC
AGACTCAATTCTAATCAGACTCCATGGGAAGAAAAATGAAATATTATTAAGTATGATTAT
TCTAAGCAAGGCTCTGAGAAAACGTCTGTGTTATAATCCAGGGATTTGAATAATCAGGTT
GAAGATAATGGGCTGGGCTGGCCTGGGCGTAAATAGAGAGCATCCACTCATCCTCCCAGT
GCTGAACTTAATGAACTTTTAATTGATGCGGTTTTGCAAGTCCTTTTGTCATGCAACAGA
AACAAGCCTCTCTGCTGATGGGCCTGTTTTCCCGACTGGCTTCAGATTGGTTTACAGCAG
GCCCTAAGTACCATGTAGTTAGTTTCATGTGTCATATAAAATCTGCCCAGGCACAACGAC
GCCTGCAACTAAAACCTTAAGTGCATCCACAGGAATCACTCACCGGCTTTGCACTTCCGT
CTTAAGGAAGGAGGAGAAATTCAATCACTGCCGGCTTGACACACCGAAGATGAGGCACGT
GTTCCTGCTTTTAGTTGTTTCGAAGAACACTCTGGCAAGGCAAACTGGGATTTCTGTTTG
TCTGAATAACATCCCTGATATGACCAGATCCTGAGTCACTCAATATGTCAGGCCCTGTTG
TTTCCCAGCCCACGAATTGTGATGCATAGATAGAGATATACCCCTGTGAGCCAGGTCATC
TTTATTCAATGATTTGCTTATTTAAATCAAATGTGCCTGATCTGTATCTGACACAAATTC
CCAATACAGTGCTGCATCAGCTTTGTAAGGGGGGAGCATCTTTGCAAAGCGCTTGGCCCA
CTTTACTTCCTAACATCAGTAACCACAGCTCAGGGACTGt
>NODE_90_length_426_cov_10.138497
TCACAAATTGCACTAATATATTATTGAGATAAGGATTTACCGTCAGTATTTGGCACTGAG
TGGTGACCTTACCGAAGGTTCGGGTCTTTATGGTTCTGTTTTATGCTCCTGTTCCCATAC
AGTGCATTTTAAATGATTGTTTTTTATTATTGCAGGAGTGCATCCATGGTAAGGACAGCA
TCCCCTCCCTCCCTCCTACCTCAAAGATACAGCAGAAGTGACTGGCTTGTCGGGCTTGAA
GAATTGTTTAATTTCAGGGCCCCGGCGTTTCCTGAGGTGAGGTCCGCATTGGCTGCTAAT
AGAGATCTAATTGATGGGCCGAGTCCCGTTTCCGTGCTCTCTCTCCCTTTATTGCGCCCC
GGCGTCTGCTGTAAAATAGGTCTGTAATCAGATTCCGCCTATTCCTCCTGGAGCAGCATG
AGAGCTCAGGGCTGCCGAGAGAAAGAGATGGGGCAAAAGAAAAAGAAAACGAAGAAAGAA
AAAGAAAAAAGGAGAGAGAGAGAGAGGTGGGGAAAATCGTTATTAAAAAAGTTAGGCCTT
GAGTAAAAATTCAACGTGCTGTTGAGGCTTGATGAAAAAGAAAGAAAGTCAGCTTTAACA
TGGAAAttgg
>NODE_91_length_838_cov_14.886635
TGGGGCCATATGGCCGCTTTATGCTATCGCGTTGCTCTTTAATCCTGGCATCATTACGCA
GCAGTTAAAACAACACTATCTGCCAGTGGAAAGGACATAAAACCATGCCAGTTTGCCGGG
CATCTGTGTCCAACTGCAGCTTTAGCACAAGTAGCAGTGTGACGCCGGTGTAGCCCCAAG
GTTTAGGAGGTAATTTCTTTCTAGCACTACTTAAAGAAAATAAAAATCAACTCACCTCTC
AAACTAATAGCTTCCTATTGAACTTCCTTGACGGTTATGTGAACCGGTCAGCACAGCGTC
CACTTTCTCTGCGCTCTGTTAGGCCTAACCTATGCGTGGACAATGTATTCAATCCCCTTT
TTGTATGTCTTTCTTTTAGGGTATTTTAAAGTTTACAAGGTTACATATGCCAATTGCCCC
AAGCAGGGCCTGTGAATGGTGCATAGGAAGCACGTGGTGTCATTTAAGTGGGTTTTATGG
CCTGGAAGAGCTGACAAACCTTCGATATATACACATCATATATAATCTTAACTGTCCGGA
ATCGCAGCTGCTGGCTTCCCCTTATCGGAGGAAGAAAGGGCTTTGTGGCAGTGAGGATGC
AGTACCTTTCTCCGGACTGTGTAGTCGGGTTGGTGTGGAGGACTGAGAGCTGCTGCAGTA
AGTTGCTTTTAACTTTGACTACAGGCCTGCGACTTATTTCATAGCGAACGAAATATTTTT
GTTGTGTGTGAGTGTGACTAACTTTAAACGCACGGGCGTTTAAAATCCATTGCACCTCGG
AATGAACGCTGTTAATTTGTTGTGAATATTCAGAGATGTTTTTAAAGCAATCTGAAACAT
GCAATGTATATTTTTTAAAATAACAAAGATATTTAGTGTTGCATATTTGGTTCGTCTGAA
GCGGACCCATACTGCAGCGCATATCGATAGTGGGGACTCTGTGGTCACGATAGCACATTT
TTACGCAGCGTCATCTTTCTGTTTGTGCTGCATTTTAGTAGCTATCagggaaacgtaaca
tt
>NODE_92_length_805_cov_10.560248
TGAGAGCAAAATGAAAACATTTTTTTTTTCTTTTTCCGAGAATGGCTCCATTCATTCAGT
CAGTCATTTCCACTTATTAGTGAATCACTCTGTGCTTGCTCGGTCGCTTTGCAGTGCTTC
TTATTCTCTGTTGTTAGAAAAAAAAAGGAGGCTTAATGATGAGGAAAAGCACTGTTTTGT
TTGCACTACATGGTGTGAATTATTTGGGCATGAGAGGGTGACCAACAAGAAGTAGCCATC
AGCCTCTGAGAACAAGCAGCGACGCATACAGCCAGCACTCCGCCTCCCACCCGCCCCAAC
CACCTACACCACCCCTCGACAAATGCTCAGCGGTCGTGAACTACATTGATCTGGGGTATA
ATTCTCTATGAAATTGATGGATGAGGGCAGCCATTGACAGAAAGGGTAAAGACCACTTTG
AGATGTCCCCTGTGAATAAGTATGATGGAAAATAGATTGTTGAAGAAGATTTATGTTTGT
TCTCTGCTGCCACAAGAGAGGGCCACCCCCCACCCTCTGTACCCAGCCTGCCTCGGACCA
ATCAAACATGTCATTGTGGTCAGATTAAACTCACTGCCTCTATTCAGCTGCCAGCTCGGT
GACAATTAGCTCATTCTCAAGATGCAAAAAAAGACAGAAGCAGCATTCTTTTTCACAAAG
GCATGCCATCTCTCTTTTGCACTTATGACAGGTGATGCTGTGGGGTATCACGCAGAAGTT
AAACCTCCTGGTATGGATGTCCTTAGAGCAAAAAAACACGCACACAATTATAATTATATT
TGATAATAATGTCATTTTTTTGTATTTGCTTAAAATTTCCTCAGGTATCTTACATGTAGC
GTAACACTGAGGTAATGCAAACATTCTGAAGTCTTACCAATTAACAAGCAAAATTAAGGG
ACTGTATGAAAATAACTGGGTTCCCAATATCCCACAAgaatatattataattaatataat
tatgataaagacttggaaaacctcgtttg
>NODE_93_length_813_cov_24.004921
GGTGATTTATGTTCAGCAAAATTCAGATTTAAATCTTTAACTTTATTTTATATTTTGCAA
CCATTTTTCAATTTTTAAGCACATTGCAAACCAGAAAATACAATCATTTTAATTTACTGA
GTACAATCTAATGCACTTCAGACATCCTAAAGGAGTGGTCAGTTTAAACAAAGCCTTGGG
CGACAATTAAAACTGTAATATAACAGCAAGTGCAGGGTGAGTGAATTCAGAAACTATGAA
TGCATATTTGTGACAGGAGTGTGTGGTGAGATTAAAAAATGAAGACAAGTAAATCTAATT
AGTAGCCTGATTATTTTAAGAAGTTAAAAGCTGAATTTGTGCTGCATATGATGCTGCATT
CACAAATGGGAAGCCACCAGAAACTAATATTTAATAATTAAACAGCATCATAATGTAGTT
CTCGCTCCATCGCCCAAGACTTTGTTTGATCTTAAGGGTAAAATAAAACTACAACTACAC
ACTTTTTTGCCCATGATGTCGTGAAAATGCATGTTGACAGCCTGGTCCACTGATTGTTCG
GCCTCGAAAGTAATAAATCCAAAACCTAGCCAACGACCAAGAGTGAATCAAGGTAGCAGG
GGGGTTGTGACAACACAAGATGAAGAACAGTATTGGGCTTCAGCAGAGTGAGGATCCGTC
AAGACTGAGCAAGAGGCTCCTGGGGTTCGGATGATGTCGCAGACTTGCAGAACAACACAA
ATCCAAGACTAACGCCTGGGGGATTGAAGGAAACTTTTCTCTTTAGTGTGCAGAGAAATA
TTCGGGTGAAGATAACAATAATGGACTGCTTAACTGTTAAACATGAAGGATGACAGGTGT
AGCACTTGATTTAATGTGAAATGTCACATAGAAAGTCAGTTAAGTCCATTTTCCTGCTCT
GACAAGACTGAACATTAGCTGATGGATGCCAATTGAACCAATATTACATTTTGTTACTTC
ATGCTGTTTCATCCAAACCCCACCTTgatctgtccct
>NODE_94_length_789_cov_19.585552
CATTTTTCTCACTTTCTCTCTTTCTCACTCACTTGGAGAAGAGGACCAGACACTTGGTAG
TTCACAGACGAGGTAACGGAAATCAATTGAGATTGTGATTTAAAGAGTTTTTTTTCTCTC
TTTTCCCCCTCCTCTCACATCAAATTGATTCTTTTGCTTGTTTTGCTTTAATATTCATTT
TAGCCAAGTGTTGAGTAAATGTGCGGAGAATATGAATATTAGGTATGAAGCCTCTTTGCA
TGAGATCAGTTTTGAAAACTATAAATTTTACCCAGCCGAAAATTGTCTGGCAATTAAAGC
GTATTGTGTGTAATAAGCAGTGTCTCTATTGGGTGTTTAGCTTTATCGAGCCTGTCTGGA
GATGGAACTCATACCTGCTGCTCTGTGAATTGCAGCACATAAAAGATGGACTGAATATGT
TCCCGGGGAATATTGCCCTCTCCAAAAGACCAATCCGTCTTGCTTAGGGAGGCAATCTTA
GGTGCGGTAGATAAACTAATATTTGTGTATAACCTCAGTCAGACAATACAAATGATCGGA
TGATTTTTCATCTCCTTATGCATACAGGGAAATATGAAAAATTGAGGTTTAGGAATATTT
GCAGGGTCTGCGAGGCGGCTGGCTGGGCCGCTGAGTGCCCTGGGCCACGCTCCTCACCAA
CGACTGCAGAGTGAAGAGTGATGAGAATATTATACCCGTCTGTTTCCCGTCACTCCCCAT
CCTCCCCTCCCACCTTCTTCATTCTCTCCTCTCACCACACTAATTCATATGGCCACAAGA
TGGAGAGAGAGGGAGCGAGCGGGATAAAATGAGAGGTAGAGCACGGCGCTGGCTGCCCCT
TTGGTTTGCTGTCTTTGACTTTCGCCGTCTGTCCACCATCCATGATTGACAGTCACGCTG
ACATAAATCTCCTGGTTGTCTTGCTGCACTTTATTGTCCCTCCCACTCTAAACCAACACC
CCTGCcaccactg
>NODE_95_length_1048_cov_15.100191
ATGTGACTGCCTCACCAGTCGCCTCAAACACAGCAAAGGTTCTACCATTATTCTCAAGCA
TACAAACAACTTCACCCAAATTTAAGCAAGAAGGTGAGGATGGAAAGTGTATGTCAAAAT
AAGTCAAGGAGCAAATGAAAAGTAGCAAATAAAAGAACAAAAGAAAAGAAAAAACTCAAG
CAGACAGTTTGATAGACGACAGTGTGGCATCAGACAGATAGGTAACTCTACCAAAATGAG
CATGCAGAAGGACTGCGGGCTGACAGGAGTGGACAGACATGAAGCTACAGGACAGCTGAG
GGATACAGGCCACAGGGAGCAAAGGGAAGCAGAACTCTGGAGCTCTGGGGATCAGAAAGG
GGGGCCAGCAGCCTGGGGCCCAGGGATGGCCTGCGAGGCCCTGGGGAGGCCTGAAAGGCA
GACAGGCAGGCCACACGGACTGCAGCACTAACGGCAGGATTACTGGCATAGTGACACCGA
CACAGCCTCCCTAAAAGGATCACAGCGGCGTAATAAACTTTATTAAATAATAAAACTTAT
TATAACTGTTAACCCGATTTAGTTCATTCTTCGCGGCTTACACACACACACAAAAAAGAG
GGGTGGATATAATAAGCCTTATACCGTACATAAGGCAAAGCCTACAAAAGCCATCGCCTT
ACCATTGACTTTAATTGGATTTGAAAAACGGGTTGCAAATTATAGCATTCTCTACTTGCA
ACTTAGTAAAATAAGTGTATAGAAAAGAAGGGGAAAAAACCTGTGGACTGAAAGTAAATT
AATCTGCTTTCTGCCCATGCTTAATTAAACTTCCTTAATGCTTATAAGAGTTAATGAGTG
AATTGATTAAACAATACAGCTAATACTTACCCCCAGCTCACAAGCAGTGGTGATCAGCTC
TCCTGTGGAAGAGAATAGGGGAGGAAATTAATGTAAACCCAATAATTATTATTAAGAGAC
AAGTCTGCTCCCAAAGTTTTCCCAAATCAAATACTTGCACTGGGGTTTTGCATTAATTTG
CTAGGATCAAAACCTGCAAATCTTCCCAGTGTGACATTTCCTAAGCGGCACGCTCATTCT
CTTCATCTTTTGCTTCTCCCCTGATGCCTCCCTCCCTTCCTCCCGCACATACACACAGAT
ATAAACACACACACACACACACAAACCATTAGACTCCCTCTCCAATACTCTGTCACACAA
AGACACACAtatgctgatctgagaataatgct
>NODE_96_length_406_cov_8.349753
GTAGGTGTGTGTGTGTGTGTGTGTTATGTGACAGCAGACCTCGCTAAGGACTAGCAATCA
CTCCATTCAGCATCTGCTGCCACACAGCTCATATTGTCATTCCCCAGTTTAAAGGAACCT
TGAGCGGCTTCAAAGATCTTTTCAAAGCCTTAATCCTAATAGGTCGCGGTTTGTTCTGTC
ACATCAAAAGGGGGAGAGAGGCGGTGGGGGGAATAATGCATCGGGGCTGGCAGAGATTCT
TAAGGGTGGAAGATTGGCAGAGGATTTGCAGTACGGGGAGGACCGAAATCTGAAATATCG
GACACAGAATGCCTGCTGTAATAGATATGAAATAGGTCTTCTCAACAGCATGAAAGGCTG
ACATTTGCAGAAAGTTTGTCATGAGAAGGCCCTTTTATTCCCCTTCGTCTATCTGCGTTT
GTACTGCCACCATGTCCATAGTGGAAATTCGCAAGTGTCACTCTAACGGGTTATAGAATA
AGATTGGACATTTAAGATTTTTTTCCCACCTCTTCCCTTTTTTTATTGAATGTTTAGAAT
TTCCACTGAGAGACCAATTGAGTCCGAGCCGTTTCAGAATACTGACTTct
>NODE_97_length_669_cov_18.597908
GTATTTTGTGTTTCATAGCAACTCATCCCAAGTCAAATAGCGTGGTTCCTTTTGGATTGC
GCTCAATGCGCCTGCATTGTCTCTGCATTTGCAAACAGCATGCCAGTTATCTTAAGAGAT
TTCACTTCTGTGAGCAGCAATTTGGCATGTTTTGCTGACAGAAGATGCTGAACTTGCCTT
CAAGTGGCCATCATAGCTGCATCACACTCAGTCTCTGCACCATAGCAGTCTGCAGGGACA
CAGATCAGCACTAAGACAGGTTCATGTCTGTTTCTTCTCGACCTGCCATGACATAGCCTG
GCTACACCCGCCACCCCACCACCTCCTTCGCAAGTCCACCCCACCTTAGAAGATAAATAC
CTGGAGGTGAAAGCTTGCCGCACATTCCTTTTCCCAAACATATTCTCTTGATGTCAAAGT
CGGCTCCAAGGCCTCAGGGCCCACAAGTAAAGTGGTAATTCTAAGGCACCCTGCTTGGGC
TTGCTGAAATATGCATTAAACCTGCGCTGGATACACTTAGATGAGAGGGGGAAAGTCTGT
TCTGAGACAAAAATGGAATATCATATCAGTTTTAAGTATTTATTTGCAAAAGTTTTTACT
GAAGCGTTCATCTGAAAATGTGAATCTTCTCCTCTGTTTGTCCATCAGTTATACTGAACA
GATTCTCTTTAGAGCAGCTGGTCTGAGGAGATAAATGGATTTTTCAGAAGGGATTAGAAA
GAATGAAGTCAAAGCACTCAATACATGCCTAAAATTAAAACACCACATATCAGTTATAGT
TGAAATAGCTATTGGAGTAAGCATACAACAAGACTGTGCTTTATACAATAGTTTcttaaa
aaatcataaatca
>NODE_98_length_698_cov_19.578796
ACTTATTTGACATCCTTCCAAGTGGTTGAAAAAGCAGTTTGAAAGTTTAATAATCACAAC
TTTTAATTCACTGTTCAAATACTCAACTTTGATGTTAAATTACTCTAGTGTTTTCACAAT
CTGGTGTTTTGTCGTAGTTTGTGGAACCATGTTAAACCCAACAGAAATATAGAAATATAA
GAATGTCTTTCTGCAATGGCAAGGCACCATGACTGATCAACTAAAAGTAAGATGCAGCAA
AGAAACACTGAGTTATTAGGACAAATGGTAATAGGACATCTTACAGCAAAGATCATTTTA
ATGGTCCCAAATATTCTGAACAACTAAGTGTACACTCATGTAAAAGAAAAAAAATGAGAA
GATATGACAAAATTCATCACATCTAGAATTCCACTCAATCTTTAATCAAGACGGGATTAC
AAATTCTCCAAAAAATCTGCAGTTTCAAAGGGCAAAAAGGGTAAAACTAGCTCACCTACT
GAGGTCTTTAAAAACCTGTTCAAGTGTGACTGAAAACGTCCTGAACATTTAAAGGCAGGT
CTTTTTTGTTGTCATTTACAAAAAACAGGAGAAAGATTTAAAGACAAATAGAGAACAAAA
AGAAAACAATGAAGAAACTGCTGGCTTTTTTCTCTTCAGAGAAACAACGTCCACTGAGGA
ACGACGACACTGATGACATCATCAAATGACAACAAGGACAGCTCTTTGCCACGTGCTGCC
TCCCATCTGGTCCTATATACTAACTTAAAAGGGGACAAAAAGCAACAGACAAAGAAGAGG
GAGAAACAGCAGAGGAGAAAAGAAGTAGAAAGGAACAGGAAGGATTCTGAGGAGATGGGT
AAGGGGGTGCGAGTggtggttctgggtctgaattggctgacc
>NODE_99_length_613_cov_20.970636
CCACCCCTCGCTCCACTCCCTCCTTCCCTCCTTTGTGAGTAAGAGAGTGTCGGACATCCC
GGCGTGACAGATTACACTGCTCAGAGTGCATATCAGGCCGAAGTGTTGAGGCCCACTAAT
CCGCCCTCTAATTCTCAATTAGTGTAAAATGAGCCCATAAATCACGCAGACAGGCCGATC
GATGGAAACGTTGTTTTAGGAGTGATTGGCAGCCTCCCCAAAGGTTACTGTTTAAGTTGG
TTTAAGGTTACAGCTCTCTCCAGGCTGCAGGCAGGCTGTGTGTGTGTGCGTGTGACTGTG
TTGGCTTGGCTTGTGGTTGGGAGGGCTGGGGGGGTCGAACTCAATCTATATGATGCAGGG
CCTCGGTCCTTTGGGGATACAGCAGAGGGACAGCACCAATTTTTAGCCCATCAGCCGTCC
AATTTTTCTCCTTTTCATACCTGCTGTAGTAAATGAGAAACAAATTAAATTTCACCCCAC
TATCTCCACAGAAACCATTTAAATCCTTTATGGAAACCAAATTGTCCCCAGACAAATCGC
CCCTGGTTCTGTGGAAATACACTATGGCGCTGCAACCGAAATAAATTTGTGTCACTCTGG
ATATGGCATTGTCTGTAATGCCATTCATTGGAGGATCCTGGTGAAAGAGAGAGGGAAATA
AAATAAGGGGCACTTTTGGAGGAACAAAAGGGGTGAAAAAGACCCCAGCTCCCCATTCTC
TTTTTTTCTCTCTCTCTTTTTTTTTTTTGCTCTCCCCTCCATCTCTCTCTGTCTTTCCTT
CCTTCTCCCTTGCGCCC
>NODE_100_length_631_cov_4.973059
ACTCATCAGTTTTGCTGCAGTGTGGTGCAGACGTGAAGTTTCTCTAAATGCTTGTGATTT
TACAACTGATTACCTTTTAGTTTGTCAAGTTTTTTAGGAACGCTGGACCTTTGACCAACT
GGAAATACTGTCTCAGGAGGAGGGGGGGAGCAGCAAACCCAAGCCAAGGGGCTTAGGGAA
AGGGGTATTTACTGTAGTGCAGTGCTCATACATTCACAACATGCTATGCAATGTTGTAAA
TGCCACTGTGTCTTTTTATTTGCACGCACTATGGACAGTTAGCTGCGATCTGTGTCTGGT
GACTATTATGTTTGCTGGGACCAAAGATTTACACATTAGGTTCTTGGGACCCCCTTTCCC
TGCTGCTGGTGGTTTGGGAAAAGCTGCTACTCCCTGAGCTGCAAGACAGAGCCGACCCCC
TTGGTCAAACTGTACCTTTTCTTCTTACTCCACCTCGTCAATAGAAATGCGAACAGTCAA
CGATCCGCCGGACGTTCTGGACAGGCAGAAATGCCTAACTGCCTTGGCGTCTCTCCGCCA
CGCCAAGTGGTTCCAGGTTTGCATTCACGTCCTTATTTATACATAAGGTTGAACTGTTTC
CTTGAATGAGCTCCCTTTTTTTATTTTCTGTTCATTTAGAGACAGTGACAGTTTTTTCAA
ACTGCTCTCAGTTCTTGAAGATTTAGGTTATGATCTAACTAAAGTGTCCAACTTTGAGTT
TTAGAAGAGAGTTGAGGGGTGATCTGCTGATTTATACCAGTGACAGAAGTGGATAAATCA
TTGGTAtcgacacgagcagatgatttaagactgag
>NODE_101_length_584_cov_20.214041
GCAACTGCCTCTGAAGGTACAATTCATCAGAGCTTTGCCTTTACCTTACGTGAGGCCGGC
GCCATTACTCCACATTTTTTAACTTTAATTACAGTGTTATGGCTTATTCGCTCGCAAGGT
TACAACAAAGAATAAATCAAACTTCATTAAAAGTCTCAGTAACTCAACGCATGAGCACAC
AAAATCATCACAGAACCAACCAGATTATATTCCAAACTAACTCCATGCATCTCATAAGGA
GGTTGTTTTCCTTTTTCATATTTCATAAATATGAACCAGGGTGGTTTTTGTCTGTGCCTG
TCCATTTATTACCATAAAAATCAGCTGACTGAAGTATCTCACTATCTGTGGAGGCAATTA
ACTGTTTTGAGAGAATGCGTAATACGGGACTTTGTAATGGTATCATTTGGAGTCAAGGCA
CAGATGCGCCGTGCGGAGCCATACTGTAATTAGAGAGAAACGCTGTACAGGTTTTCCACT
AATTAGCAAATTATGCTGAAAATAGCATCAAGCTAATTAACAGTTATTATGGCATTTTTG
AAAGTATGACTTTAATTAGCAAAGTCCTGACGCAGGCAATTTCAAACTCGTCTCTGAGAA
GATGAGGAAGAAAAGAAGGGAAAAAAAAAACATGGGGCATGATCAAGAAGATACCCAGAT
TATTATGATGCTGTCAAAAACTAAAGGAAGGGGAGAAAAAAAACACAGGAGGGGAAAAGA
GAGACTGAGTGAGTGAGTGAGGGAGGGAAGGGAAGGGAGGAGgaggag
>NODE_102_length_879_cov_20.516497
ATAAAGAAACTTAGTATCTCAAAAGCTGTGTCCATATTTAGTTTTTTAACAAATCTCTTG
CTACTGTGCTTGTTGGTGCAGAACCATGAATGCATGTAAAATGTAACTATTGTAAGTACT
TGAAGTCATGACAGCTGTCTATAAGCATCAGGGACATGTCTATTGGCCAACTTGACCCTT
GTTAGAAAACAAAACAAATACAAAAAGAGAATACTGCAGCCTGGGACTGCCGAGCCGGGT
CACTGGAGATTTTCCAGACAAACGCCGCACAGGGGAGGGGAGGGGAGGGGAGGAAGAATA
AAAAGGACAGGCTCAGAATCTCATTTTAACAGACCGCACACAATCTGGGCTCCCACAGAA
CTATCTCTGCCTGACCGCTTTCTATTTATCCCTTATCAGTGTTTACCAACCGCTAGTTTT
CTTTCATTCACACTGTGAGGCAGTTCTCTTACTATCAGTCAACAGCTGACACCGTGGAAC
AGCCTCAAAGGCAAGAGGAAGGGATCAAAACTAAACCAAAGCTGTTTAAACAATACAACA
GAGGAAATAAATTCATAAATCCTAATTCTTCCCAACCCACAAGGGTATAAGCAGATCCTT
TATAGTTAGGCCAACAAACAAAACCACAGCCAATGAGGTACATTACAATCAAGGTAAATT
CTGAAATATATTTAGAAAAAAGAAAGGCGGAAAAAAAATCCCATGTAATATTAATTGGGA
ACATTTCATAGTCTTGCCCTGTCAAGCAAATATAAGTATTCACTAAAAGGCTTTTTCAGT
TGTGTTTAATTGTCTTTTTAGGAAAATCTCACCTGAGTCAACATTGTTAACATTTTTAGA
TCATTTTGTCGTATACTACCAACAACGTAGACAATATGAGGGACGATATACACAAGTCAA
ACATTTTATTAAATGTTTTATTTTTTTCAAAATGTTACAATGGGCATTAAATGCTTACTT
TTACAGTATCTGGTTTGGGTCAGTCCACTTCTGAAACCAAAGATAAACAACAAACAAAAA
TGACAGTGTAATTCTATTTAATTTATAgaataaggattactgt
>NODE_103_length_867_cov_16.757786
TTGAGCAGTGCATAAATATTTCCGTCATACACACTTTAATTTTGCAGCATTTTAAACTCA
TATTGTTAACTTGGGTTGATCCCCCTCCATCAAACGCAGGCTTAAGAAAAGCCAAGGAAA
GGCAAGTACAGGGCCATAATTGATGGCTCAAAGTGTAAGCTTTCTCTCTGAGGGTCTGCT
CAGGTCCTGATCCCCTGGCCTCAACCTGAAACAATCACTCTTAGTTAACGACAACACTTC
AGCTATTGACAGCGTGATCCCGTAAAGCAGACACTTCAATCAACAGAGCAGCCGGAGGAG
GTGTTGTGTTGGAGGAGAATAAAAGAAGGAGGGGGGCATGGGGACGGATGAAATCAAGAA
GTAAATAAATGAATTGATGAATGAATAATAGAGTGGCCAGCTAGTGGCCTCTTGGAGCAG
CAATGCAGTATTAATAACTGACTCTTACTGTTCGTCTCTGTGTCATCACTGATACTCTTA
GGTGGACCATGGCCAGCATAACACACTGCTGATCTGTACATTCGATCCGGATTACGTACT
TTCTTCAGTCCTTCAGGAGGCAAAGAGAAAAGTAGAGAAAATCGAGGAAAAGAAGCATTC
TCCCAGCCTGTGATAGCTAAGCAAACTCCCCATGCAAGCAATATCAGTAACAGAAACTAC
ACAGAATGTTGAAACACATTTAAAACACACAAGAGCTGTTGGGCAAAATATGATGGGAAT
AATATTAACATTCGAATACGATAGTGCTGATAAAACACATTGAATTTGTCCGTTATCTAT
TCAAAACAGTGAAGTTCACCACTAACTGAATATTGTAGTCCCCACAAGAAAAATGGCCAG
TAATAGGGGTCACTGTAGCTCTGGCTTGGTTTGATACGGGTCACTGAAACTTCTTATTGT
ATCAATGGTAAACTGGATGAATCGATACAATCAATCAGTGGAGTCCGTGCAAAgcagtca
gtaaagatctattacacgcaggcattaggagtgatacgtctcagcaaccacagactggac
ctgcgtccaatccatccatacttcactggtt
>NODE_104_length_661_cov_8.131618
TAAATATTGATCACTGGCTACGGCATACTTCTGGCTCTATAGAAACACTCCAGTCCCTCC
CGGCCAAGCATCTACACATGTATTTGACAGGGAGGGATGCAGCGCTGCAGACACTGAATC
ATGACTCCCATATTTTATCCATAAGTTAACGCCATATGGGTGCCATTGTACTATCAAAGG
ATAAAAAAGAACAAAGGATTTATATAGTCTTTTTGATCGAAGTCTCGCTGTATGGAAGTA
GTATATTTTCTGTTTTTCGCACACACAAACAGACATAAGCACGTGCAAACACACACATGC
AGTGACAGCCACGGCCAATCGATTTGCCACGCTCTCTCTCCACAATGCTGACGATGCTCG
AGTGGACGGGCTCCTGGTTGCTTGGTTCACAGAAAAGGGTCCCTCAAATGAATGTATTTT
TACCTCTTGCAGGACAATGTCGGATAGGGAAGTAAATAATTAAAGGAAAGGGACCCTTTT
TGACTGCATCAACCCTGCCACTGCTGGTAAGCTCTACTATCCATTGTGACTCCATTTTTG
CCCGTCCTGCTAAGGATGACCTTTTTTTTTTTTCCTTTTCTTTTTTAAATTTTTGTTTTG
TTTTACACACGTGCCCTCCCTGCATGGAAACCCTTCACATTAAAGGCACTGAGTGTTTGC
ATATTTTTCTCATTTGATTTAAGTGCTGACCTGGTATGAGAGGAGCAGGCCTTGTGTATG
TCGTATCTGACTCTGGTCATTGGTTGCTTAAGTTTCCTTTCTGTGTTACGCAGTGTTATt
gtgacaaatgtaccgtgggccccctccccctgtcttagccttacttggcaactgtgaaat
tggag
>NODE_105_length_494_cov_7.253036
CGGGCTCTTTTAACATGACAAGAGCCAAGTATTGAATCTGCAATGCCCTGGATACAGTCA
ACATAAACCATATCGAATGGCATTCCTCACCACATTCCTCTCAATATCAAAAGGTGCGTA
TTTGAGGATATCCTTAGTCCGTTTACGCCTGTGTTTGCGCCCTGACCCACTGGGGCCAGT
GCAATAACTTTGGACTCCCTCCCACTGCATGTCGTTGCAATGACCACTCTCAGTTTTTAT
TTAGCTGGGTTGTGTGCCTTCCCAGTCCAGCCGCTTTTCAGATTCATTTCCAGGTAAACA
CAGTGTGGCCAGCCACAAACCTGCAGCCAACAGGCGTTGTCACAGCTGTGGCAGATAATG
GCAAGTCCAAACTCCAGCCCGGCTCTGGAATGTTTACTGTCACCACAGGCAAGTTGGCAG
CAAACATTTTTTTTTCCCAACACTTTCCAAGAGGAAGACTCTCTCGTTATTAATTTTATT
TTGATGAATTACATGCTTAACCCTTTGCCCTGCGCTGTTTTGTGTGACTTGGGGGAAGAT
ACAAAAGCACAAAAAGGGGACATTCATAAGTGGATCTTTTAATTTCAGTTGAAAACAAAA
AAGAGCCCTACTTTGAAAGTTGAAACTTAAATTtaacacattcccgccaacaactcccgg
gtgtttgaaggaatgttc
>NODE_106_length_810_cov_28.077778
AGTTTTGTTAAAGCCCAATGAGTGTAAAATTCAAAATTCAAGAAATACGAACGACACAGT
GGCAGATTTGACCAAAGGGTCAGATTTGATGACTTTAACTGTAGATCTTTAAAATTAGTG
TTATTGCTGAGACCTCCTATCACTGCCAGACTCATAGAAATGAAATGAATGCCATTATTT
CTGTGTTTAAAGCATAGGGGAAAGTGTATGCATAAGCACGTCAGGGCTGCATTTCAAAGA
GGAAATCTTTAACATAAACATTAGCATTTTGTGAAAACAACTGAGTAATTAGTTTAGGGC
ATAATAAGCTGGGGTAGGCACACAATGAAAGAAAGCATTCTGGCTTTAAAATGAATAAAA
ATTGATTGTGTCCCAATAAAAAACGAATTGGCAGAGTGTTAACTGGATTCCACATAAACG
TCTGTAGCAGTCCCTGGCCGCTTTATTGTGTGCTAATGCAATAGAGAACACTTAGCAATA
AATGCTCCTCTCTGATGAGCTCACAGAGGCTTTCCAAGATGGCCTGATGAAATTGTAAAA
ATTAGATTTGAGCTAGCTGCTAATGACTCCTAAAACAAAGGAAAATCTCCAAATAGAATT
AGCCTGCCCTCTTCTTCTCTAAATACATCATATGTAAATTACTGTCATTTGGAGAAATAT
GCTTGCCTGGAAGGTAAAGCCTTCATTAGAGATCTCAGTAGGTTTGGGACTCGAACAAGA
ACTCCTCCAGGACATTTAAAAAGTTTGAGAACTGAGAGACGGTAAAGATATTGTTCACTC
ATGGCAGCAAATCAGAGATATGACTAAGGAATTTATTTTTGATTATTTTAGTCAAACCAG
ATGGATTTCGTTCCAAAGCTGAAGGCATAGATAGCTGCTATGAGAAACAAATACTGTATG
TGTAAAATTTCATTGCTATCCTCCACATTTGTATTTAATTTGAAATCTGCAAACAgcaca
ctcactacaatatctgtagtgcatcacttcatta
>NODE_107_length_648_cov_15.941358
ATTATGAGAGCAGAGAGACAGGAGAGCTTGAGAGACTAGTGAGTCACGGGGGCATCTCTA
CAGAGAAAAGCTTGGTATCCTCCAACAGAGGAAACAGGCTTAGTGGTTGGAGGATAGATC
TTTTTTTTCCTTGCCACAGTTAATTTTCAAATCTCCAACATCCTATGGCTGTCTGTTTTT
CTTCTTCTTCTTTCTGTTTTTTCTGCTTTCATTCTTTTCTTTTAAAATGAAACTGGAGCT
GGGGCGGTGATAGTGATAGATGGCTCAGCGCTCTAACACTTTATCCAATCCGGCGCAGAT
TTCATCCAATAAAGAATCACTTGTGCACTCTCAAACTAAATGGAAGTCAGGCAGCGGAGA
GAAAGGGGCTGCCGTGTGTTTCTGAGCTGCGAAAATCAAATTTTCTTAAAGCTGCCGCAG
CAGTGGCTGGCGGAAAAGGCAGCAACAGCCATGACTGGCCAGGGCCACAATGTCTGCACA
CACAATTTAATCCATCACAGAGCGCCTGACACCATATCAATCAACCTTTCATCAGTATGC
CCCCCACCCCCCCAAAAAAGAAAAAAAAAACAATATTTCTATTCAATCACCTCTGACTGA
ACCAGGCCTGCAAACCAATGACCAATGGGGAGGACCACAAAACTCCAGCTGGTTCAGAAA
TCTTTTCGCATGAACACAAGCATTAAGTAGAACACATGCACTCTATGTGCAGCCTCAAAG
TGCTGATTGCTTAAAATGTTAATATCATTACCCCAGAGATCTTACTTTTGTTAGACAATG
ACGCACCATCAAATCGTCTGTCCTTCTTTAACTTttactgtacgaaactaac
>NODE_109_length_602_cov_19.553156
TCCAAGGAGACCATGTTCTTAATGCTTTTCTTTCTTTTTTGATTGCTCATTATTTCCTGC
CGTTTTCCCAAACTTCAGCGCAGTAAGATTTCTTTCTTGTTTACACAGAAATCTTCCATC
CCGGGTCTCTGTTGGAGTATTAGGGGTACCAGCTTTCAGCATTCTGGTGGGCCCAGCGGC
CCCACAGCGACAAGCCCCTATGCTCTTTATTTGGCACGTAGCCTGGAGGTGTCAGAAATA
TCGACACGCTTTCACGTGACGGAGACTTTGCCAGCCGTTTTCCCCCCTTTCTTAAGCCCG
GCATTCTGTCTGCCCAGCCAGGTATTGTAGGGCCCCGTGAAGGCCCTGTGAATAGTGTCA
AACTTGATAGTTCTCATTTCGCTTCCTGTACATGGCAGAAGAAAAAGTGCCCACCGTGTG
GGTTTTCCTTTTGTGATGGCCCTCTCTAGTCTTCCTGGGAACACACCACATTCCAGCCAC
AATCATTCCCTTTGTGAATCTAGGGATTGTGGGTGAGCCTGTTATGCCGATAACCCTCCT
AGCTTTCAGTGTAATGCATGCGAGTATCATAGAAGTCTAGACTCGTATTTTTTGCAAACA
ATGCCAAATAATGAGCAGAGTGTTTTCAGTGATTTGGCAGGGCCTTTGTTTTGACACATC
CTCCCTCATTCATGAAGGACCTTTTGTGCTCATCCACGCCTAAGATGTGATTTAAGGTCT
GCTACATCTGGACAAATTATCGCACcaacgtaccatacgtgggcctcatgtgtcagttat
ggttta
>NODE_110_length_964_cov_26.958506
TGAAACATCTATTAATCATTGAGATTTTGGCCAGGCAGATGAATTGTGGTGTCGGCTTTC
TATGCACGCTGCCACAGAATCATTAGCCACTACATTCGCTCGAGCCAGAACAGACATGGA
GGCTAATCAGCAGCTGTAATGGACACACTTCATAATTGTCAGTCTTTTGCAGCATGGTAA
GGAGACTTAAGCTGGGGAGACTGAAGGCATACCATGAAGGCAGCTTTGATCGCATGAGCT
CAGAAAGTGATGTGCCTATATACTCATTATTTTACCTCAAGACTTGTGTCTAAAGAATAC
AGAGGATTTCCAACATTTAATACCACAGCATTTTCAAACTACAAATGTCGTCCTATTCTT
ATAGTTACTGAAGCGAAGTCAGTTCTCTATAATTAAGGCAACTTTATAGGCACTGTTCCC
TGGTGAGTGTATGTACGAGTACCTGTGTTAGATGTTTCATCTTTATTAGCCAGAGCATGG
TAAGCCTAGCTCTTCATGCACTAATCCCCAGCTAAAGAAACAGCTTTCAAGGAATTAACA
TCAAAAGTAAAGCTTTGCGTGCCGGCGGGGGAGCTTTCAACAGAGCCTGCCTCAACTATC
TCCTAAGTATTTTCAGAGCCTCGGGGATGAAGTGGAAGTTAAGTTTAACTTGCTCTGTGT
TCTTCTGCAAGTCTTTGACCTTGTTCTCAGGTCTCTTAATAATCCCTGATACGTTTGAAT
CCGTACAGCGTTTGCGGCATTTCCATGAGGCACTGCCAGAGGCTGAGGATTTTTCACTGG
GGCCCATTGCCCATTCTTCTCTTTAACCCTTATTCCTGTGATCAGTTGGTTACGATAAAA
GCAGTTGAGGTTTTGGATCAGCATCTGTCAGACAGAGCTACCTACAGTACTGAACAGTGT
GCACTGCAAATCTGTGCATTTCCATACATGTCCATGTTGCATGAAACCACTATGAGCAGC
TCAGTGTGCCGTTAAAAATAAGCCTCCCAAATTGAAGTTGTAGTTATTGCGCTGCTAATT
GAAATACCTGCATTCAGCTAATGACAAACAAGCTTACATGTTTTTATGTCTTATGTTTGT
TTTCTTATTAATGTAGCCAAATCTACATAGAAAAATGCCTTTGTGGCACCATATACCATC
CATTTAAg
>NODE_111_length_787_cov_7.402795
GGAAATACAAACTCAGAGTTCATAATTAACTGCTTTTTAAATCAATGTCAGTAAGCAGGG
ATTGTGCTGTGACCTGCACAAAAGCAACAAAAGACGACCAAAACAGTACTGACAGTCGCC
ATAAAAATCAAAATTACCCCAACCACTGTGACTGAGGAATTAAAGGGAAAATATGGAATA
ATTAACCTCTTTTTTAACAAATAATGAGAAGCAATCACGTGAAGATGACATTGCTTTTCA
AAGACGCTTTTTACATTGTCAAGCCAATATTACACACAGAATTAAAGTCATTGTCTTCCA
TTGTCTTAAAGCAAGCATCCCCCTCTTGACATCCCATCTCATGAAAACCCAGCTATAGTA
ATGACCTGCCGCGTACGCGCGCGCGCACACACACACACACAGACACATACAAACACAGAC
ACACACACGCACACACACAGCAGGAGAAAGAGGCGTTAGCTCATCCCCCAGATTAAAATA
ACATGATTAAATATGGAAAGAGAACAGAGGTCTGAGGGGCTCCTGCGGGACTTCATTAGG
GCAAATTGCCAAAGAATGAAACATGAGTTAGCCAAGAGAGACTGCGGGCTAGGCCAATAC
CGCCGGGACCCCGGAGCAGCAGCCGCTGTTATACTGCTGCAGCTTCACAGTCAATGTGTG
AAGCGGACACACACTATCACACACACGCACAACTACCAGGAGACCCCCTGCTCACTGACA
CACACAGTGTCACAATTGACCGGCCAAAAGCGGGTGAGCTTGGCGGCTGAAAACCACCGT
GGAAAGAAAAAGAAGGCCCCGCCCCTCTGAATCCACCCAAAGATCAAGCCTGGACATCTG
AAAAAGCTCACAACAAAAAGTCTGTGTGTGTTTGTGTTCATGTGCCTCCCTCCTTGCATG
TTTGTTTTAACTGCATTCATTTTTCATATCGGCCAGTAAAAAGAAAAaagaaaaaagaaa
tgatctttttt
>NODE_112_length_664_cov_11.728915
AAATGTGGTCACACACCTCTCCCTCCCAGCCCCTCAGCTGAGAGAAAAGGCAGACATTTT
GAATATTAATGAAAAAAATAGAGAAAAGAACAAAGAACTGAATTGAGACTCTCCTTTTTC
AATTTCCCTTGTTAGCCTCCTGCTGCATTCCCCCTATAGTTTTTTTCTTCTCTTTTTTTT
TCCAGATGAATTTTATGATATTTTCCTCCCCTCCCCACTCCATCTCTCCCTCTTTCTCGC
TCTCTCACTTCTCGGCAGTTTTCCCCAGACAGGTTCCACAGTGTTTTAGAGGGGATGGAT
TTAATTGCTCTGTGGGGATTGGTTGGCTGTGCCGGGCTCGGCTGTTTAATTAGTGTACCC
TGCCGGGATTGGTTTAATGCTTCATGATCTTGAAATTGTCTGATTGTTCAGCCCTCTGGG
GACTCTCCCTGCCTACGTAGGCCAGCAGGTTTAGCTAAACATTGCTCCAGGCTTTTGCTG
TATGCGGCAGGACGAACAGTATGCCTAAGGAACCAGAATTTGGCTGAAGTGGGGGGTCAA
CTTATGTGACGAGCTGGTCAACATGCATGTGAAGTGGACAGTCTTCTGCTTCTCCTGAGT
ACTTGACTGCAGGAGATGTGTACAGACCTCACAGGAATGTATACCCTTACAATCCTTCAT
CTCAGCTTAATGCTGTATGGAAATGATCCAATTGACTATTAATGCAGTACCAATATTTAG
ACTGCGATAGTGTTTCTGTATGATAAGCAAGCATATGATTTTAGCTGCAGCCAAGCAAAA
TAATTTGCTATGCATGTGATTCtgtgtttaccccacacattttccacatttttgcttagt
ttgtctga
>NODE_113_length_461_cov_3.778742
GCTTTTCAGGTGGAACATGAAAACGAGCCTCTGAAGCCAGGACCGGCTTTCCCCTTTGTC
AAGGTAGGCCTAGTTGCCCAGCAAGTCGTGCAGAGGGGTTTCAGGGTGTGGTTCCTGTCC
TGCATTTATTTAACTACTACAAGCACATGTGTCCATCACACCAAATCTTTAATGTGCTTG
GCAATGTTCATTTGTCACCTTAGAATAGAAGAACATCATTTCACGTGGGATTGCGACCTG
TTAGTGTAAAATGGTCTTGTATCACTGGGGGTATACAGCTATTCATACTGTTATTTACAA
TAGTTTAGAATAAGTGTTCCAGACCCACCACCACTGCTGGCTGTTGCCACTGTAGTTATC
CGTTGAGTCTAAATCTGACTGCATGTGTAGAATTTATCATTTTGTGTCTTCCAAAACTAA
ATCATTGTGCCTTTGCTGCTAAAAGAAGCAATTTCTGAATGTCAAGTGGGCCATATTATC
AGCAGTTAAGCCTACAAGGAAAGTTTCTTTGATTGAAACTGAGTATCAGAGGTGTGGTTT
AGTTGATATGTTGTTTATTCTGTGTTTTGGGAATTGGAAAATATAAACCAGTTCTTACAT
GCAcaaatgtattcatatttgtattggtaaaattaccaggactgg
>NODE_114_length_2147_cov_12.048905
CACTCATGGCTCTAAATTAAAACACTCATGGATTAAAAATTGAAACACTCATCATTAAAA
ATTATACTTACCTTAACCTGTGGGAAGAAAATACTCACCTTTACCTGGGGAGGAAAAATT
AATTGGCTTAATCTGCATGGAGAAATACACTTACCTTAAACCTGCAGAAAAATTCGAATA
CGGCTGAACAGTGGCAGAGGCGCTTTGCCCAGACATGTTCTGAGCCACTCACTCATTTGA
GCTTGGGACAGCGAAGGAGCAGCAGCTCACGAATGGAGCCCAGATTGTCCTGTATGTTTG
CTGGTGTGCCTATGCCTGAAGAAGGCCTAGATTAAGGCCGAAACGTCGCGACGGCGCACC
GGGGGGGGCCCGTGTATGTGTGTATGAATGTGGATGTATAGAGGGAGGGGTTATTGTTAA
GTTTCCTTTGGGGGGTGTGAGAGTGTGATACTGAAAACAGGACGTGATTAAGGGATGAGG
GTGAAGACCCTGGCGATGTCTCCTGCAGGGGCGGTGTGCCCGTGCACTGCCGGCTCCTTC
GGGGGCCGGTCCCTGGTCCCTTCGGGGACCCTATAAACTAATCCAGCCAGTGCCCCCTCC
TGTTAGGAGTNNNNNNNNNNACAGGAAGCACGTCATATAAGTAGCCCAGATAGAGGCACA
CAGGGTCCAGATAGTCAATGAAGAAATGTAATAGCTCGTGGGGTCCGAGAAGAGTTACTG
ACAGAGGAGGGGGGGAGGTGAAGGATGTTCGTGTGGGACTTTGATTGTTTCTGGTGCAAG
CAAGGGACTTGCTAACTCTTGGTTTTATTGTGAAGGTGCATGGGAAGTGACGGTGAAACC
TTATTGAGGCTAGTTGGCTGACAGCAAGGGGAGCATAATTAGACTTAAAGCCACTCATTG
GAATTATTAAAAACCACAAATTCATGGGGAGGGGGGTTAAAATCTTTATTNNNNNNNNNN
TCGTCGTCGGGGACCCTGGCCCTCTCCTATGCACCTGACTGCGGTGCACATTTAGATTAG
GTGATGCCTGTGGCGTTGTATTGCCTCAGAGGGCTGTATGTTCCTGAGGCCTCTATTGCA
GTCGTCTCCAGGGGATGATTTCCCCTGTCGAGGTTGGCCGGAAGACGAGATGTCTCCGAG
CGTTGCATTATAATTAGAACTCCGTCCATTCATGGCCTACTGCCCTAGAACTCCCACCCA
GCCCCTAACCCTAATCTAATCTGGCCCAGCCCCTTATCCTAACCCTAACCACACTCCAGT
ATTTGGCCCTAACCCTAACCTCACCCCTAACCCTAACCCTAACCACAGTCTAAATTTAAC
CCTAATTTGAACCCAGTTTGTGTGTCAAAATTTAAAACCCTCAGCCTATGCCCAATTAAT
CTCTCTAACCCTAACCCTAACCTCACCTGAACCCTAACCTTAAGCCCAGGTGGTTCAGTG
ATGGCCTGACTCTTAAGCCACGTTCCAGTTGAGGCCTGTCCCGAATACCCACCTAAGCCC
TAACCCTAGATTTGACCTTCGCCCCATTAGGAAGCACCTCATATAAGTAGCCCAGATAGA
GGCACGCAGGAAGCACGTCATATAAGTAGCCCAGATAGAGGCACACAGGGTCCAGATAGT
CAATGAAGAAATGTAATAGCTCGTGGGGTCCGAGAAGAGTTACTGACAGAGGAGGGGGGG
AGGTGAAGGATGTTCGTGTGGGACTTTGATGGTTTCTGGTGCAAGCAAGGGACTTGCTAA
CTCTTGGTTTTATTGTGAAGGTGCATGGGAAGTGACGGTGAAACCTTATTGAGGCTAGTT
GGCTGACAGCAAGGGGAGCATAATTAGACTTAAAGCCACTCATTGGAATTATTAAAAACC
ACAAATTCATGGGGAGGGGGGTTAAAATCTTTATTGGCATTAAAAACACTCATTGGTTAT
ATTAAAACACTCATTATTCAAATTCATACTTACCTGGAACCTGTGGAGGGAAAATTAATT
AAGCACTCATGTCTAAAAATTAAATCACTCATTGGCAAACATTAAAACACTCATTGAAAT
AAATTAAAACACTCATTGGAATAAATTAAAACACTCATTGGAATAAATTAAAACACTCAT
TGGAATTCATTTACTTACCTGTAACCTGTGAAAGGAGAAAATTAAAACACTCATGGCTCT
AAATTAAAACACTCATGGATTAAAAATTGAAACACTCATCATTAAAAATTATACTTACCT
TAACCTGTGGGAAGAAAATACTCACCTTTACCTGGGGAGGAAAAATTAATTGGCTTAATC
TGCATGGAGAAATACACTTACCTTAAACCTGCAGAAAAATTCGAATACGGC
>NODE_115_length_764_cov_16.327225
TACAAACAAAGACACATGATACCGCATATTATTTTCTGCTACTGTGCTTAGCAGTTTAAA
TCTAACCTGTCCAACATACAGCAGCTGATAGAAACACAAACCAAGCAATAATTGTTTTCA
ACAAAACATCAGTGGACTGCCTTAATCCCTACTACCATCCTGTGTTGTGCAAACATGCAT
GTTGTGGTAAGCTGTGCAAGCTGAGGTTATATTCGTGCATCAGGTCATTCCTGTAGCGGG
CTGGTCCGGGTCGGCCCACTCCCCTCTGAGAGCCCTCTCATCAAGCCAGCCTCTCCTCTG
CCGCCCTCTTCCCCACAATCCCCATAAACTCTCATAATTGCCACATTAAACTTGAGTTTA
TTATTTTTCTCCAGGTGCAGGTGTGCAGATGATATGAGCCCCAGGTTGCATTTACATACA
AATTGAAGGTTTTTATTAATCAGGCAGGCAGCAGGAATCAAACGGCAACACTCCATCAGG
CCTTTAAATACATTTGGTGACATTTTTACCCGGCATTAGCATGATAGGGCAAGCGGAGTA
TAATGTACCAATGATTGCTTTTCCATTGAAAGCACAAACGGTTTCATTTTTCCTGTCATC
TCAAATAAGTGTTAAAGAGGGTTTGGAGGCTATTGTGCGAGTGCCGTATGCTGGGGACTT
GGGACCGCTGATGGCCATATTAAATAACCATTAGTGCCTGAGCTTAGATCATTGTGGCAT
CCGCCTCCTCTGAATTTATCCTGTGATTTCAAATGAAGGCAAGCTGTGCCAGCTTTCATA
AAGTGCTCCAACCCTCTCCATTTTTCCTCAAACTAAATGCATTACAACGGTAATTTTGTG
ACTGTTAAGATAACTAGCGTTAACAAGCACTTAATTAAAATGTACAATAAATAGCCGTCT
gcagccttatctcccctccagagcgacgctggtaggaggctccaatgc
>NODE_116_length_508_cov_16.110237
CTACTGGGTTTAGACCCTCCTATAATTGAATACAGCATACGCTGTGTATTGGAGGCAAAC
TGTGATCAGTGTCATTTATGACTGGAGTGTCTGACTCTGCTCTGGACATATTGCTTAGAC
AGAAGGATGGAGCAGCAAAGGAAGAAGGGATAATTAGACGAGTGCAGATGGGTAAAAAAC
TAAAACAGTCACAACCTGCTGTGTTCTCCATGTGCCTGTTGTGTGTTTTCTTGCGGGTTG
CCAGGTTCTGCGTACTGTATGCATTTTGTTGTTTCCTCCCGTCCAGGTCGCCAGCCATGG
GGAACCTCATTAAGGTCCTTGGCAAGGATTTAGAGAACTGTCCACATTTTTTCCTGGACT
TTGAAAGTAAGTGAGCGCCAGGGTGTGTGCACGTGTCTGTGTGCTTGAATTGTGAGTGCA
TGTGTGTGGAGCGGAGGTGTGCAGTGGGAGGTCGGCGTGTGGGGTCAGGGGAGACGTGTT
CGGAGGCGAGCTGCTGAGCTGTTGATGGTGTGATGGAGTGTTGTTGAGGGTGTGGTTTGT
CATTATCAGGCACTCTTTAGTCCCACTCTCAGCACGATGATGTTATGCATACATATATAC
ATTGCAAAGATAAATACAATGATACAAAGAAGCATCAGTACGAAGCACAAATCACTTTAA
CTGGTCATTTTACGGGACTGActttgagaatg
>NODE_117_length_581_cov_20.512909
AAAAAAAAAGAAAAGAAAAAGGAAAAAAAAATCCAGACATTATATATTGATGTCAGGTCG
ATTTTATTTACATACAATGAAAATGATTTATTTTCTCGAAGAGGTAGAGAGAATAAGCGG
ACTTGTGGGGGGAAAGAAAAGAAGAGAAATGGTCTGTCAGGCCGTTGAGAAAAGAAGTTT
AAAATGCCTTGAACTATTCACCACTGAGATGGCTAATCAGTATTGAGGCTCCGGGGCAAT
CGGGCAGCTTTTCAATGTGGTTTTCCCTTTCATCTCAATCGGGATGGAGGCGCTCAATTA
AAAGCCTATCAGTTTGTAAGTAAATCAACGCCTATCAAAGTTGTCACATCAAACAAAACG
ATTATTATTGCAACCCGCCTCTGCCATTAATCTCTTTCTGTGGTAATCTGCTTGACAGGT
CAACTTGGAGAGCAAGAAAACCTGGAGTGGACAGTGAAGGGGGCCAAAATATCTGTATAC
AAGTAGAACATTTTTTAAAAATAAAACGTGTGTTTGAGCACAGAATCTCCTGCAAAGGCA
ATTTGGAATCAAGGGCAGAGTGAGTCAAATAAAAGAAACCATTAAATCCACATAGCAAAA
AAAGTAGAATCTACTGCAACAATTTACATTTCAAAGTTACACAAAAGTAAAAAGACACTT
TTCGGCTAACATGGAAAAAAAAATCTGCTTATATTCTTCCActggaacgctttgtttaaa
aaaagggggtgtagtaataaatacaaacaagcaattatctaattg
>NODE_118_length_825_cov_2.984242
CTTCTTTAAAGCTATGCTATTTTTATGTTCAGGTTCTATCATTCACAGCTTAAATGACGA
ACAAGACATCCGAAAAATAGGAGGAATACACCACCTCACCCCCTTCACCTCCTCCTGCTT
AACCATCGGAAGTTTAGCCTTAACAGGCACCCCCTTCCTAGCTGGCTTCTTCTCAAAAGA
CGCCATTATTGAAGCACTAAACACATCCTACCTTAACGCCTGAGCCCTTATCCTAACCCT
ACTAGCCACTTCCTTCACAGCTATCTACAGCCTTCGAGTCGTATTCTTTGTTTCCATAGG
CCACCCTCGATTTAACTCACTTTCCCCGATTAATGAAAACAACCCCACCGTAATTAATCC
CATCAAACGCCTAGCCTGAGGAAGCATCATCGCAGGCCTCCTAATCACCTCAAACATTAT
CCCTTTAAAAACACCCGTAATATCCATACCCCCGATCCTAAAATTAGCCGCCCTACTAGT
TACAATTTTAGGAGTCCTCACTGCCTTAGAACTAGCCTCCCTAACTAGCAAACAATTCAA
AACCACCCCTAATTTATCTACACACCACTTCTCTAATATGCTAGGCTTCTTCCCAGCAGT
AGTCCACCGCCTTACTCCAAAACTGAACTTAATTCTGGGCCAAACCATTGCCGCCCAAAT
AGTTGACCAAACTTGACTGGAAAAAACAGGACCAAAAGCAATTACTTCCTTAAACATCCC
CCTTGTCACAACCACAAATAATATTCAACAAGGAATAATCAAAACATACCTTTCCCTATT
CTTCTTTACCCTAGCACTAGCAATGCTTCTTCTCCTAGTTTAAACCGCACGAAGCGCCCC
CCGACTTAGACCCCGAGTGAGCTCCAAAACCACAAACAAAGTTAAAAGTAAAACCCACGC
CCCTATCACCAACATTCCTCCCCCTATTGAATATATTAAAGCCACCCCTGCAATATCCCC
CCGAAATACTGAAAACTCCCCAAACTCATcagccgacacccaagaaccc
>NODE_119_length_185_cov_85.929733
TATGCCTAAATCCCTACATGCTTTAATTACTGGACTACCAAGCATTAAGTGGAAAATTCA
TCATTCAACATCTACTGACCTAGCGCACAAATAATCAGAGAGAGAATGAACAGATTCATT
AAATTATCAGAATATGATTAAATCACTGAGCAAATAGAAAATGTATGATATAGTAAGAAA
AAAGCTGTAAAATATTATAGTTTACAATAATTATTCACATTCAAAGGCTTTACATCTCAA
TACATACACAACATGGCCCCTGAACATGACTTCAATCCAAATATGATTCATATATTAGAA
TTTAAATAACACAGAATGAACTATAGGCTAAACAATAGCCATCAAATAACCTTATACAAG
AATAAAAAT
>NODE_120_length_433_cov_35.579678
TGTAAAATATTATAGTTTACAATAATTATTCACATTCAAAGGCTTTACATCTCAATACAT
ACACAACATGGCCCCTGAACATGACTTCAATCCAAATATGATTCATATATTAGAATTTAA
ATAACACAGAATGAACTATAGGCTAAACAATAGCCATCAAATAACCTTATACAAGAATAA
AAATACAAAAACTGTATCCTAATATCATTGCATTACTTGCTTCAGATTTTAATAATACAT
CATCTGTACATCACAGTTCTAGTCAGTTACAAGCCAGGTAGAGTATTCCATACACAATGT
AACCGACTGCCATCGACTTGATTCAAACAATTTTTCTAACTAGAGCAGAACACTTCTCTA
GTGTTGCCTCGACTTTATAGACAGATACAGCAATTTCATCGGTTATTTGGATCAGATAGA
TATCCTTTAACTGACATCCAACCACATCCAGCCCTGGGCCCCAGGGCCGGAGGGTCCTAT
TCACCTATACTCCAGTCACACACTGCACACACAGACTCAGCTGAAGGAAGAGGACCTTTG
GAAAGGACCTTAAGGTACTATGTCAAAAAATTAAAAGCATTATGATaatacatattgcta
aaacaagagcacaagtt
>NODE_121_length_554_cov_29.687725
ATTCGACATTTGATACGTACACCCCACCCTTAAAAACAAAAAAAAAAGAAAGGAAAAATG
TACCTCTGCCTCCCTCTCTCAGTCCACAGACTCCACTCCATAACAGCAGGCCCTAATTTC
TCTTTCCAGTCATGGAATATGATAATTTTCTTATTTGCAAGAAATATCAATTGCTCAAGG
CGGACACATAATCATTGGGGAGGAAAGGAGAAGCTACCTGTGTAATGTGCTTAACAGGCT
AACCCATTTAGCCGCAGGCGCTGTTTGAAAATGAGAAAGTGCTGATGGTCAAAATCAATT
TTCCCTGTGTCCAAATTACTCCCTGCCCGGCTTAGAATTTCACCTAAATGGCCAAACCTT
AAAACACTGATACTAATTCTATCATATTAGAGCCTGGTCATATAGTTGAAGTTATTGCTA
ATGCTATTTTGCTGTATTTATTGATGTAGCTAGATGGCTCGAAGGCCAAGGAGCAAAGAG
TTCTGTTACTGCCTTTGTGTTTGTGTGTAGATGCATATCAGTACAACTCAGAGCAAGAAA
TGCAATGCAGCTATCAGGGATTAACAGTCTTTTAGGATGTTTGCTGCTTGGGGGTTCACA
TATTTCATAATCAAGAAAAAAAAAACCCTTAACAGTCACATTTTCTGCGTTATGTAATGT
TGAAAACTTCATGGAGAGTAATCCTTTAGCTGCCCCTAAACAACAGAAAACTATCTTTAT
TTTCTcagttcctttttt
>NODE_122_length_918_cov_5.530501
AGAAGAGATTGACGCTATCATGAAAACCTTGAGAGAAGAAAGAGAGCAGGTCAGTCAGAT
GAAGGCTGACGTGGAGAGAGAGAGAGATGCAATGCTGAATGAATCAGACAGAATGGAAGG
AGACAGGTCTGAGCTGACAGTGAAAGAAGATGAAGTCAAGAAAAGACTGGAATCAATAGA
AAGTCTGAGGGAAAAGCTTCAGTGGCTTCATGAAAGGATGAGTGAGGACATAAAAGACAA
AATGGACAGGCTACAACAAAACAGTGAAGCTGCACTACAGATACACACTGTACTGGAACA
AAAGCTTGCAGCACTTGATGGTCAGAAAAACACCATGGATTGCTGCACCGAGATGGTGCA
AAGACAACAGGTCGGTATGACGCGTTTGCTGTCTGAAATGACGAGCCAGAGGGAAGAGAT
GGAAAATGAATGGAAGCAAAAGTTGGAGGACGAAAGACAAGATCTCATGAAACTGAAGGC
AGAGTTGAAACAAGACAAAGACAAGGTGAACACAGTCATTGAAATGATGAACAAAGAGAA
ACTGGACTTGGAGGTAGTGAGATCTGACATCCTGAAACAAAGTGACTTATTAGAACAAGA
GAAACAAGATATTAAAGATGAAAAAGACAAGTTGGAAATCACAAAGGCTGAACTACAAGA
GAAGGAAGGGCATGTAGACAGCTTGTTTGATGAAATCGGCAGAGAGAAAACCCAAATGAA
CGACTTGAAGCTCCAGCTACAAACAGAACAGAAGAGGCTTGAGGAAATGATGAACATGAT
GACCTTGAATCAAAAAGAACAAGAAGTCAAGGTTGATGAGTTCAAGAGACAAACACAAGA
ACTGGAAACTATCAAGAAAACAGTGATCCTGGACAGAGATGAAGTGGAAGTTCAGAAGAA
TAACCTCAAAAAGAAGGAAGAAGAGATTGACGCTATCATGAAAACCTTGAGAGAAGAAAG
AGAGCAGGTCAGTCAGATGAAGGCTGACGTGGAGAGAGAGAGAGATGCAATGCTGAATGA
ATCAGACAGAATGGAAGGAGACAGGTCTGAGCTGACAGTGAAAGAAGATGAAGTCAAGAA
AAGACTggaatcaatagaaagt
>NODE_123_length_704_cov_12.419034
TCTCTCTCTCTCTCTCTCTCTCTCTCTCTCTCTCTCTCTCTCTCTCTCTCTGACATTCAC
TCAGTCCCTGCAGTCTTATTGACCTTGGTTCCTTCTCATTTGCATCCACCATTTTTCATT
CTTCGGAATATGGCGTTGGGGGACTTTTCCATCATTAAGTGAATTTACAGCGATTTCCTT
ATGTGTTTTCTCCAAGGGATTGGGTTATGAGATGCACATTAAATATCCATTAATACCTCA
TTATCCCACTGATAAGATTACCATGATAATGAGGCAGAAATTCTAATTGTTTCACTTCTT
GTTGTGCCACTCATTTAATCATCCACCTGAAAGACAAGTACTGTGCGCCCCTACCTTGAA
GACTGTAAACACGGACAGCGGGATAGAGCTCTCCCACTGCCAATGAGAGCCCTGCCCCCG
CCAACAGCAGCACACACTGTTGCCTGGGTGCTGGCATGCGTGTGTGCTCATGGCATGTGT
GGGCCATGAAGTGGAAGCATTACATACCAGGGGGTGCATCTACCACAGGTTGACTTTTTG
GTCATGAGCCTTGGACGCTGACTCCCACTCACACCTGCTAGCTCTTTTCCCCCTCCTCTG
CATTCTTCCGCCTTGTTAAGCCACGGCTTCCCAAATGGAGATGGAGGGACACTGTGCTGA
GGACTTTGTAGGAGGGTGGACAAAGCAGTAATTTGGTTGTGAATAATGCTAGGCTTAATC
AACAGCGCAAAGTCGTAGCCCTGGAGGCCAGGGCAGGGTGAGATATTACCATTAAACTCT
GACCTTTGGCACAGTGGTATATGTGCCTGTGGGTCCCAGCATGAAATGTATGTAACCTCT
CTGTGTTCAAAGCTCACTGTCTCTGAACCCCCTTCTGCGAGTCgggag
>NODE_124_length_917_cov_12.260633
AGTGTTTAATAATTTAGCAACACAAACGCCTTTTGAGCAGGAGAGCCGATAAAGTGTTTA
TATGTAAAAGGCTAGTTGTGTCGCTCTGAGAAGTCTAAAGGTTGCTTAATGAATAATGAA
GGAATACATTTATTTCTACCTGAGGTATCGTCTGTGCCAGTGGCAAAAACTTTTACAGAG
TACAGCATTCACAAGTGATGGTAAAGGAACATTAAAATACTTGTTCTTTTCCCTTTTGTG
TTGTCTGCTGGCAACTTTAAAAATAAATTCTAGCACTCTATGCCAAAGTTTAGTTCAAAT
TATAGCATGTAACACACTGAAATGTTAAATGTGGAAGGTTTTTTTTTTCTTGATGCCAGT
TATCTAATAATTTCAAAGTGCCTTCTCTCAGCAGAGAATCCTCTGCAGCACAAAATCCGG
CAACAGTAGTTGTCCTAATACCTCCAGTACAGTACCTGCCTGTATGCCTGGTCGCAATCA
GAACCCCCTCTGTGTGGAATGGAAGTGCCTCAGCCTTGGTAACGATTTTTCCCGTGTTGA
CAAGTCACAACATGGAGATCTACAGCTCGGAGAGCAGCCCTTTGGCTACGCAGAGCCCTG
CTTGCACTGAGTAATAGCAATCTCACAGGAGTAGCAGGCTTTCAGCTGGCAGCAGTTCAT
ACGGAACAGCTCGCCGGTGCAGCTGGGAAAGACAGAGCAGAGTGGAGAGGGAGAGAGGAG
CTGGTGGTGGTAGCAGTGTGGAGATGGAGGGAGGGAGGAAGTGGAGAGGAAGAGCTGTTA
AGAGCTTTGGGCGGTTTCTCTGTTGTTGTACCACACAAGTGCATCCAGGCCCTGCAGGAC
AAGCCTTTAACAGGCATGAGGGATGGAGAGCATGAGAGGAGAGGAGGAGGCGGCAGTGGA
GGAGGTGGTGGTCTGGGGAGCTGAAGCCGGCCAGTCGTGCCAGACGCCTGCTCTAAACAG
GGATGTGATTTATTGTTTGACTGTCTCACGTTTCACTCCTAGAAAGACCCTAAAATTATA
TCGTTAAGAGATAAAGAACTTCCTCAATTGTCTTAACAGAAAGACcttcccctgtgggct
gtgaagcaatgtttgagcatg
>NODE_125_length_1426_cov_9.028050
GGACTGTCCTCAGTGCGCCCCAACCGCGTCGCGCCGCCCAGGGCGGGGACCGGCCCACGC
CGGCGCGCAAGGGGTCGGCGGCGATGTCGGCTACCCACCCGACCCGTCTTGAAACACGGA
CCAAGGAGTCTAACGCGCGCGCGAGTCAGAGGGTGGAGCAAACCCCGAGGCGCAATGAAA
GTGAGGGCCGGCGCACGCCGGCTGAGGTGGGATCCCGGGCCCCCCGCGGGCTCCCGGGCG
CACCACCGGCCCGTCTCGCCCGCCGCGTCGGGGAGGTGGAGCATGAGCGCGCGCGATAGG
ACCCGAAAGATGGTGAACTATGCCTGGGCAGGGCGAAGCCAGAGGAAACTCTGGTGGAGG
CCCGTAGCGGTCCTGACGTGCAAATCGGTCGTCCGACCTGGGTATAGGGGCGAAAGACTA
ATCGAACCATCTAGTAGCTGGTTCCCTCCGAAGTTTCCCTCAGGATAGCTGGCGCTCAGA
GTCTCGCAGTTTTATCTGGTAAAGCGAATGATTAGAGGTCTTGGGGCCGAAACGATCTCA
ACCTATTCTCAAACTTTAAATGGGTAAGAAGCCCGGCTCGCTGGCTTGGAGCCGGGCGTG
GAATGCGAGCCGCCTAGTGGGCCACTTTTGGTAAGCAGAACTGGCGCTGCGGGATGAACC
GAACGCCGGGTTAAGGCGCCCGATGCCGACGCTCATCAGACCCCAGAAAAGGTGTTGGTT
GATATAGACAGCAGGACGGTGGCCATGGAAGTTGGAATCCGCTAAGGAGTGTGTAACAAC
TCACCTGCCGAATCAACTAGCCCTGAAAATGGATGGCGCTGGAGCGTCGGGCCCATACCC
GGCCGTCGCCGGCAACAGGAGCCGCGAGGGCTAGGCCGCGACGAGTAGGAGGGCCGCCGC
GGTGCGCACGGAAGCCTAGGGCGCGAGCCCGGGTGGAGCCGCCGCGGGTGCAGATCTTGG
TGGTAGTAGCAAATATTCAAACGAGAACTTTGAAGGCCGAAGTGGAGAAGGGTTCCATGT
GAACAGCAGTTGAACATGGGTCAGTCGGTCCTAAGGGATGGGCGAACGCCGTTCGGAAGC
GCGGGGCGATGGCCTACGTCGCCCCCGGCCGATCGAAAGGGAGTCGGGTTCAGATCCCCG
AACCTGGAGTGGCGGAGATAGGCGCCGCGAGGCGTCCAGTGCGGTAACGCAAGCGAACCC
GGAGAAGCTGGCGGGAGCCCCGGGGAGAGTTCTCTTTTCTTTGTGAAGGGCAGGGCGCCC
TGGAATGGGTTCGCCCCGAGAGAGGGGCCCGTGCCCTGGAAAGCGTCGCGGTTCCGGCGG
CGTCCGGTGAGCTCTCGCTGGCCCTTGAAAATCCGGGGGAGATGGTGTAAATCTCGCGCC
AGGCCGTACCCATATCCGCAGCAGGTCTCCAAGGTGAACAGCCTCTGGCATGTTAGATCA
AGGCGGGTAAGGGAAGTCGGCAAGTCAGATCCGTAACTTCGGGATAAGGATTGGCTCTAA
GGGCTGGGTCGGTCGGGCTGGGGTGCGAAGCGGGGCTGGGCTCGAGCCGCGGCTGGGGGA
GCAGTCGCCCCGTCGCCCTCCTCTCTCCGCCGCCGGAGGCGCGGCGCGCg
>NODE_126_length_781_cov_26.476313
CCCTAGCCCCAGCCTAGCACCATTAACATTAGAAAATGAGCAATCAGCTGGAATGAAGCG
CAAGGGGGGGGGCGTCCAAACTTTAGTAATCATACCCAGCAAATCCAACACAAAATGTAA
GAGTGTATCAGAGAGGCATGGAGCTCTGCTTCACAGATAGCTGCACCAGCCCTTAAATGT
CTGAGCTGAATACTTTTCCAAGATTAAAACATGTCTTCTGGTAGTTGTGTCCCCTTTAAA
AGCTGCACAACTTGACTGCTTCCTCCCCACTGAAGATGTTCCGGCTGCTCATAGAAAATT
GTGTTGAACCTCTTTGACTTTGCGAAATAATTGAGTTAAAACACTCGATAAAACATTAAT
TAGCTTAGCAGTCTGGAGCAGATAACATAGATAAAACCCTATGTAATTCATATTGATTAG
AATATGCACATTGAGCGTAACCTCTTAAGACAAGTTTTCCTTATTAAATGGACACAAAGC
CGAGGTCATTATTCGTACAAAGAAAGATCGCTTTAGATTTTATCTTTTCACATAAAAAGG
TTTGATTGGATTTCTTTCTGAGGAAGCTGCACAATCTATTTTATTCAGGTTTGATTGTAT
TACCTCTTAATTAGTTTGTATATTGAGTAGAACAGGCCTTATTGATTTGAGGTGCATTCA
TTTGCATTGCAAAAATCCCCTTTAATCCAATATAATCTCATCCTTACTCAAACAGAGCAG
ACTGCATCTCTGAGTTGCTCTTTACTTGCTTGTTTTCCAGCTCTTGCTTTTGGCTTGTCT
TAGGTTTAATATAACCTCCTGGTTGAAATTAGAGATTGCATTCTCTATGCAAAATAATTT
CCCTAAATTTGGCTGTTTATTTAAAGGTAGTTACACTCAATTTCTGTGTATTTCATGTGG
AGAGTGGTATGTTGTGCGCTATAATTTATACGTCGAGTGTAATAACAAGCTGTAGTATTT
TCATg
>NODE_127_length_519_cov_2.570328
AGGAAAGACTAAAATAAAAAACCCATAAGATGAGTAAAGATCATAAAATAAAAGCAAAAA
AGAAGAGATGGGATGACAAAATAAGAGAAAAGAATTAAAAAGGAAAAAAGATGAGAAGAA
AATACCTGAAAGAAATTAGAAGTAGAGAGGAAATGAGATGAGAGAAAAAAGTATCGAACA
AAAAGACGTTCAGAGATCAAGTAGGCAAAGAAAAGAGTAGAAAAGATAAGAAAACAACAA
GAGTAAATAAAACAAGATATGACAACAGAAGAAAAAGAAAAAGGGAAGAAAAGAGGAAAT
AAGAGGAAAGACAAAAATAGAAAAGATGAGCTAAGTAAAGATAATAAAATGAAAGCAAAA
AGGAAGAGTTGGGATGACAAAAAAAGGAAAGAAAAGAAGATGTGAGGAAGAAATGAGATG
AGATAAAGAGAAGCACAAAAGAAGGGGACAATAAAAGAGATGAGGTAAGAAAAGATAAGA
GTAAACAAGAGTAAATAAAACAAGAGATGAGATGACAACAGAAGAAAAAGAAAAAAGGGA
AGGAAAGATGAGATGAGACTTTATTGTTGGACTGAAGAGAAGTTCTCCACATTGTGTTCC
AGTTGATGGACTGCGTCCTTGTAGCGGAGCAGCTGATGGCAGCAGCTCTGGGTCTGTGTG
CTCTCCACATGTCTGGTCCACATGTGACTCTTTATTGTGTtca
>NODE_128_length_978_cov_22.869122
CTAGCTGTCTCCCTGCAAGGCTTCGTTACACTGTCTTCTGCTCTGCCTTTGTCTCTCTTG
ATGTCTTTCACTTGTCTGTCTCGGCTGTCAGGGCCAACCTTGAAAGAGGAGGCGTAAACA
CACCCAGAAGAGCAATGTCAATGAAAGCACTGGATGAATAGATACAAGTTAAAGCAAGCC
CCGTAATGTGTTTTTTTTTCAATTTAGTCATGTAGATGTTGTATTCATTTATTTACAATT
TACAATTTGGCACTCATATAACTCAAACCCATTAATGTGCTTTGCAATGTTAATCAAATG
CTAATGCAATTGCATATCCCCCTTTAGTAGCCCTACCTCCTAGCAAACAGCACCACACTG
ACTTAATTGTGAGAGTGAAAAACAGCACATACAGACTTCCTCTCATATTTAATTTTATCT
TTGAATAAAAGAGCTATAGGAAAGTATTAATCTGCTTAACATTTCTAAGTACATCCTCCA
AAGGATTTTGCTTTTTTAATCTTACATATGCTCAGCAGAGTTACTGGCAAAAACTGTACA
TTTTCCTCATTTCATCCTTTCAACATCAAATGGTGAGCAGCAAAAATTGGATCAGACTTC
AAAGACTGTGATGTGCTCCAAGTCACGGAGTGGCTCTTCTATTTCACATATTGAATCCGA
GCAGGATATCAAAGTGCTACCAAAGAACCTCAGGTCTTTACTAAAAAAGGGGTCTAACAT
CTGTAGAAAGAGGAGCGCAAAGACAAATCACCTCAGGGAAGAGCGAGCATTTATTCTCAG
CCGTGAATTTCCAGCCTTTTGATTCTCTCGTTCCTGTACCACCCTGTCTTCTCCGCTGAG
ATGGAGGTTGGAGCAAGAGAACTCTTTTGTCTCAAGGACTCAAAAAATTCCCAAAGAATA
ATCTGGGTTAAAGCTGCTTTGTAGAGGAGCAGCATTTTACATACAGGGCTAAAGGAAAGC
AGAAGAAAATGCTCATTGATGTTCTGTTACTCACATTTCCTTTATGTATGTAATCTGTCT
GTGCCTCTTTACTCTTTGGAATGAACCTGTCAAAGAAAGACACATTTTTAAGTAAAATCA
ACATGAAATTAATAATCACAAAACAAACAAATTATGAATCTGCCTAATGCACAGCAATCT
AGAGCTGACGACGAtttgtatt
>NODE_129_length_913_cov_18.388828
ATTTGCATCATTATAACTCAATTCAGGATAAAACCATGAATTATCACATGGAGAATGTGC
AACTGGAAGATTAAGCACAGGATCTGCTTCTCCTCTCACCCCTCTTAAACTGCTAAGATC
CACACATCCGCCCAAACACACAACAGAGGAGAGCTGAGCCTTGATCCGCTGTTTGCTGAC
CAAATGACCGTCACCCTTTGTGCGAGGAGGGGACGAGGTGGGAAGGAGCACGGCGGCGAC
GCATTCTCCGCTGCGATTTGTTGCAAAACTGTTGTCACTCGAGTCATAAGTCAGTGTTTG
AGGCTAATCACAGCTAACTCCTCAAAACCTTGCCAGCCCTCACCGCAAGCCTCATACCAC
CTCGTCTCATTCCCACATTCCTACAGCCGTCTTTCCTCACCACTCCCACATCCACCCTCC
ACAGCCCCATCCAAGCCCACCCTCACCTTCTCAATCCACTCTTGGATCATTTCAATTTGC
ATCCCAACTGGCCCCGGGATTCCCTAGCCCTGTTAAAAGGCAGGCTATTTGTTGTGCTCT
GCGGTTAATGCCGCACAGAGCTTTAAATACCCATATCAAATCTTGGAGGCTCAACAGATT
CAGTTTTGCAAACCTGTATCGAACAGAGGTTCAATCCGTCAGCTTAGAAGTGTACACTCC
TTAAGTTGTGTGATAAGGTAAAACCAATCACTGGATTAGGCTCTCTCTGTCAGTGATGGT
GTATTTTCAGTGCACAGTGTTGCTTTGCTGAAACAGGATAAGCTGATGGAGTAACATTAT
GGTGCTTGAGATTTCTTTTTCAATAGGAATATACTATTAATGGATTCTGAAGCCAGTGTG
CGATGCCGCTCTTGCAGTTGTGGATAATGCATTAGCATTAGCTGTGAAAAGCAGTTGGTG
CCGGATACCATGAGCAATCATCTCTCAAAACCACAAATTTGATTGTTTTTATCATGCAAA
TCCAGCCTACTACCCGATAAGATTGATTGAGGTCTTATAGGCTTGCAGTGTTTATTCTCG
TAGAGCTTCTCACAAACAAACCTCAGCCTTtagattcacaagtataattttgcacagcat
atggtgaattcataact
>NODE_130_length_927_cov_15.491909
CATACCTTTCACTTATATGTTTAGATAATACACTTTATGCAAATTGTAGAATTCTATAAA
TTTTAGATTTGTCTCTATTCATCTTCTTCTGTCTGTGAGAGATGTTCATTGTGAAATGTG
ATTAAAATCAAGTTTAAGCCATTCATTTTCCAAGGTGTGCAGCTCAAAGTGTGTAGTTTT
TCCCTTATCTACAAACACTGAGACAAAACAGAGCTTATGTATAACTGGGAAAAAATGTCC
ATCTATCCATCCATCCAAATAACTTGTGTCAATTGCAGTATAATACTTCCTTATCTCTGT
AATCAGTATCAATACTATTGAGATCAACCTCTGCTCAGGGATTAATTAGAAAATAGATGT
AGGCTAATCATCCTGCATAATGTATTGATGTGTATCTTGTTTCATTAACAATCATCAACA
ATCCACTCATGTGATGTGATACTAACAAACTGTTTGCTTTAGCTACAGGGGCTAGGTAAA
CACTCAAATGGCATTTCCTCTTTTTTTTTTCTTTCCTTTTTTTTGTTCTCACCAGTTTCA
GTCCCTTATGTTTGGTAATCGGCATTGCTAAGTCAGAAGACATCAGCTTGACTCTATAAA
TTACCACCTGATCCTTTCTTCCTGGATAATTAGGTACCCATTAGTTCTAATCAAGTAGTT
ACTTAATTATTGCAGTAATTAGTCTAATGGTCTAGCAAATTGAAGCTTTATCACTTTCGG
ATACTTAATGTTCTTGGCAGAGTACATCACAAGTGTCAAGGCTTGGGCTTCAGCAATCAG
GCAGCAGAAAACAAAGTTTATACCATGTCATAAATAATATTGTTCTGTTCGTGGTTTGAT
GTGAAAATTACACAAGTTTATGTTAGACTGCGGCAAATAAAAAGCTGTGTATAAAAAAAA
TAATAATTTGAGAAATAAATTTTAATTTGATTGCAAGCTTGACAAAACGTCACTAATAGC
CTAGAGAGGGAGGGGTGGATTGTATTTGGTGTCAGGTTATTGTGAAACACTCACATTAGC
CTGCTTGAACATGGGGAAACACCTCTCATACCAATGAAAGAGGACAAGGTTAGCAGCTAG
GCCAATTTACCGGTTTACGTGtcctttcata
>NODE_131_length_780_cov_18.400000
CGTTGCTTTTAACCCTCGCCGCCTCATAATTACCTTGACATTTACCCTGCATTCAATCAA
GTTTTTAACAGCAGATTTATTGCGATGACTTTTTTGTATTGCAGAAGGCAGCAGTAATTA
TGCAGGTTATTAAGAGTCTTCATGTTAATGCAGTTTTACATCTATAATATTCGCCGTACT
CTGTTTTCCTGTATGGAAGGAGCGCAGTGTCAGCTGCCCTAAGACAGAGTGACACAGGAA
AGGACAGAAATACTATTAGATGAAGTATCAGATGACTTGGGGTATGAGGAGTGGAACGGG
GTAGCACTGCCTATCCCTCCTTTATTGCTCAGGTTATTATCACAACTGCTGGGGAATTGT
CGAGACGGGGAGATAGGAGTGGCAACGATCCATCCGGGACTCGTTCATCACCACGCGCCG
CAGCCCCCCGAATAGAAATTACATCTGCATCTGAATTAGTAACATTATTCGCCAATTTGG
CTCAGAGTGAACATTGTTCCATTGAAGGTGGAATTAAATTAGAAAATGAGTGAGTCTTTA
ATTTTCAGATTATAAATCAGGGAATATAATTCACCTCCTTGTACCTTAAGGGCAATCACA
TTATCCTAAGCGACATTTTATCCTCAGCCCCGCCAAGTGATCTCATCATGATACACAGAC
ACACACCAATCACGCTTCCTGGGGAAGTAAGAAATACATCTTCTCCTCCAGAATTAGACG
TAAAATATGAGTGTCTCCTCCTGCATGAGAGCTTATTTTACATGAAATTTGATGGCCCTT
CTGAACTCACAAACAGTATAGAGAATTACTTGGTTTGAGTGATATTATGTTGCTTTTTAC
CCCTGTCAATGCATAGTTTTGTTGGTTGAACATCAGGTCAACATACAGAATATCACAGTC
CTACAGCTGTAGATTATAAGGCACATGGAGAGttttacaaatgggaaacacctaaggata
tgca
>NODE_132_length_781_cov_10.755442
GGGAGGTGGTGTGAGAGCTCTCAGTCACCGGCGCTAGCTGGCTGGCTGGATGGCTGGCTG
GCTGGCTGGCTGAGGGCGCTAAGCTTTTTAGTCAGGGCCCCGCCGAACGGAGGAGGAAGA
GGTGGCGAGAGTGACGAAAAGGGAGGAACGAAAGTGGAGGCAGGGTAGGTGAGGAGAGGG
TGAGGAGGCGGTGGTGGGCCGGGGTGGGGGTGGGGGGGGAGTTTGTGCTCTGAGCCTCCC
GGTAAGACAGAATTGGGCATTGTCGCCAAGCAGAGTAGAGCAGAGCTAGCCCCCATTCTG
TTGATCTGAGCAGGATCCCGGAGAAAACAAAACTGCATTGTTCCCCGCAGATGGAAGCCA
GTGTCTCCTGGGTAACAGCATTAATCTCCCCTTTTCTCCTGCTTCCTCTCTTGTCGGGGC
CATAATCGGTGGGCTCCTTTCAGCAGCCGAGCCAGCCTCAAAGCCCAGGCTCCTAACTAG
CCTCCTAATTAGCTGCAATTACAATGAAGACAACATGATGAGATAATAGAAATTTGCAAA
ATAATGACATACCACGGGAAAATATTCCTCCTCCCCAAGCACCATTTTTTTCCCTCCGGG
AGAGGCACAATGGAGAGCCGGGGCCCTTTTCTGAAAGCGGGGAGCTCAGAAAAAATGGTG
GCGCATTATGTGGCATAGAACCCTATTGTCTGCCTTCTGGTTGCTTCAATCAACAGGCCA
TTGTCTGGCTGCTTAAATCAAAATGACTCAAATACGGGCTCCGTAATGATGCCCTCTCAG
CAGCGCATACTGAACACAGAGACAGATTGAGGGAGAGAGGAGAGGAAGAGGAGGAAGAAA
CGGGAGAGGAGAGGAGGAGGAAAGAGGAGAGGAGCTAATCGTGTGACGCAGGAGTGAAAT
AATTAGGAAAGAAAAAAGGGGACGGAAAAAGTCGCCGAAGAtcagaagcaaaggggttcc
agtga
>NODE_133_length_715_cov_13.598601
AGAATAATTAGAGCAATCACAGCGTTATTGCCCAGACAGGCTACTACATTTCATTCCATA
ATGACATCATTACCTCAAGTTAATTATGTGTCTTGCGAGGTGACACGTTTGATTAAACAC
ATGAATGCACAAACAAATCAAAAAATTAGCTGTGGAATGGCACACTAAATGGGGGGATTT
TTAATGGTGGAATTGTCATTTTGTTAGTTCGCCTCTGTTCCCAGGTACAACTGTGAAGGA
CAAATGCATTTAGGAGACACAGAGAGAGAGAGAGAGAGAGTTGCCTCTACAGTGCAAAAT
GTAAGGTGAAAAAGAAGCCAGGACGCAAAGGGTTAAGAAGCACAAACAATAACATTTCAG
TAGCAGATGTCCTTGAGGCAAAACCAAGGACAAGGCAATTGCTAATCTTGTATTCCCAGC
ATGATCAAATCACCAGGCAACAGATATAAATAAAAGGACAGGAAATGAGGAATTCACATT
CAACGGTGTCAGCAGCGAAATGAAGATTCATGGTGAAGAGCCCCGGTGAAGGCGGCAAAA
ATTAACTGCAAATAAAAGGGACAGACGGCCTCCAAAGTCCAGCGTATAAAGTAGGTTTGG
TGGGAGAAAAACACACACGCGCTAGATAGGGTCTAGTAGATGGTGGCTGGGGCTGAGGCG
AATGGGCTGCACTTTGTCATGGAGACAGGTGCTTTTATTTGACACCCAACAGGCTGCGCC
CTGACTGGATATTCTAAAAATATGAGTCTGCGCATGATCATCAGACTGTCTCGTTTTCCA
TTCATTTCACACCGTCATTTGTTACCGCGAACACACACAGAAACCCCCTTTGACTTTGTC
TGTTGGTCTGGAATGCGAAaatgaaacagaaaacgtgctggacggggatgctctaaact
>NODE_134_length_592_cov_12.319257
AAAAGTAGATTATTTGATATAGTGGTGCATTTGTGTGCATTTTATTTCCTAGTTCTCGTT
GTGGCTGTGATTTTGTTTTATTTGTGTACATTTATTTATTTATTTTTTTACAATCTTTTG
ACCTACCTTTGCCCCGCCGCTGACCCCCGTCTCGTGTGCATTTCGCAGGAGAAGACGAGT
GCCCTCAGCCTGAGCAACGTGGCTGGGGTCTTCTACATTCTGGTCGGAGGACTCGGTTTG
GCCATGCTGGTGGCCTTGATTGAGTTCTGTTACAAGTCCCGAGCCGAGGCGAAACGAATG
AAGGTGGCAAAGAATGCACAGAATATTAACCCAACTTCCTCGCAGAATTCACAGAATTTT
GCAACTTATAAGGAAGGTTACAACGTATATGGGATCGAAAGTGTAAAAATTTAGGGGGTA
GGGAACGAGGTTTTCATAAATTCCCCCCAACTGCACGCTTTTTGGCTCCATCCGTTCCAT
CCTTCAGTGTTAGTGAATGAAGAGGTTGGCCAAAGGATCGTATGTACTGGTGACTTATGA
TTTAATGAGAGAAAGAGATATCCCCCTTTTTTAAAGCTTTAAAACTGTGTTCGTCCATTT
AAGTTTCCTTGCTATTTGAAACCATTTTCATGTATGACTGTTGATGGCCATGCTTGTTAA
TACCTCTGTCCTAGTAACACATTTCAACAATAATGCTTGCAATGACCATGCAGAAGCCTT
CACATGATCATTCGCATtgtgcattgtgttacccatagacgtcacatttggttctc
>NODE_135_length_718_cov_14.317549
ACCAGCGGAATAGTGCATGCATTGAATGGTTGGTTTCGGTGTGTGCAGCTCTCAGGGTCG
GACTTAGCAGCGGGCACGATGATGATGATGACAGCACTTTCACAGAGGAGGAGAAATTCC
CATTTTTCCAGGGGGATTGTGGCTCGATGGCAACCCCGGAGGCGGTAATTATGGGCTCCG
AAGAAATAACTTCCGAAAAAGTGCTGGAAAAGTGTGGGTTTCTCATCTGTGAAGGTGCTG
CAGCCGGGTTCATGAACACAGGTCTTTTCTAACAAAATCTTTCTGCATTTGCTTCTTTCT
TCCTCCTCCTCCTCCTCCTCCTCCTTCTTCCTCTTCTGGGACTTCATCCTTCTTCAACCT
TCTCTCACCTCTGATCTCCGACCTCTTGACCTCACACACCTGCTCAGATGGTCTTCCCTA
AGATCAATCATGGCTTTCTTTCCGCTGACCAGCAGCTCATAAAGCGACGGCTCATTAAGG
TAGTGGGTTGTGTCCTCTCTCTCTCGTCTGTCTGTCTGTCTGTCTGTCCACTGTGCCAAG
TCTCAGCCAATCACTTCTCTCTGGCCAGTTTGCATGCAAGCCTTTAGACAGACCTGTCAC
AAGCACTCTTATACTCTGTTACTGTTAAAGAGTAATATGGAAATTTCTTTTTTAGTTGTT
GTTAAAAAAAGCAAGGTTTTATTAAGGTAAAATGAATTACTGTCCTGGCACTCCTCAAAG
AACTTTCCCTACAGTTTAGATTGCTGAATATTTTCTTAGACTTTCTTACAATCCAGTGTA
ATAAAGGACCACACATTTTCACAATTTTTTCCCCCCCCCGATTATTGTGGCTTTttacag
acagattttttttctaatgttcaactcatttcggattgcatgcattgtaagggattaata
ct
>NODE_136_length_873_cov_24.214205
AGTGAAGCAGGAGCCGGTGGACACAAACTCTGGGGCCTCGCAAGACTCTACGCAGGAGCA
CAGCCTGGACCTGAGCAAGAAGGACCACAGGTATACAGCTGCATGGCAAATAAAGGGTTA
ATTCAAAATGCAGAATGCTATTTAATACATCTGCAAAATACGCCAACAAGGAAATAAAGC
TTCTCTGATTGATAGATGATTTCTACATGTTTGGCACATATTTATAATTTCATATGAGTG
TGCATCCAATTATAAAACCCCTAATATATTTCTCCATTTCTGTGTGATCAGGGTGTTTAC
ATAAACCTTCAACTCCAATCTTCCCCCCAACTCACAGTAGATCTTATTTCTTAAGAAGAC
AGCATTTTTCTTCTTCATTATACAGGCACACCTTGCGTGATAAATAGTAATATTTACTGT
TCTCATGCAAATCTTGACTAAACATTGTTCATTTTCCTTGTTCCAGTAATGAATCAAACG
GACACCCTGTACCAGGGAATACATCTCTTTTATCCTCGCTTATGAATAAGGTAAGATCCA
TCCATCAAACGCCTTTCATCCCAAGACAAATTAGCGGGACACAGAGGGGCCTGTTTGTTT
TTTAATGTTTCACCGCTAATAAGATGAGTTTGTATCATTTAAATTTTCCAGCCATTTTTC
ATACGGTGTAATTTTCACTGCACCTCTCACAAATTAATATAATGACGCAGTAGCTGGGTG
CCATGCCAGATATATAGAGATGTTTGGTTTTTGATGAGCTGTTTTGAACTCGCCGTCCAT
TTTTTTCTCCTCCTTTATACTTTTTTTTCTCCCCCTCGCCTCTCTCTACATTTATTTATA
GAGTTTATAAATTATTTGATTAAAAAGTCGGAGGAGAAAAAAAACAGGACGGCGCTGCCC
TCATTTTTTAACAAGTCTAAATGTTAGCGTATGGAAATTTAACTGTGTATATTTTTTGGT
GAAGATTAAAATGGACATTGTCTCAGTCATACATCTTatccgactggtacaaatgtgcca
ggtggtttccatcacacacatgacgtaatggcggatc
>NODE_137_length_709_cov_29.488010
TATCTTTATTACTAAATCCCATGATAATGATTTTTAATTTTTTAAAATATAGCTCAAAAT
GTTTTATTTTTTTCAAATTGTATGCAAACATTAGCTTTGAGCTTTTGGCAAGCAATACCA
AATTCCCTTTACAGTGACAAAGGGAAGTATAAAGAGCCAACTGAGCATAGACAAGCTGGA
AGATGTTCCCATTCATATTCAATATTCAAATTCTTATCTGTGTGTTGGTGTATGTGCACG
AGTAGTCGGTGATCTCAACGTACCGATTGCTGCTTGAAGTACTGTAGATTGCTGGCTTTG
ACATTTTCCCATTGTGCATGGTGGTGCAGCAGGCAATAATTAAATATCAGGTGCATAAGC
TGCTCTTTAATTTGACATGTGTGCTTGAGGCAATAAACACATGTGGTGCAGTGGGGGCTG
CATAATTGCAGAGGAATAAAATATCATATCAAGAGTGAGAGGATCATTGTATCAGGTACG
CGATGACAGCTCGTTTGATCATTATGCCAAGGCTAAAGAGGTTGGCTAATTAGTTGTCAT
TAAAACTCACCCTCTAATCAGGGCTCGCTCTTGCATAAAAAATGTCCCTATCACATGATA
AGCGAACAATGCCCTTAACCCTTTCAGGCCAATCTCAGTGCTTACAGCTATTAGCTTTGG
GAAACATGGGTTGACAGGTTTGACATTAGCTCTGCATTTTCACAAAATGGGGATAGGATG
AGCCAGTGTTGTTGGTATGTGATAAGGCTGGTTATAAGTGCTTTTCAGGAAATGTCTGAT
ATAATATCTTGAAGATTATTTTCACAGTTCCTTTGATCTAAATGAGCCCTGAGTTGTGCT
TTTTTTTAACATGATAAGCCAAAtcctgaaatcatcaggtcagcagtaacatg
>NODE_138_length_1109_cov_17.160505
AAAAAAGGAGAATAAATAAAGATTGAACAGCTGAGGGGCAGAGACAGAGCAGTTCAATAA
AAAGAGAGAGAAAAAAAAATTGTAGTGAAGATCAGTAAAGAAATAGGTTGGCTCTTCAGC
GGGAGAAAATGTGAGATCCTGTGAGAAGACAACTTGTATCCCTACCAGCAGCCCGTGCCC
CAGAGAACTCTAAATCTTTCTGCTGCCTTGGAAACATATATACATTATACCAACAGAAAA
AATGAAAGCAAAGCTACATTGAATTATGAAAGAAAAGATGGCAGTGACGTTGTCAGACCA
AAAGACACACATGACAGAAAAAAGCAGTTAGTCCTGCTGTTAAGGAGGATATAAGAAGAG
AGTCAGTCAAAGAGAGGCAGAGGGAGAGTGAGAGCGAACGGGGCTCATTTTAAGAGGGCA
CACTATGTTCGGCCCCCTGTCTCTTAATCCTGGGCGTTTGTCGCAGCTAATTATGGTGGA
CAAGCCTCTTTATCGAACCTGCTCCTGCCATCAGCATTAGGATGCATGAGCTGCGCCTGT
TGTTTTAAACGCTCTCATTAACCACACAAATCAGTGCTGTTGACAGAGTGCTTTTGAATT
AAGCGTCTCGCCCCCACCGCCGCGCGCCAATGCTTGCAGGGCCCAGGACAAGGAGCAATT
TATAACACCATTAGCCACACTCGCCGAGGTTACAGGCATCAAAATTGTTCCCGTCTAATT
ATTCTTAATGGATACAGGGAGGGAGCGACGCTCAGGACAGCTTTTTCATTAGCCCTCAAT
CAAGAGGGTCGGGGGAGAGAGGGGTGGGCCAAATGTACTGCTCAGGCAAACGGGAAATCA
AAAATAATCGTGTTTGCTTTTTTCATAATACAACACGAATGCATAGATGGAGGGAGGTGG
TGGAGGGAGGGTGGGTGAAGAGATGCGGAAAGAAAGAAGAAGCTCTGCTCTTGACATTAG
AAAAATTCTTACTGTTGTCTAGTGAAGACACACATATACTGAGAAGTGACAGTTCATTTG
CTTTTACTGCCTTGTCGACTAATGGCAGAGTAAACTTATGCTGTGTGATAGATTTCTAAG
ACATGGTTATTGGTTAATGAATACAGAAGTGAAGTTCAACAGGAAAACATTTGATTGTTT
AGGGAGGGGAGTCGCTGATTAAGTTTCGCCTATGTGCACTTGCGTGCCTATGGTCATTGT
TAATGATTGTGGAATAGCTGTGGTAAAATTATACtttgtaaatggatcatcttggtctga
taaataatttactaatggacagctaataatttt
>NODE_139_length_978_cov_13.741309
TATTACTGCATTATGTTAGCAAGCTGTACACACCGCATGCATACATACTGTGCCGCGAGG
AAAAACTAGTGAGAGTTTTGAGTGAATGGGCCGGAAAAATTATGGAAGTGACTGTGAGTT
CAGACTAATAACGCTCTTGTTCAGGCGGTTTATGGCGTATGGCAGCACGATGCGGGAAAA
ACATGAGGTAGTAACTGTTGCTTTATGTTCCAAACTTCGGGGCTGTGAGTTTGAGACAAC
ATGTCACCAAGTGGACACCTGAACCCAGAGGCTGCGTGGACCCTGTGTCAGTGTCCCCCC
TTCTCTGGCCACACAGTCTTAAAGAAACCAATGCGCACAGATGGAACAAACTGATCACAA
CAGAAAACTTTCTCCCTGTCCATCGCTGCTCCCCCCTGCTCCCGCCTTCAGCCCATACCT
GGCCTGAATACCATTAGACCTAATGGAGCACGGTGTGAGGGACAGCCAATCATGATGGCG
TCCCGTCAGTGACACCGACATGTATCTTGGTGCTCATTATCATCCTTGAACAGCGCCAAT
TTACATCTGATGCTCTGACTAATTCTGCTCCAGTGTTGTCAAGAGGCATAGGAAGTGGCC
TGGCCGTGATGACAGCGCGGCTGTCAGGAGCCCGTGGATGGAGGATTCCTCGGGGCATGA
TTTAATGCCCATGTCAAGCCCCGCTGTCAGGCTCTCTCTCTCTCCCCGCTCCCTGCGCTC
CTTCTCTCCATCCAGCCATTAGGATTCAGCCAGCGGAGAGATGGAGCGATAGAGCTGGCG
ATTGGCCTGCTTAGGATTCACACTCTGGGCGAGAAAATAACACGCCCTGTTTCACAAGTG
ATTACCCTTTCCCTGTAAACTGCAATTAAGGCTAAAAAAGAAAAGGGGCGAAGAGGTGAT
GGAAAAACAAAACGTGTATGACCGCCAACTGAAGAGGAAAACCTTGAGCGTTTTCCCTTG
ATGGTTTCGCAGCTGCTTGTTTGTCTAATTTCCATAGACAACTTTTCGGTGGTGTTTTGC
TGAGTTGTTTTGGTTTCTGTTTGGTTGTATAACACCCACAGAATACGTGCCCCCTTGCCC
TCCCTCTTGTAGAGTGATTAACATATTgcatgatgtctctggatagttctcccttgcact
atgcaatcctttcttgctcgct
>NODE_143_length_474_cov_16.023207
TGCCAAGACATTACACACACACACACACGTAGGTACAAACAGTACTATTCTCTTTTTTTC
TCCGTATCACACTCATCCACCCACTGATCCACACACAGAGACAGAGCAAGCAGTATTGAT
TTTGCTGTCTCCAGGCTGTTGAGAGTGTGTATACTTGTGTGAGTGTGTGTGTATAAAAGG
GATTAAGGCCTCGCTCAGCTAAGATACCATCAGCCATCAACCCTGCTAGTCCGCTTCGGG
CTTTCCCGGCTGCCGCATTGTCTATTCTGCTCCGCTATGTGAAAAATGTTGAATATCAAC
AATGGCTTTCAGTGGTGTATTGTTGAGTTTTTGTATGAACTAATCTTGCCTCAGTGAAAG
AGACCTAGGGCTTGGACAAAACGTCTAGAGCCACAGCATTCCTAGCTGGCTCTCCCCTTG
AACACTGAGCAGAAGGCTGGGGCTAAGGGAGGCAGAGTAGAGGGAAAGGCAGGCTGGAGG
AGAGGCAGGGAGAGGGAAGAGCTGAGGCCGGGGTAGGAGCTCCAAGGCTGTGGGTTAGGA
GGATGACAAGCCAGGGGGTGATTTGGGAGGGAGAAAGTCTGAAGGTGGGAGGGCGGGGTG
GAAAGGTGAGGGAAAGGTGAGGAAGATGGAGGCTGAGCAGAGGCCGCGAGGAAGATGc
>NODE_144_length_862_cov_28.484919
TGCAGATTAGAATCACCAATCTGAGCTTAGTTTTGTCATATACTGAACTGAGTGATGATC
TGTCCTCACATGTTTGTTACTCACTCACTGACCCACCACTTACCCACTTACTTAATCTTT
TAACACCAGCACCTTAGGTATGGAAATGTCAAAGAGCTTTAGGGAGGTGACCAGCTCTGC
CTAGTTCAGGTCAAGCAAAGGGACTACAAAGTTTTGCTTCTCTCTCTCTTTTTTTCTAAA
TATCTCTGCTCTCAATCTCATATACAAAGTCCTGAAAGTCTTTTCCTTCAGTAGATGGTC
TTCAGAAGCCATTTGCCACTTCCAAAATGGCACCTCCCCGTGGTACATCAATGTACAAGT
TCTTCTCTTTGACCTATGATTTTTTCTATGATGAATCCTGTCTTTCTTTGCCAGTAGAGT
ACAGAAAAGTTCTTATTCTCTTTCTCTCTCCTTTCTCTTTCCTGTAGTACCTTTATTTAC
GTACCCTGTTAAATCTAATTTGATTCTTCTTCCAAAGCCCCCAGCCTCTATCTACTCGTA
CTAATGCTTCTTCTTTCTAATCTTATTTGCATTCATATTATCCACCCAGGTGGTACACCA
ATAAGAGGTAAGAGTGCTGAACTGACGTTCACAGAATGAAAATAATACAAATTCATTCTT
GCTGTCAACCCATCCATTCACTCGAATCACCTCCATTTTTGTCCTGTTTACCAAGACCAA
ATCCCATTATGTTCATATGGACCTTCCTTCTTATTTGTCCTGTTTCGTTGACTAAATTTG
TATTCCATCTTTTTTGTCTATGCTTTATTTCCTCCTTTGTATTCTTGTTTCAAGAGCCTG
TTTAGCTCAGTTGTGATATGCTTGCCCTGGCTCAAATAAGCATATCCAATGACAATTATT
TTTTTAAACTATACTTTTACGTTCATTTTTGTTTTCTTTTTGGCCATAGCGAATCATGTG
TCCCTCTTTTTGTCCAACTAAAACAACCAAGCATTTTTCCCCCTTAGCTGTTCTTGTTCA
GCACTAAAAAAAAAAAATgcacagat
>NODE_148_length_707_cov_24.983027
GTATGTGTGTGTTTGTGTGTGTGTGTGTGTGTGTGTGTGTGCATGGGCGCGTGTATGTGT
GTGTGTATGTACATGTCAGCAATGGACTCACAAGTGAAATAGCATCTTTTTTGATAGAGT
GATAATGAAAATAATAACATCCCTGACAAAATATTCATAACAGTAATGATGAATGCCATC
TTTCTCAGAAAGATACATCAGAGGCGTCTTGGTTAAAAGAAAACAGTGGCCGGCGTCTCC
CACACCCTCAAATTATCTGCTGCTTTCACATTTCACTGATAGCATAGATGAGAGCTGAGA
AAAATGGACACACAATTATGCTCACTTGTCGTATATTAATACTGCTTCTTGACATCTTCC
ATGGACCCTGAGCTGTCATCTCTTTGTCTGCTTTAATTGAAAATTAATGGTTAGTGCGTT
GCCAAGGCAACAGCGGCAGTGGTGGTGGGTAGTGAGCCACATTCAGACAGACACCAGTGG
CATTGTTTGTCCTGTCTGACCTTGGAAGTCAGGGGAAAAAAAGAAAGAAGAAAGGCAAAG
GAGGACAAAAAACACATTAAAAAGAGAATGGAGAGGTAAGGGTTGAAATGTTGTCCATTG
GAGCGAGGGAGAAAAATAAAATAAAGTTATTGTGGCGTGGTTTTGCTCAGGTAGAGAGAA
AGAAAACTGTGCTAGGGTGACTGAGGAGGGGACTGAAGATATGATGTCAAAATGCCAAAT
GGGGAGAATTATGTTTGAGTAAGAAAGCAGAAAAAGGCCTGGTGATTCTTCTCTGGAGCG
ACAGGATTACCTTTGTGCTGATGGAGTCAGAGGGCACTTTATGGCCCCGTAATCATCTGG
ACACAGGTGTGGGagtgtgaaagacagaaattgtgtgagtgtgtatagagg
>NODE_149_length_834_cov_14.389688
TACACCTTCAAACACTGTTTTCCTTGCAATATTTACACGTGACAATCAGTGAGGCTACGC
AGAAGACAATCAGTGGAAAAGCTGTTGACATGGCCAGTTCAGTAGCCACTGGGGAAATCT
TTCATTTCAAAATAAACAACCAATAATGTTACAACCTACATAATCTTGCAACACATTTTT
AAGAGACGCAGTTTTCACAAGATATCACTAGAGGCCTTAACATAATGATTTAAACGACAT
ATTTTAAGTTTTAGGTTAACTCAGACGGGTGTCTCTGTGGTTTTGCATGTGCACCCAGGT
GCTTGGCAGCTCCAACAATGCTGTGTGAGTGCACGCAAGGGTGTATTCATGTCATCGTAT
GCATGTATATGTGTGTGCACAAGTGTGCATTTGTGCATGTGTGCACTGACGTGTGTCACT
TAATCTTTTCTCCTTTTTCTTTCTGTTTTATATTTACTACGTCAGGCAACAAATGAATCA
TCTTTATTACGGAGAAATTTAATTTGGGTGAACTTAACTGCTGCTGCCAAGGTCAGACGG
GCAGAATGTCATTTTAATCCAATCAACTTTAATCTGTTGGTTATAAAAGAGTTAGGCTGT
TGAAGAATGGCTGTATCTCAGGCCCTTTATTACACTGGCTAATGACTTTGATTGTGAGGC
GCCTATCAAGAGGTTAGGAGTTCCTATGGTGCTTCACGTCCTGCTAATTCGCTACCTCAT
GTCACAATTGGGCTCAACTAACCCTAAAATCACTATTGCCTTTGTTCCCTGTTTACAAGA
AAATCTAAACTGTAAAGAAAGTGAAATACTTATTACATTTTAAAACATCATTATAAAACC
ACTGTACAAGTTATAGAATTGCACATTTGAGGGTAAATTAAAAAAAATAGGGTAACTTCC
ATAGTGTGAGTATACTATCTTAATATCTTAATTCTATCTCTATTCTGGTCCATTTGTATT
CTGAATAGGGAATATTTCGCTATAACATTAAGATGAACACTAgtagacaagtacaatt
>NODE_150_length_967_cov_18.507755
ACTACTATCATCTTTGTGTTCCAGCAACAAAGGGGTTACACAACACTGGCATGAGGGAAA
GTGATTTCCCAGAAACCATTAGTCCTGCCCTTCTTCAGTCTGCCCCGAGTCCACCATTAA
AACATTTCTGTGTGAATGATTAATTATCCCAATAAAAAAAAAAATCACATTCTAATGGCC
AAATCATTTTGTAATCAGCGTTAAGCATATTAAAAGCTGTCACCGCCTCCATTTGAAAAT
GTCACCACCACAAAAAGACAAAATATCAAACTGGCTTTCGTAAAAGTGGTGGGGGCATAT
GCACGGAGAGGAGAGGATGCCCCCAAACTACTTTGGTTACACAAACTTTGTTTTCGGCCT
CAATGCATCAGAGCCCTCTCCCTCCGTCTGCCATCTGCTGCTGAAGAATCTGTTTCACTC
GATGAGCCAAGCCCAGCCTTTATTGGTCCTAATGGCACTATCAGCTGAGCCGCCAAACCC
AATTACCTTTTAAAAAGGGAGGCCACCCCAGCTAATCATGGCTGCCTAACCTGATTTGCC
TGTGATGAAGAGACGGGATAAAGAGCAGTTAATGGAGGGAGAATGATCTCACAAATACAA
AAAACTCAATTCATTTCTCCGGGAGAGCAATCTGTCCGATTCAGCGGTAATGGAGTGGAG
ATTCATTAGTCCTCAGGCCTTAGTAGTAGCACCGTCCCCTTATCAACTGAATGACAAAAG
AACATTCAGTGTTCTCCGTTTATAGACTTCATTTTGTTGGGAAGGCACACAGAAAGGTGA
CAGATTGGTAGCTGAGGCTAGATATCAAGATTGAGTGGCGTTTCTGCACCTTTTCAATCC
AGCATCAAATCACAATGCATCGACAATTACAAGGACAGCAACAGCTACAATTGCCACTTC
TTAAATGATAAAAGACTTGAATTTACTGCAATTCATGTATATATATAAGCTGTAAAACTA
CATTTTACGTTCTCTCTTTTTCCAGTTAAGCAGTAAAAGGACTGGCACAACTTAGGAAAT
TTGTTCATATACCGAAGCCTATTCTTCTAACTTGTAAGAATGCTTTAAGTGGCTTGGAAC
ATACATATTTAATAGACTGTGTTTCCGGAACCTTTAGTAAcgttttattgctggtaatgt
gatgtaagcca
>NODE_151_length_761_cov_11.354796
TAGTTTATAGAATGTTTCTGTTCAGGTTGAGGGCAGTTTCCAGGTCGTGTTCATTTCATC
AGTTATATATGATACACTGCTGAGAGGTTATCGTAGAAAAAATGACAGTGATAGGTTTTT
GATATTTAAGCTGCTGTGATGGTGACCCAGGAGTTAGTTTGTACTCTGACTGCACGAAAC
AAGTTTTTGATGGCAAATTAGAAATAATATAATTGGTAAAGATTGCATGTTAGAGGTGTG
ACAGGTTAGATTAATGCTGTAATGTAGTTTTAGTTGTGACATTTAGACTTTTGGTAATGT
GTCTTTTAGTATTTTAAATTTATTAAGTGGCAAACAAAGAACTGAAGTTTAACTTTACAG
AATTGTATTGCAGTATCTGTTAAATCTCAATTAGTCATTTTCTTGTCTTGTCAATCATTT
GGCCCTAGTGTGTGTGATATTGATGTGTGTGGTGATGTAAGATTTCTAACCCTGACTGTC
ATTTGTTTCAGTACACGATGGGACGTGTGATCAGGGGACAGAGAAAAGGTGCGGGCTCCG
TGTTCAAAGCCCACGTCAAGCACAGAAAAGGTGCCGCTAAACTCCGTCACATTGACTTCG
CTGAACGCCATGGTTACATCAAGGGGATTGTGAAGGTAACTTGTCGACCCTGACGCACCT
TAGTCGTGCCGTTTGGTGTAAGCGGAGTGTTAACGATGTTTTCCCTGCCGCCGGTCTGCC
CTCTCAGGATATCATCCATGACCCCGGCCGTGGTGCTCCCCTGGCCAAAGTGGCCTTCCG
TGACCCATACCGGTTCAAGAAGAGGACAGAGCTCTTCATCGCTGCTGAGGGCATCCACAC
TGGACAGTTCATCTACTGCGGCAAGAAGGGTAAGAAGCTGAACAGTGTACATTAGCTGTT
AGACACAACTGTAGTCTGGTGGTGGTGTGTTTTGCCTGATCCTca
>NODE_152_length_585_cov_14.605128
AAATAAAAAAATAATAATCTGTGTGATTTAAAAAAAACCATACCTGTTGTAGCTGCAGAG
AAAGAGAGAAACTGAGAGGTGAGATATTTGTTGGAGAACCTGCTTTTCTCTCTCTCTCTC
TCTCTCTCTCCATGAAAGCAATGTGCTGTTGTTTGGATTTCACATGATTGATGCTTGACT
TAATCCAGTGCTCTTTGCGCCTTCCCAGGAGGGTGAGGCGGTCTCTTTGTGCTCCTCTGT
CCCATGTGAAGCAAACCAAAGCGGGAGAGTGAGGGTCATAGCTATTCGGCAGGGTACCAG
ATCCTTCCCACCGGCACATCTGCATGTGAAATCGCCATTTCACCCCTCCACACTCCCTAA
TTGTTGCTAAAATTATTTGTGAAATTGCCTTCCACCAGGAGTGTTTTCCACGGCAATTGT
CACACAATTTTATATGCACGGTGGGCCCACAGAGTTGACACACGCACCTCTTCTTTTCTG
CCATATGTGCTCTTTCTTTTCGGGTTTAATAGTAGCGCATTATTTTTTTTTTCTCTCTCT
CTCCACAATTACCTTTAAGCAATTACTCTCGTGCGTTCTGCGGGGCAAGTCAACCTGTTG
TCATCAATAGCGGGTCGATCCAAATGTTGTAATTACCACACAAAGCTATAGGAGCGCGTT
TCGACGCGCATGCTGCGCACATTTACTTAATTGAAAGGTTAACAAGCCAACAGCATCTTA
TGGTGTAACCTTCGCCACGAAGGACGGCTGCTTTTGCgcggtttgtcca
>NODE_153_length_825_cov_23.332121
TTGCACCATGGCCTGTTTCGAAGCATTTTTACTACCACGGTTATTGCCACAAATCAAGAG
GGCAAAGTGAACGGCATGGGACTCACACCAACTTTAACGAAATTGAGTCTGGTTCCTACT
TCTGCGAAGTTCACGGCCAAGAATTTCACATGCAGATGATATACAACAAGGAAAATGGGG
GAACGGGATTTCTAGGTGTATCCTGAGTGCTGAATTGGTTTGATTTTGCAAACTCATAGC
CAAACTCACAACAAAACATGACAAGCCTTTCGAGGTTTAGTGGCTGCCCTCTCTCTTGCG
TCAACCCCGGGGAGAGCAATACTGAACCCAGCGTGGTGCTGCCACCTTTGGCAGGAGAGC
ACATGGGACACCCCACTGGCAGTTCCTTAAAACTCTGCCCCTCGCACAATTTGCGAGACT
ACCCTGAGACGAGGTCCAGTGCATATGTTGACCATTCGGTTCCCAATTTTTCAGACTCTG
GATACCCCAGTCACCGTTTAGAGCACAGCCCTAGGGGCATTATCATTGGAGCCAATCTTT
CTGGAGCCGGCATGCCACCCGTCACTGATCAACTGGCATCAAGAGCTAACCAACATGGCG
GGATTGGAAGGTATCGTGACTTCCCTGGCTGCAGAGACAACAGAAGCCATACTTTTTTCA
CAAGTTATCAGGAGCAGGCCCACGCCTCCGCCGACGCATCCCGAGAGCTCGGCAGCCAGA
TGATGCTGGGGCTACCTGGCGACCTCCTCACCCGGACTCACCCCTATGGCCAAGCCATCA
GCCCCAAGGGAAACAGCCAGCAGCTTGTCACACAGTTCCTGGGTCTGTACAAACCCCTGA
ACATGGCAATCCAGCGTGGTGGAGGCGACGCTTTCCTCAGGTGCTCTAAGCAAACAGTCA
AGCATGAGCTGGTGTGCAAGTGGAGTGACGGCCAAGAGGGGGCTGGGAAGCTGCCTTGCT
CCAGAGCCTTCGGGACCATGTATGAACTTGTCACCCATGTGACagtgga
>NODE_154_length_707_cov_4.304102
TGCTATTTCCCAGTATCAAACCCCTCTCTTCGTATGAGCAGTCCTAATCACCGCCGTTCT
ACTGCTTCTGTCTCTTCCTGTCTTAGCCGCAGGAATTACAATACTTCTAACCGACCGAAA
TTTAAACACAACATTCTTTGACCCCGCTGGAGGTGGGGACCCTATTCTCTATCAACACTT
ATTCTGGTTCTTTGGCCACCCAGAAGTCTATATTCTTATTCTCCCTGGATTCGGAATAAT
TTCCCACATTGTTGCTTATTATGCCGGTAAAAAAGAACCCTTCGGCTATATGGGCATGGT
CTGAGCAATAATGGCCATTGGCCTATTAGGCTTTATCGTCTGAGCCCACCATATGTTTAC
AGTTGGAATGGATGTTGACACTCGTGCCTACTTCACATCCGCCACTATGATTATTGCCAT
CCCCACCGGTGTAAAAGTTTTCAGTTGACTAGCAACCCTGCATGGAGGGGCAGTTAAATG
AGAAACCCCCCTACTATGGGCTCTCGGATTTATTTTCCTATTTACAGTTGGAGGCCTAAC
AGGAATTGTTCTTGCTAATTCTTCCCTAGACATTGTCCTCCATGATACTTACTACGTAGT
AGCCCACTTCCACTACGTCCTATCAATAGGAGCTGTCTTTGCAATTGTTGCTGCTTTCGT
CCACTGATTCCCCCTATTTTCAGGTTATACTCTTCATGAAACATGAACAAAAATCCACTT
TGGGGTAATATTTGTAGGAGTAAATCTTACCTTCTTCCCCCAACACTTCCTCGGCTTAGC
CGGCATGCCTCGACGATACTCTGACTACCCAGATGCCTACACGCTCTGAAATACGGTGTC
CTCTATTGGTTCATTAGTATCCCTGGTAGCAGTAATTATATTCCTATTTAt
>NODE_155_length_716_cov_16.558659
GATATGAACAAATACACTTAATTAATTCCACCTTACCTGCTTTGGTATTTTCCTAACAAA
GAACAAAGACATTGTCAGGTGGAATTTATGATAGGGTATGGCTGCCAGTACTGTACTGCT
GCAGTCCTTTCTCTTTGCTGATGTGTGTTGAACTTGCATCTGGAACATTGTGCTTAAAGG
ACCAATCAGTTTGTTTACTTAATAAATAATACAGTAATTCACATGTATAATTAAAGTCTT
AAGTAGCAAAATCACCATTAGTGATTATATTGGAACATGTAGACCTAATTTACTAATGGG
CTGACAGACACTGCTAACACAAACAAGTGTGACTAACCATCAGATAACAGACAGTGATCA
GTTAAAACTGAGCTTCAATTAACTTTACTGACCATGGTGTGTTTTTCCTCTTTCAGCCAC
CATTCTGTCCTGTGGATGGATCATCTATTTAACTTATTACAACTCACGCAACATTGGCCT
CATCCTCACCCTCATCATCAACAGACTCTACAAGGATGGCTACATTCACATCGGTGGGTT
CATCAGGAGCTCTGTCACACAGTGATGAATAGCGAGGAGGAATGCTGCCAAAGCTTTGAG
TTGAAGGCGTTAACTCACTCTGCTGAATATTTCATGATGAGTCAGGTTCTCTCAGTGATT
ATCTCCACAGAGTCTGAACAGCAAAGTGCACCCAATAGCAGATTGAATTTCTGTACATAA
ATGGCACAGGAATTAATTTACAAAGCACCTTGAGGCCATAAATACAAGTGTAACTCTGGT
GTTGTTATTTACCATGTGATTAGTTGCTTTCAAAAACATTCAATTTCTCTACTAAATAGG
AGTTCTTGTCAGTTGCTTCTGCTCtgtaatatactccccaaaactgtacacaccaaaaat
>NODE_156_length_979_cov_15.324821
CTTCAGAATATGGCAGGGAAAAATGCCTGAAAACCTATGAAAAAATCCAATAATAGCAGT
AAAGAAAGGACACACATATGTTAAACTAAGTCATTTTTATTGTAATCTGGGTTAGAAGGC
AACTGGATTTTCAAGAGGACAAGAGGCCACTTATTGCAGCGCATGCTGTAGGTCATCAGT
AAAAACATCCCCATGTTATGTGGTTGTTCCAGTAAGAGGCCTTAACCACCATCTACAATG
CTGGAAACATAGATGCACAGATTTCATTTCACCATTGCTATGTGTGAGAGACTTTTATCC
AAAGTAGCATCTGAATGTTAAAAGGTTTGTAGTAAATCCATTTTTTTTTCACAACAATTG
CTACCAAACTAAACTATCTGTTCTACTTATTTCTAAAAAAGCATTGACCGTCAGGGCATA
GCCAATATGGAGGTTAATCCATTCTAGTGTCTATACTATGGGGATGCTTATGGAAGCATA
TTTGCTTAGGGCAGCCATGCAAATTATTACTTACTGCCCTGTAAGCTGATAACACAAATT
AGATACCCATTAAAGTTGAACAATGTATATAGAATGAGAAAAGATTGCAAGTGATACCTG
AAGGGATGCTTAAGTCATATGGCACTAAAATATGCCTCATGCTTGCAAACTTCAAAAGTG
AAGAGATGTTTATCCTTGGGATTGGAAGATGCATAATAGTAATCTCATATGCACAGAGGC
AGCTGCCAGGTGGAGGATAGCACACTGCATGTTTATGAATAGAAATCATTACAGGGACTG
GGGAGCATACCGGCATGGACCAGTGACACAGAACTTTTTTATCATCTACCCAGTGCAAAC
TGCAGTACTTAAAAGTTCATGTGCCGAAATGTTTAGTACAGTAAGGCGTTAGTTTAGCTG
TGGTCATTTTGAGTAGAGCTGTTTTTTCTGTATTTATGTGAATGGATGTGTTTAAGGTCT
CTATCACTTTAAGTCTTGACCTGAATATTAGCTGAAGTCGAGGACAACAAGGCTGTTAAT
ACGATCCTGCCACCTGAGGGGCCTGTGAAATCAGAAACATGCCAGCTTTAACAGCAGCGC
CACAACTCTACTCAGCCTCTACCTTCACTAGCCTCCGCtcttatcagatgagccacttta
attcatgtgccaaacacctctct
>NODE_157_length_750_cov_24.598667
TTTCTGTCTTATATTATTATAATCTCAACATTCTCTGGATTTTGGTTGAAAAAAGCAGGA
CATTTGTGGATGTCAAGCCGAGCTCGTGACGGGCGTTCTTCACCATTTTCCGACATTTTA
TAGACCGAACTCTTAATCAATGAATCGACACAGTGCCGGGCAGCTTTATCAATAATAGAA
ATAAATACCATTTGCTGCTGCAGTGACACGCGGCATCTTATCTGTACAAGACGCATATGA
GAAACACTGAGGAGGAATGCAAGTAACGCAGTGGTGTATCGCGCATTTTTCTGAGTGGGA
AGTCAATCATAGCCAGGGGAGGAAGGGAGTGAGGGTCAATGGACCGATACTCGCCGATAC
CCACTCCGAGATGACAGTGAAAAGAAAAGGTAAGAGAGACCAGGATAGAAGTGGGTGCTA
ATTCCTACTTTTCAGTTTAAATAAAGATTGGAGCTGGATAAAAGCCATTAAGGGAGAAAT
CAGACAGGGCATGCTATGTAGGACAAGAGCTGACTGCAGGGAGGTGAGTGGTGGGATCGA
TACTCAGTCGATGCGCTCAACACCCAGCCCTGCGCACACACATATACACACTGAGGGGGC
ATGTGGTATTGCCGGGCATCTGCATGTTTGTGTGTGCCTGTGTGTGTGTGTGTGTGTGTG
CGTGCATGCAGCAGTGACTAATGGAGAAGGAGAGGGAGCCCGGGGAGAAAGAGTGCATGC
AATATACAATTAACTCTCTTTTGAGCGGGGGAATATTAAACACGGGGCCCGCTTGTGCAG
ACTGTAATTTGCGGTGATAAAAGTATTAAAGTAAAGCACTTGGACAAAGATGGAAGGGTG
GACAGCTGCAGAGATGGATTTATTTTCGGAGGCACGATACAGTTAACAAAGATAGATGTT
TCAAAAGAGCGTCTTCagcccgaactggagcctc
>NODE_158_length_904_cov_6.957964
AAAGGCTGGCGGTCCCAGCCACCACCCTCGTGGTGCGCCTCGCTTGACGCTGTGACGAGC
GGCAGCTCCCCGGCAAAGCCCAGTGCGCCTGGCCTCACCTCCCCGTGTTGCCAAAGGCTC
CGTCCAATGCTATTGCAGCCCGTCTGTGGGATGACCAGTCGTACTTTGGCCGGCATGCGC
TCTGTCCGTTGCCCTGTTTGCTTGGAAATGTAACTAGCACGCAAACGGCCTTGACACTCA
TTTTGCAGTCCGCTCTTTGCAAACCCTTTGCGGCTCACGTGGAGCGACGTGACACTGGGA
GCCCAGTGAAACTGGCTGTGTGTGCAGCGCCCCAACCTCACAGTTTGTGCTAGAGTGTGG
TGTTTTTTGGTTGTTTTTTTTTCCTTCCACAAGGCCAGAGAAGGGTGCACCGTTCCCGGC
GGCACTGCAGTACCGGGTCGATGCTTGGAGCGAAGGGAGCGAGCCCCTCTTTCAGCTCCC
GCTGCTAAAAATCCGTTTAATATGTAGTCCTCGTATCGAGGACGTATCAGATATTAAACT
GATAAGAACAGATACTACACTTGATCTTAGCCAAAAGGCCGAGAAGCGATAAAGCCTGAG
CCTTTGCTGCCCGGGCCCACCCTCTGCCACAATTCCCACTTGTGCTGGTGCACCATTTTG
TCACGGCTTCTGCTTCGCGACTCCGCCCACACGCCCCATTGAGCACCCTCAATGCACCCT
GTCAAGCGCAGCTCCTTTGCTTCGAACAAACAGATGTGTGGCTCTGCCAGACGGCAAAGC
CGGCCAAAAATAGGCTAAACTCGTTGGAGTCACTCTCCACGGAAGTCTTTAGTAAAAGGC
GAAAGACTTGTGCGTTTTGAAGAGAAACCAGAGTAAGTGTGCCTCTCCGCTGACCAGCAG
CCCAAAAGGCTGGCGGTCCCAGCCACCACCCTCGTGGTGCGCCTCGCTTGACGCTGTGAC
GAGCGGCAGCTCCCCGGCAAAGCCCAGTGCGCCTGGCCTCACCTCCCCGTGTTGCCAAAG
GCTCCGTCCAATGCTATTGCAGCCCGTCTGTGGGATGACCAGTCGTACTTTGGCCGGCAT
GCGCTCTG
>NODE_159_length_456_cov_8.368421
CAGAAAAAAAACAGTCAATTAGAGCGAAAACAGAGATTGGTCGAATGAGACTCAGATTTT
GCTAGACACTGATCTAAATGTTTATCTTTCTGTCTCCTTTTAGCGCAGACAGTTCTGGAA
ATGCTCCTACCAGTCACTGATAATATGTATGGTTTTTACATATGGGCTCCTCACAGAAGC
AGCTTCGGTTTCTCTGTGACGTTGGGTTTTCACACGACACAGGCATGATTGAATTCCAAC
CTGCGCGTAAGTGTTTTTTGATCTAGTCGGCTTGATCCTTGCGCACCAAAGCGCCACCGC
CGCACGCCATACTCTGCGCACGCACGCACGCACGCACGCACACAGGCGCGCACATCGCAT
TATACGGCATCAGCCGGGCTCAAAGTGGATCATTATTTACTAAACAGGTTGCCTAACAAG
AAAAGACGGATTCCCCTGCAGGCTTGTATAAAAACCCTGGAAGCATGGCGGTGGAGCAAT
ATCCATCATAATTGATGTGTTGCAAAGCAGATTACACACATTAGCGCACACTGTTCTAGC
TATGACAGCTCCAACTGAACATGACAAATTCCATAATATGCAAAAAAAAAAAAGAGGTAT
TTTGCTCTCTCTGGGTATTAAAAGGCAACTAACAAAGAAG
>NODE_160_length_1088_cov_16.368567
CAGAAAGTACCAGGGCCTGCCTCAGGGTCCTGGTGTACTGCTGCACACTTTTGTCCCCAG
AAAATAGAGCATGGACTGATAAGTTGCAAAGACTCTGGACTGCTTGTTTGTTCAGGCTAG
AGTGTCACTGTTTCTCCAGGCTGAGAACATTCTGAGGTATAGTGATTATAGCTGTAGCAG
TACTAATTCTCACTGTGGCTTTGAATGCATACAACACATTGACAAAGCAACAAAATGGGA
AAAGAGAGAGCACATCTGCATTTCCATTTAAACTACGTGCAAACAAACTGAGACATGCAT
TTGTCAACATTAAATGCTAATGCCTAACTTGAACTTGAAAGAGTTTAGGTCACTTTGCGC
AAAATGCGAGACATTGGATTTCTGTAAAATGAGCACTGCTGACTTTTCTCAGAAACCCAC
AGCATCAAAGTCAAAAATCAAAATAAAGCAGAGTAACTTTGTGAGTAAAGGGACGAGGTT
GGTCTCATTTCTTATTTAAAATCAGCTCCATAATTTGATCTTTGTAAAACTTAAGTTGCT
GCAGGTGTTCGGCAGGAGGAATGATAGCCTTAGGGCTTGGAGCTACCGTGAGGCCCCGCT
GAGATTTCCCATCATCCCTACAGTCTGGCAGCAGCTTTTCAAACAGCGCCCCTTCTGAAG
TTGCCCTTGGTTCTACATGTGTAGCAGTAATTATGAATGAGGGGGACTAAGATCTGTACA
AAACCATCAAACATTTTACAGCTTGCTGCTATTGTTATAAAGATCAATAGACACAGTATC
AGTCCTGGTTTTGAAGGAGAGGTGGTGCTGTACATTTTCCCTCGCATACTTTCTCTCTTT
CTTTCTTTCTCTCTTTCTTTCTCTCTTTCTTTCTTTCTTTCTCTCTTTCTTTCTTTCTTC
CTTTCTTTCGGCCTCCCTCGCTCATGTCCCCTCTCATTTCTCTTTTCTTTCTCTCTCTCC
CCATACTGAGCCAGTGTTGCACATCCGTTTTAATTGCCGTTTGTAGGGTTCTGTGATGTG
AGCTGCTAAAAGACACTCGTCCTGTAAAAGAGCAGGAGATGGAGACAGAGAGAGGAAATG
AAACATATTCACTTCAGTGCTGGCTGGTTGTATAGCAGAGGCCAAGGCCAAAATTCAAGC
GCAGAATGTGTTTGCAGTATATTGTATGTGTGTGTGCATAGCAGCATGTGTGTAGCATGT
ACATGTGCAGCACATGCctcacaccttataacgcttaggtgttatgtgttcttgtgtgtg
catgtgtgtgaa
>NODE_161_length_742_cov_14.556603
CTGAGTCTCCACATATGTTTTGGCAACAGTCAAAATGAAAAAACCATGTCAGAGGAGTTC
ATGCGCAGTAACTTATCAAAAAGGATAAATAACAGAGAGACCGACCATGTCACAAAGTGA
GACAAGCGCCGCGTGTGAGCTAAGGAGTCAGATGGCACAAGAAAGAGGACGTCCGTAAAG
TGAGCATTCTCTTTTTCAACTAAATACATCTTCAAAAGGAAAAACCCCACAATGTCTTGC
TGAAGCCACCTGCACACAGAGGGCAGGCTGCCACTGTTTCAATGGGCGCTGCATGCACAC
CCCAGCGGGCTTCCAGATAGCGGCTAAAGAGCTTATTTCCCAAATCTCTTTATCCTTTCT
AGAACTGTGAGACGTTGACAGAAAGTCAGTTAACTCTAGCCAGTGGCAGCTGCATGGGTT
TTGCATAATTAATTATTTATACGGAGCCAGACATAGTAATTACCATCCAGATGAATATGA
TATTCTAATCAGGCAGGCTTTAATTTTAATTGCCCTCCAGCATCTAACTGTCAGTGCTGG
CCTGGCTTGATAAAGTGGAGAGTCTCTAAACACCATTAGACATCTGCTCTGAGAGCATTG
CCTCCACTACCCACCAGCCCCACCATCCGCCATAAAAATCAATACAGGACCTGGGTGTGT
GCGTGTGATCTTGCTCATTTTTCTATGGAAAGCCATTTTTCGTCAATGACAAAACCAGAG
CAGGGCTTCAAGCTATGGAGTCGTCGTCCCCCCCCCCCGCCTCCAATGATTGATGAGGCC
TCTAGGATTTTGTGTTTCCTTTTCTTTCTTTTCTTTCTTTCTTTTTTATTAACAATTTGG
AGTCTCATCTCAATATATTGTATGGGGGGAGCTTATCATGCTTCTTTTTTCATCTCTTCT
AAATCGACTGTTTTCTgacaggtgca
>NODE_162_length_838_cov_21.723150
CAAACTGCATATTTGGCTGACTTAACAGAGGAAACCTCAACGACCTTGAAAGGAATACTG
TCTAATATATCATCAGTTTTAGCCCATGTCAATTTCAAATATCATTTTTTTTTTCCTTCC
TGTAATTTATTGATTTCATTTACATATCAAGACTCACTTGTTAAATTAGCGTATTTGTGT
TGTTGATGTTGCCATAGAGAACACACATGGGTCAAAGATTATGTTTGGTTGCATTGATTG
GGTACAGTTTGTTATTTTTCTTCCATTATTTAATTAGTTGCAGTTTTTACAGTGTATGCA
GATTTTAGACTTAGTTAGATTTTTTTATTTCAATCAAACTGTGTTCAATTGTGTTTGTAA
AGTCTGTGGTAGCTTTTGTTGCAACATAAAAATAATTTAAACAGAAAAAATTCAAAATAG
CGCCAACAAACTTGTATTATTTGGGCGACTTTAAGCTTGTAGTTTTAACTTATTGTTAAC
TTAAAAACTATTTATTATGATTATTATTATTGCCTCGTATAAAGTATGTTTTGTGTATAT
TTATGGTTTATTTCATTATATTTGCAAGTTTAAAAGATTTTAAGTTTGCCAAAATTGTGG
TTACACCATTTCGTTTCTTAAAAAGGGGGACAAATAGAAAAACAGCTTTAGAAGTACGAT
TTGGAAACGTTCTCCATAGTCAAAGAATGCACTGCTATATTTAACTAATTGAAGTGTATA
AACATACATGCTGTGTGCTAGATGTTATGCCTTTACTGCCTGTGTTCTGTTTGTCTTGTT
AAATGAAAATCTTTTAATTATTTAATCTAATCACAGTCTTGTTTTTTCAACCACTCGGTG
AACCCCTGAGGAATGGAGCAGCCCCTGTAGCAAGGCTTTGGCCCAAGTGCGGGTCCAACA
ACCAGCCGGGAACAGAGGGGATGTCCTCGGTTTAATACGCTCACAAGAATCTTTCCTGTT
TATGCTGATGGGTCTGATTTACAAAAAAAAAAAGGATATTaagggttccgtttctgtaaa
ag
>NODE_163_length_696_cov_13.923851
TATGTAGTTGATTTTGTGTTTAGCTGTGCGTGACACGTGTGTTAAGTTGGTATATCAGCT
GTATCAGGTCTCCGGTATCACTGGCCGGGCCGGGTGGCTGTGGGGGGGGATGAAGGCTGA
GGGCACTAAGTGGGCGACCGGCTGGGCCAAGACGGGATTTGTTTTCAGCCTGCTCATTCA
AGCCCATTCACTCCTTTTCCCCTCGCAGAATAGGACCCTTTGATGGAGGAGATATTTAGT
TCTCATGCGGCTGGTTTGGCACTGACTGGAGCTGGGGCTTATTTGAAAAGGATCTTCCTG
CCCCCGTTGTCTCCAACCCCCCCACCTCCTGTAGGCGAGCGGAGGGGAGTGGAGCACGAC
AGACAGACAGCCCCACAGCAGCCCACCCACACTAAATTAATTCTGACAAGGAACTTAAGA
TAACGTCAAAGCGCTGACTAATCGCAGGATTGGGTTTCTGTAAGTCAGGGAGCTGTGAAA
TGTGCCATCATATCTAATAAAAGACCTCCAGTTGCTCCCTTTCTCTCTCAGCAGTGGTGA
AGGTTGGGGGAAGTGGGGCTGCGGTGTCGACTGTCTAGCTGAACTGGTCTGGAAAACAAT
TAAATTTCACTTCGGCAGTGAAAGTGCAAGTGTGTGTATGTGTGTGTCAGTTAGGGTAAA
ATGACTGACATGTTTGTCAAGAGGCCTAAAGAATTCTTTCCTCCCAGTTTCCTCTGCCTC
TTTTCTCATTCTCTGGCTCTTTTGTTGAGTTCTGCTGTGGCGTTTTTGTCATTAACGGTT
TGTCCATTGTCGCCTTTACTCAAAAAGTTGAATGGTTTTAttttctgtgactgctctgtt
ttctgcccgtcttcactgtcctcttctctcatactctttc
>NODE_164_length_776_cov_7.917526
AGGACTAACAAGATGCACATTTTACATTGAAAACTGTTATTGTTCCCCTCCTAATCTGGC
CCACCATCTGAGAGGAGGGCTGCGCTAAAGAGCGGAGGGTTTTAATGGGAGGACGACAGC
CAACTCAGGGCCAGGGGAGGAGGGGGAGGTGGTGGCGGGGGGCTGGTCTTTGGCTTTAAG
GAGGGGATCAGTTGGGAAGTGTAGAATGGATGTTTCTTTTTCGCTATGGGGGGAACTTTG
TATTTGACTGTTGTTTGTATCTGTCTTTCAGTGGCCTGATCCCCGTGGGCTGAGACAGAG
AGATGCCTCTATATGTGTTTGTATGTGTGGGTGTCTATATGTGTGTGTGTGTGTGTGTGT
GTGTGTGAGGCAGAGAGACTGGTGGTGGGATCTACCCCTCTTCTTTCCTACAGCTGCAGC
TCAGCGGATTAGCCGTCATCCACAAGGCAACATTACACAAGTAGCCTTTGAACAAAAGTC
ATGGATACTATTAATGATATGGTAATCCGTAATGGAGCTACCTCCCAGTAGTGATTATAC
TGACATGGGAAGAATGTCCAAGAGTCCTGGACGCAACTACCCAAACAACACTGTGGCTAT
TGTTGGCAGGCCTGGTCTGAGGCCTGCACCTACATCCACTGGCATCAGCCGACTAACAAT
CCCTTCCTCCGACACGCACACACCCACACAAACTGCCCCCTGCTTTCTTGACACCCTTCC
CTCCACCCCGATCACCCTATGAATAAAAATGAAAACCCAAAAATGGATGGACAGAAAGAG
TGGGAGGGAAGGGGTGGGAGCGGAGGGAAGAAAAACAAAGTGTCTTGGCCGGGATCAGCC
AGGGATTTCTCCCTATGTGGTTCCCACACACTGACTGGAGCTTCGCGCTCCCTCTCGGCC
CGGTTCATCCTTTCTCCTCGCGGGCAAGAGAAGACCACACAAACACCAAATgattgcatg
>NODE_165_length_750_cov_22.250668
CAATGATGTGAATTTTATTTCATATGGCAGCGGGGTATGTTAACATCATACGTGCTAACA
TACATGACAAATGCCAGCGGAGGAACAAAGCATGACAAAGAAGATGGGATATAATTGAAT
CAGAAAGAAAATGTGCCGTGTTACTGACAGTGGGGGAGAACAACATTTAGACTATTGGTA
GTTGAGAAAATGCCGTGGCCTACCACTAACCTTCACATCCATATTAAAAGCAAGGTGTCA
CTGCATGCAAATTAGAAGTAGCCGGGTAAAGCACTGTTAATGAACCCAGCCATTGAACTC
CATACAGCAGGCTTGTCGTTAGATAGGTGCACCATAAATAGTCCATTTGGCCAAGAGCCA
GAGGGAGAAGCTAAGGCAGAGTTACTAGCAGTAGGATAGGGCCTTTATTGTGTTATGACA
GACAGAGGGGACGATCAGACAGGATAGAGATATGGGCTTTCCTTTCCAGATTAATTAAAG
AAAGGATCAATTAACAGTGATGAAAACCATGGCAGCATACTGACTAGCTGATAGGCCAAT
CAAGCCTTGAAATGCAGAGTAGTTGGCATGTTTTATCTCTCCAAACTTAATTGCAATTTT
CCAGAGGGAATGACGTGATCAAAATGGAGGGGTGAAATTAGCTCCACGTGAATAAAGTAT
TTATTTGATGCATTTGTTCTGTGATTTCAGAACTAAGTACGCATTGTATTCGTATAGGGG
ACATTTTTCGTCATGCACACAGAAGTTTCTCTTTCCACAATTTATTCTCCCCCTGCTCAC
CTTTATTATGGTAATTGTGAACGAGGTTCCACTCCTCAACATTAGCTTTTGCTGAGTAGC
AAAATGCCTTGGCTGAGGACTATTTGCCCCACACTGCCCAATCATGCCAGATGCATGTGG
TTATACAATATGGAGCGTTCATGAATTAATTTgc
>NODE_166_length_747_cov_28.566265
AGCTGTGAACATATAGAAACTGCGCCATGTCAGTTTTTGGCAGACGACCACTTTTCTAGG
CAATGACACCCCACACATAAAGGAAATGAACTCTTTTAAAAAGTCAAACAATTGACAATG
TAGTTGCAATAAAAGCCCTTAATTGTCAATGAAGCGTCGTTTTTCGTCGACAAGCTGACA
TGCTAAACCAAAAAGGTGTGTTTTTCTCCTTTGGGTGAAGCTAAGTCTCTCAGCTGCTCG
TTAAGTTTCAGTCGCACACCTGTTAAAAGGTGAGCTAACGCCGGAGAGCTGATGTAGCGT
TAGCTAGCATGAAGCACGGCTACAGGGAGCACACCATGTTGATTTAAATGTCAAACACTC
TTCCTCTACAGGTAGACACTACGCCACAAACACTCTGGCTACACAAGAAACCGTACAACG
AAGGAAGGGGTCAGAAAGGTCCGTACCTTTTTCTCATGTAGATCCACAATTTGCCACACC
AAGAGAATTATTTCCCTCTCATCCGAACCCAGTTTACCCCCATTTGCACCAGCTGTTGCC
CCAAAGAACACCACCAGAGTATCACTGTGCGAAGCCATCAGGGACCACAAGGGTAAAAAC
TACAATTAAAGCAAAGATTAAAATAAAAATAACACGAGGGTTCACCTTTTTCCAAGTGAT
AAGAAGAGCGAACAAAAGGGCTGGAAACTCAATTGAGATAAACGGAGAGAGAAAAAAGGG
GGAGAGATTATTTTCAGAGGAGCCACGGAAGAGTTTGCGGTCAGAGACTCTACCTGTTGC
TGTACTTGAGTGTGTTCTATCCAGAGATACTGGTTTAACTGGTAAAGAAGGGTGGAAATC
CGTGTGTCTTTCACACGAACTCCATAACAAGCCCCGGAGTTTTTTTGTTTTTtttttcct
cctctcctttctatttttttccgagttacct
>NODE_167_length_632_cov_20.984177
GGGGACAGTGAGCTCACTCCTCGTCCTTTTTTCTTTCTTTCTTTTTTTTTCACACAAGCC
ACATTACATTTTAGTCAGATGACATCACCAGGTTGAGGCGCACACTCATCTCAGCATGAC
TGATGGCCTCGCTGTTTACAGCAAAGTCCCAAAACACTTCAAAGGCATCCTCAAAAACAC
GCTTGTCCTCTTCGACATAACTGATTACAGCCAGCCTTGATTGTGTGTGAGGGGCATTTA
GTCAGGTAAGCATCAGTGAGTAACTATATTAAGCCAATACATCTTGTATTGTAAAAACTA
CACTCAGTAATGTCGTGTTCCTAAGTCCTTTAACATGCTTTATTAGGCAGCCTCGAGGTG
ACCATTATCTATCAGCCTGCTCTGCATAGCTCTTAACTAGGACAATGTGGATCTCTTGTA
ATGCGCCATATGAAAAAAATCCCTCCCTTAATCTATTTTTCTCCAGATAGACAAACCTTG
ATGCTGATTAATGGTAGTTAAACTCACAAGCACTCCGTCAATGAGATTGCAAATAGATGG
TAATGTATTAGAGTCATTAAATACGCATCATTCTTTTGGCATGAAATATGTTGACCCCAA
CCTGATTATATACATAATTAAAACTGCTCAACAGTTTCTGAGCACGGAGCTACAGAGCAG
AGAGAGAGCGAGCAGGTCGACAGGCAGGAGTCATAATGATACACAGCAGCCACGTCACTT
ATTTGGGTCATTTGTCATTTCCGCCCAGCATTATTTCAGTGCATATAAATTGCACATTTT
ATCAGCTTCCCAGTTGCGTCTTGGAGTGCTagagac
>NODE_168_length_642_cov_21.571651
GTTAACATTTGAAGATGGAAAAAAAGAATGTCCGTTTGCTGCAGGGGGTGTAAGTCCTTC
TTTTCATCTTCAAAAGTCAAAACGGAACATTTTTAGAAGCCACTTGTCGTTAGAATGTCT
GCAGATTTTTCCCAGGAATTTCCCAAAGCGACTCTTCATCCAGCAAATAGTTCTTTTGGT
TCGCTGCAAAACCAGATTATTTTCCCCCAATTTTCTCTTATATAAAATACAGAAAAACAG
CAAATCCTCACATTTAGAAATCTAGAACTACCAAATGTTTGATAAATGGCTTAAATGATT
CATTAAGTGTTTGAGCTTTCTGTGGTTCCAAATAACAAACCACAAACTGGAAGGGAAATG
GCTTTTCTTCTTTGTTTACTGTTCAGTGATCAGTTCCAGGCGCTTGCAGCTCACGAATGC
ACAGTAGACCTCTCATTTAAAAAGCACACAGGTTTTATTGCATATCAATTTCATGTATAA
ATTCTTCATAGCATTGGAAAGATTACATTTGGTATACATTGCTATTCTACAGAATTAACA
TCAGAGTCATATCTTTTCAATGAAATTTCTCTAAAGTACATCTGCAATAATCACAAGCAT
CAAAAGAACTGCAATTTCAGAATTGTTCAATATTATTCTACAATCCTTTTATTGTTTTTC
ATTATGTCTTCTCCCAAAAGTCTTTTCTATGTCTTTCAGAACCACCTGCCCGAACATCGT
AAGGCAGTCAGAACTTGAAGTCAAACCTACTAAACCTAGCCACATGTACAATAAGTGCAT
CTACGGATTTATTTTTTTTTTAACTTTTCTTTTTTTTTTTTTTCCt
>NODE_169_length_494_cov_16.995951
AAAAACCTCTCTTGTATCCACACCAGACACAATCACAAAGCAAGAAGGTACCTTTAATTT
CTGACAACACACAACTTTCAGGCATGAAGACACTGTTTATTACACCAAAAGCTAAATAAA
ACATACCATCAACTTGTCAAGCTAATATATCTGTCTACGCTCAAGTCAAAACATATTTGT
CTTAAAACTTTAAAGAACAGCTGCACTTCATCAAACGGGAGCTTGGCCTTAAAACAGCGC
TCTTACCACTCCTTTACGACTCACAAATCTAAGAGAAGACAGCATATCTTTGATGCCAGA
CAACCCAAACGGCAAACATAATACTGTCTGCAAAGTGTGAATATTTGTATCTTTTTTTCC
CCCTTCCTCTACTCTTTTTTTCCTGCCATGCCCTGCTGTCTGCCTGTGTTGTTTTGAAGC
GGTGAATAGATTTAAAAGATGCAGGATGACAAGACAAAGAGCTGGGGAATAGCCCCTGGG
CACTTGTGCTTTAAGTCATGCCATTTCCTTGCATGGCAGGCAGCCCTAAATAAGTTACTT
ATAAGCATTTATTGATGCACAAGTGTGGCATCTGTTCCTAGGCTGCGGTTCTGGATGTAA
TTAGCTCAGAACCTTACGCACTTCAATCAAGCGACACATTTAGAGATACAACCCCCCCAC
CACACACACACACACACA
>NODE_170_length_583_cov_15.691252
TCCTATAAAGTAGTTGAGTTATTTTAAAAATGTTGCTGAACAATCCATTCTATGGAGCTA
ATCATGTCATAGGTATATTGTAGGAGGAAAAAAAATAAAGAGAGGGGAGTTAATGAGTGA
TTAACAACAGCAATTAAAAGATGAAGAGGAAGGCAGATGAAAAAAGGGGTGTAATTAAAA
TATCAGTCCTCTCATTGTCAGAAGTGCGAGTGTCATCCATTGTGCACTTATTAAAAAGCT
GGGTGGAGGGGAAGGAGCGAACGGCGCTTAATTTCAGCAGCCCAAAGTGTCTGGTAATCT
GCCCATGGATGGAGCTGGAAAAGGCTGTAACTCATGTTTAAGTGTTGGGGCCGTGTCATT
GCAGGTTCACAGTCATGCATTTCTGTGTTGACACCCATCGGGGCAGGGGATATTTGGCAG
TCAGGAGTAATTTAACTTAATTAATGGGATGCATATTTGATGGAGGAATAAAATATCCCG
GCTCAGCAAAGTGGAAAAGGGGAAAGATTTAGTGGGAGTTAAAGGTGGAGGGGAGAGTAA
TTTGTGCATTCAGTTACCGGCTGCTTGAGAGACAGAGAGGGAGAGAGCAAAGGAGATGAG
AGAGAGGGAGAGAGGGAGAAAGAGAGAGAGTGCGTCAAGGCTGATAAAGATGGCAACCGG
GAGAGAGGAGGAAGCGGAGGGGAGGATGAGAGATGGATGGTTGACACAAAGCTGAGCTGA
TGTGTAGAGGGGAATGGGCTGTCCCTCCATTGAGAGGGCCATCAGAc
>NODE_171_length_810_cov_13.097531
AACGTCAGAAAAGAAAAGTAGACCTTTTTAGGCTCTCAAACTAAAGCATCCATTTGTGTT
GAAGCAACCATGGAGAGACAACCTCCCATTTGATACAGCCAATAGTCCCTTAATAAATTA
CATTTTTTTTACATTAGGGATTTCTTTTTGTGATCTTTTAGTCACGTTATAACACACTCC
ACAATACAGTTTTTCTGGTGTGGTTTAAGTTTTAAGTAATTGTTGGGTGCCGGGTCGTGC
AAAACCATATTAATTGGGAGGTTGATAGCGTTTGGTGGTTCTCCAGTGGAGGGGTCCCCC
TCCCCTTCCCCCTCCTGCCTGTGGTTTGGGAAGGCTGCCTGTGTTCCCCCTGGCCGCCTG
ACAGAACTCCCCTTGGTCAAACTGTACCTTGTCTTCTTATTCCACCTGCCAATAGAAACG
CTTTCAGTCAACGATCCCCCGGATGTTCTGGACAGGCAGAAATGCCTAACTGCCTTGGCT
TCTCTACGCCACGCTAAGTGGTTCCAGGTTTGGACCTTGTCTTTATTTGTCTCTAAAACT
GAAGTAGTTTTGAGTTTGGTTTTATGCTGTTTGTTCTTTTGTCTTTTATTTGGGCGTTTC
ATGTGTTTTTGTTTTGTTTTTTTTCTTTATTTACTCTTTCGAAGTGTACCTTCTGTAGTA
ATACTTGACGACCTGGATGTTTGTTTCTTAGGAAACCTTTGTCATTACACTGTTGTAGAG
TTGCTTTGCTCACTTAACAGGTTCTATCGCAGTACCATTTTTTTAAAAAAACAGTTTGTT
GCTTTTTAGTCCCTGAGTTCATTAGTTTTCTCACTTTGCTCAACAGTTGCCTAACTCAAA
TCTGTAAAATATCTGGGACTAATACATCATGTGTCCAGGTGCAATATTTCTATAATGTCA
GTGTTGCTATGAGTGAGTTGTTGTTATTTTCATATCTATGCAAGCTATTCGTAGAGCACT
CTTTGCTACCCCATTTGGTAGTTTTGAAAAGGaa
>NODE_172_length_898_cov_11.583519
CAAATATCACACAGCGCTGATTCACCGTGTGACCAAACACTGAGCCCAAGTTGAGACTAA
TGAAGTCTTTAATTTGGTTATAGTTTATTAATGTCAGAGACACTCCGCCATTAATCATAT
TATAACGCCCCTGAGTGTGCGTGTGCTTGCACTAATGTGTGTATAGCCTGTGTGTGTGTG
GATGTGTGTCTCTTCACGAGTGTGTTTGAGCATATGCCTGTGTGTTTGTATGGGCCCTTG
CATATGTGCACGCGTATGTGCGTACATGTGTGTGAGAGACAAGTGTGCGGCTCTCCACCA
GCAATAATATCGCATACATTTTAAAGGACCGTCATTATCGCCGTGGGTTACCCTGCAGCC
CCCCATCACAAACCCCACAAACCATTTTCATTCCAAACTCATTAATATGCAAACTTATTC
AAATGAGATTGTAATTAAGCATCTACTGAGTGGGAACCCTTTTCATGATAATTTATGATA
AACTCCTCGCCACCTTTGATTGAGATTGATTTTTGGCGCAGGCAAGCCGACCTGAATACA
AAGCTACACCTGAGAGACCTGGAGGGAGAATAACACTTTTAAAACAGCAAACTTATTTCA
TGGCTGATTGTGCCACAATCATCTTGGAGGAGTAACAAAGATCTATTTGAATAATGCATT
CCCACTGTGCTGGTGATGTGCTCAGCCTAAAAGAAAAAAGAAAAAAAAACTGGGCATATC
TGTTCTTGGCATCAAGGTGACAAAGTGATGTGTGTGAATGTGTGTCTGTGTTTATAATGG
AAGGTAAACCAAGCATAACTCAGTTTACCCAGTGTTTTATTGGAAGGATTACAACCTTAC
CTGACTAAAAGTGACACTTTGCAGAAGTAATATTAGTTTTATGTTCATATAAATGGTCTG
TTGTCTCTATTGTGATCATCTGGTGCTCAGATTGTATTTACTAGGACATCACTATTCATA
ATTCAATGTATGTAAGACTGTGCATATTGCATTTATGTACAGCACAAAAGTAAAGTGGTG
CTGAATCAACTGTACTTTTGTCTGGTTTAGCTTCTTAAAGGTGCACTTtagcagtttatt
at
>NODE_173_length_742_cov_25.471699
CCTCTCAGCCCGGAGGCCAGCCGGACTACAGCGCCGCCTGGGCGGAGTACTACCGGCAGC
AGGCCGCGTACTACGGCACCACCAACCCCCAGTCCATGGGTGCAGCACCACAAGCCCCTC
AGGTACACCCCCGATAAGACTCTGCCCTCCACATTCACTTACACTCAGTCGATTTGTACC
GTAACCCCGCTTCCCCCCTCAGGTTTCCACAGGGTTCCGGTGACCGCCGCAGCCGCTCAA
ACTTAACCAAAAACACTACTTCCTCCCTACACAGGTTTTTAGATGTTTATTTTGGGAAGC
TGAGTCCACTGTTTCCGCTGTTAACATGCAATGTATCTTCTATGTATTTCTTCTGCACAG
GGCCAGTAATGTGAAGTGGACATAAAGTAAATGCTACATTGTCGAAACAAAATCCTTTGT
TAAATGTTTGGATGCAGACGCCTTGATGAAGATCTTAAATTTCCTTGGTTTGAAAGTGTT
TCACATAGATGGCAGATTACCCGGCGAACACGTCCTCCTTGATTTTTTTGTTTTTTGTTT
TTTTCATTTTTTTTGTTGTTTATTTTTTCCTTTTTCTTGTAAATGCTTTTTGTTTTTAGT
GAGGTAATTATACATATGGTCATTCCAGCCCTGTATTCTACATCAAATGTGGTTAGAACT
CATGTTTATTAAACTGTAGACATTACCATGTAAATCATCTCAGTTTTAAAAAAACAAACA
AACAAACAAACAAAAAAAATGCTCTTGCCTGTTGTGTTTTTGCAATAAAACAAACTGAAA
CCTCCTGTGTTGGTAAGTTGGGGTGGTTTTAAAAGCGAGACGGGGGTCGAGATGAATTTC
TGTACGTTTTCTGTTGTTGTTACGGGGAGGGCAAACGGTTGAACTGCGGGCCATGTGTGG
GTTTTTAATTGTCCaaaaatcaaagt
>NODE_174_length_805_cov_22.546583
GTCAGAGCCGCAGGAAACACAAACTCAGTCGGTCACTAGACTGCCATTCCCTGATCCTAA
ATTAACCCTTCGTCCGACACACACAATCCCCACAAATCTGCAAAGCATAGACCTGCACAC
ACACACACACACACAACACACAAGTTCACTTGATGGTGCAGATATACAGAACTAGTAAAG
CCATTGCACACAGTTTGCTACTTCTGGTTCAGAAATGGTGTTAGAGTACAGTACTGACAG
TCATGCGATCACAACTGCAGGCCCCATTCTTACATCTTAATAAATGTGCCTTTTGATTTG
AGTAATCAATAACTTATGATTTCTAAGTAACTCTGTATTAAGTACTATTTACTTTTTTGG
TTATTGATTTCTGCCAATGTGCATATTTTCAAATGTACGTATTTATTAGTTTCAAAGTAA
TTAATGAGATATTACCTGTTTATTTATTTATTGAGATATTTATTCTGATTCTTTATTTTT
TTGAGACAGGTTTTTATCTTCTGTGCTGTCTTACTTCTGACTTTGTGCCAATGTGCTGCT
TTGAGGTGTTACATATCGTGGGTTTGTATCATTATTAAACCCTCACTCTATATTTTAAAC
CAGTGTTTTCTTCTCTCCCAAATGTGCATGTCATTGACTCACCGTGCCTTTTTCCTAAAC
ACTGTTTGAAAGTTGTATTCTTTACGTATTCTACAGAGATGTCAAACAAGTCGGAAAAAA
ACCCAAACACTCGGTCTATAAATGTGTTCTTTTGGTAAGATTTATGTTATTTCTTGCCTT
TGAAAAACACCATAGTACATTTTGTAGAGCTTTTTTTAGGGAGATTACGTTTTTTACAAA
TGTGGATATTTCCTTTTGGAACAGAACTTACATCCAGTGACCACTAGAGGGAAGCAACAG
CACTTTAATAAACATCTTCAAGTACAAAAAGGGAAGAGTGGACACAAATACTGCGTTATT
TCGCAGAATACATGTGCTGCCTTTtatgt
>NODE_175_length_693_cov_13.871572
AGTGTGGCAAATATGTGTTTGTTACCCTTTTGGATCTGGATTAAAAATGACCTTGAATTC
TTTAAAAGCCTACAGAGTACAGTTGCTAAAGGAAATCTAAATAAAAGGTGAAATGTTAGT
TGGTTGTTGTGCATTGCTTTACCTTGTATAGACCTTAGGGATTAGTAGTAAAACATTCTT
GTTATAGGCATACTAGAATACGTTGATAAAGTAAGTAGTTGGCAGACTTTGTGATTACAT
TAACCCTCCACCTCACCTCACCAACACTGACACTTGTGTGATGCTAATGTTCAAATCAGC
AAGCAATGGTTTTGTCTTCTTCCTCCAGGCATTAAACCTTTCCAGTGTGACCGCTGTGGG
AAAAAGTTCACACGGGCCTACTCCCTAAAGATGCATCGGCTGAAGCACGAAGGTAAACGC
TGTTTCCGGTGCCAGATTTGTAGCGCCACATTCACGTCCTTCGGTGAATATAAGCACCAC
ATGAGGGTCTCCCGACACATAATCCGCAAGCCGCGGATTTATGAGTGCAAAACGTGCGGC
GCCATGTTCACCAACTCTGGCAATTTAATTGTACACCTGAGGAGTCTGAACCATGAGGCA
TCCGAACTAGCAAACTACTTCCAGAGCAGGTGAGGAGTTTGGGGGCGCCGACCCCCATCA
TTTACTCAGATCTCACCTGGATCAGAAAATAACTTCAGTTTAGATTCTAATACCTGAATT
TCATTGGATCGTTGTCGTGGCTTTGGTTGTGTAGAATGTTTTTGAGATGATTGCCATTGA
TTTGAATGCTCAAATCAAATGTATCTGAAGTATTTGACTGTATTTATTGTGGAGTTTTTA
TTTCACTTGTTTAAAACAATCATTTGACatttgggga
>NODE_176_length_746_cov_11.599195
TGTTGGCAGATGCAACAAAGCAGTTTGCTTTTACGGACCTTGAAGAGGCCTCATAGAATA
ATGACAATGACCTTAGTTAGTGGACTCAATTTGCACTGATGTCATATTTTCCAGCCACCA
AAGCTGCACAATATTGTGAATCAGACTGACTTCCAGTGCAGCAGGTAAGTTTGGAGCCCT
TCAGAATTACATCTCATTATGTTTTCAGTGTCATTTCTGAACACGACTCCTCCCAGTGCT
GAACCTAATCAAGAGTCAACCCACCTTATCCATGAGCAATCTCATAACCATCAATACAGA
TCTTATCAAAAGTTATTAATGTTGAAGTTGGACTTTCTCACTCCCATGTTACCATCTAGT
CTGGACCAATCCTGATCCACGGTGCATGGTGTCATGGTAACCATGGGAAATGCTTGGTCT
CTGTTTAATAAACGTGGTTGGACCAGAGTGAGGGTCCCATATTGACCACTCAAGAAGAGA
TTAAACGCTGGTGACATTTCCGAGGTGGAATTTGCAATTTCCACAAATATGAGGGCGTCC
TCGAGACCGGCATGACAGCACATAAAATCAATACAAATAACCTGAATCCCTAATACCTTG
ATCCCTGTTAGTGGAGGGATGCATTACAACTAAGACACTGGGAAGTGGGAGACACAGCTC
TCTGTAACCCCCCCTCCACCTCCACCAACACCACCAGCAGGCTCACTGCTGATTCCTATC
GACTGTCTCCAGGCCAAACACAGACGCAATAACAATTAGGTGGGATACTGGCCCAATTCT
CTCCCTCTCGCACAAACACACACATGTGTCGGAAACACACACACTCACACAACACTACAT
ACATCTAAAAAAAATGGACAAATATCATAAAATGTTGGTTTTTCATATTTTTTTTTTGTT
TCTGTGGGTAAgatatataaatataaacac
>NODE_177_length_717_cov_15.539749
TAAGTCCCTAATCAAGGCCCATCATCTGTCATCCTTTTCTTTGCTCTCTCTATCACCATG
CTCTGTGCTGCAATCAATTCATCATCACCCTTTGTGTGCCACTGAACAGTTGACAACTTT
ATAACTTGCAGCTGCACGGGCTGACTGACAGGGGTGGAAGGGGAGCATGAAAAAAAATGA
AGAAATGAATAGATGAATGAATGAACAAAGAAGCGTGGTTTTCAGGGAGAAAAAGTTGTT
TTCTAAAAACACAAAACGATCTACATTACAGCCTTTTATTCCCTTTCGTCAACAGAGGAG
CAGGCAGTGTAGCAGGGAGGAGAGCGTAGAGGAGGAGATGAGGAGGAGAAAGAAGAAGAA
GAAGAAGGAAAAAAAAAAGAAAAAGAAAAACATCCTTCTCACTGATCTGAAATCAGAAAG
CTTTCAGTCATTCTTTATGTGCTCCCCGCGGCCACTCTGAGCCAGTGAGCATGTACATTA
GGCTGGGGCATTTTGATGAAATAAAAGCCCAGGCCAGCTTATGGCTAAACAGAATGGGAG
CACTCACTCAGCCTGTCTCTGATTGACCATTAAAGCCATTGATGAATGGGCCTGTCAGGG
GAGAGACAATTAAATCAAACATGAAACAAAGCCGTTGTGACGGCCCGGTCTGACAGAGCA
AACCCATTCCTCCCCTCCATTACATAGCACACGGCTCCTTTTACAACCCCTAACCCACTC
CTCCCGCCTCCTCTACCCCACTGTATGTGTGCCACTGTGTGTGTGTGCGCGTTCAAAGTG
AACAAGTGAGCATGTGCACATGGGAGTGTGATGTTCTCTGCTGGAAGTGTCTGTTTGTGT
GTGTGATGTCTCACTGTGAAACCACTTTGTCCCCCCCACCCCctcaaccccataccccct
a
>NODE_178_length_500_cov_6.124000
GCGGGATGACAGCCAAACTGCCATCTTTCAACTACAATGTTCACAATCATGTTTTGGCAT
CACAATGTCTTCAAATGTGATACAGATGACGGCACAAGCTGTTTCAAGTCCGTTCCTGTC
AACCAAATTCACTTTACATGTCCCATGTCAAAAACCTTGTTTTCAGCCAGCCAAACGCAT
TTTCGGAGCGGAATCACAGTCAAACTGCCATCTTTCAACTACAATGTTCACAATCATGTT
TTTGCTTCACAATGTCTTCAAATGTGATACAGATGATGGCACAAGCTGTTTCAAGTCCGT
TCCTGTCAACCAAATTCACTTTACATGTCCCATGTCAAAAACCTTGTTTTCAGCCAGCCA
AACGCATTGTCCGAGCGATATAACAGTCAAACTGCCATCTTTCAACTACAGTGTTCACAC
TCATGTTTTGGCTTCACAATGTCTTCAAATGTGATACAGATGATGGCACAAGCTGTTTCA
AGTCCGTTCCTGTCAACGAAATTCACTTTCCATGTCCCATGTCAAAAACCTTGTTTTCAG
CCAGCCAAACGCATTTTCCGAGCGATATAACAGTCAAACTGCCATCTTTCAACTACAGTG
TTCACAATCATGTTTTGGCTTCACAATGTCTTCAAATGTGATACAGATGACGGCACAAGC
TGTTTCAAGTCCGTTCCTGTCAAC
>NODE_179_length_682_cov_15.727273
CACCTCTTCCTGCAGTCAGATGTGACTTAATTGGGTAATGCCAATATTTACAGCCATTTG
AAATTAAAGCGATCGTGTTTTCTTTAATTGTAGTCATGAATTTATCATGGCTTCTGAATT
AGTTATGGTCAGCAGTGGCGAATATTTAATTTATTGGAACGTGATTTGCTGACGGCATCT
GATTTCTTATCCCTAGTTTTTTTTTGTTTTTTTTTTCCAAAGTCCCTTGATTGTTGGCAG
CCTCTATGACATTTTAACTTTTGAGGTGGATGGGTGGGTGGGTGGGGGGGAGTGCAGAGT
CTTTGTTAGTAAATCCATTAATATATAAATGATGAAACCTTTACCTGCTCCCAGTTGCTT
TGGCTTTCATGTTGTTGTTGTGTTGTTGTTTGGATCGTAATCAGGTATTAATGCCATTCT
GTCTGAACTCAAAGATGGCAGGCTGCCTGGTAATTCATATGCTTGTTCTCTGATGGCATC
TGTCGAAGTGTGCTCTCTGCATATTGGTACATACCCTATGGGAAATTTCAATCCAGCCCC
AGACTGAGTGGGATGTAAGCAATTTCTTAACTGGGACACTTGCGTGAAAACAGAAAGAAC
AGAGAGGGAGAGGGAGAGCAGATACAGGGGGAGAGAGGAAGAGACAGAGAGGGAGGGAGA
GAATAAGTTTGAGGCCAATCCTACTGTGACAAGCGGTGACAGAGTGAGGAGGCCTCAGTA
TACTGCCTGGCGTTATTAATTTGGGACATATGGTTCGCACAAACAAAAAGTTACGGCGCG
CGAGAAAAAGAAAATCTTGATGGAGGGATTTTCATAATAGGCTGATTAGTGCCAGCGCTC
GACTTCATCAGAAATTAATCaatata
>NODE_180_length_402_cov_19.089552
CAAAGCCTTAGCAAGAGCGCAGCTCCCCTGCCGCCCCCATCCCGCAATGTCAGATATATC
AGCAATGCTAATGCCCAGGCAGCATCCTGCAACGCTCGCCCTGAACCACTGAAAAGACAA
CCATTTAGGCTTTAAAAGACAGACATAAACAAAAAAGGAAGGAGGAGATGAAAAGAGAGG
AAAAATGAAAGAAAATGCAAGACGTAGAGAGGAAGAAAGAATGAAGGGAGGCTGGGGTTG
AGGTGGGGGGCGAAATAGGAAGTCAATTACGTATTCTGAACCTGGCCGATGTAGTCCTCA
GGGATCTGCCTCCGCACCTCAGGATCTGTAAATAATTGACAGATAATATTAATTGGCTTT
GGATTAGTGAGCAAGCTCAGTATCACACATTAATATTTGATCAGAGGATGATAGGGACCC
TGGCAGGGGATCCGAAGGGGCAGCTGAGGCTGTTTTGTTGATTAGGCCAGAGAAGGGAGG
AGACGGAGGCAAGTGGTAGCGGTAGCAGCAGCAACAGCAACAACAGCAGCTCCAGACACA
CACAACCACACACACACATACACACACACACACACATACACacaca
>NODE_181_length_786_cov_20.123409
CAATGCAGAGAGCCAGCAGGGGGGACCGGGACCGGGCCAGGGCCAGCCGCAGAGCGCCGA
GTGCAGGGACAGCTGCAGGGAAAGCGGCAGGGAAAGCGACAGGGACTACCTCATCCTGAC
GCTCACGAAGAATGACTTGGACAAGGCCAACAAAGACAAAGCTAACCGCTACTTCTCGCC
AAACTTCAAGGTAAGCAGTGAAAGAAGCGGTTGGGATTAAGAGGCAAATGGGATGTTATT
ATATTGGAATAACTGTTGTTAAAAACTTTACTGCTTTACTGTTAGTTTTTACCAAAGACG
TTAATCCAAATATAGCAATGATGATTGTGTTGCTGATTATCTCATGACACACACTGAAGC
TAGTTGTCTTAATTTCCAGGTGAAGTTGTATTTTACGAAAACCGTGGAGGAGCCTTCGAA
TTCTGAGGCTAGCACTTCAACATCCGTCACCCCGGACGTTAGCGACAATGAGCCAGACCA
TTATCGATACTCTGACACCACTGACTCTGATCCGGAAAATGAACCTTTTGATGAAGAGCA
GCACACGCAAATCACAAAAGTGTGAACTCTTTTTAAACAGGAAAAGAAGAAATTATACAC
GAAAAAAGGAGAAAACTTGAATATAAACTCAAAAGAAGAACCTTTGTCCCTTCCCTCCCC
CAGACGGCAATAGAATATCATCATGTCAAATGCCAATTTTAGGGAAAAAAAGATAAATAT
CCTGACCAATATATTGTTTTTATTTCTTTTTTTCTTTGGCACGGCCATGTACCATGTGCG
AGGTATTGACACTGTTGCCCCATGGGAAAAGGTGCTGTAGCTATAAAAATGTGTTTATAT
ATATATACATACATATATGTATATACATATATACATGCATATATAAACAAACTTTTTTGT
GTCAAAGACAATGGAAAGAGTACCACAATCAGGAGACGGGAGTTGAAGTGTGGGAGAAGt
tagaatgata
>NODE_182_length_711_cov_11.696202
CTTCATATATGTAGCCAGGAACCAGGATTCACCTGAAACACAGAAATCACATTTTAAAAA
AAATAAAAATTCTGAATTATAGCTGTTCCACATAAATATTAATTCAAAAAAAAATAGACA
AAATATTTGCACAATTGTGATTAATTAATCTTCTTCTTTTTTTTCAAACTTGAGCCCTGA
TAATGAATGTTCCCCTTCGTTCTAAGCAGCAGCACTCTGAGCTTAAATTTCCCCCCTAAT
CGTTCCCTGAATAGCAGCTCCTCTCCACCTCTCCGTAGGTCTGGGTGGCAGCATATCTCA
ACTCGATTCACTGTGACAATATTGTTTGGCTATCATTCGCTGCTTTAGGATGAATGGCAT
CGATCCTCTTTTAACAACATTTGTTTCCTATTGTGTTCGGGGGGCGCAGCAGAGGAGGGC
AGACGTGTGAAAGTGGCTGTTTGATTCTCTTTTTCATCCCCATGACCTCAGCTTTTGTGT
CTCGTCACCCTGGGAATGTCACGCCTCACTACTCTACTTTAAGATGTTTCAGAAAGTGCC
CTTTGTTTTCACTCTTTTTTTTTCTTTTTTTTTAAAGCTCACACAAAATTGTTCTTGGTC
CCCCCCCCCTCCTGCTATAAAGGATACTTCAGACTGAGGCACGGTTCACAAGTGCAATGC
AATTTGGCTTATCCCAACCTTTGTTCGGGTTTCTACAAATGACCAAACATAGTGCAGACT
TGATCTACTGCTGCTTGAACTCGGGAGTTTGGGAGCAGCTAAAAAAAACCCCAAACCTAT
TCAGATTCAGAGTCATGGTGGTATTTTCAGTGTGTGCATTCGACGGGGACAAAAGGCCTA
CCAATATCCCATAACCCTGAAGCTCAAAAAGCCACTCCGTCTGTGAGTGAGAGga
>NODE_183_length_809_cov_22.524103
ATTTTTGATCTGCCTTATGTAATATAGAATGCAAATGGTTATTGACAGTGAACTATTAAA
CACTAAGTTGTAGTAAACGCTCTGTGGGTAATGTTCTTTTCCCTTATTTAAGAAAAGAAA
ACAAAATGAACATTGCACTAATATGTCAGTGTTCATACAGCAGCACGGTATATAAGACAG
TTCAGAAGGAGCCTAAATCTCAGCTGAATCCCATGGACTCAAGAATGCAGCTGCGTGCAC
AGCAGTCCAACAGCCCCACACACAGCGGAAAGGATATGAACATAGCATATGCAAGACAGT
CTGAACATTTCAAAGTTTCTGCACAAGATGTCCAAATGTTTTCTCTGGCTATATCTTCAG
AGGCTAAACTGTGATTAATAGCAGTGAAAGAAGCCTTTGAAGCAGGATTGGTGACATCAA
AGTCCTAATCCATGGGTGGCAGGATTTTTATAATGAGTGGGAAGTATCTTAACACATTTC
AAAGGGTTTACTCCATGAATAAACAATAGCTGCACAGATGTGCCACACACACCTTTAGAA
AAATACGTCTGCAGACACAGGAGGCAGCATTACCCAAGCAGCCGTGTATGGCAAGGAGGA
AAACCTTTGTAAGTTTTCTAAGATAAAGCTAAAGTGACAGGCCAACAATTGTTCTAGATT
TTCTACCGCACACAGACGAACTTCCAAAATGCAAATATGCAGTCGACGTCTGCAATATAA
TTTCAAGACTCACGTCAGTTGTTGAGGACAACGTCTGACAGCGAGCCAAAAACTTAAACA
CTGGATCAGCGGTTGCCTTTCTCAGAGGACTTTGCGCTATCAAATGTGTATTAGTGGCTT
CAATCAAACACTGGAGAGATCAAAATCAATTTATGATGGATTAATTAACAGCCGACCACT
TCTAACTTTAGACAAAGAATGTCGTATATGTGCCAAAGGTTTCTCAGTGAGCCAAAGCAA
TGTGGTGTCTCATGGGACAAAAACAACAGAcac
>NODE_184_length_663_cov_15.960784
TGGGAGAAAAAAAAAAACAGAAAGAAAGAAACTTCTAAATGAAACCTCTCTCTCCAAATC
CCAAATGAGAGGAAATTACTCATCAAGTGATTATGAAACTGTTGGCATTATAGAAATCAG
AGTGAAAGAATAGAGTCAGGAGGGAAAAGAGGGAGGGGGTTAGCAATTTGTTCTCAATGG
ACAGCGGATGAAGAGGTGGCAAGTTAAAGTCTCCAATCTGAAGGGTCTCCTTGTAAAGCT
AATTCCAGTTAATGGCCAAGGAACAAGCCTCCACTAACCCTACTGTATCTGACATCCAGG
CTCCAGGTAATCAGGCTGACATTAATGCAGGCTCCAAAAGAGACACCTCGTCATCAGGAA
TTTTCCTCATTGGCACCGAAAATGCCAGGCTGCACACCTCTGACTGCGTGGCCCCCACAT
CTATTAACCTTATTGATTTGGAGCCCTGCTGAGCCCCTCCAGAGCTCCCGCCCCCCTGCT
GCTGGACTGAAGTGGATCAATCCTACGCCGGGGGCCACAACTCGATAACAACCCAGTGCT
CCGAGACTACTGTTTACAACCTGAAATGAATACACACATAGATGCTGCTCTGTATATTCA
CTGCTCATCTGCCGACACTTCCTGATACAAGTTTTTAATAAGTGTTAATTATACCTATGA
AAAATTACAGTTTAATAACTTTACTGCAACGTCCACCCATGTCCAGTTGTGCTTTTATGA
CCAGAAATGCACAAAAAACTAATTATACAATTAAATATGCGTCAAAGAAGTACAGTATAT
TAACCTCTACTCTCctgttcattgatttcttcagtgcagttaatttgtactaacaaagtg
cccttca
>NODE_185_length_761_cov_13.123522
ATCTTTGTAATGCTGGCATGAGCAACTGCTACCCCACAGTCGCTTAATGTTTCATAAACG
TCATTTGGAAGTAATTCAGTAAGCACCCTCATGAAAAAGAGATGAAATACAGATTGCCAT
TGGGTATATTAACACCTGTCACATCAGACCAATATCATATTGCATTGCTGTAGTTACCCA
GCTTTCTATTATTTTCTCGACTAACAAAACGTCACCTTGGCCTCTCAATCTACCGATGTA
ATTACCTCATCAAATAAACTATCAACAAAGCTCCTAAAATAGGATTTGTGGAAGTGGGGG
GGGGGACAAAACAAACAAAAAAAAGGAGAAACATATCATCATGCCCAACATACTGTATGT
GAGATGTGTGACGCTTAGAAGTCAGGGGAGCAAAGCCTTGAGGGCATACAATCAATATTA
CATTTTCCATTGCCACCTTCATAGCTATTGTAAATGGCTTGTGTCAAAAATAATAACAGG
TTGTATCAGGAACCTTGGGTTTGCAATTTCGCTCCTAGTGCTTGGAGGCCCCGTCTGCTC
TCCCTCCCTTACCCCAGCACCACTGGGTGTTAATGACGCCGTGGTGGCAGACACTTCTCA
CACCACAACTGACTTTTTTTCCCTCTCTGCCCATTCTTTATCTCTTTACTCCTGACAGTT
CGGAGAACTGCAGGGAAAATGTGTATGTGTAAGAAAACGCTTACTAGAGATGATTAGCCC
TTTGTGCATGTTTCGGCGCTCAGCCAGTAGCATAGTATTATTAGCAGGGCTGGAGAGATT
AAATCTATTCTCACTTCGGTTGTCATAGCACTCTAGGCAGCAATAAGCAAGATGAGATGC
AGTAATATGCACACTAGAGGGACAGACTCCTCTTCACTGGAATCAGAGCTACTTTGAGTT
CTTCTCAGAGAGGGGTACTTAACTGAATTCTTTTTTTAAGAGgag
>NODE_186_length_450_cov_13.533334
GTGAGGAGCTCTGCAGAGTACGGCTCTGTGTCCTCCATACGACTGACCACATCACAAACC
AGCTTAGCATCAGCCTGGACAAGCACATTTTATAAGATTAGGACAAGAGCAACAAGATTA
TATTTGAATAAGTTTATCATTCTAAACCATTATACAATAATTTATTGAAATGGACACTAC
AAACCAATCACAAAGTTAAATCTTTCCAAGACTGATTTCTTAAAACAGATTTACTATTAT
CCAGTCCCCTCAGGGACATCAAGTAGACGTCATGACCCACACAGACACTGCGATTTATAC
CAACACAGACCTGCTTTGGCACTAAAGGTAAAGGTAACACTAACTTTTCGGTCTTTGTCT
CCAAACTCTATGCCCAGTGAGTCCATGGCTCGAAGAATGGCTGCCAAGCTCTGGATGGTG
TTGCTGTAGACCACAGGCTTATACTGCTTCACATCATCCCCAGAAAAGCCATCTTCATGG
ATAATCCTGCATGCGTACAGAGACATTATCAGAAAAACACAAGCTTGGACTAAACAGAAA
AAGTCGCACACGTCCATATGGTCCTAAATAACTGTCTTTTTCACAATAAAAGCTCCACAT
GCTCTGGATTTTTCTGTGTGTGTGTGTGTGTTGG
>NODE_187_length_909_cov_15.852585
ATGTGTGGACCATGTGTCGAAGGTCACCTGTGGGGCAAATCACAATCTTGTTCTTACAGG
TACTGTATTGCACTGTTTAGGTCTGCTAGGATGCACAACATTTAATTAGAATGCTGTTAT
AAAATTGCTAAAAAATTAAAGTGGTTTCCTTTTAAAAATGCAGTCATTTGTGTTTTTTAT
GCGCACCGTTCCAGTTACCTTTTTTCTTTAATATGGCCCATCATAACAGAAAAAGATCCT
GTCATTGACCATTCAGTATCTTTAGAATACCTTAAGAGATAGAGCTGACGTCAGTAGTCA
TGAGCTGTCACTGTGTGCTTCAAAGTTCGCCTCTTTTACTCAGTTTTATGCGCATATCTG
AGCCCTCAAGCCCTCGATCAGCACATCACCTGAGAGAGATACAAGGAAGGAGAGAGAGAG
AGTTAGTGAGAATATGGCCCTGGCTCCTGATCCATAACAGTCATTGCCTGTTACATACAT
TTCAGAATTCATTCAGGCTATGAAGATAATCGAGGTAGTCGACAGTTTCCCCTGCAGCCC
AATGGATTTATGATAGCACTGTCAAGAAAATGAGGCAAAATGACACAGTAGCTGACTTTA
GCTGCAAATAATGTGATAGGCCGTACAGTGGTGCAGCAGCAGCTGCTGTCATTGCAGGTA
ATAGCCTATAAAGAAGCCTGATAGCAATACCTGTCATTTCTTAATGGCTGACTTCACTGA
AGAGCTTTTGTGGCCTTTAACATGAAGATAATAGAAGATACAACAAATTTTACAGCTTTT
GCGTTGCATCCATAATTTATCTCCAGAGGCCCCCACGCAGCAGTAGCACAACAAGGACAA
CATGCTCCTAGAGGTGTGCTGGAGAGAGATGCAGTATGAGCTGCAGGGTGTTGGAGGCCC
CGGCTGTACTTTGCAATTAATGGAGGAACTGCACAAAGTTCAAAACATCTTCTGTCAGTT
GATATGATCACGTAATTGTACATGTACTTAATTTTGGATTTTTCTGTTTAAATGATATCT
TATATTTTTACATTAAAACTGTGtgtttattaatttgcttaaataatctttgataccatg
tttttttttattt
>NODE_188_length_390_cov_1.412820
CTTATAACCACGTACAAGCATGTAGTTTTGAGTAACCATAAAATGTTAACATTGATTTTC
AAGTGATTCAGCGTATGAAAAGTGTATAAACAGTATAAAAATGCATCTATGTTTATATCA
AGTCAAGTCACTGCTATTCATAAACACATTTAAAGCAAAAAGCTGATCCCAAGTGCTTTC
AAGTAGAGAAATAACAGTGGCATTGCGGTACATAGACCTGACAAGATTAAGTATTGAGGT
TACGATCCTACAGTGGGTTTTTTAAAAATGTGAATTTACCTTGAAATATTAACAAATAAA
ACCCTACAAAAATATGCATATAAAATGCAGTGTTCCCTGGATATAATCAATATTAGGGGT
AAGACAGATGCAGTTATTACTTATGGAGATTAAAATTACTTTTTTAGAACTGAAGTTATG
ACCCTACAAAAAAACAAAGCCTTTGAACAGACTACTAAAGactgtaagaactttgtggta
caaattgcagtcaaaagacagaaacaaaaggttggctggacatagtgcaatgtctaacat
agccagacagaatagtacaccttacgtctaatta
>NODE_189_length_808_cov_17.210396
AAAACCTTTTTCTTTGTTTTGCTAAGCAGGATTCGCAGTATCCATTCAATCATTGTTAAA
AAGGTAATGGGACAAATTTCATTTTGCATTGTTAATCTGGCTGGCTATTAAGAAAATGTT
TTGAAAGGTTCAAACCTTCAGATTTTTACCATAACAAACATGGATTTGCTGTATTAAAAA
AACCCTCTTTTAAAAAATGCCTATTGACTGTGGAGAAAGTTCTTTGAATCAGCTTCAGCT
TAATCAGAATATGTAAAACATTGTAATTTAAATACCAGGATGCCTTTTAATAAAAAGGAC
TAAAGTGAGATTTAAAATGAACAAGGTGATTAAGAGCGACTGTGCTGGACATTTATAGAG
CAGGACTGCACGTAATGAATAAAGATTCATGCTTTAGTCCCAAATTTAAATTTTTGCACA
AAATGTGTCTGATGTAGGCAGCTTTTAATCACCTTACTGACAGGAGTAACTGCTTTCATT
TAACCTTGACTGAAGATCATGAATTCTAAAGCATTTAATTGGATACATCATTTAACAGAA
TGAACAGAGCAAATTTTCGCCAATTCAAAGGCTCAGATTGACAGACAGTGGCAGTAAGAC
CCACCACAATTAAAGCTGATCTGTATTCACTGGCCCTGTCACCCATCGCCATTAGTGATG
TGACTGTTTGATCATCTCTGCAGAGAAACTTTGCTGAACTTCACCTTGTTTTGAAAGGAC
TAGACGTTGAATGAAAGACGAAGGTTTGAGGAGGGAACGGGGGCTCTGGAGGATAGCGAA
CCACACACACACACTCACTCTCACACACACACACACACACACATACACGTACACCAACCT
ACCTCTGGGACCAAACCTCCCTGCGATGCACCTCTGGTTTAACAGCAGCAACTGTCCTGG
AAATGGACGTGACAGGACAAAAGAAAACAGAGCAAGTCTCACACCATTATGTTTATTATC
TCCATCAGTGGCTTAATTGAAATGTTTCAaaa
>NODE_190_length_1003_cov_9.835493
AATGTCCATCTCAAACCAATTTGATCCCTTCAACTGACTCATTCATCAGCCTGACCTCAT
TTGCAATCCAGACTGGTGTCCTGAAGAAAGGAGAGTTGGATTCAAAGCAGAGGATGGGTG
CAAAATATTGAATTTGAGGGAACCAGTGACCAGTGGTCCAAAATATTGCTTGGAGCACAG
TAGGTGAGCAATGGTCTTTATCTCAGTACCATGGTGGCTCATTTATTTTGTTGATGGATT
GTTTATCAGTCGGGCAGAATAGACGTGTATTTGAGTAGCTGGAGGGAAGTTTAGAGGGGT
TTTATGCAGAAGCGCTGTAGAACAGCCATGTACATCCCCTTCAGCCAACTGACCTCGTCG
GGTCATCAGGACTTAAGTAAGAGTGAAAGTCGCTTTAAATGGAGCGAGGCTCCCAGGGAC
CTAGCCTTGGCTGAGCAGCTGCTGCCAGCCGGCGACTATTACTTTTCCAGGGGCTGACTT
TGATGTTTTAACAATCCATACATATTGATTCAGACTGATAATAAACAATTTGATTAGCCT
CTTTCTATAGGCTGTCATTTCAATCACTTTCAGAGCTCCGATGGAGTGGAAGTGAGGGAG
GGAGGGGGGGATGAGAGGAGGGCTGGAGAGATGGAGAGACAGAGAAAGCGGCCAAAGCTG
AAAGAGAGGGTGGAGGGCCGGAGCCCCCTCCTCAGACAGAAAAAGGAATCCAGCCCTGAT
TAGGCCTCTGCCTTTGGTGAATTGGACAAGACAGCTGAGCTGCCAGGTTATTAACTCCCT
CAGAAAATTCTCAGCCCTCTCTCAGGCCGGCCTGAATACTGCGATCTGGATCGATAAGCA
ATCTCCGGTGTGTACCAAATGCCTGCTGGATTCATTTGTCTCCCAGCACCCTCTCCCTCC
GCTGGACAATACACCTGCACAACTGAGCCCCTCCACCCCCACCCCTCCTTCCCCCTTCTT
TCCCGAACACTGTTCTCACTCTCTCCTCTCCCTCTTTCTTCCTCACCCTCCCTCCTTCCT
CACCTCTCTCACGTTCACTCACTGGAGTCTCTGTCACTTTTTAAATAATGACCCTGGGGC
TGAAGGAACAACTGCCTACCTCTATTTCATCACGgtgagtccctctcctgcaggccggga
cgaccaagctgtccgggagagagagagtggggagagagacagagaag
>NODE_191_length_498_cov_22.702812
GACAAAACAATATAGAACAGAACATCATTTTGTCTAAAGTTCATTCATCAAAAAGCTGCA
TATTTTGAAAAGGGTAAAAGCCCACACACACACCCCTGTCAGGGAAGCGCAAAGGCTAGA
TACTATAGATTACTTTAATCCCCTGCCAGATATAAAAAGGATAATTACATATTTGTGGTG
GAGGCTGTGTGGTGAAAAAATCAATACAGCCTTTTTTGTATGACACTTCATTAGTGTGAA
AAAATCTTGGAGCTGAGGAGAACTGCACTGCAATTAAATGGTTCTGCTACCTTAGACTTT
GTAATGGCTCTATATTATTATCCAGTTTATTTGAAATAGTGGTTGCACTTGTGGAGTAAT
TGGAAACCATTGATTATGTACTTTTATGTCTACACTCTTGCACATCATTATGGAGAGAAG
CAATAGTTAGTTAGCCTCTCTAATGAAGCACTAATTGCACTAAGTAGGTTAAGATGTTAG
TCAAACTGCACTCAACTGAAATCACAACACAAAGACTTCCAATTAATCTGCATAGCCTGA
CTAGCAGATGTTGTTTTGGACTCCATATCTTGCAGCTTTTATTTGCTTTGTGTCTGATCC
TGTTGCGTAAATAGAAATTGTATTTGTATCAGTCCATTGGCAGCAGATGAAATTGATTGG
GAAGGGGGGGAAATAAGGGGCg
>NODE_192_length_978_cov_22.493866
AAACACATCACTGTTGTTTTTCTTCCTCTTGGTGAGGATGTGATTAATGACCAATTTTGA
GATTCTATCAAAGCAAATGTGCTGTTCTGCAAATCCACCCTAATTACTACACATTGTTCC
AAGTGTAGGAGAAAGAGAATATCACATGAATGCTGAAACGAGAAGATAGAAAGACTTTTT
GTAATTACAATACATACTTTAAAGTACATAAACAAGGCTCAATAATTTCTACCTGGGTAA
CAACTTAATATTTTTGTTCTGAATAGTTTCCTTTTTTGAAACCACAAACTCTGTAAATAA
CCAACTGGCTTTCCACATATACTTGATCAATTTTAATTGCCACAGCTCTCACCCTTCCAA
TAGGAAGAGAAAGTTGAAAGTAAAAGAAAGAAAAAAGTAAGAATGAAATGTATTCCCGCA
TACTATGATATGGTAAATGTTAGCGCCTGCTGCATCGCACTCCATATCACTTCGCTCCAT
ATGAAAAATAGTTTGCTATTTTGGAACCCCCTGGCAGCCATAGTGGATCACCACAGACCC
AGAGCTCATTTATCTTTTGTCAGAGATGAAGCCAAACTAACGCCATCTCCTGAAGCTGCT
AAAGAATGAGGAGGGACATAGGGAGGGTAAAAATAAACCCGGAGCCCAGGTAGCTACACA
AAGAAGTCATTCTACAAGTAATGGGTGGCTTCTGAAAGTGGAACTCTGTTTGGAACTGTC
TCTCCGCGTGGAAATGATGCTGTTTAGGGCTGAAGTTTATTCAGTTACCTTGCTGGCATT
TATGAGGCTGCCTGAGAATGTGTGCATGTAACAGCATTGTTACGTGGCAAGTTATCTGAC
CAATTAAATGATGATTTTATTAGGTTCCTTTTAAAAATACCTGCAAATGCGAAATGGTTA
TGAGACAAAATAAAGGTGCTTCTATATGTGTCATATTAAAGTGCTGCCTCAGGGCATTGT
ACCATCCAATTAATCATCCAAAAGAAAATACACCATGGGTGTATAACACTGGTGTATAGC
ACCACGACTGCTTTATAAATTAAATCACTTGATAttctgtttctggaagagaaatactgt
ttctgtctagtatgagactttctaacataatattaatatcatagcccaccaaactgtttt
ctctagattaacattattttca
>NODE_193_length_806_cov_19.317617
GATTGAATGTTTTTAAAATGATTAAAAGGAGGGCAGTAATTTATTTTGATGACAAAAAAA
TGATAACTTGCAGTGATTTGTGCTGCAGTTAATCTTCATCGAAACACAACTTCAGCCTCT
CTGGCCATCTAACCCTGCAGAGGGAAATAAGAAAAAAAGGAACTAAGCCATTGTCATTGA
AAATGGTATGAAGAAAGCAGCCAGCCCCTTACCCTTAACTCTGTTGTGGACAGATTTCCC
CTGACAAAAATTAAACTAGCTCCTACTTGGCACTTTATTATCTCTTCAACTGAATGATTT
ATTGTTTGTGGAGCGAAAGAACCAAAGAGAGGGGGAAGATTACATTTCCAGCCAAAGCTC
AGGCCTGATCTCGTTTTTTACTCCCTCTGTCCAGGAAAAAAGCTCCCGACAAACAATAAT
GTCAGCTGTAATTGATCGGAGGTCGCTGGCTGGGCCTGCAGTAAAAGCGCACTATTTAAG
CGACAATCGGCCCCGCGCTCTTCAGACGCTGGCTAATGAAGCTGTCTGTCTGGGCTATTT
ACCTTCTCTTAAATGGAAGGGGAGAGATGTACTGTAAGAGACAGGGCTGGAGAGGATCTG
CCTCTCGCTCCTGTGAAATAGGACCTGCACATGCCTCAGGAATGTATAATTGGTTGGCGC
AGCCAAAGCTGGGGATCCGGTGCTAATTAAATGACTTGTTTAAAGCCTATCTGTCTTTGT
TTGGGAGGCTCTGGGCTTCAGAACAATGCATTGTAAATGCTGTTGTCAAACAAACATTCC
TGGTTATCCTTTGATTTGAATTGAACAAGACAAAGGGCTGATTTGCTCACTGCTAAGCCT
TTGGTTTTCATGGTGTTGAGATATTTTTCCCTCTTCTGATCTGTCAAACTGAACAGGACC
ATTCCAGTCAAGCAGCTAAATGGACTGACTCACCGCACAATGCATATGCATTCCTCCGCT
TGCAAAACAATCTCAGTTTTCCTCctaatt
>NODE_194_length_750_cov_15.650666
CAACAATCTAATCTTTATCTTGAAAAACAACTTGTGGCATTAACAACACAAATCTTGATA
GCACAAAATGATTAAGACATTTAACACAGATTAATGAGCCTGGAGTTTGTCTATTCATTA
TGAAAATATCTAAGTTGCATGTCTGGGTCAGTTAGATGAAATCCTTTATACTGTACTTTA
AAAAAAAGCATTACATGTGATATGCTGCAGCAGAATTAAGTAGTGAAGACAGTACACATA
TAAGGGAATGAACATCAGACTGAGGTGTGGCTTCAGTTTGAATTTTGCCATCCCAGCTAT
TAATTTTATTCACTTGGTGTGATTAAACCAGAAAATGTGATATGTGTTCCATACCGAGAG
CATGATATGTATTTCATAGAGTGAGAATAGTGATGAGTGTAGTGTGTTGTGATGAGGACA
CTAGGTTTGATGGTTGCAGCTTCACACAGTGCAATAATAAATTTGGGGCTATGGGGGTCT
GACATTGTCTGCGCTCAGTATAATTAAGCGGTGCATTAGAAAGAGGGCTGGAATAAAACA
TGAGTATGTAAATGCAGCCTGGAGCTGATGTTCTAGTGATTATTACAATGCAGATAAAGC
ATTTCTCACAACTGCCTGTGTCTACTGAAGCCTCCAAAAACATCTGGACCTTTTAATTGA
AAAATGGCATGGTGTTTCGCTGTGCTGCTTTGTGCTAAGTGAAGTCAACAATTAAGACGA
AAATGTAATTGATAAGAATTGCATTGCTCCATTATTTGGTGTTCTAGTCAAGAAAATTGA
TTTATCAATTATTTACAGGTCACAGAGCAGAGGCCATGCATTTCTGTTTTCATTGCATCA
TCATCTCGGAACATACAGCACTGAGCCGAGAGCATCTCTGGAGCTCCTCCACATGAATCA
ATCATAACATGCATATTATgctcgaaactaatta
>NODE_195_length_840_cov_18.827381
GTTTTGACAGCTGATCTGCCATGATATTTTTGGCGTGGCTTTACCCTCTTTTGATGAGGC
CAGATTTCAGACCCCTCATCTGTCCTTTTTCAATAGCCAGTCCAGACCCATTGAATCCAT
AGAATGAAAAACTGAATGGAGGCGTGCACCAGCTCAGTTTGATTTAAATTAAACTTCCTC
CATTCTTTCATATAAAATGTTATTGAAGTTGCCTTTTGTTAAAAAACAAATGAGTTGTCA
CCATTGCTTGGCTGGTGTTCCACTGTTTTACAAATGTTTTTTTTCTTTTTTACAAAGACT
TTAGTTACCCATAGGAACACACTTCAGTTAAAAACTGTTTATTTTCACTTATGCCACTGT
CCTTTTCACAAGCAAAAATGTTTTCTTTTTTCCTAATGAATTGAATTTTGTGCATTTTGG
CAACAATGCTCGTGGTGTACATGTGCATTCTCGCCCACTATAATCTGCACTGATTTGGTA
TATTTTTAACGATGTAACTAAGCAACAAACGTAATTGTCCCTTTCAAAAGCTTTTGTTAG
GCCCTCTAACACAGTCTAATACATAATTAGGCATAATGTCTACAGCTCATTATAGTACAC
ATGTGTGTAGTTAAATGGACCAGGAGAGTAGCTCACTGAATTGTGTGGATTCATTGGAAA
TGGAATTTATTTGTTTCCTGGGTTCATATTACATTACAATTATCTAAGTAATTCACTGGG
CATCATCAGTTTTCCTTTTGTTGTTATGTATTCCGGATACTTTTTGTCATCATTGATTGA
CTGTTGTATATTTTTCTTTATTTGAGCCCGATGTTCGGTTGAGTTACCTTAAAACAAAAC
ACAATCCAGCCAGAATAAAAAAAATGTCTAAAACCTGTCAAATAAGCATGAATACTGATA
AACATATTCAGAACATATTTTGCTGTTATTGTCAGATTTGGGGGCTATTTTCTGTGGAAA
AACAGAAATTGGAAaagtggactggaggcagtaagaatttttgcagtgggaagctggtca
tatc
>NODE_196_length_438_cov_20.968037
CCTCCACCCCTCCGCCCCACGCCGCCTCCTCCACCCACCTACCTGCTCTCCATCCACCAC
CCCCCGCCCGCCCCAACGCCAGTGTGCTGCGACCTTCAGAGGGGTGTCATTACTCCCTGA
CCCATTTGACGATCCCCTCATGTGGAATGTGCATATGCCGAATCGCTGTGGATCTGCACA
GTATGGGGTGAGGTGAAGTACTTACAGAAATATGACTTGACACGCTTTATCAAATGGGGA
AAGATGAAGACGAAACAGCTGCTGGTGCTGTCGTAAGCAATCTGGCCGTGATTGAATAAA
AGTGTCAGGAAAAGGGCCGCTTGATGGTCTTTTGTTCTCCCCCATCCAGCTTGATGTTAG
TTTGAGCTGTCAGGAGGGAATCACAGCTGGGTGATTTATCAATACTTGGAGTGACCTTGT
AGCCACACTGTTGTGTGTGTGTGTGAGACGCAGAGAATGTGTGTGTGTCTGTGTGCGCGT
TTGTGCGCCCGGTCGTATCTGTGTGTGGCTCTCGTGGATTAAAAAAGACACAAAGTGGAA
TATTTTCAAAATAGTTGGCACACATAGACAAAGACTTGGCTTGACTTGGAACAAAATTCG
CTCTTCTCTTAAACACAGTAAg
>NODE_197_length_805_cov_22.013664
GTGGGTGTGTTTGATAGGAGGCATGAAGGCATGCAGGCACAGTGTTGCCTGTTGAATCAC
ATCATCAGCATCAACAATAAAAAAAAGGGAAAAATGGCAGGCAGATATAAATGAATATTC
CTCACCTGTCTGCTCATGTTGACTCCCCTTGTTTGGATTTCACAGTGGGGGAAAAAATAA
AGGCGTATATTTACTTTTAATTGAAAGGAAATTAAAGACGCATCCACATCCGCATGTGAC
AAAGGAAGATCACAAGGCTTGGGAGTGATGATAGCTTTTGTTTAAGATGGATTTCATAAA
GAAAACCCCCCACTGATAATGATGAAAAAAAAATCTTGGACATTTCTCCAAATACAATTA
CCTCGGCATCACCTGATTCAATCAAATGCATTTGCATTCTGTTTGCATGCAGTGTTCCGT
GAACCGGTAAACAAGGCAGGCAGAATAAATCTGATGTGTTTTCATGCTTATGGTTGCTCT
TCTGTTTGCTACATTTTATTCTGAGTATTTGAATTTTTATGAATTGATAAATAACTGCAC
AAACATACGCATAGCTGTGTGGATGGATGTTCTAAAGATGGAGGGGCATATTTTTGCAAA
CCAAAAAAGAAAAACGGAGAATGTTAGTTCATGTTTTGAGACAGATGTTGTTTGGCCAGC
AAGCATGGAGATTAATATTTGACTGTGTCTGATGTGTACTTAAGAATGTATCAAAGAAGA
TGCATCATTTTGGGGCCTACCAGAGGATGTTGCAGCTGGCGCGATGACAAAAAGCATAAG
GCCACACTTGGCAAGAGTCAGTCATATACTTACAGCCTGGATAGCTGGAGAGAAATGTAG
TGATTACACCACAGTCTTGTTCCCTTCTAATCCCTGACCTTCTTTCTCCCTGGACACTTG
GACCTTAAGTTTGTTTGTAAAATTCTCACTCTGCCTCATCTTTTCACATAATGTATGTGT
CTAATGTTGGctgatttgcatggaaaatt
>NODE_198_length_835_cov_18.447905
CTTCATTTACTTCTCTTTTCCTTTGGTTTCCTTAATACTTGCCTCATTTCTTTCTGTGTT
TCCCAACACTCCTGCATCTATCAGTTAACTTTGTGTAACAGCCACGCAGAGCACATAAAA
TGATTGTTTGTGAGATAAGGTCTCTCTGTGGCATCCCCTTGTCTCGGTGATTGAAAGTCG
CTGGGTTAAAAACATGACTAAGAGGTTAACAGTAATAAAAATAGCTATTAAGCATATATT
CCCTTCCAACGTGTCACTACAAGAAAGGGAGAGAGAAAGAGAGAGAGACGGAGGGAGGGA
TACTGGCACCTAATTACAAGGAGCGCACTTGGCTGCTTTTATCAGTAATTGGACTATATA
GCCCTTCATTATAATTTACTTTCTCCCCCAAACTGTGATAATGCAGACAAGCAGAACTGA
GTGGGCCTGTTAGTGGCCCAGAAACTGACACCAGTTAATGGTTAATTATAATGACTAAAT
TAAAGGAGTGACGGTGAGAGGGCTCTGGATAAAGCCCAGGCACTTAATTTAACAGGATCA
CTATCAGAGAAAACTCATGAGAAATAGACGAGGTAAAGACAAAAAGAAATTAAAAAAGAG
AGAAATTAGTAAAAAAGAAAACAACTGAGAATTTATTTTTTTGAAGCTTTTTATTGGCTT
TATTGTCAGAGCAGGGAGCCGGAGACATGTCCAGGGGATTAAGCGACCATTAATTGTCTG
TTTCGGACTGATTGAAAACAGGGTGAAAATATATTTTCATTTAGGCGTCCACTCACCAGA
ATACATCTCACTTTAAGCAATTACTGCTTGTGAAAATGTAACACCCAGACAGACAAAGGA
ATGCTTACATGGCTGTGGCAGGCTGGCAGTAAACACGCTTGCAATCAAACTCTATGTTAA
CCCTTTGAACCGAAGGATGTTGCTGCCTAGTTTTCACGCCTTTAATTTACAGGCATAGCT
ACTACATGTCATTGCCTGCAGGAGCAACTAAAAGTATTGTGATTGttgtaaatagagta
>NODE_199_length_726_cov_10.670799
AACAAAAAACCCTTTCTCTAATTTTTTTCTGTTCTGCTTCTGAGCTAAAGCCGGTTCCTA
TGCCTTTTTCTGACTCAGTCTGAATCTTTCTGCTAAAACCCAACTAGTTTGAAGGTACTG
ATGAGAAGCAAGGGAATTGGATTGGATGGAAAGCACAATTGTGCAGCTGATTGTTCAAAG
ACTATTGACATGGCTGTAGCTGGAAGTATGGAAGGATTCTGCAGAGAAAAGAGTAAAAGT
GAGGTCAGACTTTGGAGTCAGCTCCCTCCGATCAGTGCCTTTAAACCCAATCATCCCCCT
TTCCCTCTTTCTTTTAACTATAATGCCTAAATCCAATTTCGAAGTGACATTTTCTATGGT
TACTGGTGCCTTTTCTTTATTTTTTTTCTCTCTTTTCTCTCTCCTCTGGCTGTGTTGTTT
TATTTCCTCTGGGCTTTCTCCTGTCACGCTGTCTGATTCTTTGCAGATGGATGTAGTGAG
TGCGTTCCAGAGTGGAACTTCCTTTCAGGGGGCTCTAAGGCGGCAGGCCTCCAACTCCAG
CCAACAACAGCACGATGTAACCAATGTTTCTAGCCCTACACATGTAGCCTTTTCTACTAC
TACCACTACTGCCACTGCCGCCAACACCGCTTCTGCCACTGTGGGGTGTGAGTGCGTGTT
CTCCTCTAGTGCATGAGACTTTTTTTTTTATTTCTTCTTCTCTTCTAACATCTTCCTCCT
CCACTCTTCTTCTCACCTAACGTTGACACTTTGACTCTCTCATGCTTCTCCTAATGTTCC
CCCTGTATTCTTAAAAAAAAGACACCAAAACCACATCTTCCATATTGCTTTGATAACACT
GCTGTATATATATGTACCCTGTAACCAGGTCGCTTCTAGCGTCAAGGTGTTTTCTCTGTG
TCATCatgtt
>NODE_200_length_694_cov_15.491355
TTTCTTCCTTCCACCACCCCCCCTCCTCCCCGAACCCCTCCACAGCTACTCAGACGCAGA
CCCTGATACTCCGCACATGTGCACGTGCGCGCAGACATGCATACGGATGAAAAAAACATG
GGAAGGCCACTCGCACACACTCACATGTGAAATGAGGTTGTAAGGTTGCGCACAAAAGAA
AGCGGTGCACAATAGAAGGAACATGCAGCCTTGGATGCAACATAATGCATGAGAACAGGC
TACGTTTCTGAAATAGTGACCCCTAAAATGTGTCTTCTGGGATCTACGGGCAGCTGGTAA
GATCAGGAAATATAAAGAGGAAATGGCAACTCCTAGAGAAGGCCGTCGTCGCTTCAAATT
CTGCTCTCTGTCCGTTTTAATAACCGAGACTATGAGATAGAGCATATTTTTTTTAAAGTG
CCACTTTATTACAAAAGTATAAACTTGACTGACATTTCATGAATAGTAATCTTGATATAA
AACATTACAATCTTTTGCACTTAGCACTTAATTACACGCTTTTGAGTACAAGACCCTGTA
GTCTGAATAGCAAACACACAACATTAGCTGCCACATTTAACTTAGCAGGGCTTTCCAAGA
ACACACCGTAGCTTCATGGCTTCAAAAAACAAGAAACAGAATACACTGAAATTTTTACAT
TGCAGCTTGTTTGCAGTTTTGTGTCACAAGATAAGTCATTCCAAAACACAATTGAACATA
ATAGAAAAAGATAGATTTTCTTGACACTGATGATATATTTATTATTTCTTTCTCTTTTGT
CATGTACATACACGTTGCATCAACATACAGTATAATCACATCGTTTGCTGGGGATATTTG
GTCAAATGAGATCGTCGCTATTGTTCaggatttggatg
>NODE_201_length_511_cov_12.902153
CTTTTGCACGAGGTTTAGCATTCTCACAGCGCCAGAGCTGTAAGGAATTAATATTCATCG
CTGGCAATTTATGGATTCATTTATCACCCACATCTTATTTGTTCCTTTAATCGACCCTGG
GGGTCTGACTATGGCCTTGGCTAGCCACCAGTGCTGGAGCGTTATTCCTCTTCACACAGG
CCTAGTGTTAACGCCGCTGGCCAAGTTCACAGATTTGACTGACTGTGGACTTAATGCTGC
TTGCCTTGTTTTCAGCACTTGTCCCTCCAGATTTGCCACCCTGGCTGCACAATTTCCTCC
AATTCTAATTATTCATCAGCTCGTTATGCCTGTGCCTGGGCGCCTCCCCTAATTAGAGGT
GACGCGGGTTTGGTCCCAGGCTAGCCCCAAGTGAGGGAACCAGTTCAGAACCAGTCCACG
GCGTGTGCTCATGGAGGACTGGGTAACTGCCAGCCTCTCCAAGTGCATGGGGGAGAAAGG
AAGGGCCTGTCTTGACAGTGTGATGTGACGTGCCTTCACACAGTTCTTCTCCCTCACACA
ACACACACACATTAATCATTCTGCTATGTCCCATATCTATTAGCATAACCTCTAGATATT
TATAGGAACCCTGAAACAATGAAAATTCTTTGTCTCTGTGGTGTTATGTATTGCCAGTGT
AGTGTGACTTTTTTTTTTTTGCTGTTGTTGATTTg
>NODE_202_length_984_cov_17.422764
CCTAACAGCTTGAAGTTAGAGGACCACGGAGCTCCCTGCATTGCAGGATGGAAGACAGAA
CTTGTTCTAAACTGCTTTACTATGCAAGTCTTTTGTGCTTTCAGGATGTAAAATTCACAT
CACCTAAGCTAGACCATCTTAGAAGTGGTACAATGTTACCTTGGCAACAATTAAACACAC
ACTGAACAGACTGATATATCTCAGAAAGATTTAAAGCATAATCTGAAATGTTTCTCGCTC
CTTGGGGGAACTAAAGGTGAAGTCAGTTATCTGCCATTATTTGGTTTAAAACATTCCCAG
CAGTATCCAACATCTCTGCCTATTTGATTCACTTTGAGCATGTCTCTCTCCTGGATGCAT
TCATCCTCCCTAAACTCCTGAGTTGGAGTGGTTCGCCTCAGGCAGAGGAAGCAATAATGT
GAACCCTGGAGAGCTATTCAGAGTGAAGAGGAGAGTGGAGAGGAGCCTCCTCCACTGTTC
TCCTCCAGCGGGCCGTTTGGGAGGCTAAACGGCGCCGATATCCCTTATTAAACCATCTGG
CTGATGCTAATTAGATTATCAGAGATAAAGAGAAGGAGTTTTCTTTGTACATTTTAATGA
GATAATGTGTCAGGCAATTGCGAGGAGAAGCGTTATTTTCCGAGTGCAAAGACTTTTCAG
GTGAAAGTGTACAAGAACGAACAGATGCAGAGGAATGATTAATAGTGCTTATCTGGAAAC
ATCTTGCCTACATAAGGGGAAATACAGATTAGGAGAGTAAAAGTATATGTCTTTTTCGCG
ACTTCCTTATTATATTAACATTAAAAAAGTGCATCTCCTGACTTCCAGGAAAATCTGGTC
GATTAGAAAACTCTAACACCTTCATCGCAGTTGTTCGGCGGCATCTGATCAAGTCAAAAA
AACGTTGTTAAACCTTCTCTGCACCGCTGAATTAGACCGCACAGCGCTTCCAGGGCATAT
AAGCAGATAGATTTCCAGGCTAAAGATAGTCTTGGAAGCTCTTGCTTCTAATGAGAATGA
GGAGGGGGACTATTGATTAGGCTTGTCACCAGAGAAGAACAtaaaagtacacattcaata
agggacttcataccccgttcggctagtgtaaaggttaagtgctggagaatatcgcagaga
tcaataattgtctgcaacttcacgtatg
>NODE_203_length_890_cov_18.875280
CTGAGGTGGGGCTGAATTAAAAGGAGGAGAGGTATTCCACTTGTCCAACTCCAGCAATCC
ATCCAATGGATCAATTTTTCTCTCAAATTCCCAATCCATTCCCCATCTCTTTTAAAAACT
AATACCCAATTCCAATCACTGCTGCCATAAAGCATATCTTGTAAAAGGTCATAGTTTGAC
CTCTGAGTTCTCTAAATTGGATGCTGGTTGGCCCACTTTCCCTTGAAATACCACACAGCC
TGATATAAAAATGCCCTGTACACAATCACATCACTAGTGGGACCAGCATCCATCCCATCA
GTAGGTGTTCATTTCGATGTGATGTGTCACAGCACAGAGAATTTAACAACATATTGGTTG
TCTTTGTTGAGGGAAACAGAAACCAGAACCCAAACATAAACTAGAGCATGGGGGCCCAGG
AATTATTCTGGGATAGGTGTATCTGTGCGTGCATGTGTGCTTGCCATAGGCAGCATACCA
GTATATAGTGGAGCATCTCTCTGCAGCCAGCCAAGGGAACTGATCAGATGGACGATCAAA
CACTAATCATTCCCTCACGGCCCATACCGAGTAAAGCTGTCATTAATTTTGCGGAATTAC
ATCAAATCTGAGACATTCTTTATGTGGCCCACGGCCTGTAGACAGTTATACGACAGGGAC
TGCTGCGCTAAGCAGATGGGGCAGCTTGGCCGTGCATACTAAATACCACCGTCCCCCATT
TCTCTATCTCCGCCCTCCCAACACTCTGCCCTCCTTCCAGGCACTCTGCTTCTGCTCCTT
CTTTCTTTGTTTTCTACCCTTCTAATGCCTTTCCTTGACTATATGGTCACACAGGTCCAC
TGATTACATCACTCACCCTAGAGTAATGGGCATGATATCCCTCAAAAAAGCTCATACTGC
TTACAGAAAAAAATGGCACCGACTTGTATACTCAGAGTTTTATTCCTACATAAGACACAT
TATGCATTGATTTAGTATGATGAGAAAATAAATTGTTTACCCACATAAATCTTTAATGTT
TGTCTCTTGGATGTTGACAACTCTAACAgtttacttgcctgcacaacagaaggt
>NODE_204_length_947_cov_15.282999
AACCTTTGATTTTGACTTTGGCTTGTGAGTTTTGTTTGTTTTCGAGTTAGTGTGGTCAAA
CAGGAAGGGAACATGTATAATAGTTGTTGGAACGCAAGTAAGTTGTGATTTAATGGAAAA
TGACAACAAATAATTAGGACTAATTATCTACGCAAGTATTTTGTCTTGAAAGCATCTAAA
TTTAAATCTAACTGCTGCTCAGAACTGCTTAATTATATAATTTAAAAAAGCAACATGCAA
AAATTGCGTGAAATTTCCTTGGTTGGCGATTCGGATTAATAAATCTAGATCAGATGACTA
TGATATAACTGGGATATGACTATTTTAGATTTTATAAGTTTTTGGGGAAACTGGCAGCTC
AAGTCAAGTTTAAGGATTAGTTTTGATACTTTAAGCGATCACAGAACACTTCTTCACCTT
TACCCATCACTGACACATGTTTGTTGTATCCTGCAGACCCAGATCCAGTACCTCAAGCAA
GTCCAGCAGCCGAGTGCGGCCCAACTGCGGTCATCCATGGTGGATCCGGCCATCAACTTG
TTTTTCCTCAAAATGAAGGCTGAACTGGAACAGACTAAAGACAAACTGGAGCAGGCCCAA
AATGAACTGAGTGCCTGGAAATTTACACCTGATAGGTAAAGACAATCAAAATAACTCCCC
CCTCAAAAAAAAGTCAAGACTTCCTCACGCCCCCCACCCTCACTCTCACTGCAGGCATGC
AGGAACAATGGTGGGGGGGAAGGCTGACAAATGCTGTACTCACCACGAGACTCAGACTTT
ACAGAAAGCCAGTCACTGCAAAACAAAACTGTTTTTGTACTCTTGCACTGTGCCAGCTAC
ATATCACATAACCTAAAGAGAAAAGACAGTATGGTCAGGTGACACTTGTGTTTCAGCTCT
CCCCTCGTATCCCCTCACCGTCCAAGGGCCTGAAGGAGTCCGGACTGTTCCTGAAGAGGT
GGTCACTCACATGCCGACATGGATATGCCCTCCCCGCCCCCTCAGTTCAAACCAGACAGT
TCACACATTAACTAGGGGGGGTTATGGTGGAGGTTGAGTCAGGCAGGGAGCTTCCCTAGC
CTAAAACAGCAATTGAACATTTTAAAGACAGTTcccaaactcgctttataa
>NODE_205_length_479_cov_2.200418
GGAAGAAGGAAAGGAGGAGAGACAGGATTTTAGAAAGAGAAAAACTAAAGATGAGATGAA
AAGGGAGGAAAGATAGAAAGAAAGCAGGAAATCATCAGGGACTGGGATAAAAGGATAGAA
AATGAAGAAATAGTGGATAAAAAATGGGAAGGAGGAAAGACACGCATAATGGAAGAAAAG
AGATAAAGGTAAAGAAGTAAAGGAGGAGGAGTTCCAGTGAAAAAGAAAAGGGATAAGAAA
GGGAAGAAGGAAAACAAGAGCTACAGGAAGAATGACAACAAGAAGGGAGTGAAGAAAAGG
ATAGGGAATGAGGAAAGGATGACAGACTACGGCAGAGGAAGGAAAAATGAGACTTAAAGA
AGAAAAGAGAGAAGAGTAAAAGATTGAAAGACAAGAAGAAAAAGAAGGAAAGAACTAAAA
CAGGAATACAGAAAAGAAGATGAGAAGAAGAAAGAGAAGGAAGAGTGAAAGAACGACATG
AGGGACCTGTGAAGGAAAGGAAGAACTGCAAGAAGAAAAGAAAGATTGGCATTAAGGAAT
AGGAAGGAAAGACACTAATGAGGAAACTCAGTAAGAAAGCAGAAGGGAAGAAAACTAGAA
GGAAAGAGAGGAAAAAAGAAAGAAAGAAGGACAGGTTCTAAAAATGGAAAGAAGAATAAA
AAc
>NODE_206_length_753_cov_8.096946
CTCCATCAAGTCTGGGCCAACACATGATAGTCCATACAGAGGAGAGGGAGTACAAGTGTG
ACCAGTGCCCCAAAGCCTTCAACTGGAAGTCCAACCTCATCCGTCACCAGATGTCACATG
ACAGTGGCAAGCGCTTTGAGTGTGAAAACTGTGATAAGGTACAGCATACCCGGCACGTAA
GTTGGGCACAGGACACACAGGCTTTATCTGTTTCTGTTTCTTAGGCTTCATTCATAATCG
CACTGGACATTTAGTGATTTGTGAAATGATAAAGCAATGAAAACTGCATATTTTCATTAA
CAGTGCCAAGGATCGCAAAATGCACTGACGCTCATGTGTGTTTAAATGCTTTTTAATGTA
AAATTGCAGGTGTTCACAGATCCCAGCAACCTTCAGCGCCACATCCGCTCCCAGCACGTG
GGGGCTCGCGCTCACACGTGTCCTGAATGTGGCAAGACCTTTGCCACCTCGTCAGGCCTC
AAACAGCATAAGCACATCCACAGCAGTGTCAAACCCTTTATCTGTAAGTAAGAGCGTTGG
AAGTTAATGATCGCCTTATTCGTGACAGTTCATTATTCATTTGACCCTTCTTTTTCAGTG
CAGTGTCTTTTTCTCTTTGTACACCAACGTTTACGTCTTCTGAACCAAACACACAGGTCC
AGGGATCCAATTTTTATTGCTATTAACTTTGATTATATACTGTAAATAACTGAGCTTGTT
TACCTAAGCAGTTTTTTGTCAAACTGAAAACATAGTAGTAACTTTACAATCATGAAAATG
CTAAGATAAGTTGTTGATGCAGAATTTGTAATTTGGGACCAAAAACCTAAATGTGTATTT
TATGATGTCTGTTAGATTTGTTCAGTAATTATTAGTGAGTAAGATACGTAAAATgtagaa
taaaagaaatcacgaatgatttagcagtttttatttg
>NODE_207_length_759_cov_15.765481
CTTCTATTATTTACGTAATAATGTTCTTTAAGTTGTTTTTTTTCAGTGAAATGCAAATAT
TAGATAGCGATGCTGGGAGTTTGCGTTTAAAAATGTTGTTATAAATTCATAGAAATACAG
AGTTACTAGAAAATGGAAAATCAGACAGAAGCCTAAATAGACATCTATTTTAATGTTGTA
TCTTGAATAGAAGGCATAGAGCTTTAACTGCAAATAAGAGTTTACTTAATTTTAAGTCAA
CAAAAAAATGCACAAAGCTTGCATCACAACTAAAGTAAATAATAAAAACTTCTTCCCTAA
ACTTCCTTAAAAGTTTAAAACCCACTTTTAAACTTTTTAACTGCAATGATATCCAAAAAA
TATGATTTGCCATAAAGAGCATGAATATTTGTGATGTAGCCAGTGGTGAAAAATCCTTTT
GGGGATTTCGATATCTAAAAGAGAGAGGTTTATACATTAGCGCTGTAGTTGCAAAACACT
GTTGATATTCAAATGATTATTGTGCAAAATCTGGGATAAGCTTCTGTGTGAGAGCTCTTC
TAAGTGCCTACAACTATTGCTAATTCCCCTCACCATTGTGGGCCGAACAAAGGCCTTAAT
CCCATTTCACTTTTGCAGAAGGCTGGGGCTATTTTCCCTCTCATAAACCAACAACACTCC
CCCAAGCCAGAGCTGAGAGGTTCTGAGAAAGGGGCCAGTGTGTGTATACTTCAAGGCTTT
TTTGTCCAACTTGGCTAGTGCTCTGCATAAACTTTTAAGTGGTCCCAGTAGGCCTCAAAC
ACCTTTTGGCAGAAAAAATAAGCTACCACAAACTGTAAAAAGGAAACCAAACACTCTCTT
AACCTGGACAATACAAAAGAAAATATATGAAGTCTTTTATTACTCAGACTGGGTCTGGGC
TGCAAAGAGTTAACACATTTTTTTTTTTCATGCACTAGTAAAg
>NODE_208_length_669_cov_12.855007
GGGAACGGGCTTTTTTCCTTCAATCCACTTTCATATCCGGGTGTATCCTATAAAACTAGG
CAGGAGGCAGAGTTTCACTTTATGCAAAACCTAAAATCAGACAGAAAAGCTTTCTGTGTG
GGAAAAAATTCACACCAAATGAATTACTTCCACAGCAGCTGTACAGCTTTCTCTCTCCGT
GTGTGTGTGCGCGCGCGCGCGTGTGTATAGTCTATACCGGATTAAATGGCACCTCGTCTT
AAATGGCACCTCGCCTCGTTTCCCCTTTCCTTTCATCATCAGCAAAATAAAGATTAGGCC
TACAGAGGAGATTGTGCGGTCTCGCCTTTAGAGGCGCAAGGGATCTTCATTCCTCCCGCC
TTTGTGATGATATTGATGATGATGATGGCCAAGTGGACAGTTTGATTTTTGTGTGGCGAG
CTAGTTATAAAGAATCAATATTATATCAAGGGGGTAACTTTGGTGATAAAGGACTTCAGC
CACTGTGGCTATTCATCATAAGTCTGTAGCAAGCAGATAGGTCAAAAGAAATTATATTGC
TCTAAAGAGTGTGTCTCCTTATCTCTCAGTACCAGGGGGAGTGGAGGACACGCCGATCGA
TACAGTAGCTGCCGTATACTCCTTGCAATTATCAATAGCTGATTTTGTCTTCCTGGGGGC
TGCATCTATTAATACCAGATAATAACAGCCTTTTGGACATAACTTCAAAAGGCGGGATGA
TGGAAGGAGAAGGAGAGGGAGAAGAAAGCAGAAAGTTTGCTCACAGGACGACCTTGTTGT
CAACAGATTTGTCTCTCATATGAGGTGGACGCAGGGGAATAGACAAGTCAAACagacaag
gggggagggagac
>NODE_209_length_543_cov_4.819521
CTCGGCAATGTAACAGCATGTTCTAGTAAAGCAACCTATGGGCTGAGTGACTATTCAATC
ACAGGTGGTGGGTGTAAGACAATGTGACAGCCTGATATAGGTCACTGGGGTTGTCCAATA
TAACAGCTGCCCCCCTCCCGTGCCCACGCTAAGTTCTCTTCAGCACCCTCCAATATCCTC
TTTGGGTGGTTGAGAGCTAAGAGGAGTTCAGACAAACAGCTGGATCCGCTCGCGGATGGT
CTGCCGGCAGATTGGGCAGGTCTTGAGTGCAGCGCTGCAGTCGATGCAGGAGGCGTGTCC
GCACTGGAAGACCAGCTTGATGTGGTTGTCGATGCAGATGGGGCAGGTGATGCGCTCCTC
CATCTGGCGGTAGCGAGACTGCAGCTGCTCCAGCAGGTTGTGCTGTTCTGAGTTCTCAGT
GCCAGGGCTGCAGTCCACCTCTGTTTGGTCTGTTAAGAGAGGTCAAGAGCACAACTAGGT
TTAGTCAAGTTAGTTCTATGCAAGATGTGCAGTCTTGTGCAACACGAGAATGAACTGCTG
TTTCACTGTACTGATATAATGCTAAGGTAGTACACTATCGCTGCTAAATACAGACATAGC
ATGAGTCAAGATTTCGGATTATTTCAATTGGCGATTATCACAACACACCTCAAGTACAAA
CATTAGGACAACAGATAGTTACAACACACTGAAATTCTACTTTTAAAAATGGCTTTAAAG
GATGCAa
>NODE_210_length_490_cov_3.071429
TAGATGGGACATCAAATGTGCAATCTTATTATATTCTAGTTACACATCCTATGTGTTGAA
AAATGGTCTAGCAAGCACAAATAACAAAATAACTTTAACAAGGCTATCCTGGCAGCACTC
ATTAGAGGATAAATGATACGTCTCTACTTAAAACATGAGTCAAATGTGGCCAGGGAGTCC
ATGGGCAGGAAACAAACACATCATAATCCTCTGTAATTGGGCAAACGAAAGATGTTGCCA
TTGGACAATGGCACTGAAGCAGATGGCAACAGAAAGGCGATGTAAACCTCCCACTACCCC
TTAGCCTGGCTTTCTCTCTCGTACAGTATTGCTCCAAAAGGTAAACAGACAAGGCAGCAT
TTCCAACAGATTGTCTGTCTCTTTCTGTACTCCACACATAAACACACACTCCACCAAAAG
TGAATCTCTCTTGTCTCCCATCAAAGCACCTTTTCCTCCAAGACCCCCCACTGAGCGCAC
TTGCTAAGAGCCCGCCTTCCAGCCCCTAATGCACAGGCAATGAGATTAGGGCCGTCGATG
TAAGCCTTGAATTACTCACGTTATGACTTGATTGGCCAATAATTTGATTGGAGTCACATC
TCTGCTTCCCCTGGTTCTTCAGATCCCATCTTCCCTGTCCCTCCTTCTCTCCCTTCTTCT
CCCCGTctccccat
>NODE_211_length_492_cov_12.782520
AATAAGCTTGCATTCCTTTGAAAAGTGATTGACCGCCTGAAAGGGTACAAATTAGGGGCC
TGTTCGTCTTTTCTTCTCCGGTCGTGGGGTTTATTTGCGGCAGATTCACCCAGGCCCAAA
ATTAAGTGAACTCAGGCAGGGATGAATGGGAGAGCTCTGATTGAATAATTGATTTCTTTT
GTGCAGCCTGTGTTTAAGAGGGATAACTAGACATCCTTTGGAGTGTAATGATTGTAATTA
CTGCGATGACTGGTCATGTCAAATATGACACAGGAAAGGACTGTTATTAACCTTTATTCT
CCACATAGGAAAAAAAATAACCCAATATCCTCTTGTCTCTCCATTCTGCATATGGGTTTC
ACCTCCGATAGAGGCATGGCTTGCTGTAGGTTGAATGCATGGATGAACTCATTCCCTGTC
TTCTACTCCTGTCCCATGAAAGGTAGATGGGTAATTGACTGTGCAGTCAGAGTCACTGGT
ATGTCAATGACTCACACGGCTAGTGAGCCTTGGGGTAACTCTCAAAGTCCAATGCATTAT
GGCTCCAGAATTTAAGTGTAAAAGATAGGAGTTATAGCCATGTTCATGATATCTGTCAGA
TTCCCATATGCCTTGACCTCTCAAGCAGTGCGGCCTGAAATgggctttaatgcacttgat
gcattcgagggcgtca
>NODE_212_length_384_cov_5.468750
TGAACTGATTTCTTATTCGAAAGCGGGAGCATAAATAGATAAAATTTGAAGCGGAGCTAA
AAGGTTCTAAAGAGAGCGCGGGTGGATTCCTAGGGGGGCCATGCTATCTCTCAGATATGG
TAATGGCGTAATTGTCATATTAAAACAACACAACGTGCGTTTCGGAGTCAGCAGGTGTCA
CAGTTAGTGAAAGCCCACACCAGCCCTCCTACTATACACTGTATTAATTAGTCCAACACT
GTTTCAACTTCCTCCCCCACCCATGCACTCACCATGGGAATCAGCCATACTGATGCTGAA
TGGATACATCACCCTTCTCTGCCACTTTCTGCCTCTCCCTCTCTCTCCCCTTTATTTCAG
CCATTTCCATATTCCTCCTCCCAAAGACTGTATGGTAATGGGAGAGGTGTAATTGAGAGG
CGCTTCGTTAGAGGAGATTTAAATGTGTTTCTTTGTGTGTGTGTGTGTTAAGAGTTGGGA
GGGGGTGTATTTGGATCATTGCGGCTATTTGGATCTTATTCTGCCAAGGAGGCCCAGTTA
TCATCATTAATGCCTCCCCCCTCCTCCc
>NODE_213_length_443_cov_8.638826
AAAACCTCTTCACATTTCATCTCCAAGTCTTACATCAAGGTGAGGCAGGGAGGGAAAAGG
ATCAATCTGAGCTACAGTCAAGTTTACCATAAAAGCCATGGCAGTACAATAGCAGACAGT
ATAACCACTGCAGTGCAGTACTGTATACAACCAGGTGCTGATATTCCTGCCTTTTAGAGC
CCACACAAGGCTAACCATGCTGGGTAACTGATCAACTACAGCTGCCTGCACAAGCCCAAG
GCAAACAGAGAGAGAAATAGAAAGCAGAGGGAGACGACCAGCGACAAGCCTGGCCGCTCT
TGTACTCACCAGCACTGGCAGAACACAGCAGAGACACCAAGAGCACAATCACCAGCGTCA
GGATCTTCACATTCATTTCTGCACTCCCCTCTGGCTCTCCGCTAGTCACTCGCTGATATA
CTGTAGTGGTGTGTGTGTGTGGATGGGAGGGAGAGAGAGAGAGAGAGAGAGAGAGAGAGA
GAGAGAGGGAGAGCAGCTGAGCGAGCAAGAGAGACTGTTTGCTCCCCTGTGTGTGTGTCT
GTGTGTGCGTTAGAAGTGAGTGTGTCAATTTGTGGGAATGTGTGTGTGGCTTCCTGACTG
TGCCTGTGTATTTGTCtaaatgcgtat
>NODE_214_length_808_cov_9.050742
GCATAAATTAATATAATATATGGGATGCTAAAAAGGTGGGACTGGTAACCTGGCAAAGTT
TATAAATAGACACAGACTTGCGTTCGGTGCAGGTAAGAACAAAGCTAATAAGTGCGGCTG
ACCTGCTCGCACAATTAGATTAGCCATGACCAGAACTTACCTCCGGGTCTGTAAACAACA
TCGTCCTCTGTAATGAAAGACGTGATTTCTCCGTTCTCTGTGCGCTCGTAGCGTGACTTC
TTCTTGGGCATCTTCTTTTTGCCCTTCTTGCCGGCCTCCTCGGCCGTGCCACTTCCTCCG
CCAGTGCTGCCATTGTCGTTGTCCTCGTCCTCGCTGTGCTCGCTCTCTGCATAGTTCTTG
GCTCCGCCCTCCAGCGTGCAGCTGCGTCGTGGCCTGGAGCTCTCACTTTCACGATCTCCC
CGGTCCCCGTCCTGCCGACGGGACTTACCGGCCTCTCTTTTGTCCCGGTCCCTGTCTCTG
TCCCTGTCCCGCTCTTTCTCCCGTTCCTTCTCTTTGTCGGCCGTCATGATCCGCCACGTG
CCTTCCTCAGTCCTCTCACGGCTGGGCCTCCGTGAAAGGTAGACTGTGAGCCTGGGCTTC
AGTCTTCTGAATTTACCAGTCAAATCCAGGGAAAATTTGGCCACACCAACAACCCCAGTG
TTTCAGAAAAGCTGTGGACGAGAAAAACAAGGACAATTAACATCAGCGTGCGTCAATACC
CATCATCGTTACAATACAGAAGCTGCACGTTCTCAGTTTAATTGCTGTTTTGTAATGGAG
GAGATCTTTTGCGGGTGAGAAACACAAGATTAGTTCCTGGAGATGAAGCAGCTGTGCTGA
CTCTTCTCAACATCACAGTAATTGTTGGCATTCCCCTCCACAACTCTGTATACTCTAGAG
AGCACTGAGCAGCTTTATCCAAGAACAGAATCTTCTAACTTCCTGCTCAAACGTATTTCC
ATTCATTCAGAGAGGTgctaaaacagagttat
>NODE_215_length_411_cov_9.420924
AGACCGATATTTGTGTCTTATGGTGACATTAACAGCTACAGCAGGCTAACACAAACCTGG
TGGAGGGCGGTGAGACCGTCTACATTGGCGTAGTTGATGTCAGCGCCCCGGTCAAGCATT
CGGAGCACCTCCTCGGTATCGCCGCTTGAGCAGGCGGCCAGAAACACGGCGCCATCATCG
AACTTCACCTTCGTCTTCTTCTTTTTCAGAATAGGAGGCTCCAGGTCCGTTTCCGAGCCC
AGCCATCGCTTTAACTGCTCATTCCTCTTCTGCTTGGCGTCCGCCATCTTCATCCCCCTC
CTGTCTCGGGCTTCTTATCTTTCTCCGAGAGAGGATATACTTTATAGTGGCACTATCCCA
CAGCGCACTGGGGCGTGGGAAGGGAGGGCTGGGGAGGAGGGGGGGCCGAGAGCGAGAGAG
AGGGCGTCTGGATTGTTTTCCATAACCTCGCGAGAACTGGAGCCCAGGAGCTGCAGTATA
ACGTCATCATGAGCAGATTATGAGGGGAGAGTGAGCAGGGTAATCCCTTATAGACTGTGT
ACACCAAATAAGACAAGAGTGCTTGAAAATATTAcataacactccactggctcac
>NODE_216_length_735_cov_11.654422
GAAAAGTTCCCTCCAGTTAAACCTCTTTGAATTCAACAGGTCCCCTCGAATGAAAGCTTC
TAGTTGTTGGTTTTTTTTTTACTCACCTTGCTGAGGCGCTGGGGGCTTTGTGGGGGTCCT
TGGCCACTAAACAGGCTTCAGGGGCCGGGCGTCCCCTTTGCGCACGGGGCTCCTGAGCTA
TTCCTGGGGAATTGGCTCGACTTTTCAAGCTGTAAACTTTATTAGGGCCGATTCTGGCTC
TCTGACATTTGGGTGCTAAATGAATGGGGGTTTTGTCTATGAATTAGATCGTAAAAATCA
TCCGAAGAGCGGCCAGATAGGCTCACTGGCCATAAACGGTCACGTGGTAGCCATTAAAGT
AAGTTTTATGGTTTTGGGGAGTTGACAGTATATTGCACATAACATATAATCGCACTGACG
GCGAGGCTTCGTCTGACTCTCTCTTTGCAGGCTGTAAGTGTTACTTGACCGGTACAGACC
ATCGCTGTTGCTCAGTCTGCCTCAGTGTGGACCGGACGCTCTCCAGGATGAGGACCGCGT
CTCTGGGTAAGTTTCTCCAGACTAGCCGGTTGCCTGAGAATAGCCAGTCTGTGTTAAACA
GCCATATTATTGTATTCGCTCCCTCTATCCGTCCCTATTAGTCCATTACACTAATTTGTC
AGTTGTGGAGTGCTGAATACTGGTCTCGGCAGATGTTGCGCAGGGTTGGGTCCGGCTCAT
GGCTATTTAATTGCTTCCTTCCCCGTGTAACTTGTTTCCCTCCATCTGTGGTGTAACTCA
TAATCCATTTTTACATGTTGGATAATTATCTCTGTGTCCATTTCCACCCCCACAAACTTC
TAGTTGTTGTCGTTTTATTGCTTTGGAGAATTCACAGACCgtgtgagccagaaagtttcc
aagaggctcgtggagtgtg
>NODE_217_length_375_cov_8.552000
ATCTATTAACGCCCCAGATGGAGACTAAGAGACAATGGGCGCATGTGAAAAAATGGGGCT
TTGAGGCGGTTGTTGAGAACCCGCAACGGTCTGGAGTTTGCGGAGAACTCACGTTCCTGA
TGAGCTCACTGTTTGGCAGCTTTAATTGTGCTGTTGGGTGACGGAGGCGGGAGGGTGCAA
AAAGGGGTGAGGGAAGGCGAGGGGTAAGGTTCAGTCCATGGTGCACCCTGAGATGAAGTG
GGTAATTGAGTGCGGAATAAACACTGCCAACAACCTCGGAAGCCCCCTTTTCAACAAACT
CGAGAGAATGGAGTGAGAAAGAAGAGGGGGGAGAGAAAAGGGGTGAGAGAGGGAGAGAGA
GAAAATCCCAGCTACCCTCTGGGGGGAAAAGCTGCTATTGAAAAGCTATTAAACTTGCAT
TTAGCAGGATTGATTGGAAATGAAGAGGCCTATTAAAAGAGAGGGACAAGGGGACAATAG
CGCGTCTCTGGCCGCCGTATGTTGCCCTCCTTTCAGTGGCTTTCTTTGCCGCGGGTTGGG
GTGGGAGGGGGGCAACCCt
>NODE_218_length_635_cov_21.051968
CTATTGCCAAATTGCCCAGTCACAAAATGAGAGTGTACATTTCTTCTTCTTCTTCTTCTT
CTTCTTCTTCTTCTTACTTTTTTGTTATTTAAGAGAAATCCAAGTTTCAATTTGTGGCCA
CAAAATAAATAAATAAATAAATAAAAAATACCAGGGAAGGCTCAGAGGGAAGAGAGGGGC
TCTTTGTTAATTGTATTTTTCTCTTACATGAGACAAACCGAGGCGCATGTTGGAAATGTT
TTTTTGTCTGTTCTACCGAGATTGCAAATATCTTTTTTGCACAGAACTCACTATGCTTTT
TTGCACAGTTTCAAGTCGCTTATTAGAACTTAACCCCTGATTACACGCACCAAGGCGATT
TAAATCTGATTATCAAATTAGGAGACTTTGAGACAAATCCTCTTAGATCTGATACTGTTG
ACTGGAGAGGGAAAATGGATCTCCACACCCGTCACGTAGGTAACGATGCTGTCCTGAAAG
GGAGTTTTAAACCGTATTTGACAACAAATGCAGCTGCCCCGCTATTTCAGAAGATATTAA
AGGAAAATGAATGCAAATCTGTGTGCAGGAGCCATCTGGACGTGGAGAGAGGGAGTCAGC
TGCTCCACACACTGAGGCGCGGAGCCTGAATCCGTCTCAGCTCATTCTGTGGGATCATCT
GCGTGGTGGGCTTACACCGTGGAAAATGCGCTCTTCATCATTAGGTGAAATGTTACCATC
AAAATAAAAAAAAAAGAAAACGCTGATCCCCGTTTGTTTTAGTGCTTGCATGCATGAAAA
CTTTGCACGGGAGtggaattagaaggagcttagtcacat
>NODE_219_length_454_cov_12.792952
CACACACAGACAGACAGACAGACAGACAAACACACACACACACACACACACTCCTGCTAT
GCCATTAATACTAGGGGAAAGGAGAAATCAAATATTAATCCTTCAACGTCCATCTGAAAT
TGAAAAAAAAATATGTGGACTTACCATTTTGTTATTGATTTCATGAAAATGAATTTCACA
GACTTTCTCTACGATGTCTTCACTCTCAAAAGTTATGAAACCAAATCCTATGCAGAGAGA
AACAGAAGGGAGGGAGAAAAAGAGGGAGAATATGAGTTAGTGGTGAGCCTTAACAAAACT
TCAGTAACTAAAAGAAAATGCACCACAAGATGGAATATTATCATGAGGCAGATCCAGGAA
CTATGCGACTACATCTGTGGAGATTGGCTTGGGCATGGAAAAGAACAAGTGAACAAGACA
GACATTGTCCTCTTTAAATCAGGAATATGATGAAATCTGCCACATTATTAAGGGCACTCA
AGGACCTCTTCTACAAAGAGAAGATGGAAAAACAGCACAAAGCTCATTTAATGAGATTCA
GGGAACTAGGGCCCAGCATCTGAATTTCATTAAATGCATTTTGTGTTCTTTTTATTGAAA
TCTCACTGtataacaagccctcatttttatgttaatac
>NODE_220_length_1123_cov_3.537845
TGCCTGCTACGACCATCGTGCTTGAGTGTAGTAGGGCAGAGACCGGCGTAGGGCCCTCCA
TGGCGGAGGGGAGTCACGGGTGAAGTCCAAATTGGGCTGATTTGCCAGTTGCGGCAATAA
TCAGTCCTAGGAGGGGGAAGGTTAGGTCTATGTTTTTAGATGCTGCAAATATTTGTTGTA
TTTCTCATGAATTTAGGTTAGTTGCAATTCATGCCATTGTAAAGATTAAACCAATGTCTC
CGACTCGGTTATAGAGTACGGCTTGGAGGGCGGCTGTATTTGCGTCTGCTCGGCCATACC
ACCAGCCAATGAGGAGGAAGGACATGATACCTACACCTTCTCATCCAATAAAGAGTTGAA
ATATATTGTTTGCTGTTACTAGGATAATTATTGCAATAAGGAAAATAAGGAGGTATTTGA
AAAACCGGTTTATAAAGGGGTCTGCGTGTATATATCATGAGGCGAATTCAAGGATAGATC
AGGTGACGTAGAGGGCGATGGGTGTAAAGATAATGGAGTAGAAGTCGAATTTTAGGCTAA
TATTAACATCAAAGGTGTGGGTATTTATTCAGCTTCAGTTGGTAATAATTGTTTCTGTGC
CTTCGTTTAAAAAAAGAAAAAGTGGTAAAAGGCTAACGAAAAAAGCTAGTTTTACTGCTG
TTTTTACTTTGGAGAGGGCTCAGTCGCTTCCTTGAGGGGTTGGGGTCAGAGTGGTAAGAA
CTGGATATAATAGTAGGAGAAAGATGGTGATTAGGCTGGATGTTATTGTGATAGGAGTAT
AGTGCATAGCTGCTACTTGGATTTGCACCAAGAGTTTTTGGTTCCTAAGACCAACGGATG
AGCTGTTATCCTTTAGAAGCTTTTTGGCGAGTGAGCCCTGGGGTTCAACCAAGGTGACGA
AAATTAGCAGTCTTCGCTGCTAGCGAGCCTCTCTCGGTGGACAAGGGGATTTTAACCCCC
GTCTTTAGAATCACAATCTAATGTTTTTGTTAAACTAAGTCTACAGGCGGTCCAACCTCA
AATCAGTTCTGGTTTGAGGATCAGGAGTATTAGGGGGAGGAGGTGAAGAATTATGAGTAG
GTGTTCTCGTGAGTGGGTAGGATCTAGGGCGATAATGTGGGCTGGGATAGGGCCTCGTTG
AGTTATAAGGAACATATAAAGTGAGTAGCCAGCAGTAATGAGTGTCCCGGTTCCTGTTAG
TGCTAAAGTTCATCAGGATCAGTTAAATAGTGAAGTAATAATTATTAATTCTCCTATCAG
GTTAGGAAGTGGGGGGAGAGCTaggttggctaggcttgcaataaatc
>NODE_221_length_578_cov_3.020761
CCAGAAAGAGGGAGAGACAGACAGAGAGAGGAAAGAAAGGAAGAAAGAAAGGAAGAAATG
AACGAGCGAAGGAAGGAAGGAAAAGAAAGAACGACGGGAGAGGGGGAGAGGAACGGAGCG
AGCAACAAAGAGATACAGAGGGAGAGAAATGCAGGGAATGGAGTGGGTTAGAGAGAGCAG
AGGGGAAGACGTGGAGAAAAAAGAACAAAGAACAAATTAAAGAAGAATTAACACAAGAGG
AAAAGAAAGTGTAAGAATTCACACAAAAAAGTGGAAGGAGAGAGGAACAGAGTGAAACAG
AAAGATAGAAAAAAAAACAAAGAGACAAGAAATAATCTGATGAAGAAAGTGCAGCTTTAA
TAAAAGAACGCAAAGTTTAGCAAAAGAGAGGAGGGTGAAAAAGAGACAGAGAGGAAAAAT
TAAGGGGAGCGCACAAGATGAAAGTAAGAAATGAAGATTAAAAAAAAATACAAACCTAAG
AGAAACGTCATGAAGTAAATGGGAAAATGAGAAAGAAACACTGAAATTAAGGGAAGAGCA
TAAGACCAAAAGAAAGGACAGGACCGACACTACAAGGCCAACGGACAAGTCTTAAAGAAA
ATGGAAGGCATAGATAATGAACAGTAAAAATTAGGGTGAAATTAAGAGAATAGTCATAAA
GTGGGAGACGAGATGAGACAGAAAAACAGAAATTAAGAGAAGAACATAAGATAAAAGTAA
GAAAGGAAACTTAATGagctataaggccaaaagaaaagtcat
>NODE_222_length_442_cov_21.024887
GTAAGAAAACAGAAACTACGCTACACCCCTTAACTAAATATTGTGAGAAATCACACGTAG
AAACAAGAATATTAAAAATGATTAACCCACAAAAGCAGTTTATATAATATAATAGTTATA
TTGTCAACAATACAACAGCAATGCCAAGGGTTCATATGTGCTACCTTTGTGTGTGTGTGT
GTGTTTGGGCGCATGTGTGCGTGTGCGCACATTCACTTACACTTGTGTGTGTATGTGTGT
GTGACTCCATGTGTGTGATTCATTCCAGGGCAGTTTTAGTCCTTATAAAATATTCATTTT
GGTTGTGCAGGGCCCTGTAATTGCCATCTCTCACCCTGAATTATTTATACCTCGCACAGA
CTGACAAAGCTTTGCCATACGGCCCCAGATGAATCAGAAAGCAGCCATCTCTGCTGCCAA
CAGCACTGGGCTTTCACACAAATATGGCAGCCACGTCTCTCTGCCTGGCCTCTCTTAATT
TGACATTTTCTTTTTCCCCCTGCCTTTGTCCTAGGTGCACAGAAAGGTTACCTGTTAGCT
TTAAGCACCGACCTGCTCTCTGTCTTTCTGTCTCTATCCCCCCCTCTACCTACATGACAG
TCCACAGTGGGTGTGTTTTTTTTTTT
>NODE_223_length_667_cov_17.196402
CACTCCACTTTCCATATGGCAGGTTTCTTTTTTGGAAAGAAAGTAAAAACATAATGAACA
CAAACTACGCATACTAGTTATTGTTAAAGAAAATAGCTGCCCTGTAAAAATCTGCTCAGT
AAAAATATTCAAACTGTTATCTTGTGGTTGTTGCTTTTTGTCGTTGGTTTGAATTGTATT
CTAGATCAGCTGGCTCATTAAGCTTTCAACAGTTATTGTATTTGATCCAGCTGGATCTCA
GGGTAAAAAGAGGCGACATCTCAAAAGCACTGAAGCCAGCCTGCAAAGATGCAGAATAGA
GATGAAAAAAAACACCAACAAAAAAACCCAAACTAAAGCAAACTCACAGAGTTCGACAGC
TACTAAGGCAACTTTTGCCAAATACAATATAAGCCCATGTATATTGCAACACAACTATAT
ATTAATTTAATAAAATACACAATATAGCTTTTGTACACGTAACAATTTGGCTCAAATGCA
CAGAAATTGCAGTAAAATCAATAAAAATATGTCAATTTTTTGATGTAAAACACATCTAAA
TTGGATACATTTACACATATAATGATATTATGTATAGTGATAATGTGAAGGGACATTTTC
TTGTTTCTTTATATTTTTCGGATATTGATCTTCGAAACAATGGCAGTGTCCTTTGCAGTT
CTTTGAGTTAATACTCCGCTCTTGACCGTAACTCCAGGACACTTTTTGTTGAGATTCCTC
ATTTCTTTTTTTCTTATAAAATGTATAAATATTTTTGTTAATATTTGGACACTATACATT
GATTCATACATACAGTCATCTATATAATCATATAGATATCATCTTTTcacagttgaggaa
aaatgtccctt
>NODE_224_length_563_cov_13.365897
GCATGAAACGTAGAATACAAAGTCCACACATGGCTTCGCATGAAGATCTGCCTCCTGCAT
GCAGCACTCAGAGTCTGCTGTTGGCTGCTTCAGGAAGTTGAGACTGGCACCGAGCCGAAC
ATCCTCGAGAAGGCTGTTATAATATCTGATCTATTAGAAATTCTTCGGCCTTCAGCGACA
ACAACACCTAGTACAAGAAGAGGAGCTGTTCGCTGCCTTTGAGAGGAACAGGAAATGTTT
AATTCATTTCAGTACATGCAGCCCTTTAACATGTTGATTGTGCGGGTTCAACTGTATGTT
CTGTGCCATCAATAGACCAAGAACAGAGTGTAATATCGTAGGTTGAGAGAACGGGTCATT
TTGTACCTGTCCGATGAGCTGCACGATGAAGTCCACCACCAGCTTGGAGTCCTTGTTGAA
CATTCCCTGCCACAGCTTGTCCACGACCCGCTGGGTGAAGTAGAAGACGTTGTTGACCAG
GATCTGATAACTGCCTCCACTGCTGAGCGGCAGAGACGCATCTTCACCTGCGAGGGAGAC
CAGCAGCAGGAGAGAGGATTTACAGTTGATCCTGAATGACCAGAGTCATACGAACGAACA
GAACTGAGATAAAGCTGCCCTGTGTGGATGGAATACTACGTCTTCATTAACAAAAATAAC
CTTGGAAGTCGAAGAAAATGGACGAACCGAAGTGGAATAAGTGCCTtgtttgtctttgta
tggtgttatagatgatggacagatgct
>NODE_225_length_547_cov_6.612432
GGAATTTAACTTTGTCACAGTTTTAACTTAAGACGAAACAAAACTGCAGAGCAAGATTCT
GGTTCATTTTAAACATCAGCCTGCAGCGGAGTAACAGAGGAAGCTGTGTTGAAGACTGAA
TGTTTCACGGTTTCTACAGCTGAAGTTAAACTGAGTAATCCTGAGTGTCTTGGAGGAGGT
TGTAGCCGGCGTCCCTGATTGTCACGTTTGTTTCTGCAGTCAGATGACCAGCATCACGCA
GAGTGACATCATCAGCACGCTGCAGTCGCTCAACATGGTGAAGTACTGGAAAGGTCAACA
CGTCATCTGTGTGACGCCCAAACTGGTGGAGGAACATCTGAAGAGCGCCCAGTACAAGAA
ACCGCCAATCACAGGTAGGAGGCTCCGAGCAGCAGCCCGATCCATCCGCCGTTTTTACCC
ACTGTTGATGCTTCACAACTTCAGAGAGACTTGTGACTGTAGTAGGACTGAGCGAGTATA
AACAAAATGCTAATTAAGATTAATTTGATCCGTGGTTTCTGTCTCTGCACCAGGTTTTAT
TTGTTAAATGTCAGTAAAGGTAAAAACACCGATAAGATGCAGTGAACTCTTTAGATCTTG
TGAGAATGTCGCTGCAACACCGACGGTTGTTTCTTCTTCACGTCTTCCATCTCATGATGC
TCTTCTTCTAGCGTACGTGACTCCgtcctccatgtttgagcagctgataacctgtcgtgt
tttctctctcg
>NODE_226_length_533_cov_4.825516
TATTGCAATGTGGATGATATCATGGCTTGGAAATGGTTATTAACACGACCCTAACAGGAG
CACTGACTTTGTTCTTCAATGCAGCAAGTGCTTCTTGTTGGGGTAGTGTTTTTGACCTCT
ACATCTGCAGATTGTGAGTCAAAGTGTGCCCTTGCTTCATGAAATTATCATTTTGCAGGA
TGGACAGAGATTTGTTGCGTGAAGAAGAACTTTGTAAGTCATTGTTAATCCCCTAACTTG
AGCACTGACTTTACTGTTGAATTAAGTAAGTGCTACTTGTTGGGGCAATTTCAACTGACC
ATATCAACTTTGTGAATTTTCAATTTCTTTGAATATAAGTGACTCTCAGACCACCTCAAA
GGAGCCACTCATGATTTTTGCATTCATAAGTGCTTCTCTTTGGGGTTGTCTTGGTTGTGA
CAAATTCCTCGTTGGTCATATCTCTGCCAAGACCCTGCTTTGTGTCGATCAGATACCACT
TTGCAATGAAACCCACTGGAGTTTTTACTACAAATGTTCTTTAGACTTTAAACATTGCAA
TGTGGATGATATCATGGCTTGGAAATGGTTATTAACACGACCCTAACAGGAGCACTGACT
TTGTTCTTCAATGCAGCAAGTGCTTCTTGTTGGGGTAGTGTTTTTGACCTCTACATCTGC
AGATTGTGAGTCAAAGTGTGCCCTtgcttcatgaaattatcattttgcaggatggag
>NODE_227_length_695_cov_2.328058
TGGATGGAAATATTTCAGTAAAAATATTAACTGAATGTTGGCATGACACAGATGGACGAG
GAGAACCTGAGAATCATACAACTATCTTAGATTTACTGGTGTAGAAGAAGAACAGGTCGT
AGAAGACAAAAGCCGAGACAAATAAAAGGCGTTTTATTGACCAGTCAGGGCCTCCAGATG
TAGTGTGGAGCGTCAGTGATCGCTAGCTGAGGCCCTAAAATCCCACATCATCTAAACATC
TGCAGGATGTTTCGTATTTAGACCCGCTAACGGAGTATTTATTTCACCTTTGGCCACTTT
ATTGTGTCCTTCTTCATCACCTTCAGCCTAACCTCCCTTCCCCTCTTGTTTCTTGAAGCA
GAAATTCGTATTTTGAACACAAATTGTTGCTTTGAGCTCTTTTTTTTAATCAATGTGAAG
TCAAACTATAAGAAGTCTCGACTCACAAAACAGGAAAAAGCACCAAACTTCTCCTGAATG
CAGCTCGACTCATTGTTTCCTCGATTATCGGGCTTTTGGCAGGAAACATATGCTGAATAT
TCAACCGAACGATGAAATATTCACGCGGCCCGGCGGCTGTGGATCTGCTCCTGCAGGTCT
GAGCCGCCTCCTGCTTTAGCGAAGCAGTCTGAAATGTGATGTCTGAAACAACGCCTTCGT
CTTCGGCGGCCGTCTTCGTCTTCCAGGCCGCGGGAGGTCGAGCGATTAGTCGCGACCCCG
ACGACGAGGGCAGAGCTCGCTGATCCCTCGCTGCATCTCAATTAACCTTGTGTACGTCCA
CGCGAGGAGGAGCCGGAGAGGAAGGTCacggaaagtgagtctgctgctaatgaagggagc
gctgcgaatctgtgcagacactctgccacaaaaaccgtc
>NODE_228_length_635_cov_18.626772
TAACTTTAAGAGCTGGATTTTTCTCAGGGCATTTTATTGCACTGAATGTATTTTAGAATT
TCCAAATAGCACAGGGATTAATTCTCCTGCTTGAGGGTGCAGGCCACTCTTTCCATCATA
ATAATGTTCAGCCCAGCGCAGACTGGCCATGTGAGAGTGGAATGATCACTAGGTGAAAAC
CACACAGGCCTACAATCTGAATAAGTGCACTTTCTTTAAAAACGGAACTAAACAGGAGTC
AAAATAGGGTTATTCTACGTTGAAGGACTTACATGCGCGTCCATGCGCACAAAACAGGCA
GAAAATACGCAGTGTAAGCTGTGAAAACAAACAAACAAACAAACCAACGAATGAATAAAA
TACTGTATGCCAAGTGCCTGGAGCATCCAGTGCGCTTACCTAGACTTGGAGGGGGGCTGA
ATGTGTTGCCAGCGTTAAGACAGCGCGCAGAGTTAATGAAATATCTCCAAATGGGAGTCA
GGAGTGCGTGCAGAGATAAGCCTGATGTGGTTTATATACCCAGAAAGCAAGTGCTCCTCT
TCTCATATTGTCCAAGAGCGTTTGCATAGCTGGCCAAGTGGCTCTGCTCTTGCTGACTCG
CTAACATTGCATTGTGTTTGTTTTCCCCTTGCTATGACGTGAGACAAAATATTGGCCATA
TGTCCATCGGCAATAAATTGTTCTTGAGCGCAAACACAGCTCCCCGAGGACGGCGCTTTT
AACCCACACTAGTAGTTTTCGCCCTGCGAGATGTTTTAGGGACACCAAACTATCTGCTGC
CTCATGTAGGTACATGATAATGTTACAACAACctgttta
>NODE_229_length_688_cov_24.992733
AACCAACAACAAAAGATTTGTACGTCTTTGTGTGTCTTTGTCTATCTTTTTTCTCTTATC
TTATATTTTGCGCATTCTAGCGTGTGTGTATGTGTTTGTGAGGATTTGCGTGGCGGAGAC
ACTGACTTTTGGTGACTCAGGAGTGAGTGAGGGAGCAAGTGAGGGGGACCAGCTTACATG
TGTGTACAAAAATTTCACCATGTATGTTCATCTCTCTCTCACACAGACACACACACACAC
TCATACACACATATATACCACACATAAAACGCACACACAAACACAAACACACGCTGGGGC
AGGTTAGCCCTCCTCTACACCAGCACCTGCTCCGCTGAAGGTGAAAGAAGTGCTCACTTG
AGCTCATTGAAAAGTAGATGTGACAGTAAATTTTTCAGGCCCTTGTGAGATGGGAGATCT
TGTTATAGCAGTCAGGATGGGGGTCAGGGCAGTGGCTGCTTGATGATTGAGGAAAAGAGA
AGTAAATTCATTCTGCTTCGGGCACTTTGTCAAGTGCCAGTAGCTTACCGTTGAGAGCCA
CTCACCCATCACCGTGTTACGGCCCCAGAGGTCACATCCACCACCATAAATCTGCCTCGC
CTCCTCGCCTGCTAAACCTATTGCCTTACCCCGACTGAGCACGAGCAGGGAGAGAGGCTG
CAGCTGCCGCTGCTGCTGCTGCTCCTGCTCATAGTCACTCAAATGAAAAAAAGACGGAGG
GGAGAATATAGATTCTTCTTTTTGATGCTGCTGATGGTGTAAGAGCAGGACATTCGGTGT
GCTGTTACACAGGGGAGATGTGTGCATTTGGACAAATGGTTGTGTTGTGTGTTTATGTGC
AAACGGATAGATGGATTATAAGTATgtatata
>NODE_230_length_581_cov_6.698795
AGCAGAATGTGAAGAAATTCCAGTTTTGAGGTCAAATCACATTTTCCATGTATTGTTCTG
CAGAAATATCAAGAAATATATGAAGTGGAGCCCGGCCTGTCTCGTAACACCACTTTGTAC
CAGAAGCGATGATTTAAGTCACTGTAGCGTAAAGTCTGTCGTCAGGGAGTCAAAAAATGC
ATCAGTTAATACAAAGATGGCTAAACTACTTGTCAAGCGACGATTAGACCAACCCAACCT
CTAACTCCACCACCTGCTCCCAACAAGAAACCTTCAGTGGCTGTTCAGTGGCAAAGAAAA
GAACTCATGCAAAACAAGAGTTAAAGACACTGGCACTGCTTTCTGGTCACCTGGCACCCC
ACAAACCATCAGTGTTAATCTTACATACTGCACCTTTAATGTTTCAATAGGAATAATCTA
CTACTACAGTGCATACATACATACAAAGGAGCTCTTGCGGCTCTTACACATAGGTAATTT
GTATTGAGGGATCCAAGTCAAAATGTTTGATAGCCACTGTTTCAGTCTGTTGCATGAATG
CCTCAGAATAGCACAGATTTCACCTGTAAGGCACAACAAAGAGTTCACAGCATAAGGATG
TTAACAAGCACAAAGTAAATATCTGATAATGGCATTCCAATCTCATTTTCAAATAACCGG
CTGAATACAGAGACGTCTTATCGCACTATTGTTCGTCAcaaactcttccttgtaggcgtg
tgtttgacttcccgctgagtgcagcagctaacggcttggatgtga
>NODE_231_length_473_cov_16.604650
TTATTTTTCTATTTATTTCTATTTATTATCTATTTATTAATTGGTTAATTTAAATCTGTG
TAATTTATGTATTTATTTGTTTCATTGTCTGTGTATTTGCGTGATTCTGGTACAGGGAGG
GGGGCGTTTCTGAGCAAAAGGGAACAAAGCGACTAGTGGAGAGGCTCTTCCAGTAGTCCA
CTGCACTGAGAGAACTTTTAGTACGTTTGTGCTTTGTACCAATATATCAAAATTACAATA
TAAAAAAATCTAAAAGTCAAGAAAACTGAAAAAAATGTCTGGAGGGTTGGGGGACGCTCT
TCCCTTATTACTAGAAACAGTTACTCGCTATGCATAACCTAGTTAATAGTTAAATTTGCT
ATTGCTTTTTTCTTGTCTTGTTAAAATGAAATCTTTAGATCTTTTTCAATAAAGTTTAGT
CTTAATAGAATGTTATAAACAGTCGTTCTGGTTCAATATAACCTGTGATAAGTTTGTGTA
GTTCTAAAAAGCCACTCCGTCCACACCCTCCCTCCACTTACTACCGCTTTGTGATGAAAC
CTTATGCAAAAATGTGGGTCTGAAAGCATAGTTTTCAGTTTTCAGTGAACATTTTATATA
ACATTCAGCTCTTGGAGGCTTGAGCGGATAAATTTAAAAAAAAAAAAAAAAAAAAAA
>NODE_232_length_605_cov_24.628099
CATAACAGTCACAGCCAGTCAATTTCCATATAATACTGCAGCTAGATTATTCAATCGAAA
TGTTCTTTTCTAAAGCACGTTATTTTCATAGAGCTACAATCAATCTTGGCCAATCACCGT
TAGGCAACTAGAGAACGCAATAATGGCAAGTGCAAAATGCTGTAAAAGGCCCGTGGCGAT
GGGTTTGGAGCAGACCTACCCCCTGACTCTGGGAATGAATAAGCATTCCTTAATTAGCCC
ATCGGGTTAAGTGCAAACCTTAATGGGCCTTTCCCAAACTCCAGCGTGACATCGTTCTCC
AAACATGGCCAAGAAGAAAGTTCCATTAGCAATATTAATACAAGCTTAGTTGATCATTTT
CATTCAATTAACTTCTTTCAATTAAATAGATAGCTCGACAATGGAGGTGATAAAAGATGG
GGAGGGACGGCTGATGACACGAACCAAACATTAGCGTGTTAGGGGTCAGTGGCGTTAAAC
CGACTGTAAATCCCACCGTTCAATTTGGAAAATGCATTTCCCCTGCTCCCCACTTCTTTA
ATGGGTCGTTTTAGCTGACAAGAGGCCTTTGAGCAGATCTTTTATGAAAATTCTAGACGT
GCTCTTCGCGTATTTGCCACCTTTCACAGAACACCAGTGTTCACTTTCAAATCACAGCCA
AGAACAAAGTCGCTTAAGTACCGTTTCCTTGATAGTGAAAGAAGGAGAGGAAGGAGGAGA
AATGAAAGGAGAGACGTGGAATGAGAGGAGAATTAAGTTAATGCCGTTTTCTGCCTCATT
AGCTCTGGg
>NODE_233_length_935_cov_10.163636
CTCCTTTGCAAATCTAGACCTATTTATAGACCTAATCTAGATCAACATTGTGATGCGTTT
GATAATGCTGGTTTTAACAAGTTATATACCATTAAAATGTTGTGCATCACTGTTTAGATC
CATTAATTAATCAGTCTAATATCAAACATAAATTTGCTCTGATTTAATCCAGGTAGTTTT
ATGAGTGACCTAAGGCTTTCACTACTTCTGTCAGTTCTCAGTCCTCATTTGTAACAGCAT
AGTGTGACCAATCAGTATTAGTAAACTTAAGGACCATATCACAGTTTAAGAAGTTTCTCT
TTTCTCCAAACCTCTGCTCACTAAATCAGCATGAAATGTAATGCCATTTGCCGTGTGCAG
TGCGAGACTTGATAGGCAAAGGGGAAAAAAATGTATTAAACGTCTGCGAGTGAGTTTTTC
TTTCTGCTGGCCTTTGAAAGATGCCAGTTAATCTGCTTACTCCTTTAATTGTGAGTAGAG
GGGTTGGGCCTCCTCCCGGCCAGAATAAGACTACTGATCCAGAAGTAAAACGATGACCAC
TGCAGTTATTCCTTCCTTTAGGTTGTGCAACCCCCCTAGTTTTCTTTAGCCACCCCTCAT
CTCCTCCTCCTCTACCATCCCCTCCCTCAGAGGGAAGAAAGCTCCTTGTTCTGACAATAG
ACATTTTTTGCCATATGTTGGCTTGACATCTTCATCAGGTTCACAGCAGGTTACCTTAGT
TAACTTTCACTCCACTGCCTGATGGGATTTTCTCCCCCTGTTTCTCCAATCGGCCCGGGC
TCAAAGTCTAGACGGCCTCCGAGGCAGGGTCCTCCTAGCCCTGTGTCCACAATGGCCGTA
TTGTGGACGCTTAGTAGTGGTAGCTTCCTCCAGTTACAGCGAACAGGCTAGTGCTAAAAC
AATGCTTTTGTCCAGGGGCATACGAGGGGGGCCTAATCCACTACATACTGTGAAATAAAT
CTCTCTCTGAGATGAGAGTGAGCGAGAGAAACCGAGTGAATGAAATCATTGCCAGGGAGG
TTAGAGTGCAGCAGTTTAACCCCTGGCCAAGAAAGAGGGAGGAgaggaggcaaagggagt
gggagaaaggaggaacaaggagaggcaggcgctacatcc
>NODE_234_length_667_cov_15.272863
TGTATAAAATTAAGAAGATTATTTTTGCCTTGACTGGGTAGAATTCCAAAGAAAAAGTGC
ATTACAAGTTCTATAGGTGGGCATCTGTGGAGAAAATAAATTGAATTTCAGTATGCATCT
ATTTTAGTTATACACTTTCTTTAAGTTCTGGAATAATTTTCAAAAAAATGTGCATGTCTA
GTACGCGCTCCATAACCAATATCAATAAGCCTTTCATGTAGAGCTAACAAAGAGGCATCA
CATCTCCTGGCACGGACACGGTTGGTGTTGTTGAGATGTAATTGAAGCTGCAAGGGTCAC
ATTTTCGGAATAGAAATTACAGTCTTGTCTTTGACTTGTGTGGCGTGAACCAGAGATGCA
TCCCACAGCCCTTGTGTCCTTCACAAGCCTTTATTATTTATAACGCTCACTCTTTGAGCA
ATGACCAGTACTAATGCATAACCTTCTGTCCTTCTGGCTGATTCGCTTCCTTTGAAACCA
AAGATTGAGGCAGGAGAAGTGGGTGTATGGTGGATGAGGCAGGGGTGTGGGCGGGCGAAG
GGGGAGAGCTAGTATAGGGCAGTGGAGATCCAGGCTATCGAGAAGTTATTATGTTTTTTC
CCTTTATATCTGAGGATGTGGAATAACACTGTGATGCTTCTTTTCTCCAGAATAGAGTTA
TGGGCTTCAAAGCAATACTATTTCCTGACGTCCCTCCTTCCACTATTTGTCTGCTCCTAC
GGAATAATGTGCTGGGAGTGGTGTGGAGGGGTGGGGTGTCTTTTAGCTACATGATTATTT
GCTTGTTTCCACCTGTACCCACTCAGCTCTGTAAATATCACCacaacaggggaatacagt
aacaacgaata
>NODE_235_length_677_cov_15.017725
GCTAGTGATGGGGCTCTGCTTTGATGCCCAGTGGGAGATTACAGGGCCAAGAAGCAGAGA
TAAAAGTACAACCAAAACACAGGTAGCTGCTCTTGCTTATGCCTTACAAACACATTCACA
CATACACTTACACACATCCATAACACATGTTCAGAGTAGACCAAGGATGCACACACGCAG
ACACACAGCTGCATACACACTAACATCTAATGGCTAGTCAGTGACACTGAGGTCTTAGCC
CCTGTCTGCCAGTCCTCATTTGTTTCCCAGCCCCTCCTATGTGTGTGTAGCAGTAGCACT
TGCTACTGGGTGTCTTGTTACTCCTCAGAAGGTCTATTGATTTAACTCTTGCCACAATCT
ATAACACTATTGTCTTGCCTTAAGTGTCTCATCTGTACAATTCACTGGCAGGAGTCTATA
CATCAAAAACCCCGCCTGCTTAAGGATATTGGTATTCTGCAACATGCTGGGAATACTTTT
TTTTTCTCTGTGAATTTCACATTTCTTGCACACTCAACCTTACTTTTTTAAAGCGTAGAT
GCTTGCAGCTAGGCATAACACAGCCTGGTACAGGTTTATTTTTACTCCTGTTGTGTTTAT
GAAGTCAATATTTTATTTCACAATATCATATAGCAGTGGTGTAGAGCAGAAGTTATATTT
TAGTTTTTTGTCGATCTGTTGGGACAGAGATGAAATATTCAGCCTTATAGTGGCATCCTG
GAAAAAATTACATCCTCTGGTTAAAATAAACACACAGGCCTACAGTTGAGAAAATCCGAA
TGTTACAGCTGTGTTTGTGGAAAGGCTTCGATTTAGGCCTCAAAAGGCCTtttagttcta
ctgcttgtttaaatctcaaat
>NODE_236_length_632_cov_7.485759
AAAGGTGTTGTAGCCCCAAGCAGCCCACTTGACCCCGGCTGCTTTGGGTGAGAACGTGGA
CGTCTTCTTAGAAAAGTGTTGATCCCGTTTCAACACTTGGCGCTTTATTGTCAGTTACAA
TATGGAGTTGAGCATCAGTGGCGAAGGCTGCAGTGGCTTGGTGCAAACAGACATACCTCC
ATCTCACTGATGTCAGGCATCAGCTCGGTGATTGGTGGGCATATTGTTCGACTCCGACAC
TTTTTTCATCATTAGCCTGCACTGCATGGCAAACGGGCGCCGTGGCCCCCTTTTTTTTTC
TTCCCCTTTCTCCCCCCTTACAGGCGGCAGTATCACAGCTCTGATCTGTCACCCTTCGCT
TGCCTTAATGTGTGAAAGCAAGACGTGTTGCGCCTATTAGCACTTCTTGGCAAGGCTGGC
ATGCTGATCCCTCATCCCCGGGGAGCCCGGCAATATGGTGCCGCATGGTGACCGCCCGCC
AGCCCTGGCTCCCGCTGTCACAACACATCACACATCCCCAGCAACCAGAGCCGCCGCCTC
CTCCGCCACCACACCTCCATCACTGCGGCGGCGTGACTGATAGCAGCCAGAGCCAGGGGT
CCTCTGGGTGGAATTAAAAACTTTTAGAGAGAGCAGGCAGCTAAAGTGGACTGTATTTTT
TAATTATGAGGGATGTGGTTGGGTTTTGGTTCATTGGGAAGAGTCTGGGTCAAATATAAC
TTAAATTAAGGGTGAGATCACACATCCAGGATAACCATCCTCACCCTCTTCAGGGTTACA
GTAGAGTTCATGCTTCACTACAGTATCTttagttgg
>NODE_237_length_574_cov_20.393728
CTTACTAGTAGTCCTCTGCTCAGCTCAGAGTTTAACCCAGTCCAGTCCTTAATGATCTAT
CTGTCTGCCACCCGCACAATGGCCCACACCGCTGTTCGCTTTCATTTACAGAGTGCCAGT
CTCTGAACTCCCCTCATCAGCCCTTTGTTCCTGGCTGTTTCATGTTTTTTGGGGAGTTGA
ATGGCATAGCTGTGTATGGGATACTTTTGAGCGAGTGGTTTAGAGAGACAGCTAGAGCAG
GAATTTTCCAGTGCAATACATTATGAAGATTTCACTTTCTGCCTTTGATTCTGCACTGAC
AGTTATCCTTCAGCCCTCCTTTAAAGTCCCACTTTCAATCCCTAATGGCTGTCATGTCGC
TGCGCTCTCTGGACTCTTACTCAAAGTGTCATTGGCATAATGGTCGGCAGCCGTTGGCCT
CTTTTGATCATCCATGCTGTGTGCGAGAGCAACTGGAGCTGAAACACTGAGGTGTATGAG
GTGTCTGTGTGTGCGTGCACTGCTTGCGCCTCTGCTCGGCTGCCACTCCCAGGCAGAGCT
CCACGACCGGAAATCTAAAATTCACTTTCAAATAGTTTTCCTCCTGTTCTTGGTGCCTAA
TAGCCAGGCAGTGGAAAGTATGTGTGACTGTGTGTATGTGTGTGTGTGTGTGTGTGTGTG
TGTGTATACTCAGTGTGTGTATACTCATTAAAAGGATAACACAGGTTTctactgtatcag
catctcaggctcagcccagtttggcactccctcaacgg
>NODE_238_length_643_cov_12.732504
TGTTTCCGTTTTATTTTGGACAACACCTGCTCTTGCTCTTGCAAACTTTGTTGTTTTTTT
TTTTCTGGATCGAGTGATCCTGTTTCCAGCAGTTACCCAGAGCAACACTAAAAGGCACCC
AACCCCAGAACAACCGGGAAACATTAACTGGCCGCTCCGCTACCCACTAATGGATCGGAC
CCATTTCATCAGCAATCTGACATTTAATGAATATATATTTTATCTTCCCGTGCCAGTTAT
CGGAATGTCCTCCCCGTTCCGAGAAATGGCCGTCCTGGGACTCTTTTGAACGGGCCTTTT
TTCCTTCGACTGGCACCTGTACGCCAATCACACTCACTGCAACCGGCCCGAAATCTTCCC
TTGTTTTTTCCTCTTCGCTCTCTGTCTTCAATATGGTTCATGGATTAATAATTCATGGCC
AGTTATTAGGGCCAGTTCAATAGGAGATCTGCTGATGGAGGGTCGGCGCTCGGCGAGCGT
GCCCGGAGGGATGCTGCGTGTTGTTGTGTCAGCCCCCATCTGCCAGAATGCAATAAGGCA
AACAATGGAGGCCTTGATTTCCACCAGCAGGCCCATAATCTTTAAATGGCTATTAGCTGA
AGAGTGCAACCAGTCAATAACCGACAAAATCCTTTTAAAAGCTTCTCTCTCTCTCTCTCT
CTCTTTCTCTCTTTCTCCACTCCTCTCAAGCTCTCTCTTTTTATCTGCCTCCCGCTCTCT
TTCTTGTCTCTTGTTTCTGGTCAAATTGGGACACAGTTGCTACAATAAAACTCTTATCAT
GAGCGCTTTAATGCCAGCAGAGGCCGGagaaacagctaccaatggtg
>NODE_239_length_594_cov_7.835017
AGTGAGACAGAAAGGCATCCTCTGTCACCGACTCAGTGTGCTATGACAACACGTATAATA
GCGGCACGCACAAACACACACATCAAGATGCACACGAACAGTATGCTTTACATAGAACCA
CAGGCTGTCTTCCAAAAAAACACTTCCTCACATGTTGGCTGGGCATAAGCTATCACACAT
CATCAACCCACGTACACCCATGAGCTTGCAAACACACACATGGACACACGCACACATGGC
TGCACCCTCTAAGCCTGAACAGTTCTCTTCACCAGCCTTAATTGGATTCTAATGTATTCA
GTTTGCTCCAATGAGCAAAGAGATGTCTATGGTAGTCTGACTGCAGAGAGATGGAGAGAG
AAGGAGGGAGAGAAAAGGGGAGAGAGAGGGAGGGAATTAGGAGTAAATAGGGAGGTTTGT
CAGTGGAGGTCATCTTTCTCCAGCCGCCAAGTGGAGTGTATCGTCTGAACAAGCTGTCGA
CAGAATTTCTACAAGAGCCATTTGACCTGAAAGAGAGGGAGAAGGAGAGGAGCACTATCT
ATATCGCTCTCCTTTCTCTCTTTGTCTCTCTCAGCACTTGAATATAAGGATAGAGGTTGT
ATGTACTGCAGCAAACAACCCTCCTTTGTGGATTTGCTCATACACAAATATGATTTTGAC
CCAAGATCAGCATGGAAGGAGCAAAATAAATGTCTTCTGCTTGCTTTTAAATGAATGCTC
Agtacgcacactctatcgggctgctatacaaagtgcttagtgctgttaaatatcacct
>NODE_241_length_1117_cov_3.097583
TGCTTTTTAAGGCTTTACTGAGTTTTTTCATTTCTCTTTCAGCTTTCCCTTGCGGTACTT
TCTCTATTGCTTCTATTTCCTTTTCTGTCGCCCGTACTGAGGGGGAAAAATGGTTTGTTT
TTAGGTTGAAGTGTATTAGGGGTTATTGATGAGGTAATGTTGGTTTTGTGAGGATGAGCT
AGCTATTGGGCGTCAGGGTGACCCGATTTGCACGGGTGACTTCTCAGTGTAAGGGAGATG
CTTTTCTGTCTTAGCTACACTCTGATTTTTCCAAGTGCACCTTCCGGTACACTTACCATG
TTACGACTTGCCTCCCCTTTGCAGGTGAAAATTTTTAAATACAAGTTGTTGTTAGCTCGG
GGAGAGTGACGGGCGGTGTGTGCGCGCTTCAGGGCCAGTTTCAGCGGAACGCTCTATTTT
CTGCTTACTGCTAAATCCTCCTTCTAATATACGTTTCAGTACATTATCCGTATTTCCTGG
TTTAGGAAATGTAGCCCATTTCTTCCCCTCTCATTTGCTACACCTCGACCTGGCGTTTTG
GGTTTTACCAATTTTGCTTACTATTAAGCCTTCACAGGGTAAGCTGACGACGGCGGTATA
TAGGCGGAAAAAACAAGGGAGGGTGAGGTTTAACGGGGGTTATCGGTTCTAGAACAGGCT
CCTCTAGGTGGATGTGAAGCACCGCCAAGTCCTTTGGGTTTTAAGCTAATGCTCGTAGTA
CCCTGGCGGATAGTGGGTGTATTGCTCTATCAAAGTTTAGGGCTGGGCATAATGGGGTAT
CTAATCCCAGTTTGTTTCGCAGCTTTCGTGGAGTCAGGGGAGATAAAGTCACTTTCGTAG
TGGGGCTTCTTACCTTCGGAAACGTATAACAGTTCTGAGGGCGTTCGACTTTAGTTTGGG
GAGTTCCTTAACCACTCTTTACGCCGTTGTCTGTCAACTTGAGCCTCTCGTATAACCGCG
GTGGCTGGCACGAGTTTTACCGGCTCTCTTAGCTTTAACTAAGTCAAGTTTTCACTTATA
GCTTAATGTTTATCACTGCTGAAGTCCCTTGAGGGTGTGGCTAAGCAAGGTGTCATGGGC
TGGTGGTTACTGTGCCTGATACCGGCTCCTTGTTTCCGGACGGGAAACTGTGGGGCATTC
TCACAGGGGTGCGGATACTTGCATGTGTAAGTTTAGCTAGAGCTGATAGTAAAGTCAGGA
CCAAGCCTTTGTGCTTACGGGACCACTCTAGGGTCCGTCTTAACATCTTCAGTGTTATGC
TTTAGTTAAGCTACGCTAGCATCTGTAATATTATAATAATG
>NODE_242_length_455_cov_12.309890
AGAGGATGGGTGGGTGGGTGGATGGGGGGAGAAAGAAAAGTTGTCATTTCCCAACTCCTC
ATTAATATTCCGAGGTTAAGAGCTTTTCAGCGAAACGTAATTAATTGAGCCCGAGCCTGA
CAGTAAACAAGCAATTTCAAATTAAAGCGAAATGACAGCGGCGTCATTTGTTAAAAACGT
GTGGGGCCCCCCGATTTTGGCGACAGATAAATGAGGGAAAATGTTAAGGAGGGAGAAAGT
GATGAAGATATTAATCTTCACCTGTCTGTGTCAGCGTGCCACTCATTGCCGCAATGTTGC
TTTCCATCCTCTGCAGATGCTTCTTGTCCTCTCGGCTTCTCATAATGAGGGGAAGGATGT
ATTTCTGCAATTAAAAGCATGGCACAATATTACACTTCTCTCTGGTGGAAAGGGGGCAGA
AAGATGAGGAAAAGACGGACCCATCCAGACTTGGCAGTGTCGGGTCAAAGGCATTGTTTT
ATTGGACTCGTGCCTCACTGTCTAAACTGCGTGATTAGGTGAATGCATTCCTACAGCAAA
ATGTCAAAGCAACTGATAACAGGTTGATACACACATCTAGTGTTGAAACCATTAGTGGGA
TAgaaaattaaacgtttttttagaaccgattagtctctt
>NODE_243_length_423_cov_6.420804
ATCTCTCTCCATCCTGCAAAATGATAATTTCATGAAGCAAGGGCACACTTTGACTCACAA
TCTGCAGATGTAGAGGTCAAAAACACTACTCCAACAAGAAGCACTTGCTGCATTGAAAAA
CAAAGTCAGTGCTCCTGTTAGGGTCGTGTTAATAAACATTTCCAAGCCATGATATCATCC
ACATTGCCATGTTTAAAGTCTAAAGAACATTTGTAGTAAAAACTCCAGTGGGTTTCATTG
CACAGTGGTATCTGATTTACACAAAGCAGGGTCTTGGCAGAGGTATGACCAATGAGGAAT
TTGTCACAACCAAGACAACCCCAAAGAGAAGCACTTATGAATGCAAAAATCATGAGTGGC
TCCTTTGAGGTGGTCTGAGAGTCACTTATATTCAAAGAAATTGAAAATTCACAAAGTTGA
TATGGTCAGTTCAAATTGCCCCAACAAGTAGCACTTACTTAATTCAAAAGTAAAGTCAGT
GCTCAAGTTAGGGGATTAACAATGACTTACAAAGTTCTTCTTCACGCAACAAATCTCTCT
CCATCCAAAATGCAAAAATGAGGATTTTGTGAAGCAACTGCAATTTTTGACAATACAAGA
CAGCTAg
>NODE_244_length_528_cov_13.636364
CCCTGTGGAGTGAAAAAAAAAAAGAAAGAAAGAAAGAAAGGCAAAGAAAGGGAGGGAATG
AATGCATTTTCTTCTTATCTATCTGTCTTTCACTCTCTTTCCCCAGTGAGGGAGACAGAA
GGGAATAAATGGCTCCCCTCTCCTCTCCTCTCTCCTCGGTGTGGGCTGACAGCGCAGCAG
ATGGTGGTTTAAGCAGTGAATTTATGAGCGCCACAATCTTAATGTTGCAGAAAGAAAAGA
AAAGGACTCGCATCAAACGCCACTGACAAATGCACTTGCTAATATTAATGCACTCCTCAT
TCATCCAATATGCTGCCTAATTGCTTTTCTGTACACAGTAATATGGCACCTGCTGCTCAA
GTCCGGCGCTCGCGTCAGGAGAGGGGAGATCGAGGAGGGGGTGGGGGGCGGACGGGGAAG
TAGAGAGAGATGAGGAAGAAAGTGTCTCTCGCTCTCTCTTTCTGTCTTTCTCGCTCCCTT
TTTTCTGTGATGGATGCAAGGCTGTGGATCATGCGCCAGACCTGTCAGTGTTCCTAATTA
AAATTTTATACTTACAGGCTCAGGGAAAAAAAAGGTGGAAAGCACTCAGTAAACAATCAG
TTATGAGAGGAGAGGAAGGGAGAGGCCATCACAGACACACTCGCGCAATGCGACACACTG
AGGCACACACAATCCAATTTTAAATACAGCATcatacactgaaaatccttgg
>NODE_245_length_760_cov_15.184211
TGATCTTGAGAAGGAGCTTTAAATTGGAAATTATTACACATTAAACCCTCTGCGCACAGG
CCAGGATCGAACTGGATCAATATCTTGCCCAGCACAATAAATCAGACGCTTTCTCTCCCC
TTCTTTCTTTCCCCTTTGCTTTTTCGAGTGGCTATAGGCCACTGCTCAACTGGAACATAT
TTAAATTTTCTTGTAACAAATTAATTCCAACATTTTCTCTTGATTGAATTAGGGCAAGTG
CTGGTGCTGTCACAAGTGTTTGGGCTGCTCCTGGGGAGAGACAAATTGCCAGGCCTGGAC
ACGGGTAACAAGCAGTGGTGTTGAGTCGCTGATAATCTCCCCACTAATTCTCCATTACAG
CAAAATGAGGCCATAAATCTTCCTGACAGCTGATCGATGTAAACATTGTTTCCCCCATGA
TTGCCAGCTCTCCCAGCGGAGCTACTGTCCGCTCACAATCCGCTGAAATTACTCCCGCAC
CCGCCCTCCCTCCCTTCCTCTCCTCCCTGGAACTGGTGTGTGTGAGCGTCGGACTGGCCT
GGCGGGGAAACCAAAGTCACTGCTGTCCTGTCGACGGAAGGGATGGCCATCTAATTTTAG
CTCAGTGCTCGCTAAACAAATGGAAAATATTAATCAAAATGTCTCTTGTTTAACCACTGG
CACAAGCAATTCTTGGAGAAGAATGACTGTTCTGCTGCCGTGGCGTTAGGCAGAATGAAC
GGCAGTGAAAGATTGAGTTGTCAAACAGTCAAAGCACAAGGCTCGTTATCAGCGTGTTCA
CTGTCTGATAATATTCTACACCATTATTAAAATCCAATATGCATGCAATTACAGAGACAG
GGATGCCGTTAAAACTGGATGTCTGACTGTAATCACAGACAGAAAAGACCATTTTAAGAC
ATGCCACTTTAAGAAATGCTATGTAttaggcatttagctttatt
>NODE_246_length_942_cov_19.777071
CTAATGCATGTCACCGCAAATTTGCCAAAATAAAATATTGATGTGGATGCAGTGACAGGG
CTGCAGAGTGCTGAGCGCTGATTGGAGAGGAGAGGTGTTTGCTCAGGGATCTATAGGACG
TTTGAACCTACATGTAACTCTACACCAAAGACAGAGGAGGGAACAACCTCCTCGGCTCCA
CACATCCATCCTTCCGCTGCAATCTGCCTGCATCTCCCCACTTTTAAAGTCAAAACAACC
ATCCCTGAATATTACCTTACTCGTAGATGAGCCAGTGCTGTTTGAATGGCAGTATGAAAA
CAACACACTTCCTTAAATGTCGAGTGCGCACGGCTGCAGACCCTCATGTGATGCCCACTT
GGACCACAGGGGGCACTGATGTGATATGTGAGAGAGAAACAGACAAGAGTCGAGAGAGAG
AGTGTGAGAGACAGACGAAAAGAGAGTGGGGGAGAAAAGGGAGAGAGACAGAGAGGGAGG
GAGAGGAAGAGAGATGCAATGAGGCAAGGCTACAGGGATGAACGCAAAGCGTCTCTCTCC
CTTCATTTTTTCAATATCCCCTCCTCATGAAATTTCATTTGGATTGTAAATGTTCAGTAA
TTTACCATCATAAATGTGTAATGGGCCCCTGAATCCAATGACATTGTGCTGGCTAATCAA
CTCATTTGAAAATGAATATAGATCTATTAAAGGGAACTCAGCATTTCCCCTTTGTTGAGA
CTGGCATGCTGTCAAACATGGGAACACTTCCTAAAAGGGGGTTTCTGGAGCGAGGGATCC
TCATCGAGCAGTGGGGAAAATAATCTACCCATCAAATGTTTTGATCTTAAATAGAGATGA
TGACTTGAGATTAAGTGCTTGAGCTAAATTCTGATTTGTTTTGTCATTACAAAAGTGACA
TGTAATCGACGTGAGAGAAATGGGGCTCATTTAAAACCTCATTCAAGAAATGAAAGTGGG
GACAAGAACTTAATGATGCTTCATTTTCAGCTGGGAAAATGTGGCAAAATTAAATTCTTG
AATTTTAAACTGTTTCCCGGTCCCACGGCGCGCAGCCACAGATTCCTCCAGAAAACAcac
aataacacacacacacacaccaggattactgctgcttatctatgag
>NODE_247_length_828_cov_9.144928
TGAGTGAAGATGAATTTCACTTTGATTATCAAATCAGATCTGACTGATGTGACACACTTG
CAGTCAAAAATCACATTCATCTTGCTGCAGAATCAAAAACTAACACAAAGGTATTTTTCA
TCCTAACCTTACTGATAAAACTAACAAATAGAGATGGATTTAGGGGGAGAAAAGAGTAGT
TAATGAATGATGAATTAGAGACGAGGGGAAACATCATAAATTCTGACAAGGCGCTGTTGT
CTGCTGGATGATGAACAGCACTGTTGGATGGAATCTGCCTCTCTGTGTATCTCTCAGACG
CTGGCTGCCACTTTATCTCTTCCATCCTGCTAGATTACACCTCCAGGGTTCAGGTGGGAA
TCAATCATTGCTATTATTACCTGAAGTCACCAGATGCATCTATCACCACTAAGGTTACCA
TAACCTCAATATTAACAGAGGAAAAGCCCCTCTAATAAACAGCAGAAAGGATGGGCTGGC
TGGTGGGATTTCATCTTCCTTTCACTTTTAATAAGGCACTCAGAGGAATAAAGATTACAG
GCCATATTTAGCATGCAGAACAAATCAGGCTCTTCCAGGCTCTTCCTCTCCTCCGCTTCT
CATTCTGGTTAGTCATTAAGACTGAGGAGGAGGAGGGGGGGTTCTAGTGTGGAGAGGCGT
TCCCTGGTTCAGCAGTCATGCTGCTGCTCTCTGTGTTCTCCTACTGCCTGCAGCTGCTGT
TAATAAGACTTTTCTAAGGCCTGATATGTGTAAACTTAGTAGTGAGTCTCCACATGCCTC
CACAAGCCTGGCTGGACCACTGGCTCTCTCAAGCCTCTGTAGTGCACCAGCCGACAGACG
ACACAGTGAAGGAAAAGTGGTTAAAGTCCCGAGGACACAACCCTGTTAATGTTCATCCTC
TTTTATAAGCCACCATTACACAATGGTGTCTCTGTAAAACAAGATGCAGAAAGAAAGTGA
GCATCAGGGCAAAAATGGctaagcttctttgaggattaatggaatttagtca
>NODE_248_length_785_cov_19.765606
AGGAAAAAACACAACAGGAGATGAGTGTTTGTGGAGGTTTAGGTTTTATTTCTTGAGCTA
AGCCCTGTCGTCTCCATTCTAGCAACACTTCCTCATTCATGTCAGCCCCATGGTGTTACT
CAGTTAGGAATTATTTTTCAGAATATACTAAATTTTGAAAAGATATATCTCTCCCCCGTG
CCTCCCCTGTTCTCCCATTCTATTGCTCTCCCTGTCTGTTTCTCCCTGTGTCTAACAAAC
ACACACACACACACACACTGCAACATGCATACAACCAGACATGCACAACCCCTCTTAAAA
CTGGTTCTCCCCCCATAGCAATTTTGTCAGAAGTTGACAATGTCTTGATTTAGTTGTCTG
GCTGTTCCGGCCAGTTTTCCCTGCTGCGCTAATGTGAACAGGACATCCCGCTGGGCACCA
AAGAATACCACTTCACGGCAGCCGCATAGCTGGCAGCTTTTATTTATGGCGCTACCGAAA
TGAATGGGTATTAGTGTCCAAACATTTCACCATGCTCCTGCAGCCACACACAAAAGCCAC
TGATTTCCAGCAAATCTGCACTTATTTTATTCAAGAAGACTAAAGCTAGGGAGAGGGGAG
AGAGACAGACAGACAGAAAGAGAGGGAGAGAGAAAACATTTATAATGACTTAAAAGACCT
CAAAAGAAGAATGGGAATTGCGTTTGAAAAGGATTTACGAGACAGAAATCGAAAAAGAAA
AAAATGGCCCCTCTATTTCACTGCATTTTTGTCAGAGTTGAAAATGGAAAATATCTATAT
CCCTAAAATGACTCAACTTTAAGTGCTTATATTCACACACACACAAAAAAAACTGCACTT
CCTCCACAATCACCCAGTTTTCAGTTGCTGTGTTTTGCCCGGTATTACAAAGCATTGTAT
TTTATAGGACTATACCAAGAATGGAAAAGTagttttatcattgctaaaattgtcaattga
aagtgtctt
>NODE_249_length_688_cov_14.960755
ATATTTTTCAAAATTATTCAAGTACATATGGAACAATTGAAGGAGCAGTGTCCTGTAATA
AGGTGAAATAATCTCAAAATTAATAAAGCTTATGCACACGACCTGCTATTTTCAACTACA
TAGCAAACATTCCTTAGCTGAAATTTCCATCTTCAACATATCAGAGCAAACTTAAACATG
TATACTTTATTCACGGTGCACTACCTTAACAAAGAAAATGCATGTATGGATCTTTATTTC
AAGGTGAGAGAGAAGTCAAACACTCTTGCAATTTATAGATCAAATCATAACTATATTGAC
TGGTGAGTTTTGTATATAAAAAGCAACAACAAAGTACATAAATAAAGTCATTACCAGAGC
TTAGAACAGAGGCACCCGATTTTCTCTTTTATCCTGCAACAACAAAAAGAAGAAGAAGAC
AGAGGAGGAAGAAATAACAAAAAAAGAGAGAGAGAGAAAGAATTGCACAGAGGCTTTTCT
TTTCTTTAAAATGCTGCATTAGGTCTTTTCCTGCAGTCAGTTTTCATAGTTCAAAGCTGG
CAGTTCAATAAATAGCTGGAACTGGCACATCTCTGTTCTTGCAAAAAGAAATCAATGTTA
ATCCTATTACCGGCAGTTATCACCTAGCCCAGAAACGGTGGCAAGTAAGGGAAAAAAAAA
AACTGAGATGTCAAAGCGGGAAGGGGAGAGAGAGCGAGAGAAAGGGAGAGAGAGAGCGAG
TCACCCTTCATTCACTTTCAAACACAGTTTTGATAATTTACTTCTGTAGAAGAAGAAGAA
GGGAGGCGGGAGGATGGGAGGAGGGGGAGTGAGCTTCAGTTACTAGGAAATGTGTGTGTT
TACGTGCATGCGTGTGTGTGTGTGTGTGTGtg
>NODE_250_length_932_cov_16.327253
GTGTGATGTTTAGCAACGGCTGACTTGGCCATATGCCCTCCTACTCCGACAGTAAACTAA
CTAAGCTCACTGAAAAAAGAACTTCAGGCTTTGCCTAAAACCCAAACATATTCACTTAAG
CAGCTCCACTTTTCTTTCTTTCTTTTTAAAAGTGAATAAGGCAAGTGAAAATGAACAATA
GAAATCATTTTAAAAGAATATGGACCCATTGGCCAGGATGACAAAGTGACCTAACAATGG
CATTACGGGAGTTTGACAGAAAACCTACAACGTGAGAGCGAGATAGAGAGAAAAGTCATT
CTGTCGAGTCCAGTCTTTTGCCCCAGAAAATGTCACTGCGATGACTGAAGACACAACGTC
CATTTCCACCACCATCCACTCTCTCTATCTCTCTCTTTCTTTCTCATTCATTGTCACTGC
CTTTTCCCTTTAAGTGCACTTTCGCCCACACCACTTGGAAATTGATTGAAACAAAATGTC
ACAATTATGCCCTGTAGCTCGCCGCTTCAATTATTCATCAATTAGGGGCTAGGCTCCTTT
TTTTCTCTCCTCTGAGCTGATTTTTCATTCAGTTTGCTCGAGATGTATGGCTCCCCTGCT
GTTAACCAGTCCAAAGTCATTAGTTTCTGGGTTTGCAATTAAACCTGATGCATTATGCAT
GAGGCTCCGACTCAGCAGACACACGCAGCAGCGGCCGCAGCAGCTAGCGAACGAGCTAGT
AAGCTCTGGAGGCGTGGATGGGAAATTAATTTGCTAGAAATTAAGTTCTCTCTATCCCTC
CCTCTCTCTATCTTTCTCTTGTCTGGCAGGTTGGAACAGATGCCACTGGCTAGAGATGGA
GATAAAGGTGGGGCAGCATTGGAGTGCAGTTTGATCAGCACTGACAAGGAAAGACGACCT
CTATAGATTTCTAGTCAAAATGTGTTGGACATACTCTTAACATTCACATTGTAAGATATT
AGATAGCTAATGTAATGGTCTGGCCCTTATACAGGCTGAACACACCTGCTGAATTTCTCA
ACAGGGTTAGCAGTGATATATCACATGTCTGTACTGAAAACCAATGTAAAAATGAAAAAC
AGGTGTAggaaatatagatatccatacacaaaggtt
>NODE_251_length_779_cov_24.509628
AGGCACCAGCATCCCAGCGGCTGGTGGCCCATTGCTTTGCTCCCCCATAAAAATAGCCCA
TCCCATTATTCTTCTGCCTCCCTGGGGGCCACAAGGTCTCCAGCATCATTACCAGGACTA
AGGATCTGACTCTGCCGCCACCACTTGGCACTCCCCCTCCTCTCCCCTCACTCCTCTTCT
CTAATTATAGGTCAAGCACTCTTTTTGTAAATTATAAAACCTTTGTTCTTATCAAGAAAA
CAGAGCAAAAAAGAACGATACCATGGAAGGAAGAGGAGCAAGGAAGACGAGAAAAAGTAT
ATGAAAAAAAGAGGAGGGAAATGGTGTAAAAATAAGAAAGGGGGGGAAATTTTTCAATTA
TAAAACCAAGCTAATTTGGTATGACCAGCGACTGTCATGCATGGTGACGGAGCTCCATTA
TGCAGTCATTTGAGCTCTTTCAAATTAGTTATGTTAATGTCCTGCGTGTGAATGTAACAC
TTGGATGGGACAAGATTTCAGCAATTAATTTCTACAGTCAGCGGAGAGACAAGCAAATTT
ATTTTCCCCCTCTCAGGGAATTGGTGGTGGAGGGAGTGAGGAGGGGAGAGAGCATTCTGG
AGCAGGGAACAAGCTAAACACAAGACCTAAATAAAGCCTGAACAATGGGAGCCAATGCCT
CCTCATTCATTCAATTGACAATGTTTTGCAGCTTAAACCTGTTTTATTAATTATGTTTGA
CATTTCCTTAATTAGTTTCATTTACACCAAATCAATCCCTGCTGCTGTACAGCGTCATTT
ATCATTTTAAAAAATTTGCATAGCCAGTGCTGACTTTTTCTACTTAATTATACATTAAAA
GTGTCAGCCGCGCTTGCTGCCTGGCATTATCTGAGGCAGAAAGGTTTGTGGCTGGACGGG
GGTGGCATTAATCATcagggcgggcgcgggcaaggggtgctcccggtcgccagcgggaga
gcc
>NODE_252_length_564_cov_7.445035
ACTCCTTTGTGCGAGCCCTCACCTCCTCATAAGGTAGGGGGTTTCCTGCACCTGTGCACA
CTCTCTGGAGTGGTCGTGCATGCAAACATAATGCACGAAAACAGAAAAAAAAGTGGAAAC
ATGTGCATACATACACACCCACGCACATACACAACCCTGCATCTGCAGTTGTGTGTCTCA
TTTGCCATCAGTGGAGCATGTTGTTATCCTCTGCTCAGCGTTCTCTCATGAAATGTAGGG
CAGGGACAACAACAGGTGCCTGTGCGGGCGACAGCCTGCAATGCCTCCTGGGCTAAATGC
TTCACACTCGCTTCATTTCAACATGCGACAGCCTTGTAAGGATTAATTATTTCCCCTGGG
GATGGAAGAATATGCTTTTTCCCTTCCTGAGAGCAGGAGGCTATGTGCACTCACAAGCAC
ATGAAACAGCTTACAGTAAATGAACAGAGAAACCTGGGCTATAGCGCTGCTTTTACAATA
AGTCAGGAAAAAAAACTTTCACATGAAAGGAATGTAAACAAACCAAGCATATGATTGAAT
TGCATTGGAGATTAGATAAAAGCTCAGGCAAACACATGCATTAGTTCTGAGAGATCACGC
GCCAGGGAGCGGAGATGGCAGGGAGGCAATTAATGGGCTGACCTTCGTCCTTAATCaccc
actgcctggcacacaatgcccatgtgtcagagcagcacatctctaaatgccacccctcat
tagcacgatgcacgcggtgagagaggct
>NODE_253_length_509_cov_5.115913
AGGTTACAGGTAAGTATTAATTTCCCTTTTTCCAGGTCTCCAGGTAAGTATTAATTCTTT
CTTTTCAGGTTTACAGCTAATTATTAATTTTAGATCCCTCACTGTCTGCCAAATTTGCCT
CAATAAGGTCAAACCCACTTCCCATGGACCTTCACGTTAAAACAAGAAAGCAATCAAATC
CTCACAATATCTAGAAGCAATCAAATCCCATTTCAGACATCCTATCCTGCCCCCCTCTCC
TTCAATTCCTCTTCTCGGACCCCACGAGCGTCCCCCAGTCATGTGCCTCAGTATGGGCTA
TTATTTATGTGCTTCCTAATGGGGCGAAGGGTAAATCTTGGGGTTAGGGCTTAGGTAGGT
ATCTGGGATAGGCCTGAACTGAACCTCTAAATTTAGGGTTAGGCCTGAACTGAACAACCT
TGTTCCAAGGGTTAGGTTCAAATGAGGTTAGGGCTGGGTTTATAAAAACAAATTGGGCAT
AGGCTAGGGTTAGGGCCAGGCACGCAACATGGGCTCTGGTTAGGGTTAGGATCAGATTTA
GATTAGGGTTAGGCGCACAATTTGGGCTCTAATTAGGGTTAGACCTGGTTAGGGTTAGGC
GCACAATTTGGGCTCTGGTTAGGGTTAGGGTCTGGTTAGGGCTAGGTATAGGCGCACAAC
TTGGGCTCTGGTTAGGGTTAGGTGCACAGTTTg
>NODE_254_length_807_cov_15.403965
CCACATTGATAGGTAGTTCTGTCCATTGCATATGTTTCTTGAATGCATGGACTTTGCTTT
CTGTATATATTTTGTGTGCTCTGTGGGGGTTTGTTGGTACTAAATCATATATTTATATAT
TGTTTTTCTGTATCTAAGAATGCAGACTGAACACAGGCACTTGAGATTTTCTATTTCAAT
ACAGTTGTGTGGAACCTTGGGCCTGAGCCTTTGATGGCTTAGTGCAGCCTAGAATGAGGA
GGAGAACTGTTGTAGACGAAACAAATGCAAGCTGAGAGAGAAGTTGTCCTACTTCTCTCA
ATACTTTTCACTACAGTCTACTTCAGCTTTGTGTAGATAGAGTACAAATCAACCCGTATG
TGTCGCTCCACTCATTACTTTTGATCTTTGTTTTTTTTTAAAGACAAGAGAGAAAACAAC
AGTAACAACTTTGTCCTCCTCTTCTTTCTTTTTCTCTCTCTCCCTCTCTCTCTTTCTTTC
TTTGTCTGTGTTTGCAGGGCCTGTTCATCTTTCTGATATATGGGGTGTACAACACAGAGG
TAAGTCTGCATTGTGTCTCAAGGCTGTCGGAGTGAATGAGAGAAATGACAAGTTTCTGAT
GGGCTCCTTGCTTAAAAGCTGTGTGGGTGGGGTGTGACAGTACGAGTGTGTATGTGTGTG
AATGTGTGTCTGTGGAGGGGGTGAGGGATGGGAAGGAGGGGAGGGGACATCGTTTCCACG
CGAGCGTCCCACTGCCCTTCATGCTTGGACTAACTTATATGCATCCTAGTCCGACCATTT
AACACTGACACGCTGCGGTTCTCAGCCACTCATTCCTCACCCACATTGGCTAATATTTCA
CTGCCTCTTTAAGTTTTTAAACTCACGGCCTTCCATTTAGCATCCTGACAAAGCtgctgg
ccagggctttgcagggccctaggcagtaaccacagcaggacaaaaaaagaaaaacaatat
acaaccaacaatatgcaatgaaggagtgaag
>NODE_255_length_557_cov_14.511670
AAAAAGAGAAGAAAGAGAGAAAATGAAAAAAAAAAGGCAGATAGGAAGAGAGAAAATCTT
CAGAGATGCCAACCTCAAAACGGAGACTGCCATGGCGGTTTGTTTTAAAATAATGACAAT
AATTGGAGAAAAATAACTTTTCGTTCATGACAGGATGGCACCCCTGAAGCAAAGAGAGCA
GAGAAGCAGACTGACAGAGTTCTGACTCACGGCCAGTAGTGGGAGGAGCAGTAGCAGCAG
TAGTGCTTGTAGGAGAGGAAAGGGCATTGGACAAGGACACGTGACTAGGACTAGAAACAT
TGGTTACATCCTGGGTCTGGCTGGTGGTGGATGATTGGCGTCTCAGAGCCCCCGCCCCCT
GAAAGGAGGTGCCACTCTTGAAGGTGTTGACTACTTCAATCTGTGGGAGGAGAGCGGGAC
AGGAGAGGACAAATGGCTGCTCAGAGTGACACAGACCAAATGGCAACACAGGTTGACTGG
CTGGGTGACTTTGGTGGTAAAAGGGAGTGAAGTGTCTCAGTCATGACACGATGGTGGGGG
GACATCTAAAGGCCAGGGTGTAGTATCCCCACAACAACAATCTGTGAATCTGACCTAAAG
AGTTGTTTCACCCAAATCAATAAAAAGGAAATACAATTACCTTTACTAGCAGCCATGTAA
ACAATATAAGGTTTACCTGTCCAGTTTTTCAGAATTCCAGCCCCCGGCAAAAGACAGTGC
aagtgatcgagcattttgttt
>NODE_256_length_1611_cov_4.614525
CTTACTACATTAAGATTCTGATGTTAACGAGATGTTGAATTCTTGGTATATATTTGGAAC
TCCAATTTTTAGTTTGTTCTTGTTGCTATGCACCTATTTCTCGATAATATTTTAGTGGAC
GTTTTACCGTTAATTGCTTTATGCCTTACCTTTATTGTACTGTACTAGATAATCTAATGT
TTAAAAACTTTATATGTAATATAAAGGTTTATTATGCTCTTGAATACTTAAATAGTTTTA
ATGGTTAATATAGTTTAATGGTGATATTACATATATGTAATATAAATTACTCAAAGAATA
GTTTAGTTTAGAATCCTAGCTTTGGGAGTTAGGGGTGGGGGTTAAAATCCCCTTTCTTTG
ATAGCAGTAGGAAGGATTTTAACCTTCGGCGTCCGGTTTACAAGACCGGCGCTCTGGCAC
TGAGCTACTATTGCATTGTCATTCAAGGACTTTATTCTCGAGTCATCCTACTGTGGGGGT
AAGAACTAGGAACAGGAAGAAGTACAGGAAGGATGCGATTTGGCCAATAATAATGAAGGG
GTGTTCTACGGGCATTCCTCCAATTCAGGTAAGGATTAGGACGTCTGCAATTAGGAGTCA
AAAGAGAAACTGGGTGAAGGGTCGAAATGTTAGGCTTCGTTGTTTTGATGTATGTAAGAT
AGGCACTACTATGAGTACAAGGATGGATGCTAATAGAGCGAGGACTCCTCCTAGTTTGTT
AGGGATTGAACGTAGAATGGCGTAGGCAAATAGGAAGTATCATTCTGGTTTGATATGGGG
TGGAGTAACTATGGGGTTGGCAGGTGTAAAATTGTCAGGGTCTCCTAAAAGATTAGGGGA
AAATAGGGCTAGGGAAATTAGGGCAATTAGTAGGGCTGCGAAGCCTAGGAGGTCTTTGTA
GGAGAAGTATGGGTGGAAAGAGATTTTGTCTGCGTCTGAGTTAAGACCGGTCGGGTTGTT
GGATCCGGTTTCGTGTAGGAAAATAAGGTGAACAAGGGTTATGGCTGCAATGACAAATGG
GAAGAGGAAGTGGAAGGCAAAAAATCGAGTGAGGGTGGCGTTGTCGACTGAGAAGCCGCC
TCAGATTCATTGGACTAGGGAGTTTCCGATGTAGGGGACAGCTGACAGTAGGTTGGTAAT
GACGGTGGCGCCTCAAAATGATATCTGTCCTCATGGGAGGACGTAGCCAACGAAGGCGGT
TATTATTACTAATAGTAGGAGGATTACTCCAATATTTCATGTTTCTTTATAAAGGTATGA
GCCGTAATAAAGGCCTCGTCCGATGTGAAGGTAGATGCAAATAAAGAAGAAAGATGCGCC
ATTGGCGTGTATGTTCCGGATTAGTCAGCCGTAGTTTACGTCACGACAGATGTGGGCTAC
GGATGAGAAGGCTGTGGCGATGTCAGATGTATAGTGTATGGCGAGGAAGAGGCCTGTGAG
GAGTTGGGCGGCTAAGCAGAGTCCTAGGAGAGAGCCAAAGTTTCATCAAACGGAAATGTT
GGCTGGTGCTGGGAGGTCTACTAGTGCATCATTTGCAATTTTAAGTAAGGGGTGGGTTTT
TCGGAGATTGGCCATTAGGGTTCTTGTAGTTGAATAACAACGGTGGTTTTTCAAGTCACT
GGTCCTGGTTAAAGTCCTGGCAGGAATTATGGCTTACGTTATGTTTATATTTTTGTTTGG
GTTAATTTTAGGTCTTGCTGCTGTTGCTTCAAATCCTTCTCCTTATTTTGCTGCTTTAGG
TTTGGTTATGGTGGCTGGAATAGGATGTGGAGTTTTAGTTGGGCATGGTGGTTCt
>NODE_257_length_945_cov_14.634921
ATCCATGGTACTAACTTGCAACTTTTTCCCTGCAAAGGACCATTTTCAGCTGCAACTGTT
TAGCCCATCTGTGCCTGAAGAAATTATACATTTTCTCACAAGTAAACAGTTTTCTTAGAA
AGCTGTTTCCTTTCGAGACCAGTTGCCATACATGATTTTACATGCAGACATGATTTTTAC
ATTTGCCCTGAATTATATCAACAAAGTATGTGGTGTAATGTGCAGCACCGGTATACAGAC
TGCATGTTTGTGTTATGCTGTGTTTTCATAACTGGGGTCAGACACATGCAGCCCACCCAG
TCTGTTGAAGGGCCTTTGTAACTAAAACATCACACACATCCTGTGTTGCCTTTTAATACC
TATTAGGCTACTTGGGCTCATATATTTTTTCATTTTTTCCTGCATAATGTTAATGAAAGT
CATTTTTCAGACATTACAAGTGCAATGATTTGCAGTTAACCCATGCAAACAAGAGAAATA
GTGGGCAAACTGTTGTGACATTCATTGTATATAATGAAATCTTAATATGGTGCATATTTA
AGTGAAAGGTTAGCAACATAAAGGGCAAATGGATTGCCTGGCAATGAATTTTAAGCAGCT
ATTGATTTTACACTACAAGCTACCTCTTCCCTGAATGATAATTTTGAAATGGCACACTGC
TTATCTTAAAGCTGATCTGACACAACAGGACACCAGAAATACACCGAATATTAAGGCAAA
TACAGACGGATAAGGAACGCTCCTGTAGATGATGCACCACTCTGATTCCACTTAACGAGA
ATACATAATAAGTGCTGATGTGCTCTCCAAAATTGAGCTGATGTGAATACATCTAAGGGC
AAGCAGATAATTGTGATAAAAATTCCTCAAAGCAAAAGTAAAACTATGAAAACTTTGACA
TTTACTTTCATATAATTCTTCAACCAAGTAAGGTGACTGAAGCTAAAAACCGTAATAGTT
GTGCTGACGGAAAATAAGCACGAATCTCAAATCAGTCGCAATCTGTTAATTAACAAATCT
GATTTAAGATCATTCGTGTTTACATAATTCACTGTTTTACACCGGCTAACTGTTTTGTTA
AGAAAGGCAGGaagcatagttttatacttcatgatgtgcctcagtggtt
>NODE_258_length_515_cov_2.677670
AGCATGTGGGTAAAAGACTTTATCATATAAAATGCTGACAAAGCACTGAAGTGCCCTTAC
CAAAGTCATATATACAATTGTAAAAAACAAACAAACAACAGATGACATAAGAATATAAAA
AGGAACAAAAAGAAATAAAATATTCACTCAACACATCATACACACAGTTACTTCATGCAG
AACTGGTCCTTTTTGAAGAGCTACTGGTTGCCAGTCGTACACGCCCAAAAGGAAGACAGA
GACATGATTTAGAGACGCTAACAGATGATAGATAGCGGCAGGGAGGAGGTGGTGGTGGTG
GTGGGTGTCAACGAGGGTAATATCAGGGCTGCTGCCTACAAGGAGCTGATGACAGAAGCC
AAAACCTTCACCGCAGCAGCCCTGCCCTGGGCCTTTCCTCCACCCTCCGCACCAAAAATA
CCAGATGTAGGATCACAGAGTGGCATTAATCCTTCAGATAGGTCTACCATGCACACACCC
ACACCCTCCCGTTCCCCTCTCATCTTCCTGCCTTGGAGTCAGAAGAAGCCAAATATCACT
AAAGTGCTCTCTCTCTATCACTACATTAAGCGCTTCATTGAGGTCAGCCAAGAAGAAAAG
ACGACATGTAAATGAACATTTGCATAGTATCAAACCACAAAATTCATCAGCTTCCACCAA
AAGATTTgaaatgtctccttaaaataaacagaaattgtt
>NODE_259_length_957_cov_15.150470
CAACACTAAAATTCATCAAGATACAAGCTTCATAACATCCTTATAACCTACACCCCTTTT
AACTAAAACAAAGCAGGTACATTTTCATAAAAGTGTGCTGCATGTTGAGGTCTATCTAAT
TTTGTTCTCTGGAAAAACTTGTGTTTATTGCTATATTATTTTTGGATGTTTTAGCATTTT
TTTTTATATTTGACTAATGTTTATTCATGAGTTTAAAATCTAATTTACTTGCAATTAGCC
ATTTCAACTGTTAAGTACAGTTTTAACAACACAAAAAGAATGTCTTTATATTTTATAGCA
ATCAGTTTGCTGTCATTATGTTGCTATGCATAAATGTTGCAGGTGCACTACTATTTTGCG
CTCTACCCGGTGGCTCATCCTGTCAGACTGGTTCACACAGCACATTCATTATGTTGAGGA
GAGGTGACCTGACACTGTGGAGGTTAGAGGAGTTTGGGCCTGCTCACCACAGTGCTTCAG
AGACAGAAGGGGGGATGGAGAAAGTGGGAAAGACAGAAAGAAGAGAGCTGCCTGCGCTAT
TATCGATGTGCCTCTTCAGCGAAAAATGCAGTCCCAGTTGCACAAGCACCATGCCAGCAC
AGAATGACAGAGGGTACTGTACACCGAATCACTGTGTAGTAGGGAGGGAGCGAGAGAGAA
GGAGAGATAGAGAGAGAGAAAAGATGTAAAGTGTGACAGTGGTGAAACAGAAAGAGAGAG
AGAAAGATAGTCAGAGAAGCGTTACAAGGACCCTAAAGATAGGAGTAAGAAAGCAGAGCG
TGCAAATACAAACCGGGTCATTGCTGCTTAGCTAATAGGGGGCCAATTCGCTGCAGGAGA
GAAATGTCGAACACCCCAAGTTGTGTACAATAAGATAACTGTCCTATAGACACAAACACT
ATACACTAACACATAAATTCTAAAGCTACATAGACACACACTCACTCAAACACAAATGTA
ACCATTCACACCATCTAATGTGCGCACTCTTGCTTGCTAAATGGGGTGGAATAAGCACTG
CCTGTTTTTCATAAACAGATAAATTTGAGCCATTGTAAAACAATCACATATACAAATGTA
AACTCTACATAATCTGGCTGTTTCAAAATCCATATCTGCTCTGCAACATGGATttaatca
g
>NODE_260_length_815_cov_17.222086
AGACCAATAGTGCTCTGATATGGGAGCGAGAGAGGGAGAGAGAGAGAGAGAGGGAGAGAG
AGAGAGAAAAACAACATATTATTTCAATACTGTATTCATTTTGCATTAAACAAGGCACAT
TCCTTCAAGACATATTTTCAGCCTGTCTCTCTCACACAAATATCCACAGAGATACACACA
TGCGAACATATCCATAGAGCGAGGCTGAAAAAACAATTACAGTTTCTCATTAAGGCACTC
CTAATCCCTTTATGCAAAACACAGTTACACAAGTACACACAATGAGGAGAAAGAGAGAAT
GAGGGACGGGGAGAAAAGAGGAGGGAGAGCGAAAAGAAAAAAAAAATGTAGCGCAAATGC
GAGGAGAATAATTACATATATCATGAAGCCGTCCCTTTTATTTCGGATGTCACTTCTGAT
GTCACTGGCCGGCTTTGGCGCTAATTTGAATTCAGACCTTTATCAGTCGCCGGCAGCAGA
TTTTGAGTGACAGCGCCACCAAACGCCTCTCGCCAGCCGTCCTATTGATTTCTCTAAATC
CCCAACAATAGCATTTGCATGCTTGTTTCTGTTATAATACAGATATGCCGTTTCGGAAAT
TAAAGAGCGGCAGGCAGACCAGAGGTAACTAATTGTGTGCCTGTGTAATGAGTGCAGTTT
CAATTTGATATAACCCACAGCTTTTCCCCTCGCAGGCCCGCGCTAAGTACTTTCAAGTCT
TTGTGGGGAAATAATTGATTTTTTGTGCTTTGGGCACAGGGAAAACTATTATGATCTTTT
TGAATAATGGCAGCAGGAGAAAAGGCACGTTGAACGATTTAAATTGGTATTAGAGGAGAG
GAAGGAAGGGAAAGAGGGTTTGGTGACGGGCGGAGGACTGATAGCGTAGCGGAGTCCTGG
ATTTTGACTGACAGTCTGCAAATGTCTACCAGTATGTTGATTACTCATTCTCTTAAGGTG
GAAGTGGGGCAATGCgaggtgtcgtggcagtaagtaaag
>NODE_261_length_490_cov_4.193878
AACTCCTCGTTAGTGGGGCTAGTATCTCCGCTCGGTTGAAAAAAAAAAAATCCACCGTGG
TCCTTTTTTCAGTTTGAAATATAAATAAACAGATGGAAAAAGTTCGAGTTTTTTTTGTTT
CTCATGAAATACGTCTCCGGCGTGTCTCGCATCCGCGACCTCGCCGACTAGTGTGCGTTG
CTCTTCTCTCCTTTGTGTTAATTTCACTCAAATCGAGTTTAATCCGATCGATCCCTCGGC
TGGTCGCGCTCCCGAGTCCTCCCCTCCAGACACTCGCTCACCTTCCTCGGCCAGGGGGGG
CGCGCTCCCGAGGACCTCTCATACAGATAAACAGGCGGCGTGCGCGGTCACTGACCCCGC
CGTGCCCGTGTGACGCTCTCTGAGAGTTCTCATTTGGGGATGGGAAAAAAAAACCACACA
CACACATACATAGATATAAAAGGGCGTCAGTTGGACTAATGTTTAGCGCTTTAAACTGTG
TGTCGGGATTCGATCTTTACATTTGATTTAAATTCGGTTTCAAGTGGAAATGTGCGACAA
CAATGGAAGACAGAAACCAGTCGGAGAGCTCGGGATGAACCAGTAACTTCCAATAAGATG
GCAGGAGGAAAATGGTTTGGTTTGGTGACATTTATCATGGTgagcaagttgagattttat
tttaaacgagttta
>NODE_262_length_580_cov_20.455172
ATGCAAAATTTGAGATAATTTCAGAATAAACCCATGCGTAAAAAGTTGACAACAAACTTC
GACAAGCCCTCCGGAGAATGAAAACTGTTTCTCTGAATGACTGACTGCCTATCCAAATGA
GAAGTTGTGCAGAAAAAGAAATAAAGGAGTAATTTGAGGGGAGATTATATAAATATTACA
GACAGAAAAGAGAGTAATAATGAAGTTTGCGAACTAGAGCCGTGTTGTGACAGATAAACA
GCAAGTCGGCGTCATCATCTCCTAATTTCATTCCTTCATTTGGACAAACATAAGTAATAT
ATAGCATTAATTACCCTATTTAGCAGATAGGAACCTCATTGGCTTTTTAAATGCTGCATT
AAATACATAACTCATCTCTTCCCTCTGCAATTAACATCAGAACATCACACTCATTTCCAT
TTTAATGACTTCCCAACAATACGCCACCTTTGATGATAAGGCAACATAATGTCAACTTCA
TTCTGAGCTGGCAGTGAATGTGTAATGAACTTAACGTGATCATTAGTGCTGTTAATTATC
TTTCTAATATGAGGACACAGATATGATTATGGAAACTGCATTCGCTGATGAAATAAATCT
CTGGGAGGATTGCACTGAAGCTTGACTGAGGACACAGTCCGCCTATCTGTCTCTATATTC
TCATTCATTACCTACAGTAGGCTTTAAAATGCTCTTTTTCTGGTTCAATAAAAGTAGATA
TCTGAGATCCAGAAACTATGCTCAGCGCTGTGCAGAAACGCATT
>NODE_263_length_773_cov_17.602846
CTTCCTCCATTATCCGACAACAAAAGGAGCCCTCAACACACAAAACCCCAGCCAGCTGTG
TGCCTGACATGGCAGGGAATACACTGCGCCTCTCTGGCGACAATAAAACGAAACTTGAGT
TTAAACAAAAAAAGTTACACCATATTTGCTCAGACTAACTATGATGAAAGGCAATGAAGA
CAAGGGATCCTCATGTAGGTATCAATATAAATATTACTGGAAGGTCAATTAATATGTAAA
TTAACTCCTCCATTTAATTAGCTATTTAACTATTTTCCAAGGCATGGACATATTAAATCA
TGCTTAAAGACCCCTCTAACTAGCCTCCTGACAATAGTGCCAGGGAGTCGTGGGCTCATA
AACTACCGGCTTGACCTATAAAGAGCCCCGAGTCTGCTAATTCCATCTCAGCCTAATTTT
ATGACTTGCATAAAATAACCATAGTGCAGCTTTGTAGCTGTAAAGAGGATATGGGTAATA
AAACGGAGCCGGGGAAAGCATCAGAAATCTCCTCTTCACTAGTGTCCTCATTTATTATTC
TATTATTCTTTGCAGGGTACCGGGCTCATGTGAAAGACAAATGACCTTATTATATTAAAT
AATTTGTGAGGATATTAACCGTTAATCACACATAAACAGCATTTAAAAGGTATTGATTTT
CCAGCGCTCTCAACAGCTTGTTAAATTTACGTCCAATAACATGATAATAGATAATCAGGT
GAATGATACTCATTTGTAGGGGACAAAGGAAAGGTAATGGGCATCACTGACCCTGACTCC
ACCATATTTCTTTATCCTGTTCGTTAATGACCTTCCCACAGGTATTTGACCTTGAGTATG
TCTGAGTACAGGTCTGCAGTGACTGACGGCCATGTGTTAGATATAATGTTCAGCCAGGGA
TCATTGGTTTTAGGTTCATAGTGTGTGCTTTTAATGCAGCgctcataaaaaactgtc
>NODE_264_length_821_cov_13.528624
CTGTCTCAACATTGTCCTTATCATTCCCACCCTCGCCTAAGCCACTCACTGTCTCTGCGG
GTGACCAATGTGTCAAATGATAACAGGGCGAAGGTCAATCCCTCTTGATACTCCTTTGCC
TTTAGTTAAGTGTGGGTAACATTGCTCCGACATCCAAATGAGATCGGGTTCAATTAAGAT
CTGGTACTCTTGGATTCAGCTAACAGATTGGCAAAAAAGCGACCCCACTTCGCTTGCTGG
CTTGAGTGTGGGTTTATGTTTATACAGTCCCCCCACCCTAACCCCTCATTACAGCCAGTT
TATCATGCCAGGAAGAGAGTGGCAAAAACAAATTAGTCCATAGGAGGGGAAAATAGCTGG
GGATATCGATTTCGCCTTTTCATGCCAGAGTGGAGCACAGAAAATATTGGGCTATAAAAG
GGAAACAAGGATATAAAGCCATTACGGTGCGCACTTAATTGATCCCACTTCCCATAACAA
ATTAATTGAGCAGAAAATGGCAGATGGCTTTGATGAATGTCATAAAAAAGGCTTGTCAGC
AAGCCTGGTGTGTGTGACCCCCTTGCTCATTCACTGTATCGCATGGAGCTGCTTAGAAGG
GAGGCTTACAGGAGTGCAGCATGTGTTTCTTTGAGTATTTACATTCCAGTGATCCGAATG
TTAATCATGTTGACTTACTGACATCGTTGCTAATTGTCTACTTCTTCTTGATAGTTTTTT
TTTCTTTCCTCATTGTCTGATGTATTTCTCTTTGCATTCCTTAACTGCAGTATGTGTACA
TGTGCATGTTTGTTTGCCCATGTGGCAGTGTGTTTCAGTGCATGTTTATACTGACAGGCT
GCTGCCCCAGTAGCAGAACAAATGCTAATTTAATCAATTGGCTATAAATCCTACTGGCCG
CTGACTCATGTGTCGTCTGCCCTGGggactccaaaaccctgccggtgcagtttgttgagc
atacacactcttgcgcacacatatacaagcatcaatcttccattt
>NODE_265_length_667_cov_21.950525
CCGCGCCGGGGAATCACACAGCACCGGACAGGTGAGACGCACCTGCAAACTGGGCATGTT
TCCAAGCCAGCTCAGCGACGGAGGCGGTGTGTGGACGTCTTCGTCGGCTGTGGTGGCTAA
CCGGGACCGGCGAGGGCTGGCTTGCTGCGAGGGGACGAGAACAGGGGGTTGTGGGGGTTG
CGTGACAGCAGCACTGGGGAGAGAAACACAGTTCAGGGGCCTTTTTCCAAGAGTGGTAAT
CAGGCGGAGGGGGATGAAAAAGGCTGATTTTCAGGGAATTAGCATGATAAGCGAGAACAC
AAAATCAATCCTCGTCCTCAGCCGAGGCCTCCTCTGATTACTTTGAACTGTCAAAAAATG
GCAGAATCAAATCGAAAGTGCTCGAGGTTAGGGGAGTGATTTGTTCAAGAAGAGATCGCT
AGAGCAATTGACACAGCTCTTGAGACAATAATTGGGTTATCAAAGAGAAAACAGTTCAAG
TACCACGGGGGTGAAAGCTTATTTGCATTGGATTTTCATACGGAGAGACACACCTCTCCT
TTGCAGCCACTGTTTTTTTTATCGCCCGCTATACTTGAGGGGCGAGTTGACACGGGGATT
GCATCATTATCATCCAGAAGTTTGCTGCCATGTGCGCGCCGCATGATTAGCAAGTGGCTG
GCGTGTGTGTGTGTGAGTCGAGTTGAAAGTGCGTCCCTTTACAGTGTGTGCAGGCGTGAC
AGTTTATTATACTTCCTGGGAATAGGAACTTAAGAAGGAGGAACGCTCGCAAACAGAAGG
AGTTTCGCTTCAAAGCTGCAGGAAAAAAACAGAAAATTAAAAAAAAAAagtttactctcg
aaaacatttct
>NODE_266_length_836_cov_15.440191
CACACTATTAACCCTGTTAGCATTATTGACACAACCAGCATACCTCAAATCAGGACTCCA
TTAAGGTGACAATGAAGGTGATTATGAGGGAGACCAAAGCACGCCTTTTGATAGTGTAAG
TAAAACATATATTAACAATAATAATAATAATGCATTTTCCATATTTTATATTCCAGTGCT
GATATTTATTCTCTCATGTGAGACACATTATTTGCGTTTATCAATATTAATGGTAGGCTA
AAAAGGCAACCACACTGCACAATCTGCAAATATAATGCCCTGCCTTATCAATTCATAACA
CAGACCAGCTAAACTGTCAGAAAAATCTGAAGTCACACTTAACCGAGCCCAATACCTACT
ATTAAGATGGCTCGACATAACAGGACGGCTGCCAATAATTGTACATAAAGATATGGAAAA
GCCACAGTCCAGCTATGAATATTTCATGAATTCCGACACAAAGAGCATGCTAAAAGGATC
AAAGAGAAAAACGGGAGAGGAGTCAACGTGAACATCCAAACAATATGCAAGAATCCCGAC
AGTATAGGTCACATGCAAAAAGACCGGGGTCACACTGAAATTGTCCATCAGTCAGACAAG
CAGAACTGATTTGGATGCTAAATAATGGTTTAGATATTCAAAAATTCCATATATATGCGA
AAGGCTTCAGTGCACCCTGGATCTGGCCTATCAGAGGAGTGCTCTGCCACCACACTCCCT
CATGCAGACCCACGCTATGCCTCTGAGTCTACAACTAACATGCACGCACACACATGCAGA
TATGCAGACATCCAGACACAAAGTACATGTACATACACACGGTCACATAACACACATGCA
CTCTGTCTCATATCCCCAGACAGACATAAACACAGACATATATTATACACATAGTGTCTG
CATCCTATAAAAATGAAAGCAGCACTAAATAAGGTTCACGATTACTTCCAATAATTTATG
GAAGCTTTGTGTCAGTTAGAATTTAATTTCTCAGGTTAGAGAGGCAAAAAAAAAAAAAAg
>NODE_267_length_673_cov_17.099554
CTTCTGTAATACAATTATTGAGCCTCCCATGCGGAAAACATAAGATCTTATTGAAATAGG
ATTCAGTGTTTAACTTAATGCTTCTCTAATCTTAGCAAAAAAAAGGACAAATTCTCAACT
TATAAATGCACCGCGCTTTGCAGCGATGATCAAAAGGCCAAAATAGCGTGTGATTGGAAA
GAAACCTAATTGCCTTTCAAACCTCTGTGGCACGTTCTATTTATTAATCTGAAAATGGTT
CCAAATCTTGGGGATAATGAAAATCTCTTTTATAAATATGTATGCAGTGAAGTCACAACA
TAATAGGGACCCTGTGAAAAACAGGAGGCAGCAAGGCGGCTGAAGGATGAGGCACAGGCC
CTGCAGAAAAGAATGTTCCCCCAGCAGAAATTGGTTTAATTAATAGGACATTTTACATAA
TGATTACAGTGTAATTGCACCGACTAGCAGAGTGTCATTAAATATATCCTTGCTCCTTTA
CAACACCCTCCAGCTAAAAATAATGAGTTACATTGGAAATCACTATGCAACAGGTTCATA
AATAACATTTAAGCCCATACAAGGCAAGTACTTATAAATAATAAATATTTGCCTTTTGTA
ATTGAAGAAAAAATGACTGCCTCTTTTTTTCCGCCACTGCACGCTGCTTTGTCCTGTTGT
AACCGTGCAAAGGAGATTTTTCCCATTTTTCCCCTCTTGTAAGTGCTGAATAATTTATTT
GCTGGCTAATAGTCAACACTGTCAACACCCGGTGGTTAAAATATACCTGTGTCCAGATAA
ATGCAGCAGCAGGCTACAAAGCGATtttgccctgcttccagatattttgttggatgcagt
ccctgtatacactgcag
>NODE_268_length_707_cov_11.841584
TCACACAACTCTAATATTTACGAACAGTATGGGTGTACTTGTTGTGTTCTGCATATAAAT
TAACCTGCATTCTATATTAATTGCGGTATGTGATGTTATGTCATGTATTTTCATTGATAT
CTGCATAAAAAGTTATGAAGTAACCACAATGCATTGCCCATGTGAAGGAAACAAACAAAC
TGAGAGAATATTTTGCCGTCTTGGCAAATCTGGGTGCTTGTCTCTTTGTGTTTGCATATG
CATATATACATATGCAGCATGTGCGCCCATTTGCTACTGATGTGGTTCACATGTCATGAC
AGAGGAAGGACACTATCCTCTGGTATGTTTTGTTGTGCCCTCTGCCTTAATTTGCCTATT
GTAAGTGTGAAGGGGAGCCAGGGAGATGACATCATGCAGCAGGCAGTGTTTGAAGTGCCA
GTCCTGAAGGAACCACTTATAGCAATTAGGATATCCTTGAACAAGCGTTTGCGAAACATT
GGCTGGTTTTTGGCATTTGCCTCCCGTTCCTGCCTACTAACTAGCGAGGTTTGATCTCCC
ATAATTATCTACCCACCGGCTCCTCACTCCTGACAGCTCTCTCCCTGGAGAGGGCTGAAT
GCCGGGGCTACTCACTGATTGCATCAAAGTGTCAGAAATTGCAACATCAAAAATAATAAC
TGATATTCCGGCGGCAGGCTGCTCTTTGAATATTTCCTTTAAAACGCTCTCTAATTTGTG
TCTCGCATGGTGCCAATGTGTGTGTGACTGTGAGGGCTTAAAGCAAATAAAAGCAGGGGA
AGTGCATTCATTATTGAACCCCTATTTACATATGGCAGGCTATTCTGTCTGAACTGGTAT
GAAATAGATATGCGCTTATTCTGGTGCTGCTTttaccccatcctgcacttc
>NODE_269_length_750_cov_17.076000
ATGGTCCTAAATTGGCAGACTGTTGTCACAGCATGATTTATTGCACAGAAACAAGAATAT
AGATATGTATAACAAAATTAAAAGTAAACTTTTCCTGTCATGAAATGTACTAATTAGCTA
TTTTCCTTTATCAATAAGTAATGCAGATAATTCAAGCAGTCTGAGAGGGAAAATGCCTGT
CATCTTTCAGTGTTGAGAAAATATTGTCACAGCGTCACTTAGTCTCAGAGCCGTGAGCCA
AAAAAGTTTGTCAACCGCTGCTACACAAACCATTAGAGTTGTATAAGGTACACGGAGTTC
CTGTTCTTGATGATTCCTAACACTGTAACTCAGACAATTAACCATGTAGAACACCAGTGT
TTATTGTGTGCTGTAAACATTCATTCTACTGTTCTACTAATGCAGACATAAGGGTGCTTC
ACTATTGCTCCAACTGCAGGAGGCAAAAAGTCACCTCAGGTCGATGGCACTCAGCCTGTA
AACAGGGCTTCCCGTAAAATCAATGATCTTCAGTAGGAGCTATCAGTCTGTGGAACAGAA
ATAGCCATGGCTGTGTTGCGTCTAAGGCAGGGACGTACAGTGCTGTGTGTTTGCTTGAGT
GTGTGCGAGTAGAGGAGGCTGATCACTGGCATGTCTGGGAGCATTTCTCAAAGATAGCAG
AACTAAAGCATGCAGCTTTGTCATGCATGCAGTTAGTTGATGCAAAGAGAAGACTACAGC
TTACAAGTGTCATAAAGATACTTTTTTTTAAAAAATGTGTGATTTATGCACCAAACTAGT
GCTAAAGCGAATATATATAACTTTGAGCTAAAATAATCCTTGCTGATTACAATATGAGAA
AACATAAATACCCAGGAGGCAAGTTACTGATTGTTTTAGTTTCACAGCACTCAATTTTAG
TAAGCATTTTGCACTAGCAATACTGGCCAGAgaa
>NODE_270_length_386_cov_9.733161
TTGTTTTACGTGTCCCGTTTTGTTTTGTTTTATTTTATTTTTTCTTTTCTTTTCTTGTTG
TCGTTGTTGTCGTTGCGTTTGTGTTTGTTTCGGGTGTGGGCTGTGTGTGTGTGTGTGTGT
GTGCGCGCGGGCGTGTGTCTGTCTGTGTGTGTGTATTCTCTCCAGCTGCCTCCGTTGATT
ACGGTTCCTTTGCAGACAGATGCAGCACCTGGCTAGAGCTGCTTAGGCTGAAAGCTCACA
CCATAAGACGAGGATCAGTTAAGACAAGTAGGAGGACACAGTCTCTAGCACACTCTGGTG
ATCATACCCACAAATACAGAACACAGCCTCACAAAGCAATCACACATGCTCACGTACACG
CACACACCCCTCCATGCATGCCGCTGGGGGGCGGAGCATTGAAAATCAAGCACTGGCTTT
TAAAAAAAAAAATCTAGAGTGTGAAAGTTGAAGCCCCGCCCCTCAGAGGGATCCACAATC
AGCAGCTTGGCATTAAATGCCCGGGGCAGTGGTGACCATGATTGCAAATTTGAAGCAAGT
TATTTTTATTTATTTATTTATTTTCTCCct
>NODE_271_length_601_cov_16.755407
TAATCAAACCTAATTTGGGTCAGTCCATTTTGGCTGCAGCTGAGCACCTCAACATCATCA
TTACGCTCCTTCAACCCAACCTCTGCGCTCACCTCGCCTCGCCTCCTCGGACTCACCGAC
GAGCCTGCCAGGCCACAAACAGCTGCTCGTCATCTGTCTTGTCACAACCTGTCCTGCTTT
CGGACATGGGCTCACACATTTTTCGAGTTTTGGTTCTGAATTTCACCATGATCCGAATCA
GAAATGAGACTTTGTGTTTAAGATTTCACTTCCAAGCTCTCTCTGCCTGTGGGACCTGCT
CCTTGGGCTTTTCATCAGCTGCCATTTTCGACGGCATGCAGTAATTTCATGGCTCATTGC
AAGCGCTGAAAACCTTTGAAACTGCAAATGTTAACTTTGCCTGGCCTGGAGCCATTTAGG
AAGCGATTAATTTAGCAAACAGAAGTGAGCCACTTTCTCCTCCTAGCCTGCGCATAATTT
TTTGGGGCTTCTATCTGTATTTGAGTAAGAGTGAGCAATGTAATGACGGTTCCTGTAATT
GTGGCAGTGTGAAAATGGTTCCTACCTCAGCCCCCACTATCTCACTCATCTCTCCTGGCT
GAGCCTCGACAGCCTCGTACAGTGAGAGCACACGCAGATTGAGAAGAGGTGGAATCACTT
ACAACATGCTTGACCTTATTTCTTGTTGCGAGTTGTTAAAGCGTGTTAACAGAACATGTT
TGTTTGCAATTTCAGCACCTTGCCGAGTGATGCCGCGCACATATTTGCAAGCCactgact
gaaca
>NODE_272_length_806_cov_18.126551
CGACACAGACACAACAATTCTGTTTTACTCTCTCTGTCTTTGACTTGTAATGCACTAAAA
CACATGTCGGGCACCACGTTCATCTCTCCCCTCTTCTATACCCGTCTCCTTCCTTGACTC
AGGACCGCTGCAACGCTCTGCTCTCATCTCATCCTCTCAGCCCTCGCACACAAACACACG
CACAAGAAACACACACGGAAACACACATTTCCACTGCCACCCGCGTGCATTTATTTATTC
GTTATATTTCCTAATTCAGTTTGACGAATGAGTGACAGCTTGACACTTCATTCGGCAAGA
TTAATAGAACGACACAATATTTACGTGGCAGAGACAGCCAATTATCCCACCATCTATCAT
CCAGATTATCTTTCTGATTGAAAACTACTCGTCCATGTAATCGGAATTATTTGGAATTAG
AAGGGAATTTATGGCTTCTTGTGTCACTTTTCCTGGACGGTGGTAAATTAGAAATATTAG
ATACATAAAGAGAGTATAGGAAATGGGATAAATAGAGGCCTGGAATTAATGCCACACATT
TCCTTTTTTATCTGTTTGCCAGTCTCTGTGCCTCTGAATGAACCCCATTTTCTGTCACCA
TTTTATAGGTTATCATCACATATTATTAACACATACTGTCGACTATACATTGTGGTGATG
ACACTGTGTAATTCACACTTATATAAAAGGACTTGTCACACTCTCTTCCCATTAACTCCA
ACATTTTTGTTGCGAGAATGTAGATATGTTTGGTTGAGCAATGAGTTATTTTAATCAGAA
AGCAGAATTAAATGTGTTCAACTTTGAAGACAGTAATGGATAGATCTTATCAACAGAGAT
AGCCTTGTGTGTATTGATCTCTGGCTATGTTTTTTAAATGTCCATCTCACTCAAGGCAGC
ACCGACATTAGTTTACTCCTTCAACCTCTGTCCTTCAGCCTCTGTTGATTAATTcacccg
actcatttctatctcaccctacaatacttt
>NODE_273_length_519_cov_26.350674
ATGCATGTTTCTTTATTTCATAAAGAGAAATGGTGTCTAGACAAAAAAGTCATTTATATA
ACACTAGCAATTGAAATGAATGAAAATGGGGTTTGCACAATACCGTATTTACAATGGTTA
TTAAGTCATTTCATTAATTAGGGTCATGTAGCATTTAAAAATTAGGTAAGAACTCTTAGT
AGAGAATAAGCAAATAACAGCTATTTCAAATTGACAATATTAACACAAAACAGTCATCTA
GAAAAATGAGAAAAAAAAACAACAACTTGAACTACAAGCTTAAGAGCTATTACATTAAAA
ATGATGCACCAAAATCTACTAATACAATAATCCATATAATCTGTGTAAAAAGCATGTAGA
AAAAACACCTGATGCAGTTTGCTGATACAGTCATTGACCAGTTATGAGAGGTATGAAGGA
TTTCACAGGTAGATAAGTGTGAGAAAGTCCGCACTGGTGACTCAGGGATGGGGGCCCAGG
CCCCTGCATACACTCACTTCACTTGAATGTGAACTATGGCCTCTGCAAGTTCTAAGGCAA
ATATCGGAGGTGCACTTGTATCCATGTAATGGTGACCCATCCCAAAAGTTGGATTAAAGA
CAAGGTGAGGAAACTCATTCTTTGTTTCTTACACAACACCAAAAACCAGTCCAATTGAAC
CGAGCGATTTTTTTTTTTTACAtggcaaaaattgatcaaacat
>NODE_274_length_904_cov_24.914824
TCATTTTATCTCTAAGGGCAACATCTATCAGTTCAATTTTTGCCAAGCATGTGTTTCATA
TTTGGCTGAAGGGGTGGGTTTTTCATCGAATGACATTTAATTTATCACGCCTTGGAGGAA
ATGATTAACTACATCAGGGCCTTAGTTTTAAACTGCTGTTTAATTAATGTTCTATGAATA
TACTGTATGAGTAATCCACTTGCCAACTCACTATGTGACAATAAAACAAACAGACCCACA
AAACCCAATTATGTTCTATATTCAAAGTAAATACTCATAGAAAAATGAGAAATTTATCTT
CCTTGTTCATATGTGGCAATAGAGAATGAGTAGGAAAAATAATAATGCAAAACATTTCCA
CTTAAAAGGTGCAGTACAAGAGAGAGCATGCATGATGAAATTAAGTTTAGTTAACAAAAT
AAAGTAAAGAAACATAACTATTGTATTACCAGTTTGTGCCATAAATTTAGCAGATTCAGC
TTGCTCCTGCAGGGCCTTTGTGTCATGAACTGATCTTGGCCGCTGACTTTTTACTGTATG
CTCTCCGATCATTCCATATTCTATGGGACAAAATAGAGGTTCATATGAAAGCTAGGCTTA
AACAAGATCTTCTGAGAACAAAAGCTTATTACATACTGTTTTCAGGATGTTTGAAGCAAC
TGCAGTACATGGCTAGAAACAAAGACCACACAAGTTTGTATTTAATTTGTCCTTTTTTTT
CCTCTATGGCATAGAACAATGCAACGAATTTATAAGGGTGAGTTGGAAGTATTAATTGAG
CTTGAAAGCACAGCGTAGACACATAGCAAACATGCAGATAAACTCACATTGTTGTGTTTG
TTTTTGTTCTTTTATGACTCTAACACTTCATCAGACCAGCTCCCTCCCTCCCACCCTCCT
GCACACCCCGAAAAGAAAAACAAAAATAAATGAAAGTAAAAATGTGTAAGCCATCAGAAA
GCCACAGAGGAGGGGGTCATGGACATAACATGCTATTGATCCACGGTTTCCTCAACAGTT
TGCACtctttggttgattaattttcttttctttctttctttctttctttctttctttctt
tctttttt
>NODE_275_length_460_cov_23.726088
ATTGCTAATCATGGCTGTACGCAGTTGTTTAGTCAAGTAGCATAGTGCACATATGTTTAA
TCATTTAATAACCCACCCGTTCGAGAAAAAAAAAAAAGAAAAAAAAAAGCAAGGTCAAAA
ATAAATTACATCCATTATTTGCAGCAGATCTCCCCAAAGCATTTGGAGCGAAAACTGTTT
TGAATTTCAATTGGCTTCCAAGTGGCAAAAGCCCTCAGCTAATACATCAAAGAAAAATTG
GTGTCAACTAATCGGTTTAGGACACAGATTTAGAATGGTTAAAAATCCCATGAATACTTC
AAGCATTTTTCTGTACACCACTAAAGGCTTGGGAGCAGCGCAGCTGACCTTGTGCGCTCC
AGAAACCTGTCCGCCACTCGACATTAACTGACTGTTTAACTCATCCAGCCGCGCAATTAG
TCCACCACAACGCATAATGTTGTGTAATAATAGCCTCTATATCCAATTTAGATTACACTT
GCTCCCTCAGGCATTTTAAGTGGCATGCATCATCTTTCATTCACTTCTTCTATGCCACGT
AAAGCCGTTTTCATGCGTCAAAACCGAAGAAGTCGTTCTCTCATGGGGGGGAGGAAAAAG
AGAAGCGATAGCGATTAGGAAGAGACAAAGTTAgtagatgtcaa
>NODE_276_length_429_cov_37.030304
ATGATGGTTAAAACAAGCAATTTCAAACAGAATGCTGGAAGAAAGTGAGAACTTTTTTTT
TTTTTTTTTTACGATCAGCTGTAAAAATAAATTTAACAAGCGACAATTTACCTCAAAACT
TGTTCTGCGGTTAATGATGATAAAGGAGCAATTAATTGTGTTTGGTTCAAATGGGAGGGT
GAGTCAAGACTTTGTAGGTAACACAGTTAAACACACAAAAATCTAACAAAAATCAAAAAT
GAAATATTTATTACAGCATTTGTGACTGAACACCTTTTAAACATTACGTCACAGTCCTCA
TACAAGTATTTAATGTATTTTTGACAAAGCTTAAGGGAGACGGCATCTTATCATCTAGTG
AGGAACACGTGCTGAAAAAGGAAGGAATTCATGGACATACAATATCAATGCCACAGCAGA
TCTGAAACTAGCAAAAACATTCTTTTTCAATTGAGGTAAACACATAGAATATCTAACATG
AAACAATTAATAGACTGAACTCTGTACGAAGTTTGTTACAATATTCTCTCAGCTTTTTTT
TCCCCCCAAAAGCATTGAGTTCATAATTTAAGTTTTTTTTTTTGTTTGTTTTCCTTTTTT
TTTTCTTCTTTTT
>NODE_277_length_666_cov_10.998499
TGAGGAGAGGGGTGAGAGCATTGGGGGTGCGGGGCTGACAGGTGGAAAAAAAACACTCTC
ATCTGACTAGCCTCCTCTATCCTTCCATGGGGCCCCGTATGAGCAAAGTAATGAAGTCCA
AATTACAGCACAGGATTGCTAAGAACAAGCCTCTATTGTTTGCCCTCAGGGCACACTAAA
GCACACTAAATGAGTGTCACAGCAAGCAGCGGGGCACAGACCGTTACTGCACTATTTAGT
CTGTCCCCGTTGTCTCAAGACGGCCCCGTTTCAGAGGTTCTCAGATCAGACAAATACTGC
TCCCCTCCTCCCCCCTCCTTCGCCTTCACCCTTCCTCTGTACAGCTAACCCCTCCCCAAC
TCCTCACCCCAAAATAGGCCAAATCTCCTCTATTGTGTTTCGACTGCCTAGTGTGAAATT
CACTGTGACGTTAAATGTTTTCTAATGAATAATTACTGAATGGATATGCAGGGGGAATAT
GTGTAATGGATTGTAGACTGCATTTTAAAGACGTCTTTTTTGTCTCTGCTCCGTGGTATT
TACAGGACAAAAACACTTGGCCTTTCTCAGAAGAAATGAGGGCCATAGGCGGAGGATAGA
GGCAAGGGAGGAGGGGGGAAGGAGGGCTTTGTGTCAATTAGATCCAATGGATTATCTTTT
TTAATGTTTTTACAGAGAGACTTGAGAATCAAAGGACTTCTGCTTCCAAAGGAGAGAGAA
AAAAATACAAAACCAACAAAAGCTGTGAAAACCTTTGGTCTAAGTGTTGGTGCTGCGAAT
GCAAAACAGATTGGTGGAATTTTTCCCACTATGCTTCTTAAATGTGCCGCTGTTttgggc
tcgccgagtc
>NODE_278_length_713_cov_16.165499
CATTGCATAGCAGGCCTATTCGCCGTTGTTTTCAGCCATATGTCAACATAATTCATTTCC
GTGTGTGACAGCTCCTTACAGTAAGACATGGTGGGACTACTAGTTCTCAAAACCATGTTT
ACATAACCAGGAGCCTGTGCTAAGCACTGTTTTCTGCTCTACCTCTAAAATCACACTGCG
GTAAAGTGATGCAGGTCAGCTTATTCGAAGAGAAATAATTTACTTGTAATTTGACAAGTT
GTTTCCGCAAGTAGCACAGATTAGGTTAAATAAAATGACAATATTTTTACAAATGAGCTA
AGCGAGGCATAGGAATAAGCACCTATGAGCGCAGAGACAACACTTTGTCATCATGCTTCT
CATTGTGACATCTGAAAAGACCCACAGGTGCTGTAGAAAGTGACTGTGTTGTCATATTTC
ATTTAGGCATCCTTCTGCAAAGCTGTAATTGCCTAATTAGCTTGTTAATTAGGAGATTAG
CATTTACTGATAGAGTGGCTTGCTCTGTTGTGATGAGAGTAATACAGATTAAGTGAGAAG
TTATGGGTGCATGAGTTCACAATTTTGCCGTCCACAAAGGGGTCACAAATCATTAAAAGA
TTTGTGAAATTGCTGAGAGTGTTACATCCGAAGATGACGCTTGTCTTTCCCTGCCTTCCT
TGTATCAGAATTGGTACTGAGGACGGTGAAAGAATGTAGAAGGCAGCCTGTCACATGGCA
GCGAGATCCCTCCTGGTCTGAGTGTCGCCTGTATCATCCCCTGTTGCTCGGGGAGATTGG
AGGAAATGACCGAGCAGACGGTGCCAGAGACATTACTAACCCAATAATGAACAGTCTTTC
ATCTGGTTTGAATACTTTATTTTATTTATTtcctgatatttgtcgctgctatgcatt
>NODE_279_length_658_cov_8.401216
CATCCAACACAAGTCAAAAGGTCTGCACACCAGTCCTATTTAAAGTTAACAATCAGTATT
TATAAGGTAATTAAAGGTATATGTTCTCTACCACAACAAAGAACGACCATCCAGCTCATT
GAGATATCTACAAAGAGGAACTATGCCAGCGGATAAATATAAGAATATTCTCTGAAATGC
TTTGTAAGTAGGTGGCAGTTGCAACAACTGACTACATCTGCTCCATGGGACCAAGCAAAC
CTAGTTCATTCATTTTTCAGCAAAAACCAGGTTACAGTGCAGAGCCAAAAACTGATTAAA
GCTCAAGGTATGAAGGAGACAGAATAAGGAAAGTGGAAATCACCCCCCATCCCTTATTTG
GGACACCTGAAATAGGCCAGAGGAGCCCTGGGAAGCCTGAGAGACTGAAGGGAAAAGAGG
AGAGGGAGGAGGTGGAGGGATGATGGTGGTGGTGGAGGGATTCAGCAGGGCCTTAAGTGT
GCTATCATAGGCGTCTCTTGTGCCTGCCTGCTTTATTTGCAGTAGTCAGGTTAATGAGTC
CACCAGCCCACTTGATGTTGAGAGGCCTGCCACAAAGAGCTGCCTCATTAGAGCTAGCCT
GGCACGCTGCTCTGAGACAAAGGGACATTCACGCTACTGAATGCCTTTACGCTCCTCAAT
GCTGCCAGCCTGCGAGGGCCAGTGCCATGGCGTAGACCCTGCACACGTCCTGGCGCCTGG
CCAGCCACACCACGACCCCGATCCCGGCTGGCTGGACTCGCAGGCTGCTGCAGCGCTGGA
ATGACGGAAGGATTCACTGGCCATTGCCTGCTGTGTATTAGTGTGTGTGTTTTGGAGAga
gc
>NODE_280_length_754_cov_19.407162
AGAAATTGCTTGCCCTACATCTGTCATTGTCATTGAGAGACTGGCCATAATACTTTATTT
ATATTCTGTTCTAGAGATACGTGGTTTCTGTTGTAAATGTTCATTGATTCAAGGGCAGAC
AAATATACCCCCAACACCCTGCAATGACCCACATAGAGCGATATGTGAAGTTCACCATCT
ATTAGAATAACATGACAGGCACAAATAAACCGTATTATACATTTTGTTACCCTTGCAGCC
AACTCAAATTACATTTTGAATGTCGTCCACTCAATCTCCTCCCGTCTTTTGTGCTGTCTT
TGATATAAATAGACAGACATTCAGGGGTCTAAAGAGTGGAAGTTAGAAGAATAAAAAAGG
AAGAGGAAATTTAGATATTTTTAAATGATGTCCTACATTTTGTCAGCTAAAATCAGGATA
TTGCCTGAGCGGGGAGAAGCCATGTTCTTCAGTTGTCAAAAGGCAGTAAGTAATGATTAA
AATAGCAGTGTGAAACGCGGGGAGATTAAAGTGATGCTAATGATAAGTGAGAGAAGAAAA
GGGCAAGCTATATTTTAATTCCTGGGAGAATGGTTAATGACTTCTATTGCCTGAGATTAA
ACTAAACCTGTCTCATCAGCTTTTTCTGCTCGCTGAGGAAAAAAAGCCCTCTGCACTTTA
ATTTATTAAACTCTTTTAAGGAAGCACATTGATCTACATAGGTTAAACTTTCAAAATTTG
GGCAAAAAGACGCCCCATAAAGCTGTCATGCAGGGCAAAGCTGTTGAGTTGCTCAAGGCA
CACTATAAAGAATTCATTATCTCCAAACTGCCACATTTAATCAGAAAATATCAATTATTT
AAAAGGGGAGGTTTGCTCCTGTTTAGAGCATCAGGTTTTACTGACACCCTGAATTATCCT
GACATGTTGAATatatttttctgctgtcactgtgatgg
>NODE_281_length_702_cov_22.743589
CTTTTACTCCAGGTTTCTTTTAATCTGCGAATCATAACAAGACTTTGTCCTGTATACTTT
TACTTTTAAGCATTTCTATATTATTTCATACAATTTATTCAAGAAAAGAAACAACATAAT
ACAGTAACTGATAGCATGAATGTTGGTATCTGTGGATGCGTGTTTTTGGTGGCCTTGCCT
GTGTGCTGCATTTCTGCCTGTTTACCCGTTAGAGGGGTTAGTTCCCTGATCCGTGAGAAC
TCTGTAAGTGTCTGCCTGGTTGATTAACTCCACATCGCAGCACAACGTCTTACCCCTCAC
TGCATAAATGGGCTTTAATTGAGGGAGCTGGCTCCTTAGCAGGGAACCTCTTTCACTCTG
TGTCGATTAAAACGTCATTTTACAGCCAAAAAAGAAACACGTTCCCAATCACTGCCCTTG
AATTATTGTTCTGTAGCTCGAGGCTTGTATTTTAAAGTCACTGAATAATTGCAATCAGAT
TATTCTAATCAAGTGCTGGAACAGTAATTACAGGTTGCAGTCATTTAAGCTGCCCTGGAA
GTCCCATACACACTGCTGGTGCGCATATTAAAAGTTTATGTCGCAGGAGATAAATTTAAT
GAAGAGGATTGTAATCTTTCAGCTACTTTTAGATAGGTTTCAGTCGTGTTTGAGGACCTC
AGTCTCAGCCTTCTGAATAGCTACGCCTGAGCCATTTATGGTAGATATTTTTCGTACCCT
GCGCCATTCTCCTTCGGCCCCCTCAGTCCTCTCAGTCAACCAAGCCCAGGCAATAGTACC
AAACAGTTCTCCCAATAGGACTAGACGCGTTTCCTCCTACTCATCTCCCCCCACTGATAA
CCTCATCTGTGCCCAGGTCTGGATTTCATGTCAAAGCAAacgttag
>NODE_282_length_815_cov_16.157055
CATAAATACACTGGAAATGTTGGTGCAGCTGACCTGGTCTTTGCAGATAGGGTATCGCCT
CCTTTGTTTCAGGAGGAAAAAAATCTGGAAAAAAATAAACCAAGCGTCAAAAGCGAAGCC
ACTGACGGCATTTCAATCTCGTTTGAATCGGTTCAGTGTCAACACCTGCAGCTTTCGAGG
CACGCATCAAGGACCGGTCTAAGTAGGCACCGTGCAGCATGATTAAATCTAAATAAGCTG
ACTCTTACACAGTTTGTTTGTTTATTGAGGCAAGTCGGGGGGTTGTTCTGAGCCTCAGAA
CCGCATTTAAAGCTGATCTGGCTCCTTCAGACAGCGCTGCATCCGACTTCCTGTTGTCGA
CTCGCGGTTGCCACAGAAAAATTGCTGCTGCAGCCTTAGACAACCTACAGCACTTTGTAT
GCCGAAAGAAAAGAGTTAATTAGAAATACAAATTCTCCCAGATTGTTATTAATGGGAACT
GTAGAGTAAGCAACACATATTTTGTGCCCATAAGTAATTCTCAGGTATCTTTGATCTGTG
GCCCACAGCGGATGCTGCTGCGTGCCGCTGTCTGGCTTCTGGGATTCTGCCAGCGCCAGA
CATCTGGCTACTTTGTTATCATTGGCTGATCTGCTCCCGGGAGGCCACTCTTGTGACACC
AGGCAGAGAGTGTCCTGGCAAGGAAAATTATCAGCACATTTTGAGTGGATTAGAGTTCCA
AAGTGGTCTTCAAATCTCTACAGGGGTCTAGTGAGCCATGCTCTACTGGGGGTTCCTCAG
GGCTCTGTTTTGACACCACTGTTGATTTGAAAGGCAGCGAGGGTATGACTCCCACTGTTG
CATCACAGGTCTCAGGCAGCGTCTTAGGAAGTGGAAAAAAGGCCCCAATTATGATCTGTC
AGATGTAGAAGGGGGAAAATGCACCAAAGACTTCCCTTGATTAgtgtggagattctgcgc
tgcagcaaatgtttgcactagagtggtgtatgtcgttta
>NODE_283_length_554_cov_21.391697
AAAAAAAAAAAAAAAAAAAAATCTAGTGGATGGGAATAAGCTTGGCATAATGCATGAGCG
TTTGATGGTTTCTACAGTTAACTCTAAAGGAGAAGTGGGAGGCGAGATTCTGAGCATTTC
TCCCTTTTATCTCCTTCACAGGTGTCAAAATGGAAGAGAGCCTCCCTCCTGGCACCAGCT
TGAAATGCACAATCTGTAACTACACGGCAGATTCTCTTATTACATTCCAGCATCACATCA
TGTCTCACCTGTCACAGGCGGCCTTCAGATGCAATCACTGCCATATCAGCTTCCAGAGCC
ACAGGGAACTCTTACAGCATCAGGACTTACATGGGCACGGCAGCAAACTTCACAGGGAAG
GCGACGGCACCGAGCATTCCCCTAGGGGTCCTGAGGAAAGCCTCCAGCAGCAGCAGCAGC
AGGCCCGCGCTGAGCTGGCCAACAGGAAGGATGCTCTGCTGGGAAGTCCCAAAGGGGCCC
TCAACAAGGAGACCAGCACAGACGGAGAGGCTGACAAGGCTGAGAAGAAGCCCATGCTGT
CTGTTCAGAAGGGAGAGGCCCACCCAGGCAGCAAAGCCAGTTTTTCATACACTAGGATCA
AGTCTGAGCCCTCCAGCCCCCGACTGGCCTCCTCCCCTGTGCAGCATAACATGCCTACAT
TTCCCATGGGCCCCTTCTTGTCTCAGTTTGCTTTCTCCCAAGACATTTCAGTAGTCCCgc
aggcttccgagattctgg
>NODE_284_length_941_cov_11.741764
CAGAGCTGGAGGCTGAGATCTCTGAGCTGCAGAAGGAGAAAGAGCGCCTGGAGTTTGTCC
TGGTGGCCCACCAGCCTAACTGTAAGATCCCCTACCAGGACCAGCCTCAGCAGGGCTCGG
GGCAGCTCCCTCCAGTGCAGGCCCAGCTCCCTCCCCAGACCTTACAACCTCCTGTCTCCA
TTGTGGGCTTGACTGTGAAGGAAGACTCTTTCTATCTGCCTCCTGCCTACACAGCCCATC
CGGCCTCCACACAGTCCCAGCCTCCGGTTCAGCAGCAGCAAGTCCAGCCGCAGCCTCAGC
CCGGATTAATGCAGGAGGTAGAGTTTTCTAGTTCTTTCTATGGCTCAACTGAGCCAGCAC
CTGGTGGGCCATGCCTTATGGCCAGCGACAGTGGTGGTGGTGTTAACCATGACGATGTGG
CCATTGGCAGCTACAACACCTCATACACATCTTCATTTGTGTTCACCTACCCAGAGGGAG
CCTGCGGGGTCAGTGCCAACCAGCGGAACAGCAGTAGCGAGCAGTCATCTGATTCCCTGA
ACTCGCCTTCGCTGCTGGCGCTCTGACTGACCGACAGACACACGCATTCACATATTAACA
CACACACACATTATGCTCGCTGGAAGTAGAGCCTCAGACACGTACATGCACAGAACCAAT
CAGTCTCACAGATTGACATGAAAGCCAACAATCGTCTGTACCTGATTGGGTTAAAGTTTA
CACATTCTGAAATGCATTCCAATTAACAGCCATACAAACAGTTGCACATTAGACCAAACC
TTTAACATAGAGCTTAAACATAGAATAAATTCTTGTTTTGTATTTAACCAGAATACTTGC
AACTGGACACGTTAAGCGTTTAAAAGCCAAGTCCATGTTGCCAATCTTAAGTGCTCTGAA
TTAACAGATTAATTCACAATGAATTCTCACATTGTCATACTCTCATTGAGTAACACACAA
CACGCTCACTCCAACAAGCACAAGTGCCCCCACCTAGTTCCCTCTGTCGGTCGACCCTCT
TCCAGTGCTCTTGCTCTCATCCTTTTCCATCCTTCTCCCTTTTTCCTCTCGCTGAATGTA
TTTGTGCAAATCTGAAATAGGCACGAAGGACACTTTGTTCAGGGt
>NODE_285_length_495_cov_7.363636
ATGTACATCCAGGTGAGAAGCCTCATCAGTGCAGCATCTGCTGGCGCTCGTTCTCCCTGA
AGGATTACTTAATTAAACATATGGTGACACACACAGGGGTGCGAGCCTACCAGTGCAGCA
TCTGCAACAAGCGTTTCACCCAGAAGAGCTCTCTCAACGTCCACATGCGGCTGCACCGTG
GAGAGAAGTCCTATGAGTGCTACATCTGCAAGAAGAAGTTCTCACACAAGACCCTGCTGG
AGAGGCACATGGCCCTGCACAGCACAGCCAGCGCCATCACAGGGCTGCCGGTCAGTGCAG
GTACCCCGGGCCCCGTCTCCATTCCCATGCCTATGGCTGTTCCTGAGCCTGGAGCTGGAG
TGGTGGCCCTCGCCATGCCAGTAAGTGGAGGTGCTGGAGTAGGGGCTGGGGTTGGAACAG
GAGTGGGTGTAGCTGCAGAAGCGAGTTGCCAAGAAGGGACCACCTACGTGTGCTCCGTCT
GCCCTGCCAAGTTCGACCAAATGGAGCTCTTCAATGACCACATGCGAATGCATGTCTCCG
ATGGATAAGTACAAATAGATAAACTTCTTTCAAAAAGAATGACAAATGAAATGGCACTAG
ATTTTCCTTTTCTTATTTTGAGGTATGAAGAGTAATGAGTATAGACACTGGCACATTAAG
TTTcccaaaaaaaaaaaga
>NODE_286_length_829_cov_19.551266
CTGTTTCTGGAAAATGAGAGGACTAAGAATTCATTTAAGAACCCGTTAACAGGCATTCTC
CTATTATGCTAAACATATGGCTGAAACAAGATAATTGTGAGGAAACCTCTTTTACTCGTG
TAGCCAACGTATTCTGTGTCTAGATACCCAAAGTTTCCCCTTTTCCCCTGTGTTAATAAA
CAACACAAGCTAAGAGTCCTCAACTGTCATTGTGAATCTGCCCCCCAGTGTTACATCCTG
TCTTTCATTTCTTCCTGCCCCGTCCCTTCCCTGCAACAAAGGTTGTCTGCTAGTCGCCAA
CTTGTATTGCACGGATAAAGAGCACAGATAAAGTTTCCACCTTCAAACGTTTTGTAGGAA
CTAAAAATGTCCTCCTAGCTCAGTGTTATAGCAGGTGTTACACAAACATGCTAGAAAAGA
CTTTTACTAGATCATATTTGAAAGATAAAGAGTATCTTATCGAGAGATAAAAACGAAACC
TGGGGGATATAAGGCGAGCTTCTCTAACTTTGTTATAATTAATTGTATACCTGTGTATGT
AAATATAATGCATTCCTATTTTGCAGTCAAGAACAAAATACTATTTGTAATATAGAATAA
ACTTTATTATGAAACCAAGCATTTCATTGTTGTTTTTTCTCTTTGTGTCTGTTTGGAGGC
TAATTGCCCTGTACTGACCTATATTTGAACTGTGCCATTTCTGACGATCAAAGTTTGAAG
TGAAAGAAGATACTGCAATCTCTTGCAAGATGCACATTTGATGATTAATATTTAAAGATC
CAGTCAACCTCCAAGGCCTCTTCACAAGCCAGCTGTTGGTGGAGCTTTGCTGGCAGTTCA
AGGAAGTCACCAAAATCCAATTAGACACTTCATGAGCAGAGATATGGAAGTTGTTACGTG
CTAACAAGTGCAGCAAAACCAACGGAGAAAACATGGAGAGGTGTCAGTCAAGCAAGCTTT
GTATTTACCCACCAAGTCCCAGCATCaggtaaaatctaaaaagaacctatatg
>NODE_287_length_792_cov_15.772727
ACATCAACAAATATTGTGGTCCAGTTTTCTGTTCCAGCATTGTGTTTAACAGGAGAACAT
CACCGTGCAAGCAAAATGGAGCGCTGAATAGTAATACTTTTCCTCTTAAACGCAGCCTGA
TGGAATGTTCCCAGTGCAATAAATTTCGCCGAACACATTCTTTACCAAAAGCCAGATGCA
CAAGACAGGATAAAGGGACAGCAACAGAGCGAGGCATTTAATGCACGGCACCGAGGCCAT
AACACTAAGTAGATGCTGCCCACTTAAATCTTTACATTCTTCATTCACTTTAGCTCACCA
AACACGACAGTCCCCATAGGCGAGTAATGAATAATCATTAGCAAAAGGTCCACAAATTAT
TGATGTAAAATAAGCAATGATTCTTTTTTTTGTTTCGCAATTTATTGCCATTAACAAGTA
ACTTGCAATCCAATAAATGTCAGCATGGCTTTCAGTTAATTAAAGGGAAAGATATTATAC
AGTAATGCAGGGTGGCGTTTATATCTCGATTTCCACAGACTGCAATTTACTGCTGAGCCT
TTATTTGAAGGGACCCACAAATAATGGCTATTAAGCCGTCAGGGGATGGACAGGGGATCA
CATTAATGAAATTAGATAAGGTGGAATGGTGATCTACACAGCCTGGACTCTGGAGACACA
CAAACCCTCACAGACATGCCGCACATGAGCATGACAAATTAGGACTGCATGCTGTTTAGT
TTCCTTTTTCCGTTTCGTTTTTATTCCCCTGACCTGCTCAGCTTGTGCGTCTCCATTTTC
TTCCGTCTTGCCTTCACCTTTTCTGCACTTTGTCCCAGCGCCAAGCAGAGAGCCTGGCTA
GGTGTTCAACATGAGGGCCTGTCAGCTCATCAGGGAAAGTTTCCCTGTTTGTCCTGAGCA
CTGCAGGCAGCCAGTCACTCCATCAACCCCACCATCAACACTGCCAACACACACACACAC
ACAGACACAGACAGAc
>NODE_288_length_522_cov_6.270115
TAGGGATCTGTTGCTGCTGACAGCACATGGATAGTTGGAGCAGAGATAGAGAAAGTGCGA
GAGAGGGAGAGAAAAGGAAAGTGAGAGGAGAGGACACAGGGAGAAGGAGAGCAGGGGAGA
GATAGAAGAGAGGGTTCGCAGCAGAGTAATTGGCCTGAGACGTGCTGCTAATGCAGCCTC
ATCTTCATTGTATTCTTTCTCCGAGCACTACTTCTCCTCCCTCCTTCTCTGCTGTCTGTT
AACCCCACATACCCTGTTTGGAGCTGCACTCTCCTCCCTCCTACCTTCCCCCTCTTTCTT
CTCCTTGACTCTCTCTTTCACCACACTCATTCAAGGCACTTTCTGTCCTCTTTCACCTTC
TCAAGTTGCCTTTCCCTCCCTTCCCACACTTCTGTTTCTTGCCTTTGCATACAGCACCTC
TTGGTTTGTCTTCATCTGACACCTCTGGGGAATGAACATCGGGGATGAGCACCTAAAGGT
TGAAGGGCAAGAGAGCTCCCACAGGGACTTCTGCTCAGCTCTGACCTCTCTGTGCTGCTC
TGGCTGTCGGGTGGCTGGAGGAGGGAACTGTGAAATGGTTTAGCATGGTCACAGTAAGTG
TTCTTCATCATTTAGCTGAGATGTTATGGATTTTTTGCCAATACATTTGACTCATTACTC
CTGTTTTGCTTTATAATTATAAATAGTTTTCAAAACTACtggtttg
>NODE_289_length_451_cov_4.980044
CAAACTCTGAGGGATCTCTGATTAAAATCAAAGCTTAAGTCAGTTCTACATACTGAACTG
TAAACTACGTATGTAAACTAAACCAAAATCAAAAACAAACTCTAAAAGAAGACATCTTTA
AACAACAGAAATTAAAATCACTCCCTTCAAACCAGCAGTGAATGCAGTATCAACACATGC
TGAAACATACAGTACCTACAGTCTAGCCTCATTCACACAGTCACCATCCACACAATATGA
GTCAAGATCAACAATTGAAGAGAAAACGCCCCCCCAAAACAGAGCTAAACATAATAAGAA
AGAAAAACACATAGAGAAGAGGGGAAAGGAAGGAAAAAGGACCATCCATAGAACAACAAA
GCAGTCAAAGCTAGGATCAAACTGACAGATGTTGATTAGTCATGCCTGTTCTACTTCACG
TGAGTGATTATTAATTCCTAGGCTACAGATGTCAGTAATGTTTAGATTATAGATAATATA
TCATTTCCAAAGACAGATTACACATAGTCTACACGAAACACAACAGCAGCAGTTAAATTC
AGTGTCGATACAGTCTGATTTTTCTGTGTGTGACATCTTGACCACCTGAATCCAAAAAGC
AGAGAGGCTAGTACAGTGAGTGAGAGTTtgttttt
>NODE_290_length_866_cov_12.114319
TGTGCAGAGCCAGCTTGTCTGCTATTCACTTGATGTTTCTATCATGCCCTGTGCATGCAA
CATGAAAGCTGTGACTGTAGTCTGACTCGACTGTTATGTTTGTTATGTGTAACACAGAAA
CATCTGCTTATTCTTATCTAAATTCAAAAATAGGTGGCACACTCTTTTCTGTCTCCTTTC
TAGCATAAAGTCCAACAAATGGTGAATGAGGCACAAAACAAAGAGTTCTTTGAAGAACAA
AGTGAACCTGCCACATACAACGACTGCCTGGAGACGAATCCTATCGCCTAGATTGCATGC
TTTCAAGACAGGGGAGGGAAAAGCATCCCTAACAACAAAATGATATAAATTACCACTGTT
ATGGTCTATACGGTTCAATTTAATGTGCTTGTAATGATAAATTATTTTGGTTATGAATCT
AAAGTGGACCTGAGTGCAGTCGGAGCAGCAGGACTGTTAGAACAATTGCAGCTGTCTCCC
AGGGCTGTGGCCATTAGTCAATAAATTAGAAAGTAATTAGTTTCTGCTTCTGTGGCTCTA
TTTGAAGCGCTTCACACAGGTGTAATGAAAATTTATTGGAGCTGTTGATCCGGAGGAGCA
AAGAAAAGTAGAGGATTTGTAGCGTGTGATTGTAATGTAGGATTTCCATCTGCCTTTCTC
CTTTTTTTGCGTACAGTGTGACAGGTAAGGTTAGCCATGATGACCGGTACAGTGAGGCTT
TGCGTCAGTATTTCGAGTTTTGACAAAAGGCCAATCGACTAGCAGCTATAAATATTTTAG
TGTATATCTTGTAGTAAGAAAACTTCCTGTTTTTAACATTTTGAATTGATGACTTTGAAT
GAGAAAAGACTTTTGATGAGAAGAGCTACATGAACATAACCACCAAAATCTGTGGTTCTG
CCGAAAAAGGCACTTTTTTTTCTGTAAAATATTCTCATGTGCTTCACATACAGTAAAGTC
GGACATGCAAAATTTCAGCAAAGTTGTTGTTTTTTTCTTTGCTGTAATTTAACTACATCT
ACTGcactcacgcaagcctgtgaggaagac
>NODE_291_length_707_cov_18.848656
TACACTTCCTGTATTGGAAATCAGCAAGAAAGCTTTTAGAGAGACATTAGGATAATGCAT
CAAAGTCGCAGCAATTGGTGGCAGGATACAACACAGTAATTTTAATCACAAAACCAAATC
GGACTGTGGTTAAGCATGTCTGCTTCTTTATGCTACATCTGATTAATTACAAAACAAGCT
GTACATCTTTAATGGCAAAACAACAACATCTGGCAAAATTTGAAGGAACCTATGCTGCAA
AATCAAACCAAACCAAATATAATGCCTTTACTGTCATTGCAAGTACACATACAACACAAT
TTAAAAGCTTGTGTGTGAGCTGAAGCTTGGGGATGACAGGACCAGTATACTCACCAACAG
GCTTTTGTGTTTCAAGGCTCTTTCCTTTGTATGTATCAAACAGGTTGAGAGACGCATACT
TGGTTTTGCCTTCCTTCCCCTTTGCAGTTTGCCCAGAGCGCTCTGACATTGCGCTGTCCG
CTCATTGAGTATGGTGAGCCCTGAGACTGGGGGAGAAAGGAGAGCGAGATTTGACACCAG
CTATACACAGAAAGTGAAAGTGTTGACAGCGCACGCATTCAAAACAACTAAAACAGAAAC
AGTTTCACAAATCAAAATATAGTAAACACAGAATTTGACTCATCTCTTGGCTGAGGTTAA
TATAATTGAGCACTTCTAGCGTAACTTAGAATGCAACAGTACAACATTTTACAAAATAGG
CAGGGTTCAGAAATATATTGAAGACATACTGAAACTAAATCCTATGAAACATAGCAAAAT
ACCTGTGTGGAGGAAACACGCTGAAGGCCAAAACAAATTTTTTGATGTTTGTAGTCCCAC
TTTTCATTGATTCACCAATCCTTTATGCCACGTAGACAGAATAAATGTaga
>NODE_292_length_523_cov_14.282983
AAAAAGACTTGAGGAAGACAAATTGAGCCGCCATCCTGTGGTGGGGCCGAAGAGGGACAA
GCAATGGAGTGGATGGATGTGAGATGCCAATCTTTACTGACACAATGAATGAGACAGAAG
CACAAAAAAACAATACTGCATCATGTATATGCTTACAAAGGATTGAACAGTCCTACAGTA
CAGCTACAGGCCCTGAGAGCCTCCTCTCTGGACTGCGGTACCCCCTTCCCCCTGACTCAG
GATCAGTCTCGGCTGCTGCGGTTACCTGATCTTGACATTTTGGACAGATCCACATGCCTT
TAGGAATGGTTTTCAGGGGTGGATCCAGGCAGTCCAGGTGATAAACACGAGAACACGTGT
CGCACATGAGCAACTGGCCACTGCGTCTGCACACAGTGCAGAAATCCTCATGGATGTCTC
CCTGTGAGGAAGAATTGGACCAATCAGTTTCCCTGCCCAGCGGAGCCCCACCAACCATCT
GTGGAGAGGCGAGGCGGGGGGAGGCACCATGATCTGTTAATTTACAGCTGGCCTTGTTTG
GATGTCTAATGGACATGGTGTGTTAATCACTGAGCCCACAGAAAGGTTACTGGACATCTG
GGAGTTAGAGTGTGTTCTAGTTATTAATGGGCTACAGGACACTGTTCACTTTGTAAGGCT
GAATCAAAGTAAAACCAACTGATGGCTGATGGTTATCACATggacac
>NODE_293_length_606_cov_14.303631
TGAACTTCTTTGAACAATCTATAATATACATTGTGTCTTCTTTATGTTTGTACACAGAGT
ATTCACTGAATAGTGCAGATCTGTCCTCCCTGTCCGGCTTCAACAGTGGCAGCTCCCTAC
ACCTCGGCTCAATGAGCGGGTGGCAACAGCAACACCTTCAAAACATGCAGCATTCAGCCC
TCGGCCAGCTAGGGTGAGTGCACTGAACTTACTTTGAGGTGTTGTTGGCAAATGCATGAT
GTAACACATACGTTTTTTGTTTTTTTGAGATACCACACTCAGATATCTAAGACTCTTTTA
CTGTTTTTAATCTTCACTTGAACACAAATGACACCTCACAAGTGTGTGTGTATGCTTACT
TGCATGCGAGTCACTTTGTTTCTTGCTCTGTAACTCTGTAACCTCTTGCGTTTCCTCTCC
TTCCAACAGAAATTGCTCTAGCTCTCACTTATGTCAGGGTTCAAATCTCTCCCTGCCCTC
TGCTCAAAGCCTGCACATCAAGTCCGAACCTGTTTCTCCTCCTAGAGATCGCACCAGCAG
CACACCGGGGGGCTACGGTGGTGGGGTACCACCTCCCCAGAACCCCTCGTCCCGCCAGGA
CTCGGGACGCTCCCCTGTTGATAGCCTGAGCAGTTGTAGCAGCTCCCATGAGGGCAGCGA
CCGCGATGAGCACAGGAATGAGTTCCACTCACCTCTGGGACTGGCCCGGCCCGCCCTGGA
CGAGCGCGAGAGCCCCTCCATCAAACGGGTGCGCCTGTCAGAAGGATGGGCGACATGATA
GCTCTGTCTT
>NODE_294_length_805_cov_11.481988
CTCAGCACATATCCAGCCTGGGATTCCTGTCACATCCTTCCATGGGCAAGACTCACATTT
TCATTACGGTGCAGCCAGTGGCGCTGCACAACCTTTTTCTCCTCTCTTCCTCTCCTCTTC
TTCTCTTCATCACCGTGTCAATCATCACAATGCTGTCACTCTGGATCTGTCTCTGAACTA
AGCTGTCTCAGAGCTAAGATCCAGACACACTTGAGAGACCGAGGCAGACTACTCACCCAG
ACGCTTCTCTCTTGAAGTCGTACCAGTATTTCACTGCTTTTTTGCCCCTCGACACTTCCC
TAAGTTTTTTTTTCTTTTCCCAGATTCTTCTTTCCCTTTCCTTTTTTTTTCTGATCTAAT
TTGCAATATTTCCACATATTAGATGAAGCCTGTACATGCGGAACAGAGTACACATGGCCA
GGGAATTGAGAAGTGCAAATAATTCCCTCATGTGGAAAGGCTGCAATTAACTGGGGATGT
CAGCCTTTGTAAAATATAATTGAGTTCAGGACGAAATGAACGTCTCTAATCCGGCCGACA
GAGCACTGTCAATCAGTGTTCCTCGCATCCCAAAAACCAACTGTCATGGTTGTTTATGTC
TGCCTCTCTACTTAGGGTTTGGACACTAATGCTCTGGCAGCTGCCTCTCTTTAATGCGTG
GTTGACTGGGTGACTTTGTGCTTGCCCGGTGGGAGCGGGATCTTGCACTGTAGGGAGAGA
CTGGACATCTGTTTTTTCTGGTTGGGCTGGAGATAACATTGTGCACTGAGGCGTGGTGTG
AAACACCTGTGTGATTGAAGAAACATTTTCCCCATTATTGAGCATAAATCACCTCTTGTG
ACGTGCGGAATGATATCAGCGGGGAATATATCTATTAGCATAGCACGACTTCACCTCAAT
TCTAAGGGTCAAATAACACGATCGACCATTCAGCTGTCTGTCTTGTCAAAAGCCCTCTTT
CTCtcctgtagatactgtgtgtgaatgtc
>NODE_295_length_622_cov_15.879421
CACCACCACCACCAACACCACCCCAACGTACACACACACACACACATCTACACGCATACA
CATTAAACAATACTCTAATTACAACATTTATAACTCCCCCTTGCCTCCTGCGTCTCCCCA
ACCCCCAACCCACAAATCTGTGAATCTGGAATTGAATTTAGCCCAAGTTGAGGGCTGCGC
TGGCATGAAAAGACTATTTGATTAGAACGGCAGTTGTTTCATTTGTGGTGCAGCAGATTG
CAGAGCCTCTCTATCCGGTGTGCAATCTGTATTCATTACTCGGTGTAAAAGGATGATCCA
TGTCCTGACACCAGGCTCATCATTTCATGCAGATGCACAGCAGCTCCACAAGGCCCTTAC
CAAGTCACCATAAAATGCCTCCTGCTGAAACCTCAGCAACACTCCTCTCCTTTCTGCCCT
GCTTGCCACTTTCTCTCCCCTCCCTGGTTTTGCTAGCTTATCCTGCTTCTTCCTCTGATT
ACTTTGTGACCACAAATGAGTGAAACTGTGATAAATGGACAATTAGTTGGCAAGTTTCGC
AGTACTTCTTTCAGATTCTGAACGCAGCGCGCACATAAATCAGTAATATTAAATAAGTAA
ACATATATTTATAATACACTTAGCTTTGTTACTATTCCATTTAACTGTTCCAACACTACA
GGTAAAAGAAATAGCCCATATATTAGCAACACCAGTCTTTCTAAAGCGCCGCTGATCCCT
GAAAAGAGCAGCTTACAGCACCTCACTCCTCTTATTTCTCTCTTCATTCTTTTCTCCATT
GCCCCCCCatttctttttattccatg
>NODE_296_length_410_cov_10.465854
ATTTGCTCTATTTCAAAGCCTCCGCGTCTGTCATTTATTGGTATTGTCTCGGTAATTTTC
AATGTTGTATGATCTCATCATCACCACCCACTTAGTTATGATAGGCCAAGATGCGCTCTT
CTCCTCTCCACATACACAGAGCGCAGGGGACAGAGGTGACATATTACGCACCATTTATTC
ATCTTATTTTGAAAATCCTGAAACTAATAGGCCACTCTGGCCGCTATCAGGGTTGATTGC
CATATCTGATCATTATCATCGATAATACACCATAAAACTGTGTAATTATTTTTTATATGA
TACTGTATCCACAGTGCCAAGGTGTCCCTGGAAATTTAGATCTAACCGATTCAAGAAAAT
AAAATAGGCTCTATTCTATATCATTTACCTCTCGAAGCATTTTACTAAGTAGCAACTTGG
AGAGAGAAACCTTGTGTTTCTTCCTCCTGGCTCCTTCCTCACTACCTCTCCCGGTTGATC
TGATTATTTTTCCCTTCACGTTTTGTCCCAATAGCAAATTACCAATTCTATGAATTGCAA
AGCAGCCTCAGAGACGCTGAGGGGTAGAGAGAGAGAAGGGGGGGGTGGATGGGT
>NODE_297_length_781_cov_13.523687
ATGGAAGAAAAGATTGATTTCCCGTCATTTATAACACCGCAGTTTAACTAGTGGTTGTCT
CTGGCTGCCCCGCACGTTACTTCCTAAAAACATTTTGATATGTGCATTCGCAGGTAGATC
TTTGATAGCTGTTTATTCAAAAGCAAACTTGAAAAGAGGCTATAACCTCGAGTCAGAAGC
CTGGACGGGCAGAGTAAGATTGAAATTGGTCCGACTCTCCCTCTCTCTCTTGAATTGAGG
GTCCATTGTAGTACGTCAAACAAAAGGTTTTTTATCAGAGGCTCTTAATGTAACCCCCTC
CCCTCACTCTCTCGGCCACCAACTCGTTCTTCTCTTCCTCTCTTTTCTCATTCATTTATT
CCACTGTGTGTGGAAATAGGCTGGGCAACAATTAATTTCAGAGTGAATTCAGGCAGGATC
TATTACCCCCTCTCTGCCTCTATTGCTCTAATGGAAATCTATTTCACTTCTCTTTTGTGT
CCAATATAATTTAATGCCCATTTTATTAATGGCCTGAAATAATTACGGAAGGCTTTTGTG
ATTCTTGAGTATGTTTCATTTAATTGTGTAATAAATGTCTAATCAGAGCTCCCATCTGAA
GCCATTATGGCATTAAAATTAACAATTACGCCACAAATGTCTTGGTGAATGCGTTGGGGT
CTATAGAAATCGTTGCAGATAACAAGACACATATAAATCATTCATGAGAATTTTTTCAGA
GAAAAGCGGTGTGAGAGATAGGAGGATGGGAGGGAGAAAAAAGAAGTGGAGGAAGAAAAG
AGGAGAAGAAAGGGGCTGAGTTTTCTTTATTCCATTGAAAAACGGGGATGGCCAAAAGAT
AGGGCATTTTAAAACTGTGTCACCCTCTCCAGCTCCTTTCTTCCCCTGTCTCTCTCTATC
TCCCTTTAATTTGCCTTCCTCTTTATTTTTGAAGTGACAGATTTCACTTTGGGAATTCat
taacc
>NODE_298_length_749_cov_15.218959
CATCGTCAGCTTTTCAACTCCTCCAGGAGTGGGCATAGCCTAATTGGTGCTACGAGGAAT
AAATCAAAGCAGAAAACAGGACTTGTTCCAAACACAGCTCATGATGCACTAAAAAAACTC
TCATGTTTCCTGCAACTGTCCAGTGAGTTTACATGCCACCTCATGTTACATTTTTCCAAC
GCTGCCGCAGCTGATGTATGGCTGTTAAAGAGTAACTGTGATTCAACATTACACAGCCAT
CCTGTGAGGTACCTGTGCTGCTCTCTTGGTCCTTATTCTAATCTTATTTAACAGTCTCTG
CCTGACACGCAATTCAATGCAGGCCCCCAGATTGGAGAGTTTCCAAACAATCCTGAGCTC
ACCCAAGCTTGGAATTGGTTTTCCGTGGAACATCTCCCTCCTCCCTTTGGGCACTTTACC
AATTTGACCAAATTTGTTCCATCACTGGTTCTAAGTACCAGAAGTGTTTTCTGCCCACAC
TTGGACTCGTTTCTGCAATTTGCACATTCTTTGCAGAACATTAACAGCTTTGTCAGGGGC
TGAGCTACCAGCTGCTGTGATGTGGGGGCCCGTGTTTCAGGGGATACTCAAAGGAAAATT
GTCATAAACCACTAACAACTCATCACTTCCTATCATAGGCACACTTTAATATGCAGGACA
AGCAAGTCCAATTGGAATATAAACACTTAATAAATGGTTTATTACCCAAGATAACACACT
AAAATGCAGTTATAAGCAGATATAACAGCATTTTAATAATAACACTCCTTATATACAGAT
ATTGTTAATAATGGTGTATTAAGAGCTATTTTGTGACTGATTACACTGTATGCCGTTAAT
AGCATAAGATTACACGCGTCAAGTTTTAGATTTTAAAGACATTTttcttacaggcaggtt
tgaaacctcttataaatgccactacacgtcatt
>NODE_299_length_401_cov_1.142145
ATGGAAATTTGTTTGGGGATTTGAAAGGGCTTTTAATGGTGGAAAATTACATCACTAGTC
TCCCTACTCCTTGTTGCGTTTCTGAAAGCAGAGGTATAGCATCACCAGGGAAATTGCTTA
AAATTCCTCCCTTAAATCTATATGGATGATTTATAAAATACTGAGCATGTATGTCTGCAA
TTGACAACTTTGTAAAAACATACTAAAATCAGGCAGAATGATCCTGCGTACTCATGTAGG
TTTAATGGGAGGGGTAATGCATTGCCGTATTTACCCTAAAGCCTTCATAAACGTTCATCC
TAAGTACTGATTACATAGAGAGATCAAAACCAGCGTGGCAGGTAAACAGTAGATAGCACA
ATTACGCCTCCGTGTATGGATGGTCTTTATGGGCATTACAGCTAGAGCCGCAAATTTGTA
TAGAAGAGGGAGCTTGTTAAAGTGCTGTTAGGCCATTGGTTGGCCTACATCTGAGTGGAG
Gcgttgattcgcccctttacacatcagttaacgtttactacgatttctcatccaataata
tgaaactggggtgggcttactaaaaggaacccaaaaatacgcact
>NODE_300_length_443_cov_5.975169
GTCATACCAGGAAATTGAAGCAACACTGACAGAGATGGAGTCCTGTATGCGGCTGCTTTT
CCCTCAGTTTGACCTCACAGTTACCCGGACAGCCAGTAGCAGCCCTTCAAACGTCCAACC
AGCCAATGAGTGTCCATCAGACGATGACCAGCCCTGCTGCAGCAAAGACCTGAAGGGTGA
TGGGAGAGAAAGAAAGACACAGGAAAGGGAGGAGGACAGGGAAGACAAGAAAAGAGACAG
TGGAGTGACAGAGGAGAACAGCAGGGAGGAGAGAAGGTCTAAAGGTGAGGAGAGGGATGA
GAAGGAGGGAAAGGAAGTTGAAGATGGAGAAGAAAGGGAGGGAGAAGTGGAGGGTGCACA
GAAGGGGCTGGAAGAAGAGGATGATGAAGAGAAGGAGGAGGGAAGTAGTGAAGAAGAAGA
GGAGGAGGAAGAGGAGCCTATTGATGAAGACTCATTTATCAGGAACTCAGGACTCATCTC
TCACTCCTACAGTCTGGACCTGAACCTAAGTCCTGGTGGGTAAGACTCTCATACACGTTG
AACTACGTTGAAACGCTGGTGAACTTACATCTTTTGTTTTGTTACTAGACTTTCCACttt
gcctctaatcctgatgatgtcgaggag
>NODE_301_length_1115_cov_13.180269
TCACTTTCCAATTCATTCAAGTCAAAAATAATGAAGCACAGTATATATGAAACATCTGAA
AAAAATGACCTGCATAGAGTACTAAAGGGGAAAAAATATGAGTCAAACAAGCCTCAGAAT
CCTTGATCAGCATTAAATGGCTCTTTGGTTTTATATCTCCAACAGGGCCCCCCAAACCCC
CTCACCCCAGCACCGCCCACCATTGCCTCTGGATGAAGATGCCTGCGCTGTATACTCAGC
AGCCTAGAGGCCCTTTAATCATACTAGATATACAAACAGCTGCTATGCAGGCTGGAAAGC
AGCTAAACATACTTGACTGGTCAAAAAGCCAGTAAATTACATTGACAGAATGACACATGT
AATTAAAAGAATCCATGCCGCTTTTACCTTTTGCGCTTCACACCTACAGTGGCACAACGA
CGAGAGCCGGCAACTCCCACCCCGCTAATTACCATTATCAGTGAAATGGTAGGGTTTGAC
TCATTAGTTCCATGTGCATTTAATTAGAGGCAGGCTGAAATTGGATTTAACTTATTACTT
TTTCATGGATCACTTTCTTGTCATCACTTCAAATTGGATTGCAGCCCCAGGTAACTAATT
ATGCCAGCCGCAGGATCAGGAGTGGAGAAATAGGTAATTAGGAACAACACTGTCGGACCC
TCGCTGATAGTCCACCAGCACCAAGGTGGGGGGAGGGGAAATTGATGCTCGTTTGTGGCG
TTGCACACGAGTCTGGCTGGTTAACTACACCTCATTGCAAGGGATCCTAGGTATACATCC
ACCTCCTACAGGGGATTATGTGGCACTCAGCTGGGCAGTAGATGTTGTGTCAACATGGTG
TCTGTGCTATCAGTGTAATGCCCAGATTATGCTTGTTTCCCATCCGGGATTTTGTCTGAG
ATTGTTCTCCACTATTCATGTCACTGGTATAGTTTGAGGAATGGCCAGCAGCCAGTAGAA
GTCCGCTGTGTGGACACTGCATAAATGACATTGACTGGTTTTTGTAGTTCATCTGCTCTG
ATCATAATGAGAAAAACTGAATGGCCAGTTTGAGGAGAGGCAGGTGGATAATGTACGAAA
GTAATGATGCAGTTAACAAATGTAACTTTAGCAGTAACAGTTTCCTTAGAAAGAAGAGTA
AAGGAAAGATAAATTCACTTTACATGCTACAGAGAGGTTTTATGTTCATCCCGAAGTAAA
AAGTGTCTATGTTTGGAATttgacataaaaagactctttgtttatttatttgtttttgca
tttgttgtaattatgtgttggccttattgttaaaatgag
>NODE_302_length_398_cov_2.017588
GGAAAGAAAAGAGAACTAAAAAAGGAGACAGAAAGACACAAGGCTAAAATGAAAGAACTT
GAAAGGGAAAAACAGAAACAACTGGAAATGGAGAAACAAGCCCATTTAGAATTTGCACGA
ATGAAGGAAAGGGAGATGCAAAGAGAATTTGAAAGGCAAAGACAGAAAGCTTTTGAAAAG
GAGAAGCAAGAATTTGAGGAGAAACAGCGTGCAATGGAAAGGCAGAAACAGATTGAACTC
GAAAAACAGAAATTGCAAGAATTGGAGAGGGAGAAACAGAAAGAACTTGAAAGGGAGAAG
AAAGAGCGTGCACTGGAAATGCAAAGACAGATAGAGTTTGAGAAACAAAAGCAGATTGAG
CTTGAGAAACTGAAACTGCAAGAATTGGAGAGGGAGAAACAGAAAGATCTCGAAAGACAG
CGGCAACTCGAAAGAGAAAAACGCAGAGAACTTGAGAGACAGAGAGAGATTGAAAGAGAG
AGACTACAGGAAATGGAGAAACAGCGTGAAATTGAAAGGCAAAGACAAAGGGAAGAGGAG
AGACAGAGAGAGCTGGACAAGGAAAGACGACTACtagacctc
>NODE_303_length_672_cov_11.980655
CGACAATTGGATACGAACGTATTTACAAAGCTGGCTTTTAGTATTAGTGTGCACTCATTA
GCCCTGGCTCTAAATAGGGCCCTCCCCCACTTCTACCTCCCCTCTCGGTGGTACATTTGC
CCTTTTTATGAGCCCTCCTTTTCCATTTTTTTTCCTCCTCCTCTTCTTTCCTTTCTCTTT
TTTTTCTCAACCCCAACACGGAAATTGAAACTGTATCTGGGCTTATCTGCAACCTCCCCG
TGCATCAACTGCCGAGATGTTTAGACAAATTTTATGCATTATGCAGCGCAAATATCAAAA
CAGTTCTTGGCAGTGCCAGCAGAAGCCTCATTAAAAATTCCTTAATTAAATCTTCTTGCA
AAATGTAATCAGTCCAAGGAAGGGGTTTTGTGTGTGCGTGCGTGTGTGTGTGTGTATGCG
TGTGCAGAAGACGACGTGTGCGTATGTGTGTGTGTCTGTCAGTGCCAAGGCTTTGATTTG
TGCCCTTCATGTTATGGCTTGGAGAAGTAATCATTAACGCCAAAGCCACTTTGGCTTTTC
AAATGCTGTTTTTCTTTCTTTTTAAACAGAATAAACAAACAAGTGATAATCACCTTTCTA
GTGTCGGCTCAAGATGAATCCAGGACGGGGGGACATTGTTCTGTGCCCACTGAAAATAAG
ATACCTCGCCTCCCCCTGATGCTTTTGTCTCGGTTGGTGTGAATGACTGCATTTTTAGAT
CACTAAAACAGCAGAACTCAAGAGGAACCCGGACTGAGTCACGGCTAATAATACAAACTT
GCACAGATCTATGGTGCTCTTAATGTTTTAGTGGCATGCACACTGTGAGCCGTTTGCTCA
GCCATTTACAGTAAgc
>NODE_304_length_413_cov_2.399516
CCTGTCAGGTCCAGATGTTCCAGATGGGAGGGGTTGGACTTCAGAGCTGAGACCAGAGAA
CCACAGCTGATCTCTGACAACCTGCAGCCCCTCAATCTGAATGAAGAATAACAGATGTAG
ATCAGATCATTGATGATCAATCAGATGTGTTCAGGTTCTCAATGTGCAGCTCAACATGAC
TTTGTCCTCATCAATCAGCTTCTCTCTACAGTCAGCACAGTCACTTTGTCCTTCTCTTAT
TGTGGATCATCATCATGTCAGCCTTCTACACACATCATCCACATGTCAGCACAACATCCA
TCCACCTGTTCATGTCCACACATCAGTACCATCTGCTGACCTCAGTCCACTCTCTCATTA
CAGGATCAACATCACATCTCTTCATTCCATCACCTTCTTCTTCTGTGGTCAGCAGCTTCG
TAGCTTTGTGTCATTACAATCTTCTCGTGTGTCTTCCAACAACAGTCACATGTCATCTGT
ACATTCCAGAGGGATTCTGCTTCCTGCTGTCCACACTGACTGTctactgctctcttccta
acacaactccactggaaggaatcactccatgagctcagctcacactaacatcaagct
>NODE_305_length_904_cov_20.728983
TGGAGAATTTATCTTTACTGTAATGTAATGTAGTTCCTGGCTAAAGCAATGGGTGGGCGG
TAAAAAACACAACCCAACTCTCTTCAGAAAGCAGCATTCAAAATCTTATTTTAATTTGTA
TATTTACTCCATAAACATTATTACAAAACTCAGCAAGTTACCAATATTACATTATCACCA
TACAGGCTTGATCACAAATATTTAAAACCTTTGCAACAGTTACAACAAAACAAAAAACAA
AATAATACTCAAATAATTTACATGAAAATCTATAAAACAGCAAATTGTTCACAAATTATA
TTTTTTTTCCAAGTTTTCATTTTTTTTCTTTGCTTATTTGTGTTTTGCACAGTAACACAA
CACTCTCACAACAAGATCATGGTCTTATTACAAAACTCCCAACAAAATGTAAATATTTCT
AGTTTTCTGTTGATACTTTCATATTTTGGTTTTTAAAACCAGAAACTTGTCATTGTATAT
CCTTTCCACTGCCCATAGAGGCGCATAAAAGGTTACTCACACACACAAATACTTCACAGC
ACTTTCTAAGAAAAATATACACTTACAAAATATGTTACAAATTGGCACACAAAAAATATA
CAAGATTTTGTAGTGTCAAGAGTTCATTAAGATTCCTTCTGGTAACAACTCTAGACAGTA
TATATAAAGCTCGGTAATCTTTTAATGAAAAGAGCAAAAGTAATTCCAACCAGTGTCAAA
GAATCATGAAGTGAATACATCAAACATAACATTATAATATACATTCATAAAGAGGGTTAG
GTACCTAATCTATTTTGCATTTCTTTTTTTGTTAACTCTGGGAAAAGAAAAAAAAATCTG
AACGAAACACAAAAGAAAAGAAAACAATTGTCAGCTTTCTTAGCACCATTAACATGAGGC
AGCTCAACAGTGGCACATTTTGAAAACAAAAAGAGAAAGAAAGAGAAAAAAATCTATGAA
CTCAGAGAAGTACATTCAATTTGACAATAGGCAGAAATGAGAGAAGGCAGACTAAATGGG
CTTGCAGCCCATGTGGAGCTTCCCATCAGCAGCTTGTCTTGGTCCTAACCCTGATACACT
GGAgaaaa
>NODE_306_length_745_cov_12.288590
ATATCCCAGGGCGCTATAGGATGTTCCTCTCGGTATGGTGCCAACTTCCTGGACCGCTGG
CGCTACTCTTTAAGGGCCCTGGCCCAGCCCCAACACCCAAATGCCAGCCGTAGCCTTTAG
GCGAGGGGCAGGTTTTGTAAGGCTTTGCCTTGTCACTTCCCACCAAGAAAAACACAAAGC
AATGGCACAAAGCAATTTCTTGGCCATTGCTTGTCATAAAGCTAATTGATAAAGGAGGGT
ACATTTGGAGTCTGTGGATGCCAGACTACTACATGTGGCAGAGGGCGTACATCTTGATTG
GCAGTGGCCATGTGGGAGAAAGAGTACTTATGTGTGTTTGTGTGTGAGCACATTTCCATG
TGTGTATGTGTATGCGTCTGGGTCTGTGTGCGGGATAATCCTGGAGAATCTCTTTCTTTG
AAGGGGAACAGATGTAGATTTACATATGTGGAGGGTCCCCAGTCTGTGATGAGATTAGCT
GGTTGGGATCTTTCTTCACAGCGACTGGAAGGTGCATATTTAATAAATGCCTGGAGCTAG
GCTGGGGCGTGCAGGGCTTGGCCCTCAGAGAGCCACAGGACAAAGGCAAACGAGGCCCAT
GGCAGGCTAGCCCATATGGGAACAGGGTTGCTTACAGATTGCAGTGGCCTTTCATTGGGT
GTGGGACAAGGCTTTAAGGGTTTATATACAGAGAGGGGAGCACTTGGTGGGCCACTTCTG
CACCCTCTCCACAACGAGTGGTAATAAAGGGATTTTGAGCTTGTAGTGCCTCATCTGTGT
GCTTGTTTGCTTGCTTTGTGTTTGTGTGTGAGAGAGAGAGAGCACTTTGCGTGGGTAAAT
GTGTGTGTAGTGCGTGCATGTATGTGTGGTGTGTgcatatgtatttgcgtgtaactgtgc
gcctttgtacacaacataatacaatcact
>NODE_307_length_753_cov_28.893759
GCTCAGGTATTTGTATCAGTTGTTTGTGTGTCTATGACCTCCCAAAGTATTTAAAGATTC
TTTTAGATGAAACTCTAAGATGTGCTGCATGCTTGTTACCGCAACTATTTGAAAAAAACA
TGTAGAATCAATAAATGTGGATTTGTCAAATTTGATCTACAATGTTAATTTGCTAAATTA
AAGCTGGACTGTAAAGTCAAACTAATGGATTAAACTCCGACAAGGATCAAGATCTCTGCA
CAGAGATGGTCTTGATGAAACACTACACTTGAAATTAGCAGGAAATGGTATATTTTGAAA
CTGCTGCCTCTTTACAGATTTTAATATAAAGCAAATTCATTCAAAAAATTGCAAAATACA
CACAATACTGACACAAGGATACCACAGAAATTGTAATCTTGTAATTCAATGTATTCACAT
TACAACATCCACATGGTTCAGTTTGTGACAACGTCTAATGATCTTCAAATATATTCACTG
TATGATACATAATACCAATATAGGCACTTCCAGTAAGTCTGGCAATATTGAAGCTACAGT
ATAGTGTCTAAATTACAAAATGGTAAAAATAAATAATGTATATCTAAAAGAGTTGTTGTA
GTTTTAAAATTTCTTTACTGTACAGCATATATGTATATTGTACAAAATGGAGCATCAACC
TGCAAGGAAATCAATTATTTTACGTTCACAAATACTGTGTATTTGGACATATTCTTCCTT
AGTACATGTGGTAAGTGCAAGGTACTAGTGAGAAGAAAGCAATTCATTAATTAATCATGT
GTCAACTATATAAAAATACTCATCTCATTTTGTTTACATAATTGTAAAGCTTGTTTGGTT
CCCATGGTTACAATTATTGTACATGTGTGAATAAGCATGACAGTCAAATAAAACAAATTA
AGACATAAAAAATACCAAGTATCAGCTCGAATGCAAg
>NODE_309_length_376_cov_1.539894
ATTGGCCCAGTTAGTGTAGACACGGTAGGCATATAGCACAAGACACTTTAGTTGTGAGAA
AATGATATGACATTATGCCTTTTTTCTGATTTACAGTTTTTAGTCCAATGTAAAATCTTT
ATGATCGTCAGACCCAACAAATAAATGGTACAATTTAATTACACTGGACATATACATCCA
AACACCTTGTTACTATTCCCAAATCTGTACACCAGCAAAATCCCAGTTAAAATGCACATT
TTTGTCGCACATTTTTCAAGATGTCTGACTCAATCTTTGTTCTTTTTTTCTTGCTTCTTC
CTTCTTTCCTTCTTTCCTCCTTTCTTCCTTCCATCTTTCTTTTTGCATTGACATGGGGTC
TTTTTCCCTGTTCTCACCTGCAACAAGTTAATGATAGGTTAGGGTCTAAAATGATTAAAT
GAAAATGCTTAAAATCGTCGATGTTAAGTTAATTttgtctttgcaagctcaggttctgaa
tatcaagaatcattgataagccgttgtcggtgccacacagcattgcattcacactacaga
atgctttttctcagcatttg
>NODE_310_length_440_cov_25.872726
CATCTTTCCTCCTCCGTGAACCTTCTCCGTCCCCTCCTTGTTGCCAGCTGTCCAAATGTT
CTATTTTTTCCTGCGCTCGGTGTCACCTGCTTTGTAATCTGATTACTTCACAGTGGAATT
AGTATGTATATTTAATGCAGCTTCTTCGTTTTCTTTTTTTCTTTTTTCTTTTCTCCTCTC
CGTCTTTTCTTCTTTTTAAATCTTGATGAGTGATGCAGGGAGGAACGGAGATGGGGTGGG
GTTGCTCTACTTGCATGTCTGGCGGATATGCCAGGGCCATGCTAATAAATGACAGCTGAT
TTATGCGTCTGTATTCTTTTATTTATAAAAAAATAGCAAGCGGGCTGATTTCTGATATTA
ATAATACAAGTGGATCCACTTTGATTAGGCTTCTGTGGAGAGCTGTGCATATTCAGCATT
ACAATTAAAGCCTCTGATGTGAAATAGGAATGACACGCTAATGAAGCGAGCTAGCGAGCC
TGAACCGCGACTGTCCAACAGCATTACGGCCCATCTCGGATGAAGAGTAATTATACGAGG
AACACTGAAATGTCATTAAAAATCTTCAGTAAGTGATTTAACCCACCATTCCTCACTAAT
GCTAGATATTTCTTTTTGTCGCCc
>NODE_311_length_668_cov_13.308383
CAGCCAACCAGCAGGGGGCATTTGCTCTTTGCGGTAACCACAGATTTTTGTAGAAAATCA
ACCATCCAGATTACGGCCTACCATAGCCCTTTGTGTGGGGGATAGAGGTTGAACGGTGGT
GAGCGGGGCAGCTGGAGGAGGGAGGGCCGGGAGCGAATTCTTGTCCAAACATTCTGCACG
CGGATTTGTATTCATTGCACCCCTGCTGCTATTGATATCATTACGCAGGGTGCTCATGCT
GTGAGGAAGGGGGCTGGGACTGGCAACGGGGAGGTCATGGAGCCGCAGGCCCTAACGAGA
AGTGACACTGGCTCCAGGTCGGCCAAGCATCCACCGGATTTCAATGGGAGCCGCACTTTC
CCAGTCAGCGCATTAGATCAAAGATCATTACCTGCTAATCAAAACACATGAACATAAGGG
CTTCCCTTCTTCCCCTCTTCTTTTGCTTCTCTTTAGCTGAGCTGAGGCTTAGGAGGAGAT
GCACTGGGAGATGAAGGAAGAGACGGCACCAGCTACTGAACTGGATAGACCTCCGTTGCC
CCATGAAAATGGAAGACACCAACTCCTTTACTTTCTGGACTCATTCCAGAAATCTTCCTG
CAGCCTTCACCAGCTATTAACTAACTTTATCAAGAAATATTGCTATAATATACGCTAAAT
CAGAACAGGTTACAAATTCACTGCTGTGCACTGCCTTCCTATTTTATAAGCTACACAATA
AAAGCTGCAAAATTGTTTGTCAGTTCTGCTCGACTCAGTTGAATTTGTCATTTACTGCAT
TATTAATGCCTTCCATCATACTTGCACCACAAATTCAcgtgggaacatttatgtgacgtg
tacttctacatg
>NODE_312_length_730_cov_23.193151
TTTTCATTTTTTTTCTTTTTTATAGCAAAAATATCATGCAGTCTTTAGTTCCAAAAACCC
CTGGTGGGATCTCGTGTTTGTTTGTTTGTTTGTTTGTTTGTTTGTCTGTTTCAGGAGGAA
AAAGAAACTCAAAGCCTTGAAATTCTTCTCTCACAATTATTCTTAAACATTCAAGTCATC
CTATTAATACTTTGTACAGCAGAAAGGTCCTTCAGATTTCACACGTGTATATATAAATAT
AATATATAGAAATATGCATATACATATGTTCAACTTGTATATGTGTATACATATTTTGGA
ACTGTATCAAAGCCAATTTAATGTGCTCTCAAAATATGGCCCATGATTCCTAGTGGGATG
CACATCAATTCACATAGTACAACCAGTAGATTAGGTTGAAAAATCCAAAGGTGATAGGGA
AAATGACCCGGGACCACTTGTCAATGGTGCTAACATCTGACAGGTTTGGGATTTTCAACT
TGAGCTTGGAGGAGCGTCGTCGTAGCCGACAGTTGGCCCGGCTCCGCATGGCACTCCGAT
CCAGCGAGTGGTGGCTGAAGCCATCTCGGGGCGCCATGGGCTTCCTGAATTGGACCCCGG
AGCTGTCAAAGGACATGACCGAATTCCGAGAGTCACTGACGCTGCTCCCCACGTCAGAAG
GCATCACTTCGTTGTTCATCTCCAGCGTGGTGAGGAGGATGTTTCCGTAAGCATCCACCT
GCGAGGAGAGCGAACCAACACCGAGAGTCAGTGAGGGCTGAAATGCTGAGCAGAAGCCCC
AAATCCCCTTAAAATAGATACTTAAGTTAACCCCCCACCCATCCCCAAAGCTGTCAGGCT
TAAGCAAAATGTAGGGATGATATGGAATGTCATTTCTTGCATGCAACAGATATAGTTAAC
AAGTTTCTggtagt
>NODE_314_length_861_cov_12.385598
TGTGATTCTTCCCGGTTGCGATAATAGGCGCAACAGTGAATGAATCAAATGGCAATAAAA
GTTATATAAAGTATTCATATTACATTCAAATTCCCTTGTTAGAGCAAACAATGTTTTCAC
ATTTCTAAGCCAGCAATTTGGCTAGAAAGAAAGACCATAATGAATACAACTGCTTTCAAA
AGTACCTCATGTTTGTAAATGACAGGGTGCTTTGCTGTGAATTTTTATGGCTATAATTGT
CTGAAAGCTGCATTTACAAGTAAATACAATGCCACCCCAGTGCTGATAATATTCAGCCAG
TTCAGACCACTTCCTGTGAAGCGCATTAATGCAACTTTGATTACCGTGTGCTTTTCCAGT
AGCAATTCTTCAGTGTTTAAAGGGGTGGGGTTAACGGATTGTGACAAAATGCAGCAGGAA
GTGGAGGTGCATGGGTACAGCGGGTTCCCATCCCGCTTCTGGGCAATGATCTTACCTTGA
ATGTGGACATGGCTGGGTCCCTGCTATACCTGTCTATGGTGTGGAACTTGGACGAGTGGT
TGAGCTCATGGTACAGCTCAGAATGTCTTTTGCGAGTGTGCATCACTTTCTGGAAGGGAA
GAAAGGAAGGGACAGCAAAAATGAAGCAAATAGAAACAAACTAAAAAAAAAAGAAAAGCA
AAAGAAATGGAGGGAGAGGGGGGGCGGAGCAAGGTAAGGGCAGGCAGGGGAATGGGTAGA
AGGCTTGAGGGACTGCAGTGATGCCAGCCATGAAAAGGGGTTAGAGAGAGACGCCGACAG
ATCGATCGATTGCTGGCTCATGCTCATCCATCATCTACTTCCTCAGTCTTTAAGAATTTG
GCAACTGGGAGTGCTACAGAGTAGTCCTTTAAATGAAAATTTGGTGAAAATGACTGACAA
AGATGCCATTGTTGTAGACTGGGGCCTGCTAACTGGTGGCCCTGTTAAGCCAGGGTTTTG
TCAAAGACATTAAACATCAAACATATAGACTGGAAACTCTTGCCCTAGTGCAAGAATATT
TGACAAAAACTGCCTTACTTGTgtt
>NODE_315_length_646_cov_12.413313
CTCTCATCAGCTCTTTCCTTGACTATGTTCTCTGTTAGCGATACAGATTCTGTTTAGCTG
TGTGTTAGCGATCCCAGTGAATGACGCAAACTGCACGTTCACTCGTATTTTGTCCTCCAG
GAACAAATGATGCGTAAAAAGCAGGCTCAGCATCTGGACGCCCGCTACGTGACGATGGTG
GAGAACGCCTACTACTACTGCAACCCTCCGCCCATGGAGAAGACGGTGAAGAAGAAGAGG
CCTCCGCTGCAGGAATACATCCGCAAGCTGCTCTACAAAGACCTGTCCAAGGTCACCACG
GAGAAGGTGCTCCGGCAGATGAGGAAGCTGCCCTGGCAGGACCCCGAGGTGAAGAGCTAC
CTGATCTGCTGCATGGTCAACATCTGGAACGTCAAGTACAACAGCATCCACTGCGTGGCC
AACCTGCTGGCCGGCCTGGTGGCCTACCAGGAGGACGTGGGCATCCATGTGGTGGACGGA
GTGCTGGAGGACATCCGGCTGGGCATGGAGGTATTTAAAGAGCAAGTTTACCAAAGTGCT
GTGAACCTCAGAGGACAGGCTACAAACTATGTGCAAAACAAACAGGATATAAAGTTTAAA
AATCGATTTGGAAAATAAAATAAATATAAAATACTAAAAAAAAAACCTGAAATAAAATAA
ATGCAAAATATTAAGACGGACACGAGCAACCGAATGCCATTAAAAACACCTTGAGGCCAT
AAAAAGAACTCAGAATGAGATCAAATATTTAATTTTTATTCCGTTTATAGAGTTAACCGT
CAATCAGAGTTTCATACACtgaagaatattcgacatttttgcttctgata
>NODE_316_length_855_cov_18.178947
ACATGTTGCATGAACATTTTAGGAAGTTTAGAACACTGGGAAGGAAAAGAAAACGTACAT
AAGGGTAAAGACAAACTGAGGGCACTTAGCAGGCTGCATGTGGGGAAGCATGATGCTTAA
ATCTGAAGAAATCTGTGTAAGCTTATTGTGATGGGCAAATGGGATAGCCCATCTCCTATG
GTACATCCCATGAACCTAAAAAACCCTAAATAAAACATCAGTATTAAGTTTGGTCTATCA
CCAGAAGCTGCATTAGGTCTCTCCTCAGTTTGCTCCTTAATTCCATCAGAGTAATCCCAC
GTTATTGCCCTCTAACAGTACCCTAAACGGAGAATAAAAAGTTTGCTCCCCTCTAGCAGT
GTATTACCAGGAAACAACAGGCCCTCTCCTCATTAAGTTATAGATATAAATGCTCCAAAG
CATGAAATTACCCCCGAGCCTCCCTCTCCAAATAACCTGGTTTGCAAACAAATGATCCGA
GCACAAGCAGTAAAAGGCAGATTATTAAAATAATAGGAGGGATTTAAATTTGCATCCACA
GAACAATTCAGCAAAGGACTGTGCAATTACTCCTCCCCTCCTCCTCCCCTTTTCATTCCA
CCTTTCTACTGGCAAGCCCAGAGTCCCTCGCACTTATGTGTCCATCTGTTCTTTCTAAGA
ACCAGATATTGGTATCTTTAAGTGTGTCCGTGTTAGTGTTAATGTGGTCAAACAGCGGAG
TATGTGCACTTCCCTGGTAGTGTTGGGTATTATTTTTTAAGTTAATGAATACTACAATTA
ATTTACATACTCACAGTGTCTTATCCTACTCGGCCCTCGCCCTAAGAGTGCATTTCTCTC
TTCCAATGATAAATATCTAACTTTATCCGGAGACAATAACAGTCCCTCCTCCTATGCTGG
AGTAAATGGGGAGCGATGAGAGGGTGAGGTGAGCAAGAACGGACGAGGCAAAGGGTGCTC
AGGTTTGCATTACCTCTGAGTTATGGCCTCCATTTGCATCTCAATCAGCCTCTTTGGAGA
GCCCACCACCTtgataaca
>NODE_317_length_417_cov_3.050360
CTCATTATTTTAATAATTCATAGGTGATAGCATGTAAATGATGAGCGATGTAAGTCACCC
TGGATGAATCTGGCGCTCTGATGAATAATGTAGCTTCAGCAGCATCCCAGGACACTGGAC
ACAGCAGCTCTCTTCCCTCCGTCCTCCTGCTTCATCCATCCCTTCCTTTTTTACGCCCAC
TTTATGTACCATCACGCTCCCTTTCATCTCTGGGTTTTATTTGCTTTCTGTCTCGCTGAC
ATCCATCTCAACTTCTACTACATCTCTGTCCTCCTCCTCTTCTTCCAGCGTTTTCTTTCT
CCCTCTTTCTCCCTCTTTCTCCCTCTCTGACCCCTTTTCTTTCACCCTCCTTCTTTGTTC
GTCTGTGACAGCATTAAGAAATTATTCACAGTGATTTTTTTATTTTTTTCTCCCCCCGTC
TGGGCTGGGTGCTCGGCTGATTTGTGAGGAAGGTCAGCTCGACTCTCTGCCACTGCACCT
CTTATATACATCCATGTATCTAAATGTCCTGCCTGCACGGCCTGCAGAAAGACGCCACAA
CGCACGTTGAAACTTTTATTGGTTCGCATAACTTTAGCTCCCAAGATACTGAGAGTTAAT
t
>NODE_318_length_375_cov_1.157333
ATGCAGAGGGTTGAGTTAGACTCAGAGCTGGAGGTAAAGTTGCACTTTGAGCTTGTTTAT
GTCGGGAAGATGTTTTCAATCACTCACAAACTGTATATTATTCCAGTTTACAGTCATTCA
AGAAGACGATGGTAGGAAGACCAGGGACACCTTCTCCAAATGGCAGTAACCTCTATAGAC
CAGATTACAATATAGTTACAATATACGGCAGCTGATAGTCATATGTTAAAGGGGGCCTGT
TAAGCTTTGCCTTATGTTGTCTCATATAAAATGTTACAATGTTCATATTAGAAGCTTCAA
ATAATGAAGTAAATGTATGTAAGACTGCTCCCTGTGAGAAAAAAAGGTTCTGACTGTTCT
AATAACTAAGTTGATAACAGTTTTTTTCTACTTTTGCACTGAGCTGATGTCTTCATCGCC
ATCAGACACAGCATGGCCGCAAAGACAAACGGCAGTCTTTTTGGTAAACTATTTACAGGT
TCTCccaaaacaggattttaagcttttaatataatccacattcaatttacagacggtgca
gggagattctaaacagctg
>NODE_319_length_669_cov_13.185351
AGCTGCACACCGAGTCATGCATTCCATTTCTTCATATTCTGAAACATGATCATTCACCCT
CCAGAGAGAGAAAATTACTGAAATATTCATAAAAAATGTTCTTCCAGACCTTCATGAAGG
AGAAGCACGCTCCTCAGCGGGTCCATTCTTTTGTCACTTATCGCGGTAATTTTGCTCACA
TATGGCGATAATTCCTTTTATTTATTGGCCCTTTAATTTGAAACATATTTGCTGTCACTT
TGTTGTCTCATTGCGTTTGTAAAATTTGAATCATCCCAGAAATTAAACGAGCGCGAGCGC
TCTCTGTGTATGTAACACAAGCAGGGGGAAAAAAGATATAAGCGGTATAATTGAACAAAA
CATGTAACCTGTCTAAATCTGAGCAGAAAATGAGGGAAAATGAAAATTCTATTAGTCTCT
AATGTTCCCTCTGCCCCCCTCCCATGTGCTCTTCATCTCTCCAGCAAAGTATTCAAATGC
AAGCCCTGCCTTACCTCCCCGTGTCTCTTTTTCTCTAATTATCCATGAGGTCAGTAAGCA
AAATGGGGAAGAAGCCAGGAGATCAATACAAATTATCCCTGAGCAAACCAGTGCTGACAG
TTTGAATTGCAGCATATGTTTACCCAAAATCAGGCAATTTATCTTAATATCAGGCGAGTA
ATGCAGCAGGGGTGAGAGGTCACACAATCTCTCCACCTCATAATTACCCGCCTCTAAAAC
AGGAAAGTGGTATTGATTGGCCGCGGGCCGGGAAGCGGGCGTGACTGGAACGTGCCAGCG
ACCCCCCCCGCCGCCCACCCCTATCATACCTCCCCCAGTATCccccccaccttcttcggt
ccctcctccccct
>NODE_320_length_838_cov_13.267303
CATAGAACTAATCACTTTCAGTTTTGACCAACTGTCAATAGTTACAAAATGTGGCACATA
GGACCTGAAAACCTTTCACTCATTATATAATTGGGACGGACCTTTTGTCTACGTTTAAGA
AGTTATGTGTTAGAATGTAGCATTAAATCCAGACAATGACTAGAATGACTGGATTAATAT
CTGAACTGAGTGCTGGATGGCTTCATGCCTACAGCTTTTTTAGAAGGGTTTAACAGGGAG
GCAGGGCTGTGAAAAAGGGGTTTGAGTAAAACCTTGGATGAATAATAGACTGCTTCCCAA
GCAGCAGCACTCTTGGTGGTAGGAGGTTAATATTCTCACATGTCATTAGGTCTGCTGGCT
CGACTGATGGCTCATTGAATCAGGCAGCAAATGATTTCCTCATGCTGCAGAGGACAGAGC
ACTTCAAAGGGAAGGGGCTGAGGTCAGGACAGCACTCCGCTTTGATTAATGACCGGGGCT
CAGCAGAGGTTGCCTGTAGGTAAGAATGTGACGGTGAATTGGATGTGAAGGGGACCGACT
TTTAAGCTAGATTTGACCCACCTCCAGAAAAACTTGCAGATACCATCACACAGGTTGGGT
TGATGGGTTGTGACTGAAAAGCTTGCTGGCCCTCTGGCTTATACAATCATAAAAATGAAA
CTTGCTGGCTGACAGGCTTACCGGACATCATGGTAGTGTGAAATCATTTTATACTTAAAT
AAAGAATACAGATATCACTGCTATTGCCTTTAACTGTAAGTCTTAAGGTGAATTTTCGGC
TTTTGGAGCATCTAGTTAAGTCCTCGGTTGAATGACGTGCAGTTTCTAAGGCAAGTTCAG
CCTTTAGAGCATCTTTTTCATGATACTCAATCATTGCTAACTTTGATTTCTAAAATTTCT
ACAGAAAATCTAAGCATTCAGTTGTGTAACTGGAATAGGCTCGAGTGCGAATCAAACACA
CCACCGCCTGGGTTGTCATTCTCCTGGGCCCCATTATCACTCTCCTTATTAGTTTTTGAC
Tc
>NODE_321_length_625_cov_8.894400
TGAATTTCATTTGCGGAGGACAAAAAGAGTGAGGAGGGAGAGGAGAGAGAGGGAGGGAGG
GAGGGAGGGAGGAGAGAGAGAGAGAGAGAGAGAGGGAGGGAGAGAGTGAGGGAGAGAGAG
AGGGAGACGTGGGGGGATCAGCTCCCCAACACAGTTTATTGATTTTTTTTTTCCTGCTCG
ACAGAAAGCCTGTATAACAGCTCTATTGCCCTCATAATGATTAGTGACAAAAGTTTAATT
AAGCAATTATGAAGCCAATAATAGAGTTGTCTGGTTTGCTTAGCTTTAGACTGTTTAAGA
CTTATCTCCCTCTCGCACATCACAGCAGCTGGAATGTGCTTGAAGAGATTAATGCTACGA
GAACACAGATGCCCACTTTAATACAGCGCCATGATGCCGTTTGAATGAAGTTGAGAACAC
AAGCTTCTCTTTATCAAATTACAAGTCTGCTTTTCATGAATATGGAGGAAAAAGGAAGGG
GGAAAAAACCAGCAATGGCTTCAAGGTGTAATTATAAAGACATACAACAGAAAGACACAC
AATTCCGTTTTAGTAATCTGCCTGTATGAAATATGCATGATAATGTATTACTGAATAAAG
ACTTACCATGTTCTAAGAGGCTTTGGCATTTTACATTTGCTCAGACAATTGGATATTTCT
CAATATTCCTTAATGTTCTAGTCGATCCTCCACCTCtcccctttgttcttgcgtcttttt
ttgcctctgaaaattgattagattatctcctctctccacacgctgcaacaaataaatgag
gtttcaagatacaaactttgcattcgagt
>NODE_322_length_843_cov_16.576513
CTTGGCAAGGAACAAAGAACAAAAACAATGTACTCAAATGAATAGTTGAACAACTGCTTC
TGCTGGTAAAGACAAACAACAAAAACAATGCAGTTGCACTGGGGTATATCAATTTGTTCT
TTTATGGTTAGAAGAAAACACTATTCTTTGCACTTATAGTGGACAATATAATACCATGAA
ATGTATTTCATGCATTTATCAATGTTTTTGCCGTGAGTGGCCAAATACCACAATGCTACT
ACAGTTTAACCCTGATTTCATAAATCTAAGTACTAAAATGCCCAAAAATCATGCGTCACT
GGCCATCATTCTTCCCTCTTCACCGTCGATGGATCTTTCTCTTTTTTGTTTTTCCCTCAT
TCTCCCCCCTCTGTCTCTTGTCCTTCTCTTTTATTGCTTTGTACAGCAAAGCACCATTAC
TGATCCCTTCCAAAGCACAAACTAAAAATCTATCCCGTTGTCATTTGCTGCACCGTGCCA
TCTATCATCGGGGGTGCTTGGCAGCGTCTCCATACGAGAGAGGAGGTGCTGGAACAGGAG
GCAGAGTCAAGGACTTTCACGCGCAACAAAAAACTTGTCACAATTATTTATGGCTCTTGC
TGGGACACATAATAGGACACATCAAACTGCTGTTTTTTTGTGTGATGAGCGCCCTCACAT
CGCTGGCTCCCTTGTCGAAGTGGGTCACAGGCATCTCTTGCCTTACACATACAATTTCCA
AGACAATGGCGGAGCACTTGGGGAAGTGACAGTGACAAATACTGGAGCCCCCACGGAAAG
CTGGGCAGGCTGTTACATGAGTGATTGCGCCAATAATCATGCGGAGTCGTCACGTGTCTG
TGGAGCAAGAGGGAGATGGGCAGCAGGGGTGGCAGGGGGTGGGAAGAGACAGAGTGGGAG
AGAAAGAGAGGCAGGGAGAGAGAGGGAGAATATGAGTGTGTGTGAATAAGACAGGGAGGA
GCTGGGGGGCGGCAGGCCTGTGTAGAGAAGTGGCTAACaggtcctggcaaatcatttttt
atttcct
>NODE_323_length_638_cov_15.545455
TTCCGAGGATTAGCCACTCACGGTGCTTTCAAAGACTGGCAAAGGAAATGATGAGGTTAA
AACTGCGATCATTTTAATTTAATCAGGGACTGCTTCCACTGCTGTGCGTCAGTGCGCACG
AACAGAAAAGAGCTGCGCAACCAGCACCAATTACGCACAAGTAAAATATTTTATTTATTT
ATTTATTTTTTTTTAAAAAGTTGTAATTTTTATTTCTGCAATTTAAAAAAAAGGGAGGAA
AATTGTTCCGACACGAATAAATAAAAGCACACAAACACACAATGCTTCTTTTGGAAAACT
GATGTATTTGATTATTAGAGTAAAGAATTACAGTATCTTAGTTGTTAGTAGGTATTAAAG
TGTAGAGAAACTGGACCCATAAAGATCTTCCAACTTTCCAAGAAAGTGCATGTAACAGTC
CGAAGGTTGTCAAACCCGATATATATTTATATTTATAAAAACACTATCATTTCGTCCCCT
GGCCATGATGGACTTCTTGTGTGAGCTATATGTACATTTTCTTTGCGAGGGAGTTTGTAT
TTCCACATCTGAACGTATTTACAGAAGCTTCAACACATAACTTTGCACTTGATGTCAGTG
AGGATGCTGGGACATAGCAGCAACGTGGAAATCCAGCGGAGAAACTAAAAGAGAATCCTT
CTCACTTGATTGGCTGCCTCAGTTCCAAAAACCAGGAAAACAGGCCAGACCGAATGCTCC
CCTCTTAGTGACTGTCTTGCTCTCAATAACACCAAAATAGGACAAAAAAACAAAGAAGAT
TGAGGGAAAAGAATATTGAAGTAAACAAAAAGtagaaagtac
>NODE_324_length_755_cov_18.349669
GTTGTATATACATTTGCCTGCGTGTGCTTCAATTGTTATTCAGAAACCAAGTCTTAATCA
TAAAGTATGAGCATAAAGCATATGTCATCTGATGTTGTTTTATCTCTTTGATAGACTTAT
TAACAAAAGAAAACATCCATAGATGTACTAAGGGGCAAGATAGTGATTTGTCTTGATCCA
TCTTTTCTCTCTATGATTTCCATTGTATTATTCTTAAACTAGAGGGATTTGAATATAAAT
TGAAAGCCTCAAGCTCTCTCCCTGAAGCTAAACTGTAAATAATAACTCTAAACTTTTTTC
TAATCTTTGGTAATTGAAGCAAATGGGTTTTGCGGAGAGAGATTTGTCGCAGGGAAACGT
ACATACATTTTTTTTATTTACGAGGAGGCGAGGGCTGAGCAGTGTAATGAGTGAAAATGC
ATGCTTAATTTAAATGGCGAGTGTGTCTGTTAGGGAATGCATTAGAGTCTGCAGAAGAAG
CGTAAGACATATTAATTGACAGACAGGAACCGCTGTCTCCGAGGTTGATACAAGTAATTT
ATTACTTCAGAAACGAATGCCACCGCCAGAATGTGCTTCATTAATTTCAAATTTAGTTTT
AATTTCAAGCTGTTGCCCCTTGAGAAGAATAAGGTGGCAAGTTCTGTTTGAAGAGACATT
TTTCCCCTCTCCCTCACTTCATCTTTCTCTTTCCATCCTCCATCTCTCTCTCTCTGGCTG
TCTCTGATTTTCTGCAGTACAGAACAAAGACCTGGGGGTGGAGAGGGAAAGGGAGGGTGT
GGTGACTTGATTCCAATTTGAAAATTTGTCAGTGTAAAAGTGGAAAGTTAGAACAGAATT
ACTGTTTGTGATAGTAAATACTTGGTGAATGTCATTGGGTGACTGCTCTTCTTTCTCCTC
TCAGAAAGAACAAATAACAGTACTTTTAGTTTCGATCAg
>NODE_325_length_985_cov_10.680203
CAAAGGGCACATTGTCTTTTAACTGTTAGGCGTTGTAGCTCTGGAAGAGCAGCTCTCCTG
GTTGGACTGTAATGGTAAGCACAAGGTCAGACTGGTCACCAAGCATTCAATGGGGTTTCT
ACCAGACATGTATTGAAACCCATCTGTGGAACAACTAGGTACTGAGGTTGTTAACGTTTT
TATCGGTGGTCTTCAACCCTGGTCATGGTGAGATTAGTTCAGCTTCACCACAGTAGTGAG
ACAAGTGAAGCTGGTGGTGATGCCACAGTGAATACTGCCACAGTACTGTCTCTTTGGACA
ACTGAATGGTGCCATCTAGCACAACAACACCATTCTGGTATATAAGTGCAATCAGCTCTT
CAAGACCAGAGTTGCTGAATCACAGTTTGTAGTCACAGCAGGGGATGAACTGAGGGGCGA
TGTGGGGCTAAACAGTATATTAACTGTGTGTTGTTCTCATTGCCACTGCAGCCGCCAATC
TGTGATGGCTATTGGCCAGAGCTGGCTGGCAGATGATGATGGTTATGATACATCTACACC
CTACTACCACAGCTCAGTATATGGTTGGTATAATGGGTTTGTATGATGGGTAAGATTTCT
TTCCACCCTCCATCTCCTACATAGGGAAGAGGAGCTACGTTCAATGGGTAAAGCGTGTTC
TTGAAGGCCCTAAAAAGCTTTTAGTGAAATTACGGCTACTTGGATCTTAGGCTTTGACCA
TTGAACGCACCCCTGACCACTAGTCTATGACATGTTGCCCAGTGATTCTGGCCTTTATGT
TAAAGCCACCTCGGTTTACATAGAGCTCACGTTTGCTACAGTAAAGACTGAACTGTGTGG
GAGTCATGAGGGCAGTGAACAAAGCAGAAATCCATCAGGCAGTCCCATCAGCTGGAGTTT
ATTACCAGTGTGCAGATTGACTGAACTGATGGCAGCTTTTCAAGGCAGGAATGCAAGTCC
ACTCTCTTATTGTGCAGCAGTAACTTTCAGTAAAGTGTCAAACAGTTTTCCAGGAAGGCA
GTGGTCTGAAGAATGAAAGCAATGATCAGAGGGCTTACTTACTTTAAATACAAGAAAAAA
TAGTGAGTGGAGCAGAGTTTAGTTTTTATGGCTGCCTTTTTTGGTCAGGAATTCAGAAAC
GAATGTGGTTGGTTCgttagtgtcctgta
>NODE_326_length_1210_cov_13.833057
GTGAACAAAAGAGGAGCTCGAGGGCTCTGCTAAGATCACACCTAACAGATAGCTGGACGT
ACTGTACTGTAAACATTACAGAATATGCTGCGACAGCTGCAAATATTCATCAAAGTTATT
TATTAGCGTTCATTAACACGGAGCCATTTCAAAGACAAACCTTCAGCCAGCAGTAATAGC
CATGTCATCAAGCGGTCTTCCATTTTTGCAGAGGAACTGTTTTATCATTGCACTTATCTC
TGTCAGGATGCAAATGTACCGGACGATTGATCGGAGTGACCACAGAGGAAGACTTTACGC
AATGCAAACTGAAACTGGTGACAAGACAAGGGTAAATTCAGAAGGTGGTGCTCGCTCTAA
GCCTTTTTTTCCCCCTCTCATTCTGTCTCCCCCTCTTTCCCTCTCTGGCTCTTTAAACCA
TTCCATCTTTATAGCTGAGCCAATCAATGGCAAACCAGTGTCTATTGTCTGTTCTGTGCT
CAGGCCACTGCCCTGCTACAGCACCCCCCATTACAGAAATGTTTCTTCCCATCAGTGCCT
TTACTTATCACTTCCCGGGTGACATTGAACTTCCTATGCCCCGGCCGCCGAGACACATCT
CTGAACTCACACAATTACTCTTCATCCCCACTAACAATTTAGTAATGAAGTATTGATTTC
CAGATTCCTCTCTTATGGATGATATTAGATTTTGTTTGATAAACTGTGCCTGGGCCTCTA
ATCTGCACTGTCCCTTTTCCCACTGTCTGTAAAACAAAGTGCCACTGGAGAGATAATGAC
CAGGGAACATCGATGAACTCATTTCATCAATTTGTAACACTTGACAATGAAAAAGGGCAG
GCATTTTTCAAGCAGCAATGTCAAAGTTTATTGCTCTGGGTACGGTCTTATTGGAAGCCA
GACATCTTGAGCAGCATTCAGTTCTAATTTATGGGCCCCAATGTGCCAGTTACTTTTAAA
GGAAATGTTTGGATACTGGGAGGATATTAGTGTTGCACCTGGGTTGTCTGATTCTCAGGG
CCACCGGGGATTCATGTGTCATGTTAGAAAATACAAAAACAGCAGAAGAGAGGCTGAGAC
TCGAGCTATTTGCAATGCAAGAAAATGCTGCTTAGGACATAAATCACGCTGAGATGTTAC
ATGCAAGTCACACATGCGTGGATGCAAGGGCCAAAGAAATGCTTGAATTCTAATGTTCTT
GCTTAAAGTGTGTTCTCAGAATATTAAACACGCCTTAAGTAACAACAACAAATAGGCGCA
AAGGTAAGAATAGAATCTTTATTCATTGAAAAAAGAAAGAAAGTTAATGTGAAAACATAC
AATCCTTTTTGAAATCTCTTTTGTGCTTTAGGCTTAAATTGgaaataaagagtttgaggt
cagtgttattcttg
>NODE_327_length_588_cov_15.647959
TAGATAGATAGATAGATAGATAGATAGATAGATAGATAGATACTCTTGTACAACCTGCAA
AATATCTGGAGGCTCTGGTCAAATAGGAGGCAGTGTGCAGAGGTGCCTCACTAATGTCTT
GCCTCTGCCGGGCCAACATGACCACTGCAGGTCTTCAGGTGATTAACATGTTGGCAGGGG
TTTCTACATGAAAAGACCCCTGTTTCTTTGTCTTCTGGTGTGTAAATATTGTGCTAGCGG
AATATGAAAGTAGTGCAACTATAAGGTACAAAAACATAGGGAAAAAAGATCAAGAGTGGG
TCTCACATCAAGGAGGACCCTGAGGATGTCTTTGTTGTCAACTTCAGAAGGGGGAAGAGA
GGAGCAGAGGAGGAAACTGGCAGAAGGGGGAAAGATGCCAGAGAGAGCTCAAAGGATTCG
GTCTGGGCAAGGTGATCGGTATTCCTCGGCAGTCTGCCTTCTGGCTCAGATCAGTGGGAG
TAAGCTGGCAGCCAAGCCAGAGGGCATAACAGCACAAACACACCTTCAGCACTACACTGC
TAGAGGCTCGACTTCACAATCTGGAGGGGCGGGAGTCGGAGGGAGAGACAGAGGGAAGAG
CAGGAGAAAATAAATACACTGTAATTATCTTCAAATCATCAAGCACTGACAGCCATTGTA
AATATGTGCATGTGTGTATGCGTGTACACACTCCAGTAAGAGTCATGATGCATCACCTGC
CGCTGTGTCAAAACAATAGTTTACTGTAGGAGATTCAGCCGCGTGTCACgtg
>NODE_328_length_443_cov_6.300226
CAACGTTCCGCCTCTTTTCTGTGACTCCTCTGGCACCACACCTTGCAATCAGGCCACTGA
AAAGTAGAACGCCAACGTCGCTGCTAGTGGTGTGAACACAGAATTACTGTCGAGCTCCTG
AGAGGACGTCATCAGAGGCACAATGGCCGGTAGGCAGCGGGCTCTTGGGCCCCTGTGGGG
GTTACAGGCTCCCGAGTGAGAGCTCCGTGGACTCCCAGCTGTTCTATGCAACATGCTGAA
CAGTAGGGGGTCGCCCTGTGTTTGTTTAAAACTAACAGGAGTCCCATTAAAGCCCTGACT
CCCCTCATTTAGGACTGCCATGGGGACACAAAGGACAGCCCTGGGAAGCGGCACGTTGCA
AGGGACACCAATTATTGAGGCGAGGACACAGGCCAGCTTGTTCGTGCTCAGGGACATGTC
AACTCGTTGGACGACCCCCTCCATCAAACCCATTGACCAGAGCGCATGGAGAGGCATCTT
AATTGGTGTTGGGCAAACAGATTTTGTCACAAAGTTGCAAAGGAAGCTAAGTAGCTGAAT
GTTCACATTGTCCAACCCCTGACCTGAGCTTCAGGGGCCGTTCCGAGACATCATTATGCT
CCATTACTTTGAGTAATCGTCTCAGAC
>NODE_329_length_413_cov_13.065375
GTGGCTTTTTGAAGACTTAAGTTCCACTCTTTTTTTTCCCCCTCCTCTTTCTTACAAGGC
AAATCCTGGGAGAGGTTGATGTGAAGACCAGGCAGAGCAGGGATGTGAAGAATATAAACA
CAATTTTTTTTTTATTGTCCAGAGGGAAAGGGGGGGTGCCGGGGGTTGGGCGGTGGGGTC
TGTAAAAGAGACGGGGACCTTATCACAGCCCAGCAGCTCTGTAATTCGCCGCCATGATAA
AGTGGCAGCGCGGAAAACCTTACAAGGCTGGCACAATCCAAAGACGGATTAGGTTTTTCT
GACATAAGCTTCCTGAAAAACTAATCAATCAGCCCATGCAGTATTATCAGAAGCGTGAGA
TTAAAGAGCTGCTCCTAATCCCCCCACTGTACATTTTATTACACTTCCCAGTGTTAGTTG
CCTTTAAATATACAATAAATAAATAATAAAACCAAACCTAATTGAGCATGGGGAAGGGGA
AAAGGGTTAAAGAGCCCTTAGAGAGGGAATTTATGTAGAATTTGTGTTTTGTTATGAAGA
CAGGGATAAAACTGTTGTCCTTGCCAGAGCACTTTTTGACTTTGAAtagagcatcac
>NODE_330_length_839_cov_21.269369
TGAAACGAAACGAAAAAGACTTTAAACAGGCACCAAAACAGTCATAGGTAAGTTGTGAGG
GCATAATAGTTATGATATACTATTATGATACTGAGTTAAAAGTATCTAAATTATGTGGAG
CACTGACAAGTTCTGCTATGTAGAAATCGAATGGTTGGGTAACACATGAAGTATGACTGA
AAGAAAGCTGCAAGTGCTTTTTTAACCTTTTACAGAAGATGACTTAATTTGCAAAGGGAA
AGCCGGTCCCTCTGAAGTGCTACCTCTCTTTCTTTCTCTCCTTCTGCCTCCCTCGTTCCC
TTCATCTCTCCTTCTGTCCTCTTTGGACTGTACCGTGACCTTCACTGGCGTTCCACCTGC
AGGAAGCCATGTTTGATTCTCTGTCCGCCGAGACGCCTGCTTGACAGCAGAATGGTGTCA
TAGGACCGAGTGGAGGAATTTCTCTTTCTCTGTCATCATTAAGGGGCTTCCCCCTATGGT
GAGGGGGATGAAAAGTACGATTTAATGTTCTCTGGAGAGTGGCAGCAGAAGAAAAGCTCA
AAGCCCTGCATGCTGGTTTCTGAGTGGGTCACTCCAGCCCTTGCAGCGAATGGGATGTCC
CTGAGGAATTTGCCATAGACTGGCCTGAAAGGATGGGGATTAAGACCCTTTTAAGGATGG
AAATGTAACAAAAGGAGCACTTTTATGATGTAGCAGCATAAAATGAGGGGGTCCATTGTG
TAACTGATTGCAAAAGATCTTTGAAACAGGCGGCCCTACACTGCATGCTCGCCTGGCCCA
GTGGGCTTTAACGGCTTGTACAAAATGACTTGTCTACATTAGGGACAGAGTGGCCCTCGT
TTAGGAGGCAATGTAGAAGATTATTGGTTTGTTTCTATTTTCACTCTTTGCTCCTCCCTC
TCTCTGCCTCTCTATCATTCACTCTGTCCTCTCCATCTGCTATCAACGTTGGACTGAAAC
GGGCGACGGAGTCCCAGTGAAAGTTGGGTAATTTAGATTGAGGGAGAAGGTAATTAgcat
gcc
>NODE_331_length_857_cov_14.018670
GTCAAACCTTTGGGAAATGACTTTGTGAATAATATATGCAGCAGAGGGAAGTGGAAGGAT
TTTAATAAATGTCTTGTCATTGACTCAAGTTGTCCTATAAATGAGACAAATCCGTTTTTA
TGTAATGCCTTTTAAAAATTTTATTTTGGTATATCTATGTATTCCAACGTGACTCGGTGT
GCTCAGGGCCTTAAAGGGTTAAAATCTGTGCTACTTGGAGTGTGTCCCCCAGAAAAGGAA
TGAGGTCCCCGGGAATGTTTTACAGATAAAATAAAAAGAATCAGGAGAATGAGGGAAAGA
AGAGAAGTTGAATATATATTTCATGTGATAAGAGAAAGATGAAGCGCGAGAAAAAAGATT
CCATTACAGCTGCGACAGTTACAAAACTGCTGCTGTGTAGAGTAGCCTCTGTTGAAAAGA
TTGATGCAATAAGGACTGACCTTGGCTTGGAGCAGGAGTCGGTGATGTATGTATGAGCAT
CTCCCTGCTAAATGGACCCAGATTTGTAGCACTAATATACATGGAAGCCCAGTACCAAAC
TCGCCACGGCTATAAATCAACAGCCACTTTGGGTGTCATTTCTGGTTTATATTCTACTAT
TGTTCTGTGCTTTTAATTCGTGTCACTGCCATCTGTTCATTTGATGCAGTTTCATACTGT
ATGATTTGGCTGCAGAGATACTGTGCAGACAATCCCTGTTAGACCATCAGAGTGGATTAA
CTGCACTGGTAAATTCCACCGAGGCTATCTCACAGCCGCATGTAAATACAATCTGAATGG
AGTGAAAGGAAAAATAGAAATTTAAAATCAAAAGTTTTATTGTTTGTCAGGAACTCGGCA
GAACAGCGAATCAATATAAAACTAACAAAGAGCAAGAACAGCAAGAAAAACTCCTGTTAA
ACCTCCAGTTGAAAGGCTGGTGGATTCAAATGGGATGTTTTCCAGAAAGCTGCTCCTAAA
TTAAACAATATTACCTTTTCTCTTTCATTTGCAGCTGTGTCTAGATGTTCTATTgttcat
gcacatatacaatacaataca
>NODE_332_length_707_cov_7.581329
CAGATCACTTTAACTTAGACAAATCTCAATATCAATGAATGGGTCTTTGTTCGGGAAATA
AAAACATTTGAACAAGGACGCCTCATCTTCTCATACGCTGGGGGCAGATAAGCAATTTTA
CACACCTCTGAGTAAGACACTGAACTGCCAAGATTTTACTTTTTTTGGGGGGACCTTGGC
AAAAAGTACTCACTATGTATTCATTTATAAATAACCCAAAATGACACACAGGAGTACAGA
CGGGCACAATGCTCGTTCAATAAAAGCAGGAACATGTTTTACCAGAGAACACTGGTTTGT
GTGGTGGAGCGTGTGCTGTGTGTGATGGTGGAGGTACTGTATATATTGTGGAGAGACTGG
GCAAAGCAGAGCGAGCAGAGAAGCAGAGGGGAGGGAAGCTGGCAGTGACTGAGAAGATGA
GGATTTGACGGCAAGGTGACAAAGAGTTCAAACAAAATGAGGCTTGTAGATTAGCAGCAC
TCCCCTCAGTGACAGGTGTCATCTCTTGGGGCAGTCTGTCACTCTGCCTGCTGCCACTCT
TTATATAATATGAAGAGAGAGAGAGAGGAGGAGAGGCAGTAGCACTTGCACCTAACCAGG
CATGGACTCGCCTGCTCTACCTGCCAGTAACCGCGATTAAATCCTAAGTGGCAGAAGGAG
TGTGTAATGAACAAAAGTTAAGCAAATGTTTATTTACCTCGCTACTGATTTAGCTTTAAT
AAGAAACTTTGAATTTTCCAGAAACTTCATCAAAACAATAACATCCACGATTACTGTTTT
GACATTTCAGTCAGAGAATATAAGAGCATGCTATTCAGACAAATCCTTTTGCTTTAGGTC
TTTAATTTGCGTCATGCTAATTaatcgcatctcctatagtggcgcactatg
>NODE_333_length_820_cov_20.217073
AAACTACCAACTCCTGTGGGCATCAATTATCTTTTCTTGTTGATAACTAATCATTAATTA
TGTAATACACTGTAGCTGTAGCTTATAGAAGGGAAGTGAAGCAGACTTAACTTTGGGCAA
TGATAGTCAGACATATTTTGCAATCAAATCCAAGTTAATTTAATGGGATATCATTTTGGC
AAAGCAACAATGTTTTTGGTCCTAAATCTGAAAGTGCTCTTGCAGTGACACATACAGCTA
TCTATGGGTTGGCATGAATCACTATGCAAGTGGGGTGGGGGGTCCACCCGGGTTGGCACA
GCACACTGGGCCTGTCAGAAAAAGCGGGAGGGGTGCACATTCTTCACCTCCCCCAGAATG
GCACCTTCCGAAGCGGATCCCCTGTCTACCCATTCCCCAGGCCCCAGATAAGAAGCTCAT
CCGTCATCCACTGGGGCCGCATTAAATTTTAACTCTGGTTACCGAGTGTGGCCATTCAAA
CTTTTATCTCAAACCTTCTTTATCTTCTTTTCATTAAGTTCTCAAGCACTAATAGCCCTG
CGAGTCTCCGCCGGGGTAAGGATGATGTTCTGAATAATGAAAGCTCATTATTTCTCCACA
GAATGCTTGTTAATTCAAATGATGATATTAAAACTATAGTAGCCCTCAGCAGTCGGGTGA
TTTCTAGCATACTTTATCATGTATCAATATATACTCTGTTTGTCAAAACTGCCCCGAGCC
TGGGCTGACATTCTCCTCCCGAGGAGTGGAGTGCTTCAGCAGGCCTGCAATACTCTAAGG
TGACAACTGGCAGAGTTTGTGCCTTTAGGAAAGTGGGTGGAAGGAGGGATGAAGGCAGTG
ATGGGGAGACGGATGAAACTCAAAGAGCCGTCATTGTGCTCCCATGTCTATTCGACATTT
TTCCATCATGCACACACGAACACCCAGCTCCCCCCTCATCACACACACATCCATGCACGA
ATACACTCACATCTGTCATCCTCATCTGTCTTGCCTGAtgggtg
>NODE_334_length_468_cov_4.690171
ATATAATATTGACAGTTACCTGTATGGTGGCGAGAAGACATTTGTATTAATATAGTGTAA
ACAAACATGTAAACAATGAGCACGAAGGCGAGAACAATAGATCATCTTTAGCCCGCTGTA
GCACATCAAATCAATACTATAAGGCAGGGAAGGGGCGGAGCTGAGCTCGTTGTCACGTGA
CCAAAACAACGCCAGTACTGCTACTCTTCAATAAATCTTCTCATCCTTCTCATCTCTTTT
AATTTTCTGTCCTTGCAACAAGTCTTCTTCTCACCATCCTGCCTGCTTGTGCCCTCCAGT
AATTCCTTCATGCCTCCTCTCTGCCCTTCTCCATCTTCTTCTGTCCCCATTTGAGAAACG
CTGACCTGCAGACTCCCTAATGTGACCAATCAATATCACACAGAGGACAGCAAACTGCCG
GACATACTAATATGAAGACACACTTCCTGCAATGTATGCAGGCAGGCATCCCTTTGGCCA
CTTCTCCAAAGATCTCACACACGCAGCATGCACGTACACACCCTACAAACCCAGAGTGAT
TGATCAATTTAATTTAATGTGAACTGTTCCATATGACCCTGTGTTAAATAAGGCCTTCTC
ACTTTCAGGCAGCTCCCGTGGATGTCATAGATCATCGCTTCATCTATCtata
>NODE_335_length_509_cov_8.618860
TATCACGGGTGAACAGCGCTTTATTTAATAAAAGCCAAATATCAACATCAAATATTTGCT
CTATTGTTGAGCACGAGACAAAACATAATTTGTCTCATTTTGCACGGATACATAACAATG
ACTCCGATTCAGATTTTAAAACTCCCTCAACATCCATCTCTCCGGTGATCTATCCATTCA
CTTGCCTATCCTTGTCCATCTAGCCCGGGGCTATGGAAGCCTAATTGTTTACCAAAGGGT
TGCGGCTCATTTGCTCCTGGAGATTGGGCCTAATTAACACTAACTTGTCTGAACACCAAG
GAGCGCTGTCCACTCCACTTTAATCTAATCTGTACTCTTTCAAAAAATAATGAGATCATT
TACACCTCATTAACGAGCAATGTAATGTCTGGGCATTAATCATAATGATTGCTTATCATT
TCACTTTGCAATATTATCTCCTCTAATGAAACTGTTCACACAACTGCCAAGAGGGCCTTA
ATTGGTCGTGTGAAATCACAGAGCACCCGGCAGCTTGCAGCGACGTGTGTGAAGTTCTAA
TTTGCATGGGTGGGTTGTGGGGTGGGGTGTGGTGGGGGATTTGGGGGGTGGGTGGGCACG
AGAGGATGGCATCACTTAGGAACACACACATACACGTGCACACAGACACACAAAGTAAGG
CGCACAGATATGTGGTGGGATGAACTGAGAAAC
>NODE_336_length_426_cov_2.868545
CAAAACAACAATAATCCACCTCATGGAGAGAAATTAGCCTGCACACAGTTACAGACCATC
ATGTGTGGTTCTTCTGATTTCACCTTTTTTATTTTGTCTCACTGATATTTCAACCTTGGG
TTAAAATTTTTCCAGTATTCGAATGGAAATGAGCTTCCATTGCAAATACAATGACCAGTC
ATTGAAATAGCTCCATTCCAATTATACAATGTTCCTAATAGCTGCTTTTTTTTTCTTTTT
TTTTAAGCAATCATACAACCCTCACTCTGCCCTTCTCTGTTTCCCTCCTCCCCTCTTCTG
TTTCTTCCACACACAGTTTTATTCCCCTCCCATTCTCCACCTCTGGGGTAGACATCTAGC
AGTATCCTAGCTTATTGTTTAGGAGCAAAGGGGTAGCCAAAGGCCAGGTAACTTGGATTT
GACTGGTGTATTCTCTTGTCCCACAGGACATAAGATACAAATCAAGTTGCTTTGACCCCA
TTGTCCTCTCCACACTCCTAGTCCCCTAAAGGCAATACTGTGGTATGGGATGTTTTTTTC
CCTTTATTTAtttttttccctttgtatggctgctgctaaaggcataaggtacatacattt
ccttgggtaa
>NODE_337_length_654_cov_22.538227
TAAAGATAAACATCACAGAGTGAAAATGGAATTGGAAATTAATCACAGTTATAAATTAAG
TCACCTTTAGGGGTATCCGTCTTCCTCATCCACAGAGTTACAGGTAGATAGCTGAAGTAA
CTCTGGGTGCAGTGCTGCAGGATAGAGAGGAATTTGAATTATGACAAATGGCATAATATG
ATTTGCACACAAAGCAGTGGTTTGGGGCTGATGTTTTTTTACAACTGTGAGACACGGAGA
GACAGTGAATGGTGGTGACGGCAGTTATGTGCCACCACAATAAAGCTGCTTTCCATCGCT
TTGGGCACACTTTACTGCTGCTCTTGATATCAGTATTAAAAGTGATTTGCAGCTCCGTAT
GTGGCAAGGAATCAAAACTTAATTTAGGCAGATAAAGATGCCATTTGGGAGGGAGATAAA
GTGCTGCATCATGGGAGATGTGTTCCCCAGCTTGCTCTCAGCTCCTCACCCTTACAGCGC
CCTCAGATTTACTAGCTCTTTTTTCCTGCTCCATAAAACAGCAAATCTGCTCGCCAGGCG
ACACAGGCAAATGTTAATGGATTCATTTGTCAAGAACCTTCCACTTATTTACAGTCCTCT
TCCATTACCGTCGCTCCTCCTGCAAGAGAAAATCCAGTGGCCAAAGTCAAAATATCGATT
TGCCTGTCCATCAGCCTGTGAGTCATCCTGTAAAACATGCCGAGCCAAAGACACTGCTGC
CACCAGGAGTGTGTTTCAACATGACAGTTACACAATCAGGGTACAAGCTTTTTTTTTTTA
AAACCAAAATTATGTAACGCAGTACAAGtaagacacaagattaatcacatttgcaatg
>NODE_338_length_710_cov_29.094366
GATGCAATCAAAAAAAAAAGCAGCAACACGGGAGGCGAGTGGGGAGGAAAAAATCAACGC
ATCAAAAAACAAACTTTAAACAATGACCCTACTTCTCTGCTGCAACTTTTTCCCCTTACA
CCCCGCATTTTTTCTACTGTCACGAGTATAAGGGGCAAGAGCGATGCATCCCTTTTTTCC
TCTTCCAAGGATAATGATTTACAAAATGCCTCTCATCAAAGAATTCATTAACAACGAACG
TTAATTAAAAAATAAATGAGTAAACATCAATATCAAATCTCAGCACTGTGGAAGGGAATA
CATTATGCAGAGTAATGATGTTTGAGAGGGGCTTCAGCACCTCTGTGGGACTCTTTTAAA
CCCCTTACCTCTTAGGCAGTTGCTTATTTTGCAACCCTTTGTTGTTTAACAACAAAGAGA
ATGGGCTCTCATAATGTTATATTAATCAGCGGATTAATATTTCAATTTGATTTGCTTTAT
AGTTGAGGTGCTGTTGGCATTTCCATTTTCCCTCCATATGTGCAGCGATGTTAAGTGGTA
TCATTACCATTTTCTACCTGGGGGTTCGGGGAGATAACAGGCACCAGTGATAGCTCTATT
CTGCGGAGGGAGAGGGAGGTTTTTGGGGGGCACTCATGCATTTTTAAAGGTCCGTGTTTG
GTGTGCCTTCACATCCATTATTCTCAAATGTTGCATGCAAACAGCTGAGTCACAGCCTTT
CTGCCCGCCACAGGACAACAAGAAACAAGAACACCCTGAAATACTAAATTAGAGTGCCCA
CTGTAAAAGTGTCCGTTGGTATACAGGCAAATATGATTTATTCATTCTAAATTGTGTTTG
acaacctttgttcctgctgcagtctgcagatgaagtcaaatgatgtgttataat
>NODE_339_length_708_cov_18.112995
CACGATTAGTTTTGTATCCAATGTGCAAGACAGAAAAAAGAATTCATCATAATGCAGAGA
AGACTGTCTGTCACCTTCACTGAATGGTTTTTGACAAGAAAATAAATCTTTGGGGTTGTT
TAATATATTTTATATTTTCTTTATTTCGGTGCTAATAGAAAAACCAAATTAAATGTCCAC
CAGCGAGATAGAAATGCAAAGATCGATGATCCTGCCCCTACTGTCCAATCACCCCTATTT
AATTGACTGTATTTTCAGGGTAATTGAACTGCTTGTTGTAAATTGAGGATTTTATAGAAA
CGACATGAAAACTACATTTACTGACATTCATCGCATCTTTGACATTGATTATCTGATCAG
CGCCGTGTCATGCTAACCTCCAATTCTTCATTACACACTGTTTATGAGCTGTTACAGAAC
AACTTGCTTGTTCCAGAGTGATTGATTGCCTTATTAACGCGTGTTCTTGTAAGTGTGACC
GGACTGATTACGATGCATATGTTTAGAATAATGTTTCATTTAGCTGACTGCGAGTAATGC
AGGGTGACAGCTGCTGCGGGAGGACAAAAAACCTAAACTACAGGGAGCAAGCGGGGCCAA
AACGCATTTAAGGTGGAACTAGGAGACAGCGCACAGCCCCCTTGTACGGTCAAATGCAGC
CGCTCAGCACCCAAGATGGGGAAACTGGCAGCTCCTCAGTGCGCCAGAACACAACATTAT
TCCAACTACATGTAGTTATGTTGCTGCTGTAAATCGTTTAAAGGCTGGATTCCACATTTG
CGGTGCAACTGACGCACCAGCTGTTATCCAAAATACTGATTAAATCAATCAgatctcacc
caacactgcaccgcatcatattgccaaaaaacaccaacatttcgagtttttt
>NODE_340_length_612_cov_14.460784
AAGCAACTGCGTCAATAGTGTCCATTTTAAACTGCTCAGTTTCACCAGGTTCTTTGAATA
AACAAGGTTATTTGGAGTTAAGCAATACATCAGCTTCCCTTCAGACTCGAACTGTTTATT
CGTAAATGGATGGAGATGGGAAACGGCCCTGTTATTCCTCTGATGCAGGCGTTGTTACAA
ATTAATTGCTCTTCAAGTGGCAATAAATATCTGTGTGCTTTAGTATTAGTGTGTGTTTCA
TGTGCAGTGTTGTAGATTTGCCTCTGGGTCTCACATGAATACAAATACCTCTGTTGAGGG
TCAGTGAGAGAAGAGCTTTCTTCACTCTATTGACTGGAAATCTAGTTGTCTCATCTCTCT
AAGCAGATGTCTTTCCCCAAGCATCTGTTTGTATTAGTACTGTAATTGCTGGTGATAATA
AGCCCATTGATTCAGTATCTAAGGAAATAGTCAATCAGGGCAGCTCATTCGTCTTACTTT
TCCTGACAGTTTTCCCCTCTAGCTAAACAGACAGTGCCAGGGCCTGGGCTTTGTTGACTG
GATTGGAAAAGCAGACTGTGGTTGGTCGGGAATGGCCGCGCTGTCGACTCTGAGTGAGTG
ATGGGATCGGTGCAAACACACCAGTGACCCAATGGCCCTTACAGGAGGCCCAGGGTGATA
GATGTGTTGATTTGTTTATCGAAGCCTAAGCCCATTCTCTGCTCTTTCTCTCTCTTCTCT
CTCTCACTTAGAGTCTATCCATTTTCTGCTTCTCTGTATTTTCTGTCACTCCCTTTGCTg
ctatccccaccccttc
>NODE_341_length_467_cov_1.334047
AATTCCAAGGTGATGCAAAGCACTGATCACAATCTATGGCTAGTGTTTAATTGCAGCTGT
TGCTGTCAAGGTGCTCCAACCAGTTATTAGGTTTAGGGGGGGAATTATTTTCTCACAGTG
GTGATAGAGCTTTTCAATAGGTCTTCATTAAACCAGAATTCAAAAACAACATTTTGTATT
TTGCAAGTTATCTCTGTCGAATATAAAATAAATCTAAATATTAGTTTGATGATCTGGAAC
ATTTAAGTGTGAGAAATATGCAAAACTAGAAGACATCAGTAAATACTTTTTCACAGCACT
AAACTATATGTATTTGATTAGCTCCTGTGATGACGTACTGCTGTTCTTAGACTAGGCTTA
TTATGCTATTTTAATTGCTTTAGTCCTTTAGTCCTTAGTGATACAGTTGATCACTGTATT
CTCTTAAACATTTCAAGGTGGCATTTATCTAAAGGTCCAGGCTAGTTTGTTTACATCCAT
GCTTTGCCTCCTACTTATCTGACAGGTCCTTTTTATGCTAAAACAGGTTCTTGCTCCTCC
TGTACCTCCCCAAACACTTGTGGAGTATCTCAAGGCCTCATCTCagaaccaatttgattt
tctatgcacaggctgcatctttcccttgttacaccaataaaacacaaatat
>NODE_342_length_483_cov_1.763975
GCTATCAATCTGAAGTATTTGCTGCGTGTTAAGTCAAACGGTATCGCAGCAAAGCCAGCT
GGTCTGCTCTCAGGTTGAGTGCAGGAATTTTAATGCACTTTCACACCTCTCCCCTGAATG
CGCTCATAAAAAAAAATAAGCCAATGCGGTGAGGGGATAAAGTGCACACCAGAGCAAAAC
AAAAGCACGTTTTTAATGGACACACCGAGACACAGTAGAGCTGGGCGGTCATGCATGCTG
ATGAGGAATCTAGTTCCTGGAGCTCAGGTAGTTAAACCAAACGTCAATCCCCGACAAACC
GTGGCCTTCCCCGCTGAAGCTCGTCAGCACCAGCCGCTAATTAACATGCCAGCTGGGAGA
GACAAGGAGGTGGTGCGGGTCAAGCTCAAGTTGAGTGGAAATGTATGAATTTATCGACTG
TATAAGGTGCAGCTGCTCGCAACACACAAGTAATTAAGTCAGTTTTTCGCGAGGGCAGGC
AGTGAAACCAGCAGGAAAGTGTTCAGTCAGAACTCTTTGGCAACATTTCAGCCACTGTTC
TCCCAAAATGCTTCTCAAATGAGACTTAAGAGAGACGCAATGTGCAATTTTATGCTGAAA
TAAACCCAACCTGACAACCTAAAACCCAAATTAGAGCTccagcactacaagctgattcaa
cacattt
>NODE_343_length_713_cov_18.976156
AAAAAAAAAAAAAGGCATATGCTTTAGTAGACACAGACATGCAAAGCATTTCCATTCTTG
CAGACTTCGTGTGGGTGAGTGAGCAACACTCCCTGCTCGCGTGGCAGGGAAAGGAGATTG
CTGGATTGGTCAGGGCAGGGAGAGATCCTTGTCGGTGACAGCGTCGCTCCAGCGAGCTCA
AAACCACAGTAACACAGCCGAACAATCCAAACACACCCCACCAATTTTTAATTTCTTCCA
TTAGAATTAATTATGAGGCCGAAGGCAATTTGTGTACCCTGTGTTTAAGACTGCCTACTG
GATTAATTAAAAACTGGATGCTGGAAAATTAATGTGTGAATTGTTATGCCTTGCTATAAT
GAGCCATCCCATGCTATTACATAGTAGTGTACTATACGATCACCTTCAGGCCTCTGAACA
CACAAGGTTCATTAAAGAGCACAAACCTAGGCACAAGTCAACTTAAAGAATGCCGACCTC
AGCACATATTCAACAGCGTACACGCGAGCAGCAAGACATTTAAATTTTCACCCAAAATAC
AACAAGGTGAGGAAGTCTGGCTTAATGACTTGGAAGAAAAACACATCTGTAAATAAATGA
CCTCAGTAACCTGCTCTTAAACCTGATAAAAGAAGATAGAGGAGTAAAAGTTGCTGTGAT
GTCAATTTTGGCTCAGAAATTGCTCGCAGCTTAAAAGAAAGCAAAACACATTGGTTGTTT
TTGGCCCAGTGTTCCCCTGTCTAATAGAGTGTGAAGTACAGTAACGTTGTGCAATACGAG
GCAAAACTCTTGGCTCCGTCCCCAATGTACTGGCTCAGGGCTGCAAAATAacaccacagg
catgaactcctgacctaacttctcaaccttccgctgtagctgttgttttaaactgat
>NODE_344_length_853_cov_21.962486
CAACGAACACGAAGTCAGCAAGCGATGGGCCTTTGAGGAAGGGGTAGGTGTCGTGTTTTC
TCCACATTGTTCAAAATCTGTTCAGTCTTCATCTTATTGTCAAACTAATTAATTTATGTA
TTTATTTTAGATTAAGAGACCATACTTCCATGTCAAAGCCTTAGAGAAGCCGCAGCTCAA
CAACTGGAAGGAGTACCTGGACTTTGAAATTGAAAACGGGACTCCGGAGCGCGTGGTTGT
TCTCTTTGAACGTTGCCTCATCGCCTGTGCACTCTACGAGGAGTTTTGGATCAAGGTAGC
GCCACCTTTATCCTCTCTCTCACTCCTGCTACCTCCCTGCACTTCCCCCATCAACGATGA
TATCACATCGACACAGTAAATCGTCCTGCACTCTCTTTGCGTGTAACGTTGATATGTGAC
TGTATCTGTTGTATTAGGGGATGGCCAGCTTGCCACACAAGATTTGACTGCAGCATTTGC
CAACTACTACGTTGCATCTTCTTCGTCTCCCACTACCTTACAGAAACTTATCTAATTGGT
TCCATGAAGGTGCTGATGGGTTTACACAGAAAATTTCTAAAAACGATCTTGTCAATGAAG
AAATTCACTGTTTCTGTCAACTGAAAATTTTAGTTTAAAATGTGTTGTCTCTTTTGCCTT
TCTCTTTCTCCTCTGTTCTTTGTCTCTGTCCTCTCCTGCATCTCTTCCAACTTGCTTTCT
CTTTTTCACTCTGAAGTATGCAAAATATCTAGAGGGCTACAGCACTGATGGTGTGAGACA
TGTCTACAAGAAGGCTTGCACCATCCACCTGCCCAAGAAGCCGGCCATCCACCTGTTGTG
GGCAGCTTTTGAGGAGCAGCAAGGTGAGTGCGACAGTTAAACCAGCATGTAAACTGAAAA
CTGCAAACCAAAAGGGGAGGAACTTGAAAGAAAATTGCATGTAGTGTCATTGGATTCTGG
CCAGGCTAATAGTATTTTGCGTGTTGTTTTTTTGCACAGGCAACGTAGAGGAGGCTCGCA
GCATCCtgaagtccctg
>NODE_345_length_1353_cov_5.093126
CTTGGAATAAATCATTGCTTTGTGATAGAGATTTCAATTTGATCTGAAAAGAACGTTCCC
TCTTTAGCTGGCTTCTACAAATAAGGATGGAGGTTAAGGGTGGCCTGTTGCCTCTCAACA
GTACTACTGTTCTCATTTTCCAAGTTATTGCTGAAAGATTTCCTGATCCCAAGACAAACT
GCTGGATTAACAAAAGTTTCGACTAATAACTAAGCGAACGTAAAGTCCACTGTGACGCAC
ATGACGCAGACTGCTTGATTTCTAACTTACCTCGAACAAACATACAGTGTAGTGTAATTT
CTTCTTTTGCACTCACAACATGTACTACAGGATCTACGACACCCGGACCCTCAACAACAA
GTCCAGTATCTACAACAAATGGAGGCACAACATCTGATGGGTCAACAACAACTACTGGTG
GAACAACTGCAACAGCTACTGGATCAACTACACAGGGTGGAACAAGGACAACAACGGCTG
GATCAACAACAGGCGGAGCAGCCACAACAACGGTTGGATCATCAACTACAGGTGCAACAA
CTACAACTGGTGGTTCATCAACAACAGCAGCAGTCACTACAACTATTCCTGCTACTACTG
AGGCTGCCGCACCGTCGGTCCTTCTCCAAGCAACTTTAGAAGAACCATTTGTAGAGCAAT
TGACTGATAGAAACAGCCCACAATTCCGGAGGCTGGAGGAATCAACGACACAATTCGTAA
GTATCATGTTCAAAGGATGTTTTTCAACGTTTCCTCCTGTTCTTAATGTGTTTTCAAAAC
AAACCACTTATATCATCGTATCTTCTTACTTCCTGCAGTGTGATCTGGTCTACATTACTC
GATATGGCTTCCTTTTCATTGGCACTGTCGTCATAAGTTTTAGGTAAGATTTTGCATTTT
GGGATCCAACTGACTTTCTTTGTCATGGTCGTTGATATCTTTATCTTTTCATACACATGA
GATTTCAGTGTTTAATGAGATATGTGCTCTTTTTGGGTGCAGACCAGCTCCAGGCAACGA
CAGCATGAATAATACTGCAGCAGAGGTGAGGCTTCAGTTCAATAGTTCTGTGGCACCTGC
ACAACTTCCAACTCCTGATGATGTTCAACAAACCTTAGTGGAGGCTGTCTCCAATCCCAA
CAATACCTTCAACGTCAGCATTCAAGCCGACTCTGTTCGAGCAATTGGTAAGTAAAGCGT
AGCTACACACTTGACTTCAGTTGGTGTTCCATCAAGGAATACATGGTGTTTCATGTATAA
TGGATCTGCCTTTGTCTGTGTCAAGCATCTGTCCTTACATTTCTTTGGCTTACCACTATG
GACAATCCACTTTTCTCAGTAAATAAGCCATCACTTGGAATAAATCATTGCTTTGTGATA
GAGATTTCAATTTGATCTGAAAAGAACGTTCCCTCTTTAGCTGGCTTCTACAAATAAGGA
TGGAGGTTAAGGGTGGCCTGTTGCCTCTCAACAGTACTACTGTTCTCATTTTCCAAGTTA
TTGCTGAAAGATTTCCTGATCCCAAGACAAACTGCTg
>NODE_346_length_630_cov_12.022223
GAGGATCTCGTTGAGCTTGAATGTAGATGCAACAAACGAGAGCTTAGTCTTACTTGGTTG
TTGTTCAGTGCTGCTGGTAATTCAGACATCTTATCCTTTGTCACGCTTGGCATCTTACAC
ATACTTTTGGGCTTTTACAACATATTGAATTAGATTTCTGTAGCTTAAATACACATACAC
ACTAATGTTTAGCTAAACACATTTTGCCCTCCTGCCCCCTTCCTCTGTCTCTTTCTCTCT
CTTCCTCGTTTTCCCTCTCTCCCTCCAGCAGATAAAGCCAATCTTGGGGCTGGCTCCTGC
CACAAAACGTTCTGTAATAGTCTAATTGTGGCTAATGGTTTGTGCAGCTAATTAAAGTGT
ATGAATTACAATAATCAGTCAGCCGCATGGAGGCCATGCCGCCTCACGCTGTTCCTCCAA
GCGTGGAAGGCCAAGACCAAAGCAGGGGGAGTGTACTTGGGGGTTGGGCACTAAAGGAAA
AGGTGAGATGAAAGTGATGAAGAGGAGGGGAGACAAACACTTAAAACAAAACCCTAAAGC
CGTTTGACTGCATCAACATGAGTTTATGAACCAGAGACGGAGCAAGGACGGACGCAAGGG
ATGTTGCAAGCAGAAAAGAAAACAGGATTTAAGAATGGATTTTACATGTTTTAGTCTAGG
ACACAGGTTTTTTGTTTTTTATTTTTTGTTTCATGCTTATGCAACAGAGAATATCCAAAA
CAGGAAACGGACATGGTGTAAAACTGTTATTATAAATTATGGTTGCACCATGTTCTTATA
TTACTTGTATTCCATAGTGAGTGTAGTCTTGTTt
>NODE_347_length_417_cov_17.232615
GTTTTTGAAGTAAGAGCACGCCCCGTGACAGAGATGTAACGCCGCAGCTGATATCCGCTC
ACCTCTCCCTGTTAACACCATGTGGGAAAGTCTATTTTATTGTGAAACGCACAAGAGTTA
TCCCCCTCTCCGTACAGCGCCTCCTCTCTCAGTGGGTACAGGGGCTTAACAAAGAAAACA
TCACTCCCTTTCAAAGAGCACATTTTGACCTTCCAGACAGCTAGTTGACAGGGTTCTGCT
CTAGCAATGCAGGATTCAAACCAACTCTGATCCATAACAAATTTCCTTCCTGGCGTGGAG
GGGCCTGATAGGTTTGTGAAAAAAGCGTCAAAAGCTAATGGCAACTCGCACGGCCGCACA
CTTACCTCCACAACAAAGGCCCCCATTCACTGTTGTCATGGTGCAGGCGCCAGAGCGAAT
GAACTCTTCATGCTCCATCAACAATTTAGTTAATTAGCTCATTTGTAATTGGCCGGCTTT
GTTGCCTGGATGTTAGTGGGGGGACATCAAAGGAAGAAGGTGTTTGCAGCACTGCCGATT
ACAGGTTATCACATTGCCACTCACTGAGAGTCTCTCTCTCTCTCTCTCTCTCTCTCTCTC
T
>NODE_348_length_555_cov_13.023423
CCCTCCCCTTGAACCACTGTAATTTGAGGCTCAACTACCACCATCGTGGTGGTGGTAGAA
AAAAAAATCAAAGTTTAAAAACTTCACTCCTGGCATTCCTCGGCCACCTTCCGAGGCACA
GACCGGCGTCCTTGCCGCAGACTGCAGCTCCTCTCCGGGAAACGCTTCATTCGAGCGACG
GAACGCGGTGTGGAAACCCAAACGCACCGAGGGGTTCGGCTCTCAGCGAGCCTCCCCTGA
AGTCGGAGATGCACACATGAGGTCTGTCTGCCTGGGTGGTCTCTCTACTTTAGTGAGCTG
TTGCTAAGCAGCTAATAATAGTCGTGTTTGCTGAGTAATTTTTGCCCTTCTGGAACCAAT
CAGATGCAAGAAAGTCCTGCGATCTGACAGCCCCAGAGGCGGGATCTCGAGTCTTTTTTT
TCCTCCTTTCACCCCTCCTCCTTCTCTGCCTCCAAATGGAGAGAGGTCTTTTTCTCCACT
TCTATTGAATCTCAGAGTTGGCCGTGACGCGCGGCCCAGGGGAAGACCACATAGATCTCA
CCAGAATGCTACGACCATCGAGGTTTCTCACCCGACGACTTGTGTATGGGAACCACTCGG
CGCGCCTCGCTTTTTGAGAGAAACTTTATTTTATTTTTTTAAGAGACACGGTGAATGCGG
TGAAAGCGGCGGAGACCTCCGGATCACGAAATGTTGGGATGGAAGGCGCAGACTttgact
cgccgtctccaacaggagt
>NODE_349_length_393_cov_2.262087
GGGTTAGGGTTAGTTTGTTTGGGCCCCTTAAGGGCCACAGGCCCGGCCCCTGAGAGGGAC
CGGTAGTGCACGGGCACTTGACTCCCAAGGGTCCCCCAGTCAGGGTCTTCACCCTCATCC
CACAATTTTAATTGTCCTACCCCCAAAGGAAACTTAACAAGAAACCCCCCTTAATATGAA
CTATTTACAACATGGGCCCCCCCTGGTGTGCCGCCGCGACGTTTCGGCCTTTCTAGGCCT
TCTTCAGGCTTGGCACACCCTCTTCTGTTGGACAATATGCGCTCAATTCAGGAGCTGCTT
CCCCTCCGATGGTCCAAGTTCAACTGAGCTGGCTGGCTGAATTTTGCCTTTTATACCACT
CAGGTTCGTACGAATTTCCTTTCACAGGTTTTTTCTGGTAAGTATGATTTTCTACTTTCA
CAGGTTTTTTCTGGTAAGTATTTTCTTCTTTTCAGGTTTTTTAACAGGTAAGTATTTTTA
ACTCTTTATTTACAAATTAACTTTTAACCCTTTATTTTTAATCCTTAATTTTCAGGTACA
TTTAAATTAACTTTTAACCCTATGTTTTTAAAGTAag
>NODE_350_length_672_cov_6.644345
TCTAGAAGATACGTTCTCCCTTCGTGCCCCTGGTACTTCTGGAAGTATGTTCTCCCTTCG
TGCCCCTGGTACCCGAGAAGTTAAATGTTGCCTTTACTTGTGTGTGTGCGTGTGCGTGTG
TGCGTGCGTGACAGAGAGAGAGAGAGCGCGAGAAAGAAAAAGAAAAAAGAAAAAGAAAGA
AAGAAGCCTTACAAGGCTATCCTTCTGATACTGCAGAAAATTTATAGTGAAATCCTCCCT
TCATGCCCCTGGTACTTCATTCTCCCCTCGTGCCCCTGGTACTTCTGGAAGTATGGTCTC
CCTTCGTGCCCCTGGTACTCTAGAAGATACGTTCTCCCTTCGAGCCCCTGGTACTCTAGA
AGATACGTTCTCCCTTCGAGCCCCTGGTACTTCTGGAAGTATGTTCTCCCTTCGTGCCCC
TGGTACCCGAGAAGTTAAATGTTGCCTTTACTTGTGTGTGTGCGTGTGCGTGCGTGACAG
AGAGAGAGAGAGCGCGAGAAAGAAAAAGAAAAAAGAAAAAGAAAGAAAGAAAGAAAGAAG
CCTTACAAGGCTATCCTTCTGATACTGCAGAAAATTTATAGTGAAATCCTCCCTTCATGC
CCCTGGTACTTCATTCTCCCCTCGTGCCCCTGGTACTTCTGGAACCACATTCTCCCTTCG
AGCCCCTGGTACTCTAGAAGATACGTTCTCCCTTCGTGCCCCTGGTACTTCTGGAAGTAT
GTTCTCCCTTCGTGCCCCTGGTACCCGAGAAGTTAAATGTTGCCTTTACTTGTGTGTGTG
CGTGTGCGTGTGTGCGTGCGTGACAGAGAGAGAGAGAGCGCGAGAAAGAAAAAGAAAAAA
GAAAAAGAAAGAAAGa
>NODE_351_length_609_cov_16.865353
GACACTTTCATGAGGGCTCTATTATCAGATATGCTGTATTTGATATCTCAGATTTTTCTT
CTTGTAATGTTTCCATAAAAGTGTCATTAAAATCAAATAAGCAGCAATGAATCTTGATTT
TTGTTTGTCTTTTTGCACTTTTTAAAAACTTTGTTTTGTTCACCTCCACAAATCTAAAAG
CATCTCCGTATCATTCAAAAATACCAGTGATTTTTTTAAATGAGACTGTATTTTGTAAAT
GTAAGATTTTCAACGCAGAACTGTAAAAAATAATGTGATCCGTTTAGCACACAAAGTAGC
CTGCACCACCTATCATAAGGCTCACTAATAATAGATTGTAATTCACATTCTGAAGACATT
GGTTGTAATGCATCCCAATCTGAAGCACTTTGGCCAGCCCTTCCCCCACCCATAAACACA
CACGCTCCCTTTCTCTTCTCTCCGGGCCTCCTGAGGTTGGTGTCTCTGCGTTAGGACTCT
ATTGTTGCCTACTGCTGGATAATGCCCTTATTAATTGTACCTCTTTGTAAGGTGTCAGCT
GTAGCCTCAGATTGAGATGGATGGATCTCTGGAGTCTGCTCCCTGGCCCTCCACAGACGC
TCTATCTCTGCACAGCACACAGATGCAACAGTGAGTGCAGCCACACTATGACTAAAAGCT
CAGATAAAACAGCCATTTTAATTATTCCACCCTTTAAAAAAAAAAGAAAAAAAAAGAAAA
GAATGAAACATCCAAAGTGAAAAAACCCTATTTCTGTCATTGCTAAGGTGAGctagcatg
cgatgtgtttcaa
>NODE_352_length_706_cov_15.237961
AAAAGACTATTTATATCCACCCAAAACTTATTCAAATGAATCCTTTGTTTTTATCTATAA
GCTGCCATTGCATAAAGAGATTCCTTCTGAGATCTTTTCACACATGTCTCAATTTAGCGT
TTTAGTTTCCCAATGAAATAAAGTTTTAAATCCGAACAAATTCTAATGAAAACATAAATC
AGAGAATTACAATATTTTTGCATTGCTATTTGAGTACCTCGATATCACAGCATGGTTCTG
TAGTCATTCCCTCCCCTGTAGCACAGTTTACATTGCGAGGTGTGAGAGAAGCAGAAAACT
ATAATAATTCCCTCATCTCATGTCCATTAGCATGTACGAAAACCCCAAAATCTCCAGTCT
TGGGCAGACACAGGCAGACAGCACGCATCTCCACTTGTCAAAGAAAACTTTTATCAATAC
CAAGAGCACTTGAAGTTTGTTTGCATTTTGTTTTCCAGCACTCTTAACAACTTCAGAAGT
CAGATCACAGGAGTATCTGATCAAAGCGCTTCGTGGTTAGTTCTGGAAACACAGGAGTGC
TACGCCACGCTTTGATACTCCACATCAATATTTCAATTCAACAATCACTTGACATGCACC
CATACTCCCAGAGACGAAAGACGAAAGGGGAGAGAGAGAAAGAGGGAGAGAGAGAGAGAG
AGAGATCCAGGGAAGATGGAGGGGGTTTGTGAAGTACATATACAGTAAAAGAAATGGATT
GAAGAAATCACTACCTTGTTCACCTTTGCAGCGATGTTGTATAAACTGAACTGAGATGCT
CTTTACATTACTAATGAGCTACAATCTGGATTGCTGGAGACTGGAAGTTTTACCATATTA
GCGTTCGTCTGGAAACTTTCTGTTGCAAACTTTAAACTAAAATAAAcaat
>NODE_353_length_879_cov_20.581343
GCTTTAGGGGAAGGAGATCAGATCTCTTGAGTGAGGTGGTGAAAGTGCGAAAGGTCAAAA
TGTGTCTTGCAGGAATTAGCATTTTACTGCGAAAAACGGATGAAAAAGTGTGTGCACAAG
ACGAGAAAAAGCCTGTTGGCTGTAGTGTCAACAGTAGATGAGGCTGGCGCACTGTGACAG
GCAACAGTGAGGTTAGATCGAGTGGGTTTGAATGAAAATGCATGCTAGTTTAAATGTTGT
TATTACCATATAAGCAGAGTGTGAGAGTGCTGATGCATAAAAAAACTGCATGACTCTTGT
CTTAAAAGAAATTGTATTGCCACACAGCGACTACATCATCTCATGTGGAAATCCTGTACA
AAATAACAAGCTCAATTTTCAAGAAGTGTATTTTTGCAAAAACATCAGAGTTTTTCTATT
AAAGGCAAGTCAAAGCATGTTATTATTGTTATTATTATAATGTACTGAGGAGACTTACAT
AGGTAGGGTCTTAGTGACTTACACATGAAGGGCTTGACACTGCTGTGGATGTGCTTATGC
TGCTTGAGGCCCGAAGACGTTGCGAACGTCTTGCCACAGTCAGAGCAGGCATGGGCACGA
GCCCCAACGTGCTGAGAGCGAATGTGCCTCTGTAGGTTACTGGGGTCTGTGAACACCTGC
TGGGGGAAGGAACCACACAGACACAGGGGAGTTACTACCTGCCTCTAAAAAAAAGTGAAT
TAAATAAAAGCTGATATTTGCGCAAACACACAAAAATGCTCATTTGTTAACTAGGCCTCT
TCAAAAGTCATCACTTTACCTTTGAGCAGTTTTCACACTCATAGTGCTTGCCACTGTCAT
GTGACATCTGATGGCGGATTAGGTTTGATTTCCAGTTGAAGGCCTTGGGACACTGGTCAC
ACTTGTATTCTCGCTCCTCGGAGTGAGACAGAGTGTGGGCCTCCAGGCTGCAGGAAACAC
AGAAAATAAAGCAACATTAAGAATTTTATCACTTCATGGTAAGATTTGTTTTTGTCGTAT
GGCTGTTAGTCAccaccaattctctgtttctagtaaaaagtca
>NODE_354_length_459_cov_3.161220
TGATTTTTTTACACTGAGAACATTATGCTGGATTTTTCCCCCTCACAGTTCTGGGTTATG
GCTCCAATTATAGCTCCAAATATCTCTCCCTGATGCCAACTTGACATGTCAAAACTCCAT
GCGCATTTTCTTTTCCCCTCTCAGAGCATCTATGCTAGTCTCCCTGCAGGGTTTGGGGTT
GCTGAGCTAACTCTTCAAATGAGCAGAGGTCATGTTCAAGCTTTGCTGGAAGGGTGCTAC
AGTCAGACTGCCCTCTCTAGATTTCTCCCTTTCCAACCCTGAAGGAGCTCTGCTCTCCCT
GCAGTCAGCTCACTTTTCAGCAGTGCCTGGCTATAGCTAAGAATGCTGTCTGAGTGGCAG
CTGATGTGGGAGGAAAGTAGAAGGTGGTGATAAGAAACCATCTGAGGGCATATCCTTTCT
CAGAGTGCTATACACAAATCACACACCTGCCAGGGAGAAAGCATGAGGTGTGTCTGAGTG
TTGGGAGGAAATCAGCTCTGAAGCTCCCATTTCTCTTACTGTACTATTTGTCTGAACTGT
ACAAGGATATGAAAATGCATCAAAATATAATCAAGCTTaagaatactaatgtaaaaggcg
aatctgatttttttctttttttactaaaatatataatattcag
>NODE_357_length_727_cov_12.737276
TAAATGACATCTTTCATCCACTGCTTTCAGTAAATTTTCATCAGTAAATGATTTCAGGCA
TTATATGGAGAGCAGGCTCTCTGTCTAGATGCTAGGTGTTGATTTTGGACCTTACGGCCC
TATCAGCTTTAGACAGTCTATGTACCTTTTGCAGGCAAACAAAAGCATTAGGCCAAATCC
TCATGTTTACTCATGCTGCCATCAGCAATCCTGTCTATTGACAAAAGATGAACATTTTCT
CTCAAGTAACATAACTGGGCTTTTGTCCCCTCACTAAAAGTACACTGACGGCAACACAAT
GGAACAGAAAAGAGGCATCGGGAGAGAAAGAGACATCTTAAGTGGAGCAATGGCCCAAAC
AATTAAGAGCAAGGTACATGGAAAAAAAATTGAAAGCTCCTCTTTTTCCCCCCTCACTTT
GCATTGTCGATTTGAAATCCCTCTCTTTCTCTTCTTGGAGGGCTGCCTGTAATGGAGCTA
ATCTGCCGTCGTTTGTCCGAGCCACAGGAGTTTTGTCAATAACAATCAGCGTTTGGAAAG
TGTAATTAAGGCCGAGGCTTTTCATTAGGAAGAAGGGAGGGGGCCGTCTCCAGGGACGGG
CATGCCAATTAGAAACTCAGGCACGCGTCGCCGGGTAATTTCAGGGAAAGGAGGGGAAAA
AAACCCAGGACTTCTTTAGATTGGAGAGGGACCCTGCTGCTCTTTCAGAGGAGAGGAGGA
GAGGCTTAATGGCATAATAATCAGACAGGGGTCCCAGGCAGAGAAGGCAGGAGGACGGAG
GGACTTTTTGGGGGAGGTGAAAGCCTTCCAAAATGATAAAAGAAACACATGCAGGATTGC
TAGAGGAAAATGGAGGCAGTAAATAGCGGGATGTAGAGCCCTTGAaagaatgagagggtg
ccgttgatgag
>NODE_358_length_446_cov_1.656951
CCATTCACCTCGCTCAGTTCAGGAATAGCTCCTGACATATTGGTCTACCCAGCATGCCCT
CTGCCTCTCTAGACAGCTCTGACACCATTATACAGCGGATATAGACCAGGACATCAGCTG
CACAGCCGAGGTTATATAAGTGGACGCTCTATGTTTCTTAGCATTCAGCGCTGCTGCTGC
CCCGCCATGGGGAATAGGAGGGGATGGGAGTAGACGTCGAGAGGGAAGGAGGAGGAGGTG
GTGGTGGTGGTGGTATAAGAAGAAGGGGAAAAAGAGCACGGAGGCCAGGAAGAAAGAGAG
ACAGAAAAGAGGGTCACAAAAAGAGAGGCCCGCTGGGGTGTTTGCTGCTGGGAGAGAGCG
AAGAAGGTCACCTCTGGCCCCCTAAAGGAGCCCCAGCCAAGAGGAAGGGCGAAGGAGACG
AGGAAGAAGAGAGAATATATAGAATAGGTCACATGGGGCTGCATCCATCCACCATCCTTG
TGTTCCTTTGTACAGTCCTGTTACATCACTCAGCCCGGAGCAAGTCTCTCCCATCAGCTT
TCATGCTATACATGAAAAAATGGCTCATAATAAGGCAAACATAAAGCTCCAGCGTCTAAA
TGTTGAGTTCATTTCCTCGTTTCTGGCTAt
>NODE_359_length_780_cov_35.005127
CTCTGCTGCTGTAGCTATCGCTGGAACATACAGGAAAAGAGGCAAGGCGGCGGGGGACGA
GGGCAAGGTGGAGGACTTGGTGGAGGATGGGTGGAGGAGGGAGGAGAGAAAAGCAGGACT
GTGAGATGTAAAGAAGTAAAAGGAATGAGGTGATAAGTTTGGAACACAATGAGGAAGAGG
GAAAGTGAGACAAAGAGAGGTAGTGCGTGGCAAAAGCGGTTACACATTGTGCAGCAGACA
GACAGACAGGCTGGACAGAGGTAATGAATGCAGTTATTAAATTGTTTCAGCAGCAAAGAG
GTCTATTCTTATGCCATTATAAAGGGAACAATTTATCCCCACTGATCGGCCCTGTCTCCT
TTCTCCTCGCTCACTTTGATCTGCCAGCATATTGCCTTGATGTGTCCTATTCAATAGCGA
ATCTGGGGCAATTTTAATGCTTTTGTACCTCGCCACCGCTCCACTTCTCCCTCCCTGTTT
AAAAATAGCTGTTAATTATAAGTGCAGTTTAAATGTCTCTAGTGACCCAGAAATGCAGGT
TGGAGTGAGAAGAAGGGATTGAGCATCTCCAAGTTTAAAAAGAGCGAGACACTATTTCTC
TCCCTCTTTATCATGCTTTCTTCAATCTCTCTTTTCTCCTCACACCCCCTTCTTTGTCTT
CTCCAATCACCTCCCCTCCGATTCTACTTCTCCATTCCTTTAGTGTTCCTCCACATTTCT
TTTTCTCCATCTCTCGCTCTCTCCGTCTCCTCTGTGGTGTTTCTTCGGCTCGGTGGGAGT
GAGCAGGGCCAGAGGATAGGGGATTCAGTTCTTTCTCTCCAACACACCAGAGAACTGCAG
TGAGACATCGGAGACCATGGTTGTGAAACCGCTTCAGTCTGCAGATTGTATGTGCGTCAC
GCCGAGTCTTTGTATCTTTCTCCCCAACTTCCTCCTCTTATGCAGCCGCAGGAGTGGGAT
GTtg
>NODE_360_length_735_cov_14.634013
CTCAGTCATTTTTAACCATCTTTCTCGCTATCTTCCATCTCTTGTACATTATTTTCTGTC
CCTTGTTACTTCCTTGTTCTTGATGCATGCTCCTTTGGCATGAAGGTCCTGAATGGCAGT
TTTGATATGTCTTACCAGACCTCTCTTTCAGGGCTTGTGCAACCAGAGGTCACCTCTTTT
GTTTTGTCCTTCACAGCATGCCTCTGTGATATACAGAGTTGTCTCTGACTCCTTATGCCT
ATGTCTTCTCCTGTGTAACGCATTTTGGCTCCTATAGTCAATAAAACAATCCCCTGCCAC
TTGTTCCACAGCCTTTTTGTCGTTTTGTGTACTTTGGCTTTGTGCACAATCCCAGTCCAA
TGCTAGTGATCTAGCTTTGCATGGCATCGTGTGTTAGCTTAGACGTGTGTTTGTAAAGAG
GGATGTTCTCTTTTTTCCAGCAAAGATGTCACGGAAATTAAGCTTGCCTACTGAGCTAAA
GCCAGACTTGGGTAAGCCTTGACTTCGTGTCTCCAAACAATTTGTATGAAATGCAGTATA
CTTTCCCCACTCCGACTGGACTCCACCACATCCCATTAGTCCGGTTTTATCTGGTTATTA
GCCTCAAAATTGGCAAGCTGTGCAGATGTTCTCCTAAGTTTGCATGAGTCAAAGTAGCAC
TGATCTGATCTGAATTGAAATTGTTTCGAGCTAAATCAAATTATTGCAATTAAACTCCCA
CTTTTTGACCATGGTGGGGGTTTCACTAGAGGTCAGTGGTGCTGAGCTAAACTTTGCACA
ACTCATTTCACTATGAAGCTTTCTGTAACTTTTGCAGCTTTCCTTTTCTCTTCTATGTTC
TTCATGTCTTTCTTTTCTCTGTCTGATTGGTTCCTGAAAATAGAAAGATTAAAAAGAAAa
ctgcgttttcttcttcaag
>NODE_363_length_586_cov_13.313993
CCAATCTGGTCACAGAGGTACGAGTCTATAACTGGTTTGCCAACCGTCGCAAAGAGGAAG
CCTTCAGGCAGAAGTTGGCCATGGACGCCATCACAGCGCCGACCCACGGCATCAACCCAC
TGCTGTCCCACAGCTCGCCGCATCACCCCCAGAGCAGCGCTTCGCCTCCCAGTAAGATGC
CAGGTGGTGTTGCTCTGCATGCATGAACTATACGCTGATGTCAGGGCGCCTAAATATAAG
AAAGTAGCTCAAAAGTTGCATGGTGTAGTTGTGCTCGGAGTGAAACTGCCGTCAGAAGAG
GGGCCGAGGCCGAGTTGATGTGATCAGAGAGCCGAGAGAGAGAGGGGACAAGTGATCAAT
GAGCGTGAGTGAGTGAGCTGAGCAAATGCCATTGTTATTCTGATCTTTGAAAACACACTG
AGAACAATCCACATTGTACCTGCAATCTCCACTCCAAAGTCAGCATGGAGAGGCATGACA
CAAAGGGCAGCAATCCTGTGACAGGCAAGGGTCAGGCCAGGGTCAGGGAGGTGGAGGTGG
GAGGTGGTAGCATTGGTGGTGGTGGTGGTGGGGGGGCAGACTGATCCAGATCGCCCCCAT
GTAACGCTGTCATTTCCACATTTCCTCCTCCTCCTCCTCCCCGTGCAGGTTGCTAATGAG
AGTTGCCAAAACAAGGAGACAACACGCCGCGATTATTGCCCTGACCATTTCACCCCGACC
TGATGTTTGCATTGAGAGTAATTAGTATTGTCCGAGTCTACCTGgtgtat
>NODE_364_length_386_cov_1.624352
TGATTTAAAGCCAGCAGTTATGCAACAGAAATTAAGACGATTTAAAACCACTCCTTAAAA
AAAATCTAAATTCCCAAAAGCTGCAATAAACTCTTTCACAAGAGGACACAGGAATATTTT
CCTCTAACGACACTCAGAATGTGTTGATTAGCATCAAGGATTCTTTTTATAGTTCTTTCT
ATGCATCCATGTGGGGAAACAAGGTTTTGTGTGTCTGTCTGTGAGTGTGTTGCAAAGTAC
AGTAATAGTCACCAGAGTGAGCAAAAAAAGGCAAATGATATCCACTTCCTCTCCTGCTCT
CGGTACCTCCACCCACTCATTGCTCACAGACATGATATGAGGGGCTTAAAATATCCCACC
CGCTTAAATAATTCATAAGCTCAAATGCTCTACAATCCCTCCCTGGCCTCCTGTTTCTCC
CTCGTCTGCGGTCCCTTTTGGTTTTGTGTGTCTTCCTGCAGGTGTGCATTTACAAGTTCA
ACCATGAGTTTGCTATATTGTGTGATTTATTTCCTGTCTGGATGTGTGTTTTCGTGCAAG
CACAATGTGAAAACAGATTTGCAAATGTGG
>NODE_365_length_872_cov_11.211009
AAATGACTCCATTTTCTGCCTGTGCTGCCTTCTGCCATTGGCGGCAGTGGCCATTTATCA
TCATCCGCTGTCAGCCGTGGAAAGCAGCAGTGACAGTGCGAGTCAGCAAACATTTAGCAC
ACGCAGCCGCACTACACGGGGAAATTATTATTGTCAGAATAATAATGGTTTAGCATAATT
TATTACAGGTCCACCAAATAAGCAGGGGCTAGATGTTATTAGACAGATGGATGGGAAGGC
TTGGCAGACATCCACTGAGGCTCAGGCAGGCAAAGGCCCTCAACGTGAACGTGACGAGGA
GGAAGGGGTGGAGGTGGGGTGGTGAAATAAACGGGGGGTCTGGTGGGGGGGCATCCTCCA
AACCAATCAGAAAGCTGGCAGTTCAATTACAAAGAAATAAAGGGACATTCATCATTCAAT
TAGGCACCTGTCAGGGCTCACAAAGGAAGAAAACTTCTAACCTGGTACTCCAGGGAGAAG
ATGCTCAGAAGAGTGGACTGCGAGTGACTGGAACAAATAAAAGAAGGACAAAGTTAATTA
CCAGAGTGCATTGCACAGAGACAAAGGGAGAGGGGAGCTTCAAAGCTGGGGCCAGCTGCC
CTGTAATCTAAAAGAACATGAAAACAAGTGTGGCAAAGTTGTTCCAGATGAACACCTCTG
ACAAAGGATTCCTGCCACGGTGGTGTGGGGGTAGAAGAAAGGAGGAGGTTGTGTGTGGTA
TGAGAGATGAGAAAAATATAGCCTCTTTTTTTCCCCCCTTTTTCAGTCATTTATACATAG
CATCACCTTCAATCTTCTGTGCTCAGAATAACTGCTGAAACTTAAACTGTTCTTAATTAA
AGTTATTGCTGTTGTATAACTACACAAAAAGAAGAACATTTATTCAAAACATGGCAAAAT
TGCATGTAAATTAATGACAATCATGTGTGTCAAGTGTAGCTTTAGAGGAAAATGTGCCAC
TCACTGGAAATTATGCTACCCTGTTTTGAACTCTTTGCAAAGTGGATAACCACAGTGAGT
GTCGGCATTTGTTTGGATGTCAAACTTTTCCTTCTT
>NODE_366_length_864_cov_24.469908
AGGCCACAATATATTTCCAGTGCAGAATGCTCTCATATGGCTGGCCTCACTCTTAAAAGT
AGTGACACAAAATCAAGATTCAAAATGGGTCTGTGTGCTTCTTCTGATGTTAAGTGCACC
ATTGCACTTAACATCAGGGAGAAACCCCTATGCAAGCCATGTAAATCAATCTGAGTTATA
TTGCACTAAACTTTATGCAATATACCCTCAGCTTTCATTGCTTCTATAATGCACATTTAC
ATACAGTCTACACAAACATGCATGGATAGCAGTATACACACACACATGCAGTACACACAT
AGATTCCCTCAGATGCACACACACTCACATATAAAAAATCTATTGAGTGTATTTCTTCTT
GCCAAGGATTTTTTTTCTGAGTCAAAGATAATACAATTCCTTTTTTTCTTATTTCCTTAC
AATACATCTTTCAGTTCTGCCTTTTCCGCGCATGAAATTCATTTTCTAATGGAAATATTT
GTTTTGTAAATCAAATATGTATTATGCACAGAATGCAAAGCACAAATTAAATTATGTTAA
TGAAATGAAAGAGATATGAAATGCATATTTCATGGACAAAACATAACCCTGCCGAACAGC
CATTTCTTGATAAAATCTTTAAACACAATCTCATTCGGAGAAAGACATATTGCCGTGGCA
GATAGCACCTCATTAAAATGGTCTCCTTTAATATCAGTGCTTAGTATATATGGGATTGTA
AATAACCACTGGGGAAGAGGAACCAATAATGAAATACTGTCTTTAATAGCTTGCCATTGA
TGTCAGCATAAAAAGTCTACTAGAGGAATATTGGAAATTGGGTGTGCACACACATAGTCA
AAAGCTGTAAATGATTGCATATTTAAATAGAGCTGACTAAGGAAAAGATGATATAGATAT
TAGTAATAGGCAGAAAATTATGCTGACCTTACATAATTCCACAAAAAAGCCCAGACTGTT
TTAAATTTTATATTGGTTACACTTAATGAATAATAGATTCTGTAGCTGTTGTTGTGCAGT
Ccatgatgttaataaaagcctaagaata
>NODE_367_length_608_cov_10.735197
CTGTCTCATAATTGTCCAACAGCCACTGGAGCTAAAAGGGGGAACAAATGCTTATTAACT
AAAGAGATTCTCAGACTGGTTCCTGCAAAGACCGTAGGCCAACAGTCCATAAACGTGATG
CTGCTGCATTACAGCTCTGCAAAAGCTTCTATAGCAGCCAGTAAATTTAAAGCATTTATA
ACAATTAAAACCAGCAACAAAAACAGCAAGCACCGAACCCAAATGCACAGAGATTTGAGA
GAGGCAGAAGAGCAAGAGAGTGAGCTTAGCAAAAGTTGAGGTTAGCCGAGGGCAAGCATT
CGTAAAAGCAACTTACATGGCTGTTGAGCAGCGAGCTTCTCTGACTGGATAAACCCTCAG
ATTTTTGGAGCGTCTCAATCGCCATTTCAATCTGATAAACCACGAAGCACAGGACAAAAA
AAATGTAAGAGGGGGAAATAAAAACAAAAGCAAGAAAAACAAAAATAAACACATTACTGG
CCACAAGCAAAAATAAATAAAGAGAGTCTAGAAAAGATCCAAAGGCAAGCACCACTAAAC
CCAAGCAGAGCAGGACTACCTGTCATTTCAGGACAATCTTTACCAAATATTCTAAATGCT
AAAGAACACTGATTGTGGATAGCTGGCTGTCACACAGCCCTTCAGGATTCCTCTAACAAA
GATTCACCTAGAACAACTATCGTGTACTGTGAAAAAGCCCCACTTCATTACAAAAACAAC
TGATtaaagcagcgtgccaagaagatttagtaacacctgctatcagcctcgagagttaca
ctgaaaagctgg
>NODE_368_length_800_cov_18.912500
AGGATGAACAGCCATAACATTGGTGTGCCTGGTCCATTTAAGCACATTTACGTGGGCCAT
TATTGACAGACGGCTAAGTGTCATTTGTCAAGGAAGGAAGAATTGACAGGGATAAGAAAC
AGAGAGAAATAACAGTCAATCAAACCTACTTTACAGTCATAAGGGAAAAAAGCAGCCATG
TCCAATATTTCATTTTCCTCTTGGAGAAAACATAAGATCATAATACCTATTTTCATAATA
ATATAAACAGCCTGTAGGCTACAAAATAGGAAGAAGGCCATACTCTGTATATCTGTGCAT
TGCCTGACAGAGACAGAAGGGTTTCAATCTCTTTTTCATTTCATCCTGATAGCTCTGCCT
TTTATTACCGAGGGACAGGAACGTTTCCTGAGGTAAAAAGGAGTGCACATTCCCAAGATA
AAGTTGGAGGTTTACAGCTATTTCCAGCCGTAATGTATTATTCCGTTAAAGCAATGATCA
GGTAGTGTTGGATGAATGGGAGATGTTCAGCACCATTACTGCCTGGCACATCAGTGAGGC
ATTATTACATTATCGCTGCTCTTTAGTAGGAGATTGGGTGTGTGACCGGGTTCTGAATAC
ACTCATCCCGCTCTCCACGGCGTAAATTGCAGATTGGCTCATTGACTTCAATGATAAAAT
GTAAAAATTGCCAGTAAAGAGAACATAGACTCAGGTTACTCCTTAGCTGTTTGTCAACGG
CAGATGTGACTCAGTTGGTGCAGAGCATGTTAAAGAGTTCCATCTCCCAGAAGTCAATGT
CATTTATGCCTGAAACTGCTAAAGCAATAGCTCATCTTGTCTCTGGTGTGTCATACTACA
CTGCCTTTGTCTGAGATTAAAATTTGCTCTGGTGGTGAGCTAAAATCCTAAAATGTTACT
TATGGCATAGAGCAAAGATTTACAAACAGATGTATCCAGAATATGTTGAAATAAAAAGTG
GTGCAATTTACATAgatcagtatt
>NODE_369_length_608_cov_8.914474
TGTTAGGAGTTAAATGCTGCTGTACAGCTTGATTTTTTTAATAAGCTGTCACAGATGGAA
TATAAAACAACATGCTGTAAAGTGGTTTATTGCTGAGTAATGTTAATGCACGCCGCCTAC
TCTCAATGTCTGTAATCAAAACGATCATCATTCCTGACGTAGAGTGTATCCGTCCCCTCA
GCCAGACTGTGTGGAGGTCTCGTTGTAGTATCTAATCACAAAATGCCCACCAGTTTGCGA
CCGGCGTTTGTCCGCCCTCTCCTTCCCCTGCCTGTGTTTGCAGGTTTGCATCTGAATCAG
GGGGCCGGTGGGGGCCCGAGCGCTCTCGGCCACGTGGACCAGATTGATGTCATTGTCTCG
GCACACTGACCTTTGCTGTAATACCCACGGCAGACATCACAAACTCTCACATCAATTTAG
CCCAATTGGATGTGGCATGTCTTGGCTAACTCAATTTGTGGAGAAATGCACCTGTCTCTG
CCTTCCCTCCCTATAGATTTACTCAAGGGGAGGGGGGAGGAGGCGGAGGTATTGCAGGGA
AGAGAAAGGGAGAGTGAGGGGAGGGTTTCGGAGCGGAGTTGGCTGCTGATCCACTACCCT
CCTCCCTCCTCCTCCTCCTCCTCCTCACCCCCCAAAAACACTCACCCACATGCATATAAA
CACCGTGCACCAACTTCTCCCTTTTTCTCTTTCTCTCAGCTCTTTTCCCCCTGCCATACT
TTGCAGATGTAGCGCCTCTGCAGCAGCACACACCCCGAACAGTGTGTGTGTgtgtgcgcg
cgtgcgcctgtg
>NODE_371_length_877_cov_18.565565
TTACTGGCCAATAAAACACAAAAACTTATTCTGCTACTTTCTATTTATTATCCAAACTTT
TAATGACATTTCCCACATGTATAATGTGCATTACACCACATAGTGAGCTAGTATTCCGCT
CAATGTACAGAAAAAGATTCTCAACACTCCCAGTGCAATCATCTTGTAAGTACAAGCTGA
TAACACAGACCACAGAGATCAGTCTCTGTTGGATAACCTATACGCTCAAATAAGAAGTGG
TAGGGCGCCAGCAGATAAACCATGAATCCGTTTCCTCCCTCTCTTCCGGACTATAGTCCC
CTGAAGCCGGTGACTTCCCTGTCTCCCCGAACTCTCTGCAGCACCGACTGGTGGTGCAGA
AGCACTGCTGATTAGCATGCAGTAATGATGGTGAGCTGGGCTCCATTGTTCTAACACCTC
CCCTCTCCTCCGCACCAATCTGTCACCATTCAGTGGGCTAGAGCTGCCTCAAATGCTTCT
CTCCACAAATGAGATGGATAATTAGTTGCCCCTCACGAATGCTGCACTCTTCTCACCCCT
GATTGCTTTCACCTTCTTGCTCCTGGCAATTTTGACACCTTGTAATCAGCCTGCTACTTC
TCCGTCTCAATCCATATCCCTCTCCTTTTTTTCCCCCTCTTTCATATTTTTTTTTATAGC
TCTTAAATCTTGTTCAAATCTACCAGCTCTAGTAGCAATTGTCCCAAGGACAAAGATGGA
TTTTATACTCCACTGAAAAGGATGACCATAACTACGCCTTAGACCTAAAGTGGAATTTTA
CCCAAACTGTTCACATTACTGTATACACAAGTAAATATAGAGTACGGAAATACACACAAA
AAATCTAGCTGTCAGTACGAGTTTCCGCTTCCAAATAACAATGAATGACAACATAATTAT
GAGCAAGCAGCTGTTCATGATCCCAGAGAGAAAAGCATGCAGGCTGCACAATGTTCGACT
GTTCACAGATTAACCAGAGAGGATCATTAGGGATATGTatttgccaaaaaaaaaaatctg
aataaattctcccctcagtgttcatgatgaggtgaaatgca
>NODE_372_length_432_cov_5.363426
AGAACTACTATTTGAAGGTGAAGTTGATGTTGCTTCATGAGAACATAACTGTCACGTTCC
CATCAGTCGGTAAGTGGGTCACAGGACTGTACATGACCCAGACATGGGTCTCAGCCCTCA
GGGTCATGGGTCAGTCAGGCATGAGGTGCCAACTGAGCGCCTCTGATTTGACTCCCAGTT
AGGTGGCCAGAGCTACGCCCCTGAGTTGAGCCCCTGGCTCACTTTACTGACACAAGGCAA
AGTCCGTAAGGAACCTCGGGGTTCACACACTCATAGTCACATGTCTTCAGCAGGAAGCTT
CTATAGTATGCTTGGACTGACACCACCACCCCTCCGCTTCTCCTCTTCTGTTTCTCTCGC
TCATCCATCCAAACTGATAAGCGTTCTCAGACCACATTTAGAGAATGCTAATAGAAAAAT
CTTTTCTTCAGTATTAAGCACTTTCATTTGGCCTCAAGAACATTTTTATCCAAGAAAAGT
CAAAATAACAATTCACTTTTACCTGCACAGATCTTGTTGATTCACTGTATCACAAATTGG
GCAAACATCAGTCTGTCGGTGGGGCCCCCTGCAGAGACAGGAAAGCTTTTCCAAGAACTG
Gttgatggacatgatt
>NODE_373_length_895_cov_20.022346
AAGGTCCTTCTGACCTGTTTGCTGAGGAGCCTCAAACCAAGTTTTTTTTCTTCTTCTCCT
TTCCCTCCCCAGTACTATGCGTTTCATTATTAATATGTTTTTTCTCAAGTTTCTCTCTGA
CCCAGGACATTAAATAAAACATTGTATGGTTCATGAAAGATTATGAAAGAGCAGAACGTA
AGCAGCAGGAGGTGTAAACTCAGCACAATTCATTCTGGTATATAATGTCAATGCCAGCAA
CCCCCCTCTCACCCTACCTCCATGCCCTGCAGGCATATTGGCGGAACTACCAATGGATGC
TAAGCTTTTTCCGACAAAGCTCCGAAGATAAAGTATCTTCCTTTTATCCCTTCTGCAAAT
CAATTCTGGGCCTTACAGCAAAATCCCATAAAATAACTTCAAACACCACTACTTACTCCA
AAAATTTGTATTATGGCTATATCTCTTTGAACCCTTACCAGTGAAGTTTTGGAGGAAAAT
GATTTAAGTGTTATCTGCTAAGACATCAGCATGTCAGCACTTCACCTCAGTTTTTCTTCA
CATGTCAACCTGAACCTTGTATTTCTCTCCTTGTGTTTGGTTTTTGATTGCTTCTAACCA
TCCAGGCCTGGTGATAAATACAAATGCTGCTTGTAAACTTAATGGCTGTAGTAAGTGCAA
ACAAGATGGTATGAAGCCCTGCTGGTGCTTCGTGCTCACTCAGCTGCTGAAATATTCATT
CCCTTCACTCTTCTTCAACAATATGATAGAAACTGGAGCTGATAAGACAAGTACCTGAAG
AGCAGTCAGTCAGTGTGATTACTGAAGAGGCTGCAGTGACTGCTTGATTAGCTTCAACCA
AAAGGAGCCAAAGAACTCACTATCAATTACTATACAGTATTTCACTTAATATACAGTATT
TCAATTACCATACAGTGTACACATATAACTACAACAATGATAAGATTAGAATATACTAAC
ATGTATCTGGAGTCAGTTATCAGCATAAATAACATAATGACTTGAAGTGTTGTTGCAATT
AACTGGATAGATAGatagatagatagatagatagatagatagatagatagatagataga
>NODE_374_length_585_cov_10.890598
AGGTGAAGCTGGTAAACTGTGTGAAATGCGAAAATACCCGTCATCCGATGGTCCTCCTTG
CTCCGGTTTGATCCGCGGCGCCTTCGGGGACACCTGCCCCGAAGCGCTGCATCCCTGCGT
TAACTGACTCTTCCTCAAAGAAACACTCGGTTCGTCGGCTCGCTGAAAATGTGCAGCAGT
CTCGCTCTCCGTGCCGTAGTTCTGTTTGCGGCTCCGTGGATCGTGCGGGACGATTAGACG
CAGCACATTAGATGGAGTGATGAAGAAGAAGGAAGAAAAGAAAAAAAACGCCTCAAAACG
TTTGGAAACGCGCTTTTACGCGCAGCTTTTAACCGGCCACCAATTTTTATCTGAGTGTTA
AGATGTAGCGGTTAGTTGTGTTATTATAGAGCCGACATACAACCACGAACGGGAAGGAAG
AGGAAATTTTGTACAAGAAGGAAAGAGTGGGGAGCTCGCATCACCGCCTCGCCTCTCTCA
CTCCGCAGACTCTGGTGTGGGTGGCCTCCTGTCAGCTCCACCGGCGGCGTCAAAAACAAA
CCAGACACTTACCTTTATCGTACAGTCCATCGCAGCAGCCTCGCACTCTTTGTCATTTAG
TCGCTTTGGGAATCTAACTGCTAATTTAGCCTCTAACCTCGCTTCAATTCACGCACGGCT
GCATTGGCTCTATGGCGCAAACCATTGCAGTTTTTTTTTGCGCACAGACCATAACCGGAT
GACAAGTTTTTTTTCTCTGCCCTCTCTCGCTCGCtctctctctctctct
>NODE_377_length_441_cov_8.256236
TGGTTGGTTTGCCTGCGGGTAGGAGGGGATGTTATGAGGGGGTGTGTGTGGGGGGTGGAT
GGGGGTTGGGCTGTTGGACAGCACAGTGGAGATGGATAGAGAGCTAGAAGAGATGTGGAG
AGGTGGGTGGGTGGGTGGGGGGCAGACAGGTGTAGGTGCTGTGAGTGGCTCTCCCTCTAG
CTGTGCCATTGCAGATTTCCAGTTTCCTGCAGCATATGTCTGCGTGGTTAGCATGTGCTC
GAAACCCCCTCTTTCTTTCACTGGAGGCAGCCAGCCTGTGTGATTTATGTGGGGCCCCTG
TTCCACTGTGCATACACTGGAAAATCTCCAGTTTACACAAGAATTGCCTGAAAAATGAGA
TCTGTGACTACATTCTTTTCATTAGCGGCTTACGCTAGCGTGGAGCCTGGGAGCCTCTGA
GCTCCTAATGATGCACACGCAGGCCCGTAGCCTCCCAGCTGCTCTCCGGCTCTCATTACC
TACAACATTCATGTCACAAACACTCTTATTTAATTTCCACAACAATTAAAAAGGAAAACA
GTTGCTAAACTTGTGCTGCTTGAGGCAGCTGAGAGCTGTGTGTTCAATGGCTCAAACAAA
ATGTTTGCGcaacaaatacacacac
>NODE_378_length_599_cov_10.801335
ATTGTCCCTTTGAATAATTGAGACTGGTGTATTTTGCCTGTTTTATTTTTTCCTTGGTCA
GCAACTAGCTACTAGTTTTGTCCCCAAGATCAATTGCCTTGGTAACACAACCAGAGAGAG
AGGGAGGGAGGAGGGGGGATAGAGAGAGAGAGAGGGAGAGAGAGAGGGAGAGAGAGAGAA
AGAGAGAGAGAGAGATTTGTGCCCACAATGGCGACTGTAGGTATGCTAAATACCTCTGGT
TCCTTATCCGGGAACTACCTCTTACTCTGCTATTGGGCCACTGGGTCACGTGGTAAAAGT
AACTTTACAGGGCTGCTCGCAAGTAGGAGGGCTTTATGGAGCAGAAAAACGACAAAGCTA
GAAAAATTATTTTCCACTCCAGAAATTAATGATCATGAGCTCGTATTTGATGGAGTCTAA
CTACATTGATCCGAAATTTCCTCCATGCGAGGAATATTCGCAAAATAACTACATCCCTGA
GCATAGTCCAGAATATTACAGCCGCGCAAGGGACTCTGGCTACCAGCATCACCACCAGGA
GTTATATCCTCCGCGGGCGAGCTACCAAGAGCGCCAGTATAACTGTGCAAGCATCCCCGA
ACCTGACACGCCACGGGGACATGGAATACCCCATTCTGCGCACCTACTGACAGGGAAAGG
GCAGCCTGCTTCATGTGAAACCCCACAGTTGTCCATGTCCCCCGCCACCCCACCGGCCGC
AACCTCCGCCTGCAACCAAGCTACCCCGGAGCATCCAAACAGCACAGCCtcctccaaaca
gcc
>NODE_379_length_550_cov_9.445455
ACTAAAATAATAATAAAGACATTCCTGCTGCGTTTGGCCCGTTTCCTTCCATCCCTCCAT
CCACACCGCTCCTCCCTCTCTCGGGGCTCAGCAGCTTCCTATACACGGGAGAAACGTCCT
TGAATAAAGAAAGTGAAGTGGGGGAGAGGAAAAAGTAGGCGAGCGAAGCTGAGGATGGAG
GGGGAAGAGGAAGACAGAGGGGTGAGTGTACAAAGAGGAAGACAGCGGAGATAAGGGAGG
GATGAAGAGAGGAGGAGAAGGAGGCAGAGGGCGGAGGCATGCAAAGCCCAAAGCCAGGCC
TGTGTTGGGAGAGGAGGGGAAGGAGGGGAAGGAGGGGGAGGCCCAGTAAATCAGCCAGCC
TCTTGTCAACACCTCCCACCAGCTTCCCCCCAGGGGCTTCTGAAGCCACTGAGCTGAGAA
TAACAAATGGCCGTCATTGGCCAGGCAAAAAGCTGTGATTATAATTATCACATCCCACAC
TGACCTTGCATAAACCTTAATCCTTCTCCAATGGAGCATTTAAATAGGCTGCCAACAGCG
ACAGAGATGAGGGGCGAGGGAGGGGAGGGACGGGAAGGGAGGGGCGGCAGGGAGGTGAAG
TGGGAAGGCAGGAGAAGGAGGCGTGCGGGGAACACTGGAGAGGGAGCCGAGACAAATGTA
GAGACAAGGAAGTGGAAAGAGAAGGGAGCCGAGAGGGTGCGAGAAGGGTGAAGCGAGTCG
GTGGAAGGGGGGAg
>NODE_380_length_717_cov_16.295677
CCTAACGTTGGATATTGTTCTTAAGATTTCAAGCCAAATTTTAATTTAATGATTTCTACT
CCTTAATAAAAGGGTGTAAAGCCCCTATTTTTAAAATCAATTTGATATTAATGTTCAAAA
CATTCCTCTAAGGGAGTCCTGTAAGTCTCCAGCTGTGTGCAGTAAATGGCACACAGTGTG
ACATTCTACCTGTAGCTGAAAATACATTCCTTGCCTGAGGTGCCTACCTTTCTGAGTCTT
TTACAGTGTTATACTCCAAACCATTCCAGTACCACCCGGTGCATGCTGTTGTACTCCTGA
TGCACTCAATGCATGGAGAATAATAATCTGTCTCAAGTCTGTGTTGACCTGTTTCTTTGG
AGACAAAAACAAGAAAGCAACAGGTGTAGTATTACCAGTGAGGAACACCAAAACATTTTG
TCATGGATTTAGTGCTGCAGTGTACTCAGAACGTTCTCTGTTTTTCAACTGAAGGTTATG
AAAAGCCTTGGAGCCTTAACAGCATGTCTGGCATGAGCGGGGATGCCTCTGGAGTGTCCT
CAGTGTCCGCCCTGCCCTGCAGCCCACCCTGTCTAATGCAGCACTCACATTCTCCCATCC
CATCCATTATGTAGCATGGTTGAGTAGCAGACACAATGCCATTGGAAGGCCAGTCCACAC
TCCTCCTTCTTATCTTTCCTGTCAGATTTTGCTTTGACACTTGCCTTCGCTCCTGCATTT
TTTTTTTCTTCATTTTTATTTCTTTACTTTTCTGGAAAACTGTATCTTAACTGTGCTTAT
ACTCAAGCTTCCCAAGTGTTCTCCTTGGGTGTGTCATCATATCCTAGACTAGAAAACATT
GGCACATGCCACTCTGCATGGGTCATCTCAGTTGCAGACAAAGCACTGTTCTACTTCTac
c
>NODE_381_length_625_cov_13.280000
TAACTTCTACAGTTTGAGTGAAGCTAACGAGATGCGAACAGGCATCAGAGGAAGGCCAGG
CTCTACAGGTGATAACCCTATTTGGCAGTGACATTTTTTAGTGTAAAGTCACAGTGGCGG
TGATGAGATCAAAGGCAGAGAGTCCCCCATTGGGTCCAATTAGAACTATAGCATTGTACA
GGGAAGTGGTGGCAGGGGGGAGAGAGGGGAGTGGGTGGTTGGGGGAGAGGAGGGAAAAAA
ATGTTGAGTTATGATATTCATAATCTATGCAGAGAGGCCTTTCCAGTACAGGTCTTCTCC
CCATAGCTGTGATCTTTTCAATTTACATCAAGGGAAGATGGTCGGGGATGAAAGCAGGGC
ATCCAAGGCGCACAGCCCACAGAGGGCAGACATGGGGCCTCATTAAGGCCCAGCCCAGCC
AGCCCCAAACAGGGTTTGAAGTGCGTCACATAAAGAGCATGGGGTCAAAGGTCAGACATA
GAACAGATCTCCATTTAACTCTCCAGCTGGAGATGGTAATTAGCAGGTGCAATGATGATC
CCTGCCTGACTGTAAGGGATGATACCACTATAGGTGACACCAGGCATCTGTGTGAATGTG
TGTGGGCACCCGAGAACGTCTTCGCACACATGGTGCCTTGACACGTTGATATATAACATC
TATCAAGGATATCAACTCATTTCATGCTCCCATGCATGTTTATACCAAACCCATTGGTTT
TATTGTGTGTTTACTACATTTACACCCACACAAGCATTTAGAGTTTGTTTTTTTTTAAAA
GAAAATCGTGAGGTTGCTGCtactgttgt
>NODE_382_length_1122_cov_5.611408
AGGCGCGCAAATTACCCACTCCCGACTCGGGGAGATAGTGACGAAAAATACCAATGCAGG
ACTCTTTCGAGGCCCTGCAATTGGAATGAGTACACTTCAAATCCTTGGGCGAGGATCCAT
TGGAGGGCAAGTCTGGTGCCAGCAGCCGCGGTAATTCCAGCTCCAATAGCGTATCTTAAA
GTTGCTGCAGTTAAAAAGCTCGTAGTTGGATCTCGGGACCGAGCTGACGGTCCGCCGCGA
GGCGAGCCACCGTCCGTCCCGGCCCCTGCCTCTCGGCGCCCCCTCGATGCTCTTGGCTGA
GTGTCCCGCCGGGGTCCGAAGCGTTTACTTTGAAAAAACTTGAGTGTTCAAAGCAGGCCC
TGCCGCGCCCGAATACCGCAGCTAGGAATAATGGAATAGGACCCCGGTTCTATTTTGTGG
GTTTTCCTCTCCCCGAACTGGGGCCATGATTGAGAGGGACGGCCGGGGGCATTCGTACTG
CGCCGCTAGAGGTGAAATTCTTGGACCGGCGCAAGACGGACGAGAGCGAAAGCATTTGCC
AAGAACGTTTTCGTTAATCAAGAACGAAAGTCGGAGGTTCGAAGACGATCAGATACCGTC
GTAGTTCCGACCGTAAACGATGCCAACTCGCGATCCGGCGGCGTTATGCCCATGACCCGC
CGGGCAGCGTCCGGGAAACCAAAAAGTCTTTGGGTTCCGGGGGGAGTATGGTTGCAAAGC
TGAAACTTAAAGGAATTGACGGAAGGGCACCACCAGGAGTGGAGCCTGCGGCTTAATTTG
ACTCAACGCGGGGAACCTCACCCGGCCCGGACACGGACAGGATTGACAGATTGACGGCTC
TTTCTCGATACCGTGGGTGGTGGTGCATGGCCGTTCCTAGTTGGTGGAGCGATTTGTCTG
GTTGATTCCGATAACGAACGAGACTCCGGCATGCTAAATAGTCGCGCGGCCCCCCGTGCG
GCCGGCGCCCGACTTCTTAGAGGGACGGGTGGCGCTCAGCCACACGAGATTGAGCAATAA
CAGGTCTGTGATGCCCTTAGATGTCCGGGGCCGCACGCGTGCCACACTGAGCGGATCAGC
CTGTGTCTACCCTTCGCCGAGAGGCGCGGGTAACCCGCTGAACCCCACTCGTGATAGGGA
TCGGGGATTGCAATTCTTCCCCGTGAACGAGGAATTCCCAGTAAGCGCCGGGTCATCAGC
CCGCGTTGACTAAGTCCCTGCCCTTTGTACACACCGCCCGTCGCTACTACCGATCGGATG
GTTTAGTGAGGTCCTCGGATCGGCCCCGCCGGGGGGGGGGGGGGGg
>NODE_383_length_982_cov_14.967414
AAGGAAACGTCCCTGATGCAAATGATCATTCTCAATTCCTCTAACTGGAAAAAATGATAT
TCTAGGAGCCAAATTAGACAGAAATTAGACTGATCAGATATTTTTTTTCATCCTCTGTCT
TTTCTTTCCTTATAAGAGGTTGTTAATGTTCATGTGGGGAAAATAAAGATTAATGTACTA
TCTACATATCTAAAATGAGAATGAAAAGCACAGACGGCTGTACGTTTGACACTGCCCTTT
GATGTTTACAGAGTAAGGCAAACTGAAAATAAATAAAAATGCCCTCCGAGGATGATCAGT
TTACGACAGTTTTCCATTAAAATTAAGCATTTAAATATTTGGAGCAACTGAGACAGACGA
CATGCGCATTTCTGCATCTCCTTGTGTTTATGTACGTGTGTGTCACCATTTGGAATGTGT
GTGAACACATGTTTATGCATGCGTGTCAGCCTGAGCCTGTGTGTATATGTGTGTGTGTGC
GTGTGTGTGTGTTTGTGTCTTAGAGGGCCATTTGGACTGGCTAAGACATCTGCTCCATCA
TACGTCAGGGGCCTGGTGTGACATCTGGGGAATATACTGTATCCTGCCTTGCAACATTAC
ACACAATTTACTGCTAAAGGTCATTATGTACCCGTTAATCCACTTTTAATTGATATCAGT
GCAAACAGCACAACCTCCCAGCCACATGACAGATCACTGCCGCCACAAAACCAGGAAATT
GCTATATGGGAGTTAAAAATAGAATGGTAAACTTTTTGCTGTGGTCTGTCTTCACTTTGT
TAAAGTCTGTTGGACATTCTGACCCGGACAAACAGCGACTGGTAGCTGGATAAGAAATGC
ACCACTGTGACTTTCTTTGCTTTGACTTGAAAAACTAGAGCACATAAACATCTAAGTGAC
ACCTTTGTGACTATATATCATCTTTCTCCTGATTGCTGTACTGAGATCTGTGCCTCCGCA
GTATGCTTGCACTTTATGTTGCATGTAGGGATTTCATCTGGCTTTGTGTGAATTGTGACA
GCACCATAGAAACAATTAAAGATAAATACTCCAGACCTGTACAGAGGGGCTGTTAAAATg
gcttaatagatatgacatactggaagatgaatttctgtttggctggaaggatggaaataa
atctccaaaacactggctgggatgtt
>NODE_384_length_530_cov_7.888679
CTGTGTTCTTGTCAGCGGCTGCCGCAGGCACTCATGCGTCGCCTCCGCACCACGACACAC
ACCAGACACTGTTCTCTTGTTCCCCAGATCTTCTTCTGACCTTTCCACCTTCCTCTCCCC
CTCCCACACTAACACACACACAACACTCTACTGAATCCATGTTTTTCCCTTCTAGCTGGA
CAGCTCTCAGTCCCTGCTCTGTCTCTCTGCCATCCTCCACTGTCCCGCATTCCTCTCTCT
CTCACTCTCCCTCTCTTTCTTACTCTCTCTCTCTGGCTCAGACCCCGAGGCAGCTTGTTA
GTGGGGAACTAAATATTGATTTGGCGGGCCTGTCGATGCCGGGAGAATGAGCTAGTGTCC
ACCAGAGACCTCGGCACCGGCAGCCTGCTATCGACGTTTTCCGTGGGCAGAACAGGGGTG
GTGGAGGGGGGGCTGGAGCTGGTGTGCAGAGTGGAGGAGGAGAAGAGCGGAGTATGACAA
GGCTGAGACTCGCCCCCAGGTCCCTGTGGGGACCGCTGGGACCACCGCAGTCATCCCCCT
TCACTGAAACAGACTTTTTCTATCCCCTTTCAAGTCCATCTTGTTTTGTTTTTTGTTTAT
TTATTTATTTATAATTTCTCCTCTCCTCTCTATCTGGCAGTTTCCTCTGACTGTCGGATT
TTTAAAAGCATATTGTCATATCAAGTGGACTACAAGCTCtttcttttttgtatt
>NODE_385_length_545_cov_25.104588
ATTTCTTCTAAATTAACGTCTCAGAAAATGTTACTTTAACTTGTTTAGTGACAAGACACT
TCACAGAGAAGTGGGCAAAAACGATTTACTCTCCAGCAGTAAAAGAGGAAAAACGTAGTA
AAAAGAAAACAAAACAAAACAACAACAACAGCGAAAGAAATGAAGTTTTTTTGCCCATAG
ATGCTCAACATAAACTCTCTCGACATTTTCACACTCAGCCCTAAAGCCATCCAGCGACGC
TCCATAAATACACAATCGTTATAAAAACTTCAAATTTACCTCCTCTTACCTCTTTTAAAT
TCCCCCAAAAAAGCATAAAGTATAATAAGCCAGTGAAAGAGAAGACACATAAAAATGTAG
ACTCGTGGTACCTTTGGTATAAAGCATTCCGTTTTCCTTCTTTTCTGTCTTTCTCTTGCT
CAGTAGCGATCCGATAATAGCATATGGAAAGTGTTTTCAAAATGCCCAGATTTGGCACAT
TGTCATTGAAAAGAGAGGAGCGCAGTGATGCGGTGCTACAACAGGGGAAATGAGTTGCGG
ATTGGACGCAGCCCGCCTCGGTGCGGACTTATCCCACTTTAATTTAATATTCCGCAATCA
CACACACTAGTGATGGCATATAATTCAAGGAGAAATTCAGAGGGAAGGAAATGCTTTTGT
GTGTGTGTGTGTGTGTGTGCGTGTGTTTTTTTTTTTTACACCACTTTATTTGATTAAGGA
GAGAGGCAG
>NODE_386_length_649_cov_16.184900
CTCATGGACTGTTCTTGTTAGCTCGAGACGGAGTGAGTAATTCAATAAGTCAAGTATTCA
TTTATTACTTTCCTTTTCAATCACGGGGCATTTTTTTTTTTTTAACTTCCCCCATCCACC
TCCACATAGAGAGAAGAAAAAAAAACCAAAAGTGATACGAGTTCTGCAACTTCCATCTGT
GGCAGCGCTCGTTGTCTTACTGCAGCTTAATTACAAAATATTGGCGCCGTTTTCTGTAAA
GATTACTCACTGTAGGAGGCTCTACGTAATTTGGACCGGAGGGTTTGTCACAGAAAATAA
TACAATGCAACTGGGCTTTCTGTATTAGATTTCCGCTTTTAGCCTCCTTGACATTTCAAG
CTGCATGAACTAATACATCTGTTATTTGTTGATCATTTGATTATTAACATACTTCACAAA
CCAAATCAGCTGCCCTGCTGGAGACGCAGATACAGCTCAGCAGACAGTCTGGGTTTTCTC
GCCTGCCACGCACAAACACACTCGCAAAAGATGCACAATTCAGCCCTCAGTGATAAAGGA
AAGCGGGGCAAAAACATTCATCTTCCCCTCCTTTGAGCGTATGAGCACTCTGACACCGGC
ATGGAACAAAGCCCGTCATCACATTCTAATCTCGAATTTCAGGGCTTTTATTTCACCCAA
ATGCCACCCTGCTGGCCTTGTGAATTATTGACAGACTGACACCAATGCGAAAGGACACAT
AAAAGAGGCTAAAAGCTCCGGCCCTGGAAGAGCTTGTCCTCTCCTATTGCCATCAACAGG
GAGACAAACTCTGCTAATGCTCCACTGGAAGCTCACGGTAACTTTGAGACTGa
>NODE_387_length_777_cov_22.797941
CTTATGACCAAGGCGGAATCAACTGAAGATCCAAACTGACAGACACATTTGCTGTGCATG
ATGATTAGACTACACAGCAGTGTGTGTTGAAGGAATTAGACAGAACTACAATATAGGACT
AAAACCACATTCATGTTTTCAAATTAGTTTTATGCTTAGATAAATTGTCTGTAATTCATT
TACCCACTATTGCCCAATCCCAATAATTAAACGTCTGGAGCCATAAAATCACACTGCATC
ATGCGCTGCTGAAGTAACAATTCATAAGATGTGATGCTGAGTTTCTGGCTGTGTGTGGGG
GGGCTGGGGGCGCACACTCCCACCCATCCTCCCTTCACCCCACCTTTTCATTTTCAATTA
TGGGTTGGAATATGAATCTTTAATAGGGTGATAATTGTGCTAGCATATTTGCTGTCACCC
ACCATTAGCCCAGATTAATTAGCCCATTTAGTTTAGCTTAAGAAAGTGTCTGGCTGAGGA
ATGGGGGCACTGATGGAAGGCGGATAGAGAGAGAGAGTAGAATCAGCACAATCTGTTCTG
TATCATAGTGCCATCTTTTTTCTGCTTTCTCTCTGTCTCTTTGTGTTGTTCCCTTCTCTT
CCTTTTCCCTCTTTGCTACTTCAACTCTCTTTTTCTCATCTAACTTAGTCTGTTAGTCTG
TTTCATCAGTCTGCACTCATCTGCTGCTCCTGTTCTCAGCAATATTTTTTGTCGCTCTGT
GGCTTTTCAAGTGGTCGGTGGGGAGACTGATGGGAGATTCGTGTTGTGCAGTTGAAACTT
TCTCAGAACTATTAATTCTGTAATTACCGGCATAACACCAGTCAGTGGTGTAACTTTTCA
GTTAATCTAATTTTCTAAAATTACATTTTTGGAGATCATGAAATTTAAGTATTGTTAATT
AGGAATAAATGATTATTAAAAGTAAATCTTCATTTTTGATAATCAGCAACAGTGTTATTG
g
>NODE_388_length_912_cov_18.655703
TTCTTTAACATGATTTTTTGGGGTTCACAAGACAATAAATGGAGATTATTTGGGTGAAAC
TGTATCTAGGCAGTGATGATGACAGACAGCAGTCACAAATCCAGTCAACATACATAGATG
GAACATCTGCACACATGGAGTGAAAACGTGTACTAGCACAAAGAGTCCCTGACTGTGCAA
TCTGCATCACAGTATTTCACCGATAATGAAAAGTGTGGAAAAAGGCAGCGGTGCTACTGA
CTGTATACAATATGGCTGATTTAGTGAAGTTTGGGCAGTTAGTCACTTGACATAAATAGC
CCTAAGAGGTTAATTTACCTGTCACATTTTACGTGTAAAGTCAATCACATTTGTTCCTAC
TGCACATACTGCCTGTACTGTAGTAGAAAGCTATTTAGCGGGGGATGTTGCGCTGTATGA
GGGTGATAGGAGTAATCAAGGAGAGGAGGGGGCTTCTCCATAGGAAGTTCCTGCAAACAG
AGTGCACCCACTTTTTAAACCCCATTTGTCTTGTTAATGCTCCCCTCTGATTACCTGATT
GCACTGGATGACTGTGGAGAAATCTGATTGCGTAAAATTATATAGAGCAAACTTTTGATT
GGGGAGGGATCTGGCGAGCTTGCTGCCACCATTGACAGGCTTTGTGAAATTTGGCCTCGC
TGATTTGAAATCAGCTAAGTGTCACGTCCCGTAATTGTAATCAGAACTTAATTTTTTATC
CTTGTTCTCTTTCAGAGCACAACTTTTCTCACGCAAACTTTTAAAGCTTGAACAATACTG
CAGCCATGTTCCACATACAATAACGAAAAATACAAAGCGATTTTTCACTGAGTTATAATC
CACATCTATATGGCTCAGTGACAGAACATGTGCAGTGTGCGCTAACCTGTGTTTTAAGCA
AAGCACACAATGACCTTATTAGCTTCAACTCCACAGTTTAAACATATTAATTTGACCGCA
TATGCACTTAATGTTCCTGCCTGTTCCTATTTCATTTTGGACTTGGTTTTGCACTTGGAA
GCACAGAGAGCTGAACTGCTGCTGGGCCCATCTATCACCTGGAACAAAGGCGATtaaatg
aaaattatttctaaat
>NODE_389_length_752_cov_19.109043
AACAACCCCCAAAACAAAACAACAAAAGATGTGTCACTGAGTGTACTGTTTGTTTTGTGC
CATGATCCACAAGGTATAATTGTATTCTGTGATCTGAATGCTGTCTGTTGCTTTATAGGT
TATCAGGATTGAGGGAGTGGAAGGATGACAGGAAATGCAGCTGTGGTAAAGCTCTCCATC
GAATAAACTATCCTCTATATAGCCACATATACCGAACAAACCAGCAGATAAGACACATGT
GCGCACACGCATACACATCTAGCTGGAACCACTCCCTGTCTCTTGACAAACCATTATGTA
CAATCCTGCCACTGTATAGTGCTGTCAGAAGGCTGCCAAAATAATCTCTTCTGCAGGAGA
ATTTAACTCCATACCTTCTGGCACAGTGCAGCGATGCAATTTAATGCCTCCTGTGATAAC
TAATGGAAGAAACTCTTAAAACTTCAGAGCTTATAATAAGCTTGTCAGCTTATCATATTA
GGCATGTGAGCTTATAACATTAGCATTTAAATGTTCCTGGGTATACAGTAATGTGATTGG
AGGGCTTTGCCATTTTGACTTTGCCATTGAGGAGAGAGGGAGGCAGAGAGACACAGGAAA
AAGGGGTGTTGATGCTGTCACGAGGAAGCGTTGAGGACTGCTGGCTCACATCTTACAATT
GTTCACAGCAATTGTGTGTGAGCTCTAATGGACGTACAGGTAGTTGAATGAACAAGAAAA
ATTTGTAAACTATAACAAACGACTTCCAGCTCCCTGCCATCAGAAGACATAAGACTGGAT
TAACTGGCAAATATTTGCTTACAGATATGAATATAATTGAAGGTGTATTCAACTGTCTAT
TACTATAAATGCAACGAgaataatgtcccgtctaactccgatgaaagtgcaaggtgagag
aaactttataaagtgtggtttggatgaaatcaataa
>NODE_390_length_958_cov_21.709812
CCCACAATAGCAGATGGATATATGAGTAAAAAGCTTCCATAGAAAAAAAAGCAAGGGTAT
GGGCAGATCCTAAATCCTTAAGCTACAGCACTGTTAATGTGTTTATATATAAACAGTCAG
AGGATAAGCCCTAAATCCACTGCCAAGCTAAATGGTTTATGCATCTTTTTTGTTTGTTTA
CTTCTATGTCATTTAAGCAAATTGGTCTGACATCCCTGACGAGCACGAGATCTAAAGTGA
GTGTATTTTGCATTCATGTCCAAAAGCTTCTCTCTTTCCCTTTACACTACAGTAACCTCA
TCTTCACCTTTCATTTGGCCTCAGAGAGATGTTAACAGACTCAGATGTGCATGATGGCAG
CTTTTTTTCCCTCTTCTTCGTCTGCACGCTCTCCTCTTCCTTTGTTCCACTGGTCTAATC
CAGTATGTGTGGGCCGGTAAGTTTAATGGAAACAATTTATTAAGTCCGGCTTAAAATGCC
ATCTGCAGCTAAGCCTCCCAAAGCCGCTAAGCTCCTGGTTTCGCCCCGGAGCTTGCTGTG
TTCACGCTTACTGTAATGCTCTGTTTAAAATGAGCACAACGGGTCAAAATTAATCAGGAT
TACAAGGGCACAAATCCACTTCAGAAATGGGTTTTCTACCAATCGTTCTCCTGCTATCCC
AAGATGCCCCAGGTTTCTCTGGTGGACAGCACACCACATGGATTCAGCATCACACCATGG
CAGGTTGCATTTAGCTGAGACAACAGGACCCTAGAGAGGAGAAGGGGCAGTAAAAGACGG
TGCCTTGACTATACTTATTGTTCTAAAACCCACCGATGCAACATTCAACATAGCCAGTGC
AGATTCCTAAGTGTTCTTCTCAGATATTTCTAGCTGCTGACAGCTAGGTGATAACGCCCC
ACCACATCCATAGGCCCAGCTTTGTGAAATGTCATGAGAAGGCCTACCAGCGAAGTGTTT
ATCTGTGCTCTGTGGAGGTGCCCTGTACATGCTCAGCAGCTACATTTAGCTTCTCATTCG
CCTTCTAGCAAGTGACAACAGTAAACTCTGACCTGCGATTCAATAAGAGTAGCCCTGAGT
GGAGCACCAGGCTTCACAGCGCTTTTACTTAAACATGCCATCctccaggaaatcaataat
tt
>NODE_391_length_812_cov_27.697044
ATACAACAAAAACATATACTGTTGTTAAATATTTACATAAGAGGGACACGTCTGAAATGT
CACATAAAGAAAGAAAAAAGCGCCCTGCTAATATTATGAGTCAGTGGTGATATTTCAGTG
CACTGATAACATCATTTGAACTTTGATTAATGCCCATGTTATAATCTCAGGTTGCTCGAT
GTAAGAGCAACATTTTGCCTTCAGAACAACAAATTTATACAAAATGTTGAAGCATGTCTT
TGTGGAAAAGTGTTACAAACTAATGAGGTACATTCATTTTTACAGAATGTAATCTATAGT
GTTTGGGAGTTGTTTGTCTCAATAGGCTGTAGTAATCAAAAGTAATGAACCTATTATGAG
CAGGACCTCTGAGGGCCCAGCGTGGCATTAAGAGTGTGGCACATAAAAGGTTTATTAAAG
GAAATTAAGGTCCATCACTGCCACACCTGCTCCCCTATTATAAATGTATGACAGGTCAGT
GCCTTCAATCACAACAGCAAACGAGAGAGAGGAGTCATGTTTCCCATTACCAGGGAAAAG
TAACAGCATATCCTATGACTCACAGATTTCACTGGCCTGTGACCACTATACGCCACCATC
AGCCTGGAATAATTATGTTTAATAGGTTTTATTTGGGACCCACAAGCAACAGCCAGCGAG
AGTGGATGGGTTTTAGCAACTATTTTTGTCTAAACACACACTGTGAGGTGCTGTCCGTAC
TTTAATGTCATTATTTAGTGTCATTACATTTTTACACACCTTTGAAACTTTTTCTCCTAA
CATTATACTTTATGTGTTTGCATATGACTGGTATTTTAAGAGCTCTTTGTGATGTTGTTG
CACAAAAATAGATTTAAAGGCTGGATGGCTCCGAGTGACTCCACAGTTACCTGCCAAAAA
TCTGCTGTAACCTATTAAGTGTTCACGCCTTTTTAGCCTTTAAAATGAAACAAATgaacg
aaagcaaatactttaaatgcattcaaatgtatcttt
>NODE_392_length_716_cov_14.085196
AGTACATCAGGTCCTTTTGTGATGCATTGAAAACAACTGTAACTACCCGCTTTTACCAAA
GAAGACGACATCCCAAGGTGGAATATCTGCAAAATAATCAGGAACAATCATATGTTGTGC
TCTAAGCAAAAAGCCTATCATGAGAGCCGGCTCATGTGGATCACATCTAAGTAACTTTAA
GCACTGCTGCCTCATGATATAGTTATTTTCTATTTAACACACACAGTAGTCGCACAGTTC
CAGCGATCAGCAGGAACACAGCTGGAGCAGAAGCACATGCTCTATCATTTTTTCCTCACA
AATGATGTAAAAATGGCCCATTATGGCGAGGAACAAAGAGGATGGGCCCCATGTTCGAGC
CAACCCCTCACTGATGCCCCGGTGACTCGGCCAGCCACTCTCCCAAGGCCTACTCCTTGA
TTAAATGCATAATCCACTACTCCCCATCCCCAATGATTTAGTGTGCCTTTAAATCAGCTT
GCGCACACATAAAAACCTCAAATAAAAATCACCAAGAAAAACCATTGCACTCTAACTGTT
CTATTAAAATGATACCCAGCCCAGCCTTTCTTCTCTGCAATAGCGTTTATTCCACATGAA
TGCGTATCTTCATTTTTTTTCATAGGTATGCATATAAAATATTTAAAGTTTAAAATGTCA
CCGTTGAAACATCAAATGCAGGAGTCTCTCATTAATCAGCATGGATTGAGGTTCTCTTTT
AAGGTTATAACCCTTTGAAAGAGCAAAAATTACATTTTTGACCTTGAAGATGAGACAAAC
TCATAAACGTAAAATAATTTGCAGTTTAAAGGGGAAAGAGATATCGGTTACCTCAGTCAG
CAGTGctctgggttgtcagggggagaccgaacaagtctcattttcatatttacatccaag
>NODE_393_length_691_cov_9.560058
CACACTTACCTGATAAAATGGTATTGGCTTCAATGTATTTGCACACCTAAACCCAATTTT
GTTAGATTGTTGATTACCAAACACATCACTCTATTTGCCTTTTAATGTTGGGTCAATGAA
TTCATCCCCTCTTTTAGAGTATACAGTGACTTAATATGCGGTACACTGACGATCTGTATT
TACCTATTTACTTTGGTAATGTGTTGGTTTGTATAGTCAGTTTTTTGTAAGGTCAGTAAC
ATTTTCAAAATTACAAAAAAACAACCAATTGTAGGTTGTCATGGAATACTGGTATGTGTG
GCAATGTGTTTGTTCTTTGCCAGCCTTGCTGACCTGGTCAAACACCCATTCCTCATCACC
ATTTTGACACTTCAAATCCATTTTTAGATGTAACCTCGGGTATGGTGAAAGACCCAGCGG
ACGTCTTGGACAGGCAAAAATGCCTTGACGCTCTGGCTGCTCTGCGCCACGCTAAGTGGT
TCCAGGTTCGGAACATCATTTTACTTTCTTATTGTAGCCTTATGAGATGAATTATTTATT
TGTTTATGCATTTATTTGTGTTTTTACACATTTGGTTTTCATTTTTTTAATCTTGAGGAA
AACTATTACTATTCGAAGCAAAACAAAAAAATATTCAAGGATGCCATGTGTTACAAGAAG
GATCTGGTTAATGTCAATCATATGTTTTGACTGTAAATCTAAGTTCATCTGAATTTCTTA
CCTGACAAAATATTAGCAATAAACTGGCATCCTTGTATTCTCTATTCAATTTTCTAAGTA
CTGTACTATCGTTACATGTGATTCCATAAGGCTGCACAATAACTAGCACAAAGTTGTCAC
Caggaagtgctttcatgttaaacatttgtgttttt
>NODE_394_length_905_cov_14.324862
TACCAGGTACCAGCATAATGTATAAATGAAGCCTAATGAACATTTATGAGCAAAATGCCT
ACAAGTCTGTATGATAACAAGACGTTACGTTATCAGATGGATGAAAATAGCTGTGTGATG
TGTTCCATGTTTAAAAAAAGCTTAGATCTACCAGTCGTATACTGACCTGCTATTAAGACA
GATTAGCATTGGAGTGCTGCGTAGCTGCTACCATTAGCTACAATGCCAAGAGAGAAAAGC
TCTGACACTCACCTATAGCTGCCTCTGTCTTCTCTTCACAGGGCTTGTGGAGAGGCTCCT
CATCAATCCATTAACCACCTATGCTACTTAACTCCTTTTTGGTTCCATGGATCTGTATTT
TAGTTGATTCCAGGTGTCCCAAGTTTACAGGCATCTATTTTTTTTTTCCTCCAGAACAAT
AAACTCTGAGGGGCTCAAGTAAAGGGGTCCACGCATGGAAGAGGGGGGCCGAGAGAGAGA
GAGGGGCTCCGTTTATTAGACAGCAAATAGCCGGCCAGTGGGTTTATGATGTGGAAGGTC
ATTGTTGGTTAATAAGTGGCCACATGAGTGCAGGCAGGTGCTGTGTTAACACCTCCTCTT
AACTCGCCTTTCCAGCAGAGGCCATTCATCAGCCCAGTGTTAATGAAGGCCATATAATTA
ATAGGTGGATAGCAGAGAAAGCCCCCTGAGTTAATCAATGCAGGCCTGTTTGAAGAGCAG
GGCTAAGATGAGACACCAGGGTTTCTAAAAGTGCAGGTTCTTGGCCATGAGAGTGGAAGC
TTTTTAAGAGACATGCAGGTCACTGAGACAAAGAATGAGAGCTCTGATGGCCTTCAGTTT
GAGGGTTTGTTCAGACTTGTGACGTCACTGCAACTGCATGTTCACCCAGAAATAGGTTTA
CAGAAATAGCACGCCACTTAAGGCATGTTTTGCGTGTCACGTCAACACATTTTATGGTTT
TTGCATATTATTCTGTGGCATTAAAATGACACGGAAAAGGGTTAAGATAAGGGTTGaggt
cagggggagggtatcattcgttgaggctacatggtgtgaaacgacatgcaaaaagagaaa
aaaaagcat
>NODE_395_length_702_cov_14.102564
CGAATAAATGGCCTGTAGCCTCGATATAGACTGCGGAGATTTTTTTTTTCTTTTTTTAAA
AGAACCTCTCTCCGAGACTGGTTCAGGACATGAGGTGTACTCACCAGACAAACAGCTTGC
TCACATCTCATTCCTCTGCTGCTGTTCAGGGGAACGATAGGTGCTCTTTTTCCACTTCAA
TAAGGGGATGAAGCTCAATTAGCATTTCACAAGTCCCATTTTCCTCCTCTATTGCAACCT
TCCCCGCGGAGCCCATGCTTTCTCTGGGGGATTGTCCTGTTTTGGGCCCTTGTTGCCGTT
GGCAGGGTGACAGTATTCGAGTGTGCAAACTTGTGCTATTGTCCGCGGGCCAGAGGGAGT
CATGGAGACCCCATAATATGACACAGGAAAATGTTTGCTGATGGCAATTCTATGGGCTTT
GTCCTACTCTTTCTCCTTCATGACGACTCGATTTAAGTCTCTAAATGTTTGACTACAAAT
GCAGGAGTGCTATCCAGCTCCTTTCCCTTTGTCCCGCGAGGTTTGAATGAGTAATTCAGC
CTTTGTGTCGCTCGATTGAGGGGGCAAACAGAAAGACAAGATTCTTGAGCGTTCAAGCCC
CTTTCCATGGTTATGCACTCTTTAGATCCCCCCCACCCCAGCTCACCAAATCCTACAGCT
GACATCACTCTTGGGGAGGCTATGACGGGTATCTGTGTTTGAAAACGCAACTTTGATGGG
GAGTTTGGGAGCACACATGTTTCAGCAGAATTTACACTCATTTTCGGTTTATGCGTACTA
CTGCGTTTTTTTTTAGGTGTTTGGCCAACGCGCAGAAAATCATCTCATAGGGAGAAATAT
CGCATCCCCTCAGCGGCTTTTTCCAGATCTCCAtgacaacaatttg
>NODE_396_length_422_cov_2.573460
GTGGTGGTCAGGGACTGGCAGAAGAGAACACAGTCAGAACCAGGCTTCAAGACAGGAATG
TGCAAAACCGGCTGGGCTGACTAACTATGTGTTAGACAACAGTCCAGCATCATGAAATAG
TCTCACTCTGGCTTTTGTGAGACCAAAAGCCAAAGTCTCACTCAGAACATGTGTAGTTGA
TGAGCAGACCGTTTCCCGTTGTGGGTGTGTACCATCAGGTAATCAGCCAAGCAGTGCCAC
CTGTCATGACCAGACTGACACACCACACTCACGACCACAGAAAGAGGGAAGGGAAGGAAA
AAGGGAGAAAAGCTGCCAACTAGTTGTCACTGGAGGTGCCAGACATAACGATCAGTATAA
CAAATCTTGAAAAAAAGGTCATAGTAAAGTACAGTCGCAGAAACGTCACAGTATAATCTG
TCATCAAAATGACAGAAAAACATCATACTACACTATGTCGTCCAAAAACTCACAAAAACG
TCATAGTATACTCTTTCAGTATTTCTCTGCATCTTAGTCATTAAAATCTGAGGTTGATGT
TTATCCTGTTACATCTTCATGTGGTTTCAGGTTTTTCTtcttcctatgatgtcttctgtt
tgcttg
>NODE_397_length_802_cov_14.238154
TATGTTTCTCTGTCCTTCCTTCTGTCTGTCTGTATCTCTCCCTCTCCTGCTTTCCTTGTT
GCCTATGATGATGTGACAAGGCTGCTAAGCAGATATATGCAGCCGTCATTTACGCACCAG
GCTGTCTGTAACAGAACAATTCCTCAATTCATTTTTCACATCATTGTTTTCCCCTTTTTA
GCGTGTCACAGAGGTCTTGCGTTGTGGGTGTTGTGACGGGAGGGGTGAGATAGGAGGGCA
GACAGGCGCAAAGTGGAAGGATGCTGGGCTTCTCCAAGGGGATGTTTGGCTTTGTAATTT
CACCCTTGAAATTCGTGATTACAAACGGGACAACTTTTTTAATTTTCTCTTTTGTCTGGA
TTCAGCTGGCTGACAGTCTGCCCCAGCAGCCAGGCCTTTTAATCAATCACCTAGATAATC
AAATGTCACTGGCTATCTGCTCCATGTAATTACTTTTGCAATTAAAAATCAATCTCCAGT
CACCCCGTCTAATTAGAGGGATGGGCAGATCTTCATCTAGATTGATTTTATAATACATAT
TGACTTCAAATGCCATAACATTGCCATATTCTCTCATTTTCATGCTGTGGTGCATCAAAA
CAAAATGCCAGGGATTATGGGGAGGTGCAATGAGGGGGTGTTCCAATTCTGTGTACCAGG
AAAAGGTCCCCAGTCTAGGAAAGGTTCACCTTGCTTGCTTGTCTGTAATGACAACACTCA
TCCTCTCTGCTCCCATTGGAAAGGGAGGAGGGACAATAGAAGTCCAATGATCTACATGAC
AGGCTACAGTCAGTGAAAAAAAGCATAATCAGGAGCAGAAGCTTACAGTGTAGGGTAAAA
ATAGACTCCTGTCCACCACAGAAACCAAACCTATTGTCATTCTGATAATGATGTAGGGGT
ATATAGGAGAACATAGGTTTCTAATACCATATTGACATCTTCACATgtattatcttgggg
atctatcgtagctccagaggtatctc
>NODE_398_length_596_cov_7.946309
ATCTCAGTTTTCTGACCTGTAAAACCCACCACTCTCAGAAACAACAACTGTAACCTCTGA
CCCATGAAGCACCGAAATTACAAACGGTTGAATCTCCCCTTACATGTCTGTGGATCTTTA
CTCAGCTGTCTCTCTTATTCATCTTCTTTACCTCCTGTCTATATTTATTTGTACTCTTCT
CCTGCGTCGCTCTCTCTCCGTTTCCTCACCCCCTCTCCGTCTCTGCATCCCCCCTCTCCG
TCTCTTCTGTCTCCCTCTCCGTCTCCTCTGTCTCCCTCTCTGTCTCTTCTGCCTCCCTCT
CTGAGTAAGTGAGTTTCATCTGGGGTGCTTGCCGGGCAAAATCACCTCAGGGCGAACACT
TTATTATCTGTAGTCAAAGCGTCACCACAAATACCATTCTACACACACAAGTGTCACTTT
CCATTTGTCTGCACTCTGGCTGCATTAGCAGAGCCGAGCCAGCCCAGAGCCTCATCTCAA
ACGCACCCGGCAGAAGAAAACCAACAGCGTGGGAAAGCACTCGTCCTGCATTCCTGCCCC
ATTAACACCACTGGCAGCACCAGAGCAGACCTACTGCCTCTCAAGGGAATTAAAACATTA
TTATCAGCACTGGGCTTTGTGCAGAAATCTTATGAAATGGCAAAAAAGAGAGACCTATTT
ATGCAGACATCTTATTATGTTACGATTAGGGCAAGACATCCTAGCGTGCACCAAAGAGGA
CTAAACAGAcgatccccctttaactcagaggagatcactgcgcgtgttaattactgatga
>NODE_399_length_1841_cov_12.597502
CGTCGCGCCGCCCGCGGTGCGCGGGGGGGGGCGCTAGCCCTCTGGGGACGAGCCCCATCG
GCTTTGGGTGCGTCTCGTCGGACCCGAAGCGAGGAGGGGGGGGGGCGGCGGCTGCCGTTC
CTTTCCTGCTGCCGGGCGACGGAACCGGTAATGATCCTTCCGCAGGTTCACCTACGGAAA
CCTTGTTACGACTTTTACTTCCTCTAGATAGTCAAGTTTGATCGTCTTCTCGGCGCTCCG
CCAGGGCCGTGACCGACCCCGGCGGGGCCGATCCGAGGACCTCACTAAACCATCCAATCG
GTAGTAGCGACGGGCGGTGTGTACAAAGGGCAGGGACTTAATCAACGCGAGCTTATGACC
CGCGCTTACTGGGAATTCCTCGTTCATGGGAAATAATTGCAATCCCCAATCCCTATCACG
AGTGGGGTTCAGCGGGTTACCCACGCCTCTCGGCGAAGGGTAGACACACGCTGATCCACT
CAGTGTGGCGCGCGTGCAGCCCCGGACATCTAAGGGCATCACAGACCTGTTATTGCTCAA
TCTCGTGTGGCTGAACGCCACTTGTCCCTCTAAGAAGTTGGACGCCGACCGCACGGGGCC
GCGTAACTAGTTAGCATGCCGGAGTCTCGTTCGTTATCGGAATTAACCAGACAAATCGCT
CCACCAACTAAGAACGGCCATGCACCACCACCCACAGAATCGAGAAAGAGCTATCAATCT
GTCAATCCTTTCCGTGTCCGGGCCGGGTGAGGTTTCCCGTGTTGAGTCAAATTAAGCCGC
AGGCTCCACTCCTGGTGGTGCCCTTCCGTCAATTCCTTTAAGTTTCAGCTTTGCAACCAT
ACTCCCCCCGGAACCCAAAGACTTTGGTTTCCCGGACGCTGCCCGGCGGGTCATGGGAAT
AACGCCGCCGGATCGCTAGTTGGCATCGTTTATGGTCGGAACTACGACGGTATCTGATCG
TCTTCGAACCTCCGACTTTCGTTCTTGATTAATGAAAACATTCTTGGCAAATGCTTTCGC
TTTCGTCCGTCTTGCGCCGGTCCAAGAATTTCACCTCTAGCGGCACAATACGAATGCCCC
CGGCCGTCCCTCTTAATCATGGCCCCAGTTCAGAGAGAAAACCCACAAAATAGAACCGGA
GTCCTATTCCATTATTCCTAGCTGCGGTATTCAGGCGACCGGGCCTGCTTTGAACACTCT
AATTTTTTCAAAGTAAACGCTTCGGACCCCGCGGGACACTCAGCTAAGAGCATCGAGGGG
GCGCCGAGAGGCAGGGGCTGGGACAGACGGTAGCTCGCCTCGCGGCGGACCGTCAGCTCG
ATCCCGAGATCCAACTACGAGCTTTTTAACTGCAGCAACTTTAAGATACGCTATTGGAGC
TGGAATTACCGCGGCTGCTGGCACCAGACTTGCCCTCCAATTGATCCTCGTTAAAGGATT
TAAAGTGTACTCATTCCAATTACAGGGCCTCGAAAGAGTCCTGTATTGTTATTTTTCGTC
ACTACCTCCCCGAGTCGGGAGTGGGTAATTTGCGCGCCTGCTGCCTTCCTTGGATGTGGT
AGCCGTTTCTCAGGCTCCCTCTCCGGAATCGAACCCTGATTCCCCGTTACCCGTGGTCAC
CATGGTAGGCACAGAAAGTACCATCGAAAGTTGATAGGGCAGACATTCGAATGAGACGTC
GCCGCCACGGGGGGCCAGCGATCGGCTCGAGGTTATCTAGAGTCACCAAAGCGGCCGGGG
CGCCCCGAGGGGCCACCCCGCATGGGTTTTGGGTCTGATAAATGCACGCATCCCCGGAGG
TCAGCGCTCGTTTGCATGTATTAGCTCTAGAATTGCCACAGTTATCCAAGTAACGGTAGA
GCGATCAAAGGAACCATAACTGATTTAATGAGCCATTCGCAGTTTCACTGTACCGGCCGT
GTGTACTTAGACTTGCATGGCTTAATCTTTGAGACAAGCATATGCTACTGGCAGGATCAA
CCAGGTAGCCCAGAAGCGTGCGCGCGGCAGAGGGAGGGGGGGGGG
>NODE_400_length_594_cov_18.496634
GGACTGACAGGATTGGAAGCTGCACTTTAGTGAGTCAAGTATTGACTACATATTAGATTT
TAGCACCTGAAACTACATTATCAACAACTTCAACTCATATAATGTCACTGTGATACTTTA
CAGTGTTATCCAATGACATTTTGAACTTCATAATTTAAAAATGTTTTACTTGAATACAGT
AAACCCAAGTGAGACTCCTCCAATGAGTTTCTGGAGAAATGGCTAAAGAACAAGACAGAC
ACATGTGCAGCATTTATAAATCTTATTATTCAACAATATTCACATTACAACATCAACACT
GCTCTGCTAGTGACAGGTTCTAATAATCCCAATATATTGTATAGTTACTTTGTAATACAT
TATCGAGAGGCACTTCCAGTAAGTCTGGCAATAGAGGAGCTACAGTATTGTGTCTAAATT
ACAAAACAGTAAAAATAAATATTTTTCTAAAAGTTTTTTTGTCATAATATACTTTTGAAT
CTGTACAGTATATATTTTTTTTATACAAAGTCAAACAATATCTAGAAATAAAATGTCATA
TTCCACTTAAACAAATACTGGTGAATTACACAAGTTCCCCATCCTGTAGGTATTGCTACA
TGTGTTAAGTGCAAGATACTGGAGAGAAGAAAAGAATTGAGTCTGTGAAGCGCCTGCTAT
AGTAGATTAAAAAAAAACATCTTGTTTGTCTTGCTTTAAAGGTGGTGAACAAAAAGTTTG
TTTTGGTTTCCTTTGTGACAAACAAGGAAAGCTGAGAATATAGcattcaaacaatgtg
>NODE_401_length_728_cov_12.350275
GAAAGAAAGAAGAATAATAAATAAATAAAAACGGAATGCAATCTTTCTTTTTTTTTTTTT
AAGATTCGCCCGGCCCCTTTGAGATCTCTCTTTCATTGTTTGCTGACGACTTGATACTGC
AAAGTTCTATCTATTTTTTTTTCCTCCTTCTTTTTCTTCTGCCGTAGCAAATTTGTTTTC
AGGCTCCATAAAATAGCCTTTTCTTATTTCAAGCAGCAGTGTATGCAGTGGAAAATCTTT
CACATAATATATCCTTAAAAGCACATTACTGTGTCCCATACACCGTTAAGAGTTAAGAAC
ACAGTTAATATTTACAGTTGAAAAAAATGGGAGAAAAGGAAAGGATTTTGCCAGGGAATA
AAACACCCCCACCCACGTATACACACTCACTCTCAGTGCAGCAGTTGAACAATTGCTATT
CACAATCCTATCCTTAATGCCTAAGACCAACATAAAAGAGGGGAGTTTAAGAATATAGGG
ATAAGCCCTTTCAGCTTTTCTAAGTCTTAAGGCTGGTTTATGCTCCATGAATACTGAGCA
TCGGCAGCCAGTGCTGTTGCCACTCTAAATAGATATTACAATGATTTGGGAACAATGCAT
TCGACTGATTCCCTCAGACACAAAAATACATATATGTGTATATATAGTGAATAGGAGGCA
AACATTAGCGCTCCCTGACAATACAAGCATTTTTGATGTAGAAGGGTAGAGCAAGATTAA
TGTCTGAGCGAGAGAAAAGGCGAGATACCACTTTGGGTGTTTGCTGGGAAAGCTGCAGCG
GGAAGATGCTTTGAGAGTCTAAATCCCCCCCCGAGTACAATGCAGGGCTGCTGATACAAC
CAACAGACACGGGGTCACCTCCCCTCAGGGAGACAATGGAAGCACAACAACAAACTGGAG
TGAGGAAGCACc
>NODE_402_length_185_cov_2.302703
CTTGGGACAGCGAAGGAGCAGCAGCTCACGAATGGAGCCCAGATTGTCCTGTATGTTTGC
TGGTGTGCCTATGCCTGAAGAAGGCCTAGATTAAGGCCGAAACGTCGCGACGGCGCACCG
GGGGGGGCCCGTGTATGTGTGTATGAATGTGGATGTATAGAGGGAGGGGTTATTGTTAAG
TTTCTTTTGGGGGGTGTGAGAGTGTGATACTGAAAACAGGACGTGATTAAGGGATGAGGG
TGAAGACCCTGGCGATGTCTCCTGCAGGGGCGGTGTGCCCGTGCACTGCCGGCTCCTTCG
GGGGCCGGTCCCTGGTCCCTTCGGGGACCCTATAAACTAATCCAGccagtgccccctcct
gttaggagt
>NODE_403_length_185_cov_33.664864
CGGAGACCCGACCTCGTGATCCAACTGCACCCGGGTGCCGCTGGGGTTGGGCTGGAGAGC
TGGGTTCGGAAGAAAATGCCTTAATTCAAGAGGCACCGCTGCATGGTCAGTCGGAACAAT
TTGCTCGAGTACGTTGCGTTCTGCTCACCTTTGCGTTGTCCGTGCTTCTCAGTTCTCTTT
ACCCCAGGAAACAGCACAGCAACCTGTGGCAAACATCTGCGAAAATCAAACTGGAACAGC
CAGACCATGTGCCTCAAGCAACCTGTGGGAAGCAATGAGGTCCGCTTCCAATCTCTGTGG
GTCAGGTTGTGTGATGTCAGTGATGATGTCACAGCTCCCATTGTTGACATCATTGTGGAA
CTGCCATGG
>NODE_404_length_607_cov_1.896211
ATCCTCTCTTTACTTTTACTGCTTGTGACTTTTGAACAGTACATGGCAACATAACTGCAT
TTATCTCAGGGACACATCCAGGGCGGTTTAGTTTAGAGAGATTACTTGTGTTCACAAGAA
GGTAAGGCCATGTTCCTTAAAAGTGATAGAGAAAGACAGAGGAGAATTTCTCATTAAAAA
AAAGCAGCAATACACAAATATATGTATATAGAATGTGATAAAAACAACGCAGACACATGT
GAACCAGCCCCATAGCCATTACTAAACCAGTCATGTGCCTACACTCAATTTCACTCTGTT
GGTATGAGGGTGAAAAGGTGAGTTGATGCTACACTGCCTGTGCTAACAGCCGCTGATTGC
AACAAGTACAGTGTGTATATGCAGACACACACATAATACACACACAAGGATTGCTCTCTT
ACCCCTTGGCCTCAGCCTCATCATCATCGATCCATGTCAAGATCTGCGTTGCCAAGATGG
ATGACACATCCAACTCTTGAATGTCATGGGTGGAGGCCATGACTAAACAATTACGATTCG
CCTGCGAGATAGACAGAGGCATGAAGTGAGGGAAGGGAGAAGTGGAGGACAGCGAGGATG
GGGAAAAAGGAAAGGAAGTTTACACTTAATGTATTTGCAAAATTTGAAACATAAGAAAAG
CCACAAGAGGCTTTCTTTCCAAGTTAATTCCGCCTATGGTCACAAAACCAACCTTTTTTT
TTTTCTTTTATAGACAAACTGAACCCTTTCCTTTGATCACCGTTAAGAAGAGCTTAACTA
CAGATAAATAa
>NODE_405_length_507_cov_7.717949
CCCCCGGACCCTTCCTGGCCGACCCGGAGCCGGTCGCGGCGCACCGCCGCGGAGGAAATG
CGCCCGGCGGGGGACGGCCGGCGCCGGGGAGAGGTCCCGCGAGGGGATCCTCCCGCACCG
AGCGGCCGCCCCTGGCCCGCCGAGTTGAATCCCCCGGGCGGACTGCGCGGACCCCACCCG
TTTACCTCTTAACGGTTTCACGCCCTCTTGAACTCTCTCTTCAAAGTTCTTTTCAACTTT
CCCTTAAGGTACTTGTCGACTATCGGTCTCGTGCCGGTATTTAGCCTTAGATGGAGTTTA
CCACCCGCTTTGGGCTGCATTCCCAAACAACCCGACTCCGAGAAGACCGGACCCCGGCGC
GACGGGGGCCGTTACCGGCCTCACACCGTCCACGGGCTGAGCCTCGATCAGAAGGACTCA
GGCCCCCGATCGGCACCGGGCAAGCGGTCTTCCGTACGCCACATTTCCCGCGTCCGCCCG
TCGGACGGGGATTCGGCGCTGGGCTCTTCCCTCTTCGCTCGCCGCTACTGAGGGAATCCT
GGTTAGTTTCTTTTCCTCCGCTTAGTAATATGCTTAAATTCAGCGGGTCGTCTCGTCTGA
TCTGAGGTCGTAGTCGAAGGGGGTCCGGCCCCCTCGCCGAGGCGGGGGGGGGCCGGGGCc
gccgccgccgcccctcccgaggggagggccg
>NODE_406_length_751_cov_19.917444
TTCCTTTAGAGACGCAACTAAATAGAGCTTCTTTTTTTTCTTTTTTTTTTATCCTGTGAG
AGGCAACGGTGCTCCAGACATCCGATCAGTTTCCAGCAGTACGCTGTTGCTATATGTGGT
TCCAGTAAATTACATACAATACGAAAGGGCTGGGCTCTCTGCGATGGACCTCAAACAATC
TAAGAGAAAACACGGGTACATCGTCCGGTCGTAGACGCTCACACACACATATGCACGCAG
AAAATAAATTTAATGTTGTCACTTCCTTCAAAGCCGTCAATGTCAGGAGAGACTGCTGGC
AATTCAAAGTAATCGGGAAGCCACGAAACAAAAATAAATTTGGGGCTTGACACGCTGTTG
GAAAAGAATAGCAATCAGCAAATTTAATGCATTTCTGATGTATATTTAAGGCTCTGACAC
TAGGCCACAGATGTACATGTGTTGGGTTTCTATTTTGCAAAAGATATGGTTGGTGATAAC
CTATTATGGGACATCGTCAGCTTCCCCACTGCCTCAGTCTCGGATAGGAAAAATTCCATC
ACTTGCTCTATCCAGGAGATGTAATATCGAAACAAATTATGGCTGGAATTGAAAAGTCAC
AAGCTTATTCTGTCTTGATCAAACCACTGCCAAGAGGCTAAGTGCAGAGGTGGAGATACC
TCCAAAATGCTTTTTATTGCATTATCATCAATGACATCTACAGCACTCTCAGTTCCCAGC
TTCGGCGGTGGATATAAATATATATATATATTTTCAAGCTGTAATCCAACACAGAGAAGA
CCAACACCAACCAGCAGAGGAATCATTAACAATTAGGGCTGTTGTTGTTTTACTGAAGCA
AATAAATCAAGTGCAGTTAATCAAAATACCCCGTAACAAGTTGGTCTAAACAGAcgcagc
tcaatatctaatttaaagagtgtcagaagaataaa
>NODE_407_length_866_cov_16.058891
TGTTGATTCTATCTTCCTAATCCCCCGTAGCTTTCCATAGAGAGAGGACCACAAAAACTC
CACAGGGATTAATTTACCATTCACAGATTAGAGATATGGTCTCCAATATCATCATCGAGG
ACAAGCATCGAGAGGAAGGGCTCAACAATTGGAGCAAAGAGAACAGAGAGAACAGAGAGA
GTGAGAGATAGAGACATAAACAGACAGAAAGGAAGACAAAGATGAAAATGAATGCACACA
GAGAGACAACCTTCTTTCCTACAGCACCATGCTTTAATGTCGTAGCTCGAAGACAAGAAC
ATTAGACCTCATTCCACCTCCTCGTCTGGGCCTGAAAAAGCCTGGGCTGAAAATCTTAAT
TAATTGTCCAATAGTGCTGTGGGGTCATTATGCATTGCAATAAAGAAGCGTGTAATTATG
AGATTTAACAGCCATTACCAAGGCCAGGAACTCATATGTCATCATCAGCAACCAAGCCAA
TGGTTTGGTACGGCTATGTGTGTGGCTTGATGGACAGCACACACTGACAATATGTACACA
CATATGTACATATTGCATTGTGGGTATATAGTGGTTAGATTTATAAGAGAGAAATGTGTC
TCCTCTTTCATAAGCAAACAAACAGTTGTAGAAATGTGCATGCAGACTAATAGGGGAAGA
CAAACTGAAGAAAATGGGCAAGCACACACACGAAGCACTCACACACAAGCCCATCAGTCT
CACCCAGACAATAAGGCAGCCAGCTGTGATAGCAGCCTGCAGATGAAACATCCCATCAAG
ATTAAATAGACACAAAAATCCACATATTATTACTGCTGTGTGTGTGTGTTTTGTGTGTGC
ATTTGAATGCAGAGTGAAGCACTGAGACCACAGGCCATAGTACTTCGCCACATAGCAGGT
GGGAAGTGACACACTGGTATAAGGATGAAGGGCTGTGTACAAACACATGCACATTGTGCA
TCATCGAAAAAGGGCTCATGCACTTTCACAAGCAAAGAAACACATTTGACTGACCACCAC
AACACTGGAGCTGAatttgaaaaagactaa
>NODE_408_length_697_cov_12.611191
CCGTCACTGTCTAACCTTCCTCAGAGGATTCTGGCTGACAACCTGGATGATTTTTAAATG
CATTTTATTAGCACTGCACATTAGCTATGTGAGGATGTAAACAAGATACCTGTCCCCTGT
GTCCTTTTTGATAACTTTTAATGATGCGCTTTGAGCATCGTTCCTCGTTCTAACAATTAC
TCTGCATATCTGAGGCTGTGTGATCCAAAACTGAGCAACTGGTTTTGGACTGTGGCGTCC
TGTCCGGTCCAAGATCCCCATGTAATAGGATTCCTCAAAGCTGCAGATGGATGGCAAATC
TAGGCGGTTTCATCTACTAAAAGAGGGCATAAATCACTAGCGGAGGAAGCGGGGACGAGG
CAGGGGTTATCACCAGTCTGCCTCCCTCATGAGAGCTTTGCATTAAAGCATTAGTGAAAT
TAATTCATCTTTCATAAGAGGTTTGAGCAGTATCTGTGATCTATGATAACAACCAATTTC
TCACTACGGAGGGGCCGGCGGAGGAGGGAGGGAGGGAGGGAGGCAGGAGAAAAAAAAAAT
ACTCTGCGACCCTGATAGACTACACAAATCTGCTCTTTTTAAATGGGCTAACATTATCTG
GAGTGCTGCTCTCTGGAGCATCATCCCAGATTCATATCCCAGCCGGGAAAGAGGCATAAA
TCACCGGGCAAAACTTTTCTCATCTGGCCCCCCACCACTACACACACCTCCTTTCTCTCT
ACATCACTCCCCTCATCCTTCTCACGGTACGCTGTGCCAGGTTTGTTTTGTGGTTCTCTT
TGCTTGTCCTGTTAAATGCAGAACAATGCTTTGCTGTAATCATTTTAAATGGCTTTGCGC
CTCAATCAgtgtaattggttttagatcatctctggaatggg
>NODE_409_length_723_cov_7.193638
AAATGACTTGTTAGCACGGTTTTGATACGTCCAGGACTCCGCATTCACCTACGACCGCTC
TCTCAAATCTTCTCATCTAGATGAAAACATTCTCATTCAGCCCTCTTTCCTTTCTTCTTT
CTCCTCGCCGAGTCTAATCTTGTAAGCCATTATTTTTCTATTTCCCCTCTCTGTCACTTT
GCATTATTTTTGCTGCTGTAATTCCTATTCGTCCCTTCTGGAATCTTCCTGTCCTTCTTT
GTCCTCGGGTCTAATCCGGACTTTCTGCCTGTTTTCAGTCCCCGGTCCCCATTCTCAGCG
GGGTTCAGATGGAATAGCCATGCATGACGCCCCTTCTATGGCAACCACACCTCCACAGGA
AGGCAACGCCGACTTTTCGGATGGGCAGAGAAGGCCTTTGAGAAGCTGGCAGCAGAAGTA
AATCCTTCTCTAAGGAACAAGGAGAATTAGCAGGGAGCAGTGGACTAGGGATTTAACCCT
ACCCCTCTCCTTTGAAAGGCACAGTCAGTCCCACTCCTGCGGCTAGCCACAATCAAACAG
AGGAGGAGTGGGGAGGTGGCAGCGGGGAGAGGAGAACACAAACTCCCTGAATGACACAAG
CAGTGGATTGTGGAGGAGCCTAATCCCACTTTAATACCTTTCCAAGTTCAGCTGCTAAAG
AATGCTCTTTAAAACAACACCACTGTGTGAGCAGTGAAGGTTGACCAGGGGGAGGCACGC
CATTCAACCTCCCCAACATTACCTGATTAGTGGTTTGAGGACCAGGCCTCTGGGCCAGCA
TGCCAACAGGAGACAGAGTGGAAGATGTAAATGATGATTTTATATATAGAAAAACACATC
AACAGGGGCCGGTGATAACATTAGCCGGAAAAGAGACCACACATCCCTCTgtgaagatcc
acgggga
>NODE_410_length_923_cov_16.476706
CAGCAAATGAACTTTGGCAAGACCTTTTTGGATCCTTTGAACTTGCTATAGGGTCTGTTT
CTGGTCTGTCAGGGGAGGGTGCCGTGTTGTGGTCACTCTGTGGTATGGTCATCAGGCTTT
GGCCCCTTCACTCCTCTCTGCCAATGTATCTGTTTCCAAATGGGACCGAGACAGGCCTTA
GATGTACCCTGCTGAGGTCCTCTGAAACCAGAGACCCTTGAAGTGGACGTCTGCCTGTGT
CCAGTCTGCTCCCAGGAACCCTTTCAGATCCAAGGACTCCAAATCTGGCGTGCTGCATGA
AGACATTTTGGACGCAGCCTGGTCAGTAGGGTATCTCCCTGCCCCCGACTCACCACCACC
ACTTCTACCATGCTAACCACCAGCAGCCCCTTGCAGACCAGGGAGCAGACCACCCTGGGC
TGGTCAGCAACCCCTGCTTACACCTGCCATAAAACTTAAAAGCTACAGTCTCATCCCCCA
GCTTTGAAGTGTTCAAAGCATAGCTTAGTGACCTTTGATGCGACTTTGGCTGCAACACAT
GTTTTGCACCCATGTATAAACGCAGGCCTCTCAGTAGACAAGGCGGGATTGTTTACCTAC
ATGTGCGAAACGTAAGGGCCAATGCATGGCAACCATGCATGGAGCCTCCATTTCCACACG
TCAAGTTCCCCTTGGTGGGAAACAGACGAGTCGAACCGGACACTGCTTTAAGCAAACATA
TTCAACCACCATGTGTTGAGCATTACTTAAAAACACTTTCTCTTTGCTCCCAGACTGTTC
ATTAGGCCACGGGCTTTCAAAGATAGACAGATGCAGCAGCTGAGTCACTTGCATCTGACA
TTTTATTGCATATTCAGAGACAAAACCTAACAAAATACATTTATTTCTGTACAGTTTGAG
ATACTGACTAAAATGTGTCTGTAGACTCAAATATCAAAACCTGTCACATACTGCAAATAG
GCAGCAATTGCCTTGTCAGAGTCAGACTCAGTCTTGTGAATTGATTCTTcagtctgatat
ttactgtctcatataaccatttcacccattttgaagcactgtctattgacattttatatg
aattcttatatttggacggcattttca
>NODE_411_length_1068_cov_15.432584
ATTTGGGCGACAGTCTGGTCCGGAGGGCCAGAATCTAAAACTCTTTGAAACAGCACACCG
TATGTTTTTACATAATTCTCAGATAGTAATCTCTTTTTTCGTGTTTTTGGTTTCGCCATT
TACATAACTGTGGTTAATCACACTGACAACACATAGTTTTTGTTTGCAAACTCAGGACTG
TCCATCCAGGTGACTTGGGAACACGTCTCAGTTCTCATTTCAAGAGGAGTTCATCCACCT
TTGTTGTTTTTAATGGCTGCCACTTTTCCACTCCACTGTTTTGCCGGAGAGCTCGTTCAT
TTGGGCAGCTCCTCTAGAGAATCAGTGAGGGGGTCCATTGGTGCAGCCGCGCCGATGTCG
GGCTGTTTCAAACGCTTTATTGTGTTTTTCAAGGCTTGCCTCTTGTTGCAGAACCAGACG
CGCACCACCTCCCTGTCATAGTTCAGTTTCTCGGCTATTTCCGTCATTTCCTGTCCGGAG
GGGTGTGTGTTCTTCTCAAAGTGGCTGTTGAGGATCTCGAGCGCCTGCGGGGTGAAAGAG
GTCCTCCGCTTGCGTTTTTTCGAAGGCTCGCTGCCGATAAACTCAGTCAGGTTCTGCATG
CCGGATCGGTGGCGGGCTTCAGCCTCGGCCATCCAGCGCTCCAGAACGGGCTTAATCTTC
TGGGCGCTTTTAGGGGTGATGTCCAACTTCTCAAACCTGGCAGGATATAAAAGGCCAGGG
TTCAGTTTGCCTGTCAGACTGCTACCTATAGTGTTCTCTTGGGCTTCCTGTGGTAGGAAA
AAGTGGCTTCTCAGGATGGTGTGTCTGGGGAGAATTGAGAAAAAAGAATCTTACTTAGGT
GCCCTGCCAGAACAAGGGATAAGCTGCCTGCCTTTTAGTCTCCTCAACCAGAATGCCACA
GGGACTGAGACTAACATCCAGGTGCACATCTGGGACAAACGCCTCTGTATTCTGCACCTG
GAAACACCTCAGCTGCAGCAGCTGGAGGTGACGGTTGCCAGCAGCGTGTTAATTTTCTGG
GCGAGGTTGTGGTTCTCTGTCCCAAATTGGCAATAGTGGAACAAGGAGATGTTGCCAATG
GCTAGAAGTCAAGGTCCAGTTGAACCAAAGACATATCAGACTTAATGTTTTAAATATTGT
ACTTCCAAAATCCTTCATAAATCAACAGAAAAACAAAACAGGAATTACTCCCAAACATTC
CATttctttccctcaggtgataaaaaccaaaaaaaaagagaaaaaaaatatc
>NODE_412_length_651_cov_12.480799
CTTTTGTATTATTATTATTATTTCCCATGTACCAACTGTGATATGTATCATATACTGGTA
TATTCTCTGGTAGTCCTAAAGTCGGCTAAAATTCACAGGTTGTTTTCGTTTGTCCTAATC
TTGCAAGTATCCCAACTCCCCTTTAAGGGTGTGGGTCTAGGTGATTTAAGCCAATGATAT
GACTCGGTGTTCTGCAGGAAAAAACGGTGGCATGTGAGGCAGTGGGTCTTTAAAGGGCTG
CTCTGCCCCTGCTCGCAAGCCCAATCTCGTAGGACTTGTTAGCGTATCACGTGCCAGATT
CTTAATGAAGTGGACACACAGGGGCCTCGTGTGCGCATGCGCGTGGTGTAAAATGTAGTT
GGAAATGAGGTGTCCGTCTTGGAGTAGTCGACTTTTAAAAAGCATCGGCAGCCCGTGATA
TGACGACTTCGCTGGTTCTGCATCCACGCTGGGCGGACACCTTGATGTACGTTTATGAAA
AAAGCCCGAATGAAAACAACCAGAATAAAAGCCAAACAATGGAGGGACTGAGCGGTAATT
GCCCTGCGACCCACTGCAGGGACCTGATGTCGCACCCCGCGCTGGGACGACATTCTGGCA
CCATAGCGACCCACCAGGGCTCCGTGTACTCGGATATTTCCTCTCCAGACACCGGCCGGC
AGTGTCCCGCTCCTCAGACTTCATCCAGCGCATCTTTGAGTTACGGTTATCCCTTTGGAA
ACCCATATTACGGCTGTAGATTATCTCATTCGCACAACGTGAACTTGCAGCAGAAGCCCT
GCTCGTACCATCCCGCAGAGAAATATGCCGAGCCCAGCACAGCGCTgaccacgga
>NODE_413_length_400_cov_1.670000
AGAAAATTCACATAAAAAACAAAGTTAAAAAGAAAAATAATTAAATGAAGATAAATGAGA
AAGAAGTTTTAAAAAAATCAACAAGAATTATCAGTAAATAAATAGAAGAAAAATAAATAA
ATAAAAATTTAATTGAAAACACAAATTATAAAATAAAATAAAAATAAAATAATAAAACCA
TAAATATTTAATAACTAAATAAATGTAAAGGCCAATAAATAAATGTAGTAGTGAGAAAGA
ACAAAGAGGGTAAAATAAGATCATAAGAAAAAAATAAGTAAATGAATTAAAAAGTAGAAG
AATATTGAAATATTGATCACCAAGAAAGAAAAAGTAAAAAACATAAATGAACAATAAATT
AAAAATTATAGTTAGAAAATTAACTAGATTTAAATTAAATGAGATTCTCTGTAATGAAAG
CGTGAACCAATAAATAATAATCAGAGAAATAAATAACGAAGAAGAAGAATGTAGAGACTA
ACCCTGGCCGAGGCTGTTTCCAGTCCGTCAGATCACCTTTAGAAACAGACCTGAAcagcc
tgacagcaggtcagtacaccgaccatacggcaggtctgtagacc
>NODE_414_length_187_cov_5.438503
AAAGTGAATTTCGTTGACAGGAACGGACTTGAAACAGCTTGTGCCATCATCTGTATCACA
TTTGAAGACATTGTGAAGCCAAAACATGAGTGTGAACACTGTAGTTGAAAGATGGCAGTT
TGACTGTTATATCGCTCGGACAATGCGTTTGGCTGGCTGAAAACAAGGTTTTTGACATGG
GACATGTAAAGTGAATTTCGTTGACAGGAACGGACTTGAAACAGCTTGTGCCATCATCTG
TATCACATTTGAAGACATTGTGAAGCCAAAACATGAGTGTGAACACTGTAGTTGAAAGAT
GGCAGTTTGACTGTTATATCGCTCGGACAATGCGTTTGGCTGGCTGAAAACAAGGTTTTT
GACATGGGACa
>NODE_415_length_569_cov_20.000000
AAAAGAAAAATTTCTTTCTGACCTGCGCAGAGAGAAAAAAAAATGCAAACGTGATTAGAT
TGTGTTGATACTGAGACTGATTTCACTCATGGTTTCTACATTAGTTGTGCGTAAAAGAAT
GCAGTGAGCAGCTGTTTGGGGGCATTATCACAGAGGAAGAGACTTTTTTTGCAGTATCTG
GGGTTACTAGAAAAAACAAGTTGGCTCTTTTTCCGAGTTTAAATGGTTAAAAAGTACAAA
TTTGCTCAAATTCAAGGAAGGAGTTGTGGCGCAAAGCTGGAATCACGAGCGTAAAAGTCA
AATCGAGGTCCTTTAAAGTGTTCTTAAAACGAGCAAATCGTGTTTCTCTCTCAGTAAACG
TGATGCATATGTGGCTAGATCGCGATCTGGTTTTTGAGTTGGACATTTTTTGCAGTGCAC
GGAGAGGATTTTACTATGTGCGCAGCCAGACCCCGCCTGCTCACTGCGCGTCACTGGCGA
GTAGTGTGGACGCGGAGTCACTCCCCTGCCTACTTTTAATAGCTTTGTCATGTGATGGAA
AGCAGTTGTAAGACAGGTGCCCTCGGTTCATTCTCGGCGAGGGGCAGCAGTTGCCTGTGT
GAGAGCGAGTGGGAAGCGTGTGTGGATTTCTTTTTTACTTGATTTCTTTCTTTTTTTTTC
TTTTTTTTTTCCTTTTCTTTTTTTTTTTGGTAAATTTTTCGGACCGTCATTCAGTTGGCT
GGATGGCGTGGGACAGGTGTAACCAGGACTCGG
>NODE_416_length_707_cov_9.930693
TTTGAAAAATGAGCATATTACCTCCTACATCTCCCCTTCTTTCTTTCTTTTTTTTTTATT
ATTATTATTTTTTATATTTTTTTTATATATTTTGTCACAATAAATATTTCCATTTATATG
CAAATTATTATCTACTGACCAAGAATGGATAAAAACTCGTCTTGTTTTTCATTGTGGTGT
GCCGGGCGTGTGAGTGTGAAAGGCGGGAAGCTGGGAGAGCAGCTCCTCATTTAAAGAGTA
AATAATCTCCCATTGCATTCTATTATTTATACCCCTGGCTTGAAAGGGACTGTATTAACT
TATAAGTTATAAGTAGTTAGAAGTTACTTACTTTAAACTGGGGGTGTGGGGGGGGAGTGC
GGGGAGGCACGGGGGGGAGACGAACCGACGCTCTGCTTAGCTGACTTCCCCCCAAATTGC
TGACATAATTACATGAATGTAATTTTTTATGACTCACAGAAAATCTTGGCATTTTCACTG
AAGCAGATAATTAGACTTGGAATAAAGCAGGGGCGGAATAATTAATACATCAAAACTAGA
TGAACTTTTTCTAATTATTTTTATTTAATCTCCATTCTAATTATTGTTCTAGTCGGCTGA
GCGAGATTGCCTTTCTCATTCAGGGTGTGAAATGCACCCGTAGCGCTCAATCCTCACCCA
GTGAAATATCAACTAAGCGTGGAGACGGGAAATCACAGGGCGCTCGCCACTCTTCTTCTT
CTTCTTCCTCCTCCTCCTCCTTCCTCCCCCACCGCCGCCGCCACCTCTCACTCTCTCTTC
CTCCTCCTCTGATTGAACTGTAATTTAAATTTCTCCATTGCCAACAAAcaatttacgtac
acctgccaggctcttatttatttatttcctcctcctccttctccgccgctg
>NODE_417_length_1037_cov_3.712633
GGTAATAAAAAGAATTATCCCGTAGCGGAGCCCTTTTTGGACAGGGGGTGTGTGGTGGCC
TTGGTATGTGCCTTCTCGGACGATATCTCGTCATCATTGGTATATTGTTAAAAGAAGAAG
GACTGTGCCTAGGGCTATTAGTGTTGTTGTATGAAAATGTATTCAGATTGCTAAACCTGA
TGTTATTAATAGGGCGGCGACTGCGCCTGTTAAAGGCCAGGGGCTGGGGTCTACTATGTG
ATATGCGTGTGCTTGATGGGCCATTAGACGTTTTCTTGTAGGTAGAGGCTTAAGAGAAGA
ACAAATACATAAGCTTGGATTATAGCGACGGCGACTTCAAGTAATGTCAGTATTAGTAGA
AGTGCAGATGTTAAGATAGCAATTGTAGGTATTAAAGGCAATAGGACGAAGGCAGCGGTG
GCGATTAGTTGAATTAGGAGGTGGCCTGCTGTGAGATTTGCTGTCAGTCGGACTCCTAGG
GCTAAGGGTCGAATAAAAAGGCTAATAGTTTCGATAATAATAAGGATAGGGATTAGTAGA
GTAGGGGTGCCTTCAGGAAGGAGGTGGGCTAGGGCATGATTTGGCTGGTTTCGTATACCA
ATAATAACGGTTGCTAATCAGAGGGGGACTGCAAATGCCATGTTAAGAGAAAGTTGGGTT
GTTGGGGTGAAAGTATAGGGAAGGAGGCCTAGCATATTTAGAGTAATTAAGAAGAGTATA
AGGGAGGCAAGTAGGGCAGCTCATTTGTGGCCTCCTAGGCTTAGGGGTTGAAAGATTTGT
TGAGTGAAGCGGTTAATAAATCAGCCTTGGAGGTTTAGTACTCGATTGTTTAATCATCGA
GAGGTAGGTTTAGGGAAGAGGATTCATGGAAGAACTAGGGCTAAAGCTATTAGGGGGATT
CCCAGATATGTAGGGCTCATAAATTGATCAAAGAAGCTTAGTGTCATGGTCAGTTTCAGG
ATTCTGTTTGGGGCTTTTCTGTGCTTTGAGGGGTAGGTTCATTGGGGAAAGTATGTGCTA
AGACTTTTGGAGGAATTACGGTCAGGAAGACTAACCACGAGAACACTAGGATGGCAAACC
AGGGTGCGGGATTAAGTTGTGGCATACTCGCTAGGGGTGGGTGGGGGCCACCAATCTTTA
GCTTAAAAGGCTAACGCTAGACCCTATTTAGCTTCTTAGCGAAGCGTCTTCAAGTATTAG
AGAGGATCAGGTTTCGAATTg
>NODE_418_length_907_cov_11.864388
AGCTCCCGTTTGACTGGAGACCACTTCACTGTGGCCTGCCATATGATGATTGTGGTGGTG
GTGATGGTGGTGGGGATAATGATGGGCTGGGCTGATTTTGAGGGCCGCGGAGTGCCCCAT
GTGTTCTGGCCCGAATGGACTCGGCCCCAGGCGGGGTTCCGCAGTAATCTCCCCAGGGTG
CGAGTGAGCCATTGAGTGTGGATGGCTGCTGAACCCCGGGAAGCCTGTCACGCTCTGAGG
GGTATGGTGGTGATGATGGTGATGGTGGTGAGCCCCTGCCAAGTCAACTAATCTCAGCGC
CGTGTTCCGTTTGGAAAACGTAGGGTCCATCACGGGGCTTCCCAATGCATCCACGCTCAT
TACTTCCTAATTTTAGAATAACTTGACAGCAGGCAAAATAATAATGATGATGACAAATAT
ATTTTAATCGCAATGAAAAATAAAGAAAAAAAACTTTATAAAGTTAAGTCTATCTGCAGA
CTACATGGAATCCCATTCGGTTGAGAGGCAGCAGCAGGACGCTTTGATACTGAATAGAGA
TTCATGGTAGGCGCTGCAGCCCGTGGAGCTAAACAATCACCCTGCGCTCTAATTGGTCAG
AGCTCTGTGATTGACGTCACCAGTGACAGTTTCCAACGTGAAGAAAAATGTCTTAGTGAC
AGCGAGCAGCCAGCGCGCATGCGCAGTGCCTCGGGCAACGCTTGAGAAAAATAGTTGTTA
TGCAAAGGTTGTTGTACAATAAAAGTCCTAAAAAGTTGATCCAGATATACAGTCGCCTTT
CTTTTGTCGCAGCGAACAAAGGCTGCGCGGCTATGAAATAGCAATTTCCCCACTCTGATT
ACGCGATTACAAAACAGACTGCCTCGCCAGAGTATGCATATTGTCCCTATACAAGTTGTA
AGGATCATAAATAATGCAGTGACATCTTCATTTTGCACCGAAACGTGCGAGGGGCAACTT
TACGCACAAATTACGCATAACTTTACGCACGCAAAAGATCCGCATGAGCGGAGAAAAACT
TGAGCAATGGGAATCtccatgtgcgagtttaaaacggtccggagtacataccatcaatat
acgctttgata
>NODE_419_length_632_cov_13.150316
AAATACTTGTATTTATTTATATGGTATTATCACCGGAGCAGGTGGGAAATCTTGCCCGTC
CCTAAAGCAGACAAAAATATTATTAATGCTTAATAAAAAGTAGTGTGGAGCAAGTGAGAG
TGACCCTTGCGGGACATCACGCGAGTGTGCTGGATTCTGCAAAGACTTGACCATAAATTG
GTCTAAAATGAACACAAAAAAGCACAGAGAGAGCGTCTCACTTATGAGGGGCTATACACG
GGTGTGCGTCGATCGCGCGCGCGTGCGCGCGTGTGTACATTGGCGGTTTTGCTTGTGTGT
CTGCGTGCGTGTGCATCTCCATGAATTTGCGAATGTGTGTGTTGTCTGAAGCAGCCCCAG
GGAGGGGCTCTGACATTGAAGACGGGTTAAATCCTGTTTTACATTCAAGTGGCAGGCCCT
AGTTCATTAGAGTGAGGATCATTCCTCCTCAAGACCAAAGGAAGCGCATACTAAACAAGA
GCAGTTGTTGGGGAGAAAATGCCATTGTACGTGCAAAACCGTATGTACTGTATAAGTGGG
GGTGTGTGCTGATGTGCTGTCAGTGGAGTGCAAAATAACCTTTCTTCCTTATCTCTTCAT
TTTTGTGGAATAACGTCTTTATACGGAGAAGTAAAGGTGCGGGCTTGTACAGTTGAAGTC
ATTGTGCTGCTATTTGTGTGTGTGTGTGGGTGTGTATGAGCATAAGTCATGGCAGCTCTC
CTGACTGTCTTCCACTCAGCCTGTCATTGAGTCACCCGTATGCCCTCTCTGTCactaact
ttgatggcttatcttaccccctgaattagagtcgtg
>NODE_420_length_737_cov_8.639077
CCAAGGCCAGATGTGATATTTGTTTTTCACATCGCAGCGTCAGGTAGATGTTCAAAAAAA
AATAAAAGGAAAATCAAAACTGCTCCCTCATTGGGTTTGGGACTCATTTTGATTCGCCGA
TGGTGGCCAGCTAATCATTTGATCCTGTTAGAAGAAGTGAAGTGTTTGTGTGTTTGTGTG
TGATTCTGCCAAGAGAGTTAACAACCGCTGTAAATAGGCCGGGGCTCGGTTTCTTGATTT
GTGCGCAGCCGCTGCTGTGTGTGTGTGTATTTGCAAGTATGTGAGTCCTCTCACTGGCTG
TTTTTTCTCTATAAAAGCAATTTGCCCCATGCTCGGGCTAGGCAATGAGCAGATGCTACC
ATTGTAAATGATGATGCGAGGGGCCATAATAAAGAGTTGATAAACACAGAATTACTGCTG
GGCTGTGGGCATGCAGAGAGAGGGAGGGAGGGGGGCAGGGAGGAAGGAGGAGGGAGAGAA
AGTGAGAGGAGAGGAGGGGTGTCACACACAATGAGGCAAAGTGAAAATGTAAACCAGCGA
TATAAGTCTCTCAGCCCGTTTTATGTTTGATAAGTATAAAGCAGAAGAAATGGGCGAATG
GGTAATTATAAAGAGCTTATTTAAAATCCCTTTTTCTTTTCCTATGTAGGTTTATTAAAG
ACGTTTAATAAAGACACCATAAATATGAATACATGAAGATCAGTGGACTTGTCGTGAGGG
TTATTATTTAGCCTGTGGCAACAGTTGTAATAGCTTTTAGTTTTGAGACTGTGCAGGAAC
TTTGCTAAGTCTAAAGTTTCGGATGTCATCTGCCCATTAAATAGCCATTATCATCACATG
TCATTCTCATACATGTGGAGCACTAGGGATGTGCTCCACCTTCTGGAGGCCTCAGTAggc
tgatataaccacattttatgg
>NODE_421_length_804_cov_8.930348
ATGTGATTGGTCACATAATTCACAGTCTCAGGGGGCATTTCATCGCTGACAGACAAGCTA
ATCTAAAATCCCCCAATTTACAAATGAAAATCCCACCATCCAATTGAGCTAATAGAGGGA
CTTGAATGGGATAATAAGATGTGGTGTAATACTGTGTAAAAAGCCTGTAATGTTGTGTTG
GTGTAAGAGCCTGTGTGACTGGATGTTTGACTGTTTGCAGTGATTACAGGGGCCTGCGGG
CCTGGCGACGGCTCTGTGGCTGGGACAGGGAGCTTCTCCCTGGGCAAGGAGATACGCCTG
TCTGCCCCTTCTGCTGGAGCTACAGGGACCAGGATGTCAGGAGGGAGAGTGCTCCCTGTG
AGCGCTCTCCCTCTCTCTCTTTCACTCTCTTTCACTCTCTGTCTCTTCCCGTATGTGTCT
CTCTCCCTCTCATTCCCGGTCTTGCTGGGTCTGTACTATTGCAGTGCTTGCAGATGTGCA
CAAACAAGGGAGGATTAAAGCAAAACGAATCTAAACAGACAAATGGAATTAGAGTGATGG
GTGTCGGTGGGCTGGTTCACAGTGATAAACATAATGATGCTCAGTATGTGTGTGTGTGAG
TGTGTGTGTTCCTGTGTCTGGGGGATTATCAGTGGTTAGGTGTGTGGTGTGTATGGCTGG
GTGACTGCTTCTGGGTTTCTTTGTGTGTTTGCCTATCTGTCTATGTTTTTGTAATTATGT
GTGTGTATATTTACTCTGTCTCTAGTTGTGTGTTTGATAAATGAGTTATTCCATATTGCC
TCACAAAAACAAGTCTCTGCGCCCTCTGCATGTCTGTGGATATGTTTCTGTGTTTTTGTC
AGGGTCGTAATTTTTTCTTATTGTTTCTATTTGTACTGTGCAGCTGCTACTTTCACCTGC
ATGTATCTAGCGGGCATCAAAACTCTTCACCCAGTACCGGTGTAACAAGAAAGATgatag
cacactatttgttaaagtggaatatgaa
>NODE_422_length_191_cov_4.329843
ATCTTGATCATATTTGAAGACATTGTGAAGCCAAAACATGATTGTGAACATTGTAGTTGA
AAGATGGCAGTTTGACTGTTATCCTGCTCCGAAAATGCGTTTGGCTGGCTGAAAACAAGG
TTTTTGACATGGGACATGTAAAGTGAATTTCTTTGACAGGAACGGACTTGAAACAGCTTG
TGCCATCGTCTTTGATCATATTTAAACACACTCAGAAGTCAAAACATGATTGTGAACATT
GTAGTTGAAAGATGGCAGTTTGACTGTTATCCTGCTCCGAAAATGCGTTTGGCTGGCTGA
AAACAAGGTTTTTGACATGGGACATGTAAAGTGAATTTCTTTGACAGGAACGGACTTGAA
ACAGCTTGTGCCGTC
>NODE_423_length_640_cov_15.514063
AAACATGCTGCTAGCTCTCTCTCTCTCTCTCTCTCTGTTTCTTCAGTCCTTATATTAATC
ACTCTCTCTTTCTCTATTTCTCCTTCTCTCTTTCTCCATCACTGTTGTTTCCCCACTCTC
CACTTTCTTCACCTCTTTCAGTTCTTTCTTACCTCTGTTCATCCCTCCATCCGCATCCCT
TATTCCCTCTTCCTCTCTCACCCTCTCTCTCTCTCTTTCGCTTTTCCTGGGGTATTTTTT
AAACAATGTGTCCTTCATGTACGGTTGGTTACGGGGCGTACAGAAGGACATCATTAGCGC
TGGTGGTTAAGCTGTAATTTACACCATTACCGAGGTAGGGGCCATTTTTATTGCCTAGTA
AATTTCAGCTCTGAAATATTTAGACCATATGGCTCAATTTGTGTAATAACCTTAATTTCC
AAGCACCCTTCAGCTCCCTTCAGCGCCGGCTGTTGTTGGCGGATGGCAGAGTGGTGCGTG
TACACGTTCGTATGTGTGTGTGCACGATCTGGAATTGAAGCACATTTACACACAAACACA
CACATGCAAACACGTACGCAGAAACACAGACATGGCAAAAATGTTAACGCGTACGCTAAA
CATAACCTTTTACACAGTCTCTTCCGCATGCTCACACTGATTCCTTCATTCACACACACA
GAAACACACGCACGCACACGTATGTATGCATGGCGGTAGCAGATTAATAGGGTGTCAGCT
TCTGTTTGGGTGAGGGAGCGTCAGGCGTCGgacagatggttctcagggatgatgactgtc
aggggtcctgctctgatcaatgggatgtattaatacagcacaca
>NODE_424_length_453_cov_3.362031
ATAAAACAAGCTCCACAATTACTGTTTTACCACCCAGTAGCAGAGCAAAGAAACAGAGGC
CTTTGAAATAGAAAATGCACAATCAAATAAAACTAGGCCAAGATAAATTAGATTAGAGAC
TACATCTAAGCCGCAGCGGCAGCCAGAAATCTCCCATTTATCATATCCAAACGTTTTCCG
ACCACAGTGCTGAACTTTTACAAATGAGCTTTTATATGTTCCTTCATTTTAAATCTGATA
ATGTACCTCACCTTGCTCCCCTTTCCTCCTCTCTCCCATTCTCCTCCTATTCTTTGTCTC
CTTTTCAATTCTCAACTTACTTTTATCTGCTCACATCTTTCCTCCGTCCCCTCCATGTAT
CTTTCTTCTGTTCTATATTCTTTGGTCTTTGGCCTTTTCCCATTTCCTCTCTCCCTCCCC
TGCCATCTCCATGATATCTTTCATTTCTGCAATGCTTTGTTTTCATTTTGTGTCTCTTCC
TTTCTTCCCCTCTTCTCTTCCTGTCCGCTCCAAACACCCCTCCTCTGCTCCAGTATTTGT
GTGTCCGGGGACGCTGCTGAGGGTGCAGGTGCCCAGCTCTCAGCAGGAGGCAGAGCACCA
GGCAGGAGCATGGTGTAAGGATCCgctgcagtctggg
>NODE_425_length_738_cov_23.504065
TAATCAAATTAAGTATTAATGATTTTTGCTCTCAAACTAACACTTGTGTTACACAGAGGG
CTGCAGTCAGTGATGTTGTTCATATTTCTTATGTTTGCCTCCATACGGACCTGTTCTCAC
TGTCTCCCTCTGTATGAAATCATTTACAGTTTGTTTCTATACAAGTTCGACTTTCTCATC
CCGTATCCTTGAGTGCATTTATGTGGACGCAAGACACGTGCAACTTCACACACAAACACT
GCAAACATGCTCACACACCGCACAGAGACTCATCACTTAATCTATCAATCTCGTTTCTCT
TTTCCCCGTCTCGTATGTACCTTCTCCCTACCTTTTCACTCCAGCGCTCAGCCTCACACA
CAACCAACATGCTCCACATAATACACACAAGCAAGGAAGCACACACAGGCACGCACACAC
AAGGTAGCTTGGTTGGTGGGGGCCATGGCTGCAGCTCTTCTGCGCAGTCCCAGAGTGGCT
CCCGGGGCTCGGCTGCCAGTTGTTTGCCAGCGTCTCCGGGTGGAATTCATTCAAATTAAA
GCAGTGGAATGAGGCCCGAGTCCCAGAATGCCTCGTCCCTCTCCTTCATCAGCATTCCGC
CGATGAGAGTAATTAAAGCAGAAATTAATTCTGCTGTAAGCAGAGGAGCCACAGAATAAC
TGATATTAGAGGCTGGATGATGAATGCTTGGCATCAAGGGAGGTCTCAGGGGAGGAAGGG
GAAATTCACAGATCTCTTTTTCTTTCTTTCTTTCTTTCTTTCTTTCTTTCTTTCTTTCTT
TCTTTCTTTCTTTCTTTCTTTCTTTCTTTCTTTCTTCATTTCTCTCTGTCTTCCTGTCTT
TTCTTTTCTAACATTTGGCTTTTCCTCTTCTCTCCTCTCTCTGCCCAATCCTGTTTTTTT
GTATTTCTTTGGTTTATGTTGc
>NODE_426_length_416_cov_15.014423
TTTCTTTCTTCCCTTTTTTTTTCTCCTCTTTTTTTCTCCTGTGAAAATTGAAGAGGCTTT
ATGTCAAATACGGCTAAAGCCAGCCTCTCCATATCAAACAACGCAGCGCGAAAATTACTG
TGGCGATGATAAGGCTGCCAGATAGAGAGGGAGAGGAGAGCAAGGGGAGGGGTGGGGGGA
CTGAAAGGAAGTGACTCTACTCAATTATACTGCAAAATTGGTATGACTGAATATTTTTCA
TTCAGGTGACTGATAGTATCAGTGAAACTGCAATGCAGATAAATAAAGGAGCCTTCTGTC
AAGAATAAACACCATTAATCATGAAGCCAGCTACTGCGTGACCGCCTGTCCCCCCGACTT
ACTCCATAGAGAAAGTATTAAAGAGGGGGGAGGCTGTGAGGGGTGAGGCGAGGGAGGGAG
GATGGAGGGGGAAACCAGTGACTGCACCAGAGAGGGGTGACCTATGAAGTCACACAGAAT
GGCTTTTGGACAGTTTGAGAGGAAGATGAAAAAGTGGCCTTCGTTTTTGGTGACAGCAGC
CGTATCTGGACAGAGATTATCAGATgcgattgcgggctaatcattaattcctaatgtaat
>NODE_427_length_703_cov_14.908961
AAGAACTTCAAACAGGGTCATTAGGCTGTTGGCTGAGATCTGCGCCCCTCTTACCCAGGG
AGGGAAAAGCCAGAGAGGGGCTTGAGATAGCTGGGCAGAGAGAAAGACTAAGAGACAGAG
AGAGAGAGAGAGAGAGAGAGAGAGAAAGAGAGGGCTAAGCTGCGGCTAGCAGCAGTGTCC
AAGGGTCTCCACCGCGGTCCGACCTGCCAGTGGGGCGGTCATCCAAGCGGGCTCTAATTC
ACAGTGACACCAATTATGATTAATCTCATCACTTTAGGAGAGTAGGCTTGTCAAGGCCCT
AATTAAGTGCGCTGTCCCCCCTATATGTGCAGACAGGATCAACAACACATTATATTGTCA
TAATGGGCATCACAATCCACGAGTCTATTTTTGTGTTGCCTAACTTTTTAACGGCAAAAG
TCCTCTGGAGGAAAGAGAATAACGTGAATAAAGAAGCAGAATATTATCCGTGCTGAGGTG
ACGTCATATCTCTGCCTCCACTCGTGTTCCTTATTCTGATCACCCGGCTCTCTGATTAGA
GTCTTCAGTCCTGCTCTGGGATGCTGTATTTCATTTCATATTTGATAATTGAGACAGATG
ATGTGACATAATCACAAGCCAGTGACACGTTGACCTAACACGAGGTAAACAACTCACTGA
ATAACAACGACACAAATGAATATCATTAAAGGAGTCATCTGAGAACCATATGTCAGCATG
CTGGATTCTCACCATTACACCTCATTAACATGGTAACATATGCTGGCTCCCAAGCACAGG
AAAAAGAAACACCACCGTTTGTCATCTGCCAAACCAGAACCCCCTGTTTCTCCCATCTTC
TCTTTTTTTCCTGAGGCATCATTTTCGTGGtgcttagtctgaagaca
>NODE_428_length_693_cov_16.421356
AGGGGTTTAGCAGTCTCGCTGAGAGTAAGTCTGAAAGGTTGGCTGACAAGTACCTTCCAA
ACATGCAAACACACACACACACATTGTGAACAATCGTACCAAATACGGCAATTTTCCAAG
GGGGGAACGATGCAAATGAGCGCTATGAGCGTTGAAGCGGGAAAGAATATGAGGTGTTTA
GCATAAAACAGACCTGGCTAGCAGTGCTGGAATCTTGCTTTCATGAATAAACAAGGCTCT
GGTCTGACTCCACTAGGTGTTGCTCATTCGACAGTTTTAAAAAAACAGCTCTTGATCATT
TTTGGAGTTTAAGAATGTAATAATCTGCACTACAAGCTGTCTTCCTTTGTGTGTTTTTGA
GTGTATATGTTACCTGCTGTCCAGGCTTGATTGGTGACAGCGTGATTCCCTGGGTGTTGA
TGACAGGCAGGATCTGATTGCCGATCACCGTGGCGATGATCTGGCCTTGAGCGTTGGTCA
GAAGCTGAGGTGTAATTGGCTGTACCTGCAGTGCTGGGTTGCCACCCCCTGATTGGCTGG
AGGGCCCTGCAGAGTTGGGCATCAGTGGGATTGTTCCAATTATCTACAAAGGGGGTAGAG
AGGAGACGAAATCAGCTGGGCGGTTTTAAAAAGGAGAAGGAGCTGGGAGGGTAAAAGCTA
CTGGAGGTATCAGTCGTAATGATATCTATTGCTGTGAGGTTTTTTGGGGGGTTTTTTTGG
CTGCTCATTTTTGCATGTCATGAGGCTAATCAGGGCACGCTGCTTTGGAGTTGGTCTGTG
TGTGATTTGGAGGGAAAAACATGTAGAAGTGTCCACTGATCATCTGTCACTGAGGTGGTT
TTACAGTCCGAGCAGACcgctgggagcgcactgcaaa
>NODE_429_length_616_cov_4.933442
CACATCCTTCTTCAGCTCCGGCTCGCTGGCGTCCACAGGGGCGTACGATGCCTTGAATAC
CAAAGGCTCGGCGGTGGGGTCCATGAAAAAGATATATCTGTGGTCCTTCTCCACGGTGAT
GCACGGGGCCTCGGAGCCGAAGTCCCCGACGGTCACGAGCTGCTCCCTCTCGAGGCCGCC
GCTGTTGACGGGCCACACATCCAGCACTTTGACATTCACACTGTAGGGCTCCCGGGAGGA
GACGTTCTCCGGGGAGGAGCGCACCTCGCCCTCGATGACCACGGCGGATCGGTACGCCTG
GTCCTGGAGGGAGTTGAGACTCGGGGCGTAACAGGCGAAGGAGACCCCGATGACCAGCAT
GGAGAAATGCACTGGATCAAGCCTCATGCCGTCAGCCTGTGCTGTGCTGCAGTGCTGCTG
GGCGGCGGAGCGAGCTGGAAGAGAGAGACGGCGGCGAACGGGCTCCGGCGGCAGAGCGGG
CAGGGCAGAGCGGCAGACCTTGTGGAAGTGTCCATGCCATCTGTGTCTGCCGCTGCTTTC
CCCATACGGCTGCTGGCGTCGGATGGGGGGGACACACACCAGCCTAGGAACCGGGAACGG
CCCGCTTGTGCATGCTTAAAAATGTGATTGCTGCATTCTCCTTCACCAGCCACCCTCCCC
CTCTGATCTCCCCCTTTTCCTGAAAGGCAAAACAAGACTCGTAAATTAGCCTCCTCTCGA
ATCCAGGGCTGAAACCTCTCTCTCTCTCTCTCTCTCCCTCTCTCTCTCtctcgctctctc
tctctttctctctctctttc
>NODE_430_length_445_cov_3.040449
CAGCTCGATATGTCAGTCTGCAGTGATGATTGACTCCCACAAATGCAATACAAACATCCA
CCTTATATAGGATTTTGACTTCCAAACAACTGCAAATGTGTCAGAGGTAGAGATCTAAGT
TTTCCTTTGTGTCCTCCAAGTGCATGACAAAGACAGCAGCGTAGAGTCGTGTGGGTAAGA
AGACACCAATGTCACTGACAAGATGAGGAAATACACTCCAAATCGTATCCAGCACTCTGG
TTATAAACCTCTGGCCGAGTGCAGTCACTGCCTTTTTGCTTTGTCTCTCCTTCAAAACAT
TGTCACAAGGCTCTCCCTCCCTTCCTCCTCTTCTTTTCTCTTCTCCCTTCCTTTCTTCTC
CCTCCTCTGTCCTGTCCTTTTAGATCTCCACGTCGCTGTCCTCCTCCCTGGCTGTGAAAA
CCTGCCGTGACCAATTATGGAGAGACAAAGGGAAGGACATGGATGGGTTCCCCAGCAGCA
CGGCCAGCCAGGCAGGCAGGCAGGCAGGCAGCGAGAGGCAGGCAGGCAGGCAGGCAGGCA
GGCAGGCAGGCAGGCAGCCTTTCAGTGTTCCTGTGGAAAGCAGCTCCTCATCTCTTCCCC
TGGCTTCCTGCtctgaacacagggagcta
>NODE_431_length_530_cov_9.005660
GAACATGGGAGTCCCTGGCTTTGACGTCACTTACACAACCTTTTCCCAGGCCGGGCTGTT
ATTGCAGATTTTATACAGGGCTTTTTTCCCTCCTTTTTCTTGGCATCCTGTGGAAGAGCG
GATGGGAAATTCTGATGTCATCAACCTTGGCGCAGCGGGACAGAGGAGCATGCAGACCCT
CAGGGTGCCACGATTGGTGCCCATGTGTTTGTGCCCCGTAGATGGTGAAATAGATGGTGT
GGTGCTGCCCGCCTGTGCTGCACCTGCGTCCCAGCATGCTGATTGATCAGTTTGGTCATG
TGGAATGTCACCATCTGCTCCCCAGTCCCACTCACCCCTTCTTGTGTGAGTGCCAATCAC
TGGCAGGAAGATAGTTATTTAAGCCATGTCAAATCAGGCGCAGGACGATGAGCAATATGC
CAACAACACTTGAAATGTGTGTTGCAGGCGAACACGCATATCTCGCAATAAAAGGACAAC
CGCTCAGATGGCGAAGAGGTGTACGTTTTATATGTTTATTTATCTCCTCTGCTCCTTACC
AACACACTCAGCAAAAATTGAATTTGATACAGAGATGGTGTGACTGTGGGAACATATGTT
TTTGCTTGCTTGCATCTAAAAGTCTTTGCTTTATTTTGAGCACAGCTCCTTATTtattta
ccctccatcccctccagttgctctttttttggcctcttaatggccaacaacgta
>NODE_432_length_578_cov_5.993080
TGAGGTTTAGTTTTACTGAGGCGTGACTCCAAGATTGTAGTTTATTAACTTACACACATA
ATCTACACATTAGAACATGACTTTAATTGCTATAAATTATCTATAAGAGATCGTGAAAAG
CTTTGTCTGTCATACATGTTCACTGATTTCCCAATAACATGATCTCATTCGCACATATGC
TGACTCAGTGTGTTTCTCTCAGTCTATTCTCAACTATTCATCTGAACTCACCTTTATTAA
GATAGCATCGATTAACAATTCCAGACCAAATTCGTTAATTCCAGACCAAATTTTGGCCAA
AAACATCTACCAGTGGTGACCAGATTAAATGACTGCTGTTATGAACCGCTGGTAGACCGC
ATCAAACATGCTATCGGCCAAGAGCATGCGGTGCTGCTGCGAGACAAACTGAATGAGAGG
GACCTCTCCTTTGTGGATGAAAACCAACTAAGAGCTATGGGCTATGACAAGACACCTGGT
ATCATACTGGAGGTTCCAGTTGCTGGGGAGGGACACATTGTACACTGGATCGAGAGCGAA
GCCTCTTTTGGGGATGACCACAGCGATCACACGTACCTCAACGAAAAGTTCTGGAGCTAC
TGGAACAAGTTTGGTCTGGGCCTTGTGATCTACTCGTATGGTTTCATAGGAGAGCTGGac
tgcaagaaaggcataggtatcctcctcaaagactgtttccctacagccattgtcaccctg
tgccatgccacccagcagcaccgactgccagagagccaggat
>NODE_433_length_719_cov_20.966619
TTTATTGTTTGTATCTCACAGTTTCTTTACCAACCTACCTAACCAATGCTCATATACAGG
GCTGAGCATTTGTCATTAAAACAATACAAAACACTTGATTTAACTGGCAGCAGTCAAAGT
ACACGTGAGGTGGGGGATGCAGAAGAAGCTAATGCCTGAGAAACATCTGTGTAGCAATTT
GTGCAACGTGGGAGCTGTTTACTGTGCAGATATCTTCACTCTCCAGTCTGCATTATTATT
TTACTGTTACTTCTTGTGGACATTCATCATAATTGGCCTGCACAGAGACCGTTGCATTGC
TCAGTAATATTTACACCCCAAATACAGTCCAACATGATGGAAGCAACACAACAGATGCTA
AGCTTGAAAAGAAGTGGTGCAAACTAAAATCCTGTAGGCTGCGCACTAAAAAATACAACT
CATATTATGCATTGATTAGAAACATGCAGCAGACACTGCCCTGAGGCCATATAGGCCTTC
CGAATGCCCCATAAGTCTATTTTTGTTGCTCCTCGGGTAGGTTACTATGACTTTTATATT
ATTTATTTCAAAGCGCCCAGATATTGATTATTTCACAAGGAAAAATGACAAATGGCAGGA
GGGAATGACACGGTCAGCAGGTTCTATTAGAGAAATGATAGTGTTGCTCGTGGTTTGTTA
AAAGGTCCAGTTTAGATACTTTATAGGTTTACATCCATCATCGTCTAATGACCTATTTGA
TGAAAAACACGCGCTCTGGTGACAACAGCCCTGTGCAGCCAACTTTGCTTTGTAATTGCT
CTCATATTAAATATAGATTTTTGTTTTGATATCTTGTGAGAATTCCTTTCTGTGGGTCAA
AAATTGTGATAAAAGACATGGATGCGATGGCAAAAGCTTGGAGGGAGAAAACTGGAAAGA
GAA
>NODE_434_length_425_cov_1.385882
ATTTAGTTATTATTCACAAACTATAATTATAACATGGAAATGAGATGAGCAGCATGAGAT
ATGAAATGCTCAATAGTTATTATTCTGATCCGCTGCAATGATAGCTGTATCACACTAACT
TTTACACCAGATTTTTTATAAACTACATGATCCAAATAATGGTGTTCTGATTCAAAGCTT
ATAGAGCTCAAAACATTGATTTGAGACTCACCTGTGTTTAAAGTGATGCTCTGTTAAACT
ACCAAAACACAGTTTTGCTCAGAGTACAGCCAGTGGTTTGGAGAGCGAACATTAAAGGTG
CCCTGTGGAGTTTTCTTGTAAGCAAACAAAAGTTATGTTCTCATTCAGCATTACTAACTA
AAGCACAAAGTGTATATATTTGAGCTCTAAGAAAGATGTTGAGTGCACTTCTCTCCTCAT
AAAATGTTCTCAAAGTGTCCTCATCCTAAAGTATTTTACATTCTGGCTTGTTTACATCAA
TTTTACTCTCCTGAAGTCTTCTTtcctcttttttctagcacactgctgcatatgttggca
tgtcaccacaacctataaatcagtgaaatagcagggcactgttgaaagggctgtacatgt
gcacaagat
>NODE_435_length_512_cov_14.103516
GGATTGCTCTGCTGACTAGTGCTTTCATTATACAAACAAATCATGCAGTCAAATGAGAAA
ATAATCAAAAATCTGAAAGGTTTGTCTGTCCCAGAATACTGAAAAAAATCTTCTTTCTGT
GTCTCTCTAACATTATTCTTCCTCTTCTTCCCCCATCAGGATGACAAAGAAGGTGGTTCA
TCCTCTTGAGACAAAGGACCTCACTCACACGCATGTGGACACACTCTCAAACACACACAC
ACACTCATACACAAGAGCACTGAGGTCTGCTGTCATACACCTCTCATTAATTCCTACCTG
TCAGCCGGCTCCCCCTACCGTATCGGCCCCCCGAAAGGTGACAGCTTTCCAATGACTGAC
AAAGGCTCTTTAGGTGATACAGAAGATCCCTAGCAACCGCTGCCTTCTGTAAAGTGCCCC
TCAAATGTCACTTTTGCTGCTCCGAGACGTGCGCACTCACACACCCACACACAGTATTTT
TAAAACAGAGGCCTGCTCTCAAGTCTTCAACCATCTTTGACATCCAGAGGCTATGGATGT
CACAGAGGCCTCAGCTCTTAAAGCTTTTAACATCCGAGAGAGATGGCGTTGTTTGACAGC
GCTATTGGTGGATGCTATTGTTGCGTGTCGTTTTTCCCCCCCAAGTGCATGGGATTTGCT
TGTTTTTTCTGTTGTAAGAGGCAGATAAGGAAGAgc
>NODE_436_length_647_cov_7.115920
CTATAGCGCCAACATCCAGAATACATATAAATGTTTGCATAAAATTTATTAAGCAGTAAA
ACACATTTATATTATTTAATAGTTGGTTTTGGAGGCCAACATTCATTCAAACACCTCCTG
TGTCAGTCTGCCATCAAGTTATGGCACTGAGACACCAGACTTCCTTTTTGTGCTCCACCA
GAACAAACTGCACCTACAGCTCTGGAACTTCAGGAAGGCCTGTCTTCCTGCCACTGGCAG
GGTGAAAGGCTGTCGAGTGGTGACGGAGAGCAAGGGGTAGAGAGACATACACCAAGAGAG
AGAGGTAGCGGTAGGCTGGGGGTGAGGGTGGGGGGCTGTTGAAGTTGAAGCCTGTTCTTT
TGTGCCGCCCTGCCTTCTGATCATTTACATCAAGTTGACATTCGGAGAGTTTACTCTGGG
GTCTGTAATTGTATTCTTTCGCCAGTTCTGCATTGCCAACCGTGAAAATGGAATCTTATC
AACCCTGACCAATTTTTAATGTACAAAATGAATTGGCAGGGGTTCAAAAAAGGGGGGAGC
TACAATTCAAATCAGGTGAATGATACAGGGCAATTTTTTTACAGTGAATGATTGAGCTGC
CCACCACCCCCCTTGCAACCTCCCACCATCTTATCACCCCCTGCTTTCAACTATCATATT
ACGCTGGATTTATTTTTCTTTCAAAGGAAGGGCAAGCTTGGGAGGGGGCAACTCCAGCTG
AAAAATACATGTGTGTATGGGTTTCTGCATGTGTATTCATGCATGCTTGTACGTATGCAG
ATATACATAGtggtactgataccatatgtgtgcaggtttttctatgcgtat
>NODE_437_length_223_cov_13.161435
CACAGTCGTTAGGTTAAACAATACCTGGACCATTGAAACTTGTGCAAAACAAGGCGGAGT
TAGATGCAAATGGTGGCATTCAGTACTTAAGATGGCCAAATCTAATCAAGAGACTCCACA
TTTGCTGTGATGGAGACAAGGCACAGAAGAAAGCAGACACATTTATGTGGACTATGGGAA
AGCCAGGTGAGGAACTCTGCTGGCTCACAGAGTAAGTGCTATTGCAATGTGGATGATATC
ATGGCTTGGAAATGGTTATTAACACGACCCTAACAGGAGCACTGACTTTGTTTTTCAATG
CAGCAAGTGCTTCTTGTTGGGGTAGTGTTTTTGACCTCTGCCTCTGCAGATTGAAATGTT
CTTTCAAACTCCTCAAGGTCTAACGATCCGCATTCAAAATGAGACGa
>NODE_438_length_472_cov_21.394068
AGCTGTAACAACATCAATGCGCTTCGCCAGGTTTTCAAGTCAGGGACATGTCTTATAATA
ATTACTACCTATGTATTATTCATTTTGCTCCAGAGAGACAAATTGTCATGGTGCTCCCTG
GACGCTTTTCGTGTTTTCCTCTCCTCCCTCCCTCCTTCCTGTCCTCCTTTCCAGGCCTGG
AAGAAGAGAGAAGGCCACAGTTTTGGGAAGAGGGACAGGGCGAGAGTAGGGGGAGAATGG
TGGGGGCAGCAGTGATCTGCAAATCATTTATTTACGTTTGGCATCTGCATAATGAGGCAG
GGAGCCAATGGCAGCCCTGGCTGGCTGGAGACAGGGTGGCATGCCTTCAGTTTTAATGGG
CACACTGAAGAAACTTCCAATCCTTCTTGACATTTCTCATAGCGAAATAAACGTGCTCTG
GGTCAGAGTGTCTATTAGGAAGATAAGAGACGAACAAGTCAATTATACTTCAATGACTGC
ATAGCCAGGGGACCTCATTAACATGATCAGGGAGGTCCATGCTGCAGCAGCCCTCTCCTG
TGTGTAGCTCCTGATTAAGTTGTGGAAGAATGACATGGCCTTTTTTTTTGCCTGCTTCAT
GTACAAAAAAGGCAGGACAAAAAACACACAAAGACGTAAATATATTCAACTATACA
>NODE_439_length_881_cov_16.955732
GGATTATAATTTTCTGTGGGTCCATATCTATAAGTGACCCCGCTCACATTACAGATAGTC
ATTTAATCCCTTGTTATTATAAAAAATATCAGCTGCAGCCAATTTAGGGATTTAGATTTA
TTAACAATTTTCAGTGGCAATCTGAATCAACTAAAGAATGTCTAAAAGACTGCCATGACT
TATTTTGCAGTACACACGACTTGAATTGCTCTTGCCCTTAACATTTTGCTTTCCTGTATG
ACCTCATTTCAATTTGTGACCCCGGCACTGCAGACTACAACTGTAATGACCAGTGTTGCC
AGTGAAGATGGTGCCTTTTTGCTGCCTGCTTTTACTGCAGGCTCTGTGTGTGATTGCCGT
GCGGCTGGATTCACAAGGAAGGGCATAAACTTGGATTGGAGGACAATGCATTAAGACTGC
TGGTCCCTATGCTTTAGATTTGGCACAGGTTAGGTAGAGGCATGAAATGCATATTGTTTG
TGTTCATTTGAATAAGGACAAATGTCAGATTTCCATGGCTCCAGGCAGCCTGCATGTTAG
ATGATCAACTCTTTTGGGCCCCTGGATGTGGGGTCATCAGTAGCGCTTCCAGGTCACTGT
CACTGCATGCCGGTTTGGGGCCATAATTGACCTTTTGACAGAGCACAGGGAGACAGCCTT
TCTCTGAGGGCAGGAATAATCACTTTAGATTTACTTGTGGCTGTGCTCATGTTAGCTAAT
TAAAATGTTTGTTTTAAGAAAAATTTAATTTGTGATCCAAGAAGATATATTTTACAGTTT
TTTTTATGTTTAAATTGTTATGGTGTAAAAATCAGGCGGATAAAATAACAAAATAAATGA
AAAAAAATGAACGTGTCTTTGAACTTTTCTGCATATGAAAAAATCTTTATTGTCTTAAGT
ATATCACAATGAAATCTTTGACCACTGGGGCCAAACAACATGGCACATATTACTGCTGCA
CATTAGTCTTTTCTGATGTTTTCCTTGTTTAAATGTGACAAAGTCAAAGCATTCttttat
cggtttcgttaacatttttgttatgtgtgaacaattgagtcagtg
>NODE_440_length_1224_cov_7.946078
TGCTCGCTCGCTCGCTCGCTCGCTCGCTTGCTTCTTTTATCCAGATTTGGCAGTTTGAGG
CACCAGTTGGTGCACATTCTTCCCTGTATTGACAGTGTAAGACAAGGAGACATAAAGTGG
ACATATAAAGACAGACACAGAGTGCACAGACAGAGGAGCAGCAGCAGCAGCAGCAGCAGC
AGCAGCAGCATCCTGTGCGGGTCATAAAGAGAAAGCAAAAGACTTACAGCACCTGGTATT
CCCAGGCGGTCTCCCATCCAAGTACTAACCAGGCCCGACCCTGCTGGGCTTCCGAGATCA
GACGAGATCGGGCGCGTTTAGGGTGGTGTGGCCGTAAGCAACAGCCTGCACCACTATCAG
GCCTTTTATACATGTCCGTCATCACCAGCATTTGACTGTCTTTATGTCCACATCAACATG
ACAAGAAGCTGGCAACACACTGGCACGCTTTGTCCAGCACAACAGTAAAGCACCAGCCAT
ACCCAACAAGGTATTAATTGTAGCTTGACCTTCAGCCACAAGCTGAAAATGTTTGTGACA
CAGTAAGACATGAGTGACACTCAATGGCGTCACATCAGCACATGATGGACAAGAGTGTGA
CAGTGACAGGCTGCTGCACGGGACATTTCCATTGAATGAAAATGCTTTTTTAGGCTTGAA
GAAGATGGACAAGGTCAAAAGAGAAGAGCGCACGTCTTGCAACAGCATCTATAAAACACT
TGTTTTTAACACAGCCTATTGCTTACGGCCATACCAGCCTGAGAACGCCCGATCTCGTCT
GATCTCGGAAGCTAAGCAGGGTCGGGCCTGGTTAGTACTTGGATGGGAGACCGCCTGGGA
ATACCAGGTGCTGTAAGCTTTTTGGCTTCTCCTCGCAACCTGCACACTACGCTGCTGCTC
AATCACTGGAGACAGCATCAAATCTTCACACCACTAAATACTATTCCTATATCAACACAA
AATACTCAATTCAAGCCCAAAAATACCAGCTACAATTTAGCCTTTTACACATTGCAATTG
GCTCTATGGACAGCATTTTCACCACCCAACCTTGCTTGCTTGCTTGCTTGCTCGCTCGCT
CGCTCGCTCGCTCGCTTGCTTCTTTTATCCAGATTTGGCAGTTTGAGGCACCAGTTGGTG
CACATTCTTCCCTGTATTGACAGTGTAAGACAAGGAGACATAAAGTGGACATATAAAGAC
AGACACAGAGTGCACAGACAGAGGAGCAGCAGCAGCAGCAGCAGCAGCAGCATCCTGTGC
GGGTCATAAAGAGAAAGCAAAAGACTTACAGCACCTGGTATTCCCAGGCGGTCTCCCATC
CAAGTACTAACCAGGCCCGACCCTGCTGGGCTTCCGAGATCAGACGAGATCGGGCGCGTT
TAGGGTGGTGTGGCCGTAAGCAACagcc
>NODE_441_length_758_cov_10.500000
TAAAGGTGCATCGATGAGGTGGGCCTTTGGAATGTTACTTTGTCCACCTGTCTTTGTCTC
AGAGTAGAGCCAGTGTTCAGTGCAGAGCTGGAGTTGTGGGTGATGGCAGGTTGATGTCAG
GGTCCCACACTCAACACCCATCCTCACAGCAACACAGGTTATATATAGGTTACAGCTCAG
TCCTGGCGAGAGGTGGGTAAGATCGATAAATCTGAACGAGATGCGCGTATTTGTACCCTC
CCCTATTACAAACACACACACACACATTGAGACGCATGCACACACACGCCCACACACACA
GTCAGTCACCCACCCTTCCCCCTGTCTTCACCTGTCTGTAGAGGTAAACACATGCATTTA
AATCAGTTGTGGGGTGCCGTGGTAACAAAGACAAATGATGTTGTATGTAATATTTTTCTA
TTAACATAAAGTAATATAAAGTGAAGGGCAGTGGTGTATGGAGGGAGTTAGGGGCTAATG
TCCCGTATCAGATGTGGACAATGTCAGGGCTGCATACTGAGCAGTCTGTGTCCTTCTCCC
CTGCTGTGTGTGTGTGTGTGTCCTGCTCTTTCACAGGGCGAGAAGGCAGTGACACACCGA
GCTGCCAACGCTTGTATTATTCCCACTGCCTTATTAACCCCTCTGCCCTCACCCCTCTCT
CCTCACTCTCTTTTCTGCTCTCTCAGAGGAACTGAGTGTGTATCTAAACCGGCCTGAGCT
CCTCTTCACCCACCTCTTGGTTTACTGTCATGGCCAACAGCCCGGGCCCAACGTTTGTCA
AGGAACAAGACATCAAAGTTTCTTTTCCTTTCTACCTATTTCTTATGTGCTGTCTTGCAG
AAAATAAAATTTAGAGCATATTTCGCAGTGTAACAAGCGGtacaaattgcttaaaaaaac
atgaactctgcttttcccttcttgttcttgtcagaattaagg
>NODE_442_length_757_cov_16.787319
GATGTTGGACACATCAGATTGTAACTGTCTTAAATTCATGAAAATGCAGAGTTGGAAATT
ACAGAACTACATAGTGCAAACAGTTTAGTCATGTCATGGTTTTGCGTCGAAATGCAGGTG
AATAGTCTTCTCTTACTTGTAAATATGAATACTGCCTCTTTGCCTGAGTCAACTGTAATG
TGAATCAGCATCTTGATTATTGCATGCTACACAACACCACAGATATTGATATACTACTAG
AATGACTGTAAAATAGATATTTCTATCTAGCATCATTGTATTATAAAATGATTCATTTTC
AGTAGTTAATAATTCCTTCTTAAGTCAAAAGGTTATAAGTAGTATTTAATAATGCAAACT
AAAGACTATGGTAGTGTAACACGTGGATGAATTAATCTTTTTTATTTTCTTGGGCGTCAA
TATTACTAAGAAGTGTGAATCCCTGTTTGCTTCAGGGCAAGATGTGTGACAGAGGTGGCA
TCGAGCTCTTACAGTCCAAGAACGAAAATGGGTGAAGATCACTGGACTGACACCAACTAC
ACAGGATCTCTTTTAGTGGCTGTGGGCCATACGTGGTCACATGATTAGGCACAAATAGTG
GCATTGGTACGACCTATTAGAAGGGGAATGGTGGAGATGACCTGACTATTGTCAAAGCTT
CCTGAACTGAGCTAATATGTTGGACACTCTCCCTTATCTTTGCTTTGTTGCATTAAGTAC
TGAGCAGCTTTGTAAAGGAAAAAAACTGGAGTGGGATGGGAAGCTATTGGGGTGGTGGAA
GGACACTGTCCAGACATGACAGTAGGAAGTTTGTATTATTATTAATTGAATATATTTTGC
ATTTTCTCTTGTCCCACCCCATCCCCTTTACCTTGACGACTTGAAATGTTTCATCTACGT
CCTCATGATGTTCTTCTATCAACCTtgcttaggatgagaac
>NODE_443_length_631_cov_18.502377
TAAAAAAAAAAAAAAAAAAAAAACACAGAAAGCTTCAACTTTCTTTAATTATGTTTACCC
AACAGGCTTTGCTTCCTCATTTAAATAGCATAAACATCTGGCCGTGGTGAGCCACTAGCA
TGGCGGCAGTAGTCAAGCAAATCTTGTGGAAAATAATGAAATTAGATCCCTGGTGCTGCG
ACAGTGGAAGGGCAGAAGACATCCGCTCCATGTTAATAAAATTGCCATGAATGAGTGAAT
ACAATTAGGAAATTGTCAGTGGTGGCAGTGAACTTTTGTAACTCACCGATGTTTGCATCA
TTCGATTAAGGCAGCAATTTGGACTTGTTTATTTGCGGCTGTTGTGGCTTTTATTAATTG
TGACCCGGCAGTGATTGGCCTGCGATTAAACCAGTCACATATGATGTGACTGAGGGTGAG
GGATGGATTGGTGGGCAAGCTGATGAGAGACAGGGTTTTTTTTATTGTTGTTTATCTCAG
TGGGTGCATGTCGAAGAGGACGGAACTTGTTTGTGTGTGTTCATTGTGAACTCATACGTG
TGTGTTTGGATATGCAAGATGGTCAGCATTTAAATTGAGGTATTGATTACATCTGGTTTT
AACTGAGGCTTTATATTTTACCAAATGGGTTGATTTGATGTGTTTAGGAAGCCAGACCAA
ATTTTTCTTTTGATCTTAAAATCGAGTGTGTTCTGACTTTCTCCTTTTTCTGCTTTTGTG
CTGTAACTTGATGTTCTGGTGATTCTGTTCTCTTTTCCATTGTTTTCTGGTGAGAACAAG
TTCCTGAAACAAAATTCAAAatgtgataataaaag
>NODE_444_length_706_cov_17.232294
TAAAGCCATCAGATATACACATCATAGCGATGACACTTGGCTGGTGCTTTTTGTCTATCC
GTTTTGTTATAAAGCCCCAGTTACAGTGTTCATTTGATGCTGCTCAGTCAACACAAGTCT
CACACTGGCTCAGGCAGAGCAGAGAGAATCAGCATGAGGGTGGATTGATTTTTGGCTAGG
TGCGGACAGTGAGCAAGAGACAGTAGGCCTCCAGACAGAAGCTTGGCTGGACTCTGTGAA
GACTGGAGCCTTCTGTGAGGTTGCCTGCCCCACCACATGGAGTGCTCCAACAGTGACCCT
GCGCAAACTGGCAACTGCCAACCGTCTGCTTCCGTCTGCTTGGCATATTTGGCCATTTAG
TGGGCGCTTGTGAAGATCAAATGGGTTAAGATCGCCCCTCTTAGTGAGCGGGGAAAAAAG
AACATCAAAAAGGTGTAAATTTCACTTCCCCACTTTTGATTAAGTCAAGCATGAAAAGAA
ATGTAATACTCTCAAGTGGCAAGGGTTTACACTATTGATGCTGTTACTTCTGCTTCAGGA
GGCCCAATCAGCCGACAGGGAGCTGAGTAAACTCGCCCTGAGTTTTAGGGGAGGCCAGAT
GGAGGGCTTTTGCTGTGCCTGAAAAGACAGCTTAAGAGCTCGCCTCCTCAATCCCACTCA
ATACTGACTGTGTGAAATCCTGGCCCTGGCTAACCCCCCAACCCACCCGCCTTTTCCAAA
GCTGGTGGCTACCACCATATGGGCTTGTTTAAAAACTCCCACAGGCTGGTACAAAGCACA
ACAACACAGTTTTCATATCAAGTACTCTCTCAAAGAGGCCCCCCCTCTGACTCCTTCCCT
TCCGATTCCAAAGGCTGTCACGGGTTCTGCTCTGATTAATAGTTGGTGTt
>NODE_445_length_738_cov_17.044716
AAAATGTCACATTTTTCCATATTCCCTCCACTTCACGTGTATCCCCCTTTTTTATATATA
TATATATTTCGCTTTTTATTGGCCATCCAAGTCAGAAGCACTGTGCTAAGTAAGTGGAAA
AGTGTTTTTAATGATTTATTTTAGCGTTAATCAGCTCGGACGCTGGAGAGACTGCTGAAC
TGCGCGGTGCCAAATTACGCACAACAACCAGGAGTCATATCACAACCTCCAGCTCGTCTT
TAACTTCTCCTTCACGGGCTTTCGGGACATAAAACAGTGTGCTGTGTGAGTGAGAGCTGC
TGCTGGTGGGGCAGCACCGCTTTTTCTATCTTGATCTGAACTACTAACCAAGTCTTAGAG
AGATCAAAATTCAATCCCGTTCTGAGAAAAAAGAGAAATGACGTTATTTGAATATGTGCC
CAAAATCCTTAATGAATAACTTAGGACGAGTAGGAGGCAAATGCTGCCCCAGCTGTTTCC
TGTTGAAAATGTCTGTGTAATGTAGATAAATGTGAGGGATTTTCTCTCTAAATCCGTCTC
CTGTTCGCTAAATCTCACTTCTCCAAAACGAGCCTGCGCAATGGAACAAAGTCGGAATAT
TGAGATGTGACATTGCCCGCATCTCATCCTCTTTCTCCCCGTTTTTAATGACTTCAAACA
AGTTCATTTTCGCCGGGCTTTGTCTTGCGGAGACCCGTGGGGATGTCTAGCGCTCTTTCC
TTTCAGTGGCATTTATGTGATGTCTTCAAGGTAACTTACCTGATTTCCTTTGACACTATA
GATTATCACCTTGGTTCTTCACTATTTGCACAGAGCATCCTTGTCTAGTTTAAATTGAAA
CAATAAATACGAATTTCTGCCGCTTCTTCCTATTTTGCAGCTTCTTAAATGCATGATAAA
TGTGGATTTGTTcttattatta
>NODE_446_length_861_cov_10.747968
CAAGTTTTGTTGGAACTGAAGTCATCCTACACAAATTTTTATCAGACAGTCCTACATCTT
ACAGTACTTCTCTTTGTTTTGTTTTCGTCTCGCAGGACTCTGATGTAGAAAATTTGGCTA
GGATGGCACGATGGCACTTTATTACCCAGCGAATCTCTGACAAATCCTGTAGTGTTTATT
CGCCGCAACACTAACTCATCCATGATAAAAGTCATTTTTTACTACTAACCAGTTTCTAAC
CAACTAATGTACTAACATCCTAATTCTTCATCGTTGCTTTGGGTTTTTGTTTTCTGTCCA
TCCTTATTAACAACCTTTTTTGTTCACTATTCTTTTGATTTCCTTTCTTCCCCTTTTTCT
GGAAAGCAATCAGGCATTGGACACGCTATGGTAAACAAACTACATTGTCTGGTAGATATC
ATTCTTATTGTCTTTTTTTTGGGTTTGCCGTGTGTCCCCTCCCTCTCTCTTCTTTTATTC
GTTCTCTTTGAGTTCCATCCTAGACACTCTTATCAAAAAATGAGGAGATGGGTTTGTATT
ACCAGGCAATTCTTTCTTCGCTTCTTCTCAATTTCCTCCCTGACCTGCCAACAACCTCCT
TCTTTACCCCACAATACCCCATCCTGTTTTTTTTTTCACTTTGGCTTTTACTTTTTTCTC
TTTGTTTTCTCCACATTACTGCAGATTTCCAACAAGTAAAATAATTGACTTCTTTGCCTT
TGTCAGGGCAACTTACTTTTTATTTTATTTTTTTCACACAAAAAGTCCCCATTTTTTGTG
AGGACTGTCGTCCAGAACTGACAGAAGCTTGCCACAATCCCAAAGATGGTGACCTCGACA
CCGAGCCCTAAACAAGAAAAAATGGCAACCCTTAACCTTCATTGCGGGAGCTCTGACAGT
TGTTTCCAACTCACTATGGCGCATGGCATGCCCACACCTCATTGACCTATCACCTCCCAA
ACTCATATAACCTCAAACCCTGTCACCCAGAATAACCACTAACACTCTAATTCATTCACT
CACCTGTCAACgtttcactcacttt
>NODE_447_length_545_cov_10.587156
ATCTTATTGAGAACGTCTTGGCTGCAGGAACACTTTTGCTGACAAAGCTCCAAGGACACA
GATGAGCTGAATGCTGATTGTGCACACTGCCGGTTTTTGTACACGAATGGCAATTCCGGC
AACCAAGATTGTTTTCATTCCTGCTTAAGTAGTGGCACAAAAGTGATAAGTAGGTAATGA
CTTCTAATTAGCAGTGTCCCAAAAACATATCAACAATAATCAACGACATTCCATAATGTT
TCTGAACATCTGCGTGAGGCTGAGCATTTCATCAGTGCACATTGAATGATGGCCTGTTTT
AATGCGGCATCAAACTCTTAATAGCTGCTTTGTACCTTTTCACGTGCGGGTTCACTTTAG
AGCCATCTAATTCAAAACAGGGATTCTCAATTATGCAACGTCCCATTTACATATGCTAAT
TAGGATCATATTAATTATCTTGAAATTGGGTAATTAGCCAATCTCAATTAAGGCATTGTT
CATTACACTAAATGCACAGGAAAGGTGTTTGAAGTTTTTCCCTATGCCTTTATTCATTTC
TGCGTGTGTGTGTGTGTGTGTGTGTGCAAGAGAGAACTGGGCTGCCTGCCACATCTGAAT
CAAGCCTCGGTGGTGTATTTAATAATTTAAGCATCCCAGCTCATACAAGGGATGCACCCA
CAGCTTTCATCGTTACCAAGCATATGGTTCTGTAATGAGCCTGCTTGCTTGTAAAATAGT
AATGCCAGt
>NODE_448_length_851_cov_20.770859
AGCAAGTTTGTTGGATTAACATAGAGAACATGGATTTACACAACATAATAGTCACCTAGG
TAAGTGCAACAACATACTGGGGAGGGGGGTTAATCCAGGTCTGAGTAGGTCTCCTGTTTC
CCTGCATGACAACAGTAGACTTGCCCTCCTTAATATAATAGACTTGTATCTGAACCTCAT
TGAAGACATATATATTTAAGACCCTTTATAGCAGGGTTAATTACCCTTTACTTTGCAGAG
ACTTGTTCTTTCCAGCCCCAGCAAACACTGTTCACAATGTTAATTTTGGCCAGCTGCTAT
TGTAATTACTACCTGGTCTTTTAAGAGCTGTTACAATTTGTGGAGTATGATTGTATTGTT
TTTATATTAATTATTTATTAATTATGAGGTGTTGCCTCTTAGTAGCCTTAATTTTGATGA
TTATGGTCGACACAATGTAACTAATGAACGGGCTTTGTGGGCCAGAACCCCACTGCCAGT
CCGACCTCTCTCTCTCACAAAAAGGAGCACCTCATTCTATATCTTTGTTCTATTTTCAAA
GGGGATGCGGACAAAGACACGAATGCTGATCAGAAGAATAAGAAGGGTGTTAAGAGACGC
CGGGAGGAACATGGAAGGGGCTACTTTGAATTTATTGAAGAGAACAAATACAGCTGGTAA
GGATGGGACAGAGCAAAAATGGCCTTCAGCATCCCTGAAACGCCATCCATAGCTTTGTTG
AACTGTATTGGCTTTAAGTGCCAATGCACATAACTAGCAAGCGGAAAACCCTCATTTTCA
AGTATTATACTACTTTATAATTAACATTACTTTCACACACATGTTTTGAGGGTCATCCCT
GAGTACTTAAAGAGCCTTACCATTTATCCTTTTTACAGTACCCACTCACATTGTGTCTTT
AATGGACTGCATTCTGTAGCAGAAGTGCATCTATCAAGTCTCTATGAATTTTCACATCTG
TTCCTCATGCCGCTTATTGTTTTGGAAAGCCCGTTGTGTCCTCAAGGTGAATCGaggctg
ctcaaaaaaagaacc
>NODE_449_length_521_cov_16.172745
AAAAGAAAGAAAAAAGGGAATGGGGGAGGGAAGGGGGGGACACAAGAAAAAAAAAGGCAC
GGGCGCCCAGTCAGTCTTCACAACAAGGGTAAAGAGAAGAAAGAAAATAGTCACCTGGCA
TTCTCTGTTTCTCCAGCTCATGCTGTGAGGGTTTTCTACGTGGGGACTCATTGGTGGTGG
TAAGAGAGTTGCCTGTGACAATGTGCCAATCAGAATCCCCGAATGAGGCTGGCAATACAT
GATTGGTTGGTTGAATGATATCAACAGGCTGGTATCTAAAGACAAGAGAGAACCAAGAGT
CATCCCAGCAGAAAACACACACACTCTTGCCCTCTATTAGAAAGTCAATGCACAACTGGC
ATATTTGTTACATATTTTGGAGACACCATCATCGCTGGATACACTTTTTTATCTTATATT
GCAGCACGAAATTGCCTGTTTTGATGAAACTGTTGAATGTAACATAAATTGTTGCAAATC
ACACATTGTTGGAGGGAGAATACATAACTCCGCTGAGGGTGCAGCAGACTTGGGACTGAG
TGCACCATTTATCAAAGTGCTGCTTTCAGTGTGCTGAAGATGTCTCCAGCTGTGATGGCT
GTCCAGTTATTAGCTGACATTTTCCAGTGGTGCATCCAAGTCCTCTTACAGTGACCTTGT
GACCTTTTCAAAATTTCTATGCTACCTTAAATATAgaccatctta
>NODE_450_length_1091_cov_18.038496
GAAAACACTACAGCCGAAAATGAGGCCACCAAGAAGAATACTTACAATAAAGCCGCCGAT
TCACAACATTTGCTCATACAACAGATTCCCACATGGGAACACGTTTGCTTTTTAACAGGG
GATGTTAATGAATGCCTGCACCTGACATGACACAGATTTTCCTCTTCGAAATGCTTAAAT
CACCCCTCACCCCTTTATTGCACCTCAGATACCATCATAAATGTTTTAGAAGCAGCAGTA
CAATATGGAAACAAAGAAAGGATAAATACTCAACTCCCTGCAATGGGAATAAGGCCCCAA
AATATGTTTTGGAAACATAATCAGCATCATAGCAGCTCTGTGTGTCTGTTTACATTGTGG
CCGCCATCGCTCCCCTCTCCTCCAACAAACAAGAGAATGGGGGTATGGAGGAGAGGAATA
ATAATAAAAATAGAAGAAGAAGGAATTATATTTTGCATATTATTTTAAGTAACTGTTCAA
ACTTCATTTCAGAATGGTAATCCACAAAACAAATATGTAGCCGCATATTTTAAAAGGGAG
GCTCCGCTCGCTTCAATTTCCTATTGTGATGTTACGCCGTGTGTTTGCTCTTTGTGTCTG
TTTGAATTGATTTGCGCAGCTCGGCAGACAAGGGCTGAATGCTCAGACCAAGAATCCATA
ATTTCATATGATCTGATAGTTCTGCAGTATTACATTGATTTTTTCCCTCTCCCTCTCCCT
CTCTTTGGTGCTGGTGTTAACAAACAAGCAGAGGTACCTGCGCTCAAGGATCCAGAGGAG
AACAAAAAGAGGTGTTTTGTTCGGGCTAAGGTGATAATGTGGAGACAGGGACATGTTTGT
TTGGGAAAGGGGATATGTTTGTTATGTGTTGTTTTATGAGGAGCTACTTCCCACATAGTC
TATTAGGTATGTGGCATCTGCAGCCACCCAAAACCCAGGATTTAAGACTAAACACTCTGT
TCATCTGCAGCGTGTTACATATACACTTTACGCCCATACAGCTATTAACTAATATACACA
AGTGCAGTAGTTTTGATGCCTCACAATAGATTGGAAGATTAGATATTGGCTGTCATGGAA
ATAAGTCAGCCACCCACCATAATGTGAGTATGTTCCACTGGTGGAGGGAGAAAAGAGTGG
CATTCTGTCTCAGTTAAACTCTTAGATAACCTTTAATCTATTATTTATCAGGACTTGTAC
CCAAGTCGTCCATGTTTAAGTAGCAACATACAACTTTTCAAGTTTTACCCCTCCATGTTt
ccaagtagttttact
>NODE_451_length_830_cov_20.625301
CTTACGTATGGAGCGGTGGAATATCAGACGGAAATATGCTGCTGACAACGGCTGAAGGAT
TGAAAGACTATTATGTCATGATCTCAGCACCACAAAAGGAAGCCTAAAGACATGCATGAA
GCAAGGCAACATTTAAGTTCAGGCTTCTACTTAGGTTTGGCCGCTACAAAGCTAAATAAA
TAGAATGAAACAAGTAAGTAAGTCCACACAAATATGTAGCCCTATTTTAATTCCTTACAT
TCCTTCCTAATATGCAAATCCCTCTTCCACACGCACACACACACACACACCCACAAACAC
ACACTTAAGACATTAAGTCCTCAACCTGGACCAGGCTTGTGAGGGATATTGGCATGTACA
CGAGATTGATGAAAATTACTTCCAGAGCATTTATTTCTTCTAATACCACTGAAAGAAGAG
TGTGCACTCAGGAGATATTTGATCTGAATTAGGGAAACTGATGAAGCAATTGATTAATTG
GAATTTAAGCCATCAGTCACTGGAGCCATCAGCAGCATCATTTACATTCCAAACAATCAG
CTGATGGCCCAATAGGACACTGAGTATTAATACGCAAGAGTCAATGTGATACTGCCACGT
CGCCACCAACCCTTATTGACAAGCACAATGACACTTTTAATCCCCACTTGATCAAATTGC
ATATATTTTGGGATTTCCACACCGATTCAATATATCTTATGAATTCTTAATCCTGTAGGA
GGCACAGGGGTTTAAGCAACACAGATTTATCTATTTCCTTCTATGTGGCCAGAAAGACTG
AAGACAGAAACTGTTTTTATTATCCTCTATCTTTTGCTTATTTGTGGTCAGATTTATTGC
ATCATTAGTTGCTTTTAATTATACATTCTTTGCCATAGACTTTTCCCAATGCTCCACAGC
CATGCCAAATCGTCAGATCTCCCATTATGTTCAGTTGGACTGATGCTAAACTAGTGATAT
CACACTCCTGTTTATTGAAGGCAATAATATTTCCATACAAATAGattctgttcg
>NODE_452_length_419_cov_2.315036
GATTCTTCTGAGACTCTCACAGGTTTGGCTACTTTATTGGCTATCTTTCATTGTGTTTTT
GTTTCATGCTCCTTCTTTTTCCACTCCGTCTGTCGCGCACTTACAGTCACACATATTCAC
ACAGAGATAAATCACCCAGGAGGCTTACAGCTCCGTCTCTCTATCTCTTCTCGTCACCTC
TCCCCTCCCTCCTCTCGACCTCTCTGCAGCCCTGTTAAACTGCTCACTTTCATCTCCCTC
CTCCTCTTCTTTCACATCCTTCTCATCCCTTGCTTTTTCTCCCTCTCTCTCTCCGTTTCT
CCCATGACCTCTCTTTACCTCAGATTACTGCTTTGCTTTTATCTCAGTCTTCACCCACCC
GTAAGGTTGCATCACCTGCTACATTTTTCACTTCTTTATCATTTATTAAATTGTACATCT
TATTGTTTAATCATTGCAGATTTTCCAACAGTAGATGGTCTAAACATCGACTCTGAAATC
CTCCATTCATCTCTTCACATTAATCAGATTTACAGTATCAaactatcattacactactta
catacgtttaaaatacagacgaactgtatgttacacagacaacaataatgttctgtgttt
aaa
>NODE_454_length_521_cov_17.829174
AGTACGTCCCTACGTCTAGCACCGGCGGAAACGCCATCGCCACCGACAGCGTCCACACCA
TGCAGATGACGGCCAAACACGTCCAGAAAGTCAGCCTCTTGGTGTAGAAACGGTGGTGTG
CGATGGCCAGGTAGCGCGTGACGCTGACGCAGAAGAGCATGAACGCCGTGTGGAAACAGG
AGAGCACACCCAGGAAGGCGATCACCTTGCAGGTCAGTGTGCCGTAGGTCCAGGCAGATC
CATTCTTGACTGAGGTGAAGACAAAGGGGAAGCAGATGGCGGAGCGCAGAATATCGGAGG
CGCACAGGTCCAGCAGGAAATAGTAGGGCGCTCGGTGCAGGCTCTTGTCTTTGACCAGCA
GGATGGAGATCAGGAGGTTTCCGACCACGCCGACTCCGATGATGAAACCCAGAGAGGTCA
GTTTGAGGAACGTGGCGAGAGGAGAGACATTCTGCAAGATGGTGTGGTCCCCTGCATGGC
TATAGTTCGCCATAGATGGAGGAGGGATCATAAAGATAGCGGAATAGCTTCAGCCAAGTA
TCATGATCTAGAGGTGGCAGGGGGAGGCGTTAGATCCATTTGGCGGTGTGCTTTGAAGAG
GTTTCCAGGCATATAGGCAACCTCTCCTCTAAGGCATCCTTTGTTCCTTTGTCTCATCAC
ACCTAAAAAAAAAAAAAAAAATCCCTGAAAAAAAAACATCATCCa
>NODE_455_length_647_cov_13.514683
ATTTTACACAATTACTTTTGGAAGAATTACATACTTTTCTATTCTTCTATAATGCACTTT
CTGCACTTGCACTTTTATAAAAGCTCAGTAGACACAAAATGGTTCTATTTATTTAGTTTT
CAGTCTAGCTTTGCACCTCTGGACAGATCAATAAAGTTGTTTTAAGTAGGTTTGGCGTGC
TGGAGCTGAGAGAACCTGGGTGCAACTACTCCTGGAAAGGGTCTACAGGGGGAGCAGCAT
AGGCTGAAAAAGTGGAGATCATAGCAGACCTCAGCCAGAACACGGGACAGGTTGATTTCA
TGCCCCAATGCAGCGGCAGTAATTGCACCCAGGCCCGTTTTATTGCGAGTTGATTTTAAG
GAGGGATGAATGGAGAAACATTCTGTAAAGTGTTTATTTTGGGGGATGACCTTTATTAAC
[truncated: 245,108 more chars]
