# Supplementary material for: Multilocus molecular systematics of the circumtropical reef-fish genus Abudefduf (Pomacentridae): history, geography and ecology of speciation
Source: PeerJ. 2018 Aug 14;6:e5357. doi: 10.7717/peerj.5357 (PMC6097498; doi:10.7717/peerj.5357)
Supplement: Data S1 [file peerj-06-5357-s013.zip › Data Supplement/assemblies/Abudefduf-taurus-112456.contigs.fasta]

>NODE_1_length_688_cov_13.847383
ATTAAAACAATACAAAACACTTGATTTAACTGGCAGCAGTCAAAGTACACGTGAGGTGGG
GGATGCAGAAGAAGCTAATGCCTGAGAAACATCTGTGTAGCAATTTGTGCAACGTGGGAG
CTGTTTACTGTGCAGATATCTTCACTCTCCAGTCTGCATTATTATTTTACTGTTACTTCT
TGTGGACATTCATCATAATTGGCCTGCACAGAGACCGTTGCATTGCTCAGTAATATTTAC
ACCCCAAATACAGTCCAACATGATGGAAGCAACACAACAGATGCTAAGCTTGAAAAGAAG
TGGTGCAAACTAAAATCCTGTAGGCTGCGCACTAAAAAATACAACTCATATTATGCATTG
ATTAGAAACATGCAGCAGACACTGCCCTGAGGCCATATAGGCCTTCCGAATGCCCCATAA
GTCTATTTTTGTTGCTCCTCGGGTAGGTTACTATGACTTTTATATTATTTATTTCAAAGC
GCCCAGATATTGATTATTTCACAAGGAAAAATGACAAATGGCAGGAGGGAATGACACGGT
CAGCAGGTTCTATTAGAGAAATGATAGTGTTGCTCGTGGTTTGTTAAAAGGTCCAGTTTA
GATACTTTATAGGTTTACATCCATCATCGTCTAATGACCTATTTGATGAAAAACACGCGC
TCTGGTGACAACAGCCCTGTGCAGCCAACTTTGCTTTGTAATTGCTCTCATATTAAATAT
AGATTTTTGTTTTGATATCTTGTGAGAATTCCTTTCTGTGGGTCAAAAATTGTGATAAAA
GACATGGATGCGATGGCAAAAGCTTGGAGGGAGAAAACTGGAAAGAGAATTg
>NODE_2_length_470_cov_8.712766
TTTAAAAATGACTGTAATAAAAGTGACCGTCGGAAGATGGATCTGGTGATTTTGGCTTGC
TAATCAGTCATCTGTGAAGAGGACCACAGCCCAGATTCAGCGGCCGCCTGACACCTCTTG
ATTGATGCCTGTGCCCGATAAAAAAGGCCCATTAACTGTCCTCCTATTAAACTGGGTGAA
ATGGCAAAAAATGCTCCTCTCTCCCACTCTGCTCCTCTGATCTCTCTTTCATTTAAACCA
TATATCCCTTTTATATTTTCTCCCCCTTTTTTTCCTCCTTATCAGTCCTCACTGTTAAGG
TAGTCTGCTCTTCCTACAGTTATTATTGAGATTGTGGGAGAGAGCGGGAGTAGATGTTAA
TCAGCAAGGCCTACTTGTGTTTGCGTGAGTTTACTTGTTCACGTGGCCACCGGATGTCAC
ATGCTGTATTTGAGTGCGGCCGTCCCACTCAGATCAATAGACAAATAGTCAACGTTTCAG
CTGGTACCTGTGTCACCGATTCTCGTTAAGTATGCAAATGAgctcgcatcattggtgatg
tcagaaagagtgtgacttcaaacctcatttttgcctcatgacatgcgtcaggaaaaaata
atgaccccacagct
>NODE_3_length_760_cov_12.155263
AAACTAAGTCATTTTTATTGTAATCTGGGTTAGAAGGCAACTGGATTTTCAAGAGGACAA
GAGGCCACTTATTGCAGCGCATGCTGTAGGTCATCAGTAAAAACATCCCCATGTTATGTG
GTTGTTCCAGTAAGAGGCCTTAACCACCATCTACAATGCTGGAAACATAGATGCACAGAT
TTCATTTCACCATTGCTATGTGTGAGAGACTTTTATCCAAAGTAGCATCTGAATGTTAAA
AGGTTTGTAGTAAATCCATTTTTTTTTCACAACAATTGCTACCAAACTAAACTATCTGTT
CTACTTATTTCTAAAAAAGCATTGACCGTCAGGGCATAGCCAATATGGAGGTTAATCCAT
TCTAGTGTCTATACTATGGGGATGCTTATGGAAGCATATTTGCTTAGGGCAGCCATGCAA
ATTATTACTTACTGCCCTGTAAGCTGATAACACAAATTAGATACCCATTAAAGTTGAACA
ATGTATATAGAATGAGAAAAGATTGCAAGTGATACCTGAAGGGATGCTTAAGTCATATGG
CACTAAAATATGCCTCATGCTTGCAAACTTCAAAAGTGAAGAGATGTTTATCCTTGGGAT
TGGAAGATGCATAATAGTAATCTCATATGCACAGAGGCAGCTGCCAGGTGGAGGATAGCA
CACTGCATGTTTATGAATAGAAATCATTACAGGGACTGGGGAGCATACCGGCATGGACCA
GTGACACAGAACTTTTTTATCATCTACCCAGTGCAAACTGCAGTACTTAAAAGTTCATGT
GCCGAAATGTTTAGTACAGTAAGGCGTTAGTTTAGCTGTGGTCATTTTGAGTAGAGCTGT
TTTTTCTGTATTtatgtgaatggatgtgtttaaggtctctatcactttaagtcttgacct
gaat
>NODE_4_length_145_cov_2.400000
GCCGTCATCTTGATCATATTTGAAGACATTGTGAAGCCAAAACATGATTGTGAACATTGT
AGTTGAAAGATGGCAGTTTGACTGTTATCCTGCTCCGAAAATGCGTTTGGCTGGCTGAAA
ACAAGGTTTTTGACATGGGACATGAAAAGTGAATTTCTTTGACAGGAACGGACTTGAAAC
AGCTTGTGCCGTCATCTTGATCATATTTGAAGACATTGTGAAGCCAAAACATGATTGTGA
ACATTGTAGTTGAAAGATGGCAGTTTGACTGTTATCCTGCTCCGAAAAT
>NODE_5_length_304_cov_2.845395
TACAAACTTTGATTTGTTTCTAAATTCCTCTGGGGCAGACAGAGATAACGTTAGCTGACT
TTAACTAAGTTAACAGTTTGATTCTAGGACAGCAATGGTACACAACACTTGTAATGGGTG
CACACACAGGCCCACAGACACACATATGTTCAACAGACATAGCAGTAAAGGAAAGGCAGC
CCTTTTCTCTCTGCTATGAGCTTTAAAACAGCAGTATGGACTGACAATAACCTGGCATGA
AAGGAGTGAACATAAATTGAGTAAATACAATAAGCAAAACACTGTTAATATACATTCTTC
ATTTTTTTCTTTGTATATACTGCCTACATCCTCCATCCTATATACTGTTCATACTGTTGT
TTATACCATTATTTATCCCTACCAGTACATGCAGATGATCTATTTGATATtgtatttaaa
cctatatattcatatacttaatgtgttc
>NODE_6_length_802_cov_16.290524
ATAATAAGAACAAATCCACATTTATCATGCATTTAAGAAGCTGAAAAATAGGAAGAAGCG
GCAGAAATTCGTATTTATTGTTTCAATTTAAACTAGACAAGGATGCTCTGTGCAAATAGT
GAAGAACCAAGGTGATAATCTATAGTGTCAAAGGAAATCAGGTAAGTTACCTTGAAGACA
TCACATAAATGCCACTGAAAGGAAAGAGCGCTAGACATCCCCACGGGTCTCCGCAAGACA
AAGCCCGGCGAAAATGAACTTGTTTGAAGTCATTAAAAACGGGGAGAAAGAGGATGAGAT
GCGGGCAATGTCACATCTCAATATTCCGACTTTGTTCCATTGCGCAGGCTCGTTTTGGAG
AAGTGAGATTTAGCGAACAGGAGACGGATTTAGAGAGAAAATCCCTCACATTTATCTACA
TTACACAGACATTTTCAACAGGAAACAGCTGGGGCAGCATTTGCCTCCTACTCGTCCTAA
GTTATTCATTAAGGATTTTGGGCACATATTCAAATAACGTCATTTCTCTTTTTTCTCAGA
ACGGGATTGAATTTTGATCTCTCTAAGACTTGGTTAGTAGTTCAGATCAAGATAGAAAAA
GCGGTGCTGCCCCACCAGCAGCAGCTCTCACTCACACAGCACACTGTTTTATGTCCCGAA
AGCCCGTGAAGGAGAAGTTAAAGACGAGCTGGAGGTTGTGATATGACTCCTGGTTGTTGT
GCGTAATTTGGCACCGCGCAGTTCAGCAGTCTCTCCAGCGTCCGAGCTGATTAACGCTAA
AATAAATCATTAAAAACACTTTTCCACTTACTTAGCACAGTGCTTCTGACTTGGATGGCC
AATAAAAAGCGAAATATATATATATATAAAAAAGGGGGATACACGTGAAGTGGAGGGAAT
ATGGAAAAATGTGACATTTTTATTGCAAGGCAGAGCCAGTATGAGc
>NODE_7_length_823_cov_12.839611
GCCATGGATTTAGGAAAAAACACAACAGGAGATGAGTGTTTGTGGAGGTTTAGGTTTTAT
TTCTTGAGCTAAGCCCTGTCGTCTCCATTCTAGCAACACTTCCTCATTCATGTCAGCCCC
ATGGTGTTACTCAGTTAGGAATTATTTTTCAGAATATACTAAATTTTGAAAAGATATATC
TCTCCCCCGTGCCTCCCCTGTTCTCCCATTCTATTGCTCTCCCTGTCTGTTTCTCCCTGT
GTCTAACAAACACACACACACACACACACTGCAACATGCATACAACCAGACATGCACAAC
CCCTCTTAAAACTGGTTCTCCCCCCATAGCAATTTTGTCAGAAGTTGACAATGTCTTGAT
TTAGTTGTCTGGCTGTTCCGGCCAGTTTTCCCTGCTGCGCTAATGTGAACAGGACATCCC
GCTGGGCACCAAAGAATACCACTTCACGGCAGCCGCATAGCTGGCAGCTTTTATTTATGG
CGCTACCGAAATGAATGGGTATTAGTGTCCAAACATTTCACCATGCTCCTGCAGCCACAC
ACAAAAGCCACTGATTTCCAGCAAATCTGCACTTATTTTATTCAAGAAGACTAAAGCTAG
GGAGAGGGGAGAGAGACAGACAGACAGAAAGAGAGGGAGAGAGAAAACATTTATAATGAC
TTAAAAGACCTCAAAAGAAGAATGGGAATTGCGTTTGAAAAGGATTTACGAGACAGAAAT
CGAAAAAGAAAAAAATGGCCCCTCTATTTCACTGCATTTTTGTCAGAGTTGAAAATGGAA
AATATCTATATCCCTAAAATGACTCAACTTTAAGTGCTTATATTCACACACACACAAAAA
AAACTGCACTTCCTCCACAATCACCCAGTTTTCAGTTGCTGTGTTTTGCCCGGTATTACA
AAGCATTGTATTTTATAGGACTATACCAAGAATGGAAAAGTAATTTTATCATTGCTAAAA
TTGTCAa
>NODE_8_length_658_cov_13.227963
ACACAAGCACCTCTCCAACACAGCAGCCTATAGCCTACATCACATCCACAGCACATTGCG
CGCAGACACAATGTAATATTTCCTTACCCCTCTCACTGTACCGGCATATCCTGAGCGGAG
AAATGCCACACAGTCTTTTTTTTTTCACACAAGCTTTGTCAACATCAGCCTCATCAGACA
CGGGTCTCGATACTGAGTTTCTCAAGTAGCCACAGAGTCCAACCCTTCTCCAAGCAATGC
GTTGCCAAGACCAAACAGCAAGCACGACTATTTAACTGGTAATCATCCCCCCTTTTTTCC
TATTGCTGTGTGTTTCCCATTGCTACTTACCATTTTCCCCCTACGCTGTCCTGGAGATAG
AAGTGTCTTAATATCCACTCACTCCAACAGATGCTGGTAGGTAATGTGTCTTGTTTGAAG
TCATCATATGAGAACTTCTGCTGTGCTCAGTAGATCGCCCACCACTTCGCTGACTTATGA
ATCTAATAACCCTTTGCAATATCGGCGTGCTTAAACTCTCTTAGGCAACACCTTGGTGGC
TCTACAGTAAAAGACAAATATCAACAAGCCGGGCTTGTCAGGGAAAGCTTGTACAGATAT
ACGTAACACCCTCGCCCGGACAACGCCATTAGGGGTCTTACGTGATTGAAATAAGCGACG
GCGGCACAAGTTTATGGGGGGGATACTAGTTCCTGACTAATCGCTCGCTCACCGCCTCAG
ATCTTTAAAATCCGCATCgaggaacaatgacagaacgataaaacttctgggacacatcca
tattcacgtgtttgtgttatcc
>NODE_9_length_568_cov_6.019366
GGAAGAGGCTTTCCTATTTGCTTGCACTCCATATGCTCCTTTATAATCAATTCAACATTT
TATTTATGGTTTCACAAGAGGGGTGTTATCGATTAAGTTGGTGTAGATGGAAACTAACAC
AAAATTATTAACAGAATCCTTCTTTTGCAAATGACTTTCTGTCCAGTGTTGAGTTCAAAG
AGTATGTTACAGATTATATGATTTCCTAATTAGTACTGAGTTTTCAAAATGATTTGAACA
TTACTAGAATCTCAATAGACTTGTGTACAGATATTAGACCAATGAAAAAAATCACATTTT
ACTCCCCTATATTATCACACAGCAGTTATTGTGGATAACCTCCAATCTGTACACACTGTC
TATGACACACAACAGAGCAAGCCACTCACTCACTTATCCAAAGTCAGTAACAACAAGTTA
ACATCTCCATGATTGGCTCATTACCCATTTGAAAGTCTGGCAAAATAAATCCCCAAAACA
AAACAAAAAAAAACAGACAGCCGATTGTGACGGAGCCAAAGCTGTGATACATGCTCACTA
ACAAGGGAGCGACAGCAGCAACAAAGTAATGGTGGAAAAACCCCAAATATAAAGTCTAGA
TAAGAGCGAGCCCACTGACTTACAGGACAGAGAGGAGAAAAACTGCTCTTACCAGACTCA
AAGCTATTCCTTCtaagtcatatttccttgctcctcatttacctcttttcct
>NODE_10_length_1123_cov_17.524488
GGATTAGTCACAATGGCAACATAGAATTTAAAATAATAATAGGGATACTGCATACATTAA
AATTCAGCCTATAATAAAATATATATTATACCATAAAATTAAGCGTATAGAACTCTAGAT
AACAGTAATCCTTATTCTATAAATTAAATAGAATTACACTGTCATTTTTGTTTGTTGTTT
ATCTTTGGTTTCAGAAGTGGACTGACCCAAACCAGATACTGTAAAAGTAAGCATTTAATG
CCCATTGTAACATTTTGAAAAAAATAAAACATTTAATAAAATGTTTGACTTGTGTATATC
GTCCCTCATATTGTCTACGTTGTTGGTAGTATACGACAAAATGATCTAAAAATGTTAACA
ATGTTGACTCAGGTGAGATTTTCCTAAAAAGACAATTAAACACAACTGAAAAAGCCTTTT
AGTGAATACTTATATTTGCTTGACAGGGCAAGACTATGAAATGTTCCCAATTAATATTAC
ATGGGATTTTTTTTCCGCCTTTCTTTTTTCTAAATATATTTCAGAATTTACCTTGATTGT
AATGTACCTCATTGGCTGTGGTTTTGTTTGTTGGCCTAACTATAAAGGATCTGCTTATAC
CCTTGTGGGTTGGGAAGAATTAGGATTTATGAATTTATTTCCTCTGTTGTATTGTTTAAA
CAGCTTTGGTTTAGTTTTGATCCCTTCCTCTTGCCTTTGAGGCTGTTCCACGGTGTCAGC
TGTTGACTGATAGTAAGAGAACTGCCTCACAGTGTGAATGAAAGAAAACTAGCGGTTGGT
AAACACTGATAAGGGATAAATAGAAAGCGGTCAGGCAGAGATAGTTCTGTGGGAGCCCAG
ATTGTGTGCGGTCTGTTAAAATGAGATTCTGAGCCTGTCCTTTTTATTCTTCCTCCCCTC
CCCTCCCCTCCCCTGTGCGGCGTTTGTCTGGAAAATCTCCAGTGACCCGGCTCGGCAGTC
CCAGGCTGCAGTATTCTCTTTTTGTATTTGTTTTGTTTTCTAACAAGGGTCAAGTTGGCC
AATAGACATGTCCCTGATGCTTATAGACAGCTGTCATGACTTCAAGTACTTACAATAGTT
ACATTTTACATGCATTCATGGTTCTGCACCAACAAGCACAGTAGCAAGAGATTTGTTAAA
AAACTAAATATGGatacagcttttgagatactaagtttctttagtatcttttgtcatata
atttatctcgatgttcctttaagattttttaaaaagctgagtaggttcacacctgaacat
tcatcct
>NODE_11_length_865_cov_16.796532
ATGCAGATATGACCAGCTTCCCACTGCAAAAATTCTTACTGCCTCCAGTCCACTTTTCCA
ATTTCTGTTTTTCCACAGAAAATAGCCCCCAAATCTGACAATAACAGCAAAATATGTTCT
GAATATGTTTATCAGTATTCATGCTTATTTGACAGGTTTTAGACATTTTTTTTATTCTGG
CTGGATTGTGTTTTGTTTTAAGGTAACTCAACCGAACATCGGGCTCAAATAAGGAAAAAT
ATACAACAGTCAATCAATGATGACAAAAAGTATCCGGAATACATAACAACAAAAGGAAAA
CTGATGATGCCCAGTGAATTACTTAGATAATTGTAATGTAATATGAACCCAGGAAACAAA
TAAATTCCATTTCCAATGAATCCACACAATTCAGTGAGCTACTCTCCTGGTCCATTTAAC
TACACACATGTGTACTATAATGAGCTGTAGACATTATGCCTAATTATGTATTAGACTGTG
TTAGAGGGCCTAACAAAAGCTTTTGAAAGGGACAATTACGTTTGTTGCTTAGTTACATCG
TTAAAAATATACCAAATCAGTGCAGATTATAGTGGGCGAGAATGCACATGTACACCACGA
GCATTGTTGCCAAAATGCACAAAATTCAATTCATTAGGAAAAAAGAAAACATTTTTGCTT
GTGAAAAGGACAGTGGCATAAGTGAAAATAAACAGTTTTTAACTGAAGTGTGTTCCTATG
GGTAACTAAAGTCTTTGTAAAAAAGAAAAAAAACATTTGTAAAACAGTGGAACACCAGCC
AAGCAATGGTGACAACTCATTTGTTTTTTAACAAAAGGCAACTTCAATAACATTTTATAT
GAAAGAATGGAGGAAGTTTAATTTAAATCAAACTGAGCTGGTGCACGCCTCCATTCAGTT
TTTCATTCTATGGATTCAATGGGTCTGGACTGGCTATTGAAAAAGGACAGATGAGGGGTC
TGAAATCTGGCCTCATCAAAAGAGGGTAAAGCCACGCCAAaaatatcat
>NODE_12_length_559_cov_8.790698
GGTTTCAGCCCTGGATTCGAGAGGAGGCTAATTTACGAGTCTTGTTTTGCCTTTCAGGAA
AAGGGGGAGATCAGAGGGGGAGGGTGGCTGGTGAAGGAGAATGCAGCAATCACATTTTTA
AGCATGCACAAGCGGGCCGTTCCCGGTTCCTAGGCTGGTGTGTGTCCCCCCCATCCGACG
CCAGCAGCCGTATGGGGAAAGCAGCGGCAGACACAGATGGCATGGACACTTCCACAAGGT
CTGCCGCTCTGCCCTGCCCGCTCTGCCGCCGGAGCCCGTTCGCCGCCGTCTCTCTCTTCC
AGCTCGCTCCGCCGCCCAGCAGCACTGCAGCACAGCACAGGCTGACGGCATGAGGCTTGA
TCCAGTGCATTTCTCCATGCTGGTCATCGGGGTCTCCTTCGCCTGTTACGCCCCGAGTCT
CAACTCCCTCCAGGACCAGGCGTACCGATCCGCCGTGGTCATCGAGGGCGAGGTGCGCTC
CTCCCCGGAGAACGTCTCCTCCCGGGAGCCCTACAGTGTGAATGTCAAAGTGCTGGATGT
GTGGCCCGTCAACAGCGGCGGCCTCGAGAGGGAGCAGCTCGTGACCGTCGGGGACTTCGG
CTCCGAGGCCCCGTGCATCACCGTGGAGAAGGACCACAGATATATCTTTTTCATGGACCC
CACCGCCGAGCCTTTGGTATTCAAGGCATCgtacgcccctgtg
>NODE_13_length_804_cov_30.083334
CTTTATTTACATGCTGCAAAATGTGAGATGCCATTGCCACTGAATGCTGCTGCTGCTGCT
GTGTCATGGTTGTTAACAGAAGACAGGACACATGGCTTTATTTGTATGCCTAAATCCCTA
CATGCTTTAATTACTGGACTACCACGCATTAAGTGGAAAATTCATCATTCAACATCTACT
GACCTAGCGCACAAATAATCAGAGAGAGAATGAACAGATTCATTAAATTATCAGAATATG
ATTAAATCACTGAGCAAATAGAAAATGTATGATATAGTAAGAAAAAAGCTGTAAAATATT
ATAGTTTACAATAATTATTCACATTCAAAGGCTTTACATCTCAATACATACACAACATGG
CCCCTGAACATGACTTCAATCCAAATATGATTCATATATTAGAATTTAAATAACACAGAA
TGAACTATAGGCTAAACAATAGCCATCAAATAACCTTATACAAGAATAAAAATACAAAAA
CTGTATCCTAATATCATTGCATTACTTGCTTCAGATTTTAATAATACATCATCTGTACAT
CACAGTTCTAGTCAGTTACAAGCCAGGTAGAGTATTCCATACACAATGTAACCGACTGCC
ATCGACTTGATTCAAACAATTTTTCTAACTAGAGCAGAACACTTCTCTAGTGTTGCCTCG
ACTTTATAGACAGATACAGCAATTTCATCGGTTATTTGGATCAGATAGATATCCTTTAAC
TGACATCCAACCACATCCAGCCCTGGGCCCCAGGGCCGGAGGGTCCTATTCACCTATACT
CCAGTCACACACTGCACACACAGACTCAGCTGAAGGAAGAGGACCTTTGGAAAGGACCTT
AAGGTACTATGTCAAAAAATTAAAAGCATTATGATAATACATATTGCTAAAACAAGAGCA
CAAGTTAAATCAATCGCTTTAATTTCTATTGGGCCAAACATCAGAATg
>NODE_14_length_541_cov_13.491682
TGATTAGATTGTGTTGATACTGAGACTGATTTCACTCATGGTTTCTACATTAGTTGTGCG
TAAAAGAATGCAGTGAGCAGCTGTTTGGGGGCATTATCACAGAGGAAGAGACTTTTTTTG
CAGTATCTGGGGTTACTAGAAAAAACAAGTTGGCTCTTTTTCCGAGTTTAAATGGTTAAA
AAGTACAAATTTGCTCAAATTCAAGGAAGGAGTTGTGGCGCAAAGCTGGAATCACGAGCG
TAAAAGTCAAATCGAGGTCCTTTAAAGTGTTCTTAAAACGAGCAAATCGTGTTTCTCTCT
CAGTAAACGTGATGCATATGTGGCTAGATCGCGATCTGGTTTTTGAGTTGGACATTTTTT
GCAGTGCACGGAGAGGATTTTACTATGTGCGCAGCCAGACCCCGCCTGCTCACTGCGCGT
CACTGGCGAGTAGTGTGGACGCGGAGTCACTCCCCTGCCTACTTTTAATAGCTTTGTCAT
GTGATGGAAAGCAGTTGTAAGACAGGTGCCCTCGGTTCATTCTCGGCGAGGGGCAGCAGT
TGCCTGTGTGAGAGCGAGTGGGAAGCGTGTGTGGATTTCTTTTTTACTTGATTTCTTTCT
TTTTTTTTCTTTTTTTTTCCTTTTCTTTTTTTTTTTGGTAAATTTTTCGGACCGTCATTC
AGTTGGCTGGATGGCGTGGGACAGG
>NODE_15_length_720_cov_18.723612
ATTGACAGTGAACTATTAAACACTAAGTTGTAGTAAACGCTCTGTGGGTAATGTTCTTTT
CCCTTATTTAAGAAAAGAAAACAAAATGAACATTGCACTAATATGTCAGTGTTCATACAG
CAGCACGGTATATAAGACAGTTCATAAGGAGCCTAAATCTCAGCTGAATCCCATGGACTC
AAGAATGCAGCTGCGTGCACAGCAGTCCAACAGCCCCACACACAGCGGAAAGGATATGAA
CATAGCATATGCAAGACAGTCTGAACATTTCAAAGTTTCTGCACAAGATGTCCAAATGTT
TTCTCTGGCTATATCTTCAGAGGCTAAACTGTGATTAATAGCAGTGAAAGAAGCCTTTGA
AGCAGGATTGGTGACATCAAAGTCCTAATCCATGGGTGGCAGGATTTTTATAATGAGTGG
GAAGTATCTTAACACATTTCAAAGGGTTTACTCCATGAATAAACAATAGCTGCACAGATG
TGCCACACACACCTTTAGAAAAATACGTCTGCAGACACAGGAGGCAGCATTACCCAAGCA
GCCGTGTATGGCAAGGAGGAAAACCTTTGTAAGTTTTCTAAGATAAAGCTAAAGTGACAG
GCCAACAATTGTTCTAGATTTTCTACCGCACACAGACGAACTTCCAAAATGCAAATATGC
AGTCGACGTCTGCAATATAATTTCAAGACTCACGTCAGTTGTTGAGGACAACGTCTGACA
GCGAGCCAAAAACTTAAACACTGGATCAGCGGTTGCCTTTCTCAGAGGACTTTGCGCTAT
CAAATGTGTATTAGTGGCTTCAATCAAACACTGGAGAGATCAAAAtcaatttatgatgga
ttaattaacagccgaccacttcta
>NODE_16_length_494_cov_19.210526
ATGGATGGCTGCTTTAAACTTACTTGTAAATGCTGGTAAAATATACAGTGGACTTAAAAA
AAGAAAGAGCATTTCCGCGTGTCTCTAATATTTAAGGAATGAGCAATAAAGAAAGGGCGA
AGTTAAAATCTTTTGCATGTTGTTATGAAAAATAAAGAGACAAAACGGCACGGTGATCTA
AAATATTATCTCTTCAATCATATCCTTTTCCCCAGATATCTTCATTTCCCCCCCTCAACC
TGCCCTCCCTTTCTCTGTCAGTTAGTCTGGCAAACAATCCCCTTGTTAGCAAACTGTTAA
GACAGCCGCTTGGTACACAAATTGCGCTCGACCAAGCGAATTTGTTTTGCAAGGGTGACC
TGTTTAATCATCTCATTTTCTTTGGCGGACATTTATTCATCTGGTTTCCACGGTTACAGA
GAACATTAAGGGGCTACAGTAATAAGGCTGGAGAGTCAAACAGGTAATAAAAAAATTAAC
GCCATTTTCCAGCAGCCGAGGACAGTGGGTGAAATGAATCAAGGGAGAGGAGAGGGAAGC
AGCGGGGGGAAGCGGGGCGGGGTGGGATGGGCTCCAATATTGTCCAAACAATAAGCCTTA
GCGGTTATTTTACTCTGTAGATCAGGTGGTGCTGTTAA
>NODE_17_length_319_cov_3.225705
GGTAAGGACACATCCTGATGACAGGCAGGCACAACCTGGTCAATGCATCAATCAAGTTGA
GTTTGGAGCATCCAATTTTTGCCAGAGGGAGATCTCGATGCATCACCATTGACAACATGA
TTTGGGGGCCCATTCAGAGTGACAGGGCGACGATGGCTGACAATGACGACCTCTAGCCCA
AGCTACTGCCCATTCACCTCCTGCTGGCCGCTCTTGTCCTCCAAGGACTGAATTGCCCTG
TCTGTCGCGCTGTCAGGTGATATCTTAGGACATCCATCCTCTTAAAACTGACAATTTCAC
TGTTGTCTGACATGCTAAAGACAACAGGCATAACAAGGGATTCCATGCTGAGATCTCTAC
ACTTCTTATTGTCAATTGTATGTAAGGGTGGCCACAATGTAAAAAAGTACAGAATTAATA
AAAGAAATAAAACATTCCATGGACCATACGGCCATGAGGCGAg
>NODE_18_length_781_cov_18.049936
TAATGGCTTGTTTTCTTGTTGCGTTTGCCTCCAGACACCTTAACATTGACTGATAGCAGA
GGTGCTGTTGCATTGTGCAGACTGTCCGTGTTTTATTCTTCTGACACTCTTTAAATTAGA
TATTGAGCTGCGTCTGTTTAGACCAACTTGTTACGGGGTATTTTGATTAACTGCACTTGA
TTTATTTGCTTCAGTAAAACAACAACAGCCCTAATTGTTAATGATTCCTCTGCTGGTTGG
TGTTGGTCTTCTCTGTGTTGGATTACAGCTTGAAAATATATATATATATTTATATCCACC
GCCGAAGCTGGGAACTGAGAGTGCTGTAGATGTCATTGATGATAATGCAATAAAAAGCAT
TTTGGAGGTATCTCCACCTCTGCACTTAGCCTCTTGGCAGTGGTTTGATCAAGACAGAAT
AAGCTTGTGACTTTTCAATTCCAGCCATAATTTGTTTCGATATTACATCTCCTGGATAGA
GCAAGTGATGGAATTTTTCCTATCCGAGACTGAGGCAGTGGGGAAGCTGACGATGTCCCA
TAATAGGTTATCACCAACCATATCTTTTGCAAAATAGAAACCCAACACATGTACATCTGT
GGCCTAGTGTCAGAGCCTTAAATATACATCAGAAATGCATTAAATTTGCTGATTGCTATT
CTTTTCCAACAGCGTGTCAAGCCCCAAATTTATTTTTGTTTCGTGGCTTCCCGATTACTT
TGAATTGCCAGCAGTCTCTCCTGACATTGACGGCTTTGAAGGAAGTGACAACATTAAATT
TATTTTCTGCGTGCATATGTGTGTGTGAGCGTCTACGACCGGACGATGTACCCGTGTTTT
CTCTTAGATTGTTTGAGGTCCATCGCAGGGAGCCCAGCCCTTTCGTATTGTATGTAATTT
ACTGGAACCACATATAGCAACAGCg
>NODE_19_length_521_cov_13.595010
CACGCTTTAACAACTCGCAACAAGAAATAAGGTCAAGCATGTTGTAAGTGATTCCACCTC
TTCTCAATCTGCGTGTGCTCTCACTGTACGAGGCTGTCGAGGCTCAGCCAGGAGAGATGA
GTGAGATAGTGGGGGCTGAGGTAGGAACCATTTTCACACTGCCACAATTACAGGAACCGT
CATTACATTGCTCACTCTTACTCAAATACAGATAGAAGCCCCAAAAAATTATGCGCAGGC
TAGGAGGAGAAAGTGGCTCACTTCTGTTTGCTAAATTAATCGCTTCCTAAATGGCTCCAG
GCCAGGCAAAGTTAACATTTGCAGTTTCAAAGGTTTTCAGCGCTTGCAATGAGCCATGAA
ATTACTGCATGCCGTCGAAAATGGCAGCTGATGAAAAGCCCAAGGAGCAGGTCCCACAGG
CAGAGAGAGCTTGGAAGTGAAATCTTAAACACAAAGTCTCATTTCTGATTCGGATCATGG
TGAAATTCAGAACCAAAACTCGAAAAATGTGTGAGCCCATTTCCGAAAGCAGGACAGGTT
GTGACAAGACAGATGACGAGCAGCTGTTTGTGGCCTGGCAGGCTCGTCGGTGAGTCCGAG
GAGGCGAGGCGAGGTGAGCGCAGAGGTTGGGTTGAAGGAGCGTAAtgatgatgttgaggt
gctca
>NODE_20_length_475_cov_22.029474
TCTCTCTGAGGGTCTGCTCAGGTCCTGATCCCCTGGCCTCAACCTGAAACAATCACTCTT
AGTTAACGACAACACTTCAGCTATTGACAGCGTGATCCCGTAAAGCAGACACTTCAATCA
ACAGAGCAGCCGGAGGAGGTGTTGTGTTGGAGGAGAATAAAAGAAGGAGGGGGGCATGGG
GACGGATGAAATCAAGAAGTAAATAAATGAATTGATGAATGAATAATAGAGTGGCCAGCT
AGTGGCCTCTTGGAGCAGCAATGCAGTATTAATAACTGACTCTTACTGTTCGTCTCTGTG
TCATCACTGATACTCTTAGGTGGACCATGGCCAGCATAACACACTGCTGATCTGTACATT
CGATCCGGATTACGTACTTTCTTCAGTCCTTCAGGAGGCAAAGAGAAAAGTAGAGAAAAT
CGAGGAAAAGAAGCATTCTCCCAGCCTGTGATAGCTAAGCAAACTCCCCATGCAAGCAAT
ATCAGTAACAGAAACTACACAGAATGTTGAAACACATTTAAAACACACAAGAGCTGTTGG
GCAAAATATGATGGGAATAATATTAACATTCGAATACGATAGTGCTGATAAAACACATTG
AATTTGTCCGTTATCTATT
>NODE_21_length_499_cov_31.420841
CGCCCCCTGCTCAATATATAGATATATTTTTTTTCTTAAGAAAAATAATTCAACTGTATC
GAAAGTTACAAGTTCACAGTCACTTTGGTAAAACACTTGATTACTTGGAAATCAACCAGT
CAATCTGTTTACCGATTGAAAAAAACAAAACAAAAAAACCCATGAAGTACATAAATGATA
TTTGCTGTTTAAATAAAATACATAATTTCCATGATGATGTAAAAACTGGAATGGCACATT
AAGTGTCATATGAAACATTTACAAAACATTAATAAAATTTCCCTGATAAATCAAAGTGCA
TATAGACGCAGTGCACGTAGTCCATCTGAATGTTTCTTCAACGTTAGCCAAACGTTAGCC
AGCCCCACGCAGCAGGCCAGTGAAGCCACAAAACAGTTACCCATAGTATAGAATATTATA
GAAGAAGATAACAGTCATGAACATTATTAAATACAGTCAACACCAATGTTATATACAGTA
TCGCACTGCTAGGTCTGGCTTGGTCTCATACAGTCCAACTCCAGCAGAAGGAAACCTTGG
ATAGCTCGCTACATAGTCACAACAGAAATATGTGATCACAATACAATGACAAGTCTGAAG
TGTTTTTTTTTTTTTTTTCTAGATGCCATATGTGTCAATACCC
>NODE_22_length_552_cov_17.670290
AACAGATAGTCCAGGGATCTAGCTGTCTTCCTCACAGGCTTGCGTGAGTGCAGTAGATGT
AGTTAAATTACAGCAAAGAAAAAAACAACAACTTTGCTGAAATTTTGCATGTCCGACTTT
ACTGTATGTGAAGCACATGAGAATATTTTACAGAAAAAAAAGTGCCTTTTTCGGCAGAAC
CACAGATTTTGGTGGTTATGTTCATGTAGCTCTTCTCATCAAAAGTCTTTTCTCATTCAA
AGTCATCAATTCAAAATGTTAAAAACAGGAAGTTTTCTTACTACAAGATATACACTAAAA
TATTTATAGCTGCTAGTCGATTGGCCTTTTGTCAAAACTCGAAATACTGACGCAAAGCCT
CACTGTACCGGTCATCATGGCTAACCTTACCTGTCACACTGTACGCAAAAAAAGGAGAAA
GGCAGATGGAAATCCTACATTACAATCACACGCTACAAATCCTCTACTTTTCTTTGCTCC
TCCGGATCAACAGCTCCAATAAATTTTCATTACACCTGTGTGAAGCGCTTCAAATAGAGC
CACAGAAGCAGAAACTAATTACTTTCTAATTTATTGACTAATGGCCACAGCCCTGGGAGA
CAGCTGCAATTGTTCTAACAGTCCTGCTGCTCCGACTGCACTCAGGTCCACTTTAGATTC
ATAACCAAAATAATTTATCATTACAAGCACATTAAA
>NODE_23_length_1085_cov_4.665438
GGCGTGGGTGCAGATGTGTAGGAAAGCAAGTTGGGGTTGATTAAGACCAATTGTTACTAT
TATTAAGCCTAGTTGGCTTGATGTTGAGAAGGCAACAATTTTTTTAATGTCATTTTGAGT
AAGGGCGCAAGTTGCGGTGAAAAGTGTTGTGAGTGCTCCGAGGCAGAGGCAGGTGGTTAA
GGCAGTGGGATTGTTTTCTATTATAGGGCTAAGTCGAATAAGTAGGAAAATGCCTGCTAC
GACCATCGTGCTTGAGTGTAGTAGGGCAGAGACCGGCGTAGGGCCCTCCATGGCGGAGGG
GAGTCACGGGTGAAGTCCAAATTGGGCTGATTTGCCAGTTGCGGCAATAATCAGTCCTAG
GAGGGGGAAGGTTAGGTCTATGTTTTTAGATGCTGCAAATATTTGTTGTATTTCTCATGA
ATTTAGGTTAGTTGCAATTCATGCCATTGTAAAGATTAAACCAATGTCTCCGACTCGGTT
ATAGAGTACGGCTTGGAGGGCGGCTGTATTTGCGTCTGCTCGGCCATACCACCAGCCAAT
GAGGAGGAAGGACATGATACCTACACCTTCTCATCCAATAAAGAGTTGAAATATATTGTT
TGCTGTTACTAGGATAATTATTGCAATAAGGAAAATAAGGAGGTATTTGAAAAACCGGTT
TATAAAGGGGTCTGCGTGTATATATCATGAGGCGAATTCAAGGATAGATCAGGTGACGTA
GAGGGCGATGGGTGTAAAGATAATGGAGTAGAAGTCGAATTTTAGGCTAATATTAACATC
AAAGGTGTGGGTATTTATTCAGCTTCAGTTGGTAATAATTGTTTCTGTGCCTTCGTTTAA
AAAAAGAAAAAGTGGTAAAAGGCTAACGAAAAAAGCTAGTTTTACTGCTGTTTTTACTTT
GGAGAGGGCTCAGTCGCTTCCTTGAGGGGTTAGGGTCAGAGTGGTAAGAACTGGATATAA
TAGTAGGAGAAAGATGGTGATTAGGCTGGATGTTATTGTGATAGGAGTATAGTGCATAGC
TGCTACTTGGATTTGCACCAAGAGTTTTTGGTTCCTAAGACCAACGGATGAGCTGTTATC
CTTTAGAAGCTTTTTGGCGAGTGAGCCCTGGGGTTCAACCAAGGTGACGAAAATTAGCAG
TCTTCGCTGCTAGCGAGCCTCTCTCGGTGGACAAGGGGAttttaacccccgtctttagaa
tcacaatctaatgtttttgttaaactaag
>NODE_24_length_308_cov_3.733766
TGAGAGCTCTCTTTTGCACATGAATTGTCAGAGTGGTTGGAGATCATTTAATTCTTAGGA
GATGGTGATTAACACATGCATTCATTTCAGGTTATGCACCTCTTTGATGCCAGCAAAGAG
GGAGAGACCAAAAGAGGAAGAGGGAAAGATGGGGTGGGAGAGAGAAGAAGAGGAGGAGGA
GGAGAGATGAAGAGAGGGGAAGGGAGGGGAAAAGATGGAAGAAAGAAATACAAAGAGACA
GACAGAAAGCTACACAGGGATGGGAGAGGCAAATCCCTCATAACCATGTATTACTAATGT
GTGGCAATGTGCAGGAAAGACTCTTCATTAACATTGTTGATACTGAGCGCAACCTCATTC
AAAAAACAGAAAGAGCACTTTGCATTGGCATAGATTATCAACAACCATGACAAAAGACTG
GAATCGGAAGCAGTAACCATGTATTTCACACC
>NODE_25_length_417_cov_16.623501
AGGAGAAAAGAACATAATTATCCAGTTTCTCATCTGTTTGCACAAATAGGACAGAAAACC
CCTCAAAAACTGCTCAACGCTATGGTAATTTGCCACAGAGAAACATTGGAAAACAAATGT
GTTCAGGAAATGTAGATGGGTTTTTAAGGTCTGAAAGCCACAGCTGCTTGGCAAGCAGGA
GCTGGCTCCTTTTGTCTTTTATCTTCTTCTGTAATGTGCACAGGTGCTGCTTAATTCAAT
TGGAGAACGTTGCCATGGTTTTACATTAATATATTTCCATGTTACCATTACGACTGTTGT
CATGGAGATGATAGGACCTATTTGAACTGAAAGCAGTGATGGTTTTATGGGGGTACTGCT
CTCTCTCCCTCCTCTCTCTCTCTCTTTCTCTCTCACTTTCTCTTTCATTTGGTTGCTCCA
TGTCAAGTCACATGGTATGCAGCCAGATTTAAGGCTTGACTTCACTGTTCATCCCCCCCC
ACCTTCTTCTTTTTTTTTTATTTTTTATACTGATTCTAACTCAGTATTGCTGGAACAGAA
GATGCATTTCAATcttacctg
>NODE_26_length_401_cov_32.304241
GAAAAAAAAGAAGAAAAAAAAAAGGAAAACAAACAAAAAAAAAAACTTAAATTATGAACT
CAATGCTTTTGGGGGGAAAAAAAAGCTGAGAGAATATTGTAACAAACTTCGTACAGAGTT
CAGTCTATTAATTGTTTCATGTTAGATATTCTATGTGTTTACCTCAATTGAAAAAGAATG
TTTTTGCTAGTTTCAGATCTGCTGTGGCATTGATATTGTATGTCCATGAATTCCTTCCTT
TTTCAGCACGTGTTCCTCACTAGATGATAAGATGCCGTCTCCCTTAAGCTTTGTCAAAAA
TACATTAAATACTTGTATGAGGACTGTGACGTAATGTTTAAAAGGTGTTCAGTCACAAAT
GCTGTAATAAATATTTCATTTTTGATTTTTGTTAGATTTTTGTGTGTTTAACTGTGTTAC
CTACAAAGTCTTGACTCACCCTCCCATTTGAACCAAACACAATTAATTGCTCCTTTATCA
TCATTAACCGCAGAACAAGTTTTGAGGTAAATTGTCGCTTGTTAAATTTATTTTTACAGC
TGATc
>NODE_27_length_629_cov_9.500795
CGATAGGAGCTATAATTAGAAGAGGGCAGTAAACTTGCAGACATTATTGATGATCCGCTC
CTGACACCTCCCTCGTGTTAGCATTAGCATTTTCCCTGAGCTGGGGCTCATGTCAAGAGA
GGCTGGTCTCTCAGAGTCCATGTCAGCAGGGGGGCTATATATGAGCTACACAGCGAGGCC
ACATTATGGCTGCAGAGAGGGAGAGAGAGGGAGAGAGAGAGAGAGACACCCGGCTCTCCT
TCAGACCCCTCTTGGTACTCGTCCACCTGATGGGAACACGGAGACTTGGCTGTTCTCCCC
CTCATCAATACAGCAGGGCTCTTTGTCAGTAATTTGCAATAAGTGTCCGCGCCACATCTT
AAGGGACCTGGAAATCATTACTGGCTGAGGCCCTACTCCGCTACTAATTGGATGCGTTGG
GCCTTATCAACTGAGGATTTTCCGAGACCTTTGACAGATACCAATTCGAAAATCATTGTT
CAGTTGTCAATTTAAGAGACCGTTAAAAGAGCTTATTTTAATTTTAATTGGAACTTCCTC
CTGCCTTCACAGTGAGCTGCGAGGATTAAAAATGAGCTCAGGGCATGTGTGTACCTATGT
GTGTGTGTGCGTTCATGCTCCCCTAGAAGAAGAGGGAAACTGTGCAGGTTAAATTGACGG
GTAACAGTTCTGACCAGCGTACGAATGAAGACAGCATGCATGCACATTTAGTTTACAAGA
ATTTCACAGCTTTCCTGGGACTTCATCATCAACATCAAATAAGTCGGAatctg
>NODE_28_length_616_cov_13.788961
TTGGTCAGCACAACCTGCGCAGGGTCACACAGCGTACTCGCTCTCCTCAAAGACACTCGC
TCTCGTGCTATTTGCTTTCGAATGTAAATCCCTAATCCTCCCATCTTGTCTCTTCTCTCC
ATCCGTCCATCTTTCCTCCTCCGTGAACCTTCTCCGTCCCCTCCTTGTTGCCAGCTGTCC
AAATGTTCTATTTTTTCCTGCGCTCGGTGTCACCTGCTTTGTAATCTGATTACTTCACAG
TGGAATTAGTATGTATATTTAATGCAGCTTCTTCGTTTTCTTTTTTTCTTTTTTCTTTTC
TCCTCTCCGTCTTTTCTTCTTTTTAAATCTTGATGAGTGATGCAGGGAGGAACGGAGATG
GGGTGGGGTTGCTCTACTTGCATGTCTGGCGGATATGCCAGGGCCATGCTAATAAATGAC
AGCTGATTTATGCGTCTGTATTCTTTTATTTATAAAAAAATAGCAAGCGGGCTGATTTCT
GATATTAATAATACAAGTGGATCCACTTTGATTAGGCTTCTGTGGAGAGCTGTGCATATT
CAGCATTACAATTAAAGCCTCTGATGTGAAATAGGAATGACACGCTAATGAAGCGAGCTA
GCGAGCCTGAACCGCGACTGTCCAACAGCATTACGGCCCATCTCGGATGAAGAGTAATTA
TACGAGGAACACTGAAATGTCATTAAAAATCTTCAGTAAGTGATTTAACCCACCATTCCT
CACTAATGCTAGATATTTCTTTTTGTCGCCCCCCCCCCCC
>NODE_29_length_851_cov_6.185664
TGGGTTTTACTTTTAACTTTGTTTGTGGTTTTGGAGCTCACTCGGGGTCTAAGTCGGGGG
GCGCTTCGTGCGGTTTAAACTAGGAGAAGAAGCATTGCTAGTGCTAGGGTAAAGAAGAAT
AGGGAAAGGTATGTTTTGATTATTCCTTGTTGAATGTTATTTGTGGTTGTGACAAGGGGG
ATGTTTAAGGAAGTAATTGCTTTTGGTCCTGTTTTTTCCAGTCAAGTTTGGTCAACTATT
TGGGCGGCAATGGTTTGGCCCAGAATTAAGTTCAGTTTTGGAGTAAGGCGGTGGACTACT
GCTGGGAAGAAGCCTAGCATATTAGAGAAGTGGTGTGTAGATAAATTAGGGGTGGTTTTG
AATTGTTTGCTAGTTAGGGAGGCTAGTTCTAAGGCAGTGAGGACTCCTAAAATTGTAACT
AGTAGGGCGGCTAATTTTAGGATTGGGGGTATGGATATTACGGGTGTTTTTAAAGGGATA
ATGTTTGAGGTGATTAGGAGGCCTGCGATGATGCTTCCTCAGGCTAGGCGTTTGATGGGA
TTAATTACGGTGGGGTTGTTTTCATTAATCGGGGAAAGTGAGTTAAATCGAGGGTGGCCT
ATGGAAACAAAGAATACGACTCGAAGGCTGTAGATAGCTGTGAAGGAAGTGGCTAGTAGG
GTTAGGATAAGGGCTCAGGCGTTAAGGTAGGATGTGTTTAGTGCTTCAATAATGGCGTCT
TTTGAGAAGAAGCCAGCTAGGAAGGGGGTGCCTGTTAAGGCTAAACTTCCGATGGTTAAG
CAGGAGGAGGTGAAGGGGGTGAGGTGGTGTATTCCTCCTATTTTTCGGATGTCTTGTTCG
TCATTTAAGCTGTGAATGATAGAACCTGAACATAAAAATAGCATAGCTTTAAAGAAGGCG
TGGGTGCAGATGTGTAGGAAAGCAAGTTGGGGTTGATTAAGACCAATTGTTACTATTATT
AAGCCTAGTTGGCTTGATGTTGAGAAGGCAACAAT
>NODE_30_length_532_cov_8.142858
AAAATAACTTGCTTCAAATTTGCAATCATGGTCACCACTGCCCCGGGCATTTAATGCCAA
GCTGCTGATTGTGGATCCCTCTGAGGGGCGGGGCTTCAACTTTCACACTCTAGATTTTTT
TTTTTAAAAGCCAGTGCTTGATTTTCAATGCTCCGCCCCCCAGCGGCATGCATGGAGGGG
TGTGTGCGTGTACGTGAGCATGTGTGATTGCTTTGTGAGGCTGTGTTCTGTATTTGTGGG
TATGATCACCAGAGTGTGCTAGAGACTGTGTCCTCCTACTTGTCTTAACTGATCCTCGTC
TTATGGTGTGAGCTTTCAGCCTAAGCAGCTCTAGCCAGGTGCTGCATCTGTCTGCAAAGG
AACCGTAATCAACGGAGGCAGCTGGAGAGAATACACACACACAGACAGACACACGCCCGC
GCGCACACACACACACACACACACAGCCCACACCCGAAACAAACACAAACGCAACGACAA
CAACGACAACAAGAAAAGAAAAGAAAAAATAAAATAAAACAAAACAAAACGGGACACGTA
AAACAAAACGAACAGAGGAAAAGAACAAAACTGGATGAGGTTTGGGAGCGGTGCAGGATA
ACTCTGTCCGAGACAAAAGGATGAAAAGTCAAAACTGGGTAGTGTAGTAGTTTTGGTAGC
AAggaggtggggcaag
>NODE_31_length_294_cov_2.993197
CAGGACAACAACATTGGGAAAGGGGAGAAAGAAAAAAGATTCAGTCTGACAGGTCAGGGG
CAGAGAACAGAAAAGACTCCTGGTAGATGCTAATCAGTAATTTTACAGGAATCCATTTAA
AAGAGTAGTTACTGTTCAAAGGATGTTAACTGACTTAGAAATTATTTTTCAGTCCTTTGA
GTCTTTTATTTTCTTTTTTGTATCTTTTCTCCCCTTTTTCTTTTAATCCTCCCTTTTTAA
AAAACCCGAATTCTTTTCTTACATGACATCTCTTTAAGCCCCAATTGCCCTCTGGTCTCT
GTTCATGTTTTTCTTTTCTTCATTCCTGTCATTTTTACCCTCATCTCTTTTCTTCTTTCT
TTAACCATCCCCACTTTTCTTTTAGTCCTCCTTTGTTCATTTTTCTTTCTCCCATCTTTC
CGTGTTATTGCTCtttcc
>NODE_39_length_689_cov_18.567490
TTTCGGTTACAAACTCGTGGGTGTGTTTGATAGGAGGCATGAAGGCATGCAGGCACAGTG
TTGCCTGTTGAATCACATCATCAGCATCAACAATAAAAAAAAGGGAAAAATGGCAGGCAG
ATATAAATGAATATTCCTCACCTGTCTGCTCATGTTGACTCCCCTTGTTTGGATTTCACA
GTGGGGGAAAAAATAAAGGCGTATATTTACTTTTAATTGAAAGGAAATTAAAGACGCATC
CACATCCGCATGTGACAAAGGAAGATCACAAGGCTTGGGAGTGATGATAGCTTTTGTTTA
AGATGGATTTCATAAAGAAAACCCCCCACTGATAATGATGAAAAAAAAATCTTGGACATT
TCTCCAAATACAATTACCTCGGCATCACCTGATTCAATCAAATGCATTTGCATTCTGTTT
GCATGCAGTGTTCCGTGAACCGGTAAACAAGGCAGGCAGAATAAATCTGATGTGTTTTCA
TGCTTATGGTTGCTCTTCTGTTTGCTACATTTTATTCTGAGTATTTGAATTTTTATGAAT
TGATAAATAACTGCACAAACATACGCATAGCTGTGTGGATGGATGTTCTAAAGATGGAGG
GGCATATTTTTGCAAACCAAAAAAGAAAAACGGAGAATGTTAGTTCATGTTTTGAGACAG
ATGTTGTTTGGCCAGCAAGCATGGAGATTAATATTTGACTGTGTCTGATGTGTACTTAAG
AATGTATCAAAGAAGATGCATCATTTTGGGGCCTACCAGAGGATGTTGCAGCTGGCGCGA
TGACAAAAAGCATAAGGCCACACTTGGCAAGAGTCAGTCATATacttacagcc
>NODE_40_length_668_cov_16.691616
ACAAAAGAAGCGCAAACTTTATCCTATAAAGTAGTTGAGTTATTTTAAAAATGTTGCTGA
ACAATCCATTCTATGGAGCTAATCATGTCATAGGTATATTGTAGGAGGAAAAAAAATAAA
GAGAGGGGAGTTAATGAGTGATTAACAACAGCAATTAAAAGATGAAGAGGAAGGCAGATG
AAAAAAGGGGTGTAATTAAAATATCAGTCCTCTCATTGTCAGAAGTGCGAGTGTCATCCA
TTGTGCACTTATTAAAAAGCTGGGTGGAGGGGAAGGAGCGAACGGCGCTTAATTTCAGCA
GCCCAAAGTGTCTGGTAATCTGCCCATGGATGGAGCTGGAAAAGGCTGTAACTCATGTTT
AAGTGTTGGGGCCGTGTCATTGCAGGTTCACAGTCATGCATTTCTGTGTTGACACCCATC
GGGGCAGGGGATATTTGGCAGTCAGGAGTAATTTAACTTAATTAATGGGATGCATATTTG
ATGGAGGAATAAAATATCCCGGCTCAGCAAAGTGGAAAAGGGGAAAGATTTAGTGGGAGT
TAAAGGTGGAGGGGAGAGTAATTTGTGCATTCAGTTACCGGCTGCTTGAGAGACAGAGAG
GGAGAGAGCAAAGGAGATGAGAGAGAGGGAGAGAGGGAGAAAGAGAGAGAGTGCGTCAAG
GCTGATAAAGATGGCAACCGGGAGAGAGGAGGAAGCGGAGGGGAGGATGAGAGATGGATG
GTTGACACAAAGCTGAGCTGATGTGTAGAGGGGAATGGGCTGTCCCTCTATTGAGAGGGC
CATCAGACTGACAACGCTTGATTTAATTGATa
>NODE_41_length_680_cov_10.963235
GTTTTGATACGTCCAGGACTCCGCATTCACCTACGACCGCTCTCTCAAATCTTCTCATCT
AGATGAAAACATTCTCATTCAGCCCTCTTTCCTTTCTTCTTTCTCCTCGCCGAGTCTAAT
CTTGTAAGCCATTATTTTTCTATTTCCCCTCTCTGTCACTTTGCATTATTTTTGCTGCTG
TAATTCCTATTCGTCCCTTCTGGAATCTTCCTGTCCTTCTTTGTCCTCGGGTCTAATCCG
GACTTTCTGCCTGTTTTCAGTCCCCGGTCCCCATTCTCAGCGGGGTTCAGATGGAATAGC
CATGCATGACGCCCCTTCTATGGCAACCACACCTCCACAGGAAGGCAACGCCGACTTTTC
GGATGGGCAGAGAAGGCCTTTGAGAAGCTGGCAGCAGAAGTAAATCCTTCTCTAAGGAAC
AAGGAGAATTAGCAGGGAGCAGTGGACTAGGGATTTAACCCTACCCCTCTCCTTTGAAAG
GCACAGTCAGTCCCACTCCTGCGGCTAGCCACAATCAAACAGAGGAGGAGTGGGGAGGTG
GCAGCGGGGAGAGGAGAACACAAACTCCCTGAATGACACAAGCAGTGGATTGTGGAGGAG
CCTAATCCCACTTTAATACCTTTCCAAGTTCAGCTGCTAAAGAATGCTCTTTAAAACAAC
ACCACTGTGTGAGCAGTGAAGGTTGACCAGGGGGAGGCACGCCATTCAACCTCCCCAACA
TTACCTGATTAGTGGTTTGAGGACCAGGCCTCTGGGCCAGCATGCCAACAGGAGACAGAG
TGGAAGATGTAAAtgatgattttatatatagaaaaacacatcaa
>NODE_42_length_351_cov_2.279202
AAACATGTATTCCCAGTTTTCTGGAAACTCAATAGATATTGTTTAGCCTCTGTCAAGTGC
TGAGGAGGCAGCAATAATGGCAGCTGATGGAAATTTGCCACCATAATCAACCAACAGAAG
GAAAAGGGGCCATATCAGCCCAAACAGCCCCGGCCAGATGCCAGACATCTGTTTCTGTGT
ACCTTCAACCCTTCATCTTCCCATCCCCTCCTCGCCTCTTCTCTGCCCACTCCACGCCAG
GCGAGAGGATTACAGTGAGGCAGAGTTCACAGCCTGCTCATCCCTTCAGCCTTTATCACA
GACTCAGGGCTGCTATCGCCGATTGAGCAGCACATCCAGCTGTAAACGCTCATAGAGTCT
TCCTGAATGCCGCGGCACTGCGCCCATAATCCTCTCTGATTCAGAAATCCCGTATTGTGT
GTGTGTGTTTTTtgtgccccactgaaactggggaagaccaggggccagaagggtcgtgtc
aattacatctccatt
>NODE_43_length_303_cov_10.267326
CAGGGGGAACGGAGGTAGAATTTCTACCCAAGTGACATCCAGGTGTAGCTGAGGGAGAAT
TTCTACCTCCGTTCCCCTAAGTTACATCCAGGAGTACCAGGGGAATGGAGGTAGACTTTC
TCCCTCTGTCAGAGCCGGGAGTACCAGGGGGAATGGGGGTAGAAATTCTACCCAAGTTAC
ATCCAGGTGTAACAGGGGAATGGAGGTAGACTTTCTCCCTCTGTCAGAGCCAGGAGTACC
AGGGGAATGGGGGTAGAATTTCTACCCAAGTTACATCCAGGTGTAGCTGAGGGAGAATTT
CTACCTCCGTTCCCCTAAGTTACATCCAGGAGTACCAGGGGAATGGAGGTAGACTTTCTC
CCTCTGTCAGAGCCGGGAGTACCAGGGGGAATGGAGGTTAGAATGTCTACCAAAGTTCTA
CCTCCGTTCCCCTAAGTTACATCCAGG
>NODE_44_length_843_cov_15.234876
GCTCTTTTGAAACATCTATCTTTGTTAACTGTATCGTGCCTCCGAAAATAAATCCATCTC
TGCAGCTGTCCACCCTTCCATCTTTGTCCAAGTGCTTTACTTTAATACTTTTATCACCGC
AAATTACAGTCTGCACAAGCGGGCCCCGTGTTTAATATTCCCCCGCTCAAAAGAGAGTTA
ATTGTATATTGCATGCACTCTTTCTCCCCGGGCTCCCTCTCCTTCTCCATTAGTCACTGC
TGCATGCACGCACACACACACACACACACACAGGCACACACAAACATGCAGATGCCCGGC
AATACCACATGCCCCCTCAGTGTGTATATGTGTGTGCGCAGGGCTGGGTGTTGAGCGCAT
CGACTGAGTATCGATCCCACCACTCACCTCCCTGCAGTCAGCTCTTGTCCTACATAGCAT
GCCCTGTCTGATTTCTCCCTTAATGGCTTTTATCCAGCTCCAATCTTTATTTAAACTGAA
AAGTAGGAATTAGCACCCACTTCTATCCTGGTCTCTCTTACCTTTTCTTTTCACTGTCAT
CTCGGAGTGGGTATCGGCGAGTATCGGTCCATTGACCCTCACTCCCTTCCTCCCCTGGCT
ATGATTGACTTCCCACTCAGAAAAATGCGCGATACACCACTGCGTTACTTGCATTCCTCC
TCAGTGTTTCTCATATGCGTCTTGTACAGATAAGATGCCGCGTGTCACTGCAGCAGCAAA
TGGTATTTATTTCTATTATTGATAAAGCTGCCCGGCACTGTGTCGATTCATTGATTAAGA
GTTCGGTCTATAAAATGTCGGAAAATGGTGAAGAACGCCCGTCACGAGCTCGGCTTGACA
TCCACAAATGTCCTGCTTTATTCAACCAAAATCCAGAGAATGTTGAGATTATAATAATAT
AAGACAGAAACAAAAGGAGGAAGTTGTCACTTTTGATGGGCTGGAAAAAGCCAGTtcggt
aaatttttttcttgtaaatatgacggt
>NODE_45_length_862_cov_12.018561
TTAGACTTGGAGTGTGGCAAATATGTGTTTGTTACCCTTTTGGATCTGGATTAAAAATGA
CCTTGAATTCTTTAAAAGCCTACAGAGTACAGTTGCTAAAGGAAATCTAAATAAAAGGTG
AAATGTTAGTTGGTTGTTGTGCATTGCTTTACCTTGTATAGACCTTAGGGATTAGTAGTA
AAACATTCTTGTTATAGGCATACTAGAATACGTTGATAAAGTAAGTAGTTGGCAGACTTT
GTGATTACATTAACCCTCCACCTCACCTCACCAACACTGACACTTGTGTGATGCTAATGT
TCAAATCAGCAAGCAATGGTTTTGTCTTCTTCCTCCAGGCATTAAACCTTTCCAGTGTGA
CCGCTGTGGGAAAAAGTTCACACGGGCCTACTCCCTAAAGATGCATCGGCTGAAGCACGA
AGGTAAACGCTGTTTCCGGTGCCAGATTTGTAGCGCCACATTCACGTCCTTCGGTGAATA
TAAGCACCACATGAGGGTCTCCCGACACATAATCCGCAAGCCGCGGATTTATGAGTGCAA
AACGTGCGGCGCCATGTTCACCAACTCTGGCAATTTAATTGTACACCTGAGGAGTCTGAA
CCATGAGGCATCCGAACTAGCAAACTACTTCCAGAGCAGGTGAGGAGTTTGGGGGCGCCG
ACCCCCATCATTTACTCAGATCTCACCTGGATCAGAAAATAACTTCAGTTTAGATTCTAA
TACCTGAATTTCATTGGATCGTTGTCGTGGCTTTGGTTGTGTAGAATGTTTTTGAGATGA
TTGCCATTGATTTGAATGCTCAAATCAAATGTATCTGAAGTATTTGACTGTATTTATTGT
GGAGTTTTTATTTCACTTGTTTAAAACAATCATTTGACATTTGGGGAAGTAGCCTTTTAC
ATTTCTTATGACAGTTGAATGAGAAAAACAATACCACTCTCATGTCTACATGGTAAATAT
GAAGCTACTGCCAGCAGCTATTACACTTAGCTTAACATAagcattt
>NODE_46_length_644_cov_24.697205
AGAAAATTATTGAGGGAACGAGGTGAGGGGGAGAGGGAGTACTGCACATATAGAGGAGAG
AGGAGCACACATCAAGGAGACGTGAGAGAGTCAGGGAGGAAAGAAGAAAGGAGAGGAGAG
GAGATATGATTACCAAGGAAACAGCGAGGAAAAAAAAAATTCCTGCTGGGGAGAAAGAGA
CAGAGCGTGTGGAGTAGACAAAGAGGAGAAAGAGCATGGGGGGAAGAAAGAGAGTGGGAG
GACAGAGAGACACAGAGAGAGAGACAGAGAGAGGAGAGGATAGAATGAATGCTAACAGGG
AGCCCAAACCCAGTACTGAGGCTTTATCCTTCACAGGCGGAGGAGCAACAATCGCAAACA
CATTTTCTCTCGCCCTGGCCCTAAGAGAGATAAAAAAGCAATTTGTATTCTATTCCTATT
CAGCGTCGCTTGGCCTGTTTCTCTGCCTGCATATTTGTAAACACAGCTTTGTCAGAGCAG
CTTAATCTTCCCAACACAAACACAGACTACAGGAAGGAGGGGCGAGAAAGGGCGAGCAGG
GAAGAACAGTGATGAGGGGGGATAGGGTAAAGGACGAGTAAGAGAGGGACGAGCAGGGTG
AAAAGGGTAAGAGGGCGAGCATGGGAGGGGAGGTCTGAGGAGCAACGGAGGGTCAGATGA
GAAATCGGTCAGGGCATCGAGGATCAGAACTCGTTTCTGTCTCTGCTGCCACAGGATGTC
TCTGTGTCAAACTCTGAAAGACCTGCTGTGTGACATAAAAACACACACACACACACATAC
ACAACAtc
>NODE_47_length_516_cov_15.992249
TCGTGTTGTATTATGAAAAAAGCAAACACGATTATTTTTGATTTCCCGTTTGCCTGAGCA
GTACATTTGGCCCACCCCTCTCTCCCCCGACCCTCTTGATTGAGGGCTAATGAAAAAGCT
GTCCTGAGCGTCGCTCCCTCCCTGTATCCATTAAGAATAATTAGACGGGAACAATTTTGA
TGCCTGTAACCTCGGCGAGTGTGGCTAATGGTGTTATAAATTGCTCCTTGTCCTGGGCCC
TGCAAGCATTGGCGCGCGGCGGTGGGGGCGAGACGCTTAATTCAAAAGCACTCTGTCAAC
AGCACTGATTTGTGTGGTTAATGAGAGCGTTTAAAACAACAGGCGCAGCTCATGCATCCT
AATGCTGATGGCAGGAGCAGGTTCGATAAAGAGGCTTGTCCACCATAATTAGCTGCGACA
AACGCCCAGGATTAAGAGACAGGGGGCCGAACATAGTGTGCCCTCTTAAAATGAGCCCCG
TTCGCTCTCACTCTCCCTCTGCCTCTCTTTGACTGACTCTCTTCTTATATCCTCCTTAAC
AGCAGGACTAACTGCTTTTTTCTGTCATGTGTGTCTTTTGGTCTGACAACGTCACTGCCA
TCTTTTCTTTCATAATTCAATGTAGCTTTGCTTTCATTTTTTCTGTTGGTATAATGtata
>NODE_48_length_1020_cov_17.800980
TTCATTTTCTAATTCTTGGCAACGTAAACAAATCACAATGTCTGGAGGAATGTGATATAG
TAATTTAAACTGGGCGCAAATGACTGATCAGATTTTTTTTAATTGTTTACAAGGTCATGA
ATATGTTCAATAAATAGACTGTAGTATCACTTTTACTGTATAAACTTCATCTTTTTTTAC
ATGCAGTCCATAAAATTTTCATTTGACGGAATAATTTACCCTGTTATGTATATATACAAA
TAGATATTTTCTCTTTATTCTCTTTTTTAAACTCTTCAATAAAATCTATACATTTTATAC
ACTATCTCCCTCTTTTAATGGTCAATGTGCATACACATGAAGTGTCTATCCTTATAAACC
GCCAGCCAATCTTCTTTTTGCTATCCATGGTAAGTGCTCGCACGTAGGACTGGGTTGTCC
TGCATTGGGAATTATAATGCCGCTTGTCTATTCCTCTGCAGCCCTCCTTTGTGTACCCCA
TGGGGTTGCATTTGGTCTCATAAAAGTATTGCTTCAGTTGGCCATTGGGGACAGGGACCT
TTTCCATGACGGTAACTGTCTGCCCAGACATGTCTATTGCCGTCTTTTTATCCACAGCTG
TCACCCACTGGCTAATACTGTCACACACACTGAGCTCTCCGCGCCGCGAGGGATCGGAGT
GTCGCCGCACCCTCATGGACATATTAGCAGCATCCAGATAGTTTTTGTATTCCTCCAGAA
GAAAGAGCAACGGCGGCTCCAAAGGCACTTGGTTGCTGATCATCACCCGCGAGTCGTACA
GGTCGACATCCTTGGTCTCTGGGGCGACCACAGACGACGGGCCCCCACCTCCCTGGCTCT
TATCAGCCCCCTGTCCCAGCTGTGCCGCCTCGCCCTCCACCTCCAGCAGCTCCTCTATCA
CCTGCTCAAATGTGTCTGTGAGTGAGGGCAGCTCCCCACGCTGGCCTGGCCCGCCGCCAC
TCTGTGGAGTCCCGTGGCCTCGTGCGGCCGTCGCAGCAGCGCCCAAGTAGCCTTCCGTCC
GATGGCCCCGCATGCCCGGGGCATCTCTCAGGGGCGCAGCTCTCATGCAACTGAAGTATG
AAATAACCATAGTAAGGAACAGGATGGTCATCACTCTTCTAACCTGGTGGAACTGGAGGG
GGTAGGGAGAGGGAGAGAGAGAGA
>NODE_50_length_447_cov_1.373602
AAAAATAAAAACATCTATGAAAACAGAAATAAATAAATGTTAAAATGCAAAAAAATAATG
TAGAAATAAGTTAAATGTATAAATAAATAAAAACACAAAGGTTTATGAGTAAATTTAAAA
AATGAAATCAGTTAAAAAATTCTAAATGATGAAATATTAAAGTGACATTTTGACGTAGGA
GGAAATAAGCTGAAAATAATGAGATAAAAAATGTAACTAATAACTAATTTAAATTTATAT
GAAAAAAACTAAAAGTAAAAACTGAGTTAAACATTTAGGAGGAAAACATTTTTGATTTAA
TTTTTTTTATAGACTTGTAGAAATAAATACAGAAACACAGAAATACTTAAAAATAAATGT
ATAAATACAGAAATTAATATACAAATCAGAAATGCATAAATAAAAAAAATATAACTTAAA
AATCTATAAATAAATGTATAATACATAAAATTATACGTGTTTGTGTGTAAAACAAAAAAA
TCTATAAACTATAAATACATGAATGAAGAAATGTACAAATACATAAAAATGGACAACTAC
AGAAATCGAAACAGGAGAAACGTAAAAATAAAAAGAAAAAAGAGAAATAAa
>NODE_51_length_2823_cov_4.445980
AGGGAGAATAAGAATATAGACTTCTGGGTGGCCAAAGAACCAGAATAAGTGTTGATAGAG
AATAGGGTCCCCACCTCCAGCGGGGTCAAAGAATGTTGTGTTTAAATTTCGGTCGGTTAG
AAGTATTGTAATTCCTGCGGCTAAGACAGGAAGAGACAGAAGCAGTAGAACGGCGGTGAT
TAGGACTGCTCATACGAAGAGAGGGGTTTGATACTGGGAAATAGCGGGAGGTTTCATATT
AATAATTGTAGTAATAAAGTTAATAGCTCCTAAGATTGATGAAATACCTGCCAGATGAAG
GGAAAAAATGGTTAAGTCTACAGAGGCCCCTGCGTGGGCTAGGTTTCCAGACAGTGGTGG
GTAAACGGTTCAACCTGTTCCAGCACCGGCTTCAACACCAGAAGAGGCAAGTAGAAGGAG
GAATGAGGGAGGGAGAAGTCAGAAGCTCATGTTGTTTATTCGTGGGAATGCCATGTCAGG
AGCACCAATCATAAGGGGAATTAGTCAATTTCCAAATCCTCCAATCATGATTGGCATTAC
TATAAAGAAAATTATTACAAAGGCGTGTGCCGTAACAATTACATTGTAAATTTGGTCGTC
TCCGAGGAGAGCGCCTGGTTGACTGAGTTCTGCTCGAATAAGCAGGCTCAGAGCTGTGCC
TACTATTCCAGCCCAGGCACCAAATACTAGATAAAGGGTGCCAATGTCTTTGTGATTAGT
CGAGAAAAATCAACGTGTGATTGCCACAGGTAGGATGGCTGAGTTTTTAAGCGGTGGCTT
GTAGCCCCATAGACAGAGGTTTGAGTCCTCTTCCTGCCAAGCCTTGAGGTGTTTTACATA
TCAGATTGCAAATCTGAAGAAGCAGGCTAGTTACCTGCCGGGGCTTTCCCCCGCCTTTTT
ATGGCGGGCGGGGGAAAGGTAGACGGATGCTCGCTGGTTTGGGCGCTTAGCTGTTAACTA
AGAGTTTGTAGGATCGAGGCCTGCCTGTCTAGGAAAGGCTTTAGCTTAATTAAAGTGTCT
GTTTTGCATGCAGAAGATGTGGGTTAGTGTCCTGCAAGTCTTATCAGGGGCTGGGAGATT
TTCACTCTCGCTTAGGGCTTTGAAGGCCCTTGGTCTAAATACTATCCTAAGCCCCTTTAA
GGGGTTACCAGTGCTATTGCGGCTGGAGCAAGTGGTAGAAGACAAATTGTTGCAGAGGTT
GAAATAGCTAGGGGGAGGGTTAGTTGAGAGGATGGGAGACGTCATGGAGTAGTGCCGGCC
AGGTTGTTGGGGGATATTGTGAGAGTTATAGCGTAGCAGAGTCGGAGGTAAAAATATAAG
CTTAGAAGGGCGGAAAGGGCTGCTACGGTGGCTGTTAGGGAGAGGTCTTGTTTAGTTAAT
TCTTGGAGGATTAGTCATTTTGGTATGAAGCCGGAAAGTGGGGGGAGGCCTCCTAGGGAA
AGAAGTACAAGAGGGGTTAGGGATGTAATTGCTGGTATTTTTGTTCAGGAAGAAGCTAAT
GAGTTGATGTTAGTTGATTTATTTAGTTTAAAGATAAGGAATGCGGAGAAGGTTATGATG
AAGTACGTAATTAGGGTCAGTAGTGTAAGGGAGGGTGAGAATTGGATGATTAAAATTATT
CATCCTAGGTGGGCAATTGAAGAGTAAGCGAGGATTTTTCGTAGTTGGGTTTGGTTTAAG
CCTCCTCAGCCGCCGACAAGGGTTGAGGCCAGCCCTAATAAGATTAGTATTGTTGGGTTT
GAGGGTTGGATTTGGAGGAGGAGGGAGAAGGGGGCGAGTTTTTGTCAGGTTGACAAAATA
AGGCCTGTTGTTAAGTCTAGTCCTTGGAGGACTTCTGGGAGTCATGCGTGGACTGGGGCT
AAACCAATTTTTAGGGCGAGGGCCAAGGTGATTATTGTGATGGGCAGGGGGTGGGTTATT
TGTTGAATATCTCATTGTCCGGTAAGTCAGGCATTTGTAGTGCTGGCAAACAATAGTATG
GCAGCGGCAGCTGCTTGAGTGAGAAAATATTTAGTGGTAGCTTCAACTGCTCGTGGGTGG
TGATGTTGGGCTATTAGTGGAATAATAGCTAGGGTGTTGATTTCAAGGCCTATTCAGGCA
AGAAGTCAGTGGGAGCTTGCAAAGGTGGTTATGGTTCCTAGGCCTAAACCGAATAGCAGA
ATGGTTAAGATGTAGGGATTCATTAGTAAAAGAAGGATTTTAACCAACATGTTTGGGGTA
TGGGCCCAAAAGCTTTATTAGCTGATTTTACTAGGAAGTGGTGTAGTGGAAGCACTAAGA
GTTTTGATCTCTTCAGGTAGGGTTCGAGTCCCTTCTTTCTAAGGAGTTGGAGGGACTTTA
ACCCTCATGATTCACTCTATCAAAGTGGCCCTTTTCTTCAGGCACAGCTCCAGGGTTAAA
GTTGGGGAGGAAGTCCGGTGAGTGCAATGGGAAGGGATAGATGTCAGATTACTAGGGCTA
ATGTTAGTGGGAGAAAATTTTTTCAGATAAGGTGCATGAGTTGATCATAACGGAAGCGAG
GGTAGGAAGCCCGGACTCAAAGGAATACGACTGAGAGGAGGGCTGCTTTAGTTATTAAGT
TAATTGAAGTAAGTTCGGGGAGGGTGTGGGAGAGGGAGGCTCCTAGGAAAAGTGTGGCGG
AAAGTGTATTTATAAGAAGGATGTTAGCGTATTCTGCTAGGAAAAATAGTGCGAAGGGGC
CTCCTGCATATTCTACATTAAAGCCTGAGACGAGCTCGGACTCTCCTTCTGTTAAGTCAA
AGGGGGCTCGATTGGTTTCTGCTAATGTTGAAATGTATCATATGGCAGCTAGTGGTCAGG
CTGGCAGGATAAGTCAAGTACTTTCTTGAGCTACGCTGAAGGTCTGAAGGGTGAAGCCTC
CAGTAAAGATAATGGCGTTTAAAAGGATAAGTCCAAGACTTACTTCATATGAAATAGTTT
GGGCAACGGctcgtagggctccaatca
>NODE_52_length_697_cov_11.456241
TAAATGATGTACAACAGCAACACAACTAATTAAAACTATCTGAATAAAAGCACAAGGCTA
TAAAAAAAAAAGAAATCTATTGAAATATATGATAATCCTTGATGTACAGTATGCAATTTC
ATCACATAATCTTTCAGTATACTATTTCTTATCCAGCACTCATTACATGATAAGTTGCTA
CAAGGAGGCACTGTGACAAAGAGCCCATACACTGGACTGAGGCTGAAATGAAGCCGGATG
GAGTTGGGGTGGAGGTGTGTACAAAGGGAGTGAGTGGGCTCTGAATACAGCTGGAGAGGT
GAGAGGGACCTACTTGCAGCGTGGTTTGTTAAGAGCTGTTAATGTGCACATCCCCTCATT
CTGACAGAAGTAATCGCAGGGGTTGGCCAGCTCATCACAACGTTGGTTCTTGAACCCTGA
CGTGCAGCTGCAAAACATTGTGTTGGGAGTGATAAAAGGGCCCAGAGAATGTTGAACTGT
TGGCTGCTTGATGAATGGAGACTGACACACTAAACCCTTTCAGCAGCTTCAGTTATAAGA
TGGAGTAAGTCAGTGTTGTGTCTGCATCAAGCAAATTATCAAAATAACTCATATGAACAC
AGATCAGCTACACTGCTCACCAAGTGAGAGGGCACATCTGCAAGGGAAGAATCTGTTACA
GTGGTGTCACGTCTAAGATGTGTATTTTCTTGAAAAATAATAAAAAAGCAAGTTTGTTGC
GGTCAATAGATTTACAAACAAAACAATACAATACtagcatttattttttactttaaatag
ttgggcatagtgtagatatatgtctaaaatatcaaaatgtctcacgttttaaaaatacaa
t
>NODE_53_length_617_cov_19.199352
AATTGAATGAATGAGGAGGCATTGGCTCCCATTGTTCAGGCTTTATTTAGGTCTTGTGTT
TAGCTTGTTCCCTGCTCCAGAATGCTCTCTCCCCTCCTCACTCCCTCCACCACCAATTCC
CTGAGAGGGGGAAAATAAATTTGCTTGTCTCTCCGCTGACTGTAGAAATTAATTGCTGAA
ATCTTGTCCCATCCAAGTGTTACATTCACACGCAGGACATTAACATAACTAATTTGAAAG
AGCTCAAATGACTGCATAATGGAGCTCCGTCACCATGCATGACAGTCGCTGGTCATACCA
AATTAGCTTGGTTTTATAATTGAAAAATTTCCCCCCCTTTCTTATTTTTACACCATTTCC
CTCCTCTTTTTTTCATATACTTTTTCTCGTCTTCCTTGCTCCTCTTCCTTCCATGGTATC
GTTCTTTTTTGCTCTGTTTTCTTGATAAGAACAAAGGTTTTATAATTTACAAAAAGAGTG
CTTGACCTATAATTAGAGAAGAGGAGTGAGGGGAGAGGAGGGGGAGTGCCAAGTGGTGGC
GGCAGAGTCAGATCCTTAGTCCTGGTAATGATGCTGGAGACCTTGTGGCCCCCAGGGAGG
CAGAAGAATAATGGGATGGGCTATTTTTATGGGGGAGCAAAGCAATGGGCCACCAGCCGC
TGGGATGCTGGTGCCTGGGTATGGTGCAGAGCAGCAGgggctagcagggggctagtgggg
ggcaaaggagggtgaatactcagcctgccagattgccggct
>NODE_54_length_488_cov_9.698771
TGTGTTTCTGCAGAAGACTAATTCATCCCCTCCCTCTCCCTCCCGTGGCCACTGGCAATA
CTGATGACCACCAGAAAGACACACACACACACAAGCATGGACACACACACACACACACAC
ACACAAGCATGGACACTTTTCATACAGGCAGACGTTAGCACATGCACGTAGACACTCACA
TGTGCACACACACACCAATGGCTGCTGTGGTTTGCTGGTGTAATGTGCTTTGTTGTGTGA
AGGTATCAATCAGAGGGGAGCAGATTATTAGAGTGTCTGAAAGAGATCAAACAATGTTGC
CGTCTGCACCCACACATGGCTGATTTACAGGCAGGCTGATAAAGTACTGCAGCTCTCTGT
CAGGGGCTACATGACGGCTCGCCGCGCTCTTAGGATAAATTATTGCAGAGGCCCGCGGTA
ATGTCTCTCCACCTAGCAACCAGCCGCCCCAGCCGCTGCCAGGGGAGCCCTGCCTCGTCT
GCCATAATGGCACTGTGTCCGGGGTCAGCAGTTACTGTATCGTAGCAGGGTGGGAGGGAT
ACACACACACACACATACACACACATATATATATATATATATGTGTGTGTGTTTGTATAT
ATATATAcacacacacacacacacgcttgaat
>NODE_55_length_556_cov_25.638489
CATATGTGTGCTGTGTTTTTTGTCTGTGGTCAGTATAATTGGGATGAAATGCTAGGAAAT
TTCTTCAGCCATTACTATTAAAAATAAACTTCTTTCTAAGCACCTACCAAGAAAAAAGGA
ACTGAGAAAATAAAGATAGTTTTCTGTTGTTTAGGGGCAGCTAAAGGATTACTCTCCATG
AAGTTTTCAACATTACATAACGCAGAAAATGTGACTGTTAAGGGTTTTTTTTTTCTTGAT
TATGAAATATGTGAACCCCCAAGCAGCAAACATCCTAAAAGACTGTTAATCCCTGATAGC
TGCATTGCATTTCTTGCTCTGAGTTGTACTGATATGCATCTACACACAAACACAAAGGCA
GTAACAGAACTCTTTGCTCCTTGGCCTTCGAGCCATCTAGCTACATCAATAAATACAGCA
AAATAGCATTAGCAATAACTTCAACTATATGACCAGGCTCTAATATGATAGAATTAGTAT
CAGTGTTTTAAGGTTTGGCCATTTAGGTGAAATTCTAAGCCGGGCAGGGAGTAATTTGGA
CACAGGGAAAATTGATTTTGACCATCAGCACTTTCTCATTTTCAAACAGCGCCTGCGGCT
AAATGGGTTAGCCTGTTAAGCACATTACACAGGTAGCTTCTCCTTTCCTCCCCAATGATT
ATGTGTCCGCCTTGAGCAATTGATATTTCTTGCAAATAAG
>NODE_56_length_797_cov_10.998745
ATGAAAAAGTGAAATTCCACTTCACAACCTTATGTGAATGAGAAAGGGCTCTGATTCAAC
ATGATATTATCACACAAAAATTATGAAAAAAGACCAGAAGCAGAGTTCAAAGCACAACCA
AAAGTGAAAGTCCCTCAGCCAGTGAACTTTGTGACCTGTGGGCTTTCCATGTGACCCCAC
CAATAAGAAATGCCTTAGGTAATTTGAATCAAGTGGAGGTGTGTCACTTTCAAACAGATT
CGGCTGAATAGGCCTGCCGGAGCAGCGCAATGCTCCCCCAACCAGATGTGTGGGGCTGTT
TTTTTATTAAAGGAGAAGCTGATAGTTGCAGGTGCAAGGCTGACATGAGGGCCAGCTTTG
CAGGCCTTCATAAAGGGGATATCCATTGCCTGTGTTTAATCAGAGCCAGTGGGATGGGAT
GGGATTCATTGCTCTTTGATGGAGAGCACTGTTATGAAGATGGACAGTCACTTTGCTCTC
TAAGTGAAACCATCGTTTAGCCTCAATTCCCAGAGAAAAGGGCCATTTGTTATCCACAGG
GGAGTGCAGCAGGGGTGGTTATGCTAGGTGGAGGCTGCATGCATTTTCCACACAATTACC
GTGCATAGGCATACATTTATGGTCAGAGAAAACTGACTATGCTAAAGCCAAAGTGACATA
CAATATAGACTCTGAATATCCTTCCCTCTAATACCAACAGAGCAGGAGTAAAGCCGACAC
ACTCAAACACGCACACACACACACCTGTGCATGATCTGTATGTGTGCCGGTGCATACATC
ATCACTCACGTGTGTTTGCCTGCTGGTGGTGTATTTTCACACATAGTCATAGTAAAACTC
TTACGTGTCCTGTTAGATTGTTTGGTGTCATATTATCCAACACTGTTCATGGACTAGAAC
GCCAATAAAGGATAAATCTGCAAAACTCTTCaataagatca
>NODE_57_length_954_cov_7.442348
TGCTGCTGCTGCTGCTGCTGCTGCTGCTCCTCTGTCTGTGCACTCTGTGTCTGTCTTTAT
ATGTCCACTTTATGTCTCCTTGTCTTACACTGTCAATACAGGGAAGAATGTGCACCAACT
GGTGCCTCAAACTGCCAAATCTGGATAAAAGAAGCAAGCGAGCGAGCGAGCAAGCAAGCA
AGCAAGCAAGCAAGCAAGCAAGCAAGCAAGGTTGGGTGGTGAAAATGCTGTCCATAGAGC
CAATTGCAATGTGTAAAAGGCTAAATTGTAGCTGGTATTTTTGGGCTTGAATTGAGTATT
TTGTGTTGATATAGGAATAGTATTTAGTGGTGTGAAGATTTGATGCTGTCTCCAGTGATT
GAGCAGCAGCGTAGTGTGCAGGTTGCGAGGAGAAGCCAAAAAGCTTACAGCACCTGGTAT
TCCCAGGCGGTCTCCCATCCAAGTACTAACCAGGCCCGACCCTGCTTAGCTTCCGAGATC
AGACGAGATCGGGCGTTCTCAGGCTGGTATGGCCGTAAGCAATAGGCTGTGTTAAAAACA
AGTGTTTTATAGATGCTGTTGCAAGACGTGCGCTCTTCTCTTTTGACCTTGTCCATCTTC
TTCAAGCCTAAAAAAGCATTTTCATTCAATGGAAATGTCCCGTGCAGCAGCCTGTCACTG
TCACACTCTTGTCCATCATGTGCTGATGTGACGCCATTGAGTGTCACTCATGTCTTACTG
TGTCACAAACATTTTCAGCTTGTGGCTGAAGGTCAAGCTACAATTAATACCTTGTTGGGT
ATGGCTGGTGCTTTACTGTTGTGCTGGACAAAGCGTGCCAGTGTGTTGCCAGCTTCTTGT
CATGTTGATGTGGACATAAAGACAGTCAAATGCTGGTGATGACGGACATGTATAAAAGGC
CTGATAGTGGTGCAGGCTGTTGCTTACGGCCACACCACCCTAAACGCGCCCGATCTCGTC
TGATCTCGGAAGCCCAGCAGGGTCGGGCCTGGTTAGTACTTGGATGGGAGACCGCCTGGG
AATACCAGGTGCTGTAAGTCTTTTGCTTTCTCTTTATGACCCGCACAGGATGCTGCTGCT
GCTGCTGCTGCTGCTGCT
>NODE_58_length_770_cov_9.084415
AGAGGCCGCTGTCTGCATACAATCAGGTAAAGAAATTTTTATGTTTTCTTATGAAGTTCA
TCATATATTCAAGTTTAAAGAAACTTTGATTTTCTCATGTCGTCCCACGTCCGGAGAAAA
TTTGCGCCACTTTTTTCTCACATTTTAAAAGGAAAGGGGACAAAGGCATGAAAACCTTGC
ATCTTTGTGAAACACCTTTTTGATCTCCATGAGTGGCCTACGAAATAGTAATAATTAATT
AATAATGCATACAGAAAAGCTTTTGAAAGTTTGGGCAGCATTTGGTCCCCATGTTTCAGA
AGAACAGTGCATACTGAGATCCCTTTTTCCTTTCATCTCTTTCCCAGTAAAGGCAAGAGA
GGGGCTTATCCCTTCTGTTTCCTCACGACTTCCTCTCTCAAATTCCTGGCCTATTACACA
GCTCTCACATACCAGAAACAAGATGCCTTTTTATACTGTCAACCTTTTCATCTGAAATGT
AAATTAATTCTTACTCAGTGTGCCTTGACGAAGATCAAAGTGGGCACATTAACCTTCCCG
GCCCCACCCCCCCTCCTTGGAGCCTCTCACTGGAGGACAAGGGAGGGTGCCAAAAGGGGC
AGGAGAGAGGAGGGCAGGGGGAGGAGATTTGGCATTGTTTCCCCTGGCTCTCCTAAGGGC
TGCCCTCATCTGGCACATGGAGCATCTCAGTCGCCTGCACACCTTGTGTAAATGTCCTCC
ATTAAACCCTTGTAAATTCAGCTGCAGCATGGGTAAACATGGTTTCGGTGTGAGGAAAGC
CTCTCTGTCACCGCTGTCTTTCTTTTTAGAGAAGTGTGTTTGTGTGTGGCCGCCGGGGTT
CACAGGGGGAGAACCTGAACCTGACATAAGTGGGGCCTCAGCCCCCCGGCAGAGCACTCC
AGCACattcacatt
>NODE_59_length_1416_cov_11.432910
CGAGCCCAGCCCCGCTTCGCACCCCAGCCCGACCGACCCAGCCCTTAGAGCCAATCCTTA
TCCCGAAGTTACGGATCTGACTTGCCGACTTCCCTTACCCGCCTTGATCTAACATGCCAG
AGGCTGTTCACCTTGGAGACCTGCTGCGGATATGGGTACGGCCTGGCGCGAGATTTACAC
CATCTCCCCCGGATTTTCAAGGGCCAGCGAGAGCTCACCGGACGCCGCCGGAACCGCGAC
GCTTTCCAGGGCACGGGCCCCTCTCTCGGGGCGAACCCATTCCAGGGCGCCCTGCCCTTC
ACAAAGAAAAGAGAACTCTCCCCGGGGCTCCCGCCAGCTTCTCCGGGTTCGCTTGCGTTA
CCGCACTGGACGCCTCGCGGCGCCTATCTCCGCCACTCCAGGTTCGGGGATCTGAACCCG
ACTCCCTTTCGATCGGCCGGGGGCGACGTAGGCCATCGCCCCGCGCTTCCGAACGGCGTT
CGCCCATCCCTTAGGACCGACTGACCCATGTTCAACTGCTGTTCACATGGAACCCTTCTC
CACTTCGGCCTTCAAAGTTCTCGTTTGAATATTTGCTACTACCACCAAGATCTGCACCCG
CGGCGGCTCCACCCGGGCTCGCGCCCTAGGCTTCCGTGCGCACCGCGGCGGCCCTCCTAC
TCGTCGCGGCCTAGCCCTCGCGGCTCCTGTTGCCGGCGACGGCCGGGTATGGGCCCGACG
CTCCAGCGCCATCCATTTTCAGGGCTAGTTGATTCGGCAGGTGAGTTGTTACACACTCCT
TAGCGGATTCCAACTTCCATGGCCACCGTCCTGCTGTCTATATCAACCAACACCTTTTCT
GGGGTCTGATGAGCGTCGGCATCGGGCGCCTTAACCCGGCGTTCGGTTCATCCCGCAGCG
CCAGTTCTGCTTACCAAAAGTGGCCCACTAGGCGGCTCGCATTCCACGCCCGGCTCCAAG
CCAGCGAGCCGGGCTTCTTACCCATTTAAAGTTTGAGAATAGGTTGAGATCGTTTCGGCC
CCAAGACCTCTAATCATTCGCTTTACCAGATAAAACTGCGAGACTCTGAGCGCCAGCTAT
CCTGAGGGAAACTTCGGAGGGAACCAGCTACTAGATGGTTCGATTAGTCTTTCGCCCCTA
TACCCAGGTCGGACGACCGATTTGCACGTCAGGACCGCTACGGGCCTCCACCAGAGTTTC
CTCTGGCTTCGCCCTGCCCAGGCATAGTTCACCATCTTTCGGGTCCTATCGCGCGCGCTC
ATGCTCCACCTCCCCGACGCGGCGGGCGAGACGGGCCGGTGGTGCGCCCGGGAGCCCGCG
GGGGGCCCGGGATCCCACCTCAGCCGGCGTGCGCCGGCCCTCACTTTCATTGCGCCTCGG
GGTTTGCTCCACCCTCTGACTCGCGCGCGCGTTAGACTCCTTGGTCCGTGTTTCAAGACG
GGTCGGGTGGGTAGCCGACATCGCCGCCGACCCCTTGCGCGCCGGCGTGGGCCGGTCCCC
GCCCTGGGCGGCGCGACGCGGTtggggcgcactgaggacagtccgccccggtcgacagtc
>NODE_60_length_516_cov_25.802326
TAGCTCTGCCTTTTATTACCGAGGGACAGGAACGTTTCCTGAGGTAAAAAGGAGTGCACA
TTCCCAAGATAAAGTTGGAGGTTTACAGCTATTTCCAGCCGTAATGTATTATTCCGTTAA
AGCAATGATCAGGTAGTGTTGGATGAATGGGAGATGTTCAGCACCATTACTGCCTGGCAC
ATCAGTGAGGCATTATTACATTATCGCTGCTCTTTAGTAGGAGATTGGGTGTGTGACCGG
GTTCTGAATACACTCATCCCGCTCTCCACGGCGTAAATTGCAGATTGGCTCATTGACTTC
AATGATAAAATGTAAAAATTGCCAGTAAAGAGAACATAGACTCAGGTTACTCCTTAGCTG
TTTGTCAACGGCAGATGTGACTCAGTTGGTGCAGAGCATGTTAAAGAGTTCCATCTCCCA
GAAGTCAATGTCATTTATGCCTGAAACTGCTAAAGCAATAGCTCATCTTGTCTCTGGTGT
GTCATACTACACTGCCTTTGTCTGAGATTAAAATTTGCTCTGGTGGTGAGCTAAAATCCT
AAAATGTTACTTATGGCATAGAGCAAAGATTTACAAACAGATGTATCCAGAATATGTTGA
AATAAAAAGTGGTGCAATTTACATAGATCAGTATTTAAAATGAAATGCATTAAAAAGCTg
>NODE_61_length_591_cov_19.302877
TGCTTTCAGAAGAATGAAAGTTCCTTTACTAGTGCATGAAAAAAAAAAATGTGTTAACTC
TTTGCAGCCCAGACCCAGTCTGAGTAATAAAAGACTTCATATATTTTCTTTTGTATTGTC
CAGGTTAAGAGAGTGTTTGGTTTCCTTTTTACAGTTTGTGGTAGCTTATTTTTTCTGCCA
AAAGGTGTTTGAGGCCTACTGGGACCACTTAAAAGTTTATGCAGAGCACTAGCCAAGTTG
GACAAAAAAGCCTTGAAGTATACACACACTGGCCCCTTTCTCAGAACCTCTCAGCTCTGG
CTTGGGGGAGTGTTGTTGGTTTATGAGAGGGAAAATAGCCCCAGCCTTCTGCAAAAGTGA
AATGGGATTAAGGCCTTTGTTCGGCCCACAATGGTGAGGGGAATTAGCAATAGTTGTAGG
CACTTAGAAGAGCTCTCACACAGAAGCTTATCCCAGATTTTGCACAATAATCATTTGAAT
ATCAACAGTGTTTTGCAACTACAGCGCTAATGTATAAACCTCTCTCTTTTAGATATCGAA
ATCCCCAAAAGGATTTTTCACCACTGGCTACATCACAAATATTCATGCTCTTTATGGCAA
ATCATATTTTTTGGATATCATTGCAGTTAAAAAGTTTAAAAGTGGGTTTTAAACTTTTAA
GGAAGTTTAGGGAAGAAGTTTTTATTATTTACTTTAGTTGTGATGCAAGCTTTGTGCATT
TTTTTGTTGACTTAA
>NODE_62_length_353_cov_8.538243
TGTCTTCATAACAAAACACAAATTCTACATAAATTCCCTCTCTAAGGGCTCTTTAACCCT
TTTCCCCTTCCCCATGCTCAATTAGGTTTGGTTTTATTATTTATTTATTGTATATTTAAA
GGCAACTAACACTGGGAAGTGTAATAAAATGTACAGTGGGGGGATTAGGAGCAGCTCTTT
AATCTCACGCTTCTGATAATACTGCATGGGCTGATTGATTAGTTTTTCAGGAAGCTTATG
TCAGAAAAACCTAATCCGTCTTTGGATTGTGCCAGCCTTGTAAGGTTTTCCGCGCTGCCA
CTTTATCATGGCGGCGAATTACAGAGCTGCTGGGCTGTGATAAGGTCCCCGTCTCTTTTA
CAGACCCCACCGCCCAACCCCCGGCACCCCCCCTTTCCCTCTGGACAATAAAAAAAAAAT
TGTGTTTATATTCTTCACATCCCTGCTCTGCCTGGTCTTCACATCAACCTCTCCCAGGAT
TTGCCTTGTAAgaaaga
>NODE_63_length_655_cov_10.801527
AGTTTTGATCAATTGTGGGCAGCCTTTAAGTGATTGATTTAATTATAAAACATAGACATT
AATGATTAAGTCGGTCTTGTATTTACAGGATTCTTTTAAGGCAAAATGTGCAAAAACTGT
AGCCCAGATAAACATTTTTGATAAAAGACCAACATATGTACCGAGTCAGATAATTATTGT
AAACACAAAACTGGCACTTGTACAATTTTTATGACTTAATAACAAGCCATATAAGCTGAT
ACAGATTCATGTATGATAACCGACTAATGACAGACAACAAATGTAATTTGTAGTAGGTTT
GTAATTTTACGATTTGTTGCTTCAGGAGGGGTTTTTTTAAGTAACAAGAATGCAAATAAT
GCAACAAATCAAATTAGTTCTCAGCATTTTAGGCAGTTTATTTGAAAAACACATACAAAA
AGATCATATACAAGACAATAAATAAAAAAGAGACAGAACAGTTTGGGTTAAGCTATGCAA
CTTTTTGCATCATCATTAGTAATAAATACAGTACAAAATCCACCCAGAGTGAATCTAAAG
ATTTTCCACAATATTCACTGATCATGTTATTCTTCATTATGATTTAGCTATTGCTTTCAT
ATTATTGATACATACTTCTACTTTTCTATAAAATACTCAAGATCATAAAACATTTCGCGG
TTACAGCAAAACAGCAGTGTGTTGTACAAAGATGGCCACTTCCCTTTTTCACTGGCAGGT
TAATAATCAACATTTTTTCAGCAGCAAAGAAACATCTGAAATATTCAAGAAGGTACAGCA
TCATATTAAACACATCTac
>NODE_64_length_406_cov_12.677340
TGTTTGCTAGGAAGGTGATCCTCAGCAGCTGGGGATGATGGAACGCATGATTAAAATTAC
CAGAGGGAATGATTAATATCTCCTTAAAGCACACACTTCCAGCATATCAATCATCTCATT
ACACTGGAAAAGTTAATTGTGTGAGGGGAGGGTTGGGGCCCCTGAACCATGAAAAAGTAG
CCCACCCCTCGACATGTTTACTTACACAACAGAACAGACCCAATAACTCCAAGTGTTCTG
TACTGTGTTTTGAGAGTTTTAACTGTTTCCACTGAAACAGGCCCCTCTCAGCAGGGGACT
TAACAGTAACTGGAATTTTTTCGGACTGGCAAAACTTTGTTTGCTGTGGAACAGTCAAAA
GGTGTAGGCTGAGTGGTTATAAAGCTCACGTATGATGCTAAACAATACTAAATGCAAATT
TTGGCGGAAATGCAAAAATTTGCATTAAATATGTACAGTAGAGGCTGCAGTGCATCACCA
CATCCTGCTCTCACCGTTGTGCACACTTGTgttaataacgctcatgaaagtggttgagtg
ccatgtatta
>NODE_65_length_630_cov_18.784126
GTTTTCAAAATGTGCCACTGTTGAGCTGCCTCATGTTAATGGTGCTAAGAAAGCTGACAA
TTGTTTTCTTTTCTTTTGTGTTTCGTTCAGATTTTTTTTTCTTTTCCCAGAGTTAACAAA
AAAAGAAATGCAAAATAGATTAGGTACCTAACCCTCTTTATGAATGTATATTATAATGTT
ATGTTTGATGTATTCACTTCATGATTCTTTGACACTGGTTGGAATTACTTTTGCTCTTTT
CATTAAAAGATTACCGAGCTTTATATATACTGTCTAGAGTTGTTACCAGAAGGAATCTTA
ATGAACTCTTGACACTACAAAATCTTGTATATTTTTTGTGTGCCAATTTGTAACATATTT
TGTAAGTGTATATTTTTCTTAGAAAGTGCTGTGAAGTATTTGTGTGTGTGAGTAACCTTT
TATGCGCCTCTATGGGCAGTGGAAAGGATATACAATGACAAGTTTCTGGTTTTAAAAACC
AAAATATGAAAGTATCAACAGAAAACTAGAAATATTTACATTTTGTTGGGAGTTTTGTAA
TAAGACCATGATCTTGTTGTGAGAGTGTTGTGTTACTGTGCAAAACACAAATAAGCAAAG
AAAAAAAATGAAAACTTGGAAAAAAAATATAATTTGTGAACAATTTGCTGTTTTATAGAT
TTTCATGTAAATTATTTGAGTATTATTTTGTTTTTTGTTTTGTTGTAACTGTTGCAAAGG
TTTTaaatatttgtgatcaagcctgtatggtgataatgtaatattggtaacttg
>NODE_66_length_619_cov_19.242327
GTTCAGTTTGACAGATCAGAAGAGGGAAAAATATCTCAACACCATGAAAACCAAAGGCTT
AGCAGTGAGCAAATCAGCCCTTTGTCTTGTTCAATTCAAATCAAAGGATAACCAGGAATG
TTTGTTTGACAACAGCATTTACAATGCATTGTTCTGAAGCCCAGAGCCTCCCAAACAAAG
ACAGATAGGCTTTAAACAAGTCATTTAATTAGCACCGGATCCCCAGCTTTGGCTGCGCCA
ACCAATTATACATTCCTGAGGCATGTGCAGGTCCTATTTCACAGGAGCGAGAGGCAGATC
CTCTCCAGCCCTGTCTCTTACAGTACATCTCTCCCCTTCCATTTAAGAGAAGGTAAATAG
CCCAGACAGACAGCTTCATTAGCCAGCGTCTGAAGAGCGCGGGGCCGATTGTCGCTTAAA
TAGTGCGCTTTTACTGCAGGCCCAGCCAGCGACCTCCGATCAATTACAGCTGACATTATT
GTTTGTCGGGAGCTTTTTTCCTGGACAGAGGGAGTAAAAAACGAGATCAGGCCTGAGCTT
TGGCTGGAAATGTAATCTTCCCCCTCTCTTTGGTTCTTTCGCTCCACAAACAATAAATCA
TTCAGTTGAAGAGATAATAAAGTGCCAAGTAGGAGCTAGTTTAATTTTTGTCAGGGGAAA
TCTGTCCACAACAGAGTTAAGGGTAAGGGGCTGGCTGCTTTCTTCATACCATTTTCAATG
ACAATGGCTTAGTTCCTTTTTTTCTTATTTCCCTCTGCAGggt
>NODE_67_length_574_cov_9.238676
GATTTATCTTAATGTAAGCAATTAAAGCATATTTTTCAAAATTATTCAAGTACATATGGA
ACAATTGAAGGAGAAGTGTCCTGTAATAAGGTGAAATAATCTCAAAATTAATAAAGCTTA
TGCACACGACCTGCTATTTTCAACTACATAGCAAACATTCCTTAGCTGAAATTTCCATCT
TCAATATATCAGAGCAAACTTAAACATGTATACTTTATTCACGGTGCACTACCTTAACAA
AGAAAATGCATGTATGGATCTTTATTTCAAGGTGAGAGAGAAGTCAAACACTCTTGCAAT
TTATAGATCAAATCATAACTATATTGACTGGTGAGTTTTGTATATAAAAAGCAACAACAA
AGTACATAAATAAAGTCATTACCAGAGCTTAGAACAGAGGCACCCGATTTTCTCTTTTAT
CCTGCAACAACAAAAAGAAGAAGAAGACAGAGGAGGAAGAAATAACAAAAAAAGAGAGAG
AGAGAAAGAATTGCACAGAGGCTTTTCTTTTCTTTAAAATGCTGCATTAGGTCTTTTCCT
GCAGTCAGTTTTCATAGTTCAAAGCTGGCAGTTCAATAAATAGCTGGAACTGGCACATCT
CTGTTCTTGCAAAAAGAAATCAATGTTAATCCTATTACCGGCAGTTATCACCTAGCCCAG
AAACGGTGGCAAGTAAGGGAAAAAAAAAAACTGAGATGTCAAAGCGGGAAGGGgagag
>NODE_68_length_644_cov_16.422359
TTTACAGTTTGTTTCTATACAAGTTCGACTTTCTCATCCCGTATCCTTGAGTGCATTTAT
GTGGACGCAAGACACGTGCAACTTCACACACAAACACTGCAAACATGCTCACACACCGCA
CAGAGACTCATCACTTAATCTATCAATCTCGTTTCTCTTTTCCCCGTCTCGTATGTACCT
TCTCCCTACCTTTTCACTCCAGCGCTCAGCCTCACACACAACCAACATGCTCCACATAAT
ACACACAAGCAAGGAAGCACACACAGGCACGCACACACAAGGTAGCTTGGTTGGTGGGGG
CCATGGCTGCAGCTCTTCTGCGCAGTCCCAGAGTGGCTCCCGGGGCTCGGCTGCCAGTTG
TTTGCCAGCGTCTCCGGGTGGAATTCATTCAAATTAAAGCAGTGGAATGAGGCCCGAGTC
CCAGAATGCCTCGTCCCTCTCCTTCATCAGCATTCCGCCGATGAGAGTAATTAAAGCAGA
AATTAATTCTGCTGTAAGCAGAGGAGCCACAGAATAACTGATATTAGAGGCTGGATGATG
AATGCTTGGCATCAAGGGAGGTCTCAGGGGAGGAAGGGGAAATTCACAGATCTCTTTTTC
TTTCTTTCTTTCTTTCTTTCTTTCTTTATTTCTTTCTTTCTTTCTTTCTTTCTTTCTTTC
TTTCTTTCTTTCTTTCTTTCTTTCTTTCTTCATTTCTCTCTGTCTTCCTGTCTTTTCTTT
TCTAACATTTGGCTTTTCCTCTTCTCTCCTCTCTCTGCCCAATCCTGTTTTTTTGTATTT
CTTTGGTt
>NODE_69_length_443_cov_5.284424
ACAGCATGTTCTAGTAAAGCAACCTATGGGCTGAGTGACTATTCAATCACAGGTGGTGGG
TGTAAGACAATGTGACAGCCTGATATAGGTCACTGGGGTTGTCCAATATAACAGCTGCCC
CCCTCCCGTGCCCACGCTAAGTTCTCTTCAGCACCCTCCAATATCCTCTTTGGGTGGTTG
AGAGCTAAGAGGAGTTCAGACAAACAGCTGGATCCGCTCGCGGATGGTCTGCCGGCAGAT
TGGGCAGGTCTTGAGTGCAGCGCTGCAGTCGATGCAGGAGGCGTGTCCGCACTGGAAGAC
CAGCTTGATGTGGTTGTCGATGCAGATGGGGCAGGTGATGCGCTCCTCCATCTGGCGGTA
GCGAGACTGCAGCTGCTCCAGCAGGTTGTGCTGTTCTGAGTTCTCAGTGCCAGGGCTGCA
GTCCACCTCTGTTTGGTCTGTTAAGAGAGGTCAAGAGCACAACTAGGTTTAGTCAAGTTA
GTTCTATGCAAGATGTGCAGTCTTGTGCAACACGAGAATGAACTGCTGTTTCACTGTACT
GATATAATGCTAAGGTAGTACACTATCGCTGCTAAatacagacatag
>NODE_70_length_579_cov_11.442142
CCTGGACACCTCTCGCTCATCCCACCACATAAGGTGGCGTAATTGATACCCATCAGCCGC
CGCTATAATCTCCTCGGTGGGAGGCAGGATGCGCACCTCATGTTTGGTTAAGAAGGTGCT
GAGCGGGGTCCAGGACTCCGGGCCTGTCTCTTTGCCATCACTCCACTTGAAGGTGAGATG
ATTTAGGGGCCTGGGAGAAAGTTAATTTCTCTTGATCATTGTGTGCAACCTGGAGCCTTA
ATGGCGGGCGTAATTAATTCTGCTGATGTTAATCACCAGGGCTGGTCCCCACAATTATCA
GCCCGGTGCAGATGGGGAGCGGCGCAGACATGAAAAATTAGGAAAATGAATCTGTAATGG
GGTGGCAGATCTAATCTGCGTCAGAGAAAACAAAGTTAGGAAGAGCAAAGAGCCCCAACA
TTCCAGGTGAAAGCCACCAATACCGACAAACCTGTGTGGCAGAGTTGAAAAATGTTGCCG
TGTCCAAAGTGTTTTGTAATTACTGGGGCATTGAATTGTTCTATTGTTAATTCATCACTG
TTGCAGAGGTTAAGTTCAACATCTCTTTCCTGGGCTATGGGTTGGAGAGGAGGGGAAACA
GTGGTGGTCACATGCTTCTGGAGTCACTGTAAGGTTAATCAGGTTCCACTCTCAGTTGTG
TGGGCTTTGCAATCAACCTCCATACTCGTCACTGTAtggaggctaaaacgcaggcaaaca
tat
>NODE_71_length_385_cov_3.257143
TGGAGGGGAAAGACATTTGAACCTCAAAGGCACAGTCCACCACTGTGAGCCGAGACTTAA
TTACAATGACCTTACAACAGGGCAGTAGCCTAAAGCCATGCATTCAGGCTAACCAAGCAC
CCCCACCAGTGCACAATACACCCCCTGCTGCCATCAGACCTGATAAATGAGTTCTTCTTC
TTGATTGCTGCATCAGGACCAGGAATGGGCAGAGAGAAAAGGGAGAGGGAGGGAGAGAAT
GGGAGACAGAGTGAGACAGAGGAATCCAAAGGAAGGAGGAGAGGACAAGAGTTGCAAAGC
AGAGAACTGCAATAGTGGTAGAAGCACATGGAGTAACTTTATAGGCAGCAGACATTGTTA
CATTATATACATCATTTTAGTATCTTTTTAAAGGCTTTCTGTGTTCAACAATCAACTTTT
CAAAATGTATTGTAAAAATGCAAACATTGATGTTATAATTATATAAGTATGATCTATACT
GAATAGGGATGGTCAAGAGTATCAgttaataagctgagctgtgattaat
>NODE_72_length_615_cov_14.547968
CACAACTGAATGCTTAGATTTTCTGTAGAAATTTTAGAAATCAAAGTTAGCAATGATTGA
GTATCATGAAAAAGATGCTCTAAAGGCTGAACTTGCCTTAGAAACTGCACGTCATTCAAC
CGAGGACTTAACTAGATGCTCCAAAAGCCGAAAATTCACCTTAAGACTTACAGTTAAAGG
CAATAGCAGTGATATCTGTATTCTTTATTTAAGTATAAAATGATTTCACACTACCATGAT
GTCCGGTAAGCCTGTCAGCCAGCAAGTTTCATTTTTATGATTGTATAAGCCAGAGGGCCA
GCAAGCTTTTCAGTCACAACCCATCAACCCAACCTGTGTGATGGTATCTGCAAGTTTTTC
TGGAGGTGGGTCAAATCTAGCTTAAAAGTCGGTCCCCTTCACATCCAATTCACCGTCACA
TTCTTACCTACAGGCAACCTCTGCTGAGCCCCGGTCATTAATCAAAGCGGAGTGCTGTCC
TGACCTCAGCCCCTTCCCTTTGAAGTGCTCTGTCCTCTGCAGCATGAGGAAATCATTTGC
TGCCTGATTCAATGAGCCATCAGTCGAGCCAGCAGACCTAATGACATGTGAGAATATTAA
CCTCCTACCACCAAGAGTGCTGCTGCTTGGGAAGCAGTCTATTATTCATCCAAGGTTTTA
CTCAAACCCCTTTTTCACAGCCCTGCCTCCCTGTTAAACCCTTCTAAAAAAGCTGTAGGC
ATGAAGCCATCCAGCACTCAGTTCAGATATTAATCCAGt
>NODE_73_length_668_cov_18.556887
ATTGGTTATTTACCCAGAGCTAATGAGGCAGAAAACGGCATTAACTTAATTCTCCTCTCA
TTCCACGTCTCTCCTTTCATTTCTCCTCCTTCCTCTCCTTCTTTCACTATCAAGGAAACG
GTACTTAAGCGACTTTGTTCTTGGCTGTGATTTGAAAGTGAACACTGGTGTTCTGTGAAA
GGTGGCAAATACGCGAAGAGCACGTCTAGAATTTTCATAAAAGATCTGCTCAAAGGCCTC
TTGTCAGCTAAAACGACCCATTAAAGAAGTGGGGAGCAGGGGAAATGCATTTTCCAAATT
GAACGGTGGGATTTACAGTCGGTTTAACGCCACTGACCCCTAACACGCTAATGTTTGGTT
CGTGTCATCAGCCGTCCCTCCCCATCTTTTATCACCTCCATTGTCGAGCTATCTATTTAA
TTGAAAGAAGTTAATTGAATGAAAATGATCAACTAAGCTTGTATTAATATTGCTAATGGA
ACTTTCTTCTTGGCCATGTTTGGAGAACGATGTCACGCTGGAGTTTGGGAAAGGCCCATT
AAGGTTTGCACTTAACCCGATGGGCTAATTAAGGAATGCTTATTCATTCCCAGAGTCAGG
GGGTAGGTCTGCTCCAAACCCATCGCCACGGGCCTTTTACAGCATTTTGCACTTGCCATT
ATTGCGTTCTCTAGTTGCCTAACGGTGATTGGCCAAGATTGATTGTAGCTCTATGAAAAT
AACGTGCTTTAGAAAAGAACATTTCGATTGAATAATCTAGCTGCAGTATTATATGGAAAT
TGACTGGCTGTGACTGTTATGGTGGACACATc
>NODE_74_length_686_cov_11.501458
CTTTTTTTTTTATTATTATTATTTTTTATATTTTTTTTATATATTTTGTCACAATAAATA
TTTCCATTTATATGCAAATTATTATCTACTGACCAAGAATGGATAAAAACTCGTCTTGTT
TTTCATTGTGGTGTGCCGGGCGTGTGAGTGTGAAAGGCGGGAAGCTGGGAGAGCAGCTCC
TCATTTAAAGAGTAAATAATCTCCCATTGCATTCTATTATTTATACCCCTGGCTTGAAAG
GGACTGTATTAACTTATAAGTTATAAGTAGTTAGAAGTTACTTACTTTAAACTGGGGGTG
TGGGGGGGGAGTGCGGGGAGGCACGGGGGGGAGACGAACCGACGCTCTGCTTAGCTGACT
TCCCCCCAAATTGCTGACATAATTACATGAATGTAATTTTTTATGACTCACAGAAAATCT
TGGCATTTTCACTGAAGCAGATAATTAGACTTGGAATAAAGCAGGGGCGGAATAATTAAT
ACATCAAAACTAGATGAACTTTTTCTAATTATTTTTATTTAATCTCCATTCTAATTATTG
TTCTAGTCGGCTGAGCGAGATTGCCTTTCTCATTCAGGGTGTGAAATGCACCCGTAGCGC
TCAATCCTCACCCAGTGAAATATCAACTAAGCGTGGAGACGGGAAATCACAGGGCGCTCG
CCACTCTTCTTCTTCTTCTTCCTCCTCCTCCTCCTTCCTCCCCCACCGCCGCCGCCACCT
CTCACTCTCTCTTCCTCCTCCTCTGATTGAACTGTAATTTAAATTTCTCCATTGCCAACA
AACAATTTACGTACACCTGCCAGACTCTTATTTATTTATTTCCtcctcct
>NODE_75_length_690_cov_19.149275
TTGCCTCAAAGATCCATCTTTATAATCTCCCTCAGGCCCATAAATTATCCAACTTTGGGG
CAGGGTGGACGAGCTGTGCAGGCACAAGCAGGGTCCCTTTCACAGCAGAGCAGAGCCACA
TCACTGCAGTGGGTTTGGGGGGGGACAGAGCTGAATGGGGCTGCTCTTTTGCTCGCTGGA
AACGGGAGGGGAAAAAAAAGTACACTTGTTATCTTGTGAACCCTCAAACATGTAAGATAG
GAATCTCTTGAATGTCAGCGACAGAAATGGAATTAACAAGAGATCTTTTTATTGTCACAG
AAGGTCATTAGGCTGCCAATCGGGGTAATTATGGAAATGATCTCCCCAGCTCTTTGGAAT
GTTTTCCTGCTTCCATAAGGACTTGAAAGTGTTCAATCAGCCTCTCTCGTGGGAAAGTTC
AGCCATAACTGCAAGTGTACCAGCAAAATCAAATTAAGCAAAGAGATTTCATTAGTATTT
ATAGCCCCGAGGCATTTGTAAAAGTATGGAGCAGCAGAGTAATGTGGAACTGTGGAGGGG
AGAATTATTGCTTAATGACAAAGGCCATACCTAGAAGACATACACATAGATAATGAATAG
GAGGCATTGATTGCATCTTTAAAGAGGATTCTTGAGGGATTGTAAAATATTGATGCTTGT
GTGGCTGACTTTGGACTCCCGGCATGATGGCTGTGAGGGTGGTAACTTTGTTTGGGTGTT
AACACTGTTTAGCTGTTCAATTGATCATTCGGAGATGTTTGATCCTACAGTTAAAAGCAT
CAAATAATGCAGTAATATGAGCAAAAATAAAACACACCAAAACAGTCATggtta
>NODE_76_length_802_cov_14.402743
GTCAAAGGGCACATTGTCTTTTAACTGTTAGGCGTTGTAGCTCTGGAAGAGCAGCTCTCC
TGGTTGGACTGTAATGGTAAGCACAAGGTCAGACTGGTCACCAAGCATTCAATGGGGTTT
CTACCAGACATGTATTGAAACCCATCTGTGGAACAACTAGGTACTGAGGTTGTTAACGTT
TTTATCGGTGGTCTTCAACCCTGGTCATGGTGAGATTAGTTCAGCTTCACCACAGTAGTG
AGACAAGTGAAGCTGGTGGTGATGCCACAGTGAATACTGCCACAGTACTGTCTCTTTGGA
CAACTGAATGGTGCCATCTAGCACAACAACACCATTCTGGTATATAAGTGCAATCAGCTC
TTCAAGACCAGAGTTGCTGAATCACAGTTTGTAGTCACAGCAGGGGATGAACTGAGGGGC
GATGTGGGGCTAAACAGTATATTAACTGTGTGTTGTTCTCATTGCCACTGCAGCCGCCAA
TCTGTGATGGCTATTGGCCAGAGCTGGCTGGCAGATGATGATGGTTATGATACATCTACA
CCCTACTACCACAGCTCAGTATATGGTTGGTATAATGGGTTTGTATGATGGGTAAGATTT
CTTTCCACCCTCCATCTCCTACATAGGGAAGAGGAGCTACGTTCAATGGGTAAAGCGTGT
TCTTGAAGGCCCTAAAAAGCTTTTAGTGAAATTACGGCTACTTGGATCTTAGGCTTTGAC
CATTGAACGCACCCCTGACCACTAGTCTATGACATGTTGCCCAGTGATTCTGGCCTTTAT
GTTAAAGCCACCTCGGTTTACATAGAGCTCACGTTTGCTACAGTAAAGACTGAACTGTGT
GGGAGTCATGAGGGCAGTGAACAAAGCAGAAATCCATCAggcggtaccatcagctggagt
ttattaccagtgtgcagattgactgaactgatggcagcttttcaag
>NODE_77_length_645_cov_17.916279
GACCTACAGCCTTTAATGGTAAGCTTTTATGAGTTGGAGGAAAGAAAATAGCAGGGAAAG
ATCTGTGCCTATGTTCCTGACGGCTATGTTGCGCGCATGCTTCACTGCCTCCCTTTAAAC
TTCCTAAATTGTGTTTCACAATAAATAGATGCCCAAGCCCTTAACTGCCAGTATTAGATT
AGATACCATTAGATGTAATAGAAAATTCTCTGCCTGTAATATTTTCATAAGAGTTTGAGG
CATTTGATTAATCTGACCACATTTTATTGCATTAATGATTTTTTTTCCTTCCCACTCTGC
TGTAAAGACATTGTATACAGGCTAATGCTGTTTTCTCTCTCCCCTCTCTGCTCACTCTCA
TTCATCCTCAGCCGTTATTGCAATGCATTGTTGATGAGGTGAGTCGGCGTCTTATGTGCT
TTCACTCCTAAAGTCATTCCTAATGGAGTGGAAACCTTATATTTTGTTTCCTAATGAAGC
ACAGGAGTGGCAGACAGCTCCGCTTGGGCTGTCCTATGGCTGCCTGCAGGTTGAAGCCAC
CGGCCCGAGCCAAGCTGCTCTGAGGGAGCCAACAGGGGATGTTGGGTCGGGGGCAGCAGA
CAGCTTATGCATGAACTTATACATAGGCCGCAGAAAGTGTGTGGCAGTCTTAAAATAAAT
AAATAAATAAAATGCAGTAGTGGAAAAAGCATTGAGATAACTGGAAAAACTAGAATTTAA
AAATACTACTACATTTTTTCTGAGAGTCTTATCAGCAGAATAAAAATAATATCCTTTATG
CAGCCAACa
>NODE_78_length_461_cov_21.579176
GACTTGCTCTGTTTTCTTTTGTCCTGTCACGTCCATTTCCAGGACAGTTGCTGCTGTTAA
ACCAGAGGTGCATCGCAGGGAGGTTTGGTCCCAGAGGTAGGTTGGTGTACGTGTATGTGT
GTGTGTGTGTGTGTGTGAGAGTGAGTGTGTGTGTGTGTGTGGTTCGCTATCCTCCAGAGC
CCCCGTTCCCTCCTCAAACCTTCGTCTTTCATTCAACGTCTAGTCCTTTCAAAACAAGGT
GAAGTTCAGCAAAGTTTCTCTGCAGAGATGATCAAACAGTCACATCACTAATGGCGATGG
GTGACAGGGCCAGTGAATACAGATCAGCTTTAATTGTGGTGGGTCTTACTGCCACTGTCT
GTCAATCTGAGCCTTTGAATTGGCGAAAATTTGCTCTGTTCATTCTGTTAAATGATGTAT
CCAATTAAATGCTTTAGAATTCATGATCTTCAGTCAAGGTTAAATGAAAGCAGTTACTCC
TGTCAGTAAGGTGATTAAAAGCTGCCTACATCAGACACATTTTGTGCAAAAATTTAAATT
TGGGACTAAAGCATGAATCTTTATTCATTACGTGCAGTCCTGCTCTATAAATGTCCAGCA
CAGTC
>NODE_79_length_294_cov_8.503402
CCATAAGGAATTGATTTCCCACAATAGCAGATGGATATATGAGTAAAAAGCTTCCATAGA
AAAAAAAGCAAGGGTATGGGCAGATCCTAAATCCTTAAGCTACAGCACTGTTAATGTGTT
TATATATAAACAGTCAGAGGATAAGCCCTAAATCCACTGCCAAGCTAAATGGTTTATGCA
TCTTTTTTGTTTGTTTACTTCTATGTCATTTAAGCAAATTGGTCTGACATCCCTGACGAG
CACGAGATCTAAAGTGAGTGTATTTTGCATTCATGTCCAAAAGCTTCTCTCTTTCCCTTT
ACACTACAGTAACCTCATCTTCACCTTTCATTTGGCCTCAGAGAGATGTTAACAGACTCA
GATGTGCATGATGGCAGCTTTTTTTCCCTCTTCTTCGTCTGCACGCTCTCCTCTTCCTTT
GTTCCACTGGTCTAATCC
>NODE_81_length_145_cov_1.275862
TCTCAGCTAAATGCAACCTGCCATGGTGTGATGCTGAATCCATGTGGTGTGCTGTCCACC
AGAGAAACCTGGGGCATCTTGGGATAGCAGGAGAACGATTGGTAGAAAACCCATTTCTGA
AGTGGATTTGTGCCCTTGTAATCCCGATTAATTTTGACCCGTTGTGCTCATTTTAAACAG
AGCATTACAGTAAGCGTGAACACAGCAAGCTCCGGGGCGAAACCAGGAGCTTAGCGGCTT
TGGGAGGCTTAGCTGCAGATGGCATTTTAAGCCGGACTTAATAAATTgt
>NODE_83_length_557_cov_24.910233
GCCTAGTTAACAAATGAGCATTTTTGTGTGTTTGCGCAAATATCAGCTTTTATTTAATTC
ACTTTTTTTTAGAGGCAGGTAGTAACTCCCCTGTGTCTGTGTGGTTCCTTCCCCCAGCAG
GTGTTCACAGACCCCAGTAACCTACAGAGGCACATTCGCTCTCAGCACGTTGGGGCTCGT
GCCCATGCCTGCTCTGACTGTGGCAAGACGTTCGCAACGTCTTCGGGCCTCAAGCAGCAT
AAGCACATCCACAGCAGTGTCAAGCCCTTCATGTGTAAGTCACTAAGACCCTACCTATGT
AAGTCTCCTCAGTACATTATAATAATAACAATAATAACATGCTTTGACTTGCCTTTAATA
GAAAAACTCTGATGTTTTTGCAAAAATACACTTCTTGAAAATTGAGCTTGTTATTTTGTA
CAGGATTTCCACATGAGATGATGTAGTCGCTGTGTGGCAATACAATTTCTTTTAAGACAA
GAGTCATGCAGTTTTTTTATGCATCAGCACTCTCACACTCTGCTTATATGGTAATAACAA
CATTTAAACTAGCATGCATTTTCATTCAAACCCACTCGATCTAACCTCACTGTTGCCTGT
CACAGTGCGCCAGCCTCATCTACTGTTGACGCTACAGCCAACAGGCTTTTTCTCGTCTTG
TGCACACACTTTTTCATCCgtttttcgcagtaaaatgctaa
>NODE_84_length_360_cov_9.991667
CGAAAAGGGTTGTTCCTTTTCTTTCCTTCGACATTAAAGTGATAAAAGGAAAGAGGCCAT
GGGGTTGGGTGGTGAGTGACTCGTGATATCGAGTGAGAGGAGGAAGGAGAGGGAGCTGAC
TTGGGGGGCATCGTAATGCTGCATTGCCAGGGGATCAGGGCAACTCGGGGCACTGCCGGG
GGACAAGACAGAGCTATCATGTCGCCCATCCTTCTGACAGGCGCACCCGTTTGATGGAGG
GGCTCTCGCGCTCGTCCAGGGCGGGCCGGGCCAGTCCCAGAGGTGAGTGGAACTCATTCC
TGTGCTCATCGCGGTCGCTGCCCTCATGGGAGCTGCTACAACTGCTCAGGCTATCAACAG
GGGAGCGTCCCGAGTCCTGGCGGGACGAGGGGTTCTGGGGAGGTGGTACCCCACCACCGT
AGCCCCCCGGTGTGCTGCTGGTGCGATCTCTAGGAGGAGAAACAGGTTCGGACTTGATGT
GCAGGCTTTGAGCAGAGGGCAGGG
>NODE_85_length_145_cov_1.110345
GGGAGCGTCCCGAGTCCTGGCGGGACGAGGGGTTCTGGGGAGGTGGTACCCCACCACCGT
AGCCCCCCGGTGTGCTGCTGGTGCGATCTCTAGGAGGAGAAACAGGTTCGGACTTGATGT
GCAGGCTTTGAGCAGAGGGCAGGGCGAGATTTGAACCCTGACATAAGTGAGAGCTAGAGC
AATTTCTGTTGGAAGGAGAGGAAACGCAAGAGGTTACAGAGTTACAGAGCAAGAAACAAA
GTGACTCGCATGCAAGTAAGCATACACACACActtgtgaggtgtcattt
>NODE_86_length_558_cov_25.704302
CACTCTTACAGCACTGGCAGCTCGCCACTGAAAATAGACACACTATGTCATTCTTCAATA
TGAGTGAGACACATAACAGAGACAGGACTGTGCACATCCTATAACTGTCCTTCTCCGCAG
GTCTACAAAAACACTCACACATACGCACACACGCACACACACACACTGAAAGCTCTCGTC
TTTCCATCTGGTAAAGTGGGCTGTTGTGATTGATTTGTGGATTTGCTCCCTCTTTTTTTC
TCTCCATTTAAGTGAAATAATGTATGGAAGCAATCTGGCGACAGACATTTTGGAAAATCT
ATTTGAAATCATTTCAGTTGAAGCCATGGCAGTTTGTCTTCTTAGCGGAGAGGAGCAAAG
TATAATTGTCTGCAGTCTAGTAAAACACAGTATAACTGCCATCACACTTGACTGAGCTTA
TAGCCAGCTAGTCCCATGGCCTCTAGAAGATAGAGCAGTTAATGTTCCCTTTTATTTTAG
AGGATATGTCACTTGTATCGCAGATTTATACCATGATACAGCAATTTTGTCCAAACAGAT
GGATAATGGTGTCACCAGCAAAAAGCCCTGTTTTTATTGAGTTTAGAGCATATTGTTTAG
ATAGGGGACTGTGTTGAACAGCTCCACCAGCCCTTTCTCCCTTTATCTCTCTAATCTTGC
CAGTATTAGATTTGATCATTTTTGTTTGAAGGAGGAAAATGT
>NODE_87_length_774_cov_24.607235
CTTACCCACTTACTTAATCTTTTAACACCAGCACCTTAGGTATGGAAATGTCAAAGAGCT
TTAGGGAGGTGACCAGCTCTGCCTAGTTCAGGTCAAGCAAAGGGACTACAAAGTTTTGCT
TCTCTCTCTCTTTTTTTCTAAATATCTCTGCTCTCAATCTCATATACAAAGTCCTGAAAG
TCTTTTCCTTCAGTAGATGGTCTTCAGAAGCCATTTGCCACTTCCAAAATGGCACCTCCC
CGTGGTACATCAATGTACAAGTTCTTCTCTTTGACCTATGATTTTTTCTATGATGAATCC
TGTCTTTCTTTGCCAGTAGAGTACAGAAAAGTTCTTATTCTCTTTCTCTCTCCTTTCTCT
TTCCTGTAGTACCTTTATTTACGTACCCTGTTAAATCTAATTTGATTCTTCTTCCAAAGC
CCCCAGCCTCTATCTACTCGTACTAATGCTTCTTCTTTCTAATCTTATTTGCATTCATAT
TATCCACCCAGGTGGTACACCAATAAGAGGTAAGAGTGCTGAACTGACGTTCACAGAATG
AAAATAATACAAATTCATTCTTGCTGTCAACCCATCCATTCACTCGAATCACCTCCATTT
TTGTCCTGTTTACCAAGACCAAATCCCATTATGTTCATATGGACCTTCCTTCTTATTTGT
CCTGTTTCGTTGACTAAATTTGTATTCCATCTTTTTTGTCTATGCTTTATTTCCTCCTTT
GTATTCTTGTTTCAAGAGCCTGTTTAGCTCAGTTGTGATATGCTTGCCCTGGCTCAAATA
AGCATATCCAATGACAATTATTTTTTTAAACTATACTTTTACGTTCATTTTTGTTTTCTT
TTTGGCCATAGCGAATCATGTGTCCCTCTTTTTGTCCAACTAAAACAACCAAGCATTTTT
CCCCCTTAGCTGTTCTTg
>NODE_88_length_815_cov_8.563190
AAATAGTGAAAAGTATATTGAGGAAGTACTTTAATTGCTTCTTCAAAACGAACCTACTCG
CTGCTTAAGTGATCTATCACATATCATAATGATTACATCACCCCTGCGATTACCAGTGCC
ATGGTAAAATGTGTGAATCCAATTTTTTTTCTTTAAATTACATACCGCGGGAGCTTGCTG
GTAGAACATTTTGGATCCCGTACATTTTTTTTTTCTATTCCCAGAGGAGATGTAATCATT
ATGAATTTCAGTAACTGATTGCACGGGTAGCTTTGTGTGTGTTTGGAATAGTTGAAACAA
AACCTCAGACTATGGGGATTTACTTTACATCCAGACTGTAACCGCTGTTTTCTGTCTCCC
CCTCTCACCTCCACCCCAGTACGCTCTGGAGCGTTTAAAGGTCATGTGTGAAGAGGCCTT
GTGCAACAGCCTTTCAGTGGAGAATGTGGCCGACACCCTCATCCTGGCTGACTTGCACAG
TGCCGAGCAGCTCAAAGCACAAGCCATAGATTTTATCAACAGGCAAGTATCGCAAAAAGC
AGGAAAAAAAAAACTCCAGTGATAAATTCCTGCTGCCATTTCTGTTTACCAGCCCTGAAT
GCTTACCTTTTTATCTCCTTGCCATAGGTGCAGTGTCCTGAGACAGCTGGGCTGTAAAGA
TGGAAAGAACTGGAATAGCAAGTATGTAATTAGCTGATATATGTGACACAAGATTAATAA
CACACTCTTATCTCTTCCCCCAACCAGATGCATTAGAATTCATTGTTTTAGCCCGGGCAG
ACAGAGTGCTATTTGCCTTTTCAGTTTGAAGCGCAATATCTTTGTATCCAAGTTATTAAT
AGACTCATACCTGGATAAACCCTGGGAATGGAATATTTGTAGAATTTTAAAAAGAAGGGA
GGTGGTcgctattggaagtttttctttccgctgatgtagtgccgtgttacaggacacct
>NODE_89_length_357_cov_2.915966
AAAGCTGCTAAAAGACTGAATATTGTGCTTTATCTGATTCTTAGAGCTACCTGCATTCCT
GTGCCTCTGTCTACTGATAGACTGAGAAGTGCTTTTCATGTCTGGTCTTGTTGTTGACTA
ACTGTGTTGTTCTGTATTTTCTCTCTCCCTCCAGACCAAACGAGCTCTCTCCAGAAAACC
TCTAGAGTTGTGGCCATCCTGTGAGATTTAAGTCAGTCAGCCCTGCCCTGCAGAGACGGA
CCACTACTATTCAAGGGGAGATGAAGCCGGATGGGGTTTCCATAGCAGCAATGGAGCCAA
TGGAACCATTGGAATCCAACCCAGTAAATGAGGCAGCACAAGCCGCAGGACAGGAGCCCA
ATCAGGCAGCTAGTCCAGTGGAGGGGGAGATGCCACTGCAGCCTGCAGGAGAGATGGGTC
AGGCAGAACCTCAGCCAGACCAGACCAAGGAAACCGCAGCTGCTAAGACCAGCAACAAGC
CCTCAGGagactccaaagcca
>NODE_90_length_145_cov_42.537930
GTTCCTCTTCCCCAGTGGTTATTTACAATCCCATATATACTAAGCACTGATATTAAAGGA
GACCATTTTAATGAGGTGCTATCTGCCACGGCAATATGTCTTTCTCCGAATGAGATTGTG
TTTAAAGATTTTATCAAGAAATGGCTGTTCGGCAGGGTTATGTTTTGTCCATGAAATATG
CATTTCATATCTCTTTCATTTCATTAACATAATTTAATTTGTGCTTTGCATTCTGTGCAT
AATACATATTTGATTTACAAAACAAATATTTCCATTAGAAAATGAATTT
>NODE_91_length_321_cov_11.750779
TGTTCGGCAGGGTTATGTTTTGTCCATGAAATATGCATTTCATATCTCTTTCATTTCATT
AACATAATTTAATTTGTGCTTTGCATTCTGTGCATAATACATATTTGATTTACAAAACAA
ATATTTCCATTAGAAAATGAATTTCATGCGCGGAAAAGGCAGAACTGAAAGATGTATTGT
AAGGAAATAAGAAAAAAAGGAATTGTATTATCTTTGACTCAGAAAAAAAATCCTTGGCAA
GAAGAAATACACTCAATAGATTTTTTATATGTGAGTGTGTGTGCATCTGAGGGAATCTAT
GTGTGTACTGCATGTGTGTGTGTATACTGCTATCCATGCATGTTTGTGTAGACTGTATGT
AAATGTGCATTATAGAAGCAATGAAAGCTGAGGGTATATTGCATAAAGTTTAGTGCAATA
TAACTCAGATTGATTTACATGGCTtgcataggggtttctccctga
>NODE_92_length_259_cov_37.200771
CACGCACACGCACACACACAAGTAAAGGCAACATTTAACTTCTCGGGTACCAGGGGCACG
AAGGGAGAACATACTTCCAGAAGTACCAGGGGCACGAAGGGAGAACGTATCTTCTAGAGT
ACCAGGGGCTCGAAGGGAGAATGTGGTTCCAGAAGTACCAGGGGCACGAGGGGAGAATGA
AGTACCAGGGGCATGAAGGGAGGATTTCACTATAAATTTTCTGCAGTATCAGAAGGATAG
CCTTGTAAGGCTTCTTTCTTTCTTTCTTTCTTTTTCTTTTTTCTTTTTCTTTCTCGCGCT
CTCTCTCTCTCTGTCACGCACGCACACGCACACACACAAGTAAAGGCAACATTTAACTTC
TCGGGTACCAGGGGCACGAAGGGAGAACATACTTCCAGAAGTA
>NODE_93_length_301_cov_1.465116
ATTTAAGCATCACCAAAAATGTAGTGCTGAGTGCAGTCTAGGACAAACGTACTTTTGCCT
TTGTTCATGTTAAAGTGTAATTAGTGTTCACATCAGTGCTATCCTCGCTACACCACTACC
CTGCTGTTGGAACAGTCCCATTCAGCTCTTTTCTGCTCTGCTTCTACAAACCTCAGCTGT
TCAGCAGCAGCCAAGAATTTAAAAACAAAAAAGTGAAGATAAAGCTTGGGAAGAGGTTAA
AAGAGGTAACTGCATATTTGGACACAGACGGAGAAGGAGGAAGAGCCAGTCAGGGGAGGG
AGAGTAACAAATGGAGAGAAACAGAGACTTGGAGAGAGAGGACAAGGAAAAGAGGTTAAG
TTAAGGTCAGGGTCATGGAATCGGAAGGAGATCTGGCCAGTTAGACATACATTCCCTTTC
TTTCGAAGCTCTGGAGGATTGTGGt
>NODE_94_length_302_cov_1.662252
TGTTCTGTGGCAGGTACGGAAATGCTAAGCAGCTGATTGTGATTTTGTATGAAGATGGCA
GGAGGAAACGGGTTCATTATTGGGGCATGGATGGCAGGACCCTCAATCATAAACAGTGCT
TAGCTAGAAGGTGAAGCAGTGACTAAAAAGACTTCTGTATTCTGCATCTGTGGGAAAGAC
ATCAGTAATTAGGGTCGGAAAGTATGGTCCACAGCACACATTTGATGGCCATGATACTCA
TGTATTAGTGTGATATGTGAGGTAATATCGAGTAAGTAATAGCAACCAGTAAATGTAGGA
AAGCCCACTGATAAATTTACAGAGAGGAACATTGTAGTAGGGCAGCAGTGCATAAACCTT
CATTTAAAGATGAACGCACATTTGAAAGTTTAATTGTgcataaatcatcagcaagtgatg
tgatcagatgagtcatccttcaccgt
>NODE_95_length_332_cov_12.864458
CGTCACCAGGGCCAACCAGAGGGGGGGGCAACCTGCGAAAGCCAGCTGGGGGCATCTTGG
CACACGCTCAGCAAGGCACATTAAGTCGGCCTCACCCTGCATGGAACCTTTTGTTCAGCA
GAATCCTGCCTGACCTGCATCCCCCCTCTTACTCACGGCGCCTCCCACTGCACTCAGCTC
ATCAGCAAACACCTAATGAGCCTACGTCAAGAAAACAGACCCCCAGCTCAACCTGCCTGC
TCCCCGCCCCCACCCGGCTCTCGGGGGGCGCGGAGACGGCACTTTACAAGGACTGATGAT
GCTGCAAAGACCACAATAATGATAATTAACTTGCTGAATTTAGAAGATTATGCTGTTAAT
TAGTTGCAAAATAAAGATAAGTAATATAGTAGCAGATGGTTGAATAACACCCATGAGATG
GAGGGTTATTACACTGATGAGGTTTCCATGGCAGAGATGAAATATGAATCTGACTG
>NODE_96_length_145_cov_34.648277
GCTGAATTTAGAAGATTATGCTGTTAATTAGTTGCAAAATAAAGATAAGTAATATAGTAG
CAGATGGTTGAATAACACCCATGAGATGGAGGGTTATTACACTGATGAGGTTTCCATGGC
AGAGATGAAATATGAATCTGACTGGCTTTTCCCTCTTTCTATGGGCCATTCCAAGAGAAT
AATATCTTGTTTCTGCCAGAAGAGCTTCTGGAAGGGTATTACACGATAAACTAATTTGGT
AGATAGATTGGCCTGGCAAAGGTAGTTGTTAGAATAATGTGGTCCTCTG
>NODE_97_length_516_cov_9.970930
ATTCCCCAAAGACTTGGGCATCATTTGGTAGAAAGTGTCTAATAATTGGTTTTCGGCCAT
GTCAGACACATGCAATTCCCCGTACTAATGGCTCTGTTAGGTAGAACTGGGCCTCCTGGG
TCAGAGAAGGACAGAAAATAGCCAGACGGCAAAAAGCGCCCTACACCCTTGTCCTTTTTT
TTTCACTTCAGACAAACGAGGGGACGAGAGAGAAAGAGAGAGACACAGAGAAGGGGAGAG
ATGGCAAGAAGGAGAGAGTGTGTATGTGAGCGAAGAGGAAATGAAGTGGCAATAAGTGCA
GCCAAAGGGGAAATGCTCTTCACCGTGAGTTTAATACATCAGACTGGGGATTTGGCAGCC
CGCCACACAGCAATTGTTTACCTTTTTGCTCACTGGCTGCATCTGTTCTGTTTTGTAAAC
GGCACTAAACTATTCGCCCGTAAACACCGGAATCAATAACAACTGCTAAGGGAATTCCCT
TATCCCGCCCCTCCCTCTCTTTCCCTCCCTCTCTTCCCCATGTTTTCATCCCTATCCACC
ACCCCTTTTCCTTCCCCTAGATCTCCTCCTCTCTCCCTTCTCTCTGTTCCCTGCCAGTCA
AGAGCAGTGTGTGTGTGTGTGTGTGAGAGAGAGAGAGACAGAgagagagggagagagaga
>NODE_98_length_565_cov_9.125664
CATTATTACTTTTACTTCACATTCTTTCCCTCCTAACCTAATTTATTTCATTTCTCCCCT
TTTACCATTCCACCACCATCCTATCCCACTTACATTACTATCTCTCTCTTTCATTCCCAT
CTCTCTGTCCTCTCACCTCTCTCCTTGCCTTCAATCCTCACCTACACTTCTCACTCTTTA
TTCCTACCCCACCATCCTATTTACCACTCATTCCTTCCCTCTTCTCCTCCTCCTCCTTCC
ACCTTTTGGTAACTCTGTGGCTGCTGGTGTGGGCATGCGGGCCTGCCTGACAGAGTTTTG
CATGCGTGGCCTGTCTAACTTTTATTCAGATTCAAAGAAAAGGATCCGTACATCCTATCA
GAGTAAGTCGGGCCTTCCGCAAGGCTGGGGGACTCTGTGTGTGTGGGCAGGAGGGATGGG
ATTATAATGGCTCCGTGTTTTTGGTGGAGATGATTGCCATATAGATGTGGGCTAAAAGCA
AAGGGACTAACTAAAGAGATGACTGAAATAAATATGGTTGTTTCTGGTCCTATGGGATAT
AACCTATATTCTGCCATATACAGAACTTCCCCTATTCCAGTCATGTCCAGCAGTATGTCC
TTTGCAGAAAGAGGGCCACTCCTTTGAGTCTGTTAAGTAAGGGCAGTTATAAATGTTATA
TTATCCATGTGATGTATATTTTAACTAAAGCGTAGTTAGTGGGGTGaat
>NODE_99_length_647_cov_12.292117
CATATTGGATTTTAATAATGGTGTAGAATATTATCAGACAGTGAACACGCTGATAACGAG
CCTTGTGCTTTGACTGTTTGACAACTCAATCTTTCACTGCCGTTCATTCTGCCTAACGCC
ACGGCAGCAGAACAGTCATTCTTCTCCAAGAATTGCTTGTGCCAGTGGTTAAACAAGAGA
CATTTTGATTAATATTTTCCATTTGTTTAGCGAGCACTGAGCTAAAATTAGATGGCCATC
CCTTCCGTCGACAGGACAGCAGTGACTTTGGTTTCCCCGCCAGGCCAGTCCGACGCTCAC
ACACACCAGTTCCAGGGAGGAGAGGAAGGGAGGGAGGGCGGGTGCGGGAGTAATTTCAGC
GGATTGTGAGCGGACAGTAGCTCCGCTGGGAGAGCTGGCAATCATGGGGGAAACAATGTT
TACATCGATCAGCTGTCAGGAAGATTTATGGCCTCATTTTGCTGTAATGGAGAATTAGTG
GGGAGATTATCAGCGACTCAACACCACTGCTTGTTACCCGTGTCCAGGCCTGGCAATTTG
TCTCTCCCCAGGAGCAGCCCAAACACTTGTGACAGCACCAGCACTTGCCCTAATTCAATC
AAGAGAAAATGTTGGAATTAATTTGTTACAAGAAAATTTAAATATGTTCCAGTTGAGCAG
TGGCCTATAGCCACTCGAAAAAGCAAAGGGGAAAGAAAGAAGGGGAGAGAAAGCGTCTGA
TTTATTGTGCTGGGCAAGATATTGATCCAGTTCGATCCTGGCctgtgcgcagagggttta
atgtgtaataa
>NODE_100_length_293_cov_1.686007
CTGGTTGAGGATCAGAAATGATTAAAATGTTAGAGATCATTTTTAGCTCATTCATTGCTC
TCCTGTCCTCCTCCTCTGCTGATATTGTACGTCAAATGGTTGCCTTCTGTTTTGTTGGTT
AATCTGCACCCTGTACAGTAGGATCTTCCATACTCATCTTCCATACTCATCCTCTTAAGC
AAATTGGAAATTGGAAATGTGACAACATCCATAAAGAGTAGAAATCAATGGAAAGCCAGT
GAGCTAATTCCTTTAGGTCATCAATGTGAATCCGAACTTTCTTCATCACTGACTATTTTT
GCTCTTAACTTCAGTTGTATTTTCCCTCAGGAGCCTCCAACAATGGACACAGTGACAACA
CTAAAGCTACATTAGTCATTTACACAGGAAGGCTTGCTGCATTGCATCGGAGGGTGTATT
ACCTGGAAATCAGATCc
>NODE_101_length_381_cov_1.301837
TAATGCCTTCTTTACAAAGGCCAAAATCAGTGATTTTGATGTGTCCGTCTTTGTCCAGCA
TCAGATTCTCTAGCTGAGACAAAGTAAAAAAAAATATACACATCAGAACTCAGTGTAACA
TTAGACTACACTCATAAAATTTCAATAATTCCAAAAGACAGGGTCAAGTTAAAGATATAA
CTAGAACATTTCTGAAGAAATCTTAAGTCTGCCAATGCGCCCTCTGATAGTTAATATAAG
ATAAGAGACCACTGCAAATGTTTCTGAAATCATTGTCTCTACATGTATGACAGCCATTCC
ATTCCAGTGTCTGTTGAATTCCAGCACAAGCTCACCTCATTCTACTTTATGAGGCACTGA
TTAGGTGATCACCTGAACCAAATGTTATAACAAGGGAAAGTCTAAAAACCActgctgtgg
ccatcactatcctcttgcaataggaccagctggatggcaaaatggtttcttatttttttt
acaagttttttgtagataataaaactgagactttttaaaagtaat
>NODE_102_length_883_cov_13.027180
TTCCTAATCAATCCTCAGAATCATAAACAACCTCACAACTTTTTTTTATTATTATTACTA
TTCAGCCCTCTCTGCTTATGCAGTTCCCAGAAGGCATTGCCTTTTCGACTTTTCCTCTCC
GGCGGCAAAGATGTCGGGAAAACAAATAAGAGCCCAAAACAAAACAAAACAAAGTCTCCT
GAAATACCTTGTGGATGCCCAGAGGAAGGCGCTGGACAGACAGATGAGCAGATAGGTTTC
CTCTGTCCTCCTCTCTCAGGCTGCCTCCTCTCTCGGCGTGCTGTGGAGAGTGACTGCTCA
CAGCCCGCCTGGCATATCTAATTAGAGCCAGGCTGTTGCCACTATCGGGCAGAGGATCTA
CCTCTCCAATCTCTCCTGACTCAATCTTCCCCATCTCTGATTTTCTTTTATATTTATGCT
GGAATATTTAATTGTAGACAAAAGGTTACTCTGGGCTCTATTCATCGCACACAGGCAGAA
TAATCTCCTTTAAAAGGCTTGACATTTCAGGCTTTTCAAAAGGGGCTGAAAAAATTATAT
CCCCGCTTTTGTTAATCAATGAAGTAGAACTCCCCCGAACAAAAGAATTAAATTGCTTGG
TTGGGTTAATAAAACACACAGAAATAGCAGCTTCCTGTGGGCTTTTGTGCCTGCCACTGG
CTCCCCCCATATGCAACCAGCACTGTAATTCCATATGATTTGGGGGGCAAAACTCTCATT
TCTCCACACAGTTGGCTTTTTAAATCCTATTGAATGAGCAGTCTGTGAGGCTGGCTGATT
GGGACCTCTTGCCTGAGCCTGGCTGCCTGGCCAGCAGAACAGGCTCTCTCCATTTAAATA
TGACTTCCACTAAGGAGAGACAGCGAGTCCACTACTATTTACAATTTCTATACTGCCCCT
GCTTCAGAAAAACATTGTAATTatgcaaatgataggggcaataattaggcccttcactgt
cccattgtgtgagctgccgtcgagtttcagtccaacggtaggagaaacgcagcagggcat
gttctgg
>NODE_103_length_310_cov_2.309677
TTTAAAGGGGTCCAGTAAGCTGATTTTGTTACGTGAACAGAGCCAGACTGGCTGCTGCTT
TTCTTTTTTCTTTTTTTTTTTCCAGCTTCAGTGCTGTGCTTACTGGCTTCATATTTATCT
CTGGAATATAAAGTGGCATTAATCCTCTCGTCTAATGCAATTATTTTCTAAGTTGGTAAA
TTTTTCCCTTTAGAAATACAATGAGAAAAAGGAAAAGCTGCATGTTGGACGACTGCGGCG
TCGGGACAGAGGAGGAGAGCAGGGAGGAAAAGAGAAAGGAGGACAGAGAGGATGAACTAA
TGAGCTGCCAGCAAGGCTTCCTCACAAGTGGTTGATGATAACAAACGCTTGTTTTTACCA
AGACACTTCAggaaaatgacatgtttcaaggttgcagtcgcacaccaaaacaggatgaac
ctgagatcacaccagcgactcctgtttgtgtgct
>NODE_104_length_145_cov_37.910343
CTATTGCTTTTGGTGTTTCGGGAGAGTTCCAACAAGGACAGGCTAAGAAGTCTTTATTTC
TTTTTGTTAAAAAAGACTCAAGCTTGCTTTTTGTAGACCTGTACCATATTGTGCTGCTGA
GGTGCTGGGGGAAGGCTCAGGACTGGCAGTCTGAGCTCACTGTCACCGGCCGCCCTTCTT
GTGTTTCTGCTCTAAACCCCCATTGTTCTCTCGGCTTCTCTCCCCTTGGTGTGTGTCGTC
TCTGGAATCTGATTTGTAGTGGGTGAGGTAACGTACGTGGAACACTTAA
>NODE_105_length_353_cov_2.736544
AAAACCTGTTTAATCACATAATATGTTCTATCAGTCAATGTTATGGTTGTATAAAGTCTT
TTGTGTTTACTCCTGAATAAAATGTTCTGCATAAGTTGATGGTAAATGTGTGTCCATTGT
TTCTTTTGTGGCTCTGAAATACCAGGATTTACTGATAATAATAGTTTCAAACAGACACTG
TGGAAAGCAGAGATCCCTATATGTCCAGTCTGGATTTACAGCCCAAACCAGACCCTGCAG
AGCCATAAAGTCCATATATTCTCCACACAGTCCACTGCTTCTGAAACCCAGGAGAAGCAG
AGAAATAAGAGCGTCCATGATAACGTCAGTGAGCATCAGAAGCCATGGTTTTAAAGTTAT
GACCTCATTACCCTCAGATTGAGGCCATATAACCTTAAACCCACAGAGAGAAGGTGGGGA
GGGATGAAATGTTCTTGTTTTCTCATGTGCACTGAGGCGTGTTTTTCAAGGTAAATATTC
TTTTTCCAACATGAAAT
>NODE_106_length_145_cov_1.579310
AAGTTATGACCTCATTACCCTCAGATTGAGGCCATATAACCTTAAACCCACAGAGAGAAG
GTGGGGAGGGATGAAATGTTCTTGTTTTCTCATGTGCACTGAGGCGTGTTTTTCAAGGTA
AATATTCTTTTTCCAACATGAAATCGGTCTTTGTTGTTTGCCGAGAGGTAAAGAGGCGGA
AAAGTGAGGAGGATCTGAACTGGTTTCCATGTCAAACACTTCAATTCACCATAGAAACTC
AGATcttaacgcggaaactttattaaactgtgatggtggattgataagg
>NODE_107_length_345_cov_14.942029
TCTGCGGCTCCTAACGGGACAAAATGACGAACCTGAGAGATACATGTTGAACATGAGGTT
TCCTCCGCAGTCCTGTCTCATTGTGTTCACTTGTTCAGAAAGGGTTGGATTTCATTTCGT
TGGTGGCGGAGGAAAAGATTTTTATTAAACTTTATCTCATAACTGTGATCTGGAATAAAT
GCGGGTGGACAGATTGAAGTTTCCAGGCAACTGTCACTGGCCCCCATCTCTGAGACAATA
TTCAGACAGCAATTTCCCCTGGTGCATTGCTTTAATTAAAAGAGCAATTTACCTCTGTCA
GCCCGCCTGGTGCCCACAATAAAAAGAGGCCGATAGAAATTCGGCCCTTATCAATCCACC
ATCACAGTTTAATAAAGTTTCCGCGTTAAGATCTGAGTTTCTATGGTGAATTGAAGTGTT
TGACATGGAAACCAGTTCAGATCCTCCTCACTTTTCCGCCTCTTTACCTCTCGGCAAACA
ACAAAGACC
>NODE_108_length_145_cov_20.903448
CCTTATCAATCCACCATCACAGTTTAATAAAGTTTCCGCGTTAAGATCTGAGTTTCTATG
GTGAATTGAAGTGTTTGACATGGAAACCAGTTCAGATCCTCCTCACTTTTCCGCCTCTTT
ACCTCTCGGCAAACAACAAAGACCTATTTCATGTTGGAAAAAGAATATTTACCTTGAAAA
ACACGCCTCAGTGCACATGAGAAAACAAGAACATTTCATCCCTCCCCACCTTCTCTCTGT
GGGTTTAAGGTTATATGGCCTCAATCTGAGGGTAATGAGGTCATAACTT
>NODE_109_length_573_cov_19.839441
TTAAAGCGCTCATGATAAGAGTTTTATTGTAGCAACTGTGTCCCAATTTGACCAGAAACA
AGAGACAAGAAAGAGAGCGGGAGGCAGATAAAAAGAGAGAGCTTGAGAGGAGTGGAGAAA
GAGAGAAAGAGAGAGAGAGAGAGAGAAGCTTTTAAAAGGATTTTGTCGGTTATTGACTGG
TTGCACTCTTCAGCTAATAGCCATTTAAAGATTATGGGCCTGCTGGTGGAAATCAAGGCC
TCCATTGTTTGCCTTATTGCATTCTGGCAGATGGGGGCTGACACAACAACACGCAGCATC
CCTCCGGGCACGCTCGCCGAGCGCCGACCCTCCATCAGCAGATCTCCTATTGAACTGGCC
CTAATAACTGGCCATGAATTATTAATCCATGAACCATATTGAAGACAGAGAGCGAAGAGG
AAAAAACAAGGGAAGATTGCGGGCCGGTTGCAGTGAGTGTGATTGGCGTACAGGTGCCAG
TCGAAGGAAAAAAGGCCCGTTCAAAAGAGTCCCAGGACGGCCATTTCTCGGAACGGGGAG
GACATTCCGATAACTGGCACGGGAAGATAAAATATATATTCATTAAATGTCAGATTGCTG
ATGAAATGGGTCCGATCCATTAGTGGGTAGCGgggcggccagttaatgtttcccggttgt
tctggggttgggtgccttttagtgttgctctgggtaactgctggaaacaggatcact
>NODE_110_length_813_cov_11.859778
GTGCATTTTTGTGTGTGTTTCTGTTCACTGATGTGCGCAGACAAACATATACACACCTCC
TCCCACTGATGTATGTATCTGATGAGTCGGGAGAGTCTTAACAGACGCAGAAGACTGAGG
ATCTTGGTGAAGCGGACGATTCGCAGGGCACGGGCTGTTTTATAAACCTCCGAGTCAAAG
CCTTTCTCCACTATTAAAAAGATATAATCCACTGGAATGGAGGAGAGGAAGTCCACGACG
AACCAGCTCTTCAGGTAATTCATCTTGATGACCTTGGGATCGAGGATGATCTCGGAGCTC
TCCTCGTTGACGATCCCCGTCCTGAAGTTCATGACCAGGTCAACCAAGAAGATGGTGTCC
GAAGCCACGTTGAAGACCAGCCAGGTGGTGGTGGTCTGCTCTGAGAAGAAGGTTATTCCC
ACAGGAATGATGATTAGATTCCCCATCATCATGATGAGCATTATCAAGTCCCAGTAGAAC
CTGCAGATTGACACACACAAATCAGGAAGGCAAGAAGAAAAACATGCTAGTTAATGATAA
AGAAAACAGTCAAGAAAAGGGCAAAATATATAAGATCCTACCACTACTGCTTTATCCATA
CTGAGTTTATTAACACAAATGCAATGACCAGCTGAGGATGATTGGAACGCTACTCATTTT
GCAGGTATTCCGTCATGAAAGGCATTTGAGAAGGTGCAGTTTGACCTGATTATCACTACA
CAGAGGATCACCAAAGTTACTCCAAGTCACCCTGAAGGCAAAGAGGAATGTCTGAAACTA
ATGACATGATGCCCAATAGTTGTCACAACATTTCACTAACAAACACAAATGTCAACTTGA
TGGTGGCAAAGGGGAAAAAGTAGGAAGATTATCAAAGTGAGCAGGATTCATCCTCTGGGG
ACCTTGAATATCTCTAGAACTCCTCACTGTGATCTATGCAACATCTGCAGAGATatt
>NODE_111_length_539_cov_14.267161
AGCAGGTGCTTATGGATGAAGTGATGGATTACCTCACTCGTTGCTATCTCTATCGTACTC
CCAGCTCTCCCTCTCCCTGCTTTGTCCCCCCCTCCCCTTTTTCCTGCTACTGCTGTTCTA
TAGGGAAATGAATGGGTCTTCTGTTTGCTGCATCCGCATCTCACTCTGTCAAACTCTACC
ATGCGTCTGGTGTGGAGGGTTGGTATGCATGTGTGTGCTCAGTGTGCACGTGTATCCATT
TGCTCTGGGATTTGCTGCGTGTTTGTGTGTTTGCAAGTGTGTTTGACCAGGTCATTTAGT
ACTCTGCATGCAGGCTTGGAACAGGCTGATAAGCTGTTTGCAAAAACTGGCAATTAAAAG
TTGATCAGGCTGTCAATTCAAATGGAATGAAATGGAACCAGAAAGTAATTAAAAGGATGG
CATGAAAATGACAACAATTATATCTCTTAGCTTCCCATTACCGATGCACAGAGGAATTTA
ATTAGTTTAGGAGCTCATATAGTGATTCATACAGTAAACACACAATAACAAAAAAATAGC
AGTCACCATGAAAACCAACAAACAAACAAACAAAAAAACATTAAAAATAGAAAAAAAAAT
CCACTGGTGCCTGCTTCATGTCTTTGCAAAAATTCTGGCATTCTCATTCTCACTATTAAA
CCCTAATAGAGggaggccaacgg
>NODE_113_length_471_cov_3.719745
TTCACATTGATCTACAGGCAGCCACGAACAACCCCTGAAGGTTTCAACCAGTATGAATTT
CGCCATTAGTCTAATGATTTAATAGCCACACATTGTATTTCATAAATTACAGCTTTTGGA
ATTTGCCAAGTCGTTGTGTCACATTGTGATTTTAACTTAAAATTGATTAACTGTTCAGCA
GTGGTTACAAACACTCTTATTTCCAGTAAAATCAGACATAAGGATTAGGGTAAAGTATTT
AAAAGCTACAATTCAATTTTAATGCCAGCTCATCTCCAAACTGCTAAAATACTTTTAATG
CCCACAATGCGCAGCTGGAGTTTTGCTGTAGCTGTATATTATCAAAAGAGGGAATATCAC
AGATGTGTTGGCCTCCACATCAGCTCTATTCTCCGATAATTAACTCCTGCCTCCTCCCTG
CTCCTTTGTACCAAAAGCCAAACTGCCCTTTTGCTGTATTTTTTCAAAGAGGCAAAGGGG
TGAGAGAACACTTGAATCAGATGGCTCCAGAACCCTTTCGATGCATGAACGTGCTCGGTG
CTTTAGATGCAGCAAATGAATGAGGTGATTGAACTGACAGAGGCAGTAAGTGTGTGTCAG
ACCTTCCTGTACACa
>NODE_114_length_486_cov_9.137860
CGAAGAAATAACTTCCGAAAAAGTGCTGGAAAAGTGTGGGTTTCTCATCTGTGAAGGTGC
TGCAGCCGGGTTCATGAACACAGGTCTTTTCTAACAAAATCTTTCTGCATTTGCTTCTTT
CTTCCTCCTCCTCCTCCTCCTCCTCCTTCTTCCTCTTCTGGGACTTCATCCTTCTTCAAC
CTTCTCTCACCTCTGATCTCCGACCTCTTGACCTCACACACCTGCTCAGATGGTCTTCCC
TAAGATCAATCATGGCTTTCTTTCCGCTGACCAGCAGCTCATAAAGCGACGGCTCATTAA
GGTAGTGGGTTGTGTCCTCTCTCTCTCGTCTGTCTGTCTGTCTGTCTGTCCACTGTGCCA
AGTCTCAGCCAATCACTTCTCTCTGGCCAGTTTGCATGCAAGCCTTTAGACAGACCTGTC
ACAAGCACTCTTATACTCTGTTACTGTTAAAGAGTAATATGGAAATTTCTTTTTTAGTTG
TTGTTAAAAAAAGCAAGGTTTTATTAAGGTAAAATGAATTACTGTCCTGGCACTCCTCAA
AGAACTTTCCCTACAGTTTAGATTGCTGAATATTTTCTTAGACTTTCTTACAATCCAGTG
TAATAAAGGACCACACATTTTCACAATTTt
>NODE_115_length_868_cov_14.277650
ACAATAAAGAAACAAAAGTTGGAGAAATTGCTTGCCCTACATCTGTCATTGTCATTGAGA
GACTGGCCATAATACTTTATTTATATTCTGTTCTAGAGATACGTGGTTTCTGTTGTAAAT
GTTCATTGATTCAAGGGCAGACAAATATACCCCCAACACCCTGCAATGACCCACATAGAG
CGATATGTGAAGTTCACCATCTATTAGAATAACATGACAGGCACAAATAAACCGTATTAT
ACATTTTGTTACCCTTGCAGCCAACTCAAATTACATTTTGAATGTCGTCCACTCAATCTC
CTCCCGTCTTTTGTGCTGTCTTTGATATAAATAGACAGACATTCAGGGGTCTAAAGAGTG
GAAGTTAGAAGAATAAAAAAGGAAGAGGAAATTTAGATATTTTTAAATGATGTCCTACAT
TTTGTCAGCTAAAATCAGGATATTGCCTGAGCGGGGAGAAGCCATGTTCTTCAGTTGTCA
AAAGGCAGTAAGTAATGATTAAAATAGCAGTGTGAAACGCGGGGAGATTAAAGTGATGCT
AATGATAAGTGAGAGAAGAAAAGGGCAAGCTATATTTTAATTCCTGGGAGAATGGTTAAT
GACTTCTATTGCCTGAGATTAAACTAAACCTGTCTCATCAGCTTTTTCTGCTCGCTGAGG
AAAAAAAGCCCTCTGCACTTTAATTTATTAAACTCTTTTAAGGAAGCACATTGATCTACA
TAGGTTAAACTTTCAAAATTTGGGCAAAAAGACGCCCCATAAAGCTGTCATGCAGGGCAA
AGCTGTTGAGTTGCTCAAGGCACACTATAAAGAATTCATTATCTCCAAACTGCCACATTT
AATCAGAAAATATCAATTATTTAAAAGGGGAGGTTTGCTCCTGTTTAGAGCATCAGGTTT
TACTGACACCCTGAATTATCCTGACATGTTGAATATATTTTTCTGCTGTCACTGTGATGG
TGCTGTGAACTTTTCCATTTTCAATGCCACCTTCTTTTTTTTttaaacacct
>NODE_116_length_528_cov_18.138258
TATTTTTTTTTCTCATATTCACCACATTTTCTTAATCATCCACCCCTTTCCCAATCATCC
ACCCCACCACCCAGCAGCTCAGTGCTTTCCCATCCTCAAATTCCCTCAAAGTTTCAGATG
CTCACAATTCTACAATGCCCAGATGCTGTCCTTTGGCCCTTTACCCCCCTCAACCCAGAG
CTATCATTCATAACCTTTCTGTGGAGCTGGGAGTGAAAGAGGTGGGATAAGGGAGAAAGA
GGGGGAGCGGAGAGCAACATGGCAGCTTATTTAGAAGACTTCCTTTATTGGAACATGTGC
AAGCAGTTCACTCACAAAGGACTTAAATAGGATATTTTCTGTTCCCTATAGTTGCTTTCC
CCTTTTAAGTGCCGAGGCAAAAAAAGTAAGTTTACAACTCCCTCCTCAATGGGGGCTCTT
CACTCTCAGGTTGCGGGGACCTGAGTGACCTAGGAAAGTTAATTAGGAGGCGAACAAAGA
GCGAGCTGGAGCAGAATGCCTCGCCTCTCCTCCAGCCAAAGATGTCATCCATTAATTAGG
AAAATCTTTAAGGTGGCCTTATTGAATTTACAGAAAGCCCCGTGGTTGGCGGGCAACAGT
TTTTTGATCAAGCCCTGACTCAAACAATGCCTTTCTGGGGGTTAAAAAAGAAGAAGAAGG
GAGGAGATTGGT
>NODE_117_length_1170_cov_11.004273
GTAACTAGTTATGTTTTTAATTATGCGTTTATGCTCTTCTCCCTACAGGCACAATGATTA
TGGACAAATTGGCAGTGGTTCTAATGAAAATGTGGTTGTCCCTCGCCTTGTGGGATGTGT
GGACCATGTGTCGAAGGTCACCTGTGGGGCAAATCACAATCTTGTTCTTACAGGTACTGT
ATTGCACTGTTTAGGTCTGCTAGGATACACAACATTTAATTAGAATGCTGTTATAAAATT
GCTAAAAAATTAAAGTGGTTTCCTTTTAAAAATGCAGTCATTTGTGTTTTTTATGCGCAC
CGTTCCAGTTACCTTTTTTCTTTAATATGGCCCATCATAACAGAAAAAGATCCTGTCATT
GACCATTCAGTATCTTTAGAATACCTTAAGAGATAGAGCTGACGTCAGTAGTCATGAGCT
GTCACTGTGTGCTTCAAAGTTCGCCTCTTTTACTCAGTTTTATGCGCATATCTGAGCCCT
CAAGCCCTCGATCAGCACATCACCTGAGAGAGATACAAGGAAGGAGAGAGAGAGAGTTAG
TGAGAATATGGCCCTGGCTCCTGATCCATAACAGTCATTGCCTGTTACATACATTTCAGA
ATTCATTCAGGCTATGAAGATAATCGAGGTAGTCGACAGTTTCCCCTGCAGCCCAATGGA
TTTATGATAGCACTGTCAAGAAAATGAGGCAAAATGACACAGTAGCTGACTTTAGCTGCA
AATAATGTGATAGGCCGTACAGTGGTGCAGCAGCAGCTGCTGTCATTGCAGGTAATAGCC
TATAAAGAAGCCTGATAGCAATACCTGTCATTTCTTAATGGCTGACTTCACTGAAGAGCT
TTTGTGGCCTTTAACATGAAGATAATAGAAGATACAACAAATTTTACAGCTTTTGCGTTG
CATCCATAATTTATCTCCAGAGGCCCCCACGCAGCAGTAGCACAACAAGGACAACATGCT
CCTAGAGGTGTGCTGGAGAGAGATGCAGTATGAGCTGCAGGGTGTTGGAGGCCCCGGCTG
TACTTTGCAATTAATGGAGGAACTGCACAAAGTTCAAAACATCTTCTGTCAGTTGATATG
ATCACGTAATTGTACATGTACTTAATTTTGGATTTTTCTGTTTAAATGATATCTTATATT
TTTACATTAAAACTGTGTATTTATTAATTTGCTTAAATAATCTTTGATACCATGTTTTTT
TTTATTTTCCtaaattggaaacgtgggtagtttactaattaaactgaatttactaattga
tgacatgcaggtgacggcagattgttgcagtggggctgtggacgggcatgtggg
>NODE_118_length_309_cov_4.161812
AAAGAATTGAAAAGAAACAAAGAGCAAAGAAGGGAAAACAAAAAAGAGAAGTGAAAAGAA
ATGGCAAAAGATAAAAAGAGCAAAGAAGAGAAGAGAAAAAGAAAAAGATAAGAGGAAATG
GAGAGAAAATTAACAGAGAAAGAAATGTAAAAGAAACAAAAAGAAAAGAAGGGAAAAGAA
ATAAAGAGAAGTAAGAAGAGAAAAAAACAAAAAGATGAGAGAAAACGGAGAGAAAATATA
CAGAGAAGAGAAAAGGAACAAAGAGAAAGAAAGAAAAGACAAAAGATGAAAAAAGGGCAG
ATAGGAGAAGCAAAGTAAAGAGAAGCAAAGAGAGGATCGAACGAATAGAAGATGAAGGGA
AGATGTTGCTTTGAGCATTTCAGCAAAATGTCAAAAGGCTATGAGGCCAAAGAGCGTAAA
GACAATCCTTTTTAGTCATTCCCTTCTTACAAa
>NODE_119_length_1070_cov_20.739252
GGTACAGAGCACACTGAGAAACTGACCGTGAAGTAATAACAAGCGAGTGGGCAAGAGATT
TTCTATTAACACAAGGGGAGAGGAGCTAAAGGGGTTGTGGGCTATGCGAAGACCAGTTTC
TTGAACAAAACTGCCCCGATTTAACACCCCCCACCCCGACTGCTGCTCTGTGTAAAGTTA
TAAAGCCACAGCCATGGAGGAGCTTGAGCGCCAGCTAGTGGTAGTGAAGTTTCACTGCCA
AGACAGTCCTCACCAAACACATTAATCATGACCAGGGGAGTGTAAAATTCAATCGGCTCC
TTCCATCCATTTCATGTGAAGCAGACTGAAGGCCGGCCTTGTAGTGCCTGAGAAAGGAAG
GATGAAAAAAGGGGGAAAAAAGAAAAAGGAGCTCCCTACACTTCATCAGAACCCCTACTT
CATAACAAATGGAGTGTCTCTCTGGCGGAGGAGTGCCATCAGAAACACGCGTTCTCTCTA
TCCATTTAATTCCGGCAGTGGAGGAAGGGTCAGGGAGGGAGCAGTGGGTGCGTGTTCTGC
TCTCCGCTCGCCGCTTCCCCAGTCACACAGTAAACTACCTTTTAGGAATTGTTTCTCAAT
AAGAAATGATCAGTCCATTTATCTGCACCAGGCGGGCCTGTCTCCTCACCCAGACCTCCA
ATATTTTTCGTTTGACCTGATCAGGGCTATAAACTAGACCGAGACACTTTCAATTTGTCA
CCCGAGGAGGCCTCTGCAAGTCCCAAGCTACTGATTGCATCCTCCCTCCCAAATGTAAAA
ATTCCTCCCATGCTTGAAACCTCTTAGATTTTTTTCAATCATGCATACAGATGCTGTGAA
ATAATGCCTCATTCATGCTATTCATAATGTTCTGAGAGATAATCCCATTTAAACATCAGG
TCATAGACATAATGTCTTTTTCTGTTAATGTATATAGTCAGATACAATGAACAATTATTA
TTTAGTAATGTATGATGTACACACAAGCTATAACTTTACATCATATCAACTATAATAGCG
TCCCTGCATATTGTTTTTTTCAAATATGCTTATTGTTGTCACTTTGCCAGGTAAATCCTA
CTGCCATGTTAATGTCAATGCTGAGCATAAACCTCAAAGACAAGACTTGTTCAAGAAAAT
TAACTGAGAAAATGTTAATGGATGCAACAACcaaactgtcgttatctggccaatccaaaa
aatcaacatacttc
>NODE_123_length_662_cov_14.122356
CGTCTCAGTTTTATAAACCGCTGTGCAGACAACATGTTGCATGAACATTTTAGGAAGTTT
AGAACACTGGGAAGGAAAAGAAAACGTACATAAGGGTAAAGACAAACTGAGGGCACTTAG
CAGGCTGCATGTGGGGAAGCATGATGCTTAAATCTGAAGAAATCTGTGTAAGCTTATTGT
GATGGGCAAATGGGATAGCCCATCTCCTATGGTACATCCCATGAACCTAAAAAACCCTAA
ATAAAACATCAGTATTAAGTTTGGTCTATCACCAGAAGCTGCATTAGGTCTCTCCTCAGT
TTGCTCCTTAATTCCATCAGAGTAATCCCACGTTATTGCCCTCTAACAGTACCCTAAACG
GAGAATAAAAAGTTTGCTCCCCTCTAGCAGTGTATTACCAGGAAACAACAGGCCCTCTCC
TCATTAAGTTATAGATATAAATGCTCCAAAGCATGAAATTACCCCCGAGCCTCCCTCTCC
AAATAACCTGGTTTGCAAACAAATGATCCGAGCACAAGCAGTAAAAGGCAGATTATTAAA
ATAATAGGAGGGATTTAAATTTGCATCCACAGAACAATTCAGCAAAGGACTGTGCAATTA
CTCCTCCCCTCCTCCTCCCCTTTTCATTCCACCTTTCTACTGGCAAGCCCAGAGTCCCTC
GCACTTATGTGTCCATCTGTTCTTTCTAAGAACCAGATATTGGTATCTTTAAGTGTGTCC
GTGTTAGTGTTAATGTGGTCAAACAGCGGAGTATGTGCACTTCCCTGGTAGTGTTGGGTA
TTATTTTTTAAGTTAATGAATACTAc
>NODE_124_length_293_cov_1.911263
GCCTGCTCTCATGTATCTCTGCCCCTACTTCTGACTTCCACCTGCCCTTGAAAAGGCTCT
GATGTCTGCACGTTTCCAAAGCATATTTTTTTTATCGTGAGCCTCTCTTCCGTCCTTTTT
CCCACCCCCCTCTGCTCCTGTTCTTTTTCACACCTCCTTATACTTGTTATGCAGGGAATG
GGCTGTTGCCACAATCAATAAGATTTCTGGACTTATGTGAGTAGATTTGCAATTAAAATT
GATTTGCACGCAGGACTTAGCCTGCTCTCTTAATCATTCAAGTTATTTGGCCACTTATTG
GAATATTAAAGATGTCCTTGTCTGTTCTTATTAATTTTCTCCCACCGTTTCATttttgca
attgaaccacttgtctctccaaatgaacaccatgactaattatcaggccttaacctttag
tcctttcacacattata
>NODE_125_length_734_cov_16.934605
AGACTGTTGTCACAGCATGATTTATTGCACAGAAACAAGAATATAGATATGTATAACAAA
ATTAAAAGTAAACTTTTCCTGTCATGAAATGTACTAATTAGCTATTTTCCTTTATCAATA
AGTAATGCAGATAATTCAAGCAGTCTGAGAGGGAAAATGCCTGTCATCTTTCAGTGTTGA
GAAAATATTGTCACAGCGTCACTTAGTCTCAGAGCCGTGAGCCAAAAAAGTTTGTCAACC
GCTGCTACACAAACCATTAGAGTTGTATAAGGTACACGGAGTTCCTGTTCTTGATGATTC
CTAACACTGTAACTCAGACAATTAACCATGTAGAACACCAGTGTTTATTGTGTGCTGTAA
ACATTCATTCTACTGTTCTACTAATGCAGACATAAGGGTGCTTCACTATTGCTCCAACTG
CAGGAGGCAAAAAGTCACCTCAGGTCGATGGCACTCAGCCTGTAAACAGGGCTTCCCGTA
AAATCAATGATCTTCAGTAGGAGCTATCAGTCTGTGGAACAGAAATAGCCATGGCTGTGT
TGCGTCTAAGGCAGGGACGTACAGTGCTGTGTGTTTGCTTGAGTGTGTGCGAGTAGAGGA
GGCTGATCACTGGCATGTCTGGGAGCATTTCTCAAAGATAGCAGAACTAAAGCATGCAGC
TTTGTCATGCATGCAGTTAGTTGATGCAAAGAGAAGACTACAGCTTACAAGTGTCATAAA
GATACTTTTTTTTTAAAAATGTGTGATTTATGCACCAAACTAGTGCTAAAGCGAATATAT
ATAACTTTGAGCTAAAATAATCCTTGCTGATTACAATATGAGAAAACATAAATACCCAGG
AGGCAAGTTACTGATTGTTTTAGTTTCACAGCACTCAa
>NODE_126_length_370_cov_8.921621
TAGTCCAGTGAACTGGTGTTTTTTCAGAGGTGAATCCACCTTTATTGTTTTTAATGCCGT
CCTGTGAGCTGGCATTTTATTAGCGGTAAGTCTCTCTCTTTGTGTGATATGATCCTCTTC
TTAGATTTCTTGATGTCCGTTTTTACAACGCTATTTTTCAGCTGAGCTATCTTTTCCGAG
TTTTAGAGGTTAAAACTATAATGAATAACTATTAATTTGATCTTCTAATTTAACTTTTGT
ATTCCTACTTGCTTTCTATAGGTCTTTCAGAAGCAATACCTGTGCCCCAGTACACCGCAC
GTCCCCAGCTATTGCTATGCTGAAGCTAGAGTTAAAGTTAAGGCTAGAGTTAAAGCTAAA
GGTGAAGTGATGATTTTGTTACTCACCAAGGTAGGTTTTCTTCTTTCTGTCATCCTGAGC
TGTGTCTGTTCTCCCAGTTTTACAGGTTGTTCCTACTGATTCCACTCGTGGTTTTGTCAA
TAAAATGCTGTCAAAACTGACACGTTTTCGGGTT
>NODE_127_length_770_cov_10.307793
CTGATGAATATTCCTGTTCTCTTTTTATTCTCCTCTTTGTTTTAGAAGCCTGATATTGAT
TTCCTTTGAAATAGTCGCAGTTGTTTCAATTATTCAATTATTTTAGAAAGTTACTGGGTT
TGTTTTTTTTCCCAACCTGTACATATTGTATTTTTGTGAGAAACACACTGGTTAAAGGTC
ATCACTGGGTGGTAGAGAGAGAGAGGGAGGGAGAGCCACCCTTGGGGGGGTCAAACTCTC
CCCCGCCTGTCCGGGCTGTGGGCTCCTCCCCACGCTCCTATCCCGTCTCCACTGGGGAAA
AGGGGGACGGAGAGGGAGAAAAAGGGGTGAAATGATTTCTAAATGAGAACCAAAGATTGA
TATTCCGGTAGTCATCGTGCGTGGTGGACTCAGAAGAGCCCGCCCCTTCCGAGGCACCGG
CTGGGTTAGGTTTGGTAAAATGATCTCCATGAATGACCCCCCTGCCACCCCCGCCCCGCC
TCGTCCGACGACTGGGCAGTTGAAGCGGGGAGCCAAAGGCATTGCACGGGCCCACGCACG
TCATCTGCGACTCTCTGTTCCAGCATGACCCATTGCTTTGTTCATCCGGTCTTCTGATTG
ACCATCAAGGCGGCATAAGTATTTGTGACTTTCAGGTTCTGATCATCCCGCGTGGTCTTA
TTATTCCGGACTGAGGGTTGAGTCTTCAACTTAGGGTTATTTTACTTGACTGTCTTGAAA
CGTACGGTCGAGTCCAACCTGGAGTTTCTATTATCTCACTTCAAACTTGTATTTCTTGAG
GTAAACCGTTAAGGTGGATTCGCTGATGAGAGATGTCTCTCTACCTCTTTATTTATATTT
CAGGAGCCTCAGGAGAAGAATTAAGGCTGGGTCAAAGGTCAGCTTTTCAGATCAAGGTTG
GGGTTAGAATAAAG
>NODE_128_length_482_cov_12.232366
CACACTCCCCTCTTAGAGCTGCAAGGCACAGGGCTGTGCTTTATTTCTCTGCTCATTTTT
CTCGGAGATTGGTACCTTCACACGCAGATCCATACCATGCTCCTGTGCAGTGCAGGCGGC
GGTGAAGAAAGAGGGTTATATTTTCCCCTTGAGTTAGGACACCTCATGACAAATGATAAT
GGATAATCAATAAAGTGGGAAATATGAGGCAGCAAACTTTATGAAGCCAGGAGACATATT
ACTCCCCAACAACACTGGTTTCCCTTAACAAAGTCACTACTCGACTGTGCCTAATAATCT
GAAGGAAAATCAAAGGACCCGCAACCACATCAGCAATATTGGCAACTTATTCCACTTTAA
TGGCATTTTGATTGATTTTTTCCCTCTTCCTAATGGTCGTTTTATAGATTTGACGCTGCT
TCTGCAAAACAGCAGTGTGTAATAAACCTCCCCGAAGGCAAACGTTAGCCATTAAAGCTC
TTGTCTTACTAGCGCTCATAATTGGAGGTTGACCACCACCACATTTTGGTCTCTCACATA
ACACACACTTCTTGGACGAGCCTTCTCTCTCCTACGCCTCTCCAGCCGTTTGATATTTTT
GGTAGATGGCCACAATAAGTgatagg
>NODE_129_length_885_cov_11.666667
GATAATGGAAAGCTGTGAGGATAACTGGTGATAAATAGACTTTAACACCCTCCTCCTTAA
GAGCAATGCAGTCCTGCAGTCCTCTCATATGCTTAACTAATCATGACCATGGCCGGCAAA
TTCATACAAAAGACTAATTACTGTTGTACTTCACTTCAGTCTCAAAGGCCTCTTATATAA
GGACTTGGGGGTTCTCTTGCCTCTTTTCTCCTCTTGATGGGTATTTTTTTTACAAGTAGG
CCTCATGCTAGACAAAAGCGTTTAAAAATTGGTGATTGCTTTCATCCGCTTTAATTACAT
TCAGAAATGGCATTTCTGCCACATAATACACCCCTATTGTTTCAGAATTATCTGGCTTGG
GGAGTAAAATCTACAATATTTGACGATGCTCCCGAGCTAAATCGCCTCTTGAAATTGAAA
TATGCTGCCGAAATACAAAATAAAAAGCCAGCCTTTGCTGCTGATATACTGGAAGCTCCT
TGGCTTTCTGCAGAATGCTATTATTATGCATATCCAGGTAGAAAGTTAATTAACCCAAAG
CTTAAGCTAATTATGGTAGCAGAATGCTATCAACCAAACGCTTTCAGTCTGACAGCTGTC
CAGAATTTCATTTGCTAATCATTTGTCTTTTGCCGGAGCATATGGTACATTTCCCCGCTA
TCACAGCAACAACAAACAGATGAAAATCATTAACTAAAAACAATGTGCAATGTGAAAAAT
CAGACACAGATTTATAAGGCTTTGTGTCAGAGAAAAAAGGGGGATTTATGGCCTGGGAAA
TATAATGATAATTTTTGGTTTTAGCCACTTAGGATTTTAGGCAGATCACGTGACCCAAGT
GTGCAGGGAATTCAGATGCACAAATATATTGTTTATATCTATATGCAAATGAGACAGAAT
GTTTATCCGTGTAAAATTAATTACAATTTTCTATAGGAGCATATGCAAAGAGCTTGTTCT
TAGCAATTTTTAGCTTCTAGcacattttgtgcctgtttgttcaacacaatatttttatgc
tgttaaaag
>NODE_130_length_905_cov_14.360221
CACAAAGACAGCAAAAGATTTCTAATGAACAAATCCTTAATAAATGTTGCAGATCAGTCG
CTTCCCCGCGAGTTATAATACAATAAACAGAACATTCCATAAAAGTATCTAACTGAAAAA
CACTGTGTGGGAGAGAGCAAGGAAGAGAGAGAGACAGAGAAAAAAAGAATATGAAAGACC
CCAATTCTCTCAAACTCCATAATAGTGAAATGAGCACATATAAATGTGTTAAGAGTATCT
CTTTGCATCTTGTATAGACTGCATGTATTTAATCTGTAAAGCTTATTAAGGCCCTAGTCA
TTGCTATGCAAAGCAGCACCCAGTGCTTTTCTCTCGCTTTTCAGCCGAGTGCAGTGTTTG
GCCAATAGGACTGGCCCCCCGCCTCTCATTCTGCATTCATAACATGCAACATTTGCACAA
TGTATCTCTCAAAGGCCCTGAATAGAAGGCCTTAATACTCATGTAAACAACTGCAAACCA
ATTACTTAATGAATCGGGCCCACACATAATGAGGAGCCTCACAAAGGGCTATAAATGCAT
TTTTTGCACCAAAGCCTCTGCTTTAAACTACAATCCCTCTGCTGTAGTCTAGGCTTAACT
GGCAAATCATAATTATTGTCTAAGACAACAGAGAGGAAGCCATTTTTGTATTTTGAGTCC
AGCTCCATCCTCCTTTTGAAGTCACTCATCAGCTCGCTGACAAAATAAAGCAAATAATTA
ACAAGTAGGATGGAGAGGGGGGAGAAGAAAATACAGGAAGACAGAGAGGAAGAGGGGCAA
AGAGATGGAGAAAGGGCAAGAGAGCGAGAGAGAGTGAGACGCAGAGAGAAGAGAAAGGAG
AGAAACAGGGCAAGAGCATGCTGCAGTGTTATGCTTCTGCTTAAGTGCAGGGCTTCCAGA
CCACTTGTGGAAGCAATAAAGCGCAAGAAGTGACTGTGGTAAGTGGAATGCTTAAATCTA
AGCGTTGAGGAGAAACAGAGAAAAGACAGGGGAAATTGTTGTATGACCAAAGAGAAGATG
ATGACAGTGACTAGCAGTTCTTTGTGTTg
>NODE_131_length_445_cov_18.278652
CACGCAGACAGGCCGATCGATGGAAACGTTGTTTTAGGAGTGATTGGCAGCCTCCCCAAA
GGTTACTGTTTAAGTTGGTTTAAGGTTACAGCTCTCTCCAGGCTGCAGGCAGGCTGTGTG
TGTGTGCGTGTGACTGTGTTGGCTTGGCTTGTGGTTGGGAGGGCTGGGGGGGTCGAACTC
AATCTATATGATGCAGGGCCTCGGTCCTTTGGGGATACAGCAGAGGGACAGCACCAATTT
TTAGCCCATCAGCCGTCCAATTTTTCTCCTTTTCATACCTGCTGTAGTAAATGAGAAACA
AATTAAATTTCACCCCACTATCTCCACAGAAACCATTTAAATCCTTTATGGAAACCAAAT
TGTCCCCAGACAAATCGCCCCTGGTTCTGTGGAAATACACTATGGCGCTGCAACCGAAAT
AAATTTGTGTCACTCTGGATATGGCATTGTCTGTAATGCCATTCATTGGAGGATCCTGGT
GAAAGAGAGAGGGAAATAAAATAAGGGGCACTTTTGGAGGAACAAAAGGGGTGAAAAAGA
CCCCAGCTCCCCATTCTCTTTTTTTCTCTCTCTCTTTTTTTTTTTTGCT
>NODE_132_length_755_cov_11.894040
AGTATGAGCATAAAGCATATGTCATCTGATGTTGTTTTATCTCTTTGATAGACTTATTAA
CAAAAGAAAACATCCATAGATGTACTAAGGGGCAAGATAGTGATTTGTCTTGATCCATCT
TTTCTCTCTATGATTTCCATTGTATTATTCTTAAACTAGAGGGATTTGAATATAAATTGA
AAGCCTCAAGCTCTCTCCCTGAAGCTAAACTGTAAATAATAACTCTAAACTTTTTTCTAA
TCTTTGGTAATTGAAGCAAATGGGTTTTGCGGAGAGAGATTTGTCGCAGGGAAACGTACA
TACATTTTTTTTATTTACGAGGAGGCGAGGGCTGAGCAGTGTAATGAGTGAAAATGCATG
CTTAATTTAAATGGCGAGTGTGTCTGTTAGGGAATGCATTAGAGTCTGCAGAAGAAGCGT
AAGACATATTAATTGACAGACAGGAACCGCTGTCTCCGAGGTTGATACAAGTAATTTATT
ACTTCAGAAACGAATGCCACCGCCAGAATGTGCTTCATTAATTTCAAATTTAGTTTTAAT
TTCAAGCTGTTGCCCCTTGAGAAGAATAAGGTGGCAAGTTCTGTTTGAAGAGACATTTTT
CCCCTCTCCCTCACTTCATCTTTCTCTTTCCATCCTCCATCTCTCTCTCTCTGGCTGTCT
CTGATTTTCTGCAGTACAGAACAAAGACCTGGGGGTGGAGAGGGAAAGGGAGGGTGTGGT
GACTTGATTCCAATTTGAAAATTTGTCAGTGTAAAAGTGGAAAGTTAGAACAGAATTACT
GTTTGTGATAGTAAATACTTGGTGAATGTCATTGGGTGACTGCTCTTCTTTCTCCTCTCA
GAAAGAACAAATAACAGTACTTTTAGTTTCGATCAGTTCCCTGCTTTGTAAGGAAACAa
>NODE_133_length_890_cov_14.791011
AAACTGTGATGCTATTCAATTAGTGACTTGAAATTACACTAATTAGGAGGTGTATGCATG
CAGTCAAAATTTAAGTTGGTTTTAGCCTGATATTTTTTGAGTGTTAAGTGTTAATTCTAT
TTGTTCATTTATTTGTTTAGCTGTACATATTTTGCTAGAAGCTTTTTTTCATATCTGAAT
TGATATCTGCGTACTGAATTAATATCTGTTTGTTAATAAAGAAAACGACATATGTTTGGT
GCACAGTGCTGCATCCAACAGATTTGGCTACAGTATACATGACTGGGTGACTCCATGGTT
GTATATATGAAATAGCTCCAGCTTTACGCTCCTCTCCATTCCACGGCCTCCGGTGTATAA
ATTTAGTTGATGGTTTTCGTTTCTCTTTCTTAATTCATTGCAGTCGGATTCCTCTTTGAT
GCAGTTCTGTTGTCCCCCAAACAATTGAAGTGGAGACAATGGAGGCATAATGATAGATCC
GTGTACCCACCATCTGTAAGAGCAGCTGCTCCCTTGCATCTGTACAATATGCTGGAGCGG
GGAGCCTCAGTAATCTGCATAATAAGGAGAGGGCTTATCTCAGTCTAGTTAATAATCACA
AGCAATCGATGCACTTCATTCCCTCACTCTTGACTGATGAAAAAAAGCAGCAAAGTTTTG
GTATGTTTGCCGTATCCTCAAGATAGGCAGGGGTCACTGAGTAATGCCAAGCTGTTGATT
TTGCCTGCAGCTACAGATTTAGTCTGCACTCAATTTCATCTTTTCATGAATACCATAATT
ACAGCAGGACGTTCTGAGTTATCATACCGCTTCTCCCCTTCTCACTCCCTTATAGGGTTT
ATAGCCTCTGTAGCAATGCTGGACCTCACATCAGATTCGAACGTATGACTTTAAGTCTGT
GATAAACACATAGCTTGTGCTGTGTTGATAAGAGTCACACCTTATAAGCAATACTCTCAC
ACGAGAAGATtgcccttgtaaaacactaaagattcattggaattttaacctcctgtctga
aatggcttctcaca
>NODE_134_length_328_cov_1.570122
CTTACTGTTTCTTGCCACTGTATGCGAGACTGAACAGTCCATCAAGTGACATAATGCATC
ATATTGGACTAATAAACAAAAGACTAAATCTAAATCTGCTATGTAACACATGATTTAAGT
AAAACCTATAAACTGTGACTCTGTGTGTGACAACTCACCTTCCTAGCATGAAGTACACAA
TATAACATGACATTAGATCCTGACCAATCCTATCTCCATGTTGGGATTATTTCATAATAA
CTAATTATTGAAATAACTTCTCTCTTGTGTTACAGATGCTCAATGGAATCCTGCTGCTGT
TTGATGCTGTAGGTATAAACTCAGAGGAATGACTTCAACAAACAACTTGAAGCAACAAAC
TTAACTGCAGCACCTGCTAACATTTTGTCAAAACATCAACTACATTCATTACTGGTTAGT
CTCAAGTCAGTGATTGAAATAAATAATAAATAAATAAATAAATTCAGACTTt
>NODE_135_length_482_cov_5.842324
CCTCCGTTCCCCTAAGTTACATCCAGGAGTACCAGGGGAATGGAGGTAGACTTTCTCCCT
CTGTCAGAGCCGGGAGTACCAGGGGGAATGGAGGTTAGAATGTCTACCAAAGTTCTACCT
CCGTTCCCCTAAGTTACATCCAGGAGTACCAGGGGAACGGAGGTAGAATTTCTACCTAAG
TTCTACCTCCGTTCCCCTAAGTTACATCCAGGTGTAACAGGGGAATGGAGGTAGACTTTC
TCCCTCTGTCAGAGCCGGGAGTACCAGGGGGAATGGAGGTTAGGGGAACGGAGGTAGAAC
TTTGGTAGACATTCTAAGTTACATCCAGGAGTACCAGGGGAACGGAGGTAGAATTTCTGC
CTAAGTTCTACCTCCGTTCCCCTAAGTTACATCCAGGTGTAACAGGGGAATGGAGGTAGA
CTTTCTCCCTCTGTCAGAGCCAGGAGTACCAGGGGAATGGGGGTAGAAATTCTAGCTAAG
TTAGAGCCGGGAGTACCAGGGGGAATGGAGGTTAGAATGTCTACCAAAGTTCTACCTCCG
TTCCCCTAAGTTACATCCAGGTGTAACAGGGGAATGGAGGTTAGAATTCCTAGCTAAGTT
CGAGCCAGGAGTACCGGGGGGAACGG
>NODE_136_length_473_cov_9.230444
ACATTTCAGCCTCCAAAAGCCCCCTTTTCTTAAAAACAATGCCCCCAGTTTTTATTCAGA
GAACTTTTGAGGAGATGCCTAAGTGATCCCTTTACACGCTCTCAGCTGCCTCGCCTGTAC
TCTGGTAAATGTGTCAGCCCTATAGAGAAATAAGCCTTCCAGAAGAGTTTCTTCATTGTT
GAGGTAATTGTCTCCTCTTTGACAGGCACATTCATCAGTGGCTTAATGGTCAATCAAAAG
TTGGCAGGCAGAGTGTTTTCATTCTTTCCTATCCACTACATTAGGAATACTTAATCAAAA
TGTCTCCCGGTAATGGCTGTGAAGAGTTCATGACTGACTGATCCGTTGTCTGTGCCGATA
GAAAATTAACAGCTCGGCACTGGAGAGATGTGGGCCTGCAGATAAACAAATTGTGCATTA
ATATTTCATCTTCAAGACCTGGGATGTGCTATCAAGCGGTGGAATATTCCTGGGCTGTGT
TGTCATTTTTCTCGCGTTCTTTTTTTTCTCTCTCTCTCTCTCTCTCTGTCTCTTTCTCTC
TCTCTCTTCCTCCTGTATTCTTGAAGGCTCTTTGCAGCTGTAACTCATTTCACTTGATGA
CTTTACTGGGGTTACAG
>NODE_137_length_502_cov_4.593626
CAAACTTTCTCTTTGTGTGCGCTTGTTGGGGGTTTCCAGCTCTCTGCGGGGACTCATCAT
AAAGCCCCAACTGTGTTTTTGTGGATGCGTCTTCCTGTCAAACTGCCCTAACTGTGATTT
AAACGAGTCTTCGCCACAGTTTGCCAGAGTTCTCCTCCGGGATGCTCCTGCGTCACCGTC
ACCCGGCGTCCATCTCCAGCCAAATGTTCATTTCCCTAAATTGGGGGAGGTTCTCCGGTC
GATACCTTTAATTGCTCCCGGGTTCTATCGATACCTACCGGTTTCACTGCTCCATCACGA
GCCACTGGGAACGGGTTGCCCGGGAAACGGCCGCATGGCAACAGGATCAGAGCCTGGGGG
TTGTCTGCTTCTAGCTCTGCTCCCATTTTGCATCGCGTCTCCTCACTAGATGGTGTGCGA
GCCACTGGAGAGTACACTTCCCCGCGCACGCAGCTCCGCATCCAGCCCAGCGAAAACCGG
GGGAACCGGACGGAGGCGCGTTTCTTCTTCACGGGGCTCCGAGGCGGAAAAAAGTGCGGA
CACAAAGCGCGTCGTCAGCCGGGTCGACCCCCCCTCCCCGCGCCGCTCTCTGCTAACACC
AGactcggaggaaaagcgacagaagcgccgctgtgatggacataat
>NODE_138_length_291_cov_1.979381
AAAAGTAATCTGAATAAATAGGCAGGTAAGTTTTCACAGAGAGCCAACAATGTCTTGGAT
TTTCTCAGTGTCTTTTAACTTCTGCAGCCTGTTTGGGAAACGTAGCTCCAATCCATTAGT
TGAAAAATGAACCAAAAAAACCAAAATCTTTTTAGTATGGTATAATACATCATACTTTAT
ATATAATCATTAATAGATGCACATTCCTATAAGTTCCTCCGCGTATGATGTGTTTTACAT
ACGGCGTTTCTTTCGCAAATCCAGGGAGTCCTCGGGGTATAACGTCTTCAGCTAGGACAT
TTTGTGGTTATGTTTTTCGCCATCTACTATGAATTTATTAGGAAAGTTAGTGGGGACTAG
TTGGTGACCGAATTGTtttcttttcttaatttattttttattttacagtgtttttatgtc
ctagattatgatttt
>NODE_139_length_336_cov_8.276786
TTTTTTTTTTTTTTTTTTTATTTTATTTTTGGGCGGGGGGAAGGGGGGCTCTTATCGGTG
TCTCGGCAGGATGCTGCCGCAGCCAGTTTTCCTTGACTGTCAATTAAAGAGGGGATCATT
AACTTCAAGGGTATAAATGTTCTAACACTGGTATTACGTTGGGAAGCTAAGTCGCTGACA
GATGTTCCAACTTTAATTCTCCACTTGTTTTTTTGTCCTTTAATTAATTTATGTATCACT
ATTCGGGTTTTAAATATTTTTTCCCCCTGTCTGCTCTTTGTTAGCCTGTAATCTCAGTTA
CCATGGTAGTCGCAAAGACGATTGGGCCTTGTCACTCGCCTGTGTTTCTTATGAGGTTCA
ATCGGCTAATGTATTCAATATCATCCAAACTGAAAGGTAAACAGTATCTAATGGCACATG
TGTTCCTGCActgcctcgacgcagcgtggaggcgctgggcgggaggagaacagcacgtct
>NODE_140_length_584_cov_11.662671
TCTTCCTTATCTGCCTCTTACAACAGAAAAAACAAGCAAATCCCATGCACTTGGGGGGGA
AAAACGACACGCAACAATAGCATCCACCAATAGCGCTGTCAAACAACGCCATCTCTCTCG
GATGTTAAAAGCTTTAAGAGCTGAGGCCTCTGTGACATCCATAGCCTCTGGATGTCAAAG
ATGGTTGAAGACTTGAGAGCAGGCCTCTGTTTTAAAAATACTGTGTGTGGGTGTGTGAGT
GCGCACGTCTCGGAGCAGCAAAAGTGACATTTGAGGGGCACTTTACAGAAGGCAGCGGTT
GCTAGGGATCTTCTGTATCACCTAAAGAGCCTTTGTCAGTCATTGGAAAGCTGTCACCTT
TCGGGGGGCCGATACGGTAGGGGGAGCCGGCTGACAGGTAGGAATTAATGAGAGGTGTAT
GACAGCAGACCTCAGTGCTCTTGTGTATGAGTGTGTGTGTGTGTTTGAGAGTGTGTCCAC
ATGCGTGTGAGTGAGGTCCTTTGTCTCAAGAGGATGAACCACCTTCTTTGTCATCCTGAT
GGGGGAAGAAGAGGAAGAATAATGTTAGAGAGACACAGAAAGAAGATTTTTTTCAGTATT
CTGGGACAGACAAACCTTTCAGATTTTTGATTATTTTCTCATTTGACTGCATGATTTGTT
TGTATAATGAAAGCACTAGTCAGCAGAGCAATCCAATTTCAACTATACCGACGTGTgagt
ctcataat
>NODE_141_length_562_cov_66.702850
ACAAGAAGCATTCACAATAAAGGAATATAGCAAGGAGGATAGGATGGAGAGTGGGGAGAG
TAAAAGATGAGAGGATAAGGGGGGAGGAGAAGAGAGGGAGTGAAACAAAGTGACTGCAGC
ACTGGCCTTGGTTTAGACAGGAGAATGAGCAGCATCGTCCTAGTATATCATTCTAACTTC
TCCCACACTTCAACTCCCGTCTCCTGATTGTGGTACTCTTTCCATTGTCTTTGACACAAC
AGTTTGTTTATATATGCATGTATATATGTATATACATATATGTATGTATATATACAAACA
CATTTTTATAGCTACAGCACCTTTTCCCATGGGGCAACAGTGTCAATACCTCGCACATGG
TACATGGCCGTGCCAAAGAAAAAAGACATAAAAACAATATATTGGTCGGGATATTTATCT
TTTTTTTTCCCTAAAACTGGCATTTGACATGATATTCTATTGCCGTCTGGGGGAGGGAAG
GGACAGAGGTTCTTCTTTTGAGTTTATATTCAAGTTTTCTTCTTTTTCGTGTATAATTTC
TTCTTTTCCTGTTTAAAAAGAGTTCACACTTTTGTGATTTGCGTGTGCTGCTCTTCATCA
AAAGGTTCATTTTCCGGATCAGAGTCAGCGGTGTCAGAGTATTAATAATGGTCTGGCTCA
TTGTCGCTAGCGTCCAGGGTGATGGATGTTGAAGTGCCAGCCTCAG
>NODE_142_length_806_cov_9.450372
GAAGTCTGTACATGTCTCAATGCAAATACATACATACAGCATCTGTATTCTCAGAACGGC
ACTGCAAAGAAAGCGTATTTGAGATTTAAACAAGCAGTAGAACTAAAAGGCCTTTTGAGG
CCTAAATCGAAGCCTTTCCACAAACACAGCTGTAACATTCGGATTTTCTCAACTGTAGGC
CTGTGTGTTTATTTTAACCAGAGGATGTAATTTTTTCCAGGATGCCACTATAAGGCTGAA
TATTTCATCTCTGTCCCAACAGATCGACAAAAAACTAAAATATAACTTCTGCTCTACACC
ACTGCTATATGATATTGTGAAATAAAATATTGACTTCATAAACACAACAGGAGTAAAAAT
AAACCTGTACCAGGCTGTGTTATGCCTAGCTGCAAGCATCTACGCTTTAAAAAAGTAAGG
TTGAGTGTGCAAGAAATGTGAAATTCACAGAGAAAAAAAAAGTATTCCCAGCATGTTGCA
GAATACCAATATCCTTAAGCAGGCGGGGTTTTTGATGTATAGACTCCTGCCAGTGAATTG
TACAGATGAGACACTTAAGGCAAGACAATAGTGTTATAGATTGTGGCAAGAGTTAAATCA
ATAGACCTTCTGAGGAGTAACAAGACACCCAGTAGCAAGTGCTACTGCTACACACACATA
GGAGGGGCTGGGAAACAAATGAGGACTGGCAGACAGGGGCTAAGACCTCAGTGTCACTGA
CTAGCCATTAGATGTTAGTGTGTATGCAGCTGTGTGTCTGCGTGTGTGCATCCTTGGTCT
ACTCTGAACATGTGTTATGGATGTGTGTAAGTGTATGTGTGAATGTGTTTGTAAGGCATA
AGCAAGAGCAGCTACCTGTGTTTTGGTTGTACTTTTATCTCTGCTTCTTGGCCCTGTAAT
Ctcccactgggcatcaaagcagagccccatcactagctctaccacacccc
>NODE_143_length_307_cov_1.543974
TATAACAGTGAGCATCTGCCACGATGGATACTAATAGACTTGTTTGGCTGCAGAGTTAAA
GACTGTGTGTAACCTTTACAGTTAAACTGAACTCTGGTGTACCTGGTTGACTCCTCCTAC
CACCAGGAGGCGATCTCTGATGACAATGGAAGAGGTGGAACATCTGGGGAAGGTCATGGG
AGCCATCCTCTCCCACTTCTTCCTCTGAGGATGAAAGGCCTCCACTGTGTCCAGAGCTGA
GGGCTCATGACCTAAAGAATGTAAAACATGCAAAGACACACACACTTATCAAAGCCTTTG
AATAGACATCTTATATACTTGCTGGTGTGCTGGAGATTTTTCATGGGGAAGCTTATATGT
TACAGGAAATCTAACATGAAGGCATACGAATTACATTTAGATGATCAACTATTAATCGAT
TATTTTTTGTTATAATTTAACCAATTGAAAc
>NODE_144_length_502_cov_1.625498
TGGTCGTGTTTCTAACTGACCTTTGATTAACCTTACTGGACACTGCATAATATTACTTTT
GCACATTTATGCAAGGCCACACAATGACAGAAAAGGAATATAAATACGATTGTTACTACA
GGATTCTGAGCTCAAGAGAGAATAGCAGAAGCAGAGGAGGGAAAGTATGAGAGAGAATAG
ATGGAAATTAAAGAAGAAAATACCACAGAAGACAAAAGGAAGGAATATACAAGGAAAGAG
AGATAAAGATTAGACAAAGGGATGGGGATGGAAAAGATAGGAGGATGTTAAAGGGAGAAA
GTACAAGAAGTGGAGAAGGAAAAATAAGAGACAGAGAGAAAAGATTGAAAGTAAAAAAGA
AAATAAGGTAGAAGACAACAAGAGGGAGGAATATACAAGGAAAGAGACATGGAGATTAGA
CCAAAGAAAAGGTAGCCAAAGGTTGGAAGGAAAGAAAACAAAAGAAGGGAATGGGCAAGA
AGTGGAGAAGGGAAGATGAGAGATAAAAAGAGAGAATAGATGGAAATTACGAAAAAAAGT
CATAAGCAAACAAGAGGGAGGAATATAAAAGTAAAGAGATAAAGAATAGACAAAGGGATG
GTGACTGAAAAGATAGGAAGAGGTTAAATAAAGAAGATAAAGGCTa
>NODE_145_length_621_cov_10.876006
CGCAACAGTGAATGAATCAAATGGCAATAAAAGTTATATAAAGTATTCATATTACATTCA
AATTCCCTTGTTAGAGCAAACAATGTTTTCACATTTCTAAGCCAGCAATTTGGCTAGAAA
GAAAGACCATAATGAATACAACTGCTTTCAAAAGTACCTCATGTTTGTAAATGACAGGGT
GCTTTGCTGTGAATTTTTATGGCTATAATTGTCTGAAAGCTGCATTTACAAGTAAATACA
ATGCCACCCCAGTGCTGATAATATTCAGCCAGTTCAGACCACTTCCTGTGAAGCGCATTA
ATGCAACTTTGATTACCGTGTGCTTTTCCAGTAGCAATTCTTCAGTGTTTAAAGGGGTGG
GGTTAACGGATTGTGACAAAATGCAGCAGGAAGTGGAGGTGCATGGGTACAGCGGGTTCC
CATCCCGCTTCTGGGCAATGATCTTACCTTGAATGTGGACATGGCTGGGTCCCTGCTATA
CCTGTCTATGGTGTGGAACTTGGACGAGTGGTTGAGCTCATGGTACAGCTCAGAATGTCT
TTTGCGAGTGTGCATCACTTTCTGGAAGGGAAGAAAGGAAGGGACAGCAAAAATGAAGCA
AATAGAAACAAACTAAAAAAAAAAGAAAAGCAAAAGAAATGGAGGGAGAGGGGGGGCGGA
GCAAGGTAAGGGCAGGCAGGGGAATGGGTAGAAGGCTTGAGGGACTGCAGTGATGCCAGC
CATGAAAAGGGGTTAGAGAGAGACGCCGACAGATCGATCGATTGc
>NODE_146_length_715_cov_10.660140
TATGTACCTTTTGCAGGCAAACAAAAGCATTAGGCCAAATCCTCATGTTTACTCATGCTG
CCATCAGCAATCCTGTCTATTGACAAAAGATGAACATTTTCTCTCAAGTAACATAACTGG
GCTTTTGTCCCCTCACTAAAAGTACACTGACGGCAACACAATGGAACAGAAAAGAGGCAT
CGGGAGAGAAAGAGACATCTTAAGTGGAGCAATGGCCCAAACAATTAAGAGCAAGGTACA
TGGAAAAAAAATTGAAAGCTCCTCTTTTTCCCCCCTCACTTTGCATTGTCGATTTGAAAT
CCCTCTCTTTCTCTTCTTGGAGGGCTGCCTGTAATGGAGCTAATCTGCCGTCGTTTGTCC
GAGCCACAGGAGTTTTGTCAATAACAATCAGCGTTTGGAAAGTGTAATTAAGGCCGAGGC
TTTTCATTAGGAAGAAGGGAGGGGGCCGTCTCCAGGGACGGGCATGCCAATTAGAAACTC
AGGCACGCGTCGCCGGGTAATTTCAGGGAAAGGAGGGGAAAAAAACCCAGGACTTCTTTA
GATTGGAGAGGGACCCTGCTGCTCTTTCAGAGGAGAGGAGGAGAGGCTTAATGGCATAAT
AATCAGACAGGGGTCCCAGGCAGAGAAGGCAGGAGGACGGAGGGACTTTTTGGGGGAGGT
GAAAGCCTTCCAAAATGATAAAAGAAACACATGCAGGATTGCTAGAGGAAAATGGAGGCA
GTAAATAGCGGGATGTAGAGCCCTTGAAAGAATGAGAGGGTGCCGTTGATGAGAACTGAT
TAATTAAAGGAATAACGAGGCAGTCAAGGGTGGAGTGTGAGACGGCCCTCTCtaatgaga
agaaaacaaaggagctgtc
>NODE_147_length_637_cov_7.734694
CAAATGTACTTGTGTGTTTTTGCGAGGATGTGCGTGTGTTCAGCCACCAGCAGCTCACAC
CCCTTAGACAGACAGCAGGCATGCGTGTGCATTGTATGTCTCTCGAATATCAATGAACCA
TACACACACACACACACCCACGCGTGCACACAGAGAGATTCACACTTGCACACCGGGGCC
TCAGAGGTCAGAGAGTGAGTCAATCATCTAAACCGTTGCGACGACACAGTCTGAAAAAAA
GAACTAAGCGTGTGTTTGTGTGTATGTGTGTGGGGGTATGCATCTTTAGGCTTGTGTGTG
TGTGTGTGTACACGCTCAGAGCAGGGGGCCGGCAGCTGTCAGGGGCTAGGAGCAGCAGGC
ACTAATGAAGCAGATGAATAGTGCAAAAACTCCCAAATACAAACAGGACAGTTGACATTT
TTCATCTGTCAAAAGCAGAAGATGCATGAAAATACGATGGGGTCTTGTTTAACCCTTTGC
CTCCTGGTGTCAAAAGCTGGCTGGTTTTCTTCTTTTTCTCTGTCTGCTTCTGTCTCACCT
CGTTTTCCTTCTCTCACTTATTGAAAATTTTTTTTTTTTGGTAAGCATCATCTAACCCTT
GCATAGAAATGTACACACTGTGCCCTGTATAGTACTAAGAAGTGCATGTATGTTTGTTAT
GAAGCGATTAAGAGTCTTTCCCACATGGGGGCTTTCCAAGGTAATGAAATTAACTTATTT
TTCTTCTTTTTTGCAAActtgggcatgaacaaactcatacttttgttcaagaaagccagc
t
>NODE_148_length_492_cov_10.847561
ATCTCTCTCTCATCAGCTCTTTCCTTGACTATGTTCTCTGTTAGCGATACAGATTCTGTT
TAGCTGTGTGTTAGCGATCCCAGTGAATGACGCAAACTGCACGTTCACTCGTATTTTGTC
CTCCAGGAACAAATGATGCGTAAAAAGCAGGCTCAGCATCTGGACGCCCGCTACGTGACG
ATGGTGGAGAACGCCTACTACTACTGCAACCCTCCGCCCATGGAGAAGACGGTGAAGAAG
AAGAGGCCTCCGCTGCAGGAATACATCCGCAAGCTGCTCTACAAAGACCTGTCCAAGGTC
ACCACGGAGAAGGTGCTCCGGCAGATGAGGAAGCTGCCCTGGCAGGACCCCGAGGTGAAG
AGCTACCTGATCTGCTGCATGGTCAACATCTGGAACGTCAAGTACAACAGCATCCACTGC
GTGGCCAACCTGCTGGCCGGCCTGGTGGCCTACCAGGAGGACGTGGGCATCCATGTGGTG
GACGGAGTGCTGGAGGACATCCGGCTGGGCATGGAGGTATTTAAAGAGCAAGTTTACCAA
AGTGCTGTGAACCTCAGAGGACAGGCTACAAACTATGTGCAAAACAAACAGGATATAAAG
TTTAAAAATCGATTTGGAAAATAAAATAAATATAAA
>NODE_149_length_482_cov_6.421162
ATTCATCTTCCAGTATGTCATATCTATTAAGCCATTTTAACAGCCCCTCTGTACAGGTCT
GGAGTATTTATCTTTAATTGTTTCTATGGTGCTGTCACAATTCACACAAAGCCAGATGAA
ATCCCTACATGCAACATAAAGTGCAAGCATACTGCGGAGGCACAGATCTCAGTACAGCAA
TCAGGAGAAAGATGATATATAGTCACAAAGGTGTCACTTAGATGTTTATGTGCTCTAGTT
TTTCAAGTCAAAGCAAAGAAAGTCACAGTGGTGCATTTCTTATCCAGCTACCAGTCGCTG
TTTGTCCGGGTCAGAATGTCCAACAGACTTTAACAAAGTGAAGACAGACCACAGCAAAAA
GTTTACCATTCTATTTTTAACTCCCATATAGCAATTTCCTGGTTTTGTGGCGGCAGTGAT
CTGTCATGTGGCTGGGAGGTTGTGCTGTTTGCACTGATATCAATTAAAAGTGGATTAACG
GCTACATAATGACCTTTAGCAGTAAATTGTGTGTAATGTTGCAAGGCAGGATACAGTATA
TTCCCCAGATGTCACACCAGGCCCCTGACGTATGATGGAGCAGATGTCTTAGccagtcca
aatggccctctaagacacaaacacac
>NODE_150_length_145_cov_15.531034
CAATGAGGTCCGCTTCCAATCTCTGTGGGTCAGGTTGTGTGATGTCAGTGATGATGTCAC
AGCTCCCATTGTTGACATCATTGTGGAACTGCCATGGAGAGGCCAGCATACGAGTCCAGC
TCTGCTGTGAGTGGGTAGAACAGTTGGCCTTGATGGCAGCGCCCCTGCAGGGAGGGAGAG
ACGTCTGGGTGCGGGCGGGCGGATTTGGGGTGGCGGGTGGGGGGAGCGGAGACCCGAACC
ATGCCGCCCGCGTGCCTGCCTGTGTGGGCGCCCTCCACTTTGGCTGCCT
>NODE_151_length_700_cov_10.657143
TAGTAAACCTTTGCTTTCGACTTTTTTCCTGAGGAACAGCTTAGAGAAATACCACAGCTG
TTACTGTTTAAGAGAAAACAGCTGAGCTATTTCAGATATATCCCTGACACAGATATTAGT
AAAAAAACAAACAAAAAAAACAACAACAAGAAAAAGTCAATAACCCTTTCGCTTCATTTC
ACTGTAAATCACCTGCCAATAAAAGACTCCAACCACCTTGTCTGATCTACCATGCACTAA
ACAGCAATTTTATGGCCTTTTTTTGCTTCTCTCACTGAATTTTTCGGTTCAACTCTTCCC
CACCCACTAGCCCTTACCCAGGGTGCCTGTGCAGAGGCAGTTGTGAGTCCGGGGAGGTGG
CTTAGTTTGGTGGCTGTCCAGAATCTGTTGCACTAGCTGCTCCACTGAGAAGCCAGAGCT
GCTGTTCCCATTGCTGCAAGTCCACTTGATGCCATGAACTGCCGGGAGAGAGGAGGAGAC
AGAGATGTCAGCCAGCCCAACAGACCACCAGCCACGCCAACCCCCCGCCCCACCCACTGC
CCTCTCTGTCTGCCTGCCAGCATGCCTCATCCTGCTCACTGGACACCTCTCTACGAATGT
GGTGAACCAGAGAAATTAAGATTTCTGTTTTTCCTTGAAGGGAAACAAACAATCCATGCA
TCCCCTGAGTAAAATGCTAATATGGTTTACTACAATTTAGTACAATTTAAGTGGCATTAC
CTTTGATTTTATACATCTTCTGATAATGTGCAATCACCACACTATCATGTTTTCATAGCA
AAATATAAACTTCATTTTTCCTATGTGTCTTGTTTTCCTTCCTTAGTtcaatattgaata
gttg
>NODE_152_length_655_cov_24.157251
AAGATCTTATTGAAATAGGATTCAGTGTTTAACTTAATGCTTCTCTAATCTTAGCAAAAA
AAAGGACAAATTCTCAACTTATAAATGCACCGCGCTTTGCAGCGATGATCAAAAGGCCAA
AATAGCGTGTGATTGGAAAGAAACCTAATTGCCTTTCAAACCTCTGTGGCACGTTCTATT
TATTAATCTGAAAATGGTTCCAAATCTTGGGGATAATGAAAATCTCTTTTATAAATATGT
ATGCAGTGAAGTCACAACATAATAGGGACCCTGTGAAAAACAGGAGGCAGCAAGGCGGCT
GAAGGATGAGGCACAGGCCCTGCAGAAAAGAATGTTCCCCCAGCAGAAATTGGTTTAATT
AATAGGACATTTTACATAATGATTACAGTGTAATTGCACCGACTAGCAGAGTGTCATTAA
ATATATCCTTGCTCCTTTACAACACCCTCCAGCTAAAAATAATGAGTTACATTGGAAATC
ACTATGCAACAGGTTCATAAATAACATTTAAGCCCATACAAGGCAAGTACTTATAAATAA
TAAATATTTGCCTTTTGTAATTGAAGAAAAAATGACTGCCTCTTTTTTTCCGCCACTGCA
CGCTGCTTTGTCCTGTTGTAACCGTGCAAAGGAGATTTTTCCCATTTTTCCCCTCTTGTA
AGTGCTGAATAATTTATTTGCTGGCTAATAGTCAACACTGTCAACACCCGGTGGTTAAAA
TATACCTGTGTCCAGATAAATGCAGCAGCAGGCTACAAAGCGATTATTCCCTGCTTCCag
atattttgttggatgcagt
>NODE_153_length_766_cov_11.402089
TGCCTGGACAGAGCTGAGTGGCAGTACTGTGAGCTGAAGGGAGGAAAAGACGCTTTGAGG
AGCGGCAGCGCCGGTGGAGACGGATGGAGCTGGGAGGCGGTCATGCACAGCGGACAGAAG
CACAGGAGCCCGGCTTTCCTGGAGTGGCAGGAGCCCGGCAGCCCGTGCGGGTGGTGCGGC
GAGTGCACGGCGTAGGGGAATAAAGGTGGGTTGTTCTCGTTCCCTTTGTCGTTGGCCTCC
CTTAAAATCAAGGAATCCACGAGAAAAGACCTCGGCATGGCTGCAAACTTGTTGCTCGTC
GCGGTTCAAGTTGAAGCCGGTGCGTATTGCGGCTGTGTTCAATGTGTGTGCTCTCCTCGG
GACGGTGGACAGCGAAGTGGTGCTGAAGGCGCACAGCCGCTCCTTAAATAGTCGCCGTGG
ACTCGGTTCGGCCATGTGACGGTTACGCTGCAAGCGGCCAAGAGCTCTCAATAGGGTTTT
GTGCCTTTCTCTCGGCATTCCCACTGCACGCTTCCCCATTATTTCACTTGTTAACTAAAT
GAACTGCATAATGTAGTCTATTCTTGTCAGCCCCACCCACGCCGCAAGAGGCGGCACTGC
CCATTCTCCCTTTTATCATCACTCTCATTTTATCATAGAGAAGAGCTTAAATTTGCGAGA
GAAAACGTTTCTGTCACATTTGGAAAAGCTAGCGCGTATTCAAGTTTAGTCTCAGACATG
AAGCAGCCTTTAAGTTCTAATTGTATCCAAGACAAGACGCAGAAATGCTGCTGCGGCGCA
TTTATTCCGTTTAAACAACAGCAGGTAAATTACGGGATAATTCCCCATCAGCTGTTTTAA
AGTTCTAGGTTCATGGTGCCTCGGTTTGGTGACATCATGAGAGGATaaatccagcaaaaa
aaaggttttg
>NODE_155_length_531_cov_12.401130
AGAGAGCGAGAGAGAGAGAGCGAGAGAGAGAGAGCGAGAGAGAGAGAGAGAGCGAGCGAG
AGAGGGCAGAGAAAAAAAACTTGTCATCCGGTTATGGTCTGTGCGCAAAAAAAAACTGCA
ATGGTTTGCGCCATAGAGCCAATGCAGCCGTGCGTGAATTGAAGCGAGGTTAGAGGCTAA
ATTAGCAGTTAGATTCCCAAAGCGACTAAATGACAAAGAGTGCGAGGCTGCTGCGATGGA
CTGTACGATAAAGGTAAGTGTCTGGTTTGTTTTTGACGCCGCCGGTGGAGCTGACAGGAG
GCCACCCACACCAGAGTCTGCGGAGTGAGAGAGGCGAGGCGGTGATGCGAGCTCCCCACT
CTTTCCTTCTTGTACAAAATTTCCTCTTCCTTCCCGTTCGTGGTTGTATGTCGGCTCTAT
AATAACACAACTAACCGCTACATCTTAACACTCAGATAAAAATTGGTGGCCGGTTAAAAG
CTGCGCGTAAAAGCGCGTTTCCAAACGTTTTGAGGCGTTTTTTTTCTTTTCTTCCTTCTT
CTTCATCACTCCATCTAATGTGCTGCGTCTAATCGTCCCGCACGATCCACGGAGCCGCAA
ACAGAACTACGGCACGGAGAGCGAGACTGCTGCACATTTTCAGCGAGCCGACGAACCGAG
TGTTTctttgaggaa
>NODE_156_length_387_cov_22.617571
GAAAGAAAGAAAGAAAGACAGAAAGAAAGAAAGAAAAAAAAAACTGACACAAAACGAAAC
AACAAGGAAAGTTTTTCTGCGACTTTCTCGAATGTCGCTCCAGATTTTGCCCTTCATCGT
TCTTTCACAATGTCGCGCCCTCTCCGCTGCTATTTCTGACTGCCAGTGTGTGGATCTGGC
TCGCTGAGATTTCATGCCAGTGTAAAAATTGGCTGAGGGTTTGGTTCAAATCAAATTGGA
CATAAGCACCCACAACACCATCTGTTAGGGAAAGGCAGTGGAGTGAAGGGCAGAACTCTG
TATTCAGATAAATGGATTTTCAATTTATTAAATTGTTGACTGACACCCTTGTAAATTTTC
CCTTTATGTGCCGCGGCCTATTCTTAGAAACGCCACGTTTAATGGAAACATGTTGCTATA
CGTCCCTACAAGCCCTAATATTAGAACCAAAGCTCCCGCTGCATCTGTTGTTTGGATCCG
ATTTGTTGCACCAAAGAGGGAATTTGTCGATTTGTGGTTTTTTTTGCCCCt
>NODE_157_length_404_cov_3.344059
TAAACTAGTGTACTAAAAAATGAAATAAAGCCAAGAAAAAGATTAAACTATTCAGAAAAA
AATCCTGAATGAGTAAAAAAAAAGAAAACTACATTCAGGAAGCAAAGTTAAAATTGCATT
ATAATGACACAAGGCTATTGATGCAAGCATGCAACACACTCTTTGCGTTTATTTTGTTGT
AATCTGGAAAGGTGCAGCCACAGCAGATAATGGGAAGCAAACTATCACACGTCCACCAAT
CACACACAAACACATCCCATTCACAGAAACTATTCCTCCACAGACTGGTGTCTGTGATTC
ACAGGTCAATTCCTCTAGCATCAAACACTGCGCAAACAAGGTGAAAGTGAATGAGCCTTT
CGAAGCAATAACAAAGTGAGAGGGAATACATTTACATGAGAAAACAGAGGACCACATTAT
TCTAACAACTACCTTTGCCAGGCCAATCTATCTACCAAATTAGTTTATCGTGTAATACCC
TTCCAGAAGCTCTTCTGGCAGAAACAAGATATTATTCTCTTGGAATGGCCCATAGAAAGA
GGGAAAAG
>NODE_158_length_649_cov_11.816641
TACAAGGTCAGGGGTTGCAGCGATGCAACTGATTGCAGACAAACAATGCAATCTCTCCAG
CAAGACTCGAATGCATTTTGACTATCTGACTTGTACTTGAAGGTATGTTCCTGAAAAATG
AGTTGATTAATGTTCATTTAGTTGTCACCAATCGTTACAGACCTCTGACCTTGAAGAAAA
CTCAGATGTGGATCTTTAAATATTTAGTTTGCAAACCTCATCTTCTTAAATTTACAAAGG
GTATTCTACATTGAAAGGACACATAAAAGTGTCTTGTCATGACATGACCATGTGTTAAAG
GCCTTAAGATAGTAGATCTCTAATCTATCTGCCAGTCTGCTGGAGACGTGATATGCATCT
GCATGGTAATGATTATTTTTAAATTGATTCCACAAATTCTTTGGAGAACTCAATTCATTT
GTCTTTTTAATAATACAAAATTTAATAATGAATCCAATTTGCTTCTCCTCAGTGGCCCCC
TGGATTATCCTAGGATGCAGCATACCATCCTGGCATCTAAATGTCTTCAATACAAGATTA
ACAATTGACAAAGGGTTGCGGGTTGCAGGGTGATTATTGGCTGCAGGCGGAGATTAAAGC
AAAGCAGCAGCACAGCTGACAGTTTGGTTATCTCTTTTGGACTAAATGAAAATCATGGCC
TGAATCCATCAAAGGAGATTAGGAAAATGTGAGCCCATTACTGATGTCCTCTCACAGGTT
GGTGTGTCTGTATATGTCTATTTTTTTTTTTTTTTTTCCCCAGTCTTCGATTGGAAGCCA
AATCTGTTGATTC
>NODE_159_length_1366_cov_14.406296
CGAGCGAAGAAACGCGGCCGTCCGGCCTCCCCTCCCGCGCCCCTGGTACCCCGGGGTCCC
GGCCGGCGGTGTCGGCCGGAGAGGGGCCCGCGCGCCCTCGGCCGGACACAAAAGCTTGGA
TCGAGGGATGACTTTCAATAGATCGCAGCGAGGGAGCTGCTCTGCTACGTACGACACCCT
GACCCAGAATCAGGTCGTCTGCAAGTGATTTAGCACCAGGTTCTCCACAAACATGCGATG
CGAGGCAGGAGAGGGGCGACCATCGTCCGGCCGCGCCCCAGCCCTGTCACGAGCGGCTCT
CCGCACCGGCCGAGGCCGGCTATCCGGGACCAACCGAAGATCCGCGGCGCTACGGTATCG
TCACGTCTAGGCGGGATTCTGACTTAGAGGCGTTCAGTCATAATCCCACAGATGGTAGCT
TCGCACCATTGGCTCCTCAGCCAAGCACATACACCAAATGTCTGAACCTGCGGTTCCTCT
CGTACTGAGCAGGATTACTATTGCAACAACACATCATCAGTAGGGTAAAACTAACCTGTC
TCACGACGGTCTAAACCCAGCTCACGTTCCCTATTAGTGGGTGAACAATCCAACGCTTGG
TGAATTCTGCTTCACAATGATAGGAAGAGCCGACATCGAAGGATCAAAAAGCGACGTCGC
TATGAACGCTTGGCCGCCACAAGCCAGTTATCCCTGTGGTAACTTTTCTGACACCTCCTG
CTTAAAACCCAAAAAGTCAGAAGGATCGTGAGGCCCCGCTTTCACGGTCTGTATTCATAC
TGAAAATCAAGATCAAGCGAGCTTTTGCCCTTATGCTCCACGGGAGGTTTCTGTCCTCCC
TGAGCTCGCCTTAGGACACCTGCGTTACCGTTTGACAGGTGTACCGCCCCAGTCAAACTC
CCCACCTGCCACTGTCCCCGGAGCGGGTCACGCCCGGCGGGTGCCGGGCGCTTGACGCCA
GAAGCGAGAGCCCGCTCGGGGCTCGCCTCCCCGCCTCACCGGGTAAGTGAAAAAACGATA
AGAGTAGTGGTATTTCACCGGCGGCCGAGGCCTCCCACTTATTCTACACCTCTCATGTCT
CTTCACAGTGCCAGACTAGAGTCAAGCTCAACAGGGTCTTCTTTCCCCGCTGATTCTGCC
AAGCCCGTTCCCTTGGCTGTGGTTTCGCTAGATAGTAGGTAGGGACAGTGGGAATCTCGT
TCATCCATTCATGCGCGTCACTAATTAGATGACGAGGCATTTGGCTACCTTAAGAGAGTC
ATAGTTACTCCCGCCGTTTACCCGCGCTTCATTGAATTTCTTCACTTTGACATTCAGAGC
ACTGGGCAGAAATCACATCGCGTCAACACCCCCCGTGGGCCTTCGCGATGCTTTGTTTTA
ATTAAACAGTCGGATTCCCCTGGTCCGCACCAGTTCTAAGTCAGCTGCTAGGCGCCAGCC
GAGGCAACCCGCCGGGGGGCCCGCGCGAACGGGACCCCAGCGGGCGCCGCAGCTGGGGAG
ATCCGCGAGA
>NODE_160_length_240_cov_5.812500
GTGCCTTGTCTCCATCACAGCAAATGTGGAGTCTCTTGATTAGATTTGGCCATCTTAAGT
ACTGAATGCCACCATTTGCATCTAACTCCGCCTTGTTTTGCACAAGTTTCAATGGTCCAG
GTATTGTTTAACCTAACGACTGTGGCACCATGGCCAAAGTACCATCGTCTCATTTTGAAT
GCGGATCGTTAGACCTTGAGGAGTTTGAAAGAACATTTCAATCTGCAGAGGCAGAGGTCA
AAAAACACTACCCCAACAAGAAGCACTTGCTGCATTGAAAAACAAAGTCAGTGCTCCTGT
TAGGGTCGTGTTAATAACCATTTCCAAGCCATGATATCATCCACATTGCCATGTTTAAAG
TCTAAAGAACATTTGTAGTAAAAA
>NODE_167_length_656_cov_9.993902
AAGCTCATCCCGCCTAACAGTTGTTCTCAGTTTCCACCTCCAAGGGTTGGTGACCTGCAG
GTTTTTGCTCCTCATGAATGATAATAGACCACAGGTGATGGGTTTTTGGTTCATTGCCGG
CAAGGAGCAACAATCTTCAAGTCAAAGCTTTTGGAAAACAGACTAAAAAGTTTAGGCTTT
AGATTATCATGGATTTCAAAGTTATCCTGGATGCTAGTTATTTCGGTGAGCCATGTGAAG
AAGGTTTGAATTTCCCAAATTATTTTTATATTTGCTCTAAAGAAAAAAGCTAATCATAAA
TGATTACTACAAACCTACTTGGTGTAGTTTTAGCTGAATCATTAAGCCTAGACTAACATT
TTCATGTGAAATGTGTATTTTTATCTTTGGTATATATTTTTTTATTCGACATTAACAAAA
GTCCTTGATGTTTCAATTTGAAAGAGTCCAGTTGCGGGCTGAGGCTGAGAGTCCATTGAG
GCTAAAGATGACTGGCTAAGATGACTGCCTGTCCCGTTTGGCCTTGGCTTTCACCTTACA
ATGTGTGTGTGACCTTTGCCCCCCCCTTGATCCTTGGCTGACCTAACCGGAAGCCATGAT
GACAGCAGCCTTTTGCCAATAGACCAGGGGTGATGGTGAGGATTGCCATTGGTTTTTATG
TTGACAGCAAACATAAGTGGATCGGCTCTAGTAAAGAACTTACAATCTAAAGAAATGTTG
TAAGTGCAAAACTGGAAAAGAAAATTTCAGACTGACACCCGGTAAAGTAACAATATCAAT
TGCCAAAAGATTGGTGTatt
>NODE_168_length_577_cov_11.998267
TTACTTGCTTTCTTTTTCCCTCCTCCCTTTTTCAGTGTTCCTGCAGATTCCCCTGCTGTC
GGCTCTCGTCACATTCCCCAATCTGTTAGCCTTCTGATACCGGGGCCAGACTTGAAAGGA
AGTCTTAAGGATGAGAGCTTATACACTGTGCCAGATTTTGTTAAATAACTACGAGATGTT
GGTGCCAATTCATCGGTAATTGTCCCTTCTGGCACAGTCTGTTGAAAGTCCTGGAGAAGC
CTAAGCTCAAGATCACTGCAAGTGTTAATCTTCTTATACTTAAGGTATCAGGTTTTCTTT
TGATGTCGCTAAACATGTTGACTCCTATCTCAGCGCAGAAGGCAATCCAGACATAGCTAT
GAGCGAGATGGGGGTTTGTCTGCCTTCTTCTTCCAAGAATCTCGTGGTTTGTGTGTTCCT
CTCCTAGCATTCATTACGGTGCTAAAATAAAGCAGCAACAAAATGAGAGAGAAAAAAAAA
GAAACAGGAAGAAAGGGATTGATTCTGTGCTAATTGTCCTTTCCTTAGCGCAATTTGGCT
TGCTCTTGTTCGGTGTAAAATGGCCTGATTTATTTTTAATGAGGCGAAATCCTATTTCTC
AGACTAGTCAGTATAATAGCCCAAGGTTATTTCCGAGACCTGCTTCTTCAGCGGGCTCCT
TTCAAGATCAACAGAAAAGACACCTGTCTCAAACTATAAATGATTTActgtctaattaat
t
>NODE_169_length_293_cov_1.614334
CTCTAATGAGTGTGTGTTCCTGTTTGAGAATTAATGTGACATTTTTCTGCACTTAGGAAA
CCTTCACTTGCTCTTAAGACTTTGCTGCTGAATTTTCAATAAGGTGGGAACACACAGTTG
TGAGTCCACACACAGTTTCTTGCTCTCAAAGCAGCAGGCATCATGGTGCTGCAAAAAAAG
GCCAAAAGCCCTTTTGGTATCGAGCTTGCTTGACACTTTCTGGGGGGAAAGAGTAAAGGG
AGGCAGTCGATAAAAGATTGATGGTTGAGAGACAAATCACAGTGGAGAAGAGGACAAAAA
ATGGGGAAAAAAAGAGATCAGAGAAAAGATGGAGATTAAAAGCAGAGTATATTTTCACGT
Gaaagtacatgtgtattctgctaggtgtttgtgatttgagctccgaggcatatgcaccgt
atcagcgtccacagcag
>NODE_170_length_477_cov_3.519916
GGAGAGGAGAGGAACCCAGTGCATCATAGTAGTCCCTCGGCAGTCTAAACCTATAGCAGC
ATAACTAAGGGACAGCTCAGGTGACCCTGAGCAGCCCTAACTATGAGCTTTATCAAACAG
GAAAGTTTTTAACCTAATCTTAAAAGTAGAGAGGGTGTCTGCCTCCTGAACCCAAACTGG
AAGCTGATTCCACAACAGAGGAGCCTGATAGCTGAAGGCTCTGCCTCCCATTCTACTTCT
GGAAACTCTGGGAACCACAAGTAGACCTGCAGTCTGAGAACGAAGGGCTCTGTTAGGAAT
GTATGGCACAATAAGGTCTTTAAGATAAGACGGAGCTTGGCCGATAAGACTTTTATATGT
TAGAAGCAGGATTTTAAATTCTATCCTGGATTTTACAGGAAGCCAATGAAGAGAAGCTAG
TACTGGAGAAATGTGATCTCTTTTACTGGTTCCTGTCAGAACTCTGGCTGCAGCATTTTG
TATTAGTTGGAGGTTTCTAAGAGAGTTATTGGGACATCCTGATAATAGGGAATTACAGTA
GTCCAGCCTAGAAGTTATAAATGCATGGACTAGTTTCTCAGCGTCACTCTGAGACAGGAT
GTTCCTGATTTTAACAATATT
>NODE_172_length_663_cov_11.248869
ATAGAATAAAAACACAAATGTTTAACATGAAAGCACTTCTTGGTGACAACTTTGTGCTAG
TTATTGTGCAGCCTTATGGAATCACATGTAACGATAGTACAGTACTTAGAAAATTGAATA
GAGAATACAAGGATGCCAGTTTATTGCTAATATTTTGTCAGGTAAGAAATTCAGATGAAC
TTAGATTTACAGTCAAAACATATGATTGACATTAACCAGATCCTTCTTGTAACACATGGC
ATCCTTGAATATTTTTTTGTTTTGCTTCGAATAGTAATAGTTTTCCTCAAGATTAAAAAA
ATGAAAACCAAATGTGTAAAAACACAAATAAATGCATAAACAAATAAATAATTCATCTCA
TAAGGCTACAATAAGAAAGTAAAATGATGTTCCGAACCTGGAACCACTTAGCGTGGCGCA
GAGCAGCCAGAGCGTCAAGGCATTTTTGCCTGTCCAAGACGTCCGCTGGGTCTTTCACCA
TACCCGAGGTTACATCTAAAAATGGATTTGAAGTGTCAAAATGGTGATGAGGAATGGGTG
TTTGACCAGGTCAGCAAGGCTGGCAAAGAACAAACACATTGCCACACATACCAGTATTCC
ATGACAACCTACAATTGGTTGTTTTTTTGTAATTTTGAAAATGTTACTGACCTTACAAAA
AACTGACTATACAAACCAACACATTACCAAAGTAAATAGGTAAATACAGATCGTCAGTGT
ACCGCATATTAAGTCACTGTATACTCTAAAAGAGGGGAtgaattcattgacccaacatta
aaaggcaaatagagtgatgtgtttggt
>NODE_173_length_826_cov_14.117434
CTATTCTTGATCCTGAGTCTTTCCACAAGACTAAATGTGGGATTATAAAACAGCAAAGCT
ATCAACATCCCCAGCCACCCCAGCACCTCCCCTCCTTCCGTCTACGGAGAGAAGATGAAA
GGCTTTTTTATTCTCTGCTGTATTTGAGCACCTCCACTCTCTCCTCCAACCCAGCCCTTT
CCCAGCCCTCTTCCAGTTTAATTACTCTTGATTATTCCCGATTCCGTCTTGTCTGAGAGA
TGTTCACCTCCGAAACAAAGACACACTCACACAAGGCACAGAAAAGCGGAAAGAAGAGAG
ACAAAACATTCACCAGATATCAAATTTGCATGAAAATAAGCCACACTGTTCAGCCGGCAA
AAAGTGGATTGAAATGAGGACTTGCCAAGAGCGTGGTGGTATAATTAGCATTTGACCAAA
CAAACGAGCTTCAACAGAGCTATAATTAAGCAGGCCTGTAATTAAGTGTATGCCCTTTAT
CATAATGATCGTGGTTAAAATGGTGTGATGGCTGCCAGTTGATTATTAATGGTGTAACCC
CGTCCTGCATGCATCCTGCACTGGAATCAAGGTGTCACGACTGTCAGGCTAGAGAGCAGC
CCTTTGTTTATAAAATACATTAGGGCCCAAATTAACACAGGGTGACAAGAGACACAAAGC
CTCTCGTTTCCAGACTGAAGGGAAAACTGCAGCTGCTCGGCTTCATTTTAAAACTCCCAA
ATCTGGAGGCACAAAACTTGCTGCAGTTGGCTTCGACAGGAGCCCCAAATATCAAGAGGC
CAAGCTTCCAACTGGTGTTCTTTTACCCGCAAGTCCATCAGGCCGCTGGCACAGGAAAAG
GAACTCATAAATGTAAGCCGAAGCTTTTCATGAGTCATCGTTTGGGAGCTGACACTCCTT
TTGGCCTTTCCTGTTCACAGCAATATTTAAAAGTATGAAATTCTAAAATATCCCTCACTT
TGACACTTGt
>NODE_174_length_907_cov_15.950386
CATACATAGATGGAACATCTGCACACATGGAGTGAAAACGTGTACTAGCACAAAGAGTCC
CTGACTGTGCAATCTGCATCACAGTATTTCACCGATAATGAAAAGTGTGGAAAAAGGCAG
CGGTGCTACTGACTGTATACAATATGGCTGATTTAGTGAAGTTTGGGCAGTTAGTCACTT
GACATAAATAGCCCTAAGAGGTTAATTTACCTGTCACATTTTACGTGTAAAGTCAATCAC
ATTTGTTCCTACTGCACATACTGCCTGTACTGTAGTAGAAAGCTATTTAGCGGGGGATGT
TGCGCTGTATGAGGGTGATAGGAGTAATCAAGGAGAGGAGGGGGCTTCTCCATAGGAAGT
TCCTGCAAACAGAGTGCACCCACTTTTTAAACCCCATTTGTCTTGTTAATGCTCCCCTCT
GATTACCTGATTGCACTGGATGACTGTGGAGAAATCTGATTGCGTAAAATTATATAGAGC
AAACTTTTGATTGGGGAGGGATCTGGCGAGCTTGCTGCCACCATTGACAGGCTTTGTGAA
ATTTGGCCTCGCTGATTTGAAATCAGCTAAGTGTCACGTCCCGTAATTGTAATCAGAACT
TAATTTTTTATCCTTGTTCTCTTTCAGAGCACAACTTTTCTCACGCAAACTTTTAAAGCT
TGAACAATACTGCAGCCATGTTCCACATACAATAACGAAAAATACAAAGCGATTTTTCAC
TGAGTTATAATCCACATCTATATGGCTCAGTGACAGAACATGTGCAGTGTGCGCTAACCT
GTGTTTTAAGCAAAGCACACAATGACCTTATTAGCTTCAACTCCACAGTTTAAACATATT
AATTTGACCGCATATGCACTTAATGTTCCTGCCTGTTCCTATTTCATTTTGGACTTGGTT
TTGCACTTGGAAGCACAGAGAGCTGAACTGCTGCTGGGCCCATCTATCACCTGGAACAAA
GGCGATTAAATGAAAATTATTTCTAAATAAAATAGACACCACCAGCTGTTGAAGCGCATA
TTTAAATGGAATTCtgtacagaaataatttt
>NODE_175_length_663_cov_13.808447
GAAGGGGGGGGGGGGAATAAAACCTTGAATGAAAGCCTGCACTGAAAGTTTTCAGTTTGC
TGATATAACAGTCAAGTGTGTCTATAAGTCTACTTAAAACGCTTAGGTATCAGTGGAGAC
AGCTGCGACACCCTCGTCTTATGATTCTGTCGAGACAGTACACTATCAAACCTTTCATAC
CGTTCCCAAGCTACATTTCCGGTGACAAAAGCTTTGCGAAAGCCTCCTGAAGGATTCATC
TATATCCTAATATTTCCAATCCAATTTAACTGGAGCAGCCGGAGTGGTCTGAGCACTAGT
TTACCAATCTTTGCTTTCCAAGACTCTGTGTGCTGAAGGCTTGAGGGGTTCAATCAATGG
CGCTTTGATCTCGGCTGGAACCATAATTATTTAACATTGTTACAAGGATTTCTCTAATCC
ATCCTACCATTAAATCCCTTTTACACCCTCATCTTCTGCAGCCTAATCTGCATCTGGGTG
CTCCGTTTGTGTCTCTCCCTCATTTCGGCTCGCCCCTCCTTCCTTGACGACACCCTGACT
TTATAATGGACTTGGGTGCCGAGTTAGAAAATGCCTTGTTTACTGAGAGCAACCTGACTG
AACTGTGCTCAAATGGAATGTTGCTGTGCAAGAATTTAGAAGTTTTTCTCCGCATTTGTA
CTGAAGTTTCAGTTAATGTTCAGTAGAGGTCAAATGGTGACAAGGTACAAAAAAAAAAAa
atagataaatctggataattaatgaataaacttctgattagaattaaactgaattaaagc
tgaactggactgactggatacaaaccc
>NODE_176_length_541_cov_14.874307
TGCTTTGTCCACCCTCCTACAAAGTCCTCAGCACAGTGTCCCTCCATCTCCATTTGGGAA
GCCGTGGCTTAACAAGGCGGAAGAATGCAGAGGAGGGGGAAAAGAGCTAGCAGGTGTGAG
TGGGAGTCAGCGTCCAAGGCTCATGACCAAAAAGTCAACCTGTGGTAGATGCACCCCCTG
GTATGTAATGCTTCCACTTCATGGCCCACACATGCCATGAGCACACACGCATGCCAGCAC
CCAGGCAACAGTGTGTGCTGCTGTTGGCGGGGGCAGGGCTCTCATTGGCAGTGGGAGAGC
TCTATCCCGCTGTCCGTGTTTACAGTCTTCAAGGTAGGGGCGCACAGTACTTGTCTTTCA
GGTGGATGATTAAATGAGTGGCACAACAAGAAGTGAAACAATTAGAATTTCTGCCTCATT
ATCATGGTAATCTTATCAGTGGGATAATGAGGTATTAATGGATATTTAATGTGCATCTCA
TAACCCAATCCCTTGGAGAAAACACATAAGGAAATCGCTGTAAATTCACTTAATGATGGA
AAAGTCCCCCAACGCCATATTCCGAAGAATGAAAAATGGTGGATGCAAATGAGAAGGAAC
CAAGGTCAATAAGACTGCAGGGACTGAGTGAATGTCAGAGAGAGAGAGAGAGAGAGAGAG
AGAGAGAGAGAGAGAGAGAGAGAGA
>NODE_177_length_810_cov_14.544444
CACCCATATAGGTTCTTTTTAGATTTTACCTGATGCTGGGACTTGGTGGGTAAATACAAA
GCTTGCTTGACTGACACCTCTCCATGTTTTCTCCGTTGGTTTTGCTGCACTTGTTAGCAC
GTAACAACTTCCATATCTCTGCTCATGAAGTGTCTAATTGGATTTTGGTGACTTCCTTGA
ACTGCCAGCAAAGCTCCACCAACAGCTGGCTTGTGAAGAGGCCTTGGAGGTTGACTGGAT
CTTTAAATATTAATCATCAAATGTGCATCTTGCAAGAGATTGCAGTATCTTCTTTCACTT
CAAACTTTGATCGTCAGAAATGGCACAGTTCAAATATAGGTCAGTACAGGGCAATTAGCC
TCCAAACAGACACAAAGAGAAAAAACAACAATGAAATGCTTGGTTTCATAATAAAGTTTA
TTCTATATTACAAATAGTATTTTGTTCTTGACTGCAAAATAGGAATGCATTATATTTACA
TACACAGGTATACAATTAATTATAACAAAGTTAGAGAAGCTCGCCTTATATCCCCCAGGT
TTCGTTTTTATCTCTCGATAAGATACTCTTTATCTTTCAAATATGATCTAGTAAAAGTCT
TTTCTAGCATGTTTGTGTAACACCTGCTATAACACTGAGCTAGGAGGACATTTTTAGTTC
CTACAAAACGTTTGAAGGTGGAAACTTTATCTGTGCTCTTTATCCGTGCAATACAAGTTG
GCGACTAGCAGACAACCTTTGTTGCAGGGAAGGGACGGGGCAGGAAGAAATGAAAGACAG
GATGTAACACTGGGGGGCAGATTCACAATGACAGTTGAGGACTCTTAGCTTGTGTTGTTT
ATTAACACAGGGGAAAAGGGGAAACTTTGGGTATCTAGACACAGAATACGTTGGCTACAC
GAGTAAAAGAGGTTTCCTTACAATTATCTTGTTTCAGCCATATGTTTAGCATAa
>NODE_178_length_1028_cov_12.771400
TTGAATATGCGCTAATGTCTGCTCACATGTGCACACATCAGGCAAGACAGCTGAGGATGA
CAGATGTGAGTGTATTCGTGCATGGATGTGTGTGTGATGAGGGGGGAGCTGGGTGTTCGT
GTGTGCATGATGGAAAAATGTCGAATAGACATGGGAGCACAATGACGGCTCTTTGAGTTT
CATCCGTCTCCCCATCACTGCCTTCATCCCTCCTTCCACCCACTTTCCTAAAGGCACAAA
CTCTGCCAGTTGTCACCTTAGAGTATTGCAGGCCTGCTGAAGCACTCCACTCCTCGGGAG
GAGAATGTCAGCCCAGGCTCGGGGCAGTTTTGACAAACAGAGTATATATTGATACATGAT
AAAGTATGCTAGAAATCACCCGACTGCTGAGGGCTACTATAGTTTTAATATCATCATTTG
AATTAACAAGCATTCTGTGGAGAAATAATGAGCTTTCATTATTCAGAACATCATCCTTAC
CCCGGCGGAGACTCGCAGGGCTATTAGTGCTTGAGAACTTAATGAAAAGAAGATAAAGAA
GGTTTGAGATAAAAGTTTGAATGGCCACACTCGGTAACCAGAGTTAAAATTTAATGCGGC
CCCAGTGGATGACGGATGAGCTTCTTATCTGGGGCCTGGGGAATGGGTAGACAGGGGATC
CGCTTCGGAAGGTGCCATTCTGGGGGAGGTGAAGAATGTGCACCCCTCCCGCTTTTTCTG
ACAGGCCCAGTGTGCTGTGCCAACCCGGGTGGACCCCCCACCCCACTTGCATAGTGATTC
ATGCCAACCCATAGATAGCTGTATGTGTCACTGCAAGAGCACTTTCAGATTTAGGACCAA
AAACATTGTTGCTTTGCCAAAATGATATCCCATTAAATTAACTTGGATTTGATTGCAAAA
TATGTCTGACTATCATTGCCCAAAGTTAAGTCTGCTTCACTTCCCTTCTATAAGCTACAG
CTACAGTGTATTACATAATTAATGATTAGTTATCAACAAGAAAAGATAATTGATGCCCAC
AGGAGTTGGTAGTTTAAGTGAAGACAGATCAGCAAAGACTAGAAAAAAGTAAAATATTTC
AAAAAATGTAAAAATCCTCTCATCTGTTCTAGTCCATCTCTTTAATTTTTCACAACTACA
ATCACATTCATACATGCAAGgcagccttagga
>NODE_179_length_340_cov_1.064706
TGAAAGCGTTATCTGCTGGCTATCTGGATGAGTCTATGCAGAGATGGCGACTGCGGAATT
GTGCGCGTCCATGCTTCTGTATGTCCATAAGAGACTCACCGGAGTGTGCTTCAGTGTCCC
AAAGGGCATGGCATGGCCCTCCATGTCCTAAGAAACAGAGGGAAATGACTCTTGAGGGAG
TGTGTTGTAAAAGTGGTGCTTATGACAATACCAGGAGTGTGTGAGTGGATTCTGGAGTGC
CGTCCACTCTTTAATTAACCACAGAGCTTCCTGTCACCTCGGGCAACTAGCACATGTCAG
CCAGAAAACAACTGACCTCCCACTGTCAAAACAATATTAAATAAATCAgggttactttgt
taattgtggcagatgctagcactgagcaacacaccatatcactatattaatgaggatatt
tttcaatattgatatgcatcactgtaataaaaatatgcaagatcacatatagtataatca
gtct
>NODE_180_length_882_cov_16.965986
AGAGGGAGTGAAACAAAGTGACTGCAGCACTGGCCTTGGTTTAGACAGGAGAAGGAGCAG
CATAGTCCTAGTATATCATTCTAACTTCTCCCACACTTCAACTCCCGTCTCCTGATTGTG
GTACTCTTTCCATTGTCTTTGACACAAAAAAGTTTGTTTATATATGCATGTATATATGTA
TATACATATATGTATGTATATATATATAAACACATTTTTATAGCTACAGCACCTTTTCCC
ATGGGGCAACAGTGTCAATACCTCGCACATGGTACATGGCCGTGCCAAAGAAAAAAAGAA
ATAAAAACAATATATTGGTCAGGATATTTATCTTTTTTTCCCTAAAATTGGCATTTGACA
TGATGATATTCTATTGCCGTCTGGGGGAGGGAAGGGACAAAGGTTCTTCTTTTGAGTTTA
TATTCAAGTTTTCTCCTTTTTTCGTGTATAATTTCTTCTTTTCCTGTTTAAAAAGAGTTC
ACACTTTTGTGATTTGCGTGTGCTGCTCTTCATCAAAAGGTTCATTTTCCGGATCAGAGT
CAGTGGTGTCAGAGTATCGATAATGGTCTGGCTCATTGTCGCTAACGTCCGGGGTGACGG
ATGTTGAAGTGCTAGCCTCAGAATTCGAAGGCTCCTCCACGGTTTTCGTAAAATACAACT
TCACCTGGAAATTAAGACAACTAGCTTCAGTGTGTGTCATGAGATAATCAGCAACACAAT
CATCATTGCTATATTTGGATTAACGTCTTTGGTAAAAACTAACAGTAAAGCAGTAAAGTT
TTTAACAACAGTTATTCCAATATAATAACATCCCATTTGCCTCTTAATCCCAACCGCTTC
TTTCACTGCTTACCTTGAAGTTTGGCGAGAAGTAGCGGTTAGCTTTGTCTTTGTTGGCCT
TGTCCAAGTCATTCTTCGTGAGCGTCAGGATGAGGTAGTCCCTGTCGCTTTCCCTGCCGC
TTTCCCTGCAGCTGTCCCTGCACTCGGCGCTCTGCGGCTGGCCCTGGCCCGGTCCCGGTC
CCCCCt
>NODE_181_length_683_cov_17.144949
TTCTTTTTTTTTAAGGAGCTTCATGCTGTTGCTTCTTTCTAGCATTTAGCTTTCTCTTTG
GAGTATATCAGTACATCAGATAACCCCAAGGTATAACAGTAAAACCTTGAGTTCACACAC
ATACTCAGGTGTTGTTTTTGAGTAGCTGGTGTGTGCGGGTTGTATGTATTTCATTTTCTT
TTTTGTCTCTTACAGCGCGGAGTTAAGACTGAATCAGCTGTTCACACAACCTCTCACATA
CACACAGACACGATGCTCAGACGTGCACAAAAGCTCAATTTGCACGGTAGCAAACACACA
CTTTTTTGCACACAAAAACACTCACACACCTAAAGAGGGGGCTGTGCCTCCGGGGGCCAC
GTCAGTTACCTGCTGACACACAGGCTAGTGATTGATGAGACGCCGGGGGCGCTGGAGTAG
ACTTTGTCAGCTGCTCATAATTTATACATCTTATCTCCATCAGAAGAAAAGACAGAGTGC
CGCGTTGTGTATATGGAGATGAAAACACTGGGCTTGTTTAGGCAGCGGTGACAGGGTAGC
TGCTAGCTGTTAGCCGCGGCGCAGAGTGAAAACTCAGATTGCGATCTGTTAGCTTTCTCA
CCAGGTCCCTCTGTGGCCAGAGCCTTCACTCTTTACCTGTGATGAATCCTCTGACTGTCA
GTCATATCCACTCACTTTCATTGCCTCTCTCGCGCGCTCTCTCTCTCATGTTTCCCCTCT
CTCTTTGTGTCTCCCTTTTCTTCTCTCTGTCTCACTCTCTTGTGTCTCTATTTCTCTTCT
GTGACCCTTTCCTTTTTTGTGTGTCTCTCTCCTCTGTCTATCTCCTg
>NODE_182_length_403_cov_21.900743
CGGAGTATTAACTCAAAGAACTGCAAAGGACACTGCCATTGTTTCGAAGATCAATATCCG
AAAAATATAAAGAAACAAGAAAATGTCCCTTCACATTATCACTATACATAATATCATTAT
ATGTGTAAATGTATCCAATTTAGATGTGTTTTACATCAAAAAATTGACATATTTTTATTG
ATTTTACTGCAATTTCTGTGCATTTGAGCCAAATTGTTACGTGTACAAAAGCTATATTGT
GTATTTTATTAAATTAATATATAGTTGTGTTGCAATATACATGGGCTTATATTGTATTTG
GCAAAAGTTGCCTTAGTAGCTGTCGAACTCTGTGAGTTTGCTTTAGTTTGGGTTTTTTTG
TTGGTGTTTTTTTTCATCTCTATTCTGCATCTTTGCAGGCTGGCTTCAGTGCTTTTGAGA
TGTCGCCTCTTTTTACCCTGAGATCCAGCTGGATCAAATACAATAACTGTTGAAAGCTTA
ATGAGCCAGCTGATCTAGAATACAATTCAAACCAACGACAAAAAGCAACAACCACAAGAT
AACAGTT
>NODE_183_length_891_cov_9.419753
CTTATTTAAGTAAGACAAAACGTTGAAGTTTGCTACATTTCAAGGGTTTCTTTAGTGTTA
ACTTGTTTTGTTGTTACAGTGTCTGTGTATTGTACTTTCTACTTTTTGTTTACTTCAATA
TTCTTTTCTCTCAATCTTCTTTGTTTTTTTGTCCTATTTTGGTGTTATTGAGAGCAAGAC
AGTCACTAAGAGGGGAGCATTCGGTCTGGCCTGTTTTCCTGGTTTTTGGAACTGAGGCAG
CCAATCAAGTGAGAAGGATTCTCTTTTAGTTTCTCCGCTGGATTTCCACGTTGCTGCTAT
GTCCCAGCATCCTCACTGACATCAAGTGCAAAGTTATGTGTTGAAGCTTCTGTAAATACG
TTCAGATGTGGAAATACAAACTCCCTCGCAAAGAAAATGTACATATAGCTCACACAAGAA
GTCCATCATGGCCAGGGGACGAAATGATAGTGTTTTTATAAATATAAATATATATCGGGT
TTGACAACCTTCGGACTGTTACATGCACTTTCTTGGAAAGTTGGAAGATCTTTATGGGTC
CAGTTTCTCTACACTTTAATACCTACTAACAACTAAGATACTGTAATTCTTTACTCTAAT
AATCAAATACATCAGTTTTCCAAAAGAAGCATTGTGTGTTTGTGTGCTTTTATTTATTCG
TGTCGGAACAATTTTCCTCCCTTTTTTTTAAATTGCAGAAATAAAAATTACAACTTTTTA
AAAAAAATAAAATAAATAAATAAAATATTTTACTTGTGCGTAATTGGTGCTGGTTGCGCA
GCTCTTTTCTGTTCGTGCGCACTGACGCACAGCAGTGGAAGCAGTCCCTGATTAAATTAA
AATGATCGCAGTTTTAACCTCATCATTTCCTTTGCCAGTCTTTGAAAGCACCGTGAGTGG
CTAATCCTCGGAATCAAGCTGATTCGAGGCTTTTTGTGCGTAAAGGAAAAGCTTCAGTCG
TCAAATGTATTTATACACCAATAAATAAGATTgtaataaaataaaaaataaaaaaaagaa
gaagcgagggaagca
>NODE_184_length_584_cov_6.010274
ACTACACAAGACAATGCACTATGTTCTCTTCTTCCCTTATCACACAATCTCACACAACAC
AACACACCACACTGGACAGCGTCACACAACATCAGGATCTACAACACTGTTTCACTGTTA
CTACTTTGCAAGACGATTCCCCAAACCAAGTTTTATTTTTGTGCTGTGTAACAAAACGCA
CCGTTCCAAAACTGTAACAGTTTGTTTTCAAAAATTGTTGTTTTTAGAAATGAACAGATT
GGGGCTTTTTTGTTATTTGTGTGCTGCACTGGGAACAGTGGCACAGTGTCTGTGTGTAGA
GGCATCGTAAGAGTTGAAAGAGGACCACATTTAGGCTGTAGCGCTCAGAGTTCCCAAAGC
TTGTGGGTGTTTTAATGAGTCATTTTAACTTCATTTAAAGCCAGCTGAGCAGAAAATAGA
TCAGTGAATGAGCCCTGGGCCAGTATGGATCTGCAACCGATTTACATCTCTGTGAGAGCC
AACCCACATCCAAACAGCTGTGTGCGAGAGAAAGAGAGAGTGTGTGTGCGCGCATATCTG
TCCTATGTGTCTGTCTGTGCAGGTGTGAGGTGAGTGCAGAACAAGGAGGGAACGTTTCTG
CAAGCAGTCTGCATACTTGTCTCTTTCATGTCTTCATCAGAATAGACAAGGGCATTCCAA
AGGTGAACTGGGAACTGTAGTTACAGTGTATGCGATGGGATTTGGGGTGTTGACTCTGAA
GTGGGTTt
>NODE_185_length_550_cov_18.705454
GATACTATGATCTCTCGTGTGTTTAGGGTGATGCAGATCGGGAAGGCCCTGCAGGATCAG
CAGTGGCTGTTTGAGAGCCTGATGATGCAGGTGGAGGAGAGGAGGTCCGCCGTGGAGAAC
AATGCCAAACAGATAGAGGACAGGTTGGTTTCGACTCACACAGAGTCAGAATCACAGTCC
CAGTTCTGAGTAACGCCAGTCAATAATTTAACATTGTGAAATATAGCAAGCTCATGAATA
AATTACTGTCTGAAAAGCTGCTTTCTTCTGCATTTGGGAGAGACATTTTCCCCCTCCTTC
TGTCTTTGTAGACTTCATGGAGTAAAGATTGCACACAGGAAGGCAGAGAACCAGATTAAA
ATGGCAAAGATGATTATGATGAACGAGCTTAACAAACGAGCCAACCTATTAATAGAGCAA
CTGGAGGTAATTACTTTCTCATTCTTTCTTTCCTTCTTATCGTTCAGCCAGCCGTGAATG
TACATGCAAAGAATCTGTAACTGCCATGATGTAATCAGCCCTGAAAGCAAGCAAACGAGA
GCCAATGATAATCTGTCATAGTTGCTTAAACCAACATCTTAGGGACTACATCTGTCAAGG
AAAAGCATTGTTGATCAGCCCACAGTTCAGCCACTGTGCGGCAGTAATTAAACGTATTTT
TAAAAATTCCTTTGCAGAAGATTTCCGAGGGTTt
>NODE_186_length_321_cov_1.199377
ATGGCTTCATAGCAGTGTCATAGCGCATAGAAGACCTTTCTGAGCTCTCTCCGCTTCGAG
TCATGGTTGTGTTGTTTCCTTAGAGGTGCAGGACTTTGTATTATAGTGAAAAATGAGCCT
ACAGTTTGTAAAAATGTGCCGCGAGCAGAAAAACACCAGAAACTGCTCGGGGCTCCAGAA
GGTTAACCGAATGTGTTTAAGGTGTTTCGAAAAAAGCTTGTTAACTGGCAGCACTCAAAC
GACGTCTATCCAAAATTAACATAAAACTCGATTTAACTTATTTCAAGCACTGAAAATAAA
TGCAGGTAACTGAATGAAAGACGAAAGAAGAAGAAATAATAGTCCTATGTAACTCCTCCT
GGCTCATCTTaaatctgcctgaacctgtgagttgtgacgtgtagatcggcttgaccaacg
actgcactacagaattgaagtgtgtgtcctcagcgagtgtcagct
>NODE_187_length_320_cov_1.918750
TGTGGTTCTCTGGTTTGTAGCTGCTCACTGATCTTCCTGGATCCTTCTCCATCTTTGTGA
AGTCTCTCAGTCAGATTGTTCACTTCCTCTGTTCAGTTCTTCTCCATGTGGAGCCATGAT
GCAGACATAGATAGACCCAGTCCATAGGTCCAGAACTGAGAAGGTTCTGCTGTTTACAGG
TCGTTGTAGAACCATGTTCATCAGTTAAACTGATTGGAAATCACAGCTGGACTCAATGAT
CACAGCTGGACTCACTTTAGTTGCTTTGAGTTTCTACTTTGGAGTCAGATTTTTTTTGGT
ATAGTCTTTATAATGTATTTGTATTTAAATTACTCATAATCTCAAACCTCAATACAGTTA
CTGAGTGGCTGTTCAGTTTATAATCTTTTGTCATTTAAGCGCACAAGGCCGTAGTCACTC
CTGGTTGCATACTGTTAAGGAAAAAGTTCTAATATATATGCTCa
>NODE_188_length_297_cov_24.094276
AACAGCATAAGTAAATAATTTCCTACAACCACGCCCATTCCACTGTCTTGGAATGAGGTA
AAAGTGGCTGAATTTTGTAGACCAAAATTTAACAGCATCAGAATTTCAACACTGCACACT
GATCTTGAAACTTGACATATTCGGTGTGTCAACCAGTGGAGGAGAGGATATAAGGAAGGG
AAACAAATTAAGATGACTCAAATGCAGCCATGCATTGTCTAGTTTTACCTGACAGTAAGA
AAAAAAAGAGGAGGAGGACAGGTGTTTTCTAAGTGTGTTGCTTTTTAATTACAGAAATAA
TGGACGATTCCCATTTCAACTCATCATACTTTTGGTCTCCCGTCCCCACTGTACAAGGAC
AGGTAGAGACAATCTTATTGTTGGAATTGTCTTGAAATACACATGGTATAGTGGTATGTA
CTATGGCAAAAGATACCCGAA
>NODE_189_length_679_cov_12.437407
GTAAGGCTAAGACAGGGGGAGGGGGCCCACGGTACATTTGTCACAATAACACTGCGTAAC
ACAGAAAGGAAACTTAAGCAACCAATGACCAGAGTCAGATACGACATACACAAGGCCTGC
TCCTCTCATACCAGGTCAGCACTTAAATCAAATGAGAAAAATATGCAAACACTCAGTGCC
TTTAATGTGAAGGGTTTCCATGCAGGGAGGGCACGTGTGTAAAACAAAACAAAAATTTAA
AAAAGAAAAGGAAAAAAAAAAAAGGTCATCCTTAGCAGGACGGGCAAAAATGGAGTCACA
ATGGATAGTAGAGCTTACCAGCAGTGGCAGGGTTGATGCAGTCAAAAAGGGTCCCTTTCC
TTTAATTATTTACTTCCCTATCCGACATTGTCCTGCAAGAGGTAAAAATACATTCATTTG
AGGGACCCTTTTCTGTGAACCAAGCAACCAGGAGCCCGTCCACTCGAGCATCGTCAGCAT
TGTGGAGAGAGAGCGTGGCAAATCGATTGGCCGTGGCTGTCACTGCATGTGTGTGTTTGC
ACGTGCTTATGTCTGTTTGTGTGTGCGAAAAACAGAAAATATACTACTTCCATACAGCGA
GACTTCGATCAAAAAGACTATATAAATCCTTTGTTCTTTTTTATCCTTTGATAGTACAAT
GGCACCCATATGGCGTTAACTTATGGATAAAATATGGGAGTCATGATTCAGTGTCTGCAG
CGCTGCATCCCTCCCTGTCAAATACATGTGTAGATGCTTGGCCGGGAGGGACTGGAGTGT
TTCTATAGAGCCAGAAGTATGCCGTAGCCAGTGATCAATattt
>NODE_190_length_683_cov_7.579795
CTATAGTGGCTAAATTAGACCGAGCCAAACGCAGAAATTAGAGCTCCAAGGCCAGATGTG
ATATTTGTTTTTCACATCGCAGCGTCAGGTAGATGTTCAAAAAAAAATAAAAGGAAAATC
AAAACTGTTCCCTCATTGGGTTTGGGACTCATTTTGATTCGCCGATGGTGGCCAGCTAAT
CATTTGATCCTGTTAGAAGAAGTGAAGTGTTTGTGTGTTTGTGTGTGATTCTGCCAAGAG
AGTTAACAACCGCTGTAAATAGGCCGGGGCTCGGTTTCTTGATTTGTGCGCAGCCGCTGC
TGTGTGTGTGTGTATTTGCAAGTATGTGAGTCCTCTCACTGGCTGTTTTTTCTCTATAAA
AGCAATTTGCCCCATGCTCGGGCTAGGCAATGAGCAGATGCTACCATTGTAAATGATGAT
GCGAGGGGCCATAATAAAGAGTTGATAAACACAGAATTACTGCTGGGCTGTGGGCATGCA
GAGAGAGGGAGGGAGGGGGGCAGGGAGGAAGGAGGAGGGAGAGAAAGTGAGAGGAGAGGA
GGGGTGTCACACACAATGAGGCAAAGTGAAAATGTAAACCAGCGATATAAGTCTCTCAGC
CCGTTTTATGTTTGATAAGTATAAAGCAGAAGAAATGGGCGAATGGGTAATTATAAAGAG
CTTATTTAAAATCCCTTTTTCTTTTCCTATGTAGGTTTATTAAAGACGTTTAATAAAGAC
ACCATAAATATGAATACATGAAGATCAGTGGACTTGTCGTGAGGgttattatttagcctg
tggcaacagttgtaatagcttttagttttgagactgtgcaggaactt
>NODE_192_length_542_cov_3.012915
CCTACATGTCACCACTACCTGTAAACCCTCTGCCCCAATGGCTACATGTCAGGGAAGAAT
GCTAATGTGCTGGAGTTCATTGTGAGAAAGCGGAAGTCAGACTTGAATGTGACCATTAAT
TGCGAGCCACAATGTTGTCCGTATGAGGAGGGCATGGCTGTGCATAAAGAAGTCAGCCAA
CAATGGGCCAAACATCTCTCACAATTAATGGCTGTCGAGGGGAGCACTCCCTACTATAAT
GTGCATCATGACGAATTAGGCTACAAATTACAGATTAACAAAATGACATTGTGTGGAAGA
AGAAGGAAAAGGAAGAGGGGAAGGGAGGGCCACTCTTTGACCTGGAGAAGGGTAGGGGGG
GGAAGTGGAGTTCAGTGTGTAAATCATCCATGTTGAATGGCTGCCAGGTAGGGAGGCAGC
TTCTCACACACTGAAAGACACAAGCATAAGGAGCCTAAAATCCTAAAGCATGAGGAGAAG
GTGATGCAAACAGTCCACTTTCTTACCACAAATGGGATTGAAACACTGACACCAACCTTT
TATGTGATCCAGAGGAGCTCTCCTTGGTGAGAAGCAGCCCTCAGAGGATCAGAGTCTGGA
GTCAGCTGGAAACAAATCATTCCCTGGCTAACGGGTAGAGGTTCAATTAGATgcactgcc
tcgaacggactagaattcaattatgt
>NODE_193_length_810_cov_19.512346
TGTAAGGTCATTATTGCCTCGAATCTGCCGTAAAGCAGCCGCCGCAGTGAGGGGGTATGA
AATTCATGTCCTAATATGCAAATTAATTCATGAACGCTCCATATTGTATAACCACATGCA
TCTGGCATGATTGGGCAGTGTGGGGCAAATAGTCCTCAGCCAAGGCATTTTGCTACTCAG
CAAAAGCTAATGTTGAGGAGTGGAACCTCGTTCACAATTACCATAATAAAGGTGAGCAGG
GGGAGAATAAATTGTGGAAAGAGAAACTTCTGTGTGCATGACGAAAAATGTCCCCTATAC
GAATACAATGCGTACTTAGTTCTGAAATCACAGAACAAATGCATCAAATAAATACTTTAT
TCACGTGGAGCTAATTTCACCCCTCCATTTTGATCACGTCATTCCCTCTGGAAAATTGCA
ATTAAGTTTGGAGAGATAAAACATGCCAACTACTCTGCATTTCAAGGCTTGATTGGCCTA
TCAGCTAGTCAGTATGCTGCCATGGTTTTCATCACTGTTAATTGATCCTTTCTTTAATTA
ATCTGGAAAGGAAAGCCCATATCTCTATCCTGTCTGATCGTCCCCTCTGTCTGTCATAAC
ACAATAAAGGCCCTATCCTACTGCTAGTAACTCTGCCTTAGCTTCTCCCTCTGGCTCTTG
GCCAAATGGACTATTTATGGTGCACCTATCTAACGACAAGCCTGCTGTATGGAGTTCAAT
GGCTGGGTTCATTAACAGTGCTTTACCCGGCTACTTCTAATTTGCATGCAGTGACACCTT
GCTTTTAATATGGATGTGAAGGTTAGTGGTAGGCCACGGCATTTTCTCAACTACCAATAG
TCTAAATGTTGTTCTCCCCCACTGTCAGTAACACGGCACATTTTCTTTCTGATTCAATTA
TATCCCATCTTCTTTGTCATGCTTTGTTCCTCCGCTGGCATTTGTCATGTATgt
>NODE_194_length_1202_cov_7.387687
GATAGCAGAATGTTCAGTGTCAAACAATGGAGGAGTATGGAATGTTCAGTGTCAAACAAT
GAGGGATTCCAGAATTTTCAGTGTCAAGCAATGGAGTAGCACACAGTGTTCAGCATCAAA
CAATGGAGGAGCATGGAATGTTCAGTGTCAAGCAATGAAGGATGGCGGGATGTTCAGTGT
CAAACAATGGAGGGGCGTGGAATGTTCAGTGCCAACCCATGAGGGATGGTAGAATTTTGA
GCGTCAAACAATGAGGGAGCACAGAATGTTCAGCGTCAATCAATGAGGGAGCGACAAGTG
TTTAGCGTCAAACAATGGAGGAGCATAGAATGTTCAGGGTCAAACAATGGAGGAGCTCAG
AATGTTCAGCGTCAAACAATGAGGGATGCCAGAATGTTCAGCGTCAATCAATGAAGGAGC
GCCAAGTGATTAGCGTCAAGCAATGGAGGAGCATACAATGTTCGGCTTCAAACTATGAAG
AAGTACAGAATGTTTAGCTTCAACCAATGTAGAAGCGCAGAATGTTCAGCTTTAAACAAT
GGAGGAGCATGGAATGTTCAGTGTCAAACAATGAGGGATTCCAGAATGTTCAGCGTCAAT
CAATGAAGGAGCGCCAAGTGATTAGCGTCAAACAATGGAGGAGCATAGAATGTTTGGATT
CAAACTATGAAGAAGAACAGAATGTTCAGCCTTAAACAATGCGGGAGCGCAGAATGTTCA
GCGCCAACCAATGAGGGATTCCAGAATGTTCAGCGTCAATCAATGAAGGAGCGCCACGTG
ATTAGCGTCAAACAATGGAGGAGCATAGGATGTTCAACGTCAAACAATGGAGGTGCATGG
AATGTTCGGCTTCAAACTATGAAGAAGTCCAGAATGTTTAGCTTCAAACAATGGAGGAGC
ATGGAATGTTTAGTTTAAAACAAAGGAGGACCGCCAAATGTTCAGCGTCAAGCAATGGAG
AAACGCCAAATGTTGAGTTTCAAACAATGGAGTAGCGTGGAATATTTAGCGTCAAACAAT
GGAGAAGTGCAGAATCTTCAGCGTCAAACAATGCAGGGAGCATGGAATGTCCAGTTTCAA
GCAACGGAGGAGCATGGAATGTTCAGCGTCAAACAATGACGGAGCGCAGAAAGTTCAGCG
TCAAGCTATGGAGAAGCGAAGAATGTTCAGCGTCAAACAATGGAGGCAGCGCAGAGTGTT
CCGCGTCAAATAATGCAGATGCGCAGAATGTTCCGCGTCAAGCTATGGAGAAGCGTAGAA
TGTTCAGTATTAGACAATGGAGGAGCATGGAATATTCAGTTTGAAACAATGGAGGAGCAT
GGAATGTTCGGTGTCAAACAATGGAT
>NODE_195_length_799_cov_16.723404
GTGTCCTGTTAGATTATAACACATCATTTGACTTCATCTGCAGCCTGCAGCAGGAACAAA
GGTTGTCAAACACAATTTAGAATGAATAAATCATATTTGCCTGTATACCAACGGACACTT
TTACAGTGGGCACTCTAATTTAGTATTTCAGGGTGTTCTTGTTTCTTGTTGTCCTGTGGC
GGGCAGAAAGGCTGTGACTCAGCTGTTTGCATGCAACATTTGAGAATAATGGATGTGAAG
GCACACCAAACACGGACCTTTAAAAATGCATGAGTGCCCCCCAAAAACCTCCCTCTCCCT
CCGCAGAATAGAGCTATCACTGGTGCCTGTTATCTCCCCGAACCCCCAGGTAGAAAATGG
TAATGATACCACTTAACATCGCTGCACATATGGAGGGAAAATGGAAATGCCAACAGCACC
TCAACTATAAAGCAAATCAAATTGAAATATTAATCCGCTGATTAATATAACATTATGAGA
GCCCATTCTCTTTGTTGTTAAACAACAAAGGGTTGCAAAATAAGCAACTGCCTAAGAGGT
AAGGGGTTTAAAAGAGTCCCACAGAGGTGCTGAAGCCCCTCTCAAACATCATTACTCTGC
ATAATGTATTCCCTTCCACAGTGCTGAGATTTGATATTGATGTTTACTCATTTATTTTTT
AATTAACGTTCGTTGTTAATGAATTCTTTGATGAGAGGCATTTTGTAAATCATTATCCTT
GGAAGAGGAAAAAAGGGATGCATCGCTCTTGCCCCTTATACTCGTGACAGTAGAAAAAAT
GCGGGGTGTAAGGGGAAAAAGTTGCAGCAGAGAAGTAGGGTCATTGTTTAAAGTTTGTTT
TTTGATGCGTTGATTTTTTCCTCCCCACTTGCCTCCCGTGTTGCTGCTTTTTTTTTTGAT
TGCATCGTATCTACGGGGATGagcgagtcgacagggactcgtg
>NODE_196_length_874_cov_24.712814
AATTTACTGAGTACAATCTAATGCACTTCAGACATCCTAAAGGAGTGGTCAGTTTAAACA
AAGCCTTGGGCGACAATTAAAACTGTAATATAACAGCAAGTGCAGGGTGAGTGAATTCAG
AAACTATGAATGCATATTTGTGACAGGAGTGTGTGGTGAGATTAAAAAATGAAGACAAGT
AAATCTAATTAGTAGCCTGATTATTTTAAGAAGTTAAAAGCTGAATTTGTGCTGCATATG
ATGCTGCATTCACAAATGGGAAGCCACCAGAAACTAATATTTAATAATTAAACAGCATCA
TAATGTAGTTCTCGCTCCATCGCCCAAGACTTTGTTTGATCTTAAGGGTAAAATAAAACT
ACAACTACACACTTTTTTGCCCATGATGTCGTGAAAATGCATGTTGACAGCCTGGTCCAC
TGATTGTTCGGCCTCGAAAGTAATAAATCCAAAACCTAGCCAACGACCAAGAGTGAATCA
AGGTAGCAGGGGGGTTGTGACAACACAAGATGAAGAACAGTATTGGGCTTCAGCAGAGTG
AGGATCCGTCAAGACTGAGCAAGAGGCTCCTGGGGTTCGGATGATGTCGCAGACTTGCAG
AACAACACAAATCCAAGACTAACGCCTGGGGGATTGAAGGAAACTTTTCTCTTTAGTGTG
CAGAGAAATATTCGGGTGAAGATAACAATAATGGACTGCTTAACTGTTAAACATGAAGGA
TGACAGGTGTAGCACTTGATTTAATGTGAAATGTCACATAGAAAGTCAGTTAAGTCCATT
TTCCTGCTCTGACAAGACTGAACATTAGCTGATGGATGCCAATTGAACCAATATTACATT
TTGTTACTTCATGCTGTTTCATCCAAACCCCACCTTGATCTGTCCCTTGGTATAATGCTG
TGGAGCACACACTCGCAGCAGCCATTGTTAATGCATCACAAAAATATGGAGAAACACAAA
CTGTAGAATGCCTAAAGCTTTCTCCGAGCTTTCCCAAATtcagtattttacttttgag
>NODE_197_length_577_cov_21.311958
TATATTGATTAATTTCTGATGAAGTCGAGCGCTGGCACTAATCAGCCTATTATGAAAATC
CCTCCATCAAGGTTTTCTTTTTCTCGCGCGCCGTAACTTTTTGTTTGTGCAAACCATATG
TCCCAAATTAATAACGCCAGGCAGTATACTGAGGCCTCCTCACTCTGTCACCGCTTGTCA
CAGTAGGATTGGCCTCAAACTTATTCTCTCCCTCCCTCTCTGTCTCTTCCTCTCTCCCCC
TGTATCTGCTCTCCCTCTCCCTCTCTGTTCTTTCTGTTTTCACGCAAGTGTCCCAGTTAA
GAAATTGCTTACATCCCACTCAGTCTGGGGCTGGATTGAAATTTCCCATAGGGTATGTAC
CAATATGCAGAGAGCACACTTCGACAGATGCCATCAGAGAACAAGCATATGAATTACCAG
GCAGCCTGCCATCTTTGAGTTCAGACAGAATGGCATTAATACCTGATTACGATCCAAACA
ACAACACAACAACAACATGAAAGCCAAAGCAACTGGGAGCAGGTAAAGGTTTCATCATTT
ATATATTAATGGATTTACTAACAAAGACTCTGCACTCCCCCCCACCCACCCACCCATCCA
CCTCAAAAGTTAAAATGTCATAGAGGCTGCCAACAATCAAGGGACTTTGGAAAAAAAAAa
acaaaaaaaaactagggataagaaatcagatgccgtcagcaaatcacgttccaataaatt
a
>NODE_198_length_922_cov_11.844902
TGAGTTTCTAACTGCATGCATTGTAGCCAAATGACTCATTTTTAATAAGAACTCCTAGTA
ATCTCTCCACCTTTGAAGTTTCACATTTAAACCGAAATGCCTGACAAAACAAGAAGCAGT
GAACCACATCAGGTGCTGAGATGAATGAACTCCAGCAAATGAACTTTGGCAAGACCTTTT
TGGATCCTTTGAACTTGCTATAGGGTCTGTTTCTGGTCTGTCAGGGGAGGGTGCCGTGTT
GTGGTCACTCTGTGGTATGGTCATCAGGCTTTGGCCCCTTCACTCCTCTCTGCCAATGTA
TCTGTTTCCAAATGGGACCGAGACAGGCCTTAGATGTACCCTGCTGAGGTCCTCTGAAAC
CAGAGACCCTTGAAGTGGACGTCTGCCTGTGTCCAGTCTGCTCCCAGGAACCCTTTCAGA
TCCAAGGACTCCAAATCTGGCGTGCTGCATGAAGACATTTTGGACGCAGCCTGGTCAGTA
GGGTATCTCCCTGCCCCCGACTCACCACCACCACTTCTACCATGCTAACCACCAGCAGCC
CCTTGCAGACCAGGGAGCAGACCACCCTGGGCTGGTCAGCAACCCCTGCTTACACCTGCC
ATAAAACTTAAAAGCTACAGTCTCATCCCCCAGCTTTGAAGTGTTCAAAGCATAGCTTAG
TGACCTTTGATGCGACTTTGGCTGCAACACATGTTTTGCACCCATGTATAAACGCAGGCC
TCTCAGTAGACAAGGCGGGATTGTTTACCTACATGTGCGAAACGTAAGGGCCAATGCATG
GCAACCATGCATGGAGCCTCCATTTCCACACGTCAAGTTCCCCTTGGTGGGAAACAGACG
AGTCGAACCGGACACTGCTTTAAGCAAACATATTCAACCACCATGTGTTGAGCATTACTT
AAAAACACTTTCTCTTTGCTCCCAGACTGTTCATTAGGCCACGGGCTTTCAAAGATAGAC
AGATGCAGCAGCTGAGTCACTTGCATCTGACATTTTATTGCATATTCAGAGACAAAACCT
AACAAAATACATTTATTTCTGTACAGTTTGAGATACTGACtaaaat
>NODE_199_length_434_cov_12.004608
CGCTATGGGGGGAACTTTGTATTTGACTGTTGTTTGTATCTGTCTTTCAGTGGCCTGATC
CCCGTGGGCTGAGACAGAGAGATGCCTCTATATGTGTTTGTATGTGTGGGTGTCTATATG
TGTGTGTGTGTGTGTGTGTGTGTGTGAGGCAGAGAGACTGGTGGTGGGATCTACCCCTCT
TCTTTCCTACAGCTGCAGCTCAGCGGATTAGCCGTCATCCACAAGGCAACATTACACAAG
TAGCCTTTGAACAAAAGTCATGGATACTATTAATGATATGGTAATCCGTAATGGAGCTAC
CTCCCAGTAGTGATTATACTGACATGGGAAGAATGTCCAAGAGTCCTGGACGCAACTACC
CAAACAACACTGTGGCTATTGTTGGCAGGCCTGGTCTGAGGCCTGCACCTACATCCACTG
GCATCAGCCGACTAACAATCCCTTCCTCCGACACGCACACACCCACACAAACTGCCCCCT
GCTTTCTTGACACCCTTCCCTCCACCCCGATCACCCTATGAATAAAAATGAAAACCCAAA
AATGGATGGACAGAAAGAgtgggagggaaggggtggga
>NODE_200_length_936_cov_10.660256
TGTCCGGGATAGCTACCTGTTGTTGAGACAAACATTCCGTGGTGAGAGGCTGAACCAGCA
GTCTGGTCAGTCAGTACGGGCATGGCTTGAGCTGTCAGATCTCTCCGGATGAGGAAATCC
CTACCTGCGGATAAAGCCTGGGCCGTGTGAGACATAGAATACGGGACCGATGTCGCCTGA
ACCGGGCCAAAAGCTCCCGTTTGACTGGAGACCACTTCACTGTGGCCTGCCATATGATGA
TTGTGGTGGTGGTGATGGTGGTGGGGATAATGATGGGCTGGGCTGATTTTGAGGGCCGCG
GAGTGCCCCATGTGTTCTGGCCCGAATGGACTCGGCCCCAGGCGGGGTTCCGCAGTAATC
TCCCCAGGGTGCGAGTGAGCCATTGAGTGTGGATGGCTGCTGAACCCCGGGAAGCCTGTC
ACGCTCTGAGGGGTATGGTGGTGATGATGGTGATGGTGGTGAGCCCCTGCCAAGTCAACT
AATCTCAGCGCCGTGTTCCGTTTGGAAAACGTAGGGTCCATCACGGGGCTTCCCAATGCA
TCCACGCTCATTACTTCCTAATTTTAGAATAACTTGACAGCAGGCAAAATAATAATGATG
ATGACAAATATATTTTAATCGCAATGAAAAATAAAGAAAAAAAACTTTATAAAGTTAAGT
CTATCTGCAGACTACATGGAATCCCATTCGGTTGAGAGGCAGCAGCAGGACGCTTTGATA
CTGAATAGAGATTCATGGTAGGCGCTGCAGCCCGTGGAGCTAAACAATCACCCTGCGCTC
TAATTGGTCAGAGCTCTGTGATTGACGTCACCAGTGACAGTTTCCAACGTGAAGAAAAAT
GTCTTAGTGACAGCGAGCAGCCAGCGCGCATGCGCAGTGCCTCGGGCAACGCTTGAGAAA
AATAGTTGTTATGCAAAGGTTGTTGTACAATAAAAGTCCTAAAAAGTTGATCCAGATATA
CAGTCGCCTTTCTTTTGTCGCAGCGAACAAAGGCTGCGCGGCTATGAAATAGCAATTTCC
CCACTCTGATTACGCGATTACAAAACAGACTGCCTCGCCAGAGTATGCATattgtcccta
>NODE_201_length_366_cov_3.292350
AGGGGTGATTTAGAAAGATAGGGTGGGGGTGAGACATCAGATTAAAGAGGGACAGCTGAG
AGGTGAGAATGCAGGATAATAGGTGAAGAAAAGGAGGAGAAGGGGGCAGACAGGAGGTAG
TCATCCATCAGCTTTACTTCTTCCGCAGCCACGAGCTCCACCAACTTTTCTTGTCTTTTG
TCTCTTCTTTTTCATTCTTCTCGTTTTCTTCTTTTTCTCTGTTTTTCTGCTGTTTTTTCT
CTTCTTTTCCCATCTTTTGACTTTCTTTTTTCTCCTCTTTTTCTCTCTTTTTCTGCTCTT
TTTTCTCTTCTTTTCCCATCTTTGGTCTTTCTTTTTTCTCCTCCTTTTCTCTCTTTTTGT
GCTGTTTCTTCTCTTCTTTTCCCATCTTTGGTCTTTCTTTTTTCTCCTCTTTTTCTCTCT
TTTTCTGTTGTTTTTTCTCTTCTTTTTCCATCCGCTGTCTTTGTTTTTTCTCCTCTTTTT
CTCTCTTTTTCTGTTGTTTTTTCTCTTCTt
>NODE_202_length_829_cov_6.458384
ATGAATTCTTTTAGCATCAGTTTTTATATTTTTGTGGATGTTATGTAGCATTGCTCAAAG
AGAAAACAGCATCCTATCACGGGTGAACAGCGCTTTATTTAATAAAAGCCAAATATCAAC
ATCAAATATTTGCTCTATTGTTGAGCACGAGACAAAACATAATTTGTCTCATTTTGCACG
GATACATAACAATGACTCCGATTCAGATTTTAAAACTCCCTCAACATCCATCTCTCCGGT
GATCTATCCATTCACTTGCCTATCCTTGTCCATCTAGCCCGGGGCTATGGAAGCCTAATT
GTTTACCAAAGGGTTGCGGCTCATTTGCTCCTGGAGATTGGGCCTAATTAACACTAACTT
GTCTGAACACCAAGGAGCGCTGTCCACTCCACTTTAATCTAATCTGTACTCTTTCAAAAA
ATAATGAGATCATTTACACCTCATTAACGAGCAATGTAATGTCTGGGCATTAATCATAAT
GATTGCTTATCATTTCACTTTGCAATATTATCTCCTCTAATGAAACTGTTCACACAACTG
CCAAGAGGGCCTTAATTGGTCGTGTGAAATCACAGAGCACCCGGCAGCTTGCAGCGACGT
GTGTGAAGTTCTAATTTGCATGGGTGGGTTGTGGGGTGGGGTGTGGTGGGGGATTTGGGG
GGTGGGTGGGCACGAGAGGATGGCATCACTTAGGAACACACACATACACGTGCCCACAGA
CACACAAAGTAAGGCGCACAGATATGTGGTGGGATGAACTGAGAAACCGCGTTAGACAAC
AATGTCGTTATAATTTCCAAACTGTCCTAGAAGGGTTTCTTCAAACTTCAAATAAAACCT
CCAGACTTTGACTTTTTCTTCAAGTCTTCTTCTTTTTTTCTTTTTTTTTAAATGTTTGAA
ACTAAATGTAGGCCTCCGGATGTCTGCTGTTCCTTTCTTTGGcataagatccatgccagt
ggtggatgtgatt
>NODE_203_length_646_cov_1.777090
TATTTCAGCTCAGTTTGAGCAGTGCTATTCTGGTTGACATTTCAGCTTCCAGACAGAACA
ATGAAAAGTTGCCATGAGATATCTTGGCAAGGCTATTGCCCTGTGTATTGATTGGGCAAA
GGCCCAACATCCCCTCACTAAAAAGAGATTAAAATATCAGACTTGTCTAAGACATTTATG
GAGTCTGTGACCTCAGCCAACGCTAAAGTGGAGTACATACATCATAGTCCATCTCTGTGA
GCTACACAGTGTCTTGAGTAGCAGTGACAGAAAGAGGAAAGAGGGTGAAAATTCAACTGC
ACCTTCCTCAGCTAATGCAGAAGGGATTTAGCTACAAATCGTGGGTGTAAATCAACTTAG
TTGCTGTTTCATTAAAAATTCACACCACGTCGTTGCATGTAAATGTTAACCACTGTGAGC
TGTTGTCTGGGATGCTTCTCTTACACCTTCCTTTTTGGTTAAAATGGATGAGATGGATTC
TGTGGGAAAGGCAGGGAGACAAAAGCGTGAAAGATGTGTGTATCCATTCACAGCTCCAGA
GGACCTTCATTACAGAGCAAGCAGGTCCTGTCAACGTCTTTTCATTACATGGTCCCATAT
ATCCACCCCTTGTGTCCAAACGGTCCGCTCTGTCGCCTGTCAAGACAAGGCACTCTCGGG
GAAAGTCCTCCTATCTCCTCGATCCCCCTCACCACGCCTGATTCCAGACTGTGAGGCGGG
AGAGGCCAGGCAGAAAGggaggaatcgtgtttgccatcaacagctcaagagagtagcatg
gcagcaagat
>NODE_204_length_429_cov_2.417249
AAACATTTCCCAGTGATTGACACACATTGAATGGAGCTACATGGACTAAAGACGGGAACA
CAGAGGCCTAAAAATAAACTGTCATTGTTTTCACGGCCGCAATTATTAACCAAAATCCTG
AGCAACGGGGTTAAGCTGAGTTAAAATATTCAGATCAGTCAACCATTGTTAAGAGGAGCA
CACTTGCAATACCAAAGCATACACATGCAGCTTTGTGGCGTGTGAGAGTGTGCTGGTCAT
GTGTGTGCAGTCATGAGACAACGCAGTGACAGGAGGTGGAGGTGGTGGTGGGGTGCAACT
GAGATCTGCTGCTTCTGGAGGAACTCCGGCTAACAGGGTTGGAGGGCAGACGGGGAGGTT
TTAACACACTATCACCAGATACACATGCTTCTCTATCACACTCTTCCTTCAATTACCAAC
TCAGAACCCACTGAAATACCTGAAATAGCTGACACAAGGCCAACACGGACAACCTCTCTG
CCAGTGATACATACCGAGGTGGAGATAAACTGCActgtaaaaactgtgaaatctggcatc
aagggtgccaaaaaaacatcacgttcaaaaaca
>NODE_205_length_462_cov_19.976191
TCTAATTTTGTTCTCTGGAAAAACTTGTGTTTATTGCTATATTATTTTTGGATGTTTTAG
CATTTTTTTTTATATTTGACTAATGTTTATTCATGAGTTTAAAATCTAATTTACTTGCAA
TTAGCCATTTCAACTGTTAAGTACAGTTTTAACAACACAAAAAGAATGTCTTTATATTTT
ATAGCAATCAGTTTGCTGTCATTATGTTGCTATGCATAAATGTTGCAGGTGCACTACTAT
TTTGCGCTCTACCCGGTGGCTCATCCTGTCAGACTGGTTCACACAGCACATTCATTATGT
TGAGGAGAGGTGACCTGACACTGTGGAGGTTAGAGGAGTTTGGGCCTGCTCACCACAGTG
CTTCAGAGACAGAAGGGGGGATGGAGAAAGTGGGAAAGACAGAAAGAAGAGAGCTGCCTG
CGCTATTATCGATGTGCCTCTTCAGCGAAAAATGCAGTCCCAGTTGCACAAGCACCATGC
CAGCACAGAATGACAGAGGGTACTGTACACCGAATCACTGTGTAGTAGGGAGGGAGCGAG
AGAGAAGGAGAGATAGAGAGAGAGAAAAGATGTAAAGTGTGACAGTGGTGAAACAGAAAG
AGAGAG
>NODE_206_length_517_cov_14.916828
TATCGGATATTTTAATCCAAGCACAAAACTTTAGTTGAAGTCCTAAAATGGATTTTGTGG
TTCTTTTATTAGTTTTGGATACGAGCAGCAGTTGCTGGCTTTGCCTTTGGGGTTTGCAAG
GGTTGCACCAGCAGAATTGTATTCTTTGGTAACATAGTGTGAAAAGTTTGGTCTCCCACA
AAAAAAGTTCCTTGCGATCCTTCTTTACATGCACGATCTTTGATTTCTGACGATGTAAGA
TCAAATTGAGCTGCAAGTGTGCTCCCTCTCTGCCTTTCATGCTGCTTCAATATCACGGCG
TGAAAAAACAAAGAAGGCAAAGACTGAGGGAAATCTGAAGCGTTCTGCCACTCAACATCC
CCCAATCCCAAACAACAGCGTCTCACTGCCACTACAAATACATTAGAAATCAATTATTTA
TGGAACAGAGTCAGGGCCTCTTTAATCTTTTCCTTTTATCCAATTAAATTGTCTAACCAT
TCTAAGCCTCTATAGCTCACAGGGAATGTGCTTTTTTAAAAAAAAAAAAAAAAGAAAGAA
AAGAAGAAAAGATTTTTCTCTTCAGTCCTTCTTTTGACTTTCGATGTAACAGAGAAGAGA
CACTTCTGAGGCTTGAAGAATGAAAGGAAAGAAAGTGAGTAAAGTGTAAATGAACTCCCC
c
>NODE_207_length_145_cov_29.110344
ACTTGTGAAAAAAGTATGGCTTCTGTTGTCTCTGCAGCCAGGGAAGTCACGATACCTTCC
AATCCCGCCATGTTGGTTAGCTCTTGATGCCAGTTGATCAGTGACGGGTGGCATGCCGGC
TCCAGAAAGATTGGCTCCAATGATAATGCCCCTAGGGCTGTGCTCTAAACGGTGACTGGG
GTATCCAGAGTCTGAAAAATTGGGAACCGAATGGTCAACATATGCACTGGACCTCGTCTC
AGGGTAGTCTCGCAAATTGTGCGAGGGGCAGAGTTTTAAGGAACTGCCA
>NODE_208_length_908_cov_18.199339
CATTACGTCATGTGTGTGATGGAAACCACCTGGCACATTTGTACCAGTCGGATACGATGT
ATGACTGAGACAATGTCCATTTTAATCTTCACCAAAAAATATACACAGTTAAATTTCCAT
ACGCTAACATTTAGACTTGTTAAAAAATGAGGGCAGCGCCGTCCTGTTTTTTTTCTCCTC
CGACTTTTTAATCAAATAATTTATAAACTCTATAAATAAATGTAGAGAGAGGCGAGGGGG
AGAAAAAAAAGTATAAAGGAGGAGAAAAAAATGGACGGCGAGTTCAAAACAGCTCATCAA
AAACCAAACATCTCTATATATCTGGCATGGCACCCAGCTACTGCGTCATTATATTAATTT
GTGAGAGGTGCAGTGAAAATTACACCGTATGAAAAATGGCTGGAAAATTTAAATGATACA
AACTCATCTTATTAGCGGTGAAACATTAAAAAACAAACAGGCCCCTCTGTGTCCCGCTAA
TTTGTCTTGGGATGAAAGGCGTTTGATGGATGGATCTTACCTTATTCATAAGCGAGGATA
AAAGAGATGTATTCCCTGGTACAGGGTGTCCGTTTGATTCATTACTGGAACAAGGAAAAT
GAACAATGTTTAGTCAAGATTTGCATGAGAACAGTAAATATTACTATTTATCACGCAAGG
TGTGCCTGTATAATGAAGAAGAAAAATGCTGTCTTCTTAAGAAATAAGATCTACTGTGAG
TTGGGGGGAAGATTGGAGTTGAAGGTTTATGTAAACACCCTGATCACACAGAAATGGAGA
AATATATTAGGGGTTTTATAATTGGATGCACACTCATATGAAATTATAAATATGTGCCAA
ACATGTAGAAATCATCTATCAATCAGAGAAGCTTTATTTCCTTGTTGGCGTATTTTGCAG
ATGTATTAAATAGCATTCTGCATTTTGAATTAACCCTTTATTTGCCATGCAGCTGTATAC
CTGTGGTCCTTCTTGCTCAGGTCCAGGCTGTGCTCCTGCGTagagtcttgcgaggcccca
gagtttgtgtccaccggctcctgcttcacttg
>NODE_209_length_474_cov_43.246834
CTCACTGCAGTTCTCTGGTGTGTTGGAGAGAAAGAACTGAATCCCCTATCCTCTGGCCCT
GCTCACTCCCACCGAGCCGAAGAAACACCACAGAGGAGACGGAGAGAGCGAGAGATGGAG
AAAAAGAAATGTGGAGGAACACTAAAGGAATGGAGAAGTAGAATCGGAGGGGAGGTGATT
GGAGAAGACAAAGAAGGGGGTGTGAGGAGAAAAGAGAGATTGAAGAAAGCATGATAAAGA
GGGAGAGAAATAGTGTCTCGCTCTTTTTAAACTTGGAGATGCTCAATCCCTTCTTCTCAC
TCCAACCTGCATTTCTGGGTCACTAGAGACATTTAAACTGCACTTATAATTAACAGCTAT
TTTTAAACAGGGAGGGAGAAGTGGAGCGGTGGCGAGGTACAAAAGCATTAAAATTGCCCC
AGATTCGCTATTGAATAGGACACATCAAGGCAATATGCTGGCAGATCAAAGTGAGCGAGG
AGAAAGGAGACAGGGCCGATCAGTGGGGATAAATTGTTCCCTTTATAATGGCATAAGAAT
AGACCTCTTTGCTGCTGAAACAATTTAATAACTGCATTCATTACCTCTGTCCAGCCTGTC
TGTCTGTCTGCTGCACAA
>NODE_210_length_815_cov_9.066257
AACATCAGGTGATACAGGCTGCACAAGACTATATCTTTCCTCCACTGAACCTGAGCTAAA
CGGAGTTTATCTAGAAATGAGTTTATCTGGAAAAAGTACTGTATTCGTTGTTACTGTATT
CCCCTGTGATATTTACAGAGCTGAGTGGGTACAGGTGGAAACAAGCAAATAATCATGTAG
CTAAAAGACACCCCACCCCTCCACACCACTCCCAGCACATTATTCCGTAGGAGCAGACAA
ATAGTGGAAGGAGGGACGTCAGGAAATAGTATTGCTTTGAAGCCCATAACTCTATTCTGG
AGAAAAGAAGCATCACAGTGTTATTCCACATCCTCAGATATAAAGGGAAAAAACATAATA
ACTTCTCGATAGCCTGGATCTCCACTGCCCTATACTAGCTCTCCCCCTTCGCCCGCCCAC
ACCCCTGCCTCATCCACCATACACCCACTTCTCCTGCCTCAATCTTTGGTTTCAAAGGAA
GCGAATCAGCCAGAAGGACAGAAGGTTATGCATTAGTACTGGTCATTGCTCAAAGAGTGA
GCGTTATAAATAATAAAGGCTTGTGAAGGACACAAGGGCTGTGGGATGCATCTCTGGTTC
ACGCCACACAAGTCAAAGACAAGACTGTAATTTCTATTCCGAAAATGTGACCCTTGCAGC
TTCAATTACATCTCAACAACACCAACCGTGTCCGTGCCAGGAGATGTGATGCCTCTTTGT
TAGCTCTACATGAAAGGCTTATTGATATTGGTTATGGAGCGCGTACTAGACATGCACATT
TTTTTGAAAATTATTCCAGAACTTAAAGAAAGTGTATAACTAAAATAGATGCATACTGAA
ATTCAATTTATTTTCTCCACAGATGCCCACCTATAGAACTTGTAATGCACTTTTTCTTTG
GAATTCTACCCAGTCAAGGCAAAAATAATCTTCTTAATTTTATACAtgcaaacaatagg
>NODE_211_length_903_cov_13.033222
GGGGAACAGCCGGCCTGAGCATTGGAGCCTCCTACCAGCGTCGCTCTGGAGGGGAGATAA
GGCTGCAGACGGCTATTTATTGTACATTTTAATTAAGTGCTTGTTAACGCTAGTTATCTT
AACAGTCACAAAATTACCGTTGTAATGCATTTAGTTTGAGGAAAAATGGAGAGGGTTGGA
GCACTTTATGAAAGCTGGCACAGCTTGCCTTCATTTGAAATCACAGGATAAATTCAGAGG
AGGCGGATGCCACAATGATCTAAGCTCAGGCACTAATGGTTATTTAATATGGCCATCAGC
GGTCCCAAGTCCCCAGCATACGGCACTCGCACAATAGCCTCCAAACCCTCTTTAACACTT
ATTTGAGATGACAGGAAAAATGAAACCGTTTGTGCTTTCAATGGAAAAGCAATCATTGGT
ACATTATACTCCGCTTGCCCTATCATGCTAATGCCGGGTAAAAATGTCACCAAATGTATT
TAAAGGCCTGATGGAGTGTTGCCGTTTGATTCCTGCTGCCTGCCTGATTAATAAAAACCT
TCAATTTGTATGTAAATGCAACCTGGGGCTCATATCATCTGCACACCTGCACCTGGAGAA
AAATAATAAACTCAAGTTTAATGTGGCAATTATGAGAGTTTATGGGGATTGTGGGGAAGA
GGGCGGCAGAGGAGAGGCTGGCTTGATGAGAGGGCTCTCAGAGGGGAGTGGGCCGACCCG
GACCAGCCCGCTACAGGAATGACCTGATGCACGAATATAACCTCAGCTTGCACAGCTTAC
CACAACATGCATGTTTGCACAACACAGGATGGTAGTAGGGATTAAGGCAGTCCACTGATG
TTTTGTTGAAAACAATTATTGCTTGGTTTGTGTTTCTATCAGCTGCTGTATGTTGGACAG
GTTAGATTTAAACTGCTAAGCACAGTAGCAGAAAATAATATGCGGTATCATGTGTCTTTG
TTTGTATGGTGATAGAGAACTTGAGTAGTTTTGACATTTTCTTTTGTTCCTCTAAATTTT
GTGGCGACTTCTCAGTTCTGAACAAtg
>NODE_215_length_478_cov_22.562761
TATTTTAGAATTTCCAAATAGCACAGGGATTAATTCTCCTGCTTGAGGGTGCAGGCCACT
CTTTCCATCATAATAATGTTCAGCCCAGCGCAGACTGGCCATGTGAGAGTGGAATGATCA
CTAGGTGAAAACCACACAGGCCTACAATCTGAATAAGTGCACTTTCTTTAAAAACGGAAC
TAAACAGGAGTCAAAATAGGGTTATTCTACGTTGAAGGACTTACATGCGCGTCCATGCGC
ACAAAACAGGCAGAAAATACGCAGTGTAAGCTGTGAAAACAAACAAACAAACAAACCAAC
GAATGAATAAAATACTGTATGCCAAGTGCCTGGAGCATCCAGTGCGCTTACCTAGACTTG
GAGGGGGGCTGAATGTGTTGCCAGCGTTAAGACAGCGCGCAGAGTTAATGAAATATCTCC
AAATGGGAGTCAGGAGTGCGTGCAGAGATAAGCCTGATGTGGTTTATATACCCAGAAAGC
AAGTGCTCCTCTTCTCATATTGTCCAAGAGCGTTTGCATAGCTGGCCAAGTGGCTCTGCT
CTTGCTGACTCGCTAACATTGCATTGTGTTTGTTTTCCCCTTGCTATGACGTGAGACAAA
ATATTGGCCATATGTCCATCGG
>NODE_218_length_680_cov_19.816177
TATGTGTGTGTGTATGTACATGTCAGCAATGGACTCACAAGTGAAATAGCATCTTTTTTG
ATAGAGTGATAATGAAAATAATAACATCCCTGACAAAATATTCATAACAGTAATGATGAA
TGCCATCTTTCTCAGAAAGATACATCAGAGGCGTCTTGGTTAAAAGAAAACAGTGGCCGG
CGTCTCCCACACCCTCAAATTATCTGCTGCTTTCACATTTCACTGATAGCATAGATGAGA
GCTGAGAAAAATGGACACACAATTATGCTCACTTGTCGTATATTAATACTGCTTCTTGAC
ATCTTCCATGGACCCTGAGCTGTCATCTCTTTGTCTGCTTTAATTGAAAATTAATGGTTA
GTGCGTTGCCAAGGCAACAGCGGCAGTGGTGGTGGGTAGTGAGCCACATTCAGACAGACA
CCAGTGGCATTGTTTGTCCTGTCTGACCTTGGAAGTCAGGGGAAAAAAAGAAAGAAGAAA
GGCAAAGGAGGACAAAAAACACATTAAAAAGAGAATGGAGAGGTAAGGGTTGAAATGTTG
TCCATTGGAGCGAGGGAGAAAAATAAAATAAAGTTATTGTGGCGTGGTTTTGCTCAGGTA
GAGAGAAAGAAAACTGTGCTAGGGTGACTGAGGAGGGGACTGAAGATATGATGTCAAAAT
GCCAAATGGGGAGAATTATGTTTGAGTAAGAAAGCAGAAAAAGGCCTGGTGATTCTTCTC
TGGAGCGACAGGATTACCTTTGTGCTGATGGAGTCAGAGGGCACTTTATGGCCCCGTAAT
CATCTGGACACAGgtgtgggagtgtgaaagacagaaattgtgtg
>NODE_219_length_743_cov_20.810228
TGAAATCACTGAACTCTTCACTCCTTAATGAGAGATAATTCCCAACTCAACTTCTTTGCT
CGTGTTTTTGTTTTTTTCCCCTTTCATGAATACAATATATTCATTCAATTAACTATTGTC
GACAGCAGAAACGTGTTAAATTGAAATATAGTCAATCAGTGCTAACAACCGCTCACTGAG
AATCGCTGTGATGTGGATGATCTTCCTGATTCTGTTGTTTTGACTACAGCAGCTCACGAC
GCATCTTTTGAGTTTTTGATTGGTCTTTCACTGGAGTTCAGTCTTTTTCCCTCTGTGGCC
TCAGCAGGGAGCGAAGTGGTGTGTGGAAGCATGTCATCCCCTGATTTCCTTTTAAAAAGC
CGACCCTGATGCTTTTAAATGCATCATCAAGGCAATGGGCTGTCCAAGTCGGTTACAAGT
TAACCAAATAAACACTGACAATGAAATTAATAATGCATATTGTTTGCGAATGCCTCAGCT
GGATGATTTGACTGATGTATGCAAAGATGGTAATTTATTGAAAGTAAATTCATGTAATTG
TGCAGCGGAACTTGATGAAGCAAAAGAAGGTGTCAGCACGGCTTCCATCATCATCAGAAG
AAAGAAATCATTAAAGAGCAAAAACAAATCCAACTTCAAAGGACGGTGCAGAACAAACAC
TTATTTTATGGATGTGTTTCATTTAGACCAAAGTTCAGAACGGCTGTTATGGTAAATATG
TCAGATTTGTTGTTGGTTGTTTGTGGATGTGATAGTTTTGGTTTATTTATTTTTCTCGCA
GTCCACAGGGATGTAAATGCTCACTCTGCACATATCAAAGTAGTCAGTGTAAATTTGATT
TGAAGATCAGGGGGAACAAGAGCTAAAATGTAGTTgtcattgtcgag
>NODE_220_length_978_cov_5.177914
AAAACAACCCACTTCTGGGACGTCAATGTGAATGAAACACAAACGCGTACTGACCTGTGT
TTAAATACCCAAAAGCTTTTGATTTAATGTGTTTGGGCACAACATCCAACACAAGTCAAA
AGGTCTGCACACCAGTCCTATTTAAAGTTAACAATCAGTATTTATAAGGTAATTAAAGGT
ATATGTTCTCTACCACAACAAAGAACGACCATCCAGCTCATTGAGATATCTACAAAGAGG
AACTATGGCAGCGGATAAATATAAGAATATTCTCTGAAAGGCTTTGTAAGTAGGTGGCAG
TTGCAACAACTGACTACATCTGCTCCATGGGACCAAGCAAACCTAGTTCATTCATTTTTC
AGCAAAAACCAGGTTACAGTGCAGAGCCAAAAACTGATTAAAGCTCAAGGTATGAAGGAG
ACAGAATAAGGAAAGTGGAAATCACCCCCCATCCCTTATTTGGGACACCTGAAATAGGCC
AGAGGAGCCCTGGGAAGCCTGAGAGACTGAAGGGAAAAGAGGAGAGGGAGGAGGTGGAGG
GATGATGGTGGTGGTGGAGGGATTCAGCAGGGCCTTAAGTGTGCTATCATAGGCGTCTCT
TGTGCCTGCCTGCTTTATTTGCAGTAGTCAGGTTAATGAGTCCACCAGCCCACTTGATGT
TGAGAGGCCTGCCACAAAGAGCTGCCTCATTAGAGCTAGCCTGGCACGCTGCTCTGAGAC
AAAGGGACATTCACGCTACTGAATGCCTTTACGCTCCTCAATGCTGCCAGCCTGCGAGGG
CCAGTGCCATGGCGTAGACCCTGCACACGTCCTGGCGCCTGGCCAGCCACACCACGACCC
CGATCCCGGCTGGCTGGACTCGCAGGCTGCTGCAGCGCTGGAATGACGGAAGGATTCACT
GGCCATTGCCTGCTGTGTATTAGTGTGTGTGTTTTGGAGAGAGCATATGTAAACGCTACT
GCAGGAAGCCAGTAGATGTGCTGCATTATCGATGACTGCGATTGCTTTTTCCTGCTCTCG
GAGTGTGTGAGACTTTGCCTGCCCTCCTCCTcgctttatctttgcatttgccaccaggct
gcacctcagtattcttcactctcacagcaaaccgccttgttc
>NODE_221_length_682_cov_9.964809
ATGGAAGATGTGGTTTTGGTGTCTTTTTTTTAAGAATACAGGGGGAACATTAGGAGAAGC
ATGAGAGAGTCAAAGTGTCAACGTTAGGTGAGAAGAAGAGTGGAGGAGGAAGATGTTAGA
AGAGAAGAAGAAATAAAAAAAAAAGTCTCATGCACTAGAGGAGAACACGCACTCACACCC
CACAGTGGCAGAAGCGGTGTTGGCGGCAGTGGCAGTAGTGGTAGTAGTAGAAAAGGCTAC
ATGTGTAGGGCTAGAAACATTGGTTACATCGTGCTGTTGTTGGCTGGAGTTGGAGGCCTG
CCGCCTTAGAGCCCCCTGAAAGGAAGTTCCACTCTGGAACGCACTCACTACATCCATCTG
CAAAGAATCAGACAGCGTGACAGGAGAAAGCCCAGAGGAAATAAAACAACACAGCCAGAG
GAGAGAGAAAAGAGAGAAAAAAAATAAAGAAAAGGCACCAGTAACCATAGAAAATGTCAC
TTCGAAATTGGATTTAGGCATTATAGTTAAAAGAAAGAGGGAAAGGGGGATGATTGGGTT
TAAAGGCACTGATCGGAGGGAGCTGACTCCAAAGTCTGACCTCACTTTTACTCTTTTCTC
TGCAGAATCCTTCCATACTTCCAGCTACAGCCATGTCAATAGTCTTTGAACAATCAGCTG
CACAATTGTGCTTTCCATCCAATCCAATTCCCTTGCTTCTCATCAGTACCTTCAAACTAG
TTGGGTTTTAGCAGAAAGATTCAGACTGAGTCAGAAAAAGGCATAGGAACCGGCTTTAGC
TCAGAAGCAGAACAGAAAAAAattagagaaagggttttttgtttta
>NODE_222_length_735_cov_17.936054
TAATCAACATACTGGTAGACATTTGCAGACTGTCAGTCAAAATCCAGGACTCCGCTACGC
TATCAGTCCTCCGCCCGTCACCAAACCCTCTTTCCCTTCCTTCCTCTCCTCTAATACCAA
TTTAAATCGTTCAACGTGCCTTTTCTCCTGCTGCCATTATTCAAAAAGATCATAATAGTT
TTCCCTGTGCCCAAAGCACAAAAAATCAATTATTTCCCCACAAAGACTTGAAAGTACTTA
GCGCGGGCCTGCGAGGGGAAAAGCTGTGGGTTATATCAAATTGAAACTGCACTCATTACA
CAGGCACACAATTAGTTACCTCTGGTCTGCCTGCCGCTCTTTAATTTCCGAAACGGCATA
TCTGTATTATAACAGAAACAAGCATGCAAATGCTATTGTTGGGGATTTAGAGAAATCAAT
AGGACGGCTGGCGAGAGGCGTTTGGTGGCGCTGTCACTCAAAATCTGCTGCCGGCGACTG
ATAAAGGTCTGAATTCAAATTAGCGCCAAAGCCGGCCAGTGACATCAGAAGTGACATCCG
AAATAAAAGGGACGGCTTCATGATATATGTAATTATTCTCCTCGCATTTGCGCTACATTT
TTTTTTTCTTTTCGCTCTCCCTCCTCTTTTCTCCCCGTCCCTCATTCTCTCTTTCTCCTC
ATTGTGTGTACTTGTGTAACTGTGTTTTGCATAAAGGGATTAGGAGTGCCTTAATGAGAA
ACTGTAATTGTTTTTTCAGCCTCGCTCTATGGATATGTTCGCATGTGTGTATCTCTGTGG
ATATTTGTGTGAGAGAGACAGGCTGAAAATATGTCTTGAAGGAATGTGCCTTGTTTAATG
CAAAATGAATACAGTATTGAAATAATATGTTGTTtttct
>NODE_223_length_654_cov_17.279816
ATGAGATTATGAGGCTGTGTTGATTCTATCTTCCTAATCCCCCGTAGCTTTCCATAGAGA
GAGGACCACAAAAACTCCACAGGGATTAATTTACCATTCACAGATTAGAGATATGGTCTC
CAATATCATCATCGAGGACAAGCATCGAGAGGAAGGGCTCAACAATTGGAGCAAAGAGAA
CAGAGAGAACAGAGAGAGTGAGAGATAGAGACATAAACAGACAGAAAGGAAGACAAAGAT
GAAAATGAATGCACACAGAGAGACAACCTTCTTTCCTACAGCACCATGCTTTAATGTCGT
AGCTCGAAGACAAGAACATTAGACCTCATTCCACCTCCTCGTCTGGGCCTGAAAAAGCCT
GGGCTGAAAATCTTAATTAATTGTCCAATAGTGCTGTGGGGTCATTATGCATTGCAATAA
AGAAGCGTGTAATTATGAGATTTAACAGCCATTACCAAGGCCAGGAACTCATATGTCATC
ATCAGCAACCAAGCCAATGGTTTGGTACGGCTATGTGTGTGGCTTGATGGACAGCACACA
CTGACAATATGTACACACATATGTACATATTGCATTGTGGGTATATAGTGGTTAGATTTA
TAAGAGAGAAATGTGTCTCCTCTTTCATAAGCAAACAAACAGTTGTAGAAATGTGCATGC
AGACTAATAGGGGAAGACAAACTGAAGAAAATGGGCAAGCACACACACGAAGCACTCACA
CACAAGCCCATCAGTCTCACCCAGACAATAAGGCAGCCAGCTGTGATAGCAGCCTGCAGA
TGAAACATCccatcaaga
>NODE_224_length_298_cov_1.496644
ATTCTGTGGCTCAACAGATGTTAATGTTTCACCAAAACCATGATCACATGGTTCAGAAAT
AGACACATTTGATTTGAACCGAACACACTAATTTTTAGACCAATAATTTGTCTTTTTGTT
GTGAGAATGAGTAGTGGCCTAAACATCAAAATGTTCACGCTTAGCACTTTTCAGATCAGA
AACACACGTGGAAAAACAAGAATGTATCTATATACAGATTCAAAGGAAAAAAGGCAGTGG
AGGAGGAGAGCAAAGGGGAGGGGAGAGGGAGACAAGGAGTGAATGGAATGAGGGGGAGAG
AAAGGGAAAAAGGAGGAAAGAATGAAATCAGGACGAGAAAGTTCTTGGCACGGATCATAt
cttcctagtgaggtataagaatagcacaaaacatgaaaaggtaccaaaacaaggtgaaaa
caatgttgcagcaccaactgta
>NODE_225_length_490_cov_2.948980
CTATATATCTAGTCTTATGTTTAAGCCACTGTAGTATTTTATTAAAACCCATAAATATAT
GTGCTTCATCTGCTATTAATCAAGGAATTATATATTGTAATTTTAGGTGTATTGATGCTA
ATATTTTAGTGAATTACGTTTGCACAGTGTATTCTCGGTGACAGTTTATCTGCGTATTGA
GCTGTGGCTGTAAATTGGACAGTTTTGAGGTTCTGCAGGATGGAGGTCAGAGCAGCTGCT
TTCTGTCATTACATGGTTCAGTAAACAACAGTAAAGCTGCAGGTCAACAGTGAAGGGTGG
AAACACACACACACACACACACACTCCACGTTTAAATCTGTCCTTGCTGATGCGTTCAAG
GACTCCGTGACTGATGGGATTTAAGAGTCGGCTGCTGACGGATGTTTTCAGAGAACTGTG
TCTGTTTTAAACCAGTTCTGTCGGAGGCTGATTCTAAAATCTGGCTTTTCATGCTTCTCA
GGATTCGTTTacaccaatattaatatttccaacattctcgtctacattccagcgtcgcat
acacaacaaactgcagtttaggtcaatataactgagtatataacttcaaataatattaat
tataattttttaacaactgtgattgattttgtaa
>NODE_226_length_309_cov_1.517799
CCTCAGTACAAAGTGGTGTGTGGATCCTGAGAATATAACCAGTAGCTACTTGTTGGATGT
AGAGTAAAATACAAAATACACACTATAAGCAAAGCAAACATGAGCAAGCACACACAAGTT
TTGAAAGTACCATCTGCATTTCACTGACATACAGGAAAACATCCATCCACATATGTGAAT
GTCCAGATGCTTCACAATAGATATGAATGAGCATACAGTTCTTTTCATATCATATTGTCT
GCATTAGGGGACATATTCATGTTTGTCAGCTTGTATGGTATGTATACATTTTGGGATGTA
GATGGTCCCAGCAGACTGTCATGGCTATGCAGATGTAAAAAGTATATTTTATGCTTCAAG
TACTAACAGCTATCACACTGTTAGATTTATCATTTAATATATCAGTGATTGTATGAATCA
GTGATTGTTCTTCTGAATTTGTTGTTTTTTTTA
>NODE_227_length_1039_cov_14.420597
AACTCATGTTTAATTTATCCAGGAGCAATATTGTCAAGAGCCCTACCATTCCAAAGAACT
AGACGCTGATAAAAGCTGGAATAAGAGTTAGGGAAGCCCAAAAATAACACAGGCTTCGAG
TAAAATGTCGCAAAATGTAGTGAGCACACTGGAGAGGGAAAGCATTAGAGACATATTGGA
TATGTTTAGCACAGCTTCACAGTAGAGTAATATAACTGGTTTAGGATTGTTAATATTTCA
AAAGGTGACTTCTAAATGGAGCTGAGGATAAAGTGTTCACACAACAACCAGACATGATAC
ACTGCACTTAACCTTTGCTCTGATTTCAAACTATGCCACAAAAACCTGCACATTGGCAGC
GGACTCTATAATCCTAAAATCGGGGAGCAAAAAAGCAAAAGTAGTCGTACATTCGACTAT
AAGAAGTAAACCTACACCAATTTCTGTGTGCTCTATGGTGTGCTTTTTTTCCCTCCTCCT
CCTCCAACCCCTCCCCATGGCTGAGTGAAATGGAATTGCCTCTCACATTCAAAGACAGCT
CTAGGAAGGTGATAATAGAGCTACTCCCTGCTGTCTGCAGGCAGGAAATAGGAAAGTGGC
ATATGGGGCCAGGAACCAAATAGAGAGGAAATGTGACCAGGCAAGGGAAGGAACTAAAGG
AAAGGTTAATGATCAGTTCTGAATTCTACAGGGAAGAGAACTATGTTCCAAGTTGAGAGG
AAAAATAAATCTGACTTGATTTATGTCTCCACCACTCACGTCTCGGCTGTCACAAACAAA
CACATGGAGACTAGTGTATTTCCTTGACAAACTTTGCCAATGGTGAGGCTCATAGGTAAA
ATAAATATAGTGATCAATTTGTTTTGCTGTTTGAATTTTCAATCCATACACCTGCAAGAA
CTAGAGGACGATGCACGATGCAAAAAAGGTATAGAGCAAAGAATACAGTGCCATTGTTTC
ACATTCATTAAAAAGATGAGAAATACAGACAGTACCGTATACTCAAGAAAGAATCCATCT
TCACAGCCTCACCAGTATACTCCAACAAGTGTGAACTACTGGCCGATGTCCTACTGTTGC
CTTTATAGCAGCCCaacacgctcactggcctgcagcttctccaagagcctttaggaactg
atccactttaaatgaccacgaaactaagccactacactgggac
>NODE_228_length_487_cov_18.028748
TGTATGTGTGTGTGTGTGTGTATGTGTGTGTGTGGTTGTGTGTGTCTGGAGCTGCTGTTG
TTGCTGTTGCTGCTGCTACCGCTACCACTTGCCTCCGTCTCCTCCCTTCTCTGGCCTAAT
CAACAAAACAGCCTCAGCTGCCCCTTCGGATCCCCTGCCAGGGTCCCTATCATCCTCTGA
TCAAATATTAATGTGTGATACTGAGCTTGCTCACTAATCCAAAGCCAATTAATATTATCT
GTCAATTATTTACAGATCCTGAGGTGCGGAGGCAGATCCCTGAGGACTACATCGGCCAGG
TTCAGAATACGTAATTGACTTCCTATTTCGCCCCCCACCTCAACCCCAGCCTCCCTTCAT
TCTTTCTTCCTCTCTACGTCTTGCATTTTCTTTCATTTTTCCTCTCTTTTCATCTCCTCC
TTCCTTTTTTGTTTATGTCTGTCTTTTAAAGCCTAAATGGTTGTCTTTTCAGTGGTTCAG
GGCGAGCGTTGCAGGATGCTGCCTGGGCATTAGCATTGCTGATATATCTGACATTGCGGG
ATGGGGGCGGCAGGGGAGCTGCGCTCTTGCTAAGGCTTTGTGTCTGACTCTCACTCATAC
AGTGCAGTCAGGGAATACTgttattagtttt
>NODE_229_length_608_cov_23.634869
CCCATACCTGGCCTGAATACCATTAGACCTAATGGAGCACGGTGTGAGGGACAGCCAATC
ATGATGGCGTCCCGTCAGTGACACCGACATGTATCTTGGTGCTCATTATCATCCTTGAAC
AGCGCCAATTTACATCTGATGCTCTGACTAATTCTGCTCCAGTGTTGTCAAGAGGCATAG
GAAGTGGCCTGGCCGTGATGACAGCGCGGCTGTCAGGAGCCCGTGGATGGAGGATTCCTC
GGGGCATGATTTAATGCCCATGTCAAGCCCCGCTGTCAGGCTCTCTCTCTCTCCCCGCTC
CCTGCGCTCCTTCTCTCCATCCAGCCATTAGGATTCAGCCAGCGGAGAGATGGAGCGATA
GAGCTGGCGATTGGCCTGCTTAGGATTCACACTCTGGGCGAGAAAATAACACGCCCTGTT
TCACAAGTGATTACCCTTTCCCTGTAAACTGCAATTAAGGCTAAAAAAGAAAAGGGGCGA
AGAGGTGATGGAAAAACAAAACGTGTATGACCGCCAACTGAAGAGGAAAACCTTGAGCGT
TTTCCCTTGATGGTTTCGCAGCTGCTTGTTTGTCTAATTTCCATAGACAACTTTTCGGTG
GTGTTTTGCTGAGTTGTTTTGGTTTCTGTTTGGTTGTATAACACCCACAGAATACGTGCC
CCCTTGCCCTCCCTCTTGTAGAGTGATTAACATATTGCATGATGTCTCTGGATAGTTCTC
CCTTGCACTATGCAATCCTTTCTTGCtcgcta
>NODE_230_length_313_cov_1.843450
ATGTGAAAGAGGAGAGAAAACAAGTGGATAAGAAGAGAAAAGGAGTAGAGGGAGGTGAAC
AGCATGGTAAGACCAGGAAATTTAGAGGGGGTGTAGAGGCGAAGAGGAAGGGAGAGGGAG
AGAGACGAGGAAAAGAAGGAGTCAGAGAGGGAGGAGTAAGAGGAAAACAACAAAGACAGG
TGGGGGGGGACAGGTTACGCAACATTTCTACTAACAATCGCAAGTATTCAAATCAAAGGC
AAACCTGACACAAGCCATGAAATGTGCACCACTCATTTCTTTTCACAAGTCAAGAAGATG
ATGTTGAGGTATTTGGAAATATAATAAAAATCAGgcgtaaaaaagtattgtattatttat
tacaccataaatcatctttagcatcatcaaatctgtcaaagaaaaccacatcatcacagt
agattcttttcagaaagaaatatcaccacagtaaaag
>NODE_231_length_586_cov_17.295221
TTTAGGAGTCATTAGCAGCTAGCTCAAATCTAATTTTTACAATTTCATCAGGCCATCTTG
GAAAGCCTCTGTGAGCTCATCAGAGAGGAGCATTTATTGCTAAGTGTTCTCTATTGCATT
AGCACACAATAAAGCGGCCAGGGACTGCTACAGACGTTTATGTGGAATCCAGTTAACACT
CTGCCAATTCGTTTTTTATTGGGACACAATCAATTTTTATTCATTTTAAAGCCAGAATGC
TTTCTTTCATTGTGTGCCTACCCCAGCTTATTATGCCCTAAACTAATTACTCAGTTGTTT
TCACAAAATGCTAATGTTTATGTTAAAGATTTCCTCTTTGAAATGCAGCCCTGACGTGCT
TATGCATACACTTTCCCCTATGCTTTAAACACAGAAATAATGGCATTCATTTCATTTCTA
TGAGTCTGGCAGTGATAGGAGGTCTCAGCAATAACACTAATTTTAAAGATCTACAGTTAA
AGTCATCAAATCTGACCCTTTGGTCAAATCTGCCACTGTGTCGTTCGTATTTCTTGAATT
TTGAATTTTACACTCATTGGGCTTTAACAAAACTTTTGGCATGTTTTGAAAATGTATAGA
GATATATAGAGAGAACAGAAAAACATCCATTTAGGTCCTAAAGTAATAATATTAAAAGGA
AAATGAACCTCATTTGTGCAGGTATTTAATAGTTCACACTATCTACTTGCTCAAAAGTGA
AACTAGcaac
>NODE_232_length_420_cov_12.069048
TATCAACAATGGAGTGGAATATGCAAAAATGCCAATTAAATGTGTTAGCATACGCACAGG
GTTTTTTTTTTATTTTTTTGTATGATATCCCAACATCTGTGGCATTAGCCATGGCTCTCT
TTATGTAAAATAGAGACAGGGAAATGAATACGCAATCTACCACTGTGTTTTCATCATTAG
TGCGCTCCAACTCACGGCTCTGCTGCCTTCCAAGCTGCCTGAGTGGGGAGCGAGAGGAAC
ATTTGTGTGCCCTCGCTTGCCAAATTAATTCTTGTCTTGACATCTTAATTCTCAGTTCTT
GTGTGTGGTCAAATCAGCCTACTATAGAAAAGCAATCAAGCAATTATTCCCAAATTATAT
TTGCCCAACACACACTGATTGGTTATTCTTTTCTTATTGAGTAAGCTCATTAATTCTGAG
CAGCTTGCTTGTTATGCCTCTGCCATTACTCCTTTCCCCTCTCATCCCCTCTCTCTCTCT
CTCTCTCCCGCGCTCTCTCTCTCTCAGGCTCTCTCACCCCCTGCTCCTCATCATGCACAC
TCACTCCCAGCTCTCACTCCCACC
>NODE_233_length_824_cov_24.250000
TTGGAGAGAGAAATGAGACCACAGTGAGTAAAAATGTGACAGGAGCAAATAAAAAACATC
TGAAGCCTGCTTAGGTTTTGGGGGGTTATATCAGTTGTACCATTTCAACAGTTACTATTG
TTTTGAGATATTAATGGGGGAAATAATGCAGTGTTTTTCTAAGTCAGTTAATTAACTGAT
CAAAAATGTAGTCTCCATACAGTTCCTCAAATGATTGAAAACCTAAAGACAAACAGGAAA
GCTGCGGCAATAATTAAGAAAACAGCACAGCACCAGTAGAAGCTGTAATACACTGTAACA
ACACTAATGCTGTCGCTACAAAAATATTGTATTATGATGACAGTAGATGTGAGAGCAAAC
ATATAATGCCAGGAGCTTCTTCATTACATAGACAGAAAAAGTTGCCACCGTTTCAATGGA
AACAAACATTGCTTTGGGCCCCTTTGTAAACAGCACACAGCTGCTATTTCGAGTGATGGG
AGCTCCACCTTGTCACAACAATTCCCTTAAAGAGGAACAGTTTAATGTCAACAATATTTT
CTCCATCTGCCTGCTCATGAAAACCTTCCAATCCACAGGGAAAATGTTTCTCCCATTCCA
AAAGGAAAAGCACAATAGAGGAAGATGAACTGCTAACATCAAGCGCGGATCGCAGTCAAA
GGCGCAGTATTAGCCTGCTGCAATGAGAGCTTTTGGTGGCACACATCCATCTGTTCACTT
TTGCATTTTTCAAAGAGGTGTCATGCCTTCCGTTATTTAGAAATTTCTATGCAATTTTCA
CAAGGAACTCCTCGGAGCGCCGCACCAGCTGACTGATTTGCATGGCCACATTTGCAGTAA
AACAGAGGTATTCCACCTGCCAGGCTCCAGCGCCTTCGCCTGAGAAGTTTGATCGCTCGC
TGGTAATCTGATTGGGAGAGATCCATCCAATTTGCGCTGATAATGAGACAGCTtgacagg
gacacaac
>NODE_234_length_311_cov_7.022508
AGATGGGAAAGGCAATAAAGATAGCATATTTGCCATGAAACATAAGGGTTGAAAGAATAA
AGAGGACGAGGGGGCAGGAAGAAAGTGTCAAAACAATATGTTAAGAACAGCGGGTGTACG
TCAATGATGGGTTAGATTAGTGTAGGGAGAGGCGAAAGGGAAAGAAAAAGACAATGGGAG
AGAACAGAGAACGAAGGCATGGTGAGATGCAAAAAGTAAATGAAAAAAAGGAACAAAGAG
GTTTGAAAAGATGAGAGAGGAGAGCGACAGGAGTGATCATATGAACCCATCAAATCAAAT
CATACTCAAATAACTTCTGTATGAGGTCAAGTCAACTTCACCGACTAAGAGAACATGATT
TGGTGGTGTTATTAACAACATTTTCAGGGTCAAATCACTGTCTGGTATTATGTAATCTTT
AAAATATTTCGATAAACAGTCAAAGTGAGAATTGA
>NODE_235_length_145_cov_36.386208
TAATGGACGATTCCCATTTCAACTCATCATACTTTTGGTCTCCCGTCCCCACTGTACAAG
GACAGGTAGAGACAATCTTATTGTTGGAATTGTCTTGAAATACACATGGTATAGTGGTAT
GTACTATGGCAAAAGATACCCGAAATCAATTCTCACTTTGACTGTTTATCGAAATATTTT
AAAGATTACATAATACCAGACAGTGATTTGACCCTGAAAATGTTGTTAATAACACCACCA
AATCATGTTCTCTTAGTCGGTGAAGTTGACTTGACCTCATACAGAAGTT
>NODE_236_length_524_cov_12.864504
ATTTTTTAAGAAACTATTGTATAAAGCACAGTCTTGTTGTATGCTTACTCCAATAGCTAT
TTCAACTATAACTGATATGTGGTGTTTTAATTTTAGGCATGTATTGAGTGCTTTGACTTC
ATTCTTTCTAATCCCTTCTGAAAAATCCATTTATCTCCTCAGACCAGCTGCTCTAAAGAG
AATCTGTTCAGTATAACTGATGGACAAACAGAGGAGAAGATTCACATTTTCAGATGAACG
CTTCAGTAAAAACTTTTGCAAATAAATACTTAAAACTGATATGATATTCCATTTTTGTCT
CAGAACAGACTTTCCCCCTCTCATCTAAGTGTATCCAGCGCAGGTTTAATGCATATTTCA
GCAAGCCCAAGCAGGGTGCCTTAGAATTACCACTTTACTTGTGGGCCCTGAGGCCTTGGA
GCCGACTTTGACATCAAGAGAATATGTTTGGGAAAAGGAATGTGCGGCAAGCTTTCACCT
CCAGGTATTTATCTTCTAAGGTGGGGTGGACTTGCGAAGGAGGCGGTGGGGTGGCGGGTG
TAGCCAGGCTATGTCATGGCAGGTCGAGAAGAAACAGACATGAACCTGTCTTAGTGCTGA
TCTGTGTCCCTGCAGACTGCTATGGTGCAGAGACTGAgtgtgatgcagctatgatggcca
cttgaagg
>NODE_237_length_641_cov_17.280811
CACTCAGTCTCTCTTTTCCCCTCCTGTGTTTTTTTTCTCCCCTTCCTTTAGTTTTTGACA
GCATCATAATAATCTGGGTATCTTCTTGATCATGCCCCATGTTTTTTTTTTCCCTTCTTT
TCTTCCTCATCTTCTCAGAGACGAGTTTGAAATTGCCTGCGTCAGGACTTTGCTAATTAA
AGTCATACTTTCAAAAATGCCATAATAACTGTTAATTAGCTTGATGCTATTTTCAGCATA
ATTTGCTAATTAGTGGAAAACCTGTACAGCGTTTCTCTCTAATTACAGTATGGCTCCGCA
CGGCGCATCTGTGCCTTGACTCCAAATGATACCATTACAAAGTCCCGTATTACGCATTCT
CTCAAAACAGTTAATTGCCTCCACAGATAGTGAGATACTTCAGTCAGCTGATTTTTATGG
TAATAAATGGACAGGCACAGACAAAAACCACCCTGGTTCATATTTATGAAATATGAAAAA
GGAAAACAACCTCCTTATGAGATGCATGGAGTTAGTTTGGAATATAATCTGGTTGGTTCT
GTGATGATTTTGTGTGCTCATGCGTTGAGTTACTGAGACTTTTAATGAAGTTTGATTTAT
TCTTTGTTGTAACCTTGCGAGCGAATAAGCCATAACACTGTAATTAAAGTTAAAAAATGT
GGAGTAATGGCGCCGGCCTCACGTAAGGTAAAGGCAAAGCTCTGATGAATTGTACCTTCA
GAGGCAGTTGCCATGTAAATACAAGTGGCAACATAATGTGGCCGTGCCACAGCTTATTAC
tggga
>NODE_238_length_145_cov_34.889656
TGTGCGGGTTCAACTGTATGTTCTGTGCCATCAATAGACCAAGAACAGAGTGTAATATCG
TAGGTTGAGAGAACGGGTCATTTTGTACCTGTCCGATGAGCTGCACGATGAAGTCCACCA
CCAGCTTGGAGTCCTTGTTGAACATTCCCTGCCACAGCTTGTCCACGACCCGCTGGGTGA
AGTAGAAGACGTTGTTGACCAGGATCTGATAACTGCCTCCACTGCTGAGCGGCAGAGACG
CATCTTCACCTGCGAGGGAGACCAGCAGCAGGAGAGAGGATTTACAGTT
>NODE_239_length_504_cov_4.083333
GTCACAGCTGCACACCGAGTCATGCATTCCATTTCTTCATATTCTGAAACATGATCATTC
ACCCTCCAGAGAGAGAAAATTACTGAAATATTCATAAAAAATGTTCTTCCAGACCTTCAT
GAAGGAGAAGCACGCTCCTCAGCGGGTCCATTCTTTTGTCACTTATCGCGGTAATTTTGC
TCACATATGGCGATAATTCCTTTTATTTATTGGCCCTTTAATTTGAAACATATTTGCTGT
CACTTTGTTGTCTCATTGCGTTTGTAAAATTTGAATCATCCCAGAAATTAAACGAGCGCG
AGCGCTCTCTGTGTATGTAACACAAGCAGGGGGAAAAAAGATATAAGCGGTATAATTGAA
CAAAACATGTAACCTGTCTAAATCTGAGCAGAAAATGAGGGAAAATGAAAATTCTATTAG
TCTCTAATGTTCCCTCTGCCCCCCTCCCATGTGCTCTTCATCTCTCCAGCAAAGTATTCA
AATGCAAGCCCTGCCTTACCTCCTCGTGTCTCTTTTTCTCTAATTATCCATGAGGTCAGT
AAGCAAAATGGGGAAGAAGCCAGGAGATCAATACAAATTATCCCTGAGCAAACCAGTGCT
GACAGTTTGAATTGCAGCATATGTTTACCCAAAATCAGGCAATTTATC
>NODE_240_length_409_cov_12.315403
GGCCTTGATGGCAGCGCCCCTGCAGGGAGGGAGAGACGTCTGGGTGCGGGCGGGCGGATT
TGGGGTGGCGGGTGGGGGGAGCGGAGACCCGAACCATGCCGCCCGCGTGCCTGCCTGTGT
GGGCGCCCTCCACTTTGGCTGCCTGCGCACCTGCCAATTTGCCTGCGTGCCTGCCGGCTG
CCCGCGTGCCTGTCCACGCGCCTGCCACTTGCCTGCGTGCCTTTGTCCGCGCCCGCCAGT
TGCCTGCGTGTTTCTGAGTCCGATCGGAAGCGTCGTCCGGAAATGGAGAGGTGCCTGGGT
GTGGGCGGAGATATCTAGGGGGCCTGGTGGGGGGGCCGGAGACCCGACCTCGTGATCCAA
CTGCACCCGGGTGCCGCTGGGGTTGGGCTGGAGAGCTGGGTTCGGAAGAAAATGCCTTAA
TTCAAGAGGCACCGCTGCATGGTCAGTCGGAACAATTTGCTCGAGTACGTTGCGTTCTGC
TCACCTTTGCGTTGTCCGTGCTTCTCAGTTCTCTTTACCCCAGGAAACAGCACAGCAACC
TGTGGCAAACATC
>NODE_241_length_535_cov_15.471028
ATCATCCTGCATAATGTATTGATGTGTATCTTGTTTCATTAACAATCATCAACAATCCAC
TCATGTGATGTGATACTAACAAACTGTTTGCTTTAGCTACAGGGGCTAGGTAAACACTCA
AATGGCATTTCCTCTTTTTTTTTTCTTTCCTTTTTTTTGTTCTCACCAGTTTCAGTCCCT
TATGTTTGGTAATCGGCATTGCTAAGTCAGAAGACATCAGCTTGACTCTATAAATTACCA
CCTGATCCTTTCTTCCTGGATAATTAGGTACCCATTAGTTCTAATCAAGTAGTTACTTAA
TTATTGCAGTAATTAGTCTAATGGTCTAGCAAATTGAAGCTTTATCACTTTCGGATACTT
AATGTTCTTGGCAGAGTACATCACAAGTGTCAAGGCTTGGGCTTCAGCAATCAGGCAGCA
GAAAACAAAGTTTATACCATGTCATAAATAATATTGTTCTGTTCGTGGTTTGATGTGAAA
ATTACACAAGTTTATGTTAGACTGCGGCAAATAAAAAGCTGTGTATAAAAAAAATAATAA
TTTGAGAAATAAATTTTAATTTGATTGCAAGCTTGACAAAACGTCACTAATAGCCTAGag
agggaggggtggattgtatttggtgtcaggttattgtgaaacactcacattagcctgctt
gaacatggggaaacacctc
>NODE_242_length_687_cov_15.365356
CTACCTCCATGCCCCCCCCTCTTCCACTCCTTTCTCTCCCCTCTTTGACACACCAGGAAA
AAAGACGGTTATAAATAACCTCAGGTACGGTGCTACTATTTTTCTAAATGAAGAGCAAAA
TAACCCCCGCGCCCACACTCGCCACTCTTGTTCTCGAAACTGAAAGAGTGGGCCTCCATT
GAAGGATTTCAAAAATAGGGGCAATTTTAATCATCTCTCCATTCAATCTCAGTTGGATAA
ATCATATCTGAGAGATTTGCATAAATACAAACCATCAAAGACTTTTCATCTTCAAAGAGG
TTTTCAAGACCCAATAGGCTTTGTACTGTAATCATCTGAGGTCACAACCCTGTGGGAGCA
AGGCTGCTATGGCAACATAAAAACTAACGCTGGGGGCTTAGCATAATATCCCCCCCTCCT
TCGCAAACACAGGAAGGGGTGGGGGGGTCCGAGAGGGAGTGTGAAAAGAGGGTGTAGATA
AACCTATTTCTGTGACAGAGGAAACTAGATAGATATGGCCTGTTGTGGGGGAAACCTCGC
TGATATTACACACCGAGATTACCACCGGTACACTGTGCCATGCAAACCCTAACTAACAAG
GCTGCGGCGAGCTGAGTGGGCTGTTTGGATTCTACCAAAGGAAAACAAATGACAGCTCCG
CTGGCTAAAAAGCCTCCGAGCCTCTCTGATTACATGTTTCTGTCCCTCTGCTGTATTCTC
CTCTTCAGCTATTATACACTTTGAGGGTCTGCATAAGAGGTGCTATAGTGCCTgttcatt
gttcctctgatgcgtgcagcaaccattagctgtcaatggctctcaaatcta
>NODE_243_length_145_cov_1.696552
TGTTCACAATCATGTTTTGGCTTCACAATGTCTTCAAATATGATCAAGATGACGGCACAA
GCTGTTTCAAGTCCGTTCCTGTCAAAGAAATTCACTTTACATGTCCCATGTCAAAAACCT
TGTTTTCAGCCAGCCAAACGCATTGTCGGAGCAGGATAACAGTCAAACTGCCATCTTTCA
ACTACAATGTTCACAATCATGTTTTGGCTTCACAATGTCTTCAAATATGATCAAGATGAC
GGCACAAGCTGTTTCAAGTCCGTTCCTGTCAAAGAAATTCACTTTACAT
>NODE_244_length_772_cov_15.528498
GTAAGCATTCCTTTGTCTGTCTGGGTGTTACATTTTCACAAGCAGTAATTGCTTAAAGTG
AGATGTATTCTGGTGAGTGGACGCCTAAATGAAAATATATTTTCACCCTGTTTTCAATCA
GTCCGAAACAGACAATTAATGGTCGCTTAATCCCCTGGACATGTCTCCGGCTCCCTGCTC
TGACAATAAAGCCAATAAAAAGCTTCAAAAAAATAAATTCTCAGTTGTTTTCTTTTTTAC
TAATTTCTCTCTTTTTTAATTTCTTTTTGTCTTTACCTCGTCTATTTCTCATGAGTTTTC
TCTGATAGTGATCCTGTTAAATTAAGTGCCTGGGCTTTATCCAGAGCCCTCTCACCGTCA
CTCCTTTAATTTAGTCATTATAATTAACCATTAACTGGTGTCAGTTTCTGGGCCACTAAC
AGGCCCACTCAGTTCTGCTTGTCTGCATTATCACAGTTTGGGGGAGAAAGTAAATTATAA
TGAAGGGCTATATAGTCCAATTACTGATAAAAGCAGCCAAGTGCGCTCCTTGTAATTAGG
TGCCAGTATCCCTCCCTCCGTCTCTCTCTCTTTCTCTCTCCCTTTCTTGTAGTGACACGT
TGGAAGGGAATATATGCTTAATAGCTATTTTTATTACTGTTAACCTCTTAGTCATGTTTT
TAACCCAGCGACTTTCAATCACCGAGACAAGGGGATGCCACAGAGAGACCTTATCTCACA
AACAATCATTTTATGTGCTCTGCGTGGCTGTTACACAAAGTTAACTGATAGATGCAGGAG
TGTTGGGAAACACAGAAAGAAATGAGGCAAGTATTAAGGAAACCAAAGGAAAAGAGAAGT
AAATGAAGGCAAGGGAGGAGTGAAGGATTGTAGGACAGCAAGAGGAAACAGCCagcagcg
tatccttctgttccca
>NODE_245_length_431_cov_13.357308
CTCCATCTTCCTCACCTTTCCCTCACCTTTCCACCCCGCCCTCCCACCTTCAGACTTTCT
CCCTCCCAAATCACCCCCTGGCTTGTCATCCTCCTAACCCACAGCCTTGGAGCTCCTACC
CCGGCCTCAGCTCTTCCCTCTCCCTGCCTCTCCTCCAGCCTGCCTTTCCCTCTACTCTGC
CTCCCTTAGCCCCAGCCTTCTGCTCAGTGTTCAAGGGGAGAGCCAGCTAGGAATGCTGTG
GCTCTAGACGTTTTGTCCAAGCCCTAGGTCTCTTTCACTGAGGCAAGATTAGTTCATACA
AAAACTCAACAATACACCACTGAAAGCCATTGTTGATATTCAACATTTTTCACATAGCGG
AGCAGAATAGACAATGCGGCAGCCGGGAAAGCCCGAAGCGGACTAGCAGGGTTGATGGCT
GATGGTATCTTAGCTGAGCGAGGCCTTAATCCCTTTTATACACACACACTCACACAAGTA
TACACACTCTCAACAGCCTGGAGACAGCAAAATCAATACTGCTTGCTCTGTCTCTGTGTG
TGGATCAGTGGGTGGATGAGTGTGATACGGAGAAa
>NODE_246_length_606_cov_17.334984
CAGACCAACTCCTAGAAATATGGACATATCCGTATTACATAACTTAATTAGAAAGGAAAA
TACAAAAATAGGAACTTATAAAGTGAAATGACAATAAAAATTAAGGTGATATCTTAAGTA
AAAAATGCTATTAATAAATACAACAACCTTCCCATACACAGTTAAAAACTATTGAAATCT
TGCCATTAAGTAACATCATTAACAGACAAATATTTAAATATTTATTTTCCTTCAGAAAAT
GTGAACCATATATTGTGGAGCACAATATAGCAATTAGTAAAAACTAGACACTTTAACATA
TTAAAAGCTTCACCTCAAAAATATAACAAAAATCTGATCAAAATTATAAAAATCAATTAT
ACATTCCAATTAAAAATATACCAATAAACAGCTAAATACATTGTTGACCTAATAATTACA
ATGCAATCAATCACAGTAGCTTAAAATAAACAAAATAAGCAAATGAGCACAAAACCTTTA
ATGTTTTAAAAATAACTTCAATTATTTATATTAGTACAAATAGTTTGATTTCTTTTCTTT
TTTACAAACACCAGCATGAAAAGGATTACAATAACAGTAGAAAATGACTGTGAAAAACAT
ATTAACATCTTCTTTAATTAAATGTCTGCAATTAAAAATGGCATTAAAGAATTACATTGC
AAAGAGTCTTTATCTGGAAAAAGGTTCAAAAGAAGTATTGCACATAACAACTTGAAGTTA
CCTTGCAACATTTACCACATTCAAGTCTTT
>NODE_247_length_695_cov_9.070503
CGCAAGCACACACGTGCACGCACACAAAATTAAAATGAACTTTCTGCCCACCTACGGGAA
AGAGGGGTGGATGATGATGATGGCGATGGAGGCTTGGATTGGGGGGTGAGGTTGGTGCAT
GGAGGAGGAGGTGGGGGGTGGGGGAGACGGATGGAAGGAGGGAGGGAGGGGGGAGTGAGA
GAGGATGGGTGGGTGGGTGGATGGGGGGAGAAAGAAAAGTTGTCATTTCCCAACTCCTCA
TTAATATTCCGAGGTTAAGAGCTTTTCAGCGAAACGTAATTAATTGAGCCCGAGCCTGAC
AGTAAACAAGCAATTTCAAATTAAAGCGAAATGACAGCGGCGTCATTTGTTAAAAACGTG
TGGGGCCCCCCGATTTTGGCGACAGATAAATGAGGGAAAATGTTAAGGAGGGAGAAAGTG
ATGAAGATATTAATCTTCACCTGTCTGTGTCAGCGTGCCACTCATTGCCGCAATGTTGCT
TTCCATCCTCTGCAGATGCTTCTTGTCCTCTCGGCTTCTCATAATGAGGGGAAGGATGTA
TTTCTGCAATTAAAAGCATGGCACAATATTACACTTCTCTCTGGTGGAAAGGGGGCAGAA
AGATGAGGAAAAGACGGACCCATCCAGACTTGGCAGTGTCGGGTCAAAGGCATTGTTTTA
TTGGACTCGTGCCTCACTGTCTAAACTGCGTGATTAGGTGAATGCATTCCTACAGCAAAA
TGTCAAAGCAACTGATAACAGGTTGATACACACATCTAGTGTTGAAACCATTAGTGGGAT
AGAAAATTAAACGTTTttttagaaccgattagtctctttttttccatcaagcagaagta
>NODE_248_length_688_cov_14.729651
ATGTGATATATCACTGCTAACCCTGTTGAGAAATTCAGCAGGTGTGTTCAGCCTGTATAA
GGGCCAGACCATTACATTAGCTATCTAATATCTTACAATGTGAATGTTAAGAGTATGTCC
AACACATTTTGACTAGAAATCTATAGAGGTCGTCTTTCCTTGTCAGTGCTGATCAAACTG
CACTCCAATGCTGCCCCACCTTTATCTCCATCTCTAGCCAGTGGCATCTGTTCCAACCTG
CCAGACAAGAGAAAGATAGAGAGAGGGAGGGATAGAGAGAACTTAATTTCTAGCAAATTA
ATTTCCCATCCACGCCTCCAGAGCTTACTAGCTCGTTCGCTAGCTGCTGCGGCCGCTGCT
GCGTGTGTCTGCTGAGTCGGAGCCTCATGCATAATGCATCAGGTTTAATTGCAAACCCAG
AAACTAATGACTTTGGACTGGTTAACAGCAGGGGAGCCATACATCTCGAGCAAACTGAAT
GAAAAATCAGCTCAGAGGAGAGAAAAAAAGGAGCCTAGCCCCTAATTGATGAATAATTGA
AGCGGCGAGCTACAGGGCATAATTGTGACATTTTGTTTCAATCAATTTCCAAGTGGTGTG
GGCGAAAGTGCACTTAAAGGGAAAAGGCAGTGACAATGAATGAGAAAGAAAGAGAGAGAT
AGAGAGAGTGGATGGTGGTGGAAATGGGCGTTGTGTCTTCAGTCATCGCAGTGACATTTT
CTGGGGCAAAAGACTGGACTCGACAGAatgacttttctctctatctcgctctcacgttgt
aggttttctgtcaaactcccgtaatgccattgttaggtcactttgtcatcct
>NODE_249_length_145_cov_6.710345
TCATATTTGAAGACATTGTGAAGCCAAAACATGATTGTGAACATTGTAGTTGAAAGATGG
CAGTTTGACTGTTATCCTGCTCCGAAAATGCGTTCGACTGGCTGAAAACAAGGTTTTTGA
CATGGGACATGTAAAGTGAATTTCGTTGACAGGAACGGACTTGAAACAGCTTGTGCCGTC
ATCATGATCATATTTGAAGACATTGTGAAGCCAAAACATGATTGTGAACATTGTAGTTGA
AAGATGGCAGTTTGACTGTTATCCTGCTCCGAAAATGCGTTCGACTGGC
>NODE_250_length_558_cov_25.783154
AGTCTCTCCTTTGATTCCACAAGGATCCTCCTCAAAACACAAAGTCACATTTATCTCAGT
AATTGGCCTCAGCGTTTAAGTGGATAATGTGGTTATCGCTGCATTCTTTGTTTCATTTCT
TCCCCTCCACCGCTCTTTTCTTTCTCTCTCTATTTGTCTTGCTTTTCTTTCTCTTTTTTC
CCCGTGAAACTGTTGAGCTGGTAAGTTCAATGCAGAGGCACGTATGCACTCTGGAAAGGT
AATCTAGAAGCCAGTTGAGCCATGACAAATAGGGACAGCTGGCCTAATTGAATCATTTGA
GCTAAGACAGCTCAACTTGGTTATCCCCTCTGCAGCCCACACTGATATTAGTGCAGGAAT
CATTAGCCATGAAATCATGTCTGCTCTCTCTGACTGCATCCTTTATGACATGACAGCCAG
CCCAGCCTGTCTCTTTCACTCTCACACCAAAAAGAGCCCTTCATCATAAACAGGCAGAGA
TTGAGGCAGCCAGGACTGAGTAGGATGTCTCTTTGTCTTTTTCCGAACGCTTGTTCTTGT
TAAAGTGTTTCACCAGATGTCATGTACAGTGCATTGTGCCTATATCAAGACATTACTGTA
CAACTGAATCGCAAAAACATGTACTTCCATCCGGTTTCACTGCAGCGACATCAGTATCAG
GGTAACGTTGTGTGAAAACAAAATCTCCTTTCTGTTActacg
>NODE_251_length_915_cov_7.144262
CTCCTCCGACGCGCCGATCGGTGACCTCTCGGTCGTGATGGAGTCTCCCTCCTCGGACAG
GTAGTTGGTGCCGGCTCTGCCACCGATGGAGTTAGTGGGCCAGCAGGAAAAGACCGAGCT
GGATTTACTATTTACGCCACAGTACTGCGGCGGCGTGCGTCCTCCCCAGCCAGACGGGTC
TGCGTAATAGCCAAGAGGCCGGTTGGAGCAGCCTGCAGTCGGCAGGGGAAGAGCCTTAAC
TCCGGCCGCTGCGTAGGACAGCAAGGTGGCCGCGTTACCGGCGAAATCAGCGGCGTCGTA
TGCCGAGGCAGCAAAGTCCAGTCGGTTGTTGGCAGGGGTGACAAACCATCGCTGCGGGGG
GGTGGCAACAGTGGGCTCCTCGGTTTGCTGCGGGGATAGCAAGCTGTTGCCGAGTGGGAC
GCTGCGCTCCGTGCCAGGACCAGTCCCCACGCCAGGGTGAAAGCGAGATTTGGCATAAGT
GCTGACAAATTGGTCCTGTAGGAAAGAGCTAGGCATGGCATATCTCGCACCCGGCACGAT
CTGTGAACGCGGAGAGTCACCCGGTGATGGAGTTAGGCGGTCAATGTCGCAGCCTGTGTA
GACACTGAAAAGATGGAGAGACAAACAAAACAATTCAGAAACTAAACCGTGCGCTCTAGT
CGGTTCCCTAAAAAATCAAGAGATCTAGGTCAGGGAAGTCTATATTTCACCCAATTACAA
GTTTAGTTGGGAGCCTCACATGTCAGAAGTTTGAGACATGAGGTTTAGTGAACGTGGAAT
AACTGCAGGGTTTCAAAAAAAAAGGCGCATCAAATCTAACAGCCAGCTCGAAGATAGGCC
TTCTGCGTTTTACAAAGAAAGAATGTATGGAATAAGAAGAAGGTGAGAAGGTGCATGGCC
AAAAACGTACAATTTTGTTAGTTCCGCATTTCTGTGTGTTAATTCCACAGTttaattttc
gaatcactaatcaatatgagcatttacagtgaaaaacacgcgcaattcaaatgtggaaca
cacagctacaacatagaaataacattagaacgaatattt
>NODE_252_length_187_cov_2.470588
CATTTTCGGAGCAGGATAACAGTCAAACTGCCATCTTTCAACTACAATGTTCACAATCAT
GTTTTGATTTTAAAATGTCTTCAAATATGATCAAGATGACGGCACAAGCTGTTTCAAGTC
CGTTCCTGTCAACGAAATTCACTTTACATGTCCCATGTCAAAAACCTTGTTTTCAGCCAG
TCGAACACATTTTCGGAGCAGGATAACAGTCAAACTGCCATCTTTCAACTACAATGTTCA
CAATCATGTTTTGATTTTAAAATGTCTTCAAATATGATCAAGATGACGGCACAAGCTGtt
tcaagtccgttcctgTCAACGAAATTCACTT
>NODE_253_length_441_cov_1.532880
GCATGTTTTTTGACAAATTTAACATTTTCAATTATTTTGAAACTGACCTTTTCTTTCTCT
CACGGTTGTAGTTCTAAATATATGATTGTTTTCTAATGAGGTATTTGGCCACTTACAGCT
TACTCTGTACTCATTGGCTTAAAGCCGTCAGCAAGAAAGCTCGGCAACATGCAAAGACCG
AAGGTAACATCTGCAAAGTTACAGGTATGCGCAGCAAAAAGCTCCTTATTGATTAATCTT
CGAAGAAACATTTTTCTAGGACTTAGCCCCGACTAATTTCCCCTGTCATGTTTTCTATTC
ATCAACCAGCAGTTACTCTCAGCAGTAATTACGCAACTAATTGAGCCACACAAAAGATCT
GCACACACAAAGTTGAACAAAGGACAACCTTGTTCATTGCAACAACAGCTATGTATCACC
TCAAGTAGCATCCAGATGTTTCAGCAAAAGAATAGATGCACTCAGTATGACTGCTACTGA
TTTAGTAGGCAGCCATTTTGTTCCATATTGTCCATTTTCTGCTATTGTGccataaaatat
atgcacaggagcacagcaacactattatttagtgtctttacggta
>NODE_254_length_428_cov_3.967290
TGGGAGAAGACAAAGGGAAGAAGAAGAGGAGGAAGGAAGAGAAGAAATGGAGGGAATGGA
AGAGGAAAGTGGAGGTAAGGGAGAGACGAAAGATGAAATAAGATGGAGTGAGAGGAAGGA
GAGAAAGGAAGGAAGAGGAGAGGAGAAAAGAGATGAAAGAAAAGGAGAGGGTAAGAAGAA
AACAATAAAACATAGGAGATGATAAAAGAGAGGGAATGAAGGGAAGAAGACGAGGTCGGG
GAGGAGGAAAGAAGAGACGAGGCAAACAGAGATAAGTTGAAGAGAGAGAAGATGTCAGAC
GTGGGAAAGAAGAGGCGAGAAGACAAAGGGAAGAAGAGGGGGAAGGGAGGGAATGTGAGA
GGAAAGTGGAAGGAGAGAATAAAGGCAAGGGGGATACAGAGGGAACAAAGGTGAGACAAG
ATAGGAAGAGAAGACAAGAGAGGAATTAGAGAAAGGAAGGAAGGAAGAAGAGGAGAGTAG
AGAGCAGATGAAAGAAAAGGAGAGGGTTGGAAGCAAACAATAGAACAGTGGATGACAGAA
GAAAGGAAAGGAGGAGAAGACAAGAGGCAAGa
>NODE_255_length_588_cov_7.857143
AAGAAAGAAAAAGATGTTGGGAGTTGACATGGGAGGGACTAGACCCATGCTGTGTGTGTT
TCAGACATGAAGTATGGTGATATGACTACACTCAGCTGAGATTGGACAAGCTAATCAGGC
CGTGATTTGACTTGCCTGTCCAATTGCATGCTTCTTTTGGTGCAGTGAGGTCATGTCATT
TTACTCATTTTGAACACACATCACACAAGAGTCACAGATCTCACCCTTTTCAGTACAGTA
GTGCGCTATAGGAAACTGCTGTATTATGAGTTTTTAAGAGGTCAGATATGTTCTTTGTGT
GCTGACCTCTCCCTCTCGGTCTCACAGAGCGAAGTGCGTGCCGTGTGGACCAGATCTCAG
GGGCGTACGGCTGGTGGGGGGAGCGTACCCTTTTCCTAACCTCCCTCCACTCCTGTCGCA
CCGAGAACTATGTCCCGGGACTGCACCTGCTCACCTTCCAGCACCCCCGCAACGACTCCC
AGCCTGACAAGGTACGGAGTCCAAATCTTAAATAAAAACTGTACTAGTTGTGGTTGTAAC
AACTTCCCTTTCTGCTTACACTTATTCCTCCTTCCTTCCTCCAATATTGCTTTGACTCCA
CTGCAGTTCTCCAACTTGACTATTATGATTGTGCCGTTTATTGTTCATTACTCCTTTGTG
CTCTTTCCTTTTAGTGTCTTGACTCCAATGCTTCTCTTTTTTACTTTCTCTGTTTGTTTT
GCATAGACaagg
>NODE_256_length_914_cov_12.396061
AGATAATTGACATGTCTTTCTTATGTGGTGATGGACTGCAAGTGTATTTTGATTTAGAAC
TTTTACTCCAGGTTTCTTTTAATCTGCGAATCATAACAAGACTTTGTCCTGTATACTTTT
ACTTTTAAGCATTTCTATATTATTTCATACAATTTATTCAAGAAAAGAAACAACATAATA
CAGTAACTGATAGCATGAATGTTGGTATCTGTGGATGCGTGTTTTTGGTGGCCTTGCCTG
TGTGCTGCATTTCTGCCTGTTTACCCGTTAGAAGGGTTAGTTCCCTGATCCGTGAGAACT
CTGTAAGTGTCTGCCTGGTTGATTAACTCCACATCGCAGCACAACGTCTTACCCCTCACT
GCATAAATGGGCTTTAATTGAGGGAGCTGGCTCCTTAGCAGGGAACCTCTTTCACTCTGT
GTCGATTAAAACGTCATTTTACAGCCAAAAAAGAAACACGTTCCCAATCACTGCCCTTGA
ATTATTGTTCTGTAGCTCGAGGCTTGTATTTTAAAGTCACTGAATAATTGCAATCAGATT
ATTCTAATCAAGTGCTGGAACAGTAATTACAGGTTGCAGTCATTTAAGCTGCCCTGGAAG
TCCCATACACACTGCTGGTGCGCATATTAAAAGTTTATGTCGCAGGAGATAAATTTAATG
AAGAGGATTGTAATCTTTCAGCTACTTTTAGATAGGTTTCAGTCGTGTTTGAGGACCTCA
GTCTCAGCCTTCTGAATAGCTACGCCTGAGCCATTTATGGTAGATATTTTTCGTACCCTG
CGCCATTCTCCTTCGGCCCCCTCAGTCCTCTCAGTCAACCAAGCCCAGGCAATAGTACCA
AACAGTTCTCCCAATAGGACTAGACGCGTTTCCTCCTACTCATCTCCCCCCACTGATAAC
CTCATCTGTGCCCAGGTCTGGATTTCAtgtcaaagcaaacgttaggtgacttagtgctgt
gccaagctgtcagagaggcatgagaattacaatctggaggtctgtgtgacagtggaaccg
tctcgcctaatcctgtttacgcacatccgcatcaccct
>NODE_274_length_834_cov_9.883693
CGATGTAGGAATGAACGATAGCCAGGGTGCCAGGCCAGGGAATGGCTTCTTCTTTTTTCA
GGATCTGCAGAGAGAAGCTCGGAGTTGTCACAGAGACTGAGACTCGGGGGAAGAAAAAGA
CTTGAGGAAGACAAATTGAGCCGCCACCCTGTGGTGGGGCCGAAAAGGGACAAGCAATGG
AGTGGATGGATGTGAGATGCCAATCTTTACTGACACAATGAATGAGACAGAAGCACAAAA
AAACAATACTGCATCATGTATATGCTTACAAAGGATTGAACAGTCCTACAGTACAGCTAC
AGGCCCTGAGAGCCTCCTCTCTGGACTGCGGTACCCCCTTCCCCCTGACTCAGGATCAGT
CTCGGCTGCTGCGGTTACCTGATCTTGACATTTTGGACAGATCCACATGCCTTTAGGAAT
GGTTTTCAGGGGTGGATCCAGGCAGTCCAGGTGATAAACACGAGAACACGTGTCGCACAT
GAGCAACTGGCCACTGCGTCTGCACACAGTGCAGAAATCCTCATGGATGTCTCCCTGTGA
GGAAGAATTGGACCAATCAGTTTCCCTGCCCAGCGGAGCCCCACCAACCATCTGTGGAGA
GGCGAGGCGGGGGGAGGCACCATGATCTGTTAATTTACAGCTGGCCTTGTTTGGATGTCT
AATGGACATGGTGTGTTAATCACTGAGCCCACAGAAAGGTTACTGGACATCTGGGAGTTA
GAGTGTGTTCTAGTTATTAATGGGCTACAGGACACTGTTCACTTTGTAAGGCTGAATCAA
AGTAAAACCAACTGATGGCTGATGGTTATCACATGGACACAACAAACCAAATGGACGTGT
TGGGGTGCAAATGGCTGACAGAGCTACTGGGCCAATAGGACTGTGTGTGACGGGGTGTCC
AACCCTCTGAACTGTCCGTCTCCCCCATCGTTACTTACATCCCCAGAGCTGGGGCTGGGC
AGGgggaggggatggacg
>NODE_275_length_145_cov_33.393105
AAATGACACCTCACAAGTGTGTGTGTATGCTTACTTGCATGCGAGTCACTTTGTTTCTTG
CTCTGTAACTCTGTAACCTCTTGCGTTTCCTCTCCTTCCAACAGAAATTGCTCTAGCTCT
CACTTATGTCAGGGTTCAAATCTCTCCCTGCCCTCTGCTCAAAGCCTGCACATCAAGTCC
GAACCTGTTTCTCCTCCTAGAGATCGCACCAGCAGCACACCGGGGGGCTACGGTGGTGGG
GTACCACCTCCCCAGAACCCCTCGTCCCGCCAGGACTCGGGACGCTCCC
>NODE_276_length_660_cov_28.500000
ATTGCTGTGCATTAGGCAGATTCATAATTTGTTTGTTTTGTGATTATTAATTTCATGTTG
ATTTTACTTAAAAATGTGTCTTTCTTTGACAGGTTCATTCCAAAGAGTAAAGAGGCACAG
ACAGATTACATACATAAAGGAAATGTGAGTAACAGAACATCAATGAGCATTTTCTTCTGC
TTTCCTTTAGCCCTGTATGTAAAATGCTGCTCCTCTACAAAGCAGCTTTAACCCAGATTA
TTCTTTGGGAATTTTTTGAGTCCTTGAGACAAAAGAGTTCTCTTGCTCCAACCTCCATCT
CAGCGGAGAAGACAGGGTGGTACAGGAACGAGAGAATCAAAAGGCTGGAAATTCACGGCT
GAGAATAAATGCTCGCTCTTCCCTGAGGTGATTTGTCTTTGCGCTCCTCTTTCTACAGAT
GTTAGACCCCTTTTTTAGTAAAGACCTGAGGTTCTTTGGTAGCACTTTGATATCCTGCTC
GGATTCAATATGTGAAATAGAAGAGCCACTCCGTGACTTGGAGCACATCACAGTCTTTGA
AGTCTGATCCAATTTTTGCTGCTCACCATTTGATGTTGAAAGGATGAAATGAGGAAAATG
TACAGTTTTTGCCAGTAACTCTGCTGAGCATATGTAAGATTAAAAAAGCAAAATCCTTTG
GAGGATGTACTTAGAAATGTTAAGCAGATTAATACTTTCCTATAGCTCTTTTATTCAAAG
ATAAAATTAAATATGAGAGGAAGTCTGTATGTGCTGTTTTTCACTCTCACAATTAAGTCA
GTGTGGTGCTGTTTGCTAGGAGGt
>NODE_277_length_618_cov_12.873786
CCTTGACGGTTATGTGAACCGGTCAGCACAGCGTCCACTTTCTCTGCGCTCTGTTAGGCC
TAACCTATGCGTGGACAATGTATTCAATCCCCTTTTTGTATGTCTTTCTTTTAGGGTATT
TTAAAGTTTACAAGGTTACATATGCCAATTGCCCCAAGCAGGGCCTGTGAATGGTGCATA
GGAAGCACGTGGTGTCATTTAAGTGGGTTTTATGGCCTGGAAGAGCTGACAAACCTTCGA
TATATACACATCATATATAATCTTAACTGTCCGGAATCGCAGCTGCTGGCTTCCCCTTAT
CGGAGGAAGAAAGGGCTTTGTGGCAGTGAGGATGCAGTACCTTTCTCCGGACTGTGTAGT
CGGGTTGGTGTGGAGGACTGAGAGCTGCTGCAGTAAGTTGCTTTTAACTTTGACTACAGG
CCTGCGACTTATTTCATAGCGAACGAAATATTTTTGTTGTGTGTGAGTGTGACTAACTTT
AAACGCACGGGCGTTTAAAATCCATTGCACCTCGGAATGAACGCTGTTAATTTGTTGTGA
ATATTCAGAGATGTTTTTAAAGCAATCTGAAACATGCAATGTATATTTTTTAAAATAACA
AAGATATTTAGTGTTGCATATTTGGTTCGTCTGAAGCGGACCCATACTGCAGCGCATATC
GATAGTGGGGACTCTGTGGTCACGATAGCACATTTTTACGCAGCGTCATCTTTCTGTTTG
TGCTGCATTTTAGTAGCTATCAGGGAAAcgtaacatttaatt
>NODE_278_length_688_cov_12.472383
TAGCTCTCTCTCTCTCTCTCTCTCTGTTTCTTCAGTCCTTATATTAATCACTCTCTCTTT
CTCTATTTCTCCTTCTCTCTTTCTCCATCACTGTTGTTTCCCCACTCTCCACTTTCTTCA
CCTCTTTCAGTTCTTTCTTACCTCTGTTCATCCCTCCATCCGCATCCCTTATTCCCTCTT
CCTCTCTCACCCTCTCTCTCTCTCTTTCGCTTTTCCTGGGGTATTTTTTAAACAATGTGT
CCTTCATGTACGGTTGGTTACGGGGCGTACAGAAGGACATCATTAGCGCTGGTGGTTAAG
CTGTAATTTACACCATTACCGAGGTAGGGGCCATTTTTATTGCCTAGTAAATTTCAGCTC
TGAAATATTTAGACCATATGGCTCAATTTGTGTAATAACCTTAATTTCCAAGCACCCTTC
AGCTCCCTTCAGCGCCGGCTGTTGTTGGCGGATGGCAGAGTGGTGCGTGTACACGTTCGT
ATGTGTGTGTGCACGATCTGGAATTGAAGCACATTTACACACAAACACACACATGCAAAC
ACGTACGCAGAAACACAGACATGGCAAAAATGTTAACGCGTACGCTAAACATAACCTTTT
ACACAGTCTCTTCCGCATGCTCACACTGATTCCTTCATTCACACACACAGAAACACACGC
ACGCACACGTATGTATGCATGGCGGTAGCAGATTAATAGGGTGTCAGCTTCTGTTTGGGT
GAGGGAGCGTCAGGCGTCGGCCAGATGGTTCTCAGGGATGATGACTGTCAGGGGTCCTGC
TCTGATCAATGGGATGTATTAATACAGCACACACACGCACACACACACAcac
>NODE_279_length_324_cov_1.404321
GAAGGCGGGGGGAAGGAATGAAGGGAGTAGGGAGGGAGATTGCATGCATGTGCACAGAGA
AATGGTGTTTTTCCGCCCTCTGCATCCGGAACAAACCCAGCTAAGCTGTAGACGATGAGC
GACATGCTATTCTCATTTCCATTCTAATTCAACTGCTATGGTGGTGGATGCAGAGCTGCT
GCAATTTGCCATACATAAGAAAGCTGGAGATTTACATGCTATAGTTAGTTTGCTATTATC
ACATATTTAAAATGGGTCTCTTTGTTGAAGTGTGCAGGTTGGGGAGAAGAACAGAGACAG
TATAAGGCCATAATGATGCGACGAGAAGAAAATCCTCAGTCATGCTTTTCTGCCTTCGAT
TTCAAGCAGCAAAGCAGCCAGGAAGGCAGGCCGCTGTAAAATTCCACAGGCAGCCCTGAA
CAGGCAGAAACTAGGTCAGCACTGTTATTGCAGAGGGAAGAGGAGGGA
>NODE_280_length_609_cov_11.351396
TGGGAGGGATAAAGCTCTAAAGGGGATCTGAAAACCATGGAAATGACCTGAGAGAGAAAG
AAAATTATCGAGAAAAAGGAAAAACCGAAAAATACGGCAAGTAAAAAAGATTGAATGATT
CAATGGCTATCGCCTAATGACACCAGCCTCATAATATCTCCCCCCTAAATCCGCCGTTGA
GTGTAGCATTGAAACATTTTGTTTCCCTTTTCTATTGGTCTTCTTGGTGTCGTTGTAGCG
TTGTCATGGCAGCCCTGCCAATCACTGTCAAGCGTGCCAATCATTAGCCAGTACGTAGCG
CGAGGCTTTCACCACTTGTGCAGCACGCACGGGGGGTTATCAGAGTCTCCGATCTCCACA
GCAACCCTCCCACCGCACCGCGCGCATCAGGCACAAGCCAATGCTCGCCTATCTGCTGAA
TGGAATGAGCAATTAGAGGGTGGAATATTATTGCGATCTTAACGAGGCTCGTTAAAGCTA
AAGAAGATATGTAGACTGGAGATGCTTAGCAGAGACGGGAAGGGAGGGAGGGAGGCAGAG
GGAGCTTTAAATGGGTGACAAATGGACAACCAATGACTGCAACTCGGGAATACACGTTTT
GAATAGAAGCGAGTCAATTTGCACATTATTTTCGCATACTTTTTCCTGTAGTAGCTACTT
TTTTATCTTTCCATCAGCCCATTCATTTTTTTTCTCTCTCTCTCTCTTGTGCGATGCGTT
AGAGTGTTCTAGCTGCATGgttttgtttttttt
>NODE_281_length_903_cov_9.714286
TACACAGGAAAATGCTTCTGGACATGGATTCAGCAGGCAATCATCATAGTTGTGCTCACA
GTTCCTCCCCTGTGTATGTGAAATAGATAGCCTTGAGATGTGTCGTGCAACTCCACATTG
AGATGCTAAATGGAGTTTATTGTTTGCAGCTTGAAAAATAAAGCATACCGACATTATGTA
ACAACAACAAGCGTTTTTAAACTCAAAAACATGTGATGCAAGATAGCATGTCAGCTGCAT
TTTTAAAGTTTCAAGTTTAATATTATTGATGTTATTATCATTATCGATAATTCTGGTTAA
CTTCTGGGGTGTAAGTTGTCATATATTGTAGTAACAAATACAGAAAATGTCACATCTTAG
AAGCCTCCGATTTTCCTGCTATGATAAAGAGAATCAGATTAGACCATAAGCAACAATGAA
AAAGGTGATCAAACATCTTAACAATTCAGCTAATTAGTGCCACAAAAGCATCAAGGGTGC
AGGAGGATAAAGGTTAGGTAGAAAAAACAAAAAAGAGGTGGATAAGGGAAATAAGGTGGG
GAGCCTCACCACAAATCCAGGACGACAGAAACAGGTGTAGCCGTAGCCTGGATCATTCTG
AATGCATATCCCCTGGTTGCAGGGCTGTGGAAGGCACTCATTAATGTCATCCTCACAGTG
AAGGCCTGTCCAACCTGCCAGGAACAAAAGCCCACAGAGTGCCATGGTGAGCCCAGGCTC
TCCCACTTCCACCCTCTGAAGTGAATATCAATCAGATTCTCTTACATTGATTTGCTTCTT
TTTGGGTTCACACACATACACGGACAAGAAAAGGCTTTCACTAAAGAGTAAGATGCCACA
TACATTTTAATGAGCTGAGGCAGTATCGTCTTTTTTTCACTGTCTTTTTTCGTACTGTAT
GACTACAAATTTCTCCCTGGAGAAAAGTGGATGAACTTTGAATGGCTCTGAGGCACAGAC
ACTATGTAGGCATTATGGTAACCTTTAGTGACACTGTCTATGGCCCCCCTTTCAATCCAA
TATGAGTGTTCtgtaagtgttaagatg
>NODE_282_length_628_cov_14.519108
TAAATGTTCTTCTTTTTGTGTAGTTATACAACAGCAATAACTTTAATTAAGAACAGTTTA
AGTTTCAGCAGTTATTCTGAGCACAGAAGATTGAAGGTGATGCTATGTATAAATGACTGA
AAAAGGGGGGAAAAAAAGAGGCTATATTTTTCTCATCTCTCATACCACACACAACCTCCT
CCTTTCTTCTACCCCCACACCACCGTGGCAGGAATCCTTTGTCAGAGGTGTTCATCTGGA
ACAACTTTGCCACACTTGTTTTCATGTTCTTTTAGATTACAGGGCAGCTGGCCCCAGCTT
TGAAGCTCCCCTCTCCCTTTGTCTCTGTGCAATGCACTCTGGTAATTAACTTTGTCCTTC
TTTTATTTGTTCCAGTCACTCGCAGTCCACTCTTCTGAGCATCTTCTCCCTGGAGTACCA
GGTTAGAAGTTTTCTTCCTTTGTGAGCCCTGACAGGTGCCTAATTGAATGATGAATGTCC
CTTTATTTCTTTGTAATTGAACTGCCAGCTTTCTGATTGGTTTGGAGGATGCCCCCCCAC
CAGACCCCCCGTTTATTTCACCACCCCACCTCCACCCCTTCCTCCTCGTCACGTTCACGT
TGAGGGCCTTTGCCTGCCTGAGCCTCAGTGGATGTCTGCCAAGCCTTCCCATCCATCTGT
CTAATAACATCTAGCCCCTGCTTATTTGGTGGACCTGTAATAAATTATGCTAAACCATTA
TTATTCTGACAATAATAATTTCCCCGTGTAGTGCGGCTGCGTGTGCTAAAtg
>NODE_283_length_444_cov_12.346847
TAAAATCCAAAAAAACAAACATCTCACCTATTTACACTTAGTGACAGAGAGCAAACAAAG
ACTGGATGGGTAGGTCATAAATAATAATAATAATAATAATAATAATAATAATCATAATCA
TAATCATAATCATAATCATAATAATAATAATAATAATAATAATAATAATAATAATAATAA
AAATGCAGGCTAGATTGTCTCAGTACCTTCTCACTATGGCTATGCTCCTCGTTTAGCGTA
GTGCTACTGCACGTATCAACTCCCGAGTCTTTAACCTGCGGTTCACACCATGCCAAGTCC
TCTTCAAATGAGTGTCCCCCAAAGCGCACCATTTTCTTTTGCCTCTCAGATAAGGTGTGT
GTCGGCTCGGACATAAATGCCTGCTCAATAGTTTTTCTTTTTCCCCTTTGACTGTCCCCT
ACAGGTGTGGGATAAAAACAGAAAGAAAAACAGAAAAAACAACATGCAAAGGTGTAAATA
AAACAAAGGAAACATGAAATGACAAAAGACTCTGGGAGAACGGGGATGGGGGAGAGGAGG
GAGACAGAGAGAGGGGGAGAGAGAGAGATGGGGTTAAGGGGCAGGAGG
>NODE_284_length_459_cov_7.880174
TTTTGCATTTAAATGTGGTCACACACCTCTCCCTCCCAGCCCCTCAGCTGAGAGAAAAGG
CAGACATTTTGAATATTAATGAAAAAAATAGAGAAAAGAACAAAGAACTGAATTGAGACT
CTCCTTTTTCAATTTCCCTTGTTAGCCTCCTGCTGCATTCCCCCTATAGTTTTTTTCTTC
TCTTTTTTTTTCCAGATGAATTTTATGATATTTTCCTCCCCTCCCCACTCCATCTCTCCC
TCTTTCTCGCTCTCTCACTTCTCGGCAGTTTTCCCCAGACAGGTTCCACAGTGTTTTAGA
GGGGATGGATTTAATTGCTCTGTGGGGATTGGTTGGCTGTGCCGGGCTCGGCTGTTTAAT
TAGTGTACCCTGCCGGGATTGGTTTAATGCTTCATGATCTTGAAATTGTCTGATTGTTCA
GCCCTCTGGGGACTCTCCCTGCCTACGTAGGCCAGCAGCTTTAGCTAAACATTGCTCCAG
GCTTTTGCTGTATGCGGCAGGACGAACAGTATGCCTAAGGAACCAGAATTTGGCTGAAGT
GGGGGGTCAACTTATGTGACGAGCTGGTCAACATGCATGTGAAGTGGACAGTCTTCTGCT
Tct
>NODE_285_length_705_cov_13.038298
AAAAATTCATAAGGGTTAAAAAAAGTAAAATTATACTTACCTGGAAATTAAGGGTTCAAA
AACATATGGGTTAAAAAGTAAATTCATACTTACCAGAAATCAAAGGGTTAATAAAATATC
AAATGTATACTTCCCTGCAAAAGAAGAAAATTATACTTACCGTAAAAACCTGTAAAGGAA
AACAACTGAAAAGTTACTTATCTTAAAAACCTGAAAAGGAAAAAGTCTGGAAACAGAAAA
TACGGATACGAATCTGAGCAGCATATAAAAGGCGAAATTCAGCCAGCTGGCTCATTTGCA
GTGGAATCTTTGGAGGGGAAGCAGCTCCTGAATAGAGCGCAAGTGATCCTAAATATGAGG
GTGTGCCAAGCCTGAAGAAGGCCCAGGAGGGCCGAAACGTCGCGGCGGCACACCAGGGGG
GGCCCAAATTGTACATAGTTCATAGTAGTGTGGGGGGGGTTTTTGGCTAAGTTTCCTTTT
GGGGTGAGGACACTTAAAAATTGGGATGAGGGTGAAGACCCTGGCGGGGGGATCCTGGGG
AGTTAAGTGCTCGTGCACTACCGGCTCCTTCGGGGGCCGGGCCTGTGGTCCCTTCGGGGG
CCCAAAACAAACTAATCCGCCCACGCCTTCTCCCTTTGGGTCCTGCTGCCGGGGACCCTG
GCCCTCTACGTGCGTGACTGCCGTGCACATGCCGAATTTGGTAATGCTTTTTAGCGTTGT
ATTGTCTGAGAGGGCGAAATGTTCCTCAGATCTATAAGCAGTCTGCTCCAGGAGACAGAA
TTCTCCTGTAGAGCCACAGGAAGGACAAATAATCCTCCAGTTAATTCGAACCTCTGTCTA
TTCAGAGGC
>NODE_286_length_512_cov_11.431641
AAGGGAGAGAGGACAATTTGATTTATGTGTTTGATTTAATGCCAAAAAACCTGAAATCCT
CTCCAACACACACACACACACAGAAAAATCCAGAGCATGTGGAGCTTTTATTGTGAAAAA
GACAGTTATTTAGGACCATATGGACGTGTGCGACTTTTTCTGTTTAGTCCAAGCTTGTGT
TTTTCTGATAATGTCTCTGTACGCATGCAGGATTATCCATGAAGATGGCTTTTCTGGGGA
TGATGTGAAGCAGTATAAGCCTGTGGTCTACAGCAACACCATCCAGAGCTTGGCAGCCAT
TCTTCGAGCCATGGACTCACTGGGCATAGAGTTTGGAGACAAAGACCGAAAAGTTAGTGT
TACCTTTACCTTTAGTGCCAAAGCAGGTCTGTGTTGGTATAAATCGCAGTGTCTGTGTGG
GTCATGACGTCTACTTGATGTCCCTGAGGGGACTGGATAATAGTAAATCTGTTTTAAGAA
ATCAGTCTTGGAAAGATTTAACTTTGTGATTGGTTTGTAGTGTCCATTTCAATAAATTAT
TGTATAATGGTTTAGAATGATAAACTTATTCAAATATAATCTTGTTGCTCTTGTCCTAAT
CTTATAAAATGTGCTTGTCCAGGCtgatgctaagctggtttgtgatgtggtcagtc
>NODE_287_length_585_cov_27.058119
GTTAAAAGGTGAGCTAACGCCGGAGAGCTGATGTAGCGTTAGCTAGCATGAAGCACGGCT
ACAGGGAGCACACCATGTTGATTTAAATGTCAAACACTCTTCCTCTACAGGTAGACACTA
CGCCACAAACACTCTGGCTACACAAGAAACCGTACAACGAAGGAAGGGGTCAGAAAGGTC
CGTACCTTTTTCTCATGTAGATCCACAATTTGCCACACCAAGAGAATTATTTCCCTCTCA
TCCGAACCCAGTTTACCCCCATTTGCACCAGCTGTTGCCCCAAAGAACACCACCAGAGTA
TCACTGTGCGAAGCCATCAGGGACCACAAGGGTAAAAACTACAATTAAAGCAAAGATTAA
AATAAAAATAACACGAGGGTTCACCTTTTTCCAAGTGATAAGAAGAGCGAACAAAAGGGC
TGGAAACTCAATTGAGATAAACGGAGAGAGAAAAAAGGGGGAGAGATTATTTTCAGAGGA
GCCACGGAAGAGTTTGCGGTCAGAGACTCTACCTGTTGCTGTACTTGAGTGTGTTCTATC
CAGAGATACTGGTTTAACTGGTAAAGAAGGGTGGAAATCCGTGTGTCTTTCACACGAACT
CCATAACAAGCCCCGGAGTTTTTTTGTTTTTTTTTTCCTCCTCTCCTTTCTATTTTTTTC
CGAGTTACCTGTGTGGCTCGGCCTCTGCGTGAGAGGAGTCAGAGCAGCGGCGACTATTGG
Ctggtttgt
>NODE_288_length_565_cov_20.072567
GTGGGGGGCATACTGATGAAAGGTTGATTGATATGGTGTCAGGCGCTCTGTGATGGATTA
AATTGTGTGTGCAGACATTGTGGCCCTGGCCAGTCATGGCTGTTGCTGCCTTTTCCGCCA
GCCACTGCTGCGGCAGCTTTAAGAAAATTTGATTTTCGCAGCTCAGAAACACACGGCAGC
CCCTTTCTCTCCGCTGCCTGACTTCCATTTAGTTTGAGAGTGCACAAGTGATTCTTTATT
GGATGAAATCTGCGCCGGATTGGATAAAGTGTTAGAGCGCTGAGCCATCTATCACTATCA
CCGCCCCAGCTCCAGTTTCATTTTAAAAGAAAAGAATGAAAGCAGAAAAAACAGAAAGAA
GAAGAAGAAAAACAGACAGCCATAGGATGTTGGAGATTTGAAAATTAACTGTGGCAAGGA
AAAAAAAGATCTATCCTCCAACCACTAAGCCTGTTTCCTCTGTTGGAGGATACCAAGCTT
TTCTCTGTAGAGATGCCCCCGTGACTCACTAGTCTCTCAAGCTCTCCTGTCTCTCTGCTC
TCATAATGTCTGCTGACCAGCTCAAGCCCACACCTGTTCGCACCCTGCTCTTTATGTCTA
GCTCGTTTAACATTGCACTTTGCTTTTTTTTCTCTCcgtatgtggtcctcaccactgcaa
catcttgtgtttactgttgtatgggcaattattttggtgtcagagtctg
>NODE_289_length_503_cov_5.884692
CAGATGAAAGTGATACTGAGGGGAAATGCAAAATGCCTGTTATCAACTTTTGCAGATGGC
ATAAAAGGTCTTTGCCTGAGAGCAGATCCTTCATGCCTTGCTAGCCATTCAACAAAATTG
CATTTTTAAGTGTATTGCTTTATAACTGTGCCTGTCTGAAAAAGACAGAGACAGTTGAAT
CAATTTACCGTTATATGTGTGGGTATAAACAAATCATAATGAAATGAGCACGGAGAAGAC
AATACTTGTTTTGAACAAAAATACATTTGAGCTTATATAAGCCTCATCATCTCCATGACA
ACGGCTTTACTGGTAACATGGAGATGTATTATTTGTGTATAACCACAGCAACGTCTTCCA
ATTGAATTAAGCTGCACCTGTGCACATTATGGATGGAAATAATAGACTGAAAGCAACGGT
TACAGTGAGCCTCTCGCTGACTAGATATGAGCATGAAATTGTTTGAGAGCACTTTTTTTT
TCCTCACAGACATGAGTCATTAATGTATACCAGTACAAGGTGAATTATATGCTAAATGAA
AGTGATGGCTAGATAACAGTTGGTTATTTTTTTTTAGTGCAATCTTACTGTATGTGATGG
GTTGTGTTGTTTtaacatttgaaacagctcggaccttaatttacaca
>NODE_290_length_708_cov_7.464689
CTGTACATATAACTTGTCAGCAAGATGGTTGCTGAATGTATTACACAGGTGCACAACAGA
CATGATCAGCATGTACATGCATGAACACACGCACTCACCTCAAGGCAAGATCAATTACTC
ACATAATCTCGGATGATCGTTTATTTAGCTGATAAAAGCCTAAAGACAATCCAGTAATTT
ACGACAACTGTTTTCAGCAGAGGAAAAAGAGCAGGCAGTTGAAAAGTGCTCGCTGTTCCC
TGTATTTCATTTTAATATCATTCTCTCTCTGTGTTCCTCTCACATATTAACCTTCACCAT
CTAGCCTGTTGCTGACTTGCCTACTGGGAATATCAACACAAACTCCCTACTTGTGCGTCA
AGGGTGGGTGAGTAGCTCATGTCTCAAAAGTGGTGTGTGGGGGTTTGCACACATGTTGCC
AGTCCAATTTTACTGTCATTCTCTGCTTCCTGAAACTCTATGATAGGGAGCAGCCTGGCT
ACCATGGGCCTGCGAGGGTTAATCTAGCACTGAGCCAGATCACCTCAGGGGAACCTGCCT
GGAAAATGGGTTAATAAAGGTCATCCCCCAAAATAAACACTTTACAGAATGTTTCTCCAT
TCATCCCTCCTTAAAATCAACTCGCAATAAAACGGGCCTGGGTGCAATTACTGCCGCTGC
ATTGGGGCATGAAATCAACCTGTCCCGTGTTCTGGCTGAGGTCTGCTTTGATCTCCACTT
TTTCAGCCTATGCTGCTCCCCCTGTAGACCCTTTCCAGGAGTAGTTGCACCCAGGTTCTC
TCAGCTCCAGCACGCCAAACCTACTTAAAACAACTTTATTGATCTGTCCAGAGGTGCAAA
GCTagactgaaa
>NODE_291_length_514_cov_16.597277
CAACTGCGCATACTTTTCTGCCAAAGAAATGTAAACAAAAACTTTATCCGCACTGGATAA
AATGTGCCTGTGCACACCACTGAAGTGCAACAGTAAAACAGTGACATTTCATATAAAGCT
CTGTGTAACGTCTTTAAAATGGGCCTTTACAGATACCCACACATACAAACTGCTGGTCTA
ACCCCCTGTGATGCAGAGTGTCCAGTCTTTTTTTTTAGAAAGAGAGAGAGAAATGTGTTT
TGAAAGTAGAGTGGCAAGTGGCGTCCACTGTGTGTTCTTTTAGACGGATCAATAGCTCAG
TGTGTGAGAGAGTGTCTTAAGAGCTGTTGTCTTGTGCTTTCAGCTGTGGCAGACCTGTTA
GTGCTACAGAGGGGAGCTGCGCGCCCCTGCCTCTGTACCAGCAGTGGCCTGAGGGGGGCT
TTTAGTCCAAACACAAATGTCAACCACACATAGACTATTAGTGTTTAGTGCAGTTATTAA
ATGGACTTTATTTGTCCTTTAGGAGGCTAAAAGGCGCACTTAAAGGGGACCTGCGTGACA
GCAGGGCAATTTGCGAGTTTGGTAACTTAGGCTCGCTCATTGCAGACACATGAGTACAGA
TAAGTGTAAAAGGAGGAAAGGCTGTAATGCACTGAgcagggaacagagtgtgtgtgtg
>NODE_292_length_899_cov_10.746385
TGGAAATGTTGGACTCGTATCCTCCCCTCCCTCTTATTTTCGCCTTCCTCCTCCATCCTA
ACGTGAGGGAATCATTGCTGAGAAAGCATTTGATATGGAAGACAGAAACTACATCGGCGA
CAACAGCAACGTCAACATCACAATTCAAATCCCCCCTAATATTCACCCCAACCCATTCCA
TCCCTAAAATCCCAAACCTATCTCATTTTTAAAAAAACTCTTCACATGTAAGCCTTGAAC
CTTTTCTCTTCCCCTTCCCTACCTATTTGCCTACCTACCTACCTACCGCTTCATTTTGTA
AGCTACACACTGATACTGATCATTTTCATTTATTTTATTTTGTTTTGTTCTTTTGATTTG
CTTTGGGGGATTTATCATTTGTTTGGGGATTAACACTCTAACAGGGATTTTGGCACTTCT
TCATCGCTTCTTGCTTCTTGGCTTTGGTTTTTTGCTCAAACGCCAAGAGGGGCTGAAGGT
CTGGTCATTTGGGCTTCTCATTAACCTGCTGCTCACTGTTTGTCCCCTTGTCACTTGTGT
TTTAGAGAAAGATGAGGCTGCAATTGAGAGCTCTGAGTTCAATGCCACGTCAGTAGCTGA
TGTGGACAAGCGGGTGAAACGGCGGCTACTTATGGGTAACTCTTTTCTTCCTCTTTCTAT
GTGTTGCCATGGCGCTTGTGCTTGTATCCCAGACTCTACTCCTCTCCGTTCCTTCTCGTT
CTCCTCTTTCTGTCTTTATTTATTTATTTTTTTTAAAAAAAAGTAAACTTTGCTGCCCAC
TGTGTCAACTCCCACAGTTGCAACTGTATCTAATGAGATGAAAAATGACTAAAAAAAGGT
CACAGTTTCTTTAAAACCTTTCCACCTAACTCTACCTACCAAATTTCTGGATGGCTCTAA
GGTTTTCTCAGTGACTAACATTTACTTTCCCAGTTACACCTCACTCAAAGTGTTTGTGTT
CCATTACCCTCTTTTGTGATTACCCATTTTACAGAAACAGGACACCTTACTAGCAAAGCA
AAAACCCTACAAAGGTTGTAGAc
>NODE_293_length_766_cov_23.266319
TGCACCTCAGATACCATCATAAATGTTTTAGAAGCAGCAGTACAATATGGAAACAAAGAA
AGGATAAATACTCAACTCCCTGCAATGGGAATAAGGCCCCAAAATATGTTTTGGAAACAT
AATCAGCATCATAGCAGCTCTGTGTGTCTGTTTACATTGTGGCCGCCATCGCTCCCCTCT
CCTCCAACAAACAAGAGAATGGGGGTATGGAGGAGAGGAATAATAATAAAAATAGAAGAA
GAAGGAATTATATTTTGCATATTATTTTAAGTAACTGTTCAAACTTCATTTCAGAATGGT
AATCCACAAAACAAATATGTAGCCGCATATTTTAAAAGGGAGGCTCCGCTCGCTTCAATT
TCCTATTGTGATGTTACGCCGTGTGTTTGCTCTTTGTGTCTGTTTGAATTGATTTGCGCA
GCTCGGCAGACAAGGGCTGAATGCTCAGACCAAGAATCCATAATTTCATATGATCTGATA
GTTCTGCAGTATTACATTGATTTTTTCCCTCTCCCTCTCCCTCTCTTTGGTGCTGGTGTT
AACAAACAAGCAGAGGTACCTGCGCTCAAGGATCCAGAGGAGAACAAAAAGAGGTGTTTT
GTTCGGGCTAAGGTGATAATGTGGAGACAGGGACATGTTTGTTTGGGAAAGGGGATATGT
TTGTTATGTGTTGTTTTATGAGGAGCTACTTCCCACATAGTCTATTAGGTATGTGGCATC
TGCAGCCACCCAAAACCCAGGATTTAAGACTAAACACTCTGTTCATCTGCAGCGTGTTAC
ATATACACTTTACGCCCATACAGCTATTAACTAATATACACAAGTGCAGTAGTTTTGATG
CCTCACAATAGATTGGAAGATTAGATATTGGCTGTCATGgaaataagtcagccacccacc
ataatgtgag
>NODE_294_length_320_cov_1.593750
AACAGGTACTTGAGAAGAATTGCAGATTTGTAATTTGTGGAAATATTGAATTATTTGTCA
GTAAATCAAATGCAGCAAGTCAAGACATCTGCACTACAATCAGAAGTTTTTAGTGGTTTG
TTGATGCAAACCTAATCTAGATCTAAAGAGTATTTTAAGGTTAAGATAAGATCTCATACT
GGGAACTCAGCAGAAAAAAGGAACACAAACAAATGCACAGTATGAATAGTAAACTAAAGT
GAACTAAAACTAAAATACCGCATATGTCATGAAAGTCTAAATGAAGAAAACATTCACTGG
TAAAATAAAAGTGAGATTATAAAATAGAATACAGTTTTAGTATATATTTCATGTCTGTTT
GTTTTAAAATTAgagtgtttcagatctttagatctattatataaaagtctgtaagactga
acgatctttctccaggccaacattgcaatgaacgtgaggtagga
>NODE_296_length_634_cov_10.774448
ATATTTTCCTCATGTTTTAGAGAGCGTGGTGTGGTGAAAAACAATTGCGGTGAGTGCGGA
TGGACTTGTCAGTGTAGTTATGGAGCCCCCTTTAAGCAAGAGGAATCCGGCGATAAGATT
AGCGGATTTGGCAGCGACTCAACCCCTTCCTCATCAGAATATGACAGGCTTCCCGGGGCT
AGGGGGGCATCACCCTCTCTCCCACCATGCCCACCTCCACCCTGGGGAGCTGGGCAACGA
CCCCGGAGTGGCACTCACTCCATTTGGACCAGAGCACATGGCACAGACAAATGCTCTCAA
ACTTAGCCCATCTCAGCACATTCAGAGCCATCCCGAAGCCCAGACCGCGGCATCTTTCAC
TTCAGCTCAGACCACAGTTGGTTTCCCCGTGGCTCACCCCCACTCAGGCTACTCAAGCAG
CAGGGACTTCATCCTCAGGAGAGAACTCTCAGCCTCTGCTATGCATGCACTTGGCGACCA
GCATAGTTCCGCCTCCTCCCCTCATCACCATGGCATGTTCATCTCCCCAACAGGTGCTTA
TGGGCACACGGAAAGTGGGGCCCATTCACTTTTCACTGGACTTCACGACCAGGCGTCCCC
AGGTGCCCACCACCACCATGCCCTCAATGGGCACATGCGCCTGGGTATACCGGGGGACAT
CTACGGCAGGCCAGAGCACTTCGGGCACAGGCCAGAGCACTATGGACCGTCTTCTCTCCA
CAGCTACAACTCcatgaacctcaatgtgaacatcgcttcagctcctcacggagccgcg
>NODE_297_length_305_cov_1.891803
CTCTCTACGCTCAGCGCTCCTTGTTCCAATGCCAATGACAAAGACGCCCTGCTGTTTGAG
AGCAGAGGCTGGTGCATCTACACTGTCAGCAGACCTTCCCCCAGTTAACAGGACCAGCAT
CTGCGGAACACCTTGCTGGCGTCTACTCCCGGAGGAGTTTGTGAAGACGTTGTCCCTGAC
GTATTGGAGGGCTGCCCCGGTGTTGAGGGGTCTTCCTCCTCTGTGTCTAAGCCCTCTGAC
CGAATCCACAACATCCTCTCGCTTGGCATATGTGTTCAGATAGAACTGGACCTCTGCGTC
TCTGCTGTACTGGACCACAGAGACGCGGTCCCGGTTTTCTCCCACATTGAGTTTTTCCAC
CACTCTCTCAACAAAATCACGCATGGCAGGGAAGCCATTCCTTGTGCCATCAGAACCATC
CAGAAGGAATAcgacgtcctttttggcag
>NODE_298_length_1324_cov_4.934290
ACCACTTCTTTATACCGGCTTTTTATTCAATTTGTTTGTGTCTATTTTTATCTTTTGCCT
TGTAAAGTGTCTTTGAGTATCTAGAAAAGTGCTCTACAAAAGAAATCTATTATTATTGTA
ATTATGACCAAAATGGAACAAAAGCAGCCATAAAGACAATAATGACCAAAATGCAATTAA
AACAACATGAAGACAGAAAAAACATGCTGACATGTAGAAAATGATCAAAATGGAACAGAA
AAACCAGAAACAGATGCAACGTGACCAAGACACACAATGAACATTATGACACACAAAATT
ACTAAATTGAGACACACAATAAACTCTGAAACACAAAATGAGTCACAATATTAACAATAT
GAAACACAAAACAAACACTATGAGACAAACTGACTAAAAGAACAACTATCAAAAGATGCA
AAATGACCAAAATGAGACACAACAATGATAAGAAGCTGCAGAATGAACATTATGACACAC
AAAATAAACAGTGAACCAGAAATGTCCAAAATTAGACACAAAATGAACAATATGAGCCAG
AAAATGACCACGAGCAGACAAAAAAATGACTGAGATTGGACAGAAACGACCATGAAGAAA
CACCAAATGAGAACTGGGAGAGACAAAATGACCAATAGAAGTAACAATATCAACAATATG
ACAGAAAATGACCAAAATGAGACAAAAACAGCCATAAAGAGACACAAAATGACACACAAA
ATAAACAAGAGGAGACAGAAAATGACCAAAAGAAGCAACAGCAATAATAAGAAAATGCAA
AATGAACATTATAACACACAAAATAACTAAATTGAGAAACACAATAAACACTGAAGCACA
AAATGAGTCACAATATTAATTAATTCTGACACACAAAATAAACAGTGAACCAGAAAATGT
CCCAAATTAGACAGAAAACACACATTGTGAGACACAAAACGACCCAAATGAGACACACAA
TTAATATTAAGAGCTGCAAAATGAACAATATGAGCCAGAAAATGACTACGAGGAGACAAA
AAATGACTAAAATGGGACAAAACAGCCATAAAGAGACACAAAATGACACACAAAATGAGA
CAGAAAATGACCAAAATGAGACACACAATGAACAATATGACAGAAAATGACCACGAAGAG
ACAAAAAATGACTGAAATTGGAAAGAAACGACCACGAAGAAACACCAAATGAGAATTGGG
AGAGACAAAATGACCAATAGAAGACACAATATCAACAATATGACACACAAACTGATTGAA
AGATGCAACATGACCAAAATGAGACACAAGATGAACAATATGAGCCAGAAAATGACCACA
ACAAAACACAAAATGGCCAGAAGCAGACAAAATGCCAAAATGAAGAAACGTAAACTGACT
GAACTGTGACACAAAATAAGACAAAAAGAACAATAAAGAGAAACACAACGACTAAAAGGG
CACACAAAATAAACTATATGAGAAAAAA
>NODE_299_length_671_cov_24.187780
GTATAAATTACAGAGCACAACATACCACTCTCCACATGAAATACACAGAAATTGAGTGTA
ACTACCTTTAAATAAACAGCCAAATTTAGGGAAATTATTTTGCATAGAGAATGCAATCTC
TAATTTCAACCAGGAGGTTATATTAAACCTAAGACAAGCCAAAAGCAAGAGCTGGAAAAC
AAGCAAGTAAAGAGCAACTCAGAGATGCAGTCTGCTCTGTTTGAGTAAGGATGAGATTAT
ATTGGATTAAAGGGGATTTTTGCAATGCAAATGAATGCACCTCAAATCAATAAGGCCTGT
TCTACTCAATATACAAACTAATTAAGAGGTAATACAATCAAACCTGAATAAAATAGATTG
TGCAGCTTCCTCAGAAAGAAATCCAATCAAACCTTTTTATGTGAAAAGATAAAATCTAAA
GCGATCTTTCTTTGTACGAATAATGACCTCGGCTTTGTGTCCATTTAATAAGGAAAACTT
GTCTTAAGAGGTTACGCTCAATGTGCATATTCTAATCAATATGAATTACATAGGGTTTTA
TCTATGTTATCTGCTCCAGACTGCTAAGCTAATTAATGTTTTATCGAGTGTTTTAACTCA
ATTATTTCGCAAAGTCAAAGAGGTTCAACACAATTTTCTATGAGCAGCCGGAACATCTTC
AGTGGGGAGGAAGCAGTCAAGTTGTGCAGCTTTTAAAGGGGACACAACTACCAGAAGATA
TGTTTTAATCTTGGAAAAGTATTCAGCTCAGACATTTAAGGGCTGGTGCAGCTATCTGTG
AAGCAGAGCTCCATGCCTCTctgatacactcttac
>NODE_300_length_317_cov_27.694006
CATAATTGTCAGTCTTTTGCGGCATGGTAAGGAGACTTAAGCTGGGGAGACTGAAGGCAT
ACCATGAAGGCAGCTTTGATCGCATGAGCTCAGAAAGTGATGTGCCTATATACTCATTAT
TTTACCTCAAGACTTGTGTCTAAAGAATACAGAGGATTTCCAACATTTAATACCACAGCA
TTTTCAAACTACAAATGTCGTCCTATTCTTATAGTTACTGAAGCGAAGTCAGTTCTCTAT
AATTAAGGCAACTTTATAGGCACTGTTCCCTGGTGAGTGTATGTACGAGTACCTGTGTTA
GATGTTTCATCTTTATTAGCCAGAGCATGGTAAGCCTAGCTCTTCATGCACTAATCCCCA
GCTAAAGAAACAGCTTTCAAGGAATTAACATCAAAAGTAAAGCTTTGCGTGCCGGCGGGG
GAGCTTTCAACAGAGCCTGCCTCAACTATCTCCTAAGTATT
>NODE_301_length_578_cov_12.628028
ACTTTATGCAAAACCTACAATCAGACAGAAAAGCTTTCTGTGTGGGAAAAAATTCACACC
AAATGAATTACTTCCACAGCAGCTGTACAGCTTTCTCTCTCCGTGTGTGTGTGCGCGCGC
GCGCGTGTGTATAGTCTATACCGGATTAAATGGCACCTCGTCTTAAATGGCACCTCGCCT
CGTTTCCCCTTTCCTTTCATCATCAGCAAAATAAAGATTAGGCCTACAGAGGAGATTGTG
CGGTCTCGCCTTTAGAGGCGCAAGGGATCTTCATTCCTCCCGCCTTTGTGATGATATTGA
TGATGATGATGGCCAAGTGGACAGTTTGATTTTTGTGTGGCGAGCTAGTTATAAAGAATC
AATATTATATCAAGGGGGTAACTTTGGTGATAAAGGACTTCAGCCACTGTGGCTATTCAT
CATAAGTCTGTAGCAAGCAGATAGGTCAAAAGAAATTATATTGCTCTAAAGAGTGTGTCT
CCTTATCTCTCAGTACCAGGGGGAGTGGAGGACACGCCGATCGATACAGTAGCTGCCGTA
TACTCCTTGCAATTATCAATAGCTGATTTTGTCTTCCTGGGGGCTGCATCTATTAATACC
AGATAATAACAGCCTTTTGGACATAACTTCAAAAGGCGGGATGATGGAAGGAGAAGGAGA
GGGAGAAGAAAGCAGAAAGTTTGCTCACAGGACGACCTTGTTGTCAACAGATTTgtctct
ca
>NODE_302_length_877_cov_12.018244
CAGAACAGGAGAAAAGCACCTGACGACCGTCTCAGCTTTCCCTTTTGGCAAGATAAAAAA
GCCATCCCAGCGAGGCAGAGTGAGGCTCTGAACATGAGATCAATGGAGCATATTTAAAAG
ACATTAGAGAGCAGTCCTCCTGTCACATTCCTGTGATAAAGTACAGGGATCTAGCCTTCC
AGCATACAGTACCATGTCTCTGTGAAGGCGATCCTCCAGTGTCATTTCTCCTCTGCTTAA
TCTCCATGTGGAGATGAAAGATGGAGGACGGCCAGCAGTGTCTATGTGCTAAGCTGGGCT
CTGGGTCGTCCTACACCCGACACTGGGTTCTCCCCAGTGGCCCGGGAGATGTCAAGGGGT
GAGGGCAGAAGAGAATGGATAGCTGCCGGCCCCGGAGCCCCTCATTCACTCTCTAACTTG
CTCACATTAAAGAGAGCTCTAATCACTGCAGGGACTTGGCCAATGATGTGGTTATCAAAC
GGCATATTTCAAAAAGGCATCTTAAAAGGCCCGAGGGCGAAGAGGCAATAAGAGCACATT
TGTATGTGGATGAAAGGGAAAAGTGTAGACAGACCTTGCATCAGAATACAGCGGGGGGAG
ATCATTAGCATCTCCAGCAAAATATGCACTACCAGAGAGGGAGAGCAAGGTACAGTCAGA
GGGGGGGAGAGAGAGACAGAGAGGTGGTAGTGGGATGGGGTTGCTGGGCTGGGGGAGAGA
GAATGGTTCTCTTCGCCATTCGTTCTTTTTTGTTTTACATAGTTCCCAAAAAGAATAAGA
GAACAAATACATTTTTGAACAAAGGCAGGGCTCTTGAAGTGGAAGCCCTTTGGGGGTGTG
AGGTGGCTCCATTGTGGGTTACAACAGAGTGAAGCCACAACGCATCTGCACTCACAAATC
CTCTCACAGTGCTCTCACACCTCCCGAAACAGAACAGGCCcagcgcgtgagctttgatat
gcgaggaagagccttgaatcaaaggatgtcatgggctacacaattccctaatactttcaa
c
>NODE_303_length_562_cov_15.316726
AGGGCACACTAAAGCACACTAAATGAGTGTCACAGCAAGCAGCGGGGCACAGACCGTTAC
TGCACTATTTAGTCTGTCCCCGTTGTCTCAAGACGGCCCCGTTTCAGAGGTTCTCAGATC
AGACAAATACTGCTCCCCTCCTCCCCCCTCCTTCGCCTTCACCCTTCCTCTGTACAGCTA
ACCCCTCCCCAACTCCTCACCCCAAAATAGGCCAAATCTCCTCTATTGTGTTTCGACTGC
CTAGTGTGAAATTCACTGTGACGTTAAATGTTTTCTAATGAATAATTACTGAATGGATAT
GCAGGGGGAATATGTGTAATGGATTGTAGACTGCATTTTAAAGACGTCTTTTTTGTCTCT
GCTCCGTGGTATTTACAGGACAAAAACACTTGGCCTTTCTCAGAAGAAATGAGGGCCATA
GGCGGAGGATAGAGGCAAGGGAGGAGGGGGGAAGGAGGGCTTTGTGTCAATTAGATCCAA
TGGATTATCTTTTTTAATGTTTTTACAGAGAGACTTGAGAATCAAAGGACTTCTGCTTCC
AAAGGAGAGAGAAAAAAATACAAAACCAACAAAAGCTGTGAAAACCTTTGGTCTAAGTGT
TGGTGCTGCGAATGCAAAACAGATTGGTGGAATTTTTCCCACTATGCTTCTTAAATGTGC
CGCTGTTTTGGGCTCGCCGAGTCCatttgcacagtgtgttgtgttt
>NODE_304_length_460_cov_17.795652
AAACGAAACGGAAAAAGGAAACTAAACAGCATGCAGTCCTAATTTGTCATGCTCATGTGC
GGCATGTCTGTGAGGGTTTGTGTGTCTCCAGAGTCCAGGCTGTGTAGATCACCATTCCAC
CTTATCTAATTTCATTAATGTGATCCCCTGTCCATCCCCTGACGGCTTAATAGCCATTAT
TTGTGGGTCCCTTCAAATAAAGGCTCAGCAGTAAATTGCAGTCTGTGGAAATCGAGATAT
AAACGCCACCCTGCATTACTGTATAATATCTTTCCCTTTAATTAACTGAAAGCCATGCTG
ACATTTATTGGATTGCAAGTTACTTGTTAATGGCAATAAATTGCGAAACAAAAAAAAGAA
TCATTGCTTATTTTACATCAATAATTTGTGGACCTTTTGCTAATGATTATTCATTACTCG
CCTATGGGGACTGTCGTGTTTGGTGAGCTAAAGTGAATGAAGAATGTAAAGATTTAAGTG
GGCAGCATCTACTTAGTGTTATGGCCTCGGTGCCGTGCATTAAATGCCTCGCTCTGTTGC
TGTCCCTTTATCCTGTCTTGTGCATCTGGCTTTTGGTAAAGAATGTGTTCGGCGAAATTT
ATTg
>NODE_305_length_487_cov_4.798768
ATGAGGCTTTAGAAATTGAGTTTATAACGCAGATTTGCTTTAGCTTTTTCTTTATTGTGT
TTTTTATTATTATTAAGGTAATCCTTCAGTCAGTCAGTCAGTATAAGAGATATAATAGGA
ACAGTAATGCACCCTCTCTTGTTAGTGTGTACTGTGTCACTGTTGACTGGATATTATAGG
TCCCCTGAGGAAAGACACCCAAGGACACTGCAGTCGTCCAGTGCCACTGTTTATCTCCTG
CCCTCCCTCTCCTCTCAAGTCATCTGCCACTTTCTCCATCCCCACAACACTGACATTTTC
TAGCCACTAAAACACGTTAACCTCCTGCGCTCCTCTCTGCCACCTTAACCTTTTCGGAGC
ACCGTCATTAATATTTGAAGTTGGGTCCCCTTTTCCCCCGCAAAGATACTGTGTCTCAGA
AGGAACAGGAGCCTCTTCACAATCGACAAGAGCATGAAGCGCCTTTAGGTGGGGGTAGGG
GGGTGATTTCAATTAAGATAAACGTGCTCACGTAGCCACACTGAAGCTGTCATTTTCACT
GCTTTTGTTTCAGAGCTGTGGGTTGGAATGTCAATGTTGAGGAgccgctgacatgaggaa
gaatgagaaataacttggaacatttagatgg
>NODE_306_length_915_cov_12.338798
CAATCCTAGTGGGCACGGGCAAGATGAGGAGCGGAGGATGGGTGAGAGATGAGGTGAAAG
GGGGGACGAGAGAAAGGAGAGAGGGGGCTGAGAGTGGGAGAGGAGGGGGCCACAGGCTGC
ACTTGTCAACAGAAAGTTCACCCCTCCCTCTCTTCTTCTGCCCTCTTTATCACCAGATAA
CTTATGTAAAGTAGCAGATGAAACCCATTCCCATTCACGTCGGCCTGATTGTCAGAATAA
GCTTGCATTCCTTTGAAAAGTGATTGACCGCCTGAAAGGGTACAAATTAGGGGCCTGTTC
GTCTTTTCTTCTCCGGTCGTGGGGTTTATTTGCGGCAGATTCACCCAGGCCCAAAATTAA
GTGAACTCAGGCAGGGATGAATGGGAGAGCTCTGATTGAATAATTGATTTCTTTTGTGCG
GCCTGTGTTTAAGAGGGATAACTAGACATCCTTTGGAGTGTAATGATTGTAATTACTGCG
ATGACTGGTCATGTCAAATATGACACAGGAAAGGACTGTTATTAACCTTTATTCTCCACA
TAGGAAAAAAAATAACCCAATATCCTCTTGTCTCTCCATTCTGCATATGGGTTTCACCTC
CGATAGAGGCATGGCTTGCTGTAGGTTGAATGCATGGATGAACTCATTCCCTGTCTTCTA
CTCCTGTCCCATGAAAGGTAGATGGGTAATTGACTGTGCAGTCAGAGTCACTGGTATGTC
AATGACTCACACGGCTAGTGAGCCTTGGGGTAACTCTCAAAGTCCAATGCATTATGGCTC
CAGAATTTAAGTGTAAAAGATAGGAGTTATAGCCATGTTCATGATATCTGTCAGATTCCC
ATATGCCTTGACCTCTCAAGCAGTGCGGCCTGAAATGGGCTTTAATGCACTTGATGCATT
CGAGGGCGTCAGTAAAACAGACATTCATCACACAGTGATCAGACACAGTCTGCTGAAGGT
ACCGGACATGTGGTCCATATGAATCACTGAGCTCATGTCTGGCCTTAAAAGTCAGGTCTA
AAGCCCACCTTTAAAACTGCACATGCTGAAGTCTccaag
>NODE_307_length_446_cov_3.094170
CTTCCTGTTCTCCATCTGGTCATTCTTGGCCTTTTCTCTGTTCTTGTTTTTGTTCTTGTT
GTCCTCCTTTTTATTTCCCATGTCCATCGTGTTCTACTCTTCTTGCCCTTCGTCTTTGTT
TTGTCCATCGTGTTCTTCTTTGGATTCTACGTTGTCTTTTCCTTCTTGCCTGTCTTGTCC
TTCTTCTTCCTGTTCTTCATGTTCTAGTGCTTCTTTTCTTTCTTGCTCTTTTGCTTCTTG
TCCTTCTTGTTCTTTTTATTCTTCTTCTTGTCCTTTGTCTTGTATTTGTCCATCGTTTTC
TCCTTGTACATCCTCTTATTGTCCTTCATGATGTTGTTCCTTTTGGTCCACATGTTCTTC
TTCTTGTTCCTCGTGTTCTTCCTGCTCCTTTGGTTTTTCTTATTGTCCTTCATTTCTTGT
TGTTGTTGCTCCTCATGATGTTCTTCTCATTGTCCTTAATGTTCATGTTGTTGTTCCTCA
TGTTCTTCTTCTTGTCCCTCTTGTTCTTCTCTGTCTTCATTTTGACGTTCTCCTTCTTGT
CTTTGTTGTTGCTGTTGTCgtccattctgaccttactggttctctggtcc
>NODE_308_length_467_cov_16.880085
GACTTTATTTACATACAATGAAAATGATTTATTTTCTCGAAGAGGTAGAGAGAATAAGCG
GACTTGTGGGGGGAAAGAAAAGAAGAGAAATGGTCTGTCAGGCCGTTGAGAAAAGAAGTT
TAAAATGCCTTGAACTATTCACCACTGAGATGGCTAATCAGTATTGAGGCTCCGGGGCAA
TCGGGCAGCTTTTCAATGTGGTTTTCCCTTTCATCTCAATCGGGATGGAGGCGCTCAATT
AAAAGCCTATCAGTTTGTAAGTAAATCAACGCCTATCAAAGTTGTCACATCAAACAAAAC
GATTATTATTGCAACCCGCCTCTGCCATTAATCTCTTTCTGTGGTAATCTGCTTGACAGG
TCAACTTGGAGAGCAAGAAAACCTGGAGTGGACAGTGAAGGGGGCCAAAATATCTGTATA
CAAGTAGAACATTTTTTAAAAATAAAACGTGTGTTTGAGCACAGAATCTCCTGCAAAGGC
AATTTGGAATCAAGGGCAGAGTGAGTCAAATAAAAGAAACCATTAAATCCACATAGCAAA
AAAAGTAGAATCTACTGCAACAATTTACATTTCAAAGTTACACAAAAGTAAAAAgacact
tttcggctaac
>NODE_309_length_664_cov_27.137049
TAAAAAAAAGCACAACTCAGGGCTCATTTAGATCAAAGGAACTGTGAAAATAATCTTCAA
GATATTATATCAGACATTTCCTGAAAAGCACTTATAACCAGCCTTATCACATACCAACAA
CACTGGCTCATCCTATCCCCATTTTGTGAAAATGCAGAGCTAATGTCAAACCTGTCAACC
CATGTTTCCCAAAGCTAATAGCTGTAAGCACTGAGATTGGCCTGAAAGGGTTAAGGGCAT
TGTTCGCTTATCATGTGATAGGGACATTTTTTATGCAAGAGCGAGCCCTGATTAGAGGGT
GAGTTTTAATGACAACTAATTAGCCAACCTCTTTAGCCTTGGCATAATGATCAAACGAGC
TGTCATCGCGTACCTGATACAATGATCCTCTCACTCTTGATATGATATTTTATTCCTCTG
CAATTATGCAGCCCCCACTGCACCACATGTGTTTATTGCCTCAAGCACACATGTCAAATT
AAAGAGCAGCTTATGCACCTGATATTTAATTATTGCCTGCTGCACCACCATGCACAATGG
GAAAATGTCAAAGCCAGCAATCTACAGTACTTCAAGCAGCAATCGGTACGTTGAGATCAC
CGACTACTCGTGCACATACACCAACACACAGATAAGAATTTGAATATTGAATATGAATGG
GAACATCTTCCAGCTTGTCTATGCTCAGTTGGCTCTTTATACTTCCCTTTGTCACTGTAA
AGGGAATTTGGTATTGCTTGCCAAAAGCTCAAAGCTAATGTTTGCATACAATTTGAAAAA
AATAAAACATTTTGAGCTATATTTTAAa
>NODE_310_length_334_cov_3.814371
AACATGGGAAATTCAGGCAGAAAGACAATAAATGATGACGATACGTGTCATGAATGTTGC
TCATTGTAGATATATGTTATTATTTCAGACAAAAATCTATTTTACATTTTAAATTCCAAC
TTTGTGGCGAAACTGTTTTCTCAGCAGCAATAAACTGGGCTTAAATACCCCCATCAGCAT
CTACTAATGAATGCAAACGCCTTGGTTCCCATTCAGTGACTCTGTCAGAGGGAAATAATA
AGAAAGGAAGAGGTGAGAAGGATCAAAAGTTTGGTTTGGACCGATAAGAACGGCAGAAAG
AGCAGATATCCTTCAGCTGTAAGACAGTGACACGAGTTAAAGAAAAGCACTGATCATCTT
TGAGGGACATGGCATTCTCTAATTCATAACGCTGGCATGCCATCATAATAATAAGGAATA
GGATCTGTCATGGTGTCTAGCTGGTGCTTTTATTAGACCGATGGGAGGTCTCCGTGCC
>NODE_311_length_145_cov_21.524137
AGTTAAAGAAAAGCACTGATCATCTTTGAGGGACATGGCATTCTCTAATTCATAACGCTG
GCATGCCATCATAATAATAAGGAATAGGATCTGTCATGGTGTCTAGCTGGTGCTTTTATT
AGACCGATGGGAGGTCTCCGTGCCTCTCCTTTCTGTGTTGTAGTAATGAAAGTTACAGCA
CGTTCTCGCCCAGCCAAAGGTTGGCCCTGCCTAATGAAAACAGATGAAGCAGAGATAAAG
TGTTTGCCGACATTAAGGGACTCATTTATCACCGTTAGCCCCCGAGCTA
>NODE_312_length_819_cov_13.927961
CTCAGGGAAGGACATCACAGCGGCCCAGACGGGTCAGCCAATTCAGACCCAGAACCACCA
CTCGCACCCCCTTACCCATCTCCTCAGAATCCTTCCTGTTCCTTTCTACTTCTTTTCTCC
TCTGCTGTTTCTCCCTCTTCTTTGTCTGTTGCTTTTTGTCCCCTTTTAAGTTAGTATATA
GGACCAGATGGGAGGCAGCACGTGGCAAAGAGCTGTCCTTGTTGTCATTTGATGATGTCA
TCAGTGTCGTCGTTCCTCAGTGGACGTTGTTTCTCTGAAGAGAAAAAAGCCAGCAGTTTC
TTCATTGTTTTCTTTTTGTTCTCTATTTGTCTTTAAATCTTTCTCCTGTTTTTTGTAAAT
GACAACAAAAAAGACCTGCCTTTAAATGTTCAGGACGTTTTCAGTCACACTTGAACAGGT
TTTTAAAGACCTCAGTAGGTGAGCTAGTTTTACCCTTTTTGCCCTTTGAAACTGCAGATT
TTTTGGAGAATTTGTAATCCCGTCTTGATTAAAGATTGAGTGGAATTCTAGATGTGATGA
ATTTTGTCATATCTTCTCATTTTTTTTCTTTTACATGAGTGTACACTTAGTTGTTCAGAA
TATTTGGGACCATTAAAATGATCTTTGCTGTAAGATGTCCTATTACCATTTGTCCTAATA
ACTCAGTGTTTCTTTGCTGCATCTTACTTTTAGTTGATCAGTCATGGTGCCTTGCCATTG
CAGAAAGACATTCTTATATTTCTATATTTCTGTTGGGTTTAACATGGTTCCACAAACTAC
GACAAAACACCAGATTGTGAAAACACTAGAGTAATTTAACATCAAAGTTGAGTATTTGAA
CAGTGAATTAAAAGTTGTGATTATTAAACTTTCAAACTGCTTTTTCAACCACTTGGAAGG
ATGTCAAATAAGTTTgtggaaccatgaatatgtcttttcttgcccgtcttgacatttttt
ggg
>NODE_313_length_781_cov_17.857874
GTACCACCATTTGTTTTTCAATTTGTCCAAGAGGCCTTGCTCATTCAGTTTTAAAACTGC
CAGGTTAACAGCATTTCTTGAAACGATAAAACATAACTTGTAAGAAAATGCACAGGTCCG
TGAGAAATCTAATGCAAAGTAATACTTGTATAGGCATCATAATAATAGATAATGGTAGTG
AGACTACCATGGTCTAAGCAGGGGCTTATGCATAGAATGCTATCTGTTAATCAGAATGGT
CTAGGAAAGGACAAATTGTTTCATAATTTAAGGAATACGGAGAGATAAGAAAAGGCTCAT
ATAAGGTAGAGACAGTGTTAAATCTTGGAAAAGGTGGCATGAAGGGTTACGTAGTTTAGA
ACTGAAGTGTGCGGGATGGGGACACTTGTCATTGAGAAGAAAAGTAACAACAACAAACAT
CATGCAATTAACATTCGTCACAAGTGACAGCGCAGCTTTTAAAGGCTAAATTGAAAAACC
ATTGAACTGTTAAATTAAAAGTGACAACACAACAGTCAGGTAGGACAGCACACGGGACAG
AAGGAGAGATCGAAGAAGAGAGAAAAGCAACAGTAAGAGAGACATAAATATGAAATGATT
GTTAGCTTTAAACCTTATCATCTGGATTCGAATCCTAAACTATAAAATAGCAACTCTGAA
CACATTCATAGAAATACTGGAAAAATATTAGCATTAATTGACCTTTGTATCCAAGTGCAT
TGAAAAGAATACTACCGTTACCTCTGTATCCATTAAAAAAAAACATAAGAAGAGGAAGAG
AAGAGAATGACAACAGGGGGACATCAGGGTAGGTGGAATACTATAACAACATGGGGGATA
TTGTTATATTATTCCACCCACCTTAATGCTGAGCCTTTGGGTGTCGCCACACCGTAGCCT
TTCGAGTCGAggttccctcccactt
>NODE_314_length_399_cov_1.646617
AACAGCTTCCCATCATTCACAGTCAGGCCCAACCTCGAATGGAAAGAGACGACAAAGACA
AGGAGAGACAGTAAGAGAGAGAGTTAAAGGAGCAGAAAGAAAGAGAAAAAGAACAAAAGG
AGAGGGAATACAAGGAGAGAGTAGAAAAGGATTACAAGGAAAAAGACAGGAAAGATGAGA
GAGGGCAAAAAGAGAAGGAGAAACAGGAAAGAGAGAAGAAAGAGAGGGATGAGAAAGAAA
AAGAAAAGGTAGAAAGAGAAAAAGAAGACAGAGAGCGAAAGGGGAGGGATCATAGAAGAA
AGGAGAAAGAAATGGAGTGGGAGAAAAAGACTGAGAGTGAAAGAAGGGAAAAGGAGCAGA
GAGAGAGGGAGAAAAGAGAAAAAGAGCAAAAGGACAAGGAGAGAAGGGAATATGAGAAAG
AGCAAAAGGAGAGGGAACTGAAAGAGAGGGATAGAAGAAGCAGGGAGCAGAGAGAGAAGG
AGAAGCAGGAAATGGAGCACAGAGAACGGGAGAAACAGGAGAGAGAATGGAAAGAAAGGG
AGA
>NODE_315_length_299_cov_3.481605
TAAGTAAAAGCGCTGTGAAGCCTGGTGCTCCACTCAGGGCTACTCTTATTGAATCGCAGG
TCAGAGTTTACTGTTGTCACTTGCTAGAAGGCGAATGAGAAGCTAAATGTAGCTGCTGAG
CATGTACAGGGCACCTCCACAGAGCACAGATAAACACTTCGCTGGTAGGCCTTCTCATGA
CATTTCACAAAGCTGGGCCTATGGATGTGGTGGGGCGTTATCACCTAGCTGTCAGCAGCT
AGAAATATCTGAGAAGAACACTTAGGAATCTGCACTGGCTATGTTGAATGTTGCATCGGT
GGGTTTTAGAACAATAAGTATAGTCAAGGCACCGTCTTTTACTGCCCCTTCTCCTCTCTA
GGGTCCTGTTGTCTCAGCTAAATGCAACCTGCCATGGTGTGATGCTGAATCCATGTGGTG
TGCTGTCCACCAGAGAAACCTGG
>NODE_322_length_154_cov_3.272727
ATTTCAACTGACCATGTCAACTTTGTGAATTTTCAATTTCTTTGAATATAAGTGACTCTC
AGACCACCTCAAAGGAGCCACTCATGATTTTTGCATTCATAAGTGCTTCTCTTTGGGGTT
GTCTTGGTTGTGACAAATTCCTCGCTGGTCATATCTCTGCCAAGACCCTGCTTTGTGTCG
ATCAGATACCACTTTGCAATGAAACCCACTGGAGTTTTTACTACAAATGTTCTTTAGACT
TTAAACATGGCAATGTGGATGATATCATGGCTTGGAAATGGTTATTAACACGACCCTa
>NODE_323_length_620_cov_9.672581
AGTGCTTTAGGGAATTGTTCGGCCATTTCCACTATGCCCCAAATAAACTTGGATGTTCTC
CATCCATCAGGTGACTACATGGAGAGCTGACCTGTCATAAATTCACTCGGTGGGGATGAT
GACAGGGCTGGAGCCAATCTTCATGAAAGAATAAAAAAATGGCACAAGGTTCCCATCCCC
CCGCTCCCTGAGCCCTCTTCCAACCCCAACTCACCCTTCGCCCTCACTACCGGAGCACCC
TCGCTCCCTATCTTCCTGCCTATCTCTCTGTCTCTGCACCTACCAGGCTTTCTCTCTCCC
TCTCTTTCTCACCCCCTTTTCTCTCCATGGGTAAGCAGGTAATCATGAGCTGTCACAGAA
AGGTGACCCATTAATGTGATGGATACGGTGTGAAAAACAAATGGTGTGAAACGTGTGGAT
TGCTGTCCTTACTGCACCTTGGCCTTTTGTTCTGTCATATCAATATCCACACAGGGCCTC
ATTACACCGCTGCACTACACAATGAGTGGAGCGCCAGGGTCAAGACTGCGCCACGCTCCC
TTTGACTGGCTCCGACTGGGCTTTTCAGCTCAACCTCACCCCTAAGGACTCCCAGGTAAA
CAGGAAGAGGGGCAGACTCTGGAGCCAGAGACAGCGCACATCATCCCAGACTAAATAAGC
AACATCCCCCAACCCCCAAGTAGCTCTGTATCCATCAGGGGCCCCGACTCTGTTGCTCCA
ACATGTTTACAGACAAAACTGACAATagtcgcatgaagaaatca
>NODE_324_length_315_cov_7.514286
ACTACACTGGCAATACATAACACCACAGAGACAAAGAATTTTCATTGTTTCAGGGTTCCT
ATAAATATCTAGAGGTTATGCTAATAGATATGGGACATAGCAGAATGATTAATGTGTGTG
TGTTGTGTGAGGGAGAAGAACTGTGTGAAGGCACGTCACATCACACTGTCAAGACAGGCC
CTTCCTTTCTCCCCCATGCACTTGGAGAGGCTGGCAGTTACCCAGTCCTCCATGAGCACA
CGCCGTGGACTGGTTCTGAACTGGTTCCCTCACTTGGGGCTAGCCTGGGACCAAACCCGC
GTCACCTCTAATTAGGGGAGGCGCCCAGGCACAGGCATAACGAGCTGATGAATAATTAGA
ATTGGAGGAAATTGTGCAGCCAGGGTGGCAAATCTGGAGGGACAAGTGCTGAAAACAAGG
CAAGCAGCATTAAGTCCACAGTCAGTCAAATCTGTGAAC
>NODE_325_length_413_cov_3.493947
AACAAATGTATTTTTACAGTTTCAAATGGAAAATATCATTACATGGTATGTTTTTCTTTC
AAGGATTCAATAAATTATATTTTAGTTTGATTTAATACTGATCTATTTTTCTTACACATT
AGAAACAGAATACATTGGACTAATGTGGTCACAGTACGAAGTGTGTGGTCTGCCTGATGG
TTGGATTTAAATACTGTATGTACTGCTCTAATGTTGTGAGGTATCAGATGTAAATACATA
CATACATGACCAACTGCCAAGGTCCTCTTAAAGTAGATCAGATACACACTCACCCACCCA
CACACACACTCACACAGACACAGACACACTGAGCCCCTGGTTTGTCCCCCTGCCCACTTC
CTCTGCAGCCTATGGTGTTTCCGCTGGGGTGAGACAGTGCCAGCTCCCTCCCTCTGCTTC
CCAGTGGGGTCCTGCCTCCCGGCATCTGTCAGGGCAGCTGTCTCTCCTCTCCACTCTGCA
CTGCACCACACTATGCCAGGCCTCCACACAGGAGCGTGAGTTACACAGACACACTTGCAT
TAATACACATTaggaca
>NODE_326_length_558_cov_10.978495
AGGGGCAGGTTTTGTGAGGCTTTGCCTTGTCACTTCCCACCAAGAAAAACACAAAGCAAT
GGCACAAAGCAATTTCTTGGCCATTGCTTGTCATAAAGCTAATTGATAAAGGAGGGTACA
TTTGGAGTCTGTGGATGCCAGACTACTACATGTGGCAGAGGGCGTACATCTTGATTGGCA
GTGGCCATGTGGGAGAAAGAGTACTTATGTGTGTTTGTGTGTGAGCACATTTCCATGTGT
GTATGTGTATGCGTCTGGGTCTGTGTGCGGGATAATCCTGGAGAATCTCTTTCTTTGAAG
GGGAACAGATGTAGATTTACATATGTGGAGGGTCCCCAGTCTGTGATGAGATTAGCTGGT
TGGGATCTTTCTTCACAGCGACTGGAAGGTGCATATTTAATAAATGCCTGGAGCTAGGCT
GGGGCGTGCAGGGCTTGGCCCTCAGAGAGCCACAGGACAAAGGCAAACGAGGCCCATGGC
AGGCTAGCCCATATGGGAACAGGGTTGCTTACAGATTGCAGTGGCCTTTCATTGGGTGTG
GGACAAGGCTTTAAGGGTTTATATACAGAGAGGGGAGCACTTGGTGGGCCACTTCTGCAC
CCTCTCCACAACGAGTGGTAATAAAGGGATTTTGAGCTTGTAGTGCCTCATCTGTGTGCT
Tgtttgcttgctttgtgtttgtgtgtgagagagagagcactt
>NODE_327_length_577_cov_8.509532
ACTTTTTCCGTCCCCTTTTTTCTTTCCTAATTATTTCACTCCTGCGTCACACGATTAGCT
CCTCTCCTCTTTCCTCCTCCTCTCCTCTCCCGTTTCTTCCTCCTCTTCCTCTCCTCTCTC
CCTCAATCTGTCTCTGTGTTCAGTATGCGCTGCTGAGAGGGCATCATTACGGAGCCCGTA
TTTGAGTCATTTTGATTTAAGCAGCCAGACAATGGCCTGTTGATTGAAGCAACCAGAAGG
CAGACAATAGGGTTCTATGCCACATAATGCGCCACCATTTTTTCTGAGCTCCCCGCTTTC
AGAAAAGGGCCCCGGCTCTCCATTGTGCCTCTCCCGGAGGGAAAAAAATGGTGCTTGGGG
AGGAGGAATATTTTCCCGTGGTATGTCATTATTTTGCAAATTTCTATTATCTCATCATGT
TGTCTTCATTGTAATTGCAGCTAATTAGGAGGCTAGTTAGGAGCCTGGGCTTTGAGGCTG
GCTCGGCTGCTGAAAGGAGCCCACCGATTATGGCCCCGACAAGAGAGGAAGCAGGAGAAA
AGGGGAGATTAATGCTGTTACCCAGGAGACACTGGCTTCCATCTGCGGGGAACAATGCAG
TTTTGTTTTCTCCGGGATCCTGCTCAGATCAACAGAATGGGGGCTAGCTCTGCTCTACTC
TGCTTGGCGACAATGCCCAATTCTGTCTTACCGGGAGGCTCAGAGCACAAACTCCccccc
c
>NODE_329_length_702_cov_17.253561
TAGCCTGGCCAGAATCCAATGACACTACATGCAATTTTCTTTCAAGTTCCTCCCCTTTTG
GTTTGCAGTTTTCAGTTTACATGCTGGTTTAACTGTCGCACTCACCTTGCTGCTCCTCAA
AAGCTGCCCACAACAGGTGGATGGCCGGCTTCTTGGGCAGGTGGATGGTGCAAGCCTTCT
TGTAGACATGTCTCACACCATCAGTGCTGTAGCCCTCTAGATATTTTGCATACTTCAGAG
TGAAAAAGAGAAAGCAAGTTGGAAGAGATGCAGGAGAGGACAGAGACAAAGAACAGAGGA
GAAAGAGAAAGGCAAAAGAGACAACACATTTTAAACTAAAATTTTCAGTTGACAGAAACA
GTGAATTTCTTCATTGACAAGATCGTTTTTAGAAATTTTCTGTGTAAACCCATCAGCACC
TTCATGGAACCAATTAGATAAGTTTCTGTAAGGTAGTGGGAGACGAAGAAGATGCAACGT
AGTAGTTGGCAAATGCTGCAGTCAAATCTTGTGTGGCAAGCTGGCCATCCCCTAATACAA
CAGATACAGTCACATATCAACGTTACACGCAAAGAGAGTGCAGGACGATTTACTGTGTCG
ATGTGATATCATCGTTGATGGGGGAAGTGCAGGGAGGTAGCAGGAGTGAGAGAGAGGATA
AAGGTGGCGCTACCTTGATCCAAAACTCCTCGTAGAGTGCACAGGCGATGAGGCAACGTT
CAAAGAGAACAACCACGCGCTCCGGAGTCCCGTTTTCAATTTCAAAGTCCAGGTACTCCT
TCCAGTTGTTGAGCTGCGGCTTCTCTAAGGCTTTGACATGGAAGTATGGTCTCTTAATCT
Aaaata
>NODE_330_length_381_cov_11.871391
GTACTCCTGGATGTAACTTTGAGGGAGAAATTCTAACCTCCATTCGCCTGAGGGAGAAAG
TCTACCTCCATTCCCCTGCTACACCTGGATGTAACTTGGGTAGAATTTCTACCCCCATTC
CCCTGGTACTCCTGGCTCTGACAGGGGAATGGAGGTAGACTTTCTCCCTCTGTTACACCT
GGATCTAACTTAGCTAGAATGGAGGTAGAATTTCTACCCAAGTGACATCCGGGTGTAGCT
GAGGGAGAAAGTCTACCTCCGTTCCCCCCGGTACTCCTGGCTCGAACTTAGCTAGGAATT
CTAACCTCCATTCCCCTGGTACTCCTGGATGTCACTTAGAATGTCTACCAAAGTTCTACC
TCCGTTCCCCTAACCTCCATTCCCCTGGTACTCCTGGATGTAACTTTGAGCTCGAAATCC
TAACCTCCGTTCCCCCTGGTACTCCTGGATGTAACTTTGAGGGAGAAATTCTAACCTCCA
TTCGCCTGAGGGAGAAAGTCTACCTCCATTCCCCTGCTACACCTG
>NODE_332_length_485_cov_26.449484
GACCCCTGTAGAGATTTGAAGACCACTTTGGAACTCTAATCCACTCAAAATGTGCTGATA
ATTTTCCTTGCCAGGACACTCTCTGCCTGGTGTCACAAGAGTGGCCTCCCGGGAGCAGAT
CAGCCAATGATAACAAAGTAGCCAGATGTCTGGCGCTGGCAGAATCCCAGAAGCCAGACA
GCGGCACGCAGCAGCATCCGCTGTGGGCCACAGATCAAAGATACCTGAGAATTACTTATG
GGCACAAAATATGTGTTGCTTACTCTACAGTTCCCATTAATAACAATCTGGGAGAATTTG
TATTTCTAATTAACTCTTTTCTTTCGGCATACAAAGTGCTGTAGGTTGTCTAAGGCTGCA
GCAGCAATTTTTCTGTGGCAACCGCGAGTCGACAACAGGAAGTCGGATGCAGCGCTGTCT
GAAGGAGCCAGATCAGCTTTAAATGCGGTTCTGAGGCTCAGAACAACCCCCCGACTTGCC
TCAATAAACAAACAAACTGTGTAAGAGTCAGCTTATTTAGATTTAATCATGCTGCACGGT
GCCTACTTAGACCGGTCCTTGATGCGTGCCTCGAAAGCTGCAGGTGTTGACACTGAACCG
ATTCAAACGAGATTGAAATGCCGTCAGTg
>NODE_333_length_295_cov_1.369492
TATCCAAACCGTATCTAGACAAAACAGTTATGTTTGCTGGCTAAGCTTTGTCAGAACAAT
CTCACCATTCACACAAGGACGTAACGCAAACATTTGAGTTGTCAAAAAATATCATACAAA
GCAAAAATGAATGTATAATGTAAATCACACATTCACAGAACACGTTCATACACGCAAACG
CTTCTATAGCAAGCCTGAGGAGATAAGATGAAGGACTGCTTCCACCACTGGCTGTTTTCA
TTATCTATTTATCAAAATAGGGACTGTGTGAATCTCCACTACACATTTCTCTCACTCAGC
ACTTCACCTGAGTTTTCTTTCTTTCCCACTTCGCCTTTATCTCCATGCTTCCCCTCCTAT
CTGCTGTTGTATCTGCTTTCTCTTTCCCCAACTCTCTCTGTATGCGtctgcctcaccttt
cctcctcagtcttgttctc
>NODE_334_length_444_cov_22.245495
GGGGGAACGATGCAAATGAGCGCTATGAGCGTTGAAGCGGGAAAGAATATGAGGTGTTTA
GCATAAAACAGACCTGGCTAGCAGTGCTGGAATCTTGCTTTCATGAATAAACAAGGCTCT
GGTCTGACTCCACTAGGTGTTGCTCATTCGACAGTTTTAAAAAAACAGCTCTTGATCATT
TTTGGAGTTTAAGAATGTAATAATCTGCACTACAAGCTGTCTTCCTTTGTGTGTTTTTGA
GTGTATATGTTACCTGCTGTCCAGGCTTGATTGGTGACAGCGTGATTCCCTGGGTGTTGA
TGACAGGCAGGATCTGATTGCCGATCACCGTGGCGATGATCTGGCCTTGAGCGTTGGTCA
GAAGCTGAGGTGTAATTGGCTGTACCTGCAGTGCTGGGTTGCCACCCCCTGATTGGCTGG
AGGGCCCTGCAGAGTTGGGCATCAGTGGGATTGTTCCAATTATCTACAAAGGGGGTAGAG
AGGAGACGAAATCAGCTGGGCGGTTTTAAAAAGGAGAAGGAGCTGGGAGGGTAAAAGCTA
CTGGAGGTATCAGTCGTAATGATATCTATTGCTGTGAGGTTTTTTGGg
>NODE_335_length_655_cov_14.567939
CGTGTGCGTGCGTGCGTGCGTGCGTGCGTGCGTGCGTGCGTGCGTGCGAGAGAGAGAGAG
AGAGAGAGAGAGAGAGAGAGACAACCTTGTAAAGGCTTCTTTCTTTCTCTGTCTACTTTC
TTTCTTTCTTTCTATTAGAGAAAGTTGATAGTGAAATCCTCCCTTCGAGCCCCTGGTACC
CGAGCAGGTAACTCCTGCCTTTACTTGTTCTCGTAGAAATTCTAACCTCCGTTCCCCTGC
TACACCTGGATGTGACCGACCGAGGGAGACTTTCTACCTCCGTTCCCCTGTTACTCCTGG
ATGTAACTTAGAGCCAGGAGTACCAGGGGGAATGGAGGTTAGGGGAACGGAGGTAGAACT
TTGGTAGCAATTCTACCCTCCATTCCCCTGTTACACCTGGATGTGACTGAGGGAGAAAGT
CTTACCTCCATTCTAGCTAAGTTAGATCCAGGTGTAGCAGGGGAATGGAGGTAGACTTTC
TCCCTCAGGCGAATGGAGGTTAGAATTTCTCCCTCAGTTCGAGCCAGGAGTACCAGGGGA
ATGGAGGTAAGACTTTCCCCTGCTACACCTGGATCTAACTTAGCTAGAATGGAGGTAAGA
CTTTCTCCCTCAAAGTTAGATCCAGGTGTAGCAGGGGAAAGTCTTACCTCCGTTCCCCCT
GGTACTCCTGGATGTAACTTTGAGCTCGAAATCCTAACCTCCGTTCCCCCTGGTACTCCT
GGATGTAACTTTGAGGGAGAAATTCTAACCTCCATTCGCCTGAGGGAGAAAGTCTACCTC
CATTCCCCTGCTACACCTG
>NODE_336_length_375_cov_1.429333
TTTAAGATACGCAGCTGTTCATTATACCATGGAGCTATTTTATTAAAGTTTAGTGCCTTC
TTTTTGAGAGGGGCAACAGTGTCAATTGAGTTTCTCAGTAAAGCTGCAGTCCTATCAACC
AGGTTATCCACTTGTGTGGGACCAAGATTAGAGCAGCTGTCTGTTGTGTTGGCATATGGC
ATTGAAGTAAATAATGATGGAATCATTTCTTTAAATTTATTTACTGCATTATCAGATAAA
CATCTGCTGTAATGGAACTTTTTGGCAGATGCACTCTGGTCAATTATTGTAAATTCAAAT
GTTGTTAAAAAATGGTCAGACAAAATAGGGTTTTGTTGAGAAACAGTAAGATGTTCAGTT
TCTATGCCATACGTCAAAACAAGATCGAGTGTGTGGTTAAAACAGTGAGTTGGTTTATTT
ACAATATCAAAAATATTACAtttagagcaatggaaagattacaataagaacattgctaga
aatttgctcggcttgtttttccaacattatagcaagtag
>NODE_337_length_378_cov_1.584656
AAACGTGTTTTCCAAAGGCTTAAAGTTTGAGAAACGTTAATATTGCCTTTAAATTTAGAG
AATTAACGCTTCATGCTGCAGTTTCAGTGGATTTTCTCAAAGGGAAGAATCTAGACTGAC
TAATAATAATAGTAATAATTGACATTCAACAGGTAAAACTTCAGTGAGCAACTATTTAGT
TCCTCTCTGCAGGATGTGTAAGTAATGTTGGGCATCAGGTATTTTCTGCCTACTTTCTGC
CCTCTAGTGGTCAAAGATAGAAGTGCAGCTTTACCACCTTTATTAAACAATAGAGTGGAT
GTAAATAGAGAATTGCTGCCAAAACAGCCCTGACCCGTCCAGACATGGACTCCACTAGAC
CCCTGAAGGTGTGCTGTGGTATCTGGCACCAAGATGTTAGCATTGGATCCTTTGGgtgtt
gtggcttctggagtggggcgtctgtagatggggcttgtttagtgcatcccacagttggat
tgggatgttgggagtttggaagctaagtcatgaagtgcattg
>NODE_338_length_359_cov_17.944290
CTCTCTTTCCCCAGTGAGGGAGACAGAAGGGAATAAATGGCTCCCCTCTCCTCTCCTCTC
TCCTCGGTGTGGGCTGACAGCGCAGCAGATGGTGGTTTAAGCAGTGAATTTATGAGCGCC
ACAATCTTAATGTTGCAGAAAGAAAAGAAAAGGACTCGCATCAAACGCCACTGACAAATG
CACTTGCTAATATTAATGCACTCCTCATTCATCCAATATGCTGCCTAATTGCTTTTCTGT
ACACAGTAATATGGCACCTGCTGCTCAAGTCCGGCGCTCGCGTCAGGAGAGGGGAGATCG
AGGAGGGGGTGGGGGGCGGACGTGGAAGTAGAGAGAGATGAGGAAGAAAGTGTCTCTCGC
TCTCTCTTTCTGTCTTTCTCGCTCCCTTTTTTCTGTGATGGATGCAAGGCTGTGGATCAT
GCGCCAGACCTGTCAGTGTTCCTAATTAAAATTTTATACTTACAGGCTCAGGGAAAAAAA
AGGTGGAAAGCACTCAGTAAACA
>NODE_339_length_443_cov_12.848759
CTGCTTCTGCTGGTAAAGACAAACAACAAAAACAATGCAGTTGCACTGGGGTATATCAAT
CTGCTCTTTTATGGTTAGAAGAAAACACTATTCTTTGCACTTATAGTGGACAATATAATA
CCATGAAATGTATTTCATGCATTTATCAATGTTTTTGCCGTGAGTGGCCAAATACCACAA
TGCTACTACAGTTTAACCCTGATTTCATAAATCTAAGTACTAAAATGCCCAAAAATCATG
CGTCACTGGCCATCATTCTTCCCTCTTCACCGTCGATGGATCTTTCTCTTTTTTGTTTTT
CCCTCATTCTCCCCCCTCTGTCTCTTGTCCTTCTCTTTTATTGCTTTGTACAGCAAAGCA
CCATTACTGATCCCTTCCAAAGCACAAACTAAAAATCTATCCCGTTGTCATTTGCTGCAC
CGTGCCATCTATCATCGGGGGTGCTTGGCAGCGTCTCCATACGAGAGAGGAGGTGCTGGA
ACAGGAGGCAGAGTCAAGGACTTTCACGCGCAACAAAAAACTTGTCACAATTATTTATGG
CTCTTGCTGGGACACATAATAGGACACATCAAACTGCTGTTTTTTTG
>NODE_340_length_313_cov_1.361022
TGTGCTGTTTATTCAGTTTGGAAATGTCCACAAAGTAGGCACTCACAGCTCATACAGCTG
AATCGTTGCATGTGGTTGCCTAGTGATAAGATAATACTGAAGAAAAAGAACGATTGTGAA
GCCCATAGTGCAGCTTGCCTCTATCAAAACATAAGTGAATAGGTTGTCAAATGCATTGTT
CTTTTAAGAAGACTCTTGGGTGACATAAAACATAACATAAAAGAGAAATTAAGCTTTCCC
AGATGGAGTTCCTTCCTCTTCCCTTCATGGCCCCTACATCAGCACATGCTGAACAGACTC
AGAATGACAACAATGTGCACATTTACTAGCAGGATGTTTATAAAGTGTCTGAAGAAAAAC
CCAGTATATCCTGAGACAGGTAATGACTCCCTCTTCTTTTCAGTTCCTGCCCAGCCTCCt
tccaaaacccacatgttcctggatattacattgtgca
>NODE_341_length_713_cov_10.029453
TAACTATTGTGGGACTGGGTGTATGAGAGATTGCCTAGAGACAATAAAAAAAGATCATTT
CTTTTTTCTTTTTTCTTTTTACTGGCCGATATGAAAAATGAATGCAGTTAAAACAAACAT
GCAAGGAGGGAGGCACATGAACACAAACACACACAGACTTTTTGTTGTGAGCTTTTTCAG
ATGTCCAGGCTTGATCTTTGGGTGGATTCAGAGGGGCGGGGCCTTCTTTTTCTTTCCACG
GTGGTTTTCAGCCGCCAAGCTCACCCGCTTTTGGCCGGTCAATTGTGACACTGTGTGTGT
CAGTGAGCAGGGGGTCTCCTGGTAGTTGTGCGTGTGTGTGATAGTGTGTGTCCGCTTCAC
ACATTGACTGTGAAGCTGCAGCAGTATAACAGCGGCTGCTGCTCCGGGGTCCCGGCGGTA
TTGGCCTAGCCCGCAGTCTCTCTTGGCTAACTCATGTTTCATTCTTTGGCAATTTGCCCT
AATGAAGTCCCGCAGGAGCCCCTCAGACCTCTGTTCTCTTTCCATATTTAATCATGTTAT
TTTAATCTGGGGGATGAGCTAACGCCTCTTTCTCCTGCTGTGTGTGTGCGTGTGTGTGTC
TGTGTTTGTATGTGTCTGTGTGTGTGTGTGTGCGCGCGCGCGTACGCGGCAGGTCATTAC
TATAGCTGGGTTTTCATGAGATGGGATGTCAAGAGGGGGATGCTTGCTTTAAGACAATGG
AAGACAATGACTTTAATTCTGTGTGTAATATTGGCTTGACAATGTAAAAAGCGTCTTTGA
AAAGCAATGTCATCTTCACGtgattgcttctcattatttgttaaaaaagaggttaattat
tccatattttcccttta
>NODE_342_length_145_cov_47.475861
TCACACAATTAACTTTTCCAGTGTAATGAGATGATTGATATGCTGGAAGTGTGTGCTTTA
AGGAGATATTAATCATTCCCTCTGGTAATTTTAATCATGCGTTCCATCATCCCCAGCTGC
TGAGGATCACCTTCCTAGCAAACAAAGGGCGGCCACGCCACTTGCATAGTCATTCTGTTC
TAGTTTAACTTTATTTTATGCTGGTTCCTCCCATCTGTTCGCACAAGCCTCCACAGCCCA
CGTTGCACGTTGACAAGCTGGGGAAGCAGTGTGTGGGTGGGTGATTGTA
>NODE_344_length_857_cov_14.872812
ATATATTTATATATTGTTTTTCTGTATCTAAGAATGCAGACTGAACACAGGCACTTGAGA
TTTTCTATTTCAATACAGTTGTGTGGAACCTTGGGCCTGAGCCTTTGATGGCTTAGTGCA
GCCTAGAATGAGGAGGAGAACTGTTGTAGACGAAACAAATGCAAGCTGAGAGAGAAGTTG
TCCTACTTCTCTCAATACTTTTCACTACAGTCTACTTCAGCTTTGTGTAGATAGAGTACA
AATCAACCCGTATGTGTCGCTCCACTCATTACTTTTGATCTTTGTTTTTTTTTAAAGACA
AGAGAGAAAACAACAGTAACAACTTTGTCCTCCTCTTCTTTCTTTTTCTCTCTCTCCCTC
TCTCTCTTTCTTTCTTTGTCTGTGTTTGCAGGGCCTGTTCATCTTTCTGATATATGGGGT
GTACAACACAGAGGTAAGTCTGCATTGTGTCTCAAGGCTGTCGGAGTGAATGAGAGAAAT
GACAAGTTTCTGATGGGCTCCTTGCTTAAAAGCTGTGTGGGTGGGGTGTGACAGTACGAG
TGTGTATGTGTGTGAATGTGTGTCTGTGGAGGGGGTGAGGGATGGGAAGGAGGGGAGGGG
ACATCGTTTCCACGCGAGCGTCCCACTGCCCTTCATGCTTGGACTAACTTATATGCATCC
TAGTCCGACCATTTAACACTGACACGCTGCGGTTCTCAGCCACTCATTCCTCACCCACAT
TGGCTAATATTTCACTGCCTCTTTAAGTTTTTAAACTCACGGCCTTCCATTTAGCATCCT
GACAAAGCTGCTGGCCAGGGCTTTGCAGGGCCCTAGGCAGTAACCACAGCAGGACAAAAA
AAGAAAAACAATATACAACCAACAATATGCAATGAAGGAGTGAAGAAATATCATATTGAG
ATGCTGCATTATTACCATTTAGATACAGTATAGGTGTGTGGGGGTGGAGAGTGGGTAAGT
GTCgagacagagagatacgatttaatggatgagactcaagt
>NODE_345_length_932_cov_13.972103
AGAACGTAAAATGTAGTTTTACAGCTTATATATATACATGAATTGCAGTAAATTCAAGTC
TTTTATCATTTAAGAAGTGGCAATTGTAGCTGTTGCTGTCCTTGTAATTGTCGATGCATT
GTGATTTGATGCTGGATTGAAAAGGTGCAGAAACGCCACTCAATCTTGATATCTAGCCTC
AGCTACCAATCTGTCACCTTTCTGTGTGCCTTCCCAACAAAATGAAGTCTATAAACGGAG
AACACTGAATGTTCTTTTGTCATTCAGTTGATAAGGGGACGGTGCTACTACTAAGGCCTG
AGGACTAATGAATCTCCACTCCATTACCGCTGAATCGGACAGATTGCTCTCCCGGAGAAA
TGAATTGAGTTTTTTGTATTTGTGAGATCATTCTCCCTCCATTAACTGCTCTTTATCCCG
TCTCTTCATCACAGGCAAATCAGGTTAGGCAGCCATGATTAGCTGGGGTGGCCTCCCTTT
TTAAAAGGTAATTGGGTTTGGCGGCTCAGCTGATAGTGCCATTAGGACCAATAAAGGCTG
GGCTTGGCTCATCGAGTGAAACAGATTCTTCAGCAGCAGATGGCAGACGGAGGGAGAGGG
CTCTGATGCATTGAGGCCGAAAACAAAGTTTGTGTAACCAAAGTAGTTTGGGGGCATCCT
CTCCTCTCCGTGCATATGCCCCCACCACTTTTACGAAAGCCAGTTTGATATTTTGTCTTT
TTGTGGTGGTGACATTTTCAAATGGAGGCGGTGACAGCTTTTAATATGCTTAACGCTGAT
TACAAAATGATTTGGCCATTAGAATGTGATTTTTTTTTTTATTGGGATAATTAATCATTC
ACACAGAAATGTTTTAATGGTGGACTCGGGGCAGACTGAAGAAGGGCAGGACTAATGGTT
TCTGGGAAATCACTTTCCCTCATGCCAGTGTTGTGTAACCCCTTTGTTGCTGGAACACAA
AGATGATAGTAGTTTGTGATTTGTTGGATTCACAGCTTTGATCCTGCACCTGTACCTTGA
CTTGTTgatttgtacaaatagcaatcagcgtctgaagaggatcgaaaatgttgaat
>NODE_346_length_942_cov_13.435245
AGCTGGCAGGTAGGAAAACACATTGAAAAGACATGATTCGACTGTTGCCAACTTAAAATA
AATTCAAATCCAACATAAGAGGCTTTTTAAATTAAAAAGAGCCTGTTTTTACAACAATGT
TGGATTCTGGGTTCCCTGAAGGTGAATGCTGCCAAAATCTCCATTTTGTTTATCCAGCCA
TGAAATGTCATCAAGATTGTAGAAACAGATTAGGTTTCGCAAACTGTGAGAATTAAGAAT
GTGCCAGCAAAGCAGCTATTCTGTGAGAACAAAAAGGAAGAAATATAGTCCACAAAAGTA
TCAAGTGTAAACATATGAGCACTTTGACACTCAGCGTTTAGTTGGAGGTGATTGTCCCCG
TGTAACATAGCACAACGTATATAACAACCGCTGACCCATTCAGAAGTGACAGGCCTTAAA
TGTGACATTTTCCCCAAAACATTATGGTACGTCATAAATGGTTGTTTTCTGTTGCCGGCA
TTGAGTGGTCCACCATACTGAGTCGCACTCTATAGACTACACAGACTCAACACCTCTCCG
AGAGACCCAGAACAACATGTGTTCCTCAGGAAGTTCCCATGCAATCCTGCATATGGCAAC
ATTTAAGGGCTTCTTTTTTCCACGCAGGCTTTAACTTAATTTGCTGCCAAGGCATCGAAG
AAGCAGAGCACAGTATAGAACACTATCGTCTTGGCCATGACCAGAGGGATGGATGGATAA
ATGTATGGCCAGAGCTCCGATCCTTGATTATTACATAGTGTATAAAACAAAGAGCAGATA
TGAGACTGGAGAATTATTTGATTTGAAGATAGCCAGAGTGATTTTATACTCTTTCTTTGT
GTTTAGATTTCAAAACACATGTAAGAGAAACCAACAATAAATTGATACATTTCAATTTGG
ACGGGAATTGGTAGGACACAAGACTGAAATGTTCTGAGAATTACCAGCCTCAGCACAAAA
TACGGTGTGACTGACTTTCTCTCGACTCTCTCTTTCTCGACAGACCGAGAGACaacatgc
acacaacatacaccagacaccactcaaacctcagctgtggagagtttgcggtaatagcac
gataac
>NODE_347_length_494_cov_7.931174
GCGATGGCTTTTGTAGGCTTTGCCTTATGTACGGTATAAGGCTTATTATATCCACCCCTC
TTTTTTGTGTGTGTGTGTAAGCCGCGAAGAATGAACTAAATCGGGTTAACAGTTATAATA
AGTTTTATTATTTAATAAAGTTTATTACGCCGCTGTGATCCTTTTAGGGAGGCTGTGTCG
GTGTCACTATGCCAGTAATCCTGCCGTTAGTGCTGCAGTCCGTGTGGCCTGCCTGTCTGC
CTTTCAGGCCTCCCCAGGGCCTCGCAGGCCATCCCTGGGCCCCAGGCTGCTGGCCCCCCT
TTCTGATCCCCAGAGCTCCAGAGTTCTGCTTCCCTTTGCTCCCTGTGGCCTGTATCCCTC
AGCTGTCCTGTAGCTTCATGTCTGTCCACTCCTGTCAGCCCGCAGTCCTTCTGCATGCTC
ATTTTGGTAGAGTTACCTATCTGTCTGATGCCACACTGTCGTCTATCAAACTGTCTGCTT
GAGTTTTTTCTTTTCTTTTGTTCTTTTATTTGCTACTTTTCATTTGCTCCTTGACTTATT
TTGACATACACTTTCCATCCTCACCTTCTTGCTTAAATTTGGGTGAAGTTGTTTGTatgc
ttgagaataatggtagaacctttgctgtgtttgaggcg
>NODE_348_length_701_cov_15.988587
ATTAGTTTAAAACCAAGAAGCAGATTCAGCCAACATTCATGCTACTTGCCTCTGCTTTCG
CATGTGCAAGGATAATGAAGACAAAGCGAATGCATAGCAGCGACAAATATCAGGAAATAA
ATAAAATAAAGTATTCAAACCAGATGAAAGACTGTTCATTATTGGGTTAGTAATGTCTCT
GGCACCGTCTGCTCGGTCATTTCCTCCAATCTCCCCGAGCAACAGGGGATGATACAGGCG
ACACTCAGACCAGGAGGGATCTCGCTGCCATGTGACAGGCTGCCTTCTACATTCTTTCAC
CGTCCTCAGTACCAATTCTGATACAAGGAAGGCAGGGAAAGACAAGCGTCATCTTCGGAT
GTAACACTCTCAGCAATTTCACAAATCTTTTAATGATTTGTGACCCCTTTGTGGACGGCA
AAATTGTGAACTCATGCACCCATAACTTCTCACTTAATCTGTATTACTCTCATCACAACA
GAGCAAGCCACTCTATCAGTAAATGCTAATCTCCTAATTAACAAGCTAATTAGGCAATTA
CAGCTTTGCAGAAGGATGCCTAAATGAAATATGACAACACAGTCACTTTCTACAGCACCT
GTGGGTCTTTTCAGATGTCACAATGAGAAGCATGATGACAAAGTGTTGTCTCTGCGCTCA
TAGGTGCTTATTCCTATGCCTCGCTTAGCTCATTTGTAAAAATATTGTCATTTTATTTAA
CCTAATCTGTGCTACTTGCGGAAACAACTTGTCAAATTACAAGTAAATTATTTCTCTTCG
AATAAGCTGACCTGCATCACTTTACCGCAGTGTGATTTTAGAGGTAGAGCAGAAAACAGt
gctta
>NODE_349_length_894_cov_14.404922
GGGGGGGGCGCTAGCCCTCTGGGGACGAGCCCCATCGGCTTTGGGTGCGTCTCGTCGGAC
CCGAAGCGAGGAGGGGGGGGGCGGCGGCTGCCGTTCCTTTCCTGCTGCCGGGCGACGGAA
CCGGTAATGATCCTTCCGCAGGTTCACCTACGGAAACCTTGTTACGACTTTTACTTCCTC
TAGATAGTCAAGTTTGATCGTCTTCTCGGCGCTCCGCCAGGGCCGTGACCGACCCCGGCG
GGGCCGATCCGAGGACCTCACTAAACCATCCAATCGGTAGTAGCGACGGGCGGTGTGTAC
AAAGGGCAGGGACTTAATCAACGCGAGCTTATGACCCGCGCTTACTGGGAATTCCTCGTT
CATGGGAAATAATTGCAATCCCCAATCCCTATCACGAGTGGGGTTCAGCGGGTTACCCAC
GCCTCTCGGCGAAGGGTAGACACACGCTGATCCACTCAGTGTGGCGCGCGTGCAGCCCCG
GACATCTAAGGGCATCACAGACCTGTTATTGCTCAATCTCGTGTGGCTGAACGCCACTTG
TCCCTCTAAGAAGTTGGACGCCGACCGCACGGGGCCGCGTAACTAGTTAGCATGCCGGAG
TCTCGTTCGTTATCGGAATTAACCAGACAAATCGCTCCACCAACTAAGAACGGCCATGCA
CCACCACCCACAGAATCGAGAAAGAGCTATCAATCTGTCAATCCTTTCCGTGTCCGGGCC
GGGTGAGGTTTCCCGTGTTGAGTCAAATTAAGCCGCAGGCTCCACTCCTGGTGGTGCCCT
TCCGTCAATTCCTTTAAGTTTCAGCTTTGCAACCATACTCCCCCCGGAACCCAAAGACTT
TGGTTTCCCGGACGCTGCCCGGCGGGTCATGGGAATAACGCCGCCGGATCGCTAGTTGGC
ATCGTTTATGGTCGGAACTACGACGGTATCTGATCGTCTTCGAACCTCCGACTTTCGTTC
TTGATTAATGAAAACATTCTTGGCAAATGCTTTCGCTTTCGTCCGTCTTGCGCCGGTCCA
AGAATTTCACCTCTAGCG
>NODE_350_length_799_cov_12.116396
CTACAGACAGAGAAAATAATATCACAGGCCTTCATTCATGATCATTTTTATTCACTCTTT
TCAAAGATGGAGCAAATTGTGAACCAATGATAAAACTGTATAATTAGCAGAAGAATACCT
CAGTCATTTTTAACCATCTTTCTCGCTATCTTCCATCTCTTGTACATTATTTTCTGTCCC
TTGTTACTTCCTTGTTCTTGATGCATGCTCCTTTGGCATGAAGGTCCTGAATGGCAGTTT
TGATATGTCTTACCAGACCTCTCTTTCAGGGCTTGTGCAACCAGAGGTCACCTCTTTTGT
TTTGTCCTTCACAGCATGCCTCTGTGATATACAGAGTTGTCTCTGACTCCTTATGCCTAT
GTCTTCTCCTGTGTAACGCATTTTGGCTCCTATAGTCAATAAAACAATCCCCTGCCACTT
GTTCCACAGCCTTTTTGTCGTTTTGTGTACTTTGGCTTTGTGCACAATCCCAGTCCAATG
CTAGTGATCTAGCTTTGCATGGCATCGTGTGTTAGCTTAGACGTGTGTTTGTAAAGAGGG
ATGTTCTCTTTTTTCCAGCAAAGATGTCACGGAAATTAAGCTTGCCTACTGAGCTAAAGC
CAGACTTGGGTAAGCCTTGACTTCGTGTCTCCAAACAATTTGTATGAAATGCAGTATACT
TTCCCCACTCCGACTGGACTCCACCACATCCCATTAGTCCGGTTTTATCTGGTTATTAGC
CTCAAAATTGGCAAGCTGTGCAGATGTTCTCCTAAGTTTGCATGAGTCAAAGTAGCACTG
ATCTGATCTGAATTGAAATTGTTTCGAGCTAAATCAAATTATTGCAATTAAACTCCCACT
TTTTGACCATGGTGGGGGTTTCACTAGAGGTCAGTGGTGCTGAGCTAAACTTTGCACAAC
tcatttcactatgaagctttctgtaacttttgcagctttcctt
>NODE_351_length_322_cov_1.559006
TGTTTGTTCAGATAAGGGAGCGTGGTGATGTTGTTAAGTGCCAGTTGTCGCCTCAATTCT
CTTCTGTTTTTCACTTGCGAGAGAAAAACACAGACAAACAAGTGGTTTCTTCTTTGGTCT
CTTATTCCTCTCTGTGCAGCTGACTGCTCCTAAATCTCAGGTCTGGCTGGAGCTAGACAG
CTCTCTCTACCAGGTGACACAACATCCCACTTCCCTCCATCCATCCATCTCGACGTGGCC
CACACAGCCTCTCCTTCTCTTCATTTCTCTACACAACGGATTCATCTTATGCTGCCGCTC
TGTCTCCGGGCTAAGGTGCTACCTATCTCGCTGTCGTCCTCTTTATTCAACATGTTTCCT
CTCTCAAACGCACCCCACAAACACTGTCAGGCTGCCTTTCCTCCTCCATAATTGTCCTCT
TCTTCCTTCCTCAGTCTTAGCCTTTTCTCTGCTTTCCTCAATCTCt
>NODE_352_length_314_cov_1.452229
GATTTCAAGTTGTTTATTCTTATCTCAAGAACATTAGGGAGGGAATGCCCCCAAAAAATT
GAATTTTACTTTTGTAACTAACTTTATACAGTTTTTCCCACTGATGAGGAGTTTGGTAAG
GCACAATCAATCAAGTACAATAATATGCTCACCTCAAAATTCAAAATAGCTGTCTTCTCA
GCCCACTTTTTTACAGCTTCACTATAGGCCTTTCTATCCTCCTCAGTCCCCTTCTTCCAC
TCTTTCTCCCTCTTCATCCACTCCTCTGTCTTCTGTTGCTCACGACTTCTCCTCTCCTCT
TCCTTTTCACACTCCTTTTCATCTTTTATTTTCTGTTCCTCCGCACTTTGCTTCCATTCC
TCCTCTTTTCTCTTCAACTCCTCCTGCAGCTCCTGTGTTCTCACATTCAGcttggagagc
taaagtcagacagaaaaaaagcagaaatgtacagtcag
>NODE_355_length_315_cov_6.025397
TTGATACAGTTCCAAAATATGTATACACATATACAAGTTGAACATATGTATATGCATATT
TCTATATATTATATTTATATATACACGTGTGAAATCTGAAGGACCTTTCTGCTGTACAAA
GTATTAATAGGATGACTTGAATGTTTAAGAATAATTGTGAGAGAAGAATTTCAAGGCTTT
GAGTTTCTTTTTCCTCCTGAAACAGACAAACAAACAAACAAACAAACAAACAAACACGAG
ATCCCACCAGGGGTTTTTGGAACTAAAGACTGCATGATATTTTTGCTATAAAAAAGAAAA
AAAATGAAAAAACGAGAAAAAAGAGGAAGTGAAAGCTCTTGAGAGAGAAAAGATgtctca
gagtcccattgactttttattgatacttattgtaatcaaaaatcctctactgcagctcat
gaaatcagtggtggcttgtctgttcaggcatcagctgag
>NODE_356_length_847_cov_13.244392
AGACTTTTACTCATTTGGAGAGGTGACTCACTTTCCAATTCATTCAAGTCAAAAATAATG
AAGCACAGTATATATGAAACATCTGAAAAAAATGACCTGCATAGAGTACTAAAGGGGAAA
AAATATGAGTCAAACAAGCCTCAGAATCCTTGATCAGCATTAAATGGCTCTTTGGTTTTA
TATCTCCAACAGGGCCCCCCAAACCCCCTCACCCCAGCACCGCCCACCATTGCCTCTGGA
TGAAGATGCCTGCGCTGTATACTCAGCAGCCTAGAGGCCCTTTAATCATACTAGATATAC
AAACAGCTGCTATGCAGGCTGGAAAGCAGCTAAACATACTTGACTGGTCAAAAAGCCAGT
AAATTACATTGACAGAATGACACATGTAATTAAAAGAATCCATGCCGCTTTTACCTTTTG
CGCTTCACACCTACAGTGGCACAACGACGAGAGCCGGCAACTCCCACCCCGCTAATTACC
ATTATCAGTGAAATGGTAGGGTTTGACTCATTAGTTCCATGTGCATTTAATTAGAGGCAG
GCTGAAATTGGATTTAACTTATTACTTTTTCATGGATCACTTTCTTGTCATCACTTCAAA
TTGGATTGCAGCCCCAGGTAACTAATTATGCCAGCCGCAGGATCAGGAGTGGAGAAATAG
GTAATTAGGAACAACACTGTCGGACCCTCGCTGATAGTCCACCAGCACCAAGGTGGGGGG
AGGGGAAATTGATGCTCGTTTGTGGCGTTGCACACGAGTCTGGCTGGTTAACTACACCTC
ATTGCAAGGGATCCTAGGTATACATCCACCTCCTACAGGGGATTATGTGGCACTCAGCTG
GGCAGTAGATGTTGTGTCAACATGGTGTCTGTGCTATCAGTGTAATGCCCAGATTATGCT
TGTTTCCCATCCGGGATTTTGTCTGAGATTGTTCTCCACTATTCATGTCACTGGTATAGT
TTGAGGAATGGCCAGCAGCCagtagaagtcc
>NODE_357_length_430_cov_3.967442
TATGACGACAGTGCCAATGAAAAGGAAGCCATATCGAGTAATGTAGACCAGATCACACTG
CAGGAAGTAAGAAGATACGATGATATAAGTGGTTTGTTTTGAAAACACATTAAGAACAGG
AGGAAACGTTGAAAAACATCCTTTGAACATGATACTTACGAATTGTGTCGTTGATTCCTC
CAGCCTCCGGAATTGTGGGCTGTTTCTATCAGTCAATTGCTCTACAAATGGTTCTTCTAA
AGTTGCTTGGAGAAGGAGCGATGGTGCGGCAGCCTCAGTAGTAGCAGAATTAGTTGCAGT
GACTGCTGCTGTTGTTGAACCTCCAGTTGTTGTTGAACCACCAGTTGTAGTTGTTGCACC
TGTAGTTGATGATCCAACCGTTGTTGTGGCTGCTCCGCCTGTTGTTGATCCAGCCGTTGT
TGTCCTTGTTCCACCCTGTGTAGTTGATCCAGTAGCTGTTGCAGTTGTTCCACCAGTAGT
TGTTGTTGACCCATCAGATGTTGTGCCTCCATTTGTTGTAGATACTGGACTTGTTGTTGA
GGGTCCGGGTATCGTAGATCCTGTAGTACATGTT
>NODE_358_length_520_cov_10.828846
AGGAACACTTTTGCTGACAAAGCTCCAAGGACACAGATGAGCTGAATGCTGAATGTGCAC
ACTGCCGGTTTTTGTACACGAATGGCAATTCCGGCAACCAAGATTGTTTTCATTCCTGCT
TAAGTAGTGGCACAAAAGTGATAAGTAGGTAATGACTTCTAATTAGCAGTGTCCCAAAAA
CATATCAACAATAATCAACGACATTCCATAATGTTTCTGAACATCTGCGTGAGGCTGAGC
ATTTCATCAGTGCACATTGAATGATGGCCTGTTTTAATGCGGCATCAAACTCTTAATAGC
TGCTTTGTACCTTTTCACGTGCGGGTTCACTTTAGAGCCATCTAATTCAAAACAGGGATT
CTCAATTATGCAACGTCCCATTTACATATGCTAATTAGGATCATATTAATTATCTTGAAA
TTGGGTAATTAGCCAATCTCAATTAAGGCATTGTTCATTACACTAAATGCACAGGAAAGG
TGTTTGAAGTTTTTCCCTATGCCTTTATTCATTTCTGCGTGTGTGTGTGTGTGTGTGTGT
GTGCAAGAGAGAACTGGGCTGCCTGCCACATCTGAATCAAGCCTCGGTGGTGTATTTAAT
AATTTAAGCATCCCAGCTCATACAAGGGATGCACCCACAGCTTTCATCGTTACCAAGCAT
ATGG
>NODE_359_length_507_cov_7.897436
TCTCTCTCTCTCTCTCTCTCTCTCTCTCTCTCTCTCCCTTCCATCCACACACACACACCA
CTACAGTATATCAGCGAGTGACTAGCGGAGAGCCAGAGGGGAGTGCAGAAATGAATGTGA
AGATCCTGACGCTGGTGATTGTGCTCTTGGTGTCTCTGCTGTGTTCTGCCAGTGCTGGTG
AGTACAAGAGCGGCCAGGCTTGTCGCTGGTCGTCTCCCTCTGCTTTCTATTTCTCTCTCT
GTTTGCCTTGGGCTTGTGCAGGCAGCTGTAGTTGATCAGTTACCCAGCATGGTTAGCCTT
GTGTGGGCTCTAAAAGGCAGGAATATCAGCACCTGGTTGTATACAGTACTGCACTGCAGT
GGTTATACTGTCTGCTATTGTACTGCCATGGCTTTTATGGTAAACTTGACTGTAGCTCAG
ATTGATCCTTTTCCCTCCCTGCCTCACCTTGATGTAAGACTTGGAGATGAAATGTGAAGA
GGTTTTTATTGCTGGACCTTCATGTGTTGAGCTATTCCTGAATGATAGATATGCTGGATG
TATGGGTGACTGTTGTGGCTGTTATGAAATGTAAGATATGCATGGCACATGTTCTGTAAG
GTGGAGTGAACCTGATTAATTTATGGCTTGATGTattccatctgacccaag
>NODE_360_length_429_cov_12.020979
CTCCCCTAAAACTCAGGGCGAGTTTACTCAGCTCCCTGTCGGCTGATTGGGCCTCCTGAA
GCAGAAGTAACAGCATCAATAGTGTAAACCCTTGCCACTTGAGAGTATTACATTTCTTTT
CATGCTTGACTTAATCAAAAGTGGGGAAGTGAAATTTACACCTTTTTGATGTTCTTTTTT
CCCCGCTCACTAAGAGGGGCGATCTTAACCCATTTGATCTTCACAAGCGCCCACTAAATG
GCCAAATATGCCAAGCAGACGGAAGCAGACGGTTGGCAGTTGCCAGTTTGCGCAGGGTCA
CTGTTGGAGCACTCCATGTGGTGGGGCAGGCAACCTCACAGAAGGCTCCAGTCTTCACAG
AGTCCAGCCAAGCTTCTGTCTGGAGGCCTACTGTCTCTTGCTCACTGTCCGCACCTAGCC
AAAAATCAATCCACCCTCATGCTGATTCTCTCTGCTCTGCCTGAGCCAGTGTGAGACTTG
TGTTGACTGAGCAGCATCAAATGAACACTGTAACTGGGGCTTTAtaacaaaacggataga
caaaaagcaccagccaagtgtcatcgctatgat
>NODE_361_length_307_cov_1.579805
GCGATTAATTAGCATGACGCAAATTAAAGACCTAAAGCAAAAGGATTTGTCTGAATAGCA
TGCTCTTATATTCTCTGACTGAAATGTCAAAACAGTAATCGTGGATGTTATTGTTTTGAT
GAAGTTTCTGGAAAATTCAAAGTTTCTTATTAAAGCTAAATCAGTAGCGAGGTAAATAAA
CATTTGCTTAACTTTTGTTCATTACACACTCCTTCTGCCACTTAGGATTTAATCGCGGTT
ACTGGCAGGTAGAGCAGGCGAGTCCATGCCTGGTTAGGTGCAAGTGCTACTGCCTCTCCT
CCTCTCCCTCTCTCTTCATATTATATAAAGAGTGGCAGCAGGCAGAGTGACAGACTGCCC
CAAGAGATGACACCTGTCACTGAGGGGAGTGCTGCTAATCTACaagcctcattttgtttg
aactctttgtcaccttgccgtcaaatcctca
>NODE_362_length_572_cov_15.108392
GTACACACACACACACACATCTACACGCATACACATTAAACAATACTCTAATTACAACAT
TTATAACTCCCCCTTGCCTCCTGCGTCTCCCCAACCCCCAACCCACAAATCTGTGAATCT
GGAATTGAATTTAGCCCAAGTTGAGGGCTGCGCTGGCATGAAAAGACTATTTGATTAGAA
CGGCAGTTGTTTCATTTGTGGTGCAGCAGATTGCAGAGCCTCTCTATCCGGTGTGCAATC
TGTATTCATTACTCGGTGTAAAAGGATGATCCATGTCCTGACACCAGGCTCATCATTTCA
TGCAGATGCACAGCAGCTCCACAAGGCCCTTACCAAGTCACCATAAAATGCCTCCTGCTG
AAACCTCAGCAACACTCCTCTCCTTTCTGCCCTGCTTGCCACTTTCTCTCCCCTCCCTGG
TTTTGCTAGCTTATCCTGCTTCTTCCTCTGATTACTTTGTGACCACAAATGAGTGAAACT
GTGATAAATGGACAATTAGTTGGCAAGTTTCGCAGTACTTCTTTCAGATTCTGAACGCAG
CGCGCACATAAATCAGTAATATTAAATAAGTAAACATATATTTATAATACACTTAGCTTT
GTTACTATTCCATTTAACTGTTCCAACACTACAGGTAAAAGAAATAGCCCATATATTAGC
AACACCAGTCTTTCTAAAGCGCCGCTGATCCCTgaaaagagcagcttacagcacct
>NODE_363_length_545_cov_14.322936
GGAGGAGATATCAAGATGAATTTGAAATCCAGTATGAACAGCAAAAAGAGAAGAAAGAGA
GAAAATGAAAAAAAAAAGGCAGATAGGAAGAGAGAAAATCTTCAGAGATGCCAACCTCAA
AACGGAGACTGCCATGGCGGTTTGTTTTAAAATAATGACAATAATTGGAGAAAAATAACT
TTTCGTTCATGACAGGATGGCACCCCTGAAGCAAAGAGAGCAGAGAAGCAGACTGACAGA
GTTCTGACTCACGGCCAGTAGTGGGAGGAGCAGTAGCAGCAGTAGTGCTTGTAGGAGAGG
AAAGGGCATTGGACAAGGACACGTGACTAGGACTAGAAACATTGGTTACATCCTGGGTCT
GGCTGGTGGTGGATGATTGGCGTCTCAGAGCCCCCGCCCCCTGAAAGGAGGTGCCACTCT
TGAAGGTGTTGACTACTTCAATCTGTGGGAGGAGAGCGGGACAGGAGAGGACAAATGGCT
GCTCAGAGTGACACAGACCAAATGGCAACACAGGTTGACTGGCTGGGTGACTTTGGTGGT
AAAAGGGAGTACAGTGTCTCAGTCATGACACGATGGTGGGGGGACATCTAAAGGCCAGGG
TGTAGTATCCCCACAACAACAATCTGTGAATCTGACCTAAAGAGTTGTTTCACCCAAATC
AATAAAAAGGAAatacaattacctttact
>NODE_364_length_351_cov_1.905983
CATCATGCTGTACAGTGTGTGAGCTCTCTCAAGGTTGGGTGGAAACACTTTGTGTACCAT
GTCACCCTGTCCCTGTTTTGCAAAATGTTTCTGCTGACAACATGCTTTTTTGCATTTAAA
GGTTGCATGTAACTCTGTTTTTGACTTAGATTTCCTCTGTTGTGTTCTTCCACTGTCTCA
GTGTCTGTACATTTGCGCAGTGATCTGCTTTTGTTTGTTTGTATTTTGGTGTGTGTGTGC
GTGGCTGTCCGCATGTCCTGTATGCTTTGTCAGCCTGCAGTCAGCTGATAAAGACACAAT
GCCAGTTCAGCTGTTTTCCTCCTGCCTGCCTCTCTGGCGTCACCAGCTCCAGGAATCAAC
CTCCCTTCCTACTCGTCCTCCTTCTTTTCTAGCTTTGTTCATCCGCTCATTCATCTGGGC
CGTGCTTTCTCCTCCAACCTGCCCTCAGACTCCTCTCCCTTACTTTACCTcactccccct
ttcataatcttccat
>NODE_365_length_707_cov_21.042433
CAGAGGTGCAGTGCTAGAGTTGCTTACTAGTAGTCCTCTGCTCAGCTCAGAGTTTAACCC
AGTCCAGTCCTTAATGATCTATCTGTCTGCCACCCGCACAATGGCCCACACCGCTGTTCG
CTTTCATTTACAGAGTGCCAGTCTCTGAACTCCCCTCATCAGCCCTTTGTTCCTGGCTGT
TTCATGTTTTTTGGGGAGTTGAATGGCATAGCTGTGTATGGGATACTTTTGAGCGAGTGG
TTTAGAGAGACAGCTAGAGCAGGAATTTTCCAGTGCAATACATTATGAAGATTTCACTTT
CTGCCTTTGATTCTGCACTGACAGTTATCCTTCAGCCCTCCTTTAAAGTCCCACTTTCAA
TCCCTAATGGCTGTCATGTCGCTGCGCTCTCTGGACTCTTACTCAAAGTGTCATTGGCAT
AATGGTCGGCAGCCGTTGGCCTCTTTTGATCATCCATGCTGTGTGCGAGAGCAACTGGAG
CTGAAACACTGAGGTGTATGAGGTGTCTGTGTGTGCGTGCACTGCTTGCGCCTCTGCTCG
GCTGCCACTCCCAGGCAGAGCTCCACGACCGGAAATCTAAAATTCACTTTCAAATAGTTT
TCCTCCTGTTCTTGGTGCCTAATAGCCAGGCAGTGGAAAGTATGTGTGACTGTGTGTATG
TGTGTGTGTGTGTGTGTGTGTGTGTATACTCAGTGTGTGTATACTCATTAAAAGGATAAC
ACAGGTTTCTACTGTATCAGCATCTCAGGCTCAGCCCAGTTTGGCACTCCCTCAACGGGT
ATGCTCACTCCAACAAAGGGATGAAGGGCCGCAAGAGAGCGAGCGAGACCAGGAGTGAAA
ACTCTTGTatg
>NODE_366_length_481_cov_12.775468
CTTTGTGTCTGGATGTCTGCATATCTGCATGTGTGTGCGTGCATGTTAGTTGTAGACTCA
GAGGCATAGCGTGGGTCTGCATGAGGGAGTGTGGTGGCAGAGCACTCCTCTGATAGGCCA
GATCCAGGGTGCACTGAAGCCTTTCGCATATATATGGAATTTTTGAATATCTAAACCATT
ATTTAGCATCCAAATCAGTTCTGCTTGTCTGACTGATGGACAATTTCAGTGTGACCCCGG
TCTTTTTGCATGTGACCTATACTGTCGGGATTCTTGCATATTGTTTGGATGTTCACGTTG
ACTCCTCTCCCGTTTTTCTCTTTGATCCTTTTAGCATGCTCTTTGTGTCGGAATTCATGA
AATATTCATAGCTGGACTGTGGCTTTTCCATATCTTTATGTACAATTATTGGCAGCCGTC
CTGTTATGTCGAGCCATCTTAATAGTAGGTATTGGGCTCGGTTAAGTGTGACTTCAGATT
TTTCTGACAGTTTAGCTGGTCTGTGTTATGAATTGATAAGGCAGGGCATTATATTTGCAG
ATTGTGCAGTGTGGTTGCCTTTTTAGCCTACCATTAATATTGATAAACGCAAATAATGTG
TCTCACATGAGAGAataaatatcag
>NODE_367_length_564_cov_5.898936
ATAAGTTTTTTGTTCCATAAAAATTTAACACCGGGCACTTTACAGAGGTCCATTTTTTTC
TGTCTTTCCATCGTTGTTCTCTCGTCCAAATCCTCGTTTGAATGTGCCTAGAGCTACATA
ACAGCACACTGTCCCACTGGAAAAACAAAGCCCAGACGTCCCAAGGCTCTCCCAGAGTCT
CTCTCTTTCGTTCGTTCATTCCTTCCTCCTCTCCTGTCTGTTGCCTCTTCTCAACCCTCT
CTCGCCATCTCTACTCTCCTGTGCCGTGTATGTGTGAGGAGCACTGCTGGAGGGCGATGG
TGGAGTGGGTGGTTACAAGGTGAAGTAGCTCTTCTCTCTACTGTAGTCTTGACCAGTACT
GAGACATGTCAGGCTCGCTCCCTGGGACTTGGACAGGGACAGACACTCCAGGAGAGATGA
GTCCTGCAGAGACAAAAAGAGAAAGACATGAGCACAAAAACAAAATCCAACCAAAAAAAA
GCCCCACAAGTCTACATGCTAAATTAGATGCACCATGCACAGTTAGTGTGACAGCTAACA
CCAGTTAGCCTTATAGCACAGAGTATTGTACTTTAAATGCTTGCAAATAGGTAGACGAGC
ATGGGGCCGCAATGAGTCACAATGCTCTGCACATGGTTGCTCAGTAAAATGCTTGCAAGC
TCGATAAATTGAGGCTTTGGCAATGGCATTTAAacagagagagtacaa
>NODE_368_length_426_cov_1.593897
GGCATTGTCGGTTGTTAACACCAGAAGTCCTTCACCAGTCCTGACTTTTACATTACACCT
TTTACGATTACACCTTTCTCTAATCTTACTGTTTTAGTCCAGAGTTGAAGTTTATGTTTT
GAGACTTTCTGCTAAAAACTTTAAAAGAGCTATTGTGTCTTCTTTGCAATCAGCTTCTGT
ATCCGAGGCTATCAAAATATCAACGCAATAACAAGATTTGACTACCACGAGGGTGTTCAA
ATTTTGCTAAATTACAACTCATTGCTTGTGAAAATATTGTAGGTGATCCACAGTAGCCCT
GAGGAATTCTAGTATAGATATAATGTTTCCCTTTTAAAGTAAATGCAAACCAAAACCTAG
AATCAGGATGTACTGGGATTGAGAAAGCATTAGCTAAATCAGTCACAGAGAAAAATTTAG
CACTTGGGTTTTAAGTCATTTAGTAACGTATGTGGATCTGGTACAATTGGCGCTTGTGGC
ATCACTGCAGCGTTTACAGCTTGTAAATCTTGAACCATGCACCAGCTTGTATTTTCTCCT
GCTTTCTTtattggaaaaaaattggtgtgt
>NODE_369_length_602_cov_16.267443
AAAATAAAACGAAAATATTGAAATATTTTTAAAGTGGCCTTCCTTCACATACATGTTAGC
TTTATTCTCTGTATTCATAAATATATAAGTGTGTGTGTGTGCTGTAATAGCTTGTCGGCA
AATGTGTAATAATGTGCGTATTATGTGCGCATCAAAATGTGTCATTAACGAAAGAAAAAA
AAGAAGCAAAACACAAAAGAAAAAATATCTCATCATGATCTCAATAAGTGAAAAATAATA
CTGTTAATCTCTTGTCACAGTGTTGCACCTTAATCTCACTGCACTTCACATAGTGATTAA
GCCGCAGAAATGGCCAAAAAAAGGAGGGGGGGAAAAAGAGAAATAAGAGGGATAAATAAA
AGAACAACGATTACAGAGGGGGAGGGCGGAGAGAGAGGAGGCAAACAATAGAGAATCAAA
GCATAATAATATTCCTAAATGAAGAGGGAAATGTTGCTCCGCTCATTTTATTAATCAGAC
TGTCAATTTCACCCAAGAGGCCAAACCCAAGAGCAATCTAAAACAGACTCAGAGATCAAC
CCAGGGACAAGCACCTCGCTCCTCACTCCTCTCTTCCTCTCCACTTGGATATTATTCGTC
TGACCGAAGGCCGCCTCCATCATCAAGTGACAGCCCTCTCCTATTTATTTGCTTATAAAC
CTGTTACAATAAATGATCATTGGAGCAACGTCAGCCGAGCATTTTAACAACGAACAGCGA
CCACTTTTTTTTTTTTTTTTTTTTAT
>NODE_376_length_145_cov_25.662069
AGTTCCACAATGATGTCAACAATGGGAGCTGTGACATCATCACTGACATCACACAACCTG
ACCCACAGAGATTGGAAGCGGACCTCATTGCTTCCCACAGGTTGCTTGAGGCACATGGTC
TGGCTGTTCCAGTTTGATTTTCGCAGATGTTTGCCACAGGTTGCTGTGCTGTTTCCTGGG
GTAAAGAGAACTGAGAAGCACGGACAACGCAAAGGTGAGCAGAACGCAACGTACTCGAGC
AAATTGTTCCGACTGACCATGCAGCGGTGCCTCTTGAATTAAGGCATTT
>NODE_377_length_831_cov_18.894104
CATATTGTTAGAATACACTGCTTCTCCACCATTATTGATTTCATCCAAACCACACTTTAT
AAAGTTTCTCTCGCCTTGCACTTTCATCGGAGTTAGACGGGACATTATTCTCGTTGCATT
TATAGTAATAGACAGTTGAATACACCTTCAATTATATTCATATCTGTAAGCAAATATTTG
CCAGTTAATCCAGTATTATGTCTTCTGATGGCAGGGAGCTGGAAGTCGTTTGTTATAGTT
TACAAATTTTTCTTGTTCATTCAACTACCTGTACGTCCATTAGAGCTCACACACAATTGC
TGTGAACAATTGTAAGATGTGAGCCAGCAGTCCTCAACGCTTCCTCGTGACAGCATCAAC
ACCCCTTTTTCCTGTGTCTCTCTGCCTCCCTCTCTCCTCAATGGCAAAGTCAAAATGGCA
AAGCCCTCCAATCACATTACTGTATACCCAGGAACATTTAAATGCTAATGTTATAAGCTC
ACATGCCTAATATGATAAGCTGACAAGCTTATTATAAGCTCTGAAGTTTTAAGAGTTTCT
TCCATTAGTTATCACAGGAGGCATTAAATTGCATCGCTGCACTGTGCCAGAAGGTATGGA
GTTAAATTCTCCTGCAGAAGAGATTATTTTGGCAGCCTTCTGACAGCACTATACAGTGGC
AGGATTGTACATAATGGTTTGTCAAGAGACAGGGAGTGGTTCCAGCTAGATGTGTATGCG
TGTGCGCACATGTGTCTTATCTGCTGGTTTGTTCGGTATATGTGGCTATATAGAGGATAG
TTTATTCGATGGAGAGCTTTACCACAGCTGCATTTCCTGTCATCCTTCCACTCCCTCAAT
CCTGATAACCTATAAAGCAACAGACAGCATTCAGATCACAGAATACAATTATACCTTGTG
GATCATGGCAcgaaacaaacagtacactcagtgacacatcttttgttgttttgttttggg
ggttgtttttttttt
>NODE_378_length_345_cov_1.539130
AAGATGTGAAGCTGCTTCAACAGGAGCTGGAGGCCATCAATGTCTCTGCTGATAGAACAG
TGGAGGACAGTGAGAAGATGTTCAACCAGATGATCCGTCTCATCCGGAGAAGAAGCTCTG
ATGTGAAGCAGCAGATCAGATCCCAGCAGGAGACTGAAGTGAGTCGAGTGAAAGAGCTCC
AGGAGAAGCTGGAGCAGGAGATCACTGATCTGAAGAGGAGAGACGCTGAGCTGAAGCAGC
TCTCAGATACACCAGATCACATCCAGCTCCTCCACAACTACCCCTCAGTGTCAGCACTCA
GTGAGTCCACACACTCATCCAGCATCAACATCCGTCCTCGGAGACACTTTGAGGATGTGA
CAGCAGCTGTGAAAGATCTCAGAGATCTACTACAGGACATTCTGAAGGACACATGGACAA
ACATCTCACTGGCAGTCACTGAAGTGGGTGTTTTACTGTCAGAACCAGAACCAAAGACCA
GAGCTGGGt
>NODE_379_length_897_cov_10.895206
AAAACTCTCCTCTCATCCAACATCAAAGTTATCTCTGCTCTTAATATCTCTCTGCATATC
AAAATGCCTTTTTGTATTCAGAAAAACTGATTTTATTCTGTTTCCAATCACAGTTCTGGA
GGATTATCTCAACTCATTAAATTATTTAGTCAATACACATGTTTTGGTGTAAAAGACTAT
TTATATCCACCCAAAACTTATTCAAATGAATCCTTTGTTTTTATCTATAAGCTGCCATTG
CATAAAGAGATTCCTTCTGAGATCTTTTCACACATGTCTCAATTTAGCGTTTTAGTTTCC
CAATGAAATAAAGTTTTAAATCCGAACAAATTCTAATGAAAACATAAATCAGAGAATTAC
AATATTTTTGCATTGCTATTTGAGTACCTCGATATCACAGCATGGTTCTGTAGTCATTCC
CTCCCCTGTAGCACAGTTTACATTGCGAGGTGTGAGAGAAGCAGAAAACTATAATAATTC
CCTCATCTCATGTCCATTAGCATGTACGAAAACCCCAAAATCTCCAGTCTTGGGCAGACA
CAGGCAGACAGCACGCATCTCCACTTGTCAAAGAAAACTTTTATCAATACCAAGAGCACT
TGAAGTTTGTTTGCATTTTGTTTTCCAGCACTCTTAACAACTTCAGAAGTCAGATCACAG
GAGTATCTGATCAAAGCGCTTCGTGGTTAGTTCTGGAAACACAGGAGTGCTACGCCACGC
TTTGATACTCCACATCAATATTTCAATTCAACAATCACTTGACATGCACCCATACTCCCA
GAGACGAAAGACGAAAGGGGAGAGAGAGAAAGAGGGAGAGAGAGAGAGAGAGAGATCCAG
GGAAGATGGAGGGGGTTTGTGAAGTACATATACAGTAAAAGAAATGGATTGAAGAAATCA
CTACCTTGTTCACCTTTGCAGCGATGTTGTATAAACTGAACTGAGATGCTCTTTACATTA
CTAATGAGCTACAATCTGGATTGCTGGAGACTGGAAGttttaccatattagcgttcgtct
ggaaactttctgttgcaaact
>NODE_380_length_767_cov_7.822686
TAACCAGGACGATGCGCGTTGTGATTTGGTTAGAGGAACTCGGCTAATCTCATATTCTGA
TTACGACAACCCCAGTTCACAAGGCTGGTTTATTACTGTAGCATGAGAACACACTTCACT
ATCAGGGCAAAACGCAGGTCTATCGGTTCAGTATAATGACAAGATGTACATGACAGAGAG
CGGCAGAAAGAGTAGTGTTCTGACATGATTGTCAAGAGGTTTGCCATTAATTTTGTTTGT
TAGGAGTTAAATGCTGCTGTACAGCTTGATTTTTTTAATAAGCTGTCACAGATGGAATAT
AAAACAACATGCTGTAAAGTGGTTTATTGCTGAGTAATGTTAATGCACGCCGCCTACTCT
CAATGTCTGTAATCAAAACGATCATCATTCCTGACGTAGAGTGTATCCGTCCCCTCAGCC
AGACTGTGTGGAGGTCTCGTTGTAGTATCTAATCACAAAATGCCCACCAGTTTGCGACCG
GCGTTTGTCCGCCCTCTCCTTCCCCTGCCTGTGTTTGCAGGTTTGCATCTGAATCAGGGG
GCCGGTGGGGGCCCGAGCGCTCTCGGCCACGTGGACCAGATTGATGTCATTGTCTCGGCA
CACTGACCTTTGCTGTAATACCCACGGCAGACATCACAAACTCTCACATCAATTTAGCCC
AATTGGATGTGGCATGTCTTGGCTAACTCAATTTGTGGAGAAATGCACCTGTCTCTGCCT
TCCCTCCCTATAGATTTACTCAAGGGGAGGGGGGAGGAGGCGGAGGTATTGCAGGGAAGA
GAAAGGGAGAGTGAGGGGAGGGTTTCGGAGCGGAGTTGGTTGCTGATCCACTACCCTCCT
CCCTCCTCCTCCTCCTCCTCCTCACCCCCCAAAAACACTCACCCACATGCATATAAACAC
CGTGCACCAAc
>NODE_381_length_372_cov_1.728495
TTAAACTAGCGTCTTCAAACGTAGTGAAGAGCGTCAATGCATCAAAACACCACCAATAAA
CAATCCCAATGATCCGCCGTAAGATCTCCCAAGATGCATCAGTCGGTCAGGTGGAACGCT
CGGCTCAGGACGAGCTCCGTGGAGGCTCCGCCCAGGTGACACGCCTCCAGGATGCACACC
AGCCTCTGGTTGGTCAGCTGGGCCGCCGTGGCGATGAGGTCAGCTGACAGGAAGCACAGA
GAGAGGACAGCAGCGACAACATTAAGAAGCGACCGGAAACGCTGATGAGAAACCGTCATC
AGTCCTAGTGAGTGTCCACGCTGACATTCCTAAACTACCAAGAACATTCACACAATGTGA
GCATGACAGCACACGTTCTTCTGACTGTTCTAGGATGActgttctgggttcgttcagact
gtgactcctggatggatgcacaaaccccggttctagtgaagttgggatgttgggtagaac
ataaataaaacgtgttgcagcatcagattcacaatg
>NODE_382_length_835_cov_11.844312
AAACAGTTTAAAATTCAAGAATTTAATTTTGCCACATTTTCCCAGCTGAAAATGAAGCAT
CATTAAGTTCTTGTCCCCACTTTCATTTCTTGAATGAGGTTTTAAATGAGCCCCATTTCT
CTCACGTCGATTACATGTCAGTTTTGTAATGACAAAACAAATCAGAATTTAGCTCAAGCA
CTTAATCTCAAGTCATCATCTCTATTTAAGATCAAAACATCTGATGGGTAGATTATTTTC
CCCACTGCTCGATGAGGATCCCTCGCTCCAGAAACCCCCTTTTAGGAAGTGTTCCCATGT
TTGACAGCATGCCAGTCTCAACAAAGGGGAAATGCTGAGTTCCCTTTAATAGATCTATAT
TCATTTTCAAATGAGTTGATTAGCCAGCACAATGTCATTGGATTCAGGGGCCCATTACAC
ATTTATGATGGTAAATTACTGAACATTTACAATCCAAATGAAATTTCATGAGGAGGGGAT
ATTGAAAAAATGAAGGGAGAGAGACGCTTTGCGTTCATCCCTGTAGCCTTGCCTCATTGC
ATCTCTCTTCCTCTCCCTCCCTCTCTGTCTCTCTCCCTTTTCTCCCCCACTCTCTTTTCG
TCTGTCTCTCACACTCTCTCTCTCGACTCTTGTCTGTTTCTCTCTCACATATCACATCAG
TGCCCCCTGTGGTCCAAGTGGGCATCACATGAGGGTCTGCAGCCGTGCGCACTCGACATT
TAAGGAAGTGTGTTGTTTTCATACTGCCATTCAAACAGCACTGGCTCATCTACGAGTAAG
GTAATATTCAGGGATGGTTGTTTTGACTTTAAAAGTGGGGAGATGCAGGCAGATTGCAGC
GGAAGGATGGATGTGTGGAGCCGAGGAGGTTGTTCCCTCCTCTGTCTTTGGTGTAGAGTT
ACATGTAGGTTCAAACGTCCTatagatccctgagcaaacacctctcctctccaatcagcg
ctcagcactctgcagccct
>NODE_383_length_318_cov_45.836479
TTGACTTCAAGTTCTGACTGCCTTACGATGTTCGGGCAGGTGGTTCTGAAAGACATAGAA
AAGACTTTTGGGAGAAGACATAATGAAAAACAATAAAAGGATTGTAGAATAATATTGAAC
AATTCTGAAATTGCAGTTCTTTTGATGCTTGTGATTATTGCAGATGTACTTTAGAGAAAT
TTCATTGAAAAGATATGACTCTGATGTTAATTCTGTAGAATAGCAATGTATACCAAATGT
AATCTTTCCAATGCTATGAAGAATTTATACATGAAATTGATATGCAATAAAACCTGTGTG
CTTTTTAAATGAGAGGTCTACTGTGCATTCGTGAGCTGCAAGCGCCTGGAACTGATCACT
GAACAGTAAACAAAGAAGAAAAGCCATTTCCCTTCCAGTTTGTGGTTTGTTATTTGGAAC
CACAGAAAGCTCAAACACTTAATGAATCATTTAAGCCATTTA
>NODE_384_length_290_cov_3.744828
AAAAGGTGAGCTGATGCTACACTGCCTGTGCTACAGCCGCTGATTGCAACAAGTACAGTG
TGTATATGCAGACACACCCATAATACACACACAAGGATTGCTCTCTTACCCCTTGGCCTC
AGCCTCATCATCATCGATCCATGTCAAGATCTGCGTTGCCAAGATGGATGACACATCCAA
CTCTTGAATGTCATGGGTGGAGGCCATGACTAAACAATTACGATTCGCCTGCGAGATAGA
CAGAGGCATGAAGTGAGGGAAGGGAGAAGTGGAGGACAGCGAGGATGGGGAAAAAGGAAA
GGAAGTTTACACTTAATGTATTTGCAAAATTTGAAACATAGGAAAAGCCACAAGAGGCTT
TCTTTCCAAGTTAATTCCGCCTATGGTCACAAAACCAACTTTTTTTTTTTTCTTTTGTAG
acaaactgaaccct
>NODE_385_length_307_cov_1.130293
GAAAAAAAGTCACGTTTTTCATCCAGGAGCAACAATTTGCGCTATCCAGGACGTTTCTCT
TCTTGTGTATGTGATGCAAATTGAACCGAAACAAGAAGAACTCAATAAACAAACCCAGTT
TCACAGCTATTTGTGTGACACTTGAATTGCAACTTACCAAAACAATGGCAAATTTCTCCT
CCAGCTCGGTGGGGTCAGGCATGGGCACCTTCAGAGGCATGATGTGATGCTTCATCTCCG
ACTGGCCGTCCACACTCTCTATATTCCCCATCTTCTCCTTTTATTTAGGGATCCTCTTTG
TTTAAAAAAAAAATCTTCTTTCAGCTTCTTTCGGTGGTAATAATCCAAGTTAATGTTAAA
AAAATAAGAAGAAAAATCTTCCAAGtactccaacaagtttcattcaaatccaaataatcc
gccagactgacagcgcgttactgttccaaag
>NODE_386_length_871_cov_17.408726
AAAACCAAAACCTCCTTATAAATATATATACATACTTATAATCCATCTATCCGTTTGCAC
ATAAACACACAACACAACCATTTGTCCAAATGCACACATCTCCCCTGTGTAACAGCACAC
CGAATGTCCTGCTCTTACACCATCAGCAGCATCAAAAAGAAGAATCTATATTCTCCCCTC
CGTCTTTTTTTCATTTGAGTGACTATGAGCAGGAGCAGCAGCAGCAGCGGCAGCTGCAGC
CTCTCTCCCTGCTCGTGCTCAGTCGGGGTAAGGCAATAGGTTTAGCAGGCGAGGAGGCGA
GGCAGATTTATGGTGGTGGATGTGACCTCTGGGGCCGTAACACGGTGATGGGTGAGTGGC
TCTCAACGGTAAGCTACTGGCACTTGACAAAGTGCCCGAAGCAGAATGAATTTACTTCTC
TTTTCCTCAATCATCAAGCAGCCACTGCCCTGACCCCCATCCTGACTGCTATAACAAGAT
CTCCCATCTCACAAGGGCCTGAAAAATTTACTGTCACATCTACTTTTCAATGAGCTCAAG
TGAGCACTTCTTTCACCTTCAGCGGAGCAGGTGCTGGTGTAGAGGAGGGCTAACCTGCCC
CAGCGTGTGTTTGTGTTTGTGTGTGCGTTTTATGTGTGGTATATATGTGTGTATGAGTGT
GTGTGTGTGTCTGTGTGAGAGAGAGATGAACATACATGGTGAAATTTTTGTACACACATG
TAAGCTGGTCCCCCTCACTTGCTCCCTCACTCACTCCTGAGTCACCAAAAGTCAGTGTCT
CCGCCACGCAAATCCTCACAAACACATACACACACGCTAGAATGCGCAAAATATAAGATA
AGAGAAAAAAGATAGACAAAGACACACAAAGACGTACAAATCTTTTGTTGTTGGTTGCCC
ACACATAAGAAATCTCACATACCCTCTATAACACACACACACATAAGCAGAATAAGGTTG
CCAGACAGGGACACAAAGggcactgctatacggatgtcagtagacacctctacca
>NODE_387_length_747_cov_17.741632
CACATTTACAGTTTAATAGTTGTATACAATTTTTTGCACCTTGAATCGTCTCTAGCACTC
CAAGACGCAACTGGGAAGCTGATAAAATGTGCAATTTATATGCACTGAAATAATGCTGGG
CGGAAATGACAAATGACCCAAATAAGTGACGTGGCTGCTGTGTATCATTATGACTCCTGC
CTGTCGACCTGCTCGCTCTCTCTCTGCTCTGTAGCTCCGTGCTCAGAAACTGTTGAGCAG
TTTTAATTATGTATATAATCAGGTTGGGGTCAACATATTTCATGCCAAAAGAATGATGCG
TATTTAATGACTCTAATACATTACCATCTATTTGCAATCTCATTGACGGAGTGCTTGTGA
GTTTAACTACCATTAATCAGCATCAAGGTTTGTCTATCTGGAGAAAAATAGATTAAGGGA
GGGATTTTTTTCATATGGCGCATTACAAGAGATCCACATTGTCCTAGTTAAGAGCTATGC
AGAGCAGGCTGATAGATAATGGTCACCTCGAGGCTGCCTAATAAAGCATGTTAAAGGACT
TAGGAACACGACATTACTGAGTGTAGTTTTTACAATACAAGATGTATTGGCTTAATATAG
TTACTCACTGATGCTTACCTGACTAAATGCCCCTCACACACAATCAAGGCTGGCTGTAAT
CAGTTATGTCGAAGAGGACAAGCGTGTTTTTGAGGATGCCTTTGAAGTGTTTTGGGACTT
TGCTGTAAACAGCGAGGCCATCAGTCATGCTGAGATGAGTGTGCGCCTCAACCTGGTGAT
GTCATCTGACTAAAATGTAATGTGGCTTGTGTGAAAAAAAAAAGAAAGAAAGAAAAAAGG
acgaggagtgagctcactgtcccctctggcctgagaagcgaaaaaaggttt
>NODE_388_length_344_cov_2.872093
GGACCGTCGTGGTGAAGAGGGAGCTGAGCCGTAAGGCAAAGCTCGCTGTTTACCAGTCCA
TCTACGCTCCAACCCTCACCTATGGTCATGAGCTTTGGGTCATGACCGAAAGAACGAGAT
CGCGGGTACAAGCGGCCGAAATGAGCTTCCTCCGCAGGGTGGCTGGGCTCAGCCTTAGAG
ATAGGGTAAGGAGCTCGGACATCCGGAGGGAGCTCGGAGTAGAGCCGCTGCTCCTTCGCG
TCGAAAGGAGCCAGTTGAGGTGGTATGGACATCTGATTCGGATGCCTCCGGGGAGACTTC
CTTTGGAGGTTTTCCGAGCCCGTCCGCTTGGGAGGAGACCCCGGGGTAGACCCAGAACCC
GCTGGAGAGATTATGTATCTCGTCTGGCCTGGGAACGCCTCGGGATCCCCCAGGATGAGC
TGGAAAGCGTTGCCGGGGGGAGGGATGTCTGGAACGACCTGCTTCGCCTGCTGCCTCCGC
GACCCGAc
>NODE_391_length_258_cov_10.658915
AGAGCCGGGAGTACCAGGGGGAATGGAGGTTAGAATGTCTACCAAAGTTCTACCTCCGTT
CCCCTAAGTTACATCCAGGTGTAACAGGGGAATGGAGGTTAGAATTCCTAGCTAAGTTCG
AGCCAGGAGTACCGGGGGGAACGGAGGTAGAATTTCTACCCAAGTGACATCCGGGTGTAG
CTGAGGGAGAAAGTCTACCTCCATTCTAGCTAAGTTAGATCCAGGTGTAACAGGGGAATG
GAGGTAGACTTTCTCCCTCTGTCAGAGCCAGGAGTACCAGGGGAATGGGGGTAGAAATTC
TACCCAAGTTACATCCAGGTGTAGCAGGGGAATGGAGGTAGACTTTCTCCCTCAGGCGAA
TGGAGGTTAGAATTTCTCCCTCAAAGTTACATCCAGGAGTAC
>NODE_392_length_294_cov_14.408163
CTTCCCTCTATCCTCCCTCCCCTGTTTTGATACAAATATGGCTGCATTTGTACAAGCGAA
AAAGACAAAGCAAATTATGTAGCTGATAGATTCATCCTTTGTTTCTAACTTTAGTTTGAT
TTTGAATTCCATCTGGATTTTTTATTTTTCTCCCCTCTATTTTCTTTTGGTTTTCTTTGT
TTCTCCTCAGTCTCTGGACTAAATATGTAGCTTTGATACTAAAAGAGGTCATTGTCTTTT
TCCCATTTCGCTGCGGAGAACATTCCTTTCTCCTTTTTTTCTTTTTTTCTTTCTTTCCTT
TGTTTTGTTGATATTGCATACGTGTCACTGATTGAAATGGAAGGTAGGTAATGCTTTGCC
TACGCACGTGATCTTTATGCAGATGAGAATGTGACAAGCACCCTAGCCTGAGTGACGTCA
ATGTTTCTCTCTCTCTCT
>NODE_393_length_560_cov_12.260715
TTCTACCTCCCCTCTCGGTGGTACATTTGCCCTTTTTATGAGCCCTCCTTTTCCATTTTT
TTTCCTCCTCCTCTTCTTTCCTTTCTCTTTTTTTTCTCAACCCCAACACGGAAATTGAAA
CTGTATCTGGGCTTATCTGCAACCTCCCCGTGCATCAACTGCCGAGATGTTTAGACAAAT
TTTATGCATTATGCAGCGCAAATATCAAAACAGTTCTTGGCAGTGCCAGCAGAAGCCTCA
TTAAAAATTCCTTAATTAAATCTTCTTGCAAAATGTAATCAGTCCAAGGAAGGGGTTTTG
TGTGTGCGTGCGTGTGTGTGTGTGTATGCGTGTGCAGAAGACGACGTGTGCGTATGTGTG
TGTGTCTGTCAGTGCCAAGGCTTTGATTTGTGCCCTTCATGTTATGGCTTGGAGAAGTAA
TCATTAACGCCAAAGCCACTTTGGCTTTTCAAATGCTGTTTTTCTTTCTTTTTAAACAGA
ATAAACAAACAAGTGATAATCACCTTTCTAGTGTCGGCTCAAGATGAATCCAGGACGGGG
GGACATTGTTCTGTGCCCACTGAAAATAAGATACCTCGCCTCCCCCTGATGCTTTTGTCT
CGGTTGGTGTGAATGactgcatttttagatcactaaaacagcagaactcaagaggaaccc
ggactgagtcacggctaataatacaaacttgcacagatctatgg
>NODE_394_length_886_cov_13.084650
CGAAATATATCTAAATTAATTTACCTAAATCTTGCTGTGCTCGATCAAACTTCTGGTGTC
TGTATCCAAAGTTACTCCTCAGTGGATGCCTTTGCGCACACGCAGCGCTTCGTTTGAATT
AAAATAAATAAATAAATTTAAAAAAGAAGAATCACGGCCCCCTAAACAAGGGAGTGTTGG
TGCGGATTTCTGAATGGACAAACCGCGCAAAAGCAGCCGTCCTTCGTGGCGAAGGTTACA
CCATAAGATGCTGTTGGCTTGTTAACCTTTCAATTAAGTAAATGTGCGCAGCATGCGCGT
CTAAACGCGCTCCTATAGCTTTGTGTGGTAATTACAACATTTGGATCGACCCGCTATTGA
TGACAACAGGTTGACTTGCCCCGCAGAACGCACGAGAGTAATTGCTTAAAGGTAATTGTG
GAGAGAGAGAGAAAAAAAAAATAATGCGCTACTATTAAACCCGAAAAGAAAGAGCACATA
TGGCAGAAAAGAAGAGGTGCGTGTGTCAACTCTGTGGGCCCACCGTGCATATAAAATTGT
GTGACAATTGCCGTGGAAAACACTCCTGGTGGAAGGCAATTTCACAAATAATTTTAGCAA
CAATTAGGGAGTGTGGAGGGGTGAAATGGCGATTTCACATGCAGATGTGCCGGTGGGAAG
GATCTGGTACCCTGCCGAATAGCTATGACCCTCACTCTCCCGCTTTGGTTTGCTTCACAT
GGGACAGAGGAGCACAAAGAGACCGCCTCACCCTCCTGGGAAGGCGCAAAGAGCACTGGA
TTAAGTCAAGCATCAATCATGTGAAATCCAAACAACAGCACATTGCTTTCATGGAGAGAG
AGAGAGAGAGAGAGAGAAAAGCAGGTTCTCCAACAAATATCTCACCTCTCAGTTTCTCTC
TTTCTCTGCAGCTACAACAGGTATGGTTTTTTTTAAATCACACAGATTATTATTTTTTTA
TTTAATAAAACGCTAATAATCCAGTTTTCCctcaaatgactcacgcaggtttactctgtt
ttgtcctcat
>NODE_395_length_556_cov_12.847122
GCAATTTGTATTCTGAGGCCAGGCAAAAAGCTCTAAACTGATTATCCCAATTTGAACCGT
GGCAGTCCTAGATATTGTTGAGTCTGAAAGGGCCATCTAGCTGGTGAATGGGCTTCTCAT
ATGCCTTCTGAGTTTCATGACACAATGTTGCGTCTGCTTTGCAAGGGATAAATTAAGCGT
GTGAAAGTCTAAGCAAAGCCCTCATTTTCCAGTTAATCAAATCTTCCCCTAATCAAATTA
GCGCACATAATTCCTCTGGATGCGTGGTACAAAAACAGCATTATCCCCCTCTCCGGAGCT
GAAAGGCAGGGAATCAGCGTGGTGCCTCTCTCTCCTCTGCATGAGCAGCCCTCAATGGAA
GAGGAGGGCCGGGGTGAGATGGGGGGTGGAGGAGACCAGGGGCAAAGGGGGAGGGCATGG
CTCTTCCCAGTGGCCTAACAGAGAAAGGCAAGGCTGGGGTAAACTTTGGCAGCGTTTAAG
TTCCCAGCTCATTAAAAAGCCTGGCTCAGTGGCCACCTCCAGGGAGCACTGAAGCGTTGG
CTAATGAGGTACTTGTTTAATTTTCTTTCAAAGGGCTGGACATCTGTGACACCCCCACCC
CAAACCCCACACTCCCTCCCATTTCTCCCCTCAGTCCGAAACCCCCATGCCTCATCTTTT
TTTCTTCAAACCCCACACAAAGCCCATCTATCAATAGGCc
>NODE_396_length_782_cov_9.067775
CAATATCTTGTATTTAGGCCTTCAGGAGCAGTAATCTGTTGTCTGATCTGCCTGGTACAT
TTCTTGAGACATTTGCTGAAGATCATGAAATTGCATGAGTAATACAATACAAATCTGCTT
CTTTGTTTTTTTTATTCATTTCTTTGCAGCAGATTAGAAGATTTGCGGAGATTTGATCTG
ACCCTCCCGCACTGTTGTAGGTGGCCTTGACATTAAAGTCAAAATGAAAACTTTAAATAA
CCATTCCCACCGGGATCAGCTTTCTCTTGTTTTTTTTTTCCACAGCAAGTGCTTTTGGAG
TAGATGTAATGCTCATATAGGCTGACACAAGAGAGAAAAAAACAGGAATACAAGGGTCTC
TCAGTTAATGTATCATCATCTGAGTGGGTTTGGATTGGAGTTATTAGAGTATTTCACTTC
ATTGCATGACCTCCTGTTCCTCCTCAGATCATGAATCCTATTCATTACCCAGTCCTTCTG
GAGTGCCCGCCTTTATAATATTACTCAATTTATATTCTGAAGCGGGCTCCTGGGAGAGCG
ATCAGCGCTCCGAAACAGCGACCCCCCTATAACCCAATCACAATATTTAAAGGGCAGCAA
AGAGCTTTTTAATGCGCGTCGTAGATAACCATTTAAAGTGGATTGCTTTGGTTTAATATG
ACCTTAACAGGCTGGCAGTCACATGTGAAGAATGAATAAGCTAATAGGAGAGACGACAGG
GAGAAAGAATGAAATCAAAAAGCAGAATATGAGAGATTTGTTTCAATGCTTGCTGGCCTC
TTGACGGCTGCTGAGAGGAGCATGATAGAGAATCACAAGCGTGTGAATGAAACAGGACAG
GCGATGAATgaagctactgctcgcatttctctttcccttccctcagagtatgaactgctt
tatcatgataaaagacaagacaggta
>NODE_397_length_318_cov_2.540880
AAAAATGCCCTACTTAAAGCTGTTCACTTACGATGTGATCACAGAGGACAGATGTTAATG
GAAGTTTGGAACAGTAAAATGCACCAGTGAACATGGAGATGGAGAGGCAGGTAGCAGATC
GAAAGACATGGTGGAGGCAGACAGGACATAAGGTGACTGCAAGTGATACAGAGACAGAGA
TGAAAGAAGTGTAAAGTAGGAGAGAGAGGAGGGAGAAGTGGACGCAGCAGGGGCATAGAG
GACAAAACTCATCTTATTCCGGTCAGGTGGAGAGATAAGACTGATGTGACAGAGAGGAAG
AGAGAAGGATGATAGAACAGGAAAACTTTTGGACAGAGAGGGATGGAGGGCAGAAAACGG
TAAAGAGAAGGATGAAAGAAGGGTAAAAGAGAGGATGTTGGAAGAGATCTAGAACAATGA
AAGAGAGGTAGAATGAATGGAATAGGGAagacatgcaatgat
>NODE_398_length_372_cov_14.459678
CTGGAACCCATGTTTGGGGCAGGTGCCTCGATCGCCCCTGGCTTAGGGCAACAACCTGAG
TTGTATCAACTCCAATGTCATCCATCGCCACAGTGCTTCCACAAAGGTAAGAACCCGTCT
CACTTTTATTTCACTGTTTTTTTTTAAATGAGATGACAAATCATTCTGTGAAAATGCACC
ACTAATGTCCTCTCTCTCTCTTTTCTATTTTTTGTCTTCCAGATGGGAGTGGAAGTGTTC
CTCCGTTCTAAAATAAGTCTGTGACTTACTTCATCAAGTATGGCATATTGTCATATTTTG
TGGAGCACCTTTTACTGAAAAGTAAAAAATAATTAAGTGTATAAATATACATAATGTATA
TACAACTTAAGGACTTTAACTCCTACATGTCACCTAAGAACAAAGATTGGCTTTATATTT
TTGTTCAGTCATTTATCTGTATACTACTACAAAACTGGTGCAACATTTACATGATGGTGC
AACCGCATGGACCCACAACTGACTGGGTTCTGAGTC
>NODE_399_length_827_cov_2.798065
AGTCCTCCAAAAATGCTCCTCTAAATCAGGATGTGATGTGATGTTTCTGATTACCACCTC
ATTAGATTAAAATGCACACTCACATCAGCTGAATTCATTGACTCGGTTGCACCTCCTCAC
CTGAATAATTGTTGCTGATTCTTCCTTTTTGATGTGTCCAGATTTACAGGGAGCAACTCA
ACACTCGCATCGTCCTGGTGGCCATGGAAACCTGGTCGTCTGAAAACAGGGTCTCCATCG
GCGACGACGCCTTGCTCACCCTGCGTGACTTCATGAAGTACAGGAAAGAGAGCATCAAGG
AGCGCTGCGACGCCGTACACCTCTTCTCGTGGGTTAAATCCTCTGAATTTGTTTGGCGCT
ATTGTCCTCCTCCTTCTCCTCTGTATCCTCTTTCCTTCTGTTTCTTCTTCAGCCTCATTT
TCTTCTTCTTTCTGCTTCCTTTTCATTCTCCTCATTTCTTCTTCTCTTCCTTTCCTCTTC
TTTGTTTTCCTCATTCTTCTTCTACTTCTTATAACTTCTTCTTCTTCTTCTTCTTCTTCT
TCTTCTACTCTTTGTTGTCATTGTTCTTGTTTTTCTTCTTCCTCCTCTTCTGTTTCTTGT
TGTTTTTCTTCCTTATTATTTCTCATCTTTTTCATTGTTTTTTTGTTGTTCTCCCTCCTC
TTTTCTTGTTGTTCCTCCTAGTTTCTTCTTTATTTTCTTTATATCTGTTGTCTTTGGTCT
CCTGCTTTGTTTTTCTTTCTGTTTCTCATCCTGCTTCTTTTGTTCCTTCATTCCTCTTCT
TCTTCCTCCTTGTTCGTCTGCTTTCTCCCGTTCTTCCTCTTCTTCTACCCATTCTTCATC
TTTGTCATGGTCAGTTTTGTTTTTCCTCCTCCCCATCCTTCTTGTTCACCTTGTCTTCTA
ACAATCCCTCTATCTCTACTTCAGTGGGAGGACGTTCATGAGCAGCCGCAGTGAAGCTgc
ctacatcggag
>NODE_400_length_720_cov_15.087500
ATACTCTCGAATTACACAAGTGATAGGGGCACAACAGTAGAAACACCTTTGAATACACAC
TACAAACCTTTAGAACTATAATCAGAACTGTGTTTCGCATAATTGTTTTGGTCCTGCTGG
TAAATTTAGCGTTTAAGTAAATCAGCTCACTTACATAGAACATTACAGAACAAGAGTTTC
TATACATGTGCAGCAAACGTATCAAGCTATTTTAACAAGTGAAGAAAGGTTTAAGTGTGC
TATAAAAAATACATATTTATGTGTCTGATGAGTGTATTTCACAACAGATCTGAAGCCAAA
AATAGGACTTCAGTGCAGATTACTACACTAATAAGGCACCTTTTGCGGTATTTATACGTG
ACAGAAATTGACACAAATGTATTCCCCGTAAAAGCAAAGTTATGCGATGTGAACACTAGA
CCTAACATGCCTATGTATTACGCTCCTGGCGGACAGCTGCAGTAGAGGCAAGCATGTACA
GGCAATGTCAGCACTCATTCCCTGTTGCGACACGGTACCTGCTCATACTTCTCCAGCTCA
GTGTGGTAGATACTGCGAATCTGGCTCAACTTGCTTTTGTAGTCGGAGTGCTCGAGTGAG
CTGTCAGGTGACATCCCTCCCGAACTGGTGGCAGCAGACACGGCAGCAGCAGCCCCGCCG
CCCTTCTCCGGCCCCGCAACTCCCTCCGCCAGTAGCATGTTGTCCAGTCGCACCAGCTGA
GGATCCTGAGGCTCCTCCTCCTGCGCGTTCCTCATTGATAGGCCTGTCAATACAATAAAC
AACTGTGTTGTGGATGAAATGACTACAGCAGAGTTTCAGAACATCCATTTGAATTGGAGC
CTGTACAATGGAAGAATTCTAGTt
>NODE_402_length_793_cov_9.711224
CCATGTAATGTGGCTGTGCTGTGTTGTCATCATGTGGCCATGTGATGCCATCTGAGTGTT
TAAAATGTAACCCTCCCACCCTCATCCTAGTTTACAGCTTGGCAATACCACAAGTGACCA
ATCAGAAGCTTGGCTAATGATGCATGAGTCGTGCAAAGTACCACACAAGCAAATTCATCT
GAACATTTGGGAGAGTGCAGTGGCAAAAACAAACACACGCACACCGTAGCTTCCAAAGAA
AATAACTGGAGTCATTCAGCCTGGCATCCCTGAAGCTCAAGGGTTCCCCACTGTACATAT
GTAGGTATGTCAAGTTTGTGCGCATGTATAGGATGCATGAGGATATGTAACTAAGCCCTC
TCTCATTTGGGGGGGTTGTTTTACCTGTTGTGGATCTGAGAGTTGAAGTGACAGTGGAGG
ATGTCATTGAAGGCAAGCAGTCGTCATCTTGGGAATAACCAGCCTGAATTGCACGGAGGT
AACTGTGGCTTCGAGTGCGGAACGAACCAGGCAGGTCCAAGGCCTCCATGGCCTGGGATT
CTACTTCACTAAAAACGGACTCGCAAACTGACTCAAACTGGCCATTGATCTCAGTCTCAC
TCACCTGAGAGACAAAAACAGGAATAGCAGTCCTTAATTTTTCCTCTTCCTTTCTCTTTC
TCACTTTGATTCTTCCCCTTTGCACAGCAAATATGAAGGAGTGTTAGCATAAGGGAATGC
CAGTGTCATTTTCGACCTTAAACTGAATAAATGTCAGATCAAATGAAAAAAATGCAGATG
ACAACAAAAAACAATCAGAAATATATATATATATATATATGCAGTTTGTGTTGTAAAACA
TTCAATTAACCACAAACTCCAAAACAAAGATACACTCTATACTGGATACTATTAGGTGGG
ATATAGGAAGAACACATAGCTTTTGTAATTCTTtatc
>NODE_403_length_549_cov_20.606558
ACGTCTAATTCTGGAGGAGAAGATGTATTTCTTACTTCCCCAGGAAGCGTGATTGGTGTG
TGTCTGTGTATCATGATGAGATCACTTGGCGGGGCTGAGGATAAAATGTCGCTTAGGATA
ATGTGATTGCCCTTAAGGTACAAGGAGGTGAATTATATTCCCTGATTTATAATCTGAAAA
TTAAAGACTCACTCATTTTCTAATTTAATTCCACCTTCAATGGAACAATGTTCACTCTGA
GCCAAATTGGCGAATAATGTTACTAATTCAGATGCAGATGTAATTTCTATTCGGGGGGCT
GCGGCGCGTGGTGATGAACGAGTCCCGGATGGATCGTTGCCACTCCTATCTCCCCGTCTC
GACAATTCCCCAGCAGTTGTGATAATAACCTGAGCAATAAAGGAGGGATAGGCAGTGCTA
CCCCGTTCCACTCCTCATACCCCAAGTCATCTGATACTTCATCTAATAGTATTTCTGTCC
TTTCCTGTGTCACTCTGTCTTAGGGCAGCTGACACTGCGCTCCTTCCATACAGGAAAACA
GAGTACGGCGAATATTATAGATGTAAAACTGCATTAACATGAAGACTCTTAATAACCTGC
ATAATTACTGCTGCCTTCTGCAATACAAAAAAGTCATCGCAATAAATCTGCTGTTAAAAA
CTTGAttgaatgcagggtaaatgtcaaggtaat
>NODE_404_length_338_cov_5.236686
CAAGTTGCAATCCGTGGCTGCGCTGTCCACTATTTGTGAATTATGAGTCAACTATTAGTG
TTGACTGACGACTCTGAAGACGATCGGAAGTCCTAACTTGCAGGTACTCGCTGTATTGGA
CCAGCAGCTCAGGTGCAAGCACAGGCGTCCATTTGGAAAGAACAAAGCAGGGGAGGCTAA
CCCAAGCAGGAAAGATCTCGTTTTCTGTGCTGTGGCTTTGCAGGAAACTAAACCATTCAC
CCAGCCATGTACTCCCATCCTGAAATGGGGGAGTGAAATGCTGAGAGCCAGAAGGAGGCA
GAGGGAGGCAGGAGGATGGGGGCACCAAAATAAAAACTAATAATAATGACTTTATTTCCA
TCTCCAACCCACAGATGTTTGCTTCCTTCCTTTCCCTTTCATGTCCGATGAAAATCTTTT
TTCTCTCGTACggctttgaggagaaacaacggcgtgggcaattgtagatatgaaagtgtt
tg
>NODE_406_length_846_cov_11.140662
AATGGTGTATTGGTATTTTTCACTATTCGTCTGGGATTGCACAGTTCTGGATGTTACTAA
ATTCTAGGCTCAATGACTTTAACCCACTGCCACTCCTCTAAACCCATCACAGTCTTGCTA
GTATTGGAGCTTGGCAATGATTTTCAGAATGTTATATTAGGGGGGGATGCCTGCTGTCCC
CACAGCAATGGTAGTGTTAGTTGATATTGCATATTTGGTTGTTGATGCAGATTGCGCTGC
AACAGATAAAGTCAATTCCAGGAAGCAACCTTTTTCACCAAAGTCAAGCATAGCTGTAAG
ACTTCTCTGCTATCTGAAAAATAGGTTTGAATTGCATGCAATTTGTGGCAGGCAGAGCAC
TCCAATGGAGGGAGGCTATTAGTGAAATGCCTTGCCACTGTCTCTTTAAATGCCAATAAA
TTCCCATCATTACAGAATCTGGCAGTTTTCCTCCCTGTCTGCAGCCTGGGTCTTTATCTC
GCTCTGCCTCAGTCTCTGAGCATGTAGATCTGGCCCAGTTAGATTGTCATACTTAACAAA
CATTAATGATTAATTTCCTCCACTGAGTCAAATGGGGCTAAAGGGATGACTCGATTCATC
TTATCGCACCACAAATTAGCATTTCCCCATATTCTCCAGCATCAACTGTGCATTAAAATT
CCACATTTACCATTCTGGGCACTGGCAGCTGTGGTGAAAGAGCCAAGGAGATCTTCCTCC
TGTGTTGCTGGAAATTCTGATTACTTCTGTGTTATACAAAGAATAATTAATTCTGCCACT
TTCTGCTTGTTACTGTACGTGTCTGACTGCTCTGAGTCAAATTACTCACTGAGGGGTTAT
TTAAAAGGTCAAGGTGGGCCTTTTTTATTTGCTGTGTTAAGTCCTGGTAATGCAGTACTT
TCACTCTTTACTTCCACTGTGATAATTTCTGTATTTTGAGGGGATCGGTGCAAAAGAGTG
Caaacattcacattgtgctgtgcttgatgt
>NODE_407_length_495_cov_15.836364
CGCATTGCTGAAAGTGACCCGAGATTATGTGAAACAAAGACGTGGTAAATGCCGTCATCT
ACACAAAGACAATGAGATGTTACGTCCAATGTCATGGCATTATGTCGGAGAATTTCAACA
AAGAATTGAACCATAGACAATATCGGCTTGGAAATGGAGAAGGGTCTGAGCTGCCACATC
AAAATGGACAAAAAAGGCATAGCATTTGAAAGCCTAAAGGCTTAAACTAATACAAAAAGT
CTAATCAGACTAGCAATCCCTGATGTTAATGAAGGTGTCACACATTGCACAAAGAAAGTT
GTGCCTGGCAATCTTCCATTTTTCGGCTGCCTACACCAGTGACATTTCATCTCACATTCA
AAGAGCGCTGAGGCCCCTTAATGAAATGCATAATTAACATATTCTAATTGTGCTGAGCAC
AGTGATGGTTTTGACAGAGCTCACTTTCCATGTCTAATTCAATGCTAATTTAATCTGTTC
TTTTCCCGCCGACATGACCTTTCTTGATTGAGTTTCACCGCAAAGAATTTTTTGATGGAT
TGATTTATCAACCTCTTGGAATGCAACAAAAGTGCCAGTTTTAGACAGACGAGGGAGCGA
AATGACAAAGACGATGGCAGACGAAATCaggtgactgtg
>NODE_408_length_953_cov_6.806925
AGCTGCCTGTTGCTGTAGTTTCCTTAACAACACCTTTTTGTGTAATGCTACCTTAATTCT
GACAAGAACAAGAAGGGAAAAGCAGAGTTCATGTTTTTTTAAGCAATTTGTACCGCTTGT
TACACTGCGAAATATGCTCTAAATTTTATTTTCTGCAAGACAGCACATAAGAAATAGGTA
GAAAGGAAAAGAAACTTTGATGTCTTGTTCCTTGACAAACGTTGGGCCCGGGCTGTTGGC
CATGACAGTAAACCAAGAGGTGGGTGAAGAGGAGCTCAGGCCGGTTTAGATACACACTCA
GTTCCTCTGAGAGAGCAGAAAAGAGAGTGAGGAGAGAGGGGTGAGGGCAGAGGGGTTAAT
AAGGCAGTGGGAATAATACAAGCGTTGGCAGCTCGGTGTGTCACTGCCTTCTCGCCCTGT
GAAAGAGCAGGACACACACACACACACAGCAGGGGAGAAGGACACAGACTGCTCAGTATG
CAGCCCTGACATTGTCCACATCTGATACGGGACATTAGCCCCTAACTCCCTCCATACACC
ACTGCCCTTCACTTTATATTACTTTATGTTAATAGAAAAATATTACATACAACATCATTT
GTCTTTGTTACCACGGCACCCCACAACTGATTTAAATGCATGTGTTTACCTCTACAGACA
GGTGAAGACAGGGGGAAGGGTGGGTGACTGACTGTGTGTGTGGGCGTGTGTGTGCATGCG
TCTCAATGTGTGTGTGTGTGTTTGTAATAGGGGAGGGTACAAATACGCGCATCTCGTTCA
GATTTATCGATCTTACCCACCTCTCGCCAGGACTGAGCTGTAACCTATATATAACCTGTG
TTGCTGTGAGGATGGGTGTTGAGTGTGGGACCCTGACATCAACCTGCCATCACCCACAAC
TCCAGCTCTGCACTGAACACTGGCTCTACTCTGAGACAAAGACAGGTGGACAAAGTAACA
TTCCAAAGGCCCACCTCATCGATGCACCTTTACTTTTctaactgaatatcaatattgata
gttttttgggtttttttttagtaaaaatcattacatatgtgtatattaccattctacgct
acagaatgtgtactagt
>NODE_409_length_775_cov_15.225806
ATTTGGAAGCGGAAACTCGTACTGACAGCTAGATTTTTTGTGTGTATTTCCGTACTCTAT
ATTTACTTGTGTATACAGTAATGTGAACAGTTTGGGTAAAATTCCACTTTAGGTCTAAGG
CGTAGTTATGGTCATCCTTTTCAGTGGAGTATAAAATCCATCTTTGTCCTTGGGACAATT
GCTACTAGAGCTGGTAGATTTGAACAAGATTTAAGAGCTATAAAAAAAAATATGAAAGAG
GGGGAAAAAAAGGAGAGGGATATGGATTGAGACGGAGAAGTAGCAGGCTGATTACAAGGT
GTCAAAATTGCCAGGAGCAAGAAGGTGAAAGCAATCAGGGGTGAGAAGAGTGCAGCATTC
GTGAGGGGCAACTAATTATCCATCTCATTTGTGGAGAGAAGCATTTGAGGCAGCTCTAGC
CCACTGAATGGTGACAGATTGGTGCGGAGGAGAGGGGAGGTGTTAGAACAATGGAGCCCA
GCTCACCATCATTACTGCATGCTAATCAGCAGTGCTTCTGCACCACCAGTCGGTGCTGCA
GAGAGTTCGGGGAGACAGGGAAGTCACCGGCTTCAGGGGACTATAGTCCGGAAGAGAGGG
AGGAAACGGATTCATGGTTTATCTGCTGGCGCCCTACCACTTCTTATTTGAGCGTATAGG
TTATCCAACAGAGACTGATCTCTGTGGTCTGTGTTATCAGCTTGTACTTACAAGATGATT
GCACTGGGAGTGTTGAGAATCTTTTTCTGTACATTGAGCGGAATACTAGCTCACTATGTG
GTGTAATGCACATTATACATGTGGGAAATGTCATTAAAAGTTTGGATAATAAATAGAAAG
TAGCAGAATAAGTTTTTGTGTTTTATTGGCCAgtaattggatcaatgcctgctactatac
atatactacacaactctta
>NODE_410_length_683_cov_10.105417
GCTCATCTCTTTACTGCATAATTTCCAGGCAGCTCTGAGTGACAGAGGGTCTCTGCATGT
GAGGTTTTCTAGTAGGTTTCTCCTGCTGGTCAGCTCTTCTAGGTCTTGTGCACTTTTATT
ATAATAAAGGAGAATATGACGGCTTAGGTTTCGACATTTCCTAATTCAATTTTAATTCAA
AGGAGGATGTTAAAAATCTACTCTGCTCATTATCCTCTTTGCCATCTTAATGCGTGGCAC
TGTAAGTGCAGGTTTGTTTGCCTCCCTCTCTGAAAAGCGCTGGATTTCAGATGTTAACCT
CTTTGGACACCTCCATTAATGAGCGTTTAAATGCGACTCTATGGTAAGGGTTGAGCTTTA
AGTAGCACAGAATGAAAAATGATTTGTATTGATGCAAATCGTGTGTACGGAGTGAATTAT
ACACAATTACCCATCAATACTGGCCAGTCTTGCCCACCCTCACCAACAAGATGTGGTTAA
CAGGCAGAAAATAAGATTGAAATGGTGTGTAAAGAGTTGAAAATGAATTTCAATGCTGCA
TTTGTCCACAATTACCCCGTCGTTCACACGTGTTTTATTGGGAGTTTTTTTTTTTTTCTT
CTTCAAATATTTCTCAAAGCAGATTGGAAACATTCTTGGTATTACCCTCTTTCTTCAGAG
AAGAAAGAATTAAGGATTTTGTGACAAAAAAGAGATTTTCTCTCCTGCTGGAGCGACGGA
GGATAACATGGAGGCTCACAGCGTGTTTGATTGTTAATCGTGGCACAGGGGCTTTAACTG
CTAATGCTCTCACTGCAAACCTGCAGAAAAACACCAGGAACATGGAg
>NODE_411_length_308_cov_1.194805
TTGTTGTGATGAATGTTAATGATGCATTAACTGGCAAGTGAATGTCTGCTATTGGCTATT
CATCATTCTGTGCTACATGTTTTTTCAGGACAGAATGAGCAGAAAAGGATTTGCTGGGAA
GGATGGGCCAGAGGGAGTAAAGGTGAATAAAAGCACACTTACTTGTTATTTTTCTCCTTG
AAGTATAGAGGAATATTGTGTTAATTATTGTAAAGCCATGACTAATATTTTATTTGTCAC
TGCAGGGAGAGCCTGGTATCACAGGAAAAGTTGGAACCATGGGAGAAAGAGTAAGAAAAC
CTGGCATTACTGCTTTTTATTTTGAATAACTGTACATTTTCCAAGCCATATATCCCCTCA
AAAAATCCATCCATTCATCCAtctaacattgagtctgtgtgtttcagggcttggtgggtt
tcatcggacctgtgggagaggcagggctggca
>NODE_412_length_717_cov_7.916318
ATGAGAGAAATTAGCACAAATGCTCTAAGTAATAGTTCCTGATTTTTTTTTCACTCACAA
ATTATTTTTCAACTTGTTTTTGTATCTATGCATAAATTAAAAAATCGGCTGAAATTTATT
ATTCATCTGAGATGTGATTAATATACAAAATTATGCAAATTAAGATGCAATTAGGCTCCA
ATTCTCTAGTGGAATTTTCCATTATAATTTAATACAAAGTAACAGAGTAATTGGTGTCAC
GTGTAATTACGATTACTCAAGTGCACTTTCAGGCATGCAAATGATTTGCTATATGTTGGT
TATCCTATGCAAATGTACCATGTGGTGTTTTAACAAGTTGAGGAAAACACAATGAGTGCG
TGGTTACCCAGTGGGGTTGGAACAAGGTAAAGACACCAGGGTGTGTTTTTTAAATGAGAG
AAGCTGGAAAACTTTCAGTGCTCAGATTATCACCAGTTAAGACTTCCAGTTACTTTTTTT
TCCCCCCTCCTTTTTGAATTTTTGATGAATGGTGGAGAGGCGCAGACTTTCATCCGTCAC
CAATCGATTAATGAGAGAAAACTGGTGTTTGGATGTGACTTGGGACTTGAGTTTGGAGGG
AAAAAGAGGTGGTTTCCAACATGAAACTGTTGCCTCAGTTGACACAATTTACAAGAAGTG
CGAGACCCCCCATCCGTCGCCACCACCAACCCCTCCTCACTTCCGTCAGAGCTTCTTGTG
TCTTCATTATAACTGTGCCCTGTTTGATCAATGACACTGCAAATGTCACAAgcaatcaca
caacattatgtgcgggacaattacgccgcagctcggtgtgacaaactttgcagtcggcag
ccgggcagagggaagaaaagc
>NODE_413_length_421_cov_15.273159
TATAAACACAGACACACATTCACACACATCACTTTGTCACCTTGATGCCAAGAACAGATA
TGCCCAGTTTTTTTTTCTTTTTTCTTTTAGGCTGAGCACATCACCAGCACAGTGGGAATG
CATTATTCAAATAGATCTTTGTTACTCCTCCAAGATGATTGTGGCACAATCAGCCATGAA
ATAAGTTTGCTGTTTTAAAAGTGTTATTCTCCCTCCAGGTCTCTCAGGTGTAGCTTTGTA
TTCAGGTCGGCTTGCCTGCGCCAAAAATCAATCTCAATCAAAGGTGGCGAGGAGTTTATC
ATAAATTATCATGAAAAGGGTTCCCACTCAGTAGATGCTTAATTACAATCTCATTTGAAT
AAGTTTGCATATTAATGAGTTTGGAATGAAAATGGTTTGTGGGGTTTGTGATGGGGGGCT
GCAGGGTAACCCACGGCGATAATGACGGTCCTTTAAAATGTATGCGATATTATTGCTGGT
GGAGAGCCGCACACTTGTCTCTCACACACATGTACGCACATACGCGTGCACATATGCAAG
GGCCCATACAAACACACAGGCATAT
>NODE_414_length_397_cov_9.110831
AGTGGAAGCTAACAAGCACCTTGTTAAATCTCTGTTCGTAGGAAAACAGGATTCTTCTAA
GAAATGTCTTTGCACATTTACTGTTACTATAAATAAAAGCTAAGTTTTGAGGCCAAGGAT
TCCCTGCAGCACACGAACCGAGAGATTTTTACTGGATGAGTCGTCATGAGGGGAGGAAAA
AGTAAGGAAGCAGAGAGGGAGGGAGGAGTGGAGCAGAGGTGAAGGCGAGGAAAAGGAGGA
GTGACTCAGGACGAACCACAGGAGGAGGGAGAGAGAGTGATGGCAAACACTCACTTTTTC
CAACCAACTACTCTCAGAATGTGAAGTTGAAAATGTTGGAAGCACGTAAACTGCTCAACG
TCTCCTTACAGTTAGAACACTCAGCCTGCTGGGAGGGAGCATCTACTCAGAGTTTTTGTA
CAGGCGGTAAAATAACCTCTCCCGAAATGGAAACTGTCGGTGGGAGAGGAGGGAGGAGGT
CAGTGCAGAGAAGAGTGCTGCTCTGTCCATATCAGAGCTCATTAACACtcggagaaatcc
a
>NODE_415_length_492_cov_21.288618
CAGGTAACCTTTCTGTGCACCTAGGACAAAGGCAGGGGGAAAAAGAAAATGTCAAATTAA
GAGAGGCCAGGCAGAGAGACGTGGCTGCCATATTTGTGTGAAAGCCCAGTGCTGTTGGCA
GCAGAGATGGCTGCTTTCTGATTCATCTGGGGCCGTATGGCAAAGCTTTGTCAGTCTGTG
CGAGGTATAAATAATTCAGGGTGAGAGATGGCAATTACAGGGCCCTGCACAACCAAAATG
AATATTTTATAAGGACTAAAACTGCCCTGGAATGAATCACACACATGGAGTCACACACAC
ATACACACACAAGTGTAAGTGAATGTGCGCACACGCACACATGCGCCCAAACACACACAC
ACACACACAAAGGTAGCACATATGAACCCTTGGCATTGCTGTTGTATTGTTGACAATATA
ACTATTATATTATATAAACTGCTTTTGTGGGTTAATCATTTTTAATATTCTTGTTTCTAC
GTGTGATTTCTCACAATATTTAGTTAAGGGGTGTAGCGTAGTTTCTGTTTTCTTACACTG
CAACAAAAAAAATATTCATCACCATAAACAACGATACCTGTTTCAGATTTTTGTAAACTA
TTctgtgtctcatatgaaataagttgggaaaatttt
>NODE_416_length_530_cov_14.722642
GGGGGGTTTGGTGCTGAGCCCAGCTGTGCTGTCTATGAAGCAGACTGCAACACAGCATCT
ATTCTGACTAAGCCTCTGAAGGACCTCTGGAGACTGTTGTGACAAACCCTTTAAAAAGAC
TTAGCAAACAGCTCCTAACCTTGAGGACTCCTCACTTCATCTATTTGTGTGAACGCTCAG
CTGAAATGATGACAAGGTGCAGGGGTGCACAAGGTGAGCTATTGTTTTGGTGTGTAGGAT
GTGTTGTGTTGTGTCGTATGCATGCATCAGGCAGTCACTTAAAGAAGTGCTTGCCGTTCC
TGTGAATTAACGAGCAGTTGGGAAGAACAGGCCAAGGCGGTGCCATCTGTAAATGTCACA
GGCACTGCTTGCTCATTTTACACATCATTAAAGCCAATATTCCTAACCTGTATCAGAGCA
ATCAGGAGCAGGCCATTACTGCGACAGGGGCCCCGGGGGAACCACGACCAAACTCAGAAA
GAAAAGAGCAGTGAGGAAGAGAAAGATAGAGCACACTCTTTATCTCTCTGACACACACAC
ACACACACTTCTGCACACTTCTACGTGCACACGCACAAACAAACAAGCAGCACACCTTCT
AAGAATAAACAAACACATGAAATCAGCACCAATACCACTATCCTAATAGCTAGTGCATTT
AACAGCAGAGCACG
>NODE_417_length_326_cov_8.355828
CTTGCGAATTTCCACTATGGACATGGTGGCAGTACAAACGCAGATAGACGAAGGGGAATA
AAAGGGCCTTCTCATGACAAACTTTCTGCAAATGTCAGCCTTTCATGCTGTTGAGAAGAC
CTATTTCATATCTATTACAGCAGGCATTCTGTGTCCGATATTTCAGATTTCGGTCCTCCC
CGTACTGCAAATCCTCTGCCAATCTTCCACCCTTAAGAATCTCTGCCAGCCCCGATGCAT
TATTCCCCCCACCGCCTCTCTCCCCCTTTTGATGTGACAGAACAAACCGCGACCTATTAG
GATTAAGGCTTTGAAAAGATCTTTGAAGCCGCTCAAGGTTCCTTTAAACTGGGGAATGAC
AATATGAGCTGTGTGGCAGCAGATGCTGAATGGAGTGATTGCTAGTCCTTAGCGAGGTCT
GCTGTCACATAACACACACACACACACACACACCTACACACACAcacaca
>NODE_418_length_455_cov_8.736263
CATACACGACCAGAAATGACGGCGCTGACAGGACTCAGTGTGTGTGTGTGTGTGTGTGTG
TGTGTGATCAGCCAGGAAGAGCTTTTGTCCTTGGGCTGAGAGGGCACCTGGCTCCTCTTC
CTGTCCTTGTGATCTCTCTGTTCCCTCTCTCCCGTGCCGCTCTATCCTTTCTCTATCTGT
CTCTTCCTCTCTTCTCCCAGCTCGGATCCCTTCATCCCCCCATCTCGCGCTCCCTCTCCT
CTGCCCAAGGCGATGCCGTCCTGCAGGCTTTGATCAGGGGGCCAGGGAGGAGAGAGGAAG
TGGGTCAGAAAGTTGTGCTGGAGACTGCAGGAGAACAAGGCTGGAATATCGAGTAGGTGA
GGCTGGGAGAGAGAGGGAGAGATGGGGTAATCTAGTGAGAAAGTGATAGAGCGAGCGAGA
GAGGGTGAGATAGTGGGAGGTGGAGGGGGGGAGGAAGGAAAAAATAGGGAGGGGATGGGT
AAAGAGGCAGGGAGGAGGGGTGAAATGGGGCAACCGTGAGAGGTAGAGGGAGGGGAGGTA
AGGGAGGGGGGCTGCCTGAACTAAACGAGTAGAAGGAGATAAAAAGAAAATGAAGAAAG
>NODE_419_length_495_cov_2.787879
TCTGAGGTTCTTTTACTTCTGTTTGGGGTTGTTTCATGTCTCTTTGTGTCTCTGTTGCTG
TTCTCTTTGTGATTGTCTTGTTTTTTTGTATCCTGTGGTTGTTTTATCTTTTTGTGGTTG
TGTTATACCTTGTAGATGTTTTGTTACTTTTGCATCTCTTTGTCTTCCATCTATTTGTGG
TTGTTTTGTTTCTTTTAAATCTTTTTGCGGTTGTTTGTTCTCTTTGTAGTCGTTTGTTTG
ACTTTCAGTGAAGTTACTTTTCTAATCACCTGAAATTGGGACTCTGGCCCCAAGGCACCC
TGATCCCTGGACCTTTCCTTGGTAGGTGTCATCAACAATCCATCAAAGCTATTTCCAAAC
CCAGCAGGGACAGCAACTAAAGTACTCATTTACCTTTGTATGTTAAGTTAAATTTTGACT
CTCCTTTTAGTTCCATTTGTTTTCAGCTCCGAAGAAAAACATTTAAGTCTTTACCTTACT
AGATGTTTGACTTTCTGCACAAGCTTTTCATAAACTTGCAGTGCTGCTCTGGCCAGGGGA
CACGGGtttgtcagggcatgtttggcaaaaatgaccttctctatgacctttgagaacaat
gtgatgaaagactatagtgatactggtcagtgaacctta
>NODE_423_length_315_cov_1.800000
GCATTGCCTGTTGTCTACAGCTGCTTTATACTGCATGGAAAGCTTTTAATTCAGTTCATT
AAACCTGTGCAGCCGCCTGAATACATCAGGACATATATGTTGATAGGTCTGCAGCCTCTG
ATTTGAGAAGCGCTGCAAAGAGCACATTGCTATTATGCATTATGCACTATGTTTACATTA
ATTACTTCTCATGTATGTGACAGCAGACTGCTACAGAGTAAACTTAATCAATACACACAT
TAGACTGGATTATGACCTGGTACTGGTACTGTTTAGTGGGATATGTTGAATCCCAGCAGT
TCATTAGTCCTTTGTGTCACTTCCTCAATTCTGACTTTAAAAAAATTTACATTGGTCCAA
ATTCTGTCATATCATTTTACAACATGATGCGACATAAGCATAATTAATATTGAAATACAT
ACATGCCAGGCTTcagacctgtgacatgtatgacatgtt
>NODE_424_length_355_cov_1.264789
AGTTCAGGCGCTGTGGGAGAAATCACTGTTCCTGTGCATGTTAAACATAGACAAGTCAGC
TAGTTAGACTAAACAGCATTTTACACATGAGGAAAGCTGCTGTGTGTTTGGAACATTTCA
TGCTATCTGGAACCGACTGAACAGGAAACATTCATGGTATGTGGAATATACATGTTTCTG
ATCCAAGAAGGAAAACTTTGCTAGTGGGGGCTGGAGGAATGAAGGACTGGAGAGACACAT
TAACGAGAGTGTTGGTGATCCAGAGAGTGAGTGACAGGGAGACAAATACGTAGAAAAAGC
ATTTAAAAAAGAAGAAAGAGGACACATAATGACAAAACTTTAGGGAGAAAAGAGAGAGAA
AGGTAAAAAAAAGAAAACAAGAGAAAGTATGGAAAAGGATGACAGGCATGAACAATAAAA
AGTAgaaaaactgagacattgacagtcatgagactgagttgatgaatgacagaagaaaag
agcgaactgagagcgaagg
>NODE_425_length_775_cov_11.930323
TGTAGCGAGACTCCACACAATAAAGCTGATGAACTTTAGAGTTATATATGACAAGATATT
TGTATAATAAGTCAGACGCCACTAACAATAATGGCCATATTGGTGTATCAGTCCTAATGT
GTTAATGCCATTAAATTCTGGCTTTATAAGCTCAGTTTAGACAGTTCGATTTCCCTAAAA
TTTGATAGGCCAATAATCACATTGAAGTTCTTTGGTTTGGTCCTTTACTGTTCTAACGTT
CCATTAGGCCTTCAGCGTGCTGATAGGAGAGTTTCAGACAAGCGAGGTTGCGTGCTGGAT
GAAGAGTTAACACAGGAAGGGTCATAAAAAAAAATGATTCAAGGGCTTAAGGGGGGAGGA
AAGGAGGGTATTTTGTACGAGCCATGCGATGGAATCGTGTGTTTACCCCCTGACATAGAT
GTCAGACATCTTCTCTCCTGTCATGAAAGCATCGTCCTCTAGAATTACGTCATCAGTGTT
CCAAATAACAACACGAAGCTCAAAGCTAGACACCAGCAGAGCATTGACCAGAGAGGAGAG
AAAGGACGACAGACAGACAGGAGACACACCACAAACAGAGAGACGCGACACAAACACGCA
CACAGAAAAAATGGAAACAAAACAAAACAAAAAAAATAATGGTTAACTGCAAAAAAAAAA
GTCCACACACAGCTTACACCCACGGGATGAGGCTTGGTGGCCCCGTCCCGCTGTACCTAC
CCCCTGACAAATATGTCACTGGACTTTTCCCCAGTGAAGTAATCATCGTCCTCCAGTATT
ACTTCGTCTGTATTCCAAATAATCACCCTGAGCTCatatctggtaagggggggaggaaca
catacacacacatagttggacttatatttgacattattagagagctaactattcaaaacg
actcaccataatttaaccc
>NODE_426_length_715_cov_16.981817
AAAATGGAATATGTTTACAAATAGGTGTCATGTCATGTTTGATCAATTTTTGCCATGTAA
AAAAAAAAAATCGCTCGGTTCAATTGGACTGGTTTTTGGTGTTGTGTAAGAAACAAAGAA
TGAGTTTCCTCACCTTGTCTTTAATCCAACTTTTGGGATGGGTCACCATTACATGGATAC
AAGTGCACCTCCGATATTTGCCTTAGAACTTGCAGAGGCCATAGTTCACATTCAAGTGAA
GTGAGTGTATGCAGGGGCCTGGGCCCCCATCCCTGAGTCACCAGTGCGGACTTTCTCACA
CTTATCTACCTGTGAAATCCTTCATACCTCTCATAACTGGTCAATGACTGTATCAGCAAA
CTGCATCAGGTGTTTTTTCTACATGCTTTTTACACAGATTATATGGATTATTGTATTAGT
AGATTTTGGTGCATCATTTTTAATGTAATAGCTCTTAAGCTTGTAGTTCAAGTTGTTGTT
TTTTTTTCTCATTTTTCTAGATGACTGTTTTGTGTTAATATTGTCAATTTGAAATAGCTG
TTATTTGCTTATTCTCTACTAAGAGTTCTTACCTAATTTTTAAATGCTACATGACCCTAA
TTAATGAAATGACTTAATAACCATTGTAAATACGGTATTGTGCAAACCCCATTTTCATTC
ATTTCAATTGCTAGTGTTATATAAATGACTTTTTTGTCTAGACACCATTTCTCTTTATGA
AATAAAGAAACATGCATATCATGTCTTGTGCATTGTGGATGTTTTTGCAACAACACTGAC
ACCCAACCTTATAAAGTTTGACACCTTATAGAGCTGATATGGAAAAAAAACCCTCATCCA
ACAGACCAGCATGATAAAt
>NODE_427_length_751_cov_15.402130
GTATTGGATAGTGTTTAAATACCGTAAAAAGAGCCTGCTCATTTACCCAGTGAGAGCTTT
GAAAAGCAGGCTGATGTGATAATCCTATGAGTAGCAGGTGGTCTTCTTTAATGTTGGTGT
AAAACAAAATTGCACTTTCTCTTTTTCAGTCTTTATAATCTGTAAATGAGAGAATTGATC
ACCTGATGGCAAGAAAATGGTTTCGTCGGTTCTTATTCAAAGTGGACCTGAGGAGAGGAT
CATGGTGTACTGGCAGGAATAGAAAAAGAGCCATGTTGTCTTTTCTTTACTTTCTATCTC
CTACCTTTTTCTTTTTCTCTCTCAGACCGGGCTGTCAGCAGTGAGGAAGAGGAGGAGGAG
GAAGCAGGCTTTTTTTCTTCTTCCCCCACCACTTCCGAATTACCTGCTGGGTCCGAGCTC
TTTTATGCTCTTGTTGTGACAGGTAGATTTATAAGGCTTGAAATTTGTACAAATCAGTTG
TCATTCAGCGGCAGCTGTCAATGTGTCAAGCTGTCAGGGCCTGCTGTGAGGGAGATGCCT
TAGGGGGCTGAGCGAGGGGGCAACCGCCCAGAAAAGAAAATGAGTTCAAACAGACCTGAG
AAGCTCCTCTATTCCATAGGCCTCCCTGCCCCTGTGGAGACGCCATCGATTTCTCTTGAT
GTTGAGCAACAGCGCGCCCAAAAATGACATGGCACACTGCGCTCAACCCAGTCAGGCTGC
GACACACCAACGTGTGCTGCACCAATCCCCTCAATCTGCAGACGCCTCTCATTCTCTGCT
AAATGGCTGGAAATCTGTAATCTCTCTGAGGAGGGAGAACACCAGAGTTGTGTTTAGAGA
TCGCTGGCAATGGCTGTCGTGTTTTCATGTGCCGCTTAAGTAGCTGAAATGGAAa
>NODE_428_length_533_cov_18.352720
AAGAGGATGTTAGCAGAACCAGGTGGCTTTGAGCTAAATCAACACTCAAAAGCAGAAATC
TCCATTAAAATAATGAAAGCAATAAAAGCAACAACAACAACAACAATAATAAAACCTTTG
GAAAACATTTCATAAACCATCAGCAGCCAATTAGAGGAGCCGGCACAGGCTGTGCTGTGC
TGTGCTGTGCTCTGTGTGTGTGTGTGTGTGTGTGTGTGTGTGTGTGTGTGTACGTGTGTG
TGTTGGGTATTAGAGCGTTACAGCGCCCAGCCCGGCTGTGCCCTGCAGGCCCGACCTTCT
AATCATTATCTGTCTGTCTTATTACGCTCCAAACCGGGCCACTCTTAAATAAAATATGCA
AAGGTTTCTTAAATGATGACCTGAGGCTGCGCGCGCCGCCGCTGCTCTACATGCTGTTAA
TCTGAGAAATGCAAATTCCCTTCATCTCGCACTCGCCTTTATTAACTTTTTTGAATTTAA
AATTCCACGAACAATGAGTTCTGTCAGCTTCTGAAATGATATTTTCTCTCCTCTTTTTAT
GTGCGCACGGAAGCGAGTTTAGAGCATGAAATTACCAGGGGAAATATGAGCGGTTTCATC
TCTCCCGCACAATTTAATTGGCTGCTTTGCAATTATTAGTTTTTGCTGCTAAAGTTTTTT
TTTTATACTTTACTGTT
>NODE_429_length_312_cov_1.698718
ATTTTAATATAAGCAGTGGCTCAAATGACTGTAATAAGAAAAATCCCTCAAAATTTAGCC
CTACAGTTCAGATCAAATGTTCAGTTGAAATGTTTAGCCTCTTTCACCTCATTGTCTTAC
TTTTTAAGCCCACAAACTGTTGACATAACAACTGCAGGAAGGTGCTCAGAGAAACCACTC
TGATTTGATCAGCCCACTACCAGCCCAGCACCAAACAGCAGACAGAGTTAGTGACTAGCT
AGTGAAATTAGTAGAGCATTTAGTGACTAAACAGAAAGAGGCTGATGGAGACTAAAAAAG
AAGTAAAAGGAGAATGCTGGACCAAAAAAATAACACAAAATATATGCTAGTTTTGTGCTA
TATCTCTAAATGTGTGGATATGCAACTTTTTGCTTATGTTATGCCTTTGTGCACATCTAC
TAGCTTTGCAGCAGCAGTGCAAGAGTTTTAAGCGGt
>NODE_438_length_343_cov_7.868804
CCACTGTCACATGGGTGACAAGTTCATACATGGTCCCGAAGGCTCTGGAGCAAGGCAGCT
TCCCAGCCCCCTCTTGGCCGTCACTCCACTTGCACACCAGCTCATGCTTGACTGTTTGCT
TAGAGCACCTGAGGAAAGCGTCGCCTCCACCACGCTGGATTGCCATGTTCAGGGGTTTGT
ACAGACCCAGGAACTGTGTGACAAGCTGCTGGCTGTTTCCCTTGGGGCTGATGGCTTGGC
CATAGGGGTGAGTCCGGGTGAGGAGGTCGCCAGGTAGCCCCAGCATCATCTGGCTGCCGA
GCTCTCGGGATGCGTCGGCGGAGGCGTGGGCCTGCTCCTGATAACTTGTGAAAAAAGTAT
GGCTTCTGTTGTCTCTGCAGCCAGGGAAGTCACGATACCTTCCAATCCCGCCATGTTGGT
TAGCTCTTGATGCCAGTTGATCAGTGACGGGTGGCATGCCGGCTCCAGAAAGATTGGCTC
CAATGAT
>NODE_439_length_309_cov_21.126213
CACAATACGAATGCCCCCGGCCGTCCCTCTTAATCATGGCCCCAGTTCAGAGAGAAAACC
CACAAAATAGAACCGGAGTCCTATTCCATTATTCCTAGCTGCGGTATTCAGGCGACCGGG
CCTGCTTTGAACACTCTAATTTTTTCAAAGTAAACGCTTCGGACCCCGCGGGACACTCAG
CTAAGAGCATCGAGGGGGCGCCGAGAGGCAGGGGCTGGGACAGACGGTAGCTCGCCTCGC
GGCGGACCGTCAGCTCGATCCCGAGATCCAACTACGAGCTTTTTAACTGCAGCAACTTTA
AGATACGCTATTGGAGCTGGAATTACCGCGGCTGCTGGCACCAGACTTGCCCTCCAATTG
ATCCTCGTTAAAGGATTTAAAGTGTACTCATTCCAATTACAGGGCCTCGAAAGAGTCCTG
TATTGTTATTTTTCGTCACTACCTCCCCGAGTC
>NODE_440_length_800_cov_7.168750
CACCCCAGTGCCTCAAAACTACAGTGATTCACACATCCTGAGCTGTCCAACTGTTTCCGA
TGCCAAAGGTCAATGGCTGCCTACTCTCCTACTGGCCCACACTGAGAGATGGGAGGACAG
GGTTTGCCAAGTCAGGCACAAACCCTGCTTTGGGTTATAAACACCTCCGCCTGTCTCCCC
TCCTCTTTTCTCCTCCACAGAGGTGAGTTGGGTTTGCACTCTGTTAATCTTTCACTACAG
GCCCTGCTCGCTTTTTACACTGGCCCACTGGAGAACAGAGGAGGAGAATGAAAGAGGGGT
AGTAAAGGACAAGAGTGGATAAAAGAGCAGGAAGAAAAAGCCATAGAGAGGGCCAGATGG
GCACCTTCACAGTCCATTTATCAAACCCAATGTGGCCCTCCCCTCCCCTCCCTGCTGCTC
TCATGTCCTAAACCCCCATGTAATTCTGTAATGATTTTCATTATCATATAATGACCTTAC
AAAGCCTACAGCAGTTTGCATGGTCAGTACAAAACTCGCAGCTGTTCGCTTCCATGTTTG
CTCGCCGGCTGTGACAAAGCTTTTTTCCTTTTTTGTTTTTTTTTCTTTCGGTCAGAGCAG
TGACCTCTAGGTTTTAGAAGGTCAGAATAAGGTCACCTCATCCAAGAGGTTCAAAGTGTA
CATACCGTCAGCATACAGACTAAATACCGCATCCAACCTGTGTTACATATCTCCCACACA
GAACTAGAGAAGACTGGTAGATTTTCTGTGTATGTACTTCCAGTGTGAATCCTTCCTCAC
CTGTAATTGCACAGATGTGAAACATGATCTATGAATTTTTAAAACCTAAATCTCCCTAGT
GCCACTGGGATGTGCCATTTCCTATCCTAATAGGCctgttccctggaggttgtgtcatgc
tcttcaatccgcacttcctgtgtggcataaataactgctctgct
>NODE_441_length_937_cov_8.039488
TATAGATGGCTTCCTCCACTACTCTCTCAAACCGTCTGTGTTTCCTGTCCAGAATATAAT
AATTCCTGTCGCTCATCTTTTAGATTAGTCTTGTCCTGAAGACCTCTCTCTCCGGTGTTG
CCATACACACCTCACTACTGATAATGTTGATCATAAACACAAGTTTCTGCTGAGTAGAAA
ATACATTAAAACTGTATTATTTCTTTAACAACGCCACTAACAAATGTGGTCAGAGCCACA
ATTAAATAGGCTATAGACCTGGACTTTATGTTGCCTGGCTATAATATGGTTCTATTGATG
GACTGAAAGGATTGGAAGGTGCACTTTAGTGAGTCAAGTATTGACTACATGTTAGATTTT
AGCACCTGAAACTACATTATCAACAACTTCAACTCATATAATGTCACTGTGATACTTTAC
AGTGTTATCCAATGACATTTTGAACTTCGTAATTTAAAAATGTTTTACTTGAATACAGTA
AACCCAAGTGAGACTCCTCCAATGAGTTTCTGGAGAAATGGCTAAAGAACAAGACAGACA
CATGTGCAGCATTTATAAATCTTATTATTCAACAATATTCACATTACAACATCAACACTG
CTCTGCTAGTGACAGGTTCTAATAATCCCAATATATTGTATAGTTACTTTGTAATACATT
ATCGAGAGGCACTTCCAGTAAGTCTGGCAATAGAGGAGCTACAGTATTGTGTCTAAATTA
CAAAACAGTAAAAATAAATATTTTTCTAAAAGTTTTTTTGTCATAATATACTTTTGAATC
TGTACAGTATATATTTTTTTTATACAAAGTCAAACAATATCTAGAAATAAAATGTCATAT
TCCACTTAAACAAATACTGGTGAATTACACAAGTTCCCCATCCTGTAGGTATTGCTACAT
GTGTTAAGTGCAAGATACTGGAGAGAAGAAAAGAATTGAGTCTGTGAAGCGCCTGCTATA
GTAGATTAAAAAAAAACATCTTGTTTGTCTTGCTTTAAAGGTGGTGAACAaaaagtttgt
tttggtttcctttgtgacaaacaaggaaagctgagaatatagcattcaaacaatgtgtac
a
>NODE_442_length_145_cov_17.262070
TTTTTTTTGAGGGGGGAGTTATTTTGATTGTCTTTACCTATCAGGTGTAAATTTCCAGGC
ACTCAGTTCATTTTGGGCCTGCTCCAGTTTGTCTTTAGTCTGTTCCAGTTCAGCCTTCAT
TTTGAGGAAAAACAAGTTGATGGCTGGATCCACCATGGATGACCGCAGTTGGGCCGCACT
CGGCTGCTGGACTTGCTTGAGGTACTGGATCTGGGTCTGCAGGATACAACAAACATGTGT
CAGTGATGGGTAAAGGTGAAGAAGTGTTCTGTGATCGCTTAAAGTATCA
>NODE_443_length_496_cov_6.528226
TAATACAAAAACGAACACCCACTGCAGTAAGGACAGAATTCCTAGTTACACTATTTGTCT
GCTTTGGCACTGGCTCAGTAATACACAGAATCCAGAGCTGTGCTTTGTTTGTGTGTGTGT
TTGTGTCACTCATGACAGGTCCAACCTCTACAGTAATGTGCATGTGCATATGTGTGTTGC
CTTAGGCAGTTGCGTAGGGTGAAGGGTTGAGTGAATGGGGAGCAAAGCCGCCTGAGTGGT
TTGCTTCATTAGGAAACAAAATATAAGCTTTCCGGGCCATTAGGACTGACTTTAGATGCA
AAAGCACATAAGACGACGACTCACCTCATCAACGATGCATTGCAGTAACTGGAGAGGCTG
AAAGAGGAGAGGCACGGGGAGATGAAAAAAAACACGTTAGCCTACACGGAATTTCTTGGC
AATAGGGAAAATCAATAGTGTGATAAAAAAAAAGCATCTACCTAGATTAATCAAATGCAG
CGAGCTCAGGCAAAGCCACTTTTCAGCTCCTGAATGTTTTTATTATTCCATAATGGCACC
TAATGTAATACCAGCAGTTTAAGCATGATCTAATATTTTGCTGCAAAAATGCAATTTGAG
CGTTTTTTGTTTTTTTTTCTATGAGATGAGAGAGTCAACc
>NODE_444_length_698_cov_2.756447
CCACACAACAAGCTAACTCTTAGCACACCAATAACCCCATTCGTGAGGAAAATAGTATCA
AAGAACTGCAACAGCAAGATCAAGTACGCTATCTTCAAATCTCACACACAGCAATCAAAA
CAAACCTCAACATATCCGAAACACTCACCTCTCTTCCCCAAGCGCCACCACGTCTTCACA
ACAAAAGGGGCACGGCTGGATGTGAACTCGGGTCCCCCAGTTGAGAGATGGGCGGCCTGC
CCACTACGCCACGGATCAAGCTGCTTTCCCACAGAACTGGATACCAGCCCAACAGGAAAA
AACGACGCATCAACCCACGGAAAAAACAAAAGACCAAGCACACATCTCCAACATAACACA
CTCAACCACTCACCCTCAACAACCTAAATAAATCCACCATACTATTTACCTCCGCCACTT
ACCTTTCTCCACTTACCTCTCATCCTCCGGAGCATGGACCTGCAAAAAAAAGAAGAAAAG
ATCAAGAAGCCTTCCATACACACATACACACATCATACATTTCATTCACCCACAACCACA
ATACATCACTACACATTATACTTACCTTCCCTACTATCATATTTACCTTTTTTCAGTCTT
CTCCCTTTAGAATAGAACATATAGTTTTCACACATAACCACGCCTCCAGCAACCAGCTAC
ATCATCCAATCAGACCACACCAAGGACTCTCCCTCCAAAATTCAAATTCGAACACTTCAA
TCAACCAATCACTTTACACTTACCTTAGAACAGGAACCGTGTGATAGGCTGACAGACACT
CAGGGGAGTTCTCCTGGGTGcctgccagcctccctctcccccctccccaaacactacata
ac
>NODE_445_length_318_cov_1.154088
CTTCTAAGCTAACCTCTTCGTCTGTACACAACCCTGCGCTTCCTCAATCCACCACCAAGT
CTCCTGATCTACTTTTCTTCGATATGACACACTAAGTACTCTCCTACTTGTCTCCCTGAT
CACATTAGCTGTAGTTGTCCAGTCATTTGGACGCCCCTCCTGACCACCCAGGGCCTCAAC
TTCTCCCTGAAAACCACCTAACACTCTTTCTTTTTCAGCTTCCACCATTTCGTCCTCTGC
TCTGCCTTTGTGCTGTGATCCCCGTTTTTGCCCCTGCCTGGTTCCTCCTTTTTCCTCTGT
TGCTCTGTCTCCCTCTGTTGCTCTCACTCTCTCTCTCTGCTTCTTTCCCagcctgcctgc
agtctgcctgattgcaagggttggagacagctgaaggaatcagcacacctgcacattagc
agcaccttcaacaaatactcggctcagtcacccaattcccgc
>NODE_446_length_148_cov_17.195946
AACAAAGTCAGTGCTCCTGTTAGGGTCGTGTTAATAACCATTTCCAAGCCATGATATCAT
CCACATTGCAATAGCACTTACTCTGTGAGCCAGCAGAGTTCCTCACCTGGCTTTCCCATA
GTCCACATAAATGTGTCTGCTTTCTTCTGTGCCTTGTCTCCATCACAGCAAATGTGGAGT
CTCTTGATTAGATTTGGCCATCTTAAGTACTGAATGCCACCATTTGCATCTAACTCCGCC
TTGTTTTGCACAAGTTTCAATGGTCCAGGTATTGTTTAACCTAACGACTGTG
>NODE_449_length_602_cov_14.302325
AGGCATTAGAAGGGTAGAAAACAAAGAAAGAAGGAGCAGAAGCAGAGTGCCTGGAAGGAG
GGCAGAGTGTTGGGAGGGCGGAGATAGAGAAATGGGGGACGGTGGTATTTAGTATGCACG
GCCAAGCTGCCCCATCTGCTTAGCACAGCAGTCCCTGTCGTATAACTGTCTACAGGCCGT
GGGCCACATAAAGAATGTCTCAGATTTGATGTAATTCCGCAAAATTAATGACAGCTTTAC
TCGGTATGGGCCGTGAGGGAATGATTAGTGTTTGATCGTCCATCTGATCAGTTCCCTTGG
CTGGCTGCAGAGAGATGCTCCACTATATACTGGTATGCTGCCTATGGCAAGCACACATGC
ACGCACAGATACACCTATCCCAGAATAATTCCTGGGCCCCCATGCTCTAGTTTATGTTTG
GGTTCTGGTTTCTGTTTCCCTCAACAAAGACAACCAATATGTTGTTAAATTCTCTGTGCT
GTGACACATCACATCGAAATGAACACCTACTGATGGGATGGATGCTGGTCCCACTAGTGA
TGTGATTGTGTACAGGGCATTTTTATATCAGGCTGTGTGGTATTTCAAGGGAAAGTGGGC
CAACCAGCATCCAATTTAGAGAACTCAGAGGTCAAACTATGACCTTTTACAAGATATGCT
TTATGGCAGCAGTGATTGGAATTGGGTATTAGTTTTTAAAAGAGATGGGGAATGGATTGG
GAATTTGAGAGAAAAATtgatccatt
>NODE_450_length_471_cov_4.254777
CAAACTCCTCAAGGTCTAACGATCCGCATTCAAAATGAGACGATGGTACTTTGGCCATGG
TGGCACAGTCGTTAGGTTAAACAATACCTGGACCATTGAAACTTGTGCAAAACAAGGCGG
AGTTAGATGCAAATGGTGGCATTGAGTACTTAAGATGGCCAGATCTAATCAAGAGACTCA
CATTTGCTGTGATGGAGACAAGGCACAGAAGAAAGCAGACACATTTATACCACTTTATTA
TGGGAAAGCCAGGTGAGGAACTCTGCTGGCTCACAGAGTAAGTGCTATTTGTTGGTGTAA
TCTTGCTGTCTTGTATTGTCAAAAATTGCAGTTGCTTCACAAAATCCTCATTTTTGCATT
TTGGATGGAGAGAGATTTGTTGCGTGAAGAAGAACTTTGTAAGTCATTGTTAATCCCCTA
ACTTGAGCACTGACTTTACTGTTGAATTAAGTAAGTGCTACTTGTTGGGGCAATTTCAAC
TGACCATATCAACATTGTGAATTTTCAATTTCTTTGAATATAAGTGACTCTCAGACCACC
TCAAAGGAGCCACTCATGATTTTTGCATTCATAAGTGCTTCTCTTTGGGGTTGTCTTGGT
TGTGACAAATTCCTC
>NODE_451_length_330_cov_2.872727
TTGGTCGTCGCGGGCGAGAGAGCGGAGGCGGCGGCGAGCCGCCCCCGCGCCCCCCGCGCC
GCGCCTTCGGCCACGAGTTCGGCGACGAGAATGGTTTTTTCTTTGCGAAACCGCCGGGCG
CTCCGCCGGGCCCGAGGCTCGGAGGAGACTTTGAACCCCCCGCGCTCCCTCCGGAGGAGG
GAGGAGAGTTGGGTACCCGGAGGCGCGCGGAGGCCGGGCGCCGGGGCCCGACGCGTCCGC
GCTTCTTTTGACGTTCCGAGCGGCGGGCCAGAGAGGTCCCGGCGGGTTTCGCCGGAAAGC
GAAACCCGCCGGAAGGCCTGGCCCCCCAGACTAAGGAGGGGGTCGTGCGCGTCGCGCCGC
CCGCGGTGCGCGGGGGGGGCGCTAGCCCTCTGGGGACGAGCCCCATCGGCTTTGGGTGCG
TCTCGTCGGACCCGAAGCGAGGAGGGGGGGGGCGGCGGCTGCCGTTCCTTTCCT
>NODE_452_length_701_cov_4.256776
TATGAATATCTTCATGATATTTTTTCTGCTTGAGACCTGCCAGTTCCTTCAGCAGGTCAA
ACTTCTCATATTTATCTTTCAGCTGTTCTTCATGCTGTTGCCTCTGAGCCGTAAGTTCTT
TGGTGAGTTTCTCTCTGAACTCATTGAACTCTTCAGCTTTCTTCCTGGCTTCCTCCTCGT
ACGTCTTCTTCAGATCTTCCAGTTTATCCTTTAAGCGTTTCTGTTCTTTGTCTTCTTGTT
CTCTCCTGGTTTGTTCGTCTTCTCTTCTTTTCTTCTCATACTCTTCTCGTTCCTTCTTGT
ACTTTTCCTCAAGCTCTTCCATTTGTCTTTTCTCCTCCCTTCTTCTCTCGTCATCTTCTT
GTTTCTGTTTCTTCCAACACTCTCTTCGTTCTTCCTCCCAGGCTTCTTGTTTCTTTCTCA
TCTTCTCTCGGGTCTCTTCCAGCTTTCTGTCAACACTTTTCTTTTCCTCTTTTTCAGACT
GAATCTGTCTGTCCAACTTTTCAAGCTCCATTTTTAGTTGTTGTCGATAACTTTCTTCTT
CGATTTCTCTTTTCCTTTCTTCTTTTTCTCGATTTTTTCGTTCTTTCTTTCTCTGTTCAC
GCTCCTTGTTGATGTTTTCCTCCATTTCTTTAAGCTTCTGGTCTCTTTCCTGCTGAATTT
CTTCTTTCTCTTTTTCCATTCTTCTTTTTATTTCCTTCCTTTCGTCTTCGTGCTTTCTTT
CCATTTCCTCTATCTTTCTCTTCATCTCTCCGTCCTTCTCCTGCAGgattctctccattt
cttgaagcttctggtctctttcctgctggatttcttctttctctttttccattcttctta
tctct
>NODE_453_length_442_cov_19.092760
GAAAAGCTGTTGACATGGCCAGTTCAGTAGCCACTGGGGAAATCTTTCATTTCAAAATAA
ACAACCAATAATGTTACAACCTACATAATCTTGCAACACATTTTTAAGAGACGCAGTTTT
CACAAGATATCACTAGAGGCCTTAACATAATGATTTAAACGACATATTTTAAGTTTTAGG
TTAACTCAGACGGGTGTCTCTGTGGTTTTGCATGTGCACCCAGGTGCTTGGCAGCTCCAA
CAATGCTGTGTGAGTGCACGCAAGGGTGTATTCATGTCATCGTATGCATGTATATGTGTG
TGCACAAGTGTGCATTTGTGCATGTGTGCACTGACGTGTGTCACTTAATCTTTTCTCCTT
TTTCTTTCTGTTTTATATTTACTACGTCAGGCAACAAATGAATCATCTTTATTACGGAGA
AATTTAATTTGGGTGAACTTAACTGCTGCTGCCAAGGTCAGACGGGCAGAATGTCATTTT
AATCCAATCAACTTTAATCTGTTGGTTATAAAAGAGTTAGGCTGTTGAAGAATGGCTGTA
TCTCAGGCCCTTTATTACACTGGCTAATGACTTTGATTGTGAGGCG
>NODE_454_length_561_cov_25.258467
TATTAATTATGAGGTGTTGCCTCTTAGTAGCCTTAATTTTGATGATTATGGTCGACACAA
TGTAACTAATGAACGGGCTTTGTGGGCCAGAACCCCACTGCCAGTCCGACCTCTCTCTCT
CACAAAAAGGAGCACCTCATTCTATATCTTTGTTCTATTTTCAAAGGGGATGCGGACAAA
GACACGAATGCTGATCAGAAGAATAAGAAGGGTGTTAAGAGACGCCGGGAGGAACATGGA
AGGGGCTACTTTGAATTTATTGAAGAGAACAAATACAGCTGGTAAGGATGGGACAGAGCA
AAAATGGCCTTCAGCATCCCTGAAACGCCATCCATAGCTTTGTTGAACTGTATTGGCTTT
AAGTGCCAATGCACATAACTAGCAAGCGGAAAACCCTCATTTTCAAGTATTATACTACTT
TATAATTAACATTACTTTCACACACATGTTTTGAGGGTCATCCCTGAGTACTTAAAGAGC
CTTACCATTTATCCTTTTTACAGTACCCACTCACATTGTGTCTTTAATGGACTGCATTCT
GTAGCAGAAGTGCATCTATCAAGTCTCTATGAATTTTCACATCTGTTCCTCATGCCGCTT
ATTGTTTTGGAAAGCCCGTTGTGTCCTCAAGGTGAATCGAGGCTGCTCAAAAAAAGAACC
CAGAGGAAAGTAGCAGATGTGCACTGTTGAATGGAGGGTGGGTGg
>NODE_455_length_1764_cov_4.028345
GTGAGCCCTGGGGTTCAACCAAGGTGACGAAAATTAGCAGTCTTCGCTGCTAGCGAGCCT
CTCTCGGTGGACAAGGGGATTTTAACCCCCGTCTTTAGAATCACAATCTAATGTTTTTGT
TAAACTAAGTCTACAGGCGGTCCAACCTCAAATCAGTTCTGGTTTGAGGATCAGGAGTAT
TAGGGGGAGGAGGTGAAGAATTATGAGTAGGTGTTCTCGTGAGTGGGTAGGATCTAGGGC
GATAATGTGGGCTGGGATAGGGCCTCGTTGAGTTATAAGGAACATATAAAGTGAGTAGCC
AGCAGTAATGAGTGTCCCGGTTCCTGTTAGTGCTAAAGTTCATCAGGATCAGTTAAATAG
TGAAGTAATAATTATTAATTCTCCTATCAGGTTAGGAAGTGGGGGGAGAGCTAGGTTGGC
TAGGCTTGCAATAAATCATCAACAAGTTATTAGAGGGAGAACCATTTGGAGGCCTCGGGC
TAAAACTATTGTTCGGCTATGTGTTCGTTCATAGTTAGTGTTAGCTAAACAGAAGAGTGC
GGAGGATGTAAGTCCGTGGGCGATCATGAGGATTAAAGCTCCAGAAAAGCCTCAGGGGGT
TTGGATGAGAATTCCTGCTGCGACTAAGCCTATATGGCTTACTGATGAGTAGGCAATAAG
AGATTTTAGATCGGTTTGTCGTAAACAAATTGAGCCTGTTATAATTACACCTCAAAGTGC
GAAGATAATAAAGGGGTAGCTGAGTTCTTTAGTTAGGGGTTCTAACATAATTATCATTCG
TATTATTCCGTAGCCTCCTAGTTTTAGGAGGACGGCAGCAAGAATTATAGAGCCTGCAAT
TGGTGCTTCGACGTGGGCTTTAGGGAGTCATAGGTGGGCTCCATAAAGGGGTATTTTAAC
TAGGAAGGCCAGTAAGCAGCCGGCTCATCAGAATTTATCTGCAAAGGAGGAAAGTTCTAT
TGCAGGAGCATATTGAAGGGTTAGTAATGACAAGGTTCCTGTATTGTTTTGGAGAAGGAG
TAGGGCTACAAGAAGTGGGAGGGAGCCCGCTAAGGTATAAAATAAGAAGTAAGTGCCTGC
GTTGAGGCGTTCGGTTTGATTTCCTCATCGGGTAATAATAATTAGGGTGGGGATTAGGGT
GGCTTCAAATATAACGTAAAATATAATTACTTCGGTAGCACTAAAAGCTAAAATCAGAAA
AATTTGTAGAGATGTGAGTAGTGTGATGTATATTCGCTGGCGGTTGATTGGTTCAGAGGA
GGTGTGGTTCTGGCTTGCAAGGATTATTAGGGGAAGAAGTCAGCAAGTAAGAACTAGCAA
TGGTGTCGAAAGAGGGTCTGTTGCTATATACTGATTTATAAAGGATCAGCCTGTTTCTGC
TGCAATATTAAACCAGATGAGACTGGCTAGTGCAATAATTAGGCTGTAGGTTAGGGTTAT
AGTTCACAGTTGTTTGGCGGGTGAAATTCAAGTAACAGGGATAAGCATAATAGTTGGGAT
AAGAATTTTTAGCATTGTAGGAGGTTAAGGTTTTGTAGACGGTCAGTGCCATGTGTACGG
GCAGTAGCAACTAGTAAAGCAAGACCTGCGCTGGCTTCACAGGCTGAGAAGGCCAGTAGA
ATTATTGGGGAGGCTGAAAAATTTGTGGAGTCTAGTTGGAGGGTTCATAATGAAAGAGCA
ATAAATAGGGATAATATCATGCCTTCCAGGCATAGGAGTGCGGATAGTAGGTGAGTTCGG
TGGAATGCTAGGCCTGCTAGGCCTAGGATGAAGGCTGATGAAAAGGCAAAGTGGGTGGGG
GTCATTAGGCAATTATGGACTTTAACCATAAGTTTTTGAGCCGAAATCAAAGGTTTTTCT
TAAACTAACTGCCTATTCGGCTCATTCTAGGCCTCCTTGGAGTCATTC
>NODE_456_length_846_cov_19.660757
ATTCAGTTCTGTCCACTGCTGTCGGTAATTACAGTTTTCTAGAGTGGACAGTGTGTGAAT
TTTGCCCTTCAGCTACATCTGTTGCGAGTCCGTACTTGCATTCGAGCTGATACTTGGTAT
TTTTTATGTCTTAATTTGTTTTATTTGACTGTCATGCTTATTCACACATGTACAATAATT
GTAACCATGGGAACCAAACAAGCTTTACAATTATGTAAACAAAATGAGATGAGTATTTTT
ATATAGTTGACACATGATTAATTAATGAATTGCTTTCTTCTCACTAGTACCTTGCACTTA
CCACATGTACTAAGGAAGAATATGTCCAAATACACAGTATTTGTGAACGTAAAATAATTG
ATTTCCTTGCAGGTTGATGCTCCATTTTGTACAATATACATATATGCTGTACAGTAAAGA
AATTTTAAAACTACAACAACTCTTTTAGATATACATTATTTATTTTTACCATTTTGTAAT
TTAGACACTATACTGTAGCTTCAATATTGCCAGACTTACTGGAAGTGCCTATATTGGTAT
TATGTATCATACAGTGAATATATTTGAAGATCATTAGACGTTGTCACAAACTGAACCATG
TGGATGTTGTAATGTGAATACATTGAATTACAAGATTACAATTTCTGTGGTATCCTTGTG
TCAGTATTGTGTGTATTTTGCAATTTTTTGAATGAATTTGCTTTATATTAAAATCTGTAA
AGAGGCAGCAGTTTCAAAATATACCATTTCCTGCTAATTTCAAGTGTAGTGTTTCATCAA
GACCATCTCTGTGCAGAGATCTTGATCCTTGTCGGAGTTTAATCCATTAGTTTGACTTTA
CAGTCCAGCTTTAATTTAGCAAATTAACATTGTAGATCAAATTTGACAAATCCACATTTA
TTGATTCTACATGTTTTTTTCAAATAGTTGCGGTAACAAGCATGCAGCACATCTtagagt
ttcatctaaaagaatctttaaatacgttgg
>NODE_457_length_431_cov_2.883991
ATAGTGATACGAAAAATGACTATGTCTCACCAAGTAAGATTGCCATCGTGACTTTTACAG
AAGAGTGTCCAGAGTACTCATTCAGACATGAAGCAAACATGTGCCTTTTTTTAAATATTG
CCTACATGCGTACATTTATGCCTAACCATCCCCTAAAATATGAAGTCACCTACTCATTTG
CCACTTTGATCATATCATTAATAAAAAAGTGCAGGGTGTTAGCTGGAATGACTTGCAGGT
ATCTTTGTCTCACCACTCAGCTCCCTGCAAGGCTACTGCTGATGGACAGAACAGCTCTCA
TCCCTTTGTAGGGTTGCCCTGTCACACAGGAAAACAGATGTTAGCCTGCAGTTTTTCTGT
CTCCACTACCTGCCAAGATAACACACATAACACATAATGAAAAGAGAAGAGGGTAGGGGC
TGGTGTGAAACCAAGGGTTATTAACACAGGCACAGTGGCCCACCGACGTATTGCCAGAGC
AAACTCCATGTAGGTTGTATGATAATTGTGAAAAGAAATACACTTAGATATTTAGAATCT
ACAAACACAaaatgagagctcaaacataggccaag
>NODE_458_length_667_cov_10.572714
CTCACTCACAGACGGAGTGGCTTTTTGAGCTTCAGGGTTATGGGATATTGGTAGGCCTTT
TGTCCCCGTCGAATGCACACACTGAAAATACCACCATGACTCTGAATCTGAATAGGTTTG
GGGTTTTTTTTAGCTGCTCCCAAACTCCCGAGTTCAAGCAGCAGTAGATCAAGTCTGCAC
TATGTTTGGTCATTTGTAGAAACCCGAACAAAGGTTGGGATAAGCCAAATTGCATTGCAC
TTGTGAACCGTGCCTCAGTCTGAAGTATCCTTTATAGCAGGAGGGGGGGGGGACCAAGAA
CAATTTTGTGTGAGCTTTAAAAAAAAAGAAAAAAAAAGAGTGAAAACAAAGGGCACTTTC
TGAAACATCTTAAAGTAGAGTAGTGAGGCGTGACATTCCCAGGGTGACGAGACACAAAAG
CTGAGGTCATGGGGATGAAAAAGAGAATCAAACAGCCACTTTCACACGTCTGCCCTCCTC
TGCTGCGCCCCCCGAACACAATAGGAAACAAATGTTGTTAAAAGAGGATCGATGCCATTC
ATCCTAAAGCAGCGAATGATAGCCAAACAATATTGTCACAGTGAATCGAGTTGAGATATG
CTGCCACCCAGACCTACGGAGAGGTGGAGAGGAGCTGCTATTCAGGGAACGATTAGGGGG
GAAATTTAAGCTCAGAGTGCTGCTGCTTAGAACGAAGGGGAACATTCATTATCAGGGCTC
AAGTTTGAAAAAAAAGAAGAAGATTAATTAATCACAATTGTGCAAATATTTTGTCTATtt
ttttttgaattaatatttatgtggaacagct
>NODE_459_length_569_cov_15.815466
ATCTTTGATTTTTTTTTTTTATATGCATATTAGTGGACTGTCCTCGTATTGTTATTCCGA
TCCCAAATCTAAATGTAAATGTTTGCTGTTTTGCCATCTACTAACTTTGTCTCTTCCTAA
TCGCTATCGCTTCTCTTTTTCCTCCCCCCCATGAGAGAACGACTTCTTCGGTTTTGACGC
ATGAAAACGGCTTTACGTGGCATAGAAGAAGTGAATGAAAGATGATGCATGCCACTTAAA
ATGCCTGAGGGAGCAAGTGTAATCTAAATTGGATATAGAGGCTATTATTACACAACATTA
TGCGTTGTGGTGGACTAATTGCGCGGCTGGATGAGTTAAACAGTCAGTTAATGTCGAGTG
GCGGACAGGTTTCTGGAGCGCACAAGGTCAGCTGCGCTGCTCCCAAGCCTTTAGTGGTGT
ACAGAAAAATGCTTGAAGTATTCATGGGATTTTTAACCATTCTAAATCTGTGTCCTAAAC
CGATTAGTTGACACCAATTTTTCTTTGATGTATTAGCTGAGGGCTTTTGCCACTTGGAAG
CCAATTGAAATTCAAAACAGTTTTCGCTCCAAATGCTTTGGGGAGATCTGCTGCAAATAA
TGGATGTAATTTATTTTTGACCTTGCTTTTTTTTTTCTTTTTTTTTTTTCTCGAACGGGT
GGGTTATTAAATGATTAAACATATGTGCACTATGCTACTTGACTAAACAACTg
>NODE_460_length_1145_cov_5.948472
CATTCATACAGGTCTCCATTTAAAAGACAAGTGATTGCGCTACCTTTGCACGGTCAAAAT
ACCGCGGCCGTTAAACACATGGTCACAGGGCAGGCGGGACCTCTTATATTGTTTTTTCAA
GAGGCGATGTTTTTGGTAAACAGGCGAGGCTTATTAATGTGTTTGCCGAGTTCCTTCTTT
TTCTTTTAGTCTTTCCTTATGGGCACTCCAGTGTGGGGTTAACGGTGAAATAGTGGGTGT
TTTTCTTGTTGTTTGGTTTTTTACTCATTTCCCTCTTTGTTTGGGGCCGTTAAGGTTCGG
TGGGTGGTCCGTTCCGATTTACACGTGTGCAAGGAGAGAGTTGGGGCTCTCTTATTACTC
ATATTAGCATGATCGCTTCCATGGAGGGCATGGGGCGGCCTGGTAGGTTTAGGGGTTTAA
GATCTATCATCAGTATTTTAGGGTAGTGGTTTATGCTTGAGCTTTAACGCTTTCTTTTTG
GATGGCTGCTTTTAGGCCCACCAGAGCATTTTTCCTTAAGTTATTATGATCTTTATCCTC
CTGGAAAAGTTGTGTCTTGTTTCAAAGGGGCTGTACCCCCTTTGACTAACTCTCTAAATT
TCTTTTGGTCTCAGGAAAAGGCTAATTAGACAGGTCGAGGAAAGAACTTTTGAGGCTGAA
CTTTTATCCAATTCCCGGGCAACCAGCTATAACTAGGTTCGGTAGGTCTGTCACCTCTAC
TCAAAGCTCTTCCCACTCTTTTGCCACAGAGACGGGGACGCCCTATTGTTTAGGCTGTCT
TGGAGTAGCTCACCTAGTTTCGGGGTATCAAACTAAAATTCTTTTTGCTTGAGTATTACT
AGCTAAAACATGATGCAAAAGGTACGAGGTTATGTCTCTGCTTTTTAAGGCTTTACTGAG
TTTTTTCATTTCTCTTTCAGCTTTCCCTTGCGGTACTTTCTCTATTGCTTCTATTTCCTT
TTCTGTCGCCCGTACTGAGGGGGAAAAATGGTTTGTTTTTAGGTTGAAGTGTATTAGGGG
TTATTGATGAGGTAATGTTGGTTTTGTGAGGATGAGCTAGCTATTGGGCGTCAGGGTGAC
CCGATTTGCACGGGTGACTTCTCAGTGTAAGGGAGATGCTTTTCTGTCTTAGCTACACTC
TGATTTTTCCAAGTGCACCTTCCGGTACACTTACCATGTTACGACTTGCCTCCCCTTTGC
AGGTGAAAATTTTTAAATACAAGTTGTTGTTAGCTCGGGGAGAGTGACGGGCGGTGTGTG
CGCGCTTCAGGGCCAGTTTCAGCGGAACg
>NODE_461_length_352_cov_2.616477
AATGGAGGATTTCAGAGTCGATGTTTAGACCATCTACTGTTGGAAAATCTGCAATGATTA
AACAATAAGATGTACAATTTAATAAATGATAAAGAAGTGAAAAATGTAGCAGGTGATGCA
ACCTTACGGGTGGGTGAAGACTGAGATAAAAGCAAAGCAGTAATCTGAGGTAAAGAGAGG
TCATGGGAGAAACGGAGAGAGAGAGGGAGAAAAAGCAAGGGATGAGAAGGATGTGAAAGA
AGAGGAGGAGGGAGATGAAAGTGAGCAGTTTAACAGGGCTGCAGAGAGGTCGAGAGGAGG
GAGGGGAGAGGTGACGAGAAGAGATAGAGAGACGGAGCTGTAAGCCTCCTGGGTGATTTA
TCTCTGTGTGAATATGTGTGACTGTAAGTGCGCGACAGACGGAGTGGAAAAAGAAGGAGC
ATGAAACAAAAACACAATGAAAGATAGCCAataaagtagccaaacctgtgagagtctcag
aagaatcgatgtgctc
>NODE_462_length_2487_cov_4.037395
TAGGAGTTTAGGGGGGTAGGGGGGTTTACGCACAAAATCCGAGGGGGGGGGAATCTTAGA
TATTTTAGGACTAATAATCATCATTTATGTCCTTGAAATCAGTTATGTAATTGTAATAGA
CATGTCTGGATAACTTGCTGTTCTATTTATGAGTACAATAATGAATGTTCAACCTTATTG
TTTTTTTTCCAAGCACTGTGAAATGCCAGGTGAAAAGGAAAAGAAAAAAGGAACCCCCTA
TCCTCTGGAAAGAATGCTCGGCATGTTGGGTAACGGGTGAAATGTTTGACACCATTAACT
TATGCAATCTGTCAAGGAAAGAATGGGGAATTAACCTTTTATGGCCTTGAAATAGGAACC
AAATGCCAGGAATAGTTCACTAAGTGAAACCCTCACATTTACTTGTCCCTCATTATCAAT
AACCGTGTGTGCCAGTAATCAACTGATGGTCGGTTCTTACTACATTAAGATTCTGATGTT
AACGAGATGTTGAATTCTTGGTATATATTTGGAACTCCAATTTTTAGTTTGTTCTTGTTG
CTATGCACCTATTTCTCGATAATATTTTAGTGGACGTTTTACCGTTGGTTGCTTTATGCC
TCACCTTTATTGTACTCTACTAGATAATCTAATGTTTGAAAACTTTATATGCAATATAAA
GGTTTATTATGCTCTTGAATACTTAAATAGTTTTAATGGTTAATATAGTTTAATGGTGAT
ATTACATATATGTAATATAAATTACTCAAAGAATAGTTTAGTTTAGAATCCTAGCTTTGG
GAGTTAGGGGTGGGGGTTAAAATCCCCTTTCTTTGATAGCAGTAGGAAGGATTTTAACCT
TCGGCGTCCGGTTTACAAGACCGGCGCTCTGGCACTGAGCTACTATTGCATTGTCATTCA
AGGACTTTATTCTCGAGTCATCCTACTGTGGGGGTAAGAACTAGGAACAGGAAGAAGTAC
AGGAAGGATGCGATTTGGCCAATAATAATGAAGGGGTGTTCTACGGGCATTCCTCCAATT
CAGGTAAGGATTAGGACGTCTGCAATTAGGAGTCAAAAGAGAAACTGGGTGAAGGGTCGA
AATGTTAGGCTTCGTTGTTTTGATGTATGTAAGATAGGCACTACTATGAGTACAAGGATG
GATGCTAATAGAGCGAGGACTCCTCCTAGTTTGTTAGGGATTGAACGTAGAATGGCGTAG
GCAAATAGGAAGTATCATTCTGGTTTGATATGGGGTGGAGTAACTATGGGGTTGGCAGGT
GTAAAATTGTCAGGGTCTCCTAAAAGATTAGGGGAAAATAGGGCTAGGGAAATTAGGGCA
ATTAGTAGGGCTGCGAAGCCTAGGAGGTCTTTGTAGGAGAAGTATGGGTGGAAAGAGATT
TTGTCTGCGTCTGAGTTAAGACCGGTCGGGTTGTTGGATCCGGTTTCGTGTAGGAAAATA
AGGTGAACAAGGGTTATGGCTGCAATGACAAATGGGAAGAGGAAGTGGAAGGCAAAAAAT
CGAGTGAGGGTGGCGTTGTCGACTGAGAAGCCGCCTCAGATTCATTGGACTAGGGAGTTT
CCGATGTAGGGGACAGCTGACAGTAGGTTGGTAATGACGGTGGCGCCTCAAAATGATATC
TGTCCTCATGGGAGGACGTAGCCAACGAAGGCGGTTATTATTACTAATAGTAGGAGGATT
ACTCCAATATTTCATGTTTCTTTATAAAGGTATGAGCCGTAATAAAGGCCTCGTCCGATG
TGAAGGTAGATGCAAATAAAGAAGAAAGATGCGCCATTGGCGTGTATGTTCCGGATTAGT
CAGCCGTAGTTTACGTCACGACAGATGTGGGCTACGGATGAGAAGGCTGTGGCGATGTCA
GATGTATAGTGTATGGCGAGGAAGAGGCCTGTGAGGAGTTGGGCGGCTAAGCAGAGTCCT
AGGAGGGAGCCAAAGTTTCATCAAACGGAAATGTTGGCTGGTGCTGGGAGGTCTACTAGT
GCATCATTTGCAATTTTAAGTAAGGGGTGGGTTTTTCGGAGATTGGCCATTAGGGTTCTT
GTAGTTGAATAACAACGGTGGTTTTTCAAGTCACTGGTCCTGGTTAAAGTCCTGGCAGGA
ATTATGGCTTACGTTATGTTTATATTTTTGTTTGGGTTAATTTTAGGTCTTGCTGCTGTT
GCTTCAAATCCTTCTCCTTATTTTGCTGCTTTAGGTTTGGTTATGGTGGCTGGAATAGGA
TGTGGAGTTTTAGTTGGGCATGGTGGTTCTTTTTTGTCTTTAGTTTTATTTTTAATTTAT
TTAGGGGGTATGTTAGTGGTATTTGCGTATTCGGCGGCATTGGCCGCTGAGCCATATCCG
GAAGGTTGGGGGAGTTGACCGGTGTTGGGGGTAATGTTGGTTTATGTTTTGGGAGTTGTA
TTAACTTCTGGTTTGTTTTGAGGTGGGTGGTATGAGGGTTCTTGGGTGTCGGCTGATGAG
TTTGGGGAGTTTTCAGTATTTCGGGGGGATATTGCAGGGGTGGCTTTAATATATTCAATA
GGGGGAGGAATGTTGGTGATAGGGGCGTGGGTTTTACTTTTAACTTTGTTTGTGGTTTTG
GAGCTCACTCGGGGTCTAAGTCGGGGGGCGCTTCGTGCGGTTTAAACTagg
>NODE_463_length_584_cov_15.799658
CATGTTCTTAATGATTTTCTTTCTTTTTTGATTGCTCATTATTTCCTGCCGTTTTCCCAA
ACTTCAGCGCAGTAAGATTTCTTTCTTGTTTACACAGAAATCTTCCATCCCGGGTCTCTG
TTGGAGTATTAGGGGTACCAGCTTTCAGCATTCTGGTGGGCCCAGCGGCCCCACAGCGAC
AAGCCCCTATGCTCTTTATTTGGCACGTAGCCTGGAGGTGTCAGAAATATCGACACGCTT
TCACGTGACGGAGACTTTGCCAGCCGTTTTCCCCCCTTTCTTAAGCCCGGCATTCTGTCT
GCCCAGCCAGGTATTGTAGGGCCCCGTGAAGGCCCTGTGAATAGTGTCAAACTTGATAGT
TCTCATTTCGCTTCCTGTACATGGCAGAAGAAAAAGTGCCCACCGTGTGGGTTTTCCTTT
TGTGATGGCCCTCTCTAGTCTTCCTGGGAACACACCACATTCCAGCCACAATCATTCCCT
TTGTGAATCTAGGGATTGTGGGTGAGCCTGTTATGCCGATAACCCTCCTAGCTTTCAGTG
TAATGCATGCGAGTATCATAGAAGTCTAGACTCGTATTTTTTGCAAACAATGCCAAATAA
TGAGCAGAGTGTTTTCAGTGATTTGGCAGGGCCTTTGTTTTGACACATCCTCCCTCATTC
ATGAAGGACCTTTTGTGCTCATCCACGCCTAAGATGTGATTTAAGGtctgctacatctgg
acaaatta
>NODE_464_length_359_cov_1.412256
TTTACTGTTGCTATTTACTGGGATAGTTTTCAAATGGAGCCCACCATGCTGAACAATCGA
AATGTTCCCCTACCTGAGGCATCAAAAAACACCTTTATACTGGCCTCAGTGGGTCAGCCG
ACTGCAGAGTCCCAGTCTCCTTTAAGACCCCTGGAACCTGCTCAGTGTGGGAGAGCAGGT
TCCAGGCACAGTCTGTAAACAAATGTGCTCTCTTTTTCTCTCTGTGTCAGTATTTCTCCA
CCATCACTTACCTGACTTTTCCCCTTCTTTGTCATCCTTGCTTTATTCATTGTTCTTTAC
TGGTACTTGTTCCTGGAGTTTCTACCCTTATTCACCTTCACATTAAGTAATGCAGCTCCA
CCTACTCTAATTTCACTCTAGATAAAGCATGCTAATGTTACTTTCCTCATTTTGTTTCCT
TCTCCTGCTTCTGTCCTTCTGGCATCCTTCTCTCATCTTATATTGTATCTGCATCTCTTC
CCCTGCTTGTCCCTTtgtgccca
>NODE_465_length_631_cov_2.803487
GTGTGTGTTTCAACACCTGTTCAAGATTACATTCAAGCCACTTTTACTTTTCACATTTTG
AATCATTGCTGGTTGTGTCTACACTTAATCTTCTTGCTTTTTGTCTTTTTGCTTTCTCTC
TGCACTCTTTCCATATCTCTCCTATTGTATTTCCATTCTGCTTTAGTCCCGTGTGTTCTC
TTGTTTTATTTCATGTATTCGTTTATTGATTTCTTTTTTCCTTCTGCTCCATTTTCTCCT
TTAATTTCATCACCTCTTTTTTTTCCACAGAACTTTACATTTCTCATCCGTATCTGTTTT
CTCGTCCTGACGCTTTTGTTCTTTAATCTTCCACCTGCCTTCCTCTCTGTCCTCTCCCTT
CATTTCTCTTGTCCTCTAAATGATGCTCATCTTCATTTTTCTCCCACTCAGTTTGTTGCT
CCTTTTGTTTCCTTTATGTTAACCCTCCCTTTCGCTCACAGCTGCACCTCTTCTTGTCTC
ACCTGTAATTTTCCTTGACTTTCCAATTATTCCTGTTTTGCCTTCCTCTCCCTTGTCCTC
GCTCTCCAGCGTTTTTATTCCTTCCTCACCTCTTTCCTGCCATCTTTTGTGTTTTCTTAT
TTTCTCCTCATCTCTCGCCCTGTTCTCACCTTCTGTTCCCACCCTTCATTTTTCTCTTTA
TTCCATCCCCCTTTATTCCTCTATTTAGCTCCTCCCCTGCCCTCTTATCCTTCCTGTCAA
CCATGTCATTTTTCTCCTCTTACCCTCCTCTTCTCCTCTCCTATTTTCTAATTTt
>NODE_466_length_775_cov_8.963871
AGTTTTACACCATGTCCGTTTCCTGTTTTGGATATTCTCTGTTGCATAAGCATGAAACAA
AAAATAAAAAACAAAAAACCTGTGTCCTAGACTAAAACATGTAAAATCCATTCTTAAATC
CTGTTTTCTTTTCTGCTTGCAACATCCCTTGCGTCCGTCCTTGCTCCGTCTCTGGTTCAT
AAACTCATGTTGATGCAGTCAAACGGCTTTAGGGTTTTGTTTTAAGTGTTTGTCTCCCCT
CCTCTTCATCACTTTCATCTCACCTTTTCCTTTAGTGCCCAACCCCCAAGTACACTCCCC
CTGCTTTGGTCTTGGCCTTCCACGCTTGGAGGAACAGCGTGAGGCGGCATGGCCTCCATG
CGGCTGACTGATTATTGTAATTCATACACTTTAATTAGCTGCACAAACCATTAGCCACAA
TTAGACTATTACAGAACGTTTTGTGGCAGGAGCCAGCCCCAAGATTGGCTTTATCTGCTG
GAGGGAGAGAGGGAAAACGAGGAAGAGAGAGAAAGAGACAGAGGAAGGGGGCAGGAGGGC
AAAATGTGTTTAGCTAAACATTAGTGTGTATGTGTATTTAAGCTACAGAAATCTAATTCA
ATATGTTGTAAAAGCCCAAAAGTATGTGTAAGATGCCAAGCGTGACAAAGGATAAGATGT
CTGAATTACCAGCAGCACTGAACAACAACCAAGTAAGACTAAGCTCTCGTTTGTTGCATC
TACATTCAAGCTCAACGAGATCCTCAATTTGAAATCTGAATCTTGTTAAACAGAAATGTA
CAAGCGATTGTTTGCTAACCAAAGACAGTTACTGACACATTAAGCATTCCCATGCTCTAA
ATCCTCTACCATCCTTGATGTAATGACATTTTTTCTTTGATTGACACAGTCCTGTGAAAA
CACATGCACCACCACATCg
>NODE_467_length_145_cov_31.165518
TATACTACTAGAATGACTGTAAAATAGATATTTCTATCTAGCATCATTGTATTATAAAAT
GATTCATTTTCAGTAGTTAATAATTCCTTCTTAAGTCAAAAGGTTATAAGTAGTATTTAA
TAATGCAAACTAAAGACTATGGTAGTGTAACACGTGGATGAATTAATCTTTTTTATTTTC
TTGGGCGTCAATATTACTAAGAAGTGTGAATCCCTGTTTGCTTCAGGGCAAGATGTGTGA
CAGAGGTGGCATCGAGCTCTTACAGTCCAAGAACGAAAATGGGTGAAGA
>NODE_468_length_400_cov_21.352501
TAGAAGAACATCATGAGGACGTAGATGAAACATTTCAAGTCGTCAAGGTAAAGGGGATGG
GGTGGGACAAGAGAAAATGCAAAATATATTCAATTAATAATAATACAAACTTCCTACTGT
CATGTCTGGACAGTGTCCTTCCACCACCCCAATAGCTTCCCATCCCACTCCAGTTTTTTT
CCTTTACAAAGCTGCTCAGTACTTAATGCAACAAAGCAAAGATAAGGGAGAGTGTCCAAC
ATATTAGCTCAGTTCAGGAAGCTTTGACAATAGTCAGGTCATCTCCACCATTCCCCTTCT
AATAGGTCGTACCAATGCCACTATTTGTGCCTAATCATGTGACCACGTATGGCCCACAGC
CACTAAAAGAGATCCTGTGTAGTTGGTGTCAGTCCAGTGATCTTCACCCATTTTCGTTCT
TGGACTGTAAGAGCTCGATGCCACCTCTGTCACACATCTTGCCCTGAAGCAAACAGGGAT
TCACACTTCTTAGTAATATTGACGCCCAAGAAAATAAAAAAGATTAATTCATCCACGTGT
TACA
>NODE_469_length_310_cov_6.087097
GAGATTTGAACCCTGACATAAGTGAGAGCTAGAGCAATTTCTGTTGGAAGGAGAGGAAAC
GCAAGAGGTTACAGAGTTACAGAGCAAGAAACAAAGTGACTCGCATGCAAGTAAGCATAC
ACACACACTTGTGAGGTGTCATTTGTGTTCAAGTGAAGATTAAAAACAGTAAAAGAGTCT
TAGATATCTGAGTGTGGTATCTCAAAAAAACAAAAAACGTATGTGTTACATCATGCATTT
GCCAACAACACCTCAAAGTAAGTTCAGTGCACTCACCCTAGCTGGCCGAGGGCTGAATGC
TGCATGTTTTGAAGGTgttgctgttgccacccgctcattgagccgaggtgtagggagctg
ccactgttgaagccggacagggaggacagatctgcactattcagtgaatactctgtgtac
aaacataaagaagacacaatgtatattatagatt
>NODE_470_length_613_cov_12.231647
CGTCTCCAGTGGAGTTTTATTTGTTTATATCTGCCATAGCAGACTGCCTGGATGTCATGA
TGTATGGTGCGAGAAGATACCTCCAGAGATACCTCTGGAGCTACGATAGATCCCCAAGAT
AATACATGTGAAGATGTCAATATGGTATTAGAAACCTATGTTCTCCTATATACCCCTACA
TCATTATCAGAATGACAATAGGTTTGGTTTCTGTGGTGGACAGGAGTCTATTTTTACCCT
ACACTGTAAGCTTCTGCTCCTGATTATGCTTTTTTTCACTGACTGTAGCCTGTCATGTAG
ATCATTGGACTTCTATTGTCCCTCCTCCCTTTCCAATGGGAGCAGAGAGGATGAGTGTTG
TCATTACAGACAAGCAAGCAAGGTGAACCTTTCCTAGACTGGGGACCTTTTCCTGGTACA
CAGAATTGGAACACCCCCTCATTGCACCTCCCCATAATCCCTGGCATTTTGTTTTGATGC
ACCACAGCATGAAAATGAGAGAATATGGCAATGTTATGGCATTTGAAGTCAATATGTATT
ATAAAATCAATCTAGATGAAGATCTGCCCATCCCTCTAATTAGACGGGGTGACTGGAGAT
TGATTTTTAATTGCAAAAGTAATTACATGGAGCAGATAGCCAGTGACATTTGATTATCTA
GGTGATTGATTAAAAGGCCTGGCTGCTGGGGCAGACTGTCAGCCAGCTGAATCCAGACAA
AAGAGAAAATTAAAAAAGTTGTCCCGTTTGTAATCAC
>NODE_476_length_571_cov_31.756567
TACGCAAGACTCTGTGAAGGGAGCCATTCAAATTCGATTATGATTTCATATTTCACAAAG
ACAGTACACCACGAGGATGATTTTTAATTAGAACCAGAATCAGTAAAAAGAATGGGGCAT
GGAGACAATAAAATAAGGAATGCATTCATCCATGGGATGATTCTTATTTAAGATCTGTGC
CAATGTGCTAACAGCATTAATGAAGTTATAAAGAATTATGAGGGGAAATCAAATTTGCCT
CGCCACTTGAGCGCCACTAAAATGCCAAACAATAAACTACCAGATTGCAAATTAGATCAG
TAAAAATATCAAACACATTGCGGTGCAGGAAAATCCATAATTGCATTTAGTGCCTGGCCT
CTCCTGGGGGAAGAGACACTAAAGATCATCAGCAGGCTACACGGGAGCCGCTATTGACAG
AGCGGTAAAAATCGACAGGCTAACTAAATAAACACTCCAGGCTCCATTAAATATTCAACG
GCTGAGATTTGACAGTCTAGCGTGCCTGCCTCTCCCCATCGCCTCCATTGGCTTCTCTCT
GCAGCACATCTTCCTCCCTGTCTCCCCTCCTCCTGCACACCTCCCCCTCCTCCTCCCCTC
CTCTCTTCCCCCTCCTCTCCACTGTGACTCCTGACAGCAATAAATGATGCGGTGCCTGAG
GGCGCTGCTCCAGTGGGAGACCTGGGAGGATAGAGCAGGAgagcaaaagaaataa
>NODE_477_length_323_cov_1.136223
GTATGTTGGCATACTGCAGATTAGATTGTATTTCTACACCCAAAAAAATGGTCGTGGCCA
GCCAGGCAAGGAAAATTGGAACATAAGTTGTTTTGCAGGAAAGTTTTTTATTTGTTGTGA
GTTCTGTTGCTCTGGTTGCATAGACACAGTAGCAGTTCAAACTGTATGACACAAGCAGTG
CTTGTGCCAGTAAGACATGTTTTGAATGGTGCCAGTTCCCATCTGTCTTTATTATAAGTG
CATCAAGGGTTGTGTGATGAGTATACGATGAGTCATAGATTTCTATCTCTCAGCACAATA
TTTTGATATGGACAGTTGCTGATCGCAGTACTTGCTCTCTAAGCCACATATAGATATCAA
CACACACAAAATAAACACTGCCACATTTCCACAGTGCTctgtctcttctttactgtactt
cagctcctgaatgattcatctgcgtttgttatcaccctccgtttcct
>NODE_478_length_553_cov_11.132008
AGAGGAGGAGAAGGAAAGAAAGAAGAAAGTCACTGTAGCATTAGAATAACACCACTATAG
TTGGTAATATTTGGTCTTTGGCACGTTTTACTTTAATACTTCAGACTAGAGGGCCAGTAA
CGGCCTGTTTTTTTTATTCTTATTGTTTTAGAAAAATCACAAATTGCACTAATATATTAT
TGAGATAAGGATTTACCGTCAGTATTTGGCACTGAGTGGTGACCTTACCGAAGGTTCGGG
TCTTTATGGTTCTGTTTTATGCTCCTGTTCCCATACAGTGCATTTTAAATGATTGTTTTT
TATTATTGCAGGAGTGCATCCATGGTAAGGACAGCATCCCCTCCCTCCCTCCTACCTCAA
AGATACAGCAGAAGTGACTGGCTTGTCGGGCTTGAAGAATTGTTTAATTTCAGGGCCCCG
GCGTTTCCTGAGGTGAGGTCCGCATTGGCTGCTAATAGAGATCTAATTGATGGGCCGAGT
CCCGTTTCCGTGCTCTCTCTCCCTTTATTGCGCCCCGGCGTCTGCTGTAAAATAGGTCTG
TAATCAGATTCCGCCTATTCCTCCTGGAGCAGCATGAGAGCTCAGGGCTGCCGAGAGAAA
GAGATGGGGCAAAAGAAAAAGAAAACGAAGAAAGAAAAAGAAAAAAGGAGAGAGAGAGAG
AGAGGTGGGGAAAATCGTTATTAAAAAAGTTAGGCCt
>NODE_479_length_693_cov_4.431458
AACAGGCCATCCAATCCCTTGCCTTAACAATTTTACTTGGCTTCTACTTTACCTTCCTTC
AAGCTATAGAATACTACGAAGCTCCTTTCACAATTGCGGACGGAGTTTACGGCTCCACTT
TCTTTGTAGCCACAGGCTTTCATGGCCTCCACGTAATTATTGGATCCACATTCCTTGCTG
TCTGCCTATTACGACAGATCCAATACCACTTTACATCCGAACACCACTTCGGCTTTGAAG
CTGCCGCTTGATATTGACATTTCGTCGACGTAGTTTGACTATTCCTCTATATCTCCATCT
ACTGATGAGGCTCATAATCTTTCTAGTATTAAAGCTAGTACATGTGACTTCCAATCACCT
AGTCTTGGTTAAAATCCAAGGAAAGATAATGAACCTAGTTACAACTGTAATCACAATTGC
CATCGCACTTTCCACTATTCTGGCCATTATTTCCTTCTGACTCCCTCAAATGAGTCCCGA
CCACGAAAAGCTTTCACCCTATGAATGTGGCTTCGACCCCTTAGGATCAGCTCGCTTACC
ATTTTCCATACGATTTTTCTTAGTTGCCATCCTATTCCTCCTATTTGACCTAGAAATTGC
CCTCCTCCTCCCCCTCCCTTGAGGAGATCAACTATCTTCACCCCTCCTAACATTTGCCTG
AGCATTTGCCGTCCTTATTCTTCTTACCCTCGGCCTAATTTATGAATGACTCCAAGGAGG
CCTAGAATGAGCCGAATAGGCAGTTAGTTTAAGAAAAACCTTTGATTTCGGCTCAAAAAC
TTATGGTTAAAGTCCATAATTGCCTAATGACCCCCACCCACTTTGCCTTTTCATCAg
>NODE_481_length_362_cov_1.933702
GTTTTCTTATCGATGATCAATCATGAGCTGAAATGTTGCTCAGAACAAACACATCGCACT
TCACAACAACAACCCACAGAATCAGTGGAACAAATTCAGCACAGTGAACGGACTCAAATA
AGAAACGCAAACCCGAAAGGATGTAATCTAAACTGCACAATAAGAAACGAAAACCAAAAA
ATAAAGAAATAAATAAAACATTAAACAAGAAACGTATACAAAAAAAAATGCAAACCAAAA
AAAGAAACACAAACCATAAAATTTACGCAAACCAAAAAAGAAAGAACTGCAAACCACAAA
ATTTGAAATGAAAACCAAAAAATCAACAATAAACAAACCAAGATATAAGAAATGCAACAA
AAAATTACGACATTAAAACCAAACAAATAACAAATATAAACCTAAAAAGGAAAAGCAACT
GAATAAATGAAAAATGCAGACAAAATAAGAAACACAAACCAAAATGGAAATGAAAAACAA
ATAAACAATAaacaaaaactgaaaaa
>NODE_482_length_355_cov_10.230986
TTTTTTTTTTTGGGAAACTTAATGTGCCAGTGTCTATACTCATTACTCTTCATACCTCAA
AATAAGAAAAGGAAAATCTAGTGCCATTTCATTTGTCATTCTTTTTGAAAGAAGTTTATC
TATTTGTACTTATCCATCGGAGACATGCATTCGCATGTGGTCATTGAAGAGCTCCATTTG
GTCGAACTTGGCAGGGCAGACGGAGCACACGTAGGTGGTCCCTTCTTGGCAACTCGCTTC
TGCAGCTACACCCACTCCTGTTCCAACCCCAGCCCCTACTCCAGCACCTCCACTTACTGG
CATGGCGAGGGCCACCACTCCAGCTCCAGGCTCAGGAACAGCCATAGGCATGGGAATGGA
GACGGGGCCCGGGGTACCTGCACTGACCGGCAGCCCTGTGATGGCGCTGGCTGTGCTGTG
CAGGGCCATGTGCCTCTCCAGCAGGGTCTTGTGTGAGAACTTCTTCTTgcagatgtagca
ctcataggacttctctcca
>NODE_483_length_1024_cov_12.526367
TAAGTACCATGCGGGATCCTGACTTATGAGTACATTTGCTCTTGACCATAACGGTGCATG
AAGTGTCTTGCTGATGGGTGCTATCAGTATGGTGAAGGAGCACAACACAAACGGAGGAAG
CCTAACGTTGGATATTGTTCTTAAGATTTCAAGCCAAATTTTAATTTAATGATTTCTACT
CCTTAATAAAAGGGTGTAAAGCCCCTATTTTTAAAATCAATTTGATATTAATGTTCAAAA
CATTCCTCTAAGGGAGTCCTGTAAGTCTCCAGCTGTGTGCAGTAAATGGCACACAGTGTG
ACATTCTACCTGTAGCTGAAAATACATTCCTTGCCTGAGGTGCCTACCTTTCTGAGTCTT
TTACAGTGTTATACTCCAAACCATTCCAGTACCACCCGGTGCATGCTGTTGTACTCCTGA
TGCACTCAATGCATGGAGAATAATAATCTGTCTCAAGTCTGTGTTGACCTGTTTCTTTGG
AGACAAAAACAAGAAAGCAACAGGTGTAGTATTACCAGTGAGGAACACCAAAACATTTTG
TCATGGATTTAGTGCTGCAGTGTACTCAGAACGTTCTCTGTTTTTCAACTGAAGGTTATG
AAAAGCCTTGGAGCCTTAACAGCATGTCTGGCATGAGCGGGGATGCCTCTGGAGTGTCCT
CAGTGTCCGCCCTGCCCTGCAGCCCACCCTGTCTAATGCAGCACTCACATTCTCCCATCC
CATCCATTATGTAGCATGGTTGAGTAGCAGACACAATGCCATTGGAAGGCCAGTCCACAC
TCCTCCTTCTTATCTTTCCTGTCAGATTTTGCTTTGACACTTGCCTTCGCTCCTGCATTT
TTTTTTTCTTCATTTTTATTTCTTTACTTTTCTGGAAAACTGTATCTTAACTGTGCTTAT
ACTCAAGCTTCCCAAGTGTTCTCCTTGGGTGTGTCATCATATCCTAGACTAGAAAACATT
GGCACATGCCACTCTGCATGGGTCATCTCAGTTGCAGACAAAGCACTGTTCTACTTCTAC
CACAGGCTAACCCCACTCTTTTCCTTGTGTTTACATCATTGCCTGTTGCTCTGTTGCTTT
TGATCTCTCATACTCTTCTGCCAATAACTTTTGTCTCATTTGCTTTTTACAATTCTGTGA
AAGAATTTTTCATAAGATGTAACCCCTg
>NODE_489_length_312_cov_6.730769
ACTTGCACCGTCGTGTGTAAAGGAGGCACAGCATGCATGAAACGTAGAATACAAAGTCCA
CACATGGCTTCGCATGAAGATCTGCCTCCTGCATGCAGCACTCAGAGTCTGCTGTTGGCT
GCTTCAGGAAGTTGAGACTGGCACCGAGCCGAACATCCTCGAGAAGGCTGTTATAATATC
TGATCTATTAGAAATTCTTGGGCCTTCAGCGACAACAACACCTAGTACAAGAAGAGGAGC
TGTTCGCTGCCTTTGAGAGGAACAGGAAATGTTTAATTCATTTCAGTACATGCAGCCCTT
TAACATGTTGATTGTGCGGGTTCAACTGTATGTTCTGTGCCATCAATAGACCAAGAACAG
AGTGTAATATCGTAGGTTGAGAGAACGGGTCATTTTGTACCTGTCCGATGAGCTGCACGA
TGAAGTCCACCACCAGCTTGGAGTCCTTGTTGAACA
>NODE_490_length_426_cov_1.276995
CTTTTAAGTACATTTTAAAATAGTTTAAAGAAAGAAAGAAAGATAGAACTCGTGTCATGG
CACGCATGGCAAATATATGTATATGTATATCTACATCTGATTTATGGGATATGTGACTCA
TTAAAATTAATCCAAAAAGCTTTTAACTCGTAACAAGAGAAGTGGCCACATTACACTCGC
TACCTGTGAGTTTTGGAATTGATATTAAGATTTTATTGCTTGTTTTTAAAGCCTTGAATG
GTCAGACTCCTGTCTACATCCAGGAACTAATAATAATGTGTTTTGAAAGTTGCTATACAA
ATAAAATTATTATTATTATTATTATTATTATTATTATTGTTATTATTTTGCTGAGAGATC
ATATACTTGTTATATGTATACATGATTTTTCCACAAAAGAATGGAAATGGTATGTTTGTT
GTTTAAGGATAGTGGCAGACACAAAACATATTCATGAACACACACACAGCGACTGTCTTG
TGAAGTTTTctgttttagcttttagttgagaagaaccagccagaggagctccaggcaaaa
caatgcaaaacaggtatgggaacgttgact
>NODE_491_length_314_cov_3.531847
AGAAAATCATGAAGCTGCCTGAAACTTTTTCAATTACCTTCCCCCAAAGTTCCCGAGCCG
AACATCCAGAGTGGCAATCAGCTGTACGGCAGCCCGGCGGGGTCAGCCGGAGCGAGGAGG
GGGGAGGGAGGTGTGTGGAACAGCAGAAAGAGACGAAGGAGTGAAGTATGGAGGCCGATT
ATTCCTCGGCGTCTGCAGACAGGATGGGAGGTCAGAGGCGAGCCGGCAGCCAGCGGTTTA
AATGACTTGGTTTTAGTGGAGCGTAGTCTAATACAGCACCTTCAGTCACCTCGCTGCTCC
TTTTATTCTTCCTCTTTCAAAATTAATTTCCTCGCTGAAAGGGGGGCTTCAGAAATGGAT
GGCTACAGGCTGGAGGTGCCGCCTGTCGCCTCTTTCTTCATTCTTCCTCTCCTCAGATTG
TCCTGAAATCTGCCTTTCTGTGGGGCTTTAATTctcgg
>NODE_492_length_780_cov_16.091026
AGTTGTAATTTTTAGTTTCTATATTAGAGGAGCTTCTCCACAGTCCTTCCATATATATAC
CCCCTGGCTACTGCAGAAGTGCCTTCTGGAGTACAAGAGCCCCTGTAGGCTGTTTACTTC
TGCATCATAGTACTTTTTAAAAACTCCAACCGGCCATTTGTCCCAAATCTGCTGCAGCAT
TCACAACATAATGAAACACAAAATGAACCAAAAGGAGACAAACTCTTGAGAAACACTTTT
AATCACGATAGAGATAAATAGTCCAACAAAGCGCGCTTCGGAAAACAAATACGGCAACAC
TGTCTCTGATCATCATTTGATAGTGTGCTGACACGCAAACTCTATTAAGCTGTCTTCAAA
TATGCAAAAATGATATGATTTTACAATGATTACATATTCACTTCCCCAGCTGGCTGGCTC
CAAGCGTCTCCATTTGTCATCGACTATTGTGTCCAATTATATGATTAGCTTTGAACACTC
CAGCACTTCGAGAGCTCTCGTGTGTTCTGCCGCGCAGAGTGATTCACAAACAAAGTCATT
ACAACATGTATTCACACATATCAAATAACAAAACAGATGGCCACTGCGCCTGCCGCCTGA
TTTGTTTTCCACACGAGTGGTGGAAAAAAAAGTATTTTGTGTGAGCTGTGTTTAATGCTG
ACTGTTTTTATTCCCAAAGAAGAGCAGCTGGCTGTCGCGCTGTTAGATCAGCTCCTATGA
AAGACAATCTTGTTTTCATTAATTTCTCTACAACAAAGGCACTTGTTGGGAAGATTTAGA
ATTACAGCGGGTAAAGCTTCCGGATAATTCATCACAGGGACTGGACAGGAAACTTAATTG
TTTTAAATGCCAGTTGCTGTGAGCAGTGCGGCTGGTTTTTCTTGGATGTCTAACAGGtgg
gacagatagacgaccctctgatgt
>NODE_493_length_504_cov_19.329365
AGCATAAACAGGAAAGATTCTTGTGAGCGTATTAAACCGAGGACATCCCCTCTGTTCCCG
GCTGGTTGTTGGACCCGCACTTGGGCCAAAGCCTTGCTACAGGGGCTGCTCCATTCCTCA
GGGGTTCACCGAGTGGTTGAAAAAACAAGACTGTGATTAGATTAAATAATTAAAAGATTT
TCATTTAACAAGACAAACAGAACACAGGCAGTAAAGGCATAACATCTAGCACACAGCATG
TATGTTTATACACTTCAATTAGTTAAATATAGCAGTGCATTCTTTGACTATGGAGAACGT
TTCCAAATCGTACTTCTAAAGCTGTTTTTCTATTTGTCCCCCTTTTTAAGAAACGAAATG
GTGTAACCACAATTTTGGCAAACTTAAAATCTTTTAAACTTGCAAATATAATGAAATAAA
CCATAAATATACACAAAACATACTTTATACGAGGCAATAATAATAATCATAATAAATAGT
TTTTAAGTTAACAATAAGTTAAAACTACAAGCTTAAAGTCGCCCAAATAATACAAGTTTG
TTGGCGCTATTTTGAATTTTTTCTGTTTAAATTATTTTTATGTTGCAACAAAAGCTACCA
CAGACTTtacaaacacaattgaacacagtttgattgaaataaaaaaat
>NODE_494_length_556_cov_3.739209
GTACTCCAATGTTTATTTAAATGAAGCCCCTACGGCGCCACACATTCCCTAAAGTGTGTC
TGCTGAATTCTTTAAATTTTCACTATCACACCTGCCTTCCTGCGTAATGTTTCATTATTT
CCCAGCAGTCATTAGTATTCCTGCCAGTGGTCTGACCCGAAAACATAAACTCAAGCAGGA
CTTCCTCTACCGCTAAGACAAGCAGTGGTTTGTTAATTATGGTCTAGGCACGTATGAACA
GAGGAGAATGTTGTGTTACTAAAAACAAGGGTTGGTATGCAAGATTCAGCTCTCCATAGA
CCAATGATTGAGACAGTAAACATAGGTGGAAAGGACATTACATTGCAACCTTCTGCTTTT
GTATCAAACATGAAGGAAATGGTAATCGATTAAATAGTTTCATAGAACAGAAATGGATAA
GGATGTATTTAGACAGTGTCACTTTAGTATTTTATTTGATTTCAACAACTGCACCTCCCA
TAGGTCATAGACATGAAAGGATGCTGTAAAAAACGGATTGAATCTGCATGTCTGCAAAGT
AATCGTAGGCATTCATCAGTTCTCCCTGCTGTGAGAGGGCTCGCACACCCCCTATTTATT
GCTCACTTGTTATCCTAACTTTTGTGGGATTTCCCAGTAATTATAAAACATGTCTCACAA
TTTCCTCTGCAGTCTCTGTGAACAATTGGCAAGATGGAAa
>NODE_495_length_291_cov_1.027491
CAGGATCTGGCTCTTTCCTGAAAAGGATTAACTCTACCTTCAAGAAGAAAAGCCTCAAGC
AGAAGGACCAGGAAATCCTCCGACTGAAGAGCCTGACGGAGAGTCTGTCTGCGACGCTGA
ATGAAACCAGACAGCAGCTCCAGGAGGTGAATGAAAAACACCAACAGGAGAAACATAGAC
TCCAGAAGGAGAATCAAAGACTCCTGAAGGAGAAAGACAATCTCCTGAAGGAAAATGAAA
ACCTTGAGGAGGCCAAGGAGGTTCTGGAGCAGCGGAACCAGAAGCTGCTGCAACGGGAAg
atcaggacctgctggtccgacaggacttgatgcagcagaacatctccctgctgaaggtcg
tagaaagcatgaagagcagcatcaacgagctgagggctgagaaggacgaagctcgtcaac
tctgtcgctgctaca
>NODE_496_length_145_cov_19.724138
GGCCGAGGCTGAAGCCCGCCACCGATCCGGCATGCAGAACCTGACTGAGTTTATCGGCAG
CGAGCCTTCGAAAAAACGCAAGCGGAGGACCTCTTTCACCCCGCAGGCGCTCGAGATCCT
CAACAGCCACTTTGAGAAGAACACACACCCCTCCGGACAGGAAATGACGGAAATAGCCGA
GAAACTGAACTATGACAGGGAGGTGGTGCGCGTCTGGTTCTGCAACAAGAGGCAAGCCTT
GAAAAACACAATAAAGCGTTTGAAACAGCCCGACATCGGCGCGGCTGCA
>NODE_497_length_321_cov_9.473520
CGGAGGGCCAGAATCTAAAACTCTTTGAAACAGCACACCGTATGTTTTTACATAATTCTC
AGATAGTAATCTCTTTTTTCGTGTTTTTGGTTTCGCCATTTACATAACTGTGGTTAATCA
CACTGACAACACATAGTTTTTGTTTGCAAACTCAGGACTGTCCATCCAGGTGACTTGGGA
ACACGTCTCAGTTCTCATTTCAAGAGGAGTTCATCCACCTTTGTTGTTTTTAATGGCTGC
CACTTTTCCACTCCACTGTTTTGCCGGAGAGCTCGTTCATTTGGGCAGCTCCTCTAGAGA
ATCAGTGAGGGGGTCCATTGGTGCAGCCGCGCCGATGTCGGGCTGTTTCAAACGCTTTAT
TGTGTTTTTCAAGGCTTGCCTCTTGTTGCAGAACCAGACGCGCACCACCTCCCTGTCATA
GTTCAGTTTCTCGGCTATTTCCGTCATTTCCTGTCCGGAGGGGTG
>NODE_498_length_593_cov_5.438448
TATCAACATCCTCTCTCAAAATAATTAGGCTACGAACAAACTCGACAACTAAAACGGTGG
GAAACGTCAAAAATATCTGAAATACATATTGTACACAAAGTCTATATTTTTTTTGTTATT
TTTTTTACAAATGTACAAATCGAATGGGAAGAAAGTCCACATTAGACGGAGGGGGGACAA
AAGTTTATGAGGAGTTCATGATTGGCCTGGAATAGACGCCTTGGTAGTAAGTTGTGTCAG
GTATGGATGAAGAATCCAGGCCGGCTTTCCCCGCCATGGAACCCATGGAAAGAGCTCCGG
CCATCGGGGAGCCATAGCCAGAGTAATGCATCACCTGCTCGTAAGTCTTTAGGTCCATTT
TGTGATGCTGCTGCTCCGAAGACATGAGGTTATTGATGGAGAAGGGGTGGTTGAAGGAGT
AGTGGTGCTCCGGCTTCAGGTGCGCTTCGTGCGCAAGGACCGAGTGATGCTGAGACATGA
GGTGCTGCCCCTGCGTCACCGGGGAGGCGGCGGTGTGCTCCGGGCTCAGGGCCTGACTCG
TCTTCATGTCCGACAGGGACCTTTTGTGCTCGCTGGAGGAGGAGTTGGAGTGCGGAGACT
CGTTGCCGTTGCAGCTCTCAGAGCTGCTGTTGGAGGAGCCGCCGTCTCCTGACTTGCGGC
CGGTATCCTTCGTGGCCATCTTCTTGTCGCACTTGAAGCGCttctgcctcctcaggtagc
agccgttctcaaacatg
>NODE_499_length_602_cov_7.772425
CACACACACGCACACACACACACACACACTAGAGTAATCCTTTGTATACAAGTGCATTTG
CACACATGTGCCTGTCTTCTGCTTATGCTTTCATATCCCCTCCCAGGAGTGTGTGTGCGT
GTTTGTGTGTGTGTGAGTGTGAATATCTTTGACTGCACTCTTCGCGCTCATCTCTGGAGT
GCAACTCTCACAGGGCCAATGCAGCTCTCTCTCCTCCTCGCTCGCCCGGCCCTCTCTCCC
TCTCCAGGTGCTCACCTCTGTTGATTGCCTGTGGCCTCTTGTACTGTGAATGTTAAGTCC
TGCCATTTTGCCCAGATGCATAAATAATAACAGTAATTACTGGCCCAGCAATCAAAGTGT
CGCCCCAGCGCGCTGGGCCTGTCTAGGGGAACAAATCGATAGGCATCTTAAAAGCCACAT
TGATTGTAGGGAGGGGGAAAAACACCAAGGGGGATGGGAAGATAGATAGAGACAGCCAGA
GAGAGAAAGAGAGGGGGAGGAAAGGAGGAGAGGTGTGATAAGAGAGGGATGTTTCAAAGT
AAGAAGAATGGGTACAGAATGAGAGAGAGAGGGAGAGAGAAAAGTGAGAAGTTGGAGCAA
CAATAACAGAAGTAAATGAGAGCTGTTTTAATGTGTGATTGAGGGATATGattggcgaca
ttaaagggcattttttgatttttttttcttcttctttttagtacaatactctgtgtttaa
tcaatactcatatgtcataggtacat
>NODE_500_length_496_cov_1.937500
CCAAATGTGGTGAATTTATTTCTTTCCTCTGAAGTGAATCCGATTTCTTAGGTATTTTGA
TGCATGCGTTGCTTACAGCCATGTTTCCTCTTTTGTAGCCTTCTTCGTCCCTACCTTAGG
TGCAGTATACTTTGCGCTGATAGACAGTCAGGGGTCTGACATTTACCTGTGGAGTCAGAG
CCAGTCCAGGTTGATGTGGAAGAAGACTAGTTTGGCTCTGACTAGGAAGGGACAGCAGGT
TCTGCTGCAGAAGGGCTGCGAAGGAAAACAGCAGGGTTTTGATTAATAATCTTTTGTGAA
TACATGTGCATAAGCTGTGGTGTATGCTGAACTGTTGTTTGACAGGAAGTAGTCCCAGTA
AGAAGGAAATATTATATCCATCCTCCTGTTGGTTTTAGAATTGAATAAATAAGGTACAGT
GGGTTATGTAATTAAATAACAGACATATTTTTAGTTACCAAAAACTGAACCAGGTGATTT
TAGTGTTGATGCTAAGCTAGGCTAACTCTGCTCTGACTTCAGCTCCACATTTAACACACA
GACTTGTGATACCTGTAAAATCACCAGACTATCTGTTTTTCACTTGAGTTTTTATACATA
GAAAACTAACTTGATATAACATGTCAACTACTATTAGGCa
>NODE_501_length_479_cov_3.987474
TTATGCACCGAACAGCAGCTCGGAGTACTCGGCCTTCTTGGAGTCTCTGGGCGGTGTCCT
GGAAGGGGTGCCGTCTGGGGACTCCATAGTTCTCCTAGGGGACTTCAACGCTCACGTGGG
CAATGACGGTGAAACTTGGAGGGGCGTGATTGGGAGGAACGGCCTGCCCGATCTGAACCC
GAGTGGTGCTTTGTTATTGGACTTCTGTGCCAGTCACAGATTGTCCATAACGAACACCAT
GTTCGAGCATAAGGATGCTCATAAGTGTACCTGGTACCAGAGCACCCTAGGCCAAAGGTC
GATGATCGACTTTGTAGTCGTGTCATCAGACCTGCGGCCGTATGTCTCGGACACTCGGGT
GAAGAGAGGAGCAGAGCTGTCAACTGATCACCACCTGGTGGTGAGCTGGATCCGGTGGCG
GGGAAGGCTGCCGGACAGACCTGGCAAACCCAAACGTGTAGTGAGGGTGAACTGGGAACG
TCTGGCGGAGGCCCCCGTCCGGGGGATCTTCAACTCCCACCTCCGGAAGAGTTTCTcttg
cctcccgggggaggttggggacatggaaacggagtgggccatgttcaaaacctctattgc
agaagcggctgttaagagctgtg
>NODE_502_length_362_cov_2.267956
AAAACAGAAGCAGAGTTTTCACTCCACTTCAAGTGAGTGTTAAGGGTTAACTCTTGCCTC
GATGCTCATGTTTACTAGATTAATTTCTGCCTTTTGCTTTCTATGGGGACTCAGTGTTGA
TCACTTATCAAAGATCTCACTTGAGAATAATAAGCCTCAAGTGCAAAACATTAAATTGAT
GAGAGCTTGAGCTGTAGAAAACATTTTGATTATTTATGCAACATTAGAAAATTAAACTAT
TTTGTAGAGAAATCAAGTCTTCATACTCTGTAATTCTTTAATCTATTCCTACTTGTCATT
TCTACAACTCTTCACTCATCTATCTCCTCTTTGCTCCCCATCCGCTCATCTATTTTAATA
AATTTAACATATGCAATTTATGATGTAAACATTTTTCAAAGATGCAGTTTCATATGTAAA
TTTCACTTTAAGGATGGAAACATTCCAGATCATTACAGCTCTTATTTTGAAACTAACACT
AAGATTCACTCTTACTTCATGAATta
>NODE_503_length_926_cov_20.714903
AAGAAAGAAAAGAAAATTAATCAACCAAAGAGTGCAAACTGTTGAGGAAACCGTGGATCA
ATAGCATGTTATGTCCATGACCCCCTCCTCTGTGGCTTTCTGATGGCTTACACATTTTTA
CTTTCATTTATTTTTGTTTTTCTTTTCGGGGTGTGCAGGAGGGTGGGAGGGAGGGAGCTG
GTCTGATGAAGTGTTAGAGTCATAAAAGAACAAAAACAAACACAACAATGTGAGTTTATC
TGCATGTTTGCTATGTGTCTACGCTGTGCTTTCAAGCTCAATTAATACTTCCAACTCACC
CTTATAAATTCGTTGCATTGTTCTATGCCATAGAGGAAAAAAAAGGACAAATTAAATACA
AACTTGTGTGGTCTTTGTTTCTAGCCATGTACTGCAGTTGCTTCAAACATCCTGAAAACA
GTATGTAATAAGCTTTTGTTCTCAGAAGATCTTGTTTAAGCCTAGCTTTCATATGAACCT
CTATTTTGTCCCATAGAATATGGAATGATCGGAGAGCATACAGTAAAAAGTCAGCGGCCA
AGATCAGTTCATGACACAAAGGCCCTGCAGGAGCAAGCTGAATCTGCTAAATTTATGGCA
CAAACTGGTAATACAATAGTTATGTTTCTTTACTTTATTTTGTTAACTAAACTTAATTTC
ATCATGCATGCTCTCTCTTGTACTGCACCTTTTAAGTGGAAATGTTTTGCATTATTATTT
TTCCTACTCATTCTCTATTGCCACATATGAACAAGGAAGATAAATTTCTCATTTTTCTAT
GAGTATTTACTTTGAATATAGAACATAATTGGGTTTTGTGGGTCTGTTTGTTTTATTGTC
ACATAGTGAGTTGGCAAGTGGATTACTCATACAGTATATTCATAGAACATTAATTAAACA
GCAGTTTAAAACTAAGGCCCTGATGTAGTTAATCATTTCCTCCAAGGCGTGATAAATTAA
ATGTCATTCGATGAAAAACCCACCCCTTCAGCCAAATATGAAACACATGCTTGGCAAAAA
TTGAACTGATAGATGTTGCCCTTAGAGATAAAATGAAGCTATGtggctta
>NODE_504_length_801_cov_5.159800
CCCACTTTGGTCATTTATGCCTTGTTTTGAAGATTCTGGTTCCAATTTGAACTGTCTGAT
AACATTGTTGGACCATCCAGTAGACTCTGAGCCTTTCCTCACCAGTGAGTCGTTGTCATT
CGTAGATCTCAGCACACCCTCCGTGGAGCCAACCAGGAAAGGGAAGAGGAAGGCCAGCCC
TGAACGGAGCGTGGAGAGGAAACGGGCCAGGGTAGTACCAGAGGCCGAGGCTGGTACAGG
CTCAAAAGATGGCCGCACCAGACGCAGGAAGAAGGTCCGAGAGGACGGGGAAGGACCCAA
GAAGAGGAAGAGTCTGAGGAGACGTCTGTTGGACCAGCAGGCGTCGTCCTCCTCAGCAAC
CACCAGTAAACGTAGGCTGATTAGCTTCAGTGTGCACATTGTTGATTTTGTGTCTTCTTG
TGCGTCTCCACACTTCTCCTATCACTCTCTGAAACAAACCAAGCACTTGTCCTTGAACTT
TGTCCTGTGCAGAGACCAGCAGCGACCCTTTGGAGGGCTGCAGTCAGCGAGGAGACAAGA
GGAAGGCCGCTGAAGCGCCAACCAAGAAGAGGAGGCTTCAACCGGTGCTGGAAGAACAGG
GCAGAGAAGAGCTGTCAGAGGAGGAGCAGAGAGGTCAGCAGGAGGAGATGTGCTGTAAAA
GGAAGGATTTATGTCATTTACGTCCCTCACAGTTGTAGTAAAACTAAATGTGCGTGTCTC
TGTTCAGCCCAATTTAACAGCAAATACGAGCAGCAGCATCAGCTCGGAGCAGGAGGCTGT
GGGTCCGTGTTCGCCGGCCTCCGCAAGTCAGACGGTTTGCCGGTAAGATGCGACGAAACG
CTTGCGTGCTTGCTTCCAGCTTTGAAGTGTGACAGAATACTAACCAAAGCTCTGTTTGTG
TGTCGCAGGTGGCGATAAAACACGTGTCAAAAGACAACGTGTTGt
>NODE_505_length_841_cov_6.878716
TGCTTTAATCAGTTGTTTTTGTAATGAAGTGGGGCTTTTTCACAGTACACGATAGTTGTT
CTAGGTGAATCTTTGTTAGAGGAATCCTGAAGGGCTGTGTGACAGCCAGCTATCCACAAT
CAGTGTTCTTTAGCATTTAGAATATTTGGTAAAGATTGTCCTGAAATGACAGGTAGTCCT
GCTCTGCTTGGGTTTAGTGGTGCTTGCCTTTGGATCTTTTCTAGACTCTCTTTATTTATT
TTTGCTTGTGGCCAGTAATGTGTTTATTTTTGTTTTTCTTGCTTTTGTTTTTATTTCCCC
CTCTTACATTTTTTTTGTCCTGTGCTTCGTGGTTTATCAGATTGAAATGGCGATTGAGAC
GCTCCAAAAATCTGAGGGTTTATCCAGTCAGAGAAGCTCGCTGCTCAACAGCCATGTAAG
TTGCTTTTACGAATGCTTGCCCTCGGCTAACCTCAACTTTTGCTAAGCTCACTCTCTTGC
TCTTCTGCCTCTCTCAAATCTCTGTGCATTTGGGTTCGGTGCTTGCTGTTTTTGTTGCTG
GTTTTAATTGTTATAAATGCTTTAAATTTACTGGCTGCTATAGAAGCTTTTGCAGAGCTG
TAATGCAGCAGCATCACGTTTATGGACTGTTGGCCTACGGTCTTTGCAGGAACCAGTCTG
AGAATCTCTTTAGTTAATAAGCATTTGTTCCCCCTTTTAGCTCCAGTGGCTGTTGGACAA
TTATGAGACAGCAGAGGGAGTAAGTCTACCACGATCCACACTCTACAATCATTATCTGCG
CCACTGCCAGGAGCAGAAACTGGACCCTGTAAATGCAGCCTCTTTTGGCAAACTCATCCG
CTCCATCTTCATGGGACTCCGTACAAGgcgccttgggacaaggtttgctacttttagctt
ttcttaagctgttagcgtggagattcaacatttccatatattggttgtctgctttcctgg
tccccttcgggttatttcacagcgt
>NODE_506_length_787_cov_10.921220
AATATGTAACACTGCAATATGTGTTGTTTGTTTTTGTTGTTGCCATGTCTGCCTCTTTAT
TGGGATGCAACAGATTCTGAACTGCAACAAGCAGCATTTATGAGTCTCAGAAATAGGGTT
TTGTTTGTGGACAGCCTGTGTTTTCTCAGGGCTATGGATCTTATCTGTGTTTCAGAGGAG
GAGGGCTGTTTCTCTTGCAGGAGAGCCTCACCCACATAACTTTGGCAGTAAACAAGTTAG
TTGATTGGTTTTGCTTTATATACTGTGATTTAATAAGGAAAACACCAACGTAAGCCAGTC
CGAGCAGCGTCGGTGGTACCAGTGCCATGCTTTCCATTGGTTCCTGTTTACATGATGCCC
ACAGGACACGCGGTGATTGGTGGCTCCTCACACGTGACCAGGCAACTTTGTACATTTGAC
AGGGAGTAGGAGGGTTTTGTGGAGATCAGAAAAACGACAGCGCGATAAAAATTAGTATTG
TTGCACTTCACAAATTAATGACCATGAGTTCCTACTTGATAAACTCCAACTATATCGAGC
CTTCCTTTCCTCCATGCGACGAATATCAGCAGAGCGGATACATCCCCAACCCTGGAGATT
ACTACGAGCGGCCAAAAGATACGGGCTTCCCCCATCACGACGAGCCATCCTATCCGAGGT
CAAACTACACAGAATCGGGATACGATTACGGTAACGTCCCCGCCGCCGGACTCGACGATT
TCGGCGAGGGGCATCACGCACAGCCGCAGCCGGTTCCACAAAGCCACGGTCCTCGTCTCA
CCGCGGCCCCAGACGGTGGCGCAGGGGCAAATGCCAGCAAAGACTGCAGCCTCGCCGGTG
AGGTTTATCCCGGCGTAGCGAAGGGCAAGGAGCCGGTGGTCTatccttggatgaaaaagg
tccacgttaacaccggtgagttatcgtcacg
>NODE_507_length_351_cov_16.498575
TTAGGTGTGATGAGACAAAGGAACAAAGGATGCCTTAGAGGAGAGGTTGCCTATATGCCT
GGAAACCTCTTCAAAGCACACCGCCAAATGGATCTAACGCCTCCCCCTGCCACCTCTAGA
TCATGATACTTGGCTGAAGCTATTCCGCTATCTTTATGATCCCTCCTCCATCTATGGCGA
ACTATAGCCATGCAGGGGACCACACCATCTTGCAGAATGTCTCTCCTCTCGCCACGTTCC
TCAAACTGACCTCTCTGGGTTTCATCATCGGAGTCGGCGTGGTCGGAAACCTCCTGATCT
CCATCCTGCTGGTCAAAGACAAGAGCCTGCACCGAGCGCCCTACTATTTCCTGCTGGACC
TGTGCGCCTCCGATATCCTGCGCTCCGCCATCTGCTTCCCCTTTGTCTTCACCTCAGTCA
AGAATGGATCTGCCTGGACCTACGGCACACTGACCTGCAAGGTGATCGCCTTCCTGGgtg
tgctctcctgtttcc
>NODE_508_length_620_cov_14.420968
TATGCATCTGTTGCTGCGATTTTACTCAGACAAAGCAAGAACAAAAAATGATGCATATTG
ACTTTTTTATTGATTATCTGTATTTGTTTTTTTTGTTGTTGTTGTTGTTTTTTTGCTTCA
GGTTTCCATTTTAACACGGTCTTTGTGAAAATTCTCCACCTCCTAGTTTACATCTCCTTC
CCCCTTCTCTGCTCCCCAAATCTACAGGCAACGGGACGCTCTTGTACATTAAATAAGAAC
TGTCACCCTGGGCAACTTGCAGCAATGAAGCATTTATTCTGCCTCACATTTCCTGGCACT
TAGAATTATTTCCTTCATGCCTGATAACCAAATTACAATATGGCAGGTCTCCCCGGAGCC
ACAGGATTGTTAGTGCCAGCTCACAACATACTTTCAACTGATGTGGCATTTCATGTACAG
CTGCCAATCAAAGCCGGCAGAAGGCTGAGATGTAAATGAGGGCGGGCCCGATGGTGTTCA
ATTACTGCTCTGAGCTCTGCATAATCCCCCTTCCCACTGACTGACTGACTGACAGCTCCA
CATTCCTCCTCATCCCCAGCTTTCTCCCCTAATTTCACTACCTAGGTTTCGCCTCATACT
GGGATTTGGAATCAGACATTGGAGGGAATTTCTGTCACTTTCATTTCCATTTAGAATAGT
GCATAAAAAGTGTATTATCTGACGTGTGAAGGGCTATAACGGTAAAGGGATGTGCATTCA
GAAAGCAAACTACTGCAAACAACAAATTCCTTACAATTTGTGAc
>NODE_509_length_999_cov_16.368368
ATAATTTCAGAATAAACCCATGCGTAAAAAGTTGACAACAAACTTCGACAAGCCCTCCGG
AGAATGAAAACTGTTTCTCTGAATGACTGACTGCCTATCCAAATGAGAAGTTGTGCAGAA
AAAGAAATAAAGGAGTAATTTGAGGGGAGATTATATAAATATTACAGACAGAAAAGAGAG
TAATAATGAAGTTTGCGAACTAGAGCCGTGTTGTGACAGATAAACAGCAAGTCGGCGTCA
TCATCTCCTAATTTCATTCCTTCATTTGGACAAACATAAGTAATATATAGCATTAATTAC
CCTATTTAGCAGATAGGAACCTCATTGGCTTTTTAAATGCTGCATTAAATACATAACTCA
TCTCTTCCCTCTGCAATTAACATCAGAACATCACACTCATTTCCATTTTAATGACTTCCC
AACAATACGCCACCTTTGATGATAAGGCAACATAATGTCAACTTCATTCTGAGCTGGCAG
TGAATGTGTAATGAACTTAACGTGATCATTAGTGCTGTTAATTATCTTTCTAATATGAGG
ACACAGATATGATTATGGAAACTGCATTCGCTGATGAAATAAATCTCTGGGAGGATTGCA
CTGAAGCTTGACTGAGGACACAGTCCGCCTATCTGTCTCTATATTCTCATTCATTACCTA
CAGTAGGCTTTAAAATGCTCTTTTTCTGGTTCAATAAAAGTAGATATCTGAGATCCAGAA
ACTATGCTCAGCGCTGTGCAGAAACGCATTACTATGGATCCAGTGATTGAAAAGAGACTC
CCCATAAGCTCATGACTTGACCAATAAAGGTCATCAAGTTGATGATCCAGATATTAATTA
AAGACTCACTTGTTTCTTCATGAGGATGGATGGAAAAATGAACAGACTGGCTGACCATAG
CTGATGATTTGAATATAATTTTTTTCAACACTCGCTGCATGCTGCAACCAATTCAGAGTT
GCAGCACACTGCCGAGAAGAAGAAAGAAAATATCCCTCCCTCTTCTTCCCTGGTTCTCag
atggaaaaacaattcatcaccctctctgatagcctgtcagaggctgatatgataaagaat
aacatcaaatgaataatgttttcatcagattggtaccactgtaatttgccaacccgattt
ctg
>NODE_510_length_482_cov_2.514523
TATTTTTTGCAAATGTCAACCTCCACTCAGCTTTCAGAAAGACTAAAACCAGAACCTGAA
CTGGAACGGGAGGTCCCAATCTGGTTCTAATTTCCTCCTCTCTCCACCCTCAAGTGTCTC
TCTCCCATGTTACGCCCGTCTCCTTTTTTCTCCCCTCATCTGCACTTCTTTCGCCCTCTT
GGTCCTCTCTGCCTCTCCACAAGCTTTCTCCTCCCACCCTTTTCCTCCTTTGCCACCCTT
CCTTCTTTATTTCTCCTCCCCTCTCAAACTCTTTCTCTCCCCTTCTTACCTCTTCTTCAA
ATTTAACCGCTTCCTCCCCTCTACTTGCTGTCCTCATTACCCCTATTATATCACCCTGAC
TGCTAAATTCTTGAGAAATCTGCTCAGCCCTCCTTCTCTGATAATTCTACCCTCCCGCCT
TTACTGTCTCCCAGCCCTCTTTTCTCATTCAGTTCCTCTCCGCTCCTTTATCCCACCCTC
CCTCCTCTGTGCTCAGTGTTTCAGAGGAATGCTGCACCAAGCAGAGCTGGGTTTTAGTTT
CAAGGTCCAGACTGTTGATTAGATAAGGAGTTCAATAAAACTGCAAACTGCAGGGAGGGG
CCAAAGACACAGATAAgagtacaggt
>NODE_511_length_364_cov_2.211539
TGGAACTGACTTGTCATTTTCTTGTCTGTACTAGGTGACCAAACACCATAATCAAACCTC
ACTGTGTGACAGAGTGTGCCTCACAAGTCTCTGGTTGTAATTTTACGAGTAAATTGGATC
ATTTATTTTCTGGCCAGATTCTGACCTTCGATATTTATGACTGCAAGTCCACTAACTTGG
ATTAAATGCAGTAATTTTCACTCGTGGAGATGCTTTGTTGTTATTGCAGTGAGTAATCTG
AGGTTTTTATCTGGCAGCGTAGGATATCTTCATTTCAGCTCTTCCATCCTCACTAACTAC
CTCCTCCTCTCTAATCTTCTCTCCCAATTTTCTTTCACTTTCTTCCCATTTCCTCTTCCA
CTTCGCCTCAACATTTTCTTCCCGCACCTTACACCACACTCTCACTTCCCACTCCCTCTC
TTCCCCTTTTCTTTCCTTCCTTCGTTCCTTCGTTCATTCGTTCCTTTGTTTGTtcgttcc
ttccttccttccttcctttcttcctttc
>NODE_512_length_482_cov_11.989627
GAGAGAGAGAGAGAGAGAGAGAGAGAGAGAGGGAGAGAGAGAGAGAGAGAGAGAGTAAGT
AAAGAAACAACAGAGCAGAGAATATTTGTAAAGAGCAAAAGAAGAGTCAGAAAAGAAGAG
GGATAAGGAGGAAAAAAGCGAGGAGAAAGAGAGAAGGGAGCAAGGGATGAGACGGCTGCC
TGGAAAGACGATTAGTATTCATGCGGCGTGGCGCTCCAGAGAGGATTAATGGACTCTGAT
GCCTAATATCCTGGAGAACAATTAATTTGCCCACAGTTTTGTCATGGTTGAAAGTCAAAT
GCTGGAACAGATCGATGCGCACAGCCGCCAGTGAAATCGCGGCAGCCCCTTCTGCCAGGC
GCAGAATTTTAATTTCATCATCATCATTTTCCCCGGCTGCCACCCTCGACGAAGCTGTCC
CTGACATGGCTGAGAGGGCTGCCACATCCCGACAGGCATGGCGCGTACACACACACACAG
ACACACACACACACACACACACACACACACGGTAAAAGCACAGTGTACACCCAAACATGC
AGCACACACTTGCATATACACATGTTCAGTAAAGAAAGTCTTATGGCTGCATACACAcaa
gcatacacacattcctctgagcacag
>NODE_513_length_735_cov_12.183674
AATCAGGAACAATCATATGTTGTGCTCTAAGCAAAAAGCCTATCATGAGAGCCGGCTCAT
GTGGATCACATCTAAGTAACTTTAAGCACTGCTGCCTCATGATATAGTTATTTTCTATTT
AACACACACAGTAGTCGCACAGTTCCAGCGATCAGCAGGAACACAGCTGGAGCAGAAGCA
CATGCTCTATCATTTTTTCCTCACAAATGATGTAAAAATGGCCCATTATGGCGAGGAACA
AAGAGGATGGGCCCCATGTTCGAGCCAACCCCTCACTGATGCCCCGGTGACTCGGCCAGC
CACTCTCCCAAGGCCTACTCCTTGATTAAATGCATAATCCACTACTCCCCATCCCCAATG
ATTTAGTGTGCCTTTAAATCAGCTTGCGCACACATAAAAACCTCAAATAAAAATCACCAA
GAAAAACCATTGCACTCTAACTGTTCTATTAAAATGATACCCAGCCCAGCCTTTCTTCTC
TGCAATAGCGTTTATTCCACATGAATGCGTATCTTCATTTTTTTTCATAGGTATGCATAT
AAAATATTTAAAGTTTAAAATGTCACCGTTGAAACATCAAATGCAGGAGTCTCTCATTAA
TCAGCATGGATTGAGGTTCTCTTTTAAGGTTATAACCCTTTGAAAGAGCAAAAATTACAT
TTTTGACCTTGAAGATGAGACAAACTCATAAACGTAAAATAATTTGCAGTTTAAAGGGGA
AAGAGATATCGGTTACCTCAGCCAGCAGTGCTCTGGGTTGTCAGGGGGAGACCAAACAAG
TCTCATTTTCATATTTACATCCAAGCTGTTGAGATTAATTTGAAATCACATCAAGAAAAA
AAAAAAGAAACAAAACTCAGAGAAAACATCAAAAGGGGc
>NODE_514_length_756_cov_13.746032
TGGCCAACTGAGCCGTGTGCCGTCACTGTCTAACCTTCCTCAGAGGATTCTGGCTGACAA
CCTGGATGATTTTTAAATGCATTTTATTAGCACTGCACATTAGCTATGTGAGGATGTAAA
CAAGATACCTGTCCCCTGTGTCCTTTTTGATAACTTTTAATGATGCGCTTTGAGCATCGT
TCCTCGTTCTAACAATTACTCTGCATATCTGAGGCTGTGTGATCCAAAACTGAGCAACTG
GTTTTGGACTGTGGCGTCCTGTCCGGTCCAAGATCCCCATGTAATAGGATTCCTCAAAGC
TGCAGATGGATGGCAAATCTAGGCGGTTTCATCTACTAAAAGAGGGCATAAATCACTAGC
GGAGGAAGCGGGGACGAGGCAGGGGTTATCACCAGTCTGCCTCCCTCATGAGAGCTTTGC
ATTAAAGCATTAGTGAAATTAATTCATCTTTCATAAGAGGTTTGAGCAGTATCTGTGATC
TATGATAACAACCAATTTCTCACTACGGAGGGGCCGGCGGAGGAGGGAGGGAGGGAGGGA
GGCAGGAGAAAAAAAAAATACTCTGCGACCCTGATAGACTACACAAATCTGCTCTTTTTA
AATGGGCTAACATTATCTGGAGTGCTGCTCTCTGGAGCATCATCCCAGATTCATATCCCA
GCCGGGAAAGAGGCATAAATCACCGGGCAAAACTTTTCTCATCTGGCCCCCCACCACTAC
ACACACCTCCTTTCTCTCTACATCACTCCCCTCATCCTTCTCACGGTACGCTGTGCCAGG
TTTGTTTTGTGGTTCTCTTTGCTTGTCCTGTTAAATGCAGAACAATGCTTTGCTGTAATC
ATTTTAAATGGCTTTGCGCCTCAATCAGTGTAATTGGTTTTAGATCATCTCTGGAATGGg
>NODE_515_length_292_cov_1.818493
GTTTTGAAATGCTGTAAACACAAACACACAAGCATACACGCACGTATTCCGATAAACTCT
TCTCTACATTTTAAATTGTTTGATTTGTGATTCATTAGTCTTTCCATTTACAGACTTCCT
TTCAGTTTCCACACACACATCCTGTTTTCTCAGCTTGACTGCAGGGTTTGGTTTGTTGTG
CAAATCTCACCTATCCACCACTGTCAGGAGCATGATGGAAAATAGTAATTCATAATGAAA
TTGATAAAAATCCGACGGCATAACACAATCAGGCAAAAAATAGAAGTGAGGTATGTTCGA
ATCAGAGTCAGCTGTTTATTTTATTAATTTCATTTCTCAGAGGTGATGGAAATAAGCAAG
TAGAGAAAGAGTTTGTCTTTAAACTCTTCTGTCTAAGCGGAATTGTTTTTCTATGAAAAT
TTCCTGCACTTATGCt
>NODE_516_length_1079_cov_9.577387
ATGTCTGCAACTTGCCTTTGTCAGATTAAATGCACTCTAAAAGGAGGAGAGGGTTTTCAT
AGAGCATATTGCCTTCTGTATTATAGAAAACAAAGAGAGCAGTCTGGTTGCTTGAGAGGG
ATTTAATTGTAAGTGCTGAATTCAAAGAGCAGATAAAGACACACAAACGGGCCAAACCCC
ACCTAGCTGAAAGCCCGAAACTGAGTGGGGGGAACAGGATCCGGGGCCAACTCATTTTCA
GTGTTAAGAGCCAAAGCAACACAGCTAATCCGCATTGTCAAGCGGGGGCAAGCATGCAGA
CATGGATAAGACCACATCCTGAGCATCCGTGTCCCCAAGGCACAAGCACCCAGCTCTTGC
TGGATGGGAAGTCATTTGTGAAGTCCTTTGCAACAGCCAGTCAAAGAGGTTAATTGAAAA
ATTCCTTAATGTCATTACAACAGAACTAGATTAACCCAGAGCTAATTCACTTTATTGTTC
TGAAGAGAGGGGACTCAGCGCTGAACTCCAGAGCAAACGTGAAGCCCAGAATCAGGGGTG
AGGTGTTGTTTTTAAAGGACTATGCCAGTTTAATTAAGATAGGGAACATTATTCACTGCT
CTGCATGGTTGGAAGGAGCAAAATGGTCGCGGCGTATAAATGCAGCTCTGGTGCCTCTTA
AATCAAGGTGGCTTTTATTTAGGCGGTTGAATATGTAAACATTTCCAAAGCTCTCCGCGA
TCCTGCTGTGCAATGTTGCCTCTCACTTTGTTTGTTGCTGTATGTACCACTGGGGTCTCA
GACATAATCTGTTTGGGTCTTAACATTTACTCTCCCTGTTTTCCTCATCAGGAGGTGTTA
CTGAAGAGGGCGGCCGATCTCGTCGAAGCCCTGTATGGAATGCCCCACAACAATCAGGTC
CGCATCCACACAACTGCTTTCAGCATGCTGATACCTCTGCTAAATAAGAAACAATTGAAA
ATTTACTGATCGTATCACCAAAGGGTATTTTCACCACTATATCTGGAGCAATGTAGGCTA
CATGCGTTGTGAGTTAACCATATAGCCATGAACCATGCATCAAAGAAAAAAAGCACAGCT
ATAAAAAAACCATAAATAACGAAACCTCTGCCTTCTCTGCGCTTCTCAggagatcattct
gaagagggcagctgacatcgccgaggccctgtacagcgttccccgcaaccacaaccagat
cccctctctcgctaacacagcct
>NODE_518_length_346_cov_7.080925
AGCAAATACAGCTGGCTCTTCCGCATGCATTATCATGTGCTGTCTGAACTGCTTCATATT
CTAAAGATACAACAAAAGCACCGACTGATTCTTGCACAAAGAAGAGCTGTTCTCCACTAG
AGAGAAGACAACTAAGCGTATAATAAGAAAACACACAACCACTGGTGCTTATGACAGTTG
TTAGAAACAGTCGAGGAAATCAATATGGTGAAAATCATAAGACGAATGTACTAATTCACC
AACAAACAGAGAGATGCTGGACAAACAGGAATGCATTCTACCAAAACAGAAAGAAAAGAA
AAATGAAATGGACCTGGAAGATAGAGCGGGATATTGAACTTCAGAATGAAGTTAAGGAGG
AAAGAGAAAAACCAGAGCTCTACGTAATCCAATCTTTTAAGAGTCAAATCATAATTGATG
AAGTCAAATTAATTTGGTTAAAGACCATTGGTAAACAACAGAAAGAGAGAGAGAGAAAGA
GAGAGAGAGA
>NODE_519_length_310_cov_1.503226
CCCTGTGCAGTGATGCACTTTATTGTCACATAACCTGAAATTGGTTCACTTCTCAGTATT
TGCATTATTTTAAAGCACACAAGTGTGTTCATTTTATGAAAAAGCTCAAAAATACTTTCG
TAAGACAAGCATTAAGGCAACAAGGCAACAAAACAGAATACACCTGTGATCACGCTGCAC
AAGTTAGAAAACCTGTGATTCCTAAAAACATACGCCTGAGTACATCTGCGATTACCACTT
AGCCTAACTGCATCGACATGGCTGTAAAATGACGTGTGAACACCAAACCTTACTCAGATT
TGGACCTATGGGCTGTGTCTCCACATGCAAAAGAATTGCCAGATGAATTTAAAATTCTGA
Ttgtgagatttcaaaaagatggaaaaggatacaggaagattggtgtccattataaaaatc
agtggaaacactgttgcagcagtaaccaaggagg
>NODE_521_length_321_cov_2.317757
TTTTCAGTTTTGTTCTCACTATCCCTCCTCTCGCTGGTGTTCTGCAGCTTTCCTTCTCTT
CTCTCTTCTTCTCTGCAAGCTCTTTTTATTGTCCTATTTCTTCTTTAGTTGTCTTTCAGT
GTTTAATCCTGTTTGCCCTCATCGTCTTTCCTCCTTCGTCTTTCCATTTCACCTCCACTT
TCACACCTCTTTCCCTCATTCTCTGGTAATTGAATTATCATTTTCATCCATCTATTTTCT
GCCTATTTCCACATTTTTTTCAGTTATGCTCTTTTTTTTCTCCTCCCTTCGTTTCTTCGT
TTATCTTCCCATGAAGTTGCTTTGTCATCTATTTTTCTCTTCTTTCATGCTCCTCTGTAA
TCCTTTTTTTAATGTtccatcatcttatctccgtcatccctctcctatctcttctctttc
ctcatctgtttttatctccttcatttcaacaccccaatatcctcc
>NODE_522_length_358_cov_3.756983
GAGAGGGAAAAACAGACAGGGGGTGAAGGAAGAGAGCTGAATAACAGATGGACAGAAGCA
GGGTGAATAACGTTATGGAGAAAAAGGAAAATGTGGACACAGAGCAAGAAGGAGAAAAGA
AGTGCATGATGAAAAAGTCTGGAATTAGACATCCTCCTGTGTGTGAAATCTGGAGGTCAA
GAACTGCAGAAATTATTTTAGTTGAATTCAGGAAAGGACCCAGATGCTGTCAAACATGTT
GTGCATTTTAAAGTACAGCAATCAGTTTGTCTGTCAGTCTGCCTGCAGTTGATCCCATGT
GTGAGTCTGATTTTCATCTGCAGAAGAAATTCCTGATCCACTCTCAGCATCCCTGAATTG
GAAATCTGAATATCAAATCACTGCGCAAATCACATGGAGAGGGTGTCCAATCAGAGCAGT
TGGCTAATGGTTAGTGCTGGAATTGCACACAAATACATGGAAAAATAAAACACTGTTGTG
AGCTGCCACTTTAAGGAAACAG
>NODE_523_length_145_cov_10.703448
TGGAAATCTGAATATCAAATCACTGCGCAAATCACATGGAGAGGGTGTCCAATCAGAGCA
GTTGGCTAATGGTTAGTGCTGGAATTGCACACAAATACATGGAAAAATAAAACACTGTTG
TGAGCTGCCACTTTAAGGAAACAGTAACAGTAAAGTATAAAAAAAAAACTTTAGCAGCAA
AAACTAATAATTGCAAAGCAGCCAATTAAATTGTGCGGGAGAGATGAAACCGCTCATATT
TCCCCTGGTAATTTCATGCTCTAAACTCGCTTCCGTGCGCACATAAAAA
>NODE_524_length_370_cov_19.659460
GTGTTCTTCTCAAAGTGGCTGTTGAGGATCTCGAGCGCCTGCGGGGTGAAAGAGGTCCTC
CGCTTGCGTTTTTTCGAAGGCTCGCTGCCGATAAACTCAGTCAGGTTCTGCATGCCGGAT
CGGTGGCGGGCTTCAGCCTCGGCCATCCAGCGCTCCAGAACGGGCTTAATCTTCTGGGCG
CTTTTAGGGGTGATGTCCAACTTCTCAAACCTGGCAGGATATAAAAGGCCAGGGTTCAGT
TTGCCTGTCAGACTGCTACCTATAGTGTTCTCTTGGGCTTCCTGTGGTAGGAAAAAGTGG
CTTCTCAGGATGGTGTGTCTGGGGAGAATTGAGAAAAAAGAATCTTACTTAGGTGCCCTG
CCAGAACAAGGGATAAGCTGCCTGCCTTTTAGTCTCCTCAACCAGAATGCCACAGGGACT
GAGACTAACATCCAGGTGCACATCTGGGACAAACGCCTCTGTATTCTGCACCTGGAAACA
CCTCAGCTGCAGCAGCTGGAGGTGACGGTtgcca
>NODE_525_length_323_cov_1.715170
CAACTTAATGTCAACCAAGCCCAAAAGGCACTTTAGATATATTAGATTAGTGATGTGACG
TGTGGCATATGGCTGCTGTGAATGAATGCTATGAAGAATGTGTTTCAGAATGCATGTAAA
TCTATGTTTAATTTGAACAGCTGTGCCACAAGAGGTGTTAAATATATGTACTGATAAAAG
CATTCACATCGTTCTCGTGTGTGCTGTTAGATGCAGTTTGCACATTACAGATGCTATTAA
CAGTAACAATCAGACCAAGTATTACTAAAGTAAATGTATCAGTACACCAATGTAATGTTT
CTCCATTGCAAAAAAAGGCCTCCAACATGTATATAAATTAAATGGGCTAAAAATATTTAA
AGAGAAAATCACCTTGGTAATGGTGCAGAGGCCAAAATGGTTAGCAAACACAGCTTTAAT
CTTTAATAATGCATTGTATGTAGTATGGTTTTTGCACATGACATTTa
>NODE_526_length_145_cov_10.151724
TTAATAATTCCAATGAGTGGCTTTAAGTCTAATTATGCTCCCCTTGCTGTCAGCCAACTA
GCCTCAATAAGGTTTCACCGTCACTTCCCATGCACCTTCACAATAAAACCAAGAGTTAGC
AAGTCCCTTGCTTGCACCAGAAACAATCAAAGTCCCACACGAACATCCTTCACCTCCCCC
CCTCCTCTGTCAGTAACTCTTCTCGGACCCCACGAGCTATTACATTTCTTCATTGACTAT
CTGGACCCTGTGTGCCTCTATCTGGGCTACTTATATGACGTGCTTCCTG
>NODE_527_length_145_cov_4.448276
ATCAAAGTCCCACACGAACATCCTTCACCTCCCCCCCTCCTCTGTCAGTAACTCTTCTCG
GACCCCACGAGCTATTACATTTCTTCATTGACTATCTGGACCCTGTGTGCCTCTATCTGG
GCTACTTATATGACGTGCTTCCTGTGTGCCTCTATCTGGGCTACTTATATGAGGTGCTTC
CTAATGGGGCGAAGGTCAAATCTAGGGTTAGGGCTTAGGTGGGTATTCGGGACAGGCCTC
AACTGGAACGTGGCTTAAGAGTCAGGCCATCACTGAACCACCTGGGCTt
>NODE_528_length_311_cov_2.083601
CAGTTCGACGCGTCCGAAGCCTCCGACTCCCAGCGTGTCGATGATGTTGAAGTCGGTGAG
CTTCAGGCTGGAGAAGAAGGCGTTTTCTGCCTCGTATCTGCAGATAAAGCACAGAGATCC
TCGTGAACTCAGGAAACAGCAGAACGTTTTCAGTAAGACCCGTCAGCCCAGCAGCTGAAG
GTTCTTCACACCTGCAGCATTTGACCACGTGGAAGAAGGGGAACTTCTTAGAGGTGTGGA
TGGAGAAGGAGGTGATGGGGAAGGAGGCAGGAGGAGAAGGAAGGCTGGTGAGACGCTGCC
TCTGTCGCCTCGCCGGGTCGGGAAGAAGCTCCCTCATTTCCAAACGCTACAGAACCACAG
AACCGCGGAGCAGGACGGAACCGTGAGGAGCTCCGATAGTCTTTAGTCCACTTAGAACCA
GGAATAAATCAGGAATGTGAAGCAGcttcaggtcg
>NODE_529_length_686_cov_15.900875
CACATAACCTTTCCATTCAATCAGCGGTTCAAACTGTCTCCCACTACTGCAAATCATTCT
GTTTCTAGCTAGTCAAGTGTAGCACCGAGTCAAAAAGCCTCCTATCAAAAATGGATAAAA
ATATCTTTCACTGTATTGACCAACAGGCAGAAAACTACATTACAATTTCTGAAATAAAAC
GGATACTTTTATACTATCACATGGGCCGTTGAAGATCAAAAAAATCTGAACCTCCAGCTA
CGCATTATACACCACTGTCTGTGAAATATGTATATTTATGAAAATAACTGGTAAAACTAG
CGCAACAGTACAATGCCGACGTCAAACAAAAGCTCGTCAGTAATGTTTTATACAAATCCA
CTGATATAATAATTATACTATCCCCAGTCCTTAGTGGAGGTTGATTGTTCTTGCTGTGAG
CTAACACACTTAATTGTAGTATGCAAATGAGAGCAATTACAAAGCTTTTAGGTGAAGAGA
TGACAGCTGAGGTTGGTTCTATCGGGGGCCTCACCCAAACAGTTGTCATGGAAACCACAT
AGAGTAACGCAACTGTCAAACGGATATAATCTCATGATATGTCCAGAAATTGCCTCCTCT
TTACTTTGTGCTGGCAAAACCGATCCATATGAAAGGGAGATTCTTTGATTACTGAACAAA
TTGTCAATTTGTGTTTTGCAAAGGGAAAGACGGCTCATTTGAGGAAAAAGAAATGTTGGA
ATGGATTCAACTTCCAAAGCAACACTTCATAAAAATGTAAAATATGCTCACACACATAGT
CCGAAATGCTTTGAGCATTTTTTttgtagtgtcagtaattagtcacgtgt
>NODE_530_length_413_cov_19.571428
GCAGTCTGAGCTCACTGTCACCGGCCGCCCTTCTTGTGTTTCTGCTCTAAACCCCCATTG
TTCTCTCGGCTTCTCTCCCCTTGGTGTGTGTCGTCTCTGGAATCTGATTTGTAGTGGGTG
AGGTAACGTACGTGGAACACTTAATGGACGCAGAAGGCAAATCGAGGGTAAGTGCAAATA
CATACAAATAAAACATATGAATAAGCCTAGACAAACCTGTGTTTGTCAGCTGTGGTTTCT
TTATTTACATTGTCGGGAATTGTTCCGATTCAGAAATCTGGTGGAGTGTGTGAGATGGTG
ACATGCCGGAGGCGTGTTTTACTTCGTGTCGTCTGTGGCACTGACTTGAGGCCATCCTGA
AGGGTTGATGCTCTTAAAACAGGACTTCAGCTTCCTTCGTAGTCAATCCTGTGGATTGCA
GTAGCTGACAATGGCCCTTTTGGTTGCTGGATTTGCTCCTTATGATCTAATGGGTCTTAG
TCTGCAAGAGGTTGTTACAAGGCTGTTAGATGGTTGTTAAATATAACTCATTTTGTAGAA
TGCTTtactggaaatgt
>NODE_531_length_337_cov_1.537092
AAAAGAGCAAAGGAACCATGAGAGACCTAAATGTACAAAGCCTGACTATAGACTTTTTCT
TCAAAAATTACCAAAATAGTTAAATAATTTTGTAGTTAGTAACTATTTAGGTAATCAATT
TCAGCCTTAACTAATAATGAAAATAATAAATGCTGGCTGTTTTTAGTGGTTGGATACTAT
TTATTTATTCATATATAAATCAACCAGCATTGACCAAAGTGCTGGGCATGGTAGAGAACT
GGCAACAACAAAAATGTGCACAAGAAAGCAACATATATTCAACATTCTAAGCTAAAACAC
ATATGAAATTTTATATATACTAAGAGCAGTAGCGTTAAGATTCACTAGAGGAGGAACATT
TGATTCAAAAAGGGTGGCTATTCCAAAGCTTTGGAGCTgtcaccacaaacgtacaacacc
tatctcaattttggaaaagctaaaagcagctgtgcagagaatttaagagacttgaaggtg
g
>NODE_533_length_702_cov_16.370371
AGTCCAACGTTGATAGCAGATGGAGAGGACAGAGTGAATGATAGAGAGGCAGAGAGAGGG
AGGAGCAAAGAGTGAAAATAGAAACAAACCAATAATCTTCTACATTGCCTCCTAAACGAG
GGCCACTCTGTCCCTAATGTAGACAAGTCATTTTGTACAAGCCGTTAAAGCCCACTGGGC
CAGGCGAGCATGCAGTGTAGGGCCGCCTGTTTCAAAGATCTTTTGCAATCAGTTACACAA
TGGACCCCCTCATTTTATGCTGCTACATCATAAAAGTGCTCCTTTTGTTACATTTCCATC
CTTAAAAGGGTCTTAATCCCCATCCTTTCAGGCCAGTCTATGGCAAATTCCTCAGGGACA
TCCCATTCGCTGCAAGGGCTGGAGTGACCCACTCAGAAACCAGCATGCAGGGCTTTGAGC
TTTTCTTCTGCTGCCACTCTCCAGAGAACATTAAATCGTACTTTTCATCCCCCTCACCAT
AGGGGGAAGCCCCTTAATGATGACAGAGAAAGAGAAATTCCTCCACTCGGTCCTATGACA
CCATTCTGCTGTCAAGCAGGCGTCTCGGCGGACAGAGAATCAAACATGGCTTCCTGCAGG
TGGAACGCCAGTGAAGGTCACGGTACAGTCCAAAGAGGACAGAAGGAGAGATGAAGGGAA
CGAGGGAGGCAGAAGGAGAGAAAGAAAGAGAGGTAGCACTTCAGAGGGACCGGCTTTCCC
TTTGCAAATTAAGTCATCTTCTGTAAAAGGTTAAAAAAGCACTTGCAGCTTTCTTTCAGT
CATACTTCATGTGTTACCCAACCATTCGATTTCTACATAGCAGAACTTGTCAGTGCTCCa
aataat
>NODE_534_length_650_cov_11.840000
AAGAGCCTGTGTGACTGGATGTTTGACTGTTTGCAGTGATTACAGGGGCCTGCGGGCCTG
GCGACGGCTCTGTGGCTGGGACAGGGAGCTTCTCCCTGGGCAAGGAGATACGCCTGTCTG
CCCCTTCTGCTGGAGCTACAGGGACCAGGATGTCAGGAGGGAGAGTGCTCCCTGTGAGCG
CTCTCCCTCTCTCTCTTTCACTCTCTTTCACTCTCTGTCTCTTCCCGTATGTGTCTCTCT
CCCTCTCATTCCCGGTCTTGCTGGGTCTGTACTATTGCAGTGCTTGCAGATGTGCACAAA
CAAGGGAGGATTAAAGCAAAACGAATCTAAACAGACAAATGGAATTAGAGTGATGGGTGT
CGGTGGGCTGGTTCACAGTGATAAACATAATGATGCTCAGTATGTGTGTGTGTGAGTGTG
TGTGTTCCTGTGTCTGGGGGATTATCAGTGGTTAGGTGTGTGGTGTGTATGGCTGGGTGA
CTGCTTCTGGGTTTCTTTGTGTGTTTGCCTATCTGTCTATGTTTTTGTAATTATGTGTGT
GTATATTTACTCTGTCTCTAGTTGTGTGTTTGATAAATGAGTTATTCCATATTGCCTCAC
AAAAACAAGTCTCTGCGCCCTCTGCATGTCTGTGGATATGTTTCTGTGTTTTTGTCAGGG
TCGTAATTTTTTCTTATTGTTTCTATTTGTACTGTGCAGCTGCTACTTTCACCTGCATGT
ATCTAGCGGGCATCAAAACTCTTCACCCAGTACCGGTGTAACAAGAAAGATGATAGCACA
CTATTTGTTAAAGt
>NODE_535_length_828_cov_13.867149
CTGTTATTCAAAAAACGGCACTGGGGTAACTGGCAAATAAACATGCACACTCTTTTTCGT
TACTCTACGGCGGACCACTTGAAGAAAGCGGCCGCCAGTCACTCCCTAAAACACCCGAAA
AACAACCACCAACTAGCAGCCAAAACTATCAGGAATGTCCGCTTACCCTTTTTCTTTTAT
TCGCTCGCCTTCTCGACTGTCTTGAATTCGTATGTAGATATTTTAGTAAAAATTGGTGAT
AGCTCATGTTAACCATTGTTCAGTCTTGACGGCTGAATGTGATTTTACGGAAACTCCCGG
CGGTGTTTATATTGGGGTAGAGGCCAACCAAACTATGCATGGGAAGGTAGGTTCAGTACA
ACCTAGCCTGGGCGAGAATGACTGACGTTCCAGGGGACCAATCAGGAGAGCGGAGCTAAG
ATCTTTTCCTTGGCGACATCCAATAGAGAGTCCGAATATTACTACTGGGGCGGGGCCGTA
GCGTCGTTTCAGCTGGTTGTTCGCTCCAGCCTGTATAGTTTGTACGAGCAGCAATTGTGA
TGCAGTCATAAGACGGCCAGGACGAATTTGGGGCGTATGGGAGTCACATGAAAGGAATGA
TGCAATGCTTGGCAACCAATTTCTAGCTGGGGATAACACCAGCAGAATCAGAACATGTTT
TATTAAACAGTGTTGGCTCTAACAAAAATCTAAAAATATACATATATGCATGGATTTCTA
ATGTCGAAGAATTGTTTGTTTCCGGAACACAAAAGCTGAATCGATTTTCTTACGAATTGT
TTTTTTTGTCGTGGTTTTTTAAAAAATAAAAAAAAATTCAAATTTTTTTTTAAATCCAGC
CAATCCATTTAGCGCTTACTTGCTCGTGACGTGTTTATCAATTGTGTTGCCAACCGCTGG
TTTTCACCTGTCTGTTGATTACAGGTGTTTGTCCAAAGTTCttgccggtgacaccggcga
cgcgagcacctg
>NODE_536_length_398_cov_1.560302
ACCTTTTTCAATCGTAAATATTGTACAGAATACAGACTGATGCAGGTATTGGCAGTATAA
AGAATCATGTCTGCAGTATAGGTTTTGTGACAGCGAAAAGCAATTTCACCAGGCTGACAC
TTCCTGATGCAGTTTTAAGAGGAAAAATAAAAGAAGAATAAATAAATGCCTATTATTTCG
CCACCTTTTTCACTATGCAACCTCCTCTAATGACTTTTTCTAGTAGCTATCCCTGGACCT
TTCCTCTCCTCTCCCTGTCCTCTGCCCCGCCTGCCGCCCTTATTCGCTCACCAGCCCCGA
GGATACGTTGCGTTGCCAAATAGTGAGTCAGCTGGGCCAGGTTGGGGTCTTTCCTGTTGT
ACAGTTCCCAGCGAGAGATGCCCAGGTGGAACCGTAGCCAGGGAGGGTGGGTCTCCACAT
CGCTCGTCCAATCAACTTTGTCATAGCCGTCCTCCTCGCTGGCGCTctgccttcaggaga
ggatgtggcgattataaaagaaagagtaagacatgcacgatagacagaaattcaggcagt
tt
>NODE_537_length_879_cov_10.072810
TAAGTTCAAAGTTTCACATATATTTATGATAGGGATAAAGAGTGAAGAAATGTGGTGATT
AATTAAATTGTCACATATAACAAATCAAAAATAGTCATAGTGCATGAGAACGAATATGAC
TTTTGTTAACAGAAACCAAAGCACTCGCCACAGTACGCTCCGTCACATACCCCACACAAA
ATTAAATGTGTATTTAGTAATTGGATTTTGAATATGGCGCCTACGCCACAATCATCAGGT
ATGCCTCCACGGTAATGGCTCTGTCAAACTAATTAACTTCTACAGTTTGAGTGAAGCTAA
CGAGATGCGAACAGGCATCAGAGGAAGGCCAGGCTCTACAGGTGATAACCCTATTTGGCA
GTGACATTTTTTAGTGTAAAGTCACAGTGGCGGTGATGAGATCAAAGGCAGAGAGTCCCC
CATTGGGTCCAATTAGAACTATAGCATTGTACAGGGAAGTGGTGGCAGGGGGGAGAGAGG
GGAGTGGGTGGTTGGGGGAGAGGAGGGAAAAAAATGTTGAGTTATGATATTCATAATCTA
TGCAGAGAGGCCTTTCCAGTACAGGTCTTCTCCCCATAGCTGTGATCTTTTCAATTTACA
TCAAGGGAAGATGGTCGGGGATGAAAGCAGGGCATCCAAGGCGCACAGCCCACAGAGGGC
AGACATGGGGCCTCATTAAGGCCCAGCCCAGCCAGCCCCAAACAGGGTTTGAAGTGCGTC
ACATAAAGAGCATGGGGTCAAAGGTCAGACATAGAACAGATCTCCATTTAACTCTCCAGC
TGGAGATGGTAATTAGCAGGTGCAATGATGATCCCTGCCTGACTGTAAGGGATGATACCA
CTATAGGTGACACCAGGCATCTGTGTGAATGTGTGTGGGCACCCGAGAACGTCTTCGCAC
ACATGGTGCCTTGACACGTTGATATATAACATCTATCAAGGATATCAACTCATTTCATGC
TCCCATGCATGTTTATACCAAACCCATTGGTTTTAttgtgtgtttactacatttacaccc
aca
>NODE_538_length_344_cov_6.662791
CATGCAGTGTTACTTAAATGGATGGTATATGGTGCCACAAAGGCATTTTTCTATGTAGAT
TTGGCTACATTAATAAGAAAACAAACATAAGACATAAAAACATGTAAGCTTGTTTGTCAT
TAGCTGAATGCAGGTATTTCAATTAGCAGCGCAATAACTACAACTTCAATTTGGGAGGCT
TATTTTTAACGGCACACTGAGCTGCTCATAGTGGTTTCATGCAACATGGACATGTATGGA
AATGCACAGATTTGCAGTGCACACTGTTCAGTACTGTAGGTAGCTCTGTCTGACAGATGC
TGATCCAAAACCTCAACTGCTTTTATCGTAACCAACTGATCACAGGAATAAGGGTTAAAG
AGAAGAATGGGCAATGGGCCCCAGTGAAAAATCCTCAGCCTCTGGCAGTGCCTCATGGAA
ATGCCGCAAACGCTGTACGGATTCAAACGTATCAGGGATTATTAAGAGACCTGAGAACAA
GGTCAAAG
>NODE_539_length_344_cov_11.418605
CATCTAAACAAATCTTCCCTGCAGCATCTCTTCATACTTCCAATAATAGTGACTGGTTCA
AATGCCAATTTATGCTTTGCTCTGACATATTGCCCACACCATGTGGTATATGTGCTTGTG
TGTATGTTTCTGTGTGTTTCAGTAAGTGTGTCACAGTGATTGTGTCTGCGAGAGACCGTG
TGTGTGTTTGCATGCCCGCTGTTTGTATGCATTATTGTACGTGTTAGTGGAGGTGGCTGG
TGGCGGTGTACCAACTAGTCACGGACCTAGAGGATTAGATTTACCATTTCAAAGATGCCT
GTGTTTCTAAAGTTTACACACATACATGCACACAGACACACTCATACAATCACCCACCCA
CACACTGCTTCCCCAGCTTGTCAACGTGCAACGTGGGCTGTGGAGGCTTGTGCGAACAGA
TGGGAGGAACCAGCATAAAATAAAGTTAAACTAGAACAGAATGACTATGCAAGTGGCGTG
GCCGCCCT
>NODE_542_length_296_cov_1.277027
GAGTGTGTTAGAGCTTAACGATATTAGCTGAAAGAAAAGGATTGACTGCTCAGAGCTGCT
TGTAGTTAATTACTGTTTTATCAATCACTGTTTTACATTGTCTTCTTTGTCTCTCTCACT
GAGACACAGTTTTTGTTTAAATGGCACTTTAAAGACATTTCATTGACTTATCAATTCCCT
CGAGGCTTACCCTGTTCTAATGCTCAAACAAAACTATAAACCTCAACTCATAACCAACAC
AAACAGAAGCAGCTTTATTGTCTTAGGAATAACAGGTTTGCCACACGATTAATCAATATG
GCTTTCAACACTTTTACACACATCTCCAATTCATTAGTCCGATATGGGGTGAGCTAGTGC
ACATTCTTAGCATGACtctcatcaataagtcaactgttcagcttgaaaaatccgctggac
acatgtgactattactcttt
>NODE_543_length_562_cov_7.096086
AAGAATTTGGTCAAACAACCATTGCAGTGGCTTTATTGCTAGAATGGTTTACTGCTTGTA
ATGCGCTATTGCTACACTGAAATACATTCAGATCGTTCAGTTTCTCAGTATTTTTTTTAA
TTCAAAAGAGCACACAAGACAAAGAAAGCTAAACTTAAGAGCACTGCTCACATACCTTCA
GTGCCATTGGGTGTCATGGAATTGTTACTGATGTGCGAGTTGTCAAGGTTGGGACCATTA
GGAGATTCACTGCTTCCACTTACTCGGCTGTGAGGACTGGCTAAATCCTGCATTTCCATA
GACCTGACGAGACACACACACGCACACACACCAAATCAAATTACACATATCGCTCTGGTT
TCAGGGAAGGCACAGAGCTCTCATACTCTGCGCTGCGTACACAATATGCATATTCTGGTT
GTGACAGTAGTAAAATAATGAAGGCACTACAATGTTAAAAAGGTAAAGTAGCAAAAACAT
TGAATTTAAATTTTAATTAAACAGATAATCTAATGCAAGTTTGCTAATGGCAACCTTGCA
TGTGATCTTTTCACCAAAAACATAACGCCGTTTTTATGTGATGCAAAATGACAAGGAAAA
AATATATACATAAAATAATTAAAAAGTAAAAATCCAAAGGCAAAATGTGACaaacagaaa
catagacgtacaatcacataaatctcccccttcccaaaaaaacaaa
>NODE_544_length_508_cov_4.543307
AAAATGCTGGCAAATTGCATTTTTCTCTCCCCCCTCTTCTTCTTCTTCGCCTTCCTCTCG
ACGCCTTTGTGCCGCCACAGTCCCCGGTGCTTCCTCACTCCCGTTTGTTGTTGTGCTTCC
ATTGTCTCCCTGAGGGGAGGTGACCCCGTGTCTGTTGGTTGTATCAGCAGCCCTGCATTG
TACTCGGGGGGGGATTTAGACTCTCAAAGCATCTTCCCGCTGCAGCTTTCCCAGCAAACA
CCCAAAGTGGTATCTCGCCTTTTCTCTCGCTCAGACATTAATCTTGCTCTACCCTTCTAC
ATCAAAAATGCTTGTATTGTCAGGGAGCGCTAATGTTTGCCTCCTATTCACTATATATAC
ACATATATGTATTTTTGTGTCTGAGGGAATCAGTCGAATGCATTGTTCCCAAATCATTGT
AATATCTATTTAGAGTGGCAACAGCACTGGCTGCCGATGCTCAGTATTCATGGAGCATAA
ACCAGCCTTAAGACTTAGAAAAGCTGAGAGGGCTTATCCCTATATTCTTAAACTCCCCTC
TTTTATGTTGGTCTTAGGCATTAAGGATAGGATTGTGAATAGCAATTGTTCAACTGCTGC
ACTGAGAGTGAGTGTGTATACGTGGGTGGGGGTGTTTTATTCCCTGGCAAaa
>NODE_545_length_605_cov_2.482645
CAACAGTAGTGTAGTGTTTGATGGGTGGTTAATGTTTGTGCCTCTCCTCCACTCAGCCCA
AACCCCGGTTTGCTGTCACCATCGCCGTCTCCTCTCGCACCCTCTTCAACATGGTGGCAG
AGAGGAAGATCTACGAGGAAGAAGGGCTAGAGAAGTATGTAGCTTTTCAGGTGGAACATG
AAAACGAGCCTCTGAAGCCAGGACCGGCTTTCCCCTTTGTCAAGGTAGGCCTAGTTGCCC
AGCAAGTCGTGCAGAGGGGTTTCAGGGTGTGGTTCCTGTCCTGCATTTATTTAACTACTA
CAAGCACATGTGTCCATCACACCAAATCTTTAATGTGCTTGGCAATGTTCATTTGTCACC
TTAGAATAGAAGAACATCATTTCACGTGGGATTGCGACCTGTTAGTGTAAAATGGTCTTG
TATCACTGGGGGTATACAGCTATTCATACTGTTATTTACAATAGTTTAGAATAAGTGTTC
CAGACCCACCACCACTGCTGGCTGTTGCCACTGTAGTTATCCGTTGAGTCTAAATCTGAC
TGCATGTGTAGAATTTATCATTTTGTGTCTTCCAAAACTAAATCATTGTGCCTTTGCTGC
TAAAAGAAGCAATTTCTGAATGTCAAGTGGGCCATATTATCAGCAGTTAAGCCTACAAGG
AAAGTTTCTTTGATTGAAACTGAGTATCAGAGGTGTGGTTTAGTTGATATGTTGTTTATT
CTGTGTTTTGGGAATTGGAAAATATAAAc
>NODE_546_length_670_cov_17.498507
AAAAAAAAAAAAAAAAAAAAAACACAGAAAGCTTCAACTTTCTTTAATTATGTTTACCCA
ACAGGCTTTGCTTCCTCATTTAAATAGCATAAACATCTGGCCGTGGTGAGCCACTAGCAT
GGCGGCAGTAGTCAAGCAAATCTTGTGGAAAATAATGAAATTAGATCCCTGGTGCTGCGA
CAGTGGAAGGGCAGAAGACATCCGCTCCATGTTAATAAAATTGCCATGAATGAGTGAATA
CAATTAGGAAATTGTCAGTGGTGGCAGTGAACTTTTGTAACTCACCGATGTTTGCATCAT
TCGATTAAGGCAGCAATTTGGACTTGTTTATTTGCGGCTGTTGTGGCTTTTATTAATTGT
GACCCGGCAGTGATTGGCCTGCGATTAAACCAGTCACATATGATGTGACTGAGGGTGAGG
GATGGATTGGTGGGCAAGCTGATGAGAGACAGGGTTTTTTTTATTGTTGTTTATCTCAGT
GGGTGCATGTCGAAGAGGACGGAACTTGTTTGTGTGTGTTCATTGTGAACTCATACGTGT
GTGTTTGGATATGCAAGATGGTCAGCATTTAAATTGAGGTATTGATTACATCTGGTTTTA
ACTGAGGCTTTATATTTTACCAAATGGGTTGATTTGATGTGTTTAGGAAGCCAGACCAAA
TTTTTCTTTTGATCTTAAAATCGAGTGTGTTCTGACTTTCTCCTTTTTCTGCTTTTGTGC
TGTAACTTGATGTTCTGGTGATTCTGTTCTCTTTTCCATTGTTTTCTGGTGagaacaagt
tcctgaaacaaaattcaaaatgtgataataaaag
>NODE_547_length_145_cov_38.234482
CTGCCATGTGTTGTTACTTAAGGGTGTGCTGCAGCCAAGTTACTGCGCACTTTTCCATCC
ACGCCCGTCCTCCTGTCTGTGCACTTCCTTCCCTCCCATTTACCCAGAGATCTTTGTGGT
AGGTCCTGGAGTTCAGGCAATATTAGGTTGCACCTCTTAAAACATGTCAGGCTTTGTGGT
GAAAATTAAAGAATGGAAAAATGATGAAATGTAACATTTTGCTGAAGGCTTTTTTCACTT
TCGAGCTGTTAGAAAAGGGGAGAAAAGATGAGACTGATGGAAACACATT
>NODE_548_length_575_cov_2.293913
AAACACCTTGCATACTGTTTTTTTATTATTATTATTAGTTTACCTGAGCTGCAAAAGCTA
GCTTCTTTGGATCATTTTTCACTTTGAAATTAAACCTCACTTGTGTAGCAACTAAACACC
CATCTCTCAGAGTCATGACTGCTAATCATCTTCCTTCTTGTGAAAGTTTTTCCTTGTAAA
TATTAGACACCTGATACCTGTTGTAAATACCATGGCACAGCTCACACCGAGATGATCTGT
GCAGGCGTATGAACTATTGGCAGAGCCACGAGCCCCTGACACTGATGATTGGTAAACTAG
AAAAAGAGTTGACAGAATCAGGGCCACGGAGGCTTCAAAGCAGTCATTGATTATTCAGAA
CAAAAGGACCTGTGCACAACAGGGGAAGTTTTTTTGCATAACTGCCCTTGGTGTCAGTAA
GAAGACACCACTCTGACCCCACCTCCTCCCTCTATCCCTTCATCCTCACCCTCCTCATCC
TCCAGGGATCACAAGTGTAACTGCAGGGGGGAAGGCCCTCAGGAAAGGGGGGGAATGTGC
ACACACACCTGTGGAGCAGGAATGTGTGTGTGTGTGTGTCTAATCATGAAATCATTTCTT
TGGTAAAAGGACACTTttaagtgtgttcagcaaacatatgtgcagggatatttaatattt
agttctgcacactttcagatatctgtaaatacataaccaaaaaaaaaaagaagagagaa
>NODE_549_length_557_cov_15.712747
CTCAGTGCTCTCTAGAGTATACAGAGTTGTGGAGGGGAATGCCAACAATTACTGTGATGT
TGAGAAGAGTCAGCACAGCTGCTTCATCTCCAGGAACTAATCTTGTGTTTCTCACCCGCA
AAAGATCTCCTCCATTACAAAACAGCAATTAAACTGAGAACGTGCAGCTTCTGTATTGTA
ACGATGATGGGTATTGACGCACGCTGATGTTAATTGTCCTTGTTTTTCTCGTCCACAGCT
TTTCTGAAACACTGGGGTTGTTGGTGTGGCCAAATTTTCCCTGGATTTGACTGGTAAATT
CAGAAGACTGAAGCCCAGGCTCACAGTCTACCTTTCACGGAGGCCCAGCCGTGAGAGGAC
TGAGGAAGGCACGTGGCGGATCATGACGGCCGACAAAGAGAAGGAACGGGAGAAAGAGCG
GGACAGGGACAGAGACAGGGACCGGGACAAAAGAGAGGCCGGTAAGTCCCGTCGGCAGGA
CGGGGACCGGGGAGATCGTGAAAGTGAGAGCTCCAGGCCACGACGCAGCTGCACGCTGGA
GGGCGGAGCCAAGAACTATGCAGAGAGCGAGCACAGCGAGGACGAGGACAACGACAATGG
CAGCACTGGCGGAGGAAGTGGCACGGCCGAGGAGGCCGGCAAGAAGGGCAAAAAGAAGAT
GCCCAAGAAGAAGTCACGCTACGAGCGCACAGAGAACGgag
>NODE_550_length_716_cov_11.418994
ATGACATATCCATCGTCAGCTTTTCAACTCCTCCAGGAGTGGGCATAGCCTAATTGGTGC
TACGAGGAATAAATCAAAGCAGAAAACAGGACTTGTTCCAAACACAGCTCATGATGCACT
AAAAAAACTCTCATGTTTCCTGCAACTGTCCAGTGAGTTTACATGCCACCTCATGTTACA
TTTTTCCAACGCTGCCGCAGCTGATGTATGGCTGTTAAAGAGTAACTGTGATTCAACATT
ACACAGCCATCCTGTGAGGTACCTGTGCTGCTCTCTTGGTCCTTATTCTAATCTTATTTA
ACAGTCTCTGCCTGACACGCAATTCAATGCAGGCCCCCAGATTGGAGAGTTTCCAAACAA
TCCTGAGCTCACCCAAGCTTGGAATTGGTTTTCCGTGGAACATCTCCCTCCTCCCTTTGG
GCACTTTACCAATTTGACCAAATTTGTTCCATCACTGGTTCTAAGTACCAGAAGTGTTTT
CTGCCCACACTTGGACTCGTTTCTGCAATTTGCACATTCTTTGCAGAACATTAACAGCTT
TGTCAGGGGCTGAGCTACCAGCTGCTGTGATGTGGGGGCCCGTGTTTCAGGGGATACTCA
AAGGAAAATTGTCATAAACCACTAACAACTCATCACTTCCTATCATAGGCACACTTTAAT
ATGCAGGACAAGCAAGTCCAATTGGAATATAAACACTTAATAAATGGTTTATTACCCAAG
ATAACACACTAAAATGCAGTTATAAGCAGATATAACAGCATTTTAATAATAACACTCCTt
atatacagatattgttaataatggtgtattaagagctattttgtgactgattacactgta
tgccgttaatagcataagat
>NODE_551_length_799_cov_10.624531
TGGAAAAAGCCGCTGAGGGGATGCGATATTTCTCCCTATGAGATGATTTTCTGCGCGTTG
GCCAAACACCTAAAAAAAAACGCAGTAGTACGCATAAACCGAAAATGAGTGTAAATTCTG
CTGAAACATGTGTGCTCCCAAACTCCCCATCAAAGTTGCGTTTTCAAACACAGATACCCG
TCATAGCCTCCCCAAGAGTGATGTCAGCTGTAGGATTTGGTGAGCTGGGGTGGGGGGGAT
CTAAAGAGTGCATAACCATGGAAAGGGGCTTGAACGCTCAAGAATCTTGTCTTTCTGTTT
GCCCCCTCAATCGAGCGACACAAAGGCTGAATTACTCATTCAAACCTCGCGGGACAAAGG
GAAAGGAGCTGGATAGCACTCCTGCATTTGTAGTCAAACATTTAGAGACTTAAATCGAGT
CGTCATGAAGGAGAAAGAGTAGGACAAAGCCCATAGAATTGCCATCAGCAAACATTTTCC
TGTGTCATATTATGGGGTCTCCATGACTCCCTCTGGCCCGCGGACAATAGCACAAGTTTG
CACACTCGAATACTGTCACCCTGCCAACGGCAACAAGGGCCCAAAACAGGACAATCCCCC
AGAGAAAGCATGGGCTCCGCGGGGAAGGTTGCAATAGAGGAGGAAAATGGGACTTGTGAA
ATGCTAATTGAGCTTCATCCCCTTATTGAAGTGGAAAAAGAGCACCTATCGTTCCCCTGA
ACAGCAGCAGAGGAATGAGATGTGAGCAAGCTGTTTGTCTGGTGAGTACACCTCATGTCC
TGAACCAGTCTCggagagaggttcttttaaaaaaagaaaaaaaaaatctccgcagtctat
atcgaggctacaggccatttattcggagagagctgcgggctacgtgatggattgcctcat
tcactcagtttggggttgtgtgaggagagtcctgcaggtctgt
>NODE_552_length_643_cov_12.601867
ATAAAGCAATCAACTCCTCTTAAAAAAAGAATTCAGTTAAGTACCCCTCTCTGAGAAGAA
CTCAAAGTAGCTCTGATTCCAGTGAAGAGGAGTCTGTCCCTCTAGTGTGCATATTACTGC
ATCTCATCTTGCTTATTGCTGCCTAGAGTGCTATGACAACCGAAGTGAGAATAGATTTAA
TCTCTCCAGCCCTGCTAATAATACTATGCTACTGGCTGAGCGCCGAAACATGCACAAAGG
GCTAATCATCTCTAGTAAGCGTTTTCTTACACATACACATTTTCCCTGCAGTTCTCCGAA
CTGTCAGGAGTAAAGAGATAAAGAATGGGCAGAGAGGGAAAAAAAGTCAGTTGTGGTGTG
AGAAGTGTCTGCCACCACGGCGTCATTAACACCCAGTGGTGCTGGGGTAAGGGAGGGAGA
GCAGACGGGGCCTCCAAGCACTAGGAGCGAAATTGCAAACCCAAGGTTCCTGATACAACC
TGTTATTATTTTTGACACAAGCCATTTACAATAGCTATGAAGGTGGCAATGGAAAATGTA
ATATTGATTGTATGCCCTCAAGGCTTTGCTCCCCTGACTTCTAAGCGTCACACATCTCAC
ATACAGTATGTTGGGCATGATGATATGTTTCTCCTTTTTTTTGTTTGTTTTGTCCCCCCC
CCACTTCCACAAATCCTATTTTAGGAGCTTTGTTGATAGTTTATTTGATGAGGTAATTAC
ATCGGTAGATTGAGAGGCCaaggtgacgttttgttagtcgagaaaataatagaaagctgg
gtaacta
>NODE_553_length_367_cov_1.514986
TGCACCTTTCTCTCTTCCTCTTCCCGTGCCCCTCTCCTTTACCATTCCTCTCCTAATGCC
TGTATCGATGGGTTGGCGCATCAGTGGAAGTGTATGGACGATTGCCCTCTGATTGATTTC
TGTCATACAGCCTCTCAGCACTGGGAGGCTGTTCACCGGAGATAAATGATGTTGGCACAA
CAAAAGCAAATAAACCTCTTCTATCTATCACTCCCTCTCCATCTGTTTTTTTCCTCTACC
TCCCACCTCAACTCTGCAGTCTGTATCTCTTTGCTCCTGTGTCTTGCACCCTGTCTCTCC
TCTTCCTGTCTTTTTATCAGTTTGTCCCATTTTCCTCTGTCTCCTTCCATTTCTCTGTCA
CGTTTTTTTTCAGTTTTATTCTGTCTAACTCTCAGTCATTTTGTCTTCTTTTTGGCGAGT
CACTTGCCCTGACAGAAGGTTGTGTGTCACATAACtgctttcctccccaaactttctaac
acagcacttcaatgagttgttacagccaaat
>NODE_554_length_262_cov_27.694656
GTGTGCGTGCGTGACAGAGAGAGAGAGAGCGCGAGAAAGAAAAAGAAAAAAGAAAAAGAA
AGAAAGAAGCCTTACAAGGCTATCCTTCTGATACTGCAGAAAATTTATAGTGAAATCCTC
CCTTCATGCCCCTGGTACTTCATTCTCCCCTCGTGCCCCTGGTACTTCTGGAAGTATGGT
CTCCCTTCGTGCCCCTGGTACTCTAGAAGATACGTTCTCCCTTCGAGCCCCTGGTACTCT
AGAAGATACGTTCTCCCTTCGAGCCCCTGGTACTTCTGGAAGTATGTTCTCCCTTCGTGC
CCCTGGTACCCGAGAAGTTAAATGTTGCCTTTACTTGTGTGTGTGCGTGTGCGTGCGTGA
CAGAGAGAGAGAGAGCGCGAGAAAGAAAAAGAAAAAAGAAAAAGAA
>NODE_555_length_294_cov_1.513605
TCCAGCTAAAACCAGGAGCAATTATCGAGAAAGAAGAGAAAAAAAGAGGAGGTATTGATG
TCGCCTTTTCAGTGAGCTGGAGTCTGACTGTGGTTTTGGTAATTATCCAGCCATCACTAT
GAAAGCGAACCCCACTATCTTTGCAGGGAGGTTACAAGAAGATATGAGACAACAAAACCA
AGCGCTGATTATCACAGAAAAACTACTTTATTTGCAATTATATTAAAAAAGTATTCAGAA
CAAGTCATTTTTAGGCTTGTTCTGCAGTTTGGGTGCTACAATACAAAATATATAGATTTT
TACATGTATTATCTATCTAAAACTTCGACAGTCATCCGTCTAAAAAATCTCTGAATGGAA
ATCTTTTGCCTGATGTTGTATTAGTGAAAAGTCAAGGTGTGAGTGAGTGAGTGAGTGAGT
GAGTGAGTGAGTGagtga
>NODE_556_length_652_cov_8.263803
ATTACACTTTTCAGACTCTAAACACCAGCCTGTGTGCTTCAGGGGAGCTGACATGTAACG
ACACTATAGTCTACTGAAGGCCCTCCCCTTGAACCACTGTAATTTGAGGCTCAACTACCA
CCATCGTGGTGGTGGTAGAAAAAAAAATCAAAGTTTAAAAACTTCACTCCTGGCATTCCT
CGGCCACCTTCCGAGGCACAGACCGGCGTCCTTGCCGCAGACTGCAGCTCCTCTCCGGGA
AACGCTTCATTCGAGCGACGGAACGCGGTGTGGAAACCCAAACGCACCGAGGGGTTCGGC
TCTCAGCGAGCCTCCCCTGAAGTCGGAGATGCACACATGAGGTCTGTCTGCCTGGGTGGT
CTCTCTACTTTAGTGAGCTGTTGCTAAGCAGCTAATAATAGTCGTGTTTGCTGAGTAATT
TTTGCCCTTCTGGAACCAATCAGATGCAAGAAAGTCCTGCGATCTGACAGCCCCAGAGGC
GGGATCTCGAGTCTTTTTTTTCCTCCTTTCACCCCTCCTCCTTCTCTGCCTCCAAATGGA
GAGAGGTCTTTTTCTCCACTTCTATTGAATCTCAGAGTTGGCCGTGACGCGCGGCCCAGG
GGAAGACCACATAGATCTCACCAGAATGCTACGACCATCGAGGTTTCTCACCCGACGACT
TGTGTATGGGAACCACTCGGCGCGCCTCGCTTTTTGAGAGAAACTTTATTTTATTTTTTT
AAGAGACACGGTGAATGCGGTGAAAGCGGCGGAGACCTCCGGATCACGAAATGTTGGGAT
GGAAggcgcagacttt
>NODE_557_length_589_cov_19.023769
AGATAATGGGCTGGGCTGGCCTGGGCGTAAATAGAGAGCATCCACTCATCCTCCCAGTGC
TGAACTTAATGAACTTTTAATTGATGCGGTTTTGCAAGTCCTTTTGTCATGCAACAGAAA
CAAGCCTCTCTGCTGATGGGCCTGTTTTCCCGACTGGCTTCAGATTGGTTTACAGCAGGC
CCTAAGTACCATGTAGTTAGTTTCATGTGTCATATAAAATCTGCCCAGGCACAACGACGC
CTGCAACTAAAACCTTAAGTGCATCCACAGGAATCACTCACCGGCTTTGCACTTCCGTCT
TAAGGAAGGAGGAGAAATTCAATCACTGCCGGCTTGACACACCGAAGATGAGGCACGTGT
TCCTGCTTTTAGTTGTTTCGAAGAACACTCTGGCAAGGCAAACTGGGATTTCTGTTTGTC
TGAATAACATCCCTGATATGACCAGATCCTGAGTCACTCAATATGTCAGGCCCTGTTGTT
TCCCAGCCCACGAATTGTGATGCATAGATAGAGATATACCCCTGTGAGCCAGGTCATCTT
TATTCAATGATTTGCTTATTTAAATCAAATGTGCCTGATCTGTATCTGACACAAATTCCC
AATACAGTGCTGCATCAGCTTTGTAAGGGGGGAGCATCTTTGCAAAGCGCTTGGCCCACT
TTACTTCCTAACATCAGTAACCACAGCTCAGGGACTGTAACACagcaatctgttaaggag
ataaataatcaga
>NODE_558_length_483_cov_6.146998
TTCAAACGTCCAACCAGCCAATGAGTGTCCATCAGACGATGACCAGCCCTGCTGCAGCAA
AGACCTGAAGGGTGATGGGAGAGAAAGAAAGACACAGGAAAGGGAGGAGGACAGGGAAGA
CAAGAAAAGAGACAGTGGAGTGACAGAGGAGAACAGCAGGGAGGAGAGAAGGTCTAAAGG
TGAGGAGAGGGATGAGAAGGAGGGAAAGGAAGTTGAAGATGGAGAAGAAAGGGAGGGAGA
AGTGGAGGGTGCACAGAAGGGGCTGGAAGAAGAGGATGATGAAGAGAAGGAGGAGGGAAG
TAGTGAAGAAGAAGAGGAGGAGGACGAGGAGCCTATTGATGAAGACTCGTTTATCAGGAA
CTCAGGACTCATCTCTCACTCCTACAGTCTGGACCTGAACCTAAGTCCTGGTGGGTAAGA
CTCTCATACACGTTGAACTACGTTGAAACGCTGGTGAACTTACATCTTTTGTTTTGTTAC
TAGACTTTCCACTTTGCCTCTAATCCTGGTGATGTCGAGGAGCTGTATTTCATAGTGTAG
ACTCTGCTTATTTCCCCCATTGACTCTCTCGTCTTGTAGCTAAACCTAAGTTATAGCACA
GGTTGCACATACACTATCCTGTTTGCa
>NODE_559_length_292_cov_2.448630
GTCCGTCTGACCGTTATCTATCCCTGATGCTTTTCACCAGCTTAAAAAAACCTCATTTTT
CGGCAAGCTTTTTTCTAGAAAAGAAATTCCCCTCTTACCTCAGTTCAAATTTAAATTTCC
CCTTATATCTATCCTTCTCCTCCTGCCTTCTTTCTCCCTCTCTCTCCCTCCTTTCAGCCT
CTCCATCACTCTCCTCCTCTTCTTATTTTTGCTGACTCAGAGGAAACATTGAGCAGTGTG
ACAGCCGTCACCTCACTGAGAGTCAGAGAGTGTGTGTGCACTTATAACACATACACACCC
AGCATATGGTGGTATGCAGTGGACTGAGGGAACAGACAGGTATTCAGTGTGTGTGTGTAT
GAGACAGAGAAAGATATCAGCGTGActacactgtgggcttttctttccataaatcagggc
agagtccgtctgagct
>NODE_560_length_293_cov_1.337884
ATGTATCCGTGTCTGTTGTAGTTTTTTTGAGTCAATTGTGTCCCATTATTCAGACTGTCC
CCTCAGTACATATGCCTTCAGTCATCCACCCCTCCCTTGCCAGATCAGTCTTTGTACTCC
TGTAGTCAAGTTTCCCAGCCAGTGCTGTTCCCAGCAGTTCTCTTGTGGATGACCTTTTGA
CCTCTGTTCCTGGTTTATTGACTTTGCCTGCTCCTGAGCTAATCTGTCGTATTTTTACTT
TTGTATTTTTACTTTTTGGTTTTTGCCTTTTTGTCTGCTCCTCATCTCTGATGTTTGCTT
CACTGACTGCAATTTTGTGTATAAACTCAGTCCTGAAAGTCAGGTTTCTGATTTTTGGTT
TCTACCTGATCTTCTATGTTTGAGTTGAATCTCTGAGTGCTTGTTGTCACAGCTGCTAAA
GTCttgatgttatgtac
>NODE_564_length_691_cov_12.917511
AGCAAAAAGAGCCTGCAGGGAGGGAGAGGTGGAATAGGGAGAAAAAGAACCAGAGAACGA
CAAAAGGGGACAGTTGCAGCCGTCGTGCCTTCATGTCTTTGGCTGCACCAATTACTGTTG
GCATGTCCTCCGCCAGCCAGCCAGGTCCCCCACAACTGCTGCACTTAACACACTGTTCCT
TTATTCCCCTCTATAGTAAAGATGGCTATTGCAGAGGGGCTACGGAAATTTGGAGACTGC
TGAGCCAAAACAGATCACTTCAAAGCAGCTTATTTAACGCTTGCTAAATTTTTCATCACA
GTCGCTTAATATCCTGGGGAAGGAGAGCTTTTGAAGTTGCTGTGAGACCGGGGATGTTCT
TCTTACAATTCTTTTTCCCCTCCCTCTGCTGTACTAAAATCCCCAAACCTAAACACATAA
CACACACCCAGTTCACGCTATCTATGCCGACATGCACACACAAGAGTTTGTACGGATGCT
ACCGATGCACCTCCTGCACAGAAACAGCACGCTTACATACCCAGACACAAACACACTTAT
TCATCTAGATCCAGTGGATTTTTCTCAGAGCAGTGAGAGTCAAGGACAAGTCCAATCCTA
CTAGGGATACTCAAAAATATTTACTTAGGGGTCAGCTCTCCTGCACATCACCCACATGAC
TCTTCATATAATAACACAGCAGTAAAAAGTTTCTCATCAGCAGCAACGTTTATCCCCTTT
TGAGCTGAATGTTCAGGACAAACTGACTCTGGACACTATGAGTCTGACATCAgcacagat
acagttactgtgagcctaatgagaagtacaagaatcagatttcaaaacagtttga
>NODE_565_length_344_cov_1.683140
CAACATGTATCAGATACCGCATAGAGATGTTAATAACTATATCTGGTAATATTTGCAATC
CCTCTATTTCATGTTAATACCATATCACAGCAGAGACCAAAGGTGGAGGTCTGTAGCTGT
GTTTATTATTTCTACATACTAAAGTAAGCAAGTTATGAGGCTAAAAACAAACTTCTGCTG
AATCTTCTCTTATTTTTTCCCCCATTTTCACAGTCCTGCTTCTCAGTTGAATAATCATTT
CATAATGTCGGCCTTCCAAATACCAAAATAAACTCCACGACTCAACCTTACCAATGATAC
TTATTGTTTCTATCTGACAAAGAATAATCCAGTTTAAAAGTACAGCACATTTGTGCAGTC
TCCAACAAAAGGCTGACTTTACATCCTACTTTGTATGAAAAATGAACAGAAAATATTGTA
TTTGCGTTTATTTGCAATGattcaaaagatgtagtcaaaagacgagtgctggtcaccttt
gtgcaagg
>NODE_566_length_629_cov_18.693163
GAGGTTAGACTCCACCCTTTCATTGCATTGCTCTGAGCTCCACTCTTGATTTATGCTGCC
TGCTCCATTGCCCTGAGAACACCACATGAGCTATTTATTTCTCAGACTATTATTATTATA
CTATTAATAAATAACAACGCAACAAGAAAAAGGGAACGACTGGAAAAAGGTGAATTAATA
TTATTATTGTTTTGTTTTTATTTTTTAGTATTTTAGTGGTTGCTTTTAACAACATTCATT
AACTGACTTAAAGATTATTGAATATTTAATGTAATTGTAGCATTGTGTTTGTAAAGAGAA
AAAAACCTAGTGAGTTGTGTTTCTTGACTTGTGGATTACCAGTGAAGTGGGCAATCTAGT
GCTAATATATATGAGGTCTTTTTTTAAGGATTCTTATTTTGCGACAGCAACAGCAGTCAT
TATAAATGTTCATTTTAGCATCACCTGTCTTCCGTTGTCTTATTCTTCACCTTCCACCAC
ACTCTGCATCATCACAGTAACACATCGCAAGTCTGGGGGTGGGACTGAATGTGTGTTCGC
GTGAGTCGAGGTGTGTGTTTGTCGTGAGCGTGTGCGGGAGTTAACAAACCTGCGTGTTTA
ATTTGTGTGTCTATGCAAAACAATGGTACCTGTGGGCGAATGTGCGCGATTGTGTGTCTG
TTTCGGTGTGCGTGGTGTGTGTGTGTGTGTGTGTGTGCGTGCGTGTTTGTGGGTCTGCGG
GGTTCGGGGTGGGTGTTCTGTCCAgtgtccaccaaaagctaaaacctgtcagg
>NODE_567_length_315_cov_2.155555
TCACCCCACTAATATCCCGCCAATATTTGGGGGTGTTTTTTTTGCAGGTGAAAAGGCAAA
CGTCCAGTCAGTCAGCAGCTCCTTTAGTAACATATGAAATCTGGATTGAGCTGGCAAAAT
CATATTAATCATCGCACAAAATGATCTGCCAAAACAGACGGCCAACACCAACTATTAATC
AGAGCAGAACCCGTGACAGCCTTTGGAATCGGAAGGGAAGGAGTCAGAGGGGGGGCCTCT
TTGAGAGAGTACTTGATATGAAAACTGTGTTGTTGTGCTTTGTACCAGCCTGTGGGAGTT
TTTAAACAAGCCCATATGGTGGTAGCCACCAGCTTTGGAAAAGGCGGGTGGGTTGGGGGG
TTAGCCAGGGCCAGGATTTCACACAGTCAGTATTGAGTGGGATTGAGGAGGCGAGCTCTT
AAGCTGTCTTTTCAGGCACAGCAAAAGCCCTCCATCTGG
>NODE_568_length_145_cov_23.668966
CCACTTTTGATTAAGTCAAGCATGAAAAGAAATGTAATACTCTCAAGTGGCAAGGGTTTA
CACTATTGATGCTGTTACTTCTGCTTCAGGAGGCCCAATCAGCCGACAGGGAGCTGAGTA
AACTCGCCCTGAGTTTTAGGGGAGGCCAGATGGAGGGCTTTTGCTGTGCCTGAAAAGACA
GCTTAAGAGCTCGCCTCCTCAATCCCACTCAATACTGACTGTGTGAAATCCTGGCCCTGG
CTAACCCCCCAACCCACCCGCCTTTTCCAAAGCTGGTGGCTACCACCAT
>NODE_570_length_392_cov_8.313775
GATCCCTTTCAATCTTCGCATCCCCCCCACCCCACCACACACACACACACACCCACCCAT
CCACCCCCCCCCTTCTCTCTCTCTACCCCTCAGCGTCTCTGAGGCTGCTTTGCAATTCAT
AGAATTGGTAATTTGCTATTGGGACAAAACGTGAAGGGAAAAATAATCAGATCAACCGGG
AGAGGTAGTGAGGAAGGAGCCAGGAGGAAGAAACACAAGGTTTCTCTCTCCAAGTTGCTA
CTTAGTAAAATGCTTCGAGAGGTAAATGATATAGAATAGAGCCTATTTTATTTTCTTGAA
TCGGTTAGATCTAAATTTCCAGGGACACCTTGGCACTGTGGATACAGTATCATATAAAAA
ATAATTACACAGTTTTATGGTGTATTATCGATGATAATGATCAGATATGGCAATCAACCC
TGATAGCGGCCAGAGTGGCCTATTAGTTTCAGGATTTTCAAAATAAGATGAATAAATGGT
GCGTAATATGTCACCTCtgtcccctgcgctctgtgtatgtggagaggagaagagcg
>NODE_571_length_304_cov_2.875000
AGATCAGAACCTGAGACATGATGAAAAAGTTGTTGATTATCTGAAATAAACAAAGAAACT
TCGTTGTGAGACGTTTCTGAAGGTCTTTCATCAGCAGCATGGTATTCTCCAGACTCCTCT
GCTGTCTTTAATCTGTTTTCTCACTTTAACATCACCTCCCACCTCCCTCTGACCTCCTTC
CTCCTCCTCTCCTTGTTCTCCTGCCTCTGGTCCTCTCATCTGGTTTCCTTTCTTACATCA
GCTTCCTCTTATCTTTTAACTTTTCAATTCCCACGAGTTCCTGTTCGTCTCCTCTGCCTC
CATTTCTTGGTCTCCCTTCGTTTTTCATCATCTGCTCATCCCTCCTTCTCCCAGCTTTAA
TATTTCCACCTCTTTAAAGAGGTTTACGCTCATGTTTAACCCGTCTCTCTCCCTGTTGGA
GCAGCAGATTGTCTTTGTCTCCGTGAAg
>NODE_572_length_400_cov_9.825000
TCCCTCTCTCTCGCCCTCTCTCTCTCTCTCTCTCTCTCCCTCTCTCTCTCTCTCTCTCTC
TCTCGCATCTCTTGTCTGGGAGGAGGAGGGGGAGTCCTGCCTCTTTGCCTTCCTCAGATC
AATGCCCTGGCCACTCACTTTCTGATGTTGCACGACGGGAAATGCTTTGAATACTTGCGA
CATGGCTGCGCGCATTGATTGCCAAGATTGACAGCAGCTCTACCCATCGTCTTCTCTTGT
CTTGAGTGTAAGAGAGGGAGAGAGAGAGAGGGAGAGAGAGAGAAAGAGAGAAGAGATAAA
GAACAGATAGACGAACAACAAAAGGTACTTGTAGTTTTTGTGGACAACTGAACTTCACAG
AGAGTGTACGGGATCCCCTCATATGGCCCCGTGTGAGTAGACTTAAGTTTTCGCTCAACA
GATAGCTCAGTGATCATTTGCTAGAGAAAAGTATAGCCGAGTCTAGTGTTCTTTTACGCA
CGGGGGAGAGAaaaaaaaaggagaggacgcacaattaccttctccacggctcacatcatc
aagg
>NODE_573_length_721_cov_12.428572
AAAATCTCCCTGATTCAGATTTGAAATCAGTTTGATTAATGGCTGTTTTCCACATTTTTT
GCTTGCGCTGTTTGTGGCTCTTGTTTACATGTAAATAAATCTGGTCAGGCTAATCCCAAG
TGGCTGTATCTTCAGTTTCACTGCAGCTCAGTGGACAAATGTGAAGACTTCAAGGGAAAT
AGCCACCTGTCACGAAATGCTTCAGTCTCAGAGCTGTGTCATAAGTTGTGCTAAGCAGTA
AGATGACACAAGAGGAAATTCTTTATAAACCTGCAGGCTAACATTACCTCCCTGTTACTT
TAACACAAAAGGGGTTGTTTCTACAGTATTAATAACCAAGCCTCACCTAAAAAATTAATT
TGAAACTATGCATACAGTCGTGAATAGGAGAGGGTAAAACTATTAATTAAAAGTGGAACA
GGTTCTTATTTTAGTGGAAAGTGGAAAAATTATGAGCCTTTGTTAAGGAAGGCCCAGGAG
CAAAGCTTTCATTAGCCTACATGCATGGCAAAAGCAATTCATCAACTGTAATTTTGCCTC
AATGGGCAAAAAAGAGGGATCAACCTCAGCATGCTATTTATGGAGATTTACGGAAGTCTG
GGAAATGCTAATGTGATTAACATTTATCTACAACATGTTTCGAAATGGCCCTCATGTCCA
TGTTTTGCCTTTAAGATTAAGTTATTGCACTTGCTGGAGAAAAAAGAAAATTATGGAGTG
ATACAGAATCTGCTTTGCAGTGCAAGAGCACACAATGATGATTTTTTTGGAGAATTCTCT
GTCACATTAGTGGAGGATTTCTTCCCCCCCACCACCATTCCCTCCCCTCTCTCTAAATAT
CTCTCTTtatgtgtgtctgtcccca
>NODE_574_length_707_cov_13.957567
TCCAGTTAATTGCAACAACACTTCAAGTCATTATGTTATTTATGCTGATAACTGACTCCA
GATACATGTTAGTATATTCTAATCTTATCATTGTTGTAGTTATATGTGTACACTGTATGG
TAATTGAAATACTGTATATTAAGTGAAATACTGTATAGTAATTGATAGTGAGTTCTTTGG
CTCCTTTTGGTTGAAGCTAATCAAGCAGTCACTGCAGCCTCTTCAGTAATCACACTGACT
GACTGCTCTTCAGGTACTTGTCTTATCAGCTCCAGTTTCTATCATATTGTTGAAGAAGAG
TGAAGGGAATGAATATTTCAGCAGCTGAGTGAGCACGAAGCACCAGCAGGGCTTCATACC
ATCTTGTTTGCACTTACTACAGCCATTAAGTTTACAAGCAGCATTTGTATTTATCACCAG
GCCTGGATGGTTAGAAGCAATCAAAAACCAAACACAAGGAGAGAAATACAAGGTTCAGGT
TGACATGTGAAGAAAAACTGAGGTGAAGTGCTGACATGCTGATGTCTTAGCAGATAACAC
TTAAATCATTTTCCTCCAAAACTTCACTGGTAAGGGTTCAAAGAGATATAGCCATAATAC
AAATTTTTGGAGTAAGTAGTGGTGTTTGAAGTTATTTTATGGGATTTTGCTGTAAGGCCC
AGAATTGATTTGCAGAAGGGATAAAAGGAAGATACTTTATCTTCGGAGCTTTGTCGGAAA
AAGCTTAGCATCCATTGGTAGTTCCGCCAATATGCCTGCAGGGCATGGAGGTAGGGTGAG
AGGGGGGTTGCTGGCATTGACATTATATACCAGAATGAATTGTGCTGAGTTTACACCTCC
TGCTGCTTACg
>NODE_575_length_904_cov_21.567478
TAAATATTTGAACAGCTAGTGCCTGCATTTTTCAGTTCAAACTTAGCAAGATAGTTAAAA
AAAAAGAGAGAAATATAATAATAGAAATCATTACAGTTAATCTGTCCAGGTCTAGGCTTT
GCTCTCTCTTGACTCATCTGTGCCACCAGTCATTTCTTTGTATCTTTGTCTCTTTTTTTT
GTTCTCTCTCTCCATATCTCTGTGTCTATGCTCAGCCCATTAATTGTGCCCGAACAGTGC
CACATGCCTCAATGAAAATAAATTGCTTTTAATTTAGGCTTTCCTTTTTGCCACGGCCGG
CATCACTTAATTTCATTAGCTCTGAACCTGTAGAGCGCTTTTTCAAAAGCGTCATCTCAT
GGACGCACTTGAAAATGAAAAGAAGCCTCTCTTTTTTTTCCCTCCTCGCTCCCTCTCTCC
TCTCTCTGCGCTCCTCAATTAACAGAATCGTTTCCTTTCAACTAAAATGAATGTTATTGA
AACCAATTAGCATGGACTGGAAAATCTCTCGTTAATGAGGGGAGTGTGGGTGAGTAAACA
GGAATGAAAAGATGAAATTAGAGAAGAGGCTCTTCTTGTTGGCCTGGAATAATGACATGC
TTAGTCGCCTAATTGTCTGGTGAAAAGCACCGCTGCGATAGTAACAGATTGCGGTGTTCA
TTAGGCAGCAATGGGCCACCTGCTGCTGGGGCGGCGAGCCCGCAGTCCCCGTACACGTGT
TTATCCCAGGGGGCACTTTTTTTTGGACACGACGCTCACTATGAAAAGCAAATGAGCTTG
CCAATATGCTGCAATGTTGTGTCCTTATTGCCAAGGCACAGAAGCATGATATGTCAAATC
AAATGAAATGAATGAAACCCAATAGTGTGAAGCTGGAGGGTTTCCTCTCTCTTTTTTTGA
TGATGTTTTGTGGGAAATGACCTATAAAAATACACGGGTTAGCAAAACTATGTAATTTCA
TTATAAAACCTAAAGATAAGTATTCATCATTTCTGTTGTCATATCTCATCACAGAGCTCT
TTATTGCTGCTTTTGAGGCCTAGTTTgt
>NODE_576_length_1017_cov_11.070796
TGGAAGACAGAACTTGTTCTAAACTGCTTTACTATGCAAGTCTTTTGTGCTTTCAGGATG
TAAAATTCACATCACCTAAGCTAGACCATCTTAGAAGTGGTACAATGTTACCTTGGCAAC
AATTAAACACACACTGAACAGACTGATATATCTCAGAAAGATTTAAAGCATAATCTGAAA
TGTTTCTCGCTCCTTGGGGGAACTAAAGGTGAAGTCAGTTATCTGCCATTATTTGGTTTA
AAACATTCCCAGCAGTATCCAACATCTCTGCCTATTTGATTCACTTTGAGCATGTCTCTC
TCCTGGATGCATTCATCCTCCCTAAACTCCTGAGTTGGAGTGGTTCGCCTCAGGCAGAGG
AAGCAATAATGTGAACCCTGGAGAGCTATTCAGAGTGAAGAGGAGAGTGGAGAGGAGCCT
CCTCCACTGTTCTCCTCCAGCGGGCCGTTTGGGAGGCTAAACGGCGCCGATATCCCTTAT
TAAACCATCTGGCTGATGCTAATTAGATTATCAGAGATAAAGAGAAGGAGTTTTCTTTGT
ACATTTTAATGAGATAATGTGTCAGGCAATTGCGAGGAGAAGCGTTATTTTCCGAGTGCA
AAGACTTTTCAGGTGAAAGTGTACAAGAACGAACAGATGCAGAGGAATGATTAATAGTGC
TTATCTGGAAACATCTTGCCTACATAAGGGGAAATACAGATTAGGAGAGTAAAAGTATAT
GTCTTTTTCGCGACTTCCTTATTATATTAACATTAAAAAAGTGCATCTCCTGACTTCCAG
GAAAATCTGGTCGATTAGAAAACTCTAACACCTTCATCGCAGTTGTTCGGCGGCATCTGA
TCAAGTCAAAAAAACGTTGTTAAACCTTCTCTGCACCGCTGAATTAGACCGCACAGCGCT
TCCAGGGCATATAAGCAGATAGATTTCCAGGCTAAAGATAGTCTTGGAAGCTCTTGCTTC
TAATGAGAATGAGGAGGGGGACTATTGATTAGGCTTGTCACCAGAGAAGAACATAAAAGT
ACACATTCAATAAGgtacttcataccccgttcggctagtgtaaaggttaagtgctggaga
atatcgcagagatcaataattgtctgcaacttcacgtatggtccaccatcaccctaccgc
tgcagccgttcagcggtaata
>NODE_577_length_650_cov_5.589231
ATGATTACTGCACAGGAAGCGTGTTTTGAATGACTAAAACTGGCCTTCTGTTTGCCTAAA
TTTTGGGTCATAAATGTCTCATTCATGTACAGTGTGGTGTTATTTTTTCCCTCTGACACA
CATCCTCCTACAGGCTAACAAAAACACAAGGCAGGATGAAGTGCACTTATTAGGTCCACA
CTTTCTGTCCACAGATCGAGACCAGAGACTTGAACAGAAGTCAGTGACTGCAGACATCAA
CATTTGCTTTTAAGATATTAGTATTACACTGGATTGATTATGTGTCTTTGTCTGCTCCAT
GTCATTAAATTTTGATCTTTTCCCTGTCTTTCACTGTTACTCCTCTGTTTTCCCCACCAT
TCGTTTCCTCTGAATCTCTTTTTAGTGTTGCTGAAACACAGCCAGAATCCAAGTGGGCCA
CTTACGAACCCCTTAGCCACACCTGCTCCCCTCTTTAACTTATTACAACCAATTAGGTGA
TAGGTCAGGGAGGGTCTGGGCAGCTGAGTGCAAGAAGATAACACTTTCCTGAATTATTCA
TCCCTCTACCAAGTCTCACCATACCTCTACTCTGCTCTCTCACTGTCCAGACATCTCAGA
TCTTCTGCTTGTTGCTATTCTCTCTTTGTTGTCTCTTCAGTATCTCTTAACACCCTCCAC
CCTGGAGGATCCTGTACCAGGACCAGGCCGTatctgttattaaaatgcaaaccagcgcca
tttttagacgtctgcagagcatggctcattcagtgaagaggctgcctggtactactaaga
ctaaaatggatgta
>NODE_578_length_293_cov_2.518771
TGCAACTACATTTAGATCAAGAAGGGGAGAGTATTCCTCTTTTATTATAAAGTACTTTTG
TAGCAATTGATATATAATAACAGAGAAATTTTCCAAGAGTCACTGTAAGAACTTCCTCCT
TAGCTCTCTTACTGCAGATTAAGTATTCAGAGACTATGAGTGGAAAACAGTAATTTTGTA
AAAAAGGTAGCACATTTTCTCTTGTCTGTAGTTTGTGCTTTTCTTAGTCATACCCTTCTT
TTATATCAAGTCCTTCTTCCTGCTTTTATCGTGTTCTCCTGGTAACTAAAACCCAGCAGC
GCTGAAGCATGTTCTGCACATCTGTGTGTACCCAGCTGTGAATGTCCTTGGCCAGAAATC
ATTTGCAGATGGTgtgtgttaatacaaacacacacaggcatacacaagagttgggcagat
ggatgatgctatcatcc
>NODE_579_length_145_cov_4.213793
TCGTTGCCTGGAGCTGGTCTGCACCCAAAAAGAGCACATATCTCATTAAACACTGAAATC
TCATGTGTATGAAAAGATAAAGATATCAACGACCATGACAAAGAAAGTCAGTTGGATCCC
AAAATGCAAAATCTTACCTAAAACTTATGACGACAGTGCCAATGAAAAGGAAGCCATATC
GAGTAATGTAGACCAGATCACACTGCAGGAAGTAAGAAGATACGATGATATAAGTGGTTT
GTTTTGAAAACACATTAAGAACAGGAGGAAACGTTGAAAAACATCCTTT
>NODE_580_length_145_cov_43.041378
CTTGTTCGAGTCCCAAACCTACTGAGATCTCTAATGAAGGCTTTACCTTCCAGGCAAGCA
TATTTCTCCAAATGACAGTAATTTACATATGATGTATTTAGAGAAGAAGAGGGCAGGCTA
ATTCTATTTGGAGATTTTCCTTTGTTTTAGGAGTCATTAGCAGCTAGCTCAAATCTAATT
TTTACAATTTCATCAGGCCATCTTGGAAAGCCTCTGTGAGCTCATCAGAGAGGAGCATTT
ATTGCTAAGTGTTCTCTATTGCATTAGCACACAATAAAGCGGCCAGGGA
>NODE_581_length_674_cov_9.434718
TGTGTGTGTGTGTGTGTGTGTGGTGGGGGGGTTGTATCTCTAAATGTGTCGCTTGATTGA
AGTGCGTAAGGTTCTGAGCTAATTACATCCAGAACCGCAGCCTAGGAACAGATGCCACAC
TTGTGCATCAATAAATGCTTATAAGTAACTTATTTAGGGCTGCCTGCCATGCAAGGAAAT
GGCATGACTTAAAGCACAAGTGCCCAGGGGCTATTCCCCAGCTCTTTGTCTTGTCATCCT
GCATCTTTTAAATCTATTCACCGCTTCAAAACAACACAGGCAGACAGCAGGGCATGGCAG
GAAAAAAAGAGTAGAGGAAGGGGGAAAAAAAGATACAAATATTCACACTTTGCAGACAGT
ATTATGTTTGCCGTTTGGGTTGTCTGGCATCAAAGATATGCTGTCTTCTCTTAGATTTGT
GAGTCGTAAAGGAGTGGTAAGAGCGCTGTTTTAAGGCCAAGCTCCCGTTTGATGAAGTGC
AGCTGTTCTTTAAAGTTTTAAGACAAATATGTTTTGACTTGAGCGTAGACAGATATATTA
GCTTGACAAGTTGATGGTATGTTTTATTTAGCTTTTGGTGTAATAAACAGTGTCTTCATG
CCTGAAAGTTGTGTGTTGTCAGAAATTAAAGGTACCTTCTTGCTTTGTGATTGTGTCTGG
TGTGGATACAAGAGAGGTTTTTTTGTTGTTTTTTCTGATATAGCATGTGTTGATATGGCG
GTACGTGGCGTTATCTTTATTGCCTGTGATGAGTGACAGTTTTAAAGAGACTGGTTGCCT
TGACAATTCCACATTGTATATAATCAAAGCAAGACCTt
>NODE_582_length_847_cov_16.269186
ATTTAGATTTATTAACAATTTTCAGTGGCAATCTGAATCAACTAAAGAATGTCTAAAAGA
CTGCCATGACTTATTTTGCAGTACACACGACTTGAATTGCTCTTGCCCTTAACATTTTGC
TTTCCTGTATGACCTCATTTCAATTTGTGACCCCGGCACTGCAGACTACAACTGTAATGA
CCAGTGTTGCCAGTGAAGATGGTGCCTTTTTGCTGCCTGCTTTTACTGCAGGCTCTGTGT
GTGATTGCCGTGCGGCTGGATTCACAAGGAAGGGCATAAACTTGGATTGGAGGACAATGC
ATTAAGACTGCTGGTCCCTATGCTTTAGATTTGGCACAGGTTAGGTAGAGGCATGAAATG
CATATTGTTTGTGTTCATTTGAATAAGGACAAATGTCAGATTTCCATGGCTCCAGGCAGC
CTGCATGTTAGATGATCAACTCTTTTGGGCCCCTGGATGTGGGGTCATCAGTAGCGCTTC
CAGGTCACTGTCACTGCATGCCGGTTTGGGGCCATAATTGACCTTTTGACAGAGCACAGG
GAGACAGCCTTTCTCTGAGGGCAGGAATAATCACTTTAGATTTACTTGTGGCTGTGCTCA
TGTTAGCTAATTAAAATGTTTGTTTTAAGAAAAATTTAATTTGTGATCCAAGAAGATATA
TTTTACAGTTTTTTTTATGTTTAAATTGTTATGGTGTAAAAATCAGGCGGATAAAATAAC
AAAATAAATGAAAAAAAATGAACGTGTCTTTGAACTTTTCTGCATATGAAAAAATCTTTA
TTGTCTTAAGTATATCACAATGAAATCTTTGACCACTGGGGCCAAACAACATGGCACATA
TTACTGCTGCACATTAGTCTTTTCTGATGTTTTCCTTGTTTAAATGTGACAAAGTCAAAG
CATTCTTTTATCGGTTTCGTTAACATTTTTGTTATGTGTGAACAATTGAGTCAGTGCTTC
CCATGGGATACTGTAAAAGTGCCATCATTcc
>NODE_586_length_410_cov_1.319512
CCTCTTTTAACCACTTTCAACTAATTATTTTAGCCTTCTTTTTCTCCTACTTTTAGGGCT
TGAAGTATCCTCTTACTTCTTGTTTTAGCGTAGTTTAGCTCCTACTTTTAGCTCCTGCTT
ACAGCCTTCTTTAATACTTAGTTTTAGCCTTCTTAATCTTAGCTCCTGTATTTGTTTTGG
CCTCTTTTTATATTTAATATATATTTATATATTTTTGCTCCTAGTTTTAGTCTCTTTTAC
GTGCATTATGCAGTTTCTGGAAATACATCTGAATGAATCATTATGTTGCTCTGTGACAAC
TCGATGTGTAACTGGATGTGAAATATGTTGGGCTGCTTAATTCGCAGTTCATCCTCCTCC
TAATAGCTAAAAATGATAAATGCAGCTTTACTCACAACATACCGAAGAACTGAAAGGCAG
ATTTTAAAAAGTAAAATCTTAGAAATTAGGCAGAAATAAAGCCGTTTATTAAAAAGCtgc
atgtacccgtgtgacagcagcttctccaccacgttgtagtgtccgttgcgagcagcgagc
atcagcgccgtcca
>NODE_587_length_528_cov_9.221591
CGACATCAAAATGTGTGTTGGACTGTGTGTGTGTGTGTGTGTGTGTGTGTGCGTGTATTT
GTTGCGCAAACATTTTGTTTGAGCCATTGAACACACAGCTCTCAGCTGCCTCAAGCAGCA
CAAGTTTAGCAACTGTTTTCCTTTTTAATTGTTGTGGAAATTAAATAAGAGTGTTTGTGA
CATGAATGTTGTAGGTAATGAGAGCCGGAGAGCAGCTGGGAGGCTACGGGCCTGCGTGTG
CATCATTAGGAGCTCAGAGGCTCCCAGGCTCCACGCTAGCGTAAGCCGCTAATGAAAAGA
ATGTAGTCACAGATCTCATTTTTCAGGCAATTCTTGTGTAAACTGGAGATTTTCCAGTGT
ATGCACAGTGGAACAGGGGCCCCACATAAATCACACAGGCTGGCTGCCTCCAGTGAAAGA
AAGAGGGGGTTTCGAGCACATGCTAACCACGCAGACATATGCTGCAGGAAACTGGAAATC
TGCAATGGCACAGCTAGAGGGAGAGCCACTCACAGCACCTACACCTGTCTGCCCCCCACC
CACCCACCCACCTCTCCACATCTCTTCTAGCTCTCTATCCATCTCCACTGTGCTGTCCAA
CAGCCCAACCCCCATCCACCCCCCACACACACCCCCTcataacatcccctcctacccgca
ggcaaaccaacc
>NODE_589_length_145_cov_3.227586
CTGAACACTGTGTGCTACTCCATTGCTTGACACTGAAAATTCTGGAATCCCTCATTGTTT
GACACTGAACATTCCATACTCCTCCATTGTTTGACACTGAACATTCTGCTATCCCTCATT
GGTGGACGCTGAACATTCCATGATTATCCATTGTTTGACACCGAACATTCCATGCTCCTC
CATTGTTTCAAACTGAATATTCCATGCTCCTCCATTGTCTAATACTGAACATTCTACGCT
TCTCCATAGCTTGACGCGGAACATTCTGCGCATCTGCATTATTTGACGC
>NODE_590_length_305_cov_1.019672
AACATTGGCTGCCAGATAACTGGTATCACAAAACAAGCTCAGATAACACTGGATTTACCT
ATTGAGCAGAAAGCTTGTGTCAAAGAGGCAGATTTCGTCATTACATGCACCCATCATCAG
AATTCTGAATGAAATACTTATCCTTGGAAGGAAAATGTATCTATTGTGACAACAAAAAAT
GAAATATAAGCAAAAGGATCATATCAGTACAATAAATTAAGAATCTGTAGAAACAAATAA
TGATCAAACATTAACATAAGGCTGGAGCAGAAATAAATGTGGGAATAATAATGTATTTag
tagagtagattttgtttcatgactaatgatgaatgaccttttatgaatatagcatgcaaa
ttatgaagttaaaataatgtaaaactatttctgcagttaggagaggagtgaggagaaggg
acgtagtagttacccaataaggtttatcc
>NODE_591_length_882_cov_7.108843
CGTGTGAAATCTCAGCACAGCCTGTGTGGGCCCGCACTGGAAACCTCAAGTCCGTTTACT
GTCCCGACACCAAACTGTCTGCGCCCCAGCCATGGTTTGTGTCCCTCCCAACCTCCCAAG
CTGCTCAGAGAAGGTATAAAGCTCCAGAAGTGCACCGAGGCTGAATAGACCAGGGGGCCA
ACAAAGCGCTGGAGCTGTGGGGCCCCGGCCGTGCAGGGTCTGTGTTTGCAAGTCTCCGGT
GGCTGAGACGAGGCGGTGCATGTGGCTTGGGTGGGGGGCTGGGGGGGCTCCCACTGCATT
AGGCAGTAATAGGTTTGGGATGACCTAAACGATTTGTTGACTGGGACAATAAATCTGTTG
TGTGTTTCTTGGCATGCTGAGGGGAGGATTACAAGTTGTCGCACAAAGGAATGCAAATTG
CAAGCCAAACTCTCCGAGAGGCCTGTGGAGTAGCCAGCTATTTAGAGCATTTGTGCCGAT
CTGTGCTTCTCTCTCTCACTATTTTATGTTTCTCTATTAGTCCTAATAACTGTGAAGGGC
CTGAGAGTAGCCACTGTATTCATCTCAAATCAATGGCTTTCCCGCACCAGGCCCTATAGA
CCTCCACATTTGCATTCCATCCTGTGAGATGACCAGCAGGACAATTGGCGTTAAGTCTCT
TTCAGGCGGCCAAATGGAAATCTTGAATGCTAAATGACATTTTTCTCTCGGCCCTTTTAC
TGAAATCCACTCAACGTGATTATTTTCTGCACAAAGTTTTTGCCACTGGTTGAACCCTGA
ACAGGGTTTTGTATATTTCAATCATAAATATCTGTCTGTAGATCTCTATATGTAGATATG
TAGAGATAGATAGATACATAAATGTATATATGTATATCAAAAGAGAGAGAGATACATATA
CTGTATGTAGATACACTCCAATTAGCTACACCATTAAAAGCGGTTGAAGTAAATAACACT
GATCATCTCATTAAAATGCAATGTTTTTGTGGGAATCTTACGCTCCtgatattcatgtag
atgtta
>NODE_592_length_293_cov_2.020478
TAGGTATTGCATAACGTATGAGGGCAGAAAATCTGACAACAGATTGCAGAAAAAGTGGAA
TGTGTTTTACTAGGGAACTGCTGTGCATTTCTACCTGTAGAGAATAAAGTCATGTAGACA
GAGAGAGAAAAAAGAAAACTCTTTGTCTCCAAATAGATGAGTAAAATGCTAAAGGTTGGT
CAGATGACAGAAACGATTTTAAGGTTAGGAAACTGATTGAGAGGACCTGACGCTCATGGA
AGTGGAGAAGATGTGAGAAATTAAAGCGTGTGCAATGTCAACCTGTGGAGGAGGAGGGAG
GTGATGGCAAAGGGAGGATGGGAATGTGCTGAGGCTCTCCCATTTCTTCGTTTTAAATCC
TGACACTCCTCACTAACACGGTCGCCAtgggaaggaattcgcacgctggtttacaattta
cggattaacacatgaag
>NODE_593_length_800_cov_10.403750
CTGTATGATAACAAGACGTTACGTTATCAGATGGATGAAAATAGCTGTGTGATGTGTTCC
ATGCTTAAAAAAAGCTTAGATCTACCAGTCGTATACTGACCTGCTATTAAGACAGATTAG
CATTGGAGTGCTGCGTAGCTGCTACCATTAGCTACAATGCCAAGAGAGAAAAGCTCTGAC
ACTCACCTATAGCTGCCTCTGTCTTCTCTTCACAGGGCTTGTGGAGAGGCTCCTCATCAA
TCCATTAACCACCTATGCTACTTAACTCCTTTTTGGTTCCATGGATCTGTATTTTAGTTG
ATTCCAGGTGTCCCAAGTTTACAGGCATCTATTTTTTTTTTCCTCCAGAACAATAAACTC
TGAGGGGCTCAAGTAAAGGGGTCCACGCATGGAAGAGGGGGGCCGAGAGAGAGAGAGGGG
CTCCGTTTATTAGACAGCAAATAGCCGGCCAGTGGGTTTATGATGTGGAAGGTCATTGTT
GGTTAATAAGTGGCCACATGAGTGCAGGCAGGTGCTGTGTTAACACCTCCTCTTAACTCG
CCTTTCCAGCAGAGGCCATTCATCAGCCCAGTGTTAATGAAGGCCATATAATTAATAGGT
GGATAGCAGAGAAAGCCCCCTGAGTTAATCAATGCAGGCCTGTTTGAAGAGCAGGGCTAA
GATGAGACACCAGGGTTTCTAAAAGTGCAGGTTCTTGGCCATGAGAGTGGAAGCTTTTTA
AGAGACATGCAGGTCACTGAGACAAAGAATGAGAGCTCTGATGGCCTTCAGTTTGAGGGT
TTGTTCAGACTTGTGACGTCACTGCAACTGCATGTTCACCCAGAAATAGGTTTACAGAAA
TAGCACGCCACTTAAGGCATGTTTTGCGTGTCACGTCAACACATTTTATGGTTTTTGCAT
ATTATTCTGTGGCATTAAAATGACACGGAAAAGGGTTAAGATAa
>NODE_594_length_766_cov_13.187989
GTTTAATCCCAACAACAGTTCAGAACCCAACTATATTTGTGTTACTTAATGAAAAGCAGC
ATTCAATAGGCTTAAAGCAGAAACGGTGAATTCAGATAATCATTGCCAGACTAACTGTTG
GTAAATATATATGTTCTGCAGCCCTTATCTCCTGTAAGTCAGTCTATGTCAGTTATATTT
CCTAAACTAATCAACAAGTGTTCTTTTCTTCCACGTAGACCTAATTTCCTGGTCCACACA
AACAGATTTAGAAAGGTTTACTTTGCTATGGAGGAGGAAGAGATGAGAGGTAGAACTCAG
ATGAACTGTAGCCCTACAGGCTGTGTATCCCTGGTCCTGACAAAGAAAGGAGCCTCAGTA
GTTTCGTGCAGCATCCAGGGATAGAGATTAGCATGGAGCCATCAGCAGCGCTGCAGTCCC
TCCCTACCCTGCTTCTGCTGTCAGACCGCCTCCTCCCTGCTTGTCAGAAGCTCCGACGAG
GAGCTGTAAAAACCTTTTCCCCTCTCCTTAACAACTGCAAAACAACACGCACACACCCCG
GCTGAGGTGCCTGCTTTTCTGAGGCCTCTGACAGGACGTGCTGCAGGCACAAATTGTAAT
TCATAAAGGTTAAGGGGGTCAATGCCTTTTATTACCAGTCTGAGTGCATCCAGCTTGATG
GGGCGGGCATGCAAATGGAATGTCTCAGAGTGTTCTATGCAAGAACTCAGACAGCGAGTG
CGTGCGTGCCTCTGAATGGGAGGAAGTAAAAGGTGGGTAAAGGGTGGTGGTGGGGGGGTG
AGATCGGCTGCTCTCTCCACCTTCCACAGCCATGTAGGACCACACAGCCGCTGCCCGGTT
AATTAGACAGTATGACATTGACCTCAGGTAGTTAACGGCCACTTTGATATGCGCTGTCTT
GCAATTAATa
>NODE_595_length_314_cov_1.044586
ATGAAAGGAAGAAAAAGAATGGAGGGGAGACATAGATAAGGACGCAGTGCCTGATGCAGT
GAGAGAAAAAGTGCAAAGAGGAAATGTCACAGTGTCAGCGACAGATAAAACAGCGAGAGG
AAACTGCAGTGCTTTGTCGTTATTCCATATTGTTGTCTCAGATGAGGGGAAAAAAAGGAG
GACAAAGGCCAAGAAAACAAAAACAAGACAGAATGAGATACCGGGGTCAAGGTGAGAAAG
AGAAACACAAGTGACCGGCCAGCAACCCGGCGTGTCAGACATCTAAACTCATGCCCTCCG
ATAATTtctcatggtttaccacggcggcagtccaacttttcattccattccaggctcttg
ggagtcacctgatctgtcatttgttttagcattcctttctaatagttatttatctgtttt
tttctcagtctccttggtgtagccaaccagtaagatca
>NODE_596_length_596_cov_22.055368
GGGGGGGGGGGGGGGGACGACGACTCCATAGCTTGAAGCCCTGCTCTGGTTTTGTCATTG
ACGAAAAATGGCTTTCCATAGAAAAATGAGCAAGATCACACGCACACACCCAGGTCCTGT
ATTGATTTTTATGGCGGATGGTGGGGCTGGTGGGTAGTGGAGGCAATGCTCTCAGAGCAG
ATGTCTAATGGTGTTTAGAGACTCTCCACTTTATCAAGCCAGGCCAGCACTGACAGTTAG
ATGCTGGAGGGCAATTAAAATTAAAGCCTGCCTGATTAGAATATCATATTCATCTGGATG
GTAATTACTATGTCTGGCTCCGTATAAATAATTAATTATGCAAAACCCATGCAGCTGCCA
CTGGCTAGAGTTAACTGACTTTCTGTCAACGTCTCACAGTTCTAGAAAGGATAAAGAGAT
TTGGGAAATAAGCTCTTTAGCCGCTATCTGGAAGCCCGCTGGGGTGTGCATGCAGCGCCC
ATTGAAACAGTGGCAGCCTGCCCTCTGTGTGCAGGTGGCTTCAGCAAGACATTGTGGGGT
TTTTCCTTTTGAAGATGTATTTAGTTGAAAAAGAGAATGCTCACTTTACGGACGTCCTCT
TTCTTGTGCCATCTGACTCCTTAGCTCACACGCGGCGCTTGTCTCACTTTGTGACATGGT
CGGTCTCTCTGTTATTTATCCTTTTTGATAAGTTACTGCGCATGAACTCCTCTgacatgg
ttttttcattttgactgttg
>NODE_597_length_715_cov_16.993008
TGTTCAGGCATGGGTGGGCATGGAAACAATTTTCAAGGGCTTAGAACGTGACTGGATGAA
AAGGTTAATGCTTTAGAGTGCAAGGGGATAATAATAAAAGAAGGGGAAGCAGAGCCCTGG
TGCTCACCTCCAGCGATGAGCCCGGCTTCTTCTTCAGCTCCTCGCATTTCCTAAATTTGC
AGATCTGGTGGCCCGTTTTGCGGTTCCGACAACTGCTGCAGACACCACAGTTGATTAGCC
GCCTGCAGGGTGCACAGACCCCACACCTTTTCCTTTTCTTCTTCGCTGGGTTTCCACTGG
ATGCTGAGGAATTATTCTGTGGGCAGTCTGCCAGATTGGCAATTTGAAACGCACTGTCTG
TAACGGCTGCTGAGGCTGCGGGGGAGTGAAGGGCTGTCATGACGATGACCCCGGGAGGTA
ATGAGATGCCCCCTAAAGCCGGAATAGCGGAAAAAGTTCCAACGCGTTCTGGGAGATTCA
TTATCTCTGCTTCAGCAGCGCCGCATTTCAGCTTGTTCATGCATTCTCCTGCTAAAGGTC
TGCAGTGTTCGGGGGATAAGGTAGAGAGGAAATTATTATTTGCCATTTGCAGCGTCTCTG
GCGGCACGCCAGGCTTCCCCGGCCTCTGGGAGTCATTTCTATGCATGCTGGTCCTATTAG
GGTTTATTGCCGCTGATTTCCTTCCCCAGAGCATGGCGTTATCACAGTTCCAAGGGGACA
TACCAATTCTAGCACTGGGAAAAATGGGCGTCGTGATACGGGCAATCTTCGCAGTCTGTG
GAAAAGCCCCATTGGTTTTATAAAAGTTTGCAAAAGACCTGTACCTttccatttctgcat
tataatccaaaagctggct
>NODE_598_length_314_cov_1.977707
ACTTACTTCTTATTTTCTTCAGTGTTTCTCTGCGTATCTTCAGTTTTCTTTTTACTTCAT
CGGCTGTTTTTTGTCCGTCTGTCCTTTCGTTCTTTCTGTTTCATGTTTCCTTCCATCTTT
TTCTGTTGTCTTTTTCTCTCGGGGGTTTCTTACCTTTCTTCAGATCTTTCTGCTTTTCTT
CCGTCTGTATTGTTTCTTTCTGTTTTTCTTTGTCTTTCTTTGAGTCTTTCATACTTTCGG
TTTCCTTCTTTCCATACTTTTTCTCCTGTGTTGTTCTTCCTTCTGTTTTTCCTTTCGTCC
TTGTGTTCTTCTTCTCTTCAGTCCTTTCTTTACTTCCACCTATGTTTTCGATTTCTTTCC
TTTAGTTTATTACTTCTCCTGTTTACTGCCTGACGTCTGTCTCTTCTTTCTTTCActcgt
tctgcttctttttgtcctttttaatcagttgtagcttg
>NODE_599_length_528_cov_21.750000
CTAATACTTACACACACACTGTCAATTGTATGTCCATTTAAAGGATCATTTGATTTCGTT
CTGATTGTGCTCTTCTGTAACGTCCAGGATCTGCTGGCCTGAGATGAACTTGCGATTACA
ACCTGTTGTAGTCTAGCTGAGCTGAACGCCTCATAAGTGGAGCTTTTGCTTTTTTATTGA
TCTCTTTGTTTCTCATAGCTGGAAGGGCACAATATTTTCTCCAACCTGAATTCCAGCGAG
TACGAGCAGGTGCTGGAGATCATCCGAAAGGCCATCATCGCCACGGACCTCGCCCTGTAC
TTCAACAACCACCAGCAGCTGTCGGAGCTGCTCACCTCGGGTGTGCTGGACTTTAACAAC
CACTCGCACAGGTCAGACCATGACTCACACTGGGGCACAGGTCAGGTCTGGATTCAAACC
AGTTCTCATAGCAGCGAACACAGAGAAAAGCAAACCTGGTGTGCATGAACAGCACATTGA
GTTTCTCCACATGGATATAACGAGGCTTTACTCCCCTCCAGGGACCGTGTGATTGGTCTG
ATGATGACAGCATGTGACCTGTGTTCTGTTACCAAGCAATGGCCAATCACACGACTCACA
GCCAACGACATCTATGCTGAGTTCTGGGCTGAGGTACAGTGGGATACTGTTAGAGCGCAA
ACAGTTTTAGtg
>NODE_600_length_334_cov_1.284431
CAAAAGGGCCGCAGAAGCTAAAACTTGGGTGTGGGAGGAGTTCGGGGAGGCCATGGAGAA
GGACTTTCGGTTAGACATTAGTACGGTGCCTGTGGAGTACTACAGTATTACAACCTGGAT
ATCAAAGTACTACAGTATTACAACCTGGATATCAAAGTACTACAGTATTACAACCTGAAT
ATTACTGTAGTACAGTAATGAAACCTGGATATCAACTCTTGAAACATCTTCCATCGTTGT
TGTTCTTCATGTTTTATTAGAACGTGTGTGTAAAAGGTTCAAACACATTCACACAGCATC
GTGATCCATCAGTCCTGTGTGACAGCGGTGACTCTGTTGGTATGTACAATGCAGTAAaag
gagctggggggtcattaaatgtaatgtgctgcataccaagaagcctttgtgtagattcac
acgctaaggtacgttctgtacatcatgatgtagctaacgcagctgtgaatacaagtat
>NODE_601_length_443_cov_3.453725
TGGTGCCAGCGATGATGAGCTTGGGCCGGAACAGCTTGGCCGTCAACTCCATCTGGTCGT
AGTCTATGAGTCCTGTTGCAGTCTGCAGAGAGGTAGACAGATTGAGAAGAGAGAAGAGGT
AGAGAGAGGGGCAAGAATAAAGAGGAAGTGGAGGAGGAATATTAGAGGGAGTGTAAGGGT
CAGGAGAAAAAAAGGAACATGAGAGGAGGAAAAAAGTTGTCAGATATCTGAGGATCAAGA
GCAAACATATTAACACAGAAGAGAGATTTTTTCCCATTTGAAGCTCATTTGAAGCAGCTG
CATTTGAAGTACTTTGGCTACCTTAAAAGGGAAAGAAATTTATCTAAGGAAGACATTTAC
ACCTATCATATCATGGAAGAAGATGGAGCAATTGCAATAATGCACCCCTACTTATCCTAA
TTCAACCTTTCAGAGATCTGCTCAACTGGTGAAATGAGGCTGAACAGATCAGGTTGGTTT
CAAGACCCttcctgctcctttcactgaacagagcaatttaagaaacatgttagacaatac
atttttcaggagatgtagttcaaagtcacgtgaattggagtcaggct
>NODE_602_length_971_cov_17.006180
TAAACCAAATGTAATCCCCGCAGCTTTGGTTGCTAAATTGAGGTTTTGATTCACTTACTG
TAATAAATGACTTGACTCCTGAATACATTTCTGCAGTAATACTTGACACCGCGGCGCTTA
TGGTGTGCAAGTTGAAAACAGGATGTGTTTCTAAGCAGATTTAACAATGCAAAATGCATA
AAGTGTGAGGTCATCACTCCGAGAGAATGGAGTGTGTAAAAAAGAGAATACGAGCCTGCG
AGGTCACAGAAATAAAGATAAATGTGAGTACCAACAGCAAGGCTATGGCAATGGAGCTAA
TAAGAAACTGTTTTATCTTTTTACAATTTAAATTGTAACCTTGAGCCCACAGCCAGCCAC
ACAGGCTCCCGGTAGAATCATAATTCTGGCAAGGGGGAGCAGTTCTAGGTGTGGGTGCAT
GGGCCACAGCATTAGCTCTCTGAGTGAAATATATGGCAGTGACGCCTCTCGGCCCCATCC
ACAATCAATTGGATTCTTTTCCTTTAATATTTACTTGCAGCGATGAGATGCTCGTCTGCA
TGGTGATGAACAGTCTGCCACTGGCGTTTGAAGGTGACCTGTCAGTGAGTATGGACAAAT
CTCTCGCTCGCAGAAATGTAGAAAATAAATCATTAGGGGCAGGCAGTGAGACAGGGGCCT
CTCTCCCTCCCTCACTCTCCTCGGATTTAAATCAGCTCAGATTTATGATTTGAATTAATG
CTTCGTTTGGTCAAAGGAATGGTCGCAGAGACAAATGATGTTTGGTACTGAAACCATCCT
AATATTGATTACTGGGTGTCGCAGCAATCTCTTGTTTATATCAAGCACTCTCCTGTGACA
GGGTGGCCAGCAGGAGTCATCCTGATAATACGCTGGAGATATATGGCCTGCTCTGCACCG
TAGAGCCATGAAACACAGCTAGCAGCGTGTTGTCTTCTTCATCGAGCCCCGCGCTTTTGC
TCACATGTTTATTTTTAACGGAGGAATTTTGTAATTTTGTGGAAAAATAAAGACCGACTT
ACAAGAGAGCGTGATTACAGAATTAATTTAACATTCCAaaagtgcctcagcctggtatga
tttatgagctcgagtattttggagtgtgaatgcct
>NODE_603_length_551_cov_14.190562
CTCTCCCTGCCCTCCGTCGCCACACACACATACGCCCAACACACACGTACACACACACAT
TAAAAAGCATACACATGCACATATGCGTGCACACTCCAAACACACGCACATCTCTCCTCT
CTCCCTCTGTCACCCTCTCCCTCCGTCCTCCCTCACTTGATCCTTACACCTACGTGCTAC
AGATGGTTTCATTTTATAAGAGATAAAACCACATTTGGTGGAACTGATTAAACAGAGGGA
ACAACATCCCCATCTGCCATTTATTCCAATCTGAAATTGCTTGGGCAGATGCTGACATCT
TTGGAGATGATTGATTCACCCCGTCTGGCCAGAGAGGAGTGGAGAGGCAAGCTGAGCTGG
ATACTCCCCGGGCCTGCAGCTTCACCGCCGCCCTGCCACCGCTTCACCACAGTGTCACTT
CACCAGCGATAGAGCCCTCATCCTCCTCCCCACCTCCACCACCTGCAGTCCCCCATCCCT
TGTCTGCTGCAAGCTGCTGCAATCAGCACAGGCCCCTGATTGGACTTGGGCAGGTGAGCG
CAATACACTTTAATCATCGGGCCAGTACATGCCAGATCATCCCGTCTGTATGGGTGTGTG
ACTGTGTGGCGGCTGAGTGGGagggtgatctgtgttggtgcctggatgcattaaagggct
ggttcacccagattacaaataaacatattttctca
>NODE_604_length_356_cov_4.539326
AATGGAGTGTGGAGGTGGACGTGTCGTCAACGTGGGGTGAGGAATCAGGCAGGTGACGGG
GCCAGAGACAGGACAGGGAGTGGCGAGACACAGGGCTGAGTTTACTATGATGCAGTGGAG
CCTGGGTGGAAGAGTGAGGTGTTTATAGAGGGGAGTCATTGATAACAGGTGTGCTGGCAG
AGCAGGTGTCTCTAATGCCAGCGATCAGCCAGGCAGGGACGGACACAGGGATCGTCACAA
GAATAAAACATGTTTAATCATGATAAAATAGGTGCAGCATGGCTTAAAAATGGTACACAC
ACGGAGCAAGTTGTTGGAAGATACATTCAGCATGGTGAAACATCTTTGTGGATGCAGAGT
AGTGTTGTGTCATTTGAATACAGCACAGAAGAGATTTCTGGGTTCCCGTTCCTTCTAGTC
CTGGTTTTGctttttaagtagagatacaggactttatgttgcagtgaaaaatgagcccgc
aatgaggaaaaatctgacaa
>NODE_605_length_292_cov_1.476027
CAAAAATTTACATTCAGAGTAAACAAATCTATTTTTATGTACTATGTACTTTTAAAAAAA
TTTATTGAACAATATTACCATTAATCTGGGATTTTAATGACACACTGAGAAACCAGACTA
CTTGAACTGGACACGCTGGTTCCGTAACTTGGTCAGTGGAGGAGATAAAGGCTCGCTCAC
TCACTCGGGACAGCTTTAAAGCTTCTCACGGTGTTTCCTTCCCTCTGGCTCTGCGGCTCT
TTACTGTACTTCTCGTACACTTTGAACATGTTGACGGCGACCATGTCCCGGTTGGCGCTC
TCCTGCGCAAAGACgcgctcctccgctgccggtggcgcatcggcaccttgacgcgcggct
ccgtccagaccctcagacacgaggtgaccccagctggactccagaatcaccagtaaatgc
aggaggtgaaggagcc
>NODE_606_length_409_cov_1.312958
AGCATGTCAAAGGGGGGGATTTATTACGTCCCCAAAGAAAAACATTCTCCCGATGATGAA
AACATGATTGGGCGACCTGGGTAGCCCAGCCTAACTTCTGCTCCTCTGTCACAGTAATTA
CCCTTGGAGCCCTGTGGCATCCGACCTTGGTGAAAAAGACCCCGGGAAAAGAGAGGAGCC
ACAAATATCAACAAAAGACACATTTTGAGGCGAAAAGGATGCGACCTAGGAGAGCCCCGC
TCCCTGTCCATCACTCGGAAGTGTTGTGAATGGCTACAAAAGCCCCCAGAGTGAGACTTT
GTGGGATTTCAACGTTGCCAAGGGCGAATGCCACATTGCTTTGCCAAGTATTAGGGAGAA
GACAAGAAAATCCCCCATACACGTAGAGAAATATCAACAAAACTGGAGCATAAAGGCCAC
ATTCACGGGTACACAAAGCCATAGAAGCAGGATGGTATAGGgctagagggagtgtattat
gtagcactgatgccacaaggtctgaggctgaggtggaagtaagcactgtgctttacattc
caagaaaaggggc
>NODE_607_length_333_cov_18.969971
AGAGAACTTTTAGTACGTTTGTGCTTTGTACCAATATATCAAAATTACAATATAAAAAAA
TCTAAAAGTCAAGAAAACTGAAAAAAATGTCTGGAGGGTTGGGGGACGCTCTTCCCTTAT
TACTAGAAACAGTTACTCGCTATGCATAACCTAGTTAATAGTTAAATTTGCTATTGCTTT
TTTCTTGTCTTGTTAAAATGAAATCTTTAGATCTTTTTCAATAAAGTTTAGTCTTAATAG
AATGTTATAAACAGTCGTTCTGGTTCAATATAACCTGTGATAAGTTTGTGTAGTTCTAAA
AAGCCACTCCGTCCACACCCTCCCTCCACTTACTACCGCTTTGTGATGAAACCTTATGCA
AAAATGTGGGTCTGAAAGCATAGTTTTCAGTTTTCAGTGAACATTTTATATAACATTCAG
CTCTTGGAGGCTTGAGCGGATAAATTTAAAAAAAAAAAAAAAAAAAAAAGTTCTTTG
>NODE_608_length_319_cov_2.156740
AACAGTGTCAATTGAGTTTCGCAGTAAAGCTGCAGTCCTATCAACCAGATTATCCACTTG
TGTGGGACTAAGATTAGAGCAGCTGTCTGTTGTGTTGGCATATGGCATTGAAGTAAATAA
TGATGGAATCATTTCTTTAAATTTATTTACTGCACTATCAGATAAACATCTGCTGTAATG
GAACTTTTTGGCAGATGCACTCTGGTCAATTATTGTAAATTCAAATGTTATTAAAAAATG
GTCAGACAAAATAGGGTTTTGTTGAAAAACAGTAAGATGTTCAGTTTCTATGCCATACGT
CAAAACAAGATCAAGGGTGTGGTTAAAACAGTGAGTTGGTTTATTTACATTTTGAGAGAA
ACCCACTGAGTCTAACAATGAACTAAATGCAAGGTTGAGACTGTCATTCTCGTCATCTAC
ATGGATATTAAAGTCACCCACTATAATGACTTTATCTGTACTg
>NODE_609_length_1029_cov_12.289601
TGTCTGGCAGGCGTCTGAGATACATACACTTCCTGTATTGGAAATCAGCAAGAAAGCTTT
TAGAGAGACATTAGGATAATGCATCAAAGTCGCAGCAATTGGTGGCAGGATACAACACAG
TAATTTTAATCACAAAACCAAATCGGACTGTGGTTAAGCATGTCTGCTTCTTTATGCTAC
ATCTGATTAATTACAAAACAAGCTGTACATCTTTAATGGCAAAACAACAACATCTGGCAA
AATTTGAAGGAACCTATGCTGCAAAATCAAACCAAACCAAATATAATGCCTTTACTGTCA
TTGCAAGTACACATACAACACAATTTAAAAGCTTGTGTGTGAGCTGAAGCTTGGGGATGA
CAGGACCAGTATACTCACCAACAGGCTTTTGTGTTTCAAGGCTCTTTCCTTTGTATGTAT
CAAACAGGTTGAGAGACGCATACTTGGTTTTGCCTTCCTTCCCCTTTGCAGTTTGCCCAG
AGCGCTCTGACATTGCGCTGTCCGCTCATTGAGTATGGTGAGCCCTGAGACTGGGGGAGA
AAGGAGAGCGAGATTTGACACCAGCTATACACAGAAAGTGAAAGTGTTGACAGCGCACGC
ATTCAAAACAACTAAAACAGAAACAGTTTCACAAATCAAAATATAGTAAACACAGAATTT
GACTCATCTCTTGGCTGAGGTTAATATAATTGAGCACTTCTAGCGTAACTTAGAATGCAA
CAGTACAACATTTTACAAAATAGGCAGGGTTCAGAAATATATTGAAGACATACTGAAACT
AAATCCTATGAAACATAGCAAAATACCTGTGTGGAGGAAACACGCTGAAGGCCAAAACAA
ATTTTTTGATGTTTGTAGTCCCACTTTTCATTGATTCACCAATCCTTTATGCCACGTAGA
CAGAATAAATGTAGATTCACACGGCCCTATTTTCTATGTTTTTTCTGACATAATTTTAGT
TATTTGTTTACGAAGAAATATTTGTTCTTTTCAACATTTTACCAATCTGTATCCCGACAA
TGTCAAACATGTGGAAATAACACAATTCTATTGTTTAATTTCCTCCTACTCATCCTATAA
TTTACGTAGACGGTTATTAAAACTACATATTCTTTTTTGTTTCTGACAGTAAGCAAACTG
AAAATGACCATTTACAAGTATGAAGAAAAAAAa
>NODE_610_length_318_cov_2.707547
CATTAAGAATTTAGAGAGGTAACTGTCAGTGGGTTCATGGTATGCTGCATATACTTAAGG
TGTCCTGGATTAGCAAATGACTAATTATTAACTTTAATCTATATGTTTGTTAATTATAAA
GTGCAGAGGCACATATCTGAAGTGAATGTTTGTCACGGTTGTGTGTCTGGTTGCATGTGA
TGCTGCTTCCTAAGGGGGCTAATGAAAATTTATTCTCACCACACCATCCCTGACTGCTCT
GTCAAAGCCCTGGGAGAGAGCGACAGAAATGAATGGATGGATTACATGAGCTGAATCAAA
GCAGGGACAGCGAGAGAAAAGGGGAAGATGACAAGGTGAGGGAGAAGGCATGGTGTGAAA
AGGGGCACTTGGTGCATGGAAACAGAGAACAAAAAAAGGAAGTCTGAGGTGAGAGAGAGA
GAGAGAGAGAGGGAGAGAGAGAGAGAGAGAGAGAGAGAGAAA
>NODE_611_length_774_cov_9.975452
ACACATTTTCGCACGCGGATTCTTAGGCCCAGTGTGGTTAACTTTCATGGTGGGGATGTA
AAAATATACAATCTCGTACTTTATCGGACACAAACAGTTGCAGCCAACCAGCAGGGGGCA
TTTGCTCTTTGCGGTAACCACAGATTTTTGTAGAAAATCAACCATCCAGATTACGGCCTA
CCATAGCCCTTTGTGTGGGGGATAGAGGTTGAACGGTGGTGAGCGGGGCAGCTGGAGGAG
GGAGGGCCGGGAGCGAATTCTTGTCCAAACATTCTGCACGCGGATTTGTATTCATTGCAC
CCCTGCTGCTATTGATATCATTACGCAGGGTGCTCATGCTGTGAGGAAGGGGGCTGGGAC
TGGCAACGGGGAGGTCATGGAGCCGCAGGCCCTAACGAGAAGTGACACTGGCTCCAGGTC
GGCCAAGCATCCACCGGATTTCAATGGGAGCCGCACTTTCCCAGTCAGCGCATTAGATCA
AAGATCATTACCTGCTAATCAAAACACATGAACATAAGGGCTTCCCTTCTTCCCCTCTTC
TTTTGCTTCTCTTTAGCTGAGCTGAGGCTTAGGAGGAGATGCACTGGGAGATGAAGGAAG
AGACGGCACCAGCTACTGAACTGGATAGACCTCCGTTGCCCCATGAAAATGGAAGACACC
AACTCCTTTACTTTCTGGACTCATTCCAGAAATCTTCCTGCAGCCTTCACCAGCTATTAA
CTAACTTTATCAAGAAATATTGCTATAATATACGCTAAATCAGAACAGGTTACAAATTCA
CTGCTGTGCACTGCCTTCCTATTTTATAAGCTACACAATAAAAGCTGCAAAATTGTTTGT
CAGTTCTGCTCGACTCAGTTGAATTTGTCATTTACTGCATTATTAATGCCTTCCATCAta
cttgcaccacaaattcac
>NODE_612_length_771_cov_8.399481
ACAATAACACACGGACGTACACATGTACACTCATTCAAATAAGTCTCCTCCCCCAGGAAA
TAGTTGCTCTGCTACCCAGCTGGTTGCCCCTAAATAGCCTGGACTCCCATTCTGCCCCTG
TGGTCAAGGCCAAAACATTGCTGCATGAAGAGGGGCGTATTTGTAGTTGGGCATGGAGGA
AACATTAATATAGTATTACCAAAAGGCTTTTATTTATTGTGAATAAATAAAATCAAAAAT
AATAGTTTAACTGATTTGACCAAAACTCACTACAATCCAAATAAACGCGATTTAAAAATC
TGTATCGAAGAATATTTGCTATTTTTTTTTCCCCCACATTGCTTTTAAATGATAATTTTT
TTCCTGTATCATAGAACATTGGGTCTGATCCACTGCATGCACATGGAGATGCATTTAGAT
CAGCCTATCTTCTCCTCCTCCTCTTCCCTCCATCGCCTTACAGCCCCCTGTATCGGTGAT
AGTGGGATGGCAGGCAGGATGAAACACTTCCTCTGTGAAGCAGAACTTTTATGTCAGGTG
AAGCCAGACACATCTCATCCCCTTCAATAGCTCCTCGTCAATTTCAGGCTTAAAATTTTA
TGGGATAGGATACTGTTTGATGCAGTCTACCAGCGGTCCATAACAGCAGTCATTTATTGT
GCACTGAAAAGAGGGGGAAGAAATATTATGGCGCGCCAAAAGGGGTGGGTGGGTGTAAGG
GAGGTGAGGGGAAAAGCCCATACAGTGCAGGGAAAGGAGAAAACACAGGAGATGCTGGCA
GATTGGCAGGCATGACCGCCGGCTCTCACGTGACCTCATCAGCAAACATGAGCGGCTGAT
GCCGTCTGTCAGCCAGGTGCCGGAGTAACATTTAAAAACTCACAGTACATGAgcggtgga
tttgttagataggaa
>NODE_613_length_324_cov_1.743827
TTAATCAACACAAGTGGCCCAATGGCGACTTTTCAAGCTGTTCAAACTTGTTGCTTATTT
ACTTGTTCAACACATGCAGAGCTTCATTAACTGTAGCCAGGCTGGCAAAGAGTCACAGCT
CTGTGGAGCCTTCTGTTCCTTTAGCTCTCAGTAGTGAAGATTCCACGACCTTCTCTACAA
ATAGTCAATTCTTCTAAACCAGCAACATGTATGTTTGACCCCATCCCCACTAGACTGTTC
AAGGAAGTCTTTCCATTAATTAACACTACAGTGTTAAATATCATCAACTTCTTCTTACTA
ACAGGTTACATACTGCAGGCTTTTAAAGATGCTGTAATGAAGCGGCATCTTAAAAAGCCT
ACTCTAGATCCAGGTGTTTTAGCCAACTATAGATCTATATCCAACCTTCCTTTTATCTCT
AAAATTCTTGAAAaggttgttgcaaaccaattatgtgattatctccat
>NODE_614_length_735_cov_9.461225
CACACGCACACAAGGATCCATACACAAACAAGGAAGCGACACGTTAGACAGGTCAGAGAA
ACGTCACATCTATAAAGCTTAAAGGTGTATAAATGTTCAAAACATGAGAATGTCGATGAG
AACCAAATGTGACGTCTATGGGTAACACAATGCACAATGCGAATGATCATGTGAAGGCTT
CTGCATGGTCATTGCAAGCATTATTGTTGAAATGTGTTACTAGGACAGAGGTATTAACAA
GCATGGCCATCAACAGTCATACATGAAAATGGTTTCAAATAGCAAGGAAACTTAAATGGA
CGAACACAGTTTTAAAGCTTTAAAAAAGGGGGATATCTCTTTCTCTCATTAAATCATAAG
TCACCAGTACATACGATCCTTTGGCCAACCTCTTCATTCACTAACACTGAAGGATGGAAC
GGATGGAGCCAAAAAGCGTGCAGTTGGGGGGAATTTATGAAAACCTCGTTCCCTACCCCC
TAAATTTTTACACTTTCGATCCCATATACGTTGTAACCTTCCTTATAAGTTGCAAAATTC
TGTGAATTCTGCGAGGAAGTTGGGTTAATATTCTGTGCATTCTTTGCCACCTTCATTCGT
TTCGCCTCGGCTCGGGACTTGTAACAGAACTCAATCAAGGCCACCAGCATGGCCAAACCG
AGTCCTCCGACCAGAATGTAGAAGACCCCAGCCACGTTGCTCAGGCTGAGGGCACTCGTC
TTCTCCTGCGAAATGCACACGAGACGGGGGTCAGCGGCGGGGCAAAGGTAGGTCAAAAGA
TTGTAAAAAAATAAATAAATAAATGTACACAAATAGAACAAAATcacagccacaacgaga
actaggaaataaaatgcacacaaatgcaccactatatca
>NODE_616_length_511_cov_6.454012
ACAGACACACACACACACACACACACACTCCTGCTATGCCATTAATACTAGGGGAAAGGA
GAAATCAAATATTAATCCTTCAACGTCCATCTGAAATTGAAAAAAAAATATGTGGACTTA
CCATTTTGTTATTGATTTCATGAAAATGAATTTCACAGACTTTCTCTACGATGTCTTCAC
TCTCAAAAGTTATGAAACCAAATCCTATGCAGAGAGAAACAGAAGGGAGGGAGAAAAAGA
GGGAGAATATGAGTTAGTGGTGAGCCTTAACAAAACTTCAGTAACTAAAAGAAAATGCAC
CACAAGATGGAATATTATCATGAGGCAGATCCAGGAACTATGCGACTACATCTGTGGAGA
TTGGCTTGGGCATGGAAAAGAACAAGTGAACAAGACAGACATTGTCCTCTTTAAATCAGG
AATATGATGAAATCTGCCACATTATTAAGGGCACTCAAGGACCTCTTCTACAAAGAGAAG
ATGGAAAAACAGCACAAAGCTCATTTAATGAGATTCAGGGAACTAGGGCCCAGCATCTGA
ATTTCATTAAATGCATTTTGTGTTCTTTTTATTGAaatctcactgtataacaagccctca
tttttatgttaatacaggccttagaatgaatgtgtcgttgacagtgggattttca
>NODE_617_length_605_cov_5.585124
TGCATTCTTTAGTGTCATCTGATCTGTGCATCTTTCAGGATCCCACCTTCCTCAGTCTAC
TCCTGTGGTCCAATAGATAAAGTGTCACCTTGTTTGATAAATGAAGGGTAGCGGTCAACA
CGGGCTCTTTTAACATGACAAGAGCCAAGTATTGAATCTGCAATGCCCTGGATACAGTCA
ACATAAACCATATCGAATGGCATTCCTCACCACATTCCTCTCAATATCAAAAGGTGCGTA
TTTGAGGATATCCTTAGTCCGTTTACGCCTGTGTTTGCGCCCTGACCCACTGGGGCCAGT
GCAATAACTTTGGACTCCCTCCCACTGCATGTCGTTGCAATGACCACTCTCAGTTTTTAT
TTAGCTGGGTTGTGTGCCTTCCCAGTCCAGCCGCTTTTCAGATTCATTTCCAGGTAAACA
CAGTGTGGCCAGCCACAAACCTGCAGCCAACAGGCGTTGTCACAGCTGTGGCAGATAATG
GCAAGTCCAAACTCCAGCCCGGCTCTGGAATGTTTACTGTCACCACAGGCAAGTTGGCAG
CAAACATTTTTTTTTCCCAACACTTTCCAAGAGGAAGACTCTCTCGTTATTAATTTTATT
TTGATGAATTACATGCTTAACCCTTTGCCCTGCGCTGTTTTGTGTGACTTGGGGGAAGAT
ACAAAAGCACAAAAAGGGGACATTCATAAGTGGATCTTTTAATTTCAGTTGAAAACAAAA
AAGAGCCCTACTTTGAAAGTTGAAACTTa
>NODE_618_length_484_cov_27.535124
GGGCCCATGGGAAATGTAGGCATGTTATGCTGCACAGGGGAGGAGGCCAGTCGGGGGCTG
GAGGGCTCAGACTTGATCCTAGTGTATGAAAAACTGGCTTTGCTGCCTGGGTGGGCCTCT
CCCTTCTGAACAGACAGCATGGGCTTCTTCTCAGCCTTGTCAGCCTCTCCGTCTGTGCTG
GTCTCCTTGTTGAGGGCCCCTTTGGGACTTCCCAGCAGAGCATCCTTCCTGTTGGCCAGC
TCAGCGCGGGCCTGCTGCTGCTGCTGCTGGAGGCTTTCCTCAGGACCCCTAGGGGAATGC
TCGGTGCCGTCGCCTTCCCTGTGAAGTTTGCTGCCGTGCCCATGTAAGTCCTGATGCTGT
AAGAGTTCCCTGTGGCTCTGGAAGCTGATATGGCAGTGATTGCATCTGAAGGCCGCCTGT
GACAGGTGAGACATGATGTGATGCTGGAATGTAATAAGAGAATCTGCCGTGTAGTTACAG
ATTGTGCATTTCAAGCTGGTGCCAGGAGGGAGGCTCTCTTCCATTTTGACACCTGTGAAG
GAGATAAAAGGGAGAAATGCTCAGAATCTCGCCTCCCACTTCTCCTTTAGAGTTAACTGT
AGAAACCATCAAACGCTCATGCATTATG
>NODE_619_length_375_cov_2.757333
TTAGAAAATAACGACGAGTGGACTTTTAAACCCGGCCTCCTCTACGACCAACAGCATCGG
TCATTCCTGGGCAAAAGGTGACTCGAAACGAGTCCTTGCTGCCAGCAGCAGGTGTGGAAT
ATGTCACCGCTGTTTCCATGGCAACCCATACCACAGTGTCCGTCCGCCTCCGTTTTAGTG
AGATGGCGTGATAGTGCAGCTCCTGTCCCCCACGCACATCTGCGCCCAGAGATGTATGGG
TCTCTTATTGTCGCCAATATCTCCGGAGACGCTCTCACTGTCTCTCAAGGGCATCCTTTA
AACAACTGTCCCTTTTATGCTTCTTTATTCTCCTCCCCCCTTCTTCACAACCGAACACCA
TCAATCTAGCCATTTACTTTAACTTTATTTCTCACTCCATTAGTTTCTAGGACACAGAGC
AGCACAAAGAGAGAAAAGGGGGAGAGAGGGAGAAAGGGAGAGACAGAGGGAGAGAGAGAG
AGAGAGAGGGAGAAAGGGAGATAGGGAGTGTGAAAAAAA
>NODE_620_length_624_cov_11.054487
CTGAGGAAAGAGACAGAAAGAGTATGAGAGAAGAGGACAGTGAAGACGGGCAGAAAACAG
AGCAGTCACAGAAAATAAAACCATTCAACTTTTTGAGTAAAGGCGACAATGGACAAACCG
TTAATGACAAAAACGCCACAGCAGAACTCAACAAAAGAGCCAGAGAATGAGAAAAGAGGC
AGAGGAAACTGGGAGGAAAGAATTCTTTAGGCCTCTTGACAAACATGTCAGTCATTTTAC
CCTAACTGACACACACATACACACACTTGCACTTTCACTGCCGAAGTGAAATTTAATTGT
TTTCCAGACCAGTTCAGCTAGACAGTCGACACCGCAGCCCCACTTCCCCCAACCTTCACC
ACTGCTGAGAGAGAAAGGGAGCAACTGGAGGTCTTTTATTAGATATGATGGCACATTTCA
CAGCTCCCTGACTTACAGAAACCCAATCCTGCGATTAGTCAGCGCTTTGACGTTATCTTA
AGTTCCTTGTCAGAATTAATTTAGTGTGGGTGGGCTGCTGTGGGGCTGTCTGTCTGTCGT
GCTCCACTCCCCTCCGCTCGCCTACAGGAGGTGGGGGGGTTGGAGACAACGGGGGCAGGA
AGATCCTTTTCAAATAAGCCCCAGCTCCAGTCAGTGCCAAACCAGCCGCATGAGAACTAA
ATATCTCCTCCATCAAAGGGTCCTATTCTGCGAGGGGAAAAGGAGTGAATGGGCTTGAAT
GAGCAGGCTGAAAACAAATCCCGTCTTGGCCCAGCCGGTCGCCcactt
>NODE_622_length_332_cov_3.150602
CCAAGAGTGAGGTGATGATGTGAGTAGATACGACATCACTGGCCCGAGGATGAGTCTGCC
TGAGTAGTGACCTCAGTATCTTCGCCACACGTGACACGCGGCTGAATCTCCTACAGTAAA
CTATTGTTTTGACACAGCGGCAGGTGATGCATCATGACTCTTACTGGAGTGTGTACACGC
ATACACACATGCACATATTTACAATGGCTGTCAGTGCTTGATGATTTGAAGATAATTACA
GTGTATTTATTTTCTCCTGCTCTTCCCTCTGTCTCTCCCTCCGACTCCCGCCCCTCCAGA
TTGTGAAGTCGAGCCTCTAGCAGTGTAGTGCTGAAGGTGTGTTTGTGCTGTTATGCCCTC
TGGCTTGGCTGCCAGCTTACTCCCACTGATCTGAGCCAGAAGGCAGACTGCCGAGGAATA
CCGATCACCTTGCCCAGACCGAATCCTTTGAGCTCTCTCTGGCATCTTTCCCCCTT
>NODE_623_length_145_cov_17.158621
GGAATATGAAAGTAGTGCAACTATAAGGTACAAAAACATAGGGAAAAAAGATCAAGAGTG
GGTCTCACATCAAGGAGGACCCTGAGGATGTCTTTGTTGTCAACTTCAGAAGGGGGAAGA
GAGGAGCAGAGGAGGAAACTGGCAGAAGGGGGAAAGATGCCAGAGAGAGCTCAAAGGATT
CGGTCTGGGCAAGGTGATCGGTATTCCTCGGCAGTCTGCCTTCTGGCTCAGATCAGTGGG
AGTAAGCTGGCAGCCAAGCCAGAGGGCATAACAGCACAAACACACCTTC
>NODE_624_length_544_cov_6.389706
CATACTTCTACACAGACATAAACATACATGTGTAAGCTCAGTCACACAATCAGATAATCG
CACTTGCGTGCGCACACACACACACACACAAACTTCAATCAGAGCCTCGTCAAAGCAGTT
GCAGTTTCTTTCAGCCTCTGTAGCAGTGTATCTGCAATTCAAAGTGCTGTGGGTTTTGCC
TCTGCCAAATTACAAGCTCCATTTGCCAGCCTAATTAACGGTTCATAGCATTCAGTGAAA
TTTATTGCCACAGCCCGGGTGCATGCCAAACCAAACAGGATAGACCTCACAGATAACCGT
AAACTTGGCCATGGAACCTGACACCTTGAAAAAACAAACTTGTTAGAGGGAGTCTGTTTA
TATACTCCTATTTCCCTCTGTTTCTCCCTCTCTCTCCCCCTCTTTCTCTCTTCCCTCTGC
CCCTCTTCTCGCTCCGCTGTCTCGGCTGACAGTTACTTGACTGTTTCACTTCATGGTCTC
CGTGGCGATGGTTGTTAAGAGGGAAAATCCAGACTCACAACCTATTCCTTTTGACCGCAA
TTCATTGTATGTTTGTCAGCGGGTGCCCTTGTGGTCAATACTGTTTAGATGCACTGCTGA
AATGTGAATCCAGAGGTGAGGACACAACAGGacaagacaaggcatgaatttcagcctaac
tcccagaaatcacccaaacaatcttctc
>NODE_625_length_530_cov_2.126415
ATTTATTTTCTTAACATATTTTAGGTGATTTTATGTCATCTTCCCCTTCTTCCGTTTCTC
CCTCTCTCCCCTTCTTCTTCTTTTAGCCTTTACATGTATTTTTACTATATTTTTTCATCT
GGTGTGTGTACCCACGCATAATTTTAACATGTGGAAAACTCACAATCGGTTCGCTCCACT
AACAGAACGCAATGACTATGCTGACACTGCTCGCACTGTGAATGTAGCTGCTCTGTCCGA
ACAACCAGGCCCCGATCGCTCAGCTCCTATGTCTCAGCAAAATGAACCAATGGATAACAC
AAAACGATATTTTAAAATCCTACAAGCCATCCACCATTTGGAAATTCTGAATAAAACGAC
CTCAGAACATCCCTTTCCCCAGGGAATGTTACGCCAAGTTTTGAAACTGACGTCTTTCAT
CAAACCTTCTTCACCTAATCAAAGCACTTATGAGAAGGTACACCAAAACACTCTAAAATG
GATGGCATCAAATATGAGCATTTTAAAGGAGCACTACGATCGTGTCCTGTTGTCCGAACT
ACAGCTTTTAAACTCTTTCCAGCCTAGAGCCTTTGACAAGGCTGTTCAGTGGGGCAAGCT
ACGGTATAAAAGGAAGTTAACTACTTCTTCTATTGAAACTTTAAGAAACGTTGTACTCCA
GGACCCGCAATATc
>NODE_632_length_368_cov_1.502717
TGAAGGTGAGACAGAAGTTAAGAGAGAGGAGAGAGCTTAGTGAATTTTACTATTATTTAC
TGTTTACTATATTTTACTCATTGTGTGAAAAGAGGCTGTGTGAGCAAGACATTTTGTAAT
AATCACACGCTGTAATTGTCACTCTCACAAGCAGTGAAATGTTTGCACTATTTTAATGGG
TTGTTATTCAGGAAAGCTGAGCGCATACATATGCACAAACACACACAAAAGAGTGCAATA
AAGAAAAGAACTGGACTGTGATGAGCTTTATTTGAGCCAACACAATTCATTAAAAAATGT
CTTGATCAATCCGCATAACTTTTTGGCTGTGTCTTCACAGTTTCTTTATTAGAAAACTCG
AACAAGCCCAAATATGATTGGAGGCCAATAGAAGTGTATCTctaatgtctttaaagtgtg
atctgtacaaattgactgaggaaactttttgtgtcggcatagacactgaaatgaactgac
aggttgacaatgacaatgaccttaaatataac
>NODE_633_length_349_cov_10.005731
GGGCAGGAGCAAGCAGGGGCTTCGGGCACCCCCCTTGGACTCCACCGCCTGCAAAAGCAC
CTCTAATTGTTTCTCTTTGATCTTTTTCAGTATCGAGTGGGTCAACGCCTTCAATTCAGC
CTCGGACCCTGCGTTGGACTTGGCCACCTTTGTCGCTTTGCCCATGCAGCAGCCCCCGGA
GCCATGCGTCCCTCTATCCGCCTCCCCGTCGCCCTCCACGGGCGCACGGCTCCTCCAGAG
TCGCCGGACGAGCCCCGATCGTTTGGTCCTAAACATGCGGGACGAAAAGAGGGTTTCCCG
GCTAAAAAACGAGCATGGTGTCCGCAAATCATGAAGATTCCGGGATCCGAGTCCAGGCAA
TGACAAGCAGCCTGAGAAAATACGGTGGAAAAACTGGGAGCTGGATAAGCAGAGGGAATC
TGTAGCATACGCCAGTCTCTGTGGCCTTCTCCTGCAGACTAGATGGCCGGGTGGGAGGGG
AGGGGGGGGTGTG
>NODE_634_length_326_cov_2.098160
TTTAAACAAATTAGCCCTTAGAGAAAATGTGCGCCATCCACACCTAGAATTCTTTTAGCT
TTTTGTTTATCTGACAGCTTAAAAGATGTAGTAAGGGGAATGCACATGCAACCAAGATTA
AATAATGTTTTTTTTCTCCCCTTTTTCTCTTCATTATGCCTGTTATGGCCTATAAATGTT
GTCTCTCTCGTATACGTCTATTGCTCATTGGACAGCTTGACTGGGGCAAACACAGGGAAG
CAGCACTTATGTCCTGTGTGTTGTATTGCTTATAGCCTCCTTGTTTCTGTCTGTGTTCTT
TTTCTTGTTCACCAGACTATTGTTTACAACAAACTTCTCTGCCAGCAGCAAGAGCAGTGT
TTTTGGTTTTTTTTTCATGTTGTTGAAGGCTGTTGTCAGAGCTCAAACTCCATTACATAT
TCAGAAAGTCTCCCTGACGTGTCATTTTGGAGCCCTTcatgctgggttgg
>NODE_635_length_716_cov_7.962290
TTAACTATCTGGAAAGATGGACTAACTTATGTAACCACCAATTAGGAAATCACAAACAAT
CCTTTCAGAGGGAGTTGGAGAATTTTAATGAGGTTTAATGGCTTGTTGATTGGTTGGTAG
GGTTTGTTTAGAGAAGTACACAGGGCAGATGTGCTGGGAAGAGTTTAAAAAACAAACTCC
CTCCACAGTCTTCCTCATTTGCACACCTCTGGTAGCAGCTGTGCACTATATTCCACAGTA
ACAAAAGTGTGTCAGTAAATGTCTGTGTGTGAGATCTGCGTCGTGAGTCGAGGTATGTGT
GTACATGTATGCTTATCTGGAGCTCCGCTCAACAATCAACCGACCCCCCACTTCAATGCA
CACACCCACACACACAAGGCTACTTCAGAAGCCGAGCCCCAGACAGGGTGAGCAGATCAA
TCAATTACATCTCTGCTCCAGCAATCAAACAAGGTTATTATCAGGCAGCAGCTCACCGAC
CTGGAAAGGCCTGGCCAATCAAAGGCTGCTGTGATGTGGGGGCTGGCACTCGCTCATGTG
ACAGTAACACAGAGTGGCAGCTCATGTTGTCAAGGGATAGAAGGATGGAAAGAGGTAAGA
CAGACAACTGAGGCTGAATTCAAAGCAAAAAAAAACGAAAGATGTGTGTGGAACAGGAAA
AAAACAATATCTGTAAATCACCCATCTCTGGCAATCTGTCTTCACCTTGACATTGCTCAG
AGGACAAGAGAAGATAAGAAAAACACAATACAGTTCTTTGTAAAAGCATTTTATAATTTT
TCTGGATCTGAAGGCGCAGCACATCCCTGTCATGTTTTCCTATCTTTATTTGGCTAGATT
ACTTCCCTGAAATATGCAGg
>NODE_636_length_862_cov_10.569606
ATAAAACTATTTGAATCCACCTCCTCCTTGACAGAACGGAGACATCTTAATCTAGGTCTC
AGGACAGTGAAAAGTCAGAATTCAAAGGACAGTAAGTGACATAAATTGCAAGTTTCAAGT
TGATTTTGACAAGTAAATGACATTCCAGGTCCCTCTTTTTCTCTGTCATAAACAACTCGA
TAAATCTATTCAGGTTGGTATGGATCTTTGTCTAATGCCTTATACTGTATGCTGTACATA
CAGTATAAAGCATTAGTGAGAGATAATACATGAATGATACAATGCAACATTAAACATGTC
CAGAATAATGCACTTTAATTGACAGCTGAGAAAAAAAACTATGAATTTATCATTAAAAGT
TAATTGAGAGGGGAGCTTAAAAAGGTCAAACAAGTCACTCCATTCGAGGAGGGCATAAGG
GGGTTAGCTTTTAACTTAGCATTTTTATTGACTCTGGCAAAACAAAATGAGCGGGCTCTG
TAGGATTGTGCACTCTGCATTGGCCATTCAGGCCTTCAGAGCCCCATTGTAGTACTTTGA
AGAGAATGAAAGGAAACCCCACTGGTGGAAATGCAGTGGAACAGCCCCACAACAGGCCAC
AACTGTTCCCTTATGCATGAAAGGCAGGGACATAAAAGACAAGATGGACTTCTGAGGTAG
GGCCAAAAACAAAGGCAACAAAAGTGCTGATCACGAGGGGATGACACGACTCGTCTCGGC
AGAAGGAGCAGGGAGAAAAGGGGCAGGGGACAATAGCACTCCCAGCCAAATGACATGTTG
GAGAATTGAAAAATCCACACAAGAAGTGTCTTCTCAATTCACTAAACCCACAAGAGCTGG
GTGACTGTCGGCTGGACCTTGGTCAAACTGAGAGGGGGTGGGCTAAAACAGCCCACAGCT
TTTCTCTCTCTAACTTTCTTTCCCAAATCTTTCCCCATTTTgacaaacaacttggcaagg
gcagagacagactggggtgatggctttagtctgcacacaccaaacc
>NODE_637_length_163_cov_8.282208
TCTTTTGCAGGGAAGTATACATTTGATATTTTATTAACCCTTTGATTTCTGGTAAGTATG
AATTTACTTTTTAACCCATATGTTTTTGAACCCTTAATTTCCAGGTAAGTATAATTTTAC
TTTTTTTAACCCTTATGAATTTTTCCAACTATGACTTAGGCTGTAATCAGGCACACAATT
TGGGCTCAGATTAGGGTTAGGCACTCAACTGGGGCTCTGGTTAGGGTTAGGCCTGGTTAG
GGTTAGGGTTAGGCACTCAATTGGGGCTGGTTAGGGTTAGGGCCTGATTAGGCTTAAGGT
TAGGCCt
>NODE_638_length_237_cov_15.185654
TAATCAGGCACACAATTTGGGCTCAGATTAGGGTTAGGCACTCAACTGGGGCTCTGGTTA
GGGTTAGGCCTGGTTAGGGTTAGGGTTAGGCACTCAATTGGGGCTGGTTAGGGTTAGGGC
CTGATTAGGCTTAAGGTTAGGCCTCCATTGGGGCTCTGGTTAGGGTTAGGGGAAATGTTA
GGGTCAGGGCCAGATTAGAATTTGGGTTAGGGGTTTGGGTGGAACTCAGGGCAAGAAGCC
TCTGAATAGACAGAGGTTCGAATTAACTGGAGGATTATTTGTCCTTCCTGTGGCTCTACA
GGAGAATTCTGTCTCCTGGAGCAGACTGCTTATAGATCTGAGGAACATTTCGCCCTCTCA
GACAATACAACGCTAAAAAGC
>NODE_639_length_737_cov_16.459972
ATCATCTGATACTTCTGCCGTGCATGCTTTGATCATCATTGTGCAGAACATCATACCTGT
GCAGGGTATTTCCTTCAAACCACCATTGGCTTGTCAGTTTCTCCTCAGCCTTACTCTCTG
TGTTGGTGTCTGATCTTTGTGAGCATGAGCAATGTGTCCTAATGTTGTCAGTTTCATCTA
AGAAAACACACAATATGGGTACAATTTGCATAAATTTCCAAATGGAAGGCGTGAAAGCAT
GCTCGGCAACTGTGCCTGTTTGTTTAAAGTCAGCCAAAGCTCTATAATTAGCAGTGTTTA
ATTATGGAAATGGCTGCCGAGGAGAATTTCAAACACACTTCTTCCCTGGATCATTAGTCA
CAGGGGCAAAAAATGAAATGCTTTCAGCAATGAAGGGTTCATATTTCAAGCTTATAGCTG
CTAAAAGGGTGTACTCAGAAAATCAATTTTATGAAAGTCCGTTCAGCACTAAAGGGAGTT
CCATGCAACTAAGCAATTTTGAAATAATGTCGGTGGGGGCCTGATTCATGGATAGTAACA
GGACTTTGCTCTCCTTGCCTGGGACATTATCCTCTAAGCTAAGGTCAGAGGTCAACCTCT
GGTTTAAATCAACCTCTGTTTAGCATAACTCGATTCCTAAAGGGCTGCTGGCAACTCCAC
ACTGAATAGATAAGTAGTCTTCTGTAGGCAGAGAGCATGCAGTGTAGCAGATCAAAGCTT
CTGAAAGCTGTCTAAAGACTAAAGTGGAAAGGGGGAAAGTTCAGGTAAACTATGGCAGGG
AAACTAACCTTGACCCTGTGAAATGCTAGTTACTTTGTACCACAACAATGATGTCTTAAT
CATAGCCACAGCCTCACACATTggctgtaaacatacaattt
>NODE_640_length_332_cov_1.587349
TAAAGAAGTGTGAATGAATCAGATCACAGTGAATAGTGAAGCAAACCAGGATACGTAATT
AGCACGATGTAGTGGTATTCGGATAATATATGTTATGATTTTTTTGTGTATGTTGAAACG
CAGGGACCGGCATGAGTGACTCTGCGTCAGTCAACCACGCTGAAATCATACTTTGAGCAA
ATATTCCCCACCTCACCCACAACTCTGCCGGTCTGTTGTTTCAAACTGGGAGAAATGATT
TGTTGTTTTCTTTTAGATGAGATGAGACAAGGTGGCATGGGATCCTGAACTCTCCAGCAC
AAATAGAGGGAAATAAACATCGAAGCGTGCTTGTCACAGCTGCCGACAACCATCAGGATG
TCGAAACAACACCGGCACAAACACAGCCATGCCTTCAGATCTCCATATTTAGATATGTGC
AGTGTGTGTATGTGCAGGAGGCACTGACTTTCAACAGGCTCTCATAccgacaggga
>NODE_641_length_292_cov_1.623288
AGTAACCACAATCATAAATGGATTTATTTATGTAAAGTGATAAATAAGAGAAAAATGTTT
TTTTTGTTGTTTTTTCTTAAATCCTCAAGCAAAATAGCAATAGCAAAATATACTTAAACC
ATTGTGCTCCATGTAAAACTGGATTGATGGGATTGATTGAATTGGCATATTTTGTCTACA
AATTCTCAGGTGACATTAGTTTAAAAAAGATCTATCAACCAATAGTCAAGTTATTGTATT
TGTATTTATAGGATACAAATCAGATTTCATTTAATTTTTAATTCAGGCTCAAGGTTTTTG
TTGGGTTTTTTTGTTTGTTTGTTTTGTTTTTTTACACACAACTAGTTCATGTACTGTTCT
TTAAAACTGTGGCACATCGGCACAAGTGTTTTGTGTCTTTTGGACAAGACatcaattgca
gcacataccgtagctt
>NODE_642_length_364_cov_3.939560
GTTGGTAACATGTACGTTTACATTAATGCAGCGATAATAGTCACATAGTATAATATATAA
TGATAAAACACTCACCCCTCGGAGATTTTATTTCACCTCATGTTTTTATATTTGATACAT
GCAGTACACTTGCCAATAAAGCTACTGCATTTGGTGAAAAATCTGAATACCTCTTTTACC
AGCAAGCAACCTACACCCATGCAGCGACTGTCGTGATGTTAACTAATGCTTAGTCAGTCT
CATTCTGTGACATTTAAACTAAAACATTACTACAAGTTTTTTTGAGATCAAACACTCACT
TTCTATTCCCCCGTACTGCGTTACCTTTCTATCAGTAATTCTGCTATTTTTCACTGCACC
ACCTTTACCCTCTCTACTCCCTTGCATCACTCCTCCTGCCTCCACCTCTGCCCACTGCAC
TCCTACCTCCAGTATTTTTTTTTTCCTCTTTCCCTCTCTGTCTCTCAAGCTCTCTTTCAC
TGTCTTGCTCACTTCGGCTGTCCTCATt
>NODE_643_length_749_cov_3.045394
AGTTTGACGTTTGGAGCTGAGTTGTAGCTTGTTGCCTGGATTCTGTCTTACCTGGATGTT
TCCTAGCTGCCTGAGGACGCTTCATTTTTCTCTCACTCTCTTTCTTCATAATGTCTTCCA
AAGTTTCACTCTTGAAATCTTGACCACAACTCTTGAATGTGTCTCCAAGGTTTGTGTTAA
ACTGAGTTTCTCACTTTGATTTACAGGTTTCTGTTCAGAATTTGGAATGTGGCCACAACT
GTTAGGAGTTCTTCTGGGTGACATCACAATGGACTGTTAAAAAATGCATCTACCTGTCTT
AGTGCTTGTACTGTAAAGTTGAATGTAATCTCATGTATAAACTGACCAAAGTAAGCAATA
AAATGGACAAATGTGACAAAAAACCTCCAAAGAGAGATGTGAGATGATCAAGCTGAGGCA
CAAAACGGCCAAAATCACACAAAAACTTCCTTAAAGTGACGCAAAATGAGTAAAATGCAA
AGTGAAACAGAAATGGCCAATAGGAGTCACAGAACTGCCAAACTGACACATAAAATGAGC
CACAAAATGAACCATGTTAAACAAATACAACCTTAAAGACACCCAAAATAACCAAGATGA
ACCACAGAACAAACAAAATGAGCAACACAATGATCAAAATGGAAGAAAAACAACATGAAG
ACAGAAAAAACATGCTGACATGTAGAAAATGATCAAAATGGACGAAAAAAACAACACAAA
AAGATGCAAAATGACCAAAATAAGACAAAATGTTAAAGAAATGAAAACACACACACAGAA
TGACTACTATGAGACATGTCCCATCTGACACTGCTCTGACCTCCACACATTTAACAACTC
ACCTGTTCAAGATCGCTTTTAGCGTTTAACTGTTTTACATTTTTACACCTGCT
>NODE_645_length_445_cov_1.728090
AATAACAAGAATTCCCCAGCACTCAGAAGCAGAAGGCCGCCGCCCATACACAACGCAGCA
CTTACAATCACTCTTGTACATATCACCATTTATTTATTAACTTATTCATTTGTGTGTTTA
CTTATGGAATGAACTTGATTATCCCTTTATACCAGTACCTTCTCTTATATATACTCATCC
ATTTTTTGCATGTCTTTCCAATTTTCCTTCCCTTCTCTGCATGTGTGTGACTTAATAACC
TGCAAAGAAAACCCTCTTCCCCTCCTCCTGCTCTTCCTCTTCTCCCCTCCTGGTAACAGC
GGCCCACCGAAAACCAACTCAGGACCTAAAAGAAAAAATTAATCTCACCTCTGTGTCAAC
CAACGCAGTGTTTTGCTCCTTTTTCTTTCTCTTCCTCGCACTCGAGTCCTGAAAAGCCTT
TATGCACTACAGTGTATGGTAAAATAATCCTAAAATCATCCTGATATTCCAAACCTACCT
GATGACCTCCTGATCTCCGCTGATCCCCACCTGGATTGGGTCATGGCTCCGTCCACAGTG
GCTCCTTGGTCCCTCTTTTGATAACCTCTCCATAAAGGATAGATCCTCc
>NODE_647_length_377_cov_1.450928
GTATTTTAATTCAATAGAGTATGTGTTCTGTTACTTAATTATTGTTATTTCCTTGTACTT
TCTTTCTTATATTTTCTGGATGCTGCTGTGGCAAGTAAAGCACATTCCCCCCAATGGGGG
GATCAATAAAAAATATTCTATTCTATTCTATTCTATTCTATTCTATTCTATTCTATTCTA
TTCTATTCTATTCTATTCTGTTCTATTCTATTCTATTCTATTCGTCTAGAATTCAAAGAG
AGGAGGTCCAGGTAGACCACAGAAGTTCATCACTTTGTGTGTGACCTACATAACTTATAG
CTTAAGACAACCACTTGTTTGGGCCTGACAGAAAAGCAAGTCAAAGTCTTTTGATGGAAG
ACAACATTAGCTTTTATTAGTATAGTGAGAACATTTTGTGGTGGCCTTTGTAGATACACT
TTGTTCAATATTTTCTCTTTagtttgcattaacagacaacaagggaatcccacagtaaaa
gtctggtgagtcacatagttcaagctgcaaatatcaatgaa
>NODE_648_length_493_cov_4.860041
AAGGTGACAGATAAAGCCACAAAGCCACAAGGCTGGAGGGATGCCTGGCAACCGGTGGCA
AAAAAATGGAGATGCAGTAACAAGAGAAAGGGAGAGGGAGAACTAAAAGGGATAGACGCA
CATGTAGACATGCTGGAGAACACCACGGCAAACAGTGGGAGAAGGGAAATCAGCACTCAC
TGGAGTCATCTGAGTCGTATCCCTCCACATCGGGCTCCTCGTCCCTCCTGACGGCCGGAG
AGGAGGCGGCGGCTCCGGCACAAGCCCGGTCGGGGTTATCCTCATTGGGGCGGTCACTTT
CAGCAGTGGCGGTCGCGGAGGCAGCAGCCGAGGAGGTGGAGAGGGCAGAGCGCAGGGGCC
CGATGTGGCCCACTTGGTGGGGCGCAGCAGGCGGGAGGCCCCGCGGGTAACGGGGGAAGT
AGTCCGAGATCTGCTTGATGGGCTGGATGGGGCCAGGGCACACGTCAATGGCCATGTGCT
CCTGGATGCTGATGGTGGGTTTCTCGCCTTTGCGTTGTGTCATGCATGCGGTCCAGCCCG
GAGCCTACTCCCCAAACCAAAAAAAACTGAGAAAAGAAAAGAAAAAAAAAAAAGAGGAAG
GAATATAAACAAACCCGCCCCCCTcgtcgccctcctg
>NODE_649_length_635_cov_6.061417
CCGCCTTACTGAAGAATGTAGGAGAGAAAAAAAATCATACGTTTGGGTTGTAACCAAACC
AGGCCTGTTGTTGTTGAAGGAGGGTCAACTGCTTCATAGTAAGGTGCTTTGGGGTGGGGG
GTGGGGTGGGGGGGTGAAGAGCAGGTGTGGGATTTTATGATGAGAAGTTTTATGATCAGG
ATTCCAGCTCTGTGGAAGAAATATCCAGGTGTATAATGCAAATAAGCACTGTGTTACAGT
AAATAACCAGATGCACAAATGACAGTCTCTGTTTCTCTCTCTTCTATTTATACTAATGGT
TATCTCTAATCTTATTTGCATTCAAATTACCTCACAGGTGGTACACCAATAAGAGGTAAG
AATGCTGGGTACTGAAAACATGCACTCACCCTCCTCTCCTCCTCACTGCCCCAACACTGC
CCCCCATCGCCTTCATCCTCCTCCTCCTGCCACCTCAGTGTGTCCCCATTTCCTGTCCTC
CGTCCTCGTTGCCTGCTCTGACACTTTCTCTGCCTTCAGCACATAACTGGTCAGAGGTTT
TCACTAATAATATTTTACTTCAACAGCTTTCCAACCGATGCTACAGCTGGTTTATTGGCA
GCAGTGGCTAATGAAAGTCTCATCCACCAAAATTCATTTTGGTTCTGTTCACACTCAACA
TGTCTGGTGCAGTTTAAGGGGTTTCAGTACGTCGAACACAGCcatacaactcagaaaagt
ggtctctggttcaattgtaaataatgatttaaaagtagaattaatccttattaatcttt
>NODE_650_length_956_cov_6.805439
TGCTTTGTTAAAAAACACAACAGACACTGTGGAAAGTCAGAGAGGGACCTCTTTATTCTG
CTTCTCACCTGTTCAGGAAGCGCTGTGGGGTAAACCAGGGAGAACCGAGGCCAGTAAAAG
GTCTACTTCTCGCTTGCAGCATGAGCCATTAAGTTACAACACTGCAGGCTTCCTGTTTTC
ATGCTTGAACACCTTCTACATGCTTTCAGCAAGGACAAGAAACAATCTCGAGTGAAACAA
[truncated: 1,105,845 more chars]
