# Supplementary material for: Multilocus molecular systematics of the circumtropical reef-fish genus Abudefduf (Pomacentridae): history, geography and ecology of speciation
Source: PeerJ. 2018 Aug 14;6:e5357. doi: 10.7717/peerj.5357 (PMC6097498; doi:10.7717/peerj.5357)
Supplement: Data S1 [file peerj-06-5357-s013.zip › Data Supplement/assemblies/Abudefduf-taurus-STRI-X-1307.contigs.fasta]

>NODE_1_length_419_cov_6.926014
ATGTGTGCAGTAAATGGCACACAGTGTGACATTCCACCTGTAGCTGAAAATACATTCCCT
GCCTGAGGTGCCTACCTTTCTGAGTCTTTTACAGTGTTATACTCCAAACCATTCCAGTAC
CACCCGGTGCATGCTGTTGTACTCCTGATGCACTCAATGCATGGAGAATAATAATCTGTC
TCAAGTCTGTGTTGACCTGTTTCTTTGGAGACAAAAACAAGAAAGCAACAGGTGTAGTAT
TACCAGTGAGGAACACCAAAACATTTTGTCATGGATTTAGTGCTGCAGTGTACTCAGAAC
GTTCTCTGTTTTTCAACTGAAGGTTATGAAAAGCCTTGGAGCCTTAACAGCATGTCTGGC
ATGAGCGGGGATGCCTCTGGAGTGTCCTCAGTGTCCGCCCTGCCCTGCAGCCCACCCTGT
CTAATGCAGCACTCACATTCTCCCATCCCATCCATTATGTAGCATGGTTGAGTAGCAGAC
ACAATGCCATTGGAAGGCCAGTCCACACTCCTCCTTCCTATCTTTCCTGTCAGATTTTGC
TTTGACACTTGCCTTCGCTCCTg
>NODE_2_length_486_cov_5.810699
TAAACCCCTGTGCCTCCTACAGGATTAAGAATTCATAAGATATATTGAAACGGTGTGGAA
ATCCCAAAATATATGCAATTTGATCAAGTGGGGATTAAAAGTGTCATTGTGCTTGTCAAT
AAGGGTTGGTGGCGACGTGGCAGTATCACATTGACTCTTGCGTATTAATACTCAGTGTCC
TATTGGGCCATCAGCTGATTGTTTGGAATGTAAATGATGCTGCTGATGGCTCCAGTGACT
GATGGCTTAAATTCCAATTAATCAATTGCTTCATCAGTTTCCCTAATTCAGATCAAATAT
CTCCTGAGTGCACACTCTTCTTTCAGTGGTATTAGAAGAAATAAATGCTCTGGAAGTAAT
TTTCATCAATCTCGTGTACATGCCAATATCCCTCACAAGCCTGGTCCAGGTTGAGGACTT
AATGTCTTAAGTGTGTGTTTGTGGGTGTGTGTGTGTGTGTGCGTGTGGAAGAGGGATTTG
CATATTAGGAAGGAATGTAAGGAATTAAAATAGGGCTACATATTTGTGTGGACTTACTTA
CTTGTTTCATTCTATTTATTTAGCTTTGTAGCGGCCAAACCTAAGTAGAAGCCTGAACTT
AAATGTTGCCTTGCTTCATGCatgtcttta
>NODE_3_length_1112_cov_26.232014
CTACCTACCTACCTCCGTCCGTTCCCCTGTGAAATAGGCTCGCGGAGGATAGGGACCCTA
GGGCTGACCTGGCTCTCCGGGAGAGCCCGTTCCTCCCGCACTTAAGCACCCGCCCCGCCC
CACCGACCGACCGACCGACCGAGGGCAGAGCCGCCGCCGCCGCCGGAGCGAGCGAAGAAA
CGCGGCCGTCCGGCCTCCCCTCCCGCGCCCCTGGTACCCCGGGGTCCCGGCCGGCGGTGT
CGGCTGGAGAGGGGCCCGCGCGCCCTCGGCCGGACACAAAAGCTTGGATCGAGGGATGAC
TTTCAATAGATCGCAGCGAGGGAGCTGCTCTGCTACGTACGACACCCTGACCCAGAATCA
GGTCGTCTGCAAGTGATTTAGCACCAGGTTCTCCACAAACATGCGATGCGAGGCAGGAGA
GGGGCGACCATCGTCCGGCCGCGCCCCAGCCCTGTCACGAGCGGCTCTCCGCACCGGCCG
AGGCCGGCTATCCGGGACCAACCGAAGATCCGCGGCGCTACGGTATCGTCACGTCTAGGC
GGGATTCTGACTTAGAGGCGTTCAGTCATAATCCCACAGATGGTAGCTTCGCACCATTGG
CTCCTCAGCCAAGCACATACACCAAATGTCTGAACCTGCGGTTCCTCTCGTACTGAGCAG
GATTACTATTGCAACAACACATCATCAGTAGGGTAAAACTAACCTGTCTCACGACGGTCT
AAACCCAGCTCACGTTCCCTATTAGTGGGTGAACAATCCAACGCTTGGTGAATTCTGCTT
CACAATGATAGGAAGAGCCGACATCGAAGGATCAAAAAGCGACGTCGCTATGAACGCTTG
GCCGCCACAAGCCAGTTATCCCTGTGGTAACTTTTCTGACACCTCCTGCTTAAAACCCAA
AAAGTCAGAAGGATCGTGAGGCCCCGCTTTCACGGTCTGTATTCATACTGAAAATCAAGA
TCAAGCGAGCTTTTGCCCTTATGCTCCACGGGAGGTTTCTGTCCTCCCTGAGCTCGCCTT
AGGACACCTGCGTTACCGTTTGACAGGTGTACCGCCCCAGTCAAACTCCCCACCTGCCAC
TGTCCCCGGAGCGGGTCACGCCCGGCGGGTGCCGGGCGCTTGACGCCAGAAGCGAGAGCC
CGCTCGGGGCTCGCCTCCCCGCCTCACCGGGTAAGTGAAAAAACGATAAGAGTAGTGGTA
TTTCACCGGCGGCCGAGGCCTCCCACTTATTCTACACCTCTCATGTCTCTTCACAG
>NODE_4_length_392_cov_9.727041
TATTATACTATTAATAAATAACAACGCAACAAGAAAAAGGGAACGACTGGAAAAAGGTGA
ATTAATATTATTATTGTTTTGTTTTTATTTTTTAGTATTTTAGTGGTTGCTTTTAACAAC
ATTCATTAACTGACTTAAAGATTATTGAATATTTAATGTAATTGTAGCATTGTGTTTGTA
AAGAGAAAAAAACCTAGTGAGTTGTGTTTCTTGACTTGTGGATTACCAGTGAAGTGGGCA
ATCTAGTGCTAATATATATGAGGTCTTTTTTTAAGGATTCTTATTTTGCGACAGCAACAG
CAGTCATTATAAATGTTCATTTTAGCATCACCTGTCTTCCGTTGTCTTATTCTTCACCTT
CCACCACACTCTGCATCATCACAGTAACACATCGCAAGTCTGGGGGTGGGACTGAATGTG
TGTTCGCGTGAGTCGAGGTGTGTGTTTGTCGTGAGCGTGTGCGGGAGTTAACAAACCTGC
GTGTTTAATTTGTGTGTCTATGCAAAACAATGGTACCTGTGGGCGAATGTGCGCGA
>NODE_5_length_384_cov_5.135417
TTATGATATTTGTCCATTTTTTTTAGATGTATGTAGTGTTGTGTGAGTGTGTGTGTTTCC
GACACATGTGTGTGTTTGTGCGAGAGGGAGAGAATTGGGCCAGTATCCCACCTAATTGTT
ATTGCGTCTGTGTTTGGCCTGGAGACAGTCGATAGGAATCAGCAGTGAGCCTGCTGGTGG
TGTTGGTGGAGGTGGAGGGGGGGTTACAGAGAGCTGTGTCTCCCACTTCCCAGTGTCTTA
GTTGTAATGCATCCCTCCACTAACAGGGATCAAGGTATTAGGGATTCAGGTTATTTGTAT
TGATTTTATGTGCTGTCATGCCGGTCTCGAGGACGCCCTCATATTTGTGGAAATTGCAAA
TTCCACCTCGGAAATGTCACCAGCGTTTAATCTCTTCTTGAGTGGTCAATATGGGACCCT
CACTCTGGTCCAACCACGTTTATTAAACAGAGACCAAGCATTTCCCATGGTTACCATGAC
ACCATGCACCGTGGATCAGGATTGGTCCAGACTAGATGGTAACATGGg
>NODE_6_length_770_cov_3.861039
CTCTGCTGTCTCATAATTGTCCAACAGCCACTGGAGCTAAAAGGGGGAACAAATGCTAAT
TAACTAAAGAGATTCTCAGACTGGTTCCTGCAAAGACCTTAGGCCAAAAGTCCATAAACG
TGATGCTGCTGCATTACAGCTCTGCAAAAGCTTCTATAGCAGCCAGTAAATTTAAAGCAT
TTATAACAATTAAAACCAGCAACAAAAACAGCAAGCACCGAACCCAAATGCACAGAGATT
TGAGAGAGGCAGAAGAGCAAGAGAGTGAGCTTAGCAAAAGTTGAGGTTAGCCGAGGGCAA
GCATTCGTAAAAGCAACTTACATGGCTGTTGAGCAGCGAGCTTCTCTGACTGGATAAACC
CTCAGATTTTTGGAGCGTCTCAATCGCCATTTCAATCTGATAAACCACGAAGCACAGGAC
AAAAAAAATGTAAGAGGGGGAAATAAAAACAAAAGCAAGAAAAACAAAAATAAACACATT
ACTGGCCACAAGCAAAAATAAATAAAGAGAGTCTAGAAAAGATCCAAAGGCAAGCACCAC
TAAACCCAAGCAGAGCAGGACTACCTGTCATTTCAGGACAATCTTTACCAAATATTCTAA
ATGCTAAAGAACACTGATTGTGGATAGCTGGCTGTCACACAGCCCTTCAGGATTCCTCTA
ACAAAGATTCACCTAGAACAACTATCGTGTACTGTGAAAAAGCCCCACTTCATTACAAAA
ACAACTGATTAAAGCAGCGTGCCAAGAAGATTTAGTAACACCTGCTATCAGCCTCGAGAG
TTACACTGAAAAGCTGGTTCATGCTTTAAGGAGAGAAGCCTAATTGGGTTTTGGCATTTT
TTTAAACAGCTTAACATCCATCTAACACGTACAGTGACACAGCTAATAAAATGTGACGTG
AAAGAGGCAAGTTg
>NODE_7_length_1071_cov_3.690943
CCCTGATCCTCAAACCAGAACTGATTTGAGGTTGGACCGCCTGTAGACTTAGTTTAACAA
AAACATTAGATTGTGATTCTAAAGACGGGGGTTAAAATCCCCTTGTCCACCGAGAGAGGC
TCGCTAGCAGCGAAGACTGCTAATTTTCGTCACCTTGGTTGAACCCCAGGGCTCACTCGC
CAAAAAGCTTCTAAAGGATAACAGCTCATCCGTTGGTCTTAGGAACCAAAAACTCTTGGT
GCAAATCCAAGTAGCAGCTATGCACTATACTCCTATCATAATAACATCCAGCCTAATCAC
CATCTTTCTCCTACTATTATATCCAGTTCTTACCACTCTGACCCCAACCCCTCAAGGAAG
CGACTGAGCCCTCTCCAAAGTAAAAACAGCAGTAAAACTAGCCTTTTTCGTTAGCCTTTT
ACCACTTTTTCTTTTTTTAAACGAAGGCACAGAAACAATTATTACCAACTGAAGCTGAAT
AAATACCCACACCTTTGATGTCAATATTAGCCTAAAATTCGACTTCTACTCCATTATCTT
TACACCCATCGCCCTTTACGTCACCTGATCTATCCTTGAATTCGCCTCATGATATATACA
CGCAGACCCCTTTATAAACCGGTTTTTCAAATACCTCCTTATTTTCCTTATTGCAATAAT
TATCCTAGTAACAGCAAACAATATATTTCAACTCTTTATTGGATGAGAAGGTGTAGGTAT
CATGTCTTTCCTCCTCATTGGCTGATGGTATGGCCGAGCAGACGCAAATACAGCCGCCCT
CCAAGCCGTACTCTATAACCGAGTCGGAGACATTGGTTTAATCTTTACAATGGCATGAAT
TGCAACTAACCTAAATTCATGAGAAATACAACAAATATTTGCAGCATCTAAAAACATAGA
CCTAACCTTCCCCCTCCTAGGACTGATTATTGCCGCAACTGGCAAATCAGCCCAATTTGG
ACTTCACCCGTGACTCCCCTCCGCTATGGAGGGCCCTACGCCGGTCTCTGCCCTACTACA
CTCAAGCACGATGGTCGTAGCAGGCATTTTCCTACTTATTCGACTTAGCCCTATAATAGA
AAACAATCCCACTGCCTTAACCACCTGCCTCTGCCTCGGGGCACTCACAACACTTTTCAC
CGCAACTTGCGCCCTTACCCAAAATGACATTAAAAAAATCGTTGCCTTCTCAACATCAAG
CCAACTAGGCTTAAt
>NODE_14_length_459_cov_5.156863
TGATGTTTTTTTACAACTGTGAGCCACGGAGAGACAGAGAATGGTGGTGACGGCAGTTAT
GTGCCACCACAATAAAGCTGCTTTCCATCGCTTTGGGCACACTTTACTGCTGCTCTTGAT
ATCAGTATTAAAAGTGATTTGCAGCTCCGTATGTGGCAAGGAATCAAAACTTAATTTAGG
CAGATAAAGATGCCATTTGGGAGGGAGATAAAGTGCTGCATCATGGGAGATGTGTTCCCC
AGCTTGCTCTCAGCTCCTCACCCTTACAGCGCCCTCAGATTTACTAGCTCTTTTTTCCTG
CTCCATAAAACAGCAAATCTGCTCGCCAGGCGACACAGGCAAATGTTAATGGATTCATTT
GTCAAGAACCTTCCACTTATTTACAGTCCTCTTCCATTACCGTCGCTCCTCCTGCAAGAG
AAAATCCAGTGGCCAAAGTCAAAATATCGATTTGCCTGTCCATCAGCCTGTGAGTCATCC
TGTAAAACATGCCGAGCCAAAGACACTGCTGCCACCAGGAGTGTGTTTCAACATGACAGT
TACACAATCAGGGTACAAGCTTTTTTTTTttaaaaccaaaattatgtaacgcagtacaag
taa
>NODE_15_length_626_cov_6.808307
ATCCAAGTCAGAAGCACTGTGCTAAGTAAGTGGAAAAGTGTTTTTAATGATTTATTTTAG
CGTTAATCAGCTCGGACGCTGGAGAGACTGCTGAACTGCGCGGTGCCAAATTACGCACAA
CAACCAGGAGTCATATCACAACCTCCAGCTCGTCTTTAACTTCTCCTTCACGGGCTTTCG
GGACATAAAACAGTGTGCTGTGTGAGTGAGAGCTGCTGCTGGTGGGGCAGCACCGCTTTT
TCTATCTTGATCTGAACTACTAACCAAGTCTTAGAGAGATCAAAATTCAATCCCGTTCTG
AGAAAAAAGAGAAATGACGTTATTTGAATATGTGCCCAAAATCCTTAATGAATAACTTAG
GACGAGTAGGAGGCAAATGCTGCCCCAGCTGTTTCCTGTTGAAAATGTCTGTGTAATGTA
GATAAATGTGAGGGATTTTCTCTCTAAATCCGTCTCCTGTTCGCTAAATCTCACTTCTCC
AAAACGAGCCTGCGCAATGGAACAAAGTCGGAATATTGAGATGTGACATTGCCCGCATCT
CATCCTCTTTCTCCCCGTTTTTAATGACTTCAAACAAGTTCATTTTCGCCGGGCTTTGTC
TTGCGGAGACCCGTGGGGATGTCTAGCGCTCTTTCCTTTCAGTGGCATTTATGTGATGTC
TTCAAGGTAACTTACCTGATTTCCTTTGACACTATAGATTATCACCTTGGTTCTTCACTA
TTTGCACAGAGCATCCTTGTCTAGTTTAAATTGAAACAATAAAtacgaat
>NODE_16_length_475_cov_5.671579
TAATAACAAGCCATATAAGCTGATACAGATTCATGTATGATAACCGACTAATGACAGACA
ACAAATGTAATTTGTAGTAGGTTTGTAATTTTACGATTTGTTGCTTCAGGAGGGGTTTTT
TTAAGTAACAAGAATGCAAATAATGCAACAAATCAAATTAGTTCTCAGCATTTTAGGCAG
TTTATTTGAAAAACACATACAAAAAGATCATATACAAGACAATAAATAAAAAAGAGACAG
AACAGTTTGGGTTAAGCTATGCAACTTTTTGCATCATCATTAGTAATAAATACAGTACAA
AATCCACCCAGAGTGAATCTAAAGATTTTCCACAATATTCACTGATCATGTTATTCTTCA
TTATGATTTAGCTATTGCTTTCATATTATTGATACATACTTCTACTTTTCTATAAAATAC
TCAAGATCATAAAACATTGCGCGGTTACAGCAAAACAGCAGTGTGTTGTACAAAGATGGC
CACTTCCCTTTTTCACTGGCAGGTTAATAATCAACATTTTTTCAGCAGCAAAGAAACATC
TGAAATATTCAAGAAGGTACAGCATCATATTAAACACATCTacagagctactcccacata
cacataggaaaacctgaga
>NODE_17_length_465_cov_2.400000
CAGTATCAGCAGTTCACAGATAATGGTTCAATGTGACCTGGCCAGACAGGCCGCTGTGGT
CCCTGATGAAGGAAGACGATGCATCAGTCTGTCATTAATGCAATCAAACACCATGATTTC
TCTGAACTATCTCAGTCAAGCAAGAAGGAGCAGTTTAAATTTACACCACCAGCATGCCAG
TTACACTATTTTCCCTCTATTCTAACATTTTTTTTGTCTTCTTTGGGCGGTGAGGCCTGT
AATATAAAGCCACTAGCAAAGAGAAGTGATAACTGAGGATTAGCCCAGTGTACCATTACA
GCTCCAGTGGTCCTCCTCTGGCAGTCGTCTGTGTCGGCTGAAAACATGGGCCCGTTTCCA
TGAGAGCTGTCGGCTGCTTGTTTTACCTCTGCTTAAAAGGCTCCCTACCCCACCACCACT
GCAAGTCTAACAGTACCACCATGCATCGATTCTGTTGGTACCAATACCAGGAGTCCTTGA
TCGAGAGGCGAGCAGAATTGGTAATGTAAAGTTTGGTGCCAGTAAAGAAGAAGGGAGGAT
GGTGACTGAGGTCTCATGGGTGTCTTACTCTTCCTGTGAGCTGCCCGCCTGCCTGCCTGC
TCTAATTTa
>NODE_18_length_533_cov_9.913696
TCACCAGGCCTTTTTCTGCTTTCTTACTCAAACATAATTCTCCCCATTTGGCATTTTGAC
ATCATATCTTCAGTCCCCTCCTCAGTCACCCTAGCACAGTTTTCTTTCTCTCTACCTGAG
CAAAACCACGCCACAATAACTTTATTTTATTTTTCTCCCTCGCTCCAATGGACAACATTT
CAACCCTTACCTCTCCATTCTCTTTTTAATGTGTTTTTTGTCCTCCTTTGCCTTTCTTCT
TTCTTTTTTTCCCCTGACTTCCAAGGTCAGACAGGACAAACAATGCCACTGGTGTCTGTC
TGAATGTGGCTCACTACCCACCACCACTGCCGCTGTTGCCTTGGCAACGCACTAACCATT
AATTTTCAATTAAAGCAGACAAAGAGATGACAGCTCAGGGTCCATGGAAGATGTCAAGAA
GCAGTATTAATATACGACAAGTGAGCATAATTGTGTGTCCATTTTTCTCAGCTCTCATCT
ATGCTATCAGTGAAATGTGAAAGCAGCAGATAATTTGAGGGTGTGGGAGACGCCGGCCAC
TGTTTTCTTTTAACCAAGACGCCTCTGATGTATCTTTCTGAGAAAGATGGCATTCATCAT
TACTGTTATGAATATTTTGTCAGGGATGTTATTATTTTCATTATCACTCTATCAAAAAAG
ATGCTATTTCACTTGTG
>NODE_19_length_610_cov_7.439344
CACCACTTACAGTCTATCACTGTATATTTTTATTGATGAGGCCTGACAGCACCCCAATTC
CAATATAGCATTCGACATTTGATACGTACACCCCACCCTTAAAAACAAAAAAAAAGAAAG
GAAAAATGTACCTCTGCCTCCCTCTCTCAGTCCACAGACTCCACTCCATAACAGCAGGCC
CTAATTTCTCTTTCCAGTCATGGAATATGATAATTTTCTTATTTGCAAGAAATATCAATT
GCTCAAGGCGGACACATAATCATTGGGGAGGAAAGGAGAAGCTACCTGTGTAATGTGCTT
AACAGGCTAACCCATTTAGCCGCAGGCGCTGTTTGAAAATGAGAAAGTGCTGATGGTCAA
AATCAATTTTCCCTGTGTCCAAATTACTCCCTGCCCGGCTTAGAATTTCACCTAAATGGC
CAAACCTTAAAACACTGATACTAATTCTATCATATTAGAGCCTGGTCATATAGTTGAAGT
TATTGCTAATGCTATTTTGCTGTATTTATTGATGTAGCTAGATGGCTCGAAGGCCAAGGA
GCAAAGAGTTCTGTTACTGCCTTTGTGTTTGTGTGTAGATGCATATCAGTACAACTCAGA
GCAAGAAATGCAATGCAGCTATCAGGGATTAACAGTCTTTTAGGATGTTTGCTGCTTGGG
GGTTCACATATTTCATAATCAAGAAAAAAAAAAACCCTTAACAgtcacattttctgcgtt
atgtaatgttgaaaacttcatggagagtaatcct
>NODE_20_length_307_cov_2.029316
TGGGGTGGGAACTTAGGCAAATAGCGCCTGAATGGAAGAATGTCCAATTTATTCGAGGAC
TGCTTGTCCTTCGATTGGCTCTACAGGGGAAAATTGTCCCCTGGAGCAGACTGCACTCTA
GATCTCAGGGACAATTTGTCTTCTGAGACAACACAACGCCATAAAGCGTTACCAGATTGG
GTTAGCGTACGGCAGTCACGTACGGAGAGGGCTGAGGCCCCCAGTGGCAAGGCTCAATGG
GTGGCGGCGCTGGCGGATTAGTTTAATGGTCCCTTAAGGGACACAGGGTCGACCCCCAGA
AGGGGGCCGGCGGTGCACGGGCACGCCTCCCCAAGAGCACGCCACCAGGGTTCTCACCCT
CATCCCTTCCTGTTTATTATATTTTTCTCCCTTTCCCCCAAAGGAAACTTATCAAAACAC
CCCCCACTATATAATAAAATAAAACATTGGg
>NODE_21_length_418_cov_6.641148
GAGTTTTTGGTGGCCTTGCCTGTGTGCTGCATTTCTGCCTGTTTACCCGTTAGAGGGGTT
AGTTCCCTGATCCGTGAGAACTCTGTAAGTGTCTGCCTGGTTGATTAACTCCACATCGCA
GCACAACGTCTTACCCCTCACTGCATAAATGGGCTTTAATTGAGGGAGCTGGCTCCTTAG
CAGGGAACCTCTTTCACTCTGTGTCGATTAAAACGTCATTTTACAGCCAAAAAAGAAACA
CGTTCCCAATCACTGCCCTTGAATTATTGTTCTGTAGCTCGAGGCTTGTATTTTAAAGTC
ACTGAATAATTGCAATCAGATTATTCTAATCAAGTGCTGGAACAGTAATTACAGGTTGCA
GTCATTTAAGCTGCCCTGGAAGTCCCATACACACTGCTGGTGCGCATATTAAAAGTTTAT
GTCGCAGGAGATAAATTTAATGAAGAGGATTGTAATCTTTCAGCTACTTTTAGATAGGTT
TCAGTCGTGTTTGAGGACCTCAGTCTCAGCCTTCTGAATAGCTACGCCTGAGCCATTTAT
GGTAGATATttttcgtaccctg
>NODE_22_length_500_cov_4.208000
TCCTCTCCTCTTTCCTCCTCCTCTCCTCTCCCGTTTCTTCCTCCTCTTCCTCTCCTCTCT
CCCTCAATCTGTCTCTGTGTTCAGTATGCGCTGCTGAGAGGGCATCATTACGGAGCCCGT
ATTTGAGTCATTTTGATTTAAGCAGCCAGACAATGGCCTGTTGATTGAAGCAACCAGAAG
GCAGACAATAGGGTTCTATGCCACATAATGCGCCACCATTTTTTCTGAGCTCCCCGCTTT
CAGAAAAGGGCCCCGGCTCTCCATTGTGCCTCTCCCGGAGGGAAAAAAATGGTGCTTGGG
GAGGAGGAATATTTTCCCGTGGTATGTCATTATTTTGCAAATTTCTATTATCTCATCATG
TTGTCTTCATTGTAATTGCAGCTAATTAGGAGGCTAGTTAGGAGCCTGGGCTTTGAGGCT
GGCTCGGCTGCTGAAAGGAGCCCACCGATTATGGCCCCGACAAGAGAGGAAGCAGGAGAA
AAGGGGAGATTAATGCTGTTACCCAGGAGACACTGGCTTCCATCTGCGGGGAACAATGCA
GTTTTGTTTTCTCCGGGATCCTGCTCAGATCAACAGAATGGGGGCTAGCTCTGCTCTACT
CTGCTTGGCGACAATGCCCAATTCTGTCTTACCGGGAGGCTCAg
>NODE_23_length_653_cov_6.366003
CTCCTTTGTTTCAGGAGGAAAAAAATCTGGAAAAAAATAAACCAAGCGTCAAAAGCGAAG
CCACTGACGGCATTTCAATCTCGTTTGAATCGGTTCAGTCTCAACACCTGCAGCTTTCGA
GGCACGCATCAAGGACCGGTCTAAGTAGGCACCGTGCAGCATGATTAAATTTAAATAAGC
TGACTCTTACACAGTTTGTTTGTTTATTGAGGCAAGTCGGGGGGTTGTTCTGAGCCTCAG
AACCGCATTTAAAGCTGATCTGGCTCCTTCAGACAGCGCTGCATCCGACTTCCTGTTGTC
GACTCGCGGTTGCCACAGAAAAATTGCTGCTGCAGCCTTAGACAACCTACAGCACTTTGT
ATGCCGAAAGAAAAGAGTTAATTAGAAATACAAATTCTCCCAGATTGTTATTAATGGGAA
CTGTAGAGTAAGCAACACATATTTTGTGCCCATAAGTAATTCTCAGGTATCTTTGATCTG
TGGCCCACAGCGGATGCTGCTGCGTGCCGCTGTCTGGCTTCTGGGATTCTGCCAGCGCCA
GACATCTGGCTACTTTGTTATCATTGGCTGATCTGCTCCCGGGAGGCCACTCTTGTGACA
CCAGGCAGAGAGTGTCCTGGCAAGGAAAATTATCAGCACATTTTGAGTGGATTAGAGTTC
CAAAGTGGTCTTCAAATCTCTACAGGGGTCTAGTGAGCCATGCTCTACTGGGGGTTCCTC
AGGGCTCTGTTTTGACACCACTGTTGATTTGAAAGGCAGCGAGGGTATGACTCCCACTGT
tgcatcacaggtctcag
>NODE_24_length_587_cov_6.054514
TTTTTCTCATCTAACTTAGTCTGTTAGTCTGTTTCAGGAGCAGCAGATGAGTGCAGACTG
ATGAAACAGACTAACAGACTAAGTTAGATGAGAAAAAGAGAGTTGAAGTAGCAAAGAGGG
AAAAGGAAGAGAAGGGAACAACACAAAGAGACAGAGAGAAAGCAGAAAAAAGATGGCACT
ATGATACAGAACAGATTGTGCTGATTCTACTCTCTCTCTCTATCCGCCTTCCATCAGTGC
CCCCATTCCTCAGCCAGACACTTTCTTAAGCTAAACTAAATGGGCTAATTAATCTGGGCT
AATGGTGGGTGACAGCAAATATGCTAGCACAATTATCACCCTATTAAAGATTCATATTCC
AACCCATAATTGAAAATGAAAAGGTGGGGTGAAGGGAGGATGGGTGGGAGTGTGCGCCCC
CAGCCCCCCCACACACAGCCAGAAACTCAGCATCACATCTTATGAATTGTTACTTCAGCA
GCGCATGATGCAGTGTGATTTTATGGCTCCAGACGTTTAATTATTGGGATTGGGCAATAG
TGGGTAAATGAATTACAGACAATTTATCTAAGCATAAAACTAATTTGAAaacatgaatgt
ggttttagtcctatattgtagttctgtctaattccttcaacacacactgctgtgtagtct
aatcatcatgcacagcaaatgtgtctgtcagtttggatcttcagttgattccgccttggt
cataagtctct
>NODE_25_length_692_cov_6.656069
GGAAAGCGTCGCCTCCACCACGCTGGATTGCCATGTTCAGGGGTTTGTACAGACCCAGGA
ACTGTGTGACAAGCTGCTGGCTGTTTCCCTTGGGGCTGATGGCTTGGCCATAGGGGTGAG
TCCGGGTGAGGAGGTCGCCAGGTAGCCCCAGCATCATCTGGCTGCCGAGCTCTCGGGATG
CGTCGGCGGAGGCGTGGGCCTGCTCCTGATAACTTGTGAAAAAAGTATGGCTTCTGTTGT
CTCTGCAGCCAGGGAAGTCACGATACCTTCCAATCCCGCCATGTTGGTTAGCTCTTGATG
CCAGTTGATCAGTGACGGGTGGCATGCCGGCTCCAGAAAGATTGGCTCCAATGATAATGC
CCCTAGGGCTGTGCTCTAAACGGTGACTGGGGTATCCAGAGTCTGAAAAATTGGGAACCG
AATGGTCAACATATGCACTGGACCTCGTCTCAGGGTAGTCTCGCAAATTGTGCGAGGGGC
AGAGTTTTAAGGAACTGCCAGTGGGGTGTCCCATGTGCTCTCCTGCCAAAGGTGGCAGCA
CCACGCTGGGTTCAGTATTGCTCTCCCCGGGGTTGACGCAAGAGAGAGGGCAGCCACTAA
ACCTCGAAAGGCTTGTCATGTTTTGTTGTGAGTTTGGCTATGAGTTTGCAAAATCAAACC
AATTCAGCACTCAGGATACACCTAGAAATCCCGTTCCCCCATTTTCCTTGTTGTATATCA
TCTGCATGTGAAATTCTTGGCCGTGAACTTCGCAGAAGTAGGAACCAGACTCaatttcgt
taaagttggtgtgagtcccatgccgttcactttgccctcttgatttgtggcaataa
>NODE_26_length_570_cov_10.652632
AGCTAGGAATTCTAACCTCCATTCCCCTGGTACTCCCGGATGTAACTTAGAATGTCTACC
AAAGTTCTACCTCCGTTCCCCTAACCTCCATTCCCCCTGGTACTCCCGGCTCTAACTTAG
CTAGAATTTCTACCCCCATTCCCCTGGTACTCCTGGCTCTGACAGAGGGAGAAAGTCTAC
CTCCATTCCCCTGTTACACCTGGATGTAACTTAGGGGAACGGAGGTAGAACTTAGGTAGA
AATTCTACCTCCGTTCCCCTGGTACTCCTGGATGTAACTTAGAATGTCTACCAAAGTTCT
ACCTCCGTTCCCCTAACCTCCATTCCCCCTGGTACTCCCGGCTCTGACAGAGGGAGAAAG
TCTACCTCCATTCCCCTGGTACTCCTGGATGTAACTTGGGGGAACGGAGGTAGAAATTCT
CCCTCAGCTACACCTGGATGTAACTTGGGTAGAAATTCTACCTCCGTTCCCCCTGGTACT
CCCGGATGTAACTTTGAGCTCGAAATCCTAACCTCCGTTCCCCCTGGTACTCCCGGATGT
AACTTTGAGGGAGAAGCTCAGTTAGAATTTCTACCTACCTACCTCCGTCCGTTCCCCTGT
GAAATAGGCTCGCGGAGGATAGGGACCCTAGGGCTGACCTGGCTCTCCGGGAGAGCCCGT
TCCTCCCGCACTTAAGCACCCGCCCCGCCCCACCGACCGACCGACCGACCGAGG
>NODE_27_length_423_cov_5.269504
CAGTAGCGAGGTAAATAAACATTTGCTTAACTTTTGTTCATTACACACTCCTTCTGCCAC
TTAGGATCTAATCGCGGTTACTGGCAGGTAGAGCAGGCGAGTCCATGTCTGGTTAGGTGC
AAGTGCTACTGCCTCTCCTCCTCTCTCTCTCTCTTCATATTATATAAAGAGTGGCAGCAG
GCAGAGTGACAGACTGCCCCAAGAGATGACACCTGTCACTGAGGGGAGTGCTGCTAATCT
ACAAGCCTCATTTTGTTTGAACTCTTTGTCACCTTGCCGTCAAATCCTCATCTTCTCAGT
CACTGCCAGCTTCCCTCCCCTCTGCTTCTCTGCTCGCTCTGCTTTGCCCAGTCTCTCCAC
AATATATACAGTACCTCCACCATCACACACAGCACACGCTCCACCACACAAACCAGTGTT
CTCTGGTAAAACATGTTCCTGCTTTTATTGAACGAGCATTGTGCCCGTCTGTACTCCTGT
GTGTCATTTTGGGTTATTTATAAATGAATACATAGTGAGTACTTTTTGCCAAGGTCCCCC
CAAAAAAAGTAAAatcttggcagttca
>NODE_28_length_450_cov_10.055555
TTTCTTTTTCTCCCCCCCTTTTCCCTTTCTCCCTCTCGTCTTCTACCACCAATCTCCTCC
CTTCTTCTTCTTTTTTAACCCCCAGAAAGGCATTGTTTGAGTCAGGGCTTGATCAAAAAA
CTGTTGCCCGCCAACCACGGGGCTTTCTGTAAATTCAATAAGGCCACCTTAAAGATTTTC
CTAATTAATGGATGACATCTTTGGCTGGAGGAGAGGCGAGGCATTCTGCTCCAGCTCGCT
CTTTGTTCGCCTCCTAATTAACTTTCCTAGGTCACTCAGGTCCCCGCAACCTGAGAGTGA
AGAGCCCCCATTGAGGAGGGAGTTGTAAACTTACTTTTTTTGCCTCGGCACTTAAAAGGG
GAAAGCAACTATAGGGAACAGAAAATATCCTATTTAAGTCCTTTGTGAGTGAACTGCTTG
CACATGTTCCAATAAAGGAAGTCTTCTAAATAAGCTGCCATGTTGCTCTCCGCTCCCCCT
CTTTCTCCCTTATCCCACCTCTTTCACTCCCAGCTCCACAGAAAGGTTATGAATGATAGC
TCTGGGTTGAGGGGGGTAAAGGGCCAAAGGACAGCATCTGGgcattgtagaatt
>NODE_29_length_666_cov_7.558558
ACAGTTCTGGATGTTACTAAATTCTAGGCTCAATGACTTTAACCCACTGCCACTCCTCTA
AACCCATCACAGTCTTGCTAGTATTGGAGCTTGGCAATGATTTTCAGAATGTTATATTAG
GGGGGGATGCCTGCTGTCCCCACAGCAATGGTAGTGTTAGTTGATATTGCATATTTGGTT
GTTGATGCAGATTGCGCTGCAACAGATAAAGTCAATTCCAGGAAGCAACCTTTTTCACCA
AAGTCAAGCATAGCTGTAAGACTTCTCTGCTATCTGAAAAATAGGTTTGAATTGCATGCA
ATTTGTGGCAGGCAGAGCACTCCAATGGAGGGAGGCTATTAGTGAAATGCCTTGCCACTG
TCTCTTTAAATGCCAATAAATTCCCATCATTACAGAATCTGGCAGTTTTCCTCCCTGTCT
GCAGCCTGGGTCTTTATCTCGCTCTGCCTCAGTCTCTGAGCATGTAGATCTGGCCCAGTT
AGATTGTCATACTTAACAAACATTAATGATTAATTTCCTCCACTGAGTCAAATGGGGCTA
AAGGGATGACTCGATTCATCTTATCGCACCACAAATTAGCATTTCCCCATATTCTCCAGC
ATCAACTGTGCATTAAAATTCCACATTTACCATTCTGGGCACTGGCAGCTGTGGTGAAAG
AGCCAAGGAGATCTTCCTCCTGTGTTGCTGGAAATTCTGATTACTTCTGTGTTATACAAA
GAATAATTAATTCTGCCACTTTCTGCTTGTTACTGTACGTGTCTGACTGCTCTGAGTCAA
ATTACTCACTGAGGGGTTATTTaaaaggtc
>NODE_30_length_468_cov_10.074786
CTCAATATATAGATATATTTTTTTTCTTAAGAAAAATAATTCAACTGTATCGAAAGTTAC
AAGTTCACAGTCACTTTGGTAAAACACTTGATTACTTGGAAATCAACCAGTCAATCTGTT
TACCGATTGAAAAAAACAAAACAAAAAAACCCATGAAGTACATAAATGATATTTGCTGTT
TAAATAAAATACATAATTTCCATGATGATGTAAAAACTGGAATGGCACATTAAGTGTCAT
ATGAAACATTTACAAAACATTAATAAAATTTCCCTGATAAATCAAAGTGCATATAGACGC
AGTGCACGTAGTCCATCTGAATGTTTCTTCAACGTTAGCCAAACGTTAGCCAGCCCCACG
CAGCAGGCCAGTGAAGCCACAAAACAGTTACCCATAGTATAGAATATTATAGAAGAAGAT
AACAGTCATGAACATTATTAAATACAGTCAACACCAATGTTATATACAGTATCGCACTGC
TAGGTCTGGCTTGGTCTCATACAGTCCAACTCCAGCAGAAGGAAACCTTGGATAGCTCGC
TACATAGTCACAACAGAAATATGTGATCACAATACAATGACAAGTCTGAAGTGTTTTTTT
TTTTTTTTTCTA
>NODE_31_length_560_cov_8.480357
TCCTCCGCCCGTCACCAAACCCTCTTTCCCTTCCTTCCTCTCCTCTCATACCAACTTAAA
TCGTTCAACGTGCCTTTTCTCCTGCTGCCATTATTCAAAAAGATCATAATAGTTTTCCCT
GTGCCCAAAGCACAAAAAATCAATTATTTCCCCACAAAGACTTGAAAGTACTTAGCGCGG
GCCTGCGAGGGGAAAAGCTGTGGGTTATATCAAATTGAAACTGCACTCATTACACAGGCA
CACAATTAGTTACCTCTGGTCTGCCTGCCGCTCTTTAATTTCCGAAACGGCATATCTGTA
TTATAACAGAAACAAGCATGCAAATGCTATTGTTGGGGATTTAGAGAAATCAATAGGACG
GCTGGCGAGAGGCGTTTGGTGGCGCTGTCACTCAAAATCTGCTGCCGGCGACTGATAAAG
GTCTGAATTCAAATTAGCGCCAAAGCCGGCCAGTGACATCAGAAGTGACATCCGAAATAA
AAGGGACGGCTTCATGATATATGTAATTATTCTCCTCGCATTTGCGCTACATTTTTTTTT
TCTTTTCGCTCTCCCTCCTCTTTTCTCCCCGTCCCTCATTCTCTCTTTCTCCTCATTGTG
TGTACTTGTGTAACTGTGTTTTGCATAAAGGGATTAGGAGTGCCTTAATGAGAAACTGTA
ATTGTTTTTTCAGCCTCGCTCTATggatatgttcgcatgtgtgt
>NODE_32_length_938_cov_5.638593
TTATTTTTATTTTTCTAATTTTAATGTACATTTTTAGACAGAGGGTGCATTCGTAAAATA
TCATTAAGAGTTGTGTAGTATATGTATAGTAGCAGGCATTGATCCAATTACTGGCCAATA
AAACACAAAAACTTATTCTGCTACTTTCTATTTATTATCCAAACTTTTAATGACATTTCC
CACATGTATAATGTGCATTACACCACATAGTGAGCTAGTATTCCGCTCAATGTACAGAAA
AAGATTCTCAACACTCCCAGTGCAATCATCTTGTAAGTACAAGCTGATAACACAGACCAC
AGAGATCAGTCTCTGTTGGATAACCTATACGCTCAAATAAGAAGTGGTAGGGCGCCAGCA
GATAAACCATGAATCCGTTTCCTCCCTCTCTTCCGGACTATAGTCCCCTGAAGCCGGTGA
CTTCCCTGTCTCCCCGAACTCTCTGCAGCACCGACTGGTGGTGCAGAAGCACTGCTGATT
AGCATGCAGTAATGATGGTGAGCTGGGCTCCATTGTTCTAACACCTCCCCTCTCCTCCGC
ACCAATCTGTCACCATTCAGTGGGCTAGAGCTGCCTCAAATGCTTCTCTCCACAAATGAG
ATGGATAATTAGTTGCCCCTCACGAATGCTGCACTCTTCTCACCCCTGATTGCTTTCACC
TTCTTGCTCCTGGCAATTTTGACACCTTGTAATCAGCCTGCTACTTCTCCGTCTCAATCC
ATATCCCTCTCCTTTTTTTCCCCCTCTTTCATATTTTTTTTTATAGCTCTTAAATCTTGT
TCAAATCTACCAGCTCTAGTAGCAATTGTCCCAAGGACAAAGATGGATCTTATACTCCAC
TGAAAAGGATGACCATAACTACGCCTTAGACCTAAAGTGGAATTTTACCCAAACTGTTCA
CATTACTGTATACACAAGTAAATATAGAGTACGGAAATACACACAAAAAATCTAGCTGTC
AGTACGAGTTTCCGCTTCCAAATAACAATGAATGACAACATAATTATGAGCAAGCAGCTG
TTCATGATCCCAGAGAGAAAAGCATGCAGGCTGCACAATGTTCGACTGTTCACAGATTAA
Cc
>NODE_33_length_578_cov_6.271626
TTTCTTGTTGTCCTGTGGCGGGCAGAAAGGCTGTGACTCAGCCGTTTGCATGCAACATTT
GAGAATAATGGATGTGAAGGCACACCAAACACGGACCTTTAAAAATGCATGAGTGCCCCC
CAAAAACCTCCCTCTCCCTCCGCAGAATAGAGCTATCACTGGTGCCTGTTATCTCCCCGA
ACCCCCAGGTAGAAAATGGTAATGATACCACTTAACATCGCTGCACATATGGAGGGAAAA
TGGAAATGCCAACAGCACCTCAACTATAAAGCAAATCAAATTGAAATATTAATCCGCTGA
TTAATATAACATTATGAGAGCCCATTCTCTTTGTTGTTAAACAACAAAGGGTTGCAAAAT
AAGCAACTGCCTAAGAGGTAAGGGGTTTAAAAGAGTCCCACAGAGGTGCTGAAGCCCCTC
TCAAACATCATTACTCTGCATAATGTATTCCCTTCCACAGTGCTGAGATTTGATATTGAT
GTTTACTCATTTATTTTTTAATTAACGTTCGTTGTTAATGAATTCTTTGATGAGAGGCAT
TTTGTAAATCATTATCCTTGGAAGAGGAAAAAAGGGATGCATCGCTCTTGCCCCTTATAC
TCGTGACAGTAGAAAAAATGCGGGGTGTAAGGGGAAAAAGTTGCAGCAGAGAAGTAGGGT
CATTGTtgaaagtttgttttttgatgcgttgattttttcctccccactcgcctcccgtgt
tg
>NODE_34_length_411_cov_17.335766
GGCGTGGGTAACCCGCTGAACCCCACTCGTGATAGGGATTGGGGATTGCAATTATTTCCC
ATGAACGAGGAATTCCCAGTAAGCGCGGGTCATAAGCTCGCGTTGATTAAGTCCCTGCCC
TTTGTACACACCGCCCGTCGCTACTACCGATTGGATGGTTTAGTGAGGTCCTCGGATCGG
CCCCGCCGGGGTCGGTCACGGCCCTGGCGGAGCGCCGAGAAGACGATCAAACTTGACTAT
CTAGAGGAAGTAAAAGTCGTAACAAGGTTTCCGTAGGTGAACCTGCGGAAGGATCATTAC
CGGTTCCGTCGCCCGGCAGCAGGAAAGGAACGGCAGCCGCCGCCCCCTCCTCGCTTCGGG
TCCGACGAGACGCACCCAAAGCCGATGGGGCTCGTCCCCAGAGGGCTAGCGCCCCCCCCG
CGCACCGCGGGCGGGCGCGACGCGCACGACCCCCTCCTTAGTCTTGGGGGGCCAGGCCTT
CCGGCGAAACCCGCCGGGACCTCTCTGGCCCGCCGCTCGGAACGTCAAAAGAAGCGCGGA
CGCGTCGGGCCCCGG
>NODE_36_length_681_cov_36.511013
CAGCTAAGAGCATCGAGGGGGCGCCGAGAGGCAGGGGCTGGGACAGACGGTAGCTCGCCT
CGCGGCGGACCGTCAGCTCGATCCCGAGATCCAACTACGAGCTTTTTAACTGCAGCAACT
TTAAGATACGCTATTGGAGCTGGAATTACCGCGGCTGCTGGCACCAGACTTGCCCTCCAA
TTGATCCTCGTTAAAGGATTTAAAGTGTACTCATTCCAATTACAGGGCCTCGAAAGAGTC
CTGTATTGTTATTTTTCGTCACTACCTCCCCGAGTCGGGAGTGGGTAATTTGCGCGCCTG
CTGCCTTCCTTGGATGTGGTAGCCGTTTCTCAGGCTCCCTCTCCGGAATCGAACCCTGAT
TCCCCGTTACCCGTGGTCACCATGGTAGGCACAGAAAGTACCATCGAAAGTTGATAGGGC
AGACATTCGAATGAGACGTCGCCGCCACGGGGGGCCAGCGATCGGCTCGAGGTTATCTAG
AGTCACCAAAGCGGCCGGGGCGCCCCGAGGGGCCACCCCGCATGGGTTTTGGGTCTGATA
AATGCACGCATCCCCGGAGGTCAGCGCTCGTTTGCATGTATTAGCTCTAGAATTGCCACA
GTTATCCAAGTAACGGTAGAGCGATCAAAGGAACCATAACTGATTTAATGAGCCATTCGC
AGTTTCACTGTACCGGCCGTGTGTACTTAGACTTGCATGGCTTAATCTTTGAGACAAGCA
TATGCTACTGGCAGGATCAACCAGGTAGCCCAGAAGCGTGCGCGCGGCAGAGGGAGGGGG
GGAGGACGTGCGGACGGGGCGGGCGGGCGTACGTACGTACGTACG
>NODE_37_length_670_cov_6.104477
GACACAACGGGCTTTCCAAAACAATAAGCGGCATGAGGAACAGATGTGAAAATTCATAGA
GACTTGATAGATGCACTTCTGCTACAGAATGCAGTCCATTAAAGACACAATGTGAGTGGG
TACTGTAAAAAGGATAAATGGTAAGGCTCTTTAAGTACTCAGGGATGACCCTCAAAACAT
GTGTGTGAAAGTAATGTTAATTATAAAGTAGTATAATACTTGAAAATGAGGGTTTTCCGC
TTGCTAGTTATGTGCATTGGCACTTAAAGCCAATACAGTTCAACAAAGCTATGGATGGCG
TTTCAGGGATGCTGAAGGCCATTTTTGCTCTGTCCCATCCTTACCAGCTGTATTTGTTCT
CTTCAATAAATTCAAAGTAGCCCCTTCCATGTTCCTCCCGGCGTCTCTTAACACCCTTCT
TATTCTTCTGATCAGCATTCGTGTCTTTGTCCGCATCCCCTTTGAAAATAGAACAAAGAT
ATAGAATGAGGTGCTCCTTTTTGTGAGAGAGAGAGGTCGGACTGGCAGTGGGGTTCTGGC
CCACAAAGCCCGTTCATTAGTTACATTGTGTCGACCATAATCATCAAAATTAAGGCTACT
AAGAGGCAACACCTCATAATTAATAAATAATTAATATAAAAACAATACAATCATACTCCA
CAAATTGTAACAGCTCTTAAAAGACCAGGTAGTAATTACAATAGCAGCTGGCCAAAATTA
ACATTGTGAACAGTGTTTGCTGGGGCTGGAAAGAACAAGTCTCTGCAAAGTAAAGGGTAA
tcaaccctgctataaagggtcttaaatatatatg
>NODE_38_length_538_cov_5.421933
AAAATGGAGCTGAGGATAAAGTGTTCACACAACAACCAGACATGATACACTGCACTTAAC
CTTTGCTCTGATTTCAAACTATGCCACAAAAACCTGCACATTGGCAGCGGACTCTATAAT
CCTAAAATCGGGGAGCAAAAAAGCAAAAGTAGTCGTACATTCGACTATAAGAAGTAAACC
TACACCAATTTCTGTGTGCTCTATGGTGTGCTTTTTTTCCCTCCTCCTCCTCCAACCCCT
CCCCATGGCTGAGTGAAATGGAATTGCCTCTCACATTCAAAGACAGCTCTAGGAAGGTGA
TAATAGAGCTACTCCCTGCTGTCTGCAGGCAGGAAATAGGAAAGTGGCATATGGGGCCAG
GAACCAAATAGAGAGGAAATGTGACCAGGCAAGGGAAGGAACTAAAGGAAAGGTTAATGA
TCAGTTCTGAATTCTACAGGGAAGAGAACTATGTTCCAAGTTGAGAGGAAAAATAAATCT
GACTTGATTTATGTCTCCACCACTCACGTCTCGGCTGTCACAAACAAACACATGGAGACT
AGTGTATTTCCTTGACAAACTTTGCCAATGGTGAGGCTCATAGGTAAAATAAATATAGTG
ATCAATTTGTTTTGCTGTTTGAATTTTCAATCCATACacctgcaagaactagaggacgat
gcacgatgcaaaaaaggtatag
>NODE_39_length_455_cov_7.068132
ATGGCTTATTCGCTCGCAAGGTTACAACAAAGAATAAATCAAACTTCATTAAAAGTCTCA
GTAACTCAACGCATGAGCACACAAAATCATCACAGAACCAACCAGATTATATTCCAAACT
AACTCCATGCATCTCATAAGGAGGTTGTTTTCCTTTTTCATATTTCATAAATATGAACCA
GGGTGGTTTTTGTCTGTGCCTGTCCATTTATTACCATAAAAATCAGCTGACTGAAGTATC
TCACTATCTGTGGAGGCAATTAACTGTTTTGAGAGAATGCGTAATACGGGACTTTGTAAT
GGTATCATTTGGAGTCAAGGCACAGATGCGCCGTGCGGAGCCATACTGTAATTAGAGAGA
AACGCTGTACAGGTTTTCCACTAATTAGCAAATTATGCTGAAAATAGCATCAAGCTAATT
AACAGTTATTATGGCATTTTTGAAAGTATGACTTTAATTAGCAAAGTCCTGACGCAGGCA
ATTTCAAACTCGTCTCTGAGAAGATGAGGAAGAAAAGAAGGGAAAAAAAAAACATGGGGC
ATGATCAAGAAGATACCCAGATTATTATGATgctgtcaaaaactaaaggaaggggagaa
>NODE_40_length_600_cov_6.931667
GATATTTATCATTGGAAGAGAGAAATGCACTCTTAGGGCGAGGGCCGAGTAGGATAAGAC
ACTGTGAGTATGTAAATTAATTGTAGTATTCATTAACTTAAAAAATAATACCCAACACTA
CCAGGGAAGTGCACATACTCCGCTGTTTGACCACATTAACACTAACACGGACACACTTAA
AGATACCAATATCTGGTTCTTAGAAAGAACAGATGGACACATAAGTGCGAGGGACTCTGG
GCTTGCCAGTAGAAAGGTGGAATGAAAAGGGGAGGAGGAGGGGAGGAGTAATTGCACAGT
CCTTTGCTGAATTGTTCTGTGGATGCAAATTTAAATCCCTCCTATTATTTTAATAATCTG
CCTTTTACTGCTTGTGCTCGGATCATTTGTTTGCAAACCAGGTTATTTGGAGAGGGAGGC
TCGGGGGTAATTTCATGCTTTGGAGCATTTATATCTATAACTTAATGAGGAGAGGGCCTG
TTGTTTCCTGGTAATACACTGCTAGAGGGGAGCAAACTTTTTATTCTCCGTTTAGGGTAC
TGTTAGAGGGCAATAACGTGGGATTACTCTGATGGAATTAAGGAGCAAACTGAGGAGAGA
CCTAATGCAGCTTCTGGTGATAGACCAAACTTAATACTGATGTTTTATTTAGGGTTTTTT
AGGTTCATGGGATGTACCATAGGAGATGGGCTATCCCATTTGCCCATCACAATAAGCTTA
CACAGATTtcttcagatttaagca
>NODE_41_length_357_cov_6.599440
GAGCAAACACAGGACTGTCACCCTTTTCTGCGACTTTTAGCCAGTTTAGATCTGATATGT
AACAATAAGTTGAGTGCACTGTTTGGCCTATGTGTGTTGGGACGAATTTGTTTTACTTTT
TCTTTCGTGTTACAACTGTGTGTGTGTGTGTGTGGGCGTGTAAGACTGTGCGTATGTGTT
TGTTCTTTCTCTTTTGTGAATTTTGGGTAATTTCGAGTTTGACTGCGGCTCACCCCCGTC
TCTTCCTGTGTGTCTTGTGTAGGGCTGTTAGTGCAAGACCTTACTGACACCATATTAAGT
TCATATGCCTATAAGTCCCACTACCTTCTGACTGAGTCAAATCGTGCTGAGTTGAAATTA
CCTATGATTCCCTCTCCTTCGTCAGCTACCAAAAAGAATGTTGGGAAAGGTAACTGAACA
GTTTTTCTCTTTCTCCTTTGTCCCACTGGTCTGTGTTTGTGTTGTGCCTGCTCCCATTCT
GATTTAGTTTCCTTTTTTTTT
>NODE_42_length_1427_cov_4.307638
TTCAGCAGTGATAAACATTAAGCTATAAGTGAAAACTTGACTTAGTTAAAGCTAAGAGAG
CCGGTAAAACTCGTGCCAGCCACCGCGGTTATACGAGAGGCTCAAGTTGACAGACAACGG
CGTAAAGAGTGGTTAAGGAACTCCCCAAACTAAAGTCGAACGCCCTCAGAACTGTTATAC
GTTTCCGAAGGTAAGAAGCCCCACTACGAAAGTGACTTTATCTCCCCTGACTCCACGAAA
GCTGCGAAACAAACTGGGATTAGATACCCCATTATGCCCAGCCCTAAACTTTGATAGAGC
AATACACCCACTATCCGCCAGGGTACTACGAGCATTAGCTTAAAACCCAAAGGACTTGGC
GGTGCTTCACATCCACCTAGAGGAGCCTGTTCTAGAACCGATAACCCCCGTTAAACCTCA
CCCTCCCTTGTTTTTTCCGCCTATATACCGCCGTCGTCAGCTTACCCTGTGAAGGCTTAA
TAGTAAGCAAAATTGGTAAAACCCAAAACGCCAGGTCGAGGTGTAGCAAATGAGAGGGGA
AGAAATGGGCTACATTTCCTAAATCAGGAAATACGGATAATGTACTGAAACGTATATTAG
AAGGAGGATTTAGCAGTAAGCAGAAAATAGAGCGTTCCGCTGAAACTGGCCCTGAAGCGC
GCACACACCGCCCGTCACTCTCCCCGAGCTAACAACAACTTGTATTTAAAAATTTTCACC
TGCAAAGGGGAGGCAAGTCGTAACATGGTAAGTGTACCGGAAGGTGCACTTGGAAAAATC
AGAGTGTAGCTAAGACAGAAAAGCATCTCCCTTACACTGAGAAGTCACCCGTGCAAATCG
GGTCACCCTGACGCCCAATAGCTAGCTCATCCTCACAAAACCAACATTACCTCATCAATA
ACCCCTAATACACTTCAACCTAAAAACAAACCATTTTTCCCCCTCAGTACGGGCGACAGA
AAAGGAAATAGAAGCAATAGAGAAAGTACCGCAAGGGAAAGCTGAAAGAGAAATGAAAAA
ACTCAGTAAAGCCTTAAAAAGCAGAGACATAACCTCGTACCTTTTGCATCATGTTTTAGC
TAGTAATACTCAAGCAAAAAGAATTTTAGTTTGATACCCCGAAACTAGGTGAGCTACTCC
AAGACAGCCTAAACAATAGGGCGTCCCCGTCTCTGTGGCAAAAGAGTGGGAAGAGCTTTG
AGTAGAGGTGACAGACCTACCGAACCTAGTTATAGCTGGTTGCCCGGGAATTGGATAAAA
GTTCAGCCTCAAAAGTTCTTTCCTCGACCTGTCTAATTAGCCTTTTCCTGAGACCAAAAG
AAATTTAGAGAGTTAGTCAAAGGGGGTACAGCCCCTTTGAAACAAGACACAACTTTTCCA
GGAGGATAAAGATCATAATAACTTAAGGAAAAATGCTCTGGTGGGCCTAAAAGCAGCCAT
CCAAAAAGAAAGCGTTAAAGCTCAAGCATAAACCACTACCCTAAAATACTGATAATAGAT
CTTAAACCCCTAAACCTACCAGGCCGCCCCATGCCCTCCATGGAAGCGATCATGCTAATA
TGAGTAATAAg
>NODE_43_length_304_cov_2.023026
CATGGTATCACTTCAGGCTGACATGATGGGCTTATTGGGAGTTGTACCTCATTTTTGTGT
GAGTTTAGCAATCATAATGATAAATGATGAAATCTGACACATAAGGACCAAACATTAACT
TTAATTAAACACAAACAAAGAAACTTAAAATCCCCTCTCCTCCTCTTGGCCTTCTTTATC
TAAAATAATGGTGTTGTCTGAAGAGAGCTCCTCATCCTCTTTGATGGTCCGCAGACATGG
TGAAAACTTCTCCCACTTCTTCCCTCTTTCCCACTTACTTCTTTTCACCCTCCTCTTTTT
CTTCTTCTCCTCCTCCTCCTCCTTTTTCTTCCCCTGCAACTTCTCATTCTCTTCCTCCTC
TGACTGAGACAAAAAAGTATATGATGATTATTAAAGAGTATTTCCAGGACAACACTAAGC
TTTATGCTACAGAACAATGTCtctgaga
>NODE_44_length_520_cov_6.084615
CACTTATCTGTACTCATGTGTCTGCAATGAGCGAGCCTAAGTTACCAAACTCGCAAATTG
CCCTGCTGTCACGCAGGTCCCCTTTAAGTGCGCCTTTTAGCCTCCTAAAGGACAAATAAA
GTCCATTTAATAACTGCACTAAACACTAATAGTCTATGTGTGGTTGACATTTGTGTTTGG
ACTAAAAGCCCCCCTCAGGCCACTGCTGGTACAGAGGCAGGGGCGCGCAGCTCCCCTCTG
TAGCACTAACAGGTCTGCCACAGCTGAAAGCACAAGACAACAGCTCTTAAGACACTCTCT
CACACACTGAGCTATTGATCCGTCTAAAAGAACACACAGTGGACGCCACTTGCCACTCTA
CTTTCAAAACACATTTCTCTCTCTCTTTCTAAAAAAAAAGACTGGACACTCTGCATCACA
GGGGGTTAGACCAGCAGTTTGTATGTGTGGGTATCTGTAAAGGCCCATTTTAAAGACGTT
ACACAGAGCTTTATATGAAATGTCACTGTTTTACTGTTGCACTTCAGTGGTGTGCACAGG
CACATTTTATCCAGTGCAGATAAAGTTTTTGTTTACATTTCTTTGGCAGAAAAGTATGCG
CAGTTGTGACAGTGTGCTCGGCAGTTGTGTAATGTGTGAATACGGtcattttggcgttaa
cttc
>NODE_45_length_669_cov_4.065770
CACCATTGGCTTGTCAGTTTCTCCTCAGCCTTACTCTCTGTGTTGGTGTCTGATCTTTGT
GAGCATGAGCAATGTGTCCTAATGTTGTCAGTTTCATCTAAGAAAACACACAATATGGGT
ACAATTTGCATAAATTTCCAAATGGAAGGCGTGAAAGCATGCTCGGCAACTGTGCCTGTT
TGTTTAAAGTCAGCCAAAGCTCTATAATTAGCAGTGTTTAATTATGGAAATGGCTGCCGA
GGAGAATTTCAAACACACTTCTTCCCTGGATCATTAGTCACAGGGGCAAAAAATGAAATG
CTTTCAGCAATGAAGGGTTCATATTTCAAGCTTATAGCTGCTAAAAGGGTGTACTCAGAA
AATCAATTTTATGAAAGTCCGTTCAGCACTAAAGGGAGTTCCATGCAACTAAGCAATTTT
GAAATAATGTCGGTGGGGGCCTGATTCATGGATAGTAACAGGACTTTGCTCTCCTTGCCT
GGGACATTATCCTCTAAGCTAAGGTCAGAGGTCAACCTCTGGTTTAAATCAACCTCTGTT
TAGCATAACTCGATTCCTAAAGGGCTGCTGGCAACTCCACACTGAATAGATAAGTAGTCT
TCTGTAGGCAGAGAGCATGCAGTGTAGCAGATCAAAGCTTCTGAAAGCTGTCTAAAGACT
AAAGCGGAAAGGGGGAAAGTTCAGGTAAACTATGGCAAGGAAACTAACCTTGACCCCGTG
AAATGCTAGTTACTTTGTACCACAACAATGATGTCTTAATCATAGCCACAGCCTCACACA
TTGGCTGTAAACATACAATTTGTGCATGCCCCg
>NODE_46_length_645_cov_5.720930
TCCGTTTTTACAACGCTATTTTTCAGCTGAGCTATCTTTTCCGAGTTTTAGAGGTTAAAA
CTATAATGAATAACTATTAATTTGATCTTCTAATTTAACTTTTGTATTCCTACTTGCTTT
CCATAGGTCTTTCAGAAGCAATACCTGTGCCCCAGTACACCGCACGTCCCCAGCTATTGC
TATGCTGAAGCTAGAGTTAAAGTTAAGGCTAGAGTTAAAGCTAAAGGTGAAGTGATGATT
TTGTTACTCACCAAGGTAGGTTTTCTTCTTTCTGTCATCCTGAGCTGTGTCTGTTCTCCC
AGTTTTACAGGTTGTTCCTACTGATTCCACTCGTGGTTTTGTCAATAAAATGCTGTCAAA
ACTGACACGTTTTCGGGTTTAATTTGAATCGAATTCTCACTAATTTTCCTGTAATAAGCT
GGTTTTGAGGGAATCTTGCGCTCCTCCTTTGCACGTTAGCCAGCGCACTCCTCGTGCAGT
CCGGCCGTACGATCGCGTGGGAGAGAATCGCTGGGTGACGCGGTGAAGTGGCCAGCAGAT
GGCAGCAGAGTATAGGCAGTCCGAGGGCCTGGCGCGTGTCTCTCCTCCTGTGAGAGGAGC
AGGTTAAGAGTGGCAAGCAGTCGTGGCCTCCTGTGGATCTACTCCAGTTGTAGCTGATGA
ATATTCCTGTTCTCTTTTTGTTCTCCTCTTTGTTTTAGAAGCCTGATGTTGATTTCCTTT
GAAATAGTCGCAGTTGTTTCAATTATTCAATTATTTTAGAAAGTTACTGGGTTTTTTTTT
TTTTTCCCA
>NODE_50_length_441_cov_8.408163
CACATTCTAATGGCCAAATCATTTTGTAATCAGCGTTAAGCATATTAAAAGCTGTCACCG
CCTCCATTTGAAAATGTCACCACCACAAAAAGACAAAATATCAAACTGGCTTTCGTAAAA
GTGGTGGGGGCATATGCACGGAGAGGAGAGGATGCCCCCAAACTACTTTGGTTACACAAA
CTTTGTTTTCGGCCTCAATGCATCAGAGCCCTCTCCCTCCGTCTGCCATCTGCTGCTGAA
GAATCTGTTTCACTCGATGAGCCAAGCCCAGCCTTTATTGGTCCTAATGGCACTATCAGC
TGAGCCGCCAAACCCAATTACCTTTTAAAAAGGGAGGCCACCCCAGCTAATCATGGCTGC
CTAACCTGATTTGCCTGTGATGAAGAGACGGGATAAAGAGCAGTTAATGGAGGGAGAATG
ATCTCACAAATACAAAAAACTCAATTCATTTCTCCGGGAGAGCAATCTGTCCGATTCAGC
GGTAATGGAGTGGAGATTCATTAGTCCTCAGGCCTTAGTAGTAGCACCGTCCCCTTATCA
ACTGAATGACAAAAGAACATTCAGTGTTCTCCGTTTATAGACTTc
>NODE_51_length_635_cov_6.064567
AGAAAAACCAGCCGCACTGCTCACAGCAACTGGCATTTAAAACAATTAAGTTTCCTGTCA
AGTCCCTGTGATGAATTATCCGGAAGCTTTACCCGCTGTAATTCTAAATCTTCCCAACAA
GTGCCTTTGTTGTAGAGAAATTAATGAAAACAAGATTGTCTTTCATAGGAGCTGATCTAA
CAGCGCGACAGCCAGCTGCTCTTCTTTGGGAATAAAAACAGTCAGCATTAAACACAGCTC
ACACAAAATACTTTTTTTTCCACCACTCGTGTGGAAAACAAATCAGGCGGCAGGCGCAGT
GGCCATCTGTTTTGTTATTTGATATGTGTGAATACATGTTGTAATGACTTTGTTTGTGAA
TCACTCTGCGCGGCAGAACACACGAGAGCTCTCGAAGTGCTGGAGTGTTCAAAGCTAATC
ATATAATTGGACACAATAGTCGATGACAAATGGAGACGCTTGGAGCCAGCCAGCTGGGGA
AGTGAATATGTAATCATTGTAAAATCATATCATTTTTGCATATTTGAAGACAGCTTAATA
GAGTTTGCGTGTCAGCACACTATCAAATGATGATCAGAGACAGTGTTGCCGTATTTGTTT
TCCGAAGCGCGCTTTGTTGGACTATTTATCTCTATCGTGATTAAAAGTGTTTCTCAAGAG
TTTGTCtccttttggttcattttgtgtttcattatggtgtgaatgctgcagcagatttgg
gacaaatggccggttggagtttttaaaaagtactatgatgcagaagtaaacagcctaca
>NODE_52_length_445_cov_8.213483
TGTGTGTGTGTATGTGTGTGTGTGGTTGTGTGTGTCTGGAGCTGCTGTTGTTGCTGTTGC
TGCTGCTACCGCTACCACTTGCCTCCGTCTCCTCCCTTCTCTGGCCTAATCAACAAAACA
GCCTCAGCTGCCCCTTCGGATCCCCTGCCAGGGTCCCTATCATCCTCTGATCAAATATTA
ATGTGTGATACTGAGCTTGCTCACTAATCCAAAGCCAATTAATATTATCTGTCAATTATT
TACAGATCCTGAGGTGCGGAGGCAGATCCCTGAGGACTACATCGGCCAGGTTCAGAATAC
GTAATTGACTTCCTATTTCGCCCCCCACCTCAACCCCAGCCTCCCTTCATTCTTTCTTCC
TCTCTACGTCTTGCATTTTCTTTCATTTTTCCTCTCTTTTCATCTCCTCCTTCCTTTTTT
GTTTATGTCTGTCTTTTAAAGCCTAAATGGTTGTCTTTTCAGTGGTTCAGGGCGAGCGTT
GCAGGATGCTGCCTGGGCATTAGCATTGCTGATATATCTGACATTGCGGGATGGGGGCGG
CAGGGGAGCTGCGCTCTTGCTAAGGctttgtgtctgactctcactcata
>NODE_53_length_182_cov_2.263736
CTGGATGTAACTTAGGGGAACGGAGGTAGAACTTTGGTAGACATTCTAACCTCCATTCCC
CCTGGTACTCCCGGCTCTGACAGAGGGAGAAAGTCTACCTCCATTCCCCTGGTACTCCTG
GATGTAACTTAGGGGAACGGAGGTTAGGTAGAAATTCTAACTGAGCTCGAAATCCTACCT
GCCTACCTACCTACCTCCGTCCGTTCCCCTGTGAAATAGGCTCGCGGAGGATAGGGACCC
TAGGGCTGACCTGGCTCTCCGGGAGAGCCCGTTCCTCCCGCACTTAAGCACCCGCCCCGC
CCCACCGACCGACCGACCGACCGAGG
>NODE_54_length_308_cov_8.704545
AATTCAAGGAAGGAGTTGTGGCGCAAAGCTGGAATCACGAGCGTAAAAGTCAAATCGAGG
TCCTTTAAAGTGTTCTTAAAACGAGCAAATCGTGTTTCTCTCTCAGTAAACGTGATGCAT
ATGTGGCTAGATCGCGATCTGGTTTTTGAGTTGGACATTTTTTGCAGTGCACGGAGAGGA
TTTTACTATGTGCGCAGCCAGACCCCGCCTGCTCACTGCGCGTCACTGGCGAGTAGTGTG
GACGCGGAGTCACTCCCCTGCCTACTTTTAATAGCTTTGTCATGTGATGGAAAGCAGTTG
TAAGACAGGTGCCCTCGGTTCATTCTCGGCGAGGGGCAGCAGTTGCCTGTGTGAGAGCGA
GTGGGAAGCGTGTGTGGATTTCTTTTTTACTTGATTTCTTTCTTTTTTTTTCTTTTTTTT
TTCCTTTTCTTTTTTTTTTTGGTAAATTTTTC
>NODE_55_length_488_cov_8.959017
CGGGTGAGTGCACTGAACTTACTTTGAGGTGTTGTTGGCAAATGCATGATGTAACACATA
CGTTTTTTGTTTTTTTGAGATACCACACTCAGATATCTAAGACTCTTTTACTGTTTTTAA
TCTTCACTTGAACACAAATGACACCTCACAAGTGTGTGTGTATGCTTACTTGCATGCGAG
TCACTTTGTTTCTTGCTCTGTAACTCTGTAACCTCTTGCGTTTCCTCTCCTTCCAACAGA
AATTGCTCTAGCTCTCACTTATGTCAGGGTTCAAATCTCTCCCTGCCCTCTGCTCAAAGC
CTGCACATCAAGTCCGAACCTGTTTCTCCTCCTAGAGATCGCACCAGCAGCACACCGGGG
GGCTACGGTGGTGGGGTACCACCTCCCCAGAACCCCTCGTCCCGCCAGGACTCGGGACGC
TCCCCTGTTGATAGCCTGAGCAGTTGTAGCAGCTCCCATGAGGGCAGCGACCGCGATGAG
CACAGGAATGAGTTCCACTCACCTCTGGGACTGGCCCGGCCCGCCCTGGACGAGCGCGAG
AGCCCCTCCATCAAACGGGTGCGCCTgtcagaaggatgggcgacatgatagctctgtctt
gtcccccggcagtgccccgagttgccctgatc
>NODE_56_length_531_cov_3.084746
CAAACTGAGAGAATATTTTGCCGTCTTGGCAAATCTGGGTGCTTGTCTCTTTGTGTTTGC
ATATGCATATATACATATGCAGCATGTGCGCCCATTTGCTACTGATGTGGTTCACATGTC
ATGACAGAGGAAGGACACTATCCTCTGGTATGTTTTGTTGTGCCCTCTGCCTTAATTTGC
CTATTGTAAGTGTGAAGGGGAGCCAGGGAGATGACATCATGCAGCAGGCAGTGTTTGAAG
TGCCAGTCCTGAAGGAACCACTTATAGCAATTAGGATATCCTTGAACAAGCGTTTGCGAA
ACATTGGCTGGTTTTTGGCATTTGCCTCCCGTTCCTGCCTACTAACTAGCGAGGTTTGAT
CTCCCATAATTATCTACCCACCGGCTCCTCACTCCTGACAGCTCTCTCCCTGGAGAGGGC
TGAATGCCGGGGCTACTCACTGATTGCATCAAAGTGTCAGAAATTGCAACATCAAAAATA
ATAACTGATATTCCGGCGGCAGGCTGCTCTTTGAATATTTCCTTTAAAACGCTCTCTAAT
TTGTGTCTCGCATGGTGCCAATGTGTGTGTGACTGTGAGGGCTTAAAGCAAATAAAAGCA
GGGGAAGTGCATTCATTATTGAacccctatttacatatggcaggctattctgtctgaact
ggtatgaaatagata
>NODE_57_length_388_cov_7.043815
ATTATTTTTGCTGCTGTAATTCCTATTCGTCCCTTCTGGAATCTTCCTGTCCTTCTTTGT
CCTCGGGTCTAATCCGGACTTTCTGCCTGTTTTCAGTCCCCGGTCCCCATTCTCAGCGGG
GTTCAGATGGAATAGCCATGCATGACGCCCCTTCTATGGCAACCACACCTCCACAGGAAG
GCAACGCCGACTTTTCGGATGGGCAGAGAAGGCCTTTGAGAAGCTGGCAGCAGAAGTAAA
TCCTTCTCTAAGGAACAAGGAGAATTAGCAGGGAGCAGTGGACTAGGGATTTAACCCTAC
CCCTCTCCTTTGAAAGGCACAGTCAGTCCCACTCCTGCGGCTAGCCACAATCAAACAGAG
GAGGAGTGGGGAGGTGGCAGCGGGGAGAGGAGAACACAAACTCCCTGAATGACACAAGCA
GTGGATTGTGGAGGAGCCTAATCCCACTTTAATACCTTTCCAAGTTCAGCTGCTAAAGAA
TGCTCTTTAAAACAACACCACTGTGTGAGCAGTGAAGGTTGACCAGGGGGAg
>NODE_58_length_460_cov_4.723913
TTTAAATATTTGGAGCAACTGAGACAGACGACATGCGCATTTCTGCATCTCCTTGTGTTT
ATGTACGTGTGTGTCACCATTTGGAATGTGTGTGAACACATGTTTATGCATGCGTGTCAG
CCTGAGCCTGTGTGTATATGTGTGTGTGTGCGTGTGTGTGTGTTTGTGTCTTAGAGGGCC
ATTTGGACTGGCTAAGACATCTGCTCCATCATACGTCAGGGGCCTGGTGTGACATCTGGG
GAATATACTGTATCCTGCCTTGCAACATTACACACAATTTACTGCTAAAGGTCATTATGT
ACCCGTTAATCCACTTTTAATTGATATCAGTGCAAACAGCACAACCTCCCAGCCACATGA
CAGATCACTGCCGCCACAAAACCAGGAAATTGCTATATGGGAGTTAAAAATAGAATGGTA
AACTTTTTGCTGTGGTCTGTCTTCACTTTGTTAAAGTCCGTTGGACATTCTGACCCGGAC
AAACAGCGACTGGTAGCTGGATAAGAAATGCACCACTGTGACTTTCTTTGCTTTGACTTG
AAAAACTAGAGCACATAAACATCTAAGTGACACCTTTGTGGCTATATATCATCTTTCTCC
TGAt
>NODE_59_length_434_cov_8.815668
ACATCAAGGAGACGTGAGAGAGTCAGGGAGGAAAGAAGAAAGGAGAGGAGAGGAGATATG
ATTACCAAGGAAACAGCGAGGAAAAAAAAAATTCCTGCTGGGGAGAAAGAGACAGAGCGT
GTGGAGTAGACAAAGAGGAGAAAGAGCATGGGGGGAAGAAAGAGAGTGGGAGGACAGAGA
GACACAGAGAGAGAGACAGAGAGAGGAGAGGATAGAATGAATGCTAACAGGGAGCCCAAA
CCCAGTACTGAGGCTTTATCCTTCACAGGCGGAGGAGCAACAATCGCAAACACATTTTCT
CTCGCCCTGGCCCTAAGAGAGATAAAAAAGCAATTTGTATTCTATTCCTATTCAGCGTCG
CTTGGCCTGTTTCTCTGCCTGCATATTTGTAAACACAGCTTTGTCAGAGCAGCTTAATCT
TCCCAACACAAACACAGACTACAGGAAGGAGGGGCGAGAAAGGGCGAGCAGGGAAGAACA
GTGATGAGGGGGGATAGGGTAAAGGACGAGTAAGAGAGGGACGAGCAGGGTGAAAAGGGT
AAGAGGGCGAGCATGGGAGGGGAGGTCTGAGGAGCAAC
>NODE_63_length_670_cov_6.056716
CTACCAACTCCTGTGGGCATCAATTATCTTTTCTTGTTGATAACTAATCATTAATTATGT
AATACACTGTAGCTGTAGCTTATAGAAGGGAAGTGAAGCAGACTTAACTTTGGGCAATGA
TAGTCAGACATATTTTGCAATCAAATCCAAGTTAATTTAATGGGATATCATTTTGGCAAA
GCAACAATGTTTTTGGTCCTAAATCTGAAAGTGCTCTTGCAGTGACACATACAGCTATCT
ATGGGTTGGCATGAATCACTATGCAAGTGGGGTGGGGGGTCCACCCGGGTTGGCACAGCA
CACTGGGCCTGTCAGAAAAAGCGGGAGGGGTGCACATTCTTCACCTCCCCCAGAATGGCA
CCTTCCGAAGCGGATCCCCTGTCTACCCATTCCCCAGGCCCCAGATAAGAAGCTCATCCG
TCATCCACTGGGGCCGCATTAAATTTTAACTCTGGTTACCGAGTGTGGCCATTCAAACTT
TTATCTCAAACCTTCTTTATCTTCTTTTCATTAAGTTCTCAAGCACTAATAGCCCTGCGA
GTCTCCGCCGGGGTAAGGATGATGTTCTGAATAATGAAAGCTCATTATTTCTCCACAGAA
TGCTTGTTAATTCAAATGATGATATTAAAACTATAGTAGCCCTCAGCAGTCGGGTGATTT
CTAGCATACTTTATCATGTATCAATATATACTCTGTTTGTCAAAACTGCCCCGAGCCTGG
GCTGACATTCTCCTCCCGAGGAGTGGAGTGCTTCAGCAGGCCTGCAATACTCTAAGGTGA
CAACTGGCAGAGTTTGTGCCTTTAGGAAagtggg
>NODE_64_length_528_cov_6.660985
TTCATCAAAAAGCTGCATATTTTGAAAAGGGTAAAAGCCCACACACACACCCCTGTCAGG
GAAGCGCAAAGGCTAGATACTATAGATTACTTTAATCCCCTGCCAGATATAAAAAGGATA
ATTACATATTTGTGGTGGAGGCTGTGTGGTGAAAAAATCAATACAGCCTTTTTTGTATGA
CACTTCATTAGTGTGAAAAAATCTTGGAGCTGAGGAGAACTGCACTGCAATTAAATGGTT
CTGCTACCTTAGACTTTGTAATGGCTCTATATTATTATCCAGTTTATTTGAAATAGTGGT
TGCACTTGTGGAGTAATTGGAAACCATTGATTATGTACTTTTATGTCTACACTCTTGCAC
ATCATTATGGAGAGAAGCAATAGTTAGTTAGCCTCTCTAATGAAGCACTAATTGCACTAA
GTAGGTTAAGATGTTAGTCAAACTGCACTCAACTGAAATCACAACACAAAGACTTCCAAT
TAATCTGCATAGCCTGACTAGCAGATGTTGTTTTGGACTCCATATCTTGCAGCTTTTATT
TGCTTTGTGTCTGATCCTGTTGCGTAAATAGAAATTGTATTTGTATCAGTCCATTGGCAG
CAGATGAAATTGATTGGGAAGGGGGGGAAATAAGGGGCGGCTggggaaaaaaaaatctaa
ggtgatggaata
>NODE_65_length_541_cov_5.275416
CATTTTGATGTTAATGATGTCTGCAGAACTGCAGCGTCACCCCTGTGATTTAATCAAACC
TAATTTGGGTCAGTCCATTTTGGCTGCAGCTGAGCACCTCAACATCATCATTACGCTCCT
TCAACCCAACCTCTGCGCTCACCTTGCCTCGCCTCCTCGGACTCACCGACGAGCCTGCCA
GGCCACAAACAGCTGCTCGTCATCTGTCTTGTCACAACCTGTCCTGCTTTCGGACATGGG
CTCACACATTTTTCGAGTTTTGGTTCTGAATTTCACCATGATCCGAATCAGAAATGAGAC
TTTGTGTTTAAGATTTCACTTCCAAGCTCTCTCTGCCTGTGGGACCTGCTCCTTGGGCTT
TTCATCAGCTGCCATTTTCGACGGCATGCAGTAATTTCATGGCTCATTGCAAGCGCTGAA
AACCTTTGAAACTGCAAATGTTAACTTTGCCTGGCCTGGAGCCATTTAGGAAGCGATTAA
TTTAGCAAACAGAAGTGAGCCACTTTCTCCTCCTAGCCTGCGCATAATTTTTTGGGGCTT
CTATCTGTATTTGAGTAAGAGTGAGCAATGTAATGACGGTTCCTGTAATTGTGGCAGTGT
GAAAATGGTTCCTACCTCAGCCCCCACTATCTCACTCATCTCTCCTGGCTGAGCCTCGAC
AGCCTCGTACAGTGAGAGCACACGc
>NODE_66_length_468_cov_7.865385
AACGTTATCCTGATACTGATGTCGCTGCAGTGAAACCGGATGAAAGTACATGTTTTTGCG
ATTTAGTTGTACAGTAATGTCTTGATATAGGCACAATGCACTGTACATGACATCTGGTGA
AACACTTTAACAAGAACAAGCGTTCGGAAAAAGACAAAGAGACATCCTACTCAGTCCTGG
CTGCCTCAATCTCTGCCTGTTTATGATGAAGGGCTCTTTTTGGTGTGAGAGTGAAAGAGA
CAGGCTGGGCTGGCTGTCATGTCATAAAGGATGCAGTCAGAGAGAGCAGACATGATTTCA
TGGCTAATGATTCCTGCACTAATATCAGTGTGGGCTGCAGAGGGGATAACCAAGTTGAGC
TGTCTTAGCTCAAATGATTCAATTAGGCCAGCTGTCCCTATTTGTCATGGCTCAACTGGC
TTCTAGATTACCTTTCCAGAGTGCATACGTGCCTCTGCATTGAACTTACCAGCTCAACAG
TTTCACGGGGAAAAAAGAGAAAGAAAAGCAAGACAAATAGAGAGAGAAAGAAAAGAGCGG
TGGAGGGGAAGAAATGAAACAAAGAATGCAGCGATAACCACATTATCCACTTAAACGCTG
AGGCCAATTACT
>NODE_67_length_408_cov_4.455883
TGTGGAGATGAAAGATGGAGGACGGCCAGCAGTGTCTATGTGCTAAGCTGGGCTCTGGGT
CGTCCTACACCCGACACTGGGTTCTCCCCAGTGGCCCGGGAGATGTCAAGGGGTGAGGGC
AGAAGAGAATGGATAGCTGCCGGCCCCGGAGCCCCTCATTCACTCTCTAACTTGCTCACA
TTAAAGAGAGCTCTAATCACTGCAGGGACTTGGCCAATGATGTGGTTATCAAACGGCATA
TTTCAAAAAGGCATCTTAAAAGGCCCGAGGGCGAAGAGGCAATAAGAGCACATTTGTATG
TGGATGAAAGGGAAAAGTGTAGACAGACCTTGCATCAGAATACAGCGGGGGGAGATCATT
AGCATCTCCAGCAAAATATGCACTACCAGAGAGGGAGAGCAAGGTACAGTCAGAGGGGGG
GAGAGAGAGACAGAGAGGTGGTAGTGGGATGGGGTTGCTGGGCTGGGGGAGAGAGAATGG
TTCTCTTCGCCAGTCGTTCTTTTTTGTTTTACATAGTTCCCAAAAAGAATAAGAGAACAA
ATacatttttga
>NODE_68_length_767_cov_4.468057
AGCTGCTAACCTTGTCCTCTTTCATTGGTATGAGAGGTGTTTCCCCATGTTCAAGCAGGC
TAACGTGAGTGTTTCACAATAACCTGACACCAAATACAATCCACCCCTCCCTCTCTAGGC
TATTAGTGACGTTTTGTCAAGCTTGCAATCAAATTAAAATTTATTTCTCAAATTATTATT
TTTTTTATACACAGCTTTTTATTTGCCGCAGTCTAACATAAACTTGTGTAATTTTCACAT
CAAACCACGAACAGAACAATATTATTTATGACATGGTATAAACTTTGTTTTCTGCTGCCT
GATTGCTGAAGCCCAAGCCTTGACACTTGTGATGTACTCTGCCAAGAACATTAAGTATCC
GAAAGTGATAAAGCTTCAATTTGCTAGACCATTAGACTAATTACTGCAATAATTAAGTAA
CTACTTGATTAGAACTAATGGGTACCTAATTATCCAGGAAGAAAGGATCAGGTGGTAATT
TATAGAGTCAAGCTGATGTCTTCTGACTTAGCAATGCCGATTACCAAACATAAGGGACTG
AAACTGGTGAGAACAAAAAAAAGGAAAGAAAAAAAAAAGAGGAAATGCCATTTGAGTGTT
TACCTAGCCCCTGTAGCTAAAGCAAACAGTTTGTTAGTATCACATCACATGAGTGGATTG
TTGATGATTGTTAATGAAACAAGATACACATCAATACATTATGCAGGATGATTAGCCTAC
ATCTATTTTCTAATTAATCCCTGAGCAGAGGTTGATCTCAATAGTATTGATACTGATTAC
Agagataaggaagtattatactgaaattgacacaagttatttggatggatggatagatgg
acattttttcccagttatacataagctctgttttgtctcagtgtttgtagataagggaaa
aactacacact
>NODE_69_length_290_cov_4.731034
ATTTATTCATCTTATTTTGAAAATCCTGAAACTAATAGGCCACTCTGGCCGCTATCAGGG
TTGATTGCCATATCTGATCATTATCATCGATAATACACCATAAAACTGTGTAATTATTTT
TTATATGATACTGTATCCACAGTGCCAAGGTGTCCCTGGAAATTTAGATCTAACCGATTC
AGGAAAATAAAATAGGCTCTATTCTATATCATTTACCTCTCGAAGCATTTTACTAAGTAG
CAACTTGGAGAGAGAAACCTTGTGTTTCTTCCTCCTGGCTCCTTCCTCACTACCTCTCCC
GGTTGATCTGATTATTTTTCCCTTCACGTTTTGTCCCAATAGCAAATTACCAATTCTATG
AATTGCAAAGCAGCCTCAGAGACGCTGAGGGGTAGAGAGAGAGAAGGGGGGGGTGGATGG
GTGGGTGTGTGTGT
>NODE_71_length_886_cov_17.318285
CACCAGAGTTTCCTCTGGCTTCGCCCTGCCCAGGCATAGTTCACCATCTTTCGGGTCCTA
TCGCGCGCGCTCATGCTCCACCTCCCCGACGCGGCGGGCGAGACGGGCCGGTGGTGCGCC
CGGGAGCCCGCGGGGGGCCCGGGATCCCACCTCAGCCGGCGTGCGCCGGCCCTCACTTTC
ATTGCGCCTCGGGGTTTGCTCCACCCTCTGACTCGCGCGCGCGTTAGACTCCTTGGTCCG
TGTTTCAAGACGGGTCGGGTGGGTAGCCGACATCGCCGCCGACCCCTTGCGCGCCGGCGT
GGGCCGGTCCCCGCCCTGGGCGGCGCGACGCGGTTGGGGCGCACTGAGGACAGTCCGCCC
CGGTCGACAGTCGCGCCGGGGGCGAGGGGGCCCCGTCCCTTCCCGGCCCCCCTGCCCCCC
GGGAAGGGGGGTGGAGGGGGGCGGGAGAGAGGGCGCAGAGAGTAACTCGGTCCACGGCCC
CGGGAAGCGGCGAGTTCCGGGCGAGGGGGTCGCTGTAAAGCTCGCGGCCGAGGCCGCGAG
CCACCTTCGCCCCCGGACCCTTCCTGGCCGACCCGGAGCCGGTCGCGGCGCACCGCCGCG
GAGGAAATGCGCCCGGCGGGGGACGGCCGGCGCCGGGGAGAGGTCCCGCGAGGGGATCCT
CCCGCACCGAGCGGCCGCCCCTGGCCCGCCGAGTTGAATCCCCCGGGCGGACTGCGCGGA
CCCCACCCGTTTACCTCTTAACGGTTTCACGCCCTCTTGAACTCTCTCTTCAAAGTTCTT
TTCAACTTTCCCTTAAGGTACTTGTCGACTATCGGTCTCGTGCCGGTATTTAGCCTTAGA
TGGAGTTTACCACCCGCTTTGGGCTGCATTCCCAAACAACCCGACTCCGAGAAGACCGGA
CCCCGGCGCGACGGGGGCCGTTACCGGCCTCACACCGTCCACGGGCTGAGCCTCGATCAG
AAGGACTCAGGCCCCCGATCGGCACCGGGCAAGCGGTCTTCCGTACGCCACATTTCCCGC
GTCCGCCCGT
>NODE_72_length_573_cov_4.546248
GTGTTCTTCCTATATCCCACCTAATAGTATCCAGTATAGAGTGTATCTTTGTTTTGGAGT
TTGTGGTTAATTGAATGTTTTACAACACAAACTGCATATATATATATATATATATTTCTG
ATTGTTTTTTGTTGTCATCTGCATTTTTTTCATTTGATCTGACATTTATTCAGTTTAAGG
TCGAAAATGACACTGGCATTCCCTTATGCTAACACTCCTTCATATTTGCTGTGCAAAGGG
GAAGAATCAAAGTGAGAAAGAGAAAGGAAGAGGAAAAATTAAGGACTGCTATTCCTGTTT
TTGTCTCTCAGGTGAGTGAGACTGAGATCAATGGCCAGTTTGAGTCAGTTTGCGAGTCCG
TTTTTAGTGAAGTAGAATCCCAGGCCATGGAGGCCTTGGACCTGCCTGGTTCGTTCCGCA
CTCGAAGCCACAGTTACCTCCGTGCAATTCAGGCTGGTTATTCCCAAGATGACGACTGCT
TGCCTTCAATGACATCCTCCACTGTCACTTCAACTCTCAGATCCACAACAGGTAAAACAA
CCCCCCCAAATGAGAGAGGGCTTAGTTACATATCCTCATGCATCCTATACATGCGCACAA
ACTTGACATACCTACATATGTACAGTGGGGAACCCTTGAGCTTCAGGGATGCCAGGCTGA
ATGACTCCAGTTATTTTCTTTGGAAGCTACGGTGTGCGTGTGTTTGTTTTTGCCact
>NODE_73_length_622_cov_8.673634
TCCCTCTGTATGAAATCATTTACAGTTTGTTTCTATACAAGTTCGACTTTCTCATCCCGT
ATCCTTGAGTGCATTTATGTGGACGCAAGACACGTGCAACTTCACACACAAACACTGCAA
ACATGCTCACACACCGCACAGAGACTCATCACTTAATCTATCAATCTCGTTTCTCTTTTC
CCCGTCTCGTATGTACCTTCTCCCTACCTTTTCACTCCAGCGCTCAGCCTCACACACAAC
CAACATGCTCCACATAATACACACAAGCAAGGAAGCACACACAGGCACGCACACACAAGG
TAGCTTGGTTGGTGGGGGCCATGGCTGCAGCTCTTCTGCGCAGTCCCAGAGTGGCTCCCG
GGGCTCGGCTGCCAGTTGTTTGCCAGCGTCTCCGGGTGGAATTCATTCAAATTAAAGCAG
TGGAATGAGGCCCGAGTCCCAGAATGCCTCGTCCCTCTCCTTCATCAGCATTCCGCCGAT
GAGAGTAATTAAAGCAGAAATTAATTCTGCTGTAAGCAGAGGAGCCACAGAATAACTGAT
ATTAGAGGCTGGATGATGAATGCTTGGCATCAAGGGAGGTCTCAGGGGAGGAAGGGGAAA
TTCACAGATCTCTTTTTCTTTCTTTCTTTCTTTCTTTCTTTCTTTCTTTCTTTCTTTCTT
TCTTTCTTTCTTTCTTTCTTTCTTTCTTTCTTTCTTTCTTTCTTCATTTCTCTCTGTCTT
CCTGTCTTTTCTTTTCTAACATTTGGCTTtgcctcttctctcctct
>NODE_74_length_596_cov_4.619128
GTACACATATAAGGGAATGAACATCAGACTGAGGTGTGGCTTCAGTTTGAATTTTGCCAT
CCCAGCTATTAATTTTATTCACTTGGTGTGATTAAACCAGAAAATGTGATATGTGTTCCA
TACCGAGAGCATGATATGTATTTCATAGAGTGAGAATAGTGATGAGTGTAGTGTGTTGTG
ATGAGGACACTAGGTTTGATGGTTGCAGCTTCACACAGTGCAATAATAAATTTGGGGCTA
TGGGGGTCTGACATTGTCTGCGCTCAGTATAATTAAGCGGTGCATTAGAAAGAGGGCTGG
AATAAAACATGAGTATGTAAATGCAGCCTGGAGCTGATGTTCTAGTGATTATTACAATGC
AGATAAAGCATTTCTCACAACTGCCTGTGTCTACTGAAGCCTCCAAAAACATCTGGACCT
TTTAATTGAAAAATGGCATGGTGTTTCGCTGTGCTGCTTTGTGCTAAGTGAAGTCAACAA
TTAAGACGAAAATGTAATTGATAAGAATTGCATTGCTCCATTATTTGGTGTTCTAGTCAA
GAAAATTGATTTATCAATTATTTACAGGTCACAGAGCAGAGGCCATGCATTTCTGTTTTC
ATTGCATCATCATCTCGGAACATACAGCACCGAGCCGAGAGCATCTCTGGAGCTCCTCCA
CATGAATCAATCATAACATGCATATTATGCTCGAAACTAATTACTTTTTTTGTGCTGGTA
TTagtatacatgttgaaccg
>NODE_75_length_549_cov_11.036429
TCCATCTGGTAAAGTGGGCTGTTGTGATTGATTTGTGGATTTGCTCCCTCTTTTTTTCTC
TCCATTTAAGTGAAATAATGTATGGAAGCAATCTGGCGACAGACATTTTGGAAAATCTAT
TTGAAATCATTTCAGTTGAAGCCATGGCAGTTTGTCTTCTTAGCGGAGAGGAGCAAAGTA
TAATTGTCTGCAGTCTAGTAAAACACAGTATAACTGCCATCACACTTGACTGAGCTTATA
GCCAGCTAGTCCCATGGCCTCTAGAAGATAGAGCAGTTAATGTTCCCTTTTATTTTAGAG
GATATGTCACTTGTATCGCAGATTTATACCATGATACAGCAATTTTGTCCAAACAGATGG
ATAATGGTGTCACCAGCAAAAAGCCCTGTTTTTATTGAGTTTAGAGCATATTGTTTAGAT
AGGGGACTGTGTTGAACAGCTCCACCAGCCCTTTCTCCCTTTATCTCTCTAATCTTGCCA
GTATTAGATTTGATCATTTTTGTTTGAAGGAGGAAAATGTGGCTGTAATGGTTTCCTAAT
AGCAAACACAGGGGATACAAATCCAGGGACCCTGTTCTGTAGTGCTTCCATAAGCACCAC
TGATTTATAGAGGTCTTTATGACAGAAAGGAAAATGATCTGCTGCAGGTATAAATCAGGT
GAGGAGTAGGAAATTGAACTTAGATATCATCTt
>NODE_76_length_553_cov_5.779385
CTCTCTCTCCAAATCCCAAATGAGAGGAAATTACTCATCAAGTGATTATGAAACTGTTGG
CATTATAGAAATCAGAGTGAAAGAATAGAGTCAGGAGGGAAAAGAGGGAGGGGGTTAGCA
ATTTGTTCTCAATGGACAGCGGATGAAGAGGTGGCAAGTTAAAGTCTCCAATCTGAAGGG
TCTCCTTGTAAAGCTAATTCCAGTTAATGGCCAAGGAACAAGCCTCCACTAACCCTACTG
TATCTGACATCCAGGCTCCAGGTAATCAGGCTGACATTAATGCAGGCTCCAAAAGAGACA
CCTCGTCATCAGGAATTTTCCTCATTGGCACCGAAAATGCCAGGCTGCACACCTCTGACT
GCGTGGCCCCCACATCTATTAACCTTATTGATTTGGAGCCCTGCTGAGCCCCTCCAGAGC
TCCCGCCCCCCTGCTGCTGGACTGAAGTGGATCAATCCTACGCCGGGGGCCACAACTCGA
TAACAACCCAGTGCTCCGAGACTACTGTTTACAACCTGAAATGAATACACACATAGATGC
TGCTCTGTATATTCACTGCTCATCTGCCGACACTTCCTGATACAAGTTTTTAATAAGTGT
TAATTATACCTATGAAAAATTACAGTTTAATAACTTTACTGCAacgtccacccatgtcca
gttgtgcttttatgaccagaaatgcacaaaaaactaa
>NODE_77_length_500_cov_9.568000
CGGCTGCATAAGAGGAGGAAGTTGGGGAGAAAGATACAAAGACTCGGCGTGACGCACATA
CAATCTGCAGACTGAAGCGGTTTCACAACCATGGTCTCCGATGTCTCACTGCAGTTCTCT
GGTGTGTTGGAGAGAAAGAACTGAATCCCCTATCCTCTGGCCCTGCTCACTCCCACCGAG
CCGAAGAAACACCACAGAGGAGACGGAGAGAGTGAGAGATGGAGAAAAAGAAATGTGGAG
GAACACTAAAGGAATGGAGAAGTAGAATCGGAGGGGAGGTGATTGGAGAAGACAAAGAAG
GGGGTGTGAGGAGAAAAGAGAGATTGAAGAAAGCATGATAAAGAGGGAGAGAAATAGTGT
CTCGCTCTTTTTAAACTTGGAGATGCTCAATCCCTTCTTCTCACTCCAACCTGCATTTCT
GGGTCACTAGAGACATTTAAACTGCACTTATAATTAACAGCTATTTTTAAACAGGGAGGG
AGAAGTGGAGCGGTGGCGAGGTACAAAAGCATTAAAATTGCCCCAGATTCGCTATTGAAT
AGGACACATCAAGGCAATATGCTGGCAGATCAAAGTGAGCGAGGAGAAAGGAGACAGGGC
CGATCAGTGGGGATAAATTGTTCCCTTTATAATGGCATAAGAAT
>NODE_78_length_623_cov_5.417336
TAATAGTAAACAGAGGGGAAATGTTGATCTCACAACAATCCCTCTTTGTGTGTAATACAG
CTTTACTACTTGAAAATGGATGGGGTTTGAATCAGCAAAATGTTCATAGAACAATTGCAG
TAAGATAAAGGGGCTTTGGTAAGTCCAAATATGAATCATGCATAAAGACAGAAAGACTTT
CACCATTCATTCTAGTTAGAGGACATACTTTACAAATGCTATATGTAGCTATCAGTGCAC
CAGTAAAATAGGTCAATAGATTGTGTGTGTGTCTAATCTTTGATCAGATGGTGTTCTCAT
CCAGGGCTATTAATGTGCTGATCCACTAATTGGGAGAGCTTGCTCTCTTAATGCAATGGC
CTTCTAAATGTGTCCGTCCCAGTAATTTAATAATGGCCATTTCATGCTACTCTGACTTTT
CAAACAGCTTGCTCGGGGCAGCTACAGGGACTGGTTATTGATTGAAACTCCTAGGCTGCC
TGGGCTAGGCTCTGGGTGAGAGAGACTGATCAGTCTGCTTCCCAGAGTCCAGATGCAACC
ACAGTCCAACCCCCTCCCACCCCAACACAAACACACACACACACACACAGACACGCGCGC
GCACATAAGGACATGTGCGCACACACACATCTCCTTATGCTGCTCGTAAACACACAAACA
TGGAACATTGACTCACAAACGACAAGTGCATACTCACACATAAATTTGCAGATTCCGCAC
CAAGCTTGATCagtggagcacagatgagagcgttaaatggaaaagaa
>NODE_79_length_680_cov_5.392647
TGAACCCTGCCTATTTTGTAAAATGTTGTACTGTTGCATTCTAAGTTACGCTAGAAGTGC
TCAATTATATTAACCTCAGCCAAGAGATGAGTCAAATTCTGTGTTTACTATATTTTGATT
TGTGAAACTGTTTCTGTTTTAGTTGTTTTGAATGCGTGCGCTGTCAACACTTTCACTTTC
TGTGTATAGCTGGTGTCAAATCTCGCTCTCCTTTCTCCCCCAGTCTCAGGGCTCACCATA
CTCAATGAGCGGACAGCGCAATGTCAGAGCGCTCTGGGCAAACTGCAAAGGGGAAGGAAG
GCAAAACCAAGTATGCGTCTCTCAACCTGTTTGATACATACAAAGGAAAGAGCCTTGAAA
CACAAAAGCCTGTTGGTGAGTATACTGGTCCTGTCATCCCCAAGCTTCAGCTCACACACA
AGCTTTTAAATTGTGTTGTATGTGTACTTGCAATGACAGTAAAGGCATTATATTTGGTTT
GGTTTGATTTTGCAGCATAGGTTCCTTCAAATTTTGCCAGATGTTGTTGTTTTGCCATTA
AAGATGTACAGCTTGTTTTGTAATTAATCAGATGTAGCATAAAGAAGCAGACATGCTTAA
CCACAGTCCGATTTGGTTTTGTGATTAAAATTACTGTGTTGTATCCTGCCACCAATTGCT
GCGACTTTGATGCATTATCCTAATGTCTCTCTAAAAGCTTTCTTGCTGATTTCCAATACA
GGAAGTGTATGTATCTCAGACGCCTGCCAGACAGTTTTTGCTGATACtgttattattcag
agatgtgcaccattagtattgatatgcatttacacctgtctgta
>NODE_80_length_506_cov_10.310277
TTATCACGTCTCATTACACCAATCGCATTTGACAGAGAGTTGAATAGCAGATGCATACTT
TCAAATATATACATCACTGACAAGCATCTTTCATACTAGTGATCATATTGATTTTTAAAG
CGAGACTGTTCCTCATTGTGTATGTGTGTCCTAATCTGAGAAATGAATGATAACCTCTTC
ATCACTCTACCCCCTGAGTGTTCTTACTGGAAGCCATATTGATTTTGTTAGTCTGAGAGT
CCTTGCATTGCATGGCCTTTACCTCAGGGACAAATCTAATTGTTTATCTCTGGACAGACT
TCTGCCTTTACTCCCTTCTGTCTCATTATGTGCCAAGATTTGTCAAGTCAAGTCTCTCCA
CACTCTCAAATCGCGCTTTACAACATGTCGTTCGGCAGAACACTACAGATGGCTTACTTA
TCAACAGACCCTCCCACATGGAATGCTACAAACATGACAGCACAACACACTTGCAAAAAT
ATACACAAACTGACATACAATGTAATCACACTCTGGAGACGCGATTACACATACTGACAC
AAAACATGAATCACATTTTTTAAGAAACACTGGTTTTTGAGATTATAGTGTAAGCCTTTC
TGAGAAAAAATTATAAGCAATTATTGATTGTTTGAGatctacactacact
>NODE_81_length_901_cov_18.841288
AGGGCCCCGCGAGGCGGGCCGCGCGCCGCGCCTCCGGCGGCGGAGAGAGGAGGGCGACGG
GGCGACTGCTCCCCCAGCCGCGGCTCGAGCCCAGCCCCGCTTCGCACCCCAGCCCGACCG
ACCCAGCCCTTAGAGCCAATCCTTATCCCGAAGTTACGGATCTGACTTGCCGACTTCCCT
TACCCGCCTTGATCTAACATGCCAGAGGCTGTTCACCTTGGAGACCTGCTGCGGATATGG
GTACGGCCTGGCGCGAGATTTACACCATCTCCCCCGGATTTTCAAGGGCCAGCGAGAGCT
CACCGGACGCCGCCGGAACCGCGACGCTTTCCAGGGCACGGGCCCCTCTCTCGGGGCGAA
CCCATTCCAGGGCGCCCTGCCCTTCACAAAGAAAAGAGAACTCTCCCCGGGGCTCCCGCC
AGCTTCTCCGGGTTCGCTTGCGTTACCGCACTGGACGCCTCGCGGCGCCTATCTCCGCCA
CTCCAGGTTCGGGGATCTGAACCCGACTCCCTTTCGATCGGCCGGGGGCGACGTAGGCCA
TCGCCCCGCGCTTCCGAACGGCGTTCGCCCATCCCTTAGGACCGACTGACCCATGTTCAA
CTGCTGTTCACATGGAACCCTTCTCCACTTCGGCCTTCAAAGTTCTCGTTTGAATATTTG
CTACTACCACCAAGATCTGCACCCGCGGCGGCTCCACCCGGGCTCGCGCCCTAGGCTTCC
GTGCGCACCGCGGCGGCCCTCCTACTCGTCGCGGCCTAGCCCTCGCGGCTCCTGTTGCCG
GCGACGGCCGGGTATGGGCCCGACGCTCCAGCGCCATCCATTTTCAGGGCTAGTTGATTC
GGCAGGTGAGTTGTTACACACTCCTTAGCGGATTCCAACTTCCATGGCCACCGTCCTGCT
GTCTATATCAACCAACACCTTTTCTGGGGTCTGATGAGCGTCGGCATCGGGCGCCTTAAC
CCGGCGTTCGGTTCATCCCGCAGCGCCAGTTCTGCTTACCAAAAGTGGCCCACTAGGCGG
CTCGCATTCCACGCCCGGCTCCAAG
>NODE_82_length_730_cov_2.358904
GCCATTTATTTTTCTTCAGCAACAGCACATTTTACAAAATTACTTTTGGAAGAATTACAT
ACTTTTCTATTCTTCTATAATGCACTTTCTGCACTTGCACTTTTATAAAAGCTCAGTAGA
CACAAAATGGTTCTATTTATTTAGTTTTCAGTCTAGCTTTGCACCTCTGGACAGATCAAT
AAAGTTGTTTTAAGTAGGTTTGGCGTGCTGGAGCTGAGAGAACCTGGGTGCAACTACTCC
TGGAAAGGGTCTACAGGGGGAGCAGCATAGGCTGAAAAAGTGGAGATCATAGCAGACCTC
AGCCAGAACACGGGACAGGTTGATTTCATGCCCCAATGCAGCGGCAGTAATTGCACCCAG
GCCCGTTTTATTGCGAGTTGATTTTAAGGAGGGATGAATGGAGAAACATTCTGTAAAGTG
TTTATTTTGGGGGATGACCTTTATTAACCCATTTTCCAGGCAGGTTCCCCTGAGGTGATC
TGGCTCAGTGCTAGATTAACCCTCGCAGGCCCATGGTAGCCAGGCTGCTCCCTATCATAG
AGTTTCAGGAAGCAGAGAATGACAGTAAAATTGGACTGGCAACATGTGTGCAAACCCCCA
CACACCACTTTTGAGACATGAGCTACTCACCCACCCTTGACGCACAAGTAGGGAGTTTGT
GTTGATATTCCCAGTAGGCAAGTCAGCAACAGGCTAGATGGTGAAGGTTAATATGTGAGA
GGAACACAGAGAGAGAATGATATTAAAATGAAATACAGGGAACAGCGAGCACTTTTCAAC
TGCCTGCTCTTTTTCctctgctgaaaacagttgtcgtaaattactggattgtctttaggc
ttttatcagctaaataaacgatcatccgagatta
>NODE_83_length_518_cov_14.013514
CTCTGTGTTTCTCTCTCTCTCTCTCTCTCTAGCCTTCAGCCTTAACTTTTCTGCCTCTCG
CCTCTCACTCTGGAGATTCGATGCGCGCACGCCGCGGCCGCGCCCGGTCCTTTCCAGCAG
GATTACAGGGAAGGGTGTCGAGCTCCAGCAGCTCGGCGCCTCCCGCCCGCAAGCCGACCG
ACCGGCAACCGTGGCATGCCTTCGGAGGGCCCCCGCCGGCCCCGGCCCCAGCGCCGGGCG
CTCCAGGCGGCCGGTTCCTCCCGACCCGGCAGGCCCGCTTTTCCTCTGCGGCCCGACCCA
GAGTACCGGAGCGGGGAGCCCCCTCCGGTCGTCGGGCCCCGTCCCCTCGGAGGCGAGACC
GAGACGCCCCGTCTGCCCCAGTTCGCCCGACAGCGGAGCCCGTCGCCGGGTTCGTCCGCG
CCCCCGCCCCACCCGCGGGGGCCGCGTCCCGCTCAGGCGACGGCTGTCCCTCCGGACGAC
ACGGCCATTTCTCCAGCCAAAAGCGCCGGGCCCCCGCGCCCGCCCTTTTCTTCTTCTCCC
GCCACGCTTCGCGCCCGGTTCCGACCGGGCGCCGCGCAGTCCACGCTCGCGTCGGTCTGG
GGTAGGGGAACGGAACGGAACGGAGCGGAACGGAGGGGGCGGCGCGTACGTACGTACGTA
Cg
>NODE_84_length_586_cov_4.843003
GGCTCACAGTAACTGTATCTGTGCTGATGTCAGACTCATAGTGTCCAGAGTCAGTTTGTC
CTGAACATTCAGCTCAAAAGGGGATAAACGTTGCTGCTGATGAGAAACTTTTTACTGCTG
TGTTATTATATGAAGAGTCATGTGGGTGATGTGCAGGAGAGCTGACCCCTAAGTAAATAT
TTTTGAGTATCCCTAGTAGGATTGGACTTGTCCTTGACTCTCACTGCTCTGAGAAAAATC
CACTGGATCTAGATGAATAAGTGTGTTTGTGTCTGGGTATGTAAGCGTGCTGTTTCTGTG
CAGGAGGTGCATCAGTAGCATTCGTACAAACTCTTGTGTGTGCATGTCGGCATAGATAGC
GTGAACTGGGTGTGTGTTATGTGTTTAGGTTTGGGGATTTTAGTACAGCAGAGGGAGGGG
AAAAAGAATTGTAAGAAGAACATCCCCGGTCTCACAGCAACTTCAAAAGCTCTCCTTCCC
CAGGATATTAAGCGACTGTGATGAAAAATTTAGCAAGCGTTAAATAAGCTGCTTTGAAGT
GATCTGTTTTGGCTCAGCAGTCTCCAAATTTCCGTAGCCCTCTGCAATAGCCATCTTTAC
TATAGAGGGGAATAAAGGAACAGTGTGTTAAGTGCAGCAGTTGTGGGGGACCTGGCTGGC
TGGCGGAGGACATGCCAACAGTAATTGGTGCAGCCAAAGACATGAAGGCACGACGGCTGC
AACTGTCCCt
>NODE_85_length_647_cov_6.547141
TGCTTTTCTTTCTTTTTTGATTGCTCGTTATTTCCTGCCGTTTTCCCAAACTTCAGCGCA
GTAAGATTTCTTTCTTGTTTACACAGAAATCTTCCATCCCGGGTCTCTGTTGGAGTATTA
GGGGTACCAGCTTTCAGCATTCTGGTGGGCCCAGCGGCCCCACAGCGACAAGCCCCTATG
CTCTTTATTTGGCACGTAGCCTGGAGGTGTCAGAAATATCGACACGCTTTCACGTGACGG
AGACTTTGCCAGCCGTTTTCCCCCCTTTCTTAAGCCCGGCATTCTGTCTGCCCAGCCAGG
TATTGTAGGGCCCCGTGAAGGCCCTGTGAATAGTGTCAAACTTGATAGTTCTCATTTCGC
TTCCTGTACATGGCAGAAGAAAAAGTGCCCACCGTGTGGGTTTTCCTTTTGTGATGGCCC
TCTCTAGTCTTCCTGGGAACACACCACATTCCAGCCACAATCATTCCCTTTGTGAATCTA
GGGATTGTGGGTGAGCCTGTTATGCCGATAACCCTCCTAGCTTTCAGTGTAATGCATGCG
AGTATCATAGAAGTCTAGACTCGTATTTTTTGCAAACAATGCCAAATAATGAGCAGAGTG
TTTTCAGTGATTTGGCAGGGCCTTTGTTTTGACACATCCTCCCTCATTCATGAAGGACCT
TTTGTGCTCATCCACGCCTAAGATGTGATTTAAGGTCTGCTACATCTGGACAAATTATcg
caccaacgtaccatacgtgggcctcatgtgtcagttatggtttatgtaacatacatacgc
gtaaccatagt
>NODE_86_length_457_cov_4.308534
GGTTTTGCTTTATATACTGTGATTTAATAAGGAAAACACCAACGTAAGCCAGTCCGAGCA
GCGTCGGTGGTACCAGTGCCATGCTTTCCATTGGTTCCTGTTTACATGATGCCCACAGGA
CACGCGGTGATTGGTGGCTCCTCACACGTGACCAGGCAACTTTGTACATTTGACAGGGAG
TAGGAGGGTTTTGTGGAGATCAGAAAAACGACAGCGCGATAAAAATTAGTATTGTTGCAC
TTCACAAATTAATGACCATGAGTTCCTACTTGATAAACTCCAACTATATCGAGCCTTCCT
TTCCTCCATGCGACGAATATCAGCAGAGCGGATACATCCCCAACCCTGGAGATTACTACG
AGCGGCCAAAAGATACGGGCTTCCCCCATCACGACGAGCCATCCTATCCGAGGTCAAACT
ACACAGAATCGGGATACGATTACGGTAACGTCCCCGCCGCCGGACTCGACGATTTCGGCG
AGGGGCATCACGCACAGCCGCAGCCGGTTCCACAAAGCCACGGTCCTCGTCTCACCGCGG
CCCCAGACGGTGGCGCAGGGGCAAATGCCAGCAAAGACTGCAGCCtcgccggtgaggttt
a
>NODE_87_length_371_cov_4.366577
TAGGGCAACAACCTGAGTTGTATCAACTCCAATGTCATCCATCGCCACAGTGCTTCCACA
AAGGTAAGAACCCGTCTCACTTTTATTTCACTGTTTTTTTTTAAATGAGATGACAAATCA
TTCTGTGAAAATGCACCACTAATGTCCTCTCTCTCTCTTTTCTATTTTTTGTCTTCCAGA
TGGGAGTGGAAGTGTTCCTCCGTTCTAAAATAAGTCTGTGACTTACTTCATCAAGTATGG
CATATTGTCATATTTTGTGGAGCACCTTTTACTGAAAAGTAAAAAATAATTAAGTGTATA
AATATACATAATGTATATACAACTTAAGGACTTTAACTCCTACATGTCACCTAAGAACAA
AGATTGGCTTTATATTTTTGTTCAGTCATTTATCTGTATACTACTACAAAACTGGTGCAA
CATTTACATGATGGTGCAACCGCATGGACCCACAACTGACTGGGTTCTGAGTCCATGTGG
TGTCTCAgcttctctgttacatgagcttcagatat
>NODE_88_length_373_cov_3.758713
GGATGAGTGGGTACTGGGAGGAGAAGAGGATGGGAGAGGAAGGGAGAGAGAGAGAGAGAG
AGGGAGACAGGGGCTGAGTCTGTCCTATAACTCCTGGGTCTAAGACACATGCAGCTAGAA
GATTGGCTCGGGCCTCTCCTAGGGGTCGACAATGTGTCATTTCCACCCGGCTAGATTGCC
CTCTGCCTATCTGATATTAATGTGCAAATCAATATTTCAGGGATTAAATTTCCCTTCTTC
ATTTTTTATGGTTTCTACCTCAATAAGTCTCCCGTCTAATAGAGGAGGCTGGATGATTTA
GAAGCCTTTGCTGCAGAAAGAGAGAGAAAGAAATAGAGAGGAGCTTTGCAACAAGGCTAT
CGCTGCATTTTAATGTTCTTCTTCGTGGATCCCCCATAGGCCCTTAGTAAGGAGGGCTAT
ATCGCTGCTTTACAGTGTAAAGACAGCCAATTTGGTTAAAAAGGCAgaaagggaaaatat
gagtccggttgaatacttaagacgctgtggtaatccg
>NODE_89_length_690_cov_7.950725
TGTGCTTGTTGGTGCAGAACCATGAATGCATGTAAAATGTAACTATTGTAAGTACTTGAA
GTCATGACAGCTGTCTATAAGCATCAGGGACATGTCTATTGGCCAACTTGACCCTTGTTA
GAAAACAAAACAAATACAAAAAGAGAATACTGCAGCCTGGGACTGCCGAGCCGGGTCACT
GGAGATTTTCCAGACAAACGCCGCACAGGGGAGGGGAGGGGAGGGGAGGAAGAATAAAAA
GGACAGGCTCAGAATCTCATTTTAACAGACCGCACACAATCTGGGCTCCCACAGAACTAT
CTCTGCCTGACCGCTTTCTATTTATCCCTTATCAGTGTTTACCAACCGCTAGTTTTCTTT
CATTCACACTGTGAGGCAGTTCTCTTACTATCAGTCAACAGCTGACACCGTGGAACAGCC
TCAAAGGCAAGAGGAAGGGATCAAAACTAAACCAAAGCTGTTTAAACAATACAACAGAGG
AAATAAATTCATAAATCCTAATTCTTCCCAACCCACAAGGGTATAAGCAGATCCTTTATA
GTTAGGCCAACAAACAAAACCACAGCCAATGAGGTACATTACAATCAAGGTAAATTCTGA
AATATATTTAGAAAAAAGAAAGGCGGAAAAAAAATCCCATGTAATATTAATTGGGAACAT
TTCATAGTCTTGCCCTGTCAAGCAAATATAAGTATTCACTAAAAGGCTTTTTCAGTTGTG
TTTAATTGTCTTTTTAGGAAAATCTCACCTGAGTCAACATTGTTAACATTTTTAGATCAT
TTTGTCGTATACTACCAACAACGTAggcaatatgagggacgatatacacaagtc
>NODE_92_length_513_cov_9.167642
TGTCAGTCTTTTGCGGCATGGTAAGGAGACTTAAGCTGGGGAGACTGAAGGCATACCATG
AAGGCAGCTTTGATCGCATGAGCTCAGAAAGTGATGTGCCTATATACTCATTATTTTACC
TCAAGACTTGTGTCTAAAGAATACAGAGGATTTCCAACATTTAATACCACAGCATTTTCA
AACTACAAATGTCGTCCTATTCTTATAGTTACTGAAGCGAAGTCAGTTCTCTATAATTAA
GGCAACTTTATAGGCACTGTTCCCTGGTGAGTGTATGTACGAGTACCTGTGTTAGATGTT
TCATCTTTATTAGCCAGAGCATGGTAAGCCTAGCTCTTCATGCACTAATCCCCAGCTAAA
GAAACAGCTTTCAAGGAATTAACATCAAAAGTAAAGCTTTGCGTGCCGGCGGGGGAGCTT
TCAACAGAGCCTGCCTCAACTATCTCCTAAGTATTTTCAGAGCCTCGGGGATGAAGTGGA
AGTTAAGTTTAACTTGCTCTGTGTTCTTCTGCAAGTCTTTGACCTTGTTCTCAGGTCTCT
TAATAATCCCTGATACGTTTGAATCCGTACAGCGTTTGCGGCATTTCCATGAGGCACTGC
CAGAGGCTGAGGATTTTTCACTGGGGCCCATTGCCCATTCTTCTCTTTAACCCTTAT
>NODE_93_length_485_cov_6.391753
TGCAACATAAAAATAATTTAAACAGAAAAAATTCAAAATAGCGCCAACAAACTTGTATTA
TTTGGGCGACTTTAAGCTTGTAGTTTTAACTTATTGTTAACTTAAAAACTATTTATTATG
ATTATTATTATTGCCTCGTATAAAGTATGTTTTGTGTATATTTATGGTTTATTTCATTAT
ATTTGCAAGTTTAAAAGATTTTAAGTTTGCCAAAATTGTGGTTACACCATTTCGTTTCTT
AAAAAGGGGGACAAATAGAAAAACAGCTTTAGAAGTACGATTTGGAAACGTTCTCCATAG
TCAAAGAATGCACTGCTATATTTAACTAATTGAAGTGTATAAACATACATGCTGTGTGCT
AGATGTTATGCCTTTACTGCCTGTGTTCTGTTTGTCTTGTTAAATGAAAATCTTTTAATT
ATTTAATCTAATCACAGTCTTGTTTTTTCAACCACTCGGTGAACCCCTGAGGAATGGAGC
AGCCCCTGTAGCAAGGCTTTGGCCCAAGTGCGGGTCCAACAACCAGCCGGGAACAGAGGG
GATGTCCTCGGTTTAATACGCTCACAAgaatctttcctgtttatgctgatgggtctgatt
tacaaaaaaaaaaaaggatattaagggtt
>NODE_94_length_821_cov_6.697929
GTAAACTATTTTTACCAAGTTGGGTGCTGTGATTGCCTTGCCACTTGAGCTTCTCATTGT
GGAAATGTGTCTCGACAATGACAACTACATTTTAGCTCTTGTTCCCCCTGATCTTCAAAT
CAAATTTACACTGACTACTTTGATATGTGCAGAGTGAGCATTTACATCCCTGTGGACTGC
GAGAAAAATAAATAAACCAAAACTATCACATCCACAAACAACCAACAACAAATCTGACAT
ATTTACCATAACAGCCGTTCTGAACTTTGGTCTAAATGAAACACATCCATAAAATAAGTG
TTTGTTCTGCACCGTCCTTTGAAGTTGGATTTGTTTTTGCTCTTTAATGATTTCTTTCTT
CTGATGATGATGGAAGCCGTGCTGACACCTTCTTTTGCTTCATCAAGTTCCGCTGCACAA
TTACATGAATTTACTTTCAATAAATTACCATCTTTGCATACATCAGTCAAATCATCCAGC
TGAGGCATTCGCAAACAATATGCATTATTAATTTCATTGTCAGTGTTTATTTGGTTAACT
TGTAACCGACTTGGACAGCCCATTGCCTTGATGATGCATTTAAAAGCATCAGGGTCGGCT
TTTTAAAAGGAAATCAGGGGATGACATGCTTCCACACACCACTTCGCTCCCTGCTGAGGC
CACAGAGGGAAAAAGACTGAACTCCAGTGAAAGACCAATCAAAAACTCAAAAGATGCGTC
GTGAGCTGCTGTAGTCAAAACAACAGAATCAGGAAGATCATCCACATCACAGCGATTCTC
AGTGAGCGGTTGTTAGCACTGATTGACTATATTTCAATTTAACACGTTTCTGCTGTCGAC
AATAGTTAATTGAATGAATATATTGTATTCATGAAAGGGGAAAAAAACAAAAACACGAGC
AAAGAAGTTGAGTTGGGAAttatctctcattaaggagtgaagagttcagtgatttcaaac
gtgtc
>NODE_95_length_862_cov_3.914153
GTGGGCTCCTCCCCACGCTCCTTTCCCGTCTCCACTGGGGAAAAGGGGGACGGAGAGGGA
GAAAAAGGGGTGAAATGATTTCTAAATCAGAACCAAAGATTGATATTCCGGTAGTCATCG
TGCGTGGTGGACTCAGAAGAGCCCGCCCCTTCCGAGGCACCGGCTGGGTTAGGTTTGGTA
AAATGATCTCCATGACCCCCCGCCACCCCCGCCCCGCCTCGTCCGACGACTGGGCAGTTG
AAGCGGGGAGCCAAAGGCATTGCACGGGCCCACGCACGTCATCTGCGACTCTCTGTTCCA
GCATGACCCATTGCTTTGTTCATCCGGTCTTCTGATTGACCATCAAGGCGGCATAAGTAT
TTGTGACTTTCAGGTTCTGATCATCCCGCGTGGTCTTATTATTCCGGACTGAGGGTTGAG
TCTTCAACTTAGGGTTATTTTACTTGACTGTCTTGAAACGTACGGTCGAGTCCAACCTGG
AGTTTCTATTATCTCACTTCAAACTTGTATTTCTTGAGGTAAACCGTTAAGGTGGATTCG
CTGATGAGAGATGTCTCTCTACCTCTTTATTTATATTTCAGGAGCCTCAGGAGAAGAATT
AAGGCTGGGTCAAAGGTCAGCTTTTCAGATCAAGGTTGGGGTTAGAATAAAGGTTGGGGT
CAAGTTTAGAATTAGGGTAAAGGTTAGGGTTAAGATTAGGGTTCGCTTAAGTTTAGGTTC
CACGTCCAATTGAGGTTAAGAGTTCAACATTGACTTTTGAAATCATGGTTGAGGAATTTC
AGGACACATGGTCAGTAGTGGAGCCCAGGATCATGGAGTGTTTGGGCCATTGATCGCTAG
ACACTCTCTCCCGAGGAAGGCCCTCCCGAGGTGGATCAGATCTCGGGGTGCGTCCCATGT
CCAATTGACATGGGACGCATTTTCTTTGTCAGATCTGATTTGCTGTCTTTCTTGTGTGTG
TGTGTGTGTGTTTTTTTTCCATAGGTTCTTCTAGTTGAGTCATGGc
>NODE_96_length_349_cov_4.080229
AGGGCAGAGGGGTTAATAAGGCAGTGGGAATAATACAAGCGTTGGCAGCTCGGTGTGTCA
CTGCCTTCTCGCCCTGTGAAAGAGCAGGACACACACACACACACAGCAGGGGAGAAGGAC
ACAGACTGCTCAGTATGCAGCCCTGACATTGTCCACATCTGATACGGGACATTAGCCCCT
AACTCCCTCCATACACCACTGCCCTTCACTTTATATTACTTTATGTTAATAGAAAAATAT
TACATACAACATCATTTGTCTTTGTTACCACGGCACCCCACAACTGATTTAAATGCATGT
GTTTACCTCTACAGACAGGTGAAGACAGGGGGAAGGGTGGGTGACTGACTGTGTGTGTGG
GCGTGTGTGTGCATGCGTCTCAATGTGTGTGTGTGTGTTTGTAATAGGGGAGGGTACAAA
TACGCGCATCTCGTTCAGATTTATCGATCTTACCCACCTCTCGCCAGGACtgagctgtaa
cctatatataacc
>NODE_97_length_571_cov_4.180385
GATTAATGGCACTGGAAGGAGCTTAGAGGAGGAGAAGGAAAGAAAGAAGAAAGTCACTGT
AGCATTAGAATAACACCACTATAGTTGGTAATATTTGGTCTTTGGCACGTTTTACTTTAA
TACTTCAGACTAGAGGGCCAGTAACGGCCTGTTTTTTTTATTCTTATTGTTTTAGAAAAA
TCACAAATTGCACTAATATATTATTGAGATAAGGATTTACCGTCAGTATTTGGCACTGAG
TGGTGACCTTACCGAAGGTTCGGGTCTTTATGGTTCTGTTTTATGCTCCTGTTCCCATAC
AGTGCATTTTAAATGATTGTTTTTTATTATTGCAGGAGTGCATCCATGGTAAGGACAGCA
TCCCCTCCCTCCCTCCTACCTCAAAGATACAGCAGAAGTGACTGGCTTGTCGGGCTTGAA
GAATTGTTTAATTTCAGGGCCCCGGCGTTTCCTGAGGTGAGGTCCGCATTGGCTGCTAAT
AGAGATCTAATTGATGGGCCGAGTCCCGTTTCCGTGCTCTCTCTCCCTTTATTGCGCCCC
GGCGTCTGCTGTAAAATAGGTCTGTAATCAGATTCCGCCTATTCCTCCTGGAGCAGCATG
AGAGCTCAGGGCTGCCGAGAGAAAGAGATGGGGCAAAAGAAAAAGAAAACGAAGAAAGAA
AAAGAAAAAAGGAGAGAGAgagagaggtggggaaaatcgttattaaaaaagttag
>NODE_98_length_145_cov_12.124138
TTCATAAGGGTTAAAAAAAGTAAAATTATACTTACCTGGAAATTAAGGGTTCAAAAACAT
ATGGGTTAAAAAGTAAATTCATACTTACCAGAAATCAAAGGGTTAATAAAATATCAAATG
TATACTTCCCTGCAAAAGAAGAAAATTATACTTACCGTAAAAACCTGTAAAGGAAAACAA
CTGAAAAGTTACTTATCTTAAAAACCTGAAAAGGAAAAAGTCTGGAAACAGAAAATACGG
ATACGAATCTGAGCAGCATATAAAAGGCGAAATTCAGCCAGCTGGCTCA
>NODE_99_length_367_cov_1.577657
GTGGGAATGTGTGTTTGGGATGATGTGTAGTGTTTGATGTCCAACAGACATATCTAATCT
GATGAACCAAAGACCAGAGAACCTTCTTCCAGGTGCCTTCAGAGTCTCCACATGTCTTCT
GGTGAACTCTAGTCCAGATTTAATATCAGCTTTTTCCAACAGTGTCTTTCTCTTTGTCTC
CCATAAAGCTTTGACTGCTGAAGAACAGACAACAGTTGTTGTATGAACAGTCTCTCCCAT
CTCAGCTGCTGAAGCTTGTAACTCCTTCAGAGGAGTCATAGGTGTCTTGGTGGCCTCCCT
CACTAGTCTCTTTCTTGTGACTCCTTCAGAGGAGTCATAGGTGTCTTCAGATTTACTGCA
TTTACAACAACAAAAGAGCTTAAAAGCTTAAAGAAGCAGGTGGTCCACACTTTcgtacac
ctgttcaggaaacaatctgtcaaccaggcttgtagtaaagtgtgttttttgtgtgttgtt
tgtgccagagttgcagtttcacctctttctg
>NODE_100_length_292_cov_1.003425
CCTACCGAACACATTGGATCAGACAACCTGCAGGGAAAGGACTGGAGTGGATTGGTGGTG
CACATATTGGAACCAGCTATTACTACAAAGATTCACTGAAGCACAAGTTCAGTATCAGCT
TAGTCTCTTCCAGCAACACAGTGACTCTGAATGGACAGAATGTGCAGCCTGAAGACTCTG
CTGTGTATTACTGTGCCAGAGAGTCACAGTGACACAAACCATCAGTAGACCTGAACAAAA
ACCCCTCAGTGCCTGAACACTTGTAACATGAAGCCACCAGAGGAGGAGCCCTCagaccag
gaatgatttcagaccagtccactgagtaaaactctctttgccatcaatctttgcaccatt
agcagctcacaggattttcaaaaaaggaaaatcaactctgatattaatgtaaacagcaaa
gtcatctttcaaaggg
>NODE_101_length_611_cov_8.837971
TTTGCGAGCGTTCCTCCTTCTGAAGTTCCTATTCCCAGGAAGTATAATAAACTGTCACGC
CTGCACACACTGTAAAGGGACGCACTTTCAACTCGACTCGCACACACACACGCCAGCCAC
TTGCTAATCATGCGGCGCGCACATGGCAGCAAACTTCTGGATGATAATGATGCAATCCCC
GTGTCAACTCGCCCCTCAAGTATAGCGGGCGATAAAAAAAACAGTGGCTGCAAAGGAGAG
GTGTGTCTCTCCGTATGAAAATCCAATGCAAATAAGCTTTCACCCCCGTGGTACTTGAAC
TGTTTTCTCTTTGATAACCCAATTATTGTCTCAAGAGCTGTGTCAATTGCTCTAGCGATC
TCTTCTTGAACAAATCACTCCCCTAACCTCGAGCACTTTCGATTTGATTCTGCCATTTTT
TGACAGTTCAAAGTAATCAGAGGAGGCCTCGGCTGAGGACGAGGATTGATTTTGTGTTCT
CGCTTATCATGCTAATTCCCTGAAAATCAGCCTTTTTCATCCCCCTCCGCCTGATTACCA
CTCTTGGAAAAAGGCCCCTGAACTGTGTTTCTCTCCCCAGTGCTGCTGTCACGCAACCCC
CACAACCCCCTGTTCTCGTCCCCTCGCAGCAAGCCAGCCCTCGCCGGTCCCGGTTAGCCA
CCACAGCCGACgaagacgtccacacaccgcctccgtcgctgagctggcttggaaacatgc
ccagtttgcaggtgcgtctcacctgtccggtgctg
>NODE_102_length_333_cov_4.444445
TGTGTGTGGTGGGGGGGTTGTATCTCTAAATGTGTCGCTTGATTGAAGTGCGTAAGGTTC
TGAGCTAATTACATCCAGAACCGCAGCCTAGGAACAGATGCCACACTTGTGCATCAATAA
ATGCTTATAAGTAACTTATTTAGGGCTGCCTGCCATGCAAGGAAATGGCATGACTTAAAG
CACAAGTGCCCAGGGGCTATTCCCCAGCTCTTTGTCTTGTCATCCTGCATCTTTTAAATC
TATTCACCGCTTCAAAACAACACAGGCAGACAGCAGGGCATGGCAGGAAAAAAAGAGTAG
AGGAAGGGGGAAAAAAAGATACAAATATTCACACTTTGCAGACAGTATTATGTTTGCCGT
TTGGGTTGTCTGGCATCAAAGATATGCTGTCTTCTCTTAGATTTGTGAGTTGTAAAGGAG
TGGTAAGAGCGCTGTTTTAAGGCCAAGCTCCCGTTTGATGTAGTGCAGCTGTTCTTt
>NODE_103_length_612_cov_6.351307
ATCCCTCTTTAACCCCACACCGTCTTAGGAGAGGGGTCATGGGTAACGGGCAGGGTCGAG
GGGTGGGGATTTAGAAGAACTTCAAACAGGGTCATTAGGCTGTTGGCTGAGATCTGCGCC
CCTCTTACCCAGGGAGGGAAAAGCCAGAGAGGGGCTTGAGATAGCTGGGCAGAGAGAAAG
ACTAAGAGACAGAGAGAGAGAGAGAGAGAGAGAGAGAGAGAGAAAGAGAGGGCTAAGCTG
CGGCTAGCAGCAGTGTCCAAGGGTCTCCACCGCGGTCCGACCTGCCAGTGGGGCGGTCAT
CCAAGCGGGCTCTAATTCACAGTGACACCAATTATGATTAATCTCATCACTTTAGGAGAG
TAGGCTTGTCAAGGCCCTAATTAAGTGCGCTGTCCCCCCTATATGTGCAGACAGGATCAA
CAACACATTATATTGTCATAATGGGCATCACAATCCACGAGTCTATTTTTGTGTTGCCTA
ACTTTTTAACGGCAAAAGTCCTCTGGAGGAAAGAGAATAACGTGAATAAAGAAGCAGAAT
ATTATCCGTGCTGAGGTGACGTCATATCTCTGCCTCCACTCGTGTTCCTTATTCTGATCA
CCCGGCTCTCTGATTAGAGTCTTCAGTCCTGCTCTGGGATGCTGTATTTCATTTCATATT
TGATAATTGAGACAGATGATGTGACATAATCACAAGCCAGTGACACGTTGACCTAACACG
AGGTAAACAACTCACTGAATAAcaacgacacaaatg
>NODE_104_length_329_cov_2.382979
AGGTTTTATGATCAGGATTCCAGCTCTGTGGAAGAAATATCCAGGTGTATAATGCAAATA
AGCACTGTGTTACAGTAAATAACCAGATGCACAAATGACAGTCTCTGTTTCTCTCTCTTC
TATTTATACTAATGGTTATCTCTAATCTTATTTGCATTCAAATTACCTCACAGGTGGTAC
ACCAATAAGAGGTAAGAATGCTGGGTACTGAAAACATGCACTCACCCTCCTCTCCTCCTC
ACTGCCCCAACACTGCCCCCCATCGCCTTCATCCTCCTCCTCCTGCCACCTCAGTGTGTC
CCCATTTCCTGTCCTCCGTCCTCGTTGCCTGCTCTGACACTTTCTCTGCCTTCAGCACAT
AACTGGTCAGAGGTTTTCACTAATAATATTTTACTTCAACAGCTTTCCAACCGATGCTAC
AGCTGGTTTATTGGcagcagtggctaatgaaagtctcatccaccaaaattcat
>NODE_105_length_566_cov_4.584805
AATGGGCTGATGGAAAGATAAAAAAGTAGCTACTACAGGAAAAAGTATGCGAAAATAATG
TGCAAATTGACTCGCTTCTATTCAAAACGTGTATTCCCGAGTTGCAGTCATTGGTTGTCC
ATTTGTCACCCATTTAAAGCTCCCTCTGCCTCCCTCCCTCCCTTCCCGTCTCTGCTAAGC
ATCTCCAGTCTACATATCTTCTTTAGCTTTAACGAGCCTCGTTAAGATCGCAATAATATT
CCACCCTCTAATTGCTCATTCCATTCAGCAGATAGGCGAGCATTGGCTTGTGCCTGATGC
GCGCGGTGCGGTGGGAGGGTTGCTGTGGAGATCGGAGACTCTGATAACCCCCCGTGCGTG
CTGCACAAGTGGTGAAAGCCTCGCGCTACGTACTGGCTAATGATTGGCACGCTTGACAGT
GATTGGCAGGGCTGCCATGACAACGCTACAACGACACCAAGAAGACCAATAGAAAAGGGA
AACAAAATGTTTCAATGCTACACTCAACGGCGGATTTAGGGGGGAGATATTATGAGGCTG
GTGTCATTAGGCGATAGCCATTGAATCATTCAATCTTTTTTACTTGCCGTATTTTTCGGT
TTTTCCTTTttctcgataattttctttctctctcaggtcatttccatggttttcagatcc
cctttagagctttatccctcccatttcttcctgccaaacttcgctgatcg
>NODE_106_length_440_cov_5.893182
TCAATCACACAGGTGTTTCACACCACGCCTCAGTGCACAATGTTATCTCCAGCCCAACCA
GAAAAAACAGATGTCCAGTCTCTCCCTACAGTGCAAGATCCCGCTCCCACCGGGCAAGCA
CAAAGTCACCCAGTCAACCACGCATTAAAGAGAGGCAGCTGCCAGAGCATTAGTGTCCAA
ACCCTAAGTAGAGAGGCAGACATAAACAACCATGACAGTTGGTTTTTGGGATGCGAGGAA
CACTGATTGACAGTGCTCTGTCGGCCGGATTAGAGACGTTCATTTCGTCCTGAACTCAAT
TATATTTTACAAAGGCTGACATCCCCAGTTAATTGCAGCCTTTCCACATGAGGGAATTAT
TTGCACTTCTCAATTCCCTGGCCATGTGTACTCTGTTCCGCATGTACAGGCTTCATCTAA
TATGTGGAAATATTGCAAATTAGATCAGAAAAAAAAAGGAAAGGGAAAGAAGAATCTGGG
AAAAGAAAAAAAAACTTAGGGAAGTGTCGAGGGGCAAAAAAGCAGTGAAATACTGGTACG
ACTTCAAgagagaagcgtctgggtgagtagtctgcctcggtctc
>NODE_107_length_682_cov_8.153959
TGAGGATGTGATTAATGACCAATTTTGAGATTCTATCAAAGCAACTGTGCTGTTCTGCAA
ATCCACCCTAATTACTACACATTGTTCCAAGTGTAGGAGAAAGAGAATATCACATGCATG
CTGAAACGAGAAGATAGAAAGACTTTTTGTAATTACAATACATACTTTAAAGTACATAAA
CAAGGCTCAATAATTTCTACCTGGGTAACAACTTAATATTTTTGTTCTGAATAGTTTCCT
TTTTTGAAACCACAAACTCTGTAAATAACTAACTGGCTTTCCACATATACTTGATCAATT
TTAATTGCCACAGCTCTCACCCTTCCAATAGGAAGAGAAAGTTGAAAGTAAAAGAAAGAA
AAAAGTAAGAATGAAATGTATTCCCGCATACTATGATATGGTAAATGTTAGCGCCTGCTG
CATCGCACTCCATATCACTTCGCTCCATATGAAAAATAGTTTGCTATTTTGGAACCCCCT
GGCAGCCATAGTGGATCACCACAGACCCAGAGCTCATTTATCTTTTGTCAGAGATGAAGC
CAAACTAACGCCATCTCCTGAAGCTGCTAAAGAATGAGGAGGGACATAGGGAGGGTAAAA
ATAAACCCGGAGCCCAGGTAGCTACACAAAGAAGTCATTCTACAAGTAATGGGTGGCTTC
TGAAAGTGGAACTCTGTTTGGAACTGTCTCTCCGCGTGGAAATGATGCTGTTTAGGGCTG
AAGTTTATTCAGTTACCTTGCTGGCATTTATGAGGCTGCCTGAGAATGTGTGCATGTAAC
AGCATTGTTACGTGGCAAGTTATCTGACCAATTAAATGAtgatttt
>NODE_108_length_608_cov_4.610198
TATTAAGATAGTATACTCACACTATGGAAGTTACCCTATTTTTTTTAATTTACCCTCAAA
TGTGCAATTCTATAACTTGTACAGTGGTTTTATAATGATGTTTTAAAATGTAATAAGTAT
TTCACTTTCTTTACAGTTTAGATTTTCTTGTAAACAGGGAACAAAGGCAATAGTGATTTT
AGGGTTAGTTGAGCCCAATTGTGACATGAGGTAGCGAATTAGCAGGACGTGAAGCACCAT
AGGAACTCCTAACCTCTTGATAGGCGCCTCACAATCAAAGTCATTAGCCAGTGTAATAAA
GGGCCTGAGATACAGCCATTCTTCAACAGCCTAACTCTTTTATAACCAACAGATTAAAGT
TGATTGGATTAAAATGACATTCTGCCCGTCTGACCTTGGCAGCAGCAGTTAAGTTCACCC
AAATTAAATTTCTCCGTAATAAAGATGATTCATTTGTTGCCTGACGTAGTAAATATAAAA
CAGAAAGAAAAAGGAGAAAAGATTAAGTGACACACGTCAGTGCACACATGCACAAATGCA
CACTTGTGCACACACATATACATGCATACGATGACATGAATACACCCTTGCGTGCACTCA
CACAGCATTGTTGGAGCTGCCAAGCACCTGGGTGCACATGCAAAACCACAGAGACACCCG
TCTGAGTTAACCTAAAACTTAAAATATGTCGTTTAAATCATTATGTTAAGGCCTCTAgtg
atatcttgtgaaaactgcgtctcttaaaaatg
>NODE_109_length_860_cov_4.739535
AATGAAGGATGGCAGGATGTTCCGTGTCAAGCAATGAAGGATGGCAGGATGTTCAGTGTC
AAACAATGGAGGTGCGTGGAATGTTCAGTGCCAACCCATGAGGGATAGCAGAATGTTCAG
TGTCAAACAATGCGGGAGCATGGAATGTTCAGCGCCAACCAATGAGGGATGGTAGAATGT
TCAGCGTCAAACAATGAGGGATGCTAGAATGTTCAGCGTCAAACAATGAAGAAACACAGG
ATGTTCAACGTCAAACAATGGAGGTGCATGGAATGTTCGGCTTCAAACTATGAAGAAGTC
CAGAATGTTTAGCTTCAAACAATGGAGGAGCATGGAATGTTTAGTTTAAAACAAAGGAGG
ACCGCCAAATGTTCAGCGTCAAGCAATGGAGAAACGCCAAATGTTGAGTTTCAAACAATG
GAGTAGCGTGGAATATTTAGCGTCAAACAATGGAGAAGTGCAGAATCTTCAGCGTCAAAC
AATGCAGGGAGCATGGAATGTCCAGTTTCAAGCAACGGAGGAGCATGGAATGTTCAGCGT
CAAACAATGACGGAGCGCAGAAAGTTCAGCGTCAAGCTATGGAGAAGCGAAGAATGTTCA
GCGTCAAACAATGGAGGCAGCGCAGAGTGTTCCGCGTCAAATAATGCAGATGCGCAGAAT
GTTCCGCGTCAAGCTATGGAGAAGCGTAGAATGTTCAGTATTAGACAATGGAGGAGCATG
GAATATTCAGTTTGAAACAATGGAGGAGCATGGAATGTTCGGTGTCAAACAATGGATGAT
CATGGAATGTTCAGCGTCCACCAATGAGGGATAGCAGAATGTTCAGTGTCAAACAATGGA
GGAGTATGGAATGTTCAGTGTCAAACAATGAGGGATTCCAGAATTTTCAGTGTCAAGCAA
TGGAGTAGCACACAGTGTTCAGCATCAAACAATGGAGGAGCATGGAATGTTCAGTGTCAA
GCAATGAAGGATGGCGGGATGTTCAGTGTCAAACAATGGAGGGg
>NODE_110_length_738_cov_4.373984
CACTTCCTCTTCCCTGTAAATATAATCAATTATTTGACAACAACCCTAACAGCATAAGTA
AATAATTTCCTACAACCACGCCCATTCCACTGTCTTGGAATGAGGTAAACGTGGCTGAAT
TTTGTAGACCAAAATTTAACAGCATCAGAATTTCAACACTGCACACTGATCTTGAAACTT
GACATATTCGGTGTGTCAACCAGTGGAGGAGAGGATATAAGGAAGGGAAACAAATTAAGA
TGACTCAAATGCAGCCATGCATTGTCTAGTTTTACCTGACAGTAAGAAAAAAAAGAGGAG
GAGGACAGGTGTTTTCTAAGTGTGTTGCTTTTTAATTACAGAAATAATGGACGATTCCCA
TTTCAACTCATCATACTTTTGGTCTCCCGTCCCCACTGTACAAGGACAGGTAGAGACAAT
CTTATTGTTGGAATTGTCTTGAAATACACATGGTATAGTGGTATGTACTATGGCAAAAGA
TACCCGAAATCAATTCTCACTTTGACTGTTTATCGAAATATTTTAAAGATTACATAATAC
CAGACAGTGATTTGACCCTGAAAATGTTGTTAATAACACCACCAAATCATGTTCTCTTAG
TCGGTGAAGTTGACTTGACCTCATACAGAAGTTATTTGAGTATGATTTGATTTGATGGGT
TCATATGATCACTCCTGTCGCTCTCCTCTCTCATCTTTTCAAACCTCTTTGTTCCTTTTT
TTCATTTACTTTTTGCATCTCACCAtgccttcgttctctgttctctcccattgtcttttt
ctttccctttcgcctctccctacactaatctaacccatcattgacgtacacccgctgttc
ttaacatattgttttgacactttcttcctgccccctcgtcct
>NODE_111_length_386_cov_9.981865
GCCTGGGTGTGGGCGGAGATATCTAAGGGGCCTGGTGGGGGGGCCGGAGACCCGACCTCG
TGATCCAACTGCACCCGGGTGCCGCTGGGGTTGGGCTGGAGAGCTGGGTTCGGAAGAAAA
TGCCTTAATTCAAGAGGCACCGCTGCATGGTCAGTCGGAACAATTTGCTCGAGTACGTTG
CGTTCTCCTCACCTTTGCGTTGTCCGTGCTTCTCAGTTCTCTTTACCCCAGGAAACAGCA
CAGCAACCTGTGGCAAACATCTGCGAAAATCAAACTGGAACAGCCAGACCATGTGCCTCA
AGCAACCTGTGGGAAGCAATGAGGTCCGCTTCCAATCTCTGTGGGTCAGGTTGTGTGATG
TCAGTGATGATGTCACAGCTCCCATTGTTGACATCATTGTGGAACTGCCATGGAGAGGCC
AGCATACCAGTCCAGCTCTGCTGTGAGTGGGTAGAACAGTTGGCCTTGATGGCAGCGCCC
CTGCAGGGAGGGAGAGACGTCTGGGTGCGGGCGGGCGGATTTGGGGTGGc
>NODE_112_length_575_cov_6.561739
CAGAGAAGGTTTAACAACGTTTTTTTGACTTGATCAGATGCCGCCGAACAACTGCGATGA
AGGTGTTAGAGTTTTCTAATCGACCAGATTTTCCTGGAAGTCAGGAGATGCACTTTTTTA
ATGTTAATATAATAAGGAAGTCGCGAAAAAGACATATACTTTTACTCTCCTAATCTGTAT
TTCCCCTTATGTAGGCAAGATGTTTCCAGATAAGCACTATTAATCATTCCTCTGCATCTG
TTCGTTCTTGTACACTTTCACCTGAAAAGTCTTTGCACTCGGAAAATAACGCTTCTCCTC
GCAATTGCCTGACACATTATCTCATTAAAATGTACAAAGAAAACTCCTTCTCTTTATCTC
TGATAATCTAATTAGCATCAGCCAGATGGTTTAATAAGGGATATCGGCGCCGTTTAGCCT
CCCAAACGGCCCGCTGGAGGAGAACAGTGGAGGAGGCTCCTCTCCACTCTCCTCTTCACT
CTGAATAGCTCTCCAGGGTTCACATTATTGCTTCCTCTGCCTGAGGCGAACCACTCCAAC
TCAGGAGTTTAGGGAGGATGAATGCATCCAGGAGAGAGACATGCTCAAAGTGAATCAAAT
AGGCAGAGATGTTGGATACTGCTGGGAATGTTTTAAACCAAATAATGGCAGATAACTGAC
TTCACCTTTAGTTCccccaaggagcgagaaacatttcagattatgctttaaatctttct
>NODE_113_length_663_cov_5.933635
AGAGAGAAATAACGGTCAATCAAACCTACTTTACAGTCATAAGGGAAAAAAGCAGCTATG
TCCAATATTTCATTTTCCTCTTGGAGAAAACATAAGATCATAATACCTATTTTCATAATA
ATATAAACAGCCTGTAGGCTACAAAATAGGAAGAAGGCCATACTCTGTATATCTGTGCAT
TGCCTGACAGAGACAGAAGGGTTTCAATCTCTTTTTCATTTCATCCTGATAGCTCTGCCT
TTTATTACCGAGGGACAGGAACGTTTCCTGAGGTAAAAAGGAGTGCACATTCCCAAGATA
AAGTTGGAGGTTTACAGCTATTTCCAGCCGTAATGTATTATTCCGTTAAAGCAATGATCA
GGTAGTGTTGGATGAATGGGAGATGTTCAGCACCATTACTGCCTGGCACATCAGTGAGGC
ATTATTACATTATCGCTGCTCTTTAGTAGGAGATTGGGTGTGTGACCGGGTTCTGAATAC
ACTCATCCCGCTCTCCACGGCGTAAATTGCAGATTGGCTCATTGACTTCAATGATAAAAT
GTAAAAATTGCCAGTAAAGAGAACATAGACTCAGGTTACTCCTTAGCTGTTTGTCAACGG
CAGATGTGACTCAGTTGGTGCAGAGCATGTTAAAGAGTTCCATCTCCCAGAAGTCAATGT
CATTTATGCCTGAAACTGCTAAAGCAATAGCTCATCTTGTCTCTGGTGTGTCATACTACA
CTGCCTTTGTCTGAGATTAAAATTTGCTCTGGTGGTGAGCTAAAATCCTAAAATGTTACT
TATGGCATAGAGCAAAGATTTACaaac
>NODE_114_length_824_cov_2.712379
CTTTGCTCAGTAGGCGCCTGTCGGTGAAAATACGTGCACACACGCACGGATTGTACAAAA
TGCATGTTTTCTATGATATAAATCAGTTCACACTTTCTCTTCCTAGCTGTGTGTATGTGT
CAAAATCTGCATCCAAATCCTCGTTCTCATCCTCAGTTCCAATAAAGATGAAGGTCATTT
TCTCAGCGAGATTTTCCCTCACCTTGTGTGCTGTGTCCAGGTGTGTGTGACTGATGTAGC
GCGGCGAGACGTCACCATGGGACGGACCTCCTCCTGAGCCAACTTAACTTATCAGGAACA
TGGACCAAAAAAAATCAGGCTAATTAATTAAGAACAGTATTAGAAGTAATGGGATATTAT
AATATAAATTGCTACATTCTGGAACCAATTTAATCCAATTACTGGAACCCCTCATGAATA
TAATACCTCCAAAATCACTCCGTCAGAGTCCAAAGGGAGATGTGTCTGACTACTAAGACT
GAAAGAAAAGAAAAAAAAAAACTGCTCCCTTTTAACGGCGAACACCAACAATGATTTAAA
TGGTTGAGAGCAACTGTTAATTTGAGTAATAAACCTAATGATGATTTTTTTTTCTAATTG
ACATTTCGACCATTTACAACCTGAGTAGGTTTTTGTTTGAGCTCCCTTGCGCTTGATAAA
GACGAATGACTGTAAAAGCTGATTGGTGCTTTTTCTCTTAATGGCCCTTACCCAATTTAA
AAAATGTCTTAAAAGAGACAAAAGACTACACTTCTGCACTAGTTAAAGTGGAGTGCGTTT
TGGAGGAGTGGATAAATTGACATTAAGAATCACAGCAACTTTAAAGGCACAGAAATCATT
TCGTGAGGGATAAATCCACATTAGCGTATATTAAACAACACGTGAGTGCTTAGGAGATAA
TTCagagttaggaggtaaagctggcagcgagcactttagaagtggaaacgggtcacagag
cagtttga
>NODE_115_length_617_cov_9.988655
CAGCAAATCCAACACAAAATGTAAGAGTGTATCAGAGAGGCATGGAGCTCTGCTTCACAG
ATAGCTGCACCAGCCCTTAAATGTCTGAGCTGAATACTTTTCCAAGATTAAAACATGTCT
TCTGGTAGTTGTGTCCCCTTTAAAAGCTGCACAACTTGACTGCTTCCTCCCCACTGAAGA
TGTTCCGGCTGCTCATAGAAAATTGTGTTGAACCTCTTTGACTTTGCGAAATAATTGAGT
TAAAACACTCGATAAAACATTAATTAGCTTAGCAGTCTGGAGCAGATAACATAGATAAAA
CCCTATGTAATTCATATTGATTAGAATATGCACATTGAGCGTAACCTCTTAAGACAAGTT
TTCCTTATTAAATGGACACAAAGCCGAGGTCATTATTCGTACAAAGAAAGATCGCTTTAG
ATTTTATCTTTTCACATAAAAAGGTTTGATTGGATTTCTTTCTGAGGAAGCTGCACAATC
TATTTTATTCAGGTTTGATTGTATTACCTCTTAATTAGTTTGTATATTGAGTAGAACAGG
CCTTATTGATTTGAGGTGCATTCATTTGCATTGCAAAAATCCCCTTTAATCCAATATAAT
CTCATCCTTACTCAAACAGAGCAGACTGCATCTCTGAGTTGCTCTTTACTTGCttgtttt
ccagctcttgcttttggcttgtcttaggtttaatataacctcctggttgaaattagagat
tgcattctctatgcaaaataatttccctaaatttggctgtt
>NODE_116_length_511_cov_4.273973
TAATTGTGTGCGTGTTTTTTTGCTCTAAGGACATCCATACCAGGAGGTTTAACTTCTGCG
TGATACCCCACAGCATCACCTGTCATAAGTGCAAAAGAGAGATGGCATGCCTTTGTGAAA
AAGAATGCTGCTTCTGTCTTTTTTTGCATCTTGAGAATGAGCTAATTGTCACCGAGCTGG
CAGCTGAATAGAGGCAGTGAGTTTAATCTGACCACAATGACATGTTTGATTGGTCCGAGG
CAGGCTGGGTACAGAGGGTGGGGGGTGGCCCTCTCTTGTGGCAGCAGAGAACAAACATAA
ATCTTCTTCAACAATCTATTTTCCATCATACTTATTCACAGGGGACATCTCAAAGTGGTC
TTTACCCTTTCTGTCAATGGCTGCCCTCATCCATCAATTTCATAGAGAATTATACCCCAG
ATCAATGTAGTTCACGACCGCTGAGCATTTGTCGAGGGGTGGTGTAGGTGGTTGGGGCGG
GTGGGAGGCGGAGTGCTGGCTGTATGCGTCGCTGCTTGTTCTCAGAGGCTGATGGCTACT
TCTTGTTGGTCACCCTCTCATGCCCAAATAATTCACACCATGTAGTGCAAACAAAACAGT
GCTTTTCCTCATCATTAAGCCTCCTTTTTttttctaacaacagagaataagaagc
>NODE_117_length_417_cov_6.251799
CTCACTCCATTTGGACCAGAGCACATGGCACAGACAAATGCTCTCAAACTTAGCCCATCT
CAGCACATTCAGAGCCATCCCGAAGCCCAGACCGCGGCATCTTTCACTTCAGCTCAGACC
ACAGTTGGTTTCCCCGTGGCTCACCCCCACTCAGGCTACTCAAGCAGCAGGGACTTCATC
CTCAGGAGAGAACTCTCAGCCTCTGCTATGCATGCACTTGGCGACCAGCATAGTTCCGCC
TCCTCCCCTCATCACCATGGCATGTTCATCTCCCCAACAGGTGCTTATGGGCACACGGAA
AGTGGGGCCCATTCACTTTTCACTGGACTTCACGACCAGGCGTCCCCAGGTGCCCACCAC
CACCATGCCCTCAATGGGCAGATGCGCCTGGGTATACCGGGGGACATCTACGGCAGGCCA
GAGCACTTCGGGCACAGGCCAGAGCACTATGGACCGTCTTCTCTCCACAGCTACAACTCC
ATGAACCTCAATGTGAACATCGCTTCAGCTCCTCACGGAGCCGCGGGGGCGTTTTTAaga
tacatgcggcagcccataaag
>NODE_118_length_675_cov_5.645926
CACACCACGTCGTTGCATGTAAATGTTAACCACTGTGAGCTGTTGTCTGGGATGCTTCTC
TTACACCTTCCTTTTTGGTTAAAATGGATGAGATGGATTCTGTGGGAAAGGCAGGGAGAC
AAAAGCGTGAAAGATGTGTGTATCCATTCACAGCTCCAGAGGACCTTCATTACAGAGCAA
GCAGGTCCTGTCAACGTCTTTTCATTACATGGTCCCATATATCCACCCCTTGTGTCCAAA
CGGTCCGCTCTGTCGCCTGTCAAGAAAAGGCACTCTCGGGGAAAGTCCTCCTATCTCCTC
GATCCCCCTCACCACGCCTGATTCCAGACTGTGAGGCGGGAGAGGCCAGGCAGAAAGGGA
GGAATCGTGTTTGCCATCAACAGCTCAAGAGAGTAGCATGGCAGCAAGATTGATGACACC
CTCCCTGAAAGTAACAAAAGAACTCCTGTGCACGAGGGCCCGCTTATGGGGCTTGATAGA
GTTGTCATCCTCTTAATAAACAGCTCTGATATGTCAGCAGCAGTGGCAGCGGGGACTACA
CCACGCTCACCCACCAAGCCATGGGCAGGACCACCTACTGGCATCACAGCACACACAACC
ATGGGTGATCTCCCCAGATGGAGGTCCCTGTGGGCGTTAGCGGGGTGATTACTGGAGAAG
AATAAATAAACGACAAAAACATCGCTGTTTCTTGATTTCATTGCTGTGAAAGAGAGGCTG
CAGGTAAATTATGCAATGATATCCGTGAAAAGCATTAGAATTCATCCCAGTTTAAGtagc
ttggtaacctaatctgtgcattttatcatttaaacctta
>NODE_119_length_626_cov_5.856230
CCCAAGTCACATCCAAACACCAGTTTTCTCTCATTAATCGATTGGTGACGGATGAAAGTC
TGCGCCTCTCCACCATTCATCAAAAATTCAAAAAGGAGGGGGGAAAAAAAAGTAACTGGA
AGTCTTAACTGGTGATAATCTGAGCACTGAAAGTTTTCCAGCTTCTCTCATTTAAAAAAC
ACACCCTGGTGTCTTTACCTTGTTCCAACCCCACTGGGTAACCACGCACTCATTGTGTTT
TCCTCAACTTGTTAAAACACCACATGGTACATTTGCATAGGATAACCAACATATAGCAAA
TCATTTGCATGCCTGAAAGTGCACTTGAGTAACCGTAATTACACGTGACACCAATTACTC
TGTTACTTTGTATTAAATTATAATGGAAAATTCCACTAGAGAATTGGAGCCTAATTGCAT
CTTAATTTGCATAATTTTGCATATTAATCACATCTCAGATGAATAATAAATTTCAGCCGA
TTTTTTAATTTATGCATAGATACAAAAACAAGTTGAAAAATAATTTGTGAGTGAAAAAAA
AATCAGGAACTATTACTTAGAGCATTTGTGCTAATTTCTCTCATTACCCGACGTTCAAGT
CAAAGATGTCTGTACTCCTGATCAACAAGCGCCGCATTTTGAAACTGAGAGTTTGTCAAA
GCCTCAGCAGAGAAAAGAAAAAGAAGAAAGAGATGGAGAAACAATTTTTGGAAAAATCca
tgcatcttttttttttacataaactttgtggctctattttaaggctcttt
>NODE_120_length_437_cov_6.450801
ACTCAGACCAGGAGGGATCTCGCTGCCATGTGACAGGCTGCCTTCTACATTCTTTCACCG
TCCTCAGTACCAATTCTGATACAAGGAAGGCAGGGAAAGACAAGCGTCATCTTCGGATGT
AACACTCTCAGCAATTTCACAAATCTTTTAATGATTTGTGACCCCTTTGTGGACGGCAAA
ATTGTGAACTCATGCACCCATAACTTCTCACTTAATCTGTATTACTCTCATCACAACAGA
GCAAGCCACTCTATCAGTAAATGCTAATCTCCTAATTAACAAGCTAATTAGGCAATTACA
GCTTTGCAGAAGGATGCCTAAATGAAATATGACAACACAGTCACTTTCTACAGCACCTGT
GGGTCTTTTCAGATGTCACAATGAGAAGCATGATGACAAAGTGTTGTCTCTGCGCTCATA
GGTGCTTATTCCTATGCCTCGCTTAGCTCATTTGTAAAAATATTGTCATTTTATTTAACC
TAATCTGTGCTACTTGCGGAAACAACTTGTCAAATTACAAGTAAATTATTTCTCTTCGaa
taagctgacctgcatcactttaccgcagtgtgattttagag
>NODE_121_length_456_cov_6.581141
ATCTACTATAGCAGGCGCTTCACAGACTCAATTCTTTTCTTCTCTCCAGTATCTTGCACT
TAACACATGTAGCAATACCTACAGGATGGGGAACTTGTGTAATTCACCAGTATTTGTTTA
AGTGGAATATGACATTTTATTTCTAGATATTGTTTGACTTTGTATAAAAAAAATATATAC
TGTACAGATTCAAAAGTATATTATGACAAAAAAACTTTTAGAAAAATATTTATTTTTACT
GTTTTGTAATTTAGACACAATACTGTAGCTCCTCTATTGCCAGACTTACTGGAAGTGCCT
CTCGATAATGTATTACAAAGTAACTATACAATATATTGGGATTATTAGAACCTGTCACTA
GCAGAGCAGTGTTGATGTTGTAATGTGAATATTGTTGAATAATAAGATTTATAAATGCTG
CACATGTGTCTGTCTTGTTCTTTAGCCATTTCTCCAGAAACTCATTGGAGGAGTCTCACT
TGGGTTTACTGTATTCAAGTAAAACATTTTTAAATTACGAAGTTCAAAATGTCATTGGAT
AACACTGTAAAGTATCACAGTGACATTATATGAGTTGAAGTTGTTGATAATGTAGTTTCa
>NODE_122_length_354_cov_4.703390
TGAGGGGGGAGTTATTTTGATTGTCTTTACCTATCAGGTGTAAATTTCCAGGCACTCAGT
TCATTTTGGGCCTGCTCCAGTTTGTCTTTAGTCTGTTCCAGTTCAGCCTTCATTTTGAGG
AAAAACAAGTTGATGGCCGGATCCACCATGGATGACCGCAGTTGGGCCGCACTCGGCTGC
TGGACTTGCTTGAGGTACTGGATCTGGGTCTGCAGGATACAACAAACATGTGTCAGTGAT
GGGTAAAGGTGAAGAAGTGTTCTGTGATCGCTTAAAGTATCAAAACTAATCCTTAAACTT
GACTTGAGCTGCCAGTTTCCCCAAAAACTTATAAAATCTAAAATAGTCATATCCCAGTTA
TATCATAGTCATCTGATCTAGATTTATTAATCCGAATCGccaaccaaggaaatttcacgc
aatttttgcatgttgcttttttaaattatataattaagcagttctgagcagcagttagat
ttaaatttagatgctttc
>NODE_123_length_509_cov_6.247544
CCTTCATTGCATATTGTTGGTTGTATATTGTTTTTCTTTTTTTGTCCTGCTGTGGTTACT
GCCTAGGGCCCTGCAAAGCCCTGGCCAGCAGCTTTGTCAGGATGCTAAATGGAAGGCCGT
GAGTTTAAAAACTTAAAGAGGCAGTGAAATATTAGCCAATGTGGGTGAGGAATGAGTGGC
TGAGAACCGCAGCGTGTCAGTGTTAAATGGTCGGACTAGGATGCATATAAGTTAGTCCAA
GCATGAAGGGCAGTGGGACGCTCGCGTGGAAACGATGTCCCCTCCCCTCCTTCCCATCCC
TCACCCCCTCCACAGACACACATTCACACACATACACACTCGTACTGTCACACCCCACCC
ACACAGCTTTTAAGCAAGGAGCCCATCAGAAACTTGTCATTTCTCTCATTCACTCCGACA
GCCTTGAGACACAATGCAGACTTACCTCTGTGTTGTACACCCCATATATCAGAAAGATGA
ACAGGCCCTGCAAACACAGACAAAGAAAGAAAGAGAGAGAGGGAGAGAGAGAAAAAGAAA
GAAGAGGAGGACAAAGTTGTTACTGTTGTTTTCTCTCTTGTCTTTAAAAAAAAACAAAGA
TCAAAAGTAATGAGTGGAGCGACACATACGGGTTGATTTGTACTCTATCTACA
>NODE_124_length_759_cov_6.014493
GATTGAGTATCATGAAAAAGATGCTCTAAAGGCTGAACTTGCCTTAGAAACTGCCCGTCA
TTCAACCGAGGACTTAACTAGATGCTCCAAAAGCCGAAAATTCACCTTAAGACTTACAGT
TAAAGGCAATAGCAGTGATATCTGTATTCTTTATTTAAGTATAAAATGATTTCACACTAC
CATGATGTCCGGTAAGCCTGTCAGCCAGCAAGTTTCATTTTTATGATTGTATAAGCCAGA
GGGCCAGCAAGCTTTTCAGTCACAACCCATCAACCCAACCTGTGTGATGGTATCTGCAAG
TTTTTCTGGAGGTGGGTCAAATCTAGCTTAAAAGTCGGTCCCCTTCACATCCAATTCACC
GTCACATTCTTACCTACAGGCAACCTCTGCTGAGCCCCGGTCATTAATCAAAGCGGAGTG
CTGTCCTGACCTCAGCCCCTTCCCTTTGAAGTGCTCTGTCCTCTGCAGCATGAGGAAATC
ATTTGCTGCCTGATTCAATGAGCCATCAGTCGAGCCAGCAGACCTAATGACATGTGAGAA
TATTAACCTCCTACCACCAAGAGTGCTGCTGCTTGGGAAGCAGTCTATTATTCATCCAAG
GTTTTACTCAAACCCCTTTTTCACAGCCCTGCCTCCCTGTTAAACCCTTCTAAAAAAGCT
GTAGGCATGAAGCCATCCAGCACTCAGTTCAGATATTAATCCAGTCATTCTAGTCATTGT
CTGGATTTAATGCTACATTCTAACACATAACTTCTTAAACGTAAACAAAAGGTCCGTCCC
AATTATATAATGAGTGAAAGGTTTTCAGGTCCTatgtgccacattttgtaactattgaca
gttggtcaaaactgaaagtgattagttctatgattaggacaaaatattcgactttatatt
tca
>NODE_125_length_305_cov_2.078689
GTTAGTTTGTACTCTGACTGCACTAAACAAGTTTTTGATGGCAAATTAGAAATAATATAA
TTGGTAAAGATTGCATGTTAGAGGTGTCACAGGTTAGATTAATGCTGTAATGTAGTTTTA
GTTGTGACATTTAGACTTTTGGTAATGTGTCTTTTAGTATTTTAAATTTATCAAGTGGCA
AACAAAGAACTGAAGTTTAACTTTACAGAATTGTATTGCAGTATCTGTTAAATCTCAATT
AGTCATTTTCTTGTCTTGTCAATCATTTGGCCCTAGTGTGTGTGATATTGATGTGTGTGG
TGATGTAAGATTTCTAACCCTGACTGTCATTTGTTTCAGTACACGATGGGACGTGTGATC
AGGGGACAGAGAAAAGGTGCGGGCTCCGTGTTCAAAGCCCACGTCAAGCACAGAAAAGGT
GCCGCTAAACTCCGTCACATTGACTTCGc
>NODE_129_length_439_cov_6.373576
TCGCTCAGACATTAATCTTGCTCTACCCTTCTACATCAAAAATGCTTGTATTGTCAGGGA
GCGCTAATGTTTGCCTCCTATTCACTATATATACACATATATGTATTTTTGTGTCTGAGG
GAATCAGTCGAATGCATTGTTCCCAAATCATTGTAATATCTATTTAGAGTGGCAACAGCA
CTGGCTGCCGATGCTCAGTATTCATGGAGCATAAACCAGCCTTAAGACTTAGAAAAGCTG
AAAGGGCTTATCCCTATATTCTTAAACTCCCCTCTTTTATGTTGGTCTTAGGCATTAAGG
ATAGGATTGTGAATAGCAATTGTTCAACTGCTGCACTGAGAGTGAGTGTGTATACGTGGG
TGGGGGTGTTTTATTCCCTGGCAAAATCCTTTCCTTTTCTCCCATTTTTTTCAACTGTAA
ATATTAACTGTGTTCTTAACTCTTAACGGTGTATGGGACACAGTAATGTGCTTTTAAGGA
TATATTATGTGAAAGATTTTCCACTGCATACACTGCTGCTTGAAATAAGAAAAGGCTATT
TTATGGAGCCTGAAAACAAATTTGCTACGGCAGAAGaaaaaga
>NODE_130_length_418_cov_7.141148
AACAAGCCCATATGGTGGTAGCCACCAGCTTTGGAAAAGGCGGGTGGGTTGGGGGGTTAG
CCAGGGCCAGGATTTCACACAGTCAGTATTGAGTGGGATTGAGGAGGCGAGCTCTTAAGC
TGTCTTTTCAGGCACAGCAAAAGCCCTCCATCTGGCCTCCCCTAAAACTCAGGGCGAGTT
TACTCAGCTCCCTGTCGGCTGATTGGGCCTCCTGAAGCAGAAGTAACAGCATCAATAGTG
TAAACCCTTGCCACTTGAGAGTATTACATTTCTTTTCATGCTTGACTTAATCAAAAGTGG
GGAAGTGAAATTTACACCTTTTTGATGTTCTTTTTTCCCCGCTCACTAAGAGGGGCGATC
TTAACCCATTTGATCTTCACAAGCGCCCACTAAATGGCCAAATATGCCAAGCAGACGGAA
GCAGACGGTTGGCAGTTGCCAGTTTGCGCAGGGTCACTGTTGGAGCACTCCATGTGGTGG
GGCAGGCAACCTCACAGAAGGCTCCAGTCTTCACAGAGTCCAGCCAAGCTTCTGTCTGGA
GGCCTACTGTCTCTTGCTCAct
>NODE_138_length_401_cov_15.753118
CGATCAGCTGTAAAAATAAATTTAACAAGCGACAATTTACCTCAAAACTTGTTCTGCGGT
TAATGATGATAAAGGAGCAATTAATTGTGTTTGGTTCAAATGGGAGGGTGAGTCAAGACT
TTGTAGGTAACACAGTTAAACACACAAAAATCTAACAAAAATCAAAAATGAAATATTTAT
TACAGCATTTGTGACTGAACACCTTTTAAACATTACGTCACAGTCCTCATACAAGTATTT
AATGTATTTTTGACAAAGCTTAAGGGAGACGGCATCTTATCATCTAGTGAGGAACACGTG
CTGAAAAAGGAAGGAATTCATGGACATACAATATCAATGCCACAGCAGATCTGAAACTAG
CAAAAACATTCTTTTTCAATTGAGGTAAACACATAGAATATCTAACATGAAACAATTAAT
AGACTGAACTCTGTACGAAGTTTGTTACAATATTCTCTCAGCTTTTTTTTCCCCCCAAAA
GCATTGAGTTCATAATTTAAGTTTTTTTTTTTGTTTGTTTTCCTTTTTTTTTTCTTCTTT
TTTTT
>NODE_140_length_481_cov_7.490644
TTTGGCTTCAATATGCTTTCCATTCCACTAATGGCAGCACTATAATGAGTTATCAGGGAG
ACATTTGCCTTTACTATTAAACAGCTTCTCTTCAGTGCTACACCTGAGCTGTGACATTGT
TATATTCCTTCTTTTTATCTTCGTAAAATGTGTCTAGGTTCATAAGTTCACTCAGAAAGA
GAAGCTAACGCGCAGAGGTGGTGCAAACCCCTGCAGAAAGATGCCTCTCTGCCTCTCACT
GGCATTTGCATATTAGAGTGTTTTCTGGGGAAAATGAGCTGTAGAAATTAATTCAGGATT
AATTGGTGCCTTTATCTCGTTAGGACAATCTAATTTAGGGGATGATGGAATTGTTTAGAC
TCCCTTTTGCATAATTGGATTGCGGTGAATGGCTGTCATTACCGTCTTTTTAGCATCGTC
TGTGGGCCCCCTCTCTCTCTTGCAGGCCCCAGCCTCATAAAGAGCGATCATGTGTTACAC
CAGTGTTTTGCTAACCCCTGGAACACACCGACCATGCTGCAAAAGGCAAGCATGTGGCTA
ACTGTGCAACAGTGATTAACTCTCTTTTCAGAGCCATTAGCATTACAGCAAGAGGCACAG
TGTTGAGGAGATTTCACATAATCAc
>NODE_141_length_351_cov_4.863248
CTCTCCCCCTCTCTCTGTCTCCCTCCTCTCCCCCATCCCCGTTCTCCCAGAGTCTTTTGT
CATTTCATGTTTCCTTTGTTTTATTTACACCTTTGCATGTTGTTTTTTCTGTTTTTCTTT
CTGTTTTTATCCCACACCTGTAGGGGACAGTCAAAGGGGAAAAAGAAAAACTATTGAGCA
GGCATTTATGTCCGAGCCGACACACACCTTATCTGAGAGGCAAAAGAAAATGGTGCGCTT
TGGGGGACACTCATTTGAAGAGGACTTGGCATGGTGTGAACCGCAGGTTAAAGACTCGGG
AGTTGATACGTGCAGTAGCACTACGCTAAACGAGGAGCATAGCCATAGTGAGAAGGTACT
GAGACAATCTAGCCTGCATTTTTATTATTATTATTATTATTATTATTATTATTATTATTA
TTATTATTATGATTATTATTATTATTATTATTATTATTATTATTATTATTATTATTATTT
ATGACCTACCCATCc
>NODE_142_length_145_cov_2.268965
AATCAGGCCCTAACCCTAACCAGCCCCAATTGAGTGCCTAACCCTAACCCTAACCAGGCC
TAACCCTAACCAGAGCCCCAGTTGAGTGCCTAACCCTAATCTGAGCCCAAATTGTGTGCC
TGATTATAGCCTAAGTCATAGTTGGAAAAATTCATAAGGGTTAAAAAAAGTAAAATTATA
CTTACCTGGAAATTAAGGGTTCAAAAACATATGGGTTAAAAAGTAAATTCATACTTACCA
GAAATCAAAGGGTTAATAAAATATCAAATGTATACTTCCCTGCAAAAGA
>NODE_144_length_145_cov_3.248276
TTCATAAGGGTTAAAAAAAGTAAAATTATACTTACCTGGAAATTAAGGGTTCAAAAACAT
ATGGGTTAAAAAGTAAATTCATACTTACCAGAAATCAAAGGGTTAATAAAATATCAAATG
TATACTTCCCTGCAAAAGAAGAAAGTTATACTTACCGTAAAAACCTGTAAAGGAAAACAA
CTGAAAAGTTACTTATCTTAAAAACCTGAAAAGGAAAAAGTCTGGAAACAGAAAATACGG
ATACGAATCTGAGCAGCATATAAAAGGCGAAATTCAGCCAGCTGGCTCA
>NODE_145_length_652_cov_18.024540
TTGGGGCTCTGGTTAGGGTTAGGGGAAATGTTAGGGTCAGGGCCAGATTAGAATTTGGGT
TAGGGGTTTGGGTGGAACTCAGGGCAAGAAGCCTCTGAATAGACAGAGGTTCGAATTAAC
TGGAGGATTATTTGTCCTTCCTGTGGCTCTACAGGAGAATTCTGTCTCCTGGAGCAGACT
GCTTATAGATCTGAGGAACATTTCGCCCTCTCAGACAATACAACGCTAAAAAGCGTTACC
AAATTTGGCATGTGCACGGCAGTCACGCACGTAGAGGGCCAGGGTCCCCGGCAGCAGGAC
CCAAAAGGAGAAGGCGTGGGCGGATTAGTTTTGTTTGGGCCCCCGAAGGGACCACAGGCC
CGGCCCCCGAAGGAGCCGGTAGGTGCACGAGCACTTAACTCCCCAGGATCCCCCTGCCAG
GGTCTTCACCCTCATCCCTTTTTAAAGTGTCCTCACCCCCAAAGGAAACTTAGCCAAAAA
ACCCCCCCCACACACACACTACTATGAACTATGTACAGTTTGGGCCCCCCCTGGTGTGCC
GCCGCGACGTTTCGGCCCTCCTGGGCCTTCTTCAGGCTTGGCACACCCTCATATTTAGGA
TCACTTGCGCTCTATTCAGGAGCTGCTTCCCCTCCAAAGATTCCACTGCAAATGAGCCAG
CTGGCTGAATTTCGCCTTTTATATGCTGCTCAGATTCGTATCCGTATTTTCTGTTTCCAG
ACTTTTTCCTTTTCAGGTTTTTAAGATAAGTAACTTTTCAGTTGTTTTCCTTTACAGGTT
TTTACGGTAAGTATAA
>NODE_146_length_338_cov_8.642012
CTTGTCTCGTCTCATGGGAGGTACCTTAAGATGATGTTGTGTCTTTTTCTTTAAATTGTT
GGAGGAAAAAAAAAAAATCTTCCAGATTTGGTCCCTGTCAGTCAGAAATAATTGTGTGCT
TAATCTTGTCCCTGATGGATGACTTGGAGTTCAGCAATGGGCCAGCTCCAATGACAAATA
CAATATTAATATTCATTAACTGCTTTGACAATGCTAATTTTGATGCAGTAGTAAAGGGCC
TTCCAAAGTTAGCGGCCAAAGCATCAGAGCTGAGCAAGGTGGCAAGATAATTTGTGCTGC
TTTACTGAGCTGAAGGCTTTTAAAGTCTTAAGCAGGGGAAAAAAAGGCTAGGTACCACAA
ACAAAATAAAAGAGAAAGGGAAAAAGTTCAGACGCATTGGAAACCAGGACTGTGGAAGTA
ATACGATCAAGAGACGGCTACAAAAATTTGACACCTCCAATGCTGCATCTTTGAGCAATt
tt
>NODE_147_length_2067_cov_3.846154
AAGCCACCCCTGCAATATCCCCCCGAAATACTGAAAACTCCCCAAACTCATCAGCCGACA
CCCAAGAACCCTCATACCACCCACCTCAAAACAAACCAGAAGTTAATACAACTCCCAAAA
CATAAACCAACATTACCCCCAACACCGGTCAACTCCCCCAACCTTCCGGGTATGGCTCAG
CGGCCAATGCCGCCGAATACGCAAATACCACTAACATACCCCCTAAATAAATTAAAAATA
AAACTAAAGACAAAAAAGAACCACCATGCCCAACTAAAACTCCACATCCTATTCCAGCCA
CCATAACCAAACCTAAAGCAGCAAAATAAGGAGAAGGATTTGAAGCAACAGCAGCAAGAC
CTAAAATTAGCCCAAACAAAAATATAAACATAACGTAAGCCATAATTCCTGCCAGGACTT
TAACCAGGACCAGTGACTTGAAAAACCACCGTTGTTATTCAACTACAAGAACCCTAATGG
CCAATCTCCGAAAAACCCACCCCTTACTTAAAATTGCAAATGATGCACTAGTAGACCTCC
CAGCACCAGCCAACATTTCCGTTTGATGAAACTTTGGCTCTCTCCTAGGACTCTGCTTAG
CCGCCCAACTCCTCACAGGCCTCTTCCTCGCCATACACTATACATCTGACATCGCCACAG
CCTTCTCATCCGTAGCCCACATCTGTCGTGACGTAAACTACGGCTGACTAATCCGGAACA
TACACGCCAATGGCGCATCTTTCTTCTTTATTTGCATCTATCTTCACATCGGACGAGGTC
TTTATTACGGCTCGTACCTTTATAAAGAAACATGAAATATTGGAGTAATTCTCCTACTAT
TAGTAATAATAACCGCCTTCGTTGGCTACGTCCTCCCATGAGGACAGATATCATTTTGAG
GCGCCACCGTCATTACCAACCTACTGTCAGCTGTCCCCTACATCGGAAACTCCCTAGTCC
AATGAATCTGAGGCGGTTTCTCAGTCGACAACGCCACCCTCACTCGATTTTTTGTCTTCC
ACTTCCTCTTCCCATTTGTCATTGCAGCCATAACCCTTGTTCACCTTATTTTCCTGCACG
AAACCGGATCCAACAACCCGACCGGTCTTAACTCAGACGCAGACAAAATCTCTTTCCACC
CATACTTCTCCTACAAAGACCTCCTAGGTTTCGCAGCCCTACTAATTGCCCTAATTTCCC
TAGCCCTATTTTCCCCCAATCTTTTAGGAGACCCTGACAATTTTACACCTGCCAACCCCA
TAGTTACTCCGCCCCATATCAAACCAGAATGATACTTCCTATTTGCCTACGCCATTCTAC
GTTCAATTCCTAACAAACTAGGAGGAGTCCTCGCTCTATTAGCATCCATCCTTGTACTTA
TAGTAGTGCCTATCTTACATACATCAAAACAACGAAGCCTAACATTTCGACCCTTCACCC
AGTTTCTCTTTTGACTCCTAATTGCAGACGTCCTAATCCTTACCTGAATTGGAGGAATGC
CCGTAGAACATCCCTTCATTATTATTGGCCAAATCGCATCCTTCCTGTACTTCTTCCTGT
TCCTAGTTCTTACCCCTACAGTAGGATGACTCGAAAATAAAGTCCTTGAATGACAATGCA
ATAGTAGCTCAGTGCCAGAGCGCCGGTCTTGTAAACCGGACGCCGAAGGTTAAAATCCTT
CCTACTGCTATCAAAGAAAGGGGATTTTAACCCCCACCCCTAACTCCCAAAGCTAGGATT
CTAAACTAAACTATTCTTTGAGTAATTTATATTACATATATGTAATATCACCATTAAACT
ATATTAACCATTAAAGCTATTTAAGTACTCAAGGGTATAATAGACCTTTATATTACATAT
AAAGTTTTTAAACATTGGATTATTTAGTAAAGTACAATAAAGATAAGGCATAAAGCAATC
AACAGTAAAACACCCACTATAATATTATCGAGAAATAGGTACAATAAAAGCAAAAACGAG
CTAAAAAATTGGAGTTCCAAATATACACCAAGAATCCAACATCCCGTTAACATCAGAATC
TTAATGTAGTAAGAACCGACCATCAGTTGATTACTGACTCATACGGTTATTGATAGTGAG
GGACAAGTAAATGTGAGGGTTTCACTTAGTGAACTATTCCTGGCATTTGGTTCCTATTTC
AAGGCCATAAAAAAGTTAGTTTCCCATTCTTTCCTTGACAGATTGCATAAg
>NODE_148_length_637_cov_7.667190
CAAATTAATTCATGAACGCTCCATATTGTATAACCACATGCATCTGGCATGATTGGGCAG
TGTGGGGCAAATAGTCCTCAGCCAAGGCATTTTGCTACTCAGCAAAAGCTAATGTTGAGG
AGTGGAACCTCGTTCACAATTACCATAATAAAGGTGAGCAGGGGGAGAATAAATTGTGGA
AAGAGAAACTTCTGTGTGCATGACGAAAAATGTCCCCTATACGAATACAATGCGTACTTA
GTTCTGAAATCACAGAACAAATGCATCAAATAAATACTTTATTCACGTGGAGCTAATTTC
ACCCCTCCATTTTGATCACGTCATTCCCTCTGGAAAATTGCAATTAAGTTTGGAGAGATA
AAACATGCCAACTACTCTGCATTTCAAGGCTTGATTGGCCTATCAGCTAGTCAGTATGCT
GCCATGGTTTTCATCACTGTTAATTGATCCTTTCTTTAATTAATCTGGAAAGGAAAGCCC
ATATCTCTATCCTGTCTGATCGTCCCCTCTGTCTGTCATAACACAATAAAGGCCCTATCC
TACTGCTAGTAACTCTGCCTTAGCTTCTCCCTCTGGCTCTTGGCCAAATGGACTATTTAT
GGTGCACCTATCTAACGACAAGCCTGCTGTATGGAGTTCAATGGCTGGGTTCATTAACAG
TGCTTTACCCGGCTACTTCTAATTTGCATGCAGTGACACCTTGCTTTTAATATGGATGTG
AAGGTTAGTGGTAGGCCACGgcattttctcaactaccaatagtctaaatgttgttctccc
c
>NODE_149_length_559_cov_7.638640
AGGGTGTCAGTAAAACCTGATGCTCTAAACAGGAGCAAACCTCCCCTTTTAAATAATTGA
TATTTTCTGATTAAATGTGGCAGTTTGGAGATAATGAATTCTTTATAGTGTGCCTTGAGC
AACTCAACAGCTTTGCCCTGCATGACAGCTTTATGGGGCGTCTTTTTGCCCAAATTTTGA
AAGTTTAACCTATGTAGATCAATGTGCTTCCTTAAAAGAGTTTAATAAATTAAAGTGCAG
AGGGCTTTTTTTCCTCAGCGAGCAGAAAAAGCTGATGAGACAGGTTTAGTTTAATCTCAG
GCAATAGAAGTCATTAACCATTCTCCCAGGAATTAAAATATAGCTTGCCCTTTTCTTCTC
TCACTTATCATTAGCATCACTTTAATCTCCCCGCGTTTCACACTGCTATTTTAATCATTA
CTTACTGCCTTTTGACAACTGAAGAACATGGCTTCTCCCCGCTCAGGCAATATCCTGATT
TTAGCTGACAAAATGTAGGACATCATTTAAAAATATCTAAATTTCCTCTTCCTTTTTTAT
TCTTCTAACTTCCACTCTTTAGACCCCTGAATGTCTGTCTATTTATATCAAAGACAGCAC
AAAAGACGGGAGGAGATTGAGTGGACGACATTCAAAATGTAATTTGAGTTGGCTGCAAGG
GTAACAAAATGtataatacggtttatttgtgcctgtcatgtta
>NODE_150_length_432_cov_5.594907
ACCCCCTGCCACCCCTGCTGCCCATCTCCCTCTTGCTCCACAGACACGTGACGACTCCGC
ATGATTATTGGCGCAATCACTCATGTAACAGCCTGCCCAGCTTTCCGTGGGGGCTCCAGT
ATTTGTCACTGTCACTTCCCCAAGTGCTCCGCCATTGTCTTGGAAATTGTATGTGTAAGG
CAAGAGATGCCTGTGACCCACTTCGACAAGGGAGCCAGCGATGTGAGGGCGCTCATCACA
CAAAAAAACAGCAGTTTGATGTGTCCTATTATGTGTCCCAGCAAGAGCCATAAATAATTG
TGACAAGTTTTTTGTTGCGCGTGAAAGTCCTTGACTCTGCCTCCTGTTCCAGCACCTCCT
CTCTCGTATGGAGACGCTGCCAAGCACCCCCGATGATAGATGGCACGGTGCAGCAAATGA
CAACGGGATAGATTTTTAGTTTGTGCTTTGGAAGGGATCAGTAATGGTGCTTTGCTGTAC
AAAGCAATAAAAGAGAAGGACAAGAGACAGAGGGGGGAGAATGAGGGAAAAACAAAAAAG
AGAAAGATCCATCGACGGTGAAGAGGGAAGAATGAt
>NODE_151_length_716_cov_5.858939
CTCCGAACCTGATGACTTCCACCGCCAAGAAGCTGAGATGCTGAGGAAAGAGACAGAAAG
AGTATGAGAGAAGAGGACAGTGAAGACGGGCAGAAAACAGAGCAGTCACAGAAAATAAAA
CCATTCAACTTTTTGAGTAAAGGCGACAATGGACAAACCGTTAATGACAAAAACGCCACA
GCAGAACTCAACAAAAGAGCCAGAGAATGAGAAAAGAGGCAGAGGAAACTGGGAGGAAAG
AATTCTTTAGGCCTCTTGACAAACATGTCAGTCATTTTACCCTAACTGACACACACATAC
ACACACTTGCACTTTCACTGCCGAAGTGAAATTTAATTGTTTTCCAGACCAGTTCAGCTA
GACAGTCGACACCGCAGCCCCACTTCCCCCAACCTTCACCACTGCTGAGAGAGAAAGGGA
GCAACTGGAGGTCTTTTATTAGATATGATGGCACATTTCACAGCTCCCTGACTTACAGAA
ACCCAATCCTGCGATTAGTCAGCGCTTTGACGTTATCTTAAGTTCCTTGTCAGAATTAAT
TTAGTGTGGGTGGGCTGCTGTGGGGCTGTCTGTCTGTCGTGCTCCACTCCCCTCCGCTCG
CCTACAGGAGGTGGGGGGGTTGGAGACAACGGGGGCAGGAAGATCCTTTTCAAATAAGCC
CCAGCTCCAGTCAGTGCCAAACCAGCCGCATGAGAACTAAATATCTCCTCCATCAAAGGG
TCCTATTCTGCGAGGGGAAAAGGAGTGAATGGGCTTGAATGAGCAGGCTGAAAACAAATC
CCGTCTTGGCCCAGCCGGTCGCCCACTTAGTGCCCTCAGCCTTCATCCCcccccacagcc
acccggcccggccagtgata
>NODE_153_length_996_cov_8.618474
GCAAACTGTTGAGGAAACCGTGGATCAATAGCATGTTATGTCCATGACCCCCTCCTCTGT
GGCTTTCTGATGGCTTACACATTTTTACTTTCATTTATTTTTGTTTTTCTTTTCGGGGTG
TGCAGGAGGGTGGGAGGGAGGGAGCTGGTCTGATGAAGTGTTAGAGTCATAAAAGAACAA
AAACAAACACAACAATGTGAGTTTATCTGCATGTTTGCTATGTGTCTACGCTGTGCTTTC
AAGCTCAATTAATACTTCCAACTCACCCTTATAAATTCGTTGCATTGTTCTATGCCATAG
AGGAAAAAAAAGGACAAATTAAATACAAACTTGTGTGGTCTTTGTTTCTAGCCATGTACT
GCAGTTGCTTCAAACATCCTGAAAACAGTATGTAATAAGCTTTTGTTCTCAGAAGATCTT
GTTTAAGCCTAGCTTTCATATGAACCTCTATTTTGTCCCATAGAATATGGAATGATCGGA
GAGCATACAGTAAAAAGTCAGCGGCCAAGATCAGTTCATGACACAAAGGCCCTGCAGGAG
CAAGCTGAATCTGCTAAATTTATGGCACAAACTGGTAATACAATAGTTATGTTTCTTTAC
TTTATTTTGTTAACTAAACTTAATTTCATCATGCATGCTCTCTCTTGTACTGCACCTTTT
AAGTGGAAATGTTTTGCATTATTATTTTTCCTACTCATTCTCTATTGCCACATATGAACA
AGGAAGATAAATTTCTCATTTTTCTATGAGTATTTACTTTGAATATAGAACATAATTGGG
TTTTGTGGGTCTGTTTGTTTTATTGTCACATAGTGAGTTGGCAAGTGGATTACTCATACA
GTATATTCATAGAACATTAATTAAACAGCAGTTTAAAACTAAGGCCCTGATGTAGTTAAT
CATTTCCTCCAAGGCGTGATAAATTAAATGTCATTCGATGAAAAACCCACCCCTTCAGCC
AAATATGAAACACATGCTTGGCAAAAATTGAACTGATAGATGTTGCCCTTAGAGATAAAA
TGAAGCTATGTGGCTTAATCAAGTGTAGCATCCAATAAATTAAAAACTGAAATTATCTAA
ATTCATAATGATTTTTACAGCCTACCACCTTAGCATTTTGactaaaatcagaacaagtgg
>NODE_154_length_548_cov_4.916059
CTCTAATTTTTTTCTGTTCTGCTTCTGAGCTAAAGCCGGTTCCTATGCCTTTTTCTGACT
CAGTCTGAATCTTTCTGCTAAAACCCAACTAGTTTGAAGGTACTGATGAGAAGCAAGGGA
ATTGGATTGGATGGAAAGCACAATTGTGCAGCTGATTGTTCAAAGACTATTGACATGGCT
GTAGCTGGAAGTATGGAAGGATTCTGCAGAGAAAAGAGTAAAAGTGAGGTCAGACTTTGG
AGTCAGCTCCCTCCGATCAGTGCCTTTAAACCCAATCATCCCCCTTTCCCTCTTTCTTTT
AACAATAATGCCTAAATCCAATTTCGAAGTGACATTTTCTATGGTTACTGGTGCCTTTTC
TTTATTTTTTTTCTCTCTTTTCTCTCTCCTCTGGCTGTGTTGTTTTATTTCCTCTGGGCT
TTCTCCTGTCACGCTGTCTGATTCTTTGCAGATGGATGTAGTGAGTGCGTTCCAGAGTGG
AACTTCCTTTCAGGGGGCTCTAAGGCGGCAGGCCTCCAACTCCAGCCAACAACAGCACGA
TGTAACCAATGTTTCTAGCCCTACACATGTAGCCTTTTCTACTACTACCACTACTGCCAC
TGCCGCCAACACCGCTTCTGCCACTGTGGGGTGTGAGTGCGTGTTCTCCTCTAGTGCATG
AGACTTTTTTTTTTATTTCTTCTTCTCTTCTA
>NODE_155_length_453_cov_5.008830
AACCCCCCAAAAAACCTCACAGCAATAGATATCATTACGACTGATACCTCCAGTAGCTTT
TACCCTCCCAGCTCCTTCTCCTTTTTAAAACCGCCCAGCTGATTTCGTCTCCTCTCTACC
CCCTTTGTAGATAATTGGAACAATCCCACTGATGCCCAACTCTGCAGGGCCCTCCAGCCA
ATCAGGGGGTGGCAACCCAGCACTGCAGGTACAGCCAATTACACCTCAGCTTCTGACCAA
CGCTCAAGGCCAGATCATCGCCACGGTGATCGGCAATCAGATCCTGCCTGTCATCAACAC
CCAGGGAATCACGCTGTCACCAATCAAGCCTGGACAGCAGGTAACATATACACTCAAAAA
CACACAAAGGAAGACAGCTTGTAGTGCAGATTATTACATTCTTAAACTCCAAAAATGATC
AAGAGCTGTTTTTTTAAAACTGTCGAATGAGCAACACCTAGTGGAGTCAGACCAGAGCCT
TGTTTATTCATGAAAGCAAGATTCCAGCACTGCTAGCCAGGTCTGTTTTATGCTAAACAC
CTCATATTCTTTCCCGCTTCAACGCTCATAGCGCTCATTTgcatcgttccccccttg
>NODE_156_length_618_cov_6.569579
AGACAAATCCGTTTTTATGTAATGCCTTTTAAAAATTTTATTTTGGTATATCTATGTATT
CCAACGTGACTCGGTGTGCTCAGGGCCTTAAAGGGTTAAAATCTGTGCTACTTGGAGTGT
GTCCCCCAGAAAAGGAATGAGGTCCCCGGGAATGTTTTACAGATAAAATAAAAAGAATCA
GGAGAATGAGGGAAAGAAGAGAAGTTGAATATATATTTCATGTGATAAGAGAAAGATGAA
GCGCGAGAAAAAAGATTCCATTACAGCTGCGACAGTTACAAAACTGCTGCTGTGTAGAGT
AGCCTCTGTTGAAAAGATTGATGCAATAAGGACTGACCTTGGCTTGGAGCAGGAGTCGGT
GATGTATGTATGAGCATCTCCCTGCTAAATGGACCCAGATTTGTAGCACTAATATACATG
GAAGCCCAGTACCAAACTCGCCACGGCTATAAATCAACAGCCACTTTGGGTGTCATTTCT
GGTTTATATTCTACTATTGTTCTGTGCTTTTAATTCGTGTCACTGCCATCTGTTCATTTG
ATGCAGTTTCATACTGTATGATTTGGCTGCAGAGATACTGTGCAGACAATCCCTGTTAGA
CCATCAGAGTGGATTAACTGCACTGGTAAATTCCACCGAGGCTATCTCACAGCCGCATGT
AAATACAATCTGAATGGAGTGAAAGGaaaaatagaaatttaaaatcaaaagttttattgt
ttgtcaggaactcggcagaacagcgaatcaatataaaactaa
>NODE_157_length_357_cov_5.109244
CCAGCCCCTCTATTCAACCCCCACACATCTTGCTCCACTGCTCCACTGGAGAAAAGGAGG
AATAAAATAGAGTGACCCTGCCACTAGCAGCTCTCTTTTCCCCCCACTGCTCTCTTCTTC
CTCCCCCTTGCCGTGTGAAATCAAATTTCCATGTGGCTCCCGTATCTGTTGCACAGCGAG
GTGATTTATCAGGGATGCAAAGAGCATGCAGAAACAATCTTTATTACATCCATTTCCTGC
TTGTCAGCCGGGATCATGTTGGCTGTTCATTAAAGGCGCGGCGCAGGTGAGGAGAATGCA
TCCCGATGCCTTGATAGATTGTCTGCTCCCCTGTGGTGACAGCAGCTGGATGGATTGAAC
AGCGGGGGGCGAGGAGGGAGGAAAAAAAAGCGCTGACTCCGTCGCTCCCCTTGTCAGACA
CACTTTTACATGGCCGGCCAGTGTCATTTCTACCCAACAGCACCACACACACACACACAC
ACGCACAAacaggcttctgac
>NODE_158_length_523_cov_4.193117
TTGAATATCAAAAGGGGCTAGCATGGGGCCCCTTGACTGTTAAAGGCACACTCCCATAGC
TTCCACGAAGCAGGTGTGTGATGATCAATTATTAAGGATCCCACTCTGGTTACTCTTAGT
GGGAGGTGGAATTAGGGATCTGGGGGTTTGTGGTGGTGGGAGAACATCTTTCTGTGTTGG
ACCTGGATGGGGGAGAGACAGTGGAGAAGGGAGAGGGAATACTATTTACATAAAATTAAC
AGTTCAAAAGAATGAGTTCACACACCAATCAAACTTGTTAATTGACTGTCAATGGTGTGT
CCCTGAATATACAACACAGCTACATTATTCATCTTAGGCCTTGACAGCGAAGACAGTCCA
ATTTGCATGGGCGTTCTAAACGTGATCAACAACCACAAAGCCACATGCATTTTTAATAGG
CCAGAGATGGGATCCTTTAATATTCATAAGGGTCAAACAATTGCATATGACATTAAACTT
TCTATAACAAGGTAAGTATTTTTCAAATGCTAGCCTTAGCAGTCTAAATGGCCCACAGAG
AAAAGGGAAAATGTGCTGTCTTCCAGTAGTGAATCAATGCTACATGCCTATGCTGGATTA
TGTCTGTTCATTTATTTCTTAATAATATTTGATATTTGCAGCTATATTTCAAAAGTtgat
tggaaga
>NODE_159_length_614_cov_5.390880
TAAACCTCATATCGGTTTTGAGACACAGTTCGCCGGCTGGCCCTCGCTGTCCCACACTCT
CTGACGGGCTCTTAATGGTAAACTAACAGATTGTAAACATGCTGCTAGCTCTCTCTCTCT
CTCTCTCTCTGTTTCTTCAGTCCTTATATTAATCACTCTCTCTTTCTCTATTTCTCCTTC
TCTCTTTCTCCATCACTGTTGTTTCCCCACTCTCCACTTTCTTCACCTCTTTCAGTTCTT
TCTTACCTCTGTTCATCCCTCCATCCGCATCCCTTATTCCCTCTTCCTCTCTCACCCTCT
CTCTCTCTCTTTCGCTTTTCCTGGGGTATTTTTTAAACAATGTGTCCTTCATGTACGGTT
GGTTACGGGGCGTACAGAAGGACATCATTAGCGCTGGTGGTTAAGCTGTAATTTACACCA
TTACCGAGGTAGGGGCCATTTTTATTGCCTAGTAAATTTCAGCTCTGAAATATTTAGACC
ATATGGCTCAATTTGTGTAATAACCTTAATTTCCAAGCACCCTTCAGCTCCCTTCAGCGC
CGGCTGTTGTTGGCGGATGGCAGAGTGGTGCGTGTACACGTTCGTATGTGTGTGCACGAT
CTGGAATTGAAGCACATTTACACACAAACACACACGTGCAAACACGTACGCAGAAACACA
GACATGGCAAAAATGTTAACGCGTACGCTAAACATAACCTTTTACACAGTCTCTTCCGCA
TGCTCACACTGATTCCTTCATTCACACACACAGAAAca
>NODE_160_length_533_cov_3.772983
TCACAGTGTGCATGCCACTAAAACATTAAGAGCACCATAGATCTGTGCAAGTTTGTATTA
TTAGCCGTGACTCAGTCCGGGTTCCTCTTGAGTTCTGCTGTTTTAGTGATCTAAAAATGC
AGTCATTCACACCAACTGAGACAAAAGCATCAGGGGGAGGCGAGGTATCTTATTTTCAGT
GGGCACAGAACAATGTCCCCCCGTCCTGGATTCATCTTGAGCCGACACTAGAAAGGTGAT
TATCACTTGTTTGTTTATTCTGTTTAAAAAGAAAGAAAAACAGCATTTGAAAAGCCAAAG
TGGCTTTGGCGTTAATGATTACTTCTCCAAGCCATAACATGAAGGGCACAAATCAAAGCC
TTGGCACTGACAGACACACACACATACGCACACGTCGTCTTCTGCACACGCATACACACA
CACACACGCACGCACACACAAAACCCCTTCCTTGGACTGATTACATTTTGCAAGAAGATT
TAATTAAGGAATTTTTAATGAGGCTTCTGCTGGCACTGCCAAGAACTGTTTTGATATTTG
CGCTGCATAATGCATAAAATTTGTCTAAACATCTCGGCAGTTGATGCACGGGGAGGTTGC
AGATAAGCCCAGATACAGTTTCAATTTCCGTGTTGGGGTTGAGAAAAAAAAGAGAAAGGA
AAGAAGAGGAGGAGGAa
>NODE_161_length_2406_cov_4.217373
TGGAAATTGACTAATTCCCCTTATGATTGGTGCTCCTGACATGGCATTCCCCCGAATAAA
CAACATGAGCTTCTGACTTCTCCCTCCCTCATTCCTCCTTCTACTTGCCTCTTCTGGCGT
TGAAGCCGGTGCTGGAACAGGTTGAACCGTTTACCCACCACTGTCTGGAAACCTAGCCCA
CGCAGGGGCTTCTGTAGACTTAACCATTTTTTCCCTTCATCTGGCAGGTATTTCATCAAT
CTTAGGAGCTATTAACTTTATTACTACAATTATTAATATGAAACCTCCCGCTATTTCCCA
GTATCAAACCCCTCTCTTCGTATGAGCAGTCCTAATCACCGCCGTTCTACTGCTTCTGTC
TCTTCCTGTCTTAGCCGCAGGAATTACAATACTTCTAACCGACCGAAATTTAAACACAAC
ATTCTTTGACCCCGCTGGAGGTGGAGACCCTATTCTTTATCAACACTTATTCTGGTTCTT
TGGCCACCCAGAAGTCTATATTCTTATTCTCCCTGGATTCGGAATAATTTCCCACATTGT
TGCTTACTATGCCGGTAAAAAAGAACCCTTCGGCTATATGGGCATGGTCTGAGCAATAAT
GGCCATTGGCCTATTAGGCTTTATCGTCTGAGCCCATCATATGTTTACAGTTGGAATGGA
TGTTGACACTCGTGCCTACTTCACATCCGCCACTATGATTATTGCCATCCCCACCGGTGT
AAAAGTTTTCAGTTGACTAGCAACCCTGCATGGAGGAGCAGTTAAATGAGAAACCCCTCT
ACTATGGGCTCTCGGATTTATTTTCCTATTTACAGTTGGAGGCCTAACAGGAATTGTTCT
TGCTAATTCTTCCCTAGACATTGTCCTCCATGATACTTACTACGTAGTAGCCCACTTCCA
CTACGTCCTATCAATAGGAGCTGTCTTTGCAATTGTTGCTGCTTTCGTCCACTGATTTCC
CCTATTTTCAGGTTATACTCTTCACGAAACATGAACAAAAATCCACTTTGGGGTAATATT
TGTAGGAGTAAATCTTACCTTCTTCCCCCAACACTTCCTCGGCTTAGCCGGCATGCCTCG
ACGATACTCTGACTACCCAGATGCCTACACGCTCTGAAATACGGTGTCCTCTATTGGTTC
ATTAGTATCCCTGGTAGCAGTAATTATATTCCTATTTATTATCTGAGAAGCCTTCGCAGC
CAAACGTGAAGTACTCTGAGTAGAACTAACCTCAACTAACGTTGAGTGACTTCACGGCTG
CCCTCCACCCTATCACACCTTTGAAGAACCTGCATTCGTTCAAATCCAACAAACTTGACA
AGAACACAAGACTCACACAGCCATTCCTGCCTAACACCATAACGAGAAAGGGAGGAGTCG
AACCCCCATAAATTGGTTTCAAGCCAGTCACATAACCGCTCTGTCACTTTCTTCATAAGA
CACTAGTTAAACTGTCTATAACACTGCCTTGTCAAGGCAGAATTGTGGGTTAAAACCCCG
CGTGTCTTGCACTAATGGCCCATCCCTCCCAACTAGGATTTCAAGACGCAGCTTCCCCTG
TAATAGAAGAACTTCTTCACTTCCACGACCACGCCCTAATAATTGTATTTCTTATTAGTA
CCCTAGTTCTTTACATTATTGTTGCTATGGTAACTACTAAACTAACTAACAAATTTATTC
TAGACTCACAAGAAATCGAAATTATCTGGACAATTCTTCCTGCTCTCATCCTTACACTAA
TTGCCCTTCCCTCACTTCGCATCCTTTATCTAATAGATGAAATTAATGACCCACACCTCA
CAATTAAAGCCATGGGTCACCAATGATACTGAAGCTATGAATACACAGATTACGAAGACC
TAGGATTCGACTCCTACATAATTCCTACGCAAGACTTAACCAGCGGGCAGTTCCGACTCC
TAGATGCAGACCACCGAATAGTAGTCCCAGTTGAATCCCCAATTCGTATACTAATTTCCG
CTGAAGACGTGCTGCATTCTTGGGCAGTACCCTCTCTTGGTGTAAAAATAGACGCAGTCC
CTGGCCGACTAAACCAAGCAGCCTTTATTGCATCTCGCCCTGGTGTGTTTTATGGACAAT
GTTCCGAAATCTGCGGAGCTAACCACAGCTTCATGCCTATCGTCGTAGAAGCCGTCCCTC
TTGAACAATTCGAAACCTGATCCTCTCTAATACTTGAAGACGCTTCGCTAAGAAGCTAAA
TAGGGTCTAGCGTTAGCCTTTTAAGCTAAAGATTGGTGGCCCCCACCCACCCCTAGCGAG
TATGCCACAACTTAATCCCGCACCCTGGTTTGCCATCCTAGTGTTCTCGTGGTTAGTCTT
CCTGACCGTAATTCCTCCAAAAGTCTTAGCACATACTTTCCCCAATGAACCTACCCCTCA
AAGCACAGAAAAGCCCCAAACAGAATCCTGAAACTGACCATGACACTAAGCTTCTTTGAT
CAATTTATGAGCCCCACATATCTGGGAATCCCCCTAATAGCTTTAGCCCTAGTTCTTCCA
TGAATCCTCTTCCCTAAACCTACCTCTCGa
>NODE_162_length_468_cov_8.897436
CAAAGCAGCTTTAACCCAGATTATTCTTTGGGAATTTTTTGAGTCCTTGAGACAAAAGAG
TTCTCTTGCTCCAACCTCCATCTCAGCGGAGAAGACAGGGTGGTACAGGAACGAGAGAAT
CAAAAGGCTGGAAATTCACGGCTGAGAATAAATGCTCGCTCTTCCCTGAGGTGATTTGTC
TTTGCGCTCCTCTTTCTACAGATGTTAGACCCCTTTTTTAGTAAAGACCTGAGGTTCTTT
GGTAGCACTTTGATATCCTGCTCGGATTCAATATGTGAAATAGAAGAGCCACTCCGTGAC
TTGGAGCACATCACAGTCTTTGAAGTCTGATCCAATTTTTGCTGCTCACCATTTGATGTT
GAAAGGATGAAATGAGGAAAATGTACAGTTTTTGCCAGTAACTCTGCTGAGCATATGTAA
GATTAAAAAAGCAAAATCCTTTGGAGGATGTACTTAGAAATGTTAAGCAGATTAATACTT
TCCTATAGCTCTTTTATTCAAAGATAAAATTAAATATGAGAGGAAGTCTGTATGTGCTGT
TTTTCACTCTCACAATTAAGTCAGTGTGGTGCTGTTTGCTAGGAGGTAGGGCTACTAAAG
GGGGATATGCAa
>NODE_163_length_475_cov_4.263158
AAAATGAAATGGACCTGGAAGATAGAGCGGGATATTGAACTTCAGAATGAAGTTAAGGAG
GAAAGAGAAAAACCAGAGCTCTACGTAATCCAATCTTTTAAGAGTCAAATCATAATTGAT
GAAGTCAAATTAATTTGGTTAAAGACCATTGGTAAACAACAGAAAGAGAGAGAGAGAAAG
AGAGAGAGAGAGAAACATTGACGTCACTCAGGCTAGGGTGCTTGTCACATTCTCATCTGC
ATAAAGATCACGTGCGTAGGCAAAGCATTACCTACCTTCCATTTCAATCAGTGACACGTA
TGCAATATCAACAAAACAAAGGAAAGAAAGAAAAAAAGAAAAAAAGGAGAAAGGAATGTT
CTCCGCAGCGAAATGGGAAAAAGACAATGACCTCTTTTAGTATCAAAGCTACATATTTAG
TCCAGAGACTGAGGAGAAACAAAGAAAACCAAAAGAAAATAGAGGGGAGAAAAATAAAAA
ATCCAGATGGAATTCAAAATCAAACTAAAGTTAGAAACAAAGGATGAATCTATCAGCTAC
ATAATTTGCTTTGTCTTTTTCGCTTGTACAAATGCagccatatttgtatcaaaacagggg
agggaggatagagggaagc
>NODE_164_length_506_cov_5.667984
TCACCCACCCTCCCTCCACCACCTCCCTCCATCTATGCATTCGTGTTGTATTATGAAAAA
AGCAAACACGATTATTTTTGATTTCCCGTTTGCCTGAGCAGTACATTTGGCCCACCCCTC
TCTCCCCCGACCCTCTTGATTGAGGGCTAATGAAAAAGCTGTCCTGAGCGTCGCTCCCTC
CCTGTATCCATTAAGAATAATTAGACGGGAACAATTTTGATGCCTGTAACCTCGGCGAGT
GTGGCTAATGGTGTTATAAATTGCTCCTTGTCCTGGGCCCTGCAAGCATTGGCGCGCGGC
GGTGGGGGCGAGACGCTTAATTCAAAAGCACTCTGTCAACAGCACTGATTTGTGTGGTTA
ATGAGAGCGTTTAAAACAACAGGCGCAGCTCATGCATCCTAATGCTGATGGCAGGAGCAG
GTTCGATAAAGAGGCTTGTCCACCATAATTAGCTGCGACAAACGCCCAGGATTAAGAGAC
AGGGGGCCGAACATAGTGTGCCCTCTTAAAATGAGCCCCGTTCGCTCTCACTCTCCCTCT
GCCTCTCTTTGACTGACTCTCTTcttatatcctccttaacagcaggactaactgcttttt
tctgtcatgtgtgtcttttggtctgacaacgtcactgccatcttttcttt
>NODE_165_length_564_cov_4.968085
GCCATATGATGATTGTGGTGGTGGTGATGGTGGTGGGGATAATGATGGGCTGGGCTGATT
TTGAGGGCCGCGGAGTGCCCCATGTGTTCTGGCCCGAATGGACTCGGCCCCAGGCGGGGT
TCCGCAGTAATCTCCCCAGGGTGCGAGTGAGCCATTGAGTGTGGATGGCTGCTGAACCCC
GGGAAGCCTGTCACGCTCTGAGGGGTATGGTGGTGATGATGGTGATGGTGGTGAGCCCCT
GCCAAGTCAACTAATCTCAGCGCCGTGTTCCGTTTGGAAAACGTAGGGTCCATCACGGGG
CTTCCCAATGCATCCACGCTCATTACTTCCTAATTTTAGAATAACTTGACAGCAGGCAAA
ATAATAATGATGATGACAAATATATTTTAATCGCAATGAAAAATAAAGAAAAAAAACTTT
ATAAAGTTAAGTCTATCTGCAGACTACATGGAATCCCATTCGGTTGAGAGGCAGCAGCAG
GACGCTTTGATACTGAATAGAGATTCATGGTAGGCGCTGCAGCCCGTGGAGCTAAACAAT
CACCCTGCGCTCTAATTGGTCAGAGCTCTGTGATTGACGTCACCAGTGACAGTTTCCAAC
GTGAAGAAAAATGTCTTAGTGACAGCGAGCAGCCAGCGCGCATGCGCAGTGCCTCGGGCA
ACGCTTGAGAAAAATAGTTGTTATGCAAAGGTTGTTGTACAATAAAAG
>NODE_166_length_496_cov_6.685484
CCCATCGCTCAAAAAGAGTAGGAGAAAGGGAACCTATCACTTATTGTGGCCATCTACCAA
AAATATCAAACGGCTGGAGAGGCGTAGGAGAGAGAAGGCTCGTCCAAGAAGTGTGTGTTA
TGTGAGAGACCAAAATGTGGTGGTGGTCAACCTCCAATTATGAGCGCTAGTAAGACAAGA
GCTTTAATGGCTAACGTTTGCCTTCGGGGAGGTTTATTACACACTGCTGTTTTGCAGAAG
CAGCGTCAAATCTATAAAACGACCATTAGGAAGAGGGAAAAAATCAATCAAAATGCCATT
AAAGTGGAATAAGTTGCCAATATTGCTGATGTGGTTGCGGGTCCTTTGATTTTCCTTCAG
ATTATTAGGCACAGTCGAGTAGTGACTTTGTTAAGGGAAACCAGTGTTGTTGGGGAGTAA
TATGTCTCCTGGCTTCATAAAGTTTGCTGCCTCATATTTCCCACTTTATTGATTATCCAT
TATCATTTGTCATGAGGTGTCCTAACTCAAGGGGAAAATATAACCCTCTTTCTTCACCGC
CGCCTGCACTGCACAGGAGCATGGTATGGATCTGCGTGTGAAGGTACCAATCTCCGAGAA
AAATGAGCAGAGAAATAAAGCACAGCCCTGTGCCTTGCAg
>NODE_167_length_711_cov_3.542897
GAGGTTGAAGGAGTAAACTAATGTCGGTGCTGCCTTGAGTGAGATGGACATTTAAAAAAC
ATAGCCAGAGATCAATACACACAAGGCTATCTCTGTTGATAAGATCTATCCATTACTGTC
TTCAAAGTTGAACACATTTAATTCTGCTTTCTGATTAAAATAACTCATTGCTCAACCAAA
CATATCTACATTCTCGCAACAAAAATGTTGGAGTTAATGGGAAGAGAGTGTGACAAGTCC
TTTTATATAAGTGTGAATTACACAGTGTCATCACCACAATGTATAGTCGACAGTATGTGT
TAATAATATGTGATGATAACCTATAAAATGGTGACAGAAAATGGGGTTCATTCAGAGGCA
CAGAGACTGGCAAACAGATAAAAAAGGAAATGTGTGGCATTAATTCCAGGCCTCTATTTA
TCCCATTTCCTATACTCTCTTTATGTATCTAATATTTCTAATTTACCACCGTCCAGGAAA
AGTGACACAAGAAGCCATAAATTCCCTTCTAATTCCAAATAATTCCGATTACATGGACGA
GTAGTTTTCAATCAGAAAGATAATCTGGATGATAGATGGTGGGATAATTGGCTGTCTCTG
CCACGTAAATATTGTGTCGTTCTATTAATCTTGCCGAATGAAGTGTCAAGCTGTCACTCA
TTCGTCAAACTGAATTAGGAAATATAACGAATAAATAAATGCACGCGGGTGGCAGTGGAA
ATGTGTGTTTCCGTGTGTGTTTCTTGTGCGTGTGTTTGTGTGCGAGGGCTGAGAGGATGA
GATGAGAGcagagcgttgcagcggtcctgagtcaaggaaggagacgggtatagaagaggg
gagagatgaacgtgg
>NODE_168_length_451_cov_5.017738
CAGACAACTACATGGAAGTCACTGGCATTTTCACGCGTTTCATCCTAAAAGTCAATGTTT
TTAACCTCCGCTACGCCAGATCCCCCCCTCGCTTTTTAATTTCTCCCCCCCTTTATTTAA
TAATAGCGCAGGAGAATATTGTCAAGACCCATCCCTTTTCCTTTACTTTTTCCTCTCAAT
TTCTTACCTGCACTTCGAAGCTCGTTCAAAAAAAAGTGGCGACAGCGTTTCCACGGCTCC
CCCTGTTTTCCCCCGACGAAGCGCGTTTTAGTTTGTTTCAGTATGTTCCTTTACTTTGTT
CATTTCTCACTTCCATCTTCTTTTCATCTCATCAATAAACACACGCTGCAGCCTACCTTC
ATAGAGCAGCTCGGTTCAAGTGTGCCCTCCCATTTTTTAACTATACATCGAGTACTTTGA
GGGGTGGGGGGTGTGGAGAAGGGGGGAGGAGGAGGAGGAGGAGGAGGAGGAATCACACAC
TGCTCATTTCATGTGTGTGATCAAATAAACAGAAGAACTTGTTTTACTGTTGCACCACAA
ATCACTCAGCATCGAACCATCACACTCATGATTCAAGAGTAAATGACTAAAAGGt
>NODE_169_length_426_cov_4.741784
GGGGACTGCAGGTGGTGGAGGTGGGGAGGAGGATGAGGGCTCTATCGCTGGTGAAGTGAC
ACTGTGGTGAAGCGGTGGCAGGGCGGCGGTGAAGCTGCAGGCCCGGGGAGTATCCAGCTC
AGCTTGCCTCTCCACTCCTCTCTGGCCAGACGGGGTGAATCAATCATCTCCAAAGATGTC
AGCATCTGCCCAAGCAATTTCAGATTGGAATAAATGGCAGATGGGGATGTTGTTCCCTCT
GTTTAATCAGTTCCACCAAATGTGGTTTTATCTCTTATAAAATGAAACCATCTGTAGCAC
GTAGGTGTAAGGATCAAGTGAGGGAGGACGGAGGGAGAGGGTGACAGAGGGAGAGAGGAG
AGATGTGCGTGTGTTTGGAGTGTGCACGCATATGTGCATGTGTATGCTTTTTAATGTGTG
TGTGTACGTGTGTGTTGGGCGTATGTGTGTGTGGCGACGGAGGGCAGGGAGAGATGGAAC
ACTGTGAAACAGAAGCAGAATAGTGGgagtgaaataggaaaaaaaagagaagcacttatc
cattataaagagggaaaatgtaatcttact
>NODE_170_length_651_cov_5.543779
GACACTTTTAATGTATACTTAAGTAGAAAAAGTCAGCACTGGCTATGCAAATTTTTTAAA
ATGATAAATGACGCTGTACAGCAGCAGGGATTGATTTGGTGTAAATGAAACTAATTAAGG
AAATGTCAAACATAATTAATAAAACAGGTTTAAGCTGCAAAACATTGTCAATTGAATGAA
TGAGGAGGCATTGGCTCCCATTGTTCAGGCTTTATTTAGGTCTTGTGTTTAGCTTGTTCC
CTGCTCCAGAATGCTCTCTCCCCTCCTCACTCCCTCCACCACCAATTCCCTGAGAGGGGG
AAAATAAATTTGCTTGTCTCTCCGCTGACTGTAGAAATTAATTGCTGAAATCTTGTCCCA
TCCAAGTGTTACATTCACACGCAGGACATTAACATAACTAATTTGAAAGAGCTCAAATGA
CTGCATAATGGAGCTCCGTCACCATGCATGACAGTCGCTGGTCATACCAAATTAGCTTGG
TTTTATAATTGAAAAATTTCCCCCCCTTTCTTATTTTTACACCATTTCCCTCCTCTTTTT
TTCATATACTTTTTCTCGTCTTCCTTGCTCCTCTTCCTTCCATGGTATCGTTCTTTTTTG
CTCTGTTTTCTTGATAAGAACAAAGGTTTTATAATTTACAAAAAGAGTGCTTGACCTATA
ATTAGAGAAGAGGAGTGAGGGGAGAGGAGGGGGAGTGCCAAGTGGTGGCGGCAGAGTCAG
ATCCTTAGTCCTGGTAATGATGCTggagaccttgtggcccccagggaggcagaagaataa
tgggatgggctattt
>NODE_171_length_756_cov_5.136243
AGACCTTCAGCGTAGCTCAAGAAAGTACTTGACTTATCCTGCCAGCCTGACCACTAGCCG
CCATATGGTACATTTCAACATTGGCAGAAACCAATCGAGCCCCCTTTGACTTAACAGAAG
GAGAATCCGAGCTCGTCTCAGGCTTTAATGTAGAATATGCAGGAGGTCCCTTCGCACTAT
TTTTCCTAGCAGAATACGCTAACATCCTTCTTATAAATACACTCTCCGCCACACTTTTCC
TAGGAGCCTCCCTCTCCCACACCCTCCCCGAACTTACTTCAATTAACTTAATGACTAAAG
CAGCCCTCCTTTCAGTCGTATTCCTTTGAGTCCGGGCTTCCTACCCTCGCTTCCGTTATG
ATCAACTCATGCACCTTATCTGAAAAAATTTTCTCCCACTAACATTAGCCCTAGTAATCT
GACATCTGTCTCTTCCCATTGCACTCACCGGACTTCCTCCCCAACTTTAACCCTGGAGCT
GTGCCTGAAGAAAAGGGCCACTTTGATAGAGTGAATCATGAGGGTTAAAGTCCCTCCAAC
TCCTTAGAAAGAAGGGACTCGAACCCTACCTGAAGAGATCAAAACTCTTAGTGCTTCCAC
TACACCACTTCCTAGTAAAATCAGCTAATAAAGCTTTTGGGCCCATACCCCAAACATGTT
GGTTAAAATCCTTCTTTTACTAATGAATCCCTACATCTTAACCATTCTGCTATTCGGTTT
AGGCCTAGGAACCGTAACCACCTTTGCAAGTTCCCACTGACTTCTTGCCTGAATAGGCCT
TGAAATCAACACCCTAGCTATTATTCCACTAATAGCCCAACATCACCACCCACGAGCAGT
TGAAGCTACCACTAAATATTTCCTCACTCAAGCAGCTGCCGCTGCCAtactattgtttgc
>NODE_172_length_341_cov_3.926686
GCGTGCACACAGAGAGATTCACACTTGCACACCGGGGCCTCAGAGGTCAGAGAGTGAGTC
AATCATCTAAACCGTTGCGACGACACAGTCTGAAAAAAAGAACTAAGCGTGTGTTTGTGT
GTATGTGTGTGGGGGTATGCATCTTTAGGCTTGTGTGTGTGTGTGTGTACACGCTCAGAG
CAGGGGGCCGGCAGCTGTCAGGGGCTAGGAGCAGCAGGCACTAATGAAGCAGATGAATAG
TGCAAAAACTCCCAAATACAAACAGGACAGTTGACATTTTTCATCTGTCAAAAGCAGAAG
ATGCATGAAAATACGATGGGGTCTTGTTTAACCCTTTGCCTCCTGGTGTCAAAAGCTGGC
TGGTTTTCTTCTTTTTCTCTGTCTGCTTCTGTCTCACCTCGTTTTCCTTCTCTCACTTAT
TGAAAATTTTTTTTTTTGGTAAGCATCATCTAACCCTTGCATAGAAATGTACACACTGTG
CCCTg
>NODE_173_length_354_cov_3.107345
AAAGGGAAGAGGTGGGAAAAAAATCTTAAATGTCCAATCTTATTCTATAACCCGTTAGAG
TGACACTTGCGAATTTCCACTATGGACATGGTGGCAGTACAAACGCAGATAGACGAAGGG
GAATAAAAGGGCCTTCTCATGACAAACTTTCTGCAAATGTCAGCCTTTCATGCTGTTGAG
AAGACCTATTTCATATCTATTACAGCAGGCATTCTGTGTCCGATATTTCAGATTTCGGTC
CTCCCCGTACTGCAAATCCTCTGCCAATCTTCCACCCTTAAGAATCTCTGCCAGCCCCGA
TGCATTATTCCCCCCACCGCCTCTCTCCCCCTTTTGATGTGACAGAACAAACCGCGACCT
ATTAGGATTAAGGCTTTGAAAAGATCTTTGAAGCCGCTCAAGGTTCCTTTAAACTGGGGA
ATGACAATATGAGCTGTGTGGCAGCAGATGCTGAATGGAGTGATTGCTAGTCCTTAGCGA
GGTCTGCTGTCACATAAc
>NODE_174_length_729_cov_6.591221
TTAGGTATGGAAATGTCAAAGAGCTTTAGGGAGGTGACCAGCTCTGCCTAGTTCAGGTCA
AGCAAAGGGACTACAAAGTTTTGCTTCTCTCTCTCTTTTTTTCTAAATATCTCTGCTCTC
AATCTCATATACAAAGTCCTGAAAGTCTTTTCCTTCAGTAGATGGTCTTCAGAAGCCATT
TGCCACTTCCAAAATGGCACCTCCCCGTGGTACATCAATGTACAAGTTCTTCTCTTTGAC
CTATGATTTTTTCTATGATGAATCCTGTCTTTCTTTGCCAGTAGAGTACAGAAAAGTTCT
TATTCTCTTTCTCTCTCCTTTCTCTTTCCTGTAGTACCTTTATTTACGTACCCTGTTAAA
TCTAATTTGATTCTTCTTCCAAAGCCCCCAGCCTCTATCTACTCGTACTAATGCTTCTTC
TTTCTAATCTTATTTGCATTCATATTATCCACCCAGGTGGTACACCAATAAGAGGTAAGA
GTGCTGAACTGACGTTCACAGAATGAAAATAATACAAATTCATTCTTGCTGTCAACCCAT
CCATTCACTCGAATCACCTCCATTTTTGTCCTGTTTACCAAGACCAAATCCCATTATGTT
CATATGGACCTTCCTTCTTATTTGTCCTGTTTCGTTGACTAAATTTGTATTCCATCTTTT
TTGTCTATGCTTTATTTCCTCCTTTGTATTCTTGTTTCAAGAGCCTGTTTAGCTCAGTTG
TGATATGCTTGCCCTGGCTCAAATAAGCATATCCAATGACAATTATTTTTTTAAACTATA
CTTTTACGTTCATTTTTGTTTTCTtgttggccatagcgaatcatgtgtccctcttttggt
ccaactaaaacaaccaagcatttttccccctta
>NODE_178_length_356_cov_5.528090
CAGACTTTTTGTTGTGAGCTTTTTCAGATGTCCAGGCTTGATCTTTGGGTGGATTCAGAG
GGGCGGGGCCTTCTTTTTCTTTCCACGGTGGTTTTCAGCCGCCAAGCTCACCCGCTTTTG
GCCGGTCAATTGTGACACTGTGTGTGTCAGTGAGCAGGGGGTCTCCTGGTAGTTGTGCGT
GTGTGTGATAGTGTGTGTCCGCTTCACACATTGACTGTGAAGCTGCAGCAGTATAACAGC
GGCTGCTGCTCCGGGGTCCCGGCGGTATTGGCCTAGCCCGCAGTCTCTCTTGGCTAACTC
ATGTTTCATTCTTTGGCAATTTGCCCTAATGAAGTCCCGCAGGAGCCCCTCAGACCTCTG
TTCTCTTTCCATATTTAATCATGTTATTTTAATCTGGGGGATGAGCTAACGCCTCTTTCT
CCTGCTGTGTGTGTGCGTGTGTGTGTCTGTGTTTGTATGTGTCTGTGTGTGTGTGTGCGC
GCGCGCGTACGCGGCAGGTC
>NODE_180_length_517_cov_5.212766
TATTTTCCGTCAGCACAACTATTACGGTTTTTAGCTTCAGTCACCTTACTTGGTTGAAGA
ATTATATGAAAGTAAATGTCAAAGTTTTCATAGTTTTACTTTTGCTTTGAGGAATTTTTA
TCACAATTATCTGCTTGCCCTTAGATGTATTCACATCAGCTCAATTTTGGAGAGCACATC
AGCACTTATTATGTATTCTCGTTAAGTGGAATCAGAGTGGTGCATCATCTACAGGAGCGT
TCCTTATCCGTCTGTATTTGCCTTAATATTCGGTGTATTTCTGGTGTCCTGTTGTGTCAG
ATCAGCTTTAAGATAAGCAGTGTGCCATTTCAAAATTATCATTCAGGGAAGAGGTAGCTT
GTAGTGTAAAATCAATAGCTGCTTAAAATTCATTGCCAGGCAATCCATTTGCCCTTTATG
TTGCTAACCTTTCACTTAAATATGCACCATATTAAGATTTCATTATATACAATGAATGTC
ACAACAGTTTGCCCACTATTTCTCTTGTTTGCATGGGTTAACTGCAAATCATTGCACTTG
TAATGTCTGAAAAATGACTTTCATTAACATTATGCAGGAAAAAATGAAAAAATATATGAG
CCCAAGTAGCCTAATAGGTATTAAAAGGCAACACAGGATGTGTGTGATGTTTTAGTTACA
A
>NODE_181_length_358_cov_4.215084
AATTTAGCATGTAGACTTGTGGGGCTTTTTTTTGGTTGGATTTTGTTTTTGTGCTCATGT
CTTTCTCTTTTTGTCTCTGCAGGACTCATCTCTCCTGGAGTGTCTGTCCCTGTCCAAGTC
CCAGGGAGCGAGCCTGACATGTCTCAGTACTGGTCAAGACTACAGTAGAGAGAAGAGCTA
CTTCACCTTGTAACCACCCACTCCACCATCGCCCTCCAGCAGTGCTCCTCACACATACAC
GGCACAGGAGAGTAGAGATGGCGAGAGAGGGTTGAGAAGAGGCAACAGACAGGAGAGGAG
GAAGGAATGAACGAACGAAAGAGAGAGACTCTGGGAGAGCCTTGGGACGTCTGGGCTTTG
TTTTTCCAGTGGGACAGTGTGCTGTTATGTAGCTCTAGGCACATTCAAACGAGGATTTGG
ACGAGAGAACAACGATGGAAAGACAGAAAAAAATGGACCTCTGTAAAGTGCCCGGTGTTA
AATTTTTATGGAACAAAAaact
>NODE_182_length_534_cov_5.294007
GTAGAACTGATGTGTATTAGCAAACGTCATGTCTCAGCATCACCCCGAGGATAACACACA
CAAATTACATCCAAATCCTGAACAATAGCGACGATCTCATTTGACCAAATATCCCCAGCA
AACGATGTGATTATACTGTATGTTGATGCAACGTGTATGTACATGACAAAAGAGAAAGAA
ATAATAAATATATCATCAGTGTCAAGAAAATCTATCTTTTTCTATTATGTTCAATTGTGT
TTTGGAATGACTTATCTTGTGACACAAAACTGCAAACAAGCTGCAATGTAAAAATTTCAG
TGTATTCTGTTTCTTGTTTTTTGAAGCCATGAAGCTACGGTGTGTTCTTGGAAAGCCCTG
CTAAGTTAAATGTGGCAGCTAATGTTGTGTGTTTGCTATTCAGACTACAGGGTCTTGTAC
TCAAAAGCGTGTAATTAAGTGCTAAGTGCAAAAGATTGTAATGTTTTATATCAAGATTAC
TATTCATGAAATGTCAGTCAAGTTTATACTTTTGTAATAAAGTGGCACTTTAAAAAAAAT
ATGCTCTATCTCATAGTCTCGGTTATTAAAACGGACAGAGAGCAGAATTTGAAGCGACGA
CGGCCTTCTCTAGGAGTTGCCATTTCCTCTTTATATTTCCTGATCTTACCAGCTGCCCGT
AGATCCCAGAAGACACAt
>NODE_185_length_515_cov_5.260194
TCACATGACAGTGGCAAGCACTATGAGTGTGAAAACTGCTCAAAGGTAAAGTGATGACTT
TTGAAGAGGCCTAGTTAACAAATGAGCATTTTTGTGTGTTTGCGCAAATATCAGCTTTTA
TTTAATTCATTTTTTTTTTAGAGGCAGGTAGTAACTCCCCTGTGTCTGTGTGGTTCCTTC
CCCCAGCAGGTGTTCACAGACCCCAGTAACCTACAGAGGCACATTCGCTCTCAGCACGTT
GGGGCTCGTGCCCATGCCTGCTCTGACTGTGGTAAGACGTTCGCAACGTCTTCGGGCCTC
AAGCAGCATAAGCACATCCACAGCAGTGTCAAGCCCTTCATGTGTAAGTCACTAAGACCC
TACCTATGTAAGTCTCCTCAGTACATTATAATAATAACAATAATAACATGCTTTGACTTG
CCTTTAATAGAAAAACTCTGATGTTTTTGCAAAAATACACTTCTTGAAAATTGAGCTTGT
TATTTTGTACAGGATTTCCACATGAGATGATGTAGTCGCTGTGTGGCAATACAATTTCTT
TTAAGACAAGAGTCATGCAGTTTTTTTATGCATCAGCACTCTCACACTCTGCTTATATGG
TAATAACAACATTTAAACTAGCATGCAttttcattcaaacccactcgatctaacctcac
>NODE_186_length_388_cov_8.180412
AAACCAAAAAAAAAAAAAAAAGAGTCGCTGATTTGTCTTTCTGCGTTTTGTCCATTGTTA
TTTTGTTAGTCTGTCCAGGCTAGTAGTCCTGATGTGGGCTGTGCGTCAAACTGTGCCGTC
GCAAGTCACAGTTGCGCCGAAACACCTTTCCGCAGCGGCCACAGCTGTAGGGCTTGATGT
CTGTATGGGTGAGAAGGTGAGTTTTCAGGTTACTTCTTTGATTAAAGGTTCTTCCGCATG
TGGGGCATTTGTGGGGAGACTCCTGTTTAGATTTAAAGCAAGCAAAGGATTATTCCCTTT
AATTGTATAGAACGTCTATCAGTTATATCTTTCAATCATCTAAATAAACCGCTGCGTAAT
AGCAATAATTTTTAAATCACTTTTATGAGTATCTCTCGCTCATTAAAAAAATAATAAAAA
TAAATTGGTAATAGGCCAAACGCACTCGTTTTGCGAGACCTTTTAATATCCCCATGCATG
CAGTAGACAGTGCATAACAGGTGAATTATGATCATAACGCATCAcacagtta
>NODE_187_length_689_cov_11.439768
TTCAATTTTTAAGCACATTGCAAACCAGAAAATACAATCATTTTAATTTACTGAGTACAA
TCTAATGCACTTCAGACATCCTAAAGGAGTGGTCAGTTTAAACAAAGCCTTGGGCGACAA
TTAAAACTGTAATATAACAGCAAGTGCAGGGTGAGTGTATTCAGAAACTATGAATGCATA
TTTGTGACAGGAGTGTGTGGTGAGATTAAAAAATGAAGACAAGTAAATCTAATTAGTAGC
CTGATTATTTTAAGAAGTTAAAAGCTGAATTTGTGCTGCATATGATGCTGCATTCACAAA
TGGGAAGCCACCAGAAACTAATATTTAATAATTAAACAGCATCATAATGTAGTTCTCGCT
CCATCGCCCAAGACTTTGTTTGATCTTAAGGGTAAAATAAAACTACAACTACACACTTTT
TTGCCCATGATGTCGTGAAAATGCATGTTGACAGCCTGGTCCACTGATTGTTCGGCCTCG
AAAGTAATAAATCCAAAACCTAGCCAACGACCAAGAGTGAATCAAGGTAGCAGGGGGGTT
GTGACAACACAAGATGAAGAACAGTATTGGGCTTCAGCAGAGTGAGGATCCGTCAAGACT
GAGCAAGAGGCTCCTGGGGTTCGGATGATGTCGCAGACTTGCAGAACAACACAAATCCAA
GACTAACGCCTGGGGGATTGAAGGAAACTTTTCTCTTTAGTGTGCAGAGAAATATTCGGG
TGAAGATAACAATAATGGACTGCTTAACTGTTAAACATGAAGGATGACAGGTGTAGCACT
TGATTTAATGTGAAATGTCAcatagaaagtcagttaagtccattttcctgctc
>NODE_188_length_679_cov_8.399117
CCGTCCTGTTTTTTTTCTCCTCCGACTTTTTAATCAAATAATTTATAAACTCTATAAATA
AATGTAGAGAGAGGCGAGGGGGAGAAAAAAAAGTATAAAGGAGGAGAAAAAAATGGACGG
CGAGTTCAAAACAGCTCATCAAAAACCAAACATCTCTATATATCTGGCATGGCACCCAGC
TACTGCGTCATTATATTAATTTGTGAGAGGTGCAGTGAAAATTACACCGTATGAAAAATG
GCTGGAAAATTTAAATGATACAAACTCATCTTATTAGCGGTGAAACATTAAAAAACAAAC
AGGCCCCTCTGTGTCCCGCTAATTTGTCTTGGGATGAAAGGCGTTTGATGGATGGATCTT
ACCTTATTCATAAGCGAGGATAAAAGAGATGTATTCCCTGGTACAGGGTGTCCGTTTGAT
TCATTACTGGAACAAGGAAAATGAACAATGTTTAGTCAAGATTTGCATGAGAACAGTAAA
TATTACTATTTATCACGCAAGGTGTGCCTGTATAATGAAGAAGAAAAATGCTGTCTTCTT
AAGAAATAAGATCTACTGTGAGTTGGGGGGAAGATTGGAGTTGAAGGTTTATGTAAACAC
CCTGATCACACAGAAATGGAGAAATATATTAGGGGTTTTATAATTGGATGCACACTCATA
TGAAATTATAAATATGTGCCAAACATGTAGAAATCATCTATCAATCAGAGAAGCTTTATT
TCCTTGTTGGCGTATTTTGCAGATGTATTAAATAGCATTCTGCATTTTGAATTAACCCTT
TATTtgccatgcagctgtatacctgtggtccttcttgctcagg
>NODE_189_length_406_cov_6.312808
GTACGAGCAGGGCTTCTGCTGCAAGTTCACGTTGTGCGAATGAGATAATCTACAGCCGTA
ATATGGGTTTCCAAAGGGATAACCGTAACTCAAAGATGCGCTGGATGAAGTCTGAGGAGC
GGGACACTGCCGGCCGGTGTCTGGAGAGGAAATATCCGAGTACACGGAGCCCTGGTGGGT
CGCTATGGTGCCAGAATGTCGTCCCAGCGCGGGGTGCGACATCAGGTCCCTGCAGTGGGT
CGCAGGGCAATTACCGCTCAGTCCCTCCATTGTTTGGCTTTTATTCTGGTTGTTTTCATT
CGGGCTTTTTTCATAAACGTACATCAAGGTGTCCGCCCAGCGTGGATGCAGAACCAGCGA
AGTCGTCATATCACGGGCTGCCGATGCTTTTTAAAAGTCGACTACTCCAAGACGGACACC
TCATTTCCAACTACATTTTACACCACGCGCATGCGCACACGAGGCCCCTGTGTGTCCACT
TCATTAAGAATCTGGCACGTGATACGCTAACAAGTCCTACGAGATTGGGCTTGCGAGCAG
GGgcagagca
>NODE_190_length_159_cov_3.150943
ACAGGAAGGACAAATAATCCTCCAGTTAATTCGAACCTCTGTCTATTCAGAGGCTTCTTG
CCCTGAGTTCCACCCAAACCCCTAACCCAAATTCTAATCTGGCCCTGACCCTAACATTTC
CCCTAACCCTAACCAGAGCCCCAACGGAGGCCTAACCCGAAGCCTAATCAGGCCCTAACC
CTAACCAGCCCCAATTGAGTGCCTAACCCTAACCCTAACCAGGCCTAACCCTAACCAGAG
CCCCAGTTGAGTGCCTAACCCTAATCTGAGCCCAAATTGTGTGCCTGATTATAGCCTAAG
TCA
>NODE_192_length_145_cov_9.255173
AATCAGGCCCTAACCCTAACCAGCCCCAATTGAGTGCCTAACCCTAACCCTAACCAGGCC
TAACCCTAACCAGAGCCCCAGTTGAGTGCCTAACCCTAATCTGAGCCCAAATTGTGTGCC
TGATTATAGCCTAAGTCATAGTTGAAAAAATTCATAAGGGTTAAAAAAAGTAAAATTATA
CTTACCTGGAAATTAAGGGTTCAAAAACATATGGGTTAAAAAGTAAATTCATACTTACCA
GAAATCAAAGGGTTAATAAAATATCAAATGTATACTTCCCTGCAAAAGA
>NODE_193_length_622_cov_8.046624
CCAAGGATGTCGACCTGTACGACTCGCGGGTGATGATCAGCAACCAAGTGCCTTTGGAGC
CGCCGTTGCTCTTTCTTCTGGAGGAATACAAAAACTATCTGGATGCTGCTAATATGTCCA
TGAGGGTGCGGCGACACTCCGATCCCTCGCGGCGCGGAGAGCTCAGTGTGTGTGACAGTA
TTAGCCAGTGGGTGACAGCTGTGGATAAAAAGACGGCAATAGACATGTCTGGGCAGACAG
TTACCGTCATGGAAAAGGTCCCTGTCCCCAATGGCCAACTGAAGCAATACTTTTATGAGA
CCAAATGCAACCCCATGGGGTACACAAAGGAGGGCTGCAGAGGAATAGACAAGCGGCATT
ATAATTCCCAATGCAGGACAACCCAGTCCTACGTGCGAGCACTTACCATGGATAGCAAAA
AGAAGATTGGCTGGCGGTTTATAAGGATAGACACTTCATGTGTATGCACATTGACCATTA
AAAGAGGGAGATAGTGTATAAAATGTATAGATTTTATTGAAGAGTTTAAAAAAGAGAATA
AAGAGAAAATATCTATTTGTATATATACATAACAGGGTAAATTATTCCGTCAAATGAAAA
TTTTATGGACTGCATGTAAAAAAAGATGAAGTTTATACAGTAAAAGTGATACTACAGTCT
ATTTATTGAACATATTCATGACCTTGTAAACAATTAAAAAAAATCTGATCAGTCATTTGC
GCCCAGTTTAAATTAcgatatcacattcctccagacattgtgattt
>NODE_194_length_356_cov_1.637640
GACAACATTGTGTACATGCTGCCGGTGGGTATTTTTGCACATTAGGAAGGTGTAAAGTCA
TCGACAAACTGAGATTTTGTTGACCAAAATATTGCTATCCCTGGTCAACCACCTTCTAAT
CTCATTTTAGCTCCCTGCCTACCTTTCCCTGCTGCCTGCACCATCCCTTCGCCCACAACA
ACAAACGCCGACTCTGTCTCACCCATGACGTTTGTACTGAAGGAAACTGTCTCTCTCTCC
CGACCGTCATTGTAGAAGGCCAAGTGCCAGGCACCGGCGTCCAGGTACTGGACAAACACT
GCCTCATTGAGGACCACAGTTTGGATGCTCCTCCTCTCCCGTGGAGACTCCACCACGCTC
CACTTCTCCTTCCCATCAAGGCGCTCCATATAGTCATACTGCAGGGAAGAAGGTATAAGA
CAATGGAAGTGACAATGCAAGAGGGAAATCTATAATTCAGCTATGAAGTGCTGCGGTGAT
ACTTTTTAGACTTTGGAACa
>NODE_195_length_516_cov_6.897287
TTTCCCAGGAATTTCCCAAAGGCCAAAGTGACTCTTCATCCAGCAAGTAGTTCTTTTGGT
TCGCTGCAAAACCAGATTATTTTCCCCCAATTTTCTCTTATATAAAATACAGAAAAACAG
CAAATCCTCACATTTAGAAATCTAGAACTACCAAATGTTTGATAAATGGCTTAAATGATT
CATTAAGTGTTTGAGCTTTCTGTGGTTCCAAATAACAAACCACAAACTGGAAGGGAAATG
GCTTTTCTTCTTTGTTTACTGTTCAGTGATCAGTTCCAGGCGCTTGCAGCTCACGAATGC
ACAGTAGACCTCTCATTTAAAAAGCACACAGGTTTTATTGCATATCAATTTCATGTATAA
ATTCTTCATAGCATTGGAAAGATTACATTTGGTATACATTGCTATTCTACAGAATTAACA
TCAGAGTCATATCTTTTCAATGAAATTTCTCTAAAGTACATCTGCAATAATCACAAGCAT
CAAAAGAACTGCAATTTCAGAATTGTTCAATATTATTCTACAATCCTTTTATTGTTTTTC
ATTATGTCTTCTCCCAAAAGTCTTTTCTATGTCTTTCAGAACCACCTGCCCGAACATCGT
AAGGCAGTCAGAACTTGAAGTCAAACCTACTAAACCTAGCCACATGTACAATAAGTGCAt
>NODE_196_length_405_cov_6.076543
GAAAAAAGGGGTGTAATTAAAATATCAGTCCTCTCATTGTCAGAAGTGCGAGTGTCATCC
ATTGTGCACTTATTAAAAAGCTGGGTGGAGGGGAAGGAGCGAACGGCGCTTAATTTCAGC
AGCCCAAAGTGTCTGGTAATCTGCCCATGGATGGAGCTGGAAAAGGCTGTAACTCATGTT
TAAGTGTTGGGGCCGTGTCATTGCAGGTTCACAGTCATGCATTTCTGTGTTGACACCCAT
CGGGGCAGGGGATATTTGGCAGTCAGGAGTAATTTAACTTAATTAATGGGATGCATATTT
GATGGAGGAATAAAATATCCCGGCTCAGCAAAGTGGAAAAGGGGAAAGATTTAGTGGGAG
TTAAAGGTGGAGGGGAGAGTAATTTGTGCATTCAGTTACCGGCTGCTTGAGAGACAGAGA
GGGAGAGAGCAAAGGAGATGAGAGAGAGGTAGAGAGGGAGAAAGAGAGAGAGTGCGTCAA
GGCTGATAAAGATGGCAACCGGGAGAGAGGAGGAAGCGGAGGGGAGGATGAGAGATGGAT
GGTTGACAC
>NODE_197_length_145_cov_35.696552
TCCAGCTCCAATAGCGTATCTTAAAGTTGCTGCAGTTAAAAAGCTCGTAGTTGGATCTCG
GGATCGAGCTGACGGTCCGCCGCGAGGCGAGCTACCGTCTGTCCCAGCCCCTGCCTCTCG
GCGCCCCCTCGATGCTCTTAGCTGAGTGTCCCGCGGGGTCCGAAGCGTTTACTTTGAAAA
AATTAGAGTGTTCAAAGCAGGCCCGGTCGCCTGAATACCGCAGCTAGGAATAATGGAATA
GGACTCCGGTTCTATTTTGTGGGTTTTCTCTCTGAACTGGGGCCATGAT
>NODE_198_length_188_cov_35.446808
CCGGATCGCTAGTTGGCATCGTTTATGGTCGGAACTACGACGGTATCTGATCGTCTTCGA
ACCTCCGACTTTCGTTCTTGATTAATGAAAACATTCTTGGCAAATGCTTTCGCTTTCGTC
CGTCTTGCGCCGGTCCAAGAATTTCACCTCTAGCGGCACAATACGAATGCCCCCGGCCGT
CCCTCTTAATCATGGCCCCAGTTCAGAGAGAAAACCCACAAAATAGAACCGGAGTCCTAT
TCCATTATTCCTAGCTGCGGTATTCAGGCGACCGGGCCTGCTTTGAACACTCTAATTTTT
TCAAAGTAAACGCTTCGGACCCCGCGGGACAC
>NODE_199_length_762_cov_5.796588
AAAATCCAGAAGTGTACTAGAAAATAAACTAAAAGTATTATCAATGATCTTATTGAAGAG
TTTTGCAGATTTATCCTTTATTGGCGTTCTAGTCCATGAACAGTGTTGGATAATATGACA
CCAAACAATCTAACAGGACACGTAAGAGTTTTACTATGACTATGTGTGAAAATACACCAC
CAGCAGGCAAACACACGTGAGTGATGATGTATGCACCGGCACACATACAGATCATGCACA
GGTGTGTGTGTGTGCGTGTTTGAGTGTGTCGGCTTTACTCCTGCTCTGTTGGTATTAGAG
GGAAGGATATTCAGAGTCTATATTGTATGTCACTTTGGCTTTAGCATAGTCAGTTTTCTC
TGACCATAAATGTATGCCTATGCACGGTAATTGTGTGGAAAATGCATGCAGCCTCCACCT
AGCATAACCACCCCTGCTGCACTCCCCTGTGGATAACAAATGGCCCTTTTCTCTGGGAAT
TGAGGCTAAACGATGGTTTCACTTAGAGAGCAAAGTGACTGTCCATCTTCATAACAGTGC
TCTCCATCAAAGAGCAATGAATCCCATCCCATCCCACTGGCTCTGATTAAACACAGGCAA
TGGATATCCCCTTTATGAAGGCCTGCAAAGCTGGCCCTCATGTCAGCCTTGCACCTGCAA
CTATCAGCTTCTCCTTTAATAAAAAAACAGCCCCACACATCTGGTTGGGGGAGCATTGCG
CTGCTCCGGCAGGCCTATTCAGCCGAATCTGTTTGAAAGTGACACACCTCCACTTGATTC
AAATTACCTAAGGCATTTCTTATTGGTGGGGTCACATGGAAAGCCCACAGGTCACAAAGT
TCACTGGCTGAGGGACTTTCACTTTTGGTTGTGCTTTGAACTCTGCTTCTGGTCtttttt
cataat
>NODE_200_length_597_cov_5.407035
TGGTTCATGAAAGATTATGAAAGAGCAGAACGTAAGCAGCAGGAGGTGTAAACTCAGCAC
AATTCATTCTGGTATATAATGTCAATGCCAGCAACCCCCCTCTCACCCTACCTCCATGCC
CTGCAGGCATATTGGCGGAACTACCAATGGATGCTAAGCTTTTTCCGACAAAGCTCCGAA
GATAAAGTATCTTCCTTTTATCCCTTCTGCAAATCAATTCTGGGCCTTACAGCAAAATCC
CATAAAATAACTTCAAACACCACTACTTACTCCAAAAATTTGTATTATGGCTATATCTCT
TTGAACCCTTACCAGTGAAGTTTTGGAGGAAAATGATTTAAGTGTTATCTGCTAAGACAT
CAGCATGTCAGCACTTCACCTCAGTTTTTCTTCACATGTCAACCTGAACCTTGTATTTCT
CTCCTTGTGTTTGGTTTTTGATTGCTTCTAACCATCCAGGCCTGGTGATAAATACAAATG
CTGCTTGTAAACTTAATGGCTGTAGTAAGTGCAAACAAGATGGTATGAAGCCCTGCTGGT
GCTTCGTGCTCACTCAGCTGCTGAAATATTCATTCCCTTCACTCTTCTTCAACAATATGA
TAGAAACTGGAGCTGATAAGACAAGTACCTGAAGAGCAGTCAGTCAGTGTGATTACTGAA
GAGGCTGCAGTGACTGCTTGAttatcttcaaccaaaaggagccaaagaactcactatcaa
ttactatacagtatttcactt
>NODE_201_length_675_cov_7.364444
CGCAGGTTTAAACCCTGTTTGTTGGCTGCATAAAGGATATTATTTTTATTCTGCTGATAA
GACTCTCAGAAAAAATGTAGTAGTATTTTTAAATTCTAGTTTTTCCAGTTATCTCAATGC
TTTTTCCACTACTGCATTTTATTTATTTATTTATTTTAAGACTGCCACACACTTTCTGCG
GCCTATGTATAAGTTCATGCATAAGCTGTCTGCTGCCCCCGACCCAACATCCCCTGCTGG
CTCCCTCAGAGCAGCTTGGCTCGGGCCGGTGGCTTCAACCTGCAGGCAGCCATAGGACAG
CCCAAGCGGAGCTGTCTGCCACTCTTGTGCTTCATTAGGAAACAAAATATAAGGTTTCCA
CTCCATTAGGAATGACTTTAGGAGTGAAAGCACATAAGACGCCGACTCACCTCATCAACA
ATGCATTGCAATAACGGCTGAGGATGAATGAGAGTGAGCAGAGAGGGGAGAGAGAAAACA
GCATTAGCCTGTATACAATGTCTTTACAGCAGAGTGGGAAGGAAAAAAAATCATTAATGC
AATAAAATGTGGTCAGATTAATCAAATGCCTCAAACTCTTATGAAAATATTACAGGCAGA
GAATTTTCTATTACATCTAATGGTATCTAATCTAATACTGGCAGTTAAGGGCTTGGGCAT
CTATTTATTGTGAAACACAATTTAGGAAGTTTAAAGGGAGGCAGTGAAGCATGCGCGCAA
CATAGCCGTCAGGAACATAGGCACAGATCTTTCCCTGCTATTTTCtttcctccaactcat
aaaagcttaccattaaaggctgtaggtcgctctgagttt
>NODE_202_length_430_cov_5.023256
CGTCGCCGGTGTCACCGGCAAGAACTTTGGACAAACACCTGTAATCAACAGACAGGTGAA
AACCAGCGGTTGGCAACACAATTGATAAACACGTCACGAGCAAGTAAGCGCTAAATGGAT
TGGCTGGATTTAAAAAAAATTTGAATTTTTTTTTATTTTTTAAAAAACCACGACAAAAAA
AACAATTCGTAAGAAAATCGATTCAGCTTTTGTGTTCCGGAAACAAACAATTCTTCGACA
TTAGAAATCCATGCATATATGTATATTTTTAGATTTTTGTTAGAGCCAACACTGTTTAAT
AAAACATGTTCTGATTCTGCTGGTGTTATCCCCAGCTAGAAATTGGTTGCCAAGCATTGC
ATCATTCCTTTCATGTGACTCCCATACGCCCCAAATTCGTCCTGGCCGTCTTATGACTGC
ATCACAATTGCTGCTCGTACAAACTATACAGGCTGGAGCGAACAACCAGCTGAAACGACG
CTACGGCCCCGCCCCAGTAGTAATATTCGGACTCTCTATTGGATGTCGCCAAGGAAAAGA
TCTTAGCTCCGCTctcctgattggtcccctggaa
>NODE_203_length_494_cov_1.957490
TGACAACACGTATAATAGCGGCACGCACAAACACACACATCAAGATGCACACGAACAGTA
TGCTTTACATAGAACCACAGGCTGTCTTCCAAAAAAACACTTCCTCACACGTTGGCTGGG
CATAAGCTATCACACATCATCAACCCACGTACACCCATGAGCTTGCAAACACACACATGG
ACACACGCACACATGGCTGCACCCTCTAAGCCTGAACAGTTCTCTTCACCAGCCTTAATT
GGATTCTAATGTATTCAGTTTGCTCCAATGAGCAAAGAGATGTCTATGGTAGTCTGACTG
CAGAGAGACGGAGAGAGAAGGAGGGAGAGAAAAGGGGGGAGAGAGGGAGGGAATTAGGAG
TAAATAGGGAGGTTTGTCAGTGGAGGTCATCTTTCTCCAGCCGCCAAGTGGAGTGTATCG
TCTGAACAAGCTGTCGACAGAATTTCTACAAGAGCCATTTGACCTGAAAGAGAGGGAGAG
GGAGAGGAGCACTATCTATATCGCTCTCCtttctctctttgtctctctcagcacttgaat
ataaggatagaggttgtatgtactgcagcaaacaaccctcctttgtggatttgctcatac
acaaatatgattttgacccaagatcagcatggaaggag
>NODE_204_length_865_cov_6.010405
ACTAAGATTACGGTTAGTTTTCTTACTGTAGGTTTTCTCTTAGGCTCAGCTGATGGGCGA
ATGTATTGATGCATTAGCCTGAGGTTCAAAACGGCGACATTTGACAAAGCATGTTCAGGT
TTGCACTGAAATGGGCTGAGGCATTGAACGGGTTTTGCCAACTTGAAATTATTTGGTCAA
TTATCTTCAGGTAGAAGGTGGTGTTTCAGGGTATTATATCAAAATAGGAAGGCTGTCGGC
CATTTCAACAGTTGTTGTCCTCAGTCTATTGCTTTTGGTGTTTCGGGAGAGTTCCAACAA
GGACAGGCTAAGAAGTCTTTATTTCTTTTTGTTAAAAAAGACTCAAGCTTGCTTTTTGTA
GACCTGTACCATATTGTGCTGCTGAGGTGCTGGGGGAAGGCTCAGGACTGGCAGTCTGAG
CTCACTGTCACCGGCCGCCCTTCTTGTGTTTCTGCTCTAAACCCCCATTGTTCTCTCGGC
TTCTCTCCCCTTGGTGTGTGTCGTCTCTGGAATCTGATTTGTAGTGGGTGAGGTAACGTA
CGTGGAACACTTAATGGACGCAGAAGGCAAATCGAGGGTAAGTGCAAATACATACAAATA
AAACATATGAATAAGCCTAGACAAACCTGTGTTTGTCAGCTGTGGTTTCTTTATTTACAT
TGTCGGGAATTGTTCCGATTCAGAAATCTGGTGGAGTGTGTGAGATGGTGACATGCCGGA
GGCGTGTTTTACTTCGTGTCGTCTGTGGCACTGACTTGAGGCCATCCTGAAGGGTTGATG
CTCTTAAAACAGGACTTCAGCTTCCTTCGTAGTCAATCCTGTGGATTGCAGTAGCTGACA
ATGGCCCTTTTGGTTGCTGGATTTGCTCCTTATGATCTAATGGGTCTTAGTCTGCAAGAG
GTTGTTACAAGGCTGTTAGATGGTTGTTAAATATAACTCATTTTGTAGAATGCTTTACTG
GAAATGTTACCTCCAATATCTTAGTagtggggaatcctatctcactgtg
>NODE_205_length_330_cov_3.654546
TGGAATAAATGCGGGTGGACAGATTGAAGTTTCCAGGCAACTGTCACTGGCCCCCATCTC
TGAGACAATATTCAGACAGCAATTTCCCCTGGTGCATTGCTTTAATTAAAAGAGCAATTT
ACCTCTGTCAGCCCGCCTGGTGCCCACAATAAAAAGAGGCCGATAGAAATTCGGCCCTTA
TCAATCCACCATCACAGTTTAATAAAGTTTCCGCGTTAAGATCTGAGTTTCTATGGTGAA
TTGAAGTGTTTGACATGGAAACCAGTTCAGATCCTCCTCACTTTTCCGCCTCTTTACCTC
TCGGCAAACAACAAAGACCTATTTCATGTTGGAAAAAGAATATTTACCTTGAAAAACACG
CCTCAGTGCACATGAGAAAACAAGAACATTTCATCCCTCCCCACCTTCTCTCTGTGGGTT
TAAGGTTATATGGCCTCAATCTGAGGGTAATGAGGTCAtaactttaaaaccatg
>NODE_206_length_413_cov_5.491526
TACTAAGTTGCAAGTAGAGAATGCTATAATTTGCAACCCGTTTTTCAAATCCAATTAAAG
TCAATGGTAAGGCGATGGCTTTTGTAGGCTTTGCCTTATGTACGGTATAAGGCTTATTAT
ATCCACCCCTCTTTTTTGTGTGTGGGAGCAAAGGGAAGCAGAACTCTGGAGCTCTGGGGA
TCAGAAAGGGGGGCCAGCAGCCTGGGGCCCAGGGATGGCCTGCGAGGCCCTGGGGAGGCC
TGAAAGGCAGACAGGCAGGCCACACGGACTGCAGCACTAACGGCAGGATTACTGGCATAG
TGACACCGACACAGCCTCCCTAAAAGGATCACAGCGGCGTAATAAACTTTATTAAATAAT
AAAACTTATTATAACTGTTAACCCGATTTAGTTCATTCTTCGCGGCTTACACACACACAC
AAAAAAGAGGGGTGGATATAATAAGCCTTATACCGTACATAAGGCAAAGCCTACAAAAGC
CATCGCCTTACCATTGACTTTAATTGGATTTGAAAAACGGGTTGCAAATTATAGCATTCT
CTACTTGCAACTTAGTA
>NODE_207_length_593_cov_4.927487
ACTCCAGCTGATGGGACTGCCTGATGGATTTCTGCTTTGTTCACTGCCCTCATGACTCCC
ACACAGTTCAGTCTTTACTGTAGCAAACGTGAGCTCTATGTAAACCGAGGTGGCTTTAAC
ATAAAGGCCAGAATCACTGGGCAACATGTCATAGACTAGTGGTCAGGGGTGCGTTCAATG
GTCAAAGCCTAAGATCCAAGTAGCCGTAATTTCACTAAAAGCTTTTTAGGGCCTTCAAGA
ACACGCTTTACCCATTGAACGTAGCTCCTCTTCCCTATGTAGGAGATGGAGGGTGGAAAG
AAATCTTACCCATCATACAAACCCATTATACCAACCATATACTGAGCTGTGGTAGTAGGG
TGTAGATGTATCATAACCATCATCATCTGCCAGCCAGCTCTGGCCAATAGCCATCACAGA
TTGGCGGCTGCAGTGGCAATGAGAACAACACACAGTTAATATACTGTTTAGCCCCACATC
GCCCCTCAGTTCATCCCCTGCTGTGACTACAAACTGTGATTCAGCAACTCTGGTCTTGAA
GAGCTGATTGCACTTATATACCAGAATGGTGTTGTTGTGCTAGATGGCACCATTCAGTTG
TCCAAAGAGACAGTACTGTGGCAGTATTCACTGTGGCATCACCACCAGCTTCACTTGTCT
CACTACTGTGGTGatgctgaactaatctcaccatgaccagggttgaagaccaccgataaa
aacgttaacaacctcag
>NODE_208_length_367_cov_4.787466
AAATGGCAAATAATAATTTCCTCTCTACCTTATCCCCCGAACACTGCAGACCTTTAGCAG
GAGAATGCATGAACAAGCTGAAATGCGGCGCTGCTGAAGCAGAGATAATGAATCTCCCAG
AACGCGTTGGAACTTTTTCCGCTATTCCGGCTTTAGGGGGCATCTCATTACCTCCCGGGG
TCATCGTCATGACAGCCCTTCACTCCCCCGCAGCCTCAGCAGCCGTTACAGACAGTGCGT
TTCAAATTGCCAATCTGGCAGACTGCCCACAGAATAATTCCTCAGCATCCAGTGGAAACC
CAGCGAAGAAGAAAAGGAAAAGGTGTGGGGTCTGTGCACCCTGCAGGCGGCTAATCAACT
GTGGTGTCTGCAGCAGTTGTCGGAACCGCAAAACGGGCCACCAGATCTGCAAATTTAGGA
AATGCGAGGAGCTGAAGAAGAAGCCGGGCTCATCGCTGGAGGTGAGCACCAGGGCTCTGC
TTccccttcttttattattatccccttgcac
>NODE_209_length_525_cov_4.415238
TGGAGCAACAGAGTCGGGGCCCCTGATGGATACAGAGCTACTTGGGGGTTGGGGGATGTT
GCTTATTTAGTCTGGGATGATGTGCGCTGTCTCTGGCTCCAGAGTCTGCCCCTCTTCCTG
TTTACCTGGGAGTCCTTAGGGGTGAGGTTGAGCTGAAAAGCCCAGTCGGAGCCAGTCAAA
GGGAGCGTGGCGCAGTCTTGACCCTGGCGCTCCACTCATTGTGTAGTGCAGCGGTGTAAT
GAGGCCCTGTGTGGATATTGATATGACAGAACAAAAGGCCAAGGTGCAGTAAGGACAGCA
ATCCACACGTTTCACACCATTTGTTTTTCACACCGTATCCATCACATTAATGGGTCACCT
TTCTGTGACAGCTCATGATTACCTGCTTACCCATGGAGAGAAAAGGGGGTGAGAAAGAGA
GGGAGAGAGAAAGCCTGGTAGGTGCAGAGACAGAGAGATAGGCAGGAAGATAGGGAGCGA
GGGTGCTCCGGTAGTGAGGGCGAAGGGTGAGTTGGGGTTGGAAGAGGGCTCAGGGAGCGG
GGGGATGGGAACCTTGTGCCATTTTTTTATTCTTTCATGAAGATtggctccagccctgtc
atcatccccaccgagtgaatttatgacaggtcagctctccatgtagtcacctgatggatg
gagaacatc
>NODE_210_length_881_cov_5.085131
CCTCCTTCGGCCATTGTTGTGCTGTTTTTACAGAGGAGCAGGACTTTATTATTGGAGAGA
GAAATGAGACCACAGTGAGTAAAAATGTGACAGGAGCAAATAAAAAACATCTGAAGCCTG
CTTAGGTTTTGGAGGGTTATATCAGTTGTACCATTTCAACAGTTACTATTGTTTTGAGAT
ATTAATGGGGGAAATAATGCAGTGTTTTTCTAAGTCAGTTAATTAACTGATCAAAAATGT
AGTCTTCATACAGTTCCTCAAATGATTGAAAACCTAAAGACAAACAGGAAAGCTGCGGCA
ATAATTAAGAAAACAGCACAGCACCAGTAGAAGCTGTAATACACTGTAACAACACTAATG
CTGTCGCTACAAAAATATTGTATTATGATGACAGTAGATGTGAGAGCAAACATATAATGC
CAGGAGCTTCTTCATTACATAGACAGAAAAAGTTGCCACCGTTTCAATGGAAACAAACAT
TGCTTTGGGCCCCTTTGTAAACAGCACACAGCTGCTATTTCGAGTGATGGGAGCTCCACC
TTGTCACAACAATTCCCTTAAAGAGGAACAGTTTAATGTCAACAATATTTTCTCCATCTG
CCTGCTCATGAAAACCTTCCAATCCACAGGGAAAATGTTTCTCCCATTCCAAAAGGAAAA
GCACAATAGAGGAAGATGAACTGCTAACATCAAGCGCGGATCGCAGTCAAAGGCGCAGTA
TTAGCCTGCTGCAATGAGAGCTTTTGGTGGCACACATCCATCTGTTCACTTTTGCATTTT
TCAAAGAGGTGTCATGCCTTCCGTTATTTAGAAATTTCTATGCAATTTTCACAAGGAACT
CCTCGGAGCGCCGCACCAGCTGACTGATTTGCATGGCCACATTTGCAGTAAAACAGAGGT
ATTCCACCTGCCAGGCTCCAGCGCCTTCGCCTGAGAAGTTTGATCGCTCGCTGGTAATCT
Gattgggagagatccatccaatttgcgctgataatgagacagcttgacagggacacaacg
gcaat
>NODE_211_length_145_cov_38.255173
TGAGTCAAATTAAGCCGCAGGCTCCACTCCTGGTGGTGCCCTTCCGTCAATTCCTTTAAG
TTTCAGCTTTGCAACCATACTCCCCCCGGAACCCAAAGACTTTGGTTTCCCGGACGCTGC
CCGGCGGGTCATGGGAATAACGCCGCCGGATCGCTAGTTGGCATCGTTTATGGTCGGAAC
TACGACGGTATCTGATCGTCTTCGAACCTCCGACTTTCGTTCTTGATTAATGAAAACATT
CTTGGCAAATGCTTTCGCTTTCGTCCGTCTTGCGCCGGTCCAAGAATTT
>NODE_212_length_300_cov_6.843333
GATACGAGTTCTGCAACTTCCATCTGTGGCAGCGCTCGTTGTCTTACTGCAGCTTAATTA
CAAAATATTGGCGCCGTTTTCTGTAAAGATTACTCACTGTAGGAGGCTCTACGTAATTTG
GACCGGAGGGTTTGTCACAGAAAATAATACAATGCAACTGGGCTTTCTGTATTAGATTTC
CGCTTTTAGCCTCCTTGACATTTCAAGCTGCATGAACTAATACATCTGTTATTTGTTGAT
CATTTGATTATTAACATACTTCACAAACCAAATCAGCTGCCCTGCTGGAGACGCAGATAC
AGCTCAGCAGACAGTCTGGGTTTTCTCGCCTGCCACGCACAAACACACTCGCAAAAGATG
CACAATTCAGCCCTCAGTGATAAAGGAAAGCGGGGCAAAAACATTCATCTTCCCCTCCTT
TGAGCGTATGAGCACTCTGACACC
>NODE_213_length_499_cov_4.292585
TGATTTGAGATGAATACAGTGGCTACTCTCAGGCCCTTCACAGTTATTAGGACTAATAGA
GAAACATAAAATAGTGAGAGAGAGAAGCACAGATCGGCACAAATGCTCTAAATAGCTGGC
TACTCCACAGGCCTCTCGGAGAGTTTGGCTTGCAATTTGCATTCCTTTGTGCGACAACTT
GTAATCCTCCCCTCAGCATGCCAAGAAACACACAACAGATTTATTGTCCCAGTCAACAAA
TCGTTTAGGTCATCCCAAACCTATTACTGCCTAATGCAGTGGGAGCCCCCCCAGCCCCCC
ACCCAAGCCACATGCACCGCCTCGTCTCAGCCACCGGAGACTTGCAAACACAGACCCTGC
ACGGCCGGGGCCCCACAGCTCCAGCGCTTTGTTGGCCCCCTGGTCTATTCAGCCTCGGTG
CACTTCTGGAGCTTTATACCTTCTCTGAGCAGCTTGGGAGGTTGGGAGGGACACAAACCA
TGGCTGGGGCGCAGACAGTTTGGTGTCGGGACAGTAAACGGACTTGAGGTTTCCAGTGCG
GGCCCACACAGGCTGTGCTGAGATTTCACACGTTCAGAGTGCAAGTTTGTGAGAAACGCG
TGCTTTTTGGGAGAGAATAACTCAAAAACGGTGatagtttggt
>NODE_214_length_360_cov_3.277778
AGTGGAGAAGGGTTCCATGTGAACAGCAGTTGAACATGGGTGAGTCGGTCCTAAGGGATG
GGCGAACGCCGTTCGGAAGCGCGGGGCGATGGCCTACGTCGGCCCCCGGCCGATCGAAAG
GGAGTCGGGCTAAGATCCCCGAACCCGGAGCGGCGGAGACAGGCGCCGCCCAGGCGCCCA
GCGCGGCGACGCGAACGAACCCGGAGAAGCTGGCGGGAGCCCCGGGGAGAGTTCTCTTTT
CTCTGTGAAGGGCGGGGCGCCCTGGAACGGGTTCGCCCCGAGAGAGGGGCCCGCGCCCTG
GAAAGCGTCGCGGTTCCGGCGGCGTCCGGTGAGCTCTCGCCGGCCCTTGAAAATCCGGGG
GAGGTGGTGTAAATCTCGCGCCGGGCCGTACCCATATCCGCAGCAGGTCTCCAAGGTGAA
CAGCCTCTGGCGTGTTAGATCAAGGCGGGTAAGGGAAGTCGGCAAGTCAGATCCGTAACT
TCGGGATAAGGATtggctctaagg
>NODE_215_length_145_cov_30.441380
TCCCGGGCCCCCCGCGGGCTCCCGGGCGCACCACCGGCCCGTCTCGCCCGCCGCGTCGGG
GAGGTGGAGCATGAGCGCGCGCGATAGGACCCGAAAGATGGTGAACTATGCCTGGGCAGG
GCGAAGCCAGAGGAAACTCTGGTGGAGGCCCGTAGCGGTCCTGACGTGCAAATCGGTCGT
CCGACCTGGGTATAGGGGCGAAAGACTAATCGAACCATCTAGTAGCTGGTTCCCTCCGAA
GTTTCCCTCAGGATAGCTGGCGCTCAGAGTCTCGCAGTTTTATCTGGTA
>NODE_217_length_145_cov_33.103447
GGTTCCCTCCGAAGTTTCCCTCAGGATAGCTGGCGCTCAGAGTCTCGCAGTTTTATCTGG
TAAAGCGAATGATTAGAGGTCTTGGGGCCGAAACGATCTCAACCTATTCTCAAACTTTAA
ATGGGTAAGAAGCCCGGCTCGCTGGCTTGGAGCCGGGCGTGGAATGCGAGCCGCCTAGTG
GGCCACTTTTGGTAAGCAGAACTGGCGCTGCGGGATGAACCGAACGCCGGGTTAAGGCGC
CCGATGCCGACGCTCATCAGACCCCAGAAAAGGTGTTGGTTGATATAGA
>NODE_218_length_500_cov_3.964000
CCCTCCACAGCCCCATCCAAGCCCACCCTCACCTTCTCAATCCACTCTTGGATCATTTCA
ATTTGCATCCCAACTGGCCCCGGGATTCCCTAGCCCTGTTAAAAGGCAGGCTATTTGTTG
TGCTCTGCGGTTAATGCCGCACAGAGCTTTAAATACCCATATCAAATCTTGGAGGCTCAA
CAGATTCAGTTTTGCAAACCTGTATCGAACAGAGGTTCAATCCGTCAGCTTAGAAGTGTA
CACTCCTTAAGTTGTGTGATAAGGTAAAACCAATCACTGGATTAGGCTCTCTCTGTCAGT
GATGGTGTATTTTCAGTGCACAGTGTTGCTTTGCTGAAACAGGATAAGCTGATGGAGTAA
CATTATGGTGCTTGAGATTTCTTTTTCAATAGGAATATACTATTAATGGATTCTGAAGCC
AGTGTGCGATGCCGCTCTTGCAGTTGTGGATAATGCATTAGCATTAGCTGTGAAAAGCAG
TTGGTGCCGGATACCATGAGCAATCATCTCTCAAAACCACAAATTTGATTGTTTTTATCA
TGCAAATCCAGCCTACTACCCGATAAGATTGATTGAGGTCTTATAGGCTTGCAGTGTTTA
TTCTCGTAGAGCTTCTCACAAACAAACCTCAGcctttagattca
>NODE_219_length_498_cov_5.144578
AGATATCCTTCTTTTCCTGTGCTCCAGATGTGGTAGAGTGCAGTTTACCATATGTAAACC
ATCTTAACACTTACAGAACACTCATATTGGATTGAAAGGGGGGCCATAGACAGTGTCACT
AAAGGTTACCATAATGCCTACATAGTGTCTGTGCCTCAGAGCCATTCAAAGTTCATCCAC
TTTTCTCCAGGGAGAAATTTGTAGTCATACAGTACGAAAAAAGACAGTGAAAAAAAGACG
ATACTGCCTCAGCTCATTAAAATGTATGTGGCATCTTACTCTTTAGTGAAAGCCTTTTCT
TGTCCGTGTATGTGTGTGAACCCAAAAAGAAGCAAATCAATGTAAGAGAATCTGATTGAT
ATTCACTTCAGAGGGTGGAAGTGGGAGAGCCTGGGCTCACCATGGCACTCTGTGGGCTTT
TGTTCCTGGCAGGTTGGACAGGCCTTCACTGTGAGGATGACATTAATGAGTGCCTTCCAC
AGCCCTGCAACCAGGGGATATGCATTCAGAATGATCCAGGCTACGGCTACACCTGTTTCT
GTCGTCCTGGATTTGTGGTGAGGCTCCCCACCTTATTTCCCTTATCCACCTCTTTTTTGT
TTtttctacctaacctttatcctcctgcacccttgatgcttt
>NODE_220_length_393_cov_7.348600
CAAAGAAACACTCGGTTCGTCGGCTCGCTGAAAATGTGCAGCAGTCTCGCTCTCCGTGCC
GTAGTTCTGTTTGCGGCTCCGTGGATCGTGCGGGACGATTAGACGCAGCACATTAGATGG
AGTGATGAAGAAGAAGGAAGAAAAGAAAAAAAACGCCTCAAAACGTTTGGAAACGCGCTT
TTACGCGCAGCTTTTAACCGGCCACCAATTTTTATCTGAGTGTTAAGATGTAGCGGTTAG
TTGTGTTATTATAGAGCCGACATACAACCACGAACGGGAAGGAAGAGGAAATTTTGTACA
AGAAGGAAAGAGTGGGGAGCTCGCATCACCGCCTCGCCTCTCTCACTCCGCAGACTCTGG
TGTGGGTGGCCTCCTGTCAGCTCCACCGGCGGCGTCAAAAACAAACCAGACACTTACCTT
TATCGTACAGTCCATCGCAGCAGCCTCGCACTCTTTGTCATTTAGTCGCTTTGGGAATCT
AACTGCTAATTTAGCCTCTAACCTCGCTTCAATTCACGcacggctgcattggctcta
>NODE_221_length_551_cov_5.014519
CTTTTGAGGCCTAAATCGAAGCCTTTCCACAAACACAGCTGTAACATTCGGATTTTCTCA
ACTGTAGGCCTGTGTGTTTATTTTAACCAGAGGATGTAATTTTTTCCAGGATGCCACTAT
AAGGCTGAATATTTCATCTCTGTCCCAACAGATCGACAAAAAACTAAAATATAACTTCTG
CTCTACACCACTGCTATATGATATTGTGAAATAAAATATTGACTTCATAAACACAACAGG
AGTAAAAATAAACCTGTACCAGGCTGTGTTATGCCTAGCTGCAAGCATCTACGCTTTAAA
AAAGTAAGGTTGAGTGTGCAAGAAATGTGAAATTCACAGAGAAAAAAAAAGTATTCCCAG
CATGTTGCAGAATACCAATATCCTTAAGCAGGCGGGGTTTTTGATGTATAGACTCCTGCC
AGTGAATTGTACAGATGAGACACTTAAGGCAAGACAATAGTGTTATAGATTGTGGCAAGA
GTTAAATCAATAGACCTTCTGAGGAGTAACAAGACACCCAGTAGCAAGTGCTACTGCTAC
ACACACATAGGAGGGGCTGGGAAACAAATGAGGACTGGCAGACAGGGGCTAAGACCTCAG
TGTCACTGACTAGCCATTAGATGTTAGTGTGTATGCAGCTGTGTGTCTGCGTGTGTGCAT
CCTTGGTCTACTCTGAACATGTGTTATGGATGTGt
>NODE_222_length_990_cov_5.676768
ATAGTTCAAATTGGAAGTACTGTGAAGGTTAAGAAGGGAATACGGGTCAGCATTATTAAG
GCAGAAAACTCTGAACGTTAAGGGTTAAAATCATGGGGCTAAAACACAATTATAGTACAA
ATTGCTACACATTAAAAAACACAATTCATGGCGAACAAAGGGTTAATGTTAAAACAAATT
AGTTTAACAAACAAATGTAAAGTTAAAAATTCATACTTACCTTTAAAATTCATACTTACC
TTGGATATTAAAAAACCTGTGGAAAAATTAAAAAACCTGTGGAAAAATTCATACTTACCT
TGGAAATTCATATACTTACCTTAAAAGTTAAAAACCAATTGCTAAAAACCAAGTTTGGTA
GTATTAAAAACAAGCTGTTAAAAAACCGAATTCGGAAAAAATCCTACTTACCTGGGTAGT
GTTAGAGGAAAGCTCATTTGCAGTTGGGGCAGCGAAGGGAAAGCATCTCTCAAACGGAGC
TCAAATTCATCCTGCCAAAAGAGGTGTGCCAAGCCTGAAGAAGGCCACAGTCCTGGCCGA
AACGTCGCGGCGGCACACCCAGGGGGGCCCAAATGTATATATGTAAATAGTGTATGTGTG
TGGGGGGGGTTTTTAATAGAAGTTAAGTTTCCTTTGGGGGGTGAGGACATATGCAGGATG
GGATGAGGGTGAGGACCCCGGTGGGGGGGCCCCTTGGAGTTAAGTGCCCGTGCACCACCG
GTCCCTTCGGGGGCCGGGCCTGTGGTCCCTACGGGGACCCAACAAACTAATCAGCCTGCG
CCTTCTCCTCTGGGTCCTGCTGCTGGGGACCCTGGCCCTCTACATACGTGACTGCCGTGT
GCAAGTCTAATTTGGTAATGCTGTAATAGCGTTGTGTTAGCTCAAGGAGACATGTTTTTC
TGAGCTCTCTAAGCAGTCCATTCCAGGGGACAATCTTCTCCTGATGACTTCCGGGTGGAC
AATCTTCCCCCGATGAGATTCGGACTTTTCTTCCTTTGAGGAATAATTTACCCTATAGTC
CCACCCAAACCCCTAACCCTAACCCTAACCCCTGTTCTAACCCTAACCCTAACCCCAAAT
TCTAATCCTAACCCTAGCCCTCTGCCTCTAACcctaacctaagtctaagaagct
>NODE_223_length_620_cov_6.788710
AAAATAAATCTTTGGGGTTGTTTAATATATTTTATATTTTCTTTATTTCGGTGCTAATAG
AAAAACCAAATTAAATGTCCACCAGCGAGATAGAAATGCAAAGATCGATGATCCTGCCCC
TACTGTCCAATCACCCCTATTTAATTGACTGTATTTTCAGGGTAATTGAACTGCTTGTTG
TAAATTGAGGATTTTATAGAAACGACATGAAAACTACATTTACTGACATTCATCGCATCT
TTGACATTGATTATCTGATCAGCGCCGTGTCATGCTAACCTCCAATTCTTCATTACACAC
TGTTTATGAGCTGTTACAGAACAACTTGCTTGTTCCAGAGTGATTGATTGCCTTATTAAC
GCGTGTTCTTGTAAGTGTGACCGGACTGATTACGATGCATATGTTTAGAATAATGTTTCA
TTTAGCTGACTGCGAGTAATGCAGGGTGACAGCTGCTGCGGGAGGACAAAAAACCTAAAC
TACAGGGAGCAAGCGGGGCCAAAACGCATTTAAGGTGGAACTAGGAGACAGCGCACAGCC
CCCTTGTACGGTCAAATGCAGCCGCTCAGCACCCAAGATGGGGAAACTGGCAGCTCCTCA
GTGCGCCAGAACACAACATTATTccaactacatgtagttatgttgctgctgtaaatcgtt
taaaggctggattccacatttgcggtgcaactgacgcaccagctgttatcaaaatactga
ttaaatcaatcagatctcacccaacaccgcaccgcatcatattg
>NODE_224_length_485_cov_6.350515
TGACAAAGCAAATAAGGTGGGATTTGATTTGTGTGTTGCACAGTAAAACTTGAAAAGGGT
CATCAGACATTTCTGTGCACATGCATAAACATAAAAATGAGTGCAGGATTGGAAAGCCTT
CACACTGCGAATACAACAGATATAAATAAGTTCAAGGTTTCAAGGTGTCCTGTAACACGG
CACTACATCAGCGGAAAGAAAAACTTCCAATAGCGACCACCTCCCTTCTTTTTAAAATTC
TACAAATATTCCATTCCCAGGGTTTATCCAGGTATGAGTCTATTAATAACTTGGATACAA
AGATATGGCGCTTCAAACTGAAAAGGCAAATAGCACTCTGTCTGCCCGGGCTAAAACAAT
GAATTCTAATGCATCTGGTTGGGGGAAGAGATAAGAGTGTGTTATTAATCTTGTGTCACA
TATATCAGCTAATTACATACTTGCTATTCCAGTTCTTTCCATCTTTACAGCCCAGCTGTC
TCAGGACACTGCACCTATGGCAAGGAGATAAAAAGGTAAGCATTCAGGGCTGGTAAACAG
AAATGGCAGCAGGAATTTATCACTGGAGTTTTTTTTTTCCTGCTTTTTGCGATACTTGCC
TGTTGATAAAATCTATGGCTTGTGCTTTG
>NODE_225_length_413_cov_2.472155
GAAAATGGAAGTCAGTAGTCTTCGTGGTTTGTTTGTCAATGTTGCAAAGAGTTGCAGTCA
GTTTTTTTTAGCTACTGTACTCCTGTACAGGAGCGCGAAATATTTTCCAGCTGTTCATGG
CATTCGTCCACGTCGTGTAGTTGCTGTTATTTTTGTTAACTGTAGGTTTGTCGTCTCGGA
GAGCTCTGAGTCACACACCCTGTTTCTGTTGCTAGGAGCTAATGCCCCAGCTAGCCAGCA
GGCCGTTCCTCTGCAGTTCTTTCTGCTGCTGGTCCCTGGTGTCTGCCTCTCTCCTCCTTC
CCTGCCTCTCTCCTCCTTCAATCTCCCAAATCCCACCTCCTCCCCTCCCCTTCGTCTCTC
CCATGTTCCAAAAGGCTGCACTCGTATGTGTTCGGCAGCGACAGAAAAACGCAGGATTTT
TGTGGGAAAGGGACGATAAGGCAAGAGGAGGTTTTGGGGGGGATAGAGTGAGCAGAGTGT
GATTTATAAGTGCTGTTCGAGGGCTGCTGGGACATGTGGAGGGCACAGGGATGGGAATGG
AAAGTGGAGTGTGACGt
>NODE_226_length_377_cov_4.835544
GCCTGGACGGGCAGAGTAAGATTGAAATTGGTCCGACTCTCCCTCTCTCTCTTGAATTGA
GGGTCCATTGTAGTACGTCAAACAAAAGGTTTTTATCAGAGGCTCTTAATGTAACCCCCT
CCCCTCACTCTCTCGGCCACCAACTCGTTCTTCTCTTCCTCTCTTTTCTCATTCATTTAT
TCCACTGTGTGTGGAAATAGGCTGGGCAACAATTAATTTCAGAGTGAATTCAGGCAGGAT
CTATTACCCCCTCTCTGCCTCTATTGCTCTAATGGAAATCTATTTCACTTCTCTTTTGTG
TCCAATATAATTTAATGCCCATTTTATTAATGGCCTGAAATAATTACGGAAGGCTTTTGT
GATTCTTGAGTATGTTTCATTTAATTGTGTAATAAATGTCTAATCAGAGCTCCCATCTGA
AGCCATTATGGCATTAAAATTAACAATTACGCCACAAATGTCTTGGTGAATGCGTTGGGG
TCTATAGAAATCGTTGCAGATAACAAGACACATATAAATCa
>NODE_227_length_701_cov_5.641940
TCTTCAGCGCTGTTTAAAAACTTTGCCGCTTTGATACATAACAATTGACAATTCTGATAT
TCTAATTAGACAATAAGGAAGACAGACCTTTATAAAATGTGCATCTTTATTTGCTCTATT
TCCCCCCAAACGCTCTCCTGCTGTAGCTGTACATCCACCACAAGGGGGCGCAGCAGACCA
GACTATGCTCCTGCTGCAGGTTGGCCTATAGCTTGCGCCGGGTAATTATTTTAGCTTTAA
GTGCACCTTATTTGGTCCCAACATGTTTTAAAATCTTACATCCGACTGCTACTGTAGCGC
ATATATCCGCAGATTATTGGCAACGAGTGTCGCAGGATGATGTGTTTGCTGCAGATGCCA
TTTGAAAATATAGGCAGTGTAAGCACTGTAGAATCTAATTATTTCTTTGCAAAACCTAAT
TAGGCATTAAAAAAGGTTAACGCCAGCGCCTGAAACGTTTTTGTTTAATAATCCCATTAC
TGACGGCTCATCATGTATAAAATGGTGCAGGAGGACACTAAGTTTCCACTTGTTAAAGGG
AATCTCTGAGAAATAGTCGCAGGTTTTTTGACACTATGTGCGACTTGGAAATTAGGGCTT
GTAATTAAAACTGCGGAGACTCGGCGCAGCGCACGGAGTAAGTAAGGCGCCCTGGCTTGC
ATGCGTTTTCTCTGTTTAAATATCGATTGTGCCTGCCTGCTGCAAACTGTTGCCACTATT
TTCTGCTCTTTCTTGTTCCTCTTTGCAACGTCGTCTTAATCGTCGGGGCTCTCCAAACGG
TAGCGCGCAGTGAGAATGCACCTTGATGATGTGCGTGTGTGTGTGTGTgtgttttttaaa
gcgtc
>NODE_228_length_633_cov_6.066351
TAATAGATATGGGACATAGCAGAATGATTAATGTGTGTGTGTTGTGTGAGGGAGAAGAAC
TGTGTGAAGGCACGTCACATCACACTGTCAAGACAGGCCCTTCCTTTCTCCCCCATGCAC
TTGGAGAGGCTGGCAGTTACCCAGTCCTCCATGAGCACACGCCGTGGACTGGTTCTGAAC
TGGTTCCCTCACTTGGGGCTAGCCTGGGACCAAACCCGCGTCACCTCTAATTAGGGGAGG
CGCCCAGGCACAGGCATAACGAGCTGATGAATAATTAGAATTGGAGGAAATTGTGCAGCC
AGGGTGGCAAATCTGGAGGGACAAGTGCTGAAAACAAGGCAAGCAGCATTAAGTCCACAG
TCAGTCAAATCTGTGAACTTGGCCAGCGGCGTTAACACTAGGCCTGTGTGAAGAGGAATA
ACGCTCCAGCACTGGTGGCTAGCCAAGGCCATAGTCAGACCCCCAGGGTCGATTAAAGGA
ACAAATAAGATGTGGGTGATAAATGAATCCATAAATTGCCAGCGATGAATATTAATTCCT
TACAGCTCTGGCGCTGTGAGAATGCTAAACCTCGTGCAAAAGCATGCAGAGTGTTGATAC
CGTGACACTGTGTCACCATTTTTGAGGCAGCATGTCAGAATCCCAATAAATGATTGACAG
TCATATTTGGCTGCAAGTACTGTTCTCACTTCCAACACCCATGCAGGGgtgaaattagcc
tagccgctctttatttgtaaaagaagtcaaaaggttgcccaaactgttttcaattta
>NODE_229_length_742_cov_6.473046
AACATTTCATAAACCATCAGCAGCCAATTAGAGGAGCCGGCACAGGCTGTGCTGTGCTGT
GCTGTGCTCTGTGTGTGTGTGTGTGTGTGTGTGTGTGTGTACGTGTGTGTGTTGGGTATT
AGAGCGTTACAGCGCCCAGCCCGGCTGTGCCCTGCAGGCCCGACCTTCTAATCATTATCT
GTCTGTCTTATTACGCTCCAAACCGGGCCACTCTTAAATAAAATATGCAAAGGTTTCTTA
AATGATGACCTGAGGCTGCGCGCGCCGCCGCTGCTCTACATGCTGTTAATCTGAGAAATG
CAAATTCCCTTCATCTCGCACTCGCCTTTATTAACTTTTTTGAATTTAAAATTCCACGAA
CAATGAGTTCTGTCAGCTTCTGAAATGATATTTTCTCTCCTCTTTTTATGTGCGCACGGA
AGCGAGTTTAGAGCATGAAATTACCAGGGGAAATATGAGCGGTTTCATCTCTCCCGCACA
ATTTAATTGGCTGCTTTGCAATTATTAGTTTTTGCTGCTAAAGTTTTTTTTTTATACTTT
ACTGTTACTGTTTCCTTAAAGTGGCAGCTCACAACAGTGTTTTATTTTTCCATGTATTTG
TGTGCAATTCCAGCACTAACCATTAGCCAACTGCTCTGATTGGACACCCTCTCCATGTGA
TTTGCGCAGTGATTTGATATTCAGATTTCCAATTCAGGGATGCTGAGAGTGGATCAGGAA
TTTCTTCTGCAGATGAAAATCAGACTCACACATGGGATCAACTGCAGGCAGACTGACAGA
CAAACTGATTGCTGTACTTTAAAATGCACAACATGTTTGACAGCATCTGGGTCCTTTCCT
GAATTCAACTAAAATAATTTCTGcagttcttgacctccagatttca
>NODE_230_length_313_cov_5.392971
AAGAGATGTGGAGAGGTGGGTGGGTGGGTGGGGGGCAGACAGGTGTAGGTGCTGTGAGTG
GCTCTCCCTCTAGCTGTGCCATTGCAGATTTCCAGTTTCCTGCAGCATATGTCTGCGTGG
TTAGCATGTGCTCGAAACCCCCTCTTTCTTTCACTGGAGGCAGCCAGCCTGTGTGATTTA
TGTGGGGCCCCTGTTCCACTGTGCATACACTGGAAAATCTCCAGTTTACACAAGAATTGC
CTGAAAAATGAGATCTGTGACTACATTCTTTTCATTAGCGGCTTACGCTAGCGTGGAGCC
TGGGAGCCTCTGAGCTCCTAATGATGCACACGCAGGCCCGTAGCCTCCCAGCTGCTCTCC
GGCTCTCATTACCTACAACATTCATGTCACAAACACTCTTATTTAATTTCCACAACAATT
AAAAAGGaaaacagttgctaaacttgtgttgcttgag
>NODE_231_length_303_cov_5.023102
TGTAGGAGGTGGATGTATACCTAGGATCCCTTGCAATGAGGTGTAGTTAACCAGCCAGAC
TCGTGTGCAACGCCACAAACGAGCATCAATTTCCCCTCCCCCCACCTTGGTGCTGGTGGA
CTATCAGCGAGGGTCCGACAGTGTTGTTCCTAATTACCTATTTCTCCACTCCTGATCCTG
CGGCTGGCATAATTAGTTACCTGGGGCTGCAATCCAATTTGAAGTGATGACAAGAAAGTG
ATCCATGAAAAAGTAATAAGTTAAATCCAATTTCAGCCTGCCTCTAATTAAATGCACATG
GAACTAATGAGTCAAACCCTACCATTTCACTGATAATGGTAATTAGCGGGGTGGGAGTTG
CCGGCTCTCGTCGTTGTGCCACTGTAGGTGTGAAGCGCAAAAGGTAAAAGCGGCATGGAT
TCTTTTAATTACATGTGTCATTCTGTc
>NODE_232_length_395_cov_6.767088
TGTGCACACTGCCGGTTTTTGTACACGAATGGCAATTCCGGCAACCAAGATTGTTTTCAT
TCCTGCTTAAGTAGTGGCACAAAAGTGATAAGTAGGTAATGACTTCTAATTAGCAGTGTC
CCAAAAACATATCAACAATAATCAACGACATTCCATAATGTTTCTGAACATCTGCGTGAG
GCTGAGCATTTCATCAGTGCACATTGAATGATGGCCTGTTTTAATGCGGCATCAAACTCT
TAATAGCTGCTTTGTACCTTTTCACGTGCGGGTTCACTTTAGAGCCATCTAATTCAAAAC
AGGGATTCTCAATTATGCAACGTCCCATTTACATATGCTAATTAGGATCATATTAATTAT
CTTGAAATTGGGTAATTAGCCAATCTCAATTAAGGCATTGTTCATTACACTAAATGCACA
GGAAAGGTGTTTGAAGTTTTTCCCTATGCCTTTATTCATTTCTGCGTGTGTGTGTGTGTG
TGTGTGTGTGCAAGAGAGAACTGGGCTGCCTGCCACATCTGAATCAAGCCTCGGTGGTG
>NODE_233_length_706_cov_9.274788
AAAAAAAAAAATCTAGTGGATGGGAATAAGCTTGGCATAATGCATGAGCGTTTGATGGTT
TCTACAGTTAACTCTAAAGGAGAAGTGGGAGGCGAGATTCTGAGCATTTCTCCCTTTTAT
CTCCTTCACAGGTGTCAAAATGGAAGAGAGCCTCCCTCCTGGCACCAGCTTGAAATGCAC
AATCTGTAACTACACGGCAGATTCTCTTATTACATTCCAGCATCACATCATGTCTCACCT
GTCACAGGCGGCCTTCAGATGCAATCACTGCCATATCAGCTTCCAGAGCCACAGGGAACT
CTTACAGCATCAGGACTTACATGGGCACGGCAGCAAACTTCACAGGGAAGGCGACGGCAC
CGAGCATTCCCCTAGGGGTCCTGAGGAAAGCCTCCAGCAGCAGCAGCAGCAGGCCCGCGC
TGAGCTGGCCAACAGGAAGGATGCTCTGCTGGGAAGTCCCAAAGGGGCCCTCAACAAGGA
GACCAGCACAGACGGAGAGGCTGACAAGGCTGAGAAGAAGCCCATGCTGTCTGTTCAGAA
GGGAGAGGCCCACCCAGGCAGCAAAGCCAGTTTTTCATACACTAGGATCAAGTCTGAGCC
CTCCAGCCCCCGACTGGCCTCCTCCCCTGTGCAGCATAACATGCCTACATTTCCCATGGG
CCCCTTCTTGTCTCAGTTTGCTTTCTCCCAAGACATTTCAGTAGTCCCGCAGGCTTCCGA
GATTCTGGCTAAAATGTCAGAGCTAGTTCACCGGAGGCTGCGCCATGGAGggaacagcta
cccccctgtcatctacagtcctcttatgcccaaaggggcaacatgttttgaatgcaatat
caccttcagc
>NODE_234_length_487_cov_9.162218
CATAACTTGTAAGAAAATGCACAGGTCCGTGAGAAATCTAATGCAAAGTAATACTTGTAT
AGGCATCATAATAATAGATAATGGTAGTGAGACTACCATGGTCTAAGCAGGGGCTTATGC
ATAGAATGCTATCTGTTAATCAGAATGGTCTAGGAAAGGACAAATTGTTTCATAATTTAA
GGAATACGGAGAGATAAGAAAAGGCTCATATAAGGTAGAGACAGTGTTAAATCTTGGAAA
AGGTGGCATGAAGGGTTACGTAGTTTAGAACTGAAGTGTGCGGGATGGGGACACTTGTCA
TTGAGAAGAAAAGTAACAACAACAAACATCATGCAATTAACATTCGTCACAAGTGACAGC
GCAGCTTTTAAAGGCTAAATTGAAAAACCATTGAACTGTTAAATTAAAAGTGACAACACA
ACAGTCAGGTAGGACAGCACACGGGACAGAAGGAGAGATCGAAGAAGAGAGAAAAGCAAC
AGTAAGAGAGACATAAATATGAAATGATTGTTAGCTTTAAACCTTATCATCTGGATTCGA
ATCCTAAACTATAAAATAGCAACTCTGAACACATTCATAGAAATACTGGAAAAATATTAG
CATTAATTGACCTTTGTATCCaagtgcattg
>NODE_235_length_330_cov_3.106061
TATAAGGAGCTTTCACGCTTTTTGGTTTGCTTTAGATGTTTAATACCCCCTCTCTTTTGT
GTCAGGGAGCTGGAGAGGCGTTAAGAAGCGCTGATAAACCCCACTTAGATCCCTTCCTGG
CCCGTCACCCTGGCCTGCCGGGCCGCTTTAGCAGGGAACTGATCTGTGACGGCCTGCCAC
TCAAACTGAGCACTTCTGAAGGCTGACACAATGGAGTGAGCAACACACCAGAGGGCCCGG
GGGTGGGTGGGGAAGGGGGATGGAAGGAGGGTGAGGCAGAGGAGGGAGAGGAGGCCAAGA
GGTGCCCTGAAAGAAGGCTAGAGGAGGGGCCAGAGAGCATCTCCCTGTTATCTGTTCCCT
CTCTTTCAGTTTATGCAGTTTCCCTCCTCCCTCTTCTTGCTGCTTGATACTGTAGAGCTC
ACACTGTTTGTCTTCTAGTCGGCAGTAACACACACAAAAGCCCCTTCTctgttg
>NODE_236_length_822_cov_5.840632
TAATATCACTCAAACCAAGTAATTCTCTATACTGTTTGTGAGTTCAGAAGGGCCATCAAA
TTTCATGTAAAATAAGCTCTCATGCAGGAGGAGACACTCATATTTTACGTCTAATTCTGG
AGGAGAAGATGTATTTCTTACTTCCCCAGGAAGCGTGATTGGTGTGTGTCTGTGTATCAT
GATGAGATCACTTGGCGGGGCTGAGGATAAAATGTCGCTTAGGATAATGTGATTGCCCTT
AAGGTACAAGGAGGTGAATTATATTCCCTGATTTATAATCTGAAAATTAAAGACTCACTC
ATTTTCTAATTTAATTCCACCTTCAATGGAACAATGTTCACTCTGAGCCAAATTGGCGAA
TAATGTTACTAATTCAGATGCAGATGTAATTTCTATTCGGGGGGCTGCGGCGCGTGGTGA
TGAACGAGTCCCGGATGGATCGTTGCCACTCCTATCTCCCCGTCTCGACAATTCCCCAGC
AGTTGTGATAATAACCTGAGCAATAAAGGAGGGATAGGCAGTGCTACCCCGTTCCACTCC
TCATACCCCAAGTCATCTGATACTTCATCTAATAGTATTTCTGTCCTTTCCTGTGTCACT
CTGTCTTAGGGCAGCTGACACTGCGCTCCTTCCATACAGGAAAACAGAGTACGGCGAATA
TTATAGATGTAAAACTGCATTAACATGAAGACTCTTAATAACCTGCATAATTACTGCTGC
CTTCTGCAATACAAAAAAGTCATCGCAATAAATCTGCTGTTAAAAACTTGATTGAATGCA
GGGTAAATGTCAAGGTAATTATGAGGCGGCgagggttaaaagcaacgttaaatcctccca
cagagtggtgacattcaagcaaaggaggaagagacaggaagggaggaaggaggaaagcgg
cagcgagaagagggccgagtttgtaaatgtatcatccaatacgaatccaacagttcctca
attgtc
>NODE_237_length_342_cov_2.903509
TAATTGGTTTTCGGCCATGTCAGACACATGCAATTCCCCGTACTAATGGCTCTGTTAGGT
AGAACTGGGCCTCCTGGGTCAGAGAAGGACAGAAAATAGCCAGACGGCAAAAAGCGCCCT
ACACCCTTGTCCTTTTTTTTTCACTTCAGACAAACGAGGGGACGAGAGAGAAAGAGAGAG
ACACAGAGAAGGGGAGCGATGGCAAGAAGGAGAGAGTGTGTATGTGAGCGAAGAGGAAAT
GAAGTGGCAATAAGTGCAGCCAAAGGGGAAATGCTCTTCACCGTGAGTTTAATACATCAG
ACTGGGGATTTGGCAGCCCGCCACACAGCAATTGTTTACCTTTTTGCTCACTGGCTGCAT
CTGTTCTGTTTTGTAAACGGCACTAAACTATTCGCCCGTAAACACCGGAATCAATAACAA
CTGCTAAGGGAATTCCCTTATCCCGCCCCTCCCTCTCTTTCCCTCCCTCTCTTCCCCATG
TTTTCa
>NODE_238_length_425_cov_5.348235
CCCTGGCTTTGACGTCACTTACACAACCTTTTCCCAGGCCGGGCTGTTATTGCAGATTTT
ATACAGGGCTTTTTTCCCTCCTTTTTCTTGGCATCCTGTGGAAGAGCGGATGGGAAATTC
TGATGTCATCAACCTTGGCGCAGCGGGACGGAGGAGCATGCAGACCCTCAGGGTGCCACG
ATTGGTGCCCATGTGTTTGTGCCCCGTAGATGGTGAAATAGATGGTGTGGTGCTGCCCGC
CTGTGCTGCACCTGCGTCCCAGCATGCTGATTGATCAGTTTGGTCATGTGGAATGTCACC
ATCTGCTCCCCAGTCCCACTCACCCCTTCTTGTGTGAATGCCAATCACTGGCAGGAAGAT
AGTTATTTAAGCCATGTCAAATCAGGCGCAGGACGATGAGCAATATGCCAACAACACTTG
AAATGTGTGTTGCAGGCGAACACGCATATCTCGCAATAAAAGGACAACTGCTCAGATGGC
GAAGAGGTGTACGTTTTATATGTTTATTTATCTCCTCTGCTCCTTACCAACACACTCAGC
AAAAATtgaatttgatacagagatggtgt
>NODE_239_length_500_cov_5.624000
TCCACCACCCCCCGCCCGCCCCAACGCCAGTGTGCTGCGACCTTCAGAGGGGTGTCATTA
CTCCCTGACCCATTTGACGATCCCCTCATGTGGAATGTGCATATGCCGAATCGCTGTGGA
TCTGCACAGTATGGGGTGAGGTGAAGTACTTACAGAAATATGACTTGACACGCTTTATCA
AATGGGGAAAGATGAAGACGAAACAGCTGCTGGTGCTGTCGTAAGCAATCTGGCCGTGAT
TGAATAAAAGTGTCAGGAAAAGGGCCGCTTGATGGTCTTTTGTTCTCCCCCATCCAGCTT
GATGTTAGTTTGAGCTGTCAGGAGGGAATCACAGCTGGGTGATTTATCAATACTTGGAGT
GACCTTGTAGCCACACTGTTGTGTGTGTGTGTGAGACGCAGAGAATGTGTGTGTGTCTGT
GTGCGCGTTTGTGCGCCCGGTCGTATCTGTGTGTGGCTCTCGTGGATTAAAAAAGACACA
AAGTGGAATATTTTCAAAATAGTTGGCACACATAGACAAAGACTTGGCTTGACTTGGAAC
AAAATTCGCTCTTCTCTTAAACACAGTAAGTGGATTGTTCTGCCAACACGATAAGGGTAT
TTTTCTCAACATCAGAGCACTCAAAGTACCACCAGCAAATGTTt
>NODE_240_length_384_cov_2.830729
GAATCAATGTATAGTGTCCAAATATTAACAAAAATATTTATACATTTTATAAGAAAAAAA
GAAATGAGGAATCTCAACAAAAAGTGTCCTGGAGTTACGGTCAAGAGCGGAGTATTAACT
CAAAGAACTGCAAAGGACACTGCCATTGTTTCGAAGATCAATATCCGAAAAATATAAAGA
AACAAGAAAATGTCCCTTCACATTATCACTATACATAATATCATTATATGTGTAAATGTA
TCCAATTTAGATGTGTTTTACATCAAAAAATTGACATATTTTTATTGATTTTACTGCAAT
TTCTGTGCATTTGAGCCAAATTGTTACGTGTACAAAAGCTATATTGTGTATTTTATTAAA
TTAATATATAGTTGTGTTGCAATATACATGGGCTTATATTGTATTTGGCAAAAGTTGCCT
TAGTAGCTGTCGAACTCTGTGAGTTTGCTTTAGTTTGGGTTTTTTTGTTGGTGTTTTTTT
TCATCTCTATTCTGCATCTTTGCAGGCTGGCTTCAGTGCTTTTGAGAt
>NODE_241_length_314_cov_30.028662
GGCGTTATTCCCATGACCCGCCGGGCAGCGTCCGGGAAACCAAAGTCTTTGGGTTCCGGG
GGGAGTATGGTTGCAAAGCTGAAACTTAAAGGAATTGACGGAAGGGCACCACCAGGAGTG
GAGCCTGCGGCTTAATTTGACTCAACACGGGAAACCTCACCCGGCCCGGACACGGAAAGG
ATTGACAGATTGATAGCTCTTTCTCGATTCTGTGGGTGGTGGTGCATGGCCGTTCTTAGT
TGGTGGAGCGATTTGTCTGGTTAATTCCGATAACGAACGAGACTCCGGCATGCTAACTAG
TTACGCGGCCCCGTGCGGTCGGCGTCCAACTTCTTAGAGGGACAAGTGGCGTTCAGCCAC
ACGAGATTGAGCAATAACAGGTCTGTGATGCCCTTAGATGTCCGGGGCTGCACGCGCGCC
ACACTGAGTGGATCAGCGTGTGTCTACCCTTCGCCGAG
>NODE_242_length_585_cov_5.001709
GGCTCTTATTCAAAGTGGACCTGAGGAGAGGATCATGGTGTACTGGCAGGAATAGAAAAA
GAGCCATGTTGTCTTTTCTTTACTTTCTATCTCCTACCTTTTTCTTTTTCTCTCTCAGAC
CGGGCTGTCAGCAGTGAGGAAGAGGAGGAGGAGGAAGCAGGCTTTTTTTCTTCTTCCCCC
ACCACTTCCGAATTACCTGCTGGGTCCGAGCTCTTTTATGCTCTTGTTGTGACAGGTAGA
TTTATAAGGCTTGAAATTTGTACAAATCAGTTGTCATTCAGCGGCAGCTGTCAATGTGTC
AAGCTGTCAGGGCCTGCTGTGAGGGAGATGCCTTAGGGGGCTGAGCGAGGGGGCAACCGC
CCAGAAAAGAAAATGAGTTCAAACAGACCTGAGAAGCTCCTCTATTCCATAGGCCTCCCT
GCCCCTGTGGAGACGCCATCGATTTCTCTTGATGTTGAGCAACAGCGCGCCCAAAAATGA
CATGGCACACTGCGCTCAACCCAGTCAGGCTGCGACACACCAACGTGTGCTGCACCAATC
CCCTCAATCTGCAGACGCCTCTCATTCTCTGCTAAATGGCTGGAAATCTGTAATCTCTCT
GAGGAGGGAGAACACCAGAGTTGTGTTTAGAGATCGCTGGCAATGGCTGTCGTGTTTTCA
TGTGCCGCTTAAGTAGCTGAAATGGAAATCTCTCAGAGGAGAATGACAAGCGTGTTTAAA
GATTGTTGt
>NODE_243_length_384_cov_4.606771
GAGACTTCACAAAGATGGAGAAGGATCCAGGAAGATCAGTGAGCAGCTACAAACCAGAGA
AGCACAGTGTCAGCAGTAACCAGGAGGTCTAGAAGGAACCATAGAACCACTAATCAGAGC
TCCTAGAACCACTCCACGGACAGGGAACTACTTTCACTATCTAGCTGTGAACAACAGACG
GCAGCTGCTTCAGACTTGGTACAGGGGTTACCAATGGAGACCAGAGTTAGTGTGAAGCTC
AGACAGTGTGGAGGACACTTCAGAACATCAACCTCTATGGACGGAGGACAAGAACAGAAC
CTGGTTGCTGCTCAGAACTGAACCTCCAGATGAAACTAAAGAACATGAAGAGAAGCCTGA
TGGATGTTGGAGAACGTTCTCTGGTCAGATGGAGATAGATGAGTTGGGCTCAGATGGAGT
CCAGCATGTTTGGTGTGAACCTGACCAgaaccaccacagtggatcatagtcctgacagtg
gagcacggaggtgtgatgatatgcctcacagcactaaaacagcctcct
>NODE_244_length_675_cov_4.296296
TAGTCATTTTGTTTATTTCACGGCCACACACACACAAAAAAAAGCCTGTCTGTAAATATG
TATTACTGCTGTGCAGCAGCAGCGGGCCTACACCTTTCCCTCCGCCGGTTGCCTTACTAC
TTTAAATCACACAACAAAGCCTGTGTTTGAAGACTGAGGGGAGAGCACACTGCATCAGTT
GCAAATCTTGTCTTTAGAGTTTTTATTTTTTTCCGAGTTGCTCTTTGTTGATTGTAACTA
GGGCATCTATATTGCCATGTTTCTGCTCAGCTCACAATTAAAACATTTTTTCCCTCCCTT
TCTCTCTTTCTCTCTCTCTCTCACTCTCTCTCTCTTTCTCTCTCTCGCCGCTGTCTTTCA
AAGGCTGATGTGGAGTGCACATAATTATGCATATAAACATAGTGGCTTAATTATCTCTCA
CAACATCAGTGACAATGTAATTAACAAACATTGCAAGATCAATGAGAGAAACTGCGACCT
TCAAAACATTTAACTCCTCACATTGAGGCATCGTGCGGATTTCCTATCAGTGCAAAACCC
CAGAATACTTTTCCTAGATAATTTAGATGTCGCATTAGAGCCCTCATAAGCCAGTCAATG
GAAAAAAACCAATGAATAAAAACTATGAAAGCAATGACAGAGATGCTCATAGCGATGGAT
CAAACAGGCTTGACCATGACTTCCATTTGCAATTCTGGGTTCACTGTAAAAGGTTATTGT
TCATTTCAAGCTATTTCAAAGCCCCCTCTATTTACTGCCTGTTAATTAACCAACCAAACA
GCGAGGAAGTTTGAAGCTCgtagagttttgtttttttta
>NODE_245_length_403_cov_3.995037
GAGGAGGAAAAAATTCTTCACATCCACCTTGTGCAACAATGCCACTAGTTTTGCATTTTC
TTCTGGAAATTTTCTGCCTTAGCTCAATTCCCTGCTACATTAATCTCATTATCCTTTGAA
CCTTTTCACTGTTAATGCCAAATGCAATTTGTATTCTGAGGCCAGGCAAAAAGCTCTAAA
CTGATTATCCCAATTTGAACCGTGGCAGTCCTAGATATTGTTGAGTCTGAAAGGGCCATC
TAGCTGGTGAATGGGCTTCTCATATGCCTTCTGAGTTTCATGACACAATGTTGCGTCTGC
TTTGCAAGGGATAAATTAAGCGTGTGAAAGTCTAAGCAAAGCCCTCATTTTCCAGTTAAT
CAAATCTTCCCCTAATCAAATTAGCGCACATAATTCCTCTGGATGCGTGGTACAAAAACA
GCATTATCCCCCTCTCCGGAGCTGAAAGGCAGGGAATCAGCGTGGTGCCTCTCTCTCCTC
TGCATGAGCAGCCCTCAATGGAAGAGGAGGGCCGGGGTGAGATGGGGGGTGGAGGAGACC
AGGGGCa
>NODE_248_length_151_cov_7.410596
TTTTCTTTCTCGCGCTCTCTCTCTGTGTCACACACGCACACGCACACACACGAGTAAAGG
CAACATTTAACTTCTCGGGTACCAGGGGCACGAAGGGAGACTGTACTTACTCGGATACCA
GGGGCACGAAGGGAGAATGCACTTTCAGAAGTACCAGGGGCACGAAGGGAGAATGCACTT
CCAGAAGTACCAGGGGCACGAAGGGAGAACGTATTTTCTAGAGTACCAGGGGCACGAGGG
GAGAATGTACTTACTCGGATACCAGGGGCACGAAGGGAGAATGTACTTCCAGAAG
>NODE_249_length_945_cov_3.195767
CACCAACTGGTGCCTCAAACTGCCAAATCTGGATAAAAGAAGCAAGCGAGCGAGCGAGCG
AGCGAGCAAGCAAGCAAGCAAGCAAGCAAGCAAGCAAGGTTGGGTGGTGAAAATGCTGTC
CATAGAGCCAATTGCAATGTGTAAAAGGCTAAATTGTAGCTGGTATTTTTGGGCTTGAAT
TGAGTATTTTGTGTTGATATAGGAATAGTATTTAGTGGTGTGAAGATTTGATGCTGTCTC
CAGTGATTGAGCAGCAGCGTAGTGTGCAGGTTGCGAGGAGAAGCCAAAAAGCTTACAGCA
CCTGGTATTCCCAGGCGGTCTCCCATCCAAGTACTAACCAGGCCCGACCCTGCTTAGCTT
CCGAGATCAGACGAGATCGGGCGTTCTCAGGCTGGTATGGCCGTAAGCAATAGGCTGTGT
TAAAAACAAGTGTTTTATAGATGCTGTTGCAAGACGTGCGCTCTTCTCTTTTGACCTTGT
CCATCTTCTTCAAGCCTAAAAAAGCATTTTCATTCAATGGAAATGTCCCGTGCAGCAGCC
TGTCACTGTCACACTCTTGTCCATCATGTGCTGATGTGACGCCATTGAGTGTCACTCATG
TCTTACTGTGTCACAAACATTTTCAGCTTGTGGCTGAAGGTCAAGCTACAATTAATACCT
TGTTGGGTATGGCTGGTGCTTTACTGTTGTGCTGGACAAAGCGTGCCAGTGTGTTGCCAG
CTTCTTGTCATGTTGATGTGGACATAAAGACAGTCAAATGCTGGTGATGACGGACATGTA
TAAAAGGCCTGATAGTGGTGCAGGCTGTTGCTTACGGCCACACCACCCTAAACGCGCCCG
ATCTCGTCTGATCTCGGAAGCCCAGCAGGGTCGGGCCTGGTTAGTACTTGGATGGGAGAC
CGCCTGGGAATACCAGGTGCTGTAAGTCTTTTGCTTTCTCTTTATGACCCGCACAGGATG
CTGCTGCTGCTGCTGCTGCTGCTCCTCTGTCTGTGCACTCTGTGTCTGTCTTTATATGTC
Cactttatgtctccttgtcttacactgtcagtacagggaagaatgtgcaccaactggtgc
ctcaaactg
>NODE_250_length_360_cov_5.077778
ATTGCTTGTGCCAGTGGTTAAACAAGAGACATTTTGATTAATATTTTCCATTTGTTTAGC
GAGCACTGAGCTAAAATTAGATGGCCATCCCTTCCGTCGACAGGACAGCAGTGACTTTGG
TTTCCCCGCCAGGCCAGTCCGACGCTCACACACACCAGTTCCAGGGAGGAGAGGAAGGGA
GGGAGGGCGGGTGCGGGAGTAATTTCAGCGGATTGTGAGCGGACAGTAGCTCCGCTGGGA
GAGCTGGCAATCATGGGGGAAACAATGTTTACATCGATCAGCTGTCAGGAAGATTTATGG
CCTCATTTTGCTGTAATGGAGAATTAGTGGGGAGATTATCAGCGACTCAACACCACTGCT
TGTTACCCGTGTCCAGGCCTGGCAATTTGTCTCTCCCCAGGAGCAGCCCAAACACTTGTG
ACAGCACCAGCACTTGCCCTAATTCAATCAAGAGAAAATGTTGGAATTAATTTGTTACAA
GAAAATTTAAATatgttccagttg
>NODE_251_length_951_cov_7.560462
CTGCTCTGTGTAAAGTTATAAAGCCACAGCCATGGAGGAGCTTGAGCGCCAGCTAGTGGT
AGTGAAGTTTCACTGCCAAGACAGTCCTCACCAAACACATTAATCATGACCAGGGGAGTG
TAAAATTCAATCGGCTCCTTCCATCCATTTCATGTGAAGCAGACTGAAGGCCGGCCTTGT
AGTGCCTGAGAAAGGAAGGATGAAAAAAGGGGGAAAAAAGAAAAAGGAGCTCCCTACACT
TCATCAGAACCCCTACTTCATAACAAATGGAGTGTCTCTCTGGCGGAGGAGTGCCATCAG
AAACACGCGTTCTCTCTATCCATTTAATTCCGGCAGTGGAGGAAGGGTCAGGGAGGGAGC
AGTGGGTGCGTGTTCTGCTCTCCGCTCGCCGCTTCCCCAGTCACACAGTAAACTACCTTT
TAGGAATTGTTTCTCAATAAGAAATGATCAGTCCATTTATCTGCACCAGGCGGGCCTGTC
TCCTCACCCAGACCTCCAATATTTTTCGTTTGACCTGATCAGGGCTATAAACTAGACCGA
GACACTTTCAATTTGTCACCCGAGGAGGCCTCTGCAAGTCCCAAGCTACTGATTGCATCC
TCCCTCCCAAATGTAAAAATTCCTCCCATGCTTGAAACCTCTTAGATTTTTTTCAATCAT
GCATACAGATGCTGTGAAATAATGCCTCATTCATGCTATTAATAATGTTCTGAGAGATAA
TCCCATTTAAACATCAGGTCATAGACATAATGTCTTTTTCTGTTAATGTATATAGTCAGA
TACAATGAACAATTATTATTTAGTAATGCATGATGTACACACAAGCTATAACTTTACATC
ATATCAACTATAATAGCGTCCCTGCATATTGTTTTTTTCAAATATGCTTATTGTTGTCAC
TTTGCCAGGTGAATCCTACTGCCATGTTAATGTCAATGCTGAGCATAAACCTCAAAGACA
AGACTTGTTCAAGAAAATTAACTGAGAAAATGTTAATGGATGCAACAACCAAACTGTCGT
TATCTGGCCAATCCAAAAAATCAACATACTTCATCATATTTATGTAATAaatctactgtc
agaacaccgtgcacc
>NODE_252_length_338_cov_6.698225
CCTTGAACCTTTTCTCTTCCCCTTCCCTACCTATTTGCCTACCTACCTACCTACCGCTTC
ATTTTGTAAGCTACACACTGATACTGATCATTTTCATTTATTTTATTTTGTTTTGTTCTT
TTGATTTGCTTTGGGGGATTTATCATTTGTTTGGGGATTAACACTCTAACAGGGATTTTG
GCACTTCTTCATCGCTTCTTGCTTCTTGGCTTTGGTTTTTTGCTCAAACGCCAAGAGGGG
CTGAAGGTCTGGTCATTTGGGCTTCTCATTAACCTGCTGCTCACTGTTTGTCCCCTTGTC
ACTTGTGTTTTAGAGAAAGATGAGGCTGCAATTGAGAGCTCTGAGTTCAATGCCACGTCA
GTAGCTGATGTGGACAAGCGGGTGAAACGGCGGCTACTTATGGGTAACTCTTTTCTTCCT
CTTTCTATGTGTTGCCATGGCGCTTGTGCTTGTATCCCAGACTCTACTCCTCTCCGTTCC
TT
>NODE_253_length_418_cov_5.377990
CGGGAAAACAAATAAGAGCCCAAAACAAAACAAAACAAAGTCTCCTGAAATACCTTGTGG
ATGCCCAGAGGAAGGCGCTGGACAGACAGATGAGCAGATAGGTTTCCTCTGTCCTCCTCT
CTCAGGCTGCCTCCTCTCTCGGCGTGCTGTGGAGAGTGACTGCTCACAGCCCGCCTGGCA
TATCTAATTAGAGCCAGGCTGTTGCCACTATCGGGCAGAGGATCTACCTCTCCAATCTCT
CCTGACTCAATCTTCCCCATCTCTGATTTTCTTTTATATTTATGCTGGAATATTTAATTG
TAGACAAAAGGTTACTCTGGGCTCTATTCATCGCACACAGGCAGAATAATCTCCTTTAAA
AGGCTTGACATTTCAGGCTTTTCAAAAGGGGCTGAAAAAATTATATCCCCGCTTTTGTTA
ATCAATGAAGTAGAACTCCCCCGAACAAAAGAATTAAATTGCTTGGTTGGGTTAATAAAA
CACACAGAAATAGCAGCTTCCTGTGGGCTTTTGTGCCTGCCACTGGCTCCCCCCATATGC
AACCAGCACTGTAATTCCATAT
>NODE_254_length_400_cov_10.050000
AAGTGGACGTCTGCCTGTGTCCAGTCTGCTCCCAGGAACCCTTTCAGATCCAAGGACTCC
AAATCTGGCGTGCTGCATGAAGACATTTTGGACGCAGCCTGGTCAGTAGGGTATCTCCCT
GCCCCCGACTCACCACCACCACTTCTACCATGCTAACCACCAGCAGCCCCTTGCAGACCA
GGGAGCAGACCACCCTGGGCTGGTCAGCAACCCCTGCTTACACCTGCCATAAAACTTAAA
AGCTACAGTCTCATCCCCCAGCTTTGAAGTGTTCAAAGCATAGCTTAGTGACCTTTGATG
CGACTTTGGCTGCAACACATGTTTTGCACCCATGTATAAACGCAGGCCTCTCAGTAGACA
AGGCGGGATTGTTTACCTACATGTGCGAAACGTAAGGGCCAATGCATGGCAACCATGCAT
GGAGCCTCCATTTCCACACGTCAAGTTCCCCTTGGTGGGAAACAGACGAGTCGAACCGGA
CACTGCTTTAAGCAAACATATTCAACCACCATGTGTTGAGCATTACTTAaaaacactttc
tctt
>NODE_255_length_623_cov_6.680578
TGCAATGGGAATAAGGCCCCAAAATATGTTTTGGAAACATAATCAGCATCATAGCAGCTC
TGTGTGTCTGTTTACATTGTGGCCGCCATCGCTCCCCTCTCCTCCAACAAACAAGAGAAT
GGGGGTATGGAGGAGAGGAATAATAATAAAAATAGAAGAAGAAGGAATTATATTTTGCAT
ATTATTTTAAGTAACTGTTCAAACTTCATTTCAGAATGGTAATCCACAAAACAAATATGT
AGCCGCATATTTTAAAAGGGAGGCTCCGCTCGCTTCAATTTCCTATTGTGATGTTACGCC
GTGTGTTTGCTCTTTGTGTCTGTTTGAATTGATTTGCGCAGCTCGGCAGACAAGGGCTGA
ATGCTCAGACCAAGAATCCATAATTTCATATGATCTGATAGTTCTGCAGTATTACATTGA
TTTTTTCCCTCTCCCTCTCCCTCTCTTTGGTGCTGGTGTTAACAAACAAGCAGAGGTACC
TGCGCTCAAGGATCCAGAGGAGAACAAAAAGAGGTGTTTTGTTCGGGCTAAGGTGATAAT
GTGGAGACAGGGACATGTTTGTTTGGGAAAGGGGATATGTTTGTTATGTGTTGTTTTATG
AGGAGCTACTTCCCACATAGTCTATTAGGTATGTGGCATCTGCAGCCACCCAAAACCCAG
GATTTAAGACTAAACACTCTGTTCATCTGCAGCGTGTTACATATACACTTTACGCCCATA
CAGCTATTAACTAATATACACAAGTGCAGTAGTTTTGAtgcctcaca
>NODE_256_length_602_cov_3.053156
AGCACTGGTAACCCCTTAAAGGGGCTTAGGATAGTATTTAGACCAAGGGCCTTCAAAGCC
CTAAGCGAGAGTGAAAATCTCCCAGCCCCTGATAAGACTTGCAGGACACTAACCCACATC
TTCTGCATGCAAAACAGACACTTTAATTAAGCTAAAGCCTTTCCTAGACAGGCAGGCCTC
GATCCTACAAACTCTTAGTTAACAGCTAAGCGCCCAAACCAGCGAGCATCCGTCTACCTT
TCCCCCGCCCGCCATAAAAAGGCGGGGGAAAGCCCCGGCAGGTAACTAGCCTGCTTCTTC
AGATTTGCAATCTGATATGTAAAACACCTCAAGGCTTGGCAGGAAGAGGACTCAAACCTC
TGTCTATGGGGCTACAAGCCACCGCTTAAAAACTCAGCCATCCTACCTGTGGCAATCACA
CGTTGATTTTTCTCGACTAATCACAAAGACATTGGCACCCTTTATCTAGTATTTGGTGCC
TGGGCTGGAATAGTAGGCACAGCTCTGAGCCTGCTTATTCGAGCAGAACTCAGTCAACCA
GGCGCTCTCCTCGGAGACGACCAAATTTATAATGTAATTGTTACGGCACACGCCTTTGTA
ATAATTTTCTTTATAGTAATGCCAATCATGATTGGAGGATTTGGAAATTGACTAATTCCC
CTTATGATTGGTGCTCCTGACATGGCATTCCCCCGAATAAACAACATGAGCTTCTGActt
ctccctccctcattcctccttctact
>NODE_257_length_388_cov_5.170103
ATTCGCCTCAGCCCCAGCCACCATCTACTAGACCCTATCTAGCGCGTGTGTGTTTTTCTC
CCACCAAACCTACTTTATACGCTGGACTTTGGAGGCCGTCTGTCCCTTTTATTTGCAGTT
AATTTTTGCCGCCTTCACCGGGGCTCTTCACCATGAATCTTCATTTCGCTGCTGACACCG
TTGAATGTGAATTCCTCATTTCCTGTCCTTTTATTTATATCTGTTGCCTGGTGATTTGAT
CATGCTGGGAATACAAGATTAGCAATTGCCTTGTCCTTGGTTTTGCCTCAAGGACATCTG
CTACTGAAATGTTATTGTTTGTGCTTCTTAACCCTTTGCGTCCTGGCTTCTTTTTCACCT
TACATTTTGCACTGTAGAGGCAACTCTCTCTCTCTCTCTCTCTGTGTCTCCTAAATGCAT
TTGTCCTTCACAGTTGTACCTGGGAACAGAGGCGAACTAACAAAATGACAATTCCACCAT
TAAAAATCCCCCCATTTAGTGTGCCATTCCACagctaattttttgatttgtt
>NODE_258_length_666_cov_7.210210
CTTTCTCACTCACTTGAAGAAGAGGACCAGACACTTGGTAGTTCACAGACGAGGTAACGG
AAATCAATTGAGATTGTGATTTAAAGAGTTTTTTTTCTCTCTTTTCCCCCTCCTCTCACA
TCAAATTGATTCTTTTGCTTGTTTTGCTTTAATATTCATTTTAGCCAAGTGTTGAGTAAA
TGTGCGGAGAATATGAATATTAGGTATGAAGCCTCTTTGCATGAGATCAGTTTTGAAAAC
TATAAATTTTACCCAGCCGAAAATTGTCTGGCAATTAAAGCGTATTGTGTGTAATAAGCA
GTGTCTCTATTGGGTGTTTAGCTTTATCGAGCCTGTCTGGAGATGGAACTCATACCTGCT
GCTCTGTGAATTGCAGCACATAAAAGATGGACTGAATATGTTCCCGGGGAATATTGCCCT
CTCCAAAAGACCAATCCGTCTTGCTTAGGGAGGCAATCTTAGGTGCGGTAGATAAACTAA
TATTTGTGTATAACCTCAGTCAGACAATACAAATGATCGGATGATTTTTCATCTCCTTAT
GCATACAGGGAAATATGAAAAATTGAGGTTTAGGAATATTTGCAGGGTCTGCGAGGCGGC
TGGCTGGGCCGCTGAGTGCCCTGGGCCACGCTCCTCACCAACGACTGCAGAGTGAAGAGT
GATGAGAATATTATACCCGTCTGTTTCCCGTCACTCCCCATCCTCCCCTCCCACCTTCTT
CATTCTCTCCTCTCACCACACTAATTCATATGGCCACAAGATGGAGAGAGAGGGAGCGAG
CGGGATAAAATGAGAGGTAGAGCACGGCGc
>NODE_259_length_242_cov_2.822314
CGCTCGGAAAATGCGTTTGGCTGGCTGAAAACAAGGTTTTTGACATGGGACATGGAAAGT
GAATTTCGTTGACAGGAACGGACTTGAAACAGCTTGTGCCGTCATCTGTATCACATTTGA
AGACATTGTGAAGCCAAAACATGAGTGTGAACACTGTAGTTGAAAGATGGCAGTTTGACT
GTTATATCGCTCGGAAAATGCGTTTGGCTGGCTGAAAACAAGGTTTTTGACATGGGACAT
GGAAAGTGAATTTGGTTGACAGGAACGGACTTGAAACAGCTTGTGCCGTCATCTGTATCA
CATTTGAAGACATTGTGATGCCAAAACATGATTGTGAACATTGTAGTTGAAAGATGGCAG
TTTGGCTGTCATCCCGCTCGGAAAAT
>NODE_261_length_410_cov_3.507317
CAACTTCCATATCTCTGCTCATGAAGTGTCTAATTGGATTTTGGTGACTTCCTTGAACTG
CCAGCAAAGCTCCACCAACAGCTGGCTTGTGAAGAGGCCTTGGAGGTTGACTGGATCTTT
AAATATTAATCATCAAATGTGCATCTTGCAAGAGATTGCAGTATCTTCTTTCACTTCAAA
CTTTGATCGTCAGAAATGGCACAGTTCAAATATAGGTCAGTACAGGGCAATTAGCCTCCA
AACAGACACAAAGAGAAAAAACAACAATGAAATGCTTGGTTTCATAATAAAGTTTATTCT
ATATTACAAATAGTATTTTGTTCTTGACTGCAAAATAGGAATGCATTATATTTACATACA
CAGGTATACAATTAATTATAACAAAGTTAGAGAAGCTCGCCTTATATCCCCCAGGTTTCG
TTTTTATCTCTCGATAAGATACTCTTTATCTTTCAAATATGATCTAGTAAAAGTCTTTTC
TAGCATGTTTGTGTAACACCTGCTATAACACTGAGCTAGGAGGACATTTTTAGTTCCTAC
AAAACGTTGGAAGg
>NODE_262_length_296_cov_1.945946
CTTCTGTTTTTCATCTTTTTAGTCTTCACTCCTCTGTCTTCCCCTCAGATGTCCGCTTCT
CTCTACTGTTTTCTCTCTTGTCTCAAGTACTCTGCTGTCCTTCTCACTTCTTTTGTCCAC
TTTTGTACAACTGTTTCTTCTAAATATCTTTATCGTTCTCTTTTTTTAGTTTCCCCTGTT
CTATTCTCCTCCTCGCTTTTGCCTTTTTCACACTTTCTCCTCTGTTTTGTCCTCTTTTTA
TTTCCTTTTAACCTATTCTCTGTTTTCCTTTCCTCTTCTCCTTGTTCAAGTTCCCCATCT
GTTTTTCTTCATCTCATTCTTACCTCTTTCTTCTTCTGTTTCCTCTTTTTAGTCCTTTCT
CTTTTTCCTCTCATCCCctctcatgcactcttatctttgtattattttatacaacctatt
tttctaaattccattttgtc
>NODE_263_length_908_cov_3.581498
ATATAGCAACAGACCCTCTTTCGACACCATTGCTAGTTCTTACTTGCTGACTTCTTCCCC
TAATAATCCTTGCAAGCCAGAACCACACCTCCTCTGAACCAATCAACCGCCAGCGAATAT
ACATTACACTACTCACATCTCTACAAATTTTTCTGATTTTAGCTTTCAGTGCTACCGAAG
TAATTATATTTTACGTTATATTTGAAGCCACCCTAATCCCCACCCTAATTATTATTACCC
GATGAGGAAATCAAACCGAACGCCTCAACGCAGGCACTTACTTCTTATTTTATACCTTAG
CAGGCTCCCTCCCACTTCTTGTAGCCCTACTCCTTCTCCAAAACAATACAGGAACCTTGT
CATTACTAACCCTTCAATATGCTCCTGTAATAGAACTTTCCTCCTTTGCAGATAAATTCT
GATGAGCCGGCTGCTTACTGGCCTTCCTAGTTAAAATACCCCTTTATGGAGCCCACCTAT
GACTCCCTAAAGCCCACGTCGAAGCACCAATTGCAGGCTCTATAATTCTTGCCGCCGTCC
TCCTAAAACTAGGGGGCTATGGAATAATACGAATAATAATTATGTTAGAACCCCTAACTA
AAGAACTCAGCTACCCCTTTATTATCTTCGCACTTTGAGGTGTAATTATAACAGGCTCAA
TTTGTTTACGACAAACCGATCTAAAATCTCTTATTGCCTACTCATCAGTGAGCCATATAG
GCCTAGTCGCAGCAGGAATTCTTATCCAAACCCCCTGAGGCTTTTCTGGAGCTTTAATCC
TCATGATCGCCCACGGACTCACATCCTCCGCACTCTTCTGTTTAGCTAACACTAACTATG
AACGAACACATAGCCGAACAATGGTTTTAGCCCGAGGCCTCCAAATGGTTCTCCCTCTAA
TAACTTGTTGATGATTTATTGCAAGCCTAGCCAACCTAGCTCTCCCCCCACTTCCTAACC
TGATAGGAGAATTAATAATTATTACTTCATTATTTAACTGATCCTGAtgaactttagcac
taacaggaaccggaacactcattactgctggc
>NODE_264_length_450_cov_11.246667
CACGGATTTCCACCCTTCTTTACCAGTTAAACCAGTATCTCTGGATAGAACACACTCAAG
TACAGCAACAGGTAGAGTCTCTGACCGCAAACTCTTCCGTGGCTCCTCTGAAAATAATCT
CTCCCCCTTTTTTCTCTCTCCGTTTATCTCAATTGAGTTTCCAGCCCTTTTGTTCGCTCT
TCTTATCACTTGGAAAAAGGTGAACCCTCGTGTTATTTTTATTTTAATCTTTGCTTTAAT
TGTAGTTTTTACCCTTGTGGTCCCTGATGGCTTCGCACAGTGATACTCTGGTGGTGTTCT
TTGGGGCAACAGCTGGTGCAAATGGGGGTAAACTGGGTTCGGATGAGAGGGAAATAATTC
TCTTGGTGTGGCAAATTGTGGATCTACATGAGAAAAAGGTACGGACCTTTCTGACCCCTT
CCTTCGTTGTACGGTTTCTTGTGTAGCCAGAGTGTTTGTGGCGTAGTGTCTACCTGTAGA
GGAAGAGTGTTTGACATTTAAATCAACATGGTGTGCTCCCTGTAGCCGTGCTTCATGCTA
GCTAACGCTACATCAGCTCTCCGGCGTTAGCTCACCTTTTAACAGGTGTGCGAc
>NODE_265_length_761_cov_5.862024
CCTTCTCTGGCCAGTATTGCTAGTGCAAAATGCTTACTAAAATTGAGTGCTGTGAAACTA
AAACAATCAGTAACTTGCCTCCTGGGTATTTATGTTTTCTCATATTGTAATCAGCAAGGA
TTATTTTAGCTCAAAGTTATATATATTCGCTTTAGCACTAGTTTGGTGCATAAATCACAC
ATTTTTAAAAAAAAAGTATCTTTATGACACTTGTAAGCTGTAGTCTTCTCTTTGCATCAA
CTAACTGCATGCATGACAAAGCTGCATGCTTTAGTTCTGCTATCTTTGAGAAATGCTCCC
AGACATGCCAGTGATCAGCCTCCTCTACTCGCACACACTCAAGCAAACACACAGCACTGT
ACGTCCCTGCCTTAGACGCAACACAGCCATGGCTATTTCTGTTCCACAGACTGATAGCTC
CTACTGAAGATCATTGATTTTACGGGAAGCCCTGTTTACAGGCTGAGTGCCATCGACCTG
AGGTGACTTTTTGCCTCCTGCAGTTGGAGCAATAGTGAAGCACCCTTATGTCTGCATTAG
TAGAACAGTAGAATGAATGTTTACAGCACACAATAAACACTGGTGTTCTACATGGTTAAT
TGTCTGAGTTACAGTGTTAGGAATCATCAAGAACAGGAACTCCGTGTACCTTATACAACT
CTAATGGTTTGTGTAGCAGCGGTTGACAAACTTTTTTGGCTCACGGCTCTGAGACTAAGT
GACGCTGTGACAATATTTTCTCAACACTGAAAGAGGACAGGCATTTTCCCTCTCAGACTG
CTTGAATTATCTGCATTACTTATTGATAAAGGAAAATAGCTAATTAGTACATTTCATGAC
AGGAAAAGTTTACTTTTAATTTTGTTATACATATCTATATTCTTGTTTCTgtgcaataaa
tcatg
>NODE_266_length_457_cov_7.052516
ATTATCTTTAGAATACCTTAAGAGATAGAGCTGACGTCAGTAGTCATGAGCTGTCACTGT
GTGCTTCAAAGTTCGCCTCTTTTACTCAGTTTTATGCGCATATCTGAGCCCTCAAGCCCT
CGATCAGCACATCACCTGAGAGAGATACAAGGAAGGAGAGAGAGAGAGTTAGTGAGAATA
TGGCCCTGGCTCCTGATCCATAACAGTCATTGCCTGTTACATACATTTCAGAATTCATTC
AGGCTATGAAGATAATCGAGGTAGTCGACAGTTTCCCCTGCAGCCCAATGGATTTATGAT
AGCACTGTCAAGAAAATGAGGCAAAATGACACAGTAGCTGACTTTAGCTGCAAATAATGT
GATAGGCCGTACAGTGGTGCAGCAGCAGCTGCTGTCATTGCAGGTAATAGCCTATAAAGA
AGCCTGATAGCAATACCTGTCATTTCTTAATGGCTGACTTCACTGAAGAGCTTTTGTGGC
CTTTAACATGAAGATAATAGAAGATACAACAAATTTTACagcttttgcgttgcatccata
atttatctccagaggcccccacgcagcagtagcacaacaaggacaacatgctcctagagg
t
>NODE_267_length_597_cov_3.450586
GAAGTCATTCCTGCTCAAAGCAACAAATGCATGTCAACTGAGGTCACACACCGTCGGCAA
TAGCATTGATGGAGTGGAATAATTCCCCAAAAAACGGATGTTGACCTCAGTCGTCCTCAT
TTTGGCCACCACCATTGGTAGCTGTTTCTCCGGCCTCTGCTGGCATTAAAGCGCTCATGA
TAAGAGTTTTATTGTAGCAACTGTGTCCCAATTTGACCAGAAACAAGAGACAAGAAAGAG
AGCGGGAGGCAGATAAAAAGAGAGAGCTTGAGAGGAGTGGAGAAAGAGAGAAAGAGAGAG
AGAGAGAGAGAAGCTTTTAAAAGGATTTTGTCGGTTATTGACTGGTTGCACTCTTCAGCT
AATAGCCATTTAAAGATTATGGGCCTGCTGGTGGAAATCAAGGCCTCCATTGTTTGCCTT
ATTGCATTCTGGCAGATGGGGGCTGACACAACAACACGCAGCATCCCTCCGGGCACGCTC
GCCGAGCGCCGACCCTCCATCAGCAGATCTCCTATTGAACTGGCCCTAATAACTGGCCAT
GAATTATTAATCCATGAACCATATTGAAGACAGAGAGCGAAGAGGAAAAAACAAGGGAAG
ATTGCGGGCCGGTTGCAGTGAGTGTGATTGGCGTACAGGTGCCAGTCGAAGGAAAAAAGG
CCCGTTCAAAAGAGTCCCAGGACGGCCATTTCTCGGAACGGGGAGGACATTCCGATAACT
GGCacgggaagataaaatata
>NODE_268_length_438_cov_3.468036
TTTTACTGACGCCCTCGAATGCATCAAGTGCATTAAAGCCCATTTCAGGCCGCACTGCTT
GAGAGGTCAAGGCATATGGGAATCTGACAGATATCATGAACATGGCTATAACTCCTATCT
TTTACACTTAAATTCTGGAGCCATAATGCATTGGACTTTGAGAGTTACCCCAAGGCTCAC
TAGCCGTGTGAGTCATTGACATACCAGTGACTCTGACTGCACAGTCAATTACCCATCTAC
CTTTCATGGGACAGGAGTAGAAGACAGGGAATGAGTTCATCCATGCATTCAACCTACAGC
AAGCCATGCCTCTATCGGAGGTGAAACCCATATGCAGAATGGAGAGACAAGAGGATATTG
GGTTATTTTTTTTCCTATGTGGAGAATAAAGGTTAATAACAGTCCTTTCCTGTGTCATAT
TTGACATGACCAGTCATCGCAGTAATTACAATCATTACACTCCAAAGGATGTCTAGTTAT
CCCTCTTAAACACAGGCCGCACAAAAGAAATCAATTATTCAATCAGAGCTCTCCCATTCA
TCCGTGCCTGAGTTCACTTAATTTTGGGCCTGGGTGAATCTG
>NODE_269_length_371_cov_5.563342
AATTTTGTGTGAGCTTTAAAAAAAAAGAAAAAAAAAGAGTGAAAACAAAGGGCACTTTCT
GAAACATCTTAAAGTAGAGTAGTGAGGCGTGACATTCCCAGGGTGACGAGACACAAAAGC
TGAGGTCATGGGGATGAAAAAGAGAATCAAACAGCCACTTTCACACGTCTGCCCTCCTCT
GCTGCGCCCCCCGAACACAATAGGAAACAAATGTTGTTAAAAGAGGATCGATGCCATTCA
TCCTAAAGCAGCGAATGATAGCCAAACAATATTGTCACAGTGAATCGAGTTGAGATATGC
TGCCACCCAGACCTACGGAGAGGTGGAGAGGAGCTGCTATTCAGGGAACGATTAGGGGGG
AAATTTAAGCTCAGAGTGCTGCTGCTTAGAACGAAGGGGAACATTCATTATCAGGGCTCA
AGTTTGAAAAAAAAAGAAGAAGATTAATTAATCACAATTGTGCAAATATTTTGtcaaagc
ctcggtatttttttcgaattaatatttatgtggaa
>NODE_270_length_697_cov_8.253945
AATGCAGACTGAAACTCAGTGGAAAAGGTAGCAGTTGTCTGAAAACAACAGATATCTTTA
TTACTAAATCCCATGATAATGATTTTTAATTTTTTAAAATATAGCTCAAAATGTTTTATT
TTTTTCAAATTGTATGCAAACATTAGCTTTGAGCTTTTGGCAAGCAATACCAAATTCCCT
TTACAGTGACAAAGGGAAGTATAAAGAGCCAACTGAGCATAGACAAGCTGGAAGATGTTC
CCATTCATATTCAATATTCAAATTCTTATCTGTGTGTTGGTGTATGTGCACGAGTAGTCG
GTGATCTCAACGTACCGATTGCTGCTTGAAGTACTGTAGATTGCTGGCTTTGACATTTTC
CCATTGTGCATGGTGGTGCAGCAGGCAATAATTAAATATCAGGTGCATAAGCTGCTCTTT
AATTTGACATGTGTGCTTGAGGCAATAAACACATGTGGTGCAGTGGGGGCTGCATAATTG
CAGAGGAATAAAATATCATATCAAGAGTGAGAGGATCATTGTATCAGGTACGCGATGACA
GCTCGTTTGATCATTATGCCAAGGCTAAAGAGGTTGGCTAATTAGTTGTCATTAAAACTC
ACCCTCTAATCAGGGCTCGCTCTTGCATAAAAAATGTCCCTATCACATGATAAGCGAACA
ATGCCCTTAACCCTTTCGGGCCAATCTCAGTGCTTACAGCTATTAGCTTTGGGAAACATG
GGTTGACAGGTTTGACATTAGCTCTGCATTTTCACAAAATGGGGATAGGATGAGCCAGTG
TTGTTGGTATGTGATAAGGCTGGTTATAAGTGCTTTTCAGGAAATGTCTGatataatatc
t
>NODE_271_length_376_cov_4.930851
GACGACGGGCCCCCACCTCCCTGGCTCTTATCAGCCCCCTGTCCCAGCTGTGCCGCCTCG
CCCTCCACCTCCAGCAGCTCCTCTATCACCTGCTCAAATGTGTCTGTGAGTGAGGGCAGC
TCCCCACGCTGGCCTGGCCCGCCGCCACTCTGTGGAGTCCCGTGGCCTCGTGCGGCCGTC
GCAGCAGCGCCCAAGTAGCCTTCCGTCCGATGGCCCCGCATGCCCGGGGCATCTCTCAGG
GGCGCAGCTCTCATGCAACTGAAGTATGAAATAACCATAGTAAGGAACAGGATGGTCATC
ACTCTTCTAACCTGGTGGAACTGGAGGGGGTAGGGAGAGGGAGAGAGAGAGAGACAAAAG
ACAAGGAGCAGGGGGAGAGAGGAGGAGGCGGTTAGTCAAAATGTATTTTCAACAAAGTTA
GCCTATTCTTGACCCATAGTGCACCATGTGAGCCTCCCCTCCCATTTACACCTTCCACTC
TTTGTttgcgagccaaaaagagagccagtagctttggaat
>NODE_272_length_523_cov_6.518165
GAGGAATAATAGGTCACAGTATAAAAGATCAACCAGCGGCGCTTCCACACGCCCACAATT
ATCTCTTAAACAGGTTGTTGTAACATTATCATGTACCTACATGAGGCAGCAGATAGTTTG
GTGTCCCTAAAACATCTCGCAGGGCGAAAACTACTAGTGTGGGTTAAAAGCGCCGTCCTC
GGGGAGCTGTGTTTGCGCTCAAGAACAATTTATTGCCGATGGACATATGGCCAATATTTT
GTCTCACGTCATAGCAAGGGGAAAACAAACACAATGCAATGTTAGCGAGTCAGCAAGAGC
AGAGCCACTTGGCCAGCTATGCAAACGCTCTTGGACAATATGAGAAGAGGAGCACTTGCT
TTCTGGGTATATAAACCACATCAGGCTTATCTCTGCACGCACTCCTGACTCCCATTTGGA
GATATTTCATTAACTCTGCGCGCTGTCTTAACGCTGGCAACACATTCAGCCCCCCTCCAA
GTCTAGGTAAGCGCACTGGATGCTCCAGGCACTTGGCATACAGTATTTTATTCATTCGTT
GGTTTGTTTGTTTGTTTGTTTTCACAGCTTACACTGCGTATTTTCTGCCTGTTTTGTGCG
CATGGACGCGCATGTAAGTCCTTCAACGTAGAATAACCCTATTTTGACTCCTGTTTAGTT
CCGTTTt
>NODE_273_length_632_cov_6.126582
GTGGGTGATCCACAGTTCTCCATTAGTGTTGCTCTTCTTGAAAACAATCTATCTCTTCAA
CATATCATTGTTGAGACTGAGCTGTTCTGCAGATGTTTGCATCCAAGGAAGATGCATTCG
CGAGCCAGCAAACCTTACACTGTAGTACGGGTAATAAATTGTGATCAAGCAGGAGAACCA
CGGAGGGCCAGATGGAAGCAGATATTTTAGTTTACAGTAGAAATACTTAAATTAACAATA
ACCTTTTTAGAAAACTAATACTTACACACACACTGTCAATTGTATGTCCATTTAAAGGAT
CATTTGATTTCGTTCTGATTGTGCTCTTCTGTAACGTCCAGGATCTGCTGGCCTGAGATG
AACTTGCGATTACAACCTGTTGTAGTCTAGCTGAGCTGAACGCCTCATAAGTGGAGCTTT
TGCTTTTTTATTGATCTCTTTGTTTCTCATAGCTGGAAGGGCACAATATTTTCTCCAACC
TGAATTCCAGCGAGTACGAGCAGGTGCTGGAGATCATCCGAAAGGCCATCATCGCCACGG
ACCTCGCCCTGTACTTCAACAACCACCAGCAGCTGTCGGAGCTGCTCACCTCGGGTGTGC
TGGACTTTAACAACCACTCGCACAGGTCAGACCATGACTCACACTGGGGCACAGGTCAGG
TCTGGATTCAAACCAGTTCTCATAGCAGCGAACACAGAGAAAAGCAAACCTGGTGTGCAT
GAACAGCACATTGAGTTTCTCCACATGGATATAACGAggctttactcccctccagg
>NODE_274_length_145_cov_35.641380
GCGGTCGGCGTCCAACTTCTTAGAGGGACAAGTGGCGTTCAGCCACACGAGATTGAGCAA
TAACAGGTCTGTGATGCCCTTAGATGTCCGGGGCTGCACGCGCGCCACACTGAGTGGATC
AGCGTGTGTCTACCCTTCGCCGAGAGGCGTGGGTAACCCGCTGAACCCCACTCGTGATAG
GGATTGGGGATTGCAATTATTTCCCATGAACGAGGAATTCCCAGTAAGCGCGGGTCATAA
GCTCGCGTTGATTAAGTCCCTGCCCTTTGTACACACCGCCCGTCGCTAC
>NODE_275_length_352_cov_4.758523
AGAAAGGGAGGGAATGAATGCATTTTCTTCTTATCTATCTGTCTTTCACTCTCTTTCCCC
AGTGAGGGAGACAGAAGGGAATAAATGGCTCCCCTCTCCTCTCCTCTCTCCTCGGTGTGG
GCTGACAGCGCAGCAGATGGTGGTTTAAGCAGTGAATTTATGAGCGCCACAATCTTAATG
TTGCAGAAAGAAAAGAAAAGGACTCGCATCAAACGCCACTGACAAATGCACTTGCTAATA
TTAATGCACTCCTCATTCATCCAATATGCTGCCTAATTGCTTTTCTGTACACAGTAATAT
GGCACCTGCTGCTCAAGTCCGGCGCTCGCGTCAGGAGAGGGGAGATCGAGGAGGGGGTGG
GGGGCGGACGTGGAAGTAGAGAGAGATGAGGAAGAAAGTGTCTCTCGCTCTCTCTTTCTG
TCTTTCTCGCTCCCTTTTTTCTGTGATGGATGCAAGGCTGTGGATCATGCGCCAGACCTG
TCAGTGTTCCTAATTA
>NODE_276_length_513_cov_2.688109
TAATCACGTCCTGTTTTCAGTATCACACTCTCACACCCCCCAAAGGAAACTTAACAATAA
CCCCTCCCTCTATACATCCACATTCATACACACATACACGGGCCCCCCCCGGTGCGCCGT
CGCGACGTTTCGGCCTTAATCTAGGCCTTCTTCAGGCATAGGCACACCAGCAAACATACA
GGACAATCTGGGCTCCATTCGTGAGCTGCTGCTCCTTCGCTGTCCCAAGCTCAAATGAGT
GAGTGGCTCAGAACATGTCTGGGCAAAGCGCCTCTGCCACTGTTCGGCCGTATTCGAATT
TTTCTGCAGGTTTAAGGTAAGTGTATTTCTCCATGCAGATTAAGCCAATTAATTTTTCCT
CCCCAGGTAAAGGTGAGTATTTTCTTCCCACAGGTTAAGGTAAGTATAATTTTTAATGAT
GAGTGTTTCAATTTTTAATCCATGAGTGTTTTAATTTAGAGCCATGAGTGTTTTAATTTT
CTCCTTTCACAGGTTACAGGTAAGTAAATGAATTCCAATGAGTGTTTTAATTTATTCCAA
TGAGTGTTTTAATTTATTCCAATGAGTGTTTTAATTTATTTCAATGAGTGTTTTAATGTT
TGCCAATGAGTGATTTAATTTTTAGACATGAGTGCTTAATTAATTTTCCCTCCACAa
>NODE_277_length_632_cov_6.875000
GAGCATATTTTACATTTTTATGAAGTGTTGCTTTGGAAGTTGAATCCATTCCAACATTTC
TTTTTCCTCAAATGAGCCGTCTTTCCCTTTGCAAAACACAAATTGACAATTTGTTCAGTA
ATCAAAGAATCTCCCTTTCATATGGATCGGTTTTGCCAGCACAAAGTAAAGAGGAGGCAA
TTTCTGGACATATCATGAGATTATATCCGTTTGACAGTTGCGTTACTCTATGTGGTTTCC
ATGACAACTGTTTGGGTGAGGCCCCCGATAGAACCAACCTCAGCTGTCATCTCTTCACCT
AAAAGCTTTGTAATTGCTCTCATTTGCATACTACAATTAAGTGTGTTAGCTCACAGCAAG
AACAATCAACCTCCACTAAGGACTGGGGATAGTATAATTATTATATCAGTGGATTTGTAT
AAAACATTACTGACGAGCTTTTGTTTGACGTTGGCATTGTACTGTTGCGCTAGTTTTACC
AGTTATTTTCATAAATATACATATTTCACAGACAGTGGTGTATAATGCGTAGCTGGAGGT
TCAGATTTTTTTGATCTTCAACGGCCCATGTGATAGTATAAAAGTATCCGTTTTATTTCA
GAAATTGTAATGTAGTTTTCTGCCTGTTGGTCAATACAGTGAAAGATATTTTTATCCATT
TTTGATAGGAGGCTTTTTGACTCGGTGCTACACTTGACTAGCTAGAAACAGagtgatttg
cagtagtgggagacagtttgaaccgctgattgaatggaaaggttatgtgcagtggg
>NODE_278_length_556_cov_6.874101
AATGAAAACTGTTGCTTTGCCTTTCAGTGGCTTGTGTCGGCTATCTGCTGCCTGTACAGT
ATGTGGCTTGATAATACAGCGAGTTTGTCCAAAAGAAAGTTTGTTCAGACTCTGACTGTT
TATCCGGTGCCAGACAGAGGCACCTCATGTAGAAAAGGTAAAAGTAGTTCTGTCCACCTC
TCATTCTTGCCAAAAAAGTTCAGCCACTGAGCCACGGCATTAACTTGTATTCTAACAAGA
TTAAAATATATTCGTCCTGGGGATTAGCATAGTTAGGTGTCCTTTTGCCTCTTTTTTTTC
CTGCACTGGTGCGGTGACAGTGGGCTTTGATCTGTGTTGCGAGGCAAGAGTCCTGGCTTG
GACCTAGCCATTCGAGTGCCAAGTGTGAAATTGGCCTGATGTCATCCCCATTCTTCACCT
TTTACATCTTTCACCACTTTAATTATGTTTCCGCCACAAAGCCCAGGCACCTCTGAGCAG
ATTCCACTCTGGCTGGAGGAAGCATTTAGAAACTGTGGGTAAATGACACAGTAGGGGAGG
GGGAGGATGGTAGGAGAGGTCATAGCAGGATGGGGCCCTTTTGTGTGTGGAGGTAGACAT
TGATACTTTCCTGATGTATCCTGCACTCACTTCCATTTTTACAGCATGAGAACTCTCTGG
AATACTCGGGAAAATAACTTTTATTCCTGGCATTTTTTAt
>NODE_279_length_884_cov_8.832580
CTCCCTCTCCCTCCACAGTTCAACACTGATTTGACTGCTAGCATAATTTTGCAGAGGAGA
CTATTTGCAGATGCAGCAGAGTTATCAATCCGAACAGACACACAATCCGGGTCCAATGTC
ACTTCTCCTCATTATGTTAATGGTTAATACATGCAAATGAAAACATTCCGGCAATTTGAT
TTCTTTGAAGATAGTTTGCATATTGTCTTAGCCATAATGATGGTACACTTTCTCCCCAGC
TTCGATTTATGCAAGGCTAGTTAGTTCATTTTTATCAGCTCTGAGTTCATTTCTAGGGCT
ACTGGAATGTGTTTTCCCCTTCCCCTCACTATTTAACTAATTAGGATTCAGGTACCATAA
GCAGATTTTTCACGCTATTGGTGTTTTTCTTAATTAAGAAACAAATGAATTCTCCCCAGC
AAAATAGATGGAACAACGGGATAGGGTGCCAGGGGCCAGATGCGGCGCTTCTTAATTAGA
AGTCACTCCATTGTCTGAGGTTTTTTAATGAAGCCCCAATCTAAATGGATATCAAAAAAG
CTTCTAGTGAAGAAAAAAAACACACACACACACCGGCCATTTAAAATAATAAGGAAATAA
AGATAATGAAAGACAAAAGATATGTACTGCCAGCCCCAGCTCACACCTCCAGTTCAGTGC
ATGCAGTGCTCTCGTCACCTCTGGATGAGCCCTATTAAAACAGCACGATCCCTCGCCGGC
CCCTGCCTGCCTGCAGCCATGTCTAATGTTCTGCCAAGCCAACAGTGAAACACTCTCTTT
TCAACTTCTCATCAAAGGTGGAAGTTTCATTACCCCGTGGATGGTTATCAACTAACTATT
TCTGAAAACTGTTGCAGCTGTCAACTTTTATGCTCGAGCCTTCCTGGCTTGAAATAACAG
TGGCGGCTAGCGGAATCCGTGCTTATCACATCAGTGTCATTCATGATAGGCTGATGTATT
ttgcaaggagagccagtgcaaaatttccaattagctggaacaaattgtcacctgaacaca
acatggta
>NODE_280_length_501_cov_3.417166
TTTTGTTCTTTTCCTCTGTTCGTTTTGTTTTACGTGTCCCGTTTTGTTTTGTTTTATTTT
ATTTTTTCTTTTCTTTTCTTGTTGTCGTTGTTGTCGTTGCGTTTGTGTTTGTTTCGGGTG
TGGGCTGTGTGTGTGTGTGTGTGTGCGCGCGGGCGTGTGTCTGTCTGTGTGTGTGTATTC
TCTCCAGCTGCCTCCGTTGATTACGGTTCCTTTGCAGACAGATGCAGCACCTGGCTAGAG
CTGCTTAGGCTGAAAGCTCACACCATAAGACGAGGATCAGTTAAGACAAGTAGGAGGACA
CAGTCTCTAGCACACTCTGGTGATCATACCCACAAATACAGAACACAGCCTCACAAAGCA
ATCACACATGCTCACGTACACGCACACACCCCTCCATGCATGCCGCTGGGGGGCGGAGCA
TTGGAAATCAAGCACTGGCTTTTAAAAAAAAAAATCTAGAGTGTGAAAGTTGAAGCCCCG
CCCCTCAGAGGGATCCACAATCAGCAGCTTGGCATTAAATGCCCGGGGCAGTGGTGACCA
TGATTGCAAATTTGAAGCAAGTTATTTTTATTTATTTATTTATTTTCTCCCTTTTTTTGC
ATTCAGTGAGAATCATGTTTttaaggcacttatgttgatctgaat
>NODE_281_length_292_cov_1.554795
TATTTTAAAATCTTGTTTTAAATGTCCATTTAGTATTGATCAGATTAAATACATGTACAG
TACCGTGGAGAACTTATTAGGTTGGTTGTTTCAGCAAAGTTGTAATGAGCAGAAGATACA
GGAAGAAAAGAGCAGAACCATGTGAAGAACATTAAAACCAGCTGAACTAAATGTCTTCTA
CAGGTTAAAGTCAGGATTTAGTTGAAGCTCCTTTTACAAGTCTGGAAATGTCATGTGTGG
ACTGTCTTCAGGTGTTCTTCAGTCATCTGCTGTTTGATTAAAGAAATCTGCTTTCAGCAC
TGAACAGAGTTTTTCTTTAGACTTCaactgtctttgtttagttcctgcctcctggatctc
atgaagcttcgagaacattcaggtctggacatgttcagtaatgtgctgcagctacatcat
cacattagagacatta
>NODE_282_length_477_cov_5.825996
AACCCTTTAAAAAGACTTAGCAAACAGCTCCTAACCTTGAGGACTCCTCACTTCATCTAT
TTGTGTGAACGCTCAGCTGAAATGATGACAAGGTGCAGGGGTGCACAAGGTGAGCTATTG
TTTTGGTGTGTAGGATGTGTTGTGTTGTGTCGTATGCATGCATCAGGCAGTCACTTAAAG
AAGTGCTTGCCGTTCCTGTGAATTAACGAGCAGTTGGGAAGAACAGGCCAAGGCGGTGCC
ATCTGTAAATGTCACAGGCACTGCTTGCTCATTTTACACATCATTAAAGCCAATATTCCT
AACCTGTATCAGAGCAATCAGGAGCAGGCCATTACTGCGACAGGGGCCCCGGGGGAACCA
CGACCAAACTCAGAAAGAAAAGAGCAGTGAGGAAGAGAAAGATAGAGCACACTCTTTATC
TCTCTGACACACACACACACACACACTTCTGCACACTTCTACGTGCACACGCACAAACAA
ACAAGCAGCACACCTTCTAAGAATAAACAAACACATGAAATCAGCACCAATACCACTATC
CTAATAGCTAGTGCATTTAACAGCAGAGCACGATGAAAACAGGGCCAATTATACATgtat
ctgtgggcagtgtgtatagag
>NODE_283_length_509_cov_6.966601
AAGTACACATCAGACACAGTCAAATATTAATCTCCATGCTTGCTGGCCAAACAACATCTG
TCTCAAAACATGAACTAACATTCTCCGTTTTTCTTTTTTGGTTTGCAAAAATATGCCCCT
CCATCTTTAGAACATCCATCCACACAGCTATGCGTATGTTTGTGCAGTTATTTATCAATT
CATAAAAATTCAAATACTCAGAATAAAATGTAGCAAACAGAAGAGCAACCATAAGCATGA
AAACACATCAGATTTATTCTGCCTGCCTTGTTTACCGGTTCACGGAACACTGCATGCAAA
CAGAATGCAAATGCATTTGATTGAATCAGGTGATGCCGAGGTAATTGTATTTGGAGAAAT
GTCCAAGATTTTTTTTTCATCATTATCAGTGGGGGGTTTTCTTTATGAAATCCATCTTAA
ACAAAAGCTATCATCACTCCCAAGCCTTGTGATCTTCCTTTGTCACATGCGGATGTGGAT
GCGTCTTTAATTTCCTTTCAATTAAAAGTAAATATACGCCTTTATTTTTTCCCCCACTGT
GAAATCCAAACAAGGGGAGTCAACATGAGCAGACAGGTGAGGAATATTCATTTATATCTG
CCTGCCATTTTTCCCTTTTTTTTATTGTTGATGCTGATGATGTGATTCaacag
>NODE_284_length_386_cov_4.502591
ACAGAAGGAGAGAGGAAGACGGATGCAGAGAGGGAGAAAGAGAAAGGGGGAGAGAGGGGG
AGAATATATATGCGGTGGCCAGTGTTGTGAGACAAGGCAGGTTGCTGTCACTTTAAAAAT
GACTGTAATAAAAGTGACCGTCGGAAGATGGATCTGGTGATTTTGGCTTGCTAATCAGTC
ATCTGTGAAGAGGACCACAGCCCAGATTCAGCGGCCGCCTGACACCTCTTGATTGATGCC
TGTGCCCGATAAAAAAGGCCCATTAACTGTCCTCCTATTAAACTGGGTGAAATGGCAAAA
AATGCTCCTCTCTCCCACTCTGCTCCTCTGATCTCTCTTTCATTTAAACCATATATCCCT
TTTATATTTTCTCCCCCTTTTTTTCCTCCTTATCAGTCCTCACTGTTAAGGTAGTCTGCT
CTTCCTACAGTTATTATTGAGATTGTGGGAGAGAGCGGGAGTAGATGTTAATCAGCAAGG
CCTACTTGTGTtggcgtgagtttacttgttcacgtggccaccggatgtca
>NODE_285_length_396_cov_8.080808
GTGTATGTGTGTGTGGTTCGCTATCCTCCAGAGCCCCCGTTCCCTCCTCAAACCTTCGTC
TTTCATTCAACGTCTAGTCCTTTCAAAACAAGGTGAAGTTCAGCAAAGTTTCTCTGCAGA
GATGATCAAACAGTCACATCACTAATGGCGATGGGTGACAGGGCCAGTGAATACAGATCA
GCTTTAATTGTGGTGGGTCTTACTGCCACTGTCTGTCAATCTGAGCCTTTGAATTGGCGA
AAATTTGCTCTGTTCATTCTGTTAAATGATGTATCCAATTAAATGCTTTAGAATTCATGA
TCTTCAGTCAAGGTTAAATGAAAGCAGTTACTCCTGTCAGTAAGGTGATTAAAAGCTGCC
TACATCAGACACATTTTGTGCAAAAATTTAAATTTGGGACTAAAGCATGAATCTTTATTC
ATTACGTGCAGTCCTGCTCTATAAATGTCCAGCACAGTCGCTCTTAATCACCTTGTTCAT
TTTAAATCTCACTTTAGTCCTTTTTATTAAAAGGCATCCTGGTATTTAAAttacaatgtt
>NODE_286_length_539_cov_5.827458
ACTGACAAGAACTCCTATTTAGTAGAGAAATTGAATGTTTTTGAAAGCAACTAATCACAT
GGTAAATAACAACACCAGAGTTACACTTGTATTTATGGCCTCAAGGTGCTTTGTAAATTA
ATTCCTGTGCCATTTATGTACAGAAATTCAATCTGCTATTGGGTGCACTTTGCTGTTCAG
ACTCTGTGGAGATAATCACTGAGAGAACCTGACTCATCATGAAATATTCAGCAGAGTGAG
TTAACGCCTTCAACTCAAAGCTTTAGCAGCATTCCTCCTCGCTATTCATCACTGTGTGAC
AGAGCTCCTGATGAACCCACCGATGTGAATGTAGCCATCCTTGTAGAGTCTGTTGATGAT
GAGGGTGAGGATGAGGCCAATGTTGCGTGAGTTGTAATAAGTTAAATAGATGATCCATCC
ACAGGACAGAATGGTGGCTGAAAGAGGAAAAACACACCATGGTCAGTAAAGTTAATTGAA
GCTCAGTTTTAACTGATCACTGTCTGTTATCTGATGGTTAGTCACACTTGTTTGTGTTAG
CAGTGTCTGTCAGCCCATTAGTAAATTAGGTCTACATGTTCCAATATAATCACTAATGGT
GATTTTGCTACTTAAGACTTTAATTATACATGTGAATTACTGTATTATTTATTAAGTAAA
CAAACTGATTGGtcctttaagca
>NODE_287_length_745_cov_7.363759
TAAAGAGCTCTGTGATGAGATATGACAACAGAAATGATGAATACTTATCTTTAGGTTTTA
TAACGAAATTACATAGTTTTGCTAACCCGTGTATTTTTATAGGTCATTTCCCACAAAACA
TCATCAAAAAAAGAGAGAGGAAACCCTCCAGCTTCACACTATTGGGTTTCATTCATTTCA
TTTGATTTGACATATCATGCTTCTGTGCCTTGGCAATAAGGACACAACATTGCAGCATAT
TGGCAAGCTCATTTGCTTTTCATAGTGAGCGTCGTGTCCAAAAAAAAGTGCCCCCTGGGA
TAAACACGTGTACGGGGACTGCGGGCTCGCCGCCCCAGCAGCAGGTGGCCCATTGCTGCC
TAATGAACACCGCAATCTGTTACTATCGCAGCGGTGCTTTTCACCAGACAATTAGGCGAC
TAAGCATGTCATTATTCCAGGCCAACAAGAAGAGCCTCTTCTCTAATTTCATCTTTTCAT
TCCTGTTTACTCACCCACACTCCCCTCATTAACGAGAGATTTTCCAGTCCATGCTAATTG
GTTTCAATAACATTCATTTTAGTTGAAAGGAAACGATTCTGTTAATTGAGGAGCGCAGAG
AGAGGAGAGAGGGAGCGAGGAGGGAAAAAAAAGAGAGGCTTCTTTTCATTTTCAAGTGCG
TCCATGAGATGACGCTTTTGAAAAAGCGCTCTACAGGTTCAGAGCTAATGAAATTAAGTG
ATGCCGGCCGTGGCAAAAAGGAAAGCCTAAATTAAAAGCAATTTATTTTCATTGAGGCAT
GTGGCACTGTTCGGGCACAATTAATGGGCTGAGCATAGACACAGAGATATGGAGAGAGAG
AAcaaaaaaaagagacaaagatacaaaaaaatgactggtggcacagatg
>NODE_288_length_722_cov_5.016621
GGATTACTCCGGTCTGAACTCAGATCACGTAGGACTTTAATCGTTGAACAAACGAACCCT
TAATAGCGGCTGCACCATTAGGATGTCCTGATCCAACATCGAGGTCGTAAACCCTCTTGT
CGATATGGGCTCTAGAAGAGGATTGCGCTGTTATCCCTGGGGTAACTCGGTCCGTTGATC
GGCGTTGAGCCGGATCTGTAATTGGTCAGAAATTCTGTTAATTTGAGCGGTGGCTCTTAG
TTTTGGAAGTAATGTACTTCTATTCCACGCGGGGGTTTTTTGTTTCCCCGAGGTCGCCCC
AACCAAAGACATCGGGCCAGGATCCAATTAGTTCGGTGCTTTGAGGGGGTTATTTGACAA
GGTCTGGCTTAGTGTCTAAAGCTCCACAGGGTCTTCTCGTCTTATGATTTTATCCCCGCT
TCTGCACGGGGAGATCAATTTCATTGACTGGAAAAAGGAGACAGTTAAGCCCTCGTCGTG
CCATTCATACAGGTCTCCATTTAAAAGACAAGTGATTGCGCTACCTTTGCACGGTCAAAA
TACCGCGGCCGTTAAACACATGGTCACAGGGCAGGCGGGACCTCTTATATTGTTTTTTCA
AGAGGCGATGTTTTTGGTAAACAGGCGAGGCTTATTAATGTGTTTGCCGAGTTCCTTCTT
TTTCTTTTAGTCTTTCCTTATGGGCACTCCGGTGTGGGGTTAACGGTGAAATAGTGGGTG
TTTTTCTTGTTGTTTGGTTTTTTACTCATTTCCCTCTTTGTTTGGGGCCGTTAAGGTTCG
GTGGGTGGTCCGTTCCGATTTACACGTGTGCAAGGAGAGAGTTGGGGCTCTCTTATTACT
CATATTAGCatgatcgcttccatgga
>NODE_289_length_501_cov_4.840319
ACTAACTCTCCTCCTGAGTCGTATATCCTTCTGTAATACAATTATTGAGCCTCCCATGCG
GAAAACATAAGATCTTATTGAAATAGGATTCAGTGTTTAACTTAATGCTTCTCTAATCTT
AGCAACAAAAAGGACAAATTCTCAACTTATAAATGCACCGCGCTTTGCAGCGATGATCAA
AAGGCCAAAATAGCGTGTGATTGGAAAGAAACCTAATTGCCTTTCAAACCTCTGTGGCAC
GTTCTATTTATTAATCTGAAAATGGTTCCAAATCTTGGGGATAATGAAAATCTCTTTTAT
AAATATGTATGCAGTGAAGTCACAACATAATAGGGACCCTGTGAAAAACAGGAGGCAGCA
AGGCGGCTGAAGGATGAGGCACAGGCCCTGCAGAAAAGAATGTTCCCCCAGCAGAAATTG
GTTTAATTAATAGGACATTTTACATAATGATTACAGTGTAATTGCACCGACTAGCAGAGT
GTCATTAAATATATCCTTGCTCCTTTACAACACCCTCCAGCTAAAAATAATGAGTTACAT
TGGAAATCACTATGCAACAGGTTCATAAATAACATTTAAGCCCATACAAGGCAAGTACTT
ATAAATAATAAATATTTGCCTTTTGTAATTGAAGAAAAAATGACt
>NODE_290_length_559_cov_3.942755
GCTTAATTCACAATTTCAGCATATAAAAAAAATCTTCAAATTCACTTGACAGTTATATGG
AAACACAGCTGTTGTCGGCTGACGTCCCTAAAGCTGCGACTCAAACCAGCTACTGTGTGC
ATAGCAGCAAAGACACAAAGAAGGGAATGAAGAAGAAGATTGTATATAAAGATTTAAAGA
GGTACAGGAGAAAAATGAAAGCAGTTTACCAATAGTAGCAGCCTCCATAAATAGAAAAAC
AGCACGGCTTTTTAATATTTAACAGGAGTTTAGGGTAAAAGTTGCAACCCTGCAGCTGAA
ATTTGACCTTTACTGCATAAAAGTGCCTTAAAACAATCAATAAATCCACATTAGCAACTG
CCCTCGCTGTTGATGAAAGAAAGACAAACCTTTGGAGCAGACGAAACACCAGCTGACGTT
GACGTGGCTGTGGTGGCTGTAGCCCTTCTTGGCGTGGAAGTGGTTGGTGCAGATGATGGC
GGTGTTGGTGATCATCTCGCTTCCCGCAGCCACGCACTGGTCGCCGACGTGATACGCCAC
CGGGCAGCGCAGGCAACGCATCAACCTCCCTGCAGCACAGAGCGAAGGAGGAAGACACCA
GATTACACAATTATACCGACAGACgagagctgcaggtttagtatttgggcgacaaaatgg
aaggatgtggtgaaaaatgttgatcagtgtgtcctgaagatca
>NODE_291_length_356_cov_5.834270
TTTTGTAAATGTAAGATTTTCAACGCAGAACTGTAAAAAATAATGTGATCCGTTTAGCAC
ACAAAGTAGCCTGCACCACCTATCATAAGGCTCACTAATAATAGATTGTAATTCACATTC
TGAAGACATTGGTTGTAATGCATCCCAATCTGAAGCACTTTGGCCAGCCCTTCCCCCACC
CATAAACACACACGCTCCCTTTCTCTTCTCTCCGGGCCTCCTGAGGTTGGTGTCTCTGCG
TTAGGACTCTATTGTTGCCTACTGCTGGATAATGCCCTTATTAATTGTACCTCTTTGTAA
GGTGTCAGCTGTAGCCTCAGATTGAGATGGATGGATCTCTGGAGTCTGCTCCCTGGCCCT
CCACAGACGCTCTATCTCTGCACAGCACACAGATGCAACAGTGAGTGCAGCCACACTATG
ACTAAAAGCTCAGATAAAACAGCCATTTTAATTATTCCACCCTTTAAAAAAAAAAGAAAA
AAAAAGAAAAGAATGAAACA
>NODE_292_length_562_cov_4.188612
TGGGAAGAAGCCTAATATATTAGAGAAGTGGTGTGTAGATAAATTAGGGGTGGTTTTGAA
TTGTTTGCTAGTTAGGGAGGCTAGTTCTAAGGCAGTGAGGACTCCTAAAATTGTAACTAG
TAGGGCGGCTAATTTTAGGATTGGGGGTATGGATATTACGGGTGTTTTTAAAGGGATAAT
GTTTGAGGTGATTAGGAGGCCTGCGATGATGCTTCCTCAGGCTAGGCGTTTGATAGGATT
AATTACGGTGGGGTTGTTTTCATTAATCGGGGAAAGTGAGTTAAATCGAGGGTGGCCTAT
GGAAACAAAGAATACGACTCGAAGGCTGTAGATAGCTGTGAAGGAAGTGGCTAGTAGGGT
TAGGATAAGGGCTCAGGCGTTAAGGTAGGATGTGTTTAGTGCTTCAATAATGGCGTCTTT
TGAGAAGAAGCCAGCTAGGAAGGGGGTGCCTGTTAAGGCTAAACTTCCGATAGTTAAGCA
GGAGGAGGTGAAAGGGGTGAGGTGGTGTATTCCTCCTATTTTTCGGATATCTTGTTCGTC
ATTTAAGCTGTGAATGATAGAACCTGAACATAAAAATAGCATAGCTTTAAAGAAGGCGTG
GGTGCAGATGTGTAGGAAAGCAAGTTGGGGTTGATTAAGCCCAATTGTTACTATTATTAA
GCCTAGTTGGCTTGATGTTGAGAAGGCAACGATTTTTTTAATGTCa
>NODE_293_length_421_cov_5.384798
AGATAGATAGATAGATAGATAGATAGATAGATACTCTTGTACAACCTGCAAAATATCTGG
AGGCTCTGGTCAAATAGGAGGCAGTGTGCAGAGGTGCCTCACTAATGTCTTGCCTCTGCC
GGGCCAACATGACCACTGCAGGTCTTCAGGTGATTAACATGTTGGCAGGGGTTTCTACAT
GAAAAGACCCCTGTTTCTTTGTCTTCTGGTGTGTAAATATTGTGCTAGCGGAATATGAAA
GTAGTGCAACTATAAGGTACAAAAACATAGGGAAAAAAGATCAAGAGTGGGTCTCACATC
AAGGAGGACCCTGAGGATGTCTTTGTTGTCAACTTCAGAAGGGGGAAGAGAGGAGCAGAG
GAGGAAACTGGCAGAAGGGGGAAAGATGCCAGAGAGAGCTCAAAGGATTCGGTCTGGGCA
AGGTGATCGGTATTCCTCGGCAGTCTGCCTTCTGGCTCAGATCAGTGGGAGTAAGCTGGC
AGCCAAGCCAGAGGGCATAACAGCACAAACACACCTTCAGCACTACACTGCTAGAGGCTC
GACTTCAcaatctggaggggcggga
>NODE_294_length_665_cov_4.383459
CAGGGAAGAAGAGGGAGGGATATTTTCTTTCTTCTTCCCGGCAGTGTGCTGCAACTCTGA
ATTGGTTGCAGCATGCAGCGAGTGTTGAAAAAAATTATATTCAAATCATCAGCTATGGTC
AGCCAGTCTGTTCATTTTTCCATCCATCCTCATGAAGAAACAAGTGAGTCTTTAATTAAT
ATCTGGATCATCAACTTGATGACCTTTATTGGTCAAGTCATGAGCTTATGGGGAGTCTCT
TTTCAATCACTGGATCCATAGTAATGCGTTTCTGCACAGCGCTGAGCATAGTTTCTGGAT
CTCAGATATCTACTTTTATTGAACCAGAAAAAGAGCATTTTAAAGCCTACTGTAGGTAAT
GAATGAGAATATAGAGACAGATAGGCGGACTGTGTCCTCAGTCAAGCTTCAGTGCAATCC
TCCCAGAGATTTATTTCATCAGCGAATGCAGTTTCCATAATCATATCTGTGTCCTCATAT
TAGAAAGATAATTAACAGCACTAATGATCACGTTAAGTTCATTACACATTCACTGCCAGC
TCAGAATGAAGTTGACATTATGTTGCCTTATCATCAAAGGTGGCGTATTGTTGGGAAGTC
ATTAAAATGGAAATGAGTGTGATGTTCTGATGTTAATTGCAGAGGGAAGAGATGAGTTAT
GTATTTAATGCAGCATTTAAAAAGCCAATGAGGTTCCTATCTGCTAAATAGGGTAATTAA
TGCTATATATTACTTATGTTTGTCCAAATGAAGGAATGAAATTAGGAGATGATGACGCCG
ACTTGCTGTTTATCTGTCACAACACGGCt
>NODE_297_length_523_cov_4.325048
CCGATCCCATCACTCACTCAGAGTCGACAGCGCGGCCATTCCCGACCAACCACAGTCTGC
TTTTCCAATCCAGTCAACAAAGCCCAGGCCCTGGCACTGTCTGTTTAGCTAGAGGGGAAA
ACTGTCAGGAAAAGTAAGACGAATGAGCTGCCCTGATTGACTATTTCCTTAGATACTGAA
TCAATGGGCTTATTATCACCAGCAATTACAGTACTAATACAAACAGATGCTTGGGGAAAG
ACATCTGCTTAGAGAGATGAGACAACTAGATTTCCAGTCAATAGAGTGAAGAAAGCTCTT
CTCTCACTGACCCTCAACAGAGGTATTTGTATTCATGTGAGACCCAGAGGCAAATCTACA
ACACTGCACATGAAACACACACTAATACTAAAGCACACAGATATTTATTGCCACTTGAAG
AGCAATTAATTTGTAACAACGCCTGCATCAGAGGAATAACAGGGCTGTTTCCCATCTCCA
TCCATTTACTAATAAACAGTTCGAGTCTGAAGGGAAGCTGATGTATTGCTTAACTCCAAA
TAACCTCGTTTATTCAAAGAACCTGGTGAAACTGAGCAGTTTAAAATGGACACCATTGAC
GCAGTTGCTTAAACTCGGTAAATTCATTctttttttccttcacttgctcctttgcttttc
actttta
>NODE_298_length_408_cov_7.852941
AAAAGCATTTCCTTCCCTCTGAATTTCTCCTTGAATTATATGCCATCACTAGTGTGTGTG
ATTGCGGAATATTAAATTAAAGTGGGATAAGTCCGCACCGAGGCGGGCTGCGTCCAATCC
GCAACTCATTTCCCCTGTTGTAGCACCGCATCACTGCGCTCCTCTCTTTTCAATGACAAT
GTGCCAAATCTGGGCATTTTGAAAACACTTTCCATATGCTATTATCGGATCGCTACTGAG
CAAGAGAAAGACAGAAAAGAAGGAAAACGGAATGCTTTATACCAAAGGTACCACGAGTCT
ACATTTTTATGTGTCTTCTCTTTCACTGGCTTATTATACTTTATGCTTTTTTGGGGGAAT
TTAAAAGAGGTAAGAGGAGGTAAATTTGAAGTTTTTATAACGATTGTGTATTTATGGAGC
GTCGCTGGATGGCTTTAGGGCTGAGTGTGAAAATGTCGAGAGAGTTTatgttgagcatct
atgggcaagaaaacttcatttctttcgctgttgttgttgttttgttttgttttcttttta
ctacgtttttcc
>NODE_299_length_780_cov_2.697436
GAAGTAACAGGACTGGGTGCACGGGAGCTCTCATTTCCTTTCCACACTGCAGCGTTCAGC
TGGGCAGAGTACATCCAAGCTGTGGGTTCTGGTAGCAAATGTGACAAAGGTGTTGTAGCC
CCAAGCAGCCCACTTGACCCCGGCTGCTTTGGGTGAGAACGTGGACGTCTTCTTAGAAAA
GTGTTGATCCCGTTTCAACACTTGGCGCTTTATTGTCAGTTACAATATGGAGTTGAGCAT
CAGTGGCGAAGGCTGCAGTGGCTTGGTGCAAACAGACATACCTCCATCTCACTGATGTCA
GGCATCAGCTCGGTGATTGGTGGGCATATTGTTCGACTCCGACACTTTTTTCATCATTAG
CCTGCACTGCATGGCAAACGGGCGCCGTGGCCCCCTTTTTTTTTCTTCCCCTTTCTCCCC
CCTTACAGGCGGCAGTATCACAGCTCTGATCTGTCACCCTTCGCTTGCCTTAATGTGTGA
AAGCAAGACGTGTTGCGCCTATTAGCACTTCTTGGCAAGGCTGGCATGCTGATCCCTCAT
CCCCGGGGAGCCCGGCAATATGGTGCCGCATGGTGACCGCCCGCCAGCCCTGGCTCCCGC
TGTCACAACACATCACACATCCCCAGCAACCAGAGCCACCGCCTCCTCCACCACCACACC
TCCATCACTGCGGCGGCGTGACTGACAGCAGCCAGAGCCAGGGGTCCTCTGGGTGGAATT
AAAAACTTTTAGAGAGAGCAGGCAGCTAAAGTGGACTGTATTTTTTAATTATGAGGGATG
TGGTTGGGTTTTGGTTCATTGGGAAGAGTCTGGGTCAAATATAACTTAAATTAAGGGTGA
GATCACACATCCAGGATAACCATcctcaccctcttcagggttacagtagagttcatgctt
cactacagtatctttagttggtaa
>NODE_300_length_425_cov_6.642353
GTGAAACTCAATCAAGAAAGGTCATGTCGGCGGGAAAAGAACAGATTAAATTAGCATTGA
ATTAGACATGGAAAGTGAGCTCTGTCAAAACCATCACTGTGCTCAGCACAATTAGAATAT
GTTAATTATGCATTTCATTAAGGGGCCTCAGCGCTCTTTGAATGTGAGATGAAATGTCAC
TGGTGTAGGCAGCCGAAAAATGGAAGATTGCCAGGCACAACTTTCTTTGTGCAATGTGTG
ACACCTTCATTAACATCAGGGATTGCTAGTCTGATTAGACTTTTTGTATTAGTTTAAGCC
TTTAGGCTTTCAAATGCTATGCCTTTTTTCTCCATTTTGATGTGGCAGCTCAGACCCTTC
TCCATTTCCAAGCAGATATTGTCTATGGTTCAATTCTTTGTTGAAATTCTCCGACATAAT
GCCATGACATTGGACGTAACATCTCATTGTCTTTGTGTAGATGACGGCATTTACCACGTC
TTTGTTTCACATAATCTCGGGTCACTTTCAGCAATgcgagacttgaagagccaaattccc
acagtgtgtgttcagaacggggatattca
>NODE_301_length_187_cov_3.192513
ATCTTTCAACTACAATGTTCACAATCATGTTTTGGCTTCACAATGTCTTCAAATGTGATA
CAGATGATGGCACAAGCTGTTTCAAGTCCGTTCCTGTCAACCAAATTCACTTTACATGTC
CCATGTCAAAAACCTTGTTTTCAGCCAGCCAAACGCATTTTCCGAGCGGAATCACAGTCA
AACTGCAATCTTTCAACTACAATGTTCACAATCATGTTTTGGCTTCACAATGTCTTCAAA
TGTGATACAGATGATGGCACAAGCTGTTTCAAGTCCGTTCCTGTCAACCAAATTCACTTT
ACATGTCCCATGTCAAAAACCTTGTTTTCAG
>NODE_302_length_348_cov_2.732759
TACCTACTGCTTGATGGCCATTGTATACTGTCGACAGAGCACAACAGCAAGACATATACT
CCTGAGAAGAGAGCCACAAAACACACTCTGAAGCCTGAAGCTTTTGGCGTCTGCCTCGCT
CCTTTAAAGAGACTGTTAAATATGAGTCAGCTGTTGTGCTCAGGACTCCAACAACAGCTT
TAATTCCTCTGCCTCCCCCTCCTTTGCTTAAAAGGGGGCTTTGTGCCTGTAGGGCCCCCA
TCAGTTACCTGCTGACAGGCCGAGCATGACTGATGAGCTGCCTGAGGCGCCCCAGTATAC
TTTGTCAGCTGCTCATAATTTATACATCTTATCTCCGTCAGAACAAAAGACAGAACGTGG
CTTTATGGAAATGAAAACAGAGACTTGTTTAGACTCCAGCATGTGGAGTGAAGTGAAGTG
ATCCTACTGATAGTTGTTTCTCTCTGCAAGCAAGAGTAGCTACCTCATCTGGCTTTGAGC
ACTCCACACCCa
>NODE_303_length_566_cov_5.162544
AATGCGCCTGCATTGTCTCTGCATTTGCAAACAGCATGCCAGTTATCTTAAGAGATTTCA
CTTCTGTGAGCAGCAATTTGGCATGTTTTGCTGACAGAAGCTGCTGAACTTGCCTTCAAG
TGGCCATCATAGCTGCATCACACTCAGTCTCTGCACCATAGCAGTCTGCAGGGACACAGA
TCAGCACTAAGACAGGTTCATGTCTGTTTCTTCTCGACCTGCCATGACATAGCCTGGCTA
CACCCGCCACCCCACCACCTCCTTCGCAAGTCCACCCCACCTTAGAAGATAAATACCTGG
AGGTGAAAGCTTGCCGCACATTCCTTTTCCCAAACATATTCTCTTGATGTCAAAGTCGGC
TCCAAGGCCTCAGGGCCCACAAGTAAAGTGGTAATTCTAAGGCACCCTGCTTGGGCTTGC
TGAAATATGCATTAAACCTGCGCTGGATACACTTAGATGAGAGGGGGAAAGTCTGTTCTG
AGACAAAAATGGAATATCATATCAGTTTTAAGTATTTATTTGCAAAAGTTTTTACTGAAG
CGTTCATCTGAAAATGTGAATCTTCTCCTCTGTTTGTCCATCAGTTATACTGAACAGATT
CTCTTTAGAGCAGCTGGTCTGAGGAGATAAATGGATTTTTCAGAAGGGATTAGAAAGAAT
GAAGTCAAAGCACTCAATACATGCCTaaaattaaaacaccacatatcagt
>NODE_305_length_147_cov_1.142857
ATTTTCGGAGCAGGATAACAGTCAAACTGCCATCTTTCAACTACAATGTTCACAATCATG
TTTTGGCTTCACAATGTCTTCAAATATGATACAGATGACGGCACAAGCTGTTTCAAGTCC
GTTCCTGTCAAAGAAATTCACTTTACATTTCCCATGTCAAAAACCTTGTTTTCAGCCAGC
CAAACGCATTTTCGGAGCAGGATAACAGTCAAACTGCCATCTTTCAACTACAATGTTCAc
aatcatgttttggcttcacaatgtcttcaaatatgatcaagatgacggcac
>NODE_306_length_646_cov_4.667182
AGATGTGGGTTAGTGTCCTGCAAGTCTTATCAGGGGCTGGGAGATTTTCACTCTCGCTTA
GGGCTTTGAAGGCCCTTGGTCTAAATACTATCCTAAGCCCCTTTAAGGGGTTACCAGTGC
TATTGCGGCCGGAGCAAGTGGTAGAAGACAAATTGTTGCAGAGGTTGAAATAGCTAGGGG
GAGGGTTAGTTGAGAGGATGGGAGACGTCATGGAGTAGTGCCGGCCAGGTTGTTGGGGGA
TATTGTTAGAGTTATAGCGTAGCAGAGTCGGAGGTAAAAATATAAGCTTAGAAGGGCGGA
AAGGGCTGCTACGGTGGCTGTTAGGGAGAGGTCTTGTTTAGTTAATTCTTGGAGGATTAG
TCATTTTGGTATGAAGCCGGAAAGTGGGGGGAGGCCTCCTAGGGAAAGAAGAACAAGAGG
GGTTAGGGATGTAATTGCTGGTATTTTTGTTCAGGAAGAAGCTAATGAGTTGATGTTAGT
TGATTTATTTAGTTTAAAGATGAGGAATGCGGAGAAGGTTATGATGAAGTACGTAATTAG
GGTCAGTAGTGTAAGGGAGGGTGAAAATTGGATAATTAAAATTATTCATCCTAGGTGAGC
AATTGAAGAGTAGGCGAGGATTTTTCGTAGTTGGGTTTGGTTTAAGCCTCCTCAGCCGCC
GACGAGGGTTGAGGCCAGCCCTAATAAGATTAGTATTGTTGGGTTTGAGGGTTGGATTTG
GAGGAGGAGGGAGAAGGGGGCGAGTTTTTGTCAGGTTGACAAAATAAGGCCTGTTGTTAA
GTCTAGTCCt
>NODE_307_length_637_cov_5.708006
CAGAGCGATTTAAAAAAAGAAAAGAAAAGAAAAACTTTAAATTGATTTGGCAGTGCAGGA
CTTTGAGCATCCTTATAGAACACTGTTTAAAAGACTTGAGAACTCATCCCCGCTGTCTGT
CGAGGTGATCTTATATAGACCTATCTGGAGGAAGGGGAGCTTAAAGACTTGAATGTGGTA
AATGTTGCAAGGTAACTTCAAGTTGTTATGTGCAATACTTCTTTTGAACCTTTTTCCAGA
TAAAGACTCTTTGCAATGTAATTCTTTAATGCCATTTTTAATTGCAGACATTTAATTAAA
GAAGATGTTAATATGTTTTTCACAGTCATTTTCTACTGTTATTGTAATCCTTTTCATGCT
GGTGTTTGTAAAAAAGAAAAGAAATCAAACTATTTGTACTAATATAAATAATTGAAGTTA
TTTTTAAAACATTAAAGGTTTTGTGCTCATTTGCTTATTTTGTTTATTTTAAGCTACTGT
GATTGATTGCATTGTAATTATTAGGTCAACAATGTATTTAGCTGTTTATTGGTATATTTT
TAATTGGAATGTATAATTGATTTTTATAATTTTGATCAGATTTTTGTTATATTTTTGAGG
TGAAGCTTTTAATATGTTAAAGTGTCTAGTTTTTACTAATTGCTATATTGTGCTCCACAA
TATATGGTTCACATTTTCTGAAGGAAAATAAATATTTAAATATTTGTCTGTTAATGATGT
TACTTAATGGCAAGATTTCAATAGTTTTTAACTGtgtatgggaaggttgttgtatttatt
a
>NODE_308_length_545_cov_7.154129
TGAGTATTTTTATATAGTTGACACATGATTAATTAATGAATTGCTTTCTTCTCACTAGTA
CCTTGCACTTACCACATGTACTAAGGAAGAATATGTCCAAATACACAGTATTTGTGAACG
TAAAATAATTGATTTCCTTGCAGGTTGATGCTCCATTTTGTACAATATACATATATGCTG
TACAGTAAAGAAATTTTAAAACTACAACAACTCTTTTAGATATACATTATTTATTTTTAC
CATTTTGTAATTTAGACACTATACTGTAGCTTCAATATTGCCAGACTTACTGGAAGTGCC
TATATTGGTATTATGTATCATACAGTGAATATATTTGAAGATCATTAGACGTTGTCACAA
ACTGAACCATGTGGATGTTGTAATGTGAATACATTGAATTACAAGATTACAATTTCTGTG
GTATCCTTGTGTCAGTATTGTGTGTATTTTGCAATTTTTTGAATGAATTTGCTTTATATT
AAAATCTGTAAAGAGGCAGCAGTTTCAAAATATACCATTTCCTGCTAATTTCAAGTGTAG
TGTTTCATCAAGACCATCTCTGTGCAGAGATCTTGATCCTTGTCGGAGTTTAATCCATTA
GTTTGACTTTACAGTCCAGCTTTAATTTAGCAAATTAACATTGCAGATCAAATTTGACAA
ATCCACATTTATtgattctacatgttttt
>NODE_309_length_760_cov_5.051316
AAGGTAAAAGAGCAAGCCAAGGCAAACAGTTTGTTTTCCCTTCAAAGCCAACCTCGTGTC
CGAACACGGGAGGACAACAATGGGCCCCCGAGCGAGTGTCTCCAATCGTAGTTTAATGGA
GGTTGAGTGATGCCCTGTGAGGCCTAACAGCTTTGTCGTGATGTTGTATACACCAGGTAG
ACTCGGACAATACTAATTACTCTCAATGCAAACATCAGGTCGGGGTGAAATGGTCAGGGC
AATAATCGCGGCGTGTTGTCTCCTTGTTTTGGCAACTCTCATTAGCAACCTGCACGGGGA
GGAGGAGGAGGAGGAAATGTGGAAATGACAGCGTTACATGGGGGCGATCTGGATCAGTCT
GCCCCCCCACCACCACCACCACCAATGCTACCACCTCCCACCTCCACCTCCCTGACCCTG
GCCTGACCCTTGCCTGTCACAGGATTGCTGCCCTTTGTGTCATGCCTCTCCATGCTGACT
TTGGAGTGGAGATTGCAGGTACAATGTGGATTGTTCTCAGTGTGTTTTCAAAGATCAGAA
TAACAATGGCATTTGCTCAGCTCACTCACTCACGCTCATTGATCACTTGTCCCCTCTCTC
TCTCGGCTCTCTGATCACATCAACTCGGCCTCGGCCCCTCTTCTGACGGCAGTTTCACTC
CGAGCACAACTACACCATGCAACTTTTGAGCTACTTTCTTATATTTAGGCGCCCTGACAT
CAGCGTATAGTTCATGCATGCAGAGCAACACCACCTGGCATCTTACTGGGAGGCGAAGCG
CTGCTCTGGGGGTGATGCGGCGAGCTGTGGGACAGCAGTGGGTTGATGCCGTGGGTCGGC
GCTGTGATGGCGTCCATGGCCAACTTCTGCctgaaggcttcctctttgcgacggttggca
aacc
>NODE_310_length_549_cov_8.058288
AGTGTAACCAATATAAAATTTAAAACAGTCTGGGCTTTTTTGTGGAATTATGTAAGGTCA
GCATAATTTTCTGCCTATTACTAATATCTATATCATCTTTTCCTTAGTCAGCTCTATTTA
AATATGCAATCATTTACAGCTTTTGACTATGTGTGTGCACACCCAATTTCCAATATTCCT
CTAGTAGACTTTTTATGCTGACATCAATGGCAAGCTATTAAAGACAGTATTTCATTATTG
GTTCCTCTTCCCCAGTGGTTATTTACAATCCCATATATACTAAGCACTGATATTAAAGGA
GACCATTTTAATGAGGTGCTATCTGCCACGGCAATATGTCTTTCTCCGAATGAGATTGTG
TTTAAAGATTTTATCAAGAAATGGCTGTTCGGCAGGGTTATGTTTTGTCCATGAAATATG
CATTTCATATCTCTTTCATTTCATTAACATAATTTAATTTGTGCTTTGCATTCTGTGCAT
AATACATATTTGATTTACAAAACAAATATTTCCATTAGAAAATGAATTTCATGCGCGGAA
AAGGCAGAACTGAAAGATGTATTGTAAGGAAATAAGAAAAAAAGGAATTGTATTATCTTT
GACTCAGAAAAAAAATCCTTGGCAAGAAGAAATACACTCAATAGATTTTTTATATGTGAG
TGTGTGTGCATCTGAgggaatctatgtgtgtac
>NODE_311_length_611_cov_6.001637
GCATTAAGAATGTGCCAGCAAAGCAGCTATTCTGTGAGAACAAAAAGGAAGAAATATAGT
CCACAAAAGTATCAAGTGTAAACATATGAGCACTTTGACACTCAGCGTTTAGTTGGAGGT
GATTGTCCCCGTGTAACATAGCACAACGTATATAACAACCGCTGACCCATTCAGAAGTGA
CAGGCCTTAAATGTGACATTTTCCCCAAAACATTATGGTACGTCATAAATGGTTGTTTTC
TGTTGCCGGCATTGAGTGGTCCACCATACTGAGTCGCACTCTATAGACTACACAGACTCA
ACACCTCTCCGAGAGACCCAGAACAACATGTGTTCCTCAGGAAGTTCCCATGCAATCCTG
CATATGGCAACATTTAAGGGCTTCTTTTTTCCACGCAGGCTTTAACTTAATTTGCTGCCA
AGGCATCGAAGAAGCAGAGCACAGTATAGAACACTATCGTCTTGGCCATGACCAGAGGGA
TGGATGGATAAATGTATGGCCAGAGCTCCGATCCTTGATTATTACATAGTGTATAAAACA
AAGAGCAGATATGAGACTGGAGAATTATTTGATTTGAAGATAGCCAGAGTGATTTTATAC
TCTTTCTTTGTGTTTAGATTTCAAAACACATGTAAGAGAAACCAACAATAAATTGATACA
TTTCAATTTGGACGGGAATTGGTAGGACACAAGACTGAAAtgttctgagaattaccagcc
tcagcacaaaatacggtgtgactgactttctctcg
>NODE_312_length_568_cov_4.033451
TGTAAGTAACGATGGGGAAGACGGACAGTTCAGAGGGTTGGACACCCCGTCACACACAGT
CCTATTGGCCCAGTAGCTCTGTCAGCCATTTGCACCCCAACACGTCCATTTGGTTTGTTG
TGTCCATGTGATAACCATCAGCCATCAGTTGGTTTTACTTTGATTCAGCCTTACAAAGTG
AACAGTGTCCTGTAGCCCATTAATAACTAGAACACACTCTAACTCCCAGATGTCCAGTAA
CCTTTCTGTGGGCTCAGTGATTAACACACCATGTCCATTAGACATCCAAACAAGGCCAGC
TGTAAATTAACAGATCATGGTGCCTCCCCCCGCCTCGCCTCTCCACAGATGGTTGGTGGG
GCTCCGCTGGGCAGGGAAACTGATTGGTCCAATTCTTCCTCACAGGGAGACATCCATGAG
GATTTCTGCACTGTGTGCAGACGCAGTGGCCAGTTGCTCATGTGCGACACGTGTTCTCGT
GTTTATCACCTGGACTGCCTGGATCCACCCCTGAAAACCATTCCTAAAGGCATGTGGATC
TGTCCAAAATGTCAAGATCAGGTAACCGCAGCAGCCGAGACTGATCCTGAGTCAGGGGGA
AGGGGGTACCGCAGTCCAGAGAGGAGGCTCTCAGGGCCTGTAGCTGTACTGTAGGACTGT
TCAATCCTTTGTAAGCATATACATGATGCAGTAttgtttttttgtgcttctg
>NODE_313_length_357_cov_4.406162
TGTGTGAACTGTCTGGTTTGAACTGAGGGGGCGGGGAGGGCATATCCATGTCGGCATGTG
AGTGACCACCTCTTCAGGAACAGTCCGGACTCCTTCAGGCCCTTGGACGGTGAGGGGATA
CGAGGGGAGAGCTGAAACACAAGTGTCACCTGACCATACTGTCTTTTCTCTTTAGGTTAT
GTGATATGTAGCTGGCACAGTGCAAGAGTACAAAAACAGTTTTGTTTTGCAGTGACTGGC
TTTCTGTAAAGTCTGAGTCTCGTGGTGAGTACAGCATTTGTCAGCCTTCCCCCCCACCAT
TGTTCCTGCATGCCTGCAGTGAGAGTGAGGGTGGGGGGCGTGAGGAAGTCTTGACTTTTT
TTTGAGGGGGGAGTTATTTTGATTGTCTTTACCTATCAGGTGTAAATTTCCAGGCACTCA
GTTCATTTTGGGCCTGCTCCAGTTTGTCTTTAGTCTGTTCCAGTTCAGCCTTCATTTTGA
GGAAAAACAAGTTGATGGCCg
>NODE_314_length_342_cov_3.526316
CTGACCTCTAGTGAAACCCCCACCATGGTCAAAAAGTGGGAGTTTAATTGCAATAATTTG
ATTTAGCTCGAAACAATTTCAATTCAGATCAGATCAGTGCTACTTTGACTCATGCAAACT
TAGGAGAACATCTGCACAGCTTGCCAATTTTGAGGCTAATAACCAGATAAAACCGGACTA
ATGGGATGTGGTGGAGTCCAGTCGGAGTGGGGAAAGTATACTGCATTTCATACAAATTGT
TTGGAGACACGAAGTCAAGGCTTACCCAAGTCTGGCTTTAGCTCAGTAGGCAAGCTTAAT
TTCCGTGACATCTTTGCTGGAAAAAAGAGAACATCCCTCTTTACAAACACACGTCTAAGC
TAACACACGATGCCATGCAAAGCTAGATCACTAGCATTGGACTGGGATTGTGCACAAAGC
CAAAGTACACAAAACGACAAAAAGGCTGTGGAACAAGTGGCAGGGGATTGTTTTATTGAC
TATAAG
>NODE_315_length_492_cov_7.727642
TAACTCAACCGAACATCGGGCTCAAATAAGGAAAAATATACAACAGTCAATCAATGATGA
CAAAAAGTATCCGGAATACATAACAACAAAAGGAAAACTGATGATGCCCAGTGAATTACT
TAGATAATTGTAATGTAATATGAACCCAGGAAACAAATAAATTCCATTTCCAATGAATCC
ACACAATTCAGTGAGCTACTCTCCTGGTCCATTTAACTACACACATGTGTACTATAATGA
GCTGTAGACATTATGCCTAATTATGTATTAGACTGTGTTAGAGGGCCTAACAAAAGCTTT
TGAAAGGGACAATTACGTTTGTTGCTTAGTTACATCGTTAAAAATATACCAAATCAGTGC
AGATTATAGTGGGCGAGAATGCACATGTACACCACGAGCATTGTTGCCAAAATGCACAAA
ATTCAATTCATTAGGAAAAAAGAAAACATTTTTGCTTGTGAAAAGGACAGTGGCATAAGT
GAAAATAAACAGTTTTTAACTGAAGTGTGTTCCTATGGGTAACTAAAGTCTTTGTAAAAA
AGAAAAAAAACATTTGTAAAACAGTGGAACACCAGCCAAGCAATGGTGACAACTCATTTG
TTTTTTAACAAAAGGCAACTTCAATAACattttata
>NODE_316_length_622_cov_7.036977
GAGCCACATCACTGCAGTGGGTTTGGGGGGGGACAGAGCTGAATGGGGCTGCTCTTTTGC
TCGCTGGAAACGGGAGGGGAAAAAAAAGTACACTTGTTATCTTGTGAACCCTCAAACATG
TAAGATAGGAATCTCTTGAATGTCAGCGACAGAAATGGAATTAACAAGAGATCTTTTTAT
TGTCACAGAAGGTCATTAGGCTGCCAATCGGGGTAATTATGGAAATGATCTCCCCAGCTC
TTTGGAATGTTTTCCTGCTTCCATAAGGACTTGAAAGTGTTCAATCAGCCTCTCTCGTGG
GAAAGTTCAGCCATAACTGCAAGTGTACCAGCAAAATCAAATTAAGCAAAGAGATTTCAT
TAGTATTTATAGCCCCGAGGCATTTGTAAAAGTATGGAGCAGCAGAGTAATGTGGAACTG
TGGAGGGGAGAATTATTGCTTAATGACAAAGGCCATACCTAGAAGACATACACATAGATA
ATGAATAGGAGGCATTGATTGCATCTTTAAAGAGGATTCTTGAGGGATTGTAAAATATTG
ATGCTTGTGTGGCTGACTTTGGACTCCCGGCATGATGGCTGTGAGGGTGGTAACTTTGTT
TGGGTGTTAACACTGTTTAGCTGTTCAATTGATCATTCGGAGATGTTTGATCCTACAGTT
AAAAGCATCAAATAATGCAGTAATATGAGCAAAAATAAaacacaccaaaacagtcatggt
taaaaactgactattttaaatttagccagttgctaaaggttgtttt
>NODE_317_length_346_cov_6.286127
ACCAAGAATGTTTCCAATCTGCTTTGAGAAATATTTGAAGAAGAAAAAAAAAAAAACTCC
CAATAAAACACGTGTGAACGACGGGGTAATTGTGGACAAATGCAGCATTGAAATTCATTT
TCAACTCTTTACACACCATTTCAATCTTATTTTCTGCCTGTTAACCACATCTTGTTGGTG
AGGGTGGGCAAGACTGGCCAGTATTGATGGGTAATTGTGTATAATTCACTCCGTACACAC
GATTTGCATCAATACAAATCATTTTTCATTCTGTGCTACTTAAAGCTCAACCCTTACCAT
AGAGTCGCATTTAAACGCTCATTAATGGAGGTGTCCAAAGAGGTTAACATCTGAAATCCA
GCGCTTTTCAGAGAGGGAGGCAAACAAACCTGCACTTACAGTGCCACGCATTAAGATGGC
AAAGAGGATAATGAGCAGAGTAGATTTTTAACATCCTCCTTTGAATTAAAATTGAATTAG
GAAATGTCga
>NODE_318_length_610_cov_7.940984
GTCATTGTCTAACAAAAGTAAGATCTCTGGGGTAATGATATTAACATTTTAAGCAATCAG
CACTTTGAGGCTGCACATAGAGTGCATGTGTTCTACTTAATGCTTGTGTTCATGCGAAAA
GATTTCTGAACCAGCTGGAGTTTTGTGGTCCTCCCCATTGGTCATTGGTTTGCAGGCCTG
GTTCAGTCAGAGGTGATTGAATAGAAATATTGTTTTTTTTTTCTTTTTTGGGGGGGTGGG
GGGCATACTGATGAAAGGTTGATTGATATGGTGTCAGGCGCTCTGTGATGGATTAAATTG
TGTGTGCAGACATTGTGGCCCTGGCCAGTCATGGCTGTTGCTGCCTTTTCCGCCAGCCAC
TGCTGCGGCAGCTTTAAGAAAATTTGATTTTCGCAGCTCAGAAACACACGGCAGCCCCTT
TCTCTCCGCTGCCTGACTTCCATTTAGTTTGAGAGTGCACAAGTGATTCTTTATTGGATG
AAATCTGCGCCGGATTGGATAAAGTGTTAGAGCGCTGAGCCATCTATCACTATCACCGCC
CCAGCTCCAGTTTCATTTTAAAAGAAAAGAATGAAAGCAGAAAAAACAGAAAGAAGAAGA
AGAAAAACAGACAGCCATAGGATGTTGGAGATTTGAAAATTAACTGTGGCAAGGAAAAAA
AAGATCTATCCTCCAACCACTAAGCCTGTTTCCTCtgttggaggataccaagcttttctc
tgtagagatgcccccgtgactcactagtctctca
>NODE_319_length_759_cov_5.911726
ATTAAATATATTGCTAATGATAGTAAACTCATTCAAACATGTTTAAACATCAACTTTGTT
AAACCTTTTTTCGCTTCTCAGGCCAGAGGGGACAGTGAGCTCACTCCTCGTCCTTTTTTC
TTTCTTTCTTTTTTTTTCACACAAGCCACATTACATTTTAGTCAGATGACATCACCAGGT
TGAGGCGCACACTCATCTCAGCATGACTGATGGCCTCGCTGTTTACAGCAAAGTCCCAAA
ACACTTCAAAGGCATCCTCAAAAACACGCTTGTCCTCTTCGACATAACTGATTACAGCCA
GCCTTGATTGTGTGTGAGGGGCATTTAGTCAGGTAAGCATCAGTGAGTAACTATATTAAG
CCAATACATCTTGTATTGTAAAAACTACACTCAGTAATGTCGTGTTCCTAAGTCCTTTAA
CATGCTTTATTAGGCAGCCTCGAGGTGACCATTATCTATCAGCCTGCTCTGCATAGCTCT
TAACTAGGACAATGTGGATCTCTTGTAATGCGCCATATGAAAAAAATCCCTCCCTTAATC
TATTTTTCTCCAGATAGACAAACCTTGATGCTGATTAATGGTAGTTAAACTCACAAGCAC
TCCGTCAATGAGATTGCAAATAGATGGTAATGTATTAGAGTCATTAAATACGCATCATTC
TTTTGGCATGAAATATGTTGACCCCAACCTGATTATATACATAATTAAAACTGCTCAACA
GTTTCTGAGCACGGAGCTACAGAGCAGAGAGAGAGCGAGCAGGTCGACAGGCAGGAGTCA
TAATGATACACAGCAGCCACGTCACTTATttgggtcatttgtcatttccgcccagcatta
tttcagtgcatataaattgcacattttatcagcttcccagttgcgtcttggagtgctaga
gac
>NODE_320_length_532_cov_5.795113
AGCTGGCGGAATTACCCCCATGAATCATGCCCATTGTGATGCCTACCCAGGATGAGAACA
TGGAAAGGAATTAGGTATGGCAGAGCCTTATCAGCTTCCTATTCAGAACTGGTCGGCCGG
TTGGTGCAAAGCAACCTGGACAGCCTTTCCCATCCTTGCTCATGTAGAGTGTCCATGAAT
GTGGAATTCCTCCACTGCCATGTGTTGTTACTTAAGGGTGTGCTGCAGCCAAGTTACTGC
GCACTTTTCCATCCACGCCCGTCCTCCTGTCTGTGCACTTCCTTCCCTCCCATTTACCCA
GAGATCTTTGTGGTAGGTCCTGGAGTTCAGGCAATATTAGGTTGCACCTCTTAAAACATG
TCAGGCTTTGTGGTGAAAATTAAAGAATGGAAAAATGATGAAATGTAACATTTTGCTGAA
GGCTTTTTTCACTTTCGAGCTGTTAGAAAAGGGGAGAAAAGATGAGACTGATGGAAACAC
ATTGACAAGTTTTATCATACTGGGTTTATTTTTCATATACAACCCTCGTTATTTCCTCTC
CAACTGTTCTTTGCAGAGTTTAGGCTAAGTGGTATATCTTGGGTGGCATCTTGGGATTTG
AAAGCACTACTAAAGTGAAGAAGACCTGAGGAATGAAGTATgtttacagaacaatctcgg
gggactgagtatatca
>NODE_321_length_907_cov_5.174201
TATAAATAGCCCTAAGAAGAGGCACAAAGACAGCTCATGGGGTCCGAGAAGAGGAATTTT
GAGGAGGGGGGGAAGGTTAGGAGGTCCGAATGGGATTTGATTGCTTCAAAGTATTGCTAG
GATTTGATTGCTCCTTGTCTTATTGTGAAGGTAAAAGGGAAGTGAAGGTTGTCCTTATTG
AGGCAGATTTGGCTTACAATACAGGGTTAAAATTCTAAATTCATGTTTATGCAAATTAAG
GGTTAAAAATTTGGTGTTAAAATGTAAATTCATACTTACTTTAAAAACATAGGGTTAAAA
GTTAATTTAAATGTACCTGAAAATTAAGGATTAAAAATAAAGGGTTAAAAGTTAATTTGT
AAATAAAGAGTTAAAAATACTTACCTGTTAAAAAACCTGAAAAGAAGAAAATACTTACCA
GAAAAAACCTGTGAAAGTAGAAAATCATACTTACCTTAAAACCTGTAAAAGGAAATTCAT
ACTTACCTTAAAACCTGTAAAAGGAAATTCGTACGAACCTGAGTGGTATAAAAGGCAAAA
TTCAGCCAGCCAGCTCAGTTGAACTTGGACCATCGGAGGGGAAGCAGCTCCTGAATCGAG
CGCATATTGTCCAACAGAAGAGGGTGTGCCAAGCCTGAAGAAGGCCTAGAAAGGCCGAAA
CGTCGCGGCGGCACACCAGGGGGGGCCCATGTTGTAAATAGTTCATATTAAGGGGGGTTT
TTTGTTAAGTTTCCTTTGGGGGTAGGACAATTAAAATTGTGGGATGAGGGTGAAGACCCT
GACTGGGGGACCCTTGGGAGTCAAGTGCCCGTGCACTACCGGTCCCTCTCAGGGGCCGGG
CCTGTGGCCCTTAGGGGGCCCAAACAAACTAATCTGCCTGCGCCTTCTCCTGTGGGGTCC
TGCTGTCGGGGACCCTGGCCCTCTACGTGCGTGACTGCCGTGCGCATACCAAATCTGGTA
ACTCTAGTTTAGCGttgtgttgtctgagagggcgaaatgtccctcagatccaaattgcag
tctgctccagggtacaaatgcccctgtagag
>NODE_322_length_413_cov_3.636804
TCAGTAACTGTCTTTGGTTAGCAAACAATCGCTTGTACATTTCTGTTTAACAAGATTCAG
ATTTCAAATTGAGGATCTCGTTGAGCTTGAATGTAGATGCAACAAACGAGAGCTTAGTCT
TACTTGGTTGTTGTTCAGTGCTGCTGGTAATTCAGACATCTTATCCTTTGTCACGCTTGG
CATCTTACACATACTTTTGGGCTTTTACAACATATTGAATTAGATTTCTGTAGCTTAAAT
ACACATACACACTAATGTTTAGCTAAACACATTTTGCCCTCCTGCCCCCTTCCTCTGTCT
CTTTCTCTCTCTTCCTCGTTTTCCCTCTCTCCCTCCAGCAGATAAAGCCAATCTTGGGGC
TGGCTCCTGCCACAAAACGTTCTGTAATAGTCTAATTGTGGCTAATGGTTTGTGCAGCTA
ATTAAAGTGTATGAATTACAATAATCAGTCAGCCGCATGGAGGCCATGCCGCCTCACGCT
GTTCCTCCAAGCGTGGAAGGCCAAGACCAAAGCAGGGGGAGTGTACTTGGGGGTTGGGCA
CTAAAGGAAAAGGTGAG
>NODE_323_length_574_cov_4.947735
AGTAAAAAAAAAAAGGCATATGCTTTAGTAGACACAGACATGCAAAGCATTTCCATTCTT
GCAGACTTCGTGTGGGTGAGTGAGCAACACTCCCTGCTCGCGTGGCAGGGAAAGGAGATT
GCTGGATTGGTCAGGGCAGGGAGAGATCCTTGTCGGTGACAGCGTCGCTCCAGCGAGCTC
AAAACCACAGTAACACAGCCGAACAATCCAAACACACCCCACCAATTTTTAATTTCTTCC
ATTAGAATTAATTATGAGGCCGAAGGCAATTTGTGTACCCTGTGTTTAAGACTGCCTACT
GGATTAATTAAAAACTGGATGCTGGAAAATTAATGTGTGAATTGTTATGCCTTGCTATAA
TGAGCCATCCCATGCTATTACATAGTAGTGTACTATACGATCACCTTCAGGCCTCTGAAC
ACACAAGGTTCATTAAAGAGCACAAACCTAGGCACAAGTCAACTTAAAGAATGCCGACCT
CAGCACATATTCAACAGCGTACACGCGAGCAGCAAGACATTTAAATTTTCACCCAAAATA
CAACAAGGTGAGGAAGTCTGGCTTAATGATTTGGAAGAAAAACACATCTGTAAATAAATG
ACCTCAGTAACCTGCTCTTAAACCTGATAAAAGAAGATAGAGGAGTAAAAGTTGCTGTGA
TGTCAATTTTGGCTCAGAAATTGCTCGCAGCTTAAAAGAAAGCAAAACACATTGGTtg
>NODE_324_length_777_cov_2.947233
CGTAGCGTGACTTCTTCTTGGGCATCTTCTTTTTGCCCTTCTTGCCGGCCTCCTCGGCCG
TGCCACTTCCTCCGCCAGTGCTGCCATTGTCGTTGTCCTCGTCCTCGCTGTGCTCGCTCT
CTGCATAGTTCTTGGCTCCGCCCTCCAGCGTGCAGCTGCGTCGTGGCCTGGAGCTCTCAC
TTTCACGATCTCCCCGGTCCCCGTCCTGCCGACGGGACTTACCGGCCTCTCTTTTGTCCC
GGTCCCTGTCTCTGTCCCTGTCCCGCTCTTTCTCCCGTTCCTTCTCTTTGTCGGCCGTCA
TGATCCGCCACGTGCCTTCCTCAGTCCTCTCACGGCTGGGCCTCCGTGAAAGGTAGACTG
TGAGCCTGGGCTTCAGTCTTCTGAATTTACCAGTCAAATCCAGGGAAAATTTGGCCACAC
CAACAACCCCAGTGTTTCAGAAAAGCTGTGGACGAGAAAAACAAGGACAATTAACATCAG
CGTGCGTCAATACCCATCATCGTTACAATACAGAAGCTGCACGTTCTCAGTTTAATTGCT
GTTTTGTAATGGAGGAGATCTTTTGCGGGTGAGAAACACAAGATTAGTTCCTGGAGATGA
AGCAGCTGTGCTGACTCTTCTCAACATCACAGTAATTGTTGGCATTCCCCTCCACAACTC
TGTATACTCTAGAGAGCACTGAGCAGCTTTATCCAAGAACAGAATCTTCTAACTTCCTGC
TCAAACGTATTTCCATTCATTCAGAGAGGTGCTAAAACAGAGTTATTAAAGGGTAACAGA
GAAAAGTAGGAAGACAAGTGCGGCTGGTAAGGGGAAGCCGTAACTGAATAAGGTACTGCC
Gtattgaagatgaggcacgcggccaacacaattactcagagatgacgaactgagggtttt
gccgctgtttttgtagtttgt
>NODE_325_length_666_cov_6.280781
GTTCATCCACCTTTGTTGTTTTTAATGGCTGCCACTTTTCCACTCCACTGTTTTGCCGGA
GAGCTCGTTCATTTGGGCAGCTCCTCTAGAGAATCAGTGAGGGGGTCCATTGGTGCAGCC
GCGCCGATGTCGGGCTGTTTCAAACGCTTTATTGTGTTTTTCAAGGCTTGCCTCTTGTTG
CAGAACCAGACGCGCACCACCTCCCTGTCATAGTTCAGTTTCTCGGCTATTTCCGTCATT
TCCTGTCCGGAGGGGTGTGTGTTCTTCTCAAAGTGGCTGTTGAGGATCTCGAGCGCCTGC
GGGGTGAAAGAGGTCCTCCGCTTGCGTTTTTTCGAAGGCTCGCTGCCGATAAACTCAGTC
AGGTTCTGCATGCCGGATCGGTGGCGGGCTTCAGCCTCGGCCATCCAGCGCTCCAGAACG
GGCTTAATCTTCTGGGCGCTTTTAGGGGTGATGTCCAACTTCTCAAACCTGGCAGGATAT
AAAAGGCCAGGGTTCAGTTTGCCTGTCAGACTGCTACCTATAGTGTTCTCTTGGGCTTCC
TGTGGTAGGAAAAAGTGGCTTCTCAGGATGGTGTGTCTGGGGAGAATTGAGAAAAAAGAA
TCTTACTTAGGTGCCCTGCCAGAACAAGGGATAAGCTGCCTGCCTTTTAGTCTCCTCAAC
CAGAATGCCACAGGGACTGAGACTAACATCCAGGTGCACATCTGGGACAAACGCCTCTGT
ATTCTGCACCTGGAAACACCTCAGCTGCAGCAGCTGGAGGTGACGGTTGCCAGCAGCGTG
TTAATTTTCTGGGCgaggttgtggttctct
>NODE_326_length_295_cov_8.196610
AATTTATGTTACATTCAACAGTTTCATCAAAACAGGCAATTTCGTGCTGCAATATAAGAT
AAAAAAGTGTATCCAGCGATGATGGTGTCTCCAAAATATGTAACAAATATGCCAGTTGTG
CATTGACTTTCTAATAGAGGGCAAGAGTGTGTGTGTTTTCTGCTGGGATGACTCTTGGTT
CTCTCTTGTCTTTAGATACCAGCCTGTTGATATCATTCAACCAACCAATCATGTATTGCC
AGCCTCATTCGGGGATTCTGATTGGCACATTGTCACAGGCAACTCTCTTACCACCACCAA
TGAGTCCCCACGTAGAAAACCCTCACAGCATGAGCTGGAGAAACAGAGAATGCCAGGTGA
CTATTTTCTTTCTTCTCTTTACCCTTGTTGTGAAGACTGACTGGGCGCCCGTGCCTTTTT
TTTTCTTGTGTCCccccct
>NODE_327_length_721_cov_3.907073
TCAGTGAAATGCAAATATTAGATAGCGATGCTGGGAGTTTGCGTTTAAAAATGTTGTTAT
AAATTCATAGAAATACAGAGTTACTAGAAAATGGAAAATCAGACAGAAGCCTAAATAGAC
ATCTATTTTAATGTTGTATCTTGAATAGAAGGCATAGAGCTTTAACTGCAAATAAGAGTT
TACTTAATTTTAAGTCAACAAAAAAATGCACAAAGCTTGCATCACAACTAAAGTAAATAA
TAAAAACTTCTTCCCTAAACTTCCTTAAAAGTTTAAAACCCACTTTTAAACTTTTTAACT
GCAATGATATCCAAAAAATATGATTTGCCATAAAGAGCATGAATATTTGTGATGTAGCCA
GTGGTGAAAAATCCTTTTGGGGATTTCGATATCTAAAAGAGAGAGGTTTATACATTAGCG
CTGTAGTTGCAAAACACTGTTGATATTCAAATGATTATTGTGCAAAATCTGGGATAAGCT
TCTGTGTGAGAGCTCTTCTAAGTGCCTACAACTATTGCTAATTCCCCTCACCATTGTGGG
CCGAACAAAGGCCTTAATCCCATTTCACTTTTGCAGAAGGCTGGGGCTATTTTCCCTCTC
ATAAACCAACAACACTCCCCCAAGCCAGAGCTGAGAGGTTCTGAGAAAGGGGCCAGTGTG
TGTATACTTCAAGGCTTTTTTGTCCAACTTGGCTAGTGCTCTGCATAAACTTTTAAGTGG
TCCCAGTAGGCCTCAAACACCTTTTGGCAGAAAAAATAAGCTACCACAAACTGTAAAAAG
GAAACCAAACACTCTCTTAACCTGGACAATACAAAAGAAAAtatatgaagtcttttatta
ctcagactgggtctgggctgcaaag
>NODE_328_length_389_cov_2.884319
CCGTCTCCCTCCCTCCGTCCTCCTCCTCCACCTCATCCTCCATCCCTCCGTCCTCCTTGT
CCCTCTCCGGCGCCTCCTCCTCCACCTCCAACCCGCTGCTCCACTCCCAGTCTCTAGCCG
GTAGCTCCCACCTCCTGCCCAGCGCCATGCAGCAGCACATGGACCTACAGAGCGACGCCC
TCAAGTCGCTGGACCCCCACTACAACTTCAACCACCCGTTCTCCATCACCAACCTCATGT
CCAACGAGCAGAAGATGGACCTCAAGTCCTACCAGGACCAGGTCATGGCCTACAACAGCT
ACACCAGCGGCTCCCCAATGGGGGCCAAGCAGATCTACGACAGCCCGGGTCCGGCCGCGA
TGGACTCCGGCGCTTATTACCAAACTCTGTACAGCCGCTCGGTGCTCAACGCCTCCTAAT
ATGGACGCTGATGCCCGTCTGCAGAGGTGAGCCAAGATGGAGACTTCTGTTCCTAAAATG
GACACCCAACCTCTCGCTatcttcctctttctttccctctctggcctggctca
>NODE_329_length_540_cov_6.881482
TGTGTGAGTGCTTCGTGTGTGTGCTTGCCCATTTTCTTCAGTTTGTCTTCCCCTATTAGT
CTGCATGCACATTTCTACAACTGTTTGTTTGCTTATGAAAGAGGAGACACATTTCTCTCT
TATAAATCTAACCACTATATACCCACAATGCAATATGTACATATGTGTGTACATATTGTC
AGTGTGTGCTGTCCATCAAGCCACACACATAGCCGTACCAAACCATTGGCTTGGTTGCTG
ATGATGACATATGAGTTCCTGGCCTTGGTAATGGCTGTTAAATCTCATAATTACACGCTT
CTTTATTGCAATGCATAATGACCCCACAGCACTATTGGACAATTAATTAAGATTTTCAGC
CCAGGCTTTTTCAGGCCCAGACGAGGAGGTGGAATGAGGTCTAATGTTCTTGTCTTCGAG
CTACGACATTAAAGCATGGTGCTGTAGGAAAGAAGGTTGTCTCTCTGTGTGCATTCATTT
TCATCTTTGTCTTCCTTTCTGTCTGTTTATGTCTCTATCTCTCACTCTCTCTGTTCTCTC
TGTTCTCTTTGCTCCAATTGTTGAGCCCTTCCTCTCGATGCTTGTCCTCGATGATGATAT
TGGAGACCATATCTCTAATCTGTGAATGGTAAATTAATCCCTGTGGAGTTTTTGTGGTCC
TCTCTCTATGGAAAGCTACGGGgg
>NODE_330_length_383_cov_4.697128
AGTGTAATGGACTAATAGGGACGGATAGAGGGAGCGAATACAATAATATGGCTGTTTAAC
ACAGACTGGCTATTCTCAGGCAACCGGCTAGTCTGGAGAAACTTACCCAGAGACGCGGTC
CTCATCCTGGAGAGCGTCCGGTCCACACTGAGGCAGACTGAGCAACAGCGATGGTCTGTA
CCGGTCAAGTAACACTTACAGCCTGCAAAGAGAGAGTCAGACGAAGCCTCGCCGTCAGTG
CGATTATATGTTATGTGCAATATACTGTCAACTCCCCAAAACCATAAAACTTACTTTAAT
GGCTACCACGTGACCGTTTATGGCCAGTGAGCCTATCTGGCCGCTCTTCGGATGATTTTT
ACGATCTAATTCATAGACAAAACCCCCATTCATTTAGCACCCAAATGTCAGAGAGCCAGA
ATCGGCCCTAATAAAGTTTACAGCTTGAAAAGTCGAGCCAATTCCCCAGGAATAGCTCAG
GAGCCCCGTGCGCAAAGGggacgcccggcccctgaagcctgtttagt
>NODE_331_length_454_cov_2.522027
GAAAGTTCTTTGAGGAGTGCCAGGACAGTAATTCATTTTACCTTAATAAAACCTTGCTTT
TTTTAACAACAACTAAAAAAGAAATTTCCATATTACTCTTTAACAGTAACAGAGTATAAG
AGTGCTTGTGACAGGTCTGTCTAAAGGCTTGCATGCAAACTGGCCAGAGAGAAGTGATTG
GCTGAGACTTGGCACAGTGGACAGACAGACAGACAGACAGACGAGAGAGAGAGGACACAA
CCCACTACCTTAATGAGCCGTCGCTTTATGAGCTGCTGGTCAGCGGAAAGAAAGCCATGA
TTGATCTTAGGGAAGACCATCTGAGCAGGTGTGTGAGGTCAAGAGGTCGGAGATCAGAGG
TGAGAGAAGGTTGAAGAAGGATGAAGTCCCAGAAGAGGAAGAAGGAGGAGGAGGAGGAGG
AGGAGGAAGAAAGAAGCAAATGCAGAAAGATTTTGTTAGAAAAGACCTGTGTTCATGAAC
CCGGCTGCAGCaccttcacagatgagaaacccacacttttccagcactttttcggaagtt
atttcttcggagcccataattaccgcctccggggttgccatcgagccacaatccccct
>NODE_332_length_505_cov_6.160396
AATGACACTACATGCAATTTTCTTTCAAGTTCCTCCCCTTTTGGTTTGCAGTTTTCAGTT
TACATGCTGGTTTAACTGTCGCACTCACCTTGCTGCTCCTCAAAAGCTGCCCACAACAGG
TGGATGGCCGGCTTCTTGGGCAGGTGGATGGTGCAAGCCTTCTTGTAGACATGTCTCACA
CCATCAGTGCTGTAGCCCTCTAGATATTTTGCATACTTCAGAGTGAAAAAGAGAAAGCAA
GTTGGAAGAGATGCAGGAGAGGACAGAGACAAAGAACAGAGGAGAAAGAGAAAGGCAAAA
GAGACAACACATTTTAAACTAAAATTTTCAGTTGACAGAAACAGTGAATTTCTTCATTGA
CAAGATCGTTTTTAGAAATTTTCTGTGTAAACCCATCAGCACCTTCATGGAACCAATTAG
ATAAGTTTCTGTAAGGTAGTGGGAGACGAAGAAGATGCAACGTAGTAGTTGGCAAATGCT
GCAGTCAAATCTTGTGTGGCAAGCTGGCCATCCCCTAATACAACAGATACAGTCACATAT
CAACGTTACACGCAAAGAGAGTGCAGGACGATTTACTGTGTCGATGTGATATCATCGTTG
ATGGGGGAAGTGCAGGGAGGTAGCAGGAGTGAGAGAGAGGATAAAGGTG
>NODE_333_length_591_cov_4.673435
AAGCACTAAAACAAACGGGGATCAGCGTTTTCTTTTTTTTTTATTTTGATGGTAACATTT
CACCTAATGATGAAGAGCGCATTTTCCACGGTGTAAGCCCACCACGCAGATGATCCCACA
GAATGAGCTGAGACGGATTCAGGCTCCGCGCCTCAGTGTGTGGAGCAGCTGACTCCCTCT
CTCCACGTCCAGATGGCTCCTGCACACAGATTTGCATTCATTTTCCTTTAATATCTTCTG
AAATAGCGGGGCAGCTGCATTTGTTGTCAAATACGGTTTAAAACTCCCTTTCAGGACAGC
ATCGTTACCTACGTGACGGGTGTGGAGATCCATTTTCCCTCTCCAGTCAACAGTATCAGA
TCTAAGAGGATTTGTCTCAAAGTCTCCTAATTTGATAATCAGATTTAAATCGCCTTGGTG
CGTGTAATCAGGGGTTAAGTTCTAATAAGCGACTTGAAACTGTGCAAAAAAGCATAGTGA
GTTCTGTGCAAAAAAGATATTTGCAATCTCGGTAGAACAGACAAAAAAACATTTCCAACA
TGCGCCTCGGTTTGTCTCATGTAAGAGAAAAATACAATTAACAAAGAGCCCCTCTCTTCC
CTCTGAGCCTTCCCTGGTATTTTTTATTTATTTATttatttattttgtggccacaaattg
aaacttggatttctcttaaataacaaaaaagtaagaagaagaagaagaagaagaagaaga
aatgtacactctcat
>NODE_334_length_378_cov_1.984127
GCCTTCAGTTTCATGAGATCTTGTCTTTCGTCCTCCAACTTTTGCTTCCATTCATTTTCC
ATCTCTTCCCTCTGGCTCGTCATTTCAGACAGCAAACGCGTCATACCGACCTGTTGTCTT
TGCACCATCTCGGTGCAGCAATCCATGGTGTTTTTCTGACCATCAAGTGCTGCAAGCTTT
TGTTCCAGTACAGTGTGTATCTGTAGTGCAGCTTCACTGTTTTGTTGTAGCCTGTCCATT
TTGTCTTTTATGTCCTCACTCATCCTTTCATGAAGCCACTGAAGCTTTTCCCTCAGACTT
TCTATTGATTCCAGTCTTTTCTTGACTTCATCTTCTTTCACTGTCAGCTCAGACCTGTCT
CCTTCCATTCTGTCTGATTCATTCAGCATTGCATCTCTCTCTCTCTCCACGTCAGCCTTC
ATCTGACTGACCTGCTCTCTTTCTTCTCTCAAGGTTTTCATGATAGCGTCAATCTCTTCT
CCCTTCTTTTTGGGGTTATTCTTCtgaacttccacttcatct
>NODE_335_length_582_cov_6.616838
AGCAGGTAGGCCCCGCTCTGGCTCTCTCGCTCAACGCAATCCTCCACCCACCAACCGCTA
CTGTCCACACCGACACCACCAGCAGCAGCACCCAGGATGGACGGAAGGAGGAAAGGAGGG
ACCCGGGGAGGAAGAGAGGACAGAAAGGAGGGATGAAACTGGCCTCTTCCATTCGGAGAA
GGGGTGTGTGTGGAGGCAGAGAAGAGGTGGAGATAAGTGGACAGGAGGGAGGCTAAGAGG
AGGGAATAGATGGGGAGGAAGAGGCCCCTGTGCTATCCGGAGCTGTCTGTTTCTGTCTGT
ATGTCTGTTCTCACACAGTCGAAATCAATTTGCCATCAGGACTGTCACTGTGGAACAAAG
AGAGAAGGAAGCTTGCCAGGTCGGACACACTCAGAGAGAAATGGAGAAAGACAAGACAGG
CACAAGGAGGCAGGATAGAGTTTAGGAGAAGCGCAGGTGGGGTCAGGAAATCTACTTTGC
CCCACCTACAGCTACAACTCCAAACACACCTGCCGTTATCAGGAAGATTGGACTTCCAAT
TCCCTCATCAACACTTGTATGCAGATACGTATGCCGTTTAGAAATTGTTGCACAAATTGA
GAAGCTTTATCCAATGTTTGCCCTTTCAAACAACAAAACCAAGACGTTACTGTTGATGAG
AAAATCATCAAGCCATCTCCTGAGCTGGAGGGATGTAATATTAGATTAGTctgttggggt
gaatac
>NODE_336_length_362_cov_7.372928
TCCGTCTTTTCTTCTTTTTAAATCTTGATGAGTGATGCAGGGAGGAACGGAGATGGGGTG
GGGTTGCTCTACTTGCATGTCTGGCGGATATGCCAGGGCCATGCTAATAAATGACAGCTG
ATTTATGCGTCTGTATTCTTTTATTTATAAAAAAATAGCAAGCGGGCTGATTTCTGATAT
TAATAATACAAGTGGATCCACTTTGATTAGGCTTCTGTGGAGAGCTGTGCATATTCAGCA
TTACAATTAAAGCCTCTGATGTGAAATAGGAATGACACGCTAATGAAGCGAGCTAGCGAG
CCTGAACCGCGACTGTCCAACAGCATTACGGCCCATCTCGGATGAAGAGTAATTATACGA
GGAACACTGAAATGTCATTAAAAATCTTCAGTAAGTGATTTAACCCACCATTCCTCACTA
ATGCTAGATATTTCTTTTTGTCGCCCCCCCCCAACCCCCACACGATCaactcccaaggtt
ttcctcttttaaaaaaaaataaaaaa
>NODE_337_length_835_cov_9.850300
CAAAAGCGCGGGGCTCGATGAAGAAGACAACACGCTGCTAGCTGTGTTTCATGGCTCTAC
GGTGCAGAGCAGGCCATATATCTCCAGCGTATTATCAGGATGACTCCTGCTGGCCACCCT
GTCACAGGAGAGTGCTTGATATAAACAAGAGATTGCTGCGACACCCAGTAATCAATATTA
GGATGGTTTCAGTACCAAACATCATTTGTCTCTGCGACCATTCCTTTGACCAAACGAAGC
ATTAATTCAAATCATAAATCTGAGCTGATTTAAATCCGAGGAGAGTGAGGGAGGGAGAGA
GGCCCCTGTCTCACTGCCTGCCCCTAATGATTTATTTTCTACATTTCTGCGAGCGAGAGA
TTTGTCCATACTCACTGACAGGTCACCTTCAAACGCCAGTGGCAGACTGTTCATCACCAT
GCAGACGAGCATCTCATCGCTGCAAGTAAATATTAAAGGAAAAGAATCCAATTGATTGTG
GATGGGGCCGAGAGGCGTCACTGCCATATATTTCACTCAGAGAGCTAATGCTGTGGCCCA
TGCACCCACACCTAGAACTGCTCCCCCTTGCCAGAATTATGATTCTACCGGGAGCCTGTG
TGGCTGGCTGTGGGCTCAAGGTTACAATTTAAATTGTAAAAAGATAAAACAGTTTCTTAT
TAGCTCCATTGCCATAGCCTTGCTGTTGGTACTCACATTTATCTTTATTTCTGTGACCTC
GCAGGCTCGTATTCTCTTTTTTACACACTCCATTCTCTCGGAGTGATGACCTCACACTTT
ATGCATTTTGCATTGTTAAATCTGCTTAGAAACACATCCTGTTTTCAACTTGCACACCAT
AAGCGCCGCGGTGTCAAGTATTACTGCAGAAATGTATTCAGGAGtcaagtcatttattac
agtaagtgaatcaaaacctcaatttagcaaccaaagctgcggggattacatttggtttat
aatttggaatgggctcatg
>NODE_338_length_345_cov_7.197102
CCACCACCACCACCACCAACACCACCCCAACGTACACACACACACACACATCTACACGCA
TACACATTAAACAATACTCTAATTACAACATTTATAACTCCCCCTTGCCTCCTGCGTCTC
CCCAACCCCCAACCCACAAATCTGTGAATCTGGAATTGAATTTAGCCCAAGTTGAGGGCT
GCGCTGGCATGAAAAGACTATTTGATTAGAACGGCAGTTGTTTCATTTGTGGTGCAGCAG
ATTGCAGAGCCTCTCTATCCGGTGTGCAATCTGTATTCATTACTCGGTGTAAAAGGATGA
TCCATGTCCTGACACCAGGCTCATCATTTCATGCAGATGCACAGCAGCTCCACAAGGCCC
TTACCAAGTCACCATAAAATGCCTCCTGCTGAAACCTCAGCAACACTCCTCTCCTTTCTG
CCCTGCTTGCCACTTTCTCTCCCCTCCCTGGTTTTGCTAGCTTATCGTGCTTCTTCCTCt
gattacttt
>NODE_339_length_493_cov_7.829615
AAGGGGTTGTTTCTACAGTATTAATAACCAAGCCTCACCTAAAAAATTAATTTGAAACTA
TGCATACAGTCGTGAATAGGAGAGGGTAAAACTATTAATTAAAAGTGGAACAGGTTCTTA
TTTTAGTGGAAAGTGGAAAAATTATGAGCCTTTGTTAAGGAAGGCCCAGGAGCAAAGCTT
TCATTAGCCTACATGCATGGCAAAAGCAATTCATCAACTGTAATTTTGCCTCAATGGGCA
AAAAAGAGGGATCAACCTCAGCATGCTATTTATGGAGATTTACGGAAGTCTGGGAAATGC
TAATGTGATTAACATTTATCTACAACATGTTTCGAAATGGCCCTCATGTCCATGTTTTGC
CTTTAAGATTAAGTTATTGCACTTGCTGGAGAAAAAAGAAAATTATGGAGTGATACAGAA
TCTGCTTTGCAGTGCAAGAGCACACAATGATGATTTTTTTGGAGAATTCTCTGTCACATT
AGTGGAGGATTTCTTCCCCCCCACCACCATTCCCTCCCCTCTCTCTAAATATCTCTCTTT
ATGTGTGTCTGTCCCCAGATGAAGGCGCGGCGAGCAGAGCGGCGCTTTTGTCCTACCGGA
GTGTCTCTCTCgaaaatgtgaactgttccacggatta
>NODE_342_length_535_cov_7.439252
TAATGAAGTCTTTAATTTGGTTATAGTTTATTAATGTCAGAGACACTCCGCCATTAATCA
TATTATAACGCCCCTGAGTGTGCGTGTGCTTGCACTAATGTGTGTATAGCCTGTGTGTGT
GTGGATGTGTGTCTCTTCACGAGTGTGTTTGAGCATATGCCTGTGTGTTTGTATGGGCCC
TTGCATATGTGCACGCGTATGTGCGTACATGTGTGTGAGAGACAAGTGTGCGGCTCTCCA
CCAGCAATAATATCGCATACATTTTAAAGGACCGTCATTATCGCCGTGGGTTACCCTGCA
GCCCCCCATCACAAACCCCACAAACCATTTTCATTCCAAACTCATTAATATGCAAACTTA
TTCAAATGAGATTGTAATTAAGCATCTACTGAGTGGGAACCCTTTTCATGATAATTTATG
ATAAACTCCTCGCCACCTTTGATTGAGATTGATTTTTGGCGCAGGCAAGCCGACCTGAAT
ACAAAGCTACACCTGAGAGACCTGGAGGGAGAATAACACTTTTAAAACAGCAAACTTATT
TCATGGCTGATTGTGCCACAATCATCTTGGAGGAGTAACAAAGATCTATTTGAATAATGC
ATTCCCACTGTGCTGGTGATGTGCTCAGCCTAAAAGAAAAAAGAAAAAAAAACTGGGCAT
ATCTGTTCTTGGCATCAAg
>NODE_343_length_469_cov_4.326226
CTTGTAATGTATTACCACCCCAGTGCCTCAAAACTACAGTGATTCACACATCCTGAGCTG
TCCAACTGTTTCCGATGCCAAAGGTCAATGGCTGCCTACTCTCCTACCGGCCCACACTGA
GAGATGGGAGGACAGGGTTTGCCAAGTCAGGCACAAACCCTGCTTTGGGTTATAAACACC
TCCGCCTGTCTCCCCTCCTCTTTTCTCCTCCACAGAGGTGAGTTGGGTTTGCACTCTGTT
AATCTTTCACTACAGGCCCTGCTCGCTTTTTACACTGGCCCACTGGAGAACAGAGGAGGA
GAATGAAAGAGGGGTAGTAAAGGACAAGAGTGGATAAAAGAGCAGGAAGAAAAAGCCATA
GAGAGGGCCAGATGGGCACCTTCACAGTCCATTTATCAAACCCAATGTGGCCCTCCCCTC
CCCTCCCTGCTGCTCTCATGTCCTAAACCCCCATGTAATTCTGTAATGATTTTCATTATC
ATATAATGACCTTACAAAGCCTACAGCAGTTTGCATGGTCAGTACAAAACTCGCAGCTGT
TCGCTTCCATGTTTGCTCGCCGGCTGTGACAAAGCTTTTTTCGTTTTTTGTTTTTTTTTC
TTTCGGTCAGAGC
>NODE_344_length_725_cov_3.300690
GATGTGATTTCAAATTAATCTCAACAGCTTGGATGTAAATATGAAAATGAGACTTGTTTG
GTCTCCCCCTGACAACCCAGAGCACTGCTGGCTGAGGTAACCGATATCTCTTTCCCCTTT
AAACTGCAAATTATTTTACGTTTATGAGTTTGTCTCATCTTCAAGGTCAAAAATGTAATT
TTTGCTCTTTCAAAGGGTTATAACCTTAAAAGAGAACCTCAATCCATGCTGATTAATGAG
AGACTCCTGCATTTGATGTTTCAACGGTGACATTTTAAACTTTAAATATTTTATATGCAT
ACCTATGAAAAAAAATGAAGATACGCATTCATGTGGAATAAACGCTATTGCAGAGAAGAA
AGGCTGGGCTGGGTATCATTTTAATAGAACAGTTAGAGTGCAATGGTTTTTCTTGGTGAT
TTTTATTTGAGGTTTTTATGTGTGCGCAAGCTGATTTAAAGGCACACTAAATCATTGGGG
ATGGGGAGTAGTGGATTATGCATTTAATCAAGGAGTAGGCCTTGGGAGAGTGGCTGGCCG
AGTCACCGGGGCATCAGTGAGGGGTTGGCTCGAACATGGGGCCCATCCTCTTTGTTCCTC
GCCATAATGGGCCATTTTTACATCATTTGTGAGGAAAAAATGATAGAGCATGTGCTTCTG
CTCCAGCTGTGTTCCTGCTGATCGCTGGAACTGTGCGACTACTGTGTGTGTTAAATAGAA
AATAACTATATCATGAGGCAGCAGTGCTTAAAGTTActtagatgtgatccgcatgagccg
gctctcatgataggctttttgcttagagcacaacatatgattgttcctgattattttgca
gatattccaccttgggatgtcgtcttctt
>NODE_345_length_1122_cov_4.681818
TAGGTTAGGGTTGTAGTTCACAGTTGTTTGGCGGGGGAAATTCAAGTAACAGGGATAAGC
ATGATAGTTGGGATAAGAATTTTTAGCATTGTAGGAGGTTAAGGTTTTGTAGGCGGTCAG
TGCCATGTGTACGGGCAGTAGCAACTAGTAAAGCAAGACCTGCGCTGGCTTCACAGGCTG
AGAAGGCCAGGAGAATTATAGGGGAGGCTGAAAAATTTGTGGAGTCTAGTTGGAGGGTTC
ATAATGAGAGAGCAATAAATAGGGATAATATCATGCCTTCCAGGCATAGGAGTGCGGATA
GTAGGTGAGTTCGGTGGAATGCTAGGCCTGCTAGGCCTAGGATGAAGGCTGATGAGAAGG
CAAAGTGGGTGGGGGTCATTAGGCAATTATGGACTTTAACCATAAGTTTTTGAGCCGAAA
TCAAAGGTTTTTCTTAAACTAACTGCCTATTCGGCTCATTCTAGGCCTCCTTGGAGTCAT
TCATAAATTAGGCCGAGGGTAAGAAGAATAAGGACGGCAAATGCTCAGGCAAATGTTAGG
AGGGGTGAAGATAGTTGATCTCCTCAAGGGAGGGGGAGGAGGAGGGCAATTTCTAGGTCA
AATAGGAGGAATAGGATGGCAACTAAGAAAAATCGTATGGAAAATGGTAAGCGAGCTGAT
CCTAAGGGGTCGAAGCCACATTCATAGGGTGAAAGCTTTTCGTGGTCGGGGCTCATTTGA
GGGAGTCAGAAGGAAATAATGGCCAGAATAGTGGAAAGTGTGATGGCAATTGTAATTACA
GTTGTAACTAGGTTCATTATCTTTCCTTGGATTTTAACCAAGACTAGGTGATTGGAAGTC
ACATGTACTAGCTTTAATACTAGAAAGATTATGAGCCTCATCAGTAGATGGAGATATAGA
GGAATAGTCAAACTACGTCGACGAAATGTCAATATCAAGCGGCAGCTTCAAAGCCGAAGT
GGTGTTCGGATGTAAAGTGGTATTGGATCTGTCGTAATAGGCAGACAGCAAGGAATGTGG
ATCCAATAATTACGTGGAGGCCATGAAAGCCTGTGGCTACAAAGAAAGTGGAGCCGTAAA
CTCCGTCCGCAATTGTGAAAGGAGCTTCGTAGTATTCTATGGCTTGAAGAAAGGTAAAGT
AGAAGCCAAGTAAAATTGTTAAGGCAAGGGATTGGATGGCCTGTTTTCGGTGGCCTTCCA
TAATGCTATGGTGGGCTCAAGTAACTGTGACCCCTGAAGCAAGTAGAACGGCTGTGTTGA
GCAAGG
>NODE_346_length_655_cov_2.706870
TGTGTACATTTATTTATTTAAATTTTTTACAATTTTTTTATTTATTTATTTTTTTACAAT
CTTTTGACCTACCTTTGCCCCGCCGCTGACCCCCGTCTCGTGTGCATTTCGCAGGAGAAG
ACGAGTGCCCTCAGCCTGAGCAACGTGGCTGGGGTCTTCTACATTCTGGTCGGAGGACTC
GGTTTGGCCATGCTGGTGGCCTTGATTGAGTTCTGTTACAAGTCCCGAGCCGAGGCGAAA
CGAATGAAGGTGGCAAAGAATGCACAGAATATTAACCCAACTTCCTCGCAGAATTCACAG
AATTTTGCAACTTATAAGGAAGGTTACAACGTATATGGGATCGAAAGTGTAAAAATTTAG
GGGGTAGGGAACGAGGTTTTCATAAATTCCCCCCAACTGCACGCTTTTTGGCTCCATCCG
TTCCATCCTTCAGTGTTAGTGAATGAAGAGGTTGGCCAAAGGATCGTATGTACTGGTGAC
TTATGATTTAATGAGAGAAAGAGATATCCCCCTTTTTTAAAGCTTTAAAACTGTGTTCGT
CCATTTAAGTTTCCTTGCTATTTGAAACCATTTTCATGTATGACTGTTGATGGCCATGCT
TGTTAATACCTCTGTCCTAGTAACACATTTCAACAATAATGCTTGCAATGACCATGCAGA
AGCCTTCACATGATCATTCGCATTGTGCATTGTGTTACCCATAGACGTCACATTTGGTTC
TCATCGACATTCTCATGTTTTGAACATTTATACACCTTTAAGCTTTATAGATGTGACGTt
tctctgacctgtctaacgt
>NODE_347_length_304_cov_1.582237
TGTTTAGTGTGACTCATTAGTTTTTGTTGGTATTCTGATATCCTGGTTTTTAATTTGTCT
GACATACTCATGGAGATGAGAAGGTGTGTGTGATGGTACTGTGTGTATTTTGCATCATGT
GTTTTATCTTGTCTAGTTTGCTTAGTGTCGCTCTGTGCAAGTTTTTATTGTCACCTGCCA
GAGGTTTGAAAATGAGCCTTCAGCTAACTCTGCCACAATGCATCCCTTACAAGATTAAAC
AAAAACTTTTGAAAAAATCTGAAATATGTGAGTGTTTCGTGACATGACATCTTAACCTTT
TTATCAAAAGTCAGATATCAGCCCGTATATTGGCAAAGTAATACACAATATCGGTCTAAC
CTGCGCgtctgcttatactcctcatgatgaatgagttttagatgaggaataacaaatatt
tgcagccagttggcttcttccaataatt
>NODE_348_length_702_cov_5.306268
GTCTCTCCTTTCATTTCTCCTCCTTCCTCTCCTTCTTTCACTATCAAGGAAACGGTACTT
AAGCGACTTTGTTCTTGGCTGTGATTTGAAAGTGAACACTGGTGTTCTGTGAAAGGTGGC
AAATACGCGAAGAGCACGTCTAGAATTTTCATAAAAGATCTGCTCAAAGGCCTCTTGTCA
GCTAAAACGACCCATTAAAGAAGTGGGGAGCAGGGGAAATGCATTTTCCAAATTGAACGG
TGGGATTTACAGTCGGTTTAACGCCACTGACCCCTAACACGCTAATGTTTGGTTCGTGTC
ATCAGCCGTCCCTCCCCATCTTTTATCACCTCCATTGTCGAGCTATCTATTTAATTGAAA
GAAGTTAATTGAATGAAAATGATCAACTAAGCTTGTATTAATATTGCTAATGGAACTTTC
TTCTTGGCCATGTTTGGAGAACGATGTCACGCTGGAGTTTGGGAAAGGCCCATTAAGGTT
TGCACTTAACCCGATGGGCTAATTAAGGAATGCTTATTCATTCCCAGAGTCAGGGGGTAG
GTCTGCTCCAAACCCATCGCCACGGGCCTTTTACAGCATTTTGCACTTGCCATTATTGCG
GACTCTAGTTGCCTAACGGTGATTGGCCAAGATTGATTGTAGCTCTATGAAAATAACGTG
CTTTAGAAAAGAACATTTCGATTGAATAATCTAGCTGCAGTATTATATGGAAATTGACTG
GCTGTGACTGTTATGGTGGACACATCACATCTTCATGCAATGACATGCATGAGATTATTC
AGTAGCTGTCTGGAACCTGCCATAGCAACAGGGGAGCCTCTTATGAACAGTTGAACAGCT
Gctgaa
>NODE_349_length_462_cov_8.458875
ACAGCTTGCCTTCATTTGAAATCACAGGATAAATTCAGAGGAGGCGGATGCCACAATGAT
CTAAGCTCAGGCACTAATGGTTATTTAATATGGCCATCAGCGGTCCCAAGTCCCCAGCAT
ACGGCACTCGCACAATAGCCTCCAAACCCTCTTTAACACTTATTTGAGATGACAGGAAAA
ATGAAACCGTTTGTGCTTTCAATGGAAAAGCAATCATTGGTACATTATACTCCGCTTGCC
CTATCATGCTAATGCCGGGTAAAAATGTCACCAAATGTATTTAAAGGCCTGATGGAGTGT
TGCCGTTTGATTCCTGCTGCCTGCCTGATTAATAAAAACCTTCAATTTGTATGTAAATGC
AACCTGGGGCTCATATCATCTGCACACCTGCACCTGGAGAAAAATAATAAACTCAAGTTT
AATGTGGCAATTATGAGAGTTTATGGGGATTGTGGGGAAGAGGGCGGCAGAGGAGAGGCT
GGCTTGATGAGAGGGCTCTCAGAGGGGAGTGGGCCGACCCGGACCAGCCCGCTACAGGAA
TGACCTGATGCACGAATATAACCTCAGCTTGCACAGCTTACCACAACATGCatgtttgca
caacac
>NODE_350_length_335_cov_4.525373
AATGGGTCTTCTGTTTGCTGCATCCGCATCTCACTCTGTCAAACTCTACCATGCGTCTGG
TGTGGAGGGTTGGTATGCATGTGTGTGCTCAGTGTGCACGTGTATCCATTTGCTCTGGGA
TTTGCTGCGTGTTTGTGTGTTTGCGAGTGTGTTTGACCAGGTCATTTAGTACTCTGCATG
CAGGCTTGGAACAGGCTGATAAGCTGTTTGCAAAAACTGGCAATTAAAAGTTGATCAGGC
TGTCAATTCAAATGGAATGAAATGGAACCAGAAAGTAATTAAAAGGATGGCATAAAAATG
ACAACAATTATATCTCTTAGCTTCCCATTACCGATGCACAGAGGAATTTAATTAGTTTAG
GAGCTCATATAGTGATTCATACAGTAAACACACAATAACAAAAAAATAGCAGTCACCATG
AAAACCAACAAACAAACAAACAAAAAAACATTAAAAATAGAAAAAAAAATCCActggtg
>NODE_351_length_523_cov_5.535373
AGTACTACCGGCAGCAGGCCGCGTACTACGGCACCACCAACCCCCAGTCCATGGGTGCAG
CACCACAAGCCCCTCAGGTACACCCCCGATAAGACTCTGCCCTCCACATTCACTTACACT
CAGTCGATTTGTACCGTAACCCCGCTTCCCCCCTCAGGTTTCCACAGGGTTCCGGTGACC
GCCGCAGCCGCTCAAACTTAACCAAAAACACTACTTCCTCCCTACACAGGTTTTTAGATG
TTTATTTTGGGAAGCTGAGTCCACTGTTTCCGCTGTTAACATGCAATGTATCTTCTATGT
ATTTCTTCTGCACAGGGCCAGTAATGTGAAGTGGACATAAAGTAAATGCTACATTGTCGA
AACAAAATCCTTTGTTAAATGTTTGGATGCAGACGCCTTGATGAAGATCTTAAATTTCCT
TGGTTTGAAAGTGTTTCACATAGATGGCAGATTACCCGGCGAACACGTCCTCCTTGATTT
TTTTGTTTTTTGTTTTTTTTCATTTTTTTTGTTGTTTATTTTTTCCTTTTTCTTGTAAAT
GCTTTTTGTTTTTAGTGAGGTAATTATACATATGGTCATTCCAGCCCTGTATTCTACATC
AAATGTGGTTAGAACTCATGTTTATTAAActgtagacattaccatgtaaatcatctcagt
tttaaaa
>NODE_352_length_394_cov_5.939086
TGATGTTGATGATGAAGTCCCAGGAAAGCTGTGAAATTCTTGTAAACTAAATGTGCATGC
ATGCTGTCTTCATTCGTACGCTGGTCAGAACTGTTACCCGTCAATTTAACCTGCACAGTT
TCCCTCTTCTTCTAGGGGAGCATGAACGCACACACACACATAGGTACACACATGCCCTGA
GCTCATTTTTAATCCTCGCAGCTCACTGTGAAGGCAGGAGGAAGTTCCAATTAAAATTAA
AATAAGCTCTTTTAACGGTCTCTTAAATTGACAACTGAACAATGATTTTCGAATTGGTAT
CTGTCAAAGGTCTCGGAAAATCCTCAGTTGATAAGGCCCAACGCATCCAATTAGTAGCGG
AGTAGGGCCTCAGCCAGTAATGATTTCCAGGTCCCTTAAGATGTGGCGCGGACACTTATT
GCAAATTACTGACAAAGAGCCCTGCTGTATTGATGAGGGGGAGAACAGCCAAGTCTCCGT
GTTCCCATCAGGTGGACGAGTACCAAGAGGGGTCTGAAGGAGAGCCGGGTGTCTCTCt
>NODE_353_length_494_cov_6.657895
TTAAGTGGCGTGCTATTTCTGTAAACCTATTTCTGGGTGAACATGCAGTTGCAGTGACGT
CACAAGTCTGAACAAACCCTCAAACTGAAGGCCATCAGAGCTCTCATTCTTTGTCTCAGT
GACCTGCATGTCTCTTAAAAAGCTTCCACTCTCATGGCCAAGAACCTGCACTTTTAGAAA
CCCTGGTGTCTCATCTTAGCCCTGCTCTTCAAACAGGCCTGCATTGATTAACTCAGGGGG
CTTTCTCTGCTATCCACCTATTAATTATATGGCCTTCATTAACACTGGGCTGATGAATGG
CCTCTGCTGGAAAGGCGAGTTAAGAGGAGGTGTTAACACAGCACCTGCCTGCACTCATGT
GGCCACTTATTAACCAACAATGACCTTCCACATCATAAACCCACTGGCCGGCTATTTGCT
GTCTAATAAACGGAGCCCCTCTCTCTCTCTCGGCCCCCCTCTTCCATGCGTGGACCCCTT
TACTTGAGCCCCTCAGAGTTTATTGTTCTGGAGGAAAAAAAAAATAGATGCCTGTAAACT
TGGGACACCTGGAATCAACTAAAATACAGATCCATGGGACCAAAAAGGAGTTAAGTAGCA
TAGGTGGTTAATGGATTGATGAGGAGCCTCTCCACAAg
>NODE_354_length_414_cov_5.611111
TGTTATAATCCAGGGATTTGAATAATCAGGTTGAAGATAATGGGCTGGGCTGGCCTGGGC
GTAAATAGAGAGCATCCACTCATCCTCCCAGTGCTGAACTTAATGAACTTTTAATTGATG
CGGTTTTGCAAGTCCTTTTGTCATGCAACAGAAACAAGCCTCTCTGCTGATGGGCCTGTT
TTCCCGACTGGCTTCAGATTGGTTTACAGCAGGCCCTAAGTACCATGTAGTTAGTTTCAT
GTGTCATATAAAATCTGCCCAGGCACAACGACGCCTGCAACTAAAACCTTAAGTGCATCC
ACAGGAATCACTCACCGGCTTTGCACTTCCGTCTTAAGGAAGGAGGAGAAATTCAATCAC
TGCCGGCTTGACACACCGAAGATGAGGCACGTGTTCCTGCTTTTAGTTGTTTCGAAGAAC
ACTCTGGCAAGGCAAACTGGGATTTCTGTTTGTCTGAATAACATCCCTGATATGACCAGA
TCCTGAGTCACTCAATATGTCAGGCCCTGTTGTTTCCCAGCCCACGAATTGTGATGCATA
GATagagatatacccctg
>NODE_355_length_607_cov_9.011532
AGGGCACCTCCACAGAGCACAGATAAACACTTCGCTGGTAGGCCTTCTCATGACATTTCA
CAAAGCTGGGCCTATGGATGTGGTGGGGCGTTATCACCTAGCTGTCAGCAGCTAGAAATA
TCTGAGAAGAACACTTAGGAATCTGCACTGGCTATGTTGAATGTTGCATCGGTGGGTTTT
AGAACAATAAGTATAGTCAAGGCACCGTCTTTTACTGCCCCTTCTCCTCTCTAGGGTCCT
GTTGTCTCAGCTAAATGCAACCTGCCATGGTGTGATGCTGAATCCATGTGGTGTGCTGTC
CACCAGAGAAACCTGGGGCATCTTGGGATAGCAGGAGAACGATTGGTAGAAAACCCATTT
CTGAAGTGGATTTGTGCCCTTGTAATCCTGATTAATTTTGACCCGTTGTGCTCATTTTAA
ACAGAGCATTACAGTAAGCGTGAACACAGCAAGCTCCGGGGCGAAACCAGGAGCTTAGCG
GCTTTGGGAGGCTTAGCTGCAGATGGCATTTTAAGCCGGACTTAATAAATTGTTTCCATT
AAACTTACCGGCCCACACATACTGGATTAGACCAGTGGAACAAAGGAAGAGGAGAGCGTG
CAGACGAAGAAGAGGGAAAAAAAGCTGCCATCATGCACATCTGAGTCTGTTAACATCTCT
CTGAGGCCAAATGAAAGGTGAAGATGAGGTTACTGTAGTGTAAAGGGAAAGAGAGAAGCT
TTTGGACATGAATGCAAaatacactcacttt
>NODE_356_length_527_cov_6.282732
TGTTATAGGCATACTAGAATACGTTGATAAAGTAAGTAGTTGGCAGACTTTGTGATTACA
TTAACCCTGTACCTCACCTCACCAACACTGACACTTGTGTGATGCTAATGTTCAAATCAG
CAAGCAATGGTTTTGTCTTCTTCCTCCAGGCATTAAACCTTTCCAGTGTGACCGCTGTGG
GAAAAAGTTCACACGGGCCTACTCCCTAAAGATGCATCGGCTGAAGCACGAAGGTAAACG
CTGTTTCCGGTGCCAGATTTGTAGCGCCACATTCACGTCCTTCGGTGAATATAAGCACCA
CATGAGGGTCTCCCGACACATAATCCGCAAGCCGCGGATTTATGAGTGCAAAACGTGCGG
CGCCATGTTCACCAACTCTGGCAATTTAATTGTACACCTGAGGAGTCTGAACCATGAGGC
ATCCGAACTAGCAAACTACTTCCAGAGCAGGTGAGGAGTTTGGGGGCGCCGACCCCCATC
ATTTACTCAGATCTCACCTGGATCAGAAAATAACTTCAGTTTAGATTCTAATACCTGAAT
ttcattggatcattgtcgtggctttggttgtgtagaatgtttttgagatgattgccattg
atttgaatgctcaaatcaaatgtatctgaagtatttgactgtatttattgtggagttttt
atttcacttgt
>NODE_358_length_646_cov_3.972136
TGCAGCTGTGGTAAAGCTCTCCATCGAATAAACTATCCTCTATATAGCCACATATACCGA
ACAAACCAGCAGATAAGACACATGTGCGCACACGCATACACATCTAGCTGGAACCACTCC
CTGTCTCTTGACAAACCATTATGTACAATCCTGCCACTGTATAGTGCTGTCAGAAGGCTG
CCAAAATAATCTCTTCTGCAGGAGAATTTAACTCCATACCTTCTGGCACAGTGCAGCGAT
GCAATTTAATGCCTCCTGTGATAACTAATGGAAGAAACTCTTAAAACTTCAGAGCTTATA
ATAAGCTTGTCAGCTTATCATATTAGGCATGTGAGCTTATAACATTAGCATTTAAATGTT
CCTGGGTATACAGTAATGTGATTGGAGGGCTTTGCCATTTTGACTTTGCCATTGAGGAGA
GAGGGAGGCAGAGAGACACAGGAAAAAGGGGTGTTGATGCTGTCACGAGGAAGCGTTGAG
GACTGCTGGCTCACATCTTACAATTGTTCACAGCAATTGTGTGTGAGCTCTAATGGACGT
ACAGGTAGTTGAATGAACAAGAAAAATTTGTAAACTATAACAAACGACTTCCAGCTCCCT
GCCATCAGAAGACATAAGACTGGATTAACTGGCAAATATTTGCTTACAGATATGAATATA
ATTGAAGGTGTATTCAACTGTCTATTACTATAAATGCAACGAGAATAATGTCCCGTCTAA
CTCcaatgaaagtgcaaggcgagagaaactttataaagtgtggtttggatgaaatcaata
atggtggagg
>NODE_359_length_617_cov_9.296597
CGCTTTTGAAAAAAGTTTGAGTCCTCTTTCTAACTGTCGCAGAGTGTGATCCATTAGCTT
TAATTGTGCTGCCATACTGGTTCAGTCACATTTGTCAGCTGGATCTAAGCTGGGGGAAAC
AGAGGTGCAGTGCTAGAGTTGCTTACTAGTAGTCCTCTGCTCAGCTCAGAGTTTAACCCA
GTCCAGTCCTTAATGATCTATCTGTCTGCCACCCGCACAATGGCCCACACCGCTGTTCGC
TTTCATTTACAGAGTGCCAGTCTCTGAACTCCCCTCATCAGCCCTTTGTTCCTGGCTGTT
TCATGTTTTTTGGGGAGTTGAATGGCATAGCTGTGTATGGGATACTTTTGAGCGAGTGGT
TTAGAGAGACAGCTAGAGCAGGAATTTTCCAGTGCAATACATTATGAAGATTTCACTTTC
TGCCTTTGATTCTGCACTGACAGTTATCCTTCAGCCCTCCTTTAAAGTCCCACTTTCAAT
CCCTAATGGCTGTCATGTCGCTGCGCTCTCTGGACTCTTACTCAAAGTGTCATTGGCATA
ATGGTCGGCAGCCGTTGGCCTCTTTTGATCATCCATGCTGTGTGCGAGAGCAACTGGAGC
TGAAACACTGAGGTGTATGAGGTGTCTGTGTGTGCGTGCACTGCTTGCGCCTCTGCTCGG
CTGCCACTCCCAGGCAGAGCTCCACGACCGGAAATCTAAAATTCACTTTCAAATAGTTTT
CCTCCTGTTCTTGGTGCCTAATAGCCAGGCAGTGGAAAGTa
>NODE_360_length_343_cov_4.857143
GACCATCTTGTTTTTTTATGAAACGCACTTACTCTTAATTTCATCCACCAGTGGTTTTAG
AGAGAAGAATGTGGAGTTACCTATAAGGCTTTGACATTATAAATCACCTCTTGAGACCAG
ATTGTACGGCAGTATCGATTGATCCTGATATATCACAGAAATTTACTGTCACTTCTGTTT
TCAATTAAAGATACAATCAGTCAGATAATGACTTAATTGGATTTTACAGAAGATTGAGTT
TTATCGCCCCGTGCTTTACGAGTTTAGTTAAGGAAGGCCATTTTATCACGGTTGTCAGGG
GCGACCGGCTGCCGCTGCCTTGTCCTTCTGTAGCTGCTGCTGCTGCTGCCCTGTGTACAG
CGCAGGGGAGAAAAGTGTCACAGGATTGGTTTTCCTTGAGCTGCCTCCGCCTCCATGAAT
CACGCCCTCCCATAATAGATAaaatctgcccggatctcgctgtgacacctcccggtgaag
tgatggc
>NODE_361_length_427_cov_2.882904
CATCATAAAGCCCCAACTGTGTTTTTGTGGATGCGTCTTCCTGTCAAACTGCCCTAACTG
TGATTTAAACGAGTCTTCGCCACAGTTTGCCAGAGTTCTCCTCCGGGATGCTCCTGCGTC
ACCGTCACCCGGCGTCCATCTCCAGCCAAATGTTCATTTCCCTAAATTGGGGGAGGTTCT
CCGGTCGATACCTTTAATTGCTCCCGGGTTCTATCGATACCTACCGGTTTCACTGCTCCA
TCACGAGCCACTGGGAACGGGTTGCCCGGGAAACGGCCGCATGGCAACAGGATCAGAGCC
TGGGGGTTGTCTGCTTCTAGCTCTGCTCCCATTTTGCATCGCGTCTCCTCACTAGATGGT
GTGCGAGCCACTGGAGAGTACACTTCCCCGCGCACGCAGCTCCGCATCCAGCCCAGCGAA
AACCGGGGGAACCGGACGGAGGCGCGTTTCTGCTTCACGGGGCTCCGAGGCGGAAAAAAG
TGCGGACACAAAGCGCGTCgtcagccgggtcgaccccccctccccgcgccgctctctgct
aacaccagactcggaggaaaagcgacagaag
>NODE_362_length_452_cov_9.752213
CTGCAACATGCATACAACCAGACATGCACAACCCCTCTTAAAACTGGTTCTCCCCCCATA
GCAATTTTGTCAGAAGTTGACAATGTCTTGATTTAGTTGTCTGGCTGTTCCGGCCAGTTT
TCCCTGCTGCGCTAATGTGAACAGGACATCCCGCTGGGCACCAAAGAATACCACTTCACG
GCAGCCGCATAGCTGGCAGCTTTTATTTATGGCGCTACCGAAATGAATGGGTATTAGTGT
CCAAACATTTCACCATGCTCCTGCAGCCACACACAAAAGCCACTGATTTCCAGCAAATCT
GCACTTATTTTATTCAAGAAGACTAAAGCTAGGGAGAGGGGAGAGAGACAGACAGACAGA
AAGAGAGGGAGAGAGAAAACATTTATAATGACTTAAAAGACCTCAAAAGAAGAATGGGAA
TTGCGTTTGAAAAGGATTTACGAGACAGAAATCGAAAAAGAAAAAAATGGCCCCTCTATT
TCACTGCATTTTTGTCAGAGTTGAAAATGGAAAATATCTATATCCCTAAAATGACTCAAC
TTTAAGTGCTTATATTCACACACACACAAAAAAAACTGCACTTCCTCCACAATCAc
>NODE_363_length_633_cov_8.146919
AGAGGGGGGGGCAACCTGCGAAAGCCAGCTGGGGGCATCTTGGTACACGCTCAGCGAGGC
ACATTAAGTCGGCCTCACCCTGCATGGAACCTTTTGTTCAGCAGAATCCTGCCTGACCTG
CATCCCCCCTCTTACTCACGGCGCCTCCCACTGCACTCAGCTCATCAGCAAACACCTAAT
GAGCCTACGTCAAGAAAACAGACCCCCAGCTCAACCTGCCTGCTCCCCGCCCCCACCCGG
CTCTCGGGGGGCGCGGAGACGGCACTTTACAAGGACTGATGATGCTGCAAAGACCACAAT
AATGATAATTAACTTGCTGAATTTAGAAGATTATGCTGTTAATTAGTTGCAAAATAAAGA
TAAGTAATATAGTAGCAGATGGTTGAATAACACCCATGAGATGGAGGGTTATTACACTGA
TGAGGTTTCCATGGCAGAGATGAAATATGAATCTGACTGGCTTTTCCCTCTTTCTATGGG
CCATTCCAAGAGAATAATATCTTGTTTCTGCCAGAAGAGCTTCTGGAAGGGTATTACACG
ATAAACTAATTTGGTAGATAGATTGGCCTGGCAAAGGTAGTTGTTAGAATAATGTGGTCC
TCTGTTTTCTCATGTAAATGTATTCCCTCTCACTTTGTTATTGCTTCGAAAGGCTCATTC
ACTTTCACCTTGTTTGCGCAGTGTTTGATGCTAGAGGAATTGACCTGTGAATCACAGACA
CCAGTCtgtggaggaatagtttctgtgaatgggatgtgtttgtgtgtgattggtgga
>NODE_364_length_306_cov_1.022876
GCTTCCTCCTCCTCCTCATTTCCTGTTTTTGTAAATAATTGATGTATTCATTTGAAATTA
GGAACAAGATTAAACAGTATGCGTACAGTGGATATGTAAATGTTTAATTCCATGTTTCCA
AGCCATTCAACCAAAAAACTGAGACACAGAGAGGAACAAGATGAAATAAAGTGTTCTGAT
GCTAATGGAAGCAATTAAGAAGACTGATGCTTTCTCCCAACAAAATGTGTTGCTGCAGAG
GCAAATTTCAGTATTTTCAAACGATATGAGATCTTGTTTTATTTAGCAAAACAAACAGAG
atagaaaagtggacagattaaaccagcaagaaccttcaaactgtgctgaaatatgatgtg
ttttcaatgccttctttcaactcagtttagatggaaagaggattcagcagagccaattac
agaaggaggggagagtgggctgtggaggat
>NODE_365_length_554_cov_5.638989
CTCTAGTGTTTTCACAATCTGGTGTTTTGTCGTAGTTTGTGGAACCATGTTAAACCCAAC
AGAACTGTCTGTGCTAGAAATATAAGAATGTTTTTCTGCAATGGCAAGGCACCATGACTG
ATCAACTAAAAGTAAGATGCAGCAAAGAAACACTGAGTTATTAGGACAAATGGTAATAGG
ACATCTTACAGCAAAGATCATTTTAATGGTCCCAAATATTCTGAACAACTAAGTGTACAC
TCATGTAAAAGAAAAAAAATGAGAAGATATGACAAAATTCATCACATCTAGAATTCCACT
CAATCTTTAATCAAGACGGGATTACAAATTCTCCAAAAAATCTGCAGTTTCAAAGGGCAA
AAAGGGTAAAACTAGCTCACCTACTGAGGTCTTTAAAAACCTGTTCAAGTGTGACTGAAA
ACGTCCTGAACATTTAAAGGCAGGTCTTTTTTGTTGTCATTTACAAAAAACAGGAGAAAG
ATTTAAAGACAAATAGAGAACAAAAAGAAAACAATGAAGAAACTGCTGGCTTTTTTCTCT
TCAGAGAAACAACGTCCACTGAGGAACGACGACACTGATGACATCATCAAATGACAACAA
GGACAGCTCTTTGCCACGTGCTGCCTCCCATCTGGTCCTATatactaacttaaaagggga
caaaaagcaacagacaaagaagagggagaaacagcaga
>NODE_366_length_510_cov_3.194118
TCTCTATGCAACAACACAGAGGAAAGAAGCGAAACACAATCCAGACATTGTTTACCCTGT
TTCTGATGTAAAGGCCACTTACTGTCGTGTCCAATGCCTAACCCTTAATTTGCTGCTCCA
GCCTTTGAAGTGTGTGCATATTTCTGTTTCCTGACACTACCTTTCCTCTCTCTCCCTCTC
TTTCTCTCTCGCTCTCTCTCCTCCGAGCCCCAGCAGTTGATATTGCAACTGGATAGGCCA
TGTTTCCATGTAGGGGCTCTTTTTAGGCCTGCTCTGATGATAGAAAACACAAGTGGGGAA
GGGGAAACGGAGTGCTGGGCGCACAGATCCACAGAGAGGCCCCGGCCCCAGCCCTGGCCC
AGACAACGCTGCAGGGGATTAGAGCACACCCTGGCAGCAGAATGGTTTCACTTAAGAATT
TCAGTAATCACTTTTAGGAGTGTAATATATAGCTGACCTTCGGCAGCGCCACACGACCCC
CCGCTCCCCCAGCCATTTGATCAAAGGAAGCGGCAGTGGCTGTGCAAACAGGCGCTATCA
GTGGACTCCAATGGATTTACTGCCTGCTTCTTCTCTCTTGTCTCCCCTGAGTCGTGTGCT
GATACATACTGAAACCCAGTTTCATCTTACagaacctatttttctcccagtact
>NODE_367_length_397_cov_5.380352
CCTATAGCTTTGTGTGGTAATTACAACATTTGGATCGACCCGCTATTGATGACAACAGGT
TGACTTGCCCCGCAGAACGCACGAGAGTAATTGCTTAAAGGTAATTGTGGAGAGAGAGAG
AAAAAAAAAATAATGCGCTACTATTAAACCCGAAAAGAAAGAGCACATATGGCAGAAAAG
AAGAGGTGCGTGTGTCAACTCTGTGGGCCCACCGTGCATATAAAATTGTGTGACAATTGC
CGTGGAAAACACTCCTGGTGGAAGGCAATTTCACAAATAATTTTAGCAACAATTAGGGAG
TGTGGAGGGGTGAAATGGCGATTTCACATGCAGATGTGCCGGTGGGAAGGATCTGGTACC
CTGCCGAATAGCTATGACCCTCACTCTCCCGCTTTGGTTTGCTTCACATGGGACAGAGGA
GCACAAAGAGACCGCCTCACCCTCCTGGGAAGGCGCAAAGAGCACTGGATTAAGTCAAGC
ATCAATCATGTGAAATCCAAACAACAGCACATTGCTTTCATGGAGAGAGAGAGAGAGAGA
g
>NODE_368_length_782_cov_3.006394
TTACAACACTGCAGGCTTCCTGTTTTCATGCTTGAACACCTTCTACATGCTTTCAGCAAG
GACAAGAAACAATCTCGAGTGAAACAACAGAGAGGAGAAACCCAACAAGACAAAGGGTAT
TTCAACGACAGAGCGCTTTAAACCACAACAAATCACATGTCACTTCGAATCCCATTTGTG
AAAGTTAAGACAGGAAATCTAAACCCACTTTCACTTCAACAGAAAAAGGGGAGATCTCCC
TCCGAAGAGCTCGACTAGACTCCTCCTGTTCGTGATCACAGTGGCCAGCGAGCTCTGCTT
CAGCTCTGAGGGACTCCTGCTCTATGGTAATCATATCCTATTTGAATAATGAGGCAATAC
CGCCACTCCTGCTGCCCATTCTCCCTGCATCCTTGACTGGAGTCTTTGATAGACACTAAT
TCTAGCTCCATCTATAAAGCTCCTCTCATGCATTTTTAATAGAATCTATTACTTTAGGAT
TAAATTATAAAAGACTGTCCTCCTTAAATTTTTAATAGTTTGCATAATTGGTATCAGGGC
CTGAATGCGAACCATAAAAACCCAGTTTGTACAGGACTGAGCTGCAGAACGAGTCAGGCA
AAACCACACAACACTGTTGCACATAAACGACACCAATGGCAATATGACTCTATCACATAC
AAGCACACATCTGCGCAGTCTCACGCACGCACATACGAGCTCGGTTATTATAGCTTTGGT
CTCACTGTCATGGGGAATAAGGTGGTGTGAGCTCTGAATGAAGGGGACAATAAGGTCAGg
tagcatgagagttgcttttggctgctgagtctctaaaggagcctgaggcaggaggagtca
cctgatgggaacaggagacatgaaccaggtgtccacagactcctgctgccactgatgtca
acctgtgagcacaacactcaccaggg
>NODE_369_length_423_cov_4.936170
CACAAACGGGCCAAACCCCACCTAGCTGAAAGCCCGAAACTGAGTGGGGGGAACAGGATC
CGGGGCCAACTCATTTTCAGTGTTAAGAGCCAAAGCAACACAGCTAATCCGCATTGTCAA
GCGGGGGCAAGCATGCAGACATGGATAAGACCACATCCTGAGCATCCGTGTCCCCAAGGC
ACAAGCACCCAGCTCTTGCTGGATGGGAAGTCATTTGTGAAGTCCTTTGCAACAGCCAGT
CAAAGAGGTTAATTGAAAAATTCCTTAATGTCATTACAACAGAACTAGATTAACCCAGAG
CTAATTCACTTTATTGTTCTGAAGAGAGGGGACTCAGCGCTGAACTCCAGAGCAAACGTG
AAGCCCAGAATCAGGGGTGAGGTGTTGTTTTTAAAGGACTATGCCAGTTTAATTAAGATA
GGGAACATTATTCACTGCTCTGCATGGTTGGAAGGAGCAAAATGGTCGCGGCGTATAAAT
GCAGCTCTGGTGCCTCTTAAATCAAGGTGGCTTTTATTTAGGCggttgaatatgtaaaca
tttccaaagctctccgcgatcctgctg
>NODE_370_length_299_cov_5.367893
TGCACATGCTCACTTGTTCACTTTGAACGCGCACACACACACAGTGGCACACATACAGTG
GGGTAGAGGAGGCGGGAGGAGTGGGTTAGGGGTTGTAAAAGGAGCCGTGTGCTATGTAAT
GGAGGGGAGGAATGGGTTTGCTCTGTCAGACCGGGCCGTCACAACGGCTTTGTTTCATGT
TTGATTTAATTGTCTCTCCCCTGACAGGCCCATTCATCAATGGCTTTAATGGTCAATCAG
AGACAGGCTGAGTGAGTGCTCCCATTCTGTTTAGCCATAAGCTGGCCTGGGCTTTTATTT
CATCAAAATGCCCCAGCCTAATGTACATGCTCACTGGCTCAGAGTGGCCGCGGGGAGCAC
ATAAAGAATGACTGAAAGCTTTCTGATTTCAGATCAGTGAGAAGGATGTTTTTCTTTTTC
TTTTTTTTTTTCCTTCTTCTTCt
>NODE_371_length_624_cov_7.421474
CTCCCGTCTCCTGATTGTGGTACTCTTTCCATTGTCTTTGACACAAAAAAGTTTGTTTAT
ATATGCATGTATATATGTATATACATATATGTATGTATATATATATAAACACATTTTTAT
AGCTACAGCACCTTTTCCCATGGGGCAACAGTGTCAATACCTCGCACATGGTACATGGCC
GTGCCAAAGAAAAAAAGAAATAAAAACAATATATTGGTCAGGATATTTATCTTTTTTTCC
CTAAAATTGGCATTTGACATGATGATATTCTATTGCCGTCTGGGGGAGGGAAGGGACAAA
GGTTCTTCTTTTGAGTTTATATTCAAGTTTTCTCCTTTTTTCGTGTATAATTTCTTCTTT
TCCTGTTTAAAAAGAGTTCACACTTTTGTGATTTGCGTGTGCTGCTCTTCATCAAAAGGT
TCATTTTCCGGATCAGAGTCAGTGGTGTCAGAGTATCGATAATGGTCTGGCTCATTGTCG
CTAACGTCCGGGGTGACGGATGTTGAAGTGCTAGCCTCAGAATTCGAAGGCTCCTCCACG
GTTTTCGTAAAATACAACTTCACCTGGAAATTAAGACAACTAGCTTCAGTGTGTGTCATG
AGATAATCAGCAACACAATCATCATTGCTATATTTGGATTAACGTCTTTGGTAAAAACTA
ACAGTAAAGCAGTAAAGTTTTTAACAACAGTTATTCCAATATAATAACATCCCATTTGCC
TCTTAATCccaaccgcttctttcactgcttaccttgaagtttggcgag
>NODE_373_length_186_cov_4.623656
CAATCATGTTTTGGCTTCACAATGTCTTCAAATATGATCAAGATGACGGCACAAGCTGTT
TCAAGTCCGTTCCTGTCAAAAAATTCACTTTACATGTCCCATGTCAAAAACCTTGTTTTC
AGCCAGTCGAACGCATTTTCGGAGCAGGATAACAGTCAAACTGCCATCTTTCAACTACAA
TGTTCACAATCATGTTTTGGCTTCACAATGTCTTCAAATATGATCAAGATGACGGCACAA
GCTGTTTCAAGTCCGTTCCTGTCAAAAAATTCACTTTACATGTCCCATGTCAAAAACCTT
GTTTTCAGCCAGTCGAACGCATTTTCGGAg
>NODE_374_length_576_cov_5.789930
AAACACGCATGAGCCAAACATACAAACACTTGCACAGACGCACACACGCAGGCACACACG
CAGGCACACACGCAGGCACACACGCAAACACACACAGGGTAATGGAGATGTAACTGGAAG
AGTTCTCGCGGCATATGGATGCCATTTGCAAGCTGCACTGAGAATGTATAGGTCAGTCTT
ACCCTTTGGTATCTCTCTATCCATCTGTTTTCACATTACTTGCAAATTATAGTGTCCTCC
AGACCCAAATGAACATAAATCAGGCCGGTGAAAGTGCAGAAGTTTTCCCATCTGTCATAA
AACAATGATTTAAAGTACGGGTTGTCAAAATATGGCGCTGTGAATTCGCCCCGCTCCCCA
GCAGTAGGAACACAAAGCACCATCTCATCGGAGTAATTTATGGCCTCTGAGGGAACAGAG
GGTGATTAGGGCTTAGGCCACCAACAGCCAGAAAAACAGTAGAAGCTCCAATAAGGATGG
CTGGAAAACCTAGACCAAATTTATCAAACAATTCAGCGAAATCTATTTCTGTTTGGAGAG
CAGAGCGAGATATATAGCCTGTTTAGTATACTGGTACATCTCTGGAACATTTGGTCACAC
TGCATTTGTGAGTTTTGGAGATTCTACATTAAATAGTCGTAGCCCGGGACATGTGATGTA
TTGGTCAGCTGAGGTGCCCGAggccaaatcaaatatacaacgggacgttcttggatttta
>NODE_375_length_414_cov_4.664251
CGTGATAAACTGGTTAACATGTTAGCGAGGAGCATGACAACATGCCATTAGGCTGTAGAA
ATGTGTTTACTGTATGTGCAAATGTTCAAAGTTCAGAAAAAGGTGAAAGAATTTGTCACC
CAGCCCTCTGTCTCCATCCAGGCCGTCCCCCTGCCTGCTGTGACCGATTTTGTATACAGG
AACAAAAAAACTGCTTATTGGAACCTGTGAAGGATGGCACGTTCATGAATCCCCCATTGA
GATCAAGTATAACTGTGTAGTGTTAATTGTGTACTATTCACCTTGTACAGCTGTATTCCT
ACAAATATGGTTTACTGTATCATTGATACTGTAGTTTCAAAGACGTGAACAACTATTTTT
ATGAAATGCGACAGTACTGATATATTACATTTTGCTAAAAAACAAAAAACTTGTTTACTG
AAAGATATTCTGAAATACTGTCAAATAAACTCTTGACATGGTGTAAAATATTTTTTCTAG
AGATTTTTACTGAAAACGAGCCAAGAGCTGAAACAAATGATTCATCGATGAATTTTGATA
ACTAGTTTTTGTTTATCc
>NODE_377_length_519_cov_4.192678
TCTTTCTTGGCCAGGGGTTAAACTGCTGCACTCTAACCTCCCTGGCAATGATTTCATTCA
CTCGGTTTCTCTCGCTCACTCTCATCTCAGAGAGAGATTTATTTCACAGTATGTAGTGGA
TTAGGCCCCCCTCGTATGCCCCTGGACAAAAGCATTGTTTTAGCACTAGCCTGTTCGCTG
TAACTGGAGGAAGCTACCACTACTAAGCGTCCACAATACGGCCATTGTGGACACAGGGCT
AGGAGGACCCTGCCTCGGAGGCCGTCTAGACTTTGAGCCCGGGCCGATTGGAGAAACAGG
GGGAGAAAATCCCATCAGGCAGTGGAGTGAAAGTTAACTAAGGTAACCTGCTGTGAACCT
GATGAAGATGTCAAGCCAACATATGGCAAAAAATGTCTATTGTCAGAACAAGGAGCTTTC
TTCCCTCTGAGGGAGGGGATGGTAGAGGAGGAGGAGATGAGGGGTGGCTAAAGAAAACTA
GGGGGGTTGCACAACCTAAAGGAAGGAATAACTGCAGTGGTCATCGTTTTACTTCTGGAT
CAGTAGTCTTATTCTGGCCGGGAGGAGGCCCAACCCCTCTACTCACAATTAAAGGAGTAA
GCAGATTAACTGGCATCTTTCAaaggccagcagaaagaaaaactcactcgcagacgttta
ata
>NODE_379_length_295_cov_1.200000
TACAAAAAGGAGGACATAGAGATGGATGGACTCTAGGAGGTTTACTGGTTGCGTTGTTAC
TGGTCAGTTTGACTTCAGAGAGCTGTGGTGCCAGACCTGCTGGTGCTGCACATCCAGTTC
CTTATCTACCATGCCGTCTTTTCTACATCATCAATTATATTACCCATGCGTGTTAGCGAT
CGACGTCGCTCCAACGCTGCAGCTTGTGCACTCTGTGAAGTGTTTGTGGTTTGTGTCACT
CCAAGCAGGGCTCCAACTACAAAGAGGGCTTGACTCCAGTGCTCAGCCTTTTGACTGAAG
GATCCAGACACCACAGGGAGATCCGCAGATACATCAAAGCTCAGGTAAAGCGGTCAGATT
AAAAGAGATGGTAATTAAGTAAATAAAGTTCTCTTGTTTTGTTTGAGTTACATAGTTATT
CTAGTGAAGTTTATTTTTa
>NODE_380_length_645_cov_5.263566
CATGAGAATATTTTACAGAAAAAAAAGTGCCTTTTTCGGCAGAACCACAGATTTTGGTGG
TTATGTTCATGTAGCTCTTCTCATCAAAAGTCTTTTCTCATTCAAAGTCATCAATTCAAA
ATGTTAAAAACAGGAAGTTTTCTTACTACAAGATATACACTAAAATATTTATAGCTGCTA
GTCGATTGGCCTTTTGTCAAAACTCGAAATACTGACGCAAAGCCTCACTGTACCGGTCAT
CATGGCTAACCTTACCTGTCACACTGTACGCAAAAAAAGGAGAAAGGCAGATGGAAATCC
TACATTACAATCACACGCTACAAATCCTCTACTTTTCTTTGCTCCTCCGGATCAACAGCT
CCAATAAATTTTCATTACACCTGTGTGAAGCGCTTCAAATAGAGCCACAGAAGCAGAAAC
TAATTACTTTCTAATTTATTGACTAATGGCCACAGCCCTGGGAGACAGCTGCAATTGTTC
TAACAGTCCTGCTGCTCCGACTGCACTCAGGTCCACTTTAGATTCATAACCAAAATAATT
TATCATTACAAGCACATTAAATTGAACCGTATAGACCATAACAGTGGTAATTTATATCAT
TTTGTTGTTAGGGATGCTTTTCCCTCCCCTGTCTTGAAAGCATGCAATCTAGGCGATAGG
ATTCGTCTCCAGGCAGTCGTTGTATGTGGCAGGTTCACTTTGTTCTTCAAAGAACTCTTT
GTTTTGTGCCTCATTCACCATTTGTtggactttatgctagaaaggagacagaaaagagtg
tgccaccta
>NODE_381_length_489_cov_5.756646
TGTATTTACCTATTTACTTTGGTAATGTGTTGGTTTGTATAGTCAGTTTTTTGTAAGGTC
AGTAACATTTTCAAAATTACAAAAAAACAACCAATTGTAGGTTGTCATGGAATACTGGTA
TGTGTGGCAATGTGTTTGTTCTTTGCCAGCCTTGCTGACCTGGTCAAACACCCATTCCTC
ATCACCATTTTGACACTTCAAATCCATTTTTAGATGTAACCTCGGGTATGGTGAAAGACC
CAGCGGACGTCTTGGACAGGCAAAAATGCCTTGACGCTCTGGCTGCTCTGCGCCACGCTA
AGTGGTTCCAGGTTCGGAACATCATTTTACTTTCTTATTGTAGCCTTATGAGATGAATTA
TTTATTTGTTTATGCATTTATTTGTGTTTTTACACATTTGGTTTTCATTTTTTTAATCTT
GAGGAAAACTATTACTATTCGAAGCAAAACAAAAAAATATTCAAGGATGCCATGTGTTAC
AAGAAGGATCTGGTTAATGTCAATCATATGTTTTGACTGTAAATCTAAGTTCATCTGAAT
TTCTTACCTGACAAAATATTAGCAATAAACTGGCATCCTTGTATTCTCTATTCAATTTTC
Taagtactgtactatcgttacatgtgattccat
>NODE_382_length_443_cov_4.580135
CAGACAGTCCTTCTCCCGATTATTAATTGTCAATGAGATCTTGAAATGGTGTTTAATGAT
AAACTTCGTATCTGCTTATTTATGCTATCGCGCCGGCTGCAGCTTTGTCGGGATAGAGAG
TACACATTGCTTGGAAAGCAAGAGGAGATATGATTGAAATAAAGACAAAATAAGATAAAT
AACAATGGCAAAGACCGCTTAAGAAGCCCAGTCGTTCTATACATAGAATTCAAGAGCCGT
ATTTATCCGAGAAAGGCGTGCAAATCTATGTAAGTATCTCCACTGTTTGCATAATAGATT
AGAAATTAGCATTTTTGTTCATTTTCCATGTATGCACAGTGCCTGGAAGAATAACACTCC
ATGCATATCAGATCAGCCTGCCTACAATTTTGCGCAGTATATTATTTGACAATCTAAAAT
GTGTAATTTGCATGAAATTGCTTAATTAAAACACAGTCACTGGGGGTATTAATTTCTTTG
TCTGACAGTGGAGTGTAGTGAGGGGAGAGCAGGGGAGATGTAAAACGCTGTCAGATAGCG
CTGTCACAGAGGCAGAAAGGAAATTCTGCCACTTTTTTTTTTCCTCT
>NODE_383_length_492_cov_3.254065
ATTGAACTAAGGAAGGAAAACAAGACACATAGGAAAAATGAAGTTTATATTTTGCTATGA
AAACATGATAGTGTGGTGATTGCACATTATCAGAACATGTATAAAATCAAAGGTAATGCC
ACTTAAATTGTACTAAATTGTAGTAAACCATATTAGCATTTTACTCAGGGGATGCATGGA
TTGTTTGTTTCCCTTCAAGGAAAAACAGAAATCTTAATTTCTCTGGTTCACCACATTCGT
AGAGAGGTGTCCAGTGAGCAGGATGAGGCATGCTGGCAGGCAGACAGAGAGGGCAGTGGG
TGGGGCGGGGGGTTGGCGTGGCTGGTGGTCTGTTGGGCTGGCTGACATCTCTGTCTCCTC
CTCTCTCCCGGCAGTTCATGGCATCAAGTGGACTTGCAGCAATGGGAACAGCAGCTCTGG
CTTCTCAGTGGAGCAGCTAGTGCAACAGATTCTGGACAGCCACCAAACTAAGCCACCTCC
CCGGACTCACAACTGCCTCTGCACAGGCACCCTGGGTAAGGGCTAGTGGGTGGGGAAGAG
TTGAACCGAAAAATTCAGTGAGAGAAGCAAAAAAAGGCCATAAAATTGCTGTTTAGTGCA
TGGTAGATCAGACAAGGTGGTTGGAGTCTTTTATTg
>NODE_384_length_512_cov_5.777344
TATGTACCTTTTGCAGGCAAACAAAAGCATTAGGCCAAATCCTCATGTTTACTCATGCTG
CCATCAGCAATCCTGTCTATTGACAAAAGATGAACATTTTCTCTCAAGTAACATAACTGG
GCTTTTGTCCCCTCACTAAAAGTACACTGACGGCAACACAATGGAACAGAAAAGAGGCAT
CGGGAGAGAAAGAGACATCTTAAGTGGAGCAATGGCCCAAACAATTAAGAGCAAGGTACA
TGGAAAAAAAATTGAAAGCTCCTCTTTTTCCCCCCTCACTTTGCATTGTCGATTTGAAAT
CCCTCTCTTTCTCTTCTTGGAGGGCTGCCTGTAATGGAGCTAATCTGCCGTCGTTTGTCC
GAGCCACAGGAGTTTTGTCAATAACAATCAGCGTTTGGAAAGTGTAATTAAGGCCGAGGC
TTTTCATTAGGAAGAAGGGAGGGGGCCGTCTCCAGGGACGGGCATGCCAATTAGAAACTC
AGGCACGCGTCGCCGGGTAATTTCAGGGAAAGGAGGGGAAAAAAACCCAGGACTTCTTTA
GATTGGAGAGGGACCCTGCTGCTCTTTCAGAGGAGAGGAGGAGAGGCTTAATGGCATAAT
AATCAGACAGGGGTCCCAGGCAGAGAAGGCAGGAGGACGGAGGGACtttttggggg
>NODE_385_length_367_cov_2.839237
GTGTCAGTCTCCATTCATCAAGCAGCCAACAGTTCAACATTCTCTGGGCCCTTTTATCAC
TCCCAACACAATGTTTTGCAGCTGCACGTCAGGGTTCAAGAACCAACGTTGTGATGAGCT
GGCCAACCCCTGCGATTACTTCTGTCAGAATGAGGGGATGTGCACATTAACAGCTCTTAA
CAAACCACGCTGCAAGTAGGTCCCTCTCACCTCTCCAGCTGTATTCAGAGCCCACTCACT
CCCTTTGTACACACCTCCACCCCAACTCCATCCGGCTTCATTTCAGCCTCAGTCCAGTGT
ATGGGCTCTTTGTCACAGTGCCTCCTTGTAGCAACTTATCATGTAATGAGTGCTGGATAA
GAAATAGTATACTGAAAGATTATGTGATGAAATTGCATACTGTACATCAAGGATTATCAT
ATATTTCAATAGATTTCTTTTTTTTTTATAGccttgtgcttttattcagatagttttaat
tagttgtgttgctgttgtacatcatttaaat
>NODE_386_length_428_cov_3.137851
GGAGGAGGCGCTGGCCGGTTAGTTCGGTTAGTCCCGTAGGGGACATAGGGCCGCCCTCCA
GAGGAGAGCGGAGGTGCACGGGCACTCCTCCATCGGGGCTCACCACCGTCGTCCCTTGCC
TGGAAGCGTCCACGCCTTCCATACTTTACAACCGTCCATCCATCGTCGTCCTGCCTTTGC
TGTCTTCCTCTGCTCCAGTCTCGTCCACCATATCCGTCATTCCCATTCTGCGTTCCTCCA
TTCCACCGTTGTCCCCTTCCCCGGTTCCAGTAGTTTTCCCGTTCAATGTTACCTGTCTTG
TTCCACATTCCCGTTTTTTTATTTCTACCTTATGAATTGTTCTTTAATATACTGTAAGCT
TTGTTATAACTAATGAGTTTTTTTATCTATTAAATATTTATTAAAGTGTTCTATTGTATC
TCAAAATGTCTATAACAAAAGCCCAGTAATGAATTATCCCCCTAATTAATTTTGATCCCA
GTGTTTTGATTATCCCCTCAAAAAAAATTAAAAGAAAAAGTAAACCAAAAATCCAATTCC
CAATTAATTATCCAAAATGTCAATTAATTTCC
>NODE_387_length_684_cov_5.828948
TAGATTTTTTTCTCTTTCTTTCTCTTTTTGTTTTCAAAATGTGCCACTGTTGAGCTGCCT
CATGTTAATGGTGCTAAGAAAGCTGACAATTGTTTTCTTTTCTTTTGTGTTTCGTTCAGA
TTTTTTTTTCTTTTCCCAGAGTTAACAAAAAAAGAAATGCAAAATAGATTAGGTACCTAA
CCCTCTTTATGAATGTATATTATAATGTTATGTTTGATGTATTCACTTCATGATTCTTTG
ACACTGGTTGGAATTACTTTTGCTCTTTTCATTAAAAGATTACCGAGCTTTATATATACT
GTCTAGAGTTGTTACCAGAAGGAATCTTAATGAACTCTTGACACTACAAAATCTTGTATA
TTTTTTGTGTGCCAATTTGTAACATATTTTGTAAGTGTATATTTTTCTTAGAAAGTGCTG
TGAAGTATTTGTGTGTGTGAGTAACCTTTTATGCGCCTCTATGGGCAGTGGAAAGGATAT
ACAATGACAAGTTTCTGGTTTTAAAAACCAAAATATGAAAGTATCAACAGAAAACTAGAA
ATATTTACATTTTGTTGGGAGTTTTGTAATAAGACCATGATCTTGTTGTGAGAGTGTTGT
GTTACTGTGCAAAACACAAATAAGCAAAGAAAAAAAAATGAAAACTTGGAAAAAAAATAT
AATTTGTGAACAATTTGCTGTTTTATAGATTTTCATGTAAATTATTTGAGTATTATTTTG
TTTTTTGTTttgttgtaactgttgcaaaggttttaaatatttgtaatcaagcctgtatgg
tgataatgtaatattggtaacttgctgagttttgtaataatgtttatg
>NODE_388_length_843_cov_3.304864
TGTCTGTGTCTGTGTGTGTGTGTGTGTTGGCAGTGTTGATGGTGGGGTTGATGGAGTGAC
TGGCTGCCTGCAGTGCTCAGGACAAACAGGGAAACTTTCCCTGATGAGCTGACAGGCCCT
CATGTTGAACACCTAGCCAGGCTCTCTGCTTGGCGCTGGGACAAAGTGCAGAAAAGGTGA
AGGCAAGACGGAAGAAAATGGAGACGCACAAGCTGAGCAGGTCAGGGGAATAAAAACGAA
ACGGAAAAAGGAAACTAAACAGCATGCAGTCCTAATTTGTCATGCTCATGTGCGGCATGT
CTGTGTGGGTTTGTGTGTCTCCAGAGTCCAGGCTGTGTAGATCACCATTCCACCTTATCT
AATTTCATTAATGTGATCCCCTGTCCATCCCCTGACGGCTTAATAGCCATTATTTGTGGG
TCCCTTCAAATAAAGGCTCAGCAGTAAATTGCAGTCTGTGGAAATCGAGATATAAACGCC
ACCCTGCATTACTGTATAATATCTTTCCCTTTAATTAACTGAAAGCCATGCTGACATTTA
TTGGATTGCAAGTTACTTGTTAATGGCAATAAATTGCGAAACAAAAAAAAGAATCATTGC
TTATTTTACATCAATAATTTGTGGACCTTTTGCTAATGATTATTCATTACTCGCCTATGG
GGACTGTCGTGTTTGGTGAGCTAAAGTGAATGAAGAATGTAAAGATTTAAGTGGGCAGCA
TCTACTTAGTGTTATGGCCTCGGTGCCGTGCATTAAATGCCTCGCTCTGTTGCTGTCCCT
TTATCCTGTCTTGTGCATCTGGCTTTTGGTAAAGAATGTGTTCGGCGAAATTTATTGCAC
TGGGAACATTCCATCAGGCTGCGTTTAAGAGGAAaagtattactattcagcgctccattt
tgcttgcacggtgatgttctcctgttaaacacaatgctggaacagaaaactggaccacaa
tatttgttgatgtgtgtgcgtgtttgc
>NODE_389_length_587_cov_3.766610
CTCTAGCATGTAAAGAGAGACGCATGGAAGAACTTCTCTTCCTTGGAATAAAGTAATTAA
GGATCTCTCTCTCCAGTTTTTTTTTTTTCTTGTCTTGAGCCCAGCCTAAGCCAAAGAACG
TAACTTTCTGTATGCAAGTCGATCATCGCTGCAACTTGACATCCTGACCTGGACATTTAA
TTTATTGATCTTCATTTTATTCGGATGTAAAGACCCTTTGCTCCTTTAAATTAATCCAGG
TTAATTTGGCCAGGCCCCCTATCCCACCCAGCATGAATGGGCCCTCTGTTGGCTCGAGCT
GGCCCTGGCCACCCAGTTTTATGGGAATCTGCAGTGAATTAGAAAATCTGTCAATGCGAG
AGGAGTTGCGCAGCGCGGATATGCCGTGTCACTCCACCTGTAAAAGAACTGCTCTTTGTC
CATTATCTCCCAGGCTTACCTGAGGAGAGTTAACCTTGAGGTCAATAACATCTCCATGGT
GTTTCATGACTGGCTGGGCCTGGGCCGGGGGGTCTGAGGAGAGCCATTGTTAACATGCGG
GCTGCAGACCCACACTTCCTCCTGCTTTGGCTCTCCACATCAAATACCTCTGGGAAACAG
ATCTGTAAAGAGCAGTGACGGGAGCCATAAAGATGTGATCACTTTCACAGGAAAGAGCAG
ACACTGTACCAGTTTGTCTTCATTGTGGTTAATATAAacggttcatttctttaaatgaag
ttgcagcatca
>NODE_390_length_757_cov_7.974901
AGCAGATTTTTGGCAGGTAACTGTGGAGTCACTCGGAGCCATCCAGCCTTTAAATCTATT
TTTGTGCAACAACATCACAAAGAGCTCTTAAAATACCAGTCATATGCAAACACATAAAGT
ATAATGTTAGGAGAAAAAGTTTCAAAGGTGTGTAAAAATGTAATGACACTAAATAATGAC
ATTAAAGTACGGACAGCACCTCACAGTGTGTGTTTAGACAAAAATAGTTGCTAAAACCCA
TCCACTCTCGCTGGCTGTTGCTTGTGGGTCCCAAATAAAACCTATTAAACATAATTATTC
CAGGCTGATGGTGGCGTATAGTGGTCACAGGCCAGTGAAATCTGTGAGTCATAGGATATG
CTGTTACTTTTCCCTGGTAATGGGAAACATGACTCCTCTCTCTCGTTTGCTGTTGTGATT
GAAGGCACTGACCTGTCATACATTTATAATAGGGGAGCAGGTGTGGCAGTGATGGACCTT
AATTTCCTTTAATAAACCTTTTATGTGCCACACTCTTAATGCCACGCTGGGCCCTCAGAG
GTCCTGCTCATAATAGGTTCATTACTTTTGATTACTACAGCCTATTGAGACAAACAACTC
CCAAACACTATAGATTACATTCTGTAAAAATGAATGTACCTCATTAGTTTGTAACACTTT
TCCACAAAGACATGCTTCAACATTTTGTATAAATTTGTTGTTCTGAAGGCAAAATGTTGC
TCTTACATCGAGCAACCTGAGATTATAACATGGGCATTAATCAAAGTTCAAATGATGTTA
TCAGTGCACTGAAATATCACCACTGACTCATAATATTAGCAGGGCGCTTTTTTCTTTCTT
TATGTGAcatttcagacgtgtccctcttatgtaaatatttaacaacagtatatgtttttg
t
>NODE_391_length_512_cov_3.548828
AAATTATAAATAAATAAATAAACAAAAAACAAAACAAGATGGACTTGAAAGGGGATAGAA
AAAGTCTGTTTCAGTGAAGGGGGATGACTGCGGTGGTCCCAGCGGTCCCCACAGGGACCT
GGGGGCGAGTCTCAGCCTTGTCATACTCCGCTCTTCTCCTCCTCCACTCTGCACACCAGC
TCCAGCCCCCCCTCCACCACCCCTGTTCTGCCCACGGAAAACGTCGATAGCAGGCTGCCG
GTGCCGAGGTCTCTGGTGGACACTAGCTCATTCTCCCGGCATCGACAGGCCCGCCAAATC
AATATTTAGTTCCCCACTAACAAGCTGCCTCGGGGTCTGAGCCAGAGAGAGAGAGTAAGA
AAGAGAGGGAGAGTGAGAGAGAGAGGAATGCGGGACAGTGGAGGATGGCAGAGAGACAGA
GCAGGGACTGAGAGCTGTCCAGCTAGAAGGGAAAAACATGGATTCAGTAGAGTGTTGTGT
GTGTGTTAGTGTGGGAGGGGGAGAGGAAGGTGGAAAGGTCAGAAGAAGATCTGGGGAACA
AGAGAACAGTGTCTGGTGTGTGTCGTGGTGCGGAGGCGAcgcatgagtgcctgcggcagc
cgctgacaagaacacagacaagacacacatacatactcgaaactctcaatcataca
>NODE_392_length_575_cov_8.260870
AGTGGACGCCTAAATGAAAATATATTTTCACCCTGTTTTCAATCAGTCCGAAACAGACAA
TTAATGGTCGCTTAATCCCCTGGACATGTCTCCGGCTCCCTGCTCTGACAATAAAGCCAA
TAAAAAGCTTCAAAAAAATAAATTCTCAGTTGTTTTCTTTTTTACTAATTTCTCTCTTTT
TTAATTTCTTTTTGTCTTTACCTCGTCTATTTCTCATGAGTTTTCTCTGATAGTGATCCT
GTTAAATTAAGTGCCTGGGCTTTATCCAGAGCCCTCTCACCGTCACTCCTTTAATTTAGT
CATTATAATTAACCATTAACTGGTGTCAGTTTCTGGGCCACTAACAGGCCCACTCAGTTC
TGCTTGTCTGCATTATCACAGTTTGGGGGAGAAAGTAAATTATAATGAAGGGCTATATAG
TCCAATTACTGATAAAAGCAGCCAAGTGCGCTCCTTGTAATTAGGTGCCAGTATCCCTCC
CTCCGTCTCTCTCTCTTTCTCTCTCCCTTTCTTGTAGTGACACGTTGGAAGGGAATATAT
GCTTAATAGCTATTTTTATTACTGTTAACCTCTTAGTCATGTTTTTAACCCAGCGACTTT
CAATCACCGAGACAAGGGGATGCCACAGAGAGACCTTATCTCACAAACAATCATTTTATG
TGCTCTGCGTGGCTGTTACACAAAGTTAACTGATAGATGCAGGAGTGTTGGGAaacaca
>NODE_393_length_543_cov_4.959485
GCTGTCTTCTCTCCGCTAGCCCTGCAACAAGAAAAGCCGTTTATGGCGACACACAATGTG
AAAAGGGGGCCGATTTAAAAAGGAGAAGAATGCAAGCAAGAACAACAAAAGTCAGTTATA
GCAAAGTCTATGCCTCTCCTCTCCTATCTTCCACCCCCTAGCTTAGCCCACATAATGAGC
AGGAAAAAGCTTTATATTTTGTTCACTGGGTATTCACAGATAATTTGAAGCCATTGTTTC
TGCCACAGATGGTTCTTTTTAATACAATAACGGTGCTCTTTGTGAATAGCGAGCCCACAA
TAAAAATCTAAAGCGTCCTCCTGAATAACCATTTTGTTCTCTCTTGTATAGGCCGAACAA
AAGCGCCAGTGAGGTAATGGCCTGCCTTATTGAAAGCCTCAGAATGGGGATTTGATAAAG
ATTTTTTTCGCTCCTTTTTCTTTTTGCAAAGTACACGGCAATGTCAAAGAGAAACTGACA
CGGGATGAAAAGGAAAAAGGCTCGAAAAAGTGCTTGCCGTTGCAGATTGCAAAGATTATT
ATTATTATTATTATTATTATTATTATTATTATTATTATTATTATTATTTACGTTTCCTAA
CTttgtgcctaagtcagatgtgaggggttgttgtgggggctgcagcagagcaggtcaggt
gcaggcatgttatggattttacaatgg
>NODE_394_length_792_cov_4.503788
AGTGACCCATATCAAACCAAGCCAGAGCTACAGTGACCCCTATTACTGGCCATTTTTCTT
GTGGGGACTACAATATTCAGTTAGTGGTGAACTTCACTGTTTTGAATAGATAACGGACAA
ATTCAATGTGTTTTATTAGCCCTATCGTATTCGAATGTTAATATTATTCCCATCATATTT
TGCCCAACAGCTCTTGTGTGTTTTAAATGTGTTTCAACATTCTGTGTAGTTTCTGTTACT
GATATTGCTTGCATGGGGAGTTTGCTTAGCTATCACAGGCTGGGAGAATGCTTCTTTTCC
TCGATTTTCTCTACTTTTCTCTTTGCCTCCTGAAGGACTGAAGAAAGTACGTAATCCGGA
TCGAATGTACAGATCAGCAGTGTGTTATGCTGGCCATGGTCCACCTAAGAGTATCAGTGA
TGACACAGAGACGAACAGTAAGAGTCAGTTATTAATACTGCATTGCTGCTCCAAGAGGCC
ACTAGCTGGCCACTCTATTATTCATTCATCAATTCATTTATTTACTTCTTGATTTCATCC
GTCCCCATGCCCCCCTCCTTCTTTTATTCTCCTCCAACACAACACCTCCTCCGGCTGCTC
TGTTGATTGAAGTGTCTGCTTTACGGGATCACGCTGTCAATAGCTGAAGTGTTGTCGTTA
ACTAAGAGTGATTGTTTCAGGTTGAGGCCAGGGGATCAGGACCTGAGCAGACCCTCAGAG
AGAAAGCTTACACTTTGAGCCATCAATTATGGCCCTGTACTTGCCTTTCCTTGGCTTTTC
TTAAGCCTGCGTTTGATGGAGGGGGATCAACTCAAGTTAACAATATGAGTTTAAAATGCT
GCAAAATTAAAGTGTGTATGACGGAAATATTTATGCACTGCTCAAAAATATTAACGTCCT
Ttgatatttctttccttcaactgaattgatattttt
>NODE_395_length_444_cov_3.472973
AACATTTCCTTTAAAAGTAACTGGCACATTGGGGCCCATAAATTAGAACTGAATGCTGCT
CAAGATGTCTGGCTTCCAATAAGACCGTACCCAGAGCAATAAACTTTGACATTGCTGCTT
GAAAAATGCCTGCCCTTTTTCATTGTCAAGTGTTACAAATTGATGAAATGAGTTCATCGA
TGTTCCCTGGTCATTATCTCTCCAGTGGCACTTTGTTTTACAGACAGTGGGAAAAGGGAC
AGTGCAGATTAGAGGCCCAGGCACAGTTTATCAAACAAAATCTAATATCATCCATAAGAG
AGGAATCTGGAAATCAATACTTCATTACTAAATTGTTAGTGGGGATGAAGAGTAATTGTG
TGAGTTCAGAGATGTGTCTCGGCGGCCGGGGCATAGGAAGTTCAATGTCACCCGGGAAGT
GATAAGTAAAGGCACTGATGGGAAGAAACATTTCTGTAATGGGGGGTGCTGTAGCAGGGC
AGTGGCCTGAGCACAGAACAGACAATAGACACTGGTTTGCCATTGATTGGCTCAGCTATA
AAGATGGAATGGTTTAAAGAGCCAGAGAGGGAAAGAGggggagacaga
>NODE_396_length_445_cov_5.177528
AATGAAATAAAGTTTTAAATCCGAACAAATTCTAATGAAAACATAAATCAGAGAATTACA
ATATTTTTGCATTGCTATTTGAGTACCTCGATATCACAGCATGTTTCTGTAGTCATTCCC
TCCCCTGTAGCACAGTTTACATTGCGAGGTGTGAGAGAAGCAGAAAACTATAATAATTCC
CTCATCTCATGTCCATTAGCATGTACGAAAACCCCAAAATCTCCAGTCTTGGGCAGACAC
AGGCAGACAGCACGCATCTCCACTTGTCAAAGAAAACTTTTATCAATACCAAGAGCACTT
GAAGTTTGTTTGCATTTTGTTTTCCAGCACTCTTAACAACTTCAGAAGTCAGATCACAGG
AGTATCTGATCAAAGCGCTTCGTGGTTAGTTCTGGAAACACAGGAGTGCTACGCCACGCT
TTGATACTCCACATCAATATTTCAATTCAACAATCACTTGACATGCACCCATACTCCCAG
AGACGAAAGACGAAAGGGGAGAGAGAGAAAGAGGGAGAGAGAGAGAGAGAGAGAGAGATC
CAGGGAAGATGGAGGGGGTTTGTGAAGTACATATACAGTAAAagaaatg
>NODE_397_length_482_cov_6.520747
TCAGAAGAGGTAAAAAAAAAACGAAAAAAAAAACACACCCACTGTGGACTGTCATGTAGG
TAGAGGGGGGGATAGAGACAGAAAGACAGAGAGCAGGTCGGTGCTTAAAGCTAACAGGTA
ACCTTTCTGTGCACCTAGGACAAAGGCAGGGGGAAAAAGAAAATGTCAAATTAAGAGAGG
CCAGGCAGAGAGACGTGGCTGCCATATTTGTGTGAAAGCCCAGTGCTGTTGGCAGCAGAG
ATGGCTGCTTTCTGATTCATCTGGGGCCGTATGGCAAAGCTTTGTCAGTCTGTGCGAGGT
ATAAATAATTCAGGGTGAGAGATGGCAATTACAGGGCCCTGCACAACCAAAATGAATATT
TTATAAGGACTAAAACTGCCCTGGAATGAATCACACACATGGAGTCACACACACATACAC
ACACAAGTGTAAGTGAATGTGCGCACACGCACACATGCGCCCAAACACACACACACACAC
ACAAAGGTAGCACATATGAACCCTTGGCATTGCTGTTGTATTGTTGACAATATAACTATT
ATATTATATAAACTGCTTTTGTGGGTTAATCATTTTTAATATTCTTGTTTCTACGTGTGA
TTTCtcacaatatttagttaaggggt
>NODE_398_length_331_cov_5.552870
CGGATGGGGGATTGGAGGCGGAGGCTGGCAGCAGGGCAGTTGGCCGCTGGTGCAGAGAGA
GAAAGAGCGGGGAAGGGAGTGGGGGGAGAGAGGAGAGGAGGAGGGGGGTACAGCGGAGAT
AAATCATTAGAGAGCAGGTTATTGGAAATGCAGGGAGATAAAAGAGTGAAGAAGCCAGTA
ATTGCCTTAAAGATCAGACTACAAAGCATTACTTTGGATTTTACAAGGCCAGCCAGCAAC
AAAAGAGCAGTAATTTATGAGCTCAGTGTAAAAGAATAGCATAATTACATTAAAAATTAA
TGCTAATGAGGGCTAAAATGGGGAAGGTGGTTATTATGAAAGTTTGTATTCATCTTCCCT
GGGTTGAATGATGGCTAGTGGCTTGATTAATGGCTTAATTTCTATCAATTAGCAGGCAAA
AAAAATCTCCACTGAGACAGGCCTAAATTGAGCATTGAATTACACATCTTTACCa
>NODE_399_length_365_cov_2.750685
ATTAGAGGCAAAGTGGAAAGTCTAGTAACAAAACAAAAGATGTAAGTTCACCAGCGTTTC
AACGTAGTTCAACGTGTATGAGAGTCTTACCCACCAGGACTTAGGTTCAGGTCCAGACTG
TAGGAGTGAGAGATGAGTCCTGAGTTCCTGATAAATGAGTCTTCATCAATAGGCTCCTCT
TCCTCCTCCTCCTCTTCTTCTTCACTACTTCCCTCCTCCTTCTCTTCATCATCCTCTTCT
TCCAGCCCCTTCTGTGCACCCTCCACTTCTCCCTCCCTTTCTTCTCCATCTTCAACTTCC
TTTCCCTCCTTCTCATCCCTCTCCTCACCTTTAGACCTTCTCTCCTCCCTGCTGTTCTCC
TCTGTCACTCCACTGTCTCTTTTCTTGTCTTCCCTGTCCTCCTCCCTTTCCTGGGTCTTT
CTTTCTCTCCCATCACCCTTCAGGTCTTTGCTGCAGCAGGGCTGGTCATCGTCTGATGGA
CACTCATTggctggttggacgtttgaagg
>NODE_400_length_352_cov_4.605114
TAAATTCCCTCTCTAAGGGCTCTTTAACCCTTTTCCCCTTCCCCATGCTCAATTAGGTTT
GGTTTTATTATTTATTTATTGTATATTTAAAGGCAACTAACACTGGGAAGTGTAATAAAA
TGTACAGTGGGGGGATTAGGAGCAGCTCTTTAATCTCACGCTTCTGATAATACTGCATGG
GCTGATTGATTAGTTTTTCAGGAAGCTTATGTCAGAAAAACCTAATCCGTCTTTGGATTG
TGCCAGCCTTGTAAGGTTTTCCGCGCTGCCACTTTATCATGGCGGCGAATTACAGAGCTG
CTGGGCTGTGATAAGGTCCCCGTCTCTTTTACAGACCCCACCGCCCAACCCCCGGCACCC
CCCCTTTCCCTCTGGACAATAAAAAAAAAATTGTGTTTatattcttcacatccctgctct
gcctggtcttcacatcaacctctcccaggatttgccttgtaagaaagaggagggggaaaa
aaaagagtggaactta
>NODE_401_length_447_cov_6.565996
TCCCCCTCTCCTCCCCCTCCTCCTCTGCTCTGATTTCAGCATGCTAATTTAGTCGGTGCT
CCTCAGCATGATTCCCTCGCTCTCTCTTCCATTCTTGCTGCGATTCTGCTCCCTCCCCTC
TGGGACCTGAAGATTAATATTCCTGGGCCCAACAAGATAATTACTGATACTAATTAGACA
TGATTATGTGAATTTGATACACTTATTACTCTAGATAATGAGTAGGACATATTATCCTAA
CAAGCACCCGTGCCGCTTAGTTTACTTTACACACGAGCCACACACTATATTTTCTGTTAT
TGTCACCTCAATCAGAAACTGATATTCTCTTGTAATTATTGAATAAAAGGCCTTGACGTG
TGATACCTGTAAGATAAGAGAGCGTTGTCAAGAAAATCAGGGGAATGTGTTGTTTTCCAC
AACAGAACCTCTGTCATTTCAACCTTTTAGTGTCAGAACAATATCTATTTGAAATTGAAT
TATTTTTACACTCTAGTTGCAAATATACTGTGAATTGCTGAATACTTTCATTCATAACTG
TCCCTTTTCTCGTTCAAGTACAATATTttctgatgagtttaatgttaccat
>NODE_402_length_674_cov_5.194362
CAGGATGACAAAGTGACCTAACAATGGCATTACGGGAGTTTGACAGAAAACCTACAACGT
GAGAGCGAGATAGAGAGAAAAGTCATTCTGTCGAGTCCAGTCTTTTGCCCCAGAAAATGT
CACTGCGATGACTGAAGACACAACGTCCATTTCCACCACCATCCACTCTCTCTATCTCTC
TCTTTCTTTCTCATTCATTGTCACTGCCTTTTCCCTTTAAGTGCACTTTCGCCCACACCA
CTTGGAAATTGATTGAAACAAAATGTCACAATTATGCCCTGTAGCTCGCCGCTTCAATTA
TTCATCAATTAGGGGCTAGGCTCCTTTTTTTCTCTCCTCTGAGCTGATTTTTCATTCAGT
TTGCTCGAGATGTATGGCTCCCCTGCTGTTAACCAGTCCAAAGTCATTAGTTTCTGGGTT
TGCAATTAAACCTGATGCATTATGCATGAGGCTCCGACTCAGCAGACACACGCAGCAGCG
GCCGCAGCAGCTAGCGAACGAGCTAGTAAGCTCTGGAGGCGTGGATGGGAAATTAATTTG
CTAGAAATTAAGTTCTCTCTATCCCTCCCTCTCTCTATCTTTCTCTTGTCTGGCAGGTTG
GAACAGATGCCACTGGCTAGAGATGGAGATAAAGGTGGGGCAGCATTGGAGTGCAGTTTG
ATCAGCACTGACAAGGAAAGACGACCTCTATAGATTTCTAGTCAAAATGTGTTGGACATA
CTCTTAACATTCACATTGTAAGATATTAGATAGCTAATGTAATGGTctggcccttataca
ggctgaacacacctgctgaatttctcaacagggttagc
>NODE_403_length_304_cov_1.003289
AACATATGAAATAATTCAAATATAGATTCACTTAGAAAATTACTTTAACTACTGATCATT
TTAATTGTTGATTAATCTGTTGATTATTGTTTCAATTAATTGATTAGCTGTTTTGGTGTA
ATCATCAAAATTGTTGTCAATTAATTTAGTAGTTGAATAATCACTGCTGTTGTAATTCCA
CTCAGTGTTATTCAAAAAGAACATCTGTGTAATTCCTGAAATTTCTGTTATTTAGTTTTC
CGTACTGACTATTCTCGCAGTTGAGGACCTTAACTGTTATCGTAAGGCCACTGTTGAATT
TTTGTAAATAAATGACAAAAAAGTGACATTATTGTATTCTTTTGTTTTCTTTGCTGTATC
AAAAACATACAAACTCTGACCCCATACCTGAGGTACCCGTTGAACTGTGAGTTTTGTGTA
CTGTTATATTTATAATCAGCAGCACTTC
>NODE_404_length_472_cov_2.894068
TACCATTCCACCACCATCCTATCCCACTTACATTACTATCTCTCTCTTTCATTCCCATCT
CTCTGTCCTCTCACCTCTCTCCTTGCCTTCAATCCTCACCTACACTTCTCACTCTTTATT
CCTACCCCACCATCCTATTTACCACTCATTCCTTCCCTCTTCTCCTCCTCCTCCTTCCAC
CTTTTGGTAACTCTGTGGCTGCTGGTGTGGGCATGCGGGCCTGCCTGACAGAGTTTTGCA
TGCGTGGCCTGTCTAACTTTTATTCAGATTCAAAGAAAAGGATCCGTACATCCTATCAGA
GTAAGTCGGGCCTTCCGCAAGGCTGGGGGACTCTGTGTGTGTGGGCAGGAGGGATGGGAT
TATAATGGCTCCGTGTTTTTGGTGGAGATGATTGCCATATAGATGTGGGCTAAAAGCAAA
GGGACTAACTAAAGAGATGACTGAAATAAATATGGTTGTTTCTGGTCCTATGGGATATAA
CCTATATTCTGCCATATACAGAACTTCCCCTATTCCAGTCATGTCCAGCAGTATGTCCTT
TGCAGAAAGAGGGCCACTCCTTTGAGTCTGTTAAGTAAGGGCAGTTATAaatgttatatt
atccatgtgatgtata
>NODE_406_length_742_cov_6.129380
TAGAAATCGAATGGTTGGGTAACACATGAAGTATGACTGAAAGAAAGCTGCAAGTGCTTT
TTTAACCTTTTACAGAAGATGACTTAATTTGCAAAGGGAAAGCCGGTCCCTCTGAAGTGC
TACCTCTCTTTCTTTCTCTCCTTCTGCCTCCCTCGTTCCCTTCATCTCTCCTTCTGTCCT
CTTTGGACTGTACCGTGACCTTCACTGGCGTTCCACCTGCAGGAAGCCATGTTTGATTCT
CTGTCCGCCGAGACGCCTGCTTGACAGCAGAATGGTGTCATAGGACCGAGTGGAGGAATT
TCTCTTTCTCTGTCATCATTAAGGGGCTTCCCCCTATGGTGAGGGGGATGAAAAGTACGA
TTTAATGTTCTCTGGAGAGTGGCAGCAGAAGAAAAGCTCAAAGCCCTGCATGCTGGTTTC
TGAGTGGGTCACTCCAGCCCTTGCAGCGAATGGGATGTCCCTGAGGAATTTGCCATAGAC
TGGCCTGAAAGGATGGGGATTAAGACCCTTTTAAGGATGGAAATGTAACAAAAGGAGCAC
TTTTATGATGTAGCAGCATAAAATGAGGGGGTCCATTGTGTAACTGATTGCAAAAGATCT
TTGAAACAGGCGGCCCTACACTGCATGCTCGCCTGGCCCAGTGGGCTTTAACGGCTTGTA
CAAAATGACTTGTCTACATTAGGGACAGAGTGGCCCTCGTTTAGGAGGCAATGTAGAAGA
TTATTGGTTTGTTTCTATTTTCACTCTTTGCTCCTCCCTCTCTCTGCCTCTCTATCATTC
ACTCTGTCCTCTCCATCTGCTATCAACGTTGGACTGAAACgggcgacggagtcccagtga
aagttgggtaatttagattgagggagaaggtaattagcatgccctc
>NODE_407_length_486_cov_2.388889
CCCTCCCAAGCTTGCCCTTCCTTTGAAAGAAAAATAAATCCAGCGTAATATGATAGTTGA
AAGCAGGGGGTGATAAGATGGTGGGAGGTTGCAAGGGGGGTGGTGGGCAGCTCAATCATT
CACTGTAAAAAAATTGCCCTGTATCATTCACCTGATTTGAATTGTAGCTCCCCCCTTTTT
TGAACCCCTGCCAATTCATTTTGTACATTAAAAATTGGTCAGGGTTGATAAGATTCCATT
TTCACGGTTGGCAATGCAGAACTGGCGAAAGAATACAATTACAGACCCCAGAGTAAACTC
TCCGAATGTCAACTTGATGTAAATGATCAGAAGGCAGGGCGGCACAAAAGAACAGGCTTC
AACTTCAACAGCCCCCCACCCTCACCCCCAGCCTACCGCTACCTCTCTCTCTTGGTGTAT
GTCTCTCTACCCCTTGCTCTCCGTCACCACTCGACAGCCTTTCACCCTGCCAGTGGCAGG
AAGACAGGCCTTCCtgaagttccagagctgtaggtgcagtttgttctggtggagcacaaa
aaggaagtctggtgtctcagtgccataacttgatggcagactgacacaggaggtgtttga
atgaatgttggcctccaaaaccaactatta
>NODE_408_length_447_cov_5.091722
CATCTTTTTACAATGTGCCAATGTTGTGTGGCCTTTAAGGTAATTAATAATGGATTAATT
AACCAAATTAATTCGTAGGTTAGAGTCGTTGTTCTGTAGTGAGGCCAGTCAGTTTGGATT
TGGGCCCTGATGGGTGAGGCCCTTTACAAGCCGATGTTGTTCATGTTTCTGACAGTGCCA
GCCCCCTGTCTAAAAGCCCTAGCAAGTGCCATTTGTCTCCGGGTTAACAGAAAGACGAGA
TATAGGGCGGGCTGAATTATTTAAGCTCCCACAACACATGCACTTTTGCTTTTCAAGCAT
GAGTTATAATTTAATTAGAAACTTCTGGTGCGTTGCTGGCTATTTAAATATTAAAATCTT
CCGCTGATCACATTGGATTAGCCATCCCTGTGAAATTCCCTGAGATGTCAGTTGTTGTCT
TTCTGTCTCCTCTCTCTCTCCCTCTCCCTCTCCCTCTCCCTCCCGCTTCTCACTCTCGCC
GCTTTCTTGCATTTCCATCAGCGTTTTCCTGAACTCCCGCGCTCACGGATTGTTTGTCGA
CTCCTCCATTAGAGACAAAGGAGTCGTCATGGACCTCTGGgagccttaatg
>NODE_409_length_836_cov_6.370813
TTTTGGGAATATATAAGTCTCTTTGACTTTCAAGGCAGTCAAGGGGGAGAAAGAGTTTCC
AAGTTGTTTGTCATCTAAACAAATCTTCCCTGCAGCATTTCTTCATACTTCCAATAATAG
TGACTGGTTCAAATGCCAATTTATGCTTTGCTCTGACATATTGCCCACACCATGTGGTAT
ATGTGCTTGTGTGTATGTTTCTGTGTGTTTCAGTAAGTGTGTCACAGTGATTGTGTCTGC
GAGAGACCGTGTGTGTGTTTGCATGCCCGCTGTTTGTATGCATTATTGTACGTGTTAGTG
GAGGTGGCTGGTGGCGGTGTACCAACTAGTCACGGACCTAGAGGATTAGATTTACCATTT
CAAAGATGCCTGTGTTTCTAAAGTTTACACACATACATGCACACAGACACACTCATACAA
TCACCCACCCACACACTGCTTCCCCAGCTTGTCAACGTGCAACGTGGGCTGTGGAGGCTT
GTGCGAACAGATGGGAGGAACCAGCATAAAATAAAGTTAAACTAGAACAGAATGACTATG
CAAGTGGCGTGGCCGCCCTTTGTTTGCTAGGAAGGTGATCCTCAGCAGCTGGGGATGATG
GAACGCATGATTAAAATTACCAGAGGGAATGATTAATATCTCCTTAAAGCACACACTTCC
AGCATATCAATCATCTCATTACACTGGAAAAGTTAATTGTGTGAGGGGAGGGTTGGGGCC
CCTGAACCATGAAAAAGTAGCCCACCCCTCGACATGTTTACTTACACAACAGAACAGACC
CAATAACTCCAAGTGTTCTGTACTGTGTTTTGAGAGTTTTAACTGTTTCCACTGAAACAG
GCCCCTCTCAGCAGGGGACTTAACAGTAACTGGAATTTTTTCGGACTGGCAAAACTTTGT
TTGCTGTGGAACAGTCAAAAGGTGTAGGCTGAGTGGTTATAAAGCTCACGTATGatgcta
aacaatactaaatgcaaatt
>NODE_410_length_562_cov_3.524911
TGAAGGAGAAGCACGCTCCTCAGCGGGTCCATTCTTTTGTCACTTATCGCGGTAATTTTG
CTCACATATGGCGATAATTCCTTTTATTTATTGGCCCTTTAATTTGAAACATATTTGCTG
TCACTTTGTTGTCTCATTGCGTTTGTAAAATTTGAATCATCCCAGAAATTAAACGAGCGC
GAGCGCTCTCTGTGTATGTAACACAAGCAGGGGGAAAAAAGATATAAGCGGTATAATTGA
ACAAAACATGTAACCTGTCTAAATCTGAGCAGAAAATGAGGGAAAATGAAAATTCTATTA
GTCTCTAATGTTCCCTCTGCCCCCCTCCCATGTGCTCTTCATCTCTCCAGCAAAGTATTC
AAATGCAAGCCCTGCCTTACCTCCCCGTGTCTCTTTTTCTCTAATTATCCATGAGGTCAG
TAAGCAAAATGGGGAAGAAGCCAGGAGATCAATACAAATTATCCCTGAGCAAACCAGTGC
TGACAGTTTGAATTGCAGCATATGTTTACCCAAAATCAGGCAATTTATCTTAATATCAGG
CGAGTAATGCAGCAGGGGTGAGAGGTCACACAATCTCTCCACCTCATAATTACCCGCCTC
TAAAACAGGAAAGTGGTATTGATTGGCCGCGGGCCGGGAAGCGGGCGTGACTGGAACGTG
CCAGCGACCCCCCCCGccgcccacccctatcatacctcccccagta
>NODE_411_length_470_cov_5.753191
CACAAATACTTACTTAAAGATGGATAGATGGAGTTAAGATTGAGATGGTAGGAATAAGGG
AGAGAGGACAATTTGATTTATGTGTTTGATTTAATGCCAAAAAACCTGAAATCCTCTCCA
ACACACACACACACACAGAAAAATCCAGAGCATGTGGAGCTTTTATTGTGAAAAAGACAG
TTATTTAGGACCATATGGACGTGTGCGACTTTTTCTGTTTAGTCCAAGCTTGTGTTTTTC
TGATAATGTCTCTGTACGCATGCAGGATTATCCATGAAGATGGCTTTTCTGGGGATGATG
TGAAGCAGTATAAGCCTGTGGTCTACAGCAACACCATCCAGAGCTTGGCAGCCATTCTTC
GAGCCATGGACTCACTGGGCATAGAGTTTGGAGACAAAGACCGAAAAGTTAGTGTTACCT
TTACCTTTAGTGCCAAAGCAGGTCTGTGTTGGTATAAATCGCAGTGTCTGTGTGGGTCAT
GACGTCTACTTGATGTCCCTGAGGGGACTGGATAATAGTAAATCTGTTTTAAGAAATCAG
TCTTGGAAagatttgactttgtgattggtttgtagggtccatttcaataaattattgtat
aatggtttagaatg
>NODE_412_length_756_cov_4.551587
CAATCCATCCAATGGATCAATTTTTCTCTCAAATTCCCAATCCATTCCCCATCTCTTTTA
AAAACTAATACCCAATTCCAATCACTGCTGCCATAAAGCATATCTTGTAAAAGGTCATAG
TTTGACCTCTGAGTTCTCTAAATTGGATGCTGGTTGGCCCACTTTCCCTTGAAATACCAC
ACAGCCTGATATAAAAATGCCCTGTACACAATCACATCACTAGTGGGACCAGCATCCATC
CCATCAGTAGGTGTTCATTTCGATGTGATGTGTCACAGCACAGAGAATTTAACAACATCT
TGGTTGTCTTTGTTGAGGGAAACAGAAACCAGAACCCAAACATAAACTAGAGCATGGGGG
CCCAGGAATTATTCTGGGATAGGTGTATCTGTGCGTGCATGTGTGCTTGCCATAGGCAGC
ATACCAGTATATAGTGGAGCATCTCTCTGCAGCCAGCCAAGGGAACTGATCAGATGGACG
ATCAAACACTAATCATTCCCTCACGGCCCATACCGAGTAAAGCTGTCATTAATTTTGCGG
AATTACATCAAATCTGAGACATTCTTTATGTGGCCCACGGCCTGTAGACAGTTATACGAC
AGGGACTGCTGCGCTAAGCAGATGGGGCAGCTTGGCCGTGCATACTAAATACCACCGTCC
CCCATTTCTCTATCTCCGCCCTCCCAACACTCTGCCCTCCTTCCAGGCACTCTGCTTCTG
CTCCTTCTTTCTTTGTTTTCTACCCTTCTAATGCCTTTCCTTGACTATATGGTCACACAG
GTCCACTGATTACATCACTCACCCTAGAGTAATGGGCATGATATCCCTCAAAAAAGCTCA
TACTGCTTACAGAAAAAAATGGCACCGACTTGTATACTCAGAGTTTTATTCCTACATAAg
>NODE_413_length_411_cov_4.763990
GAAAAAACATTTGAGACAGCAATGAGAGAGAGAGAGAGAGAGAGAGAGAGAGAGAGAGTA
AGTAAAGAAACAACAGAGCAGAGAATATTTGTAAAGAGCAAAAGAAGAGTCAGAAAAGAA
GAGGGATAAGGAGGAAAAAAGCGAGGAGAAAGAGAGAAGGGAGCAAGGGATGAGACGGCT
GCCTGGAAAGACGATTAGTATTCATGCGGCGTGGCGCTCCAGAGAGGATTAATGGACTCT
GATGCCTAATATCCTGGAGAACAATTAATTTGCCCACAGTTTTGTCATGGTTGAAAGTCA
AATGCTGGAACAGATCGATGCGCACAGCCGCCAGTGAAATCGCGGCAGCCCCTTCTGCCA
GGCGCAGAATTTTAATTTCATCATCATCATTTTCCCCGGCTGCCACCCTCGACGAAGCTG
TCCCTGACATGGCTGAGAGGGCTGCCACATCCCGACAGGCATGGCGCGTACACACACACA
CAGACACACACACACACACACACACGGTAAAAGCACAGTGTACACCCAAACATGCAGCAC
ACACTTGCATATACa
>NODE_414_length_502_cov_7.503984
CAACACAGCACAAGCTATGTGTTTATCACAGACTTAAAGTCATACGTTCGAATCTGATGT
GAGGTCCAGCATTGCTACAGAGGCTATAAACCCTATAAGGGAGTGAGAAGGGGAGAAGCG
GTATGATAACTCAGAACGTCCTGCTGTAATTATGGTATTCATGAAAAGATGAAATTGAGT
GCAGACTAAATCTGTAGCTGCAGGCAAAATCAACAGCTTGGCATTACTCAGTGACCCCTG
CCTATCTTGAGGATACGGCAAACATACCAAAACTTTGCTGCTTTTTTTCATCAGTCAAGA
GTGAGGGAATGAAGTGCATCGATTGCTTGTGATTATTAACTAGACTGAGATAAGCCCTCT
CCTTATTATGCAGATTACTGAGGCTCCCCGCTCCAGCATATTGTACAGATGCAAGGGAGC
AGCTGCTCTTACAGATGGTGGGTACACGGATCTATCATTATGCCTCCATTGTCTCCACTT
CAATTGTTTGGGGGACAACAGAACTGCATCAAAGAGGAATCCGACTGCAATGAATTAAGA
AAGAGAAACGAAAACCATCAACTAAATTTATACACCGGAGGCCGTGGAATGGAGAGGAGC
GTAAAGCTGGAGCTATTTCATATATACAACCATGGAGTCACCCAGT
>NODE_415_length_323_cov_6.535604
AATTGGACTGGCTTGTCCTGCATATTAAAGTGTGCCTATGATAGGAAGTGATGAGTTGTT
AGTGGTTTATGACAATTTTCCTTTGAGTATCCCCTGAAACACGGGCCCCCACATCACAGC
AGCTGGTAGCTCAGCCCCTGACAAAGCTGTTAATGTTCTGCAAAGAATGTGCAAATTGCA
GAAACGAGTCCAAGTGTGGGCAGAAAACACTTCTGGTACTTAGAACCAGTGATGGAACAA
ATTTGGTCAAATTGGTAAAGTGCCCAAAGGGAGGAGGGAGATGTTCCACGGAAAACCAAT
TCCAAGCTTGGGTGAGCTCAGGATTGTTTGGAAACTCTCCAATCTGGGGGCCTGCATTGA
ATTGCGTGTCAGGCAGAGACTGTTAAATAAGATTAGAATAAGGACCAAGAGAGCAGCACA
GGTACCTCACAGGATGGCTGTGTAATGTTGAATCACAGTTACTCTTT
>NODE_416_length_320_cov_5.237500
AAGAGAAAAGAACATAATTATCCAGTTTCTCATCTGTTTGCACAAATAGGACAGAAAACC
CCTCAAAAACTGCTCAACGCTATGGTAATTTGCCACAGAGAAACATTGGAAAACAAATGT
GTTCAGGAAATGTAGATGGGTTTTTAAGGTCTGAAAGCCACAGCTGCTTGGCAAGCAGGA
GCTGGCTCCTTTTGTCTTTTATCTTCTTCTGTAATGTGCACAGGTGCTGCTTAATTCAAT
TGGAGAACGTTGCCATGGTTTTACATTAATATATTTCCATGTTACCATTACGACTGTTGT
CATGGAGATGATAGGACCTATTTGAACTGAAAGCAGTGATGGTTTTATGGGGGTACTGCT
CTCTCTCCCTCCTCTCTCTCTCTCTTTCTCTCTCACTTTCTCTTTCATTTGGTTGCTCCA
TGTCAAGTCACATGGTATGCAGCCAGATTTAAGGCTTGACTTCa
>NODE_417_length_302_cov_1.009934
TGTAGGTTAATGATGGTGCGACAATCAAGATGCTTTCCACGAAAAGTCAGCCTCCTCTGA
GCCCACAGGGAAGTCTGAGGGGTGAGAGCTGGGAAGCAAAACAGAGTTTGCTGAACACAT
AGAATGAAAAACTTTGTAAAATACGAGTGTATAGTTTCACTTTTTAAAGAAATTCAGAAG
AAAAAAAATCAGTATCACGTAGTTGTCTTTGTACTAATTATTGGGATAGAATCAGGTAAA
TACTGGATGACTGGAAATGGGGAGACACATTAAACAAGAGGTCATGTTCACACCAGGCAt
taacatgtgtcttgcatgatctactcacagtagacagcactctacaattctacaatttca
tttagcagatgcttttatccaaagcaacctacatctaagaggagatatagcacaagcaag
gatctagtcaggagaacaacaacctg
>NODE_418_length_339_cov_2.109144
CTCCAACATTAAATTCCAGTTTGGACTCAGTTCAGCAGACTGATCTCCGATGGATCTGAC
ATGTTGCAGGAGCTCTGGGAGCAGAGCAGCACCGACACAATGATGGAAGCTCAATGAATG
TTTCTGCTCTTTTTACCAGTCAGGAGATCAACGAGATGCTTTAGTTTGTACAGAGTATTT
TTAAAGGCTTCCTGTGATCTATTAGTGTTGTATTAATGACGATGATCAATGACATGCACA
TCAGACATGAACGTCAGACGTGACTCTGCTGCAGAAGAGGCAGCTGGAAAGGTTCAGGGA
ATGAAGTTTGGTTTTCGTAGAGAAGCTGTGGTTTAactctgaatattaaagaaacgtttc
agacgttaataaccgcaggggtaaaataaactgtttctgatgtagcagctgtggaaaaac
tccgggtatcatttattcatgatcagacgctgatctcacagaaacaaagtgtgttttcag
gtt
>NODE_419_length_346_cov_3.332370
TACAGTATCTTAGTTGTTAGTAGGTATTAAAGTGTAGAGAAACTGGACCCATAAAGATCT
TCCAACTTTCCAAGAAAGTGCATGTAACAGTCCGAAGGTTGTCAAACCCGATATATATTT
ATATTTATAAAAACACTATCATTTCGTCCCCTGGCCATGATGGACTTCTTGTGTGAGCTA
TATGTACATTTTCTTTGCGAGGGAGTTTGTATTTCCACATCTGAACGTATTTACAGAAGC
TTCAACACATAACTTTGCACTTGATGTCAGTGAGGATGCTGGGACATAGCAGCAACGTGG
AAATCCAGCGGAGAAACTAAAAGAGAATCCTTCTCACTTGATTGGCTGCCTCAGTTCCAA
AAACCAGGAAAACAGGCCAGACCGAATGCTCCCCTCTTAGTGACTGTCTTGCTCTCAATA
ACACCAAAATAGGACAAAAAAACAAAGAAGATTGAGGGAAAAGAATATTGAAGTAaacaa
aaagtagaaa
>NODE_420_length_559_cov_6.186047
TTGGAAGCTTGGCCTCTTGATATTTGGGGCTCCTGTCGAAGCCAACTGCAGCAAGTTTTG
TGCCTCCAGATTTGGGAGTTTTAAAATGAAGCCGAGCAGCTGCAGTTTTCCCTTCAGTCT
GGAAACGAGAGGCTTTGTGTCTCTTGTCACCCTGTGTTAATTTGCGCCCTAATGTATTTT
ATAAACAAAGGGCTGCTCTCTAGCCTGACAGTCGTGACACCTTGATTCCAGTGCAGGATG
CATGCAGGACGGGGTTACACCATTAATAATCAACTGGCAGCCATCACACCATTTTAACCA
CGATCATTATGATAAAGGGCATACACTTAATTACAGGCCTGCTTAATTATAGCTCTGTTG
AAGCTCGTTTGTTTGGTCAAATGCTAATTATACCACCACGCTCTTGGCAAGTCCTCATTT
CAATCCACTTTTTGCCGGCTGAACAGTGTGGCTTATTTTCATGCAAATTTGATATCTGGT
GAATGTTTTGTCTCTCTTCTTTCCGCTTTTCTGTGCCTTGTGTGAGTGTGTCTTTGTTTC
GGAGGTGAACATCTCTCAGACAAGACGGAATCGGGAATAATCAAGAGTAATTAAACTGGA
agagggctgggaaagggctgggttggaggagagagtggaggtgctcaaatacagcagaga
ataaaaaagcctttcatcttctctccgtagacggaaggagggg
>NODE_421_length_753_cov_7.922975
TTTCAAAACATGCCAAAAGTTTTGTTAAAGCCCAATGAGTGTAAAATTCAAAATTCAAGA
AATACGAACGACACAGTGGCAGATTTGACCAAAGGGTCAGATTTGATGACTTTAACTGTA
GATCTTTAAAATTAGTGTTATTGCTGAGACCTCCTATCACTGCCAGACTCATAGAAATGA
AATGAATGCCATTATTTCTGTGTTTAAAGCATAGGGGAAAGTGTATGCATAAGCACGTCA
GGGCTGCATTTCAAAGAGGAAATCTTTAACATAAACATTAGCATTTTGTGAAAACAACTG
AGTAATTAGTTTAGGGCATAATAAGCTGGGGTAGGCACACAATGAAAGAAAGCATTCTGG
CTTTAAAATGAATAAAAATTGATTGTGTCCCAATAAAAAACGAATTGGCAGAGTGTTAAC
TGGATTCCACATAAACGTCTGTAGCAGTCCCTGGCCGCTTTATTGTGTGCTAATGCAATA
GAGAACACTTAGCAATAAATGCTCCTCTCTGATGAGCTCACAGAGGCTTTCCAAGATGGC
CTGATGAAATTGTAAAAATTAGATTTGAGCTAGCTGCTAATGACTCCTAAAACAAAGGAA
AATCTCCAAATAGAATTAGCCTGCCCTCTTCTTCTCTAAATACATCATATGTAAATTACT
GTCATTTGGAGAAATATGCTTGCCTGGAAGGTAAAGCCTTCATTAGAGATCTCAGTAGGT
TTGGGACTCGAACAAGAACTCCTCCAGGACATTTAAAAAGTTTGAGAACTGAGAGACGGT
AAAGATATTGTTCACTCATGGCAGCAAATCAGAGATATGACtaaggaatttatttttgat
tattttagtcaaaccagatggatttcgttccaaagctgaaggcatagatagctgcta
>NODE_422_length_411_cov_1.919708
GCTAACGTCCTGGTCAGCTGGCTTTCATTCTGAGCTCTGTTAGCTACAGCTGTCTGTTCA
TCTGCAGCGTCTGTCCTCCAAGTGCTGTTGGTTCTTACAGTAGTGAGTTAGAGACGTCCA
AACATTCATGTGAACGTGTCTGAAGTCTTGTCTGTGCAAATTAAAAAACGTGGACAAAAT
CTGAGTCCTGTTGTGGTCATGTGTTCCTCACACGAGGGAAACCAGGCTGAGTCAGTCAGC
AGGAGGATGAAGGGATGTCTAAACAGCATCTGTTCTCTGCAGTCAGTGTACCTGCAGTAA
CAGAGACAACAGCGCCACCATGAGGTCAGAGTGGAACATCTCCCTCATTCACATCTCTGC
TCACTTGTTACTGTGAAACCAGAGGAAGCTGGTCTTCGTCTCTCTGATGACAGTGACGTC
AGACTCATTGAACTAGAGGTTTCCTTCAGACGTCCAGACACAGTTTGCTTACTGAGTGAA
TGTGGCTTCATCTGGAGCTTCTGGCTGGTTCCttcaagagtatgtgtctgcagagcggga
ggctgcactctcagg
>NODE_423_length_305_cov_2.642623
CCTTTGACGGCAGTTTGGTTTAGTTGTAGTCTTTGGATGTTTCGCTTACAGATACCGGAG
CGAAGCGCATCGCGATGGTCAAGTCTGGAGGATAGAAGCATGAGTGACGGTTTCAGAAAG
TGGAGGAGAGAAGAATGGTTGGACTTTTGCTAATTGTCTCAGCTGGACTGTACAGCCTTG
GTCGCCTGTGCATGGAGAGACAGTCAAAATGACTCTTCACAAACATTTTCAACACTGCTA
ATGCGGGGACCACTGGGAGCATGGACGATCACTGCAATCACTTAGCGCCACCGCTCCACC
CCTCCCACACCTAATGAAGCTGCTGCTGCTCCAGTCTTTGGAGGGTGTTTCATGCATGAC
CTCATCGGCTTTTAGGTGGAGAACCGGCCTCTTTGGGCTGTCGCTCCTCGCCACCAAAGA
ACAGTTCGAGTGTGTGATGCGCACAGTGc
>NODE_424_length_149_cov_2.382550
TCATGTTTTGGCTTCACAATGTCTTCAAATGTGATACAGATGACGGCACAAGCTGTTTCA
AGTCCGTTCCTGTCAACGAAATTCACTTTCCATGTCCCATGTCAAAAACCTTGTTTTCAG
CCAGCCAAACGCATTTTCCGAGCGATATAACAGTCAAACTGCAATCTTTCAACTACAGTG
TTCACAATCATGTTTTGGCTTCACAATGTCTTCAAATGTGATACAGATGACGGCACAAGC
TGTTTCAAGTCCGTTCCTGTCAACCAAATTCACTTTACATGTCCCATGTCAAA
>NODE_425_length_661_cov_6.422088
AAGACAATAAAGATTTTTTCATATGCAGAAAAGTTCAAAGACACGTTCATTTTTTTTCAT
TTATTTTGTTATTTTATCCGCCTGATTTTTACACCATAACAATTTAAACATAAAAAAAAC
TGTAAAATATATCTTCTTGGATCACAAATTAAATTTTTCTTAAAACAAACATTTTAATTA
GCTAACATGAGCACAGCCACAAGTAAATCTAAAGTGATTATTCCTGCCCTCAGAGAAAGG
CTGTCTCCCTGTGCTCTGTCAAAAGGTCAATTATGGCCCCAAACCGGCATGCAGTGACAG
TGACCTGGAAGCGCTACTGATGACCCCACATCCAGGGGCCCAAAAGAGTTGATCATCTAA
CATGCAGGCTGCCTGGAGCCATGGAAATCTGACATTTGTCCTTATTCAAATGAACACAAA
CAATATGCATTTCATGCCTCTACCTAACCTGTGCCAAATCTAAAGCATAGGGACCAGCAG
TCTTAATGCATTGTCCTCCAATCCAAGTTTATGCCCTTCCTTGTGAATCCAGCCGCACGG
CAATCACACACAGAGCCTGCAGTAAAAGCAGGCAGCAAAAAGGCACCATCTTCACTGGCA
ACACTGGTCATTACAGTTGTAGTCTGCAGTGCCGGGGTCACAAATTGAAATGAGGTCATA
CAGGAAAGCAAAATGTTAAGGGCAAGAGCAATTCAAGTCGTGTGTACTGCAAAATAAGTC
ATGGCAGTCTTTTAGACATTCTTTAGTTGATTCAGATTGCCACTGAAAATTGTTAATAAA
TCTAAATCCCTAAATTGGctgcagc
>NODE_426_length_434_cov_9.898618
TCTTTTAGCAGCTCACATCACAGAACCCTACAAACGGCAATTAAAACGGATGTGCAACAC
TGGCTCAGTATGGGGAGAGAGAGAAAGAAAAGAGAAATGAGAGGGGACATGAGCGAGGGA
GGCCGAAAGAAAGGAAGAAAGAAAGAAAGAGAGAAAGAAAGAAAGAAAGAAAGAGAGAAA
GAAAGAAAGAGAGAAAGTATGCGAGGGAAAATGTACAGCACCACCTCTCCTTCAAAACCA
GGACTGATACTGTGTCTATTGATCTTTATAACAATAGCAGCAAGCTGTAAAATGTTTGAT
GGTTTTGTACAGATCTTAGTCCCCCTCATTCATAATTACTGCTACACATGTAGAACCAAG
GGCAACTTCAGAAGGGGCGCTGTTTGAAAAGCTGCTGCCAGACTGTAGGGATGATGGGAA
ATCTCAGCGGGGCCTCACGGTAGCTCCAAGCCCTAAGGCTATCATTCCTCCTGCCGAACA
CCTGCAGCAACTTAAGTTTTACAAAGATCAAATTATGGAGCTGATTTTAAATAAGAAATG
AGACCAACCTCGTCCCTTTACTCACAAAGTTACTCTGC
>NODE_427_length_349_cov_7.893983
TCATCCGCTTTAATTACATTCAGAAATGGCATTTCTGCCACATAATACACCCCTATTGTT
TCAGAATTATCTGGCTTGGGGAGTAAAATCTACAATATTTGACGATGCTCCCGAGCTAAA
TCGCCTCTTGAAATTGAAATATGCTGCCGAAATACAAAATAAAAAGCCAGCCTTTGCTGC
TGATATACTGGAAGCTCCTTGGCTTTCTGCAGAATGCTATTATTATGCATATCCAGGTAG
AAAGTTAATTAACCCAAAGCTTAAGCTAATTATGGTAGCAGAATGCTATCAACCAAACGC
TTTCAGTCTGACAGCTGTCCAGAATTTCATTTGCTAATCATTTGTCTTTTGCCGGAGCAT
ATGGTACATTTCCCCGCTATCACAGCAACAACAAACAGATGAAAATCATTAACTAAAAAC
AATGTGCAATGTGAAAAATCAGACACAGATTTATAAGGCTTTGTGTCAGAGAAAAAAGGG
GGATTTATggcct
>NODE_428_length_628_cov_3.624204
TGGACTCGGCGAGCCCAAAACAGCGGCACATTTAAGAAGCATAGTGGGAAAAATTCCACC
AATCTGTTTTGCATTCGCAGCACCAACACTTAGACCAAAGGTTTTCACAGCTTTTGTTGG
TTTTGTATTTTTTTCTCTCTCCTTTGGAAGCAGAAGTCCTTTGATTCTCAAGTCTCTCTG
TAAAAACATTAAAAAAGATAATCCATTGGATCTAATTGACACAAAGCCCTCCTTCCCCCC
TCCTCCCTTGCCTCTATCCTCCGCCTATGGCCCTCATTTCTTCTGAGAAAGGCCAAGTGT
TTTTGTCCTGTAAATACCACGGAGCAGAGACAAAAAAGACGTCTTTAAAATGCAGTCTAC
AATCCATTACACATATTCCCCCTGCATATCCATTCAGTAATTATTCATTAGAAAACATTT
AACGTCACAGTGAATTTCACACTAGGCAGTCGAAACACAATAGAGGAGATTTGGCCTATT
TTGGGGTGAGGAGTTGGGGAGGGGTTAGCTGTACAGAGGAAGGGTGAAGGCGAAGGAGGG
GGGAGGAGGGGAGCAGTATTTGTCTGATCTGAGAACCTCTGAAACGGGGCCGTCTTGAGA
CAACGGGGACAGACTAAATAGTGCAGTAACGGTCTGTGCCCCGCTGCTTGCTGTGACACT
CATTTAGTGTGCTTTAGTGTGCCCTGAGGGCAAACagtagaggcttgttcttagcaatcc
tgtgctgtaatttggacttcattactttgctcatacggggccccatggaagg
>NODE_429_length_449_cov_6.810690
CTCCCTCCCTCCTTCCTGTCCTCCTTTCCAGGCCTGGAAGAAGAGAGAAGGCCACAGTTT
TGGGAAGAGGGACAGGGCGAGAGTAGGGGGAGAATGGTGGGGGCAGCAGTGATCTGCAAA
TCATTTATTTACGTTTGGCATCTGCATAATGAGGCAGGGAGCCAATGGCAGCCCTGGCTG
GCTGGAGACAGGGTGGCATGCCTTCAGTTTTAATGGGCACACTGAAGAAACTTCCAATCC
TTCTTGACATTTCTCATAGCGAAATAAACGTGCTCTGGGTCAGAGTGTCTATTAGGAAGA
TAAGAGACGAACAAGTCAATTATACTTCAATGACTGCATAGCCAGGGGACCTCATTAACA
TGATCAGGGAGGTCCATGCTGCAGCAGCCCTCTCCTGTGTGTAGCTCCTGATTAAGTTGT
GGAAGAATGACATGGCCTTTTTTTTTGCCTGCTTCATGTACAAAAAAGGCAGGACAAAAA
ACACACAAAGACGTAAATATATTCAACTATACATAAGGCAAATACAAACacacgcacaca
cacatacacaaacacacacacacagcagacatcgccaggacgtggtgtctggc
>NODE_430_length_339_cov_1.289086
TCGTCCCTGTGTCTACTATTTCAGGCAGAAAAAATAAAAAGCCACTATAAATATGCAGTG
GGATGCAATAGTTCACATATCTGTACTTGTGGAATGATGGTGAAGCTTATTAGTGTTTGC
ATTTGCTAGATTTCCGTGGCTTTATATTGACTCTCAGCAGCAACCTTATAATAAACCAGA
GCTATTATATTATTTGTTACAAGACACAAATCTCCTTCTCAACCCTTTGTCTCTGTAGTT
TAGGCAGAAATTATTACAGAGAACGGTTCTCACTTTTACTATTTGCATCTCTTTCAGTAT
CACCACCTCAGGGCACAGAGACTTGGTATCCCTTTGAGTTTTAATCTTCTCGTCTGCCTG
CATCCTTGCGGCTATTTCATTTAAGTTTTAATATGTGTATTTGACATtttgttcatttag
gcaccccaccaccaccacccccacccccatcccatcctcctcttcctcccccctcctcaa
cct
>NODE_431_length_290_cov_1.279310
TGGATCGGGTGCAGGCCCTTCTGGAGTTGTACAGGATGTGTGGTTTTACAGTTTTCTCTT
TAACTGCAGGCTTTCAGCCAATTCCTTGAGCTGCCACCCTCCATGCTTTTCTTCCTTCCC
TCCCCTCCAGCTGAAGCTGCTGCAGGTCTTGATACTCAGGAGTCTGACCCAAGCTGTCGG
GTCCTTCTAAAGGTTGGCCCGCCAGGTCAGGACCACTAGTCAGGGGCTAACAACAGAGGT
CCTGGAGAGGCAGTGGAAAAACATCTGAACCAGACCCTGCActgaggtgaggactgctct
cttcaggattcaattccctttaacctcaaacaagtctgggaagagaaccagagaaagcat
tgtgtttgtattataactgaaggcatgatagttagtagcaaggtgccatccatccatcca
ttttagatttttta
>NODE_432_length_333_cov_3.261261
GAGAGAGGGAGGGAGAGAGTGAGGGAGAGAGAGAGGGAGACGTGGGGGGATCAGCTCCCC
AACACAGTTTATTGATTTTTTTTTTCCTGCTCGACAGAAAGCCTGTATAACAGCTCTATT
GCCCTCATAATGATTAGTGACAAAAGTTTAATTAAGCAATTATGAAGCCAATAATAGAGT
TGTCTGGTTTGCTTAGCTTTAGACTGTTTAAGACTTATCTCCCTCTCGCACATCACAGCA
GCTGGAATGTGCTTGAAGAGATTAATGCTACGAGAACACAGATGCCCACTTTAATACAGC
GCCATGATGCCGTTTGAATGAAGTTGAGAACACAAGCTTCTCTTTATCAAATTACAAGTC
TGCTTTTCATGAATATGGAGGAAAAAGGAAGGGGGAAAAAACCAGCAATGGCTTCAAGGT
GTAATTATAAAGACATACAACAGAAAGACACACAATTCCGTTTTAGTAATCTGCCTg
>NODE_433_length_515_cov_7.003883
TTTTTTTTTGCAGTTAACCATTATTTTTTTTGTTTTGTTTTGTTTCCATTTTTTCTGTGT
GCGTGTTTGTGTCGCGTCTCTCTGTTTGTGGTGTGTCTCCTGTCTGTCTGTCGTCCTTTC
TCTCCTCTCTGGTCAATGCTCTGCTGGTGTCTAGCTTTGAGCTTCGTGTTGTTATTTGGA
ACACTGATGACGTAATTCTAGAGGACGATGCTTTCATGACAGGAGAGAAGATGTCTGACA
TCTATGTCAGGGGGTAAACACACGATTCCATCGCATGGCTCGTACAAAATACCCTCCTTT
CCTCCCCCCTTAAGCCCTTGAATCATTTTTTTTTATGACCCTTCCTGTGTTAACTCTTCA
TCCAGCACGCAACCTCGCTTGTCTGAAACTCTCCTATCAGCACGCTGAAGGCCTAATGGA
ACGTTAGAACAGTAAAGGACCAAACCAAAGAACTTCAATGTGATTATTGGCCTATCAAAT
TTTAGGGAAATCGAACTGTCTAAACTGAGCTTATAAAGCCAGAATTTAATGGCATTAACA
CATTAGGACTGATACACCAATATGGCCATTATTGTtagtggcgtctgacttattatacaa
atatcttgtcatatataactctaaagttcatcagctttatggtgtggagtctcgctgca
>NODE_434_length_503_cov_5.469185
AAGTGTAAAGCATCAACAGAGCTAACCGAATGATAAAACATGAAGATTTACAATATATTA
ATTGCAAGATAGCGCATATCAAAGTGGCCGTTAACTACCTGAGGTCAATGTCATACTGTC
TAATTAACCGGGCAGCGGCTGTGTGGTCCTACATGGCTGTGGAAGGTGGAGAGAGCAGCC
GATCTCACCCCCCCACCACCACCCTTTACCCACCTTTTACTTCCTCCCATTCAGAGGCAC
GCACGCACTCGCTGTCTGAGTTCTTGCATAGAACACTCTGAGACATTCCATTTGCATGCC
CGCCCCATCAAGCTGGATGCACTCAGACTGGTAATAAAAGGCATTGACCCCCTTAACCTT
TATGAATTACAATTTGTGCCTGCAGCACGTCCTGTCAGAGGCCTCAGAAAAGCAGGCACC
TCAGCCGGGGTGTGTGCGTGTTGTTTTGCAGTTGTTAAGGAGAGGGGAAAAGGTTTTTAC
AGCTCCTCGTCGGAGCTTCTGACAAGCAGGGAGGAGGCGGTCTGACAGCAGAAGCAGGGT
AGGGAGGGACTGCAGCGCTGCTGATGGCTCCATGCTAATCTCTATCCCTGGATGCTGCAC
GAAACTACTGAGGCTCCTTTCTTTGTCAGGACCAGGGATacacagcc
>NODE_436_length_517_cov_10.723404
AGGGAGGAAGATGTGCTGCAGAGAGAAGCCAATGGAGGCGATGGGGAGAGGCAGGCACGC
TAGACTGTCAAATCTCAGCCGTTGAATATTTAATGGAGCCTGGAGTGTTTATTTAGTTAG
CCTGTCGATTTTTACCGCTCTGTCAATAGCGGCTCCCGTGTAGCCTGCTGATGATCTTTA
GTGTCTCTTCCCCCAGGAGAGGCCAGGCACTAAATGCAATTATGGATTTTCCTGCACCGC
AATGTGTTTGATATTTTTACTGATCTAATTTGCAATCTGGTAGTTTATTGTTTGGCATTT
TAGTGGCGCTCAAGTGGCGAGGCAAATTTGATTTCCCCTCATAATTCTTTATAACTTCAT
TAATGCTGTTAGCACATTGGCACAGATCTTAAATAAGAATCATCCCATGGATGAATGCAT
TCCTCATTTTATTGTCTCCATGCCCCATTCTTTTTACTGATTCTGGTTCTAATTAAAAAT
CATCCTCGTGGTGTACTGTCTTTGTGAAATATGAAATCATAATCGAATTTGAATGGCTCC
CTTCACAGAGTCTTGCGTATTCAACTGTATGCCCAGATTTGTTGTGGGCAGAAGAAaaca
gaatcaaaacagctttctttcagtggcattcagcatcttcagagacaaatgagggtatta
g
>NODE_437_length_329_cov_5.550152
AGTCTGCAGGAGAAGGCAACAGAGACTGGCGTATGCTACAGATTCCCTCTGCTTATCCAG
CTCCCAGTTTTTCCACCGTATTTTCTCAGGCTGCTTGTCATTGCCTGGACTCGGATCCCG
GAATCTTCATGATTTGCGGACACCATGCTCGTTTTTTAGCCGGGAAACCCTCTTTTCGTC
CCGCATGTTTAGGACCAAACGATCGGGGCTCGTCCGGCGACTCTGGAGGAGCCGTGCGCC
CGTGGAGGGCGACGGGGAGGCGGATAGAGGGACGCATGGCTCCGGGGGCTGCTGCATGGG
CAAAGCGACAAAGGTGGCCAAGTCCAACGCAGGGTCCGAGGCTGAATTGAAGGCGTTGAC
CCACTCGATACTGAAAAAGATCAAAGAGAAACAATTAGAGGTGCTTTTGCAGGCGGTGGA
GTCCAAGGGGggtgcccgaagcccctgcttgctcctgcccagcaaagtggacg
>NODE_440_length_290_cov_2.837931
TGGAAATTAGACAAACAAGCAGCTGCGAAACCATCAAGGGAAAACGCTCAAGGTTTTCCT
CTTCAGTTGGCGGTCATACACGTTTTGTTTTTCCATCACCTCTTCGCCCCTTTTCTTTTT
TAGCCTTAATTGCAGTTTACAGGGAAAGGGTAATCACTTGTGAAACAGGGCGTGTTATTT
TCTCGCCCAGAGTGTGAATCCTAAGCAGGCCAATCGCCAGCTCTATCGCTCCATCTCTCC
GCTGGCTGAATCCTAATGGCTGGATGGAGAGAAGGAGCGCAGGGAGCGGGGAGAGAGAGA
GCCTGACAGCGGGGCTTGACATGGGCATTAAATCATGCCCCGAGGAATCCTCCATCCACG
GGCTCCTGACAGCCGCGCTGTCATCACGGCCAGGCCACTTCCTATGCCTCTTGACAACAC
TGGAGCAGAATTAg
>NODE_441_length_638_cov_3.757053
AATGTCACATTCCTAAAGTTGTCATATTGAGTCCACTGAGGTACACAGTAAAAACCCACA
GGCATACCAGTGAGCTTAGACACACCACAAATATCCACCCTGAGATATGACACAGCCCTA
AAGTCAGGAAATAAAATGTCTACTGAGTGATATGATTGTTTCTTTGTTTGCTTCTTTGTC
TCCTTTGTTTTTTCTTTCTTTCTTGCTTACTTGCTTTCTTTTTCCCTCCTCCCTTTTTCA
GTGTTCCTGCAGATTCCCCTGCTGTCGGCTCTCGTCACATTCCCCAATCTGTTAGCCTTC
TGATACCGGGGCCAGACTTGAAAGGAAGTCTTAAGGACGAGAGCTTATACACTGTGCCAG
ATTTTGTTAAATAACTACGAGATGTTGGTGCCAATTCATCGGTAATTGTCCCTTCTGGCA
CAGTCTGTTGAAAGTCCTGGAGAAGCCTAAGCTCAAGATCACTGCAAGTGTTAATCTTCT
TATACTTAAGGTATCAGGTTTTCTTTTGATGTCGCTAAACATGTTGACTCCTATCTCAGC
GCAGAAGGCAATCCAGACATAGCTATGAGCGAGATGGGGGTTTGTCTGCCTTCTTCTTCC
AAGAATCTCGTGGTTTGTGTGTTCCTCTCCTAGCATTCATTACGGTGCTAAAATAAAGCA
GCAACAAAATGAGAGAGAAAAAAAAAGAAACAGGAAGAAAGGGATTGATTCTGTGCTAAT
TGTCCTTTCCTTAGCGCAATTTGGCTTGCTCTTGTTCGGTGTAAAATggcctgatttatt
tt
>NODE_442_length_326_cov_2.837423
AATTGTTGTTTTTAGAAATGAACAGATTGGGGCTTTTTTGTTATTTGTGTGCTGCACTGG
GAACAGTGGCACAGTGTCTGTGTGTAGAGGCATCGTAAGAGTTGAAAGAGGACCACATTT
AGGCTGTAGCGCTCAGAGTTCCCAAAGCTTGTGGGTGTTTTAATGAGTCATTTTAACTTC
ATTTAAAGCCAGCTGAGCAGAAAATAGATCAGTGAATGAGCCCTGGGCCAGTATGGATCT
GCAACCGATTTACATCTCTGTGAGAGCCAACCCACATCCAAACAGCTGTGTGCGAGAGAA
AGAGAGAGTGTGTGTGCGCGCATATCTGTCCTATGTGTCTGTCTGTGCAGGTGTGAGGTG
AGTGCAGAACAAGGAGGGAACGTTTCTGCAAGCAGTCTGCATACTTGTCTCTTTCATGTC
TTCATCAGAATAGACAAGGGCATTCCAAAGGtgaactgggaactgtagtt
>NODE_443_length_400_cov_4.302500
GATTGTTGTTGTGGGGATACTACACCCTGGCCTTTAGATGTCCCCCCACCATCGTGTCAT
GACTGAGACACTGTACTCCCTTTTACCACCAAAGTCACCCAGCCAGTCAACCTGTGTTGC
CATTTGGTCTGTGTCACTCTGAGCAGCCATTTGTCCTCTCCTGTCCCGCTCTCCTCCCAC
AGATTGAAGTAGTCAACACCTTCAAGAGTGGCACCTCCTTTCAGGGGGCGGGGGCTCTGA
GACGCCAATCATCCACCACCAGCCAGACCCAGGATGTAACCAATGTTTCTAGTCCTAGTC
ACGTGTCCTTGTCCAATGCCCTTTCCTCTCCTACAAGCACTACTGCTGCTACTGCTCCTC
CCACTACTGGCCGTGAGTCAGAACTCTGTCAGTCTGCTTCTCTGCTCTCTTTGCTTCAGG
GGTGCCATCCTGTCATGAACGAAAAGTTATTTTTCTCCAATTATTGTCATTATTTTAAAA
CAAACCGCCATGGCAGTCTCCGTTTTGAGGTTggcatctctgaagattttctctcttcct
atct
>NODE_444_length_570_cov_7.492982
CTGCTCTTACACCATCAGCAGCATCAAAAAGAAGAATCTATATTCTCCCCTCCGTCTTTT
TTTCATTTGAGTGACTATGAGCAGGAGCAGCAGCAGCAGCGGCAGCTGCAGCCTCTCTCC
CTGCTCGTGCTCAGTCGGGGTAAGGCAATAGGTTTAGCAGGCGAGGAGGCGAGGCAGATT
TATGGTGGTGGATGTGACCTCTGGGGCCGTAACACGGTGATGGGTGAGTGGCTCTCAACG
GTAAGCTACTGGCACTTGACAAAGTGCCCGAAGCAGAATGAATTTACTTCTCTTTTCCTC
AATCATCAAGCAGCCACTGCCCTGACCCCCATCCTGACTGCTATAACAAGATCTCCCATC
TCACAAGGGCCTGAAAAATTTACTGTCACATCTACTTTTCAATGAGCTCAAGTGAGCACT
TCTTTCACCTTCAGCGGAGCAGGTGCTGGTGTAGAGGAGGGCTAACCTGCCCCAGCGTGT
GTTTGTGTTTGTGTGTGCGTTTTATGTGTGGTATATATGTGTGTATGAGTGTGTGTGTGT
GTCTGTGTGAGAGAGAGATGAACATACATGGTGAAATTTTTGTACACACATGTAAGCTGG
TCCCCCTCACTTGCTCCCTCACTCACTCCTGAGTCACCAAAAGTCAGTGTCTCCGCCACG
CAAATCCTCACAAACACATACACACACGctagaatgcgcaaaatataagataag
>NODE_445_length_396_cov_9.032828
TATCTCATCATGATCTCAATAAGTGAAAAATAATACTGTTAATCTCTTGTCACAGTGTTG
CACCTTAATCTCACTGCACTTCACATAGTGATTAAGCCGCAGAAATGGCCAAAAAAAGGA
GGGGGGGAAAAAGAGAAATAAGAGGGATAAATAAAAGAACAACGATTACAGAGGGGGAGG
GCGGAGAGAGAGGAGGCAAACAATAGAGAATCAAAGCATAATAATATTCCTAAATGAAGA
GGGAAATGTTACTCCGCTCATTTTATTAATCAGACTGTCAATTTCACCCAAGAGGCCAAA
CCCAAGAGCAATCTAAAACAGACTCAGAGATCAACCCAGGGACAAGCACCTCGCTCCTCA
CTCCTCTCTTCCTCTCCACTTGGATATTATTCGTCTGACCGAAGGCCGCCTCCATCATCA
AGTGACAGCCCTCTCCTATTTATTTGCTTATAAACCTGTTACAATAAATGATCATTGGAG
CAACGTCAGCCGAGCATTTTAACAACGAACAGCGACCACTTTTTTTTTTTTTTTGATGAA
>NODE_446_length_497_cov_3.724346
AGAGTAGTGTTCTGACATGATTGTCAAGAGGTTTGCCATTAATTTTGTTTGTTAGGAGTT
AAATGCTGCTGTACAGCTTGATTTTTTTAATAAGCTGTCACAGATGGAATATAAAACAAC
ATGCTGTAAAGTGGTTTATTGCTGAGTAATGTTAATGCACGCCGCCTACTCTCAATGTCT
GTAATCAAAACGATCATCATTCCTGACGTAGAGTGTATCCGTCCCCTCAGCCAGACTGTG
TGGAGGTCTCGTGTAGTATCTAATCACAAAATGCCCACCAGTTTGCGACCGGCGTTTGTC
CGCCCTCTCCTTCCCCTGCCTGTGTTTGCAGGTTTGCATCTGAATCAGGGGGCCGGTGGG
GGCCCGAGCGCTCTCGGCCACGTGGACCAGATTGATGTCATTGTCTCGGCACACTGACCT
TTGCTGTAATACCCACGGCAGACATCACAAACTCTCACATCAATTTAGCCCAATTGGATG
TGGCATGTCTTGGCTAACTCAATTTGTGGAGAAATGCACCTGTCTCTGCCTTCCCTCCCT
ATAGATTTACTCAAGGGGAGGGGGGAGGAGGCGGAGGTATTGCAGGGAAGAGAAAGGGAG
AGTGAGGGGAGGGTTTCGGAGCGGAGTTGGCTGCTGATCCa
>NODE_447_length_648_cov_5.504630
TACTTGTTAATTATTTGCTTTATTTTGTCAGCGAGCTGATGAGTGACTTCAAAAGGAGGA
TGGAGCTGGACTCAAAATACAAAAATGGCTTCCTCTCTGTTGTCTTAGACAATAATTATG
ATTTGCCAGTTAAGCCTAGACTACAGCAGAGGGATTGTAGTTTAAAGCAGAGGCTTTGGT
GCAAAAAATGCATTTATAGCCCTTTGTGAGGCTCCTCATTATGTGTGGGCCCGATTCATT
AAGTAATTGGTTTGCAGTTGTTTACATGAGTATTAAGGCCTTCTATTCAGGGCCTTTGAG
AGATACATTGTGCAAATGTTGCATGTTATGAATGCAGAATGAGAGGCGGGGGGCCAGTCC
TATTGGCCAAACACTGCACTCGGCTGAAAAGCGAGAGAAAAGCACTGGGTGCTGCTTTGC
ATAGCAATGACTAGGGCCTTAATAAGCTTTACAGATTAAATACATGCAGTCTATACAAGA
TGCAAAGAGATACTCTTAACACATTTATATGTGCTCATTTCACTATTATGGAGTTTGAGA
GAATTGGGGTCTTTCATATTCTTTTTTTCTCTGTCTCTCTCTCTTCCTTGCTCTCTCCCA
CACAGTGTTTTTCAGTTAGATACTTTTATGGAATGTTCTGTTTATTGTATTATAACTCGC
GGGGAAGCGACTGATCTGCAACATTTATTAAGGATTTGTTCAttagaaatcttttgctgt
ctttgtgagtggcaaagtaaaatcactttgtggttgagtggggatgaaaggaataatgca
cgaaggagtgag
>NODE_449_length_356_cov_2.758427
CCCTAAGTGGAACAAATAGAATGTAATTAAGGCGAGATGAGAGCATGGAGGAGGTGTAGT
TAGACATGGATGCACACGCGCTAACATTCGCAAACACGTTCACTCTTTCCTGCCAATGCA
AATGCTTCTTTGTTAGTTGCCTTTTAATACCCAGAGAGAGCAAAATACCTCTTTTTTTTT
TTGCATATTATGGAATTTGTCATGTTCAGTTGGAGCTGTCATAGCTAGAACAGTGTGCGC
TAATGTGTGTAATCTGCTTTGCAACACATCAATTATGATGGATATTGCTCCACCGCCATG
CTTCCAGGGTTTTTATACAAGCCTGCAGGGGAATCCGTCTTTTCTTGTTAGGCAACCTGT
TTAGTAAATAATGATCCACTTTGAGCCCGGCTGATGCCGTATAATGCGATGTGCGCGCCT
GTGTGCGTGCGTGCGTGCGTGCGCAGAGTATGGCGTGCGGCGGTGGCGCTTTGGTGCGCA
AGGATCAAGCCGACTAGATc
>NODE_450_length_531_cov_2.966102
GTAGTACGCATAAACCGAAAATGAGTGTAAATTCTGCTGAAACATGTGTGCTCCCAAACT
CCCCATCAAAGTTGCGTTTTCAAACACAGATCCCCGTCATAGCCTCCCCAAGAGTGATGT
CAGCTGTAGGATTTGGTGAGCTGGGGTGGGGGGGATCTAAAGAGTGCATAACCATGGAAA
GGGGCTTGAACGCTCAAGAATCTTGTCTTTCTGTTTGCCCCCTCAATCGAGCGACACAAA
GGCTGAATTACTCATTCAAACCTCGCGGGACAAAGGGAAAGGAGCTGGATAGCACTCCTG
CATTTGTAGTCAAACATTTAGAGACTTAAATCGAGTCGTCATGAAGGAGAAAGAGTAGGA
CAAAGCCCATAGAATTGCCATCAGCAAACATTTTCCTGTGTCATATTATGGGGTCTCCAT
GACTCCCTCTGGCCCGCGGACAATAGCACAAGTTTGCACACTCGAATACTGTCACCCTGC
CAACGGCAACAAGGGCCCAAAACAGGACAATCCCCCAGAGAAAGCATGGGCTCCGCGGGG
AAGGTTGCAATAGAGGAGGAAAATGGGACTTGTGAAATGCTAATTGAGCTTCATCCCCTT
ATTGAAGTGGAAAAAGAGCACCTATCGTTCCCCTGAACAGCAGCAGaggaatgagatgtg
agcaagctgtttgtc
>NODE_451_length_462_cov_3.512987
CACAGTGTCCCTCCATCTCCATTTGGGAAGCCGTGGCTTAACAAGGCGGAAGAATGCAGA
GGAGGGGGAAAAGAGCTAGCAGGTGTGAGTGGGAGTCAGCGTCCAAGGCTCATGACCAAA
AAGTCAACCTGTGGTAGATGCACCCCCTGGTATGTAATGCTTCCACTTCATGGCCCACAC
ATGCCATGAGCACACACGCATGCCAGCACCCAGGCAACAGTGTGTGCTGCTGTTGGCGGG
GGCAGGGCTCTCATTGGCAGTGGGAGAGCTCTATCCCGCTGTCCGTGTTTACAGTCTTCA
AGGTAGGGGCGCACAGTACTTGTCTTTCAGGTGGATGATTAAATGAGTGGCACAACAAGA
AGTGAAACAATTAGAATTTCTGCCTCATTATCATGGTAATCTTATCAGTGGGATAATGAG
GTATTAATGGATATTTAATGTGCATCTCATAACCCAATCCCTTGGAGAAAACACATAAGG
AAATCGCTGTAAATTCACTTAATGATGGAAAAGTCCCCCAACGCCATATTCCGAAGAATG
AAAAATGGTGGATGCAAATGAGAAGGAACCAAGGTCAATAAGACTGCAGGGACTGAGTGA
ATGTCa
>NODE_452_length_601_cov_8.519135
AAAATTAAACTAGCTCCTACTTGGCACTTTATTATCTCTTCAACTGAATGATTTATTGTT
TGTGGAGCGAAAGAACCAAAGAGAGGGGGAAGATTACATTTCCAGCCAAAGCTCAGGCCT
GATCTCGTTTTTTACTCCCTCTGTCCAGGAAAAAAGCTCCCGACAAACAATAATGTCAGC
TGTAATTGATCGGAGGTCGCTGGCTGGGCCTGCAGTAAAAGCGCACTATTTAAGCGACAA
TCGGCCCCGCGCTCTTCAGACGCTGGCTAATGAAGCTGTCTGTCTGGGCTATTTACCTTC
TCTTAAATGGAAGGGGAGAGATGTACTGTAAGAGACAGGGCTGGAGAGGATCTGCCTCTC
GCTCCTGTGAAATAGGACCTGCACATGCCTCAGGAATGTATAATTGGTTGGCGCAGCCAA
AGCTGGGGATCCGGTGCTAATTAAATGACTTGTTTAAAGCCTATCTGTCTTTGTTTGGGA
GGCTCTGGGCTTCAGAACAATGCATTGTAAATGCTGTTGTCAAACAAACATTCCTGGTTA
TCCTTTGATTTGAATTGAACAAGACAAAGGGCTGATTTGCTCACTGCTAAGCCTTTGGTT
TTCATGGTGTTGAGATATTTTTCCCTCTTCTGATCTGTCAAACTGAACAGGACCATTCCA
GTCAAGCAGCTAAATGGACTGACTCACCGCACAATGCATATGCATTcctccgcttgcaaa
acaatctcagttttcctcctaattg
>NODE_453_length_299_cov_9.063545
CACACACAAGCATGGACACTTTTCATACAGGCAGACGTTAGCACATGCACGTAGACACTC
ACATGTGCACACACACACCAATGGCTGCTGTGGTTTGCTGGTGTAATGTGCTTTGTTGTG
TGAAGGTATCAATCAGAGGGGAGCAGATTATTAGAGTGTCTGAAAGAGATCAAACAATGT
TGCCGTCTGCACCCACACATGGCTGATTTACAGGCAGGCTGATAAAGTACTGCAGCTCTC
TGTCAGGGGCTACATGACGGCTCGCCGCGCTCTTAGGATAAATTATTGCAGAGGCCCGCG
GTAATGTCTCTCCACCTAGCAACCAGCCGCCCCAGCCGCTGCCAGGGGAGCCCTGCCTCG
TCTGCCATAATGGCACTGTGTCCGGGGTCAGCAGTTACTGTATCGTAGCAGGGTGGGAGG
GATACACACACACACATACACAc
>NODE_454_length_541_cov_6.044362
GGGAGCTGTTTACTGTGCAGATATCTTCACTCTCCAGTCTGCATTATTATTTTACTGTTA
CTTCTTGTGGACATTCATCATAATTGGCCTGCACAGAGACCGTTGCATTGCTCAGTAATA
TTTACACCCCAAATACAGTCCAACATGATGGAAGCAACACAACAGATGCTAAGCTTGAAA
AGAAGTGGTGCAAACTAAAATCCTGTAGGCTGCGCACTAAAAAATACAACTCATATTATG
CATTGATTAGAAACATGCAGCAGACACTGCCCTGAGGCCATATAGGCCTTCCGAATGCCC
CATAAGTCTATTTTTGTTGCTCCTCGGGTAGGTTACTATGACTTTTATATTATTTATTTC
AAAGCGCCCAGATATTGATTATTTCACAAGGAAAAATGACAAATGGCAGGAGGGAATGAC
ACGGTCAGCAGGTTCTATTAGAGAAATGATAGTGTTGCTCGTGGTTTGTTAAAAGGTCCA
GTTTAGATACTTTATAGGTTTACATCCATCATCGTCTAATGACCTATTTGATGAAAAACA
CGCGCTCTGGTGACAACAGCCCTGTGCAGCCAACTTTGCTTTGTAATTGCTCTCATATTA
AATATAGATTTTTGTTTTGATATCTTGTGAGAATTCCTTTCTGTGGGTCAAAAATTGTGA
TAAAAGACATGGATGCGATGGCAAA
>NODE_455_length_358_cov_1.215084
TCTGTCACACTCTCTCTGTCTCTCTGACAATTGCGTTATTTGGCCTTATCGAGGAATATG
AAACGGCGTGGCGCGACATCTCCTCTCCGAGCCCAACAGATATGCCAATTCATTTCGCAG
CCGGCGATTTGACAAGCTAGACTGCTCCTCTTGAAAGACATCATTCAAGCACACAGCCGT
CGCCACCACCGAAACCCCTCTCCCTTCCCCTCTCTCTTTCTCCCTCTCTCTCCCCTCCCT
CCTTTATCCAGCTTTCTCCATTCCATCTCCCTCTCTCCTTGTTGCAATCTGTAGAGCTTC
ACCTAATAAGATTGAAAAGGGGCTCTCTGCACCGCACCAAAAAGCCTGAAAAGAACAGGG
GAGAAGAAGaagaaaaaaaacatagcccctcctctatgtccctccctctatcacactccc
tcataagagaggggaaaaaaaagaggtgaagtattgaaaatataaaatgatggggtggtg
gagggaggcaagcaggtgataa
>NODE_456_length_411_cov_5.360097
ACAGCCGAAATAACTGTGAAAAATGTCCCCTTGGTCTGACTTTTATTCCTCACCTTATTC
CCAATGTCATTCATTTGCCACTGAAGGTAACAAGCCTTTTCCACTCGGTGCTCTGTAACG
GCAGACCTTTAATAGCCATTTCCCGGTGTGGTGAGGGGAGAGAGGGGGAACATGTTTATT
TGTGTGTCTGCACATGCTTCTCCAGCGATTCTCTCTGCTCCACTCACCCAGCTGCTGGCT
GGAGGAGTGATTCATGGGCCTGACAGATGCCTGGTGCAGCTGGATCTGTCCTTGATCATC
CCAAAAGCCTGGACAGCACTGTCATTCACCATTGCCCAAATTATCTCTGTATTGACTGCA
GAACCCTCTGTGACAGCGCCGTAATGGCTAATTACCCAGGATGCTTTGGGTACTTTTAAA
CCCCAGAGTGTTCTCTTGCTGTCTTGCCATGCGGCTGCTGCTGCTACCGTGTCGTGTCGT
TCTGAGGGCCACTGTTTTCTCTGGCCCCACCTGAGCTCCACAGTCTGAgcatcccagagc
aaagcgtcaagagga
>NODE_457_length_565_cov_2.695575
CCGTCCCTCTCAATCATGGCCCCAGTTCGGGGAGAGGAAAACCCACAAAATAGAACCGGG
GTCCTATTCCATTATTCCTAGCTGCGGTATTCGGGCGCGGCAGGGCCTGCTTTGAACACT
CAAGTTTTTTCAAAGTAAACGCTTCGGACCCCGGCGGGACACTCAGCCAAGAGCATCGAG
GGGGCGCCGAGAGGCAGGGGCCGGGACGGACGGTGGCTCGCCTCGCGGCGGACCGTCAGC
TCGGTCCCGAGATCCAACTACGAGCTTTTTAACTGCAGCAACTTTAAGATACGCTATTGG
AGCTGGAATTACCGCGGCTGCTGGCACCAGACTTGCCCTCCAATGGATCCTCGCCCAAGG
ATTTGAAGTGTACTCATTCCAATTGCAGGGCCTCGAAAGAGTCCTGCATTGGTATTTTTC
GTCACTACCTCCCCGAGTCGGGAGTGGGTAATTTGCGCGCCTGCTGCCTTCCTTGGATGT
GGTAGCCGTTTCTCAGGCTCCCTCTCCGGAATCGAACCCTGATTCCCCGTTACCCGTGGT
CACCATGGTAGGCGCAGAAAGTACCATCGAAAGTTGATAGGGCAGACATTCGAATGAGAC
GTCGCCGCCAAGGGGGGGGCCAGCGATCGGCTCGAGGTTATCCAGAGTCGCCAAAGGGGG
TTTCCGGGGCGGGGGCGCCCCGCGTGGGTTTTGGGTCTGATAAATGCAc
>NODE_458_length_473_cov_3.877378
TTCCACTGCCAACCTGCCCTGCATGACCCCTGTTTTAAGTGGGTAGCAGGTAATTGCTGA
GGCGGTGTTACCCATCAGCCTACAAGTCCATGTGTGCCTTATGTGTCATCTCTATTTATT
ATATTCTGCACGCTCCCTGGGCCTTGGTAATCAATTTCACAAGGATACAGGGCTGATATC
AGCTGCCGTGCACATTATGAGGCGAGCCCTCCTCTTATCAAGTGCAGAATTGCCGGCTAG
AGGTCATGAACAGATAAACAGGGATGTAACACAACTCCCCCACTCACCTGCCCCCCAGTG
AACACAAAGGTGGGAAGGTGATGTTGTGAGGGGGGTACAAAGAACAAAACACCCAGCAAG
GGAAAGGTTGTGACCCTTGTAAGGTGCCTCTTGTTACGCCCGACCTTCAGAATTTCATCA
TCAGTGCTTCTGTCTGCTTAATAATTCGGAAGCTCCCGTCTCATCTCTCTCTTGAGTCAG
CGTATGTGGgtgtgtgcatgtttgtgtgcggtggggttatgaggcctgcagacaccctct
ctctgattatctccaagcactctttgcagacctttatagaccaaccacaactccatcaat
catttgccccgccgtct
>NODE_459_length_406_cov_5.221675
GATTTTAAACGCCCGTGCGTTTAAAGTTAGTCACACTCACACACAACAAAAATATTTCGT
TCGCTATGAAATAAGTCGCAGGCCTGTAGTCAAAGTTAAAAGCAACTTACTGCAGCAGCT
CTCAGTCCTCCACACCAACCCGACTACACAGTCCGGAGAAAGGTACTGCATCCTCACTGC
CACAAAGCCCTTTCTTCCTCCGATAAGGGGAAGCCAGCAGCTGCGATTCCGGACAGTTAA
GATTATATATGATGTGTATATATCGAAGGTTTGTCAGCTCTTCCAGGCCATAAAACCCAC
TTAAATGACACCACGTGCTTCCTATGCACCATTCACAGGCCCTGCTTGGGGCAATTGGCA
TATGTAACCTTGTAAACTTTAAAATACCCTAAAAGAAAGACATACAAAAAGGGGATTGAA
TACATTGTCCACGCATAGGTTAGGCCTAACAGAGCGCAGAGAAAGTGGACGCTGTGCTGA
CCGGTTCACATAACCGTCAAGGAAGTTCAATAGGAAGCTATTAGTTTGAGAGGTGAGTTG
ATTTttattt
>NODE_460_length_305_cov_1.347541
AGAAAAATCCCAATCAGCTTACTTAAAGAAAAAAAAAAATCTCTCATATTTTCACAACAT
ATGGATTAGATATGTTGAATAATTCATCACAATGTCTTAACAGGAAGACAACAAATGTGG
GAGGGAGGTGGTAGTGATATAAAAAATGACAAAAACTGTCTTATTTCTTGCTTTTTAAAC
AAGGGATGGAAAGAAAATGGAATATCAAAGAAAAATAAATTTATATAATTACACCAGAGA
AACTTTAACCCAAAAGCCAGGGAAATGCAACCACAACATCAGTAACAGGGACTACTTAAC
AAGAGCAACATGAAGTCAGGTCAACAGCAACACAATTCTGCTGGATTAATCCCACTAAAG
TCTTTTGaggacaaaatatggagtgaaacaaagcaaagtgcagtctatcagtctgtggtt
agatttcaatagtcatactccttatcaat
>NODE_461_length_461_cov_5.678959
GTAATAATTAATTAATAATGCATACAGAAAAGCTTTTGAAAGTTTGGGCAGCATTTGGTC
CCCATGTTTCAGAAGAACAGTGCATACTGAGATCCCTTTTTCCTTTCATCTCTTTCCCAG
TAAAGGCAAGAGAGGGGCTTATCCCTTCTGTTTCCTCACGACTTCCTCTCTCAAATTCCT
GGCCTATTACACAGCTCTCACATACCAGAAACAAGATGCCTTTTTATACTGTCAACCTTT
TCATCTGAAATGTAAATTAATTCTTACTCAGTGTGCCTTGACGAAGATCAAAGTGGGCAC
ATTAACCTTCCCGGCCCCACCCCCCCTCCTTGGAGCCTCTCACTGGAGGACAAGGGAGGG
TGCCAAAAGGGGCAGGAGAGAGGAGGGCAGGGGGAGGAGATTTGGCATTGTTTCCCCTGG
CTCTCCTAAGGGCTGCCCTCATCTGGCACATGGAGCATCTCAGTCGCCTGCACACCTTGT
GTAAATGTCCTCCATTAAACCCTTGTAAATTCAGCTGCAGCATGGGTAAACATGGTTTCG
GTGTGAGGAAAGCCTCTCTGTCACCGCTGTCTTTCTTTTTAGAGAAGTGTGTTTGTGTGT
GGCCg
>NODE_462_length_627_cov_8.167464
CTATAAAGTCGAGGCAACACTAGAGAAGTGTTCTGCTCTAGTTAGAAAAATTGTTTGAAT
CAAGTCGATGGCAGTCGGTTACATTGTGTATGGAATACTCTACCTGGCTTGTAACTGACT
AGAACTGTGATGTACAGATGATGTATTATTAAAATCTGAAGCAAGTAATGCAATGATATT
AGGATACAGTTTTTGTATTTTTATTCTTGTATAAGGTTATTTGATGGCTATTGTTTAGCC
TATAGTTCATTCTGTGTTATTTAAATTCTAATATATGAATCATATTTGGATTGAAGTCAT
GTTCAGGGGCCATGTTGTGTATGTATTGAGATGTAAAGCCTTTGAATGTGAATAATTATT
GTAAACTATAATATTTTACAGCTTTTTTCTTACTATATCATACATTTTCTATTTGCTCAG
TGATTTAATCATATTCTGATAATTTAATGAATCTGTTCATTCTCTCTCTGATTATTTGTG
CGCTAGGTCAGTAGATGTTGAATGATGAATTTTCCACTTAATGCTTGGTAGTCCAGTAAT
TAAAGCATGTAGGGATTTAGGCATACAAATAAAGCCATGTGTCCTGTCTTCTGTTAACAA
CCATGACACAGCAGCAGCAGCATTCAGTGGCAATGGCATCTCACATTTTGCAGCATGTAA
ATAAAGTACCGGCCCATTATCAGCGGTTTTGTGTGTGTGTGTGTCGTGAAACTTaatttt
taatgagtatgtaacaaagtaatagcactcgaggaaatgtacggtgtggaa
>NODE_464_length_673_cov_5.827638
AGCTAACAGATTGGCAAAAAAGCGACCCCACTTCGCTTGCTGGCTTGAGTGTGGGTTTAT
GTTTATACAGTCCCCCCACCCTAACCCCTCATTACAGCCAGTTTATCATGCCAGGAAGAG
AGTGGCAAAAACAAATTAGTCCATAGGAGGGGAAAATAGCTGGGGATATCGATTTCGCCT
TTTCATGCCAGAGTGGAGCACAGAAAATATTGGGCTATAAAAGGGAAACAAGGATATAAA
GCCATTACGGTGCGCACTTAATTGATCCCACTTCCCATAACAAATTAATTGAGCAGAAAA
TGGCAGATGGCTTTGATGAATGTCATAAAAAAGGCTTGTCAGCAAGCCTGGTGTGTGTGA
CCCCCTTGCTCATTCACTGTATCGCATGGAGCTGCTTAGAAGGGAGGCTTACAGGAGTGC
AGCATGTGTTTCTTTGAGTATTTACATTCCAGTGATCCGAATGTTAATCATGTTGACTTA
CTGACATCGTTGCTAATTGTCTACTTCTTCTTGATAGTTTTTTTTTCTTTCCTCATTGTC
TGATGTATTTCTCTTTGCATTCCTTCACTGCAGTATGTGTACATGTGCATGTTTGTTTGC
CCATGTGGCAGTGTGTTTCAGTGCATGTTTATACTGACAGGCTGCTGCCCCAGTAGCAGA
ACAAATGCTAATTTAATCAATTGGCTATAAATCCTACTGGCCGCTGACTCATGTGTCGTC
TGCCCTGGGGACTCCAAAACCCTGCCGGTGCAGTTTGTTGAGCATACACACTcttgcgca
cacatatacaagcatcaatcttccattttcatctttt
>NODE_465_length_643_cov_5.648522
GAATGAAAGCCTGCACTGAAAGTTTTCAGTTTGCTGATATAACAGTCAAGTGTGTCTATA
AGTCTACTTAAAACGCTTAGGTATCAGTGGAGACAGCTGCGACACCCTCGTCTTATGATT
CTGTCGAGACAGTACACTATCAAACCTTTCATACCGTTCCCAAGCTACATTTCCGGTGAC
AAAAGCTTTGCGAAAGCCTCCTGAAGGATTCATCTATATCCTAATATTTCCAATCCAATT
TAACTGGAGCAGCCGGAGTGGTCTGAGCACTAGTTTACCAATCTTTGCTTTCCAAGACTC
TGTGTGCTGAAGGCTTGAGGGGTTCAATCAATGGCGCTTTGATCTCGGCTGGAACCATAA
TTATTTAACATTGTTACAAGGATTTCTCTAATCCATCCTACCATTAAATCCCTTTTACAC
CCTCATCTTCTGCAGCCTAATCTGCATCTGGGTGCTCCGTTTGTGTCTCTCCCTCATTTC
GGCTCGCCCCTCCTTCCTTGACGACACCCTGACTTTATAATGGACTTGGGTGCCGAGTTA
GAAAATGCCTTGTTTACTGAGAGCAACCTGACTGAACTGTGCTCAAATGGAATGTTGCTG
TGCAAGAATTTAGAAGTTTTTCTCCGCATTTGTACTGAAGTTTCAGTTAATGTTCAGTAG
AGGCCAAATGGTGACAAGGTAAAAAAAAAAAAaaaagataaatctggataattaatgaat
aaacttctgattagaattaaactgaattaaagctgaactggactgactggatacaaaccc
gaagctg
>NODE_468_length_145_cov_8.158621
GTACAAAAGCATTAAAATTGCCCCAGATTCGCTATTGAATAGGACACATCAAGGCAATAT
GCTGGCAGATCAAAGTGAGCGAGGAGAAAGGAGACAGGGCCGATCAGTGGGGATAAATTG
TTCCCTTTATAATGGCATAAGAATAGACCTCTTTGCTGCTGAAACAATTTAATAACTGCA
TTCATTACCTCTGTCCAGCCTGTCTGTCTGTCTGCTGCACAATGTGTAACCGCTTTTGCC
ACGCACTACCTCTCTTTGTCTCACTTTCCCTCTTCCTCATTGTGTTCCa
>NODE_469_length_407_cov_8.022113
ACACACACACAGGCACACACAAACATGCAGATGCCCGGCAATACCACATGCCCCCTCAGT
GTGTATATGTGTGTGCGCAGGGCTGGGTGTTGAGCGCATCGACTGAGTATCGATCCCACC
ACTCACCTCCCTGCAGTCAGCTCTTGTCCTACATAGCATGCCCTGTCTGATTTCTCCCTT
AATGGCTTTTATCCAGCTCCAATCTTTATTTAAACTGAAAAGTAGGAATTAGCACCCACT
TCTATCCTGGTCTCTCTTACCTTTTCTTTTCACTGTCATCTCGGAGTGGGTATCGGCGAG
TATCGGTCCATTGACCCTCACTCCCTTCCTCCCCTGGCTATGATTGACTTCCCACTCAGA
AAAATGCGCGATACACCACTGCGTTACTTGCATTCCTCCTCAGTGTTTCTCATATGCGTC
TTGTACAGATAAGATGCCGCGTGTCACTGCAGCAGCAAATGGTATTTatttctattattg
ataaagctgcccggcgctgtgtcgattcattgattaagagttcggtctataaaatgtcgg
aaaatggtgaa
>NODE_470_length_389_cov_5.781491
CCCGCAATCGCATCTGATAATCTATGTCCAGATACGGCTGCTGTCACCAAAAACGAAGGC
CACTTTTTCATCTTCCTCTCAAACTGTCCAAAAGCCATTCTGTGTGACTTCATAGGTCAC
CCCTCTCTGGTGCAGTCACTGGTTTCCCCCTCCATCCTCCCTCCCTCGCCTCACCCCTCA
CAGCCTCCCCCCTCTTTAATACTTTCTCTATGGAGTAAGTCGGGGGGACAGGCGGTCACG
CAGTAGCTGGCTTCATGATTAATGGTGTTTATTCTTGACAGAAGGCTCCTTTATTTATCT
GCATTGCAGTTTCACTGATACTATCAGTCACCTGAATGAAAAATATTCAGTCATACCAAT
TTTGCAGTATAATTGAGTAGAGTCACTTCCTTTCAGTCCCCCCACCCCTCCCCTTGCTCT
CCTCTCCCTCTCTATCTGGCAGCCTTATCATCGCCACAGTAATTTTCGCGCTGCGTTGTT
TGATATGGAGAGGCTGGCTttagccgtatttgacataaagcctcttcaatttt
>NODE_471_length_451_cov_4.084257
CCTTCCCCCCCGTTCTCCTCCCGCTAACTCTCTCGGCTTCACCTCCTCCTCCTCCTCCTG
CTCCCCCCTTCCACCGACTCGCTTCACCCTTCTCGCACCCTCTCGGCTCCCTTCTCTTTC
CACTTCCTTGTCTCTACATTTGTCTCGGCTCCCTCTCCAGTGTTCCCCGCACGCCTCCTT
CTCCTGCCTTCCCACTTCACCTCCCTGCCGCCCCTCCCTTCCCGTCCCTCCCCTCCCTCG
CCCCTCATCTCTGTCGCTGTTGGCAGCCTATTTAAATGCTCCATTGGAGAAGGATTAAGG
TTTATGCAAGGTCAGTGTGGGATGTGATAATTATAATCACAGCTTTTTGCCTGGCCAATG
ACGGCCATTTGTTATTCTCAGCTCAGTGGCTTCAGAAGCCCCTGGGGGGAAGCTGGTGGG
AGGTGTTGACAAGAGGCTGGCTGATTTACTGGGCCTCCCCCTCCTTCCCCTCCTTCCCCT
CCTCTCCCAACACAGGCCTGGCTTTGGGCTTTGCATGCCTCCGCCCTCTGCCTCCTTCTC
CTCCTCTCTTCATCCCTCCCTTATCTCcgctgtcttcctctttgtacactcaccc
>NODE_472_length_416_cov_2.786058
AGATTTGTGTAGTCTATCAGGGTCGCAGAGTATTTTTTTTTTCTCCTGCCTCCCTCCCTC
CCTCCCTCCTCCGCCGGCCCCTCCGTAGTGAGAAATTGGTTGTTATCATAGATCACAGAT
ACTGCTCAAACCTCTTATGAAAGATGAATTAATTTCACTAATGCTTTAATGCAAAGCTCT
CATGAGGGAGGCAGACTGGTGATAACCCCTGCCTCGTCCCCGCTTCCTCCGCTAGTGATT
TATGCCCTCTTTTAGTAGATGAAACCGCCTAGATTTGCCATCCATCTGCAGCTTTGAGGA
ATCCTATTACATGGGGATCTTGGACCGGACAGGACGCCACAGTCCAAAACCAGTTGCTCA
GTTTTGGATCACACAGCCTCAGATATGCAGAGTAATTGTTAGAACGAGGAACGATGCTCA
AAGCGCATCATTAAAAGttatcaaaaaggacacaggggacaggtatcttgtttacatcct
cacatagctaatgtgcagtgctaataaaatgcatttaaaaatcatccaggttgtcagcca
gaatcctctgaggaaggtta
>NODE_473_length_357_cov_4.675070
TGAAATTTTCTTTTCCAGTTTTGCACTTACAACATTTCTTTAGATTGTAAGTTCTTTACT
AGAGCCGATCCACTTATGTTTGCTGTCAACATAAAAACCAATGGCAATCCTCACCATCAC
CCCTGGTCTATTGGCAAAAGGCTGCTGTCATCATGGCTTCCGGTTAGGTCAGCCAAGGAT
CAAGGGGGGGGCAAAGGTCACACACACATTGTAAGGTGAAAGCCAAGGCCAAACGGGACA
GGCAGTCATCTTAGCCAGTCATCTTTAGCCTCAATGGACTCTCAGCCTCAGCCCGCAACT
GGACTCTTTCAAATTGAAACATCAAGGACTTTTGTTAATGTCGAATAAAAAAATATATAC
CAAAGATAAAAATACACATTTCACATGAAAATGTTAGTCTAGGCTTAATGATTCAGCTAA
AACTACACCAAGTAGGTTTGTAGTAATCATTTATGATTAGCTTTTTTCTTTAGAGCAAAT
ATAAAAATAATTTGGGAAAtt
>NODE_478_length_393_cov_2.750636
GATCCGGCGGCGTTATGCCCATGACCCGCCGGGCAGCGTCCGGGAAACCAAAAAGTCTTT
GGGTTCCGGGGGGAGTATGGTTGCAAAGCTGAAACTTAAAGGAATTGACGGAAGGGCACC
ACCAGGAGTGGAGCCTGCGGCTTAATTTGACTCAACGCGGGGAACCTCACCCGGCCCGGA
CACGGACAGGATTGACAGATTGACGGCTCTTTCTCGATACCGTGGGTGGTGGTGCATGGC
CGTTCCTAGTTGGTGGAGCGATTTGTCTGGTTGATTCCGATAACGAACGAGACTCCGGCA
TGCTAAATAGTCGCGCGGCCCCCCGTGCGGCCGGCGCCCGACTTCTTAGAGGGACGGGTG
GCGCTCAGCCACACGAGATTGAGCAATAACAGGTCTGTGATGCCCTTAGATGTCCGGGGC
CGCACGCGTGCCACACTGAGCGGATCAGCCTGTGTCTACCCTTCGCCGAGAGGCGCGGGT
AACCCGCTGAACCCCACTCGTGATAGGGATCGGGGATTGCAATTCTTCCCCGTGAAc
>NODE_479_length_378_cov_1.306878
TTTGTACGCGCTGAAGACATCGTCTGATTGATCCTCGTGTGTCTGCAGGATGGTCTCCAA
GCTCAGCATTGAGATCAGGAAGAAGGAGGAGGGACGAGGCCTGTTTGGGATGAAGTAAGT
TCACGTGTCTACAAGTTTAACCTTCAGGGCTTCAGACGCAGCGACCCGTGTGCGTCTGTA
TCGCTTTGAACAGCTGATTCTGACGGGTTTAGGTAATAAACAGTGTTTTATAAAGCACCG
AACTTCTCCTCCAAGGCAGTAAATATTAATCAGTCAGTTAATGACTATTAAATAATCATT
CATCGTTAGAAAGCATTTAAAGGTCTTGGATATATAAGAAGAGTCTTTGGTGGACCGGAA
TCTCACTGGTGGTTCTGATCCAGCTTctgacactgtttctgtttttctgtccaccgcagg
tcgaagacccccaaaccttacgagccaggtactaaactttccttatctcgggtttgccga
tcaatgaccctctcaaagggacagtttcaggaaacgttggag
>NODE_480_length_448_cov_5.665179
CTAGCATTTAGCTTTCTCTTTGGAGTATATCAGTACATCAGATAACCCCAAGGTATAACA
GTAAAACCTTGAGTTCACACACATACTCAGGTGTTGTTTTTGAGTAGCTGGTGTGTGCGG
GTTGTATGTATTTCATTTTCTTTTTTGTCTCTTACAGCGCGGAGTTAAGACTGAATCAGC
TGTTCACACAACCTCTCACATACACACAGACACGATGCTCAGACGTGCACAAAAGCTCAA
TTTGCACGGTAGCAAACACACACTTTTTTGCACACAAAAACACTCACACACCTAAAGAGG
GGGCTGTGCCTCCGGGGGCCACGTCAGTTACCTGCTGACACACAGGCTAGTGATTGATGA
GACGCCGGGGGCGCCGGAGTAGACTTTGTCAGCTGCTCATAATTTATACATCTTATCTCC
ATCAGAAGAAAAGACAGAGTGCCGCGTTGTGTATATGGAGATGAAAACACTGGGCTTGTT
TAGGCAGCGGTGACAGGGTAGCTGCTAGCTGTTAGCCGCGGCGCAGAGTGAAAACTCAGA
TTGCGATCTGTTAGCTTTCTCACCAGGTCCCTCTGTGGCCAGAGCCTTCACt
>NODE_481_length_331_cov_3.712991
TGGAATAATAAAAACATTCAGGAGCTGAAAAGTGGCTTTGCCTGAGCTCGCTGCATTTGA
TTAATCTAGGTAGATGCTTTTTTTTTATCACACTATTGATTTTCCCTATTGCCAAGAAAT
TCCGTGTAGGCTAACGTGTTTTTTTTCATCTCCCCGTGCCTCTCCTCTTTCAGCCTCTCC
AGTTACTGCAATGCATCGTTGATGAGGTGAGTCGTCGTCTTATGTGCTTTTGCATCTAAA
GTCAGTCCTAATGGCCCGGAAAGCTTATATTTTGTTTCCTAATGAAGCAAACCACTCAGG
CGGCTTTGCTCCCCATTCACTCAACCCTTCACCCTACGCAACTGCCTAAGGCAACACACA
TATGCACATGCACATTACTGTAGAGGTTGGACCTGTCATGAGTGACACAAACACACACAC
AAACAAAGCACAGCTCTGGATTCTGTGTATTACTGAGCCAGTGCCAAAGCAGACa
>NODE_482_length_314_cov_3.410828
GATCTATGTGGTCTTCCCCTGGGCCGCGCGTCACGGCCAACTCTGAGATTCAATAGAAGT
GGAGAAAAAGACCTCTCTCCATTTGGAGGCAGAGAAGGAGGAGGGGTGAAAGGAGGAAAA
AAAAGACTCGAGATCCCGCCTCTGGGGCTGTCAGATCGCAGGACTTTCTTGCATCTGATT
GGTTCCAGAAGGGCAAAAATTACTCAGCAAACACGACTATTATTAGCTGCTTAGCAACAG
CTCACTAAAGTAGAGAGACCACCCAGGCAGACAGACCTCATGTGTGCATCTCCGACTTCA
GGGGAGGCTCGCTGAGAGCCGAACCCCTCGGTGCGTTTGGGTTTCCACACCGCGTTCCGT
CGCTCGAATGAAGCGTTTCCCGGAGAGGAGCTGCAGTCTGCGGCAAGGACGCCGGTCTGT
GCCTCGGAAGGTGGCCGAGGAATGCCAGGAGTGAAGTt
>NODE_483_length_737_cov_3.986431
ATGTTATGTGGTTGTTCCAGTAAGAGGCCTTAACCACCATCTACAATGCTGGAAACATAG
ATGCACAGATTTCATTTCACCATTGCTATGTGTGAGAGACTTTTATCCAAAGTAGCATCT
GAATGTTAAAAGGTTTGTAGTAAATCCATTTTTTTTTCACAACAATTGCTACCAAACTAA
ACTATCTGTTCTACTTATTTCTAAAAAAGCATTGACCGTCAGGGCATAGCCAATATGGAG
GTTAATCCATTCTAGTGTCTATACTATGGGGATGCTTATGGAAGCATATTTGCTTAGGGC
AGCCATGCAAATTATTACTTACTGCCCTGTAAGCTGATAACACAAATTAGATACCCATTA
AAGTTGAACAATGTATATAGAATGAGAAAAGATTGCAAGTGATACCTGAAGGGATGCTTA
AGTCATATGGCACTAAAATATGCCTCATGCTTGCAAACTTCAAAAGTGAAGAGATGTTTA
TCCTTGGGATTGGAAGATGCATAATAGTAATCTCATATGCACAGAGGCAGCTGCCAGGTG
GAGGATAGCACACTGCATGTTTATGAATAGAAATCATTACAGGGACTGGGGAGCATACCG
GCATGGACCAGTGACACAGAACTTTTTTATCATCTACCCAGTGCAAACTGCAGTACTTAA
AAGTTCATGTGCCGAAATGTTTAGTACAGTAAGGCGTTAGTTTAGCTGTGGTCATTTTGA
GTAGAGCTGTTTTTTCTGTATTTATGTGAATGGATGTGTGTAAGGTCTCTATCACTTTAA
GTCTTGACCTGAATATTAGCTGAAGTCGAGGACAACAAGGCTGATAATACGATCCTGCCA
CCTGAGGGGCCTGTGAAATCAGAAACATGCCAGCTTTAACA
>NODE_484_length_292_cov_4.297945
GAAACATCCCTCTCTTATCACACCTCTCCTCCTTTCCTCCCCCTCTCTTTCTCTCTCTGG
CTGTCTCTATCTATCTTCCCATCCCCCTTGGTGTTTTTCCCCCTCCCTACAATCAATGTG
GCTTTTAAGATGCCTATCGATTTGTTCCCCTAGACAGGCCCAGCGCGCTGGGGCGACACT
TTGATTGCTGGGCCAGTAATTACTGTTATTATTTATGCATCTGGGCAAAATGGCAGGACT
TAACATTCACAGTACAAGAGGCCACAGGCAATCAACAGAGGTGAGCACCTGGAGAGGGAG
AGAGGGCCGGGCGAGCGAGGAGGAGAGAGAGCTGCATTGGCCCTGTGAGAGTTGCACTCC
AGAGATGAGCGCGAAGAGTGCAGTCAAAGATATTCACACTCACACACACACAAACACGCA
CACACACTCCTGGGAg
>NODE_485_length_311_cov_3.954984
TAATGCTGCAACGTATAATACCTGTGAAACACAGTGCGTTCTAAATGCTGCTTTTACAAT
CTATGCTTCAATAAGTAATTCTTAGATTTCAGTCAGCTGACATACTGATTGTTTTATAAT
TGAGAGCAATTTGTTCACACTTGGATTTTTTTGGTTTAGTGGCTGTTACTCAGGTAATGT
GAAAAGAATTTCAAAAAAAGATGAGTTATTAAATAGATAGTCCTTTTAATTGCAATTTTA
TCTGATAAATACTGTAGAACTTGCTTGTAATTTGTTTATTAACTGGCCCCTGGCATCCTA
TCATTTTGCAAGAGTGGACCCTGTGTGAAGCAAGTTCACAAACCTAAGTTTAGATCATCT
GAATAAAATCATTTAAATAAACAAATGGTGATATTTAGCAGTTGGCAGGGTCGGATTTTA
TATTAGCCTGACAATATTTGGGGCAATTGTACAAA
>NODE_486_length_813_cov_4.205412
CTTAAAATCATAGAATTCATTTATGTACCAGTAGGAGAGAATTGTGAATTTTTTTACAGG
GGAATTTTGAATTTTTGATTTTACTGCACAAAACGGTCGCTAAAGATAGTGGGCCATAAT
TACATTTTTAGCAAAGCTTGTCGAAGTTTGCTTTAGCTGGAAGTTTGAAATAACACAAAA
GTGAACAGGAAACTAGAATTCTTCCATTGTACAGGCTCCAATTCAAATGGATGTTCTGAA
ACTCTGCTGTAGTCATTTCATCCACAACACAGTTGTTTATTGTATTGACAGGCCTATCAA
TGAGGAACGCGCAGGAGGAGGAGCCTCAGGATCCTCAGCTGGTGCGACTGGACAACATGC
TACTGGCGGAGGGGGTCGCGGGGCCGGAGAAGGGCGGCGGGGCTGCTGCTGCCGTGTCTG
CTGCCACCAGTTCGGGAGGGATGTCACCTGACAGCTCACTCGAGCACTCCGACTACAAAA
GCAAGTTGAGCCAGATTCGCAGTATCTACCACACTGAGCTGGAGAAGTATGAGCAGGTAC
CGTGTCGCAACAGGGAATGAGTGCTGACATTGCCTGTACATGCTTGCCTCTACTGCAGCT
GCCCGCCAGGAGCGTAATACATAGGCATGTTAGGTCTAGTGTTCACATCACATAACTTTG
CTTTTACGGGGAATACATTTGTGTCAATTTCTGTCACGTATAAATACCGCAAAAGGTGCC
TTATTAGTGTAGTAATCTGCACTGAAGTCCTATTTCTGTTGTGAAATACACTCATCAGAC
ACATAAATATGTATTTTTTTATAGCACAAACTTAAACCTttcttcacttgttaaaatagc
ttgatacgtttgctgcacatgtatagaaactcttgttctgtaatgttctatgtaagtgag
ctgatttacttaaacgctaaatttaccagcaggaccaaaacaattatgcgaaacaca
>NODE_487_length_322_cov_1.074534
TGTTTATATGCCGAGAAAGGTCGTAAGTATATAGGGATTAAATGAAACTCTCCATGACAA
GAATTTTCTGAGCACATCTTCATATTTACGCTACCTTTCGCAATCCATAAATTCTATTTA
TATGGATTGCTGAAAGCTGTCACAAGATTCAATGCTCTATCAGTTTTTTTACTGAGCAGA
GACAAGTCTAAAACTTCCATGATGACCAAATTTAATCATATCGATGAAAATTACCAGGTT
ATACATCTGCATATAAAAGCTGCGGAATATCAAGTCTTTATCCCCACACATAGGGGTTTC
AATGTTTTCCATTACTGACAAGACTCACACATCATAATCTCATCCTATAGCCATCCAGTT
ATTGCTGTTGTTTGCTAGTTCCACCTGAgctcagacaacttcacctaagactaaattttc
tcccactgtctgttaactgctcaccaatgtcaggtttcaaaacgtc
>NODE_488_length_494_cov_3.969636
CCTTCTTCAGCTCCGGCTCGCTGGCGTCCACAGGGGCGTACGATGCCTTGAATACCAAAG
GCTCGGCGGTGGGGTCCATGAAAAAGATATATCTGTGGTCCTTCTCCACGGTGATGCACG
GGGCCTCGGAGCCGAAGTCCCCGACGGTCACGAGCTGCTCCCTCTCGAGGCCGCCGCTGT
TGACGGGCCACACATCCAGCACTTTGACATTCACACTGTAGGGCTCCCGGGAGGAGACGT
TCTCCGGGGAGGAGCGCACCTCGCCCTCGATGACCACGGCGGATCGGTACGCCTGGTCCT
GGAGGGAGTTGAGACTCGGGGCGTAACAGGCGAAGGAGACCCCGATGACCAGCATGGAGA
AATGCACTGGATCAAGCCTCATGCCGTCAGCCTGTGCTGTGCTGCAGTGCTGCTGGGCGG
CGGAGCGAGCTGGAAGAGAGAGACGGCGGCGAACGGGCTCCGGCGGCAGAGCGGGCAGGG
CAGAGCGGCAGACCTTGTGGAAGTGTCCATGCCATCTGTGTCTGCCGCTGCTTTCCCCAT
ACGGCTGCTGGCGTCGGATGGGGGGGACACACACCAGCCTAGGAACCGGGAACGGCCCGC
TTGTGCATGCTTAAAAATGTGATtgctgcattctcctt
>NODE_489_length_310_cov_1.283871
CAAATCTGCTCCATGCTGCACGTTCATATTTGATCTTTCTTCTTTCCTTAACTGTTTCTT
GATGCCGCCTACATTTCATATTAATGTCTTCCTCACTACCAGTTTACTAGGGATTGGTTG
TCATGGTACCTTCCCTAATCCAATACACTTTGTGTCAAATTCAGCAAATGTCCTCTCACG
GTCCACTAGCTGTCTGTTCACACATTCCTGACTCAGACCGATGCATGAAAAACTATCCCA
GTGGTGCCTTGTCCTGCTCAAGCACAAGGAGAGAAGAAAAGGAAGAGGAAATATAGCAAG
AGGGGCAGTGGGATTAAAAAGGATGGTAAGTCTGACCCATGTTAACTCTCTGAACATGCA
AACTCCACAGAGTTGCAGACTCCACCTGCAAAACTGCATTTAGTTTGAAACATTGAAATA
TTGCATCTGTTTAAGaaaagtcaaactcatcttt
>NODE_490_length_513_cov_6.348928
CTCGCTGTCAGACGTTGTCCTCAACAACTGACGTGAGTCTTGAAATTATATTGCAGACGT
CGACTGCATATTTGCATTTTGGAAGTTCGTCTGTGTGCGGTAGAAAATCTAGAACAATTG
TTGGCCTGTCACTTTAGCTTTATCTTAGAAAACTTACAAAGGTTTTCCTCCTTGCCATAC
ACGGCTGCTTGGGTAATGCTGCCTCCTGTGTCTGCAGACGTATTTTTCTAAAGGTGTGTG
TGGCACATCTGTGCAGCTATTGTTTATTCATGGAGTAAACCCTTTGAAATGTGTTAAGAT
ACTTCCCACTCATTATAAAAATCCTGCCACCCATGGATTAGGACTTTGATGTCACCAATC
CTGCTTCAAAGGCTTCTTTCACTGCTATTAATCACAGTTTAGCCTCTGAAGATATAGCCA
GAGAAAACATTTGGACATCTTGTGCAGAAACTTTGAAATGTTCAGACTGTCTTGCATATG
CTATGTTCATATCCTTTCCGCTGTGTGTGGGGCTGTTGGACTGCTGTGCACGCAGCTGCA
TTCTTGAGTCCATGGGATTCAGCTGAGATTTAGGCTCCTTCTGAACTGTCTTATATACCG
TGCTGCTGTATGAACACTGACATATTAGTGCAATGTTCATTTTGTTTTCTTTTCTTa
>NODE_491_length_329_cov_1.744681
CCCGGGTGTGTGGATGTGTGCGTGTGAAACGGGGCGGCGCAGCCCTTCGAGGCAATAACA
AAAGGACCAAATGAGAGTTTTGTCCATGTTTCAGCAGTGAGTGATGACTTTGGCAGAGAC
GCTGCAGATAAAACTCTTTCAACTGAGCGCCGGGCCAGAACTAAAGGCAAACAGCTGTGC
TTCAGAGCCCTAACCTCGCTCTGCCACTCTCTTCTTCCTCTGTTATTCTACCTGACTGCA
GCCCATCGCTTGCTCTGCTTCTCCTGCTCCACTTCCCCTCCCTTCCTTTTGTGCATTTTC
TTGAGTTCAGGTTCAGTTGTTTTCTCTAAAGGAGGCCGAACGTCTTCCTTTCTTTCTTTC
TTTCTTTCTTTCTTGTTTTCTCTCCCTGCTGTTTAATGGGTGGGACGCCTCATTGTGGCC
GAACTCGACGCTCACAACAtcatcaaatattatggctgcgcttaattgaaact
>NODE_492_length_496_cov_5.447581
CACACCTCAATACAATGGATGTAATAGGGAAGCCAGGGAGATGCTGGCGCCCAACAACAA
GTCTATTAAGCCACTAGAAGTCTAAACGTCAACAAGACCAATCCCACTCAGTGCTAATCT
GCATTCATTACTATGCAAACAAAACAATCCAGTCTCATATATTCTTTCAAAGTCACCTTT
AGATTCAGACACTTTTCTCATATAGACGCACGGGCAAGTCGGAATCCTCCTGAGCACAAA
ACAAACAGCACATCACGGTCGCATGTAGAGAGCCACACCAGTGAGAGAACAGAAAAGGGA
ACATTTCAACAAATAGAGAATAGCATGGCACTGTCACATGGGGAGCACAAAACAGCAAAT
AACAGAGACAAGGTCTGATGGTAGCCCTTGGAGCAGCTGTCATATTAAATAATAATGAAG
GATCTATTAATATGCAAAGGAAGCAGCAGCCGACTGGCTTAACGCTGTCATGCCTCTGCA
TATTGTCAGGATCTTCATCATTAATTAACATGCTAGCTGCCCCATACCTGCGCCAATGTC
AGAACATTCTTACAACAAACACCCCAATGCCTGTGCCCTCCGCAACTAACTCGTATAATT
AAATTAAAATCAGATTAACTTCACATCAGTACACAAAAGA
>NODE_493_length_295_cov_9.220339
TGAGGTCGATGGGTGGGTGGGTGGGGGGGAGTGCAGAGTCTTTGTTAGTAAATCCATTAA
TATATAAATGATGAAACCTTTACCTGCTCCCAGTTGCTTTGGCTTTCATGTTGTTGTTGT
GTTGTTGTTTGGATCGTAATCAGGTATTAATGCCATTCTGTCTGAACTCAAAGATGGCAG
GCTGCCTGGTAATTCATATGCTTGTTCTCTGATGGCATCTGTCGAAGTGTGCTCTCTGCA
TATTGGTACATACCCTATGGGAAATTTCAATCCAGCCCCAGACTGAGTGGGATGTAAGCA
ATTTCTTAACTGGGACACTTGCGTGAAAACAGAAAGAACAGAGAGGGAGAGGGAGAGCAG
ATACAGGGGGAGAGAGGAAGAGACAGAGAGGGAGGGAGAGAATAAGTTTGAGGCCAATCC
TACTGTGACAAGCGGTGAC
>NODE_494_length_309_cov_4.948220
TGTGATGAGACAAAGGAACAAAGGATGCCTTAGAGGAGAGGTTGCCTATATGCCTGGAAA
CCTCTTCAAAGCACACCGCCAAATGGATCTAACGCCTCCCCCTGCCACCTCTAGATCATG
ATACTTGGCTGAAGCTATTCCGCTATCTTTATGATCCCTCCTCCATCTATGGCGAACTAT
AGCCATGCAGGGGACCACACCATCTTGCAGAATGTCTCTCCTCTCGCCACGTTCCTCAAA
CTGACCTCTCTGGGTTTCATCATCGGAGTCGGCGTGGTCGGAAACCTCCTGATCTCCATC
CTGCTGGTCAAAGACAAGAGCCTGCACCGAGCGCCCTACTATTTCCTGCTGGACCTGTGC
GCCTCCGATATTCTGCGCTCCGCCATCTGCTTCCCCTTTGTCTTCACCTCAGTCAAGAAT
GGATCTGCCTGGACCTACGGCACACTGACCTGa
>NODE_495_length_149_cov_3.228188
TCATGTTTTGGCTTCACAATGTCTTCAAATGTGATACAGATGACGGCACAAGCTGTTTCA
AGTCCGTTCCTGTCAACGAAATTCACTTTCCATGTCCCATGTCAAAAACCTTGTTTTCAG
CCAGCCAAACGCATTTTCCGAGCGGAATCACAGTCAAACTGCAATCTTTCAACTACAGTG
TTCACAATCATGTTTTGGCTTCACAATGTCTTCAAATGTGATACAGATGACGGCACAAGC
TGTTTCAAGTCCGTTCCTGTCAACCAAATTCACTTTACATGTCCCATGTCAAa
>NODE_496_length_423_cov_4.541371
ACAAATAGTGGAAGGAGGGACGTCAGGAAATAGTATTGCTTTGAAGCCCATAACTCTATT
CTGGAGAAAAGAAGCATCACAGTGTTATTCCACATCCTCAGATATAAAGGGAAAAAACAT
AATAACTTCTCGATAGCCTGGATCTCCACTGCCCTATACTAGCTCTCCCCCTTCGCCCGC
CCACACCCCTGCCTCATCCACCATACACCCACTTCTCCTGCCTCAATCTTTGGTTTCAAA
GGAAGCGAATCAGCCAGAAGGACAGAAGGTTATGCATTAGTACTGGTCATTGCTCAAAGA
GTGAGCGTTATAAATAATAAAGGCTTGTGAAGGACACAAGGGCTGTGGGATGCATCTCTG
GTTCACGCCACACAAGTCAAAGACAAGACTGTAATTTCTATTCCGAAAATGTGACCCTTG
CAGCTTCAATTACatctcaacaacaccaaccgtgtccgtgccaggagatgtgatgcctct
ttgttagctctacatgaaaggcttattgatattggttatggagcgcgtactagacatgca
catttttttgaaaattattccagaact
>NODE_497_length_407_cov_2.329238
CCGTCGCTCTCATGATGTCAGCGGGCTGTTGTGTTCAGCGGGGGATTGGGGCTAAAACGC
TTGTGGCGGAGCCAAGGTAAACCGTTCCAAATGGAGCGCGGCGCGGGAAAAGGGACACCA
TCGCAACAAAAGGAGTTAGATATGGATCGTTGGGTCTGCGCACCGGCCCCAGCTTGAGCC
AATTATTGGTGTCATCTTGATCCAATTTAATCAATCTGAGGGGGGACTTGGGGAGGGGAG
GGGAGAAGGGAGCGGTGGACGGGTGCAAACATTGGTCAAATATCCTGAGCTGACTGAGGA
GCTGTCGCCCCCCAACCACTGACACACACACCTCTCTTCATACCTTAATACCCATATTAT
TACAGATCGGCTCCATGCAGCCATGTTCAGTTTGCAGGGACCTCCAGTCAACAATCACCT
CACAAACAGAGCTTttctctccaaggagtttttactgggaaatggatatgccacaaacga
tgaaggaaggtttcataatattcaaattttaggcaaatgtgtccccgccaggttgtctct
gtgtgccaaca
>NODE_498_length_155_cov_1.612903
TTGAAGACATTGTGAAGCCAAAACGTGATTGTGAACATTGTAGTTGAAAGATGGCAGTCT
GACTGTTATCCTGCTCCCAAAATGCGTTTGGCTGGCTGAAAACAAGGTTTTTGACATGGG
ACATGTAAAGTGAATTTCTTTGACAGGAACGGACTTGAAACAGCTTGTGCCGTCATCTTG
ATCATATTTGAAGACATTGTGAAGCCAAAACGTGATTGTGAACATTGTAGTTGAAAGATG
GCAGTCTGACTGTTATCCTGCTCCCAAAATGCGTTTGGCTGGCTGAAAACAAGGTTTTt
>NODE_500_length_302_cov_1.533113
TAAAACGTACTGAGAGGTTTTTCAGAGCCTGGATAGCTCAGTCGGTAGAGCATCAGACTT
TTAATCTGAGGGTCCAGGGTTCAAGTCCCTGTTCAGGCGAGGTGTGTTTTAAGACACTTC
TTTCAACACTACAGTGTGTCGACTTTAAACACAGCAAATGGCATCGCATCCACTCCATAC
TACACTGTGCTTTGGTCAAAGGAAATGACTGCAACGGTGGTGGTGTATATCAGAGTTGAT
GATGTCTCACCTTTGTTATCCTCCACTGGGTCAGAAAAAGCCTCGTCTCTCCTCCAGCTG
CAGTTTAGGAACTAAGACGTCCTCCAAGGTGGAGTGTTACGCTTGATTTCTGGGTCAAAG
GCAGGACAGAGGAGACCAGGAGGCTGAAAGCAGAGAAAGGACATGAGACTAGAGCTGAAT
GAACTCACTCTGATCAGCTCAACCCt
>NODE_501_length_578_cov_6.008650
CCTTCACACGTCAGATAATACACTTTTTATGCACTATTCTAAATGGAAATGAAAGTGACA
GAAATTCCCTCCAATGTCTGATTCCAAATCCCAGTATGAGGCGAAACCTAGGTAGTGAAA
TTAGGGGAGAAAGCTGGGGATGAGGAGGAATGTGGAGCTGTCAGTCAGTCAGTCAGTGGG
AAGGGGGATTATGCAGAGCTCAGAGCAGTAATTGAACACCATCGGGCCCGCCCTCATTTA
CATCTCAGCCTTCTGCCGGCTTTGATTGGCAGCTGTACATGAAATGCCACATCAGTTGAA
AGTATGTTGTGAGCTGGCACTAACAATCCTGTGGCTCCGGGGAGACCTGCCATATTGTAA
TTTGGTTATCAGGCATGAAGGAAATAATTCTAAGTGCCAGGAAATGTGAGGCAGAATAAA
TGCTTCATTGCTGCAAGTTGCCCAGGGTGACAGTTCTTATTTAATGTACAAGAGCGTCCC
GTTGCCTGTAGATTTGGGGAGCAGAGAAGGGGGAAGGAGATGTAAACTAGGAGGTGGAGA
ATTTTCACAAAGACCGTGTTAAAATGGAAACCTGAAGCAAAAAAACAACAACAACAACAA
AAAAAACAAATACAGATAATCAATAAAAAAGTCAATATGCATCATTTTTTGTTCTTGCTT
TGTCTGAGTAAAATCGCAGCAACAGATGCACACCCagactatttgtatttaagccctatt
tt
>NODE_502_length_290_cov_1.310345
TCTGAAAGCGCAGCGCTTCATTTACTCACACATTCTTGTACATTTGCTTGTCTGGCTTGC
TGTTTGTGTTGGCGCAGAAACAGAGGATATTTTTGGTTGGGCTACATCCCTCTTACAAAC
CCAAAACATGAGCCTCAGTTTGTAAAACTAATGTTGTTTCACTTGAGAGCCACTAAGCTG
ATAGAGTGAAATATTTAGAGAGAGGGGGATGCAGTGTATAGCTAAAAAGAGAAAAAGAAA
TGAGGTGCATGAGGAAGACGAAAGGCAAGATAAAAATAGAGCCAAGGGAAGTGAAAAAGT
AAATTAAGAGGAAGTGAAAGAATAAAAGACTGGAGAGAGACATGGGATCTTTCAACAAAT
ATCAGTGCTTGACTAACGTTTGACCCCTGTGCCGTTGTTGGGTCATAGTGAACCCAGCAT
CTAACCCTGGTGGa
>NODE_503_length_525_cov_3.356190
CTTAAGCTTAACCTTTTCCTGTATCAACAAAAAGGAGCTGCAGCAGACAAACAGGGAAAT
AAAAAGGGTTGCTGCAATCGCATGAAGTGAAAATGCTGTCGCTGTGCACATTATCAGTGA
ATATATTAGTTTGAATCTCGCTACATGTTTGCTACCACAGTGTCAACACTCCAGCTGTCC
AGTAAAAAATGACGTTAACGGACAAAATGTCTACTTCAGTCCTGTATCCAGGTCCTGCCA
CACTGGCCCTCAGGTGAATGAGCTGTGGTTAGGGGTTCCCTAGTGATTGGTTCGGATTAA
CCGTGAATTTTCTGTCTCCACTTCTGAATACAGGTGGATAAATGAGTGGGTGAGTGAGGG
ACAGAGAGACAGATTGGACGGGAAAGAGTAGGTACAGACCTCTTCCTCCTCAATTCGAGC
AGGTTCAATCAGCAGATTATTGACTTGATCAAATGACACCCCCTGTTAGGACAGGAACCA
GCGAGAGGCATGCGGATTAGTCAGGCCAAAATAAAAATATGCACACACACACACATACAC
ACAAAAGAAAAAAAAAACACATCACGTTTCCTCATACTTTCCATAAGCTTCACCCAACAC
ACTCAACACTCCACTATCTGCTTGCAGGTTATGGGACTTTAAAGTCCACTGGGACGGTTC
ACCTTGAag
>NODE_504_length_329_cov_4.513678
TCCCTCCAGTGCAGGCCCAACTCCCTCCCCAGACCTTACAACCTCCTGTCTCCATTGTGG
GCTTGACTGTGAAGGAAGACTCTTTCTATCTGCCTCCTGCCTACACAGCCCATCCGGCCT
CCACACAGTCCCAGCCTCCGGTTCAGCAGCAGCAAGTCCAGCCGCAGCCTCAGCCCGGAT
TAATGCAGGAGGTAGAGTTTTCTAGTTCTTTCTATGGCTCAACTGAGCCAGCACCTGGTG
GGCCATGCCTTATGGCCAGCGACAGTGGTGGTGGTGTTAACCATGACGATGTGGCCATTG
GCAGCTACAACACCTCATACACATCTTCATTTGTGTTCACCTACCCAGAGGGAGCCTGCG
GGGTCAGTGCCAACCAGCGGAACAGCAGTAGCGAGCAGTCATCTGATTCCCTGAACTCGC
CTTCGCTGCTGGCGCTCTGACTGACCGACAGACACACACGCATTCACATATTA
>NODE_505_length_448_cov_5.667411
CTGATGAGTCGGGAGAGTCTTAACAGACGCAGAAGACTGAGGATCTTGGTGAAGCGGACG
ATTCGCAGGGCACGGGCTGTTTTATAAACCTCCGAGTCAAAGCCTTTCTCCACTATTAAA
AAGATATAATCCACTGGAATGGAGGAGAGGAAGTCCACGACGAACCAGCTCTTCAGGTAA
TTCATCTTGATGACCTTGGGATCGAGGATGATCTCGGAGCTCTCCTCGTTGACGATCCCC
GTCCTGAAGTTCATGACCAGGTCAACCAAGAAGATGGTGTCCGAAGCCACGTTGAAGACC
AGCCAGGTGGTGGTGGTCTGCTCTGAGAAGAAGGTTATTCCCACAGGAATGATGATTAGA
TTCCCCATCATCATGATGAGCATTATCAAGTCCCAGTAGAACCTGCAGATTGACACACAC
AAATCAGGAAGGCAAGAAGAAAAACATGCTAGTTAATGATAAAGAAAACAGTCAAGAAAA
GGGCAAAATATATAAGATCCTACCATTACTGCTTTATCCATACTGAGTTTATTAACACAA
ATGCAATGACCAGCTGAGGATGATTGGAACGCTACTCATTTTGCAGGTATTc
>NODE_506_length_360_cov_6.475000
CAGACTGGTTCACACAGCACATTCATTATGTTGAGGAGAGGTGACCTGACACTGTGGAGG
TTAGAGGAGTTTGGGCCTGCTCACCACAGTGCTTCAGAGACAGAAGGGGGGGATGGAGAA
AGTGGGAAAGACAGAAAGAAGAGAGCTGCCTGCGCTATTATCGATGTGCCTCTTCAGCGA
AAAATGCAGTCCCAGTTGCACAAGCACCATGCCAGCACAGAATGACAGAGGGTACTGTAC
ACCGAATCACTGTGTAGTAGGGAGGGAGCGAGAGAGAAGGAGAGATAGAGAGAGAGAAAA
GATGTAAAGTGTGACAGTGGTGAAACAGAAAGAGAGAGAGAAAGATAGTCAGAGAAGCGT
TACAAGGACCCTAAAGATAGGAGTAAGAAAGCAGAGCGTGCAAATACAAACCGGGTCATT
GCTGCTTAGCTAATAGGGGGCCAATTCGCTGCAGGAGAGAAATGTCGAACACCCCAAGTT
GTGTACAATAAGATAACTGTCCTa
>NODE_507_length_532_cov_6.383459
TTTGTTCACAGCAAGGGGTCCTGCGATTTATTTCGCTTCCTCAGATAAATGATCTGCTGC
GGGACCCTTTCAATTAGTTTTAAAGCGCATCTGGGACGGCAGAGCGCAGACGCCATGCGT
CTCTGAGGTGGAAGCAAAATGAGGCTTCGAGAAGCAGCTGAAATTTAGAAGAGGAGTGCG
GGATTGGACTAAACCACATAAAGTGCAGAAAATCCCTTCTAATGGCGCGTAATTGGTTCT
GTAATATCATTACAGGCGGATAATGGCCAGTTACAGGGCCCCGCGCTATTAAGGGTTTCC
CTGGCGTGCAGCGTTTATGTTATTAAAGGGGGAATATAATGATATTTTAGTTATTAAATG
CGCGTAATTAATTTATGCACCACTGAAAATAAAGTTGTTATTATGACCTCGGCGAGGTGC
GTGGAGAAAATTGAAATCAAATAACGGTTGATAACTTTATCCCAATATTTGGTCTAGACA
ACTCTGACAACAGAGCAGGCCTGAAGTGTCTCTGGCTCCTGTCAGCGCCTTTCCTCTCCC
TCCTCTGATGATTGCTTAAATAACTACATGAAATCACTCTCTCATCCCCACTGTAGAGAC
AATTTTACAAATAAACTTTAACTAGATTTCtgtagatgttgaaaaacaatatttaggcct
acatggttgcttcagt
>NODE_509_length_659_cov_4.776935
GGCTTGAAAATTCAATTACAGACGGTAATCTCTTAATCTTCTCACTTGCACCGTCGTGTG
TAAAGGAGGCACAGCATGCATGAAACGTAGAATACAAAGTCCACACATGGCTTCGCATGA
AGATCTGCCTCCTGCATGCAGCACTCAGAGTCTGCTGTTGGCTGCTTCAGGAAGTTGAGA
CTGGCACCGAGCCGAACATCCTCGAGAAGGCTGTTATAATATCTGATCTATTAGAAATTC
TTGGGCCTTCAGCGACAACAACACCTAGTACAAGAAGAGGAGCTGTTCGCTGCCTTTGAG
AGGAACAGGAAATGTTTAATTCATTTCAGTACATGCAGCCCTTTAACATGTTGATTGTGC
GGGTTCAACTGTATGTTCTGTGCCATCAATAGACCAAGAACAGAGTGTAATATCGTAGGT
TGAGAGAACGGGTCATTTTGTACCTGTCCGATGAGCTGCACGATGAAGTCCACCACCAGC
TTGGAGTCCTTGTTGAACATTCCCTGCCACAGCTTGTCCACGACCCGCTGGGTGAAGTAG
AAGACGTTGTTGACCAGGATCTGATAACTGCCTCCACTGCTGAGCGGCAGAGACGCATCT
TCACCTGCGAGGGAGACCAGCAGCAGGAGAGAGGATTTACAGTTGATCCTGAATGACCAG
AGTCATACGAACGAACAGAACTGAGATAAAGCTGCCCTGTGTGGATGGAATACTACGTCT
TCATTAACAAAAATAACCTTGGAAATCGAAGAAAATGGACGAACCGaagtggaataagtg
ccttatttgtctttgtatggtgt
>NODE_510_length_317_cov_1.753943
AGTCACGCTCTCCTTTAGGAGACTAAAATGACTCCATTTATCATCCAGAAACTGAAAGAA
CAGAAACAATGATCAGACTTTCAACTTTCAGTATTTTATGATATTTTCATCTAAATCACT
TTATTCTTCACGTCCCGCTGAAACTAGCTCCACAAATGGAGTGTTTGCTGTAACCAGATC
CTGTAGAACCAGAACCTTCCTCCTCCTGGTTCTGCTTCTCCAGGCTGAGACCAACAGGGA
ACCATCCAGAGAGTGTCCAGGTTGAACTGCAGGCAGTGTTTCCTCAGAGAGACTGAGAGG
AGAACCAGACCTACTGGATCAGTACAATGAATGCAGCATGGCTCAGAACCAGAGAACAGA
GGAGCAGGTTGTTGGAGATACATCCAGCATGGTGGAACATCTTCCTCCAGCTGATGATCA
GAGCAGAGAGGAACAGGAACATGGAGGTAGTAGAACATCta
>NODE_511_length_295_cov_4.667797
TCCCACTGCACACCTCCGCTCCACACACATGCACTCACAATTCAAGCACACAGACACGTG
CACACACCCTGGCGCTCACTTACTTTCAAAGTCCAGGAAAAAATGTGGACAGTTCTCTAA
ATCCTTGCCAAGGACCTTAATGAGGTTCCCCATGGCTGGCGACCTGGACGGGAGGAAACA
ACAAAATGCATACAGTACGCAGAACCTGGCAACCCGCAAGAAAACACACAACAGGCACAT
GGAGAACACAGCAGGTTGTGACTGTTTTAGTTTTTTACCCATCTGCACTCGTCTAATTAT
CCCTTCTTCCTTTGCTGCTCCATCCTTCTGTCTAAGCAATATGTCCAGAGCAGAGTCAGA
CACTCCAGTCATAAATGACACTGATCACAGTTTGCCTCCAATACAcagcgtatgctgtat
tcaattataggagggtcta
>NODE_512_length_454_cov_4.951542
AGAAATAACATAAATCTTACCAAAAGAACACATTTATAGACCGAGTGTTTGGGTTTTTTT
CCGACTTGTTTGACATCTCTGTAGAATACGTAAAGAATACAACTTTCAAACAGTGTTTAG
GAAAAAGGCACGGTGAGTCAATGACATGCACATGTGGGAGAGAAGAAAACACTGGTTTAA
AATATAGAGTGAGGGTTTAATAATGATACAAACCCACGATATGTAACACCTCAAAGCAGC
ACATTGGCACAAAGTCAGAAGTAAGACAGCACAGAAGATAAAAACCTGTCTCAAAAAAAT
AAAGAATCAGAATAAATATCTCAATAAATAAATAAACAGGTAATATCTCATTAATTACTT
TGAAACTAATAAATACGTACATTTGAAAATATGCACATTGGCAGAAATCAATAACCAAAA
AAGTAAATAGTACTTAATACAGAGTTACTTAGAAATCATAAGTTATTGATTACTCAAATC
AAAAGGCACATTTATTAAGATGTAAGAATGGGGCCTGCAGTTGTGATCGCATGACTGTCA
GTACTGTACTCTAACACCATTTCTGAACCAGAAGTAGCAAACTGTGTGCaatggcttt
>NODE_513_length_375_cov_7.872000
CTATGACAGATTATCATTGGCTCTCGTTTGCTTGCTTTCAGGGCTGATTACATCATGGCA
GTTACAGATTCTTTGCATGTACATTCACGGCTGGCTGAACGATAAGAAGGAAAGAAAGAA
TGAGAAAGTAATTACCTCCAGTTGCTCTATTAATAGGTTGGCTCGTTTGTTAAGCTCGTT
CATCATAATCATCTTTGCCATTTTAATCTGGTTCTCTGCCTTCCTGTGTGCAATCTTTAC
TCCATGAAGTCTACAAAGACAGAAGGAGGGGGAAAATGTCTCTCCCAAATGCAGAAGAAA
GCAGCTTTTCAGACAGTAATTTATTCATGAGCTTGCTATATTTCACAATGTTAAATTATT
GACTGGCGTTACTCAGAACTGGGACTGTGATTCTGACTCTGTGTGAGTCGAAACCAACCT
GTCCTCTATCTGTTTGGCATTGTTCTCCACGGCGGACCTCCTCTCCTCCACCTGCATCAT
CAGGCtctcaaacagccactgctgatcctgcagggcctt
>NODE_515_length_401_cov_2.812968
CCAACTAAACTTGTAATTGGGTGAAATATAGACTTCCCTGACCTAGATCTCTTGATTTTT
TAGGGAACCGACTAGAGCGCACGGTTTAGTTTCTGAATTGTTTTGTTTGTCTCTCCATCT
TTTCAGTGTCTACACAGGCTGCGACATTGACCGCCTAACTCCATCACCGGGTGACTCTCC
GCGTTCACAGATCGTGCCGGGTGCGAGATATGCCATGCCTAGCTCTTTCCTACAGGACCA
ATTTGTCAGCACTTATGCCAAATCTCGCTTTCACCCTGGCGTGGGGACTGGTCCTGGCAC
GGAGCGCAGCGTCCCACTCGGCAACAGCTTGCTATCCCCGCAGCAAACCGAGGAGCCCAC
TGTTGCCACCCCCCCGCAGCGATGGTTTGTCACCCCTGCCAACAACCGACTGGACTTTGC
TGCCTCGGCATACGACGCCGCTGATTTCGCCGGTAACGCGGCCACCTTGCTGTCCTACGC
AGCGGCCGGAGTTaaggctcttcccctgccgactgcaggctgctccaaccggcctcttgg
ctatt
>NODE_516_length_396_cov_4.964646
TCAAACATCTCTCATCACATCTCCTTTTCCCTTCTCTCCACCTATCTTCCTGTCTCCTCT
TCCCCCTCTTGCCTCTCCACCTCAGCATCAATAGAGGGCCCATCTGTTCCCATACATCAT
GCACTTCATTTCAGTTTATTAGCTGGGATAAATCATAAATATTTCATTATACATCACGGG
CGGCTGTCGCCTGCACACCGACAATTTATCACCGCTGCCCTCTCTGCCGGCTTGCCATGG
CGGCTATAAGCTTTCCAGTCTATTAAACAAGATTGATACAGTGTGTAAATTTAGATATTG
GGAATTTCTTCACAGACCACTGCTCCGCACTGATAGGCCAGGGTAACAGGGGAGGAGAGA
GAAGATGGAGGGAGAGGGGGGGAGAACAGAGGGGGGAGTCGGGGAGCTTGGCTGGGTGTT
AACACCACTATCAGGGTAGTTACAGTTTCCCCTCTTCGCCTCCTCTTTTGGATGAGGGGT
AAAAGGGGGGAAAAAAGTGCAGGAATAATTTGGTTACAGCTATATAGCTctctcatctta
>NODE_517_length_440_cov_5.175000
CCCTCTAGTGTGCATATTACTGCATCTCATCTTGCTTATTGCTGCCTAGAGTGCTATGAC
AACCGAAGTGAGAATAGATTTAATCTCTCCAGCCCTGCTAATAATACTATGCTACTGGCT
GAGCGCCGAAACATGCACAAAGGGCTAATCATCTCTAGTAAGCGTTTTCTTACACATACA
CATTTTCCCTGCAGTTCTCCGAACTGTCAGGAGTAAAGAGATAAAGAATGAGCAGAGAGG
GAAAAAAAGTCAGTTGTGGTGTGAGAAGTGTCTGCCACCACGGCGTCATTAACACCCAGT
GGTGCTGGGGTAAGGGAGGGAGAGCAGACGGGGCCTCCAAGCACTAGGAGCGAAATTGCA
AACCCAAGGTTCCTGATACAACCTGTTATTATTTTTGACACAAGCCATTTACAATAGCTA
TGAAGGTGGCAATGGAAAATGTAATATTGATTGTATGCCCTCAAGGCTTTGCTCCCCTGA
CTTCTAAGCGTCACACATCTCACATACAGTATGTTGGGCGTGATGATATGTTTCTCCTTT
TTTTTATTTGTTTTGTCCCCCCCCCCACTTCCACAAATCCTATT
>NODE_518_length_386_cov_3.075130
GAGACTTGAACAGAAGTCAGTGACTGCAGACATCAACATTTGCTTTTAAGATATTAGTAT
TACACTGGATTGATTATGTGTCTTTGTCTGCTCCATGTCATTAAATTTTGATCTTTTCCC
TGTCTTTCACTGTTACTCCTCTGTTTTCCCCACCATTCGTTTCCTCTGAATCTCTCTTTA
GTGTTGCTGAAACACAGCCAGAATCCAAGTGGGCCACTTACGAACCCCTTAGCCACACCT
GCTCCCCTCTTTAACTTATTACAACCAATTAGGTGATAGGTCAGGGAGGGTCTGGGCAGC
TGAGTGCAAGAAGATAACACTTTCCTGAATTATTCATCCCTCTACCAAGTCTCACCATAC
CTCTACTCTGCTCTCTCACTGTCCAGACATCTCAGATCTTCTGCTTGTTGCTATTCTCTC
TTTGTTGTCTCTTCAGTATCTCTTAACACCCTCCACCCTGGAGGATCCTGTACCAGGACC
AGGCCGTATCTGTTATTAAAATGCAAACCAGCGCCATTTTTAGACgtctg
>NODE_519_length_409_cov_6.330073
CAAATAAGCAGGGGCTAGATGTTATTAGACAGATGGATGGGAAGGCTTGGCAGACATCCA
CTGAGGCTCAGGCAGGCAAAGGCCCTCAACGTGAACGTGACGAGGAGGAAGGGGTGGAGG
TGGGGTGGTGAAATAAACGGGGGGTCTGGTGGGGGGGCATCCTCCAAACCAATCAGAAAG
CTGGCAGTTCAATTACAAAGAAATAAAGGGACATTCATCATTCAATTAGGCACCTGTCAG
GGCTCACAAAGGAAGAAAACTTCTAACCTGGTACTCCAGGGAGAAGATGCTCAGAAGAGT
GGACTGCGAGTGACTGGAACAAATAAAAGAAGGACAAAGTTAATTACCAGAGTGCATTGC
ACAGAGACAAAGGGAGAGGGGAGCTTCAAAGCTGGGGCCAGCTGCCCTGTAATCTAAAAG
AACATGAAAACAAGTGTGGCAAAGTTGTTCCAGATGAACACCTCTGACAAAGGATTCCTG
CCACGGTGGTGTGGGGGTAGAAGAAAGGAGGAGGTTGTGTGTGGTATGAGAGATgagaaa
aatatagcctctt
>NODE_520_length_513_cov_6.473684
CCAGCTGTGTGCCTGACATGGCAGGGAATACACTGCGCCTCTCTGGCGACAATAAAACGA
AACTTGAGTTTAAACAAAAAAAGTTACACCATATTTGCTCAGACTAACTATGATGAAAGG
CAATGAAGACAAGGGATCCTCATGTAGGTATCAATATAAATATTACTGGAAGGTCAATTA
ATATGTAAATTAACTCCTCCATTTAATTAGCTATTTAACTATTTTCCAAGGCATGGACAT
ATTAAATCATGCTTAAAGACCCCTCTAACTAGCCTCCTGACAATAGTGCCAGGGAGTCGT
GGGCTCATAAACTACCGGCTTGACCTATAAAGAGCCCCGAGTCTGCTAATTCCATCTCAG
CCTAATTTTATGACTTGCATAAAATAACCATAGTGCAGCTTTGTAGCTGTAAAGAGGATA
TGGGTAATAAAACGGAGCCGGGGAAAGCATCAGAAATCTCCTCTTCACTAGTGTCCTCAT
TTATTATTCTATTATTCTTTGCAGGGTACCGGGCTCATGTGAAAGACAAATGACCTTATT
ATATTAAATAATTTGTGAGGATATTAACCGTTAATCACACATAAACAGCATTTAAAAGGT
ATTGATTTTCCAGCGCTCTCAACAGCTTGTTAAATTTACGTCCAATAAcatgataat
>NODE_521_length_567_cov_6.940035
AACAACCTCCTCGGCTCCACACATCCATCCTTCCGCTGCAATCTGCCTGCATCTCCCCAC
TTTTAAAGTCAAAACAACCATCCCTGAATATTACCTTACTCGTAGATGAGCCAGTGCTGT
TTGAATGGCAGTATGAAAACAACACACTTCCTTAAATGTCGAGTGCGCACGGCTGCAGAC
CCTCATGTGATGCCCACTTGGACCACAGGGGGCACTGATGTGATATGTGAGAGAGAAACA
GACAAGAGTCGAGAGAGAGAGTGTGAGAGACAGACGAAAAGAGAGTGGGGGAGAAAAGGG
AGAGAGACAGAGAGGGAGGGAGAGGAAGAGAGATGCAATGAGGCAAGGCTACAGGGATGA
ACGCAAAGCGTCTCTCTCCCTTCATTTTTTCAATATCCCCTCCTCATGAAATTTCATTTG
GATTGTAAATGTTCAGTAATTTACCATCATAAATGTGTAATGGGCCCCTGAATCCAATGA
CATTGTGCTGGCTAATCAACTCATTTGAAAATGAATATAGATCTATTAAAGGGAACTCAG
CATTTCCCCTTTGTTGAGACTGGCATGCTGTCAAACATGGGAACACTTCCTAAAAGGGGG
TTTCTGGAGCGAGGGATCCTCATCGAGCAGTGGGGAAAATAATCTACCCATCAGATGTTT
TGATCTTAAATAGAGATGATGACTTGAGATTAAGTgcttgagctaaattct
>NODE_522_length_292_cov_1.006849
ACAGAACTGTATTTGAAGTGACCAAACTTTATTAAAATTGTTCTTTCTGACTATTATTTT
TCTGCATATGTAGAAATTCTAGAAAGATATTATGTATAAAAATGTGAAGCAATTCCTAAT
CTTATTTTATTCACATTTTTATTGGCAATGTGTAAACTGATTGTAATGTAATTTTAAAAA
CTGACTCATATTTCTACATAATGGCTTGAGAAAATCCAATGGACGTGATGTTTATACTTG
CTCCTGGGCACTTTCCTCAATGCCTCTCTTCCGCTCCCCTAAAGCATCTTCAACACCAAc
taacattagcttataaatagtcttccaatgtcaataaacaactggctcccagtatgacat
agtctctaacataaactccatgtcagcacaaaaacaagaacaacaacaaaataaagtttt
gatctcgtaaagcgtg
>NODE_523_length_520_cov_6.776923
TAATCAGAGAGGCTCGGAGGCTTTTTAGCCAGCGGAGCTGTCATTTGTTTTCCTTTGGTA
GAATCCAAACAGCCCACTCAGCTCGCCGCAGCCTTGTTAGTTAGGGTTTGCATGGCACAG
TGTACCGGTGGTAATCTCGGTGTGTAATATCAGCGAGGTTTCCCCCACAACAGGCCATAT
CTATCTAGTTTCCTCTGTCACAGAAATAGGTTTATCTACACCCTCTTTTCACACTCCCTC
TCGGACCCCCCCACCCCTTCCTGTGTTTGCGAAGGAGGGGGGGATATTATGCTAAGCCCC
CAGCGTTAGTTTTTATGTTGCCATAGCAGCCTTGCTCCCACAGGGTTGTGACCTCAGATG
ATTACAGTACAAAGCCTATTGGGTCTTGAAAACCTCTTTGAAGATGAAAAGTCTTTGATG
GTTTGTATTTATGCAAATCTCTCAGATATGATTTATCCAACTGAGATTGAATGGAGAGAT
GATTAAAATTGCCCCTATTTTTGAAATCCTTCAATGGAGGCCCACTCTTTCAGTTTCGAG
AACAAGAGTGGCGAGTATGGGCGCGGGGGTTATTTTGCTCTTCATTTAGAAAAATAGTAG
CACCGTACCTGAGGTTATTTATAACCGTCTTTTTTCCTGGTGTGTCAAAGAGGGGAGAGA
AAGg
>NODE_525_length_308_cov_1.613636
CTGTGGTTGTTTTTTAAATTATGCACTATGAATGATCATGCACAGAAACGTATTGTTGTC
TTGCACAAATTGCATAATTGTGAAACAAAAAGACAAATACAAATCGTCGTCAGCTCTAGA
TTGCTGTGCATTAGGCAGATTCATAATTTGTTTGTTTTGTGATTATTAATTTCATGTTGA
TTTTACTTAAAAATGTGTCTTTCTTTGACAGGTTCATTCCAAAGAGTAAAGAGGCACAGA
CAGATTACATACATAAAGGAAATGTGAGTAACAGAACATCAATGAGCATTTTCTTCTGCT
TTCCTTTAGCCCTGTATGTAAAATGCTGCTCCTCTACAAAGCAGCTTTAACCCAGATTAT
TCTTTGGGAATTTTTTGAGTCCTTGAGACAAAAGAGTTCTCTTGCTCCAACCTCCATCTC
AGCGGAGAAGACAGGGTGGTACAGGAACGAGA
>NODE_526_length_307_cov_1.863192
ATTTAAATACAGTAAAAATTCTTTTATTTCGTGGTCAAACACTGTGAAAGAGGGAATTAC
CATTTATAAAAATACAGATTATTGATGTAGACATCATTTATAGCTTTGGCTTTTGTTTGT
TTGTTTGTGTTTTACAGTCAGTGTGTAAATTAATGCATTTTTTTCAGTGATTTTATTGTT
GTCGTAATTTAACAGAACAGCAACCATCTGTTATTTTTAGCTGATTTACATAAAGTGAAA
GTGATGTAATGTTAAATGGAACCACTGGGCATTGGTGAGTTCCTGTTCAGTCGGAACTGA
TAAAGCGGTAACTGTGAGCGTGGAAATGAAGAGCTGAAAACAGAGGTCGGCTCCAGCACA
TCGTGTTTGCTCACTGGAGGGTCAAACTGAAACCAAGTGATTCACAAAATGACATATTCA
CCACgaacgcagcctgaatgtccacttttat
>NODE_528_length_527_cov_3.170778
ACAGTGGCAAGCGCTTTGAGTGTGAAAACTGTGATCAGGTACAGCATACCCGGCACGTAA
GTTGGGCACAGGACACACAGGCTTTATCTGTTTCTGTTTCTTAGGCTTCATTCATAATCG
CACTGGACATTTAGTGATTTGTGAAATGATAAAGCAATGAAAACTGCATATTTTCATTAA
CAGTGCCAAGGATCGCAAAATGCACTGACGCTCATGTGTGTTTAAATGCTTTTTAATGTA
AAATTGCAGGTGTTCACAGATCCCAGCAACCTTCAGCGCCACATCCGCTCCCAGCACGTG
GGGGCTCGCGCTCACACGTGTCCTGAATGTGGCAAGACCTTTGCCACCTCGTCAGGCCTC
AAACAGCATAAGCACATCCACAGCAGTGTCAAACCCTTTATCTGTAAGTAAGAGCGTTGG
AAGTTAATGATCGCCTTATTCGTGACAGTTCATTATTCATTTGACCCTTCTTTTTCAGTG
CAGTGTCTTTTTCTCTTTGTACACCAACGTTTACGTCTTCTGAACCAAACACACAGGTCC
AGGGATCCAATTTTTATTGCTATTAACtttgattatatactgtaaataactgagcttgtt
tacctaagcagttttttgtcaaactgaaaacatagtagtaactttacaatcatgaaaatg
ctaagataagt
>NODE_529_length_353_cov_3.288952
CAACAGAAAAAACAAGCAAATCCCATGCACTTGGGGGGGAAAAACGACACGCAACAATAG
CATCCACCAATAGCGCTGTCAAACAACGCCATCTCTCTCGGATGTTAAAAGCTTTAAGAG
CTGAGGCCTCTGTGACATCCATAGCCTCTGGATGTCAAAGATGGTTGAAGACTTGAGAGC
AGGCCTCTGTTTTAAAAATACTGTGTGTGGGTGTGTGAGTGCGCACGTCTCGGAGCAGCA
AAAGTGACATTTGAGGGGCACTTTACAGAAGGCAGCGGTTGCTAGGGATCTTCTGTATCA
CCTAAAGAGCCTTTGTCAGTCATTGGAAAGCTGTCACCTTTCGGGGGGCCGATACGGTAG
GGGGAGCCGGCTGACAGGTAGGAATTAATGAGAGGTGTATGACAGCAGACCTCAGTGCTC
TTGTGTATGAGTGTGTGTGTGTGTTTGAGAGTGTGTCCACATGAGTGTGAGTGAGGTCCT
TTGTCTCAAGAGGATGA
>NODE_532_length_473_cov_5.748415
AATGCTTGTGTGGGTGTAAATGTAGTAAACACACAATAAAACCAATGGGTTTGGTATAAA
CATGCATGGGAGCATGAAATGAGTTGATATCCTTGATAGATGTTATATATCAACGTGTCA
AGGCACCATGTGTGCGAAGACGTTCTCGGGTGCCCACACACATTCACACAGATGCCTGGT
GTCACCTATAGTGGTATCATCCCTTACAGTCAGGCAGGGATCATCATTGCACCTGCTAAT
TACCATCTCCAGCTGGAGAGTTAAATGGAGATCTGTTCTATGTCTGACCTTTGACCCCAT
GCTCTTTATGTGACGCACTTCAAACCCTGTTTGGGGCTGGCTGGGCTGGGCCTTAATGAG
GCCCCATGTCTGCCCTCTGTGGGCTGTGCGCCTTGGATGCCCTGCTTTCATCCCCGACCA
TCTTCCCTTGATGTAAATTGAAAAGATCACAGCTATGGGGAGAAGACCTGTACTGGAAAG
GCCTCTCTGCATAGATTATGAATATCATAACTCAACATTTTTTTCCCTCCTCTCCCCCAA
CCACCCACTCCCCTCTCTCCCCCCTGCCACCACTTCCCTGTACAATGCTATAGTTCTAAT
TGGACCCAATGGGGGAC
>NODE_533_length_397_cov_6.287154
AAAAGCCACAGTCCAGCTATGAATATTTCATGAATTCCGACACAAAGAGCATGCTAAAAG
GATCAAAGAGAAAAACGGGAGAGGAGTCAACGTGAACATCCAAACAATATGCAAGAATCC
CGACAGTATAGGTCACATGCAAAAAGACCGGGGTCACACTGAAATTGTCCATCAGTCAGA
CAAGCAGAACTGATTTGGATGCTAAATAATGGTTTAGATATTCAAAAATTCCATATATAT
GCGAAAGGCTTCAGTGCACCCTGGATCTGGCCTATCAGAGGAGTGCTCTGCCACCACACT
CCCTCATGCAGACCCACGCTATGCCTCTGAGTCTACAACTAACATGCACGCACACACATG
CAGATATGCAGACATCCAGACACAAAGTACATGTACATACACACGGTCACATAACACACA
TGCACTCTGTCTCATATCCCCAGACAGACATAAACACAGACATATattatacacatagtg
tctgcatcctataaaaatgaaagcagcactaaataaggttcacgattacttccaataatt
t
>NODE_534_length_494_cov_4.137652
CGTTGATGGAGGTCCCGCAAGGACTGCCAAATCTTTTAGATTTGATAAAGGTTCCACTAA
AACGCTCTCCTTTTTTTTTTTGGCACTAAAACCTCTCTCCGGCTTCAATAAGCCGTGCGA
ATGAGACGGCGTGTATGTACAGATGTAAACAGCGAAACCGTCGGTGTGAAATACGCGGCG
AATGAAAGAGAAAGAAGGGTAAAGATGGAGGCGTGCATGTGGCTGGAAGGCTGCAGTGTG
CCACCGGGGTGCTGTGAGGCAGGGCCTGTTAAAGGAGAGCTCCAGACCAAGGTGTTCTAT
AGCTCGGGGGCTAACGGTGATAAATGAGTCCCTTAATGTCGGCAAACACTTTATCTCTGC
TTCATCTGTTTTCATTAGGCAGGGCCAACCTTTGGCTGGGCGAGAACGTGCTGTAACTTT
CATTACTACAACACAGAAAGGAGAGGCACGGAGACCTCCCATCGGTCTAATAAAAGCACC
AGCTAGACACCATGACAGATCCTATTCCTTATTATTATGATGGCATGCCAGCGTTATGAA
TTAGAGAATGCCATGTCCCTCAAAGATGATCAGTGCTTTTCTTTAACTCGTGTCACTGTC
TTACAGCTGAAGGATATCTGCTCTTTCTGCCGTTCTTa
>NODE_535_length_291_cov_1.054983
GCAGTTTCTGCTCAAACACACAGAACTTAACGTCTGTCCTGATAGCAAAGGTTTGTCTCT
GAGAAACTCCATGTTTCTGATAACTGAGTAACTGAGACCAAAGACGTGTCTGTAATCTAT
AGTGTAGTTAGCGCTGACGCCATCATTAGAAGCTGTTAAACAGTGATGTTTCTGATGTTC
AGGCTCTATGTTTGTAGCAGGTCTGCTATCTGTGTTTAGACTGTAACTAACTCTATGTGC
AGGTGGTTCTATCTATAAAATACAGATGTTACCACTTCATCAAAGATCCTGTGAGCTTTA
aaataaaccatcatgaatcagatgaagtcacttttaccacgttaaaacaaactgtttcta
tgagttgatctgatcctttaaagctgcttgggctacagatacgttctaactggtgatgtt
tgtcagtgagatctt
>NODE_536_length_360_cov_1.100000
GGTCGGATCGTCAGTGATCTTCTTTTGCGTCGTGTTCCGTCCTCGGGGCAGCACGTTCAA
ACCTCAGATATTTGGCATCTTCCTGGAGTCGCTGTTTTACTCCCGACCTGACAGCAGCCT
CGGTTTGTCTGGTAAAACTCTTTACAAAAGGTCTCCTGCCTCCTCGCTGCCCTTCCCGTC
TTCTTCTGGCTCTGACCTCCTGAACCAGGAACTGAAGCCAGCTGGGGCGTTCAGGGCCGC
CTGGGTTAATGAACGGATCACGAACACTCGACCCGGTTACCCTTCAGATGAACCTCTACG
TCCTTTGGTTCTGGTTTAACCGTTCTGCAGACGGGCCTCGCGTGAGGGTGGTAGCTCGTC
GGTTTTCCAGATGCCCCTGAACGCCTCGcgggagtctcaacgctgactgggattggacga
ggacccgactagagctctctggttcaaagggtttcaggctgtatgtgacttcatcgccac
tcagcacgtcttcacatctggttg
>NODE_537_length_366_cov_3.931694
AATGCTTGAGCTGGGAATGGCGTTTTTTTTTTTTCTTCTCTCTTCCTCTTTACAACACCT
TGCAAAACACCATTTCCACCAAGAGGGATACTGCATCTTTACAAATGAAACCTATTCCTT
TGCATCTTCCATGCTCTTATTTCAATACTCCTCTCTCCTTGTTCCCCCTCCACACATCAT
TAAACATATTATTATAACATGACTGTCAGCCTGCGCCTCTCCTCGCTCCATTCTTGCTCT
GCCAGGTAATCAATTTGTCGTCACTCTCTGTAACCCCAGTAAAGTCATCAAGTGAAATGA
GTTACAGCTGCAAAGAGCCTTCAAGAATACAGGAGGAAGAGAGAGAGAGAAAGAGACAGA
GAGAGAGAGAGAGAGAGAAAAAAAAGAACGCGAGAAAAATGACAACACAGCCCAGGAATA
TTCCACCGCTTGATAGCACATCCCAGGTCTTGAAGatgaaatattaatgcacaatttgtt
tatctgcaggcccacatctctccagtgccg
>NODE_538_length_343_cov_3.784256
GGAAAGAATGGGGGGGTGGGGTGGGGGGGGTGAAGTTTGATTATTCTGCTCACACAATGG
CAGGGTGTTTAATGATTCCTCTCCACCTTGGCAGCGGCATGTGCCGACTTCAGGCGCTAG
CGGCGGGTGACACAGGTCTGGCCAAGTGTTAGAGCAAGATCATACGTCCGGGCCCCATTT
TAATTTCTAATACATTAATCTTTTCCTCACAGATCCTCCATGAATATTCCAGGGCTCCTT
GTTTGTCGGGAAGGCTGTCTCGCTTTCATCTATTCAGGTGGTTTCATTCACTGTGAAAGC
CAGCTAAATGGACCCGATCAGTCAATGACAACCGGGATACAATAGAGCCCGGTAACACGT
CCCTTTTCTCCTTTCAGCCTTCTGATAGACAACCCTGACACCTGCTCCCCGGGGAGACCC
TCCGCCAAGTCAGTGCACTGGTCCTTGAGAGACTTCCCTTACTTtatcagcccataaagg
attgtca
>NODE_540_length_318_cov_2.358490
TTGTGTAATGGTGGCTTATAAAAGAGGATGAACATTAACAGGGTTGTGTCCTCGGGACTT
TAACCACTTTTCCTTCACTGTGTCGTCTGTCGGCTGGTGCACTACAGAGGCTTGAGAGAG
CCAGTGGTCCAGCCAGGCTTGTGGAGGCATGTGGAGACTCACTACTAAGTTTACACATAT
CAGGCCTTAGAAAAGTCTTATTAACAGCAGCTGCAGGCAGTAGGAGAACACAGAGAGCAG
CAGCATGACTGCTGAACCAGGGAACGCCTCTCCACACTAGAACCCCCCCTCCTCCTCCTC
AGTCTTAATGACTAACCAGAATGAGAAGCGGAGGAGAGGAAGAGCCTGGAAGAGCCTGAT
TTGTTCTGCATGCTAAATATGGCCTGTAATCTTTATTCCTCTGAGTGCCTTATTAAAAGT
GAAAGGAAGATGAAATCCCACCAGCCAGCCCATCCTTTCTGC
>NODE_542_length_461_cov_4.104122
GAGCTCTAATGTGTTAAATGCGAACAACAAAGACAGGATGTCTTGCCATTTTCTGCTTCC
CCACTGTTTCCCACGTTGCTATAGTGGCTAAATTAGACCGAGCCAAACACAGAAATTAGA
GCTCCAAGGCCAGATGTGATATTTGTTTTTCACATCGCAGCGTCAGGTAGATGTTCAAAA
AAAAATAAAAGGAAAATCAAAACTGCTCCCTCATTGGGTTTGGGACTCATTTTGATTCGC
CGATGGTGGCCAGCTAATCATTTGATCCTGTTAGAAGAAGTGAAGTGTTTGTGTGTTTGT
GTGTGATTCTGCCAGGAGAGTTAACAACCGCTGTAAATAGGCCGGGGCTCGGTTTCTTGA
TTTGTGCGCAGCCGCTGCTGTGTGTGTGTGTATTTGCAAGTATGTGAGTCCTCTCACTGG
CTGTTTTTTCTCTATAAAAGCAATTTGCCCCATGCTCGGGCTAGGCAATGAGCAGATGCT
ACCATTGTAAATGATGATGCGAGGGGCCATAATAAAGAGTTGATAAACACAGAATTACTG
CTGGGCTGTGGGCATGCAGAGAGAGGGAGGGAGGGGGGCAGGGAGGAAGGAGGAGGGAGA
GAAAG
>NODE_543_length_303_cov_1.597360
TTCCTAGCTCTGCACTCTTGAGAACTGTTATCTTTGCTCGTCCTCCCCTCAGGTACCATA
ATTCCTTCTGCAAACAGTTCTAATGATCAGCCAGGTTTTCCCATCAAACCTGGAAAACAT
ACACACTCGTATTTTGTTCATTATTGGGTGCAAAGGGACGGGTGGATGACAACACACTCC
TGACGCATCTATTTATCTGGTATCTCATCACTGAGTTGCAATATTGCTCTGACAAGAAGT
CCACGATTGCTTGAGCATGAAGGGGAGAGAGGGAGGAAGCAGGGGGGAGAACGAGGGGAA
CACAGCAGCTTTAATATGGCAACTGATAAGGAAAGTGAGTGAATGCAACCTACGTGAACC
CCTCAACCTTGATCTCCCTATCTTCCATTTCCTTTTTTTttctcatttccctctaccagt
ccacctccctccctccatttggaattg
>NODE_544_length_467_cov_2.051392
ATGACTTTAATTGCTATAAATTATCTATAAGAGATCGTGAAAAGCTTTGTCTGTCATACA
TGTTCACTGATTTCCCAATAACATGATCTCATTCGCACATATGCTGACTCAGTGTGTTTC
TCTCAGTCTATTCTCAACTATTCATCTGAACTCACCTTTATTAAGATAGCATCGATTAAC
AATTCCAGACCAAATTCGTTAATTCCAGACCAAATTTTGGCCAAAAACATCTACCAGTGG
TGACCAGATTAAATGACTGCTGTTATGAACCGCTGGTAGACCGCATCAAACATGCTATCG
GCCAAGAGCATGCGGTGCTGCTGCGAGACAAACTGAATGAGAGGGACCTCTCCTTTGTGG
ATGAAAACCAACTAAGAGCTATGGGCTATGACAAGACACCTGGTATCATACTGGAGGTTC
CAGTTGCTGGGGAGGGACACATTGTACACTGGATCGAGAGCGAAGCCTCTTTTGGGGATG
ACCACAGCGATCACACGTACCTCAACGAAAAGTTCTGGAGCTACTGGAACAAGTTTGGTC
TGGGCCTTGTGATCTACTCGTATGGTTTCATAGGAGAGCTgtactgcaagaaaggcatag
gtatcctcctc
>NODE_545_length_423_cov_4.825059
CCACATAAGGTGGCGTAATTGATACCCATCAGCCGCCGCTATAATCTCCTCGGTGGGAGG
CAGGATGCGCACCTCATGTTTGGTTAAGAAGGTGCTGAGCGGGGTCCAGGACTCCGGGCC
TGTCTCTTTGCCATCACTCCACTTGAAGGTGAGATGATTTAGGGGCCTGGGAGAAAGTTA
ATTTCTCTTGATCATTGTGTGCAACCTGGAGCCTTAATGGCGGGCGTAATTAATTCTGCT
GATGTTAATCACCAGGGCTGGTCCCCACAATTATCAGCCCGGTGCAGATGGGGAGCGGCG
CAGACATGAAAAATTAGGAAAATGAATCTGTAATGGGGTGGCAGATCTAATCTGCGTCAG
AGAAAACAAAGTTAGGAAGAGCAAAGAGCCCCAACATTCCAGGTGAAAGCCACCAATACC
GACAAACCTGTGTGGCAGAGTTGAAAAATGTTGCCGTGTCCAAAGTGTTTTGTAATTACT
GGGGCATTGaattgttctattgttaattcatcactgttgcagaggttaagttcaacatct
ctttcctgggctatgggttggagagga
>NODE_546_length_290_cov_2.072414
CGGACTGCGCGGACCCCGCCCGTTTACCTCTTAACGGTTTCACGCCCTCTTGAACTCTCT
CTTCAAAGTTCTTTTCAACTTTCCCTCACGGTACTTGTCGGCTATCGGTCTCGCGCCGGT
ATTTAGCCTTAGATGGAGTTTACCACCCGCTTTGGGCTGCATTCTCAAACAACCCGACTC
CGAGAAGGCCGGACCCCGGCGCGACGGGAGCCGCTACCGGCCTCACACCGTCCGCGGGCT
GAGCCTCGATCAGAAGGACTCGGGCCCCCGATCGGCGCCGGGCAGGCGGCCTTCCGTACG
CCACATTTCCCGCGTCCGCCCGTCGGACGGGGATTCGGCGCTGGGCTCTTCCCTCTTCGC
TCGCCGCTACTGAGGGAATCCTTGTTAGTTTCTTTTCCTCCGCTTAGTAATATGCTTAAA
TTCAGCgggtcgtc
>NODE_547_length_327_cov_1.743119
AATCAAGAATTAGTTAGAGCCCTCACTGTGTTCATTACTAGTCAGTGATGTTTTGTCAAT
AGCAGGACTCACATCGTCTTGTAAGCTTTGGGCTGTGCATTTAGTTGCACTGCTGGGAAT
TGTCCGTAACCCTGTTTTACATTGAAAATAGCCCAGAGGAAAAGGGGTAAGAGGAGAGAG
AGGAGGGGGTGCAAAGAGTAACCACTGATTAATTATGCACATCCCTGATTGTGACATGCT
ATCTGCTGCTATTAATGGGCAAGGATAATCACTCTGGATTGTAATTGCAGCCTCTGACTT
CAGAAGTGTACTGTGTCCAACATCAATCTTCATACGAAACCCCGCAATTTGGTGAAGAAC
TTCATTTGCGGCTGTTGTTGAGCCTCCAACTCATTTTCAAGAAGAGAAGTGAAGTGTTAA
GGAGAAGTGGGTGCAGAAAGGGTGgaggttgctttaaatggtgtcagccat
>NODE_548_length_321_cov_1.750779
AGCGACCCTTCTTCTGACCTCTGGTGGAGTGAAGGATACTGGAAAATGGTGTTCCAGCAT
ACACTGGAGGGGATTGTTGCTGCCAGAACACATGCAACACATATTTTAGACTGTTGTTGC
TGTCCTTTTTGGATTGAAACACAGAAGCAACAAAGGCAAATGTAGTTCTTGTACAAGTGA
ATCCCTAAAAGCATTTATATTTAGACAGCGATCTAACATATTTTTTGACGGCTTAGAGGT
GTCTGCACAGCTACACCTAACTCAAAGCTGAAAAACATGCATTTCACCAACTCCAAATTG
GTCTTATATGCGCATTTTATCTATACTGCATGTCTAAAAATAAAAACCCAGAGTAAGACT
GTGGTTTTAGAAGCAGTAAGGCACTTGGAGCTAACGTAATCTCTCGACAAACAAGCATTT
AGGCATCCGCCCACTATGTCTGCGCAGCATCTCCAGCTGTAGCGa
>NODE_549_length_466_cov_2.173820
GATATATGCAGCCGTCATTTACGCACCAGGCTGTCTGTAACAGAACAATTCCTCAATTCA
TTTTTCACATCATTGTTTTCCCCTTTTTAGCGTGTCACAGAGGTCTTGCGTTGTGGGTGT
TGTGACGGGAGGGGTGAGATAGGAGGGCAGACAGGCGCAAAGTGGAAGGATGCTGGGCTT
CTCCAAGGGGATGTTTGGCTTTGTAATTTCACCCTTGAAATTCGTGATTACAAACGGGAC
AACTTTTTTAATTTTCTCTTTTGTCTGGATTCAGCTGGCTGACAGTCTGCCCCAGCAGCC
AGGCCTTTTAATCAATCACCTAGATAATCAAATGTCACTGGCTATCTGCTCCATGTAATT
ACTTTTGCAATTAAAAATCAATCTCCAGTCACCCCGTCTAATTAGAGGGATGGGCAGATC
TTCATCTAGATTGATTTTATAATACATATTGACTTCAAATGCCATCACATTGCCATATTC
TCTCATTTTCATGCTGTGGtgcatcaaaacaaaatgccagggattatggggaggtgcaat
gagggggtgttccaattctgtgtaccaggaaaaggtccccagtctaggaaaggttcacct
tgcttgcttg
>NODE_551_length_302_cov_1.288080
CTTCATTAGTTTAGTATGTAAATAGTTAAGGAAGCACCATAACACTAGAACAATTTCGTA
GTGGAAAACGTCACTATTACTTTGACTTTCTTGGCCTAAACAAAGCACTTACTGCAAGTA
CAGACTACAAACACACAGCTTTGTAACTGCTGGTGTTATTCATATACTCAGACAGACGTA
TGTGAACAAAGGCAGCTCAGTCTGTGTGTGTACATTAATCTCAAGGGGCTAAAGCAGTCC
AAGCTGAAAACTTTACACACAGTTTATGTAACACAGACAATTGATCGATTACTCACTTCA
GTCTATTATCGATGAAACATGCTAAATATTCTGTTGTTGTAAAAATTGTATTATTTGTCG
CTTTCTGTATTTTATATTACTGTAAAATCGGCATGATTGGATTTTGGGCTTTATGCagag
ctggagcccaaacaaaaataacattg
>NODE_552_length_417_cov_2.635492
CTCATTCATCAGCCTGACCTCATTTGCAATCCAGACTGGTGTCCTGAAGAAAGGAGAGTT
GGATTCAAAGCAGAGGATGGGTGCAAAATATTGAATTTGAGGGAACCAGTGACCAGTGGT
CCAAAATATTGCTTGGAGCACAGTAGGTGAGCAATGGTCTTTATCTCAGTACCATGGTGG
CTCATTTATTTTGTTGATGGATTGTTTATCAGTCGGGCAGAATAGACGTGTATTTGAGTA
GCTGGAGGGAAGTTTAGAGGGGTTTTATGCAGAAGCGCTGTAGAACAGCCATGTACATCC
CCTTCAGCCAACTGACCTCGTCGGGTCATCAGGACTTAAGTAAGAGTGAAAGTCGCTTTA
AATGGAGCGAGGCTCCCAGGGACCTAGCCTTGGCTGAGCAGCTGCTGCCAGCCGGCGACT
ATTACTTTTCCAGGGGCTGACTTTGATGTTTTAACAATCCATACATATTGATTCAGACTG
ATAATAAACAATTTGATTAGCCTCTTTCTATAGGCTGTCATTTCAATCACTTTCAGAGCT
CCGATGGAGTGGAAGTGAGGg
>NODE_553_length_309_cov_1.624596
CTCACATGTGAAATGAGGTTGTAAGGTTGCGCACAAAAGAAAGCGGTGCACAATAGAAGG
AACATGCAGCCTTGGATGCAACATAATGCATGAGAACAGGCTACGTTTCTGAAATAGTGA
CCCCTAAAATGTGTCTTCTGGGATCTACGGGCAGCTGGTAAGATCAGGAAATATAAAGAG
GAAATGGCAACTCCTAGAGAAGGCCGTCATCGCTTCAAATTCTGCTCTCTGTCCGTTTTA
ATAACCGAGACTATGAGATAGAGCATATTTTTTTTAAAGTGCCACTTTATTACAAAAGTA
TAAACTTGACTGACATTTCATGAATAGTAATCTTGatataaaacattacaagcttttgca
cttagcacttaattacacgcttttgagtacaagaccctgtagtctgaatagcaaacacac
aacattagctgccacatttaacttagcagggct
>NODE_554_length_356_cov_1.323034
TGAGATGAAATCAACAATGGAGATAAATTTTGATTCGGGACACGGCCTGCAGGAGAATTG
ATTGTCAGTCTGGTATTTTCATTCCCCTCCCGTCGTAATAAATTGTCCACTCTGGACTAG
TATTGATGCCCCTCAGCAACGGTGCAATATGTGAAAATAAGGGAGAGTAATAGAAATAAC
CCAAAGGATACAGTGAGAGACAGAAAGAGAATACAGAGGCAGAAGGAGAAAGGATTTCAC
AAGGAGGATGAATTACCAGGAGAGAAACAAAGACAGATGGAAAAATAGAGAGAGGCCTGC
AACTGTCCCTGCACCCAATGGAAAATCTGTATTGACTTCGGCAGCGTGAAAACTTAAACC
CTTTAAAGgattttctttcatcaatgcaactaacacagaatgccctgacttatcagacaa
gagcccactgagccctttgccctcacattacagatttcctactgagagcaaataggaaaa
ctcgatcctttgtttctgct
>NODE_555_length_340_cov_1.285294
AAAAAAAAAACAACTTACCTGTAAAGCAGGAGTTTCTTGTTAAGGCTGTCTTTCAATTCC
TCCATCTCATTGGTTTTTCTCTTCTGAGTCTTTAACTCCATCTTCAGCTCTCTGCTCCTC
TCCTCCAGAAAATACACTGTCTCCTGAAAGCCAGACAAAATTTCAGTGTTGTGCAAATTT
AAACCATCATGTTCCCAAGGTCCCCCAACCTGCTGCTTCTCCCTCAGATTTTCTTTTATA
TACAATTTTTTTTCTCATTTCAAACATCCCCTTCATTGTCATTTTGCTTACCTTGTACTG
CCCCACATCCTCTCTTCTCTGTATGTGAATTAGTTTGAGTTTCTCCTCTAAACAAGCCCT
CTGCAGCTTCAGCTTTTGTATTTCTTCCCTGAAAGGTCCCAGCTGGGCCCTCAGCTCCTG
AGCctgctctttggctttcacaagtgcaccagctgtcgcctctctcctcttcagcaatgc
cagt
>NODE_556_length_392_cov_3.155612
TCATTTCAATCACTTTCAGAGCTCCGATGGAGTGGAAGTGAGGGAGGGAGGGGGGGATGA
GAGGAGGGCTGGAGAGATGGAGAGACAGAGAAAGCGGCCAAAGCTGAAAGAGAGGGTGGA
GGGCCGGAGCCCCCTCCTCAGACAGAAAAAGGAATCCAGCCCTGATTAGGCCTCTGCCTT
TGGTGAATTGGACAAGACAGCTGAGCTGCCAGGTTATTAACTCCCTCAGAAAATTCTCAG
CCCTCTCTCAGGCCGGCCTGAATACTGCGATCTGGATCGATAAGCAATCTCCGGTGTGTA
CCAAATGCCTGCTGGATTCATTTGTCTCCCAGCACCCTCTCCCTCCGCTGGACAATACAC
CTGCACAACTGAGCCCCTCCACCCCCACCCCTCCTTCCCCCTTCTTTCCCGAACACTGTT
CTCACTCTCTCCTCTCCCTCTTTCTTCCTCACCCTCCCTCCTTCCTCACCTCTCTCACGT
TCACTCACTGGAGTCTCTGtcactttttaaataattaccctggggctgaaggaaca
>NODE_557_length_293_cov_7.259386
AAACATCACTCCCTTTCAAAGAGCACATTTTGACCTTCCAGACAGCTAGTTGACAGGGTT
CTGCTCTAGCAATGCAGGATTCAAACCAACTCTGATCCATAACAAATTTCCTTCCTGGCG
TGGAGGGGCCTGATAGGTTTGTGAAAAAAGCGTCAAAAGCTAATGGCAACTCGCACGGCC
GCACACTTACCTCCACAACAAAGGCCCCCATTCACTGTTGTCATGGTGCAGGCGCCAGAG
CGAATGAACTCTTCATGCTCCATCAACAATTTAGTTAATTAGCTCATTTGTAATTGGCCG
GCTTTGTTGCCTGGATGTTAGTGGGGGGACATCAAAGGAAGAAGGTGTTTGCAGCACTGC
CGATTACAGGTTATCACATTGCCACTCACTGAGAGTCTCTCCCTCTCTCTCTCTCTCTCT
CTCTCTCTCTCTCTCTC
>NODE_558_length_291_cov_1.257732
TCACTGGGTGGTAGAGAGAGAGAGGGAGGGAGAGAGGGAGGGAGAGCCAGGGAGAGCCAC
CCTTGGGGGGGTCAAACTCTCCCCCGCCTGTCCGGGCTGTGGGCTCCTCCCCACGCTCCT
ATCCCGTCTCCACTGGGGAAAAGGGGGACGGAGAGGGAGAAAAAGGGGTGAAATGATTTC
TAAATGAGAACCAAAGATTGAAATTCCGGTAGTCATCATGCGTGGTGGGTTCAGAAGAGC
CCGCCCTTCCGAGGCACTGGCTGGGTTAGGTTTGGTAAAATTATCTCCATGACCCCCCTG
CCCCCGCCCCGCCTCGTCCGACGACTGGGcagttgaagcggggagccaaagccctatttt
atttgactgtcttgaaatgtacggttgagtccaacctggagtttctattatctcacttca
aacttgtatttcttg
>NODE_559_length_605_cov_3.161983
GACATTAAAGTCAAAATGAGAACTTTAAATAACCATTCCCACCGGGATCAGCTTTCTCTT
GTTTTTTTTTTCCACAGCAAGTGCTTTTGGAGTAGATGTAATGCTCATATAGGCTGACAC
AAGAGAGAAAAAAACAGGAATACAAGGGTCTCTCAGTTAATGTATCATCATCTGAGTGGG
TTTGGATTGGAGTTATTAGAGTATTTCACTTCATTGCATGACCTCCTGTTCCTCCTCAGA
TCATGAATCCTATTCATTACCCAGTCCTTCTGGAGTGCCCGCCTTTATAATATTACTCAA
TTTATATTCTGAAGCGGGCTCCTGGGAGAGCGATCAGCGCTCCGAAACAGCGACCCCCCT
ATAACCCAATCACAATATTTAAAGGGCAGCAAAGAGCTTTTTAATGCGCGTCGTAGATAA
CCATTTAAAGTGGATTGCTTTGGTTTAATATGACCTTAACAGGCTGGCAGTCACATGTGA
AGAATGAATAAGCTAATAGGAGAGACGACAGGGAGAAAGAATGAAATCAAAAAGCAGAAT
ATGAGAGATTTGTTTCAATGCTTGCTGGCCTCTTGACGGCTGCTGAGAGGAGCATGATAG
AGAATCACAAGCGTGTGAATGAAACAGGACAGGCGATGAATGAAGCTACtgctcgcattt
ctctttcccttccctcagagtatgaactgctttatcatgataaaagacaagacaggtata
aatgacacatttacattctcccatcaaag
>NODE_560_length_337_cov_5.172107
TTCTCTCTCCGTGTGTGTGTGCGCGCGCGCGCGTGTGTATAGTCTATACCGGATTAAATG
GCACCTCGTCTTAAATGGCACCTCGCCTCGTTTCCCCTTTCCTTTCATCATCAGCAAAAT
AAAGATTAGGCCTACAGAGGAGATTGTGCGGTCTCGCCTTTAGAGGCGCAAGGGATCTTC
ATTCCTCCCGCCTTTGTGATGATATTGATGATGATGATGGCCAAGTGGACAGTTTGATTT
TTGTGTGGCGAGCTAGTTATAAAGAATCAATATTATATCAAGGGGGTAACTTTGGTGATA
AAGGACTTCAGCCACTGTGGCTATTCATCATAAGTCTGTAGCAAGCAGATAGGTCAAAAG
AAATTATATTGCTCTAAAGAGTGTGTCTCCTTATCTCTCAGTACCAGGGGGAGTGGAGGA
CACGCCGATCGATACAGTAGCTGCCGTATACTCCTTGCAATTATCAATAGCTGATTTTGT
c
>NODE_561_length_294_cov_1.068027
AAGAACAACAACCTGTTGCTGTGCAAACAACAACACTTTTCTAGGACACATATGACTAAT
GTCATCCAACTCCACACGTAGGCACACAGTCACAGTGGTCTATTTAATTCAATCTATTAA
TCATATTTTTTATAATTTGTATTTAAACTGTATTTAAAATAAACATGAGATGTGATTTCA
TTAAAATGTTTCTAAAAAAATACAATCTCAAAGACTTTAAGCTTTCACTGAGATGAGGAA
TCTGCATTTTAAAAAGTAATTTACCAGACCTTTCCTTCTACTAAAGAAGATACAGAAAGT
aaactaagttccttattaagattaaccttaagctgcaaactttactttgacgtgttagtt
tgacataatattgttgcatcaacttaatattgtgtgtaattaaaactcacatttctgcat
tagtctcctcgtctgtct
>NODE_562_length_408_cov_3.465686
TGAGCAGCAGGAAAAGCTGGAAGTTTTCAGCTCTCTCCTGTTAAAACCTCTGGAAAGGGA
GGGCAGTGGGAAAAGAGAAAAAATCACAGGTATAGTAAGAAGAAAAAGTGTATCATTACA
TTGAGAGCCAGTCAGTAGTGATGCCAGTTGGCCAAAGTTAGCAGGAAGCTGTCCTAGTAA
ATGGCAGCAGCTGCTCGCAGTTCGAGAGAGCATGTCCCAGTCAGAGGAGAAAAGCGATGG
CATCTACATTAATACTACCTTAATGGCCCATCTGGCGCTCCGTAGGGTCCCTGGCTGCGC
CACCGACTCATAGGCGTTTGACAGGCAGTCTCCAGCGCACCAGACGCGCATGGCATGCCA
AATGGCTGGGAGACGCCTCCGTGGCGCACAGATCTGTCAAACTCTCTGACGCTGTAGTCA
Cacaggcaagggaagttaaggcaagttttcacacgtgatttgttcttgacatggatgggg
agagggagggggcaggaggagaatgactggcttgtctatctctttcctccacaccctcct
caaatgcaaaca
>NODE_563_length_345_cov_1.147826
TGATTTATACAACACAACAAACCAGTAGTTTTGAAAACTATTTATAATTATAAAGCAAAA
CAGGAGTAATGAGTCAAATGTATTGGCAAAAAATCCATAACATCTCAGCTAAATGATGAA
GAACACTTGCTGTGACCATGCTAAACCATTTCACAGTTCCCTCCTCCAGCCACCCGACAG
CCAGAGCAGCACAGAGAGGTCAGAGCTGAGCAGAAGTCCCTGTGGGAGCTCTCTTGCCCT
TCAACCTTTAGGTGCTCATCCCCGATGTTCATTCCCCAGAGGTGTCAGATGAAGACAAAC
CAAGAGGTGCTGTATGCAAAGGCAAGAAACAGAAGTGTGGGAAGGGAGGGAAAGGCAACT
TGAGAAGGTGAAAGAGGACAGAAAGTGCCTTGAATGAGTGTGGTGAAAGAGagagtcaag
gagaagaaagagggggaaggtaggagggaggagagtgcagctccaaacagggtatgtggg
gttaacaga
>NODE_564_length_588_cov_6.809524
CAGTATTTCACCGATAATGAAAAGTGTGGAAAAAGGCAGCGGTGCTACTGACTGTATACA
ATATGGCTGATTTAGTGAAGTTTGGGCAGTTAGTCACTTGACATAAATAGCCCTAAGAGG
TTAATTTACCTGTCACATTTTACGTGTAAAGTCAATCACATTTGTTCCTACTGCACATAC
TGCCTGTACTGTAGTAGAAAGCTATTTAGCGGGGGATGTTGCGCTGTATGAGGGTGATAG
GAGTAATCAAGGAGAGGAGGGGGCTTCTCCATAGGAAGTTCCTGCAAACAGAGTGCACCC
ACTTTTTAAACCCCATTTGTCTTGTTAATGCTCCCCTCTGATTACCTGATTGCACTGGAT
GACTGTGGAGAAATCTGATTGCGTAAAATTATATAGAGCAAACTTTTGATTGGGGAGGGA
TCTGGCGAGCTTGCTGCCACCATTGACAGGCTTTGTGAAATTTGGCCTCGCTGATTTGAA
ATCAGCTAAGTGTCACGTCCCGTAATTGTAATCAGAACTTAATTTTTTATCCTTGTTCTC
TTTCAGAGCACAACTTTTCTCACGCAAACTTTTAAAGCTTGAACAATACTGCAGCCATGT
TCCACATACAATAACGAAAAATACAAAGCGATTTTTCACTGAGTTCTAATCCACATCTAT
ATGGCTCAGTGACAGAacatgtgcagtgtgcgctaacctgtgttttaagcaaagcacaca
atgaccttatta
>NODE_565_length_425_cov_5.990588
TGATGTCACCAAACCGAGGCACCATGAACCTAGAACTTTAAAACAGCTGATGGGGAATTA
TCCCGTAATTTACCTGCTGTTGTTTAAACGGAATAAATGCGCCGCAGCAGCATTTCTGCG
TCTTGTCTTGGATACAATTAGAACTTAAAGGCTGCTTCATGTCTGAGACTAAACTTGAAT
ACGCGCTAGCTTTTCCAAATGTGACAGAAACGTTTTCTCTCGCAAATTTAAGCTCTTCTC
TATGATAAAATGAGAGTGATGATAAAAGGGAGAATGGGCAGTGCCGCCTCTTGCGGCGTG
GGTGGGGCTGACAAGAATAGACTACATTATGCAGTTCATTTAGTTAACAAGTGAAATAAT
GGGGAAGCGTGCAGTGGGAATGCCGAGAGAAAGGCACAAAACCCTATTGAGAGCTCTTGG
CCGCTTGCAGCGTAACCGTCACATGGCCGAACCGAGTCCACGGCGACTATTTAAGGAGCG
GCTGTGCGCCTTCAGCACCACTTCGCTGTCCACCGTCCCGAGGAGAGCACACACATTGAA
CACAGCCGCAATACGCACCGGCTTCAACT
>NODE_568_length_355_cov_6.301408
AAAAGGAAAAACCCCACAATGTCTTGCTGAAGCCACCTGCACACAGAGGGCAGGCTGCCA
CTGTTTCAATGGGCGCTGCATGCACACCCCAGCGGGCTTCCAGATAGCGGCTAAAGAGCT
TATTTCCCAAATCTCTTTATCCTTTCTAGAACTGTGAGACGTTGACAGAAAGTCAGTTAA
CTCTAGCCAGTGGCAGCTGCATGGGTTTTGCATAATTAATTATTTATACGGAGCCAGACA
TAGTAATTACCATCCAGATGAATATGATATTCTAATCAGGCAGGCTTTAATTTTAATTGC
CCTCCAGCATCTAACTGTCAGTGCTGGCCTGGCTTGATAAAGTGGAGAGTCTCTAAACAC
CATTAGACATCTGCTCTGAGAGCATTGCCTCCACTACCCACCAGCCCCACCATCCGCCAT
AAAAATCAATACAGGACCTGGGTGTGTGCGTGTGATCTTGCTCATTTTTCTATGGAAAGC
CATTTTTCGTCAATGACAA
>NODE_569_length_389_cov_1.223650
CATCGTACCCAAAGCAAAACTGACTGGTGTGTTTGATGGCGGCGTGAAGGTCTGTTTCTA
AATAAGATGAAGAGGAGGCCCCAGGAACCATGACAAACATGATATGCTAGTGTATTTGCC
CATAAAAAAATATGTTCACCATAGATCAACTAAAGCAGCTGCTGTGAGGAAACATCACTC
ACTGTGTGAATTCTAACCCCTCCGTAGAATTATGGGACACAGCTACAAAGGCTTAGAAGA
AGAGGGAGGAGGGAGGCAGATCTTTTCTCCATCTTCACTGATTTAAGGTAACATCAACCT
GCTTGCAGCTTATCAAGGAATTGCACTGTATATATTGCTCAGCCTTCCTTGGTTTTATTC
GAACGCACCGGTTTACAATGAATGCATCTCAAAGTTTCGCTTCGAGGCCATATTTCTGTC
TAATATCCAGTGTGTAGTCCCTTTTGGTCCCTTTCCATAGAAATGTATACATGTGAGATA
TTATATTTAAACAGACAATTAAAGGAACTGTCTGGGTAAACATTATCacatgt
>NODE_570_length_399_cov_6.616541
ACTCCACAATACAGTTTTTCTGGTGTGGTTTAAGTTTTAAGTAATTGTTGGGTGCCGGGT
CGTGCAAAACCATATTAATTGGGAGGTTGATAGCGTTTGGTGGTTCTCCAGTGGAGGGGT
CCCCCTCCCCTTCCCCCTCCTGCCTGTGGTTTGGGAAGGCTGCCTGTGTTCCCCCTGGCC
GCCTGACAGAACTCCCCTTGGTCAAACTGTACCTTGTCTTCTTATTCCACCTGCCAATAG
AAACGCTTTCAGTCAACGATCCCCCGGATGTTCTGGACAGGCAGAAATGCCTAACTGCCT
TGGCTTCTCTACGCCACGCTAAGTGGTTCCAGGTTTGGACCTTGTCTTTATTTGTCTCTA
AAACCGAAGTAGTTTTGAGTTTGGTTTTATGCTGTTTGTTCTTTTGTCTTTTATTTGGGC
GTTTCATGTGTTTTTGTTTTGTTTTTTTTCTTTATTTACTCTTTCGAAGTGTACCTTCTG
TAGTAATACTTGACGACCTGGATGTTTGTTTCTTAGGAAACCTTTGTCATTAcactgttg
tag
>NODE_571_length_557_cov_3.346499
CTTCAAATGGGTCTAAGGTTGTAATTCCTGTGGGAGGTCAGCATCCCCCTAGTTCTGGGG
TTGGGGCGAGGCTTGAGTGGTAAAAGGCTCAGAAAAAGCCTAAGAAGAAGAATACTTCGG
AGGTAATAAAAAGAATTATCCCGTAGCGGAGCCCTTTTTGGACAGGGGGTGTGTGGTGGC
CTTGGTATGTGCCTTCTCGGACGATATCTCGTCATCATTGGTATATTGTTAAAAGAAGAA
GGACTGTGCCTAGGGCTATTAGTGTTGTTGTATGAAAATGTATTCAGATTGCTAAACCTG
ATGTTATTAATAGGGCGGCGACTGCGCCTGTTAAAGGCCAGGGGCTGGGGTCTACTATGT
GATATGCGTGTGCTTGATGGGCCATTAGACGTTTTCTTGTAGGTAGAGGCTTAAGAGAAG
GACAAATACATAAGCTTGGATTATAGCGACGGCGACTTCAAGTAGTGTTAGTATTAGTAG
AAGTGCAGATGTTAAGATAGCAACTGTAGGTATTAAAGGCAATAGGACGAAGGCAGCGGT
GGCGATTAGTTGAATTAGGAGGTGGCCTGCTGTGAGATTTGCTGTCAGTCGGACTCCTAG
GGCTAAGGGTCGAATAAAAAGGCTAATAGTTTCGATAATAATAAGGATAGGGATTAGTAG
AGTAGGGGTGCCTTCAGGAAGGAGGTGAGCTAGGGCATGAt
>NODE_572_length_415_cov_1.038554
GGCTGTCTCTTTCCACCTGACTTTTGCTACACGTCTGGGTTTCTGTTCCCTGAGCTTAGT
CTCACAGGCTCCATCATTCTGGATGCTCCATCATTCTTGCTGCTACATCTCTGCTGCTCT
GTACCTCAGTAGTTATTTTCTACTAGTAGTGTGTAATCGTGTCAGTAATTATTTAATATT
CTTCATTCAACTACATATTTCTATATCATTATCCAATTGTTACATTGAGTTTGTTTCTTT
AAAAGGCAGATGTTGCTGACCCAGTGGTTATGTGTAGATCCCAATAGCTGGCCTGCCTCA
GTGTCAGCAGTCATCCTTCAGTACCAGGTGAACACTTGTTCAACTCATAGGATTAGCTCT
GTGGTACATACATGTACTTTTATACTTGACTGACACATAATAAACCTTAACATCTACAAC
TCTACAGTTTCATTTAGCAGACGCCTTTATacaaagcatcgtacatctgagagtagatac
aacacaagcaaggatttcgtcaggagaagaacaacctggataagtgccataaaacaagtt
taagtgtgaaaggaccttg
>NODE_573_length_435_cov_2.903448
TATACACACACATAATTACAAAAACATAGACAGATAGGCAAACACACAAAGAAACCCAGA
AGCAGTCACCCAGCCATACACACCACACACCTAACCACTGATAATCCCCCAGACACAGGA
ACACACACACTCACACACACACATACTGAGCATCATTATGTTTATCACTGTGAACCAGCC
CACCGACACCCATCACTCTAATTCCATTTGTCTGTTTAGATTCGTTTTGCTTTAATCCTC
CCTTGTTTGTGCACATCTGCAAGCACTGCAATAGTACAGACCCAGCAAGACCGGGAATGA
GAGGGAGAGAGACACATACGGGAAGAGACAGAGAGTGAAAGAGAGTGAAAGAGAGAGAGG
GAGAGCGCTCACAGGGAGCACTCTCCCTCCTGACATCCTGGTCCCTGTAGCTCCAGCAGA
AGGGGCAGACAGGCGTATCTCCTTGCCCAGGGAGAAGCTCCCTGTCCCAGCCACAGAGCC
GTCGCCAGGCCCGCAGGCCCCTGTAATCACTGCAAACAGTCAAACATCCAGTCACACAGG
CTCTTACACcaacacaacattacaggctttttacacagt
>NODE_574_length_445_cov_5.894382
GGAGAGTAAAAAAAAAAAAGAGAGAGAGAAAAAAAAGAGAATGGGGAGCTGGGGTCTTTT
TCACCCCTTTTGTTCCTCCAAAAGTGCCCCTTATTTTATTTCCCTCTCTCTTTCACCAGG
ATCCTCCAATGAATGGCATTACAGACAATGCCATATCCAGAGTGACACAAATTTATTTCG
GTTGCAGCGCCATAGTGTATTTCCACAGAACCAGGGGCGATTTGTCTGGGGACAATTTGG
TTTCCATAAAGGATTTAAATGGTTTCTGTGGAGATAGTGGGGTGAAATTTAATTTGTTTC
TCATTTACTACAGCAGGTATGAAAAGGAGAAAAATTGGACGGCTGATGGGCTAAAAATTG
GTGCTGTCCCTCTGCTGTATCCCCAAAGGACCGAGGCCCTGCATCATATAGATTGAGTTC
GACCCCCCCAGCCCTCCCAACCACAAGCCAAGCCAACACAGTCACACGCACACACACACA
GCCTGCCTGCAGCCTGGAGAGAGCTGTAACCTTAAACCAACTTAAACAGTAACCTTTGGG
GAGGCTGCCAATCACTCCTAAAACAACGTTtccatcgatcggcctgtct
>NODE_576_length_418_cov_1.830144
GGGGATGGAAACAGGCTGATCTCTGCTCTGTGAGGGGAAGGCGGAACTCTTGGAACATTC
CTTCAAACACCCGGGAGTTGTTGGCGGGAATGTGTTAAATTTAAGTTTCAACTTTCAAAG
TAGGGCTCTTTTTTGTTTTCAACTGAAATTAAAAGATCCACTTATGAATGTCCCCTTTTT
GTGCTTTTGTATCTTCCCCCAAGTCACACAAAACAGCGCAGGGCAAAGGGTTAAGCATGT
AATTCATCAAAATAAAATTAATAACGAGAGAGTCTTCCTCTTGGAAAGTGTTGGGAAAAA
AAAATGTTTGCTGCCAACTTGCCTGTGGTGACAGTAAACATTCCAGAGCCGGGCTGGAGT
TTGGACTTGCCATTATCTGCCACAGCTGTGACAACGCCTGTTGGCTGCAGGTTTGTGGCT
GGCCACACTGTGTTTACCTGGAAATGAATCTGAAAAGCGGCTGGACTGGGAAGGCACACA
ACCCAGCTAAATAAAAACTGAGAGTGGTCATTGCAACGACATGCAGTGGGAGGGAGTCCA
AAGTTATTGCACTGGCCCCAGT
>NODE_577_length_291_cov_1.498282
GATTTTAGAGCACCGTAGTACATCGTAGTACAACGTAGTACATCGTAGTACCTCTGTGAC
TAGATGGGGTGTCTTAAGGTTTCAGGTTCAGTGTTGGATGTCGGGTCTTTACTGTGGTTG
TAGCTGATCTTAGTAGCTACCTGTCTGTCTATGTATCTTAGTCGCTAACTGTCTGTCTAC
CTGTCTTTCTAGCTAACAAGCTATCTGGATAACTATCTAACCGTCCAGTTAGCTAGCCAA
CTAGCTATCTATCTAGTCAACTATAGTTAGATAGTTAGCTAGATAGATAGCTAGTTGGCT
AGTTCAGTAGCTTCTGTCCATCTAACACTTTGTCAATCAATCTAACTAACAAGCTACATT
GCTAGCTGACTGTctagctagcaagcttgctatgtagctatcctactagctaggttagct
aaccagctatgtgtc
>NODE_578_length_313_cov_1.476038
AAAATTATTAAACTTTTAGTTACACTTTAAATATTTTTTAAAACAGATAAAGAGATTAAT
CTTCATCATCAGCAGCTCAACAGACAAAGCAGAAGGAAAGGTGACGAGTAGTAAATTAAA
ACCAAGATAAAATATGTGAAAAAAGGATTTTAAATAATTACATTTAATGTAATTATATCA
TTTGTATAGTTTTATATCGGGAGCTTCAATTCGTTTAGTTTTAAAACTGTAAAAAAACAA
ACAAACAAAAAAACCTAAATAAATTTTGGATTTTGGATTCATTTTGGAGAAGATGAAAAT
AAAAAGAAAACTTACATTTAAAATTAAAAATACAATAAAATTAAGTTAAATATTTTCATA
ATTTCAAAAAACAAAACATAAAAAGAcaacagggtttgtgtttgctcatccgtaaagttt
atttcagtgtttttgtatttctgtgatttaattacag
>NODE_579_length_299_cov_2.946488
GACCTCTTTGCTGCTGAAACAATTTAATAACTGCATTCATTACCTCTGTCCAGCCTGTCT
GTCTGTCTGCTGCACAATGTGTAACCGCTTTTGCCACGCACTACCTCTCTTTGTCTCACT
TTCCCTCTTCCTCATTGTGTTCCAAACTTATCACCTCATTCCTTTTACTTCTTTACATCT
CACAGTCCTGCTTTTCTCTCCTCCCTCCTCCACCCATCCTCCACCAAGTCCTCCACCTTG
CCCTCGTCCCCCGCCGCCTTGCCTCTTTTCCTGTATGTTCCAGCGATAGCTACAGCAGCA
GAGTTTCCACTGAGCTGATGTGCTGCAGGCCCCACAATGAAGATGTGCAATGTCTGACAC
TCTTGGAATGAGAGCCCTAATAGAAGGGGAAGCGGTTATCACAGAGCTCCCCCAGGACCA
GCCTCTGTGTGCCTGACGCtaat
>NODE_580_length_312_cov_1.006410
AAAAAAAAAGAAAATAAAAAATTACACTTTAGAAAAAAATGGCAAAAAACGACAATGTTT
GGGCAGCTGGGGCACCAGGAAAATACAGGGAAGTCATGAAAAACAACCCTCAAATTAAAA
ATGATGATTTGAAACATGATTGAATATATTTCTAATCTTAATTTAACACAAAAATCATGT
TTATTTAAGGAAATGTAAATGTGTAACAACAGCTACACTTGCTATAATGTTTGATGATAA
TATAATAGTTCGAATCGATTACGAATGCTTATAGATTTTATACGCCAATAAAAACACATG
aatttgacatttttgttgctgagacttctgtaattctgcaaaatatctcctatttaacaa
acaaagctatgcagaattacagaaccaatttttttttttgttaattacaaatttatttac
ggtagtaaatttcagattaaaaagtaaatgaatgaa
>NODE_581_length_300_cov_1.043333
ACATAAAATGTGTACATCAACAAAAACAAAAGAAAAGTCTATTCAAATTAAATTATTATT
GAATAATCTGTATCATGTAATGAAATAATAATATAACAAAAATAAATATGAAATTATATA
AATAATACATAAATAAATGTTTACACTAACAAAAAGAAAATAACATATTTAAATGAAATT
AAAATATGTTTTAGAAACGTATTACTTACTCATAAAATTACCCATTTTCCCATGTGGATG
TTGCTCTGACCTACTCAGAGATAACTTTTGATTATTTTTTAAAACAGCCTGATTATTGCC
aattatttaaaaattgataagcccaggacaaactacagttagagagattatatatgtctg
tggcactttcacatgttacaaaaaaaggttaatttattttttgtttaaacgaatgaatca
tctccatgtgactcccatgctaat
>NODE_582_length_334_cov_1.673653
CGCATAGCACACCAAAACAGAAAATCAGACAGTGAACAAGATCAAAGCAAATGACAAAAA
CTGAGAGAAAAGCCATGAGATAAAGGACACAAATGAAAATTGAGCTACCTGGCACTGACT
TTGGTACTTCTTTGAAGGTCTGCCGACAATATAAATCTGTGAGGGGCTGAGGCCTAGCAT
GTTGTAAACAGAGATGTCCTTCATGGAGCCATAAGCAGAGTTGATCTTAATATGACACTG
GTGAGAGACAAAATAATCAGTCAGACATGCGTGTGGCATTACAATGCAGCACGAACCCGA
GGCTACAACACTGTGACGAGAGTGAGAAAGAGCTGACTGTAGGGCAGGGGACCAAATGTC
TCGTGTGCCATAAAACTGAGATTAACTGCCCGGTTAATGTCACAATGGTGGTTTGTCTCG
GAGGTGTACCTCCTGTATGAGGTTCCTGAGGAAGATGGTCTTTTGTCGCAGGGGATCg
>NODE_583_length_310_cov_4.109677
AATATATTCAATAGGGGGAGGAATGTTGGTGATAGGGGCGTGGGTTTTACTTTTAACTTT
GTTTGTGGTTTTGGAGCTCACTCGGGGTTTAAGTCGGGGGGCGCTTCGTGCGGTTTAAAC
TAGGAGAAGAAGCATTGCTAGTGCTAGGGTAAAGAAGAATAGGGAAAGGTATGTTTTGAT
TATTCCTTGTTGAATGTTATTTGTGGTTGTGACAAGGGGAATGTTTAAGGAAGTAATTGC
TTTTGGTCCTGTTTTTTCCAGTCAAGTTTGGTCAACTATTTGGGCGGCAATGGTTTGGCC
CAGAATTAAGTTCAGTTTTGGAGTAAGGCGGTGGACTACTGCTGGGAAGAAGCCTAATAT
ATTAGAGAAGTGGTGTGTAGATAAATTAGGGGTGGTTTTGAATTGTTTGCTAGTTAGGGA
GGCTAGTTCTAAGGCAGTGAggactcctaaaatt
>NODE_584_length_375_cov_2.258667
AGGAGAAGAAAAAGGTGAAAAAAGACATGAAGAAACTGGAGATGGAGGACAAAAGCAAGA
TACTGGAGCAAGAGAAAATTGAAGTCCAGGGAAAGATAGACAAACTGGAAAAAGAAAAAA
ACAAACTAGAAGAAGAGAATAACGGACTCCAGGAGAAGAACAAAGAATTAGAGCAAGAAA
TGTCAGAAAAGGAGGTGAAGATTGAAGATCTGCAGAAGGAAAACAAAGAACTGAGGCAGC
AGAAAACAGAGACAGATGACAGAAACAAAGAGCTGCGGGAAGACAAGACGAAGCTGCAGG
ACGAGCTCCAAGAACTGGAGGTGAAGCAGCAAGAAATGGAGCAAGAAAAGAGGAAGAAGA
AGAAGAAGAAGGTGGGCTGCTGGAGTTGGTTGTTCAGGAAGTCGTGAGGTGGAGGAGGCT
CATCAGCTCCCTCTGACTCACCCCTTCCTTTCCATTCACTCCCCCTTTTCTCCCTCCTTC
CACTCTCCCTCCGTGATCGCCCCCCAGCCTCTACCTCCc
>NODE_585_length_697_cov_4.131994
AAAAATCTATATTAATACATATTTATTTTAATTAGAAGCATATTTTAATGTATTTATTCA
ACATTATGATGTGTTTTCATTGTGCATTGTAAAACCCACCTATTCATATATGTATGTATC
TACGTGGTTGAGTGTCTGTCTGGTTGAGGTGTGAAGCTGCATCACCAGCACCAAAGTGAA
CTGCAGATAACCTCATGACGTGGCACAGACATAGTATTCATGCCTATATAAAATTCACGG
CGGCCGCATGTATCTGGTGGTGGTCTGAGCCGCTGATAAGGCTTTGCACACTATCTGCCT
TCAGTCTAGATGAAGGATGAGCTTCTCAGCCATAGACGTTGTCCATCCTGCTGATGCTCC
CTCGTCTCATCGTAAACTCTTGTGCACCCTCTGGTGCTTGCTAGTCTCCCAAACTTCTTT
GTGTAGCCTGCTTTGCAGATTGTCTTCCTTGTCTGTGTGGTTGCTCATTATTCAGAGACA
GACGGATCTCAGGTCATCTGCAGCTGCAGCAAAGGAGAAGCAGGAAAGATGGCGATCATC
CATTAGACCGACCGGGCGCACGCATGAAATACGAGGACAACTTTTGGGAGGATCGCTTGA
GGAGAAGATTGTACCAGTGAGTTTTTTTTCCCCCCTGCTTCTCGCACTATATTTCCAGTT
TCGTCAAGGTTTTCGGCTGGGCTTTCAAGGTCTGCGAGAACGTCGCTATGGTAGATCATG
GGATATAATGTGGAGAGCGCCTCGTGAATGACCTGGAAAGAGCGGATCTCCCCCCACCGT
TTCTCCTTTTAGTCCAGTTTGGTCCAGACGACTCGGTTGGAGAGAAAGTCGGGTTTTTTT
t
>NODE_586_length_561_cov_5.709447
ATCCATCTTTTCTCTCTATGATTTCCATTGTATTATTCTTAAACTAGAGGGATTTGAATA
TAAATTGAAAGCCTCAAGCTCTCTCCCTGAAGCTAAACTGTAAATAATAACTCTAAACTT
TTTTCTAATCTTTGGTAATTGAAGCAAATGGGTTTTGCGGAGAGAGATTTGTCGCAGGGA
AACGTACATACATTTTTTTTATTTACGAGGAGGCGAGGGCTGAGCAGTGTAATGAGTGAA
AATGCATGCTTAATTTAAATGGCGAGTGTGTCTGTTAGGGAATGCATTAGAGTCTGCAGA
AGAAGCGTAAGACATATTAATTGACAGACAGGAACCGCTGTCTCCGAGGTTGATACAAGT
AATTTATTACTTCAGAAACGAATGCCACCGCCAGAATGTGCTTCATTAATTTCAAATTTA
GTTTTAATTTCAAGCTGTTGCCCCTTGAGAAGAATAAGGTGGCAAGTTCTGTTTGAAGAG
ACATTTTTCCCCTCTCCCTCACTTCATCTTTCTCTTTCCATCCTCCATCTCTCTCTCTCT
GGCTGTCTCTGATTTTCTGCAGTACAGAACAAAGACCTGGGGGTGGAGAGGGAAAGGGAG
GGTGTGGTGACTTGATTCCAATTTGAAAATTTGTCAGTGTAAAAGTGGAAAGTTAGAACA
GAATTACTGTTTGTGATAGTAAATACTTGGTggatgtcattgggt
>NODE_588_length_336_cov_1.860119
TATTTACAATCCCATAGCCATTATGTCCTACTACGCCCTCTGCGCCTGCTGTTGCGACCT
CCATATTAGCTGAAAATTGGACTTTGCAAACTTAGCAGGGGAGAAGAAGACTCTTCTCGT
AGATGAGAGGGGGCAGCACCAGGGTGACTCAGCGTGAGGTGTGGGGTGCTTCTCGACTCC
CCGCTGCATGCCCCCAACCCGAAAGCGACAACACCCAGCAAATGCTAAACAAAAATACGG
CAAATCTCACACTGCTGCATTCCATCATTTGGTCTCTTCAAGTGCATACTAATGAAATGC
TAATAAAACATTAACGGACGTCAGACTTTACATTAAAGCCGCACTGAAAATTTCCTACTT
GAGATATGAGTTCTCTTTTGCCACCAAAATATGTCACTTGATCGCGTACATTCAGCCACT
GGTTCATAGGCCATGCAAATAAGCCTGACAGCAGCACTTAACCAGTAactagaaagaatg
>NODE_589_length_512_cov_3.152344
AAGCAAGCAAACAAGCACACAGATGAGGCACTACAAGCTCAAAATCCCTTTATTACCACT
CGTTGTGGAGAGGGTGCAGAAGTGGCCCACCAAGTGCTCCCCTCTCTGTATATAAACCCT
TAAAGCCTTGTCCCACACCCAATGAAAGGCCACTGCAATCTGTAAGCAACCCTGTTCCCA
TATGGGCTAGCTTGCCATGGGCCTCGTTTGCCTTTGTCCTGTGGCTCTCTGAGGGCCAAG
CCCTGCACGCCCCAGCCTAGCTCCAGGCATTTATTAAATATGCACCTTCCAGTCGCTGTG
AAGAAAGATCCCAACCTGCTAATCTCATCACAGACTGGGGACCCTCCACATATGTAAATC
TACATCTGTTCCCCTTCAAAGAAAGAGATTCTCCAGGATTATCCCGCACACAGACCCAGA
CGCATACACATACACACATGGAAATGTGCTCACACACAAACACACATAAGTACTCTTTCT
CCCACATGGCCACTGCCAATCAAGATGTACGCCCTCTGCCACATGTAGTAGTCTGGCATC
CACAGACTCCAAATGTACCCTCCTTTATCAATTAGCTTTATGACAAGCAATGGCCaagaa
attgctttgtgccattgctttgtgtttttcttggtgggaagtgacaaggcaaagcc
>NODE_590_length_145_cov_1.262069
ATCATGGCCCCAGTTCAGAGAGAAAACCCACAAAATAGAACCGGAGTCCTATTCCATTAT
TCCTAGCTGCGGTATTCAGGCGACCGGGCCTGCTTTGAACACTCTAATTTTTTCAAAGTA
AACGCTTCGGACCCCGCGGGACACCCAGCTAAGAGCATCGAGGGGGCGCCGAGAGGCAGG
GGCTGGGACAGACGGTAGCTCGCCTCGCGGCGGACCGTCAGCTCGATCCCGAGATCCAAC
TAcgagctttttaactgcagcaactttaagatacgctattggagctgga
>NODE_591_length_315_cov_1.390476
CTGTGTTTTTGTCACGTGACTGTCGGTCGCAGCTGAGTCATTAAGTTCTGCGCAGAATTT
TTAGTTTTTTGCTGAATCTAATTAGCGAAAACGGTTACATTTTTTGGTGAATTTCTAAAC
ATGTCATGTAGAATAAAGTGATTTTGATGACATATCTCAACTTTAACATTAGGTTTGGTC
ACGTTTCCTGGCAGCACAGCACCGAAGATGAGTTCAAGGACCATCGGAAAGTTTACCTTA
ATACCTTAATACCATACAAGCCTTTTAAAGCTATAGGTGTGTTTTAGGTTCAGAGAGTTA
AACATGCGACATTTTGTTAAATGTCCGCAATAAGTTAATAGTAGTTGGtgtttttgcaga
tttatcagtgtagctccattagagatgttttgaatgcagcccagcactttccactgagag
atttaagtgcagttaaatagtttttaaagcaacactatg
>NODE_593_length_296_cov_1.439189
CCTCCTTCTTATCTTTCCTGTCAGATTTTGCTTTGACACTTGCCTTCGCTCCTGCATTTT
TTTTTCTTCATTTTTATTTCTTTACTTTTCTGGAAAACTGTATCTTAACTGTGCTTATAC
TCAAGCTTCCCAAGTGTTCTCCTTGGGTGTGTCATCATATCCTAGACTAGAAAACATTGG
CACATGCCACTCTGCATGGGTCATCTCAGTTGCAGACAAAGCACTGTTCTACTTCTACCA
CAGGCTAACCCCACTCTTTTCCTTGTGTTTACATCATTGCCTGTTGCTCTGTTGCTTTTG
ATCTCTCAtactcttctgccaataacttttatctcatttgctttttacaattctgtgaaa
gaatttttcataagatgtaacccctgctaataatatgctggacattaacaatacaaggct
tttaaacatatccaaaagct
>NODE_594_length_295_cov_1.013559
TTCTTTGGTTGTTCACTTCCTTATGAAGTTCATTCTGACCTTTGCTCTGAGTGTTGAGTA
CTACTGTCTTTTATTAACCTCTGAAACGTTCCTCCCTCTGCTCTCCACACCTCATTACTC
TTCACTCCCTCCTCTGCTTCGCCTTCTCTCAGCTATATAGGCTTCATAGAGAGCTACAGA
GACCCATTTGGCTCCAGAGGAGAGTTTGAAGGTAACTGCCCCGTTGATCATGAACAGTGG
CATTTACATGTTTATTGCCATGCAAGCTGGGATCCCAGGGGCCTCCTTTGAGTTTCATTG
ctacggttcaaagctgagaagctggctgagcgacttaagactgttacttaaatagacagc
aatgattctattggtcttagaggggcacatactgtaaagcatgttgtttattacttggat
ttactcagtattacactgt
>NODE_597_length_312_cov_1.006410
AGAATGGTTGTTCACTATTAAATAATACCTGTAAAATGGGCTGCAAAACCAACAACTTCA
TAGTTACAAATAATTCAGAAGCAGGTGGATCCTTCACGCTATGAATATGCATCTTCACAG
CTTTCCTTTAAATCTAAAAAGGTGTGTTAAGATTCACGTTTTCCAACCACGTCTTGCTCA
TCATGTCACTTCCCACAGAACTATCGGTTTCAAAGAATAAACTGAATACACTGAATACTG
AGCGGGATAGTCTCCATTACAAATGAGGTCAGGTGCTTGTTTAGTCATGTTAATGAAAGT
agtccatcaaagacgagcaaaagaagtaagggggggaaaaaaggaagaagagatgaaaca
aactaaacaagccggtgctgactttagtcatctttgatgtatgtttcggtgtggttttca
tttacagccgcattatgggatgtatggaagctgcca
>NODE_598_length_329_cov_3.534954
CCAGCGAATCTCTGACAAATCCTGTAGTGTTTATTCGCCGCAACACTAACTCATCCATGA
TAAAAGTCATTTTTTACTACTAACCAGTTTCTAACCAACTAATGTACTAACATCCTAATT
CTTCATCGTTGCTTTGGGTTTTTGTTTTCTGTCCATCCTTATTAACAACCTTTTTTGTTC
ACTATTCTTTTGATTTCCTTTCTTCCCCTTTTTCTGGAAAGCAATCAGGCATTGGACACG
CTATGGTAAACAAACTACATTGTCTGGTAGATATCATTCTTATTGTCTTTTTTTTGGGTT
TGCCGTGTGTCCCCTCCCTCTCTCTTCTTTTATTCGTTCTCTTTGAGTTCCATCCTAGAC
ACTCTTATCAAAAAATGAGGAGATGGGTTTGTATTACCAGGCAATTCTTTCTTCGCTTCT
TCTCAATTTCCTCCCTGACCTGCCAacatcctccttctttaccccacaatacc
>NODE_599_length_415_cov_2.168675
AGATGTTGGGAGTTGACATGGGAGGGACTAGACCCATGCTGTGTGTGTTTCAGACATGAA
GTATGGTGATATGACTACACTCAGCTGAGATTGGACAAGCTAATCAGGCCGTGATTTGAC
TTGCCTGTCCAATTGCATGCTTCTTTTGGTGCAGTGAGGTCATGTCATTTTACTCATTTT
GAACACACATCACACAAGAGTCACAGATCTCACCCTTTTCAGTACAGTAGTGCGCTATAG
GAAACTGCTGTATTATGAGTTTTTAAGAGGTCAGATATGTTCTTTGTGTGCTGACCTCTC
CCTCTCGGTCTCACAGAGCGAAGTGCGTGCCGTGTGGACCAGATCTCAGGGGCGTACGGC
TGGTGGGGGGAGCGTACCCTTTTCCTAACCTCCCTCCACTCCTGTCGCACCGAGAACTAT
GTCCCGGGACTGCACCTGCTCACCTTCCAGCACCCCCGCAACGACTCCCAGCCTGACAAG
GTACGGAGTCCAAATCTTAAATAAAAACTGTACTAGTTGTGGTTGTAACAACTTCCCTTT
CTGCTTACACTTATTCCTC
>NODE_603_length_150_cov_2.786667
TCACAATGTCTTCAAATGTGATACAGATGACGGCACAAGCTGTTTCAAGTCCGTTCCTGT
CAACCAAATTCACTTTACATGTCCCATGTCAAAAACCTTGTTTTCAGCCAGCCAAACGCA
TTTTCCGAGCGGAATCACAGTCAAACGGCCATCTTTCAACTACAATGTTCACAATCATGT
TTTGGCTTCACAATGTCTTCAAATGTGATACAGATGATGGCACAAGCTGTTTCAAGTCCG
TTCCTGTCAACCAAATTCACTTTACATGTCCCATGTcaaaaaccttgttttcag
>NODE_604_length_295_cov_1.020339
TCTTAAACAGACATTTCTACAATTTCATTTATCCAAAGCGACGTACATCTAGTAGGCAGA
AAAACAACCTGGATAAGTGCCATAAAGCAAGTTTGAGTGTTCACATGACAACCAGGAACA
AACACAACCTGCTTTGACTCTTCAGTGTGCAGTTGTTGTCCACACTGAACACATCATGCA
AATATTCACACTGTCTGTGAACTTTAATGTATTTAACAGAAAACAACTGCATCCCCGAGT
TAAAGAACAGGAGTACTATCAGTGAAGCTGGAGTTTAGATATTCATCAGTCCACAGCTCA
atacatggcaaaaacccaggagctgaaggatccggaagtcatggggccacctgtctgaag
taaatacgcacatttcttgttggaaaggaaatctaacaattaaagagagacttaaaacga
ccacaaagaaaacaaaaca
>NODE_605_length_304_cov_1.009868
CTCACGCATAATTAGGATTATCCGGAACAATGACCCAGACTGTGATTCGCGGGTGAGTAC
AAATTAAAAAATGCTCAGACTGTTGGTCGCATCTGTGTGCAGACAGAGTATGAACAGGCC
AATAATTTAATAATTAACCATCGCAGAGGGCTGCTCCAGTGCTGTAGGAGACTTGTAGTA
ATTTGTTCCATATCTGTGCTGCACTGGTTTAAACAGCAGCTGGTTGAAAATGCAGCAGGT
TTGTTCTGTTGACAAAAGCAGATCACGAGTAAAGTCGTGAGTGTGTGTTTAGTCTGTTGC
agcttcactcctcagctgcccgaatgctgtttggcaaaacttgggggattgttacagttc
agcactcattttgtttctggtaaataaacaaactgcagacatgtggtgaaataatgcatc
taaattgttttctgtgctgctcaccgaa
>NODE_606_length_392_cov_1.293367
CCAATCACTTTCTTTTCAGCCTGAAAATGACTAATGTTCCCCTTCAACAAAGGAGCATAG
CAATCCTGTAATAAGAGGGGGACCATGGCAATATATAATAACTATTAATCTATAGCACTA
TTTGGTGTGAAAGCAGATAGGCATTCAGTGCGATTAGGTCACTATAAACTCAATGTAAGT
CTCCATAGGAATGTAATATGGATGAATATTAAAGCTATTCCTCATTAGAGTCTTATTTGA
ATGGAGTGCGACAGTCTTTAATTTCCTTCATTGGATTTACTTTGTCAGAGACAGAACTTG
CCTCAAATTATAATGATTTTTTTTAAAAAATGGAGGGAGAAGAGAAGAATCAACCCCAGG
CTGCAGCGTAGGACCACACAAAACCAAAGTCTACAAGATATGCCATCCCATCAATGGTAT
TCAAACATGAATGTAAAATAGTGCTTAGTAAAGAAGCCAGGGTGTctgttgggacttgaa
tgagcagagggtctgctttgatgagatcagatgcatttgatcaacagagggagctg
>NODE_607_length_325_cov_1.335385
GCTGCCCCGAGATCTGGCACCAGATGGCGCTGTGCCGGTCGGTGCCAGGAGATAATCGGG
ACAGATCGGGCCGCATTACTACCCATTATCTTCTAATTATTCTTGTGTGGAGCGCTGATC
CTGCCGTTTGTGTAAGTGGATGGCGCAGAGAGCCTGTCGCCCCCGGCAGCACGAAAATCC
TCCCCACTTCCCTCACCCCCTCTGGGGATGGAAGGAGAGATCAGCCGGGGGAGGGAAATG
GAAGGAGGAGCTGGTTGGGTAAGGCAGCCAACCTGATAGACGGGAGAGACGCCTTTGTGG
AGCACGAGACCGCCATTTATTTATTTATTTATTTTTAATAAAGTGATGTAAGAACGAGGA
GATCCCGGCGACCTTTGACCTCCGCGCCGGCGTCGCGCGCAGCAAAGTCCtcttcctcgg
gagcgacggcagcatcttcctcctccgatgactctgtaaaagcagcata
>NODE_608_length_548_cov_1.804744
CGGTAAAATTAACCCAGTACTGTGTCGGTGCTGTATTCACCCAGAAAGGATCGATGATAA
AACTACAGTCTGGCATTTTAAGCATGAAAAAGCTGAGAGTGACAGTGTAGTTTTGCTGCA
AACCTTGTGATGACACATATATGTAAAGGACAAATGGGCTTTTAATTTTTGTTTATTATG
ATGTCACAGAGTGCAGAGGGTGGCAGGATTTAGCCAGCGTGCTCTGAGCAGAGGATAAGT
GAGGAGGGGAGAGAGCAAGTGCTTTATAGGGGGGGACAGAGGGAGCGAGCGAGCATATAT
GCAGGAGGGAGAGAGAGAGGGAGAGAGAGAGGGAGGACGAGCGGGTGGGTGCTGTGAAAT
CCGTTAACAGGGGAGCTCTGTGCATTTGTTAGACGTCTTGGCTGCTTGCCCAACTTGGCT
CATTGTAATCGAGGCATGATCGTCGACTCCAGGCAGCCCTCTCTGCCGCCTCGGCTGCCT
TGCGCCTGGACCCAGCCCAGCTCTTACCGCTGACATGGAAAGACCCGTGAGTGCCTTCTC
TCTCTCGTTCCCCTCTCATCCCACACTCTCTGCCTCTCCGgtgttaggttccccccttct
ctttcctctcctgctctgtcgcagatttcgccgtggctacatgccgcgttgtatctctgg
cactttctctcccctgctgtcgctcctgtagg
>NODE_609_length_290_cov_1.006896
CAACTTCTGACACTTTGTCCTCCAATGCATCTTCACTGTCTGCTTTCCAACCTCTGTCCT
TCTCACCAGTGTCATGGTCAAAGATTTTAAGTTCCAGCTCCTCCCGGTGGATCATAAGGT
GTTCTCAGGCCAGATGAGATATGTAAATCCTCCAATGATGCTAGTTTTCCTCCCAGTTGG
GCTTGCCCAGAAAACAAGTGTGAAGAGCTGGTCCACTGTTCCGCAGCCATTGCAGAATCC
CCATTGTTCCTCCTGAAACTGAGTTTAAACAATCAGTTAGGGCGTCCGTTACAGGAGGAA
taagcttttctggggaggttgcgcagcatgacacccctttgataggagcacacgctccag
tcaactttgttgaaactgagaatcaccaccccagtctgcctcttctccatggtgaagagg
cagagtgtctctcc
>NODE_610_length_586_cov_1.587031
AATGAAATTAATTCCACGGTTCAATTAAGTAAACATCGCAGGCCAAGAGTGGTGCTTACT
GTTATTTATATAATATTGACAGTTACCTGTATGGTGGCGAGAAGACATTTGTATTAATAT
AGTGTAAACAAACATGTAAACAATGAGCACGAAGGCGAGAACAATAGATCATCTTTAGCC
CGCTGTAGCACATCAAATCAATACTATAAGGCAGGGAAGGGGCGGAGCTGAGCTCGTTGT
CACGTGACCAAAACAACGCCAGTACTGCTACTCTTCAATAAATCTTCTCATCCTTCTCAT
CTCTTTTAATTTTCTGTCCTTGCAACAAGTCTTCTTCTCACCATCCTGCCTGCTTGTGCC
CTCCAGTAATTCCTTCATGCCTCCTCTCTGCCCTTCTCCATCTTCTTCTGTCCCCATTTG
AGAAACGCTGACCTGCAGACTCCCTAATGTGACCAATCAATATCACACAGAGGACAGCAA
ACTGCCGGACATACTAATATGAAGACACACTTCCTGCAATGTATGCAGGCAGGCATCCCT
TTGGCCACTTCTCCAAAGATCTCACACACGCAGCATGCACGTACACACCCTACAAACCCA
GAGTGATTGATCAATTTAATTTAATGTGAACTGTTCCATatgaccctgtgttaaataagg
ccttctcactttcaggcagctcccgtggatgtcatagatcatcgcttcatctatctatag
aaccaacatt
>NODE_611_length_290_cov_1.079310
TTTGTATTTTTGTGTTTTTACTGTCAAACATTTTCAATGCAAGGCTAGATAGTGACTTTC
ACTGGTGAGGTAATTGTGAGTCACCTTCAATATGCAGCTGGTTGTGAGGTTTGTAAGCAA
GTCATACCTGCTAATGCTGCTACTGTTTGGTTGAAGCATGATTACATCACCCAACCATGA
TCACACATCCACATCAACAAAGCAGCTATGATATCCCTGGTTAGCGATGAAGGCAAAGGA
TTTTCTTTCTGTGTTCATTGCCTTCTTATAAAATTAGTAAGCACAACTCTGGTAGTAAAT
ttcagtgtacagcagtgtagaggcgttatttacttatgcatgaatcacaggcatctgctt
gggacttgcgaatgggtcaactggtggaggcataaatatggtaatcacatgcaatctgaa
tgtgtttgctgatg
>NODE_613_length_335_cov_1.307463
TACAGTACCGTGGAGAACTCATTAGGTTGGTTGTTTCAGCAAAGTTGTAATGAGCAGAAG
ATACAAGAAGAAAAGAGCAGAACCATGTGAAGAACATTAAAACCAGCTGAACTAAATGTC
TTCTACAGGTTAAAGTCAGGATTTAGTTGAAGCTCCTTTCACAAGTCTGGAAATGTCATG
TGTGGACTGTCTTCAGGTGTTCTTCAGTGATCTGCTGTTTGATTAAAGAAATCTGCTTTC
AGCACTTAACAGAGTTTTTCTTTAGACTTCAACTGTCTTTGTTTAGTTCCTGTCTCCTTG
ATCAAACCTGATCTCACAGAACAAACTTGATGAAAACTCAGAGAAGAAAACAGAAAAACT
GCAGTTAAAGCTGGAGGAGGTGGACaaagagtaaagtgagaatggcacgcctaagtctgc
cacttgaacagccttatacaacatggtcaataaaggagcaaaaagaatgtcaactgaac
>NODE_614_length_290_cov_1.010345
GACATTTTTGCAATGATAACTACTTGTTAGAAGCTTGGTTACGTTTAGACATCAGAATCA
CTTGTTGAGGTTTGGGAAAAGGGGAGGATTTGGCCTAAAATACAACCCTTTAACAACATC
TCCCACCTCACCTTACATATGATTTGCTGGCTGAAAGCACTAAATCAATCGAGAGAAAAT
ATGTTAATTTGAATCATGTTGCTGGTACATCACAATAATACGCTGTCCAGCAGAAGGTGT
TCCTCAAAATTTAATTAAGAAAGTAGTTTAGCTGTACAGGAACATTATTTTTGAgagact
gggttgcactctggtaacacagaacacagaggagaagctttaaataggttgtgactgggt
gtctttcacaccaaaccaaaaaattagctttggtgtctgaatctaatcaaacagtgaatg
aaaatcagagtcta
>NODE_615_length_486_cov_1.111111
GCTTTCGTACAGCTCAGTTCATACTTCAGTAAAGTTGTACTGATCTGCTAAAGGGCCAGT
TGCATTTCCTCTCACATCTACCACTGAAAAACACAGCTAACAGGGGAAACTGCACCTGCT
TACCGAATGGGCTGTAGCATCTTATCAGTGATTATTCCTGAGGTGTGTCAAGCACAGTGG
CCAGACAGGATTTCTGGAGAACAGAACTTCATACTGTATTTGGGCTACGCTGATGGAAAG
TATGTGTGAATCAACGTTCCTTTACAGTCCGGCAGCGATTACTTAAGTTGATGGGTTAGG
GTTAGATGGATGGCCAAGATTGTCCTCATACAGTCTCTCCTCACACCAAACGTTTGTTTT
GAGCACGATTTGTTTTCCTGACATGTGTAGTCAGTGTGATTGTAGTGTGGACAGGACACA
TGGTCACAGATTTTGGGCTGCAACAGGACCCTTGTGTATTTGAATAGAGTAATTTATGTT
ATGTGTACCCTGGACGTGGAAAGAATGAATTGGCCTTAAGGCAAAGTCaggcactaccaa
gactcgacatccagagccaccacactgtgcttcaaaaccactcttcaggaaatctgcaga
tgtcacaactgagggtgtgtccatccttat
>NODE_616_length_351_cov_1.279202
AAATGGAGTTTTACAAAGTGCTTTACAGACAGGACAAAAAAGAAAAGGATACAAAGGAAG
ACCATCGAACAACAGAAGGTCAGTCAGTCCAAACAGAAGGCCCAGGGAGGCAAAAGTGGA
AAAACAGAGTTAAACAAGATAAAAGATTTTAAAAATAAATCAATACAACAACACCAGTTA
AAATAATGAAACAGCCAACAATGCCACGTCCAAGTAAGGAAAAAGAGCAAGTGGAATAAA
AGAAAATAGATTAAAAAGAGAAACAGAAATAGTGTTAATAGTGAATGAATAAAATAAATG
TGTAAATAAATAAAGGGGAAAGGAGAAAAAATGAATTAATAAAAAAAATCAATTAGACAA
TCATAACAGACAACATCACATAAAAGTAAGCCTATAAAAATGGGTTTTAAGAAGTGGTTT
AAAGGACTGAAAACAATTAGTATCAATAGCAATGatacattgtgcagttgcataattcgt
cccagtggaagctgg
>NODE_617_length_305_cov_1.029508
TAAGTGTTAAAATATTACAATATGTGCTTTAATGTTGTCAATCAGAATAAGTACATACAA
TAAATTTCTTTTTGTGTCAGAGGACTTTTTTTAGCATCTTTAAACAGTAAGAACAGAACC
AGAGACAAGATTTGGCAAACTTACTGCAAAAGGAACATGCTAATTAGCTGCTCAGACTGG
GTATATGACAAGGTAAATTCTCAACAATAGTCTGCATTTCTATTTCTTCTATTTCTAATA
ATGTAACCAGTTCCAGACATCTTGGCATCTCAGATAACATAACACTTTGACAACAATAAT
atggaaatgcactccacaaagcctactgaacattacaactatacatttaagaaaaaatac
aaaaaagggttgcactaaacaacagaaacactctttgaatgatgttgcacaaagtcactg
atggatctaaacaacaggcgctgggtatg
>NODE_618_length_323_cov_1.433437
CTCTCATCCTGATAATCAGCGCCACAGCTACAACACAATAGAATGAAGCAGAGTGTCCCA
AGATCCACTATTACCGGTCACACTTTCTGTCCTTTAATTTAATTTCACTTCCTCTCCTGT
CTTTCCCTTCTTTCCCGTCCCGGTCTCTCTTTCCATTTTCTCTTTCCTTTCCTGTTATTA
CTTTTGTTTTCCTTTTAGTTACATCTTTTACTTTCACTTCACTTTTTCCTTTCGATTTCT
TTGCTTCACTTCTTTCATTTTCTTTTATTGTCCTTTTGCTTTTCCTTCAGTTCTTTTTCT
TTTACTTCATTTCCTTTTCTTTTCCTTTGCATCCTTTCTTTAACTTTACCTTAAACTTCC
TCTTTTCCTTTCCCTTTTGCCTTTTCTTTCCTTTCACTCCTTCCCTTTTTCCTTCCTTTC
CCTGTCTTTCATACAATTTCCTTTACTTTGCATTTACTTCCTCTTtt
>NODE_619_length_302_cov_1.437086
CATTTTGCGTTCCTTTGCTGTTGTTGTTTCGTGATATTTCCGTTTCCCGCTGCCTGTTTT
GCATCCTTCATGGACGTTTGGGGTTTCTGTTGGTCATCTTTCTTGTCGTTTTACATCCAT
GGGATCACTGTGCATCTCTTTGTGGCTATTTTGCATCCCTTCAGGGGCCTTTTGTAGATG
CTCTGCATTTCTTTGAGGTTGTTGACCGTCCCCTGGTGGTTGTTTTGTTTGTTGTTTTTA
TTTTTATTATAGCTTTGATTCCCTTTGTCTATGTTATGTTAAGTCTATGTTCAAGAACGC
TGAATTATGTGTAAGTTTCTTGCAAGCCAAACATCACAAAGAAGGCATTTACAAAGACAC
ATGTGATGGCTCATACTTCAAGAGTAACATTTTGTTTTCCcagaaaaaacatgctctaca
gattcaactctgttttgatgagtttg
>NODE_620_length_303_cov_1.419142
AACGTTTTTTACCAATTCTCAAGGCCAGACTAAGATATGTAATCCGTGCACTGTGTTTTG
CCTCTGCCTTGAGTTCTCCTCACAGTTGTGTGCTCCCAGGACACATCATAATCAAATACT
TGAACCACCTTAACTGGCTCCTCTCGACAAGAAGGAGCAGGAGTTCTAGTCTGACCTCCT
TCCGGGTGTCTGAGTTTCTTTCTCTATTTCTGAGGCTGAGCCCCAGTGCTCAATTTCAGA
AATTCATTCCAAGCCCATGACCATACGTGAGGATTGGCACATAGACTGACTGATAAACTG
AGAGCTTTGCCTTCTGACTCATCTACCATGTTTTTTTTGTTGTTTTTTTAATATATATTT
TTTTTATtagcacctctggacatgaacctgttaaagttttcccttgtcttcttaatgttg
tgttatcggtaatacatgccactgatg
>NODE_621_length_290_cov_1.500000
ATTAATGCACCAAAATTGCATCTTCGTACAGCTTGAAATTCCTGTTTTACACATATATTC
CAATGTCCCAAGATCTAAAATGGACGCAGTACCTGCTGCACCAGCTATACTTTAACAAAT
TAATAGAGAGGTGGAGGTACACTGGAGCAACTGTCTGCTGCTTATCTTCATCCAGATTAT
AACAAACGGATGTGGACACTGATGGTAATTGTTTGTGCCTTGTGGAGATAGAAGCTCGAC
CTAACTGATTTAGTCTCCATCTCCACTGTCAGCCTCCACTGCTCGTCTGCACTCGTATGC
CTGACCACTTTATGCTGGACTCAGCTTTCatcatactgtggggatacgtcacatagataa
taggaagaaaatatgctgccttgtagtatctcagctggttgttgatgctgtgttttgtga
gtgcaaacaatgca
>NODE_622_length_292_cov_1.270548
CCGATGACGCGGCCATCTTTGATGAGGGCGAGGGTTTTGTGCTTGCTGCGGAAAGAACCC
GACACGTCAGGGAGAGTTCGCCGGACGGGAACAGAGCGTCGCGACGCTAAGACGTCTACT
CACGGGTCAAACACCAGCCGTGTGATGTACTCTTTGGGCATTCGAGGTAACTGGTGGGAG
AAGACGTTCTGCAGGCCGACCAGCCACATCAGGATCTTCTTGTTGGACTTCTGGGACAGA
GAGTTTCCGATGACGTGGAACTCGATGATGCCTCGTCTCTCCTCCAGCCGGACCGTCTCG
TCGCGGGCGGCGTTTGGCGTCAGCAGATTCGTCTGGTAGGAGAGAAAGacgaaaccccag
ttagactaaataaaacaaaggctttaattacaaatagcagcaaacagctgttaaataatc
ccgtttgttgccgatt
>NODE_623_length_342_cov_2.023392
CTTTATTTAATAAAAGCCAAATATCAACATCAAATATTTGCTCTATTGTTGAGCACGAGA
CAAAACATAATTTGTCTCATTTTGCACGGATACATAACAATGACTCCGATTCAGATTTTA
AAACTCCCTCAACATCCATCTCTCCGGTGATCTATCCATTCACTTGCCTATCCTTGTCCA
TCTAGCCCGGGGCTATGGAAGCCTAATTGTTTACCAAAGGGTTGCGGCTCATTTGCTCCT
GGAGATTGGGCCTAATTAACACTAACTTGTCTGAACACCAAGGAGCGCTGTCCACTCCAC
TTTAATCTAATCTGTACTCTTTCAAAAAATAATGAGATCATTTACACCTCATTAACGAGC
AATGTAATGTCTGGGCATTAATCATAATGATTGCTTATCATTTCACTTTGCAATATTATC
TCCTCTAATGAAACTGTTCACACAACTGCCAAGAGGGCCTTAATTGGTCGTGTGAAATCA
CAGAGC
>NODE_624_length_351_cov_1.626781
TTTAGGATATAGTGCAAAAGAAAATAAAGTTACAGGGAGAATGAGTGAATGAAGGAAAAT
GGAGGAAAACTGAATAAACAAGACCTCTGGTTTGTACTTAGGTACATTTATCCTGCACAA
AACCAGATGGTGCAGAAAGTAACCTATGAGATCTACATTTGGGAGCTCAAATTAGAATTC
ATCAGCACTGCCTATGCTGAACTGCCTCAACGAACTTTGGAAGTTGTCTGAGCCAATGAC
AGCTTGAAGGGCAAACAGAAAGAAGGTGAAGCGTGGAAAGAAAAGTGCAAGACTCCAAAC
AAGAATAACTGAGTCTTGTTTTAGTGAAACTATCAGTGTGAACTGATTGATatgcgtgtg
ggatgtactctagaaatttaacttgaagcccgggaaagtgaatgcagccaaaaattctta
aatatatgcagctacgaggccagacacaagcaaatagagtgggagaggagaaagtgaaac
caacccaaatctatt
>NODE_625_length_293_cov_1.177474
TGCACGGTCATCATGTACCTCGAACTCAACGCGGTGCTGTTAAGTCCTTTGTCTTGCAGG
TCTTATCATATCCGCTACTAGCTGCGCGGTGCACCTCTTAACTCAATGCAGCTCATACAT
TTTTTTCCCCTCCCATTCATAGTTAATAATTCTTCTTGAAATTTGTAATATTTCACAGCG
TGGAGCACACCATCCGCTGAGGGGTGAATATAATTGTTTAGTGAATATGAAACACGCGAA
AAGTGATAAGAGGGTGGGAATGGTGGAGCAGGATGATGCAGGGAGGGAAAGGCTTTACGA
AGGATTTATCATAGCTTCTGAGGTCGGCAGACCCTGAGGGCATCCTAAGAGAGGAAAGAG
AGAGGGAGAAAAGGGGGTGATGaaattagaacaaacaggtttactggacagaagtgtggt
cctgctcgctgcagcta
>NODE_626_length_298_cov_1.325503
GCAACTCTTTGTGGATATTTGTGGGGATATTGTACTTAGTTTTGTCATTTTCTTGTCTCT
TTGAGGGTATTTTACATCTCTTTGTGGTCATTTGTGTTGTTTTGTGATCATTTTCTATCT
GTTTGTGGTCATTTTGGATCTCTGTGGTCATTCTCTCTCTCTTTGTAATGTATTGTGTAC
ATTTGGGTCTATTTGTTGTCATTTCTTGTTATTTTACGATCATTTTGTATCTGTTTATGG
CCATTTAGTGCATCACTGTGGTTATTTTGCATCCCTTTCTGATTGATTTGTGTCTGTGAG
GGTTTTATGTTTGTTTTTAATGTCTTTGCAGtatttctggatctatttatggtcatattg
tgtcgttttgtggtatgttgtatcactttgtgcctctctgtataccacttaccagtagtt
tctcatgaagcagataaacatg
>NODE_627_length_302_cov_1.039735
GCCCAGTCCTGGAGGCGCAGCTGCTTTCTGATGCTCGCCGGCGTCACGTCCAGGTCGAGG
TCGTAGGGGTCGAAGACGAGGGATCCGTCCAGGGAGTAAACCAGCAGGCCCTCGGTGGTG
GTGGCGGCCCAGCTGCGACCTGACAGCAGACAGAACCACACAGGGCTGTTACTAATGTTT
TCTGCATATTTAAAAACGATTAGTGCAGCAACAACATTAAAGTCGGTGTTATTAAGGACA
ACCTGTAATGTTTCCAGAACCGTAAGAAAAGCCTACATTCCACATTAACACCCAGCTGTT
agtacatctcaagttgtttagatgctatctaaagctgcacattcctgcacatcgtatatg
cttcttttaccgtaatcacttgaatttccctgggtttcctacacatcctgtttactcgac
tctttgcgtctttcttttaaattctc
>NODE_629_length_320_cov_1.406250
AAAGAGAACATCTGCAGTTAACACAAAATGCCTTACTCCTCAAAACAAATATATTTAAAT
GATGACACAGGTGGCTGGGAAGAGCAATAATATCAGTGCACCATAACTAATGTGAACCAA
CCTGTCCAGGGGGGATGAAGTATCCCTGAGGAGAGCCAGCGAAAGGCAGCTGCTGCTGGG
AAATCATCATCATCGGGGAGGTGGGTGGGTAGACGTGAGTAGGTCCAACAGGTCGAGGGC
CACTACTCGTCTGCACTCTTGGAGCACTGGTGGCCATGGCTGGTCGGTTCTGATAGTAAC
TCTGGAGAAATAGATGAGGGGGAAGGGAGGGAAAGAAGAATGTAACACAGCCGAAGCAAA
CTTGTCGCTGTGTGTGTGTGTATTCAGTGTTTTAACTATGGTAGTCCTAACCCATGTGCT
AAAATGTTGCAGCATTTTTGCTTGTGTCTGTGTGTCCAGTTGCa
>NODE_631_length_290_cov_1.041379
CACTGTCAGCCATGACAGACTCCCCCTGATTGGCTTTATTCACCACCGTGTGTGCGTGTT
CCTGTGAGTGTGTCGGCATGCACAGGTGCGCACACGTTCACAGGTGCACATGTTGACGCA
TGTGTGTAAATCTGGCTCTGATATATAGTGCTATTATATTTATAGGAGACAGAACTGCTG
TCTTTTAAAAATGCACATAAGCAAACGTGTTTTGTGGGAGCTGCCTGATGTATTACAGCT
GTATATTAGCAATATGCACTCTTGGTGGCTAAAGTTAGTGAAACCCACAGTGAGCCAATa
tgttgagaaaacgggattcataatgttctaaataatctaaagcaacaaacaacaaactaa
agcaatattaactggttaattataaaagttcttggttgaaaacttgatagaaaaatgtaa
atataacatgacat
>NODE_632_length_303_cov_1.019802
GGATATTGGATTTAATTACCGAGAAATCTAACTCACAAGTGCCATGAATTGTATAGCGTA
TGTAAAACTGGGGGAGATTATGATAATTCTGTTTATAGTTATCGATCTTTCTGTCTTCAG
GCACATACAATTACTCATGCATTTAACTGTCAAATTAAAAATCAGATGCAAATTAAGTTC
ATGCAAAATATGTTAGCAATTATGATCCCTAGCTCTGGCTTGATGTCAATGTTATAGCTT
TAGAATACAAACACAGAGATGTGCACAGACCTTTGACTTAATGACCACCCATGTAAACAA
aggctcaaaaagggcaagctcgttattggggagacactttgattaaatgagtagcgtgct
gattaaatgattaaatgtatttgtcctgagaagaaaaggcgaagagagaggaattaaaat
cgcactctgattcattttttcctcatt
>NODE_633_length_291_cov_1.158076
TTAGTGTTATCTATGAAACATCATCATCAGCATAGTGAAATCATCCTTGATAATTTCCCA
AAATGATGTTTTCAAGCCCAAGGTTTTACCATAAAATTGCTTTTTTGTGTGTTTTTTTTC
TGTAATGGAAAACAATGATTAACAGCAATTGTTCATATTCGAGAAGGTTGAACCATCAAA
ATATGCAGGATTTGTGTTTGGAAAATTCAGGGCTAATTTTTTTGTCAGTCAACTAATTCA
TTAATAAACTATTTGTTTTAACTCTGCTCAGAATCCCCACCTGACTGTGagtgactaaag
aatttgcctgtatttgttcttaagcaatgtgacctgcacagtaaacatacagtgtgacac
tattggtgtcacctgaactgaattagatcgtgatgtattgttgtgcagttattagatgaa
ggtatataggttgtt
>NODE_634_length_343_cov_1.376093
TACATTTTTACATTTCAACATGCAGTAATGTTACTAAAGCAAGTCAAGACTGCAGCATAT
AAAGGGAAGTTAAATACAGAGTCACTGTGTCACAAAGGTGGACAGTGTAGGGATTTTATG
ATTAGTTGCTGATAAATTAGTAACTGATTGTAAATCCAGTAATGTTATTAAACTTTTAGG
TAACTCTCACAATCTGTTTCTGGAACTGAAAACTCAGTTTCCCCTCACTCTGTGTTAACA
AACTCAGAGAGACATAAATATTCTTCCAGATTAAAACAAAACCCAATAGCTCATCTAACC
CCTTAACAGAAGAGAAACCACTGAATCTCTTTCATTGAAGCACCTACCAACATTACCATC
ATCCTGATTGCTGTTGTCAGCTAATTTCATTTTTCTTCAGCTGTAACATTTTGTTGTTAG
GTTTTGATTGCTATATTTGTTTATACGCTGACTTTCTCATCCACTCACCTGatccagctc
acttttg
>NODE_635_length_417_cov_2.225420
TACTGGCTTCCTGCAGTAGCGTTTACATATGCTCTCTCCAAAACACACACACTAATACAC
AGCAGGCAATGGCCAGTGAATCCTTCCGTCATTCCAGCGCTGCAGCAGCCTGCGAGTCCA
GCCAGCCGGGATCGGGGTCGTGGTGTGGCTGGCCAGGCGCCAGGACGTGTGCAGGGTCTA
CGCCATGGCACTGGCCCTCGCAGGCTGGCAGCATTGAGGAGCGTAAAGGCATTCAGTAGC
GTGAATGTCCCTTTGTCTCAGAGCAGCGTGCCAGGCTAGCTCTAATGAGGCAGCTCTTTG
TGGCAGGCCTCTCAACATCAAGTGGGCTGGTGGACTCATTAACCTGACTACTGCAAATAA
AGCAGGCAGGCACAAGAGACGCCTATGATAGCACACTTAAGGCCCTGCTGAATCCCTCCA
CCACCACCATCATCCCTCCACCTCCTCCCTCTCCTCTTTTCCCTTCAGTCTCTCAGGCTT
CCCAGGGCTCCTCTGGCCTATTTCAGGTGTCCCAAATAAGGGATGGGGGGTGATTTCCAC
TTTCCTTATTCTGTCTccttc
>NODE_636_length_387_cov_3.240310
TCCAAACACACACGTATGAGTTCACAATGAACACACACAAACAAGTTCCATCCTCTTCGA
CATGCACCCACTGAGATAAACAACAATAAAAAAAACCCTGTCTCTCATCAGCTTGCCCAC
CAATCCATCCCTCACCCTCAGTCACATCATATGTGACTGGTTTAATCGCAGGCCAATCAC
TGCCGGGTCACAATTAATAAAAGCCACAACAGCCGCAAATAAACAAGTCCAAATTGCTGC
CTTAATCGAATGATGCAAACATCGGTGAGTTACAAAAGTTCACTGCCACCACTGACAATT
TCCTAATTGTATTCACTCATTCATGGCAATTTTATTAACATGGAGCGGATGTCTTCTGCC
CTTCCACTGTCGCAGCACCAGGGATCTAATTTCATTATTTTCCACAAGATTTGCTTGACT
ACTGCCGCCATGCTAGTGGCTCACCACGGCCAGATGTTTATGCTATTTAAATGAGGAAGC
AAAGCCTGTTGGGTAAACATAATTAAAGAAAGTTGAAGCTTTCTGTGTTTT
>NODE_637_length_331_cov_1.184290
GCTCTATCTGCTACTTGACTGTCTTTGTGTTGTAACAGCGGACGATCATTAACGCCACGG
GGTGATGTGGTGCTGTCTTATCTCAGGCTCGGTCCTCAGAGTTTACTTTAGATAGAAACT
GCTCAGCCATGACAGCAACAACTTGTTTTTTATTCCAAGAGCAGTCTAAGTCATGACTTA
TTAGATTTAAGTGTAACAGAGTGAACAATGCAGAAAGTAAAATTAGACTTTTAAAGAGGT
TTTTGTCATGTGAGCGTCTTCATATGACTCATTTATCTTAAACATTTTTAAATGAGCAGT
AGCAAAGAACAGTCTTAAATTTAACAGTGGTCAGAAGAATGAAATGCAGAAAAACTGAGA
TGTGGAACATAATAGAGAAAACagatttcttcagttgaagactaggtcatcaaactgtct
gagtttgaagagctaatatcaactttgaaagaaaatgcactttcaactgatatag
>NODE_638_length_145_cov_2.041379
TTACATGTCCCATGTCAAAAACCTTGTTTTCAGCCAGCCAAACGCATTTTCGGAGCAGGA
TAACAGTCAAACTGCCATCTTTCAACTACAATGTTCACAATCATGTTTTGACTTCTGAGT
GTGTTTAAATATGATCAAGACGATAGCACAAGCTGTTTCAAGTCCGTTCCTGTCAAAGAA
ATTCACTTTACATGTCCCATGTCAAAAACCTTGTTTTCAGCCAGCCAAACGCATTTTCGG
AGCAGGATAACAGTCAAACTGCcatctttcaactacaatgttcacaatc
>NODE_639_length_395_cov_1.443038
GGTTCCCTGCGCCGTCCATGCCACTAAACTTCTTGTAGGTCTCCTCGATTGGACTCAAAA
TATCTGTCACTGAAAAAGGCGTTGTGTGCTTTGGGCTCAACGACATGATTCAGAAAGCAG
GTAGATTTTTGTGTTTGAGCAGATCAACCGTGTTGTTGTATCGGCTCTCTCCTTGGTGGA
TGTCTACGTAAGAGAGTGCTTGTAGTGCGCCTGAGATCCTATTGATCGCCTTGGAGAAGG
AGGCGAGCCCAGGGCGCTCTTAGCCCGGGTTTATTGGAGCCAGGAGCCAGGTTTACGACA
AACACAGGGGGCGGAGCAAAACTCCTAAACCAGCAAACAATAGTCATTGACATTTTAGGG
TAATAATTCATGAAAACACACTTTGCTTTATATTAACTTGTTTACACGAATAAAAAcacg
ccgcatatttatgtttctgtctccttttttttatagatatatatacaggtgagaatagcc
cattatgttgtcagctgatctgaccacatatgactattttgcgtcaggagggaattcca
>NODE_640_length_325_cov_1.196923
TTCCATCTGGACACGGAGGAGGCACAAAGTTCAGCTTGGAGAGATGAGATCCGAACAGGA
CGAGGCAGGAAGGAGCAGCGACGTCGGAAACACTGTGCAGCCCGGCTGTGTCCTCACACG
ATGACTGAAGGAATGAATGAAAGACGACAGAAAGTGTTGCTTGTGTGTCGTTTTGTGCAG
CTTTGCGTAGTTTTTTGTCTCTCTGGTTGTTTTGCGTCTTTGTGGCGTCGCTCATGCGTC
TTGTTGTAGCCGGGTTTGTGGTTCTTTGTAGTCATCTTGTGTGTGTTTATTAGCTGTGTC
TTTGTGTTTTTGTTTTGCATCTCTTTGTggttattttgtgtctttttgtcattacaccgg
tggcttcttgtggttgcattgtgtctctttgtggctctttcttgtcctttgtcgtcattt
tgcatttctttgtcatcgttttgcatttttctggtcatttggcatcaca
>NODE_641_length_159_cov_3.075472
TGACTTAGGCTATAATCAGGCACACAATTTGGGCTCAGATTAGGGTTAGGCACTCAACTG
GGGCTCTGGTTAGGGTTAGGCCTGGTTAGGGTTAGGGTTAGGCACTCAATTGGGGCTGGT
TAGGGTTAGGGCCTGATTAGGCTTAAGGTTAGGCCTCCATTGGGGCTCTGGTTAGGGTTA
GGGGAAATGTTAGGGTCAGGGCCAGATTAGAATTTGGGTTAGGGGTTTGGGTGGAACTCA
GGGCAAGAAGCCTCTGAATAGACAGAGGTTCGAATTAACTGGAGGATTATTTGTCCTTCC
TGT
>NODE_642_length_351_cov_1.344729
TGATGCTGCTGCCTCTCTCAGTCGATAGTCACTTGTGGTCTTGAACCTTCAGCACTATCT
GACTCTGTATATGTCACAAGTAATAGCATATTATGACTGAAGAACAAATGTCAAAAAATT
TTTAAAGTTAAACACATGCAAAACAGAAAAAAACAACGGTATGTCAACATAGTTTGTGTT
AGAGTTTATGTAATTCTGAATTTTGAGACCCAGATTTAACTTTTTACTGCAAATGTATCA
GTTTTCAGTCTCCTTAATCAGTACCAGGATCAGCCTAGAAAATAAGCCAGTCGACCACCT
ACCTAATACAAAGATATTTTTCATACTTACTGTGAATGACTGATGTGGACTTCCTTTTGT
AAACCATGAGAGTTTCGTGATGAAACAACAAAAATGCGGAAACATTAACATACTGTCAAG
CCATGCATGAAACAAGTTTTCAACAAGCAGTTTTTTAGGTGAATTtgatgaatttggcaa
gtattcagatataca
>NODE_643_length_423_cov_3.940898
AGGGGGTTTCATTTTAAAGTTTTTTTAGGGGCAAAAAAAACCACAAATCGACAAATTCCC
TCTTTGGTGCAACAAATCGGATCCAAACAACAGATGCAGCGGGAGCTTTGGTTCTAATAT
TAGGGCTTGTAGGGACGTATAGCAACATGTTTCCATTAAACGCGGCGTTTCTAAGAATAG
GCCGCGGCACATAAAGGGAAAATTTACAAGGGTGTCAGTCAACAATTTAATAAATTGAAA
ATCCATTTATCTGAATACAGAGTTCTGCCCTTCACTCCACTGCCTTTCCCTAACAGATGG
TGTTGTGGGTGCTTATGTCCAATTTGATTTGAACCAAACCCTCAGCCAATTTTTACACTG
GCATGAAATCTCAGCGAGCCAGATCCACACACTGGCAGTCAGAAATAGCAGCGGAGAGGG
CGCGACATTGTGAAAGAACGATGAAGGGCAAAATCTGGAGCGACATTCGAGAAAGTCGCA
GAAAAACTTTCCTTGTTGTTTCGTTTTGTGtcagttttttttttctttctttctttcttt
ctgtctttctttctttctttctttcca
>NODE_644_length_323_cov_1.566563
CCTGTTTCTCCTGAGTCATAGTCTGACTCAGCTTCTTTCTTAGAAGCAGGCTTGACCTGA
AATTGAAATCCATTTCCCAACCTGAGTCTGTTTCTGCTTTTCTTCGAATGTCTCCCTCCA
TCTACCTTATCTTTGTTTAGCTTCAGTTCCAGTTTGTCTCTACTCCCAAGTCGGGCTTTA
TTAGGTCTCCATCCACGCTTCTTTGTAGTCACTATCTGGATCATCCTGCAGGCCTGTCAG
ATTGAATACTGTAAGTAAAGGGTTCAGCCTTTAAGCACAGAGCTTCTTCATCCTCAAACT
CTCTTTTTGTCTGTTCCTCCAAACTTCCAAACTCCATGCTGATCCTTCTACCCTCTACTT
GCCCTCAGTAAGCTTCTGTCCAATATAGATGACCTGActcagtccccagttaaccaaagt
gttgcccatcagtcacaatcagggccagtttttatatatataggcta
>NODE_645_length_299_cov_1.287625
GGAACACACCCCTACGCAGGTGTGCTCACCACTCAGTGCTGGATGAATCGCCTGCCATCA
GCCCTCAGCGTAGATAATAAGGGTCAAAGAAAGAGAGGAGGAGGAGGAGAAAGAGGTGAG
GGCGACTGAAAAGAGAGAGAGTATGTTTTCTCGCCTCGACTATAGCTGCAGGGAAAGATA
ACAGGAGCTGAATCCCTGTGCAAACAAGCCCAGAGACACCTCAGAGCTGCTCCGTATAGA
CACAGCTTGTACGCACATACACAGTTACATACATACATACCTGCTGGAGGGTTTCAGAGC
GTTCACCCCCAAAGGCAGCGTGTGAGGAAACATTAGCTGCCTGCTGACAGTCTGAGCCTG
AGTCTTCTTATATCAGTCACCATGAAGTAAATAAATAAACTGGCCCTTCagccagttcga
ctgtctgaggagaaaaagcatct
>NODE_646_length_310_cov_1.012903
TGTTTTCTCAACTTCTTTGCTCTTTATCAAGGACAAGAAAGCCATGCTGTCCTTTAGCAC
TGGATCCCAAGAGTCCATGTTCAGTGCTAATGGCATCCATGGAGACATGAATGTCACACT
GTGGCCACTGCAGGTATGGTCTCACTGTAAACTGACTCAGTCAAGGACTGGATAAGATGG
CATGACATCAAGTGATGACACACGTTCATTTCTCTCTGCAGAATGGCATCCTGCACTACT
GTGGCTTCCAGGTTCTGGCCCCTCAGATCTTCTGGGCTCCATCTTCTGTGACCCCTGAGG
cccgcaagtccatgctggatgtctggcgtacacgactggacaaactgatgtgtgaagtgc
cgctttcgtttcctcccttggacttctttgaccaggagaagggtttccagctgaagcctg
atatccaggagaaacttgccagcgaagagtgtgg
>NODE_647_length_290_cov_1.075862
AAGAAAAAAACAAAGAATAGAAACAACAAAAATCAGTCAATAAATAAAGTTTTCCCACCT
GGCTTAGTTGAATAGCAAGTATATCCACAAAACAAAAAAAACTAACAATGCTTTTTTCAT
ATAGTTTACAACTTTTTACGTAAAATATATCAATGTTGTGCAATATAGTGCAACAGAAAC
TAGACTTGATGAATGAACAATGATGAACATAAAGCGTGTAACATTCACTGAAACTTCAGG
AAAAACACAAGAAAGCATTCAACCCATGTGGAGTAATGAGGACAATGTAGAATAGAATgt
ttttcactgcaatttccatgacgtcatcttgttacatccaccttttttgcaatactgtat
tggcatccataagtagcaaatggcacccagtgccagtatggatctgctatgcatgcccac
ggagaatgcctaca
>NODE_648_length_145_cov_1.262069
AAATTCTTGGACCGGCGCAAGACGGACGAAAGCGAAAGCATTTGCCAAGAATGTTTTCAT
TAATCAAGAACGAAAGTCGGAGGTTCGAAGACGATCAGATACCGTCGTAGTTCCGACCAT
AAACGATGCCAACTAGCGATCCGGTGGCGTTATTCCCATGACCCGCCGGGCAGCGTCCGG
GAAACCAAAGTCTTTGGGTTCCGGGGGGAGTATGGTTGCAAAGCTGAAACTTAAAGGAAT
TGACGGAAGGGCACCACCAGGAGTGGAGCCTGCGGCTTAATTTGACTCa
>NODE_649_length_292_cov_1.006849
CCTGAAGTTCTTGGAGCGCAGAGGGATGAGCGCTGAGTGGTCCATGCCCATGGCTCCCCC
GCTCCACGTCTTCTTCTCCTTCTCCTGCAGCATCTCACACAGCGATGTCTGGCTGTTGGT
CAAGGCCTCCAGCCGAGGACTGAGAAGGCCGTTCAGAGCTTTGGGGCTGCGTCCCGCAGA
CACCGCTGGGGAACACTTCAGCGTGGAGGAGTCCTGAGGGAAGGGAGGGGAGAGATGTTC
TGAAGGTCCAAAACAGGAGCTGAGACAATGGATGTTTGCTTTGGAAACAGGTCAGCACCA
acgtaaagcagtctaaacaagaaatacggaagactgtgcttcagtcacaccaactgatcg
aatgtgtcagtggcacactttatctgggactcatggagctctatttctctgaactatttc
tgagagctgggttctg
>NODE_650_length_303_cov_1.389439
TATTAATATTATTATTATTATTATTATTATTATTATTATTATTATTATTATTATTATTAT
TATTATTATTATTATTATTAATCTTGTTAACATCTCCATAAGATCTGCATTTCAATTCTG
TAACTGCTGGGTGCTGATAACAGTCTCAAAAATAGTCATCCAAGTTTCCAGGGAACCAAT
CCTGTCAACTTGCAGTGTGGGGGTTTCTGTATCATTGTTCTTATTCAGAATGAATTTACT
CTCATATTACAACTTGCCTTTGTGTAACGTGGAGTAGTCTTACAGTTTTTGAGCAGAGTT
GCAAGTGAGCTGGTGTGTCTCAGCTGCAGTGAGAAGAGAGTGGTGAGTCGAGAGAGACTA
GAAGGGACTTCATAGATCTGCACATTCTAAAGGAAGCAACAGTTTAAAGTTACATGtaag
caattttaaggtagaaaaggggtaaac
>NODE_651_length_291_cov_1.020619
CAAATGTGGTACAAGAACAAATTAATATTTAATAATAATATAATAATATTTGTAAAAAAT
TTAATTACATTTACAGTTTTGGATTGTTTTCTTTTTTTCAGTCAACATGCAGATTAATTG
TTTCATTCTTCGATTTTAACAGATATTATCTGTAATGTAACAAAACAATCTATAAAATAA
TAGCTTAAAGAATTATGTAGCATTTTTCAAACCTTTATAGTATTTATCTTTCAAATAATA
ATAATAATGCCAAACATCTGCAAAATATTTAGACTTTTACTGATTTAACTGCAGTAAAAA
tagtgtcattttcacagtcaaacgttgtaaaagagtgagttaccatctataaaaatacag
gtttgggatgtggctttatttacagttttacagctaacatgtagataaatgcttgtttct
gtgattctactagat
>NODE_652_length_301_cov_1.039867
GCACCATCTCAGGCAGCTCTCCGCTCAGTGTGTAGTTGTGTTTCATGTTTTCACCCTTCT
CCCTGTACAACCTCTGTTTAGGAGAAAGCACAGAATCATTTACCTCCGAGACCCAATCAA
CTTAAGGCACCAGTCTGCATGATACTTTTCTGAACTTGTTCACTCGGTTGGATGTACTAC
AGAGGTTTAATAAATAAATTTAAAAAATAAGGAGATCACAGGTATGCTTCAGCAAGCTGG
GTAAAATGGAATTAATCATATTTATGTGCAGTTATAATCACAATCACAGATATGCCTCTT
tatcagatcaactgcattttagttttagtataatgtttctttgcgagtataaatggtagc
tgaacttacgtcaatcgccagtttgttgctttgtttggcctgaatcatctctggagtgtc
ttcaacactggtaaacctcagagcg
>NODE_653_length_309_cov_1.012945
TTTCTAGAATTGTACATTACATGAGCAAGAATACTTAAAAGTTGTACATGTTTGAATATA
CAATGGGTAAGAAGGATCGCCAATAAAGCGCCTCTCACGGCATAGAGAAAAATGGGAATA
TTTTGGCCATTAAATGGGTTATTGAATTCCCTATGTATGTTTTTGATTTTATTACTTCTG
TAATTATCTATTATTTATAATGTTGGCTCTTAGCCTAGATGTTCAAATTATTCAGCTAAA
TTCATAAGAAAATAATATTATATAGCCTTAATCTTAATTTTTGAATTTGTAAGGTACATT
tttatctgattaatcctatttctctattctgaagctctttggctaaacatctgctttttg
tagggtcttaacttgataatgggatttcatatcaaattagtttaacattttgtaataatt
gtcttcttggacaaatgtttaaacttactggag
>NODE_655_length_311_cov_1.241158
AAGTAGAGAAAACTGAGGGAGAGGAAGGTAGAATAATCCAGGCTTTGAATCCACTGTACA
AAACCACAACAATTGCTTGAGTTGAAAAGACTTGAAATTGTGTGTGGTGGTGGTGATGGT
GGTGGGGAGCTAGAAAGTGATTGGGTGGCTTTTGAATTACTTTTTCCCCCTTTTCTTCTC
CTCATACCAATGACAACCAGTCTGAAGAATATTACAAAGACGTACACTTCTAATTAATTA
AGAGACAAAATTATTGAAACTTTACCTGTCCTTGGCTGAACACAAAGGCACTGTGGCTGT
GGTCTCTGTCTGCTTACGTCTGTGTGTGTTTTACATCTGTGACTGTGTGCGTGTGTGAAA
TTACAGTGTCTGTAAAAAGCATTCACCCCCTCCTtggacgttttcaccttttattgcttt
acaacattgaatcgtggtcaccatagttcagcttc
>NODE_656_length_294_cov_1.010204
AGAGGGACACAGATGTCATAATGAATAGTCTTTTGTCAGATTTTTTTGATTTAAGTGTCA
GTTAAACTAGTGGAAGATCTCCATCAGAGGAAAAATTATTTAGGTGGTAGTATAGTGATA
AGAGCAAGTTCTGTGGCTGAAACAGTCCTGGCTCAGTAGCTACAGGACAATGTTTACATG
TTACCATCCTTCTCTGTAGCTCTGTTGCTGTTTCTAGTATTTTAATGTAGTATACCATAA
GAGATTTCGTTTTCAGTGACTGTTACATATCGTTGCTATTCTTTATTGTGTACAGACAAA
tacatagaaatacaactgatactgaaagctgttggagtatatgttgttcttacatgagca
agaaatttcaattgttctcagcttgaaaggctattttgtgtcgaaggcctgatgttaatt
agggaacaatgatttaat
>NODE_657_length_298_cov_1.013423
GTAAATAAATACATTTCTGTTGTTTCACTAGACATTATCTCTAATTTAACAAAACAAAAC
ATGTTCTTCATATTGGAAAATCAATGTACCAACTAACTGCTGCAGTTCTGGTGTAATACA
ACATCATTATCTCTATTAAGTCCATCTACAGAAAACATGCAGACTTATGTTATTCTGCAG
CTTGACCACAAACCGGTCAAGCTGCAAATTAAAATTTGCTCAGATCTCCGAGGGTGATGC
TCAAACCTCATCTGCAGCCTCTAACTTGGAGTCAAACTGGCAGAAGATTTTTTCCAGCTC
cttccggatcacattagccagcacattcagcctccctctgaagaaacacaagggagaaag
agacatcaatgaggatcgatctgctttagtttcagttaactatataaaaaaatgattgct
ttctacagatcactgggttact
>NODE_658_length_307_cov_1.006515
AGGGACCGTACATGTTAGATGTTCTGGAGGTAAAGCCAGAGAGGCCAGACTGAGCTGGTT
TGGACATGTACAGAGGAGGGATAGAGAATGTATCGGTAGAAGGATGCTGAGTTTTGAACT
GCCAGGCAGGAGGCCTAGAGGAAGACCAAAGAGGAGGTTTTTGGATGTGGTGAAAGAGGA
CATGAAGTTAGCTGGTGTGAGGAGAGGATGCAGAGAACAGGGTTAGATGGAAGCAGATGA
GTCACTGTGGCGACTCCTGAAGGGAGAGACTGAAAGGAGATCTTTCTTCTCTCTCTATTA
ctattataacagtcttttttaaaaaccactaattaatggacctctaaatgttacggatac
gattgagtttagtttttgtaacttttgtgaaatgtcccatcatgcatcactgtaatccaa
cctggcaaagcttagtgatgtgattccttca
>NODE_659_length_316_cov_1.667722
CGTGACAGTATGTGTTGCTCTCTTTATGCAGGCTTCAAGCATAATACTGTGACCGACCCA
CCCAACCCAAACAACAAGTACTTGTTTTGCCTCAGGAGACTTTTCAGTTTTATTATCACG
GCAGGAGAGATCAACTGTGTCCAGAAACATGTGGGAGAGATGTTACTGTAGGGTGAGACG
GAGAAGGGTGTGGAGGAATAGTATGAAACGAAGGGGAAAAAAACACACACAGGAGGAAAG
AGGAGAAATTGAGAGCATGAACAGTTGGGTGTGTGTATGTGCATAGGAAGGAAAAGAAGG
AAGAGACAAGGGGTGGAGAGAGGAAGGAAAATTGGGAAAAGGAGCAGATGGAGagacgag
cagaactgatgaagaagagaaggtgcagagagagagagagagatgggtagggaaggaggg
aggtagaggagaggcgaacaagcagaggaagacagggatg
>NODE_660_length_404_cov_2.900990
AAAATCATACGCATACACCCATGTGGCCACCCCAAAACACCGACGCACACCTCCCTCGCC
ACGTACGCACACATTTATTTGTGCACGGCACTAAGTGGATACATTAGACAAGAAGGTTGA
ATTGACAAGCCTATAACTTTAGAGCCAATAAACGCTAAGAGGCACCACAGTGAAAGGAGA
CCAGATCCAAGCTGCTCTGTCGACAACCTGGCCAAAACGCTGGAGCTGCTGGTAGGGACC
AGCAAATAAAGGGTGAAGCTTTTAGGCAATGAGCAGCAGGTGATCTCAGCTTTTCTGCAA
GTCCTAATGCTCCTAAAAGCCTCTCTCCCTGGTTCTGTAATTGGGCATCAGTAGTTAATG
TAGTATTGACTGCATTACATGCTCCTGTGCATCCTTTCCCACTAATGCCATTTGCATCAC
CTTGTACATTTACCATATTGCTTAGCCAATAACTGTTAAAAGCAATCTGAATCATGAATC
ATATGGCAAACTTTTAGCTAGACAGACATCCAAAGGAGACAATTTACAGTTGAGTTAATT
TGAGTACa
>NODE_662_length_322_cov_1.534161
CCTACGACAAACGAAGGCGTACAATCAGTCCGTCTAAAGGTTTGTATTGAATCGCGATCG
ACTGCGGTCTCTGCTGGATTCGTCTCGTTTACCTTCTGCCCTTTTTTTTAAAATGTTATT
TTTTTTAAGTTCACGGAGACGGTGTGGCCGCGATCACCCACAGCGTCCACAGCAAAGCCC
CTCCACGCGATTCATCAGTCGCATGAGCATTTGTTCGATGCCCAGGGAAGGCATACGAAA
GACAGATTATTAGCTTTAATGACACGCGCCTCGGGGGCAACTCGTGATGGACATGCTGGG
TGTTAGCCCTCAGCAGTGGCGACGTCAGTGTGGCTCTCGCGAGGACAACCTAACCTGTCC
TGTAGGGCTCCACGTCTGATtcgttaaagtagtgtttcctgccaccacagcgcagggctc
ggctctgctcgttgtcctacattcgtgcaccgccggccacctcctt
>NODE_663_length_292_cov_1.010274
GTTTCCCATCTGTTTTGCAAGAAAGCACATAAGGTGTGATCTGGATTAGAACCAAATGCA
GAGGACTGATGTCATTCTATTGCCATATATCATATATACACTGACTGACTGCAACATTAA
AACCACCTGCCTGATATTGTATAGGTCCTCCTCATGCTGCCAAACACACAGGATGTCTAG
GGGTGTCTTGTGGTTTCTCGTATCAACACATTGGCAGTGGATCCTTTGGGTACTGTGGGT
TGCAGGGTGGGTCCTCCCTGGATCATCCTTGTTCCCGCATATCCAGTGGATGCTGGATTG
gatctgtggagtttggaggacaggttatggtttggactctttgtcctgctgctcaagtca
ctgagcagctcctggttttgcttttgctttgactcatggtcctgctgtggaaggctgctg
ctgttggggagcgcca
>NODE_664_length_331_cov_1.712991
GAAAATGCCAGGCCTGGGTACAGAAAAATGGGTACAGATTATGTATAATGTTCAGGATTC
TTTTTTTAAAGGCTTTTTTCCCCTTTGAAGTGGGGAGAAGTAACTCAAAGGACATTCAGA
TTTGTAGATGAAGGTGTTATTGGAGGCTTCATTCATTCTGTTTTGTTAATGAAATGAGTA
AGGAATCCCATTTTCAGGGGTTTGAGAAGCAATAAGAACTGATTATAGAGCCTAAGATAT
CAAATCAAATCTGTCAATAGTTACCCTTGTTTTATCATACTGTTTAACCACCATCAAGCT
TTATTTAAGTCTGTCGACTTTCACAGTAAATGACTCCTTAAGTTTTTCACCATTTTCTTT
TCTGTTTTTCTTTTCCTTTACATGAAGCAGTTGCATCTGAAAATACCCAGAGTTACAGTA
TAAAAATGTAAAGTTTCATCCTCAGTGGAAagtttggtgtgtaagtgactcaaat
>NODE_666_length_310_cov_1.009677
TAAAGGTCAAACAGACACAAGAGAAGGAATAACAGATGGTTTAGAAATCACAGGTTACAT
GAGACGAGAAGAAGAGTCCACTACAGTAATGACAAACAGACAATAAGGACTTACGTACAA
CTTAAAAAAAACCTATAGTATATTTGCAGCTCCGTCCGACATTATTAACGGAAATTTAAA
CTGCTGTATTTCCCATTATTGTGGCTCTCACTTGCACTTTACTACTCTCCATTGTACAGA
GTCGGAGGAAACTGCATTCAGTGGGGGACATTTAGCATGAGTGCAATGCAGTTTTCCAAA
gacagctaatttctgcatttgttttcgatactgactgaaagtaaacaccgaatgtagcta
tctgaacgtgatatttttctaactataatagcttttattatatgaagagttgaggacgtg
gtctggttggatttggtcttctcttccagtacat
>NODE_668_length_330_cov_1.496970
AGGAGAGGCTGAATTTGATGGAATTTGATGGTGAGAAGAGGAAAGGAGGAGCGAGGGGGA
GAGATTGGGTTTCTACTCAACAGGGTCTGGCTTTAATCCTCTGAGAAATAAAATAATAAT
AATAAAAAAAAACTCTCTACTGATCAGGATAAAAGACTGGCAAACAGACAGACAAACAGA
CAGACAGACAGGGAAGAGGGGAGGGGAGGGAAATGATAAGCTGTACCTGCTACTGCAGAA
TTCAGCAGGGTTATACCGAGCAAAAATCAAGCAAGAGGCTGTCTTCTGCATTGAGAGAGT
GTAACTGCAAAGGATTTTAGGGCTTTGCGGGTGTTCATATGTGGTGTAATGATGAATACA
AAGGAGACTCTGTCATCTATACTTGGTCATCCATAGAATTAATAGTCAAATAAACTtgca
atctactcattagcaggatgtagacaatgattctcagtggtatacatttccgtt
>NODE_669_length_367_cov_1.313352
TGCGTTTTTTTGGCACAACCAACACAATCAGTGCTCTCTACTCGCCAGATTTAGCTCTGT
AAGACTTCGTGCTCGGAGTCTGCCATGGTCGAGATCCAGCGCTCAGTGCAGATGGTGCTT
AACATACTTAGAGGACTTCCTGGTAGTGTTTCAAATGTGGCAGGAGCACGGGGAGCAGTG
CATCACTGCACAAGATGACTACTTTGAAGGGAAAAGCGGTTGTATTTAAATTCATCTAGT
TTTTGATTTTATGAACTATCATATTTTGTATTTGTATGCATTGTTCACACTTTCAAACTA
TGTACTATAAGTCAAAAATCTGCATTCATGTTGCCAACTGCAAAGTGACAATTTGCGAAA
TTAACCGaacgcataacacatttcccgtcatatttctaaatgcacattaaaatgtacgca
catttcagagttcactagcaattattataacttacattgaaggaggccagagcctcattc
acgctcttctcaatgaagtcgtctgtaattc
>NODE_671_length_297_cov_1.053872
TCAAATAAAGTCATGAGAAACGGCAATCTATATGATGGTTATGGGAAGGGAGGGTAAGAA
CAAGAACAGGACATAACTGTATGATAAGCTAAATGCAAAACTATAAGAAAGCAATCTTTC
ACTGCGGTTCCACGGCTGGAAATAAAGAGAACTCCACCACTCCTTCCTCACCTTGTCTCT
GTCTTCCACTAGATCACTCAGCAGGTCGTCCATGTCCAGGATGCCTCCTTCAGTGTACTC
CAAGTGGTGGGTCTTCACTGTGTTCTCCCCATGCTGGACACAAAGTTAGAAACAAATCAt
tcacattagggctggacaaccaacagaaccacttgatttactgaaaaaatatccttgtat
ctctgagttccatagaacaacgaccaatggcatccaaacagaagtttaagcaaccaatca
gggcacagtgtagctctgaca
>NODE_672_length_292_cov_1.071918
AACAAAGGTGCAGACACACATAATTCTCATCTTGAATATAATTCCAAAAAGTATTTGTTC
TCTTCTGTTTACGTCATTGCAGAATATTGCATTAAACAAAAATGTGATACGTGTTCTACA
GTTTAAATAATTGAAATTTTTAACAGTTTTAATTGTACTTTTTAAAAAACAATTTAATGG
TACTTTACAGATGTTCCCTTTTTTGTATATTTACAGATAAGTGGTAAAAGCACAGACAAA
AAACGTATAATTTACATGTTAACCATAAAGAAACAGACCACTGTAAAAAATGCCTTTTAT
caaaaatctgtatttttataaatagtaattcatctttttatattgtgtttaaatcagcaa
aaatataattatatcacagatatttgccattatttgaaagggaaattgtgtatattaaag
gttgaaaaacgataaa
>NODE_673_length_428_cov_1.280374
AGCCCGGGAACCTTCTATGAGATAGCATAAACACAGGCAATCTAGCAGATTCCCTTTTAA
TTGCTTTCTGTTCTGTGCAGGGCAAGGAGAAAGGAGGGACAGCAGCGGGGAGGGGAAGGT
GTAAGGGATGGAGGCAGGGGGAGAGTTTGTCTTGTTCCTCAGAGCAACTGTTCCAGCAGA
TAATGCCAAGCAACCCTGACAGGGAAAAGGGATGAGAGGAAGCAGGAGGAAACAGGAGGC
AGAAGAATGTGTTTTTCTGCACTTGAACTCATCCCTACTTTTTGTCCCCTTCTGCTAATA
CCTACGAGAAAAAGAGTAAAAGCTTGGAGCCAACAATCATGCTAAAATACTTAACTGACA
CTCCACAATAAACAAGCACGAGAATGTAATTTCATCACAGTGGTGGTTTAATAACAAAAG
AAACTATGCCACTGTTGTAAAACTCACACTCTATGCAGGAGGAAATTagcctctggcaca
aacaagtattaggagggcttttagaacattaaaagaaaatgccacccgctgtttatcttt
tcacatagtgctacctaatgcaacaacacagc
>NODE_674_length_293_cov_1.017065
TATTACCCATATCTTATCTTTTTCCATAAATATCTTTTCACCACTGCCTTCAACTCATAG
TCTTTTTCTATATGTTCCTTTCTCCTCTTTATTTATTCTTTGCATTCTTGCCTACTTTGT
AACACATATTTAAGTGTCTTCACACCTTAATAAGCATTATTACTATTATTATCGTTATAT
TATTAATACACTTTGGGTGATTGAGAGACCATGGGAACTTTGTTGCAAAAAAGCAGACAA
GCTAGTGAATGAATAAATTATTGAAATTGATAAAAGTACTGGTTAGCTGAAAGTAATCAa
ttcagtggtttagctacaaacaataaatactttgttaaggccagtgttatattttcatta
tggtattcctcataccagagggtccacctgatggtgtaaagtccatcatctgcccaagtc
tgcagacatgtgagctt
>NODE_675_length_304_cov_1.026316
AAAAGTGTGCACGTTATAGCAGATTAAAAATGCCTTTATTAGTGAAAGTTAATCAGAGGC
TCACCATGGTCTGAAACGAGTGTAGACAGGCAGGGAACTACTATTGCAGCCGCTGTAAGA
ACAAGAATAACGCAGAATTAGTGACGTAAATATTTTAGATGCAGATAAATTTCACGTTTA
AGGTACATTTTCAAATCCTATAATATCATAAACCTGCTGTTTACCTAATCCTATCTACAA
GCGTGGGTTTGAAAGTGCGTGGTAGCTTTTATGTTATTAAACCTAATTTACCTAAGACAt
ctcttgagatccttccgaatgacagaatatgaatatgaataattcatttatctatttcaa
acacttacatggccccactctctgctttatgtcttgatttgatcttgttttcatgttttc
cttaatgattctattaatattttccagg
>NODE_676_length_293_cov_1.068259
CATGTCTTTGGATGTGAGAGGAAGTCAAAGCACCCAGTGAGAACCCATGCAGGCGAAGGG
AGAACATGCAAACGCCACACAGAAAGACCCAGGCCAAGATTCAAAACCCAGGGCCTTCTG
GCTATGAGGCATTTACCACTGCAACATCCGCTTACTCTAGCAATCACAGGATGCAATAGC
CCATTTTTTACAGCAATAACAATGTTGTTCACATAGAATAAAGTTTACATTATGAATCAT
TAAAGTCTCCTTATTTGCCAAAGGTGCTCTAAAGGTGATATCACATCACTTCAGTGATTT
atctaacacatgtctactttgttcaacacaaagagaaaccaaataatggctctcctgact
gcaatgttcaaccatttagaaataaataggacactggaagatgtcagcacctgagatctt
tgccacatgcagctgct
>NODE_677_length_296_cov_1.057432
CCCATATATGTTGATTTATATAACAGGCTAAAGAGCTATTTGCTCGCTTTTAAGTGTTTA
CTAGCAACTGTTAGCTCTTACGTAACTTAGCAAAGACTTTTGTTGAGCATTCGCAGGCAG
GAACAAACTCCAACTGTCTAGACTCCAAATATGCAAATTCAAATATCTCAACTTTGTAAT
TAGATTTTTTGTATCCACTGTAATGTTGTAAGAAGACAATTTTATGGAGATATAAACTGC
ACATTAAAAGCTTTGGTCGTAAACCACTAATATACAACTTTATGTACATCATGCAATTGT
aaaatacattgctttttaagcctcaccacctggtgagagacagcttgtcaagataagcga
tcagcgttggtgcaggtactcaatgatccgagtgggaggaagatgtgaagctatacctcc
tgctacaaggtggaaaaacc
>NODE_678_length_306_cov_1.016340
CTACAGCCAGCTCTACCACTGTTTATTCATGCAAATCGTATCACAATGCACATAGTTTAA
TATCACACTGTGCCAGGCGAGAACAAAGGCAGAAATGAAGGTTAATATAGGAGCTTATGC
TAGAATTTCAATATATGATGCCAGTCTTGTGTGTTTTAATAAAAAAGATAGAAAAAACGA
ATTTGGAATTGCGGAACTCAAGGAGATACCAAGATAAATATTGAGGCAGAGGAGAGGAGA
ATGCCATAGATGCAGTGTGTGTATATATAGGGAAAGTGAGGGGAAAGCAGGATTCTTTCT
aatttaggggaaaaaataactgttcacgtactgaataaagcatgatcgtatctctatgca
ccaagctaccaggcagtctcccactcaagcacaaattttcaaaaccacagcggaatatgt
atattgctgctcagttgatgttgtctttat
>NODE_679_length_308_cov_1.256493
ACGCACCACGTGGGCTGGAGAGGCAGCTGCAGAGCGTGGAGGAGAACCTACTGTCCAATC
AGGAGAAGATCAAGGTGCTTCTCAACGTGATTCAAGACCTGGAGAAGAGCAAAGCCTTCA
GCGAAGGGTGAGAGAAGGGACTTAGGGAGGATAAAACAGGAGAATGGGGTAATGGGAGAA
GGTTAGAAGACAGGGAGAATGAAATGTGAAATGAAGGAGAATAGTTACCGAGAAAAAGGG
TGAAAACAGGGAGAGGTGAAGAAAAGGATGAAAACAGAGATGGAGAGAAAAGATGAGAAG
TAAACCCAAGTGCTTAAGCAAGAGTAAGCTAAAGTGATAAAAAGAACAAAGAGGAGGAGA
TGagaaagtgtcaagggagtccataagactgagaacagagtgtattccgagtttttatac
agtaatttatactgacaggcattcaagtgtgt
>NODE_680_length_295_cov_1.593220
AGTAAGAGAAATATTAAAGATACACATCAGGCTGGTCATATCCACCCTTATTTCTAGGCA
TAGCTAATTTTTTAAGACAAATTCAAGCTTTCTTATCTCTTCACAAAAAGCACCAAAGAC
CGTTTATATCCTTGAAGTATATCTGGAGGAATTCCAGTGGTGTTATAGAGATCAGGGGAG
AAAGTCTAGAAATGGTGTTCATTTTGAATAGATGCTGCTCTTGGATTAATATCTCAGGTT
GGATTTAGATAGCATGACCTGCTGTAGTAAGCACTAATAATGTCTATATGACATTAGGTC
ctgttccaaattgatcagattctcaatcaaaatgttgcaattaaaaatacaatcactgaa
attttgttgatttcaaactttatttttgacactgttaatggcatttttaacaatactaat
tcccagtggtcaactataa
>NODE_681_length_297_cov_1.023569
GTGGGTGGTGACAGTCTGTACTGCTATTCGGCTCTGTATAACATATGAACATATGGTTAC
TCACCTGAAATAGTTCCCAAAATAAGCCTGGCTGTCTGCTATATTCAGTTATAGATACAG
ATGAATGTGCAGGATGTGTAATAAAACCAAATCGTGACTTTTACACATGACAATGTCGGA
CTTTTTCTGAAATAAAACAAGCTGTCAGCAACAGAGGGCAGTAGATGTACCAGGGCACAC
AGATGATGCTTGTGTTCATTGTATTGTGTTAAAAACATCATGTACTCTGTTTGCTTGTAT
tgtctctttgcccgcaggaggttgtcctccaatgaaccctccattggacaacagctcctg
tgaccctccctgcctcatgccgaagtcttactgcagtgaggtaagcagtgtttattctca
taaagaaatcaaacacaaaat
>NODE_682_length_319_cov_1.695925
ATTTGTAACTTCAAAATGATCCATATTAGTGTGAAGGATAAGTAGATTGGACATGGCTGG
ATGGAAAGACAGTAACTATGAATAGCAGTTTAAAAAAGAAAGAATAAAAAAGGATGCAAA
AGCGATATGAGAAAGAAATAATATAAGAAAGGAAAATGAAGTAGATAAACAAAAAATAAA
TCCAAAATACACACAAAGAAGAAAATAAGCAAGGAAGTAAGAGAAAAATATAAAATAAAA
CAACTAAAAAAATACCAAGAACGCATGACACAAAGTAAAAAAAGACAGAAAAGAAAGAAC
AAGAAATTAAAGCTGGAGTCAAAAACACAGAGGGAGAGAGAAGGGAAAGAAAGAAAGTTA
AAATGGTAGATGATACAAGAGTATGGATGAAGTAAGAAAGGCTGTATAGGAAAGAAAATA
ATTttatgtggacaaaaattcaggggaaaagacaaattcaata
>NODE_683_length_295_cov_1.061017
CTTTCCTCAAAAGTATTAGGTAGTGCACACACAAAAGTGAGGAGAAAAAAGTTGGGTAAG
CAATTTAAAAAATAGATCTTGAGAGAGAATTTCATAAACGTCCATCCTTATGCACACACA
TGACCATTTAAAGATGTGAAGTGGGTACAAATGTGTCGATTATAGGTTTCAGAAAGTTAC
AGAAATTGTAGGACTATATTTCCAACATCGTGAAGATCTTAGAAGCGGGAATTTAAGAAG
TTCGATTAAGTCACTTACTTCAGCAGACACCTTAAGGTAACGTGACCCCTTCTCTGTTGC
caccaccagttagaactttgcatgtttcactcactggtataaaacaataactaatcacaa
atttacccaaaacagtaactgctttaaaataatgcttattgttcatccatcctactgatt
tgttctctgtctttgcatt
>NODE_684_length_294_cov_1.020408
CCTGGATCCGCTGGACGTCGCTGGAGTCCACCACAAACACCACGCCGTGTGACTCGGAGT
AGTAGTTCTTCCAGATGCCGCGGATTCTCTTACCGCCACCCAGGTCGAAGATGGTCACCT
CGAACTTGCCCTGCTTGAGGTCAACCTTGGAGAAGCCCACTGTAGGAGCCACATCCTGGG
GATTCTCTGGAAATGCCAGCAAGCCGTGTTAGCAGAGACAACACATGCCGGAAGATGAAT
AAAACCTTCGATGATGTAGCACAGCTTCAAATTTTAAAAACGTAACAACAACAACAATAG
aagataaaagcagcgaggcataactgcaagcagtcaaatgtagcataaaatatatatgat
aatggccatgaaacagaagcacaagtgaggcagtttattcagagtaaacaagcaactgaa
cttttctattatttacaa
>NODE_685_length_317_cov_1.542587
TAGATAGATAGATAGATAGATGTTCCCATGAGGATATATGATTCAGACTAAAAGTTGGAG
CAGTCAAGCACATATGGTCACCAACACCAACGAACAAAAGACATTACTGAGTAAACATAA
TTAAAAGTAACATATATTTAAAAGTAGGCTGAACTGAAAACAATGTTGAACCCAATTTAG
TTTGATAATATAAGAACAGAAAAATACTATCTAACATCCTTTCTTGTTTACTCCAACTCC
ACTCAAACCTTGAAAAATATTCTTCCTGAGGGCAATGTTCATAAGTAATAAAGCACAACT
CAAAAAAGCACACATTTGTAGAATGTAATTGTTTCAACATAGTTCTGTTTTCAAGACTCT
TACTTGATCtcaaatacttcattgtggaggtaattctcaaaggttttgcggtactctgag
tcctctttctccttcttgagctccttgtcagttttggggca
>NODE_686_length_303_cov_1.029703
TGAATGTCTACACAATTTATTGCATCTGATAGTTGATTAAATTGTCTGTTCTGGACCAAA
TGTTGACTGACATATCTGCATGACCACCATTAGAGCTGTGCCACTGCCATAGTTAAATAA
AACATAGGTGCCTCCACTTTAACAATGTTTAGAACCTCAATAAGCTGTAAAACTGACTTG
GTATGGACCTTCATCCATCTAAGTATTAATTCTATGGTGTTTTATTCAGATGTGCCTTTT
AGTCATTGTGTTTGTTTCTTTTGGGTTGCCGTTTATAATTGCACAGCACTTTGGTTCAAc
tcctgttgttttaaatgtgctttattacttaaaaaaatgacttgacatctttgtcttgga
tatttgcagctgcacttttcctattgctctgtaaaccaaattgaaaaatctttaagtaaa
ggctgcacagttgcgaagtctttcctc
>NODE_688_length_329_cov_1.094225
AATAAGGATGTCATCTCAGTTTGAAATCAAACTAAAACTTTGCTTTAGTACATAAGAAGG
AAACACACACACAAATGTTGCTAACTGTCCTCAAGTGTTTGTATCATGTCACACAATATG
ATCAGAATAAACTTCTGATGATAGATTCTCTATAAGCTGAGATGTTTCTATGAATGACAG
ACAATCACACAACATATCCTCTGATAATCAAATCAAAAGCTGAGAGACATCAACCACTGA
ACATGTGTGAAATGTAGAGAATTCAGTCAATGAAAACATATGACAAACAAGGAATACCCA
GGAAATAATTTCCAAAACTCAATCATTAGTTGATGAATGATTGATGATCAATCAGTATGT
AGGTGAGTGAATGAGACCAGCAGCAGAGACAAACACTGTTAGTCAGAGCTGCGAGAGGAA
GGATGAAAGGATGAAGGgaggggctacactgggactcaagcacagaagagtca
>NODE_689_length_309_cov_1.436893
GGTACATTTGTGTATTGCAGCTGCTCTTCTTTCAAACTCTGACCTGTATTCTGTAGCCAC
ACAGTGACACCCATCTTGTTAAATATCAATTATAGTGAACTAATCAGCATTTCATTGCAA
ACTTGGGTCTTTATCTCTATTTTACAGTGTGTGCTTAATCATACATACCTCGAAATGATT
CTTGAGGAGCAGACTGCATTGCGGCCCATACACTCCAGAGCAGCAAAGTAGGATCCCAGA
TTTGGCTTCAGACCAGCCTCTTCTAGCAAAATATACATGCGGCCGATCTGATTTAAAGTG
CCCTAAAATAGAGAGACATGAGAGGGAAATGAGCCTCACTTTCAGTTACACTACTGATGA
TACTATCACTACATTattactaatgtttatctcagtgatgcctcatgataccaaagaaac
aagtggtaataatgtagtgatagtatcatcagt
>NODE_690_length_294_cov_1.034014
GGCTGTGAGCCTTTGTTTGACAATCTGTAGTGCCTCAGGCACAGAGAACTTGTTATATTT
CCTAGGTAGTTCTTTCTTGACACCTTTTTGTAGTTCTGATAGCTGGCTAACCTTTCTCCT
TGTTGCCTTGATCTTGGCCTCTTCTCCATGTATACTGCTTCTGATAGCTTAAAGTGTTCA
TCTTGTAGCCAAAAATCTAGGATTACTGTTGCTGCTGCATGTACAGTCAAGGAAATAATT
ATTTGATCTCTCGCTGATTTTGTAACTTTGCCCACTGACAAAGAAATGAACAGCCTATAa
ttttcatggcaggcttattttaacagtgcgagatagaatatcaaaaagaaaatccagaaa
atcacattatataaaagatataaattgatttatatttcattgtgtgaaataagtatttga
tcccctaccaatcataac
>NODE_691_length_356_cov_1.415730
TCACTAACCTTTTAAATGTCAGCGTCTTGATCCCTTTACAGCTCAGCAAAGTAGATTGTG
CCAAACTAGTCCCTGTGTTTGTTGTTTTATCACTGCTGTTGATTCTTCCGGGAACTTTGG
TGTTCACTTGACTTTGGTCTTCTGTATCTGAATGTTGATCCCCTTTGTCTTTTCACTCTC
CTTCACTCTCCTTCTTCCCCATTAATTCGTCTATTTCTGTTGACACCATCAAGGCCTCTG
GTTTGTCTGTCCTCGTCTCGCCGCCTGTGGACACTTTGGTGTAACTTTAAACACTTCAGT
GGGTGTTTAATTCTTCGTTTTCCTTCATCTCCTCAGTGCATCGACTGTAAGTCTGACCTG
GGAGGATCGGAAGCCGGGGCTGAagtcagaatacgaaacaagcagctctactgtaactcc
tgctacatgcgattcaaaagtgagtgcttgatcagacttgctcaacactggaaggtgttg
ttttctgatttattattaat
>NODE_692_length_145_cov_1.537931
GCGGTCGGCGTCCAACTTCTTAGAGGGACAAGTGGCGTTCAGCCACACGAGATTGAGCAA
TAACAGGTCTGTGATGCCCTTAGATGTCCGGGGCTGCACGCGCGCCACACTGAGTGGATC
AGCGTGTGTCTACCCTTCGCCGAGCGGCGTGGGTAACCCGCTGAACCCCACTCGTGATAG
GGATTGGGGATTGCAATTATTTCCCATGAACGAGGAATTCCCAGTAAGCGCGGGTCATAA
GCTCGCGTTGATTaagtccctgccctttgtacacaccgcccgtcgctac
>NODE_693_length_325_cov_1.547692
AAAAATGTGATGGTTTGAGATAGAAAGCTCCCGTACTGAACATGATAACGGCTGCCTTGT
TTTCTGTCACAGAAAAGCAAAATATTTATTGTCGTGCACCTTTAGTTACTCAGACTGTTG
GTACAGAAAGTCTGAGTCATCGGCTTGGTTTTCTTTCTCTGCAGACAGTCTGAGTTGTCG
GTGAAGCTCAACCGACAGCTGGAAAGATGCCTGAGAAACTCCAAGTGCATCGATACAGAG
TCGCTGTGTGTGGTGTCGGGGAAAACGGTAATGCACACAAATACACACTTACAATTCAAA
CAGAGAGGAAACTTCTCTGTTCTGACAATGACGGTGTGCGTGGCCAGGTGTGGCAGATCA
GAGTGGATGTTCACATGCTGAATAACGACGGGAACCTGATGGACGCCTCCAGCATCGCCG
CCATCACAGctctgtgccacttcagacgccctgacgtcagcatccaggg
>NODE_694_length_299_cov_1.050167
CTTTAATGTTTTTTGTGGACATTAAAGGTTTTTCCTAGCATGCCTTATGAAATCTTGTTG
TAACTGTAGACACATGCACTTTGGCACCAACAGCAGACTTCCTTGCAGATGTTATGATGA
ACTTTTTGGCTTTCTGGAGACTTTATTCTGTACCAAACTATCTGTTCATGGGCTGAATTT
GCTGAGACGTCCAGCCTTGGACAAAATGACAGTGCTTCAAGTCTACATGACCTGTAGATG
CCTTTTCATACAGTTTAATGATTTAATTCTAATCTTTTTAAATCTCTCGCCAGCCTTGGA
ggcatccacagccattttttaaaaggtattttttgaaaggtcttcagatcttggcataat
gacaccacacacttcaaaagaaaagaaaacagcagcttcttgctgtgagtgtttaaataa
gacaagttccacctgtcagtctg
>NODE_695_length_304_cov_1.026316
GATGGAATAATACCAACCAGTTATAAGATGGTGCAAATATTGTTTTATGTAGATTTATTT
TGGTTAAAGTGAATCTGCTGCATCGGCTACTGACTTGGTTGCTTCCTGTGAACCAGTTTG
TGAGTTTACCGCCCACAGACCGATTCAGCTGTTGCAGAATTTCATCTTCAGGATGTAAAA
ATGGGAAAATGTAATGTTTATCTGTGTTCACAGGAGTCCAGCATTCCTGGATGAAGAATA
CGAGCCGCAGGAGGACAGGATTTGGAAACTTATCACCACGTTGGCAAATGACTGGCGGCg
tagatgttggagaagctgcatccaagaacatttctggatgaataactggacgtatgaagc
aggctggaaaggaaacagtgatggcctgatgacaggaggtaagaatcagtcacgtgtcca
ccacttcagaaggccttacaccagttta
>NODE_696_length_296_cov_1.334459
AATTTCTACTAATACTGTCGGGTGTTAACCTTCATTTTTAGGTCAGTCAGCTGAACTTGG
GTTATAAATAATGTTCCAGGATCTTAAAATTTGCCAAGCTTAGTTCTCTATTAGAAAGCA
CTTTGGTCCGTCTGTTGTTTTAAATAACGGGGACAAATTTTTTTCAAAGTCAGTCTGTAA
GAAATTGTTTGATAAATATCTAATTATATAAATGTTACATAAGACAGTTAAAATAACAGC
CGGGTTTTTAAAGGCTTATTAACTTGATATTGGCACACTTTCAAAGCTATACTAATGGCA
GACTTAATTGAAAATATTGTgtagaggctttaaaagagttgttttcacatcattgtgcta
cttaatgaaaaaaaccaaacatctccatctacgtcaacagaagccaaccatcttgtcttg
gccattagccggaaacgagc
>NODE_697_length_292_cov_1.044520
TTAATATAATTGTACATATTGTAGGTCTTTCTTTTTGTTTGCTTGATATTTGTAGTGTGA
CTTTTCCAGATTGTGTGTTGTGTCATTTGTATGTGATTTTGTTTTCTCTGCATTTTTTGT
TTATCTGTCCTGCATCTGATCTCTTGTGTACTTAAGTATATTCATAATAAAATATTTACA
GTAAAGCTGTTGTTGCTTCTTGGCAGGTGGAACTGGCACATAAGAGTATGATCCTGTAAA
ATACGAATCATAGGTCTGTAGTAGCGCATATATACCCATGTTTGCATTATTTTGCATATA
atagttattttctttaacattcgaagtaaatacagtgctatagtttggtcagatgtaact
tggctggtcaatagcagtcagtggaacactttggctcttcttctgcaatagtttctcttg
gttcatcacagcctct
>NODE_698_length_290_cov_1.013793
ACTCAGGTTTGTGTTAGAATAGTACAAACATTGCCCTGGAATGAGTGTCTGATTTTATTT
TAATTTTTTACTTTTGGTGGTTGCTGTGTGCAGATTATGATCTTAAAACATCATTCAGCT
TAATTTGTTTGTGTGTTTTTACACATTGGCTGTATTTTTCTGCATTTTTAGTGAAATTTT
ACTTTATAAATGGATAGATGGATAGATAGATCAATACACAGACACATGTTTTTTTTAATG
ACCCTACAACCACTTCATCCTTTAGCGTCATTTCAGTATTCAGTTTCTCTTACAGTTTTA
tgcaaagtagcattgatagatttgctgcattgtaggcacaataaattatattgattagaa
ttgtagtttaacaacacagcttttcatcctgtcagcaaaaaataatgagaagatgcagca
cttaaatgatgtgg
>NODE_699_length_292_cov_1.356164
CATTGGTAAATTGCAGTACACTGACACATATATCAGTCTAGACTGACAGTCAACATATAT
TAACAGAGCACCCTTTATTATGTGTGCATACTCTATATACGTGTGTAGCTGAATTAGCAG
CTTGTAGAGATATATGGCTTACGGTGTTGTATCTTTTTGAGTGATTTACAGTACCAGTCA
GTCCATGTAATAAAAAATCTTCTTTCTGTTTTTGATAGGGTAAAAGGATATACGTTCATG
ATTGGGGGTTTGAACAGGGATCCGTTATAAAAGCTACAACAATAACCATTATTGTGTGTa
tgtttgaggatgtgggttgtggtcagagcaggggaaggctttctttgatcttaaatctta
tttgccagtaaggcttaatgtagactgcatgtgtgtatgtgagcatctgatcgagtccat
gtgacattaacgtccc
>NODE_700_length_145_cov_1.013793
CATTTTCGGAGCAGGATAACAGTCAAACTGCCATCTTTCAACTACAATGTTCACAATCAT
GTTTTGGCTTCACAATGTCTTCAAATATGATCAAGATGACGGCACAAGCTGTTTCAAGTC
CGTTCCTGTCAAAGAAATTCACTTCACATGTCCCATGTGAAAAACCTTGTTTTCAGccag
ccaaacgcattttcggagcaggataacagtcaaactgccatctttcaactacaatgttca
caatcatgttttatttttaaaatgtcttcaaatatgatcaagatgacgg
[truncated: 3,876 more chars]
