# Supplementary material for: Multilocus molecular systematics of the circumtropical reef-fish genus Abudefduf (Pomacentridae): history, geography and ecology of speciation
Source: PeerJ. 2018 Aug 14;6:e5357. doi: 10.7717/peerj.5357 (PMC6097498; doi:10.7717/peerj.5357)
Supplement: Data S1 [file peerj-06-5357-s013.zip › Data Supplement/assemblies/Abudefduf-taurus-STRI-X-1308.contigs.fasta]

>NODE_1_length_728_cov_9.603022
ATTTAAACAAGCAGTAGAACTAAAAGGCCTTTTGAGGCCTAAATCGAAGCCTTTCCACAA
ACACAGCTGTAACATTCGGATTTTCTCAACTGTAGGCCTGTGTGTTTATTTTAACCAGAG
GATGTAATTTTTTCCAGGATGCCACTATAAGGCTGAATATTTCATCTCTGTCCCAACAGA
TCGACAAAAAACTAAAATATAACTTCTGCTCTACACCACTGCTATATGATATTGTGAAAT
AAAATATTGACTTCATAAACACAACAGGAGTAAAAATAAACCTGTACCAGGCTGTGTTAT
GCCTAGCTGCAAGCATCTACGCTTTAAAAAAGTAAGGTTGAGTGTGCAAGAAATGTGAAA
TTCACAGAGAAAAAAAAAGTATTCCCAGCATGTTGCAGAATACCAATATCCTTAAGCAGG
CGGGGTTTTTGATGTATAGACTCCTGCCAGTGAATTGTACAGATGAGACACTTAAGGCAA
GACAATAGTGTTATAGATTGTGGCAAGAGTTAAATCAATAGACCTTCTGAGGAGTAACAA
GACACCCAGTAGCAAGTGCTACTGCTACACACACATAGGAGGGGCTGGGAAACAAATGAG
GACTGGCAGACAGGGGCTAAGACCTCAGTGTCACTGACTAGCCATTAGATGTTAGTGTGT
ATGCAGCTGTGTGTCTGCGTGTGTGCATCCTTGGTCTACTCTGAACATGTGTTATGGATG
TGTGTAAGTGTATGTGTGAATGTGTTTGTAAGGCATAAGCAAGAGCAGCTACCTGTGTTT
TGGTTGTACTTTTATCTCTGCTTCTtggccctgtaatctcccactgggcatcaaagcaga
gccccatcactagctctaccacacccctatat
>NODE_2_length_531_cov_2.632768
ATTTCCAGTATAAATGCAAAGCTATGCTAACAAGCTCTTGACTGTAGCTTTACTGTATAT
GAGTATATGACAGCAGAATCAGTCCTCTGATTTAACTCTTGGTAAGAAAGTGAGTGATAT
CTCACAAAACTGTCAAGCTATTTCTTTAACAATTAGTAGCTGTGCATAACTTCAGGAGCA
GCTACTTCAAGAACCTTCAACATCCAATTAACTTGTTGGAATAACTTTTTTTGAACTGAT
TTAGAGGTGGATTAGTCACTTTGAGGTAACGTCTGAACAATTTGCAATTCTCATCATAGC
TCACTGTAGTGAAAGTCAGACTTCTCCTATCTTCTCCTCCTAAGACACACAAAAGGCGGA
GAGAGATGATGAAAAACAAACCCATTAACCCAACAGCGCATTACCCATATCGTGCTGTCT
GGAAGAAGCCAAGAGAGGGAGAAGGTGGAAGGGTGGTGCATGGGAATTATTTACGGGGGA
AGAGGCAGAAAGGCAATACTGTAAATCTGGAGAAAAAACAGTGTAGTGAAGGAAACTGGA
AGAGTTGCAGAGAGAGATGGATGAGAGAGGGCAGGAGAGTATAAGTAGAAGAGAGAAAAG
AGAGATGGGTGGAGGAGAGAGTGCCAGAGAGGACAAGAAGGAGAGGTAACTGTGGACATA
tagtggttcaaattt
>NODE_3_length_841_cov_6.008323
CACACAGACTGCTGCTGCATTTCATTTTAATTCAGTTACTAACCTCACCCACTACATTGC
TTCAAATTTATCCCACATTATAAAAACACCAGTGTGTTATTTGTCTTGTTATTTTTTGTG
CTTTCTAGATATTATTGGTTGCCAAACAAAAAAAAAAGTAGATTATTTGATATAGTGGTG
CATTTGTGTGCATTTTATTTCCTAGTTCTCGTTGTGGCTGTGATTTTGTTTTATTTGTGT
ACATTTATTTATTTAAATTTTTTACAATTTTTTTATTTATTTATTTTTTTACAATCTTTT
GACCTACCTTTGCCCCGCCGCTGACCCCCGTCTCGTGTGCATTTCGCAGGAGAAGACGAG
TGCCCTCAGCCTGAGCAACGTGGCTGGGGTCTTCTACATTCTGGTCGGAGGACTCGGTTT
GGCCATGCTGGTGGCCTTGATTGAGTTCTGTTACAAGTCCCGAGCCGAGGCGAAACGAAT
GAAGGTGGCAAAGAATGCACAGAATATTAACCCAACTTCCTCGCAGAATTCACAGAATTT
TGCAACTTATAAGGAAGGTTACAACGTATATGGGATCGAAAGTGTAAAAATTTAGGGGGT
AGGGAACGAGGTTTTCATAAATTCCCCCCAACTGCACGCTTTTTGGCTCCATCCGTTCCA
TCCTTCAGTGTTAGTGAATGAAGAGGTTGGCCAAAGGATCGTATGTACTGGTGACTTATG
ATTTAATGAGAGAAAGAGATATCCCCCTTTTTTAAAGCTTTAAAACTGTGTTCGTCCATT
TAAGTTTCCTTGCTATTTGAAACCATTTTCATGTATGACTGTTGATGGCCATGCTTGTTA
ATACCTCTGTCCTAGTAACACATTTCAACAATAATGCTTGCAATGACCATGCAGAAGCCT
TCACATGATCATTCGCATTGTGCATTGTGTTACCCATAGACGTCACATTTGGTTctcatc
gacattctcatgttttgaacattta
>NODE_4_length_489_cov_15.323109
ATATAATTTAAAAAAGCAACATGCAAAAATTGCGTGAAATTTCCTTGGTTGGCGATTCGG
ATTAATAAATCTAGATCAGATGACTATGATATAACTGGGATATGACTATTTTAGATTTTA
TAAGTTTTTGGGGAAACTGGCAGCTCAAGTCAAGTTTAAGGATTAGTTTTGATACTTTAA
GCGATCACAGAACACTTCTTCACCTTTACCCATCACTGACACATGTTTGTTGTATCCTGC
AGACCCAGATCCAGTACCTCAAGCAAGTCCAGCAGCCGAGTGCGGCCCAACTGCGGTCAT
CCATGGTGGATCCGGCCATCAACTTGTTTTTCCTCAAAATGAAGGCTGAACTGGAACAGA
CTAAAGACAAACTGGAGCAGGCCCAAAATGAACTGAGTGCCTGGAAATTTACACCTGATA
GGTAAAGACAATCAAAATAACTCCCCCCTCAAAAAAAAGTCAAGACTTCCTCACGCCCCC
CACCCTCACTCTCACTGCAGGCATGCAGGAACAATGGTGGGGGGGAAGGCTGACAAATGC
TGTACTCACCACGAGACTCAGACTTTACAGAAAGCCAGTCACTGCAAAACAAAACTGTTT
TTGTACTCTTGCACTGTGCCAGCTACATATCAc
>NODE_5_length_628_cov_10.487261
TAGACAAGCTGGAAGATGTTCCCATTCATATTCAATATTCAAATTCTTATCTGTGTGTTG
GTGTATGTGCACGAGTAGTCGGTGATCTCAACGTACCGATTGCTGCTTGAAGTACTGTAG
ATTGCTGGCTTTGACATTTTCCCAGTGTGCATGGTGGTGCAGCAGGCAATAATTAAATAT
CAGGTGCATAAGCTGCTCTTTAATTTGACATGTGTGCTTGAGGCAATAAACACATGTGGT
GCAGTGGGGGCTGCATAATTGCAGAGGAATAAAATATCATATCAAGAGTGAGAGGATCAT
TGTATCAGGTACGCGATGACAGCTCGTTTGATCATTATGCCAAGGCTAAAGAGGTTGGCT
AATTAGTTGTCATTAAAACTCACCCTCTAATCAGGGCTCGCTCTTGCATAAAAAATGTCC
CTATCACATGATAAGCGAACAATGCCCTTAACCCTTTCGGGCCAATCTCAGTGCTTACAG
CTATTAGCTTTGGGAAACATGGGTTGACAGGTTTGACATTAGCTCTGCATTTTCACAAAA
TGGGGATAGGATGAGCCAGTGTTGTTGGTATGTGATAAGGCTGGTTATAAGTGCTTTTCA
GGAAATGTCTGATATAATATCTTGAAGATTATTTTCACAGTTCCTTTGATCTAAATGAGC
CCTGAGTTGTGCTTTTTTTTAACATGATAAGCCAAATCCTGAAATCATCAGGTCAGCAGT
AACATGCAGCtgtgtgcactaagcaggtcggagaagaaacagaagtgaatca
>NODE_6_length_785_cov_8.699363
TTTGTTAGCTTGGAGACTTCAGCATGTGCAGTTTTAAAGGTGGGCTTTAGACCTGACTTT
TAAGGCCAGACATGAGCTCAGTGATTCATATGGACCACATGTCCGGTACCTTCAGCAGAC
TGTGTCTGATCACTGTGTGATGAATGTCTGTTTTACTGACGCCCTCGAATGCATCAAGTG
CATTAAAGCCCATTTCAGGCCGCACTGCTTGAGAGGTCAAGGCATATGGGAATCTGACAG
ATATCATGAACATGGCTATAACTCCTATCTTTTACACTTAAATTCTGGAGCCATAATGCA
TTGGACTTTGAGAGTTACCCCAAGGCTCACTAGCCGTGTGAGTCATTGACATACCAGTGA
CTCTGACTGCACAGTCAATTACCCATCTACCTTTCATGGGACAGGAGTAGAAGACAGGGA
ATGAGTTCATCCATGCATTCAACCTACAGCAAGCCATGCCTCTATCGGAGGTGAAACCCA
TATGCAGAATGGAGAGACAAGAGGATATTGGGTTATTTTTTTTCCTATGTGGAGAATAAA
GGTTAATAACAGTCCTTTCCTGTGTCATATTTGACATGACCAGTCATCGCAGTAATTACA
ATCATTACACTCCAAAGGATGTCTAGTTATCCCTCTTAAACACAGGCCGCACAAAAGAAA
TCAATTATTCAATCAGAGCTCTCCCATTCATCCCTGCCTGAGTTCACTTAATTTTGGGCC
TGGGTGAATCTGCCGCAAATAAACCCCACGACCGGAGAAGAAAAGACGAACAGGCCCCTA
ATTTGTACCCTTTCAGGCGGTCAATCACTTTTCAAAGGAATGCAAGCTTATTCTGACAAT
CAGGCCGACGTGAATGGGAATGGGTTTCATCTGCTACTTTACATAAgttatctggtgata
aagagggcagaagaagagagggaggggtg
>NODE_7_length_818_cov_13.755501
GAAGTCAGCAAGCGATGGGCCTTTGAGTAAGGGGTAGGTGTCGTGTTTTCTCCACATTGT
TCAAAATCTGTTCAGTCTTCATCTTATTGTCAAACTAATTAATTTATGTATTTATTTTAG
ATTAAGAGACCATACTTCCATGTCAAAGCCTTAGAGAAGCCGCAGCTCAACAACTGGAAG
GAGTACCTGGACTTTGAAATTGAAAACGGGACTCCGGAGCGCGTGGTTGTTCTCTTTGAA
CGTTGCCTCATCGCCTGTGCACTCTACGAGGAGTTTTGGATCAAGGTAGCGCCACCTTTA
TCCTCTCTCTCACTCCTGCTACCTCCCTGCACTTCCCCCATCAACGATGATATCACATCG
ACACAGTAAATCGTCCTGCACTCTCTTTGCGTGTAACGTTGATATGTGACTGTATCTGTT
GTATTAGGGGATGGCCAGCTTGCCACACAAGATTTGACTGCAGCATTTGCCAACTACTAC
GTTGCATCTTCTTCGTCTCCCACTACCTTACAGAAACTTATCTAATTGGTTCCATGAAGG
TGCTGATGGGTTTACACAGAAAATTTCTAAAAACGATCTTGTCAATGAAGAAATTCACTG
TTTCTGTCAACTGAAAATTTTAGTTTAAAATGTGTTGTCTCTTTTGCCTTTCTCTTTCTC
CTCTGTTCTTTGTCTCTGTCCTCTCCTGCATCTCTTCCAACTTGCTTTCTCTTTTTCACT
CTGAAGTATGCAAAATATCTAGAGGGCTACAGCACTGATGGTGTGAGACATGTCTACAAG
AAGGCTTGCACCATCCACCTGCCCAAGAAGCCGGCCATCCACCTGTTGTGGGCAGCTTTT
GAGGAGCAGCAAGGTGAGTGCGGCAGTTAAACCAGCATgtaaactgaaaactacaaacca
aaaggggaggaacttgaaagaaaattgcatgtagtgtcattggattctgaccaggctaat
ag
>NODE_8_length_674_cov_10.909495
ACCGTCGGCAATAGCATTGATGGAGTGGAATAATTCCCCAAAAAACGGATGTTGACCTCA
GTCGTCCTCATTTTGGCCACCACCATTGGTAGCTGTTTCTCCGGCCTCTGCTGGCATTAA
AGCGCTCATGATAAGAGTTTTATTGTAGCAACTGTGTCCCAATTTGACCAGAAACAAGAG
ACAAGAAAGAGAGCGGGAGGCAGATAAAAAGAGAGAGCTTGAGAGGAGTGGAGAAAGAGA
GAAAGAGAGAGAGAGAGAGAGAAGCTTTTAAAAGGATTTTGTCGGTTATTGACTGGTTGC
ACTCTTCAGCTAATAGCCATTTAAAGATTATGGGCCTGCTGGTGGAAATCAAGGCCTCCA
TTGTTTGCCTTATTGCATTCTGGCAGATGGGGGCTGACACAACAACACGCAGCATCCCTC
CGGGCACGCTCGCCGAGCGCCGACCCTCCATCAGCAGATCTCCTATTGAACTGGCCCTAA
TAACTGGCCATGAATTATTAATCCATGAACCATATTGAAGACAGAGAGCGAAGAGGAAAA
AACAAGGGAAGATTGCGGGCCGGTTGCAGTGAGTGTGATTGGCGTACAGGTGCCAGTCGA
AGGAAAAAAGGCCCGTTCAAAAGAGTCCCAGGACGGCCATTTCTCGGAACGGGGAGGACA
TTCCGATAACTGGCACGGGAAGATAAAATATATATTCATTAAATGTCAGATTGCTGATGA
AATGGGTCCGATCCATTAGTGGGTAGCGGAGCGGCCAGTTAATGTTTCCcggttgttctg
gggttgggtgccttttagtgttgctctgggtaactgct
>NODE_15_length_614_cov_10.856677
CAAGGCCAACAAAGACAAAGCTAACCGCTACTTCTCGCCAAACTTCAAGGTAAGCAGTGA
AAGAAGCGGTTGGGATTAAGAGGCAAATGGGATGTTATTATATTGGAATAACTGTTGTTA
AAAACTTTACTGCTTTACTGTTAGTTTTTACCAAAGACGTTAATCCAAATATAGCAATGA
TGATTGTGTTGCTGATTATCTCATGACACACACTGAAGCTAGTTGTCTTAATTTCCAGGT
GAAGTTGTATTTTACGAAAACCGTGGAGGAGCCTTCGAATTCTGAGGCTAGCACTTCAAC
ATCCGTCACCCCGGACGTTAGCGACAATGAGCCAGACCATTATCGATACTCTGACACCAC
TGACTCTGATCCGGAAAATGAACCTTTTGATGAAGAGCAGCACACGCAAATCACAAAAGT
GTGAACTCTTTTTAAACAGGAAAAGAAGAAATTATACACGAAAAAAGGAGAAAACTTGAA
TATAAACTCAAAAGAAGAACCTTTGTCCCTTCCCTCCCCCAGACGGCAATAGAATATCAT
CATGTCAAATGCCAATTTTAGGGAAAAAAAGATAAATATCCTGACCAATATATTGTTTTT
ATTTCTTTTTTTCTTTGGCACGGCCATGTACCATGTGCGAGGTATTGACACTGTTGCCCC
ATGGGAAAAGGTGCTGTAGCTATAAAAATGTGTTTATATATATATACATACATATATGTA
TATACATATATACATGCATATATAAACAAACTTTTTTg
>NODE_16_length_618_cov_7.466020
ATAGGTTCCCATCTTCACATTCCTTCCATTTTTCCTGTGTTTTGTGGTTTTGGTAAATGC
CGCCCTGCCCCCTAGTGCACACATTAATGCTATGTCCAATTATGATGACTGACACCTAGG
TAAACATCTGCACACATCATCTGTTGTGGTTTTAGACTTAGAGGGACGAGGCATGTTTCA
GGCTTAACAGGGTGTTAGAGGGAAGTAAGAGCGCACACACAAAAAAATAACAAAAAAAAC
CCAGCCCCTCTATTCAACCCCCACACATCTTGCTCCACTGCTCCACTGGAGAAAAGGAGG
AATAAAATAGAGTGACCCTGCCACTAGCAGCTCTCTTTTCCCCCCACTGCTCTCTTCTTC
CTCCCCCTTGCCGTGTGAAATCAAATTTCCATGTGGCTCCCGTATCTGTTGCACAGCGAG
GTGATTTATCAGGGATGCAAAGAGCATGCAGAAACAATCTTTATTACATCCATTTCCTGC
TTGTCAGCCGGGATCATGTTGGCTGTTCATTAAAGGCGCGGCGCAGGTGAGGAGAATGCA
TCCCGATGCCTTGATAGATTGTCTGCTCCCCTGTGGTGACAGCAGCTGGATGGATTGAAC
AGCGGGGGGCGAGGAGGGAGGAAAAAAAAGCGCTGACTCCGTCGCTCCCCTTGTCAGACA
CACTTTTACATGGCCGGCCAGTGTCATTTCTACCCAACAGCACCACACACACACACACAC
ACGCAcaaacaggcttctgacagtctttggacttaagccagg
>NODE_17_length_420_cov_11.945238
CTATGTATTATTCATTTTGCTCCAGAGAGACAAATTGTCATGGTGCTCCCTGGACGCTTT
TCGTGTTTTCCTCTCCTCCCTCCCTCCTTCCTGTCCTCCTTTCCAGGCCTGGAAGAAGAG
AGAAGGCCACAGTTTTGGGAAGAGGGACAGGGCGAGAGTAGGGGGAGAATGGTGGGGGCA
GCAGTGATCTGCAAATCATTTATTTACGTTTGGCATCTGCATAATGAGGCAGGGAGCCAA
TGGCAGCCCTGGCTGGCTGGAGACAGGGTGGCATGCCTTCAGTTTTAATGGGCACACTGA
AGAAACTTCCAATCCTTCTTGACATTTCTCATAGCGAAATAAACGTGCTCTGGGTCAGAG
TGTCTATTAGGAAGATAAGAGACGAACAAGTCAATTATACTTCAATGACTGCATAGCCAG
GGGACCTCATTAACATGATCAGGGAGGTCCATGCTGCAGCAGCCCTCTCCTGTGTGTAGC
TCCTGATTAAGTTGTGGAAGAATGACATGGCCTTTTTTTTTGCCTGCTTCATGTACAAAA
AAGGCAGGACAAAAAACACACAAA
>NODE_18_length_545_cov_12.288074
TCATCATGTGTGCTTTAATTCGAACGCTACCCTGAATATCCCCGTTCTGAACACACACTG
TGGGAATTTGGCTCTTCAAGTCTCGCATTGCTGAAAGTGACCCGAGATTATGTGAAACAA
AGACGTGGTAAATGCCGTCATCTACACAAAGACAATGAGATGTTACGTCCAATGTCATGG
CATTATGTCGGAGAATTTCAACAAAGAATTGAACCATAGACAATATCTGCTTGGAAATGG
AGAAGGGTCTGAGCTGCCACATCAAAATGGAGAAAAAAGGCATAGCATTTGAAAGCCTAA
AGGCTTAAACTAATACAAAAAGTCTAATCAGACTAGCAATCCCTGATGTTAATGAAGGTG
TCACACATTGCACAAAGAAAGTTGTGCCTGGCAATCTTCCATTTTTCGGCTGCCTACACC
AGTGACATTTCATCTCACATTCAAAGAGCGCTGAGGCCCCTTAATGAAATGCATAATTAA
CATATTCTAATTGTGCTGAGCACAGTGATGGTTTTGACAGAGCTCACTTTCCATGTCTAA
TTCAATGCTAATTTAATCTGTTCTTTTCCCGCCGACATGACCTTTCTTGATTGAGTTTCA
CCGCAAAGAATTTTTTGATGGATTGATTTATCAACCTCTTGGAATGCAACAAAAGTGCca
gttttagacagacgagggagcgaaatgac
>NODE_19_length_291_cov_1.628866
GAGCAGCCCTGCAGGAGAGGGGAGGAGAGGGGAGGAAGAAGAGGAGCAGTGATGAAAAGG
AAGACAGGAGGAAAAGGGACAACGGAGACGACGAGAGGACGGGAGAGGAGAGAGGAGAGG
AACGGGAAGGAGACGAAGACAAGAGAAGAGGCGAGAGATGAAGGACGAGATAGAGGGATG
GAGACGAGAAAATCAAAGAAGAGGAGGAGGCAACGGAGAATACGTAGGGGAGAGAAAAGG
AGAGATGAGAGGAGAAAGATGGAAAGTTACAGAGGAGGAGAGACACGAGGAGTGGGAGGA
AAGACGAGAGAGAGAGAGAAACGGCAAAGGAAAGAAAGACGAGCCGGAATAGGAGGAGGA
AGAGAAGACAACGTGGGAGGGGAGCGGGGGGAGATGAAATCAGAGAAAAGAAGCAAAACG
AGGAGAGACGGACAG
>NODE_20_length_536_cov_21.052238
TCCTGTTGAATGCAAAAGCAAAGCCAGGAGCCATTTAGACGTTCTCATATCACAATTTAT
TTAAGACTTAGAGAATTTTTGATCTGCCTTATGTAATATAGAATGCAAATGGTTATTGAC
AGTGAACTATTAAACACTAAGTTGTAGTAAACGCTCTGTGGGTAATGTTCTTTTCCCTTA
TTTAAGAAAAGAAAACAAAATGAACATTGCACTAATATGTCAGTGTTCATACAGCAGCAC
GGTATATAAGACAGTTCAGAAGGAGCCTAAATCTCAGCTGAATCCCATGGACTCAAGAAT
GCAGCTGCGTGCACAGCAGTCCAACAGCCCCACACACAGCGGAAAGGATATGAACATAGC
ATATGCAAGACAGTCTGAACATTTCAAAGTTTCTGCACAAGATGTCCAAATGTTTTCTCT
GGCTATATCTTCAGAGGCTAAACTGTGATTAATAGCAGTGAAAGAAGCCTTTGAAGCAGG
ATTGGTGACATCAAAGTCCTAATCCATGGGTGGCAGGATTTTTATAATGAGTGGGAAGTA
TCTTAACACATTTCAAAGGGTTTACTCCATGAATAAACAATAGCTGCACAGATGTGCCAC
ACACACCTTTAGAAAAATACGTCTGCAGACACAGGAGGCAGCATTACCCAAGCAGCCGTG
TATGGCAAGGAGGAAAACCT
>NODE_21_length_636_cov_14.819182
TTGCAAAAACATCCACAATGCACAAGACATGATATGCATGTTTCTTTATTTCATAAAGAG
AAATGGTGTCTAGACAAAAAAGTCATTTATATAACACTAGCAATTGAAATGAATGAAAAT
GGGGTTTGCACAATACCGTATTTACAATGGTTATTAAGTCATTTCATTAATTAGGGTCAT
GTAGCATTTAAAAATTAGGTAAGAACTCTTAGTAGAGAATAAGCAAATAACAGCTATTTC
AAATTGACAATATTAACACAAAACAGTCATCTAGAAAAATGAGAAAAAAAAACAACAACT
TGAACTACAAGCTTAAGAGCTATTACATTAAAAATGATGCACCAAAATCTACTAATACAA
TAATCCATATAATCTGTGTAAAAAGCATGTAGAAAAAACACCTGATGCAGTTTGCTGATA
CAGTCATTGACCAGTTATGAGAGGTATGAAGGATTTCACAGGTAGATAAGTGTGAGAAAG
TCCGCACTGGTGACTCAGGGATGGGGGCCCAGGCCCCTGCATACACTCACTTCACTTGAA
TGTGAACTATGGCCTCTGCAAGTTCTAAGGCAAATATCGGAGGTGCACTTGTATCCATGT
AATGGTGACCCATCCCAAAAGTTGGATTAAAGACAAGGTGAGGAAACTCATTCTTTGTTT
CTTACACAACACCAAAAACCAGTCCAATTGAACCGAGCGATTTTTTTTTTTACATGGCAA
AAATTGATCAAACATGACATGACACCTATTTGTAAACATATTCCATTTTTATGTTTTACt
>NODE_22_length_470_cov_8.053191
TAAGGCTTTGCCTTGTCACTTCCCACCAAGAAAAACACAAAGCAATGGCACAAAGCAATT
TCTTGGCCATTGCTTGTCATAAAGCTAATTGATAAAGGAGGGTACATTTGGAGTCTGTGG
ATGCCAGACTACTACATGTGGCAGAGGGCGTACATCTTGATTGGCAGTGGCCATGTGGGA
GAAAGAGTACTTATGTGTGTTTGTGTGTGAGCACATTTCCATGTGTGTATGTGTATGCGT
CTGGGTCTGTGTGCGGGATAATCCTGGAGAATCTCTTTCTTTGAAGGGGAACAGATGTAG
ATTTACATATGTGGAGGGTCCCCAGTCTGTGATGAGATTAGCAGGTTGGGATCTTTCTTC
ACAGCGACTGGAAGGTGCATATTTAATAAATGCCTGGAGCTAGGCTGGGGCGTGCAGGGC
TTGGCCCTCAGAGAGCCACAGGACAAAGGCAAACGAGGCCCATGGCAGGCTAGCCCATAT
GGGAACAGGGTTGCTTACAGATTGCAGTGGCCTTTCATTGGGTGTGGGACAAGGCTTTAA
GGGTTTATATACAGAGAGGGGAGCACTTGGTGGGCCACTTCTGCACCCTCTCCACAACGA
GTGgtaataaaggg
>NODE_23_length_448_cov_22.613840
TTAAGCTTGTAGTTTTAACTTATTGTTAACTTAAAAACTATTTATTATGATTATTATTAT
TGCCTCGTATAAAGTATGTTTTGTGTATATTTATGGTTTATTTCATTATATTTGCAAGTT
TAAAAGATTTTAAGTTTGCCAAAATTGTGGTTACACCATTTCGTTTCTTAAAAAGGGGGA
CAAATAGAAAAACAGCTTTAGAAGTACGATTTGGAAACGTTCTCCATAGTCAAAGAATGC
ACTGCTATATTTAACTAATTGAAGTGTATAAACATACATGCTGTGTGCTAGATGTTATGC
CTTTACTGCCTGTGTTCTGTTTGTCTTGTTAAATGAAAATCTTTTAATTATTTAATCTAA
TCACAGTCTTGTTTTTTCAACCACTCGGTGAACCCCTGAGGAATGGAGCAGCCCCTGTAG
CAAGGCTTTGGCCCAAGTGCGGGTCCAACAACCAGCCGGGAACAGAGGGGATGTCCTCGG
TTTAATACGCTCACAAGAATCTTTCCTGTTTATGCTGATGGGTCTGATTTACAAAAAAAA
AAAAGGAtattaagggttccgtttctgtaaaagcgttgtaatactgagttca
>NODE_24_length_667_cov_19.295353
TTCTTTCTAAGCACCTACCAAGAAAAAAGGAACTGAGAAAATAAAGATAGTTTTCTGTTG
TTTAGGGGCAGCTAAAGGATTACTCTCCATGAAGTTTTCAACATTACATAACGCAGAAAA
TGTGACTGTTAAGGTTTTTTTTTTTCTTGATTATGAAATATGTGAACCCCCAAGCAGCAA
ACATCCTAAAAGACTGTTAATCCCTGATAGCTGCATTGCATTTCTTGCTCTGAGTTGTAC
TGATATGCATCTACACACAAACACAAAGGCAGTAACAGAACTCTTTGCTCCTTGGCCTTC
GAGCCATCTAGCTACATCAATAAATACAGCAAAATAGCATTAGCAATAACTTCAACTATA
TGACCAGGCTCTAATATGATAGAATTAGTATCAGTGTTTTAAGGTTTGGCCATTTAGGTG
AAATTCTAAGCCGGGCAGGGAGTAATTTGGACACAGGGAAAATTGATTTTGACCATCAGC
ACTTTCTCATTTTCAAACAGCGCCTGCGGCTAAATGGGTTAGCCTGTTAAGCACATTACA
CAGGTAGCTTCTCCTTTCCTCCCCAATGATTATGTGTCCGCCTTGAGCAATTGATATTTC
TTGCAAATAAGAAAATTATCATATTCCATGACTGGAAAGAGAAATTAGGGCCTGCTGTTA
TGGAGTGGAGTCTGTGGACTGAGAGAGGGAGGCAGAGGTACATTTTTCCTTTCTTTTTTT
TTGTTTTTAAGGGTGGGGTGTACGTATCAAATGTCGAAtgctatattggaattggggtgc
tgtcaggcctcatcaataaaaatatacagtg
>NODE_25_length_700_cov_7.631429
TATTTTCTGCAAGACAGCACATAAGAAATAGGTAGAAAGGAAAAGAAACTTTGATGTCTT
GTTCCTTGACAAACGTTGGGCCCGGGCTGTTGGCCATGACAGTAAACCAAGAGGTGGGTG
AAGAGGAGCTCAGGCCGGTTTAGATACACACTCAGTTCCTCTGAGAGAGCAGAAAAGAGA
GTGAGGAGAGAGGGGTGAGGGCAGAGGGGTTAATAAGGCAGTGGGAATAATACAAGCGTT
GGCAGCTCGGTGTGTCACTGCCTTCTCGCCCTGTGAAAGAGCAGGACACACACACACACA
CAGCAGGGGAGAAGGACACAGACTGCTCAGTATGCAGCCCTGACATTGTCCACATCTGAT
ACGGGACATTAGCCCCTAACTCCCTCCATACACCACTGCCCTTCACTTTATATTACTTTA
TGTTAATAGAAAAATATTACATACAACATCATTTGTCTTTGTTACCACGGCACCCCACAA
CTGATTTAAATGCATGTGTTTACCTCTACAGACAGGTGAAGACAGGGGGAAGGGTGGGTG
ACTGACTGTGTGTGTGGGCGTGTGTGTGCATGCGTCTCAATGTGTGTGTGTGTGTTTGTA
ATAGGGGAGGGTACAAATACGCGCATCTCGTTCAGATTTATCGATCTTACCCACCTCTCG
CCAGGACTGAGCTGTAACCTATATATAACCTGTGTTGCTGTGAGGATGGGTGTTGAGTGT
GGGACCCTGACATCAACCTGCCATCACCCACAACTCCAGCTCTGCACTGAACACTGGCTC
TACTCTGAGACAAAGACAGGTGGacaaagtaacattccaaaggcccacctcatcgatgca
cctt
>NODE_26_length_831_cov_19.069796
TGCATGCTTGTTACCGCAACTATTTGAAAAAAACATGTAGAATCAATAAATGTGGATTTG
TCAAATTTGATCTGCAATGTTAATTTGCTAAATTAAAGCTGGACTGTAAAGTCAAACTAA
TGGATTAAACTCCGACAAGGATCAAGATCTCTGCACAGAGATGGTCTTGATGAAACACTA
CACTTGAAATTAGCAGGAAATGGTATATTTTGAAACTGCTGCCTCTTTACAGATTTTAAT
ATAAAGCAAATTCATTCAAAAAATTGCAAAATACACACAATACTGACACAAGGATACCAC
AGAAATTGTAATCTTGTAATTCAATGTATTCACATTACAACATCCACATGGTTCAGTTTG
TGACAACGTCTAATGATCTTCAAATATATTCACTGTATGATACATAATACCAATATAGGC
ACTTCCAGTAAGTCTGGCAATATTGAAGCTACAGTATAGTGTCTAAATTACAAAATGGTA
AAAATAAATAATGTATATCTAAAAGAGTTGTTGTAGTTTTAAAATTTCTTTACTGTACAG
CATATATGTATATTGTACAAAATGGAGCATCAACCTGCAAGGAAATCAATTATTTTACGT
TCACAAATACTGTGTATTTGGACATATTCTTCCTTAGTACATGTGGTAAGTGCAAGGTAC
TAGTGAGAAGAAAGCAATTCATTAATTAATCATGTGTCAACTATATAAAAATACTCATCT
CATTTTGTTTACATAATTGTAAAGCTTGTTTGGTTCCCATGGTTACAATTATTGTACATG
TGTGAATAAGCATGACAGTCAAATAAAACAAATTAAGACATAAAAAATACCAAGTATCAG
CTCGAATGCAAGTACGGACTCGCAACAGATGTAGCTGAAGGGCAAAATTCACACACTGTC
CACTCTAGAAAACTGTGATTACCGACAGCAGTGGACAGAACTGAATTACCTtcaaagatg
agagatgctgtgcga
>NODE_27_length_754_cov_15.104774
AAGAAAAGAAAAACTTTAAATTGATTTGGCAGTGCAGGACTTTGAGCATCCTTATAGAAC
ACTGTTTAAAAGACTTGAGAACTCATCCCCGCTGTCTGTCGAGGTGATCTTATATAGACC
TATCTGGAGGAAGGGGAGCTTAAAGACTTGAATGTGGTAAATGTTGCAAGGTAACTTCAA
GTTGTTATGTGCAATACTTCTTTTGAACCTTTTTCCAGATAAAGACTCTTTGCAATGTAA
TTCTTTAATGCCATTTTTAATTGCAGACATTTAATTAAAGAAGATGTTAATATGTTTTTC
ACAGTCATTTTCTACTGTTATTGTAATCCTTTTCATGCTGGTGTTTGTAAAAAAGAAAAG
AAATCAAACTATTTGTACTAATATAAATAATTGAAGTTATTTTTAAAACATTAAAGGTTT
TGTGCTCATTTGCTTATTTTGTTTATTTTAAGCTACTGTGATTGATTGCATTGTAATTAT
TAGGTCAACAATGTATTTAGCTGTTTATTGGTATATTTTTAATTGGAATGTATAATTGAT
TTTTATAATTTTGATCAGATTTTTGTTATATTTTTGAGGTGAAGCTTTTAATATGTTAAA
GTGTCTAGTTTTTACTAATTGCTATATTGTGCTCCACAATATATGGTTCACATTTTCTGA
AGGAAAATAAATATTTAAATATTTGTCTGTTAATGATGTTACTTAATGGCAAGATTTCAA
TAGTTTTTAACTGTGTATGGGAAGGTTGTTGTATTTATTAATAGCATTTTTTACTTAAGA
TATCACCTTAATTTTTATTGTCATTTCACTTTAtaagttcctatttttgtattttccttt
ctaattaagttatgtaatacggatatgtccatatttctaggagttggtctgtagaagt
>NODE_32_length_179_cov_1.625698
GATTGTGAACATTGTAGTTGAAAGATGGCAGTTTGACTGTTATCCTGCTCCGAAAATGCG
TTTGGCTGGCTGAAAACAAGGTTTTTGACATGGGACATGTAAAGTGAATTTCTTTGACAG
GAACGGACTTGAAACAGCTTGTGCTATCGTCTTGATCATATTTAAACACACTCAGAAGTC
AAAACATGATTGTGAACATTGTAGTTGAAAGATGGCAGTTTGACTGTTATCCTGCTCCGA
AAGTGCGTTTGGCTGGCTGAAAACAAGGTTTTTGACATGGGACATGTAAAGTGAATTTCT
TTGACAGGAACGGACTTGAAACA
>NODE_33_length_621_cov_7.299517
CTCATCCTCTCCACCAACGTCCGAGATTAAATCATGCAATCATTTAGTGTTTGTGTGGTC
TTCTCTTGCCCGCGAGGAGAAAGGATGAACCGGGCCGAGAGGGAGCGCGAAGCTCCAGTC
AGTGTGTGGGAACCACATAGGGAGAAATCCCTGGCTGATCCCGGCCAAGACACTTTGTTT
TTCTTCCCTCCGCTCCCACCCCTTCCCTCCCACTCTTTCTGTCCATCCATTTTTGGGTTT
TCATTTTTATTCATAGGGTGATCGGGGTGGAGGGAAGGGTGTCAAGAAAGCAGGGGGCAG
TTTGTGTGGGTGTGTGCGTGTCGGAGGAAGGGATTGTTAGTCGGCTGATGCCAGTGGATG
TAGGTGCAGGCCTCAGACCAGGCCTGCCAACAATAGCCACAGTGTTGTTTGGGTAGTTGC
GTCCAGGACTCTTGGACATTCTTCCCATGTCAGTATAATCACTACTGGGAGGTAGCTCCA
TTACGGATTACCATATCATTAATAGTATCCATGACTTTTGTTCAAAGGCTACTTGTGTAA
TGTTGCCTTGTGGATGACGGCTAATCCGCTGAGCTGCAGCTGTAGGAAAGAAGAGGGGTA
GATCCCACCACCAGTCTCTCTGCCTCACACACACACACACACACACACACACATATAGAC
ACCCACACATACAAACACATATAGAGGCATCTCTCTGTCTCAGCCCACGGGGATCAGGCC
ACTGAAAGACAGATACAAACAACAGTCAAATACAAAGTtcccccc
>NODE_34_length_610_cov_25.895082
GAGGAGAGAAAAGCAGGACTGTGAGATGTAAAGAAGTAAAAGGAATGAGGTGATAAGTTT
GGAACACAATGAGGAAGAGGGAAAGTGAGACAAAGAGAGGTAGTGCGTGGCAAAAGCGGT
TACACATTGTGCAGCAGACAGACAGACAGGCTGGACAGAGGTAATGAATGCAGTTATTAA
ATTGTTTCAGCAGCAAAGAGGTCTATTCTTATGCCATTATAAAGGGAACAATTTATCCCC
ACTGATCGGCCCTGTCTCCTTTCTCCTCGCTCACTTTGATCTGCCAGCATATTGCCTTGA
TGTGTCCTATTCAATAGCGAATCTGGGGCAATTTTAATGCTTTTGTACCTCGCCACCGCT
CCACTTCTCCCTCCCTGTTTAAAAATAGCTGTTAATTATAAGTGCAGTTTAAATGTCTCT
AGTGACCCAGAAATGCAGGTTGGAGTGAGAAGAAGGGATTGAGCATCTCCAAGTTTAAAA
AGAGCGAGACACTATTTCTCTCCCTCTTTATCATGCTTTCTTCAATCTCTCTTTTCTCCT
CACACCCCCTTCTTTGTCTTCTCCAATCACCTCCCCTCCGATTCTACTTCTCCATTCCTT
TAGTGTTCCTCCACATTTCTTTTTCTCCATCTCTCACTCTCTCCGTCTCCTCTGTGGTGT
TTCTTCGGCTCGGTGGGAGTGAGCAGGGCCAGAGGATAGGGGATTCAGTTCTTTCTCTCC
AACACACCAGAGAACTGCAGTGAGACATCGGAGa
>NODE_35_length_691_cov_14.505065
TGATGCGGTGCGGTGTTGGGTGAGATCTGATTGATTTAATCAGTATTTTGGATAACAGCT
GGTGCGTCAGTTGCACCGCAAATGTGGAATCCAGCCTTTAAACGATTTACAGCAGCAACA
TAACTACATGTAGTTGGAATAATGTTGTGTTCTGGCGCACTGAGGAGCTGCCAGTTTCCC
CATCTTGGGTGCTGAGCGGCTGCATTTGACCGTACAAGGGGGCTGTGCGCTGTCTCCTAG
TTCCACCTTAAATGCGTTTTGGCCCCGCTTGCTCCCTGTAGTTTAGGTTTTTTGTCCTCC
CGCAGCAGCTGTCACCCTGCATTACTCGCAGTCAGCTAAATGAAACATTATTCTAAACAT
ATGCATCGTAATCAGTCCGGTCACACTTACAAGAACACGCGTTAATAAGGCAATCAATCA
CTCTGGAACAAGCAAGTTGTTCTGTAACAGCTCATAAACAGTGTGTAATGAAGAATTGGA
GGTTAGCATGACACGGCGCTGATCAGATAATCAATGTCAAAGATGCGATGAATGTCAGTA
AATGTAGTTTTCATGTCGTTTCTATAAAATCCTCAATTTACAACAAGCAGTTCAATTACC
CTGAAAATACAGTCAATTAAATAGGGGTGATTGGACAGTAGGGGCAGGATCATCGATCTT
TGCATTTCTATCTCGCTGGTGGACATTTAATTTGGTTTTTCTATTAGCACCGAAATAAAG
AAAATATAAAATATATTAAACAACCCCAAAGATTTATTTTCTTGTCAAAAACCATTCAGT
GAAGGTGACAGACAGTCTTCTCTGcattatgatgaattcttttttctgtcttgca
>NODE_36_length_436_cov_19.217890
AACAGAGGTGCAGTGCTAGAGTTGCTTACTAGTAGTCGTCTGCTCAGCTCAGAGTTTAAC
CCAGTCCAGTCCTTAATGATCTATCTGTCTGCCACCCGCACAATGGCCCACACCGCTGTT
CGCTTTCATTTACAGAGTGCCAGTCTCTGAACTCCCCTCATCAGCCCTTTGTTCCTGGCT
GTTTCATGTTTTTTGGGGAGTTGAATGGCATAGCTGTGTATGGGATACTTTTGAGCGAGT
GGTTTAGAGAGACAGCTAGAGCAGGAATTTTCCAGTGCAATACATTATGAAGATTTCACT
TTCTGCCTTTGATTCTGCACTGACAGTTATCCTTCAGCCCTCCTTTAAAGTCCCACTTTC
AATCCCTAATGGCTGTCATGTCGCTGCGCTCTCTGGACTCTTACTCAAAGTGTCATTGGC
ATAATGGTCGGCAGCCGTTGGCCTCTTTTGATCATCCATGCTGTGTGCGAGAGCAACTGG
AGCTGAAACACTGAGGTGTATGAGGTGTCTGTGTGTGCGTGCACTGCTTGCGCCTCTGCT
CGGCTGCCACTCCCAGGCAGAGCTCCACGACCGGAAATCT
>NODE_37_length_742_cov_9.361186
GAAGTTTGCTTTAGCTGGAAGTTTGAAATAACACAAAAGTGAACAGGAAACTAGAATTCT
TCCATTGTACAGGCTCCAATTCAAATGGATGTTCTGAAACTCTGCTGTAGTCATTTCATC
CACAACACAGTTGTTTATTGTATTGACAGGCCTATCAATGAGGAACGCGCAGGAGGAGGA
GCCTCAGGATCCTCAGCTGGTGCGACTGGACAACATGCTACTGGCGGAGGGGGTCGCGGG
GCCGGAGAAGGGCGGCGGGGCTGCTGCTGCCGTGTCTGCTGCCACCAGTTCGGGAGGGAT
GTCACCTGACAGCTCACTCGAGCACTCCGACTACAAAAGCAAGTTGAGCCAGATTCGCAG
TATCTACCACACTGAGCTGGAGAAGTATGAGCAGGTACCGTGTCGCAACAGGGAATGAGT
GCTGACATTGCCTGTACATGCTTGCCTCTACTGCAGCTGCCCGCCAGGAGCGTAATACAT
AGGCATGTTAGGTCTAGTGTTCACATCACATAACTTTGCTTTTACGGGGAATACATTTGT
GTCAATTTCTGTCACGTATAAATACCGCAAAAGGTGCCTTATTAGTGTAGTAATCTGCAC
TGAAGTCCTATTTCTGTTGTGAAATACACTCATCAGACACATAAATATGTATTTTTTTAT
AGCACAAACTTAAACCTTTCTTCACTTGTTAAAATAGCTTGATACGTTTGCTGCACATGT
ATAGAAACTCTTGTTCTGTAATGTTCTATGTAAGTGAGCTGATTTACTTAAACGCtaaat
ttaccagcaggaccaaaacaattatgcgaaacacagttctgattatagttctaaaggttt
gtagtgtgtattcaaaggtgtttctactgttgtgcccctatcactt
>NODE_38_length_664_cov_12.137048
TAGGCCCCGCTCTGGCTCTCTCGCTCAACGCAATCCTCCACCCACCAACCGCTACTGTCC
ACACCGACACCACCAGCAGCAGCACCCAGGATGGACGGAAGGAGGAAAGGAGGGACCCGG
GGAGGAAGAGAGGACAGAAAGGAGGGATGAAACTGGCCTCTTCCATTCGGAGAAGGGGTG
TGTGTGGAGGCAGAGAAGAGGTGGAGATAAGTGGACAGGAGGGAGGCTAAGAGGAGGGAA
TAGATGGGGAGGAAGAGGCCCCTGTGCTATCCGGAGCTGTCTGTTTCTGTCTGTATGTCT
GTTCTCACACAGTCGAAATCAATTTGCCATCAGGACTGTCACTGTGGAACAAAGAGAGAA
GGAAGCTTGCCAGGTCGGACACACTCAGAGAGAAATGGAGAAAGACAAGACAGGCACAAG
GAGGCAGGATAGAGTTTAGGAGAAGCGCAGGTGGGGTCAGGAAATCTACTTTGCCCCACC
TACAGCTACAACTCCAAACACACCTGCCGTTATCAGGAAGATTGGACTTCCAATTCCCTC
ATCAACACTTGTATGCAGATACGTATGCCGTTTAGAAATTGTTGCACAAATTGAGAAGCT
TTATCCAATGTTTGCCCTTTCAAACAACAAAACCAAGACGTTACTGTTGATGAGAAAATC
ATCAAGCCATCTCCTGAGCTGGAGGGATGTAATATTAGATTAGTCTGTTGGGGTGAATAC
ACCCTGCAGGACAGCGTTGTCTCAAAATACTGATACAGAAAATTGAAAAATAAAAAATGA
AAAAACATTTAGAGCAGACAGGAgtatg
>NODE_39_length_469_cov_24.953093
ATGGATAGCAGTATACACACACACATGCAGTACACACATAGATTCCCTCAGATGCACACA
CACTCACATATAAAAAATCTATTGAGTGTATTTCTTCTTGCCAAGGATTTTTTTTCTGAG
TCAAAGATAATACAATTCCTTTTTTTCTTATTTCCTTACAATACATCTTTCAGTTCTGCC
TTTTCCGCGCATGAAATTCATTTTCTAATGGAAATATTTGTTTTGTAAATCAAATATGTA
TTATGCACAGAATGCAAAGCACAAATTAAATTATGTTAATGAAATGAAAGAGATATGAAA
TGCATATTTCATGGACAAAACATAACCCTGCCGAACAGCCATTTCTTGATAAAATCTTTA
AACACAATCTCATTCGGAGAAAGACATATTGCCGTGGCAGATAGCACCTCATTAAAATGG
TCTCCTTTAATATCAGTGCTTAGTATATATGGGATTGTAAATAACCACTGGGGAAGAGGA
ACCAATAATGAAATACTGTCTTTAATAGCTTGCCATTGATGTCAGCATAAAAAGTCTACT
AGAGGAATATTGGAAATTGGGTGTGCACACACATAGTCAAAAGCTGTAAATGATTGCATA
TTTAAATAGAGCT
>NODE_40_length_620_cov_14.979033
AGAGTTTTGCCTCGTATTGCACAACGTTACTGTACTTCACACTCTATTAGACAGGGGAAC
ACTGGGCCAAAAACAACCAATGTGTTTTGCTTTCTTTTAAGCTGCGAGCAATTTCTGAGC
CAAAATTGACATCACAGCAACTTTTACTCCTCTATCTTCTTTTATCAGGTTTAAGAGCAG
GTTACTGAGGTCATTTATTTACAGATGTGTTTTTCTTCCAAATCATTAAGCCAGACTTCC
TCACCTTGTTGTATTTTGGGTGAAAATTTAAATGTCTTGCTGCTCGCGTGTACGCTGTTG
AATATGTGCTGAGGTCGGCATTCTTTAAGTTGACTTGTGCCTAGGTTTGTGCTCTTTAAT
GAACCTTGTGTGTTCAGAGGCCTGAAGGTGATCGTATAGTACACTACTATGTAATAGCAT
GGGATGGCTCATTATAGCAAGGCATAACAATTCACACATTAATTTTCCAGCATCCAGTTT
TTAATTAATCCAGTAGGCAGTCTTAAACACAGGGTACACAAATTGCCTTCGGCCTCATAA
TTAATTCTAATGGAAGAAATTAAAAATTGGTGGGGTGTGTTTGGATTGTTCGGCTGTGTT
ACTGTGGTTTTGAGCTCGCTGGAGCGACGCTGTCACCGACAAGGATCTCTCCCTGCCCTG
ACCAATCCAGCAATCTCCTTTCCCTGCCACGCGAGCAGGGAGTGTTGCTCACTCACCCAC
ACGAAGTCTGCAAGAATGGAAATGCTTTGCATGTCTGTGTCTAC
>NODE_41_length_693_cov_13.953824
AGTTGTCTATGGAAATTAGACAAACAAGCAGCTGCGAAACCATCAAGGGAAAACGCTCAA
GGTTTTCCTCTTCAGTTGGCGGTCATACACGTTTTGTTTTTCCATCACCTCTTCGCCCCT
TTTCTTTTTTAGCCTTAATTGCAGTTTACAGGGAAAGGGTAATCACTTGTGAAACAGGGC
GTGTTATTTTCTCGCCCAGAGTGTGAATCCTAAGCAGGCCAATCGCCAGCTCTATCGCTC
CATCTCTCCGCTGGCTGAATCCTAATGGCTGGATGGAGAGAAGGAGCGCAGGGAGCGGGG
AGAGAGAGAGAGCCTGACAGCGGGGCTTGACATGGGCATTAAATCATGCCCCGAGGAATC
CTCCATCCACGGGCTCCTGACAGCCGCGCTGTCATCACGGCCAGGCCACTTCCTATGCCT
CTTGACAACACTGGAGCAGAATTAGTCAGAGCATCAGATGTAAATTGGCGCTGTTCAAGG
ATGATAATGAGCACCAAGATACATGTCGGTGTCACTGACGGGACGCCATCATGATTGGCT
GTCCCTCACACCGTGCTCCATTAGGTCTAATGGTATTCAGGCCAGGTATGGGCTGAAGGC
GGGAGCAGGGGGGAGCAGCGATGGACAGGGAGAAAGTTTTCTGTTGTGATCAGTTTGTTC
CATCTGTGCGCATTGGTTTCTTTAAGACTGTGTGGCCAGAGAAGGGGGGACACTGACACA
GGGTCCACGCAGCCTCTGGGTTCAGGTGTCCACTTGGTGACATGTTGTCTCAAACTCACa
gccccgaagtttggaacataaagcaacagttactacctcatgtttttcccgcatcgt
>NODE_42_length_392_cov_2.119898
TCCTTCTTCCTTCAACGGCCCTTACCTACCCACCTACCTACCTACCTACCTACCTGCCTA
CCTACCTACCTACCTACCTACCTACCTACCTACCTACCTACCTACCACCTCCACCCCTTG
CCAGAGGGCAAAAGGCCAGGGGTACCGGGGGCGCGCGGGAAAAGGGAGGCCCGGGCGACA
GGGTTACCGGGGGCGCGGGGGGGAGAGGCTGGGCGGCAGTTTCTTCCTCGCTCGCTTTGC
CGGCAGCTCCGTCCTCGGTCGGGGCCGGGCGTGCCGGCCGGAGGGGGGGGCTTAAGCGTG
GGAGGGACGGGCTCTCCCGGAGAGCCAGGTCAGCCCATTATGGTCCCTACCCCCTGCTAA
GCCTGGCCCGGGGTAACGGAGGTAGAATTTCTGCCTCGGTTAGAGTCAGGGGCATGAATG
TCCGTCGGCCGGGGGCGGGTGGGCGGGCGGGCGGGGTTTGTCCACCTGAGTTAGATCCAG
GGGCTCCGGATAAGCGGCGGCAGTCTCTCTCTGGCTTAGAGCCAGGGAAGGGGTGG
>NODE_43_length_822_cov_8.830900
ACTAAAGGACAAATGCATTACTAACTCTCCTCCTGAGTCGTATATCCTTCTGTAATACAA
TTATTGAGCCTCCCATGCGGAAAACATAAGATCTTATTGAAATAGGATTCAGTGTTTAAC
TTAATGCTTCTCTAATCTTAGCAAAAAAAAGGACAAATTCTCAACTTATAAATGCACCGC
GCTTTGCAGCGATGATCAAAAGGCCAAAATAGCGTGTGATTGGAAAGAAACCTAATTGCC
TTTCAAACCTCTGTGGCACGTTCTATTTATTAATCTGAAAATGGTTCCAAATCTTGGGGA
TAATGAAAATCTCTTTTATAAATATGTATGCAGTGAAGTCACAACATAATAGGGACCCTG
TGAAAAACAGGAGGCAGCAAGGCGGCTGAAGGATGAGGCACAGGCCCTGCAGAAAAGAAT
GTTCCCCCAGCAGAAATTGGTTTAATTAATAGGACATTTTACATAATGATTACAGTGTAA
TTGCACCGACTAGCAGAGTGTCATTAAATATATCCTTGCTCCTTTACAACACCCTCCAGC
TAAAAATAATGAGTTACATTGGAAATCACTATGCAACAGGTTCATAAATAACATTTAAGC
CCATACAAGGCAAGTACTTATAAATAATAAATATTTGCCTTTTGTAATTGAAGAAAAAAT
GACTGCCTCTTTTTTTCCGCCACTGCACGCTGCTTTGTCCTGTTGTAACCGTGCAAAGGA
GATTTTTCCCATTTTTCCCCTCTTGTAAGTGCTGAATAATTTATTTGCTGGCTAATAGTC
AACACTGTCAACACCCGGTGGTTAAAATATACCTGTGTCCAGATAAATGCAGCAGCAGGC
TACAAAGCGATTATTCCCTGCTTCCAGATATTTTGTTGGATGCAGTCCCTGTATACACTG
CAGTAAATCACCAACTtccaattaccaacctccatgaaacaaggcttgtattcaaatcag
gcccca
>NODE_44_length_706_cov_14.117564
AATGCCTGCACCTGACATGACACAGATTTTCCTCTTCGAAATGCTTAAATCACCCCTCAC
CCCTTTATTGCACCTCAGATACCATCATAAATGTTTTAGAAGCAGCAGTACAATATGGAA
ACAAAGAAAGGATAAATACTCAACTCCCTGCAATGGGAATAAGGCCCCAAAATATGTTTT
GGAAACATAATCAGCATCATAGCAGCTCTGTGTGTCTGTTTACATTGTGGCCGCCATCGC
TCCCCTCTCCTCCAACAAACAAGAGAATGGGGGTATGGAGGAGAGGAATAATAATAAAAA
TAGAAGAAGAAGGAATTATATTTTGCATATTATTTTAAGTAACTGTTCAAACTTCATTTC
AGAATGGTAATCCACAAAACAAATATGTAGCCGCATATTTTAAAAGGGAGGCTCCGCTCG
CTTCAATTTCCTATTGTGATGTTACGCCGTGTGTTTGCTCTTTGTGTCTGTTTGAATTGA
TTTGCGCAGCTCGGCAGACAAGGGCTGAATGCTCAGACCAAGAATCCATAATTTCATATG
ATCTGATAGTTCTGCAGTATTACATTGATTTTTTCCCTCTCCCTCTCCCTCTCTTTGGTG
CTGGTGTTAACAAACAAGCAGAGGTACCTGCGCTCAAGGATCCAGAGGAGAACAAAAAGA
GGTGTTTTGTTCGGGCTAAGGTGATAATGTGGAGACAGGGACATGTTTGTTTGGGAAAGG
GGATATGTTTGTTATGTGTTGTTTTATGAGGAGCTACTTCCCACATAGTCTATTAGGTAT
GTGGCATCTGCAGCCACCCAAAACCCAGGATTTAAGACTAAAcactctgttcatctgcag
cgtgttacat
>NODE_45_length_532_cov_4.327068
CCCCCGCCTCGGCGAGGGGCCGGACCCCCTTCGACTACGACCTCAGATCAGACGAGACGA
CCCGCTGAATTTAAGCATATTACTAAGCGGAGGAAAAGAAACTAACCAGGATTCCCTCAG
TAGCGGCGAGCGAAGAGGGAAGAGCCCAGCGCCGAATCCCCGTCCGACGGGCGGACGCGG
GAAATGTGGCGTACGGAAGACCGCTTGCCCGGTGCCGATCGGGGGCCTGAGTCCTTCTGA
TCGAGGCTCAGCCCGTGGACGGTGTGAGGCCGGTAACGGCCCCCGTCGCGCCGGGGTCCG
GTCTTCTCGGAGTCGGGTTGTTTGGGAATGCAGCCCAAAGCGGGTGGTAAACTCCATCTA
AGGCTAAATACCGGCACGAGACCGATAGTCGACAAGTACCTTAAGGGAAAGTTGAAAAGA
ACTTTGAAGAGAGAGTTCAAGAGGGCGTGAAACCGTTAAGAGGTAAACGGGTGGGGTCCG
CGCAGTCCGCCCGGGGGATTCAACTCGGCGGGCCAGGGGCGGCCGCTCGGTGCGGGAGGA
TCCCCTCGCGGGACCTCTCCCCGGCGCCGGCCGTCCCCCGCCGGGCGCATTTCCTCCGCG
GCGGTGCGCCGCGACCGGCTCCGGGTCGGCCAGGAAGGGTCCGGGGGCGAAGGTGGCTCG
CGGCCTCGGCCGCGAg
>NODE_46_length_586_cov_16.025597
TTCCTGTCAAGTCCCTGTGATGAATTATCCGGAAGCTTTACCCGCTGTAATTCTAAATCT
TCCCAACAAGTGCCTTTGTTGTAGAGAAATTAATGAAAACAAGATTGTCTTTCATAGGAG
CTGATCTAACAGCGCGACAGCCAGCTGCTCTTCTTTGGGAATAAAAACAGTCAGCATTAA
ACACAGCTCACACAAAATACTTTTTTTTCCACCACTCGTGTGGAAAACAAATCAGGCGGC
AGGCGCAGTGGCCATCTGTTTTGTTATTTGATATGTGTGAATACATGTTGTAATGACTTT
GTTTGTGAATCACTCTGCGCGGCAGAACACACGAGAGCTCTCGAAGTGCTGGAGTGTTCA
AAGCTAATCATATAATTGGACACAATAGTCGATGACAAATGGAGACGCTTGGAGCCAGCC
AGCTGGGGAAGTGAATATGTAATCATTGTAAAATCATATCATTTTTGCATATTTGAAGAC
AGCTTAATAGAGTTTGCGTGTCAGCACACTATCAAATGATGATCAGAGACAGTGTTGCCG
TATTTGTTTTCCGAAGCGCGCTTTGTTGGACTATTTATCTCTATCGTGATTAAAAGTGTT
TCTCAAGAGTTTGTCTCCTTTTGGTTCATTTTGTGTTTCATTATGTTGTGAATGCTGCAG
CAGATTTGGGACAAATGGCCGGTTGGAGTTTTTAAAAAGTACTATGATGCAGAAGTAAAC
AGCCTACagg
>NODE_47_length_1609_cov_9.387197
TAAGTACACACGGCCGGTACAGTGAAACTGCGAATGGCTCATTAAATCAGTTATGGTTCC
TTTGATCGCTCTGCCGTTACTTGGATAACTGTGGCAATTCCAGAGCTAATACATGCAAAC
GAGCGCTGACCCCCCACCCCCCACACCCCCCGCCCCCAACCCCGCCCCGCTCCCCGAGAG
CGGGGAGGAGGGGGCGGGGTGGGGTGGGAGGATCCGGGGGGGATGCGTGCATTTATCAGA
CCCAAAACCCACGCGGGGCGCCCCCGCCCCGGAAACCCCCTTTGGCGACTCTGGATAACC
TCGAGCCGATCGCTGGCCCCCCCCTTGGCGGCGACGTCTCATTCGAATGTCTGCCCTATC
AACTTTCGATGGTACTTTCTGCGCCTACCATGGTGACCACGGGTAACGGGGAATCAGGGT
TCGATTCCGGAGAGGGAGCCTGAGAAACGGCTACCACATCCAAGGAAGGCAGCAGGCGCG
CAAATTACCCACTCCCGACTCGGGGAGGTAGTGACGAAAAATACCAATGCAGGACTCTTT
CGAGGCCCTGCAATTGGAATGAGTACACTTCAAATCCTTGGGCGAGGATCCATTGGAGGG
CAAGTCTGGTGCCAGCAGCCGCGGTAATTCCAGCTCCAATAGCGTATCTTAAAGTTGCTG
CAGTTAAAAAGCTCGTAGTTGGATCTCGGGACCGAGCTGACGGTCCGCCGCGAGGCGAGC
CACCGTCCGTCCCGGCCCCTGCCTCTCGGCGCCCCCTCGATGCTCTTGGCTGAGTGTCCC
GCCGGGGTCCGAAGCGTTTACTTTGAAAAAACTTGAGTGTTCAAAGCAGGCCCTGCCGCG
CCCGAATACCGCAGCTAGGAATAATGGAATAGGACCCCGGTTCTATTTTGTGGGTTTTCC
TCTCCCCGAACTGGGGCCATGATTGAGAGGGACGGCCGGGGGCATTCGTACTGCGCCGCT
AGAGGTGAAATTCTTGGACCGGCGCAAGACGGACGAGAGCGAAAGCATTTGCCAAGAACG
TTTTCGTTAATCAAGAACGAAAGTCGGAGGTTCGAAGACGATCAGATACCGTCGTAGTTC
CGACCGTAAACGATGCCAACTCGCGATCCGGCGGCGTTATGCCCATGACCCGCCGGGCAG
CGTCCGGGAAACCAAAAAGTCTTTGGGTTCCGGGGGGAGTATGGTTGCAAAGCTGAAACT
TAAAGGAATTGACGGAAGGGCACCACCAGGAGTGGAGCCTGCGGCTTAATTTGACTCAAC
GCGGGGAACCTCACCCGGCCCGGACACGGACAGGATTGACAGATTGACGGCTCTTTCTCG
ATACCGTGGGTGGTGGTGCATGGCCGTTCCTAGTTGGTGGAGCGATTTGTCTGGTTGATT
CCGATAACGAACGAGACTCCGGCATGCTAAATAGTCGCGCGGCCCCCCGTGCGGCCGGCG
CCCGACTTCTTAGAGGGACGGGTGGCGCTCAGCCACACGAGATTGAGCAATAACAGGTCT
GTGATGCCCTTAGATGTCCGGGGCCGCACGCGTGCCACACTGAGCGGATCAGCCTGTGTC
TACCCTTCGCCGAGAGGCGCGGGTAACCCGCTGAACCCCACTCGTGATAGGGATCGGGGA
TTGCAATTCTTCCCCGTGAACGAGGAATTCCCAGTAAGCGCCGGGTCATCAGCCCGCGTT
GACTAAGTCCCTGCCCTTTGTACACACCGCCCGTCGCTACTACCGATCGGATGGTTTAGT
GAGGTCCTCGGAT
>NODE_48_length_820_cov_9.214634
AAAAGACAGTGAATAAAAAAGTTTCTTCTATTATTTACGTAATAATGTTCTTTAAGTTGT
TTTTTTTCAGTGAAATGCAAATATTAGATAGCGATGCTGGGAGTTTGCGTTTAAAAATGT
TGTTATAAATTCATAGAAATACAGAGTTACTAGAAAATGGAAAATCAGACAGAAGCCTAA
ATAGACATCTATTTTAATGTTGTATCTTGAATAGAAGGCATAGAGCTTTAACTGCAAATA
AGAGTTTACTTAATTTTAAGTCAACAAAAAAATGCACAAAGCTTGCATCACAACTAAAGT
AAATAATAAAAACTTCTTCCCTAAACTTCCTTAAAAGTTTAAAACCCACTTTTAAACTTT
TTAACTGCAATGATATCCAAAAAATATGATTTGCCATAAAGAGCATGAATATTTGTGATG
TAGCCAGTGGTGAAAAATCCTTTTGGGGATTTCGATATCTAAAAGAGAGAGGTTTATACA
TTAGCGCTGTAGTTGCAAAACACTGTTGATATTCAAATGATTATTGTGCAAAATCTGGGA
TAAGCTTCTGTGTGAGAGCTCTTCTAAGTGCCTACAACTATTGCTAATTCCCCTCACCAT
TGTGGGCCGAACAAAGGCCTTAATCCCATTTCACTTTTGCAGAAGGCTGGGGCTATTTTC
CCTCTCATAAACCAACAACACTCCCCCAAGCCAGAGCTGAGAGGTTCTGAGAAAGGGGCC
AGTGTGTGTATACTTCAAGGCTTTTTTGTCCAACTTGGCTAGTGCTCTGCATAAACTTTT
AAGTGGTCCCAGTAGGCCTCAAACACCTTTTGGCAGAAAAAATAAGCTACCACAAACTGT
AAAAAGGAAACCAAACACTCTCTTAACCTGGACAATACAAAAGAAAATATATGAAGTCTT
TTATTACTCAGACTGGGTCTGGGCTGCAAAGAGTtaacacatttttttttcatgcactag
taaa
>NODE_49_length_688_cov_12.372093
TTGTGTGCATGTTGTCTCTCGGTCTGTCGAGAAAGAGAGAGTCGAGAGAAAGTCAGTCAC
ACCGTATTTTGTGCTGAGGCTGGTAATTCTCAGAACATTTCAGTCTTGTGTCCTACCAAT
TCCCGTCCAAATTGAAATGTATCAATTTATTGTTGGTTTCTCTTACATGTGTTTTGAAAT
CTAAACACAAAGAAAGAGTATAAAATCACTCTGGCTATCTTCAAATCAAATAATTCTCCA
GTCTCATATCTGCTCTTTGTTTTATACACTATGTAATAATCAAGGATCGGAGCTCTGGCC
ATACATTTATCCATCCATCCCTCTGGTCATGGCCAAGACGATAGTGTTCTATACTGTGCT
CTGCTTCTTCGATGCCTTGGCAGCAAATTAAGTTAAAGCCTGCGTGGAAAAAAGAAGCCC
TTAAATGTTGCCATATGCAGGATTGCATGGGAACTTCCTGAGGAACACATGTTGTTCTGG
GTCTCTCGGAGAGGTGTTGAGTCTGTGTAGTCTATAGAGTGCGACTCAGTATGGTGGACC
ACTCAATGCCGGCAACAGAAAACAACCATTTATGACGTACCATAATGTTTTGGGGAAAAT
GTCACATTTAAGGCCTGTCACTTCTGAATGGGTCAGCGGTTGTTATATACGTTGTGCTAT
GTTACACGGGGACAATCACCTCCAACTAAACGCTGAGTGTCAAAGTGCTCATATGTTTAC
ACTTGATACTTTTGTGGACTATATTTCTTCCTTTTTGTTCTCACAGAATAGCTGCTTTGC
TGGCACATTCTTAATTCTCACAGtttgcgaaacctaatctgtttctacaatc
>NODE_50_length_850_cov_8.994118
ACACGCATGCACGCTCATGCGCACGCACGCACACACACACACTAAAAAAAACACACACTT
AGTTTCTGTTTTGGAACAGGGTGATGCGGATGTGCGTAAACAGGATTAGGAGAGACGGTT
CCACTGTCACACAGACCTCCAGATTGTAATTCTCATGCCTCTCTGACAGCTTGGCACAGC
ACTAAGTCACCTAACGTTTGCTTTGACATGAAATCCAGACCTGGGCACAGATGAGGTTAT
CAGTGGGGGGAGATGAGTAGGAGGAAACGCGTCTAGTCCTATTGGGAGAACTGTTTGGTA
CTATTGCCTGGGCTTGGTTGACTGAGAGGACTGAGGGAGCCGAAGGAGAATGGCGCAGGG
TACGAAAAATATCTACCATAAATGGCTCAGGCGTAGCTATTCAGAAGGCTGAGACTGAGG
TCCTCAAACACGACTGAAACCTATCTAAAAGTAGCTGAAAGATTACAATCCTCTTCATTA
AATTTATCTCCTGCGACATAAACTTTTAATATGCGCACCAGCAGTGTGTATGGGACTTCC
AGGGCAGCTTAAATGACTGCAACCTGTAATTACTGTTCCAGCACTTGATTAGAATAATCT
GATTGCAATTATTCAGTGACTTTAAAATACAAGCCTCGAGCTACAGAACAATAATTCAAG
GGCAGTGATTGGGAACGTGTTTCTTTTTTGGCTGTAAAATGACGTTTTAATCGACACAGA
GTGAAAGAGGTTCCCTGCTAAGGAGCCAGCTCCCTCAATTAAAGCCCATTTATGCAGTGA
GGGGTAAGACGTTGTGCTGCGATGTGGAGTTAATCAACCAGGCAGACACTTACAGAGTTC
TCACGGATCAGGGAACTAACCCCTCTAACGGGTAAACAGGCAGAAATGCAGCACACAGGC
AAGGCCACCAAAAACACGCATCCACAGATACCAACATTCATGCTATCAGTTACTGTATTA
TGTTGTTTCTTTTCTTGAATAAATtgtatgaaat
>NODE_51_length_587_cov_8.642249
CCACATTTCTATGAAGTATGTTTTAACCGTGTTGTGGTCGTAGTATCATATCGCAGCACG
TGCAGTAGTTGAATGCGTTTTGTGTTTTTACCATCATATCTATCGGATATTTTAATCCAA
GCACAAAACTTTAGTTGAAGTCCTAAAATGGATTTTGTGGTTCTTTTATTAGTTTTGGAT
ACGAGCAGCAGTTGCTGGCTTTGCCTTTGGGGTTTGCAAGGGTTGCACCAGCAGAATTGT
ATTCTTTGGTAACATAGTGTGAAAAGTTTGGTCTCCCACAAAAAAAGTTCCTTGCGATCC
TTCTTTACATGCACGATCTTTGATTTCTGACGATGTAAGATCAAATTGAGCTGCAAGTGT
GCTCCCTCTCTGCCTTTCATGCTGCTTCAATATCACGGCGTGAAAAAACAAAGAAGGCAA
AGACTGAGGGAAATCTGAAGCGTTCTGCCACTCAACATCCCCCAATCCCAAACAACAGCG
TCTCACTGCCACTACAAATACATTAGAAATCAATTATTTATGGAACAGAGTCAGGGCCTC
TTTAATCTTTTCCTTTTATCCAATTAAATTGTCTAACCATTCTAAGCCTCTATAGCTCAC
AGGGAATGTGCTTTTTTAAAAAAAAAAAAAAAAAGAAAGAAAAGAAGAAAAGATTTTTCT
CTTCAGTCCTTCTTTTGACTttcgatgtaacagagaagagacacttctgaggcttgaaga
atgaaaggaaa
>NODE_52_length_294_cov_1.387755
CAGAGTCTACATCACAGCTGAGCAGATGGTGTGCAATCAATCTATGATCTTCACACTAAG
TTGACAGGCAAGTAACGAAGTAGTTTATGAAATACATATTGATGGATGCAGAATAGTTTT
TTATATATATAGGTTGTTATAAACACACACACACACACACACACATAAAATACAATTCAG
TCGGTCTATTTAAATCTTATTTTTAAATAAATATTACATATTAGCAATATGCATTCTAAG
GATTTATTTTTTTTAAATATCTCATAAAATAAAAATGGCAACTGTTCCACTTTTACATAT
AATGTTATTGATCTATTTCTACTGATGCCTTCATGTGTAATGTCTGTTCTGCTGTTAGAC
TTAGTCAAGGAGCTAATTTTCACTTTTAAATGCTGCTGTGTAATTTATAACACTCACTCT
TTTGATTTGTACATACAc
>NODE_53_length_300_cov_2.933333
AACAAACCTAAGGGGAAAACAAGCATGTGCCCTCGCCTTTCTTCAACCTCTACCCGATTA
AAGGGAATGAAAAATCCATGAGTGCTCATTAGATTGGTTTACAGGTGGCTAATGAGCTGA
TATTTAAAACTTGTCGCTTGTCGTATCTCTCTCTCACCTCCCCTCTCTCTCCCCTTTTCT
CCCTTTTTCTTTCTGTCTTTGGCTGCCCTCCAGAACACAGATCCAGCAGGTCTGCAGGGG
TGCCAGCATTGGTCTGTATCAGCAAAATGTCAGCCAGGAACATGCACACATACACACACG
TACACACACACACAGACTGCATATCCCCTATGCTTATTTCCATCAAGTGGAAGGACACGT
TCAAGATGGATGACCTTAGTTTGACTCTGGTAATAtaggtttataatgggttatataacg
tgaatttcacctgggtctgtaact
>NODE_54_length_1117_cov_7.289167
TCCCCGGGGCTCCCGCCAGCTTCTCCGGGTTCGCTTGCGTTACCGCACTGGACGCCTCGC
GGCGCCTATCTCCGCCACTCCAGGTTCGGGGATCTGAACCCGACTCCCTTTCGATCGGCC
GGGGGCGACGTAGGCCATCGCCCCGCGCTTCCGAACGGCGTTCGCCCATCCCTTAGGACC
GACTGACCCATGTTCAACTGCTGTTCACATGGAACCCTTCTCCACTTCGGCCTTCAAAGT
TCTCGTTTGAATATTTGCTACTACCACCAAGATCTGCACCCGCGGCGGCTCCACCCGGGC
TCGCGCCCTAGGCTTCCGTGCGCACCGCGGCGGCCCTCCTACTCGTCGCGGCCTAGCCCT
CGCGGCTCCTGTTGCCGGCGACGGCCGGGTATGGGCCCGACGCTCCAGCGCCATCCATTT
TCAGGGCTAGTTGATTCGGCAGGTGAGTTGTTACACACTCCTTAGCGGATTCCAACTTCC
ATGGCCACCGTCCTGCTGTCTATATCAACCAACACCTTTTCTGGGGTCTGATGAGCGTCG
GCATCGGGCGCCTTAACCCGGCGTTCGGTTCATCCCGCAGCGCCAGTTCTGCTTACCAAA
AGTGGCCCACTAGGCGGCTCGCATTCCACGCCCGGCTCCAAGCCAGCGAGCCGGGCTTCT
TACCCATTTAAAGTTTGAGAATAGGTTGAGATCGTTTCGGCCCCAAGACCTCTAATCATT
CGCTTTACCAGATAAAACTGCGAGACTCTGAGCGCCAGCTATCCTGAGGGAAACTTCGGA
GGGAACCAGCTACTAGATGGTTCGATTAGTCTTTCGCCCCTATACCCAGGTCGGACGACC
GATTTGCACGTCAGGACCGCTACGGGCCTCCACCAGAGTTTCCTCTGGCTTCGCCCTGCC
CAGGCATAGTTCACCATCTTTCGGGTCCTATCGCGCGCGCTCATGCTCCACCTCCCCGAC
GCGGCGGGCGAGACGGGCCGGTGGTGCGCCCGGGAGCCCGCGGGGGGCCCGGGATCCCAC
CTCAGCCGGCGTGCGCCGGCCCTCACTTTCATTGCGCCTCGGGGTTTGCTCCACCCTCTG
ACTCGCGCGCGCGTTAGACTCCTTGGTCCGTGTTTCAAGACGGGTCGGGTGGGTAGCCGA
CATCGCCGCCGACCCCTTGCGCGCCGGCGTGGGCCGGTCCCCGCCCTGGGCGGCGCGACG
CGGTTGGGGCGCACTGAGGACAGTCCGCCCCGGTCGACAGTCGCgccgggggcgaggggg
c
>NODE_55_length_380_cov_10.663157
GAATGGGGGAGGGAAGGGGGGGACACAAGAAAAAAAAAGGCACGGGCGCCCAGTCAGTCT
TCACAACAAGGGTAAAGAGAAGAAAGAAAATAGTCACCTGGCATTCTCTGTTTCTCCAGC
TCATGCTGTGAGGGTTTTCTACGTGGGGACTCATTGGTGGTGGTAAGAGAGTTGCCTGTG
ACAATGTGCCAATCAGAATCCCCGAATGAGGCTGGCAATACATGATTGGTTGGTTGAATG
ATATCAACAGGCTGGTATCTAAAGACAAGAGAGAACCAAGAGTCATCCCAGCAGAAAACA
CACACACTCTTGCCCTCTATTAGAAAGTCAATGCACAACTGGCATATTTGTTACATATTT
TGGAGACACCATCATCGCTGGATACACTTTTTTATCTTATATTGCAGCACGAAATTGCCT
GTTTTGATGAAACTGTTGAATGTAACATAAATTGTTGCAAATCACACATTGTTGGAGGGA
GAATACATAACTCCGCTGAGGGTGCAGCAGACTTGGGACTGAGt
>NODE_56_length_650_cov_7.821538
CTATGACTATGTGTGAAAATACACCACCAGCAGGCAAACACACGTGAGTGATGATGTATG
CACAGGCACACATACAGATCATGCACAGGTGTGTGTGTGTGCGTGTTTGAGTGTGTCGGC
TTTACTCCTGCTCTGTTGGTATTAGAGGGAAGGATATTCAGAGTCTATATTGTATGTCAC
TTTGGCTTTAGCATAGTCAGTTTTCTCTGACCATAAATGTATGCCTATGCACGGTAATTG
TGTGGAAAATGCATGCAGCCTCCACCTAGCATAACCACCCCTGCTGCACTCCCCTGTGGA
TAACAAATGGCCCTTTTCTCTGGGAATTGAGGCTAAACGATGGTTTCACTTAGAGAGCAA
AGTGACTGTCCATCTTCATAACAGTGCTCTCCATCAAAGAGCAATGAATCCCATCCCATC
CCACTGGCTCTGATTAAACACAGGCAATGGATATCCCCTTTATGAAGGCCTGCAAAGCTG
GCCCTCATGTCAGCCTTGCACCTGCAACTATCAGCTTCTCCTTTAATAAAAAAACAGCCC
CACACATCTGGTTGGGGGAGCATTGCGCTGCTCCGGCAGGCCTATTCAGCCGAATCTGTT
TGAAAGTGACACACCTCCACTTGATTCAAATTACCTAAGGCATTTCTTATTGGTGGGGTC
ACATGGAAAGCCCACAGGTCACAAAGTTCACTGGCTGAGGGACTTTCACTTTTGGTTGTG
CTTTGAACTCTGCTTCTGGTCTTTTTTCATAATTTTTGTGTGATAATATCACGTTGAATC
AGAGCCCTttctca
>NODE_57_length_560_cov_11.376785
AATGACCACAGCTAAACTAACGCCTTACTGTACTAAACATTTCGGCACATGAACTTTTAA
GTACTGCAGTTTGCACTGGGTAGATGATAAAAAAGTTCTGTGTCACTGGTCCATGCCGGT
ATGCTCCCCAGTCCCTGTAATGATTTCTATTCATAAACATGCAGTGTGCTATCCTCCACC
TGGCAGCTGCCTCTGTGCATATGAGATTACTATTATGCATCTTCCAATCCCAAGGATAAA
CATCTCTTCACTTTTGAAGTTTGCAAGCATGAGGCATATTTTAGTGCCATATGACTTAAG
CATCCCTTCAGGTATCACTTGCAATCTTTTCTCATTCTATATACATTGTTCAACTTTAAT
GGGTATCTAATTTGTGTTATCAGCTTACAGGGCAGTAAGTAATAATTTGCATGGCTGCCC
TAAGCAAATATGCTTCCATAAGCATCCCCATAGTATAGACACTAGAATGGATTAACCTCC
ATATTGGCTATGCCCTGACGGTCAATGCTTTTTTAGAAATAAGTAGAACAGATAGTTTAG
TTTGGTAGCAATTGTTGTGAAAAAAAAAATGGATTTACTACAAACCTTTTAACATTCAGA
TGCTACTTTGGATAAAAGTCTCTCACACATAGCAATGGTGAAATGAAATCTGTGCATCTA
TGTTTCCAGCATTGTAGATGGTGGTTAAGGCCTCTTACtggaac
>NODE_58_length_761_cov_14.674113
AAAATTCAAGAAATACGAACGACACAGTGGCAGATTTGACCAAAGGGTCAGATTTGATGA
CTTTAACTGTAGATCTTTAAAATTTGTGTTATTGCTGAGACCTCCTATCACTGCCAGACT
CATAGAAATGAAATGAATGCCATTATTTCTGTGTTTAAAGCATAGGGGAAAGTGTATGCA
TAAGCACGTCAGGGCTGCATTTCAAAGAGGAAATCTTTAACATAAACATTAGCATTTTGT
GAAAACAACTGAGTAATTAGTTTAGGGCATAATAAGCTGGGGTAGGCACACAATGAAAGA
AAGCATTCTGGCTTTAAAATGAATAAAAATTGATTGTGTCCCAATAAAAAACGAATTGGC
AGAGTGTTAACTGGATTCCACATAAACGTCTGTAGCAGTCCCTGGCCGCTTTATTGTGTG
CTAATGCAATAGAGAACACTTAGCAATAAATGCTCCTCTCTGATGAGCTCACAGAGGCTT
TCCAAGATGGCCTGATGAAATTGTAAAAATTAGATTTGAGCTAGCTGCTAATGACTCCTA
AAACAAAGGAAAATCTCCAAATAGAATTAGCCTGCCCTCTTCTTCTCTAAATACATCATA
TGTAAATTACTGTCATTTGGAGAAATATGCTTGCCTGGAAGGTAAAGCCTTCATTAGAGA
TCTCAGTAGGTTTGGGACTCGAACAAGAACTCCTCCAGGACATTTAAAAAGTTTGAGAAC
TGAGAGACGGTAAAGATATTGTTCACTCATGGCAGCAAATCAGAGATATGACTAAGGAAT
TTATTTTTGATTATTTTAGTCAAACCAgatggatttcgttccaaagctgaaggcatagat
agctgctatgagaaacaaatactgtatgtgtaaaatttcattgctatcctccacatttgt
attta
>NODE_59_length_796_cov_12.114322
AGCTGGAAGGTGACTTGACGTCAAAGAGTCACTTCGGACCCGGCAGGTCGTTTATTAATG
GAAGAAAAGATTGATTTCCCGTCATTTATAACACCGCAGTTTAACTAGTGGTTGTCTCTG
GCTGCCCCGCACGTTACTTCCTAAAAACATTTTGATATGTGCATTCGCAGGTAGATCTTT
GATAGCTGTTTATTCAAAAGCAAACTTGAAAAGAGGCTATAACCTCGAGTCAGAAGCCTG
GACGGGCAGAGTAAGATTGAAATTGGTCCGACTCTCCCTCTCTCTCTTGAATTGAGGGTC
CATTGTAGTACGTCAAACAAAAGGTTTTTATCAGAGGCTCTTAATGTAACCCCCTCCCCT
CACTCTCTCGGCCACCAACTCGTTCTTCTCTTCCTCTCTTTTCTCATTCATTTATTCCAC
TGTGTGTGGAAATAGGCTGGGCAACAATTAATTTCAGAGTGAATTCAGGCAGGATCTATT
ACCCCCTCTCTGCCTCTATTGCTCTAATGGAAATCTATTTCACTTCTCTTTTGTGTCCAA
TATAATTTAATGCCCATTTTATTAATGGCCTGAAATAATTACGGAAGGCTTTTGTGATTC
TTGAGTATGTTTCATTTAATTGTGTAATAAATGTCTAATCAGAGCTCCCATCTGAAGCCA
TTATGGCATTAAAATTAACAATTACGCCACAAATGTCTTGGTGAATGCGTTGGGGTCTAT
AGAAATCGTTGCAGATAACAAGACACATATAAATCATTCATGAGAATTTTTTCAGAGAAA
AGCGGTGTGAGAGATAGGAGGATGGGAGGGAGAAAAAAGAAGTGGAGGAAGAAAAGAGGA
GAAGAAAGGGGCTGAGTTTTCTTTATTCCATTGAAAAACGGGGATGGCCAAAAGATAGGG
CATTTTAAAActgtgtcaccctctccagctcctttcttcc
>NODE_60_length_597_cov_14.728643
CAATGGACTCACAAGTGAAATAGCATCTTTTTTGATAGAGTGATAATGAAAATAATAACA
TCCCTGACAAAATATTCATAACAGTAATGATGAATGCCATCTTTCTCAGAAAGATACATC
AGAGGCGTCTTGGTTAAAAGAAAACAGTGGCCGGCGTCTCCCACACCCTCAAATTATCTG
CTGCTTTCACATTTCACTGATAGCATAGATGAGAGCTGAGAAAAATGGACACACAATTAT
GCTCACTTGTCGTATATTAATACTGCTTCTTGACATCTTCCATGGACCCTGAGCTGTCAT
CTCTTTGTCTGCTTTAATTGAAAATTAATGGTTAGTGCGTTGCCAAGGCAACAGCGGCAG
TGGTGGTGGGTAGTGAGCCACATTCAGACAGACACCAGTGGCATTGTTTGTCCTGTCTGA
CCTTGGAAGTCAGGGGAAAAAAAGAAAGAAGAAAGGCAAAGGAGGACAAAAAACACATTA
AAAAGAGAATGGAGAGGTAAGGGTTGAAATGTTGTCCATTGGAGCGAGGGAGAAAAATAA
AATAAAGTTATTGTGGCGTGGTTTTGCTCAGGTAGAGAGAAAGAAAACTGTGCTAGGGTG
ACTGAGGAGGGGACTGAAGATATGATGTCAAAATGCCAAATGGGGAGAATTATGTTTGAG
TAAGAAAGCAGAAAAAGGCCTGGTGATTCTTCTCTGGAGCGACAGGATTACCTTTGTGCT
GAtggagtcagagggcacttt
>NODE_68_length_774_cov_12.175711
TGGATTGAAAATTCAAACAGCAAAACAAATTGATCACTATATTTATTTTACCTATGAGCC
TCACCATTGGCAAAGTTTGTCAAGGAAATACACTAGTCTCCATGTGTTTGTTTGTGACAG
CCGAGACGTGAGTGGTGGAGACATAAATCAAGTCAGATTTATTTTTCCTCTCAACTTGGA
ACATAGTTCTCTTCCCTGTAGAATTCAGAACTGATCATTAACCTTTCCTTTAGTTCCTTC
CCTTGCCTGGTCACATTTCCTCTCTATTTGGTTCCTGGCCCCATATGCCACTTTCCTATT
TCCTGCCTGCAGACAGCAGGGAGTAGCTCTATTATCACCTTCCTAGAGCTGTCTTTGAAT
GTGAGAGGCAATTCCATTTCACTCAGCCATGGGGAGGGGTTGGAGGAGGAGGAGGGAAAA
AAAGCACACCATAGAGCACACAGAAATTGGTGTAGGTTTACTTCTTATAGTCGAATGTAC
GACTACTTTTGCTTTTTTGCTCCCCGATTTTAGGATTATAGAGTCCGCTGCCAATGTGCA
GGTTTTTGTGGCATAGTTTGAAATCAGAGCAAAGGTTAAGTGCAGTGTATCATGTCTGGT
TGTTGTGTGAACACTTTATCCTCAGCTCCATTTAGAAGTCACCTTTTGAAATATTAACAA
TCCTAAACCAGTTATATTACTCTACTGTGAAGCTGTGCTAAACATATCCAATATGTCTCT
AATGCTTTCCCTCTCCAGTGTGCTCACTACATTTTGCGACATTTTACTCGAAGCCTGTGT
TATTTTTgggcttccctaactcttattccagcttttatcagcgtctagttctttggaatg
gtagggctcttgacaatattgctcctggataaattaaacatgagttacgtagagtgataa
tctgtgggcctctctttt
>NODE_69_length_594_cov_20.979797
GAGCTTTCACTTCCTCTTTTTTCTCGTTTTTTCATTTTTTTTCTTTTTTATAGCAAAAAT
ATCATGCAGTCTTTAGTTCCAAAAACCCCTGGTGGGATCTCGTGTTTGTTTGTTTGTTTG
TTTGTTTGTTTGTCTGTTTCAGGAGGAAAAAGAAACTCAAAGCCTTGAAATTCTTCTCTC
ACAATTATTCTTAAACATTCAAGTCATCCTATTAATACTTTGTACAGCAGAAAGGTCCTT
CAGATTTCACACGTGTATATATAAATATAATATATAGAAATATGCATATACATATGTTCA
ACTTGTATATGTGTATACATATTTTGGAACTGTATCAAAGCCAATTTAATGTGCTCTCAA
AATATGGCCCATGATTCCTAGTGGGATGCACATCAATTCACATAGTACAACCAGTAGATT
AGGTTGAAAAATCCAAAGGTGATAGGGAAAATGACCCGGGACCACTTGTCAATGGTGCTA
ACATCTGACAGGTTTGGGATTTTCAACTTGAGCTTGGAGGAGCGTCGTCGTAGCCGACAG
TTGGCCCGGCTCCGCATGGCACTCCGATCCAGCGAGTGGTGGCTGAAGCCATCTCGGGGC
GCCATGGGCTTCCTGAATTGGACCCCGGAGCTGTCAAAGGACATGACCGAATTCCGAGAG
TCACTGACGCTGCTCCCCACGTCAGAAGGCATCACTTCGTTGTTCATCTCCAGCGTGGTG
AGGAGGATGTTTCCGTAa
>NODE_70_length_758_cov_12.810026
TTCATACTTTTAAATATTGCTGTGAACAGGAAAGGCCAAAAGGAGTGTCAGCTCCCAAAC
GATGACTCATGAAAAGCTTCGGCTTACATTTATGAGTTCCTTTTCCTGTGCCAGCGGCCT
GATGGACTTGCGGGTAAAAGAACACCAGTTGGAAGCTTGGCCTCTTGATATTTGGGGCTC
CTGTCGAAGCCAACTGCAGCAAGTTTTGTGCCTCCAGATTTGGGAGTTTTAAAATGAAGC
CGAGCAGCTGCAGTTTTCCCTTCAGTCTGGAAACGAGAGGCTTTGTGTCTCTTGTCACCC
TGTGTTAATTTGGGCCCTAATGTATTTTATAAACAAAGGGCTGCTCTCTAGCCTGACAGT
CGTGACACCTTGATTCCAGTGCAGGATGCATGCAGGACGGGGTTACACCATTAATAATCA
ACTGGCAGCCATCACACCATTTTAACCACGATCATTATGATAAAGGGCATACACTTAATT
ACAGGCCTGCTTAATTATAGCTCTGTTGAAGCTCGTTTGTTTGGTCAAATGCTAATTATA
CCACCACGCTCTTGGCAAGTCCTCATTTCAATCCACTTTTTGCCGGCTGAACAGTGTGGC
TTATTTTCATGCAAATTTGATATCTGGTGAATGTTTTGTCTCTCTTCTTTCCGCTTTTCT
GTGCCTTGTGTGAGTGTGTCTTTGTTTCGGAGGTGAACATCTCTCAGACAAGACGGAATC
GGGAATAATCAAGAGTAATTAAACTGGAAGAGGGCTGGGAAAGGGCTGGGTTGGAGGAGA
GAGTGGAGGTGCTCAAATACAGCAGAGAATAAAAAAGCCTTTCATCTTCTCTCCGTAGAC
GGAAGGAGGGGAGGTGCTGGGGTGGCTGGGGATGTTGATAGCTTTGCTGTtttataatcc
ca
>NODE_71_length_375_cov_9.242666
CAACTTCCTCTCAAACTGTCCAAAAGCCATTCTGTGTGACTTCATAGGTCACCCCTCTCT
GGTGCAGTCACTGGTTTCCCCCTCCATCCTCCCTCCCTCGCCTCACCCCTCACAGCCTCC
CCCCTCTTTAATACTTTCTCTATGGAGTAAGTCGGGGGGACAGGCGGTCACGCAGTAGCT
GGCTTCATGATTAATGGTGTTTATTCTTGACAGAAGGCTCCTTTATTTATCTGCATTGCA
GTTTCACTGATACTATCAGTCACCTGAATGAAAAATATTCAGTCATACCAATTTTGCAGT
ATAATTGAGTAGAGTCACTTCCTTTCAGTCCCCCCACCCCTCCCCTTGCTCTCCTCTCCC
TCTCTATCTGGCAGCCTTATCATCGCCACAGTAATTTTCGCGCTGCGTTGTTTGATATGG
AGAGGCTGGCTTTAGCCGTATTTGACATAAAGCCTCTTCAATTTTCACAGGAGAAAAAAA
GAGGAGAAAAAAAAAGGGAAGAAAGAAAGTTGTGcgcca
>NODE_72_length_668_cov_10.468563
ATTTAGTTTCAGTATGTCTTCAATATATTTCTGAACCCTGCCTATTTTGTAAAATGTTGT
ACTGTTGCATTCTAAGTTACGCTAGAAGTGCTCAATTATATTAACCTCAGCCAAGAGATG
AGTCAAATTCTGTGTTTACTATATTTTGATTTGTGAAACTGTTTCTGTTTTAGTTGTTTT
GAATGCGTGCGCTGTCAACACTTTCACTTTCTGTGTATAGCTGGTGTCAAATCTCGCTCT
CCTTTCTCCCCCAGTCTCAGGGCTCACCATACTCAATGAGCGGACAGCGCAATGTCAGAG
CGCTCTGGGCAAACTGCAAAGGGGAAGGAAGGCAAAACCAAGTATGCGTCTCTCAACCTG
TTTGATACATACAAAGGAAAGAGCCTTGAAACACAAAAGCCTGTTGGTGAGTATACTGGT
CCTGTCATCCCCAAGCTTCAGCTCACACACAAGCTTTTAAATTGTGTTGTATGTGTACTT
GCAATGACAGTAAAGGCATTATATTTGGTTTGGTTTGATTTTGCAGCATAGGTTCCTTCA
AATTTTGCCAGATGTTGTTGTTTTGCCATTAAAGATGTACAGCTTGTTTTGTAATTAATC
AGATGTAGCATAAAGAAGCAGACATGCTTAACCACAGTCCGATTTGGTTTTGTGATTAAA
ATTACTGTGTTGTATCCTGCCACCAATTGCTGCGACTTTGATGCATTATCCTAATGTCTC
TCTAAAAGCTTTCTTGCTGATTTCCAATACAGGAAGTGTATGTATCTCAGACGCCTGCCA
GACAGTTTTTGCTGATACTGTTATTATTCAGA
>NODE_73_length_544_cov_12.001839
TACACTGATAGCACAGACACCATGTTGACACAACATCTACTGCCCAGCTGAGTGCCACAT
AATCCCCTGTAGGAGGTGGATGTATACCTAGGATCCCTTGCAATGAGGTGTAGTTAACCA
GCCAGACTCGTGTGCAACGCCACACACGAGCATCAATTTCCCCTCCCCCCACCTTGGTGC
TGGTGGACTATCAGCGAGGGTCCGACAGTGTTGTTCCTAATTACCTATTTCTCCACTCCT
GATCCTGCGGCTGGCATAATTAGTTACCTGGGGCTGCAATCCAATTTGAAGTGATGACAA
GAAAGTGATCCATGAAAAAGTAATAAGTTAAATCCAATTTCAGCCTGCCTCTAATTAAAT
GCACATGGAACTAATGAGTCAAACCCTACCATTTCACTGATAATGGTAATTAGCGGGGTG
GGAGTTGCCGGCTCTCGTCGTTGTGCCACTGTAGGTGTGAAGCGCAAAAGGTAAAAGCGG
CATGGATTCTTTTAATTACATGTGTCATTCTGTCAATGTAATTTACTGGCTTTTTGACCA
GTCAAGTATGTTTAGCTGCTTTCCAGCCTGCATAGCAGCTGTTTGTATATCTAGTATGAT
TAAAGGGCCTCTAGGCTGCTGAGTATACAGCGCAGGCATCTTCATCCAGAGGCAATGGTG
GGCGGTGCTGGGGTGAGGGGGTTtgggg
>NODE_74_length_363_cov_11.961432
TTTCAAGAAAATACACATCTTAGACGTGACACCACTTTAACAGATTCTTCCCTTGCAGAT
GTGCCCTCTCACTTGGTGAGCAGTGTAGCTGATCTGTGTTCATATGAGTTATTTTGATAA
TTTGCTTGATGCAGACACAACACTGACTTACTCCATCTTATAACTGAAGCTGCTGAAAGG
GTTTAGTGTGTCAGTCTCCATTCATCAAGCAGCCAACAGTTCAACATTCTCTGGGCCCTT
TTATCACTCCCAACACAATGTTTTGCAGCTGCACGTCAGGGTTCAAGAACCAACGTTGTG
ATGAGCTGGCCAACCCCTGCGATTACTTCTGTCAGAATGAGGGGATGTGCACATTAACAG
CTCTTAACAAACCACGCTGCAAGTAGGTCCCTCTCACCTCTCCAGCTGTATTCAGAGCCC
ACTCACTCCCTTTGTACACACCTCCACCCCAACTCCATCCGGCTTCATTTCAGCCTCAGT
CCAGTGTATGGGCTCTTTGTCACAGTG
>NODE_75_length_502_cov_15.376494
AAGTGAGACAAGCGCCGCGTGTGAGCTAAGGAGTCAGATGGCACAAGAAAGAGGACGTCC
GTAAAGTGAGCATTCTCTTTTTCAACTAAATACATCTTCAAAAGGAAAAACCCCACAATG
TCTTGCTGAAGCCACCTGCACACAGAGGGCAGGCTGCCACTGTTTCAATGGGCGCTGCAT
GCACACCCCAGCGGGCTTCCAGATAGCGGCTAAAGAGCTTATTTCCCAAATCTCTTTATC
CTTTCTAGAACTGTGAGACGTTGACAGAAAGTCAGTTAACTCTAGCCAGTGGCAGCTGCA
TGGGTTTTGCATAATTAATTATTTATACGGAGCCAGACATAGTAATTACCATCCAGATGA
ATATGATATTCTAATCAGGCAGGCTTTAATTTTAATTGCCCTCCAGCATCTAACTGTCAG
TGCTGGCCTGGCTTGATAAAGTGGAGAGTCTCTAAACACCATTAGACATCTGCTCTGAGA
GCATTGCCTCCACTACCCACCAGCCCCACCATCCGCCATAAAAATCAATACAGGACCTGG
GTGTGTGCGTGTGATCTTGCTCATTTTTCTATGGAAAGCCATTTTTCGTCAATGACAAAA
CCAGAGCAGGGCTTCAAGCTATGGAGTCGTCGCCCCCCCCCCCCCC
>NODE_76_length_464_cov_9.196120
TATTCTCTTTTTTTCTCCGTATCACACTCATCCACCCACTGATCCACACACAGAGACAGA
GCAAGCAGTATTGATTTTGCTGTCTCCAGGCTGTTGAGAGTGTGTATACTTGTGTGAGTG
TGTGTGTATAAAAGGGATTAAGGCCTCGCTCAGCTAAGATACCATCAGCCATCAACCCTG
CTAGTCCGCTTCGGGCTTTCCCGGCTGCCGCATTGTCTATTCTGCTCCGCTATGTGAAAA
ATGTTGAATATCAACAATGGCTTTCAGTGGTGTATTGTTGAGTTTTTGTATGAACTAATC
TTGCCTCAGTGAAAGAGACCTAGGGCTTGGACAAAACGTCTAGAGCCACAGCATTCCTAG
CTGGCTCTCCCCTTGAACACTGAGCAGAAGGCTGGGGCTAAGGGAGGCAGAGTAGAGGGA
AAGGCAGGCTGGAGGAGAGGCAGGGAGAGGGAAGAGCTGAGGCCGGGGTAGGAGCTCCAA
GGCTGTGGGTTAGGAGGATGACAAGCCAGGGGGTGATTTGGGAGGGAGAAAGTCTgaagg
tgggagggcggggtggaaaggtgagggaaaggtgaggaagatggaggctgagcagaggcc
gcgaggaa
>NODE_77_length_605_cov_7.246281
AACAACACAGAGGAAAGAAGCGAAACACAATCCAGACATTGTTTACCCTGTTTCTGATGT
AAAGGCCACTTACTGTCGTGTCCAATGCCTAACCCTTAATTTGCTGCTCCAGCCTTTGAA
GTGTGTGCATATTTCTGTTTCCTGACACTACCTTTCCTCTCTCTCCCTCTCTTTCTCTCT
CGCTCTCTCTCCTCCGAGCCCCAGCAGTTGATATTGCAACTGGATAGGCCATGTTTCCAT
GTAGGGGCTCTTTTTAGGCCTGCTCTGATGATAGAAAACACAAGTGGGGAAGGGGAAACG
GAGTGCTGGGCGCACAGATCCACAGAGAGGCCCCGGCCCCAGCCCTGGCCCAGACAACGC
TGCAGGGGATTAGAGCACACCCTGGCAGCAGAATGGTTTCACTTAAGAATTTCAGTAATC
ACTTTTAGGAGTGTAATATATAGCTGACCTTCGGCAGCGCCACACGACCCCCCGCTCCCC
CAGCCATTTGATCAAAGGAAGCGGCAGTGGCTGTGCAAACAGGCGCTATCAGTGGACTCC
AATGGATTTACTGCCTGCTTCTTCTCTCTTGTCTCCCCTGAGTCGTGTGCTGATACATAC
TGAAACCCAGTTTCATCTTACAGAACCTATTTTTCTCCCAGTACTAATTTACGGGCCAGA
TCATGACTTGAGGGAACTTAAAGGAGGCGGAGGAGGACGAGGGAATGGAGAGAGGGAGGG
AGAGGgaggctcaggaggcctcagggaag
>NODE_78_length_717_cov_16.304045
CCACCCCCGTCCAGCCACAAACCTTTCTGCCTCAGATAATGCCAGGCAGCAAGCGCGGCT
GACACTTTTAATGTATAATTAAGTAGAAAAAGTCAGCACTGGCTATGCAAATTTTTTAAA
ATGATAAATGACGCTGTACAGCAGCAGGGATTGATTTGGTGTAAATGAAACTAATTAAGG
AAATGTCAAACATAATTAATAAAACAGGTTTAAGCTGCAAAACATTGTCAATTGAATGAA
TGAGGAGGCATTGGCTCCCATTGTTCAGGCTTTATTTAGGTCTTGTGTTTAGCTTGTTCC
CTGCTCCAGAATGCTCTCTCCCCTCCTCACTCCCTCCACCACCAATTCCCTGAGAGGGGG
AAAATAAATTTGCTTGTCTCTCCGCTGACTGTAGAAATTAATTGCTGAAATCTTGTCCCA
TCCAAGTGTTACATTCACACGCAGGACATTAACATAACTAATTTGAAAGAGCTCAAATGA
CTGCATAATGGAGCTCCGTCACCATGCATGACAGTCGCTGGTCATACCAAATTAGCTTGG
TTTTATAATTGAAAAATTTCCCCCCCTTTCTTATTTTTACACCATTTCCCTCCTCTTTTT
TTCATATACTTTTTCTCGTCTTCCTTGCTCCTCTTCCTTCCATGGTATCGTTCTTTTTTG
CTCTGTTTTCTTGATAAGAACAAAGGTTTTATAATTTACAAAAAGAGTGCTTGACCTATA
ATTAGAGAAGAGGAGTGAGGGGAGAGGAGGGGGAGTGCCAAGTGGTGGCGGCAGAGTCAG
ATCCTTAGTCCTGGTAATGATGCTGGAGACCTTGTGGCCCCCAGGGAGGCAGAAGAATAA
Tgggatgggctatttttatgg
>NODE_79_length_525_cov_10.611428
CTTTTAAGACATTTTTTAAATTGGGTAAGGGCCATTAAGAGAAAAAGCACCAATCAGCTT
TTACAGTCATTCGTCTTTATCAAGCGCAAGGGAGCTCAAACAAAAACCTACTCAGGTTGT
AAATGGTCGAAATGTCAATTAGAAAAAAAAATCATCATTAGGTTTATTACTCAAATTAAC
AGTTGCTCTCAACCATTTAAATCATTGTTGGTGTTCGCCGTTAAAAGGGAGCAGTTTTTT
TTTTCTTTTCTTTCAGTCTTAGTAGTCAGACACATCTCCCTTTGGACTCTGACGGAGTGA
TTTTGGAGGTATTATATTCATGAGGGGTTCCAGTAATTGGATTAAATTGGTTCCAGAATG
TAGCAATTTATATTATAATATCCCATTACTTCTAATACTGTTCTTAATTAATTAGCCTGA
TTTTTTTTGGTCCATGTTCCTGATAAGTTAAGTTGGCTCAGGAGGAGGTCCGTCCCATGG
TGACGTCTCGCCGCGCTACATCAGTCACACACACCTGGACACAGCACACAAGGTGAGGGA
AAATCTCGCTGAGAAAATGACCTTCATCTTTATTGGAACTGAGGATGAGAACGAGGATTT
GGATGCAGATTTTGACACATACACACAGCTAGGAAGAGAAAGTGTGAACTGATttatatc
atagaaaac
>NODE_80_length_299_cov_8.478261
TCACTTCCTCTTCCCTGTAAATATAATCAATTATTTGACAACAACCCTAACAGCATAAGT
AAATAATTTCCTACAACCACGCCCATTCCACTGTCTTGGAATGAGGTAAAAGTGGCTGAA
TTTTGTAGACCAAAATTTAACAGCATCAGAATTTCAACACTGCACACTGATCTTGAAACT
TGACATATTCGGTGTGTCAACCAGTGGAGGAGAGGATATAAGGAAGGGAAACAAATTAAG
ATGACTCAAATGCAGCCATGCATTGTCTAGTTTTACCTGACAGTAAGAAAAAAAAGAGGA
GGAGGACAGGTGTTTTCTAAGTGTGTTGCTTTTTAATTACAGAAATAATGGACGATTCCC
ATTTCAACTCATCATACTTTTGGTCTCCCGTCCCCACTGTACAAGGACAGGTAGAGACAA
TCTTATTGTTGGAATTGTCTTGA
>NODE_81_length_145_cov_27.903448
AGGAGGACAGGTGTTTTCTAAGTGTGTTGCTTTTTAATTACAGAAATAATGGACGATTCC
CATTTCAACTCATCATACTTTTGGTCTCCCGTCCCCACTGTACAAGGACAGGTAGAGACA
ATCTTATTGTTGGAATTGTCTTGAAATACACATGGTATAGTGGTATGTACTATGGCAAAA
GATACCCGAAATCAATTCTCACTTTGACTGTTTATCGAAATATTTTAAAGATTACATAAT
ACCAGACAGTGATTTGACCCTGAAAATGTTGTTAATAACACCACCAAAT
>NODE_82_length_699_cov_24.884121
TTAATTTATCACGCCTTGGAGGAAATGATTAACTACATCAGGGCCTTAGTTTTAAACTGC
TGTTTAATTAATGTTCTATGAATATACTGTATGAGTAATCCACTTGCCAACTCACTATGT
GACAATAAAACAAACAGACCCACAAAACCCAATTATGTTCTATATTCAAAGTAAATACTC
ATAGAAAAATGAGAAATTTATCTTCCTTGTTCATATGTGGCAATAGAGAATGAGTAGGAA
AAATAATAATGCAAAACATTTCCACTTAAAAGGTGCAGTACAAGAGAGAGCATGCATGAT
GAAATTAAGTTTAGTTAACAAAATAAAGTAAAGAAACATAACTATTGTATTACCAGTTTG
TGCCATAAATTTAGCAGATTCAGCTTGCTCCTGCAGGGCCTTTGTGTCATGAACTGATCT
TGGCCGCTGACTTTTTACTGTATGCTCTCCGATCATTCCATATTCTATGGGACAAAATAG
AGGTTCATATGAAAGCTAGGCTTAAACAAGATCTTCTGAGAACAAAAGCTTATTACATAC
TGTTTTCAGGATGTTTGAAGCAACTGCAGTACATGGCTAGAAACAAAGACCACACAAGTT
TGTATTTAATTTGTCCTTTTTTTTCCTCTATGGCATAGAACAATGCAACGAATTTATAAG
GGTGAGTTGGAAGTATTAATTGAGCTTGAAAGCACAGCGTAGACACATAGCAAACATGCA
GATAAACTCACATTGTTGTGTTTGTTTTTGTTCTTTTATGACTCTAACACTTCATCAGAC
CAGCTCCCTCCCTCCCACCCTCCTGCACACCCCGAAAAGAAAAACAAAAATAAATGAAAg
taa
>NODE_83_length_665_cov_13.783459
GGTTATTTACCCAGAGCTAATGAGGCAGAAAACGGCATTAACTTAATTCTCCTCTCATTC
CACGTCTCTCCTTTCATTTCTCCTCCTTCCTCTCCTTCTTTCACTATCAAGGAAACGGTA
CTTAAGCGACTTTGTTCTTGGCTGTGATTTGAAAGTGAACACTGGTGTTCTGTGAAAGGT
GGCAAATACGCGAAGAGCACGTCTAGAATTTTCATAAAAGATCTGCTCAAAGGCCTCTTG
TCAGCTAAAACGACCCATTAAAGAAGTGGGGAGCAGGGGAAATGCATTTTCCAAATTGAA
CGGTGGGATTTACAGTCGGTTTAACGCCACTGACCCCTAACACGCTAATGTTTGGTTCGT
GTCATCAGCCGTCCCTCCCCATCTTTTATCACCTCCATTGTCGAGCTATCTATTTAATTG
AAAGAAGTTAATTGAATGAAAATGATCAACTAAGCTTGTATTAATATTGCTAATGGAACT
TTCTTCTTGGCCATGTTTGGAGAACGATGTCACGCTGGAGTTTGGGAAAGGCCCATTAAG
GTTTGCACTTAACCCGATGGGCTAATTAAGGAATGCTTATTCATTCCCAGAGTCAGGGGG
TAGGTCTGCTCCAAACCCATCGCCACGGGCCTTTTACAGCATTTTGCACTTGCCATTATT
GCGGACTCTAGTTGCCTAACGGTGATTGGCCAAGATTGATTGTAGCTCTATGAAAATAAC
GTGCTTTAGAAAAGAACATTTCGATTGAATAAtctagctgcagtattatatggaaattga
ctggctgtgactgttatggtggacacatc
>NODE_84_length_6199_cov_6.042910
CAACTTTAACCCTGGAGCTGTGCCTGAAGAAAAGGGCCACTTTGATAGAGTGAATCATGA
GGGTTAAAGTCCCTCCAACTCCTTAGAAAGAAGGGACTCGAACCCTACCTGAAGAGATCA
AAACTCTTAGTGCTTCCACTACACCACTTCCTAGTAAAATCAGCTAATAAAGCTTTTGGG
CCCATACCCCAAACATGTTGGTTAAAATCCTTCTTTTACTAATGAATCCCTACATCTTAA
CCATTCTGCTATTCGGTTTAGGCCTAGGAACCGTAACCACCTTTGCAAGTTCCCACTGAC
TTCTTGCCTGAATAGGCCTTGAAATCAACACCCTAGCTATTATTCCACTAATAGCCCAAC
ATCACCACCCACGAGCAGTTGAAGCTACCACTAAATATTTCCTCACTCAAGCAGCTGCCG
CTGCCATACTATTGTTTGCCAGCACTACAAATGCCTGACTTACCGGACAATGAGATATTC
AACAAATAACCCACCCTCTGCCCATCACAATAATCACCTTGGCCCTCGCCCTAAAAATTG
GTTTAGCCCCAGTCCACGCATGACTCCCAGAAGTCCTCCAAGGACTAGACTTAACAACAG
GCCTTATTTTGTCAACCTGACAAAAACTCGCCCCCTTCTCCCTCCTCCTCCAAATCCAAC
CCTCAAACCCAACAATACTAATCTTATTAGGGCTGGCCTCAACCCTCGTCGGCGGCTGAG
GAGGCTTAAACCAAACCCAACTACGAAAAATCCTCGCCTACTCTTCAATTGCTCACCTAG
GATGAATAATTTTAATTATCCAATTTTCACCCTCCCTTACACTACTGACCCTAATTACGT
ACTTCATCATAACCTTCTCCGCATTCCTCATCTTTAAACTAAATAAATCAACTAACATCA
ACTCATTAGCTTCTTCCTGAACAAAAATACCAGCAATTACATCCCTAACCCCTCTTGTTC
TTCTTTCCCTAGGAGGCCTCCCCCCACTTTCCGGCTTCATACCAAAATGACTAATCCTCC
AAGAATTAACTAAACAAGACCTCTCCCTAACAGCCACCGTAGCAGCCCTTTCCGCCCTTC
TAAGCTTATATTTTTACCTCCGACTCTGCTACGCTATAACTCTAACAATATCCCCCAACA
ACCTGGCCGGCACTACTCCATGACGTCTCCCATCCTCTCAACTAACCCTCCCCCTAGCTA
TTTCAACCTCTGCAACAATTTGTCTTCTACCACTTGCTCCGGCCGCAATAGCACTGGTAA
CCCCTTAAAGGGGCTTAGGATAGTATTTAGACCAAGGGCCTTCAAAGCCCTAAGCGAGAG
TGAAAATCTCCCAGCCCCTGATAAGACTTGCAGGACACTAACCCACATCTTCTGCATGCA
AAACAGACACTTTAATTAAGCTAAAGCCTTTCCTAGACAGGCAGGCCTCGATCCTACAAA
CTCTTAGTTAACAGCTAAGCGCCCAAACCAGCGAGCATCCGTCTACCTTTCCCCCGCCCG
CCATAAAAAGGCGGGGGAAAGCCCCGGCAGGTAACTAGCCTGCTTCTTCAGATTTGCAAT
CTGATATGTAAAACACCTCAAGGCTTGGCAGGAAGAGGACTCAAACCTCTGTCTATGGGG
CTACAAGCCACCGCTTAAAAACTCAGCCATCCTACCTGTGGCAATCACACGTTGATTTTT
CTCGACTAATCACAAAGACATTGGCACCCTTTATCTAGTATTTGGTGCCTGGGCTGGAAT
AGTAGGCACAGCTCTGAGCCTGCTTATTCGAGCAGAACTCAGTCAACCAGGCGCTCTCCT
CGGAGACGACCAAATTTATAATGTAATTGTTACGGCACACGCCTTTGTAATAATTTTCTT
TATAGTAATGCCAATCATGATTGGAGGATTTGGAAATTGACTAATTCCCCTTATGATTGG
TGCTCCTGACATGGCATTCCCCCGAATAAACAACATGAGCTTCTGACTTCTCCCTCCCTC
ATTCCTCCTTCTACTTGCCTCTTCTGGCGTTGAAGCCGGTGCTGGAACAGGTTGAACCGT
TTACCCACCACTGTCTGGAAACCTAGCCCACGCAGGGGCTTCTGTAGACTTAACCATTTT
TTCCCTTCATCTGGCAGGTATTTCATCAATCTTAGGAGCTATTAACTTTATTACTACAAT
TATTAATATGAAACCTCCCGCTATTTCCCAGTATCAAACCCCTCTCTTCGTATGAGCAGT
CCTAATCACCGCCGTTCTACTGCTTCTGTCTCTTCCTGTCTTAGCCGCAGGAATTACAAT
ACTTCTAACCGACCGAAATTTAAACACAACATTCTTTGACCCCGCTGGAGGTGGAGACCC
TATTCTTTATCAACACTTATTCTGGTTCTTTGGCCACCCAGAAGTCTATATTCTTATTCT
CCCTGGATTCGGAATAATTTCCCACATTGTTGCTTACTATGCCGGTAAAAAAGAACCCTT
CGGCTATATGGGCATGGTCTGAGCAATAATGGCCATTGGCCTATTAGGCTTTATCGTCTG
AGCCCATCATATGTTTACAGTTGGAATGGATGTTGACACTCGTGCCTACTTCACATCCGC
CACTATGATTATTGCCATCCCCACCGGTGTAAAAGTTTTCAGTTGACTAGCAACCCTGCA
TGGAGGAGCAGTTAAATGAGAAACCCCTCTACTATGGGCTCTCGGATTTATTTTCCTATT
TACAGTTGGAGGCCTAACAGGAATTGTTCTTGCTAATTCTTCCCTAGACATTGTCCTCCA
TGATACTTACTACGTAGTAGCCCACTTCCACTACGTCCTATCAATAGGAGCTGTCTTTGC
AATTGTTGCTGCTTTCGTCCACTGATTTCCCCTATTTTCAGGTTATACTCTTCACGAAAC
ATGAACAAAAATCCACTTTGGGGTAATATTTGTAGGAGTAAATCTTACCTTCTTCCCCCA
ACACTTCCTCGGCTTAGCCGGCATGCCTCGACGATACTCTGACTACCCAGATGCCTACAC
GCTCTGAAATACGGTGTCCTCTATTGGTTCATTAGTATCCCTGGTAGCAGTAATTATATT
CCTATTTATTATCTGAGAAGCCTTCGCAGCCAAACGTGAAGTACTCTGAGTAGAACTAAC
CTCAACTAACGTTGAGTGACTTCACGGCTGCCCTCCACCCTATCACACCTTTGAAGAACC
TGCATTCGTTCAAATCCAACAAACTTGACAAGAACACAAGACTCACACAGCCATTCCTGC
CTAACACCATAACGAGAAAGGGAGGAGTCGAACCCCCATAAATTGGTTTCAAGCCAGTCA
CATAACCGCTCTGTCACTTTCTTCATAAGACACTAGTTAAACTGTCTATAACACTGCCTT
GTCAAGGCAGAATTGTGGGTTAAAACCCCGCGTGTCTTGCACTAATGGCCCATCCCTCCC
AACTAGGATTTCAAGACGCAGCTTCCCCTGTAATAGAAGAACTTCTTCACTTCCACGACC
ACGCCCTAATAATTGTATTTCTTATTAGTACCCTAGTTCTTTACATTATTGTTGCTATGG
TAACTACTAAACTAACTAACAAATTTATTCTAGACTCACAAGAAATCGAAATTATCTGGA
CAATTCTTCCTGCTCTCATCCTTACACTAATTGCCCTTCCCTCACTTCGCATCCTTTATC
TAATAGATGAAATTAATGACCCACACCTCACAATTAAAGCCATGGGTCACCAATGATACT
GAAGCTATGAATACACAGATTACGAAGACCTAGGATTCGACTCCTACATAATTCCTACGC
AAGACTTAACCAGCGGGCAGTTCCGACTCCTAGATGCAGACCACCGAATAGTAGTCCCAG
TTGAATCCCCAATTCGTATACTAATTTCCGCTGAAGACGTGCTGCATTCTTGGGCAGTAC
CCTCTCTTGGTGTAAAAATAGACGCAGTCCCTGGCCGACTAAACCAAGCAGCCTTTATTG
CATCTCGCCCTGGTGTGTTTTATGGACAATGTTCCGAAATCTGCGGAGCTAACCACAGCT
TCATGCCTATCGTTGTAGAAGCCGTCCCTCTTGAACAATTCGAAACCTGATCCTCTCTAA
TACTTGAAGACGCTTCGCTAAGAAGCTAAATAGGGTCTAGCGTTAGCCTTTTAAGCTAAA
GATTGGTGGCCCCCACCCACCCCTAGCGAGTATGCCACAACTTAATCCCGCACCCTGGTT
TGCCATCCTAGTGTTCTCGTGGTTAGTCTTCCTGACCGTAATTCCTCCAAAAGTCTTAGC
ACATACTTTCCCCAATGAACCTACCCCTCAAAGCACAGAAAAGCCCCAAACAGAATCCTG
AAACTGACCATGACACTAAGCTTCTTTGATCAATTTATGAGCCCCACATATCTGGGAATC
CCCCTAATAGCTTTAGCCCTAGTTCTTCCATGAATCCTCTTCCCTAAACCTACCTCTCGA
TGATTAAACAATCGAGTACTAAACCTCCAAGGCTGATTTATTAACCGCTTCACTCAACAA
ATCTTTCAACCCCTAAGCCTAGGAGGCCACAAATGAGCTGCCCTACTTGCCTCCCTTATA
CTCTTCTTAATTACTCTAAATATGCTAGGCCTCCTTCCCTATACTTTCACCCCAACAACC
CAGCTTTCTCTTAACATGGCATTTGCAGTCCCCCTCTGATTAGCAACCGTTATTATTGGT
ATACGAAACCAGCCAAATCATGCCCTAGCTCACCTCCTTCCTGAAGGCACCCCTACTCTA
CTAATCCCTATCCTTATTATTATCGAAACTATTAGCCTTTTTATTCGACCCTTAGCCCTA
GGAGTCCGACTGACAGCAAATCTCACAGCAGGCCACCTCCTAATTCAACTAATCGCCACC
GCTGCCTTCGTCCTATTGCCTTTAATACCTACAGTTGCTATCTTAACATCTGCACTTCTA
CTAATACTAACACTACTTGAAGTCGCCGTCGCTATAATCCAAGCTTATGTATTTGTCCTT
CTCTTAAGCCTCTACCTACAAGAAAACGTCTAATGGCCCATCAAGCACACGCATATCACA
TAGTAGACCCCAGCCCCTGGCCTTTAACAGGCGCAGTCGCCGCCCTATTAATAACATCAG
GTTTAGCAATCTGAATACATTTTCATACAACAACACTAATAGCCCTAGGCACAGTCCTTC
TTCTTTTAACAATATACCAATGATGACGAGATATCGTCCGAGAAGGCACATACCAAGGCC
ACCACACACCCCCTGTCCAAAAAGGGCTCCGCTACGGGATAATTCTTTTTATTACCTCCG
AAGTATTCTTCTTCTTAGGCTTTTTCTGAGCCTTTTACCACTCAAGCCTCGCCCCAACCC
CAGAACTAGGGGGATGCTGACCTCCTACAGGAATTACAACCTTAGACCCATTTGAAGTCC
CCTTGCTCAACACAGCCGTTCTACTTGCTTCAGGGGTCACAGTTACTTGAGCCCACCATA
GCATTATGGAAGGCCACCGAAAACAGGCCATCCAATCCCTTGCCTTAACAATTTTACTTG
GCTTCTACTTTACCTTTCTTCAAGCCATAGAATACTACGAAGCTCCTTTCACAATTGCGG
ACGGAGTTTACGGCTCCACTTTCTTTGTAGCCACAGGCTTTCATGGCCTCCACGTAATTA
TTGGATCCACATTCCTTGCTGTCTGCCTATTACGACAGATCCAATACCACTTTACATCCG
AACACCACTTCGGCTTTGAAGCTGCCGCTTGATATTGACATTTCGTCGACGTAGTTTGAC
TATTCCTCTATATCTCCATCTACTGATGAGGCTCATAATCTTTCTAGTATTAAAGCTAGT
ACATGTGACTTCCAATCACCTAGTCTTGGTTAAAATCCAAGGAAAGATAATGAACCTAGT
TACAACTGTAATTACAATTGCCATCACACTTTCCACTATTCTGGCCATTATTTCCTTCTG
ACTCCCTCAAATGAGCCCCGACCACGAAAAGCTTTCACCCTATGAATGTGGCTTCGACCC
CTTAGGATCAGCTCGCTTACCATTTTCCATACGATTTTTCTTAGTTGCCATCCTATTCCT
CCTATTTGACCTAGAAATTGCCCTCCTCCTCCCCCTCCCTTGAGGAGATCAACTATCTTC
ACCCCTCCTAACATTTGCCTGAGCATTTGCCGTCCTTATTCTTCTTACCCTCGGCCTAAT
TTATGAATGACTCCAAGGAGGCCTAGAATGAGCCGAATAGGCAGTTAGTTTAAGAAAAAC
CTTTGATTTCGGCTCAAAAACTTATGGTTAAAGTCCATAATTGCCTAATGACCCCCACCC
ACTTTGCCTTCTCATCAGCCTTCATCCTAGGCCTAGCAGGCCT
>NODE_85_length_638_cov_15.184953
AGAAATTCGTATTTATTGTTTCAATTTAAACTAGACAAGGATGCTCTGTGCAAATAGTGA
AGAACCAAGGTGATAATCTATAGTGTCAAAGGAAATCAGGTAAGTTACCTTGAAGACATC
ACATAAATGCCACTGAAAGGAAAGAGCGCTAGACATCCCCACGGGTCTCCGCAAGACAAA
GCCCGGCGAAAATGAACTTGTTTGAAGTCATTAAAAACGGGGAGAAAGAGGATGAGATGC
GGGCAATGTCACATCTCAATATTCCGACTTTGTTCCATTGCGCAGGCTCGTTTTGGAGAA
GTGAGATTTAGCGAACAGGAGACGGATTTAGAGAGAAAATCCCTCACATTTATCTACATT
ACACAGACATTTTCAACAGGAAACAGCTGGGGCAGCATTTGCCTCCTACTCGTCCTAAGT
TATTCATTAAGGATTTTGGGCACATATTCAAATAACGTCATTTCTCTTTTTTCTCAGAAC
GGGATTGAATTTTGATCTCTCTAAGACTTGGTTAGTAGTTCAGATCAAGATAGAAAAAGC
GGTGCTGCCCCACCAGCAGCAGCTCTCACTCACACAGCACACTGTTTTATGTCCCGAAAG
CCCGTGAAGGAGAAGTTAAAGACGAGCTGGAGGTTGTGATATGACTCCTGGTTGTTGTGC
GTAATTTGGCACCGCGCAGTTCAGCAGTCTCTCCAGCGTCCGAGCTGATTAACGCTAAAA
TAAATAATTAAAAACACTTTTCCACTTACTTAGCACAGTGCTTCTGACTtggatggccaa
ta
>NODE_86_length_439_cov_10.810934
AGCAGTCACAGAAAATAAAACCATTCAACTTTTTGAGTAAAGGCGACAATGGACAAACCG
TTAATGACAAAAACGCCACAGCAGAACTCAACAAAAGAGCCAGAGAATGAGAAAAGAGGC
AGAGGAAACTGGGAGGAAAGAATTCTTTAGGCCTCTTGACAAACATGTCAGTCATTTTAC
CCTAACTGACACACACATACACACACTTGCACTTTCACTGCCGAAGTGAAATTTAATTGT
TTTCCAGACCAGTTCAGCTAGACAGTCGACACCGCAGCCCCACTTCCCCCAACCTTCACC
ACTGCTGAGAGAGAAAGGGAGCAACTGGAGGTCTTTTATTAGATATGATGGCACATTTCA
CAGCTCCCTGACTTACAGAAACCCAATCCTGCGATTAGTCAGCGCTTTGACGTTATCTTA
AGTTCCTTGTCAGAATTAATTTAGTGTGGGTGGGCTGCTGTGGGGCTGTCTGTCTGTCGT
GCTCCACTCCCCTCCGCTCGCCTACAGGAGGTGGGGGGGTTGGAGACAACGGGGGCAGGA
AGATCCTTTTCAAATAAGCCCCAGCTCCAGTCAGTGCCAAACC
>NODE_87_length_591_cov_14.350254
AAAAACTAATACCCAATTCCAATCACTGCTGCCATAAAGCATATCTTGTAAAAGGTCATA
GTTTGACCTCTGAGTTCTCTAAATTGGATGCTGGTTGGCCCACTTTCCCTTGAAATACCA
CACAGCCTGATATAAAAATGCCCTGTACACAATCACATCACTAGTGGGACCAGCATCCAT
CCCATCAGTAGGTGTTCATTTCGATGTGATGTGTCACAGCACAGAGAATTTAACAACATA
TTGGTTGTCTTTGTTGAGGGAAACAGAAACCAGAACCCAAACATAAACTAGAGCATGGGG
GCCCAGGAATTATTCTGGGATAGGTGTATCTGTGCGTGCATGTGTGCTTGCCATAGGCAG
CATACCAGTATATAGTGGAGCATCTCTCTGCAGCCAGCCAAGGGAACTGATCAGATGGAC
GATCAAACACTAATCATTCCCTCACGGCCCATACCGAGTAAAGCTGTCATTAATTTTGCG
GAATTACATCAAATCTGAGACATTCTTTATGTGGCCCACGGCCTGTAGACAGTTATACGA
CAGGGACTGCTGCGCTAAGCAGATGGGGCAGCTTGGCCGTGCATACTAAATACCACCGTC
CCCCATTTCTCTATCTCCGCCCTCCCAACACTCTGCCCTCCTTCCAGGCACTCTGCTTCT
GCTCCTTCTTTCTTTGTTTTCTACCCTTCTAATGCCTTTCCTTGACTATATGGTCACACA
GGTCCACTGATTACa
>NODE_88_length_485_cov_11.719587
AATATCCACCCTGCGATATGACACAGCCCTAAAGTCAGGAAATAAAATGTCTACTGAGTG
ATATGATTGTTTCTTTGTTTGCTTCTTTGTCTCCTTTGTTTTTTCTTTCTTTCTTGCTTA
CTTGCTTTCTTTTTCCCTCCTCCCTTTTTCAGTGTTCCTGCAGATTCCCCTGCTGTCGGC
TCTCGTCACATTCCCCAATCTGTTAGCCTTCTGATACCGGGGCCAGACTTGAAAGGAAGT
CTTAAGGACGAGAGCTTATACACTGTGCCAGATTTTGTTAAATAACTACGAGATGTTGGT
GCCAATTCATCGGTAATTGTCCCTTCTGGCACAGTCTGTTGAAAGTCCTGGAGAAGCCTA
AGCTCAAGATCACTGCAAGTGTTAATCTTCTTATACTTAAGGTATCAGGTTTTCTTTTGA
TGTCGCTAAACATGTTGACTCCTATCTCAGCGCAGAAGGCAATCCAGACATAGCTATGAG
CGAGATGGGGGTTTGTCTGCCTTCTTCTTCCAAGAATCTCGTGGTTTGTGTGTTCCTCTC
CTAGCATTCATTACGGTGCTAAAATAAAGCAGCAACAAAATGAGAGAGAAAAAAAAAGAA
ACAGGAAGAAAGGGATTGATTCTGTGCTA
>NODE_92_length_586_cov_15.940273
CCTCAAAGTGTATAATAGCTGAAGAGGAGAATACAACAGAGGGACAGAAACATGTAATCA
GAGAGGCTCGGAGGCTTTTTAGCCAGCGGAGCTGTCATTTGTTTTCCTTTGGTAGAATCC
AAACAGCCCACTCAGCTCGCCGCAGCCTTGTTAGTTAGGGTTTGCATGGCACAGTGTACC
GGTGGTAATCTCGGTGTGTAATATCAGCGAGGTTTCCCCCACAACAGGCCATATCTATCT
AGTTTCCTCTGTCACAGAAATAGGTTTATCTACACCCTCTTTTCACACTCCCTCTCGGAC
CCCCCCACCCCTTCCTGTGTTTGCGAAGGAGGGGGGGATATTATGCTAAGCCCCCAGCGT
TAGTTTTTATGTTGCCATAGCAGCCTTGCTCCCACAGGGTTGTGACCTCAGATGATTACA
GTACAAAGCCTATTGGGTCTTGAAAACCTCTTTGAAGATGAAAAGTCTTTGATGGTTTGT
ATTTATGCAAATCTCTCAGATATGATTTATCCAACTGAGATTGAATGGAGAGATGATTAA
AATTGCCCCTATTTTTGAAATCCTTCAATGGAGGCCCACTCTTTCAGTTTCGAGAACAAG
AGTGGCGAGTGTGGGCGCGGGGGTTATTTTGCTCTTCATTTAGAAAAATAGTAGCACCGT
ACCTGAGGTTATTTATAACCGTCTTTTTTCCTGGTGTGTCAAAGAGGGGAGAGAAAGGAG
TGGAAGAggg
>NODE_93_length_418_cov_11.736842
ATACTAAACAGGCTATATATCTCGCTCTGCTCTCCAAACAGAAATAGATTTCGCTGAATT
GTTTGATAAATTTGGTCTAGGTTTTCCAGCCATCCTTATTGGAGCTTCTACTGTTTTTCT
GGCTGTTGGTGGCCTAAGCCCTAATCACCCTCTGTTCCTTCAGAGGCCATAAATTACTCC
GATGAGATGGTGCTTTGTGTTCCTACTGCTGGGGAGCGGGGCGAATTCACAGCGCCATAT
TTTGACAACCCGTACTTTAAATCATTGTTTTATGACAGATGGGAAAACTTCTGCACTTTC
ACCGGCCTGATTTATGTTCATTTGGGTCTGGAGGACACTATAATTTGCAAGTAATGTGAA
AACAGATGGATAGAGAGATACCAAAGGGTAAGACTGACCTATACATTCTCAGTGCAGCTT
GCAAATGGCATCCATATGCCGCGAGAACTCTTCCAGTTACATCTCCATTACCCTGTGTGT
GTTTGCGTGTGTGCCTGCGTGTGTGCCTGCGTGTGTGCCTGCGTGTGTGCGTCTGTGCAA
GTGTTTGTATGTTTGGCTCATg
>NODE_94_length_658_cov_5.153495
ACATGTGCCTGTCTTCTGCTTATGCTTTCATATCCCCTCCCAGGAGTGTGTGTGCGTGTT
TGTGTGTGTGTGAGTGTGAATATCTTTGACTGCACTCTTCGCGCTCATCTCTGGAGTGCA
ACTCTCACAGGGCCAATGCAGCTCTCTCTCCTCCTCGCTCGCCCGGCCCTCTCTCCCTCT
CCAGGTGCTCACCTCTGTTGATTGCCTGTGGCCTCTTGTACTGTGAATGTTAAGTCCTGC
CATTTTGCCCAGATGCATAAATAATAACAGTAATTACTGGCCCAGCAATCAAAGTGTCGC
CCCAGCGCGCTGGGCCTGTCTAGGGGAACAAATCGATAGGCATCTTAAAAGCCACATTGA
TTGTAGGGAGGGGGAAAAACACCAAGGGGGATGGGAAGATAGATAGAGACAGCCAGAGAG
AGAAAGAGAGGGGGAGGAAAGGAGGAGAGGTGTGATAAGAGAGGGATGTTTCAAAGTAAG
AAGAATGGGTACAGAATGAGAGAGAGAGGGAGAGAGAAAAGTGAGAAGTTGGAGCAACAA
TAACAGAAGTAAATGAGAGCTGTTTTAATGTGTGATTGAGGGATATGATTGGCGACATTA
AAGGGCATTTTTTGATTTTTTTTTCTTCTTCTTTTTAGTACAATACTCTGTGTTTAATCA
ATACTCATATGTCATAGGTACATTAAAAAGCTACTATTCTAATTTCTGTCTGTACGGGCT
GTTAGGTACCCCCTTTttgtatagtgtaagagatgggggggttgtgtgttactcacaatc
tgtgtaacacacaaataaaatt
>NODE_95_length_441_cov_9.922902
TCTGATGGGTAGATTATTTTCCCCACTGCTCGATGAGGATCCCTCGCTCCAGAAACCCCC
TTTTAGGAAGTGTTCCCATGTTTGACAGCATGCCAGTCTCAACAAAGGGGAAATGCTGAG
TTCCCTTTAATAGATCTATATTCAATTTCAAATGAGTTGATTAGCCAGCACAATGTCATT
GGATTCAGGGGCCCATTACACATTTATGATGGTAAATTACTGAACATTTACAATCCAAAT
GAAATTTCATGAGGAGGGGATATTGAAAAAATGAAGGGAGAGAGACGCTTTGCGTTCATC
CCTGTAGCCTTGCCTCATTGCATCTCTCTTCCTCTCCCTCCCTCTCTGTCTCTCTCCCTT
TTCTCCCCCACTCTCTTTTCGTCTGTCTCTCACACTCTCTCTCTCGACTCTTGTCTGTTT
CTCTCTCACATATCACATCAGTGCCCCCTGTGGTCCAAGTGGGCATCACATGAGGGTCTG
CAGCCGTGCGCACTCGACATTTAAGGAAGTGtgttgttttcgtactgccattcaaacagc
actggctcatctacgagtaaggtaatattcagggatggttgtttt
>NODE_96_length_549_cov_7.324226
AAATGGCAAAAAATGATGTTGATAAATTACACAAGCAGAAGGGGAAAAAACAAGCCTATC
ACTCGCATGAAAGCCGAGAGAAATGTGTGGGTATATTCTCAACTCCAAAGTCAGGCAGGC
GAATGGAGAGAGAGAAAGAGAGGGAGAGGGGGGGAAAAAAAAAATAATGAGGGCATAATT
TTAGAGAACTAATTATTTCTATTTGTCTTTTGTCACACTTCTCTAATTCTGCGATATTAA
CACAGTCTGTGTTTATTAATTGCTTTTACAGTGTTTTGAATCGGGTCCAAGAGGGAACGT
GGCTCTTTTCACAGGCAGGCAAGCTACTGGGACTGTACCTCGCCAGTACTGCCTGGCAAC
GGTGCACATGCGAATATCTTCCCCCAGTATCTCCTCCGGTTCCCTGCCGCTTCCCACTCG
ATGTGTTCGGCAAGTTTACACGACCCTGTGCACAGAGATAAAGTTCTTTGTTGCAAGATT
AAACATCAAAACAGTTAAAGTGAAATTAAAATTAAATGAATGAATGTCACTGAAGCAAAA
AAGACTGTAATTAATGGATCCCTTAATTGTCTTCATAAAATATTTGCATGGGCATAATTT
GCATAATTTACATGTATTAATTAATCtctcaaaggaattttatgctgagagaagccaaaa
attccctttgttttatttagcatctaatgaaat
>NODE_97_length_967_cov_24.895554
CCCCGAAGGGACCACAGGCCCGGCCCCCGAAGGAGCCGGTAGGTGCACGAGCACTTAACT
CCCCAGGATCCCCCTGCCAGGGTCTTCACCCTCATCCCTTTTTAAAGTGTCCTCACCCCC
AAAGGAAACTTAGCCAAAAAACCCCCCCCACACACACACTACTATGAACTATGTACAGTT
TGGGCCCCCCCTGGTGTGCCGCCGCGACGTTTCGGCCCTCCTGGGCCTTCTTCAGGCTTG
GCACACCCTCATATTTAGGATCACTTGCGCTCTATTCAGGAGCTGCTTCCCCTCCAAAGA
TTCCACTGCAAATGAGCCAGCTGGCTGAATTTCGCCTTTTATATGCTGCTCAGATTCGTA
TCCGTATTTTCTGTTTCCAGACTTTTTCCTTTTCAGGTTTTTAAGATAAGTAACTTTTCA
GTTGTTTTCCTTTACAGGTTTTTACGGTAAGTATAATTTTCTTCTTTTGCAGGGAAGTAT
ACATTTGATATTTTATTAACCCTTTGATTTCTGGTAAGTATGAATTTACTTTTTAACCCA
TATGTTTTTGAACCCTTAATTTCCAGGTAAGTATAATTTTACTTTTTTTAACCCTTATGA
ATTTTTTCAACTATGACTTAGGCTATAATCAGGCACACAATTTGGGCTCAGATTAGGGTT
AGGCACTCAACTGGGGCTCTGGTTAGGGTTAGGCCTGGTTAGGGTTAGGGTTAGGCACTC
AATTGGGGCTGGTTAGGGTTAGGGCCTGATTAGGCTTCGGGTTAGGCCTCCGTTGGGGCT
CTGGTTAGGGTTAGGGGAAATGTTAGGGTCAGGGCCAGATTAGAATTTGGGTTAGGGGTT
TGGGTGGAACTCAGGGCAAGAAGCCTCTGAATAGACAGAGGTTCGAATTAACTGGAGGAT
TATTTGTCCTTCCTGTGGCTCTACAGGAGAATTCTGTCTCCTGGAGCAGACTGCTTATAG
ATCTGAGGAACATTTCGCCCTCTCAGACAATACAACGCTAAAAAGCGTTACCAAATTTGG
CATGTGCACGGCAGTCACGCACGTAGAGGGCCAGGGTCCCCGGCAGCAGGACCCAAAAGG
AGAAGGCGTGGGCGGATTAGTTTTGTTTGGG
>NODE_98_length_713_cov_13.343618
CAGACAGGGATGGGTCTGAAAGAGGCATATTGTGAGGTCACATTCTTCCCAAATGCAGAC
AGGAGCCAAGTCAGTAGCTGGCGGAATTACCCCCATGAATCATGCCCATTGTGATGCCTA
CCCAGGATGAGAACATGGAAAGGAATTAGGTATGGCAGAGCCTTATCAGCTTCCTATTCA
GAACTGGTCGGCCGCTTGGTGCAAAGCAACCTGGACAGCCTTTCCCATCCTTGCTCATGT
AGAGTGTCCATGAATGTGGAATTCCTCCACTGCCATGTGTTGTTACTTAAGGGTGTGCTG
CAGCCAAGTTACTGCGCACTTTTCCATCCACGCCCGTCCTCCTGTCTGTGCACTTCCTTC
CCTCCCATTTACCCAGAGATCTTTGTGGTAGGTCCTGGAGTTCAGGCAATATTAGGTTGC
ACCTCTTAAAACATGTCAGGCTTTGTGGTGAAAATTAAAGAATGGAAAAATGATGAAATG
TAACATTTTGCTGAAGGCTTTTTTCACTTTCGAGCTGTTAGAAAAGGGGAGAAAAGATGA
GACTGATGGAAACACATTGACAAGTTTTATCATACTGGGTTTATTTTTCATATACAACCC
TCGTTATTTCCTCTCCAACTGTTCTTTGCAGAGTTTAGGCTAAGTGGTATATCTTGGGTG
GCATCTTGGGATTTGAAAGCACTACTAAAGTGAAGAAGACCTGAGGAATGAAGTATGTTT
ACAGAACAATCTCGGGGGACTGAGTATATCATTATTTCACCTCAACTTTCCATCTAGGTT
CATTCGCAAGATGCTGTGCGCAGATAATCCCCCTTGCGTCTGCTGTTTGTGTCCTgggca
cagattcctacatgata
>NODE_99_length_420_cov_13.719048
AAAAAATAAAAAAAAAAGAAGAAGGTGGGGGGGGATGAACAGTGAAGTCAAGCCTTAAAT
CTGGCTGCATACCATGTGACTTGACATGGAGCAACCAAATGAAAGAGAAAGTGAGAGAGA
AAGAGAGAGAGAGAGGAGGGAGAGAGAGCAGTACCCCCATAAAACCATCACTGCTTTCAG
TTCAAATAGGTCCTATCATCTCCATGACAACAGTCGTAATGGTAACATGGAAATATATTA
ATGTAAAACCATGGCAACGTTCTCCAATTGAATTAAGCAGCACCTGTGCACATTACAGAA
GAAGATAAAAGACAAAAGGAGCCAGCTCCTGCTTGCCAAGCAGCTGTGGCTTTCAGACCT
TAAAAACCCATCTACATTTCCTGAACACATTTGTTTTCCAATGTTTCTCTGTGGCAAATT
ACCATAGCGTTGAGCAGTTTTTGAGGGGTTTTCTGTCCTATTTGTGCAAACAGATGAGAA
ACTGGATAATTATGTTCTTTTCTCTTTCCCCCCccctctcccttcctcccgtcgactgta
agcctagcagtgacggattaagag
>NODE_100_length_435_cov_12.788506
CTTGTAAATGCTGGTAAAATATACAGTGGACTTAAAAAAAGAAAGAGCATTTCCGCGTGT
CTCTAATATTTAAGGAACGAGCAATAAAGAAAGGGCGAAGTTAAAATCTTTTGCATGTTG
TTATGAAAAATAAAGAGACAAAACGGCACGGTGATCTAAAATATTATCTCTTCAATCATA
TCCTTTTCCCCAGATATCTTCATTTCCCCCCCTCAACCTGCCCTCCCTTTCTCTGTCAGT
TAGTCTGGCAAACAATCCCCTTGTTAGCAAACTGTTAAGACAGCCGCTTGGTACACAAAT
TGCGCTCGACCAAGCGAATTTGTTTTGCAAGGGTGACCTGTTTAATCATCTCATTTTCTT
TGGCGGACATTTATTCATCTGGTTTCCACGGTTACAGAGAACATTAAGGGGCTACAGTAA
TAAGGCTGGAGAGTCAAACAGGTAATAAAAAAATTAACGCCATTTTCCAGCAGCCGAGGA
CAGTGGGTGAAATGAATCAAGGGAGAGGAGAGGGAAGCAGCGGGGGGAAGCGGGGCGGGG
TGGGGTGGGCTCCAATATTGTCCAAACAATAAGCCTTAG
>NODE_101_length_296_cov_13.087838
AGTCAATGTGCCTGCAACACTCTGCTCTGGCGTTAGCGAGGCGGCGCTGCGGCCCGAAGC
TGCTCAGCGGCCAAAGCCGAGCGAGTGCAGACCATACTGATCGTACTGTAGCCTCGTTTA
CCGATGGTAGCATTTTATTTTTTTTTCTTCTGGTGGGGCTCCTCAGTGTAATGGACCAAC
TATAGATGGGTTTGTTTGTTCTTGAGTGAGGAGGACCATGCAGTTCCTACAGGGACTTAA
CATTAGTTCCATTGAGTGAGTCGACCATCTGCCCACCATTAACCCCAGAACCCTCCTTCT
CTTTACAGGCTGGACAATTTGCTTAATATGGCCTATGGCGTAAAGAGGTAATTAAAAACT
TCACCCAATGCCAGATGTCCATGTTGACTCAATGATTTTTCAATATCCTTTTTTTTTTTT
TCCTTCCGTTCTTTTTTTAG
>NODE_102_length_617_cov_12.414911
TAAGTAAATATTTTTGAGTATCCCTAGTAGGATTGGACTTGTCCTTGACTCTCACTGCTC
TGAGAAAAATCCACTGGATCTAGATGAATAAGTGTGTTTGTGTCTGGGTATGTAAGCGTG
CTGTTTCTGTGCAGGAGGTGCATCGGTAGCATTCGTACAAACTCTTGTGTGTGCATGTCG
GCATAGATAGCGTGAACTGGGTGTGTGTTATGTGTTTAGGTTTGGGGATTTTAGTACAGC
AGAGGGAGGGGAAAAAGAATTGTAAGAAGAACATCCCCGGTCTCACAGCAACTTCAAAAG
CTCTCCTTCCCCAGGATATTAAGCGACTGTGATGAAAAATTTAGCAAGCGTTAAATAAGC
TGCTTTGAAGTGATCTGTTTTGGCTCAGCAGTCTCCAAATTTCCGTAGCCCTCTGCAATA
GCCATCTTTACTATAGAGGGGAATAAAGGAACAGTGTGTTAAGTGCAGCAGTTGTGGGGG
ACCTGGCTGGCTGGCGGAGGACATGCCAACAGTAATTGGTGCAGCCAAAGACATGAAGGC
ACGACGGCTGCAACTGTCCCCTTTTGTCGTTCTCTGGTTCTTTTTCTCCCTATTCCACCT
CTCCCTCCCTGCAGGCTCTTTTTGCTGAGCCCTGTGAGTCGCAGGCAGACAGATGTTCCT
CATATGTTcactctgaaaagagatttttttttcttgccttgcgcgtgggtgtaacacaaa
tgtaacacagcggtgacaccaggaagtcagaggttactctc
>NODE_103_length_405_cov_24.281481
ATAATTTTGCAGAGGAGACTATTTGCAGATGCAGCAGAGTTATCAATCCGAACAGACACA
CAATCCGGGTCCAATGTCACTTCTCCTCATTATGTTAATGGTTAATACATGCAAATGAAA
ACATTCCGGCAATTTGATTTCTTTGAAGATAGTTTGCATATTGTCTTAGCCATAATGATG
GTACACTTTCTCCCCAGCTTCGATTTATGCAAGGCTAGTTAGTTCATTTTTATCAGCTCT
GAGTTCATTTCTAGGGCTACTGGAATGTGTTTTCCCCTTCCCCTCACTATTTAACTAATT
AGGATTCAGGTACCATAAGCAGATTTTTCACGCTATTGGTGTTTTTCTTAATTAAGAAAC
AAATGAATTCTCCCCAGCAAAATAGATGGAACAACGGGATAGGGTGCCAGGGGCCAGATG
CGGCGCTTCTTAATTAGAAGTCACTCCATTGTCTGAGGTTTTTTAATGAAGCCCCAATCT
AAATGGATATCAAAAAAGCTTCTAGTGAAGAAAAAAAACACACACACATACCGGCCATTT
AAAATAATA
>NODE_104_length_477_cov_5.392034
AACCTACATTTTTAGCACCACTGGGTTTGTATTTGTCTCTAGAAATGACTCAATTTTAAA
TGCTTTACATAGAAATGAATCCTGATCCGCCATGGATTTATATAATTATTTAATTAGAAG
TGAGGTCGGCTGCAGTGATAGATCTCACAGCTACTCATGACTGGTCTCATAAGTCCTGGT
CAGCAGAGCAGAATAAGTTAATTATTTACCGGTCACACACACACACACACACACACACAG
CTGTGGAGGTGGGGGAGGAGGTGGAGGTTGTCAGTAGTTGGGGCCTATTGTGCGAGCCGC
CACTGTGGAGCTGTATGAGCCGTGATGGAGGGCTCTGGACCCTTGCTGTTGTCTTGCCTT
TCTCTGCTGATTTCATGCCTCTTTTATCATTCACTTTCACACAAAACAAACAACACCAAG
GATGTCTGCTGTTGGAACTAGTGTCTCTCTCTGGTCAACTTCTCTGCTGCTTTCCACCTC
TTACCTCCTCTTTCCTCCTCCTTTCACTCCTCTTTCACCCTGCTTTTTACCCCGATATTC
AACCTTTTTCTTTCTGCCTTTCCTCTCTTTTTAGTTTTTTCTGGCCCTGCATTACTCGCC
TTTTCTCCTTTCTTTTCACCt
>NODE_105_length_330_cov_5.281818
AGGCTTCACCCTTCAGACCTTCAGCGTAGCTCAAGAAAGTACTTGACTTATCCTGCCAGC
CTGACCACTAGCCGCCATATGGTACATTTCAACATTGGCAGAAACCAATCGAGCCCCCTT
TGACTTAACAGAAGGAGAATCCGAGCTCGTCTCAGGCTTTAATGTAGAATATGCAGGAGG
TCCCTTCGCACTATTTTTCCTAGCAGAATACGCTAACATCCTTCTTATAAATACACTCTC
CGCCACACTTTTCCTAGGAGCCTCCCTCTCCCACACCCTCCCCGAACTTACTTCAATTAA
CTTAATGACTAAAGCAGCCCTCCTTTCAGTCGTATTCCTTTGAGTCCGGGCTTCCTACCC
TCGCTTCCGTTATGATCAACTCATGCACCTTATCTGAAAAAATTTTCTCCCACTAACATT
AGCCCTAGTAATCTGACATCTGTCTCTTCCCATTGCACTCACCGGACTTCCTCC
>NODE_106_length_565_cov_9.893806
AACAATTTCTAATATTTTTTTTACACTGTGTTTGACACACTGCATCTTTGATTGACATTT
GCTGCCAAAGCATTATCATAATCTCCTAGCAGCAACCACAGTAGGAATCACACAAACATA
AATCATAGAGGAGGAAAAAATTCTTCACATCCACCTTGTGCAACAATGCCACTAGTTTTG
CATTTTCTTCTGGAAATTTTCTGCCTTAGCTCAATTCCCTGCTACATTAATCTCATTATC
CTTTGAACCTTTTCACTGTTAATGCCAAATGCAATTTGTATTCTGAGGCCAGGCAAAAAG
CTCTAAACTGATTATCCCAATTTGAACCGTGGCAGTCCTAGATATTGTTGAGTCTGAAAG
GGCCATCTAGCTGGTGAATGGGCTTCTCATATGCCTTCTGAGTTTCATGACACAATGTTG
CGTCTGCTTTGCAAGGGATAAATTAAGCGTGTGAAAGTCTAAGCAAAGCCCTCATTTTCC
AGTTAATCAAATCTTCCCCTAATCAAATTAGCGCACATAATTCCTCTGGATGCGTGGTAC
AAAAACAGCATTATCCCCCTCTCCGGAGCTGAAAGGCAGGGAATCAGCGTGGTGCCTCTC
TCTCCTCTGCATGAGCAGCCCTCAATGGAAGAGGAGGGCCGGGGTGAGATGGGGGGTGGA
GGAGACCAGGGGCAAAGGGGGAGGGCATGGCTCTTCCCAGTGGCCTAAC
>NODE_107_length_631_cov_2.882726
TCCAACTTGTCTTTTTCATCTTTAATATCTTGTTTCTCTTGTTCTAATAAGTCACTTTGT
TTCAGGATGTCAGATCTCACTACCTCCAAGTCCAGTTTCTCTTTGTTCATCATTTCAATG
ACTGTGTTCACCTTGTCTTTGTCTTGTTTCAACTCTGCCTTCAGTTTCATGAGATCTTGT
CTTTCGTCCTCCAACTTTTGCTTCCATTCATTTTCCATCTCTTCCCTCTGGCTCGTCATT
TCAGACAGCAAACGCGTCATACCGACCTGTTGTCTTTGCACCATCTCGGTGCAGCAATCC
ATGGTGTTTTTCTGACCATCAAGTGCTGCAAGCTTTTGTTCCAGTACAGTGTGTATCTGT
AGTGCAGCTTCACTGTTTTGTTGTAGCCTGTCCATTTTGTCTTTTATGTCCTCACTCATC
CTTTCATGAAGCCACTGAAGCTTTTCCCTCAGACTTTCTATTGATTCCAGTCTTTTCTTG
ACTTCATCTTCTTTCACTGTCAGCTCAGACCTGTCTCCTTCCATTCTGTCTGATTCATTC
AGCATTGCATCTCTCTCTCTCTCCACGTCAGCCTTCATCTGACTGACCTGCTCTCTTTCT
TCTCTCAAGGTTTTCATGATAGCGTCAATCTCTTCTTCCTTCTTTTTGAGGTTATTCTTC
TGAACTTCCACTTCATCTCTGTCCAGGATCACTGTTTTCTTGATAGTTTCCAGTTCTTGT
GTTTGTCTCTTGAACTCATCAACCTTGACTTCTTGTTCTTTTTgattcaaggtca
>NODE_108_length_700_cov_13.031428
TTTCTTCTTCTCCTTTCCCTCCCCAGTACTATGCGTTTCATTATTAATATGTTTTTTCTC
AAGTTTCTCTCTGACCCAGGACATTAAATAAAACATTGTATGGTTCATGAAAGATTATGA
AAGAGCAGAACGTAAGCAGCAGGAGGTGTAAACTCAGCACAATTCATTCTGGTATATAAT
GTCAATGCCAGCAACCCCCCTCTCACCCTACCTCCATGCCCTGCAGGCATATTGGCGGAA
CTACCAATGGATGCTAAGCTTTTTCCGACAAAGCTCCGAAGATAAAGTATCTTCCTTTTA
TCCCTTCTGCAAATCAATTCTGGGCCTTACAGCAAAATCCCATAAAATAACTTCAAACAC
CACTACTTACTCCAAAAATTTGTATTATGGCTATATCTCTTTGAACCCTTACCAGTGAAG
TTTTGGAGGAAAATGATTTAAGTGTTATCTGCTAAGACATCAGCATGTCAGCACTTCACC
TCAGTTTTTCTTCACATGTCAACCTGAACCTTGTATTTCTCTCCTTGTGTTTGGTTTTTG
ATTGCTTCTAACCATCCAGGCCTGGTGATAAATACAAATGCTGCTTGTAAACTTAATGGC
TGTAGTAAGTGCAAACAAGATGGTATGAAGCCCTGCTGGTGCTTCGTGCTCACTCAGCTG
CTGAAATATTCATTCCCTTCACTCTTCTTCAACAATATGATAGAAACTGGAGCTGATAAG
ACAAGTACCTGAAGAGCAGTCAGTCAGTGTGATTACTGAAGAGGCTGCAGTGACTGCTTG
ATTAGCTTCAACCAAaaggagccaaagaactcactatcaattactatacagtatttcact
taat
>NODE_109_length_504_cov_13.835318
CCATGTGACAGGCTGCCTTCTACATTCTTTCACCGTCCTCAGTACCAATTCTGATACAAG
GAAGGCAGGGAAAGACAAGCGTCATCTTCGGATGTAACACTCTCAGCAATTTCACAAATC
TTTTAATGATTTGTGACCCCTTTGTGGACGGCAAAATTGTGAACTCATGCACCCATAACT
TCTCACTTAATCTGTATTACTCTCATCACAACAGAGCAAGCCACTCTATCAGTAAATGCT
AATCTCCTAATTAACAAGCTAATTAGGCAATTACAGCTTTGCAGAAGGATGCCTAAATGA
AATATGACAACACAGTCACTTTCTACAGCACCTGTGGGTCTTTTCAGATGTCACAATGAG
AAGCATGATGACAAAGTGTTGTCTCTGCGCTCATAGGTGCTTATTCCTATGCCTCGCTTA
GCTCATTTGTAAAAATATTGTCATTTTATTTAACCTAATCTGTGCTACTTGCGGAAACAA
CTTGTCAAATTACAAGTAAATTATTTCTCTTCGAATAAGCTGACCTGCATCACTTTACCG
CAGTGTGATTTTAGAGGTAGAGCAGAAAACAGTGCTTAGCACAGGCTCCTGGTTATGTAA
ACAGGGTTTTGAGAACTAGTAGTCCCACCATGTCTTactgtaaggagc
>NODE_110_length_1607_cov_5.870566
TGCTAAAAATTCTTATCCCAACTATCATGCTTATCCCTGTTACTTGAATTTCCCCCGCCA
AACAACTGTGAACTACAACCCTAACCTACAGCCTAATTATTGCACTAGCCAGTCTCATCT
GGTTTAATATTGCAGCAGAAACAGGCTGATCCTTTATAAATCAGTATATAGCAACAGACC
CTCTTTCGACACCATTGCTAGTTCTTACTTGCTGACTTCTTCCCCTAATAATCCTTGCAA
GCCAGAACCACACCTCCTCTGAACCAATCAACCGCCAGCGAATATACATTACACTACTCA
CATCTCTACAAATTTTTCTGATTTTAGCTTTCAGTGCTACCGAAGTAATTATATTTTACG
TTATATTTGAAGCCACCCTAATCCCCACCCTAATTATTATTACCCGATGAGGAAATCAAA
CCGAACGCCTCAACGCAGGCACTTACTTCTTATTTTATACCTTAGCAGGCTCCCTCCCAC
TTCTTGTAGCCCTACTCCTTCTCCAAAACAATACAGGAACCTTGTCATTACTAACCCTTC
AATATGCTCCTGTAATAGAACTTTCCTCCTTTGCAGATAAATTCTGATGAGCCGGCTGCT
TACTGGCCTTCCTAGTTAAAATACCCCTTTATGGAGCCCACCTATGACTCCCTAAAGCCC
ACGTCGAAGCACCAATTGCAGGCTCTATAATTCTTGCCGCCGTCCTCCTAAAACTAGGGG
GCTATGGAATAATACGAATAATAATTATGTTAGAACCCCTAACTAAAGAACTCAGCTACC
CCTTTATTATCTTCGCACTTTGAGGTGTAATTATAACAGGCTCAATTTGTTTACGACAAA
CCGATCTAAAATCTCTTATTGCCTACTCATCAGTGAGCCATATAGGCCTAGTCGCAGCAG
GAATTCTTATCCAAACCCCCTGAGGCTTTTCTGGAGCTTTAATCCTCATGATCGCCCACG
GACTCACATCCTCCGCACTCTTCTGTTTAGCTAACACTAACTATGAACGAACACATAGCC
GAACAATGGTTTTAGCCCGAGGCCTCCAAATGGTTCTCCCTCTAATAACTTGTTGATGAT
TTATTGCAAGCCTAGCCAACCTAGCTCTCCCCCCACTTCCTAACCTGATAGGAGAATTAA
TAATTATTACTTCGTTATTTAACTGATCCTGATGAACTTTAGCACTAACAGGAACCGGAA
CACTCATTACTGCTGGCTACTCACTTTATATGTTCCTTATAACTCAACGAGGCCCTATCC
CAGCCCACATTATTGCCCTAGATCCTACCCACTCACGAGAACACCTACTCATAGTTCTTC
ACCTCCTCCCCCTAATACTCCTGATCCTCAAACCAGAACTGATTTGAGGTTGGACCGCCT
GTAGACTTAGTTTAACAAAAACATTAGATTGTGATTCTAAAGACGGGGGTTAAAATCCCC
TTGTCCACCGAGAGAGGCTCGCTAGCAGCGAAGACTGCTAATTTTCGTCACCTTGGTTGA
ACCCCAGGGCTCACTCGCCAAAAAGCTTCTAAAGGATAACAGCTCATCCGTTGGTCTTAG
GAACCAAAAACTCTTGGTGCAAATCCAAGTAGCAGCTATGCACTATACTCCTATCATAAT
AACATCCAGCCTAATCACCATCTTTCTCCTACTATTATATCCAGTTCTTACCACTCTGAC
CCCAACCCCTCAAGGAAGCGACTGAGCCCTCTCCAAAGTAAAAACAGCAGTAAAACTAGC
CTTTTTCGTTA
>NODE_111_length_532_cov_4.154135
GTGTGTTTCAGACATGAAGTATGGTGATATGACTACACTCAGCTGAGATTGGACAAGCTA
ATCAGGCCGTGATTTGACTTGCCTGTCCAATTGCATGCTTCTTTTGGTGCAGTGAGGTCA
TGTCATTTTACTCATTTTGAACACACATCACACAAGAGTCACAGATCTCACCCTTTTCAG
TACAGTAGTGCGCTATAGGAAACTGCTGTATTATGAGTTTTTAAGAGGTCAGATATGTTC
TTTGTGTGCTGACCTCTCCCTCTCGGTCTCACAGAGCGAAGTGCGTGCCGTGTGGACCAG
ATCTCAGGGGCGTACGGCTGGTGGGGGGAGCGTACCCTTTTCCTAACCTCCCTCCACTCC
TGTCGCACCGAGAACTATGTCCCGGGACTGCACCTGCTCACCTTCCAGCACCCCCGCAAC
GACTCCCAGCCTGACAAGGTACGGAGTCCAAATCTTAAATAAAAACTGTACTAGTTGTGG
TTGTAACAACTTCCCTTTCTGCTTACACTTATTCCTCCTTCCTTCCTCCAATATTGCTTT
GACTCCACTGCAGTTCTCCAACTTGACTATTATGATTGTGCCGTTTATTGTTCATTACTC
CTTTGTGCTCTTTCCTTTTAGTGTCTTGACTCCAATGCTTCTcttttttactttctctgt
ttgttttgcatagaca
>NODE_112_length_520_cov_13.257692
AAACTATTTATTTTTCTATTTATTTCTATTTATTATCTATTTATTAATTGGTTAATTTAA
ATCTGTGTAATTTATGTATTTATTTGTTTCATTGTCTGTGTATTTGCGTGATTCTGGTAC
AGGGAGGGGGGCGTTTCTGAGCAAAAGGGAACAAAGCGACTAGTGGAGAGGCTCTTCCAG
TAGTCCACTGCACTGAGAGAACTTTTAGTACGTTTGTGCTTTGTACCAATATATCAAAAT
TACAATATAAAAAAATCTAAAAGTCAAGAAAACTGAAAAAAATGTCTGGAGGGTTGGGGG
ACGCTCTTCCCTTATTACTAGAAACAGTTACTCGCTATGCATAACCTAGTTAATAGTTAA
ATTTGCTATTGCTTTTTTCTTGTCTTGTTAAAATGAAATCTTTAGATCTTTTTCAATAAA
GTTTAGTCTTAATAGAATGTTATAAACAGTCGTTCTGGTTCAATATAACCTGTGATAAGT
TTGTGTAGTTCTAAAAAGCCACTCCGTCCACACCCTCCCTCCACTTACTACCGCTTTGTG
ATGAAACCTTATGCAAAAATGTGGGTCTGAAAGCATAGTTTTCAGTTTTCAGTGAACATT
TTATATAACATTCAGCTCTTGGAGGCTTGAGCGGATAAATTTAAAAAAAAAAAAAAAAAA
AAAA
>NODE_113_length_479_cov_7.985386
CACAGAGTATTCACTGAATAGTGCAGATCTGTCCTCCCTGTCCGGCTTCAACAGTGGCAG
CTCCCTACACCTCGGCTCAATGAGCGGGTGGCAACAGCAACACCTTCAAAACATGCAGCA
TTCAGCCCTCGGCCAGCTAGGGTGAGTGCACTGAACTTACTTTGAGGTGTTGTTGGCAAA
TGCATGATGTAACACATACGTCTTTTGTTTTTTTGAGATACCACACTCAGATATCTAAGA
CTCTTTTACTGTTTTTAATCTTCACTTGAACACAAATGACACCTCACAAGTGTGTGTGTA
TGCTTACTTGCATGCGAGTCACTTTGTTTCTTGCTCTGTAACTCTGTAACCTCTTGCGTT
TCCTCTCCTTCCAACAGAAATTGCTCTAGCTCTCACTTATGTCAGGGTTCAAATCTCTCC
CTGCCCTCTGCTCAAAGCCTGCACATCAAGTCCGAACCTGTTTCTCCTCCTAGAGATCAC
ACCAGCAGCACACCGGGGGGCTACGGTGGTGGGGTACCACCTCCCCAGAACCCCTCGTCC
CGCCAGGACTCGGGACGCTCCCCTGTTGATAGCCTGAGCAGTTGTAGCAGCTCCCATGAG
GGcagcgaccgcgatgagcacag
>NODE_114_length_1145_cov_4.731878
TGGGGGTCCAGAGGGTGAGGGCTAAAGTAAGGGCTAGCATGGGGGAAAATAAAAATAGGA
TGGGGGAGGAGGTTGAGGGGCGTACTGGCTCTTTTATAAATAGTTTTAGTCCGTCTGCAA
TAGGTTGTAGAAGGCCGTAAGGCCCTACTACGTTAGGGCCTTTTCGGAGTTGTATGTATC
CTAGCACCTTCCGTTCTACTAGGGTAAGAAGGGCAACGGCTAAAAGGACAAAGACGATTA
GAATAAGGGGGTTTAGGATGAGGGTAATAAGTGTTGAAATCATAGTTAAGGAGAGGACTT
GAACCTCTGTGGAAAGGGCTTAGGTCTTTTGCAATGGCCGGGCTCTGCCACCTTAACGTG
CTGTTTTCTTGAGCAGGGGGTTATGCCCTTTTACCTACTTTAGTTGTTTTCATTAGGTGG
GGGTAAGGCGTGCTTATAGTATTGGCCTTTCCTTTTCGGTCCTTTCGTACTAGAAAAGAT
CATAGCATAGATAGAAACTGACCTGGATTACTCCGGTCTGAACTCAGATCACGTAGGACT
TTAATCGTTGAACAAACGAACCCTTAATAGCGGCTGCACCATTAGGATGTCCTGATCCAA
CATCGAGGTCGTAAACCCTCTTGTCGATATGGGCTCTAGAAGAGGATTGCGCTGTTATCC
CTGGGGTAACTCGGTCCGTTGATCGGCGTTGAGCCGGATCTGTAATTGGTCAGAAATTCT
GTTAATTTGAGCGGTGGCTCTTAGTTTTGGAAGTAATGTACTTCTATTCCACGCGGGGGT
TTTTTGTTTCCCCGAGGTCGCCCCAACCAAAGACATCGGGCCAGGATCCAATTAGTTCGG
TGCTTTGAGGGGGTTATTTGACAAGGTCTGGCTTAGTGTCTAAAGCTCCACAGGGTCTTC
TCGTCTTATGATTTTATCCCCGCTTCTGCACGGGGAGATCAATTTCATTGACTGGAAAAA
GGAGACAGTTAAGCCCTCGTCGTGCCATTCATACAGGTCTCCATTTAAAAGACAAGTGAT
TGCGCTACCTTTGCACGGTCAAAATACCGCGGCCGTTAAACACATGGTCACAGGGCAGGC
GGGACCTCTTATATTGTTTTTTCAAGAGGCGATGTTTTTGGTAAACAGGCGAGGCTTATT
AATGTGTTTGCCGAGTTCCTTCTTTTTCTTTTAGTCTTTCCTTATGGGCACTCCAGTGTG
GGGTTAACGGTGAAATAGTGGGTGTTTTTCTTGTTGTTTGGTTTTTTACTCATTTCCCTC
TTTGTTTGGGGCCGTTAAGGTTCGGTGGg
>NODE_115_length_458_cov_15.076419
TGGATTCAGCTAACAGATTGGCAAAAAAGCGACCCCACTTCGCTTGCTGGCTTGAGTGTG
GGTTTATGTTTATACAGTCCCCCCACCCTAACCCCTCATTACAGCCAGTTTATCATGCCA
GGAAGAGAGTGGCAAAAACAAATTAGTCCATAGGAGGGGAAAATAGCTGGGGATATCGAT
TTCGCCTTTTCATGCCAGAGTGGAGCACAGAAAATATTGGGCTATAAAAGGGAAACAAGG
ATATAAAGCCATTACGGTGCGCACTTAATTGATCCCACTTCCCATAACAAATTAATTGAG
CAGAAAATGGCAGATGGCTTTGATGAATGTCATAAAAAAGGCTTGTCAGCAAGCCTGGTG
TGTGTGACCCCCTTGCTCATTCACTGTATCGCATGGAGCTGCTTAGAAGGGAGGCTTACA
GGAGTGCAGCATGTGTTTCTTTGAGTATTTACATTCCAGTGATCCGAATGTTAATCATGT
TGACTTACTGACATCGTTGCTAATTGTCTACTTCTTCTTGATAGTTTTTTTTTCTTTCCT
CATTGTCTGATGTATTTCTCTTTGCATTCCTTCACTGCAGTATGTGTACATGTGCATGTT
tg
>NODE_116_length_906_cov_13.402870
CACGTACGTGAACATTTTCAATCATCTGATACTTCTGCCGTGCATGCTTTGATCATCATT
GTGCAGAACATCATACCTGTGCAGGGTATTTCCTTCAAACCACCATTGGCTTGTCAGTTT
CTCCTCAGCCTTACTCTCTGTGTTGGTGTCTGATCTTTGTGAGCATGAGCAATGTGTCCT
AATGTTGTCAGTTTCATCTAAGAAAACACACAATATGGGTACAATTTGCATAAATTTCCA
AATGGAAGGCGTGAAAGCATGCTCGGCAACTGTGCCTGTTTGTTTAAAGTCAGCCAAAGC
TCTATAATTAGCAGTGTTTAATTATGGAAATGGCTGCCGAGGAGAATTTCAAACACACTT
CTTCCCTGGATCATTAGTCACAGGGGCAAAAAATGAAATGCTTTCAGCAATGAAGGGTTC
ATATTTCAAGCTTATAGCTGCTAAAAGGGTGTACTCAGAAAATCAATTTTATGAAAGTCC
GTTCAGCACTAAAGGGAGTTCCATGCAACTAAGCAATTTTGAAATAATGTCGGTGGGGGC
CTGATTCATGGATAGTAACAGGACTTTGCTCTCCTTGCCTGGGACATTATCCTCTAAGCT
AAGGTCAGAGGTCAACCTCTGGTTTAAATCAACCTCTGTTTAGCATAACTCGATTCCTAA
AGGGCTGCTGGCAACTCCACACTGAATAGATAAGTAGTCTTCTGTAGGCAGAGAGCATGC
AGTGTAGCAGATCAAAGCTTCTGAAAGCTGTCTAAAGACTAAAGCGGAAAGGGGGAAAGT
TCAGGTAAACTATGGCAAGGAAACTAACCTTGACCCCGTGAAATGCTAGTTACTTTGTAC
CACAACAATGATGTCTTAATCATAGCCACAGCCTCACACATTGGCTGTAAACATACAATT
TGTgcatgccccgagaagacaggcgccctccatgctataaatccactccctgttgcgtct
ttgattggcccccacatcaagctggatgtcattccctggtaggaaggatatggacgacac
atgtgcaggagactatcagagatgaatggg
>NODE_117_length_438_cov_24.518265
AATAATTCAACTGTATCGAAAGTTACAAGTTCACAGTCACTTTGGTAAAACACTTGATTA
CTTGGAAATCAACCAGTCAATCTGTTTACCGATTGAAAAAAACAAAACAAAAAAACCCAT
GAAGTACATAAATGATATTTGCTGTTTAAATAAAATACATAATTTCCATGATGATGTAAA
AACTGGAATGGCACATTAAGTGTCATATGAAACATTTACAAAACATTAATAAAATTTCCC
TGATAAATCAAAGTGCATATAGACGCAGTGCACGTAGTCCATCTGAATGTTTCTTCAACG
TTAGCCAAACGTTAGCCAGCCCCACGCAGCAGGCCAGTGAAGCCACAAAACAGTTACCCA
TAGTATAGAATATTATAGAAGAAGATAACAGTCATGAACATTATTAAATACAGTCAACAC
CAATGTTATATACAGTATCGCACTGCTAGGTCTGGCTTGGTCTCATACAGTCCAACTCCA
GCAGAAGGAAACCTTGGATAGCTCGCTACATAGTCACAACAGAAATATGTGATCACAATA
CAATGACAAGTCTGAAGTGTTTTTTTTTTTTTTTTTCTAGAT
>NODE_118_length_610_cov_13.136065
CTCATGTTTACTCATGCTGCCATCAGCAATCCTGTCTATTGACAAAAGATGAACATTTTC
TCTCAAGTAACATAACTGGGCTTTTGTCCCCTCACTAAAAGTACACTGACGGCAACACAA
TGGAACAGAAAAGAGGCATCGGGAGAGAAAGAGACATCTTAAGTGGAGCAATGGCCCAAA
CAATTAAGAGCAAGGTACATGGAAAAAAAATTGAAAGCTCCTCTTTTTCCCCCCTCACTT
TGCATTGTCGATTTGAAATCCCTCTCTTTCTCTTCTTGGAGGGCTGCCTGTAATGGAGCT
AATCTGCCGTCGTTTGTCCGAGCCACAGGAGTTTTGTCAATAACAATCAGCGTTTGGAAA
GTGTAATTAAGGCCGAGGCTTTTCATTAGGAAGAAGGGAGGGGGCCGTCTCCAGGGACGG
GCATGCCAATTAGAAACTCAGGCACGCGTCGCCGGGTAATTTCAGGGAAAGGAGGGGAAA
AAAACCCAGGACTTCTTTAGATTGGAGAGGGACCCTGCTGCTCTTTCAGAGGAGAGGAGG
AGAGGCTTAATGGCATAATAATCAGACAGGGGTCCCAGGCAGAGAAGGCAGGAGGACGGA
GGGACTTTTTGGGGGAGGTGAAAGCCTTCCAAAATGATAAAAGAAACACATGCAGGATTG
CTAGAGGAAAATGGAGGCAGTAAATAGCGGGATGTAGAGCCCTTGAAAGAATGAGAGGGT
GCCGTTGATGAGAACTGATTAATTAAAGGAATAa
>NODE_119_length_347_cov_12.293948
AGGAGAGCACACCCAGGAAGGCGATCACCTTGCAGGTCAGTGTGCCGTAGGTCCAGGCAG
ATCCATTCTTGACTGAGGTGAAGACAAAGGGGAAGCAGATGGCGGAGCGCAGAATATCGG
AGGCGCACAGGTCCAGCAGGAAATAGTAGGGCGCTCGGTGCAGGCTCTTGTCTTTGACCA
GCAGGATGGAGATCAGGAGGTTTCCGACCACGCCGACTCCGATGATGAAACCCAGAGAGG
TCAGTTTGAGGAACGTGGCGAGAGGAGAGACATTCTGCAAGATGGTGTGGTCCCCTGCAT
GGCTATAGTTCGCCATAGATGGAGGAGGGATCATAAAGATAGCGGAATAGCTTCAGCCAA
GTATCATGATCTAGAGGTGGCAGGGGGAGGCGTTAGATCCATTTGGCGGTGTGCTTTGAA
GAGGTTTCCAGGCATATAGGCAACCTCTCCTCTAAGGCATCCTTTGTTCCTTTGTCTCAT
CACACCTAAAa
>NODE_120_length_600_cov_9.048333
CTGATTGTTTATTTTAGTTTAAAGTTTGCAACAGAAAGTTTCCAGACGAACGCTAATATG
GTAAAACTTCCAGTCTCCAGCAATCCAGATTGTAGCTCATTAGTAATGTAAAGAGCATCT
CAGTTCAGTTTATACAACATCGCTGCAAAGGTGAACAAGGTAGTGATTTCTTCAATCCAT
TTCTTTTACTGTATATGTACTTCACAAACCCCCTCCATCTTCCCTGGATCTCTCTCTCTC
TCTCTCTCTCTCCCTCTTTCTCTCTCTCCCCTTTCGTCTTTCGTCTCTGGGAGTATGGGT
GCATGTCAAGTGATTGTTGAATTGAAATATTGATGTGGAGTATCAAAGCGTGGCGTAGCA
CTCCTGTGTTTCCAGAACTAACCACGAAGCGCTTTGATCAGATACTCCTGTGATCTGACT
TCTGAAGTTGTTAAGAGTGCTGGAAAACAAAATGCAAACAAACTTCAAGTGCTCTTGGTA
TTGATAAAAGTTTTCTTTGACAAGTGGAGATGCGTGCTGTCTGCCTGTGTCTGCCCAAGA
CTGGAGATTTTGGGGTTTTCGTACATGCTAATGGACATGAGATGAGGGAATTATTATAGT
TTTCTGCTTCTCTCACACCTCGCAATGTAAACTGTGCTACAGGGGAGGGAATGACTACAG
AACCATGCTGTGATATCGAGGTACTCAAATAGCAATGCAAAAATATTGTAATTCTCTGAT
TTATGttttcattagaatttgttc
>NODE_121_length_670_cov_14.607463
CCCTTTTCCCCTGTGTTAATAAACAACACAAGCTAAGAGTCCTCAACTGTCATTGTGAAT
CTGCCCCCCAGTGTTACATCCTGTCTTTCATTTCTTCCTGCCCCGTCCCTTCCCTGCAAC
AAAGGTTGTCTGCTAGTCGCCAACTTGTATTGCACGGATAAAGAGCACAGATAAAGTTTC
CACCTTCAAACGTTTTGTAGGAACTAAAAATGTCCTCCTAGCTCAGTGTTATAGCAGGTG
TTACACAAACATGCTAGAAAAGACTTTTACTAGATCATATTTGAAAGATAAAGAGTATCT
TATCGAGAGATAAAAACGAAACCTGGGGGATATAAGGCGAGCTTCTCTAACTTTGTTATA
ATTAATTGTATACCTGTGTATGTAAATATAATGCATTCCTATTTTGCAGTCAAGAACAAA
ATACTATTTGTAATATAGAATAAACTTTATTATGAAACCAAGCATTTCATTGTTGTTTTT
TCTCTTTGTGTCTGTTTGGAGGCTAATTGCCCTGTACTGACCTATATTTGAACTGTGCCA
TTTCTGACGATCAAAGTTTGAAGTGAAAGAAGATACTGCAATCTCTTGCAAGATGCACAT
TTGATGATTAATATTTAAAGATCCAGTCAACCTCCAAGGCCTCTTCACAAGCCAGCTGTT
GGTGGAGCTTTGCTGGCAGTTCAAGGAAGTCACCAAAATCCAATTAGACACTTCATGAGC
AGAGATATGGAAGTTGTTACGTGCTAACAAGTGCAGCAAAACCAACGGAGAAAACATGGA
GAGGTGTCAGTCAAGCAAGCTTTGTatttaccca
>NODE_122_length_484_cov_10.977273
AATTATAACGACATTGTTGTCTAACGCGGTTTCTCAGTTCATCCCACCACATATCTGTGC
GCCTTACTTTGTGTGTCTGTGTGCACGTGTATGTGTGTGTTCCTAAGTGATGCCATCCTC
TCGTGCCCACCCACCCCCCAAATCCCCCACCACACCCCACCCCACAACCCACCCATGCAA
ATTAGAACTTCACACACGTCGCTGCAAGCTGCCGGGTGCTCTGTGATTTCACACGACCAA
TTAAGGCCCTCTTGGCAGTTGTGTGAACAGTTTCATTAGAGGAGATAATATTGCAAAGTG
AAATGATAAGCAATCATTATGATTAATGCCCAGACATTACATTGCTCGTTAATGAGGTGT
AAATGATCTCATTATTTTTTGAAAGAGTACAGATTAGATTAAAGTGGAGTGGACAGCGCT
CCTTGGTGTTCAGACAAGTTAGTGTTAATTAGGCCCAATCTCCAGGAGCAAATGAGCCGC
AACCCTTTGGTAAACAATTAGGCTTCCATAGCCCCGGGCTAGATGGACAAGGATAGGCAA
GTGAATGGATAGATCACCGGAGAGATGGATGTTGAGGGAGTTTTAAAATCTGAATCGGAG
TCATTGTTATGTATCCGTGCAAAatgag
>NODE_123_length_641_cov_8.926677
GAGAGAGAGAGAGAGAGAGAGAGAGAGAGAGAGAGAGAGAGACAACCTTGTAAAGGCTTC
TTTCTTTCTCTGTCTACTTTCTTTCTTTCTTTCTTTCTATTAGAGAAAGTTGATAGTGAA
ATCCTCCCTTCGAGCCCCTGGTACCCGAGCAGGTAACTCCTGCCTTTACTTGTTCTCGTA
GAAATTCTAACCTCCGTTCCCCTGCTACACCTGGATGTGACCGAGGGAGACTTTCTACCT
CCGTTCCCCTGTTACTCCTGGATGTAACTTAGAGCCAGGAGTACCAGGGGGAATGGAGGT
TAGGGGAACGGAGGTAGAACTTTGGTAGCAATTCTACCCTCCGTTCCCCTGTTACACCTG
GATGTGACTGAGGGAGAAAGTCTTACCTCCATTCTAGCTAAGTTAGATCCAGGTGTAGCA
GGGGAAAGTCTTACCTCCATTCCCCTGGTACTCCTGGCTCGAACTGAGGGAGAAATTCTA
ACCTCCATTCGCCTGAGGGAGAAAGTCTACCTCCATTCCCCTGCTACACCTGGATGTAAC
TTGGGTAGAATTTCTACCCCCATTCCCCTGGTACTCCTGGCTCTGACAGGGCAATGGAGG
TAGACTTTCTCCCTCTGTTACACCTGGATCTAACTTAGCTAGAATGGAGGTAGACTTTCT
CCCTCAGCTACACCTGGATGTCACTTGGGTAGAAATTCTACCTCCGTTCCCCCCGGTACT
CCTGGCTCGAACTTAGCTAGGAATTCTAACCTCCATTCCCCTGGTACTCCCGGATGTAAC
TTAGA
>NODE_124_length_802_cov_15.952619
CCTTAATGAGAGATAATTCCCAACTCAACTTCTTTGCTCGTGTTTTTGTTTTTTTCCCCT
TTCATGAATACAATATATTCATTCAATTAACTATTGTCGACAGCAGAAACGTGTTAAATT
GAAATATAGTCAATCAGTGCTAACAACCGCTCACTGAGAATCGCTGTGATGTGGATGATC
TTCCTGATTCTGTTGTTTTGACTACAGCAGCTCACGACGCATCTTTTGAGTTTTTGATTG
GTCTTTCACTGGAGTTCAGTCTTTTTCCCTCTGTGGCCTCAGCAGGGAGCGAAGTGGTGT
GTGGAAGCATGTCATCCCCTGATTTCCTTTTAAAAAGCCGACCCTGATGCTTTTAAATGC
ATCATCAAGGCAATGGGCTGTCCAAGTCGGTTACAAGTTAACCAAATAAACACTGACAAT
GAAATTAATAATGCATATTGTTTGCGAATGCCTCAGCTGGATGATTTGACTGATGTATGC
AAAGATGGTAATTTATTGAAAGTAAATTCATGTAATTGTGCAGCGGAACTTGATGAAGCA
AAAGAAGGTGTCAGCACGGCTTCCATCATCATCAGAAGAAAGAAATCATTAAAGAGCAAA
AACAAATCCAACTTCAAAGGACGGTGCAGAACAAACACTTATTTTATGGATGTGTTTCAT
TTAGACCAAAGTTCAGAACGGCTGTTATGGTAAATATGTCAGATTTGTTGTTGGTTGTTT
GTGGATGTGATAGTTTTGGTTTATTTATTTTTCTCGCAGTCCACAGGGATGTAAATGCTC
ACTCTGCACATATCAAAGTAGTCAGTGTAAATTTGATTTGAAGATCAGGGGGAACAAGAG
CTAAAATGTAGTTGTCATTGTCGAGACACATTTCCACAATGAGAAGCTCAAGTGGCaagg
caatcacagcacccaacttggtaaaaatagtttacaactagactgt
>NODE_125_length_356_cov_9.603932
CTGTGAGTGGCTCTCCCTCTAGCTGTGCCATTGCAGATTTCCAGTTTCCTGCAGCATATG
TCTGCGTGGTTAGCATGTGCTCGAAACCCCCTCTTTCTTTCACTGGAGGCAGCCAGCCTG
TGTGATTTATGTGGGGCCCCTGTTCCACTGTGCATACACTGGAAAATCTCCAGTTTACAC
AAGAATTGCCTGAAAAATGAGATCTGTGACTACATTCTTTTCATTAGCGGCTTACGCTAG
CGTGGAGCCTGGGAGCCTCTGAGCTCCTAATGATGCACACGCAGGCCCGTAGCCTCCCAG
CTGCTCTCCGGCTCTCATTACCTACAACATTCATGTCACAAACACTCTTATTTAATTTCC
ACAACAATTAAAAAGGAAAACAGTTGCTAAACTTGTGTTGCTTGAGGCAGCTGAGAGCTG
TGTGTTCAATGGCTCAAACAAAATGTTTGCGCAACAAATACACGcacacacacacacaca
cacacacacacacacacagt
>NODE_126_length_698_cov_6.548711
TATCTAAACTTAAACTTTAAGAAGGTAGTGATAATCACAATTACCTGATAAAATGGTATT
GGCTTCAATGTATTTGCACACCTAAACCCAATTTTGTTAGATTGTTGATTACCAAACACA
TCACTCTATTTGCCTTTTAATGTTGGGTCAATGAATTCATCCCCTCTTTTAGAGTATACA
GTGACTTAATATGCGGTACACTGACGATCTGTATTTACCTATTTACTTTGGTAATGTGTT
GGTTTGTATAGTCAGTTTTTTGTAAGGTCAGTAACATTTTCAAAATTACAAAAAAACAAC
CAATTGTAGGTTGTCATGGAATACTGGTATGTGTGGCAATGTGTTTGTTCTTTGCCAGCC
TTGCTGACCTGGTCAAACACCCATTCCTCATCACCATTTTGACACTTCAAATCCATTTTT
AGATGTAACCTCGGGTATGGTGAAAGACCCAGCGGACGTCTTGGACAGGCAAAAATGCCT
TGACGCTCTGGCTGCTCTGCGCCACGCTAAGTGGTTCCAGGTTCGGAACATCATTTTACT
TTCTTATTGTAGCCTTATGAGATGAATTATTTATTTGTTTATGCATTTATTTGTGTTTTT
ACACATTTGGTTTTCATTTTTTTAATCTTGAGGAAAACTATTACTATTCGAAGCAAAACA
AAAAAATATTCAAGGATGCCATGTGTTACAAGAAGGATCTGGTTAATGTCAATCATATGT
TTTGACTGTAAATCTAAGTTCATCTGAATTTCTTACCTGACAAAATATTAGCAATAAACT
GGCATCCTTGTATTCTCTATTCAATTTTCTAAgtactgtactatcgttacatgtgattcc
at
>NODE_127_length_512_cov_10.939453
TTAATTCGAAAAAAATACCGAGGCTTTGACAAAATATTTGCACAATTGTGATTAATTAAT
CTTCTTCTTTTTTTTTCAAACTTGAGCCCTGATAATGAATGTTCCCCTTCGTTCTAAGCA
GCAGCACTCTGAGCTTAAATTTCCCCCCTAATCGTTCCCTGAATAGCAGCTCCTCTCCAC
CTCTCCGTAGGTCTGGGTGGCAGCATATCTCAACTCGATTCACTGTGACAATATTGTTTG
GCTATCATTCGCTGCTTTAGGATGAATGGCATCGATCCTCTTTTAACAACATTTGTTTCC
TATTGTGTTCGGGGGGCGCAGCAGAGGAGGGCAGACGTGTGAAAGTGGCTGTTTGATTCT
CTTTTTCATCCCCATGACCTCAGCTTTTGTGTCTCGTCACCCTGGGAATGTCACGCCTCA
CTACTCTACTTTAAGATGTTTCAGAAAGTGCCCTTTGTTTTCACTCTTTTTTTTTCTTTT
TTTTTAAAGCTCACACAAAATTGTTCTTGGTTCCCCCCCCCCTCCTGCTATAAAGGATAC
TTCAGACTGAGGCACGGTTCACAAGTGCAATGCAATTTGGCTTATCCCAACCTTTGTTCG
GGTTTCTACAAATGACCAAACATAGTGCAGACTTGAtctactgctgcttgaactcg
>NODE_128_length_552_cov_13.961957
CATCCTCCCGCCTCCCTTCTTCTTCTTCTACAGAAGTAAATTATCAAAACTGTGTTTGAA
AGTGAATGAAGGGTGACTCGCTCTCTCTCTCCCTTTCTCTCGCTCTCTCTCCCCTTCCCG
CTTTGACATCTCAGTTTTTTTTTTCCCTTACTTGCCACCGTTTCTGGGCTAGGTGATAAC
TGCCGGTAATAGGATTAACATTGATTTCTTTTTGCAAGAACAGAGATGTGCCAGTTCCAG
CTATTTATTGAACTGCCAGCTTTGAACTATGAAAACTGACTGCAGGAAAAGACCTAATGC
AGCATTTTAAAGAAAAGAAAAGCCTCTGTGCAATTCTTTCTCTCTCTCTCTTTTTTTGTT
ATTTCTTCCTCCTCTGTCTTCTTCTTCTTTTTGTTGTTGCAGGATAAAAGAGAAAATCGG
GTGCCTCTGTTCTAAGCTCTGGTAATGACTTTATTTATGTACTTTGTTGTTGCTTTTTAT
ATACAAAACTCACCAGTCAATATAGTTATGATTTGATCTATAAATTGCAAGAGTGTTTGA
CTTCTCTCTCACCTTGAAATAAAGATCCATACATGCATTTTCTTTGTTAAGGTAGTGCAC
CGTGAATAAAGTATACATGTTTAAGTTTGCTCTGATATATTgaagatggaaatttcagct
aaggaatgtttgctatgtagttgaaaatagcaggtc
>NODE_129_length_673_cov_10.814264
GTATATCAATTTGTTCTTTTATGGTTAGAAGAAAACACTATTCTTTGCACTTATAGTGGA
CAATATAATACCATGAAATGTATTTCATGCATTTATCAATGTTTTTGCCGTGAGTGGCCA
AATACCACAATGCTACTACAGTTTAACCCTGATTTCATAAATCTAAGTACTAAAATGCCC
AAAAATCATGCGTCACTGGCCATCATTCTTCCCTCTTCACCGTCGATGGATCTTTCTCTT
TTTTGTTTTTCCCTCATTCTCCCCCCTCTGTCTCTTGTCCTTCTCTTTTATTGCTTTGTA
CAGCAAAGCACCATTACTGATCCCTTCCAAAGCACAAACTAAAAATCTATCCCGTTGTCA
TTTGCTGCACCGTGCCATCTATCATCGGGGGTGCTTGGCAGCGTCTCCATACGAGAGAGG
AGGTGCTGGAACAGGAGGCAGAGTCAAGGACTTTCACGCGCAACAAAAAACTTGTCACAA
TTATTTATGGCTCTTGCTGGGACACATAATAGGACACATCAAACTGCTGTTTTTTTGTGT
GATGAGCGCCCTCACATCGCTGGCTCCCTTGTCGAAGTGGGTCACAGGCATCTCTTGCCT
TACACATACAATTTCCAAGACAATGGCGGAGCACTTGGGGAAGTGACAGTGACAAATACT
GGAGCCCCCACGGAAAGCTGGGCAGGCTGTTACATGAGTGATTGCGCCAATAATCATGCG
GAGTCGTCACGTGTCTGTGGAGCAAGAGGGAGATGGGCAGCAGGGGTGGCAGGGGGTGGG
AAGAGACAGAGTGGGAGAGAAAGAGAGGCAGggagag
>NODE_130_length_691_cov_15.652678
CTTTACTTTGCAGAGACTTGTTCTTTCCAGCCCCAGCAAACACTGTTCACAATGTTAATT
TTGGCCAGCTGCTATTGTAATTACTACCTGGTCTTTTAAGAGCTGTTACAATTTGTGGAG
TATGATTGTATTGTTTTTATATTAATTATTTATTAATTATGAGGTGTTGCCTCTTAGTAG
CCTTAATTTTGATGATTATGGTCGACACAATGTAACTAATGAACGGGCTTTGTGGGCCAG
AACCCCACTGCCAGTCCGACCTCTCTCTCTCACAAAAAGGAGCACCTCATTCTATATCTT
TGTTCTATTTTCAAAGGGGATGCGGACAAAGACACGAATGCTGATCAGAAGAATAAGAAG
GGTGTTAAGAGACGCCGGGAGGAACATGGAAGGGGCTACTTTGAATTTATTGAAGAGAAC
AAATACAGCTGGTAAGGATGGGACAGAGCAAAAATGGCCTTCAGCATCCCTGAAACGCCA
TCCATAGCTTTGTTGAACTGTATTGGCTTTAAGTGCCAATGCACATAACTAGCAAGCGGA
AAACCCTCATTTTCAAGTATTATACTACTTTATAATTAACATTACTTTCACACACATGTT
TTGAGGGTCATCCCTGAGTACTTAAAGAGCCTTACCATTTATCCTTTTTACAGTACCCAC
TCACATTGTGTCTTTAATGGACTGCATTCTGTAGCAGAAGTGCATCTATCAAGTCTCTAT
GAATTTTCACATCTGTTCCTCATGCCGCTTATTGTTTTGGAAAGCCCGTTGTGTCCTCAA
GGTGAATCGAGGCTGCTCAAAAAAAGAACCCAGAGGAAAgtagcagatgtgcact
>NODE_131_length_371_cov_8.083558
CTCCTTTTAGCGCAGACAGTTCTGGAAATGCTCCTACCAGTCACTGATAATATGTATGGT
TTTTACATATGGGCTCCTCACAGAAGCAGCTTCGGTTTCTCTGTGACGTTGGGTTTTCAC
ACGACACAGGCATGATTGAATTCCAACCTGCGCGTAAGTGTTTTTTGATCTAGTCGGCTT
GATCCTTGCGCACCAAAGCGCCACCGCTGCACGCCATACTCTGCGCACGCACGCACGCAC
GCACGCACACAGGCGCGCACATCGCATTATACGGCATCAGCCGGGCTCAAAGTGGATCAT
TATTTACTAAACAGGTTGCCTAACAAGAAAAGACGGATTCCCCTGCAGGCTTGTATAAAA
ACCCTGGAAGCATGGCGGTGGAGCAATATCCATCATAATTGATGTGTTGCAAAGCAGATT
ACACACATTAGCGCACACTGTTCTAGCTATGACAGCTCCAACTGAACATGACAAATTCCA
TAATATGCAAAAAAAAAAAAGAGGTATTTTGCTct
>NODE_132_length_556_cov_14.212231
CAGATCACACTGCTCAGAGTGCATATCAGGCCGAAGTGTTGAGGCCCACTAATCCGCCCT
CTAATTCTCAATTAGTGTAAAATGAGCCCATAAATCACGCAGACAGGCCGATCGATGGAA
ACGTTGTTTTAGGAGTGATTGGCAGCCTCCCCAAAGGTTACTGTTTAAGTTGGTTTAAGG
TTACAGCTCTCTCCAGGCTGCAGGCAGGCTGTGTGTGTGTGCGTGTGACTGTGTTGGCTT
GGCTTGTGGTTGGGAGGGCTGGGGGGGTCGAACTCAATCTATATGATGCAGGGCCTCGGT
CCTTTGGGGATACAGCAGAGGGACAGCACCAATTTTTAGCCCATCAGCCGTCCAATTTTT
CTCCTTTTCATACCTGCTGTAGTAAATGAGAAACAAATTAAATTTCACCCCACTATCTCC
ACAGAAACCATTTAAATCCTTTATGGAAACCAAATTGTCCCCAGACAAATCGCCCCTGGT
TCTGTGGAAATACACTATGGCGCTGCAACCGAAATAAATTTGTGTCACTCTGGATATGGC
ATTGTCTGTAATGCCATTCATTGGAGGATCCTGGTGAAAGAGAGAGGGAAATAAAATAAG
GGGCACTTTTGGAGGAACAAAAGGGGTGAAAAAGACCCCAGCTCCCCATTCTCTTTTTTT
TCTCTCTCTCTTTTTTTTTTTTACTCTCCCCTCCATCTCt
>NODE_133_length_640_cov_10.601562
TCTTTTGTTTTGAGTGAAATTACAAACAGCTGCATAGCGAACTAACATCAGGCTGATGAG
GACAAAACAGAGTAAACCTGCGTGAGTCATTTGCGGGAAAACTGGATTATTAGCGTTTTA
TTAAATAAAAAAATAATAATCTGTGTGATTTAAAAAAAACCATACCTGTTGTAGCTGCAG
AGAAAGAGAGAAACTGAGAGGTGAGATATTTGTTGGAGAACCTGCTTTTCTCTCTCTCTC
TCTCTCTCTCTCCATGAAAGCAATGTGCTGTTGTTTGGATTTCACATGATTGATGCTTGA
CTTAATCCAGTGCTCTTTGCGCCTTCCCAGGAGGGTGAGGCGGTCTCTTTGTGCTCCTCT
GTCCCATGTGAAGCAAACCAAAGCGGGAGAGTGAGGGTCATAGCTATTCGGCAGGGTACC
AGATCCTTCCCACCGGCACATCTGCATGTGAAATCGCCATTTCACCCCTCCACACTCCCT
AATTGTTGCTAAAATTATTTGTGAAATTGCCTTCCACCAGGAGTGTTTTCCACGGCAATT
GTCACACAATTTTATATGCACGGTGGGCCCACAGAGTTGACACACGCACCTCTTCTTTTC
TGCCATATGTGCTCTTTCTTTTCGGGTTTAATAGTAGCGCATTATTTTTTTTTTCTCTCT
CTCTCCACAATTACCTTTAAGCAATTACTCTCGTGCGTTCTGCGGGGCAAGTCAACCTGT
TGTCATCAATAGCGGGTCGATCCAAATGTTGTAATTACCACACAAAGCTATAGGAGCGCG
TTTa
>NODE_134_length_540_cov_16.583334
AGAGACCAAGGATGTCGACCTGTACGACTCGCGGGTGATGATCAGCAACCAAGTGCCTTT
GGAGCCGCCGTTGCTCTTTCTTCTGGAGGAATACAAAAACTATCTGGATGCTGCTAATAT
GTCCATGAGGGTGCGGCGACACTCCGATCCCTCGCGGCGCGGAGAGCTCAGTGTGTGTGA
CAGTATTAGCCAGTGGGTGACAGCTGTGGATAAAAAGACGGCAATAGACATGTCTGGGCA
GACAGTTACCGTCATGGAAAAGGTCCCTGTCCCCAATGGCCAACTGAAGCAATACTTTTA
TGAGACCAAATGCAACCCCATGGGGTACACAAAGGAGGGCTGCAGAGGAATAGACAAGCG
GCATTATAATTCCCAATGCAGGACAACCCAGTCCTACGTGCGAGCACTTACCATGGATAG
CAAAAAGAAGATTGGCTGGCGGTTTATAAGGATAGACACTTCATGTGTATGCACATTGAC
CATTAAAAGAGGGAGATAGTGTATAAAATGTATAGATTTTATTGAAGAGTTTAAAAAAGA
GAATAAAGAGAAAATATCTATTTGTATATATACATAACAGGGTAAATTATTCCGTCAAAT
GAAAATTTTATGGACTGCATGTAAAAAAAGATGAAGTTTATACAGTAAAAGTGATACTAC
AGTCTATTTATTGAACAtattcat
>NODE_135_length_651_cov_10.651306
ATCTGAGCACCAGATGATCACAATAGAGACAACAGACCATTTATATGAACATAAAACTAA
TATTACTTCTGCAAAGTGTCACTTTTAGTCAGGTAAGGTTGTAATCCTTCCAATAAAACA
CTGGGTAAACTGAGTTATGCTTGGTTTACCTTCCATTATAAACACAGACACACATTCACA
CACATCACTTTGTCACCTTGATGCCAAGAACAGATATGCCCAGTTTTTTTTTCTTTTTTC
TTTTAGGCTGAGCACATCACCAGCACAGTGGGAATGCATTATTCAAATAGATCTTTGTTA
CTCCTCCAAGATGATTGTGGCACAATCAGCCATGAAATAAGTTTGCTGTTTTAAAAGTGT
TATTCTCCCTCCAGGTCTCTCAGGTGTAGCTTTGTATTCAGGTCGGCTTGCCTGCGCCAA
AAATCAATCTCAATCAAAGGTGGCGAGGAGTTTATCATAAATTATCATGAAAAGGGTTCC
CACTCAGTAGATGCTTAATTACAATCTCATTTGAATAAGTTTGCATATTAATGAGTTTGG
AATGAAAATGGTTTGTGGGGTTTGTGATGGGGGGCTGCAGGGTAACCCACGGCGATAATG
ACGGTCCTTTAAAATGTATGCGATATTATTGCTGGTGGAGAGCCGCACACTTGTCTCTCA
CACACATGTACGCACATACGCGTGCACATATGCAAGGGCCCATACAAACACACAGGCATA
TGCTCAAACACACTCGTGAAGAGACACACATCCACACACACACAGGCTATACACACATTA
GTGCAAGCACACGCa
>NODE_136_length_609_cov_7.922824
GCCGAGATGTCAAGGCAATTTCTGAAGTGAGCGAGAAGATATCCTTCTTTTCCTGTGCTC
CAGATGTGGTAGAGTGCAGTTTACCATATGTAAACCATCTTAACACTTACAGAACACTCA
TATTGGATTGAAAGGGGGGCCATAGACAGTGTCACTAAAGGTTACCATAATGCCTACATA
GTGTCTGTGCCTCAGAGCCATTCAAAGTTCATCCACTTTTCTCCAGGGAGAAATTTGTAG
TCATACAGTACGAAAAAAGACAGTGAAAAAAAGACGATACTGCCTCAGCTCATTAAAATG
TATGTGGCATCTTACTCTTTAGTGAAAGCCTTTTCTTGTCCGTGTATGTGTGTGAACCCA
AAAAGAAGCAAATCAATGTAAGAGAATCTGATTGATATTCACTTCAGAGGGTGGAAGTGG
GAGAGCCTGGGCTCACCATGGCACTCTGTGGGCTTTTGTTCCTGGCAGGTTGGACAGGCC
TTCACTGTGAGGATGACATTAATGAGTGCCTTCCACAGCCCTGCAACCAGGGGATATGCA
TTCAGAATGATCCAGGCTACGGCTACACCTGTTTCTGTCGTCCTGGATTTGTGGTGAGGC
TCCCCACCTTATTTCCCTTATCCACCTCTTTTTTGTTTTTTCTACCTAACCTTTATCCTC
CTGCACCCTTGATGCTTTTGTGGCACTAATTAGCTGAATTGTTAAGATGTTTGATCACCT
TTTTCATTGTTGCTTATGGTCTAAtctgattct
>NODE_137_length_451_cov_3.529933
TGAATACATTTGTGCATGTAAGAACTGGTTTATATTTTCCAATTCCCAAAACACAGAATA
AACAACATATCAACTAAACCACACCTCTGATACTCAGTTTCAATCAAAGAAACTTTCCTT
GTAGGCTTAACTGCTGATAATATGGCCCACTTGACATTCAGAAATTGCTTCTTTTAGCAG
CAAAGGCACAATGATTTAGTTTTGGAAGACACAAAATGATAAATTCTACACATGCAGTCA
GATTTAGACTCAACGGATAACTACAGTGGCAACAGCCAGCAGTGGTGGTGGGTCTGGAAC
ACTTATTCTAAACTATTGTAAATAACAGTATGAATAGCTGTATACCCCCAGTGATACAAG
ACCATTTTACACTAACAGGTCGCAATCCCACGTGAAATGATGTTCTTCTATTCTAAGGTG
ACAAATGAACATTGCCAAGCACATTAAAGATTTGGTGTGATGGACACATGTGCTTGTAGT
AGTTAAATAAATGCAGGACAGGAACCACACCCTGAAACCCCTCTGCACGACTTGCTGGGC
AACTAGGCCTACCTtgacaaaggggaaagccggtcctggcttcagaggctcgttt
>NODE_140_length_941_cov_11.391073
AGTGTAATTCTGAAGGTATCTGTCCTGATAAAAATGCCTCTGGCAAGATTAAGCACAGAG
TATTGTTACACAGTAATGTTTTAAGATGTGCAATACTCCAGATGATTTTAGACTTGCTGA
AGGGAAGCGTGCTGTCCGTCCTCTATTCTCTGTCGACACAGACACAACAATTCTGTTTTA
CTCTCTCTGTCTTTGACTTGTAATGCACTAAAACACATGTCGGGCACCACGTTCATCTCT
CCCCTCTTCTATACCCGTCTCCTTCCTTGACTCAGGACCGCTGCAACGCTCTGCTCTCAT
CTCATCCTCTCAGCCCTCGCACACAAACACACGCACAAGAAACACACACGGAAACACACA
TTTCCACTGCCACCCGCGTGCATTTATTTATTCGTTATATTTCCTAATTCAGTTTGACGA
ATGAGTGACAGCTTGACACTTCATTCGGCAAGATTAATAGAACGACACAATATTTACGTG
GCAGAGACAGCCAATTATCCCACCATCTATCATCCAGATTATCTTTCTGATTGAAAACTA
CTCGTCCATGTAATCGGAATTATTTGGAATTAGAAGGGAATTTATGGCTTCTTGTGTCAC
TTTTCCTGGACGGTGGTAAATTAGAAATATTAGATACATAAAGAGAGTATAGGAAATGGG
ATAAATAGAGGCCTGGAATTAATGCCACACATTTCCTTTTTTATCTGTTTGCCAGTCTCT
GTGCCTCTGAATGAACCCCATTTTCTGTCACCATTTTATAGGTTATCATCACATATTATT
AACACATACTGTCGACTATACATTGTGGTGATGACACTGTGTAATTCACACTTATATAAA
AGGACTTGTCACACTCTCTTCCCATTAACTCCAACATTTTTGTTGCGAGAATGTAGATAT
GTTTGGTTGAGCAATGAGTTATTTTAATCAGAAAGCAGAATTAAATGTGTTCAACTTTGA
AGACAGTAATGGATAGATCTTATCAACAGAGATAGCCTTGTGTGTATTGATCTCTGGCTA
TGTTTTTTAAATGTCCATCTcactcaaggcagcaccgacattagtttactccttcaacct
ctgtc
>NODE_141_length_625_cov_18.639999
AAAAACTGTAGCCCAGATAAACATTTTTGATAAAAGACCAACATATGTACCAAGTCAGAT
AATTATTGTAAACACAAAACTGGCACTTGTACAATTTTTATGACTTAATAACAAGCCATA
TAAGCTGATACAGATTCATGTATGATAACCGACTAATGACAGACAACAAATGTAATTTGT
AGTAGGTTTGTAATTTTACGATTTGTTGCTTCAGGAGGGGTTTTTTTAAGTAACAAGAAT
GCAAATAATGCAACAAATCAAATTAGTTCTCAGCATTTTAGGCAGTTTATTTGAAAAACA
CATACAAAAAGATCATATACAAGACAATAAATAAAAAAGAGACAGAACAGTTTGGGTTAA
GCTATGCAACTTTTTGCATCATCATTAGTAATAAATACAGTACAAAATCCACCCAGAGTG
AATCTAAAGATTTTCCACAATATTCACTGATCATGTTATTCTTCATTATGATTTAGCTAT
TGCTTTCATATTATTGATACATACTTCTACTTTTCTATAAAATACTCAAGATCATAAAAC
ATTGCGCGGTTACAGCAAAACAGCAGTGTGTTGTACAAAGATGGCCACTTCCCTTTTTCA
CTGGCAGGTTAATAATCAACATTTTTTCAGCAGCAAAGAAACATCTGAAATATTCAAGAA
GGTACAGCATCATATTAAACACATCTACAGAGCTACTCCCACATACACATAGGAAAACCT
GAGAAGGACATGCATTAAAAAGCTTGTGCTTTAAGTTCTactgttcatt
>NODE_142_length_758_cov_15.688654
TGGCCAACTTGACCCTTGTTAGAAAACAAAACAAATACAAAAAGAGAATACTGCAGCCTG
GGACTGCCGAGCCGGGTCACTGGAGATTTTCCAGACAAACGCCGCACAGGGGAGGGGAGG
GGAGGGGAGGAAGAATAAAAAGGACAGGCTCAGAATCTCATTTTAACAGACCGCACACAA
TCTGGGCTCCCACAGAACTATCTCTGCCTGACCGCTTTCTATTTATCCCTTATCAGTGTT
TACCAACCGCTAGTTTTCTTTCATTCACACTGTGAGGCAGTTCTCTTACTATCAGTCAAC
AGCTGACACCGTGGAACAGCCTCAAAGGCAAGAGGAAGGGATCAAAACTAAACCAAAGCT
GTTTAAACAATACAACAGAGGAAATAAATTCATAAATCCTAATTCTTCCCAACCCACAAG
GGTATAAGCAGATCCTTTATAGTTAGGCCAACAAACAAAACCACAGCCAATGAGGTACAT
TACAATCAAGGTAAATTCTGAAATATATTTAGAAAAAAGAAAGGCGGAAAAAAAATCCCA
TGTAATATTAATTGGGAACATTTCATAGTCTTGCCCTGTCAAGCAAATATAAGTATTCAC
TAAAAGGCTTTTTCAGTTGTGTTTAATTGTCTTTTTAGGAAAATCTCACCTGAGTCAACA
TTGTTAACATTTTTAGATCATTTTGTCGTATACTACCAACAACGTAGACAATATGAGGGA
CGATATACACAAGTCAAACATTTTATTAAATGTTTTATTTTTTTCAAAATGTTACAATGG
GCATTAAATGCTTACTTTTACAGTATCTGGTTTGGGTCAGTCCACTTCTGAAACCAAAGA
TAAACAACAAACAAAAATGACAGTGTAATTctatttaatttatagaataaggattactgt
ta
>NODE_143_length_391_cov_21.304348
GCACATATGTTTAATCATTTAATAACCCACCCGTTCGAGAAAAAAAAAAAAGAAAAAAAA
AAGCAAGGTCAAAAATAAATTACATCCATTATTTGCAGCAGATCTCCCCAAAGCATTTGG
AGCGAAAACTGTTTTGAATTTCAATTGGCTTCCAAGTGGCAAAAGCCCTCAGCTAATACA
TCAAAGAAAAATTGGTGTCAACTAATCGGTTTAGGACACAGATTTAGAATGGTTAAAAAT
CCCATGAATACTTCAAGCATTTTTCTGTACACCACTAAAGGCTTGGGAGCAGCGCAGCTG
ACCTTGTGCGCTCCAGAAACCTGTCCGCCACTCGACATTAACTGACTGTTTAACTCATCC
AGCCGCGCAATTAGTCCACCACAACGCATAATGTTGTGTAATAATAGCCTCTATATCCAA
TTTAGATTACACTTGCTCCCTCAGGCATTTTAAGTGGCATGCATCATCTTTCATTCACTT
CTTCTATGCCACGTAAAGCCGTTTTCATGCGTCAaaaccgaagaagtcgttctct
>NODE_144_length_606_cov_10.366337
AATTCTTTTCTTCTCTCCAGTATCTTGCACTTAACACATGTAGCAATACCTACAGGATGG
GGAACTTGTGTAATTCACCAGTATTTGTTTAAGTGGAATATGACATTTTATTTCTAGATA
TTGTTTGACTTTGTATAAAAAAAAATATATACTGTACAGATTCAAAAGTATATTATGACA
AAAAAACTTTTAGAAAAATATTTATTTTTACTGTTTTGTAATTTAGACACAATACTGTAG
CTCCTCTATTGCCAGACTTACTGGAAGTGCCTCTCGATAATGTATTACAAAGTAACTATA
CAATATATTGGGATTATTAGAACCTGTCACTAGCAGAGCAGTGTTGATGTTGTAATGTGA
ATATTGTTGAATAATAAGATTTATAAATGCTGCACATGTGTCTGTCTTGTTCTTTAGCCA
TTTCTCCAGAAACTCATTGGAGGAGTCTCACTTGGGTTTACTGTATTCAAGTAAAACATT
TTTAAATTACGAAGTTCAAAATGTCATTGGATAACACTGTAAAGTATCACAGTGACATTA
TATGAGTTGAAGTTGTTGATAATGTAGTTTCAGGTGCTAAAATCTAACATGTAGTCAATA
CTTGACTCACTAAAGTGCAGCTTCCAATCCTGTCAGTCCATCAATAGAACCATATTATAG
CCAGGCAACATAAAGTCCAGGTCTATAGCCTATTTAATTGTGGCTCTGACCACATTTGTT
AGTGGCGTTGTTAAAGAAATaatacagttt
>NODE_145_length_459_cov_11.389978
GCCGCACTCAAATACAGCATGTGACATCCGGTGGCCACGTGAACAAGTAAACTCACGCAA
ACACAAGTAGGCCTTGCTGATTAACATCTACTCCCGCTCTCTCCCACAATCTCAATAATA
ACTGTAGGAAGAGCAGACTACCTTAACAGTGAGGACTGATAAGGAGGAAAAAAAGGGGGA
GAAAATATAAAAGGGATATATGGTTTAAATGAAAGAGAGATCAGAGGAGCAGAGTGGGAG
AGAGGAGCATTTTTTGCCATTTCACCCAGTTTAATAGGAGGACAGTTAATGGGCCTTTTT
TATCGGGCACAGGCATCAATCAAGAGGTGTCAGGCGGCCGCTGAATCTGGGCTGTGGTCC
TCTTCACAGATGACTGATTAGCAAGCCAAAATCACCAGATCCATCTTCCGACGGTCACTT
TTATTACAGTCATTTTTAAAGTGACAGCAACCTGCCTTGTCTCACAACACTGGCCACCGC
ATATATATTCTCCCCCTCTCTCCCCCTTTCTCTTTCTCCCTCTCTGCATCCGTCTTCCTC
TCTCCTTCTGTCGCTGAGTATTTGGTCAGTCACTCTCCTGTTGTTCCTTCAAACCTGTGC
CCc
>NODE_146_length_811_cov_10.651048
CTGGTGTTCCTCATGCCCAAAGAATAAATTAGTGAACTTTCTGTCTGGTGGATACTATGA
TCTCTCGTGTGTTTAGGGTGATGCAGATCGGGAAGGCCCTGCAGGATCAGCAGTGGCTGT
TTGAGAGCCTGATGATGCAGGTGGAGGAGAGGAGGTCCGCCGTGGAGAACAATGCCAAAC
AGATAGAGGACAGGTTGGTTTCGACTCACACAGAGTCAGAATCACAGTCCCAGTTCTGAG
TAACGCCAGTCAATAATTTAACATTGTGAAATATAGCAAGCTCATGAATAAATTACTGTC
TGAAAAGCTGCTTTCTTCTGCATTTGGGAGAGACATTTTCCCCCTCCTTCTGTCTTTGTA
GACTTCATGGAGTAAAGATTGCACACAGGAAGGCAGAGAACCAGATTAAAATGGCAAAGA
TGATTATGATGAACGAGCTTAACAAACGAGCCAACCTATTAATAGAGCAACTGGAGGTAA
TTACTTTCTCATTCTTTCTTTCCTTCTTATCGTTCAGCCAGCCGTGAATGTACATGCAAA
GAATCTGTAACTGCCATGATGTAATCAGCCCTGAAAGCAAGCAAACGAGAGCCAATGATA
ATCTGTCATAGTTGCTTAAACCAACATCTTAGGGACTACATCTGTCAAGGAAAAGCATTG
TTGATCAGCCCACAGTTCAGCCACTGTGCGGCAGTAATTAAACGTATTTTTAAAAATTCC
TTTGCAGAAGATTTCCGAGGGTTTCCAGCAGCGTCTGGAGGACCAGCTGCAAGGGGCAAT
AGAGATATGTGGCCAGCTGGACCACATTCAGAAGTTCATCACCTGGGCTACGACCCATCA
CTGCAGAGGGCCGGTGCTCTTCAGCAGGGCTCTGGTATGCAGAGGAGACACTCAGCAGAC
GTCCACTGTCTCACTATAGCACACCCAtgcacagccctgtgagggcaataataat
>NODE_147_length_763_cov_10.314548
GGGGGGATGCCTGCTGTCCCCACAGCAATGGTAGTGTTAGTTGATATTGCATATTTGGTT
GTTGATGCAGATTGCGCTGCAACAGATAAAGTCAATTCCAGGAAGCAACCTTTTTCACCA
AAGTCAAGCATAGCTGTAAGACTTCTCTGCTATCTGAAAAATAGGTTTGAATTGCATGCA
ATTTGTGGCAGGCAGAGCACTCCAATGGAGGGAGGCTATTAGTGAAATGCCTTGCCACTG
TCTCTTTAAATGCCAATAAATTCCCATCATTACAGAATCTGGCAGTTTTCCTCCCTGTCT
GCAGCCTGGGTCTTTATCTCGCTCTGCCTCAGTCTCTGAGCATGTAGATCTGGCCCAGTT
AGATTGTCATACTTAACAAACATTAATGATTAATTTCCTCCACTGAGTCAAATGGGGCTA
AAGGGATGACTCGATTCATCTTATCGCACCACAAATTAGCATTTCCCCATATTCTCCAGC
ATCAACTGTGCATTAAAATTCCACATTTACCATTCTGGGCACTGGCAGCTGTGGTGAAAG
AGCCAAGGAGATCTTCCTCCTGTGTTGCTGGAAATTCTGATTACTTCTGTGTTATACAAA
GAATAATTAATTCTGCCACTTTCTGCTTGTTACTGTACGTGTCTGACTGCTCTGAGTCAA
ATTACTCACTGAGGGGTTATTTAAAAGGTCAAGGTGGGCCTTTTTTATTTGCTGTGTTAA
GTCCTGGTAATGCAGTACTTTCACTCTTTACTTCCACTGTGATAatttctgtattttgag
gggatcggtgcagaagagtgcaaacattcacattgtgctgtgcttgatgtgtcctgacac
acatacacccacaacgacataagaatcaaacagtttgagctcaaaaaaatcatctagtgc
aacttca
>NODE_148_length_419_cov_5.816229
AGAGGGGGAGGGTGGCTGGTGAAGGAGAATGCAGCAATCACATTTTTAAGCATGCACAAG
CGGGCCGTTCCCGGTTCCTAGGCTGGTGTGTGTCCCCCCCATCCGACGCCAGCAGCCGTA
TGGGGAAAGCAGCGGCAGACACAGATGGCATGGACACTTCCACAAGGTCTGCCGCTCTGC
CCTGCCCGCTCTGCCGCCGGAGCCCGTTCGCCGCCGTCTCTCTCTTCCAGCTCGCTCCGC
CGCCCAGCAGCACTGCAGCACAGCACAGGCTGACGGCATGAGGCTTGATCCAGTGCATTT
CTCCATGCTGGTCATCGGGGTCTCCTTCGCCTGTTACGCCCCGAGTCTCAACTCCCTCCA
GGACCAGGCGTACCGATCCGCCGTGGTCATCGAGGGCGAGGTGCGCTCCTCCCCGGAGAA
CGTCTCCTCCCGGGAGCCCTACAGTGTGAATGTCAAAGTGCTGGATGTGTGGCCCGTCAA
CAGCGGCGGCCTCGAGAGGGAGCAGCTCGTGACCGTCGGGGACTTCGGCTCCGAGGCCCc
gtgcatcaccgtggagaaggacc
>NODE_149_length_146_cov_5.732877
ACGGACTTGAAACAGCTTGTGCCGTCATCTTGATCATATTTGAAGACATTGTGAAGCCAA
AACATGATTGTGAACATTGTAGTTGAAAGATGGCAGTTTGACTGTTATCCTGCTCCGAAA
ATGCGTTTGGCTGGCTGAAAACAACATTTTTGACATGGGACATGTAAAGTGAATTTCTTT
GACAGGAACGGACTTGAAACAGCTTGTGCCGTCATCTTGATCATATTTGAAGACATTGTG
AAGCCAAAACATGATTGTGAACATTGTAGTTGAAAGATGGCAGTTTGACT
>NODE_150_length_651_cov_11.846390
CATTAAATAAATCTCTGCTCAGCTAATCCGTGGAACAGTTCACATTTTCGAGAGAGACAC
TCCGGTAGGACAAAAGCGCCGCTCTGCTCGCCGCGCCTTCATCTGGGGACAGACACACAT
AAAGAGAGATATTTAGAGAGAGGGGAGGGAATGGTGGTGGGGGGGAAGAAATCCTCCACT
AATGTGACAGAGAATTCTCCAAAAAAATCATCATTGTGTGCTCTTGCACTGCAAAGCAGA
TTCTGTATCACTCCATAATTTTCTTTTTTCTCCAGCAAGTGCAATAACTTAATCTTAAAG
GCAAAACATGGACATGAGGGCCATTTCGAAACATGTTGTAGATAAATGTTAATCACATTA
GCATTTCCCAGACTTCCGTAAATCTCCATAAATAGCATGCTGAGGTTGATCCCTCTTTTT
TGCCCATTGAGGCAAAATTACAGTTGATGAATTGCTTTTGCCATGCATGTAGGCTAATGA
AAGCTTTGCTCCTGGGCCTTCCTTAACAAAGGCTCATAATTTTTCCACTTTCCACTAAAA
TAAGAACCTGTTCCACTTTTAATTAATAGTTTTACCCTCTCCTATTCACGACTGTATGCA
TAGTTTCAAATTAATTTTTTAGGTGAGGCTTGGTTATTAATACTGTAGAAACAACCCCTT
TTGTGTTAAAGTAACAGGGAGGTAATGTTAGCCTGCAGGTTTATAAAGAATTTCCTCTTG
TGTCATCTTACTGCTTAGCACAACTTATGAcacagctctgagactgaagcatttcgtgac
aggtggctatttccc
>NODE_151_length_673_cov_13.331352
TGACAGGGGTAAAAAGCAACATAATATCACTCAAACCAAGTAATTCTCTATACTGTTTGT
GAGTTCAGAAGGGCCATCAAATTTCATGTAAAATAAGCTCTCATGCAGGAGGAGACACTC
ATATTTTACGTCTAATTCTGGAGGAGAAGATGTATTTCTTACTTCCCCAGGAAGCGTGAT
TGGTGTGTGTCTGTGTATCATGATGAGATCACTTGGCGGGGCTGAGGATAAAATGTCGCT
TAGGATAATGTGATTGCCCTTAAGGTACAAGGAGGTGAATTATATTCCCTGATTTATAAT
CTGAAAATTAAAGACTCACTCATTTTCTAATTTAATTCCACCTTCAATGGAACAATGTTC
ACTCTGAGCCAAATTGGCGAATAATGTTACTAATTCAGATGCAGATGTAATTTCTATTCG
GGGGGCTGCGGCGCGTGGTGATGAACGAGTCCCGGATGGATCGTTGCCACTCCTATCTCC
CCGTCTCGACAATTCCCCAGCAGTTGTGATAATAACCTGAGCAATAAAGGAGGGATAGGC
AGTGCTACCCCGTTCCACTCCTCATACCCCAAGTCATCTGATACTTCATCTAATAGTATT
TCTGTCCTTTCCTGTGTCACTCTGTCTTAGGGCAGCTGACACTGCGCTCCTTCCATACAG
GAAAACAGAGTACGGCGAATATTATAGATGTAAAACTGCATTAACATGAAGACTCTTAAT
AACCTGCATAATTACTGCTGCCTTCTGCAATACAAAAAAGtcatcgcaataaatctgctg
ttaaaaacttgattgaatgcagggtaaatgtcaaggt
>NODE_152_length_679_cov_7.020618
AGATTCAAATTCACAAAGACTTGTTTTAAATGTAATTTTTGAGCCGGTATATTTTTTAAT
GGTTGTTTCTGAAAGCACCAAACCACTGCTGCAAACCCAACCATGATACAAATCCCAGTT
CTTCGTATACCTCAGGATAAACATTTATTTAAGTTTCGCGTCCCATGCCAGGCTTTCACA
TGTGCACGTACACACTTCCACAGAGAAACATCTCGTGGTTTCCCAGGTTTCAATAAAGTG
CCTTTCCCTCTTCCTGCCCCCCCTACCCCTCTCCCTGCACCGTGGTAAAGATGTGTAATT
CAATGCTCAATTTAGGCCTGTCTCAGTGGAGATTTTTTTTGCCTGCTAATTGATAGAAAT
TAAGCCATTAATCAAGCCACTAGCCATCATTCAACCCAGGGAAGATGAATACAAACTTTC
ATAATAACCACCTTCCCCATTTTAGCCCTCATTAGCATTAATTTTTAATGTAATTATGCT
ATTCTTTTACACTGAGCTCATAAATTACTGCTCTTTTGTTGCTGGCTGGCCTTGTAAAAT
CCAAAGTAATGCTTTGTAGTCTGATCTTTAAGGCAATTACTGGCTTCTTCACTCTTTTAT
CTCCCTGCATTTCCAATAACCTGCTCTCTAATGATTTATCTCCGCTGTACCCCCCTCCTC
CTCTCCTCTCTCCCCCCACTCCCTTCCCCGCTCTTTCTCTCTCTGCACCAGCGGCCAACT
GCCCTGCTGCCAGCCTCTGCCTCCAATCCCCCATCCGCCCACATTCTCCCCATCTCTTTA
CAGCAGGCTCAGATACATTGGTGGTGGTGGTTGTGGTgggggg
>NODE_153_length_534_cov_5.870787
TGAACTTCCTTGACGGTTATGTGAACCGGTCAGCACAGCGTCCACTTTCTCTGCGCTCTG
TTAGGCCTAACCTATGCGTGGACAATGTATTCAATCCCCTTTTTGTATGTCTTTCTTTTA
GGGTATTTTAAAGTTTACAAGGTTACATATGCCAATTGCCCCAAGCAGGGCCTGTGAATG
GTGCATAGGAAGCACGTGGTGTCATTTAAGTGGGTTTTATGGCCTGGAAGAGCTGACAAA
CCTTCGATATATACACATCATATATAATCTTAACTGTCCGGAATCGCAGCTGCTGGCTTC
CCCTTATCGGAGGAAGAAAGGGCTTTGTGGCAGTGAGGATGCAGTACCTTTCTCCGGACT
GTGTAGTCGGGTTGGTGTGGAGGACTGAGAGCTGCTGCAGTAAGTTGCTTTTAACTTTGA
CTACAGGCCTGCGACTTATTTCATAGCGAACGAAATATTTTTGTTGTGTGTGAGTGTGAC
TAACTTTAAACGCACGGGCGTTTAAAATCCATTGCACCTCGGAATGAACGCTGTTAATTT
GTTGTGAATATTCAGAGATGTTTTTAAAGCAATCTGAAACATGCAATGTATATTTTTTAA
AATAACAAAGATATTTagtgttgcatatttggttcgtctgaagcggacccatactgcagc
gcatatcgatagtgggga
>NODE_154_length_590_cov_12.752542
AGGGGGGGGGGGAATAAAACCTTGAATGAAAGCCTGCACTGAAAGTTTTCAGTTTGCTGA
TATAACAGTCAAGTGTGTCTATAAGTCTACTTAAAACGCTTAGGTATCAGTGGAGACAGC
TGCGACACCCTCGTCTTATGATTCTGTCGAGACAGTACACTATCAAACCTTTCATACCGT
TCCCAAGCTACATTTCCGGTGACAAAAGCTTTGCGAAAGCCTCCTGAAGGATTCATCTAT
ATCCTAATATTTCCAATCCAATTTAACTGGAGCAGCCGGAGTGGTCTGAGCACTAGTTTA
CCAATCTTTGCTTTCCAAGACTCTGTGTGCTGAAGGCTTGAGGGGTTCAATCAATGGCGC
TTTGATCTCGGCTGGAACCATAATTATTTAACATTGTTACAAGGATTTCTCTAATCCATC
CTACCATTAAATCCCTTTTACACCCTCATCTTCTGCAGCCTAATCTGCATCTGGGTGCTC
CGTTTGTGTCTCTCCCTCATTTCGGCTCGCCCCTCCTTCCTTGACGACACCCTGACTTTA
TAATGGACTTGGGTGCCGAGTTAGAAAATGCCTTGTTTACTGAGAGCAACCTGACTGAAC
TGTGCTCAAATGGAATGTTGCTGTGCAAGAATTTAGAAGTTTTTCTCCGCATTTGTACTG
AAGTTTCAGTTAATGTTCAGTAGAGGCCAAATGGTGACAAGGTAAAAAAAAAAAAAAAAA
GATAAATCTggata
>NODE_155_length_448_cov_11.796875
CTTAACAAGGCGGAAGAATGCAGAGGAGGGGGAAAAGAGCTAGCAGGTGTGAGTGGGAGT
CAGCGTCCAAGGCTCATGACCAAAAAGTCAACCTGTGGTAGATGCACCCCCTGGTATGTA
ATGCTTCCACTTCATGGCCCACACATGCCATGAGCACACACGCATGCCAGCACCCAGGCA
ACAGTGTGTGCTGCTGTTGGCGGGGGCAGGGCTCTCATTGGCAGTGGGAGAGCTCTATCC
CGCTGTCCGTGTTTACAGTCTTCAAGGTAGGGGCGCACAGTACTTGTCTTTCAGGTGGAT
GATTAAATGAGTGGCACAACAAGAAGTGAAACAATTAGAATTTCTGCCTCATTATCATGG
TAATCTTATCAGTGGGATAATGAGGTATTAATGGATATTTAATGTGCATCTCATAACCCA
ATCCCTTGGAGAAAACACATAAGGAAATCGCTGTAAATTCACTTAATGATGGAAAAGTCC
CCCAACGCCATATTCCGAAGAATGAAAAATGGTGGATGCAAATGAGAAGGAACCAAGGTC
AATAAGACTGCAGGGACTGAGTGAATGTCAGAGAGAGAGAGAGAGAGAGAGa
>NODE_156_length_1054_cov_7.520873
AGCATCCCTCATTGTTTGACGCTGAACATTCTACCATCCCTCATTGGTTGGCGCTGAACA
TTCCATGCTCCCGCATTGTTTGACACTGAACATTCTGCTATCCCTCATGGGTTGGCACTG
AACATTCCACGCCCCTCCATTGTTTGACACTGAACATCCTGCCATCCTTCATTGCTTGAC
ACGGAACATCCTGCCATCCTTCATTGCTTGACACTGAACATTCCATGCTCCTCCATTGTT
TGATGCTGAACACTCTGTGCTACTCCATTGCTTGACACTGAAAATTCTGGAATCCCTCAT
TGTTTGAAACTGAACATTCTGGCATCCTCTTTGTTTGAAAATGAACATTCCATGCTCCTC
CATTGTTTGATGCTGAACACTGTGTGCTACTCCATTGCTTGACACTGAAAATTCTGGAAT
CCCTCATTGTTTGACACTGAACATTCCATACTCCTCCATTGTTTGACACTGAACATTCTG
CTATCCCTCATTGGTGGACGCTGAACATTCCATGATCATCCATTGTTTGACACCGAACAT
TCCATGCTCCTCCATTGTTTCAAACTGAATATTCCATGCTCCTCCATTGTCTAATACTGA
ACATTCTACGCTTCTCCATAGCTTGACGCGGAACATTCTGCGCATCTGCATTATTTGACG
CGGAACACTCTGCGCTGCCTCCATTGTTTGACGCTGAACATTCTTCGCTTCTCCATAGCT
TGACGCTGAACTTTCTGCGCTCCGTCATTGTTTGACGCTGAACATTCCATGCTCCTCCGT
TGCTTGAAACTGGACATTCCATGCTCCCTGCATTGTTTGACGCTGAAGATTCTGCACTTC
TCCATTGTTTGACGCTAAATATTCCACGCTACTCCATTGTTTGAAACTCAACATTTGGCG
TTTCTCCATTGCTTGACGCTGAACATTTGGCGGTCCTCCTTTGTTTTAAACTAAACATTC
CATGCTCCTCCATTGTTTGAAGCTAAACATTCTGGACTTCTTCATAGTTTGAAGCCGAAC
ATTCCATGCACCTCCATTGTTTGACGTTGAACATCCTGTGTTTCTTCATTGTTTGACGCT
GAACATTCTAGCATCCCTCATTGTTTGACGCTGAACATTCTACCATCCCTCATTGGTTGG
CGCTGAACATTCCATGCTCCCGCATTGTTTGACACTGAACATTCTGCTATCCCTCATG
>NODE_157_length_2107_cov_5.550546
GTTTGCCGAGTTCCTTCTTTTTCTTTTAGTCTTTCCTTATGGGCACTCCAGTGTGGGGTT
AACGGTGAAATAGTGGGTGTTTTTCTTGTTGTTTGGTTTTTTACTCATTTCCCTCTTTGT
TTGGGGCCGTTAAGGTTCGGTGGGTGGTCCGTTCCGATTTACACGTGTGCAAGGAGAGAG
TTGGGGCTCTCTTATTACTCATATTAGCATGATCGCTTCCATGGAGGGCATGGGGCGGCC
TGGTAGGTTTAGGGGTTTAAGATCTATTATCAGTATTTTAGGGTAGTGGTTTATGCTTGA
GCTTTAACGCTTTCTTTTTGGATGGCTGCTTTTAGGCCCACCAGAGCATTTTTCCTTAAG
TTATTATGATCTTTATCCTCCTGGAAAAGTTGTGTCTTGTTTCAAAGGGGCTGTACCCCC
TTTGACTAACTCTCTAAATTTCTTTTGGTCTCAGGAAAAGGCTAATTAGACAGGTCGAGG
AAAGAACTTTTGAGGCTGAACTTTTATCCAATTCCCGGGCAACCAGCTATAACTAGGTTC
GGTAGGTCTGTCACCTCTACTCAAAGCTCTTCCCACTCTTTTGCCACAGAGACGGGGACG
CCCTATTGTTTAGGCTGTCTTGGAGTAGCTCACCTAGTTTCGGGGTATCAAACTAAAATT
CTTTTTGCTTGAGTATTACTAGCTAAAACATGATGCAAAAGGTACGAGGTTATGTCTCTG
CTTTTTAAGGCTTTACTGAGTTTTTTCATTTCTCTTTCAGCTTTCCCTTGCGGTACTTTC
TCTATTGCTTCTATTTCCTTTTCTGTCGCCCGTACTGAGGGGGAAAAATGGTTTGTTTTT
AGGTTGAAGTGTATTAGGGGTTATTGATGAGGTAATGTTGGTTTTGTGAGGATGAGCTAG
CTATTGGGCGTCAGGGTGACCCGATTTGCACGGGTGACTTCTCAGTGTAAGGGAGATGCT
TTTCTGTCTTAGCTACACTCTGATTTTTCCAAGTGCACCTTCCGGTACACTTACCATGTT
ACGACTTGCCTCCCCTTTGCAGGTGAAAATTTTTAAATACAAGTTGTTGTTAGCTCGGGG
AGAGTGACGGGCGGTGTGTGCGCGCTTCAGGGCCAGTTTCAGCGGAACGCTCTATTTTCT
GCTTACTGCTAAATCCTCCTTCTAATATACGTTTCAGTACATTATCCGTATTTCCTGATT
TAGGAAATGTAGCCCATTTCTTCCCCTCTCATTTGCTACACCTCGACCTGGCGTTTTGGG
TTTTACCAATTTTGCTTACTATTAAGCCTTCACAGGGTAAGCTGACGACGGCGGTATATA
GGCGGAAAAAACAAGGGAGGGTGAGGTTTAACGGGGGTTATCGGTTCTAGAACAGGCTCC
TCTAGGTGGATGTGAAGCACCGCCAAGTCCTTTGGGTTTTAAGCTAATGCTCGTAGTACC
CTGGCGGATAGTGGGTGTATTGCTCTATCAAAGTTTAGGGCTGGGCATAATGGGGTATCT
AATCCCAGTTTGTTTCGCAGCTTTCGTGGAGTCAGGGGAGATAAAGTCACTTTCGTAGTG
GGGCTTCTTACCTTCGGAAACGTATAACAGTTCTGAGGGCGTTCGACTTTAGTTTGGGGA
GTTCCTTAACCACTCTTTACGCCGTTGTCTGTCAACTTGAGCCTCTCGTATAACCGCGGT
GGCTGGCACGAGTTTTACCGGCTCTCTTAGCTTTAACTAAGTCAAGTTTTCACTTATAGC
TTAATGTTTATCACTGCTGAAGTCCCTTGAGGGTGTGGCTAAGCAAGGTGTCATGGGCTG
GTGGTTACTGTGCCTGATACCGGCTCCTTGTTTCCGGGCGGGAAACTGTGGGGCATTCTC
ACAGGGGTGCGGATACTTGCATGTGTAAGTTTAGCTAGAGCTGACAGTAAAGTCAGGACC
AAGCCTTTGTGCTTACGGGGCCACTCTAGGGTCCGTCTTAACATCTTCAGTGTTATGCTT
TAGTTAAGCTACGCTAGCATCTGTAATATTACAATAATGTAAATGAACAATTGATTTAAC
ACTTTTAGTGTCTAGATTTAAGACAAAAATAAAAATAGTATAAATAGAGTGTTTAAATAA
TTATGTTTGTATATAAAATGATATAATAGTGTAAATAAGCATTTTTGGTAAAAACAAATT
TCTTAGAGTCTTTCCTGTTTCCGGGGGGTTTTCAGGAGTGTATAAGACGTTAGGAGTTTA
GGGGGGTAGGGGGGTTTACGCACAAAATCCG
>NODE_158_length_500_cov_10.296000
CACAACTTTTTTTTATTATTATTACTATTCAGCCCTCTCTGCTTATGCAGTTCCCAGAAG
GCATTGCCTTTTCGACTTTTCCTCTCCGGCGGCAAAGATGTCGGGAAAACAAATAAGAGC
CCAAAACAAAACAAAACAAAGTCTCCTGAAATACCTTGTGGATGCCCAGAGGAAGGCGCT
GGACAGACAGATGAGCAGATAGGTTTCCTCTGTCCTCCTCTCTCAGGCTGCCTCCTCTCT
CGGCGTGCTGTGGAGAGTGACTGCTCACAGCCCGCCTGGCATATCTAATTAGAGCCAGGC
TGTTGCCACTATCGGGCAGAGGATCTACCTCTCCAATCTCTCCTGACTCAATCTTCCCCA
TCTCTGATTTTCTTTTATATTTATGCTGGAATATTTAATTGTAGACAAAAGGTTACTCTG
GGCTCTATTCATCGCACACAGGCAGAATAATCTCCTTTAAAAGGCTTGACATTTCAGGCT
TTTCAAAAGGGGCTGAAAAAATTATATCCCCGCTTTTGTTAATCAATGAAGTAGAACTCC
CCCGAACAAAAGAATTAAATTGCTTGGTTGGGTTAATAAAACACACAGAAATAGCAGCTT
CCTGTGGGCTTTTGTGCCTGCCACTGGCTCCCCCCATATGCAAC
>NODE_159_length_337_cov_2.026706
ACCTGCCCAATAGGCAATCTGCCTGGGTCCTCCTCCCTGTTCTCAACAGACAAGATGTGG
CAGGAAAGCTTCCCACAGCTCCGACGCTGACCGCAACAACAAAAGGAGTAATGCAAGAAG
CATGAATACCCTTGTAAACACTTACTCCTATGTTTAAAGATGTCTGAGGAGACGCCCCAC
TAAGGGACGGTTTAAAAGTGGGCGATGTTGTTTGTGTCAGGTCACAAAGTGTTTAGTCGG
CGTTCTGAGCGACACAGTACATAAAGTTCTACCAGAAACTGCGTTGTACATTCCCTACAG
CTGAACTTGTGGTACAGTATGTATTTACAGTCAAGGTAATAAATATTCCTGAACAGTTTG
TACTTCTGCTACCGCTCCTCTTCCTCCCTCTTCGTTATCAAAAACAGTTCTGATGATGGT
GAACAGTTTGAGTGTACACTTTACTGCAGATAGTCAGAGAACGGTGTGATTACAGTGATT
A
>NODE_160_length_475_cov_10.882105
ACAAACTGAGAGAATATTTTGCCGTCTTGGCAAATCTGGGTGCTTGTCTCTTTGTGTTTG
CATATGCATATATACATATGCAGCATGTGCGCCCATTTGCTACTGATGTGGTTCACATGT
CATGACAGAGGAAGGACACTATCCTCTGGTATGTTTTGTTGTGCCCTCTGCCTTAATTTG
CCTATTGTAAGTGTGAAGGGGAGCCAGGGAGATGACATCATGCAGCAGGCAGTGTTTGAA
GTGCCAGTCCTGAAGGAACCACTTATAGCAATTAGGATATCCTTGAACAAGCGTTTGCGA
AACATTGGCTGGTTTTTGGCATTTGCCTCCCGTTCCTGCCTACTAACTAGCGAGGTTTGA
TCTCCCATAATTATCTACCCACCGGCTCCTCACTCCTGACAGCTCTCTCCCTGGAGAGGG
CTGAATGCCGGGGCTACTCACTGATTGCATCAAAGTGTCAGAAATTGCAACATCAAAAAT
AATAACTGATATTCCGGCGGCAGGCTGCTCTTTGAATATTTCCTTTAAAACGCTCTCTAA
TTTGTGTCTCGCATGGTGCCAATGTGTGTGTGACTGTGAGGGCTTAAAGCAAATAAAAGC
AGGGGAAGTGCATTCATTa
>NODE_161_length_511_cov_9.262231
TAGTTCTCTACTCCAACCCTGTATCCTTCTATCCATCTTTCTAATATGTTCAATTTTTCC
AGCTTTTCCTGTTCCAGCAAATGCCAAACACAAACAACTATGTTTTTTGATTCTTCAGTC
CCATCCTTACCCTTCATTTTTATCTCACTACTTTTCAAACATCTCTCATCACATCTCCTT
TTCCCTTCTCTCCACCTATCTTCCTGTCTCCTCTTCCCCCTCTTGCCTCTCCACCTCAGC
ATCAATAGAGGGCCCATCTGTTCCCATACATCATGCACTTCATTTCAGTTTATTAGCTGG
GATAAATCATAAATATTTCATTATACATCACGGGCGGCTGTCGCCTGCACACCGACAATT
TATCACCGCTGCCCTCTCTGCCGGCTTGCCATGGCGGCTATAAGCTTTCCAGTCTATTAA
ACAAGATTGATACAGTGTGTAAATTTAGATATTGGGAATTTCTTCACAGACCACTGCTCC
GCACTGATAGGCCAGGGTAACAGGGGAGGAGAGAGAAGATGGAGGGAGAGGGGGGGAGAA
CAGAGGGGGGAGTCGGGGAGCTTGGCTGGGTGTTAACACCACTATCAGGGTAGTTACAGT
TTCCCCTCTTCGCCTCCTCTTTTGGATGAGGGGTAAAAGGGGGGAAAAAAGTGCA
>NODE_162_length_614_cov_7.560261
AATCCTTTCAGAGGGAGTTGGAGAATTTTAATGAGGTTTAATGGCTTGTTGATTGGTTGG
TAGGGTTTGTTTAGAGAAGTACACAGGGCAGATGTGCTGGGAAGAGTTTAAAAAACAAAC
TCCCTCCACAGTCTTCCTCATTTGCACACCTCTGGTAGCAGCTGTGCACTATATTCCACA
GTAACAAAAGTGTGTCAGTAAATGTCTGTGTGTGAGATCTGCGTCGTGAGTCGAGGTATG
TGTGTACATGTATGCTTATCTGGAGCTCCGCTCAACAATCAACCGACCCCCCACTTCAAT
GCACACACCCACACACACAAGGCTACTTCAGAAGCCGAGCCCCAGACAGGGTGAGCAGAT
CAATCAATTACATCTCTGCTCCAGCAATCAAACAAGGTTATTATCAGGCAGCAGCTCACC
GACCTGGAAAGGCCTGGCCAATCAAAGGCTGCTGTGATGTGGGGGCTGGCACTCGCTCAT
GTGACAGTAACACAGAGTGGCAGCTCATGTTGTCAAGGGATAGAAGGATGGAAAGAGGTA
AGACAGACAACTGAGGCTGAATTCAAAGCAAAAAAAAACGAAAGATGTGTGTGGAACAGG
AAAAAAACAATATCTGTAAATCACCCATCTCTGGCAATCTGTCTTCACCTTGACATTGCT
CAGAGGACAAGAGAAGATAAGAAAAACACAAtacagttctttgtaaaagcattttataat
ttttctggatctgaatgcgcagcacatccctgtcatgt
>NODE_163_length_290_cov_1.165517
GTAAAAAAAGAATTATTGTTTTATGTAGCAATTCAATTAAATCCAGTTTTATTTATGTGG
CGCCAATTTGCAACAACAGTCTTCTCAATGCAGCTTACACAGTAGACTGAAGACATTAGA
ATATTATATTAGGGACAGAAACTGAAATCCAACAGGCCAATGATTCCCTCTTAGCAAACA
CTTGGCGACAGCAGGGAGAGAAAACCTTTCACTGGAAAAAACCTCCAACAGAATTGGACG
TCCTCGACCAATTGGGGCGAGGGGAAATGGGAGAAAGAAAAGAACAGCTGAGGAACACAA
TTCAAACAATGCAACAATAAACACTGGGCACGTTGATTAAGACAGCAACTGCAGACCAGA
AGCATGTCGCACAGGAACCGAGCATACTTGCAGAAAAGCACAGGAAGAGAGCGAAAGGAG
AGCAAAAATACAAt
>NODE_164_length_650_cov_13.770769
AGAATTGATTGCCTCAAAGATCCATCTTTATAATCTCCCTCAGGCCCATAAATTATCCAA
CTTTGGGGCAGGGTGGACGAGCTGTGCAGGCACAAGCAGGGTCCCTTTCACAGCAGAGCA
GAGCCACATCACTGCAGTGGGTTTGGGGGGGGACAGAGCTGAATGGGGCTGCTCTTTTGC
TCGCTGGAAACGGGAGGGGAAAAAAAAGTACACTTGTTATCTTGTGAACCCTCAAACATG
TAAGATAGGAATCTCTTGAATGTCAGCGACAGAAATGGAATTAACAAGAGATCTTTTTAT
TGTCACAGAAGGTCATTAGGCTGCCAATCGGGGTAATTATGGAAATGATCTCCCCAGCTC
TTTGGAATGTTTTCCTGCTTCCATAAGGACTTGAAAGTGTTCAATCAGCCTCTCTCGTGG
GAAAGTTCAGCCATAACTGCAAGTGTACCAGCAAAATCAAATTAAGCAAAGAGATTTCAT
TAGTATTTATAGCCCCGAGGCATTTGTAAAAGTATGGAGCAGCAGAGTAATGTGGAACTG
TGGAGGGGAGAATTATTGCTTAATGACAAAGGCCATACCTAGAAGACATACACATAGATA
ATGAATAGGAGGCATTGATTGCATCTTTAAAGAGGATTCTTGAGGGATTGTAAAATATTG
ATGCTTGTGTGGCTGACTTTGGACTCCCGGCATGATGGCTGTGAGGGTGGTAACTTTGTT
TGGGTGTTAACACTGTTTAGCTGTTCAATTGATCATTCGGAGATGTTTGatcctacagtt
aaaagcatcaaata
>NODE_165_length_435_cov_13.694253
GGCAATTCCGGCAACCAAGATTGTTTTCATTCCTGCTTAAGTAGTGGCACAAAAGTGATA
AGTAGGTAATGACTTCTAATTAGCAGTGTCCCAAAAACATATCAACAATAATCAACGACA
TTCCATAATGTTTCTGAACATCTGCGTGAGGCTGAGCATTTCATCAGTGCACATTGAATG
ATGGCCTGTTTTAATGCGGCATCAAACTCTTAATAGCTGCTTTGTACCTTTTCACGTGCG
GGTTCACTTTAGAGCCATCTAATTCAAAACAGGGATTCTCAATTATGCAACGTCCCATTT
ACATATGCTAATTAGGATCATATTAATTATCTTGAAATTGGGTAATTAGCCAATCTCAAT
TAAGGCATTGTTCATTACACTAAATGCACAGGAAAGGTGTTTGAAGTTTTTCCCTATGCC
TTTATTCATTTCTGCGTGTGTGTGTGTGTGTGTGTGTGCAAGAGAGAACTGGGCTGCCTG
CCACATCTGAATCAAGCCTCGGTGGTGTATTTAATAATTTAAGCATCCCAGCTCATACAA
GGGATGCACCCACAGCTTTCATCGTTACCAagcatatgg
>NODE_166_length_575_cov_6.895652
ATATATAAAATCATCATTTACATCTTCCACTCTGTCTCCTGTTGGCATGCTGGCCCAGAG
GCCTGGTCCTCAAACCACTAATCAGGTAATGTTGGGGAGGTTGAATGGCGTGCCTCCCCC
TGGTCAACCTTCACTGCTCACACAGTGGTGTTGTTTTAAAGAGCATTCTTTAGCAGCTGA
ACTTGGAAAGGTATTAAAGTGGGATTAGGCTCCTCCACAATCCACTGCTTGTGTCATTCA
GGGAGTTTGTGTTCTCCTCTCCCCGCTGCCACCTCCCCACTCCTCCTCTGTTTGATTGTG
GCTAGCCGCAGGAGTGGGACTGACTGTGCCTTTCAAAGGAGAGGGGTAGGGTTAAATCCC
TAGTCCACTGCTCCCTGCTAATTCTCCTTGTTCCTTAGAGAAGGATTTACTTCTGCTGCC
AGCTTCTCAAAGGCCTTCTCTGCCCATCCGAAAAGTCGGCGTTGCCTTCCTGTGGAGGTG
TGGTTGCCATAGAAGGGGCGTCATGCATGGCTATTCCATCTGAACCCCGCTGAGAATGGG
GACCGGGGACTGAAAACAGGCAGAAAGTCCGGATTAGACCCGAGGACAAAGAAGGACAGG
AAGATTCCAGAAGGGACGAATAGGAATTACAGCAGCAAAAATAATGCAAAGTGACAGAGA
GGGGAAATAGAAAAATAATGGCTTACAAGATTAGACTCGGCGAGGAGAAAGAAGAAAGg
>NODE_167_length_426_cov_8.112676
AATTAGAGCTCCAAGGCCAGATGTGATATTTGTTTTTCACATCGCAGCGTCAGGTAGATG
TTCAAAAAAAATAAAAGGAAAATCAAAACTGCTCCCTCATTGGGTTTGGGACTCATTTTG
ATTCGCCGATGGTGGCCAGCTAATCATTTGATCCTGTTAGAAGAAGTGAAGTGTTTGTGT
GTTTGTGTGTGATTCTGCCAGGAGAGTTAACAACCGCTGTAAATAGGCCGGGGCTCGGTT
TCTTGATTTGTGCGCAGCCGCTGCTGTGTGTGTGTGTATTTGCAAGTATGTGAGTCCTCT
CACTGGCTGTTTTTTCTCTATAAAAGCAATTTGCCCCATGCTCGGGCTAGGCAATGAGCA
GATGCTACCATTGTAAATGATGATGCGAGGGGCCATAATAAAGAGTTGATAAACACAGAA
TTACTGCTGGGCTGTGGGCATGCAGAGAGAGGGAGGGAGGGGGGCAGGGAGGAAGGAGGA
GGGAGAGAAAGTGAGAGGAGAGGAGGGGTGTCACACACAATGAGGCAAAGTGAAAATGTA
AACCAGCGATATAAGTCTCTCAGCCCGTTT
>NODE_168_length_630_cov_10.812698
CGAAAATGATGCCTCAGGAAAAAAAGAGAAGATGGGAGAAACAGGGGGTTCTGGTTTGGC
AGATGACACACGGTGGTGTTTCTTTTTCCTGTGCTTGGGAGCCAGCATATGTTACCATGT
TAATGAGGTGTAATGGTGAGAATCCAGCATGCTGACATATGGTTCTCAGATGACTCCTTT
AATGATATTCATTTGTGTCGTTGTTATTCAGTGAGTTGTTTACCTCGTGTTAGGTCAACG
TGTCACTGGCTTGTGATTATGTCACATCATCTGTCTCAATTATCAAATATGAAATGAAAT
ACAGCATCCCAGAGCAGGACTGAAGACTCTAATCAGAGAGCCGGGTGATCAGAATAAGGA
ACACGAGTGGAGGCAGAGATATGACGTCACCTCAGCACGGATAATATTCTGCTTCTTTAT
TCACGTTATTCTCTTTCCTCCAGAGGACTTTTGCCGTTAAAAAGTTAGGCAACACAAAAA
TAGACTCGTGGATTGTGATGCCCATTATGACAATATAATGTGTTGTTGATCCTGTCTGCA
CATATAGGGGGGACAGCGCACTTAATTAGGGCCTTGACAAGCCTACTCTCCTAAAGTGAT
GAGATTAATCATAATTGGTGTCACTGTGAATTAGAGCCCGCTTGGATGACCGCCCCACTG
GCAGGTCGGACCGCGGTGGAGACCCTTGGACACTGCTGCTAGCCGCAGCTTAGCCCTCTC
TTTCTCTCTCTCTCTCTCTCTCTCTCTCTCTCTGTCTCTTAGTCTTTCTCTCTg
>NODE_169_length_544_cov_7.709559
TACAATGTGCCAATGTTGTGTGGCCTTTAAGGTAATTAATAATGGATTAATTAACCAAAT
TAATTCGTAGGTTAGAGTCGTTGTTCTGTAGTGAGGCCAGTCAGTTTGGATTTGGGCCCT
GATGGGTGAGGCCCTTTACAAGCCGATGTTGTTCATGTTTCTGACAGTGCCAGCCCCCTG
TCTAAAAGCCCTAGCAAGTGCCATTTGTCTCCGGGTTAACAGAAAGACGAGATATAGGGC
GGGCTGAATTATTTAAGCTCCCACAACACATGCACTTTTGCTTTTCAAGCATGAGTTATA
ATTTAATTAGAAACTTCTGGTGCGTTGCTGGCTATTTAAATATTAAAATCTTCCGCTGAT
CACATTGGATTAGCCATCCCTGTGAAATTCCCTGAGATGTCAGTTGTTGTCTTTCTGTCT
CCTCTCTCTCTCCCTCTCCCTCTCCCTCTCCCTCCCGCTTCTCACTCTCGCCGCTTTCTT
GCATTTCCATCAGCGTTTTCCTGAACTCCCGCGCTCACGGATTGTTTGTCGACTCCTCCA
TTAGAGACAAAGGAGTCGTCATGGACCTCTGGGAGCCTTAATGGGTGCCAGTGTGCTCGA
GTGTGTGAACACAGAGCTGACCTGATGTGAATAAAAAGAACGAGGTTATCTCATAATCAG
GCCTGGATGGgaagatgatcacattagg
>NODE_170_length_822_cov_11.480536
CTGTGAGAGATGTTCATTGTGAAATGTGATTAAAATCAAGTTTAAGCCATTCATTTTCCA
AGGTGTGCAGCTCAAAGTGTGTAGTTTTTCCCTTATCTACAAACACTGAGACAAAACAGA
GCTTATGTATAACTGGGAAAAAATGTCCATCTATCCATCCATCCAAATAACTTGTGTCAA
TTGCAGTATAATACTTCCTTATCTCTGTAATCAGTATCAATACTATTGAGATCAACCTCT
GCTCAGGGATTAATTAGAAAATAGATGTAGGCTAATCATCCTGCATAATGTATTGATGTG
TATCTTGTTTCATTAACAATCATCAACAATCCACTCATGTGATGTGATACTAACAAACTG
TTTGCTTTAGCTACAGGGGCTAGGTAAACACTCAAATGGCATTTCCTCTTTTTTTTTTCT
TTCCTTTTTTTTGTTCTCACCAGTTTCAGTCCCTTATGTTTGGTAATCGGCATTGCTAAG
TCAGAAGACATCAGCTTGACTCTATAAATTACCACCTGATCCTTTCTTCCTGGATAATTA
GGTACCCATTAGTTCTAATCAAGTAGTTACTTAATTATTGCAGTAATTAGTCTAATGGTC
TAGCAAATTGAAGCTTTATCACTTTCGGATACTTAATGTTCTTGGCAGAGTACATCACAA
GTGTCAAGGCTTGGGCTTCAGCAATCAGGCAGCAGAAAACAAAGTTTATACCATGTCATA
AATAATATTGTTCTGTTCGTGGTTTGATGTGAAAATTACACAAGTTTATGTTAGACTGCG
GCAAATAAAAAGCTGTGTATAAAAAAAATAATAATTTGAGAAATAAATTTTAATTTGATT
GCAAGCTTGACAAAACGTCACTAATAGCCTAGAGAGGGAGGGGTGGATTGTATTTGGTGT
CAGGTTATTGTGAAACACTCACATTAGCCTGCTTGAACATGGGGAAACACCTCTCatacc
aatgaa
>NODE_171_length_567_cov_13.134039
AGTCTAGGATATGATGACACACCCAAGGAGAACACTTGGGAAGCTTGAGTATAAGCACAG
TTAAGATACAGTTTTCCAGAAAAGTAAAGAAATAAAAATGAAGAAAAAAAAATGCAGGAG
CGAAGGCAAGTGTCAAAGCAAAATCTGACAGGAAAGATAAGAAGGAGGAGTGTGGACTGG
CCTTCCAATGGCATTGTGTCTGCTACTCAACCATGCTACATAATGGATGGGATGGGAGAA
TGTGAGTGCTGCATTAGACAGGGTGGGCTGCAGGGCAGGGCGGACACTGAGGACACTCCA
GAGGCATCCCCGCTCATGCCAGACATGCTGTTAAGGCTCCAAGGCTTTTCATAACCTTCA
GTTGAAAAACAGAGAACGTTCTGAGTACACTGCAGCACTAAATCCATGACAAAATGTTTT
GGTGTTCCTCACTGGTAATACTACACCTGTTGCTTTCTTGTTTTTGTCTCCAAAGAAACA
GGTCAACACAGACTTGAGACAGATTATTATTCTCCATGCATTGAGTGCATCAGGAGTACA
ACAGCATGCACCGGGTGGTACTGGAATGGTTTGGAGTATAACACTGTAAAAGACTCAGAA
AGGTAGGCACCTCAGGCAGGGAATGTATTTTCAGCTACAGGTAGAATGTCACACTGTGTG
CCATTTACTGCACACagctggagacttacaggactcccttagaggaatgtt
>NODE_172_length_611_cov_20.109655
TAGAAATATCTGAGAAGAACACTTAGGAATCTGCACTGGCTATGTTGAATGTTGCATCGG
TGGGTTTTAGAACAATAAGTATAGTCAAGGCACCGTCTTTTACTGCCCCTTCTCCTCTCT
AGGGTCCTGTTGTCTCAGCTAAATGCAACCTGCCATGGTGTGATGCTGAATCCATGTGGT
GTGCTGTCCACCAGAGAAACCTGGGGCATCTTGGGATAGCAGGAGAACGATTGGTAGAAA
ACCCATTTCTGAAGTGGATTTGTGCCCTTGTAATCCTGATTAATTTTGACCCGTTGTGCT
CATTTTAAACAGAGCATTACAGTAAGCGTGAACACAGCAAGCTCCGGGGCGAAACCAGGA
GCTTAGCGGCTTTGGGAGGCTTAGCTGCAGATGGCATTTTAAGCCGGACTTAATAAATTG
TTTCCATTAAACTTACCGGCCCACACATACTGGATTAGACCAGTGGAACAAAGGAAGAGG
AGAGCGTGCAGACGAAGAAGAGGGAAAAAAAGCTGCCATCATGCACATCTGAGTCTGTTA
ACATCTCTCTGAGGCCAAATGAAAGGTGAAGATGAGGTTACTGTAGTGTAAAGGGAAAGA
GAGAAGCTTTTGGACATGAATGCAAAATACACTCACTTTAGATCTCGTGCTCGTCAGGGA
TGTCAGACCAATTTGCTTAAATGACATAGAAGTAAACAAACAAAAAAGATGCATAAACCA
TTTAGCTTGGCAGTGGATTTAGGgcttatcctctg
>NODE_173_length_557_cov_8.876122
ATAAAAGATCAACCAGCGGCGCTTCCACACGCCCACAATTATCTCTTAAACAGGTTGTTG
TAACATTATCATGTACCTACATGAGGCAGCAGATAGTTTGGTGTCCCTAAAACATCTCGC
AGGGCGAAAACTACTAGTGTGGGTTAAAAGCGCCGTCCTCGGGGAGCTGTGTTTGCGCTC
AAGAACAATTTATTGCCGATGGACATATGGCCAATATTTTGTCTCACGTCATAGCAAGGG
GAAAACAAACACAATGCAATGTTAGCGAGTCAGCAAGAGCAGAGCCACTTGGCCAGCTAT
GCAAACGCTCTTGGACAATATGAGAAGAGGAGCACTTGCTTTCTGGGTATATAAACCACA
TCAGGCTTATCTCTGCACGCACTCCTGACTCCCATTTGGAGATATTTCATTAACTCTGCG
CGCTGTCTTAACGCTGGCAACACATTCAGCCCCCCTCCAAGTCTAGGTAAGCGCACTGGA
TGCTCCAGGCACTTGGCATACAGTATTTTATTCATTCGTTGGTTTGTTTGTTTGTTTGTT
TTCACAGCTTACACTGCGTATTTTCTGCCTGTTTTGTGCGCATGGACGCGCATGTAAGTC
CTTCAACGTAGAATAACCCTATTTTGACTCCTGTTTAGTTCCGTTTTTAAAGAAAGTGCA
CTTATTCAGATTGTAGGCCTGTGTGGTtttcacctagtgat
>NODE_174_length_448_cov_22.290178
TGTGTGTGTGTGTGTGTGTGTGTGTACGTGTGTGTGTTGGGTATTAGAGCGTTACAGCGC
CCAGCCCGGCTGTGCCCTGCAGGCCCGACCTTCTAATCATTATCTGTCTGTCTTATTACG
CTCCAAACCGGGCCACTCTTAAATAAAATATGCAAAGGTTTCTTAAATGATGACCTGAGG
CTGCGCGCGCCGCCGCTGCTCTACATGCTGTTAATCTGAGAAATGCAAATTCCCTTCATC
TCGCACTCGCCTTTATTAACTTTTTTGAATTTAAAATTCCACGAACAATGAGTTCTGTCA
GCTTCTGAAATGATATTTTCTCTCCTCTTTTTATGTGCGCACGGAAGCGAGTTTAGAGCA
TGAAATTACCAGGGGAAATATGAGCGGTTTCATCTCTCCCGCACAATTTAATTGGCTGCT
TTGCAATTATTAGTTTTTGCTGCTAAAGTTTTTTTTTTATACTTTACTGTTACTGTTTCC
TTAAAGTGGCAGCTCACAACAGTGTTTTATTTTTCCATGTATTTGTGTGCAATTCCAGCA
CTAACCATTAGCCAACTGCTCTGATTGGACACCCTCTCCATTTGATTTGCGC
>NODE_175_length_774_cov_8.905684
TTTATGCTCATGGCAGTGGCGCAGATAATGATTGTAGAGGGTGGATCGTGGTAGACTTAC
TCCCTCTGCTGTCTCATAATTGTCCAACAGCCACTGGAGCTAAAAGGGGGAACAAATGCT
TATTAACTAAAGAGATTCTCAGACTGGTTCCTGCAAAGACCTTAGGCCAAAAGTCCATAA
ACGTGATGCTGCTGCATTACAGCTCTGCAAAAGCTTCTATAGCAGCCAGTAAATTTAAAG
CATTTATAACAATTAAAACCAGCAACAAAAACAGCAAGCACCGAACCCAAATGCACAGAG
ATTTGAGAGAGGCAGAAGAGCAAGAGAGTGAGCTTAGCAAAAGTTGAGGTTAGCCGAGGG
CAAGCATTCGTAAAAGCAACTTACATGGCTGTTGAGCAGCGAGCTTCTCTGACTGGATAA
ACCCTCAGATTTTTGGAGCGTCTCAATCGCCATTTCAATCTGATAAACCACGAAGCACAG
GACAAAAAAAATGTAAGAGGGGGAAATAAAAACAAAAGCAAGAAAAACAAAAATAAACAC
ATTACTGGCCACAAGCAAAAATAAATAAAGAGAGTCTAGAAAAGATCCAAAGGCAAGCAC
CACTAAACCCAAGCAGAGCAGGACTACCTGTCATTTCAGGACAATCTTTACCAAATATTC
TAAATGCTAAAGAACACTGATTGTGGATAGCTGGCTGTCACACAGCCCTTCAGGATTCCT
CTAACAAAGATTCACCTAGAACAACTATCGTGTACTGTGAAAAAGCCCCACTTCATTACA
AAAACAACTGATTAAAGCAGCGTGCCAAGAAGATTTAGTAACACCTGCTATCAGCCTCGA
GAGTTACACTGAAAAGCTGGTTCATGCTTTAAGGAGAGAAGCCTAATTGGGTTTTGGCAT
TTTTTTAAACAGCTTAAc
>NODE_179_length_487_cov_18.180698
ACCCTCCAGGTCAAGCGGCCCCCCAGGCCGCAACGGCGGCGGCGGCCTCTCAGCCCGGAG
GCCAGCCGGACTACAGCGCCGCCTGGGCGGAGTACTACCGGCAGCAGGCCGCGTACTACG
GCACCACCAACCCCCAGTCCATGGGTGCAGCACCACAAGCCCCTCAGGTACACCCCCGAT
AAGACTCTGCCCTCCACATTCACTTACACTCAGTCGATTTGTACCGTAACCCCGCTTCCC
CCCTCAGGTTTCCACAGGGTTCCGGTGACCGCCGCAGCCGCTCAAACTTAACCAAAAACA
CTACTTCCTCCCTACACAGGTTTTTAGATGTTTATTTTGGGAAGCTGAGTCCACTGTTTC
CGCTGTTAACATGCAATGTATCTTCTATGTATTTCTTCTGCACAGGGCCAGTAATGTGAA
GTGGACATAAAGTAAATGCTACATTGTCGAAACAAAATCCTTTGTTAAATGTTTGGATGC
AGACGCCTTGATGAAGATCTTAAATTTCCTTGGTTTGAAAGTGTTTCACATAGATGGCAG
ATTACCCGGCGAACACGTCCTCCTTGATTTTTTTGTTTTTTGTTTTTTTTTTTTTTTCAT
TTTTTTTGTTGTTTTTTTCCTTTTTCTTGTA
>NODE_180_length_466_cov_16.167381
TTTTGTTTTTTTTTTCCAAAGTCCCTTGATTGTTGGCAGCCTCTATGACATTTTAACTTT
TGAGGTGGATGGGTGGGTGGGTGGGGGGGAGTGCAGAGTCTTTGTTAGTAAATCCATTAA
TATATAAATGATGAAACCTTTACCTGCTCCCAGTTGCTTTGGCTTTCATGTTGTTGTTGT
GTTGTTGTTTGGATCGTAATCAGGTATTAATGCCATTCTGTCTGAACTCAAAGATGGCAG
GCTGCCTGGTAATTCATATGCTTGTTCTCTGATGGCATCTGTCGAAGTGTGCTCTCTGCA
TATTGGTACATACCCTATGGGAAATTTCAATCCAGCCCCAGACTGAGTGGGATGTAAGCA
ATTTCTTAACTGGGACACTTGCGTGAAAACAGAAAGAACAGAGAGGGAGAGGGAGAGCAG
ATACAGGGGGAGAGAGGAAGAGACAGAGAGGGAGGGAGAGAATAAGTTTGAGGCCAATCC
TACTGTGACAAGCGGTGACAGAGTGAGGAGGCCTCAGTATACTGCCTGGCGTTATTAATT
TGGGACATATGGTTCGCACAAACAAAAAGTTACGGCGCGCGAGAAAAagaaaatcttgat
ggagggattt
>NODE_181_length_482_cov_8.506224
CTTTAATTGACAGCTGAGAAAAAAAACTATGAATTTATCATTAAAAGTTAATTGAGAGGG
GAGCTTAAAAAGGTCAAACAAGTCACTCCATTCGAGGAGGGCATAAGGGGGTTAGCTTTT
AACTTAGCATTTTTATTGACTCTGACAAAACAAAATGAGCGGGCTCTGTAGGATTGTGCA
CTCTGCATTGGCCATTCAGGCCTTCAGAGCCCCATTGTAGTACTTTGAAGAGAATGAAAG
GAAACCCCACTGGTGGAAATGCAGTGGAACAGCCCCACAACAGGCCACAACTGTTCCCTT
ATGCATGAAAGGCAGGGACATAAAAGACAAGATGGACTTCTGAGGTAGGGCCAAAAACAA
AGGCAACAAAAGTGCTGATCACGAGGGGATGACACGACTCGTCTCGGCAGAAGGAGCAGG
GAGAAAAGGGGCAGGGGACAATAGCACTCCCAGCCAAATGACATGTTGGAGAATTGAAAA
ATCCACACAAGAAGTGTCTTCTCAATTCACTAAACCCACAAGAGCTGGGTGACTGTCGGC
TGGACCTTGGTCAAACTGAGAGGGGGTGGGCTAAAACAGCCCACAGCTTTtctctctcta
actttctttcccaaatctttccccat
>NODE_182_length_439_cov_8.145786
ACAGACAGACAAACACACACACACACACACACACTCCTGCTATGCCATTAATACTAGGGG
AAAGGAGAAATCAAATATTAATCCTTCAACGTCCATCTGAAATTGAAAAAAAAATGTGTG
GACTTACCATTTTGTTATTGATTTCATGAAAATGAATTTCACAGACTTTCTCTACGATGT
CTTCACTCTCAAAAGTTATGAAACCAAATCCTATGCAGAGAGAAACAGAAGGGAGGGAGA
AAAAGAGGGAGAATATGAGTTAGTGGTGAGCCTTAACAAAACTTCAGTAACTAAAAGAAA
ATGCACCACAAGATGGAATATTATCATGAGGCAGATCCAGGAACTATGCGACTACATCTG
TGGAGATTGGCTTGGGCATGGAAAAGAACAAGTGAACAAGACAGACATTGTCCTCTTTAA
ATCAGGAATATGATGAAATCTGCCACATTATTAAGGGCACTCAAGGACCTCTTCTACAAA
GAGAAGATGGAAAAACAGCACAAAGCTCATTTAATGAGATTCAGGGAACTAGGGCCCAGC
ATCTGAATTTCATTaaatgcattttgtgttctttttattgaaa
>NODE_183_length_747_cov_7.787148
CCCGCTTTTACCAAAGAAGACGACATCCCAAGGTGGAATATCTGCAAAATAATCAGGAAC
AATCATATGTTGTGCTCTAAGCAAAAAGCCTATCATGAGAGCCGGCTCATGCGGATCCCA
TCTAAGTAACTTTAAGCACTGCTGCCTCATGATATAGTTATTTTCTATTTAACACACACA
GTAGTCGCACAGTTCCAGCGATCAGCAGGAACACAGCTGGAGCAGAAGCACATGCTCTAT
CATTTTTTCCTCACAAATGATGTAAAAATGGCCCATTATGGCGAGGAACAAAGAGGATGG
GCCCCATGTTCGAGCCAACCCCTCACTGATGCCCCGGTGACTCGGCCAGCCACTCTCCCA
AGGCCTACTCCTTGATTAAATGCATAATCCACTACTCCCCATCCCCAATGATTTAGTGTG
CCTTTAAATCAGCTTGCGCACACATAAAAACCTCAAATAAAAATCACCAAGAAAAACCAT
TGCACTCTAACTGTTCTATTAAAATGATACCCAGCCCAGCCTTTCTTCTCTGCAATAGCG
TTTATTCCACATGAATGCGTATCTTCATTTTTTTTCATAGGTATGCATATAAAATATTTA
AAGTTTAAAATGTCACCGTTGAAACATCAAATGCAGGAGTCTCTCATTAATCAGCATGGA
TTGAGGTTCTCTTTTAAGGTTATAACCCTTTGAAAGAGCAAAAATTACATTTTTGACCTT
GAAGATGAGACAAACTCATAAACGTAAAATAATTTGCAGTTTAAAGGGGAAAGAGATATC
GGTTACCTCAGCCAGCAGTGCTCTGGGTTGTCAGGGGGAGACCAAACAAGTCTCATTTTC
ATATTTAcgtccaagctgttgagattaatttgaaatcacatcaagagaaaa
>NODE_184_length_534_cov_10.123595
GTGTCTTTCTTTGACAGGTTCATTCCAAAGAGTAAAGAGGCACAGACAGATTACATACAT
AAAGGAAATGTGAGTAACAGAACATCAATGAGCATTTTCTTCTGCTTTCCTTTAGCCCTG
TATGTAAAATGCTGCTCCTCTACAAAGCAGCTTTAACCCAGATTATTCTTTGGGAATTTT
TTGAGTCCTTGAGACAAAAGAGTTCTCTTGCTCCAACCTCCATCTCAGCGGAGAAGACAG
GGTGGTACAGGAACGAGAGAATCAAAAGGCTGGAAATTCACGGCTGAGAATAAATGCTCG
CTCTTCCCTGAGGTGATTTGTCTTTGCGCTCCTCTTTCTACAGATGTTAGACCCCTTTTT
TAGTAAAGACCTGAGGTTCTTTGGTAGCACTTTGATATCCTGCTCGGATTCAATATGTGA
AATAGAAGAGCCACTCCGTGACTTGGAGCACATCACAGTCTTTGAAGTCTGATCCAATTT
TTGCTGCTCACCATTTGATGTTGAAAGGATGAAATGAGGAAAATGTACAGTTTGTGCCAG
TAACTCTGCTGAGCATATGTAAGATTAAAAAAGCAAAATCCTTTGGAGGATGTACTTAGA
AATGTTAAGCAGATTAATACTTTCCTATAGCTCTTTTATTCAAAGATAAAATTAAATATG
AGAGGAAGTCTGTATGTg
>NODE_185_length_708_cov_14.114407
ATATTCACTTAAGCAGCTCCACTTTTCTTTCTTTCTTTTTAAAAGTGAATAAGGCAAGTG
AAAATGAACAATAGAAATCATTTTAAAAGAATATGGACCCATTGGCCAGGATGACAAAGT
GACCTAACAATGGCATTACGGGAGTTTGACAGAAAACCTACAACGTGAGAGCGAGATAGA
GAGAAAAGTCATTCTGTCGAGTCCAGTCTTTTGCCCCAGAAAATGTCACTGCGATGACTG
AAGACACAACGTCCATTTCCACCACCATCCACTCTCTCTATCTCTCTCTTTCTTTCTCAT
TCATTGTCACTGCCTTTTCCCTTTAAGTGCACTTTCGCCCACACCACTTGGAAATTGATT
GAAACAAAATGTCACAATTATGCCCTGTAGCTCGCCGCTTCAATTATTCATCAATTAGGG
GCTAGGCTCCTTTTTTTCTCTCCTCTGAGCTGATTTTTCATTCAGTTTGCTCGAGATGTA
TGGCTCCCCTGCTGTTAACCAGTCCAAAGTCATTAGTTTCTGGGTTTGCAATTAAACCTG
ATGCATTATGCATGAGGCTCCGACTCAGCAGACACACGCAGCAGCGGCCGCAGCAGCTAG
CGAACGAGCTAGTAAGCTCTGGAGGCGTGGATGGGAAATTAATTTGCTAGAAATTAAGTT
CTCTCTATCCCTCCCTCTCTCTATCTTTCTCTTGTCTGGCAGGTTGGAACAGATGCCACT
GGCTAGAGATGGAGATAAAGGTGGGGCAGCATTGGAGTGCAGTTTGATCAGCACTGACAA
GGAAAGACGACCTCTATAGATTTCTAGTCAAAATGTGTTGGACATACTCTTAACAttcac
attgtaagatat
>NODE_186_length_655_cov_13.253435
TTACAATGGCTCAAATTTATCTGTTTATGAAAAACAGGCAGTGCTTATTCCACCCCATTT
AGCAAGCAAGAGTGCGCACATTAGATGGTGTGAATGGTTACATTTGTGTTTGAGTGAGTG
TGTGTCTATGTAGCTTTAGAATTTATGTGTTAGTGTATAGTGTTTGTGTCTATAGGACAG
TTATCTTATTGTACACAACTTGGGGTGTTCGACATTTCTCTCCTGCAGCGAATTGGCCCC
CTATTAGCTAAGCAGCAATGACCCGGTTTGTATTTGCACGCTCTGCTTTCTTACTCCTAT
CTTTAGGGTCCTTGTAACGCTTCTCTGACTATCTTTCTCTCTCTCTTTCTGTTTCACCAC
TGTCACACTTTACATCTTTTCTCTCTCTCTATCTCTCCTTCTCTCTCGCTCCCTCCCTAC
TACACAGTGATTCGGTGTACAGTACCCTCTGTCATTCTGTGCTGGCATGGTGCTTGTGCA
ACTGGGACTGCATTTTTCGCTGAAGAGGCACATCGATAATAGCGCAGGCAGCTCTCTTCT
TTCTGTCTTTCCCACTTTCTCCATCCCCCCCTTCTGTCTCTGAAGCACTGTGGTGAGCAG
GCCCAAACTCCTCTAACCTCCACAGTGTCAGGTCACCTCTCCTCAACATAATGAATGTGC
TGTGTGAACCAGTCTGACAGGATGAGCCACCGGGTAGAGCGCAAAATAGTAGTGCACCTG
CAACATTTATGCATAGCAACATAATGACAGCAAACtgattgctataaaatataaagacat
tctttttgtgttgttaaaa
>NODE_187_length_600_cov_3.721667
ATCTGCATCTGAAGATTCTCAGCTTCACTTAGCTCGGTAAAGATCCAGTGTGAGTGATTC
TCAGTTCGCCTTGGATGACTGCACACTGTTTCACAAGGACGCTGGAGAGGAGGCTGTGGA
CAAGTAGATACAACAGCTTCTTTAGTTTCTCCTGTTCTTAAATCAGTCACAGTACCAACG
TGAGAATTTTTACATCTGACCTCAGCAGCTGCAACACAGTGAGACGTCCAACAGAGTCAA
TGAGCATCTGATGATGAAGAAGCAGATGAAGGCTTCAGGGTGCACAGGGGCCCAGGAGGA
GAAGCTGCAGGGCCACATGGGACACTGTGAGGAGACAAACAATAGACGATTCACGCACTA
GACATGAAGAAGACATCAGTGTGTCTACCTCTTCATATAAAACACAGCGATGAGCCATAA
ACATCGCTGGCGATGAACCTCCAGGCAGAAAACCTGACATGAAAACTGCCTCAACAAACT
TTTTCCTACACCATGTGGGAGACACTTTATTTCTGGAGAATCTTTTCCAAACTTGGATTT
GTTGAAATCTGTTTTAATCCATCCTGAAAACTTGAAATTCATTTTCTTCTCAATATTTTG
CTGCTTTTTCTTTGCCTGGCAGCAAACCTGAAATGTGCTGCTCGACCTCCACAATCAGCT
CAGAAAGCTTTTGTCTCTTTAATCAACAAGTTCATTTCTACGGTTAAACtgagagcaaga
gttcctgttttatttagtcaatct
>NODE_188_length_333_cov_5.393394
GGCTTCAAGACAGGAATGTGCAAAACTGGCTGGGTTGACTAACTACGTGTGAGACAACAG
TCCAGCATCATGAAATGCTCTCAATCTGGCTTTTGTGGGAGAGCATGTGGAGTTGATGAG
CAGACCACTCCCCGTTGTGGGTGTGTACTCTCAGGTAATCAGCCAAGCAGCGCCAGCTGT
AATGACCAGACTCACACACCAAACTCAGGCCCACAGAAAGAGGGAAGGGAAGGAAAAAGG
GAGAAAAGCTGCCAATGAGCTGTCACTGGAGGTGCCAGACATAACGATCGGTATAATATA
TCTTGGAAAAACGTCACAGGATAGTATGTCATCCGAAATAGCACAAAAACGTCATAGTTT
AATATGTGGTCCAAAATAAAAAAAAAATTCATAGTTTCGTATGTGGTCCAAAATGAGACA
AAAACATCAGACTTTAGTATGTTGTCCAAAATGTGATGAAAATATTATAGTTTTACa
>NODE_189_length_504_cov_15.400794
TGTTCTTAATGCTTTTCTTTCTTTTTTGATTGCTCGTTATTTCCTGCCGTTTTCCCAAAC
TTCAGCGCAGTAAGATTTCTTTCTTGTTTACACAGAAATCTTCCATCCCGGGTCTCTGTT
GGAGTATTAGGGGTACCAGCTTTCAGCATTCTGGTGGGCCCAGCGGCCCCACAGCGACAA
GCCCCTATGCTCTTTATTTGGCACGTAGCCTGGAGGTGTCAGAAATATCGACACGCTTTC
ACGTGACGGAGACTTTGCCAGCCGTTTTCCCCCCTTTCTTAAGCCCGGCATTCTGTCTGC
CCAGCCAGGTATTGTAGGGCCCCGTGAAGGCCCTGTGAATAGTGTCAAACTTGATAGTTC
TCATTTCGCTTCCTGTACATGGCAGAAGAAAAAGTGCCCACCGTGTGGGTTTTCCTTTTG
TGATGGCCCTCTCTAGTCTTCCTGGGAACACACCACATTCCAGCCACAATCATTCCCTTT
GTGAATCTAGGGATTGTGGGTGAGCCTGTTATGCCGATAACCCTCCTAGCTTTCAGTGTA
ATGCATGCGAGTATCATAGAAGTCTAGACTCGTATTTTTTGCAAACAATGCCAAATAATG
AGCAGAGTGTTTTCAGTGATTTGGCAGGGCCTTTGTTTTGACACAtcc
>NODE_190_length_673_cov_14.967311
CTGCTGTTTCTCCCTCTTCTTTGTCTGTTGCTTTTTGTCCCCTTTTAAGTTAGTATATAG
GACCAGATGGGAGGCAGCACGTGGCAAAGAGCTGTCCTTGTTGTCATTTGATGATGTCAT
CAGTGTCGTCGTTCCTCAGTGGACGTTGTTTCTCTGAAGAGAAAAAAGCCAGCAGTTTCT
TCATTGTTTTCTTTTTGTTCTCTATTTGTCTTTAAATCTTTCTCCTGTTTTTTGTAAATG
ACAACAAAAAAGACCTGCCTTTAAATGTTCAGGACGTTTTCAGTCACACTTGAACAGGTT
TTTAAAGACCTCAGTAGGTGAGCTAGTTTTACCCTTTTTGCCCTTTGAAACTGCAGATTT
TTTGGAGAATTTGTAATCCCGTCTTGATTAAAGATTGAGTGGAATTCTAGATGTGATGAA
TTTTGTCATATCTTCTCATTTTTTTTCTTTTACATGAGTGTACACTTAGTTGTTCAGAAT
ATTTGGGACCATTAAAATGATCTTTGCTGTAAGATGTCCTATTACCATTTGTCCTAATAA
CTCAGTGTTTCTTTGCTGCATCTTACTTTTAGTTGATCAGTCATGGTGCCTTGCCATTGC
AGAAAGACATTCTTATATTTCTAGCACAGACAGTTCTGTTGGGTTTAACATGGTTCCACA
AACTACGACAAAACACCAGATTGTGAAAACACTAGAGTAATTTAACATCAAAGTTGAGTA
TTTGAACAGTGAATTAAAAGTTGTGATTATTAAACTTTCAAACTGCTTTTTCAACCACTT
GGAAGGATGTCAAAtaagtttgtggagccatgaatat
>NODE_191_length_1253_cov_4.165204
CGTGCGTGACTGCCGTGCACATACCAAATCTGGTAACGCTAGTTTAGCGTTGTGTTGTCT
GAGAGGGCGAAATGTCCCTCAGATCCAAATTGCAGTCTGCTCCAGGGGACAAATGCCCCT
GTAGAGCCAACGGAAGGACAAACAGTCCTCCAATCAATCAGGAACTTAGCCCATTCAGAG
GCTCCTGACCCAAGATGTCCACCCAAAAACCTTAACCCCAATTATAATCTGGCCCTAACC
CAAATATTATCCCCTAACCCTAACCAGAGCCCCAATTGCGGCCTAACCCTAACCCTAATC
AGGCCCTAACCCTAACCAGAGCCCCAGTTGCGGCCTAATTTTGACCCTAAGCCCAGGCCC
AATTTGTTTCCTTAACCCCAGCCCAAACCTCACCTGAACCCAAACCCTAAACCAAGGATG
TTCAGTTCAGGCCTAACCCTAAACTAAGAGGTTCAGTTCAGGCCTATCCCGGATTCCCAC
CTTAGCCCTAACCCTAAGATTTACCCTTCGCCCCATTAGGAAGCCCAAATAGAGATAGCC
CTAAGAAGAGGCACAAAGACAGCCCAAATATAAATAGCCCTAAGAAGAGGCACAAAGACA
GCTCATGGGGTCCGAGAAGAGGAATTTTGAGAAGGGGGGAAGGTTAGGAGGTCCGAATGG
GATTTGATTGCTTCAAAGTATTGCTAGGATTTGATTGCTCCTTGTCTTATTGTGAAGGTA
AAAGGGAAGTGAAGGTTGTCCTTATTGAGGCAGATTTGGCTTACAATACAGGGTTAAAAT
TCTAAATTCATGTTTATGCAAATTAAGGGTTAAAAATTTGGTGTTAAAATGTAAATTCAT
ACTTACTTTAAAAACATAGGGTTAAAAGTTAATTTAAATGTACCTGAAAATTAAGGATTA
AAAATAAAGGGTTAAAAGTTAATTTGTAAATAAAGAGTTAAAAATACTTACCTGTTAAAA
AACCTGAAAAGAAGAAAATACTTACCAGAAAAAACCTGTGAAAGTAGAAAATCATACTTA
CCTTAAAACCTGTAAAAGGAAATTCGTACGAACCTGAGTGGTATAAAAGGCAAAATTCAG
CCAGCCAGCTCAGTTGAACTTGGACCATCGGAGGGGAAGCAGCTCCTGAATCGAGCGCAT
ATTGTCCAACAGAAGAGGGTGTGCCAAGCCTGAAGAAGGCCTAGAAAGGCCGAAACGTCG
CGGCGGCACACCAGGGGGGGCCCATGTTGTAAATAGTTCATATTAAGGGGGGTTTTTTGT
TAAGTTTCCTTTGGGGGTAGGACAATTAAAATTGTGGGATGAGGGTGAAGACCCTGACTG
GGGGACCCTTGGGAGTCAAGTGCCCGTGCACTACCGGTCCCTCTCAGGGGCCGGGCCTGT
GGCCCTTAAGGGGTCTa
>NODE_192_length_616_cov_16.751623
CAGCGTATTATCAGGATGACTCCTGCTGGCCACCCTGTCACAGGAGAGTGCTTGATATAA
ACAAGAGATTGCTGCGACACCCAGTAATCAATATTAGGATGGTTTCAGTACCAAACATCA
TTTGTCTCTGCGACCATTCCTTTGACCAAACGAAGCATTAATTCAAATCATAAATCTGAG
CTGATTTAAATCCGAGGAGAGTGAGGGAGGGAGAGAGGCCCCTGTCTCACTGCCTGCCCC
TAATGATTTATTTTCTACATTTCTGCGAGCGAGAGATTTGTCCATACTCACTGACAGGTC
ACCTTCAAACGCCAGTGGCAGACTGTTCATCACCATGCAGACGAGCATCTCATCGCTGCA
AGTAAATATTAAAGGAAAAGAATCCAATTGATTGTGGATGGGGCCGAGAGGCGTCACTGC
CATATATTTCACTCAGAGAGCTAATGCTGTGGCCCATGCACCCACACCTAGAACTGCTCC
CCCTTGCCAGAATTATGATTCTACCGGGAGCCTGTGTGGCTGGCTGTGGGCTCAAGGTTA
CAATTTAAATTGTAAAAAGATAAAACAGTTTCTTATTAGCTCCATTGCCATAGCCTTGCT
GTTGGTACTCACATTTATCTTTATTTCTGTGACCTCGCAGGCTCGTATTCTCTTTTTTAC
ACACTCCATTCTCTCGGAGTGATGACCTCACACTTTATGCATTTTGCATTGTTAAATCTG
CTTAGAAACACATCCTGTTTTCAACTTGCACACCATAAgt
>NODE_193_length_612_cov_12.596405
CTCAGTTTCACCAGGTTCTTTGAATAAACGAGGTTATTTGGAGTTAAGCAATACATCAGC
TTCCCTTCAGACTCGAACTGTTTATTAGTAAATGGATGGAGATGGGAAACAGCCCTGTTA
TTCCTCTGATGCAGGCGTTGTTACAAATTAATTGCTCTTCAAGTGGCAATAAATATCTGT
GTGCTTTAGTATTAGTGTGTGTTTCATGTGCAGTGTTGTAGATTTGCCTCTGGGTCTCAC
ATGAATACAAATACCTCTGTTGAGGGTCAGTGAGAGAAGAGCTTTCTTCACTCTATTGAC
TGGAAATCTAGTTGTCTCATCTCTCTAAGCAGATGTCTTTCCCCAAGCATCTGTTTGTAT
TAGTACTGTAATTGCTGGTGATAATAAGCCCATTGATTCAGTATCTAAGGAAATAGTCAA
TCAGGGCAGCTCATTCGTCTTACTTTTCCTGACAGTTTTCCCCTCTAGCTAAACAGACAG
TGCCAGGGCCTGGGCTTTGTTGACTGGATTGGAAAAGCAGACTGTGGTTGGTCGGGAATG
GCCGCGCTGTCGACTCTGAGTGAGTGATGGGATCGGTGCAAACACACCAGTGACCCAATG
GCCCTTACAGGAGGCCCAGGGTGATAGATGTGTTGATTTGTTTATCGAAGCCTAAGCCCA
TTCTCTGCTCTTTCTCTCTCTTCTCTCTCTCACTTAGAGTCTATCCATTTTCTGCTTCTC
TGTATTTTCTGTCACTCCCTTTGCTGCTATCCCCAC
>NODE_194_length_739_cov_8.922869
AAAATGTAACCCTCCCACCCTCATCCTAGTTTACAGCTTGGCAATACCACAAGTGACCAA
TCAGAAGCTTGGCTAATGATGCATGAGTCGTGCAAAGTACCACACAAGCAAATTCATCTG
AACATTTGGGAGAGTGCAGTGGCAAAAACAAACACACGCACACCGTAGCTTCCAAAGAAA
ATAACTGGAGTCATTCAGCCTGGCATCCCTGAAGCTCAAGGGTTCCCCACTGTACATATG
TAGGTATGTCAAGTTTGTGCGCATGTATAGGATGCATGAGGATATGTAACTAAGCCCTCT
CTCATTTGGGGGGGTTGTTTTACCTGTTGTGGATCTGAGAGTTGAAGTGACAGTGGAGGA
TGTCATTGAAGGCAAGCAGTCGTCATCTTGGGAATAACCAGCCTGAATTGCACGGAGGTA
ACTGTGGCTTCGAGTGCGGAACGAACCAGGCAGGTCCAAGGCCTCCATGGCCTGGGATTC
TACTTCACTAAAAACGGACTCGCAAACTGACTCAAACTGGCCATTGATCTCAGTCTCACT
CACCTGAGAGACAAAAACAGGAATAGCAGTCCTTAATTTTTCCTCTTCCTTTCTCTTTCT
CACTTTGATTCTTCCCCTTTGCACAGCAAATATGAAGGAGTGTTAGCATAAGGGAATGCC
AGTGTCATTTTCGACCTTAAACTGAATAAATGTCAGATCAAATGAAAAAAATGCAGATGA
CAACAAAAAACAATCAGAAATATATATATATATATATATGCAGTTTGTGTTGTAAAACAT
TCAATTAACCACAAACTCCAAAACAAAGATACACTCTATACTGGATACTATTAGGTGGGA
TATAGGaagaacacatagcttttgtaattctttatcttagaat
>NODE_195_length_628_cov_5.950637
TTTGTTCGCTCTCTCTACACTGTGTGTTGTTTTTTTATTGCACTGTAGCTCAGCTCCTTG
GTCTTGTCTTTCCACCTCTGCCTGTATTTGCTTGTTGGTGGTTGGGGAGTGAGTGTGGAA
TCACTTCTGCTTCAAGGTGAACCGTCCCAGTGGACTTTAAAGTCCCATAACCTGCAAGCA
GATAGTGGAGTGTTGAGTGTGTTGGGTGAAGCTTATGGAAAGTATGAGGAAACGTGATGT
GTTTTTTTTTTCTTTTGTGTGTATGTGTGTGTGTGTGCATATTTTTATTTTGGCCTGACT
AATCCGCATGCCTCTCGCTGGTTCCTGTCCTAACAGGGGGTGTCATTTGATCAAGTCAAT
AATCTGCTGATTGAACCTGCTCGAATTGAGGAGGAAGAGGTCTGTACCTACTCTTTCCCG
TCCAATCTGTCTCTCTGTCCCTCACTCACCCACTCATTTATCCACCTGTATTCAGAAGTG
GAGACAGAAAATTCACGGTTAATCCGAACCAATCACTAGGGAACCCCTAACCACAGCTCA
TTCACCTGAGGGCCAGTGTGGCAGGACCTGGATACAGGACTGAAGTAGACATTTTGTCCG
TTAACGTCATTTTTTACTGGACAGCTGGAGTGTTGACACTGTGGTAGCAAACATGTAGCG
AGATTCAAACTAATATATTCACTGATAATGTGCACAGCGACAGCATTTTCACTTCATGCG
ATTGCAGCAACCCtttttatttccctgtttgtctgctgcagctcctttttgt
>NODE_196_length_445_cov_6.307865
CTAATCTGCATTCATTACTATGCAAACAAAACAATCCAGTCTCATATATTCTTTCAAAGT
CACCTTTAGATTCAGACACTTTTCTCATATAGACGCACGGGCAAGTCGGAATCCTCCTGA
GCACAAAACAAACAGCACATCACGGTCGCATGTAGAGAGCCACACCAGTGAGAGAACAGA
AAAGGGAACATTTCAACAAATAGAGAATAGCATGGCACTGTCACATGGGGAGCACAAAAC
AGCAAATAACAGAGACAAGGTCTGATGGTAGCCCTTGGAGCAGCTGTCATATTAAATAAT
AATGAAGGATCTATTAATATGCAAAGGAAGCAGCAGCCGACTGGCTTAACGCTGTCATGC
CTCTGCATATTGTCAGGATCTTCATCATTAATTAACATGCTAGCTGCCCCATACCTGCGC
CAATGTCAGAACATTCTTACAACAAACACCCCAATGCCTGTGCCCTCCGCAACTAACTCG
TATAATTAAATTAAAATCAGATTAACTTCACATCAGTACACAAAAGACTGACTTTTACGA
CTTTCTCTAGCAGTGATTAAAAAAATAAAAAAATAACCGGGgcttatct
>NODE_197_length_603_cov_11.149254
AAATAATCTGCTTCCCTCGCTTCTTCTTTTTTTTATTTTTTATTTTATTACAATCTTATT
TATTGGTGTATAAATACATTTGACGACTGAAGCTTTTCCTTTACGCACAAAAAGCCTCGA
ATCAGCTTGATTCCGAGGATTAGCCACTCACGGTGCTTTCAAAGACTGGCAAAGGAAATG
ATGAGGTTAAAACTGCGATCATTTTAATTTAATCAGGGACTGCTTCCACTGCTGTGCGTC
AGTGCGCACGAACAGAAAAGAGCTGCGCAACCAGCACCAATTACGCACAAGTAAAATATT
TTATTTATTTATTTTATTTTTTTTAAAAAGTTGTAATTTTTATTTCTGCAATTTAAAAAA
AAGGGAGGAAAATTGTTCCGACACGAATAAATAAAAGCACACAAACACACAATGCTTCTT
TTGGAAAACTGATGTATTTGATTATTAGAGTAAAGAATTACAGTATCTTAGTTGTTAGTA
GGTATTAAAGTGTAGAGAAACTGGACCCATAAAGATCTTCCAACTTTCCAAGAAAGTGCA
TGTAACAGTCCGAAGGTTGTCAAACCCGATATATATTTATATTTATAAAAACACTATCAT
TTCGTCCCCTGGCCATGATGGACTTCTTGTGTGAGCTATATGTACATTTTCTTTGCGAGG
GAGTTTGTATTTCCACATCTGAACGTATTTACAGAAGCTTCAACACATAACTTTGCACTT
GATGTCAGTGAGGATGCTGGGACATAg
>NODE_198_length_432_cov_11.215278
CAAAGAAGAATTTTTTATTTTTTTTTAAAAGAGGAAAACCTTGGGAGTTGATCGTGTGGG
GGTTGGGGGGGGGGGCGACAAAAAGAAATATCTAGCATTAGTGAGGAATGGTGGGTTAAA
TCACTTACTGAAGATTTTTAATGACATTTCAGTGTTCCTCGTATAATTACTCTTCATCCG
AGATGGGCCGTAATGCTGTTGGACAGTCGCGGTTCAGGCTCGCTAGCTCGCTTCATTAGC
GTGTCATTCCTATTTCACATCAGAGGCTTTAATTGTAATGCTGAATATGCACAGCTCTCC
ACAGAAGCCTAATCAAAGTGGATCCACTTGTATTATTAATATCAGAAATCAGCCCGCTTG
CTATTTTTTTATAAATAAAAGAATACAGACGCATAAATCAGCTGTCATTTATTAGCATGG
CCCTGGCATATCCGCCAGACATGCAAGTAGAGCAACCCCACCCCATCTCCGTTCCTCCCT
GCATCACTCATCAAGATTTAAAAAGAAGAAAAGACGGAGAGGAGAAAAGAAAAAAGAAAA
AAAGAAAACGAAGAAGCTGCAttaaatatacatact
>NODE_199_length_379_cov_1.860158
TTTTTCATTTACATTTCCATATCTTCTATATTGTCCTTTTCTTGCCTCTTATCGGGCAAG
GTATACTGATCAGCTTTTTATTTCCTCATGTTTCTCTTGTCCTCTTTTTTTCTACCCTTT
CTCCCCCCTACCTTTTTCTAGCCTCTCAGTTGTATTTCTCCCATTCTTTTTTTCTATGTT
TTTAATGTAATAATATGACTCTCCAATCACCATAATCACAGAATCAGAACTGCCTGCTCC
TGCTCAATGCCAAATGAGACACATCTGTCACAGCTAAACCTGTAAAAACCTTGAATAAGA
GCTGACGGAAGAGGGGAAGGAAGGCAGGAATGAGGGAGGAAAGAATGGAAGAGGGCTGAA
AGGGAATCAAGGAAGGAAAAAATGAGAAAAAAGAAGAAAACTGATAGGGAGAGTGAAACA
TGGTAGAGGAGGAAACCATATAGGAGAGGCAGAGGCATGCAGGGTTACAACATGGGGGAA
CCTGATGAAACAAGTGGGTCTATATTTAGTAGTGTTTCAGATt
>NODE_200_length_358_cov_12.944134
TTTTACCGTGTGTGTGTGTGTGTGTGTGTCTGTGTGTGTGTGTACGCGCCATGCCTGTCG
GGATGTGGCAGCCCTCTCAGCCATGTCAGGGACAGCTTCGTCGAGGGTGGCAGCCGGGGA
AAATGATGATGATGAAATTAAAATTCTGCGCCTGGCAGAAGGGGCTGCCGCGATTTCACT
GGCGGCTGTGCGCATCGATCTGTTCCAGCATTTGACTTTCAACCATGACAAAACTGTGGG
CAAATTAATTGTTCTCCAGGATATTAGGCATCAGAGTCCATTAATCCTCTCTGGAGCGCC
ACGCCGCATGAATACTAATCGTCTTTCCAGGCAGCCGTCTCATCCCTTGCTCCCTTCTCT
CTTTCTCCTCGCTTTTTTCCTCCTTATCCCTCTTCTTTTCTGACTCTTCTTTTGCTCTTT
ACAAATATTCTCTGCTCTGTTGTTTCTTTACTTACTCTCTCTCTCTCTCTCTCTCTCTCT
CTCTCTCATTGCTGTCTCAAAt
>NODE_201_length_482_cov_16.072615
GACAACATGCCATTAGGCTGTAGAAATGTGTTTACTGTATGTGCAAATGTTCAAAGTTCA
GAAAAAGGTGAAAGAATTTGTCACCCAGCCCTCTGTCTCCATCCAGGCCGTCCCCCTGCC
TGCTGTGACCGATTTTGTATACAGGAACAAAAAAACTGCTTATTGGAACCTGTGAAGGAT
GGCACGTTCATGAATCCCCCATTGAGATCAAGTATAACTGTGTAGTGTTAATTGTGTACT
ATTCACCTTGTACAGCTGTATTCCTACAAATATGGTTTACTGTATCATTGATACTGTAGT
TTCAAAGACGTGAACAACTATTTTTATGAAATGCGACAGTACTGATATATTACATTTTGC
TAAAAAACAAAAAACTTGTTTACTGAAAGATATTCTGAAATACTGTCAAATAAACTCTTG
ACATGGTGTAAAATATTTTTTCTAGAGATTTTTACTGAAAACGAGCCAAGAGCTGAAACA
AATGATTCATCGATGAATTTTGATAACTAGTTTTTGTTTATCCATAATGAAAAGTGGGTT
AGGGTTAGGGTTAGGTGTCAGCTTCTCAGATGTGTGCTTTCATGCGTTTTGTCATTCTAA
GTTGTGtattttggggacttcaattt
>NODE_202_length_403_cov_22.193548
CGCAGCTCCCCTGCCGCCCCCATCCCGCAATGTCAGATATATCAGCAATGCTAATGCCCA
GGCAGCATCCTGCAACGCTCGCCCTGAACCACTGAAAAGACAACCATTTAGGCTTTAAAA
GACAGACATAAACAAAAAAGGAAGGAGGAGATGAAAAGAGAGGAAAAATGAAAGAAAATG
CAAGACGTAGAGAGGAAGAAAGAATGAAGGGAGGCTGGGGTTGAGGTGGGGGGCGAAATA
GGAAGTCAATTACGTATTCTGAACCTGGCCGATGTAGTCCTCAGGGATCTGCCTCCGCAC
CTCAGGATCTGTAAATAATTGACAGATAATATTAATTGGCTTTGGATTAGTGAGCAAGCT
CAGTATCACACATTAATATTTGATCAGAGGATGATAGGGACCCTGGCAGGGGATCCGAAG
GGGCAGCTGAGGCTGTTTTGTTGATTAGGCCAGAGAAGGGAGGAGACGGAGGCAAGTGGT
AGCGGTAGCAGCAGCAACAGCAACAACAGCAGCTCCAGACACACACAACCACACACACAC
ATAcaca
>NODE_203_length_466_cov_15.160944
AATGACTGGATTAATATCTGAACTGAGTGCTGGATGGCTTCATGCCTACAGCTTTTTTAG
AAGGGTTTAACAGGGAGGCAGGGCTGTGAAAAAGGGGTTTGAGTAAAACCTTGGATGAAT
AATAGACTGCTTCCCAAGCAGCAGCACTCTTGGTGGTAGGAGGTTAATATTCTCACATGT
CATTAGGTCTGCTGGCTCGACTGATGGCTCATTGAATCAGGCAGCAAATGATTTCCTCAT
GCTGCAGAGGACAGAGCACTTCAAAGGGAAGGGGCTGAGGTCAGGACAGCACTCCGCTTT
GATTAATGACCGGGGCTCAGCAGAGGTTGCCTGTAGGTAAGAATGTGACGGTGAATTGGA
TGTGAAGGGGACCGACTTTTAAGCTAGATTTGACCCACCTCCAGAAAAACTTGCAGATAC
CATCACACAGGTTGGGTTGATGGGTTGTGACTGAAAAGCTTGCTGGCCCTCTGGCTTATA
CAATCATAAAAATGAAACTTGCTGGCTGACAGGCTTACCGGACATCATGGTAGTGTGAAA
TCATTTTATACTTAAATAAAGAATACAGATATCACTGCTATTGCCTTTAACTGTAAGTCT
TAAGGTGAAt
>NODE_204_length_145_cov_35.427586
GAACATTTCGCCCTCTCAGACAATACAACGCTAAAAAGCGTTACCAAATTTGGCATGTGC
ACGGCAGTCACGCACGTAGAGGGCCAGGGTCCCCGGCAGCAGGACCCAAAAGGAGAAGGC
GTGGGCGGATTAGTTTTGTTTGGGCCCCCGAAGGGACCACAGGCCCGGCCCCCGAAGGAG
CCGGTAGGTGCACGAGCACTTAACTCCCCAGGATCCCCCTGCCAGGGTCTTCACCCTCAT
CCCTTTTTAAAGTGTCCTCACCCCCAAAGGAAACTTAGCCAAAAAACCC
>NODE_205_length_579_cov_9.860104
AGTAAAAGGGCCGAGAGAAAAATGTCATTTAGCATTCAAGATTTCCATTTGGCCGCCTGA
AAGAGACTTAACGCCAATTGTCCTGCTGGTCATCTCACAGGATGGAATGCAAATGTGGAG
GTCTATAGGGCCTGGTGCGGGAAAGCCATTGATTTGAGATGAATACAGTGGCTACTCTCA
GGCCCTTCACAGTTATTAGGACTAATAGAGAAACATAAAATAGTGAGAGAGAGAAGCACA
GATCGGCACAAATGCTCTAAATAGCTGGCTACTCCACAGGCCTCTCGGAGAGTTTGGCTT
GCAATTTGCATTCCTTTGTGCGACAACTTGTAATCCTCCCCTCAGCATGCCAAGAAACAC
ACAACAGATTTATTGTCCCAGTCAACAAATCGTTTAGGTCATCCCAAACCTATTACTGCC
TAATGCAGTGGGAGCCCCCCCAGCCCCCCACCCAAGCCACATGCACCGCCTCGTCTCAGC
CACCGGAGACTTGCAAACACAGACCCTGCACGGCCGGGGCCCCACAGCTCCAGCGCTTTG
TTGGCCCCCTGGTCTATTCAGCCTCGGTGCACTTCTGGAGCTTTATACCTTCTCTGAGCA
GCTTGGGAGGTTGGGAGGGACACAAACCATGGCTGGGGCGCAGACAGTTTGGTGTCGGGA
CAGTaaacggacttgaggtttccagtgcgggcccacacaggctgtgctgagatttcacac
gtt
>NODE_206_length_783_cov_11.830140
CATTTATGAAATACGGAATGTAACAAAATATCCCTCTAATACATGGCACTCAACCACTTT
CATGAGTGTTATTAACACAAGTGTGCACAACGGTGAGAGCAGGATGTGGTGATGCACTGC
AGCCTCTACTGTACATATTTAATGCAAATTTTTGCATTTCCGCCAAAATTTGCATTTAGT
ATTGTTTAGCATCATACGTGAGCTTTATAACCACTCAGCCTACACCTTTTGACTGTTCCA
CAGCAAACAAAGTTTTGCCAGTCCGAAAAAATTCCAGTTACTGTTAAGTCCCCTGCTGAG
AGGGGCCTGTTTCAGTGGAAACAGTTAAAACTCTCAAAACACAGTACAGAACACTTGGAG
TTATTGGGTCTGTTCTGTTGTGTAAGTAAACATGTCGAGGGGTGGGCTACTTTTTCATGG
TTCAGGGGCCCCAACCCTCCCCTCACACAATTAACTTTTCCAGTGTAATGAGATGATTGA
TATGCTGGAAGTGTGTGCTTTAAGGAGATATTAATCATTCCCTCTGGTAATTTTAATCAT
GCGTTCCATCATCCCCAGCTGCTGAGGATCACCTTCCTAGCAAACAAAGGGCGGCCACGC
CACTTGCATAGTCATTCTGTTCTAGTTTAACTTTATTTTATGCTGGTTCCTCCCATCTGT
TCGCACAAGCCTCCACAGCCCACGTTGCACGTTGACAAGCTGGGGAAGCAGTGTGTGGGT
GGGTGATTGTATGAGTGTGTCTGTGTGCATGTATGTGTGTAAACTTTAGAAACACAGGCA
TCTTTGAAATGGTAAATCTAATCCTCTAGGTCCGTGACTAGTTGGTACACCGCCACCAGC
CACCTCCACTAACACGTACAATagtgcatacaaacagcgggcatgcaaacacacacacgg
tctctcgcagacacaatcactgtgaca
>NODE_207_length_894_cov_21.799776
TTTTTGACATAGTACCTTAAGGTCCTTTCCAAAGGTCCTCTTCCTTCAGCTGAGTCTGTG
TGTGCAGTGTGTGACTGGAGTATAGGTGAATAGGACCCTCCGGCCCTGGGGCCCAGGGCT
GGATGTGGTTGGATGTCAGTTAAAGGATATCTATCTGATCCAAATAACCGATGAAATTGC
TGTATCTGTCTATAAAGTCGAGGCAACACTAGAGAAGTGTTCTGCTCTAGTTAGAAAAAT
TGTTTGAATCAAGTCGATGGCAGTCGGTTACATTGTGTATGGAATACTCTACCTGGCTTG
TAACTGACTAGAACTGTGATGTACAGATGATGTATTATTAAAATCTGAAGCAAGTAATGC
AATGATATTAGGATACAGTTTTTGTATTTTTATTCTTGTATAAGGTTATTTGATGGCTAT
TGTTTAGCCTATAGTTCATTCTGTGTTATTTAAATTCTAATATATGAATCATATTTGGAT
TGAAGTCATGTTCAGGGGCCATGTTGTGTATGTATTGAGATGTAAAGCCTTTGAATGTGA
ATAATTATTGTAAACTATAATATTTTACAGCTTTTTTCTTACTATATCATACATTTTCTA
TTTGCTCAGTGATTTAATCATATTCTGATAATTTAATGAATCTGTTCATTCTCTCTCTGA
TTATTTGTGCGCTAGGTCAGTAGATGTTGAATGATGAATTTTCCACTTAATGCTTGGTAG
TCCAGTAATTAAAGCATGTAGGGATTTAGGCATACAAATAAAGCCATGTGTCCTGTCTTC
TGTTAACAACCATGACACAGCAGCAGCAGCATTCAGTGGCAATGGCATCTCACATTTTGC
AGCATGTAAATAAAGTACCGGCCCATTATCAGCGGTTTTGTGTGTGTGTGTGTCGTGAAA
CTTAATTTTTAATGAGTATGTAACAAAGTAATAGCACTCGAGGAAATGTacggtgtggaa
agagtccacctgtgtgttttcatgcgctttgacatttacaggctcccggaatcaagagat
ctccttctccatgttgaa
>NODE_208_length_334_cov_3.089820
GTTCATTTGCATTTTTGCAACTTTTAAAAAAATGAATATTCTTGCAGTGTTTATCACTAT
GAAGCTCTCTCTGATGATGCCATTTTCTCTGTCCTGCCCACAGATATTCGCTCCCTCCCT
GATGTGGCAATGACTGGAAACTGTACAACTGAGTGCAGCGAATTGGGCCACTCAGACGCC
TGCTGGATGCCCGGGCATCCCTCCCCTGTACGCAAGACCAGGAACCCCCCGAAACTCTCC
ACCTTCGTGCCTTACCAGGAGAGAGGGAGCCTGGGACGCCTGGCAAACGGGAGCGCCAGG
CTGGGTGGTGAGGAGCACCGGTCGCGCCTTCCACCCTCCCGCAGTGCCTATTCCAGCAGT
GTTCATGATGCCAATCAGGACTGCCCCTTAGAGGAGATGCCCCTGAGCGTAGCCTCTGAG
TTTCCACCCACTTCCCCTTCTGCCCACACTCCAAAAAGAGAAatttacctgtgaggaa
>NODE_209_length_545_cov_16.488073
GTAAATGTCAAAGTTTTCATAGTTTTACTTTTGCTTTGAGGAATTTTTATCACAATTATC
TGCTTGCCCTTAGATGTATTCACATCAGCTCAATTTTGGAGAGCACATCAGCACTTATTA
TGTATTCTCGTTAAGTGGAATCAGAGTGGTGCATCATCTACAGGAGCGTTCCTTATCCGT
CTGTATTTGCCTTAATATTCGGTGTATTTCTGGTGTCCTGTTGTGTCAGATCAGCTTTAA
GATAAGCAGTGTGCCATTTCAAAATTATCATTCAGGGAAGAGGTAGCTTGTAGTGTAAAA
TCAATAGCTGCTTAAAATTCATTGCCAGGCAATCCATTTGCCCTTTATGTTGCTAACCTT
TCACTTAAATATGCACCATATTAAGATTTCATTATATACAATGAATGTCACAACAGTTTG
CCCACTATTTCTCTTGTTTGCATGGGTTAACTGCAAATCATTGCACTTGTAATGTCTGAA
AAATGACTTTCATTAACATTATGCAGGAAAAAATGAAAAAATATATGAGCCCAAGTAGCC
TAATAGGTATTAAAAGGCAACACAGGATGTGTGTGATGTTTTAGTTACAAAGGCCCTTCA
ACAGACTGGGTGGGCTGCATGTGTCTGACCCCAGTTATGAAAACACAGCATAACACAAAC
ATGCAGTCTGTATACCGGTGCTGCAAATt
>NODE_210_length_492_cov_6.778455
TCCTTTTGTCTCGGACAGAGTTATCCTGCACCGCTCCCAAACCTCATCCAGTTTTGTTCT
TTTCCTCTGTTCGTTTTGTTTTACGTGTCCCGTTTTGTTTTGTTTTATTTTATTTTTTCT
TTTCTTTTCTTGTTGTCGTTGTTGTCGTTGCGTTTGTGTTTGTTTCGGGTGTGGGCTGTG
TGTGTGTGTGTGTGCGCGCGGGCGTGTGTCTGTCTGTGTGTGTGTATTCTCTCCAGCTGC
CTCCGTTGATTACGGTTCCTTTGCAGACAGATGCAGCACCTGGCTAGAGCTGCTTAGGCT
GAAAGCTCACACCATAAGACGAGGATCAGTTAAGACAAGTAGGAGGACACAGTCTCTAGC
ACACTCTGGTGATCATACCCACAAATACAGAACACAGCCTCACAAAGCAATCACACATGC
TCACGTACACGCACACACCCCTCCATGCATGCCGCTGGGGGGCGGAGCATTGGAAATCAA
GCACTGGCTTTTAAAAAAAAAAATCTAGAGTGTGAAAGTTGAAGCCCCGCCCCTCAGAGG
GATCCACAATCAGCAGCTTGGCATTAAATGCCCGGGGCAGTGGTGACCATGATTGCAAAT
TTGAAGCAAGTTAtttttatttatttatttattttc
>NODE_211_length_478_cov_19.744770
AGTTCAGGGGCCTTTTTCCAAGAGTGGTAATCAGGCGGAGGGGGATGAAAAAGGCTGATT
TTCAGGGAATTAGCATGATAAGCGAGAACACAAAATCAATCCTCGTCCTCAGCCGAGGCC
TCCTCTGATTACTTTGAACTGTCAAAAAATGGCAGAATCAAATCGAAAGTGCTCGAGGTT
AGGGGAGTGATTTGTTCAAGAAGAGATCGCTAGAGCAATTGACACAGCTCTTGAGACAAT
AATTGGGTTATCAAAGAGAAAACAGTTCAAGTACCACGGGGGTGAAAGCTTATTTGCATT
GGATTTTCATACGGAGAGACACACCTCTCCTTTGCAGCCACTGTTTTTTTTATCGCCCGC
TATACTTGAGGGGCGAGTTGACACGGGGATTGCATCATTATCATCCAGAAGTTTGCTGCC
ATGTGCGCGCCGCATGATTAGCAAGTGGCTGGCGTGTGTGTGTGCGAGTCGAGTTGAAAG
TGCGTCCCTTTACAGTGTGTGCAGGCGTGACAGTTTATTATACTTCCTGGGAATAGGAAC
TTCAGAAGGAGGAACGCTCGCAAACAGAAGGAGTTTCGCTTCAAAGCTGCAGGAAAAAAA
CAGAAaatttaaaaaaaaaaag
>NODE_212_length_680_cov_14.730883
CGCTCATGTCATATAAGGTTTAAATGATAAAATGCACAGATTAGGTTACCAAGCTACTTA
AACTGGGATGAATTCTAATGCTTTTCACGGATATCATTGCATAATTTACCTGCAGCCTCT
CTTTCACAGCAATGAAATCAAGAAACAGCGATGTTTTTGTCGTTTATTTATTCTTCTCCA
GTAATCACCCCGCTAACGCCCACAGGGACCTCCATCTGGGGAGATCACCCATGGTTGTGT
GTGCTGTGATGCCAGTAGGTGGTCCTGCCCATGGCTTGGTGGGTGAGCGTGGTGTAGTCC
CCGCTGCCACTGCTGCTGACATATCAGAGCTGTTTATTAAGAGGATGACAACTCTATCAA
GCCCCATAAGCGGGCCCTCGTGCACAGGAGTTCTTTTGTTACTTTCAGGGAGGGTGTCAT
CAATCTTGCTGCCATGCTACTCTCTTGAGCTGTTGATGGCAAACACGATTCCTCCCTTTC
TGCCTGGCCTCTCCCGCCTCACAGTCTGGAATCAGGCGTGGTGAGGGGGATCGAGGAGAT
AGGAGGACTTTCCCCGAGAGTGCCTTTTCTTGACAGGCGACAGAGCGGACCGTTTGGACA
CAAGGGGTGGATATATGGGACCATGTAATGAAAAGACGTTGACAGGACCTGCTTGCTCTG
TAATGAAGGTCCTCTGGAGCTGTGAATGGATACACACATCTTTCACGCTTTTGTCTCCCT
GCCTTTCCCACAGAATCCATCTCATCCATTTTAACCAAAAAGGAAGGTGTAAGAGAAGCA
TCCCAGACAACAGCTCACAGTggttaacatttacatgcaacgac
>NODE_213_length_557_cov_12.391382
TTGGTTTTAAAAAAAAAAAGCTTGTACCCTGATTGTGTAACTGTCATGTTGAAACACACT
CCTGGTGGCAGCAGTGTCTTTGGCTCGGCATGTTTTACAGGATGACTCACAGGCTGATGG
ACAGGCAAATCGATATTTTGACTTTGGCCACTGGATTTTCTCTTGCAGGAGGAGCGACGG
TAATGGAAGAGGACTGTAAATAAGTGGAAGGTTCTTGACAAATGAATCCATTAACATTTG
CCTGTGTCGCCTGGCGAGCAGATTTGCTGTTTTATGGAGCAGGAAAAAAGAGCTAGTAAA
TCTGAGGGCGCTGTAAGGGTGAGGAGCTGAGAGCAAGCTGGGGAACACATCTCCCATGAT
GCAGCACTTTATCTCCCTCCCAAATGGCATCTTTATCTGCCTAAATTAAGTTTTGATTCC
TTGCCACATACGGAGCTGCAAATCACTTTTAATACTGATATCAAGAGCAGCAGTAAAGTG
TGCCCAAAGCGATGGAAAGCAGCTTTATTGTGGTGGCACATAACTGCCGTCACCACCATT
CACTGTCTCTCCGTGGCTCACAGTTGTAAAAAAACATCAGCCCCAAACCACTGCTTTGTG
TGCAAATCATATTATGCCATTTGTCATAATTCAAATTCCTCTCTATCCTGCAGCACTGCA
CCCAGAGTTacttcagctatctacctgtaactctgtggatg
>NODE_214_length_773_cov_8.150064
TTACTCCTGAATAAAATGTTCTGCATAAGTTGATGGTAAATGTGTGTCCATTGTTTCTTT
TGTGGCTCTGAAATACCAGGATTTACTGATAATAATAGTTTCAAACAGACACTGTGGAAA
GCAGAGATCCCTATATGTCCAGTCTGGATTTACAGCCCAAACCAGACCCTGCAGAGCCAT
AAAGTCCATATATTCTCCACACAGTCCACTGCTTCTGAAACCCAGGAGAAGCAGAGAAAT
AAGAGCGTCCATGATAACGTCAGTGAGCATCAGAAGCCATGGTTTTAAAGTTATGACCTC
ATTACCCTCAGATTGAGGCCATATAACCTTAAACCCACAGAGAGAAGGTGGGGAGGGATG
AAATGTTCTTGTTTTCTCATGTGCACTGAGGCGTGTTTTTCAAGGTAAATATTCTTTTTC
CAACATGAAATAGGTCTTTGTTGTTTGCCGAGAGGTAAAGAGGCGGAAAAGTGAGGAGGA
TCTGAACTGGTTTCCATGTCAAACACTTCAATTCACCATAGAAACTCAGATCTTAACGCG
GAAACTTTATTAAACTGTGATGGTGGATTGATAAGGGCCGAATTTCTATCGGCCTCTTTT
TATTGTGGGCACCAGGCGGGCTGACAGAGGTAAATTGCTCTTTTAATTAAAGCAATGCAC
CAGGGGAAATTGCTGTCTGAATATTGTCTCAGAGATGGGGGCCAGTGACAGTTGCCTGGA
AACTTCAATCTGTCCACCCGCATTTATTCCAGATCACAGTTATGAGATAAAGTTTAATAA
AAATCTTTTCCTCCGCCACCAACGAAATGAAATCCAACCCTTTCTGAACAAGTGAACACA
ATGAGACAGGACTGCGGAGGAAACCTCATGTTCAACATGTATCTCTCaggttcgtcattt
tgtcccgttaggagccg
>NODE_215_length_539_cov_16.016697
TTGCTATAGGGTCTGTTTCTGGTCTGTCAGGGGAGGGTGCCGTGTTGTGGTCACTCTGTG
GTATGGTCATCAGGCTTTGGCCCCTTCACTCCTCTCTGCCAATGTATCTGTTTCCAAATG
GGACCGAGACAGGCCTTAGATGTACCCTGCTGAGGTCCTCTGAAACCAGAGACCCTTGAA
GTGGACGTCTGCCTGTGTCCAGTCTGCTCCCAGGAACCCTTTCAGATCCAAGGACTCCAA
ATGTGGCGTGCTGCATGAAGACATTTTGGACGCAGCCTGGTCAGTAGGGTATCTCCCTGC
CCCCGACTCACCACCACCACTTCTACCATGCTAACCACCAGCAGCCCCTTGCAGACCAGG
GAGCAGACCACCCTGGGCTGGTCAGCAACCCCTGCTTACACCTGCCATAAAACTTAAAAG
CTACAGTCTCATCCCCCAGCTTTGAAGTGTTCAAAGCATAGCTTAGTGACCTTTGATGCG
ACTTTGGCTGCAACACATGTTTTGCACCCATGTATAAACGCAGGCCTCTCAGTAGACAAG
GCGGGATTGTTTACCTACATGTGCGAAACGTAAGGGCCAATGCATGGCAACCATGCATGG
AGCCTCCATTTCCACACGTCAAGTTCCCCTTGGTGGGAAACAGACGAGTCGAACCGGACA
CTGCTTTAAGCAAACATATTCAA
>NODE_216_length_617_cov_12.640195
AACAGTTTGGGTAAAATTCCACTTTAGGTCTAAGGCGTAGTTATGGTCATCCTTTTCAGT
GGAGTATAAGATCCATCTTTGTCCTTGGGACAATTGCTACTAGAGCTGGTAGATTTGAAC
AAGATTTAAGAGCTATAAAAAAAAATATGAAAGAGGGGGAAAAAAAGGAGAGGGATATGG
ATTGAGACGGAGAAGTAGCAGGCTGATTACAAGGTGTCAAAATTGCCAGGAGCAAGAAGG
TGAAAGCAATCAGGGGTGAGAAGAGTGCAGCATTCGTGAGGGGCAACTAATTATCCATCT
CATTTGTGGAGAGAAGCATTTGAGGCAGCTCTAGCCCACTGAATGGTGACAGATTGGTGC
GGAGGAGAGGGGAGGTGTTAGAACAATGGAGCCCAGCTCACCATCATTACTGCATGCTAA
TCAGCAGTGCTTCTGCACCACCAGTCGGTGCTGCAGAGAGTTCGGGGAGACAGGGAAGTC
ACCGGCTTCAGGGGACTATAGTCCGGAAGAGAGGGAGGAAACGGATTCATGGTTTATCTG
CTGGCGCCCTACCACTTCTTATTTGAGCGTATAGGTTATCCAACAGAGACTGATCTCTGT
GGTCTGTGTTATCAGCTTGTACTTACAAGATGATTGCACTGGGAGTGTTGAGAATCTttt
tctgtacattgagcggaatactagctcactatgtggtgtaatgcacattatacatgtggg
aaatgtcattaaaagtttggataataaatagaaagtagcag
>NODE_217_length_763_cov_16.155964
AACTCCTGTCACAGCTTCACTGACTGGGAGTTCAAGAGCTCTTCATTACAGCCTGTGCGC
ATCTGAGGGAAAGAGAAACAATGCTTAGAGCCCACTGCACATAACCTTTCCATTCAATCA
GCGGTTCAAACTGTCTCCCACTACTGCAAATCATTCTGTTTCTAGCTAGTCAAGTGTAGC
ACCGAGTCAAAAAGCCTCCTATCAAAAATGGATAAAAATATCTTTCACTGTATTGACCAA
CAGGCAGAAAACTACATTACAATTTCTGAAATAAAACGGATACTTTTATACTATCACATG
GGCCGTTGAAGATCAAAAAAATCTGAACCTCCAGCTACGCATTATACACCACTGTCTGTG
AAATATGTATATTTATGAAAATAACTGGTAAAACTAGCGCAACAGTACAATGCCAACGTC
AAACAAAAGCTCGTCAGTAATGTTTTATACAAATCCACTGATATAATAATTATACTATCC
CCAGTCCTTAGTGGAGGTTGATTGTTCTTGCTGTGAGCTAACACACTTAATTGTAGTATG
CAAATGAGAGCAATTACAAAGCTTTTAGGTGAAGAGATGACAGCTGAGGTTGGTTCTATC
GGGGGCCTCACCCAAACAGTTGTCATGGAAACCACATAGAGTAACGCAACTGTCAAACGG
ATATAATCTCATGATATGTCCAGAAATTGCCTCCTCTTTACTTTGTGCTGGCAAAACCGA
TCCATATGAAAGGGAGATTCTTTGATTACTGAACAAATTGTCAATTTGTGTTTTGCAAAG
GGAAAGATGGCTCATTTGAGGAAAAAGAAATGTTGGAATGGATTCAACTTCCAAAGCAAC
ACTTCATAAAAATGTAAAATATGCTCACACACATAGTCcgaaatgctttgagcatttttt
tgtagtg
>NODE_218_length_517_cov_11.435204
AGAATAATATGCAAAAACCATAAAATGTGTTGACGTGACACGCAAAACATGCCTTAAGTG
GCGTGCTATTTCTGTAAACCTATTTCTGGGTGAACATGCAGTTGCAGTGACGTCACAAGT
CTGAACAAACCCTCAAACTGAAGGCCATCAGAGCTCTCATTCTTTGTCTCAGTGACCTGC
ATGTCTCTTAAAAAGCTTCCACTCTCATGGCCAAGAACCTGCACTTTTAGAAACCCTGGT
GTCTCATCTTAGCCCTGCTCTTCAAACAGGCCTGCATTGATTAACTCAGGGGGCTTTCTC
TGCTATCCACCTATTAATTATATGGCCTTCATTAACACTGGGCTGATGAATGGCCTCTGC
TGGAAAGGCGAGTTAAGAGGAGGTGTTAACACAGCACCTGCCTGCACTCATGTGGCCACT
TATTAACCAACAATGACCTTCCACATCATAAACCCACTGGCCGGCTATTTGCTGTCTAAT
AAACGGAGCCCCTCTCTCTCTCTCGGCCCCCCTCTTCCATGCGTGGACCCCTTTACTTGA
GCCCCTCAGAGTTTATTGTTCTGGAGGAAAAAAAAAATAGATGCCTGTAAACTTGGGACA
CCTGGAATCAACTAAAATACAGATCCATGGGACCAAAAAGGAGTTAAGTAGCATAGGTGG
t
>NODE_219_length_922_cov_5.260303
CCCGGCAGGCCCGCTTTTCCTCTGCGGCCCGACCCAGAGTACCGGAGCGGGGAGCCCCCC
TCCGGTCGTCGGGCCCCGTCCCCTCGGAGGCGAGACCGAGACGCCCCGTCTGCCCCAGTT
CGCCCGACAGCGGAGCCCGTCGCCGGGTTCGTCCGCGCCCCCGCCCCACCCGCGGGGGCC
GCGTCCCGCTCAGGCGACGGCTGTCCCTCCGGACGACACGGCCATTTCTCCAGCCAAAAG
CGCCGGGCCCCCGCGCCCGCCCTTTTCTTCTTCTCCCGCCACGCTTCGCGCCCGGTTCCG
ACCGGGCGCCGCGCAGTCCACGCTCGCGTCGGTCTGGGGTAGGGGAACGGAACGGAACGG
AGGGGGCGGCGCGTACGTACGTACGTACGCCCGCCCGCCCGCCCCGTCCGCACGTCCTCC
CCCCCTCCCTCTGCCGCGCGCACGCTTCTGGGCTACCTGGTTGATCCTGCCAGTAGCATA
TGCTTGTCTCAAAGATTAAGCCATGCAAGTCTAAGTACACACGGCCGGTACAGTGAAACT
GCGAATGGCTCATTAAATCAGTTATGGTTCCTTTGATCGCTCTACCGTTACTTGGATAAC
TGTGGCAATTCTAGAGCTAATACATGCAAACGAGCGCTGACCTCCGGGGATGCGTGCATT
TATCAGACCCAAAACCCATGCGGGGTGGCCCCTCGGGGCGCCCCGGCCGCTTTGGTGACT
CTAGATAACCTCGAGCCGATCGCTGGCCCCCCGTGGCGGCGACGTCTCATTCGAATGTCT
GCCCTATCAACTTTCGATGGTACTTTCTGTGCCTACCATGGTGACCACGGGTAACGGGGA
ATCAGGGTTCGATTCCGGAGAGGGAGCCTGAGAAACGGCTACCACATCCAAGGAAGGCAG
CAGGCGCGCAAATTACCCACTCCCGACTCGGGGAGGTAGTGACGAAAAATAACAATACAG
GACTCTTTCGAGGCCCTGTAATTGGAATGAGTACACTTTAAATCCTTTAACGAGGATCAA
TTGGAGGGCAAGTCTGGTGCCAGCAGCCGCGGTAATTCCAGCTCCA
>NODE_220_length_730_cov_15.667123
GTAGAATGCATTTGGTGTGTCTGCGTTGGAAAGAGCCTTAAAATAGAGCCACAAAGTTTA
TGTAAAAAAAAAAGATGCATGGATTTTTCCAAAAATTGTTTCTCCATCTCTTTCTTCTTT
TTCTTTTCTCTGCTGAGGCTTTGACAAACTCTCAGTTTCAAAATGCGGCGCTTGTTGATC
AGGAGTACAGACATCTTTGACTTGAACGTCGGGTAATGAGAGAAATTAGCACAAATGCTC
TAAGTAATAGTTCCTGATTTTTTTTTCACTCACAAATTATTTTTCAACTTGTTTTTGTAT
CTATGCATAAATTAAAAAATCGGCTGAAATTTATTATTCATCTGAGATGTGATTAATATG
CAAAATTATGCAAATTAAGATGCAATTAGGCTCCAATTCTCTAGTGGAATTTTCCATTAT
AATTTAATACAAAGTAACAGAGTAATTGGTGTCACGTGTAATTACGGTTACTCAAGTGCA
CTTTCAGGCATGCAAATGATTTGCTATATGTTGGTTATCCTATGCAAATGTACCATGTGG
TGTTTTAACAAGTTGAGGAAAACACAATGAGTGCGTGGTTACCCAGTGGGGTTGGAACAA
GGTAAAGACACCAGGGTGTGTTTTTTAAATGAGAGAAGCTGGAAAACTTTCAGTGCTCAG
ATTATCACCAGTTAAGACTTCCAGTTACTTTTTTTTCCCCCCTCCTTTTTGAATTTTTGA
TGAATGGTGGAGAGGCGCAGACTTTCATCCGTCACCAATCGATTAATGAGAGAAAACTGG
TGTTTGGATGTGACTTGGGACTTGAGTTTGGAGGGAAAAAGAGGTGGTTTCCAACATGAA
ACTGTTGCCTCAGTTGACACaatttacaagaagt
>NODE_221_length_809_cov_14.385661
GTTAATTCTATTTATTCATTTATTTGTTTAGCTGTACATATTTTGCTAGAAGCTTTTTTT
CATATCTGAATTGATATCTGCGTACTGAATTAATATCTGTTTGTTAATAAAGAAAACGAC
ATATGTTTGGTGCACAGTGCTGCATCCAACAGATTTGGCTACAGTATACATGACTGGGTG
ACTCCATGGTTGTATATATGAAATAGCTCCAGCTTTACGCTCCTCTCCATTCCACGGCCT
CCGGTGTATAAATTTAGTTGATGGTTTTCGTTTCTCTTTCTTAATTCATTGCAGTCGGAT
TCCTCTTTGATGCAGTTCTGTTGTCCCCCAAACAATTGAAGTGGAGACAATGGAGGCATA
ATGATAGATCCGTGTACCCACCATCTGTAAGAGCAGCTGCTCCCTTGCATCTGTACAATA
TGCTGGAGCGGGGAGCCTCAGTAATCTGCATAATAAGGAGAGGGCTTATCTCAGTCTAGT
TAATAATCACAAGCAATCGATGCACTTCATTCCCTCACTCTTGACTGATGAAAAAAAGCA
GCAAAGTTTTGGTATGTTTGCCGTATCCTCAAGATAGGCAGGGGTCACTGAGTAATGCCA
AGCTGTTGATTTTGCCTGCAGCTACAGATTTAGTCTGCACTCAATTTCATCTTTTCATGA
ATACCATAATTACAGCAGGACGTTCTGAGTTATCATACCGCTTCTCCCCTTCTCACTCCC
TTATAGGGTTTATAGCCTCTGTAGCAATGCTGGACCTCACATCAGATTCGAACGTATGAC
TTTAAGTCTGTGATAAACACATAGCTTGTGCTGTGTTGATAAGAGTCACACCTTATAAGC
AATACTCTCACACGAGAAGATTGCCCTTGTAAAACACTAAAAATTCATTGGAAATTTAAC
CTCCTGTCTGAAATGGCTTCTCACATACTGCTACCTCTGTGCATGtggccata
>NODE_222_length_411_cov_3.199513
ATAGCTTGTCGGCAAATGTGTAATAATGTGCGTATTATGTGCGCATCAAAATGTGTCATT
AACGAAAGAAAAAAAAGAAGCAAAACACAAAAGAAAAAATATCTCATCATGATCTCAATA
AGTGAAAAATAATACTGTTAATCTCTTGTCACAGTGTTGCACCTTAATCTCACTGCACTT
CACATAGTGATTAAGCCGCAGAAATGGCCAAAAAAAGGAGGGGGGGAAAAAGAGAAATAA
GAGGGATAAATAAAAGAACAACGATTACAGAGGGGGAGGGCGGAGAGAGAGGAGGCAAAC
AATAGAGAATCAAAGCATAATAATATTCCTAAATGAAGAGGGAAATGTTACTCCGCTCAT
TTTATTAATCAGACTGTCAATTTCACCCAAGAGGCCAAACCCAAGAGCAAACTAAAACAG
ACTCAGAGATCAACCCAGGGACAAGCACCTCGCTCCTCACTCCTCTCTTCCTCTCCACTT
GGATATTATTCGTCTGACCGAAGGCCGCCTCCATCATCAAGTGACAGCCCTCTCCTATtt
atttgcttataaacc
>NODE_223_length_418_cov_6.007177
TAATTACTAATTGTTATTCCCAAAAGGAAATTAATTTGGAGATTTGGCATGGAAAGAAAA
GTAATAATAAAAACAATGTAAATATAACGGTAACTAAATAAATGTATTTTGTACAATTGC
CCCAAATATTGTCAGGCTAATATAAAATCCGACCCTGCCAACTGCTAAATATCACCATTT
GTTTATTTAAATGATTTTATTCAGATGATCTAAACTTAGGTTTGTGAACTTGCTTCACAC
AGGGTCCACTCTTGCAAAATGATAGGATGCCAGGGGCCAGTTAATAAACAAATTACAAGC
AAGTTCTACAGTATTTATCAGATAAAATTGCAATTAAAAGGACTATCTATTTAATAACTC
ATCTTTTTTTGAAATTCTTTTCACATTACCTGAGTAACAGCCACTAAACCAAAAAAATCC
AAGTGTGAACAAATTGCTCTCAATTATAAAACAATCAGTATGTCAGCTGACTGAAATCTA
AGAATCACTTATTGAAGCATAGATTGTAAAAGCAGCATTTAGAACGCACTGTGTTTCACA
GGTATTATACGTTGCagcatta
>NODE_224_length_495_cov_12.965656
GATGTAGAAAATTTGGCTAGGATGGCACGATGGCACTTTATTACCCAGCGAATCTCTGAC
AAATCCTGTAGTGTTTATTCGCCGCAACACTAACTCATCCATGATAAAAGTCATTTTTTA
CTACTAACCAGTTTCTAACCAACTAATGTACTAACATCCTAATTCTTCATCGTTGCTTTG
GGTTTTTGTTTTCTGTCCATCCTTATTAACAACCTTTTTTGTTCACTATTCTTTTGATTT
CCTTTCTTCCCCTTTTTCTGGAAAGCAATCAGGCATTGGACACGCTATGGTAAACAAACT
ACATTGTCTGGTAGATATCATTCTTATTGTCTTTTTTTTGGGTTTGCCGTGTGTCCCCTC
CCTCTCTCTTCTTTTATTCGTTCTCTTTGAGTTCCATCCTAGACACTCTTATCAAAAAAT
GAGGAGATGGGTTTGTATTACCAGGCAATTCTTTCTTCGCTTCTTCTCAATTTCCTCCCT
GACCTGCCAACAACCTCCTTCTTTACCCCACAATACCCCATCCTGTTTTTTTTTTCACTT
TGGCTTTTACTTTTTTCTCTTTGTTTTCTCCACATTACTGCAGATTTCCAACAAGTAAAA
TAATTGACTTCTTTGCCTTTGTCAGGGCAACTTACTTTT
>NODE_225_length_590_cov_4.706779
TCCCCGCTGTCCGCACCCCCCTTTCTCCTACTCCCTCTAAGATTGGGCAGACACAGGGGG
TGGTGTGTGTGAGTGTGTGTCCATGTCTCTGTGTGTATTTGTGTGTCCAACTCCTTTGTG
ACCGCTTTCTTGAACCCGAACCCTCCCTGCACAGAGGGAAATGGCGGACTGTGGCAACGA
CAGGGCAGTTTTACAGTGCACCGGGCTGAATGTTAAACTTATATTTAATGTATGACATTT
CACACAAATCATCCGGCCACAGACATGACCCTGGGGTATTCCGCAGATTGCTTTTTCAGT
GCCTCAGCAACTGTGGAATTATTCGTCCCAGAGAGAGGGAGAGAGAGAGAGAGAGAGAAG
GGGGGAAAAAAGCCTTTGAGTTTGGCGAAATGATCGCCCTCTCACTGCTCTGGCCATCCC
AGACTGGAAGCTCTCTCTCTCTCCCTCTCTCTTTTCTCTGTGATATCATGATCGCAGGGC
CGTGCCAAATTGAAAACATCTTGGCAGTCTGGAGGCTGTATGAAATAACCATATATTATG
TGTAGTATAACACCCGATTGGATAGCAAAACAATTATGCTGTTTTGCAGTCTCAAAAGAT
TCCTTGTGCCCCTCTCAACCCTCCACTCCCTTCATTTCTATGTAAAAAATCttcagaggg
gaatatgaaagttatctcagatttgtaaattggagttggattttaacccaataccccctc
ccagaatctcgtct
>NODE_226_length_565_cov_8.872566
TGTCGTTTGTGAGTCAATGTTCCATGTTTGTGTGTTTACGAGCAGCATAAGGAGATGTGT
GTGTGCGCACATGTCCTTATGTGCGCGCGCGTGTCTGTGTGTGTGTGTGTGTGTTTGTGT
TGGGGTGGGAGGGGGTTGGACTGTGGTTGCATCTGGACTCTGGGAAGCAGACTGATCAGT
CTCTCTCACCCAGAGCCTAGCCCAGGCAGCCTAGGAGTTTCAATCAATAACCAGTCCCTG
TAGCTGCCCCGAGCAAGCTGTTTGAAAAGTCAGAGTAGCATGAAATGGCCATTATTAAAT
TACTGGGACGGACACATTTAGAAGGCCATTGCATTAAGAGAGCAAGCTCTCCCAATTAGT
GGATCAGCACATTAATAGCCCTGGATGAGAACACCATCTGATCAAAGATTAGACACACAC
ACAATCTATTGACCTATTTTACTGGTGCACTGATAGCTACATATAGCATTTGTAAAGTAT
GTCCTCTAACTAGAATGAATGGTGAAAGTCTTTCTGTCTTTATGCATGATTCATATTTGG
ACTTACCAAAGCCCCTTTATCTTACTGCAATTGTTCTATGAACATTTTGCTGATTCAAAC
CCCATCCATTTTCAAGTAGTAAAGCTGTATTACACACAAAGAGGGATTGTTgtgagatca
acatttcccctctgtttactattactctgagtatgttcttcagagggaa
>NODE_227_length_478_cov_11.705021
CTGAAATTTAGAAGAGGAGTGCGGGATTGGACTAAACCACATAAAGTGCAGAAAATCCCT
TCTAATGGCGCGTAATTGGTTCTGTAATATCATTACAGGCGGATAATGGCCAGTTACAGG
GCCCCGCGCTATTAAGGGTTTCCCTGGCGTGCAGCGTTTATGTTATTAAAGGGGGAATAT
AATGATATTTTAGTTATTAAATGCGCGTAATTAATTTATGCACCACTGAAAATAAAGTTG
TTATTATGACCTCGGCGAGGTGCGTGGAGAAAATTGAAATCAAATAACGGTTGATAACTT
TATCCCAATATTTGGTCTAGACAACTCTGACAACAGAGCAGGCCTGAAGTGTCTCTGGCT
CCTGTCAGCGCCTTTCCTCTCCCTCCTCTGATGATTGCTTAAATAACTACATGAAATCAC
TCTCTCATCCCCACTGTAGAGACAATTTTACAAATAAACTTTAACTAGATTTCTGTAGAT
GTTGAAAAACAATATTTAGGCCTACATGGTTGCTTCAGTTTCCCACCAGAACACATTTCA
GGACCCTGGTCAGCACCACTCTTCAGTCACATCTGAGCAAAAGAAAATGAGAAAGTGATC
TTTataacactctgatcttaaa
>NODE_228_length_748_cov_14.354278
ATTTCTGTTTTTCCACAGAAAATAGCCCCCAAATCTGACAATAACAGCAAAATATGTTCT
GAATATGTTTATCAGTATTCATGCTTATTTGACAGGTTTTAGACATTTTTTTTATTCTGG
CTGGATTGTGTTTTGTTTTAAGGTAACTCAACCGAACATCGGGCTCAAATAAGGAAAAAT
ATACAACAGTCAATCAATGATGACAAAAAGTATCCGGAATACATAACAACAAAAGGAAAA
CTGATGATGCCCAGTGAATTACTTAGATAATTGTAATGTAATATGAACCCAGGAAACAAA
TAAATTCCATTTCCAATGAATCCACACAATTCAGTGAGCTACTCTCCTGGTCCATTTAAC
TACACACATGTGTACTATAATGAGCTGTAGACATTATGCCTAATTATGTATTAGACTGTG
TTAGAGGGCCTAACAAAAGCTTTTGAAAGGGACAATTACGTTTGTTGCTTAGTTACATCG
TTAAAAATATACCAAATCAGTGCAGATTATAGTGGGCGAGAATGCACATGTACACCACGA
GCATTGTTGCCAAAATGCACAAAATTCAATTCATTAGGAAAAAAGAAAACATTTTTGCTT
GTGAAAAGGACAGTGGCATAAGTGAAAATAAACAGTTTTTAACTGAAGTGTGTTCCTATG
GGTAACTAAAGTCTTTGTAAAAAAGAAAAAAAACATTTGTAAAACAGTGGAACACCAGCC
AAGCAATGGTGACAACTCATTTGTTTTTTAACAAAAGGCAACTTCAATAACATTTTATAT
GAAAGAATGGAGGAAGTTTAATTTAAATCAAACTGAGCTGGTGCACGCCTCCATTCAGTT
TTTCATTCTATGGATTCAATGGGTCTGGACTGGCTATTGAAAAAGGACagat
>NODE_229_length_374_cov_1.542781
TGCATTTTCGGAACTGAGACGTCCTTTGTGATGGCACACCAAGATTGATTTCTGGGTCAC
GGGCAGGAGGACGGAGGAGACGAGGAGGCCGAAATTAGTGAAATGAGATGAGCATATAGG
ACGGACACACAGAGAGAGACACAGACAGGGAGGTAAAGCAGACACAGGGAAAAGGAAAAG
ACTCTGAAACACAAAGGAAAAACAAAATAACACCTAAGAAGCATGACAGTGACCGTGGCA
ACATTATACCAACTGCCAGAATATTTTCTTTAGTTTTTCATCAGGGTTGACAGAATAAAT
TAATTTAGAGATCACATTAAAGGTATTGCCTCTTATGAATCTATCTTCTCAGTTCTGTAG
ATAACTATgcagattctgaagttagagtttgtagccacactgccagtacatggaaggttt
gattcaatcatttgagataaccctgaacactcagattgcatttggcattcacgagtcatc
tctcattcagctgctgttcaaaacagaactaagctcca
>NODE_230_length_464_cov_5.030172
GGCTTCAGGATTGTGTCGAGGCTGTCTGTAATAAATGTGCCCAGGCGAGTGGGCCCAAAA
AGATATATCACAAACAGGAGGGGAGGCAGAGTGCACAGGGAGAGGAAGAGGATGGAGCGG
AGCGGAGTGGGAACAGAAACGAAAGAAGAAGGAGAAAGGGAGATGGGGGAGAAAAGGGGA
GGATCGATTGGTAAGGAAAAAGAAAAAGGGGGGCAAGGGGCTGTTTCTCCTGGGTCCTGC
TATGTTTCCCATTATGTAAGCCCTGGTCACCGGCAGCATGCCAGCAGGCAAAATAAAAGA
GTCTCTCTGGCTTGGCACGGCTCGTATTTTCCTATCCTCGGCGCGGGGTCAGGGAGGGGT
CAGGCAGCTGGATGGGGCGCTGGGGGGATTGTGGGGTCTGGGCTGGCCTCCAAAACCCAA
AAGGCCCAGGGTTCAAGTACCAGCTGAAAGCAATCAGGGGGAAATCTGGGAGTGCCACAG
CTGCTCGCAGCAGCGTTGTTCTGTGGCTCAACTCTCTCTCCCTCTTTCTGACTCTCTCTT
GTCCCACTTCTCCCTTCTCCGTTTGCCTGTTTCCCCCCCACTCCtctcacttttcttgac
acacacca
>NODE_231_length_360_cov_1.619444
TAACATCACACAGGCAGAGAGGAAGGCTCTCCAAAGAGTCATAAAGACTGCAGAGAGGAC
TATTGGGACTAAGCTTCCTTCTATGGACTTAATATACACAAAGCAAAAGAGCAGAGAGCA
TCATCACAGACACACTCCACCCAGCTCATCTTCACAAACACTGCACCTACAACCTCAGAC
ACAGTAGAGCGGACAGTGTCATTACACACAAAACACGGTTCTACAACAGTTTTTTCCTTG
CAACAGTGAGACTGATGGCAAAAACAAAATGTGAGCAGTATGTGCAATAACCCCTCACTT
CCTCCCTCCATCACTCGTGCAATATGACATGATGTATGTGCAATATTCTCTAAATAATTC
TGGACAATTGCAGAATTATTGCCCCATAAGTTTCTGTTACTACTGATGATGTTTACAATG
TGGATGTTCTCACCAATGTAACAGTTTTCTCTTTTCGGGAAACAGTACATTACTAGTTCC
TTGTTTAGTTTTCTCGCCTCAGCt
>NODE_233_length_724_cov_12.209945
ACTAATATGACACCCTGCTGAGGTCCAAGGTTAGATGTGATTCTGCAAGTATGGTCCTAA
ATTGGCAGACTGTTGTCCCAGCATGATTTATTGCACAGAAACAAGAATATAGATATGTAT
AACAAAATTAAAAGTAAACTTTTCCTGTCATGAAATGTACTAATTAGCTATTTTCCTTTA
TCAATAAGTAATGCAGATAATTCAAGCAGTCTGAGAGGGAAAATGCCTGTCCTCTTTCAG
TGTTGAGAAAATATTGTCACAGCGTCACTTAGTCTCAGAGCCGTGAGCCAAAAAAGTTTG
TCAACCGCTGCTACACAAACCATTAGAGTTGTATAAGGTACACGGAGTTCCTGTTCTTGA
TGATTCCTAACACTGTAACTCAGACAATTAACCATGTAGAACACCAGTGTTTATTGTGTG
CTGTAAACATTCATTCTACTGTTCTACTAATGCAGACATAAGGGTGCTTCACTATTGCTC
CAACTGCAGGAGGCAAAAAGTCACCTCAGGTCGATGGCACTCAGCCTGTAAACAGGGCTT
CCCGTAAAATCAATGATCTTCAGTAGGAGCTATCAGTCTGTGGAACAGAAATAGCCATGG
CTGTGTTGCGTCTAAGGCAGGGACGTACAGTGCTGTGTGTTTGCTTGAGTGTGTGCGAGT
AGAGGAGGCTGATCACTGGCATGTCTGGGAGCATTTCTCAAAGATAGCAGAACTAAAGCA
TGCCGCTTTGTCATGCATGCAGTTAGTTGATGCAAAGAGAAGACTACAGCTTACAAGTGT
CATAAAGATACTTTTTTTTTAAAAATGTGTGATTTATGCACCAAACtagtgctaaagcga
atatatataactttgagctaaaataatc
>NODE_234_length_791_cov_7.474083
CATAAGGGTAAAGACAAACTGAGGGCACTTAGCAGGCTGCATGTGGGGAAGCATGATGCT
TAAATCTGAAGAAATCTGTGTAAGCTTATTGTGATGGGCAAATGGGATAGCCCATCTCCT
ATGGTACATCCCATGAACCTAAAAAACCCTAAATAAAACATCAGTATTAAGTTTGGTCTA
TCACCAGAAGCTGCATTAGGTCTCTCCTCAGTTTGCTCCTTAATTCCATCAGAGTAATCC
CACGTTATTGCCCTCTAACAGTACCCTAAACGGAGAATAAAAAGTTTGCTCCCCTCTAGC
AGTGTATTACCAGGAAACAACAGGCCCTCTCCTCATTAAGTTATAGATATAAATGCTCCA
AAGCATGAAATTACCCCCGAGCCTCCCTCTCCAAATAACCTGGTTTGCAAACAAATGATC
CGAGCACAAGCAGTAAAAGGCAGATTATTAAAATAATAGGAGGGATTTAAATTTGCATCC
ACAGAACAATTCAGCAAAGGACTGTGCAATTACTCCTCCCCTCCTCCTCCCCTTTTCATT
CCACCTTTCTACTGGCAAGCCCAGAGTCCCTCGCACTTATGTGTCCATCTGTTCTTTCTA
AGAACCAGATATTGGTATCTTTAAGTGTGTCCGTGTTAGTGTTAATGTGGTCAAACAGCG
GAGTATGTGCACTTCCCTGGTAGTGTTGGGTATTATTTTTTAAGTTAATGAATACTACAA
TTAATTTACATACTCACAGTGTCTTATCCTACTCGGCCCTCGCCCTAAGAGTGCATTTCT
CTCTTCCAATGATAAATATCTAACTTTATCCGGAGACAATAACAgtccctcctcctatgc
tggagtaaatggggagcgatgagagggtgagatgagcaagaacggacgaggcaaagggtg
ctcaggtttgcattacctctgagttatggcctcca
>NODE_235_length_515_cov_19.405825
CGTATAAATTACAGCGCACAACATACCACTCTCCACATGAAATACACAGAAATTGAGTGT
AACCACCTTTAAATAAACAGCCAAATTTAGGGAAATTATTTTGCATAGAGAATGCAATCT
CTAATTTCAACCAGGAGGTTATATTAAACCTAAGACAAGCCAAAAGCAAGAGCTGGAAAA
CAAGCAAGTAAAGAGCAACTCAGAGATGCAGTCTGCTCTGTTTGAGTAAGGATGAGATTA
TATTGGATTAAAGGGGATTTTTGCAATGCAAATGAATGCACCTCAAATCAATAAGGCCTG
TTCTACTCAATATACAAACTAATTAAGAGGTAATACAATCAAACCTGAATAAAATAGATT
GTGCAGCTTCCTCAGAAAGAAATCCAATCAAACCTTTTTATGTGAAAAGATAAAATCTAA
AGCGATCTTTCTTTGTACGAATAATGACCTCGGCTTTGTGTCCATTTAATAAGGAAAACT
TGTCTTAAGAGGTTACGCTCAATGTGCATATTCTAATCAATATGAATTACATAGGGTTTT
ATCTATGTTATCTGCTCCAGACTGCTAAGCTAATTAATGTTTTATCGAGTGTTTTAACTC
AATTATTTCGCAAAGTCAAAGAGGTTCAACACAATTTTCTATGAGCAGCCGGAACATCT
>NODE_240_length_145_cov_1.027586
ATGATTGTGAACATTGTAGTTGAAAGATGGCAGTTTGACTGTTATCCTGCTCCGAAAATG
CGTTTGGCTGGCTGAAAACAAGGTTTTTGACATGGGACATGTAAAGTGAATTTCTTTGAC
AGGAACGGACTTGAAACAGCTTGTACCGTCATCTGTATCATATTTGAAGACATTGTGAAg
ccaaaacatgattgtgaacattgtagttgaaagatggcagtttgactgttatcctgctcc
gaaaatgcgtttggctggctgaaaacaaggtttttgacatgggacatgt
>NODE_241_length_671_cov_13.538003
CTGTCAGAACCACAAAGCACAAAACATGACAGAGGCTGAGACTAAAAACAAATCGCTGTG
TCTAACAGTCGATGATCGCTGTGTTGTTAGCCACATGCCTACGTGATCATGTGAAATCTC
CTCAACACTGTGCCTCTTGCTGTAATGCTAATGGCTCTGAAAAGAGAGTTAATCACTGTT
GCACAGTTAGCCACATGCTTGCCTTTTGCAGCATGGTCGGTGTGTTCCAGGGGTTAGCAA
AACACTGGTGTAACACATGATCGCTCTTTATGAGGCTGGGGCCTGCAAGAGAGAGAGGGG
GCCCACAGACGATGCTAAAAAGACGGTAATGACAGCCATTCACCGCAATCCAATTATGCA
AAAGGGAGTCTAAACAATTCCATCATCCCCTAAATTAGATTGTCCTAACGAGATAAAGGC
ACCAATTAATCCTGAATTAATTTCTACAGCTCATTTTCCCCAGAAAACACTCTAATATGC
AAATGCCAGTGAGAGGCAGAGAGGCATCTTTCTGCAGGGGTTTGCACCACCTCTGCGCGT
TAGCTTCTCTTTCTGAGTGAACTTATGAACCTAGACACATTTTACGAAGATAAAAAGAAG
GAATATAACAATGTCACAGCTCAGGTGTAGCACTGAAGAGAAGCTGTTTAATAGTAAAGG
CAAATGTCTCCCTTATAACTCATTATAGTGCTGCCATTAGTGGAATGGAAAGCATATTGA
AGCCAAAGcgaagtcagtattggcagctgggtttagttgattaagtgtaaggagctcaaa
agattcaaatatttaagccgtgatagtagtttgtt
>NODE_242_length_630_cov_16.325397
AGAAGAGAGATTTCTTATCGTGCCTATAGATAATGTAGAACCTTCCATGATCAAACAATG
GGTCTTTATTTGACCTGTATGGTGCATTTTTGAGCTTATTCATGTATCCTATCCACTTGG
CGTAGTGTAAGTAATTTTGTTGATGGTATTTTGCTCATCTCTATCAGCTTACACTTTATC
GCTCAACTTATCATCAAATATACACCCATAGACTCACATGCTTTTGTGCATGCACGCCGC
ACACACACATACACGCACACACGCATGCACACATATACTTTCCTCCGTCTGGTGGGGAGT
CTGGACTGCTCCGACTGACTGCGCCTCACTGCCCTTGTGCAGTGGTGTGCCAGTTGTGCC
TTCCCCCATCGCTGTGAATGCCACCATCTGGTGTGCCACGTGGACATCATAATCTCCCCT
TAATTACATTAGCAGTGCAATCAGTTACTGCATTACAAGGCCGGGCGAAGAGCTTTTAAA
TCTTGGAGGAAATCATAAATAATTGCACTAAGTACCCAGCGCCAGATGTGCGTGCCAACT
TGGCTGGCATGAGATAAATAGTAACCTCAACAACGGTGTTCAGTATCCAGTCTGCAAACA
TTTTTTGGGCAGTATGATCCCCTCGTCCTTTGCTCTCATCCCTGTCCTCGTCCTTTCCCT
TTATATTCTCTCACTTTGTGTGCTAAAGCACACTGAGAGGTTGTGCGCCTCAGACTGTAT
ACTGTCTCACCTGTTGCTGTAGTATTTCCCCGCTGCAGTGTGACTGATGGCatc
>NODE_243_length_314_cov_6.538217
TCACACAAGACCCTGCTGGAGAGGCACATGGCCCTGCACAGCACAGCCAGCGCCATCACA
GGGCTGCCGGTCAGTGCAGGTACCCCGGGCCCCGTCTCCATTCCCATGCCTATGGCTGTT
CCTGAGCCTGGAGCTGGAGTGGTGGCCCTCGCCATGCCAGTAAGTGGAGGTGCTGGAGTA
GGGGCTGGGGTTGGAACAGGAGTGGGTGTAGCTGCAGAAGCGAGTTGCCAAGAAGGGACC
ACCTACGTGTGCTCCGTCTGCCCTGCCAAGTTCGACCAAATGGAGCTCTTCAATGACCAC
ATGCGAATGCATGTCTCCGATGGATAAGTACAAATAGATAAACTTCTTTCAAAAAGAATG
ACAAATGAAATGGCACTAGATTTTCCTTTTCTTATTTTGAGGTATGAAGAGTAATGAGTA
TAGACACTGGCACATTAAGTTTCCCAAAAAAAAAAAGa
>NODE_244_length_330_cov_9.651515
AGGGGCTTCGGGCACCCCCCTTGGACTCCACCGCCTGCAAAAGCACCTCTAATTGTTTCT
CTTTGATCTTTTTCAGTATCGAGTGGGTCAACGCCTTCAATTCAGCCTCGGACCCTGCGT
TGGACTTGGCCACCTTTGTCGCTTTGCCCATGCAGCAGCCCCCGGAGCCATGCGTCCCTC
TATCCGCCTCCCCGTCGCCCTCCACGGGCGCACGGCTCCTCCAGAGTCGCCGGACGAGCC
CCGATCGTTTGGTCCTAAACATGCGGGACGAAAAGAGGGTTTCCCGGCTAAAAAACGAGC
ATGGTGTCCGCAAATCATGAAGATTCCGGGATCCGAGTCCAGGCAATGACAAGCAGCCTG
AGAAAATACGGTGGAAAAACTGGGAGCTGGATAAGCAGAGGGAATCTGTAGCATACGCCA
GTCTCTGTTGCCTTCTCCTGCAGACTAGATGGCCGGGTGGGAGGGGAGGGGGGG
>NODE_245_length_296_cov_4.425676
ATTAGGCCAAAAGATTTGCTTTAGCTTTAGATAATGGTTTGAGCAAATGTGTTGAATCAG
CTTGTAGTGCTGGAGCTCTAATTTGGGTTTTAGGTTGTCAGGTTGGGTTTATTTCAGCAT
AAAATTGCACATTGCGTCTCTCTTAAGTCTCATTTGAGAAGCATTTTGGGAGAACAGTGG
CTGAAATGTTGCCAAAGAGTTCTGACTGAACACTTTCCTGCTGGTTTCACTGCCTGCCCT
CGCGAAAAACTGACTTAATTACTTGTGTGTTGCGAGCAGCTGCACCTTATACAGTCGATA
AATTCATACATTTCCACTCAACTTGAGCTTGACCCGCACCACCTCCTTGTCTCTCCCAGC
TGGCATGTTAATTAGCGGCTGGTGCTGACGAGCTTCAGCGGGGAAGGCCACGGTTTGTCG
GGGATTGACGTTTGGTTTAa
>NODE_246_length_633_cov_9.750395
CAATTGACAATTCTGATATTCTAATTAGACAATAAGGAAGACAGACCTTTATAAAATGTG
CATCTTTATTTGCTCTATTTCCCCCCAAACGCTCTCCTGCTGTAGCTGTACATCCACCAC
AAGGGGGCGCAGCAGACCAGACTATGCTCCTGCTGCAGGTTGGCCTATAGCTTGCGCCGG
GTAATTATTTTAGCTTTAAGTGCACCTTATTTGGTCCCAACATGTTTTAAAATCTTACAT
CCGACTGCTACTGTAGCGCATATATCCGCAGATTATTGGCAACGAGTGTCGCAGGATGAT
GTGTTTGCTGCAGATGCCATTTGAAAATATAGGCAGTGTAAGCACTGTAGAATCTAATTA
TTTCTTTGCAAAACCTAATTAGGCATTAAAAAAGGTTAACGCCAGCGCCTGAAACGTTTT
TGTTTAATAATCCCATTACTGACGGCTCATCATGTATAAAATGGTGCAGGAGGACACTAA
GTTTCCACTTGTTAAAGGGAATCTCTGAGAAATAGTCGCAGGTTTTTTGACACTATGTGC
GACTTGGAAATTAGGGCTTGTAATTAAAACTGCGGAGACTCGGCGCAGCGCACGGAGTAA
GTAAGGCGCCCTGGCTTGCATGCGTTTTCTCTGTTTAAATACCGATTGTGCCTGCCTGCT
GCAAACTGTTGCCACTATTTTCTGCTCTTTCTTGTTCCTCTTTGCAACGTCGTCTTAATC
GTCGGGGCTCTCCAAACGGTAGCGCGCAGTGAGAATGCACCTTGATGATgtgcgtgt
>NODE_247_length_660_cov_18.072727
GAGGAGGGGAGGAGGAGGGGGAGGTGTGCAGGAGGAGGGGAGACAGGGAGGAAGATGTGC
TGCAGAGAGAAGCCAATGGAGGCGATGGGGAGAGGCAGGCACGCTAGACTGTCAAATCTC
AGCCGTTGAATATTTAATGGAGCCTGGAGTGTTTATTTAGTTAGCCTGTCGATTTTTACC
GCTCTGTCAATAGCGGCTCCCGTGTAGCCTGCTGATGATCTTTAGTGTCTCTTCCCCCAG
GAGAGGCCAGGCACTAAATGCAATTATGGATTTTCCTGCACCGCAATGTGTTTGATATTT
TTACTGATCTAATTTGCAATCTGGTAGTTTATTGTTTGGCATTTTAGTGGCGCTCAAGTG
GCGAGGCAAATTTGATTTCCCCTCATAATTCTTTATAACTTCATTAATGCTGTTAGCACA
TTGGCACAGATCTTAAATAAGAATCATCCCATGGATGAATGCATTCCTCATTTTATTGTC
TCCATGCCCCATTCTTTTTACTGATTCTGGTTCTAATTAAAAATCATCCTCGTGGTGTAC
TGTCTTTGTGAAATATGAAATCATAATCGAATTTGAATGGCTCCCTTCACAGAGTCTTGC
GTATTCAACTGTATGCCCAGATTTGTTGTGGGCAGAAGAAAACAGAATCAAAACAGCTTT
CTTTCAGTGGCATTCAGCATCTTCAGAGACAAATGAGGGTATTAGCCACAGAGCAACAAA
AGTAACAGAGGCAAAATAATGTGGGCGATTGTCTCGGGGAGACAGTGTGGTTCCACGTGT
TTCTGTAGAGCCGTAGGATTTCTa
>NODE_248_length_891_cov_18.466890
GTTGACGTGTAAGTGACCTGCCAACAAAACTTCAGAAAACAAAAAAAACAGAACTGATTG
TACCAATCCTTTAGGTGATTTATGTTCAGCAAAATTCAGATTTAAATCTTTAACTTTATT
TTATATTTTGCAACCATTTTTCAATTTTTAAGCACATTGCAAACCAGAAAATACAATCAT
TTTAATTTACTGAGTACAATCTAATGCACTTCAGACATCCTAAAGGAGTGGTCAGTTTAA
ACAAAGCCTTGGGCGACAATTAAAACTGTAATATAACAGCAAGTGCAGGGTGAGTGTATT
CAGAAACTATGAATGCATATTTGTGACAGGAGTGTGTGGTGAGATTAAAAAATGAAGACA
AGTAAATCTAATTAGTAGCCTGATTATTTTAAGAAGTTAAAAGCTGAATTTGTGCTGCAT
ATGATGCTGCATTCACAAATGGGAAGCCACCAGAAACTAATATTTAATAATTAAACAGCA
TCATAATGTAGTTCTCGCTCCATCGCCCAAGACTTTGTTTGATCTTAAGGGTAAAATAAA
ACTACAACTACACACTTTTTTGCCCATGATGTCGTGAAAATGCATGTTGACAGCCTGGTC
CACTGATTGTTCGGCCTCGAAAGTAATAAATCCAAAACCTAGCCAACGACCAAGAGTGAA
TCAAGGTAGCAGGGGGGTTGTGACAACACAAGATGAAGAACAGTATTGGGCTTCAGCAGA
GTGAGGATCCGTCAAGACTGAGCAAGAGGCTCCTGGGGTTCGGATGATGTCGCAGACTTG
CAGAACAACACAAATCCAAGACTAACGCCTGGGGGATTGAAGGAAACTTTTCTCTTTAGT
GTGCAGAGAAATATTCGGGTGAAGATAACAATAATGGACTGCTTAACTGTTAAACATGAA
GGATGACAGGTGTAGCACTTGATTTAATGTGAAATGTCACATAGAAAGTCAGTTAAGTCC
ATTTTCCTGCTCTGACAAGACTGAACATTAGCTGATGGATGCCAATTGAACCAATATTAC
ATTTTGTTacttcat
>NODE_249_length_578_cov_9.835640
CGTGATCCCGTAAAGCAGACACTTCAATCAACAGAGCAGCCGGAGGAGGTGTTGTGTTGG
AGGAGAATAAAAGAAGGAGGGGGGCATGGGGACGGATGAAATCAAGAAGTAAATAAATGA
ATTGATGAATGAATAATAGAGTGGCCAGCTAGTGGCCTCTTGGAGCAGCAATGCAGTATT
AATAACTGACTCTTACTGTTCGTCTCTGTGTCATCACTGATACTCTTAGGTGGACCATGG
CCAGCATAACACACTGCTGATCTGTACATTCGATCCGGATTACGTACTTTCTTCAGTCCT
TCAGGAGGCAAAGAGAAAAGTAGAGAAAATCGAGGAAAAGAAGCATTCTCCCAGCCTGTG
ATAGCTAAGCAAACTCCCCATGCAAGCAATATCAGTAACAGAAACTACACAGAATGTTGA
AACACATTTAAAACACACAAGAGCTGTTGGGCAAAATATGATGGGAATAATATTAACATT
CGAATACGATAGGGCTAATAAAACACATTGAATTTGTCCGTTATCTATTCAAAACAGTGA
AGTTCACCACTAACTGAATATTGTAGTCCCCACAAGAAAAATGGCCAGTAATAGGGGTCA
CTGTAGCTCTGGCTTGGTTTGATACGGGTCACTGAAACTTCTTATTGTATCAATGGTAAA
Ctggatgaatcgatacaatcaatcagtggagtccgtgcaaagcagtcagtaaagatctat
ta
>NODE_250_length_810_cov_9.581482
ACTTCAGTCTCAAAGGCCTCTTATATAAGGACTTGGGGGTTCTCTTGCCTCTTTTCTCCT
CTTGATGGGTATTTTTTTTACAAGTAGGCCTCATGCTAGACAAAAGCGTTTAAAAATTGG
TGATTGCTTTCATCCGCTTTAATTACATTCAGAAATGGCATTTCTGCCACATAATACACC
CCTATTGTTTCAGAATTATCTGGCTTGGGGAGTAAAATCTACAATATTTGACGATGCTCC
CGAGCTAAATCGCCTCTTGAAATTGAAATATGCTGCCGAAATACAAAATAAAAAGCCAGC
CTTTGCTGCTGATATACTGGAAGCTCCTTGGCTTTCTGCAGAATGCTATTATTATGCATA
TCCAGGTAGAAAGTTAATTAACCCAAAGCTTAAGCTAATTATGGTAGCAGAATGCTATCA
ACCAAACGCTTTCAGTCTGACAGCTGTCCAGAATTTCATTTGCTAATCATTTGTCTTTTG
CCGGAGCATATGGTACATTTCCCCGCTATCACAGCAACAACAAACAGATGAAAATCATTA
ACTAAAAACAATGTGCAATGTGAAAAATCAGACACAGATTTATAAGGCTTTGTGTCAGAG
AAAAAAGGGGGATTTATGGCCTGGGAAATATAATGATAATTTTTGGTTTTAGCCACTTAG
GATTTTAGGCAGATCACGTGACCCAAGTGTGCAGGGAATTCAGATGCACAAATATATTGT
TTATATCTATATGCAAATGAGACAGAATGTTTATCCGTGTAAAATTAATTACAATTTTCT
ATAGGAGCATATGCAAAGAGCTTGTTCTTAGCAATTTTTAGCTTCTAGCACATTTtgtgc
ctgtttttacaacacaatatttttatgctgttaaaagtagaaatccctcagctcagaatt
aaatcaattattttccaagaaatgcttcatgcattttttttttccttttcataa
>NODE_251_length_459_cov_10.688453
TTCTTTCTTTCTTTCTTTCTTTCTTTCTTTCTTTCTTTCTTTCTTTCTTTCTTTCTTTTT
CTTTTTTCTTTTTCTTTCTCGCGCTCTCTCTCTGTGTCACACACGCACACGCACACACAC
GAGTAAAGGCAACATTTAACTTCTCGGGTACCAGGGGCACGAAGGGAGACTGTACTTACT
CGGATACCAGGGGCACGAAGGGAGAATGCACTTTCAGAAGTACCAGGGGCACGAAGGGAG
AATGCACTTCCAGAAGTACCAGGGGCATGAAGGGAGGATTTTACTATAAACTTTCTCCAG
TATCAGAAGGATAGCCTTGTAAGGCTTCTTTCTTTCTTTCTTTCTTTCTTTCTTTCTTTC
TTTCTTTCTTTCTTTCTTTCTTTCTTTTTCTTTTTTCTTTTTCTTTCTCGCTCTCTCTCT
CTGTGTCACACACGCACACACGCACACGCACACACACGAGTAAAGGCAACATTTAACTTC
TCGGGTACCAGGGGCACGAAGGGAGAACATACTTCCAGAAGTACCAGGGGCACGAAGGGA
GACTGTGCTTACTCGGATACCAAGGGCACGAAGGGAGAACGTATCTTCTAGAGTACCAGG
GGC
>NODE_252_length_729_cov_14.497942
GCTGTGGTTACTGCCTAGGGCCCTGCAAAGCCCTGGCCAGCAGCTTTGTCAGGATGCTAA
ATGGAAGGCCGTGAGTTTAAAAACTTAAAGAGGCAGTGAAATATTAGCCAATGTGGGTGA
GGAATGAGTGGCTGAGAACCGCAGCGTGTCAGTGTTAAATGGTCGGACTAGGATGCATAT
AAGTTAGTCCAAGCATGAAGGGCAGTGGGACGCTCGCGTGGAAACGATGTCCCCTCCCCT
CCTTCCCATCCCTCACCCCCTCCACAGACACACATTCACACACATACACACTCGTACTGT
CACACCCCACCCACACAGCTTTTAAGCAAGGAGCCCATCAGAAACTTGTCATTTCTCTCA
TTCACTCCGACAGCCTTGAGACACAATGCAGACTTACCTCTGTGTTGTACACCCCATATA
TCAGAAAGATGAACAGGCCCTGCAAACACAGACAAAGAAAGAAAGAGAGAGAGGGAGAGA
GAGAAAAAGAAAGAAGAGGAGGACAAAGTTGTTACTGTTGTTTTCTCTCTTGTCTTTAAA
AAAAAACAAAGATCAAAAGTAATGAGTGGAGCGACACATACGGGTTGATTTGTACTCTAT
CTACACAAAGCTGAAGTAGACTGTAGTGAAAAGTATTGAGAGAAGTAGGACAACTTCTCT
CTCAGCTTGCATTTGTTTCGTCTACAACAGTTCTCCTCCTCATTCTAGGCTGCACTAAGC
CATCAAAGGCTCAGGCCCAAGGTTCCACACAACTGTATTGAAATAGAAAATCTcaagtgc
ctgtgttcagtctgcattcttagatacagaaaaacaatatataaatatatgatttagtac
caacaaacccccacagagcacacaaaatatata
>NODE_253_length_366_cov_2.030055
AGTATATCAGCACTGGTGATTAAACATTGAACTTTTTCAAGGCTTGGCCATCAGGAGAAT
TGGAGGTCAGGGGCCACACATTTATCACAGTGAGGTGTCAGACACACAGAGTGGGTGGGG
TGAGGAACAAAGGAGGGAATAAAGAGGAAAGATGGGAGATAAAAAATTAAATGTAAATTA
TAAAGAGGAAGGTGAGAGAGGATGTATGAAGAAAAAAGGGGGAGGATGAAAGAAGACGAA
GAGTGGCAGAGGAGGGATGATAAAATTGGGAAAAGAAGAGACAAAGAGAAAAATTCAGAA
GAAGTGAGAGGTAGAAGGAGGAAACAAGACAATAAGAAGAAAGAAAAGAACAAAAAATCA
AGGGGGTGAAGACAAAAACAAGTGACAAGGAGGAGTAGAAAAGCAGTTATGAAATGAACA
GGAAAAATAGAGAAGAAAATAGATGGGCAAAGGTTATGAAAGGGGgagtggacagaagat
atgtgaccaaggaaaagaagagcagaagtg
>NODE_254_length_309_cov_2.776699
AATCTGCAGACATAACTCTCGTCTGGGTCTTAGTCAGTCCTTCTTTCATCTCTTACTGAT
GTGTACCTAGGCTTCAAGCTGGTGGGCAGCACCGTGCTTCCAGTCTGAGGGGTTGTCTGT
AGAGTCTCTTATTATCGCAAGTGGGTGTTCAGAGAGCAGAGCCAATTGATTTGTCTGCTG
GTAATGAGCCATTCCACATAAATGGAGGTAGAGGGGACAGAACATGGGCCAGGTGTTTAT
GTTTATGTGTGGGTGTGCTGCTGGCTGCAGGATTTCACATGGCAGCTTTGAGGTTTCCCT
CACATTGCACAGAGGACGATTATTAAATGGTTAATGTTAGTGGCTGAAGTTCATTTCTGA
CGGATGTGTGTTGACGTAtatgagacatgcatttgtttaacatgtctagaaataaacgct
gtgagaggcgggatgttaaaatgaaaatatgca
>NODE_255_length_711_cov_14.531646
TTATCCCAATAAAAAAAAAAATCACATTCTAATGGCCAAATCATTTTGTAATCAGCGTTA
AGCATATTAAAAGCTGTCACCGCCTCCATTTGAAAATGTCACCACCACAAAAGGACAAAA
TATCAAACTGGCTTTCGTAAAAGTGGTGGGGGCATATGCACGGAGAGGAGAGGATGCCCC
CAAACTACTTTGGTTACACAAACTTTGTTTTCGGCCTCAATGCATCAGAGCCCTCTCCCT
CCGTCTGCCATCTGCTGCTGAAGAATCTGTTTCACTCGATGAGCCAAGCCCAGCCTTTAT
TGGTCCTAATGGCACTATCAGCTGAGCCGCCAAACCCAATTACCTTTTAAAAAGGGAGGC
CACCCCAGCTAATCATGGCTGCCTAACCTGATTTGCCTGTGATGAAGAGACGGGATAAAG
AGCAGTTAATGGAGGGAGAATGATCTCACAAATACAAAAAACTCAATTCATTTCTCCGGG
AGAGCAATCTGTCCGATTCAGCGGTAATGGAGTGGAGATTCATTAGTCCTCAGGCCTTAG
TAGTAGCACCGTCCCCTTATCAACTGAATGACAAAAGAACATTCAGTGTTCTCCGTTTAT
AGACTTCATTTTGTTGGGAAGGCACACAGAAAGGTGACAGATTGGTAGCTGAGGCTAGAT
ATCAAGATTGAGTGGCGTTTCTGCACCTTTTCAATCCAGCATCAAATCACAATGCATCGA
CAATTACAAGGACAGCAACAGCTACAATTGCCACTTCTTAAATGATAAAAGACTTGAATT
TACTGCAATTCATGTATATATATAAGCTGTAAAACTACATTTTAcgttctctctttttcc
agttaagcagtaaaa
>NODE_256_length_548_cov_14.806569
CAGGAGGAAAAAAATCTGGAAAAAAATAAACCAAGCGTCAAAAGCGAAGCCACTGACGGC
ATTTCAATCTCGTTTGAATCGGTTCAGTCTCAACACCTGCAGCTTTCGAGGCACGCATCA
AGGACCGGTCTAAGTAGGCACCGTGCAGCATGATTAAATCTAAATAAGCTGACTCTTACA
CAGTTTGTTTGTTTATTGAGGCAAGTCGGGGGGTTGTTCTGAGCCTCAGAACCGCATTTA
AAGCTGATCTGGCTCCTTCAGACAGCGCTGCATCCGACTTCCTGTTGTCGACTCGCGGTT
GCCACAGAAAAATTGCTGCTGCAGCCTTAGACAACCTACAGCACTTTGTATGCCGAAAGA
AAAGAGTTAATTAGAAATACAAATTCTCCCAGATTGTTATTAATGGGAACTGTAGAGTAA
GCAACACATATTTTGTGCCCATAAGTAATTCTCAGGTATCTTTGATCTGTGGCCCACAGC
GGATGCTGCTGCGTGCCGCTGTCTGGCTTCTGGGATTCTGCCAGCGCCAGACATCTGGCT
ACTTTGTTATCATTGGCTGATCTGCTCCCGGGAGGCCACTCTTGTGACACCAGGCAGAGA
GTGTCCTGGCAAGGAAAATTATCAGCACATTTTGAGTGGATTAGAGTTCCAAAGTGGTCT
TCAAATCTCTACAGGGGTCTAGTGAGCCATGc
>NODE_258_length_620_cov_9.616129
AGCTTTGGAGTTTATGTCGCTACAAGTTTTAGGGAAATAAAAATGCTCTAAGTGATGGAG
TGTAAATGTGATGGTGTGCTGGGAACAACAATATAAAACAGACAAAGAAAATTACTTGTA
TTTTCTTTCCGCCGCACTGTGGGAACATTCATTGGATTCTGCCCCATCTGTTGTAATCAA
TAACGTGACCATCTTGTTTTTTTATGAAACGCACTTACTCTTAATTTCATCCACCAGTGG
TTTTAGAGAGAAGAATGTGGAGTTACCTATAAGGCTTTGACATTATAAATCACCTCTTGA
GACCAGATTGTACGGCAGTATCGATTGATCCTGATATATCACAGAAATTTACTGTCACTT
CTGTTTTCAATTAAAGATACAATCAGTCAGATAATGACTTAATTGGATTTTACAGAAGAT
TGAGTTTTATCGCCCCGTGCTTTACGAGTTTAGTTAAGGAAGGCCATTTTATCACGGTTG
TCAGGGGCGACCGGCTGCCGCTGCCTTGTCCTTCTGTAGCTGCTGCTGCTGCTGCCCTGT
GTACAGCGCAGGGGAGAAAAGTGTCACAGGATTGGTTTTCCTTGAGCTGCCTCCGCCTCC
ATGAATCACGCCCTCCCATAATAGATAAAATCTGCCCGGATCTCGCTGTGACACCTCCCG
GTGAAGTGATGGCGGCTCAATACAGACACGGTGGTGAGGAAGAGGACGCCGCGAGCTCAG
AGGTGGACGGGGAAAATTCGGGACATTTTTAGATGGTcgctgtc
>NODE_259_length_837_cov_10.612904
TATACCAGTGTGTCACTTCCCACCTGCTATGTGGCGAAGTACTATGGCCTGTGGTCTCAG
TGCTTCACTCTGCATTCAAATGCACACACAAAACACACACACACAGCAGTAATAATATGT
GGATTTTTGTGTCTATTTAATCTTGATGGGATGTTTCATCTGCAGGCTGCTATCACAGCT
GGCTGCCTTATTGTCTGGGTGAGACTGATGGGCTTGTGTGTGAGTGCTTCGTGTGTGTGC
TTGCCCATTTTCTTCAGTTTGTCTTCCCCTATTAGTCTGCATGCACATTTCTACAACTGT
TTGTTTGCTTATGAAAGAGGAGACACATTTCTCTCTTATAAATCTAACCACTATATACCC
ACAATGCAATATGTACATATGTGTGTACATATTGTCAGTGTGTGCTGTCCATCAAGCCAC
ACACATAGCCGTACCAAACCATTGGCTTGGTTGCTGATGATGACATATGAGTTCCTGGCC
TTGGTAATGGCTGTTAAATCTCATAATTACACGCTTCTTTATTGCAATGCATAATGACCC
CACAGCACTATTGGACAATTAATTAAGATTTTCAGCCCAGGCTTTTTCAGGCCCAGACGA
GGAGGTGGAATGAGGTCTAATGTTCTTGTCTTCGAGCTACGACATTAAAGCATGGTGCTG
TAGGAAAGAAGGTTGTCTCTCTGTGTGCATTCATTTTCATCTTTGTCTTCCTTTCTGTCT
GTTTATGTCTCTATCTCTCACTCTCTCTGTTCTCTCTGTTCTCTTTGCTCCAATTGTTGA
GCCCTTCCTCTCGATGCTTGTCCTCGATGATGATATTGGAGACCATATCTCTAATCTGTG
AATGGTAAATTAATCCCTGTGGAGTTTTTGTGGTCCTCTCTCTATGGAAAGCTACGGGGG
ATTAGGAAGATAGAATCAACACAGCCTCATAATCTCATATACAGACACCAGGTCtggaca
gggaccattgggttttgtttc
>NODE_260_length_483_cov_14.339544
CACACACATTGTGAACAATCGTACCACATACGGCAATTTTCCAAGGGGGGAACGATGCAA
ATGAGCGCTATGAGCGTTGAAGCGGGAAAGAATATGAGGTGTTTAGCATAAAACAGACCT
GGCTAGCAGTGCTGGAATCTTGCTTTCATGAATAAACAAGGCTCTGGTCTGACTCCACTA
GGTGTTGCTCATTCGACAGTTTTAAAAAAACAGCTCTTGATCATTTTTGGAGTTTAAGAA
TGTAATAATCTGCACTACAAGCTGTCTTCCTTTGTGTGTTTTTGAGTGTATATGTTACCT
GCTGTCCAGGCTTGATTGGTGACAGCGTGATTCCCTGGGTGTTGATGACAGGCAGGATCT
GATTGCCGATCACCGTGGCGATGATCTGGCCTTGAGCGTTGGTCAGAAGCTGAGGTGTAA
TTGGCTGTACCTGCAGTGCTGGGTTGCCACCCCCTGATTGGCTGGAGGGCCCTGCAGAGT
TGGGCATCAGTGGGATTGTTCCAATTATCTACAAAGGGGGTAGAGAGGAGACGAAATCAG
CTGGGCGGTTTTAAAAAGGAGAAGGAGCTGGGAGGGTAAAAGCTACTGGAGGTATCAGTC
GTAATGatatctattgctgtgaggttt
>NODE_261_length_586_cov_14.419795
GGCCTTGGCCTCTGCTATACAACCAGCCAGCACTGAAGTGAATATGTTTCATTTCCTCTC
TCTGTCTCCATCTCCTGCTCTTTTACAGGACGAGTGTCTTTTAGCAGCTCACATCACAGA
ACCCTACAAACGGCAATTAAAACGGATGTGCAACACTGGCTCAGTATGGGGAGAGAGAGA
AAGAAAAGAGAAATGAGAGGGGACATGAGCGAGGGAGGCCGAAAGAAAGGAAGAAAGAAA
GAAAGAGAGAAAGAAAGAAAGAAAGAAAGAGAGAAAGAAAGAAAGAGAGAAAGTATGCGA
GGGAAAATGTACAGCACCACCTCTCCTTCAAAACCAGGACTGATACTGTGTCTATTGATC
TTTATAACAATAGCAGCAAGCTGTAAAATGTTTGATGGTTTTGTACAGATCTTAGTCCCC
CTCATTCATAATTACTGCTACACATGTAGAACCAAGGGCAACTTCAGAAGGGGCGCTGTT
TGAAAAGCTGCTGCCAGACTGTAGGGATGATGGGAAATCTCAGCGGGGCCTCACGGTAGC
TCCAAGCCCTAAGGCTATCATTCCTCCTGCCGAACACCTGCAGCAGCTTAAGTTTTACAA
AGATCAAATTATGGAGCTGATTTTAAATAAGAAATGAGACCAACCTCGTCCCTTTACTCA
CAAAGTTACTCTGCTTTATTTTGATTTTTGACTTTGATgctgtgggtttctgagaaaagt
cagcagtgct
>NODE_262_length_641_cov_14.937597
CAGAACTGAGAAGTCGCCACAAAATTTAGAGGAACAAAAGAAAATGTCAAAACTACTCAA
GTTCTCTATCACCATACAAACAAAGACACATGATACCGCATATTATTTTCTGCTACTGTG
CTTAGCAGTTTAAATCTAACCTGTCCAACATACAGCAGCTGATAGAAACACAAACCAAGC
AATAATTGTTTTCAACAAAACATCAGTGGACTGCCTTAATCCCTACTACCATCCTGTGTT
GTGCAAACATGCATGTTGTGGTAAGCTGTGCAAGCTGAGGTTATATTCGTGCATCAGGTC
ATTCCTGTAGCGGGCTGGTCCGGGTCGGCCCACTCCCCTCTGAGAGCCCTCTCATCAAGC
CAGCCTCTCCTCTGCCGCCCTCTTCCCCACAATCCCCATAAACTCTCATAATTGCCACAT
TAAACTTGAGTTTATTATTTTTCTCCAGGTGCAGGTGTGCAGATGATATGAGCCCCAGGT
TGCATTTACATACAAATTGAAGGTTTTTATTAATCAGGCAGGCAGCAGGAATCAAACGGC
AACACTCCATCAGGCCTTTAAATACATTTGGTGACATTTTTACCCGGCATTAGCATGATA
GGGCAAGCGGAGTATAATGTACCAATGATTGCTTTTCCATTGAAAGCACAAACGGTTTCA
TTTTTCCTGTCATCTCAAATAAGTGTTAAAGAGGGTTTGGAGGCTATTGTGCGAGTGCCG
TATGCTGGGGACTTGGGACCGCTGATGGCCATATTAAATAACCATTAGTGCCTGAGCTTA
GATCa
>NODE_263_length_458_cov_6.849345
TCACTCCCACTATTCTGCTTCTGTTTCACAGTGTTCCATCTCTCCCTGCCCTCCGTCGCC
ACACACACATACGCCCAACACACACGTACACACACACATTAAAAAGCATACACATGCACA
TATGCGTGCACACTCCAAACACACACACATCTCTCCTCTCTCCCTCTGTCACCCTCTCCC
TCCGTCCTCCCTCACTTGATCCTTACACCTACGTGCTACAGATGGTTTCATTTTATAAGA
GATAAAACCACATTTGGTGGAACTGATTAAACAGAGGGAACAACATCCCCATCTGCCATT
TATTCCAATCTGAAATTGCTTGGGCAGATGCTGACATCTTTGGAGATGATTGATTCACCC
CGTCTGGCCAGAGAGGAGTGGAGAGGCAAGCTGAGCTGGATACTCCCCGGGCCTGCAGCT
TCACCGCCGCCCTGCCACCGCTTCACCACAGTGTCACTTCACCAGCGATAGAGCCCTCAT
CCTCCTCCCCACCTCCACCACCTGCAGTCCCCCATCCCCTGTCTGCTGCAAGCTGCTGCA
ATCAGCACAGGCCCCTGATTGGACttgggcaggtgagcgcaatacactttaatcatcggg
cc
>NODE_264_length_391_cov_15.900256
GAGGGGGTGGGGGGGGACAAAGTGGTTTCACAGTGAGACATCACACACACAAACAGACAC
TTCCAGCAGAGAACATCACACTCCCATGTGCACATGCTCACTTGTTCACTTTGAACGCGC
ACACACACACAGTGGCACACATACAGTGGGGTAGAGGAGGCGGGAGGAGTGGGTTAGGGG
TTGTAAAAGGAGCCGTGTGCTATGTAATGGAGGGGAGGAATGGGTTTGCTCTGTCAGACC
GGGCCGTCACAACGGCTTTGTTTCATGTTTGATTTAATTGTCTCTCCCCTGACAGGCCCA
TTCATCAATGGCTTTAATGGTCAATCAGAGACAGGCTGAGTGAGTGCTCCCATTCTGTTT
AGCCATAAGCTGGCCTGGGCTTTTATTTCATCAAAATGCCCCAGCCTAATGTACATGCTC
ACTGGCTCAGAGTGGCCGCGGGGAGCACATAAAGAATGACTGAAAGCTTTCTGATTTCAG
ATCAGTGAGAAGGATGTTTTTCTTTTTCTTTTTTTTTTTTCCTTCTTCTTCTTCT
>NODE_265_length_373_cov_1.353887
ATTTACCCTTTAGATGCTACATTAATCAAAGATGGTCAAAGCTCCTAACATCTATCTACA
TTGAGCCCATTAACAGGACCATCTGGTGGCTACAAGTAGTTTCATCTGAGACCATTGTCT
TCCTCCAAGTTGGTTCTACAGACAGATGAATTTGTTCCATTGAGAGAGATCGGCAGATCT
TAAAGCAAAGTCTCTTGCGAATGTTCAGTGATTTTCACTGCAATTTACAAGGCCAGAGAG
AGATCCAGAGACATTTTCAAGATGCCAGTCACATAGAAATCATTCATGTGTGTTCACTAC
AAGTTTTTCATCCATGTCAGGTGAAGTACAGCCCATAGTACTGACATATTTGTATATTAA
TTATGTTCTGTAAAAGGTTAATTATGTGTTGTAAAAATTTGAAATTTGTTAAGACATCCA
ATATTTTTTGCATGTAAAAAAGGTAAATACCCCCAAATCATCCCAATGTCCAGGataacc
taaattctccctgccatggtgctgatttgtcccctca
>NODE_266_length_307_cov_1.693811
TTACTAAAAATATAAATTACCATGAATCCTCCACCAAGGCCAATGCCCAAACTCACAGTT
TTAATGAAATTGGTCCAGATTTTCACCCAAATCTTATGTCTGTGCTCCATCTGTCCACCA
TGGAGATGAGGAATTAGATCAGATGATGCCATAGACGGAAGTGTATGAGATCTGATGTCT
GTTGGTAGAATCAGTTATATGGTGCTGCTGCTCATGTACAGAAGTGTTTGAGATGTTTCT
TACACTACAGTCAAATATCTATGAAGGTTATTGCTCTGATGTAACTATTTGTTCAACGAT
AAATCTCAACATAGAATAGTCAGACCAGCCTCACCTTCGCACAAAGAAAACTAAGAAAAT
CTTCCCCCTTCCTCTGATCCCAACTACTGCATTAACGACTTTCACACATACATATTCTAG
TCAACTTTCAATTCAATTCAGTCTATTTGGg
>NODE_267_length_753_cov_12.561753
AGCAAATTGTTCCGACTGACCATGCAGCGGTGCCTCTTGAATTAAGGCATTTTCTTCCGA
ACCCAGCTCTCCAGCCCAACCCCAGCGGCACCCGGGTGCAGTTGGATCACGAGGTCGGGT
CTCCGGCCCCCCCACCAGGCCCCCCAGATATCTCCGCCCACACCCAGGCACCTCTCCAGT
TCCGGACGACGCTTCCGATCGGACTCAGAAACACGCAGGCAACTGGCGGGCGCGGACAAA
GGCACGCAGGCAAGTGGCAGGCGCGTGGACAGGCACGCGGGCAGCCGGCAGGCACGCAGG
CAAATTGGCAGGTGCGCAGGCAGCCAAAGTGGAGGGCGCCCACACAGGCAGGCACGCGGG
CGGCATGGTTCGGGTCTCCGCTCCCCCCACCCGCCACCCCAAATCCGCCCGCCCGCACCC
AGACGTCTCTCCCTCCCTGCAGGGGCGCTGCCATCAAGGCCAACTGTTCTACCCACTCAC
AGCAGAGCTGGACTGGTATGCTGGCCTCTCCATGGCAGTTCCACAATGATGTCAACAATG
GGAGCTGTGACATCATCACTGACATCACACAACCTGACCCACAGAGATTGGAAGCGGACC
TCATTGCTTCCCACAGGTTGCTTGAGGCACATGGTCTGGCTGTTCCAGTTTGATTTTCGC
AGATGTTTGCCACAGGTTGCTGTGCTGTTTCCTGGGGTAAAGAGAACTGAGAAGCACGGA
CAACGCAAAGGTGAGGAGAACGCAACGTACTCGAGCAAATTGTTCCGACTGACCATGCAG
CGGTGCCTCTTGAATTAAGGCATTTTCTTCCGAACCCAGCTCTCCAGCCCAACCCCAGCG
GCACCCGGGTGCAGTTGGATCACGAGGTCGGGTCTCCGGCCCCCCCACCAGGCCCCC
>NODE_268_length_738_cov_17.474255
ATAGACCTGCACACACACACACACACACAACACACAAGTTCACTTGATGGTGCAGATATA
CAGAACTAGTAAAGCCATTGCACACAGTTTGCTACTTCTGGTTCAGAAATGGTGTTAGAG
TACAGTACTGACAGTCATGCGATCACAACTGCAGGCCCCATTCTTACATCTTAATAAATG
TGCCTTTTGATTTGAGTAATCAATAACTTATGATTTCTAAGTAACTCTGTATTAAGTACT
ATTTACTTTTTTGGTTATTGATTTCTGCCAATGTGCATATTTTCAAATGTACGTATTTAT
TAGTTTCAAAGTAATTAATGAGATATTACCTGTTTATTTATTTATTGAGATATTTATTCT
GATTCTTTATTTTTTTGAGACAGGTTTTTATCTTCTGTGCTGTCTTACTTCTGACTTTGT
GCCAATGTGCTGCTTTGAGGTGTTACATATCGTGGGTTTGTATCATTATTAAACCCTCAC
TCTATATTTTAAACCAGTGTTTTCTTCTCTCCCACATGTGCATGTCATTGACTCACCGTG
CCTTTTTCCTAAACACTGTTTGAAAGTTGTATTCTTTACGTATTCTACAGAGATGTCAAA
CAAGTCGGAAAAAAACCCAAACACTCGGTCTATAAATGTGTTCTTTTGGTAAGATTTATG
TTATTTCTTGCCTTTGAAAAACACCATAGTACATTTTGTAGAGCTTTTTTTAGGGAGATT
ACGTTTTTTACAAATGTGGATATTTCCTTTTGGAACAGAACTTACATCCAGTGACCACTA
GAGGGAAGCAACAGCACTTTAATAAACATCTTCAAGTACAAAAAGGGAAGAGTGGAcaca
aatactgcgttatttcgcagaatacatgtgctgccttttatg
>NODE_269_length_339_cov_1.828909
TGGCTTAACTGATACATTTTTTCAAGTTAATTTTTCAAAATCATTTAAAAGTAGTGGAGG
TGGTTGTCTCTCCATATGAAGAACACATTACAACATGTAACTTAATTTTAAGTCAGAGCA
TGTCACCAGAAATTTGCTTTTCTTGGTCTAGTGGCATAATCTTTTCTCTTTGTCTTCTCT
CTCTGCCTTTTTCTTTCTTGTCCCTGGCTGCTCTGTGCAGTTCTTCCATCTCTGGTACCA
TGGCTATACAATTAATAGCAAACCACATTCCTCATGGCAATACCACATGGCTCGTTGGCA
TGACAGACAATACTGTTCCCAGTGTAGGGTGAAAGAAAAGATTTAGTGATTTTGTCCAGT
TGTTGTTTGTGAGTACAGGGGAAGAGGAAGTTGGTGTTGGTAAGGGTAAGGACGCTGGCT
GGGTGGGGCTGCTGCAAGGTGGGTGAAAGTGGAAAAAGTTAGAGTTGGTACTgtaaatgg
att
>NODE_270_length_552_cov_9.175725
AAAATGCTCGATCACTTGCACTGTCTTTTGCCGGGGGCTGGTATTCTGAAAAACTGGACA
GGTAAACCTTATATTGTTTACATGGCTGCTAGTAAAGGTAATTGTATTTCCTTTTTATTG
ATTTGGGTGAAACAACTCTTTAGGTCAGATTCACAGATTGTTGTTGTGGGGATACTACAC
CCTGGCCTTTAGATGTCCCCCCACCATCGTGTCATGACTGAGACACTGTACTCCCTTTTA
CCACCAAAGTCACCCAGCCAGTCAACCTGTGTTGCCATTTGGTCTGTGTCACTCTGAGCA
GCCATTTGTCCTCTCCTGTCCCGCTCTCCTCCCACAGATTGAAGTAGTCAACACCTTCAA
GAGTGGCACCTCCTTTCAGGGGGCGGGGGCTCTGAGACGCCAATCATCCACCACCAGCCA
GACCCAGGATGTAACCAATGTTTCTAGTCCTAGTCACGTGTCCTTGTCCAATGCCCTTTC
CTCTCCTACAAGCACTACTGCTGCTACTGCTCCTCCCACTACTGGCCGTGAGTCAGAACT
CTGTCAGTCTGCTTCTCTGCTCTCTTTGCTTCAGGGGTGCCATCCTGTCATGAACGAAAA
GTTATTTTTCTCCAATTATTGTCATTATTTTAAAACAAACCGCCATGGCAGTCTCCGTTT
TGAGGTTGGCATCTCTGAAGATTTTCTCTCTTCCTa
>NODE_271_length_303_cov_1.534653
TAATGAAAAACTATCAACACTTGCAGGCTTAGCTGAGATTTAAATCTGCAGTGAAGTGAC
ATAAATCTTAATTCTAAACCACAGAGAGTTGGTCAGAGGATCGAAAAACACTGTTTTCAG
ATTCATTTCCAGGTCTAGTAGTTGGACGCTTGGTGCAGAGAAAAATCTCTAGTGGATATC
TTGAAACAATAAAACCACAACAATCTGCTCCATCTTTGGTGAAAGTACCCTTTAACAACT
TCCGGTCAACATTAAGTGTTGTATAAGGTATCTGTCTTTGTGCGTTTGAGCCTGTATAGT
TTTGCAGTGCTTCCCTTTGATTTCAGTTACCCCATTGAGGCCCATTAAAGTTCATTTATC
CCTCATCCTCTCGTCTCTGCTGCTCTGTTCGTCTTCTCTTCACCCTCCTCATTACTCTCT
TTGTCCTTTACAGTGATCCTTCATTCa
>NODE_272_length_685_cov_8.652555
GAGAAAAGGGACAGTTATGAATGAAAGTATTCAGCAATTCACAGTATATTTGCAACTAGA
GTGTAAAAATAATTCAATTTCAAATAGATATTGTTCTGACACTAAAAGGTTGAAATGACA
GAGGTTCTGTTGTGGAAAACAACACATTCCCCTGATTTTCTTGACAACGCTCTCTTATCT
TACAGGTATCACACGTCAAGGCCTTTTATTCAATAATTACAAGAGAATATCAGTTTCTGA
TTGAGGTGACAATAACAGAAAATATAGTGTGTGGCTCGTGTGTAAAGTAAACTAAGCGGC
ACGGGTGCTTGTTAGGATAATATGTCCTACTCATTATCTAGAGTAATAAGTGTATCAAAT
TCACATAATCATGTCTAATTAGTATCAGTAATTATCTTGTTGGGCCCAGGAATATTAATC
TTCAGGTCCCAGAGGGGAGGGAGCAGAATCGCAGCAAGAATGGAAGAGAGAGCGAGGGAA
TCATGCTGAGGAGCACCGACTAAATTAGCATGCTGAAATCAGAGCAGAGGAGGAGGGGGA
GGAGAGGGGGAGAGAGACTTGGAGTAGGAGAATTGAAAAGAAAATGTGAAACTTTGTTTT
AGAAAAAGTGGCAGATGAATGGTACCTAAAATAAGCTCATGACTTAAGAGAAAAAAAGGG
TCTGATCACTACTGAATATAAAAAGTATTTGTCAATGTGATTTGTGAAACACTGCACTGT
GTGGCTTTATTTCCAGCCATGACctgatatcacacagataaatgtttaatcacctcattg
ttgaaacgaacagtaaattcttaaactgttaaagatcgacatgttttaa
>NODE_273_length_772_cov_13.825130
AAAACAACAAAAGATGTGTCACTGAGTGTACTGTTTGTTTTGTGCCATGATCCACAAGGT
ATAATTGTATTCTGTGATCTGAATGCTGTCTGTTGCTTTATAGGTTATCAGGATTGAGGG
AGTGGAAGGATGACAGGAAATGCAGCTGTGGTAAAGCTCTCCATCGAATAAACTATCCTC
TATATAGCCACATATACCGAACAAACCAGCAGATAAGACACATGTGCGCACACGCATACA
CATCTAGCTGGAACCACTCCCTGTCTCTTGACAAACCATTATGTACAATCCTGCCACTGT
ATAGTGCTGTCAGAAGGCTGCCAAAATAATCTCTTCTGCAGGAGAATTTAACTCCATACC
TTCTGGCACAGTGCAGCGATGCAATTTAATGCCTCCTGTGATAACTAATGGAAGAAACTC
TTAAAACTTCAGAGCTTATAATAAGCTTGTCAGCTTATCATATTAGGCATGTGAGCTTAT
AACATTAGCATTTAAATGTTCCTGGGTATACAGTAATGTGATTGGAGGGCTTTGCCATTT
TGACTTTGCCATTGAGGAGAGAGGGAGGCAGAGAGACACAGGAAAAAGGGGTGTTGATGC
TGTCACGAGGAAGCGTTGAGGACTGCTGGCTCACATCTTACAATTGTTCACAGCAATTGT
GTGTGAGCTCTAATGGACGTACAGGTAGTTGAATGAACAAGAAAAATTTGTAAACTATAA
CAAACGACTTCCAGCTCCCTGCCATCAGAAGACATAAGACTGGATTAACTGGCAAATATT
TGCTTACAGATATGAATATAATTGAAGGTGTATTCAACTGTCTATTACTATAAATGCAAC
GAGAATAATGTCCCGTCTAACTCCGATGAAAgtgcaaggcgagagaaactttataaagtg
tggtttggatgaaatc
>NODE_274_length_327_cov_11.834863
AGCTCCTTATTCATTCATGAGAGAAGCACCGGATAAATAAAAAGGTTCATTACTGTGCTA
AAGTGTTACTAATGACATGTACCTGCCACTGAGCACCTCCGAAAATCTAATGTGACACAC
TAGAATGGAAAATCTATTCTGCTGCACCAAGGCCTCCAATGGTGCTAGCACATACTCTAT
GGAAATTTCTCTCCGCTTGCCCTCCAATTGTGTCTCTCTAAAACCAATATTTACAATCCC
ATAGCCATTATGTCCTACTACGCCCTCTGCGCCTGCTGTTGCGACCTCCATATTAGCTGA
AAATTGGACTTTGCAAACTTAGCAGGAGAGAAGAAGACTCTTCTCGTAGATGAGAGGGGG
CAGCACCAGGGGGACTCAGCGTGAGGTGTGGGGTGCTTCTCGACTCCCCGCTGCATGCCC
CCAACCCGAAAGCGACAACACCCAGCAAATGCTAAACAAAAATAcggcaaa
>NODE_275_length_659_cov_14.555387
AAAGTACACGTGAGGTGGGGGATGCAGAAGAAGCTAACGCCTGAGAAACATCTGTGTAGC
AATTTGTGCAACGTGGGAGCTGTTTACTGTGCAGATATCTTCACTCTCCAGTCTGCATTA
TTATTTTACTGTTACTTCTTGTGGACATTCATCATAATTGGCCTGCACAGAGACCGTTGC
ATTGCTCAGTAATATTTACACCCCAAATACAGTCCAACATGATGGAAGCAACACAACAGA
TGCTAAGCTTGAAAAGAAGTGGTGCAAACTAAAATCCTGTAGGCTGCGCACTAAAAAATA
CAACTCATATTATGCATTGATTAGAAACATGCAGCAGACACTGCCCTGAGGCCATATAGG
CCTTCCGAATGCCCCATAAGTCTATTTTTGTTGCTCCTCGGGTAGGTTACTATGACTTTT
ATATTATTTATTTCAAAGCGCCCAGATATTGATTATTTCACAAGGAAAAATGACAAATGG
CAGGAGGGAATGACACGGTCAGCAGGTTCTATTAGAGAAATGATAGTGTTGCTCGTGGTT
TGTTAAAAGGTCCAGTTTAGATACTTTATAGGTTTACATCCATCATCGTCTAATGACCTA
TTTGATGAAAAACACGCGCTCTGGTGACAACAGCCCTGTGCAGCCAACTTTGCTTTGTAA
TTGCTCTCATATTAAATATAGATTTTTGTTTTGATATCTTGTGAGAATTCCTTTCTGTGG
GTCAAAAATTGTGATAAAAGACATGGATGCGATGGCAAAAGCTTGGAGGGAGAAAACTGG
AAAGAGAATTGGGGGGAGGGGGG
>NODE_276_length_749_cov_14.518024
GAACAAGTCTTGTCTTTGAGGTTTATGCTCAGCATTGACATTAACATGGCAGTAGGATTC
ACCTGGCAAAGTGACAACAATAAGCATATTTGAAAAAAACAATATGCAGGGACGCTATTA
TAGTTGATATGATGTAAAGTTATAGCTTGTGTGTACATCATGCATTACTAAATAATAATT
GTTCATTGTATCTGACTATATACATTAACAGAAAAAGACATTATGTCTATGACCTGATGT
TTAAATGGGATTATCTCTCAGAACATTATTAATAGCATGAATGAGGCATTATTTCACAGC
ATCTGTATGCATGATTGAAAAAAATCTAAGAGGTTTCAAGCATGGGAGGAATTTTTACAT
TTGGGAGGGAGGATGCAATCAGTAGCTTGGGACTTGCAGAGGCCTCCTCGGGTGACAAAT
TGAAAGTGTCTCGGTCTAGTTTATAGCCCTGATCAGGTCAAACGAAAAATATTGGAGGTC
TGGGTGAGGAGACAGGCCCGCCTGGTGCAGATAAATGGACTGATCATTTCTTATTGAGAA
ACAATTCCTAAAAGGTAGTTTACTGTGTGACTGGGGAAGCGGCGAGCGGAGAGCAGAACA
CGCACCCACTGCTCCCTCCCTGACCCTTCCTCCACTGCCGGAATTAAATGGATAGAGAGA
ACGCGTGTTTCTGATGGCACTCCTCCGCCAGAGAGACACTCCATTTGTTATGAAGTAGGG
GTTCTGATGAAGTGTAGGGAGCTCCTTTTTCTTTTTTCCCCCTTTTTTCATCCTTCCTTT
CTCAGGCACTACAAGGCCGGCCTTCAGTCTGCTTCACATGAAATGGATGGAAGGAGCCGA
TTGAATTTTACACTCCCCTGGTCATGATTAATGTGTTTGGTGAGGACTGtctt
>NODE_277_length_492_cov_5.300813
CGCCAGTGCTGCCATTGTCGTTGTCCTCGTCCTCGCTGTGCTCGCTCTCTGCATAGTTCT
TGGCTCCGCCCTCCAGCGTGCAGCTGCGTCGTGGCCTGGAGCTCTCACTTTCACGATCTC
CCCGGTCCCCGTCCTGCCGACGGGACTTACCGGCCTCTCTTTTGTCCCGGTCCCTGTCTC
TGTCCCTGTCCCGCTCTTTCTCCCGTTCCTTCTCTTTGTCGGCCGTCATGATCCGCCACG
TGCCTTCCTCAGTCCTCTCACGGCTGGGCCTCCGTGAAAGGTAGACTGTGAGCCTGGGCT
TCAGTCTTCTGAATTTACCAGTCAAATCCAGGGAAAATTTGGCCACACCAACAACCCCAG
TGTTTCAGAAAAGCTGTGGACGAGAAAAACAAGGACAATTAACATCAGCGTGCGTCAATA
CCCATCATCGTTACAATACAGAAGCTGCACGTTCTCAGTTTAATTGCTGTTTTGTAATGG
AGGAGATCTTTTGCGGGTGAGAAACACAAGATTAGTTCCTGGAGATGaagcagctgtgct
gactcttctcaacatcacagtaattgttggcattcccctccacaactctgtatactctag
agagcactgagcagctttatccaagaacagaatctt
>NODE_278_length_613_cov_15.893964
TTTGAGAAAATGTGACTAAGCTCCTTCTAATTCCACTCCCGTGCAAAGTTTTCATGCATG
CAAGCACTAAAACAAACGGGGATCAGCGTTTTCTTTTTTTTTTATTTTGATGGTAACATT
TCACCTAATGATGAAGAGCGCATTTTCCACGGTGTAAGCCCACCACGCAGATGATCCCAC
AGAATGAGCTGAGACGGATTCAGGCTCCGCGCCTCAGTGTGTGGAGCAGCTGACTCCCTC
TCTCCACGTCCAGATGGCTCCTGCACACAGATTTGCATTCATTTTCCTTTAATATCTTCT
GAAATAGCGGGGCAGCTGCATTTGTTGTCAAATACGGTTTAAAACTCCCTTTCAGGACAG
CATCGTTACCTACGTGACGGGTGTGGAGATCCATTTTCCCTCTCCAGTCAACAGTATCAG
ATCTAAGAGGATTTGTCTCAAAGTCTCCTAATTTGATAATCAGATTTAAATCGCCTTGGT
GCGTGTAATCAGGGGTTAAGTTCTAATAAGCGACTTGAAACTGTGCAAAAAAGCATAGTG
AGTTCTGTGCAAAAAAGATATTTGCAATCTCGGTAGAACAGACAAAAAAACATTTCCAAC
ATGCGCCTCGGTTTGTCTCATGTAAGAGAAAAATACAATTAACAAAGAGCCCCTCTCTTC
CCTCTGAGCCTTCCCTGGTATTTTTTATTTATTTATTTATTTATTTTGTGGCCACAAATT
GAAACTTggatttctcttaaataacaaaaaagtaaga
>NODE_279_length_350_cov_2.428571
TTTTTTTCACTGTGAATTTCACTCATTAAAATTGTAGATGAGTGGAGTACAATCAGATAA
AAAAGACAGTTTAGTCATGGCTTATGTTGCATTTAGGTTAATGTTTGGAAGGTATTCCTA
ATGTTTTGTACACGGACTGTATCATTTCCATTAAACTCCATTCATTTTTAGCCATTAACA
CTGGACACATACACAGTCAAATGTCTTTGATGATTTCACTGTGGTTCTCTGTGTGTAAAT
CAGTGTGTGCTGTGCTAATTCGTGTGCATGCTATCCTCACCACATATCAGCTAGACTCCT
CTTCTCTTGCCTCTCATCTGCATACATGCCTGGTTTAGTACATGCCCTGTTCTCCACACA
GACTTAAAGGATAGAGGATATTAATAGAATAATTTAAAAGACCTACATGATCTTATTTGC
AGGGATGTAGTCAGCAAAGGAAAATCTTTGTCAGCTTTCATTGTCCTTACTCTACAACTT
CTCGATTGGTcaca
>NODE_280_length_569_cov_2.820738
TTACAAGCAATTAAAGTCCTATTATGATGGCAGTGAAGGACAACGCAAGTTAATCTGGCT
ATCATCACAATAATTAGCACATCATTTTCTCACCAGGACTAATGTGCAAAAATCAGGCAA
TTTAGTGGTTAGTTTGCTTAACCTTTACGAGAATTCATGGTCTTTTTTTTTTTCTTTTAA
AGCAAAGAGGTGTCTCTCACTGCATAAAAACACCTCTTAAACTTCATTAGTCACACTGTT
ACTTGGCGATCTGAGTGATGAAGCATTTTCTGTGTCAGGTCTGGTTCTAACCAGCCGTTC
CGTCGCCTGATCTTTTGTACTGTGGTATTTTGCTGCTTGACACTTGGGAAAAAGTCTCAC
CCTCGATCCTTTTCTCTCCCCTCTTTACCCTCCCTGCCCCTCTTCTGTCTCCTTTGCTCT
TTGTTTTTCTTTCTCCCCCCTCTAGCAACAACCAAACTACTGGAGCTTCAAGGTCAGTGC
CAATATTGTGTTTGTGTTTCGCTGTAAATCTGTGCCTCTGTGTGGATTTGTCTCTAATAG
GATAACTCCATTGTTTCTTTGCATGCCTGCTTCCCTTCTCTCCGTTGCATTTGGTGTTAG
TCACATGTTGGTGCACACTTTCCTGTTTAACTCTGTTCACTGTCTTGTGCTGCGGCATTT
GTGCCTCAGCCTGTGAAAAAAAATGTTtgttagaaatggagattgatcaaaag
>NODE_281_length_696_cov_7.725574
CCCATGTTACCGGCCGACGCTGTGTTTATCACACAGCAAGCTGCAGAAGTTAAAGCCAAA
ATGACCGTATTCACACATTACACAACTGCCGAGCACACTGTCACAACTGCGCATACTTTT
CTGCCAAAGAAATGTAAACAAAAACTTTATCTGCACTGGATAAAATGTGCCTGTGCACAC
CACTGAAGTGCAACAGTAAAACAGTGACATTTCATATAAAGCTCTGTGTAACGTCTTTAA
AATGGGCCTTTACAGATACCCACACATACAAACTGCTGGTCTAACCCCCTGTGATGCAGA
GTGTCCAGTCTTTTTTTTTAGAAAGAGAGAGAGAAATGTGTTTTGAAAGTAGAGTGGCAA
GTGGCGTCCACTGTGTGTTCTTTTAGACGGATCAATAGCTCAGTGTGTGAGAGAGTGTCT
TAAGAGCTGTTGTCTTGTGCTTTCAGCTGTGGCAGACCTGTTAGTGCTACAGAGGGGAGC
TGCGCGCCCCTGCCTCTGTACCAGCAGTGGCCTGAGGGGGGCTTTTAGTCCAAACACAAA
TGTCAACCACACATAGACTATTAGTGTTTAGTGCAGTTATTAAATGGACTTTATTTGTCC
TTTAGGAGGCTAAAAGGCGCACTTAAAGGGGACCTGCGTGACAGCAGGGCAATTTGCGAG
TTTGGTAACTTAGGCTCGCTCATTGCAGACACATGAGTACAGATAAGTGTAAAAGGAGGA
AAGGCTGTAATGCACTGAGCAGGGAACAGAGTGTGTGTGTGtgtgtgtgtgtgtgtgtgt
gtgtgtgtgtgtgggtgtgcttgtgtgtgcttgtgtgtgtgtctgtggtttgtgtgcaca
>NODE_282_length_521_cov_18.520153
AAGAAAGAAAGAAAGAAAGAAAGAAAGAAAGAAAGAAAGAAAGAAAGAAAGAAAGAAAGA
AAGAAAGAAAGAAAAAGAGATCTGTGAATTTCCCCTTCCTCCCCTGAGACCTCCCTTGAT
GCCAAGCATTCATCATCCAGCCTCTAATATCAGTTATTCTGTGGCTCCTCTGCTTACAGC
AGAATTAATTTCTGCTTTAATTACTCTCATCGGCGGAATGCTGATGAAGGAGAGGGACGA
GGCATTCTGGGACTCGGGCCTCATTCCACTGCTTTAATTTGAATGAATTCCACCCGGAGA
CGCTGGCAAACAACTGGCAGCCGAGCCCCGGGAGCCACTCTGGGACTGCGCAGAAGAGCT
GCAGCCATGGCCCCCACCAACCAAGCTACCTTGTGTGTGCGTGCCTGTGTGTGCTTCCTT
GCTTGTGTGTATTATGTGGAGCATGTTGGTTGTGTGTGAGGCTGAGCGCTGGAGTGAAAA
GGTAGGGAGAAGGTACATACGAGACGGGGAAAAGAGAAACGAGATTGATAGATTAAGTGA
TGAGTCTCTGTGCGGTGTGTGAGCATGTTTGCAGTGTTTGTGTGTGAAGTTGCACGTGTC
TTGCGTCCACATAAATGCACTCAAGGATACGGGATGAGAAAGTCGAACTTGTacagaaac
aaact
>NODE_283_length_691_cov_5.720695
AACTGTGATCAGTGTCATTTATGACTGGAGTGTCTGACTCTGCTCTGGACATATTGCTTA
GACAGAAGGATGGAGCAGCAAAGGAAGAAGGGATAATTAGACGAGTGCAGATGGGTAAAA
AACTAAAACAGTCACAACCTGCTGTGTTCTCCATGTGCCTGTTGTGTGTTTTCTTGCGGG
TTGCCAGGTTCTGCGTACTGTATGCATTTTGTTGTTTCCTCCCGTCCAGGTCGCCAGCCA
TGGGGAACCTCATTAAGGTCCTTGGCAAGGATTTAGAGAACTGTCCACATTTTTTCCTGG
ACTTTGAAAGTAAGTGAGCGCCAGGGTGTGTGCACGTGTCTGTGTGCTTGAATTGTGAGT
GCATGTGTGTGGAGCGGAGGTGTGCAGTGGGAGGTCGGCGTGTGGGGTCAGGGGAGACGT
GTTCGGAGGCGAGCTGCTGAGCTGTTGATGGTGTGATGGAGTGTTGTTGAGGGTGTGGTT
TGTCATTATCAGGCACTCTTTAGTCCCACTCTCAGCACGATGATGTTATGCATACATATA
TACATTGCAAAGATAAATACAATGATACAAAGAAGCATCAGTACGAAGCACAAATCACTT
TAACTGGTCATTTTACGGGACTGACTTTGAGAATAAATTAAGAGGACCTCAAATCCACCA
CCTAAAATTAAAATAGACAATAGAACTCGCATTTGATACCAGCATTTTACACTTTAATCC
CATGGAAACACCTCGTTTTTTTTTActttcactgctccagtttttaccagctttcccact
aatgggggcctttacattaaatggggcagtgttatgtgtatttattattagggtt
>NODE_284_length_684_cov_13.915205
AGACCATCTTAGAAGTGGTACAATGTTACCTTGGCAACAATTAAACACACTGAACAGACT
GATATATCTCAGAAAGATTTAAAGCATAATCTGAAATGTTTCTCGCTCCTTGGGGGAACT
AAAGGTGAAGTCAGTTATCTGCCATTATTTGGTTTAAAACATTCCCAGCAGTATCCAACA
TCTCTGCCTATTTGATTCACTTTGAGCATGTCTCTCTCCTGGATGCATTCATCCTCCCTA
AACTCCTGAGTTGGAGTGGTTCGCCTCAGGCAGAGGAAGCAATAATGTGAACCCTGGAGA
GCTATTCAGAGTGAAGAGGAGAGTGGAGAGGAGCCTCCTCCACTGTTCTCCTCCAGCGGG
CCGTTTGGGAGGCTAAACGGCGCCGATATCCCTTATTAAACCATCTGGCTGATGCTAATT
AGATTATCAGAGATAAAGAGAAGGAGTTTTCTTTGTACATTTTAATGAGATAATGTGTCA
GGCAATTGCGAGGAGAAGCGTTATTTTCCGAGTGCAAAGACTTTTCAGGTGAAAGTGTAC
AAGAACGAACAGATGCAGAGGAATGATTAATAGTGCTTATCTGGAAACATCTTGCCTACA
TAAGGGGAAATACAGATTAGGAGAGTAAAAGTATATGTCTTTTTCGCGACTTCCTTATTA
TATTAACATTAAAAAAGTGCATCTTCTGACTTCCAGGAAAATCTGGTCGATTAGAAAACT
CTAACACCTTCATCGCAGTTGTTCGGCGGCATCTGATCAAGTCAAAAAAACGTTGTTAAA
CCTTCTCTGCACCGCTGAATtagaccgcacagcgcttccagggcatat
>NODE_285_length_778_cov_8.478149
AGCCTCAGCAGGGCTCGGGGCAGCTCCCTCCAGTGCAGGCCCAGCTCCCTCCCCAGACCT
TACAACCTCCTGTCTCCATTGTGGGCTTGACTGTGAAGGAAGACTCTTTCTATCTGCCTC
CTGCCTACACAGCCCATCCGGCCTCCACACAGTCCCAGCCTCCGGTTCAGCAGCAGCAAG
TCCAGCCGCAGCCTCAGCCCGGATTAATGCAGGAGGTAGAGTTTTCTAGTTCTTTCTATG
GCTCAACTGAGCCAGCACCTGGTGGGCCATGCCTTATGGCCAGCGACAGTGGTGGTGGTG
TTAACCATGACGATGTGGCCATTGGCAGCTACAACACCTCATACACATCTTCATTTGTGT
TCACCTACCCAGAGGGAGCCTGCGGGGTCAGTGCCAACCAGCGGAACAGCAGTAGCGAGC
AGTCATCTGATTCCCTGAACTCGCCTTCGCTGCTGGCGCTCTGACTGACCGACAGACACA
CGCATTCACATATTAACACACACACACATTATGCTCGCTGGAAGTAGAGCCTCAGACACG
TACATGCACAGAACCAATCAGTCTCACAGATTGACATGAAAGCCAACAATCGCCTGTACC
TGATTGGGTTAAAGTTTACACATTCTGAAATGCATTCCAATTAACAGCCATACAAACAGT
TGCACATTAGACCAAACCTTTAACATAGAGCTTAAACATAGGATAAATTCTTGTTTTGTA
TTTAACCAGAATACTTGCAACTGGACACGTTAAGCATTTAAAAGCCAAGTCCACGTTGCC
AATCTTAAGTGCTCTGAATTAACAGATTAATTCACAATGAATTCTCACATTGTCATACTC
TCATTGAGAAACACACAACACGCTCACTCCAACAAGCACAAgtgcccccacctagttccc
tctgtcggtcgaccctcttcca
>NODE_286_length_446_cov_4.408072
CCTATGAAACCATACGAGTAGATCACAAGGCCCAGACCAAACTTGTTCCAGTAGCTCCAG
AACTTTTCGTTGAGGTACGTGTGATCGCTGTGGTCATCCCCAAAAGAGGCTTCGCTCTCG
ATCCAGTGTACAATGTGTCCCTCCCCAGCAACTGGAACCTCCAGTATGATACCAGGTGTC
TTGTCATAGCCCATAGCTCTTAGTTGGTTTTCATCCACAAAGGAGAGGTCCCTCTCATTC
AGTTTGTCTCGCAGCAGCACCGCATGCTCTTGGCCGATAGCATGTTTGATGCGGTCTACC
AGCGGTTCATAACAGCAGTCATTTAATCTGGTCACCACTGGTAGATGTTTTTGGCCAAAA
TTTGGTCTGGAATTAACGAATTTGGTCTGGAATTGTTAATCGATGCTATCTTAATAAAGG
TGAGTTCAGATGAATAGTTGAGAATAGACTGAGAGAAACACACTGAGTCAGCATATGTGC
GAATGAGATCATGTTATTGGGAAATCAGTGAACATGTATGACAGACAAAGCTTTTCACGA
TCTCTTATAGATAATTTATAGCAATTAAAGTCATGTTCTAATGtgtagat
>NODE_287_length_450_cov_8.320000
ATCCCCTCCCTCTCCCTCCCGTGGCCACTGGCAATACTGATGACCACCAGAAAGACACAC
ACACACACAAGCATGGACACACACACACACACACACACACACACACACAAGCATGGACAC
TTTTCATACAGGCAGACGTTAGCACATGCACGTAGACACTCACATGTGCACACACACACC
AATGGCTGCTGTGGTTTGCTGGTGTAATGTGCTTTGTTGTGTGAAGGTATCAATCAGAGG
GGAGCAGATTATTAGAGTGTCTGAAAGAGATCAAACAATGTTGCCGTCTGCACCCACACA
TGGCTGATTTACAGGCAGGCTGATAAAGTACTGCAGCTCTCTGTCAGGGGCTACATGACG
GCTCGCCGCGCTCTTAGGATAAATTATTGCAGAGGCCCGCGGTAATGTCTCTCCACCTAG
CAACCAGCCGCCCCAGCCGCTGCCAGGGGAGCCCTGCCTCGTCTGCCATAATGGCACTGT
GTCCGGGGTCAGCAGTTACTGTATCGTAGCAGGGTGGGAGGGATACACACACACACACAT
ACACACACACATATATATATATATATATGTGTGTGTGTTTGTATATATATATAc
>NODE_288_length_668_cov_17.043413
TTCAACATGTATACTAATACCAGCATAAAAAAAGTAATTAGTTTCGAGCATAATATGCAT
GTTATGATTGATTCATGTGGAGGAGCTCCAGAGATGCTCTCGGCTCGGTGCTGTATGTTC
CGAGATGATGATGCAATGAAAACAGAAATGCATGGCCTCTGCTCTGTGACCTGTAAATAA
TTGATAAATCAATTTTCTTGACTAGAACACCAAATAATGGAGCAATGCAATTCTTATCAA
TTACATTTTCGTCTTAATTGTTGACTTCACTTAGCACAAAGCAGCACAGCGAAACACCAT
GCCATTTTTCAATTAAAAGGTCCAGATGTTTTTGGAGGCTTCAGTAGACACAGGCAGTTG
TGAGAAATGCTTTATCTGCATTGTAATAATCACTAGAACATCAGCTCCAGGCTGCATTTA
CATACTCATGTTTTATTCCAGCCCTCTTTCTAATGCACCGCTTAATTATACTGAGCGCAG
ACAATGTCAGACCCCCATAGCCCCAAATTTATTATTGCACTGTGTGAAGCTGCAACCATC
AAACCTAGTGTCCTCATCACAACACACTACACTCATCACTATTCTCACTCTATGAAATAC
ATATCATGCTCTCGGTATGGAACACATATCACATTTTCTGGTTTAATCACACCAAGTGAA
TAAAATTAATAGCTGGGATGGCAAAATTCAAACTGAAGCCACACCTCAGTCTGATGTTCA
TTCCCTTATATGTGTACTGTCTTCACTACTTAATTCTGCTGCAGCATATCACATGTAATG
Cttttttttaaagtacagtataaaggatttca
>NODE_289_length_843_cov_13.637011
GTGGAAATCATACAAAGCATCCTGCAGGCAGCAGGTTCATTTTATAGCTTCATCTATTAC
CACACTGTCATTGTTAATTGTCTTCTTTTTACCTCTGCAGGATTCTCCAAATTGGTCCTA
TCGAATGTGACAGGAGGAAGAGCATTAAGCATCTGACAAGATGATATCTAAGTTCAATTT
CCTACTCCTCACCTGATTTATACCTGCAGCAGATCATTTTCCTTTCTGTCATAAAGACCT
CTATAAATCAGTGGTGCTTATGGAAGCACTACAGAACAGGGTCCCTGGATTTGTATCCCC
TGTGTTTGCTATTAGGAAACCATTACAGCCACATTTTCCTCCTTCAAACAAAAATGATCA
AATCTAATACTGGCAAGATTAGAGAGATAAAGGGAGAAAGGGCTGGTGGAGCTGTTCAAC
ACAGTCCCCTATCTAAACAATATGCTCTAAACTCAATAAAAACAGGGCTTTTTGCTGGTG
ACACCATTATCCATCTGTTTGGACAAAATTGCTGTATCATGGTATAAATCTGCGATACAA
GTGACATATCCTCTAAAATAAAAGGGAACATTAACTGCTCTATCTTCTAGAGGCCATGGG
ACTAGCTGGCTATAAGCTCAGTCAAGTGTGATGGCAGTTATACTGTGTTTTACTAGACTG
CAGACAATTATACTTTGCTCCTCTCCGCTAAGAAGACAAACTGCCATGGCTTCAACTGAA
ATGATTTCAAATAGATTTTCCAAAATGTCTGTCGCCAGATTGCTTCCATACATTATTTCA
CTTAAATGGAGAGAAAAAAAGAGGGAGCAAATCCACAAATCAATCACAACAGCCCACTTT
ACCAGATGGAAAGACGAGAGCTTTCAGTGTGCGTGTGTGCGTGTGTGCGTATGTGTGAGT
GTTTTTGTAGACCTGCGGAGAAGGACAGTTATAGGATGTGCACAGTCCTGTCTCTGTTAT
GTGTCTCACTCAtattgaagaatgaca
>NODE_290_length_687_cov_13.393013
GTAATGATATTAACATTTTAAGCAATCAGCACTTTGAGGCTGCACATAGAGTGCATGTGT
TCTACTTAATGCTTGTGTTCATGCGAAAAGATTTCTGAACCAGCTGGAGTTTTGTGGTCC
TCCCCATTGGTCATTGGTTTGCAGGCCTGGTTCAGTCAGAGGTGATTGAATAGAAATATT
GTTTTTTTTTTCTTTTTTGGGGGGGTGGGGGGCATACTGATGAAAGGTTGATTGATATGG
TGTCAGGCGCTCTGTGATGGATTAAATTGTGTGTGCAGACATTGTGGCCCTGGCCAGTCA
TGGCTGTTGCTGCCTTTTCCGCCAGCCACTGCTGCGGCAGCTTTAAGAAAATTTGATTTT
CGCAGCTCAGAAACACACGGCAGCCCCTTTCTCTCCGCTGCCTGACTTCCATTTAGTTTG
AGAGTGCACAAGTGATTCTTTATTGGATGAAATCTGCGCCGGATTGGATAAAGTGTTAGA
GCGCTGAGCCATCTATCACTATCACCGCCCCAGCTCCAGTTTCATTTTAAAAGAAAAGAA
TGAAAGCAGAAAAAACAGAAAGAAGAAGAAGAAAAACAGACAGCCATAGGATGTTGGAGA
TTTGAAAATTAACTGTGGCAAGGAAAAAAAAGATCTATCCTCCAACCACTAAGCCTGTTT
CCTCTGTTGGAGGATACCAAGCTTTTCTCTGTAGAGATGCCCCCGTGACTCACTAGTCTC
TCAAGCTCTCCTGTCTCTCTGCTCTCATAATGTCTGCTGACCAGCTCAAGCCCACACCTG
TTCGCACCCTGCTCTTTATGtctagctcgtttaacattgcactttgctttt
>NODE_291_length_635_cov_9.423622
CGAGTGCACGGCGTAGGGGAATAAAGGTGGGGTGTTCTCGTTCCCTTTGTCGTTGGCCTC
CCTTAAAATCAAGGAATCCACGAGAAAAGACCTCGGCATGGCTGCAAACTTGTTGCTCGT
CGCGGTTCAAGTTGAAGCCGGTGCGTATTGCGGCTGTGTTCAATGTGTGTGCTCTCCTCG
GGACGGTGGACAGCGAAGTGGTGCTGAAGGCGCACAGCCGCTCCTTAAATAGTCGCCGTG
GACTCGGTTCGGCCATGTGACGGTTACGCTGCAAGCGGCCAAGAGCTCTCAATAGGGTTT
TGTGCCTTTCTCTCGGCATTCCCACTGCACGCTTCCCCATTATTTCACTTGTTAACTAAA
TGAACTGCATAATGTAGTCTATTCTTGTCAGCCCCACCCACGCCGCAAGAGGCGGCACTG
CCCATTCTCCCTTTTATCATCACTCTCATTTTATCATAGAGAAGAGCTTAAATTTGCGAG
AGAAAACGTTTCTGTCACATTTGGAAAAGCTAGCGCGTATTCAAGTTTAGTCTCAGACAT
GAAGCAGCCTTTAAGTTCTAATTGTATCCAAGACAAGACGCAGAAATGCTGCTGCGGCGC
ATTTATTCCGTTTAAACAACAGCAGGTAAATTACGGGATAATTCCCCATCAGCTGTTTTA
AAGTTCTAGGTTCATGGTGCCTCGGTTTGGTGACATCATGAGAGGATAAATCCAGCAAAA
AAAAGGTTTTGCTACATTCCTCTGTATTACCGACCCAATCAGtgctgtattattttctg
>NODE_292_length_667_cov_7.457272
CCCACATTTACATTCAAACTGAGCTTTTGACAAAGCCTTAGCAACAGGCTCCTTAATCAG
CGGGGCTTGCTACGGAGTCCTGGCCTGCTTTCACCTCTCCTCTCTTTACAGCCATGATCT
TGAGAAGGAGCTTTAAATTGGAAATTATTACACATTAAACCCTCTGCGCACAGGCCAGGA
TCGAACTGGATCAATATCTTGCCCAGCACAATAAATCAGACGCTTTCTCTCCCCTTCTTT
CTTTCCCCTTTGCTTTTTCGAGTGGCTATAGGCCACTGCTCAACTGGAACATATTTAAAT
TTTCTTGTAACAAATTAATTCCAACATTTTCTCTTGATTGAATTAGGGCAAGTGCTGGTG
CTGTCACAAGTGTTTGGGCTGCTCCTGGGGAGAGACAAATTGCCAGGCCTGGACACGGGT
AACAAGCAGTGGTGTTGAGTCGCTGATAATCTCCCCACTAATTCTCCATTACAGCAAAAT
GAGGCCATAAATCTTCCTGACAGCTGATCGATGTAAACATTGTTTCCCCCATGATTGCCA
GCTCTCCCAGCGGAGCTACTGTCCGCTCACAATCCGCTGAAATTACTCCCGCACCCGCCC
TCCCTCCCTTCCTCTCCTCCCTGGAACTGGTGTGTGTGAGCGTCGGACTGGCCTGGCGGG
GAAACCAAAGTCACTGCTGTCCTGTCGACGGAAGGGATGGCCATCTAATTTTAGCTCAGT
GCTCGCTAAACAAATGGAAAATATTAATCAAAATGTCTCTTGTTTAACCACTGGCACAAG
CAATTCTTGGAGAagaatgactgttctgctg
>NODE_293_length_633_cov_12.120063
TCTCTTTTGTTTTGTCCTTCACAGCATGCCTCTGTGATATACAGAGTTGTCTCTGACTCC
TTATGCCTATGTCTTCTCCTGTGTAACGCATTTTGGCTCCTATAGTCAATAAAACAATCC
CCTGCCACTTGTTCCACAGCCTTTTTGTCGTTTTGTGTACTTTGGCTTTGTGCACAATCC
CAGTCCAATGCTAGTGATCTAGCTTTGCATGGCATCGTGTGTTAGCTTAGACGTGTGTTT
GTAAAGAGGGATGTTCTCTTTTTTCCAGCAAAGATGTCACGGAAATTAAGCTTGCCTACT
GAGCTAAAGCCAGACTTGGGTAAGCCTTGACTTCGTGTCTCCAAACAATTTGTATGAAAT
GCAGTATACTTTCCCCACTCCGACTGGACTCCACCACATCCCATTAGTCCGGTTTTATCT
GGTTATTAGCCTCAAAATTGGCAAGCTGTGCAGATGTTCTCCTAAGTTTGCATGAGTCAA
AGTAGCACTGATCTGATCTGAATTGAAATTGTTTCGAGCTAAATCAAATTATTGCAATTA
AACTCCCACTTTTTGACCATGGTGGGGGTTTCACTAGAGGTCAGTGGTGCTGAGCTAAAC
TTTGCACAACTCATTTCACTATGAAGCTTTCTGTAACTTTTGCAGCTTTCCTTTTCTCTT
CTATGTTCTTCATGTCTTTCTTTTCTCTGTCTGATTGGTTCCTGAAAATAGAAAGATTAA
AAAGAAAACTGCGTTTTCTTCTTCAAGGccgtatggctttcctctaaagcactagga
>NODE_294_length_713_cov_7.741935
CTTGTTGCCTATGATGATGTGACAAGGCTGCTAAGCAGATATATGCAGCCGTCATTTACG
CACCAGGCTGTCTGTAACAGAACAATTCCTCAATTCATTTTTCACATCATTGTTTTCCCC
TTTTTAGCGTGTCACAGAGGTCTTGCGTTGTGGGTGTTGTGACGGGAGGGGTGAGATAGG
AGGGCAGACAGGCGCAAAGTGGAAGGATGCTGGGCTTCTCCAAGGGGATGTTTGGCTTTG
TAATTTCACCCTTGAAATTCGTGATTACAAACGGGACAACTTTTTTAATTTTCTCTTTTG
TCTGGATTCAGCTGGCTGACAGTCTGCCCCAGCAGCCAGGCCTTTTAATCAATCACCTAG
ATAATCAAATGTCACTGGCTATCTGCTCCATGTAATTACTTTTGCAATTAAAAATCAATC
TCCAGTCACCCCGTCTAATTAGAGGGATGGGCAGATCTTCATCTAGATTGATTTTATAAT
ACATATTGACTTCAAATGCCATAACATTGCCATATTCTCTCATTTTCATGCTGTGGTGCA
TCAAAACAAAATGCCAGGGATTATGGGGAGGTGCAATGAGGGGGTGTTCCAATTCTGTGT
ACCAGGAAAAGGTCCCCAGTCTAGGAAAGGTTCACCTTGCTTGCTTGTCTGTAATGACAA
CACTCATCCTCTCTGCTCCCATTGGAAAGGGAGGAGGGACAATAGAAGTCCAATGATCTA
CATGACAGGCTACAGTCAGTGAAAAAAAGCATAATCAGGAGCAGAAGCTTACAGTGTAGG
GTAAAAATAGACTCCTGTCCACCACAGAAACCAAACCTATTGTCattctgataatgatgt
aggggtagataggagag
>NODE_295_length_617_cov_14.598055
CCTTATATTAATCACTCTCTCTTTCTCTATTTCTCCTTCTCTCTTTCTCCATCACTGTTG
TTTCCCCACTCTCCACTTTCTTCACCTCTTTCAGTTCTTTCTTACCTCTGTTCATCCCTC
CATCCGCATCCCTTATTCCCTCTTCCTCTCTCACCCTCTCTCTCTCTCTTTCGCTTTTCC
TGGGGTATTTTTTAAACAATGTGTCCTTCATGTACGGTTGGTTACGGGGCGTACAGAAGG
ACATCATTAGCGCTGGTGGTTAAGCTGTAATTTACACCATTACCGAGGTAGGGGCCATTT
TTATTGCCTAGTAAATTTCAGCTCTGAAATATTTAGACCATATGGCTCAATTTGTGTAAT
AACCTTAATTTCCAAGCACCCTTCAGCTCCCTTCAGCGCCGGCTGTTGTTGGCGGATGGC
AGAGTGGTGCGTGTACACGTTCGTATGTGTGTGCACGATCTGGAATTGAAGCACATTTAC
ACACAAACACACACGTGCAAACACGTACGCAGAAACACAGACATGGCAAAAATGTTAACG
CGTACGCTAAACATAACCTTTTACACAGTCTCTTCCGCATGCTCACACTGATTCCTTCAT
TCACACACACAGAAACACACGCACGCACACGTATGTATGCATGGCGGTAGCAGATTAATA
GGGTGTCAGCTTCTGTTTGGGTGAGGGAGCGTCAGGCGTCGGCCAGATGGTTCTCAGGGA
TGATGACTGTCAggggtcctgctctgatcaatgggatgtat
>NODE_296_length_685_cov_13.973722
ATGAGGCGGGAGCTGGGTGTTCGTGTGTGCATGATGGAAAAATGTCGAATAGACATGGGA
GCACAATGACGGCTCTTTGAGTTTCATCCGTCTCCCCATCACTGCCTTCATCCCTCCTTC
CACCCACTTTCCTAAAGGCACAAACTCTGCCAGTTGTCACCTTAGAGTATTGCAGGCCTG
CTGAAGCACTCCACTCCTCGGGAGGAGAATGTCAGCCCAGGCTCGGGGCAGTTTTGACAA
ACAGAGTATATATTGATACATGATAAAGTATGCTAGAAATCACCCGACTGCTGAGGGCTA
CTATAGTTTTAATATCATCATTTGAATTAACAAGCATTCTGTGGAGAAATAATGAGCTTT
CATTATTCAGAACATCATCCTTACCCCGGCGGAGACTCGCAGGGCTATTAGTGCTTGAGA
ACTTAATGAAAAGAAGATAAAGAAGGTTTGAGATAAAAGTTTGAATGGCCACACTCGGTA
ACCAGAGTTAAAATTTAATGCGGCCCCAGTGGATGACGGATGAGCTTCTTATCTGGGGCC
TGGGGAATGGGTAGACAGGGGATCCGCTTCGGAAGGTGCCATTCTGGGGGAGGTGAAGAA
TGTGCACCCCTCCCGCTTTTTCTGACAGGCCCAGTGTGCTGTGCCAACCCGGGTGGACCC
CCCACCCCACTTGCATAGTGATTCATGCCAACCCATAGATAGCTGTATGTGTCACTGCAA
GAGCACTTTCAGATTTAGGACCAAAAACATTGTTGCTTTGCCAAAATGATATCCCATTAA
ATTAACTTGGATTTGAttgcaaaatatgtctgactatcattgcccaaag
>NODE_297_length_1071_cov_8.442577
TCCGCCGCGAGGCGAGCTACCGTCTGTCCCAGCCCCTGCCTCTCGGCGCCCCCTCGATGC
TCTTAGCTGAGTGTCCCGCGGGGTCCGAAGCGTTTACTTTGAAAAAATTAGAGTGTTCAA
AGCAGGCCCGGTCGCCTGAATACCGCAGCTAGGAATAATGGAATAGGACTCCGGTTCTAT
TTTGTGGGTTTTCTCTCTGAACTGGGGCCATGATTAAGAGGGACGGCCGGGGGCATTCGT
ATTGTGCCGCTAGAGGTGAAATTCTTGGACCGGCGCAAGACGGACGAAAGCGAAAGCATT
TGCCAAGAATGTTTTCATTAATCAAGAACGAAAGTCGGAGGTTCGAAGACGATCAGATAC
CGTCGTAGTTCCGACCATAAACGATGCCAACTAGCGATCCGGCGGCGTTATTCCCATGAC
CCGCCGGGCAGCGTCCGGGAAACCAAAGTCTTTGGGTTCCGGGGGGAGTATGGTTGCAAA
GCTGAAACTTAAAGGAATTGACGGAAGGGCACCACCAGGAGTGGAGCCTGCGGCTTAATT
TGACTCAACACGGGAAACCTCACCCGGCCCGGACACGGAAAGGATTGACAGATTGATAGC
TCTTTCTCGATTCTGTGGGTGGTGGTGCATGGCCGTTCTTAGTTGGTGGAGCGATTTGTC
TGGTTAATTCCGATAACGAACGAGACTCCGGCATGCTAACTAGTTACGCGGCCCCGTGCG
GTCGGCGTCCAACTTCTTAGAGGGACAAGTGGCGTTCAGCCACACGAGATTGAGCAATAA
CAGGTCTGTGATGCCCTTAGATGTCCGGGGCTGCACGCGCGCCACACTGAGTGGATCAGC
GTGTGTCTACCCTTCGCCGAGAGGCGTGGGTAACCCGCTGAACCCCACTCGTGATAGGGA
TTGGGGATTGCAATTATTTCCCATGAACGAGGAATTCCCAGTAAGCGCGGGTCATAAGCT
CGCGTTGATTAAGTCCCTGCCCTTTGTACACACCGCCCGTCGCTACTACCGATTGGATGG
TTTAGTGAGGTCCTCGGATCGGCCCCGCCGGGGTCGGTCACGGCCCTGGCGGAGCGCCGA
GAAGACGATCAAACTTGACTATCTAGAGGAAGTAAAAGTCGTAACAAGGTTTCCGTAGGT
GAACCTGCGGAAGGATCATTACCGGTTCCGTCGCCCGGCAGCAGGAAAGGAACGGCAGCC
GCCGCCCCCCCCCCC
>NODE_298_length_326_cov_1.475460
TAATGTCATGTTGTGCGCTGAGGAGTCAGAGAAGCAGCAAAACTTGAGGTCAAGACACAT
TGACCTTTACCATTGACTCTGTCCACATTTATCTGGTGACCTTAAAGAGTCTCTTCAGTC
TTATGGGAAAACCCATAAATACTTTAATTAGTCCCAGTACCATTTAACTTTATATCCTCA
TATACAGCAGCTGCTCTGTGGACCTTGCCGCTCCCTTTCTCCTGTAAATGTTGCAGAGGC
ACAGACAGTGTTTACAGATTCGTCCCTCTGTCACTCCTAATCTGTTTGTGATCAAGTTTT
ACACTAAGCAGATAGGACTCAGCGAGATGCTATGCGCTCTTTGAGAGTACACAACGTTAA
TAACTCAAGGTAATGAGTTATTATCTTTTGCCTTTATCAGATTGACAGAACCCACGGCAT
TAGcagagagctgaatgagggtaccagcatcaattaaatcaccacctctc
>NODE_299_length_629_cov_13.494435
GAGATCTCTCTTTCATTGTTTGCTGACGACTTGATACTGCAAAGTTCTATCTATTTTTTT
TTCCTCCTTCTTTTTCTTCTGCCGTAGCAAATTTGTTTTCAGGCTCCATAAAATAGCCTT
TTCTTATTTCAAGCAGCAGTGTATGCAGTGGAAAATCTTTCACATAATATATCCTTAAAA
GCACATTACTGTGTCCCATACACCGTTAAGAGTTAAGAACACAGTTAATATTTACAGTTG
AAAAAAATGGGAGAAAAGGAAAGGATTTTGCCAGGGAATAAAACACCCCCACCCACGTAT
ACACACTCACTCTCAGTGCAGCAGTTGAACAATTGCTATTCACAATCCTATCCTTAATGC
CTAAGACCAACATAAAAGAGGGGAGTTTAAGAATATAGGGATAAGCCCTTTCAGCTTTTC
TAAGTCTTAAGGCTGGTTTATGCTCCATGAATACTGAGCATCGGCAGCCAGTGCTGTTGC
CACTCTAAATAGATATTACAATGATTTGGGAACAATGCATTCGACTGATTCCCTCAGACA
CAAAAATACATATATGTGTATATATAGTGAATAGGAGGCAAACATTAGCGCTCCCTGACA
ATACAAGCATTTTTGATGTAGAAGGGTAgagcaagattaatgtctgagcgagagaaaagg
cgagataccactttgggtgtttgctgggaaagctgcagcgggaagatgctttgagagtct
aaatccccccccgagtacaatgcagggctgctgatacaaccaacagacacggg
>NODE_300_length_746_cov_17.450401
AATCTTTGTTCTTTTCATCTGCTGTAAGGTCATTATTGCCTCGAATCTGCCGTAAAGCAG
CCGCCGCAGTGAGGGGGTATGAAATTCATGTCCTAATATGCAAATTAATTCATGAACGCT
CCATATTGTATAACCACATGCATCTGGCATGATTGGGCAGTGTGGGGCAAATAGTCCTCA
GCCAAGGCATTTTGCTACTCAGCAAAAGCTAATGTTGAGGAGTGGAACCTCGTTCACAAT
TACCATAATAAAGGTGAGCAGGGGGAGAATAAATTGTGGAAAGAGAAACTTCTGTGTGCA
TGACGAAAAATGTCCCCTATACGAATACAATGCGTACTTAGTTCTGAAATCACAGAACAA
ATGCATCAAATAAATACTTTATTCACGTGGAGCTAATTTCACCCCTCCATTTTGATCACG
TCATTCCCTCTGGAAAATTGCAATTAAGTTTGGAGAGATAAAACATGCCAACTACTCTGC
ATTTCAAGGCTTGATTGGCCTATCAGCTAGTCAGTATGCTGCCATGGTTTTCATCACTGT
TAATTGATCCTTTCTTTAATTAATCTGGAAAGGAAAGCCCATATCTCTATCCTGTCTGAT
CGTCCCCTCTGTCTGTCATAACACAATAAAGGCCCTATCCTACTGCTAGTAACTCTGCCT
TAGCTTCTCCCTCTGGCTCTTGGCCAAATGGACTATTTATGGTGCACCTATCTAACGACA
AGCCTGCTGTATGGAGTTCAATGGCTGGGTTCATTAACAGTGCTTTACCCGGCTACTTCT
AATTTGCATGCAGTGACACCTTGCTTTTAATATGGATGTGAAGGTTAGTGGTAGGCCACG
GCATTTTCTCAACTACCAATAGTCTAAATGTTGTTCTCCCCCactgtcag
>NODE_301_length_312_cov_8.089744
CTTTTTTTTCACTTCAGACAAACGAGGGGACGAGAGAGAAAGAGAGAGACACAGAGAAGG
GGAGCGATGGCAAGAAGGAGAGAGTGTGTATGTGAGCGAAGAGGAAATGAAGTGGCAATA
AGTGCAGCCAAAGGGGAAATGCTCTTCACCGTGAGTTTAATACATCAGACTGGGGATTTG
GCAGCCCGCCACACAGCAATTGTTTACCTTTTTGCTCACTGGCTGCATCTGTTCTGTTTT
GTAAACGGCACTAAACTATTCGCCCGTAAACACCGGAATCAATAACAACTGCTAAGGGAA
TTCCCTTATCCCGCCCCTCCCTCTCTTTCCCTCCCTCTCTTCCCCATGTTTTCATCCCTA
TCCACCACCCCTTTTCCTTCCCCTAGATCTCCTCCTCTCTCCCTTCTCTCTGTTCCCTGC
CAGTCAAGagcagtgtgtgtgtgtgtgtgtgagaga
>NODE_302_length_537_cov_12.143389
CTCACTCAGTCTCTCTTTTCCCCTCCTGTGTTTTTTTTCTCCCCTTCCTTTAGTTTTTGA
CAGCATCATAATAATCTGGGTATCTTCTTGATCATGCCCCATGTTTTTTTTTTCCCTTCT
TTTCTTCCTCATCTTCTCAGAGACGAGTTTGAAATTGCCTGCGTCAGGACTTTGCTAATT
AAAGTCATACTTTCAAAAATGCCATAATAACTGTTAATTAGCTTGATGCTATTTTCAGCA
TAATTTGCTAATTAGTGGAAAACCTGTACAGCGTTTCTCTCTAATTACAGTATGGCTCCG
CACGGCGCATCTGTGCCTTGACTCCAAATGATACCATTACAAAGTCCCGTATTACGCATT
CTCTCAAAACAGTTAATTGCCTCCACAGATAGTGAGATACTTCAGTCAGCTGATTTTTAT
GGTAATAAATGGACAGGCACAGACAAAAACCACCCTGGTTCATATTTATGAAATATGAAA
AAGGAAAACAACCTCCTTATGAGATGCATGGAGTTAGTTTGGAATATAATCTGGTTGGTT
CTGTGATGATTTTGTgtgctcatgcgttgagttactgagacttttaatgaagtttgattt
attctttgttgtaaccttgcgagcgaataagccataacactgtaattaaagttaaaaaat
gtggagtaatggcgccggcct
>NODE_303_length_524_cov_11.557252
GCACAGGCGCACGCGCGCACACACACACACACACACACTGTTCGGGGTGTGTGCTGCTGC
AGAGGCGCTACATCTGCAAAGTATGGCAGGGGGAAAAGAGCTGAGAGAAAGAGAAAAAGG
GAGAAGTTGGTGCACGGTGTTTATATGCATGTGGGTGAGTGTTTTTGGGGGGTGAGGAGG
AGGAGGAGGGTAGTGGATCAGCAGCCAACTCCGCTCCGAAACCCTCCCCTCACTCTCCCT
TTCTCTTCCCTGCAATACCTCCGCCTCCTCCCCCCTCCCCTTGAGTAAATCTATAGGGAG
GGAAGGCAGAGACAGGTGCATTTCTCCACAAATTGAGTTAGCCAAGACATGCCACATCCA
ATTGGGCTAAATTGATGTGAGAGTTTGTGATGTCTGCCGTGGGTATTACAGCAAAGGTCA
GTGTGCCGAGACAATGACATCAATCTGGTCCACGTGGCCGAGAGCGCTCGGGCCCCCACC
GGCCCCCTGATTCAGATGCAAACCTGCAAACACAGGCAGGGGAAGGAGAGGGCGGACAAA
CGCCGGTCGCAAACTGGTGGGCATTTTGTGATTAGATAATACACGAGACCTCCACACAGT
CTGGCTGAGGGGACGGATACACTCTACGTCAGGAATGATGATCGTTTTGATTACAGACAt
tgagagta
>NODE_304_length_464_cov_2.420259
CATGCAGATAACGGTTTCGCTGCCTGACCTGACTTAAGCTGGTAAAAACCACACGGTTGT
GGCTACTTTGCTGCAGTAAAGAACAGTTTCTAAAATGTTTCTCAAAGAGAATGACAACCC
ACTACCAGCTCTGTGTTACATTCTTTATGCTTCCTTGGCAATTTTTGAGCTACACTTACT
TCCCCCAAGTCTTTAATCTTAAAGCACGTACAACTATGGGTCATGTTCCAAAGTCTAAAA
AGTATCACCGCAGCACTTCATAGCTGAATTATAGATTTCCCTCTTGCATTGTCACTTCCA
TTGTCTTATACCTTCTTCCCTGCAGTATGACTATATGGAGCGCCTTGATGGGAAGGAGAA
GTGGAGCGTGGTGGAGTCTCCACGGGAGAGGAGGAGCATCCAAACTGTGGTCCTCAATGA
GGCAGTGTTTGTCCAGTACCTGGACGCCGGTGCCTGGCACTTGGCCTTCTACAATGACGG
TCGGGAGAGAGAGACAGTTTCCTTCAGTACAAACGTCATGGGTGAGACAGAGTCGGCGTT
TGTTGTTGTGGGCGAAGGGATGGTGCAGGCAGCAGGGAAAGGTAGGCAGGGAGCTAAAAT
GAGATTAG
>NODE_305_length_741_cov_12.437247
AGAATACAAATGGACCAGAATAGAGATAGAATTAAGATATTAAGATAGTATACTCACACT
ATGGAAGTTACCCTATTTTTTTTAATTTACCCTCAAATGTGCAATTCTATAACTTGTACA
GTGGTTTTATAATGATGTTTTAAAATGTAATAAGTATTTCACTTTCTTTACAGTTTAGAT
TTTCTTGTAAACAGGGAACAAAGGCAATAGTGATTTTAGGGTTAGTTGAGCCCAATTGTG
ACATGAGGTAGCGAATTAGCAGGACGTGAAGCACCATAGGAACTCCTAACCTCTTGATAG
GCGCCTCACAATCAAAGTCATTAGCCAGTGTAATAAAGGGCCTGAGATACAGCCATTCTT
CAACAGCCTAACTCTTTTATAACCAACAGATTAAAGTTGATTGGATTAAAATGACATTCT
GCCCGTCTGACCTTGGCAGCAGCAGTTAAGTTCACCCAAATTAAATTTCTCCGTAATAAA
GATGATTCATTTGTTGCCTGACGTAGTAAATATAAAACAGAAAGAAAAAGGAGAAAAGAT
TAAGTGACACACGTCAGTGCACACATGCACAAATGCACACTTGTGCACACACATATACAT
GCATACGATGACATGAATACACCCTTGCGTGCACTCACACAGCATTGTTGGAGCTGCCAA
GCACCTGGGTGCACATGCAAAACCACAGAGACACCCGTCTGAGTTAACCTAAAACTTAAA
ATATGTCGTTTAAATCATTATGTTAAGGCCTCTAGTGATATCTTGTGAAAACTGCGTCTC
TTAAAAATGTGTTGCAAGATTATGTAGGTTGTAACATTATTGGTTGTTTATTTTGAAATG
AAAGATTTCCCCAGTGGCTACTGAACTGGCCATGTCAACAGCTTt
>NODE_306_length_625_cov_12.049600
TTTTTTGAAGAACAAAGTGAACCTGCCACATACAACGACTGCCTGGAGACGAATCCTATC
GCCTAGATTGCATGCTTTCAAGACAGGGGAGGGAAAAGCATCCCTAACAACAAAATGATA
TAAATTACCACTGTTATGGTCTATACGGTTCAATTTAATGTGCTTGTAATGATAAATTAT
TTTGGTTATGAATCTAAAGTGGACCTGAGTGCAGTCGGAGCAGCAGGACTGTTAGAACAA
TTGCAGCTGTCTCCCAGGGCTGTGGCCATTAGTCAATAAATTAGAAAGTAATTAGTTTCT
GCTTCTGTGGCTCTATTTGAAGCGCTTCACACAGGTGTAATGAAAATTTATTGGAGCTGT
TGATCCGGAGGAGCAAAGAAAAGTAGAGGATTTGTAGCGTGTGATTGTAATGTAGGATTT
CCATCTGCCTTTCTCCTTTTTTTGCGTACAGTGTGACAGGTAAGGTTAGCCATGATGACC
GGTACAGTGAGGCTTTGCGTCAGTATTTCGAGTTTTGACAAAAGGCCAATCGACTAGCAG
CTATAAATATTTTAGTGTATATCTTGTAGTAAGAAAACTTCCTGTTTTTAACATTTTGAA
TTGATGACTTTGAATGAGAAAAGACTTTTGATGAGAAGAGCTACATGAACATAACCACCA
AAATCTGTGGTTCTGCCGAAAAAGGCACTTTTTTTTCtgtaaaatattctcatgtgcttc
acatacagtaaagtcggacatgcaaaatttcagcaaagttgttgttttt
>NODE_307_length_445_cov_10.777528
TCATTCAAACACCTCCTGTGTCAGTCTGCCATCAAGTTATGGCACTGAGACACCAGACTT
CCTTTTTGTGCTCCACCAGAACAAACTGCACCTACAGCTCTGGAACTTCAGGAAGGCCTG
TCTTCCTGCCACTGGCAGGGTGAAAGGCTGTCGAGTGGTGACGGAGAGCAAGGGGTAGAG
AGACATACACCAAGAGAGAGAGGTAGCGGTAGGCTGGGGGTGAGGGTGGGGGGCTGTTGA
AGTTGAAGCCTGTTCTTTTGTGCCGCCCTGCCTTCTGATCATTTACATCAAGTTGACATT
CGGAGAGTTTACTCTGGGGTCTGTAATTGTATTCTTTCGCCAGTTCTGCATTGCCAACCG
TGAAAATGGAATCTTATCAACCCTGACCAATTTTTAATGTACAAAATGAATTGGCAGGGG
TTCAAAAAAGGGGGGAGCTACAATTCAAATCAGGTGAATGATACAGGGCAATTTTTTTAC
AGTGAATGATTGAGCTGCCCACCACCCCCCTTGCAACCTCCCACCATCTTATCACCCCCT
GCTTTCAACTATCATATTACGCTGGATTTATTTTTCTTTCAAAGGAAGG
>NODE_308_length_350_cov_6.614286
TCCTCCCTGCCTCTTTACCCATCCCCTCCCTATTTTTTCCTTCCTCCCCCCCCTCCACCT
CCCACTATCTCACCCTCTCTCGCTCGCTCTATCACTTTCTCACTAGATTACCCCATCTCT
CCCTCTCTCTCCCAGCCTCACCTACTCGATATTCCAGCCTTGTTCTCCTGCAGTCTCCAG
CACAACTTTCTGACCCACTTCCTCTCTCCTCCCTGGCCCCCTGATCAAAGCCTGCAGGAC
GGCATCGCCTTGGGCAGAGGAGAGGGAGCGCGAGATGGGGGGATGAAGGGATCCGAGCTG
GGAGAAGAGAGGAAGAGACAGATAGAGAAAGGATAGAGCGGCACGGGAGAGAGGGAACAG
AGAGATCACAAGGACAGGAAGAGGAGCCAGGTGCCCTCTCAGCCCAAGGACAAAAGCTCT
TCCTGGCTGATCACacacacacacacacacacacacacacacacactgagtcctgtcagc
gccgtcatttctgg
>NODE_309_length_421_cov_6.748219
TTTTCCAGGGGCTGACTTTGATGTTTTAACAATCCATACATATTGATTCAGACTGATAAT
AAACAATTTGATTAGCCTCTTTCTATAGGCTGTCATTTCAATCACTTTCAGAGCTCCGAT
GGAGTGGAAGTGAGGGAGGGAGGGGGGGATGAGAGGAGGGCTGGAGAGATGGAGAGACAG
AGAAAGCGGCCAAAGCTGAAAGAGAGGGTGGAGGGCCGGAGCCCCCTCCTCAGACAGAAA
AAGGAATCCAGCCCTGATTAGGCCTCTGCCTTTGGTGAATTGGACAAGACAGCTGAGCTG
CCAGGTTATTAACTCCCTCAGAAAATTCTCAGCCCTCTCTCAGGCCGGCCTGAATACTGC
GATCTGGATCGATAAGCAATCTCCGGTGTGTACCAAATGCCTGCTGGATTCATTTGTCTC
CCAGCACCCTCTCCCTCCGCTGGACAATACACCTGCACAACTGAGCCCCTCCACCCCCAC
CCCTCCTTCCCCCTTCTTTCCCGAACACTGTTCTCACTCTCTCctctccctctttcttcc
tcaccctccctccttcctcacctct
>NODE_310_length_325_cov_4.661539
CCCACGCCCCCCCAACACCAATCCCTCCCATACACACTCACACACACACATGCGCCGCCT
CCCCTCCCCGTTACCGTGCAGCTCCCCGACTCTCAGGCTATGAAATGTACATCACACCTC
CGATCTGAGGGAATCTCACCCAAATTCTTCCTTTGAATTATTGAAGAGGACCAAGCCAGC
TTGACTCTGATTATCCTCCAATCAATATGCCTCGCCTCTCCTCCTATAACATCAAATGCC
TCCGACGATCGATCGAGCCAATCAGAGGAGCCACTGCAGCTAGAAATGCAGAGTGTATTG
TTCTTCATTGTTTACACTGACACCGCTTGGCGTGTATAATAGGTGTGTTTATGCTCAGGA
CAGACATGATTGCTGATTGACTGAGACGCTCTTGTGTGTTTTTGCCGTCTGATATGTGTC
ACTGAAAACGCCACCGGTTTGTTTCCTTCTCGTTCTTACAGgacaagca
>NODE_311_length_677_cov_12.258493
AATTAAAGTGGTTTCCTTTTAAAAATGCAGTCATTTGTGTTTTTTATGCGCACCGTTCCA
GTTACCTTTTTTCTTTAATATGGCCCATCATAACAGAAAAAGATCCTGTCATTGACCATT
CAGTATCTTTAGAATACCTTAAGAGATAGAGCTGACGTCAGTAGTCATGAGCTGTCACTG
TGTGCTTCAAAGTTCGCCTCTTTTACTCAGTTTTATGCGCATATCTGAGCCCTCAAGCCC
TCGATCAGCACATCACCTGAGAGAGATACAAGGAAGGAGAGAGAGAGAGTTAGTGAGAAT
ATGGCCCTGGCTCCTGATCCATAACAGTCATTGCCTGTTACATACATTTCAGAATTCATT
CAGGCTATGAAGATAATCGAGGTAGTCGACAGTTTCCCCTGCAGCCCAATGGATTTATGA
TAGCACTGTCAAGAAAATGAGGCAAAATGACACAGTAGCTGACTTTAGCTGCAAATAATG
TGATAGGCCGTACAGTGGTGCAGCAGCAGCTGCTGTCATTGCAGGTAATAGCCTATAAAG
AAGCCTGATAGCAATACCTGTCATTTCTTAATGGCTGACTTCACTGAAGAGCTTTTGTGG
CCTTTAACATGAAGATAATAGAAGATACAACAAATTTTACAGCTTTTGCGTTGCATCCAT
AATTTATCTCCAGAGGCCCCCACGCAGCAGTAGCACAACAAGGACAACATGCTCCTAGAG
GTGTGCTGGAGAGAGATGCAGTATGAGCTGCAGGGTGTTGGAGGCCCCGGCTGTACTTTG
CAAttaatggaggaactgcacaaagttcaaaacatcttctg
>NODE_312_length_454_cov_12.865639
CATCCACCTCCACATAGAGAGAAGAAAAAAAAACCAAAAGTGATACGAGTTCTGCAACTT
CCATCTGTGGCAGCGCTCGTTGTCTTACTGCAGCTTAATTACAAAATATTGGCGCCGTTT
TCTGTAAAGATTACTCACTGTAGGAGGCTCTACGTAATTTGGACCGGAGGGTTTGTCACA
GAAAATAATACAATGCAACTGGGCTTTCTGTATTAGATTTCCGCTTTTAGCCTCCTTGAC
ATTTCAAGCTGCATGAACTAATACATCTGTTATTTGTTGATCATTTGATTATTAACATAC
TTCACAAACCAAATCAGCTGCCCTGCTGGAGACGCAGATACAGCTCAGCAGACAGTCTGG
GTTTTCTCGCCTGCCACGCACAAACACACTCGCAAAAGATGCACAATTCAGCCCTCAGTG
ATAAAGGAAAGCGGGGCAAAAACATTCATCTTCCCCTCCTTTGAGCGTATGAGCACTCTG
ACACCGGCATGGAACAAAGCCCGTCATCACATTCTAATCTCGAATTTCAGGGCTTTTATT
TCACCCAAATGCCACCCTGCTGGCCTTGTGAattattgacagactgacaccaatgcga
>NODE_313_length_620_cov_16.824194
CTCTTACACCATCAGCAGCATCAAAAAGAAGAATCTATATTCTCCCCTCCGTCTTTTTTT
CATTTGAGTGACTATGAGCAGGAGCAGCAGCAGCAGCGGCAGCTGCAGCCTCTCTCCCTG
CTCGTGCTCAGTCGGGGTAAGGCAATAGGTTTAGCAGGCGAGGAGGCGAGGCAGATTTAT
GGTGGTGGATGTGACCTCTGGGGCCGTAACACGGTGATGGGTGAGTGGCTCTCAACGGTA
AGCTACTGGCACTTGACAAAGTGCCCGAAGCAGAATGAATTTACTTCTCTTTTCCTCAAT
CATCAAGCAGCCACTGCCCTGACCCCCATCCTGACTGCTATAACAAGATCTCCCATCTCA
CAAGGGCCTGAAAAATTTACTGTCACATCTACTTTTCAATGAGCTCAAGTGAGCACTTCT
TTCACCTTCAGCGGAGCAGGTGCTGGTGTAGAGGAGGGCTAACCTGCCCCAGCGTGTGTT
TGTGTTTGTGTGTGCGTTTTATGTGTGGTATATATGTGTGTATGAGTGTGTGTGTGTGTC
TGTGTGAGAGAGAGATGAACATACATGGTGAAATTTTTGTACACACATGTAAGCTGGTCC
CCCTCACTTGCTCCCTCACTCACTCCTGAGTCACCAAAAGTCAGTGTCTCCGCCACGCAA
ATCCTCACAAACACATACACACACGCTAGAATGCGCAAAATATAAGATAAGAGAAAAAAG
ATAGACAAAGACACacaaagacgtacaaatcttttgttgttggt
>NODE_314_length_420_cov_18.242857
ATAAGAAAACAAACATAAGACATAAAAACATGTAAGCTTGTTTGTCATTAGCTGAATGCA
GGTATTTCAATTAGCAGCGCAATAACTACAACTTCAATTTGGGAGGCTTATTTTTAACGG
CACACTGAGCTGCTCATAGTGGTTTCATGCAACATGGACATGTATGGAAATGCACAGATT
TGCAGTGCACACTGTTCAGTACTGTAGGTAGCTCTGTCTGACAGATGCTGATCCAAAACC
TCAACTGCTTTTATCGTAACCAACTGATCACAGGAATAAGGGTTAAAGAGAAGAATGGGC
AATGGGCCCCAGTGAAAAATCCTCAGCCTCTGGCAGTGCCTCATGGAAATGCCGCAAACG
CTGTACGGATTCAAACGTATCAGGGATTATTAAGAGACCTGAGAACAAGGTCAAAGACTT
GCAGAAGAACACAGAGCAAGTTAAACTTAACTTCCACTTCATCCCCGAGGCTCTGAAAAT
ACTTAGGAGATAGTTGAGGCAGGCTCTGTTGAAAGCTCCCCCGCCGGCACGCAAAGCTTT
ACTTTTGATGTTAATTCCTTGAAA
>NODE_315_length_145_cov_55.027588
GCAGAAGAACACAGAGCAAGTTAAACTTAACTTCCACTTCATCCCCGAGGCTCTGAAAAT
ACTTAGGAGATAGTTGAGGCAGGCTCTGTTGAAAGCTCCCCCGCCGGCACGCAAAGCTTT
ACTTTTGATGTTAATTCCTTGAAAGCTGTTTCTTTAGCTGGGGATTAGTGCATGAAGAGC
TAGGCTTACCATGCTCTGGCTAATAAAGATGAAACATCTAACACAGGTACTCGTACATAC
ACTCACCAGGGAACAGTGCCTATAAAGTTGCCTTAATTATAGAGAACTG
>NODE_316_length_572_cov_6.874126
CAAAACCATGCAGCTAGAACACTCTAACGCATCGCACAAGAGAGAGAGAGAGAAAAAAAT
GAATGGGCTGATGGAAAGATAAAAAAGTAGCTACTACAGGAAAAAGTATGCGAAAATAAT
GTGCAAATTGACTCGCTTCTATTCAAAACGTGTATTCCCGAGTTGCAGTCATTGGTTGTC
CATTTGTCACCCATTTAAAGCTCCCTCTGCCTCCCTCCCTCCCTTCCCGTCTCTGCTAAG
CATCTCCAGTCTACATATCTTCTTTAGCTTTAACGAGCCTCGTTAAGATCGCAATAATAT
TCCACCCTCTAATTGCTCATTCCATTCAGCAGATAGGCGAGCATTGGCTTGTGCCTGATG
CGCGCGGTGCGGTGGGAGGGTTGCTGTGGAGATCGGAGACTCTGATAACCCCCCGTGCGT
GCTGCACAAGTGGTGAAAGCCTCGCGCTACGTACTGGCTAATGATTGGCACGCTTGACAG
TGATTGGCAGGGCTGCCATGACAACGCTACAACGACACCAAGAAGACCAATAGAAAAGGG
AAACAAAATGTTTCAATGCTACACTCAACGGCGGATTTAGGGGGGAGATATTATGAGGCT
GGTGTCATTAGGCGATAGCCATTGAATCATTCAATCTTTTTTACTTGCCGTAtttttcgg
tttttcctttttctcgataattttctttctctctcaggtcatttccatggttttca
>NODE_317_length_429_cov_8.060606
CCTGGATGATTTTTAAATGCATTTTATTAGCACTGCACATTAGCTATGTGAGGATGTAAA
CAAGATACCTGTCCCCTGTGTCCTTTTTGATAACTTTTAATGATGCGCTTTGAGCATCGT
TCCTCGTTCTAACAATTACTCTGCATATCTGAGGCTGTGTGATCCAAAACTGAGCAACTG
GTTTTGGACTGTGGCGTCCTGTCCGGTCCAAGATCCCCATGTAATAGGATTCCTCAAAGC
TGCAGATGGATGGCAAATCTAGGCGGTTTCATCTACTAAAAGAGGGCATAAATCACTAGC
GGAGGAAGCGGGGACGAGGCAGGGGTTATCACCAGTCTGCCTCCCTCATGAGAGCTTTGC
ATTAAAGCATTAGTGAAATTAATTCATCTTTCATAAGAGGTTTGAGCAGTATCTGTGATC
TATGATAACAACCAATTTCTCACTACGGAGGGGCCGGCGGAGGAGGGAGGGAGGGAGGGA
GGCAGGAGAAAAAAAAAATACTCTGCGACCCTGATAGACTACACAAATCTGCTCTTTTTA
AATGGGCTAACATTATCTGGAGTGCTGCTCTCt
>NODE_318_length_466_cov_8.278970
AATCCTCACCTACACTTCTCACTCTTTATTCCTACCCCACCATCCTATTTACCACTCATT
CCTTCCCTCTTCTCCTCCTCCTCCTTCCACCTTTTGGTAACTCTGTGGCTGCTGGTGTGG
GCATGCGGGCCTGCCTGACAGAGTTTTGCATGCGTGGCCTGTCTAACTTTTATTCAGATT
CAAAGAAAAGGATCCGTACATCCTATCAGAGTAAGTCGGGCCTTCCGCAAGGCTGGGGGA
CTCTGTGTGTGTGGGCAGGAGGGATGGGATTATAATGGCTCCGTGTTTTTGGTGGAGATG
ATTGCCATATAGATGTGGGCTAAAAGCAAAGGGACTAACTAAAGAGATGACTGAAATAAA
TATGGTTGTTTCTGGTCCTATGGGATATAACCTATATTCTGCCATATACAGAACTTCCCC
TATTCCAGTCATGTCCAGCAGTATGTCCTTTGCAGAAAGAGGGCCACTCCTTTGAGTCTG
ttaagtaagggcagttataaatgttatattatccatgtgatgtatattttaactaaagcg
tagttagtggggtgaataaagccttgttcatgcactgggctgagtgaaatgtgtgctttt
ggttgatagt
>NODE_319_length_729_cov_10.139917
CAACTGCTACCCCACAGTCGCTTAATGTTTCATAAACGTCATTTGAAAGTAATTCAGTAA
GCACCCTCATGAAAAAGAGATGAAATACAGATTGCCATTGGGTATATTAACACCTGTCAC
ATCAGACCAATATCATATTGCATTGCTGTAGTTACCCAGCTTTCTATTATTTTCTCGACT
AACAAAACGTCACCTTGGCCTCTCAATCTACCGATGTAATTACCTCATCAAATAAACTAT
CAACAAAGCTCCTAAAATAGGATTTGTGGAAGTGGGGGGGGGGACAAAACAAATAAAAAA
AAGGAGAAACATATCATCACGCCCAACATACTGTATGTGAGATGTGTGACGCTTAGAAGT
CAGGGGAGCAAAGCCTTGAGGGCATACAATCAATATTACATTTTCCATTGCCACCTTCAT
AGCTATTGTAAATGGCTTGTGTCAAAAATAATAACAGGTTGTATCAGGAACCTTGGGTTT
GCAATTTCGCTCCTAGTGCTTGGAGGCCCCGTCTGCTCTCCCTCCCTTACCCCAGCACCA
CTGGGTGTTAATGACGCCGTGGTGGCAGACACTTCTCACACCACAACTGACTTTTTTTCC
CTCTCTGCTCATTCTTTATCTCTTTACTCCTGACAGTTCGGAGAACTGCAGGGAAAATGT
GTATGTGTAAGAAAACGCTTACTAGAGATGATTAGCCCTTTGTGCATGTTTCGGCGCTCA
GCCAGTAGCATAGTATTATTAGCAGGGCTGGAGAGATTAAATCTATTCTCACTTCGGTTG
TCATAgcactctaggcagcaataagcaagatgagatgcagtaatatgcacactagaggga
cagactcctcttcactggaatcagagctacttt
>NODE_320_length_730_cov_15.605479
ATCCTGTGAGAGGCAACGGTGCTCCAGACATCCGATCAGTTTCCAGCAGTACTCTGTTGC
TATATGTGGTTCCAGTAAATTACATACAATACGAAAGGGCTGGGCTCTCTGCGATGGACC
TCAAACAATCTAAGAGAAAACACGGGTACATCGTCCGGTCGTAGACGCTCACACACACAT
ATGCACGCAGAAAATAAATTTAATGTTGTCACTTCCTTCAAAGCCGTCAATGTCAGGAGA
GACTGCTGGCAATTCAAAGTAATCGGGAAGCCACGAAACAAAAATAAATTTGGGGCTTGA
CACGCTGTTGGAAAAGAATAGCAATCAGCAAATTTAATGCATTTCTGATGTATATTTAAG
GCTCTGACACTAGGCCACAGATGTACATGTGTTGGGTTTCTATTTTGCAAAAGATATGGT
TGGTGATAACCTATTATGGGACATCGTCAGCTTCCCCACTGCCTCAGTCTCGGATAGGAA
AAATTCCATCACTTGCTCTATCCAGGAGATGTAATATCGAAACAAATTATGGCTGGAATT
GAAAAGTCACAAGCTTATTCTGTCTTGATCAAACCACTGCCAAGAGGCTAAGTGCAGAGG
TGGAGATACCTCCAAAATGCTTTTTATTGCATTATCATCAATGACATCTACAGCACTCTC
AGTTCCCAGCTTCGGCGGTGGATATAAATATATATATATATTTTCAAGCTGTAATCCAAC
ACAGAGAAGACCAACACCAACCAGCAGAGGAATCATTAACAATTAGGGCTGTTGTTGTTT
TACTGAAGCAAATAAATCAAGTGCAGTTAATCAAAATACCCCGTAACAAGTTGGTCTAAA
CAGACACAGCTCAATATCTAATTTAAAGAGTGTc
>NODE_321_length_995_cov_10.213065
TATATGTAAATAGTGTATGTGTGTGGGGGGGGTTTTTAATAGAAGTTAAGTTTCCTTTGG
GGGGTGAGGACATATGCAGGATGGGATGAGGGTGAGGACCCCGGTGGGGGGGCCCCTTGG
AGTTAAGTGCCCGTGCACCACCGGTCCCTTCGGGGGCCGGGCCTGTGGTCCCTACGGGGA
CCCAACAAACTAATCAGCCTGCGCCTTCTCCTCTGGGTCCTGCTGCTGGGGACCCTGGCC
CTCTACATACGTGACTGCCGTGTGCAAGTCTAATTTGGTAATGCTGTAATAGCGTTGTGT
TAGCTCAAGGAGACATGTTTTTCTGAGCTCTCTAAGCAGTCCATTCCAGGGGACAATCTT
CTCCTGATGACTTCCGGGTGGACAATCTTCCCCCGATGAGATTCGGACTTTTCTTCCTTT
GAGGAATAATTTACCCTATAGTCCCACCCAAACCCCTAACCCTAACCCTAACCCCTGTTC
TAACCCTAACCCTAACCCCAAATTCTAATCCTAACCCTAGCCCTCTGCCTCTAACCCTAA
CCTAAGTCTAAGAAGCTTTCGTAACCCTAACCCCTAACCTCTTTTAAGCCCTAACCCTAA
CCCAATTGTCCAGTTCAGGCCTACTCCCAAGGACCCACCTACCTAACCCTAAAATTTCTC
TTCCCCCCCATTGAAGCCCAAATTAAGCCCAAAAAAGGAGCAAGTATAAGTAAAGGAGCC
CTAGGAAAGGAGCCCAAGTAACAAAGCCTCAAATCAGGAAATGCTCATGGGGACTAGAAT
AAGTTGACGGAAAGGGACTAGGAGGGAAATTCGAGTGGGAATTGATAGTTCAAATTGGAA
GTACTGTGAAGGTTAAGAAGGGAATACGGGTCAGCATTATTAAGGCAGAAAACTCTGAAC
GTTAAGGGTTAAAATCATGGGGCTAAAACACAATTATAGTACAAATTGCTACACATTAAA
AAACACAATTCATGGCGAACAAAGGGTTAATGTTAAAACAAATTAGTTTAACAAACAAAT
GTAAAGTTAAAAATTCATACTTACCTTTAAAATTCATACTTACCTTGGATATTAAAAAAC
CTGTGGAAAAATTAAAAAACCTGTGGAAAAATTCATACTTACCTTGGAAATTCATATAC
>NODE_322_length_295_cov_1.328814
TTAAGACACTGGAAACATGTGGTCCTCTGACACTTGATTGAACTGAACAAACACAGCCCC
TCGCCTCACATCGAAAGACTACCGTCACTTCTTGCTGCCTGTGGCAGGACCCTTCGTGTC
GCTTAACCTGTGGAGTTTCACCTTTAATAAAGAGCCAGCTAAATACACGCAGTTTTGGTG
AAAAAACTTTTTTGGTTATTCCTACAATAAACCATGCATTTATCTTTAAAAAAAATAGCA
TATTTGCTTTTTGTTTTTATCAGAATGAAGTGGTTGCTTTAGAAGACGCTGTGCTGTGAC
AGAAAGGCTGAGAATGGTTAATATTCCTGAGCTATTCATAAAGTCCAGCTACTAGATGGA
GGAGTTAGATTTAGCTTAAAACGTGTTGCagcgtgaatttttgcgtatgtaaaaagacca
gttatagtgaaccaccaaa
>NODE_323_length_713_cov_4.800841
GTTTTTGTATTCCTCCAGAAGAAAGAGCAACGGCGGCTCCAAAGGCACTTGGTTGCTGAT
CATCACCCGCGAGTCGTACAGGTCGACATCCTTGGTCTCTGGGGCGACCACAGACGACGG
GCCCCCACCTCCCTGGCTCTTATCAGCCCCCTGTCCCAGCTGTGCCGCCTCGCCCTCCAC
CTCCAGCAGCTCCTCTATCACCTGCTCAAATGTGTCTGTGAGTGAGGGCAGCTCCCCACG
CTGGCCTGGCCCGCCGCCACTCTGTGGAGTCCCGTGGCCTCGTGCGGCCGTCGCAGCAGC
GCCCAAGTAGCCTTCCGTCCGATGGCCCCGCATGCCCGGGGCATCTCTCAGGGGCGCAGC
TCTCATGCAACTGAAGTATGAAATAACCATAGTAAGGAACAGGATGGTCATCACTCTTCT
AACCTGGTGGAACTGGAGGGGGTAGGGAGAGGGAGAGAGAGAGAGACAAAAGACAAGGAG
CAGGGGGAGAGAGGAGGAGGCGGTTAGTCAAAATGTATTTTCAACAAAGTTAGCCTATTC
TTGACCCATAGTGCACCATGTGAGCCTCCCCTCCCATTTACACCTTCCACTCTTTGTTTG
CGAGCCAAAAAGAGAGCCAGTAGCTTTGGAATAATCACAACATGTTTTTTTATTAAACTG
ATATTGGCACTGTGTCATCAGTGTTGTCAAATTGTTTGCAAACTGTAATCATTCTGTTCC
TATGTGAGGTCTGGCTTAGATTTCAATTTGTTGGCAGCACTGCACAAAAGCTGTGCTGAG
CATCAGAGAGACTGCTTATTACAAAAGATAAGATTACACAAATAGATGTCAAAACATCCT
TAAAGGcttgctattat
>NODE_324_length_552_cov_17.072464
CTGTTCTGCCGAGTTCCTGACAAACAATAAAACTTTTGATTTTAAATTTCTATTTTTCCT
TTCACTCCATTCAGATTGTATTTACATGCGGCTGTGAGATAGCCTCGGTGGAATTTACCA
GTGCAGTTAATCCACTCTGATGGTCTAACAGGGATTGTCTGCACAGTATCTCTGCAGCCA
AATCATACAGTATGAAACTGCATCAAATGAACAGATGGCAGTGACACGAATTAAAAGCAC
AGAACAATAGTAGAATATAAACCAGAAATGACACCCAAAGTGGCTGTTGATTTATAGCCG
TGGCGAGTTTGGTACTGGGCTTCCATGTATATTAGTGCTACAAATCTGGGTCCATTTAGC
AGGGAGATGCTCATACATACATCACCGACTCCTGCTCCAAGCCAAGGTCAGTCCTTATTG
CATCAATCTTTTCAACAGAGGCTACTCTACACAGCAGCAGTTTTGTAACTGTCGCAGCTG
TAATGGAATCTTTTTTCTCGCGCTTCATCTTTCTCTTATCACATGAAATATATATTCAAC
TTCTCTTCTTTCCCTCATTCTCCTGATTCTTTTTATTTTATCTGTAAAACATTCCCGGGG
ACCTCATTCCTTTTCTGGGGGACACACTCCAAGTAGCACAGATTTTAACCCTTTAAGGCC
CTGAGCACACCGAGTCACGTTGGAAtacatagatat
>NODE_325_length_303_cov_2.396039
GTCTGTTTGTTATCTGCATCACCACATAAACTCCTTCCCTCCACGCCTCCTCTCAGTCGC
TGTTATATTTTTTTATCCATCCCGTTTTCAGGAGCACTCTTTTTCTACTTCCTTTCCATT
TTCTTTTCTTCTCCCAAGTTTGTACTCCCCCCGCCCTTTTGTGGCTCGGTGACAGATGCC
TAATTGAATGATGAATGTCCCTTTATTATGCTCTAATTGAACCGCCGCTTTCCTGATTGG
CTGGCGCCCGAGCAGCTGGGCTCGCCCGATTGGTCGGACGGATCCAGCCGGGGGTTCAGG
GGTGGGCTGCTGTCGGGGTTGCCACTCCTGCCAGCGAGTGGCGGCTGGCAGGAGGGGCGA
CGCTGCTCTCCATCTGTCTCCTCGACACACACTTTACGCAAACACAGACTGATACCGGCG
ATGAGCAAACCGACCccccatcagctc
>NODE_326_length_905_cov_9.573481
GATGGGACTGGATCATTGACTTCCAGCCTGCAGTCTCCATTATATCTGTAGCATGACTGT
AAGCACAGGGAAAATGAAGTTAACACTCACACATGATAATCTGCACATTAAAAATCAATA
AACATAAATGAGATTGTAATGACAAAGCAAATAAGGGGGGATTTGATTTGTGTGTTGCAC
AGTAAAACTTGAAAAGGGTCATTAGACATTTCTGTGCACATGCATAAACATAAAAATGAG
TGCAGGATTGGAAAGCCTTCACACTGCGAATACAACAGATATAAATAAGTTCAAGGTTTC
AAGGTGTCCTGTAACACGGCACTACATCAGCGGAAAGAAAAACTTCCAATAGCGACCACC
TCCCTTCTTTTTAAAATTCTACAAATATTCCATTCCCAGGGTTTATCCAGGTATGAGTCT
ATTAATAACTTGGATACAAAGATATGGCGCTTCAAACTGAAAAGGCAAATAGCACTCTGT
CTGCCCGGGCTAAAACAATGAATTCTAATGCATCTGGTTGGGGGAAGAGATAAGAGTGTG
TTATTAATCTTGTGTCACATATATCAGCTAATTACATACTTGCTATTCCAGTTCTTTCCA
TCTTTACAGCCCAGCTGTCTCAGGACACTGCACCTATGGCAAGGAGATAAAAAGGTAAGC
ATTCAGGGCTGGTAAACAGAAATGGCAGCAGGAATTTATCACTGGAGTTTTTTTTTTCCT
GCTTTTTGCGATACTTGCCTGTTGATAAAATCTATGGCTTGTGCTTTGAGCTGCTCGGCA
CTGTGCAAGTCAGCCAGGATGAGGGTGTCGGCCACATTCTCCACTGAAAGGCTGTTGCAC
AAGGCCTCTTCACACATGACCTTTAAACGCTCCAGAGCGTACTGGGGTGGAGGTGAGAGG
GGGAGACAGAAAACAGCGGTTACAGTCTGGATGTAAAGTAAATCCCCATAGTCTGAGGTT
TTGTTTCAACTATTCCAAACACACACAAAGCTACccgtgcaatcagttactgaaatccat
aatgattacatctcctctgggaatagaaa
>NODE_327_length_607_cov_14.680395
CATTCACAGAAACTATTCCTCCACAGACTGGTGTCTGTGATTCACAGGTCAATTCCTCTA
GCATCAAACACTGCGCAAACAAGGTGAAAGTGAATGAGCCTTTCGAAGCAATAACAAAGT
GAGAGGGAATACATTTACATGAGAAAACAGAGGACCACATTATTCTAACAACTACCTTTG
CCAGGCCAATCTATCTACCAAATTAGTTTATCGTGTAATACCCTTCCAGAAGCTCTTCTG
GCAGAAACAAGATATTATTCTCTTGGAATGGCCCATAGAAAGAGGGAAAAGCCAGTCAGA
TTCATATTTCATCTCTGCCATGGAAACCTCATCAGTGTAATAACCCTCCATCTCATGGGT
GTTATTCAACCATCTGCTACTATATTACTTATCTTTATTTTGCAACTAATTAACAGCATA
ATCTTCTAAATTCAGCAAGTTAATTATCATTATTGTGGTCTTTGCAGCATCATCAGTCCT
TGTAAAGTGCCGTCTCCGCGCCCCCCGAGAGCCGGGTGGGGGCGGGGAGCAGGCAGGTTG
AGCTGGGGGTCTGTTTTCTTGACGTAGGCTCATTAGGTGTTTGCTGATGAGCTGAGTGCA
GTGGGAGGCGCCGTGAGTAAGAGGGGGGATGCAGGTCAGGCAGGATTCTGCTGAACAAAA
GGTTCCATGCAGGGTGAGGCCGACTTAATGTGCCTCGCTGAGCGTGTGCCAagatgcccc
cagctggctttcgcaggttgcccccccctct
>NODE_328_length_312_cov_1.362180
GAGACAACTCACTTTTTAATTCTTATATATTTCTAATTTTCATGCAACACCCCGTCACTT
TGGATTGGCAACAACGTCCCTCTAACAAACTGTTTTGTTTAGATTAATAGAATATTTTTA
AAGGTTATTTTGACAAAAGAGTGATCAAATGCATATAAACTGCGAGTGTTTTCATCATGT
GGAAATGAGTTGTATCTAATGCGGCAAATTAAAAAAAAGTGTGTTTTTTGAAACCAAGGC
CGACTTCTGAGAGTGTGCCAGATGGGTTCTACAATTGTAACTCTACATGATTTACAGGCA
AGAGAGAAACAGAATTAAGATGGTTTCAAAGGGCTTTTCTTTGAAAGGGGTAAGGATGAC
AGTGTTTCAGCTTTagactgagaatgaataattgtgactttcagagccatcctgggtgaa
cctaggggatacagatcagcagttttgagagcagca
>NODE_329_length_367_cov_11.332425
CAAGAAGGGGCCCATGGGAAATGTAGGCATGTTATGCTGCACAGGGGAGGAGGCCAGTCG
GGGGCTGGAGGGCTCAGACTTGATCCTAGTGTATGAAAAACTGGCTTTGCTGCCTGGGTG
GGCCTCTCCCTTCTGAACAGACAGCATGGGCTTCTTCTCAGCCTTGTCAGCCTCTCCGTC
TGTGCTGGTCTCCTTGTTGAGGGCCCCTTTGGGACTTCCCAGCAGAGCATCCTTCCTGTT
GGCCAGCTCAGCGCGGGCCTGCTGCTGCTGCTGCTGGAGGCTTTCCTCAGGACCCCTAGG
GGAATGCTCGGTGCCGTCGCCTTCCCTGTGAAGTTTGCTGCCGTGCCCATGTAAGTCCTG
ATGCTGTAAGAGTTCCCTGTGGCTCTGGAAGCTGATATGGCAGTGATTGCATCTGAAGGC
CGCCTGTGACAGGTGAGACATGATGTGATGCTGGAATGTAATAAGAGAATCTGCCGTGTA
GTTACAGATTGTGCATTTCAAGCTGGTGCCA
>NODE_330_length_548_cov_8.813869
AGAGAGAGGGAGAGAGAGAGAAAGAGAGAGAGAGAGATTTGTGCCCACAATGGCGACTGT
AGGTATGCTAAATACCTCTGGTTCCTTATCCGGGAACTACCTCTTACTCTGCTATTGGGC
CACTGGGTCACGTGGTAAAAGTAACTTTACAGGGCTGCTCGCAAGTAGGAGGGCTTTATG
GAGCAGAAAAACGACAAAGCTAGAAAAATTATTTTCCACTCCAGAAATTAATGATCATGA
GCTCGTATTTGATGGAGTCTAACTACATTGATCCGAAATTTCCTCCATGCGAGGAATATT
CGCAAAATAACTACATCCCTGAGCATAGTCCAGAATATTACAGCCGCGCAAGGGACTCTG
GCTACCAGCATCACCACCAGGAGTTATATCCTCCGCGGGCGAGCTACCAAGAGCGCCAGT
ATAACTGTGCAAGCATCCCCGAACCTGACACGCCACGGGGACATGGAATACCCCATTCTG
CGCACCTACTGACAGGGAAAGGGCAGCCTGCTTCATGTGAAACCCCACAGTTGTCCATGT
CCCCCGCCACCCCACCGGCCGCAACCTCCGCCTGCAACCAAGCTACCCCGGAGCATCCAA
ACAGCACAGCCTCCTCCAAACAGCCCGTGGTGTACCCATggatgaagaaaattcacgtca
gcgctggtaggcaacttgtgtgtttatgttcc
>NODE_331_length_768_cov_13.716146
TTAAATCTATTTTTGTGCAACAACATCACAAAGAGCTCTTAAAATACCAGTCATATGCAA
ACACATAAAGTATAATGTTAGGAGAAAAAGTTTCAAAGGTGTGTAAAAATGTAATGACAC
TAAATAATGACATTAAAGTACGGACAGCACCTCACAGTGTGTGTTTAGACAAAAATAGTT
GCTAAAACCCATCCACTCTCGCTGGCTGTTGCTTGTGGGTCCCAAATAAAACCTATTAAA
CATAATTATTCCAGGCTGATGGTGGCGTATAGTGGTCACAGGCCAGTGAAATCTGTGAGT
CATAGGATATGCTGTTACTTTTCCCTGGTAATGGGAAACATGACTCCTCTCTCTCGTTTG
CTGTTGTGATTGAAGGCACTGACCTGTCATACATTTATAATAGGGGAGCAGGTGTGGCAG
TGATGGACCTTAATTTCCTTTAATAAACCTTTTATGTGCCACACTCTTAATGCCACGCTG
GGCCCTCAGAGGTCCTGCTCATAATAGGTTCATTACTTTTGATTACTACAGCCTATTGAG
ACAAACAACTCCCAAACACTATAGATTACATTCTGTAAAAATGAATGTACCTCATTAGTT
TGTAACACTTTTCCACAAAGACATGCTTCAACATTTTGTATAAATTTGTTGTTCTGAAGG
CAAAATGTTGCTCTTACATCGAGCAACCTGAGATTATAACATGGGCATTAATCAAAGTTC
AAATGATGTTATCAGTGCACTGAAATATCACCACTGACTCATAATATTAGCAGGGCGCTT
TTTTCTTTCTTTATGTGACATTTCAGACGTGTCCCTCTTATGTAAATATTTAACAACAGT
ATATGTTTTTGTTGTATTAAACCATCTCTGTTTAATCAAGAATGATatgtgtgtaaaaat
aataggacgtta
>NODE_332_length_597_cov_13.383585
GAAGGAAATCTACATTACAGATAGTCCTCCCCTTGAAAACAGCAGCAAAGTGGCCACTTT
ATATTCCATCACCTTAGATTTTTTTTTCCCCAGCCGCCCCTTATTTCCCCCCCTTCCCAA
TCAATTTCATCTGCTGCCAATGGACTGATACAAATACAATTTCTATTTACGCAACAGGAT
CAGACACAAAGCAAATAAAAGCTGCAAGATATGGAGTCCAAAACAACATCTGCTAGTCAG
GCTATGCAGATTAATTGGAAGTCTTTGTGTTGTGATTTCAGTTGAGTGCAGTTTGACTAA
CATCTTAACCTACTTAGTGCAATTAGTGCTTCATTAGAGAGGCTAACTAACTATTGCTTC
TCTCCATAATGATGTGCAAGAGTGTAGACATAAAAGTACATAATCAATGGTTTCCAATTA
CTCCACAAGTGCAACCACTATTTCAAATAAACTGGATAATAATATAGAGCCATTACAAAG
TCTAAGGTAGCAGAACCATTTAATTGCAGTGCAGTTCTCCTCAGCTCCAAGATTTTTTCA
CACTAATGAAGTGTCATACAAAAAAGGCTGTATTGATTTTTTCACCACACAGCCTCCACC
ACAAATATGTAATTATCCTTTTTATATCTGGCAGGGGATTAAAGTAATCTATAGTATCTA
GCCTTTGCGCTTCCCTGACAGGGGTGTGTGTGTGGGCTTTTACCCTTTTCAAAATATGCA
GCTTTTTGATgaatgaacttt
>NODE_333_length_480_cov_4.333333
ATCCAAATCTGATCCTAACCCTAACCAGAGCCCATGTTGCGTGCCTGGCCCTAACCCTAG
CCTATGCCCAATTTGTTTTTATAAACCCAGCCCTAACCTCATTTGAACCTAACCCTTGGA
ACAAGGTTGTTCAGTTCAGGCCTAACCCTAAATTTAGAGGTTCAGTTCAGGCCTATCCCA
GATACCTACCTAAGCCCTAACCCCAAGATTTACCCTTCGCCCCATTAGGAAGCACATAAA
TAATAGCCCATACTGAGGCACATGACTGGGGGACGCTCGTGGGGTCCGAGAAGAGGAATT
GAAGGAGAGGGGGGCAGGATAGGATGTCTGAAATGGGATTTGATTGCTTCTAGATATTGT
GAGGATTTGATTGCTTTCTTGTTTTAATGTGAAGGTCCATGGGAAGTGGGTTTGACCTTA
TTGAGGCAAATTTGGCAGACAGTGAGGGATCTAAAATTAATAATTAGCTGTAAACCTGAA
AAGGAAAAAATTAATACTTATCTGTAAACCTATTGAAAAAATTAATACTTACCTGGAGAC
CTGGAAAAAGGGAAATTAATACTTACCTGTAACCTGTAAAATAATACTTACCTGTAACCT
gtaacctgtaaaataatacttacc
>NODE_334_length_517_cov_13.255320
ATCCAGACATTATATATTGATGTCAGGTCGATTTTATTTACATACAATGAAAATGATTTA
TTTTCTCGAAGAGGTAGAGAGAATAAGCGGACTTGTGGGGGGAAAGAAAAGAAGAGAAAT
GGTCTGTCAGGCCGTTGAGAAAAGAAGTTTAAAATGCCTTGAACTATTCACCACTGAGAT
GGCTAATCAGTATTGAGGCTCCGGGGCAATCGGGCAGCTTTTCAATGTGGTTTTCCCTTT
CATCTCAATCGGGATGGAGGCGCTCAATTAAAAGCCTATCAGTTTGTAAGTAAATCAACG
CCTATCAAAGTTGTCACATCAAACAAAACGATTATTATTGCAACCCGCCTCTGCCATTAA
TCTCTTTCTGTGGTAATCTGCTTGACAGGTCAACTTGGAGAGCAAGAAAACCTGGAGTGG
ACGGTGAAGGGGGCCAAAATATCTGTATACAAGTACAACATTTTTTAAAAATAAAACGTG
TGTTTGAGCACAGAATCTCCTGCAAAGGCAATTTGGAATCAAGGGCAGAGTGAGTCAAAT
AAAAGAAACTATTAAATCCACATAGCAAAAAAAGTAGAATCTACTGCAACAATTTACATT
TCAAAGTTACACAAAAGTAAaaagacacttttcggctaacatggaaaaaaaaaatctgct
t
>NODE_335_length_617_cov_12.599676
AGGAACTGTTTTATCATTGCACTTATCTCTGTCAGGATGCAAATGTACCGGACGATTGAT
CGGAGTGACCACAGAGGAAGACTTTACGCAATGCAAACTGAAACTGGTGACAAGACAAGG
GTAAATTCAGAAGGTGGTGCTCGCTCTAAGCCTTTTTTTCCCCCTCTCATTCTGTCTCCC
CCTCTTTCCCTCTCTGGCTCTTTAAACCATTCCATCTTTATAGCTGAGCCAATCAATGGC
AAACCAGTGTCTATTGTCTGTTCTGTGCTCAGGCCACTGCCCTGCTACAGCACCCCCCAT
TACAGAAATGTTTCTTCCCATCAGTGCCTTTACTTATCACTTCCCGGGTGACATTGAACT
TCCTATGCCCCGGCCGCCGAGACACATCTCTGAACTCACACAATTACTCTTCATCCCCAC
TAACAATTTAGTAATGAAGTATTGATTTCCAGATTCCTCTCTTATGGATGATATTAGATT
TTGTTTGATAAACTGTGCCTGGGCCTCTAATCTGCACTGTCCCTTTTCCCACTGTCTGTA
AAACAAAGTGCCACTGGAGAGATAATGACCAGGGAACATCGATGAACTCATTTCATCAAT
TTGTAACACTTGACAATGAAAAAGGGCAGGCATTTTTCAAGCAGCAATGTCAAAGTTTAT
TGCTCTGGGTACGGTCTTATTGGAAGCCAGACATCTTGAGCAGCATTCAGTTCTAATTTA
TGGGCCCCAATGTGCCAGTTACTTTTAAAGGAAATGTTTGG
>NODE_336_length_436_cov_23.130733
CTTTTACTGCAGGCTCTGTGTGTGATTGCCGTGCGGCTGGATTCACAAGGAAGGGCATAA
ACTTGGATTGGAGGACAATGCATTAAGACTGCTGGTCCCTATGCTTTAGATTTGGCACAG
GTTAGGTAGAGGCATGAAATGCATATTGTTTGTGTTCATTTGAATAAGGACAAATGTCAG
ATTTCCATGGCTCCAGGCAGCCTGCATGTTAGATGATCAACTCTTTTGGGCCCCTGGATG
TGGGGTCATCAGTAGCGCTTCCAGGTCACTGTCACTGCATGCCGGTTTGGGGCCATAATT
GACCTTTTGACAGAGCACAGGGAGACAGCCTTTCTCTGAGGGCAGGAATAATCACTTTAG
ATTTACTTGTGGCTGTGCTCATGTTAGCTAATTAAAATGTTTGTTTTAAGAAAAATTTAA
TTTGTGATCCAAGAAGATATATTTTACAGTTTTTTTTATGTTTAAATTGTTATGGTGTAA
AAATCAGGCGGATAAAATAACAAAATAAATGAAAAAAAATGAACGTGTCTTTGAACTTTT
CTGCATATGAAAAAATcgttattgtcttaagtatatcaca
>NODE_337_length_1000_cov_12.063000
TTTCGCCATTTACATAACTGTGGTTAATCACACTGACAACACATAGTTTTTGTTTGCAAA
CTCAGGACTGTCCATCCAGGTGACTTGGGAACACGTCTCAGTTCTCATTTCAAGAGGAGT
TCATCCACCTTTGTTGTTTTTAATGGCTGCCACTTTTCCACTCCACTGTTTTGCCGGAGA
GCTCGTTCATTTGGGCAGCTCCTCTAGAGAATCAGTGAGGGGGTCCATTGGTGCAGCCGC
GCCGATGTCGGGCTGTTTCAAACGCTTTATTGTGTTTTTCAAGGCTTGCCTCTTGTTGCA
GAACCAGACGCGCACCACCTCCCTGTCATAGTTCAGTTTCTCGGCTATTTCCGTCATTTC
CTGTCCGGAGGGGTGTGTGTTCTTCTCAAAGTGGCTGTTGAGGATCTCGAGCGCCTGCGG
GGTGAAAGAGGTCCTCCGCTTGCGTTTTTTCGAAGGCTCGCTGCCGATAAACTCAGTCAG
GTTCTGCATGCCGGATCGGTGGCGGGCTTCAGCCTCGGCCATCCAGCGCTCCAGAACGGG
CTTAATCTTCTGGGCGCTTTTAGGGGTGATGTCCAACTTCTCAAACCTGGCAGGATATAA
AAGGCCAGGGTTCAGTTTGCCTGTCAGACTGCTACCTATAGTGTTCTCTTGGGCTTCCTG
TGGTAGGAAAAAGTGGCTTCTCAGGATGGTGTGTCTGGGGAGAATTGAGAAAAAAGAATC
TTACTTAGGTGCCCTGCCAGAACAAGGGATAAGCTGCCTGCCTTTTAGTCTCCTCAACCA
GAATGCCACAGGGACTGAGACTAACATCCAGGTGCACATCTGGGACAAACGCCTCTGTAT
TCTGCACCTGGAAACACCTCAGCTGCAGCAGCTGGAGGTGACGGTTGCCAGCAGCGTGTT
AATTTTCTGGGCGAGGTTGTGGTTCTCTGTCCCAAATTGGCAATAGTGGAACAAGGAGAT
GTTGCCAATGGCTAGAAGTCAAGGTCCAGTTGAACCAAAGACATATCAGACTTAATGTTT
TAAATATTGTACTTCCAAAATCCTTCATAAATCAACAGAAAAACAAAACAGGAATTAcac
ccaaacattccatttctttccctcaggtgataaaaacaaaccaaaaagagacaaaaaaaa
tcat
>NODE_338_length_602_cov_10.926910
TCTTTGCATCTTGTATAGACTGCATGTATTTAATCTGTAAAGCTTATTAAGGCCCTAGTC
ATTGCTATGCAAAGCAGCACCCAGTGCTTTTCTCTCGCTTTTCAGCCGAGTGCAGTGTTT
GGCCAATAGGACTGGCCCCCCGCCTCTCATTCTGCATTCATAACATGCAACATTTGCACA
ATGTATCTCTCAAAGGCCCTGAATAGAAGGCCTTAATACTCATGTAAACAACTGCAAACC
AATTACTTAATGAATCGGGCCCACACATAATGAGGAGCCTCACAAAGGGCTATAAATGCA
TTTTTTGCACCAAAGCCTCTGCTTTAAACTACAATCCCTCTGCTGTAGTCTAGGCTTAAC
TGGCAAATCATAATTATTGTCTAAGACAACAGAGAGGAAGCCATTTTTGTATTTTGAGTC
CAGCTCCATCCTCCTTTTGAAGTCACTCATCAGCTCGCTGACAAAATAAAGCAAATAATT
AACAAGTAGGATGGAGAGGGGGGAGAAGAAAATACAGGAAGACAGAGAGGAAGAGGGGCA
AAGAGATGGAGAAAGGGCAAGAGAGCGAGAGAGAGTGAGACGCAGAGAGAAGAGAAAGGA
GAGAAACAGGGCAAGAGCATGCTGCAGTGTTATGCTTCTGCTTAAGTGCAGGGCTTCCAG
ACCACTTGTggaagcaataaagcgcaagaagtgactgtggtaagtggaatgcttaaatct
aagcgttgaggagaaacagagaaaag
>NODE_339_length_427_cov_11.327868
GGTTTTTTTTTTTAGTATTTTATATTTATTTTATTTTCCAAATCGATTTTTAAACTTTAT
ATCCTGTTTGTTTTGCACATAGTTTGTAGCCTGTCCTCTGAGGTTCACAGCACTTTGGTA
AACTTGCTCTTTAAATACCTCCATGCCCAGCCGGATGTCCTCCAGCACTCCGTCCACCAC
ATGGATGCCCACGTCCTCCTGGTAGGCCACCAGGCCGGCCAGCAGGTTGGCCACGCAGTG
GATGCTGTTGTACTTGACGTTCCAGATGTTGACCATGCAGCAGATCAGGTAGCTCTTCAC
CTCGGGGTCCTGCCAGGGCAGCTTCCTCATCTGCCGGAGCACCTTCTCCGTGGTGACCTT
GGACAGGTCTTTGTAGAGCAGCTTGCGGATGTATTCCTGCAGCGGAGGCCTCTTCTTCTT
CACCGTCTTCTCCATGGGCGGAGGGTTGCAGTAGTAGTAGGCGTTCTCCACCATCGTCAC
GTAGCGGGCGTCCAGATGCTGAGCCTGCTTTTTACGCATCATTTGTTCCTGGAGGACAAA
ATACGAGTGAACGTGCAGTTTGCGTCattca
>NODE_340_length_543_cov_4.767956
AATTCAATCATATGCTTGGTTTGTTTACATTCCTTTCATGTGAAAGTTTTTTTTCCTGAC
TTATTGTAAAAGCAGCGCTATAGCCCAGGTTTCTCTGTTCATTTACTGTAAGCTGTTTCA
TGTGCTTGTGAGTGCACATAGCCTACTGCTCTCAGGAAGGGAAAAAGCATATTCTTCCAT
CCCCAGGGGAAATAATTAATCCTTACAAGGCTGTCGCATGTTGAAATGAAGCGAGTGTGA
AGCATTTAGCCCAGGAGGCATTGCAGGCTGTCGCCCGCACAGGCACCTGTTGTTGTCCCT
GCCCTACATTTCATGAGAGAGCGCTGAGCAGAGGATAACAACATGCTCCACTGATGGCAA
ATGAGACACACAACTGCAGATGCAGGGTTGTGTATGTGCGTGGGTGTGTATGTATGCACA
TGTTTCCACTTTTTTTTCTGTTTTCGTGCATTATGTTTGCATGCACGACCACTCCAGAGA
GTGTGCACAGGTGCAGGAAACCCCCTACCTTATGAGGAGGTGAGGGCTCGCACAAAGGAG
TCGGTGCCGGCTGCCTCAGAGGGTGTTTATCAGCCAGAACCATCTGTATGCTGCTGCTCA
TAGCTATGATCTACTGCAGCCTAAAccaataagtcacagagcgccagcctaaaaagagac
tctctcctttaacctccatgtcctcac
>NODE_341_length_515_cov_9.466020
CACTTCGAATCCCATTTGTGAAAGTTAAGACAGGAAATCTAAACCCACTTTCACTTCAAC
AGAAAAAGGGGAGATCTCCCTCCGAAGAGCTCGACTAGACTCCTCCTGTTCGTGATCACA
GTGGCCAGCGAGCTCTGCTTCAGCTCTGAGGGACTCCTGCTCTATGGTAATCATATCCTA
TTTGAATAATGAGGCAATACCGCCACTCCTGCTGCCCATTCTCCCTGCATCCTTGACTGG
AGTCTTTGATAGACACTAATTCTAGCTCCATCTATAAAGCTCCTCTCATGCATTTTTAAT
AGAATCTATTACTTTAGGATTAAATTATAAAAGACTGTCCTCCTTAAATTTTTAATAGTT
TGCATAATTGGTATCAGGGCCTGAATGCGAACCATAAAAACCCAGTTTGTACAGGACTGA
GCTGCAGAACGAGTCAGGCAAAACCACACAACACTGTTGCACATAAACGACACCAATGGC
AATATGACTCTATCACATACAAGCACACATCTGCGCAGTCTCACGCACGCACATACGAGC
TCGGTTATTATAGCTTTGGTCTCACTGTCATGGGGAATAAGGTGGTGTGAGCTCTGAATG
AAGGGGACAATAAGGTCAGGGAGCATGAGAGTTGCTTTTGGctgctgagtctctaaagg
>NODE_342_length_672_cov_9.000000
ATGCTCATCTTCTTTGCCAGTATAGTTGCTAAAACAAGGAAGAGGGTTGTATATACATTT
GCCTGCGTGTGCTTCAATTGTTATTCAGAAACCAAGTCTTAATCATAAAGTATGAGCATA
AAGCATATGTCATCTGATGTTGTTTTATCTCTTTGATAGACTTATTAACAAAAGAAAACA
TCCATAGATGTACTAAGGGGCAAGATAGTGATTTGTCTTGATCCATCTTTTCTCTCTATG
ATTTCCATTGTATTATTCTTAAACTAGAGGGATTTGAATATAAATTGAAAGCCTCAAGCT
CTCTCCCTGAAGCTAAACTGTAAATAATAACTCTAAACTTTTTTCTAATCTTTGGTAATT
GAAGCAAATGGGTTTTGCGGAGAGAGATTTGTCGCAGGGAAACGTACATACATTTTTTTT
ATTTACGAGGAGGCGAGGGCTGAGCAGTGTAATGAGTGAAAATGCATGCTTAATTTAAAT
GGCGAGTGTGTCTGTTAGGGAATGCATTAGAGTCTGCAGAAGAAGCGTAAGACATATTAA
TTGACAGACAGGAACCGCTGTCTCCGAGGTTGATACAAGTAATTTATTACTTCAGAAACG
AATGCCACCGCCAGAATGTGCTTCATTAATTTCAAATTTAGTTTTAATTTCAAGCTGTTG
CCCCTTGAGAAGAATAAGGTGGCAAGTTCTGTTTGAAGAGACATTTTTCCCCTCTCCCTC
ACTTCATCTTTCTCTTTCCATCCTCCATCTCTCTCTCTCTGGCTGTCTCTGATTTTCTGC
AGTACAGAACAAAGACCTGGGGGTGGAGAGGGAAAg
>NODE_343_length_926_cov_13.981642
GCTCAGCATTAAGGTGGGTGGAATAATATAACAATATCCCCCATGTTGTTATAGTATTCC
ACCTACCCTGATGTCCCCCTGTTGTCATTCTCTTCTCTTCCTCTTCTTATGTTTTTTTTT
AATGGATACAGAGGTAACGGTAGTATTCTTTTCAATGCACTTGGATACAAAGGTCAATTA
ATGCTAATATTTTTCCAGTATTTCTATGAATGTGTTCAGAGTTGCTATTTTATAGTTTAG
GATTCGAATCCAGATGATAAGGTTTAAAGCTAACAATCATTTCATATTTATGTCTCTCTT
ACTGTTGCTTTTCTCTCTTCTTCGATCTCTCCTTCTGTCCCGTGTGCTGTCCTACCTGAC
TGTTGTGTTGTCACTTTTAATTTAACAGTTCAATGGTTTTTCAATTTAGCCTTTAAAAGC
TGCGCTGTCACTTGTGACGAATGTTAATTGCATGATGTTTGTTGTTGTTACTTTTCTTCT
CAATGACAAGTGTCCCCATCCCGCACACTTCAGTTCTAAACTACGTAACCCTTCATGCCA
CCTTTTCCAAGATTTAACACTGTCTCTACCTTATATGAGCCTTTTCTTATCTCTCCGTAT
TCCTTAAATTATGAAACAATTTGTCCTTTCCTAGACCATTCTGATTAACAGATAGCATTC
TATGCATAAGCCCCTGCTTAGACCATGGTAGTCTCACTACCATTATCTATTATTATGATG
CCTATACAAGTATTACTTTGCATTAGATTTCTCACGGACCTGTGCATTTTCTTACAAGTT
ATGTTTTATCGTTTCAAGAAATGCTGTTAACCTGGCAGTTTTAAAACTGAATGAGCAAGG
CCTCTTGGACAAATTGAAAAACAAATGGTGGTACGACAAGGGAGAGTGCGGCAGCGGGGG
AGGTGACTCCAAGGTCAGCCTCGATGTCACCACAATCGGGTACCATAGTGCAGAGTAATC
GGCAAGGCTGTTACGACAACCCAACCATAACCAAACCAACTGTTCGCcccaaccaacctg
ctgctgccccgaagcagataaccaaatttattgaatgtttgaccagaggg
>NODE_345_length_477_cov_12.857442
AGATAATTACAGTGTATTTATTTTCTCCTGCTCTTCCCTCTGTCTCTCCCTCCGACTCCC
GCCCCTCCAGATTGTGAAGTCGAGCCTCTAGCAGTGTAGTGCTGAAGGTGTGTTTGTGCT
GTTATGCCCTCTGGCTTGGCTGCCAGCTTACTCCCACTGATCTGAGCCAGAAGGCAGACT
GCCGAGGAATACCGATCACCTTGCCCAGACCGAATCCTTTGAGCTCTCTCTGGCATCTTT
CCCCCTTCTGCCAGTTTCCTCCTCTGCTCCTCTCTTCCCCCTTCTGAAGTTGACAACAAA
GACATCCTCAGGGTCCTCCTTGATGTGAGACCCACTCTTGATCTTTTTTCCCTATGTTTT
TGTACCTTATAGTTGCACTACTTTCATATTCCGCTAGCACAATATTTACACACCAGAAGA
CAAAGAAACAGGGGTCTTTTCATGTAGAAACCCCTGCCAACATGTTAATCACCTGAAGAC
CTGCAGTGGTCATGTTGGCCCGGCAGAGGCAAGACATTAGTGAGGCACCTCTGCACACTG
CCTCCTATTTGACCAGAGCCTCCAGATATTTTGCAGGTTGTACAAGAGTATCTATCTATC
TATCTATCTATCTATCTATCt
>NODE_346_length_1214_cov_5.667216
CCCGTCCCCGTGCCCCGGGCGCACCACCGGCCCGTCTCGGCCCCCCGCCCGCCCCGACCC
GGGGCGCGCGCGGGGGGGAGGTGGAGCTTGAGCGCGCGCGATAGGACCCGAAAGATGGTG
AACTATGCCTGGGCAGGGCGAAGCCAGAGGAAACTCTGGTGGAGGCCCGCAGCGGTCCTG
ACGTGCAAATCGGTCGTCCGACCTGGGTATAGGGGCGAAAGACTAATCGAACCGTCTAGT
AGCTGGTTCCCTCCGAAGTTTCCCTCAGGATAGCTGGCGCTCGGGGTCTGGCAGTTTTAT
CCGGTAAAGCGAATGATTAGAGGCGTTGGGGCCGAAACGATCTCAACCTATTCTCAAACT
TTAAATGGGTAAGAGGCCCGGCTCGCTGGCTTGGAGCCGGGCGCCTGGAATGCGAGCCGC
CTAGTGGGCCACTTTTGGTAAGCAGAACTGGCGCTGCGGGATGAACCGAACGCCGGGTTA
AGGCGCCCGATGCCGACGCTCATCGGACCCCAGAAAAGGTGTTGGTTGATACAGACAGCA
GGACGGTGGCCATGGAAGTCGGAACCCGCTAAGGAGTGTGTAACAACTCACCTGCCGAAT
CAACTAGCCCTGAAAATGGATGGCGCTGGAGCGTCGGGCCCATACCCGGCCGTCGCCGGC
AAACCGGGGAAGCCCCTCGCCGTAGGGGTCGGCGGGGTTTTACGCCGCGACGAGTAGGAG
GGCCGCCGCGGTGCGCACGGAAGCCCGGGGCGCGGGCCCGGGTGGAGCCGCCGCGGGTGC
AGATCTTGGTGGCAGTAGCAAATATTCAAACGAGAACTTTGAAGGCCGAAGTGGAGAAGG
GTTCCATGTGAACAGCAGTTGAACATGGGTGAGTCGGTCCTAAGGGATGGGCGAACGCCG
TTCGGAAGCGCGGGGCGATGGCCTACGTCGGCCCCCGGCCGATCGAAAGGGAGTCGGGCT
AAGATCCCCGAACCCGGAGCGGCGGAGACAGGCGCCGCCCAGGCGCCCAGCGCGGCGACG
CGAACGAACCCGGAGAAGCTGGCGGGAGCCCCGGGGAGAGTTCTCTTTTCTCTGTGAAGG
GCGGGGCGCCCTGGAACGGGTTCGCCCCGAGAGAGGGGCCCGCGCCCTGGAAAGCGTCGC
GGTTCCGGCGGCGTCCGGTGAGCTCTCGCCGGCCCTTGAAAATCCGGGGGAGGTGGTGTA
AATCTCGCGCCGGGCCGTACCCATATCCGCAGCAGGTCTCCAAGGTGAACAGCCTCTGGC
GTGTTAGATCAAGGCGGGTAAGGGAAGTCGGCAAGTCAGATCCGTAACTTCGGGATAAGG
ATTGGCTCTAAGGGCTGGGTCGGTCGGGCTGGGGTGCa
>NODE_347_length_526_cov_8.547528
AACGATATAATTTTAGGGTCTTTCTAGGAGTGAAACGTGAGACAGTCAAACAATAAATCA
CATCCCTGTTTAGAGCAGGCGTCTGGCACGACTGGCCGGCTTCAGCTCCCCAGACCACCA
CCTCCTCCACTGCCGCCTCCTCCTCTCCTCTCATGCTCTCCATCCCTCATGCCTGTTAAA
GGCTTGTCCTGCAGGGCCTGGATGCACTTGTGTGGTACAACAACAGAGAAACCGCCCAAA
GCTCTTAACAGCTCTTCCTCTCCACTTCCTCCCTCCCTCCATCTCCACACTGCTACCACC
ACCAGCTCCTCTCTCCCTCTCCACTCTGCTCTGTCTTTCCCAGCTGCACCGGCGAGCTGT
TCCGTATGAACTGCTGCCAGCTGAAAGCCTGCTACTCCTGTGAGATTGCTATTACTCAGT
GCAAGCAGGGCTCTGCGTAGCCAAAGGGCTGCTCTCCGAGCTGTAGATCTCCATGTTGTG
ACTTGTCAACACGGGAAAAATCGTTACCAAGGCTGAGGCACTTCCATTCCACACAGAGGG
GGTTCTGATTGCGACCAGGCATACAGGCAGGTACTGTACTGGAGGTATTAGGACAACTAC
TGTTGCCGGATTTTGTGCTGCAGAGGATTCTCTGCTGAGAGAAGGCACTTTGAAATTATT
AGATAACTGg
>NODE_348_length_563_cov_10.245115
TGCACTAAAAAAACTCTCATGTTTCCTGCAACTGTCCAGTGAGTTTACATGCCACCTCAT
GTTACATTTTTCCAACGCTGCCGCAGCTGATGTATGGCTGTTAAAGAGTAACTGTGATTC
AACATTACACAGCCATCCTGTGAGGTACCTGTGCTGCTCTCTTGGTCCTTATTCTAATCT
TATTTAACAGTCTCTGCCTGACACGCAATTCAATGCAGGCCCCCAGATTGGAGAGTTTCC
AAACAATCCTGAGCTCACCCAAGCTTGGAATTGGTTTTCCGTGGAACATCTCCCTCCTCC
CTTTGGGCACTTTACCAATTTGACCAAATTTGTTCCATCACTGGTTCTAAGTACCAGAAG
TGTTTTCTGCCCACACTTGGACTCGTTTCTGCAATTTGCACATTCTTTGCAGAACATTAA
CAGCTTTGTCAGGGGCTGAGCTACCAGCTGCTGTGATGTGGGGGCCCGTGTTTCAGGGGA
TACTCAAAGGAAAATTGTCATAAACCACTAACAACTCATCACTTCCTATCATAGGCACAC
TTTAATATGCAGGACAAGCCAGTCCAATTGGAATATAAACACTTAATAAATGGTTTATTA
CCCAAGATAACACACTAAAATGCAGTTATAAGCAGATATAACAGCATTTTAATAATAACA
CTCCTTATATACAGATATTGTTAATAATGGTGTAttaagagctattt
>NODE_349_length_869_cov_16.771002
TACACAGTTAAATTTCCATACGCTAACATTTAGACTTGTTAAAAAATGAGGGCAGCGCCG
TCCTGTTTTTTTTCTCCTCCGACTTTTTAATCAAATAATTTATAAACTCTATAAATAAAT
GTAGAGAGAGGCGAGGGGGAGAAAAAAAAGTATAAAGGAGGAGAAAAAAATGGACGGCGA
GTTCAAAACAGCTCATCAAAAACCAAACATCTCTATATATCTGGCATGGCACCCAGCTAC
TGCGTCATTATATTAATTTGTGAGAGGTGCAGTGAAAATTACACCGTATGAAAAATGGCT
GGAAAATTTAAATGATACAAACTCATCTTATTAGCGGTGAAACATTAAAAAACAAACAGG
CCCCTCTGTGTCCCGCTAATTTGTCTTGGGATGAAAGGCGTTTGATGGATGGATCTTACC
TTATTCATAAGCGAGGATAAAAGAGATGTATTCCCTGGTACAGGGTGTCCGTTTGATTCA
TTACTGGAACAAGGAAAATGAACAATGTTTAGTCAAGATTTGCATGAGAACAGTAAATAT
TACTATTTATCACGCAAGGTGTGCCTGTATAATGAAGAAGAAAAATGCTGTCTTCTTAAG
AAATAAGATCTACTGTGAGTTGGGGGGAAGATTGGAGTTGAAGGTTTATGTAAACACCCT
GATCACACAGAAATGGAGAAATATATTAGGGGTTTTATAATTGGATGCACACTCATATGA
AATTATAAATATGTGCCAAACATGTAGAAATCATCTATCAATCAGAGAAGCTTTATTTCC
TTGTTGGCGTATTTTGCAGATGTATTAAATAGCATTCTGCATTTTGAATTAACCCTTTAT
TTGCCATGCAGCTGTATACCTGTGGTCCTTCTTGCTCAGGTCCAGGCTGTGCTCCTGCGT
AGAGTCTTGCGAGGCCCCAGAGTTTGTGTCCACCGGCTCCTGCTTCACTTGAACCAGACC
GAACTGGCTGGCTGAAGCCGGCTGCCCGTTCCCTGAGGATCAAGCCAgagacg
>NODE_350_length_477_cov_9.620545
CACACGCTTGTGATTCTCTATCATGCTCCTCTCAGCAGCCGTCAAGAGGCCAGCAAGCAT
TGATACAAATCTCTCATATTCTGCTTTTTGATTTCATTCTTTCTCCCTGTCGTCTCTCCT
ATTAGCTTATTCATTCTTCACATGTGACTGCCAGCCTGTTAAGGTCATATTAAACCAAAG
CAATCCACTTTAAATGGTTATCTACGACGCGCATTAAAAAGCTCTTTGCTGCCCTTTAAA
TATTGTGATTGGGTTATAGGGGGGTCGCTGTTTCGGAGCGCTGATCGCTCTCCCAGGAGC
CCGCTTCAGAATATAAATTGAGTAATATTATAAAGGCGGGCACTCCAGAAGGACTGGGTA
ATGAATAGGATTCATGATCTGAGGAGGAACAGGAGGTCATGCAATGAAGTGAAATACTCT
AATAACTCCAATCCAAACCCACTCAGATGATGATACATTAACTGAGAGACCCTTGTATTC
CTGTTTTTTTCTCTCTTGTGTCAGCCTATATGAGCATTACATCTACTCCAAAAGCACTTG
CTGTGGAAAAAAAAAACAAGAGAAAGCTGATCCCGGTGGGAATggttatttaaagttctc
attttgactttaatgtcaagg
>NODE_351_length_690_cov_14.537682
CTGAGATTGTTTTGCAAGCGGAGGAATGCATATGCATTGTGCGGTGAGTCAGTCCATTTA
GCTGCTTGACTGGAATGGTCCTGTTCAGTTTGACAGATCAGAAGAGGGAAAAATATCTCA
ACACCATGAAAACCAAAGGCTTAGCAGTGAGCAAATCAGCCCTTTGTCTTGTTCAATTCA
AATCAAAGGATAACCAGGAATGTTTGTTTGACAACAGCATTTACAATGCATTGTTCTGAA
GCCCAGAGCCTCCCAAACAAAGACAGATAGGCTTTAAACAAGTCATTTAATTAGCACCGG
ATCCCCAGCTTTGGCTGCGCCAACCAATTATACATTCCTGAGGCATGTGCAGGTCCTATT
TCACAGGAGCGAGAGGCAGATCCTCTCCAGCCCTGTCTCTTACAGTACATCTCTCCCCTT
CCATTTAAGAGAAGGTAAATAGCCCAGACAGACAGCTTCATTAGCCAGCGTCTGAAGAGC
GCGGGGCCGATTGTCGCTTAAATAGTGCGCTTTTACTGCAGGCCCAGCCAGCGACCTCCG
ATCAATTACAGCTGACATTATTGTTTGTCGGGAGCTTTTTTCCTGGACAGAGGGAGTAAA
AAACGAGATCAGGCCTGAGCTTTGGCTGGAAATGTAATCTTCCCCCTCTCTTTGGTTCTT
TCGCTCCACAAACAATAAATCATTCAGTTGAAGAGATAATAAAGTGCCAAGTAGGAGCTA
GTTTAATTTTTGTCAGGGGAAATCTGTCCACAACAGAGTTAAGGGTAAGGGGCTGGCTGC
TTTCTTCATACCATTTTCAATGACAATGGCTTAGTTCCTTtttttcttatttcc
>NODE_352_length_438_cov_1.888128
CCTAAAATTTATGCCCGTTTCCACCCACTACTGATATGGGAATATTAGGAGCTGGTTCAC
CCAGATAAACAGTTGGTGGAGTTAGGTACCAATAAACCATGGAGGGCACAATGAGGTGAT
GCAACTGAAAAAGCTCCAGTCAAATGGTGAAAGAGAATGTAGGATGTATGATGGAAATAT
GACATTTCTGCTGCTTCAGTTGTTACTTTGAGGAAGGTTGCAGCTTCTTCGTCTCCCCAC
ACACATCTGATGTTTTTGTCTGCTTGTATTTTTTATCTTTCACCTACACCTCTACAGTGG
AGTAGAGGTGTAGGTGAACACTGACGTTGCAAGCAATCAGTGATTGACCGCAGAACTTCT
GAGAACATACTTTCTTGAAATAAAGTTTTAAAGCGATTTTTAAAAGGCTGTAAATTTTGC
AAAGAAAAAAGAAATCGTTACCTCAAGTTTGTCATTCAGCGTCCCTAAAACACTGATGGT
CTAGTCTATCAATTTGtcaaccgaggattacagtatccggtataaagcactgcagcttgt
tttaatttggtaccatcaatcattctgtgagagaaggcgtca
>NODE_353_length_442_cov_11.083711
CTTTCTCCCCGGGCTCCCTCTCCTTCTCCATTAGTCACTGCTGCATGCACGCACACACAC
ACACACACACACACACACACAGGCACACACAAACATGCAGATGCCCGGCAATACCACATG
CCCCCTCAGTGTGTATATGTGTGTGCGCAGGGCTGGGTGTTGAGCGCATCGACTGAGTAT
CGATCCCACCACTCACCTCCCTGCAGTCAGCTCTTGTCCTACATAGCATGCCCTGTCTGA
TTTCTCCCTTAATGGCTTTTATCCAGCTCCAATCTTTATTTAAACTGAAAAGTAGGAATT
AGCACCCACTTCTATCCTGGTCTCTCTTACCTTTTCTTTTCACTGTCATCTCGGAGTGGG
TATCGGCGAGTATCGGTCCATTGACCCTCACTCCCTTCCTCCCCTGGCTATGATTGACTT
CCCACTCAGAAAAATGCGCGATACACCACTGCGTTACTTGCATTCCTCCTCAGTGTTTCT
CATATGCGTCTTGTACAGATAAGATGCCGCGTGTCACTGCAGCAGCAAATGGTATTTATT
TCTAttattgataaagctgcccggcgctgtgtcgattcattgatta
>NODE_354_length_331_cov_1.329305
GATATATAATTAACAGTCTGATTCCATTTCATGTACAGTATTATCAGACTATCAGAACCG
TCGTCATTACTGTCAAGTACAACATCTCTGAGTACTACATCCGATTACTTTCAATTCACT
TCATGTTTATTTATCTGTTTCTTCTGTTTGTTGTTATTTACCTTACATTGTGTACTTATG
TTATTATGTTCTTTAGGCAGTATTCTCCACATTCACTCAGACACTTAAACACTCTTAGAC
TCTTTGTGTTTTTGTGCTTTGTATTCTTATTTGACTTTTATTGAATGATTCTCCTTTCTG
TAATTGTGTGTATTTCCCAAACCTTTGTTCATTCGACTCTGCAACAACAGTTTCCTTCAG
GAATAATAAAGCTGATCTCATCTCCTCTTCTctcattattatggtcagttaaaaatgaaa
tacacatttttctttattctacaaattaattcacatcttcaaactttctttattt
>NODE_355_length_445_cov_18.031460
GCTCGCCCTCTTACCCTTTTCACCCTGCTCGTCCCTCTCTTACTCGTCCTTTACCCTATC
CCCCCTCATCACTGTTCTTCCCTGCTCGCCCTTTCTCGCCCCTCCTTCCTGTAGTCTGTG
TTTGTGTTGGGAAGATTAAGCTGCTCTGACAAAGCTGTGTTTACAAATATGCAGGCAGAG
AAACAGGCCAAGCGACGCTGAATAGGAATAGAATACAAATTGCTTTTTTATCTCTCTTAG
GGCCAGGGCGAGAGAAAATGTGTTTGCGATTGTTGCTCCTCCGCCTGTGAAGGATAAAGC
CTCAGTACTGGGTTTGGGCTCCCTGTTAGCATTCATTCTATCCTCTCCTCTCTCTGTCTC
TCTCTCTGTGTCTCTCTGTCCTCCCACTCTCTTTCTTCCCCCCATGCTCTTTCTCCTCTT
TGTCTACTCCACACGCTCTGTCTCTTTCTCCCCAGCAGGAATTTTTTTTTTCCTCGCTGT
TTCCTTGGTAATCATATCTCCTCTCCTCTCCTTTCTTCTTTCCTCCCTGACTCTCTCACG
TCTCCTTGATGTGTGCTcctctctcctctatatgtgcagtactccctct
>NODE_356_length_464_cov_13.896552
TCGTGGTGCTATACACCAGTGTTATACACCCGTGGTGTATTTTCTTTTGGATGATTAATT
GGATGGTACAATGCCCTGAGGCAGCACTTTAATATGACACATATAGAAGCACCTTTATTT
TGTCTCATAACCATTTCGCATTTGCAGGTATTTTTAAAAGGAACCTAATAAAATCATCAT
TTAATTGGTCAGATAACTTGCCACGTAACAATGCTGTTACATGCACACATTCTCAGGCAG
CCTCATAAATGCCAGCAAGGTAACTGAATAAACTTCAGCCCTAAACAGCATCATTTCCAC
GCGGAGAGACAGTTCCAAACAGAGTTCCACTTTCAGAAGCCACCCATTACTTGTAGAATG
ACTTCTTTGTGTAGCTACCTGGGCTCCGGGTTTATTTTTACCCTCCCTATGTCCCTCCTC
ATTCTTTAGCAGCTTCAGGAGATGGCGTTAGTTTGGCTTCATCTCTGACAAAAGATAAAT
GAGCTCTGGGTCTGTGGTGATCCACTATGGCTGCCAGGGGGTTCCAAAATAGCAAACTAT
TTTTCATATGGAGCGAAGTGATATGGAGTGCGATGCAGCAGGCGCTAACATTTACCATAT
CATAGTAT
>NODE_357_length_393_cov_8.368957
CAGTAATACATTATCATGCATATTTCATACAGGCAGATTACTAAAACGGAATTGTGTGTC
TTTCTGTTGTATGTCTTTATAATTACACCTTGAAGCCATTGCTGGTTTTTTCCCCCTTCC
TTTTTCCTCCATATTCATGAAAAGCAGACTTGTAATTTGATAAAGAGAAGCTTGTGTTCT
CAACTTCATTCAAACGGCATCATGGCGCTGTATTAAAGTGGGCATCTGTGTTCTCGTAGC
ATTAATCTCTTCAAGCACATTCCAGCTGCTGTGATGTGCGAGAGGGAGATAAGTCTTAAA
CAGTCTAAAGCTAAGCAAACCAGACAACTCTATTATTGGCTTCATAATTGCTTAATTAAA
CTTTTGTCACTAATCATTATGAGGGCAATAGAGCTGTTATACAGGCTTTCTGTCGAGCAG
GAAAAAAAAAATCAATAAACTGTGTTGGGGAGCTGATCCCCCCACGTCTCCCTCTCTCTC
TCCCTCACTCTCTCCCTCCCTCTCTCTCTCTCTCTCTCTctcctccctccctccctc
>NODE_358_length_317_cov_1.280757
AGCTATGAAGTAGCACAGTGGTACAGTGCTAGCCCCTGCTCCACCGTGCCACCCCAATCA
CAAATATATTTTTATATTTTTCAATAATAATGTATAAAAATACATAAGGAAGATCTTCAA
AACTTAATCTTGAAGTTTTCGGCCAAAGAGCAAGTGAGAGTGTTTTTTTGCTTGAATACC
ATCATACATAATTGCAATGTCTCAGTTGTTACTAAAAACTCCTATTTCCATTGATAACCC
ATGTGCTATATCTGATGCAGTTGTTCATCTGTTTTGAAGAGCTAGATTGTGAAAATAGTT
CGATGTCCATAGCGTCATTTTGGGAGGAGGGCTGCTTCAGCTCTGATtagtagactatac
ttcattctatactatactttcagttggtgagatgttttcctgtatcattttaaatctttg
tgaatgctcttgaagatttttaattccatttccaagcaaag
>NODE_359_length_744_cov_12.063172
CCATGTTCAGGGGTTTGTACAGACCCAGGAACTGTGTGACAAGCTGCTGGCTGTTTCCCT
TGGGGCTGATGGCTTGGCCATAGGGGTGAGTCCGGGTGAGGAGGTCGCCAGGTAGCCCCA
GCATCATCTGGCTGCCGAGCTCTCGGGATGCGTCGGCGGAGGCGTGGGCCTGCTCCTGAT
AACTTGTGAAAAAAGTATGGCTTCTGTTGTCTCTGCAGCCAGGGAAGTCACGATACCTTC
CAATCCCGCCATGTTGGTTAGCTCTTGATGCCAGTTGATCAGTGACGGGTGGCATGCCGG
CTCCAGAAAGATTGGCTCCAATGATAATGCCCCTAGGGCTGTGCTCTAAACGGTGACTGG
GGTATCCAGAGTCTGAAAAATTGGGAACCGAATGGTCAACATATGCACTGGACCTCGTCT
CAGGGTAGTCTCGCAAATTGTGCGAGGGGCAGAGTTTTAAGGAACTGCCAGTGGGGTGTC
CCATGTGCTCTCCTGCCAAAGGTGGCAGCACCACGCTGGGTTCAGTATTGCTCTCCCCGG
GGTTGACGCAAGAGAGAGGGCAGCCACTAAACCTCGAAAGGCTTGTCATGTTTTGTTGTG
AGTTTGGCTATGAGTTTGCAAAATCAAACCAATTCAGCACTCAGGATACACCTAGAAATC
CTGTTCCCCCATTTTCCTTGTTGTATATCATCTGCATGTGAAATTCTTGGCCGTGAACTT
CGCAGAAGTAGGAACCAGACTCAATTTCGTTAAAGTTGGTGTGAGTCCCATGCCGTTCAC
TTTGCCCTCTTGATTTGTGGCAATAACCGTGGTAGTAAAAATGCTTCGAAACAGGCCATG
GTGCAATATAAAAGCACAGCAGGCAAACCTGCTTTTAaaaagggagct
>NODE_360_length_441_cov_11.612245
CACAGGGGTATATCTCTATCTATGCATCACAATTCGTGGGCTGGGAAACAACAGGGCCTG
ACATATTGAGTGACTCAGGATCTGGTCATATCAGGGATGTTATTCAGACAAACAGAAATC
CCAGTTTGCCTTGCCAGAGTGTTCTTCGAAACAACTAAAAGCAGGAACACGTGCCTCATC
TTCGGTGTGTCAAGCCGGCAGTGATTGAATTTCTCCTCCTTCCTTAAGACGGAAGTGCAA
AGCCGGTGAGTGATTCCTGTGGATGCACTTAAGGTTTTAGTTGCAGGCGTCGTTGTGCCT
GGGCAGATTTTATATGACACATGAAACTAACTACATGGTACTTAGGGCCTGCTGTAAACC
AATCTGAAGCCAGTCGGGAAAACAGGCCCATCAGCAGAGAGGCTTGTTTCTGTTGCATGA
CAAAAGGACTTGCAAAACCGCATCAATTAAAAGTTCATTAAGTTCAGCACTGGGAGGATG
AGTGGATGCTCTCTATTTACGCCCAGGCCAGCCCAGCCCATTATCTTCAACCTGATTATT
CAAATCCCTGGATTATAACACAGACGTTTTCTCAGAGCCTTGCTT
>NODE_361_length_150_cov_3.986667
AATGTTCACAATCATGTTTTGACTTCTGAGTGTGTTTAAATATGATCAAGATGACGGCAC
AAGCTGTTTCAAGTCCGTTCCTGTCAAAGAAATTCACTTTACATGTCCCATGTCAAAAAC
CTTGTTTTCAGCCAGCCAAACGCACTTTCAGAGCAGGATAACAGTCAAACTGCCATCTTT
CAACTACAATGTTCACAATCATGTTTTGACTTCTGAGTGTGTTTAAATATGATCAAGATG
ACGGCACAAGCTGTTTCAAGTCCGTTCCTGTCAAAGAAATTCACTTTACatgtc
>NODE_363_length_721_cov_7.650486
AGTCCCTTAATTTTGCTTGTTAATTGGTAAGACTTCAGAATGTTTGCATTACCTCAGTGT
TACGCTACATGTAAGATACCTGAGGAAATTTTAAGCAAATACAAAAAAATGACATTACTA
TCAAATATAATTATAATTGTGTGCGTGTTTTTTTGCTCTAAGGACATCCATACCAGGAGG
TTTAACTTCTGCGTGATACCCCACAGCATCACCTGTCATAAGTGCAAAAGAGAGATGGCA
TGCCTTTGTGAAAAAGAATGCTGCTTCTGTCTTTTTTTGCATCTTGAGAATGAGCTAATT
GTCACCGAGCTGGCAGCTGAATAGAGGCAGTGAGTTTAATCTGACCACAATGACATGTTT
GATTGGTCCGAGGCAGGCTGGGTACAGAGGGTGGGGGGTGGCCCTCTCTTGTGGCAGCAG
AGAACAAACATAAATCTTCTTCAACAATCTATTTTCCATCATACTTATTCACAGGGGACA
TCTCAAAGTGGTCTTTACCCTTTCTGTCAATGGCTGCCCTCATCCATCAATTTCATAGAG
AATTATACCCCAGATCAATGTAGTTCACGACCGCTGAGCATTTGTCGAGGGGTGGTGTAG
GTGGTTGGGGCGGGTGGGAGGCGGAGTGCTGGCTGTATGCGTCGCTGCTTGTTCTCAGAG
GCTGATGGCTACTTCTTGTTGGTCACCCTCTCATGCCCAAATAATTCACACCATGTAGTG
CAAACAAAACAGTGCTTTTCCTCATCATTAAGCCTCCTTTTTTTTTCTAACAACAGAGAA
TAAGAAGCACTGCAAAGCGACCGAGCAAGCACAGAGTGATTCACTAATAAGTGGAAATga
ctgactgaatgaatggagccattct
>NODE_364_length_291_cov_1.518900
AACAACTACAAAAGGAAGCAAAATGAGAAAGGCAATGCAAAACTACCAAAAAGAGACAGA
AAGAGCCACAAAGTAAGACAAGCCAACCACAAAGTGATGCAAAATAACCACAATTGGACA
AAATGACCAAACATTCAAGCATAAAACCAATAAATGAAGTAAAAGTCCCGCAATTAGACA
CAAAATGACCAAAAAGTGAAAAAACAACTACTATAAAATGGAGCAAAATTAGCAAAACAA
TGCAGAACTACCAAACAGAGACGCAAAACAATCCCAGAGTTGCAAAATAACCACAGTTTG
ACAAAAAAAAATGAAGCAAAATGGCCCAAATGACATAAAACATCTAAAAGGAGACACAAA
AAGACCTAACagttgagcattaagatcaataaatgaagcaaaaggcccatagttatatac
aagattatcacagtg
>NODE_365_length_347_cov_17.870317
CCTCTTTGCCATCTTAATACGTGGCACTGTAAGTGCAGGTTTGTTTGCCTCCCTCTCTGA
AAAGCGCTGGATTTCAGATGTTAACCTCTTTGGACACCTCCATTAATGAGCGTTTAAATG
CGACTCTATGGTAAGGGTTGAGCTTTAAGTAGCACAGAATGAAAAATGATTTGTATTGAT
GCAAATCGTGTGTACGGAGTGAATTATACACAATTACCCATCAATACTGGCCAGTCTTGC
CCACCCTCACCAACAAGATGTGGTTAACAGGCAGAAAATAAGATTGAAATGGTGTGTAAA
GAGTTGAAAATGAATTTCAATGCTGCATTTGTCCACAATTACCCCGTCGTTCACACGTGT
TTTATTGGGAGTTTTTTTTTTTTTCTTCTTCAAATATTTCTCAAAGCAGATTGGAAACAT
TCTTGGTATTACCCTCTTTCTTCAGAGAAGAAAGAATTAAGGATTTTGTGACAAAAAAGA
GATTTTCTCTC
>NODE_366_length_573_cov_18.809772
GGGCCAGCAGCCTGGGGCCCAGGGATGGCCTGCGAGGCCCTGGGGAGGCCTGAAAGGCAG
ACAGGCAGGCCACACGGACTGCAGCACTAACGGCAGGATTACTGGCATAGTGACACCGAC
ACAGCCTCCCTAAAAGGATCACAGCGGCGTAATAAACTTTATTAAATAATAAAACTTATT
ATAACTGTTAACCCGATTTAGTTCATTCTTCGCGGCTTACACACACACACAAAAAAGAGG
GGTGGATATAATAAGCCTTATACCGTACATAAGGCAAAGCCTACAAAAGCCATCGCCTTA
CCATTGACTTTAATTGGATTTGAAAAACGGGTTGCAAATTATAGCATTCTCTACTTGCAA
CTTAGTAAAATAAGTGTATAGAAAAGAAGGGGAAAAAACCTGTGGACTGAAAGTAAATTA
ATCTGCTTTCTGCCCATGCTTAATTAAACTTCCTTAATGCTTATAAGAGTTAATGAGTGA
ATTGATTAAACAATACAGCTAATACTTACCCCCAGCTCACAAGCAGTGGTGATCAGCTCT
CCTGTGGAAGAGAATAGGGGAGGAAATTAATGTAAACCCAATAATTATTATTAAGAGACA
AGTCTGCTCCCAAAGTTTTCCCAAATCAAATACTTGCACTGGGGTTTTGCATTAATTTGC
TAGGATCAAAACCTGCAAATCTTCCCAGtgtgacatttcctaagcggcacgctcatt
>NODE_367_length_324_cov_10.836420
GCGGCAGAGGAGAATCAACAGATTTGGCTTCCAATCGAAGACTGGGGAAAAAAAAAAAAA
AAAATAGACATATACAGACACACCAACCTGTGAGAGGACATCAGTAATGGGCTCACATTT
TCCTAATCTCCTTTGATGGATTCAGGCCATGATTTTCATTTAGTCCAAAAGAGATAACCA
AACTGTCAGCTGTGCTGCTGCTTTGCTTTAATCTCCGCCTGCAGCCAATAATCACCCTGC
AACCCGCAACCCTTTGTCAATTGTTAATCTTGTATTGAAGACATTTAGATGCCAGGATGG
TATGCTGCATCCTAGGATAATCCAGGGGGCCACTGAGGAGAAGCAAATTGGATTCATTAT
TAAATTTTGTATTATTAAAAAGACAAATGAATTGAGTTCTCCAAAGAATTTGTGGAATCA
ATTTAAAAATaatcattaccatgcagatgcatatcacgtctccagcag
>NODE_368_length_445_cov_9.258427
CCCCGCCCCACCGGGTAAGTGAAAAAACGATAAGAGTAGTGGTATTTCACCGGCGGCCCC
GAGGCCTCCCACTTATTCTACACCTCTCATGTCTCTTCACAGCGCCAGACTAGAGTCAAG
CTCAACAGGGTCTTCTTTCCCCGCTGATTCCGCCAAGCCCGTTCCCTTGGCTGTGGTTTC
GCTAGACGGCGGGTAGGGACAGTGGGAATCTCGTTCATCCATTCATGCGCGTCACTAATT
AGATGACGAGGCATTTGGCTACCTTAAGAGAGTCATAGTTACTCCCGCCGTTTACCCGCG
CTTCATTGAATTTCTTCACTTTGACATTCAGAGCACTGGGCAGAAATCACATCGCGTCAA
CACCCCCCGTGGGCCTTCGCGATGCTTTGTTTTAATTAAACAGTCGGATTCCCCTGGTCC
GCACCAGTTCTAAGTCAGCTGCTAGGCGCCAGCCGAGGCAACCCGCCGGGGGGCCCGCGC
GAACGGGACCCCAGCGGGCGCCGCAGCTGGGGAGATCCGCGAGAAGGGCCCGGCGCGCGT
CCAGAGTCGCCGCCGCCGACCGCCGTACCCGGTCCCCTCCGCCGGCCCg
>NODE_369_length_321_cov_1.414330
AGAAGATGATACAAAAGTTACATTTTTATTCGCCATTTTAACACAGAATGTGTATCAACA
CTGGAGAATTACAGCATAACCCTACATCATGAGTGACATCATATGTTTCCACCTGTAACA
CTGGTCACTTGTTTGTACCAGCCAGCCTGCATTAATTATTACTGTTCACTCACCTTACTG
TCTCTTTCCAGCTCATTCTTTAACCACTCAAAGTCACTGTATCTTCTCCTCACACAGGAA
TCCTTCAATTTGAAAATGGGAAGGTTTGTCTAGATAAAGGGAAAGCAAAGATTAATATTA
AATTCAATAGTTTGCACAAAGCTGCTGCCGAAAAGTGAGCACAGTTCCTGCTGAACAAAT
GGCAACTATTGTGACTGAGTaaggagggtggaagaattacaaccaaaataaaaggcatac
tcctcctttgcacattaaaatggtgctagccttctgaaataaatg
>NODE_370_length_373_cov_4.627346
CTTTTATATCTATGTATGTGTGTGTGGTTTTTTTTTTTCCCATCCCCAAATGAGAACTCT
CAGAGAGCGTCACACGGGCACGGCGGGGTCAGTGACCGCGCACGCCGCCTGTTTATCTGT
ATGAGAGGTCCTCGGGAGCGCGCCCCCCCTGGCCGAGGAAGGTGAGCGAGTGTCTGGAGG
GGAGGACTCGGGAGCGCGACCAGCCGAGGGATCGATCGGATTAAACTCGATTTGAGTGAA
ATTAACACAAAGGAGAGAAGAGCAACGCACACTAGTCGGCGAGGTCGCGGATGCGAGACA
CGCCGGAGACGTATTTCATGAGAAACAAAAAAAACTCGAACTTTTTCCATCTGTTTATTT
ATATTTCAAACTGAAAAAAGGACCACGGTGGATTTTTTTTTTTCAACCGAGCGGAGATAC
TAGCCCCACTAACGAGGAGTTGATTTGATAAAAAGCCCGAAGTGACCGAGCCTGCTGGGT
AAGCTAacaaataccccccttattttaacccccaatg
>NODE_371_length_320_cov_2.246875
TATTAAGCCCACTTTCTGAAACAGTAGAGCCGTGTGTATAAGGACGGCTCAAAAATAGAA
GCGTCCCTCCTCCACTCTCTCTCAGAGGGAAAGGGGTGGGTTTGGAGATGGTAGGGGGGA
GGAGGACGCAGGGTTATCAATCTCCACGCTGCTCATTGGGCTCGATTACTGTATGTCCTG
CTGATCTCTGATGTGCTGAAGTTCACACACAGCGTTTTTTTTGTCTGTCTTTCCTGTCCA
TGTCATCAGCTGCGATTGTCTCCAGCGAACAGAACCCCGTCATCATCATCGCAGTGGTGG
CCGTGGCGGGGACCATCATCCTGGTGTTCATGGTGTTTGGCTTCATCATCGGGAGAAGGT
ACGCTCTCGCGGGCCCCATTGACTCTCCGCTCCTGTGAGTCTGCGCTTGTCAATTAGCCT
TTCTGTCACTCACAGGCCTCCACGTCTGTGGAGTTGTCACACGT
>NODE_372_length_545_cov_12.455046
ATGTGTGCAAAAAAAAAAAAAAAAAGGAAACTAAATCAGAATGGGAGCAGGCACAACACA
AACACAGACCAGTGGGACAAAGGAGAAAGAGAAAAACTGTTCAGTTACCTTTCCCAACAT
TCTTTTTGGTAGCTGACGAAGGAGAGGGAATCATAGGTAATTTCAACTCAGCACGATTTG
ACTCAGTCAGAAGGTAGTGGGACTTATAGGCATATGAACTTAATATGGTGTCAGTAAGGT
CTTGCACTAACAGCCCTACACAAGACACACAGGAAGAGACGGGGGTGAGCCGCAGTCAAA
CTCGAAATTACCCAAAATTCACAAAAGAGAAAGAACAAACACATACGCACAGTCTTACAC
GCCCACACACACACACACACAGTTGTAACACGAAAGAAAAAGTAAAACAAATTCGTCCCA
ACACACAGAGGCCAAACAGTGCACTCAACTTATTGTTACATATCAGATCTAAACTGGCTA
AAAGTCGCAGAAAAGGGTGACAGTCCTGTGTTTTCTCTCTCATCAGCATTCAGGACAGGC
GTGATTGATTAAGTGGAGTGCAGTGTAGCAGCCTGAATCATTCATAGTATTAGTATTGTG
ATGGAAAACAAACGTTACATTTCACAGCACCgctattcatgaacaacaatgccaaacatg
gaacatgtaatattaaggatatctaaaca
>NODE_373_length_616_cov_8.483767
TGACTTCCAGTGCAGCAGGTAAGTTTGGAGCCCTTCAGAATTACATCTCATTATGTTTTC
AGTGTCATTTCTGAACACGACTCCTCCCAGTGCTGAACCTAATCAAGAGTCAACCCACCT
TATCCATGAGCAATCTCATAACCATCAATACAGATCTTATCAAAAGTTATTAATGTTGAA
GTTGGACTTTCTCACTCCCATGTTACCATCTAGTCTGGACCAATCCTGATCCACGGTGCA
TGGTGTCATGGTAACCATGGGAAATGCTTGGTCTCTGTTTAATAAACGTGGTTGGACCAG
AGTGAGGGTCCCATATTGACCACTCAAGAAGAGATTAAACGCTGGTGACATTTCCGAGGT
GGAATTTGCAATTTCCACAAATATGAGGGCGTCCTCGAGACCGGCATGACAGCACATAAA
ATCAATACAAATAACCTGAATCCCTAATACCTTGATCCCTGTTAGTGGAGGGATGCATTA
CAACTAAGACACTGGGAAGTGGGAGACACAGCTCTCTGTAACCCCCCCTCCACCTCCACC
AACACCACCAGCAGGCTCACTGCTGATTCCTATCGACTGTCTCCAGGCCAAACACAGACG
CAATAACAATTAGGTGGGATACTGGCCCAATTCTCTCCCTCTCGCACAAACACACACATG
TGTCGGAAACACACACACTCACACAACACTACATACATCTAAAAAAAATGGACAAATATC
ATAAAATGTTGGTTtttcatattttttttttgtttctgtg
>NODE_374_length_328_cov_6.838415
GGGGGGGTGAAGTTTGATTATTCTGCTCACACAATGGCAGGGTGTTTAATGATTCCTCTC
CACCTTGGCAGCGGCATGTGCCGACTTCAGGCGCTAGCGGCGGGTGACACAGGTCTGGCC
AAGTGTTAGAGCAAGATCATACGTCCGGGCCCCATTTTAATTTCTAATACATTAATCTTT
TCCTCACAGATCCTCCATGAATATTCCAGGGCTCCTTGTTTGTCGGGAAGGCTGTCTCGC
TTTCATCTATTCAGGTGGTTTCATTCACTGTGAAAGCCAGCTAAATGGACCCGATCAGTC
AATGACAACCGGGATACAATAGAGCCCGGTAACACGTCCCTTTTCTCCTTTCAGCCTTCT
GATAGACAACCCTGACACCTGCTCCCCGGGGAGACCCTCCGCCAAGTCAGTGCACTGTTC
CTTGAGAGACTTCCCTTACTTTATCAGCCCATAaaggattgtcacaggtgac
>NODE_375_length_545_cov_12.034863
TGCTTTTAATTTAGGCTTTCCTTTTTGCCACGGCCGGCATCACTTAATTTCATTAGCTCT
GAACCTGTAGAGCGCTTTTTCAAAAGCGTCATCTCATGGACGCACTTGAAAATGAAAAGA
AGCCTCTCTTTTTTTTCCCTCCTCGCTCCCTCTCTCCTCTCTCTGCGCTCCTCAATTAAC
AGAATCGTTTCCTTTCAACTAAAATGAATGTTATTGAAACCAATTAGCATGGACTGGAAA
ATCTCTCGTTAATGAGGGGAGTGTGGGTGAGTAAACAGGAATGAAAAGATGAAATTAGAG
AAGAGGCTCTTCTTGTTGGCCTGGAATAATGACATGCTTAGTCGCCTAATTGTCTGGTGA
AAAGCACCGCTGCGATAGTAACAGATTGCGGTGTTCATTAGGCAGCAATGGGCCACCTGC
TGCTGGGGCGGCGAGCCCGCAGTCCCCGTACACGTGTTTATCCCAGGGGGCACTTTTTTT
TGGACACGACGCTCACTATGAAAAGCAAATGAGCTTGCCAATATGCTGCAATGTTGTGTC
CTTATTGCCAAGGCACAGAAGCATGATATGTCAAATCAAATGAAATGAATGAAACCCAAT
AGTGTGAAGCTGGAGGGTTTCCTCTCTCTTTTTTTGATGATGTTttgtgggaaatgacct
ataaaaatacacgggttagcaaaactatg
>NODE_376_length_667_cov_5.718141
CTCAGCTTGACTTGTTTTTTTCTTGCACTCTAATATTTAATGTGATCTAACCGGAGCAGA
TGAAAACAGCTGTATCCGTCCGTCACTGGAACCCCTTTGCTTCTGATCTTCGGCGACTTT
TTCCGTCCCCTTTTTTCTTTCCTAATTATTTCACTCCTGCGTCACACGATTAGCTCCTCT
CCTCTTTCCTCCTCCTCTCCTCTCCCGTTTCTTCCTCCTCTTCCTCTCCTCTCTCCCTCA
ATCTGTCTCTGTGTTCAGTATGCGCTGCTGAGAGGGCATCATTACGGAGCCCGTATTTGA
GTCATTTTGATTTAAGCAGCCAGACAATGGCCTGTTGATTGAAGCAACCAGAAGGCAGAC
AATAGGGTTCTATGCCACATAATGCGCCACCATTTTTTCTGAGCTCCCCGCTTTCAGAAA
AGGGCCCCGGCTCTCCATTGTGCCTCTCCCGGAGGGAAAAAAATGGTGCTTGGGGAGGAG
GAATATTTTCCCGTGGTATGTCATTATTTTGCAAATTTCTATTATCTCATCATGTTGTCT
TCATTGTAATTGCAGCTAATTAGGAGGCTAGTTAGGAGCCTGGGCTTTGAGGCTGGCTCG
GCTGCTGAAAGGAGCCCACCGATTATGGCCCCGACAAGAGAGGAAGCAGGAGAAAAGGGG
AGATTAATGCTGTTACCCAGGAGACACTGGCTTCCATCTGCGGGGAACAATGCAGTTTTG
TTTTCTCCGGGATCCTGCTCAGATCAACAGAATGGGGGCTAGCTCTGCTCTACTCTGCTT
GGCGACAATGCCCAATTCTGTCTTACcggga
>NODE_377_length_533_cov_8.061913
AGAATATTCAAATTAAAGCTTTCCCTTTCTTTTCTTCTCTGTGTGAGAGCAGGGAACCAG
GGAAAGAGAGAGAGAGTGAGAGAGGGAGGAAGAGAGAGAGAGAGAGAGAGAGAGAGAGAG
AGAGAGAGAGAGACTCTCAGTGAGTGGCAATGTGATAACCTGTAATCGGCAGTGCTGCAA
ACACCTTCTTCCTTTGATGTCCCCCCACTAACATCCAGGCAACAAAGCCGGCCAATTACA
AATGAGCTAATTAACTAAATTGTTGATGGAGCATGAAGAGTTCATTCGCTCTGGCGCCTG
CACCATGACAACAGTGAATGGGGGCCTTTGTTGTGGAGGTAAGTGTGCGGCCGTGCGAGT
TGCCATTAGCTTTTGACGCTTTTTTCACAAACCTATCAGGCCCCTCCACGCCAGGAAGGA
AATTTGTTATGGATCAGAGTTGGTTTGAATCCTGCATTGCTAGAGCAGAACCCTGTCAAC
TAGCTGTCTGGAAGGTCAAAATGTGCTCTTTGAAAGGGAGTGATGTTTTCTTTGTTAAGC
CCCTGTACCCACTGAGAGAGGAGGCGCTGTACGGAGAGGGGGATAACTCTTGTGCGTTTC
ACAATAAAATAGACTTTCCCACATGGTGTTAACAGGGAGAGGTGAGCGGATATCAGCTGC
GGCGTTACATCTCtgtc
>NODE_378_length_394_cov_3.543147
AAGAGAGGGTTTGCATTTTGGAGCTAGCATACAACAAGGAAGGGTAATGTCATGATTTAT
AGATGCAGTATTAATCCCTTACAATGCATGCAATCCGAAATGAGTTGAACATTAGAAAAA
AAATCTGTCTGTAAAGAGCCACAATAATCGGGGGGGGAAAAAATTGTGAAAATGTGTGGT
CCTTTATTACACTGGATTGTAAGAAAGTCTAAGAAAATATTCAGCAATCTAAACTGTAGG
GAAAGTTCTTTGAGGAGTGCCAGGACAGTAATTCATTTTACCTTAATAAAACCTTGCTTT
TTTTAACAACAACTAAAAAAGAAATTTCCATATTACTCTTTAACAGTAACAGAGTATAAG
AGTGCTTGTGACAGGTCTGTCTAAAGGCTTGCAAGCAAACTGGCCAGAGAGAAGTGATTG
GCTGAGACTTGGCACAGTGGACAGACAGACAGACAGACAGACGAGAGAGAGAGGACACAA
CCCACTACCTTAATGAGCCGTCGCTTTATGAGCTGCTGGTCAGCGGAAAGAAAGCCAT
>NODE_379_length_636_cov_6.657233
AACAGGGTCACTATTTTTGAATTTAAATGTGGTCACACACCTCTCCCTCCCAGCCCCTCA
GCTGAGAGAAAAGGCAGACATTTTGAATATTAATGAAAAAAATAGAGAAAAGAACAAAGA
ACTGAATTGAGACTCTCCTTTTTCAATTTCCCTTGTTAGCCTCCTGCTGCATTCCCCCTA
TAGTTTTTTTCTTCTCTTTTTTTTTCCAGATGAATTTTATGATATTTTCCTCCCCTCCCC
ACTCCATCTCTCCCTCTTTCTCGCTCTCTCACTTCTCGGCAGTTTTCCCCAGACAGGTTC
CACAGTGTTTTAGAGGGGATGGATTTAATTGCTCTGTGGGGATTGGTTGGCTGTGCCGGG
CTCGGCTGTTTAATTAGTGTACCCTGCCGGGATTGGTTTAATGCTTCATGATCTTGAAAT
TGTCTGATTGTTCAGCCCTCTGGGGACTCTCCCTGCCTACGTAGGCCAGCAGGTTTAGCT
AAACATTGCTCCAGGCTTTTGCTGTATGCGGCAGGACGAACAGTATGCCTAAGGAACCAG
AATTTGGCTGAAGTGGGGGGTCAACTTATGTGACGAGCTGGTCAACATGCATGTGAAGTG
GACAGTCTTCTGCTTCTCCTGAGTACTTGACTGCAGGAGATGTGTACAGACCTCACAGGA
ATGTATACCCTTACAATCCTTCATCTCAGCTTAATGCTGTATGGAAATGATCCAATTGAC
TATTAATGCAGTACCAATATTTAGACTGCGATAGTGTTtctgtatgataagcaagcatat
>NODE_380_length_672_cov_8.389881
GCCGCATCACCCCCAGAGCAGCGCTTCGCCTCCCAGTAAGATGCCAGGTGGTGTTGCTCT
GCATGCATGAACTATACGCTGATGTCAGGGCGCCTAAATATAAGAAAGTAGCTCAAAAGT
TGCATGGTGTAGTTGTGCTCGGAGTGAAACTGCCGTCAGAAGAGGGGCCGAGGCCGAGTT
GATGTGATCAGAGAGCCGAGAGAGAGAGGGGACAAGTGATCAATGAGCGTGAGTGAGTGA
GCTGAGCAAATGCCATTGTTATTCTGATCTTTGAAAACACACTGAGAACAATCCACATTG
TACCTGCAATCTCCACTCCAAAGTCAGCATGGAGAGGCATGACACAAAGGGCAGCAATCC
TGTGACAGGCAAGGGTCAGGCCAGGGTCAGGGAGGTGGAGGTGGGAGGTGGTAGCATTGG
TGGTGGTGGTGGTGGGGGGGCAGACTGATCCAGATCGCCCCCATGTAACGCTGTCATTTC
CACATTTCCTCCTCCTCCTCCTCCCCGTGCAGGTTGCTAATGAGAGTTGCCAAAACAAGG
AGACAACACGCCGCGATTATTGCCCTGACCATTTCACCCCGACCTGATGTTTGCATTGAG
AGTAATTAGTATTGTCCGAGTCTACCTGGTGTATACAACATCACGACAAAGCTGTTAGGC
CTCACAGGGCATCACTCAACCTCCATTAAACTACGATTGGAGACactcgctcgggggccc
attgttgtcctcccgtgttcggacacgaggttagctttgaagggaaaacaaactgtttgc
cttggcttgctcttttacctttggataaactggtcc
>NODE_381_length_359_cov_4.665738
CATTTAAAGTACAATACTCTGTGCTATAAGGCTAACTGGTGTTAGCTGTCACACTAACTG
TGCATGGTGCATCTAATTTAGCATGTAGACTTGTGGGGCTTTTTTTTGGTTGGATTTTGT
TTTTGTGCTCATGTCTTTCTCTTTTTGTCTCTGCAGGACTCATCTCTCCTGGAGTGTCTG
TCCCTGTCCAAGTCCCAGGGAGCGAGCCTGACATGTCTCAGTACTGGTCAAGACTACAGT
AGAGAGAAGAGCTACTTCACCTTGTAACCACCCACTCCACCATCGCCCTCCAGCAGTGCT
CCTCACACATACACGGCACAGGAGAGTAGAGATGGCGAGAGAGGGTTGAGAAGAGGCAAC
AGACAGGAGAGGAGGAAGGAATGAACGAACGAAAGAGAGAGACTCTGGGAGAGCCTTGGG
ACGTCTGGGCTTTGTTTTTCCAGTGGGACAGTGTGCTGTTATGTAGCTCTAGGCACATtc
aaacgaggatttggacgagagaa
>NODE_382_length_681_cov_10.720999
TGACCAGTTGTGCGTAATGCGTAATAGGCCTATGGCCCTTCGCCAAAGAGGGAGTTAACG
GTGGATAACACAAACACGTGAATATGGATGTGTCCCAGAAGTTTTATCGTTCTGTCATTG
TTCCTCGATGCGGATTTTAAAGATCTGAGGCGGTGAGCGAGCGATTAGTCAGGAACTAGT
ATCCCCCCCATAAACTTGTGCCGCCGTCGCTTATTTCAATCACGTAAGACCCCTAATGGC
GTTGTCCGGGCGAGGGTGTTACGTATATCTGTACAAGCTTTCCCTGACAAGCCCGGCTTG
TTGATATTTGTCTTTTACTGTAGAGCCACCAAGGTGTTGCCTAAGAGAGTTTAAGCACGC
CGATATTGCAAAGGGTTATTAGATTCATAAGTCAGCGAAGTGGTGGGCGATCTACTGAGC
ACAGCAGAAGTTCTCATATGATGACTTCAAACAAGACACATTACCTACCAGCATCTGTTG
GAGTGAGTGGATATTAAGACACTTCTATCTCCAGGACAGCGTAGGGGGAAAATGGTAAGT
AGCAATGGGAAACACACAGCAATAGGAAAAAAGGGGGGATGATTACCAGTTAAATAGTCG
TGCTTGCTGTTTGGTCTTGGCAACGCATTGCTTGGAGAAGGGTTGGACTCTGTGGCTACT
TGAGAAACTCAGTATCGAGACCCGTGTCTGATGAGGCTGATGTTGACAAAGCTTGTGTGA
AAAAAAAAAGACTGTGTGGCATTTCTCCGCTCAGGATATGCCGGTACAGTGAGAGGGGTA
AGGAAATATTACATTGTGTCTGCGCGCAATGTGCTGtggatgtga
>NODE_383_length_504_cov_7.255952
AAGCTGTCTCAGAGCTAAGATCCAGACACACTTGAGAGACCGAGGCAGACTACTCACCCA
GACGCTTCTCTCTTGAAGTCGTACCAGTATTTCACTGCTTTTTTGCCCCTCGACACTTCC
CTAAGTTTTTTTTTCTTTTCCCAGATTCTTCTTTCCCTTTCCTTTTTTTTTCTGATCTAA
TTTGCAATATTTCCACATATTAGATGAAGCCTGTACATGCGGAACAGAGTACACATGGCC
AGGGAATTGAGAAGTGCAAATAATTCCCTCATGTGGAAAGGCTGCAATTAACTGGGGATG
TCAGCCTTTGTAAAATATAATTGAGTTCAGGACGAAATGAACGTCTCTAATCCGGCCGAC
AGAGCACTGTCAATCAGTGTTCCTCGCATCCCAAAAACCAACTGTCATGGTTGTTTATGT
CTGCCTCTCTACTTAGGGTTTGGACACTAATGCTCTGGCAGCTGCCTCTCTTTAATGCGT
GGTTGACTGGGTGACTTTGTGCTTGCCCGGTGGGAGCGGGATCTTGCACTGTAGGGAGAG
ACTGGACATCTGTTTTTTCTGGTTGGGCTGGAGATAACATTGTGCACTGAGgcgtggtgt
gaaacacctgtgtgattgaagaaacattttccccattattgagcataa
>NODE_384_length_515_cov_6.646602
AAGAAGAAGATTGTATATAAAGATTTAAAGAGGTACAGGAGAAAAATGAAAGCAGTTTAC
CAATAGTAGCAGCCTCCATAAATAGAAAAACAGCACGGCTTTTTAATATTTAACAGGAGT
TTAGGGTAAAAGTTGCAACCCTGCAGCTGAAATTTGACCTTTACTGCATAAAAGTGCCTT
AAAACAATCAATAAATCCACATTAGCAACTGCCCTCGCTGTTGATGAAAGAAAGACAAAC
CTTTGGAGCAGACGAAACACCAGCTGACGTTGACGTGGCTGTGGTGGCTGTAGCCCTTCT
TGGCGTGGAAGTGGTTGGTGCAGATGATGGCGGTGTTGGTGATCATCTCGCTTCCCGCAG
CCACGCACTGGTCGCCGACGTGATACGCCACCGGGCAGCGCAGGCAACGCATCAACCTCC
CTGCAGCACAGAGCGAAGGAGGAAGACACCAGATTACACAATTATACCGACAGACGAGAG
CTGCAGGTTTAGTATTTGGGCGACAAAATGGAAGGATGTGGTGAAAAATGTTGATCAGTG
TGTCCTGAAGATCAAGATGATGAGCTCAAATGTCCACAACCCAAAGATTTCCAATTTACT
GTCACAGAGGAGTAAAGAAACCAGaaagcatttacatttaagacgcaagaatcagagaa
>NODE_385_length_574_cov_9.320558
CCAGGCTCTACAGGTGATAACCCTATTTGGCAGTGACATTTTTTAGTGTAAAGTCACAGT
GGCGGTGATGAGATCAAAGGCAGAGAGTCCCCCATTGGGTCCAATTAGAACTATAGCATT
GTACAGGGAAGTGGTGGCAGGGGGGAGAGAGGGGAGTGGGTGGTTGGGGGAGAGGAGGGA
AAAAAATGTTGAGTTATGATATTCATAATCTATGCAGAGAGGCCTTTCCAGTACAGGTCT
TCTCCCCATAGCTGTGATCTTTTCAATTTACATCAAGGGAAGATGGTCGGGGATGAAAGC
AGGGCATCCAAGGCGCACAGCCCACAGAGGGCAGACATGGGGCCTCATTAAGGCCCAGCC
CAGCCAGCCCCAAACAGGGTTTGAAGTGCGTCACATAAAGAGCATGGGGTCAAAGGTCAG
ACATAGAACAGATCTCCATTTAACTCTCCAGCTGGAGATGGTAATTAGCAGGTGCAATGA
TGATCCCTGCCTGACTGTAAGGGATGATACCACTATAGGTGACACCAGGCATCTGTGTGA
ATGTGTGTGGGCACCCGAGAACGTCTTCGCACACATGGTGCCTTGACACGTTGATATATA
ACATCTATCAAGGATATCAACTCATTTCATGCTCCCATGCATGTTTATACCAAACCCATT
GGTTTTATTGTGTGTTTACTACATttacacccacacaagcatttagagtttgtttttt
>NODE_386_length_626_cov_7.479233
TAAAAATGGATTATGAGTTACACCACAGATGGAGGGAAACAAGTTACACGGGGAAGGAAG
CAATTAAATAGCCATGAGCCGGACCCAACCCTGCGCAACATCTGCCGAGACCAGTATTCA
GCACTCCACAACTGACAAATTAGTGTAATGGACTAATAGGGACGGATAGAGGGAGCGAAT
ACAATAATATGGCTGTTTAACACAGACTGGCTATTCTCAGGCAACCGGCTAGTCTGGAGA
AACTTACCCAGAGACGCGGTCCTCATCCTGGAGAGCGTCCGGTCCACACTGAGGCAGACT
GAGCAACAGCGATGGTCTGTACCGGTCAAGTAACACTTACAGCCTGCAAAGAGAGAGTCA
GACGAAGCCTCGCCGTCAGTGCGATTATATGTTATGTGCAATATACTGTCAACTCCCCAA
AACCATAAAACTTACTTTAATGGCTACCACGTGACCGTTTATGGCCAGTGAGCCTATCTG
GCCGCTCTTCGGATGATTTTTACGATCTAATTCATAGACAAAACCCCCATTCATTTAGCA
CCCAAATGTCAGAGAGCCAGAATCGGCCCTAATAAAGTTTACAGCTTGAAAAGTCGAGCC
AATTCCCCAGGAATAGCTCAGGAGCCCCGTGCGCAAAGGGGACGCCCGGCCCCTGAAGCC
TGTTTAGTGGCCAAGGACCCCCACAAAGCCCCCAGCGCCTCAGCAAGGTGAGTAAAAAAA
AAACCAACAACTAGAAGCTttcattcgaggggacctgttgaattcaaaga
>NODE_387_length_638_cov_19.214733
TTTTCGTCGACAAGCTGACATGCTAAACCAAAAAGGTGTGTTTTTCTCCTTTGGGTGAAG
CTAAGTCTCTCAGCTGCTCGTTAAGTTTCAGTCGCACACCTGTTAAAAGGTGAGCTAACG
CCGGAGAGCTGATGTAGCGTTAGCTAGCATGAAGCACGGCTACAGGGAGCACACCATGTT
GATTTAAATGTCAAACACTCTTCCTCTACAGGTAGACACTACGCCACAAACACTCTGGCT
ACACAAGAAACCGTACAACGAAGGAAGGGGTCAGAAAGGTCCGTACCTTTTTCTCATGTA
GATCCACAATTTGCCACACCAAGAGAATTATTTCCCTCTCATCCGAACCCAGTTTACCCC
CATTTGCACCAGCTGTTGCCCCAAAGAACACCACCAGAGTATCACTGTGCGAAGCCATCA
GGGACCACAAGGGTAAAAACTACAATTAAAGCAAAGATTAAAATAAAAATAACACGAGGG
TTCACCTTTTTCCAAGTGATAAGAAGAGCGAACAAAAGGGCTGGAAACTCAATTGAGATA
AACGGAGAGAGAAAAAAGGGGGAGAGATTATTTTCAGAGGAGCCACGGAAGAGTTTGCGG
TCAGAGACTCTACCTGTTGCTGTACTTGAGTGTGTTCTATCCAGAGATACTGGTTTAACT
GGTAAAGAAGGGTGGAAATCCGTGTGTCTTTCACACGAACTCCATAACAAGCCCCGGAGT
TTTTTTTGTTTTTTTTTTCCTCCTCTCCTttctatttttttccgagttacctgtgtggct
cg
>NODE_388_length_495_cov_3.296970
TCGGCTCTGGGAAGAGTCCATCTGTACATGACAGGAGCTACATGCGGCATTTGAACATGC
TGTCGAGCTCCCTTTCTCTCCCTCCTATTCTCAGCCTCCCTCCCTTCCCCTCGCTGCACA
CATGCATTCCAAGAAAACAACTTCATGCCTCCCATCTCTCCCCACGGTTTCCCACGCACT
CGTTATCTGGTGTGAACACGCAAAGCATTTCCCCTTCAGGGTTTAGAGGTGTCGCAGCGC
TTCCTCCAAACCGCCTTCCTTCTTTTTCTGTCCGCTGCCTCTCCGTCCACCTCCCCTCTC
CACGCACGCCTCGCTTCAGGGAAAGAAGGGGAGGTGGCGGGGGGGAGACTCTGGAGAGAG
CTTGTGTTTGTAGGGAAAGTCTGGTCACGTAGGTCTTGGTTAGCGATGGAGAGAAAAAAG
GGGAAGAAAGAGAGGAAAAAGCAGCAGGAGGAGGGTGCAGGGGTTTGCCTGCAGGGTTGC
GTAATACAGCCTGGCAGGTTTAGCCCCCGCTGTGATCAACACACCCCCAAAACCCTGTTC
AGGAGGGCAGAGCGGTTATGCAGACAAACTATTATTAAATAGTAGCgttcaagtgacagc
tgctgtaattgtttacaaaatctgctcatccatgaaagt
>NODE_389_length_531_cov_13.947269
CCCCCGCGCAGCCCCGCTGTCTGTCGGGAGCTCCGCTGTCTTCTCTCCGCTAGCCCTGCA
ACAAGAAAAGCCGTTTATGGCGACACACAATGTGAAAAGGGGGCCGATTTAAAAAGGAGA
AGAATGCAAGCAAGAACAACAAAAGTCAGTTATAGCAAAGTCTATGCCTCTCCTCTCCTA
TCTTCCACCCCCTAGCTTAGCCCACATAATGAGCAGGAAAAAGCTTTATATTTTGTTCAC
TGGGTATTCACAGATAATTTGAAGCCATTGTTTCTGCCACAGATGGTTCTTTTTAATACA
ATAACGGTGCTCTTTGTGAATAGCGAGCCCACAATAAAAATCTAAAGCGTCCTCCTGAAT
AACCATTTTGTTCTCTCTTGTATAGGCCGAACAAAAGCGCCAGTGAGGTAATGGCCTGCC
TTATTGAAAGCCTCAGAATGGGGATTTGATAAAGATTTTTTTCGCTCCTTTTTCTTTTTG
CAAAGTACACGGCAATGTCAAAGAGAAACTGACACGGGATGAAAAGGAAAAAGGCTCGAA
AAAGTGCTTGCCGTTGCAGATTGCAAAGATTATTATTATTATTATTATTATTATTATTAT
TATTATTATTATTATTATTATTTACGTTTCCTAACTTTGTGCCTAAGTCAGATGTgaggg
gttgttgtgggggct
>NODE_390_length_657_cov_8.861491
CTAGGCTAATTTCACCCCTGCATGGGTGTTGGAAGTGAGAACAGTACTTGCAGCCAAATA
TGACTGTCAATCATTTATTGGGATTCTGACATGCTGCCTCAAAAATGGTGACACAGTGTC
ACGGTATCAACACTCTGCATGCTTTTGCACGAGGTTTAGCATTCTCACAGCGCCAGAGCT
GTAAGGAATTAATATTCATCGCTGGCAATTTATGGATTCATTTATCACCCACATCTTATT
TGTTCCTTTAATCGACCCTGGGGGTCTGACTATGGCCTTGGCTAGCCACCAGTGCTGGAG
CGTTATTCCTCTTCACACAGGCCTAGTGTTAACGCCGCTGGCCAAGTTCACAGATTTGAC
TGACTGTGGACTTAATGCTGCTTGCCTTGTTTTCAGCACTTGTCCCTCCAGATTTGCCAC
CCTGGCTGCACAATTTCCTCCAATTCTAATTATTCATCAGCTCGTTATGCCTGTGCCTGG
GCGCCTCCCCTAATTAGAGGTGACGCGGGTTTGGTCCCAGGCTAGCCCCAAGTGAGGGAA
CCAGTTCAGAACCAGTCCACGGCGTGTGCTCATGGAGGACTGGGTAACTGCCAGCCTCTC
CAAGTGCATGGGGGAGAAAGGAAGGGCCTGTCTTGACAGTGTGATGTGACGTGCCTTCAC
ACAGTTCTTCTCCCTCACACAACACACACACATTAATCATTCTGCTATGTCCCATATCTA
TTAGCATAACCTCTAGATATTTATAGGAACCCTGAAACAATGAAAATTCTTTGTCTCTGT
GGTGTTatgtattgccagtgt
>NODE_391_length_617_cov_3.189627
CGAGTGCTGTCAACGTCTGCTCGCTGTGATATGTGTATGATTGAGAGTGTCGAGTATGTA
TGTGTGTCTTGTCTGTGTTCTTGTCAGCGGCTGCCGCAGGCACTCATGCGTCGCCTCCGC
ACCACGACACACACCAGACACTGTTCTCTTGTTCCCCAGATCTTCTTCTGACCTTTCCAC
CTTCCTCTCCCCCTCCCACACTAACACACACACAACACTCTACTGAATCCATGTTTTTCC
CTTCTAGCTGGACAGCTCTCAGTCCCTGCTCTGTCTCTCTGCCATCCTCCACTGTCCCGC
ATTCCTCTCTCTCTCACTCTCCCTCTCTTTCTTACTCTCTCTCTCTGGCTCAGACCCCGA
GGCAGCTTGTTAGTGGGGAACTAAATATTGATTTGGCGGGCCTGTCGATGCCGGGAGAAT
GAGCTAGTGTCCACCAGAGACCTCGGCACCGGCAGCCTGCTATCGACGTTTTCCGTGGGC
AGAACAGGGGTGGTGGAGGGGGGGCTGGAGCTGGTGTGCAGAGTGGAGGAGGAGAAGAGC
GGAGTATGACAAGGCTGAGACTCGCCCCCAGGTCCCTGTGGGGACCGCTGGGACCACCGC
AGTCATCCCCCTTCACTGAAACAGActttttctatcccctttcaagtccatcttgttttg
ttttttggttatttatttatttataatttctcctctcctctctatctggcagtttcctct
gactgtcggatttttaaaagcatattgtcatatcaagtgga
>NODE_392_length_418_cov_7.468900
GGTCAAACAACCATTGCAGTGGCTTTATTGCTAGAATGGTTTACTGCTTGTAATGCGCTA
TTGCTACACTGAAATACATTCAGATCGTTCAGTTTCTCAGTATTTTTTTTAATTCAAAAG
AGCACACAAGACAAAGAAAGCTAAACTTAAGAGCACTGCTCACATACCTTCAGTGCCATT
GGGTGTCATGGAATTGTTACTGATGTGCGAGTTGTCAAGGTTGGGACCATTAGGAGATTC
ACTGCTTCCACTTACTCGGCTGTGAGGACTGGCTAAATCCTGCATTTCCATAGACCTGAC
GAGACACACACACGCACACACACCAAATCAAATTACACATATCGCTCTGGTTTCAGGGAA
GGCACAGAGCTCTCATACTCTGCGCTGCGTACACAATATGCATATTCTGGTTGTGACAGT
AGTAAAATAATGAAGGCACTACAATGTTAAAAAGGTAAAGTAGCAAAAACATTGAATTTA
AATTTTAATTAAACAGAtgatctaatgcaagtttgctaatggcaaccttgcatgtgatct
tttcaccaaaaacataacgccg
>NODE_393_length_647_cov_14.888717
GAAGTCCTCTAAAATGCACAAAGCCCCTTGCAGGCTGCCACCTGCGTTTAAATTCGAGGT
CGCAGAATCAGTTCATTTGCAAGTAAATCAGAATTATTTCTTCTAAATTAACGTCTCAGA
AAATGTTACTTTAACTTGTTTAGTGACAAGACACTTCACAGAGAAGTGGGCAAAAACGAT
TTACTCTCCAGCAGTAAAAGAGGAAAAACGTAGTAAAAAGAAAACAAAACAAAACAACAA
CAACAGCGAAAGAAATGAAGTTTTTTTGCCCATAGATGCTCAACATAAACTCTCTCGACA
TTTTCACACTCAGCCCTAAAGCCATCCAGCGACGCTCCATAAATACACAATCGTTATAAA
AACTTCAAATTTACCTCCTCTTACCTCTTTTAAATTCCCCCAAAAAAGCATAAAGTATAA
TAAGCCAGTGAAAGAGAAGACACATAAAAATGTAGACTCGTGGTACCTTTGGTATAAAGC
ATTCCGTTTTCCTTCTTTTCTGTCTTTCTCTTGCTCAGTAGCGATCCGATAATAGCATAT
GGAAAGTGTTTTCAAAATGCCCAGATTTGGCACATTGTCATTGAAAAGAGAGGAGCGCAG
TGATGCGGTGCTACAACAGGGGAAATGAGTTGCGGATTGGACGCAGCCCGCCTCGGTGCG
GACTTATCCCACTTTAATTTAATATTCCGCAATCACACACACTAGTGATGGCATATAATT
CAAGGAGAAATTCAGAGGGAAGGAAATGCTTTTGTGTGTGTGTGTGTGTGTGCGTGTGTT
TTTTTTTTTTT
>NODE_394_length_738_cov_13.287263
TTAGGTATGGAAATGTCAAAGAGCTTTAGGGAGGTGACCAGCTCTGCCTAGTTCAGGTCA
AGCAAAGGGACTACAAAGTTTTGCTTCTCTCTCTCTTTTTTTCTAAATATCTCTGCTCTC
AATCTCATATACAAAGTCCTGAAAGTCTTTTCCTTCAGTAGATGGTCTTCAGAAGCCATT
TGCCACTTCCAAAATGGCACCTCCCCGTGGTACATCAATGTACAAGTTCTTCTCTTTGAC
CTATGATTTTTTCTATGATGAATCCTGTCTTTCTTTGCCAGTAGAGTACAGAAAAGTTCT
TATTCTCTTTCTCTCTCCTTTCTCTTTCCTGTAGTACCTTTATTTACGTACCCTGTTAAA
TCTAATTTGATTCTTCTTCCAAAGCCCCCAGCCTCTATCTACTCGTACTAATGCTTCTTC
TTTCTAATCTTATTTGCATTCATATTATCCACCCAGGTGGTACACCAATAAGAGGTAAGA
GTGCTGAACTGACGTTCACAGAATGAAAATAATACAAATTCATTCTTGCTGTCAACCCAT
CCATTCACTCGAATCACCTCCATTTTTGTCCTGTTTACCAAGACCAAATCCCATTATGTT
CATATGGACCTTCCTTCTTATTTGTCCTGTTTCGTTGACTAAATTTGTATTCCATCTTTT
TTGTCTATGCTTTATTTCCTCCTTTGTATTCTTGTTTCAAGAGCCTGTTTAGCTCAGTTG
TGATATGCTTGCCCTGGCTCAAATAAGCATATCCAATGACAATTATTTTTTTAAACTATA
CTTTTACGTTCATTTTTGTTTTCTTTTTGGCCATAGCGAATCATGTgtccctctttttgt
ccaactaaaacaaccaagcattgttcccccttagctgttctt
>NODE_395_length_509_cov_10.092338
ATATTCGCGCAAAATACATTTTTAATGCCTTTTTAACTGAGTAACCCATATTTCAGCTTC
TGTCCATCATCTATAACACCATACAAAGACAAATAAGGCACTTATTCCACTTCGGTTCGT
CCATTTTCTTCGATTTCCAAGGTTATTTTTGTTAATGAAGACGTAGTATTCCATCCACAC
AGGGCAGCTTTATCTCAGTTCTGTTCGTTCGTATGACTCTGGTCATTCAGGATCAACTGT
AAATCCTCTCTCCTGCTGCTGGTCTCCCTCGCAGGTGAAGATGCGTCTCTGCCGCTCAGC
AGTGGAGGCAGTTATCAGATCCTGGTCAACAACGTCTTCTACTTCACCCAGCGGGTCGTG
GACAAGCTGTGGCAGGGAATGTTCAACAAGGACTCCAAGCTGGTGGTGGACTTCATCGTG
CAGCTCATCGGACAGGTACAAAATGACCCGTTCTCTCAACCTACGATATTACACTCTGTT
CTTGGTCTATTGATGGCACAGAACATACAGTTGAACCCGCACAATCAACATGTTAAAGGG
CTGCATGTACTGAAATGAATTAAACATTTCCTGTTCCTCTCAAAGGCAGCGAACAGCTCC
TCTTCTTGTACTAGGTGTTGTTGTCGCTGAAGGCCCAAGAATTTCTAATAGAt
>NODE_396_length_393_cov_14.183207
AAAAAGAAAAGGAAAAAAAAAAAAAGGTCATCCTTAGCAGGACGGGCAAAAATGGAGTCA
CAATGGATAGTAGAGCTTACCAGCAGTGGCAGGGTTGATGCAGTCAAAAAGGGTCCCTTT
CCTTTAATTATTTACTTCCCTATCCGACATTGTCCTGCAAGAGGTAAAAATACATTCATT
TGAGGGACCCTTTTCTGTGAACCAAGCAACCAGGAGCCCGTCCACTCGAGCATCGTCAGC
ATTGTGGAGAGAGAGCGTGGCAAATCGATTGGCCGTGGCTGTCACTGCATGTGTGTGTTT
GCACGTGCTTATGTCTGTTTGTGTGTGCGAAAAACAGAAAATATACTACTTCCATACAGC
GAGACTTCGATCAAAAAGACTATATAAATCCTTTGTTCTTTTTTATCCTTTGATAGTACA
ATGGCACCCATATGGCGTTAACTTATGGATAAAATATGGGAGTCATGATTCAGTGTCTGC
AGCGCTGCATCCCTCCCTGTCAAATACATGTGTAGATGCTTGGCcgggagggactgg
>NODE_397_length_417_cov_11.661871
AGTCATAACCTCACTTGGCCTCTTCTCTGCATCTAAGTTTTTAAATGATATCACATGATG
CTGCGGCCATTCCAAAAATCTCACTAAGCACTGCATCTGCAGCCAGTAGCAGTGACTTAC
AGCAGCTCCTCTCCTCAGCAGAACAGTTTGGAAATTTAAAATTTTTCTCTCTATTCAGGG
CGCCTTTTTTGACCCTTATTATGCATTCTAGACTTAACGTCAAAGAGCGAGGAAGAGATT
TAATTTGTTGACTATTGCCACCGATCTCCTTTAAACGGCTTTTAATTGATAACGGCAAGG
GAGAGCGGTGAACTTTAAATAGACATTCTAATTATCGGCTTTAAGAAGCAGGGGCTTTTT
GGGAAATGTTATGGCATTTGGAATGGGATTAATGGGCGAGTGAGGCGCTGGCCACCCTGC
AGCTAAATGACATTAAAGAGGGAGATGAGTGGTGCTGCTGAAGGGAGCAAACCCACTAGT
CACAGGAGCCAGGGCGCCCACTGCCTTGGGCACACACACCGTGGGGTAACGTGCGGGGGG
AGGGGGAGGAGGGAAGGGGAT
>NODE_398_length_607_cov_10.265239
TGCAGCTGAATTTACAAGGGTTTAATGGAGGACATTTACACAAGGTGTGCAGGCGACTGA
GATGCTCCATGTGCCAGATGAGGGCAGCCCTTAGGAGAGCCAGGGGAAACAATGCCAAAT
CTCCTCCCCCTGCCCTCCTCTCTCCTGCCCCTTTTGGCACCCTCCCTTGTCCTCCAGTGA
GAGGCTCCAAGGAGGGGGGGTGGGGCCGGGAAGGTTAATGTGCCCACTTTGATCTTCGTC
AAGGCACACTGAGTAAGAATTAATTTACATTTCAGATGAAAAGGTTGACAGTATAAAAAG
GCATCTTGTTTCTGGTATGTGAGAGCTGTGTAATAGGCCAGGAATTTGAGAGAGGAAGTC
GTGAGGAAACAGAAGGGATAAGCCCCTCTCTTGCCTTTACTGGGAAAGAGATGAAAGGAA
AAAGGGATCTCAGTATGCACTGTTCTTCTGAAACATGGGGACCAAATGCTGCCCAAACTT
TCAAAAGCTTTTCTGTATGCATTATTAATTAATTATTACTATTTCGTAGGCCACTCATGG
AGATCAAAAAGGTGTTTCACAAAGATGCAAGGTTTTCATGCCTTTGTCCCCTTTCCTTTT
AAAATGTGAGAAAAAAGTGGCGCAAATTTTCTCCGGACGTGGGACGACATGAGAAAATCA
AAGTTTCTTTAAACTTGAATATATGAtaaacttcataagaaaacataaaaatttctttac
ctgattgtatgcagacagcggcctcttctct
>NODE_399_length_556_cov_7.383093
GGGGGTTTGGCGAGGGGATAGAGTTATAGAGGAGGGACAGGTTGTAGCAGAAGAAGAAGA
CTGAGACGACCCCCCCATTGTCCAAAAACTCAACTTTGTCCAGCTAAAGGACATTACCAG
CTCCTTTCTGTGCCAAATCTTACCCCTCGCCACTATCATATCACTGTACACAGAGAAAAG
GGCTCACTTTTTATTTACGCTGTCTTTATTGCCAGAATATTGCTTTTAATTGCTGTCCTG
GATTTCCTGCTGCGGTATAGGACGAGTCTGAGACGATTACTCAAAGTAATGGAGCATAAT
GATGTCTCGGAACGGCCCCTGAAGCTCAGGTCAGGGGTTGGACAATGTGAACATTCAGCT
ACTTAGCTTCCTTTGCAACTTTGTGACAAAATCTGTTTGCCCAACACCAATTAAGATGCC
TCTCCATGCGCTCTGGTCAATGGGTTTGACGGAGGGGGTCGTCCAACGAGTTGACATGTC
CCTGAGCACGAACAAGCTGGCCTGTGTCCTCGCCTCAATAATTGGTGTCCCTTGCAACGT
GCCGCTTCCCAGGGCTGTCCTTTGTGTCCCCATGGCAGTCCTAAATGAGGGGAGTCAGGG
CTTTAATGGGACTCCTGTTAGTTTTAAACAAACACAAGGcgaccccctactgttcagcat
gttgcatagaacagctgggagtccacggagctctcactcg
>NODE_400_length_385_cov_15.576623
GAAAAAAAAAAAGAAAGAAAGAAAGAAAGGCAAAGAAAGGGAGGGAATGAATGCATTTTC
TTCTTATCTATCTGTCTTTCACTCTCTTTCCCCAGTGAGGGAGACAGAAGGGAATAAATG
GCTCCCCTCTCCTCTCCTCTCTCCTCGGTGTGGGCTGACAGCGCAGCAGATGGTGGTTTA
AGCAGTGAATTTATGAGCGCCACAATCTTAATGTTGCAGAAAGAAAAGAAAAGGACTCGC
ATCAAACGCCACTGACAAATGCACTTGCTAATATTAATGCACTCCTCATTCATCCAATAT
GCTGCCTAATTGCTTTTCTGTACACAGTAATATGGCACCTGCTGCTCAAGTCCGGCGCTC
GCGTCAGGAGAGGGGAGATCGAGGAGGGGGTGGGGGGCGGACGTGGAAGTAGAGAGAGAT
GAGGAAGAAAGTGTCTCTCGCTCTCTCTTTCTGTCTTTCTCGCTCCCTTTTTTCTGTGAT
GGATGCAAGGCTGTGGATCATGCGCCAGACCTGTCAGTGTTCCTAATTA
>NODE_401_length_405_cov_3.567901
AAAGGAAAGGGTTCAGTTTGTCTATAAAAGAAAAAAAAAAAGGTTGGTTTTGTGACCATA
GGCGGAATTAACTTGGAAAGAAAGCCTCTTGTGGCTTTTCTTATGTTTCAAATTTTGCAA
ATACATTAAGTGTAAACTTCCTTTCCTTTTTCCCCATCCTCGCTGTCCTCCACTTCTCCC
TTCCCTCACTTCATGCCTCTGTCTATCTCGCAGGCGAATCGTAATTGTTTAGTCATGGCC
TCCACCCATGACATTCAAGAGTTGGATGTGTCATCCATCTTGGCAACGCAGATCTTGACA
TGGATCGATGATGATGAGGCTGAGGCCAAGGGGTAAGAGAGCAATCCTTGTGTGTGTATT
ATGTGTGTGTCTGCATATACACACTGTACTTGTTGCAATCAGCGGCTGTTAGCACAGGCA
GTGTAGCATCAACTCACCTTTTCACCCTCATACCAACAGAGTGAAATTGAGTGTAGGCAC
ATGACTGGTTTAGTAATGGCTATGGGGCtggttcacatgtgtctgcgttgtttttatcac
attctctat
>NODE_402_length_388_cov_16.907217
AAGTCTTTGTCTATGTGTGCCAACTATTTTGAAAATATTCCACTTTGTGTCTTTTTTAAT
CCACGAGAGCCACACACAGATACGACCGGGCGCACAAACGCGCACACAGACACACACACA
TTCTCTGCGTCTCACACACACACACAACAGTGTGGCTACAAGGTCACTCCAAGTATTGAT
AAATCACCCAGCTGTGATTCCCTCCTGACAGCTCAAACTAACATCAAGCTGGATGGGGGA
GAACAAAAGACCATCAAGCGGCCCTTTTCCTGACACTTTTATTCAATCACGGCCAGATTG
CTTACGACAGCACCAGCAGCTGTTTCGTCTTCATCTTTCCCCATTTGATAAAGCGTGTCA
AGTCATATTTCTGTAAGTACTTCACCTCACCCCATACTGTGCAGATCCACAGCGATTCGG
CATATGCACATTCCACATGAGGGGATCGTCAAATGGGTCAGGGAGTAATGACACCCCTCT
GAAGGTCGCAGCACACTGGCGTTGGGGCGGGCGGGGGGTGGTGGATGGAGAg
>NODE_403_length_583_cov_14.993139
ACTCCTCGTCCTTTTTTCTTTCTTTCTTTTTTTTTCACACAAGCCACATTACATTTTAGT
CAGATGACATCACCAGGTTGAGGCGCACACTCATCTCAGCATGACTGATGGCCTCGCTGT
TTACAGCAAAGTCCCAAAACACTTCAAAGGCATCCTCAAAAACACGCTTGTCCTCTTCGA
CATAACTGATTACAGCCAGCCTTGATTGTGTGTGAGGGGCATTTAGTCAGGTAAGCATCA
GTGAGTAACTATATTAAGCCAATACATCTTGTATTGTAAAAACTACACTCAGTAATGTCG
TGTTCCTAAGTCCTTTAACATGCTTTATTAGGCAGCCTCGAGGTGACCATTATCTATCAG
CCTGCTCTGCATAGCTCTTAACTAGGACAATGTGGATCTCTTGTAATGCGCCATATGAAA
AAAATCCCTCCCTTAATCTATTTTTCTCCAGATAGACAAACCTTGATGCTGATTAATGGT
AGTTAAACTCACAAGCACTCCGTCAATGAGATTGCAAATAGATGGTAATGTATTAGAGTC
ATTAAATACGCATCATTCTTTTGGCATGAAATATGTTGACCCCAACCTGATTATATACAT
AATTAAAACTGCTCAACAGTTTCTGAGCACGGAGCTACAGAGCAGAGAGAGAGCGAGCAG
GTCGACAGGCAGGagtcataatgatacacagcagccacgtcacttatttgggtcatttgt
catttcc
>NODE_404_length_523_cov_8.814531
CTCGGTGGTACATTTGCCCTTTTTATGAGCCCTCCTTTTCCATTTTTTTTCCTCCTCCTC
TTCTTTCCTTTCTCTTTTTTTTCTCAACCCCAACACGGAAATTGAAACTGTATCTGGGCT
TATCTGCAACCTCCCCGTGCATCAACTGCCGAGATGTTTAGACAAATTTTATGCATTATG
CAGCGCAAATATCAAAACAGTTCTTGGCAGTGCCAGCAGAAGCCTCATTAAAAATTCCTT
AATTAAATCTTCTTGCAAAATGTAATCAGTCCAAGGAAGGGGTTTTGTGTGTGCGTGCGT
GTGTGTGTGTGTATGCGTGTGCAGAAGACGACGTGTGCGTATGTGTGTGTGTCTGTCAGT
GCCAAGGCTTTGATTTGTGCCCTTCATGTTATGGCTTGGAGAAGTAATCATTAACGCCAA
AGCCACTTTGGCTTTTCAAATGCTGTTTTTCTTTCTTTTTAAACAGAATAAACAAACAAG
TGATAATCACCTTTCTAGTGTCGGCTCAAGATGAATCCAGGACGGGGGGACATTGTTCTG
TGCCCACTGAAAATAAGATACCTCGCCTCCCCCTGATGCTTTTGTCTCAGTTGGTGTGAA
TGACTGCATTTTTAGATCACTAAaacagcagaactcaagaggaacccggactgagtcacg
gctaata
>NODE_405_length_696_cov_17.811781
TCCTGCAGCCTGGAGGCCCACACTCTGTCTCACTCCGAGGAGCGAGAATACAAGTGTGAC
CAGTGTCCCAAGGCCTTCAACTGGAAATCAAACCTAATCCGCCATCAGATGTCACATGAC
AGTGGCAAGCACTATGAGTGTGAAAACTGCTCAAAGGTAAAGTGATGACTTTTGAAGAGG
CCTAGTTAACAAATGAGCATTTTTGTGTGTTTGCGCAAATATCAGCTTTTATTTAATTCA
TTTTTTTTTTAGAGGCAGGTAGTAACTCCCCTGTGTCTGTGTGGTTCCTTCCCCCAGCAG
GTGTTCACAGACCCCAGTAACCTACAGAGGCACATTCGCTCTCAGCACGTTGGGGCTCGT
GCCCATGCCTGCTCTGACTGTGGTAAGACGTTCGCAACGTCTTCGGGCCTCAAGCAGCAT
AAGCACATCCACAGCAGTGTCAAGCCCTTCATGTGTAAGTCACTAAGACCCTACCTATGT
AAGTCTCCTCAGTACATTATAATAATAACAATAATAACATGCTTTGACTTGCCTTTAATA
GAAAAACTCTGATGTTTTTGCAAAAATACACTTCTTGAAAATTGAGCTTGTTATTTTGTA
CAGGATTTCCACATGAGATGATGTAGTCGCTGTGTGGCAATACAATTTCTTTTAAGACAA
GAGTCATGCAGTTTTTTTATGCATCAGCACTCTCACACTCTGCTTATATGGTAATAACAA
CATTTAAACTAGCATGCATTTTCATTCAAACCCACTCGATCTAACCTCACTGTTGCCTGT
CACAGTGCGCCAGCCTCATCTACTGTTGACGCTACagccaacaggctttttctcgtcttg
>NODE_406_length_479_cov_1.152401
TCTAAACCCTGATTGAAACTCTTCACACAAACCATTTCTATGTAGATAGTCACATAACTG
GTTTGCAACAACTTTTTCAACAATTTTAGAGATAAAACACCTGGGTCTAGAATAGACTTT
TTAAGGAGTGGCTTTATCATAGCAACTTGCTATGATAAAGCAACTTGCTGTTGCTATCTT
CTGCAACAGATACAAATTCAATTTTAAATACTTTGCTAGTTTGTTCTCATTGCTGCTCAG
TTTTGTATGTACTATAATATTTATAGAACAGAGGCAGTCAGAATCACTATAGTATTAGTG
AAAGTTAGAAAGCTAGATGAACAGAAACTAGCAAATGCTAATGTTAGCAGGCTATCCTTA
CTAAGTTTTGTTTACTTCTCGATCTGGTTAAACATCTTCTGTTTTCAGCCAAATCTTAAA
TGTTACAAGAGCGATGTAATACTCCTCTTTTTGCAGTTAAGTCTTAAGACTGTGTGCAAA
GTAGACGTTTTAAATACTTAATGGAAGGGTGTTgtaaaactaaaaagctcctactgtcag
gaactgtctgacccaaatatattttcctccttacaaaagcaatgttccctcttattattg
atctcacaatattacaatgattt
>NODE_407_length_2116_cov_5.560964
CATCTTTCTCCTACTATTATATCCAGTTCTTACCACTCTGACCCCAACCCCTCAAGGAAG
CGACTGAGCCCTCTCCAAAGTAAAAACAGCAGTAAAACTAGCCTTTTTCGTTAGCCTTTT
ACCACTTTTTCTTTTTTTAAACGAAGGCACAGAAACAATTATTACCAACTGAAGCTGAAT
AAATACCCACACCTTTGATGTCAATATTAGCCTAAAATTCGACTTCTACTCCATTATCTT
TACACCCATCGCCCTTTACGTCACCTGATCTATCCTTGAATTCGCCTCATGATATATACA
CGCAGACCCCTTTATAAACCGGTTTTTCAAATACCTCCTTATTTTCCTTATTGCAATAAT
TATCCTAGTAACAGCAAACAATATATTTCAACTCTTTATTGGATGAGAAGGTGTAGGTAT
CATGTCTTTCCTCCTCATTGGCTGATGGTATGGCCGAGCAGACGCAAATACAGCCGCCCT
CCAAGCCGTACTCTATAACCGAGTCGGAGACATTGGTTTAATCTTTACAATGGCATGAAT
TGCAACTAACCTAAATTCATGAGAAATACAACAAATATTTGCAGCATCTAAAAACATAGA
CCTAACCTTCCCCCTCCTAGGACTGATTATTGCCGCAACTGGCAAATCAGCCCAATTTGG
ACTTCACCCGTGACTCCCCTCCGCTATGGAGGGCCCTACGCCGGTCTCTGCCCTACTACA
CTCAAGCACGATGGTCGTAGCAGGCATTTTCCTACTTATTCGACTTAGCCCTATAATAGA
AAACAATCCCACTGCCTTAACCACCTGCCTCTGCCTCGGGGCACTCACAACACTTTTCAC
CGCAACTTGCGCCCTTACCCAAAATGACATTAAAAAAATCGTTGCCTTCTCAACATCAAG
CCAACTAGGCTTAATAATAGTAACAATTGGGCTTAATCAACCCCAACTTGCTTTCCTACA
CATCTGCACCCACGCCTTCTTTAAAGCTATGCTATTTTTATGTTCAGGTTCTATCATTCA
CAGCTTAAATGACGAACAAGATATCCGAAAAATAGGAGGAATACACCACCTCACCCCTTT
CACCTCCTCCTGCTTAACTATCGGAAGTTTAGCCTTAACAGGCACCCCCTTCCTAGCTGG
CTTCTTCTCAAAAGACGCCATTATTGAAGCACTAAACACATCCTACCTTAACGCCTGAGC
CCTTATCCTAACCCTACTAGCCACTTCCTTCACAGCTATCTACAGCCTTCGAGTCGTATT
CTTTGTTTCCATAGGCCACCCTCGATTTAACTCACTTTCCCCGATTAATGAAAACAACCC
CACCGTAATTAATCCTATCAAACGCCTAGCCTGAGGAAGCATCATCGCAGGCCTCCTAAT
CACCTCAAACATTATCCCTTTAAAAACACCCGTAATATCCATACCCCCAATCCTAAAATT
AGCCGCCCTACTAGTTACAATTTTAGGAGTCCTCACTGCCTTAGAACTAGCCTCCCTAAC
TAGCAAACAATTCAAAACCACCCCTAATTTATCTACACACCACTTCTCTAATATATTAGG
CTTCTTCCCAGCAGTAGTCCACCGCCTTACTCCAAAACTGAACTTAATTCTGGGCCAAAC
CATTGCCGCCCAAATAGTTGACCAAACTTGACTGGAAAAAACAGGACCAAAAGCAATTAC
TTCCTTAAACATTCCCCTTGTCACAACCACAAATAACATTCAACAAGGAATAATCAAAAC
ATACCTTTCCCTATTCTTCTTTACCCTAGCACTAGCAATGCTTCTTCTCCTAGTTTAAAC
CGCACGAAGCGCCCCCCGACTTAAACCCCGAGTGAGCTCCAAAACCACAAACAAAGTTAA
AAGTAAAACCCACGCCCCTATCACCAACATTCCTCCCCCTATTGAATATATTAAAGCCAC
CCCTGCAATATCCCCCCGAAATACTGAAAACTCCCCAAACTCATCAGCCGACACCCAAGA
ACCCTCATACCACCCACCTCAAAACAAACCAGAAGTTAATACAACTCCCAAAACATAAAC
CAACATTACCCCCAACACCGGTCAACTCCCCCAACCTTCCGGGTATGGCTCAGCGGCCAA
TGCCGCCGAATACGCAAATACCACTAACATACCCCCTAAATAAATTAAAAATAAAACTAA
AGACAAAAAAGAACCACCATGCCCAACTAAAACTCCACATCCTATTCCAGCCACCATAAC
CAAACCTAAAGCAGCAAAATAAGGAGAAGGATTTGAAGCA
>NODE_408_length_601_cov_12.464227
CAAGGTCAAATACCTGTGGGAAGGTCATTAACGAACAGGATAAAGAAATATGGTGGAGTC
AGGGTCAGTGATGCCCATTACCTTTCCTTTGTCCCCTACAAATGAGTATCATTCACCTGA
TTATCTATTATCATGTTATTGGACGTAAATTTAACAAGCTGTTGAGAGCGCTGGAAAATC
AATACCTTTTAAATGCTGTTTATGTGTGATTAACGGTTAATATCCTCACAAATTATTTAA
TATAATAAGGTCATTTGTCTTTCACATGAGCCCGGTACCCTGCAAAGAATAATAGAATAA
TAAATGAGGACACTAGTGAAGAGGAGATTTCTGATGCTTTCCCCGGCTCCGTTTTATTAC
CCATATCCTCTTTACAGCTACAAAGCTGCACTATGGTTATTTTATGCAAGTCATAAAATT
AGGCTGAGATGGAATTAGCAGACTCGGGGCTCTTTATAGGTCAAGCCGGTAGTTTATGAG
CCCACGACTCCCTGGCACTATTGTCAGGAGGCTAGTTAGAGGGGTCTTTAAGCATGATTT
AATATGTCCATGCCTTGGAAAATAGTTAAATAGCTAATTAAATGGAGGAGTTAATTTACA
TATTAATTGACCTTCCAGTAATATTTATATTGATACCTACATGAGGATCCCTTGTCTTCA
TTGCCTTTCATCATAGTTAGTCTGAGCAAATATGGTGTAACTTTTTTTGTTTAAACTCAA
GTTTCGTTTTATtgtcgccagagag
>NODE_409_length_787_cov_9.908513
CCTCTAACTGGAAAAAATGATATTCTAGGAGCCAAATTAGACAGAAATTAGACTGATCAG
ATATTTTTTTTCATTCTCTGTCTTTTCTTTCCTTATAAGAGGTTGTTAATGTTCATGTGG
GGAAAATAAAGATTAATGTACTATCTACATATCTAAAATGAGAATGAAAAGCACAGACGG
CTGTACGTTTGACACTGCCCTTTGATGTTTACAGAGTAAGGCAAACTGAAAATAAATAAA
AATGCCCTCCGAGGATGATCAGTTTACGACAGTTTTCCATTAAAATTAAGCATTTAAATA
TTTGGAGCAACTGAGACAGACGACATGCGCATTTCTGCATCTCCTTGTGTTTATGTACGT
GTGTGTCACCATTTGGAATGTGTGTGAACACATGTTTATGCATGCGTGTCAGCCTGAGCC
TGTGTGTATATGTGTGTGTGTGCGTGTGTGTGTGTTTGTGTCTTAGAGGGCCATTTGGAC
TGGCTAAGACATCTGCTCCATCATACGTCAGGGGCCTGGTGTGACATCTGGGGAATATAC
TGTATCCTGCCTTGCAACATTACACACAATTTACTGCTAAAGGTCATTATGTACCCGTTA
ATCCACTTTTAATTGATATCAGTGCAAACAGCACAACCTCCCAGCCACATGACAGATCAC
TGCCGCCACAAAACCAGGAAATTGCTATATGGGAGTTAAAAATAGAATGGTAAACTTTTT
GCTGTGGTTTGTCTTCACTTTGTTAAAGTCCGTTGGACATTCTGACCCGGACAAACAGCG
ACTGGTAGCTGGATAAGAAATGCACCACTGTGACTTTCTTTGCTTTGACTTGAAAAACTA
GAGCACATAAACATCTAAGTGACACCTTTGTGGCTATATATCATCTTTCTCCTGATTGCT
GTACTGAGATctgtgcctccgcagtatgctt
>NODE_410_length_537_cov_4.836127
CAGTAATTTACGACAACTGTTTTCAGCAGAGGAAAAAGAGCAGGCAGTTGAAAAGTGCTC
GCTGTTCCCTGTATTTCATTTTAATATCATTCTCTCTCTGTGTTCCTCTCACATATTAAC
CTTCACCATCTAGCCTGTTGCTGACTTGCCTACTGGGAATATCAACACAAACTCCCTACT
TGTGCGTCAAGGGTGGGTGAGTAGCTCATGTCTCAAAAGTGGTGTGTGGGGGTTTGCACA
CATGTTGCCAGTCCAATTTTACTGTCATTCTCTGCTTCCTGAAACTCTATGATAGGGAGC
AGCCTGGCTACCATGGGCCTGCGAGGGTTAATCTAGCACTGAGCCAGATCACCTCAGGGG
AACCTGCCTGGAAAATGGGTTAATAAAGGTCATCCCCCAAAATAAACACTTTACAGAATG
TTTCTCCATTCATCCCTCCTTAAAATCAACTCGCAATAAAACGGGCCTGGGTGCAATTAC
TGCCGCTGCATTGGGGCATGAAATCAACCTGTCCCGTGTTCTGGCTGAGGTCTGCTCTGA
TCTCCACTTTTTCAGCCTATGCTGCTCCCCCTGTAGACCCTTTCCAGGAGTAGTTGCACC
CAGGTTCTCTCAGCTCCAGCACGCCAAACCTACTTAAAACAACTTTATTGATCTGTCCAG
AGGTgcaaagctagactgaaa
>NODE_411_length_477_cov_11.138365
TGGTAAAATATAAAGCCTCAGTTAAAACCAGATGTAATCAATACCTCAATTTAAAGGCTG
ACCATCTTGCATATCCAAACACACACGTATGAGTTCACAATGAACACACACAAACAAGTT
CCGTCCTCTTCGACATGCACCCACTGAGATAAACAACAATAAAAAAAACCCTGTCTCTCA
TCAGCTTGCCCACCAATCCATCCCTCACCCTCAGTCACATCATATGTGACTGGTTTAATC
GCAGGCCAATCACTGCCGGGTCACAATTAATAAAAGCCACAACAGCCGCAAATAAACAAG
TCCAAATTGCTGCCTTAATCGAATGATGCAAACATCGGTGAGTTACAAAAGTTCACTGCC
ACCACTGACAATTTCCTAATTGTATTCACTCATTCATGGCAATTTTATTAACATGGAGCG
GATGTCTTCTGCCCTTCCACTGTCGCAGCACCAGGGATCTAATTTCATTATTTTCCACAA
GATTTGCTTGACTACTGCCGCCATGCTAGTGGCTCACCACGGCCAGATGTTTATGCTATT
TAAATGAGGAAGCAAAGCCTGTTGGGTAAACATAATTAAAGAAAGTTGAAGCTTTCTGTG
TTTTTTTTTTGTTTTTTTTTT
>NODE_412_length_462_cov_12.610390
TAGCACACGCAGCCGCACTACACGGGGAAATTATTATTGTCAGAATAATAATGGTTTAGC
ATAATTTATTACAGGTCCACCAAATAAGCAGGGGCTAGATGTTATTAGACAGATGGATGG
GAAGGCTTGGCAGACATCCACTGAGGCTCAGGCAGGCAAAGGCCCTCAACGTGAACGTGA
CGAGGAGGAAGGGGTGGAGGTGGGGTGGTGAAATAAACGGGGGGTCTGGTGGGGGGGCAT
CCTCCAAACCAATCAGAAAGCTGGCAGTTCAATTACAAAGAAATAAAGGGACATTCATCA
TTCAATTAGGCACCTGTCAGGGCTCACAAAGGAAGAAAACTTCTAACCTGGTACTCCAGG
GAGAAGATGCTCAGAAGAGTGGACTGCGAGTGACTGGAACAAATAAAAGAAGGACAAAGT
TAATTACCAGAGTGCATTGCACAGAGACAAAGGGAGAGGGGAGCTTCAAAGCTGGGGCCA
GCTGCCCTGTAATCTAAAAGAACATGAAAACAAGTGTGGCAAAGTTGTTCCAGATGAACA
CCTCTGACAAAGGATTCCTGCCACGGTGGTGTGGGGGTAGAAGAAAGGAGGAGGTTGTGT
GTGGTA
>NODE_413_length_400_cov_3.082500
AGGAGCAGTTACCCTTCCCAGTGCAGGAGAGATAAAGGGAGGGGCGGTCGGGGGGGGGCC
CACACTCAGGCCAAAGGGCCACTGTGGCTTTAAGTGTGCTCCTTGTGTGGCCAGAGCAGC
CATCGTGCTGATGCAAAGTGACAGGGACAGATGTGACATATCGGTTCCGACACACTTCCA
TACCACCAGTCACAGGCTCGGGGTGACTCACATCCCCCTGCTCTGGTCCTGTCCCCCCGC
TGCAGGACAACACAACGATGCTCGAATGAACCTCGCCATCGCCCTCACTGCTGCCAGGTA
TGGGGCTGCCATAGCCAATTACACTGAAGTGGTGCACCTACTGAAGAGGGCAGACCCTCA
GACGGGGAAGAAGAGGGTCTGCGGAGCGCACTGCAGGGATGTGATCACAGGTAAATCCAA
CAGAAGCTGCTTCCTTCCTTCCTACCTCACTCTTTTCCCACTCTCTCtacccctcacaac
aggggccctcccagcacctcttactcagtgctagtttgcacatagtcattgcacatctaa
tgca
>NODE_414_length_388_cov_1.128866
AAAAAAACAAAAAGACAAAAAGGTGGACAATCATCATCAGGTGTAATGTCAGAACATGTA
ACTTAAATATTTGCATAATATGGATTGATTTGCTATTAACCAAAAATAGAAATGCATAAT
TCCACTATGATAACCTGCTTTTCTATCCCAACACTCTCAAACAGCCCATAAAGTACATAG
TTGAGCAACTGATATTACAGTGAGACTCCTTACTCATACAATTTCTATGTGAGGAAGGAT
TTGTTTGTTGTAATTTATGGTAGTTTAGTCATTTACATACATCAGCAAATCAGCACCATT
GTTATTGGTTTGCTAATCACCAAGTTTCTTACTTCAAATAACGCATGACACACTCTGGGG
ATCCGTCACCACCTGTCCTCCTTTCACCACCTCATGCcaccaatttacatgtttcagaga
tgggctctgagtctaatatatggttaaagtaagactccaagcagtaacagagtgtagaat
gaaactaaagcaactcagatgctttaaaaaacaccaatattagaggataaca
>NODE_415_length_580_cov_5.474138
ACTATAGTCTACTGAAGGCCCTCCCCTTGAACCACTGTAATTTGAGGCTCAACTACCACC
ATCGTGGTGGTGGTAGAAAAAAAAATCAAAGTTTAAAAACTTCACTCCTGGCATTCCTCG
GCCACCTTCCGAGGCACAGACCGGCGTCCTTGCCGCAGACTGCAGCTCCTCTCCGGGAAA
CGCTTCATTCGAGCGACGGAACGCGGTGTGGAAACCCAAACGCACCGAGGGGTTCGGCTC
TCAGCGAGCCTCCCCTGAAGTCGGAGATGCACACATGAGGTCTGTCTGCCTGGGTGGTCT
CTCTACTTTAGTGAGCTGTTGCTAAGCAGCTAATAATAGTCGTGTTTGCTGAGTAATTTT
TGCCCTTCTGGAACCAATCAGATGCAAGAAAGTCCTGCGATCTGACAGCCCCAGAGGCGG
GATCTCGAGTCTTTTTTTTCCTCCTTTCACCCCTCCTCCTTCTCTGCCTCCAAATGGAGA
GAGGTCTTTTTCTCCACTTCTATTGAATCTCAGAGTTGGCCGTGACGCGCGGCCCAGGGG
AAGACCACATAGATCTCACCAGAATGCTACGACCATCGAGGTTTCTCACCCGACGACTTG
TGTATGGGAACCACTCGGCGCGCCTCGCTTTTTGAGAGAAACTTTATTTTATTTTTTTAA
GAGACACGGTGAATGCGGTGAAAGCGGcggagacctccggatcacgaaatgttgggatgg
aagg
>NODE_416_length_619_cov_16.922455
AAAATGTGCCACTGTTGAGCTGCCTCATGTTAATGGTGCTAAGAAAGCTGACAATTGTTT
TCTTTTCTTTTGTGTTTCGTTCAGATTTTTTTTTCTTTTCCCAGAGTTAACAAAAAAAGA
AATGCAAAATAGATTAGGTACCTAACCCTCTTTATGAATGTATATTATAATGTTATGTTT
GATGTATTCACTTCATGATTCTTTGACACTGGTTGGAATTACTTTTGCTCTTTTCATTAA
AAGATTACCGAGCTTTATATATACTGTCTAGAGTTGTTACCAGAAGGAATCTTAATGAAC
TCTTGACACTACAAAATCTTGTATATTTTTTGTGTGCCAATTTGTAACATATTTTGTAAG
TGTATATTTTTCTTAGAAAGTGCTGTGAAGTATTTGTGTGTGTGAGTAACCTTTTATGCG
CCTCTATGGGCAGTGGAAAGGATATACAATGACAAGTTTCTGGTTTTAAAAACCAAAATA
TGAAAGTATCAACAGAAAACTAGAAATATTTACATTTTGTTGGGAGTTTTGTAATAAGAC
CATGATCTTGTTGTGAGAGTGTTGTGTTACTGTGCAAAACACAAATAAGCAAAGAAAAAA
AAATGAAAACTTGGAAAAAAAATATAATTTGTGAACAATTTGCTGTTTTATAGATTTTCA
TGTAAATTATTTGAGTATTATTTTGTTTTTTGTTTTGTTGTAACTGTTGCAAAGGTTTTA
AATATTTGTGATCAAGCctgtatggtgataatgtaatattggt
>NODE_417_length_614_cov_8.389251
AACCTCTCTCCGAGACTGGTTCAGGACATGAGGTGTACTCACCAGACAAACAGCTTGCTC
ACATCTCATTCCTCTGCTGCTGTTCAGGGGAACGATAGGTGCTCTTTTTCCACTTCAATA
AGGGGATGAAGCTCAATTAGCATTTCACAAGTCCCATTTTCCTCCTCTATTGCAACCTTC
CCCGCGGAGCCCATGCTTTCTCTGGGGGATTGTCCTGTTTTGGGCCCTTGTTGCCGTTGG
CAGGGTGACAGTATTCGAGTGTGCAAACTTGTGCTATTGTCCGCGGGCCAGAGGGAGTCA
TGGAGACCCCATAATATGACACAGGAAAATGTTTGCTGATGGCAATTCTATGGGCTTTGT
CCTACTCTTTCTCCTTCATGACGACTCGATTTAAGTCTCTAAATGTTTGACTACAAATGC
AGGAGTGCTATCCAGCTCCTTTCCCTTTGTCCCGCGAGGTTTGAATGAGTAATTCAGCCT
TTGTGTCGCTCGATTGAGGGGGCAAACAGAAAGACAAGATTCTTGAGCGTTCAAGCCCCT
TTCCATGGTTATGCACTCTTTAGATCCCCCCCACCCCAGCTCACCAAATCCTACAGCTGA
CATCACTCTTGGGGAGGCTATGACGGGTATCTGTGTTTGAAAACGCAACTTTGATGGGGA
GTTTGGGAGCACACATGTTTCAGCAGAATTTACACTCATTTTCGGTTTATGCGTACTACT
GCGTTTTTTTTTAGGTGTTTGGCCAACGCGCAGAAAAt
>NODE_418_length_464_cov_7.144397
GGTCTTAATCCCCATCCTTTCAGGCCAGTCTATGGCAAATTCCTCAGGGACATCCCATTC
GCTGCAAGGGCTGGAGTGACCCACTCAGAAACCAGCATGCAGGGCTTTGAGCTTTTCTTC
TGCTGCCACTCTCCAGAGAACATTTAATCGTACTTTTCATCCCCCTCACCATAGGGGGAA
GCCCCTTAATGATGACAGAGAAAGAGAAATTCCTCCACTCGGTCCTATGACACCATTCTG
CTGTCAAGCAGGCGTCTCGGCGGACAGAGAATCAAACATGGCTTCCTGCAGGTGGAACGC
CAGTGAAGGTCACGGTACAGTCCAAAGAGGACAGAAGGAGAGATGAAGGGAACGAGGGAG
GCAGAAGGAGAGAAAGAAAGAGAGGTAGCACTTCAGAGGGACCGGCTTTCCCTTTGCAAA
TTAAGTCATCTTCTGTAAAAGGTTAAAAAAGCACTTGCAGCTTTCTTTCAGTCATACTTC
ATGTGTTACCCAACCATTCGATTTCTACATAGCAGAACTTGTCAGTGCTCCACATAATTT
AGATACTTTTAACTCAGTATCATAATAGTATATCATAACTATTATGCCCTCACAACTTAC
CTATGACt
>NODE_419_length_772_cov_12.755181
TTCCTCCTCCATCCTAACGTGAGGGAATCATTGCTGAGAAAGCATTTGATATGGAAGACA
GAAACTACATCGGCGACAACAGCAACGTCCACATCACAATTCAAATCCCCCCTAATATTC
ACCCCAACCCATTCCATCCCTAAAATCCCAAACCTATCTCATTTTTAAAAAAACTCTTCA
CATGTAAGCCTTGAACCTTTTCTCTTCCCCTTCCCTACCTATTTGCCTACCTACCTACCT
ACCGCTTCATTTTGTAAGCTACACACTGATACTGATCATTTTCATTTATTTTATTTTGTT
TTGTTCTTTTGATTTGCTTTGGGGGATTTATCATTTGTTTGGGGATTAACACTCTAACAG
GGATTTTGGCACTTCTTCATCGCTTCTTGCTTCTTGGCTTTGGTTTTTTGCTCAAACGCC
AAGAGGGGCTGAAGGTCTGGTCATTTGGGCTTCTCATTAACCTGCTGCTCACTGTTTGTC
CCCTTGTCACTTGTGTTTTAGAGAAAGATGAGGCTGCAATTGAGAGCTCTGAGTTCAATG
CCACGTCAGTAGCTGATGTGGACAAGCGGGTGAAACGGCGGCTACTTATGGGTAACTCTT
TTCTTCCTCTTTCTATGTGTTGCCATGGCGCTTGTGCTTGTATCCCAGACTCTACTCCTC
TCCGTTCCTTCTCGTTCTCCTCTTTCTGTCTTTATTTATTTATTTTTTTTAAAAAAAAGT
AAACTTTGCTGCCCACTGTGTCAACTCCCACAGTTGCAACTGTATCTAATGAGATGAAAA
ATGACTAAAAAAAGGTCACAGTTTCTTTAAAACCTTTCCACCTAACTCTACCTACCAAAT
TTCTGGATGGCTCTAAGGTTTTCTCAGTGACTAACATTTACTTTCCCAGTTACACCTCAC
TCAAAGtgtttgtgtt
>NODE_420_length_712_cov_11.473314
TGGATAATTGTATTCTTATTCTTATTATTGACTAATCATGAATCATCTTCCAATCAACTT
TTGAAATATAGCTGCAAATATCAAATATTATTAAGAAATAAATGAACAGACATAATCCAG
CATAGGCATGTAGCATTGATTCACTACTGGAAGACAGCACATTTTCCCTTTTCTCTGTGG
GCCATTTAGACTGCTAAGGCTAGCATTTGAAAAATACTTACCTTGTTATAGAAAGTTTAA
TGTCATATGCAATTGTTTGACCCTTATGAATATTAAAGGATCCCATCTCTGGCCTATTAA
AAATGCATGTGGCTTTGTGGTTGTTGATCACGTTTAGAACGCCCATGCAAATTGGACTGT
CTTCGCTGTCAAGGCCTAAGATGAATAATGTAGCTGTGTTGTATATTCAGGGACACACCA
TTGACAGTCAATTAACAAGTTTGATTGGTGTGTGAACTCATTCTTTTGAACTGTTAATTT
TATGTAAATAGTATTCCCTCTCCCTTCTCCACTGTCTCTCCCCCATCCAGGTCCAACACA
GAAAGATGTTCTCCCACCACCACAAACCCCCAGATCCCTAATTCCACCTCCCACTAAGAG
TAACCAGAGTGGGATCCTTAATAATTGATCATCACACACCTGCTTCGTGGAAGCTATGGG
AGTGTGCCTTTAACAGTCAAGGGGCCCCATGCTAGCCCCTTTTGATATTCAAATTGACAA
ATGGTAGCTGGCCTTTAtgaattcagaaaggagctggctcttttcatggggaagagcttg
ttaaaagattctggccagccgtccaacctgatggagctcctctttgttggagtggatatg
atggcatttgatggct
>NODE_421_length_799_cov_10.699624
TCACTACATGTCAACCAAATGATGCAACGGCACGCACAAATCTGCATTACTTCTGTGCTT
ATGCCTTTTGTCTAGAAATTCCATGTATGAGCCTAAAAATAGGGCTTAAATACAAATAGT
CTGGGTGTGCATCTGTTGCTGCGATTTTACTCAGACAAAGCAAGAACAAAAAATGATGCA
TATTGACTTTTTTATTGATTATCTGTATTTGTTTTTTTTGTTGTTGTTGTTGTTTTTTTG
CTTCAGGTTTCCATTTTAACACGGTCTTTGTGAAAATTCTCCACCTCCTAGTTTACATCT
CCTTCCCCCTTCTCTGCTCCCCAAATCTACAGGCAACGGGACGCTCTTGTACATTAAATA
AGAACTGTCACCCTGGGCAACTTGCAGCAATGAAGCATTTATTCTGCCTCACATTTCCTG
GCACTTAGAATTATTTCCTTCATGCCTGATAACCAAATTACAATATGGCAGGTCTCCCCG
GAGCCACAGGATTGTTAGTGCCAGCTCACAACATACTTTCAACTGATGTGGCATTTCATG
TACAGCTGCCAATCAAAGCCGGCAGAAGGCTGAGATGTAAATGAGGGCGGGCCCGATGGT
GTTCAATTACTGCTCTGAGCTCTGCATAATCCCCCTTCCCACTGACTGACTGACTGACAG
CTCCACATTCCTCCTCATCCCCAGCTTTCTCCCCTAATTTCACTACCTAGGTTTCGCCTC
ATACTGGGATTTGGAATCAGACATTGGAGGGAATTTCTGTCACTTTCATTTCCATTTAGA
ATAGTGCATAAAAAGTGTATTATCTGACGTGTGAAGGGCTATAACGGTAAAGGGATGTGC
ATTCAGAAAGCAAACTACTGCGAACAACAAATTCCTTACAATTTGTGACCCGGAGCTCAG
TGCTAAACTaagtctcctatatgttatgtcagtgtctttcccg
>NODE_422_length_711_cov_8.988749
ATGAACAGACAGAAGATAATGATCGCTACACAACACACAGGGACCTTGGCTAGCAGCCCA
TAGCTCCCTTGAGCTGACGCACCAAGCAAACACAACACACTGTGCAAATGGACTCGGCGA
GCCCAAAACAGCGGCACATTTAAGAAGCATAGTGGGAAAAATTCCACCAATCTGTTTTGC
ATTCGCAGCACCAACACTTAGACCAAAGGTTTTCACAGCTTTTGTTGGTTTTGTATTTTT
TTCTCTCTCCTTTGGAAGCAGAAGTCCTTTGATTCTCAAGTCTCTCTGTAAAAACATTAA
AAAAGATAATCCATTGGATCTAATTGACACAAAGCCCTCCTTCCCCCCTCCTCCCTTGCC
TCTATCCTCCGCCTATGGCCCTCATTTCTTCTGAGAAAGGCCAAGTGTTTTTGTCCTGTA
AATACCACGGAGCAGAGACAAAAAAGACGTCTTTAAAATGCAGTCTACAATCCATTACAC
ATATTCCCCCTGCATATCCATTCAGTAATTATTCATTAGAAAACATTTAACGTCACAGTG
AATTTCACACTAGGCAGTCGAAACACAATAGAGGAGATTTGGCCTATTTTGGGGTGAGGA
GTTGGGGAGGGGTTAGCTGTACAGAGGAAGGGTGAAGGCGAAGGAGGGGGGAGGAGGGGA
GCAGTATTTGTCTGATCTGAGAACCTCTGAAACGGGGCCGTCTTGAGACAACGGGGACAG
ACTAAATAGTGCAGTAACGGTCTGTGCCCCGCTGCTTGCTGTGACACTCATTTAGTGTGC
TTTAGTGTGCCCTGAGGGCAAACAATAGAGGCTTGTTCTTAGCAATCCTGTGCTGTAATT
TGGACTTCATtactt
>NODE_423_length_345_cov_10.275362
GGAGGGGGGAGTGAGAGAGGATGGGTGGGTGGGTGGATGGGGGGAGAAAGAAAAGTTGTC
ATTTCCCAACTCCTCATTAATATTCCGAGGTTAAGAGCTTTTCAGCGAAACGTAATTAAT
TGAGCCCGAGCCTGACAGTAAACAAGCAATTTCAAATTAAAGCGAAATGACAGCGGCGTC
ATTTGTTAAAAACGTGTGGGGCCCCCCGATTTTGGCGACAGATAAATGAGGGAAAATGTT
AAGGAGGGAGAAAGTGATGAAGATATTAATCTTCACCTGTCTGTGTCAGCGTGCCACTCA
TTGCCGCAATGTTGCTTTCCATCCTCTGCAGATGCTTCTTGTCCTCTCGGCTTCTCATAA
TGAGGGGAAGGATGTATTTCTGCAATTAAAAGCATGGCACAATATTACACTTCTCTCTGG
TGGAAAGGGGGCAGAAAGATGAGGAAAAGACGGACCCATCCAgacttggcagtgtcgggt
caaaggcat
>NODE_424_length_295_cov_1.989830
CAGATGCGTCATGGGAAGCATTAGCGGGACGTTATTGGGGAAATGTAATTCATTACAGAA
CACTCATGACTGTTTGCATAATCAGTGAGTGAGGATCCTGCAACACTCAAACCCAGTAGT
CACAGTACTTTTCCTTTCAATTCTTTGTTTTGAACAAACTTGCAGTGAGAAAGGTTATTT
TACCTGTTAAACATTGTGTTGAAATGTTTCACCTTGCTCATTTTACATGTCACAATTTTA
AAAAACCCTTTCTTCCCCAAATTTAATTTAGATTACCTTAATTTGAAATCAGTTGCAACC
TGAGCTTTACAACCTGTTATTTTTTCCCCAATCAGAACACTTCAGTCTTGTAATTTGTAG
TCTTTTAAACCCTGAGGCTATGTGGATAGGATAAAGGATAAAGAGCAAGGACAGATAAGT
CAAATTCACCATATCAAAt
>NODE_425_length_302_cov_1.963576
AGGAGGGCCAGTGATTGACGTCACTAGTCTGGCAACAGGCGTGAATGCGTCTGTCTGTGT
CCTCTGTGATTGGCCTTTCACTTCGTACTCGGTACGTGATTGGTCAGATCTGGCTGAGCA
CGGACTACATATCTGTGCTGTAGATTCCATTTTGTTGCAATTCAGAGTCGGGAGGGAGAA
GTGGAGGGTGTTACGGCCACTCTTAACACCGCACAAACATCGAGGTGACGGATTTGTAGG
AAATACAGCTTCCTGTGCTTCTTACACAATTCGCCGAGGGATTTCACAGGCTAACCATAT
ACTATTCTGACGAAGGGCTTCGACAACCAAGCCTGAAGAAGTCGGTAAGAGACGCAGTTT
TTATGCCTCGTCGCCATATTAGTTCAGTTTCTTTGTTTTGGTTGGGTGCCAAAGTAAAGT
GACCCAGATTTATGGAGGGGTTATTt
>NODE_426_length_442_cov_5.667421
AAATATAAGAATATTCTCTGAAATGCTTTGTAAGTAGGTGGCAGTTGCAACAACTGACTA
CATCTGCTCCATGGGACCAAGCAAACCTAGTTCATTCATTTTTCAGCAAAAACCAGGTTA
CAGTGCAGAGCCAAAAACTGATTAAAGCTCAAGGTATGAAGGAGACAGAATAAGGAAAGT
GGAAATCACCCCCCATCCCTTATTTGGGACACCTGAAATAGGCCAGAGGAGCCCTGGGAA
GCCTGAGAGACTGAAGGGAAAAGAGGAGAGGGAGGAGGTGGAGGGATGATGGTGGTGGTG
GAGGGATTCAGCAGGGCCTTAAGTGTGCTATCATAGGCGTCTCTTGTGCCTGCCTGCTTT
ATTTGCAGTAGTCAGGTTAATGAGTCCACCAGCCCACTTGATGTTGAGAGGCCTGCCACA
AAGAGCTGCCTCATTAGAGCTAGCCTGGCACGCTGCTCTGAGACAAAGGGACATTCACGC
TACTGAATGCCTTTACGCTCCTCAATGCTGCCAGCCTGCGAGGGCCAGTGCCATGGCGTA
GACCCTGCACACGTCCTGGCGCCTGGCCAGCCACACCACGACCCCg
>NODE_427_length_774_cov_8.742894
ACAATAAATGATGACGATACGTGTCATGAATGTAGCTCATTGTAGATATATGTTATTATT
TCAGACAAAAATCTATTTTACATTTTAAATTCCAACTTTGTGGCGAAACTGTTTTCTCAG
CAGCAATAAACTGGGCTTAAATACCCCCATCAGCATCTACTAATGAATGCAAACGCCTTG
GTTCCCATTCAGTGACTCTGTCAGAGGGAAATAATAAGAAAGGAAGAGGTGAGAAGGATC
AAAAGTTTGGTTTGGACCGATAAGAACGGCAGAAAGAGCAGATATCCTTCAGCTGTAAGA
CAGTGACACGAGTTAAAGAAAAGCACTGATCATCTTTGAGGGACATGGCATTCTCTAATT
CATAACGCTGGCATGCCATCATAATAATAAGGAATAGGATCTGTCATGGTGTCTAGCTGG
TGCTTTTATTAGACCGATGGGAGGTCTCCGTGCCTCTCCTTTCTGTGTTGTAGTAATGAA
AGTTACAGCACGTTCTCGCCCAGCCAAAGGTTGGCCCTGCCTAATGAAAACAGATGAAGC
AGAGATAAAGTGTTTGCCGACATTAAGGGACTCATTTATCACCGTTAGCCCCCGAGCTAT
AGAACACCTTGGTCTGGAGCTCTCCTTTAACAGGCCCTGCCTCACAGCACCCCGGTGGCA
CACTGCAGCCTTCCAGCCACATGCACGCCTCCATCTTTACCCTTCTTTCTCTTTCATTCG
CCGCGTATTTCACACCGACGGTTTCGCTGTTTACATCTGTACATACACGCCGTCTCATTC
GCACGGCTTATTGAAGCCGGAGAGAGGTTTTAGTGCCAAAAAAAAAAAGGAGAGCGTTTT
AGTGGAACCTTTATCAAATCTAAAAGATTTGGCAGTCCTTGCGGGACCTCCATCAACGCG
CCCTCGAtgttgacccat
>NODE_428_length_412_cov_5.084951
CCTTGCTAGCCATTCAACAAAATTGCATTTTTAAGTGTATTGCTTTATAACTGTGCCTGT
CTGAAAAAGACAGAGACAGTTGAATCAATTTACCGTTATATGTGTGGGTATAAACAAATC
ATAATGAAATGAGCACGGAGAAGACAATACTTGTTTTGAACAAAAATACATTTGAGCTTA
TATAAGCCTCATCATCTCCATGACAACGGCTTTACTGGTAACATGGAGATGTATTATTTG
TGTATAACCACAGCAACGTCTTCCAATTGAATTAAGCTGCACCTGTGCACATTATGGATG
GAAATAATAGACTGAAAGCAACGGTTACAGTGAGCCTCTCGCTGACTAGATATGAGCATG
AAATTGTTTGAGAGCACTTTTTTTTTCCTCACAGACATGAGTCATTAATGTATACCAGTA
CAAGGTGAATTATATGCTAAATGAAAGTGATGGCTAGATAACAGTTGGTTATTTTTTTTT
AGTGCAATCTTACTGTATGTGATGGGTTGTGTTGTTTTAACATTtgaaacagctcggacc
ttaatttacacatctt
>NODE_429_length_515_cov_7.436893
GTGACGTGGTTGACCAGCTCGTGCATGGTGCTGTAAGTTTTCGAGCAGGGCTTCTTCTGA
CTCTGCTCCTGGTCAATCCACTTGCAGATTAGCTCTTGCTTTATGGGCTGCCGCATGTAT
CTTAAAAACGCCCCCGCGGCTCCGTGAGGAGCTGAAGCGATGTTCACATTGAGGTTCATG
GAGTTGTAGCTGTGGAGAGAAGACGGTCCATAGTGCTCTGGCCTGTGCCCGAAGTGCTCT
GGCCTGCCGTAGATGTCCCCCGGTATACCCAGGCGCATCTGCCCATTGAGGGCATGGTGG
TGGTGGGCACCTGGGGACGCCTGGTCGTGAAGTCCAGTGAAAAGTGAATGGGCCCCACTT
TCCGTGTGCCCATAAGCACCTGTTGGGGAGATGAACATGCCATGGTGATGAGGGGAGGAG
GCGGAACTATGCTGGTCGCCAAGTGCATGCATAGCAGAGGCTGAGAGTTCTCTCCTGAGG
ATGAAGTCCCTGCTGCTTGAGTAGCCTGAGTGGGGGTGAGCCACGGGGAAACCAACTGTG
GTCTGAGCTGAAGTGAAAGATGCCGCGGTCTGGGCTTCGGGATGGCTCTGAATGTGCTGA
GATGGGCTAAGTTTGAGAGCATTTGTCTGTGCCATGTGCTCTGGTCCAAATGGAGTGAg
>NODE_430_length_341_cov_2.038123
AGTGAAATGGGGCAACCGCGGAGAGAGAAGAGGCCGAACGGTGTGGAAAATCAGAAGATT
TAAAAAACCCCAAAACAAAAACAGTTTGTCTAAAAGGTCTAATTAGCAGAGGTTTGTCAG
GCGTAATTGCAGGTGCACATGCTAATTGTAAACTTGCTGAGTTCTCCACGAGGACGCCAG
AGCTGAGAGAGGGAGAGAAAGAGAAAGAGTGAAGGAGGAGGAAGCGAGTGGGAGGAAGGC
AGCAGAGAGAAGAGAAGAGGAGAGAGAGGAGTGGGGTGAGGGAGAGAATAAATAGAGACA
TACACAAAAGAGATGGAGGTGGAGGAAGGAACAGCAATAAGAAACCCAGAGGAGGGAGGG
AGAGTGAAGGAAGGAGGTGTGGAGGGGAAACAGCTGAAGAAGGAAAGATGAAAAGAGGAC
ATGATTAGCACGAAAGACGATAAAAGAAGAGCCAAGGGTGGGGAGGAGGTTAAAGaaacc
tttaa
>NODE_431_length_519_cov_7.664740
CGCGTCTGTCATTTATTGGTATTGTCTCGGTAATTTTCAATGTTGTATGATCTCATCATC
ACCACCCACTTAGTTATGATAGGCCAAGATGCGCTCTTCTCCTCTCCACATACACAGAGC
GCAGGGGACAGAGGTGACATATTACGCACCATTTATTCATCTTATTTTGAAAATCCTGAA
ACTAATAGGCCACTCTGGCCGCTATCAGGGTTGATTGCCATATCTGATCATTATCATCGA
TAATACACCATAAAACTGTGTAATTATTTTTTATATGATACTGTATCCACAGTGCCAAGG
TGTCCCTGGAAATTTAGATCTAACCGATTCAGGAAAATAAAATAGGCTCTATTCTATATC
ATTTACCTCTCGAAGCATTTTACTAAGTAGCAACTTGGAGAGAGAAACCTTGTGTTTCTT
CCTCCTGGCTCCTTCCTCACTACCTCTCCCGGTTGATCTGATTATTTTTCCCTTCACGTT
TTGTCCCAATAGCAAATTACCAATTCTATGAATTGCAAAGCAGCCTCAGAGACGCTGAGG
GGTAGAGAGAGAGAAGGGGGGGGTGGATGGGTGGGTGTGTGTGTGTGTGTGTGTGGTGGG
GTGGGGGGGATGCGAAGATTGAAAGGGATCTTTGCAAACACAATCACGTTCTTAAATGGA
AAT
>NODE_432_length_506_cov_8.788538
TCGACACCCCCTTTTTGCTCCTTGTCAAAACTCTTCCTCCACCTGTCACAACATGTGTGC
ACCCCGACACCCACCGCCCTCCTCTTCTTCCTCCTCCTTCCTCCTCCTCCTCGCATCCCC
CCCACCACCACCACCACCACCCCTCCCCTCCCCTCGCCTCCCCTGCTGCCAGTTTTTAAC
TACACTCCACTCTGGCCTCTGCTCTACTTGTTACAGCCCCAACACGAGTGCAAACAATCA
AAGTCTTTGGGAACGCTAAAATATGCATGGCTATCCGTGACAGACAGATAAAGCAGGGCA
ATTAGCCACGTAATCCTAGAGCATCGTACGGAATAGTCCGCCTCAGCTGTCCTCCCTCCC
CTCCTTCCCTTTACTCTCTTGGTCTCCATTAGTTAAATGTACTCTGTGTGTCGGCTCCCC
ATCAAATCAAGTAACACTTCCCCTAATTGGCTTATAAATAATACAGCAGGGCCTGCATTA
TAATTTCATCAGTGGTAAACATTGCGGGGGCAGTTGGTAAAGAACCTATCCCTCATTAAT
TTCTTAATTTGGTTAGATGGAACGAAGGGGAAGTGAGGGAATGAAAGGTGGAGAAAGAGG
GAGAGACGCGGGGATCGGATGaacggaggaactcggatcacctcgagccg
>NODE_433_length_337_cov_1.940653
GATCTAACACTTCTGAAATAAGTACTGTGTACAGGGAAGAGGCATACTTGTAAAGAAGTA
AGCATTATGTTCTGTAGAGGTAATAAGTTCAAATTGCACTGTCACTATGTGATCAAAAAT
ACTCCATACTGTCAGTAAAACAATGCTTTGAACTTCTTTTGCAACGGACTTTAAGAAATG
TTTAACAAGACACTGTGTAATTACAGCTCTAACTATGTGAGCAATGGAGAAGAAGAGGTG
GTTTTGCTCTTGTGCAGTTGCACAGGCAAAGAGAAAAGGGGACGGGAGGAGGTGGGGGAT
TAGTGAGAGGTAGCGGTAGAGAGCAGACAGATTGTAGAGGGATAGTGAGCAAAACAAAGC
AGCCATTTCTGTAGCACCACCAAGGGATAAACAGTGGCAGAAAGAGATATATAGAGAGAG
ATTTAGAGCAGAGACGGTAGAGAGGGTTGAGCAAATCAGCTGCATAGCAACATTCCtctc
a
>NODE_434_length_375_cov_9.968000
AAGGAGAGTTGGATTCAAAGCAGAGGATGGGTGCAAAATATTGAATTTGAGGGAACCAGT
GACCAGTGGTCCAAAATATTGCTTGGAGCACAGTAGGTGAGCAATGGTCTTTATCTCAGT
ACCATGGTGGCTCATTTATTTTGTTGATGGATTGTTTATCAGTCGGGCAGAATAGACGTG
TATTTGAGTAGCTGGAGGGAAGTTTAGAGGGGTTTTATGCAGAAGCGCTGTAGAACAGCC
ATGTACATCCCCTTCAGCCAACTGACCTCGTCGGGTCATCAGGACTTAAGTAAGAGTGAA
AGTCGCTTTAAATGGAGCGAGGCTCCCAGGGACCTAGCCTTGGCTGAGCAGCTGCTGCCA
GCCGGCGACTATTACTTTTCCAGGGGCTGACTTTGATGTTTTAACAATCCATACATATTG
ATTCAGACTGATAATAAACAATTTGATTAGCCTCTTTCTATAGGCTGTCATTTCAATCAC
TTTCAGAGCTCCGATGGAGTGGAAGTGAGGGAGGGAGGG
>NODE_435_length_327_cov_3.795107
CGTGATAGTGATTATTATAATGTTACGCTGTTAAGCTAATTCATTTTATAGTTTTAAGTA
ACGCTACTCCATGTATAACTAGCCGTAATGCTAACTAGCAGTTAGCCTAGCTAACGTGAT
CAGCAGTGACTGATCACGCTGTCTTTGATTCTTTAGAACTCGAACTTGGTGTTGCAAGCT
GATCGCTCTCTGATCGACCGCACACGGAGAGATGAGCCCACCGGAGAGGTGCTGTCCCTG
GTGGGGAAACTGGAGGGGACCAAGATGGGGGATAAGGCTCAGAGGACCAAACCACAGAAG
CTGGAGGAGAGACGAGACAAGTCAGTGCAGTCAACAAGAGACTTTGTTTGTCCAATGTCA
AAATCAAGTTGCAGAGATCACGCATATTTAGAAATAATTCTCCACAGTAGGCTATTACTC
TTTTGGAATTATTTATTTTTGTTTATTATTGTTTATGCAGTGGGAAGTTAa
>NODE_436_length_786_cov_8.139949
ATATACATTATACCAACAGAAAAAATGAAAGCAAAGCTACATTGAATTATGAAAGAAAAG
ATGGCAGTGACGTTGTCAGACCAAAAGACACACATGACAGAAAAAAGCAGTTAGTCCTGC
TGTTAAGGAGGATATAAGAAGAGAGTCAGTCAAAGAGAGGCAGAGGGAGAGTGAGAGCGA
ACGGGGCTCATTTTAAGAGGGCACACTATGTTCGGCCCCCTGTCTCTTAATCCTGGGCGT
TTGTCGCAGCTAATTATGGTGGACAAGCCTCTTTATCGAACCTGCTCCTGCCATCAGCAT
TAGGATGCATGAGCTGCGCCTGTTGTTTTAAACGCTCTCATTAACCACACAAATCAGTGC
TGTTGACAGAGTGCTTTTGAATTAAGCGTCTCGCCCCCACCGCCGCGCGCCAATGCTTGC
AGGGCCCAGGACAAGGAGCAATTTATAACACCATTAGCCACACTCGCCGAGGTTACAGGC
ATCAAAATTGTTCCCGTCTAATTATTCTTAATGGATACAGGGAGGGAGCGACGCTCAGGA
CAGCTTTTTCATTAGCCCTCAATCAAGAGGGTCGGGGGAGAGAGGGGTGGGCCAAATGTA
CTGCTCAGGCAAACGGGAAATCAAAAATAATCGTGTTTGCTTTTTTCATAATACAACACG
AATGCATAGATGGAGGGAGGTGGTGGAGGGAGGGTGGGTGAAGAGATGCGGAAAGAAAGA
AGAAGCTCTGCTCTTGACATTAGAAAAATTCTTACTGTTGTCTAGTGAAGACACACATAT
ACTGAGAAGTGACAGTTCATTTGCTTTTACTGCCTTGTCGACTAATGGCAGAGTAAACTT
Atgctgtgtgatagatttctaagacatggttattggttaatgaatacagaagtgaagttc
aacaggaaaacatttgattgtttagggagg
>NODE_437_length_330_cov_9.709091
ATAAACACAATTTTTTTTTTATTGTCCAGAGGGAAAGGGGGGGGTGCCGGGGGTTGGGCG
GTGGGGTCTGTAAAAGAGACGGGGACCTTATCACAGCCCAGCAGCTCTGTAATTCGCCGC
CATGATAAAGTGGCAGCGCGGAAAACCTTACAAGGCTGGCACAATCCAAAGACGGATTAG
GTTTTTCTGACATAAGCTTCCTGAAAAACTAATCAATCAGCCCATGCAGTATTATCAGAA
GCGTGAGATTAAAGAGCTGCTCCTAATCCCCCCACTGTACATTTTATTACACTTCCCAGT
GTTAGTTGCCTTTAAATATACAATAAATAAATAATAAAACCAAACCTAATTGAGCATGGG
GAAGGGGAAAAGGGTTAAAGAGCCCTTAGAGAGGGAATTTATGTAGAATTTGTGTTTTGT
TATGAAGACAGGGATAAAACTGTTGTCCTTGCCAGAGCACTTTTTGACTTTGAa
>NODE_438_length_315_cov_1.184127
TGGACATAGTGTGATGTCTAAACTCGGTGGGTGTCGATGTTACAAGGGTCACTTTTAGTA
GATTCCACTAAATTTCCGTCTGATAGTTTAGTGATCTCCAAACTTGAGGGAAAAAAACTG
AACTACAGACACTCAGATTGATAATGCATGAGGTATCTTTTATTCATCTCTTATTCAAAT
GTGGAAGAAGCTGCACATTCTGGCTTTAAAGCGATCTGGTGCTAATTTGCACCTCAGTGG
ACTTGTTGAGGTGTGTTTGATCTGACCTCTACCGCTCCACTTGCACAACTCCATCTCAAC
TTGGCTTCAAAGTCGGAGAAGCTGCAGGACGCCCGGCCGATTcaagcttcatcacacagc
atatttctgagccagaacgccgaccccagaatctaccaggagacgactaaagagatcgtt
atgaatgctaaagaataatcaaacgaggacctgtggttt
>NODE_439_length_432_cov_10.222222
TGGAAGATAGGGTGCATCTGCTGGAGAGAGGAGGAAAGAGGAGTGTGTGTTGAGGGAGGG
GGGGTTGGTGGGAGTGAGAGCTGGGAGTGAGTGTGCATGATGAGGAGCAGGGGGTGAGAG
AGCCTGAGAGAGAGAGAGCGCGGGAGAGAGAGAGAGAGAGAGGGGATGAGAGGGGAAAGG
AGTAATGGCAGAGGCATAACAAGCAAGCTGCTCAGAATTAATGAGCTTACTCAATAAGAA
AAGAATAACCAATCAGTGTGTGTTGGGCAAATATAATTTGGGAATAATTGCTTGATTGCT
TTTCTATAGTAGGCTGATTTGACCACACACAAGAACTGAGAATTAAGATGTCAAGACAAG
AATTAATTTGGCAAGCGAGGGCACACAAATGTTCCTCTCGCTCCCCACTCAGGCAGCTTG
GAAGGCAGCAGAGCCGTGAGTTGGAGCGCACTAATGATGAAAACACAGTGGTAGATTGCG
TATTCATTTCCCTGTCTCTATTTTACATAAAGAGAGCCATGGCTAATGCCACAGATGTTG
GGATATCATACAAAAAAATAAAAAAAAAaccctgtg
>NODE_440_length_337_cov_5.709199
ATACACATGGTATAGTGGTATGTACTATGGCAAAAGATACCCGAAATCAATTCTCACTTT
GACTGTTTATCGAAATATTTTAAAGATTACATAATACCAGACAGTGATTTGACCCTGAAA
ATGTTGTTAATAACACCACCAAATCATGTTCTCTTAGTCGGTGAAGTTGACTTGACCTCA
TACAGAAGTTATTTGAGTATGATTTGATTTGATGGGTTCATATGATCACTCCTGTCGCTC
TCCTCTCTCATCTTTTCAAACCTCTTTGTTCCTTTTTTTCATTTACTTTTTGCATCTCAC
CATGCCTTCGTTCTCTGTTCTCTCCCATTGTCTTTTTCTTTCCCTTTCGCCTCTCCCTAC
ACTAATCTAACCCATCATTGACGTACACCCGCTGTTCTTAACATATTGTTTTGACACTTT
CTTCCTGCCCCCTCGTCCTCTTTATTCTTTCAACCCTTATGTTTCATGGCAAATATGCTA
T
>NODE_441_length_470_cov_11.625532
CTTTTGCTTCAAATCTGTACTTCAGATTCACTAATCCGATGTGGGGGAAACATCCCAGAA
AAGGTGATGGAGAGAGGCAGGTGTGTGTGCACCTCTTCCTGCTGGATGCGAGGTTTGCTG
TGTGTGTCTCGGTCTGTGTGTGTGTGTGTATGCTGTTGAGGAGAGAAAGGAAAGGGGGGA
GCGAGGCCGTGCGTGAATGAGGAGGGTGAGGTGGGGGTGTCTAATCCAGTCCCAGTGTGA
AACTGTTGACATTTGTTCTTTTTTTCCCTTCATTATGTGACTGGGGCTGTTTTGCGCTGG
ATTAGCTACAAATCTCCCATGCAGCACATTCAGCATGCCACTAGTAGTTTAACTTCATTA
ATAATGGATGAAGAGATTGTAATCCAGGAGTAAGAGAGCATGCAAGAATACCATACACAG
GGAGAGAGACCGGCAGGGAGAGAGGGCACCCCCCTTATAAAATGAGATTTCTCTCTCTCT
CTCTCTCTTTTTTTTTTAAGGACAGTCCTGTGATGGTGATTACTCCTACCTGCATGTAAT
ATTGCATCAATACTTTTGTCTCGGGTTGTAATTTCCCTGAAACCCACAAAGGTAGGGGTG
TGTAATCGAatacg
>NODE_442_length_480_cov_10.225000
TAGATACATGCGGGTGAAAGTAGCAGCTGCACAGTACAAATAGAAACAATAAGAAAAAAT
TACGACCCTGACAAAAACACAGAAACATATCCACAGACATGCAGAGGGCGCAGAGACTTG
TTTTTGTGAGGCAATATGGAATAACTCATTTATCAAACACACAACTAGAGACAGAGTAAA
TATACACACACATAATTACAAAAACATAGACAGATAGGCAAACACACAAAGAAACCCAGA
AGCAGTCACCCAGCCATACACACCACACACCTAACCACTGATAATCCCCCAGACACAGGA
ACACACACACTCACACACACACATACTGAGCATCATTATGTTTATCACTGTGAACCAGCC
CACCGACACCCATCACTCTAATTCCATTTGTCTGTTTAGATTCGTTTTGCTTTAATCCTC
CCTTGTTTGTGCACATCTGCAAGCACTGCAATAGTACAGACCCAGCAAGACCGGGAATGA
GAGGGAGAGAGACACATACGGGAAGAGACAGAGAGTGAAAGAGAGTGAAAGAGAGAGAGG
GAGAGCGCTCACAGGGAGCACTCTCCCTCCTGACATCCTGGTCCCTGTAGCTCCAGCAGA
AGGGGCAGACAGGCGTATCTCCTt
>NODE_443_length_659_cov_10.866465
TGCAGCCTTGGATGCAACATAATGCATGAGAACAGGCTACGTTTCTGAAATAGTGACCCC
TAAAATGTGTCTTCTGGGATCTACGGGCAGCTGGTAAGATCAGGAAATATAAAGAGGAAA
TGGCAACTCCTAGAGAAGGCCGTCGTCGCTTCAAATTCTGCTCTCTGTCCGTTTTAATAA
CCGAGACTATGAGATAGAGCATATTTTTTTTAAAGTGCCACTTTATTACAAAAGTATAAA
CTTGACTGACATTTCATGAATAGTAATCTTGATATAAAACATTACAATCTTTTGCACTTA
GCACTTAATTACACGCTTTTGAGTACAAGACCCTGTAGTCTGAATAGCAAACACACAACA
TTAGCTGCCACATTTAACTTAGCAGGGCTTTCCAAGAACACACCGTAGCTTCATGGCTTC
AAAAAACAAGAAACAGAATACACTGAAATTTTTACATTGCAGCTTGTTTGCAGTTTTGTG
TCACAAGATAAGTCATTCCAAAACACAATTGAACATAATAGAAAAAGATAGATTTTCTTG
ACACTGATGATATATTTATTATTTCTTTCTCTTTTGTCATGTACATACACGTTGCATCAA
CATACAGTATAATCACATCGTTTGCTGGGGATATTTGGTCAAATGAGATCGTCGCTATTG
TTCAGGATTTGGATGTAATTTGTGTGTGTTATCCTCGGGGTGATGCTCTGCTGCTTAGCG
AACCGCTTGCTTCACATTTTTGTCATTTctgcgatattttcaacactgataacagagagt
gttcatcgatgggtgtgacgatg
>NODE_444_length_662_cov_9.768882
GAACATCACCGTGCAAGCAAAATGGAGCGCTGAATAGTAATACTTTTCCTCTTAAACGCA
GCCTGATGGAATGTTCCCAGTGCAATAAATTTCGCCGAACACATTCTTTACCAAAAGCCA
GATGCACAAGACAGGATAAAGGGACAGCAACAGAGCGAGGCATTTAATGCACGGCACCGA
GGCCATAACACTAAGTAGATGCTGCCCACTTAAATCTTTACATTCTTCATTCACTTTAGC
TCACCAAACACGACAGTCCCCATAGGCGAGTAATGAATAATCATTAGCAAAAGGTCCACA
AATTATTGATGTAAAATAAGCAATGATTCTTTTTTTTGTTTCGCAATTTATTGCCATTAA
CAAGTAACTTGCAATCCAATAAATGTCAGCATGGCTTTCAGTTAATTAAAGGGAAAGATA
TTATACAGTAATGCAGGGTGGCGTTTATATCTCGATTTCCACAGACTGCAATTTACTGCT
GAGCCTTTATTTGAAGGGACCCACAAATAATGGCTATTAAGCCGTCAGGGGATGGACAGG
GGATCACATTAATGAAATTAGATAAGGTGGAATGGTGATCTACACAGCCTGGACTCTGGA
GACACACAAACCCACACAGACATGCCGCACATGAGCATGACAAATTAGGACTGCATGCTG
TTTAGTTTCCTTTTTCCGTTTCGTTTTTATTCCCCTGACCTGCTCAGCTTGTGCGTCTCC
ATTTTCTTCCGTCTTGCCTTCACCTTTTCTGCACTTTGTCCCAGCGCCAAGCAGAGAGCC
TGGCTAGGTGTTCaacatgagggcct
>NODE_445_length_465_cov_12.187097
CCCCAACGTACACACACACACACACACATCTACACGCATACACATTAAACAATACTCTAA
TTACAACATTTATAACTCCCCCTTGCCTCCTGCGTCTCCCCAACCCCCAACCCACAAATC
TGTGAATCTGGAATTGAATTTAGCCCAAGTTGAGGGCTGCGCTGGCATGAAAAGACTATT
TGATTAGAACGGCAGTTGTTTCATTTGTGGTGCAGCAGATTGCAGAGCCTCTCTATCCGG
TGTGCAATCTGTATTCATTACTCGGTGTAAAAGGATGATCCATGTCCTGACACCAGGCTC
ATCATTTCATGCAGATGCACAGCAGCTCCACAAGGCCCTTACCAAGTCACCATAAAATGC
CTCCTGCTGAAACCTCAGCAACACTCCTCTCCTTTCTGCCCTGCTTGCCACTTTCTCTCC
CCTCCCTGGTTTTGCTAGCTTATCCTGCTTCTTCCTCTGATTACTTTGTGACCACAAATG
AGTGAAACTGTGATAAATGGACAATTAGTTGGCAAGTTTCGCAGTACTTCTTTCAGATTC
TGAACACAGCGCGCACATAAATCAGTaatattaaataagtaaacatatatttagaataca
cttagcttt
>NODE_446_length_800_cov_6.585000
AGATATTTGTATAATAAGTCAGACGCCACTAACAATAATGGCCATATTGGTGTATCAGTC
CTAATGTGTTAATGCCATTAAATTCTGGCTTTATAAGCTCAGTTTAGACAGTTCGATTTC
CCTAAAATTTGATAGGCCAATAATCACATTGAAGTTCTTTGGTTTGGTCCTTTACTGTTC
TAACGTTCCATTAGGCCTTCAGCGTGCTGATAGGAGAGTTTCAGACAAGCGAGGTTGCGT
GCTGGATGAAGAGTTAACACAGGAAGGGTCATAAAAAAAAATGATTCAAGGGCTTAAGGG
GGGAGGAAAGGAGGGTATTTTGTACGAGCCATGCGATGGAATCGTGTGTTTACCCCCTGA
CATAGATGTCAGACATCTTCTCTCCTGTCATGAAAGCATCGTCCTCTAGAATTACGTCAT
CAGTGTTCCAAATAACAACACGAAGCTCAAAGCTAGACACCAGCAGAGCATTGACCAGAG
AGGAGAGAAAGGACGACAGACAGACAGGAGACACACCACAAACAGAGAGACGCGACACAA
ACACGCACACAGAAAAAATGGAAACAAAACAAAACAAAAAAAATAATGGTTAACTGCAAA
AAAAAAAGTCCACACACAGCTTACACCCACGGGATGAGGCTTGGTGGCCCCGTCCCGCTG
TACCTACCCCCTGACAAATATGTCACTGGACTTTTCCCCAGTGAAGTAATCATCGTCCTC
CAGTATTACTTCGTCTGTATTCCAAATAATCACCCTGAGCTCATATCTGGTAAGGGGGGG
AGGAACACATACACACACATAGTTGGACTTATATTTGACATTATTAgagagctaactatt
caaaacgactcaccataatttaacccggggataaaactacattttctgttgaaaaaatgt
caaaactttagacattttaatagaaataaatgtctttccctctg
>NODE_447_length_548_cov_18.237226
TGTGTGTGTGTGTGTGAGAGTGAGTGTGTATGTGTGTGTGGTTCGCTATCCTCCAGAGCC
CCCGTTCCCTCCTCAAACCTTCGTCTTTCATTCAACGTCTAGTCCTTTCAAAACAAGGTG
AAGTTCAGCAAAGTTTCTCTGCAGAGATGATCAAACAGTCACATCACTAATGGCGATGGG
TGACAGGGCCAGTGAATACAGATCAGCTTTAATTGTGGTGGGTCTTACTGCCACTGTCTG
TCAATCTGAGCCTTTGAATTGGCGAAAATTTGCTCTGTTCATTCTGTTAAATGATGTATC
CAATTAAATGCTTTAGAATTCATGATCTTCAGTCAAGGTTAAATGAAAGCAGTTACTCCT
GTCAGTAAGGTGATTAAAAGCTGCCTACATCAGACACATTTTGTGCAAAAATTTAAATTT
GGGACTAAAGCATGAATCTTTATTCATTACGTGCAGTCCTGCTCTATAAATGTCCAGCAC
AGTCGCTCTTAATCACCTTGTTCATTTTAAATCTCACTTTAGTCCTTTTTATTAAAAGGC
ATCCTGGTATTTAAATTACAATGTTTTACATATTCTGATTAAGCTGAAGCTGATTCAAAG
AACTTTCTCCACAGTCAATAGGCATTTTTTAAAAGAGGGTTTTTTTAATACAGCAAATCC
atgtttgttatggtaaaaatctgaaggtttga
>NODE_448_length_450_cov_11.755555
CCTTGTTAGAGCAAACAATGTTTTCACATTTCTAAGCCAGCAATTTGGCTAGAAAGAAAG
ACCATAATGAATACAACTGCTTTCAAAAGTACCTCATGTTTGTAAATGACAGGGTGCTTT
GCTGTGAATTTTTATGGCTATAATTGTCTGAAAGCTGCATTTACAAGTAAATACAATGCC
ACCCCAGTGCTGATAATATTCAGCCAGTTCAGACCACTTCCTGTGAAGCGCATTAATGCA
ACTTTGATTACCGTGTGCTTTTCCAGTAGCAATTCTTCAGTGTTTAAAGGGGTGGGGTTA
ACGGATTGTGACAAAATGCAGCAGGAAGTGGAGGTGCATGGGTACAGCGGGTTCCCATCC
CGCTTCTGGGCAATGATCTTACCTTGAATGTGGACATGGCTGGGTCCCTGCTATACCTGT
CTATGGTGTGGAACTTGGACGAGTGGTTGAGCTCATGGTACAGCTCAGAATGTCTTTTGC
GAGTGTGCATCACTTTCTGGAAGGGAAGAAAGGAAGGGACAGCAAAAATGAAGCAAATAG
AAACAAACTAAAAAAAAAAGAAAAGCAAAAGAAATGGAGGGAGAGGGGGGGCGg
>NODE_449_length_451_cov_14.793792
TCCTTCTCCTTCCATCATCCCGCCTTTTGAAGTTATGTCCAAAAGGCTGTTATTATCTGG
TATTAATAGATGCAGCCCCCAGGAAGACAAAATCAGCTATTGATAATTGCAAGGAGTATA
CGGCAGCTACTGTATCGATCGGCGTGTCCTCCACTCCCCCTGGTACTGAGAGATAAGGAG
ACACACTCTTTAGAGCAATATAATTTCTTTTGACCTATCTGCTTGCTACAGACTTATGAT
GAATAGCCACAGTGGCTGAAGTCCTTTATCACCAAAGTTACCCCCTTGATATAATATTGA
TTCTTTATAACTAGCTCGCCACACAAAAATCAAACTGTCCACTTGGCCATCATCATCATC
AATATCATCACAAAGGCGGGAGGAATGAAGATCCCTTGCGCCTCTAAAGGCGAGACCGCA
CAATCTCCTCTGTAGGCCTAATCTTTATTTTGCTGATGATGAAAGGAAAGGGGAAACGAG
GCGAGGTGCCATTTAAGACGAGGTGCCATTTAATCCGGTATAGACTATACACGCGCGCGC
GCGCGCACACACACACGGAGAGAGAAAGCTGTACAGCTGCTGTGGAAGTAATTca
>NODE_450_length_668_cov_12.386228
CGATGCAATCAAAAAAAAAAGCAGCAACACGGGAGGCGAGTGGGGAGGAAAAAATCAACG
CATCAAAAAACAAACTTTAAACAATGACCCTACTTCTCTGCTGCAACTTTTTCCCCTTAC
ACCCCGCATTTTTTCTACTGTCACGAGTATAAGGGGCAAGAGCGATGCATCCCTTTTTTC
CTCTTCCAAGGATAATGATTTACAAAATGCCTCTCATCAAAGAATTCATTAACAACGAAC
GTTAATTAAAAAATAAATGAGTAAACATCAATATCAAATCTCAGCACTGTGGAAGGGAAT
ACATTATGCAGAGTAATGATGTTTGAGAGGGGCTTCAGCACCTCTGTGGGACTCTTTTAA
ACCCCTTACCTCTTAGGCAGTTGCTTATTTTGCAACCCTTTGTTGTTTAACAACAAAGAG
AATGGGCTCTCATAATGTTATATTAATCAGCGGATTAATATTTCAATTTGATTTGCTTTA
TAGTTGAGGTGCTGTTGGCATTTCCATTTTCCCTCCATATGTGCAGCGATGTTAAGTGGT
ATCATTACCATTTTCTACCTGGGGGTTCGGGGAGATAACAGGCACCAGTGATAGCTCTAT
TCTGCGGAGGGAGAGGGAGGTTTTTGGGGGGCACTCATGCATTTTTAAAGGTCCGTGTTT
GGTGTGCCTTCACATCCATTATTCTCAAATGTTGCATgcaaacagctgagtcacagcctt
tctgcccgccacaggacaacaagaaacaagaacaccctgaaatactaaattagagtgccc
actgtaaaagtgtccgttggtatacaggcaaa
>NODE_451_length_500_cov_12.942000
ACACCACATGAGCTATTTATTTCTCAGACTATTATTATTATACTATTAATAAATAACAAC
GCAACAAGAAAAAGGGAACGACTGGAAAAAGGTGAATTAATATTATTATTGTTTTGTTTT
TATTTTTTAGTATTTTAGTGGTTGCTTTTAACAACATTCATTAACTGACTTAAAGATTAT
TGAATATTTAATGTAATTGTAGCATTGTGTTTGTAAAGAGAAAAAAACCTAGTGAGTTGT
GTTTCTTGACTTGTGGATTACCAGTGAAGTGGGCAATCTAGTGCTAATATATATGAGGTC
TTTTTTTAAGGATTCTTATTTTGCGACAGCAACAGCAGTCATTATAAATGTTCATTTTAG
CATCACCTGTCTTCCGTTGTCTTATTCTTCACCTTCCACCACACTCTGCATCATCACAGT
AACACATCGCAAGTCTGGGGGTGGGACTGAATGTGTGTTCGCGTGAGTCGAGGTGTGTGT
TTGTCGTGAGCGTGTGCGGGAGTTAACAAACCTGCGTGTTTAATTTGTGTGTCTATGCAA
AACAATGGTACCTGTGGGCGAATGTGCGCGATTGTGTGTCTGTTTCGGTGTGCGTGGTGT
GTGTGTGTGTGTGTGTGTGCGTGCGTGTTTGTGGGTCTGCGGGg
>NODE_452_length_363_cov_2.707989
CAGCTTACGGAGAGAATGGTGTATCTCTAGTGCATTTGTGCCACAGCATGACGTGTTAGA
ATCTAATTCTGTAAGTGGAGCTCAGCTTACGCAATGCGTTTCACGGGCAAACTTGTTACA
GTGAGGCTAAGGTTGTGACGTATCATCATTCTGCTTTGATACTGAACAATTAACAGGGTT
AGCACCATGAGGTAGAGTAATTCATAGAAAATAACCCATTGATTTTGCATCACTGAACTG
TGAAACATATGCTATTTTAAAGCCATTACGAGGGGAAGGGAGGGAGAGGCGCTGTCAATC
AGAGTTTGATGGCAGCTGTGCAACAATCTCCAGTTTAGCAGGCAATACAAACCACAAGTG
TTGAATGTCCACATGACAATATTTTGTATTATGTGGTTGCATTTTTTTAGATTGTTACAT
GGTTGCTTCAGACTGTCTGCCTCTCTGTGCTATACTTGGCATCCCATCAGCTGACTGAAA
AGTAAGGGAAATATTTGACATTGTTAa
>NODE_453_length_652_cov_11.616565
AGTGAGCAAGAGACAGTAGGCCTCCAGACAGAAGCTTGGCTGGACTCTGTGAAGACTGGA
GCCTTCTGTGAGGTTGCCTGCCCCACCACATGGAGTGCTCCAACAGTGACCCTGCGCAAA
CTGGCAACTGCCAACCGTCTGCTTCCGTCTGCTTGGCATATTTGGCCATTTAGTGGGCGC
TTGTGAAGATCAAATGGGTTAAGATCGCCCCTCTTAGTGAGCGGGGAAAAAAGAACATCA
AAAAGGTGTAAATTTCACTTCCCCACTTTTGATTAAGTCAAGCATGAAAAGAAATGTAAT
ACTCTCAAGTGGCAAGGGTTTACACTATTGATGCTGTTACTTCTGCTTCAGGAGGCCCAA
TCAGCCGACAGGGAGCTGAGTAAACTCGCCCTGAGTTTTAGGGGAGGCCAGATGGAGGGC
TTTTGCTGTGCCTGAAAAGACAGCTTAAGAGCTCGCCTCCTCAATCCCACTCAATACTGA
CTGTGTGAAATCCTGGCCCTGGCTAACCCCCCAACCCACCCGCCTTTTCCAAAGCTGGTG
GCTACCACCATATGGGCTTGTTTAAAAACTCCCACAGGCTGGTACAAAGCACAACAACAC
AGTTTTCATATCAAGTACTCTCTCAAAGAGGCCCCCCCTCTGACTCCTTCCCTTCCGATT
CCAAAGGCTGTCACGGGTTCTGCTCTGATTAATAGTTGGTGTTGGCCGTCTGTTTTGGCA
GATCATTTTGTGCGATGATTAATATGATTTTGCCAGCTCAATCCAGATTTCATATGTTAC
TAAAGGAGCTGctgac
>NODE_459_length_383_cov_3.318538
CACTACTAATAACATTAGCCTCCATAAGCCCACAGGTAAGTGTTAAAGACATCTTAGTAA
TTTGCTATATTCTTGTTCACATCTTGACAATATTACTTATGAAAGGAGTAACCTTGTATC
TCTTAAGGGCCTTTCACATTGGCACCACCGCATTCTGAAACCCTTTCATCTCATATCCAT
GTAGATGATGAGAGTGAGAGCCTCAACTCTGCATTTAGTTTGCTGTTAGATTCAGATGGT
TTTTCTCAAAATGTAAATAAACCATCGCTTTCTCCCTCGCTTTGTCCCTTTCTCTCTCCC
TCTCGCTCTGCCTTGCTTCCCCGCGCTCTCTCCCTCTCTGTCATCCCAGCCCTGCCTGCA
GTCAGCCTGATTGCAGGGATTGGAGACAGCTGCAGGGATCGGCTCCCCTGTCCACAACCA
CCAGTCCCCATAAAAGCCCAGTTCTTTCATCCACATGCTGCCAGACCATAGACATTCTCA
ACCCGCGTTCCTGccggtccccgaactgccccctgcctggcctgagc
>NODE_461_length_298_cov_1.184564
TGGCACCAACAGGAGCTTTTAAAATCTAGAGTATGGTGTTTTCATAAAATTATTTGAACC
ACTACGAGTTGGAAAACCTTGGTTTTTCTTTTATCCTAGTAACAATGTAATATCACTCTT
CCAGTTGGGACACTATTGGGGTGGCTCTACCTATCACACCTGCTCAATAGTTGTCCTAAT
ATTGGTCATAAATGCAAAACATTTAATTTCAATAATATTTTTGTCATAAAATACGCCTCT
GACTGACACCGAGCTCCTATTGGTGCTAATCACAGGGAAAAAAACAGTATTTTAGGGTGA
AGAATGAAGGTGTTATGATTGGTGGAATATTGGAGGAGACGGAAACATTGGCATttgttg
accaaatttacaccttcatataactggtttgtattattctatcaaagcagggttgtctca
ttacagaccacatgtacatgtc
>NODE_462_length_649_cov_6.528505
TGACGATAACTCACCGGTGTTAACGTGGACCTTTTTCATCCAAGGATAGACCACCGGCTC
CTTGCCCTTCGCTACGCCGGGATAAACCTCACCGGCGAGGCTGCAGTCTTTGCTGGCATT
TGCCCCTGCGCCACCGTCTGGGGCCGCGGTGAGACGAGGACCGTGGCTTTGTGGAACCGG
CTGCGGCTGTGCGTGATGCCCCTCGCCGAAATCGTCGAGTCCGGCGGCGGGGACGTTACC
GTAATCGTATCCCGATTCTGTGTAGTTTGACCTCGGATAGGATGGCTCGTCGTGATGGGG
GAAGCCCGTATCTTTTGGCCGCTCGTAGTAATCTCCAGGGTTGGGGATGTATCCGCTCTG
CTGATATTCGTCGCATGGAGGAAAGGAAGGCTCGATATAGTTGGAGTTTATCAAGTAGGA
ACTCATGGTCATTAATTTGTGAAGTGCAACAATACTAATTTTTATCGCGCTGTCGTTTTT
CTGATCTCCACAAAACCCTCCTACTCCCTGTCAAATGTACAAAGTTGCCTGGTCACGTGT
GAGGAGCCACCAATCACCGCGTGTCCTGTGGGCATCATGTAAACAGGAACCAATGGAAAG
CATGGCACTGGTACCACCGACGCTGCTCGGACTGGCTTACGTTGGTGTTTTCCTTATTAA
ATCACAGTATATAAAGCAAAACCAATCAACTAACTTGTTTACTGCCAAAGTTATGTGGGT
GAGGCTCtcctgcaagagaaacagccctcctcctctgaaacacagataagatccatagcc
ctgagaaaacaca
>NODE_463_length_531_cov_11.103579
TCATCGTGCTCTGCTGTTAAATGCACTAGCTATTAGGATAGTGGTATTGGTGCTGATTTC
ATGTGTTTGTTTATTCTTAGAAGGTGTGCTGCTTGTTTGTTTGTGCGTGTGCACGTAGAA
GTGTGCAGAAGTGTGTGTGTGTGTGTGTGTCAGAGAGATAAAGAGTGTGCTCTATCTTTC
TCTTCCTCACTGCTCTTTTCTTTCTGAGTTTGGTCGTGGTTCCCCCGGGGCCCCTGTCGC
AGTAATGGCCTGCTCCTGATTGCTCTGATACAGGTTAGGAATATTGGCTTTAATGATGTG
TAAAATGAGCAAGCAGTGCCTGTGACATTTACAGATGGCACCGCCTTGGCCTGTTCTTCC
CAACTGCTCGTTAATTCACAGGAACGGCAAGCACTTCTTTAAGTGACTGCCTGATGCATG
CATACGACACAACACAACACATCCTACACACCAAAACAATAGCTCACCTTGTGCACCCCT
GCACCTTGTCATCATTTCAGCTGAGCGTTCACACAAATAGATGAAGTGAGGAGTCCTCAA
GGTTAGGAGCTGTTTGCTAAGTCTTTTTAAAGGGTTTGTCACAACAGTCTCCAGAGGTCC
TTCAGAGGCTTAGTCAGAATAGATGCTGtgttgcagtctgcttcatagacagcacagctg
ggctcagcaccaaac
>NODE_464_length_360_cov_10.113889
AGAGGGGGGGGAGTGAGAGGGATGAGTGGGTACTGGGAGGAGAAGAGGATGGGAGAGGAA
GGGAGAGAGAGAGAGAGAGAGAGGGAGACAGGGGCTGAGTCTGTCCTATAACTCCTGGGT
CTAAGACACATGCAGCTAGAAGATTGGCTCGGGCCTCTCCTAGGGGTCGACAATGTGTCA
TTTCCACCCGGCTAGATTGCCCTCTGCCTATCTGATATTAATGTGCAAATCAATATTTCA
GGGATTAAATTTCCCTTCTTCATTTTTTATGGTTTCTACCTCAATAAGTCTCCCGTCTAA
TAGAGGAGGCTGGATGATTTAGAAGCCTTTGCTGCAGAAAGAGAGAGAAAGAAATAGAGA
GGAGCTTTGCAACAAGGCTATCGCTGCATTTTAATGTTCTTCTTCGTGGATCCCCCATAG
GCCCTTAGTAAGGAGGGCTATATCGCTGCTTTACAGTGTAAAGACAGCCAATTTGGTTAA
AAAGGCAGAAAGGGAAAATATGat
>NODE_465_length_896_cov_11.648438
CATTTCCAAATTAATCATGCTCCAAATCCACTCCTATTGTTCAATTTTACTGTTACCAGT
AACACTAAAGAAACAAAAGTTGGAGAAATTGCTCGCCCTACATCTGTCATTGTCATTGAG
AGACTGGCCATAATACTTTATTTATATTCTGTTCTAGAGATACGTGGTTTCTGTTGTAAA
TGTTCATTGATTCAAGGGCAGACAAATATACCCCCAACACCCTGCAATGACCCACATAGA
GCGATATGTGAAGTTCACCATCTATTAGAATAACATGACAGGCACAAATAAACCGTATTA
TACATTTTGTTACCCTTGCAGCCAACTCAAATTACATTTTGAATGTCGTCCACTCAATCT
CCTCCCGTCTTTTGTGCTGTCTTTGATATAAATAGACAGACATTCAGGGGTCTAAAGAGT
GGAAGTTAGAAGAATAAAAAAGGAAGAGGAAATTTAGATATTTTTAAATGATGTCCTACA
TTTTGTCAGCTAAAATCAGGATATTGCCTGAGCGGGGAGAAGCCATGTTCTTCAGTTGTC
AAAAGGCAGTAAGTAATGATTAAAATAGCAGTGTGAAACGCGGGGAGATTAAAGTGATGC
TAATGATAAGTGAGAGAAGAAAAGGGCAAGCTATATTTTAATTCCTGGGAGAATGGTTAA
TGACTTCTATTGCCTGAGATTAAACTAAACCTGTCTCATCAGCTTTTTCTGCTCGCTGAG
GAAAAAAAGCCCTCTGCACTTTAATTTATTAAACTCTTTTAAGGAAGCACATTGATCTAC
ATAGGTTAAACTTTCAAAATTTGGGCAAAAAGACGCCCCATAAAGCTGTCATGCAGGGCA
AAGCTGTTGAGTTGCTCAAGGCACACTATAAAGAATTCATTATCTCCAAACTGCCACATT
TAATCAGAAAATATCAATTATTTAAAAGGGGAGGTTTGCTCCTGTTTAGAGCATCAGGTT
TTACTGACACCCTGAATTATCCTGACATGTtgaatatatttttctgctgtcactgtgatg
gtgctgtgaacttttccatt
>NODE_466_length_1427_cov_6.149264
AAGGTTATGTTCAACCTTATTATTTTTTTTACAAGCACTGTGAAATGCCAGATGAAAAGA
AAAAGAAAAAAGGAACCCCCTATCCTCTGGAGAGAATGCTCGGCATGTTGGGTAACGGGT
GAAATGTTTGACACCATTAACTTATGCAATCTGTCAAGGAAAGAATGGGAAACTAACTTT
TTTATGGCCTTGAAATAGGAACCAAATGCCAGGAATAGTTCACTAAGTGAAACCCTCACA
TTTACTTGTCCCTCACTATCAATAACCGTATGAGTCAGTAATCAACTGATGGTCGGTTCT
TACTACATTAAGATTCTGATGTTAACGGGATGTTGGATTCTTGGTGTATATTTGGAACTC
CAACTTTTTAGTTCGTTTTTGCTTTTATTGTACCTATTTCTCGATAATATTATAGTGGGT
GTTTTACTGTTGATTGCTTTATGTCTTATCTTTATTGTACTTTACTAAATAATCCAATGT
TTAAAAACTTTATATGTAATATAAAGGTCTATTATACCCTTGAGTACTTAAATAGCTTTA
AATGGTTAATATAGTTTAATGGTGATATTACATATATGTAATATAAATTACTCAAAGAAT
AGTTTAGTTTAGAATCCTAGCTTTGGGAGTTAGGGGTGGGGGTTAAAATCCCCTTTCTTT
GATAGCAGTAGGAAGGATTTTAACCTTCGGCGTCCGGTTTACAAGACCGGCGCTCTGGCA
CTGAGCTACTATTGCATTGTCATTCAAGGACTTTATTTTCGAGTCATCCTACTGTAGGGG
TAAGAACTAGGAACAGGAAGAAGTACAGGAAGGATGCGATTTGGCCAATAATAATGAAGG
GATGTTCTACGGGCATTCCTCCAATTCAGGTAAGGATTAGGACGTCTGCAATTAGGAGTC
AAAAGAGAAACTGGGTGAAGGGTCGAAATGTTAGGCTTCGTTGTTTTGATGTATGTAAGA
TAGGCACTACTATAAGTACAAGGATGGATGCTAATAGAGCGAGGACTCCTCCTAGTTTGT
TAGGAATTGAACGTAGAATGGCGTAGGCAAATAGGAAGTATCATTCTGGTTTGATATGGG
GCGGAGTAACTATGGGGTTGGCAGGTGTAAAATTGTCAGGGTCTCCTAAAAGATTGGGGG
AAAATAGGGCTAGGGAAATTAGGGCAATTAGTAGGGCTGCGAAACCTAGGAGGTCTTTGT
AGGAGAAGTATGGGTGGAAAGAGATTTTGTCTGCGTCTGAGTTAAGACCGGTCGGGTTGT
TGGATCCGGTTTCGTGCAGGAAAATAAGGTGAACAAGGGTTATGGCTGCAATGACAAATG
GGAAGAGGAAGTGGAAGGCAAAAAATCGAGTGAGGGTGGCGTTGTCGACTGAGAAGCCGC
CTCAGATTCATTGGACTAGGGAGTTTCCGATGTAGGGGACAGCTGACAGTAGGTTGGTAA
TGACGGTGGCGCCTCAAAATGATATCTGTCCTCATGGGAGGACGTAGCCAACGAAGGCGG
TTATTATTACTAATAGTAGGAGAATTACTCCAATATTTCATGTTTCTTTATAAAGGTACG
AGCCGTAATAa
>NODE_467_length_402_cov_10.425373
GTGCCGCCAGAGACGCTGCAAATGGCAAATAATAATTTCCTCTCTACCTTATCCCCCGAA
CACTGCAGACCTTTAGCAGGAGAATGCATGAACAAGCTGAAATGCGGCGCTGCTGAAGCA
GAGATAATGAATCTCCCAGAACGCGTTGGAACTTTTTCCGCTATTCCGGCTTTAGGGGGC
ATCTCATTACCTCCCGGGGTCATCGTCATGACAGCCCTTCACTCCCCCGCAGCCTCAGCA
GCCGTTACAGACAGTGCGTTTCAAATTGCCAATCTGGCAGACTGCCCACAGAATAATTCC
TCAGCATCCAGTGGAAACCCAGCGAAGAAGAAAAGGAAAAGGTGTGGGGTCTGTGCACCC
TGCAGGCGGCTAATCAACTGTGGTGTCTGCAGCAGTTGTCGGAACCGCAAAACGGGCCAC
CAGATCTGCAAATTTAGGAAATGCGAGGAGCTGAAGAAGAAGCCGGGCTCATCGCTGGAG
GTGAGCACCAGGGCTCTGCTTCCCCTTCTTTTattattatccccttgcactctaaagcat
taacct
>NODE_468_length_408_cov_3.919118
GCTCCTCTCACAGGAGGAGAGACACGCGCCAGGCCCTCGGACTGCCTATACTCTGCTGCC
ATCCGCTGGCCACTTCACCGCGTCACCCAGCGATTCTCTCCCACGCGATCGTACGGCCGG
ACTGCACGAGGAGTGCGCTGGCTAACGTGCAAAGGAGGAGCGCAAGATTCCCTCAAAACC
AGCTTATTACAGGAAAATTAGTGAGAATTCGATTCAAATTAAACCCGAAAACGTGTCAGT
TTTGACAGCATTTTATTGACAAAACCACGAGTGGAATCAGTAGGAACAACCTGTAAAACT
GGGAGAACAGACACAGCTCAGGATGACAGAAAGAAGAAAACCTACCTTGGTGAGTAACAA
AATCATCACTTCACCTTTAGCTTTAACTCTAGCCTTAACTTTAACTCTAGCTTCAGCATA
GCAATAGCTGGGGACGTGCGGTGTACTGGGGCACAGGTATTGCTTCTGAAAGACCTATGG
AAAGCAAGTAGGAATACAAaagttaaattagaagatcaaattaatagttattcattatag
ttttaacctcta
>NODE_469_length_367_cov_2.487738
TGTATCCCTCGCTGTGAACAAGCCCTGGAGCATGTGTGCTCTCTGTTCCGTGACACACCG
CCTTTCAATCAGACCTCATATCACGCACACACACACACACACACACACGCACACGGAGGC
GTAACCGCACACGCAGCCACGCACATGTGGAGGCTGTCGAGCACACCCAGGACATGACGA
GAGGGTCAGCAAAGCAATAAAGATTGTAGAGCGCTGTCCGAGGTGCTAAATTCACTCAAT
AATGGGAGCGCTGCCTCTGTGTTAACCTCCCATTACTAGCACTATCTGGGTGGAAGGCAG
AGAGGAAGGGAGGGAGGGAGGGGAGAGACAGAAAAGAGGGGAGACCAGAGAGGAGGCCTG
CTTGAGGTGATTGAGAGATGTAGAGGCCCTAGGAAGGTAAGTGGTTCTTTAGTATGTATG
CACCGCTCCtcgcttccttctccctacttttcctcgacgccccatgcctcccagggattg
ctagataggtagatggatggatgaagggaag
>NODE_470_length_377_cov_7.124669
CTAACTTTTTTAATAACGATTTTCCCCACCTCTCTCTCTCTCTCTCCTTTTTTCTTTTTC
TTTCTTCGTTTTCTTTTTCTTTTGCCCCATCTCTTTCTCTCGGCAGCCCTGAGCTCTCAT
GCTGCTCCAGGAGGAATAGGCGGAATCTGATTATAGACCTATTTTACAGCAGACGCCGGG
GCGCAATAAAGGGAGAGAGAGCACGGAAACGGGACTCGGCCCATCAATTAGATCTCTATT
AGCAGCCAATGCGGACCTCACCTCAGGAAACGCCGGGGCCCTGAAATTAAACAATTCTTC
AAGCCCGACAAGCCAGTCACTTCTGCTGTATCTTTGAGGTAGGAGGGAGGGAGGGGATGC
TGTCCTTACCATGGATGCACTCCTGCAATAATAAAAAACAATCATTTAAAATGCACTGTA
TGGGAACAGGAGCATAAAACAGAACCATAAAGACCCGAACCTTCGGTAAGGTCACCACTC
AGTGCCAAATACTGACGGTAAATCCTTATCTCAATAATATa
>NODE_471_length_302_cov_1.036424
TATTTAACAGCATCAGATTTTGTATCACATTCCAAACATGAAGTTCTGCACACTGCCCTT
TTCTCTTTGACATCCAGTGCTCATGTGCTTATCTTTCTGTCAACAGAAACTGGTTGTGCA
AGAGCTCCTTTTGTCACACTTTGTGTTCAGCACTTTGAACTTAGTGAAAGTTGATGATCA
AAGTGGGTTTATCCAGGGCTGAGGCCTCTGCATCAGTACAGAATAATGATATTACAACTA
AAAAAGTCATTTTTATTTTCTGACATTGGTATGTTTGACTCCGAGGTTAATAAATCATCa
gtacccagtaaccttcctgcttgaacgaattcactgacagacatgatactttttactccc
aaattcaattatcataacatttttaaatgcgagtggtcttttggagctaaatgttgtttc
ttctgattctaatgtcaacctaacag
>NODE_472_length_304_cov_1.026316
GATTAAAATAATCAGGATTATAATTTTGACCATAATCATGCAGCTCTACAACAATATATA
TAATATCTGCTAATAAAACCTCCATCCATCCATTATCTATACACCGCTTAATCCTCTGTA
GGGTCGTCGACCCTGGACAGGTCGCCAGTCTATCGCAGGGCTACATGTACATACAGACAG
ACAACCAAGCACACTCACATTCACACCTACGGACAATTTAGAATCACCAATTAACCTCAG
CATGTTTTTGGACTGTGGGAGGAAGCTGGAGCTCCACCCTGCAGCCCTTACTAAATCATg
ttgctcttaatttataattcaaagaataataagacatattcacctaaatcacgtaataaa
caatcttttctctacacagagacccacatattactactagggaagtgcagaggtacatga
ttaatgattaaagattgcctcccttgct
>NODE_473_length_355_cov_1.478873
TTATAGCAGTCAAACTACACCATGCATGCTTGAATAACATGAGTTCACATTGATCTACAG
GCAGCCACGAACAACCCCTGAAGGTTTTAACCAGTACGAATTTCGCCATTAGTCTAATGA
TTTAATAGCCACACATTGTATTTCATATATTACAGCTTTTGGAATTTGCCAAGTCGTTGT
GTCACATTGTGATTTTAACTTAAAATTGATTAACTGTTCAGCAGTGGTTACAAACACTCT
TATTTCCAGTAAAATCAGACATAAGGATTAGGGTAAAGTATTTAAAAGCTACAATTCAAT
TTTAATGCCAGCTCATCTCCAAACTGCTAAAATACTTTTAATGCCCACAATGCGCAGCTG
GAGTTTTGCTGTAGCTGTATATTATCAAAAGAGGGAATATCACAGATGTGTTGGCCTCCA
CATCAGCTCTATTCTCCGATAATTAACTCCTGCCTCCTCCCTGCTCCTTTGTACCAAAAG
CCAAACTgcccttttgctg
>NODE_474_length_694_cov_6.799712
TGCCTACTCTCCTACCGGCCCACACTGAGAGATGGGAGGACAGGGTTTGCCAAGTCAGGC
ACAAACCCTGCTTTGGGTTATAAACACCTCCGCCTGTCTCCCCTCCTCTTTTCTCCTCCA
CAGAGGTGAGTTGGGTTTGCACTCTGTTAATCTTTCACTACAGGCCCTGCTCGCTTTTTA
CACTGGCCCACTGGAGAACAGAGGAGGAGAATGAAAGAGGGGTAGTAAAGGACAAGAGTG
GATAAAAGAGCAGGAAGAAAAAGCCATAGAGAGGGCCAGATGGGCACCTTCACAGTCCAT
TTATCAAACCCAATGTGGCCCTCCCCTCCCCTCCCTGCTGCTCTCATGTCCTAAACCCCC
ATGTAATTCTGTAATGATTTTCATTATCATATAATGACCTTACAAAGCCTACAGCAGTTT
GCATGGTCAGTACAAAACTCGCAGCTGTTCGCTTCCATGTTTGCTCGCCGGCTGTGACAA
AGCTTTTTTCGTTTTTTGTTTTTTTTTCTTTCGGTCAGAGCAGTGACCTCTAGGTTTTAG
AAGGTCAGAATAAGGTCACCTCATCCAAGAGGTTCAAAGTGTACATACCGTCAGCATACA
GACTAAAGACCGCATCCAACCTGTGTTACATATCTCCCACACAGAACTAGAGAAGACTGG
TAGATTTTCTGTGTATGTACTTCCAGTGTGAATCCTTCCTCACCTGTAATTGCACAGATG
TGAAACATGATCTATGAATTTTTAAAACCTAAAATCTCCCTAGTGCCACTGGGATGTGCC
ATTTCCTATCCTAATAGGCCTGTTCCCTGGAGGTTGTGTCATGCTcttcaatccgcac
>NODE_475_length_457_cov_15.210066
GTAAAAAAAAAACAAAAAAAAAAACACACCCACTGTGGACTGTCATGTAGGTAGAGGGGG
GGATAGAGACAGAAAGACAGAGAGCAGGTCGGTGCTTAAAGCTAACAGGTAACCTTTCTG
TGCACCTAGGACAAAGGCAGGGGGAAAAAGAAAATGTCAAATTAAGAGAGGCCAGGCAGA
GAGACGTGGCTGCCATATTTGTGTGAAAGCCCAGTGCTGTTGGCAGCAGAGATGGCTGCT
TTCTGATTCATCTGGGGCCGTATGGCAAAGCTTTGTCAGTCTGTGCGAGGTATAAATAAT
TCAGGGTGAGAGATGGCAATTACAGGGCCCTGCACAACCAAAATGAATATTTTATAAGGA
CTAAAACTGCCCTGGAATGAATCACACACATGGAGTCACACACACATACACACACAAGTG
TAAGTGAATGTGCGCACACGCACACATGCGCCCAAACACACACACACACACACAAAGGTA
GCACATATGAACCCTTGGCATTGCTGTTGTATTGTTGACAATATAACTATTATATTATAT
AAACTGCTTTTGTGGGTTAATCATTTTTAATATTCTTGTTTCTACGTGTGATTTCTCACA
a
>NODE_476_length_511_cov_7.025440
CCTGTAAGTGATGTTCATTTAAGTAAGCTTATTAAACTTACTAAAAGCGGCCAGTAACAA
CCATCCTCCCTGTCTCCACTTTTATTTCACCACATCTCTCTCTCTCTTTCCCTCTCTCTC
GCCCTCTCTCTCTCTCTCTCTCTCTCTCCCTCTCTCTCTCTCTCTCTCTCTCTCTCTCGC
ATCTCTTGTCTGGGAGGAGGAGGGGGAGTCCTGCCTCTTTGCCTTCCTCAGATCAATGCC
CTGGCCACTCACTTTCTGATGTTGCACGACGGGAAATGCTTTGAATACTTGCGACATGGC
TGCGCGCATTGATTGCCAAGATTGACAGCAGCTCTACCCATCGTCTTCTCTTGTCTTGAG
TGTAAGAGAGGGAGAGAGAGAGAGGGAGAGAGAGAGAAAGAGAGAAGAGATAAAGAACAG
ATAGACGAACAACAAAAGGTACTTGTAGTTTTTGTGGACAACTGAACTTCACAGAGAGTG
TACGGGATCCCCTCATATGGCCCCGTGTGAGTAGACTTAAGTTTTCGCTCAACAGATAGC
TCAGTGATCATTTGCTAGAGAAAAGTATAGCCGAGTCTAGTGTTCTTTTACGCACGGGGG
AGAgaaaaaaaaaggagaggacgcacaattaccttctccacggctcacatcatca
>NODE_477_length_597_cov_4.795645
AAATCATGCTTTACATTCATTGGATTGATACTGACTATCTAAAGCTAGCTGATGTGATAA
GTAATCAGAAAGATGCTCTGTTGAGAAGTTTAGATAGAAAGAAGCGCTCATACAAGAGCC
TTAAGAGAGAAGCAGGAGGTAAAACGTTGCTAACTGTTCATTTAGCCCTGGCTAAGTGGT
CAGGGACGCTGGACAGGTGAACTCTATTCTCCCCACTGGCCCTGCAGGGGTGTGTGTGTG
TGTTTGTGTGTGTGTGGACTGTAACAGAATTTCTCTAGTCCTCTGGGCCCTGGTGCAAAG
CAGAGAATAAATGGTGGAGGTGGCAGGCCAGGACAGAAAAATCAATGCCTGCTTATACAG
ACATGACACACCAGCAGCCAACTGCATTCTGTGTGTGTGTGTGTGTGTGTGTGTGAGTGT
GTGTAGGGGCGTAGATGTACAGCGCGCAATCATACGGCCCTGTGCTCCGTGGGTGTGAGT
GCGAGTACCAAGCAACCTCCATTTCCTTTCTCACAGGGTAGATTTTCTAGCATTTTACGT
CAGCTTTGGGATCAGTAAATAACTCTTCGTTTTTTTTCCCTCCCTCCTCCTCATTCCTCT
CTGCCTCTCTTATTCTCCTGCAGGAAGTTTGAATGCAAGTTGTGTGAGCGGTCCTTCAGT
GAAAAATGGGCCCTGAACAACCACATGAAACTACACAGTGGGGagaagccatataagtgt
gcctggccatcctgccactat
>NODE_478_length_557_cov_14.692998
CAACCACACTGCACAATCTGCAAATATAATGCCCTGCCTTATCAATTCATAACACAGACC
AGCTAAACTGTCAGAAAAATCTGAAGTCACACTTAACCGAGCCCAATACCTACTATTAAG
ATGGCTCGACATAACAGGACGGCTGCCAATAATTGTACATAAAGATATGGAAAAGCCACA
GTCCAGCTATGAATATTTCATGAATTCCGACACAAAGAGCATGCTAAAAGGATCAAAGAG
AAAAACGGGAGAGGAGTCAACGTGAACATCCAAACAATATGCAAGAATCCCGACAGTATA
GGTCACATGCAAAAAGACCGGGGTCACACTGAAATTGTCCATCAGTCAGACAAGCAGAAC
TGATTTGGATGCTAAATAATGGTTTAGATATTCAAAAATTCCATATATATGCGAAAGGCT
TCAGTGCACCCTGGATCTGGCCTATCAGAGGAGTGCTCTGCCACCACACTCCCTCATGCA
GACCCACGCTATGCCTCTGAGTCTACAACTAACATGCACGCACACACATGCAGATATGCA
GACATCCAGACACAAAGTACATGTACATACACACGGTCACATAACACACATGCACTCTGT
CTCATATCCCCAGACAGACATAAACACAGACATATATTATACACATAGTGTCTGCATCCT
ATAAAAATGAAAGCAGCACTAAataaggttcacgattactt
>NODE_479_length_330_cov_2.106061
AGGGACTCCAATCACAAGAATCAGGAAAGGGCTGGGAAAAAGCAAATAACAAAAGACACT
CTTCCTTTTCTAGATCAAGACTTGCAGGTTTTATGGGCCACAATCTGGAGACAAATATTT
TACTAACTGACAACAGTGCTTTGGAAAACATCTTGAGTGCAGAGAGGCTTTTGGATGCAC
GAAGCTGTGACGGAATTTGTCTGGATCCCTCTTGTCCACGCATTACTGACCAACTTGAGC
CAACAAAGAGGGGAAGGGAGGGGGGAGAGTCAGAAAAAGAGAAGGAGAAAGGGAAAATGT
ACAGAAAAACAGCATCGCCGTGGGTTTAATTGGAAGAGGTTTGGCATTTTTCCGAAATGA
AACAACGGGAAACAGGAAATACAATTACACCCACAGAGAAATGTGTCAAACAGGTTGCGA
GCTCTCTCGCCGCGCAGTCTCACTcctctgtaatgaacagttcctgtagccaac
>NODE_480_length_369_cov_9.634147
TGTGTGTGTGTGTGTGTGGTGGGGGGGTTGTATCTCTAAATGTGTCGCTTGATTGAAGTG
CGTAAGGTTCTGAGCTAATTACATCCAGAACCGCAGCCTAGGAACAGATGCCACACTTGT
GCATCAATAAATGCTTATAAGTAACTTATTTAGGGCTGCCTGCCATGCAAGGAAATGGCA
TGACTTAAAGCACAAGTGCCCAGGGGCTATTCCCCAGCTCTTTGTCTTGTCATCCTGCAT
CTTTTAAATCTATTCACCGCTTCAAAACAACACAGGCAGACAGCAGGGCATGGCAGGAAA
AAAAGAGTAGAGGAAGGGGGAAAAAAAGATACAAATATTCACACTTTGCAGACAGTATTA
TGTTTGCCGTTTGGGTTGTCTGGCATCAAAGATATGCTGTCTTCTCTTAGATTTGTGAGT
TGTAAAGGAGTGGTAAGAGCGCTGTTTTAAGGCCAAGCTCCCGTTTGATGAAGTGCAGCT
GTTCTTTAAAGTTTTAAGACAAATATGttttga
>NODE_481_length_535_cov_6.848598
ATCAGCCGCTCATGTTTGCTGATGAGGTCACGTGAGAGCCGGCGGTCATGCCTGCCAATC
TGCCAGCATCTCCTGTGTTTTCTCCTTTCCCTGCACTGTATGGGCTTTTCCCCTCACCTC
CCTTACACCCACCCACCCCTTTTGTCGCGCCATAATATTTCTTCCCCCTCTTTTCAGTGC
ACAATAAATGACTGCTGTTATGGACCGCTGGTAGACTGCATCAAACAGTATCCTATCCCA
TAAAATTTTAAGCCTGAAATTGACGAGGAGCTATTGAAGGGGATGAGATGTGTCTGGCTT
CACCTGACATAAAAGTTCTGCTTCACAGAGGAAGTGTTTCATCCTGCCTGCCATCCCACT
ATCACCGATACAGGGGGCTGTAAGGCGATGGAGGGAAGAGGAGGAGGAGAAGATAGGCTG
ATCTAAATGCATCTCCATGTGCATGCAGTGGATCAGACCCAATGTTCTATGATACAGGAA
AAAAATTATCATCTAAAAGCAATGTGGGGGAAAAAAAAATAGCAAATATTCTTCGATACA
GATTTTTAAATCGCGTTTATTTGGATTGTAGTGAGTTTTGGTCAAATCAGTTAAACTATT
ATTTTTGATTTTATTTATTCACAATAAATAAAAGCCTTTTGGTAATACTATATTAATGTT
TCCTCCTTGCCCAACTACA
>NODE_482_length_455_cov_2.459341
TGGCTGACCCTGGAGCAGATCAAGCAGAGCCATTTTCAGGCTAGAGATCCACACACTTGC
CTGGGGATATGTCAAAGGGGAGGCCAAGCAAAGTTTTGTCAGCAGTTTGTCCTCTGGACT
TAGGCCAAATGGGGCCCCGCCCCTTCCTTTCGTCTCCCCCCCTGCTTCCCACCCACAAAA
ATCAGCCTTCATTCAATTGCTAATTACCTGAGTCGTCCACCCCGGATGGTAGCCCTTCAG
CTGGGACCGCTGCAACATGGTTGGTCTCCCAGCGGGGTACTTAAGGGTAGAGCCTTCCTC
TTGGCAAATGTGCTTGCTCAGGCAGCACATATAATAAATTGGAATCGATACAGAGAAGAT
TAGCATGGCCCCTGCGAAAGGATGACACGCAAATTCGTGAAGCGGTTCTCATTTTCATTC
ACCTACCTCATTTTCATTCACCTTGGCCGTTTGGATGAACTGAAGATGAACTGTGCGCAT
GACGTGAAAGAGGTTTGGCTTGAATGCCTGGCACCTCTGTCACATTTACCAGGGACAATC
ACTACAGGACAGGCTGCAATAGCAGGAAAGATTGAAACTGATCGGGCGgtgcagtggtc
>NODE_483_length_241_cov_3.435685
TAGCAATTGGTTTTTAACTTTTAAGGTAAGTATATGAATTTCCAAGGTAAGTATGAATTT
TTCCACAGGTTTTTTAAATTTTTCCACAGGTTTTTTAAATATCCGAGGTAAGTATGAATT
TTAAAGGTAAGTATGAATTTTAAAGGTAAGTATGAATTTTTAACTTTACATTTGTTTGTT
AAACTAATTTGTTTTAACATTAACCCTTTGTTCGCCATGAATTGTGTTTTTTAATGTGTA
CCAATTTGTACTATAATTGTGTTTTAGCCCCATGATTTTAACCCTTAACGTTCAGAGTTT
TCTGCCTTAATAATGCTGACCCGTATTCCCTTCTTAACCTTCATAGTACTTCCAATTTGA
ACTATCAATTCCCACTCGAATTTCC
>NODE_485_length_509_cov_20.760315
CATTTGGACAAACATAAGTAATATATAGCATTAATTACCCTATTTAGCAGATAGGAACCT
CATTGGCTTTTTAAATGCTGCATTAAATACATAACTCATCTCTTCCCTCTGCAATTAACA
TCAGAACATCACACTCATTTCCATTTTAATGACTTCCCAACAATACGCCACCTTTGATGA
TAAGGCAACATAATGTCAACTTCATTCTGAGCTGGCAGTGAATGTGTAATGAACTTAACG
TGATCATTAGTGCTGTTAATTATCTTTCTAATATGAGGACACAGATATGATTATGGAAAC
TGCATTCGCTGATGAAATAAATCTCTGGGAGGATTGCACTGAAGCTTGACTGAGGACACA
GTCCGCCTATCTGTCTCTATATTCTCATTCATTACCTACAGTAGGCTTTAAAATGCTCTT
TTTCTGGTTCAATAAAAGTAGATATCTGAGATCCAGAAACTATGCTCAGCGCTGTGCAGA
AACGCATTACTATGGATCCAGTGATTGAAAAGAGACTCCCCATAAGCTCATGACTTGACC
AATAAAGGTCATCAAGTTGATGATCCAGATATTAATTAAAGACTCACTTGTTTCTTCATG
AGGATGGATGGAAAAATGAACAGACTGGCTGACCATAGCTGAtgatttgaata
>NODE_486_length_291_cov_1.573883
GTGTTTTTTATGTTGTTATTTTAGGAATCATTTCTCTTTAATGTTGTCCAGGACTGCGCC
TCTCGTCCAGGAGAGGCTGCAGCCACCCATGACTGTCAAAGTGGGATTACTAATTGATAG
ATGGATTTTAATACGATAAATGTCATAAGCAAAGAGTAACATAAAATCTAAATCTGCGAT
GAAGGACAGTCCGGTAATCTTTCCTCCCCCCCGAGGAAAGATAAAGTTTAGTTTGTAGTG
TCACTAAATTGGATCCGGTACCTTCAGTGCAGACGAAGCACCAGCTGACGTTGACGTGTT
CGTGGTTCTTGACGCCACGTCGGGGGGTGAAATGGTTCGGGCAGATGATGCTGTTGTTGG
AGAGCACGACGCTGCCGGCCGCCATGCAGAGGTCTGTAGCGTGATAAGCTACCGGGCAGC
GCACACACCGAACCa
>NODE_487_length_443_cov_14.611738
TACCCCCCTCAACCCAGAGCTATCATTCATAACCTTTCTGTGGAGCTGGGAGTGAAAGAG
GTGGGATAAGGGAGAAAGAGGGGGAGCGGAGAGCAACATGGCAGCTTATTTAGAAGACTT
CCTTTATTGGAACATGTGCAAGCAGTTCACTCACAAAGGACTTAAATAGGATATTTTCTG
TTCCCTATAGTTGCTTTCCCCTTTTAAGTGCCGAGGCAAAAAAAGTAAGTTTACAACTCC
CTCCTCAATGGGGGCTCTTCACTCTCAGGTTGCGGGGACCTGAGTGACCTAGGAAAGTTA
ATTAGGAGGCGAACAAAGAGCGAGCTGGAGCAGAATGCCTCGCCTCTCCTCCAGCCAAAG
ATGTCATCCATTAATTAGGAAAATCTTTAAGGTGGCCTTATTGAATTTACAGAAAGCCCC
GTGGTTGGCGGGCAACAGTTTTTTGATCAAGCCCTGACTCAAACAATGCCTTTCTGGGGG
TTAAAAAAGAAGAAGAAGGGAGGAGATTGGTGGTAGAAGACGAGAGGGAGAAAGGGAAAA
GGGGGGGAGAAAAAGAAACGTATGGGTCTgcggcgcagtacagttta
>NODE_488_length_726_cov_12.913223
AGATGGAACATCTGCACACATGGAGTGAAAACGTGTACTAGCACAAAGAGTCCCTGACTG
TGCAATCTGCATCACAGTATTTCACCGATAATGAAAAGTGTGGAAAAAGGCAGCGGTGCT
ACTGACTGTATACAATATGGCTGATTTAGTGAAGTTTGGGCAGTTAGTCACTTGACATAA
ATAGCCCTAAGAGGTTAATTTACCTGTCACATTTTACGTGTAAAGTCAATCACATTTGTT
CCTACTGCACATACTGCCTGTACTGTAGTAGAAAGCTATTTAGCGGGGGATGTTGCGCTG
TATGAGGGTGATAGGAGTAATCAAGGAGAGGAGGGGGCTTCTCCATAGGAAGTTCCTGCA
AACAGAGTGCACCCACTTTTTAAACCCCATTTGTCTTGTTAATGCTCCCCTCTGATTACC
TGATTGCACTGGATGACTGTGGAGAAATCTGATTGCGTAAAATTATATAGAGCAAACTTT
TGATTGGGGAGGGATCTGGCGAGCTTGCTGCCACCATTGACAGGCTTTGTGAAATTTGGC
CTCGCTGATTTGAAATCAGCTAAGTGTCACGTCCCGTAATTGTAATCAGAACTTAATTTT
TTATCCTTGTTCTCTTTCAGAGCACAACTTTTCTCACGCAAACTTTTAAAGCTTGAACAA
TACTGCAGCCATGTTCCACATACAATAACGAAAAATACAAAGCGATTTTTCACTGAGTTC
TAATCCACATCTATATGGCTCAGTGACAGAACATGTGCAGTGTGCGCTAACCTGTGTTTT
AAGCAAAGCACACAATGACCTTATTAGCTTCAACTCCACagtttaaacatattaatttga
ccgcatatgcacttaatgttcctgcctgtt
>NODE_489_length_414_cov_1.806763
TCACATCAACTACACTGACAGGCAATTTTGGTCAAGAGAATTAGAACTGTAGCTGGGCAG
CAAACATGCTGAAATGAAAAAAAAGCTTATATGGGGATACCTTTGGTCTTAGATGAGCAA
AATCCCTCTAACAAATCACAAAATTACATCTACTGTACGATGTTTACCAAAGAAGATGAG
GACAAGAACATATAAATCACTTATACATGTGCTTTTTTACACTGGAATTCTGATGCCAAT
TACTACTACAGTAGTACTACAACTACTCATGTTTATAATTGTATGTTCTTTTAAAATCAT
TTTATGGGTGGAGAAACATTAAATAATTAGGACAAGTCTTTACCAACTTCTCTGGCCCAT
TTGTAAAACTTTTGGGCGATCTATACAAATACAACAAATTACTGTTGCTACAAATAGCTA
TACATATGGAAACTAGACAGATTTCCATTCTCCTAAAAAGTGGTTTATTTGTTCCATTAG
ATATATGTGGACAAATTCCTTTTTGAGCTATGCGAATGTAACTTTATGAGAAGAGGCTGG
ACACACATGTGCATttac
>NODE_490_length_145_cov_9.275862
GGGTTTTTTGGCTAAGTTTCCTTTGGGGGTGAGGACACTTTAAAAAGGGATGAGGGTGAA
GACCCTGGCAGGGGGATCCTGGGGAGTTAAGTGCTCGTGCACCTACCGGCTCCTTCGGGG
GCCGGGCCTGTGGTCCCTTCGGGGACCCAAACAAAACTAATCCGCCCACGCCTTCTCCTT
TTGGGTCCTGCTGCCGGGGACCCTGGCCCTCTACGTGCGTGACTGCCGTGCACATGCCAA
ATTTGGTAACGCTTTTTAGCGTTGTATTGTCTGAGAGGGCGAAATGTTC
>NODE_491_length_356_cov_13.508427
GTTTAAATGGTTAAAAAGTACAAATTTGCTCAAATTCAAGGAAGGAGTTGTGGCGCAAAG
CTGGAATCACGAGCGTAAAAGTCAAATCGAGGTCCTTTAAAGTGTTCTTAAAACGAGCAA
ATCGTGTTTCTCTCTCAGTAAACGTGATGCATATGTGGCTAGATCGCGATCTGGTTTTTG
AGTTGGACATTTTTTGCAGTGCACGGAGAGGATTTTACTATGTGCGCAGCCAGACCCCGC
CTGCTCACTGCGCGTCACTGGCGAGTAGTGTGGACGCGGAGTCACTCCCCTGCCTACTTT
TAATAGCTTTGTCATGTGATGGAAAGCAGTTGTAAGACAGGTGCCCTCGGTTCATTCTCG
GCGAGGGGCAGCAGTTGCCTGTGTGAGAGCGAGTGGGAAGCGTGTGTGGATTTCTTTTTT
ACTTGATTTCTTTCTTTTTTTTTCTTTTTTTTTTCCTTTTCTTTTTTTTTTTGGTAAATT
TTTCGGACCGTCCTTCAGTt
>NODE_492_length_701_cov_9.024251
AAGAACTCCTATTTAGTAGAGAAATTGAATGTTTTTGAAAGCAACTAATCACATGGTAAA
TAACAACACCAGAGTTACACTTGTATTTATGGCCTCAAGGTGCTTTGTAAATTAATTCCT
GTGCCATTTATGTACAGAAATTCAATCTGCTATTGGGTGCACTTTGCTGTTCAGACTCTG
TGGAGATAATCACTGAGAGAACCTGACTCATCATGAAATATTCAGCAGAGTGAGTTAACG
CCTTCAACTCAAAGCTTTGGCAGCATTCCTCCTCGCTATTCATCACTGTGTGACAGAGCT
CCTGATGAACCCACCGATGTGAATGTAGCCATCCTTGTAGAGTCTGTTGATGATGAGGGT
GAGGATGAGGCCAATGTTGCGTGAGTTGTAATAAGTTAAATAGATGATCCATCCACAGGA
CAGAATGGTGGCTGAAAGAGGAAAAACACACCATGGTCAGTAAAGTTAATTGAAGCTCAG
TTTTAACTGATCACTGTCTGTTATCTGATGGTTAGTCACACTTGTTTGTGTTAGCAGTGT
CTGTCAGCCCATTAGTAAATTAGGTCTACATGTTCCAATATAATCACTAATGGTGATTTT
GCTACTTAAGACTTTAATTATACATGTGAATTACTGTATTATTTATTAAGTAAACAAACT
GATTGGTCCTTTAAGCACAATGTTCCAGATGCAAGTTCAACACACATCagcaaagagaaa
ggactgcagcagtacagtactggcagccataccctatcataaattccacctgacaatgtc
tttgttatttgttaggaaaataccaaagcaggtaaggtggaattaattaagtgtatttgt
tcata
>NODE_494_length_1018_cov_7.444990
TACCCACCTTTGTGCATCTGATAACTTCTGCCTGTGGTTCCAATTCTGATTCTCTCTGTC
AAGCCTTCTAGTTTGTCAATTTTTAGGGACGCTGGACCTTTGACCAACTGGCCGCTCTCT
GTCTCGGAAGGGGCAAAGTGCAGTGTACCCATATAGGGGCAAAGGGGAGGGGCTCTACCT
CCTGTTAACGTCAGAAAAGAAAAGTAGACCTTTTTAGGCTCTCAAACTAAAGCATCCATT
TGTGTTGAAGCAACCATGGAGAGACAACCTCCCATTTGATACAGCCAATAGTCCCTTAAT
AAATTACATTTTTTTTACATTAGGGATTTCTTTTTGTGATCTTTTAGTCACGTTATAACA
CACTCCACAATACAGTTTTTCTGGTGTGGTTTAAGTTTTAAGTAATTGTTGGGTGCCGGG
TCGTGCAAAACCATATTAATTGGGAGGTTGATAGCGTTTGGTGGTTCTCCAGTGGAGGGG
TCCCCCTCCCCTTCCCCCTCCTGCCTGTGGTTTGGGAAGGCTGCCTGTGTTCCCCCTGGC
CGCCTGACAGAACTCCCCTTGGTCAAACTGTACCTTGTCTTCTTATTCCACCTGCCAATA
GAAACGCTTTCAGTCAACGATCCCCCGGATGTTCTGGACAGGCAGAAATGCCTAACTGCC
TTGGCTTCTCTACGCCACGCTAAGTGGTTCCAGGTTTGGACCTTGTCTTTATTTGTCTCT
AAAACCGAAGTAGTTTTGAGTTTGGTTTTATGCTGTTTGTTCTTTTGTCTTTTATTTGGG
CGTTTCATGTGTTTTTGTTTTGTTTTTTTTCTTTATTTACTCTTTCGAAGTGTACCTTCT
GTAGTAATACTTGACGACCTGGATGTTTGTTTCTTAGGAAACCTTTGTCATTACACTGTT
GTAGAGTTGCTTTGCTCACTTAACAGGTTCTATCGCAGTACCATTTTTTTAAAAAAACAG
TTTGTTGCTTTTTAGTCCCTGAGTTCATTAGTTTTCTCACTTTGCTCAACAGTTGCCTAA
CTCAAATCTGTAAAATATCTGGGACTAATACATCATGTGTCCAGGTGCAATATTTCTATA
ATGTCAGTGTTGCTATGAGTGAGTTGTtgttgttattttcatatctatgcaagctattcg
tagagcactctttgctacccca
>NODE_495_length_516_cov_19.422482
GCATTGTCTCTGCATTTGCAAACAGCATGCCAGTTATCTTAAGAGATTTCACTTCTGTGA
GCAGCAATTTGGCATGTTTTGCTGACAGAAGCTGCTGAACTTGCCTTCAAGTGGCCATCA
TAGCTGCATCACACTCAGTCTCTGCACCATAGCAGTCTGCAGGGACACAGATCAGCACTA
AGACAGGTTCATGTCTGTTTCTTCTCGACCTGCCATGACATAGCCTGGCTACACCCGCCA
CCCCACCACCTCCTTCGCAAGTCCACCCCACCTTAGAAGATAAATACCTGGAGGTGAAAG
CTTGCCGCACATTCCTTTTCCCAAACATATTCTCTTGATGTCAAAGTCGGCTCCAAGGCC
TCAGGGCCCACAAGTAAAGTGGTAATTCTAAGGCACCCTGCTTGGGCTTGCTGAAATATG
CATTAAACCTGCGCTGGATACACTTAGATGAGAGGGGGAAAGTCTGTTCTGAGACAAAAA
TGGAATATCATATCAGTTTTAAGTATTTATTTGCAAAAGTTTTTACTGAAGCGTTCATCT
GAAAATGTGAATCTTCTCCTCTGTTTGTCCATCAGTTATACTGAACAGATTCTCTTTAGA
GCAGCTGGTCTGAGGAGATAAATGGATTTTTCAGAAGGGATTAGAAAGAAtaaagtcaaa
>NODE_496_length_764_cov_7.917539
ATATGGAAGATGTGGTTTTGGTGTCTTTTTTTTAAGAATACAGGGGGAACATTAGGAGAA
GCATGAGAGAGTCAAAGTGTCAACGTTAGGTGAGAAGAAGAGTGGAGGAGGAAGATGTTA
GAAGAGAAGAAGAAATAAAAAAAAAAGTCTCATGCACTAGAGGAGAACACGCACTCACAC
CCCACAGTGGCAGAAGCGGTGTTGGCGGCAGTGGCAGTAGTGGTAGTAGTAGAAAAGGCT
ACATGTGTAGGGCTAGAAACATTGGTTACATCGTGCTGTTGTTGGCTGGAGTTGGAGGCC
TGCCGCCTTAGAGCCCCCTGAAAGGAAGTTCCACTCTGGAACGCACTCACTACATCCATC
TGCAAAGAATCAGACAGCGTGACAGGAGAAAGCCCAGAGGAAATAAAACAACACAGCCAG
AGGAGAGAGAAAAGAGAGAAAAAAAATAAAGAAAAGGCACCAGTAACCATAGAAAATGTC
ACTTCGAAATTGGATTTAGGCATTATTGTTAAAAGAAAGAGGGAAAGGGGGATGATTGGG
TTTAAAGGCACTGATCGGAGGGAGCTGACTCCAAAGTCTGACCTCACTTTTACTCTTTTC
TCTGCAGAATCCTTCCATACTTCCAGCTACAGCCATGTCAATAGTCTTTGAACAATCAGC
TGCACAATTGTGCTTTCCATCCAATCCAATTCCCTTGCTTCTCATCAGTACCTTCAAACT
AGTTGGGTTTTAGCAGAAAGATTCAGACTGAGTCAGAAAAAGGCATAGGAACCGGCTTTA
GCTCAGAAGCAGAACAGAAAAAAATTAGAGAAAGGGTTTtttgttttaagggcacaagcc
attctctaagagtgccgagagagagaacaaaacagattttaagctggaggagcaatagag
agttaaag
>NODE_497_length_766_cov_8.112271
GCTCCACTCACTATTTTTTCTTGTATTTAAAGTAAGTAAGCCCTCTGATCATTGCTTTCA
TTCTTCAGACCACTGCCTTCCTGGAAAACTGTTTGACACTTTACTGAAAGTTACTGCTGC
ACAATAAGAGAGTGGACTTGCATTCCTGCCTTGAAAAGCTGCCATCAGTTCAGTCAATCT
GCACACTGGTAATAAACTCCAGCTGATGGGACTGCCTGATGGATTTCTGCTTTGTTCACT
GCCCTCATGACTCCCACACAGTTCAGTCTTTACTGTAGCAAACGTGAGCTCTATGTAAAC
CGAGGTGGCTTTAACATAAAGGCCAGAATCACTGGGCAACATGTCATAGACTAGTGGTCA
GGGGTGCGTTCAATGGTCAAAGCCTAAGATCCAAGTAGCCGTAATTTCACTAAAAGCTTT
TTAGGGCCTTCAAGAACACGCTTTACCCATTGAACGTAGCTCCTCTTCCCTATGTAGGAG
ATGGAGGGTGGAAAGAAATCTTACCCATCATACAAACCCATTATACCAACCATATACTGA
GCTGTGGTAGTAGGGTGTAGATGTATCATAACCATCATCATCTGCCAGCCAGCTCTGGCC
AATAGCCATCACAGATTGGCGGCTGCAGTGGCAATGAGAACAACACACAGTTAATATACT
GTTTAGCCCCACATCGCCCCTCAGTTCATCCCCTGCTGTGACTACAAACTGTGATTCAGC
AACTCTGGTCTTGAAGAGCTGATTGCACTTATATACCAGAATGGTGTTGTTGTGCTAGAT
GGCACCATTCAGTTGTCCAAAGAGACAGTACTGTGGCAGTATTCACTGTGGCATCACCAC
CAGCTTCACTTGTCTCACTACTGTGGTGAAGCTGAACTAATCTCACCacgaccagggttg
aagaccaccg
>NODE_499_length_356_cov_1.634831
GTGGTTCTCTGGTCTCAGCTCTGAAGTCCAACCCCTCCCATCTGGAACATCTGGACCTGA
GAGGAAACGACATGCAGGATTCAGGAGTGGAACATCTGGAGGATCTTGTGGAGAGTCCAG
ACTGCATCCTGAAGACTCTGAGGTCAGTAGAAGGTTCCAGTCAGTCTCTGCTGCTTTCAG
CAGCTTTCTACGAAACACAGTCAGTATCAAAGCAAAGATCCAGTGTCTCCTGTAAACCTG
CAGCTTCTCAGTGAAGCTGTGAGAGCAGAACGCTGACAGACTTCAGGATTGGACACAAAC
ACAGAGACAGCAGTCAGCCAATCAGATGAGCCACAAGCTTGTTGTCATCATGTGTTTGAG
TGGACGTGAAGCCGACTGTTGTTGTTGTGTTGATGTGTTGAGGAGATGAAGCTGATTCCA
GCTGACAGCTTTCCAGATGTGCAGAGACAGTGGTCCTCCTTCATCACAGAGTCCAtcaga
cctgatctcactgtttattg
>NODE_500_length_307_cov_2.478827
ACACAAAATTATTAACAGAATCCTTCTTTTGCAAATGACTTTCTGTCCAGTGTTGAGTTC
AAAGAGTATGTTACAGATTATATGATTTCCTAATTAGTACTGAGTTTTCAAAATGATTTG
AACATTACTAGAATCTCAATAGACTTGTGTACAGATATTAGACCAATGAAAAAAATCACA
TTTTACTCCCCTATATTATCACACAGCAGTTATTGTGGATAACCTCCAATCTGTACACAC
TGTCTATGACACACAACAGAGCAAGCCACTCACTCACTTATCCAAAGTCAGTAACAACAA
GTTAACATCTCCATGATTGGCTCATTACCCATTTGAAAGTCTGGCAAAATAAATCCCCAA
AACAAAACAAAAAAAAACAGACAGCCGGttgtgacggagccaaagctgtgatacatgctc
actaacaagggagcgacagcagcaacaaagt
>NODE_501_length_636_cov_11.558176
GTCCCCTTTGCTTAAAAGAAGCAAAAAAAAGAAAATAATAATAAAAAAAAAAAAATCTAT
GAGTGCTTTAGGGAATTGTTCGGCCATTTCCACTATGCCCCAAATAAACTTGGATGTTCT
CCATCCATCAGGTGACTACATGGAGAGCTGACCTGTCATAAATTCACTCGGTGGGGATGA
TGACAGGGCTGGAGCCAATCTTCATGAAAGAATAAAAAAATGGCACAAGGTTCCCATCCC
CCCGCTCCCTGAGCCCTCTTCCAACCCCAACTCACCCTTCGCCCTCACTACCGGAGCACC
CTCGCTCCCTATCTTCCTGCCTATCTCTCTGTCTCTGCACCTACCAGGCTTTCTCTCTCC
CTCTCTTTCTCACCCCCTTTTCTCTCCATGGGTAAGCAGGTAATCATGAGCTGTCACAGA
AAGGTGACCCATTAATGTGATGGATACGGTGTGAAAAACAAATGGTGTGAAACGTGTGGA
TTGCTGTCCTTACTGCACCTTGGCCTTTTGTTCTGTCATATCAATATCCACACAGGGCCT
CATTACACCGCTGCACTACACAATGAGTGGAGCGCCAGGGTCAAGACTGCGCCACGCTCC
CTTTGACTGGCTCCGACTGGGCTTTTCAGCTCAACCTCACCCCTAAGGACTCCCAGGTAA
ACAGGAAGAGGGGCAGACTCTGGAGCCAGAGACAGCGCACATCATCCCAGACTAAATAAG
CAACATCCCCCAACCCCCAAGTAGCTCTGTATCCATcaggggccccgactctgttgctcc
>NODE_502_length_327_cov_3.382263
CCATTGAAAACAAGCCAAGGCTGGGGCTGTGATTAAATTGTGACTCACTTAAGAACTCGA
CTTCATGTCTGACAAAGACAAGTTCGGGCTGGACTCTGCAGAGCGGTGAAGACGGAGCGG
AGGGTTGTTAGAGGGCTAAAACTACTTTGTATTTCGCTACCATCTGGTGGGCTCTGGTGG
CCACAGAGTCGGAGAGAGAAAAAGGGGAGAGAGAGAGGGAGGATGCAGGCGGTATGGAGG
CAGTCCGTGCTTGATTCATAGTGTAAACAACACAGCCATTGTTAATTACATCTGGGTTAC
TGCTAAACTGTGGCCATTTTGCAGGGGTCTCTTCAGAATACTGCAGGATGCTATCAATTA
AAGAAAAAAAACAAAACACGTGTCCTACAGGAAAATCTTTGGTTTATAGTATGCTGATGC
TGGATGTTAATATACACTATTTGTTATTTATGAActgcaataactgtacgc
>NODE_503_length_990_cov_7.215151
TCTGTGTAGTCTTCCCCCCCAAACTCAGAGCGACCTACAGCCTTTAATGGTAAGCTTTTA
TGAGTTGGAGGAAAGAAAATAGCAGGGAAAGATCTGTGCCTATGTTCCTGACGGCTATGT
TGCGCGCATGCTTCACTGCCTCCCTTTAAACTTCCTAAATTGTGTTTCACAATAAATAGA
TGCCCAAGCCCTTAACTGCCAGTATTAGATTAGATACCATTAGATGTAATAGAAAATTCT
CTGCCTGTAATATTTTCATAAGAGTTTGAGGCATTTGATTAATCTGACCACATTTTATTG
CATTAATGATTTTTTTTCCTTCCCACTCTGCTGTAAAGACATTGTATACAGGCTAATGCT
GTTTTCTCTCTCCCCTCTCTGCTCACTCTCATTCATCCTCAGCCGTTATTGCAATGCATT
GTTGATGAGGTGAGTCGGCGTCTTATGTGCTTTCACTCCTAAAGTCATTCCTAATGGAGT
GGAAACCTTATATTTTGTTTCCTAATGAAGCACAGGAGTGGCAGACAGCTCCGCTTGGGC
TGTCCTATGGCTGCCTGCAGGTTGAAGCCACCGGCCCGAGCCAAGCTGCTCTGAGGGAGC
CAGCAGGGGATGTTGGGTCGGGGGCAGCAGACAGCTTATGCATGAACTTATACATAGGCN
NNNNNNNNNAGAGTGGCAGACAGCTCCGCTTGGGCTGTCCTATGGCTGCCTGCAGGTTGA
AGCCACCGGCCCGAGCCAAGCTGCTCTGAGGGAGCCAGCAGGGGATGTTGGGTCGGGGGC
AGCAGACAGCTTATGCATGAACTTATACATAGGCCGCAGAAAGTGTGTGGCAGTCTTAAA
ATAAATAAATAAATAAAATGCAGTAGTGGAAAAAGCATTGAGATAACTGGAAAAACTAGA
ATTTAAAAATACTACTACATTTTTTCTGAGAGTCTTATCAGCAGAATAAAAATAATATCC
TTTATGCAGCCAACAAACAGGGTTTAAACCTGCGTAAGTAAcaaaggactgaagaataga
gtttacttttgtgtctttgtcagctgaatgtggaacttaatttgatctgaagtaagggtt
gcgtactgcattactgcagaatgagatttttttgtgtgtttgtttgttgggttc
>NODE_505_length_859_cov_3.719441
GTTGATATGGTCAGTTGAAATTGCCCCAACAAGTAGCACTTACTTAATTCAACAGTAAAG
TCAGTGCTCAAGTTAGGGGATTAACAATGACTTACAAAGTTCTTCTTCACGCAACAAATC
TCTCTCCATCCAAAATGCAAAAATGAGGATTTTGTGAAGCAACTGCAATTTTTGACAATA
GAAGACAGCAAGATTACACCAACAAATAGCACTTACTCCGTGAGCCAGCAGAGTTCCTCA
CCTGGCTTTCCCATAGTCCACATAAATGTGTCTGCTTTCTTCTGTGCCTTGTCTCCATCA
CAGCAAATGTGGAGTCTCTTGATTAGATTTGGCCATCTTAAGTACTGAATGCCACCATTT
GCATCTAACTCCGCCTTGTTTTGCACAAGTTTCAATGGTCCAGGTATTGTTTAACCTAAC
GACTGTGCCACCATGGCCAAAGTACCATCGTCTCATTTTGAATGCGGATCGTTAGACCTT
GAGGGGTTTGAAAGAACATTTCAATCTGCAGAGGCAGAGGTCAAAAACACTACCCCAACA
AGAAGCACTTGCTGCATTGAAAAACAAAGTCAGTGCTCCTGTTAGGGTCGTGTTAATAAC
CATTTCCAAGCCATGATATCATCCACATTGCCATGTTTAAAGTCTAAAGAACATTTGTAG
TAAAAACTCCAGTGGGTTTCATTGCAAAGTGGTATCTGATTTACACAAAGCAGGGTCTTG
GCAGAGGTATGACCAACGAGGAATTTGTCACAACCAAGACAACCCCAAAGAGAAGCACTT
ATGAATGCAAAAATCATGAGTGGCTCCTTTGAGGTGGTCTGAGAGTCACTTATATTCAAA
GAAATTGAAAATTCACAAAGTTGATATGGTCAGTTGAAATTGCCCCAACAAGTAGCACTT
ACTTAATTCAACAGTAAAGTCAGTGCTCAAGTTAGGGGATTAACAATGACTTACAAAGTT
CTTCTTCACGCAACAAATCTCTCTCCATCCAAAATGCAAAAAT
>NODE_506_length_145_cov_1.972414
GTCTTGGCAGAGGTATGACCAACGAGGAATTTGTCACAACCAAGACAACCCCAAAGAGAA
GCACTTATGAATGCAAAAATCATGAGTGGCTCCTTTGAGGTGGTCTGAGAGTCACTTATA
TTCAAAGAAATTGAAAATTCACAATGTTGATATGGTCAGTTGAAATTGCCCCAACAAGTA
GCACTTACTTAATTCAACAGTAAAGTCAGTGCTCAAGTTAGGGGATTAACAATGACTTAC
AAAGTTCTTCTTCACGCAACAAATCTCTCTCCATCcaaaatgcaaaaat
>NODE_507_length_319_cov_1.382445
ACACCAGTTTCAAGAGTATATTTGACATAGGCCAGAGATGACATAGAACTGAAACATGAC
TCCGAGTGAATAAAGTCACAATGTAGTAATGGAATCCTGATGACAAACAAAGACCACAGG
AATATTTCAAACAGGACAATAAACTTCTGATTTCTTCTCGTATACACTCAATCATGTCAA
GTACAATTCATTTACCTGAGCTGTGAGATATAAGGCACACACTGCAGGAAACTCCTCACT
TCACTCTCTTCATCTGACCAGCCTCTCAGCTTCACTTGTTTCTTCTCTGATTGGAGTTTC
AGCACTTCCAGGAGGATGGAGGTCTTTCTCTCTGACAGGTCTATGAGCCAGACTGCAGGA
CCAGGCTGGAAAACTGgctgtaatgatggaaggactctcaaacttgttttggtctcacag
tccctcacacgggacaatagatccaggagggcattacattgat
>NODE_508_length_502_cov_5.205179
AAGAAACTGAGAAGATTGTTTGGGTGATTTCTGGGAGTTAGGCTGAAATTCATGCCTTGT
CTTGTCCTGTTGTGTCCTCACCTCTGGATTCACATTTCAGCAGTGCATCTAAACAGTATT
GACCACAAGGGCACCCGCTGACAAACATACAATGAATTGCGGTCAAAAGGAATAGGTTGT
GAGTCTGGATTTTCCCTCTTAACAACCATCGCCACGGAGACCATGAAGTGAAACAGTCAA
GTAACTGTCAGCCGAGACAGCGGAGCGAGAAGAGGGGCAGAGGGAAGAGAGAAAGAGGGG
GAGAGAGAGGGAGAAACAGAGGGAAATAGGAGTATATAAACAGACTCCCTCTAACAAGTT
TGTTTTTTCAAGGTGTCAGGTTCCATGGCCAAGTTTACGGTTATCTGTGAGGTCTATCCT
GTTTGGTTTGGCATGCACCCGGGCTGTGGCAATAAATTTCACTGAATGCTATGAACCGTT
AATTAGGCTGGCAAATGGAGCTTGTAATTTGGCAGAGGCAAAACCCACAGCACTTTGAAT
TGCAGATACACTGCTACAGAGGCTGAAAGAAACTGCAACTGCTTTGACGAGGCTCTGATt
gaagtttgtgtgtgtgtgtgtgtgcgcacgcaagtgcgattatctg
>NODE_509_length_348_cov_4.284483
GTTTTGCAGAAGCAGCGTCAAATCTATAAAACGACCATTAGGAAGAGGGAAAAAATCAAT
CAAAATGCCATTAAAGTGGAATAAGTTGCCAATATTGCTGATGTGGTTGCGGGTCCTTTG
ATTTTCCTTCAGATTATTAGGCACTATCGAGTAGTGACTTTGTTAAGGGAAACCAGTGTT
GTTGGGGAGTAATATGTCTCCTGGCTTCATAAAGTTTGCTGCCTCATATTTCCCACTTTA
TTGATTATCCATTATCATTTGTCATGAGGTGTCCTAACTCAAGGGGAAAATATAACCCTC
TTTCTTCACCGCCGCCTGCACTGCACAGGAGCATGGTATGGATCTGCGTGTGAAGGTACC
AATCTCCGAGAAAAATGAGCAGAGAAATAAAGCACAGCCCTGTGCCTTGCAGCTCTAAGA
GGGGAGTgaggggttatggggtgggccaggggagcaccgtggctgggagagactgaaaca
gaaagcaggttg
>NODE_510_length_322_cov_1.704969
GTGCTTATTATTTATCAATAAGTGAAAAGGTTTATCGCTGGAAAAGGTCTTTAGTTTGCT
ATTTCCTTTTCTGTATTTGAATCGTACACACATCCTTCATAAACATACATTTGAACTATT
GTATTTTAAAATCTAGGTACTTCAAATTAAAACTGAAAATTATGAGCTTAAGCTTCATTT
TTGTCAAAGCCTGTTTGCATTTTAGTATAAAGTTATTTCGAAACCATAGAAAGCCGTGAA
TGAAAAAAATGTCTTAATCCTCTGGCTTGCCTGTGAACACCCACATCCTCCAGCAAAGGA
CAAAAAACAAAGAGGTTTCTATAACAAGCACTCATCCTAAGAGGAAATATTTTctttttt
agtcaagagggctgaggggtgcctctctcatctaataataacaagcgttggacatagtga
tgctaacctgtttagcattttatccatcaatccaagttttttatcc
>NODE_511_length_527_cov_9.136622
GTACGGGTGACTCAATGACAGGCTGAGTGGAAGACAGTCAGGAGAGCTGCCATGACTTAT
GCTCATACACACCCACACACACACACAAATAGCAGCACAATGACTTCAACTGTACAAGCC
CGCACCTTTACTTCTCCGTATAAAGACGTTATTCCACAGAAATGAAGAGATAAGGAAGAA
AGGTTATTTTGCACTCCACTGACAGCACATCAGCACACACCCCCACTTATACAGTACATA
CGGTTTTGCACGTACAATGGCATTTTCTCCCCAACAACTGCTCTTGTTTAGTATGCGCTT
CCTTTGGTCTTGAGGAGGAATGATCCTCACTCTAATGAACTAGGGCCTGCCACTTGAATG
TAAAACAGGATTTAACCCGTCTTCAATGTCAGAGCCCCTCCCTGGGGCTGCTTCAGACAA
CACACACATTCGCAAATTCATGGAGATGCACACGCACGCAGACACACAAGCAAAACCGCC
AATGTACACACACGCGCGCACGCACGTGCGATCGACGCACACCCGTGTATAGCCCCTCAT
AAGTGAGACGCTCTCTCTGTGCTTTTTTGTGTTCATTTTAGACCAATTTATGGTCAAGTC
TTTGCAGAATCCAGCACACTCGCGTGATGTCCCGCAAGGGTCACTCTCACTTGctccaca
ctactttttat
>NODE_512_length_352_cov_13.340909
AATAAAAAAAAAAATTTGCTCAAAGATGCAGCATTGGAGGTGTCAAATTTTTGTAGCCGT
CTCTTGATCGTATTACTTCCACAGTCCTGGTTTCCAATGCGTCTGAACTTTTTCCCTTTC
TCTTTTATTTTGTTTGTGGTACCTAGCCTTTTTTTCCCCTGCTTAAGACTTTAAAAGCCT
TCAGCTCAGTAAAGCAGCACAAATTATCTTGCCACCTTGCTCAGCTCTGATGCTTTGGCC
GCTAACTTTGGAAGGCCCTTTACTACTGCATCAAAATTAGCATTGTCAAAGCAGTTAATG
AATATTAATATTGTATTTGTCATTGGAGCTGGCCCATTGCTGAACTCCAAGTCATCCATC
AGGGACAAGATTAAGCACACAATTATTTCTGACTGACAGGGACCAAATCTGGAAGATTTT
TTTTTTTTCCTCCAACAATTTAAAGAAAAAGACACAACATCATCTTAAGGTACCTCCCAT
GAGACGAGACAAGATT
>NODE_513_length_326_cov_8.861963
GGCTTTCTATGCACGCTGCCACAGAATCATTAGCCACTACATTCGCTCGAGCCAGAACAG
ACATGGAGGCTAATCAGCAGCTGTAATGGACACACTTCATAATTGTCAGTCTTTTGCGGC
ATGGTAAGGAGACTTAAGCTGGGGAGACTGAAGGCATACCATGAAGGCAGCTTTGATCGC
ATGAGCTCAGAAAGTGATGTGCCTATATACTCATTATTTTACCTCAAGACTTGTGTCTAA
AGAATACAGAGGATTTCCAACATTTAATACCACAGCATTTTCAAACTACAAATGTCGTCC
TATTCTTATAGTTACTGAAGCGAAGTCAGTTCTCTATAATTAAGGCAACTTTATAGGCAC
TGTTCCCTGGTGAGTGTATGTACGAGTACCTGTGTTAGATGTTTCATCTTTATTAGCCAG
AGCATGGTAAGCCTAGCTCTTCATGCACTAATCCCCAGCTAAAGAAACAG
>NODE_514_length_298_cov_1.922819
AACCAGAGACCTGACAGGTGATGGTCAGAGTCTGTCCAGGCTGCACAAGCATTGAGTCTG
GCTGGGTGAGATGGATACTGTTCACACCTGTGGAAACACAAATCAACATTATCTCCAGCA
TCCATCGTATTATTGAGTGTTTGTAATGTGTTGATTAGTGTGAATCCAGTGAAAGCTCCT
CACAGGATCCAGCAGCCAGCAGCAGAATCAGAGCTGCAGAGAACATGTTGATGTTGGAGC
TGAACTGATGTGAGCTCCTTCTTCTTCTGTCCTCTCACTGAAGCCTCACACACTTCACTT
CCTTATGAGTAACGCTTGTTTGCATATTGTTGAATGAACAAGCAAATTGAAATCACATGA
TAATTGAAAAGTTGATTCCATCCTCTCATGTTATCACACTGAAGCAGAACATGTCACAGT
CAATAGTTTGTTCCATTATTAA
>NODE_515_length_343_cov_2.717201
TCCCCCCCGTTCTCCTCCCGCTAACTCTCTCGGCTTCACCTCCTCCTCCTCCTCCTCCTG
CTCCCCCCTTCCACCGACTCGCTTCACCCTTCTCGCACCCTCTCGGCTCCCTTCTCTTTC
CACTTCCTTGTCTCTACATTTGTCTCGGCTCCCTCTCCAGTGTTCCCCGCACGCCTCCTT
CTCCTGCCTTCCCACTTCACCTCCCTGCCGCCCCTCCCTTCCCGTCCCTCCCCTCCCTCG
CCCCTCATCTCTGTCGCTGTTGGCAGCCTATTTAAATGCTCCATTGGAGAAGGATTAAGG
TTTATGCAAGGTCAGTGTGGGATGTGATAATTATAATCACAGCTTTTTGCCTGGCCAATG
ACGGCCATTTGTTATTCTCAGCTCAGTGGCTTCAGAAGCCCCTGGGGGGAAGCTGGTGGG
AGGTGTTGACAAGAggctggctgatttactgggcctccccctccttcccctccttcccct
cctctcc
>NODE_516_length_514_cov_2.414397
AGCCATCTGACCAGAACACAGATTTTACAGACTTTCTATTGGGTGATATAGTTTGACATG
TATGTATGATTGGGCCCTGTGAATTTAGCTAGTGTGTATTGTGAATTAAAGAACTGTGTG
TGTGTTTCAACACCTGTTCAAGATTACATTCAAGCCACTTTTACTTTTCACATTTTGAAT
CATTGCTGGTTGTGTCTACACTTAATCTTCTTGCTTTTTGTCTTTTTGCTTTCTCTCTGC
ACTCTTTCCATATCTCTCCTATTGTATTTCCATTCTGCTTTAGTCCCGTGTGTTCTCTTG
TTTTATTTCATGTATTCGTTTATTGATTTCTTTTTTCCTTCTGCTCCATTTTCTCCTTTA
ATTTCATCACCTCTTTTTTTTCCACAGAACTTTACATTTCTCATCCGTATCTGTTTTCTC
GTCCTGACGCTTTTGTTCTTTAATCTTCCACCTGCCTTCCTCTCTGTCCTCTCCCTTCAT
TTCTCTTGTCCTCTAAATGATGCTCATCTTCATTTTTCTCCCACTCAGTTTGTTGCTCCT
TTTGTTTCCTTTATGTTAACCCTCCCTTTCGCTCACAGCTGCACCTCTTCTTGTCTCACC
TGTAATTTTCCTTGACTTTCCAATTATTCCTGTTTTGCCTTCCTCTCCCTTGTCCTCg
>NODE_517_length_539_cov_1.259740
CGTCCAGACAGACCAGACTGAACACACAGGGACTATTTCTTCAACAGAAAGTAGTTCCGG
TAAAAGCTCCGGTTATTGAGGATGTCTTTCTAACGATGCTGGGTTTCATCTCTTCTACAT
CTTCATCTTACTTTTCTTCATCTTCTTCATCATCAACTTAGTCCGAGGGCTCTTCTTCTC
CTTCTTCGTCTTGTTCTTCTGTGTCTTCATCCTTTTCTTCTTTCGTTTCTTCATCTCCAT
CTTTTCCTTTGTGTTGTCCTTCATCTTCTTTGTCTTCATCTTCTTCATTTATTTCTTTCC
TCTTTTTTTATCTTCTTCTTCTACGTCTTTTTCTTCGTCCTCTCCTTCTTCCTCATCTTC
ATTTTATTCCTCCTCTTCTTCTACGGTTGTGTTGGTTTTTACACACTGTGTCTTTTTGTT
ACCTTCCTTCTTCTTTATGGTCTCCTCCGTCTACTACTCCCTTCTTTAACACTTTGCTGT
GTTCTTCTGTCTTCCTCTTCCTCACCTTCTACTGCCTCCCTTCGCACTGTGTTAATATTT
AAACACCATGTTGTGTTCCAGTTCCACCTTCTTCTTCATATGTCTCTTCTGGAGctgtta
ctgcagctacagtttgggaatcttgcagccgaatgttttaaatgtcatttgttgaaacta
aaaatttctcgaacgtctttgtt
>NODE_518_length_480_cov_11.337500
GATGCGGTTTTTGCTTAATTGGGAGCTTTGCAGCTCAGATTCCGACTTATTTGATGTTGA
TGATGAAGTCCCAGGAAAGCTGTGAAATTCTTGTAAACTAAATGTGCATGCATGCTGTCT
TCATTCGTACGCTGGTCAGAACTGTTACCCGTCAATTTAACCTGCACAGTTTCCCTCTTC
TTCTAGGGGAGCATGAACGCACACACACACATAGGTACACACATGCCCTGAGCTCATTTT
TAATCCTCGCAGCTCACTGTGAAGGCAGGAGGAAGTTCCAATTAAAATTAAAATAAGCTC
TTTTAACGGTCTCTTAAATTGACAACTGAACAATGATTTTCGAATTGGTATCTGTCAAAG
GTCTCGGAAAATCCTCAGTTGATAAGGCCCAACGCATCCAATTAGTAGCGGAGTAGGGCC
TCAGCCAGTAATGATTTCCAGGTCCCTTAAGATGTGGCGCGGACACTTATTGCAAATTAC
TGACAAAGAGCCCTGCTGTATTGATGAGGGGGAGAACAGCCAAGTCTCCGTGTTCCCATC
AGGTGGACGAGTACCAAGAGGGGTCTGAAGGAGAGCCGGGTGTCTCTCTCTCTCTCTCCC
TCTCTCTCCCTCTCTGCagccata
>NODE_520_length_631_cov_1.881141
AAGATGAGATAAGATAGGAAAAGAAAAAGGGGGAAGTGAAAGAAAGAGAAAAAGGTGTGA
GATTAGACATGCAAAGAAAATTATAGAAAAAAAATATGAGACAAAAGAAAGCAGCAATGA
GATGAGAGGAAGAAAGAAAAGAGATGAGATAAGAGGAAAGACTAAAATAAAAAACCCATA
AGATGAGTAAAGATCATAAAATAAAAGCAAAAAAGAAGAGATGGGATGACAAAATAAGAG
AAAAGAATTAAAAAGGAAAAAAGATGAGAAGAAAATACCTGAAAGAAATTAGAAGTAGAG
AGGAAATGAGATGAGAGAAAAAAGTATCGAACAAAAAGACGTTCAGAGATCAAGTAGGCA
AAGAAAAGAGTAGAAAAGATAAGAAAACAACAAGAGTAAATAAAACAAGATATGACAACA
GAAGAAAAAGAAAAAGGGAAGAAAAGAGGAAATAAGAGGAAAGACAAAAATAGAAAAGAT
GAGCTAAGTAAAGATAATAAAATGAAAGCAAAAAGGAAGAGTTGGGATGACAAAAAAAGG
AAAGAAAAGAAGATGTGAGGAAGAAATGAGATGAGATAAAGAGAAGCACAAAAGAAGGGG
ACAATAAAAGAGATGAGGTAAGAAAAGATAAGAGTAAACAAGAGTAAATAAAACAAGAGA
TGAGATGACAACAGAAGAAAAAGAAAAAAGGGAAGGAAAGATGAGATGAGACTTTATTGT
TGGACTGAAGAGAAGTTCTCCACATTGTGTTCCAGttgatggactgcgtccttgt
>NODE_521_length_773_cov_11.336352
AAAGCTCACGCGCTGGGCCTGTTCTGTTTCGGGAGGTGTGAGAGCACTGTGAGAGGATTT
GTGAGTGCAGATGCGTTGTGGCTTCACTCTGTTGTAACCCACAATGGAGCCACCTCACAC
CCCCAAAGGGCTTCCACTTCAAGAGCCCTGCCTTTGTTCAAAAATGTATTTGTTCTCTTA
TTCTTTTTGGGAACTATGTAAAACAAAAAAGAACGACTGGCGAAGAGAACCATTCTCTCT
CCCCCAGCCCAGCAACCCCATCCCACTACCACCTCTCTGTCTCTCTCTCCCCCCCTCTGA
CTGTACCTTGCTCTCCCTCTCTGGTAGTGCATATTTTGCTGGAGATGCTAATGATCTCCC
CCCGCTGTATTCTGATGCAAGGTCTGTCTACACTTTTCCCTTTCATCCACATACAAATGT
GCTCTTATTGCCTCTTCGCCCTCGGGCCTTTTAAGATGCCTTTTTGAAATATGCCGTTTG
ATAACCACATCATTGGCCAAGTCCCTGCAGTGATTAGAGCTCTCTTTAATGTGAGCAAGT
TAGAGAGTGAATGAGGGGCTCCGGGGCCGGCAGCTATCCATTCTCTTCTGCCCTCACCCC
TTGACATCTCCCGGGCCACTGGGGAGAACCCAGTGTCGGGTGTAGGACGACCCAGAGCCC
AGCTTAGCACATAGACACTGCTGGCCGTCCTCCATCTTTCATCTCCACATGGAGATTAAG
CAGAGGAGAAATGACACTGGAGGATCGCCTTCACAGAGACATGGTACTGTATGCTGGAAG
GCTAGATCCCTGTACTTTATCACAGGAATGTGACAGGAGGACTGCTCTCTAATGTCTTTT
AAATATGCTCCATTGATCTCATGTTCAGAGCCTCACTCTGCCTCGCTGGGATGGCTTTTT
TATCTTGCCAaaaggga
>NODE_522_length_305_cov_1.022951
ATTTCCAGAATCTTGGACACTTCATCAGTTAAATCCCAGTAGAGGTACTTATTTAACTGT
GGTTTACCAGTGAAGCCAACTGGTTGGGTTCCCTTTGGGACATGGTCCCCTTCTGGCATA
TCTACCTTAATCTCCTGCTAGTCTAGACATCATGGTGCCATTCCACATGAGGTGAGGCAG
CCATGATTTAGAAGAGAACAGATAAATCCTATTGGAATCCTATTGGTATTGGAAATCCAG
CAGATGGGGACAGATAACAATTAAGAGAATTTTTTGGACTTGTCAGATTTTTTTCTTTAA
acacttttatgtccttaatgctgtaagagaatactgataaatgttaaaacaacttcattt
aatgagcccagtagaaacagcaaagtgagtgcattaaacaatatttgaccatcagtctgt
ttggtgcagggcccagaccagaaccctcc
>NODE_523_length_300_cov_1.826667
TAAAATACTGGTTGACAAGACTCCCAGTCTATGGAATAGAAACATTTCAGCATGATAATG
GTCCAAAAGACACAAAATACAAAGAAGTTTCTAAAGAAGAACAAAGTGAAAACTCTGACC
TGGACAACTATGTTGCCTGACTGCAATCCAATAAAACAGCTTTAGTGTGTTTTAAAGAGA
CAGGTAGAGCAACACAACCCCTCCAGCAAAGAGCAGTCGAAAAAACACAGGAATGACAGA
ACATCTCTCCAGAAATTTGGTATCCTTCCTTTAGAGGAAGATTATGTCATCAATAAGAAA
GATGGGTATAACAAAATATTGAAAAGaaaaaagatctgaaaggtgtactgagttttgttg
cattgagttacatctgtgaggcctgcatttttattatagtacatctaaacttctactttt
tactttgacatcaaaacaaatact
>NODE_524_length_665_cov_9.317293
ATGTAAAGAGAGACGCATGGAAGAACTTCTCTTCCTTGGAATAAAGTAATTAAGGATCTC
TCTCTCCAGTTTTTTTTTTTTCTTGTCTTGAGCCCAGCCTAAGCCAAAGAACGTAACTTT
CTGTATGCAAGTCGATCATCGCTGCAACTTGACATCCTGACCTGGACATTTAATTTATTG
ATCTTCATTTTATTCGGATGTAAAGACCCTTTGCTCCTTTAAATTAATCCAGGTTAATTT
GGCCAGGCCCCCTATCCCACCCAGCATGAATGGGCCCTCTGTTGGCTCGAGCTGGCCCTG
GCCACCCAGTTTTATGGGAATCTGCAGTGAATTAGAAAATCTGTCAATGCGAGAGGAGTT
GCGCAGCGCGGATATGCCGTGTCACTCCACCTGTAAAAGAACTGCTCTTTGTCCATTATC
TCCCAGGCTTACCTGAGGAGAGTTAACCTTGAGGTCAATAACATCTCCATGGTGTTTCAT
GACTGGCTGGGCCTGGGCCGGGGGGTCTGAGGAGAGCCATTGTTAACATGCGGGCTGCAG
ACCCACACTTCCTCCTGCTTTGGCTCTCCACATCAAATACCTCTGGGAAACAGATCTGTA
AAGAGCAGTGACGGGAGCCATAAAGATGTGATCACTTTCACAGGAAAGAGCAGACACTGT
ACCAGTTTGTCTTCATTGTGGTTAATATAAACGGTTCATTTCTTTAAATGAAGTTGCAGC
ATCAGGGTATGTTCTCCCAGGATGTAATTTCTTGGGTATCCTGCAGAACCCTTACCTGGC
AACAGTTTAAATTTACTCTCATGCTTACa
>NODE_525_length_308_cov_2.788961
CGTCCCCTTGTTCTTCCTGCTGATTTCTGACACTATAAGGTCTCCAGACTCATAGTGACC
CTGCCCCTTTTCAGCGGACAGCGCATCACGCTCTAATGTTGCACCAATTATTTGTTTCCA
AATTTTTCTCTTCCTTATTCTGCGAGTGAATATATGTTCCCTCCAGAAAATGTGATTCAG
CATCCAGCGTGATGAAGGGTGAAATATGTGAAACACTAAGTACACAGAAATCCATAATGA
ATCATCAGTGTACTTAAAAAAAGAGAGAGACTGTGAGAGAGGAAAGAGGTAGAGAGAGAG
AGAGCAGCGCGGGGTGAAGGAGAGAGCGAGAGAGGGAGGCAGCGAGACGCAAATATAAAG
AGAAAGAAAGTGACAGGGAGGCAGTGAGGGAGGGAGTAAAAAATGAAGAGGAAAGTGCAA
GGAGAATTAAATGCAAAAGGAGAGGCACAGAT
>NODE_526_length_479_cov_11.824635
CATAGATGTCACTAATATGACAATTAACTCTGTCCGCTTCCCTCTATCCTCCCTCCCCTG
TTTTGATACAAATATGGCTGCATTTGTACAAGCGAAAAAGACAAAGCAAATTATGTAGCT
GATAGATTCATCCTTTGTTTCTAACTTTAGTTTGATTTTGAATTCCATCTGGATTTTTTA
TTTTTCTCCCCTCTATTTTCTTTTGGTTTTCTTTGTTTCTCCTCAGTCTCTGGACTAAAT
ATGTAGCTTTGATACTAAAAGAGGTCATTGTCTTTTTCCCATTTCGCTGCGGAGAACATT
CCTTTCTCCTTTTTTTCTTTTTTTCTTTCTTTCCTTTGTTTTGTTGATATTGCATACGTG
TCACTGATTGAAATGGAAGGTAGGTAATGCTTTGCCTACGCACGTGATCTTTATGCAGAT
GAGAATGTGACAAGCACCCTAGCCTGAGTGACGTCAATGTTTCTCTCTCTCTCTCTTTCT
CTCTCTCTCTTTCTGTTGTTTACCAATGGTCTTTAACCAAATTAATTTGACTTCATCAAT
TATGATTTGACTCTTAAAAGATTGGATTACGTAGAGCTCTGGTTTTTCTCTTTCCTCCTT
AACTTCATTCTGAAGTTCAATAT
>NODE_527_length_296_cov_1.854730
CACACACACACACACACACCCAAACAGCTTCAGGTTTCCCACTTTCCCATTCCAGAGATG
ATCTAAAACCAATTACACTGATTGAGGCGCAAAGCCATTTAAAATGATTACAGCAAAGCA
TTGTTCTGCATTTAACAGGACAAGCAAAGAGAACCACAAAACAAACCTGGCACAGCGTAC
CGTGAGAAGGATGAGGGGAGTGATGTAGAGAGAAAGGAGGTGTGTGTAGTGGTGGGGGGC
CAGATGAGAAAAGTTTTGCCCGGTGATTTATGCCTCTTTCCCGGCTGGGATATGAATCTG
GGATGATGCTCCAGAGAGCAGCACTCCAGATAATGTTAGCCCATTTAAAAAGAGCAGATT
TGTGTAGTCTATCAGGGTCGCAGAGTATTTTTTTTTTCTCCTGCCTCCCTCCCTCCCTCC
CTCCTCCGCCGGCCCCTCCG
>NODE_528_length_375_cov_1.424000
TTTGTATCTGTTTAACCCCCCCACTAACTCCTTACTCACTCGACTCAATCCAGTTTCAGG
AGACAAAATCTAGACACTAAAACTCACACACACAAAGCATCCATCACTCTATTTCTCTCA
CAGGGTGGTTATGTTGAACGTACATCTTTGGTGCCGGGAGTCATTTTTGATTAAGACACT
AGAGAGAGAGAAAAGAGGGAAAGAGAAGTCAACGCAGGATGAGAGAAAAGGAAACAGAAA
CACAGGAGCGCTGCAACAACGCAGCGATGCAGAGAAAGGAGGGAAGGAGTTGAGGCATGG
CAAGCATTCAGATGTTTTGACACGCTGCGAATCGATTGAAGGCCGTATGCCAAACACTGA
ATAGCGCAGCATGGATAAAGCTCTGTGGCCATTAAAGGAACAGCTGATTCTCTGCGTTGG
CAGGTCCAGGATCAGCatcactggaggacgaaatgacgcacacggtgctgtcagacaacg
tattagcagagggctatgagtttttgtctacatgaagtt
>NODE_529_length_422_cov_2.106635
AAGAAGAAGAAGATGAAGACAAACAAAAGTATGAAGAAGAAAAGAAGAAGAAAAGTAAGA
AGAAGGTAAGAAGAGGTGAAATTGGGCGGATGGAAAATTGGGAGGCACAAGTAGGAAGAA
GAGGAGAAGAAGGAAAATGAGGATAAAGAGAAGAAAGACAAGAAGATGAAAGAGAAAAAG
AAAAAGTATCAAAAGAAGGAGGAGAAGAAGAGAACAACAAGAAGAACTAGACGGAAAAGA
AGAGAAGAAGATGAAGAGAGAAGAGGAGAACAAGAAGAACAAGAAGAACAAGAAGGAGAA
GAAGAGGAGAAGAACAACAGGAAGAACAAAAATGACAAGAAGAAGAGGAGTAGAAGTCCT
GACAAGGACAAATCAGTTTGCAGTAAAGTCACAGATCAGACAGGAACAGGTGCTTTGATA
GAAGAGTGGAGGTGTTCGCACCATGTGTCTCCATGTGTCACTCTGGTTTTAAAAGAGCGC
ATCGAACAAACAGATGGAGCTTATCACACTAAATAACCACGTAATGACAATAAGAACAAC
atctcaactgcacaagatttctgata
>NODE_530_length_386_cov_3.051813
TTGTATAGTGGGGGGTGTTTTGATAAGTTTCCTTTGGGGGAAAGGGAGAAAAATATAATA
AACAGGAAGGGATGAGGGTGAGAACCCTGGTGGCGTGCTCTTGGGGAGGCGTGCCCGTGC
ACCGCCGGCCCCCTTCTGGGGGTCGACCCTGTGTCCCTTAAGGGACCATTAAACTAATCC
GCCAGCGCCGCCACCCATTGAGCCTTGCCACTGGGGGCCTCAGCCCTCTCCGTACGTGAC
TGCCGTACGCTAACCCAATCTGGTAACGCTTTATGGCGTTGTGTTGTCTCAGAAGACAAA
TTGTCCCTGAGATCTAGAGTGCAGTCTGCTCCAGGGGACAATCTTCCCCTGTAGAGCCAA
TCGAAGGACAAGCAGTCCTCGAATAAATTGGACATTCATCCATTCAGGCGCTATTTGCCT
AAGTTCCCACCCCAACCCTACACACTAAATTTCATGTGAATCTGGCCCTAACCCTAACCA
AAGCCCAAACTGTGCGCCTAACCCTAACCAGAGCCCAAGTTGTGCGCCTA
>NODE_531_length_459_cov_8.450980
AGAGCAGCTCCTCATTTAAAGAGTAAATAATCTCCCATTGCATTCTATTATTTATACCCC
TGGCTTGAAAGGGACTGTATTAACTTATAAGTTATAAGTAGTTAGAAGTTACTTACTTTA
AACTGGGGGTGTGGGGGGGGGAGTGCGGGGAGGCACGGGGGGGAGACGAACCGACGCTCT
GCTTAGCTGACTTCCCCCCAAATTGCTGACATAATTACATGAATGTAATTTTTTATGACT
CACAGAAAATCTTGGCATTTTCACTGAAGCAGATAATTAGACTTGGAATAAAGCAGGGGC
GGAATAATTAATACATCAAAACTAGATGAACTTTTTCTAATTATTTTTATTTAATCTCCA
TTCTAATTATTGTTCTAGTCGGCTGAGCGAGATTGCCTTTCTCATTCAGGGTGTGAAATG
CACCCGTAGCGCTCAATCCTCACCCAGTGAAATATCAACTAAGCGTGGAGACGGGAAATC
ACAGGGCGCTCGCCACTCTTCTTCTTCTTCTTCTTCTTCCTCCTCCTCCTCCTTCCTCCC
CCACCGCCGCCGCCGCCACCTCTCACTCTCTCTTCCTCCTCCTCTGATTGAACTGTAATT
TAa
>NODE_532_length_624_cov_15.001602
TAGGAATTATTTTTCAGAATATACTAAATTTTGAAAAGATATATCTCTCCCCCGTGCCTC
CCCTGTTCTCCCATTCTATTGCTCTCCCTGTCTGTTTCTCCCTGTGTCTAACAAACACAC
ACACACACACACACTGCAACATGCATACAACCAGACATGCACAACCCCTCTTAAAACTGG
TTCTCCCCCCATAGCAATTTTGTCAGAAGTTGACAATGTCTTGATTTAGTTGTCTGGCTG
TTCCGGCCAGTTTTCCCTGCTGCGCTAATGTGAACAGGACATCCCGCTGGGCACCAAAGA
ATACCACTTCACGGCAGCCGCATAGCTGGCAGCTTTTATTTATGGCGCTACCGAAATGAA
TGGGTATTAGTGTCCAAACATTTCACCATGCTCCTGCAGCCACACACAAAAGCCACTGAT
TTCCAGCAAATCTGCACTTATTTTATTCAAGAAGACTAAAGCTAGGGAGAGGGGAGAGAG
ACAGACAGACAGAAAGAGAGGGAGAGAGAAAACATTTATAATGACTTAAAAGACCTCAAA
AGAAGAATGGGAATTGCGTTTGAAAAGGATTTACGAGACAGAAATCGAAAAAGAAAAAAA
TGGCCCCTCTATTTCACTGCATTTTTGTCAGAGTTGAAAATGGAAAATATCTATATCCCT
AAAATGACTCAACTTTAAGTGCTTATATTCACACACACACAAAAAAAACTGCACTTCCTC
CACAATCACCCAGTTTTCAGTTGCTGTGTTTTGCCCGGTATTACAAAg
>NODE_533_length_661_cov_7.875946
GGTCTCGTGTAGCCGAGGAGGCCGAGGTGAACAGAGGTGAAAACGTTGATGCTTGCGAGT
GTGTGTACAGGTGTTTATTATGAGACTCACACGTCGGTATAGTTGAAATTGGATTGCTCT
GCTGACTAGTGCTTTCATTATACAAACAAATCATGCAGTCAAATGAGAAAATAATCAAAA
ATCTGAAAGGTTTGTCTGTCCCAGAATACTGAAAAAAATCTTCTTTCTGTGTCTCTCTAA
CATTATTCTTCCTCTTCTTCCCCCATCAGGATGACAAAGAAGGTGGTTCATCCTCTTGAG
ACAAAGGACCTCACTCACACGCATGTGGACACACTCTCAAACACACACACACACTCATAC
ACAAGAGCACTGAGGTCTGCTGTCATACACCTCTCATTAATTCCTACCTGTCAGCCGGCT
CCCCCTACCGTATCGGCCCCCCGAAAGGTGACAGCTTTCCAATGACTGACAAAGGCTCTT
TAGGTGATACAGAAGATCCCTAGCAACCGCTGCCTTCTGTAAAGTGCCCCTCAAATGTCA
CTTTTGCTGCTCCGAGACGTGCGCACTCACACACCCACACACAGTATTTTTAAAACAGAG
GCCTGCTCTCAAGTCTTCAACCATCTTTGACATCCAGAGGCTATGGATGTCACAGAGGCC
TCAGCTCTTAAAGCTTTTAACATCCGAGAGAGATGGCGTTGTTTGACAGCGCTATTGGTG
GATGCTATTGTTGCGTGTCGTTTTTCCCCCCCAAGTGCATGGGATTTGCTTGttttttct
gttgtaagaggcagataaggaagag
>NODE_534_length_501_cov_11.109780
CATATCCGTTGGCCTCCCTCTATTAGGGTTTAATAGTGAGAATGAGAATGCCAGAATTTT
TGCAAAGACATGAAGCAGGCACCAGTGGATTTTTTTTTCTATTTTTAATGTTTTTTTGTT
TGTTTGTTTGTTGGTTTTCATGGTGACTGCTATTTTTTTGTTATTGTGTGTTTACTGTAT
GAATCACTATATGAGCTCCTAAACTAATTAAATTCCTCTGTGCATCGGTAATGGGAAGCT
AAGAGATATAATTGTTGTCATTTTTATGCCATCCTTTTAATTACTTTCTGGTTCCATTTC
ATTCCATTTGAATTGACAGCCTGATCAACTTTTAATTGCCAGTTTTTGCAAACAGCTTAT
CAGCCTGTTCCAAGCCTGCATGCAGAGTACTAAATGACCTGGTCAAACACACTCGCAAAC
ACACAAACACGCAGCAAATCCCAGAGCAAATGGATACACGTGCACACTGAGCACACACAT
GCATACCAACCCTCCACACCAGACGCATGGTAGAGTTTGACAGAGTGAGATGCGGATGCA
GCAAACAGAAGACCCATTCATTTCCCTATAGAACAGCAGTAGCAGGAAAAAGGGGAGggg
gggacaaagcagggagagggagagctgggagtacgatagagatag
>NODE_535_length_309_cov_4.313916
CGTGTTGTCGACGCAGGGTGAGGACTCAGGCAGGTGACAGGTCCAGAGACAGGGCTAAGT
TTGCTATGATCCAGTGGAGACTGGGTGGAAGAGTGGGGTATTTATAGAGGAGTGTCATCA
GATGTGCTGGGCAGAGGAGGTGTCTCTAATGCCAGCAATCAGCCAGGCAGGGACAGACAC
AGGGATCGTCACATAATCAGTCATAAGAACATCCAAGAGTGAAATCAATGAAATTACACT
TTTGCTTTAGAAATTGAAATACTTACTAGATTTTCTTTGAAAGTTCCTACTTATGAATTT
TTTCATGTTGCATTATTTCAAGCAGACTTTAATGTCATTTGCCTGTGATTTTTATGACTG
ATATGGAAAAGGATGAAAGACACAAAACTCAGAGCACAGGAGAGGATAGGTAAATCCTTT
ATTACGCATTGCaccttttcttcagatcattta
>NODE_536_length_363_cov_2.680441
GACGTGATGTGGGCGAGCCAAATAGGCAGAAGTTACAGCTGAGCGTCTTTTACAGCCATA
TTGAAGACATTAACAGCTGAGATGTATCCCTCCATTCCTCAGCATGACCTCATGATTAGG
GCCGGTTCAGAGGGAAATGGCGCTTTGTTTTCACCACCGAACCCTTAAAGCCACTCGGAT
TTGAAGTCTCTCCTCTCTCTCCTCCTTCGAGACGGTATCATCCCTCCGCCGCCGCTCCAC
TCCCCTCCTTTTCTTTTTCCACTTTGCGAGTCAAGACTTGCTTATATTACATCGGTGTAA
TTCCCCCTTAATTACAGGAGAATCTTCACTCTCTACCCAGAGGAAAATGATTTCTGGGAA
GCACCATCCTTTGCACGGCTGAAGGTTTCGCACTGTGTTTTTCATTCATTAACGGCCTGT
ATTAGAGCTACAAACGGTGGCTTTGGCCTGCCTTTTCTTCCAGATCAAAACCTGACTCgt
agatttatgagtgatgagagttttttg
>NODE_537_length_740_cov_12.141891
TGTATTCATTTTGCATTAAACAAGGCACATTCCTTCAAGACATATTTTCAGCCTGTCTCT
CTCACACAAATATCCACAGAGATACACACATGCGAACATATCCATAGAGCGAGGCTGAAA
AAACAATTACAGTTTCTCATTAAGGCACTCCTAATCCCTTTATGCAAAACACAGTTACAC
AAGTACACACAATGAGGAGAAAGAGAGAATGAGGGACGGGGAGAAAAGAGGAGGGAGAGC
GAAAAGAAAAAAAAAATGTAGCGCAAATGCGAGGAGAATAATTACATATATCATGAAGCC
GTCCCTTTTATTTCGGATGTCACTTCTGATGTCACTGGCCGGCTTTGGCGCTAATTTGAA
TTCAGACCTTTATCAGTCGCCGGCAGCAGATTTTGAGTGACAGCGCCACCAAACGCCTCT
CGCCAGCCGTCCTATTGATTTCTCTAAATCCCCAACAATAGCATTTGCATGCTTGTTTCT
GTTATAATACAGATATGCCGTTTCGGAAATTAAAGAGCGGCAGGCAGACCAGAGGTAACT
AATTGTGTGCCTGTGTAATGAGTGCAGTTTCAATTTGATATAACCCACAGCTTTTCCCCT
CGCAGGCCCGCGCTAAGTACTTTCAAGTCTTTGTGGGGAAATAATTGATTTTTTGTGCTT
TGGGCACAGGGAAAACTATTATGATCTTTTTGAATAATGGCAGCAGGAGAAAAGGCACGT
TGAACGATTTAAATTGGTATTAGAGGAGAGGAAGGAAGGGAAAGAGGGTTTGGTGACGGG
CGGAGGACTGATAGCGTAGCGGAGTCCTGGATTTTGACTGACAGTctgcaaatgtctacc
agtatgttgattactcattctcgtaaggtggaagtggggcaatg
>NODE_538_length_541_cov_8.702403
TTACAAAACACTTTGGACACGGCAACATTTTTCAACTCTGCCACACAGGTTTGTCGGTAT
TGGTGGCTTTCACCTGGAATGTTGGGGCTCTTTGCTCTTCCTAACTTTGTTTTCTCTGAC
GCAGATTAGATCTGCCACCCCATTACAGATTCATTTTCCTAATTTTTCATGTCTGCGCCG
CTCCCCATCTGCACCGGGCTGATAATTGTGGGGACCAGCCCTGGTGATTAACATCAGCAG
AATTAATTACGCCCGCCATTAAGGCTCCAGGTTGCACACAATGATCAAGAGAAATTAACT
TTCTCCCAGGCCCCTAAATCATCTCACCTTCAAGTGGAGTGATGGCAAAGAGACAGGCCC
GGAGTCCTGGACCCCGCTCAGCACCTTCTTAACCAAACATGAGGTGCGCATCCTGCCTCC
CACCGAGGAGATTATAGCGGCGGCTGATGGGTATCAATTACGCCACCTTATGTGGTGGGA
TGAGCGAGAGGTGTCCAGGGTCTGGTGACTAATGGACCTGGGTTGGAGCCACCCTGCAGC
TGGAGACCAGGGAGCTGACTGTTTCTCTGGCCAGGGAGTACCCGACAGATGCTGAGAGCC
TCAGTTCACCGGCCTGACACACAGGTATATATCTGCACAGCacatttgactatgcactct
ggagtaagggtggccatgtgattgt
>NODE_539_length_410_cov_2.229268
TGGTTCAACTACTTCAGAGAGAGTGTGGCAAAGCGAAGTGTTGGCACCGTGCATAAAACC
TATAGGTTCTTCATTTTCTCTTTTGCTGATGCTCAGCCCAGACATTTGCTCTCACTCTCC
TCCTCTTCCTCCCTCCCTTTTCAGCTAATTAACTTCCTTTTTCGGCTTCTCTCCCCTGTC
AGCAGCGTCGTGCTCTTCCTATATTCTCATTTCATGCCCTTCGTTCCCCTTCTCTTCACT
TTTTGTGTTATTTTCTCTCTCTCTCTCTCTCTCTCTGCCACACACCCTCACAAGTTCCTT
TTTTCATGTTCTTACTTTCCCTTTTCCTTGCCCACCCATGAAAATCATTGTCTTTTATCC
TAGCATTACTCATCTCATGAAAACAGGCCATTTATTTTTGTAAGATAGAATTTATCTTTT
TCATTCTgtcgcctttgccctttttctttccccatcttctttctgttctctcatacctgc
gcccatttaacattctacctctccatctcttccgcacgagaggtgattgtgatctatgtc
acctcagcccgtca
>NODE_541_length_888_cov_8.257883
TGGAGATTCCCATTGCTCAAGTTTTTCTCCGCTCATGCGGATCTTTTGCGTGCGTAAAGT
TATGCGTAATTTGTGCGTAAAGTTGCCCCTCGCACGTTTCGGTGCAAAATGAAGATGTCA
CTGCATTATTTATGATCCTTACAACTTTTATAGGGACAATATGCATACTCTGGCGAGGCA
GTCTGTTTTGTAATCGCGTAATCAGAGTGGGGAAATTGCTATTTCATAGCCGCGCAGCCT
TTGTTCGCTGCGACAAAAGAAAGGCGACTGTATATCTGGATCAACTTTTTAGGACTTTTA
TTGTACAACAACCTTTGCATAACAACTATTTTTCTCAAGCGTTGCCCGAGGCACTGCGCA
TGCGCGCTGGCTGCTCGCTGTCACTAAGACATTTTTCTTCACGTTGGAAACTGTCACTGG
TGACGTCAATCACAGAGCTCTGACCAATTAGAGCGCAGGGTGATTGTTTAGCTCCACGGG
CTGCAGCGCCTACCATGAATCTCTATTCAGTATCAAAGCGTCCTGCTGCTGCCTCTCAAC
CGAATGGGATTCCATGTAGTCTGCAGATAGACTTAACTTTATAAAGTTTTTTTTCTTTAT
TTTTCATTGCGATTAAAATATATTTGTCATCATCATTATTATTTTGCCTGCTGTCAAGTT
ATTCTAAAATTAGGAAGTAATGAGCGTGGATGCATTGGGAAGCCCCGTGATGGACCCTAC
GTTTTCCAAACGGAACACGGCGCTGAGATTAGTTGACTTGGCAGGGGCTCACCACCATCA
CCATCATCACCACCATACCCCTCAGAGCGTGACAGGCTTCCCGGGGTTCAGCAGCCATCC
ACACTCAATGGCTCACTCGCACCCTGGGGAGATTACTGCGGAACCCCGCCTGGGGCCGAG
TCCATTCGGGCCAGAACACATGGGGCACTCCGCGGCCCTCAAAATCAGCCCAGCCCATCA
TTATCCCCACCACCATCACCACCACCACAATCATCATATGGCAGGCCACAGTGAAGTGGT
CTCCAGTCAAAC
>NODE_542_length_707_cov_12.503536
AATAAACATGATCAACCAGGGACTGTCAGGGACTGGGTGGTTTATTATACACAGTGCAAA
ATAAAGGGTTTGGTAATTTTAAAAAAAAAATCTATATTAATACATATTTATTTTAATTAG
AAGCATATTTTAATGTATTTATTCAACATTATGATGTGTTTTCATTGTGCATTGTAAAAC
CCACCTATTCATATATGTATGTATCTACGTGGTTGAGTGTCTGTCTGGTTGAGGTGTGAA
GCTGCATCACCAGCACCAAAGTGAACTGCAGATAACCTCATGACGTGGCACAGACATAGT
ATTCATGCCTATATAAAATTCACGGCGGCCGCATGTATCTGGTGGTGGTCTGAGCCGCTG
ATAAGGCTTTGCACACTATCTGCCTTCAGTCTAGATGAAGGATGAGCTTCTCAGCCATAG
ACGTTGTCCATCCTGCTGATGCTCCCTCGTCTCATCGTAAACTCTTGTGCACCCTCTGGT
GCTTGCTAGTCTCCCAAACTTCTTTGTGTAGCCTGCTTTGCAGATTGTCTTCCTTGTCTG
TGTGGTTGCTCATTATTCAGAGACAGACGGATCTCAGGTCATCTGCAGCTGCAGCAAAGG
AGAAGCAGGAAAGATGGCGATCATCCATTAGACCGACCGGGCGCACGCATGAAATACGAG
GACAACTTTTGGGAGGATCGCTTGAGGAGAAGATTGTACCAGTGAGTTTTTTTTCCCCCC
TGCTTCTCGCACTATATTTCCAGTTTCGTCAAGGTTTTCGGCTGGGCTTTCAAGGTCTGC
GAGAACGTCGCTATGGTAGATCATGGGATATAATGTGGAGAGCGCCTCGTGAATGACCTG
GAAAGagcgga
>NODE_543_length_494_cov_3.022267
GGACCCCGGGGTACCAGGGGCGCGGGAGGGGAGGCCGGACGGCCGCGTTTCTTCGCTCGC
TCCGGCGGCGGCGGCGGCTCTGCCCTCGGTCGGTCGGTCGGTCGGTGGGGCGGGGCGGGT
GCTTAAGTGCGGGAGGAACGGGCTCTCCCGGAGAGCCAGGTCAGCCCTAGGGTCCCTATC
CTCCGCGAGCCTATTTCACAGGGGAACGGACGGAGGTAGGTAGGTAGGTAGGCAGGTAGG
TAGAAATTCTAACTGAGCTCGAAATCCTAACCTCCGTTCCCCCTGGTACTCCCGGATGTA
ACTTTGAGGGAGAAGCTCAAAGTTACATCCGGGAGTACCAGGGGGAACGGGGGTAGAATT
TCTACCCAAGTTACATCCAGGTGTAGCTGAGGGAGAATTTCTACCTCCGTTCCCCTAAGT
TACATCCAGGAGTACCAGGGGAATGGAGGTAGACTTTCTCCCTCTGTCAGAGCCGGGAGT
ACCAGGGGGAATGGAGGTTAGGGGAACGGAGGTAGAACTTTGGTAGACATTCTAAGTTAC
ATCCAGGAGTACCAGGGGAACGGAGGTAGAATTTCTACCTAAGTTCTACCTCCGTTCCCC
TAAGTTACATCCAGGTGTAACAGGGGAATGGAGGGTAg
>NODE_544_length_330_cov_7.593939
TAAATAGGTCTCTCTTTTTTGCCATTTCATAAGATTTCTGCACAAAGCCCAGTGCTGATA
ATAATGTTTTAATTCCCTTGAGAGGCAGTAGGTCTGCTCTGGTGCTGCCAGTGGTGTTAA
TGGGGCAGGAATGCAGGACGAGTGCTTTCCCACGCTGTTGGTTTTCTTCTGCCGGGTGCG
TTTGAGATGAGGCTCTGGGCAGGCTCGGCTCTGCTAATGCAGCCAGAGTGCAGACAAATG
GAAAGTGACACTTGTGTGTGTAGAATGGTATTTGTGGTGACGCTTTGACTACAGATAATA
AAGTGTTCGCCCTGAGGTGATTTTGCCCGGCAAGCACCCCAGATGAAACTCACTTACTCA
GAGAGGGAGGCAGAAGAGACAGAGAGGGAGACAGAGGAGACGGAGAGGGAGACAGAAGAG
ACGGAGAGGGGGGATGCAGAGACGGAGAGGGGGTGAGGAAACGGAGAGAGAGCg
>NODE_545_length_709_cov_10.812412
GAAAAGTCTATGGCAAAGAATGTATAATTAAAAGCAACTAATGATGCAATAAATCTGACC
ACAAATAAGCAAAAGATAGAGGATAATAAAAACAGTTTCTGTCTTCAGCCTTTCTGGCCA
CATAGAAGGAAATAGATAAATCTGTGTTGCTTAAACCCCTGTGCCTCCTACAGGATTAAG
AATTCATAAGATATATTGAATCGGTGTGGAAATCCCAAAATATATGCAATTTGATCAAGT
GGGGATTAAAAGTGTCATTGTGCTTGTCAATAAGGGTTGGTGGCGACGTGGCAGTATCAC
ATTGACTCTTGCGTATTAATACTCAGTGTCCTATTGGGCCATCAGCTGATTGTTTGGAAT
GTAAATGATGCTGCTGATGGCTCCAGTGACTGATGGCTTAAATTCCAATTAATCAATTGC
TTCATCAGTTTCCCTAATTCAGATCAAATATCTCCTGAGTGCACACTCTTCTTTCAGTGG
TATTAGAAGAAATAAATGCTCTGGAAGTAATTTTCATCAATCTCGTGTACATGCCAATAT
CCCTCACAAGCCTGGTCCAGGTTGAGGACTTAATGTCTTAAGTGTGTGTTTGTGGGTGTG
TGTGTGTGTGTGCGTGTGGAAGAGGGATTTGCATATTAGGAAGGAATGTAAGGAATTAAA
ATAGGGCTACATATTTGTGTGGACTTACTTACTTGTTTCATTCTATTTATTTAGCTTTGT
AGCGGCCAAACCTAAGTAGAAGCCTGAACTTAAATGTTGCCTTGCTTCATGCATGTCTTT
AGGCTTCCTTTTGTGGTGCTgggatcatgacataatagtctttcaagccttcagccgttg
tcagcagcatatt
>NODE_547_length_309_cov_1.501618
ATAGGGAGACAGACACACAAGGTGATTAAAGGAGGGGAAGCAGGGGTGAAAGGATGTATG
CGAGGAAGAGGAATGACAGACGAGACAAAAATTAATGGCAAATCGCTGCCTTTTTGCTCA
TTGACTTGTTTATTTTGCAGGCTGTGTTTAAAACCCTGCATGAGGCTGACTTTATGAATG
ATGCACACTGTGTCTCCCCCAGTTACACGCACACACGCATGCACTTGCATACACCCACAG
TGCTGCTCATTCATGGTGAGACTTCTCTATTTGCTTCCCACTATACCCCCTGGTGTTTGA
GTCAAAAGTTCACTGTCTGTTGCAGTTGTGGTGGATTGCTTCAGAAGTTTAAAAAACCCT
CATGGGCTGTAGGAAGATGATCGCAGGTGCATTTGCAGGGACCAGAAAAGCACATAACTT
AAATttttagttgcaggtgcagtcaacacacga
>NODE_548_length_512_cov_5.894531
CAAAAAAAGGGGGGAAAAAAAAAAACACCTAACAGGGGGTTTCATTTTAAAGTTTTTTTA
GGGGCAAAAAAAACCACAAATCGACAAATTCCCTCTTTGGTGCAACAAATCGGATCCAAA
CAACAGATGCAGCGGGAGCTTTGGTTCTAATATTAGGGCTTGTAGGGACGTATAGCAACA
TGTTTCCATTAAACGCGGCGTTTCTAAGAATAGGCCGCGGCACATAAAGGGAAAATTTAC
AAGGGTGTCAGTCAACAATTTAATAAATTGAAAATCCATTTATCTGAATACAGAGTTCTG
CCCTTCACTCCACTGCCTTTCCCTAACAGATGGTGTTGTGGGTGCTTATGTCCAATTTGA
TTTGAACCAAACCCTCAGCCAATTTTTACACTGGCATGAAATCTCAGCGAGCCAGATCCA
CACACTGGCAGTCAGAAATAGCAGCGGAGAGGGCGCGACATTGTGAAAGAACGATGAAGG
GCAAAATCTGGAGCGACATTCGAGAAAGTCGCAGAAAAACTTTCCTTGTTGTTTCGTTTT
GTGTCAGTTTTTTTTTTCTTTCTTTCTTTCTTTCTGTCTTTCTTTCTTTCTTTCTTTCCA
TCCCCGCCCCCTCCCCCctccccctccccatcttcctcttgcatgttgtttgtgcg
>NODE_549_length_565_cov_8.322124
GGGAGAGTAAATGTTAAGACCCAAACAGATTATGTCTGAGACCCCAGTGGTACATACAGC
AACAAACAAAGTGAGAGGCAACATTGCACAGCAGGATCGCGGAGAGCTTTGGAAATGTTT
ACATATTCAACCGCCTAAATAAAAGCCACCTTGATTTAAGAGGCACCAGAGCTGCATTTA
TACGCCGCGACCATTTTGCTCCTTCCAACCATGCAGAGCAGTGAATAATGTTCCCTATCT
TAATTAAACTGGCATAGTCCTTTAAAAACAACACCTCACCCCTGATTCTGGGCTTCACGT
TTGCTCTGGAGTTCAGCGCTGAGTCCCCTCTCTTCAGAACAATAAAGTGAATTAGCTCTG
GGTTAATCTAGTTCTGTTGTAATGACATTAAGGAATTTTTCAATTAACCTCTTTGACTGG
CTGTTGCAAAGGACTTCACAAATGACTTCCCATCCAGCAAGAGCTGGGTGCTTGTGCCTT
GGGGACACGGATGCTCAGGATGTGGTCTTATCCATGTCTGCATGCTTGCCCCCGCTTGAC
AATGCGGATTAGCTGTGTTGCTTTGGCTCTTAACACTGAAAATGAGTTGGCCCCGGATCC
TGTTCCCCCCACTCAGTTTCGGGCTTTCAGCTAGGTGGGGTTTGGCCCGTTTGTGTGTCT
TTATCTGCTCTTTGAATTCAGCACTTACAATTAaatccctctcaagcaa
>NODE_550_length_496_cov_15.403226
AGGAAAAACCGTTCAAATGTCAAGAATGTGGGAAAGGATTCTGTCAGTCTCGAACTCTAG
CCGTCCATAAAACCTTACACATGCAGGTAAGCTCAGAATACTACCTTGACCTTAACTGTG
TGATGCGTTATGATCATAATTCACCTGTTATGCACTGTCTACTGCATGCATGGGGATATT
AAAAGGTCTCGCAAAACGAGTGCGTTTGGCCTATTACCAATTTATTTTTATTATTTTTTT
AATGAGCGAGAGATACTCATAAAAGTGATTTAAAAATTATTGCTATTACGCAGCGGTTTA
TTTAGATGATTGAAAGATATAACTGATAGACGTTCTATACAATTAAAGGGAATAATCCTT
TGCTTGCTTTAAATCTAAACAGGAGTCTCCCCACAAATGCCCCACATGCGGAAGAACCTT
TAATCAAAGAAGTAACCTGAAAACTCACCTTCTCACCCATACAGACATCAAGCCCTACAG
CTGTGGCCGCTGCGGAAAGGTGTTTCGGCGCAACTGTGACTTGCGACGGCACAGTTTGAC
GCACAGCCCACATCAGGACTACTAGCCTGGACAGACTAACAAAATAACAATGGACAAAAC
GCAGAAAGACAAATCAGCGACTCTTTTTTTTTTTTTTTTT
>NODE_551_length_293_cov_1.587031
CTCCTGATATGTTACCATACCAGGCCTGAATCCCAGACCTGATTAGGCTTTCCAAGTTTG
CCTGATAGAATATAAACATGAGTGTCTGGTCATTCCTACAAACTCTTGAGCCTTCTCAAA
ATATGCAGTTGTTGCTGAACCACAGGCTGTAAACATGTTATCAGTGCGGAACCAAAAGTA
TTGGTGTATGAATATGGATGATTAATCTGACCGCCTACTGTATTATTGTCAACAGTTTAC
TTCACATTTAAAATGCATTACTTAGCATCACACCGTTGTATAAATTTGCTGTTTTTAGAG
TTTCATGAtgatggataattggcgcatgcagcccgttttcaattttaaaaagtttcagct
gtttaatattgaacagatgagaatagaatatgtaaacaccattatgaatttgagtacatt
aacttcttttgttgaat
>NODE_552_length_479_cov_15.490605
TCAATCTCTTTTTCATTTCATCCTGATAGCTCTGCCTTTTATTACCGAGGGACAGGAACG
TTTCCTGAGGTAAAAAGGAGTGCACATTCCCAAGATAAAGTTGGAGGTTTACAGCTATTT
CCAGCCGTAATGTATTATTCCGTTAAAGCAATGATCAGGTAGTGTTGGATGAATGGGAGA
TGTTCAGCACCATTACTGCCTGGCACATCAGTGAGGCATTATTACATTATCGCTGCTCTT
TAGTAGGAGATTGGGTGTGTGACCGGGTTCTGAATACACTCATCCCGCTCTCCACGGCGT
AAATTGCAGATTGGCTCATTGACTTCAATGATAAAATGTAAAAATTGCCAGTAAAGAGAA
CATAGACTCAGGTTACTCCTTAGCTGTTTGTCAACGGCAGATGTGACTCAGTTGGTGCAG
AGCATGTTAAAGAGTTCCATCTCCCAGAAGTCAATGTCATTTATGCCTGAAACTGCTAAA
GCAATAGCTCATCTTGTCTCTGGTGTGTCATACTACACTGCCTTTGTCTGAGATTAAAAT
TTGCTCTGGTGGTGAGCTAAAATCCTAAAATGTTACTTATGGCATAGAgcaaagatttac
aaacagatgtatccagaatatgt
>NODE_553_length_723_cov_5.852005
TCCTACTTTTTCCCCTTTGCCACCATCAAGTTGACATTTGTGTTTGTTAGTGAAATGTTG
TGACAACTATTGGGCATCATGTCATTAGTTTCAGACATTCCTCTTTGCCTTCAGGGTGAC
TTGGAGTAACTTTGGTGATCCTCTGTGTAGTGATAATCAGGTCAAACTGCACCTTCTCAA
ATGCCTTTCATGACAGAATACCTGCAAAATGAGTAGCGTTCCAATCATCCTCAGCTGGTC
ATTGCATTTGTGTTAATAAACTCAGTATGGATAAAGCAGTAGTGGTAGGATCTTATATAT
TTTGCCCTTTTCTTGACTGTTTTCTTTATCATTAACTAGCATGTTTTTCTTCTTGCCTTC
CTGATTTGTGTGTGTCAATCTGCAGGTTCTACTGGGACTTGATAATGCTCATCATGATGA
TGGGGAATCTAATCATCATTCCTGTGGGAATAACCTTCTTCTCAGAGCAGACCACCACCA
CCTGGCTGGTCTTCAACGTGGCTTCGGACACCATCTTCTTGGTTGACCTGGTCATGAACT
TCAGGACGGGGATCGTCAACGAGGAGAGCTCCGAGATCATCCTCGATCCCAAGGTCATCA
AGATGAATTACCTGAAGAGCTGGTTCGTCGTGGACTTCCTCTCCTCCATTCCAGTGGATT
ATATCTTTTTAATAGTGGAGAAAGGCTTTGACTCGGAGGTTTATAAAACAGCCCGTGCCC
TGCGAATCGTCCGCTTCACCAAGATCCTCAGTCTTCTGCGTCTGTTAAGACTCTCCCGAC
TCATCAGATACAtacatcagtgggaggaggtgtgtatatgtttgtctgcgcacatcagtg
aacagaaacacacacaaaaatgcactg
>NODE_554_length_344_cov_3.494186
GGGGCCAGAGAGCAGAGGACCCTTTCTCATATCCAAGCTGCCCCCATCTCGCCGCCGCTC
GACCCTCCTCTCCCCCTTTTGCCTCACCCCGCTTTGGCCCGGTCGCTTTGCACGATACTT
CAGTGAATAAATGAGTCGTTTTAATCCGACTGACAAGCTGGCATTGCCCAGCCCTGCCCT
CCATCTGTACTGGCGGCCAGCACAGCAGCAGGCCCCAGGCAGCCCGATGTGCCAATCCAA
CACACAGCTTATCCTGGCTGTAGCTTCAGGGACAGAAGGGTTAGAGCTCTATGCGGCAGC
TACCCTCTCCACCAAAAGAGCTATTTATATAAGAAAGGGATTAGCCGGTGGAGGCTTTGA
TGAACTGAAAAAAAAAAATGAATTTGCTCCCATCTTGCTCTGGTGCATGTTTGAAGTCCT
CATCTTTTTAAATGAAAACTGCACTTTGCTTTTCCAAGTtataaaataatccagcgcggg
tgtcgggt
>NODE_555_length_545_cov_16.517431
ATTTCCATTTCAGCTACTTAAGCGGCACATGAAAACACGACAGCCATTGCCAGCGATCTC
TAAACACAACTCTGGTGTTCTCCCTCCTCAGAGAGATTACAGATTTCCAGCCATTTAGCA
GAGAATGAGAGGCGTCTGCAGATTGAGGGGATTGGTGCAGCACACGTTGGTGTGTCGCAG
CCTGACTGGGTTGAGCGCAGTGTGCCATGTCATTTTTGGGCGCGCTGTTGCTCAACATCA
AGAGAAATCGATGGCGTCTCCACAGGGGCAGGGAGGCCTATGGAATAGAGGAGCTTCTCA
GGTCTGTTTGAACTCATTTTCTTTTCTGGGCGGTTGCCCCCTCGCTCAGCCCCCTAAGGC
ATCTCCCTCACAGCAGGCCCTGACAGCTTGACACATTGACAGCTGCCGCTGAATGACAAC
TGATTTGTACAAATTTCAAGCCTTATAAATCTACCTGTCACAACAAGAGCATAAAAGAGC
TCGGACCCAGCAGGTAATTCGGAAGTGGTGGGGGAAGAAGAAAAAAAGCCTGCTTCCTCC
TCCTCCTCTTCCTCACTGCTGACAGCCCGGTCTGAGAGAGAAAAAGAAAAAGGTAGGAGA
TAGAAAGTAAAGAAAAGACAACATGGCTCTTTTTCTATTCCTGCCAGTACACCATGATCC
TCTCCTCAGGTCCACTTTGAATAAGAGCc
>NODE_556_length_313_cov_1.699681
AACCTACATGCTGGAAATTCTCATTTTTGCCAAGGATTTGGACCTTGCAGTAAGGCAAGC
ATCAAAAATTTGCTATTCTAGCTGCATTGCTTGCCTCCCTGCCTGCACATGTTCCACCAA
AACAATTCATCACTATTTTGCAGGGGCAATGTGCACAACTCAAAAGAACTGTGAATGGAA
CAAATATGAACAAGACAAAGAGTCTTTCCCCTGTATGAGAATGACAGTGAGGTGCAACCA
GACCATTCTCCAGCGCTGACACAGCACAGATCTGGCTGTGTGAGACGAGTAAGAGCTGAT
ATCATGTATATCCATTTGTTGTTGCCTCCTACATGTAGCCTATGTGTATTTTGGTAGGTT
CTAAATATACTAGTGCTTGTAATTAACTaatccaacatattgtctttttttccaaaaaaa
tatttgaatccatgctagcggcatggctctatatgtg
>NODE_557_length_295_cov_1.044068
AAAGATCCTTTTTTATTGTAACGTACTCTGAACGATGGCACATTTTTAAAGATTTTGAGT
TATTTAAATGGTAGCGTGATATAAATTGTCGATATTTTTTTCAAAGTCTTCCAAAATCAT
TGTGAATGTACAGAAAATTAGTGGTTTTGGACTGAACTGGTATTTGTATTATGTTCTGCG
CTTCTTGTATTTGGCAAGTTTTGAACTAATAGATTTTCTCATATATTTTACAAGATTTTA
GGAACAAAGTTTAATGATGGGAGTGGTTAACCAAACTATACCTAAAAGACTGAGTAGCGt
attcagatttcagaaaaatgtcgggtcctaaaagtttgatgtcactgcttgatcaaattc
tcacccttatgtatttagtcagtgtttcgatattttcttactggtctgaagaattgaatg
gtcagaacagaaactatag
>NODE_558_length_499_cov_7.759519
AGAGGAATGTCATTAAACACCTTCAACACTGCCTGCAAAGAACTACCTGTCCTGGCTTCA
CAGCTGCATAAACCAAAAACCTTTTAAGATCACGTTTGCCTGAGCTTTGACATATACACA
GTCTACATATACGGTATATGTTAAGTACTAAATGTAAACAAAATGTGCATACCACAATCA
ACCATTTAGCTGGTGTGTGGATGTATGGGGTAGGAAAGGTGGTGGTGGGGGGGAGAAAAC
AAACAAAAAAAATAATACAATACAGACAATGTACAAATTCCCAACTAAGGCATTGAGGCA
TATTAGGCATAATAATCATTGAAATGCATCAGTCAATAGCAAAGTGTAGCTCAGAGACTA
AACTGACCTCTGTCAGCGGTCACAATCCTTTGGTAAGGATGGACCCGCGTGTCATGCCGT
CTCACTTTAGTAGCCATTGCACCTAGATTGTAACAGGTCCACAAGGTTAGAAACCATTCA
CTTTGAGGAGGGGAAAAACAGTCATCTTTTACAGTAACAACATTCACATTTTTAACCATT
ACCATTTATAATGCTTGGATAATACAATAATACACAGAATAACGTAATACAGATTATAGT
ACATATACACACCACACATATTTCTTTTTTTTTTTTTTTTTTt
>NODE_559_length_659_cov_6.374810
CTTTCACTACTTCTGTCAGTTCTCAGTCCTCATTTGTAACAGCATAGTGTGACCAATCAG
TATTAGTAAACTTAAGGACCATATCACAGTTTAAGAAGTTTCTCTTTTCTCCAAACCTCT
GCTCACTAAATCAGCATGAAATGTAATGCCATTTGCCGTGTGCAGTGCGAGACTTGATAG
GCAAAGGGGAAAAAAATGTATTAAACGTCTGCGAGTGAGTTTTTCTTTCTGCTGGCCTTT
GAAAGATGCCAGTTAATCTGCTTACTCCTTTAATTGTGAGTAGAGGGGTTGGGCCTCCTC
CCGGCCAGAATAAGACTACTGATCCAGAAGTAAAACGATGACCACTGCAGTTATTCCTTC
CTTTAGGTTGTGCAACCCCCCTAGTTTTCTTTAGCCACCCCTCATCTCCTCCTCCTCTAC
CATCCCCTCCCTCAGAGGGAAGAAAGCTCCTTGTTCTGACAATAGACATTTTTTGCCATA
TGTTGGCTTGACATCTTCATCAGGTTCACAGCAGGTTACCTTAGTTAACTTTCACTCCAC
TGCCTGATGGGATTTTCTCCCCCTGTTTCTCCAATCGGCCCGGGCTCAAAGTCTAGACGG
CCTCCGAGGCAGGGTCCTCCTAGCCCTGTGTCCACAATGGCCGTATTGTGGACGCTTAGT
AGTGGTAGCTTCCTCCAGTTACAGCGAACAGGCTAGTGCTAAAACAATGCTTTTGTCCAG
GGGCATACGAGGGGGGCCTAATCCACTACATACTGTGAAATAAATCTCTCTCTGAGATGA
GAGTGAGCGAGAgaaaccgagtg
>NODE_560_length_399_cov_1.310777
AAGAAGTGGCAGAGCATCCAGAAGGAGCTGGATGAGGAAGAGAAGAGCAGCTCCAGTGAT
GAAGACAGAGAGCAGCTCAACAAGAAGAGTATTGAGGAGTGGAAGCAACAACAGTTTGTG
ACGTATGTTTTTATGAGATTCCTTATAAGTTTCATTGAACTGAGGTTTACTGTTTTTCCT
AATATCTACTGATATTTTACTGATTGTTGTTGTGTCTTTTATTCTACAGAGGAAAAGCTT
CAAAGAATGCCAACTTTGAGGCACTTCCCGAAGACTGGCGGGAACGCCTGAAGAAGCGGA
AGATGAACAGCACGTAACATCCAGCCTGGGGTCGTACACCGCCCAGACAGTGTTTTTAAA
CCCACTCCAAGCATTACCAAAAGGTCATCCTCCCCAGCTTAGAATTTGTTTAATGATCAG
CGGACTTACTTCGTTCATGATGGGAGACATTTAAAAGCCCTTACATGGCAGGCCattcac
acagaggggtttgaatgtccgttttctggtttttgtagccacaactgtaaatgtgccaaa
cat
>NODE_561_length_527_cov_6.857685
GTAAGTTCTTTACTAGAGCCGATCCACTTATGTTTGCTGTCAACATAAAAACCAATGGCA
ATCCTCACCATCACCCCTGGTCTATTGGCAAAAGGCTGCTGTCATCATGGCTTCCGGTTA
GGTCAGCCAAGGATCAAGGGGGGGGCAAAGGTCACACACACATTGTAAGGTGAAAGCCAA
GGCCAAACGGGACAGGCAGTCATCTTAGCCAGTCATCTTTAGCCTCAATGGACTCTCAGC
CTCAGCCCGCAACTGGACTCTTTCAAATTGAAACATCAAGGACTTTTGTTAATGTCGAAT
AAAAAAATATATACCAAAGATAAAAATACACATTTCACATGAAAATGTTAGTCTAGGCTT
AATGATTCAGCTAAAACTACACCAAGTAGGTTTGTAGTAATCATTTATGATTAGCTTTTT
TCTTTAGAGCAAATATAAAAATAATTTGGGAAATTCAAACCTTCTTCACATGGCTCACCG
AAATAACTAGCATCCAGGATAACTTTGAAATCCATGATAATCTAAAGCCTAAACTTTTTA
GTCTGTTTTCCAAAAGCTTTGACTTGAAGATTGTTGCTCCTTGCCGGCAATGAACCAAAA
ACCCATCACCTGTGgtctattatcattcatgaggagcaaaaacctgcaggtcaccaaccc
ttggaggtgga
>NODE_562_length_343_cov_3.658892
TTTTCCCTCAGTTTGACCTCCCAGTTACCCGGACAGCCGGTAGCAGCCCTTCAAACGTCC
AACCAGCCAATGAGTGTCCATCAGACGATGACCAGCCCTGCTGCAGCAAAGACCTGAAGG
GTGATGGGAGAGAAAGAAAGACCCAGGAAAGGGAGGAGGACAGGGAAGACAAGAAAAGAG
ACAGTGGAGTGACAGAGGAGAACAGCAGGGAGGAGAGAAGGTCTAAAGGTGAGGAGAGGG
ATGAGAAGGAGGGAAAGGAAGTTGAAGATGGAGAAGAAAGGGAGGGAGAAGTGGAGGGTG
CACAGAAGGGGCTGGAAGAAGAGGATGATGAAGAGAAGGAGGAGGGAAGTAGTGAAGAAG
AAGAGGAGGAGGAGGAAGAGGAGCCTATTGATGAAGACTCATTTATCAGGAACTCAGGAC
TCATCTCTCACTCCTACAGTCTGGACCTGAACCTAAGTCCTGGTGGGTAAGACTCTCATA
CACGTtg
>NODE_563_length_318_cov_5.081761
TGTGCTATTCTGAGGCATTCATGCAACAGACTGAAACAGTGGCTATCAAACATTTTGACT
TGGATCCCTCAATACAAATTACCTATGTGTAAGAGCCGCAAGAGCTCCTTTGTATGTATG
TATGCACTGTAGTAGTAGATTATTCCTATTGAAACATTAAAGGTGCAGTATGTAAGATTA
ACACTGATGGTTTGTGGGGTGCCAGGTGACCAGAAAGCAGTGCCAGTGTCTTTAACTCTT
GTTTTGCATGAGTTCTTTTCTTTGCCACTGAACAGCCACTGAAGGTTTCTTGTTGGGAGC
AGGTGGTGGAGTTAGAGGTTGGGTTGGTCTAATCGTCGCTTGACAAGTAGTTTAGCCATC
TTTGTATTAACTGATGCATTTTTTGACTCCCTGACGACAGACTTTACGCTACAGTGACTT
AAATCATCGCTTCTGGTACAAAGTGGTGTTACGAGACAGGCc
>NODE_564_length_445_cov_5.000000
CTTACAGAACATGTGCCATGCATATCTTACATTTCATAACAGCCACAACAGTCACCCATA
CATCCAGCATATCTATCATTCAGGAATAGCTCAACACATGAAGGTCCAGCAATAAAAACC
TCTTCACATTTCATCTCCAAGTCTTACATCAAGGTGAGGCAGGGAGGGAAAAGGATCAAT
CTGAGCTACAGTCAAGTTTACCATAAAAGCCATGGCAGTACAATAGCAGACAGTATAACC
ACTGCAGTGCAGTACTGTATACAACCAGGTGCTGATATTCCTGCCTTTTAGAGCCCACAC
AAGGCTAACCATGCTGGGTAACTGATCAACTACAGCTGCCTGCACAAGCCCAAGGCAAAC
AGAGAGAGAAATAGAAAGCAGAGGGAGACGACCAGCGACAAGCCTGGCCGCTCTTGTACT
CACCAGCACTGGCAGAACACAGCAGAGACACCAAGAGCACAATCACCAGCGTCAGGATCT
TCACATTCATTTCTGCACTCCCCTCTGGCTCTCCGCTAGTCACTCGCTGATATACTGTAG
TGGTGTGTGTGTGTGGATGGGAGGGAGAGAGAGAGAGAGAGAGAGAGAG
>NODE_565_length_478_cov_4.880753
TTACAAGGCGTTTGTGTTTGCCAGGAAATCCATGTGTATTCGACTGCACGAGCGTGGAGG
GAGGAGTGTGTGCCTTTGAGTATCTCGCTGTCTGAGTCAGTAACACACACACACACACAG
GTGGAGCCTCAGGGACCCGGACGACAGAACGGACGTCTCGACAAGAGTGTTTTCCCGCAC
CCTCGGGACACCAAAAGTCTGGTGGTGGTGGGGGTGTGGAGGGCTGTTTTATTTTTATTT
TGAGTGTTTAATGTATTAAAAGGGGCCGGGGTAATGAATTATAATCTTTAATGCAGAAAC
CGATCGATACCACCCAGAGAATAAATCAGCTTTTACTGAGAGCGTCAAAGCCCCTTAATA
CACTAGGGGAGAGAAAGGGAGTGCGTGGGGAGGAGGAGGGGGGAGGAAGGAAGGGAGGAG
GGGAGCAGCAGGGACAAACTGAGAGCAGGAAGGATCCCGAGTGAAGCAGAGTGAGAGAGA
GGTGAGGATGATGAAATAAAGGAGAAGGGGGAGTAAGAGGTAAAAAAAGAAGGGATGGAG
GGACGGATGCAGGCAGACGGGGGAAGTTATAGATGAACGGACTCACCTTTGGGgtaacct
cattgagtaaaagccccggtga
>NODE_566_length_145_cov_13.186207
GTGTAGTGGAAGCACTAAGAGTTTTGATCTCTTCAGGTAGGGTTCGAGTCCCTTCTTTCT
AAGGAGTTGGAGGGACTTTAACCCTCATGATTCACTCTATCAAAGTGGCCCTTTTCTTCA
GGCACAGCTCCAGGGTTAAAGTTGGGGAGGAAGTCCGGTGAGTGCAATGGGAAGAGACAG
ATGTCAGATTACTAGGGCTAATGTTAGTGGGAGAAAATTTTTTCAGATAAGGTGCATGAG
TTGATCATAACGGAAGCGAGGGTAGGAAGCCCGGACTCAAAGGAATACG
>NODE_567_length_592_cov_6.292230
TAATCTTCCTTGCCATCTTTACCAGATTAAGAATCTGAGTTTACCAACTAAAGATACTGT
AGTGAAGCATGAACTCTACTGTAACCCTGAAGAGGGTGAGGATGGTTATCCTGGATGTGT
GATCTCACCCTTAATTTAAGTTATATTTGACCCAGACTCTTCCCAATGAACCAAAACCCA
ACCACATCCCTCATAATTAAAAAATACAGTCCACTTTAGCTGCCTGCTCTCTCTAAAAGT
TTTTAATTCCACCCAGAGGACCCCTGGCTCTGGCTGCTGTCAGTCACGCCGCCGCAGTGA
TGGAGGTGTGGTGGTGGAGGAGGCGGTGGCTCTGGTTGCTGGGGATGTGTGATGTGTTGT
GACAGCGGGAGCCAGGGCTGGCGGGCGGTCACCATGCGGCACCATATTGCCGGGCTCCCC
GGGGATGAGGGATCAGCATGCCAGCCTTGCCAAGAAGTGCTAATAGGCGCAACACGTCTT
GCTTTCACACATTAAGGCAAGCGAAGGGTGACAGATCAGAGCTGTGATACTGCCGCCTGT
AAGGGGGGAGAAAGGGGAAGAAAAAAAAAGGGGGCCACGGCGCCCGTTTGCCATGCAGTG
CAGGCTAATGATGAAAAAAGTGTCGGAGTCGAACAATATGCCCACCAATCACCGAGCTGA
TGCCTGACATCAGTGAGATGGAGGTATGTCTGTTTGCACCAAGCCACTGCAGCCTTCGCC
ACTGATGCTCAACTCc
>NODE_568_length_614_cov_5.140065
ACTTGCACACCGGGGCCTCAGAGGTCAGAGAGTGAGTCAATCATCTAAACCGTTGCGACG
ACACAGTCTGAAAAAAAGAACTAAGCGTGTGTTTGTGTGTATGTGTGTGGGGGTATGCAT
CTTTAGGCTTGTGTGTGTGTGTGTGTACACGCTCAGAGCAGGGGGCCGGCAGCTGTCAGG
GGCTAGGAGCAGCAGGCACTAATGAAGCAGATGAATAGTGCAAAAACTCCCAAATACAAA
CAGGACAGTTGACATTTTTCATCTGTCAAAAGCAGAAGATGCATGAAAATACGATGGGGT
CTTGTTTAACCCTTTGCCTCCTGGTGTCAAAAGCTGGCTGGTTTTCTTCTTTTTCTCTGT
CTGCTTCTGTCTCACCTCGTTTTCCTTCTCTCACTTATTGAAAATTTTTTTTTTTGGTAA
GCATCATCTAACCCTTGCATAGAAATGTACACACTGTGCCCTGTATAGTACTAAGAAGTG
CATGTATGTTTGTTATGAAGCGATTAAGAGTCTTTCCCACATGGGGGCTTTCCAAGGTAA
TGAAATTAACTTATTTTTCTTCTTTTTTGCAAACATGGGCATGAACAAACTCATACTTTT
GTTCAAGAAAGCCAGCTGAGTCGGAGTCTGCTTGTCACTGTCCTTTTAGTTGTTACGTTT
TAGTGCTCTCAGTGTGGTTATTGGGAAGCGATTCAATTCTAAAATGAAAGTACAAGatgt
ccgttgaccttggaggcaaatgtcgcataacaaacatc
>NODE_569_length_381_cov_1.385827
CTCAAGTATTTGAGAGCTCATTAAAGGGGCACTCCACTGATTTTACACATCAGGGTTAAT
TTAGTCAGAGTGAGGAATAATGCAGTGCCTGAAAACAGCAGTATATCGTCCTCTGCAGTG
GTGGAAGAAGAATTCACATCCTTCACTTAGGGGTAAAACACAGCACGGTAAAAGTACTGC
AAGTACTATCATTTAAATATGGATCAAGCATTAAAAGTAAAAGTATGTGGTAGCTATAAA
GCAGGATTTTGGTTGAAGTGAAGCTCATTTTGGCCTATTTTGCATCCGACTGCAACTAAT
ATTGACTTTTTTCAATAACTGATTGAATGTTTAGCCCGAAAAAATGTAAAAAACACTGAG
AAATGCCATCACGAGTTTTCTAAATGATCTAAACAGTCGCCCAACTtctgttatgtgact
aactgattaatctaataattgtttcagctgtacttgtgtaaagtgttgggttgatataaa
gctcctcatgtagagtaactaaagctttcggataaatgtactgta
>NODE_570_length_385_cov_1.542857
GGTTCTTCACCCAGATTCAAACAAAGCTATTTATCTCTATATATTATATTTATATAAGAC
ATGATAATGAAATTGATGTTAGTGTATTCCGAAGTCTGACAAATGAATTAGGAATGTTGT
TTTCATTTCTTTATAATTAATGCATCCAATGTAAAAATAAGACAGTTTAACCGATTAGTG
CTTTCACTGTTCATCTCAATAAATAACTAAATAGATAATTAAAATCAAGCACATGACAAA
AATAGAATAGAAAATATTTTTGCCTTTTGAAATCCATTCTTCTCCTTTTCTGTCAAATTA
AGATAAATAATATTACACATTGTCATATTTGATTCTTTATTTTTACCAAACTTAGAATTT
AGCTAAGTGTGGAGATATCCCCAGTGGAAACCGATGGACATTTAGAGTTGTTACTATTTG
AGTTATAGTGCACAGGCTTCATCATCTCTATCAGGAACAGCAGCAGTTCTGAcagtccac
tcctcgcagtgaaaataattagctggggaggggaagaggccattaaatc
>NODE_571_length_611_cov_7.405892
CCCTGTGGTGGGGCCGAAAAGGGACAAGCAATGGAGTGGATGGATGTGAGATGCCAATCT
TTACTGACACAATGAATGAGACAGAAGCACAAAAAAACAATACTGCATCATGTATATGCT
TACAAAGGATTGAACAGTCCTACAGTACAGCTACAGGCCCTGAGAGCCTCCTCTCTGGAC
TGCGGTACCCCCTTCCCCCTGACTCAGGATCAGTCTCGGCTGCTGCGGTTACCTGATCTT
GACATTTTGGACAGATCCACATGCCTTTAGGAATGGTTTTCAGGGGTGGATCCAGGCAGT
CCAGGTGATAAACACGAGAACACGTGTCGCACATGAGCAACTGGCCACTGCGTCTGCACA
CAGTGCAGAAATCCTCATGGATGTCTCCCTGTGAGGAAGAATTGGACCAATCAGTTTCCC
TGCCCAGCGGAGCCCCACCAACCATCTGTGGAGAGGCGAGGCGGGGGGAGGCACCATGAT
CTGTTAATTTACAGCTGGCCTTGTTTGGATGTCTAATGGACATGGTGTGTTAATCACTGA
GCCCACAGAAAGGTTACTGGACATCTGGGAGTTAGAGTGTGTTCTAGTTATTAATGGGCT
ACAGGACACTGTTCACTTTGTAAGGCTGAATCAAAGTAAAACCAACTGATGGCTGATGGT
TATCACATGGACACAACAAACCAAATGGACGTGTTGGGGtgcaaatggctgacagagcta
ctgggccaataggactgtgtgtgacggggtgtcca
>NODE_572_length_300_cov_1.993333
CAATATTAATTAATTCTGACACACAAAATAAACAGTGAACCAGAAAATGTCCCAAATTAG
ACAGAAAACACACATTGTGAGACACAAAACGACCCAAATGAGACACACAATTAATATTAA
GAGCTGCAAAATGAACAATATGAGCCAGAAAATGACTACGAGGAGACAAAAAATGACTAA
AATGGGACAAAACAGCCATAAAGAGACACAAAATGACACACAAAATGAGACAGAAAATGA
CCAAAATGAGACACACAATGAACAATATGACAGAAAATGACCACGAAGAGACAAAAAATG
ACTGAAATTGGAAAGAAACGACCACGAAGAAACACCAAATGAGAATTGGGAGAGACAAAA
TGACCAATAGAAGACACAATATCAACAATATGACACACAAACTGATTGAAAGATGCAACA
tgaccaaaatgagacacaagatga
>NODE_573_length_417_cov_5.520384
CTGAAATACATATTGTACACAAAGTCTATATTTTTTTTGTTATTTTTTTTTACAAATGTA
CAAATCGAATGGGAAGAAAGTCCACATTAGACGGAGGGGGGACAAAAGTTTATGAGGAGT
TCATGATTGGCCTGGAATAGACGCCTTGGTAGTAAGTTGTGTCAGGTATGGATGAAGAAT
CCAGGCCGGCTTTCCCCGCCATGGAACCCATGGAAAGAGCTCCGGCCATCGGGGAGCCAT
AGCCAGAGTAATGCATCACCTGCTCGTAAGTCTTTAGGTCCATTTTGTGATGCTGCTGCT
CCGAAGACATGAGGTTATTGATGGAGAAGGGGTGGTTGAAGGAGTAGTGGTGCTCCGGCT
TCAGGTGCGCTTCGTGCGCAAGGACCGAGTGATGCTGAGACATGAGGTGCTGCCCCTGCG
TCACCGGGGAGGCGGCGGTGTGCTCCGGGCTCAGGGCCTGACTCGTCTTCATGTCCGACA
GGGACCTTTTGTGCTCGCTGGAGGAGGAGTTGGAGTGCGGAGACTCGTTGCCGTTGCAGC
TCTCAGAGCTgctgttggagg
>NODE_574_length_1250_cov_4.948000
GCCTCTGAATAGACAGAGGTTCGAATTAACTGGAGGATTGTTTGTCCTTCCTGTGGCTCT
ACAGGAGAATTCTGTCTCCTGGAGCAGACTGCTTATAGATCTGAGGAACATTTCGCCCTC
TCAGACAATACAACGCTAAAAAGCATTACCAAATTCGGCATGTGCACGGCAGTCACGCAC
GTAGAGGGCCAGGGTCCCCGGCAGCAGGACCCAAAGGGAGAAGGCGTGGGCGGATTAGTT
TGTTTTGGGCCCCCGAAGGGACCACAGGCCCGGCCCCCGAAGGAGCCGGTAGTGCACGAG
CACTTAACTCCCCAGGATCCCCCCGCCAGGGTCTTCACCCTCATCCCAATTTTTAAGTGT
CCTCACCCCAAAAGGAAACTTAGCCAAAAACCCCCCCCACACTACTATGAACTATGTACA
ATTTGGGCCCCCCCTGGTGTGCCGCCGCGACGTTTCGGCCCTCCTGGGCCTTCTTCAGGC
TTGGCACACCCTCATATTTAGGATCACTTGCGCTCTATTCAGGAGCTGCTTCCCCTCCAA
AGATTCCACTGCAAATGAGCCAGCTGGCTGAATTTCGCCTTTTATATGCTGCTCAGATTC
GTATCCGTATTTTCTGTTTCCAGACTTTTTCCTTTTCAGGTTTTTAAGATAAGTAACTTT
TCAGTTGTTTTCCTTTACAGGTTTTTACGGTAAGTATAATTTTCTTCTTTTGCAGGGAag
tatacatttgatattttattaaccctttgatttctggtaagtatgaatttactttttaac
ccatatgtttttgaacccttaatttccaggtaagtataattttactttttttaaccctta
tgaattttttcaactatgacttaggctataatcaggcacacaatttgggCTCAGATTAGG
GTTAGGCACTCAACTGGGGCTCTGGTTAGGGTTAGGCCTGGTTAGGGTTAGGGTTAGGCA
CTCAATTGGGGCTGGTTAGGGTTAGGGCCTGATTAGGCTTAAGGTTAGGCCTCCATTGGG
GCTCTGGTTAGGGTTAGGGGAAATGTTAGGGTCAGGGCCAGATTAGAATTTGGGTTAGGG
GTTTGGGTGGAACTCAGGGCAAGAAGCCTCTGAATAGACAGAGGTTCGAATTAACTGGAG
[truncated: 289,678 more chars]
