# Supplementary material for: Multilocus molecular systematics of the circumtropical reef-fish genus Abudefduf (Pomacentridae): history, geography and ecology of speciation
Source: PeerJ. 2018 Aug 14;6:e5357. doi: 10.7717/peerj.5357 (PMC6097498; doi:10.7717/peerj.5357)
Supplement: Data S1 [file peerj-06-5357-s013.zip › Data Supplement/assemblies/Abudefduf-taurus-STRI-X-1331.contigs.fasta]

>NODE_1_length_544_cov_13.147058
GTGAGGCTCTGAACATGAGATCAATGGAGCATATTTAAAAGACATTAGAGAGCAGTCCTC
CTGTCACATTCCTGTGATAAAGTACAGGGATCTAGCCTTCCAGCATACAGTACCATGTCT
CTGTGAAGGCGATCCTCCAGTGTCATTTCTCCTCTGCTTAATCTCCATGTGGAGATGAAA
GATGGAGGACGGCCAGCAGTGTCTATGTGCTAAGCTGGGCTCTGGGTCGTCCTACACCCG
ACACTGGGTTCTCCCCAGTGGCCCGGGAGATGTCAAGGGGTGAGGGCAGAAGAGAATGGA
TAGCTGCCGGCCCCGGAGCCCCTCATTCACTCTCTAACTTGCTCACATTAAAGAGAGCTC
TAATCACTGCAGGGACTTGGCCAATGATGTGGTTATCAAACGGCATATTTCAAAAAGGCA
TCTTAAAAGGCCCGAGGGCGAAGAGGCAATAAGAGCACATTTGTATGTGGATGAAAGGGA
AAAGTGTAGACAGACCTTGCATCAGAATACAGCGGGGGGAGATCATTAGCATCTCCAGCA
AAATATGCACTACCAGAGAGGGAGAGCAAGGTACAGTCAGAGGGGGGGAGAGAGAGACAG
AGAGGTGGTAGTGGGATGGGGTTGCTGGGCTGGGGGAGAGAGAATGGTTCTCTTCGCCAG
TCGTTCTTTTTTGTTTTACATAGTTCCCAAAAAGAATAAGAGAACAAATACATTTTTGAA
CAAAGGCa
>NODE_2_length_603_cov_10.466003
TCTCAATCCCCATTCTACAAAAATATATAGAATAAAAACACAAATGTTTAACATGAAAGC
ACTTCTTGGTGACAACTTTGTGCTAGTTATTGTGCAGCCTTATGGAATCACATGTAACGA
TAGTACAGTACTTAGAAAATTGAATAGAGAATACAAGGATGCCAGTTTATTGCTAATATT
TTGTCAGGTAAGAAATTCAGATGAACTTAGATTTACAGTCAAAACATATGATTGACATTA
ACCAGATCCTTCTTGTAACACATGGCATCCTTGAATATTTTTTTGTTTTGCTTCGAATAG
TAATAGTTTTCCTCAAGATTAAAAAAATGAAAACCAAATGTGTAAAAACACAAATAAATG
CATAAACAAATAAATAATTCATCTCATAAGGCTACAATAAGAAAGTAAAATGATGTTCCG
AACCTGGAACCACTTAGCGTGGCGCAGAGCAGCCAGAGCGTCAAGGCATTTTTGCCTGTC
CAAGACGTCCGCTGGGTCTTTCACCATACCCGAGGTTACATCTAAAAATGGATTTGAAGT
GTCAAAATGGTGATGAGGAATGGGTGTTTGACCAGGTCAGCAAGGCTGGCAAAGAACAAA
CACATTGCCACACATACCAGTATTCCATGACAACCTACAATTGGTTGTTTTTTTGTAATT
TTGAAAATGTTACTGACCTTACAAAAAACTGACTATACAAACCAACACATTACCAAAGTA
AATAGGTAAATACAGATCGTCAGTGTACCGCATATTAAGTCACTGTATACTCTAAAAGAG
GGGATGa
>NODE_3_length_723_cov_10.340249
TTTTTTTGTGCCCAGAAATGACACATTAACCCTAAAATGGATATGCATAAACTTTACATT
CAGCTGTTGCGTTGGTGTGTTTGCGCCCAACGCGGACAGTAAAGTAGCCACACAAGCGCA
GGCACAAATGATTAATTCAGAAAATAATACAGCACTGATTGGGTCGGTAATACAGAGGAA
TGTAGCAAAACCTTTTTTTTGCTGGATTTATCCTCTCATGATGTCACCAAACCGAGGCAC
CATGAACCTAGAACTTTAAAACAGCTGATGGGGAATTATCCCGTAATTTACCTGCTGTTG
TTTAAACGGAATAAATGCGCCGCAGCAGCATTTCTGCGTCTTGTCTTGGATACAATTAGA
ACTTAAAGGCTGCTTCATGTCTGAGACTAAACTTGAATACGCGCTAGCTTTTCCAAATGT
GACAGAAACGTTTTCTCTCGCAAATTTAAGCTCTTCTCTATGATAAAATGAGAGTGATGA
TAAAAGGGAGAATGGGCAGTGCCGCCTCTTGCGGCGTGGGTGGGGCTGACAAGAATAGAC
TACATTATGCAGTTCATTTAGTTAACAAGTGAAATAATGGGGAAGCGTGCAGTGGGAATG
CCGAGAGAAAGGCACAAAACCCTATTGAGAGCTCTTGGCCGCTTGCAGCGTAACCGTCAC
ATGGCCGAACCGAGTCCACGGCGACTATTTAAGGAGCGGCTGTGCGCCTTCAGCACCACT
TCGCTGTCCACCGTCCCGAGGAGAGCACACACATTGAACACAGCCGCAATACGCACCGGC
TTCAACTTGAACCGCGACGAGCAACAAGTTTGCAGCCATGCCGAGGTCTTTTCTCGTGGA
TTCCTTGATTTTAAGGGAGGCCAACGACAAAGGGAACGAGAACAACCCACCTTTATTCCC
CTACgcc
>NODE_4_length_575_cov_17.125217
AAAAAAAAAAAAAAAAAAAATCTAGTGGATGGGAATAAGCTTGGCATAATGCATGAGCGT
TTGATGGTTTCTACAGTTAACTCTAAAGGAGAAGTGGGAGGCGAGATTCTGAGCATTTCT
CCCTTTTATCTCCTTCACAGGTGTCAAAATGGAAGAGAGCCTCCCTCCTGGCACCAGCTT
GAAATGCACAATCTGTAACTACACGGCAGATTCTCTTATTACATTCCAGCATCACATCAT
GTCTCACCTGTCACAGGCGGCCTTCAGATGCAATCACTGCCATATCAGCTTCCAGAGCCA
CAGGGAACTCTTACAGCATCAGGACTTACATGGGCACGGCAGCAAACTTCACAGGGAAGG
CGACGGCACCGAGCATTCCCCTAGGGGTCCTGAGGAAAGCCTCCAGCAGCAGCAGCAGCA
GGCCCGCGCTGAGCTGGCCAACAGGAAGGATGCTCTGCTGGGAAGTCCCAAAGGGGCCCT
CAACAAGGAGACCAGCACAGACGGAGAGGCTGACAAGGCTGAGAAGAAGCCCATGCTGTC
TGTTCAGAAGGGAGAGGCCCACCCAGGCAGCAAAGCCAGTTTTTCATACACTAGGATCAA
GTCTGAGCCCTCCAGCCCCCGACTGGCCTCCTCCCCTGTGCAGCATAACATGCCTACATT
TCCCATGGGCCCCTTCTTGTCTCAGTTTGCTTTCTCCCAAGACATTTCAGTAGTCCCGCA
GGCTTCCGAGATTCTGGCTAAAATGTCAGAGCTAGTTCa
>NODE_5_length_495_cov_7.494949
TTAGAGCTCCAAGGCCAGATGTGATATTTGTTTTTCACATCGCAGCGTCAGGTAGATGTT
CAAAAAAAAATAAAAGGAAAATCAAAACTGCTCCCTCATTGGGTTTGGGACTCATTTTGA
TTCGCCGATGGTGGCCAGCTAATCATTTGATCCTGTTAGAAGAAGTGAAGTGTTTGTGTG
TTTGTGTGTGATTCTGCCAGGAGAGTTAACAACCGCTGTAAATAGGCCGGGGCTCGGTTT
CTTGATTTGTGCGCAGCCGCTGCTGTGTGTGTGTGTATTTGCAAGTATGTGAGTCCTCTC
ACTGGCTGTTTTTTCTCTATAAAAGCAATTTGCCCCATGCTCGGGCTAGGCAATGAGCAG
ATGCTACCATTGTAAATGATGATGCGAGGGGCCATAATAAAGAGTTGATAAACACAGAAT
TACTGCTGGGCTGTGGGCATGCAGAGAGAGGGAGGGAGGGGGGCAGGGAGGAAGGAGGAG
GGAGAGAAAGTGAGAGGAGAGGAGGGGTGTCACACACAGTGAGGCAAAGTGAAAATGTAA
ACCAGCGATATAAGTCTCTCAGCCCGTTTTATGTTTGATAAGTATAAAGCAGAAGAAATG
GGCGAATGGGTAATTATAAAGAGCTTATTTAAAATCCCTTTTTCTTTTCCTATGTAGGTT
TATTAAAGACGTTTAATAa
>NODE_6_length_1881_cov_15.436470
CGTCTCGTCGGACCCGAAGCGAGGAGGGGGGGGGGCGGCGGCTGCCGTTCCTTTCCTGCT
GCCGGGCGACGGAACCGGTAATGATCCTTCCGCAGGTTCACCTACGGAAACCTTGTTACG
ACTTTTACTTCCTCTAGATAGTCAAGTTTGATCGTCTTCTCGGCGCTCCGCCAGGGCCGT
GACCGACCCCGGCGGGGCCGATCCGAGGACCTCACTAAACCATCCAATCGGTAGTAGCGA
CGGGCGGTGTGTACAAAGGGCAGGGACTTAATCAACGCGAGCTTATGACCCGCGCTTACT
GGGAATTCCTCGTTCATGGGAAATAATTGCAATCCCCAATCCCTATCACGAGTGGGGTTC
AGCGGGTTACCCACGCCTCTCGGCGAAGGGTAGACACACGCTGATCCACTCAGTGTGGCG
CGCGTGCAGCCCCGGACATCTAAGGGCATCACAGACCTGTTATTGCTCAATCTCGTGTGG
CTGAACGCCACTTGTCCCTCTAAGAAGTTGGACGCCGACCGCACGGGGCCGCGTAACTAG
TTAGCATGCCGGAGTCTCGTTCGTTATCGGAATTAACCAGACAAATCGCTCCACCAACTA
AGAACGGCCATGCACCACCACCCACAGAATCGAGAAAGAGCTATCAATCTGTCAATCCTT
TCCGTGTCCGGGCCGGGTGAGGTTTCCCGTGTTGAGTCAAATTAAGCCGCAGGCTCCACT
CCTGGTGGTGCCCTTCCGTCAATTCCTTTAAGTTTCAGCTTTGCAACCATACTCCCCCCG
GAACCCAAAGACTTTGGTTTCCCGGACGCTGCCCGGCGGGTCATGGGAATAACGCCGCCG
GATCGCTAGTTGGCATCGTTTATGGTCGGAACTACGACGGTATCTGATCGTCTTCGAACC
TCCGACTTTCGTTCTTGATTAATGAAAACATTCTTGGCAAATGCTTTCGCTTTCGTCCGT
CTTGCGCCGGTCCAAGAATTTCACCTCTAGCGGCACAATACGAATGCCCCCGGCCGTCCC
TCTTAATCATGGCCCCAGTTCAGAGAGAAAACCCACAAAATAGAACCGGAGTCCTATTCC
ATTATTCCTAGCTGCGGTATTCAGGCGACCGGGCCTGCTTTGAACACTCTAATTTTTTCA
AAGTAAACGCTTCGGACCCCGCGGGACACTCAGCTAAGAGCATCGAGGGGGCGCCGAGAG
GCAGGGGCTGGGACAGACGGTAGCTCGCCTCGCGGCGGACCGTCAGCTCGATCCCGAGAT
CCAACTACGAGCTTTTTAACTGCAGCAACTTTAAGATACGCTATTGGAGCTGGAATTACC
GCGGCTGCTGGCACCAGACTTGCCCTCCAATTGATCCTCGTTAAAGGATTTAAAGTGTAC
TCATTCCAATTACAGGGCCTCGAAAGAGTCCTGTATTGTTATTTTTCGTCACTACCTCCC
CGAGTCGGGAGTGGGTAATTTGCGCGCCTGCTGCCTTCCTTGGATGTGGTAGCCGTTTCT
CAGGCTCCCTCTCCGGAATCGAACCCTGATTCCCCGTTACCCGTGGTCACCATGGTAGGC
ACAGAAAGTACCATCGAAAGTTGATAGGGCAGACATTCGAATGAGACGTCGCCGCCACGG
GGGGCCAGCGATCGGCTCGAGGTTATCTAGAGTCACCAAAGCGGCCGGGGCGCCCCGAGG
GGCCACCCCGCATGGGTTTTGGGTCTGATAAATGCACGCATCCCCGGAGGTCAGCGCTCG
TTTGCATGTATTAGCTCTAGAATTGCCACAGTTATCCAAGTAACGGTAGAGCGATCAAAG
GAACCATAACTGATTTAATGAGCCATTCGCAGTTTCACTGTACCGGCCGTGTGTACTTAG
ACTTGCATGGCTTAATCTTTGAGACAAGCATATGCTACTGGCAGGATCAACCAGGTAGCC
CAGAAGCGTGCGCGCGGCAGAGGGAGGGGGGGAGGACGTGCGGACGGGGCGGGCGGGCGT
ACGTACGTACGTACGTACGCGCCGCCCCCTCCGTTCCGCTCCGTTCCGTTCCGTTCCCCT
ACCCCAGACCGACGCGAGCGTGGAC
>NODE_7_length_684_cov_14.169591
GTATGCTCAACAAACTGCACCGGCAGGGTTTTGGAGTCCCCAGGGCAGACGACACATGAG
TCAGCGGCCAGTAGGATTTATAGCCAATTGATTAAATTAGCATTTGTTCTGCTACTGGGG
CAGCAGCCTGTCAGTATAAACATGCACTGAAACACACTGCCACATGGGCAAACAAACATG
CACATGTACACATACTGCAGTGAAGGAATGCAAAGAGAAATACATCAGACAATGAGGAAA
GAAAAAAAAACTATCAAGAAGAAGTAGACAATTAGCAACGATGTCAGTAAGTCAACATGA
TTAACATTCGGATCACTGGAATGTAAATACTCAAAGAAACACATGCTGCACTCCTGTAAG
CCTCCCTTCTAAGCAGCTCCATGCGATACAGTGAATGAGCAAGGGGGTCACACACACCAG
GCTTGCTGACAAGCCTTTTTTATGACATTCATCAAAGCCATCTGCCATTTTCTGCTCAAT
TAATTTGTTATGGGAAGTGGGATCAATTAAGTGCGCACCGTAATGGCTTTATATCCTTGT
TTCCCTTTTATAGCCCAATATTTTCTGTGCTCCACTCTGGCATGAAAAGGCGAAATCGAT
ATCCCCAGCTATTTTCCCCTCCTATGGACTAATTTGTTTTTGCCACTCTCTTCCTGGCAT
GATAAACTGGCTGTAATGAGGGGTTAGGGTGGGGGGACTGTATAAACATAAACCCACACT
CAAGCCAGCAAGCGAAGTGGGGTCGCTTTTTTGCCAATCTGTTAGCTGAATCCAAGAGTA
CCAGATCTTAATTGAACCCGATCTCATTTGGATGTCGGAGCAATGTTACCCACACTTAAC
TAAAGGCAAAGGAgtatcaagagggatt
>NODE_8_length_547_cov_13.380256
TCAGAGACCTTTTTGAAAGTATTAAAAAGTGCGAGGTTAGACTCCACCATTTCATTGCAT
TGCTCTGAGCTCCACTCTTGATTTATGCTGCCTGCCCCATTGCCCTGAGAACACCACATG
AGCTATTTATTTCTCAGACTATTATTATTATACTATTAATAAATAACAACGCAACAAGAA
AAAGGGAACGACTGGAAAAAGGTGAATTAATATTATTATTGTTTTGTTTTTATTTTTTAG
TATTTTAGTGGTTGCTTTTAACAACATTCATTAACTGACTTAAAGATTATTGAATATTTA
ATGTAATTGTAGCATTGTGTTTGTAAAGAGAAAAAAACCTAGTGAGTTGTGTTTCTTGAC
TTGTGGATTACCAGTGAAGTGGGCAATCTAGTGCTAATATATATGAGGTCTTTTTTTAAG
GATTCTTATTTTGCGACAGCAACAGCAGTCATTATAAATGTTCATTTTAGCATCACCTGT
CTTCCGTTGTCTTATTCTTCACCTTCCACCACACTCTGCATCATCACAGTAACACATCGC
AAGTCTGGGGGTGGGACTGAATGTGTGTTCGCGTGAGTCGAGGTGTGTGTTTGTCGTGAG
CGTGTGCGGGAGTTAACAAACCTGCGTGTTTAATTTGTGTGTCTATGCAAAACAATGGTA
CCTGTGGGCGAATGTGCGTGATTGTGTGTCTGTTTCGGTGTGCGTGGTGTGTGTGTGTGT
GTGTGTGTGCg
>NODE_9_length_826_cov_21.832930
CTTTTAATTTTTTGACATAGTACCTTAAGGTCCTTTCCAAAGGTCCTCTTCCTTCAGCTG
AGTCTGTGTGTGCAGTGTGTGACTGGAGTATAGGTGAATAGGACCCTCCGGCCCTGGGGC
CCAGGGCTGGATGTGGTTGGATGTCAGTTAAAGGATATCTATCTGATCCAAATAACCGAT
GAAATTGCTGTATCTGTCTATAAAGTCGAGGCAACACTAGAGAAGTGTTCTGCTCTAGTT
AGAAAAATTGTTTGAATCAAGTCGATGGCAGTCGGTTACATTGTGTATGGAATACTCTAC
CTGGCTTGTAACTGACTAGAACTGTGATGTACAGATGATGTATTATTAAAATCTGAAGCA
AGTAATGCAATGATATTAGGATACAGTTTTTGTATTTTTATTCTTGTATAAGGTTATTTG
ATGGCTATTGTTTAGCCTATAGTTCATTCTGTGTTATTTAAATTCTAATATATGAATCAT
ATTTGGATTGAAGTCATGTTCAGGGGCCATGTTGTGTATGTATTGAGATGTAAAGCCTTT
GAATGTGAATAATTATTGTAAACTATAATATTTTACAGCTTTTTTCTTACTATATCATAC
ATTTTCTATTTGCTCAGTGATTTAATCATATTCTGATAATTTAATGAATCTGTTCATTCT
CTCTCTGATTATTTGTGCGCTAGGTCAGTAGATGTTGAATGATGAATTTTCCACTTAATG
CTTGGTAGTCCAGTAATTAAAGCATGTAGGGATTTAGGCATACAAATAAAGCCATGTGTC
CTGTCTTCTGTTAACAACCATGACACAGCAGCAGCAGCATTCAGTGGCAATGGCATCTCA
CATTTTGCAGCATGTAAATAAAGTACCGGCCCATTATCAGCGGTTTTGTGTGTGTGTGTG
TCGTGAAACTTAATTTTTAATGAGTATGTAACAAAGTAATAGCACTCGAGGAAATGtacg
gtgtggaaagagtccacctgtgtgttttcatgcgctttgacatttacagg
>NODE_10_length_717_cov_8.846583
ATTACGCAGCAGTTAAAACAACACTATCTGCCAGTGGAAAGGACATAAAACCATGCCAGT
TTGCCGGGCATCTGTGTCCAACTGCAGCTTTAGCACAAGTAGCAGTGTGACGCCGGTGTA
GCCCCAAGGTTTAGGAGGTAATTTCTTTCTAGCACTACTTAAAGAAAATAAAAATCAACT
CACCTCTCAAACTAATAGCTTCCTATTGAACTTCCTTGACGGTTATGTGAACCGGTCAGC
ACAGCGTCCACTTTCTCTGCGCTCTGTTAGGCCTAACCTATGCGTGGACAATGTATTCAA
TCCCCTTTTTGTATGTCTTTCTTTTAGGGTATTTTAAAGTTTACAAGGTTACATATGCCA
ATTGCCCCAAGCAGGGCCTGTGAATGGTGCATAGGAAGCACGTGGTGTCATTTAAGTGGG
TTTTATGGCCTGGAAGAGCTGACAAACCTTCGATATATACACATCATATATAATCTTAAC
TGTCCGGAATCGCAGCTGCTGGCTTCCCCTTATCGGAGGAAGAAAGGGCTTTGTGGCAGT
GAGGATGCAGTACCTTTCTCCGGACTGTGTAGTCGGGTTGGTGTGGAGGACTGAGAGCTG
CTGCAGTAAGTTGCTTTTAACTTTGACTACAGGCCTGCGACTTATTTCATAGCGAACGAA
ATATTTTTGTTGTGTGTGAGTGTGACTAACTTTAAACGCACGGGCGTTTAAAATCCATTG
CACCTCGGAATGAACGCTGTTAATTTGTTGTGAATATTCAGAGATGTTTTTAAAGCAATC
TGAAACATGCAATGTATATTTTTTAAAATAACAAAGATATTTAGTGTTgcatatttggtt
cgtctgaagcggacccatactgcagcgcatatcgatagtggggactctgtggtcacgata
g
>NODE_11_length_421_cov_10.337292
ACACAGACTTTTTGTTGTGAGCTTTTTCAGATGTCCAGGCTTGATCTTTGGGTGGATTCA
GAGGGGCGGGGCCTTCTTTTTCTTTCCACGGTGGTTTTCAGCCGCCAAGCTCACCCGCTT
TTGGCCGGTCAATTGTGACACTGTGTGTGTCAGTGAGCAGGGGGTCTCCTGGTAGTTGTG
CGTGTGTGTGATAGTGTGTGTCCGCTTCACACATTGACTGTGAAGCTGCAGCAGTATAAC
AGCGGCTGCTGCTCCGGGGTCCCGGCGGTATTGGCCTAGCCCGCAGTCTCTCTTGGCTAA
CTCATGTTTCATTCTTTGGCAATTTGCCCTAATGAAGTCCCGCAGGAGCCCCTCAGACCT
CTGTTCTCTTTCCATATTTAATCATGTTATTTTAATCTGGGGGATGAGCTAACGCCTCTT
TCTCCTGCTGTGTGTGTGCGTGTGTGTGTCTGTGTTTGTATGTGTCTGTGTGTGTGTGTG
CGCGCGCGCGTACGCGGCAGGTCATTACTATAGCTGGGTTTTCATGAGATGGGATGTCAA
GAGGGGGATGCTTGCTTTAAGACAATGGAAGACAATGActttaattctttgtgtaatatt
ggctt
>NODE_12_length_666_cov_16.720720
ATTCTGCTTATGTGTGTGTGTGTTATAGAGGGTATGTGAGATTTCTTATGTGTGGGCAAC
CAACAACAAAAGATTTGTACGTCTTTGTGTGTCTTTGTCTATCTTTTTTCTCTTATCTTA
TATTTTGCGCATTCTAGCGTGTGTGTATGTGTTTGTGAGGATTTGCGTGGCGGAGACACT
GACTTTTGGTGACTCAGGAGTGAGTGAGGGAGCAAGTGAGGGGGACCAGCTTACATGTGT
GTACAAAAATTTCACCATGTATGTTCATCTCTCTCTCACACAGACACACACACACACTCA
TACACACATATATACCACACATAAAACGCACACACAAACACAAACACACGCTGGGGCAGG
TTAGCCCTCCTCTACACCAGCACCTGCTCCGCTGAAGGTGAAAGAAGTGCTCACTTGAGC
TCATTGAAAAGTAGATGTGACAGTAAATTTTTCAGGCCCTTGTGAGATGGGAGATCTTGT
TATAGCAGTCAGGATGGGGGTCAGGGCAGTGGCTGCTTGATGATTGAGGAAAAGAGAAGT
AAATTCATTCTGCTTCGGGCACTTTGTCAAGTGCCAGTAGCTTACCGTTGAGAGCCACTC
ACCCATCACCGTGTTACGGCCCCAGAGGTCACATCCACCACCATAAATCTGCCTCGCCTC
CTCGCCTGCTAAACCTATTGCCTTACCCCGACTGAGCACGAGCAGGGAGAGAGGCTGCAG
CTGCCGCTGCTGCTGCTGCTCCTGCTCATAGTCACTCAAATGAAAAAAAGACGGAGGGGA
GAATATAGATTCTTCTTTTTGATGCTGCTGATGGTGTAAGAGCAGGACATTctgtgtgct
gttacacagg
>NODE_13_length_660_cov_6.096970
CTGGTAGCAAATGTGACAAAGGTGTTGTAGCCCCAAGCAGCCCACTTGACCCCGGCTGCT
TTGGGTGAGAACGTGGACGTCTTCTTAGAAAAGTGTTGATCCCGTTTCAACACTTGGCGC
TTTATTGTCAGTTACAATATGGAGTTGAGCATCAGTGGCGAAGGCTGCAGTGGCTTGGTG
CAAACAGACATACCTCCATCTCACTGATGTCAGGCATCAGCTCGGTGATTGGTGGGCATA
TTGTTCGACTCCGACACTTTTTTCATCATTAGCCTGCACTGCATGGCAAACGGGCGCCGT
GGCCCCCTTTTTTTTTCTTCCCCTTTCTCCCCCCTTACAGGCGGCAGTATCACAGCTCTG
ATCTGTCACCCTTCGCTTGCCTTAATGTGTGAAAGCAAGACGTGTTGCGCCTATTAGCAC
TTCTTGGCAAGGCTGGCATGCTGATCCCTCATCCCCGGGGAGCCCGGCAATATGGTGCCG
CATGGTGACCGCCCGCCAGCCCTGGCTCCCGCTGTCACAACACATCACACATCCCCAGCA
ACCAGAGCCACCGCCTCCTCCACCACCACACCTCCATCACTGCGGCGGCGTGACTGACAG
CAGCCAGAGCCAGGGGTCCTCTGGGTGGAATTAAAAACTTTTAGAGAGAGCAGGCAGCTA
AAGTGGACTGTATTTTTTAATTATGAGGGATGTGGTTGGGTTTTGGTTCATTGGGAAGAG
TCTGGGTCAAATATAACTTAAATTAAGGGTGAGATCACACATCCAGGATAACCATCCTCA
CCCTCTTCAGGGTTACAGTAGAGTTCATGCTTCACTACAGTatctttagttggtaaactc
agat
>NODE_14_length_781_cov_14.982075
TCACAGGATAAATTCAGAGGAGGCGGATGCCACAATGATCTAAGCTCAGGCACTAATGGT
TATTTAATATGGCCATCAGCGGTCCCAAGTCCCCAGCATACGGCACTCGCACAATAGCCT
CCAAACCCTCTTTAACACTTACTTGAGATGACAGGAAAAATGAAACCGTTTGTGCTTTCA
ATGGAAAAGCAATCATTGGTACATTATACTCCGCTTGCCCTATCATGCTAATGCCGGGTA
AAAATGTCACCAAATGTATTTAAAGGCCTGATGGAGTGTTGCCGTTTGATTCCTGCTGCC
TGCCTGATTAATAAAAACCTTCAATTTGTATGTAAATGCAACCTGGGGCTCATATCATCT
GCACACCTGCACCTGGAGAAAAATAATAAACTCAAGTTTAATGTGGCAATTATGAGAGTT
TATGGGGATTGTGGGGAAGAGGGCGGCAGAGGAGAGGCTGGCTTGATGAGAGGGCTCTCA
GAGGGGAGTGGGCCGACCCGGACCAGCCCGCTACAGGAATGACCTGATGCACGAATATAA
CCTCAGCTTGCACAGCTTACCACAACATGCATGTTTGCACAACACAGGATGGTAGTAGGG
ATTAAGGCAGTCCACTGATGTTTTGTTGAAAACAATTATTGCTTGGTTTGTGTTTCTATC
AGCTGCTGTATGTTGGACAGGTTAGATTTAAACTGCTAAGCACAGTAGCAGAAAATAATA
TGCGGTATCATGTGTCTTTGTTTGTATGGTGATAGAGAACTTGAGTAGTTTTGACATTTT
CTTTTGTTCCTCTAAATTTTGTGGCGACTTCTCAGTTCTGAACAATGTCCTTGTGCGTTT
TTCTGCATAGTTTTGTAAGtgcttgctttgcgttcttgtcaacagaatcatcaccatgtc
acgatgcttagtatttaaaagaaacatgcttgggccgattatcgttcagcatgtgagtgg
tatta
>NODE_15_length_1290_cov_3.334884
GAATTTGGGTTAGGGGTTTGGGTGGAACTCAGGGCAAGAAGCCTCTGAATAGACAGAGGT
TCGAATTAACTGGAGGATTGTTTGTCCTTCCTGTGGCTCTACAGGAGAATTCTGTCTCCT
GGAGCAGACTGCTTATAGATCTGAGGAACATTTCGCCCTCTCAGACAATACAACGCTAAA
AAGCGTTACCAAATTCGGCATGTGCACGGCAGTCACGCACGTAGAGGGCCAGGGTCCCCG
GCAGCAGGACCCAAAGGGAGAAGGCGTGGGCGGATTAGTTTGTTTTGGGCCCCCGAAGGG
ACCACAGGCCCGGCCCCCGAAGGAGCCGGTAGTGCACGAGCACTTAACTCCCCAGGATCC
CCCCGCCAGGGTCTTCACCCTCATCCCAATTTTTAAGTGTCCTCACCCCAAAAGGAAACT
TAGCCAAAAACCCCCCCCACACTACTATGAACTATGTACAATTTGGGCCCCCCCTGGTGT
GCCGCCGCGACGTTTCGGCCCTCCTGGGCCTTCTTCAGGCTTGGCACACCCTCATATTTA
GGATCACTTGCGCTCTATTCAGGAGCTGCTTCCCCTCCAAAGATTCCACTGCAAATGAGC
CAGCTGGCTGAATTTCGCCTTTTATATGCTGCTCAGATTCGTATCCGTATTTTCTGTTTC
CAGACTTTTTCCTTTTCAGGTTTTTAAGATAAGTAACTTTTCAGTTGTTTTCCTTTACAG
GTTTTTACGGTAAGTATAATTTTCTTCTTTTGCAGggaagtatacatttgatattttatt
aaccctttgatttctggtaagtatgaatttactttttaacccatatgtttttgaaccctt
aatttccaggtaagtataattttactttttttaacccttatgaattttttcaactatgac
ttaggctataatcaggcacacaatttgggctcagattagggttaggcactcaactggggc
tctggttagggttaggcctggttagggttagggttaggcactcaattggggctggttagg
gttagggcctgattaggcttaaggttaggcctccattggggctctggttagggttagggg
aaatgttagggtcagggccagattagaatttgggttaggggtttgggtggaactcagggc
aagaagcctctgaatagacagaggttcgaattaactggaggattgtttgtccttcctgtg
gctctacaggagaattctgtctcctggagcagactgcttatagatctgaggaacatttcg
ccctctcagacaatacaacgctaaaaagCATTACCAAATTCGGCATGTGCACGGCAGTCA
CGCACGTAGAGGGCCAGGGTCCCCGGCAGCAGGACCCAAAGGGAGAAGGCGTGGGCGGAT
TAGTTTGTTTTGGGCCCCCGAAGGGACCACAGGCCCGGCCCCCGAAGGAGCCGGTAGTGC
ACGAGCACTTAACTCCCCAGGATCCCCCCGCCAG
>NODE_16_length_839_cov_15.790227
GAAGAAGTTGAAGAAACAGCAAAATAGGAGCGAGAATACAGGGGTGACAAAATAAAGAAG
GCAGGAGGCAGTAAGGAAGATGGGAAAGGCAATAAAGATAGCATATTTGCCATGAAACAT
AAGGGTTGAAAGAATAAAGAGGACGAGGGGGCAGGAAGAAAGTGTCAAAACAATATGTTA
AGAACAGCGGGTGTACGTCAATGATGGGTTAGATTAGTGTAGGGAGAGGCGAAAGGGAAA
GAAAAAGACAATGGGAGAGAACAGAGAACGAAGGCATGGTGAGATGCAAAAAGTAAATGA
AAAAAAGGAACAAAGAGGTTTGAAAAGATGAGAGAGGAGAGCGACAGGAGTGATCATATG
AACCCATCAAATCAAATCATACTCAAATAACTTCTGTATGAGGTCAAGTCAACTTCACCG
ACTAAGAGAACATGATTTGGTGGTGTTATTAACAACATTTTCAGGGTCAAATCACTGTCT
GGTATTATGTAATCTTTAAAATATTTCGATAAACAGTCAAAGTGAGAATTGATTTCGGGT
ATCTTTTGCCATAGTACATACCACTATACCATGTGTATTTCAAGACAATTCCAACAATAA
GATTGTCTCTACCTGTCCTTGTACAGTGGGGACGGGAGACCAAAAGTATGATGAGTTGAA
ATGGGAATCGTCCATTATTTCTGTAATTAAAAAGCAACACACTTAGAAAACACCTGTCCT
CCTCCTCTTTTTTTTCTTACTGTCAGGTAAAACTAGACAATGCATGGCTGCATTTGAGTC
ATCTTAATTTGTTTCCCTTCCTTATATCCTCTCCTCCACTGGTTGACACACCGAATATGT
CAAGTTTCAAGATCAGTGTGCAGTGTTGAAATTCTGATGCTGTTAAATTTTGGTCTACAA
AATTCAGCCACGTTTACCTCATTCCAAGACAGTGGAATGGGCGTGGTTGTAGGAAATTAT
TTACTTATGCTGTTAGGGTTGTTGTCAAATAATTGATTATATTTACAGGGAAGAGGAAGT
Gaa
>NODE_17_length_1416_cov_6.721045
GTCCTTCTTCTTTTAACAATATACCAATGATGACGAGATATCGTCCGAGAAGGCACATAC
CAAGGCCACCATACACCCCCTGTCCAAAAAGGGCTCCGCTACGGGATAATTCTTTTTATT
ACCTCCGAAGTATTCTTCTTCTTAGGCTTTTTCTGAGCCTTTTACCACTCAAGCCTCGCC
CCAACCCCAGAACTAGGGGGATGCTGACCTCCTACAGGAATTACAACCTTAGACCCATTT
GAAGTCCCCTTGCTCAACACGGCCGTTCTACTTGCTTCAGGGGTCACAGTTACTTGAGCC
CACCATAGCATTATGGAAGGCCACCGAAAACAGGCCATCCAATCCCTTGCCTTAACAATT
TTACTTGGCTTCTACTTTACCTTTCTTCAAGCCATAGAATACTACGAAGCTCCTTTCACA
ATTGCGGACGGAGTTTACGGCTCCACTTTCTTTGTAGCCACAGGCTTTCATGGCCTCCAC
GTAATTATTGGATCCACATTCCTTGCTGTCTGCCTATTACGACAGATCCAATACCACTTT
ACATCCGAACACCACTTCGGCTTTGAAGCTGCCGCTTGATATTGACATTTCGTCGACGTA
GTTTGACTATTCCTCTATATCTCCATCTACTGATGAGGCTCATAATCTTTCTAGTATTAA
AGCTAGTACATGTGACTTCCAATCACCTAGTCTTGGTTAAAATCCAAGGAAAGATAATGA
ACCTAGTTACAACTGTAATTACAATTGCCATCGCACTTTCCACTATTCTGGCCATTATTT
CCTTCTGACTCCCTCAAATGAGCCCCGACCACGAAAAGCTTTCACCCTATGAATGTGGCT
TCGACCCCTTAGGATCAGCTCGCTTACCATTTTCCATACGATTTTTCTTAGTTGCCATCC
TATTCCTCCTATTTGACCTAGAAATTGCCCTCCTCCTCCCCCTCCCTTGAGGAGATCAAC
TATCTTCACCCCTCCTAACATTTGCCTGAGCATTTGCCGTCCTTATTCTTCTTACCCTCG
GCCTAATTTATGAATGACTCCAAGGAGGCCTAGAATGAGCCGAATAGGCAGTTAGTTTAA
GAAAAACCTTTGATTTCGGCTCAAAAACTTATGGTTAAAGTCCATAATTGCCTAATGACC
CCCACCCACTTTGCCTTCTCATCAGCCTTCATCCTAGGCCTAGCAGGCCTAGCATTCCAC
CGAACTCACCTACTATCCGCACTCCTATGCCTGGAAGGCATGATATTATCCCTATTTATT
GCTCTCTCATTATGAACCCTCCAACTAGACTCCACAAATTTTTCAGCCTCCCCTATAATT
CTCCTGGCCTTCTCAGCCTGTGAAGCCAGCGCAGGTCTTGCTTTACTAGTTGCTACTGCC
CGTACACATGGCACTGACCGCCTACAAAACCTTAACCTCCTACAATGCTAAAAATTCTTA
TCCCAACTATCATGCTTATCCCTGTTACTTGAATTTCCCCCGCCAAACAACTGTGAACTA
CAACCCTAACCTACAGCCTAATTATTGCACTAGCCAGTCTCATCTGATTTAATATTGCAG
CAGAAACAGGCTGATCCTTTATAAATCAGTATATAGCAAc
>NODE_18_length_446_cov_18.024664
TCAGACAGTCCTTCTCCCGATTATTAATTGTCAATGAGATCTTGAAATGGTGTTTAATGA
TAAACTTCGTATCTGCTTATTTATGCTATCGCGCCGGCTGCAGCTTTGTCGGGATAGAGA
GTACACATTGCTTGGAAAGCAAGAGGAGATATGATTGAAATAAAGACAAAATAAGATAAA
TAACAATGGCAAAGACCGCTTAAGAAGCCCAGTCGTTCTATACATAGAATTCAAGAGCCG
TATTTATCCGAGAAAGGCGTGCAAATCTATGTAAGTATCTCCACTGTTTGCATAATAGAT
TAGAAATTAGCATTTTTGTTCATTTTCCATGTATGCACAGTGCCTGGAAGAATAACACTC
CATGCATATCAGATCAGCCTGCCTACAATTTTGCGCAGTATATTATTTGACAATCTAAAA
TGTGTAATTTGCATGAAATTGCTTAATTAAAACACAGTCACTGGGGGTATTAATTTCTTT
GTCTGACAGTGGAGTGTAGTGAGGGGAGAGCAGGGGAGATGTAAAACGCTGTCAGATAGC
GCTGTCACAGAGGCAGAAAGGAAATTCTGCCACTTTTTTTTTTCTCTCCCCCCCCCCCAC
ACCACCCGCCCTCTCTCCTAACGGCACAGa
>NODE_19_length_645_cov_10.379845
TAAAGGTTTAATCTGAGAAAAATCAGTCTCATCTCCAGAAGTGAAATTCAGGTGGTCAAG
TGACCACAAGTGGTCCTTCGTAAAGCCTCTTAACTGCTACGGAAAAGTGCTGCGTTGCTG
TCAAAACACGTGCAAATCATGAGTAAACTGGGTAGATGGCAATGAGAAATGAAGTCTATC
TGGAATAGGATTCAGAAACTCTAAAAATATAAATAAATAAAATAAAAAATGCCAGGAATA
AAAGTTATTTTCCCGAGTATTCCAGAGAGTTCTCATGCTGTAAAAATGGAAGTGAGTGCA
GGATACATCAGGAAAGTATCAATGTCTACCTCCACACACAAAAGGGCCCCATCCTGCTAT
GACCTCTCCTACCATCCTCCCCCTCCCCTACTGTGTCATTTACCCACAGTTTCTAAATGC
TTCCTCCAGCCAGAGTGGAATCTGCTCAGAGGTGCCTGGGCTTTGTGGCGGAAACATAAT
TAAAGTGGTGAAAGATGTAAAAGGTGAAGAATGGGGATGACATCAGGCCAATTTCACACT
TGGCACTCGAATGGCTAGGTCCAAGCCAGGACTCTTGCCTCGCAACACAGATCAAAGCCC
ACTGTCACCGCACCAGTGCAGGAAAAAAAAGAGGCAAAAGGACACCTAACTATGCTAATC
CCCAGGACGAATATATTTTAATCTTGTTAGAATACAAGTTAATGCCGTGGCTCAGTGGCT
GAACTTTTTTGGCAAGAATGAGAGGTGGACAGAACTACTTTTACCTTTTCTACATGAGGT
GCCTCTGTCTGGCACCGGATAAACAGTCAGAGTCTGAACAAACTTTCTt
>NODE_20_length_453_cov_75.035316
GGCGCGAGGACAAGCACGTTTTTCGAATTCCCCCAGCCGCTGCCAGTCTGTGGAGACATC
AAAGTGGAGTTCTTCCATAAACAGAATAAGATGATGAAGAAGGAGAAAATGTTCCACTTC
TGGGTGAACACATTCTTCATCCCTGGACCAGATGAGGGCGGGGACAAGATGGAGAATGGG
GCGGCGAACAATGCAGCGAGCCAGCAGGGGGGACCGGGACTGGGCCAGGGCCAGCCGCAG
AGCGCTGAGTGCAGGAACAGCTGCAGGGAAAGCGACAGGGACTACCTCATCCTGACGCTC
ACAAAGAATGACTTGGACAAGGCCAACAAAGACAAAGCTAACCGCTACTTCTCACCAAAC
TTCAAGGTGAAGTTGTATTTTACGAAAACCGTGGAGGAGACTTTGAATTCTGAGGCTGGC
ACTTCAACATCCATCACCCTGGACGCTAGCGACAATGAGCCAGACCATTATTAATACTCT
GACACCGCTGACTCTGATCCGGAAAATGAACCTTTTGATGAAGAGCAGCACACGCAAATC
ACAAAAGTGTGAACTCTTTTTAAACAGGAAAAGAAGAAATTATACACGAAAAAGAAGAAA
ACTTGAATATAAACTCAAAAGAAGAACCTCTGTCCCT
>NODE_22_length_254_cov_14.511811
AAGAAAGAAAGAAAGAAAGAAAGAAAGAAAGAAAGAAAGAAAGAAGCCTTACAAGGCTAT
CCTTCTGATACTGGAGAAAGTTTATAGTAAAATCCTCCCTTCGTGCCCCCGGTACTTCTG
GAAGTACATTCTCCCTTCGTGCCCCTGGTATCCGAGTAAGTACATTCTCCCCTCGTGCCC
CTGGTACTCTAGAAAATACGTTCTCCCTTCGTGCCCCTGGTACTTCTGGAAGTGCATTCT
CCCTTCGTGCCCCTGGTATCCGAGTAAGTACAGTCTCCCTTCGTGCCCCTGGTACCCGAG
AAGTTAAATGTTGCCTTTACTCGTGTGTGTGCGTGTGCGTGTGTGACACAGAGAGAGAGC
GCGAGAAAGAAAAAGAAAAAAGAAAAAGAAAGGAAGAAAGAAAGAAAGAAAGAAAGAAAG
AAAGAAAGAAAGAAAGAA
>NODE_23_length_639_cov_6.951487
TGCTTCTGATCTTCGGCGACTTTTTCCGTCCCCTTTTTTCTTTCCTAATTATTTCACTCC
TGCGTCACACGATTAGCTCCTCTCCTCTTTCCTCCTCCTCTCCTCTCCCGTTTCTTCCTC
CTCTTCCTCTCCTCTCTCCCTCAATCTGTCTCTGTGTTCAGTATGCGCTGCTGAGAGGGC
ATCATTACGGAGCCCGTATTTGAGTCATTTTGATTTAAGCAGCCAGACAATGGCCTGTTG
ATTGAAGCAACCAGAAGGCAGACAATAGGGTTCTATGCCACATAATGCGCCACCATTTTT
TCTGAGCTCCCCGCTTTCAGAAAAGGGCCCCGGCTCTCCATTGTGCCTCTCCCGGAGGGA
AAAAAATGGTGCTTGGGGAGGAGGAATATTTTCCCGTGGTATGTCATTATTTTGCAAATT
TCTATTATCTCATCATGTTGTCTTCATTGTAATTGCAGCTAATTAGGAGGCTAGTTAGGA
GCCTGGGCTTTGAGGCTGGCTCGGCTGCTGAAAGGAGCCCACCGATTATGGCCCCGACAA
GAGAGGAAGCAGGAGAAAAGGGGAGATTAATGCTGTTACCCAGGAGACACTGGCTTCCAT
CTGCGGGGAACAATGCAGTTTTGTTTTCTCCGGGATCCTGCTCAGATCAACAGAATGGGG
GCTAGCTCTGCTCTACTCTGCTTGGCGACAATGCCCAATTCTGTCTTACCGGGAGGCTCA
GAGCACAAACTCCCCCCCACCCCCACCCCGGCCCaccaccgcctcctcaccctctcctca
cctaccctgcctccactttcgttcctcccttttcgtcactctc
>NODE_24_length_691_cov_8.780029
CTCTCTCTCTCTCTCTCTCTCTCTCTCTCTCTCTCTCTCTCTCTCTCTCTCTCTGACATT
CACTCAGTCCCTGCAGTCTTATTGACCTTGGTTCCTTCTCATTTGCATCCACCATTTTTC
ATTCTTCGGAATATGGCGTTGGGGGACTTTTCCATCATTAAGTGAATTTACAGCGATTTC
CTTATGTGTTTTCTCCAAGGGATTGGGTTATGAGATGCACATTAAATATCCATTAATACC
TCATTATCCCACTGATAAGATTACCATGATAATGAGGCAGAAATTCTAATTGTTTCACTT
CTTGTTGTGCCACTCATTTAATCATCCACCTGAAAGACAAGTACTGTGCGCCCCTACCTT
GAAGACTGTAAACACGGACAGCGGGATAGAGCTCTCCCACTGCCAATGAGAGCCCTGCCC
CCGCCAACAGCAGCACACACTGTTGCCTGGGTGCTGGCATGCGTGTGTGCTCATGGCATG
TGTGGGCCATGAAGTGGAAGCATTACATACCAGGGGGTGCATCTACCACAGGTTGACTTT
TTGGTCATGAGCCTTGGACGCTGACTCCCACTCACACCTGCTAGCTCTTTTCCCCCTCCT
CTGCATTCTTCCGCCTTGTTAAGCCACGGCTTCCCAAATGGAGATGGAGGGACACTGTGC
TGAGGACTTTGTAGGAGGGTGGACAAAGCAGTAATTTGGTTGTGAATAATGCTAGGCTTA
ATCAACAGCGCAAAGTCGTAGCCCTGGAGGCCAGGGCAGGGTGAGATATTACCATTAAAC
TCTGACCTTTGGCACAGTGGTATATGTGCCTGTGGGTCCCAGCATGAAATGTATGTAACC
TCTCTGTGTTCAAAGCTCACTGTctctgaaccccc
>NODE_25_length_647_cov_9.044823
GGTTTGTTGTGTCCATGTGATAACCATCAGCCATCACTTGGTTTTACTTTGATTCAGCCT
TACAAAGTGAACAGTGTCCTGTAGCCCATTAATAACTAGAACACACTCTAACTCCCAGAT
GTCCAGTAACCTTTCTGTGGGCTCAGTGATTAACACACCATGTCCATTAGACATCCAAAC
AAGGCCAGCTGTAAATTAACAGATCATGGTGCCTCCCCCCGCCTCGCCTCTCCACAGATG
GTTGGTGGGGCTCCGCTGGGCAGGGAAACTGATTGGTCCAATTCTTCCTCACAGGGAGAC
ATCCATGAGGATTTCTGCACTGTGTGCAGACGCAGTGGCCAGTTGCTCATGTGCGACACG
TGTTCTCGTGTTTATCACCTGGACTGCCTGGATCCACCCCTGAAAACCATTCCTAAAGGC
ATGTGGATCTGTCCAAAATGTCAAGATCAGGTAACCGCAGCAGCCGAGACTGATCCTGAG
TCAGGGGGAAGGGGGTACCGCAGTCCAGAGAGGAGGCTCTCAGGGCCTGTAGCTGTACTG
TAGGACTGTTCAATCCTTTGTAAGCATATACATGATGCAGTATTGTTTTTTTGTGCTTCT
GTCTCATTCATTGTGTCAGTAAAGATTGGCATCTCACATCCATCCACTCCATTGCTTGTC
CCTTTTCGGCCCCACCACAGGGTGGCGGCTCAATTTGTCTTCCTCAAGTCTTTTTCTTCC
CCCGAGTCTCAGTCTCTGTGACAACTCCGAGCTTCTCTCTGCAGATCCTGAAAAAAGAAG
AAGCCATTCCCTGGCCTGGCACCCTGGCtatcgttcattcctacatcgctt
>NODE_26_length_573_cov_16.582897
AAAAACAAAAAAAAAAACACACCCACTGTGGACTGTCATGTAGGTAGAGGGGGGGATAGA
GACAGAAAGACAGAGAGCAGGTCGGTGCTTAAAGCTAACAGGTAACCTTTCTGTGCACCT
AGGACAAAGGCAGGGGGAAAAAGAAAATGTCAAATTAAGAGAGGCCAGGCAGAGAGACGT
GGCTGCCATATTTGTGTGAAAGCCCAGTGCTGTTGGCAGCAGAGATGGCTGCTTTCTGAT
TCATCTGGGGCCGTATGGCAAAGCTTTGTCAGTCTGTGCGAGGTATAAATAATTCAGGGT
GAGAGATGGCAATTACAGGGCCCTGCACAACCAAAATGAATATTTTATAAGGACTAAAAC
TGCCCTGGAATGAATCACACACATGGAGTCACACACACATACACACACAAGTGTAAGTGA
ATGTGCGCACACGCACACATGCGCCCAAACACACACACACACACACAAAGGTAGCACATA
TGAACCCTTGGCATTGCTGTTGTATTGTTGACAATATAACTATTATATTATATAAACTGC
TTTTGTGGGTTAATCATTTTTAATATTCTTGTTTCTACGTGTGATTTCTCACAATATTTA
GTTAAGGGGTGTAGCGTAGTTTCTGTTTTCTTACACTGCAACAAAAAAAATATTCATCAC
CATAAACAACGATACCTGTTTCAGATTTTTGTAAACTATTCAGTGTCTCATATGAAATAA
GTTGGGAAAATTTTATAGTAAAAAgtgttgcaaatgt
>NODE_27_length_389_cov_2.557841
AAAAAATCAATTGGGGGAAAAAGCACTATGTCCCTAAACAATGACACATATTTGCAAAAT
ATCTGCATAAATACTTCTTTGACCTGGTTAATGGGACTTCTGCTCCTGAACCTCTGCGCA
CAGCGTCTGCAAATCGGGGCTGTACGAAGTCACGTTCACCTTTACGCAGGACTGGAAGCT
GTCGTCTGTGAGGCGTGAGCGGTGTTTGTGTTTCACGTAGTTCATGGTGGAGAATGGCTG
CTCACATACATATGTGGATCCGAAGATCGACAGGACTCCAAATGCATATCTCTTCATGTT
TGTGTAGGTGTCGGGGAAGGCATTCCTGTCCGGGCTTGGAAGGTTCTCGTTACATGTATG
GCCTGGGGCGATGAAGCCGTTTGTCCCTTGAAGGACACCATATATTTGTGACCCCTGTTT
TGGAGCGGTTCGCGTCTTTTGTTCTGGAGGTTTCAGTGTGTGTTTGACTGAATGGTTGAT
CGGCGAGAAATCAACGCGGTCCGAGCCGCAAATGCAAAGAAAACCTGTGTCCGACCTGTC
CCTCCTTCGCGCCCATCACAACTAAAAACAACa
>NODE_28_length_633_cov_5.134281
AACCTATGGAAAAAAACACACACACACACACAAGAAAGACAGCAAATCAGATCTGACAAA
GAAAATGCGTCCCATGTCAATTGGACATGGGACGCACCCCGAGATCTGATCCACCTCGGG
AGGGCCTTCCTCGGGAGAGAGTGTCTAGCGATCAATGGCCCAAACACTCCATGATCCTGG
GCTCCACTACTGACCATGTGTCCTGAAATTCCTCAACCATGATTTCAAAAGTCAATGTTG
AACTCTTAACCTCAATTGGACGTGGAACCTAAACTTAAGCGAACCCTAATCTTAACCCTA
ACCTTTACCCTAATTCTAAACTTGACCCCAACCTTTATTCTAACCCCAACCTTGATCTGA
AAAGCTGACCTTTGACCCAGCCTTAATTCTTCTCCTGAGGCTCCTGAAATATAAATAAAG
AGGTAGAGAGACATCTCTCATCAGCGAATCCACCTTAACGGTTTACCTCAAGAAATACAA
GTTTGAAGTGAGATAATAGAAACTCCAGGTTGGACTCGACCGTACGTTTCAAGACAGTCA
AGTAAAATAACCCTAAGTTGAAGACTCAACCCTCAGTCCGGAATAATAAGACCACGCGGG
ATGATCAGAACCTGAAAGTCACAAATACTTATGCCGCCTTGATGGTCAATCAGAAGACCG
GATGAACAAAGCAATGGGTCATGCTGGAACAGAGAGTCGCAGATGACGTGCGTGGGCCCG
TGCAATGCCTTTGGCTCCCCGCTTCAACTGCCCAGTCGTCGGACGAGGCGGGGCGGGCGT
GGCGGGGGGTCATGGAGATCATTTTACCAAACCTAAC
>NODE_29_length_696_cov_19.408047
TTTTGAAGTATTGCAGCAATTTTAAGCACATGAAGCTATATTTTGGACGCATAGTGACAA
AGCGTCTGCTGCCGCTTTTGAAAAAAGTTTGAGTCCTCTTTCTAACTGTCGCAGAGTGTG
ATCCATTAGCTTTAATTGTGCTGCCATACTGGTTCAGTCACATTTGTCAGCTGGATCTAA
GCTGGGGGAAACAGAGGTGCAGTGCTAGAGTTGCTTACTAGTAGTCCTCTGCTCAGCTCA
GAGTTTAACCCAGTCCAGTCCTTAATGATCTATCTGTCTGCCACCCGCACAATGGCCCAC
ACCGCTGTTCGCTTTCATTTACAGAGTGCCAGTCTCTGAACTCCCCTCATCAGCCCTTTG
TTCCTGGCTGTTTCATGTTTTTTGGGGAGTTGAATGGCATAGCTGTGTATGGGATACTTT
TGAGCGAGTGGTTTAGAGAGACAGCTAGAGCAGGAATTTTCCAGTGCAATACATTATGAA
GATTTCACTTTCTGCCTTTGATTCTGCACTGACAGTTATCCTTCAGCCCTCCTTTAAAGT
CCCACTTTCAATCCCTAATGGCTGTCATGTCGCTGCGCTCTCTGGACTCTTACTCAAAGT
GTCATTGGCATAATGGTCGGCAGCCGTTGGCCTCTTTTGATCATCCATGCTGTGTGCGAG
AGCAACTGGAGCTGAAACACTGAGGTGTATGAGGTGTCTGTGTGTGCGTGCACTGCTTGC
GCCTCTGCTCGGCTGCCACTCCCAGGCAGAGCTCCATGACCGGAAATCTAAAATTCACTT
TCAAATAGTTTTCCTCCTGTTCTTGGTGCCTAATAGCCAGGCAGTGGAAAGTATGTGTGA
CTGTGTGTATGTGTGTGTGTGTGTGTGTGTGTGTGTGTGT
>NODE_30_length_639_cov_15.231612
TTTTCTTTCAAGTTCCTCCCCTTTTGGTTTGCAGTTTTCAGTTTACATGCTGGTTTAACT
GTCGCACTCACCTTGCTGCTCCTCAAAAGCTGCCCACAACAGGTGGATGGCCGGCTTCTT
GGGCAGGTGGATGGTGCAAGCCTTCTTGTAGACATGTCTCACACCATCAGTGCTGTAGCC
CTCTAGATATTTTGCATACTTCAGAGTGAAAAAGAGAAAGCAAGTTGGAAGAGATGCAGG
AGAGGACAGAGACAAAGAACAGAGGAGAAAGAGAAAGGCAAAAGAGACAACACATTTTAA
ACTAAAATTTTCAGTTGACAGAAACAGTGAATTTCTTCATTGACAAGATCGTTTTTAGAA
ATTTTCTGTGTAAACCCATCAGCACCTTCATGGAACCAATTAGATAAGTTTCTGTAAGGT
AGTGGGAGACGAAGAAGATGCAACGTAGTAGTTGGCAAATGCTGCAGTCAAATCTTGTGT
GGCAAGCTGGCCATCCCCTAATACAACAGATACAGTCACATATCAACGTTACACGCAAAG
AGAGTGCAGGACGATTTACTGTGTCGATGTGATATCATCGTTGATGGGGGAAGTGCAGGG
AGGTAGCAGGAGTGAGAGAGAGGATAAAGGTGGCGCTACCTTGATCCAAAACTCCTCGTA
GAGTGCACAGGCGATGAGGCAACGTTCAAAGAGAACAACCACGCGCTCCGGAGTCCCGTT
TTCAATTTCAAAGTCCAGGTACTCCTTCCAGTTGTTGAGCTGCGGCTTCTCTAAGGCTTT
GACATGGAAGTATGGTCTCTTAATCTAAAATAAATACATAaat
>NODE_31_length_516_cov_10.833333
AGCGCCAAGGTCACCTCTTTATGGCTATTTTTAACCCCATCGCTCAAAAAGAGTAGGAGA
AAGGGAACCTATCACTTATTGTGGCCATCTACCAAAAATATCAAACGGCTGGAGAGGCGT
AGGAGAGAGAAGGCTCGTCCAAGAAGTGTGTGTTATGTGAGAGACCAAAATGTGGTGGTG
GTCAACCTCCAATTATGAGCGCTAGTAAGACAAGAGCTTTAATGGCTAACGTTTGCCTTC
GGGGAGGTTTATTACACACTGCTGTTTTGCAGAAGCAGCGTCAAATCTATAAAACGACCA
TTAGGAAGAGGGAAAAAATCAATCAAAATGCCATTAAAGTGGAATAAGTTGCCAATATTG
CTGATGTGGTTGCGGGTCCTTTGATTTTCCTTCAGATTATTAGGCACAGTCGAGTAGTGA
CTTTGTTAAGGGAAACCAGTGTTGTTGGGGAGTAATATGTCTCCTGGCTTCATAAAGTTT
GCTGCCTCATATTTCCCACTTTATTGATTATCCATTATCATTTGTCATGAGGTGTCCTAA
CTCAAGGGGAAAATATAACCCTCTTTCTTCACCGCCGCCTGCACTGCACAGGAGCATGGT
ATGGATCTGCGTGTGAAGGTACCAATCTCCGAGAAAAATGAGCAGAGAAATAAAGCACAG
CCCTGTGCCTTGCAGCTCTAAGAGGGGAGTGTGGGGTTat
>NODE_32_length_610_cov_13.693442
CAGAGAAACGTCACATCTATAAAGCTTAAAGGTGTATAAATGTTCAAAACATGAGAATGT
CGATGAGAACCAAATGTGACGTCTATGGGTAACACAATGCACAATGCGAATGATCATGTG
AAGGCTTCTGCATGGTCATTGCAAGCATTATTGTTGAAATGTGTTACTAGGACAGAGGTA
TTAACAAGCATGGCCATCAACAGTCATACATGAAAATGGTTTCAAATAGCAAGGAAACTT
AAATGGACGAACACAGTTTTAAAGCTTTAAAAAAGGGGGATATCTCTTTCTCTCATTAAA
TCATAAGTCACCAGTACATACGATCCTTTGGCCAACCTCTTCATTCACTAACACTGAAGG
ATGGAACGGATGGAGCCAAAAAGCGTGCAGTTGGGGGGAATTTATGAAAACCTCGTTCCC
TACCCCCTAAATTTTTACACTTTCGATCCCATATACGTTGTAACCTTCCTTATAAGTTGC
AAAATTCTGTGAATTCTGCGAGGAAGTTGGGTTAATATTCTGTGCATTCTTTGCCACCTT
CATTCGTTTCGCCTCGGCTCGGGACTTGTAACAGAACTCAATCAAGGCCACCAGCATGGC
CAAACCGAGTCCTCCGACCAGAATGTAGAAGACCCCAGCCACGTTGCTCAGGCTGAGGGC
ACTCGTCTTCTCCTGCGAAATGCACACGAGACGGGGGTCAGCGGCGGGGCAAAGGTAGGT
CAAAAGATTGTAAAAAAATAAATAAATAAAAAAATTGTAAAAAATTTAAATAAATAAATG
TACACAAATAAAAc
>NODE_33_length_791_cov_12.788875
ATGTTGTTGTAAGTCAAATTTGTCCATTGACTTGACCCGGCTGCTTAAAATAGCAGTTGC
AGTTGAATTAGTGAAGCTTTTCAGTTTGATCAACTCTACTCTGCTCTGAACCATCTGTGA
TATAATAGATTAGGAATGACTAAGAATTACAGCATTGTCTTGAATGGAAAAAATTAAGAA
TTATAATTATTAGTACAATACGTGTGCAGTGTAGTGTAGATCTCAAACAATCAATAATTG
CTTATAATTTTTTCTCAGAAAGGCTTACACTATAATCTCAAAAACCAGTGTTTCTTAAAA
AATGTGATTCATGTTTTGTGTCAGTATGTGTAATCGCGTCTCCAGAGTGTGATTACATTG
TATGTCAGTTTGTGTATATTTTTGCAAGTGTGTTGTGCTGTCATGTTTGTAGCATTCCAT
GTGGGAGGGTCTGTTGATAAGTAAGCCATCTGTAGTGTTCTGCCGAACGACATGTTGTAA
AGCGCGATTTGAGAGTGTGGAGAGACTTGACTTGACAAATCTTGGCACATAATGAGACAG
AAGGGAGTAAAGGCAGAAGTCTGTCCAGAGATAAACAATTAGATTTGTCCCTGAGGTAAA
GGCCATGCAATGCAAGGACTCTCAGACTAACAAAATCAATATGGCTTCCAGTAAGAACAC
TCAGGGGGTAGAGTGATGAAGAGGTTATCATTCATTTCTCAGATTAGGACACACATACAC
AATGAGGAACAGTCTCGCTTTAAAAATCAATATGATCACTAGTATGAAAGATGCTTGTCA
GTGATGTATATATTTGAAAGTATGCATCTGCTATTCAACTCTCTGTCAAATGCGATTGGT
GTAATGAGACGTGATAACATAGATCAACAGGGATACTGAACCGAGCTAGTCAAGCCAGTT
TTCTTCAGCAGCCAATTGTGAGAGGATCTTAGAGGAGACAGCATTTGGGAATGATATTTT
CACACCCCCAGataa
>NODE_34_length_622_cov_8.815112
CTGGGAAAAATACAAGATGAAATTGAAAAAAAAAAAATTATATAGATATATTTTTCAAGA
AAAAAAAGTTAGTGCTCTCGCATTCGTAAATGAAATGCAGCTGTAGATCGAATGGCCTCA
CAACTCCCCGCTGTCCGCACCCCCCTTTCTCCTACTCCCTCTAAGATTGGGCAGACACAG
GGGGTGGTGTGTGTGAGTGTGTGTCCATGTCTCTGTGTGTATTTGTGTGTCCAACTCCTT
TGTGACCGCTTTCTTGAACCCGAACCCTCCCTGCACAGAGGGAAATGGCGGACTGTGGCA
ACGACAGGGCAGTTTTACAGTGCACCGGGCTGAATGTTAAACTTATATTTAATGTATGAC
ATTTCACACAAATCATCCGGCCACAGACATGACCCTGGGGTATTCCGCAGATTGCTTTTT
CAGTGCCTCAGCAACTGTGGAATTATTCGTCCCAGAGAGAGGGAGAGAGAGAGAGAGAGA
GAAGGGGGGAAAAAAGCCTTTGAGTTTGGCGAAATGATCGCCCTCTCACTGCTCTGGCCA
TCCCAGACTGGAAGCTCTCTCTCTCTCCCTCTCTCTTTTCTCTGTGATATCATGATCGCA
GGGCCGTGCCAAATTGAAAACATCTTGGCAGTCTGGAGGCTGTATGAAATAACCATATAT
TATGTGTAGTATAACACCCGATTGGATAGCAAAACAATTATGCTGTTTTGCAGTCTCAAA
AGATTCCTTGTGCCCCTCTCAACCCTCCACTCCCTTCATTTCTATGTAAAAAATCTTCAG
AGGGGAATATGAAAATtatctcagat
>NODE_35_length_853_cov_10.580305
GGCAAAGGGGAGGGGCTCTACCTCCTGTTAACGTCAGAAAAGAAAAGTAGACCTTTTTAG
GCTCTCAAACTAAAGCATCCATTTGTGTTGAAGCAACCATGGAGAGACAACCTCCCATTT
GATACAGCCAATAGTCCCTTAATAAATTACATTTTTTTTACATTAGGGATTTCTTTTTGT
GATCTTTTAGTCACGTTATAACACACTCCACAATACAGTTTTTCTGGTGTGGTTTAAGTT
TTAAGTAATTGTTGGGTGCCGGGTCGTGCAAAACCATATTAATTGGGAGGTTGATAGCGT
TTGGTGGTTCTCCAGTGGAGGGGTCCCCCTCCCCTTCCCCCTCCTGCCTGTGGTTTGGGA
AGGCTGCCTGTGTTCCCCCTGGCCGCCTGACAGAACTCCCCTTGGTCAAACTGTACCTTG
TCTTCTTATTCCACCTGCCAATAGAAACGCTTTCAGTCAACGATCCCCCGGATGTTCTGG
ACAGGCAGAAATGCCTAACTGCCTTGGCTTCTCTACGCCACGCTAAGTGGTTCCAGGTTT
GGACCTTGTCTTTATTTGTCTCTAAAACCGAAGTAGTTTTGAGTTTGGTTTTATGCTGTT
TGTTCTTTTGTCTTTTATTTGGGCGTTTCATGTGTTTTTGTTTTGTTTTTTTTCTTTATT
TACTCTTTCGAAGTGTACCTTCTGTAGTAATACTTGACGACCTGGATGTTTGTTTCTTAG
GAAACCTTTGTCATTACACTGTTGTAGAGTTGCTTTGCTCACTTAACAGGTTCTATCGCA
GTACCATTTTTTTAAAAAAACAGTTTGTTGCTTTTTAGTCCCTGAGTTCATTAGTTTTCT
CACTTTGCTCAACAGTTGCCTAACTCAAATCTGTAAAATATCTGGGACTAATACATCATG
TGTCCAGGTGCAATATTTCTATAATGTCAGTGTTGCTATGAGTGAGTTGTTGTTGTTATT
TTCATATCTATGCAAGCTATTCGTAGAGCACTCTTTGCTACCCCATTTGGTAGTTTTGAA
AAGGAAATGTTCTCTGt
>NODE_36_length_717_cov_5.043236
CTGCAGATTGTGAGTCAAAGTGTGCCCTTGCTTCATGAAATTATCATTTTGCAGGATGGA
GAGAGATTTGTTGTGTGAAGAAGAACTTTGTAAGTCATTGTTAATCCCCTAACTTGAGCA
CTGACTTTACTGTTGAATTAAGTAAGTGCTACTTGTTGGGGCAATTTCAACTGACCATAT
CAACTTTGTGAATTTTCAATTTCTTTGAATATAAGTGACTCTCAGACCACCTCAAAGGAG
CCACTCATGATTTTTGCATTCATAAGTGCTTCTCTTTGGGGTTGTCTTGGTTGTGACAAA
TTCCTCGTTGGTCATACCTCTGCCAAGACCCTGCTTTGTGTAAATCAGATACCACTTTGC
AATGAAACCCACTGGAGTTTTTACTACAAGTGTTCTTTAGACTTTAAACATGGCAATGTG
GATGATATCATGGCTTGGAAATGGTTATTAGCACGACCCTAACAGGAGCACTGACTTTGT
TTTTCAATGCAGCAAGTGCTTCTTGTTGGGGTAGTGTTTTTGACCTCTACATCTGCAGAT
TGTGAGTCAAAGTGTGCCCTTGCTTCATGAAATTATCATTTTGCAGGATGGAGAGAGATT
TGTTGTGTGAAGAAGAACTTTGTAAGTCATTGTTAATCCCCTAACTTGAGCACTGACTTT
ACTGTTGAATTAAGTAAGTGCTACTTGTTGGGGCAATTTCAACTGACCATATCAACATTG
TGAATTTTCAATTTCTTTGAATATAAGTGACTCTCAGACCACCTCAAAGGAGCCACTCAT
GATTTTTGCATTCATAAGTGCTTCTCTTTGGGGTTGTCTTGGTTGTGACAAATTCCTCGT
TGGTCATACCTCTGCCAAGACCCTGCTTTGTGTAAATCAGATACCACTTTGCAATGAAAC
C
>NODE_37_length_628_cov_16.399681
TATACAAACATATATTACTCCCTATTCTTGATCCTGAGTCTTTCCACAAGACTAAATGTG
GGCTTATAAAACAGCAAAGCTATCAACATCCCCAGCCACCCCAGCACCTCCCCTCCTTCC
GTCTACGGAGAGAAGATGAAAGGCTTTTTTATTCTCTGCTGTATTTGAGCACCTCCACTC
TCTCCTCCAACCCAGCCCTTTCCCAGCCCTCTTCCAGTTTAATTACTCTTGATTATTCCC
GATTCCGTCTTGTCTGAGAGATGTTCACCTCCGAAACAAAGACACACTCACACAAGGCAC
AGAAAAGCGGAAAGAAGAGAGACAAAACATTCACCAGATATCAAATTTGCATGAAAATAA
GCCACACTGTTCAGCCGGCAAAAAGTGGATTGAAATGAGGACTTGCCAAGAGCGTGGTGG
TATAATTAGCATTTGACCAAACAAACGAGCTTCAACAGAGCTATAATTAAGCAGGCCTGT
AATTAAGTGTATGCCCTTTATCATAATGATCGTGGTTAAAATGGTGTGATGGCTGCCAGT
TGATTATTAATGGTGTAACCCCGTCCTGCATGCATCCTGCACTGGAATCAAGGTGTCACG
ACTGTCAGGCTAGAGAGCAGCCCTTTGTTTATAAAATACATTAGGGCCCAAATTAACACA
GGGTGACAAGAGACACAAAGCCTCTCGTTTCCAGACTGAAGGGAAAACTGCAGCTGCTCG
GCTTCATTTTAAAACTCCCAAATCTGGAGGCACAAAACTTGCTGCAGTTGGCTTCGACAG
GAGCCCCAAAtatcaagaggccaagcttccaa
>NODE_38_length_1420_cov_12.373943
AAGGCGGGCCGGCGGAGGGGACCGGGTACGGCGGTCGGCGGCGGCGACTCTGGACGCGCG
CCGGGCCCTTCTCGCGGATCTCCCCAGCTGCGGCGCCCGCTGGGGTCCCGTTCGCGCGGG
CCCCCCGGCGGGTTGCCTCGGCTGGCGCCTAGCAGCTGACTTAGAACTGGTGCGGACCAG
GGGAATCCGACTGTTTAATTAAAACAAAGCATCGCGAAGGCCCACGGGGGGTGTTGACGC
GATGTGATTTCTGCCCAGTGCTCTGAATGTCAAAGTGAAGAAATTCAATGAAGCGCGGGT
AAACGGCGGGAGTAACTATGACTCTCTTAAGGTAGCCAAATGCCTCGTCATCTAATTAGT
GACGCGCATGAATGGATGAACGAGATTCCCACTGTCCCTACCTACTATCTAGCGAAACCA
CAGCCAAGGGAACGGGCTTGGCAGAATCAGCGGGGAAAGAAGACCCTGTTGAGCTTGACT
CTAGTCTGGCACTGTGAAGAGACATGAGAGGTGTAGAATAAGTGGGAGGCCTCGGCCGCC
GGTGAAATACCACTACTCTTATCGTTTTTTCACTTACCCGGTGAGGCGGGGAGGCGAGCC
CCGAGCGGGCTCTCGCTTCTGGCGTCAAGCGCCCGGCACCCGCCGGGCGTGACCCGCTCC
GGGGACAGTGGCAGGTGGGGAGTTTGACTGGGGCGGTACACCTGTCAAACGGTAACGCAG
GTGTCCTAAGGCGAGCTCAGGGAGGACAGAAACCTCCCGTGGAGCATAAGGGCAAAAGCT
CGCTTGATCTTGATTTTCAGTATGAATACAGACCGTGAAAGCGGGGCCTCACGATCCTTC
TGACTTTTTGGGTTTTAAGCAGGAGGTGTCAGAAAAGTTACCACAGGGATAACTGGCTTG
TGGCGGCCAAGCGTTCATAGCGACGTCGCTTTTTGATCCTTCGATGTCGGCTCTTCCTAT
CATTGTGAAGCAGAATTCACCAAGCGTTGGATTGTTCACCCACTAATAGGGAACGTGAGC
TGGGTTTAGACCGTCGTGAGACAGGTTAGTTTTACCCTACTGATGATGTGTTGTTGCAAT
AGTAATCCTGCTCAGTACGAGAGGAACCGCAGGTTCAGACATTTGGTGTATGTGCTTGGC
TGAGGAGCCAATGGTGCGAAGCTACCATCTGTGGGATTATGACTGAACGCCTCTAAGTCA
GAATCCCGCCTAGACGTGACGATACCGTAGCGCCGCGGATCTTCGGTTGGTCCCGGATAG
CCGGCCTCGGCCGGTGCGGAGAGCCGCTCGTGACAGGGCTGGGGCGCGGCCGGACGATGG
TCGCCCCTCTCCTGCCTCGCATCGCATGTTTGTGGAGAACCTGGTGCTAAATCACTTGCA
GACGACCTGATTCTGGGTCAGGGTGTCGTACGTAGCAGAGCAGCTCCCTCGCTGCGATCT
ATTGAAAGTCATCCCTCGATCCAAGCTTTTGTGTCCGGCCGAGGGCGCGCGGGCCCCTCT
CCAGCCGACACCGCCGGCCGGGACCCCGGGGTACCAGGGGCGCGGGAGGGGAGGCCGGAC
GGCCGCGTTTCTTCGCTCGCTCCGGCGGCGGCGGCTCTGCCCTC
>NODE_39_length_842_cov_16.148457
GAGGGGGGTTAATCCAGGTCTGAGTAGGTCTCCTGTTTCCCTGCATGACAACAGTAGACT
TTCCCTCCTTAATATAATAGACTTGTATCTGAACCTCATTGAAGACATATATATTTAAGA
CCCTTTATAGCAGGGTTAATTACCCTTTACTTTGCAGAGACTTGTTCTTTCCAGCCCCAG
CAAACACTGTTCACAATGTTAATTTTGGCCAGCTGCTATTGTAATTACTACCTGGTCTTT
TAAGAGCTGTTACAATTTGTGGAGTATGATTGTATTGTTTTTATATTAATTATTTATTAA
TTATGAGGTGTTGCCTCTTAGTAGCCTTAATTTTGATGATTATGGTCGACACAATGTAAC
TAATGAACGGGCTTTGTGGGCCAGAACCCCACTGCCAGTCCGACCTCTCTCTCTCACAAA
AAGGAGCACCTCATTCTATATCTTTGTTCTATTTTCAAAGGGGATGCGGACAAAGACACG
AATGCTGATCAGAAGAATAAGAAGGGTGTTAAGAGACGCCGGGAGGAACATGGAAGGGGC
TACTTTGAATTTATTGAAGAGAACAAATACAGCTGGTAAGGATGGGACAGAGCAAAAATG
GCCTTCAGCATCCCTGAAACGCCATCCATAGCTTTGTTGAACTGTATTGGCTTTAAGTGC
CAATGCACATAACTAGCAAGCGGAAAACCCTCATTTTCAAGTATTATACTACTTTATAAT
TAACATTACTTTCACACACATGTTTTGAGGGTCATCCCTGAGTACTTAAAGAGCCTTACC
ATTTATCCTTTTTACAGTACCCACTCACATTGTGTCTTTAATGGACTGCATTCTGTAGCA
GAAGTGCATCTATCAAGTCTCTATGAATTTTCACATCTGTTCCTCATGCCGCTTATTGTT
TTGGAAAGCCCGTTGTGTCCTCAAGGTGAATCGAGGCTGCTCAAAAAAAGAACCCAGAGG
AAAGTAGCAGATGTGCACTGTTGAATGGAGGGTGGGTGGGGGGAGGAATAGCTGAGAGGC
GTGGAa
>NODE_40_length_652_cov_13.441718
CTCTTCAACATATCATTGTTGAGACTGAGCTGTTCTGCAGATGTTTGCATCCAAGGAAGA
TGCATTCGCGAGCCAGCAAACCTTACACTGTAGTACGGGTAATAAATTGTGATCAAGCAG
GAGAACCACGGAGGGCCAGATGGAAGCAGATATTTTAGTTTACAGTAGAAATACTTAAAT
TAACAATAACCTTTTTAGAAAACTAATACTTACACACACACTGTCAATTGTATGTCCATT
TAAAGGATCATTTGATTTCGTTCTGATTGTGCTCTTCTGTAACGTCCAGGATCTGCTGGC
CTGAGATGAACTTGCGATTACAACCTGTTGTAGTCTAGCTGAGCTGAACGCCTCATAAGT
GGAGCTTTTGCTTTTTTATTGATCTCTTTGTTTCTCATAGCTGGAAGGGCACAATATTTT
CTCCAACCTGAATTCCAGCGAGTACGAGCAGGTGCTGGAGATCATCCGAAAGGCCATCAT
CGCCACGGACCTCGCCCTGTACTTCAACAACCACCAGCAGCTGTCGGAGCTGCTCACCTC
GGGTGTGCTGGACTTTAACAACCACTCGCACAGGTCAGACCATGACTCACACTGGGGCAC
AGGTCAGGTCTGGATTCAAACCAGTTCTCATAGCAGCGAACACAGAGAAAAGCAAACCTG
GTGTGCATGAACAGCACATTGAGTTTCTCCACATGGATATAACGAGGCTTTACTCCCCTC
CAGGGACCGTGTGATTGGTCTGATGATGACAGCATGTGACCTGTGTTCTGTTACCAAGCA
ATGGCCAATCACACGACTCACAGCCAACGACATCTATGCTGAGTTCTGGGCTGagg
>NODE_41_length_380_cov_3.715790
ATGGAATAATAAAAACATTCAGGAGCTGAAAAGTGGCTTTGCCTGAGCTCGCTGCATTTG
ATTAATCTAGGTAGATGCTTTTTTTTTATCATACTATTGATTTTCCCTATTGCCAAGAAA
TTCCGTGTAGGCTAACGTGTTTTTTTTCATCTCCCCGTGCCTCTCCTCTTTCAGCCTCTC
CAGTTACTGCAATGCATCGTTGATGAGGTGAGTCGTCGTCTTATGTGCTTTTGCATCTAA
AGTCAGTCCTAATGGCCCGGAAAGCTTATATTTTGTTTCCTAATGAAGCAAACCACTCAG
GCGGCTTTGCTCCCCATTCACTCAACCCTTCACCCTACGCAACTGCCTAAGGCAACACAC
ATATGCACATGCACATTACTGTAGAGGTTGGACCTGTCATGAGTGACACAAACACACACA
CAAACAAAGCACAGCTCTGGATTCTGTGTATTACTGAGCCAGTGCCAAAGCAGACAAATA
GTGTAACTAGGAATTCTGTCCTTACTGCAGTGGGTGTTCGTTTTTGTATTAAAAAAAGTG
GTAACGCTCACAAGAACATgagac
>NODE_43_length_875_cov_7.992000
TGGACCAGATTAGCACCTCGGGGGGTTTGGTGCTGAGCCCAGCTGTGCTGTCTATGAAGC
AGACTGCAACACAGCATCTATTCTGACTAAGCCTCTGAAGGACCTCTGGAGACTGTTGTG
ACAAACCCTTTAAAAAGACTTAGCAAACAGCTCCTAACCTTGAGGACTCCTCACTTCATC
TATTTGTGTGAACGCTCAGCTGAAATGATGACAAGGTGCAGGGGTGCACAAGGTGAGCTA
TTGTTTTGGTGTGTAGGATGTGTTGTGTTGTGTCGTATGCATGCATCAGGCAGTCACTTA
AAGAAGTGCTTGCCGTTCCTGTGAATTAACGAGCAGTTGGGAAGAACAGGCCAAGGCGGT
GCCATCTGTAAATGTCACAGGCACTGCTTGCTCATTTTACACATCATTAAAGCCAATATT
CCTAACCTGTATCAGAGCAATCAGGAGCAGGCCATTACTGCGACAGGGGCCCCGGGGGAA
CCACGACCAAACTCAGAAAGAAAAGAGCAGTGAGGAAGAGAAAGATAGAGCACACTCTTT
ATCTCTCTGACACACACACACACACACACTTCTGCACACTTCTACGTGCACACGCACAAA
CAAACAAGCAGCACACCTTCTAAGAATAAACAAACACATGAAATCAGCACCAATACCACT
ATCCTAATAGCTAGTGCATTTAACAGCAGAGCACGATGAAAACAGGGCCAATTATACATG
TATCTGTGGGCAGTGTGTATAGAGCCCAAATGAGAATCTTGTTATTCCTTTCCCTCCATA
CTGTGGCGCTCAGAAAGCTAAGCCATTACAAGAGTGGAGGCTCCAGGGACAGCTTTCGGA
AATGAGAGCGAGTCGGGGAGTGACAAAACAAAGTATTGAGATAAACACCCACCATTAGTA
CAGGCAGTTAAACATCCATTTCCTAATCCTCAGCTGGACTCCAGAGGATATTAACCCTTA
GTTTACTAAGGTGCAGGACAATAGGATGCCAGATTAAGCTGGACTCTCAATGCAAAATAC
GCATTAATATCGACCAGTGCTTGTTATTTTTCCTCTGAt
>NODE_44_length_577_cov_20.441940
GTGACTGTTAAGGTTTTTTTTTTTTCTTGATTATGAAATATGTGAACCCCCAAGCAGCAA
ACATCCTAAAAGACTGTTAATCCCTGATAGCTGCATTGCATTTCTTGCTCTGAGTTGTAC
TGATATGCATCTACACACAAACACAAAGGCAGTAACAGAACTCTTTGCTCCTTGGCCTTC
GAGCCATCTAGCTACATCAATAAATACAGCAAAATAGCATTAGCAATAACTTCAACTATA
TGACCAGGCTCTAATATGATAGAATTAGTATCAGTGTTTTAAGGTTTGGCCATTTAGGTG
AAATTCTAAGCCGGGCAGGGAGTAATTTGGACACAGGGAAAATTGATTTTGACCATCAGC
ACTTTCTCATTTTCAAACAGCGCCTGCGGCTAAATGGGTTAGCCTGTTAAGCACATTACA
CAGGTAGCTTCTCCTTTCCTCCCCAATGATTATGTGTCCGCCTTGAGCAATTGATATTTC
TTGCAAATAAGAAAATTATCATATTCCATGACTGGAAAGAGAAATTAGGGCCTGCTGTTA
TGGAGTGGAGTCTGTGGACTGAGAGAGGGAGGCAGAGGTACATTTTTCCTTTCTTTTTTT
TTGTTTTTAAGGGTGGGGTGTACGTATCAAATGTCGAATGCTATATTGGAATTGGGGTGC
TGTCAGGCCTCATCAATAAAAATATACAGTGATagacagtaagtggtggaggggggacat
ggagggatggaggggcgctgagacaaaacgactggctttga
>NODE_45_length_629_cov_8.523052
AGTATAATGACAAGATGTACATGACAGAGAGCGGCAGAAAGAGTAGTGTTCTGACATGAT
TGTTAAGAGGTTTGCCATTAATTTTGTTTGTTAGGAGTTAAATGCTGCTGTACAGCTTGA
TTTTTTTAATAAGCTGTCACAGATGGAATATAAAACAACATGCTGTAAAGTGGTTTATTG
CTGAGTAATGTTAATGCACGCCGCCTACTCTCAATGTCTGTAATCAAAACGATCATCATT
CCTGACGTAGAGTGTATCCGTCCCCTCAGCCAGACTGTGTGGAGGTCTCGTGTATTATCT
AATCACAAAATGCCCACCAGTTTGCGACCGGCGTTTGTCCGCCCTCTCCTTCCCCTGCCT
GTGTTTGCAGGTTTGCATCTGAATCAGGGGGCCGGTGGGGGCCCGAGCGCTCTCGGCCAC
GTGGACCAGATTGATGTCATTGTCTCGGCACACTGACCTTTGCTGTAATACCCACGGCAG
ACATCACAAACTCTCACATCAATTTAGCCCAATTGGATGTGGCATGTCTTGGCTAACTCA
ATTTGTGGAGAAATGCACCTGTCTCTGCCTTCCCTCCCTATAGATTTACTCAAGGGGAGG
GGGGAGGAGGCGGAGGTATTGCAGGGAAGAGAAAGGGAGAGTGAGGGGAGGGTTTCGGAG
CGGAGTTGGCTGCTGATCCACTACCCTCCTCCTCCTCCTCACCCCCCAAAAACACTCACC
CACATGCATATAAACACCGTGCACCAACTTCTCCCTTTTTCTCTTTCTCTCAGCTCTTTT
CCCCCTGCCATACTTTGCAGATGTAGCGCCTCt
>NODE_46_length_435_cov_20.268965
TTAATGGGAAGAGAGTGTGACAAGTCCTTTTATATAAGTGTGAATTACACAGTGTCATCA
CCACAATGTATAGTCGACAGTATGTGTTAATAATATGTGATGATAACCTATAAAATGGTG
ACAGAAAATGGGGTTCATTCAGAGGCACAGAGACTGGCAAACAGATAAAAAAGGAAATGT
GTGGCATTAATTCCAGGCCTCTATTTATCCCATTTCCTATACTCTCTTTATGTATCTAAT
ATTTCTAATTTACCACCGTCCAGGAAAAGTGACACAAGAAGCCATAAATTCCCTTCTAAT
TCCAAATAATTCCGATTACATGGACGAGTAGTTTTCAATCAGAAAGATAATCTGGATGAT
AGATGGTGGGATAATTGGCTGTCTCTGCCACGTAAATATTGTGTCGTTCTATTAATCTTG
CCGAATGAAGTGTCAAGCTGTCACTCATTCGTCAAACTGAATTAGGAAATATAACGAATA
AATAAATGCACGCGGGTGGCAGTGGAAATGTGTGTTTCCGTGTGTGTTTCTTGTGCGTGT
GTTTGTGTGCGAGGGCTGAGAGGATGAGATGAGAGCAGAGCGTTGCAGCGGTCCTGAGTC
AAGGAAGGAGACGGGTATa
>NODE_47_length_602_cov_20.963455
TACATATATGTATGTATATATATATAAACACATTTTTATAGCTACAGCACCTTTTCCCAT
GGGGCAACAGTGTCAATACCTCGCACATGGTACATGGCCGTGCCAAAGAAAAAAAGAAAT
AAAAACAATATATTGGTCAGGATATTTATCTTTTTTTCCCTAAAATTGGCATTTGACATG
ATGATATTCTATTGCCGTCTGGGGGAGGGAAGGGACAAAGGTTCTTCTTTTGAGTTTATA
TTCAAGTTTTCTCCTTTTTTCGTGTATAATTTCTTCTTTTCCTGTTTAAAAAGAGTTCAC
ACTTTTGTGATTTGCGTGTGCTGCTCTTCATCAAAAGGTTCATTTTCCGGATCAGAGTCA
GTGGTGTCAGAGTATCGATAATGGTCTGGCTCATTGTCGCTAACGTCCGGGGTGACGGAT
GTTGAAGTGCTAGCCTCAGAATTCGAAGGCTCCTCCACGGTTTTCGTAAAATACAACTTC
ACCTGGAAATTAAGACAACTAGCTTCAGTGTGTGTCATGAGATAATCAGCAACACAATCA
TCATTGCTATATTTGGATTAACGTCTTTGGTAAAAACTAACAGTAAAGCAGTAAAGTTTT
TAACAACAGTTATTCCAATATAATAACATCCCATTTGCCTCTTAATCCCAACCGCTTCTT
TCACTGCTTACCTTGAAGTTTGGCGAGAAGTAGCGGTTAGCTTTGTCTTTGTTGGCCTTG
TCCAAGTCATTCTTCGTGAGCGTCAGGATGAGGTAGTCCCTGTCgctttccctgccgctt
tccctg
>NODE_48_length_606_cov_16.288778
AGAACTACATAGTGCAAACAGTTTAGTCATGTCATGGTTTTGCGTCGAAATGCAGGTGAA
TAGTCTTCTCTTACTTGTAAATATGAATACTGCCTCTTTGCCTGAGTCAACTGTAATGTG
AATCAGCATCTTGATTATTGCATGCTACACAACACCACAGATATTGATATACTACTAGAA
TGACTGTAAAATAGATATTTCTATCTAGCATCATTGTATTATAAAATGATTCATTTTCAG
TAGTTAATAATTCCTTCTTAAGTCAAAAGGTTATAAGTAGTATTTAATAATGCAAACTAA
AGACTATGGTAGTGTAACACGTGGATGAATTAATCTTTTTTATTTTCTTGGGCGTCAATA
TTACTAAGAAGTGTGAATCCCTGTTTGCTTCAGGGCAAGATGTGTGACAGAGGTGGCATC
GAGCTCTTACAGTCCAAGAACGAAAATGGGTGAAGATCACTGGACTGACACCAACTACAC
AGGATCTCTTTTAGTGGCTGTGGGCCATACGTGGTCACATGATTAGGCACAAATAGTGGC
ATTGGTACGACCTATTAGAAGGGGAATGGTGGAGATGACCTGACTATTGTCAAAGCTTCC
TGAACTGAGCTAATATGTTGGACACTCTCCCTTATCTTTGCTTTGTTGCATTAAGTACTG
AGCAGCTTTGTAAAGGAAAAAAACTGGAGTGGGATGGGAAGCTATTGGGGTGGTGGAAGG
ACACTGTCCAGACATGACAGTAGGAAGTTTGTATTATTATTAATTGAATATATTTTGCAT
Tttctcttgt
>NODE_49_length_932_cov_16.614807
AATACAAATCGTCGTCAGCTCTAGATTGCTGTGCATTAGGCAGATTCATAATTTGTTTGT
TTTGTGATTATTAATTTCATGTTGATTTTACTTAAAAATGTGTCTTTCTTTGACAGGTTC
ATTCCAAAGAGTAAAGAGGCACAGACAGATTACATACATAAAGGAAATGTGAGTAACAGA
ACATCAATGAGCATTTTCTTCTGCTTTCCTTTAGCCCTGTATGTAAAATGCTGCTCCTCT
ACAAAGCAGCTTTAACCCAGATTATTCTTTGGGAATTTTTTGAGTCCTTGAGACAAAAGA
GTTCTCTTGCTCCAACCTCCATCTCAGCGGAGAAGACAGGGTGGTACAGGAACGAGAGAA
TCAAAAGGCTGGAAATTCACGGCTGAGAATAAATGCTCGCTCTTCCCTGAGGTGATTTGT
CTTTGCGCTCCTCTTTCTACAGATGTTAGACCCCTTTTTTAGTAAAGACCTGAGGTTCTT
TGGTAGCACTTTGATATCCTGCTCGGATTCAATATGTGAAATAGAAGAGCCACTCCGTGA
CTTGGAGCACATCACAGTCTTTGAAGTCTGATCCAATTTTTGCTGCTCACCATTTGATGT
TGAAAGGATGAAATGAGGAAAATGTACAGTTTTTGCCAGTAACTCTGCTGAGCATATGTA
AGATTAAAAAAGCAAAATCCTTTGGAGGATGTACTTAGAAATGTTAAGCAGATTAATACT
TTCCTATAGCTCTTTTATTCAAAGATAAAATTAAATATGAGAGGAAGTCTGTATGTGCTG
TTTTTCACTCTCACAATTAAGTCAGTGTGGTGCTGTTTGCTAGGAGGTAGGGCTACTAAA
GGGGGATATGCAATTGCATTAGCATTTGATTAACATTGCAAAGCACATTAATGGGTTTGA
GTTATATGAGTGCCAAATTGTAAATTGTAAATAAATGAATACAACATCTACATGACTAAA
TTGAAAAAAAAACACATTACGGGGCTTGCTTTAACTTGTATCTATTCATCCAGTGCTTTC
ATTGACATTGCTCTTCTGGGTGTGTTTACGCCTCCTCTTTCAAGGttggccctgacagcc
gagacagacaagtgaaagacatcaagagagacaaag
>NODE_50_length_449_cov_17.639198
GGGGACGACGACGACTCCATAGCTTGAAGCCCTGCTCTGGTTTTGTCATTGACGAAAAAT
GGCTTTCCATAGAAAAATGAGCAAGATCACACGCACACACCCAGGTCCTGTATTGATTTT
TATGGCGGATGGTGGGGCTGGTGGGTAGTGGAGGCAATGCTCTCAGAGCAGATGTCTAAT
GGTGTTTAGAGACTCTCCACTTTATCAAGCCAGGCCAGCACTGACAGTTAGATGCTGGAG
GGCAATTAAAATTAAAGCCTGCCTGATTAGAATATCATATTCATCTGGATGGTAATTACT
ATGTCTGGCTCCGTATAAATAATTAATTATGCAAAACCCATGCAGCTGCCACTGGCTAGA
GTTAACTGACTTTCTGTCAACGTCTCACAGTTCTAGAAAGGATAAAGAGATTTGGGAAAT
AAGCTCTTTAGCCGCTATCTGGAAGCCCGCTGGGGTGTGCATGCAGCGCCCATTGAAACA
GTGGCAGCCTGCCCTCTGTGTGCAGGTGGCTTCAGCAAGACATTGTGGGGTTTTTCCTTT
TGAAGATGTATTTAGTTGAAAAAGAGAATGCTCACTTTACGGACGTCCTCTTTCTTGTGC
CATCTGACTCCTTAGCtcacacgcggcgcttgt
>NODE_51_length_774_cov_7.337209
AGGATAGGAAATGGCACATCCCAGTGGCACTAGGGAGATTTTAGGTTTTAAAAATTCATA
GATCATGTTTCACATCTGTGCAATTACAGGTGAGGAAGGATTCACACTGGAAGTACATAC
ACAGAAAATCTACCAGTCTTCTCTAGTTCTGTGTGGGAGATATGTAACACAGGTTGGATG
CGGTCTTTAGTCTGTATGCTGACGGTATGTACACTTTGAACCTCTTGGATGAGGTGACCT
TATTCTGACCTTCTAAAACCTAGAGGTCACTGCTCTGACCGAAAGAAAAAAAAACAAAAA
ACGAAAAAAGCTTTGTCACAGCCGGCGAGCAAACATGGAAGCGAACAGCTGCGAGTTTTG
TACTGACCATGCAAACTGCTGTAGGCTTTGTAAGGTCATTATATGATAATGAAAATCATT
ACAGAATTACATGGGGGTTTAGGACATGAGAGCAGCAGGGAGGGGAGGGGAGGGCCACAT
TGGGTTTGATAAATGGACTGTGAAGGTGCCCATCTGGCCCTCTCTATGGCTTTTTCTTCC
TGCTCTTTTATCCACTCTTGTCCTTTACTACCCCTCTTTCATTCTCCTCCTCTGTTCTCC
AGTGGGCCAGTGTAAAAAGCGAGCAGGGCCTGTAGTGAAAGATTAACAGAGTGCAAACCC
AACTCACTTCTGTGGAGGAGAAAAGAGGAGGGGAGACAGGCGGAGGTGTTTATAACCCAA
AGCAGGGTTTGTGCCTGACTTGGCAAACCCTGTCCTCCCATCTCTCAGTGTGGGCCGGTA
GGAGAGTAGGCAGCCATTGACCTTTGGCATCGGAAACAGTTGGACAGCTCAGGATGTGTG
AATCACTGTAGTTTTGAGGCACTGGGGTGGTAATACATTACAAGgtttgaaattgtcctt
ttcatttgtgccacagaccttgttccccacagagtagtttagggaaaaaaacaaagct
>NODE_52_length_370_cov_19.708109
TCAGAATACTACCTTGACCTTAACTGTGTGATGCGTTATGATCATAATTCACCTGTTATG
CACTGTCTACTGCATGCATGGGGATATTAAAAGGTCTCGCAAAACGAGTGCGTTTGGCCT
ATTACCAATTTATTTTTATTATTTTTTTAATGAGCGAGAGATACTCATAAAAGTGATTTA
AAAATTATTGCTATTACGCAGCGGTTTATTTAGATGATTGAAAGATATAACTGATAGACG
TTCTATACAATTAAAGGGAATAATCCTTTGCTTGCTTTAAATCTAAACAGGAGTCTCCCC
ACAAATGCCCCACATGCGGAAGAACCTTTAATCAAAGAAGTAACCTGAAAACTCACCTTC
TCACCCATACAGACATCAAGCCCTACAGCTGTGGCCGCTGCGGAAAGGTGTTTCGGCGCA
ACTGTGACTTGCGACGGCACAGTTTGACGCACAGCCCACATCAGGACTACTAGCCTGGAC
AGACTAACAAAATAACAATGGACAAAACGCAGAAAGACAAATCAGCGACTCTTTTTTTTT
TTTTTTTTTGGTTT
>NODE_53_length_700_cov_15.432858
AGGCACATTCCTTCAAGACATATTTTCAGCCTGTCTCTCTCACACAAATATCCACAGAGA
TACACACATGCGAACATATCCATAGAGCGAGGCTGAAAAAACAATTACAGTTTCTCATTA
AGGCACTCCTAATCCCTTTATGCAAAACACAGTTACACAAGTACACACAATGAGGAGAAA
GAGAGAATGAGGGACGGGGAGAAAAGAGGAGGGAGAGCGAAAAGAAAAAAAAAATGTAGC
GCAAATGCGAGGAGAATAATTACATATATCATGAAGCCGTCCCTTTTATTTCGGATGTCA
CTTCTGATGTCACTGGCCGGCTTTGGCGCTAATTTGAATTCAGACCTTTATCAGTCGCCG
GCAGCAGATTTTGAGTGACAGCGCCACCAAACGCCTCTCGCCAGCCGTCCTATTGATTTC
TCTAAATCCCCAACAATAGCATTTGCATGCTTGTTTCTGTTATAATACAGATATGCCGTT
TCGGAAATTAAAGAGCGGCAGGCAGACCAGAGGTAACTAATTGTGTGCCTGTGTAATGAG
TGCAGTTTCAATTTGATATAACCCACAGCTTTTCCCCTCGCAGGCCCGCGCTAAGTACTT
TCAAGTCTTTGTGGGGAAATAATTGATTTTTTGTGCTTTGGGCACAGGGAAAACTATTAT
GATCTTTTTGAATAATGGCAGCAGGAGAAAAGGCACGTTGAACGATTTAAATTGGTATTA
GAGGAGAGGAAGGAAGGGAAAGAGGGTTTGGTGACGGGCGGAGGACTGATAGCGTAGCGG
AGTCCTGGATTTTGACTGACAGTCTGCAAATGTCTACCAGTATGTTGATTACTCATTCTC
TTAAGGTGGAAGTGGGGCAATGCGAGGTGTCGTggcagtaagta
>NODE_54_length_911_cov_7.627882
AAGATTGGCAACGTGGACTTGGCTTTTAAATGCTTAACGTGTCCAGTTGCAAGTATTCTG
GTTAAATACAAAACAAGAATTTATCCTATGTTTAAGCTCTATGTTAAAGGTTTGGTCTAA
TGTGCAACTGTTTGTATGGCTGTTAATTGGAATGCATTTCAGAATGTGTAAACTTTAACC
CAATCAGGTACAGGCGATTGTTGGCTTTCATGTCAATCTGTGAGACTGATTGGTTCTGTG
CATGTACGTGTCTGAGGCTCTACTTCCAGCGAGCATAATGTGTGTGTGTGTTAATATGTG
AATGCGTGTGTCTGTCGGTCAGTCAGAGCGCCAGCAGCGAAGGCGAGTTCAGGGAATCAG
ATGACTGCTCGCTACTGCTGTTCCGCTGGTTGGCACTGACCCCGCAGGCTCCCTCTGGGT
AGGTGAACACAAATGAAGATGTGTATGAGGTGTTGTAGCTGCCAATGGCCACATCGTCAT
GGTTAACACCACCACCACTGTCGCTGGCCATAAGGCATGGCCCACCAGGTGCTGGCTCAG
TTGAGCCATAGAAAGAACTAGAAAACTCTACCTCCTGCATTAATCCGGGCTGAGGCTGCG
GCTGGACTTGCTGCTGCTGAACCGGAGGCTGGGACTGTGTGGAGGCCGGATGGGCTGTGT
AGGCAGGAGGCAGATAGAAAGAGTCTTCCTTCACAGTCAAGCCCACAATGGAGACAGGAG
GTTGTAAGGTCTGGGGAGGGAGCTGGGCCTGCACTGGAGGGAGCTGCCCCGAGCCCTGCT
GAGGCTGGTCCTGGTAGGGGATCTTACAGTTAGGCTGGTGGGCCACCAGGACAAACTCCA
GGCGCTCTTTCTCCTTCTGCAGCTCAGAGATCTCAGCCTCCAGCTCTGCCTTTTCCTCCT
CCAGTATGTCCGTCTCCTGTGGGTAGGTACAGAGAATGAAAGAAACATGGGGAAGGGGAA
ACAGAGGTGGGTGAAATGGGTTGAAGAGGGAGGAAGGTGTACAGCAGAAAGAGAGAGGAT
AAGCGCGTTAGCTACACCAAACttctacttcagtgtttgtggaggtggatgtatccatcc
cagcagaaatgcctc
>NODE_55_length_626_cov_17.822683
AATGTCCGTTTGCTGCAGGGGGTGTAAGTCCTTCTTTTCATCTTCAAAAGTCAAAACGGA
ACATTTTTAGAAGCCACTTGTCGTTAGAATGTCTGCAGATTTTTCCCAGGAATTTCCCAA
AGGCCAAAGCGACTCTTCATCCAGCAAGTAGTTCTTTTGGTTCGCTGCAAAACCAGATTA
TTTTCCCCCAATTTTCTCTTATATAAAATACAGAAAAACAGCAAATCCTCACATTTAGAA
ATCTAGAACTACCAAATGTTTGATAAATGGCTTAAATGATTCATTAAGTGTTTGAGCTTT
CTGTGGTTCCAAATAACAAACCACAAACTGGAAGGGAAATGGCTTTTCTTCTTTGTTTAC
TGTTCAGTGATCAGTTCCAGGCGCTTGCAGCTCACGAATGCACAGTAGACCTCTCATTTA
AAAAGCACACAGGTTTTATTGCATATCAATTTCATGTATAAATTCTTCATAGCATTGGAA
AGATTACATTTGGTATACATTGCTATTCTACAGAATTAACATCAGAGTCATATCTTTTCA
ATGAAATTTCTCTAAAGTACATCTGCAATAATCACAAGCATCAAAAGAACTGCAATTTCA
GAATTGTTCAATATTATTCTACAATCCTTTTATTGTTTTTCATTATGTCTTCTCCCAAAA
GTCTTTTCTATGTCTTTCAGAACCACCTGCCCGAACATCGTAAGGCAGTCAGAACTTGAA
GTCAAACCTACTAAACCTAGCCACATGTACAATAAGTGCATCTACGGATTTATTATTTTT
TTTTTAACTTTTCTTTTTTTTTTCCTCATt
>NODE_56_length_583_cov_20.384220
CTCCTTCCTCTCCTTCTTTCACTATCAAGGAAACGGTACTTAAGCGACTTTGTTCTTGGC
TGTGATTTGAAAGTGAACACTGGTGTTCTGTGAAAGGTGGCAAATACGCGAAGAGCACGT
CTAGAATTTTCATAAAAGATCTGCTCAAAGGCCTCTTGTCAGCTAAAACGACCCATTAAA
GAAGTGGGGAGCAGGGGAAATGCATTTTCCAAATTGAACGGTGGGATTTACAGTCGGTTT
AACGCCACTGACCCCTAACACGCTAATGTTTGGTTCGTGTCATCAGCCGTCCCTCCCCAT
CTTTTATCACCTCCATTGTCGAGCTATCTATTTAATTGAAAGAAGTTAATTGAATGAAAA
TGATCAACTAAGCTTGTATTAATATTGCTAATGGAACTTTCTTCTTGGCCATGTTTGGAG
AACGATGTCACGCTGGAGTTTGGGAAAGGCCCATTAAGGTTTGCACTTAACCCGATGGGC
TAATTAAGGAATGCTTATTCATTCCCAGAGTCAGGGGGTAGGTCTGCTCCAAACCCATCG
CCACGGGCCTTTTACAGCATTTTGCACTTGCCATTATTGCGGACTCTAGTTGCCTAACGG
TGATTGGCCAAGATTGATTGTAGCTCTATGAAAATAACGTGCTTTAGAAAAGAACATTTC
GATTGAATAATCTAGCTGCAGTATTATATGGAAATTGACTGGCTGTGACTGTTATGgtgg
acacatcacatcttcatgcaatgacatgcatgagattattcagtagc
>NODE_57_length_5990_cov_7.422537
AACTCCGAAAAGGCCCTAACGTAGTAGGGCCTTACGGCCTTCTACAACCTATTGCAGACG
GACTAAAACTATTTATAAAAGAGCCAGTACGCCCCTCAACCTCCTCCCCCATCCTATTTT
TATTTACCCCCATGCTAGCCCTTACTTTAGCCCTCACCCTCTGGACCCCCATACCCCTTC
CTTTCCCAATAGCAGACCTAAATCTAGGTATCCTATTTATTTTAGCCCTCTCCAGCTTAG
CAGTCTACTCAATTTTAGGCTCAGGCTGAGCATCAAATTCAAAATATGCACTAATTGGAG
CCCTACGAGCCGTTGCCCAAACTATTTCATATGAAGTAAGTCTTGGACTTATCCTTTTAA
ACGCCATTATCTTTACTGGAGGCTTCACCCTTCAGACCTTCAGCGTAGCTCAAGAAAGTA
CTTGACTTATCCTGCCAGCCTGACCACTAGCTGCCATATGATACATTTCAACATTGGCAG
AAACCAATCGAGCCCCCTTTGACTTAACAGAAGGAGAATCCGAGCTCGTCTCAGGCTTTA
ATGTAGAATATGCAGGAGGTCCCTTCGCACTATTTTTCCTAGCAGAATACGCTAACATCC
TTCTTATAAATACACTCTCCGCCACACTTTTCCTAGGAGCCTCCCTCTCCCACACCCTCC
CCGAACTTACTTCAATTAACTTAATGACTAAAGCAGCCCTCCTTTCAGTCGTATTCCTTT
GAGTCCGGGCTTCCTACCCTCGCTTCCGTTATGATCAACTCATGCACCTTATCTGAAAAA
ATTTTCTCCCACTAACATTAGCCCTAGTAATCTGACATCTATCTCTTCCCATTGCACTCA
CCGGACTTCCTCCCCAACTTTAACCCTGGAGCTGTGCCTGAAGAAAAGGGCCACTTTGAT
AGAGTGAATCATGAGGGTTAAAGTCCCTCCAACTCCTTAGAAAGAAGGGACTCGAACCCT
ACCTGAAGAGATCAAAACTCTTAGTGCTTCCACTACACCACTTCCTAGTAAAATCAGCTA
ATAAAGCTTTTGGGCCCATACCCCAAACATGTTGGTTAAAATCCTTCTTTTACTAATGAA
TCCCCACATCTTAACCATTCTGCTATTCGGTTTAGGCCTAGGAACCGTAACCACCTTTGC
AAGTTCCCACTGACTTCTTGCCTGAATAGGCCTTGAAATCAACACCCTAGCTATTATTCC
ACTAATAGCCCAACATCACCACCCACGAGCAGTTGAAGCTACCACTAAATATTTCCTCAC
TCAAGCAGCTGCCGCTGCCATACTATTGTTTGCCAGCACTACAAATGCCTGACTTACCGG
ACAATGAGATATCCAACAAATAACCCACCCTCTGCCCATCACAATAATCACCTTGGCCCT
CGCCCTAAAAATTGGTTTAGCCCCAGTCCACGCATGACTCCCAGAAGTCCTCCAAGGACT
AGACTTAACAACAGGCCTTATTTTGTCAACCTGACAAAAACTCGCCCCCTTCTCCCTCCT
CCTCCAAATCCAACCCTCAAACCCAACAATACTAATCTTATTAGGGCTGGCCTCAACCCT
CGTCGGCGGCTGAGGAGGCTTAAACCAAACCCAACTACGAAAAATCCTCGCCTACTCTTC
AATTGCTCATCTAGGATGAATAATTTTAATTATCCAATTTTCACCCTCCCTTACACTACT
GACCCTAATTACGTACTTCATCATAACCTTCTCCGCATTCCTCATCTTTAAACTAAATAA
ATCAACTAACATCAACTCATTAGCTTCTTCCTGAGCAAAAATACCAGCAATTACATCCCT
AACCCCTCTTGTTCTTCTTTCCCTAGGAGGCCTCCCCCCACTTTCCGGCTTCATACCAAA
ATGACTAATCCTCCAAGAATTAACTAAACAAGACCTCTCCCTAACAGCCACCGTAGCAGC
CCTTTCCGCCCTTCTAAGCTTATATTTTTACCTCCGACTCTGCTACGCTATAACTCTAAC
AATATCCCCCAACAACCTGGCCGGCACTACTCCATGACGTCTCCCATCCTCTCAACTAAC
CCTCCCCCTAGCTATTTCAACCTCTGCAACAATTTGTCTTCTACCACTTGCTCCGGCCGC
AATAGCACTGGTAACCCCTTAAAGGGGCTTAGGATAGTATTTAGACCAAGGGCCTTCAAA
GCCCTAAGCGAGAGTGAAAATCTCCCAGCCCCTGATAAGACTTGCAGGACACTAACCCAC
ATCTTCTGCATGCAAAACAGACACTTTAATTAAGCTAAAGCCTTTCCTAGACAGGCAGGC
CTCGATCCTACAAACTCTTAGTTAACAGCTAAGCGCCCAAACCAGCGAGCATCCGTCTAC
CTTTCCCCCGCCCGCCATAAAAAGGCGGGGGAAAGCCCCGGCAGGTAACTAGCCTGCTTC
TTCAGATTTGCAATCTGATATGTAAAACACCTCAAGGCTTGGCAGGAAGAGGACTCAAAC
CTCTGTCTATGGGGCTACAAGCCACCGCTTAAAAACTCAGCCATCCTACCTGTGGCAATC
ACACGTTGATTTTTCTCGACTAATCACAAAGACATTGGCACCCTTTATCTAGTATTTGGT
GCCTGGGCTGGAATAGTAGGCACAGCTCTGAGCCTGCTTATTCGAGCAGAACTCAGTCAA
CCAGGCGCTCTCCTCGGAGACGACCAAATTTATAATGTAATTGTTACGGCACACGCCTTT
GTAATAATTTTCTTTATAGTAATGCCAATCATGATTGGAGGATTTGGAAATTGACTAATT
CCCCTTATGATTGGTGCTCCTGACATGGCATTCCCCCGAATAAACAACATGAGCTTCTGA
CTTCTCCCTCCCTCATTCCTCCTTCTACTTGCCTCTTCTGGCGTTGAAGCCGGTGCTGGA
ACAGGTTGAACCGTTTACCCACCACTGTCTGGAAACCTAGCCCACGCAGGGGCTTCTGTA
GACTTAACCATTTTTTCCCTTCATCTGGCAGGTATTTCATCAATCTTAGGAGCTATTAAC
TTTATTACTACAATTATTAATATGAAACCTCCCGCTATTTCCCAGTATCAAACCCCTCTC
TTCGTATGAGCAGTCCTAATCACCGCCGTTCTACTGCTTCTGTCTCTTCCTGTCTTAGCC
GCAGGAATTACAATACTTCTAACCGACCGAAATTTAAACACAACATTCTTTGACCCCGCT
GGAGGTGGAGACCCTATTCTTTATCAACACTTATTCTGGTTCTTTGGCCACCCAGAAGTC
TATATTCTTATTCTCCCTGGATTCGGAATAATTTCCCACATTGTTGCTTACTATGCCGGT
AAAAAAGAACCCTTCGGCTATATGGGCATGGTCTGAGCAATAATGGCCATTGGCCTATTA
GGCTTTATCGTCTGAGCCCATCATATGTTTACAGTTGGAATGGATGTTGACACTCGTGCC
TACTTCACATCCGCCACTATGATTATTGCCATCCCCACCGGTGTAAAAGTTTTCAGTTGA
CTAGCAACCCTGCATGGAGGAGCAGTTAAATGAGAAACCCCTCTACTATGGGCTCTCGGA
TTTATTTTCCTATTTACAGTTGGAGGCCTAACAGGAATTGTTCTTGCTAATTCTTCCCTA
GACATTGTCCTCCATGATACTTACTACGTAGTAGCCCACTTCCACTACGTCCTATCAATA
GGAGCTGTCTTTGCAATTGTTGCTGCTTTCGTCCACTGATTTCCCCTATTTTCAGGTTAT
ACTCTTCACGAAACATGAACAAAAATCCACTTTGGGGTAATATTTGTAGGGGTAAATCTT
ACCTTCTTCCCCCAACACTTCCTCGGCTTAGCCGGCATGCCTCGACGATACTCTGACTAC
CCAGATGCCTACACGCTCTGAAATACGGTGTCCTCTATTGGTTCATTAGTATCCCTGGTA
GCAGTAATTATATTCCTATTTATTATCTGAGAAGCCTTCGCAGCTAAACGTGAAGTACTC
TGAGTAGAACTAACCTCAACTAACGTTGAGTGACTTCACGGCTGCCCTCCACCCTATCAC
ACCTTTGAAGAACCTGCATTCGTTCAAATCCAACAAACTTGACAAGAACACAAGACTCAT
ACAGCCATTCCTGCCTAACACCATAACGAGAAAGGGAGGAGTCGAACCCCCATAAATTGG
TTTCAAGCCAGTCACATAACCGCTCTGTCACTTTCTTCATAAGACACTAGTTAAACTGTC
TATAACACTGCCTTGTCAAGGCAGAATTGTGGGTTAAAACCCCGCGTGTCTTGCACTAAT
GGCCCATCCCTCCCAACTAGGATTTCAAGACGCAGCTTCCCCTGTAATAGAAGAACTTCT
TCATTTCCACGACCACGCCCTAATAATTGTATTTCTTATTAGTACCCTAGTTCTTTACAT
TATTGTTGCTATGGTAACTACTAAACTAACTAACAAATTTATTCTAGACTCACAAGAAAT
CGAAATTATCTGGACAATTCTTCCTGCTCTCATCCTTACACTAATTGCCCTTCCCTCACT
TCGCATCCTTTATCTAATAGATGAAATTAATGACCCACACCTCACAATTAAAGCCATGGG
TCACCAATGATACTGAAGCTATGAATACACAGATTACGAAGACCTAGGATTCGACTCCTA
CATAATTCCTACGCAAGACTTAACCAGCGGGCAGTTCCGACTCCTAGATGCAGACCACCG
AATAGTAGTCCCAGTTGAATCCCCAATTCGTATACTAATTTCCGCTGAAGACGTGCTGCA
TTCTTGGGCAGTACCCTCTCTTGGTGTAAAAATAGACGCAGTCCCTGGCCGACTAAACCA
AGCAGCCTTTATTGCATCTCGCCCTGGTGTGTTTTATGGACAATGTTCCGAAATCTGCGG
AGCTAACCACAGCTTCATGCCTATCGTCGTAGAAGCCGTCCCTCTTGAACAATTCGAAAC
CTGATCCTCTCTAATACTTGAAGACGCTTCGCTAAGAAGCTAAATAGGGTCTAGCGTTAG
CCTTTTAAGCTAAAGATTGGTGGCCCCCACCCACCCCTAGCGAGTATGCCACAACTTAAT
CCCGCACCCTGGTTTGCCATCCTAGTGTTCTCGTGGTTAGTCTTCCTGACCGTAATTCCT
CCAAAAGTCTTAGCACATACTTTCCCCAATGAACCTACCCCTCAAAGCACAGAAAAGCCC
CAAACAGAATCCTGAAACTGACCATGACACTAAGCTTCTTTGATCAATTTATGAGCCCCA
CATATCTGGGAATCCCCCTAATAGCTTTAGCCCTAGTTCTTCCATGAATCCTCTTCCCTA
AACCTACCTCTCGATGATTAAACAATCGAGTACTAAACCTCCAAGGCTGATTTATTAACC
GCTTCACTCAACAAATCTTTCAACCCCTAAGCCTAGGAGGCCACAAATGAGCTGCCCTAC
TTGCCTCCCTTATACTCTTCTTAATTACCCTAAATATGCTAGGCCTCCTTCCCTATACTT
TCACCCCAACAACCCAGCTTTCTCTTAACATGGCATTTGCAGTCCCCCTCTGATTAGCAA
CCGTTATTATTGGTATACGAAACCAGCCAAATCATGCCCTAGCTCACCTCCTTCCTGAAG
GCACCCCTACTCTACTAATCCCTATCCTTATTATTATCGAAACTATTAGCCTTTTTATTC
GACCCTTAGCCCTAGGAGTCCGACTGACAGCAAATCTCACAGCAGGCCACCTCCTAATTC
AACTAATCGCCACCGCTGCCTTCGTCCTATTGCCTTTAATACCTACAGTTGCTATCTTAA
CATCTGCACTTCTACTAATACTAACATTACTTGAAGTCGCCGTCGCTATAATCCAAGCTT
ATGTATTTGTCCTTCTCTTAAGCCTCTACCTACAAGAAAACGTCTAATGGCCCATCAAGC
ACACGCATATCACATAGTAGACCCCAGCCCCTGGCCTTTAACAGGCGCAGTCGCCGCCCT
ATTAATAACATCAGGTTTAGCAATCTGAATACATTTTCATACAACAACACTAATAGCCCT
AGGCACAGTCCTTCTTCTTTTAACAATATACCAATGATGACGAGATATCGTCCGAGAAGG
CACATACCAAGGCCACCATACACCCCCTGTCCAAAAAGGGCTCCGCTACGGGATAATTCT
TTTTATTACCTCCGAAGTATTCTTCTTCTTAGGCTTTTTCTGAGCCTTTTACCa
>NODE_58_length_875_cov_11.692572
TGATTGAGATGCAAATGGAGGCCATAACTCAGAGGTAATGCAAACCTGAGCACCCTTTGC
CTCGTCCGTTCTTGCTCACCTCACCCTCTCATCGCTCCCCATTTACTCCAGCATAGGAGG
AGGGACTGTTATTGTCTCCGGATAAAGTTAGATATTTATCATTGGAAGAGAGAAATGCAC
TCTTAGGGCGAGGGCCGAGTAGGATAAGACACTGTGAGTATGTAAATTAATTGTAGTATT
CATTAACTTAAAAAATAATACCCAACACTACCAGGGAAGTGCACATACTCCGCTGTTTGA
CCACATTAACACTAACACGGACACACTTAAAGATACCAATATCTGGTTCTTAGAAAGAAC
AGATGGACACATAAGTGCGAGGGACTCTGGGCTTGCCAGTAGAAAGGTGGAATGAAAAGG
GGAGGAGGAGGGGAGGAGTAATTGCACAGTCCTTTGCTGAATTGTTCTGTGGATGCAAAT
TTAAATCCCTCCTATTATTTTAATAATCTGCCTTTTACTGCTTGTGCTCGGATCATTTGT
TTGCAAACCAGGTTATTTGGAGAGGGAGGCTCGGGGGTAATTTCATGCTTTGGAGCATTT
ATATCTATAACTTAATGAGGAGAGGGCCTGTTGTTTCCTGGTAATACACTGCTAGAGGGG
AGCAAACTTTTTATTCTCCGTTTAGGGTACTGTTAGAGGGCAATAACGTGGGATTACTCT
GATGGAATTAAGGAGCAAACTGAGGAGAGACCTAATGCAGCTTCTGGTGATAGACCAAAC
TTAATACTGATGTTTTATTTAGGGTTTTTTAGGTTCATGGGATGTACCATAGGAGATGGG
CTATCCCATTTGCCCATCACAATAAGCTTACACAGATTTCTTCAGATTTAAGCATCATGC
TTCCCCACATGCAGCCTGCTAAGTGCCCTCAGTTTGTCTTTACCCTTATGTACGTTTTCT
TTTCCTTCCCAGTGTTCTAAACTTCCTAAAATGTTCATGCAACATGTTGTCTGCACAGCG
GTTTATAAAACTGAgacgtgtctcctgcttattgtcact
>NODE_59_length_833_cov_13.555822
AACTATGCCCATCGAGGCCAATTGTTTTACAAAGTATCCATGAACATCACATACCCAAAA
CAAGCCGCTAAGAAAATCAGAAATGACCAAAATCTTCATGTTTTTTTTTTGTCTGCATAG
AACAAACTACTATCACGGCTTAAATATTTGAATCTTTTGAGCTCCTTACACTTAATCAAC
TAAACCCAGCTGCCAATACTGACTTCGCTTTGGCTTCAATATGCTTTCCATTCCACTAAT
GGCAGCACTATAATGAGTTATAAGGGAGACATTTGCCTTTACTATTAAACAGCTTCTCTT
CAGTGCTACACCTGAGCTGTGACATTGTTATATTCCTTCTTTTTATCTTCGTAAAATGTG
TCTAGGTTCATAAGTTCACTCAGAAAGAGAAGCTAACGCGCAGAGGTGGTGCAAACCCCT
GCAGAAAGATGCCTCTCTGCCTCTCACTGGCATTTGCATATTAGAGTGTTTTCTGGGGAA
AATGAGCTGTAGAAATTAATTCAGGATTAATTGGTGCCTTTATCTCGTTAGGACAATCTA
ATTTAGGGGATGATGGAATTGTTTAGACTCCCTTTTGCATAATTGGATTGCGGTGAATGG
CTGTCATTACCGTCTTTTTAGCATCGTCTGTGGGCCCCCTCTCTCTCTTGCAGGCCCCAG
CCTCATAAAGAGCGATCATGTGTTACACCAGTGTTTTGCTAACCCCTGGAACACACCGAC
CATGCTGCAAAAGGCAAGCATGTGGCTAACTGTGCAACAGTGATTAACTCTCTTTTCAGA
GCCATTAGCATTACAGCAAGAGGCACAGTGTTGAGGAGATTTCACATGATCACGTAGGCA
TGTGGCTAACAACACAGCGATCATCGACTGTTAGACACAGCGATTTGTTTTTAGTCTCAG
CCTCTGTCATGTTTTGTGCTTTGTGGTTCTGACAGCATTACCTGACCCCTCCCAGAGGAG
CTGGACACGGCATCTCAAAATCTCAAAATGCTttacgagaagctttcattttcttct
>NODE_60_length_790_cov_13.632912
GTTTCCAGCAGTTACCCAGAGCAACACTAAAAGGCACCCAACCCCAGAACAACCGGGAAA
CATTAACTGGCCGCTCCGCTACCCACTAATGGATCGGACCCATTTCATCAGCAATCTGAC
ATTTAATGAATATATATTTTATCTTCCCGTGCCAGTTATCGGAATGTCCTCCCCGTTCCG
AGAAATGGCCGTCCTGGGACTCTTTTGAACGGGCCTTTTTTCCTTCGACTGGCACCTGTA
CGCCAATCACACTCACTGCAACCGGCCCGCAATCTTCCCTTGTTTTTTCCTCTTCGCTCT
CTGTCTTCAATATGGTTCATGGATTAATAATTCATGGCCAGTTATTAGGGCCAGTTCAAT
AGGAGATCTGCTGATGGAGGGTCGGCGCTCGGCGAGCGTGCCCGGAGGGATGCTGCGTGT
TGTTGTGTCAGCCCCCATCTGCCAGAATGCAATAAGGCAAACAATGGAGGCCTTGATTTC
CACCAGCAGGCCCATAATCTTTAAATGGCTATTAGCTGAAGAGTGCAACCAGTCAATAAC
CGACAAAATCCTTTTAAAAGCTTCTCTCTCTCTCTCTCTCTTTCTCTCTTTCTCCACTCC
TCTCAAGCTCTCTCTTTTTATCTGCCTCCCGCTCTCTTTCTTGTCTCTTGTTTCTGGTCA
AATTGGGACACAGTTGCTACAATAAAACTCTTATCATGAGCGCTTTAATGCCAGCAGAGG
CCGGAGAAACAGCTACCAATGGTGGTGGCCAAAATGAGGACGACTGAGGTCAACATCCGT
TTTTTGGGGAATTATTCCACTCCATCAATGCTATTGCCGACGGTGTGTGACCTCAGTTGA
CATGCATTTGTTGCTTTGAGCAGGAATGACTTCTATGTACAAAATAAAATCCCAACATGC
CATATTTTCACCGTAAAATAAAGTTCCGGTTTTCTCAGTGCAACAACCGAGCTACGCAGA
GATGAAGAggaata
>NODE_61_length_448_cov_11.736608
CCTGGCTTTGACGTCACTTACACAACCTTTTCCCAGGCCGGGCTGTTATTGCAGATTTTA
TACAGGGCTTTTTTCCCTCCTTTTTCTTGGCATCCTGTGGAAGAGCGGATGGGAAATTCT
GATGTCATCAACCTTGGCGCAGCGGGACGGAGGAGCATGCAGACCCTCAGGGTGCCACGA
TTGGTGCCCATGTGTTTGTGCCCCGTAGATGGTGAAATAGATGGTGTGGTGCTGCCCGCC
TGTGCTGCACCTGCGTCCCAGCATGCTGATTGATCAGTTTGGTCATGTGGAATGTCACCA
TCTGCTCCCCAGTCCCACTCACCCCTTCTTGTGTGAATGCCAATCACTGGCAGGAAGATA
GTTATTTAAGCCATGTCAAATCAGGCGCAGGACGATGAGCAATATGCCAACAACACTTGA
AATGTGTGTTGCAGGCGAACACGCATATCTCGCAATAAAAGGACAACTGCTCAGATGGCG
AAGAGGTGTACGTTTTATATGTTTATTTATCTCCTCTGCTCCTTACCAACACACTCAGCA
AAAATTGAATTTGATACAGAGATGGTGTGACTGTGGGAACATATGTTTTTGCTTGCTTGC
ATCTAAAAGTCTTTGCTTTATTTTGAGCAcag
>NODE_62_length_671_cov_7.846498
CTTTCGATCACCAAACTGTCACCGTTTTTGAGTTATTCTCTCCCAAAAAGCACGCGTTTC
TCACAAACTTGCACTCTGAACGTGTGAAATCTCAGCACAGCCTGTGTGGGCCCGCACTGG
AAACCTCAAGTCCGTTTACTGTCCCGACACCAAACTGTCTGCGCCCCAGCCATGGTTTGT
GTCCCTCCCAACCTCCCAAGCTGCTCAGAGAAGGTATAAAGCTCCAGAAGTGCACCGAGG
CTGAATAGACCAGGGGGCCAACAAAGCGCTGGAGCTGTGGGGCCCCGGCCGTGCAGGGTC
TGTGTTTGCAAGTCTCCGGTGGCTGAGACGAGGCGGTGCATGTGGCTTGGGTGGGGGGCT
GGGGGGGCTCCCACTGCATTAGGCAGTAATAGGTTTGGGATGACCTAAACGATTTGTTGA
CTGGGACAATAAATCTGTTGTGTGTTTCTTGGCATGCTGAGGGGAGGATTACAAGTTGTC
GCACAAAGGAATGCAAATTGCAAGCCAAACTCTCCGAGAGGCCTGTGGAGTAGCCAGCTA
TTTAGAGCATTTGTGCCGATCTGTGCTTCTCTCTCTCACTATTTTATGTTTCTCTATTAG
TCCTAATAACTGTGAAGGGCCTGAGAGTAGCCACTGTATTCATCTCAAATCAATGGCTTT
CCCGCACCAGGCCCTATAGACCTCCACATTTGCATTCCATCCTGTGAGATGACCAGCAGG
ACAATTGGCGTTAAGTCTCTTTCAGGCGGCCAAATGGAAATCTTGAATGCTAAATGACAT
TTTTCTCTCGGCCCTTTTACTGAAATCCACTCAACGTGATTATTTTCTGCACAAAGTTTT
TGCCACTGgttgaac
>NODE_63_length_573_cov_15.301920
TTCTGCGGGAGAATTGCCATGATGCACGTCCAAATTTCTTGATTACAAGACGAAGGGGGG
GGGGGAATAAAACCTTGAATGAAAGCCTGCACTGAAAGTTTTCAGTTTGCTGATATAACA
GTCAAGTGTGTCTATAAGTCTACTTAAAACGCTTAGGTATCAGTGGAGACAGCTGCGACA
CCCTCGTCTTATGATTCTGTCGAGACAGTACACTATCAAACCTTTCATACCGTTCCCAAG
CTACATTTCCGGTGACAAAAGCTTTGCGAAAGCCTCCTGAAGGATTCATCTATATCCTAA
TATTTCCAATCCAATTTAACTGGAGCAGCCGGAGTGGTCTGAGCACTAGTTTACCAATCT
TTGCTTTCCAAGACTCTGTGTGCTGAAGGCTTGAGGGGTTCAATCAATGGCGCTTTGATC
TCGGCTGGAACCATAATTATTTAACATTGTTACAAGGATTTCTCTAATCCATCCTACCAT
TAAATCCCTTTTACACCCTCATCTTCTGCAGCCTAATCTGCATCTGGGTGCTCCGTTTGT
GTCTCTCCCTCATTTCGGCTCGCCCCTCCTTCCTTGACGACACCCTGACTTTATAATGGA
CTTGGGTGCCGAGTTAGAAAATGCCTTGTTTACTGAGAGCAACCTGACTGAACTGTGCTC
AAATGGAATGTTGCTGTGCAAGAATTTAGAAGTTTTTCTCCGCATTTGTACTGAAGTTTC
AGTTAATGTTCAGTAGAGGCCAAATGGTGACAAggta
>NODE_64_length_809_cov_20.184177
CCAAGGGACAGATCAAGGTGGGGTTTGGATGAAACAGCATGAAGTAACAAAATGTAATAT
TGGTTCAATTGGCATCCATCAGCTAATGTTCAGTCTTGTCAGAGCAGGAAAATGGACTTA
ACTGACTTTCTATGTGACATTTCACATTAAATCAAGTGCTACACCTGTCATCCTTCATGT
TTAACAGTTAAGCAGTCCATTATTGTTATCTTCACCCGAATATTTCTCTGCACACTAAAG
AGAAAAGTTTCCTTCAATCCCCCAGGCGTTAGTCTTGGATTTGTGTTGTTCTGCAAGTCT
GCGACATCATCCGAACCCCAGGAGCCTCTTGCTCAGTCTTGACGGATCCTCACTCTGCTG
AAGCCCAATACTGTTCTTCATCTTGTGTTGTCACAACCCCCCTGCTACCTTGATTCACTC
TTGGTCGTTGGCTAGGTTTTGGATTTATTACTTTCGAGGCCGAACAATCAGTGGACCAGG
CTGTCAACATGCATTTTCACGACATCATGGGCAAAAAAGTGTGTAGTTGTAGTTTTATTT
TACCCTTAAGATCAAACAAAGTCTTGGGCGATGGAGCGAGAACTACATTATGATGCTGTT
TAATTATTAAATATTAGTTTCTGGTGGCTTCCCATTTGTGAATGCAGCATCATATGCAGC
ACAAATTCAGCTTTTAACTTCTTAAAATAATCAGGCTACTAATTAGATTTACTTGTCTTC
ATTTTTTAATCTCACCACACACTCCTGTCACAAATATGCATTCATAGTTTCTGAATACAC
TCACCCTGCACTTGCTGTTATATTACAGTTTTAATTGTCGCCCAAGGCTTTGTTTAAACT
GACCACTCCTTTAGGATGTCTGAAGTGCATTAGATTGTACTCAGTAAATTAAAATGATTG
TATTTTCTGGTTTGCAATGTGCTTAAAAATTGAAAAATGGTTGCAAAATATAAAATAAAG
TTAAAGATTTAAATCTGAATTTTGCTgaacata
>NODE_65_length_405_cov_11.338271
GCTTTATCAATAATAGAAATAAATACCATTTGCTGCTGCAGTGACACGCGGCATCTTATC
TGTACAAGACGCATATGAGAAACACTGAGGAGGAATGCAAGTAACGCAGTGGTGTATCGC
GCATTTTTCTGAGTGGGAAGTCAATCATAGCCAGGGGAGGAAGGGAGTGAGGGTCAATGG
ACCGATACTCGCCGATACCCACTCCGAGATGACAGTGAAAAGAAAAGGTAAGAGAGACCA
GGATAGAAGTGGGTGCTAATTCCTACTTTTCAGTTTAAATAAAGATTGGAGCTGGATAAA
AGCCATTAAGGGAGAAATCAGACAGGGCATGCTATGTAGGACAAGAGCTGACTGCAGGGA
GGTGAGTGGTGGGATCGATACTCAGTCGATGCGCTCAACACCCAGCCCTGCGCACACACA
TATACACACTGAGGGGGCATGTGGTATTGCCGGGCATCTGCATGTTTGTGTGTGCCTGTG
TGTGTGTGTGTGTGTGTGTGTGTGTGCGTGCATGCAGCAGTGACTAATGGAGAAGGAGAG
GGAGCCCGGGGAGAAAGAGTgcatgcaatatacaattaactctcttttg
>NODE_66_length_952_cov_9.656512
AGAAATAGGTTGGCTCTTCAGCGGGAGAAAATGTGAGATCCTGTGAGAAGACAACTTGTA
TCCCTACCAGCAGCCCGTGCCCCAGAGAACTCTAAATCTTTCTGCTGCCTTGGAAACATA
TATACATTATACCAACAGAAAAAATGAAAGCAAAGCTACATTGAATTATGAAAGAAAAGA
TGGCAGTGACGTTGTCAGACCAAAAGACACACATGACAGAAAAAAGCAGTTAGTCCTGCT
GTTAAGGAGGATATAAGAAGAGAGTCAGTCAAAGAGAGGCAGAGGGAGAGTGAGAGCGAA
CGGGGCTCATTTTAAGAGGGCACACTATGTTCGGCCCCCTGTCTCTTAATCCTGGGCGTT
TGTCGCAGCTAATTATGGTGGACAAGCCTCTTTATCGAACCTGCTCCTGCCATCAGCATT
AGGATGCATGAGCTGCGCCTGTTGTTTTAAACGCTCTCATTAACCACACAAATCAGTGCT
GTTGACAGAGTGCTTTTGAATTAAGCGTCTCGCCCCCACCGCCGCGCGCCAATGCTTGCA
GGGCCCAGGACAAGGAGCAATTTATAACACCATTAGCCACACTCGCCGAGGTTACAGGCA
TCAAAATTGTTCCCGTCTAATTATTCTTAATGGATACAGGGAGGGAGCGACGCTCAGGAC
AGCTTTTTCATTAGCCCTCAATCAAGAGGGTCGGGGGAGAGAGGGGTGGGCCAAATGTAC
TGCTCAGGCAAACGGGAAATCAAAAATAATCGTGTTTGCTTTTTTCATAATACAACACGA
ATGCATAGATGGAGGGAGGTGGTGGAGGGAGGGTGGGTGAAGAGATGCGGAAAGAAAGAA
GAAGCTCTGCTCTTGACATTAGAAAAATTCTTACTGTTGTCTAGTGAAGACACACATATA
CTGAGAAGTGACAGTTCATTTGCTTTTACTGCCTTGTCGACTAATGGCAGAGTAAACTTA
TGCTGTGTGATAGATTTCTAAGACATGGTTATTGGTTAATGAATACAGAAGTGAAGTTCA
ACAGGAAAACATTTGATTGTTTAGGGAGGGGAGTCGCTGATTAAGTTTCGCCTATGTGCA
CTTGCGTGCCTATGGTCATTGTTAATGATTGTGgaatagctgtggtaaaattatac
>NODE_67_length_580_cov_12.472414
CTGGATTTAAGCTCCATTGTAAAATCCATAACATGCCTGCACCTGACCTGCTCTGCTGCA
GCCCCCACAACAACCCCTCACATCTGACTTAGGCACAAAGTTAGGAAACGTAAATAATAA
TAATAATAATAATAATAATAATAATAATAATAATAATAATCTTTGCAATCTGCAACGGCA
AGCACTTTTTCGAGCCTTTTTCCTTTTCATCCCGTGTCAGTTTCTCTTTGACATTGCCGT
GTACTTTGCAAAAAGAAAAAGGAGCGAAAAAAATCTTTATCAAATCCCCATTCTGAGGCT
TTCAATAAGGCAGGCCATTACCTCACTGGCGCTTTTGTTCGGCCTATACAAGAGAGAACA
AAATGGTTATTCAGGAGGACGCTTTAGATTTTTATTGTGGGCTCGCTATTCACAAAGAGC
ACCGTTATTGTATTAAAAAGAACCATCTGTGGCAGAAACAATGGCTTCAAATTATCTGTG
AATACCCAGTGAACAAAATATAAAGCTTTTTCCTGCTCATTATGTGGGCTAAGCTAGGGG
GTGGAAGATAGGAGAGGAGAGGCATAGACTTTGCTATAACTGACTTTTGTTGTTCTTGCT
TGCATTCTTCTCCTTTTTAAATCGGCCCCCTTTTCACATTGTGTGTCGCCATAAACGGCT
TTTCTTGTTGCAGGGCTAGCGGAGAGAAGACAGCGGAGCTCCAGACAGACAGCGGGGCTG
CGCGGGGGCTGCACGCCGACCACAACGcgccggctgccggatcg
>NODE_68_length_606_cov_7.026402
GAATGAAGGCGGAAACTGAATAACAGGCTGCACTTTGTGTTTTGTTCAATTAGAGAAGCA
TTTGTCTGCCACCCATGTCTCCTCTACTCTACTCTGCGAGCCTCGCTGTATAATTAACCT
CAAATGGCAAAAAATGATGTTGATAAATTACACAAGCAGAAGGGGAAAAAACAAGCCTAT
CACTCGCATGAAAGCCGAGAGAAATGTGTGGGTATATTCTCAACTCCAAAGTCAGGCAGG
CGAATGGAGAGAGAGAAAGAGAGGGAGAGGGGGGGAAAAAAAAAATAATGAGGGCATAAT
TTTAGAGAACTAATTATTTCTATTTGTCTTTTGTCACACTTCTCTAATTCTGCGATATTA
ACACAGTCTGTGTTTATTAATTGCTTTTACAGTGTTTTGAATCGGGTCCAAGAGGGAACG
TGGCTCTTTTCACAGGCAGGCAAGCTACTGGGACTGTACCTCGCCAGTACTGCCTGGCAA
CGGTGCACATGCGAATATCTTCCCCCAGTATCTCCTCCGGTTCCCTGCCGCTTCCCACTC
GATGTGTTCGGCAAGTTTACACGACCCTGTGCACAGAGATAAAGTTCTTTGTTGCAAGAT
TAAACATCAAAACAGTTAAAGTGAAATTAAAATTAAATGAATGAATGTCACTGAAGCAAA
AAAGACTGTAATTAATGGATCCCTTAATTGTCTTCATAAAATATTTGCATGGGCATAATT
TGCATAATTTACATGTATTAATTAATCTTTCAAAGGAATTTTatgctgagagaagccaaa
aattcccttt
>NODE_69_length_668_cov_7.666168
ATCACGACCGCTTCCAGGTCGCATAGAAAGGCTTGAAAATTCAATTACAGACGGTAATCT
CTTAATCTTCTCACTTGCACCGTCGTGTGTAAAGGAGGCACAGCATGCATGAAACGTAGA
ATACAAAGTCCACACATGGCTTCGCATGAAGATCTGCCTCCTGCATGCAGCACTCAGAGT
CTGCTGTTGGCTGCTTCAGGAAGTTGAGACTGGCACCGAGCCGAACATCCTCGAGAAGGC
TGTTATAATATCTGATCTATTAGAAATTCTTGGGCCTTCAGCGACAACAACACCTAGTAC
AAGAAGAGGAGCTGTTCGCTGCCTTTGAGAGGAACAGGAAATGTTTAATTCATTTCAGTA
CATGCAGCCCTTTAACATGTTGATTGTGCGGGTTCAACTGTATGTTCTGTGCCATCAATA
GACCAAGAACAGAGTGTAATATCGTAGGTTGAGAGAACGGGTCATTTTGTACCTGTCCGA
TGAGCTGCACGATGAAGTCCACCACCAGCTTGGAGTCCTTGTTGAACATTCCCTGCCACA
GCTTGTCCACGACCCGCTGGGTGAAGTAGAAGACGTTGTTGACCAGGATCTGATAACTGC
CTCCACTGCTGAGCGGCAGAGACGCATCTTCACCTGCGAGGGAGACCAGCAGCAGGAGAG
AGGATTTACAGTTGATCCTGAATGACCAGAGTCATACGAACGAACAGAACTGAGATAAAG
CTGCCCTGTGTGGATGGAATACTACGTCTTCATTAACAAAAATAACCTTGGAAATCGAAG
AAAATGGACGAACCGAAGTGGAATAAGTGCCTTATTTgtctttgtatggtgttatagatg
atggacagaagc
>NODE_70_length_710_cov_17.690142
AGCAGGTTCATTTTATAGCTTCATCTATTACCACACTGTCATTGTTAATTGTCTTCTTTT
TACTTCTGCAGGATTCTCCAAATTGGTCCTATCGAATGTGACAGGAGGAAGAGCATTAAG
CATCTGACAAGATGATATCTAAGTTCAATTTCCTACTCCTCACCTGATTTATACCTGCAG
CAGATCATTTTCCTTTCTGTCATAAAGACCTCTATAAATCAGTGGTGCTTATGGAAGCAC
TACAGAACAGGGTCCCTGGATTTGTATCCCCTGTGTTTGCTATTAGGAAACCATTACAGC
CACATTTTCCTCCTTCAAACAAAAATGATCAAATCTAATACTGGCAAGATTAGAGAGATA
AAGGGAGAAAGGGCTGGTGGAGCTGTTCAACACAGTCCCCTATCTAAACAATATGCTCTA
AACTCAATAAAAACAGGGCTTTTTGCTGGTGACACCATTATCCATCTGTTTGGACAAAAT
TGCTGTATCATGGTATAAATCTGCGATACAAGTGACATATCCTCTAAAATAAAAGGGAAC
ATTAACTGCTCTATCTTCTAGAGGCCATGGGACTAGCTGGCTATAAGCTCAGTCAAGTGT
GATGGCAGTTATACTGTGTTTTACTAGACTGCAGACAATTATACTTTGCTCCTCTCCGCT
AAGAAGACAAACTGCCATGGCTTCAACTGAAATGATTTCAAATAGATTTTCCAAAATGTC
TGTCGCCAGATTGCTTCCATACATTATTTCACTTAAATGGAGAGAAAAAAAGAGGGAGCA
AATCCACAAATCAATCACAACAGCCCACTTTACCAGATGGAAAGACGAGAGCTTTCAGTG
TGTGTGTGTGCGTGTGTGCGTATgtgtgagtgtttttgtagacctgcggagaag
>NODE_71_length_679_cov_16.773195
AGTCATTAAAACGGTATTAAAAGAAATCCGACAAACAGAAGTCCTCTAAAATGCACAAAG
CCCCTTGCAGGCTGCCACCTGCGTTTAAATTCGAGGTCGCAGAATCAGTTCATTTGCAAG
TAAATCAGAATTATTTCTTCTAAATTAACGTCTCAGAAAATGTTACTTTAACTTGTTTAG
TGACAAGACACTTCACAGAGAAGTGGGCAAAAACGATTTACTCTCCAGCAGTAAAAGAGG
AAAAACGTAGTAAAAAGAAAACAAAACAAAACAACAACAACAGCGAAAGAAATGAAGTTT
TTTTGCCCATAGATGCTCAACATAAACTCTCTCGACATTTTCACACTCAGCCCTAAAGCC
ATCCAGCGACGCTCCATAAATACACAATCGTTATAAAAACTTCAAATTTACCTCCTCTTA
CCTCTTTTAAATTCCCCCAAAAAAGCATAAAGTATAATAAGCCAGTGAAAGAGAAGACAC
ATAAAAATGTAGACTCGTGGTACCTTTGGTATAAAGCATTCCGTTTTCCTTCTTTTCTGT
CTTTCTCTTGCTCAGTAGCGATCCGATAATAGCATATGGAAAGTGTTTTCAAAATGCCCA
GATTTGGCACATTGTCATTGAAAAGAGAGGAGCGCAGTGATGCGGTGCTACAACAGGGGA
AATGAGTTGCGGATTGGACGCAGCCCGCCTCGGTGCGGACTTATCCCACTTTAATTTAAT
ATTCCGCAATCACACACACTAGTGATGGCATATAATTCAAGGAGAAATTCAGAGGGAAGG
AAATGCTTTTGTGTGTGTGTGTGTGTGTGCGTGTGTTTTTTTTTTTTACACCACTTTATT
TGATTAAGGAGAGAGGCAGCACA
>NODE_72_length_382_cov_11.185863
GAGAGAGAGAGAGGGAGGGAGAGAGTGAGGGAGAGAGAGAGGGAGACGTGGGGGGATCAG
CTCCCCAACACAGTTTATTGATTTTTTTTTTCCTGCTCGACAGAAAGCCTGTATAACAGC
TCTATTGCCCTCATAATGATTAGTGACAAAAGTTTAATTAAGCAATTATGAAGCCAATAA
TAGAGTTGTCTGGTTTGCTTAGCTTTAGACTGTTTAAGACTTATCTCCCTCTCGCACATC
ACAGCAGCTGGAATGTGCTTGAAGAGATTAATGCTACGAGAACACAGATGCCCACTTTAA
TACAGCGCCATGATGCCGTTTGAATGAAGTTGAGAACACAAGCTTCTCTTTATCAAATTA
CAAGTCTGCTTTTCATGAATATGGAGGAAAAAGGAAGGGGGAAAAAACCAGCAATGGCTT
CAAGGTGTAATTATAAAGACATACAACAGAAAGACACACAATTCCGTTTTAGTAATCTGC
CTGTATGAAATATGCATGATAATGTATTACTGAATAAAGACTTACCATGTTCTAAGAGGC
TTtggcattttacatttgctcagaca
>NODE_73_length_834_cov_12.153478
AAACACAAACTCAGTCGGTCACTAGACTGCCATTCCCTGATCCTAAATTAACCCTTCGTC
CGACACACAATCCCCACAAATCTGCAAAGCATAGACCTGCACACACACACACACACACAA
CACACAAGTTCACTTGATGGTGCAGATATACAGAACTAGTAAAGCCATTGCACACAGTTT
GCTACTTCTGGTTCAGAAATGGTGTTAGAGTACAGTACTGACAGTCATGCGATCACAACT
GCAGGCCCCATTCTTACATCTTAATAAATGTGCCTTTTGATTTGAGTAATCAATAACTTA
TGATTTCTAAGTAACTCTGTATTAAGTACTATTTACTTTTTTGGTTATTGATTTCTGCCA
ATGTGCATATTTTCAAATGTACGTATTTATTAGTTTCAAAGTAATTAATGAGATATTACC
TGTTTATTTATTTATTGAGATATTTATTCTGATTCTTTATTTTTTTGAGACAGGTTTTTA
TCTTCTGTGCTGTCTTACTTCTGACTTTGTGCCAATGTGCTGCTTTGAGGTGTTACATAT
CGTGGGTTTGTATCATTATTAAACCCTCACTCTATATTTTAAACCAGTGTTTTCTTCTCT
CCCACATGTGCATGTCATTGACTCACCGTGCCTTTTTCCTAAACACTGTTTGAAAGTTGT
ATTCTTTACGTATTCTACAGAGATGTCAAACAAGTCGGAAAAAAACCCAAACACTCGGTC
TATAAATGTGTTCTTTTGGTAAGATTTATGTTATTTCTTGCCTTTGAAAAACACCATAGT
ACATTTTGTAGAGCTTTTTTTAGGGAGATTACGTTTTTTACAAATGTGGATATTTCCTTT
TGGAACAGAACTTACATCCAGTGACCACTAGAGGGAAGCAACAGCACTTTAATAAACATC
TTCAAGTACAAAAAGGGAAGAGTGGACACAAATACTGCGTTATTTCGCAGAATACATGTG
CTGCCTTTTATGTTTGAGGATCTCAGTGGAGGTGaggttcagatcttcgttacaaacg
>NODE_74_length_577_cov_21.419411
AAAATAGAAAGGAGAGGAGGAAAAAAAAAACAAAAAAAACTCCGGGGCTTGTTATGGAGT
TCGTGTGAAAGACACACGGATTTCCACCCTTCTTTACCAGTTAAACCAGTATCTCTGGAT
AGAACACACTCAAGTACAGCAACAGGTAGAGTCTCTGACCGCAAACTCTTCCGTGGCTCC
TCTGAAAATAATCTCTCCCCCTTTTTTCTCTCTCCGTTTATCTCAATTGAGTTTCCAGCC
CTTTTGTTCGCTCTTCTTATCACTTGGAAAAAGGTGAACCCTCGTGTTATTTTTATTTTA
ATCTTTGCTTTAATTGTAGTTTTTACCCTTGTGGTCCCTGATGGCTTCGCACAGTGATAC
TCTGGTGGTGTTCTTTGGGGCAACAGCTGGTGCAAATGGGGGTAAACTGGGTTCGGATGA
GAGGGAAATAATTCTCTTGGTGTGGCAAATTGTGGATCTACATGAGAAAAAGGTACGGAC
CTTTCTGACCCCTTCCTTCGTTGTACGGTTTCTTGTGTAGCCAGAGTGTTTGTGGCGTAG
TGTCTACCTGTAGAGGAAGAGTGTTTGACATTTAAATCAACATGGTGTGCTCCCTGTAGC
CGTGCTTCATGCTAGCTAACGCTACATCAGCTCTCCGGCGTTAGCTCACCTTTTAACAGG
TGTGCGACTGAAACTTAACGAGCAGCTGAGAGACTTAGCTTCACCCAAAGGAGAAAAACA
CACCTTTTTGGTTTAGCATGTCAGCTTGTCgacgaaaaacg
>NODE_75_length_513_cov_8.216374
TAGTTTAACTGATTTGACCAAAACTCACTACAATCCAAATAAACGCGATTTAAAAATCTG
TATCGAAGAATATTTGCTATTTTTTTTTCCCCCACATTGCTTTTAGATGATAATTTTTTT
CCTGTATCATAGAACATTGGGTCTGATCCACTGCATGCACATGGAGATGCATTTAGATCA
GCCTATCTTCTCCTCCTCCTCTTCCCTCCATCGCCTTACAGCCCCCTGTATCGGTGATAG
TGGGATGGCAGGCAGGATGAAACACTTCCTCTGTGAAGCAGAACTTTTATGTCAGGTGAA
GCCAGACACATCTCATCCCCTTCAATAGCTCCTCGTCAATTTCAGGCTTAAAATTTTATG
GGATAGGATACTGTTTGATGCAGTCTACCAGCGGTCCATAACAGCAGTCATTTATTGTGC
ACTGAAAAGAGGGGGAAGAAATATTATGGCGCTCCAAAAGGGGTGGGTGGGTGTAAGGGA
GGTGAGGGGAAAAGCCCATACAGTGCAGGGAAAGGAGAAAACACAGGAGATGCTGGCAGA
TTGGCAGGCATGACCGCCGGCTCTCACGTGACCTCATCAGCAAACATGAGCGGCTGATGC
CGTCTGTCAGCCAGGTGCCGGAGTAACATTTAAAAACTCACAGTACATGAGCGGTGGATT
TGTTAGATAGGAAACTgtgaggcaaaagacaaaaaaa
>NODE_76_length_390_cov_9.133333
CCAAAAACCTTTTAAGATCACGTTTGCCTGAGCTTTGACATATACACAGTCTACATATAC
GGTATATGTTAAGTACTAAATGTAAACAAAATGTGCATACCACAATCAACCATTTAGCTG
GTGTGTGGATGTATGGGGTAGGAAAGGTGGTGGGGGGGGGGAGAAAACAAACAAAAAAAA
TAATACAATACAGACAATGTACAAATTCCCAACTAAGGCATTGAGGCATATTAGGCATAA
TAATCATTGAAATGCATCAGTCAATAGCAAAGTGTAGCTCAGAGACTAAACTGACCTCTG
TCAGCGGTCACAATCCTTTGGTAAGGATGGACCCGCGTGTCATGCCGTCTCACTTTAGTA
GCCATTGCACCTAGATTGTAACAGGTCCACAAGGTTAGAAACCATTCACTTTGAGGAGGG
GAAAAACAGTCATCTTTTACAGTAACAACATTCACATTTTTAACCATTACCATTTATAAT
GCTTGGATAATACAATAATACACAGAATAACGTAATACAGATTATAGTACATATACACAC
CACACATATTTCTTTTTTTTTTTTTTTTTTTTTT
>NODE_77_length_477_cov_6.115304
AGACAGCTCTTTCAGATGACTGACAGGTGTCCTTTGAAATGCCGGTGAAGCAGCTTCTGT
TCAGACTGTTGAAATGCATATTTGGTGCTCTTATCATAAAGGCATGGATGGCCCAGATAG
GTGCCGTTAACATTGCAAATGGCTCCAGAATTATTCATTGTCAGTGCTGCGGGAAAGAAT
GGGGGGGGTGGGGTGGGGGGGGTGAAGTTTGATTATTCTGCTCACACAATGGCAGGGTGT
TTAATGATTCCTCTCCACCTTGGCAGCGGCATGTGCCGACTTCAGGCGCTAGCGGCGGGT
GACACAGGTCTGGCCAAGTGTTAGAGCAAGATCATACGTCCGGGCCCCATTTTAATTTCT
AATACATTAATCTTTTCCTCACAGATCCTCCATGAATATTCCAGGGCTCCTTGTTTGTCG
GGAAGGCTGTCTCGCTTTCATCTATTCAGGTGGTTTCATTCACTGTGAAAGCCAGCTAAA
TGGACCCGATCAGTCAATGACAACCGGGATACAATAGAGCCCGGTAACACGTCCCTTTTC
TCCTTTCAGCCTTCTGATAGACAACCCTGACACCTGCTCCCCGGGGAGACCCTCCGCCAA
GTCAGTGCACTGTTCCTTGAGAGACTTCCCTTACTTTATCAGCCCagaaaggattgtcac
a
>NODE_78_length_786_cov_9.751908
GAAAACGTCAGCATCATTGTGTTCTGTAGCTTTATTGTAGCACATTATGGCAAATTTCTT
GGAATTGCATACTGTGGTTCACAGCTTTCATGTTCAAATTATGGATAATTGTATTCTTAT
TCTTATTATTGACTAATCATGAATCATCTTCCAATCAACTTTTGAAATATAGCTGCAAAT
ATCAAATATTATTAAGAAATAAATGAACAGACATAATCCAGCATAGGCATGTAGCATTGA
TTCACTACTGGAAGACAGCACATTTTCCCTTTTCTCTGTGGGCCATTTAGACTGCTAAGG
CTAGCATTTGAAAAATACTTACCTTGTTATAGAAAGTTTAATGTCATATGCAATTGTTTG
ACCCTTATGAATATTAAAGGATCCCATCTCTGGCCTATTAAAAATGCATGTGGCTTTGTG
GTTGTTGATCACGTTTAGAACGCCCATGCAAATTGGACTGTCTTCGCTGTCAAGGCCTAA
GATGAATAATGTAGCTGTGTTGTATATTCAGGGACACACCATTGACAGTCAATTAACAAG
TTTGATTGGTGTGTGAACTCATTCTTTTGAACTGTTAATTTTATGTAAATAGTATTCCCT
CTCCCTTCTCCACTGTCTCTCCCCCATCCAGGTCCAACACAGAAAGATGTTCTCCCACCA
CCACAAACCCCCAGATCCCTAATTCCACCTCCCACTAAGAGTAACCAGAGTGGGATCCTT
AATAATTGATCATCACACACCTGCTTCGTGGAAGCTATGGGAGTGTGCCTTTAACAGTCA
AGGGGCCCCATGCTAGCCCCTTTTGATATTCAAATTGACAAATGGTAGCTGGCCTTTATG
AATTCAGAAAGGAGCTGGCTCTTTTCATGGGGAAGAGCTTGTTAAAAGATTCTGGCCAGC
CGTCCAACCTGATGGAGCTCCTCTTTGTTGGAGTGGATATGATGGCATTTGATGGCTcat
aaatggaatg
>NODE_79_length_467_cov_14.428266
GAGAGAGAGGGAGAGAGAGAGGGAGAGAGAGAGAAAGAGAGAGAGAGAGATTTGTGCCCA
CAATGGCGACTGTAGGTATGCTAAATACCTCTGGTTCCTTATCCGGGAACTACCTCTTAC
TCTGCTATTGGGCCACTGGGTCACGTGGTAAAAGTAACTTTACAGGGCTGCTCGCAAGTA
GGAGGGCTTTATGGAGCAGAAAAACGACAAAGCTAGAAAAATTATTTTCCACTCCAGAAA
TTAATGATCATGAGCTCGTATTTGATGGAGTCTAACTACATTGATCCGAAATTTCCTCCA
TGCGAGGAATATTCGCAAAATAACTACATCCCTGAGCATAGTCCAGAATATTACAGCCGC
GCAAGGGACTCTGGCTACCAGCATCACCACCAGGAGTTATATCCTCCGCGGGCGAGCTAC
CAAGAGCGCCAGTATAACTGTGCAAGCATCCCCGAACCTGACACGCCACGGGGACATGGA
ATACCCCATTCTGCGCACCTACTGACAGGGAAAGGGCAGCCTGCTTCATGTGAAACCCCA
CAGTTGTCCATGTCCCCCGCCACCCCACCGGCCGCAACCTCCGCCTGCAACCAAGCTACC
CCGGAGCATCCAAACaggacagcctcctccaaacagcccgtggtgtaccca
>NODE_80_length_731_cov_13.009576
TATTAGAGGAGTTTTGTCACTTAATGCGAGACCAGAAATGTTTTCGAGAGTAAACTTTTT
TTTTTTAAATTTTCTGTTTTTTTCCTGCAGCTTTGAAGCGAAACTCCTTCTGTTTGCGAG
CGTTCCTCCTTCTGAAGTTCCTATTCCCAGGAAGTATAATAAACTGTCACGCCTGCACAC
ACTGTAAAGGGACGCACTTTCAACTCGACTCGCACACACACACGCCAGCCACTTGCTAAT
CATGCGGCGCGCACATGGCAGCAAACTTCTGGATGATAATGATGCAATCCCCGTGTCAAC
TCGCCCCTCAAGTATAGCGGGCGATAAAAAAAACAGTGGCTGCAAAGGAGAGGTGTGTCT
CTCCGTATGAAAATCCAATGCAAATAAGCTTTCACCCCCGTGGTACTTGAACTGTTTTCT
CTTTGATAACCCAATTATTGTCTCAAGAGCTGTGTCAATTGCTCTAGCGATCTCTTCTTG
AACAAATCACTCCCCTAACCTCGAGCACTTTCGATTTGATTCTGCCATTTTTTGACAGTT
CAAAGTAATCAGAGGAGGCCTCGGCTGAGGACGAGGATTGATTTTGTGTTCTCGCTTATC
ATGCTAATTCCCTGAAAATCAGCCTTTTTCATCCCCCTCCGCCTGATTACCACTCTTGGA
AAAAGGCCCCTGAACTGTGTTTCTCTCCCCAGTGCTGCTGTCACGCAACCCCCACAACCC
CCTGTTCTCGTCCCCTCGCAGCAAGCCAGCCCTCGCCGGTCCCGGTTAGCCACCACAGCC
GACGAAGACGTCCACACACCGCCTCCGTCGCTGAGCTGGCTTGGAAACATGCCCAGTTTG
CAGGTGCGTCTCACCTGTCCGGTGCTGTGTGATTCcccggcgcggggaagcgggagttca
cacctttttaacgag
>NODE_81_length_634_cov_12.310725
ATTGTCTAATGAGTTTTACACATGGCTGAGTGGTGAATAATCACCCAGTGATTTCTGACC
CAGAACTCCTCTTCACACCCCCTCCTCCCCTCATTTTTCTCACTTTCTCTCTTTCTCACT
CACTTGGAGAAGAGGACCAGACACTTGGTAGTTCACAGACGAGGTAACGGAAATCAATTG
AGATTGTGATTTAAAGAGTTTTTTTTCTCTCTTTTCCCCCTCCTCTCACATCAAATTGAT
TCTTTTGCTTGTTTTGCTTTAATATTCATTTTAGCCAAGTGTTGAGTAAATGTGCGGAGA
ATATGAATATTAGGTATGAAGCCTCTTTGCATGAGATCAGTTTTGAAAACTATAAATTTT
ACCCAGCCGAAAATTGTCTGGCAATTAAAGCGTATTGTGTGTAATAAGCAGTGTCTCTAT
TGGGTGTTTAGCTTTATCGAGCCTGTCTGGAGATGGAACTCATACCTGCTGCTCTGTGAA
TTGCAGCACATAAAAGATGGACTGAATATGTTCCCGGGGAATATTGCCCTCTCCAAAAGA
CCAATCCGTCTTGCTTAGGGAGGCAATCTTAGGTGCGGTAGATAAACTAATATTTGTGTA
TAACCTCAGTCAGACAATACAAATGATCGGATGATTTTTCATCTCCTTATGCATACAGGG
AAATATGAAAAATTGAGGTTTAGGAATATTTGCAGGGTCTGCGAGGCGGCTGGCTGGGCC
GCTGAGTGCCCTGGGCCACGCTCCTCACCAACGACTGCAGAGGGAAGAGTGATGAGAATA
TTATACCCGTCTGTTTCCCGTCACTCCCCATCCTCCCC
>NODE_82_length_609_cov_9.848932
TATGGGAATCTGACAGATATCATGAACATGGCTATAACTCCTATCTTTTACACTTAAATT
CTGGAGCCATAATGCATTGGACTTTGAGAGTTACCCCAAGGCTCACTAGCCGTGTGAGTC
ATTGACATACCAGTGACTCTGACTGCACAGTCAATTACCCATCTACCTTTCATGGGACAG
GAGTAGAAGACAGGGAATGAGTTCATCCATGCATTCAACCTACAGCAAGCCATGCCTCTA
TCGGAGGTGAAACCCATATGCAGAATGGAGAGACAAGAGGATATTGGGTTATTTTTTTTC
CTATGTGGAGAATAAAGGTTAATAACAGTCCTTTCCTGTGTCATATTTGACATGACCAGT
CATCGCAGTAATTACAATCATTACACTCCAAAGGATGTCTAGTTATCCCTCTTAAACACA
GGCCGCACAAAAGAAATCAATTATTCAATCAGAGCTCTCCCATTCATCCCTGCCTGAGTT
CACTTAATTTTGGGCCTGGGTGAATCTGCCGCAAATAAACCCCACGACCGGAGAAGAAAA
GACGAACAGGCCCCTAATTTGTACCCTTTCAGGCGGTCAATCACTTTTCAAAGGAATGCA
AGCTTATTCTGACAATCAGGCCGACGTGAATGGGAATGGGTTTCATCTGCTACTTTACAT
AAGTTATCTGGTGATAAAGAGGGCAGAAGAAGAGAGGGAGGGGTGAACTTTCTGTTGACA
AGTGCAGCCTGTGGCCCCCTCCTCTCCCACTCTCAGCCCCCTCTCTCCTTTCtctcgtcc
cccctttcacctc
>NODE_83_length_778_cov_10.881748
CCTGGCGCCCGCTTACGCATCCTGCCTCTTGGTCCTTCCACATTACACACAGCCCCGTTT
GATTCTGATGGGTCCTGAAAGCCAGGAGACATACGTAGCTGTAACAACATCAATGCGCTT
CGCCAGGTTTTCAAGTCAGGGACATGTCTTATAATAATTACTACCTATGTATTATTCATT
TTGCTCCAGAGAGACAAATTGTCATGGTGCTCCCTGGACGCTTTTCGTGTTTTCCTCTCC
TCCCTCCCTCCTTCCTGTCCTCCTTTCCAGGCCTGGAAGAAGAGAGAAGGCCACAGTTTT
GGGAAGAGGGACAGGGCGAGAGTAGGGGGAGAATGGTGGGGGCAGCAGTGATCTGCAAAT
CATTTATTTACGTTTGGCATCTGCATAATGAGGCAGGGAGCCAATGGCAGCCCTGGCTGG
CTGGAGACAGGGTGGCATGCCTTCAGTTTTAATGGGCACACTGAAGAAACTTCCAATCCT
TCTTGACATTTCTCATAGCGAAATAAACGTGCTCTGGGTCAGAGTGTCTATTAGGAAGAT
AAGAGACGAACAAGTCAATTATACTTCAATGACTGCATAGCCAGGGGACCTCATTAACAT
GATCAGGGAGGTCCATGCTGCAGCAGCCCTCTCCTGTGTGTAGCTCCTGATTAAGTTGTG
GAAGAATGACATGGCCTTTTTTTTTGCCTGCTTCATGTACAAAAAAGGCAGGACAAAAAA
CACACAAAGACGTAAATATATTCAACTATACATAAGGCAAATACAAACACACGCACACAC
ACATACACAAACACACACACACAGCAGACATCGCCAGGACGTGGTGTCTGGCCAGCCAGC
CAGAAATTGTTGACACATTCAAAAAAGTGAGAGACACACTCCATCAGAGGTTTGTgggga
gggttttatctgctgatagggtcacggaagtggatgctttgggaaaacatttgtggcagg
gg
>NODE_84_length_708_cov_10.685028
AGACGTTACGTTATCAGATGGATGAAAATAGCTGTGTGATGTGTTCCATGTTTAAAAAAA
GCTTAGATCTACCAGTCGTATACTGACCTGCTATTAAGACAGATTAGCATTGGAGTGCTG
CGTAGCTGCTACCATTAGCTACAATGCCAAGAGAGAAAAGCTCTGACACTCACCTATAGC
TGCCTCTGTCTTCTCTTCACAGGGCTTGTGGAGAGGCTCCTCATCAATCCATTAACCACC
TATGCTACTTAACTCCTTTTTGGTCCCATGGATCTGTATTTTAGTTGATTCCAGGTGTCC
CAAGTTTACAGGCATCTATTTTTTTTTTCCTCCAGAACAATAAACTCTGAGGGGCTCAAG
TAAAGGGGTCCACGCATGGAAGAGGGGGGCCGAGAGAGAGAGAGGGGCTCCGTTTATTAG
ACAGCAAATAGCCGGCCAGTGGGTTTATGATGTGGAAGGTCATTGTTGGTTAATAAGTGG
CCACATGAGTGCAGGCAGGTGCTGTGTTAACACCTCCTCTTAACTCGCCTTTCCAGCAGA
GGCCATTCATCAGCCCAGTGTTAATGAAGGCCATATAATTAATAGGTGGATAGCAGAGAA
AGCCCCCTGAGTTAATCAATGCAGGCCTGTTTGAAGAGCAGGGCTAAGATGAGACACCAG
GGTTTCTAAAAGTGCAGGTTCTTGGCCATGAGAGTGGAAGCTTTTTAAGAGACATGCAGG
TCACTGAGACAAAGAATGAGAGCTCTGATGGCCTTCAGTTTGAGGGTTTGTTCAGACTTG
TGACGTCACTGCAACTGCATGTTCACCCAGAAATAGGTTTACAGAAATAGCACGCCACTT
AAGGCATGTTTTGCGTGTCACGTCAACACATTTTATGGTTTTTGCATATTAt
>NODE_85_length_526_cov_13.456274
CATATTTTTCAAAATTATTCAAGTACATATGGAACAATTGAAGGAGCAGTGTCCTGTAAT
AAGGTGAAATAATCTCAAAATTAATAAAGCTTATGCACACGACCTGCTATTTTCAACTAC
ATAGCAAACATTCCTTAGCTGAAATTTCCATCTTCAATATATCAGAGCAAACTTAAACAT
GTATACTTTATTCACGGTGCACTACCTTAACAAAGAAAATGCATGTATGGATCTTTATTT
CAAGGTGAGAGAGAAGTCAAACACTCTTGCAATTTATAGATCAAATCATAACTATATTGA
CTGGTGAGTTTTGTATATAAAAAGCAACAACAAAGTACATAAATAAAGTCATTACCAGAG
CTTAGAACAGAGGCACCCGATTTTCTCTTTTATCCTGCAACAACAAAAAGAAGAAGAAGA
CAGAGGAGGAAGAAATAACAAAAAAAGAGAGAGAGAGAAAGAATTGCACAGAGGCTTTTC
TTTTCTTTAAAATGCTGCATTAGGTCTTTTCCTGCAGTCAGTTTTCATAGTTCAAAGCTG
GCAGTTCAATAAATAGCTGGAACTGGCACATCTCTGTTCTTGCAAAAAGAAATCAATGTT
AATCCTATTACCGGCAGTTATCACCTAGCCCAGAAACGGTGGCAAGTAAGGGAAAAAAAA
AAACTGAGATGTCAAAGCGGGAAGGGGAGAGAGAGCGAGAGAAAGGGAga
>NODE_86_length_714_cov_12.025210
AACAGCGGCTTCTGTATTACAAGAGATGCAAAATTTGAGATAATTTCAGAATAAACCCAT
GCGTAAAAAGTTGACAACAAACTTCGACAAGCCCTCCGGAGAATGAAAACTGTTTCTCTG
AATGACTGACTGCCTATCCAAATGAGAAGTTGTGCAGAAAAAGAAATAAAGGAGTAATTT
GAGGGGAGATTATATAAATATTACAGACAGAAAAGAGAGTAATAATGAAGTTTGCGAACT
AGAGCCGTGTTGTGACAGATAAACAGCAAGTCGGCGTCATCATCTCCTAATTTCATTCCT
TCATTTGGACAAACATAAGTAATATATAGCATTAATTACCCTATTTAGCAGATAGGAACC
TCATTGGCTTTTTAAATGCTGCATTAAATACATAACTCATCTCTTCCCTCTGCAATTAAC
ATCAGAACATCACACTCATTTCCATTTTAATGACTTCCCAACAATACGCCACCTTTGATG
ATAAGGCAACATAATGTCAACTTCATTCTGAGCTGGCAGTGAATGTGTAATGAACTTAAC
GTGATCATTAGTGCTGTTAATTATCTTTCTAATATGAGGACACAGATATGATTATGGAAA
CTGCATTCGCTGATGAAATAAATCTCTGGGAGGATTGCACTGAAGCTTGACTGAGGACAC
AGTCCGCCTATCTGTCTCTATATTCTCATTCATTACCTACAGTAGGCTTTAAAATGCTCT
TTTTCTGGTTCAATAAAAGTAGATATCTGAGATCCAGAAACTATGCTCAGCGCTGTGCAG
AAACGCATTACTATGGATCCAGTGATTGAAAAGAGACTCCCCATAAGCTCATGACTTGAC
CAATAAAGGTCATCAAGTTGATGATCCAGATATTAATTAAAGACTCacttgtttcttc
>NODE_87_length_872_cov_15.150229
GCTAAAGCACTGAATTGCACAAGTTGAAAATGTATGAACTGTCAGATTCAGTTGCTAATT
CTTCCTATTTGTAGTTTGAAATAAAGAAGAGAGATTTCTTATCGTGCCTATAGATAATGT
AGAACCTTCCATGATCAAACAATGGGTCTTTATTTGACCTGTATGGTGCATTTTTGAGCT
TATTCATGTATCCTATCCACTTGGCGTAGTGTAAGTAATTTTGTTGATGGTATTTTGCTC
ATCTCTATCAGCTTACACTTTATCGCTCAACTTATCATCAAATATACACCCATAGACTCA
CATGCTTTTGTGCATGCACGCCGCACACACACATACACGCACACACGCATGCACACATAT
ACTTTCCTCCGTCTGGTGGGGAGTCTGGACTGCTCCGACTGACTGCGCCTCACTGCCCTT
GTGCAGTGGTGTGCCAGTTGTGCCTTCCCCCATCGCTGTGAATGCCACCATCTGGTGTGC
CACGTGGACATCATAATCTCCCCTTAATTACATTAGCAGTGCAATCAGTTACTGCATTAC
AAGGCCGGGCGAAGAGCTTTTAAATCTTGGAGGAAATCATAAATAATTGCACTAAGTACC
CAGCGCCAGATGTGCGTGCCAACTTGGCTGGCATGAGATAAATAGTAACCTCAACAACGG
TGTTCAGTATCCAGTCTGCAAACATTTTTTGGGCAGTATGATCCCCTCGTCCTTTGCTCT
CATCCCTGTCCTCGTCCTTTCCCTTTATATTCTCTCACTTTGTGTGCTAAAGCACACTGA
GAGGTTGTGCGCCTCAGACTGTATACTGTCTCACCTGTTGCTGTAGTATTTCCCCGCTGC
AGTGTGACTGATGGCATCCGGGAAACTGTTTGTAACAAGGTGTTTCACCGCGTCACCATT
CAGTCCATTACTACAGCCTTCAATCATTCTTGAGTCACGTAATTAGATGTTTCTCAGGTA
TCTTGTGTAGGAAATTGAAATCCTTTATGGGTTCTGAATAGTTAGGTTAGGTGTGCATAT
GTGTGCGTAGCGTAACAAGATGTTacacattacgag
>NODE_88_length_1011_cov_14.365974
CTTATCTTCTTTCACTAGCCGATTGGCTTTTGCTTTGAGCACAGTCAAAGAATCTGGCCG
CAATTGCCTCAAAACCAAGCATGGTGTTTCCCATTCACATCTAAACTATACTAGTGCCTC
CTATTCGAGCTTAGCCACGCCTGAGGGCATGCTAATTACCTTCTCCCTCAATCTAAATTA
CCCAACTTTCACTGGGACTCCGTCGCCCGTTTCAGTCCAACGTTGATAGCAGATGGAGAG
GACAGAGTGAATGATAGAGAGGCAGAGAGAGGGAGGAGCAAAGAGTGAAAATAGAAACAA
ACCAATAATCTTCTACATTGCCTCCTAAACGAGGGCCACTCTGTCCCTAATGTAGACAAG
TCATTTTGTACAAGCCGTTAAAGCCCACTGGGCCAGGCGAGCATGCAGTGTAGGGCCGCC
TGTTTCAAAGATCTTTTGCAATCAGTTACACAATGGACCCCCTCATTTTATGCTGCTACA
TCATAAAAGTGCTCCTTTTGTTACATTTCCATCCTTAAAAGGGTCTTAATCCCCATCCTT
TCAGGCCAGTCTATGGCAAATTCCTCAGGGACATCCCATTCGCTGCAAGGGCTGGAGTGA
CCCACTCAGAAACCAGCATGCAGGGCTTTGAGCTTTTCTTCTGCTGCCACTCTCCAGAGA
ACATTAAATCGTACTTTTCATCCCCCTCACCATAGGGGGAAGCCCCTTAATGATGACAGA
GAAAGAGAAATTCCTCCACTCGGTCCTATGACACCATTCTGCTGTCAAGCAGGCGTCTCG
GCGGACAGAGAATCAAACATGGCTTCCTGCAGGTGGAACGCCAGTGAAGGTCACGGTACA
GTCCAAAGAGGACAGAAGGAGAGATGAAGGGAACGAGGGAGGCAGAAGGAGAGAAAGAAA
GAGAGGTAGCACTTCAGAGGGACCGGCTTTCCCTTTGCAAATTAAGTCATCTTCTGTAAA
AGGTTAAAAAAGCACTTGCAGCTTTCTTTCAGTCATACTTCATGTGTTACCCAACCATTC
GATTTCTACATAGCAGAACTTGTCAGTGCTCCACATAATTTAGATACTTTTAACTCAGTA
TCATAATAGTATATCATAACTATTATGCCCTCACAACTTACCTATGACTGTTTTGGTGCC
TGTTTAAAGTCTTTTTCGTTTCGTTTCACTGCACCTAGCTGTTTAAgtttgtctg
>NODE_89_length_503_cov_8.922465
GATACGAACGTATTTACAAAGCTGGCTTTTAGTATTAGTGTGCACTCATTAGCCCTGGCT
CTAAATAGGGCCCTCCCCCACTTCTACCTCCCCTCTCGGTGGTACATTTGCCCTTTTTAT
GAGCCCTCCTTTTCCATTTTTTTTCCTCCTCCTCTTCTTTCCTTTCTCTTTTTTTTCTCA
ACCCCAACACGGAAATTGAAACTGTATCTGGGCTTATCTGCAACCTCCCCGTGCATCAAC
TGCCGAGATGTTTAGACAAATTTTATGCATTATGCAGCGCAAATATCAAAACAGTTCTTG
GCAGTGCCAGCAGAAGCCTCATTAAAAATTCCTTAATTAAATCTTCTTGCAAAATGTAAT
CAGTCCAAGGAAGGGGTTTTGTGTGTGCGTGCGTGTGTGTGTGTGTATGCGTGTGCAGAA
GACGACGTGTGCGTATGTGTGTGTGTCTGTCAGTGCCAAGGCTTTGATTTGTGCCCTTCA
TGTTATGGCTTGGAGAAGTAATCATTAACGCCAAAGCCACTTTGGCTTTTCAAATGCTGT
TTTTCTTTCTTTTTAAACAGAATAAACAAACAAGTGATAATCACCTTTCTAGTGTCGGCT
CAAGATGAATCCAGGACGGGGGGACATTGTTCTGTGCCCACTGAAAATAAGATACCTCGC
CTCCCCCTGATGCTTTTGTCTCAGTTg
>NODE_90_length_548_cov_11.852190
AGCTGTGGCACGGCCACATTATGTTGCCACTTGTATTTACATGGCAACTGCCTCTGAAGG
TACAATTCATCAGAGCTTTGCCTTTACCTTACGTGAGGCCGGCGCCATTACTCCACATTT
TTTAACTTTAATTACAGTGTTATGGCTTATTCGCTCGCAAGGTTACAACAAAGAATAAAT
CAAACTTCATTAAAAGTCTCAGTAACTCAACGCATGAGCACACAAAATCATCACAGAACC
AACCAGATTATATTCCAAACTAACTCCATGCATCTCATAAGGAGGTTGTTTTCCTTTTTC
ATATTTCATAAATATGAACCAGGGTGGTTTTTGTCTGTGCCTGTCCATTTATTACCATAA
AAATCAGCTGACTGAAGTATCTCACTATCTGTGGAGGCAATTAACTGTTTTGAGAGAATG
CGTAATACGGGACTTTGTAATGGTATCATTTGGAGTCAAGGCACAGATGCGCCGTGCGGA
GCCATACTGTAATTAGAGAGAAACGCTGTACAGGTTTTCCACTAATTAGCAAATTATGCT
GAAAATAGCATCAAGCTAATTAACAGTTATTATGGCATTTTTGAAAGTATGACTTTAATT
AGCAAAGTCCTGACGCAGGCAATTTCAAACTCGTCTCTGAGAAGATGAGGAAGAAAAGAA
GGGAAAAAAAAAACATGGGGCATGATCAAGAAGATACCCAGATTATTATGATGCTGTCAA
AAACTAaaggaa
>NODE_91_length_710_cov_11.040845
GGATAATACAGTCAGTGGTGTGCACCATCACACACACAGGTATTCAGCGCTGACCTTTGC
AGTGCGCTCCCAGCGGTCTGCTCGGACTGTAAAACCACCTCAGTGACAGATGATCAGTGG
ACACTTCTACATGTTTTTCCCTCCAAATCACACACAGACCAACTCCAAAGCAGCGTGCCC
TGATTAGCCTCATGACATGCAAAAATGAGCAGCCAAAAAAACCCCCCAAAAAACCTCACA
GCAATAGATATCATTACGACTGATACCTCCAGTAGCTTTTACCCTCCCAGCTCCTTCTCC
TTTTTAAAACCGCCCAGCTGATTTCGTCTCCTCTCTACCCCCTTTGTAGATAATTGGAAC
AATCCCACTGATGCCCAACTCTGCAGGGCCCTCCAGCCAATCAGGGGGTGGCAACCCAGC
ACTGCAGGTACAGCCAATTACACCTCAGCTTCTGACCAACGCTCAAGGCCAGATCATCGC
CACGGTGATCGGCAATCAGATCCTGCCTGTCATCAACACCCAGGGAATCACGCTGTCACC
AATCAAGCCTGGACAGCAGGTAACATATACACTCAAAAACACACAAAGGAAGACAGCTTG
TAGTGCAGATTATTACATTCTTAAACTCCAAAAATGATCAAGAGCTGTTTTTTTAAAACT
GTCGAATGAGCAACACCTAGTGGAGTCAGACCAGAGCCTTGTTTATTCATGAAAGCAAGA
TTCCAGCACTGCTAGCCAGGTCTGTTTTATGCTAAACACCTCATATTCTTTCCCGCTTCA
ACGCTCATAGCGCTCATTTGCATCGTTCCCCCCTTGGAAAATTGCCGTATTTGGTACGAT
TGTTCACAATGTGTGTGTGTGTGTTTGCATGTTTGGAAGGTACTTGTCAGCCaa
>NODE_92_length_656_cov_10.827744
ATCTGTATATAAGGAGTGTTATTATTAAAATGCTGTTATATCTGCTTATAACTGCATTTT
AGTGTGTTATCTTGGGTAATAAACCATTTATTAAGTGTTTATATTCCAATTGGACTGGCT
TGTCCTGCATATTAAAGTGTGCCTATGATAGGAAGTGATGAGTTGTTAGTGGTTTATGAC
AATTTTCCTTTGAGTATCCCCTGAAACACGGGCCCCCACATCACAGCAGCTGGTAGCTCA
GCCCCTGACAAAGCTGTTAATGTTCTGCAAAGAATGTGCAAATTGCAGAAACGAGTCCAA
GTGTGGGCAGAAAACACTTCTGGTACTTAGAACCAGTGATGGAACAAATTTGGTCAAATT
GGTAAAGTGCCCAAAGGGAGGAGGGAGATGTTCCACGGAAAACCAATTCCAAGCTTGGGT
GAGCTCAGGATTGTTTGGAAACTCTCCAATCTGGGGGCCTGCATTGAATTGCGTGTCAGG
CAGAGACTGTTAAATAAGATTAGAATAAGGACCAAGAGAGCAGCACAGGTACCTCACAGG
ATGGCTGTGTAATGTTGAATCACAGTTACTCTTTAACAGCCATACATCAGCTGCGGCAGC
GTTGGAAAAATGTAACATGAGGTGGCATGTAAACTCACTGGACAGTTGCAGGAAACATGA
GAGTTTTTTTAGTGCATCATGAGCTGTGTTTGGAACAAGTCCTGTTTTCTGCTTTGATTT
ATTCCTCGTAGCACCAATTAGGCTATGCCCACTCCTGGAGGAGTTGAAAAGCTGACGATG
GATATGTCATGGGATGGTATGATCAAAGCAGAAAGATGAAcacagagaaaaaggaatctc
>NODE_93_length_606_cov_14.003301
AGTACATCAGATAACCCCAAGGTATAACAGTAAAACCTTGAGTTCACACACATACTCAGG
TGTTGTTTTTGAGTAGCTGGTGTGTGCGGGTTGTATGTATTTCATTTTCTTTTTTGTCTC
TTACAGCGCGGAGTTAAGACTGAATCAGCTGTTCACACAACCTCTCACATACACACAGAC
ACGATGCTCAGACGTGCACAAAAGCTCAATTTGCACGGTAGCAAACACACACTTTTTTGC
ACACAAAAACACTCACACACCTAAAGAGGGGGCTGTGCCTCCGGGGGCCACGTCAGTTAC
CTGCTGACACACAGGCTAGTGATTGATGAGACGCCGGGGGCGCCGGAGTAGACTTTGTCA
GCTGCTCATAATTTATACATCTTATCTCCATCAGAAGAAAAGACAGAGTGCCGCGTTGTG
TATATGGAGATGAAAACACTGGGCTTGTTTAGGCAGCGGTGACAGGGTAGCTGCTAGCTG
TTAGCCGCGGCGCAGAGTGAAAACTCAGATTGCGATCTGTTAGCTTTCTCACCAGGTCCC
TCTGTGGCCAGAGCCTTCACTCTTTACCTGTGATGAATCCTCTGACTGTCAGTCATATCC
ACTCACTTTCATTGCCTCTCTCGCGCGCTCTCTCTCTCATGTTTCCCCTCTCTCTTTGTG
TCTCCCTTTTCTTCTCTCTGTCTCACTCTCTTGTGTCTCTATTTCTCTTCTGTGACCCTT
TCCTTTTTTGTGTGTCTCTCTCCTCTGTCTATCTCCTGTCACATTCTCaggccagacagg
cccaagcctt
>NODE_94_length_430_cov_10.562791
AAACAGTACTATTCTCTTTTTTTCTCCGTATCACACTCATCCACCCACTGATCCACACAC
AGAGACAGAGCAAGCAGTATTGATTTTGCTGTCTCCAGGCTGTTGAGAGTGTGTATACTT
GTGTGAGTGTGTGTGTATAAAAGGGATTAAGGCCTCGCTCAGCTAAGATACCATCAGCCA
TCAACCCTGCTAGTCCGCTTCGGGCTTTCCCGGCTGCCGCATTGTCTATTCTGCTCCGCT
ATGTGAAAAATGTTGAATATCAACAATGGCTTTCAGTGGTGTATTGTTGAGTTTTTGTAT
GAACTAATCTTGCCTCAGTGAAAGAGACCTAGGGCTTGGACAAAACGTCTAGAGCCACAG
CATTCCTAGCTGGCTCTCCCCTTGAACACTGAGCAGAAGGCTGGGGCTAAGGGAGGCAGA
GTAGAGGGAAAGGCAGGCTGGAGGAGAGGCAGGGAGAGGGAAGAGCTGAGGCCGGGGTAG
GAGCTCCAAGGCTGTGGGTTAGGAGGATGACAAGCCAGGGGGTGATTTGGGAGGGAGAAA
GTCTGAAGGTGGGAGGGCGGGGTGGAAAGGTGAGGGAAAGGTGAGGAAGATGGAGGCTGA
GCAGAGGCCGCGAg
>NODE_95_length_784_cov_21.207909
AGCAGTTGTATGAAAACAACAGATATCTTTATTACTAAATCCCATGATAATGATTTTTAA
TTTTTTAAAATATAGCTCAAAATGTTTTATTTTTTTCAAATTGTATGCAAACATTAGCTT
TGAGCTTTTGGCAAGCAATACCAAATTCCCTTTACAGTGACAAAGGGAAGTATAAAGAGC
CAACTGAGCATAGACAAGCTGGAAGATGTTCCCATTCATATTCAATATTCAAATTCTTAT
CTGTGTGTTGGTGTATGTGCACGAGTAGTCGGTGATCTCAACGTACCGATTGCTGCTTGA
AGTACTGTAGATTGCTGGCTTTGACATTTTCCCATTGTGCATGGTGGTGCAGCAGGCAAT
AATTAAATATCAGGTGCATAAGCTGCTCTTTAATTTGACATGTGTGCTTGAGGCAATAAA
CACATGTGGTGCAGTGGGGGCTGCATAATTGCAGAGGAATAAAATATCATATCAAGAGTG
AGAGGATCATTGTATCAGGTACGCGATGACAGCTCGTTTGATCATTATGCCAAGGCTAAA
GAGGTTGGCTAATTAGTTGTCATTAAAACTCACCCTCTAATCAGGGCTCGCTCTTGCATA
AAAAATGTCCCTATCACATGATAAGCGAACAATGCCCTTAACCCTTTCGGGCCAATCTCA
GTGCTTACAGCTATTAGCTTTGGGAAACATGGGTTGACAGGTTTGACATTAGCTCTGCAT
TTTCACAAAATGGGGATAGGATGAGCCAGTGTTGTTGGTATGTGATAAGGCTGGTTATAA
GTGCTTTTCAGGAAATGTCTGATATAATATCTTGAAGATTATTTTCACAGTTCCTTTGAT
CTAAATGAGCCCTGAGTTGTGCTTTTTTTTAACATGATAAGCCAAATCCTGAAATCATCA
GGTCAGCAGTAACATGCAGCTTTGTGCACTAAGCAGGTCGGAGAAGAAACAgaagtgaat
cagagata
>NODE_96_length_667_cov_12.121439
TATGAGAGGTGTTTCCCCATGTTCAAGCAGGCTAATGTGAGTGTTTCACAATAACCTGAC
ACCAAATACAATCCACCCCTCCCTCTCTAGGCTATTAGTGACGTTTTGTCAAGCTTGCAA
TCAAATTAAAATTTATTTCTCAAATTATTATTTTTTTTATACACAGCTTTTTATTTGCCG
CAGTCTAACATAAACTTGTGTAATTTTCACATCAAACCACGAACAGAACAATATTATTTA
TGACATGGTATAAACTTTGTTTTCTGCTGCCTGATTGCTGAAGCCCAAGCCTTGACACTT
GTGATGTACTCTGCCAAGAACATTAAGTATCCGAAAGTGATAAAGCTTCAATTTGCTAGA
CCATTAGACTAATTACTGCAATAATTAAGTAACTACTTGATTAGAACTAATGGGTACCTA
ATTATCCAGGAAGAAAGGATCAGGTGGTAATTTATAGAGTCAAGCTGATGTCTTCTGACT
TAGCAATGCCGATTACCAAACATAAGGGACTGAAACTGGTGAGAACAAAAAAAAGGAAAG
AAAAAAAAAAGAGGAAATGCCATTTGAGTGTTTACCTAGCCCCTGTAGCTAAAGCAAACA
GTTTGTTAGTATCACATCACATGAGTGGATTGTTGATGATTGTTAATGAAACAAGATACA
CATCAATACATTATGCAGGATGATTAGCCTACATCTATTTTCTAATTAATCCCTGAGCAG
AGGTTGATCTCAATAGTATTGATACTGATTACAGAGATAAGGAAGTATTATACTGCAATT
GACACAAGTTATTTGGATGGATGGATAGATGGACATTTTTTCCCAGTTatacataagctc
tgttttgtctc
>NODE_97_length_915_cov_11.101640
TACTGGTGAGGCTGTGAAGATGGATTCTTTCTTGAGTATACGGTACTGTCTGTATTTCTC
ATCTTTTTAATGAATGTGAAACAATGGCACTGTATTCTTTGCTCTATACCTTTTTTGCAT
CGTGCATCGTCCTCTAGTTCTTGCAGGTGTATGGATTGAAAATTCAAACAGCAAAACAAA
TTGATCACTATATTTATTTTACCTATGAGCCTCACCATTGGCAAAGTTTGTCAAGGAAAT
ACACTAGTCTCCATGTGTTTGTTTGTGACAGCCGAGACGTGAGTGGTGGAGACATAAATC
AAGTCAGATTTATTTTTCCTCTCAACTTGGAACATAGTTCTCTTCCCTGTAGAATTCAGA
ACTGATCATTAACCTTTCCTTTAGTTCCTTCCCTTGCCTGGTCACATTTCCTCTCTATTT
GGTTCCTGGCCCCATATGCCACTTTCCTATTTCCTGCCTGCAGACAGCAGGGAGTAGCTC
TATTATCACCTTCCTAGAGCTGTCTTTGAATGTGAGAGGCAATTCCATTTCACTCAGCCA
TGGGGAGGGGTTGGAGGAGGAGGAGGGAAAAAAAGCACACCATAGAGCACACAGAAATTG
GTGTAGGTTTACTTCTTATAGTCGAATGTACGACTACTTTTGCTTTTTTGCTCCCCGATT
TTAGGATTATAGAGTCCGCTGCCAATGTGCAGGTTTTTGTGGCATAGTTTGAAATCAGAG
CAAAGGTTAAGTGCAGTGTATCATGTCTGGTTGTTGTGTGAACACTTTATCCTCAGCTCC
ATTTAGAAGTCACCTTTTGAAATATTAACAATCCTAAACCAGTTATATTACTCTACTGTG
AAGCTGTGCTAAACATATCCAATATGTCTCTAATGCTTTCCCTCTCCAGTGTGCTCACTA
CATTTTGCGACATTTTACTCGAAGCCTGTGTTATTTTTGGGCTTCCCTAACTCTTATTCC
AGCTTTTATCAGCGTCTAGTTCTTTGGAATGGTAGGGCTCTTGACAATATTGCtcctgga
taaattaaacatgagttacgtagagtgataatctgtgggcctctcttttcacactgcatt
cccaatgagctgtgtgttg
>NODE_98_length_955_cov_11.006283
ACCACAAAGTGATTTTACTTTGCCACTCACAAAGACAGCAAAAGATTTCTAATGAACAAA
TCCTTAATAAATGTTGCAGATCAGTCGCTTCCCCGCGAGTTATAATACAATAAACAGAAC
ATTCCATAAAAGTATCTAACTGAAAAACACTGTGTGGGAGAGAGCAAGGAAGAGAGAGAG
ACAGAGAAAAAAAGAATATGAAAGACCCCAATTCTCTCAAACTCCATAATAGTGAAATGA
GCACATATAAATGTGTTAAGAGTATCTCTTTGCATCTTGTATAGACTGCATGTATTTAAT
CTGTAAAGCTTATTAAGGCCCTAGTCATTGCTATGCAAAGCAGCACCCAGTGCTTTTCTC
TCGCTTTTCAGCCGAGTGCAGTGTTTGGCCAATAGGACTGGCCCCCCGCCTCTCATTCTG
CATTCATAACATGCAACATTTGCACAATGTATCTCTCAAAGGCCCTGAATAGAAGGCCTT
AATACTCATGTAAACAACTGCAAACCAATTACTTAATGAATCGGGCCCACACATAATGAG
GAGCCTCACAAAGGGCTATAAATGCATTTTTTGCACCAAAGCCTCTGCTTTAAACTACAA
TCCCTCTGCTGTAGTCTAGGCTTAACTGGCAAATCATAATTATTGTCTAAGACAACAGAG
AGGAAGCCATTTTTGTATTTTGAGTCCAGCTCCATCCTCCTTTTGAAGTCACTCATCAGC
TCGCTGACAAAATAAAGCAAATAATTAACAAGTAGGATGGAGAGGGGGGAGAAGAAAATA
CAGGAAGACAGAGAGGAAGAGGGGCAAAGAGATGGAGAAAGGGCAAGAGAGCGAGAGAGA
GTGAGACGCAGAGAGAAGAGAAAGGAGAGAAACAGGGCAAGAGCATGCTGCAGTGTTATG
CTTCTGCTTAAGTGCAGGGCTTCCAGACCACTTGTGGAAGCAATAAAGCGCAAGAAGTGA
CTGTGGTAAGTGGAATGCTTAAATCTAAGCGTTGAGGAGAAACAGAGAAAAGACAGGGGA
AATTGTTGTATGACCAAAGAGAAGATGATGACAGTGACTAGCAGTTCTTTGTGTTGCTTC
GTTCCTAACTCTAGTGAGATGTCAGGAATGCATTTCTACACATTTTACCAATCTCATTt
>NODE_99_length_480_cov_16.316668
TTGACATCACAGCAACTTTTACTCCTCTATCTTCTTTTATCAGGTTTAAGAGCAGGTTAC
TGAGGTCATTTATTTACAGATGTGTTTTTCTTCCAAATCATTAAGCCAGACTTCCTCACC
TTGTTGTATTTTGGGTGAAAATTTAAATGTCTTGCTGCTCGCGTGTACGCTGTTGAATAT
GTGCTGAGGTCGGCATTCTTTAAGTTGACTTGTGCCTAGGTTTGTGCTCTTTAATGAACC
TTGTGTGTTCAGAGGCCTGAAGGTGATCGTATAGTACACTACTATGTAATAGCATGGGAT
GGCTCATTATAGCAAGGCATAACAATTCACACATTAATTTTCCAGCATCCAGTTTTTAAT
TAATCCAGTAGGCAGTCTTAAACACAGGGTACACAAATTGCCTTCGGCCTCATAATTAAT
TCTAATGGAAGAAATTAAAAATTGGTGGGGTGTGTTTGGATTGTTCGGCTGTGTTACTGT
GGTTTTGAGCTCGCTGGAGCGACGCTGTCACCGACAAGGATCTCTCCCTGCCCTGACCAA
TCCAGCAATCTCCTTTCCCTGCCACGCGAGCAGGGAGTGTTGCTCACTCACCCACACGAA
GTCTGCAAGAATGGAAATGCTTTGCATGTCTGTGTCTACTAAAGCATATGCCtttttttt
tttt
>NODE_100_length_807_cov_12.868649
GTTTCAGGAGGAAAAAAATCTGGAAAAAAATAAACCAAGCGTCAAAAGCGAAGCCACTGA
CGGCATTTCAATCTCGTTTGAATCGGTTCAGTGTCAACACCTGCAGCTTTCGAGGCACGC
ATCAAGGACCGGTCTAAGTAGGCACCGTGCAGCATGATTAAATCTAAATAAGCTGACTCT
TACACAGTTTGTTTGTTTATTGAGGCAAGTCGGGGGGTTGTTCTGAGCCTCAGAACCGCA
TTTAAAGCTGATCTGGCTCCTTCAGACAGCGCTGCATCCGACTTCCTGTTGTCGACTCGC
GGTTGCCACAGAAAAATTGCTGCTGCAGCCTTAGACAACCTACAGCACTTTGTATGCCGA
AAGAAAAGAGTTAATTAGAAATACAAATTCTCCCAGATTGTTATTAATGGGAACTGTAGA
GTAAGCAACACATATTTTGTGCCCATAAGTAATTCTCAGGTATCTTTGATCTGTGGCCCA
CAGCGGATGCTGCTGCGTGCCGCTGTCTGGCTTCTGGGATTCTGCCAGCGCCAGACATCT
GGCTACTTTGTTATCATTGGCTGATCTGCTCCCGGGAGGCCACTCTTGTGACACCAGGCA
GAGAGTGTCCTGGCAAGGAAAATTATCAGCACATTTTGAGTGGATTAGAGTTCCAAAGTG
GTCTTCAAATCTCTACAGGGGTCTAGTGAGCCATGCTCTACTGGGGGTTCCTCAGGGCTC
TGTTTTGACACCACTGTTGATTTGAAAGGCAGCGAGGGTATGACTCCCACTGTTGCATCA
CAGGTCTCAGGCAGCGTCTTAGGAAGTGGAAAAAAGGCCCCAATTATGATCTGTCAGATG
TAGAAGGGGGAAAATGCACCAAAGACTTCCCTTGATTAGTGTGGAGATTCTGCGCTGCAG
CAAATGTTTGCACTAGAGTGGTGTATGTCGTTTATACTCCGGTGTCAAGTCTGGCAAAAA
TGCACTAGGCCTGCattcgttgttaccgact
>NODE_101_length_513_cov_9.294347
TGCTTGCTTATCATACAGAAACACTATCGCAGTCTAAATATTGGTACTGCATTAATAGTC
AATTGGATCATTTCCATACAGCATTAAGCTGAGATGAAGGATTGTAAGGGTATACATTCC
TGTGAGGTCTGTACACATCTCCTGCAGTCAAGTACTCAGGAGAAGCAGAAGACTGTCCAC
TTCACATGCATGTTGACCAGCTCGTCACATAAGTTGACCCCCCACTTCAGCCAAATTCTG
GTTCCTTAGGCATACTGTTCGTCCTGCCGCATACAGCAAAAGCCTGGAGCAATGTTTAGC
TAAACCTGCTGGCCTACGTAGGCAGGGAGAGTCCCCAGAGGGCTGAACAATCAGACAATT
TCAAGATCATGAAGCATTAAACCAATCCCGGCAGGGTACACTAATTAAACAGCCGAGCCC
GGCACAGCCAACCAATCCCCACAGAGCAATTAAATCCATCCCCTCTAAAACACTGTGGAA
CCTGTCTGGGGAAAACTGCCGAGAAGTGAGAGAGCGAGAAAGAGGGAGAGATGGAGTGGG
GAGGGGAGGAAAATATCATAAAATTCATCTGGAAAAAAAAAGAGAAGAAAAAAACTATAG
GGGGAATGCAGCAGGAGGCTAACAAGGGAAATTGAAAAAGGAGAGTCTCAATTCAGTTCT
TTGTTCTTTTCTCTATTTTTTTCATTAATATTCAAAa
>NODE_102_length_530_cov_8.660378
ACACATACATGCACGCACTACACACACATTTACCCACGCAAAGTGCTCTCTCTCTCTCAC
ACACAAACACAAAGCAAGCAAACAAGCACACAGATGAGGCACTACAAGCTCAAAATCCCT
TTATTACCACTCGTTGTGGAGAGGGTGCAGAAGTGGCCCACCAAGTGCTCCCCTCTCTGT
ATATAAACCCTTAAAGCCTTGTCCCACACCCAATGAAAGGCCACTGCAATCTGTAAGCAA
CCCTGTTCCCATATGGGCTAGCCTGCCATGGGCCTCGTTTGCCTTTGTCCTGTGGCTCTC
TGAGGGCCAAGCCCTGCACGCCCCAGCCTAGCTCCAGGCATTTATTAAATATGCACCTTC
CAGTCGCTGTGAAGAAAGATCCCAACCTGCTAATCTCATCACAGACTGGGGACCCTCCAC
ATATGTAAATCTACATCTGTTCCCCTTCAAAGAAAGAGATTCTCCAGGATTATCCCGCAC
ACAGACCCAGACGCATACACATACACACATGGAAATGTGCTCACACACAAACACACATAA
GTACTCTTTCTCCCACATGGCCACTGCCAATCAAGATGTACGCCCTCTGCCACATGTAGT
AGTCTGGCATCCACAGACTCCAAATGTACCCTCCTTTATCAATTAGCTTTATGACAAGCA
ATGGCCAAGAAATTGCTTTGTGCCATTGCTTTGTGTTTTTCTTGGTGGGAAGTg
>NODE_103_length_589_cov_12.229202
AGACGGGATGATCTGGCATGTACTGGCCCGATGATTAAAGTGTATTGCGCTCACCTGCCC
AAGTCCAATCAGGGGCCTGTGCTGATTGCAGCAGCTTGCAGCAGACAGGGGATGGGGGAC
TGCAGGTGGTGGAGGTGGGGAGGAGGATGAGGGCTCTATCGCTGGTGAAGTGACACTGTG
GTGAAGCGGTGGCAGGGCGGCGGTGAAGCTGCAGGCCCGGGGAGTATCCAGCTCAGCTTG
CCTCTCCACTCCTCTCTGGCCAGACGGGGTGAATCAATCATCTCCAAAGATGTCAGCATC
TGCCCAAGCAATTTCAGATTGGAATAAATGGCAGATGGGGATGTTGTTCCCTCTGTTTAA
TCAGTTCCACCAAATGTGGTTTTATCTCTTATAAAATGAAACCATCTGTAGCACGTAGGT
GTAAGGATCAAGTGAGGGAGGACGGAGGGAGAGGGTGACAGAGGGAGAGAGGAGAGATGT
GCGTGTGTTTGGAGTGTGCACGCATATGTGCATGTGTATGCTTTTTAATGTGTGTGTGTA
CGTGTGTGTTGGGCGTATGTGTGTGTGGCGACGGAGGGCAGGGAGAGATGGAACACTGTG
AAACAGAAGCAGAATAGTGGGAGTGAAATAGGAAAAAAAAGAGAAGCACTTATCCATTAT
AAAGAGGGAAAATGTAATCTTACTGCGAGCTCACACCTCCACTCTAATCTCCTCTTTCTC
CCTCAAAGGAGTACCACCCAGGGGCCATCACCATTATATCTAGACCCATctat
>NODE_104_length_458_cov_3.168122
AGCCGTGGCTGTGCTGTTGCCACGGAGTTGCAGGTGACTTCAGTTCAGTTAGATTTGTTG
AGGGAAACTTAATCATTCAATCTTCTAATCGGTGAAACAGTTGTTAGATTAAATGATAGA
AAACTAGTATTTAACGGCAGTCTGCCACAAAGGAGCACGGATGCCTGTACAAAACGTATT
AGCAGTCAGTTACATAGTTGTGGGATTGTCACCGTCATGTAGATGCAAGAGGAGAACCAA
GGTTGTTATTATCCATCTTGTGGGAAGCTTGAATGTCTGCAAACAAACGTCATGGCAGTC
CGTCTGTATTTGTTAAAGCTGCTGCTGGGAGAGAGGTCCGGCACAGGGTCCAGTAGGTAC
CGTCTACCAATCGTTAAAACAAAGTTTAGGGAGTGTGAACGTCGGCTCGGAAGAGTGCGA
AGAGACTCACCTCTCTTGATGTGCTTGAGTTGTCTCTCGGCCTCGTCCCTCTCCTCCGTC
AGGCGGTTGCACTGCAGGAGCAGACGGCAGGTCAACCCGTTAGATCAAGTTCCACAACAG
ACCCAACACACCGGCCACTGATAGCAGCAGAGTACAGTTACACCAACACACTGTTCACAC
ACTCGGGATGTTACAAGGCGCCAGTTTGATCTCGAAACACTt
>NODE_105_length_521_cov_17.685221
GTCTGTGGTCGCCCCAGAGACCAAGGATGTCGACCTGTACGACTCGCGGGTGATGATCAG
CAACCAAGTGCCTTTGGAGCCGCCGTTGCTCTTTCTTCTGGAGGAATACAAAAACTATCT
GGATGCTGCTAATATGTCCATGAGGGTGCGGCGACACTCCGATCCCTCGCGGCGCGGAGA
GCTCAGTGTGTGTGACAGTATTAGCCAGTGGGTGACAGCTGTGGATAAAAAGACGGCAAT
AGACATGTCTGGGCAGACAGTTACCGTCATGGAAAAGGTCCCTGTCCCCAATGGCCAACT
GAAGCAATACTTTTATGAGACCAAATGCAACCCCATGGGGTACACAAAGGAGGGCTGCAG
AGGAATAGACAAGCGGCATTATAATTCCCAATGCAGGACAACCCAGTCCTACGTGCGAGC
ACTTACCATGGATAGCAAAAAGAAGATTGGCTGGCGGTTTATAAGGATAGACACTTCATG
TGTATGCACATTGACCATTAAAAGAGGGAGATAGTGTATAAAATGTATAGATTTTATTGA
AGAGTTTAAAAAAGAGAATAAAGAGAAAATATCTATTTGTATATATACATAACAGGGTAA
ATTATTCCGTCAAATGAAAATTTTATGGACTGCATGTAAAAAAAGATGAAGTTTATACAG
TAAAAGTGATACTACAGTCTATTTATTGAACATATTcatgacctt
>NODE_106_length_815_cov_14.680982
TTAAAAATAAACATGTGAGCAAAAGCGCGGGGCTCGATGAAGAAGACAACACGCTGCTAG
CTGTGTTTCATGGCTCTACGGTGCAGAGCAGGCCATATATCTCCAGCGTATTATCAGGAT
GACTCCTGCTGGCCACCCTGTCACAGGAGAGTGCTTGATATAAACAAGAGATTGCTGCGA
CACCCAGTAATCAATATTAGGATGGTTTCAGTACCAAACATCATTTGTCTCTGCGACCAT
TCCTTTGACCAAACGAAGCATTAATTCAAATCATAAATCTGAGCTGATTTAAATCCGAGG
AGAGTGAGGGAGGGAGAGAGGCCCCTGTCTCACTGCCTGCCCCTAATGATTTATTTTCTA
CATTTCTGCGAGCGAGAGATTTGTCCATACTCACTGACAGGTCACCTTCAAACGCCAGTG
GCAGACTGTTCATCACCATGCAGACGAGCATCTCATCGCTGCAAGTAAATATTAAAGGAA
AAGAATCCAATTGATTGTGGATGGGGCCGAGAGGCGTCACTGCCATATATTTCACTCAGA
GAGCTAATGCTGTGGCCCATGCACCCACACCTAGAACTGCTCCCCCTTGCCAGAATTATG
ATTCTACCGGGAGCCTGTGTGGCTGGCTGTGGGCTCAAGGTTACAATTTAAATTGTAAAA
AGATAAAACAGTTTCTTATTAGCTCCATTGCCATAGCCTTGCTGTTGGTACTCACATTTA
TCTTTATTTCTGTGACCTCGCAGGCTCGTATTCTCTTTTTTACACACTCCATTCTCTCGG
AGTGATGACCTCACACTTTATGCATTTTGCATTGTTAAATCTGCTTAGAAACACATCCTG
TTTTCAACTTGCACACCATAAGCGCCGCGGTGTCAAGTATTACTGCAGAAATGTATTCAG
GAGTCAAGTCatttattacagtaagtgaatcaaaacctcaatttagcaaccaaagctgcg
gggattacatttggtttataatttggaatgggctcatga
>NODE_107_length_732_cov_14.217213
ATCATGAACAGCTGCTTGCTCATAATTATGTTGTCATTCATTGTTATTTGGAAGCGGAAA
CTCGTACTGACAGCTAGATTTTTTGTGTGTATTTCCGTACTCTATATTTACTTGTGTATA
CAGTAATGTGAACAGTTTGGGTAAAATTCCACTTTAGGTCTAAGGCGTAGTTATGGTCAT
CCTTTTCAGTGGAGTATAAGATCCATCTTTGTCCTTGGGACAATTGCTACTAGAGCTGGT
AGATTTGAACAAGATTTAAGAGCTATAAAAAAAAATATGAAAGAGGGGGAAAAAAAGGAG
AGGGATATGGATTGAGACGGAGAAGTAGCAGGCTGATTACAAGGTGTCAAAATTGCCAGG
AGCAAGAAGGTGAAAGCAATCAGGGGTGAGAAGAGTGCAGCATTCGTGAGGGGCAACTAA
TTATCCATCTCATTTGTGGAGAGAAGCATTTGAGGCAGCTCTAGCCCACTGAATGGTGAC
AGATTGGTGCGGAGGAGAGGGGAGGTGTTAGAACAATGGAGCCCAGCTCACCATCATTAC
TGCATGCTAATCAGCAGTGCTTCTGCACCACCAGTCGGTGCTGCAGAGAGTTCGGGGAGA
CAGGGAAGTCACCGGCTTCAGGGGACTATAGTCCGGAAGAGAGGGAGGAAACGGATTCAT
GGTTTATCTGCTGGCGCCCTACCACTTCTTATTTGAGCGTATAGGTTATCCAACAGAGAC
TGATCTCTGTGGTCTGTGTTATCAGCTTGTACTTACAAGATGATTGCACTGGGAGTGTTG
AGAATCTTTTTCTGTACATTGAGCGGAATACTAGCTCACTATGTGGTGTAATGCACATTA
TACATGTGGGAAATGTCATTAAAAGTTTGGATAATAAATAGAAAGTAGCAGAATAAGTTT
TTGTGTTTTATTGGCc
>NODE_108_length_595_cov_12.821849
CACACAGACACTAACGCAGGGATCTGGGGGATATATAGGGGTGTGGTAGAGCTAGTGATG
GGGCTCTGCTTTGATGCCCAGTGGGAGATTACAGGGCCAAGAAGCAGAGATAAAAGTACA
ACCAAAACACAGGTAGCTGCTCTTGCTTATGCCTTACAAACACATTCACACATACACTTA
CACACATCCATAACACATGTTCAGAGTAGACCAAGGATGCACACACGCAGACACACAGCT
GCATACACACTAACATCTAATGGCTAGTCAGTGACACTGAGGTCTTAGCCCCTGTCTGCC
AGTCCTCATTTGTTTCCCAGCCCCTCCTATGTGTGTGTAGCAGTAGCACTTGCTACTGGG
TGTCTTGTTACTCCTCAGAAGGTCTATTGATTTAACTCTTGCCACAATCTATAACACTAT
TGTCTTGCCTTAAGTGTCTCATCTGTACAATTCACTGGCAGGAGTCTATACATCAAAAAC
CCCGCCTGCTTAAGGATATTGGTATTCTGCAACATGCTGGGAATACTTTTTTTTTCTCTG
TGAATTTCACATTTCTTGCACACTCAACCTTACTTTTTTAAAGCGTAGATGCTTGCAGCT
AGGCATAACACAGCCTGGTACAGGTTTATTTTTACTCCTGTTGTGTTTATGAAGTCAATA
TTTTATTTCACAATATCATATAGCAGTGGTGTAGAGCAGAAGTTATATTTTAGTTTTTTG
TCGATCTGTTGGGACAGAGATGAAATATTCAGCCTTATAGTGGCATCCTGGAAAAAATt
>NODE_109_length_637_cov_10.329670
AGACTATGGTTACGCGTATGTATGTTACATAAACCATAACTGACACATGAGGCCCACGTA
TGGCACGTTGGTGCGATAATTTGTCCAGATGTAGCAGACCTTAAATCACATCTTAGGCGT
GGATGAGCACAAAAGGTCCTTCATGAATGAGGGAGGATGTGTCAAAACAAAGGCCCTGCC
AAATCACTGAAAACACTCTGCTCATTATTTGGCATTGTTTGCAAAAAATACGAGTCTAGA
CTTCTATGATACTCGCATGCATTACACTGAAAGCTAGGAGGGTTATCGGCATAACAGGCT
CACCCACAATCCCTAGATTCACAAAGGGAATGATTGTGGCTGGAATGTGGTGTGTTCCCA
GGAAGACTAGAGAGGGCCATCACAAAAGGAAAACCCACACGGTGGGCACTTTTTCTTCTG
CCATGTACAGGAAGCGAAATGAGAACTATCAAGTTTGACACTATTCACAGGGCCTTCACG
GGGCCCTACAATACCTGGCTGGGCAGACAGAATGCCGGGCTTAAGAAAGGGGGGAAAACG
GCTGGCAAAGTCTCCGTCACGTGAAAGCGTGTCGATATTTCTGACACCTCCAGGCTACGT
GCCAAATAAAGAGCATAGGGGCTTGTCGCTGTGGGGCCGCTGGGCCCACCAGAATGCTGA
AAGCTGGTACCCCTAATACTCCAACAGAGACCCGGGATGGAAGATTTCTGTGTAAACAAG
AAAGAAATCTTACTGCGCTGAAGTTTGGGAAAACGGCAGGAAATAACGAGCAATCAAAAA
AGAAAGAAAAGCATTAAGAACATGGTCTCCTTGGAGGGGGg
>NODE_110_length_751_cov_10.315579
CTTTCAGATTGAAAAGCCCGAACAATGCTGTGCGCCCTGGAAATCCAGCATCATCGGCCG
CAGGACACCCAGCAAAATTTAAAAAATCATCTCATAATAGGCTGTTTCTGCGGCTCCTAA
CGGGACAAAATGACGAACCTGAGAGATACATGTTGAACATGAGGTTTCCTCCGCAGTCCT
GTCTCATTGTGTTCACTTGTTCAGAAAGGGTTGGATTTCATTTCGTTGGTGGCGGAGGAA
AAGATTTTTATTAAACTTTATCTCATAACTGTGATCTGGAATAAATGCGGGTGGACAGAT
TGAAGTTTCCAGGCAACTGTCACTGGCCCCCATCTCTGAGACAATATTCAGACAGCAATT
TCCCCTGGTGCATTGCTTTAATTAAAAGAGCAATTTACCTCTGTCAGCCCGCCTGGTGCC
CACAATAAAAAGAGGCCGATAGAAATTCGGCCCTTATCAATCCACCATCACAGTTTAATA
AAGTTTCCGCGTTAAGATCTGAGTTTCTATGGTGAATTGAAGTGTTTGACATGGAAACCA
GTTCAGATCCTCCTCACTTTTCCGCCTCTTTACCTCTCGGCAAACAACAAAGACCTATTT
CATGTTGGAAAAAGAATATTTACCTTGAAAAACACGCCTCAGTGCACATGAGAAAACAAG
AACATTTCATCCCTCCCCACCTTCTCTCTGTGGGTTTAAGGTTATATGGCCTCAATCTGA
GGGTAATGAGGTCATAACTTTAAAACCATGGCTTCTGATGCTCACTGACGTTATCATGGA
CGCTCTTATTTCTCTGCTTCTCCTGGGTTTCAGAAGCAGTGGACTGTGTGGAGAATATAT
GGACTTTATGGCTCTGCAGGGTCTGGTTTGGGCTGTAAATCCAGACTGGACATATAGGGA
TCTCTGCTTTCCACAGTGTCTGTTTGAAACTATTa
>NODE_111_length_728_cov_12.200549
AGACGGGTCAGCCAATTCAGACCCAGAACCACCACTCGCACCCCCTTACCCATCTCCTCA
GAATCCTTCCTGTTCCTTTCTACTTCTTTTCTCCTCTGCTGTTTCTCCCTCTTCTTTGTC
TGTTGCTTTTTGTCCCCTTTTAAGTTAGTATATAGGACCAGATGGGAGGCAGCACGTGGC
AAAGAGCTGTCCTTGTTGTCATTTGATGATGTCATCAGTGTCGTCGTTCCTCAGTGGACG
TTGTTTCTCTGAAGAGAAAAAAGCCAGCAGTTTCTTCATTGTTTTCTTTTTGTTCTCTAT
TTGTCTTTAAATCTTTCTCCTGTTTTTTGTAAATGACAACAAAAAAGACCTGCCTTTAAA
TGTTCAGGACGTTTTCAGTCACACTTGAACAGGTTTTTAAAGACCTCAGTAGGTGAGCTA
GTTTTACCCTTTTTGCCCTTTGAAACTGCAGATTTTTTGGAGAATTTGTAATCCCGTCTT
GATTAAAGATTGAGTGGAATTCTAGATGTGATGAATTTTGTCATATCTTCTCATTTTTTT
TCTTTTACATGAGTGTACACTTAGTTGTTCAGAATATTTGGGACCATTAAAATGATCTTT
GCTGTAAGATGTCCTATTACCATTTGTCCTAATAACTCAGTGTTTCTTTGCTGCATCTTA
CTTTTAGTTGATCAGTCATGGTGCCTTGCCATTGCAGAAAAACATTCTTATATTTCTAGC
ACAGACAGTTCTGTTGGGTTTAACATGGTTCCACAAACTACGACAAAACACCAGATTGTG
AAAACACTAGAGTAATTTAACATCAAAGTTGAGTATTTGAACAGTGAATTAAAAGTTGTG
ATTATTAAACTTTCAAACTGCTTTTTCAACCActtggaaggatgtcaaataagtttgtgg
aaccatgaatat
>NODE_112_length_826_cov_14.290557
TATCTATCTATCTATCTATCTATCCAGTTAATTGCAACAACACTTCAAGTCATTATGTTA
TTTATGCTGATAACTGACTCCAGATACATGTTAGTATATTCTAATCTTATCATTGTTGTA
GTTATATGTGTACACTGTATGGTAATTGAAATACTGTATATTAAGTGAAATACTGTATAG
TAATTGATAGTGAGTTCTTTGGCTCCTTTTGGTTGAAGCTAATCAAGCAGTCACTGCAGC
CTCTTCAGTAATCACACTGACTGACTGCTCTTCAGGTACTTGTCTTATCAGCTCCAGTTT
CTATCATATTGTTGAAGAAGAGTGAAGGGAATGAATATTTCAGCAGCTGAGTGAGCACGA
AGCACCAGCAGGGCTTCATACCATCTTGTTTGCACTTACTACAGCCATTAAGTTTACAAG
CAGCATTTGTATTTATCACCAGGCCTGGATGGTTAGAAGCAATCAAAAACCAAACACAAG
GAGAGAAATACAAGGTTCAGGTTGACATGTGAAGAAAAACTGAGGTGAAGTGCTGACATG
CTGATGTCTTAGCAGATAACACTTAAATCATTTTCCTCCAAAACTTCACTGGTAAGGGTT
CAAAGAGATATAGCCATAATACAAATTTTTGGAGTAAGTAGTGGTGTTTGAAGTTATTTT
ATGGGATTTTGCTGTAAGGCCCAGAATTGATTTGCAGAAGGGATAAAAGGAAGATACTTT
ATCTTCGGAGCTTTGTCGGAAAAAGCTTAGCATCCATTGGTAGTTCCGCCAATATGCCTG
CAGGGCATGGAGGTAGGGTGAGAGGGGGGTTGCTGGCATTGACATTATATACCAGAATGA
ATTGTGCTGAGTTTACACCTCCTGCTGCTTACGTTCTGCTCTTTCATAATCTTTCATGAA
CCATACAATGTTTTATTTAATGTCCTGGGTCAGAGAGAAACTTGAGAAAAAACATATTAA
TAATGAAACGCATAGTACTGGGGAGGGAAAggagaagaagaaaaaaaact
>NODE_113_length_663_cov_15.711916
ACTGGGTGGTTTATTATACACAGTGCAAAATAAAGGGTTTGGTAATTTTAAAAAAAAAAT
CTATATTAATACATATTTATTTTAATTAGAAGCATATTTTAATGTATTTATTCAACATTA
TGATGTGTTTTCATTGTGCATTGTAAAACCCACCTATTCATATATGTATGTATCTACGTG
GTTGAGTGTCTGTCTGGTTGAGGTGTGAAGCTGCATCACCAGCACCAAAGTGAACTGCAG
ATAACCTCATGACGTGGCTCAGACATAGTATTCATGCCTATATAAAATTCACGGCGGCCG
CATGTATCTGGTGGTGGTCTGAGCCGCTGATAAGGCTTTGCACACTATCTGCCTTCAGTC
TAGATGAAGGATGAGCTTCTCAGCCATAGACGTTGTCCATCCTGCTGATGCTCCCTCGTC
TCATCGTAAACTCTTGTGCACCCTCTGGTGCTTGCTAGTCTCCCAAACTTCTTTGTGTAG
CCTGCTTTGCAGATTGTCTTCCTTGTCTGTGTGGTTGCTCATTATTCAGAGACAGACGGA
TCTCAGGTCATCTGCAGCTGCAGCAAAGGAGAAGCAGGAAAGATGGCGATCATCCATTAG
ACCGACCGGGCGCACGCATGAAATACGAGGACAACTTTTGGGAGGATCGCTTGAGGAGAA
GATTGTACCAGTGAGTTTTTTTTCCCCCCTGCTTCTCGCACTATATTTCCAGTTTCGTCA
AGGTTTTCGGCTGGGCTTTCAAGGTCTGCGAGAACGTCGCTATGGTAGATCATGGGATAT
AATGTGGAGAGCGCCTCGTGAATGACCTGGAAAGAGCGGATCTCCCCCCACCGTTTCTCC
TTTTAGt
>NODE_114_length_739_cov_16.457375
TGAACTTTGTGCAGTTCCTCCATTAATTGCAAAGTACAGCCGGGGCCTCCAACACCCTGC
AGCTCATACTGCATCTCTCTCCAGCACACCTCTAGGAGCATGTTGTCCTTGTTGTGCTAC
TGCTGCGTGGGGGCCTCTGGAGATAAATTATGGATGCAACGCAAAAGCTGTAAAATTTGT
TGTATCTTCTATTATCTTCATGTTAAAGGCCACAAAAGCTCTTCAGTGAAGTCAGCCATT
AAGAAATGACAGGTATTGCTATCAGGCTTCTTTATAGGCTATTACCTGCAATGACAGCAG
CTGCTGCTGCACCACTGTACGGCCTATCACATTATTTGCAGCTAAAGTCAGCTACTGTGT
CATTTTGCCTCATTTTCTTGACAGTGCTATCATAAATCCATTGGGCTGCAGGGGAAACTG
TCGACTACCTCGATTATCTTCATAGCCTGAATGAATTCTGAAATGTATGTAACAGGCAAT
GACTGTTATGGATCAGGAGCCAGGGCCATATTCTCACTAACTCTCTCTCTCTCCTTCCTT
GTATCTCTCTCAGGTGATGTGCTGATCGAGGGCTTGAGGGCTCAGATATGCGCATAAAAC
TGAGTAAAAGAGGCGAACTTTGAAGCACACAGTGACAGCTCATGACTACTGACGTCAGCT
CTATCTCTTAAGGTATTCTAAAGATACTGAATGGTCAATGACAGGATCTTTTTCTGTTAT
GATGGGCCATATTAAAGAAAAAAGGTAACTGGAACGGTGCGCATAAAAAACACAAATGAC
TGCATTTTTAAAAGGAAACCACTTTAATTTTTTAGCAATTTTATAACAGCATTCTAATTA
AATGTTGTGTATCCTAGCAGACCTAAACAGTGCAATACAGTACCTGTAAGAACAAGATTG
TGATTTGCCCcacaggtgacctt
>NODE_115_length_582_cov_8.414089
GTCTTAAATGAGGACGAGGAGAAAAAATGAATTCTTTTAGCATCAGTTTTTATATTTTTG
TGGATGTTATGTAGCATTGCTCAAAGAGAAAACAGCATCCTATCACGGGTGAACAGCGCT
TTATTTAATAAAAGCCAAATATCAACATCAAATATTTGCTCTATTGTTGAGCACGAGACA
AAACATAATTTGTCTCATTTTGCACGGATACATAACAATGACTCCGATTCAGATTTTAAA
ACTCCCTCAACATCCATCTCTCCGGTGATCTATCCATTCACTTGCCTATCCTTGTCCATC
TAGCCCGGGGCTATGGAAGCCTAATTGTTTACCAAAGGGTTGCGGCTCATTTGCTCCTGG
AGATTGGGCCTAATTAACACTAACTTGTCTGAACACCAAGGAGCGCTGTCCACTCCACTT
TAATCTAATCTGTACTCTTTCAAAAAATAATGAGATCATTTACACCTCATTAACGAGCAA
TGTAATGTCTGGGCATTAATCATAATGATTGCTTATCATTTCACTTTGCAATATTATCTC
CTCTAATGAAACTGTTCACACAACTGCCAAGAGGGCCTTAATTGGTCGTGTGAAATCACA
GAGCACCCGGCAGCTTGCAGCGACGTGTGTGAAGTTCTAATTTGCATGGGTGGGTTGTGG
GGTGGGGTGTGGTGGGGGATTTGGGGGGTGGGTGGGCACGAGAGGATGGCATCACTTAGG
AACACACACATACACGTGCACACAGACACACAAAGTAAGGCGCACa
>NODE_116_length_392_cov_12.237245
TATCCGCTCACCTCTCCCTGTTAACACCATGTGGGAAAGTCTATTTTATTGTGAAACGCA
CAAGAGTTATCCCCCTCTCCGTACAGCGCCTCCTCTCTCAGTGGGTACAGGGGCTTAACA
AAGAAAACATCACTCCCTTTCAAAGAGCACATTTTGACCTTCCAGACAGCTAGTTGACAG
GGTTCTGCTCTAGCAATGCAGGATTCAAACCAACTCTGATCCATAACAAATTTCCTTCCT
GGCGTGGAGGGGCCTGATAGGTTTGTGAAAAAAGCGTCAAAAGCTAATGGCAACTCGCAC
GGCCGCACACTTACCTCCACAACAAAGGCCCCCATTCACTGTTGTCATGGTGCAGGCGCC
AGAGCGAATGAACTCTTCATGCTCCATCAACAATTTAGTTAATTAGCTCATTTGTAATTG
GCCGGCTTTGTTGCCTGGATGTTAGTGGGGGGACATCAAAGGAAGAAGGTGTTTGCAGCA
CTGCCGATTACAGGTTATCACATTGCCACTCACTGAGAGTCTCTCCCTCTCTCTCTCTCT
CTCTCTCTCTCTCTCTCTCTCTCTCTCTCTCTCTCT
>NODE_117_length_600_cov_19.661667
CACTTCTTGTAAATTGTGTCAACTGAGGCAACAGTTTCATGTTGGAAACCACCTCTTTTT
CCCTCCAAACTCAAGTCCCAAGTCACATCCAAACACCAGTTTTCTCTCATTAATCGATTG
GTGACGGATGAAAGTCTGCGCCTCTCCACCATTCATCAAAAATTCAAAAAGGAGGGGGGA
AAAAAAAGTAACTGGAAGTCTTAACTGGTGATAATCTGAGCACTGAAAGTTTTCCAGCTT
CTCTCATTTAAAAAACACACCCTGGTGTCTTTACCTTGTTCCAACCCCACTGGGTAACCA
CGCACTCATTGTGTTTTCCTCAACTTGTTAAAACACCACATGGTACATTTGCATAGGATA
ACCAACATATAGCAAATCATTTGCATGCCTGAAAGTGCACTTGAGTAACCGTAATTACAC
GTGACACCAATTACTCTGTTACTTTGTATTAAATTATAATGGAAAATTCCACTAGAGAAT
TGGAGCCTAATTGCATCTTAATTTGCATAATTTTGCATATTAATCACATCTCAGATGAAT
AATAAATTTCAGCCGATTTTTTAATTTATGCATAGATACAAAAACAAGTTGAAAAATAAT
TTGTGAGTGAAAAAAAAATCAGGAACTATTACTTAGAGCATTTGTGCTAATTTCTCTCAT
TACCCGACGTTCAAGTCAAAGATGTCTGTACTCCTGATCAACAAGCGCCGCATTTTGAAA
CTGAGAGTTTGTCAAAGCCTCAGCAGAGAAAAGaaaaagaagaaagagatggagaaacaa
tttt
>NODE_118_length_461_cov_5.607375
CAAGCATTTTACTGAGCAACCATGTGCAGAGCATTGTGACTCATTGCGGCCCCATGCTCG
TCTACCTATTTGCAAGCATTTAAAGTACAATACTCTGTGCTATAAGGCTAACTGGTGTTA
GCTGTCACACTAACTGTGCATGGTGCATCTAATTTAGCATGTAGACTTGTGGGGCTTTTT
TTTGGTTGGATTTTGTTTTTGTGCTCATGTCTTTCTCTTTTTGTCTCTGCAGGACTCATC
TCTCCTGGAGTGTCTGTCCCTGTCCAAGTCCCAGGGAGCGAGCCTGACATGTCTCAGTAC
TGGTCAAGACTACAGTAGAGAGAAGAGCTACTTCACCTTGTAACCACCCACTCCACCATC
GCCCTCCAGCAGTGCTCCTCACACATACACGGCACAGGAGAGTAGAGATGGCGAGAGAGG
GTTGAGAAGAGGCAACAGACAGGAGAGGAGGAAGGAATGAACGAACGAAAGAGAGAGACT
CTGGGAGAGCCTTGGGACGTCTGGGCTTTGTTTTTCCAGTGGGACAGTGTGCTGTTATGT
AGCTCTAGGCACATTCAAACGAGGATTTGGACGAGAGAACAACGATGGAAAGACAGAAAA
AAATGGACCtctgtaaagtgcccggtgttaaatttttatggaaca
>NODE_119_length_736_cov_13.980978
ATATGCAATAAAATGTCAGATGCAAGTGACTCAGCTGCTGCATCTGTCTATCTTTGAAAG
CCCGTGGCCTAATGAACAGTCTGGGAGCAAAGAGAAAGTGTTTTTAAGTAATGCTCAACA
CATGGTGGTTGAATATGTTTGCTTAAAGCAGTGTCCGGTTCGACTCGTCTGTTTCCCACC
AAGGGGAACTTGACGTGTGGAAATGGAGGCTCCATGCATGGTTGCCATGCATTGGCCCTT
ACGTTTCGCACATGTAGGTAAACAATCCCGCCTTGTCTACTGAGAGGCCTGCGTTTATAC
ATGGGTGCAAAACATGTGTTGCAGCCAAAGTCGCATCAAAGGTCACTAAGCTATGCTTTG
AACACTTCAAAGCTGGGGGATGAGACTGTAGCTTTTAAGTTTTATGGCAGGTGTAAGCAG
GGGTTGCTGACCAGCCCAGGGTGGTCTGCTCCCTGGTCTGCAAGGGGCTGCTGGTGGTTA
GCATGGTAGAAGTGGTGGTGGTGAGTCGGGGGCAGGGAGATACCCTACTGACCAGGCTGC
GTCCAAAATGTCTTCATGCAGCACGCCACATTTGGAGTCCTTGGATCTGAAAGGGTTCCT
GGGAGCAGACTGGACACAGGCAGACGTCCACTTCAAGGGTCTCTGGTTTCAGAGGACCTC
AGCAGGGTACATCTAAGGCCTGTCTCGGTCCCATTTGGAAACAGATACATTGGCAGAGAG
GAGTGAAGGGGCCAAAGCCTGATGACCATACCACAGAGTGACCACAACACGGCACCCTCC
CCTGACAGACCAGAAACAGACCCTATAGCAAGTTCAAAGGATCCAAAAAGGTCTTGCCAA
AGTTCATTTGCTGGAGTTCATTCATCTCAGCACCTGATGTGGTTCACTGCTTCTTGTTTT
GTCaggcatttcggtttaaa
>NODE_120_length_649_cov_15.654854
CCAGGAATGGAAGTAATTGTGTCTCAGTGAGGGCTACGAAGTGTGACAGGAGGCGGCTCA
AAATGTTTTACTGGAAGAGGACAGAAAAATATCTTCAAAAGCGACGCGTTTGGTACATTC
TTGAACCCGTAGTAACAGAAAGGAGATTTTGTTTTCACACAACGTTACCCTGATACTGAT
GTCGCTGCAGTGAAACCGGATGGAAGTACATGTTTTTGCGATTCAGTTGTACAGTAATGT
CTTGATATAGGCACAATGCACTGTACATGACATCTGGTGAAACACTTTAACAAGAACAAG
CGTTCGGAAAAAGACAAAGAGACATCCTACTCAGTCCTGGCTGCCTCAATCTCTGCCTGT
TTATGATGAAGGGCTCTTTTTGGTGTGAGAGTGAAAGAGACAGGCTGGGCTGGCTGTCAT
GTCATAAAGGATGCAGTCAGAGAGAGCAGACATGATTTCATGGCTAATGATTCCTGCACT
AATATCAGTGTGGGCTGCAGAGGGGATAACCAAGTTGAGCTGTCTTAGCTCAAATGATTC
AATTAGGCCAGCTGTCCCTATTTGTCATGGCTCAACTGGCTTCTAGATTACCTTTCCAGA
GTGCATACGTGCCTCTGCATTGAACTTACCAGCTCAACAGTTTCACGGGGAAAAAAGAGA
AAGAAAAGCAAGACAAATAGAGAGAGAAAGAAAAGAGCGGTGGAGGGGAAGAAATGAAAC
AAAGAATGCAGCGATAACCACATTATCCACTTAAACGCTGAGGCCAATTACTGAGATAAA
TGTGACTTTGTGTTTTGAGGAGGATCCTTGTGGAatcaaaggagagactcgga
>NODE_121_length_445_cov_7.080899
CCTTGCATCCACGCATGTGTGACTTGCATGTAACATCTCAGCGTGATTTATGTCCTAAGC
AGCATTTTCTTGCATTGCAAATAGCTCGAGTCTCAGCCTCTCTTCTGCTGTTTTTGTATT
TTCTAACATGACACATGAATCCCCGGTGGCCCTGAGAATCAGACAACCCAGGTGCAACAC
TAATATCCTCCCAGTATCCAAACATTTCCTTTAAAAGTAACTGGCACATTGGGGCCCATA
AATTAGAACTGAATGCTGCTCAAGATGTCTGGCTTCCAATAAGACCGTACCCAGAGCAAT
AAACTTTGACATTGCTGCTTGAAAAATGCCTGCCCTTTTTCATTGTCAAGTGTTACAAAT
TGATGAAATGAGTTCATCGATGTTCCCTGGTCATTATCTCTCCAGTGGCACTTTGTTTTA
CAGACAGTGGGAAAAGGGACAGTGTAGATTAGAGGCCCAGGCACAGTTTATCAAACAAAA
TCTAATATCATCCATAAGAGAGGAATCTGGAAATCAATACTTCATTACTAAATTGTTAGT
GGGGATGAAGAGTAATTGTGTGAGTTCAGAGATGTGTCTCGGCGGCCGGGGCATAGGAAG
TTCAATGTCACCCGGGAAGTGATAAGTAA
>NODE_122_length_374_cov_5.954545
CACAAGCTGTTTCAAGTCCGTTCCTGTCAACCAAATTCACTTTACATGTCCCATGTCAAA
AACCTTGTTTTCAGCCAGCCAAACGCATTTTCCGAGCGGGATGACAGCCAAACTGCCATC
TTTCAACTACAATGTTCACAATCATGTTTTGGCATCACAATGTCTTCAAATGTGATACAG
ATGACGGCACAAGCTGTTTCAAGTCCGTTCCTGTCAACCAAATTCACTTTACATGTCCCA
TGCCAAAAACCTTGGTTTCAGCCAGCCAAACGCATTTTCCGAGCGGAATCACAGTCAAAC
TGCAATCTTTCAACTACAGTGTTCACAATCATGTTTTGGCTTCACAATGTCTTCAAATGT
GATACAGATGACGGCACAAGCTGTTTCAAGTCCGTTCCTGTCAACCAAATTCACTTTACA
TGTCCCATGTCAAAAACCTTGTTTTCAGCCAGCCAAACGCATTTTCCGAGCGGGATGACA
GCCAAACTGCCATCTTTCAACTACAATGTTCACAATCATGTTTTGGCATCACAATGTCTT
CAAATGTGATACAGATGA
>NODE_123_length_659_cov_13.206373
CATGTTTTCTCCGTTGGTTTTGCTGCACTTGTTAGCACGTAACAACTTCCATATCTCTGC
TCATGAAGTGTCTAATTGGATTTTGGTGACTTCCTTGAACTGCCAGCAAAGCTCCACCAA
CAGCTGGCTTGTGAAGAGGCCTTGGAGGTTGACTGGATCTTTAAATATTAATCATCAAAT
GTGCATCTTGCAAGAGATTGCAGTATCTTCTTTCACTTCAAACTTTGATCGTCAGAAATG
GCACAGTTCAAATATAGGTCAGTACAGGGCAATTAGCCTCCAAACAGACACAAAGAGAAA
AAACAACAATGAAATGCTTGGTTTCATAATAAAGTTTATTCTATATTACAAATAGTATTT
TGTTCTTGACTGCAAAATAGGAATGCATTATATTTACATACACAGGTATACAATTAATTA
TAACAAAGTTAGAGAAGCTCGCCTTATATCCCCCAGGTTTCGTTTTTATCTCTCGATAAG
ATACTCTTTATCTTTCAAATATGATCTAGTAAAAGTCTTTTCTAGCATGTTTGTGTAACA
CCTGCTATAACACTGAGCTAGGAGGACATTTTTAGTTCCTACAAAACGTTTGAAGGTGGA
AACTTTATCTGTGCTCTTTATCCGTGCAATACAAGTTGGCGACTAGCAGACAACCTTTGT
TGCAGGGAAGGGACGGGGCAGGAAGAAATGAAAGACAGGATGTAACACTGGGGGGCAGAT
TCACAATGACAGTTGAGGACTCTTAGCTTGTGTTGTTTATTAACACAGGGGAAAAGGGGA
AACTTTGGGTATCTAGACACAGAATACGTTGGCTACACGAGTAaaagaggtttccttaca
att
>NODE_124_length_854_cov_10.467213
TTTTGAATTTTTGATTTTACTGCACAAAACGGTCGCTAAAGATAGTGGGCCATAATTACA
TTTTTAGCAAAGCTTGTCGAAGTTTGCTTTAGCTGGAAGTTTGAAATAACACAAAAGTGA
ACAGGAAACTAGAATTCTTCCATTGTACAGGCTCCAATTCAAATGGATGTTCTGAAACTC
TGCTGTAGTCATTTCATCCACAACACAGTTGTTTATTGTATTGACAGGCCTATCAATGAG
GAACGCGCAGGAGGAGGAGCCTCAGGATCCTCAGCTGGTGCGACTGGACAACATGCTACT
GGCGGAGGGGGTCGCGGGGCCGGAGAAGGGCGGCGGGGCTGCTGCTGCCGTGTCTGCTGC
CACCAGTTCGGGAGGGATGTCACCTGACAGCTCACTCGAGCACTCCGACTACAAAAGCAA
GTTGAGCCAGATTCGCAGTATCTACCACACTGAGCTGGAGAAGTATGAGCAGGTACCGTG
TCGCAACAGGGAATGAGTGCTGACATTGCCTGTACATGCTTGCCTCTACTGCAGCTGCCC
GCCAGGAGCGTAATACATAGGCATGTTAGGTCTAGTGTTCACATCACATAACTTTGCTTT
TACGGGGAATACATTTGTGTCAATTTCTGTCACGTATAAATACCGCAAAAGGTGCCTTAT
TAGTGTAGTAATCTGCACTGAAGTCCTATTTCTGTTGTGAAATACACTCATCAGACACAT
AAATATGTATTTTTTTATAGCACAAACTTAAACCTTTCTTCACTTGTTAAAATAGCTTGA
TACGTTTGCTGCACATGTATAGAAACTCTTGTTCTGTAATGTTCTATGTAAGTGAGCTGA
TTTACTTAAACGCTAAATTTACCAGCAGGACCAAAACAATTATGCGAAACACAGTTCTGA
TTATAGTTCTAAAGGTTTGTAGTGTGTATTCAAAGGTGTTTCTACTGTTGTGCCCCTATC
ACTTGTGTAATTCGAGAGTATCTaaaaattagaaacacctcaacataatgtacaacacca
cctttagctctgacctta
>NODE_125_length_793_cov_18.553595
CAGATTTCAAATTAAATACAAATGTGGAGGATAGCAATGAAATTTTACACATACAGTATT
TGTTTCTCATAGCAGCTATCTATGCCTTCAGCTTTGGAACGAAATCCATCTGGTTTGACT
AAAATAATCAAAAATAAATTCCTTAGTCATATCTCTGATTTGCTGCCATGAGTGAACAAT
ATCTTTACCGTCTCTCAGTTCTCAAACTTTTTAAATGTCCTGGAGGAGTTCTTGTTCGAG
TCCCAAACCTACTGAGATCTCTAATGAAGGCTTTACCTTCCAGGCAAGCATATTTCTCCA
AATGACAGTAATTTACATATGATGTATTTAGAGAAGAAGAGGGCAGGCTAATTCTATTTG
GAGATTTTCCTTTGTTTTAGGAGTCATTAGCAGCTAGCTCAAATCTAATTTTTACAATTT
CATCAGGCCATCTTGGAAAGCCTCTGTGAGCTCATCAGAGAGGAGCATTTATTGCTAAGT
GTTCTCTATTGCATTAGCACACAATAAAGCGGCCAGGGACTGCTACAGACGTTTATGTGG
AATCCAGTTAACACTCTGCCAATTCGTTTTTTATTGGGACACAATCAATTTTTATTCATT
TTAAAGCCAGAATGCTTTCTTTCATTGTGTGCCTACCCCAGCTTATTATGCCCTAAACTA
ATTACTCAGTTGTTTTCACAAAATGCTAATGTTTATGTTAAAGATTTCCTCTTTGAAATG
CAGCCCTGACGTGCTTATGCATACACTTTCCCCTATGCTTTAAACACAGAAATAATGGCA
TTCATTTCATTTCTATGAGTCTGGCAGTGATAGGAGGTCTCAGCAATAACACTAATTTTA
AAGATCTACAGTTAAAGTCATCAAATCTGACCCTTTGGTCAAATCTGCCACTGTGTCGTT
CGTATTTCTTGAATTTTGAATTTTACACTCATTGGGCTTTAACAAAACTTTTGGCATGtt
ttgaaaatgtatagaga
>NODE_126_length_761_cov_13.584757
AGTCCCTAAAGTATCTTATTGTCATTCCTAATCAATCCTCAGAATCATAAACAACCTCAC
AACTTTTTTTTATTATTATTACTATTCAGCCCTCTCTGCTTATGCAGTTCCCAGAAGGCA
TTGCCTTTTCGACTTTTCCTCTCCGGCGGCAAAGATGTCGGGAAAACAAATAAGAGCCCA
AAACAAAACAAAACAAAGTCTCCTGAAATACCTTGTGGATGCCCAGAGGAAGGCGCTGGA
CAGACAGATGAGCAGATAGGTTTCCTCTGTCCTCCTCTCTCAGGCTGCCTCCTCTCTCGG
CGTGCTGTGGAGAGTGACTGCTCACAGCCCGCCTGGCATATCTAATTAGAGCCAGGCTGT
TGCCACTATCGGGCAGAGGATCTACCTCTCCAATCTCTCCTGACTCAATCTTCCCCATCT
CTGATTTTCTTTTATATTTATGCTGGAATATTTAATTGTAGACAAAAGGTTACTCTGGGC
TCTATTCATCGCACACAGGCAGAATAATCTCCTTTAAAAGGCTTGACATTTCAGGCTTTT
CAAAAGGGGCTGAAAAAATTATATCCCCGCTTTTGTTAATCAATGAAGTAGAACTCCCCC
GAACAAAAGAATTAAATTGCTTGGTTGGGTTAATAAAACACACAGAAATAGCAGCTTCCT
GTGGGCTTTTGTGCCTGCCACTGGCTCCCCCCATATGCAACCAGCACTGTAATTCCATAT
GATTTGGGGGGCAAAACTCTCATTTCTCCACACAGTTGGCTTTTTAAATCCTATTGAATG
AGCAGTCTGTGAGGCTGGCTGATTGGGACCTCTTGCCTGAGCCTGGCTGCCTGGCCAGCA
GAACAGGCTCTCTCCATTTAAATATGACTTCCACTAAGGAGAGACAGCGAGTCCACTACT
ATTTACAATTtctatactgcccctgcttcagaaaaacattgtaat
>NODE_127_length_629_cov_8.060413
TGAAAGTAGCAGCTGCACAGTACAAATAGAAACAATAAGAAAAAATTACGACCCTGACAA
AAACACAGAAACATATCCACAGACATGCAGAGGGCGCAGAGACTTGTTTTTGTGAGGCAA
TATGGAATAACTCATTTATCAAACACACAACTAGAGACAGAGTAAATATACACACACATA
ATTACAAAAACATAGACAGATAGGCAAACACACAAAGAAACCCAGAAGCAGTCACCCAGC
CATACACACCACACACCTAACCACTGATAATCCCCCAGACACAGGAACACACACACTCAC
ACACACACATACTGAGCATCATTATGTTTATCACTGTGAACCAGCCCACCGACACCCATC
ACTCTAATTCCATTTGTCTGTTTAGATTCGTTTTGCTTTAATCCTCCCTTGTTTGTGCAC
ATCTGCAAGCACTGCAATAGTACAGACCCAGCAAGACCGGGAATGAGAGGGAGAGAGACA
CATACGGGAAGAGACAGAGAGTGAAAGAGAGTGAAAGAGAGAGAGGGAGAGCGCTCACAG
GGAGCACTCTCCCTCCTGACATCCTGGTCCCTGTAGCTCCAGCAGAAGGGGCAGACAGGC
GTATCTCCTTGCCCAGGGAGAAGCTCCCTGTCCCAGCCACAGAGCCGTCGCCAGGCCCGC
AGGCCCCTGTAATCACTGCAAACAGTCAAACATCCAGTCACACAGGCTCTTACACCAACA
CAACATTACAGGCTTTTTACACAGTATTACACCACATCTTATTATCCCATTCAAGTCCCT
CTATTAGCTCAATTGGATGGTGGGATTTTCATt
>NODE_128_length_640_cov_7.198438
TGGAGGACGATGATTACTTCACTGGGGAAAAGTCCAGTGACATATTTGTCAGGGGGTAGG
TACAGCGGGACGGGGCCACCAAGCCTCATCCCGTGGGTGTAAGCTGTGTGTGGACTTTTT
TTTTTGCAGTTAACCATTATTTTTTTTGTTTTGTTTTGTTTCCATTTTTTCTGTGTGCGT
GTTTGTGTCGCGTCTCTCTGTTTGTGGTGTGTCTCCTGTCTGTCTGTCGTCCTTTCTCTC
CTCTCTGGTCAATGCTCTGCTGGTGTCTAGCTTTGAGCTTCGTGTTGTTATTTGGAACAC
TGATGACGTAATTCTAGAGGACGATGCTTTCATGACAGGAGAGAAGATGTCTGACATCTA
TGTCAGGGGGTAAACACACGATTCCATCGCATGGCTCGTACAAAATACCCTCCTTTCCTC
CCCCCTTAAGCCCTTGAATCATTTTTTTTTATGACCCTTCCTGTGTTAACTCTTCATCCA
GCACGCAACCTCGCTTGTCTGAAACTCTCCTATCAGCACGCTGAAGGCCTAATGGAACGT
TAGAACAGTAAAGGACCAAACCAAAGAACTTCAATGTGATTATTGGCCTATCAAATTTTA
GGGAAATCGAACTGTCTAAACTGAGCTTATAAAGCCAGAATTTAATGGCATTAACACATT
AGGACTGATACACCAATATGGCCATTATTGTTAGTGGCGTCTGACTTATTATACAAATAT
CTTGTCATATATAACTCTAAAGTTCATCAGCTTTATTGTGTGGAGTCTCGCTGCAGTATG
ACAACATTTTACAGCCAATTTACATTTGCAgcacatacagggtc
>NODE_129_length_424_cov_8.365566
GAAATAGACAGCTTCAGCAGAGTTATCTGTGTTTGTAAGTCCTTCTGCTGCGCTGGGATG
ACAATAGGGATTAGTGCCAAGGTTCTTTAAACTGTTTTTTTTTTTTTTTATTTTATTTTT
GGGCGGGGGGAAGGGGGGCTCTTATCGGTGTCTCGGCAGGATGCTGCCGCAGCCAGTTTT
CCTTGACTGTCAATTAAAGAGGGGATCATTAACTTCAAGGGTATAAATGTTCTAACACTG
GTATTACGTTGGGAAGCTAAGTCGCTGACAGATGTTCCAACTTTAATTCTCCACTTGTTT
TTTTGTCCTTTAATTAATTTATGTATCACTATTCGGGTTTTAAATATTTTTTCCCCCTGT
CTGCTCTTTGTTAGCCTGTAATCTCAGTTACCATGGTAGTCGCAAAGACGATTGGGCCTT
GTCACTCGCCTGTGTTTCTTATGAGGTTCAATCGGCTAATGTATTCAATATCATCCAAAC
TGAAAGGTAAACAGTATCTAATGGCACATGTGTTCCTGCACTGCCTCGACGCAGCGTGGA
GGCGCTGGGCGGGAGGAGAACAGCACGTCTGCCTCTAGTTCTTCAGGCTTTGCACGAGGa
cccaacta
>NODE_130_length_562_cov_10.425267
GCCCCACTGCCTTTTTCCTTCATTGTTTAATTTCTGCCGGCTATCTTAGATATCTCTGCG
GCTGTTCTTATCTTTGACCTTCAGCTTGTTGCTTTGTCGTCACCCCCTCCACCCCTCCGC
CCCACGCCGCCTCCTCCACCCACCTACCTGCTCTCCATCCACCACCCCCCGCCCGCCCCA
ACGCCAGTGTGCTGCGACCTTCAGAGGGGTGTCATTACTCCCTGACCCATTTGACGATCC
CCTCATGTGGAATGTGCATATGCCGAATCGCTGTGGATCTGCACAGTATGGGGTGAGGTG
AAGTACTTACAGAAATATGACTTGACACGCTTTATCAAATGGGGAAAGATGAAGACGAAA
CAGCTGCTGGTGCTGTCGTAAGCAATCTGGCCGTGATTGAATAAAAGTGTCAGGAAAAGG
GCCGCTTGATGGTCTTTTGTTCTCCCCCATCCAGCTTGATGTTAGTTTGAGCTGTCAGGA
GGGAATCACAGCTGGGTGATTTATCAATACTTGGAGTGACCTTGTAGCCACACTGTTGTG
TGTGTGTGTGAGACGCAGAGAATGTGTGTGTGTCTGTGTGCGCGTTTGTGCGCCCGGTCG
TATCTGTGTGTGGCTCTCGTGGATTAAAAAAGACACAAAGTGGAATATTTTCAAAATAGT
TGGCACACATAGACAAAGACTTGGCTTGACTTGGAACAAAATTCGCTCTTCTCTTAAACA
CAGTAAGTGGATTGTTCTgccaacac
>NODE_131_length_514_cov_15.021400
AGAGAAAGTCAGTCACACCGTATTTTGTGCTGAGGCTGGTAATTCTCAGAACATTTCAGT
CTTGTGTCCTACCAATTCCCGTCCAAATTGAAATGTATCAATTTATTGTTGGTTTCTCTT
ACATGTGTTTTGAAATCTAAACACAAAGAAAGAGTATAAAATCACTCTGGCTATCTTCAA
ATCAAATAATTCTCCAGTCTCATATCTGCTCTTTGTTTTATACACTATGTAATAATCAAG
GATCGGAGCTCTGGCCATACATTTATCCATCCATCCCTCTGGTCATGGCCAAGACGATAG
TGTTCTATACTGTGCTCTGCTTCTTCGATGCCTTGGCAGCAAATTAAGTTAAAGCCTGCG
TGGAAAAAAGAAGCCCTTAAATGTTGCCATATGCAGGATTGCATGGGAACTTCCTGAGGA
ACACATGTTGTTCTGGGTCTCTCGGAGAGGTGTTGAGTCTGTGTAGTCTATAGAGTGCGA
CTCAGTATGGTGGACCACTCAATGCCGGCAACAGAAAACAACCATTTATGACGTACCATA
ATGTTTTGGGGAAAATGTCACATTTAAGGCCTGTCACTTCTGAATGGGTCAGCGGTTGTT
ATATACGTTGTGCTATGTTACACGGGGACAATCACCTCCAACTAAACGCTGAGTGTCAAA
GTGCTCATATGTTTACACTTGATACTTTTGTGGACTAt
>NODE_132_length_579_cov_16.540586
TATTTCATACAATTTATTCAAGAAAAGAAACAACATAATACAGTAACTGATAGCATGAAT
GTTGGTATCTGTGGATGCGTGTTGTTGGTGGCCTTGCCTGTGTGCTGCATTTCTGCCTGT
TTACCCGTTAGAGGGGTTAGTTCCCTGATCCGTGAGAACTCTGTAAGTGTCTGCCTGGTT
GATTAACTCCACATCGCAGCACAACGTCTTACCCCTCACTGCATAAATGGGCTTTAATTG
AGGGAGCTGGCTCCTTAGCAGGGAACCTCTTTCACTCTGTGTCGATTAAAACGTCATTTT
ACAGCCAAAAAAGAAACACGTTCCCAATCACTGCCCTTGAATTATTGTTCTGTAGCTCGA
GGCTTGTATTTTAAAGTCACTGAATAATTGCAATCAGATTATTCTAATCAAGTGCTGGAA
CAGTAATTACAGGTTGCAGTCATTTAAGCTGCCCTGGAAGTCCCATACACACTGCTGGTG
CGCATATTAAAAGTTTATGTCGCAGGAGATAAATTTAATGAAGAGGATTGTAATCTTTCA
GCTACTTTTAGATAGGTTTCAGTCGTGTTTGAGGACCTCAGTCTCAGCCTTCTGAATAGC
TACGCCTGAGCCATTTATGGTAGATATTTTTCGTACCCTGCGCCATTCTCCTTCGGCTCC
CTCAGTCCTCTCAGTCAACCAAGCCCAGGCAATAGTACCAAACAGTTCTCCCAATAGGAC
TAGACGCGTTTCCTCCTACTCATCTCCCCCCACTGataacctc
>NODE_133_length_569_cov_8.648506
TATATCCACCCAAAACTTATTCAAATGAATCCTTTGTTTTTATCTATAAGCTGCCATTGC
ATAAAGAGATTCCTTCTGAGATCTTTTCACACATGTCTCAATTTAGCGTTTTAGTTTCCC
AATGAAATAAAGTTTTAAATCCGAACAAATTCTAATGAAAACATAAATCAGAGAATTACA
ATATTTTTGCATTGCTATTTGAGTACCTCGATATCACAGCATGGTTCTGTAGTCATTCCC
TCCCCTGTAGCACAGTTTACATTGCGAGGTGTGAGAGAAGCAGAAAACTATAATAATTCC
CTCATCTCATGTCCATTAGCATGTACGAAAACCCCAAAATCTCCAGTCTTGGGCAGACAC
AGGCAGACAGCACGCATCTCCACTTGTCAAAGAAAACTTTTATCAATACCAAGAGCACTT
GAAGTTTGTTTGCATTTTGTTTTCCAGCACTCTTAACAACTTCAGAAGTCAGATCACAGG
AGTATCTGATCAAAGCGCTTCGTGGTTAGTTCTGGAAACACAGGAGTGCTACGCCACGCT
TTGATACTCCACATCAATATTTCAATTCAACAATCACTTGACATGCACCCATACTCCCAG
AGACGAAAGACGAAAGGGGAGAGAGAGAAAGAGGGAGAGAGAGAGAGAGAGAGAGAGATC
CAGGGAAGATGGAGGGGGTTTGTGAAGTACATATACAGTAAAAGAAATGGATTGAAGAAA
TCACTACCTTGTTCACCTTTGCAGCGATGTtgt
>NODE_134_length_706_cov_7.460340
ATGCTGGCTTTCCTTCAATAATTTACACTGTCTTTACAAATGACTGAAGACACTTAAAGG
CACTCTGATTAAACCTTAATTGTGGTATAAAATTAAAAATTCCTTTGTAACTATCAACCA
AAAGCACACATTTCACTCAGCCCAGTGCATGAACAAGGCTTTATTCACCCCACTAACTAC
GCTTTAGTTAAAATATACATCACATGGATAATATAACATTTATAACTGCCCTTACTTAAC
AGACTCAAAGGAGTGGCCCTCTTTCTGCAAAGGACATACTGCTGGACATGACTGGAATAG
GGGAAGTTCTGTATATGGCAGAATATAGGTTATATCCCATAGGACCAGAAACAACCATAT
TTATTTCAGTCATCTCTTTAGTTAGTCCCTTTGCTTTTAGCCCACATCTATATGGCAATC
ATCTCCACCAAAAACACGGAGCCATTATAATCCCATCCCTCCTGCCCACACACACAGAGT
CCCCCAGCCTTGCGGAAGGCCCGACTTACTCTGATAGGATGTACGGATCCTTTTCTTTGA
ATCTGAATAAAAGTTAGACAGGCCACGCATGCAAAACTCTGTCAGGCAGGCCCGCATGCC
CACACCAGCAGCCACAGAGTTACCAAAAGGTGGAAGGAGGAGGAGGAGAAGAGGGAAGGA
ATGAGTGGTAAATAGGATGGTGGGGTAGGAATAAAGAGTGAGAAGTGTAGGTGAGGATTG
AAGGCAAGGAGAGAGGTGAGAGGACAGAGAGATGGGAATGAAAGAGAGAGATAGTAATGT
AAGTGGGATAGGATGGTGGTGGAATGGTAAAAGGGGAGAAATGAAATAAATTAGGTTAGG
AGGGAAAGAATGTGAAGTAAAAGTAAtaatggatgaagaaataatagcgt
>NODE_135_length_746_cov_10.403485
ATTCCCAGAGGAGATGTAATCATTATGAATTTCAGTAACTGATTGCACGGGTAGCTTTGT
GTGTGTTTGGAATAGTTGAAACAAAACCTCAGACTATGGGGATTTACTTTACATCCAGAC
TGTAACCGCTGTTTTCTGTCTCCCCCTCTCACCTCCACCCCAGTACGCTCTGGAGCGTTT
AAAGGTCATGTGTGAAGAGGCCTTGTGCAACAGCCTTTCAGTGGAGAATGTGGCCGACAC
CCTCATCCTGGCTGACTTGCACAGTGCCGAGCAGCTCAAAGCACAAGCCATAGATTTTAT
CAACAGGCAAGTATCGCAAAAAGCAGGAAAAAAAAAACTCCAGTGATAAATTCCTGCTGC
CATTTCTGTTTACCAGCCCTGAATGCTTACCTTTTTATCTCCTTGCCATAGGTGCAGTGT
CCTGAGACAGCTGGGCTGTAAAGATGGAAAGAACTGGAATAGCAAGTATGTAATTAGCTG
ATATATGTGACACAAGATTAATAACACACTCTTATCTCTTCCCCCAACCAGATGCATTAG
AATTCATTGTTTTAGCCCGGGCAGACAGAGTGCTATTTGCCTTTTCAGTTTGAAGCGCCA
TATCTTTGTATCCAAGTTATTAATAGACTCATACCTGGATAAACCCTGGGAATGGAATAT
TTGTAGAATTTTAAAAAGAAGGGAGGTGGTCGCTATTGGAAGTTTTTCTTTCCGCTGATG
TAGTGCCGTGTTACAGGACACCTTGAAACCTTGAACTTATTTATATCTGTTGTATTCGCA
GTGTGAAGGCTTTCCAATCCTGCACTCATTTTTATGTTTATGCATGTGCACAGAAATGTC
TAATGACCCTTTTCAAGTTTTACTGTGCAACACACAAATCAAATCCCCCCTTATTTGCTT
TGTCATTACAATCTCATTtatgtttattga
>NODE_136_length_809_cov_20.332510
AAACCTTTGGCACATATACGACATTCTTTGTCTAAAGTTAGAAGTGGTCGGCTGTTAATT
AATCCATCATAAATTGATTTTGATCTCTCCAGTGTTTGATTGAAGCCACTAATACACATT
TGATAGCGCAAAGTCCTCTGAGAAAGGCAACCGCTGATCCAGTGTTTAAGTTTTTGGCTC
GCTGTCAGACGTTGTCCTCAACAACTGACGTGAGTCTTGAAATTATATTGCAGACGTCGA
CTGCATATTTGCATTTTGGAAGTTCGTCTGTGTGCGGTAGAAAATCTAGAACAATTGTTG
GCCTGTCACTTTAGCTTTATCTTAGAAAACTTACAAAGGTTTTCCTCCTTGCCATACACG
GCTGCTTGGGTAATGCTGCCTCCTGTGTCTGCAGACGTATTTTTCTAAAGGTGTGTGTGG
CACATCTGTGCAGCTATTGTTTATTCATGGAGTAAACCCTTTGAAATGTGTTAAGATACT
TCCCACTCATTATAAAAATCCTGCCACCCATGGATTAGGACTTTGATGTCACCAATCCTG
CTTCAAAGGCTTCTTTCACTGCTATTAATCACAGTTTAGCCTCTGAAGATATAGCCAGAG
AAAACATTTGGACATCTTGTGCAGAAACTTTGAAATGTTCAGACTGTCTTGCATATGCTA
TGTTCATATCCTTTCCGCTGTGTGTGGGGCTGTTGGACTGCTGTGCACGCAGCTGCATTC
TTGAGTCCATGGGATTCAGCTGAGATTTAGGCTCCTTCTGAACTGTCTTATATACCGTGC
TGCTGTATGAACACTGACATATTAGTGCAATGTTCATTTTGTTTTCTTTTCTTAAATAAG
GGAAAAGAACATTACCCACAGAGCGTTTACTACAACTTAGTGTTTAATAGTTCACTGTCA
ATAACCATTTGCATTCTATATTACATAAGGCAGATCAAAAATTCTCTAAGTCTTAAATAA
ATTGTGATATGAGAACGTCTAAATgtctcctgg
>NODE_137_length_684_cov_11.925439
CTTCTTCTGACTCTGCTCCTGGTCAATCCACTTGCAGATTAGCTCTTGCTTTATGGGCTG
CCGCATGTATCTTAAAAACGCCCCCGCGGCTCCGTGAGGAGCTGAAGCGATGTTCACATT
GAGGTTCATGGAGTTGTAGCTGTGGAGAGAAGACGGTCCATAGTGCTCTGGCCTGTGCCC
GAAGTGCTCTGGCCTGCCGTAGATGTCCCCCGGTATACCCAGGCGCATCTGCCCATTGAG
GGCATGGTGGTGGTGGGCACCTGGGGACGCCTGGTCGTGAAGTCCAGTGAAAAGTGAATG
GGCCCCACTTTCCGTGTGCCCATAAGCACCTGTTGGGGAGATGAACATGCCATGGTGATG
AGGGGAGGAGGCGGAACTATGCTGGTCGCCAAGTGCATGCATAGCAGAGGCTGAGAGTTC
TCTCCTGAGGATGAAGTCCCTGCTGCTTGAGTAGCCTGAGTGGGGGTGAGCCACGGGGAA
ACCAACTGTGGTCTGAGCTGAAGTGAAAGATGCCGCGGTCTGGGCTTCGGGATGGCTCTG
AATGTGCTGAGATGGGCTAAGTTTGAGAGCATTTGTCTGTGCCATGTGCTCTGGTCCAAA
TGGAGTGAGTGCCACTCCGGGGTCGTTGCCCAGCTCCCCAGGGTGGAGGTGGGCATGGTG
GGAGAGAGGGTGATGCCCCCCTAGCCCCGGGAAGCCTGTCATATTCTGATGAGGAAGGGG
TTGAGTCGCTGCCAAATCCGCTAATCTTATCGCCGGATTCCTCTTGCTTAAAGGGGGCTC
CATAACTACACTGACAAGTCCATCCGCACTCACCGCAATTGTTTTtcaccacaccacgct
ctctaaaacatgaggaaaatatgtatat
>NODE_138_length_662_cov_11.108762
ACACACACACTCTGTTCCCTGCTCAGTGCATTACAGCCTTTCCTCCTTTTACACTTATCT
GTACTCATGTGTCTGCAATGAGCGAGCCTAAGTTACCAAACTCGCAAATTGCCCTGCTGT
CACGCAGGTCCCCTTTAAGTGCGCCTTTTAGCCTCCTAAAGGACAAATAAAGTCCATTTA
ATAACTGCACTAAACACTAATAGTCTATGTGTGGTTGACATTTGTGTTTGGACTAAAAGC
CCCCCTCAGGCCACTGCTGGTACAGAGGCAGGGGCGCGCAGCTCCCCTCTGTAGCACTAA
CAGGTCTGCCACAGCTGAAAGCACAAGACAACAGCTCTTAAGACACTCTCTCACACACTG
AGCTATTGATCCGTCTAAAAGAACACACAGTGGACGCCACTTGCCACTCTACTTTCAAAA
CACATTTCTCTCTCTCTTTCTAAAAAAAAAGACTGGACACTCTGCATCACAGGGGGTTAG
ACCAGCAGTTTGTATGTGTGGGTATCTGTAAAGGCCCATTTTAAAGACGTTACACAGAGC
TTTATATGAAATGTCACTGTTTTACTGTTGCACTTCAGTGGTGTGCACAGGCACATTTTA
TCCAGTGCAGATAAAGTTTTTGTTTACATTTCTTTGGCAGAAAAGTATGCGCAGTTGTGA
CAGTGTGCTCGGCAGTTGTGTAATGTGTGAATACGGTCATTTTGGCTTTAACTTCTGCAG
CTTGCTGTGTGATAAACACAGCGTCGGCCGGTATCATGGGACTGCTTCACTCTGTGCACT
GTTTTtctcagttaagtttgtcaggttcactctctttcacaaaaatcctattccactttt
cagaag
>NODE_139_length_888_cov_13.014640
ACTCTGCAGCAGGGCTGCAGTTGGCTGGAGTTGAACGCAGTGTGGCTCAACCAAACGAGA
GGCTTATTTTTCTCCCTTTTTGTTAAAATGCAGATATGACCAGCTTCCCACTGCAAAAAT
TCTTACTGCCTCCAGTCCACTTTTCCAATTTCTGTTTTTCCACAGAAAATAGCCCCCAAA
TCTGACAATAACAGCAAAATATGTTCTGAATATGTTTATCAGTATTCATGCTTATTTGAC
AGGTTTTAGACATTTTTTTTATTCTGGCTGGATTGTGTTTTGTTTTAAGGTAACTCAACC
GAACATCGGGCTCAAATAAGGAAAAATATACAACAGTCAATCAATGATGACAAAAAGTAT
CCGGAATACATAACAACAAAAGGAAAACTGATGATGCCCAGTGAATTACTTAGATAATTG
TAATGTAATATGAACCCAGGAAACAAATAAATTCCATTTCCAATGAATCCACACAATTCA
GTGAGCTACTCTCCTGGTCCATTTAACTACACACATGTGTACTATAATGAGCTGTAGACA
TTATGCCTAATTATGTATTAGACTGTGTTAGAGGGCCTAACAAAAGCTTTTGAAAGGGAC
AATTACGTTTGTTGCTTAGTTACATCGTTAAAAATATACCAAATCAGTGCAGATTATAGT
GGGCGAGAATGCACATGTACACCACGAGCATTGTTGCCAAAATGCACAAAATTCAATTCA
TTAGGAAAAAAGAAAACATTTTTGCTTGTGAAAAGGACAGTGGCATAAGTGAAAATAAAC
AGTTTTTAACTGAAGTGTGTTCCTATGGGTAACTAAAGTCTTTGTAAAAAAGAAAAAAAA
CATTTGTAAAACAGTGGAACACCAGCCAAGCAATGGTGACAACTCATTTGTTTTTTAACA
AAAGGCAACTTCAATAACATTTTATATGAAAGAATGGAGGAAGTTTAATTTAAATCAAAC
TGAGCTGGTGCACGCCTCCATTCAGTTTTTCATTCTATGGATTCAATGGGTCTGGACTGG
CTATTGAAAAAGGACAGATGAGGGGTCTGAAATCTGGCCTCATCAAAAGAGg
>NODE_140_length_565_cov_20.520353
CCCCTTTTTTATATATATATATATTTCGCTTTTTATTGGCCATCCAAGTCAGAAGCACTG
TGCTAAGTAAGTGGAAAAGTGTTTTTAATGATTTATTTTAGCGTTAATCAGCTCGGACGC
TGGAGAGACTGCTGAACTGCGCGGTGCCAAATTACGCACAACAACCAGGAGTCATATCAC
AACCTCCAGCTCGTCTTTAACTTCTCCTTCACGGGCTTTCGGGACATAAAACAGTGTGCT
GTGTGAGTGAGAGCTGCTGCTGGTGGGGCAGCACCGCTTTTTCTATCTTGATCTGAACTA
CTAACCAAGTCTTAGAGAGATCAAAATTCAATCCCGTTCTGAGAAAAAAGAGAAATGACG
TTATTTGAATATGTGCCCAAAATCCTTAATGAATAACTTAGGACGAGTAGGAGGCAAATG
CTGCCCCAGCTGTTTCCTGTTGAAAATGTCTGTGTAATGTAGATAAATGTGAGGGATTTT
CTCTCTAAATCCGTCTCCTGTTCGCTAAATCTCACTTCTCCAAAACGAGCCTGCGCAATG
GAACAAAGTCGGAATATTGAGATGTGACATTGCCCGCATCTCATCCTCTTTCTCCCCGTT
TTTAATGACTTCAAACAAGTTCATTTTCGCCGGGCTTTGTCTTGCGGAGACCCGTGGGGA
TGTCTAGCGCTCTTTCCTTTCAGTGGCATTTATGTGATGTCTTCAAGGTAACTTACCTGA
TTTCCTTTGACACTATAgattatcacctt
>NODE_141_length_378_cov_15.193122
CTGCATGTTTGGGTGTACACTGTGCTTTTACCGTGTGTGTGTGTGTGTGTGTGTGTGTCT
GTGTGTGTGTGTACGCGCCATGCCTGTCGGGATGTGGCAGCCCTCTCAGCCATGTCAGGG
ACAGCTTCGTCGAGGGTGGCAGCCGGGGAAAATGATGATGATGAAATTAAAATTCTGCGC
CTGGCAGAAGGGGCTGCCGCGATTTCACTGGCGGCTGTGCGCATCGATCTGTTCCAGCAT
TTGACTTTCAACCATGACAAAACTGTGGGCAAATTAATTGTTCTCCAGGATATTAGGCAT
CAGAGTCCATTAATCCTCTCTGGAGCGCCACGCCGCATGAATACTAATCGTCTTTCCAGG
CAGCCGTCTCATCCCTTGCTCCCTTCTCTCTTTCTCCTCGCTTTTTTCCTCCTTATCCCT
CTTCTTTTCTGACTCTTCTTTTGCTCTTTACAAATATTCTCTGCTCTGTTGTTTCTTTAC
TTACTCTCTCTCTCTCTCTCTCTCTCTCTCTCTCTCATTGCTGTCTCAAATGTTTTTTCC
CAGtctgtgtaggttttatctt
>NODE_142_length_735_cov_15.628572
CATTTTATTGTTTGTATCTCACAGTTTCTTTACCAACCTACCTAACCAATGCTCATATAC
AGGGCTGAGCATTTGTCATTAAAACAATACAAAACACTTGATTTAACTGGCAGCAGTCAA
AGTACACGTGAGGTGGGGGATGCAGAAGAAGCTAATGCCTGAGAAACATCTGTGTAGCAA
TTTGTGCAACGTGGGAGCTGTTTACTGTGCAGATATCTTCACTCTCCAGTCTGCATTATT
ATTTTACTGTTACTTCTTGTGGACATTCATCATAATTGGCCTGCACAGAGACCGTTGCAT
TGCTCAGTAATATTTACACCCCAAATACAGTCCAACATGATGGAAGCAACACAACAGATG
CTAAGCTTGAAAAGAAGTGGTGCAAACTAAAATCCTGTAGGCTGCGCACTAAAAAATACA
ACTCATATTATGCATTGATTAGAAACATGCAGCAGACACTGCCCTGAGGCCATATAGGCC
TTCCGAATGCCCCATAAGTCTATTTTTGTTGCTCCTCGGGTAGGTTACTATGACTTTTAT
ATTATTTATTTCAAAGCGCCCAGATATTGATTATTTCACAAGGAAAAATGACAAATGGCA
GGAGGGAATGACACGGTCAGCAGGTTCTATTAGAGAAATGATAGTGTTGCTCGTGGTTTG
TTAAAAGGTCCAGTTTAGATACTTTATAGGTTTACATCCATCATCGTCTAATGACCTATT
TGATGAAAAACACGCGCTCTGGTGACAACAGCCCTGTGCAGCCAACTTTGCTTTGTAATT
GCTCTCATATTAAATATAGATTTTTGTTTTGATATCTTGTGAGAATTCCTTTCTGTGGGT
CAAAAATTGTGATAAAAGACATGGATGCGATGGCAAAAGCTTGGAGGGAGAAAACTGGAA
AGAGAATTGgggggagggg
>NODE_143_length_634_cov_14.455836
AGAGCGATTTAAAAAAAAAAAAGAAAAGAAAAACTTTAAATTGATTTGGCAGTGCAGGAC
TTTGAGCATCCTTATAGAACACTGTTTAAAAGACTTGAGAACTCATCCCCGCTGTCTGTC
GAGGTGATCTTATATAGACCTATCTGGAGGAAGGGGAGCTTAAAGACTTGAATGTGGTAA
ATGTTGCAAGGTAACTTCAAGTTGTTATGTGCAATACTTCTTTTGAACCTTTTTCCAGAT
AAAGACTCTTTGCAATGTAATTCTTTAATGCCATTTTTAATTGCAGACATTTAATTAAAG
AAGATGTTAATATGTTTTTCACAGTCATTTTCTACTGTTATTGTAATCCTTTTCATGCTG
GTGTTTGTAAAAAAGAAAAGAAATCAAACTATTTGTACTAATATAAATAATTGAAGTTAT
TTTTAAAACATTAAAGGTTTTGTGCTCATTTGCTTATTTTGTTTATTTTAAGCTACTGTG
ATTGATTGCATTGTAATTATTAGGTCAACAATGTATTTAGCTGTTTATTGGTATATTTTT
AATTGGAATGTATAATTGATTTTTATAATTTTGATCAGATTTTTGTTATATTTTTGAGGT
GAAGCTTTTAATATGTTAAAGTGTCTAGTTTTTACTAATTGCTATATTGTGCTCCACAAT
ATATGGTTCACATTTTCTGAAGGAAAATAAATATTTAAATATTTGTCTGTTAATGATGTT
ACTTAATGGCAAGATTTCAATAGTTTTTAACTGTGTATGGGAAGGTTGTTGTATTTATTA
ATAGCATTTTTTACTTAAGATATCACCTTAATtgttat
>NODE_145_length_388_cov_16.054123
GAAAGAAGAAGAAGAAGAAGGAAAAAAAAAAAAGAAAAAGAAAAACATCCTTCTCACTGA
TCTGAAATCAGAAAGCTTTCAGTCATTCTTTATGTGCTCCCCGCGGCCACTCTGAGCCAG
TGAGCATGTACATTAGGCTGGGGCATTTTGATGAAATAAAAGCCCAGGCCAGCTTATGGC
TAAACAGAATGGGAGCACTCACTCAGCCTGTCTCTGATTGACCATTAAAGCCATTGATGA
ATGGGCCTGTCAGGGGAGAGACAATTAAATCAAACATGAAACAAAGCCGTTGTGACGGCC
CGGTCTGACAGAGCAAACCCATTCCTCCCCTCCATTACATAGCACACGGCTCCTTTTACA
ACCCCTAACCCACTCCTCCCGCCTCCTCTACCCCACTGTATGTGTGCCACTGTGTGTGTG
TGCGCGTTCAAAGTGAACAAGTGAGCATGTGCACATGGGAGTGTGATGTTCTCTGCTGGA
AGTGTCTGTTTGTGTGTGTGATGTCTCACTGTGAAACCACTTTGTCCCCCCCCACCCCCT
CAACCCCATACCCCCTACCCCTCcaaacccct
>NODE_146_length_477_cov_16.966457
TGTTTGTTATAGTTTACAAATTTTTCTTGTTCATTCAACTACCTGTACGTCCATTAGAGC
TCACACACAATTGCTGTGAACAATTGTAAGATGTGAGCCAGCAGTCCTCAACGCTTCCTC
GTGACAGCATCAACACCCCTTTTTCCTGTGTCTCTCTGCCTCCCTCTCTCCTCAATGGCA
AAGTCAAAATGGCAAAGCCCTCCAATCACATTACTGTATACCCAGGAACATTTAAATGCT
AATGTTATAAGCTCACATGCCTAATATGATAAGCTGACAAGCTTATTATAAGCTCTGAAG
TTTTAAGAGTTTCTTCCATTAGTTATCACAGGAGGCATTAAATTGCATCGCTGCACTGTG
CCAGAAGGTATGGAGTTAAATTCTCCTGCAGAAGAGATTATTTTGGCAGCCTTCTGACAG
CACTATACAGTGGCAGGATTGTACATAATGGTTTGTCAAGAGACAGGGAGTGGTTCCAGC
TAGATGTGTATGCGTGTGCGCACATGTGTCTTATCTGCTGGTTTGTTCGGTATATGTGGC
TATATAGAGGATAGTTTATTCGATGGAGAGCTTTACCACAGCTGCATTTCCTGTCATCCT
TCCACTCCCTCAATCCTGATAACCTATAAAGCAACAGACAGCATTCAGATCACagaatac
a
>NODE_147_length_805_cov_6.467081
AAAGCTCAGGGCCTCGGCTCCAATCTGGTCACAGAGGTACGAGTCTATAACTGGTTTGCC
AACCGTCGCAAAGAGGAAGCCTTCAGGCAGAAGTTGGCCATGGACGCCATCACAGCGCCG
ACCCACGGCATCAACCCACTGCTGTCCCACAGCTCGCCGCATCACCCCCAGAGCAGCGCT
TCGCCTCCCAGTAAGATGCCAGGTGGTGTTGCTCTGCATGCATGAACTATACGCTGATGT
CAGGGCGCCTAAATATAAGAAAGTAGCTCAAAAGTTGCATGGTGTAGTTGTGCTCGGAGT
GAAACTGCCGTCAGAAGAGGGGCCGAGGCCGAGTTGATGTGATCAGAGAGCCGAGAGAGA
GAGGGGACAAGTGATCAATGAGCGTGAGTGAGTGAGCTGAGCAAATGCCATTGTTATTCT
GATCTTTGAAAACACACTGAGAACAATCCACATTGTACCTGCAATCTCCACTCCAAAGTC
AGCATGGAGAGGCATGACACAAAGGGCAGCAATCCTGTGACAGGCAAGGGTCAGGCCAGG
GTCAGGGAGGTGGAGGTGGGAGGTGGTAGCATTGGTGGTGGTGGTGGTGGGGGGGCAGAC
TGATCCAGATCGCCCCCATGTAACGCTGTCATTTCCACATTTCCTCCTCCTCCTCCTCCC
CGTGCAGGTTGCTAATGAGAGTTGCCAAAACAAGGAGACAACACGCCGCGATTATTGCCC
TGACCATTTCACCCCGACCTGATGTTTGCATTGAGAGTAATTAGTATTGTCCGAGTCTAC
CTGGTGTATACAACATCACGACAAAGCTGTTAGGCCTCACAGGGCATCACTCAACCTCCA
TTAAACTACGATTGGAGACACTCGCTCGGGGGCCCATTGTTGTCCTCCCGTGTTCGGACA
CGAggttggctttgaagggaaaacaaactgtttgccttggcttgctcttttacctttgga
taaactggtcccgcttgtggattgtctat
>NODE_148_length_672_cov_14.129464
AGGGCACAAACAGAAACAGATCAGACACACAGACAGCCAACAGATCAAAACGGAAGCTGC
GGGAGCGGAACCCACCATGCTTTGATTAGGTTTGGTTTGGTTTCGGTTTGGTGTGTGCAG
ACTAAAGCCATCACCCCAGTCTGTCTCTGCCCTTGCCAAGTTGTTTGCCAAAATGGGGAA
AGATTTGGGAAAGAAAGTTAGAGAGAGAAAAGCTGTGGGCTGTTTTAGCCCACCCCCTCT
CAGTTTGACCAAGGTCCAGCCGACAGTCACCCAGCTCTTGTGGGTTTAGTGAATTGAGAA
GACACTTCTTGTGTGGATTTTTCAATTCTCCAACATGTCATTTGGCTGGGAGTGCTATTG
TCCCCTGCCCCTTTTCTCCCTGCTCCTTCTGCCGAGACGAGTCGTGTCATCCCCTCGTGA
TCAGCACTTTTGTTGCCTTTGTTTTTGGCCCTACCTCAGAAGTCCATCTTGTCTTTTATG
TCCCTGCCTTTCATGCATAAGGGAACAGTTGTGGCCTGTTGTGGGGCTGTTCCACTGCAT
TTCCACCAGTGGGGTTTCCTTTCATTCTCTTCAAAGTACTACAATGGGGCTCTGAAGGCC
TGAATGGCCAATGCAGAGTGCACAATCCTACAGAGCCCGCTCATTTTGTTTTGCCAGAGT
CAATAAAAATGCTAAGTTAAAAGCTAACCCCCTTATGCCCTCCTCGAATGGAGTGACTTG
TTTGACCTTTTTAAGCTCCCCTCTCAATTAACTTTTAATGATAAATTCATAGTTTTTTTT
CTCAGCTGTCAATTAAAGTGCATTATTCTGGACATGTTTAATGTTGCATTGTATCATTCA
TGTATTatctctcact
>NODE_149_length_726_cov_12.713499
TGTATGTTTACAGCCAATGTGTGAGGCTGTGGCTATGATTAAGACATCATTGTTGTGGTA
CAAAGTAACTAGCATTTCACGGGGTCAAGGTTAGTTTCCTTGCCATAGTTTACCTGAACT
TTCCCCCTTTCCGCTTTAGTCTTTAGACAGCTTTCAGAAGCTTTGATCTGCTACACTGCA
TGCTCTCTGCCTACAGAAGACTACTTATCTATTCAGTGTGGAGTTGCCAGCAGCCCTTTA
GGAATCGAGTTATGCTAAACAGAGGTTGATTTAAACCAGAGGTTGACCTCTGACCTTAGC
TTAGAGGATAATGTCCCAGGCAAGGAGAGCAAAGTCCTGTTACTATCCATGAATCAGGCC
CCCACCGACATTATTTCAAAATTGCTTAGTTGCATGGAACTCCCTTTAGTGCTGAACGGA
CTTTCATAAAATTGATTTTCTGAGTACACCCTTTTAGCAGCTATAAGCTTGAAATATGAA
CCCTTCATTGCTGAAAGCATTTCATTTTTTGCCCCTGTGACTAATGATCCAGGGAAGAAG
TGTGTTTGAAATTCTCCTCGGCAGCCATTTCCATAATTAAACACTGCTAATTATAGAGCT
TTGGCTGACTTTAAACAAACAGGCACAGTTGCCGAGCATGCTTTCACGCCTTCCATTTGG
AAATTTATGCAAATTGTACCCATATTGTGTGTTTTCTTAGATGAAACTGACAACATTAGG
ACACATTGCTCATGCTCACAAAGATCAGACACCAACACAGAGAGTAAGGCTGAGGAGAAA
CTGACAAGCCAATGGTGGTTTGAAGGAAATACCCTGCACAGGTATGATGTTCTGCACAAT
GATGATCAAAGCATGCACGGCAGAAGTATCAGATGATTGAAaatgttcacgtacgtgtgt
atgtgtgttt
>NODE_150_length_657_cov_12.563166
CATAGCAGCATTTACCAGACCTGCATTCTCTTTGAGACTTTGTTTGAACTTCTTTGAACA
ATCTATAATATACATTGTGTCTTCTTTATGTTTGTACACAGAGTATTCACTGAATAGTGC
AGATCTGTCCTCCCTGTCCGGCTTCAACAGTGGCAGCTCCCTACACCTCGGCTCAATGAG
CGGGTGGCAACAGCAACACCTTCAAAACATGCAGCATTCAGCCCTCGGCCAGCTAGGGTG
AGTGCACTGAACTTACTTTGAGGTGTTGTTGGCAAATGCATGATGTAACACATACGTTTT
TTGTTTTTTTGAGATACCACACTCAGATATCTAAGACTCTTTTACTGTTTTTAATCTTCA
CTTGAACACAAATGACACCTCACAAGTGTGTGTGTATGCTTACTTGCATGCGAGTCACTT
TGTTTCTTGCTCTGTAACTCTGTAACCTCTTGCGTTTCCTCTCCTTCCAACAGAAATTGC
TCTAGCTCTCACTTATGTCAGGGTTCAAATCTCTCCCTGCCCTCTGCTCAAAGCCTGCAC
ATCAAGTCCGAACCTGTTTCTCCTCCTAGAGATCGCACCAGCAGCACACCGGGGGGCTAC
GGTGGTGGGGTACCACCTCCCCAGAACCCCTCGTCCCGCCAGGACTCGGGACGCTCCCCT
GTTGATAGCCTGAGCAGTTGTAGCAGCTCCCATGAGGGCAGCGACCGCGATGAGCACAGG
AATGAGTTCCACTCACCTCTGGGACTGGCCCGGCCCGCCCTGGACGAGCGCGAGAGCCCC
TCCATCAAACGGGTGCGCCTGTCAGAAGGATGGGcgacatgatagctctgtcttgtcccc
c
>NODE_151_length_626_cov_12.656549
TTCGTTTAATTTTAAAATATCAAATTGTTTTCCTCCACAGTCACCTGATTTCGTCTGCCA
TCGTCTTTGTCATTTCGCTCCCTCGTCTGTCTAAAACTGGCACTTTTGTTGCATTCCAAG
AGGTTGATAAATCAATCCATCAAAAAATTCTTTGCGGTGAAACTCAATCAAGAAAGGTCA
TGTCGGCGGGAAAAGAACAGATTAAATTAGCATTGAATTAGACATGGAAAGTGAGCTCTG
TCAAAACCATCACTGTGCTCAGCACAATTAGAATATGTTAATTATGCATTTCATTAAGGG
GCCTCAGCGCTCTTTGAATGTGAGATGAAATGTCACTGGTGTAGGCAGCCGAAAAATGGA
AGATTGCCAGGCACAACTTTCTTTGTGCAATGTGTGACACCTTCATTAACATCAGGGATT
GCTAGTCTGATTAGACTTTTTGTATTAGTTTAAGCCTTTAGGCTTTCAAATGCTATGCCT
TTTTTCTCCATTTTGATGTGGCAGCTCAGACCCTTCTCCATTTCCAAGCAGATATTGTCT
ATGGTTCAATTCTTTGTTGAAATTCTCCGACATAATGCCATGACATTGGACGTAACATCT
CATTGTCTTTGTGTAGATGACGGCATTTACCACGTCTTTGTTTCACATAATCTCGGGTCA
CTTTCAGCAATGCGAGACTTGAAGAGCCAAATTCCCACAGTGTGTGTTCAGAACGGGGAT
ATTCAGGGTAGCGTTCGAATTAAAGCACACATGATGATGACATTAACTACGGCCACTTAC
AGTGTcgctaaatatagatgcaaaatgcag
>NODE_152_length_628_cov_9.557324
CTGTCTCCCCCTCTCTCCCTCTCTCTCTGCCTCCTCTGTCTGCTTCTCACGGCTGGGCAC
AGTTGGGGAGCAGCTCCTTATTCATTCATGAGAGAAGCACCGGATAAATAAAAAGGTTCA
TTACTGTGCTAAAGTGTTACTAATGACATGTACCTGCCACTGAGCACCTCCGAAAATCTA
ATGTGACACACTAGAATGGAAAATCTATTCTGCTGCACCAAGGCCTCCAATGGTGCTAGC
ACATACTCTATGGAAATTTCTCTCCGCTTGCCCTCCAATTGTGTCTCTCTAAAACCAATA
TTTACAATCCCATAGCCATTATGTCCTACTACGCCCTCTGCGCCTGCTGTTGCGACCTCC
ATATTAGCTGAAAATTGGACTTTGCAAACTTAGCAGGGGAGAAGAAGACTCTTCTCGTAG
ATGAGAGGGGGCAGCACCAGGGGGACTCAGCGTGAGGTGTGGGGTGCTTCTCGACTCCCC
GCTGCATGCCCCCAACCCGAAAGCGACAACACCCAGCAAATGCTAAACAAAAATACGGCA
AATCTCACACTGCTGCATTCCATCATTTGGTCTCTTCAAGTGCATACTAATGAAATGCTA
ATAAAACATTAACGGACGTCAGACTTTACATTAAAGCCGCACTGAAAATTTCCTACTTGA
GATATGAGTTCTCTTTTGCCACCAAAATATGTCACTTGATCGCGTACATTCAGCCACTGG
TTCATAGGCCATGCAAATAAGCCTGACAGCAGCACTTAACCAGTAACTAGAAAGAATGCT
TTTGTAATCATCTGATTAATGTAGCCAAAcgc
>NODE_153_length_879_cov_18.675768
AAGCCACATAGCTTCATTTTATCTCTAAGGGCAACATCTATCAGTTCAATTTTTGCCAAG
CATGTGTTTCATATTTGGCTGAAGGGGTGGGTTTTTCATCGAATGACATTTAATTTATCA
CGCCTTGGAGGAAATGATTAACTACATCAGGGCCTTAGTTTTAAACTGCTGTTTAATTAA
TGTTCTATGAATATACTGTATGAGTAATCCACTTGCCAACTCACTATGTGACAATAAAAC
AAACAGACCCACAAAACCCAATTATGTTCTATATTCAAAGTAAATACTCATAGAAAAATG
AGAAATTTATCTTCCTTGTTCATATGTGGCAATAGAGAATGAGTAGGAAAAATAATAATG
CAAAACATTTCCACTTAAAAGGTGCAGTACAAGAGAGAGCATGCATGATGAAATTAAGTT
TAGTTAACAAAATAAAGTAAAGAAACATAACTATTGTATTACCAGTTTGTGCCATAAATT
TAGCAGATTCAGCTTGCTCCTGCAGGGCCTTTGTGTCATGAACTGATCTTGGCCGCTGAC
TTTTTACTGTATGCTCTCCGATCATTCCATATTCTATGGGACAAAATAGAGGTTCATATG
AAAGCTAGGCTTAAACAAGATCTTCTGAGAACAAAAGCTTATTACATACTGTTTTCAGGA
TGTTTGAAGCAACTGCAGTACATGGCTAGAAACAAAGACCACACAAGTTTGTATTTAATT
TGTCCTTTTTTTTCCTCTATGGCATAGAACAATGCAACGAATTTATAAGGGTGAGTTGGA
AGTATTAATTGAGCTTGAAAGCACAGCGTAGACACATAGCAAACATGCAGATAAACTCAC
ATTGTTGTGTTTGTTTTTGTTCTTTTATGACTCTAACACTTCATCAGACCAGCTCCCTCC
CTCCCACCCTCCTGCACACCCCGAAAAGAAAAACAAAAATAAATGAAAGTAAAAATGTGT
AAGCCATCAGAAAGCCACAGAGGAGGGGGTCATGGACATAACATGCTATTGATCCACGGT
TTCCTCAACAGTTTGCACTCTTTGGTTGattaattttcttttc
>NODE_154_length_832_cov_8.770432
GCAGTGCTCAGGACAAACAGGGAAACTTTCCCTGATGAGCTGACAGGCCCTCATGTTGAA
CACCTAGCCAGGCTCTCTGCTTGGCGCTAGGACAAAGTGCAGAAAAGGTGAAGGCAAGAC
GGAAGAAAATGGAGACGCACAAGCTGAGCAGGTCAGGGGAATAAAAACGAAACGGAAAAA
GGAAACTAAACAGCATGCAGTCCTAATTTGTCATGCTCATGTGCGGCATGTCTGTGTGGG
TTTGTGTGTCTCCAGAGTCCAGGCTGTGTAGATCACCATTCCACCTTATCTAATTTCATT
AATGTGATCCCCTGTCCATCCCCTGACGGCTTAATAGCCATTATTTGTGGGTCCCTTCAA
ATAAAGGCTCAGCAGTAAATTGCAGTCTGTGGAAATCGAGATATAAACGCCACCCTGCAT
TACTGTATAATATCTTTCCCTTTAATTAACTGAAAGCCATGCTGACATTTATTGGATTGC
AAGTTACTTGTTAATGGCAATAAATTGCGAAACAAAAAAAAGAATCATTGCTTATTTTAC
ATCAATAATTTGTGGACCTTTTGCTAATGATTATTCATTACTCGCCTATGGGGACTGTCG
TGTTTGGTGAGCTAAAGTGAATGAAGAATGTAAAGATTTAAGTGGGCAGCATCTACTTAG
TGTTATGGCCTCGGTGCCGTGCATTAAATGCCTCGCTCTGTTGCTGTCCCTTTATCCTGT
CTTGTGCATCTGGCTTTTGGTAAAGAATGTGTTCGGCGAAATTTATTGCACTGGGAACAT
TCCATCAGGCTGCGTTTAAGAGGAAAAGTATTACTATTCAGCGCTCCATTTTGCTTGCAC
GGTGATGTTCTCCTGTTAAACACAATGCTGGAACAGAAAACTGGACCACAATATTTGTTG
ATGTGTGTGCGTGTTTGCTGAGGGTTTTTAATCCTCTTTATGAGGCTTTAGTGACGGGTC
ACCTTTTGCAACAGCAGCATGCTGTATATTAGTCAAATTcatcattcgacagactt
>NODE_155_length_376_cov_9.946809
TGCAAAACAAACAGAGAAAGTAAAAAAGAGAAGCATTGGAGTCAAGACACTAAAAGGAAA
GAGCACAAAGGAGTAATGAACAATAAACGGCACAATCATAATAGTCAAGTTGGAGAACTG
CAGTGGAGTCAAAGCAATATTGGAGGAAGGAAGGAGGAATAAGTGTAAGCAGAAAGGGAA
GTTGTTACAACCACAACTAGTACAGTTTTTATTTAAGATTTGGACTCCGTACCTTGTCAG
GCTGGGAGTCGTTGCGGGGGTGCTGGAAGGTGAGCAGGTGCAGTCCCGGGACATAGTTCT
CGGTGCGACAGGAGTGGAGGGAGGTTAGGAAAAGGGTACGCTCCCCCCACCAGCCGTACG
CCCCTGAGATCTGGTCCACACGGCACGCACTTCGCTCTGTGAGACCGAGAGGGAGAGGTC
AGCACACAAAGAACATATCTGACCTCTTAAAAACTCATAATACAGCAGTTTCCTATAGCG
CACTACTGTACTGAAAAGGGTGAGATCTGTGACTCTTGTGTGATGTGTGTTCAAAATGAG
TAAAATGACATGACCTcact
>NODE_156_length_646_cov_9.187306
TGGGGCTTTTCCACAGACTGCGAAGATTGCCCGTATCACGACGCCCATTTTTCCCAGTGC
TAGAATTGGTATGTCCCCTTGGAACTGTGATAACTCCATGCTCTGGGGAAGGAAATCAGC
GGCAATAAACCCTAATAGGACCAGCATGCATAGAAATGACTCCCAGAGGCCGGGGAAGCC
TGGCGTGCCGCCAGAGACGCTGCAAATGGCAAATAATAATTTCCTCTCTACCTTATCCCC
CGAACACTGCAGACCTTTAGCAGGAGAATGCATGAACAAGCTGAAATGCGGCGCTGCTGA
AGCAGAGATAATGAATCTCCCAGAACGCGTTGGAACTTTTTCCGCTATTCCGGCTTTAGG
GGGCATCTCATTACCTCCCGGGGTCATCGTCATGACAGCCCTTCACTCCCCCGCAGCCTC
AGCAGCCGTTACAGACAGTGCGTTTCAAATTGCCAATCTGGCAGACTGCCCACAGAATAA
TTCCTCAGCATCCAGTGGAAACCCAGCGAAGAAGAAAAGGAAAAGGTGTGGGGTCTGTGC
ACCCTGCAGGCGGCTAATCAACTGTGGTGTCTGCAGCAGTTGTCGGAACCGCAAAACGGG
CCACCAGATCTGCAAATTTAGGAAATGCGAGGAGCTGAAGAAGAAGCCGGGCTCATCGCT
GGAGGTGAGCACCAGGGCTCTGCTTCCCCTTCTTTTATTATTATCCCCTTGCACTCTAAA
GCATTAACCTTTTCATCCAGTCACGTTCTAAGCCCTTGAAAATTGTTGCCATGCCCACCC
ATGcctgaacatccccccggtttctcaaatctgcctacccgcctagccta
>NODE_157_length_667_cov_6.535233
AGAATTCAGGTGAAGTCGTGCTATGCTAATAGATATATTCCCCGCTGATATCATTCCGCA
CGTCACAAGAGGTGATTTATGCTCAATAATGGGGAAAATGTTTCTTCAATCACACAGGTG
TTTCACACCACGCCTCAGTGCACAATGTTATCTCCAGCCCAACCAGAAAAAACAGATGTC
CAGTCTCTCCCTACAGTGCAAGATCCCGCTCCCACCGGGCAAGCACAAAGTCACCCAGTC
AACCACGCATTAAAGAGAGGCAGCTGCCAGAGCATTAGTGTCCAAACCCTAAGTAGAGAG
GCAGACATAAACAACCATGACAGTTGGTTTTTGGGATGCGAGGAACACTGATTGACAGTG
CTCTGTCGGCCGGATTAGAGACGTTCATTTCGTCCTGAACTCAATTATATTTTACAAAGG
CTGACATCCCCAGTTAATTGCAGCCTTTCCACATGAGGGAATTATTTGCACTTCTCAATT
CCCTGGCCATGTGTACTCTGTTCCGCATGTACAGGCTTCATCTAATATGTGGAAATATTG
CAAATTAGATCAGAAAAAAAAAGGAAAGGGAAAGAAGAATCTGGGAAAAGAAAAAAAAAC
TTAGGGAAGTGTCGAGGGGCAAAAAAGCAGTGAAATACTGGTACGACTTCAAGAGAGAAG
CGTCTGGGTGAGTAGTCTGCCTCGGTCTCTCAAGTGTGTCTGGATCTTAGCTCTGAGACA
GCTTAGTTCAGAGACAGATCCAGAGTGACAGCATTGTGATGATTGACACGGTGATGAAGA
GAAGAAGAGGAgtggaagagaggagaaaaaggttgtgcagcgccactggctgcaccgtaa
tgaaaatgtga
>NODE_158_length_969_cov_19.121775
AATCCTCCAGTTAATTCGAACCTCTGTCTATTCAGAGGCTTCTTGCCCTGAGTTCCACCC
AAACCCCTAACCCAAATTCTAATCTGGCCCTGACCCTAACATTTCCCCTAACCCTAACCA
GAGCCCCAATGGAGGCCTAACCTTAAGCCTAATCAGGCCCTAACCCTAACCAGCCCCAAT
TGAGTGCCTAACCCTAACCCTAACCAGGCCTAACCCTAACCAGAGCCCCAGTTGAGTGCC
TAACCCTAATCTGAGCCCAAATTGTGTGCCTGATTATAGCCTAAGTCATAGTTGAAAAAA
TTCATAAGGGTTAAAAAAAGTAAAATTATACTTACCTGGAAATTAAGGGTTCAAAAACAT
ATGGGTTAAAAAGTAAATTCATACTTACCAGAAATCAAAGGGTTAATAAAATATCAAATG
TATACTTCCCTGCAAAAGAAGAAAATTATACTTACCGTAAAAACCTGTAAAGGAAAACAA
CTGAAAAGTTACTTATCTTAAAAACCTGAAAAGGAAAAAGTCTGGAAACAGAAAATACGG
ATACGAATCTGAGCAGCATATAAAAGGCGAAATTCAGCCAGCTGGCTCATTTGCAGTGGA
ATCTTTGGAGGGGAAGCAGCTCCTGAATAGAGCGCAAGTGATCCTAAATATGAGGGTGTG
CCAAGCCTGAAGAAGGCCCAGGAGGGCCGAAACGTCGCGGCGGCACACCAGGGGGGGCCC
AAACTGTACATAGTTCATAGTAGTGTGTGTGTGGGGGGGGTTTTTTGGCTAAGTTTCCTT
TGGGGGTGAGGACACTTTAAAAAGGGATGAGGGTGAAGACCCTGGCAGGGGGATCCTGGG
GAGTTAAGTGCTCGTGCACCTACCGGCTCCTTCGGGGGCCGGGCCTGTGGTCCCTTCGGG
GGCCCAAACAAAACTAATCCGCCCACGCCTTCTCCTTTTGGGTCCTGCTGCCGGGGACCC
TGGCCCTCTACGTGCGTGACTGCCGTGCACATGCCAAATTTGGTAACGCTTTTTAGCGTT
GTATTGTCTGAGAGGGCGAAATGTTCCTCAGATCTATAAGCAGTCTGCTCCAGGAGACAG
CATTCTCCTGTAGAGCCACAGGAAGGACAAATAATCCTCCAGTTAATTCGAACCTCTGTC
TATTCagaggctt
>NODE_159_length_568_cov_14.100352
AGTTTTATATTGATTCGCTGTTCTGCCGAGTTCCTGACAAACAATAAAACTTTTGATTTT
AAATTTCTATTTTTCCTTTCACTCCATTCAGATTGTATTTACATGCGGCTGTGAGATAGC
CTCGGTGGAATTTACCAGTGCAGTTAATCCACTCTGATGGTCTAACAGGGATTGTCTGCA
CAGTATCTCTGCAGCCAAATCATACAGTATGAAACTGCATCAAATGAACAGATGGCAGTG
ACACGAATTAAAAGCACAGAACAATAGTAGAATATAAACCAGAAATGACACCCAAAGTGG
CTGTTGATTTATAGCCGTGGCGAGTTTGGTACTGGGCTTCCATGTATATTAGTGCTACAA
ATCTGGGTCCATTTAGCAGGGAGATGCTCATACATACATCACCGACTCCTGCTCCAAGCC
AAGGTCAGTCCTTATTGCATCAATCTTTTCAACAGAGGCTACTCTACACAGCAGCAGTTT
TGTAACTGTCGCAGCTGTAATGGAATCTTTTTTCTCGCGCTTCATCTTTCTCTTATCACA
TGAAATATATATTCAACTTCTCTTCTTTCCCTCATTCTCCTGATTCTTTTTATTTTATCT
GTAAAACATTCCCGGGGACCTCATTCCTTTTCTGGGGGACACACTCCAAGTAGCACAGAT
TTTAACCCTTTAAGGCCCTGAGCACACCGAGTCACGTTGGAATACATAGATATACCAAAA
TAAAATTTTTAAAAGGCATTACATAAAAacgg
>NODE_160_length_511_cov_14.992172
AAAGCTCAGAGTAGAAATGTCTACCTCCATGCCCCCCCCTCTTCCACTCCTTTCTCTCCC
CTCTTTGACACACCAGGAAAAAAGACGGTTATAAATAACCTCAGGTACGGTGCTACTATT
TTTCTAAATGAAGAGCAAAATAACCCCCGCGCCCACACTCGCCACTCTTGTTCTCGAAAC
TGAAAGAGTGGGCCTCCATTGAAGGATTTCAAAAATAGGGGCAATTTTAATCATCTCTCC
ATTCAATCTCAGTTGGATAAATCATATCTGAGAGATTTGCATAAATACAAACCATCAAAG
ACTTTTCATCTTCAAAGAGGTTTTCAAGACCCAATAGGCTTTGTACTGTAATCATCTGAG
GTCACAACCCTGTGGGAGCAAGGCTGCTATGGCAACATAAAAACTAACGCTGGGGGCTTA
GCATAATATCCCCCCCTCCTTCGCAAACACAGGAAGGGGTGGGGGGGTCCGAGAGGGAGT
GTGAAAAGAGGGTGTAGATAAACCTATTTCTGTGACAGAGGAAACTAGATAGATATGGCC
TGTTGTGGGGGAAACCTCGCTGATATTACACACCGAGATTACCACCGGTACACTGTGCCA
TGCAAACCCTAACTAACAAGGCTGCGGCGAGCTGAGTGGGCTGTTTGGATTCTACCAAAG
GAAAACAAATGACAGCTCCgctggctaaaaagcct
>NODE_161_length_544_cov_6.920956
CATAAGTGCCTTAAAAACATGATTCTCACTGAATGCAAAAAAAGGGAGAAAATAAATAAA
TAAATAAAAATAACTTGCTTCAAATTTGCAATCATGGTCACCACTGCCCCGGGCATTTAA
TGCCAAGCTGCTGATTGTGGATCCCTCTGAGGGGCGGGGCTTCAACTTTCACACTCTAGA
TTTTTTTTTTTAAAAGCCAGTGCTTGATTTCCAATGCTCCGCCCCCCAGCGGCATGCATG
GAGGGGTGTGTGCGTGTACGTGAGCATGTGTGATTGCTTTGTGAGGCTGTGTTCTGTATT
TGTGGGTATGATCACCAGAGTGTGCTAGAGACTGTGTCCTCCTACTTGTCTTAACTGATC
CTCGTCTTATGGTGTGAGCTTTCAGCCTAAGCAGCTCTAGCCAGGTGCTGCATCTGTCTG
CAAAGGAACCGTAATCAACGGAGGCAGCTGGAGAGAATACACACACACAGACAGACACAC
GCCCGCGCGCACACACACACACACACACAGCCCACACCCGAAACAAACACAAACGCAACG
ACAACAACGACAACAAGAAAAGAAAAGAAAAAATAAAATAAAACAAAACAAAACGGGACA
CGTAAAACAAAACGAACAGAGGAAAAGAACAAAACTGGATGAGGTTTGGGAGCGGTGCAG
GATAACTCTGTCCGAGACAAAAGGATGAAAAGTCAAAACTGGGTAGTGTAGTAGTTTTGG
TAGCAAGg
>NODE_162_length_605_cov_8.795041
TGCTTTAAACTTACTTGTAAATGCTGGTAAAATATACAGTGGACTTAAAAAAAGAAAGAG
CATTTCCGCGTGTCTCTAATATTTAAGGAACGAGCAATAAAGAAAGGGCGAAGTTAAAAT
CTTTTGCATGTTGTTATGAAAAATAAAGAGACAAAACGGCACGGTGATCTAAAATATTAT
CTCTTCAATCATATCCTTTTCCCCAGATATCTTCATTTCCCCCCCTCAACCTGCCCTCCC
TTTCTCTGTCAGTTAGTCTGGCAAACAATCCCCTTGTTAGCAAACTGTTAAGACAGCCGC
TTGGTACACAAATTGCGCTCGACCAAGCGAATTTGTTTTGCAAGGGTGACCTGTTTAATC
ATCTCATTTTCTTTGGCGGACATTTATTCATCTGGTTTCCACGGTTACAGAGAACATTAA
GGGGCTACAGTAATAAGGCTGGAGAGTCAAACAGGTAATAAAAAAATTAACGCCATTTTC
CAGCAGCCGAGGACAGTGGGTGAAATGAATCAAGGGAGAGGAGAGGGAAGCAGCGGGGGG
AAGCGGGGCGGGGTGGGGTGGGCTCCAATATTGTCCAAACAATAAGCCTTAGCGGTTATT
TTACTCTGTAGATCAGGTGGTGCTGTTATGGACATGACACTTTGGGCACAAAGCAGGAGA
GATAAAGCTTTTAAAGTGGCCCTGCTCCTATTTTTTTATTGTCATTCAGCGATTGCATAT
CAGAACAATTAAAAAGTTTGCTTGAGATATCTATTAACTTTGCACtctttttttattatt
tctcccagt
>NODE_163_length_721_cov_9.855756
TAACATATGAAATCTGGATTGAGCTGGCAAAATCATATTAATCATCGCACAAAATGATCT
GCCAAAACAGACGGCCAACACCAACTATTAATCAGAGCAGAACCCGTGACAGCCTTTGGA
ATCGGAAGGGAAGGAGTCAGAGGGGGGGCCTCTTTGAGAGAGTACTTGATATGAAAACTG
TGTTGTTGTGCTTTGTACCAGCCTGTGGGAGTTTTTAAACAAGCCCATATGGTGGTAGCC
ACCAGCTTTGGAAAAGGCGGGTGGGTTGGGGGGTTAGCCAGGGCCAGGATTTCACACAGT
CAGTATTGAGTGGGATTGAGGAGGCGAGCTCTTAAGCTGTCTTTTCAGGCACAGCAAAAG
CCCTCCATCTGGCCTCCCCTAAAACTCAGGGCGAGTTTACTCAGCTCCCTGTCGGCTGAT
TGGGCCTCCTGAAGCAGAAGTAACAGCATCAATAGTGTAAACCCTTGCCACTTGAGAGTA
TTACATTTCTTTTCATGCTTGACTTAATCAAAAGTGGGGAAGTGAAATTTACACCTTTTT
GATGTTCTTTTTTCCCCGCTCACTAAGAGGGGCGATCTTAACCCATTTGATCTTCACAAG
CGCCCACTAAATGGCCAAATATGCCAAGCAGACGGAAGCAGACGGTTGGCAGTTGCCAGT
TTGCGCAGGGTCACTGTTGGAGCACTCCATGTGGTGGGGCAGGCAACCTCACAGAAGGCT
CCAGTCTTCACAGAGTCCAGCCAAGCTTCTGTCTGGAGGCCTACTGTCTCTTGCTCACTG
TCCGCACCTAGCCAAAAATCAATCCACCCTCATGCTGATTCTCTCTGCTCTGCCTGAGCC
AGTGTGAGACTTGTGTTGACTGagcagcatcaaatgaacactgtaactggggctttataa
caaaa
>NODE_164_length_695_cov_5.303597
TACCGGGTCGATGCTTGGAGCGAAGGGAGCGAGCCCCTCTTTCAGCTCCCGCTGCTAAAA
ATCCGTTTAATATGTAGTCCTCGTATCGAGGACGTATCAGATATTAAACTGATAAGAACA
GATACTACACTTGATCTTAGCCAAAAGGCCGAGAAGCGATAAAGCCTGAGCCTTTGCTGC
CCGGGCCCACCCTCTGCCACAATTCCCACTTGTGCTGGTGCACCATTTTGTCACGGCTTC
TGCTTCGCGACTCCGCCCACACGCCCCATTGAGCACCCTCAATGCACCCTGTCAAGCGCA
GCTCCTTTGCTTCGAACAAACAGATGTGTGGCTCTGCCAGACGGCAAAGCCGGCCAAAAA
TAGGCTAAACTCGTTGGAGTCACTCTCCACGGAAGTCTTTAGTAAAAGGCGAAAGACTTG
TGCGTTTTGAAGAGAAACCAGAGTAAGTGTGCCTCTCCGCTGACCAGCAGCCCAAAAGGC
TGGCGGTCCCAGCCACCACCCTCGTGGTGCGCCTCGCTTGACGCTGTGACGAGCGGCAGC
TCCCCGGCAAAGCCCAGTGCGCCTGGCCTCACCTCCCCGTGTTGCCAAAGGCTCCGTCCA
ATGCTATTGCAGCCCGTCTGTGGGATGACCAGTCGTACTTTGGCCGGCATGCGCTCTGTC
CGTTGCCCTGTTTGCTTGGAAATGTAACTAGCACGCAAACGGCCTTGACACTCATTTTGC
AGTCCGCTCTTTGCAAACCCTTTGCGGCTCACGTGGAGCGACGTGACACTGGGAGCCCAG
TGAAACTCGCTGTGTGTGCAGCGCCCCAACCTCACAGTTTGTGCTAGAGTGTGGTGTTTT
TTGGTTGTTTTTTTGTTCTTCCACAAGGCCAGAGAAGGG
>NODE_165_length_774_cov_10.824289
GGTAAGCTGAGAAAGCTGCACAGCGATGTCGAGTCCTATTGGACAGTGCACTGATGACAG
AACAGTGTGTGCCGAAAGCATAGATAAATAGATAGATAGATAGATAGATAGATAGATAGA
TAGATAGATAGATAGATAGATAGATAGATAGATACTCTTGTACAACCTGCAAAATATCTG
GAGGCTCTGGTCAAATAGGAGGCAGTGTGCAGAGGTGCCTCACTAATGTCTTGCCTCTGC
CGGGCCAACATGACCACTGCAGGTCTTCAGGTGATTAACATGTTGGCAGGGGTTTCTACA
TGAAAAGACCCCTGTTTCTTTGTCTTCTGGTGTGTAAATATTGTGCTAGCGGAATATGAA
AGTAGTGCAACTATAAGGTACAAAAACATAGGGAAAAAAGATCAAGAGTGGGTCTCACAT
CAAGGAGGACCCTGAGGATGTCTTTGTTGTCAACTTCAGAAGGGGGAAGAGAGGAGCAGA
GGAGGAAACTGGCAGAAGGGGGAAAGATGCCAGAGAGAGCTCAAAGGATTCGGTCTGGGC
AAGGTGATCGGTATTCCTCGGCAGTCTGCCTTCTGGCTCAGATCAGTGGGAGTAAGCTGG
CAGCCAAGCCAGAGGGCATAACAGCACAAACACACCTTCAGCACTACACTGCTAGAGGCT
CGACTTCACAATCTGGAGGGGCGGGAGTCGGAGGGAGAGACAGAGGGAAGAGCAGGAGAA
AATAAATACACTGTAATTATCTTCAAATCATCAAGCACTGACAGCCATTGTAAATATGTG
CATGTGTGTATGCGTGTACACACTCCAGTAAGAGTCATGATGCATCACCTGCCGCTGTGT
CAAAACAATAGTTTACTGTAGGAGATTCAGCCGCGTGTCACGTGTGGCGAAGATACTGAG
GTCACTACTCAGGCAGACTCATCCTCGGGCCAGTGATGTCGTATCTACTCACATCAtc
>NODE_166_length_604_cov_8.142385
AGTTTTTGCTGTTTGCCCTGGTGAGTGTTGTGCTCACAGGTTGACATCAGTGGCAGCAGG
TGTCTGTGGACACCTGGTTCATGTCTCCTGTTTCCATCAGGTGACTCCTCCTGCCTCAGG
CTCCTTTAGAGACTCAGCAGCCAAAAGCAACTCTCATGCTCCCTGACCTTATTGTCCCCT
TCATTCAGAGCTCACACCACCTTATTCCCCATGACAGTGAGACCAAAGCTATAATAACCG
AGCTCGTATGTGCGTGCGTGAGACTGCGCAGATGTGTGCTTGTATGTGATAGAGTCATAT
TGCCATTGGTGTCGTTTATGTGCAACAGTGTTGTGTGGTTTTGCCTGACTCGTTCTGCAG
CTCAGTCCTGTACAAACTGGGTTTTTATGGTTCGCATTCAGGCCCTGATACCAATTATGC
AAACTATTAAAAATTTAAGGAGGACAGTCTTTTATAATTTAATCCTAAAGTAATAGATTC
TATTAAAAATGCATGAGAGGAGCTTTATAGATGGAGCTAGAATTAGTGTCTATCAAAGAC
TCCAGTCAAGGATGCAGGGAGAATGGGCAGCAGGAGTGGCGGTATTGCCTCATTATTCAA
ATAGGATATGATTACCATAGAGCAGGAGTCCCTCAGAGCTGAAGCAGAGCTCGCTGGCCA
CTGTGATCACGAACAGGAGGAGTCTAGTCGAGCTCTTCGGAGGGAGATCTCCCCTTTTTC
TGTTGAAGTGAAAGTGGGTTTAGATTTCCTGTCTTAACTTTCACAAATGGGATTCgaagt
gacatgtg
>NODE_167_length_467_cov_9.229122
AGGTTTGAAGGAACAACAGGAGAGTGACTGACCAAATACTCAGCGACAGAAGGAGAGAGG
AAGACGGATGCAGAGAGGGAGAAAGAGAAAGGGGGAGAGAGGGGGAGAATATATATGCGG
TGGCCAGTGTTGTGAGACAAGGCAGGTTGCTGTCACTTTAAAAATGACTGTAATAAAAGT
GACCGTCGGAAGATGGATCTGGTGATTTTGGCTTGCTAATCAGTCATCTGTGAAGAGGAC
CACAGCCCAGATTCAGCGGCCGCCTGACACCTCTTGATTGATGCCTGTGCCCGATAAAAA
AGGCCCATTAACTGTCCTCCTATTAAACTGGGTGAAATGGCAAAAAATGCTCCTCTCTCC
CACTCTGCTCCTCTGATCTCTCTTTCATTTAAACCATATATCCCTTTTATATTTTCTCCC
CCTTTTTTTCCTCCTTATCAGTCCTCACTGTTAAGGTAGTCTGCTCTTCCTACAGTTATT
ATTGAGATTGTGGGAGAGAGCGGGAGTAGATGTTAATCAGCAAGGCCTACTTGTGTTTGC
GTGAGTTTACTTGTTCACGTGGCCACCGGATGTCACATGCTGTATTTGAGTGCGGCCGTC
CCActcagatcaatagacaaatagtcaacgtttcagctggtacctgtgtca
>NODE_168_length_976_cov_18.414959
CATCAATCTGTTATCACATCTTGGACAGAGAAAACTGGTAAAAGAGGCTGAAAACACTAC
AGCCGAAAATGAGGCCACCAAGAAGAATACTTACAATAAAGCCGCCGATTCACATACATT
GCTCATACAACAGATTCCCACATGGGAACACGTTTGCTTTTTAACAGGGGGATGTTAATG
AATGCCTGCACCTGACATGACACAGATTTTCCTCTTCGAAATGCTTAAATCACCCCTCAC
CCCTTTATTGCACCTCAGATACCATCATAAATGTTTTAGAAGCAGCAGTACAATATGGAA
ACAAAGAAAGGATAAATACTCAACTCCCTGCAATGGGAATAAGGCCCCAAAATATGTTTT
GGAAACATAATCAGCATCATAGCAGCTCTGTGTGTCTGTTTACATTGTGGCCGCCATCGC
TCCCCTCTCCTCCAACAAACAAGAGAATGGGGGTATGGAGGAGAGGAATAATAATAAAAA
TAGAAGAAGAAGGAATTATATTTTGCATATTATTTTAAGTAACTGTTCAAACTTCATTTC
AGAATGGTAATCCACAAAACAAATATGTAGCCGCATATTTTAAAAGGGAGGCTCCGCTCG
CTTCAATTTCCTATTGTGATGTTACGCCGTGTGTTTGCTCTTTGTGTCTGTTTGAATTGA
TTTGCGCAGCTCGGCAGACAAGGGCTGAATGCTCAGACCAAGAATCCATAATTTCATATG
ATCTGATAGTTCTGCAGTATTACATTGATTTTTTCCCTCTCCCTCTCCCTCTCTTTGGTG
CTGGTGTTAACAAACAAGCAGAGGTACCTGCGCTCAAGGATCCAGAGGAGAACAAAAAGA
GGTGTTTTGTTCGGGCTAAGGTGATAATGTGGAGACAGGGACATGTTTGTTTGGGAAAGG
GGATATGTTTGTTATGTGTTGTTTTATGAGGAGCTACTTCCCACATAGTCTATTAGGTAT
GTGGCATCTGCAGCCACCCAAAACCCAGGATTTAAGACTAAACACTCTGTTCATCTGCAG
CGTGTTACATATACACTTTACGCCCATACAGCTATTAACTAATATACACAAGTGCAGTAG
TTTTGATGCCTCACAATAGATTGGAAGATTAGATATTGGCTGTCATGGAAATAAGTCAGC
CACCCACcataatgtgagta
>NODE_169_length_808_cov_17.231436
GTGTTATGGCCACATGCACAGAGGTAGCAGTATGTGAGAAGCCATTTCAGACAGGAGGTT
AAATTTCCAATGAATTTTTAGTGTTTTACAAGGGCAATCTTCTCGTGTGAGAGTATTGCT
TATAAGGTGTGACTCTTATCAACACAGCACAAGCTATGTGTTTATCACAGACTTAAAGTC
ATACGTTCGAATCTGATGTGAGGTCCAGCATTGCTACAGAGGCTATAAACCCTATAAGGG
AGTGAGAAGGGGAGAAGCGGTATGATAACTCAGAACGTCCTGCTGTAATTATGGTATTCA
TGAAAAGATGAAATTGAGTGCAGACTAAATCTGTAGCTGCAGGCAAAATCAACAGCTTGG
CATTACTCAGTGACCCCTGCCTATCTTGAGGATACGGCAAACATACCAAAACTTTGCTGC
TTTTTTTCATCAGTCAAGAGTGAGGGAATGAAGTGCATCGATTGCTTGTGATTATTAACT
AGACTGAGATAAGCCCTCTCCTTATTATGCAGATTACTGAGGCTCCCCGCTCCAGCATAT
TGTACAGATGCAAGGGAGCAGCTGCTCTTACAGATGGTGGGTACACGGATCTATCATTAT
GCCTCCATTGTCTCCACTTCAATTGTTTGGGGGACAACAGAACTGCATCAAAGAGGAATC
CGACTGCAATGAATTAAGAAAGAGAAACGAAAACCATCAACTAAATTTATACACCGGAGG
CCGTGGAATGGAGAGGAGCGTAAAGCTGGAGCTATTTCATATATACAACCATGGAGTCAC
CCAGTCATGTATACTGTAGCCAAATCTGTTGGATGCAGCACTGTGCACCAAACATATGTC
GTTTTCTTTATTAACAAACAGATATTAATTCAGTACGCAGATATCAATTCAGATATGAAA
AAAAGCTTCTAGCAAAATATGTACAGCTAAACAAATAAATGAATAAATAGAATTAACACT
TAACACTCAAAAAATATCAGGCTAAAACCAAc
>NODE_170_length_484_cov_1.958678
CATATGGAGATGCTGAGAAAACAAGTAAAGGGGAGATGACAAGAGGCAAAGGTAGGAGAA
GTCCCAGGAGTCCTATTGTGTCCGTTGCTTTTACTGTGGTGATGATGCACCGTGCCACTG
GTCCCCTCCTCTCATTAAAGCTTTATGAAGCAAGCTTAGCACACATTTTATTACAATGAC
GCCACTGTCTGGCACATTCCAGCCTTGCGGCGGGGTGGTGTTGGTGGAGGGGGTTGCAGA
GAAACAAGCCCATAGAGACATACATCAGAAAGGAAAACATGGGAGAAAGAAAGAGACGAG
GCAAAGATCAGAAAGCAGAGATGAAATTGTACGAGGTGAAAGACAGAGAAAGAAGGAGTA
GATGAATGGGGAAAAAAGAGAGAGTTTTTGTTATGTGCTCTGGGCCTTTGTGTTGCAGAT
ATCTTGGTATTGTTTAAAAATAGAATGGTTGGGGATTAAGGCTATCAATATTTCTTTAAG
TGTTGATGGAGGTGAGGAGAGAATAAAATCTGCAGACAGTGATGTCACAAACTGCATCTA
GGCCAGAAGTTTCAGGCAAGTTTGGAGAGAAACAAAACACTATTGTCAGAGACATTCAGT
TGTATGTTGATTCTCTTTTGTCCTTAGACAGTGTCTGGGACAACATTTATCTCAACCAAG
AGCCATTt
>NODE_171_length_1127_cov_16.600710
AAGTAACACTGGGTATAGAGCACACTGAGAAACTGACCGTGAAGTAATAACAAGCGAGTG
GGCAAGAGATTTTCTATTAACACAAGGGGAGAGGAGCTAAAGGGGTTGTGGGCTATGCGA
AGACCAGTTTCTTGAACAAAACTGCCCCGATTTAACACCCCCCACCCCGACTGCTGCTCT
GTGTAAAGTTATAAAGCCACAGCCATGGAGGAGCTTGAGCGCCAGCTAGTGGTAGTGAAG
TTTCACTGCCAAGACAGTCCTCACCAAACACATTAATCATGACCAGGGGAGTGTAAAATT
CAATCGGCTCCTTCCATCCATTTCATGTGAAGCAGACTGAAGGCCGGCCTTGTAGTGCCT
GAGAAAGGAAGGATGAAAAAAGGGGGAAAAAAGAAAAAGGAGCTCCCTACACTTCATCAG
AACCCCTACTTCATAACAAATGGAGTGTCTCTCTGGCGGAGGAGTGCCATCAGAAACACG
CGTTCTCTCTATCCATTTAATTCCGGCAGTGGAGGAAGGGTCAGGGAGGGAGCAGTGGGT
GCGTGTTCTGCTCTCCGCTCGCCGCTTCCCCAGTCACACAGTAAACTACCTTTTAGGAAT
TGTTTCTCAATAAGAAATGATCAGTCCATTTATCTGCACCAGGCGGGCCTGTCTCCTCAC
CCAGACCTCCAATATTTTTCGTTTGACCTGATCAGGGCTATAAACTAGACCGAGACACTT
TCAATTTGTCACCCGAGGAGGCCTCTGCAAGTCCCAAGCTACTGATTGCATCCTCCCTCC
CAAATGTAAAAATTCCTCCCATGCTTGAAACCTCTTAGATTTTTTTCAATCATGCATACA
GATGCTGTGAAATAATGCCTCATTCATGCTATTAATAATGTTCTGAGAGATAATCCCATT
TAAACATCAGGTCATAGACATAATGTCTTTTTCTGTTAATGTATATAGTCAGATACAATG
AACAATTATTATTTAGTAATGCATGATGTACACACAAGCTATAACTTTACATCATATCAA
CTATAATAGCGTCCCTGCATATTGTTTTTTTCAAATATGCTTATTGTTGTCACTTTGCCA
GGTGAATCCTACTGCCATGTTAATGTCAATGCTGAGCATAAACCTCAAAGACAAGACTTG
TTCAAGAAAATTAACTGAGAAAATGTTAATGGATGCAACAACCAAACTGTCGTTATCTGG
CCAATCCAAAAAATCAACATACTTCATCATATTTATGTAATAAATCTACTgtcagaacac
cgtgcaccctttgtacaagcaaaacaacccaaaaacttggaaaaaaaaaac
>NODE_172_length_592_cov_9.128378
CTTTTTTTTTTTTCTCAACAGAACAAACACGCATGAGCCAAACATACAAACACTTGCACA
GACGCACACACGCAGGCACACACGCAGGCACACACGCAGGCACACACGCAAACACACACA
GGGTAATGGAGATGTAACTGGAAGAGTTCTCGCGGCATATGGATGCCATTTGCAAGCTGC
ACTGAGAATGTATAGGTCAGTCTTACCCTTTGGTATCTCTCTATCCATCTGTTTTCACAT
TACTTGCAAATTATAGTGTCCTCCAGACCCAAATGAACATAAATCAGGCCGGTGAAAGTG
CAGAAGTTTTCCCATCTGTCATAAAACAATGATTTAAAGTACGGGTTGTCAAAATATGGC
GCTGTGAATTCGCCCCGCTCCCCAGCAGTAGGAACACAAAGCACCATCTCATCGGAGTAA
TTTATGGCCTCTGAGGGAACAGAGGGTGATTAGGGCTTAGGCCACCAACAGCCAGAAAAA
CAGTAGAAGCTCCAATAAGGATGGCTGGAAAACCTAGACCAAATTTATCAAACAATTCAG
CGAAATCTATTTCTGTTTGGAGAGCAGAGCGAGATATATAGCCTGTTTAGTATACTGGTA
CATCTCTGGAACATTTGGTCACACTGCATTTGTGAGTTTTGGAGATTCTACATTAAATAG
TCGTAGCCCGGGACATGTGATGTATTGGTCAGCTGAGGTGCCCGAGGCCAAATCAAATAT
ACAACGGGACGTTCTTGGATTTTAAAcaacgtattcgtgtaaatgatgtcattgcg
>NODE_173_length_401_cov_16.860350
TTCCCCCATCCACCTCCACATAGAGAGAAGAAAAAAAAACCAAAAGTGATACGAGTTCTG
CAACTTCCATCTGTGGCAGCGCTCGTTGTCTTACTGCAGCTTAATTACAAAATATTGGCG
CCGTTTTCTGTAAAGATTACTCACTGTAGGAGGCTCTACGTAATTTGGACCGGAGGGTTT
GTCACAGAAAATAATACAATGCAACTGGGCTTTCTGTATTAGATTTCCGCTTTTAGCCTC
CTTGACATTTCAAGCTGCATGAACTAATACATCTGTTATTTGTTGATCATTTGATTATTA
ACATACTTCACAAACCAAATCAGCTGCCCTGCTGGAGACGCAGATACAGCTCAGCAGACA
GTCTGGGTTTTCTCGCCTGCCACGCACAAACACACTCGCAAAAGATGCACAATTCAGCCC
TCAGTGATAAAGGAAAGCGGGGCAAAAACATTCATCTTCCCCTCCTTTGAGCGTATGAGC
ACTCTGACACCGGCATGGAACAAAGCCCGTCATCACATTCTAATCTCGAATTTCAGGGCT
TTTATTTCACCCAAATGCCACCCTGCTGGCCTTGTGaattattga
>NODE_174_length_862_cov_8.397912
TAATTTAGATTCACACAACCAATAATCCTTTCTTGTGTTAATTTTGGTACACTTAAATCG
CACAACTATCAAGAGCATTATTCCTCTCTTTTGATGATGCAGACTCAATTCTAATCAGAC
TCCATGGGAAGAAAAATGAAATATTATTAAGTATGATTATTCTAAGCAAGGCTCTGAGAA
AACGTCTGTGTTATAATCCAGGGATTTGAATAATCAGGTTGAAGATAATGGGCTGGGCTG
GCCTGGGCGTAAATAGAGAGCATCCACTCATCCTCCCAGTGCTGAACTTAATGAACTTTT
AATTGATGCGGTTTTGCAAGTCCTTTTGTCATGCAACAGAAACAAGCCTCTCTGCTGATG
GGCCTGTTTTCCCGACTGGCTTCAGATTGGTTTACAGCAGGCCCTAAGTACCATGTAGTT
AGTTTCATGTGTCATATAAAATCTGCCCAGGCACAACGACGCCTGCAACTAAAACCTTAA
GTGCATCCACAGGAATCACTCACCGGCTTTGCACTTCCGTCTTAAGGAAGGAGGAGAAAT
TCAATCACTGCCGGCTTGACACACCGAAGATGAGGCACGTGTTCCTGCTTTTAGTTGTTT
CGAAGAACACTCTGGCAAGGCAAACTGGGATTTCTGTTTGTCTGAATAACATCCCTGATA
TGACCAGATCCTGAGTCACTCAATATGTCAGGCCCTGTTGTTTCCCAGCCCACGAATTGT
GATGCATAGATAGAGATATACCCCTGTGAGCCAGGTCATCTTTATTCAATGATTTGCTTA
TTTAAATCAAATGTGCCTGATCTGTATCTGACACAAATTCCCAATACAGTGCTGCATCAG
CTTTGTAAGGGGGGAGCATCTTTGCAAAGCGCTTGGCCCACTTTACTTCCTAACATCAGT
AACCACAGCTCAGGGACTGTAACACAGCAATCTGTTAAGGAGATAAATAATCAGATTTGG
CACAGCACTCCCATCCCTCTCTTGCCTTTCATTTGtcttacatgagaaaaaaatgataat
taaatcatttagggtaaagcatgctg
>NODE_175_length_2211_cov_6.912257
TAATATTACAGATGCTAGCGTAGCTTAACTAAAGCATAACACTGAAGATGTTAAGACGGA
CCCTAGAGTGGCCCCGTAAGCACAAAGGCTTGGTCCTGACTTTACTGTCAGCTCTAGCTA
AACTTACACATGCAAGTATCCGCACCCCTGTGAGAATGCCCCACAGTTTCCCGCCCGGAA
ACAAGGAGCCGGTATCAGGCACAGTAACCACCAGCCCATGACACCTTGCTTAGCCACACC
CTCAAGGGACTTCAGCAGTGATAAACATTAAGCTATAAGTGAAAACTTGACTTAGTTAAA
GCTAAGAGAGCCGGTAAAACTCGTGCCAGCCACCGCGGTTATACGAGAGGCTCAAGTTGA
CAGACAACGGCGTAAAGAGTGGTTAAGGAACTCCCCAAACTAAAGTCGAACGCCCTCAGA
ACTGTTATACGTTTCCGAAGGTAAGAAGCCCCACTACGAAAGTGACTTTATCTCCCCTGA
CTCCACGAAAGCTGCGAAACAAACTGGGATTAGATACCCCATTATGCCCAGCCCTAAACT
TTGATAGAGCAATACACCCACTATCCGCCAGGGTACTACGAGCATTAGCTTAAAACCCAA
AGGACTTGGCGGTGCTTCACATCCACCTAGAGGAGCCTGTTCTAGAACCGATAACCCCCG
TTAAACCTCACCCTCCCTTGTTTTTTCCGCCTATATACCGCCGTCGTCAGCTTACCCTGT
GAAGGCTTAATAGTAAGCAAAATTGGTAAAACCCAAAACGCCAGGTCGAGGTGTAGCAAA
TGAGAGGGGAAGAAATGGGCTACATTTCCTAAATCAGGAAATACGGATAATGTACTGAAA
CGTATATTAGAAGGAGGATTTAGCAGTAAGCAGAAAATAGAGCGTTCCGCTGAAACTGGC
CCTGAAGCGCGCACACACCGCCCGTCACTCTCCCCGAGCTAACAACAACTTGTATTTAAA
AATTTTCACCTGCAAAGGGGAGGCAAGTCGTAACATGGTAAGTGTACCGGAAGGTGCACT
TGGAAAAATCAGAGTGTAGCTAAGACAGAAAAGCATCTCCCTTACACTGAGAAGTCACCC
GTGCAAATCGGGTCACCCTGACGCCCAATAGCTAGCTCATCCTCACAAAACCAACATTAC
CTCATCAATAACCCCTAATACACTTCAACCTAAAAACAAACCATTTTTCCCCCTCAGTAC
GGGCGACAGAAAAGGAAATAGAAGCAATAGAGAAAGTACCGCAAGGGAAAGCTGAAAGAG
AAATGAAAAAACTCAGTAAAGCCTTAAAAAGCAGAGACATAACCTCGTACCTTTTGCATC
ATGTTTTAGCTAGTAATACTCAAGCAAAAAGAATTTTAGTTTGATACCCCGAAACTAGGT
GAGCTACTCCAAGACAGCCTAAACAATAGGGCGTCCCCGTCTCTGTGGCAAAAGAGTGGG
AAGAGCTTTGAGTAGAGGTGACAGACCTACCGAACCTAGTTATAGCTGGTTGCCCGGGAA
TTGGATAAAAGTTCAGCCTCAAAAGTTCTTTCCTCGACCTGTCTAATTAGCCTCTTCCTG
AGACCAAAAGAAATTTAGAGAGTTAGTCAAAGGGGGTACAGCCCCTTTGAAACAAGACAC
AACTTTTCCAGGAGGATAAAGATCATAATAACTTAAGGAAAAATGCTCTGGTGGGCCTAA
AAGCAGCCATCCAAAAAGAAAGCGTTAAAGCTCAAGCATAAACCACTACCCTAAAATACT
GATAATAGATCTTAAACCCCTAAACCTACCAGGCCGCCCCATGCCCTCCATGGAAGCGAT
CATGCTAATATGAGTAATAAGAGAGCCCCAACTCTCTCCTTGCACACGTGTAAATCGGAA
CGGACCACCCACCGAACCTTAACGGCCCCAAACAAAGAGGGAAATGAGTAAAAAACCAAA
CAACAAGAAAAACACCCACTATTTCACCGTTAACCCCACACTGGAGTGCCCATAAGGAAA
GACTAAAAGAAAAAGAAGGAACTCGGCAAACACATTAATAAGCCTCGCCTGTTTACCAAA
AACATCGCCTCTTGAAAAAACAATATAAGAGGTCCCGCCTGCCCTGTGACCATGTGTTTA
ACGGCCGCGGTATTTTGACCGTGCAAAGGTAGCGCAATCACTTGTCTTTTAAATGGAGAC
CTGTATGAATGGCACGACGAGGGCTTAACTGTCTCCTTTTTCCAGTCAATGAAATTGATC
TCCCCGTGCAGAAGCGGGGATAAAATCATAAGACGAGAAGACCCTGTGGAGCTTTAGACA
CTAAGCCAGACCTTGACAAATAACCCCCTCAAAGCACCGAACTAATTGGATCCTGGCCCG
ATGTCTTTGGTTGGGGCGACCTCggggaaacaaaaaacccccgcgtggaatagaa
>NODE_176_length_767_cov_15.108213
ATTGGGAAAAGTCTATGGCAAAGAATGTATAATTAAAAGCAACTAATGATGCAATAAATC
TGACCACAAATAAGCAAAAGATAGAGGATAATAAAAACAGTTTCTGTCTTCAGCCTTTCT
GGCCACATAGAAGGAAATAGATAAATCTGTGTTGCTTAAACCCCTGTGCCTCCTACAGGA
TTAAGAATTCATAAGATATATTGAATCGGTGTGGAAATCCCAAAATATATGCAATTTGAT
CAAGTGGGGATTAAAAGTGTCATTGTGCTTGTCAATAAGGGTTGGTGGCGACGTGGCAGT
ATCACATTGACTCTTGCGTATTAATACTCAGTGTCCTATTGGGCCATCAGCTGATTGTTT
GGAATGTAAATGATGCTGCTGATGGCTCCAGTGACTGATGGCTTAAATTCCAATTAATCA
ATTGCTTCATCAGTTTCCCTAATTCAGATCAAATATCTCCTGAGTGCACACTCTTCTTTC
AGTGGTATTAGAAGAAATAAATGCTCTGGAAGTAATTTTCATCAATCTCGTGTACATGCC
AATATCCCTCACAAGCCTGGTCCAGGTTGAGGACTTAATGTCTTAAGTGTGTGTTTGTGG
GTGTGTGTGTGTGTGTGCGTGTGGAAGAGGGATTTGCATATTAGGAAGGAATGTAAGGAA
TTAAAATAGGGCTACATATTTGTGTGGACTTACTTACTTGTTTCATTCTATTTATTTAGC
TTTGTAGCGGCCAAACCTAAGTAGAAGCCTGAACTTAAATGTTGCCTTGCTTCATGCATG
TCTTTAGGCTTCCTTTTGTGGTGCTGAGATCATGACATAATAGTCTTTCAAGCCTTCAGC
CGTTGTCAGCAGCATATTTCCGTCTGATATTCCACCGCTCCATACGTAAGGCAGTTATGA
CAGGTCATAAGATCCCACCTTGTCTGGACTCCAACCAGCCGCATTaaatga
>NODE_177_length_399_cov_5.157895
GTCTCGTAACACCACTTTGTACCAGAAGCGATGATTTAAGTCACTGTAGCGTAAAGTCTG
TCGTCAGGGAGTCAAAAAATGCATCAGTTAATACAAAGATGGCTAAACTACTTGTCAAGC
GACGATTAGACCAACCCAACCTCTAACTCCACCACCTGCTCCCAACAAGAAACCTTCAGT
GGCTGTTCAGTGGCAAAGAAAAGAACTCATGCAAAACAAGAGTTAAAGACACTGGCACTG
CTTTCTGGTCACCTGGCACCCCACAAACCATCAGTGTTAATCTTACATACTGCACCTTTA
ATGTTTCAATAGGAATAATCTACTACTACAGTGCATACATACATACAAAGGAGCTCTTGT
GGCTCTTACACATAGGTAATTTGTATTGAGGGATCCAAGTCAAAATGTTTGATAGCCACT
GTTTCAGTCTGTTGCATGAATGCCTCAGAATAGCACAGATTTCACCTGTAAGGCACAACA
AAGAGTTCACAGCATAAGGATGTTAACAAGCACAAAgtaaatatctgataatggcattcc
aatctcattttcaaataaccggctgaatacagagacgtcttat
>NODE_178_length_762_cov_15.765092
GTGTGTTTTATTTTTGCTCATATTACTGCATTATTTGATGCTTTTAACTGTAGGATCAAA
CATCTCCGAATGATCAATTGAACAGCTAAACAGTGTTAACACCCAAACAAAGTTACCACC
CTCACAGCCATCATGCCGGGAGTCCAAAGTCAGCCACACAAGCATCAATATTTTACAATC
CCTCAAGAATCCTCTTTAAAGATGCAATCAATGCCTCCTATTCATTATCTATGTGTATGT
CTTCTAGGTATGGCCTTTGTCATTAAGCAATAATTCTCCCCTCCACAGTTCCACATTACT
CTGCTGCTCCATACTTTTACAAATGCCTCGGGGCTATAAATACTAATGAAATCTCTTTGC
TTAATTTGATTTTGCTGGTACACTTGCAGTTATGGCTGAACTTTCCCACGAGAGAGGCTG
ATTGAACACTTTCAAGTCCTTATGGAAGCAGGAAAACATTCCAAAGAGCTGGGGAGATCA
TTTCCATAATTACCCCGATTGGCAGCCTAATGACCTTCTGTGACAATAAAAAGATCTCTT
GTTAATTCCATTTCTGTCGCTGACATTCAAGAGATTCCTATCTTACATGTTTGAGGGTTC
ACAAGATAACAAGTGTACTTTTTTTTCCCCTCCCGTTTCCAGCGAGCAAAAGAGCAGCCC
CATTCAGCTCTGTCCCCCCCCAAACCCACTGCAGTGATGTGGCTCTGCTCTGCTGTGAAA
GGGACCCTGCTTGTGCCTGCACAGCTCGTCCACCCTGCCCCAAAGTTGGATAATTTATGG
GCCTGAGGGAGATTATAAAGATGGATCTTTGAGGCAATCAATTCTCATGTTGCGTTTTGA
ATGGTGGGATAGAAATGAAGTGCAGAATAATTAAAAAGATCACAAGTCCCCCCTCGCATG
TAATAATGAGTAGCTCCAGAGGCAGTGGGCTCtgccacagtgcctt
>NODE_179_length_883_cov_13.637599
GAACGCCTGCGTGTCCCTTTTAAAACAAACCCAGCGCCTGTCAATCACGGCGCATTCCAA
CCAATCCCAAAGCTCCCTTTTTAAAAGCAGGTTTGCCTGCTGTGCTTTTATATTGCACCA
TGGCCTGTTTCGAAGCATTTTTACTACCACGGTTATTGCCACAAATCAAGAGGGCAAAGT
GAACGGCATGGGACTCACACCAACTTTAACGAAATTGAGTCTGGTTCCTACTTCTGCGAA
GTTCACGGCCAAGAATTTCACATGCAGATGATATACAACAAGGAAAATGGGGGAACGGGA
TTTCTAGGTGTATCCTGAGTGCTGAATTGGTTTGATTTTGCAAACTCATAGCCAAACTCA
CAACAAAACATGACAAGCCTTTCGAGGTTTAGTGGCTGCCCTCTCTCTTGCGTCAACCCC
GGGGAGAGCAATACTGAACCCAGCGTGGTGCTGCCACCTTTGGCAGGAGAGCACATGGGA
CACCCCACTGGCAGTTCCTTAAAACTCTGCCCCTCGCACAATTTGCGAGACTACCCTGAG
ACGAGGTCCAGTGCATATGTTGACCATTCGGTTCCCAATTTTTCAGACTCTGGATACCCC
AGTCACCGTTTAGAGCACAGCCCTAGGGGCATTATCATTGGAGCCAATCTTTCTGGAGCC
GGCATGCCACCCGTCACTGATCAACTGGCATCAAGAGCTAACCAACATGGCGGGATTGGA
AGGTATCGTGACTTCCCTGGCTGCAGAGACAACAGAAGCCATACTTTTTTCACAAGTTAT
CAGGAGCAGGCCCACGCCTCCGCCGACGCATCCCGAGAGCTCGGCAGCCAGATGATGCTG
GGGCTACCTGGCGACCTCCTCACCCGGACTCACCCCTATGGCCAAGCCATCAGCCCCAAG
GGAAACAGCCAGCAGCTTGTCACACAGTTCCTGGGTCTGTACAAACCCCTGAACATGGCA
ATCCAGCGTGGTGGAGGCGACGCTTTCCTCAGGTGCTCTAAGCAAACAGTCAAGCATGAG
CTGGTGTGCAAGTGGAGTGACGGCCAAGAGGGGGCTGGGAAgccgcc
>NODE_180_length_764_cov_19.849476
AAGGCTCGAGCATAAAAGTTGACAGCTGCAACAGTTTTCAGAAATAGTTAGTTGATAACC
ATCCACGGGGTAATGAAACTTCCACCTTTGATGAGAAGTTGAAAAGAGAGTGTTTCACTG
TTGGCTTGGCAGAACATTAGACATGGCTGCAGGCAGGCAGGGGCCGGCGAGGGATCGTGC
TGTTTTAATAGGGCTCATCCAGAGGTGACGAGAGCACTGCATGCACTGAACTGGAGGTGT
GAGCTGGGGCTGGCAGTACATATCTTTTGTCTTTCATTATCTTTATTTCCTTATTATTTT
AAATGGCCGGTGTGTGTGTGTGTTTTTTTTCTTCACTAGAAGCTTTTTTGATATCCATTT
AGATTGGGGCTTCATTAAAAAACCTCAGACAATGGAGTGACTTCTAATTAAGAAGCGCCG
CATCTGGCCCCTGGCACCCTATCCCGTTGTTCCATCTATTTTGCTGGGGAGAATTCATTT
GTTTCTTAATTAAGAAAAACACCAATAGCGTGAAAAATCTGCTTATGGTACCTGAATCCT
AATTAGTTAAATAGTGAGGGGAAGGGGAAAACACATTCCAGTAGCCCTAGAAATGAACTC
AGAGCTGATAAAAATGAACTAACTAGCCTTGCATAAATCGAAGCTGGGGAGAAAGTGTAC
CATCATTATGGCTAAGACAATATGCAAACTATCTTCAAAGAAATCAAATTGCCGGAATGT
TTTCATTTGCATGTATTAACCATTAACATAATGAGGAGAAGTGACATTGGACCCGGATTG
TGTGTCTGTTCGGATTGATAACTCTGCTGCATCTGCAAATAGTCTCCTCTGCAAAATTAT
GCTAGCAGTCAAATCAGTGTTGAACTGTGGAGGGAGAGGGAGAGTGGTAGAGAGAGGGAG
AGGAagacagagagagggggcagagacagagggagagcgagggggggg
>NODE_181_length_433_cov_11.071593
CAATCGTTACAGACCTCTGACCTTGAAGAAAACTCAGATGTGGATCTTTAAATATTTAGT
TTGCAAACCTCATCTTCTTAAATTTACAAAGGGTATTCTACATTGAAAGGACACATAAAA
GTGTCTTGTCATGACATGACCATGTGTTAAAGGCCTTAAGATAGTAGATCTCTAATCTAT
CTGCCAGTCTGCTGGAGACGTGATATGCATCTGCATGGTAATGATTATTTTTAAATTGAT
TCCACAAATTCTTTGGAGAACTCAATTCATTTGTCTTTTTAATAATACAAAATTTAATAA
TGAATCCAATTTGCTTCTCCTCAGTGGCCCCCTGGATTATCCTAGGATGCAGCATACCAT
CCTGGCATCTAAATGTCTTCAATACAAGATTAACAATTGACAAAGGGTTGCGGGTTGCAG
GGTGATTATTGGCTGCAGGCGGAGATTAAAGCAAAGCAGCAGCACAGCTGACAGTTTGGT
TATCTCTTTTGGACTAAATGAAAATCATGGCCTGAATCCATCAAAGGAGATTAGGAAAAT
GTGAGCCCATTACTGATGTCCTCTCACAGGTTGGTGTGTCTGTATATGTCTATTTTTTTT
TTTTTTTTTTCCCCAGT
>NODE_182_length_720_cov_11.620833
GTTTCAGCCATTTCTAAAAGGGGCCAGGCTCCTGTGCCATACCATTGTCACATGTATGTA
TGTACACATTGTTTGAATGCTATATTCTCAGCTTTCCTTGTTTGTCACAAAGGAAACCAA
AACAAACTTTTTGTTCACCACCTTTAAAGCAAGACAAACAAGATGTTTTTTTTTAATCTA
CTATAGCAGGCGCTTCACAGACTCAATTCTTTTCTTCTCTCCAGTATCTTGCACTTAACA
CATGTAGCAATACCTACAGGATGGGGAACTTGTGTAATTCACCAGTATTTGTTTAAGTGG
AATATGACATTTTATTTCTAGATATTGTTTGACTTTGTATAAAAAAAATATATACTGTAC
AGATTCAAAAGTATATTATGACAAAAAAACTTTTAGAAAAATATTTATTTTTACTGTTTT
GTAATTTAGACACAATACTGTAGCTCCTCTATTGCCAGACTTACTGGAAGTGCCTCTCGA
TAATGTATTACAAAGTAACTATACAATATATTGGGATTATTAGAACCTGTCACTAGCAGA
GCAGTGTTGATGTTGTAATGTGAATATTGTTGAATAATAAGATTTATAAATGCTGCACAT
GTGTCTGTCTTGTTCTTTAGCCATTTCTCCAGAAACTCATTGGAGGAGTCTCACTTGGGT
TTACTGTATTCAAGTAAAACATTTTTAAATTACGAAGTTCAAAATGTCATTGGATAACAC
TGTAAAGTATCACAGTGACATTATATGAGTTGAAGTTGTTGATAATGTAGTTTCAGGTGC
TAAAATCTAACATGTAGTCAATACTTGACTCACTAAAGTGCAGCTTCCAATCCTGTCAgt
ccatcaatagaaccatattatagccaggcaacataaagtccaggtctatagcctatttaa
ttgt
>NODE_183_length_405_cov_17.303703
TGAGTGTGCGTGTGCTTGCACTAATGTGTGTATAGCCTGTGTGTGTGTGGATGTGTGTCT
CTTCACGAGTGTGTTTGAGCATATGCCTGTGTGTTTGTATGGGCCCTTGCATATGTGCAC
GCGTATGTGCGTACATGTGTGTGAGAGACAAGTGTGCGGCTCTCCACCAGCAATAATATC
GCATACATTTTAAAGGACCGTCATTATCGCCGTGGGTTACCCTGCAGCCCCCCATCACAA
ACCCCACAAACCATTTTCATTCCAAACTCATTAATATGCAAACTTATTCAAATGAGATTG
TAATTAAGCATCTACTGAGTGGGAACCCTTTTCATGATAATTTATGATAAACTCCTCGCC
ACCTTTGATTGAGATTGATTTTTGGCGCAGGCAAGCCGACCTGAATACAAAGCTACACCT
GAGAGACCTGGAGGGAGAATAACACTTTTAAAACAGCAAACTTATTTCATGGCTGATTGT
GCCACAATCATCTTGGAGGAGTAACAAAGATCTATTTGAATAATGCATTCCCACTGTGCT
GGTGATGTGCTCAGCCTAAAAGAAAAAAGAAAAAAAAACTGGGCATATc
>NODE_184_length_741_cov_14.390014
GAAAGAGAAAATGATATTCAACAGAGGGAAAGACACTGACATAACATATAGGAGACTTAG
TTTAGCACTGAGCTCCGGGTCACAAATTGTAAGGAATTTGTTGTTCGCAGTAGTTTGCTT
TCTGAATGCACATCCCTTTACCGTTATAGCCCTTCACACGTCAGATAATACACTTTTTAT
GCACTATTCTAAATGGAAATGAAAGTGACAGAAATTCCCTCCAATGTCTGATTCCAAATC
CCAGTATGAGGCGAAACCTAGGTAGTGAAATTAGGGGAGAAAGCTGGGGATGAGGAGGAA
TGTGGAGCTGTCAGTCAGTCAGTCAGTGGGAAGGGGGATTATGCAGAGCTCAGAGCAGTA
ATTGAACACCATCGGGCCCGCCCTCATTTACATCTCAGCCTTCTGCCGGCTTTGATTGGC
AGCTGTACATGAAATGCCACATCAGTTGAAAGTATGTTGTGAGCTGGCACTAACAATCCT
GTGGCTCCGGGGAGACCTGCCATATTGTAATTTGGTTATCAGGCATGAAGGAAATAATTC
TAAGTGCCAGGAAATGTGAGGCAGAATAAATGCTTCATTGCTGCAAGTTGCCCAGGGTGA
CAGTTCTTATTTAATGTACAAGAGCGTCCCGTTGCCTGTAGATTTGGGGAGCAGAGAAGG
GGGAAGGAGATGTAAACTAGGAGGTGGAGAATTTTCACAAAGACCGTGTTAAAATGGAAA
CCTGAAGCAAAAAAACAACAACAACAACAAAAAAAACAAATACAGATAATCAATAAAAAA
GTCAATATGCATCATTTTTTGTTCTTGCTTTGTCTGAGTAAAATCGCAGCAACAGATGCA
CACCCAGACTATTTGTATTTAAGCCCTATTTTTAGGCTCATACATGGAAtttctagacaa
aaggcataagcacagaagtaatgca
>NODE_185_length_682_cov_18.011730
TGTTCAAGCGACCGACATCCCAGCACCAAAAGATGGTTGTGCTGAATGACTACTATAAAA
ATAATTGTCGTAAATTCCTTTTAGCCACACGTGACTAATTACTGACACTACAAAAAAATG
CTCAAAGCATTTCGGACTATGTGTGTGAGCATATTTTACATTTTTATGAAGTGTTGCTTT
GGAAGTTGAATCCATTCCAACATTTCTTTTTCCTCAAATGAGCCGTCTTTCCCTTTGCAA
AACACAAATTGACAATTTGTTCAGTAATCAAAGAATCTCCCTTTCATATGGATCGGTTTT
GCCAGCACAAAGTAAAGAGGAGGCAATTTCTGGACATATCATGAGATTATATCCGTTTGA
CAGTTGCGTTACTCTATGTGGTTTCCATGACAACTGTTTGGGTGAGGCCCCCGATAGAAC
CAACCTCAGCTGTCATCTCTTCACCTAAAAGCTTTGTAATTGCTCTCATTTGCATACTAC
AATTAAGTGTGTTAGCTCACAGCAAGAACAATCAACCTCCACTAAGGACTGGGGATAGTA
TAATTATTATATCAGTGGATTTGTATAAAACATTACTGACGAGCTTTTGTTTGACGTTGG
CATTGTACTGTTGCGCTAGTTTTACCAGTTATTTTCATAAATATACATATTTCACAGACA
GTGGTGTATAATGCGTAGCTGGAGGTTCAGATTTTTTTGATCTTCAACGGCCCATGTGAT
AGTATAAAAGTATCCGTTTTATTTCAGAAATTGTAATGTAGTTTTCTGCCTGTTGGTCAA
TACAGTGAAAGATATTTTTATCCATTTTTGAtaggaggctttttgactcggtgctacact
tgactagctagaaacagaatgatttg
>NODE_186_length_669_cov_16.073244
AACACGGGAGGCGAGTGGGGAGGAAAAAATCAACGCATCAAAAAACAAACTTTAAACAAT
GACCCTACTTCTCTGCTGCAACTTTTTCCCCTTACACCCCGCATTTTTTCTACTGTCACG
AGTATAAGGGGCAAGAGCGATGCATCCCTTTTTTCCTCTTCCAAGGATAATGATTTACAA
AATGCCTCTCATCAAAGAATTCATTAACAACGAACGTTAATTAAAAAATAAATGAGTAAA
CATCAATATCAAATCTCAGCACTGTGGAAGGGAATACATTATGCAGAGTAATGATGTTTG
AGAGGGGCTTCAGCACCTCTGTGGGACTCTTTTAAACCCCTTACCTCTTAGGCAGTTGCT
TATTTTGCAACCCTTTGTTGTTTAACAACAAAGAGAATGGGCTCTCATAATGTTATATTA
ATCAGCGGATTAATATTTCAATTTGATTTGCTTTATAGTTGAGGTGCTGTTGGCATTTCC
ATTTTCCCTCCATATGTGCAGCGATGTTAAGTGGTATCATTACCATTTTCTACCTGGGGG
TTCGGGGAGATAACAGGCACCAGTGATAGCTCTATTCTGCGGAGGGAGAGGGAGGTTTTT
GGGGGGCACTCATGCATTTTTAAAGGTCCGTGTTTGGTGTGCCTTCACATCCATTATTCT
CAAATGTTGCATGCAAACAGCTGAGTCACAGCCTTTCTGCCCGCCACAGGACAACAAGAA
ACAAGAACACCCTGAAATACTAAATTAGAGTgtccactgtaaaagtgtccgttggtatac
aggcaaatatgatttattcattctaaattgtgtttgacaacctttgttcctgctgcagtc
tgcagatgaagtc
>NODE_187_length_730_cov_13.958904
CCCCAAAACCAGATGGAACAAGGCAGAGTAACCGCAAAAAGCAGCAGACTCTAGAGATTC
TCCTTTTCTTGAGTTATGAATTCACCATATGCTGTGCAAAATTATACTTGTGAATCTAAA
GGCTGAGGTTTGTTTGTGAGAAGCTCTACGAGAATAAACACTGCAAGCCTATAAGACCTC
AATCAATCTTATCGGGTAGTAGGCTGGATTTGCATGATAAAAACAATCAAATTTGTGGTT
TTGAGAGATGATTGCTCATGGTATCCGGCACCAACTGCTTTTCACAGCTAATGCTAATGC
ATTATCCACAACTGCAAGAGCGGCATCGCACACTGGCTTCAGAATCCATTAATAGTATAT
TCCTATTGAAAAAGAAATCTCAAGCACCATAATGTTACTCCATCAGCTTATCCTGTTTCA
GCAAAGCAACACTGTGCACTGAAAATACACCATCACTGACAGAGAGAGCCTAATCCAGTG
ATTGGTTTTACCTTATCACACAACTTAAGGAGTGTACACTTCTAAGCTGACGGATTGAAC
CTCTGTTCGATACAGGTTTGCAAAACTGAATCTGTTGAGCCTCCAAGATTTGATATGGGT
ATTTAAAGCTCTGTGCGGCATTAACCGCAGAGCACAACAAATAGCCTGCCTTTTAACAGG
GCTAGGGAATCCCGGGGCCAGTTGGGATGCAAATTGAAATGATCCAAGAGTGGATTGAGA
AGGTGAGGGTGGGCTTGGATGGGGCTGTGGAGGGTGGATGTGGGAGTGGTGAGGAAAGAC
GGCTGTAGGAATGTGGGAATGAGACGAGGTGGTATGAGGCTTGCGGTGAGGGCTGGCAAG
GTTTTGAGGAGTTAGCTGTGATTAGCCTCAAACACTGACTTATGACTCGAGTGACAACAG
TTTtgcaacaaatc
>NODE_188_length_628_cov_10.049363
TCTGTTTGACTTGTCTATTCCCCTGCGTCCACCTCATATGAGAGACAAATCTGTTGACAA
CAAGGTCGTCCTGTGAGCAAACTTTCTGCTTTCTTCTCCCTCTCCTTCTCCTTCCATCAT
CCCGCCTTTTGAAGTTATGTCCAAAAGGCTGTTATTATCTGGTATTAATAGATGCAGCCC
CCAGGAAGACAAAATCAGCTATTGATAATTGCAAGGAGTATACGGCAGCTACTGTATCGA
TCGGCGTGTCCTCCACTCCCCCTGGTACTGAGAGATAAGGAGACACACTCTTTAGAGCAA
TATAATTTCTTTTGACCTATCTGCTTGCTACAGACTTATGATGAATAGCCACAGTGGCTG
AAGTCCTTTATCACCAAAGTTACCCCCTTGATATAATATTGATTCTTTATAACTAGCTCG
CCACACAAAAATCAAACTGTCCACTTGGCCATCATCATCATCAATATCATCACAAAGGCG
GGAGGAATGAAGATCCCTTGCGCCTCTAAAGGCGAGACCGCACAATCTCCTCTGTAGGCC
TAATCTTTATTTTGCTGATGATGAAAGGAAAGGGGAAACGAGGCGAGGTGCCATTTAAGA
CGAGGTGCCATTTAATCCGGTATAGACTATACACGCGCGCGCGCGCGCACACACACACGG
AGAGAGAAAGCTGTACAGCTGCTGTGGAAGTAATTCATTTGGTGTGAATTTTTTCCCACA
CAGAAAGCTTTTCTGTCTGATTTTAGGTTTTGCATAAAGTGAAACTCTGCCTCCTGCCTA
GTTTTAtaggatacacccggatatgaaagtgg
>NODE_189_length_503_cov_9.731610
ACCGACAGCGTCCACACCATGCAGATGACGGCCAAACACGTCCAGAAAGTCAGCCTCTTG
GTGTAGAAACGGTGGTGTGCGATGGCCAGGTAGCGCGTGACGCTGACGCAGAAGAGCATG
AACGCCGTGTGGAAACAGGAGAGCACACCCAGGAAGGCGATCACCTTGCAGGTCAGTGTG
CCGTAGGTCCAGGCAGATCCATTCTTGACTGAGGTGAAGACAAAGGGGAAGCAGATGGCG
GAGCGCAGAATATCGGAGGCGCACAGGTCCAGCAGGAAATAGTAGGGCGCTCGGTGCAGG
CTCTTGTCTTTGACCAGCAGGATGGAGATCAGGAGGTTTCCGACCACGCCGACTCCGATG
ATGAAACCCAGAGAGGTCAGTTTGAGGAACGTGGCGAGAGGAGAGACATTCTGCAAGATG
GTGTGGTCCCCTGCATGGCTATAGTTCGCCATAGATGGAGGAGGGATCATAAAGATAGCG
GAATAGCTTCAGCCAAGTATCATGATCTAGAGGTGGCAGGGGGAGGCGTTAGATCCATTT
GGCGGTGTGCTTTGAAGAGGTTTCCAGGCATATAGGCAACCTCTCCTCTAAGGCATCCTT
TGTTCCTTTGTCTCATCACACCTAAAAAAAAAAAAAAAAAAATCCctgaaaaaaaaacat
catccacccatcagcattcagtccgaa
>NODE_190_length_928_cov_16.599138
GAAGCCTGGTGCTCCACTCAGGGCTACTCTTATTGAATCGCAGGTCAGAGTTTACTGTTG
TCACTTGCTAGAAGGCGAATGAGAAGCTAAATGTAGCTGCTGAGCATGTACAGGGCACCT
CCACAGAGCACAGATAAACACTTCGCTGGTAGGCCTTCTCATGACATTTCACAAAGCTGG
GCCTATGGATGTGGTGGGGCGTTATCACCTAGCTGTCAGCAGCTAGAAATATCTGAGAAG
AACACTTAGGAATCTGCACTGGCTATGTTGAATGTTGCATCGGTGGGTTTTAGAACAATA
AGTATAGTCAAGGCACCGTCTTTTACTGCCCCTTCTCCTCTCTAGGGTCCTGTTGTCTCA
GCTAAATGCAACCTGCCATGGTGTGATGCTGAATCCATGTGGTGTGCTGTCCACCAGAGA
AACCTGGGGCATCTTGGGATAGCAGGAGAACGATTGGTAGAAAACCCATTTCTGAAGTGG
ATTTGTGCCCTTGTAATCCTGATTAATTTTGACCCGTTGTGCTCATTTTAAACAGAGCAT
TACAGTAAGCGTGAACACAGCAAGCTCCGGGGCGAAACCAGGAGCTTAGCGGCTTTGGGA
GGCTTAGCTGCAGATGGCATTTTAAGCCGGACTTAATAAATTGTTTCCATTAAACTTACC
GGCCCACACATACTGGATTAGACCAGTGGAACAAAGGAAGAGGAGAGCGTGCAGACGAAG
AAGAGGGAAAAAAAGCTGCCATCATGCACATCTGAGTCTGTTAACATCTCTCTGAGGCCA
AATGAAAGGTGAAGATGAGGTTACTGTAGTGTAAAGGGAAAGAGAGAAGCTTTTGGACAT
GAATGCAAAATACACTCACTTTAGATCTCGTGCTCGTCAGGGATGTCAGACCAATTTGCT
TAAATGACATAGAAGTAAACAAACAAAAAAGATGCATAAACCATTTAGCTTGGCAGTGGA
TTTAGGGCTTATCCTCTGACTGTTTATATATAAACACATTAACAGTGCTGTAGCTTAAGG
ATTTAGGATCTGCCCATACCCTTGCTTTTTTTTCTATGGAAGCTTTTTACTCATATATCC
ATCTGCTATTGTGGGAAATCAATTCCTTATGg
>NODE_191_length_896_cov_13.594866
GAAAGGATTGCATAGTGCAAGGGAGAACTATCCAGAGACATCATGCAATATGTTAATCAC
TCTACAAGAGGGAGGGCAAGGGGGCACGTATTCTGTGGGTGTTATACAACCAAACAGAAA
CCAAAACAACTCAGCAAAACACCACCGAAAAGTTGTCTATGGAAATTAGACAAACAAGCA
GCTGCGAAACCATCAAGGGAAAACGCTCAAGGTTTTCCTCTTCAGTTGGCGGTCATACAC
GTTTTGTTTTTCCATCACCTCTTCGCCCCTTTTCTTTTTTAGCCTTAATTGCAGTTTACA
GGGAAAGGGTAATCACTTGTGAAACAGGGCGTGTTATTTTCTCGCCCAGAGTGTGAATCC
TAAGCAGGCCAATCGCCAGCTCTATCGCTCCATCTCTCCGCTGGCTGAATCCTAATGGCT
GGATGGAGAGAAGGAGCGCAGGGAGCGGGGAGAGAGAGAGAGCCTGACAGCGGGGCTTGA
CATGGGCATTAAATCATGCCCCGAGGAATCCTCCATCCACGGGCTCCTGACAGCCGCGCT
GTCATCACGGCCAGGCCACTTCCTATGCCTCTTGACAACACTGGAGCAGAATTAGTCAGA
GCATCAGATGTAAATTGGCGCTGTTCAAGGATGATAATGAGCACCAAGATACATGTCGGT
GTCACTGACGGGACGCCATCATGATTGGCTGTCCCTCACACCGTGCTCCATTAGGTCTAA
TGGTATTCAGGCCAGGTATGGGCTGAAGGCGGGAGCAGGGGGGAGCAGCGATGGACAGGG
AGAAAGTTTTCTGTTGTGATCAGTTTGTTCCATCTGTGCGCATTGGTTTCTTTAAGACTG
TGTGGCCAGAGAAGGGGGGACACTGACACAGGGTCCACGCAGCCTCTGGGTTCAGGTGTC
CACTTGGTGACATGTTGTCTCAAACTCACAGCCCCGAAGTTTGGAACATAAAGCAACAGT
TACTACCTCATGTTTTTCCCGCATCGTGCTGCCATACGCCATAAACCGCCTGAACAAGAG
cgttattagtctgaactcacagtcacttccataatttttccggcccattcactcaaaact
>NODE_192_length_453_cov_14.417218
CCTTGGTCTGACTTTTATTCCTCACCTTATTCCCAATGTCATTCATTTGCCACTGAAGGT
AACAAGCCTTTTCCACTCGGTGCTCTGTAACGGCAGACCTTTAATAGCCATTTCCCGGTG
TGGTGAGGGGAGAGAGGGGGAACATGTTTATTTGTGTGTCTGCACATGCTTCTCCAGCGA
TTCTCTCTGCTCCACTCACCCAGCTGCTGGCTGGAGGAGTGATTCATGGGCCTGACAGAT
GCCTGGTGCAGCTGGATCTGTCCTTGATCATCCCAAAAGCCTGGACAGCACTGTCATTCA
CCATTGCCCAAATTATCTCTGTATTGACTGCAGAACCCTCTGTGACAGCGCCGTAATGGC
TAATTACCCAGGATGCTTTGGGTACTTTTAAACCCCAGAGTGTTCTCTTGCTGTCTTGCC
ATGCGGCTGCTGCTGCTACCGTGTCGTGTCGTTCTGAGGGCCACTGTTTTCTCTGGCCCC
ACCTGAGCTCCACAGTCTGAGCATCCCAGAGCAAAACGTCAAGAGGAACAAAGGCATAAT
GTTCTCTTTTCCCTGAATTATACAGCAAAGTAACCAAGCCCTTTTTTTGTAGTGTCAGCG
AGAGACACACacagaatttcaccgagggaaacatgta
>NODE_193_length_759_cov_10.932806
CAGATAATCATTGCCAGACTAACTGTTGGTAAATATATATGTTCTGCAGCCCTTATCTCC
TGTAAGTCAGTCTATGTCAGTTATATTTCCTAAACTAATCAACAAGTGTTCTTTTCTTCC
ACGTAGACCTAATTTCCTGGTCCACACAAACAGATTTAGAAAGGTTTACTTTGCTATGGA
GGAGGAAGAGATGAGAGGTAGAACTCAGATGAACTGTAGCCCTACAGGCTGTGTATCCCT
GGTCCTGACAAAGAAAGGAGCCTCAGTAGTTTCGTGCAGCATCCAGGGATAGAGATTAGC
ATGGAGCCATCAGCAGCGCTGCAGTCCCTCCCTACCCTGCTTCTGCTGTCAGACCGCCTC
CTCCCTGCTTGTCAGAAGCTCCGACGAGGAGCTGTAAAAACCTTTTCCCCTCTCCTTAAC
AACTGCAAAACAACACGCACACACCCCGGCTGAGGTGCCTGCTTTTCTGAGGCCTCTGAC
AGGACGTGCTGCAGGCACAAATTGTAATTCATAAAGGTTAAGGGGGTCAATGCCTTTTAT
TACCAGTCTGAGTGCATCCAGCTTGATGGGGCGGGCATGCAAATGGAATGTCTCAGAGTG
TTCTATGCAAGAACTCAGACAGCGAGTGCGTGCGTGCCTCTGAATGGGAGGAAGTAAAAG
GTGGGTAAAGGGTGGTGGTGGGGGGGTGAGATCGGCTGCTCTCTCCACCTTCCACAGCCA
TGTAGGACCACACAGCCGCTGCCCGGTTAATTAGACAGTATGACATTGACCTCAGGTAGT
TAACGGCCACTTTGATATGCGCTGTCTTGCAATTAATATATTGTAAATCTTCATGTTTTA
TCATTCGGTTAGCTCTGTTGATGCTTTACACTTGGGCCTGCGGTGTACTCTTTCATTTTA
CATTCTGCATTaacagaaatccagcaccagtagtgagaaatta
>NODE_194_length_1006_cov_17.667992
ATGTTAATTTATGTTTTCCACTGTGTTACTTTATTCCATACTGACTGTCAGAAACAAGTT
AAAGAAATCTTCGGATGAGCCTTTCGCTCTCCTCTTCCTCATTTAGAGCGATGACTGACA
CGTTTGAAATCACTGAACTCTTCACTCCTTAATGAGAGATAATTCCCAACTCAACTTCTT
TGCTCGTGTTTTTGTTTTTTTCCCCTTTCATGAATACAATATATTCATTCAATTAACTAT
TGTCGACAGCAGAAACGTGTTAAATTGAAATATAGTCAATCAGTGCTAACAACCGCTCAC
TGAGAATCGCTGTGATGTGGATGATCTTCCTGATTCTGTTGTTTTGACTACAGCAGCTCA
CGACGCATCTTTTGAGTTTTTGATTGGTCTTTCACTGGAGTTCAGTCTTTTTCCCTCTGT
GGCCTCAGCAGGGAGCGAAGTGGTGTGTGGAAGCATGTCATCCCCTGATTTCCTTTTAAA
AAGCCGACCCTGATGCTTTTAAATGCATCATCAAGGCAATGGGCTGTCCAAGTCGGTTAC
AAGTTAACCAAATAAACACTGACAATGAAATTAATAATGCATATTGTTTGCGAATGCCTC
AGCTGGATGATTTGACTGATGTATGCAAAGATGGTAATTTATTGAAAGTAAATTCATGTA
ATTGTGCAGCGGAACTTGATGAAGCAAAAGAAGGTGTCAGCACGGCTTCCATCATCATCA
GAAGAAAGAAATCATTAAAGAGCAAAAACAAATCCAACTTCAAAGGACGGTGCAGAACAA
ACACTTATTTTATGGATGTGTTTCATTTAGACCAAAGTTCAGAACGGCTGTTATGGTAAA
TATGTCAGATTTGTTGTTGGTTGTTTGTGGATGTGATAGTTTTGGTTTATTTATTTTTCT
CGCAGTCCACAGGGATGTAAATGCTCACTCTGCACATATCAAAGTAGTCAGTGTAAATTT
GATTTGAAGATCAGGGGGAACAAGAGCTAAAATGTAGTTGTCATTGTCGAGACACATTTC
CACAATGAGAAGCTCAAGTGGCAAGGCAATCACAGCACCCAACTTGGTAAAAATAGTTTA
CAACTAGACTGTCTGTTTAGTAATTATCCTGTCAGTAAAGTGACACAGTGGGAAACTGAT
GCATTTTGCTGACTGGTTTCAAGGAGCACAAGTGGCAAACTAAATTCGCt
>NODE_195_length_466_cov_10.560086
ATCTTCAAGTCAAAGCTTTTGGAAAACAGACTAAAAAGTTTAGGCTTTAGATTATCATGG
ATTTCAAAGTTATCCTGGATGCTAGTTATTTCGGTGAGCCATGTGAAGAAGGTTTGAATT
TCCCAAATTATTTTTATATTTGCTCTAAAGAAAAAAGCTAATCATAAATGATTACTACAA
ACCTACTTGGTGTAGTTTTAGCTGAATCATTAAGCCTAGACTAACATTTTCATGTGAAAT
GTGTATTTTTATCTTTGGTATATATTTTTTTATTCGACATTAACAAAAGTCCTTGATGTT
TCAATTTGAAAGAGTCCAGTTGCGGGCTGAGGCTGAGAGTCCATTGAGGCTAAAGATGAC
TGGCTAAGATGACTGCCTGTCCCGTTTGGCCTTGGCTTTCACCTTACAATGTGTGTGTGA
CCTTTGCCCCCCCCTTGATCCTTGGCTGACCTAACCGGAAGCCATGATGACAGCAGCCTT
TTGCCAATAGACCAGGGGTGATGGTGAGGATTGCCATTGGTTTTTATGTTGACAGCAAAC
ATAAGTGGATCGGCTCTAGTAAAGAACTTACAATCTAAAGAAATGTTGTAAGTGCAAAAC
TGGAAAAGAAAATTTCAGACTGACAcccggtaaagtaacaatatcaattg
>NODE_196_length_796_cov_10.996231
AGTTTTTTATGAGCGCTGCATTAAAAGCACACACTATGAACCTAAAACCAATGATCCCTG
GCTGAACATTATATCTAACACATGGCCGTCAGTCACTGCAGACCTGTACTCAGACATACT
CAAGGTCAAATACCTGTGGGAAGGTCATTAACGAACAGGATAAAGAAATATGGTGGAGTC
AGGGTCAGTGATGCCCATTACCTTTCCTTTGTCCCCTACAAATGAGTATCATTCACCTGA
TTATCTATTATCATGTTATTGGACGTAAATTTAACAAGCTGTTGAGAGCGCTGGAAAATC
AATACCTTTTAAATGCTGTTTATGTGTGATTAACGGTTAATATCCTCACAAATTATTTAA
TATAATAAGGTCATTTGTCTTTCACATGAGCCCGGTACCCTGCAAAGAATAATAGAATAA
TAAATGAGGACACTAGTGAAGAGGAGATTTCTGATGCTTTCCCCGGCTCCGTTTTATTAC
CCATATCCTCTTTACAGCTACAAAGCTGCACTATGGTTATTTTATGCAAGTCATAAAATT
AGGCTGAGATGGAATTAGCAGACTCGGGGCTCTTTATAGGTCAAGCCGGTAGTTTATGAG
CCCACGACTCCCTGGCACTATTGTCAGGAGGCTAGTTAGAGGGGTCTTTAAGCATGATTT
AATATGTCCATGCCTTGGAAAATAGTTAAATAGCTAATTAAATGGAGGAGTTAATTTACA
TATTAATTGACCTTCCAGTAATATTTATATTGATACCTACATGAGGATCCCTTGTCTTCA
TTGCCTTTCATCATAGTTAGTCTGAGCAAATATGGTGTAACTTTTTTTGTTTAAACTCAA
GTTTCGTTTTATTGTCGCCAGAGAGGCGCAGTGTATTCCCTGCCATGTCAGGCACACAGC
TGGCTGGGGTTTTGTGTGTTGAGGGCTCCTTTTGTTGTCGGATAATGGAGGAAgcaccat
aaacagcgatgggaagtggc
>NODE_197_length_728_cov_12.655220
AAACAGCAGCAAAGTGGCCACTTTATATTCCATCACCTTAGATTTTTTTTTCCCCAGCCG
CCCCTTATTTCCCCCCCTTCCCAATCAATTTCATCTGCTGCCAATGGACTGATACAAATA
CAATTTCTATTTACGCAACAGGATCAGACACAAAGCAAATAAAAGCTGCAAGATATGGAG
TCCAAAACAACATCTGCTAGTCAGGCTATGCAGATTAATTGGAAGTCTTTGTGTTGTGAT
TTCAGTTGAGTGCAGTTTGACTAACATCTTAACCTACTTAGTGCAATTAGTGCTTCATTA
GAGAGGCTAACTAACTATTGCTTCTCTCCATAATGATGTGCAAGAGTGTAGACATAAAAG
TACATAATCAATGGTTTCCAATTACTCCACAAGTGCAACCACTATTTCAAATAAACTGGA
TAATAATATAGAGCCATTACAAAGTCTAAGGTAGCAGAACCATTTAATTGCAGTGCAGTT
CTCCTCAGCTCCAAGATTTTTTCACACTAATGAAGTGTCATACAAAAAAGGCTGTATTGA
TTTTTTCACCACACAGCCTCCACCACAAATATGTAATTATCCTTTTTATATCTGGCAGGG
GATTAAAGTAATCTATAGTATCTAGCCTTTGCGCTTCCCTGACAGGGGTGTGTGTGTGGG
CTTTTACCCTTTTCAAAATATGCAGCTTTTTGATGAATGAACTTTAGACAAAATGATGTT
CTGTTCTATATTGTTTTGTCTAAAAACCTGTATTCTGAAGACATCATGCAGCATGTACAG
CTGCCTGAGCTTTCAGTACACAATCAtggcatttcaagccctgtcatctatgagccaggc
tgttagagctaaccatcagctaacacacacacatacaaacgcagacagataggctccaca
atcaaacacaaa
>NODE_198_length_645_cov_11.003100
TATCACATTTTGAATTTTGTTTCAGGAACTTGTTCTCACCAGAAAACAATGGAAAAGAGA
ACAGAATCACCAGAACATCAAGTTACAGCACAAAAGCAGAAAAAGGAGAAAGTCAGAACA
CACTCGATTTTAAGATCAAAAGAAAAATTTGGTCTGGCTTCCTAAACACATCAAATCAAC
CCATTTGGTAAAATATAAAGCCTCAGTTAAAACCAGATGTAATCAATACCTCAATTTAAA
GGCTGACCATCTTGCATATCCAAACACACACGTATGAGTTCACAATGAACACACACAAAC
AAGTTCCGTCCTCTTCGACATGCACCCACTGAGATAAACAACAATAAAAAAAACCCTGTC
TCTCATCAGCTTGCCCACCAATCCATCCCTCACCCTCAGTCACATCATATGTGACTGGTT
TAATCGCAGGCCAATCACTGCCGGGTCACAATTAATAAAAGCCACAACAGCCGCAAATAA
ACAAGTCCAAATTGCTGCCTTAATCGAATGATGCAAACATCGGTGAGTTACAAAAGTTCA
CTGCCACCACTGACAATTTCCTAATTGTATTCACTCATTCATGGCAATTTTATTAACATG
GAGCGGATGTCTTCTGCCCTTCCACTGTCGCAGCACCAGGGATCTAATTTCATTATTTTC
CACAAGATTTGCTTGACTACTGCCGCCATGCTAGTGGCTCACCACGGCCAGATGTTTATG
CTATTTAAATGAGGAAGCAAAGCCTGTTGGGTAAACATAATTAAAGAAAGTTGAAGCTTT
CTGTGTTTTTTTTTTTTGTTTTTTTTTTACTTCTCTTCCTTGCCCTCTC
>NODE_199_length_659_cov_12.877087
CAGCCCCCCCATTAAACTGTACTGCGCCGCAGACCCATACGTTTCTTTTTCTCCCCCCCT
TTTCCCTTTCTCCCTCTCGTCTTCTACCACCAATCTCCTCCCTTCTTCTTCTTTTTTAAC
CCCCAGAAAGGCATTGTTTGAGTCAGGGCTTGATCAAAAAACTGTTGCCCGCCAACCACG
GGGCTTTCTGTAAATTCAATAAGGCCACCTTAAAGATTTTCCTAATTAATGGATGACATC
TTTGGCTGGAGGAGAGGCGAGGCATTCTGCTCCAGCTCGCTCTTTGTTCGCCTCCTAATT
AACTTTCCTAGGTCACTCAGGTCCCCGCAACCTGAGAGTGAAGAGCCCCCATTGAGGAGG
GAGTTGTAAACTTACTTTTTTTGCCTCGGCACTTAAAAGGGGAAAGCAACTATAGGGAAC
AGAAAATATCCTATTTAAGTCCTTTGTGAGTGAACTGCTTGCACATGTTCCAATAAAGGA
AGTCTTCTAAATAAGCTGCCATGTTGCTCTCCGCTCCCCCTCTTTCTCCCTTATCCCACC
TCTTTCACTCCCAGCTCCACAGAAAGGTTATGAATGATAGCTCTGGGTTGAGGGGGGTAA
AGGGCCAAAGGACAGCATCTGGGCATTGTAGAATTGTGAGCATCTGAAACTTTGAGGGAA
TTTGAGGATGGGAAAGCACTGAGCTGCTGGGTGGTGGGGTGGATGATTGGGAAAGGGGTG
GATGATTAAGAAAATGTGGTGAATATGAGAAAAAAAAATAagtgcctctttgccctcatt
attgtttgggtgtttcgaaaggacccggtgtctcccagctgctttcatcgcttctaatct
tta
>NODE_200_length_682_cov_12.381231
TGTTTATTTCACGGCCACACACACACAAAAAAAAGCCTGTCTGTAAATATGTATTACTGC
TGTGCAGCAGCAGCGGGCCTACACCTTTCCCTCCGCCGGTTGCCTTACTACTTTAAATCA
CACAACAAAGCCTGTGTTTGAAGACTGAGGGGAGAGCACACTGCATCAGTTGCAAATCTT
GTCTTTAGAGTTTTTATTTTTTTCCGAGTTGCTCTTTGTTGATTGTAACTAGGGCATCTA
TATTGCCATGTTTCTGCTCAGCTCACAATTAAAACATTTTTTCCCTCCCTTTCTCTCTTT
CTCTCTCTCTCTCACTCTCTCTCTCTTTCTCTCTCTCGCCGCTGTCTTTCAAAGGCTGAT
GTGGAGTGCACATAATTATGCATATAAACATAGTGGCTTAATTATCTCTCACAACATCAG
TGACAATGTAATTAACAAACATTGCAAGATCAATGAGAGAAACTGCGACCTTCAAAACAT
TTAACTCCTCACATTGAGGCATCGTGCGGATTTCCTATCAGTGCAAAACCCCAGAATACT
TTTCCTAGATAATTTAGATGTCGCATTAGAGCCCTCATAAGCCAGTCAATGGAAAAAAAC
CAATGAATAAAAACTATGAAAGCAATGACAGAGATGCTCATAGCGATGGATCAAACAGGC
TTGACCATGACTTCCATTTGCAATTCTGGGTTCACTGTAAAAGGTTATTGTTCATTTCAA
GCTATTTCAAAGCCCCCTCTATTTACTGCCTGTTAATTAACCAACCAAACAGCGAGGAAG
TTTGAAGCTCGTAGAGTTTTGTTTTTTTTACTGTGACAAATTGCTCCAAACTAATGCACA
TAATGTcatttatttaaagcaagtgt
>NODE_201_length_448_cov_13.412947
AACACCAGTGTTGTCCATATCCGTTGGCCTCCCTCTATTAGGGTTTAATAGTGAGAATGA
GAATGCCAGAATTTTTGCAAAGACATGAAGCAGGCACCAGTGGATTTTTTTTTCTATTTT
TAATGTTTTTTTGTTTGTTTGTTTGTTGGTTTTCATGGTGACTGCTATTTTTTTGTTATT
GTGTGTTTACTGTATGAATCACTATATGAGCTCCTAAACTAATTAAATTCCTCTGTGCAT
CGGTAATGGGAAGCTAAGAGATATAATTGTTGTCATTTTTATGCCATCCTTTTAATTACT
TTCTGGTTCCATTTCATTCCATTTGAATTGACAGCCTGATCAACTTTTAATTGCCAGTTT
TTGCAAACAGCTTATCAGCCTGTTCCAAGCCTGCATGCAGAGTACTAAATGACCTGGTCA
AACACACTCGCAAACACACAAACACGCAGCAAATCCCAGAGCAAATGGATACACGTGCAC
ACTGAGCACACACATGCATACCAACCCTCCACACCAGACGCATGGTAGAGTTTGACAGAG
TGAGATGCGGATGCAGCAAACAGAAGACCCATTCATTTCCCTATAGAACAGCAGTAGCAG
GAAAAAGGGGAGGGGGGGACAAAGCAGGGaga
>NODE_202_length_644_cov_9.338510
GTTTGAACCTTAAGTTGTGCTTTCACAGACCACCACCTGAAAGTGGTCTGGGAATTGTCA
TTTTGAGCGTTGCATATTTGGGCTTCAAGTAACTTTCCTTTTTCCCCCAAAAGCAGGGTT
TTGAGAATTGAGATAAAATATGGCATATCAAATCATAGTATGCACGCTTCACCCACTAGT
GTGCAAATGATGCATCGTGGGTTCACACTCCTAGATTTATGAAACCAGAATTTTAATGAC
TGTTTTTTCTGACTTGTAGTTAAAGAGACTCTTTTTAAAAAAAATTTTTTTGGGGACCAA
AAAAATGCATGTAGTACTATAAAGCTTTAACAGCTTGGATCATGAATCTGTTACATTGGC
TATACGCACATTACATTATGATTACATACATTTCAAAGAATTTGCCCATCATTTTTCTCC
ATAAACCTTCACGTCTTGGATGTGAGTTAATTTGGACTCCTGGATCGCAATCTGCCAACC
TTAGGGCACCCAAAGTGCCTACTAGCTCCCCTATCAAAACAATCATCAGCTGAAGGAGGT
TATCGTTGAGCTGGGCTATCTGTCACCCGGCCACCGGCAGCCAGCGGGACACAAGGGCCA
TTTAATTAGGCCTACTGCTCCTCTCTGGTGTGAAAGACTCTCAGGCCCCTTTGATTCCCT
GCTGCTCTCCCAGCAGGAAGTGGTTGGTGATAATTGACACAGGATTTCCTTGTTAACCAG
CGGCAGACTCTGTGGATTAAAGTGACAGAGATCTCCAGAAGAAAGTGGGGAGTAGATAAG
GGGGAAGGGAGGAGGTGCAGGGGGGGGAGTGGCGGGGGCAGCAGCTAT
>NODE_203_length_602_cov_9.606313
TATAAGAAAAAAAGAAATGAGGAATCTCAACAAAAAGTGTCCTGGAGTTACGGTCAAGAG
CGGAGTATTAACTCAAAGAACTGCAAAGGACACTGCCATTGTTTCGAAGATCAATATCCG
AAAAATATAAAGAAACAAGAAAATGTCCCTTCACATTATCACTATACATAATATCATTAT
ATGTGTAAATGTATCCAATTTAGATGTGTTTTACATCAAAAAATTGACATATTTTTATTG
ATTTTACTGCAATTTCTGTGCATTTGAGCCAAATTGTTACGTGTACAAAAGCTATATTGT
GTATTTTATTAAATTAATATATAGTTGTGTTGCAATATACATGGGCTTATATTGTATTTG
GCAAAAGTTGCCTTAGTAGCTGTCGAACTCTGTGAGTTTGCTTTAGTTTGGGTTTTTTTG
TTGGTGTTTTTTTTCATCTCTATTCTGCATCTTTGCAGGCTGGCTTCAGTGCTTTTGAGA
TGTCGCCTCTTTTTACCCTGAGATCCAGCTGGATCAAATACAATAACTGTTGAAAGCTTA
ATGAGCCAGCTGATCTAGAATACAATTCAAACCAACGACAAAAAGCAACAACCACAAGAT
AACAGTTTGAATATTTTTACTGAGCAGATTTTTACAGGGCAGCTATTTTCTTTAACAATA
ACTAGTATGCGTAGTTTGTGTTCATTATGTTTTTACTTTCTTTCCAAAAAAGAAACCTGC
CATATGGAAAGTGGAGTGGTTTCCTTGGTGATCATAAAActgccttactgtctctgcaga
gagctt
>NODE_204_length_538_cov_6.358736
GAACATGACTTTAATTGCTATAAATTATCTATAAGAGATCGTGAAAAGCTTTGTCTGTCA
TACATGTTCACTGATTTCCCAATAACATGATCTCATTCGCACATATGCTGACTCAGTGTG
TTTCTCTCAGTCTATTCTCAACTATTCATCTGAACTCACCTTTATTAAGATAGCATCGAT
TAACAATTCCAGACCAAATTCGTTAATTCCAGACCAAATTTTGGCCAAAAACATCTACCA
GTGGTGACCAGATTAAATGACTGCTGTTATGAACCGCTGGTAGACCGCATCAAACATGCT
ATCGGCCAAGAGCATGCGGTGCTGCTGCGAGACAAACTGAATGAGAGGGACCTCTCCTTT
GTGGATGAAAACCAACTAAGAGCTATGGGCTATGACAAGACACCTGGTATCATACTGGAG
GTTCCAGTTGCTGGGGAGGGACACATTGTACACTGGATCGAGAGCGAAGCCTCTTTTGGG
GATGACCACAGCGATCACACGTACCTCAACGAAAAGTTCTGGAGCTACTGGAACAAGTTT
GGTCTGGGCCTTGTGATCTACTCGTATGGTTTCATAGGAGAGCTGGACTGCAAGAAAGGC
ATAGGTATCCTCCTCAAAGACTGTTTCCCTACAGCCATTGTCACCCTGTGCCATGCCACC
CAGCAGCACcgactgccagagagccaggataaggacaaaaagcgagaaaatattggaaat
gg
>NODE_205_length_653_cov_7.479326
CTATGGAATCAGTGCCGACAGCTGAACGACGTCAATACAAGAAGCCGGCGTTTCTCTGTA
CTTGACCCCTTCCCGAATAGTGCGAGCCGACACCAATATTGCTCGCCGTTGCCACTCAAC
TCATGACAGCTGAATGGACACAGAGGGAAAGTTTGGTTCTGTTTCTCGCTCTTCCTTATC
TGCCTCTTACAACAGAAAAAACAAGCAAATCCCATGCACTTGGGGGGGAAAAACGACACG
CAACAATAGCATCCACCAATAGCGCTGTCAAACAACGCCATCTCTCTCGGATGTTAAAAG
CTTTAAGAGCTGAGGCCTCTGTGACATCCATAGCCTCTGGATGTCAAAGATGGTTGAAGA
CTTGAGAGCAGGCCTCTGTTTTAAAAATACTGTGTGTGGGTGTGTGAGTGCGCACGTCTC
GGAGCAGCAAAAGTGACATTTGAGGGGCACTTTACAGAAGGCAGCGGTTGCTAGGGATCT
TCTGTATCACCTAAAGAGCCTTTGTCAGTCATTGGAAAGCTGTCACCTTTCGGGGGGCCG
ATACGGTAGGGGGAGCCGGCTGACAGGTAGGAATTAATGAGAGGTGTATGACAGCAGACC
TCAGTGCTCTTGTGTATGAGTGTGTGTGTGTGTTTGAGAGTGTGTCCACATGCGTGTGAG
TGAGGTCCTTTGTCTCAAGAGGATGAACCACCTTCTTTGTCATCCTGATGGGGGAAGAAG
AGGAAGAATAATGTTAGAGAGACACAGAAAGAAGATTTTTTTCAGTATTCTGGGACAGAC
AAACCTTTCAGATTTTTGATTATTTTCTCATTTGACTGCATGATTTGTTTGTATAAt
>NODE_206_length_689_cov_10.788098
AAGTTGTGATTTAATGGAAAATGACAACAAATAATTAGGACTAATTATCTACGCAAGTAT
TTTGTCTTGAAAGCATCTAAATTTAAATCTAACTGCTGCTCAGAACTGCTTAATTATATA
ATTTAAAAAAGCAACATGCAAAAATTGCGTGAAATTTCCTTGGTTGGCGATTCGGATTAA
TAAATCTAGATCAGATGACTATGATATAACTGGGATATGACTATTTTAGATTTTATAAGT
TTTTGGGGAAACTGGCAGCTCAAGTCAAGTTTAAGGATTAGTTTTGATACTTTAAGCGAT
CACAGAACACTTCTTCACCTTTACCCATCACTGACACATGTTTGTTGTATCCTGCAGACC
CAGATCCAGTACCTCAAGCAAGTCCAGCAGCCGAGTGCGGCCCAACTGCGGTCATCCATG
GTGGATCCGGCCATCAACTTGTTTTTCCTCAAAATGAAGGCTGAACTGGAACAGACTAAA
GACAAACTGGAGCAGGCCCAAAATGAACTGAGTGCCTGGAAATTTACACCTGATAGGTAA
AGACAATCAAAATAACTCCCCCCTCAAAAAAAAGTCAAGACTTCCTCACGCCCCCCACCC
TCACTCTCACTGCAGGCATGCAGGAACAATGGTGGGGGGGAAGGCTGACAAATGCTGTAC
TCACCACGAGACTCAGACTTTACAGAAAGCCAGTCACTGCAAAACAAAACTGTTTTTGTA
CTCTTGCACTGTGCCAGCTACATATCACATAACCTAAAGAGAAAAGACAGTATGGTCAGG
TGACACTTGTGTTTCAGCTCTCCCCTCGTATCCCCTCACCGTCCAAGGGCCTGAAGGAGT
CCGGACTGTTCCTGAAGAGGTGGTcactcacat
>NODE_207_length_478_cov_15.864017
AATTCTGATATTCTAATTAGACAATAAGGAAGACAGACCTTTATAAAATGTGCATCTTTA
TTTGCTCTATTTCCCCCCAAACGCTCTCCTGCTGTAGCTGTACATCCACCACAAGGGGGC
GCAGCAGACCAGACTATGCTCCTGCTGCAGGTTGGCCTATAGCTTGCGCCGGGTAATTAT
TTTAGCTTTAAGTGCACCTTATTTGGTCCCAACATGTTTTAAAATCTTACATCCGACTGC
TACTGTAGCGCATATATCCGCAGATTATTGGCAACGAGTGTCGCAGGATGATGTGTTTGC
TGCAGATGCCATTTGAAAATATAGGCAGTGTAAGCACTGTAGAATCTAATTATTTCTTTG
CAAAACCTAATTAGGCATTAAAAAAGGTTAACGCCAGCGCCTGAAACGTTTTTGTTTAAT
AATCCCATTACTGACGGCTCATCATGTATAAAATGGTGCAGGAGGACACTAAGTTTCCAC
TTGTTAAAGGGAATCTCTGAGAAATAGTCGCAGATTTTTTGACACTATGTGCGACTTGGA
AATTAGGGCTTGTAATTAAAACTGCGGAGACTCGGCGCAGCGCACGGAGTAAGTAAGGCG
CCCTGGCTTGCATGCGTTTTCTCTGTTTaaataccgattgtgcctgcctgctgcaaactg
tt
>NODE_208_length_549_cov_4.010929
AGCTAAGCATCAGTTCTGGTGCTGAAATAAAATTAAAGTGATCGACATGTTCCTGCCTGC
ACTGCTTGAGAGGGAAACTACCTAAAATGTAACAAACAGTGAACTCTCGGCAATGTAACA
GCATGTTCTAGTAAAGCAACCTATGGGCTGAGTGACTATTCAATCACAGGTGGTGGGTGT
AAGACAATGTGACAGCCTGATATAGGTCACTGGGGTTGTCCAATATAACAGCTGCCCCCC
TCCCGTGCCCACGCTAAGTTCTCTTCAGCACCCTCCAATATCCTCTTTGGGTGGTTGAGA
GCTAAGAGGAGTTCAGACAAACAGCTGGATCCGCTCGCGGATGGTCTGCCGGCAGATTGG
GCAGGTCTTGAGTGCAGCGCTGCAGTCGATGCAGGAGGCGTGTCCGCACTGGAAGACCAG
CTTGATGTGGTTGTCGATGCAGATGGGGCAGGTGATGCGCTCCTCCATCTGGCGGTAGCG
AGACTGCAGCTGCTCCAGCAGGTTGTGCTGTTCTGAGTTCTCAGTGCCAGGGCTGCAGTC
CACCTCTGTTTGGTCTGTTAAGAGAGGTCAAGAGCACAACTAGGTTTAGTCAAGTTAGTT
CTATGCAAGATGTGCAGTCTTGTGCAACACGAGAATGAACTGCTGTTTCACTGTACTGAT
ATAATGCTAAGGTAGTACACTATCGCTGCTAAATACAGACATAGCATGAGTCAAGATTtc
ggattatttcaat
>NODE_209_length_1297_cov_8.092522
CGACGGGGCGACTGCTCCCCCAGCCGCGGCTCGAGCCCAGCCCCGCTTCGCACCCCAGCC
CGACCGACCCAGCCCTTAGAGCCAATCCTTATCCCGAAGTTACGGATCTGACTTGCCGAC
TTCCCTTACCCGCCTTGATCTAACATGCCAGAGGCTGTTCACCTTGGAGACCTGCTGCGG
ATATGGGTACGGCCTGGCGCGAGATTTACACCATCTCCCCCGGATTTTCAAGGGCCAGCG
AGAGCTCACCGGACGCCGCCGGAACCGCGACGCTTTCCAGGGCACGGGCCCCTCTCTCGG
GGCGAACCCATTCCAGGGCGCCCTGCCCTTCACAAAGAAAAGAGAACTCTCCCCGGGGCT
CCCGCCAGCTTCTCCGGGTTCGCTTGCGTTACCGCACTGGACGCCTCGCGGCGCCTATCT
CCGCCACTCCAGGTTCGGGGATCTGAACCCGACTCCCTTTCGATCGGCCGGGGGCGACGT
AGGCCATCGCCCCGCGCTTCCGAACGGCGTTCGCCCATCCCTTAGGACCGACTGACCCAT
GTTCAACTGCTGTTCACATGGAACCCTTCTCCACTTCGGCCTTCAAAGTTCTCGTTTGAA
TATTTGCTACTACCACCAAGATCTGCACCCGCGGCGGCTCCACCCGGGCTCGCGCCCTAG
GCTTCCGTGCGCACCGCGGCGGCCCTCCTACTCGTCGCGGCCTAGCCCTCGCGGCTCCTG
TTGCCGGCGACGGCCGGGTATGGGCCCGACGCTCCAGCGCCATCCATTTTCAGGGCTAGT
TGATTCGGCAGGTGAGTTGTTACACACTCCTTAGCGGATTCCAACTTCCATGGCCACCGT
CCTGCTGTCTATATCAACCAACACCTTTTCTGGGGTCTGATGAGCGTCGGCATCGGGCGC
CTTAACCCGGCGTTCGGTTCATCCCGCAGCGCCAGTTCTGCTTACCAAAAGTGGCCCACT
AGGCGGCTCGCATTCCACGCCCGGCTCCAAGCCAGCGAGCCGGGCTTCTTACCCATTTAA
AGTTTGAGAATAGGTTGAGATCGTTTCGGCCCCAAGACCTCTAATCATTCGCTTTACCAG
ATAAAACTGCGAGACTCTGAGCGCCAGCTATCCTGAGGGAAACTTCGGAGGGAACCAGCT
ACTAGATGGTTCGATTAGTCTTTCGCCCCTATACCCAGGTCGGACGACCGATTTGCACGT
CAGGACCGCTACGGGCCTCCACCAGAGTTTCCTCTGGCTTCGCCCTGCCCAGGCATAGTT
CACCATCTTTCGGGTCCTATCGCGCGCGCTCATGCTCCACCTCCCCGACGCGGCGGGCGA
GACGGGCCGGTGGTGCGCCCGGGAGCCCGCGGGGGGCCCGGGATCCCACCTCAGCCGGCG
TGCGCCGGCCCTCACTTTCATTGCGCCTCGGGGTTTGCTCCACCCTCTGACTCGCGCGCG
CGTTAGACTCCTTGGTCCGTGTTTCAAGACGGGTCGGGTGg
>NODE_210_length_519_cov_15.213873
AAGAAAAGAAAAAGGAAAAAAAAATCCAGACATTATATATTGATGTCAGGTCGATTTTAT
TTACATACAATGAAAATGATTTATTTTCTCGAAGAGGTAGAGAGAATAAGCGGACTTGTG
GGGGGAAAGAAAAGAAGAGAAATGGTCTGTCAGGCCGTTGAGAAAAGAAGTTTAAAATGC
CTTGAACTATTCACCACTGAGATGGCTAATCAGTATTGAGGCTCCGGGGCAATCGGGCAG
CTTTTCAATGTGGTTTTCCCTTTCATCTCAATCGGGATGGAGGCGCTCAATTAAAAGCCT
ATCAGTTTGTAAGTAAATCAACGCCTATCAAAGTTGTCACATCAAACAAAACGATTATTA
TTGCAACCCGCCTCTGCCATTAATCTCTTTCTGTGGTAATCTGCTTGACAGGTCAACTTG
GAGAGCAAGAAAACCTGGAGTGGACAGTGAAGGGGGCCAAAATATCTGTATACAAGTACA
ACATTTTTTAAAAATAAAACGTGTGTTTGAGCACAGAATCTCCTGCAAAGGCAATTTGGA
ATCAAGGGCAGAGTGAGTCAAATAAAAGAAACCATTAAATCCACATAGCAAAAAAAGTAG
AATCTACTGCAACAATTTACATTTCAAAGTTACACAAAAGTAAAAAGACACTTTTCGGCT
AACATGGAAAAAAAAAATCTGCtgatattcttccactggaacg
>NODE_211_length_765_cov_9.121569
ATTACATCAAGGATGGTAGAGGATTTAGAGCATGGGAATGCTTAATGTGTCAGTAACTGT
CTTTGGTTAGCAAACAATCGCTTGTACATTTCTGTTTAACAAGATTCAGATTTCAAATTG
AGGATCTCGTTGAGCTTGAATGTAGATGCAACAAACGAGAGCTTAGTCTTACTTGGTTGT
TGTTCAGTGCTGCTGGTAATTCAGACATCTTATCCTTTGTCACGCTTGGCATCTTACACA
TACTTTTGGGCTTTTACAACATATTGAATTAGATTTCTGTAGCTTAAATACACATACACA
CTAATGTTTAGCTAAACACATTTTGCCCTCCTGCCCCCTTCCTCTGTCTCTTTCTCTCTC
TTCCTCGTTTTCCCTCTCTCCCTCCAGCAGATAAAGCCAATCTTGGGGCTGGCTCCTGCC
ACAAAACGTTCTGTAATAGTCTAATTGTGGCTAATGGTTTGTGCAGCTAATTAAAGTGTA
TGAATTACAATAATCAGTCAGCCGCATGGAGGCCATGCCGCCTCACGCTGTTCCTCCAAG
CGTGGAAGGCCAAGACCAAAGCAGGGGGAGTGTACTTGGGGGTTGGGCACTAAAGGAAAA
GGTGAGATGAAAGTGATGAAGAGGAGGGGAGACAAACACTTAAAACAAAACCCTAAAGCC
GTTTGACTGCATCAACATGAGTTTATGAACCAGAGACGGAGCAAGGACGGACGCAAGGGA
TGTTGCAAGCAGAAAAGAAAACAGGATTTAAGAATGGATTTTACATGTTTTAGTCTAGGA
CACAGGTTTTTTGTTTTTTATTTTTTGTTTCATGCTTATGCAACAGAGAATATCCAAAAC
AGGAAACGGACATGGTGTAAAACTGTTATTATAAATTATGGTTGCACCATGTTCTTATAT
TACTTGTATTCCATAGTgagtgtagtcttgtttatggtcagaagtaaat
>NODE_212_length_563_cov_8.774423
AGTATCATATCGCAGCACGTGCAGTAGTTGAATGCGTTTTGTGTTTTTACCATCATATCT
ATCGGATATTTTAATCCAAGCACAAAACTTTAGTTGAAGTCCTAAAATGGATTTTGTGGT
TCTTTTATTAGTTTTGGATACGAGCAGCAGTTGCTGGCTTTGCCTTTGGGGTTTGCAAGG
GTTGCACCAGCAGAATTGTATTCTTTGGTAACATAGTGTGAAAAGTTTGGTCTCCCACAA
AAAAAGTTCCTTGCGATCCTTCTTTACATGCACGATCTTTGATTTCTGACGATGTAAGAT
CAAATTGAGCTGCAAGTGTGCTCCCTCTCTGCCTTTCATGCTGCTTCAATATCACGGCGT
GAAAAAACAAAGAAGGCAAAGACTGAGGGAAATCTGAAGCGTTCTGCCACTCAACATCCC
CCAATCCCAAACAACAGCGTCTCACTGCCACTACAAATACATTAGAAATCAATTATTTAT
GGAACAGAGTCAGGGCCTCTTTAATCTTTTCCTTTTATCCAATTAAATTGTCTAACCATT
CTAAGCCTCTATAGCTCACAGGGAATGTGCTTTTTTAAAAAAAAAAAAAAAAGAAAGAAA
AGAAGAAAAGATTTTTCTCTTCAGTCCTTCTTTTGACTTTCGATGTAACAGAGAAGAGAC
ACTTCTGAGGCTTGAAGAATGAaaggaaagaaagttagtaaagtgtaaatgaactccccc
tcccgccccgtcaccattgcattggtt
>NODE_213_length_461_cov_18.351410
GCTGGCACTAATCAGCCTATTATGAAAATCCCTCCATCAAGATTTTCTTTTTCTCACGCG
CCGTAACTTTTTGTTTGTGCGAACCATATGTCCCAAATTAATAACGCCAGGCAGTATACT
GAGGCCTCCTCACTCTGTCACCGCTTGTCACAGTAGGATTGGCCTCAAACTTATTCTCTC
CCTCCCTCTCTGTCTCTTCCTCTCTCCCCCTGTATCTGCTCTCCCTCTCCCTCTCTGTTC
TTTCTGTTTTCACGCAAGTGTCCCAGTTAAGAAATTGCTTACATCCCACTCAGTCTGGGG
CTGGATTGAAATTTCCCATAGGGTATGTACCAATATGCAGAGAGCACACTTCGACAGATG
CCATCAGAGAACAAGCATATGAATTACCAGGCAGCCTGCCATCTTTGAGTTCAGACAGAA
TGGCATTAATACCTGATTACGATCCAAACAACAACACAACAACAACATGAAAGCCAAAGC
AACTGGGAGCAGGTAAAGGTTTCATCATTTATATATTAATGGATTTACTAACAAAGACTC
TGCACTCCCCCCCACCCACCCACCCATCCACCTCAAAAGTTAAAATGTCATAGAGGCTGC
CAACAATCAAGGGACTTTGGAAAAAAAAAACAAAAAAaaactagg
>NODE_214_length_185_cov_3.848649
TCCCCCCCATTGAAGCCCAAATTAAGCCCAAAAAAGGAGCAAGTATAAGTAAAGGAGCCC
TAGGAAAGGAGCCCAAGTAACAAAGCCTCAAATCAGGAAATGCTCATGGGGACTAGAATA
AGTTGACGGAAAGGGACTAGGAGGGAAATTCGAGTGGGAATTGATAGTTCAAATTGGAAG
TACTGTGAAGGTTAAGAAGGGAATACGGGTCAGCATTATTAAGGCAGAAAACTCTGAACG
TTAAGGGTTAAAATCATGGGGCTAAAACACAATTATAGTACAAATTGCTACACATTAAAA
AACACAATTCATGGCGAACAAAGGGTTAATGTTAAAACAAATTAGTTTAACAAACAAATG
TAAAGTTaa
>NODE_215_length_649_cov_16.414484
CTTCTGCTCAGCATTTCAGCCCTCACTGACTCTCGGTGTTGGTTCGCTCTCCTCGCAGGT
GGATGCTTACGGAAACATCCTCCTCACCACGCTGGAGATGAACAACGAAGTGATGCCTTC
TGACGTGGGGAGCAGCGTCAGTGACTCTCGGAATTCGGTCATGTCCTTTGACAGCTCCGG
GGTCCAATTCAGGAAGCCCATGGCGCCCCGAGATGGCTTCAGCCACCACTCGCTGGATCG
GAGTGCCATGCGGAGCCGGGCCAACTGTCGGCTACGACGACGCTCCTCCAAGCTCAAGTT
GAAAATCCCAAACCTGTCAGATGTTAGCACCATTGACAAGTGGTCCCGGGTCATTTTCCC
TATCACCTTTGGATTTTTCAACCTAATCTACTGGTTGTACTATGTGAATTGATGTGCATC
CCACTAGGAATCATGGGCCATATTTTGAGAGCACATTAAATTGGCTTTGATACAGTTCCA
AAATATGTATACACATATACAAGTTGAACATATGTATATGCATATTTCTATATATTATAT
TTATATATACACGTGTGAAATCTGAAGGACCTTTCTGCTGTACAAAGTATTAATAGGATG
ACTTGAATGTTTAAGAATAATTGTGAGAGAAGAATTTCAAGGCTTTGAGTTTCTTTTTCC
TCCTGAAACAGACAAACAAACAAACAAACAAACAAACAAACACGAGATCCCACCAGGGGT
TTTTGGAACTAAAGACTGCATGATATTTTTGCTATAAAAAAGAAAAAAAATGAAAAAACG
AGAAAAAAGAGGAAGTGAAAGCTcttgagagagaaaagatgtctcagagtccc
>NODE_216_length_579_cov_9.184801
GAAACTTCTAATAAGAGCGAGCAGGTAGGATGATGTAGTGAGAGGAGCCAGAACATAGTT
GTCTGGTGCCTCATTAACATCCCCCGGTTCATTAGGAAGAGGCTTTTTTCCTGTCATCTT
TTTACAATGTGCCAATGTTGTGTGGCCTTTAAGGTAATTAATAATGGATTAATTAACCAA
ATTAATTCGTAGGTTAGAGTCGTTGTTCTGTAGTGAGGCCAGTCAGTTTGGATTTGGGCC
CTGATGGGTGAGGCCCTTTACAAGCCGATGTTGTTCATGTTTCTGACAGTGCCAGCCCCC
TGTCTAAAAGCCCTAGCAAGTGCCATTTGTCTCCGGGTTAACAGAAAGACGAGATATAGG
GCGGGCTGAATTATTTAAGCTCCCACAACACATGCACTTTTGCTTTTCAAGCATGAGTTA
TAATTTAATTAGAAACTTCTGGTGCGTTGCTGGCTATTTAAATATTAAAATCTTCCGCTG
ATCACATTGGATTAGCCATCCCTGTGAAATTCCCTGAGATGTCAGTTGTTGTCTTTCTGT
CTCCTCTCTCTCTCCCTCTCCCTCTCCCTCTCCCTCCCGCTTCTCACTCTCGCCGCTTTC
TTGCATTTCCATCAGCATTTTCCTGAACTCCCGCGCTCACGGATTGTTTGTCGACTCCTC
CATTAGAGACAAAGGAGTCGTCATGGACCTCTGGGAGCCTTAATGGGTGCCAGTGTGCTC
GAGTGTGTGAACACAGAGCTGACCTGATgtgaataaaaagaac
>NODE_217_length_730_cov_8.628767
ATTGATTAAACTTTAAGGGTACAATTGTGGGGCAGAGTATGCTGATTGCCTCAAGTGTTG
GATGCAGAATATTTACTCTGAAGGGCACTTTGTTAGTACAAATTAACTGCACTGAAGAAA
TCAATGAACAGGAGAGTAGAGGTTAATATACTGTACTTCTTTGACGCATATTTAATTGTA
TAATTAGTTTTTTGTGCATTTCTGGTCATAAAAGCACAACTGGACATGGGTGGACGTTGC
AGTAAAGTTATTAAACTGTAATTTTTCATAGGTATAATTAACACTTATTAAAAACTTGTA
TCAGGAAGTGTCGGCAGATGAGCAGTGAATATACAGAGCAGCATCTATGTGTGTATTCAT
TTCAGGTTGTAAACAGTAGTCTCGGAGCACTGGGTTGTTATCGAGTTGTGGCCCCCGGCG
TAGGATTGATCCACTTCAGTCCAGCAGCAGGGGGGCGGGAGCTCTGGAGGGGCTCAGCAG
GGCTCCAAATCAATAAGGTTAATAGATGTGGGGGCCACGCAGTCAGAGGTGTGCAGCCTG
GCATTTTCGGTGCCAATGAGGAAAATTCCTGATGACGAGGTGTCTCTTTTGGAGCCTGCA
TTAATGTCAGCCTGATTACCTGGAGCCTGGATGTCAGATACAGTAGGGTTAGTGGAGGCT
TGTTCCTTGGCCATTAACTGGAATTAGCTTTACAAGGAGACCCTTCAGATTGGAGACTTT
AACTTGCCACCTCTTCATCCGCTGTCCATTGAGAACAAATTGCTAACCCCCTCCCTCTTT
TCCCTCCTGACTCTATTCTTTCACTCTGATTTCTATAATGCCAACAGTTTCATAATCACT
TGATGAGTAATTTCCTCTCATTTGGGATTTGGAGAGAGAGGTTTCATTTAGAAGTTTCTT
TCTTTCTGGTTTTt
>NODE_218_length_776_cov_10.661082
CAATTCAAACCCATCCCCCTTCCAATTGCCACACACATACACACAAACAGGCCGCAGCTT
CTTTCTAATTTTAAAGATAAACATCACAGAGTGAAAATGGAATTGGAAATTAATCACAGC
TATAAATTAAGTCACCTTTAGGGGTATCCGTCTTCCTCATCCACAGAGTTACAGGTAGAT
AGCTGAAGTAACTCTGGGTGCAGTGCTGCAGGATAGAGAGGAATTTGAATTATGACAAAT
GGCATAATATGATTTGCACACAAAGCAGTGGTTTGGGGCTGATGTTTTTTTACAACTGTG
AGCCACGGAGAGACAGTGAATGGTGGTGACGGCAGTTATGTGCCACCACAATAAAGCTGC
TTTCCATCGCTTTGGGCACACTTTACTGCTGCTCTTGATATCAGTATTAAAAGTGATTTG
CAGCTCCGTATGTGGCAAGGAATCAAAACTTAATTTAGGCAGATAAAGATGCCATTTGGG
AGGGAGATAAAGTGCTGCATCATGGGAGATGTGTTCCCCAGCTTGCTCTCAGCTCCTCAC
CCTTACAGCGCCCTCAGATTTACTAGCTCTTTTTTCCTGCTCCATAAAACAGCAAATCTG
CTCGCCAGGCGACACAGGCAAATGTTAATGGATTCATTTGTCAAGAACCTTCCACTTATT
TACAGTCCTCTTCCATTACCGTCGCTCCTCCTGCAAGAGAAAATCCAGTGGCCAAAGTCA
AAATATCGATTTGCCTGTCCATCAGCCTGTGAGTCATCCTGTAAAACATGCCGAGCCAAA
GACACTGCTGCCACCAGGAGTGTGTTTCAACATGACAGTTACACAATCAGGGTACAAGCT
TTTTTTTTTTAAAACCAAAATTATGTAACGCAGTACAAGTAAGACACAAGATTAATCACA
TTTGCAATGGTTGTAAATTTTaaaaaatcacacataccatttaatcctaatctccagtga
>NODE_219_length_578_cov_18.217993
TCAGAAGATGTTGTGTATGTGTGTGTGTGTGTGTTTTTATGTCACACAGCAGGTCTTTCA
GAGTTTGACACAGAGACATCCTGTGGCAGCAGAGACAGAAACGAGTTCTGATCCTCGATG
CCCTGACCGATTTCTCATCTGACCCTCCGTTGCTCCTCAGACCTCCCCTCCCATGCTCGC
CCTCTTACCCTTTTCACCCTGCTCGTCCCTCTCTTACTCGTCCTTTACCCTATCCCCCCT
CATCACTGTTCTTCCCTGCTCGCCCTTTCTCGCCCCTCCTTCCTGTAGTCTGTGTTTGTG
TTGGGAAGATTAAGCTGCTCTGACAAAGCTGTGTTTACAAATATGCAGGCAGAGAAACAG
GCCAAGCGACGCTGAATAGGAATAGAATACAAATTGCTTTTTTATCTCTCTTAGGGCCAG
GGCGAGAGAAAATGTGTTTGCGATTGTTGCTCCTCCGCCTGTGAAGGATAAAGCCTCAGT
ACTGGGTTTGGGCTCCCTGTTAGCATTCATTCTATCCTCTCCTCTCTCTGTCTCTCTCTC
TGTGTCTCTCTGTCCTCCCACTCTCTTTCTTCCCCCCATGCTCTTTCTCCTCTTTGTCTA
CTCCACACGCTCTGTCTCTTTCTCCCCAGCAGGAATTTTTTTTTTCCTCGCTGTTTCCTT
GGTAATCATATCTCCTCTCCTCTCCTTTCTTCTTTCCTCCCTGACTCTCTCACGTCTCCT
TGATGTGTGCTCCTCTCTCCTCTATatgtgcagtactccctc
>NODE_220_length_533_cov_12.602251
AACTGGATTATTAGCGTTTTATTAAATAAAAAAATAATAATCTGTGTGATTTAAAAAAAA
CCATACCTGTTGTAGCTGCAGAGAAAGAGAGAAACTGAGAGGTGAGATATTTGTTGGAGA
ACCTGCTTTTCTCTCTCTCTCTCTCTCTCTCTCCATGAAAGCAATGTGCTGTTGTTTGGA
TTTCACATGATTGATGCTTGACTTAATCCAGTGCTCTTTGCGCCTTCCCAGGAGGGTGAG
GCGGTCTCTTTGTGCTCCTCTGTCCCATGTGAAGCAAACCAAAGCGGGAGAGTGAGGGTC
ATAGCTATTCGGCAGGGTACCAGATCCTTCCCACCGGCACATCTGCATGTGAAATCGCCA
TTTCACCCCTCCACACTCCCTAATTGTTGCTAAAATTATTTGTGAAATTGCCTTCCACCA
GGAGTGTTTTCCACGGCAATTGTCACACAATTTTATATGCACGGTGGGCCCACAGAGTTG
ACACACGCACCTCTTCTTTTCTGCCATATGTGCTCTTTCTTTTCGGGTTTAATAGTAGCG
CATTATTTTTTTTTTCTCTCTCTCTCCACAATTACCTTTAAGCAATTACTCTCGTGCGTT
CTGCGGGGCAAGTCAACCTGTTGTCATCAATAGCGGGTCGATCCAAATGTTGTAATTACC
ACACAAAGCTATAGGAGCGCGTTTAGACGCGCATGCTGCGCACATTTACTTaattga
>NODE_221_length_781_cov_13.193342
ACCAAACCATGCATTCCGGTTCAACATGTATACTAATACCAGCACAAAAAAAGTAATTAG
TTTCGAGCATAATATGCATGTTATGATTGATTCATGTGGAGGAGCTCCAGAGATGCTCTC
GGCTCAGTGCTGTATGTTCCGAGATGATGATGCAATGAAAACAGAAATGCATGGCCTCTG
CTCTGTGACCTGTAAATAATTGATAAATCAATTTTCTTGACTAGAACACCAAATAATGGA
GCAATGCAATTCTTATCAATTACATTTTCGTCTTAATTGTTGACTTCACTTAGCACAAAG
CAGCACAGCGAAACACCATGCCATTTTTCAATTAAAAGGTCCAGATGTTTTTGGAGGCTT
CAGTAGACACAGGCAGTTGTGAGAAATGCTTTATCTGCATTGTAATAATCACTAGAACAT
CAGCTCCAGGCTGCATTTACATACTCATGTTTTATTCCAGCCCTCTTTCTAATGCACCGC
TTAATTATACTGAGCGCAGACAATGTCAGACCCCCATAGCCCCAAATTTATTATTGCACT
GTGTGAAGCTGCAACCATCAAACCTAGTGTCCTCATCACAACACACTACACTCATCACTA
TTCTCACTCTATGAAATACATATCATGCTCTCGGTATGGAACACATATCACATTTTCTGG
TTTAATCACACCAAGTGAATAAAATTAATAGCTGGGATGGCAAAATTCAAACTGAAGCCA
CACCTCAGTCTGATGTTCATTCCCTTATATGTGTACTGTCTTCACTACTTAATTCTGCTG
CAGCATATCACATGTAATGCTTTTTTTTAAAGTACAGTATAAAGGATTTCATCTAACTGA
CCCAGACATGCAACTTAGATATTTTCATAATGAATAGACAAACTCCAGGCTCATTAATCT
GTGTtaaatgtcttaatcattttgtgctatcaagatttgtgttgttaatgccacaagttg
ttttt
>NODE_222_length_678_cov_14.825958
TCTATACACACTCACACAATTTCTGTCTTTCACACTCCCACACCTGTGTCCAGATGATTA
CGGGGCCATAAAGTGCCCTCTGACTCCATCAGCACAAAGGTAATCCTGTCGCTCCAGAGA
AGAATCACCAGGCCTTTTTCTGCTTTCTTACTCAAACATAATTCTCCCCATTTGGCATTT
TGACATCATATCTTCAGTCCCCTCCTCAGTCACCCTAGCACAGTTTTCTTTCTCTCTACC
TGAGCAAAACCACGCCACAATAACTTTATTTTATTTTTCTCCCTCGCTCCAATGGACAAC
ATTTCAACCCTTACCTCTCCATTCTCTTTTTAATGTGTTTTTTGTCCTCCTTTGCCTTTC
TTCTTTCTTTTTTTCCCCTGACTTCCAAGGTCAGACAGGACAAACAATGCCACTGGTGTC
TGTCTGAATGTGGCTCACTACCCACCACCACTGCCGCTGTTGCCTTGGCAACGCACTAAC
CATTAATTTTCAATTAAAGCAGACAAAGAGATGACAGCTCAGGGTCCATGGAAGATGTCA
AGAAGCAGTATTAATATACGACAAGTGAGCATAATTGTGTGTCCATTTTTCTCAGCTCTC
ATCTATGCTATCAGTGAAATGTGAAAGCAGCAGATAATTTGAGGGTGTGGGAGACGCCGG
CCACTGTTTTCTTTTAACCAAGACGCCTCTGATGTATCTTTCTGAGAAAGATGGCATTCA
TCATTACTGTTATGAATATTTTGTCAGGGATGTTATTATTTTCATTATCACTCTATCAAA
AAAGATGCTATTTCACTTGTGAGTCCATTGCTGACATGTACATACACACACACATacacg
cgcccatgcacacacacacaca
>NODE_223_length_781_cov_8.699103
CGACAAATCTCTGCTCTACAGCAGGTGACAACGAGTGAGCATTTTAAAAACACACGCAAC
AGCCATGTCTGCAACTTGCCTTTGTCAGATTAAATGCACTCTAAAAGGAGGAGAGGGTTT
TCATAGAGCATATTGCCTTCTGTATTATAGAAAACAAAGAGAGCAGTCTGGTTGCTTGAG
AGGGATTTAATTGTAAGTGCTGAATTCAAAGAGCAGATAAAGACACACAAACGGGCCAAA
CCCCACCTAGCTGAAAGCCCGAAACTGAGTGGGGGGAACAGGATCCGGGGCCAACTCATT
TTCAGTGTTAAGAGCCAAAGCAACACAGCTAATCCGCATTGTCAAGCGGGGGCAAGCATG
CAGACATGGATAAGACCACATCCTGAGCATCCGTGTCCCCAAGGCACAAGCACCCAGCTC
TTGCTGGATGGGAAGTCATTTGTGAAGTCCTTTGCAACAGCCAGTCAAAGAGGTTAATTG
AAAAATTCCTTAATGTCATTACAACAGAACTAGATTAACCCAGAGCTAATTCACTTTATT
GTTCTGAAGAGAGGGGACTCAGCGCTGAACTCCAGAGCAAACGTGAAGCCCAGAATCAGG
GGTGAGGTGTTGTTTTTAAAGGACTATGCCAGTTTAATTAAGATAGGGAACATTATTCAC
TGCTCTGCATGGTTGGAAGGAGCAAAATGGTCGCGGCGTATAAATGCAGCTCTGGTGCCT
CTTAAATCAAGGTGGCTTTTATTTAGGCGGTTGAATATGTAAACATTTCCAAAGCTCTCC
GCGATCCTGCTGTGCAATGTTGCCTCTCACTTTGTTTGTTGCTGTATGTACCACTGGGGT
CTCAGACATAATCTGTTTGGGTCTTAACATTTACTCTCCCTGTTTTCCTCATCAGGAGGT
GTTACTGAAGAGGGCGGCCGATCTCGTCGAAGCCCTGTATGGAATGCcccacaacaatca
ggtcc
>NODE_224_length_438_cov_23.655251
AAAAAAAAAAAAAAAAAACACTTCAGACTTGTCATTGTATTGTGATCACATATTTCTGTT
GTGACTATGTAGCGAGCTATCCAAGGTTTCCTTCTGCTGGAGTTGGACTGTATGAGACCA
AGCCAGACCTAGCAGTGCGATACTGTATATAACATTGGTGTTGACTGTATTTAATAATGT
TCATGACTGTTATCTTCTTCTATAATATTCTATACTATGGGTAACTGTTTTGTGGCTTCA
CTGGCCTGCTGCGTGGGGCTGGCTAACGTTTGGCTAACGTTGAAGAAACATTCAGATGGA
CTACGTGCACTGCGTCTATATGCACTTTGATTTATCAGGGAAATTTTATTAATGTTTTGT
AAATGTTTCATATGACACTTAATGTGCCATTCCAGTTTTTACATCATCATGGAAATTATG
TATTTTATTTAAACAGCAAATATCATTTATGTACTTCATGGGTTTTTTTGTTTTGTTTTT
TTCAATCGGTAAACAGATTGACTGGTTGATTTCCAAGTAATCAAGTGTTTTACCAAAGTG
ACTGTGAACTTGTAACTTTCGATACAGTTGAATTATTTTTCTTAAGAAAAAAAATATATC
TATATATTGAGCAGGgggcggg
>NODE_225_length_642_cov_15.358255
AAAAGGAAAACAGTATGCAGCCAAAAGTTCCACATCCCTGCTCTCAGGGGCATGGAGTAG
TCCGTGGGTGGAATATTAGTGCACAGTTGTATATTATGTGTAAGCATGAGAGTAAATTTA
AACTGTTGCCAGGTAAGGGTTCTGCAGGATACCCAAGAAATTACATCCTGGGAGAACATA
CCCTGATGCTGCAACTTCATTTAAAGAAATGAACCGTTTATATTAACCACAATGAAGACA
AACTGGTACAGTGTCTGCTCTTTCCTGTGAAAGTGATCACATCTTTATGGCTCCCGTCAC
TGCTCTTTACAGATCTGTTTCCCAGAGGTATTTGATGTGGAGAGCCAAAGCAGGAGGAAG
TGTGGGTCTGCAGCCCGCATGTTAACAATGGCTCTCCTCAGACCCCCCGGCCCAGGCCCA
GCCAGTCATGAAACACCATGGAGATGTTATTGACCTCAAGGTTAACTCTCCTCAGGTAAG
CCTGGGAGATAATGGACAAAGAGCAGTTCTTTTACAGGTGGAGTGACACGGCATATCCGC
GCTGCGCAACTCCTCTCGCATTGACAGATTTTCTAATTCACTGCAGATTCCCATAAAACT
GGGTGGCCAGGGCCAGCTCGAGCCAACAGAGGGCCCATTCATGCTGGGTGGGATAGGGGG
CCTGGCCAAATTAACCTGGATTAATTTAAAGGAGCAAAGGGTCTTTACATCCGAATAAAA
TGAAGATCAATAAATTAAATGTCCAGGTCAGGATGTCAAGTTGCAGCGATGATCGACTTG
CATACAGAAAGTTATGTTCTTTGgcttaggctgggctcaagacaag
>NODE_226_length_843_cov_9.938315
ACGTAATAATGTTCTTTAAGTTGTTTTTTTTCAGTGAAATGCAAATATTAGATAGCGATG
CTGGGAGTTTGCGTTTAAAAATGTTGTTATAAATTCATAGAAATACAGAGTTACTAGAAA
ATGGAAAATCAGACAGAAGCCTAAATAGACATCTATTTTAATGTTGTATCTTGAATAGAA
GGCATAGAGCTTTAACTGCAAATAAGAGTTTACTTAATTTTAAGTCAACAAAAAAATGCA
CAAAGCTTGCATCACAACTAAAGTAAATAATAAAAACTTCTTCCCTAAACTTCCTTAAAA
GTTTAAAACCCACTTTTAAACTTTTTAACTGCAATGATATCCAAAAAATATGATTTGCCA
TAAAGAGCATGAATATTTGTGATGTAGCCAGTGGTGAAAAATCCTTTTGGGGATTTCGAT
ATCTAAAAGAGAGAGGTTTATACATTAGCGCTGTAGTTGCAAAACACTGTTGATATTCAA
ATGATTATTGTGCAAAATCTGGGATAAGCTTCTGTGTGAGAGCTCTTCTAAGTGCCTACA
ACTATTGCTAATTCCCCTCACCATTGTGGGCCGAACAAAGGCCTTAATCCCATTTCACTT
TTGCAGAAGGCTGGGGCTATTTTCCCTCTCATAAACCAACAACACTCCCCCAAGCCAGAG
CTGAGAGGTTCTGAGAAAGGGGCCAGTGTGTGTATACTTCAAGGCTTTTTTGTCCAACTT
GGCTAGTGCTCTGCATAAACTTTTAAGTGGTCCCAGTAGGCCTCAAACACCTTTTGGCAG
AAAAAATAAGCTACCACAAACTGTAAAAAGGAAACCAAACACTCTCTTAACCTGGACAAT
ACAAAAGAAAATATATGAAGTCTTTTATTACTCAGACTGGGTCTGGGCTGCAAAGAGTTA
ACACATTTTTTTTTTttcatgcactagtaaaggaactttcattcttctgaaagcagctct
ctttctctgcattgtaaatcctttaatacattatttataacatggtggtccactatcaaa
gcaagtg
>NODE_227_length_406_cov_2.783251
AAGTCAAACGGTATCGCAGCAAAGCCAGCTGGTCTGCTCTCAGGTTGAGTGCAGGAATTT
TAATGCACTTTCACACCTCTCCCCTGAATGCGCTCATAAAAAAAAATAAGCCAATGTGGT
GAGGGGATAAAGTGCACACCAGAGCAAAACAAAAGCACGTTTTTAATGGACACACCGAGA
CACAGTAGAGCTGGGCGGTCATGCATGCTGATGAGGAATCTAGTTCCTGGAGCTCAGGTA
GTTAAACCAAACGTCAATCCCCGACAAACCGTGGCCTTCCCCGCTGAAGCTCGTCAGCAC
CAGCCGCTAATTAACATGCCAGCTGGGAGAGACAAGGAGGTGGTGCGGGTCAAGCTCAAG
TTGAGTGGAAATGTATGAATTTATCGACTGTATAAGGTGCAGCTGCTCGCAACACACAAG
TAATTAAGTCAGTTTTTCGCGAGGGCAGGCAGTGAAACCAGCAGGAAAGTGTTCAGTCAG
AACTCTTTGGCAACATTTCAGCCACTGTTCTCCCAAAATGCTTCTCAAATGAGACTTAAG
AGAGACGCAATGTGCAATTTTATGCTGAAATAAACCCAACCTGACAACCT
>NODE_228_length_623_cov_16.340288
TGCACTGAAATAATGCTGGGCGGAAATGACAAATGACCCAAATAAGTGACGTGGCTGCTG
TGTATCATTATGACTCCTGCCTGTCGACCTGCTCGCTCTCTCTCTGCTCTGTAGCTCCGT
GCTCAGAAACTGTTGAGCAGTTTTAATTATGTATATAATCAGGTTGGGGTCAACATATTT
CATGCCAAAAGAATGATGCGTATTTAATGACTCTAATACATTACCATCTATTTGCAATCT
CATTGACGGAGTGCTTGTGAGTTTAACTACCATTAATCAGCATCAAGGTTTGTCTATCTG
GAGAAAAATAGATTAAGGGAGGGATTTTTTTCATATGGCGCATTACAAGAGATCCACATT
GTCCTAGTTAAGAGCTATGCAGAGCAGGCTGATAGATAATGGTCACCTCGAGGCTGCCTA
ATAAAGCATGTTAAAGGACTTAGGAACACGACATTACTGAGTGTAGTTTTTACAATACAA
GATGTATTGGCTTAATATAGTTACTCACTGATGCTTACCTGACTAAATGCCCCTCACACA
CAATCAAGGCTGGCTGTAATCAGTTATGTCGAAGAGGACAAGCGTGTTTTTGAGGATGCC
TTTGAAGTGTTTTGGGACTTTGCTGTAAACAGCGAGGCCATCAGTCATGCTGAGATGAGT
GTGCGCCTCAACCTGGTGATGTCATCTGACTAAAATGTAATGTGGCTTGTGTGAAAAAAA
AAGAAAGAAAGAAAAAAGGACGAGGAGTGAGCTCACTGTCCCCTCTGGCCTGAGAAGCGA
AAAAAggtttaacaaagttgatgttta
>NODE_229_length_552_cov_6.076087
CGCATGAAGTGAAAATGCTGTCGCTGTGCACATTATCAGTGAATATATTAGTTTGAATCT
CGCTACATGTTTGCTACCACAGTGTCAACACTCCAGCTGTCCAGTAAAAAATGACGTTAA
CGGACAAAATGTCTACTTCAGTCCTGTATCCAGGTCCTGCCACACTGGCCCTCAGGTGAA
TGAGCTGTGGTTAGGGGTTCCCTAGTGATTGGTTCGGATTAACCGTGAATTTTCTGTCTC
CACTTCTGAATACAGGTGGATAAATGAGTGGGTGAGTGAGGGACAGAGAGACAGATTGGA
CGGGAAAGAGTAGGTACAGACCTCTTCCTCCTCAATTCGAGCAGGTTCAATCAGCAGATT
ATTGACTTGATCAAATGACACCCCCTGTTAGGACAGGAACCAGCGAGAGGCATGCGGATT
AGTCAGGCCAAAATAAAAATATGCACACACACACACATACACACAAAAGAAAAAAAAAAC
ACATCACGTTTCCTCATACTTTCCATAAGCTTCACCCAACACACTCAACACTCCACTATC
TGCTTGCAGGTTATGGGACTTTAAAGTCCACTGGGACGGTTCACCTTGAAGCAGAAGTGA
TTCCACACTCACTCCCCAACCACCAACAAGCAAATACAGGCAGAGGTGGAAAGACAAGAC
CAAGGAGCTGAGCTACAGTGCAATAAAAAAACAACACACAGTGTAGAGAGAGCGAACAAA
AGAAGGCaaaagctcc
>NODE_230_length_990_cov_8.835354
AGGCCACAGAAAACAAGCAAACAAGACAACAATCGACAACAATCTTTAAACACGCTTGTC
ATTCTCCTCTGAGAGATTTCCATTTCAGCTACTTAAGCGGCACATGAAAACACGACAGCC
ATTGCCAGCGATCTCTAAACACAACTCTGGTGTTCTCCCTCCTCAGAGAGATTACAGATT
TCCAGCCATTTAGCAGAGAATGAGAGGCGTCTGCAGATTGAGGGGATTGGTGCAGCACAC
GTTGGTGTGTCGCAGCCTGACTGGGTTGAGCGCAGTGTGCCATGTCATTTTTGGGCGCGC
TGTTGCTCAACATCAAGAGAAATCGATGGCGTCTCCACAGGGGCAGGGAGGCCTATGGAA
TAGAGGAGCTTCTCAGGTCTGTTTGAACTCATTTTCTTTTCTGGGCGGTTGCCCCCTCGC
TCAGCCCCCTAAGGCATCTCCCTCACAGCAGGCCCTGACAGCTTGACACATTGACAGCTG
CCGCTGAATGACAACTGATTTGTACAAATTTCAAGCCTTATAAATCTACCTGTCACAACA
AGAGCATAAAAGAGCTCGGACCCAGCAGGTAATTCGGAAGTGGTGGGGGAAGAAGAAAAA
AAGCCTGCTTCCTCCTCCTCCTCTTCCTCACTGCTGACAGCCCGGTCTGAGAGAGAAAAA
GAAAAAGGTAGGAGATAGAAAGTAAAGAAAAGACAACATGGCTCTTTTTCTATTCCTGCC
AGTACACCATGATCCTCTCCTCAGGTCCACTTTGAATAAGAGCCGACGAAACCATTTTCT
TGCCATCAGGTGATCAATTCTCTCATTTACAGATTATAAAGACTGAAAAAGAGAAAGTGC
AATTTTGTTTTACACCAACATTAAAGAAGACCACCTGCTACTCATAGGATTATCACATCA
GCCTGCTTTTCAAAGCTCTCACTGGGTAAATGAGCAGGCTCTTTTTACGGTATTTAAACA
CTATCCAATACTGCTGTAGTGCACCTACCACTCCACCCCCGCTTTTCTTCTCTAGGTAAT
GGCAGACCTGGCGGGCAAGGCCTATAGCTGCAATAAATCCTCCTCTGGAGTATATCTTAT
AGCTAGATATAAACTATGAGAGACGGGGGCAGGAGAAAAATCAATAGAAGTGACAAACAG
AGAAAATGGTTTATAATTCTAAATGAGTTATCTt
>NODE_231_length_319_cov_2.717868
CACAAGCTGTTTCAAGTCCGTTCCTGTCAACCAAATTCACTTTACATGTCCCATGTCAAA
AACCTTGTTTTCAGCCAGCCAAACGCATTTTCCGAGCGGGATGACAGCCAAACTGCCATC
TTTCAACTACAATGTTCACAATCATGTTTTGGCATCACAATGTCTTCAAATGTGATACAG
ATGATGGCACAAGCTGTTTCAAGTCCGTTCCTGTCAACCAAATTCACTTTACATGTCCCA
TGTCAAAAACCTTGTTTTCAGCCAGCCAAACGCATTTTCCGAGCGGAATCACAGTCAAAC
TGCCATCTTTCAACTACAATGTTCACAATCATGTTTTGGCTTCACAATGTCTTCAAATGT
GATACAGATGACGGCACAAGCTGTTTCAAGTCCGTTCCTGTCAACCAAATTCACTTTACA
TGTCCCATGTCAAAAACCTTGTTTTCAGCCAGCCAAACGCATTTTCCGAGCGGGATGACA
GCCAAACTGCCATCTTTCAACTA
>NODE_232_length_2240_cov_6.525000
TCTGGTTCGTTTTGAGGTGGGTGGTATGAGGGTTCTTGGGTGTCGGCTGATGAGTTTGGG
GAGTTTTCAGTATTTCGGGGGGATATTGCAGGGGTGGCTTTAATATATTCAATAGGGGGA
GGAATGTTGGTGATAGGGGCGTGGGTTTTACTTTTAACTTTGTTTGTGGTTTTGGAGCTC
ACTCGGGGTTTAAGTCGGGGGGCGCTTCGTGCGGTTTAAACTAGGAGAAGAAGCATTGCT
AGTGCTAGGGTAAAGAAGAATAGGGAAAGGTATGTTTTGATTATTCCTTGTTGAATGTTA
TTTGTGGTTGTGACAAGGGGAATGTTTAAGGAAGTAATTGCTTTTGGTCCTGTTTTTTCC
AGTCAAGTTTGGTCAACTATTTGGGCGGCAATGGTTTGGCCCAGAATTAAGTTCAGTTTT
GGAGTAAGGCGGTGGACTACTGCTGGGAAGAAGCCTAATATATTAGAGAAGTGGTGTGTA
GATAAATTAGGGGTGGTTTTGAATTGTTTGCTAGTTAGGGAGGCTAGTTCTAAGGCAGTG
AGGACTCCTAAAATTGTAACTAGTAGGGCGGCTAATTTTAGGATTGGGGGTATGGATATT
ACGGGTGTTTTTAAAGGGATAATGTTTGAGGTGATTAGGAGGCCTGCGATGATGCTTCCT
CAGGCTAGGCGTTTGATGGGATTAATTACGGTGGGGTTGTTTTCATTAATCGGGGAAAGT
GAGTTAAATCGAGGGTGGCCTATGGAAACAAAGAATACGACTCGAAGGCTGTAGATAGCT
GTGAAGGAAGTGGCTAGTAGGGTTAGGATAAGGGCTCAGGCGTTAAGGTAGGATGTGTTT
AGTGCTTCAATAATGGCGTCTTTTGAGAAGAAGCCAGCTAGGAAGGGGGTGCCTGTTAAG
GCTAAACTTCCGATAGTTAAGCAGGAGGAGGTGAAAGGGGTGAGGTGGTGTATTCCTCCT
ATTTTTCGGATATCTTGTTCGTCATTTAAGCTGTGAATGATAGAACCTGAACATAAAAAT
AGCATAGCTTTAAAGAAGGCGTGGGTGCAGATGTGTAGGAAAGCAAGTTGGGGTTGATTA
AGCCCAATTGTTACTATTATTAAGCCTAGTTGGCTTGATGTTGAGAAGGCAACGATTTTT
TTAATGTCATTTTGGGTAAGGGCGCAAGTTGCGGTGAAAAGTGTTGTGAGTGCCCCGAGG
CAGAGGCAGGTGGTTAAGGCAGTGGGATTGTTTTCTATTATAGGGCTAAGTCGAATAAGT
AGGAAAATGCCTGCTACGACCATCGTGCTTGAGTGTAGTAGGGCAGAGACCGGCGTAGGG
CCCTCCATAGCGGAGGGGAGTCACGGGTGAAGTCCAAATTGGGCTGATTTGCCAGTTGCG
GCAATAATCAGTCCTAGGAGGGGGAAGGTTAGGTCTATGTTTTTAGATGCTGCAAATATT
TGTTGTATTTCTCATGAATTTAGGTTAGTTGCAATTCATGCCATTGTAAAGATTAAACCA
ATGTCTCCGACTCGGTTATAGAGTACGGCTTGGAGGGCGGCTGTATTTGCGTCTGCTCGG
CCATACCATCAGCCAATGAGGAGGAAAGACATGATACCTACACCTTCTCATCCAATAAAG
AGTTGAAATATATTGTTTGCTGTTACTAGGATAATTATTGCAATAAGGAAAATAAGGAGG
TATTTGAAAAACCGGTTTATGAAGGGGTCTGCGTGTATATATCATGAGGCGAATTCAAGG
ATAGATCAGGTGACGTAGAGGGCGATGGGTGTAAAGATAATGGAGTAGAAGTCGAATTTT
AGGCTAATATTGACATCAAAGGTGTGGGTATTTATTCAGCTTCAGTTGGTAATAATTGTT
TCTGTGCCTTCGTTTAAAAAAAGAAAAAGTGGTAAAAGGCTAACGAAAAAGGCTAGTTTT
ACTGCTGTTTTTACTTTGGAGAGGGCTCAGTCGCTTCCTTGAGGGGTTGGGGTCAGAGTG
GTAAGAACTGGATATAATAGTAGGAGAAAGATGGTGATTAGGCTGGATGTTATTATGATA
GGAGTATAGTGCATAGCTGCTACTTGGATTTGCACCAAGAGTTTTTGGTTCCTAAGACCA
ACGGATGAGCTGTTATCCTTTAGAAGCTTTTTGGCGAGTGAGCCCTGGGGTTCAACCAAG
GTGACGAAAATTAGCAGTCTTCGCTGCTAGCGAGCCTCTCTCGGTGGACAAGGGGATTTT
AACCCCCGTCTTTAGAATCACAATCTAATGTTTTTGTTAAACTAAGTCTACAGGCGGTCC
AACCTCAAATCAGTTCTGGTTTGAGGATCAGGAGTATTAGGGGGAGGAGGTGAAGAACTA
TGAGTAGGTGTTCTCGTGAGTGGGTAGGATCTagggcgataatgtgggctgggatagggc
ctcgttgagttataaggaacatat
>NODE_233_length_635_cov_8.570079
TGTAATGCAAAAATTGTAACAAATTAAAAATCAAAAATAAAACAGAAAAAAGGTTTGGTA
ATATAATAGCTATGGTAACATTAAACTCATCAGAAAATATTGTACTTGAACGAGAAAAGG
GACAGTTATGAATGAAAGTATTCAGCAATTCACAGTATATTTGCAACTAGAGTGTAAAAA
TAATTCAATTTCAAATAGATATTGTTCTGACACTAAAAGGTTGAAATGACAGAGGTTCTG
TTGTGGAAAACAACACATTCCCCTGATTTTCTTGACAACGCTCTCTTATCTTACAGGTAT
CACACGTCAAGGCCTTTTATTCAATAATTACAAGAGAATATCAGTTTCTGATTGAGGTGA
CAATAACAGAAAATATAGTGTGTGGCTCGTGTGTAAAGTAAACTAAGCGGCACGGGTGCT
TGTTAGGATAATATGTCCTACTCATTATCTAGAGTAATAAGTGTATCAAATTCACATAAT
CATGTCTAATTAGTATCAGTAATTATCTTGTTGGGCCCAGGAATATTAATCTTCAGGTCC
CAGAGGGGAGGGAGCAGAATCGCAGCAAGAATGGAAGAGAGAGCGAGGGAATCATGCTGA
GGAGCACCGACTAAATTAGCATGCTGAAATCAGAGCAGAGGAGGAGGGGGAGGAGAGGGG
GAGAGAGACTTGGAGTAGGAGAATTGAAAAGAAAATGTGAAACTTTGTTTTAGAAAAAGT
GGCAGATGAATGGTACCTAAAATAAGCTCATGACTTAAGAGAAAAAAAGGGTCTGATCAC
TACTGAATATAAAAAGTATTTGTCAAtgtgatttgtgaa
>NODE_234_length_1035_cov_11.382608
TAATAGCTGATGTCACCTTCTTGCGCCTCTGTCTTTTCTCAATTATCATGAAGCTTTGTT
CACTGTCTCATTTGTGCTTCTATATCCTTAAGTAACATGGCCTTATACTGTATGCATTTC
TGCCTTCACCTCTATACATACATTACACTGCTTCTGTGCTTGAACTACCCTCTTATACCA
TGTTGCTGTAATTATGTAAGGCAGAAAGTAATTTAAATAGGATGAACAGCCATAACATTG
GTGTGCCTGGTCCATTTAAGCACATTTACGTGGGCCATTATTGACAGACGGCTAAGTGTC
ATTTGTCAAGGAAGGAAGAATTGACAGGGATAAGAAACAGAGAGAAATAACGGTCAATCA
AACCTACTTTACAGTCATAAGGGAAAAAAGCAGCCATGTCCAATATTTCATTTTCCTCTT
GGAGAAAACATAAGATCATAATACCTATTTTCATAATAATATAAACAGCCTGTAGGCTAC
AAAATAGGAAGAAGGCCATACTCTGTATATCTGTGCATTGCCTGACAGAGACAGAAGGGT
TTCAATCTCTTTTTCATTTCATCCTGATAGCTCTGCCTTTTATTACCGAGGGACAGGAAC
GTTTCCTGAGGTAAAAAGGAGTGCACATTCCCAAGATAAAGTTGGAGGTTTACAGCTATT
TCCAGCCGTAATGTATTATTCCGTTAAAGCAATGATCAGGTAGTGTTGGATGAATGGGAG
ATGTTCAGCACCATTACTGCCTGGCACATCAGTGAGGCATTATTACATTATCGCTGCTCT
TTAGTAGGAGATTGGGTGTGTGACCGGGTTCTGAATACACTCATCCCGCTCTCCACGGCG
TAAATTGCAGATTGGCTCATTGACTTCAATGATAAAATGTAAAAATTGCCAGTAAAGAGA
ACATAGACTCAGGTTACTCCTTAGCTGTTTGTCAACGGCAGATGTGACTCAGTTGGTGCA
GAGCATGTTAAAGAGTTCCATCTCCCAGAAGTCAATGTCATTTATGCCTGAAACTGCTAA
AGCAATAGCTCATCTTGTCTCTGGTGTGTCATACTACACTGCCTTTGTCTGAGATTAAAA
TTTGCTCTGGTGGTGAGCTAAAATCCTAAAATGTTACTTATGGCATAGAGCAAAGATTTA
CAAACAGATGTATCCAGAATATGTTGAAATAAAAAGTGGTGCAATTTACATAGATCAGTA
TTTAAAATGAAAtgcatta
>NODE_235_length_793_cov_12.757881
ACCTCTTCCTGTGTTAGGAAATGCCTCCTATGAGAGGAGGCAGGGCATGTTCCACCAGAG
ATGATTTATGATTTTTTAAGAAACTATTGTATAAAGCACAGTCTTGTTGTATGCTTACTC
CAATAGCTATTTCAACTATAACTGATATGTGGTGTTTTAATTTTAGGCATGTATTGAGTG
CTTTGACTTCATTCTTTCTAATCCCTTCTGAAAAATCCATTTATCTCCTCAGACCAGCTG
CTCTAAAGAGAATCTGTTCAGTATAACTGATGGACAAACAGAGGAGAAGATTCACATTTT
CAGATGAACGCTTCAGTAAAAACTTTTGCAAATAAATACTTAAAACTGATATGATATTCC
ATTTTTGTCTCAGAACAGACTTTCCCCCTCTCATCTAAGTGTATCCAGCGCAGGTTTAAT
GCATATTTCAGCAAGCCCAAGCAGGGTGCCTTAGAATTACCACTTTACTTGTGGGCCCTG
AGGCCTTGGAGCCGACTTTGACATCAAGAGAATATGTTTGGGAAAAGGAATGTGCGGCAA
GCTTTCACCTCCAGGTATTTATCTTCTAAGGTGGGGTGGACTTGCGAAGGAGGTGGTGGG
GTGGCGGGTGTAGCCAGGCTATGTCATGGCAGGTCGAGAAGAAACAGACATGAACCTGTC
TTAGTGCTGATCTGTGTCCCTGCAGACTGCTATGGTGCAGAGACTGAGTGTGATGCAGCT
ATGATGGCCACTTGAAGGCAAGTTCAGCAGCTTCTGTCAGCAAAACATGCCAAATTGCTG
CTCACAGAAGTGAAATCTCTTAAGATAACTGGCATGCTGTTTGCAAATGCAGAGACAATG
CAGGCGCATTGAGCGCAATCCAAAAGGAACCACGCTATTTGACTTGGGATGAGTTGCTAT
GAAACACAAAATACATGTACAGTCTTTCAAGTACAAAAAAAGTTCAgtgttacgtcaaga
cagcagaactgaaaggt
>NODE_236_length_669_cov_5.914798
TGTGTGAAGATTTGATGCTGTCTCCAGTGATTGAGCAGCAGCGTAGTGTGCAGGTTGCGA
GGAGAAGCCAAAAAGCTTACAGCACCTGGTATTCCCAGGCGGTCTCCCATCCAAGTACTA
ACCAGGCCCGACCCTGCTTAGCTTCCGAGATCAGACGAGATCGGGCGTTCTCAGGCTGGT
ATGGCCGTAAGCAATAGGCTGTGTTAAAAACAAGTGTTTTATAGATGCTGTTGCAAGACG
TGCGCTCTTCTCTTTTGACCTTGTCCATCTTCTTCAAGCCTAAAAAAGCATTTTCATTCA
ATGGAAATGTCCCGTGCAGCAGCCTGTCACTGTCACACTCTTGTCCATCATGTGCTGATG
TGACGCCATTGAGTGTCACTCATGTCTTACTGTGTCACAAACATTTTCAGCTTGTGGCTG
AAGGTCAAGCTACAATTAATACCTTGTTGGGTATGGCTGGTGCTTTACTGTTGTGCTGGA
CAAAGCGTGCCAGTGTGTTGCCAGCTTCTTGTCATGTTGATGTGGACATAAAGACAGTCA
AATGCTGGTGATGACGGACATGTATAAAAGGCCTGATAGTGGTGCAGGCTGTTGCTTACG
GCCACACCACCCTAAACGCGCCCGATCTCGTCTGATCTCGGAAGCCCAGCAGGGTCGGGC
CTGGTTAGTACTTGGATGGGAGACCGCCTGGGAATACCAGGTGCTGTAAGTCTTTTGCTT
TCTCTTTATGACCCGCACAGGATGCTGCTGCTGCTGCTGCTGCTGCTCCTCTGTCTGTGC
ACTCTGTGTCTGTCTTTATATGTCCACTTTATGTCTCCTTGTCTTACACTGTCAATACAG
GGAAGAATGTGCA
>NODE_237_length_616_cov_17.600649
ATTAAAAATTCACACCACGTCGTTGCATGTAAATGTTAACCACTGTGAGCTGTTGTCTGG
GATGCTTCTCTTACACCTTCCTTTTTGGTTAAAATGGATGAGATGGATTCTGTGGGAAAG
GCAGGGAGACAAAAGCGTGAAAGATGTGTGTATCCATTCACAGCTCCAGAGGACCTTCAT
TACAGAGCAAGCAGGTCCTGTCAACGTCTTTTCATTACATGGTCCCATATATCCACCCCT
TGTGTCCAAACGGTCCGCTCTGTCGCCTGTCAAGAAAAGGCACTCTCGGGGAAAGTCCTC
CTATCTCCTCGATCCCCCTCACCACGCCTGATTCCAGACTGTGAGGCGGGAGAGGCCAGG
CAGAAAGGGAGGAATCGTGTTTGCCATCAACAGCTCAAGAGAGTAGCATGGCAGCAAGAT
TGATGACACCCTCCCTGAAAGTAACAAAAGAACTCCTGTGCACGAGGGCCCGCTTATGGG
GCTTGATAGAGTTGTCATCCTCTTAATAAACAGCTCTGATATGTCAGCAGCAGTGGCAGC
GGGGACTACACCACGCTCACCCACCAAGCCATGGGCAGGACCACCTACTGGCATCACAGC
ACACACAACCATGGGTGATCTCCCCAGATGGAGGTCCCTGTGGGCGTTAGCGGGGTGATT
ACTGGAGAAGAATAAATAAACGACAAAAACATCGCTGTTTCTTGATTTCATTGCTGTGAA
AGAGAGGCTGCAGGTAAATTATGCAATGATATCCGTGAAAAGCATTAGAATTCATCCCAG
TTTAAGTAGCTTGgtaacct
>NODE_238_length_943_cov_17.492046
ACTGTTCCCTCACCCCACGGTGCTCAAGTGCCCTACCACTGCCAGCTAGAGCTTATCTGC
AGATTAGAATCACCAATCTGAGCTTAGTTTTGTCATATACTGAACTGAGTGATGATCTGT
CCTCACATGTTTGTTACTCACTCACTGACCCACCACTTACCCACTTACTTAATCTTTTAA
CACCAGCACCTTAGGTATGGAAATGTCAAAGAGCTTTAGGGAGGTGACCAGCTCTGCCTA
GTTCAGGTCAAGCAAAGGGACTACAAAGTTTTGCTTCTCTCTCTCTTTTTTTCTAAATAT
CTCTGCTCTCAATCTCATATACAAAGTCCTGAAAGTCTTTTCCTTCAGTAGATGGTCTTC
AGAAGCCATTTGCCACTTCCAAAATGGCACCTCCCCGTGGTACATCAATGTACAAGTTCT
TCTCTTTGACCTATGATTTTTTCTATGATGAATCCTGTCTTTCTTTGCCAGTAGAGTACA
GAAAAGTTCTTATTCTCTTTCTCTCTCCTTTCTCTTTCCTGTAGTACCTTTATTTACGTA
CCCTGTTAAATCTAATTTGATTCTTCTTCCAAAGCCCCCAGCCTCTATCTACTCGTACTA
ATGCTTCTTCTTTCTAATCTTATTTGCATTCATATTATCCACCCAGGTGGTACACCAATA
AGAGGTAAGAGTGCTGAACTGACGTTCACAGAATGAAAATAATACAAATTCATTCTTGCT
GTCAACCCATCCATTCACTCGAATCACCTCCATTTTTGTCCTGTTTACCAAGACCAAATC
CCATTATGTTCATATGGACCTTCCTTCTTATTTGTCCTGTTTCGTTGACTAAATTTGTAT
TCCATCTTTTTTGTCTATGCTTTATTTCCTCCTTTGTATTCTTGTTTCAAGAGCCTGTTT
AGCTCAGTTGTGATATGCTTGCCCTGGCTCAAATAAGCATATCCAATGACAATTATTTTT
TTAAACTATACTTTTACGTTCATTTTTGTTTTCTTTTTGGCCATAGCGAATCATGTGTCC
CTCTTTTTGTCCAACTAAAACAACCAAGCATTTTTCCCCCTTAGCTGTTCTTGTTCAGCA
CTAAAAAAAAAAAATGCACAGATgctgtggaatcacgcaggcatgct
>NODE_239_length_566_cov_13.392226
TTTGCTGTGATTGGACCCATTCCTCCGACTGCTATCTAAAATAACCAAGTGGTTAACGAC
AACATGATGCCAGGGACCCCCCACCACCACCACCACCACCAACACCACCCCAACGTACAC
ACACACACACACATCTACACGCATACACATTAAACAATACTCTAATTACAACATTTATAA
CTCCCCCTTGCCTCCTGCGTCTCCCCAACCCCCAACCCACAAATCTGTGAATCTGGAATT
GAATTTAGCCCAAGTTGAGGGCTGCGCTGGCATGAAAAGACTATTTGATTAGAACGGCAG
TTGTTTCATTTGTGGTGCAGCAGATTGCAGAGCCTCTCTATCCGGTGTGCAATCTGTATT
CATTACTCGGTGTAAAAGGATGATCCATGTCCTGACACCAGGCTCATCATTTCATGCAGA
TGCACAGCAGCTCCACAAGGCCCTTACCAAGTCACCATAAAATGCCTCCTGCTGAAACCT
CAGCAACACTCCTCTCCTTTCTGCCCTGCTTGCCACTTTCTCTCCCCTCCCTGGTTTTGC
TAGCTTATCCTGCTTCTTCCTCTGATTACTTTGTGACCACAAATGAGTGAAACTGTGATA
AATGGACAATTAGTTGGCAAGTTTCGCAGTACTTCTTTCAGATTCTGAACACAGCGCGCA
CATAAATCAGTAATATTAAATAAGTAAACATATATTTAGAATACACTTAGCTTTGTTACT
ATTCCAATTAACTGTTCCAACACtacaggt
>NODE_240_length_883_cov_10.343148
AAGCCATGCCCTCCTCATAAAAATTTAAAGCTGCCTTGGTAATTGCTTTGTGCTTCCTAT
TAACACAATCTAACAGCTGCAGGTTCCTGTCAACATACATTGCTGTGAATTTGTCAATTT
AGTGACAAAATACATGTCATTATTCTTAATTTTTTTTTTTTAATTGTTTAATTTTTGGTG
TGTACAGTTTTGGGGAGTATATTACAGAGCAGAAGCAACTGACAAGAACTCCTATTTAGT
AGAGAAATTGAATGTTTTTGAAAGCAACTAATCACATGGTAAATAACAACACCAGAGTTA
CACTTGTATTTATGGCCTCAAGGTGCTTTGTAAATTAATTCCTGTGCCATTTATGTACAG
AAATTCAATCTGCTATTGGGTGCACTTTGCTGTTCAGACTCTGTGGAGATAATCACTGAG
AGAACCTGACTCATCATGAAATATTCAGCAGAGTGAGTTAACGCCTTCAACTCAAAGCTT
TGGCAGCATTCCTCCTCGCTATTCATCACTGTGTGACAGAGCTCCTGATGAACCCACCGA
TGTGAATGTAGCCATCCTTGTAGAGTCTGTTGATGATGAGGGTGAGGATGAGGCCAATGT
TGCGTGAGTTGTAATAAGTTAAATAGATGATCCATCCACAGGACAGAATGGTGGCTGAAA
GAGGAAAAACACACCATGGTCAGTAAAGTTAATTGAAGCTCAGTTTTAACTGATCACTGT
CTGTTATCTGATGGTTAGTCACACTTGTTTGTGTTAGCAGTGTCTGTCAGCCCATTAGTA
AATTAGGTCTACATGTTCCAATATAATCACTAATGGTGATTTTGCTACTTAAGACTTTAA
TTATACATGTGAATTACTGTATTATTTATTAAGTAAACAAACTGATTGGTCCTTTAAGCA
CAATGTTCCAGATGCAAGTTCAACACACATCAGCAAAGAGAAAGGACTGCAGCAGTACAG
TACTGGCAGCCATACCCTATCATAAATTCCACCTGACAATGTCTTtgttatttgttagga
aaataccaaagcaggtaaggtggaattaattaagtgtatttgttcat
>NODE_241_length_656_cov_14.632622
AAAAACACCGGCCACAATAACACGATTAGTTTTGTATCCAATGTGCAAGACAGAAAAAAG
AATTCATCATAATGCAGAGAAGACTGTCTGTCACCTTCACTGAATGGTTTTTGACAAGAA
AATAAATCTTTGGGGTTGTTTAATATATTTTATATTTTCTTTATTTCGGTGCTAATAGAA
AAACCAAATTAAATGTCCACCAGCGAGATAGAAATGCAAAGATCGATGATCCTGCCCCTA
CTGTCCAATCACCCCTATTTAATTGACTGTATTTTCAGGGTAATTGAACTGCTTGTTGTA
AATTGAGGATTTTATAGAAACGACATGAAAACTACATTTACTGACATTCATCGCATCTTT
GACATTGATTATCTGATCAGCGCCGTGTCATGCTAACCTCCAATTCTTCATTACACACTG
TTTATGAGCTGTTACAGAACAACTTGCTTGTTCCAGAGTGATTGATTGCCTTATTAACGC
GTGTTCTTGTAAGTGTGACCGGACTGATTACGATGCATATGTTTAGAATAATGTTTCATT
TAGCTGACTGCGAGTAATGCAGGGTGACAGCTGCTGCGGGAGGACAAAAAACCTAAACTA
CAGGGAGCAAGCGGGGCCAAAACGCATTTAAGGTGGAACTAGGAGACAGCGCACAGCCCC
CTTGTACGGTCAAATGCAGCCGCTCAGCACCCAAGATGGGGAAACTGGCAGCTCCTCAGT
GCGCCAGAACACAACATTATTCCAACTACATGTAGTTATGTTGCTGCTGTAAATCGTTTA
AAGGCTGGATTCCACATTTGCGGTGCAACTGACGCACCAGCTGTTATCCAAAATACTGAt
>NODE_242_length_605_cov_11.809917
GGTTGGTAACTGTGTAATAAGATAAACCTCATCTTTCCAATGTGTGTCTCAGTATCGTCT
CATCAGTGTCTGTAAATACTTGTATGCTCATGGTGCGTATGCGTTCATGCATTAAGGCGA
GCTCCTGGCTTAAGTCCAAAGACTGTCAGAAGCCTGTTTGTGCGTGTGTGTGTGTGTGTG
TGTGGTGCTGTTGGGTAGAAATGACACTGGCCGGCCATGTAAAAGTGTGTCTGACAAGGG
GAGCGACGGAGTCAGCGCTTTTTTTTCCTCCCTCCTCGCCCCCCGCTGTTCAATCCATCC
AGCTGCTGTCACCACAGGGGAGCAGACAATCTATCAAGGCATCGGGATGCATTCTCCTCA
CCTGCGCCGCGCCTTTAATGAACAGCCAACATGATCCCGGCTGACAAGCAGGAAATGGAT
GTAATAAAGATTGTTTCTGCATGCTCTTTGCATCCCTGATAAATCACCTCGCTGTGCAAC
AGATACGGGAGCCACATGGAAATTTGATTTCACACGGCAAGGGGGAGGAAGAAGAGAGCA
GTGGGGGGAAAAGAGAGCTGCTAGTGGCAGGGTCACTCTATTTTATTCCTCCTTTTCTCC
AGTGGAGCAGTGGAGCAAGATGTGTGGGGGTTGAATAGAGGGGCTGGGTTTTTTTTGTTA
TTTTTTTGTGTGTGCGCTCTTACTTCCCTCTAACACCCCGTTAAGCCTGAAACATGCCTC
GTCCCTCTaagtctaaaaccacaacagatgatgtgtgcagatgtttacctaggtgtcagt
catcataat
>NODE_243_length_658_cov_11.579027
ATTACCTTACTCGTAGATGAGCCAGTGCTGTTTGAATGGCAGTATGAAAACAACACACTT
CCTTAAATGTCGAGTGCGCACGGCTGCAGACCCTCATGTGATGCCCACTTGGACCACAGG
GGGCACTGATGTGATATGTGAGAGAGAAACAGACAAGAGTCGAGAGAGAGAGTGTGAGAG
ACAGACGAAAAGAGAGTGGGGGAGAAAAGGGAGAGAGACAGAGAGGGAGGGAGAGGAAGA
GAGATGCAATGAGGCAAGGCTACAGGGATGAACGCAAAGCGTCTCTCTCCCTTCATTTTT
TCAATATCCCCTCCTCATGAAATTTCATTTGGATTGTAAATGTTCAGTAATTTACCATCA
TAAATGTGTAATGGGCCCCTGAATCCAATGACATTGTGCTGGCTAATCAACTCATTTGAA
AATGAATATAGATCTATTAAAGGGAACTCAGCATTTCCCCTTTGTTGAGACTGGCATGCT
GTCAAACATGGGAACACTTCCTAAAAGGGGGTTTCTGGAGCGAGGGATCCTCATCGAGCA
GTGGGGAAAATAATCTACCCATCAGATGTTTTGATCTTAAATAGAGATGATGACTTGAGA
TTAAGTGCTTGAGCTAAATTCTGATTTGTTTTGTCATTACAAAACTGACATGTAATCGAC
GTGAGAGAAATGGGGCTCATTTAAAACCTCATTCAAAAAATGAAAGTGGGGACAAGAACT
TAATGATGCTTCATTTTCAGCTGGGAAAATGTGGCAAAATTAAATTCTTGAATTTTAAAC
TGTTTCCCGGTCCCACggcgcgcagccacagattcctccagaaaacacacaataacacac
ac
>NODE_244_length_969_cov_17.405573
AAAAGGAGATCTCGTCAAACGTACAATACAGCGTAAACCCCATAGAATCTAATTCTTTGT
CACTGGATGGACAGACGTTGGACAGATTATCAGTCATTACACATCTTCAAGCAATTCTTG
TAGAATTGGGTTTTATTATTTTTATTTTCATTGAACTTGCTGTAACGTCCTATTATTTTT
ACACACATATCATTCTTGATTAAACAGAGATGGTTTAATACAACAAAAACATATACTGTT
GTTAAATATTTACATAAGAGGGACACGTCTGAAATGTCACATAAAGAAAGAAAAAAGCGC
CCTGCTAATATTATGAGTCAGTGGTGATATTTCAGTGCACTGATAACATCATTTGAACTT
TGATTAATGCCCATGTTATAATCTCAGGTTGCTCGATGTAAGAGCAACATTTTGCCTTCA
GAACAACAAATTTATACAAAATGTTGAAGCATGTCTTTGTGGAAAAGTGTTACAAACTAA
TGAGGTACATTCATTTTTACAGAATGTAATCTATAGTGTTTGGGAGTTGTTTGTCTCAAT
AGGCTGTAGTAATCAAAAGTAATGAACCTATTATGAGCAGGACCTCTGAGGGCCCAGCGT
GGCATTAAGAGTGTGGCACATAAAAGGTTTATTAAAGGAAATTAAGGTCCATCACTGCCA
CACCTGCTCCCCTATTATAAATGTATGACAGGTCAGTGCCTTCAATCACAACAGCAAACG
AGAGAGAGGAGTCATGTTTCCCATTACCAGGGAAAAGTAACAGCATATCCTATGACTCAC
AGATTTCACTGGCCTGTGACCACTATACGCCACCATCAGCCTGGAATAATTATGTTTAAT
AGGTTTTATTTGGGACCCACAAGCAACAGCCAGCGAGAGTGGATGGGTTTTAGCAACTAT
TTTTGTCTAAACACACACTGTGAGGTGCTGTCCGTACTTTAATGTCATTATTTAGTGTCA
TTACATTTTTACACACCTTTGAAACTTTTTCTCCTAACATTATACTTTATGTGTTTGCAT
ATGACTGGTATTTTAAGAGCTCTTTGTGATGTTGTTGCACAAAAATAGATTTAAAGGCTG
GATGGCTCCGAGTGACTCCACAGTTACCTGCCAAAAATCTGCTGTAACCTATTAAGTGTT
CACGCCTTTTTag
>NODE_245_length_906_cov_10.855409
AGATGTTTTACACCTGGGTATAATAAGCTAACTACGTTTTCGGTGTGCATTTCTTATTAA
TACTCTACTAATCCTGCAAATTATTATAACATGTATTGGATTGGAATGAAGCTGGCTGGT
CTTACTATTATTATTTCATTTCGTGCTCTCACTGGCCTTACCCCATGCCCTCCACAGTGT
ACCCCATAACTCCAGAGCGAACTGGACAGTAGCCATAGTATTAACTCAAGCTGATGAACC
GGAATGAACAGTAGAACTTAAAGCACAAGCTTTTTAATGCATGTCCTTCTCAGGTTTTCC
TATGTGTATGTGGGAGTAGCTCTGTAGATGTGTTTAATATGATGCTGTACCTTCTTGAAT
ATTTCAGATGTTTCTTTGCTGCTGAAAAAATGTTGATTATTAACCTGCCAGTGAAAAAGG
GAAGTGGCCATCTTTGTACAACACACTGCTGTTTTGCTGTAACCGCGCAATGTTTTATGA
TCTTGAGTATTTTATAGAAAAGTAGAAGTATGTATCAATAATATGAAAGCAATAGCTAAA
TCATAATGAAGAATAACATGATCAGTGAATATTGTGGAAAATCTTTAGATTCACTCTGGG
TGGATTTTGTACTGTATTTATTACTAATGATGATGCAAAAAGTTGCATAGCTTAACCCAA
ACTGTTCTGTCTCTTTTTTATTTATTGTCTTGTATATGATCTTTTTGTATGTGTTTTTCA
AATAAACTGCCTAAAATGCTGAGAACTAATTTGATTTGTTGCATTATTTGCATTCTTGTT
ACTTAAAAAAACCCCTCCTGAAGCAACAAATCGTAAAATTACAAACCTACTACAAATTAC
ATTTGTTGTCTGTCATTAGTCGGTTATCATACATGAATCTGTATCAGCTTATATGGCTTG
TTATTAAGTCATAAAAATTGTACAAGTGCCAGTTTTGTGTTTACAATAATTATCTGACTT
GGTACATATGTTGGTCTTTTATCAAAAATGTTTATCTGGGCTACAGTTTTTGCACATTTT
GCCTTAAAAGAATCCTGTAAATACAAGACCGACTTAATCATTAATGTCtatgttttataa
ttaaatcaat
>NODE_246_length_603_cov_14.552238
CCACCAATCACACACAAACACATCCCATTCACAGAAACTATTCCTCCACAGACTGGTGTC
TGTGATTCACAGGTCAATTCCTCTAGCATCAAACACTGCGCAAACAAGGTGAAAGTGAAT
GAGCCTTTCGAAGCAATAACAAAGTGAGAGGGAATACATTTACATGAGAAAACAGAGGAC
CACATTATTCTAACAACTACCTTTGCCAGGCCAATCTATCTACCAAATTAGTTTATCGTG
TAATACCCTTCCAGAAGCTCTTCTGGCAGAAACAAGATATTATTCTCTTGGAATGGCCCA
TAGAAAGAGGGAAAAGCCAGTCAGATTCATATTTCATCTCTGCCATGGAAACCTCATCAG
TGTAATAACCCTCCATCTCATGGGTGTTATTCAACCATCTGCTACTATATTACTTATCTT
TATTTTGCAACTAATTAACAGCATAATCTTCTAAATTCAGCAAGTTAATTATCATTATTG
TGGTCTTTGCAGCATCATCAGTCCTTGTAAAGTGCCGTCTCCGCGCCCCCCGAGAGCCGG
GTGGGGGCGGGGAGCAGGCAGGTTGAGCTGGGGGTCTGTTTTCTTGACGTAGGCTCATTA
GGTGTTTGCTGATGAGCTGAGTGCAGTGGGAGGCGCCGTGAGTAAGAGGGGGGATGCAGG
TCAGGCAGGATTCTGCTGAACAAAAGGTTCCATGCAGGGTGAGGCCGACTTAATGTGCCT
CGCTGAGCGTGTGCCAAGATGCCCCCAGCTGGCtttcgcaggttgcccccccctctggtt
ggccctg
>NODE_247_length_617_cov_8.043760
ACTCAATGACAGGCTGAGTGGAAGACAGTCAGGAGAGCTGCCATGACTTATGCTCATACA
CACCCACACACACACACAAATAGCAGCACAATGACTTCAACTGTACAAGCCCGCACCTTT
ACTTCTCCGTATAAAGACGTTATTCCACAGAAATGAAGAGATAAGGAAGAAAGGTTATTT
TGCACTCCACTGACAGCACATCAGCACACACCCCCACTTATACAGTACATACGGTTTTGC
ACGTACAATGGCATTTTCTCCCCAACAACTGCTCTTGTTTAGTATGCGCTTCCTTTGGTC
TTGAGGAGGAATGATCCTCACTCTAATGAACTAGGGCCTGCCACTTGAATGTAAAACAGG
ATTTAACCCGTCTTCAATGTCAGAGCCCCTCCCTGGGGCTGCTTCAGACAACACACACAT
TCGCAAATTCATGGAGATGCACACGCACGCAGACACACAAGCAAAACCGCCAATGTACAC
ACACGCGCGCACGCACGTGCGATCGACGCACACCCGTGTATAGCCCCTCATAAGTGAGAC
GCTCTCTCTGTGCTTTTTTGTGTTCATTTTAGACCAATTTATGGTCAAGTCTTTGCAGAA
TCCAGCACACTCGCGTGATGTCCCGCAAGGGTCACTCTCACTTGCTCCACACTACTTTTT
ATTAAGCATTAATAATATTTTTGTCTGCTTTAGGGACGGGCAAGATTTCCCACCTGCTCC
GGTGATAATACCATATAAATAAATACAAGTATTTGCACTAACACAGACATTTTTTTTAAT
ATTTATTCAACCACTGCTTta
>NODE_248_length_386_cov_3.922280
AAAGGGAAGAAGAAGAGGAGGAAGGAAGAGAAGAAATGGAGGGAATGGAAGAGGAAAGTG
GAGGTAAGGGAGAGACGAAAGATGAAATAAGATGGAGTGAGAGGAAGGAGAGAAAGGAAG
GAAGAGGAGAGGAGAAAAGAGATGAAAGAAAAGGAGAGGGTAAGAAGAAAACAATAAAAC
ATAGGAGATGATAAAAGAGAGGGAATGAAGGGAAGAAGACGAGGTCGGGGAGGAGGAAAG
AAGAGACGAGGCAAACAGAGATAAGTTGAAGAGAGAGAAGATGTCAGACGTGGGAAAGAA
GAGGCGAGAAGACAAAGGGAAGAAGAGGGGGAAGGGAGGGAATGTGAGAGGAAAGTGGAA
GGAGAGAATAAAGGCAAGGGGGATACAGAGGGAACAAAGGTGAGACAAGATAGGAAGAGA
AGACAAGAGAGGAATTAGAGAAAGGAAGGAAGGAAGAAGAGGAGAGTAGAGAGCAGATGA
AAGAAAAGGAGAGGGTTGGAAGCAAACAATAGAACAGTGGATGACAGAAGAGAGGAAAGG
AGGAGAAGACAAGAGGCAAGGCAGGCAgag
>NODE_249_length_703_cov_17.004267
ATACACCCGTGGTGTATTTTCTTTTGGATGATTAATTGGATGGTACAATGCCCTGAGGCA
GCACTTTAATATGACACATATAGAAGCACCTTTATTTTGTCTCATAACCATTTCGCATTT
GCAGGTATTTTTAAAAGGAACCTAATAAAATCATCATTTAATTGGTCAGATAACTTGCCA
CGTAACAATGCTGTTACATGCACACATTCTCAGGCAGCCTCATAAATGCCAGCAAGGTAA
CTGAATAAACTTCAGCCCTAAACAGCATCATTTCCACGCGGAGAGACAGTTCCAAACAGA
GTTCCACTTTCAGAAGCCACCCATTACTTGTAGAATGACTTCTTTGTGTAGCTACCTGGG
CTCCGGGTTTATTTTTACCCTCCCTATGTCCCTCCTCATTCTTTAGCAGCTTCAGGAGAT
GGCGTTAGTTTGGCTTCATCTCTGACAAAAGATAAATGAGCTCTGGGTCTGTGGTGATCC
ACTATGGCTGCCAGGGGGTTCCAAAATAGCAAACTATTTTTCATATGGAGCGAAGTGATA
TGGAGTGCGATGCAGCAGGCGCTAACATTTACCATATCATAGTATGCGGGAATACATTTC
ATTCTTACTTTTTTCTTTCTTTTACTTTCAACTTTCTCTTCCTATTGGAAGGGTGAGAGC
TGTGGCAATTAAAATTGATCAAGTATATGTGGAAAGCCAGTTGGTTATTTACAGAGTTTG
TGGTTTCAAAAAAGGAAACTATTCAGAACAAAAATATTAAGTTGTTACCCAGGTAGAAAT
TATTGAGCCTTGTTTATGTACTTTAAAGTATGTATTGTAATTACAAAAAGTCTTTCTATC
TTCTCGTTTCAGCATTCATGTGATATTCTCTTTCTCCTACACTTGGa
>NODE_250_length_737_cov_10.900949
TGGAGTTTTATTTGTTTATATCTGCCATAGCAGACTGCCTGGATGTCATGATGTATGGTG
CGAGAAGATACCTCCAGAGATACCTCTGGAGCTACGATAGATCCCCAAGATAATACATGT
GAAGATGTCAATATGGTATTAGAAACCTATGTTCTCCTATATACCCCTACATCATTATCA
GAATGACAATAGGTTTGGTTTCTGTGGTGGACAGGAGTCTATTTTTACCCTACACTGTAA
GCTTCTGCTCCTGATTATGCTTTTTTTCACTGACTGTAGCCTGTCATGTAGATCATTGGA
CTTCTATTGTCCCTCCTCCCTTTCCAATGGGAGCAGAGAGGATGAGTGTTGTCATTACAG
ACAAGCAAGCAAGGTGAACCTTTCCTAGACTGGGGACCTTTTCCTGGTACACAGAATTGG
AACACCCCCTCATTGCACCTCCCCATAATCCCTGGCATTTTGTTTTGATGCACCACAGCA
TGAAAATGAGAGAATATGGCAATGTTATGGCATTTGAAGTCAATATGTATTATAAAATCA
ATCTAGATGAAGATCTGCCCATCCCTCTAATTAGACGGGGTGACTGGAGATTGATTTTTA
ATTGCAAAAGTAATTACATGGAGCAGATAGCCAGTGACATTTGATTATCTAGGTGATTGA
TTAAAAGGCCTGGCTGCTGGGGCAGACTGTCAGCCAGCTGAATCCAGACAAAAGAGAAAA
TTAAAAAAGTTGTCCCGTTTGTAATCACGAATTTCAAGGGTGAAATTACAAAGCCAAACA
TCCCCTTGGAGAAGCCCAGCATCCTTCCACTTTGCGCCTGTCTGCCCTCCTATCTCACCC
CTCCCGTCACAACACCCACAACGCAAGACCTCTGTGACACGCTAAAAAGGGGAAAACAAT
GATGTGAAAAATGAattgagg
>NODE_251_length_514_cov_18.982491
CTGGCGCACTGTGACAGGCAACAGTGAGGTTAGATCGAGTGGGTTTGAATGAAAATGCAT
GCTAGTTTAAATGTTGTTATTACCATATAAGCAGAGTGTGAGAGTGCTGATGCATAAAAA
AACTGCATGACTCTTGTCTTAAAAGAAATTGTATTGCCACACAGCGACTACATCATCTCA
TGTGGAAATCCTGTACAAAATAACAAGCTCAATTTTCAAGAAGTGTATTTTTGCAAAAAC
ATCAGAGTTTTTCTATTAAAGGCAAGTCAAAGCATGTTATTATTGTTATTATTATAATGT
ACTGAGGAGACTTACATAGGTAGGGTCTTAGTGACTTACACATGAAGGGCTTGACACTGC
TGTGGATGTGCTTATGCTGCTTGAGGCCCGAAGACGTTGCGAACGTCTTACCACAGTCAG
AGCAGGCATGGGCACGAGCCCCAACGTGCTGAGAGCGAATGTGCCTCTGTAGGTTACTGG
GGTCTGTGAACACCTGCTGGGGGAAGGAACCACACAGACACAGGGGAGTTACTACCTGCC
TCTAAAAAAAAAATGAATTAAATAAAAGCTGATATTTGCGCAAACACACAAAAATGCTCA
TTTGTTAACTAGGCCTCTTCAAAAGTCATCACTTTACCTTTGAGCAGTTTTCACACTCAT
AGTGCTTGCCACTGTCATGTGACATCtgatggcggatt
>NODE_252_length_574_cov_8.186411
GCAGCTGATTGTTCAAAGACTATTGACATGGCTGTAGCTGGAAGTATGGAAGGATTCTGC
AGAGAAAAGAGTAAAAGTGAGGTCAGACTTTGGAGTCAGCTCCCTCCGATCAGTGCCTTT
AAACCCAATCATCCCCCTTTCCCTCTTTCTTTTAACAATAATGCCTAAATCCAATTTCGA
AGTGACATTTTCTATGGTTACTGGTGCCTTTTCTTTATTTTTTTTCTCTCTTTTCTCTCT
CCTCTGGCTGTGTTGTTTTATTTCCTCTGGGCTTTCTCCTGTCACGCTGTCTGATTCTTT
GCAGATGGATGTAGTGAGTGCGTTCCAGAGTGGAACTTCCTTTCAGGGGGCTCTAAGGCG
GCAGGCCTCCAACTCCAGCCAACAACAGCACGATGTAACCAATGTTTCTAGCCCTACACA
TGTAGCCTTTTCTACTACTACCACTACTGCCACTGCCGCCAACACCGCTTCTGCCACTGT
GGGGTGTGAGTGCGTGTTCTCCTCTAGTGCATGAGACTTTTTTTTTTATTTCTTCTTCTC
TTCTAACATCTTCCTCCTCCACTCTTCTTCTCACCTAACGTTGACACTTTGACTCTCTCA
TGCTTCTCCTAATGTTCCCCCTGTATTCTTAAAAAAAAGACACCAAAACCACATCTTCCA
TATTGCTTTGATAACACTGCTGTATATATATGTACCCTGTAATCAGGTCGCTTCTAGCGT
CAAGGTGTTTTCTCTGTGTCATCATGTTTTctgttctg
>NODE_253_length_708_cov_12.444915
TACCAGGCTTAGAGCTTGGCAAGCTCCATATCCCAAAATAGATTTCAACAATACTCTATG
AGGATGCATTAAATAAATCTCTGCTCAGCTAATCCGTGGAACAGTTCACATTTTCGAGAG
AGACACTCCGGTAGGACAAAAGCGCCGCTCTGCTCGCCGCGCCTTCATCTGGGGACAGAC
ACACATAAAGAGAGATATTTAGAGAGAGGGGAGGGAATGGTGGTGGGGGGGAAGAAATCC
TCCACTAATGTGACAGAGAATTCTCCAAAAAAATCATCATTGTGTGCTCTTGCACTGCAA
AGCAGATTCTGTATCACTCCATAATTTTCTTTTTTCTCCAGCAAGTGCAATAACTTAATC
TTAAAGGCAAAACATGGACATGAGGGCCATTTCGAAACATGTTGTAGATAAATGTTAATC
ACATTAGCATTTCCCAGACTTCCGTAAATCTCCATAAATAGCATGCTGAGGTTGATCCCT
CTTTTTTGCCCATTGAGGCAAAATTACAGTTGATGAATTGCTTTTGCCATGCATGTAGGC
TAATGAAAGCTTTGCTCCTGGGCCTTCCTTAACAAAGGCTCATAATTTTTCCACTTTCCA
CTAAAATAAGAACCTGTTCCACTTTTAATTAATAGTTTTACCCTCTCCTATTCACGACTG
TATGCATAGTTTCAAATTAATTTTTTAGGTGAGGCTTGGTTATTAATACTGTAGAAACAA
CCCCTTTTGTGTTAAAGTAACAGGGAGGTAATGTTAGCCTGCAGGTTTATAAAGAATTTC
CTCTTGTGTCATCTTACTGCTTAGCACAACTTATGACACAGCTCTGAGACTGAAGCATTT
CGTGACAGGTggctatttcccttgaagtcttcacatttgtccactgagctgc
>NODE_254_length_539_cov_14.113173
CACATACAACGACTGCCTGGAGACGAATCCTATCGCCTAGATTGCATGCTTTCAAGACAG
GGGAGGGAAAAGCATCCCTAACAACAAAATGATATAAATTACCACTGTTATGGTCTATAC
GGTTCAATTTAATGTGCTTGTAATGATAAATTATTTTGGTTATGAATCTAAAGTGGACCT
GAGTGCAGTCGGAGCAGCAGGACTGTTAGAACAATTGCAGCTGTCTCCCAGGGCTGTGGC
CATTAGTCAATAAATTAGAAAGTAATTAGTTTCTGCTTCTGTGGCTCTATTTGAAGCGCT
TCACACAGGTGTAATGAAAATTTATTGGAGCTGTTGATCCGGAGGAGCAAAGAAAAGTAG
AGGATTTGTAGCGTGTGATTGTAATGTAGGATTTCCATCTGCCTTTCTCCTTTTTTTGCG
TACAGTGTGACAGGTAAGGTTAGCCATGATGACCGGTACAGTGAGGCTTTGCGTCAGTAT
TTCGAGTTTTGACAAAAGGCCAATCGACTAGCAGCTATAAATATTTTAGTGTATATCTTG
TAGTAAGAAAACTTCCTGTTTTTAACATTTTGAATTGATGACTTTGAATGAGAAAAGACT
TTTGATGAGAAGAGCTACATGAACATAACCACCAAAATCTGTGGTTCTGCCGAAAAAGGC
ACTTTTTTTTCTGTAAAATATTCTCATGTGCTTCACATACAGTAAAGTCGGACATGCaaa
att
>NODE_255_length_798_cov_25.913534
ATTGTGGGGCCTGCAGCACATCAGCTCAGTGGAAACTCTGCTGCTGTAGCTATCGCTGGA
ACATACAGGAAAAGAGGCAAGGCGGCGGGGGACGAGGGCAAGGTGGAGGACTTGGTGGAG
GATGGGTGGAGGAGGGAGGAGAGAAAAGCAGGACTGTGAGATGTAAAGAAGTAAAAGGAA
TGAGGTGATAAGTTTGGAACACAATGAGGAAGAGGGAAAGTGAGACAAAGAGAGGTAGTG
CGTGGCAAAAGCGGTTACACATTGTGCAGCAGACAGACAGACAGGCTGGACAGAGGTAAT
GAATGCAGTTATTAAATTGTTTCAGCAGCAAAGAGGTCTATTCTTATGCCATTATAAAGG
GAACAATTTATCCCCACTGATCGGCCCTGTCTCCTTTCTCCTCGCTCACTTTGATCTGCC
AGCATATTGCCTTGATGTGTCCTATTCAATAGCGAATCTGGGGCAATTTTAATGCTTTTG
TACCTCGCCACCGCTCCACTTCTCCCTCCCTGTTTAAAAATAGCTGTTAATTATAAGTGC
AGTTTAAATGTCTCTAGTGACCCAGAAATGCAGGTTGGAGTGAGAAGAAGGGATTGAGCA
TCTCCAAGTTTAAAAAGAGCGAGACACTATTTCTCTCCCTCTTTATCATGCTTTCTTCAA
TCTCTCTTTTCTCCTCACACCCCCTTCTTTGTCTTCTCCAATCACCTCCCCTCCGATTCT
ACTTCTCCATTCCTTTAGTGTTCCTCCACATTTCTTTTTCTCCATCTCTCACTCTCTCCG
TCTCCTCTGTGGTGTTTCTTCGGCTCGGTGGGAGTGAGCAGGGCCAGAGGATAGGGGATT
CAGTTCTTTCTCTCCAACACACCAGAGAACTGCAGTGAGACATCGGAGACCATGGTTGTG
AAACCGCTTCAGTCTGCAGATTGTATGTGCGTCACGCCGAGTCTTTGTATCTTTCTCCCC
AACTTcctcctcttatgcagcc
>NODE_256_length_809_cov_11.844253
AGAATATGGACCCATTGGCCAGGATGACAAAGTGACCTAACAATGGCATTACGGGAGTTT
GACAGAAAACCTACAACGTGAGAGCGAGATAGAGAGAAAAGTCATTCTGTCGAGTCCAGT
CTTTTGCCCCAGAAAATGTCACTGCGATGACTGAAGACACAACGTCCATTTCCACCACCA
TCCACTCTCTCTATCTCTCTCTTTCTTTCTCATTCATTGTCACTGCCTTTTCCCTTTAAG
TGCACTTTCGCCCACACCACTTGGAAATTGATTGAAACAAAATGTCACAATTATGCCCTG
TAGCTCGCCGCTTCAATTATTCATCAATTAGGGGCTAGGCTCCTTTTTTTCTCTCCTCTG
AGCTGATTTTTCATTCAGTTTGCTCGAGATGTATGGCTCCCCTGCTGTTAACCAGTCCAA
AGTCATTAGTTTCTGGGTTTGCAATTAAACCTGATGCATTATGCATGAGGCTCCGACTCA
GCAGACACACGCAGCAGCGGCCGCAGCAGCTAGCGAACGAGCTAGTAAGCTCTGGAGGCG
TGGATGGGAAATTAATTTGCTAGAAATTAAGTTCTCTCTATCCCTCCCTCTCTCTATCTT
TCTCTTGTCTGGCAGGTTGGAACAGATGCCACTGGCTAGAGATGGAGATAAAGGTGGGGC
AGCATTGGAGTGCAGTTTGATCAGCACTGACAAGGAAAGACGACCTCTATAGATTTCTAG
TCAAAATGTGTTGGACATACTCTTAACATTCACATTGTAAGATATTAGATAGCTAATGTA
ATGGTCTGGCCCTTATACAGGCTGAACACACCTGCTGAATTTCTCAACAGGGTTAGCAGT
GATATATCACATGTCTGTACTGAAAACCAATGTAAAAATGAAAAACAGGTGTAGGAAATA
TAGATATCCATACACAAAGGTTTTGAGTAAATCATGTAAAAAATGTAATttcgcaaaacc
atcttgtatctagcaacagcaacaattgctcca
>NODE_257_length_485_cov_13.907216
TGAATTTGTGGTGCAAGTATGATGGAAGGCATTAATAATGCAGTAAATGACAAATTCAAC
TGAGTCGAGCAGAACTGACAAACAATTTTGCAGCTTTTATTGTGTAGCTTATAAAATAGG
AAGGCAGTGCACAGCAGTGAATTTGCAACCTGTTCTGATTTAGCGTATATTATAGCAATA
TTTCTTGATAAAGTTAGTTAATAGCTGGTGAAGGCTGCAGGAAGATTTCTGGAATGAGTC
CAGAAAGTAAAGGAGTTGGTGTCTTCCATTTTCATGGGGCAACGGAGGTCTATCCAGTTC
AGTAGCTGGTGCCGTCTCTTCCTTCATCTCCCAGTGCATCTCCTCCTAAGCCTCAGCTCA
GCTAAAGAGAAGCAAAAGAAGAGGGGAAGAAGGGAAGCCCTTATGTTCATGTGTTTTGAT
TAGCAGGTAATGATCTTTGATCTAATGCGCTGACTGGGAAAGTGCGGCTCCCATTGAAAT
CCGGTGGATGCTTGGCCGACCTGGAGCCAGTGTCACTTCTCGTTAGGGCCTGCGGCTCCA
TGACCTCCCCGTTGCCAGTCCCAGCCCCCTTCCTCACAGCATGAGCACCCTGCGTAATGA
TATCAATAGCAGCAGGGGTGCAATGAATACAAATCCGCGTGCAGAATGTTTGGACAAGAA
TTCGCTCCC
>NODE_258_length_743_cov_13.446837
TATACCTAACTAGAGCGGGTCGCTGAGCTTGGAGTGACTCTATTACTCAGCGACTCACAC
TAAAGTTTGCTACAGCCTGCCTTTCAATCTCATTTTAAACAGATGCCACAGGCTTTGTAC
TGCACCCAAGAAAATAAAGCAGCTCTTATTTTCCCTCTGAAGAACATACTCAGAGTAATA
GTAAACAGAGGGGAAATGTTGATCTCACAACAATCCCTCTTTGTGTGTAATACAGCTTTA
CTACTTGAAAATGGATGGGGTTTGAATCAGCAAAATGTTCATAGAACAATTGCAGTAAGA
TAAAGGGGCTTTGGTAAGTCCAAATATGAATCATGCATAAAGACAGAAAGACTTTCACCA
TTCATTCTAGTTAGAGGACATACTTTACAAATGCTATATGTAGCTATCAGTGCACCAGTA
AAATAGGTCAATAGATTGTGTGTGTGTCTAATCTTTGATCAGATGGTGTTCTCATCCAGG
GCTATTAATGTGCTGATCCACTAATTGGGAGAGCTTGCTCTCTTAATGCAATGGCCTTCT
AAATGTGTCCGTCCCAGTAATTTAATAATGGCCATTTCATGCTACTCTGACTTTTCAAAC
AGCTTGCTCGGGGCAGCTACAGGGACTGGTTATTGATTGAAACTCCTAGGCTGCCTGGGC
TAGGCTCTGGGTGAGAGAGACTGATCAGTCTGCTTCCCAGAGTCCAGATGCAACCACAGT
CCAACCCCCTCCCACCCCAACACAAACACACACACACACACACAGACACGCGCGCGCACA
TAAGGACATGTGCGCACACACACATCTCCTTATGCTGCTCGTAAACACACAAACATGGAA
CATTGACTCACAAACGACAAGTGCATACTCACACATAAATTTGCAGATTCCGCACCAAGC
TTGATCAGTGGAGCACAGATGAGAGCg
>NODE_259_length_806_cov_14.358561
CGATAAAAGAATGCTTTGACTTTGTCACCTTTAAACAAGGAAAACATCAGAAAAGACTAA
TGTGCAGCAGTAATATGTGCCATGTTGTTTGGCCCCAGTGGTCAAAGATTTCATTGTGAT
ATACTTAAGACAATAAAGATTTTTTCATATGCAGAAAAGTTCAAAGACACGTTCATTTTT
TTTCATTTATTTTGTTATTTTATCCGCCTGATTTTTACACCATAACAATTTAAACATAAA
AAAAACTGTAAAATATATCTTCTTGGATCACAAATTAAATTTTTCTTAAAACAAACATTT
TAATTAGCTAACATGAGCACAGCCACAAGTAAATCTAAAGTGATTATTCCTGCCCTCAGA
GAAAGGCTGTCTCCCTGTGCTCTGTCAAAAGGTCAATTATGGCCCCAAACCGGCATGCAG
TGACAGTGACCTGGAAGCGCTACTGATGACCCCACATCCAGGGGCCCAAAAGAGTTGATC
ATCTAACATGCAGGCTGCCTGGAGCCATGGAAATCTGACATTTGTCCTTATTCAAATGAA
CACAAACAATATGCATTTCATGCCTCTACCTAACCTGTGCCAAATCTAAAGCATAGGGAC
CAGCAGTCTTAATGCATTGTCCTCCAATCCAAGTTTATGCCCTTCCTTGTGAATCCAGCC
GCACGGCAATCACACACAGAGCCTGCAGTAAAAGCAGGCAGCAAAAAGGCACCATCTTCA
CTGGCAACACTGGTCATTACAGTTGTAGTCTGCAGTGCCGGGGTCACAAATTGAAATGAG
GTCATACAGGAAAGCAAAATGTTAAGGGCAAGAGCAATTCAAGTCGTGTGTACTGCAAAA
TAAGTCATGGCAGTCTTTTAGACATTCTTTAGTTGATTCAGATTGCCACTGAAAATTGTT
AATAAATCTAAATCCCTAAATTGGCTGCAGCTGATATTTTTTATAATAACAAGGGATTAa
atgactatctgtaatgtgagcggggtcact
>NODE_260_length_697_cov_9.456241
ATAGGCTCGCGTGTGTTCCAGTGGTTGTTTCTCGGTGGTTCTGCTATTTAACCGTGACGA
TAACTCACCGGTGTTAACGTGGACCTTTTTCATCCAAGGATAGACCACCGGCTCCTTGCC
CTTCGCTACGCCGGGATAAACCTCACCGGCGAGGCTGCAGTCTTTGCTGGCATTTGCCCC
TGCGCCACCGTCTGGGGCCGCGGTGAGACGAGGACCGTGGCTTTGTGGAACCGGCTGCGG
CTGTGCGTGATGCCCCTCGCCGAAATCGTCGAGTCCGGCGGCGGGGACGTTACCGTAATC
GTATCCCGATTCTGTGTAGTTTGACCTCGGATAGGATGGCTCGTCGTGATGGGGGAAGCC
CGTATCTTTTGGCCGCTCGTAGTAATCTCCAGGGTTGGGGATGTATCCGCTCTGCTGATA
TTCGTCGCATGGAGGAAAGGAAGGCTCGATATAGTTGGAGTTTATCAAGTAGGAACTCAT
GGTCATTAATTTGTGAAGTGCAACAATACTAATTTTTATCGCGCTGTCGTTTTTCTGATC
TCCACAAAACCCTCCTACTCCCTGTCAAATGTACAAAGTTGCCTGGTCACGTGTGAGGAG
CCACCAATCACCGCGTGTCCTGTGGGCATCATGTAAACAGGAACCAATGGAAAGCATGGC
ACTGGTACCACCGACGCTGCTCGGACTGGCTTACGTTGGTGTTTTCCTTATTAAATCACA
GTATATAAAGCAAAACCAATCAACTAACTTGTTTACTGCCAAAGTTATGTGGGTGAGGCT
CTCCTGCAAGAGAAACAGCCCTCCTCCTCTGAAACACGGATAAGTTCCATAGCCCTGAGA
AAACACAGGCTGTCCACAAACAAAACCCTATTTCTGAGACt
>NODE_261_length_830_cov_15.031325
ATGTATATAACATTAAAAAGGATGAATGTTCAGGTGTGAACCTACTCAGCTTTTTAAAAA
ATCTTAAAGGAACATCGAGATAAATTATATGACAAAAGATAATAAAGAAACTTAGTATCT
CAAAAGCTGTGTCCATATTTAGTTTTTTAACAAATCTCTTGCTACTGTGCTTGTTGGTGC
AGAACCATGAATGCATGTAAAATGTAACTATTGTAAGTACTTGAAGTCATGACAGCTGTC
TATAAGCATCAGGGACATGTCTATTGGCCAACTTGACCCTTGTTAGAAAACAAAACAAAT
ACAAAAAGAGAATACTGCAGCCTGGGACTGCCGAGCCGGGTCACTGGAGATTTTCCAGAC
AAACGCCGCACAGGGGAGGGGAGGGGAGGGGAGGAAGAATAAAAAGGACAGGCTCAGAAT
CTCATTTTAACAGACCGCACACAATCTGGGCTCCCACAGAACTATCTCTGCCTGACCGCT
TTCTATTTATCCCTTATCAGTGTTTACCAACCGCTAGTTTTCTTTCATTCACACTGTGAG
GCAGTTCTCTTACTATCAGTCAACAGCTGACACCGTGGAACAGCCTCAAAGGCAAGAGGA
AGGGATCAAAACTAAACCAAAGCTGTTTAAACAATACAACAGAGGAAATAAATTCATAAA
TCCTAATTCTTCCCAACCCACAAGGGTATAAGCAGATCCTTTATAGTTAGGCCAACAAAC
AAAACCACAGCCAATGAGGTACATTACAATCAAGGTAAATTCTGAAATATATTTAGAAAA
AAGAAAGGCGGAAAAAAAATCCCATGTAATATTAATTGGGAACATTTCATAGTCTTGCCC
TGTCAAGCAAATATAAGTATTCACTAAAAGGCTTTTTCAGTTGTGTTTAATTGTCTTTTT
AGGAAAATCTCACCTGAGTCAACATTGTTAACATTTTTAGATCATTTTGTCGTATACTAC
CAACAACGTAGACAATATGAGGGACGATATACACAAGTCAAACATtttattaaa
>NODE_262_length_759_cov_17.624506
GATTCATCCAGTTTACCATTGATACAATAAGAAGTTTCAGTGACCCATATCAAACCAAGC
CAGAGCTACAGTGACCCCTATTACTGGCCATTTTTCTTGTGGGGACTACAATATTCAGTT
AGTGGTGAACTTCACTGTTTTGAATAGATAACGGACAAATTCAATGTGTTTTATTAGCCC
TATCGTATTCGAATGTTAATATTATTCCCATCATATTTTGCCCAACAGCTCTTGTGTGTT
TTAAATGTGTTTCAACATTCTGTGTAGTTTCTGTTACTGATATTGCTTGCATGGGGAGTT
TGCTTAGCTATCACAGGCTGGGAGAATGCTTCTTTTCCTCGATTTTCTCTACTTTTCTCT
TTGCCTCCTGAAGGACTGAAGAAAGTACGTAATCCGGATCGAATGTACAGATCAGCAGTG
TGTTATGCTGGCCATGGTCCACCTAAGAGTATCAGTGATGACACAGAGACGAACAGTAAG
AGTCAGTTATTAATACTGCATTGCTGCTCCAAGAGGCCACTAGCTGGCCACTCTATTATT
CATTCATCAATTCATTTATTTACTTCTTGATTTCATCCGTCCCCATGCCCCCCTCCTTCT
TTTATTCTCCTCCAACACAACACCTCCTCCGGCTGCTCTGTTGATTGAAGTGTCTGCTTT
ACGGGATCACGCTGTCAATAGCTGAAGTGTTGTCGTTAACTAAGAGTGATTGTTTCAGGT
TGAGGCCAGGGGATCAGGACCTGAGCAGACCCTCAGAGAGAAAGCTTACACTTTGAGCCA
TCAATTATGGCCCTGTACTTGCCTTTCCTTGGCTTTTCTTAAGCCTGCGTTTGATGGAGG
GGGATCAACTCAAGTTAACAATATGAGTTTAAaatgctgcaaaattaaagtgtgtatgac
ggaaatatttatgcactgctcaaaaatattaacgtcctttgat
>NODE_263_length_793_cov_13.856242
AGCCAGTTCGGTCTGGTTCAAGTGAAGCAGGAGCCGGTGGACACAAACTCTGGGGCCTCG
CAAGACTCTACGCAGGAGCACAGCCTGGACCTGAGCAAGAAGGACCACAGGTATACAGCT
GCATGGCAAATAAAGGGTTAATTCAAAATGCAGAATGCTATTTAATACATCTGCAAAATA
CGCCAACAAGGAAATAAAGCTTCTCTGATTGATAGATGATTTCTACATGTTTGGCACATA
TTTATAATTTCATATGAGTGTGCATCCAATTATAAAACCCCTAATATATTTCTCCATTTC
TGTGTGATCAGGGTGTTTACATAAACCTTCAACTCCAATCTTCCCCCCAACTCACAGTAG
ATCTTATTTCTTAAGAAGACAGCATTTTTCTTCTTCATTATACAGGCACACCTTGCGTGA
TAAATAGTAATATTTACTGTTCTCATGCAAATCTTGACTAAACATTGTTCATTTTCCTTG
TTCCAGTAATGAATCAAACGGACACCCTGTACCAGGGAATACATCTCTTTTATCCTCGCT
TATGAATAAGGTAAGATCCATCCATCAAACGCCTTTCATCCCAAGACAAATTAGCGGGAC
ACAGAGGGGCCTGTTTGTTTTTTAATGTTTCACCGCTAATAAGATGAGTTTGTATCATTT
AAATTTTCCAGCCATTTTTCATACGGTGTAATTTTCACTGCACCTCTCACAAATTAATAT
AATGACGCAGTAGCTGGGTGCCATGCCAGATATATAGAGATGTTTGGTTTTTGATGAGCT
GTTTTGAACTCGCCGTCCATTTTTTTCTCCTCCTTTATACTTTTTTTTCTCCCCCTCGCC
TCTCTCTACATTTATTTATAGAGTTTATAAATTATTTGATTAAAAAGTCAGAGGAGAAAA
AAAACAGGACGGCGCTGCCCTCATTTTTTAACAAGTCtaaatgttagcgtatggaaattt
aactgtgtatatttttt
>NODE_264_length_811_cov_9.706535
GTAACTGTATCTGTGCTGATGTCAGACTCATAGTGTCCAGAGTCAGTTTGTCCTGAACAT
TCAGCTCAAAAGGGGATAAACGTTGCTGCTGATGAGAAACTTTTTACTGCTGTGTTATTA
TATGAAGAGTCATGTGGGTGATGTGCAGGAGAGCTGACCCCTAAGTAAATATTTTTGAGT
ATCCCTAGTAGGATTGGACTTGTCCTTGACTCTCACTGCTCTGAGAAAAATCCACTGGAT
CTAGATGAATAAGTGTGTTTGTGTCTGGGTATGTAAGCGTGCTGTTTCTGTGCAGGAGGT
GCATCAGTAGCATTCGTACAAACTCTTGTGTGTGCATGTCGGCATAGATAGCGTGAACTG
GGTGTGTGTTATGTGTTTAGGTTTGGGGATTTTAGTACAGCAGAGGGAGGGGAAAAAGAA
TTGTAAGAAGAACATCCCCGGTCTCACAGCAACTTCAAAAGCTCTCCTTCCCCAGGATAT
TAAGCGACTGTGATGAAAAATTTAGCAAGCGTTAAATAAGCTGCTTTGAAGTGATCTGTT
TTGGCTCAGCAGTCTCCAAATTTCCGTAGCCCTCTGCAATAGCCATCTTTACTATAGAGG
GGAATAAAGGAACAGTGTGTTAAGTGCAGCAGTTGTGGGGGACCTGGCTGGCTGGCGGAG
GACATGCCAACAGTAATTGGTGCAGCCAAAGACATGAAGGCACGACGGCTGCAACTGTCC
CCTTTTGTCGTTCTCTGGTTCTTTTTCTCCCTATTCCACCTCTCCCTCCCTGCAGGCTCT
TTTTGCTGAGCCCTGTGAGTCGCAGGCAGACAGATGTTCCTCATATGTTCACTCTGAAAA
GAGATTTTTTTTTCTTGCCTTGCGCGTGGGTGTAACACAAATGTAACACAGCGGTGACAC
CAGGAAGTCAGAGGTTACTCTCGGGTCTTGACTCAGTTATATTTTTTGTCCTTAATGACT
GTCCCCATGGAACATGTgtttatagagagatatat
>NODE_268_length_662_cov_18.096676
AAAGCAGCAATAAAGAGCTCTGTGATGAGATATGACAACAGAAATGATGAATACTTATCT
TTAGGTTTTATAATGAAATTACATAGTTTTGCTAACCCGTGTATTTTTATAGGTCATTTC
CCACAAAACATCATCAAAAAAAGAGAGAGGAAACCCTCCAGCTTCACACTATTGGGTTTC
ATTCATTTCATTTGATTTGACATATCATGCTTCTGTGCCTTGGCAATAAGGACACAACAT
TGCAGCATATTGGCAAGCTCATTTGCTTTTCATAGTGAGCGTCGTGTCCAAAAAAAAGTG
CCCCCTGGGATAAACACGTGTACGGGGACTGCGGGCTCGCCGCCCCAGCAGCAGGTGGCC
CATTGCTGCCTAATGAACACCGCAATCTGTTACTATCGCAGCGGTGCTTTTCACCAGACA
ATTAGGCGACTAAGCATGTCATTATTCCAGGCCAACAAGAAGAGCCTCTTCTCTAATTTC
ATCTTTTCATTCCTGTTTACTCACCCACACTCCCCTCATTAACGAGAGATTTTCCAGTCC
ATGCTAATTGGTTTCAATAACATTCATTTTAGTTGAAAGGAAACGATTCTGTTAATTGAG
GAGCGCAGAGAGAGGAGAGAGGGAGTGAGGAGGGAAAAAAAAGAGAGGCTTCTTTTCATT
TTCAAGTGCGTCCATGAGATGACGCTTTTGAAAAAGCGCTCTACAGGTTCAGAGCTAATG
AAATTAAGTGATGCCGGCCGTGGCAAAAAGGAAAGCCTAAATTAAAAGCAATTTATTTTC
ATTGAGGCATGTGGCACTGTTCGGGCACAATTAATGGGCTGAGCATAGACACAGAgatat
ggagag
>NODE_269_length_819_cov_13.695971
GTGAAAACTAGGCAGCAACATCCTTCGGTTCAAAGGGTTAACATAGAGTTTGATTGCAAG
CGTGTTTACTGCCAGCCTGCCACAGCCATGTAAGCATTCCTTTGTCTGTCTGGGTGTTAC
ATTTTCACAAGCAGTAATTGCTTAAAGTGAGATGTATTCTGGTGAGTGGACGCCTAAATG
AAAATATATTTTCACCCTGTTTTCAATCAGTCCGAAACAGACAATTAATGGTCGCTTAAT
CCCCTGGACATGTCTCCGGCTCCCTGCTCTGACAATAAAGCCAATAAAAAGCTTCAAAAA
AATAAATTCTCAGTTGTTTTCTTTTTTACTAATTTCTCTCTTTTTTAATTTCTTTTTGTC
TTTACCTCGTCTATTTCTCATGAGTTTTCTCTGATAGTGATCCTGTTAAATTAAGTGCCT
GGGCTTTATCCAGAGCCCTCTCACCGTCACTCCTTTAATTTAGTCATTATAATTAACCAT
TAACTGGTGTCAGTTTCTGGGCCACTAACAGGCCCACTCAGTTCTGCTTGTCTGCATTAT
CACAGTTTGGGGGAGAAAGTAAATTATAATGAAGGGCTATATAGTCCAATTACTGATAAA
AGCAGCCAAGTGCGCTCCTTGTAATTAGGTGCCAGTATCCCTCCCTCCGTCTCTCTCTCT
TTCTCTCTCCCTTTCTTGTAGTGACACGTTGGAAGGGAATATATGCTTAATAGCTATTTT
TATTACTGTTAACCTCTTAGTCATGTTTTTAACCCAGCGACTTTCAATCACCGAGACAAG
GGGATGCCACAGAGAGACCTTATCTCACAAACAATCATTTTATGTGCTCTGCGTGGCTGT
TACACAAAGTTAACTGATAGATGCAGGAGTGTTGGGAAACACAGAAAGAAATGAGGCAAG
TATTAAGGAAACCAAAGGAAAAGAGAAGTAAATGAAGGcgagggaggagtgaaggattgt
aggacagcaagaggaaacagccagcagcgtatccttctgttcc
>NODE_270_length_633_cov_11.962086
CATGTTTATTTGTGTTTGTGTTTGAATAAGACAGCAACAAAAGTAATTTGGAGCTTTGGA
GTTTATGTCGCTACAAGTTTTAGGGAAATAAAAATGCTCTAAGTGATGGAGTGTAAATGT
GATGGTGTGCTGGGAACAACAATATAAAACAGACAAAGAAAATTACTTGTATTTTCTTTC
CGCCGCACTGTGGGAACATTCATTGGATTCTGCCCCATCTGTTGTAATCAATAACGTGAC
CATCTTGTTTTTTTATGAAACGCACTTACTCTTAATTTCATCCACCAGTGGTTTTAGAGA
GAAGAATGTGGAGTTACCTATAAGGCTTTGACATTATAAATCACCTCTTGAGACCAGATT
GTACGGCAGTATCGATTGATCCTGATATATCACAGAAATTTACTGTCACTTCTGTTTTCA
ATTAAAGATACAATCAGTCAGATAATGACTTAATTGGATTTTACAGAAGATTGAGTTTTA
TCGCCCCGTGCTTTACGAGTTTAGTTAAGGAAGGCCATTTTATCACGGTTGTCAGGGGCG
ACCGGCTGCCGCTGCCTTGTCCTTCTGTAGCTGCTGCTGCTGCTGCCCTGTGTACAGCGC
AGGGGAGAAAAGTGTCACAGGATTGGTTTTCCTTGAGCTGCCTCCGCCTCCATGAATCAC
GCCCTCCCATAATAGATAAAATCTGCCCGGATCTCGCTGTGACACCTCCCGGTGAAGTGA
TGGCGGCTCAATACAGACACGGTGGTGAGGAAGAGGACGCCGCGAGCTCAGAGGTGGACG
GGGAAAATTCGGgacatttttagatggtcgctgtcga
>NODE_271_length_780_cov_12.364102
CAAACTCGTGGGTGTGTTTGATAGGAGGCATGAAGGCATGCAGGCACAGTGTTGCCTGTT
GAATCACATCATCAGCATCAACAATAAAAAAAAGGGAAAAATGGCAGGCAGATATAAATG
AATATTCCTCACCTGTCTGCTCATGTTGACTCCCCTTGTTTGGATTTCACAGTGGGGGAA
AAAATAAAGGCGTATATTTACTTTTAATTGAAAGGAAATTAAAGACGCATCCACATCCGC
ATGTGACAAAGGAAGATCACAAGGCTTGGGAGTGATGATAGCTTTTGTTTAAGATGGATT
TCATAAAGAAAACCCCCCACTGATAATGATGAAAAAAAAATCTTGGACATTTCTCCAAAT
ACAATTACCTCGGCATCACCTGATTCAATCAAATGCATTTGCATTCTGTTTGCATGCAGT
GTTCCGTGAACCGGTAAACAAGGCAGGCAGAATAAATCTGATGTGTTTTCATGCTTATGG
TTGCTCTTCTGTTTGCTACATTTTATTCTGAGTATTTGAATTTTTATGAATTGATAAATA
ACTGCACAAACATACGCATAGCTGTGTGGATGGATGTTCTAAAGATGGAGGGGCATATTT
TTGCAAACCAAAAAAGAAAAACGGAGAATGTTAGTTCATGTTTTGAGACAGATGTTGTTT
GGCCAGCAAGCATGGAGATTAATATTTGACTGTGTCTGATGTGTACTTAAGAATGTATCA
AAGAAGATGCATCATTTTGGGGCCTACCAGAGGATGTTGCAGCTGGCGCGATGACAAAAA
GCATAAGGCCACACTTGGCAAGAGTCAGTCATATACTTACAGCCTGGATAGCTGGAGAGA
AATGTAGTGATTACACCACAGTCTTGTTCCCTTCTAATCCCTGACCTTCTTTCTCCCTGg
gcacttggaccttaagtttgtttgtaaaattctcactctgcctcatcttttcacataatg
tatg
>NODE_272_length_706_cov_20.417847
CTTGTCGTACCACCATTTGTTTTTCAATTTGTCCAAGAGGCCTTGCTCATTCAGTTTTAA
AACTGCCAGGTTAACAGCATTTCTTGAAACGATAAAACATAACTTGTAAGAAAATGCACA
GGTCCGTGAGAAATCTAATGCAAAGTAATACTTGTATAGGCATCATAATAATAGATAATG
GTAGTGAGACTACCATGGTCTAAGCAGGGGCTTATGCATAGAATGCTATCTGTTAATCAG
AATGGTCTAGGAAAGGACAAATTGTTTCATAATTTAAGGAATACGGAGAGATAAGAAAAG
GCTCATATAAGGTAGAGACAGTGTTAAATCTTGGAAAAGGTGGCATGAAGGGTTACGTAG
TTTAGAACTGAAGTGTGCGGGATGGGGACACTTGTCATTGAGAAGAAAAGTAACAACAAC
AAACATCATGCAATTAACATTCGTCACAAGTGACAGCGCAGCTTTTAAAGGCTAAATTGA
AAAACCATTGAACTGTTAAATTAAAAGTGACAACACAACAGTCAGGTAGGACAGCACACG
GGACAGAAGGAGAGATCGAAGAAGAGAGAAAAGCAACAGTAAGAGAGACATAAATATGAA
ATGATTGTTAGCTTTAAACCTTATCATCTGGATTCGAATCCTAAACTATAAAATAGCAAC
TCTGAACACATTCATAGAAATACTGGAAAAATATTAGCATTAATTGACCTTTGTATCCAA
GTGCATTGAAAAGAATACTACCGTTACCTCTGTATCCATTAAAAAAAAACATAAGAAGAG
GAAGAGAAGAGAATGACAACAGGGGGACATCAGGGTAGGTGGAATACTATAACAACATGG
GGGATATTGTTATATTATTCCACCCAccttaatgctgagcctttgggtgt
>NODE_273_length_427_cov_1.962529
GCCCTTGGTTAGAAACGAACAGTGCCAATCTGTTTTTAAGCTACAATGAGGCTTAGCTGT
TCTGAAAGACTCCACTGCATTGGTCTCCTCTTTTTGTTTAATACTGATGTAGATGCTCCT
GTGAGTTGTTGTCACAGCTTGTGATCAATATTCTGAAAGTTGTGCAGCACTTGAATTTAG
TCTCTATGCTCTTTTCAGGTGGTCCTTTACATTATTGTGTCTGCTGCCTGTGGAGGCCTC
AACTGGCCAACATGTGTCAAATGAGAGGAGAGAGGGGATAACAGAGCGGGAGATAGAAGA
AAAAGGGACGAGGGGGAGAAGTGCTTGTTCAACTCTGCAAGCTAATGGACACAAAAGGAA
ATACAGCGTTTCTTACTTTACATCTCTTGCTTCAACATCGCTGGAAGACAGATGCTGCTT
CTTCTCCTCCTCCTGCCTCCTTCCTTGCCCCCACTTTGACAGTTAGCACATTTATTTGCC
TTTTGGACCAGGAGTCCCACCTCATATCCCCACTAATGGACAGCAGCCATGATGTGGCCT
AAAACTGATGTGGAACAATAATCTTGTCTTATGTTAGTCTGGTACATTCATTCTGTGTCT
CATGCACTTAg
>NODE_274_length_756_cov_15.652117
GTATATGAACAAATTTCCTAAGTTGTGCCAGTCCTTTTACTGCTTAACTGGAAAAAGAGA
GAACGTAAAATGTAGTTTTACAGCTTATATATATACATGAATTGCAGTAAATTCAAGTCT
TTTATCATTTAAGAAGTGGCAATTGTAGCTGTTGCTGTCCTTGTAATTGTCGATGCATTG
TGATTTGATGCTGGATTGAAAAGGTGCAGAAACGCCACTCAATCTTGATATCTAGCCTCA
GCTACCAATCTGTCACCTTTCTGTGTGCCTTCCCAACAAAATGAAGTCTATAAACGGAGA
ACACTGAATGTTCTTTTGTCATTCAGTTGATAAGGGGACGGTGCTACTACTAAGGCCTGA
GGACTAATGAATCTCCACTCCATTACCGCTGAATCGGACAGATTGCTCTCCCGGAGAAAT
GAATTGAGTTTTTTGTATTTGTGAGATCATTCTCCCTCCATTAACTGCTCTTTATCCCGT
CTCTTCATCACAGGCAAATCAGGTTAGGCAGCCATGATTAGCTGGGGTGGCCTCCCTTTT
TAAAAGGTAATTGGGTTTGGCGGCTCAGCTGATAGTGCCATTAGGACCAATAAAGGCTGG
GCTTGGCTCATCGAGTGAAACAGATTCTTCAGCAGCAGATGGCAGACGGAGGGAGAGGGC
TCTGATGCATTGAGGCCGAAAACAAAGTTTGTGTAACCAAAGTAGTTTGGGGGCATCCTC
TCCTCTCCGTGCATATGCCCCCACCACTTTTACGAAAGCCAGTTTGATATTTTGTCTTTT
TGTGGTGGTGACATTTTCAAATGGAGGCGGTGACAGCTTTTAATATGCTTAACGCTGATT
ACAAAATGATTTGGCCATTAGAATGTGATTTTTTTTTTTATTGGGATAATTAATCATTCA
CACAGAAATGTTTTAATGGTGGACTCGGGGCAGACtgaag
>NODE_275_length_731_cov_11.243502
TTTGTTTTCTGTGATGTTGCTGCACAGTAGCTTGCCTCGAAGGTCACCTGCATAATGTCT
TGTTCTCAGGGGAAACAAATTTTAATCTGGTGTTCCTCATGCCCAAAGAATAAATTAGTG
AACTTTCTGTCTGGTGGATACTATGATCTCTCGTGTGTTTAGGGTGATGCAGATCGGGAA
GGCCCTGCAGGATCAGCAGTGGCTGTTTGAGAGCCTGATGATGCAGGTGGAGGAGAGGAG
GTCCGCCGTGGAGAACAATGCCAAACAGATAGAGGACAGGTTGGTTTCGACTCACACAGA
GTCAGAATCACAGTCCCAGTTCTGAGTAACGCCAGTCAATAATTTAACATTGTGAAATAT
AGCAAGCTCATGAATAAATTACTGTCTGAAAAGCTGCTTTCTTCTGCATTTGGGAGAGAC
ATTTTCCCCCTCCTTCTGTCTTTGTAGACTTCATGGAGTAAAGATTGCACACAGGAAGGC
AGAGAACCAGATTAAAATGGCAAAGATGATTATGATGAACGAGCTTAACAAACGAGCCAA
CCTATTAATAGAGCAACTGGAGGTAATTACTTTCTCATTCTTTCTTTCCTTCTTATCGTT
CAGCCAGCCGTGAATGTACATGCAAAGAATCTGTAACTGCCATGATGTAATCAGCCCTGA
AAGCAAGCAAACGAGAGCCAATGATAATCTGTCATAGTTGCTTAAACCAACATCTTAGGG
ACTACATCTGTCAAGGAAAAGCATTGTTGATCAGCCCACAGTTCAGCCACTGTGCGGCAG
TAATTAAACGTATTTTTAAAAATTCCTTTGCAGAAGATTTCCGAGGGTTTCCAGCAGCGT
CTGGAGGACCAGCTGCAAGGGGCAATAGAGATATGTGGCCAGCTGGACCACATTCAGAAG
TTCATCacctgggct
>NODE_276_length_585_cov_12.601709
TGCAGCCAAATATGACTGTCAATCATTTATTGGGATTCTGACATGCTGCCTCAAAAATGG
TGACACAGTGTCACGGTATCAACACTCTGCATGCTTTTGCACGAGGTTTAGCATTCTCAC
AGCGCCAGAGCTGTAAGGAATTAATATTCATCGCTGGCAATTTATGGATTCATTTATCAC
CCACATCTTATTTGTTCCTTTAATCGACCCTGGGGGTCTGACTATGGCCTTGGCTAGCCA
CCAGTGCTGGAGCGTTATTCCTCTTCACACAGGCCTAGTGTTAACGCCGCTGGCCAAGTT
CACAGATTTGACTGACTGTGGACTTAATGCTGCTTGCCTTGTTTTCAGCACTTGTCCCTC
CAGATTTGCCACCCTGGCTGCACAATTTCCTCCAATTCTAATTATTCATCAGCTCGTTAT
GCCTGTGCCTGGGCGCCTCCCCTAATTAGAGGTGACGCGGGTTTGGTCCCAGGCTAGCCC
CAAGTGAGGGAACCAGTTCAGAACCAGTCCACGGCGTGTGCTCATGGAGGACTGGGTAAC
TGCCAGCCTCTCCAAGTGCATGGGGGAGAAAGGAAGGGCCTGTCTTGACAGTGTGATGTG
ACGTGCCTTCACACAGTTCTTCTCCCTCACACAACACACACACATTAATCATTCTGCTAT
GTCCCATATCTATTAGCATAACCTCTAGATATTTATAGGAACCCTGAAACAATGAAAATT
CTTTGTCTCTGTGGTGTTATGTATTGCCAGTGTAGTGTGActttttttt
>NODE_277_length_753_cov_13.989376
CCACTGCCACTCCTCTAAACCCATCACAGTCTTGCTAGTATTGGAGCTTGGCAATGATTT
TCAGAATGTTATATTAGGGGGGGATGCCTGCTGTCCCCACAGCAATGGTAGTGTTAGTTG
ATATTGCATATTTGGTTGTTGATGCAGATTGCGCTGCAACAGATAAAGTCAATTCCAGGA
AGCAACCTTTTTCACCAAAGTCAAGCATAGCTGTAAGACTTCTCTGCTATCTGAAAAATA
GGTTTGAATTGCATGCAATTTGTGGCAGGCAGAGCACTCCAATGGAGGGAGGCTATTAGT
GAAATGCCTTGCCACTGTCTCTTTAAATGCCAATAAATTCCCATCATTACAGAATCTGGC
AGTTTTCCTCCCTGTCTGCAGCCTGGGTCTTTATCTCGCTCTGCCTCAGTCTCTGAGCAT
GTAGATCTGGCCCAGTTAGATTGTCATACTTAACAAACATTAATGATTAATTTCCTCCAC
TGAGTCAAATGGGGCTAAAGGGATGACTCGATTCATCTTATCGCACCACAAATTAGCATT
TCCCCATATTCTCCAGCATCAACTGTGCATTAAAATTCCACATTTACCATTCTGGGCACT
GGCAGCTGTGGTGAAAGAGCCAAGGAGATCTTCCTCCTGTGTTGCTGGAAATTCTGATTA
CTTCTGTGTTATACAAAGAATAATTAATTCTGCCACTTTCTGCTTGTTACTGTACGTGTC
TGACTGCTCTGAGTCAAATTACTCACTGAGGGGTTATTTAAAAGGTCAAGGTGGGCCTTT
TTTATTTGCTGTGTTAAGTCCTGGTAATGCAGTACTTTCACTCTTTACTTCCACTGTGAT
AATTTCTGTATTTTGAGGGGATCGGTGCAAAAGAGTGCAAACATTCACATTGTGCTGTGC
TTGATGTGTCCTgacacacatacacccacaacgacat
>NODE_278_length_741_cov_13.149797
AGGGAACTGATCGAAACTAAAAGTACTGTTATTTGTTCTTTCTGAGAGGAGAAAGAAGAG
CAGTCACCCAATGACATTCACCAAGTATTTACTATCACAAACAGTAATTCTGTTCTAACT
TTCCACTTTTACACTGACAAATTTTCAAATTGGAATCAAGTCACCACACCCTCCCTTTCC
CTCTCCACCCCCAGGTCTTTGTTCTGTACTGCAGAAAATCAGAGACAGCCAGAGAGAGAG
AGATGGAGGATGGAAAGAGAAAGATGAAGTGAGGGAGAGGGGAAAAATGTCTCTTCAAAC
AGAACTTGCCACCTTATTCTTCTCAAGGGGCAACAGCTTGAAATTAAAACTAAATTTGAA
ATTAATGAAGCACATTCTGGCGGTGGCATTCGTTTCTGAAGTAATAAATTACTTGTATCA
ACCTCGGAGACAGCGGTTCCTGTCTGTCAATTAATATGTCTTACGCTTCTTCTGCAGACT
CTAATGCATTCCCTAACAGACACACTCGCCATTTAAATTAAGCATGCATTTTCACTCATT
ACACTGCTCAGCCCTCGCCTCCTCGTAAATAAAAAAAATGTATGTACGTTTCCCTGCGAC
AAATCTCTCTCCGCAAAACCCATTTGCTTCAATTACCAAAGATTAGAAAAAAGTTTAGAG
TTATTATTTACAGTTTAGCTTCAGGGAGAGAGCTTGAGGCTTTCAATTTATATTCAAATC
CCTCTAGTTTAAGAATAATACAATGGAAATCATAGAGAGAAAAGATGGATCAAGACAAAT
CACTATCTTGCCCCTTAGTACATCTATGGATGTTTTCTTTTGTTAATAAGTCTATCAAAG
AGATAAAACAACATCAGATGACATATGCTTTATGCTCATACTTTATGATTAAGACTTGGT
TTCTGAATAACAATTGAAGCACACg
>NODE_279_length_915_cov_11.556284
CGCTAATGTCTGCTCACATGTGCACACATCAGGCAAGACAGATGAGGATGACAGATGTGA
GTGTATTCGTGCATGGATGTGTGTGTGATGAGGGGGGAGCTGGGTGTTCGTGTGTGCATG
ATGGAAAAATGTCGAATAGACATGGGAGCACAATGACGGCTCTTTGAGTTTCATCCGTCT
CCCCATCACTGCCTTCATCCCTCCTTCCACCCACTTTCCTAAAGGCACAAACTCTGCCAG
TTGTCACCTTAGAGTATTGCAGGCCTGCTGAAGCACTCCACTCCTCGGGAGGAGAATGTC
AGCCCAGGCTCGGGGCAGTTTTGACAAACAGAGTATATATTGATACATGATAAAGTATGC
TAGAAATCACCCGACTGCTGAGGGCTACTATAGTTTTAATATCATCATTTGAATTAACAA
GCATTCTGTGGAGAAATAATGAGCTTTCATTATTCAGAACATCATCCTTACCCCGGCGGA
GACTCGCAGGGCTATTAGTGCTTGAGAACTTAATGAAAAGAAGATAAAGAAGGTTTGAGA
TAAAAGTTTGAATGGCCACACTCGGTAACCAGAGTTAAAATTTAATGCGGCCCCAGTGGA
TGACGGATGAGCTTCTTATCTGGGGCCTGGGGAATGGGTAGACAGGGGATCCGCTTCGGA
AGGTGCCATTCTGGGGGAGGTGAAGAATGTGCACCCCTCCCGCTTTTTCTGACAGGCCCA
GTGTGCTGTGCCAACCCGGGTGGACCCCCCACCCCACTTGCATAGTGATTCATGCCAACC
CATAGATAGCTGTATGTGTCACTGCAAGAGCACTTTCAGATTTAGGACCAAAAACATTGT
TGCTTTGCCAAAATGATATCCCATTAAATTAACTTGGATTTGATTGCAAAATATGTCTGA
CTATCATTGCCCAAAGTTAAGTCTGCTTCACTTCCCTTCTATAAGCTACAGCTACAGTGT
ATTACATAATTAATGATTAGTTATCAACAAGAAAAGATAATTGATGCCCACAGGAGTTGG
TAGTTTAAGTGAAGACAGATCAGCAAAGACTAGAAAAAAGTAAAATATTTCAAAAAAtgt
aaaaatcctctcatctgtt
>NODE_280_length_782_cov_13.691816
GTATGTGCGGGAGGAAGGGAGGGAGGCATCAGGGGAGAAGCAAAAGATGAAGAGAATGAG
CGTGCCGCTTAGGAAATGTCACACTGGGAAGATTTGCAGGTTTTGATCCTAGCAAATTAA
TGCAAAACCCCAGTGCAAGTATTTGATTTGGGAAAACTTTGGGAGCAGACTTGTCTCTTA
ATAATAATTATTGGGTTTACATTAATTTCCTCCCCTATTCTCTTCCACAGGAGAGCTGAT
CACCACTGCTTGTGAGCTGGGGGTAAGTATTAGCTGTATTGTTTAATCAATTCACTCATT
AACTCTTATAAGCATTAAGGAAGTTTAATTAAGCATGGGCAGAAAGCAGATTAATTTACT
TTCAGTCCACAGGTTTTTTCCCCTTCTTTTCTATACACTTATTTTACTAAGTTGCAAGTA
GAGAATGCTATAATTTGCAACCCGTTTTTCAAATCCAATTAAAGTCAATGGTAAGGCGAT
GGCTTTTGTAGGCTTTGCCTTATGTACGGTATAAGGCTTATTATATCCACCCCTCTTTTT
TGTGTGTGTGTGTAAGCCGCGAAGAATGAACTAAATCGGGTTAACAGTTATAATAAGTTT
TATTATTTAATAAAGTTTATTACGCCGCTGTGATCCTTTTAGGGAGGCTGTGTCGGTGTC
ACTATGCCAGTAATCCTGCCGTTAGTGCTGCAGTCCGTGTGGCCTGCCTGTCTGCCTTTC
AGGCCTCCCCAGGGCCTCGCAGGCCATCCCTGGGCCCCAGGCTGCTGGCCCCCCTTTCTG
ATCCCCAGAGCTCCAGAGTTCTGCTTCCCTTTGCTCCCTGTGGCCTGTATCCCTCAGCTG
TCCTGTAGCTTCATGTCTGTCCACTCCTGTCAGCCCGCAGTCCTTCTGCATGCTCATTTT
GGTAGAGTTACCTATCTGTCTGATGCCACACTGTCGTCTATCAAACTGTCTGCTTGAGTT
Ttttct
>NODE_281_length_689_cov_12.580551
TGTTAGCCTAAAGTTCTTTTTTTTTTTGCCTCTCTAACCTGAGAAATTAAATTCTAACTG
ACACAAAGCTTCCATAAATTATTGGAAGTAATCGTGAACCTTATTTAGTGCTGCTTTCAT
TTTTATAGGATGCAGACACTATGTGTATAATATATGTCTGTGTTTATGTCTGTCTGGGGA
TATGAGACAGAGTGCATGTGTGTTATGTGACCGTGTGTATGTACATGTACTTTGTGTCTG
GATGTCTGCATATCTGCATGTGTGTGCGTGCATGTTAGTTGTAGACTCAGAGGCATAGCG
TGGGTCTGCATGAGGGAGTGTGGTGGCAGAGCACTCCTCTGATAGGCCAGATCCAGGGTG
CACTGAAGCCTTTCGCATATATATGGAATTTTTGAATATCTAAACCATTATTTAGCATCC
AAATCAGTTCTGCTTGTCTGACTGATGGACAATTTCAGTGTGACCCCGGTCTTTTTGCAT
GTGACCTATACTGTCGGGATTCTTGCATATTGTTTGGATGTTCACGTTGACTCCTCTCCC
GTTTTTCTCTTTGATCCTTTTAGCATGCTCTTTGTGTCGGAATTCATGAAATATTCATAG
CTGGACTGTGGCTTTTCCATATCTTTATGTACAATTATTGGCAGCCGTCCTGTTATGTCG
AGCCATCTTAATAGTAGGTATTGGGCTCGGTTAAGTGTGACTTCAGATTTTTCTGACAGT
TTAGCTGGTCTGTGTTATGAATTGATAAGGCAGGGCATTATATTTGCAGATTGTGCAGTG
TGGTTGCCTTTTTAGCCTACCATTAATATTGATAAACGCAAATAATGTGTCTCACATGAG
AGAATAAATATCAGCACTGGAATATAAaatatg
>NODE_282_length_746_cov_10.982574
CACAAGTAAACAGTTTTCTTAGAAAGCTGTTTCCTTTCGAGACCAGTTGCCATACATGAT
TTTACATGCAGACATGATTTTTACATTTGCCCTGAATTATATCAACAAAGTATGTGGTGT
AATGTGCAGCACCGGTATACAGACTGCATGTTTGTGTTATGCTGTGTTTTCATAACTGGG
GTCAGACACATGCAGCCCACCCAGTCTGTTGAAGGGCCTTTGTAACTAAAACATCACACA
CATCCTGTGTTGCCTTTTAATACCTATTAGGCTACTTGGGCTCATATATTTTTTCATTTT
TTCCTGCATAATGTTAATGAAAGTCATTTTTCAGACATTACAAGTGCAATGATTTGCAGT
TAACCCATGCAAACAAGAGAAATAGTGGGCAAACTGTTGTGACATTCATTGTATATAATG
AAATCTTAATATGGTGCATATTTAAGTGAAAGGTTAGCAACATAAAGGGCAAATGGATTG
CCTGGCAATGAATTTTAAGCAGCTATTGATTTTACACTACAAGCTACCTCTTCCCTGAAT
GATAATTTTGAAATGGCACACTGCTTATCTTAAAGCTGATCTGACACAACAGGACACCAG
AAATACACCGAATATTAAGGCAAATACAGACGGATAAGGAACGCTCCTGTAGATGATGCA
CCACTCTGATTCCACTTAACGAGAATACATAATAAGTGCTGATGTGCTCTCCAAAATTGA
GCTGATGTGAATACATCTAAGGGCAAGCAGATAATTGTGATAAAAATTCCTCAAAGCAAA
AGTAAAACTATGAAAACTTTGACATTTACTTTCATATAATTCTTCAACCAAGTAAGGTGA
CTGAAGCTAAAAACCGTAATAGTTGTGCTGACGGAAAATaagcacgaatctcaaatcagt
cgcaatctgttaattaacaaatctgattta
>NODE_283_length_463_cov_13.997840
CCCGGCGGTGTTTATATTGGGGTAGAGGCCAACCAAACTATGCATGGGAAGGTAGGTTCA
GTACAACCTAGCCTGGGCGAGAATGACTGACGTTCCAGGGGACCAATCAGGAGAGCGGAG
CTAAGATCTTTTCCTTGGCGACATCCAATAGAGAGTCCGAATATTACTACTGGGGCGGGG
CCGTAGCGTCGTTTCAGCTGGTTGTTCGCTCCAGCCTGTATAGTTTGTACGAGCAGCAAT
TGTGATGCAGTCATAAGACGGCCAGGACGAATTTGGGGCGTATGGGAGTCACATGAAAGG
AATGATGCAATGCTTGGCAACCAATTTCTAGCTGGGGATAACACCAGCAGAATCAGAACA
TGTTTTATTAAACAGTGTTGGCTCTAACAAAAATCTAAAAATATACATATATGCATGGAT
TTCTAATGTCGAAGAATTGTTTGTTTCCGGAACACAAAAGCTGAATCGATTTTCTTACGA
ATTGTTTTTTTTGTCGTGGTTTTTTAAAAAATAAAAAAAAATTCAATTTTTTTTTAAATC
CAGCCAATCCATTTAGCGCTTACTTGCTCGTGACGTGTTTATCAATTGTGTTGCCAACCG
CTGGTTTTCACCTGTCTGTTGATTACaggtgtttgtccaaagttctt
>NODE_284_length_791_cov_10.178255
ACAAAGCCTCTAAGCACATTAACAGTTGTTATGGGTTGACTGTATATTTCAGCTAACATC
GGAGTGGAGCCGAAGGGGTGGGGATAGCAGCAAAGGGAGTGACAGAAAATACAGAGAAGC
AGAAAATGGATAGACTCTAAGTGAGAGAGAGAAGAGAGAGAAAGAGCAGAGAATGGGCTT
AGGCTTCGATAAACAAATCAACACATCTATCACCCTGGGCCTCCTGTAAGGGCCATTGGG
TCACTGGTGTGTTTGCACCGATCCCATCACTCACTCAGAGTCGACAGCGCGGCCATTCCC
GACCAACCACAGTCTGCTTTTCCAATCCAGTCAACAAAGCCCAGGCCCTGGCACTGTCTG
TTTAGCTAGAGGGGAAAACTGTCAGGAAAAGTAAGACGAATGAGCTGCCCTGATTGACTA
TTTCCTTAGATACTGAATCAATGGGCTTATTATCACCAGCAATTACAGTACTAATACAAA
CAGATGCTTGGGGAAAGACATCTGCTTAGAGAGATGAGACAACTAGATTTCCAGTCAATA
GAGTGAAGAAAGCTCTTCTCTCACTGACCCTCAACAGAGGTATTTGTATTCATGTGAGAC
CCAGAGGCAAATCTACAACACTGCACATGAAACACACACTAATACTAAAGCACACAGATA
TTTATTGCCACTTGAAGAGCAATTAATTTGTAACAACGCCTGCATCAGAGGAATAACAGG
GCCGTTTCCCATCTCCATCCATTTACTAATAAACAGTTCGAGTCTGAAGGGAAGCTGATG
TATTGCTTAACTCCAAATAACCTCGTTTATTCAAAGAACCTGGTGAAACTGAGCAGTTTA
AAATGGACACCATTGACGCAGTTGCTTAAACTCGGTAAATTCATTCTTTTTTTCCTTCAC
TTGCTCCTTTGCTTTTCACTTTTACGAAATGTATTTGTTACCTCCCTCGCCCCTTTGTtg
gctttactttctcag
>NODE_285_length_724_cov_8.342542
AAACACACATCTGTCTCTGTGGCCAACTGAGCCGTGTGCCGTCACTGTCTAACCTTCCTC
AGAGGATTCTGGCTGACAACCTGGATGATTTTTAAATGCATTTTATTAGCACTGCACATT
AGCTATGTGAGGATGTAAACAAGATACCTGTCCCCTGTGTCCTTTTTGATAACTTTTAAT
GATGCGCTTTGAGCATCGTTCCTCGTTCTAACAATTACTCTGCATATCTGAGGCTGTGTG
ATCCAAAACTGAGCAACTGGTTTTGGACTGTGGCGTCCTGTCCGGTCCAAGATCCCCATG
TAATAGGATTCCTCAAAGCTGCAGATGGATGGCAAATCTAGGCGGTTTCATCTACTAAAA
GAGGGCATAAATCACTAGCGGAGGAAGCGGGGACGAGGCAGGGGTTATCACCAGTCTGCC
TCCCTCATGAGAGCTTTGCATTAAAGCATTAGTGAAATTAATTCATCTTTCATAAGAGGT
TTGAGCAGTATCTGTGATCTATGATAACAACCAATTTCTCACTACGGAGGGGCCGGCGGA
GGAGGGAGGGAGGGAGGGAGGCAGGAGAAAAAAAAAATACTCTGCGACCCTGATAGACTA
CACAAATCTGCTCTTTTTAAATGGGCTAACATTATCTGGAGTGCTGCTCTCTGGAGCATC
ATCCCAGATTCATATCCCAGCCGGGAAAGAGGCATAAATCACCGGGCAAAACTTTTCTCA
TCTGGCCCCCCACCACTACACACACCTCCTTTCTCTCTACATCACTCCCCTCATCCTTCT
CACGGTACGCTGTGCCAGGTTTGTTTTGTGGTTCTCTTTGCTTGTCCTGTTAAATGCAGA
ACAATGCTTTGCTGTAATCATTTTAAATGGCTTTGCGCCTcaatcagtgtaattggtttt
agatcatc
>NODE_286_length_534_cov_11.323970
AAAATAAATTGAATTTCAGTATGCATCTATTTTAGTTATACACTTTCTTTAAGTTCTGGA
ATAATTTTCAAAAAAATGTGCATGTCTAGTACGCGCTCCATAACCAATATCAATAAGCCT
TTCATGTAGAGCTAACAAAGAGGCATCACATCTCCTGGCACGGACACGGTTGGTGTTGTT
GAGATGTAATTGAAGCTGCAAGGGTCACATTTTCGGAATAGAAATTACAGTCTTGTCTTT
GACTTGTGTGGCGTGAACCAGAGATGCATCCCACAGCCCTTGTGTCCTTCACAAGCCTTT
ATTATTTATAACGCTCACTCTTTGAGCAATGACCAGTACTAATGCATAACCTTCTGTCCT
TCTGGCTGATTCGCTTCCTTTGAAACCAAAGATTGAGGCAGGAGAAGTGGGTGTATGGTG
GATGAGGCAGGGGTGTGGGCGGGCGAAGGGGGAGAGCTAGTATAGGGCAGTGGAGATCCA
GGCTATCGAGAAGTTATTATGTTTTTTCCCTTTATATCTGAGGATGTGGAATAACACTGT
GATGCTTCTTTTCTCCAGAATAGAGTTATGGGCTTCAAAGCAATACTATTTCCTGACGTC
CCTCCTTCCACTATTTGTCTGCTCCTACGGAATAATGTGCTGGgagtggtgtggaggggt
ggggtgtcttttagctacatgattatttgcttgtttccacctgtacccactcagctct
>NODE_287_length_611_cov_4.404255
AGAGACACACACACACACACGCACACAAATACTTACTTAAAGATGGATAGATGGAGTTAA
GATTGAGATGGTAGGAATAAGGGAGAGAGGACAATTTGATTTATGTGTTTGATTTAATGC
CAAAAAACCTGAAATCCTCTCCAACACACACACACACAGAAAAATCCAGAGCATGTGGAG
CTTTTATTGTGAAAAAGACAGTTATTTAGGACCATATGGACGTGTGAGACTTTTTCTGTT
TAGTCCAAGCTTGTGTTTTTCTGATAATGTCTCTGTACGCATGCAGGATTATCCATGAAG
ATGGCTTTTCTGGGGATGATGTGAAGCAGTATAAGCCTGTGGTCTACAGCAACACCATCC
AGAGCTTGGCAGCCATTCTTCGAGCCATGGACTCACTGGGCATAGAGTTTGGAGACAAAG
ACCGAAAAGTTAGTGTTACCTTTACCTTTAGTGCCAAAGCAGGTCTGTGTTGGTATAAAT
CGCAGTGTCTGTGTGGGTCATGACGTCTACTTGATGTCCCTGAGGGGACTGGATAATAGT
AAATCTGTTTTAAGAAATCAGTCTTGGAAAGATTTGACTTTGTGATTGGTTTGTAGTGTC
CATTTCAATAAATTATTGTATAATGGTTTAGAATGATAAACTTATTCAAATATAATCTTG
TTGCTCTTGTCCTAATCTTATAAAATGTGCTTGTCCAGGCTGATGCTAAGCTGGTTTGTG
ATGTGGTCAGTCGTATGGAGGACACAGAGCCGTACTCTGCAGAGCTCCTCACTGCTATGA
AGCGTGTatgggccg
>NODE_288_length_478_cov_7.698745
CCGGCTCTCAACAACACTCTGCTTTACTGTCGATCACCAAGACACTCGGCAACACCGGCT
GTCACCTATACATGTAATATAAATGCAATCTCACTTTTTCTCTGTGATAAATATCCGCCA
TCTCGGAGGGCCAGACACAGCCTGACACACATGCGAACGCACACACTCTCACTTTTGAAT
GCAGCACCGCACAGACAGTCAATAACAGAATGGGGTGTGAGATTAAGCCTAAGCCCACCT
TCTTTTCATGTGGCAGAGCAGCCGCTGCCCCGAGATCTGGCACCAGATGGCGCTGTGCCG
GTCGGTGCCAGGAGATAATCGGGACAGATCGGGCCGCATTACTACCCATTATCTTCTAAT
TATTCTTGTGTGGAGCGCTGATCCTGCCGTTTGTGTAAGTGGATGGCACAGAGAGCCTGT
CGCCCCCGGCAGCACGAAAATCCTCCCCACTTCCCTCACCCCCTCTGGGGATGGAAGGAG
AGATCAGCCGGGGGAGGGAAATGGAAGGAGGAGCTGGTTGGGTAAGGCAGCCAACCTGAT
AGACGGGAGAGACGCCTTTGTGGAGCACGAGACCGCCATTTATTTATTTATTTATTTTTA
ATAAAGTGATGTAAGAACGAGGAGATCCCGGCGACCTTTGACCTCcgcgccggcgtcgcg
cg
>NODE_289_length_630_cov_12.593651
TATTCAGATTATTGAAACACATCGCATGCTAGCTCACCTTAGCAATGACAGAAATAGGGT
TTTTTCACTTTGGATGTTTCATTCTTTTCTTTTTTTTTCTTTTTTTTTTAAAGGGTGGAA
TAATTAAAATGGCTGTTTTATCTGAGCTTTTAGTCATAGTGTGGCTGCACTCACTGTTGC
ATCTGTGTGCTGTGCAGAGATAGAGCGTCTGTGGAGGGCCAGGGAGCAGACTCCAGAGAT
CCATCCATCTCAATCTGAGGCTACAGCTGACACCTTACAAAGAGGTACAATTAATAAGGG
CATTATCCAGCAGTAGGCAACAATAGAGTCCTAACGCAGAGACACCAACCTCAGGAGGCC
CGGAGAGAAGAGAAAGGGAGCGTGTGTGTTTATGGGTGGGGGAAGGGCTGGCCAAAGTGC
TTCAGATTGGGATGCATTACAACCAATGTCTTCAGAATGTGAATTACAATCTATTATTAG
TGAGCCTTATGATAGGTGGTGCAGGCTACTTTGTGTGCTAAACGGATCACATTATTTTTT
ACAGTTCTGCGTTGAAAATCTTACATTTACAAAATACAGTCTCATTTAAAAAAATCACTG
GTATTTTTGAATGATACGGAGATGCTTTTAGATTTGTGGAGGTGAACAAAACAAAGTTTT
TAAAAAGTGCAAAAAGACAAACAAAAATCAAGATTCATTGCTGCTTATTTGATTTTAATG
ACACTTTTATGGAAACATTACAAGAAGAAAAATCTGAGATATCAAAtacagcatatctga
taatagagccctcatgaaagtgtcctgttagtgc
>NODE_290_length_606_cov_6.311881
CAGGAAAAGACCGAGCTGGATTTACTATTTACGCCACAGTACTGCGGCGGCGTGCGTCCT
CCCCAGCCAGACGGGTCTGCGTAATAGCCAAGAGGCCGGTTGGAGCAGCCTGCAGTCGGC
AGGGGAAGAGCCTTAACTCCGGCCGCTGCGTAGGACAGCAAGGTGGCCGCGTTACCGGCG
AAATCAGCGGCGTCGTATGCCGAGGCAGCAAAGTCCAGTCGGTTGTTGGCAGGGGTGACA
AACCATCGCTGCGGGGGGGTGGCAACAGTGGGCTCCTCGGTTTGCTGCGGGGATAGCAAG
CTGTTGCCGAGTGGGACGCTGCGCTCCGTGCCAGGACCAGTCCCCACGCCAGGGTGAAAG
CGAGATTTGGCATAAGTGCTGACAAATTGGTCCTGTAGGAAAGAGCTAGGCATGGCATAT
CTCGCACCCGGCACGATCTGTGAACGCGGAGAGTCACCCGGTGATGGAGTTAGGCGGTCA
ATGTCGCAGCCTGTGTAGACACTGAAAAGATGGAGAGACAAACAAAACAATTCAGAAACT
AAACCGTGCGCTCTAGTCGGTTCCCTAAAAAATCAAGAGATCTAGGTCAGGGAAGTCTAT
ATTTCACCCAATTACAAGTTTAGTTGGGAGCCTCACATGTCAGAAGTTTGAGACATGAGG
TTTAGTGAACGTGGAATAACTGCAGGGTTTCAAAAAAGAAGGCGCATCAAATCTAACAGC
CAGCTCGAAGATAGGccttctgcgttttacaaagaaagaatgtatggaataagaagaagg
tgagaaggtg
>NODE_291_length_522_cov_4.515326
ACTTTCTATTGATTCCAGTCTTTTCTTGACTTCATCTTCTTTCACTGTCAGCTCAGACCT
GTCTCCTTCCATTCTGTCTGATTCATTCAGCATTGCATCTCTCTCTCTCTCCACGTCAGC
CTTCATCTGACTGACCTGCTCTCTTTCTTCTCTCAAGGTTTTCATGATAGCGTCAATCTC
TTCTCCCTTCTTTTTGAGGTTATTCTTCTGAACTTCCACTTCATCTCTGTCCAGGATCAC
TGTTTTCTTGATAGTTTCCAGTTCTTGTGTTTGTCTCTTGAACTCATCAACCTTGACTTC
TTGTTCTTTTTGATTCAAGGTCATCATGTTCATCATTTCCTCAAGCCTCTTCTGTTCTGT
TTGTAGCTGGAGCTTCAAGTCGTTCATTTGGGTTTTCTCTCTGCCGATTTCATCAAACAA
GCTGTCTACATGCCCTTCCTTCTCTTGTAGTTCAGCCTTTGTGATTTCCAACTTGTCTTT
TTCATCTTTAATATCTTGTTTCTCTTGTTCTAATAAGTCACTTTGTTTCAGGATGTCAGA
TCTCACTACCTCCAAGTCCAGTTTCTCTTTGTTCATCATTTCAATGACTGTGTTCACCTT
GTCTTTGTCTAGTTTCAACTCTGCCTTCAGTTTCATGAGATCTTGTCTTTCGTCCTCCAA
CTTTTGCTTCCATTCATTTTCCATCTCTTCCCTCTGGCTCGTCATt
>NODE_292_length_689_cov_14.039187
GTCAAGCTATTTTGCATACTCCTGTCTGCTCTAAATGTTTTTTCATTTTTTATTTTTCAA
TTTTCTGTATCAGTATTTTGAGACAACGCTGTCCTGCAGGGTGTATTCACCCCAACAGAC
TAATCTAATATTACATCCCTCCAGCTCAGGAGATGGCTTGATGATTTTCTCATCAACAGT
AACGTCTTGGTTTTGTTGTTTGAAAGGGCAAACATTGGATAAAGCTTCTCAATTTGTGCA
ACAATTTCTAAACGGCATACGTATCTGCATACAAGTGTTGATGAGGGAATTGGAAGTCCA
ATCTTCCTGATAACGGCAGGTGTGTTTGGAGTTGTAGCTGTAGGTGGGGCAAAGTAGATT
TCCTGACCCCACCTGCGCTTCTCCTAAACTCTATCCTGCCTCCTTGTGCCTGTCTTGTCT
TTCTCCATTTCTCTCTGAGTGTGTCCGACCTGGCAAGCTTCCTTCTCTCTTTGTTCCACA
GTGACAGTCCTGATGGCAAATTGATTTCGACTGTGTGAGAACAGACATACAGACAGAAAC
AGACAGCTCCGGATAGCACAGGGGCCTCTTCCTCCCCATCTATTCCCTCCTCTTAGCCTC
CCTCCTGTCCACTTATCTCCACCTCTTCTCTGCCTCCACACACACCCCTTCTCCGAATGG
AAGAGGCCAGTTTCATCCCTCCTTTCTGTCCTCTCTTCCTCCCCGGGTCCCTCCTTTCCT
CCTTCCGTCCATCCTGGGTGCTGCTGCTGGTGGTGTCGGTGTGGACAGTAGCGGTTGGTG
GGTGGAGGATTGCGTTGAGCGAGAGAGCCAGAGCGGGGCCTACCTGCTCGGCATGCAGCG
ATATGgactctgaatactctatctctgatcata
>NODE_293_length_572_cov_4.517482
CTGGTGTTTTGTTCTCATGTGTCACAGTTCCGTGGCATCAGTCCAACCCATCACCTCCTG
AAATCTGTGTCATTTCCATGGTTACAGTCTGTTAAGTGTTATGTAGGTTAAGTCAAAGGG
CTTAAAGCGGCAGAAAGCAGGAGGCTGCTGCTCTGAAGCAAACTTTCTCTTTGTGTGCGC
TTGTTGGGGGTTTCCAGCTCTCTGCGGGGACTCATCATAAAGCCCCAACTGTGTTTTTGT
GGATGCGTCTTCCTGTCAAACTGCCCTAACTGTGATTTAAACGAGTCTTCGCCACAGTTT
GCCAGAGTTCTCCTCCGGGATGCTCCTGCGTCACCGTCACCCGGCGTCCATCTCCAGCCA
AATGTTCATTTCCCTAAATTGGGGGAGGTTCTCCGGTCGATACCTTTAATTGCTCCCGGG
TTCTATCGATACCTACCGGTTTCACTGCTCCATCACGAGCCACTGGGAACGGGTTGCCCG
GGAAACGGCCGCATGGCAACAGGATCAGAGCCTGGGGGTTGTCTGCTTCTAGCTCTGCTC
CCATTTTGCATCGCGTCTCCTCACTAGATGGTGTGCGAGCCACTGGAGAGTACACTTCCC
CGCGCACGCAGCTCCGCATCCAGCCCAGCGAAAACCGGGGGAACCGGACGGAGGCGCGTT
TCTTCTTCACGGGGCTCCGAGGCGGAAAAAAGTGCGGACACAAAGCGCGTCGTCAGCCGG
GTCGACCCCCCCTCCCCGCgccgctctctgctaaca
>NODE_294_length_721_cov_3.997226
ATAAAACCTACATTTTTAGCACCACTGGGTTTGTATTTGTCTCTAGAAATGACTCAATTT
TAAATGCTTTACATAGAAATGAATCCTGATCCGCCATGGATTTATATAATTATTTAATTA
GAAGTGAGGTCGGCTGCAGTGATAGATCTCACAGCTACTCATGACTGGTCTCATAAGTCC
TGGTCAGCAGAGCAGAATAAGTTAATTATTTACCGGTCACACACACACACACACACACAC
ACACACACAGCTGTGGAGGTGGGGGAGGAGGTGGAGGTTGTCAGTAGTTGGGGCCTATTG
TGCGAGCCGCCACTGTGGAGCTGTATGAGCCGTGATGGAGGGCTCTGGACCCTTGCTGTT
GTCTTGCCTTTCTCTGCTGATTTCATGCCTCTTTTATCATTCACTTTCACACAAAACAAA
CAACACCAAGGATGTCTGCTGTTGGAACTAGTGTCTCTCTCTGGTCAACTTCTCTGCTGC
TTTCCACCTCTTACCTCCTCTTTCCTCCTCCTTTCACTCCTCTTTCACCCTGCTTTTTAC
CCCGATATTCAACCTTTTTCTTTCTGCCTTTCCTCTCTTTTTAGTTTTTTCTGGCCCTGC
ATTACTCGCCTTTTCTCCTTTCTTTTCACCTTCTTCCTGCTGTTGGATGACTTTCCAGTA
AATCGCCGCACTTGTTCCCAGTCAACATCCTGTTGCAACATCCTGTAAGGCATCAACAGT
CTGCTGTGTCGCCGACTGCTCGGCTAATAGTGAATTTTTCCCACGTGCACTGATTGAATT
TCTCCTCTCCAGTTGATCCCCTCCACTTCCTCTGACTTGAACTGAAAGTCATGGGTGTGT
AATCCTGGTCTCCCTGTCCAGCTAAGCACCTTTCTCCACTTCCtgctctccttctcttcg
ctcct
>NODE_295_length_797_cov_9.799247
AGGCCAAATGCCAAACACTAGTCTACAAACCAATGGTTGGCCTCACCATGGCTCCATCCA
TCTTATATATACAGTCTATGGTCCAGACTGAAATATCTCTGCAGATGTTGCATAGATCAC
AGTGAGGAGTTCTAGAGATATTCAAGGTCCCCAGAGGATGAATCCTGCTCACTTTGATAA
TCTTCCTACTTTTTCCCCTTTGCCACCATCAAGTTGACATTTGTGTTTGTTAGTGAAATG
TTGTGACAACTATTGGGCATCATGTCATTAGTTTCAGACATTCCTCTTTGCCTTCAGGGT
GACTTGGAGTAACTTTGGTGATCCTCTGTGTAGTGATAATCAGGTCAAACTGCACCTTCT
CAAATGCCTTTCATGACAGAATACCTGCAAAATGAGTAGCGTTCCAATCATCCTCAGCTG
GTCATTGCATTTGTGTTAATAAACTCAGTATGGATAAAGCAGTAGTGGTAGGATCTTATA
TATTTTGCCCTTTTCTTGACTGTTTTCTTTATCATTAACTAGCATGTTTTTCTTCTTGCC
TTCCTGATTTGTGTGTGTCAATCTGCAGGTTCTACTGGGACTTGATAATGCTCATCATGA
TGATGGGGAATCTAATCATCATTCCTGTGGGAATAACCTTCTTCTCAGAGCAGACCACCA
CCACCTGGCTGGTCTTCAACGTGGCTTCGGACACCATCTTCTTGGTTGACCTGGTCATGA
ACTTCAGGACGGGGATCGTCAACGAGGAGAGCTCCGAGATCATCCTCGATCCCAAGGTCA
TCAAGATGAATTACCTGAAGAGCTGGTTCGTCGTGGACTTCCTCTCCTCCATTCCAGTGG
ATTATATCTTTTTAATAGTGGAGAAAGGCTTTGACTCGGAGGTTTATAAAACAGCCCGTG
CCCTGCGAATCGTCCGCTTCACCAAGATCCTCAGTCTTCTGCGTCTGTTAAGACTCTCCC
GACTCATCAGATAcatacatc
>NODE_296_length_1022_cov_10.484344
GCTTTTACAACACAAATGAATACACCTTCAAACACTGTTTTCCTTGCAATATTTACACGT
GACAATCAGTGAGGCTACGCAGAAGACAATCAGTGGAAAAGCTGTTGACATGGCCAGTTC
AGTAGCCACTGGGGAAATCTTTCATTTCAAAATAAACAACCAATAATGTTACAACCTACA
TAATCTTGCAACACATTTTTAAGAGACGCAGTTTTCACAAGATATCACTAGAGGCCTTAA
CATAATGATTTAAACGACATATTTTAAGTTTTAGGTTAACTCAGACGGGTGTCTCTGTGG
TTTTGCATGTGCACCCAGGTGCTTGGCAGCTCCAACAATGCTGTGTGAGTGCACGCAAGG
GTGTATTCATGTCATCGTATGCATGTATATGTGTGTGCACAAGTGTGCATTTGTGCATGT
GTGCACTGACGTGTGTCACTTAATCTTTTCTCCTTTTTCTTTCTGTTTTATATTTACTAC
GTCAGGCAACAAATGAATCATCTTTATTACGGAGAAATTTAATTTGGGTGAACTTAACTG
CTGCTGCCAAGGTCAGACGGGCAGAATGTCATTTTAATCCAATCAACTTTAATCTGTTGG
TTATAAAAGAGTTAGGCTGTTGAAGAATGGCTGTATCTCAGGCCCTTTATTACACTGGCT
AATGACTTTGATTGTGAGGCGCCTATCAAGAGGTTAGGAGTTCCTATGGTGCTTCACGTC
CTGCTAATTCGCTACCTCATGTCACAATTGGGCTCAACTAACCCTAAAATCACTATTGCC
TTTGTTCCCTGTTTACAAGAAAATCTAAACTGTAAAGAAAGTGAAATACTTATTACATTT
TAAAACATCATTATAAAACCACTGTACAAGTTATAGAATTGCACATTTGAGGGTAAATTA
AAAAAAATAGGGTAACTTCCATAGTGTGAGTATACTATCTTAATATCTTAATTCTATCTC
TATTCTGGTCCATTTGTATTCTGAATAGGGAATATTTCGCTATAACATTAAGATGAACAC
TAGTAGACAAGTACAATTATCTTCTTTTCTAAAAAGAAGTCTACTTTTGAATTAGTTACA
TAATTTGCCTATAGAAAAGGGAACAGCTAATAGACtaagattgaggatagtgatacatta
agcagtttttaaatttttcttgcacaatgaatatagccaatattctcgttggtagaaaac
aataag
>NODE_297_length_736_cov_16.172554
ATTGTGTAGACTGTCCGTGTTTTATTCTTCTGACACTCTTTAAATTAGATATTGAGCTGT
GTCTGTTTAGACCAACTTGTTACGGGGTATTTTGATTAACTGCACTTGATTTATTTGCTT
CAGTAAAACAACAACAGCCCTAATTGTTAATGATTCCTCTGCTGGTTGGTGTTGGTCTTC
TCTGTGTTGGATTACAGCTTGAAAATATATATATATATTTATATCCACCGCCGAAGCTGG
GAACTGAGAGTGCTGTAGATGTCATTGATGATAATGCAATAAAAAGCATTTTGGAGGTAT
CTCCACCTCTGCACTTAGCCTCTTGGCAGTGGTTTGATCAAGACAGAATAAGCTTGTGAC
TTTTCAATTCCAGCCATAATTTGTTTCGATATTACATCTCCTGGATAGAGCAAGTGATGG
AATTTTTCCTATCCGAGACTGAGGCAGTGGGGAAGCTGACGATGTCCCATAATAGGTTAT
CACCAACCATATCTTTTGCAAAATAGAAACCCAACACATGTACATCTGTGGCCTAGTGTC
AGAGCCTTAAATATACATCAGAAATGCATTAAATTTGCTGATTGCTATTCTTTTCCAACA
GCGTGTCAAGCCCCAAATTTATTTTTGTTTCGTGGCTTCCCGATTACTTTGAATTGCCAG
CAGTCTCTCCTGACATTGACGGCTTTGAAGGAAGTGACAACATTAAATTTATTTTCTGCG
TGCATATGTGTGTGTGAGCGTCTACGACCGGACGATGTACCCGTGTTTTCTCTTAGATTG
TTTGAGGTCCATCGCAGAGAGCCCAGCCCTTTCGTATTGTATGTAATTTACTGGAACCAC
ATATAGCAACAGCGTACTGCTGGAAACTGATCGGATGTCTGGAGCACCGTTGCCTCTCAC
AGGATAAAAAAAAAAGAAaa
>NODE_298_length_2191_cov_6.130077
AAGGGTTATGTTCAACCTTATTATTTTTTTTACAAGCACTGTGAAATGCCAGATGAAAAG
AAATAGAAAAAAGGAACCCCCTATCCTCTGGAGAGAATGCTCGGCATGTTGGGTAACGGG
TGAAATGTTTGACACCATTAACTTATGCAATCTGTCAAGGAAAGAATGGGAAACTAACTT
TTTTATGGCCTTGAAATAGGAACCAAATGCCAGGAATAGTTCACTAAGTGAAACCCTCAC
ATTTACTTGTCCCTCACTATCAATAACCGTATGAGTCAGTAATCAACTGATGGTCGGTTC
TTACTACATTAAGATTCTGATGTTAACGGGATGCTGGATTCTTGGTGTATATTTGGAACT
CCAACTTTTTAGCTCGTTTTTGCTTTTATTGTACCTATTTCTCGATAATATTATAGTGGA
TGTTTTACTGTTAATTGCTTTATGTCTTATCTTTATTGTACTTTACTAAATAATCCAATG
TTTAAAAACTTTATATGTAATATAAAGGTCTATTATACCCTTGAGTACTTAAATAGCTTT
AATGGTTAATATAGTTTAATGGTGATATTACATATATGTAATATAAATTACTCAAAGAAT
AGTTTAGTTTAGAATCCTAGCTTTGGGAGTTAGGGGTGGGGGTTAAAATCCCCTTTCTTT
GATAGCAGTAGGAAGGATTTTAACCTTCGGCGTCCGGTTTACAAGACCGGCGCTCTGGCA
CTGAGCTACTATTGCATTGTCATTCAAGGACTTTATTTTCGAGTCATCCTACTGTAGGGG
TAAGAACTAGGAACAGGAAGAAGTACAGGAAGGATGCGATTTGGCCAATAATAATGAAGG
GATGTTCTACGGGCATTCCTCCAATTCAGGTAAGGATTAGGACGTCTGCAATTAGGAGTC
AAAAGAGAAATTGGGTGAAGGGTCGAAATGTTAGGCTTCGTTGTTTTGATGTATGTAAGA
TAGGCACTACTATAAGTACAAGGATGGATGCTAATAGAGCGAGGACTCCTCCTAGTTTGT
TAGGAATTGAACGTAGAATGGCGTAGGCAAATAGGAAGTATCATTCTGGTTTGATATGGG
GCGGAGTAACTATGGGGTTGGCAGGTGTAAAATTGTCAGGGTCTCCTAAAAGATTGGGGG
AAAATAGGGCTAGGGAAATTAGGGCAATTAGTAGGGCTGCGAAACCTAGGAGGTCTTTGT
AGGAGAAGTATGGGTGGAAAGAGATTTTGTCTGCGTCTGAGTTAAGACCGGTCGGGTTGT
TGGATCCGGTTTCGTGCAGGAAAATAAGGTGAACAAGGGTTATGGCTGCAATAACAAATG
GGAAGAGGAAGTGGAAGGCAAAAAATCGAGTGAGGGTGGCGTTGTCGACTGAGAAGCCGC
CTCAGATTCATTGGACTAGGGAGTTTCCGATGTAGGGGACAGCTGACAGTAGGTTGGTAA
TGACGGTGGCGCCTCAAAATGATATCTGTCCTCATGGGAGGACGTAGCCAACGAAGGCGG
TTATTATTACTAATAGTAGGAGAATTACTCCAATATTTCATGTTTCTTTATAAAGGTACG
AGCCGTAATAAAGACCTCGTCCGATGTGAAGATAGATGCAAATAAAGAAGAAAGATGCGC
CATTGGCGTGTATGTTCCGGATTAGTCAGCCGTAGTTTACGTCACGACAGATGTGGGCTA
CGGATGAGAAGGCTGTGGCGATGTCAGATGTATAGTGTATGGCGAGGAAGAGGCCTGTGA
GGAGTTGGGCGGCTAAGCAGAGTCCTAGGAGAGAGCCAAAGTTTCATCAAACGGAAATGT
TGGCTGGTGCTGGGAGGTCTACTAGTGCATCATTTGCAATTTTAAGTAAGGGGTGAGTTT
TTCGGAGATTGGCCATTAGGGTTCTTGTAGTTGAATAACAACGGTGGTTTTTCAAGTCAC
TGGTCCTGGTTAAAGTCCTGGCAGGAATTATGGCTTACGTTATGTTTATATTTTTGTTTG
GGTTAATTTTAGGTCTTGCTGCTGTTGCTTCAAATCCTTCTCCTTATTTTGCTGCTTTAG
GTTTGGTTATGGTGGCTGGAATAGGATGTGGAGTTTTAGTTGGGCATGGTGGTTCTTTTT
TGTCTTTAGTTTTATTTTTAATTTATTTAGGGGGTATGTTAGTGGTATTTGCGTATTCGG
CGGCATTGGCCGCTGAGCCATATCCGGAAGGTTGGGGGAGTTGACCGGTGTTGGGGGTAA
TGTTGGTTTATGTTTTGGGAGTTGTATTAACTTCTGGTTTGTTTTGAGGTGGGTGGTATG
AGGGTTCTTGGGTGTCGGCTGATGAGTTTGGGGAGTTTTCAGTATTTCGGGGGGATATTG
CAGGGGTGGCTTTAATATATTCAATAGGGGGAGGA
>NODE_299_length_618_cov_8.564725
TGGAAGGAGGGAGGGAGGGGGGAGTGAGAGAGGATGGGTGGGTGGGTGGATGGGGGGAGA
AAGAAAAGTTGTCATTTCCCAACTCCTCATTAATATTCCGAGGTTAAGAGCTTTTCAGCG
AAACGTAATTAATTGAGCCCGAGCCTGACAGTAAACAAGCAATTTCAAATTAAAGCGAAA
TGACAGCGGCGTCATTTGTTAAAAACGTGTGGGGCCCCCCGATTTTGGCGACAGATAAAT
GAGGGAAAATGTTAAGGAGGGAGAAAGTGATGAAGATATTAATCTTCACCTGTCTGTGTC
AGCGTGCCACTCATTGCCGCAATGTTGCTTTCCATCCTCTGCAGATGCTTCTTGTCCTCT
CGGCTTCTCATAATGAGGGGAAGGATGTATTTCTGCAATTAAAAGCATGGCACAATATTA
CACTTCTCTCTGGTGGAAAGGGGGCAGAAAGATGAGGAAAAGACGGACCCATCCAGACTT
GGCAGTGTCGGGTCAAAGGCATTGTTTTATTGGACTCGTGCCTCACTGTCTAAACTGCGT
GATTAGGTGAATGCATTCCTACAGCAAAATGTCAAAGCAACTGATAACAGGTTGATACAC
ACATCTAGTGTTGAAACCATTAGTGGGATAGAAAATTAAACGTTTTTTTAGAACCGATTA
GTCTCTTTTTTTCCATCAAGCAGAAGTATTAAATATTTCCTGGTGTTAGATTTGCTGTTT
TTCTAAATCATACACAactgtaattaaatctactatcacagactaaccaattagagagaa
aaaagcaaaaataaatacacac
>NODE_300_length_591_cov_15.752961
TAAACACACACTGAACAGACTGATATATCTCAGAAAGATTTAAAGCATAATCTGAAATGT
TTCTCGCTCCTTGGGGGAACTAAAGGTGAAGTCAGTTATCTGCCATTATTTGGTTTAAAA
CATTCCCAGCAGTATCCAACATCTCTGCCTATTTGATTCACTTTGAGCATGTCTCTCTCC
TGGATGCATTCATCCTCCCTAAACTCCTGAGTTGGAGTGGTTCGCCTCAGGCAGAGGAAG
CAATAATGTGAACCCTGGAGAGCTATTCAGAGTGAAGAGGAGAGTGGAGAGGAGCCTCCT
CCACTGTTCTCCTCCAGCGGGCCGTTTGGGAGGCTAAACGGCGCCGATATCCCTTATTAA
ACCATCTGGCTGATGCTAATTAGATTATCAGAGATAAAGAGAAGGAGTTTTCTTTGTACA
TTTTAATGAGATAATGTGTCAGGCAATTGCGAGGAGAAGCGTTATTTTCCGAGTGCAAAG
ACTTTTCAGGTGAAAGTGTACAAGAACGAACAGATGCAGAGGAATGATTAATAGTGCTTA
TCTGGAAACATCTTGCCTACATAAGGGGAAATACAGATTAGGAGAGTAAAAGTATATGTC
TTTTTCGCGACTTCCTTATTATATTAACATTAAAAAAGTGCATCTTCTGACTTCCAGGAA
AATCTGGTCGATTAGAAAACTCTAACACCTTCATCGCAGTTGTTCGGCGGCATCTGATCA
AGTCAAAAAAACGTTGTTAAACCTTCTCTGCACCGCTGAATTAGACCGCACAGCg
>NODE_301_length_518_cov_8.677607
TGCTTGTGTGGGTGTAAATGTAGTAAACACACAATAAAACCAATGGGTTTGGTATAAACA
TGCATGGGAGCATGAAATGAGTTGATATCCTTGATAGATGTTATATATCAACGTGTCAAG
GCACCATGTGTGCGAAGACGTTCTCGGGTGCCCACACACATTCACACAGATGCCTGGTGT
CACCTATAGTGGTATCATCCCTTACAGTCAGGCAGGGATCATCATTGCACCTGCTAATTA
CCATCTCCAGCTGGAGAGTTAAATGGAGATCTGTTCTATGTCTGACCTTTGACCCCATGC
TCTTTATGTGACGCACTTCAAACCCTGTTTGGGGCTGGCTGGGCTGGGCCTTAATGAGGC
CCCATGTCTGCCCTCTGTGGGCTGTGCGCCTTGGATGCCCTGCTTTCATCCCCGACCATC
TTCCCTTGATGTAAATTGAAAAGATCACAGCTATGGGGAGAAGACCTGTACTGGAAAGGC
CTCTCTGCATAGATTATGAATATCATAACTCAACATTTTTTTCCCTCCTCTCCCCCAACC
ACCCACTCCCCTCTCTCCCCCCTGCCACCACTTCCCTGTACAATGCTATAGTTCTAATTG
GACCCAATGGGGGACTCTCTGCCTTTGATCTCATCACCGCCACTGTGACTTTACACTAAA
AAATGTCACTGCCAAATAGGGTTATCACCTGTAGAGCCTGGc
>NODE_302_length_735_cov_11.208163
AGAGGGTCTGATAGATATTTTATCGCCCAAGTTAACGGTTAATGAATTCCCAAAGTGAAA
TCTGTCACTTCAAAAATAAAGAGGAAGGCAAATTAAAGGGAGATAGAGAGAGACAGGGGA
AGAAAGGAGCTGGAGAGGGTGACACAGTTTTAAAATGCCCTATCTTTTGGCCATCCCCGT
TTTTCAATGGAATAAAGAAAACTCAGCCCCTTTCTTCTCCTCTTTTCTTCCTCCACTTCT
TTTTTCTCCCTCCCATCCTCCTATCTCTCACACCGCTTTTCTCTGAAAAAATTCTCATGA
ATGATTTATATGTGTCTTGTTATCTGCAACGATTTCTATAGACCCCAACGCATTCACCAA
GACATTTGTGGCGTAATTGTTAATTTTAATGCCATAATGGCTTCAGATGGGAGCTCTGAT
TAGACATTTATTACACAATTAAATGAAACATACTCAAGAATCACAAAAGCCTTCCGTAAT
TATTTCAGGCCATTAATAAAATGGGCATTAAATTATATTGGACACAAAAGAGAAGTGAAA
TAGATTTCCATTAGAGCAATAGAGGCAGAGAGGGGGTAATAGATCCTGCCTGAATTCACT
CTGAAATTAATTGTTGCCCAGCCTATTTCCACACACAGTGGAATAAATGAATGAGAAAAG
AGAGGAAGAGAAGAACGAGTTGGTGGCCGAGAGAGTGAGGGGAGGGGGTTACATTAAGAG
CCTCTGATAAAAACCTTTTGTTTGACGTACTACAATGGACCCTCAATTCAAGAGAGAGAG
GGAGAGTCGGACCAATTTCAATCTTACTCTGCCCGTCCAGGCTTCTGACTCGAGGTTATA
GCCTCTTTTCAAGTTTGCTTTTGAATAAACAGCTATCAAAGATCTACCTGCGAATGCACA
TATCAAAATGTTTTTAgga
>NODE_303_length_762_cov_12.009187
TGAAATCACACAACTCTAATATTTACGAACAGTATGGGTGTACTTGTTGTGTTCTGCATA
TAAATTAACCTGCATTCTATATTAATTGCGGTATGTGATGTTATGTCATGTATTTTCATT
GATATCTGCATAAAAAGTTATGAAGTAACCACAATGCATTGCCCATGTGAAGGAAACAAA
CAAACTGAGAGAATATTTTGCCGTCTTGGCAAATCTGGGTGCTTGTCTCTTTGTGTTTGC
ATATGCATATATACATATGCAGCATGTGCGCCCATTTGCTACTGATGTGGTTCACATGTC
ATGACAGAGGAAGGACACTATCCTCTGGTATGTTTTGTTGTGCCCTCTGCCTTAATTTGC
CTATTGTAAGTGTGAAGGGGAGCCAGGGAGATGACATCATGCAGCAGGCAGTGTTTGAAG
TGCCAGTCCTGAAGGAACCACTTATAGCAATTAGGATATCCTTGAACAAGCGTTTGCGAA
ACATTGGCTGGTTTTTGGCATTTGCCTCCCGTTCCTGCCTACTAACTAGCGAGGTTTGAT
CTCCCATAATTATCTACCCACCGGCTCCTCACTCCTGACAGCTCTCTCCCTGGAGAGGGC
TGAATGCCGGGGCTACTCACTGATTGCATCAAAGTGTCAGAAATTGCAACATCAAAAATA
ATAACTGATATTCCGGCGGCAGGCTGCTCTTTGAATATTTCCTTTAAAACGCTCTCTAAT
TTGTGTCTCGCATGGTGCCAATGTGTGTGTGACTGTGAGGGCTTAAAGCAAATAAAAGCA
GGGGAAGTGCATTCATTATTGAACCCCTATTTACATATGGCAGGCTATTCTGTCTGAACT
GGTATGAAATAGATATGCGCTTATTCTGGTGCTGCTtttaccccatcctgcacttctttc
aggacttgctcagcatctgtccctttcacttccttcctcctgactt
>NODE_304_length_618_cov_9.186084
GTGGAAGCCGGCGTCCATGCATGTGTTTGTGTGCATCTCCCCCCACCACAACCACCACCA
CCAATGTATCTGAGCCTGCTGTAAAGAGATGGGGAGAATGTGGGCGGATGGGGGATTGGA
GGCGGAGGCTGGCAGCAGGGCAGTTGGCCGCTGGTGCAGAGAGAGAAAGAGCGGGGAAGG
GAGTGGGGGGAGAGAGGAGAGGAGGAGGGGGGTACAGCGGAGATAAATCATTAGAGAGCA
GGTTATTGGAAATGCAGGGAGATAAAAGAGTGAAGAAGCCAGTAATTGCCTTAAAGATCA
GACTACAAAGCATTACTTTGGATTTTACAAGGCCAGCCAGCAACAAAAGAGCAGTAATTT
ATGAGCTCAGTGTAAAAGAATAGCATAATTACATTAAAAATTAATGCTAATGAGGGCTAA
AATGGGGAAGGTGGTTATTATGAAAGTTTGTATTCATCTTCCCTGGGTTGAATGATGGCT
AGTGGCTTGATTAATGGCTTAATTTCTATCAATTAGCAGGCAAAAAAAATCTCCACTGAG
ACAGGCCTAAATTGAGCATTGAATTACACATCTTTACCACGGTGCAGGGAGAGGGGTAGG
GGGGGCAGGAAGAGGGAAAGGCACTTTATTGAAACCTGGGAAACCACGAGATGTTTCTCT
GTGGAAGTGTGTACGTGCACATGTGAAAGCCTGGCATGGGACGCGAAACTTAAATAAATG
TTTATCCTGAGGTATACGAAGAACTGGGATTTGTATCATGGTTGGGTTTGCAGCAGTGGT
TTGGTGctttcagaaacgacca
>NODE_305_length_543_cov_13.462247
ACAGGTTGTTGTAACATTATCATGTACCTACATGAGGCAGCAGATAGTTTGGTGTCCCTA
AAACATCTCGCAGGGCGAAAACTACTAGTGTGGGTTAAAAGCGCCGTCCTCGGGGAGCTG
TGTTTGCGCTCAAGAACAATTTATTGCCGATGGACATATGGCCAATATTTTGTCTCACGT
CATAGCAAGGGGAAAACAAACACAATGCAATGTTAGCGAGTCAGCAAGAGCAGAGCCACT
TGGCCAGCTATGCAAACGCTCTTGGACAATATGAGAAGAGGAGCACTTGCTTTCTGGGTA
TATAAACCACATCAGGCTTATCTCTGCACGCACTCCTGACTCCCATTTGGAGATATTTCA
TTAACTCTGCGCGCTGTCTTAACGCTGGCAACACATTCAGCCCCCCTCCAAGTCTAGGTA
AGCGCACTGGATGCTCCAGGCACTTGGCATACAGTATTTTATTCATTCGTTGGTTTGTTT
GTTTGTTTGTTTTCACAGCTTACACTGCGTATTTTCTGCCTGTTTTGTGCGCATGGACGC
GCATGTAAGTCCTTCAACGTAGAATAACCCTATTTTGACTCCTGTTTAGTTCCGTTTTTA
AAGAAAGTGCACTTATTCAGATTGTAGGCCTGTGTGGTTTTCACCTAGTGATCATTCCAC
TCTCACATGGCCAGTCTGCGCTGGGCTGAACATTATTATGATGGAAAGAGTGGCCTGCAc
cctcaag
>NODE_306_length_380_cov_3.136842
CTGTGCTCTGAGTTTTGTGTCTTTCATCCTTTTCCATATCAGTCATAAAAATCACAGGCA
AATGACATTAAAGTCTGCTTGAAATAATGCAACATGAAAAAATTCATAAGTAGGAACTTT
CAAAGAAAATCTAGTAAGTATTTCAATTTCTAAAGCAAAAGTGTAATTTCATTGATTTCA
CTCTTGGATGTTCTTATGACTGATTATGTGACGATCCCTGTGTCTGTCCCTGCCTGGCTG
ATTGCTGGCATTAGAGACACCTCCTCTGCCCAGCACATCTGATGACACTCCTCTATAAAT
ACCCCACTCTTCCACCCAGTCTCCACTGGATCATAGCAAACTTAGCCCTGTCTCTGGACC
TGTCACCTGCCTGAGTCCTCACCCTGCGTCGACAACACGTCCACTTCCACACTCCATTAC
CCTACTGGACCTCACCACCTCTGCTCCCTTCCTGCCCTGCTTTCCCCTTTGGTTAAGTTA
CTCTCTTTTGGTTCTACTTGTGTTCTTAGCTTCGTTTAgtttggttctcagagttttagt
ttcctcgtgtcttaggtttggatt
>NODE_307_length_547_cov_2.837294
TTTCTGCAGGCCGTGCAGGCAGGACATTTAGATACATGGATGTATATAAGAGGTGCAGTG
GCAGAGAGTCGAGCTGACCTTCCTCACAAATCAGCCGAGCACCCAGCCCAGACGGGGGGA
GAAAAAAATAAAAAATCACTGTGAATAATTTCTTAATGCTGTCACAGACGAACAAAGAAG
GAGGGTGAAAGAAAAGGGGTCAGAGAGGGAGAAAGAGGGAGAAAGAAAACGCTGGAAGAA
GAGGAGGAGGACAGAGATGTAGTAGAAGTTGAGATGGATGTCAGCGAGACAGAAAGCAAA
TAAAACCCAGAGATGAAAGGGAGCGTGATGGTACATAAAGTGGGCGTAAAAAAGGAAGGG
ATGGATGAAGCAGGAGGACGGAGGGAAGAGAGCTGCTGTGTCCAGTGTCCTGGGATGCTG
CTGAAGCTACATTATTCATCAGAGCGCCAGATTCATCCAGGGTGACTTACATCGCTCATC
ATTTACATGCTATCACCTATGAATTATTAAAATAATGAGTTGTGGCTCTGATGATCCATA
AAGTGCAGGGGTGAGCTCCCCGAAGGGAAACATTGACTTAGAGGTCAGGCCAAAGCAGCT
TTCTGCTTAAAAACAGGATCCAGAAAAAAACAGGCCGACGCAATTTACAGCTGGGAAATT
TAAAGACCGGAACTGAGATGTTTCCTAAATAATTCAGCTGCGCTGTTTAATTTTTCATAA
AATGCAaaaca
>NODE_308_length_420_cov_7.116667
CTCTCTCTCTCTCTCTCTCTCTCTCCCTCTCTCTCTCTCTCTCTCTCTCTCTCTCTCGCA
TCTCTTGTCTGGGAGGAGGAGGGGGAGTCCTGCCTCTTTGCCTTCCTCAGATCAATGCCC
TGGCCACTCACTTTCTGATGTTGCACGACGGGAAATGCTTTGAATACTTGCGACATGGCT
GCGCGCATTGATTGCCAAGATTGACAGCAGCTCTACCCATCGTCTTCTCTTGTCTTGAGT
GTAAGAGAGGGAGAGAGAGAGAGGGAGAGAGAGAGAAAGAGAGAAGAGATAAAGAACAGA
TAGACGAACAACAAAAGGTACTTGTAGTTTTTGTGGACAACTGAACTTCACAGAGAGTGT
ACGGGATCCCCTCATATGGCCCCGTGTGAGTAGACTTAAGTTTTCGCTCAACAGATAGCT
CAGTGATCATTTGCTAGAGAAAAGTATAGCCGAGTCTAGTGTTCTTTTACGCACGGGGGA
GAGAAAAAAAAAGGAGAGGACGCACAATTACCTTCTCCACGGCTCACATCATCAAGGTAA
ACAACACGTTTGCTGTACTTTTCACTCATGCTATGTTGTCCTAATATTTCAATCCCTTTA
tggg
>NODE_309_length_620_cov_7.332258
TTTAAGAGAAAACAGCTGAGCTATTTCAGATATATCCCTGACACAGATATTAGTAAAAAA
ACAAACAAAAAAAACAACAACAAGAAAAAGTCAATAACCCTTTCGCTTCATTTCACTGTA
AATCACCTGCCAATAAAAGACTCCAACCACCTTGTCTGATCTACCATGCACTAAACAGCA
ATTTTATGGCCTTTTTTTGCTTCTCTCACTGAATTTTTCGGTTCAACTCTTCCCCACCCA
CTAGCCCTTACCCAGGGTGCCTGTGCAGAGGCAGTTGTGAGTCCGGGGAGGTGGCTTAGT
TTGGTGGCTGTCCAGAATCTGTTGCACTAGCTGCTCCACTGAGAAGCCAGAGCTGCTGTT
CCCATTGCTGCAAGTCCACTTGATGCCATGAACTGCCGGGAGAGAGGAGGAGACAGAGAT
GTCAGCCAGCCCAACAGACCACCAGCCACGCCAACCCCCCGCCCCACCCACTGCCCTCTC
TGTCTGCCTGCCAGCATGCCTCATCCTGCTCACTGGACACCTCTCTACGAATGTGGTGAA
CCAGAGAAATTAAGATTTCTGTTTTTCCTTGAAGGGAAACAAACAATCCATGCATCCCCT
GAGTAAAATGCTAATATGGTTTACTACAATTTAGTACAATTTAAGTGGCATTACCTTTGA
TTTTATACATGTTCTGATAATGTGCAATCACCACACTATCATGTTTTCATAGCAAAATAT
AAACTTCATTTTTCCTATGTGTCTTGTTTTCCTTCCTTAGTTCAATATTGAATAGTTGCT
CTTCTGTTgtaccccttaactcta
>NODE_310_length_590_cov_14.064406
TGCTTACTAAAATTGAGTGCTGTGAAACTAAAACAATCAGTAACTTGCCTCCTGGGTATT
TATGTTTTCTCATATTGTAATCAGCAAGGATTATTTTAGCTCAAAGTTATATATATTCGC
TTTAGCACTAGTTTGGTGCATAAATCACACATTTTTAAAAAAAAAAGTATCTTTATGACA
CTTGTAAGCTGTAGTCTTCTCTTTGCATCAACTAACTGCATGCATGACAAAGCTGCATGC
TTTAGTTCTGCTATCTTTGAGAAATGCTCCCAGACATGCCAGTGATCAGCCTCCTCTACT
CGCACACACTCAAGCAAACACACAGCACTGTACGTCCCTGCCTTAGACGCAACACAGCCA
TGGCTATTTCTGTTCCACAGACTGATAGCTCCTACTGAAGATCATTGATTTTACGGGAAG
CCCTGTTTACAGGCTGAGTGCCATCGACCTGAGGTGACTTTTTGCCTCCTGCAGTTGGAG
CAATAGTGAAGCACCCTTATGTCTGCATTAGTAGAACAGTAGAATGAATGTTTACAGCAC
ACAATAAACACTGGTGTTCTACATGGTTAATTGTCTGAGTTACAGTGTTAGGAATCATCA
AGAACAGGAACTCCGTGTACCTTATACAACTCTAATGGTTTGTGTAGCAGCGGTTGACAA
ACTTTTTTGGCTCACGGCTCTGAGACTAAGTGACGCTGTGACAATATTTTCTCAACACTG
AAAGAGGACAGGCATTTTCCCTCTCAGACTGCTTGAATTATCTGCATtgcttat
>NODE_311_length_928_cov_14.818966
AGGCTGTGGTATATCAGGTTTGTAACAGTGCATGTGCACGCGTGAGTGTGCCTGGGAGAA
TGAGAGTGTGCTGAGGGGGTGGGGTGTGAGCCGATGTCATAGGGCCCTGTCTCAGTCCTT
GGTTAATGGCCATTGGTCATAGGCTGTCTCCCCTTTATTTCTTTTGCTCTCCTGCTCTAT
CCTCCCAGGTCTCCCACTGGAGCAGCGCCCTCAGGCACCGCATCATTTATTGCTGTCAGG
AGTCACAGTGGAGAGGAGGGGGAAGAGAGGAGGGGAGGAGGAGGGGGAGGTGTGCAGGAG
GAGGGGAGACAGGGAGGAAGATGTGCTGCAGAGAGAAGCCAATGGAGGCGATGGGGAGAG
GCAGGCACGCTAGACTGTCAAATCTCAGCCGTTGAATATTTAATGGAGCCTGGAGTGTTT
ATTTAGTTAGCCTGTCGATTTTTACCGCTCTGTCAATAGCGGCTCCCGTGTAGCCTGCTG
ATGATCTTTAGTGTCTCTTCCCCCAGGAGAGGCCAGGCACTAAATGCAATTATGGATTTT
CCTGCACCGCAATGTGTTTGATATTTTTACTGATCTAATTTGCAATCTGGTAGTTTATTG
TTTGGCATTTTAGTGGCGCTCAAGTGGCGAGGCAAATTTGATTTCCCCTCATAATTCTTT
ATAACTTCATTAATGCTGTTAGCACATTGGCACAGATCTTAAATAAGAATCATCCCATGG
ATGAATGCATTCCTCATTTTATTGTCTCCATGCCCCATTCTTTTTACTGATTCTGGTTCT
AATTAAAAATCATCCTCGTGGTGTACTGTCTTTGTGAAATATGAAATCATAATCGAATTT
GAATGGCTCCCTTCACAGAGTCTTGCGTATTCAACTGTATGCCCAGATTTGTTGTGGGCA
GAAGAAAACAGAATCAAAACAGCTTTCTTTCAGTGGCATTCAGCATCTTCAGAGACAAAT
GAGGGTATTAGCCACAGAGCAACAAAAGTAACAGAGGCAAAATAATGTGGGCGATTGTCT
CGGGGAGACAGTGTGGTTCCACgtgtttctgtagagccgtaggatttctagctctgtgac
ggatgtgttagttagaggggcagcattagccg
>NODE_312_length_518_cov_11.279922
ACTGAGTTAGAATCAGTATAAAAAATAAAAAAAAAAGAAGAAGGTGGGGGGGGATGAACA
GTGAAGTCAAGCCTTAAATCTGGCTGCATACCATGTGACTTGACATGGAGCAACCAAATG
AAAGAGAAAGTGAGAGAGAAAGAGAGAGAGAGAGGAGGGAGAGAGAGCAGTACCCCCATA
AAACCATCACTGCTTTCAGTTCAAATAGGTCCTATCATCTCCATGACAACAGTCGTAATG
GTAACATGGAAATATATTAATGTAAAACCATGGCAACGTTCTCCAATTGAATTAAGCAGC
ACCTGTGCACATTACAGAAGAAGATAAAAGACAAAAGGAGCCAGCTCCTGCTTGCCAAGC
AGCTGTGGCTTTCAGACCTTAAAAACCCATCTACATTTCCTGAACACATTTGTTTTCCAA
TGTTTCTCTGTGGCAAATTACCATAGCGTTGAGCAGTTTTTGAGGGGTTTTCTGTCCTAT
TTGTGCAAACAGATGAGAAACTGGATAATTATGTTCTTTTCTCTTTCCCCCCCCCTCTCC
CTTCCTCCCGTCGACTGTAAGCCTAGCAGTGACGGATTAAGAGTATGTGTGTTTTACCAT
TAAATCGCGTAATGGCGGGACAATCATTCTGATAGGTAAAAGGGCACGGTGTTTGTGCAC
AAAGAGACACGCCAGACACGCCGTTATTTTGcgctccccctt
>NODE_313_length_641_cov_20.028082
TTCTGCCTATTGTCAAATTGAATGTACTTCTCTGAGTTCATAGATTTTTTTCTCTTTCTT
TCTCTTTTTGTTTTCAAAATGTGCCACTGTTGAGCTGCCTCATGTTAATGGTGCTAAGAA
AGCTGACAATTGTTTTCTTTTCTTTTGTGTTTCGTTCAGATTTTTTTTTCTTTTCCCAGA
GTTAACAAAAAAAGAAATGCAAAATAGATTAGGTACCTAACCCTCTTTATGAATGTATAT
TATAATGTTATGTTTGATGTATTCACTTCATGATTCTTTGACACTGGTTGGAATTACTTT
TGCTCTTTTCATTAAAAGATTACCGAGCTTTATATATACTGTCTAGAGTTGTTACCAGAA
GGAATCTTAATGAACTCTTGACACTACAAAATCTTGTATATTTTTTGTGTGCCAATTTGT
AACATATTTTGTAAGTGTATATTTTTCTTAGAAAGTGCTGTGAAGTATTTGTGTGTGTGA
GTAACCTTTTATGCGCCTCTATGGGCAGTGGAAAGGATATACAATGACAAGTTTCTGGTT
TTAAAAACCAAAATATGAAAGTATCAACAGAAAACTAGAAATATTTACATTTTGTTGGGA
GTTTTGTAATAAGACCATGATCTTGTTGTGAGAGTGTTGTGTTACTGTGCAAAACACAAA
TAAGCAAAGAAAAAAAAATGAAAACTTGGAAAAAAAATATAATTTGTGAACAATTTGCTG
TTTTATAGATTTTCATGTAAATTATTTGAGTATTATTTTGTTTTTTGTTTTGTTGTAACT
GTTGCAAAggttttaaatatttgtgatcaagcctgtatggtgata
>NODE_314_length_385_cov_2.683117
TCATGAAATGATTTGTAGTGAGTGTCACACCTGCTGTCTGCTTCAGAGGTATGTCTGAGC
AAATCCTGTATCTCCTTTTTCTTCAAAACCTCATGTACGGACTTCCAAATAGGTACATAT
TGGAAACTTTTCTTCTCCCTAGCACTGAGAAGATATTCTATAGGTTCCACCATGGAAAAA
TGCTCCTTGAAATACTCTCTTCTGTTGTAGGAGGTGGGAAGAGGAGCATGTCCTAGAGCT
AATGTAATTGGGTTAGACTTGCATAGGTCTGTTGCCATCTCCGAGATGATCAAATCATCA
ACCTCACAATTATGCTTCTTTAAGCATGACTGGAAAATATCTTTTAAAAGAGGACCTGAA
GCTGATGAAGAAATAAAGTGCAGTTCTTCCACTAACTCATCGATACACCTTTGCGGTACA
CTGAATATGCTTTCCATTTTCAGCAGCAGGTAGGCCACATTTTTTTCAATTAAGTCCTGC
TTTTTTAAATGACggccaatgtgttcaaagtattctctttctgtggagatggtgtttaaa
gagcaacatcaacatttaaaagacagaac
>NODE_315_length_512_cov_6.453125
ACTGAAAAGTAGAACGCCAACGTCGCTGCTAGTGGTGTGAACACAGAATTACTGTCGAGC
TCCTGAGAGGACGTCATCAGAGGCACAATGGCCGGTAGGCAGCGGGCTCTTGGGCCCCTG
TGGGGGTTACAGGCTCCCGAGTGAGAGCTCCGTGGACTCCCAGCTGTTCTATGCAACATG
CTGAACAGTAGGGGGTCGCCCTGTGTTTGTTTAAAACTAACAGGAGTCCCATTAAAGCCC
TGACTCCCCTCATTTAGGACTGCCATGGGGACACAAAGGACAGCCCTGGGAAGCGGCACG
TTGCAAGGGACACCAATTATTGAGGCGAGGACACAGGCCAGCTTGTTCGTGCTCAGGGAC
ATGTCAACTCGTTGGACGACCCCCTCCGTCAAACCCATTGACCAGAGCGCATGGAGAGGC
ATCTTAATTGGTGTTGGGCAAACAGATTTTGTCACAAAGTTGCAAAGGAAGCTAAGTAGC
TGAATGTTCACATTGTCCAACCCCTGACCTGAGCTTCAGGGGCCGTTCCGAGACATCATT
ATGCTCCATTACTTTGAGTAATCGTCTCAGACTCGTCCTATACCGCAGCAGGAAATCCAG
GACAGCAATTAAAAGCAATATTCTGGCAATAAAGACAGCGTAAATAAAAAGTGAGCCCTT
TTCTCTGTGTACAGTGATATGATAGTGGCGAGGGGt
>NODE_316_length_606_cov_19.648516
CGCTTTGTAGCCTGCTGCTGCATTTATCTGGACACAGGTATATTTTAACCACCGGGTGTT
GACAGTGTTGACTATTAGCCAGCAAATAAATTATTCAGCACTTACAAGAGGGGAAAAATG
GGAAAAATCTCCTTTGCACGGTTACAACAGGACAAAGCAGCGTGCAGTGGCGGAAAAAAA
GAGGCAGTCATTTTTTCTTCAATTACAAAAGGCAAATATTTATTATTTATAAGTACTTGC
CTTGTATGGGCTTAAATGTTATTTATGAACCTGTTGCATAGTGATTTCCAATGTAACTCA
TTATTTTTAGCTGGAGGGTGTTGTAAAGGAGCAAGGATATATTTAATGACACTCTGCTAG
TCGGTGCAATTACACTGTAATCATTATGTAAAATGTCCTATTAATTAAACCAATTTCTGC
TGGGGGAACATTCTTTTCTGCAGGGCCTGTGCCTCATCCTTCAGCCGCCTTGCTGCCTCC
TGTTTTTCACAGGGTCCCTATTATGTTGTGACTTCACTGCATACATATTTATAAAAGAGA
TTTTCATTATCCCCAAGATTTGGAACCATTTTCAGATTAATAAATAGAACGTGCCACAGA
GGTTTGAAAGGCAATTAGGTTTCTTTCCAATCACACGCTATTTTGGCCTTTTGATCATCG
CTGCAAAGCGCGGTGCATTTATAAGTTGAGAATTTGTCCTTTTTTTTGCTAAGATTAGAG
AAGCATTAAGTTAAACACTGAATCCTATTTCAATAAGATCTTATGTTttccgcatgggag
gctcaataat
>NODE_317_length_617_cov_14.630470
TATCTGTCCCACCTGTTAGACATCAAAGAAAAACCAGCCGCACTGCTCACAGCAACTGGC
ATTTAAAACAATTAAGTTTCCTGTCAAGTCCCTGTGATGAATTATCCGGAAGCTTTACCC
GCTGTAATTCTAAATCTTCCCAACAAGTGCCTTTGTTGTAGAGAAATTAATGAAAACAAG
ATTGTCTTTCATAGGAGCTGATCTAACAGCGCGACAGCCAGCTGCTCTTCTTTGGGAATA
AAAACAGTCAGCATTAAACACAGCTCACACAAAATACTTTTTTTTCCACCACTCGTGTGG
AAAACAAATCAGGCGGCAGGCGCAGTGGCCATCTGTTTTGTTATTTGATATGTGTGAATA
CATGTTGTAATGACTTTGTTTGTGAATCACTCTGCGCGGCAGAACACACGAGAGCTCTCG
AAGTGCTGGAGTGTTCAAAGCTAATCATATAATTGGACACAATAGTCGATGACAAATGGA
GACGCTTGGAGCCAGCCAGCTGGGGAAGTGAATATGTAATCATTGTAAAATCATATCATT
TTTGCATATTTGAAGACAGCTTAATAGAGTTTGCGTGTCAGCACACTATCAAATGATGAT
CAGAGACAGTGTTGCCGTATTTGTTTTCCGAAGCGCGCTTTGTTGGACTATTTATCTCTA
TCGTGATTAAAAGTGTTTCTCAAGAGTTTGTCTCCTTTTGGTTCATTTTGTGTTTCATTA
TGTTGTGAATGCTGCAGCAGATTTGGGACAAATGGCCGGTTGGAGTTTTTAAAAAGTACT
ATGATGCAGaagtaaacagcc
>NODE_318_length_561_cov_4.310161
GGCATGATGAAGAGCAAACAGCTGCTGACTATGTGTTTCGCATCGTATACCCTGGATACC
GATATGACGCCAGTAAGTAACACTGCTGCTCACACTGATAAAAAAGTATCCACAAGGCAG
AAGCGACAATAAACAACAACAACCAAAATGAATCTCATTTGCATGGCTAACACTGATCTG
TGTGTTTTTAAAGTACGATGGTATTTTTTCTACAGTACTTTTCCCCAGACCTGTAGGGTT
GCACTTTTCTAACTGTGTTCTCTGTTATCCCATTGGTGCAAGCAGTCACTATAAACTACC
ACCACACCACGGGCAGCCGCGCTCCATCGCTGGACGATGACGAGGAAGAGGAAGATAGGC
TCCATGCTATGATCTCAATGATCTGCTCGCGGAACCTCACAGACCCTAATGTCATGAAAG
GTTTTTATCACCTTAACACACCCACCCAATCCCACTGCCCCTCCACCCCCCACCCCTGAG
ACCTCACCCTGGCTTCAGACGTTGTTCCTCGCCTCCCACCCCATCGTGTCCTCTGAGGCC
CTCTCCCCCTCCACCTCCCCAACCCCACCTACCCCAGCTTCACCTTCCTACGTGTGTTCT
GTCCGAGGCCGAGCCCAACAGTGTAGAGTAGGCTCGGGTTGGCCATGTTAATGGGAACAT
GGGGAAGTTCAGGGTGATCAGTCAAAGCTGAAAAGCAAagttgcagtagcagtaaaacaa
ccattactgaattattaacttatcc
>NODE_319_length_712_cov_6.117978
GAACCGCTCTGCTCGGCCCAGTCAGCAGGCAGTGGAAAAGGCCCCCGAGCTGCTCCCACC
TCCACACTCTCCCCTTCCCTGAGGCCTCCTGAGCCTCCCTCTCCCTCCCTCTCTCCATTC
CCTCGTCCTCCTCCGCCTCCTTTAAGTTCCCTCAAGTCATGATCTGGCCCGTAAATTAGT
ACTGGGAGAAAAATAGGTTCTGTAAGATGAAACTGGGTTTCAGTATGTATCAGCACACGA
CTCAGGGGAGACAAGAGAGAAGAAGCAGGCAGTAAATCCATTGGAGTCCACTGATAGCGC
CTGTTTGCACAGCCACTGCCGCTTCCTTTGATCAAATGGCTGGGGGAGCGGGGGGTCGTG
TGGCGCTGCCGAAGGTCAGCTATATATTACACTCCTAAAAGTGATTACTGAAATTCTTAA
GTGAAACCATTCTGCTGCCAGGGTGTGCTCTAATCCCCTGCAGCGTTGTCTGGGCCAGGG
CTGGGGCCGGGGCCTCTCTGTGGATCTGTGCGCCCAGCACTCCGTTTCCCCTTCCCCACT
TGTGTTTTCTATCATCAGAGCAGGCCTAAAAAGAGCCCCTACATGGAAACATGGCCTATC
CAGTTGCAATATCAACTGCTGGGGCTCGGAGGAGAGAGAGCGAGAGAGAAAGAGAGGGAG
AGAGAGGAAAGGTAGTGTCAGGAAACAGAAATATGCACACACTTCAAAGGCTGGAGCAGC
AAATTAAGGGTTAGGCATTGGACACGACAGTAAGTGGCCTTTACATCAGAAACAGGGTAA
ACAATGTCTGGATTGTGTTTCGCTTCTTTCCTCTGTGTTGTTGCATAGAGACCCCCCGGC
TCTCCATCTGCACGCTGGCTGTGCTGTAGGTAGAGCactaaaacaactcaatgaag
>NODE_320_length_531_cov_4.836158
AAGAAGATGGCCACGAAGGATACCGGCCGCAAGTCAGGAGACGGCGGCTCCTCCAACAGC
AGCTCTGAGAGCTGCAACGGCAACGAGTCTCCGCACTCCAACTCCTCCTCCAGCGAGCAC
AAAAGGTCCCTGTCGGACATGAAGACGAGTCAGGCCCTGAGCCCGGAGCACACCGCCGCC
TCCCCGGTGACGCAGGGGCAGCACCTCATGTCTCAGCATCACTCGGTCCTTGCGCACGAA
GCGCACCTGAAGCCGGAGCACCACTACTCCTTCAACCACCCCTTCTCCATCAATAACCTC
ATGTCTTCGGAGCAGCAGCATCACAAAATGGACCTAAAGACTTACGAGCAGGTGATGCAT
TACTCTGGCTATGGCTCCCCGATGGCCGGAGCTCTTTCCATGGGTTCCATGGCGGGGAAA
GCCGGCCTGGATTCTTCATCCATACCTGACACAACTTACTACCAAGGCGTCTATTCCAGG
CCAATCATGAACTCCTCATAAACTTTTGTCCCCCCTCCGTCTAATGTGGACTTTCTTCCC
ATTCGATTTGTACATTTGTAAAAAAAAATAACAAAAAAAATATAGACTTTGTGTACAATA
TGTATTTCAGATATTTTTGACGTTTCCCACCGTTTTAGTTGTCGAGTTTGTTCGTAGCCT
AATTATTTTGAGAGAGGATGTTGATAATAATAATTAAAGTAatgataatgtgacg
>NODE_321_length_694_cov_5.793948
AATGCCGTCCTGTGAGCTGGCATTTTATTAGCGGTAAGTCTCTCTCTTTGTGTGATATGA
TCCTCTTCTTAGATTTCTTGATGTCCGTTTTTACAACGCTATTTTTCAGCTGAGCTAGCT
TATCTGAGTTTTAGAGGTTAAAACTATAATGAATAACTATTAATTTGATCTTCTAATTTA
ACTTTTGTATTCCTACTTGCTTTCCATAGGTCTTTCAGAAGCAATACCTGTGCCCCAGTA
CACCGCACGTCCCCAGCTATTGCTATGCTGAAGCTAGAGTTAAAGTTAAGGCTAGAGTTA
AAGCTAAAGGTGAAGTGATGATTTTGTTACTCACCAAGGTAGGTTTTCTTCTTTCTGTCA
TCCTGAGCTGTGTCTGTTCTCCCAGTTTTACAGGTTGTTCCTACTGATTCCACTCGTGGT
TTTGTCAATAAAATGCTGTCAAAACTGACACGTTTTCGGGTTTAATTTGAATCGAATTCT
CACTAATTTTCCTGTAATAAGCTGGTTTTGAGGGAATCTTGCGCTCCTCCTTTGCACGTT
AGCCAGCGCACTCCTCGTGCAGTCCGGCCGTACGATCGCGTGGGAGAGAATCGCTGGGTG
ACGCGGTGAAGTGGCCAGCAGATGGCAGCAGAGTATAGGCAGTCCGAGGGCCTGGCGCGT
GTCTCTCCTCCTGTGAGAGGAGCAGGTTAAGAGTGGCAAGCAGTCGTGGCCTCCTGTGGA
TCTACTCCAGTTGTAGCTGATGAATATTCCTGTTCTCTTTTTGTTCTCCTCTTTGTTTTA
GAAGCCTGATGTTGATTTCCTTTGAAATAGTCGCAGTTGTTTCAATTATTCAATTATTTT
AGAAAGTTACTGGGTTTTTTTTTTTTCCCCAACCTGTa
>NODE_322_length_791_cov_15.572693
TTGTATAGCAGGCCTATTCGCCGTTGTTTTCAGCCATATGTCAACATAATTCATTTCCGT
GTGTGACAGCTCCTTACAGTAAGACATGGTGGGACTACTAGTTCTCAAAACCCTGTTTAC
ATAACCAGGAGCCTGTGCTAAGCACTGTTTTCTGCTCTACCTCTAAAATCACACTGCGGT
AAAGTGATGCAGGTCAGCTTATTCGAAGAGAAATAATTTACTTGTAATTTGACAAGTTGT
TTCCGCAAGTAGCACAGATTAGGTTAAATAAAATGACAATATTTTTACAAATGAGCTAAG
CGAGGCATAGGAATAAGCACCTATGAGCGCAGAGACAACACTTTGTCATCATGCTTCTCA
TTGTGACATCTGAAAAGACCCACAGGTGCTGTAGAAAGTGACTGTGTTGTCATATTTCAT
TTAGGCATCCTTCTGCAAAGCTGTAATTGCCTAATTAGCTTGTTAATTAGGAGATTAGCA
TTTACTGATAGAGTGGCTTGCTCTGTTGTGATGAGAGTAATACAGATTAAGTGAGAAGTT
ATGGGTGCATGAGTTCACAATTTTGCCGTCCACAAAGGGGTCACAAATCATTAAAAGATT
TGTGAAATTGCTGAGAGTGTTACATCCGAAGATGACGCTTGTCTTTCCCTGCCTTCCTTG
TATCAGAATTGGTACTGAGGACGGTGAAAGAATGTAGAAGGCAGCCTGTCACATGGCAGC
GAGATCCCTCCTGGTCTGAGTGTCGCCTGTATCATCCCCTGTTGCTCGGGGAGATTGGAG
GAAATGACCGAGCAGACGGTGCCAGAGACATTACTAACCCAATAATGAACAGTCTTTCAT
CTGGTTTGAATACTTTATTTTATTTATTTCCTGATATTTGTCGCTGCTATGCATTCGCTT
TGTCTTCATTATCCTTGCACATGCGAAAGCAGAGGCAAGTAGCATGAATGTTGGCTGaat
gtgcttcttggtttt
>NODE_323_length_679_cov_12.524301
CCAGACAGGCTACTACATTTCATTCCATAATGACATCATTACCTCAAGTTAATTATGTGT
CTTGCGAGGTGACACGTTTGATTAAACACATGAATGCACAAACAAATCAAAAAATTAGCT
GTGGAATGGCACACTAAATGGGGGGATTTTTAATGGTGGAATTGTCATTTTGTTAGTTCG
CCTCTGTTCCCAGGTACAACTGTGAAGGACAAATGCATTTAGGAGACACAGAGAGAGAGA
GAGAGAGAGTTGCCTCTACAGTGCAAAATGTAAGGTGAAAAAGAAGCCAGGACGCAAAGG
GTTAAGAAGCACAAACAATAACATTTCAGTAGCAGATGTCCTTGAGGCAAAACCAAGGAC
AAGGCAATTGCTAATCTTGTATTCCCAGCATGATCAAATCACCAGGCAACAGATATAAAT
AAAAGGACAGGAAATGAGGAATTCACATTCAACGGTGTCAGCAGCGAAATGAAGATTCAT
GGTGAAGAGCCCCGGTGAAGGCGGCAAAAATTAACTGCAAATAAAAGGGACAGACGGCCT
CCAAAGTCCAGCGTATAAAGTAGGTTTGGTGGGAGAAAAACACACATGCGCTAGATAGGG
TCTAGTAGATGGTGGCTGGGGCTGAGGCGAATGGGCTGCACTTTGTCATGGAGACAGGTG
CTTTTATTTGACACCCAACAGGCTGCGCCCTGACTGGATATTCTAAAAATATGAGTCTGC
GCATGATCATCAGACTGTCTCGTTTTCCATTCATTTCACACCGTCATTTGTTACCGCGAA
CACACACAGAAACCCCCTTTGACTTTGTCTGTTGGTCTGGAATGCGAAAATGAAACAGAA
AACGTGCTGgacggggatgctct
>NODE_324_length_450_cov_5.651111
TTCTCCTCCCGCTAACTCTCTCGGCTTCACCTCCTCCTCCTCCTCCTCCTGCTCCCCCCT
TCCACCGACTCGCTTCACCCTTCTCGCACCCTCTCGGCTCCCTTCTCTTTCCACTTCCTT
GTCTCTACATTTGTCTCGGCTCCCTCTCCAGTGTTCCCCGCACGCCTCCTTCTCCTGCCT
TCCCACTTCACCTCCCTGCCGCCCCTCCCTTCCCGTCCCTCCCCTCCCTCGCCCCTCATC
TCTGTCGCTGTTGGCAGCCTATTTAAATGCTCCATTGGAGAAGGATTAAGGTTTATGCAA
GGTCAGTGTGGGATGTGATAATTATAATCACAGCTTTTTGCCTGGCCAATGACGGCCATT
TGTTATTCTCAGCTCAGTGGCTTCAGAAGCCCCTGGGGGGAAGCTGGTGGGAGGTGTTGA
CAAGAGGCTGGCTGATTTACTGGGCCTCCCCCTCCTTCCCCTCCTTCCCCTCCTCTCCCA
ACACAGGCCTGGCTTTGGGCTTTGCATGCCTCCGCCCTCTGCCTCCTTCTCCTCCTCTCT
TCATCCCTCCCTTATCTCCGCTGTCTTCCTCTTTGTACACTCACCCCTCTGTCTTCCTCT
TCCCCCTCCATCCTCAGCTTCGCTCGCCTACTTt
>NODE_325_length_555_cov_2.587387
TACGTGGCTCTGTTCGCTGTGGGCTCTCTGGGAAACTCCATCACCCTGTACACCCTGCTG
ACCAAGAAGACCCTGCAGAACCTCCAGAGCACCGTGCACTACCACCTGGCCAGCCTCGCA
GTGTCCGATCTGCTCATCCTCGTCCTCTCCATGCCCATTGAGCTCTACAACTTCATCTGG
TTCCATCACCCGTGGGTGTTCGGGGACGCCGTGTGCAGGGGCTACTACTTCCTCCGGGAC
AGCTGCTCTTACGCTACGGCTCTCAACATCGCCAGCCTGAGCGTGGAGCGCTACATGGCC
ATCTGCCACCCGTTCAAGGCCAAGAGCATCATGTCCCGCAGTCGCACCAAAAAGCTCATC
AGCGCCATGTGGATCTCGTCCTTCGCGCTCGCTACACCGATGCTGTTCATCATGGGCCAG
GTGACGCGTAACGGCGAGAAGATTTGCACCGCCATTGTCCCTCCTGTGACCATGAAGACT
GTGCTTCAGGTGGGTATCAGGAAAGTGTCTTATCACTGGTTTGTTTGCTTACTTTACGCG
CATGTCTCCCTGATTTGTCTTTGCGCACTGAGACGAAGTAAAAGGCACAATTTGAATGTT
CAGTCTGCACTCGCATGTGGCATAtaagatgactgtgagggttttacatgtgtgcgccat
agcgcttgacagattaggactttacgcgcgtgtgtgtctccaatattcccgttagagcgc
acagaagctgaacggaagc
>NODE_326_length_578_cov_15.115917
TGTATCTAAGAATGCAGACTGAACACAGGCACTTGAGATTTTCTATTTCAATACAGTTGT
GTGGAACCTTGGGCCTGAGCCTTTGATGGCTTAGTGCAGCCTAGAATGAGGAGGAGAACT
GTTGTAGACGAAACAAATGCAAGCTGAGAGAGAAGTTGTCCTACTTCTCTCAATACTTTT
CACTACAGTCTACTTCAGCTTTGTGTAGATAGAGTACAAATCAACCCGTATGTGTCGCTC
CACTCATTACTTTTGATCTTTGTTTTTTTTTAAAGACAAGAGAGAAAACAACAGTAACAA
CTTTGTCCTCCTCTTCTTTCTTTTTCTCTCTCTCCCTCTCTCTCTTTCTTTCTTTGTCTG
TGTTTGCAGGGCCTGTTCATCTTTCTGATATATGGGGTGTACAACACAGAGGTAAGTCTG
CATTGTGTCTCAAGGCTGTCGGAGTGAATGAGAGAAATGACAAGTTTCTGATGGGCTCCT
TGCTTAAAAGCTGTGTGGGTGGGGTGTGACAGTACGAGTGTGTATGTGTGTGAATGTGTG
TCTGTGGAGGGGGTGAGGGATGGGAAGGAGGGGAGGGGACATCGTTTCCACGCGAGCGTC
CCACTGCCCTTCATGCTTGGACTAACTTATATGCATCCTAGTCCGACCATTTAACACTGA
CACGCTGCGGTTCTCAGCCACTCATTCCTCACCCACATTGGCTAATATTTCACTGCCTCt
gtaagtttttaaactcacggccttccatttagcatcctgaca
>NODE_327_length_723_cov_20.529737
CAGCTGGTGCGGCGCTCCGAGGAGTTCCTTGTGAAAATTGCATAGAAATTTCTAAATAAC
GGAAGGCATGACACCTCTTTGAAAAATGCAAAAGTGAACAGATGGATGTGTGCCACCAAA
AGCTCTCATTGCAGCAGGCTAATACTGCGCCTTTGACTGCGATCCGCGCTTGATGTTAGC
AGTTCATCTTCCTCTATTGTGCTTTTCCTTTTGGAATGGGAGAAACATTTTCCCTGTGGA
TTGGAAGGTTTTCATGAGCAGGCAGATGGAGAAAATATTGTTGACATTAAACTGTTCCTC
TTTAAGGGAATTGTTGTGACAAGGTGGAGCTCCCATCACTCGAAATAGCAGCTGTGTGCT
GTTTACAAAGGGGCCCAAAGCAATGTTTGTTTCCATTGAAACGGTGGCAACTTTTTCTGT
CTATGTAATGAAGAAGCTCCTGGCATTATATGTTTGCTCTCACATCTACTGTCATCATAA
TACAATATTTTTGTAGCGACAGCATTAGTGTTGTTACAGTGTATTACAGCTTCTACTGGT
GCTGTGCTGTTTTCTTAATTATTGCCGCAGCTTTCCTGTTTGTCTTTAGGTTTTCAATCA
TTTGAGGAACTGTATGAAGACTACATTTTTGATCAGTTAATTAACTGACTTAGAAAAACA
CTGCATTATTTCCCCCATTAACATCTCAAAACAATAGTAACTGTTGAAATGGTACAACTG
ATATAACCCTCCAAAACCTAAGCAGGCTTCAGATGTTTTTTATTTGCTCCTGTCACATTT
TTACTCACTGTGGTCTCATTTCTCTCTCCAATAATAAAGTCCTGCTCCTCTGTAAAAACA
GCACAACAATGGCCGAAGGAGGGAGAACTCAAAAATGTCTTCCATGCAGTATGACAAAGT
tctaatg
>NODE_328_length_503_cov_8.371769
CAAAAAAAAAAAAACAAAAAGAAGAAGAAGAAAAAATAAAAAAATGCAACAAGCCACCAC
AATAGTCTGCTGTGAAAGCAGCAAAGACCCCCACTGTTTGAGTAATATGGGAAACATAAA
GCACACACAGAGAGAGAAAAAGGGTCTTAGTGGGAGAGTGGGGAGCTTTGGTTGGAGAAA
TGACCTACCCTTCCCTGTCAGCACTAGTGGATGGGGCGGGGGCAGGGACAGTGACCGTAC
CCACATTATCCAGCCTGATCTGAATGGTGGTACCTAAGGGGCTCCTCAGGTACCTTCTCT
CGATGTTGCGCTCCAGATCGGCCAGACGTGTCACTGCAATGTCCAGCGGGTTGTCCGGGT
GACGCATCACCCCGCCCTTCTCCCCCCGCTCCTCTGGATGCTCCTTGCAGTCCTTGTCTC
CCGCGTTGGCTGACGCCGGCGTCGATTTGGTGAGGGGCTTGTGCTCGTAATACACCAGGT
CCTCCCGCTCAGACTGGGGGTCCGGATACGTCCAGCCCTGGAAGAGGAAATTAGCTCTTC
AGTCTTATGGCCTCGGTTTGCGTCACTCCACAAGCTGTAATCATCTTTTCATCAAGAAAA
TGCATTGGTGTATATTTGTGATCATGTGTTAGTATTTCACCTTGACCTGTAGGCTGGCTG
CGGTGACCTTCCTCTCCagttcctcca
>NODE_329_length_659_cov_11.883156
TAAAACGTGAGACATTTTGATATTTTAGACATATATCTACACTATGCCCAACTATTTAAA
GTAAAAAATAAATGCTAGTATTGTATTGTTTTGTTTGTAAATCTATTGACCGCAACAAAC
TTGCTTTTTTATTATTTTTCAAGAAAATACACATCTTAGACGTGACACCACTGTAACAGA
TTCTTCCCTTGCAGATGTGCCCTCTCACTTGGTGAGCAGTGTAGCTGATCTGTGTTCATA
TGAGTTATTTTGATAATTTGCTTGATGCAGACACAACACTGACTTACTCCATCTTATAAC
TGAAGCTGCTGAAAGGGTTTAGTGTGTCAGTCTCCATTCATCAAGCAGCCAACAGTTCAA
CATTCTCTGGGCCCTTTTATCACTCCCAACACAATGTTTTGCAGCTGCACGTCAGGGTTC
AAGAACCAACGTTGTGATGAGCTGGCCAACCCCTGCGATTACTTCTGTCAGAATGAGGGG
ATGTGCACATTAACAGCTCTTAACAAACCACGCTGCAAGTAGGTCCCTCTCACCTCTCCA
GCTGTATTCAGAGCCCACTCACTCCCTTTGTACACACCTCCACCCCAACTCCATCCGGCT
TCATTTCAGCCTCAGTCCAGTGTATGGGCTCTTTGTCACAGTGCCTCCTTGTAGCAACTT
ATCATGTAATGAGTGCTGGATAAGAAATAGTATACTGAAAGATTATGTGATGAAATTGCA
TACTGTACATCAAGGATTATCATATATTTCAATAGATTTCTTTTTTTTTTATAGCCTTGT
GCTTTTATTCAGATAGTTTTAATTAGTTGTGTTGCTGTTGTACATCATTTAAATGTAATT
ATg
>NODE_330_length_1122_cov_10.591801
TACTCAGATGCAACAGACTTTGGTAAATAGTGTTTAGATTTGGTATGATCTCTTTACTAA
ATCCCTCCTCGTGGGAGCCAAAATTTGGGCGACAGTCTGGTCCGGAGGGCCAGAATCTAA
AACTCTTTGAAACAGCACACCGTATGTTTTTACATAATTCTCAGATAGTAATCTCTTTTT
TCGTGTTTTTGGTTTCGCCATTTACATAACTGTGGTTAATCACACTGACAACACATAGTT
TTTGTTTGCAAACTCAGGACTGTCCATCCAGGTGACTTGGGAACACGTCTCAGTTCTCAT
TTCAAGAGGAGTTCATCCACCTTTGTTGTTTTTAATGGCTGCCACTTTTCCACTCCACTG
TTTTGCCGGAGAGCTCGTTCATTTGGGCAGCTCCTCTAGAGAATCAGTGAGGGGGTCCAT
TGGTGCAGCCGCGCCGATGTCGGGCTGTTTCAAACGCTTTATTGTGTTTTTCAAGGCTTG
CCTCTTGTTGCAGAACCAGACGCGCACCACCTCCCTGTCATAGTTCAGTTTCTCGGCTAT
TTCCGTCATTTCCTGTCCGGAGGGGTGTGTGTTCTTCTCAAAGTGGCTGTTGAGGATCTC
GAGCGCCTGCGGGGTGAAAGAGGTCCTCCGCTTGCGTTTTTTCGAAGGCTCGCTGCCGAT
AAACTCAGTCAGGTTCTGCATGCCGGATCGGTGGCGGGCTTCAGCCTCGGCCATCCAGCG
CTCCAGAACGGGCTTAATCTTCTGGGCGCTTTTAGGGGTGATGTCCAACTTCTCAAACCT
GGCAGGATATAAAAGGCCAGGGTTCAGTTTGCCTGTCAGACTGCTACCTATAGTGTTCTC
TTGGGCTTCCTGTGGTAGGAAAAAGTGGCTTCTCAGGATGGTGTGTCTGGGGAGAATTGA
GAAAAAAGAATCTTACTTAGGTGCCCTGCCAGAACAAGGGATAAGCTGCCTGCCTTTTAG
TCTCCTCAACCAGAATGCCACAGGGACTGAGACTAACATCCAGGTGCACATCTGGGACAA
ACGCCTCTGTATTCTGCACCTGGAAACACCTCAGCTGCAGCAGCTGGAGGTGACGGTTGC
CAGCAGCGTGTTAATTTTCTGGGCGAGGTTGTGGTTCTCTGTCCCAAATTGGCAATAGTG
GAACAAGGAGATGTTGCCAATGGCTAGAAGTCAAGGTCCAGTTGAACCAAAGACATATCA
GACTTAATGTTTTAAATATTGTACTTCCAAAATCCTtcataaatcaacagaaaaacaaaa
caggaattactcccaaacattccatttctttccctcaggtgataaa
>NODE_331_length_467_cov_6.620985
AATCAGAGAGAGGGTGTCTGCAGGCCTCATAACCCCACCGCACACAAACATGCACACACC
CACATACGCTGACTCAAGAGAGAGATGAGACGGGAGCTTCCGAATTATTAAGCAGACAGA
AGCACTGATGATGAAATTCTGAAGGTCGGGCGTAACAAGAGGCACCTTACAAGGGTCACA
ACCTTTCCCTTGCTGGGTGTTTTGTTCTTTGTACCCCCCTCACAACATCACCTTCCCACC
TTTGTGTTCACTGGGGGGCAGGTGAGTGGGGGAGTTGTGTTACATCCCTGTTTATCTGTT
CATGACCTCTAGCCGGCAATTCTGCACTTGATAAGAGGAGGGCTCGCCTCATAATGTGCA
CGGCAGCTGATATCAGCCCTGTATCCTTGTGAAATTGATTACCAAGGCCCAGGGAGCGTG
CAGAATATAATAAATAGAGATGACACATAAGGCACACATGGACTTGTAGGCTGATGGGTA
ACACCGCCTCAGCAATTACCTGCTACCCACTTAAAACAGGGGTCATGCAGGGCAGGTTGG
CAGTGGAAGGAGTTATGGTTATTTCTTATTTTCTCTGCAGGGTGAGACACTCTGTGAAAC
ATTTCTTtccctctgcgtacgtgtgtgtctgtgtgtgtgagtgctcggcgt
>NODE_332_length_770_cov_10.900000
AGACGATTTGATGGTGCGTCATTGTCTAACAAAAGTAAGATCTCTGGGGTAATGATATTA
ACATTTTAAGCAATCAGCACTTTGAGGCTGCACATAGAGTGCATGTGTTCTACTTAATGC
TTGTGTTCATGCGAAAAGATTTCTGAACCAGCTGGAGTTTTGTGGTCCTCCCCATTGGTC
ATTGGTTTGCAGGCCTGGTTCAGTCAGAGGTGATTGAATAGAAATATTGTTTTTTTTTTC
TTTTTTGGGGGGGTGGGGGGCATACTGATGAAAGGTTGATTGATATGGTGTCAGGCGCTC
TGTGATGGATTAAATTGTGTGTGCAGACATTGTGGCCCTGGCCAGTCATGGCTGTTGCTG
CCTTTTCCGCCAGCCACTGCTGCGGCAGCTTTAAGAAAATTTGATTTTCGCAGCTCAGAA
ACACACGGCAGCCCCTTTCTCTCCGCTGCCTGACTTCCATTTAGTTTGAGAGTGCACAAG
TGATTCTTTATTGGATGAAATCTGCGCCGGATTGGATAAAGTGTTAGAGCGCTGAGCCAT
CTATCACTATCACCGCCCCAGCTCCAGTTTCATTTTAAAAGAAAAGAATGAAAGCAGAAA
AAACAGAAAGAAGAAGAAGAAAAACAGACAGCCATAGGATGTTGGAGATTTGAAAATTAA
CTGTGGCAAGGAAAAAAAAGATCTATCCTCCAACCACTAAGCCTGTTTCCTCTGTTGGAG
GATACCAAGCTTTTCTCTGTAGAGATGCCCCCGTGACTCACTAGTCTCTCAAGCTCTCCT
GTCTCTCTGCTCTCATAATGTCTGCTGACCAGCTCAAGCCCACACCTGTTCGCACCCTGC
TCTTTATGTCTAGCTCGTTTAACATTGCACTTTGCTTTTTTTTCTCTCCGTATGTGGTCC
TCACCACTGCAACATCTTGTGTTTACTGTTGTATGGGCAATTATTTTGgtgtca
>NODE_333_length_560_cov_17.726786
TGCATTTGTCAACATTAAATGCTAATGCCTAACTTGAACTTGAAAGAGTTTAGGTCACTT
TGCGCAAAATGCGAGACATTGGATTTCTGTAAAATGAGCACTGCTGACTTTTCTCAGAAA
CCCACAGCATCAAAGTCAAAAATCAAAATAAAGCAGAGTAACTTTGTGAGTAAAGGGACG
AGGTTGGTCTCATTTCTTATTTAAAATCAGCTCCATAATTTGATCTTTGTAAAACTTAAG
TTGCTGCAGGTGTTCGGCAGGAGGAATGATAGCCTTAGGGCTTGGAGCTACCGTGAGGCC
CCGCTGAGATTTCCCATCATCCCTACAGTCTGGCAGCAGCTTTTCAAACAGCGCCCCTTC
TGAAGTTGCCCTTGGTTCTACATGTGTAGCAGTAATTATGAATGAGGGGGACTAAGATCT
GTACAAAACCATCAAACATTTTACAGCTTGCTGCTATTGTTATAAAGATCAATAGACACA
GTATCAGTCCTGGTTTTGAAGGAGAGGTGGTGCTGTACATTTTCCCTCGCATACTTTCTC
TCTTTCTTTCTTTCTCTCTTTCTTTCTTTCTTTCTTTCTCTCTTTCTTTCTTTCTTCCTT
TCTTTCGGCCTCCCTCGCTCATGTCCCCTCTCATTTCTCTTTTCTTTCTCTCTCTCCCCA
TACTGAGCCAGTGTTGCACATCCGTTTTAATTGCCGTTTGTAGGGTTCTGTGATGTGAGC
TGCTAAAAGACACTCGTCCTGTAa
>NODE_334_length_640_cov_14.007812
ACAAAAGAAGGTGGCATTGAAAATGGAAAAGTTCACAGCACCATCACAGTGACAGCAGAA
AAATATATTCAACATGTCAGGATAATTCAGGGTGTCAGTAAAACCTGATGCTCTAAACAG
GAGCAAACCTCCCCTTTTAAATAATTGATATTTTCTGATTAAATGTGGCAGTTTGGAGAT
AATGAATTCTTTATAGTGTGCCTTGAGCAACTCAACAGCTTTGCCCTGCATGACAGCTTT
ATGGGGCGTCTTTTTGCCCAAATTTTGAAAGTTTAACCTATGTAGATCAATGTGCTTCCT
TAAAAGAGTTTAATAAATTAAAGTGCAGAGGGCTTTTTTTCCTCAGCGAGCAGAAAAAGC
TGATGAGACAGGTTTAGTTTAATCTCAGGCAATAGAAGTCATTAACCATTCTCCCAGGAA
TTAAAATATAGCTTGCCCTTTTCTTCTCTCACTTATCATTAGCATCACTTTAATCTCCCC
GCGTTTCACACTGCTATTTTAATCATTACTTACTGCCTTTTGACAACTGAAGAACATGGC
TTCTCCCCGCTCAGGCAATATCCTGATTTTAGCTGACAAAATGTAGGACATCATTTAAAA
ATATCTAAATTTCCTCTTCCTTTTTTATTCTTCTAACTTCCACTCTTTAGACCCCTGAAT
GTCTGTCTATTTATATCAAAGACAGCACAAAAGACGGGAGGAGATTGAGTGGACGACATT
CAAAATGTAATTTGAGTTGGCTGCAAGGGTAACAAAATGTATAATACGGTTTATTTGTGC
CTGTCATGTTATTCTAATAGATGGTGAacttcacatatcgctct
>NODE_335_length_804_cov_15.072140
CAACGGTGAGAGCAGGATGTGGTGATGCACTGCAGCCTCTACTGTACATATTTAATGCAA
ATTTTTGCATTTCCGCCAAAATTTGCATTTAGTATTGTTTAGCATCATACGTGAGCTTTA
TAACCACTCAGCCTACACCTTTTGACTGTTCCACAGCAAACAAAGTTTTGCCAGTCCGAA
AAAATTCCAGTTACTGTTAAGTCCCCTGCTGAGAGGGGCCTGTTTCAGTGGAAACAGTTA
AAACTCTCAAAACACAGTACAGAACACTTGGAGTTATTGGGTCTGTTCTGTTGTGTAAGT
AAACATGTCGAGGGGTGGGCTACTTTTTCATGGTTCAGGGGCCCCAACCCTCCCCTCACA
CAATTAACTTTTCCAGTGTAATGAGATGATTGATATGCTGGAAGTGTGTGCTTTAAGGAG
ATATTAATCATTCCCTCTGGTAATTTTAATCATGCGTTCCATCATCCCCAGCTGCTGAGG
ATCACCTTCCTAGCAAACAAAGGGCGGCCACGCCACTTGCATAGTCATTCTGTTCTAGTT
TAACTTTATTTTATGCTGGTTCCTCCCATCTGTTCGCACAAGCCTCCACAGCCCACGTTG
CACGTTGACAAGCTGGGGAAGCAGTGTGTGGGTGGGTGATTGTATGAGTGTGTCTGTGTG
CATGTATGTGTGTAAACTTTAGAAACACAGGCATCTTTGAAATGGTAAATCTAATCCTCT
AGGTCCGTGACTAGTTGGTACACCGCCACCAGCCACCTCCACTAACACGTACAATAATGC
ATACAAACAGCGGGCATGCAAACACACACACGGTCTCTCGCAGACACAATCACTGTGACA
CACTTACTGAAACACACAGAAACATACACACAAGCACATATACCACATGGTGTGGGCAAT
ATGTCAGAGCAAAGCATAAATTGGCATTTGAACCAGTCACTATTATTGGaagtatgaaga
gatgctgcagggaagatttgtttagatg
>NODE_336_length_434_cov_4.921659
CTAAAGTAGGTTGCTATAATTCATGAGTGAGGCCTCCAGCTAATAATCATCGCAAAATAA
ACAACCAGCAACATGCAAAACATGCTGTTCCCTTAAAGTTAGAGCCAGGGATTCTAACCC
AGTACAGTTCTTGTTAAATTCACTTAACAGCTCCTCACAGAGTCTGTGTGTGTTCTGGAA
AACAAAATTAGTGTTTGTACAGAGCCCTGCTTGTGTTGTGCACGTTCATGCTCGTGCACA
GGACAGAGATCAAGAACTGACAAAGGGAGATGGTTGGAAAGGGGCAGTGGGAGGGAGGTG
GTAAATCCAGCACATGCTGAATATTTAAATATGCTAACTACCTCAGTATCAACAATCTTT
TCCAGCAACACAGACTCTAGGTTCAAATGTGTATACAGCCACATTCCTTGCTATCAGATT
GTGACTGTAAAGATATTAACATATATTAACATTTCCAGCATGTCTAATGTAAAGGGGTCG
GTAAACTCTAGATAAATAGAAGTAGAACCAGGATGAGGTGGGTTTTTTGTTCTTTTTAAA
AAATATAAAATACATGATAGTCATCTTAATAGTAAGTTTTGTCTTTTGCATTGTGCACAA
ATacacaacttttttcca
>NODE_337_length_659_cov_13.040971
AGGAAATCAATATGGTGAAAATCATAAGACGAATGTACTAATTCACCAACAAACAGAGAG
ATGCTGGACAAACAGGAATGCATTCTACCAAAACAGAAAGAAAAGAAAAATGAAATGGAC
CTGGAAGATAGAGCGGGATATTGAACTTCAGAATGAAGTTAAGGAGGAAAGAGAAAAACC
AGAGCTCTACGTAATCCAATCTTTTAAGAGTCAAATCATAATTGATGAAGTCAAATTAAT
TTGGTTAAAGACCATTGGTAAACAACAGAAAGAGAGAGAGAGAAAGAGAGAGAGAGAGAA
ACATTGACGTCACTCAGGCTAGGGTGCTTGTCACATTCTCATCTGCATAAAGATCACGTG
CGTAGGCAAAGCATTACCTACCTTCCATTTCAATCAGTGACACGTATGCAATATCAACAA
AACAAAGGAAAGAAAGAAAAAAAGAAAAAAAGGAGAAAGGAATGTTCTCCGCAGCGAAAT
GGGAAAAAGACAATGACCTCTTTTAGTATCAAAGCTACATATTTAGTCCAGAGACTGAGG
AGAAACAAAGAAAACCAAAAGAAAATAGAGGGGAGAAAAATAAAAAATCCAGATGGAATT
CAAAATCAAACTAAAGTTAGAAACAAAGGATGAATCTATCAGCTACATAATTTGCTTTGT
CTTTTTCGCTTGTACAAATGCAGCCATATTTGTATCAAAACAGGGGAGGGAGGATAGAGG
GAAGCGGACAGAGTTAATTGTCATATTAGTGACATCTATGTAGAGAAGAGTAGCTAAAGG
GAGGAAGGATGAGGAGGAGGAGGAGGAGGAGGAGGAGGAGGAAGGCATGCAGAGCTGGCC
GAt
>NODE_338_length_398_cov_10.540201
TGGAATACAATATCAAAAATATAGCTGTTGTTTATAGTTTCTCTTTACAGCTCGACATCA
AAATGTGTGTTGGACTGTGTGTGTGTGTGTGTGTGTGTGTGTGTGCGTGTATTTGTTGCG
CAAACATTTTGTTTGAGCCATTGAACACACAGCTCTCAGCTGCCTCAAGCAACACAAGTT
TAGCAACTGTTTTCCTTTTTAATTGTTGTGGAAATTAAATAAGAGTGTTTGTGACATGAA
TGTTGTAGGTAATGAGAGCCGGAGAGCAGCTGGGAGGCTACGGGCCTGCGTGTGCATCAT
TAGGAGCTCAGAGGCTCCCAGGCTCCACGCTAGCGTAAGCCGCTAATGAAAAGAATGTAG
TCACAGATCTCATTTTTCAGGCAATTCTTGTGTAAACTGGAGATTTTCCAGTGTATGCAC
AGTGGAACAGGGGCCCCACATAAATCACACAGGCTGGCTGCCTCCAGTGAAAGAAAGAGG
GGGTTTCGAGCACATGCTAACCACGCAGACATATGCTGCAGGAAACTGGAAATCTGCAAT
GGCACAGCTAGAGGGAGAGCCACTCACAGCACCTACACCtgt
>NODE_339_length_602_cov_15.784053
TTTCACCTCTACACAATCTATTGCCAAATTGCCCAGTCACAAAATGAGAGTGTACATTTC
TTCTTCTTCTTCTTCTTCTTCTTCTTACTTTTTTGTTATTTAAGAGAAATCCAAGTTTCA
ATTTGTGGCCACAAAATAAATAAATAAATAAATAAAAAATACCAGGGAAGGCTCAGAGGG
AAGAGAGGGGCTCTTTGTTAATTGTATTTTTCTCTTACATGAGACAAACCGAGGCGCATG
TTGGAAATGTTTTTTTGTCTGTTCTACCGAGATTGCAAATATCTTTTTTGCACAGAACTC
ACTATGCTTTTTTGCACAGTTTCAAGTCGCTTATTAGAACTTAACCCCTGATTACACGCA
CCAAGGCGATTTAAATCTGATTATCAAATTAGGAGACTTTGAGACAAATCCTCTTAGATC
TGATACTGTTGACTGGAGAGGGAAAATGGATCTCCACACCCGTCACGTAGGTAACGATGC
TGTCCTGAAAGGGAGTTTTAAACCGTATTTGACAACAAATGCAGCTGCCCCGCTATTTCA
GAAGATATTAAAGGAAAATGAATGCAAATCTGTGTGCAGGAGCCATCTGGACGTGGAGAG
AGGGAGTCAGCTGCTCCACACACTGAGGCGCGGAGCCTGAATCCGTCTCAGCTCATTCTG
TGGGATCATCTGCGTGGTGGGCTTACACCGTGGAAAATGCGCTCTTCATCATTAGGTGAA
ATGTTACCATCAAAATAAAAAAAAAAGAAAACGCTGATCCCCGTTTGTTTTAGTGCTTGC
ATGCAt
>NODE_340_length_749_cov_12.044059
AAGGAAACTGTTACTGCTAAAGTTACATTTGTTAACTGCATCATTACTTTCGTACATTAT
CCACCTGCCTCTCCTCAAACTGGCCATTCAGTTTTTCTCATTATGATCAGAGCAGATGAA
CTACAAAAACCAGTCAATGTCATTTATGCAGTGTCCACACAGCGGACTTCTACTGGCTGC
TGGCCATTCCTCAAACTATACCAGTGACATGAATAGTGGAGAACAATCTCAGACAAAATC
CCGGATGGGAAACAAGCATAATCTGGGCATTACACTGATAGCACAGACACCATGTTGACA
CAACATCTACTGCCCAGCTGAGTGCCACATAATCCCCTGTAGGAGGTGGATGTATACCTA
GGATCCCTTGCAATGAGGTGTAGTTAACCAGCCAGACTCGTGTGCAACGCCACAAACGAG
CATCAATTTCCCCTCCCCCCACCTTGGTGCTGGTGGACTATCAGCGAGGGTCCGACAGTG
TTGTTCCTAATTACCTATTTCTCCACTCCTGATCCTGCGGCTGGCATAATTAGTTACCTG
GGGCTGCAATCCAATTTGAAGTGATGACAAGAAAGTGATCCATGAAAAAGTAATAAGTTA
AATCCAATTTCAGCCTGCCTCTAATTAAATGCACATGGAACTAATGAGTCAAACCCTACC
ATTTCACTGATAATGGTAATTAGCGGGGTGGGAGTTGCCGGCTCTCGTCGTTGTGCCACT
GTAGGTGTGAAGCGCAAAAGGTAAAAGCGGCATGGATTCTTTTAATTACATGTGTCATTC
TGTCAATGTAATTTACTGGCTTTTTGACCAGTCAAGTATGTTTAGCTGCTTTCCAGCCTG
CATAGCAGCTGTTTGTATATCTAGTATGATTAAAGGGCCTCTAGGCTGCTGAGTATACAG
CGCAGGCATCTTCATCCAGAGGCAATGGTGGgc
>NODE_341_length_1089_cov_10.943067
TGAAGCAGCTTCTTATGCACTATCCTTGTCACTAGAGGTTTGGTCACTGATGTCCATTTG
TTGAACAGACACGTGACCTGGAACAAAGGCGTGGCTGTGGTCGACGCTGAATCAAAATTC
TGATTGTGCATTTCAGGAACAGGTTCACTTTATGAACAGGTTTGTAGTCAGAGAAGCTTC
TTTCCCCCAAGAGTTTATCGTCACTAAGATTACGGTTAGTTTTCTAACTGTAGGTTTTCT
CTTAGGCTCAGCTGATGGGCGAATGTATTGATGCATTAGCCTGAGGTTCAAAACGGCGAC
ATTTGACAAAGCATGTTCAGGTTTGCACTGAAATGGGCTGAGGCATTGAACGGGTTTTGC
CAACTTGAAATTATTTGGTCAATTATCTTCAGGTAGAAGGTGGTGTTTCAGGGTATTATA
TCAAAATAGGAAGGCTGTCGGCCATTTCAACAGTTGTTGTCCTCAGTCTATTGCTTTTGG
TGTTTCGGGAGAGTTCCAACAAGGACAGGCTAAGAAGTCTTTATTTCTTTTTGTTAAAAA
AGACTCAAGCTTGCTTTTTGTAGACCTGTACCATATTGTGCTGCTGAGGTGCTGGGGGAA
GGCTCAGGACTGGCAGTCTGAGCTCACTGTCACCGGCCGCCCTTCTTGTGTTTCTGCTCT
AAACCCCCATTGTTCTCTCGGCTTCTCTCCCCTTGGTGTGTGTCGTCTCTGGAATCTGAT
TTGTAGTGGGTGAGGTAACGTACGTGGAACACTTAATGGACGCAGAAGGCAAATCGAGGG
TAAGTGCAAATACATACAAATAAAACATATGAATAAGCCTAGACAAACCTGTGTTTGTCA
GCTGTGGTTTCTTTATTTACATTGTCGGGAATTGTTCCGATTCAGAAATCTGGTGGAGTG
TGTGAGATGGTGACATGCCGGAGGCGTGTTTTACTTCGTGTCGTCTGTGGCACTGACTTG
AGGCCATCCTGAAGGGTTGATGCTCTTAAAACAGGACTTCAGCTTCCTTCGTAGTCAATC
CTGTGGATTGCAGTAGCTGACAATGGCCCTTTTGGTTGCTGGATTTGCTCCTTATGATCT
AATGGGTCTTAGTCTGCAAGAGGTTGTTACAAGGCTGTTAGATGGTTGTTAAATATAACT
CATTTTGTAGAATGCTTTACTGGAAATGTTACCTCCAATATCTTAGTAGTGGGGAATCCT
ATCTCACTGTGGATTTTCTGACCTTTTGGATGTTGGAAAGAAACTCTTCATATTCACTAC
ACCTGCCTGTATt
>NODE_342_length_559_cov_7.762075
ATATACATTTGGGCCCCCCTGGGTGTGCCGCCGCGACGTTTCGGCCAGGACTGTGGCCTT
CTTCAGGCTTGGCACACCTCTTTTGGCAGGATGAATTTGAGCTCCGTTTGAGAGATGCTT
TCCCTTCGCTGCCCCAACTGCAAATGAGCTTTCCTCTAACACTACCCAGGTAAGTAGGAT
TTTTTCCGAATTCGGTTTTTTAACAGCTTGTTTTTAATACTACCAAACTTGGTTTTTAGC
AATTGGTTTTTAACTTTTAAGGTAAGTATATGAATTTCCAAGGTAAGTATGAATTTTTCC
ACAGGTTTTTTAATTTTTCCACAGGTTTTTTAATATCCAAGGTAAGTATGAATTTTAAAG
GTAAGTATGAATTTTTAACTTTACATTTGTTTGTTAAACTAATTTGTTTTAACATTAACC
CTTTGTTCGCCATGAATTGTGTTTTTTAATGTGTAGCAATTTGTACTATAATTGTGTTTT
AGCCCCATGATTTTAACCCTTAACGTTCAGAGTTTTCTGCCTTAATAATGCTGACCCGTA
TTCCCTTCTTAACCTTCATAGTACTTCCAATTTGAACTATCAATTCCCACTCGAATTTCC
CTCCTAGTCCCTTTCCGTCAACTTATTCTAGTCCCCATGAGCATTTCCTGATTTGAGGCT
TTGTTACTTGGGCTCCTTTCCTAGGGCTCCTTTACTTATACTTGCTCCTTTTTTGGGCTT
AATTTGGGCTTCAATGGGGGGGA
>NODE_343_length_632_cov_9.667722
TCAGAATAATAATGGTTTAGCATAATTTATTACAGGTCCACCAAATAAGCAGGGGCTAGA
TGTTATTAGACAGATGGATGGGAAGGCTTGGCAGACATCCACTGAGGCTCAGGCAGGCAA
AGGCCCTCAACGTGAACGTGACGAGGAGGAAGGGGTGGAGGTGGGGTGGTGAAATAAACG
GGGGGTCTGGTGGGGGGGCATCCTCCAAACCAATCAGAAAGCTGGCAGTTCAATTACAAA
GAAATAAAGGGACATTCATCATTCAATTAGGCACCTGTCAGGGCTCACAAAGGAAGAAAA
CTTCTAACCTGGTACTCCAGGGAGAAGATGCTCAGAAGAGTGGACTGCGAGTGACTGGAA
CAAATAAAAGAAGGACAAAGTTAATTACCAGAGTGCATTGCACAGAGACAAAGGGAGAGG
GGAGCTTCAAAGCTGGGGCCAGCTGCCCTGTAATCTAAAAGAACATGAAAACAAGTGTGG
CAAAGTTGTTCCAGATGAACACCTCTGACAAAGGATTCCTGCCACGGTGGTGTGGGGGTA
GAAGAAAGGAGGAGGTTGTGTGTGGTATGAGAGATGAGAAAAATATAGCCTCTTTTTTTC
CCCCCTTTTTCAGTCATTTATACATAGCATCACCTTCAATCTTCTGTGCTCAGAATAACT
GCTGAAACTTAAACTGTTCTTAATTAAAGTTATTGCTGTTGTATAACTACACAAAAAGAA
GAACATTTATTCAAAACATGGCAAAATTGCATGTAAATTAAtgacaatcatgtgtgtcaa
gtgtagcttgagaggaaaatgtgccactcactggaa
>NODE_344_length_796_cov_11.082914
TGAAAAAACAGGCACAAAATGTGCTAGAAGCTAAAAATTGCTAAGAACAAGCTCTTTGCA
TATGCTCCTATAGAAAATTGTAATTAATTTTACACGGATAAACATTCTGTCTCATTTGCA
TATAGATATAAACAATATATTTGTGCATCTGAATTCCCTGCACACTTGGGTCACGTGATC
TGCCTAAAATCCTAAGTGGCTAAAACCAAAAATTATCATTATATTTCCCAGGCCATAAAT
CCCCCTTTTTTCTCTGACACAAAGCCTTATAAATCTGTGTCTGATTTTTCACATTGCACA
TTGTTTTTAGTTAATGATTTTCATCTGTTTGTTGTTGCTGTGATAGCGGGGAAATGTACC
ATATGCTCCGGCAAAAGACAAATGATTAGCAAATGAAATTCTGGACAGCTGTCAGACTGA
AAGCGTTTGGTTGATAGCATTCTGCTACCATAATTAGCTTAAGCTTTGGGTTAATTAACT
TTCTACCTGGATATGCATAATAATAGCATTCTGCAGAAAGCCAAGGAGCTTCCAGTATAT
CAGCAGCAAAGGCTGGCTTTTTATTTTGTATTTCGGCAGCATATTTCAATTTCAAGAGGC
GATTTAGCTCGGGAGCATCGTCAAATATTGTAGATTTTACTCCCCAAGCCAGATAATTCT
GAAACAATAGGGGTGTATTATGTGGCAGAAATGCCATTTCTGAATGTAATTAAAGCGGAT
GAAAGCAATCACCAATTTTTAAACGCTTTTGTCTAGCATGAGGCCTACTTGTAAAAAAAA
TACCCATCAAGAGGAGAAAAGAGGCAAGAGAACCCCCAAGTCCTTATATAAGAGGCCTTT
GAGACTGAAGTGAAGTACAACAGTAATTAGTCTTTtgtatgaatttgccggccatggtca
tgattagttaagcatatgagaggactgcaggactgcattgctcttaaggaggagggtgtt
aaagtctatttatcaccagt
>NODE_348_length_597_cov_13.154104
CATTGTCATTGAAAATGGTATGAAGAAAGCAGCCAGCCCCTTACCCTTAACTCTGTTGTG
GACAGATTTCCCCTGACAAAAATTAAACTAGCTCCTACTTGGCACTTTATTATCTCTTCA
ACTGAATGATTTATTGTTTGTGGAGCGAAAGAACCAAAGAGAGGGGGAAGATTACATTTC
CAGCCAAAGCTCAGGCCTGATCTCGTTTTTTACTCCCTCTGTCCAGGAAAAAAGCTCCCG
ACAAACAATAATGTCAGCTGTAATTGATCGGAGGTCGCTGGCTGGGCCTGCAGTAAAAGC
GCACTATTTAAGCGACAATCGGCCCCGCGCTCTTCAGACGCTGGCTAATGAAGCTGTCTG
TCTGGGCTATTTACCTTCTCTTAAATGGAAGGGGAGAGATGTACTGTAAGAGACAGGGCT
GGAGAGGATCTGCCTCTCGCTCCTGTGAAATAGGACCTGCACATGCCTCAGGAATGTATA
ATTGGTTGGCGCAGCCAAAGCTGGGGATCCGGTGCTAATTAAATGACTTGTTTAAAGCCT
ATCTGTCTTTGTTTGGGAGGCTCTGGGCTTCAGAACAATGCATTGTAAATGCTGTTGTCA
AACAAACATTCCTGGTTATCCTTTGATTTGAATTGAACAAGACAAAGGGCTGATTTGCTC
ACTGCTAAGCCTTTGGTTTTCATGGTGTTGAGATATTTTTCcctcttctgatctgtcaaa
ctgaacaggaccattccagtcaagcagctaaatggactgactcaccgcacaatgcatatg
c
>NODE_349_length_379_cov_11.092348
AAATGGTGCACTCAGTCCCAAGTCTGCTGCACCCTCAGCGGAGTTATGTATTCTCCCTCC
AACAATGTGTGATTTGCAACAATTTATGTTACATTCAACAGTTTCATCAAAACAGGCAAT
TTCGTGCTGCAATATAAGATAAAAAAGTGTATCCAGCGATGATGGTGTCTCCAAAATATG
TAACAAATATGCCAGTTGTGCATTGACTTTCTAATAGAGGGCAAGAGTGTGTGTGTTTTC
TGCTGGGATGACTCTTGGTTCTCTCTTGTCTTTAGATACCAGCCTGTTGATATCATTCAA
CCAACCAATCATGTATTGCCAGCCTCATTCGGGGATTCTGATTGGCACATTGTCACAGGC
AACTCTCTTACCACCACCAATGAGTCCCCACGTAGAAAACCCTCACAGCATGAGCTGGAG
AAACAGAGAATGCCAGGTGACTATTTTCTTTCTTCTCTTTACCCTTGTTGTGAAGACTGA
CTGGGCGCCCGTGCCTTTTTTTTTCTTGTGTCCCCCCCTTCCCTCCCCCATTCCCTTTTT
TCTTTCTTTTTTTTTtttttttt
>NODE_350_length_664_cov_10.531627
GCTGATAGCAGGTGTTACTAAATCTTCTTGGCACGCTGCTTTAATCAGTTGTTTTTGTAA
TGAAGTGGGGCTTTTTCACAGTACACGATAGTTGTTCTAGGTGAATCTTTGTTAGAGGAA
TCCTGAAGGGCTGTGTGACAGCCAGCTATCCACAATCAGTGTTCTTTAGCATTTAGAATA
TTTGATAAAGATTGTCCTGAAATGACAGGTAGTCCTGCTCTGCTTGGGTTTAGTGGTGCT
TGCCTTTGGATCTTTTCTAGACTCTCTTTATTTATTTTTGCTTGTGGCCAGTAATGTGTT
TATTTTTGTTTTTCTTGCTTTTGTTTTTATTTCCCCCTCTTACATTTTTTTTGTCCTGTG
CTTCGTGGTTTATCAGATTGAAATGGCGATTGAGACGCTCCAAAAATCTGAGGGTTTATC
CAGTCAGAGAAGCTCGCTGCTCAACAGCCATGTAAGTTGCTTTTACGAATGCTTGCCCTC
GGCTAACCTCAACTTTTGCTAAGCTCACTCTCTTGCTCTTCTGCCTCTCTCAAATCTCTG
TGCATTTGGGTTCGGTGCTTGCTGTTTTTGTTGCTGGTTTTAATTGTTATAAATGCTTTA
AATTTACTGGCTGCTATAGAAGCTTTTGCAGAGCTGTAATGCAGCAGCATCACGTTTATG
GACTGTTGGCCTACGGTCTTTGCAGGAACCAGTCTGAGAATCTCTTTAGTTAATAAGCAT
TTGTTCCCCCTTTTAGCTCCAGTGGCTGTTGGACAATTATGAGACAGCAGAGGGAGTAAG
TCTACCACGATCCACACTCTACAATCATTATCTGCGCCACTGCCAGGAGCAGAAACTGGA
CCCTGTaa
>NODE_351_length_831_cov_8.588448
GACACTCGCTCTCGTGCTATTTGCTTTCGAATGTAAATCCCTAATCCTCCCATCTTGTCT
CTTCTCTCCATCCGTCCATCTTTCCTCCTCCGTGAACCTTCTCCGTCCCCTCCTTGTTGC
CAGCTGTCCAAATGTTCTATTTTTTCCTGCGCTCGGTGTCACCTGCTTTGTAATCTGATT
ACTTCACAGTGGAATTAGTATGTATATTTAATGCAGCTTCTTCGTTTTCTTTTTTTCTTT
TTTCTTTTCTCCTCTCCGTCTTTTCTTCTTTTTAAATCTTGATGAGTGATGCAGGGAGGA
ACGGAGATGGGGTGGGGTTGCTCTACTTGCATGTCTGGCGGATATGCCAGGGCCATGCTA
ATAAATGACAGCTGATTTATGCGTCTGTATTCTTTTATTTATAAAAAAATAGCAAGCGGG
CTGATTTCTGATATTAATAATACAAGTGGATCCACTTTGATTAGGCTTCTGTGGAGAGCT
GTGCATATTCAGCATTACAATTAAAGCCTCTGATGTGAAATAGGAATGACACGCTAATGA
AGCGAGCTAGCGAGCCTGAACCGCGACTGTCCAACAGCATTACGGCCCATCTCGGATGAA
GAGTAATTATACGAGGAACACTGAAATGTCATTAAAAATCTTCAGTAAGTGATTTAACCC
ACCATTCCTCACTAATGCTAGATATTTCTTTTTGTCGCCCCCCCCCAACCCCCACACGAT
CAACTCCCAAGGTTTTCCTCTTTTAAAAAAAAATAAAAAATTCTTCTTTGCCACAAAACC
AAACTTCTACCTCAGAAGTTCCACAAACAACAAAAGAGGAAGAAGATCATCCGACTCCTT
AAACATATTGAGATCTGAGACGAAGACATACAGATGCATTGTCCTAATTTAATTTCAGAA
CTCCGAGGTGCCGGTGGTGGTAGATAATTGAAATCATTCCATTATAAATTCCATTATGAA
TTGGTGATTAAGGCCAGATGTGATTACCATGGATTAAAGATGATAGTTGTGATTt
>NODE_352_length_807_cov_20.566296
ATGAATTGTGGTGTCGGCTTTCTATGCACGCTGCCACAGAATCATTAGCCACTACATTCG
CTCGAGCCAGAACAGACATGGAGGCTAATCAGCAGCTGTAATGGACACACTTCATAATTG
TCAGTCTTTTGCGGCATGGTAAGGAGACTTAAGCTGGGGAGACTGAAGGCATACCATGAA
GGCAGCTTTGATCGCATGAGCTCAGAAAGTGATGTGCCTATATACTCATTATTTTACCTC
AAGACTTGTGTCTAAAGAATACAGAGGATTTCCAACATTTAATACCACAGCATTTTCAAA
CTACAAATGTCGTCCTATTCTTATAGTTACTGAAGCGAAGTCAGTTCTCTATAATTAAGG
CAACTTTATAGGCACTGTTCCCTGGTGAGTGTATGTACGAGTACCTGTGTTAGATGTTTC
ATCTTTATTAGCCAGAGCATGGTAAGCCTAGCTCTTCATGCACTAATCCCCAGCTAAAGA
AACAGCTTTCAAGGAATTAACATCAAAAGTAAAGCTTTGCGTGCCGGCGGGGGAGCTTTC
AACAGAGCCTGCCTCAACTATCTCCTAAGTATTTTCAGAGCCTCGGGGATGAAGTGGAAG
TTAAGTTTAACTTGCTCTGTGTTCTTCTGCAAGTCTTTGACCTTGTTCTCAGGTCTCTTA
ATAATCCCTGATACGTTTGAATCCGTACAGCGTTTGCGGCATTTCCATGAGGCACTGCCA
GAGGCTGAGGATTTTTCACTGGGGCCCATTGCCCATTCTTCTCTTTAACCCTTATTCCTG
TGATCAGTTGGTTACGATAAAAGCAGTTGAGGTTTTGGATCAGCATCTGTCAGACAGAGC
TACCTACAGTACTGAACAGTGTGCACTGCAAATCTGTGCATTTCCATACATGTCCATGTT
GCATGAAACCACTATGAGCAGCTCAGTGTGCCGTTAAAAATAAGCCTCCCAAATTGAAGT
TGTAGTTATTGCGCTGCtaattgaaatacct
>NODE_353_length_616_cov_11.439935
AAATCTGCTTCTTTGTTTTTTTTATTCATTTCTTTGCAGCAGATTAGAAGATTTGCGGAG
ATTTGATCTGACCCTCCCGCACTGTTGTAGGTGGCCTTGACATTAAAGTCAAAATGAGAA
CTTTAAATAACCATTCCCACCGGGATCAGCTTTCTCTTGTTTTTTTTTTCCACAGCAAGT
GCTTTTGGAGTAGATGTAATGCTCATATAGGCTGACACAAGAGAGAAAAAAACAGGAATA
CAAGGGTCTCTCAGTTAATGTATCATCATCTGAGTGGGTTTGGATTGGAGTTATTAGAGT
ATTTCACTTCATTGCATGACCTCCTGTTCCTCCTCAGATCATGAATCCTATTCATTACCC
AGTCCTTCTGGAGTGCCCGCCTTTATAATATTACTCAATTTATATTCTGAAGCGGGCTCC
TGGGAGAGCGATCAGCGCTCCGAAACAGCGACCCCCCTATAACCCAATCACAATATTTAA
AGGGCAGCAAAGAGCTTTTTAATGCGCGTCGTAGATAACCATTTAAAGTGGATTGCTTTG
GTTTAATATGACCTTAACAGGCTGGCAGTCACATGTGAAGAATGAATAAGCTAATAGGAG
AGACGACAGGGAGAAAGAATGAAATCAAAAAGCAGAATATGAGAGATTTGTTTCAATGCT
TGCTGGCCTCTTGACGGCTGCTGAGAGGAGCATGATAGAGAATCACAAGCGTGTGAATGA
AACAGGACAGGCGATGAATGAAGCTACTGCTCGCATTTCTCTTTCCCTTCCCTCAGAGta
tgaactgctttatcatgata
>NODE_354_length_447_cov_10.214766
AAACAAAACAAAAATTTAAAAAAGAAAAGGAAAAAAAAAAAAGGTCATCCTTAGCAGGAC
GGGCAAAAATGGAGTCACAATGGATAGTAGAGCTTACCAGCAGTGGCAGGGTTGATGCAG
TCAAAAAGGGTCCCTTTCCTTTAATTATTTACTTCCCTATCCGACATTGTCCTGCAAGAG
GTAAAAATACATTCATTTGAGGGACCCTTTTCTGTGAACCAAGCAACCAGGAGCCCGTCC
ACTCGAGCATCGTCAGCATTGTGGAGAGAGAGCGTGGCAAATCGATTGGCCGTGGCTGTC
ACTGCATGTGTGTGTTTGCACGTGCTTATGTCTGTTTGTGTGTGCGAAAAACAGAAAATA
TACTACTTCCATACAGCGAGACTTCGATCAAAAAGACTATATAAATCCTTTGTTCTTTTT
TATCCTTTGATAGTACAATGGCACCCATATGGCGTTAACTTATGGATAAAATATGGGAGT
CATGATTCAGTGTCTGCAGCGCTGCATCCCTCCCTGTCAAATACATGTGTAGATGCTTGG
CCGGGAGGGACTGGAGTGTTTCTATAGAGCCAGAAGTATGCCGTAGCCAGTGATCAATAT
TTAGGAAAATGGGTGCATTTTTCTGCAGGAt
>NODE_355_length_692_cov_12.202312
AGTTACACAACTGAATGCTTAGATTTTCTGTAGAAATTTTAGAAATCAAAGTTAGCAATG
ATTGAGTATCATGAAAAAGATGCTCTAAAGGCTGAACTTGCCTTAGAAACTGCACGTCAT
TCAACCGAGGACTTAACTAGATGCTCCAAAAGCCGAAAATTCACCTTAAGACTTACAGTT
AAAGGCAATAGCAGTGATATCTGTATTCTTTATTTAAGTATAAAATGATTTCACACTACC
ATGATGTCCGGTAAGCCTGTCAGCCAGCAAGTTTCATTTTTATGATTGTATAAGCCAGAG
GGCCAGCAAGCTTTTCAGTCACAACCCATCAACCCAACCTGTGTGATGGTATCTGCAAGT
TTTTCTGGAGGTGGGTCAAATCTAGCTTAAAAGTCGGTCCCCTTCACATCCAATTCACCG
TCACATTCTTACCTACAGGCAACCTCTGCTGAGCCCCGGTCATTAATCAAAGCGGAGTGC
TGTCCTGACCTCAGCCCCTTCCCTTTGAAGTGCTCTGTCCTCTGCAGCATGAGGAAATCA
TTTGCTGCCTGATTCAATGAGCCATCAGTCGAGCCAGCAGACCTAATGACATGTGAGAAT
ATTAACCTCCTACCACCAAGAGTGCTGCTGCTTGGGAAGCAGTCTATTATTCATCCAAGG
TTTTACTCAAACCCCTTTTTCACAGCCCTGCCTCCCTGTTAAACCCTTCTAAAAAAGCTG
TAGGCATGAAGCCATCCAGCACTCAGTTCAGATATTAATCCAGTCATTCTAGTCATTGTC
TGGATTTAATGCTACATTCTAACACATAACTTCTTAAACGTAAACAAAAGGTCCGTCCCA
ATTATATAATGAGTGAAAGGTTTTCAGGTCCTATGt
>NODE_356_length_694_cov_12.876081
CCCTCTTCTTCTTCTTCGCCTTCCTCTCGACGCCTTTGTGCCGCCACAGTCCCCGGTGCT
TCCTCACTCCAGTTTGTTGTTGTGCTTCCATTGTCTCCCTGAGGGGAGGTGACCCCGTGT
CTATTGGTTGTATCAGCAGCCCTGCATTGTACTCGGGGGGGGATTTAGACTCTCAAAGCA
TCTTCCCGCTGCAGCTTTCCCAGCAAACACCCAAAGTGGTATCTCGCCTTTTCTCTCGCT
CAGACATTAATCTTGCTCTACCCTTCTACATCAAAAATGCTTGTATTGTCAGGGAGCGCT
AATGTTTGCCTCCTATTCACTATATATACACATATATGTATTTTTGTGTCTGAGGGAATC
AGTCGAATGCATTGTTCCCAAATCATTGTAATATCTATTTAGAGTGGCAACAGCACTGGC
TGCCGATGCTCAGTATTCATGGAGCATAAACCAGCCTTAAGACTTAGAAAAGCTGAAAGG
GCTTATCCCTATATTCTTAAACTCCCCTCTTTTATGTTGGTCTTAGGCATTAAGGATAGG
ATTGTGAATAGCAATTGTTCAACTGCTGCACTGAGAGTGAGTGTGTATACGTGGGTGGGG
GTGTTTTATTCCCTGGCAAAATCCTTTCCTTTTCTCCCATTTTTTTCAACTGTAAATATT
AACTGTGTTCTTAACTCTTAACGGTGTATGGGACACAGTAATGTGCTTTTAAGGATATAT
TATGTGAAAGATTTTCCACTGCATACACTGCTGCTTGAAATAAGAAAAGGCTATTTTATG
GAGCCTGAAAACAAATTTGCTACGGCAGAAGAAAAAGAAGGAGGAAAAAAAAATAGATAg
aactttgcagtatcaagtcgtcagcaaacaatgaaaga
>NODE_357_length_884_cov_15.041855
AAACTTCCTCATCACCTCCCCGTGTGCATGTTTTCCTCCATTCTTTAATTCATCGCACAT
ACTGCATTCATTTTACCCCAACAAGTGAGCCATCAAATCTTTGTTCTTTTCATCTGCTGT
AAGGTCATTATTGCCTCGAATCTGCCGTAAAGCAGCCGCCGCAGTGAGGGGGTATGAAAT
TCATGTCCTAATATGCAAATTAATTCATGAACGCTCCATATTGTATAACCACATGCATCT
GGCATGATTGGGCAGTGTGGGGCAAATAGTCCTCAGCCAAGGCATTTTGCTACTCAGCAA
AAGCTAATGTTGAGGAGTGGAACCTCGTTCACAATTACCATAATAAAGGTGAGCAGGGGG
AGAATAAATTGTGGAAAGAGAAACTTCTGTGTGCATGACGAAAAATGTCCCCTATACGAA
TACAATGCGTACTTAGTTCTGAAATCACAGAACAAATGCATCAAATAAATACTTTATTCA
CGTGGAGCTAATTTCACCCCTCCATTTTGATCACGTCATTCCCTCTGGAAAATTGCAATT
AAGTTTGGAGAGATAAAACATGCCAACTACTCTGCATTTCAAGGCTTGATTGGCCTATCA
GCTAGTCAGTATGCTGCCATGGTTTTCATCACTGTTAATTGATCCTTTCTTTAATTAATC
TGGAAAGGAAAGCCCATATCTCTATCCTGTCTGATCGTCCCCTCTGTCTGTCATAACACA
ATAAAGGCCCTATCCTACTGCTAGTAACTCTGCCTTAGCTTCTCCCTCTGGCTCTTGGCC
AAATGGACTATTTATGGTGCACCTATCTAACGACAAGCCTGCTGTATGGAGTTCAATGGC
TGGGTTCATTAACAGTGCTTTACCCGGCTACTTCTAATTTGCATGCAGTGACACCTTGCT
TTTAATATGGATGTGAAGGTTAGTGGTAGGCCACGGCATTTTCTCAACTACCAATAGTCT
AAATGTTGTTCTCCCCCACTGTCAGTAACACGGCACATTTTCTTTCTGATTCAATTATAT
CCCATCTTCTTTGTCATGCTTTGTTCCTCCGCTGGCATTTGTCATGTa
>NODE_358_length_704_cov_10.481534
TGCTTTCTTCTTTCCTTCTTTCTACAGATCTGTCCTTCTTTCACTATCATTTTCTTTCCT
CTTTGAAAGGCACACTTTGATAGAATAAAGGTGAAAAAAAACACTACAAGTTTTGTTGGA
ACTGAAGTCATCCTACACAAATTTTTATCAGACAGTCCTACATCTTACAGTACTTCTCTT
TGTTTTGTTTTCGTCTCGCAGGACTCTGATGTAGAAAATTTGGCTAGGATGGCACGATGG
CACTTTATTACCCAGCGAATCTCTGACAAATCCTGTAGTGTTTATTCGCCGCAACACTAA
CTCATCCATGATAAAAGTCATTTTTTACTACTAACCAGTTTCTAACCAACTAATGTACTA
ACATCCTAATTCTTCATCGTTGCTTTGGGTTTTTGTTTTCTGTCCATCCTTATTAACAAC
CTTTTTTGTTCACTATTCTTTTGATTTCCTTTCTTCCCCTTTTTCTGGAAAGCAATCAGG
CATTGGACACGCTATGGTAAACAAACTACATTGTCTGGTAGATATCATTCTTATTGTCTT
TTTTTTGGGTTTGCCGTGTGTCCCCTCCCTCTCTCTTCTTTTATTCGTTCTCTTTGAGTT
CCATCCTAGACACTCTTATCAAAAAATGAGGAGATGGGTTTGTATTACCAGGCAATTCTT
TCTTCGCTTCTTCTCAATTTCCTCCCTGACCTGCCAACAACCTCCTTCTTTACCCCACAA
TACCCCATCCTGTTTTTTTTTTCACTTTGGCTTTTACTTTTTTCTCTTTGTTTTCTCCAC
ATTACTGCAGATTTCCAACAAGTAAAATAATTGACTTCTTTGCCTTTGTCAGGGCAACTT
ACTTTTTATTTTATTTTTTTCACACAAAAAGTCCCCATTTTTTGTGAG
>NODE_359_length_572_cov_19.491259
GCAGGGCTCCTATTCTTAGGCTTTTATTAACATCATGGACTGCACAACAACAGCTACAGC
ATCTATTATTCATTAAGTGTAACCAATATAAAATTTAAAACAGTCTGGGCTTTTTTGTGG
AATTATGTAAGGTCAGCATAATTTTCTGCCTATTACTAATATCTATATCATCTTTTCCTT
AGTCAGCTCTATTTAAATATGCAATCATTTACAGCTTTTGACTATGTGTGTGCACACCCA
ATTTCCAATATTCCTCTAGTAGACTTTTTATGCTGACATCAATGGCAAGCTATTAAAGAC
AGTATTTCATTATTGGTTCCTCTTCCCCAGTGGTTATTTACAATCCCATATATACTAAGC
ACTGATATTAAAGGAGACCATTTTAATGAGGTGCTATCTGCCACGGCAATATGTCTTTCT
CCGAATGAGATTGTGTTTAAAGATTTTATCAAGAAATGGCTGTTCGGCAGGGTTATGTTT
TGTCCATGAAATATGCATTTCATATCTCTTTCATTTCATTAACATAATTTAATTTGTGCT
TTGCATTCTGTGCATAATACATATTTGATTTACAAAACAAATATTTCCATTAGAAAATGA
ATTTCATGCGCGGAAAAGGCAGAACTGAAAGATGTATTGTAAGGAAATAAGAAAAAAAGG
AATTGTATTATCTTTGACTCAGAAAAAAAATCCTTGGCAAGAAGAAATACACTCAATAGA
TTTTTTATATGTGAGTGTGTGTGCATCTGAGGgaat
>NODE_360_length_460_cov_13.715218
AACTGAACATACGCAGGTTGTTTTTTTTTTTTTTGCTTTTATTATATCGTATTTTAGTCT
TTTCAGGAATTTTCTTGCACTGAAAAGATCCTCAGCAAACAGGAAAAGAAAGGGGGGGGT
GGTAAAACAGGATGGGGGGGAGGAAGGAAAGGAAAAAAAATGCATGAAACATGAAACTCT
GCAAATTTGACTTATAACAAGCAAAATTACACCCTGCTGTCATTTAAATTATGGCTGCCC
TCTATAAAGGTGTCTTTTAGGTGCATTAATTGAATTCGGCACTATTTCCCAATAATAATC
TGTAAAGTTCAGCCGTCCATCCTTCATGAGATCCCTGCCGCGTACCAGAGGAGTATCTAT
TTCAGTGGCTTAATTTATTTTCATGATTCGCCGATAATGACGGCCATGCAGGCTGTACAT
CAGAATTAACCTTCATTTCACTGAGGTATATTACGATGACAGTCCCCGACACATTTCACC
TACACAAAGGGCATTCTCTCCCCTCTCTCTCCCCCTTCTCTTCCTCTCACTTTCTCCCCC
CTGCCTCCTCTGTCGCTGCCCCTGCTGTATAATCATCCTCGGCAGACCAAGATTGTTTGA
TAGCCGATTAATTTTCATAGGAAAtcaagtggccagctctttct
>NODE_361_length_729_cov_12.048011
CATACACTTCCTGTATTGGAAATCAGCAAGAAAGCTTTTAGAGAGACATTAGGATAATGC
ATCAAAGTCGCAGCAATTGGTGGCAGGATACAACACAGTAATTTTAATCACAAAACCAAA
TCGGACTGTGGTTAAGCATGTCTGCTTCTTTATGCTACATCTGATTAATTACAAAACAAG
CTGTACATCTTTAATGGCAAAACAACAACATCTGGCAAAATTTGAAGGAACCTATGCTGC
AAAATCAAACCAAACCAAATATAATGCCTTTACTGTCATTGCAAGTACACATACAACACA
ATTTAAAAGCTTGTGTGTGAGCTGAAGCTTGGGGATGACAGGACCAGTATACTCACCAAC
AGGCTTTTGTGTTTCAAGGCTCTTTCCTTTGTATGTATCAAACAGGTTGAGAGACGCATA
CTTGGTTTTGCCTTCCTTCCCCTTTGCAGTTTGCCCAGAGCGCTCTGACATTGCGCTGTC
CGCTCATTGAGTATGGTGAGCCCTGAGACTGGGGGAGAAAGGAGAGCGAGATTTGACACC
AGCTATACACAGAAAGTGAAAGTGTTGACAGCACACGCATTCAAAACAACTAAAACAGAA
ACAGTTTCACAAATCAAAATATAGTAAACACAGAATTTGACTCATCTCTTGGCTGAGGTT
AATATAATTGAGCACTTCTAGCGTAACTTAGAATGCAACAGTACAACATTTTACAAAATA
GGCAGGGTTCAGAAATATATTGAAGACATACTGAAACTAAATCCTATGAAACATAGCAAA
ATACCTGTGTGGAGGAAACACGCTGAAGGCCAAAACAAATTTTTTgatgtttgtagtccc
acttttcattgattcaccaatcctttatgccacgtagacagaataaatgtagattcacac
ggccctattttct
>NODE_362_length_555_cov_14.428829
ATCTATGAGTGCTTTAGGGAATTGTTCGGCCATTTCCACTATGCCCCAAATAAACTTGGA
TGTTCTCCATCCATCAGGTGACTACATGGAGAGCTGACCTGTCATAAATTCACTCGGTGG
GGATGATGACAGGGCTGGAGCCAATCTTCATGAAAGAATAAAAAAATGGCACAAGGTTCC
CATCCCCCCGCTCCCTGAGCCCTCTTCCAACCCCAACTCACCCTTCGCCCTCACTACCGG
AGCACCCTCGCTCCCTATCTTCCTGCCTATCTCTCTGTCTCTGCACCTACCAGGCTTTCT
CTCTCCCTCTCTTTCTCACCCCCTTTTCTCTCCATGGGTAAGCAGGTAATCATGAGCTGT
CACAGAAAGGTGACCCATTAATGTGATGGATACGGTGTGAAAAACAAATGGTGTGAAACG
TGTGGATTGCTGTCCTTACTGCACCTTGGCCTTTTGTTCTGTCATATCAATATCCACACA
GGGCCTCATTACACCGCTGCACTACACAATGAGTGGAGCGCCAGGGTCAAGACTGCGCCA
CGCTCCCTTTGACTGGCTCCGACTGGGCTTTTCAGCTCAACCTCACCCCTAAGGACTCCC
AGGTAAACAGGAAGAGGGGCAGACTCTGGAGCCAGAGACAGCGCACATCATCCCAGACTA
AATAAGCAACATCCCCCAACCCCCAAGTAGCTCTGTATCCATCAGGGGCCCCGACTCTGT
TGCTCCAACATGTTTACAg
>NODE_363_length_714_cov_17.245098
ACCCTCCCACCCTCATCCTAGTTTACAGCTTGGCAATACCACAAGTGACCAATCAGAAGC
TTGGCTAATGATGCATGAGTCGTGCAAAGTACCACACAAGCAAATTCATCTGAACATTTG
GGAGAGTGCAGTGGCAAAAACAAACACACGCACACCGTAGCTTCCAAAGAAAATAACTGG
AGTCATTCAGCCTGGCATCCCTGAAGCTCAAGGGTTCCCCACTGTACATATGTAGGTATG
TCAAGTTTGTGCGCATGTATAGGATGCATGAGGATATGTAACTAAGCCCTCTCTCATTTG
GGGGGGTTGTTTTACCTGTTGTGGATCTGAGAGTTGAAGTGACAGTGGAGGATGTCATTG
AAGGCAAGCAGTCGTCATCTTGGGAATAACCAGCCTGAATTGCACGGAGGTAACTGTGGC
TTCGAGTGCGGAACGAACCAGGCAGGTCCAAGGCCTCCATGGCCTGGGATTCTACTTCAC
TAAAAACGGACTCGCAAACTGACTCAAACTGGCCATTGATCTCAGTCTCACTCACCTGAG
AGACAAAAACAGGAATAGCAGTCCTTAATTTTTCCTCTTCCTTTCTCTTTCTCACTTTGA
TTCTTCCCCTTTGCACAGCAAATATGAAGGAGTGTTAGCATAAGGGAATGCCAGTGTCAT
TTTCGACCTTAAACTGAATAAATGTCAGATCAAATGAAAAAAATGCAGATGACAACAAAA
AACAATCAGAAATATATATATATATATATATGCAGTTTGTGTTGTAAAACATTCAATTAA
CCACAAACTCCAAAACAAAGATACACTCTATACTGGATACTATTAGGTGGGATATAGGAA
GAACACATAGCTTTTGTAATTCTTTATCTTAGAATTCTAGAAAGTGTCTTAgaaatat
>NODE_364_length_444_cov_9.662162
CCCAAAACAGCGGCACATTTAAGAAGCATAGTGGGAAAAATTCCACCAATCTGTTTTGCA
TTCGCAGCACCAACACTTAGACCAAAGGTTTTCACAGCTTTTGTTGGTTTTGTATTTTTT
TCTCTCTCCTTTGGAAGCAGAAGTCCTTTGATTCTCAAGTCTCTCTGTAAAAACATTAAA
AAAGATAATCCATTGGATCTAATTGACACAAAGCCCTCCTTCCCCCCTCCTCCCTTGCCT
CTATCCTCCGCCTATGGCCCTCATTTCTTCTGAGAAAGGCCAAGTGTTTTTGTCCTGTAA
ATACCACGGAGCAGAGACAAAAAAGACGTCTTTAAAATGCAGTCTACAATCCATTACACA
TATTCCCCCTGCATATCCATTCAGTAATTATTCATTAGAAAACATTTAACGTCACAGTGA
ATTTCACACTAGGCAGTCGAAACACAATAGAGGAGATTTGGCCTATTTTGGGGTGAGGAG
TTGGGGAGGGGTTAGCTGTACAGAGGAAGGGTGAAGGCGAAGGAGGGGGGAGGAGGGGAG
CAGTATTTGTCTGATCTGAGAACCTCTGAAACGGGGCCGTCTTGAGACAACGGGGACAGA
CTAAATAGTGCAGTAACGGTCTGTGCCc
>NODE_365_length_567_cov_12.984127
TAACTTTAAGCACTGCTGCCTCATGATATAGTTATTTTCTATTTAACACACACAGTAGTC
GCACAGTTCCAGCGATCAGCAGGAACACAGCTGGAGCAGAAGCACATGCTCTATCATTTT
TTCCTCACAAATGATGTAAAAATGGCCCATTATGGCGAGGAACAAAGAGGATGGGCCCCA
TGTTCGAGCCAACCCCTCACTGATGCCCCGGTGACTCGGCCAGCCACTCTCCCAAGGCCT
ACTCCTTGATTAAATGCATAATCCACTACTCCCCATCCCCAATGATTTAGTGTGCCTTTA
AATCAGCTTGCGCACACATAAAAACCTCAAATAAAAATCACCAAGAAAAACCATTGCACT
CTAACTGTTCTATTAAAATGATACCCAGCCCAGCCTTTCTTCTCTGCAATAGCGTTTATT
CCACATGAATGCGTATCTTCATTTTTTTTCATAGGTATGCATATAAAATATTTAAAGTTT
AAAATGTCACCGTTGAAACATCAAATGCAGGAGTCTCTCATTAATCAGCATGGATTGAGG
TTCTCTTTTAAGGTTATAACCCTTTGAAAGAGCAAAAATTACATTTTTGACCTTGAAGAT
GAGACAAACTCATAAACGTAAAATAATTTGCAGTTTAAAGGGGAAAGAGATATCGGTTAC
CTCAGCCAGCAGTGCTCTGGGTTGTCAGGGGGAGACCAAACAAGTCTCATTTTCATATTT
ACATCCAAGCTGTTGAGATTAATTTGAAAtc
>NODE_366_length_534_cov_12.616105
TGCCTCCATTTCCTCTAGCAATCCTGCATGTGTTTCTTTTATCATTTTGGAAGGCTTTCA
CCTCCCCCAAAAAGTCCCTCCGTCCTCCTGCCTTCTCTGCCTGGGACCCCTGTCTGATTA
TTATGCCATTAAGCCTCTCCTCCTCTCCTCTGAAAGAGCAGCAGGGTCCCTCTCCAATCT
AAAGAAGTCCTGGGTTTTTTTCCCCTCCTTTCCCTGAAATTACCCGGCGACGCGTGCCTG
AGTTTCTAATTGGCATGCCCGTCCCTGGAGACGGCCCCCTCCCTTCTTCCTAATGAAAAG
CCTCGGCCTTAATTACACTTTCCAAACGCTGATTGTTATTGACAAAACTCCTGTGGCTCG
GACAAACGACGGCAGATTAGCTCCATTACAGGCAGCCCTCCAAGAAGAGAAAGAGAGGGA
TTTCAAATCGACAATGCAAAGTGAGGGGGGAAAAAGAGGAGCTTTCAATTTTTTTTCCAT
GTACCTTGCTCTTAATTGTTTGGGCCATTGCTCCACTTAAGATGTCTCTTTCTCTCCCGA
TGCCTCTTTTCTGTTCCATTGTGTTGCCGTCAGTGTACTTTTAGTGAGGGGACAAAAGCC
CAGTTATGTTACTTGAGAGAAAATGTTCATCTTTTGTCAATAGACAGGATTGCTGATGGC
AGCATGAGTAAACATGAGGATTTGGCctaatgcttttgtttgcctgcaaaaggtacat
>NODE_367_length_409_cov_6.640587
TTCTTGGGCATCTTCTTTTTGCCCTTCTTGCCGGCCTCCTCGGCCGTGCCACTTCCTCCG
CCAGTGCTGCCATTGTCGTTGTCCTCGTCCTCGCTGTGCTCGCTCTCTGCATAGTTCTTG
GCTCCGCCCTCCAGCGTGCAGCTGCGTCGTGGCCTGGAGCTCTCACTTTCACGATCTCCC
CGGTCCCCGTCCTGCCGACGGGACTTACCGGCCTCTCTTTTGTCCCGGTCCCTGTCTCTG
TCCCTGTCCCGCTCTTTCTCCCGTTCCTTCTCTTTGTCGGCCGTCATGATCCGCCACGTG
CCTTCCTCAGTCCTCTCACGGCTGGGCCTCCGTGAAAGGTAGACTGTGAGCCTGGGCTTC
AGTCTTCTGAATTTACCAGTCAAATCCAGGGAAAATTTGGCCACACCAACAACCCCAGTG
TTTCAGAAAAGCTGTGGACGAGAAAAACAAGGACAATTAACATCAGCGTGCGTCAATACC
CATCATCGTTACAATACAGAAGCTGCACGTTCTCAGTTTAATTGCTGTTTTGTAATGGAG
GAGATCTTTTGCGGGTGAGAAACACAAGATTAGTTCCTGGAGATGaagcagct
>NODE_368_length_560_cov_8.107142
CCAGAACATAATCATGGCATTATAAAATCAGCCTGAATAGTTACCTCAGGCCCACAGACC
CAGCCTTCTGTCGGCCGTGCTCACTCAGCCTGTGTTTGAGTGTCAGCCAAGTCAGCTATG
GCTGCTCCAGAGAGCCTGAAGTCTGTTGGGGAGACGGGACATTCCAAACAGCATAACTCA
TTCTTTACACCATCTCTGCTGCCATTAGTTAATTATATGCAGGTGTTTTCCTTTCTCAGG
TTTTTTGTTGTAGATCTAATAAAAATGTAACCATAAGTACATAAAGCCAGAAAGACGGCG
AAAAGGAAAGGGGAAGACAGTGTGGAGGAAGTGGCTGAATTTGCTGTGTGAAGCAAATTA
CTGCCCCCATGTAGATTCATCAGTTCTCCCTGCTGGATTAAGGAAGGGCCTTTCTAATGA
AGTTCGCCCCGTCAAAATGAAGGGACTAATTCTGATTTAGCTGAGGTAATGAACTTCCCC
TCTCCTAGTGAGAGCAGCACCATGGGGTGAGGAAAGAGGGGTGGTTGTGTAGGGGGGGAG
GTGTGGGGGCAAAGGAGAGTGGCAGCAAGAGAGAGAGGAAGAGAGGACGGAGATGAGACA
GGAGAGAGACATGCAATGAGGACACATAGAGCTAGAAGGGAGAGCGAAAGCAAGGTGGAG
AATGAGAAAAAAAATTATGCAAAACGGCTGTCTCGTATTTGCTGAGATGTATTAAATTTC
CAGTGCGGGTGCCTGTGTTATATa
>NODE_369_length_627_cov_7.462520
CTAATGTTATCACCGGCCCCTGTTGATGTGTTTTTCTATATATAAAATCATCATTTACAT
CTTCCACTCTGTCTCCTGTTGGCATGCTGGCCCAGAGGCCTGGTCCTCAAACCACTAATC
AGGTAATGTTGGGGAGGTTGAATGGCGTGCCTCCCCCTGGTCAACCTTCACTGCTCACAC
AGTGGTGTTGTTTTAAAGAGCATTCTTTAGCAGCTGAACTTGGAAAGGTATTAAAGTGGG
ATTAGGCTCCTCCACAATCCACTGCTTGTGTCATTCAGGGAGTTTGTGTTCTCCTCTCCC
CGCTGCCACCTCCCCACTCCTCCTCTGTTTGATTGTGGCTAGCCGCAGGAGTGGGACTGA
CTGTGCCTTTCAAAGGAGAGGGGTAGGGTTAAATCCCTAGTCCACTGCTCCCTGCTAATT
CTCCTTGTTCCTTAGAGAAGGATTTACTTCTGCTGCCAGCTTCTCAAAGGCCTTCTCTGC
CCATCCGAAAAGTCGGCGTTGCCTTCCTGTGGAGGTGTGGTTGCCATAGAAGGGGCGTCA
TGCATGGCTATTCCATCTGAACCCCGCTGAGAATGGGGACCGGGGACTGAAAACAGGCAG
AAAGTCCGGATTAGACCCGAGGACAAAGAAGGACAGGAAGATTCCAGAAGGGACGAATAG
GAATTACAGCAGCAAAAATAATGCAAAGTGACAGAGAGGGGAAATAGAAAAATAATGGCT
TACAAGATTAGACTCGGCGAGGAGAAAGAAGAAAGGAAAGAGGGCTGAATGAGAATGTTT
TCATCTAGATGAGAAGATTTGAGAGAGCGGt
>NODE_370_length_689_cov_10.984035
TTGTACATTATTTTCTGTCCCTTGTTACTTCCTTGTTCTTGATGCATGCTCCTTTGGCAT
GAAGGTCCTGAATGGCAGTTTTGATATGTCTTACCAGACCTCTCTTTCAGGGCTTGTGCA
ACCAGAGGTCACCTCTTTTGTTTTGTCCTTCACAGCATGCCTCTGTGATATACAGAGTTG
TCTCTGACTCCTTATGCCTATGTCTTCTCCTGTGTAACGCATTTTGGCTCCTATAGTCAA
TAAAACAATCCCCTGCCACTTGTTCCACAGCCTTTTTGTCGTTTTGTGTACTTTGGCTTT
GTGCACAATCCCAGTCCAATGCTAGTGATCTAGCTTTGCATGGCATCGTGTGTTAGCTTA
GACGTGTGTTTGTAAAGAGGGATGTTCTCTTTTTTCCAGCAAAGATGTCACGGAAATTAA
GCTTGCCTACTGAGCTAAAGCCAGACTTGGGTAAGCCTTGACTTCGTGTCTCCAAACAAT
TTGTATGAAATGCAGTATACTTTCCCCACTCCGACTGGACTCCACCACATCCCATTAGTC
CGGTTTTATCTGGTTATTAGCCTCAAAATTGGCAAGCTGTGCAGATGTTCTCCTAAGTTT
GCATGAGTCAAAGTAGCACTGATCTGATCTGAATTGAAATTGTTTCGAGCTAAATCAAAT
TATTGCAATTAAACTCCCACTTTTTGACCATGGTGGGGGTTTCACTAGAGGTCAGTGGTG
CTGAGCTAAACTTTGCACAACTCATTTCACTATGAAGCTTTCTGTAACTTTTGCAGCTTT
CCTTTTCTCTTCTATGTTCTTCATGTCTTTCTTTTCTCTGTCTGATTGGTTCCTGAAAAT
AGAAAgattaaaaagaaaactgcgttttcttct
>NODE_371_length_651_cov_5.738863
TAGATCGGTTTGTCGTACACAAATTGAGCCTGTTATAATTACACCTCAAAGTGCGAAGAT
AATAAAGGGGTAGCTGAGTTCTTTAGTTAGGGGTTCTAACATAATTATTATTCGTATTAT
TCCATAGCCCCCTAGTTTTAGGAGGACGGCGGCAAGAATTATAGAGCCTGCAATTGGTGC
TTCGACGTGGGCTTTAGGGAGTCATAGGTGGGCTCCATAAAGGGGTATTTTAACTAGGAA
GGCCAGTAAGCAGCCGGCTCATCAGAATTTATCTGCAAAGGAGGAAAGTTCTATTACAGG
AGCATATTGAAGGGTTAGTAATGACAAGGTTCCTGTATTGTTTTGGAGAAGGAGTAGGGC
TACAAGAAGTGGGAGGGAGCCTGCTAAGGTATAAAATAAGAAGTAAGTGCCTGCGTTGAG
GCGTTCGGTTTGATTTCCTCATCGGGTAATAATAATTAGGGTGGGGATTAGGGTGGCTTC
AAATATAACGTAAAATATAATTACTTCGGTAGCACTGAAAGCTAAAATCAGAAAAATTTG
TAGAGATGTGAGTAGTGTAATGTATATTCGCTGGCGGTTGATTGGTTCAGAGGAGGTGTG
GTTCTGGCTTGCAAGGATTATTAGGGGAAGAAGTCAGCAAGTAAGAACTAGCAATGGTGT
CGAAAGAGGGTCTGTTGCTATATACTGATTTATAAAGGATCAGCCTGTTTCTGCTGCAAT
ATTAAATCAGATGAGACTGGCTAGTGCAATAATTAGGCTGTAGGTTAGGGTTGTAGTTCA
CAGTTGTTTGGCGGGGGAAATTCAAGTAACAGGGATAAGCATGATAGTTGGGATa
>NODE_372_length_674_cov_12.502968
ATGGAAAGTTGAGGTGAAATAATGATATACTCAGTCCCCCGAGATTGTTCTGTAAACATA
CTTCATTCCTCAGGTCTTCTTCACTTTAGTAGTGCTTTCAAATCCCAAGATGCCACCCAA
GATATACCACTTAGCCTAAACTCTGCAAAGAACAGTTGGAGAGGAAATAACGAGGGTTGT
ATATGAAAAATAAACCCAGTATGATAAAACTTGTCAATGTGTTTCCATCAGTCTCATCTT
TTCTCCCCTTTTCTAACAGCTCGAAAGTGAAAAAAGCCTTCAGCAAAATGTTACATTTCA
TCATTTTTCCATTCTTTAATTTTCACCACAAAGCCTGACATGTTTTAAGAGGTGCAACCT
AATATTGCCTGAACTCCAGGACCTACCACAAAGATCTCTGGGTAAATGGGAGGGAAGGAA
GTGCACAGACAGGAGGACGGGCGTGGATGGAAAAGTGCGCAGTAACTTGGCTGCAGCACA
CCCTTAAGTAACAACACATGGCAGTGGAGGAATTCCACATTCATGGACACTCTACATGAG
CAAGGATGGGAAAGGCTGTCCAGGTTGCTTTGCACCAACCGGCCGACCAGTTCTGAATAG
GAAGCTGATAAGGCTCTGCCATACCTAATTCCTTTCCATGTTCTCATCCTGGGTAGGCAT
CACAATGGGCATGATTCATGGGGGTAATTCCGCCAGCTACTGACTTGGCTCCTGTCTGCA
TTTGGGAAGAATGTGACCTCACAATATGCCTCTTTCAGACCCATCCCTGTCTGACTTCGA
CCAGCCTCTCCTTGAAGCCCTCTTCTGTTAGAGGCTGTAGAGTGAAGACAAGGGAATGTA
GCAGAAAGGCAaggaaga
>NODE_373_length_637_cov_5.092622
CCAATAGATAAAGTGTCACCTTGTTTGATAAATGAAGGGTAGCGGTCAACACGGGCTCTT
TTAACATGACAAGAGCCAAGTATTGAATCTGCAATGCCCTGGATACAGTCAACATAAACC
ATATCGAATGGCATTCCTCACCACATTCCTCTCAATATCAAAAGGTGCGTATTTGAGGAT
ATCCTTAGTCCGTTTACGCCTGTGTTTGCGCCCTGACCCACTGGGGCCAGTGCAATAACT
TTGGACTCCCTCCCACTGCATGTCGTTGCAATGACCACTCTCAGTTTTTATTTAGCTGGG
TTGTGTGCCTTCCCAGTCCAGCCGCTTTTCAGATTCATTTCCAGGTAAACACAGTGTGGC
CAGCCACAAACCTGCAGCCAACAGGCGTTGTCACAGCTGTGGCAGATAATGGCAAGTCCA
AACTCCAGCCCGGCTCTGGAATGTTTACTGTCACCACAGGCAAGTTGGCAGCAAACATTT
TTTTTTCCCAACACTTTCCAAGAGGAAGACTCTCTCGTTATTAATTTTATTTTGATGAAT
TACATGCTTAACCCTTTGCCCTGCGCTGTTTTGTGTGACTTGGGGGAAGATACAAAAGCA
CAAAAAGGGGACATTCATAAGTGGATCTTTTAATTTCAGTTGAAAACAAAAAAGAGCCCT
ACTTTGAAAGTTGAAACTTAAATTTAACACATTCCCGCCAACAACTCCCGGGTGTTTGAA
GGAATGTTCCAAGAGTTCCGCCTTCCCCTCACAGAGCAGAGATCAGCCTGTttccatccc
cctgccctgcacccaggaaaacctcccagagtcattttagg
>NODE_374_length_394_cov_13.799493
TTTTTTAGGGGCAAAAAAAACCACAAATCGACAAATTCCCTCTTTGGTGCAACAAATCGG
ATCCAAACAACAGATGCAGCGGGAGCTTTGGTTCTAATATTAGGGCTTGTAGGGACGTAT
AGCAACATGTTTCCATTAAACGCGGCGTTTCTAAGAATAGGCCGCGGCACATAAAGGGAA
AATTTACAAGGGTGTCAGTCAACAATTTAATAAATTGAAAATCCATTTATCTGAATACAG
AGTTCTGCCCTTCACTCCACTGCCTTTCCCTAACAGATGGTGTTGTGGGTGCTTATGTCC
AATTTGATTTGAACCAAACCCTCAGCCAATTTTTACACTGGCATGAAATCTCAGCGAGCC
AGATCCACACACTGGCAGTCAGAAATAGCAGCGGAGAGGGCGCGACATTGTGAAAGAACG
ATGAAGGGCAAAATCTGGAGCGACATTCGAGAAAGTCGCAGAAAAACTTTCCTTGTTGTT
TCGTTTTGTGTCAGTTTTTTTTTCTTTCTTTCTTTCTTTCTGTCTTTCTTTCTTTCTTTC
TTTCCATCCCCGCCCCCTCCCCccctccccctccccat
>NODE_375_length_405_cov_5.646914
CACAGTCTATAAGGGATTACCCTGCTCACTCTCCCCTCATAATCTGCTCATGATGACGTT
ATACTGCAGCTCCTGGGCTCCAGTTCTCGCGAGGTTATGGAAAACAATCCAGACGCCCTC
TCTCTCGCTCTCGGCCCCCCCTCCTCCCCAGCCCTCCCTTCCCACGCCCCAGTGCGCTGT
GGGATAGTGCCACTATAAAGTATATCCTCTCTCGGAGAAAGATAAGAAGCCCGAGACAGG
AGGGGGATGAAGATGGCGGACGCCAAGCAGAAGAGGAATGAGCAGTTAAAGCGATGGCTG
GGCTCGGAAACGGACCTGGAGCCTCCTATTCTGAAAAAGAAGAAGACGAAGGTGAAGTTC
GATGATGGCGCCGTGTTTCTGGCCGCCTGCTCAAGCGGCGATACCGAGGAGGTGCTCCGA
ATGCTTGACCGGGGCGCTGACATCAACTACGCCAATGTAGACGGTCTCACCGCCCTCCAC
CAGGTTTGTGTTAGCCTGCTGTAGCTGTTAATGTCACCATAAGACACAAATATCGGTCTG
CTGCTAGCAACCGCTCGccctggaacacctgtcaaatggaagccattct
>NODE_376_length_466_cov_16.909872
GGTAATGTCTACAGTTTAATAAACATGAGTTCTAACCACATTTGATGTAGAATACAGGGC
TGGAATGACCATATGTATAATTACCTCACTAAAAACAAAAAGCATTTACAAGAAAAAGGA
AAAAATAAACAACAAAAAAAATGAAAAAAAACAAAAAACAAAAAAATCAAGGAGGACGTG
TTCGCCGGGTAATCTGCCATCTATGTGAAACACTTTCAAACCAAGGAAATTTAAGATCTT
CATCAAGGCGTCTGCATCCAAACATTTAACAAAGGATTTTGTTTCGACAATGTAGCATTT
ACTTTATGTCCACTTCACATTACTGGCCCTGTGCAGAAGAAATACATAGAAGATACATTG
CATGTTAACAGCGGAAACAGTGGACTCAGCTTCCCAAAATAAACATCTAAAAACCTGTGT
AGGGAGGAAGTAGTGTTTTTGGTTAAGTTTGAGCGGCTGCGGCGGTCACCGGAACCCTGT
GGAAACCTGAGGGGGGAAGCGGGGTTACGGTACAAATCGACTGAGTGTAAGTGAATGTGG
AGGGCAGAGTCTTATCGGGGGTGTACCTGAGGGGCTTGTGGTGCTGCACCCATGGACTGG
GGGTTGGTGGTGCCGTAGTacgcggcctgctgccggtagtactccgccca
>NODE_377_length_604_cov_9.834437
ATAAAAGAGGATGAACATTAACAGGGTTGTGTCCTCGGGACTTTAACCACTTTTCCTTCA
CTGCGTCGTCTGTCGGCTGGTGCACTACAGAGGCTTGAGAGAGCCAGTGGTCCAGCCAGG
CTTGTGGAGGCATGTGGAGACTCACTACTAAGTTTACACATATCAGGCCTTAGAAAAGTC
TTATTAACAGCAGCTGCAGGCAGTAGGAGAACACAGAGAGCAGCAGCATGACTGCTGAAC
CAGGGAACGCCTCTCCACACTAGAACCCCCCCTCCTCCTCCTCAGTCTTAATGACTAACC
AGAATGAGAAGCGGAGGAGAGGAAGAGCCTGGAAGAGCCTGATTTGTTCTGCATGCTAAA
TATGGCCTGTAATCTTTATTCCTCTGAGTGCCTTATTAAAAGTGAAAGGAAGATGAAATC
CCACCAGCCAGCCCATCCTTTCTGCTGTTTATTAGAGGGGCTTTTCCTCTGTTAATATTG
AGGTTATGGTAACCTTAGTGGTGATAGATGCATCTGGTGACTTCAGGTAATAATAGCAAT
GATTGATTCCCACCTGAACCCTGGAGGTGTAATCTAGCAGGATGGAAGAGATAAAGTGGC
AGCCAGCGTCTGAGAGATACACAGAGAGGCAGATTCCATCCAACAGTGCTGTTCATCATC
CAGCAGACAACAGCGCCTTGTCAGAATTTATGATGTTTCCCCTCGTCTCTAATTCATCAT
TCATTAACTACTCTTTTCTCCCCCTAAATCCATCTCTATTTGTTAGTTTTATCAGTAAGG
TTaggatg
>NODE_378_length_829_cov_9.477684
AAAGCAATGCACCTGCAGACTGGGACACTAGTAAGACCTCGAGCACCGAGCGTCACCAGG
ACCGACTGAGCCGCAGGAAAACGTGCTCTGGATTTTTCTGAGCTGACTGAACTGTGGTTC
ACGTGATAAACTGGTTAACATGTTAGCGAGGAGCATGACAACATGCCATTAGGCTGTAGA
AATGTGTTTACTGTATGTGCAAATGTTCAAAGTTCAGAAAAAGGTGAAAGAATTTGTCAA
ATGTTCAAAGTTCAGAAAAAGGTGAAAGAATTTGTCACCCAGCCCTCTGTCTCCATCCAG
GCCGTCCCCCTGCCTGCTGTGACCGATTTTGTATACAGGAACAAAAAAACTGCTTATTGG
AACCTGTGAAGGATGGCACGTTCATGAATCCCCCATTGAGATCAAGTATAACTGTGTAGT
GTTAATTGTGTACTATTCACCTTGTACAGCTGTATTCCTACAAATATGGTTTACTGTATC
ATTGATACTGTAGTTTCAAAGACGTGAACAACTATTTTTATGAAATGCGACAGTACTGAT
ATATTACATTTTGCTAAAAAACAAAAAACTTGTTTACTGAAAGATATTCTGAAATACTGT
CAAATAAACTCTTGACATGGTGTAAAATATTTTTTCTAGAGATTTTTACTGAAAACGAGC
CAAGAGCTGAAACAAATGATTCATCGATGAATTTTGATAACTAGTTTTTGTTTATCCATA
ATGAAAAGTGGGTTAGGGTTAGGGTTAGGTGTCAGCTTCTCAGATGTGTGCTTTCATGCG
TTTTGTCATTCTAAGTTGTGTATTTTGGGGACTTCAATTTTAATTAACTGATTAAGCGCA
ATGGAGCCACTATTTACCAGAGACTGGATGAAACACTGACAATGAATCGAGTTGAAAACA
GATTTTAATCAACACATCAGTCTCATCATTTCAACAATCATTTATACATGACACACCTTT
CCAGTCTCCTCACACATTTCCACTTTAAAGTCgcttcacactcacacagttct
>NODE_379_length_456_cov_11.741228
CATTTTGGCTGCAGCTGAGCACCTCAACATCATCATTACGCTCCTTCAACCCAACCTCTG
CGCTCACCTTGCCTCGCCTCCTCGGACTCACCGACGAGCCTGCCAGGCCACAAACAGCTG
CTCGTCATCTGTCTTGTCACAACCTGTCCTGCTTTCGGACATGGGCTCACACATTTTTCG
AGTTTTGGTTCTGAATTTCACCATGATCCGAATCAGAAATGAGACTTTGTGTTTAAGATT
TCACTTCCAAGCTCTCTCTGCCTGTGGGACCTGCTCCTTGGGCTTTTCATCAGCTGCCAT
TTTCGACGGCATGCAGTAATTTCATGGCTCATTGCAAGCGCTGAAAACCTTTGAAACTGC
AAATGTTAACTTTGCCTGGCCTGGAGCCATTTAGGAAGCGATTAATTTAGCAAACAGAAG
TGAGCCACTTTCTCCTCCTAGCCTGCGCATAATTTTTTGGGGCTTCTATCTGTATTTGAG
TAAGAGTGAGCAATGTAATGACGGTTCCTGTAATTGTGGCAGTGTGAAAATGGTTCCTAC
CTCAGCCCCCACTATCTCATTCATCTCTCCTGGCTGAGCCTCGACAGCCTCGTACAGTGA
GAGCACACGCAGATTGAGAAGAGGTGGAATCACTTacaac
>NODE_380_length_423_cov_12.988179
TTTCCCCTGCTGGTCAGCTCTTCTAGGTCTTGTGCACTTTTATTATAATAAAGGAGAATA
TGACGGCTTAGGTTTCGACATTTCCTAATTCAATTTTAATTCAAAGGAGGATGTTAAAAA
TCTACTCTGCTCATTATCCTCTTTGCCATCTTAATGCGTGGCACTGTAAGTGCAGGTTTG
TTTGCCTCCCTCTCTGAAAAGCGCTGGATTTCAGATGTTAACCTCTTTGGACACCTCCAT
TAATGAGCGTTTAAATGCGACTCTATGGTAAGGGTTGAGCTTTAAGTAGCACAGAATGAA
AAATGATTTGTATTGATGCAAATCGTGTGTACGGAGTGAATTATACACAATTACCCATCA
ATACTGGCCAGTCTTGCCCACCCTCACCAACAAGATGTGGTTAACAGGCAGAAAATAAGA
TTGAAATGGTGTGTAAAGAGTTGAAAATGAATTTCAATGCTGCATTTGTCCACAATTACC
CCGTCGTTCACACGTGTTTTATTGGGAGTTTTTTTTTTTTTCTTCTTCAAATATTTCTCA
AAGCAGATTGGAAACATTCTTGGTATTACCCTCTTTCTTCAGAGAAGAAAGAATTAAGGA
TTTTGTG
>NODE_381_length_722_cov_11.678670
TGTGTTTATTGCTATATTATTTTTGGATGTTTTAGCATTTTTTTTTATATTTGACTAATG
TTTATTCATGAGTTTAAAATCTAATTTACTTGCAATTAGCCATTTCAACTGTTAAGTACA
GTTTTAACAACACAAAAAGAATGTCTTTATATTTTATAGCAATCAGTTTGCTGTCATTAT
GTTGCTATGCATAAATGTTGCAGGTGCACTACTATTTTGCGCTCTACCCGGTGGCTCATC
CTGTCAGACTGGTTCACACAGCACATTCATTATGTTGAGGAGAGGTGACCTGACACTGTG
GAGGTTAGAGGAGTTTGGGCCTGCTCACCACAGTGCTTCAGAGACAGAAGGGGGGGATGG
AGAAAGTGGGAAAGACAGAAAGAAGAGAGCTGCCTGCGCTATTATCGATGTGCCTCTTCA
GCGAAAAATGCAGTCCCAGTTGCACAAGCACCATGCCAGCACAGAATGACAGAGGGTACT
GTACACCGAATCACTGTGTAGTAGGGAGGGAGCGAGAGAGAAGGAGAGATAGAGAGAGAG
AAAAGATGTAAAGTGTGACAGTGGTGAAACAGAAAGAGAGAGAGAAAGATAGTCAGAGAA
GCGTTACAAGGACCCTAAAGATAGGAGTAAGAAAGCAGAGCGTGCAAATACAAACCGGGT
CATTGCTGCTTAGCTAATAGGGGGCCAATTCGCTGCAGGAGAGAAATGTCGAACACCCCA
AGTTGTGTACAATAAGATAACTGTCCTATAGACACAAACACTATACACTAACACATAAAT
TCTAAAGCTACATAGACACACACTCACTCAAACACAAATGTAACCATTCACACCATCTAA
TGTGCGCACTCTTGCTTGCTAAATGGGGTGGAATAAGCACTGCCTGTTTTTCATAAACAG
ATAAat
>NODE_382_length_689_cov_11.255443
AACAGTGCTTTGTCTGCAACTGAGATGACCCATGCAGAGTGGCATGTGCCAATGTTTTCT
AGTCTAGGATATGATGACACACCCAAGGAGAACACTTGGGAAGCTTGAGTATAAGCACAG
TTAAGATACAGTTTTCCAGAAAAGTAAAGAAATAAAAATGAAGAAAAAAAAATGCAGGAG
CGAAGGCAAGTGTCAAAGCAAAATCTGACAGGAAAGATAAGAAGGAGGAGTGTGGACTGG
CCTTCCAATGGCATTGTGTCTGCTACTCAACCATGCTACATAATGGATGGGATGGGAGAA
TGTGAGTGCTGCATTAGACAGGGTGGGCTGCAGGGCAGGGCGGACACTGAGGACACTCCA
GAGGCATCCCCGCTCATGCCAGACATGCTGTTAAGGCTCCAAGGCTTTTCATAACCTTCA
GTTGAAAAACAGAGAACGTTCTGAGTACACTGCAGCACTAAATCCATGACAAAATGTTTT
GGTGTTCCTCACTGGTAATACTACACCTGTTGCTTTCTTGTTTTTGTCTCCAAAGAAACA
GGTCAACACAGACTTGAGACAGATTATTATTCTCCATGCATTGAGTGCATCAGGAGTACA
ACAGCATGCACCGGGTGGTACTGGAATGGTTTGGAGTATAACACTGTAAAAGACTCAGAA
AGGTAGGCACCTCAGGCAGGGAATGTATTTTCAGCTACAGGTAGAATGTCACACTGTGTG
CCATTTACTGCACACAGCTGGAGACTTACAGGACTCCCTTAGAGGAATGTTTTGAACATT
AATATCAAATTGATTTTAAAAATAGGGGCTTTACACCCTTTTATTAAGGAGTAGAAATCA
TTAAATTAAAATTTGGCTTGAAATCTtaagaac
>NODE_383_length_498_cov_5.544177
TAAAGCCCCGCATTTCCATTTAAGAACGTGATTGTGTTTGCAAAGATCCCTTTCAATCTT
CGCATCCCCCCCACCCCACCACACACACACACACACACACCCACCCATCCACCCCCCCCT
TCTCTCTCTCTACCCCTCAGCGTCTCTGAGGCTGCTTTGCAATTCATAGAATTGGTAATT
TGCTATTGGGACAAAACGTGAAGGGAAAAATAATCAGATCAACCGGGAGAGGTAGTGAGG
AAGGAGCCAGGAGGAAGAAACACAAGGTTTCTCTCTCCAAGTTGCTACTTAGTAAAATGC
TTCGAGAGGTAAATGATATAGAATAGAGCCTATTTTATTTTCCTGAATCGGTTAGATCTA
AATTTCCAGGGACACCTTGGCACTGTGGATACAGTATCATATAAAAAATAATTACACAGT
TTTATGGTGTATTATCGATGATAATGATCAGATATGGCAATCAACCCTGATAGCGGCCAG
AGTGGCCTATTAGTTTCAGGATTTTCGAAATAAGATGAATAAATGGTGCGTAATATGTCA
CCTCTGTCCCCTGCGCTCTGTGTATGTGGAGAGGAGAAGAGCGCATCTTGGCCTATCATA
ACTAAGTGGGTGGTGATGATGAGATCATACAACATTGAAAattaccgagacaataccaat
aaatgacagacgcggaggcttt
>NODE_384_length_583_cov_7.833619
AAATTTTATTTTCTGCAAGACAGCACATAAGAAATAGGTAGAAAGGAAAAGAAACTTTGA
TGTCTTGTTCCTTGACAAACGTTGGGCCCGGGCTGTTGGCCATGACAGTAAACCAAGAGG
TGGGTGAAGAGGAGCTCAGGCCGGTTTAGATACACACTCAGTTCCTCTGAGAGAGCAGAA
AAGAGAGTGAGGAGAGAGGGGTGAGGGCAGAGGGGTTAATAAGGCAGTGGGAATAATACA
AGCGTTGGCAGCTCGGTGTGTCACTGCCTTCTCGCCCTGTGAAAGAGCAGGACACACACA
CACACACAGCAGGGGAGAAGGACACAGACTGCTCAGTATGCAGCCCTGACATTGTCCACA
TCTGATACGGGACATTAGCCCCTAACTCCCTCCATACACCACTGCCCTTCACTTTATATT
ACTTTATGTTAATAGAAAAATATTACATACAACATCATTTGTCTTTGTTACCACGGCACC
CCACAACTGATTTAAATGCATGTGTTTACCTCTACAGACAGGTGAAGACAGGGGGAAGGG
TGGGTGACTGACTGTGTGTGTGGGCGTGTGTGTGCATGCGTCTCAATGTGTGTGTGTGTG
TTTGTAATAGGGGAGGGTACAAATACGCGCATCTCGTTCAGATTTATCGATCTTACCCAC
CTCTCGCCAGGACTGAGCTGTAACCTATATATAACCTGTGTTGCTGTGAGGATGGGTGTT
GAGTGTGGGACCCTGAcatcaacctgccatcacccacaactccagct
>NODE_385_length_581_cov_8.146299
TGTGAAAATACACCACCAGCAGGCAAACACACGTGAGTGATGATGTATGCACCGGCACAC
ATACAGATCATGCACAGGTGTGTGTGTGTGCGTGTTTGAGTGTGTCGGCTTTACTCCTGC
TCTGTTGGTATTAGAGGGAAGGATATTCAGAGTCTATATTGTATGTCACTTTGGCTTTAG
CATAGTCAGTTTTCTCTGACCATAAATGTATGCCTATGCACGGTAATTGTGTGGAAAATG
CATGCAGCCTCCACCTAGCATAACCACCCCTGCTGCACTCCCCTGTGGATAACAAATGGC
CCTTTTCTCTGGGAATTGAGGCTAAACGATGGTTTCACTTAGAGAGCAAAGTGACTGTCC
ATCTTCATAACAGTGCTCTCCATCAAAGAGCAATGAATCCCATCCCATCCCACTGGCTCT
GATTAAACACAGGCAATGGATATCCCCTTTATGAAGGCCTGCAAAGCTGGCCCTCATGTC
AGCCTTGCACCTGCAACTATCAGCTTCTCCTTTAATAAAAAAACAGCCCCACACATCTGG
TTGGGGGAGCATTGCGCTGCTCCGGCAGGCCTATTCAGCCGAATCTGTTTGAAAGTGACA
CACCTCCACTTGATTCAAATTACCTAAGGCATTTCTTATTGGTGGGGTCACATGGAAAGC
CCACAGGTCACAAAGTTCACTGGCTGAGGGACTTTCACTTtaggttgtgctttgaactct
gcttctggtcttttttcataatttttgtgtgataatatcacgttg
>NODE_386_length_449_cov_4.592428
AACTGCTACTTCTCATACAACTCTGCTTTATCAAAAATATACTGGTGCAGCCTCATGTGC
ATACCTGCAGCCACGTGTGCACACTTACACGCATGCATACTGTTGGTCAGTGGTATGTGG
AGCAGGTTCTCGAGGACTCCTTTATGGCAGAATGTACCATGAAAGCCCAAAGCCCCACCG
TGTCACAAACTACCGCTAGCCCACCCCACCCTTCTTTAGCATTTACCTCTGGCCTGTTAA
AAATGATATCAGCTCATGGAGGGCAAGCATTAGCATTTGCATTTTATTGGAAGCACAGAG
ATTTAGAGCAGAGGATATATCAGCTCTGAGCAGACAGAATTAGTTAACAATGCATTACCT
GCCTTTTATGGCAGCTATAACTCTTTTCCCCTGGTGGGGAGAGGAGATGAAGGGAGGAGT
GGGGGTGTGGGGGGGTGGCGGTGGTGGTGGTGAAGGGGAAACACAGCCAGCAGAAGGTTG
GTGGTTGAGAGCTGTGTGGCGCAGTAGAGGGGGGCATTCCGAACGAAGAAGCTTTGTCTG
TGGCGCTTTACTGCACATTAAGTGTGATAGCCGCCCAAATTAGAGCATCGCATCGCAATC
ACCTTCacacagatcagtgcaccgtgctgagag
>NODE_387_length_550_cov_10.040000
ATGTAAATGGATTAAAACCAGCGCTCAGCTCTTGTGACTCCCAATGAGTGAGCTAAATGA
TTCACTACTGGGTTTAGACCCTCCTATAATTGAATACAGCATACGCTGTGTATTGGAGGC
AAACTGTGATCAGTGTCATTTATGACTGGAGTGTCTGACTCTGCTCTGGACATATTGCTT
AGACAGAAGGATGGAGCAGCAAAGGAAGAAGGGATAATTAGACGAGTGCAGATGGGTAAA
AAACTAAAACAGTCACAACCTGCTGTGTTCTCCATGTGCCTGTTGTGTGTTTTCTTGCGG
GTTGCCAGGTTCTGCGTACTGTATGCATTTTGTTGTTTCCTCCCGTCCAGGTCGCCAGCC
ATGGGGAACCTCATTAAGGTCCTTGGCAAGGATTTAGAGAACTGTCCACATTTTTTCCTG
GACTTTGAAAGTAAGTGAGCGCCAGGGTGTGTGCACGTGTCTGTGTGCTTGAATTGTGAG
TGCATGTGTGTGGAGCGGAGGTGTGCAGTGGGAGGTCGGCGTGTGGGGTCAGGGGAGACG
TGTTCGGAGGCGAGCTGCTGAGCTGTTGATGGTGTGATGGAGTGTTGTTGAGGGTGTGGT
TTGTCATTATCAGGCACTCTTTAGTCCCACTCTCAGCACGATGATGTTATGCATACATAT
ATACATTGCAAAGATAAATACAATGATACAAAGAAGCATCAGTACGAAGCACAAATCACT
TTAACTGGTCATtt
>NODE_388_length_421_cov_5.551069
GAAACCCACCTACAACCACAACTACATCAACTACAACCAACACCACCCTCCTCCTCCCTC
GTCATCTACCTGTGCCGCCCGACGCCATGGCTGCGGCTGCCCCTGAAACCCCTCTGTCCC
CTTCGGTCGTGTTGTGACCTGCTGATGGCGGTTTGGGTGCGAAAACAGCGGAGCGACAGC
CGGACGCGGGCACTGAGTGTGAGGGACGACGAGGAAGGGCACCTGATCTGTCGGAGTGGG
GACGTCCTGCAAGAGAGATGTACTCACTGCCACTACTCTATCGTAACCCTTCTCCATATG
AGTATTAAAGCATAGAGCATTTACATGACATGGGAGTGCCTGATGGTGATGCCTTGCTAG
AATGCTCTCCGCTCTAGCTGAAATAGCAGGGTGGAATGCAAGAATGTTGAAGATTTTGAG
AGGGACTTTAGATACATTCTGCTTTTTGTTTTAGGATTTTAAGCTGTGGAGCACTTTCTA
TGTTTCACAGGTTACTTGACTTTCCTAAACATAGAATCTCATTTGCAGCTGTTTGTTTCT
GTTGTACCTTagttttagtctcagttacagttttgaatctgtagcttaagctagccgttt
cccca
>NODE_389_length_250_cov_1.944000
TCATGTTTTGGCTTCACAATGTCTTCAAATATGATCAAGATGACGGCACAAGCTGTTTCA
AGTCCGTTCCTGTCAAAGAAATTCACTTTACATGTCCCATGTGAAAAACCTTGTTTTCAG
CCAGCCAAACGCATTTTCGGAGCAGGATAACAGTCAAACTGCCATCTTTCAACTACAATG
TTCAGAGTCATGTATTGACTTCCGAGTGTGTTTAAATATGATCAAGATGACGGCACAAGC
TGTTTCAAGGCCGTTCCTGTCAAAGAAATTCACTTTACATGTCCCATGTCAAAAACCTTG
TTTTCAGCCAGCCAAACGCATTTTCGGAGCAGGATAACAGTCAAACTGCCATCTTTCAAC
TACAATGTTCACAATCATGTTTTGGCTTCACAATGTCTTCAAATATGATCAAGATGACGG
CACAAGCTGTTTCA
>NODE_390_length_732_cov_19.045082
CACCGATAATGAAAAGTGTGGAAAAAGGCAGCGGTGCTACTGACTGTATACAATATGGCT
GATTTAGTGAAGTTTGGGCAGTTAGTCACTTGACATAAATAGCCCTAAGAGGTTAATTTA
CCTGTCACATTTTACGTGTAAAGTCAATCACATTTGTTCCTACTGCACATACTGCCTGTA
CTGTAGTAGAAAGCTATTTAGCGGGGGATGTTGCGCTGTATGAGGGTGATAGGAGTAATC
AAGGAGAGGAGGGGGCTTCTCCATAGGAAGTTCCTGCAAACAGAGTGCACCCACTTTTTA
AACCCCATTTGTCTTGTTAATGCTCCCCTCTGATTACCTGATTGCACTGGATGACTGTGG
AGAAATCTGATTGCGTAAAATTATATAGAGCAAACTTTTGATTGGGGAGGGATCTGGCGA
GCTTGCTGCCACCATTGACAGGCTTTGTGAAATTTGGCCTCGCTGATTTGAAATCAGCTA
AGTGTCACGTCCCGTAATTGTAATCAGAACTTAATTTTTTATCCTTGTTCTCTTTCAGAG
CACAACTTTTCTCACGCAAACTTTTAAAGCTTGAACAATACTGCAGCCATGTTCCACATA
CAATAACGAAAAATACAAAGCGATTTTTCACTGAGTTCTAATCCACATCTATATGGCTCA
GTGACAGAACATGTGCAGTGTGCGCTAACCTGTGTTTTAAGCAAAGCACACAATGACCTT
ATTAGCTTCAACTCCACAGTTTAAACATATTAATTTGACCGCATATGCACTTAATGTTCC
TGCCTGTTCCTATTTCATTTTGGACTTGGTTTTGCACTTGGAAGCACAGAGAGCTGAACT
GCTGCTGGGCCCATCTATCACCTGGAACAAAGGCGATTAAATGAAAATTATTTCTAAATA
AAATAGACACCACCAg
>NODE_391_length_943_cov_8.753977
AATGCCTGAAAACCTATGAAAAAATCCAATAATAGCAGTAAAGAAAGGACACACATATGT
TAAACTAAGTCATTTTTATTGTAATCTGGGTTAGAAGGCAACTGGATTTTCAAGAGGACA
AGAGGCCACTTATTGCAGCGCATGCTGTAGGTCATCAGTAAAAACATGCCCATGTTATGT
GGTTGTTCCAGTAAGAGGCCTTAACCACCATCTACAATGCTGGAAACATAGATGCACAGA
TTTCATTTCACCATTGCTATGTGTGAGAGACTTTTATCCAAAGTAGCATCTGAATGTTAA
AAGGTTTGTAGTAAATCCATTTTTTTTTCACAACAATTGCTACCAAACTAAACTATCTGT
TCTACTTATTTCTAAAAAAGCATTGACCGTCAGGGCATAGCCAATATGGAGGTTAATCCA
TTCTAGTGTCTATACTATGGGGATGCTTATGGAAGCATATTTGCTTAGGGCAGCCATGCA
AATTATTACTTACTGCCCTGTAAGCTGATAACACAAATTAGATACCCATTAAAGTTGAAC
AATGTATATAGAATGAGAAAAGATTGCAAGTGATACCTGAAGGGATGCTTAAGTCATATG
GCACTAAAATATGCCTCATGCTTGCAAACTTCAAAAGTGAAGAGATGTTTATCCTTGGGA
TTGGAAGATGCATAATAGTAATCTCATATGCACAGAGGCAGCTGCCAGGTGGAGGATAGC
ACACTGCATGTTTATGAATAGAAATCATTACAGGGACTGGGGAGCATACCGGCATGGACC
AGTGACACAGAACTTTTTTATCATCTACCCAGTGCAAACTGCAGTACTTAAAAGTTCATG
TGCCGAAATGTTTAGTACAGTAAGGCGTTAGTTTAGCTGTGGTCATTTTGAGTAGAGCTG
TTTTTTCTGTATTTATGTGAATGGATGTGTTTAAGGTCTCTATCACTTTAAGTCTTGACC
TGAATATTAGCTGAAGTCGAGGACAACAAGGCTGTTAATACGATCCTGCCACCTGAGGGG
CCTGTGAAATCAGAAACATGCCAGCTTTAACAGCAGCGCCACAACTCTACTCAGCCTCTA
CCTTCACtagcctccgctcttatcagatgagccactttaattcatgt
>NODE_392_length_727_cov_19.204952
TAAAGCCCACAACACAGCCACATGAAAATACTACAGCTTGTTATTACACTCGACGTATAA
ATTACAGCGCACAACATACCACTCTCCACATGAAATACACAGAAATTGAGTGTAACTACC
TTTAAATAAACAGCCAAATTTAGGGAAATTATTTTGCATAGAGAATGCAATCTCTAATTT
CAACCAGGAGGTTATATTAAACCTAAGACAAGCCAAAAGCAAGAGCTGGAAAACAAGCAA
GTAAAGAGCAACTCAGAGATGCAGTCTGCTCTGTTTGAGTAAGGATGAGATTATATTGGA
TTAAAGGGGATTTTTGCAATGCAAATGAATGCACCTCAAATCAATAAGGCCTGTTCTACT
CAATATACAAACTAATTAAGAGGTAATACAATCAAACCTGAATAAAATAGATTGTGCAGC
TTCCTCAGAAAGAAATCCAATCAAACCTTTTTATGTGAAAAGATAAAATCTAAAGCGATC
TTTCTTTGTACGAATAATGACCTCGGCTTTGTGTCCATTTAATAAGGAAAACTTGTCTTA
AGAGGTTACGCTCAATGTGCATATTCTAATCAATATGAATTACATAGGGTTTTATCTATG
TTATCTGCTCCAGACTGCTAAGCTAATTAATGTTTTATCGAGTGTTTTAACTCAATTATT
TCGCAAAGTCAAAGAGGTTCAACACAATTTTCTATGAGCAGCCGGAACATCTTCAGTGGG
GAGGAAGCAGTCAAGTTGTGCAGCTTTTAAAGGGGACACAACTACCAGAAGACATGTTTT
AATCTTGGAAAAGTATTCAGCTCAGACATTTAAGGGCTGGTGCAGCTATCTGTGAAGCAG
AGCTCCATGCCTCTCTGATACACTCTTACATTTTGTGTTGGATTTGCTGGGTATGATTAC
TAAAGTTTGga
>NODE_393_length_520_cov_3.626923
TAAATTTTCCTGTTAACCAGGGGGTGTGCCATGCCTGAAGAAGGCCCAAATGGAGGCCGA
AACGTCGCGACGGCACACCGGGGGGGCCCAATGTTTTATTTTATTATATAGTGGGGGGTG
TTTTGATAAGTTTCCTTTGGGGGAAAGGGAGAAAAATATAATAAACAGGAAGGGATGAGG
GTGAGAACCCTGGTGGCGTGCTCTTGGGGAGGCGTGCCCGTGCACCGCCGGCCCCCTTCT
GGGGGTCGACCCTGTGTCCCTTAAGGGACCATTAAACTAATCCGCCAGCGCCGCCACCCA
TTGAGCCTTGCCACTGGGGGCCTCAGCCCTCTCCGTACGTGACTGCCGTACGCTAACCCA
ATCTGGTAACGCTTTATGGCGTTGTGTTGTCTCAGAAGACAAATTGTCCCTGAGATCTAG
AGTGCAGTCTGCTCCAGGGGACAATCTTCCCCTGTAGAGCCAATCGAAGGACAAGCAGTC
CTCGAATAAATTGGACATTCATCCATTCAGGCGCTATTTGCCTAAGTTCCCACCCCAACC
CTACACACTAAATTTCATGTGAATCTGGCCCTAACCCTAACCAAAGCCCAAACTGTGCGC
CTAACCCTAACCAGAGCCCAAGTTGTGCGCCTATACCTAGCCCTAACCAGACCCTAATCC
TAACCAGAGCCCAAATTGTGCGCCTAACCCTAACCAGGTCTAAc
>NODE_394_length_733_cov_8.064120
ACGGATTTTATGGTATTTTTATCTGTTTTGGCTCATGCATACACACACAGGACGCACTGA
CAGCTTATCAACGTGCATGTAAACTGCTCTTTTCTCCATATCTATTTGCATAAGATGAGA
GAGCTATATAGCTGTAACCAAATTATTCCTGCACTTTTTTCCCCCCTTTTACCCCTCATC
CAAAAGAGGAGGCGAAGAGGGGAAACTGTAACTACCCTGATAGTGGTGTTAACACCCAGC
CAAGCTCCCCGACTCCCCCCTCTGTTCTCCCCCCCTCTCCCTCCATCTTCTCTCTCCTCC
CCTGTTACCCTGGCCTATCAGTGCGGAGCAGTGGTCTGTGAAGAAATTCCCAATATCTAA
ATTTACACACTGTATCAATCTTGTTTAATAGACTGGAAAGCTTATAGCCGCCATGGCAAG
CCGGCAGAGAGGGCAGCGGTGATAAATTGTCGGTGTGCAGGCGACAGCCGCCCGTGATGT
ATAATGAAATATTTATGATTTATCCCAGCTAATAAACTGAAATGAAGTGCATGATGTATG
GGAACAGATGGGCCCTCTATTGATGCTGAGGTGGAGAGGCAAGAGGGGGAAGAGGAGACA
GGAAGATAGGTGGAGAGAAGGGAAAAGGAGATGTGATGAGAGATGTTTGAAAAGTAGTGA
GATAAAAATGAAGGGTAAGGATGGGACTGAAGAATCAAAAAACATAGTTGTTTGTGTTTG
GCATTTGCTGGAACAGGAAAAGCTGGAAAAATTGAACATATTAGAAAGATGGATAGAAGG
ATACAGGGTTGGAGTAGAGAACTAACGAGATTAAATGATGGAACAGAGGATAGACAGAAG
ATGGCAGTAAAAacagactaccaacaaaatgtaatccttctcctacagtgcttcatcgtg
ttgatttcaggtaaggc
>NODE_395_length_497_cov_14.551308
AGGATTTGAAACATATGTCATGTTGTTGCGCATCAGTGATAAAAACTAATAACAGTATTC
CCTGACTGCACTGTATGAGTGAGAGTCAGACACAAAGCCTTAGCAAGAGCGCAGCTCCCC
TGCCGCCCCCATCCCGCAATGTCAGATATATCAGCAATGCTAATGCCCAGGCAGCATCCT
GCAACGCTCGCCCTGAACCACTGAAAAGACAACCATTTAGGCTTTAAAAGACAGACATAA
ACAAAAAAGGAAGGAGGAGATGAAAAGAGAGGAAAAATGAAAGAAAATGCAAGACGTAGA
GAGGAAGAAAGAATGAAGGGAGGCTGGGGTTGAGGTGGGGGGCGAAATAGGAAGTCAATT
ACGTATTCTGAACCTGGCCGATGTAGTCCTCAGGGATCTGCCTCCGCACCTCAGGATCTG
TAAATAATTGACAGATAATATTAATTGGCTTTGGATTAGTGAGCAAGCTCAGTATCACAC
ATTAATATTTGATCAGAGGATGATAGGGACCCTGGCAGGGGATCCGAAGGGGCAGCTGAG
GCTGTTTTGTTGATTAGGCCAGAGAAGGGAGGAGACGGAGGCAAGTGGTAGCGGTAGCAG
CAGCAACAGCAACAACAGCAGCTCCAGACACACACAACCACACACACACATACACACACA
CACACACACACACACACACAc
>NODE_396_length_542_cov_10.394834
CGCCACGGCAGCAGAACAGTCATTCTTCTCCAAGAATTGCTTGTGCCAGTGGTTAAACAA
GAGACATTTTGATTAATATTTTCCATTTGTTTAGCGAGCACTGAGCTAAAATTAGATGGC
CATCCCTTCCGTCGACAGGACAGCAGTGACTTTGGTTTCCCCGCCAGGCCAGTCCGACGC
TCACACACACCAGTTCCAGGGAGGAGAGGAAGGGAGGGAGGGCGGGTGCGGGAGTAATTT
CAGCGGATTGTGAGCGGACAGTAGCTCCGCTGGGAGAGCTGGCAATCATGGGGGAAACAA
TGTTTACATCGATCAGCTGTCAGGAAGATTTATGGCCTCATTTTGCTGTAATGGAGAATT
AGTGGGGAGATTATCAGCGACTCAACACCACTGCTTGTTACCCGTGTCCAGGCCTGGCAA
TTTGTCTCTCCCCAGGAGCAGCCCAAACACTTGTGACAGCACCAGCACTTGCCCTAATTC
AATCAAGAGAAAATGTTGGAATTAATTTGTTACAAGAAAATTTAAATATGTTCCAGTTGA
GCAGTGGCCTATAGCCACTCGAAAAAGCAAAGGGGAAAGAAAGAAGGGGAGAGAAAGCGT
CTGATTTATTGTGCTGGGCAAGATATTGATCCAGTTCGATCCTGGCCTGTGCGCAGAGGG
TTTAATGTGTAATAATTTCCAATTTAAAGCTCCTTCTCAAGATCAtggctgtaaagagag
gagagg
>NODE_397_length_572_cov_7.798951
CCGACTCATTCATCAGCCTGACCTCATTTGCAATCCAGACTGGTGTCCTGAAGAAAGGAG
AGTTGGATTCAAAGCAGAGGATGGGTGCAAAATATTGAATTTGAGGGAACCAGTGACCAG
TGGTCCAAAATATTGCTTGGAGCACAGTAGGTGAGCAATGGTCTTTATCTCAGTACCATG
GTGGCTCATTTATTTTGTTGATGGATTGTTTATCAGTCGGGCAGAATAGACGTGTATTTG
AGTAGCTGGAGGGAAGTTTAGAGGGGTTTTATGCAGAAGCGCTGTAGAACAGCCATGTAC
ATCCCCTTCAGCCAACTGACCTCGTCGGGTCATCAGGACTTAAGTAAGAGTGAAAGTCGC
TTTAAATGGAGCGAGGCTCCCAGGGACCTAGCCTTGGCTGAGCAGCTGCTGCCAGCCGGC
GACTATTACTTTTCCAGGGGCTGACTTTGATGTTTTAACAATCCATACATATTGATTCAG
ACTGATAATAAACAATTTGATTAGCCTCTTTCTATAGGCTGTCATTTCAATCACTTTCAG
AGCTCCGATGGAGTGGAAGTGAGGGAGGGAGGGAGGGAGGGAGGGGGGGATGAGAGGAGG
GCTGGAGAGATGGAGAGACAGAGAAAGCGGCCAAAGCTGAAAGAGAGGGTGGAGGGCCGG
AGCCCCCTCCTCAGACAGAAAAAGGAATCCAGCCCTGATTAGGCCTCTGCCTTTGGTGAA
TTGGACAAGACAGCTGAGCTGCCAGGTTATTAACTC
>NODE_398_length_506_cov_6.701581
TGCAGTTGACACCAGAAGTGTGCTGCAGCCAAGAGCCTCTGACATTCTGATACACCCTTC
AACATCCCCCGGGACAAAAGAGTGAAACCGGGGTGCCTGCCTCGTCATGTCCCATCAATT
GCAATGGGACCTCAGAAACCACAGGCCAACTAGCAGCTGCCACATGGGTGTCCATCACTG
GATTTGACAGGAGTGCTGCCCTGCTGACTGCCCTTCTTTACTGTCCCTCTGGTCAATCTA
CACCTCAATTGGCCCTGCACTGGTGGGTGATGCCTTCTCCTTCTGCCGCATGTCAAAAAG
AGCCAGGAGCCACAGAGGAAGTGCAAATATCCTCTAATGGCCTTGATCCAGATGGATGCG
CCCATGACAATAGGCCCCCGTGCCTGTGGTTTGGGTTTTTGAAACGCAGAGGCCACCACA
ATAACACAGCAAAATTATGCATGCAGGCCAAGGACCATTGACATGTTAAAGAGCACTGCC
AGTTGCTATGATAATTAAGTTAGCTCATTCCAAGGCAGAGAGCTCTTTTCTCTTAACATG
TCTTTAAAGACACTTTGGGCACATACGGCAGGCTCTGAGACAATGGAAAAAGAATGAGAA
ATAATGGATTCAGTGGGTCACCATCTCTCTGCCCATTTGCTTAACATTGGGCCATACATC
TCAGAGTGAATGCTGCTTGATGCgattgcc
>NODE_399_length_697_cov_12.291248
GACAAACAACAAAAACAATGCAGTTGCACTGGGGTATATCAATTTGTTCTTTTATGGTTA
GAAGAAAACACTATTCTTTGCACTTATAGTGGACAATATAATACCATGAAATGTATTTCA
TGCATTTATCAATGTTTTTGCCGTGAGTGGCCAAATACCACAATGCTACTACAGTTTAAC
CCTGATTTCATAAATCTAAGTACTAAAATGCCCAAAAATCATGCGTCACTGGCCATCATT
CTTCCCTCTTCACCGTCGATGGATCTTTCTCTTTTTTGTTTTTCCCTCATTCTCCCCCCT
CTGTCTCTTGTCCTTCTCTTTTATTGCTTTGTACAGCAAAGCACCATTACTGATCCCTTC
CAAAGCACAAACTAAAAATCTATCCCGTTGTCATTTGCTGCACCGTGCCATCTATCATCG
GGGGTGCTTGGCAGCGTCTCCATACGAGAGAGGAGGTGCTGGAACAGGAGGCAGAGTCAA
GGACTTTCACGCGCAACAAAAAACTTGTCACAATTATTTATGGCTCTTGCTGGGACACAT
AATAGGACACATCAAACTGCTGTTTTTTTGTGTGATGAGCGCCCTCACATCGCTGGCTCC
CTTGTCGAAGTGGGTCACAGGCATCTCTTGCCTTACACATACAATTTCCAAGACAATGGC
GGAGCACTTGGGGAAGTGACAGTGACAAATACTGGAGCCCCCACGGAAAGCTGGGCAGGC
TGTTACATGAGTGATTGCGCCAATAATCATGCGGAGTCGTCACGTGTCTGTGGAGCAAGA
GGGAGATGGGCAGCAGGGGTGGCAGGGGGTGGGAAGAGACAGAGTGGGAGAGAAAGAGAG
GCAGGGAGAGAGAGGGAGAATATgagtgtgtgtgaataaga
>NODE_400_length_744_cov_19.334677
CCCCTTGCCCGCGCCCGCCCTGATGATTAATGCCACCCCCGTCCAGCCACAAACCTTTCT
GCCTCAGATAATGCCAGGCAGCAAGCGCGGCTGACACTTTTAATGTATAATTAAGTAGAA
AAAGTCAGCACTGGCTATGCAAATTTTTTAAAATGATAAATGACGCTGTACAGCAGCAGG
GATTGATTTGGTGTAAATGAAACTAATTAAGGAAATGTCAAACATAATTAATAAAACAGG
TTTAAGCTGCAAAACATTGTCAATTGAATGAATGAGGAGGCATTGGCTCCCATTGTTCAG
GCTTTATTTAGGTCTTGTGTTTAGCTTGTTCCCTGCTCCAGAATGCTCTCTCCCCTCCTC
ACTCCCTCCACCACCAATTCCCTGAGAGGGGGAAAATAAATTTGCTTGTCTCTCCGCTGA
CTGTAGAAATTAATTGCTGAAATCTTGTCCCATCCAAGTGTTACATTCACACGCAGGACA
TTAACATAACTAATTTGAAAGAGCTCAAATGACTGCATAATGGAGCTCCGTCACCATGCA
TGACAGTCGCTGGTCATACCAAATTAGCTTGGTTTTATAATTGAAAAATTTCCCCCCCTT
TCTTATTTTTACACCATTTCCCTCCTCTTTTTTTCATATACTTTTTCTCGTCTTCCTTGC
TCCTCTTCCTTCCATGGTATCGTTCTTTTTTGCTCTGTTTTCTTGATAAGAACAAAGGTT
TTATAATTTACAAAAAGAGTGCTTGACCTATAATTAGAGAAGAGGAGTGAGGGGAGAGGA
GGGGGAGTGCCAAGTGGTGGCGGCAGAGTCAGATCCTTAGTCCTGGTAATGATGCTGGAG
ACCTTGTGGCCCCCAGGGAGGCAGAAGAATAATGGGATGGGCTATTTTTATGGGGGAGCA
AAGCAATGGGCCAccagccgctgggatg
>NODE_401_length_643_cov_10.463452
AGAAGGCAAACTCTTTCGCCCTGGTAGACAGTTCTTCCGTGGGCAGCGCTGTGCTGGGCT
CGGCATATTTCTCTGCGGGATGGTACGAGCAGGGCTTCTGCTGCAAGTTCACGTTGTGCG
AATGAGATAATCTACAGCCGTAATATGGGTTTCCAAAGGGATAACCGTAACTCAAAGATG
CGCTGGATGAAGTCTGAGGAGCGGGACACTGCCGGCCGGTGTCTGGAGAGGAAATATCCG
AGTACACGGAGCCCTGGTGGGTCGCTATGGTGCCAGAATGTCGTCCCAGCGCGGGGTGCG
ACATCAGGTCCCTGCAGTGGGTCGCAGGGCAATTACCGCTCAGTCCCTCCATTGTTTGGC
TTTTATTCTGGTTGTTTTCATTCGGGCTTTTTTCATAAACGTACATCAAGGTGTCCGCCC
AGCGTGGATGCAGAACCAGCGAAGTCGTCATATCACGGGCTGCCGATGCTTTTTAAAAGT
CGACTACTCCAAGACGGACACCTCATTTCCAACTACATTTTACACCACGCGCATGCGCAC
ACGAGGCCCCTGTGTGTCCACTTCATTAAGAATCTGGCACGTGATACGCTAACAAGTCCT
ACGAGATTGGGCTTGCGAGCAGGGGCAGAGCAGCCCTTTAAAGACCCACTGCCTCACATG
CCACCGTTTTTTCCTGCAGAACACCGAGTCATATCATTGGCTTAAATCACCTAGACCCAC
ACCCTTAAAGGGGAGTTGGGATACTTGCAAGATTAGGACAAACGAAAACAACCTGTGAAT
TTTAGCCGACTTTAGGactaccagagaatataccagtatatgataca
>NODE_402_length_704_cov_6.830966
ATTGTTAGCTCAAATTGGCCTTCTCAGCATCGGTTCAGCAACATAGGAACCCAAACAAGC
TTGTATAATGCATTGGCCACCGCTGGCACGGTAGCTAGCTTGAGTGGCTAAAAAGAGAAA
AGGCTGGTTGTTGTCTCTTCTGCTCTGTACTGGCATTACTATTTTACAAGCAAGCAGGCT
CATTACAGAACCATATGCTTGGTAACGATGAAAGCTGTGGGTGCATCCCTTGTATGAGCT
GGGATGCTTAAATTATTAAATACACCACCGAGGCTTGATTCAGATGTGGCAGGCAGCCCA
GTTCTCTCTTGCACACACACACACACACACACACACGCAGAAATGAATAAAGGCATAGGG
AAAAACTTCAAACACCTTTCCTGTGCATTTAGTGTAATGAACAATGCCTTAATTGAGATT
GGCTAATTACCCAATTTCAAGATAATTAATATGATCCTAATTAGCATATGTAAATGGGAC
GTTGCATAATTGAGAATCCCTGTTTTGAATTAGATGGCTCTAAAGTGAACCCGCACGTGA
AAAGGTACAAAGCAGCTATTAAGAGTTTGATGCCGCATTAAAACAGGCCATCATTCAATG
TGCACTGATGAAATGCTCAGCCTCACGCAGATGTTCAGAAACATTATGGAATGTCGTTGA
TTATTGTTGATATGTTTTTGGGACACTGCTAATTAGAAGTCATTACCTACTTATCACTTT
TGTGCCACTACTTAAGCAGGAATGAAAACAATCTTGGTTGCCGGAATTGCCATTCGTGTA
CAAAAACCGGCAGTGTGCACATTCAGCATTCAGCTCATCTGTGTCCTTGGagctttgtca
gcaaaagtgttcctgcagccaagacgttctcaataagatggtatggtt
>NODE_403_length_594_cov_9.956229
CTGCTAGTAAAGGTAATTGTATTTCCTTTTTATTGATTTGGGTGAAACAACTCTTTAGGT
CAGATTCACAGATTGTTGTTGTGGGGATACTACACCCTGGCCTTTAGATGTCCCCCCACC
ATCGTGTCATGACTGAGACACTGTACTCCCTTTTACCACCAAAGTCACCCAGCCAGTCAA
CCTGTGTTGCCATTTGGTCTGTGTCACTCTGAGCAGCCATTTGTCCTCTCCTGTCCCGCT
CTCCTCCCACAGATTGAAGTAGTCAACACCTTCAAGAGTGGCACCTCCTTTCAGGGGGCG
GGGGCTCTGAGACGCCAATCATCCACCACCAGCCAGACCCAGGATGTAACCAATGTTTCT
AGTCCTAGTCACGTGTCCTTGTCCAATGCCCTTTCCTCTCCTACAAGCACTACTGCTGCT
ACTGCTCCTCCCACTACTGGCCGTGAGTCAGAACTCTGTCAGTCTGCTTCTCTGCTCTCT
TTGCTTCAGGGGTGCCATCCTGTCATGAACGAAAAGTTATTTTTCTCCAATTATTGTCAT
TATTTTAAAACAAACCGCCATGGCAGTCTCCGTTTTGAGGTTGGCATCTCTGAAGATTTT
CTCTCTTCCTATCTGCCTTTTTTTTTTCATTTTCTCTCTTTCTTCTCTTTTTGCTGTTCA
TACTGGATTTCAAATTCATCTTGATATCTCCTCCCATGGTTGGGTGTACTGTCGTCTCAT
TGGTGAATGTGTGTTTGTTTCCCCAGAGTGCTAGGAGCGcaggactaagggtgatacc
>NODE_404_length_636_cov_11.345912
CTCTCTCTGTTTCTTCAGTCCTTATATTAATCACTCTCTCTTTCTCTATTTCTCCTTCTC
TCTTTCTCCATCACTGTTGTTTCCCCACTCTCCACTTTCTTCACCTCTTTCAGTTCTTTC
TTACCTCTGTTCATCCCTCCATCCGCATCCCTTATTCCCTCTTCCTCTCTCACCCTCTCT
CTCTCTCTTTCGCTTTTCCTGGGGTATTTTTTAAACAATGTGTCCTTCATGTACGGTTGG
TTACGGGGCGTACAGAAGGACATCATTAGCGCTGGTGGTTAAGCTGTAATTTACACCATT
ACCGAGGTAGGGGCCATTTTTATTGCCTAGTAAATTTCAGCTCTGAAATATTTAGACCAT
ATGGCTCAATTTGTGTAATAACCTTAATTTCCAAGCACCCTTCAGCTCCCTTCAGCGCCG
GCTGTTGTTGGCGGATGGCAGAGTGGTGCGTGTACACGTTCGTATGTGTGTGCACGATCT
GGAATTGAAGCACATTTACACACAAACACACACGTGCAAACACGTACGCAGAAACACAGA
CATGGCAAAAATGTTAACGCGTACGCTAAACATAACCTTTTACACAGTCTCTTCCGCATG
CTCACACTGATTCCTTCATTCACACACACAGAAACACACGCACGCACACGTATGTATGCA
TGGCGGTAGCAGATTAATAGGGTGTCAGCTTCTGTTTGGGTGAGGGAGCGTCAGGCGTCG
GCCAGATGGTTCTCAGGGATGATGACTGTCAGGGGTCCTGCTCTGATCAATGGGATGTAT
TAATACAGCACACACACGCACACACACACActgttgcata
>NODE_405_length_425_cov_6.390588
TTCATTCTTTCACACACACACACACACACACGCACACACACACACACACACTAGAGTAAT
CCTTTGTATACAAGTGCATTTGCACACATGTGCCTGTCTTCTGCTTATGCTTTCATATCC
CCTCCCAGGAGTGTGTGTGCGTGTTTGTGTGTGTGTGAGTGTGAATATCTTTGACTGCAC
TCTTCGCGCTCATCTCTGGAGTGCAACTCTCACAGGGCCAATGCAGCTCTCTCTCCTCCT
CGCTCGCCCGGCCCTCTCTCCCTCTCCAGGTGCTCACCTCTGTTGATTGCCTGTGGCCTC
TTGTACTGTGAATGTTAAGTCCTGCCATTTTGCCCAGATGCATAAATAATAACAGTAATT
ACTGGCCCAGCAATCAAAGTGTCGCCCCAGCGCGCTGGGCCTGTCTAGGGGAACAAATCG
ATAGGCATCTTAAAAGCCACATTGATTGTAGGGAGGGGGAAAAACACCAAGGGGGATGGG
AAGATAGATAGAGACAGCCAGAGAGAGAAAGAGAGGGGGAGGAAAGGAGGAGAGGTGTGA
TAAGAGAGGGATGTTTCAAAGTAAGAAGAATGGGTACAGAATGAGAGAGAGAGGGAGAGA
GAAAAGTGA
>NODE_406_length_673_cov_8.848440
CCGAACCTGATGACTTCCACCGCCAAGAAGCTGAGATGCTGAGGAAAGAGACAGAAAGAG
TATGAGAGAAGAGGACAGTGAAGACGGGCAGAAAACAGAGCAGTCACAGAAAATAAAACC
ATTCAACTTTTTGAGTAAAGGCGACAATGGACAAACCGTTAATGACAAAAACGCCACAGC
AGAACTCAACAAAAGAGCCAGAGAATGAGAAAAGAGGCAGAGGAAACTGGGAGGAAAGAA
TTCTTTAGGCCTCTTGACAAACATGTCAGTCATTTTACCCTAACTGACACACACATACAC
ACACTTGCACTTTCACTGCCGAAGTGAAATTTAATTGTTTTCCAGACCAGTTCAGCTAGA
CAGTCGACACCGCAGCCCCACTTCCCCCAACCTTCACCACTGCTGAGAGAGAAAGGGAGC
AACTGGAGGTCTTTTATTAGATATGATGGCACATTTCACAGCTCCCTGACTTACAGAAAC
CCAATCCTGCGATTAGTCAGCGCTTTGACGTTATCTTAAGTTCCTTGTCAGAATTAATTT
AGTGTGGGTGGGCTGCTGTGGGGCTGTCTGTCTGTCGTGCTCCACTCCCCTCCGCTCGCC
TACAGGAGGTGGGGGGGTTGGAGACAACGGGGGCAGGAAGATCCTTTTCAAATAAGCCCC
AGCTCCAGTCAGTGCCAAACCAGCCGCATGAGAACTAAATATCTCCTCCATCAAAGGGTC
CTATTCTGCGAGGGGAAAAGGAGTGAATGGGCTTGAATGAGCAGGCTGAAAACAAATCCC
GTCTTGGCCCAGCCGGTCGCCCACTTAGTGCCCTCAGCCTTCATCCCCCCCCACAGCCac
ccggcccggccagtgat
>NODE_407_length_445_cov_2.844944
TTCCAGTTAAAACATTACAGTTGTATGGAAAAAAAATATATCTTTGCTTGTTGCTCTGTT
ATAACATGAATCCTTTTAATTTGTCATGTTATGAAACCCACAAACTCCATCAATCAAGGA
TCAAACTATTCAAGTGAATAAAAAAATAACATCAAACACAAGTCATAATATTAACTTTGA
TCAAAACGTTTGTCATGCTGAAAAGGGGCTTAATTAGTATAAAATCAAAAATTGTGAGCT
GCTAAGAACGTGTGTGACAGATGTAGCATTTTACAAAAAAAGTGGCTGTAACAGCCTTGC
ATCAAACTAATGAGATGCTTTGATTACAATAAACATTTGTCTGCATAAACACATAAAACC
TGCAAACACTAAATACATTGCAACAGCAACTACACGTATAAATAAGTATTTAATCAACTA
AAAATACCAAAATAAAGGTTGACTCAGTTCACAACTATATTGGTCAAGTTTTCAGGTTAG
TTTGTGATGAGGAGATGCTGCCTGTCCTTGAACACACCAAGTGGATCCCGTCTACCATCC
AATGATCACGTTCTGAAAATAACAAACACAAAACAAAATGCGAGCACAATCATTAattaa
attgcatacagtctaactattgttcttct
>NODE_408_length_467_cov_18.072805
GGGAGAGTAAAAAAAAAAAAAGAGAGAGAAAAAAAAGAGAATGGGGAGCTGGGGTCTTTT
TCACCCCTTTTGTTCCTCCAAAAGTGCCCCTTATTTTATTTCCCTCTCTCTTTCACCAGG
ATCCTCCAATGAATGGCATTACAGACAATGCCATATCCAGAGTGACACAAATTTATTTCG
GTTGCAGCGCCATAGTGTATTTCCACAGAACCAGGGGCGATTTGTCTGGGGACAATTTGG
TTTCCATAAAGGATTTAAATGGTTTCTGTGGAGATAGTGGGGTGAAATTTAATTTGTTTC
TCATTTACTACAGCAGGTATGAAAAGGAGAAAAATTGGACGGCTGATGGGCTAAAAATTG
GTGCTGTCCCTCTGCTGTATCCCCAAAGGACCGAGGCCCTGCATCATATAGATTGAGTTC
GACCCCCCCAGCCCTCCCAACCACAAGCCAAGCCAACACAGTCACACGCACACACACACA
GCCTGCCTGCAGCCTGGAGAGAGCTGTAACCTTAAACCAACTTAAACAGTAACCTTTGGG
GAGGCTGCCAATCACTCCTAAAACAACGTTTCCATCGATCGGCCTGTCTGCGTGATTTAT
GGGCTCATTTTACACTAATTGAGAATTAGAGggcggattagtgggcctcaa
>NODE_409_length_456_cov_7.576755
TGACTCTTCCTCAAAGAAACACTCGGTTCGTCGGCTCGCTGAAAATGTGCAGCAGTCTCG
CTCTCCGTGCCGTAGTTCTGTTTGCGGCTCCGTGGATCGTGCGGGACGATTAGACGCAGC
ACATTAGATGGAGTGATGAAGAAGAAGGAAGAAAAGAAAAAAAACGCCTCAAAACGTTTG
GAAACGCGCTTTTACGCGCAGCTTTTAACCGGCCACCAATTTTTATCTGAGTGTTAAGAT
GTAGCGGTTAGTTGTGTTATTATAGAGCCGACATACAACCACGAACGGGAAGGAAGAGGA
AATTTTGTACAAGAAGGAAAGAGTGGGGAGCTCGCATCACCGCCTCGCCTCTCTCACTCC
GCAGACTCTGGTGTGGGTGGCCTCCTGTCAGCTCCACCGGCGGCGTCAAAAACAAACCAG
ACACTTACCTTTATCGTACAGTCCATCGCAGCAGCCTCGCACTCTTTGTCATTTAGTCGC
TTTGGGAATCTAACTGCTAATTTAGCCTCTAACCTCGCTTCAATTCACGCACGGCTGCAT
TGGCTCTATGGCGCAAACCATTGCAGTTTTTTTTGCGCACAGACCATAACCGGATGACAA
GTTTTTTTTCTCTGCCCTCTCTCGCTCTCTCTCTctctct
>NODE_410_length_390_cov_2.412821
CCAGTGACTTTAGACTCTTAATTCCTCTTCCACTGAATGTTTGTGGTTAAAGACGTTGCC
TCATCAGCCAAATATTAAGATGTACTGTTCTGGCAACACATCAAGGTTCTTTTAGTGTCC
ACTTAAACTCAGCAAGACAGATTTATAGGAAGACACTGTTGTACACTGTAAGGATGCAGC
CCACAATATGACAGTGTTTACAGAGAGGTTTTCTTGTGTCGATTGACTCACAATTCAGGC
CCACTGCACAGAGTTATAAGGGCTGGAGCCGCCCGGCGATCTACTAATGCTTCACTCATG
CCTCGGAGAACCAACTGCAAACCCACCACACAGCAGGATGAGAGAGAGGGAGAGGCATGG
TGGGAGGGGAAAGAGACAGGAGGAGAGAGGGAAATGTAGAAGGAGGACAGAGAGAGGTGA
CAGAAAGAGGTAAAGATGGAAGAAAAAATATAGAAGGGATAGAGAGAGAAAAAAGAGTGA
CAGGATAAACTGAGAGAGACGGGGTGATAATAAATTACTAGTAGGCgagtcaatcaggag
gaggggccctgcttcaacgaagtggggtagggag
>NODE_411_length_433_cov_4.175519
TGGCACGGCTTCAGGATTGTGTCGAGGCTGTCTGTAATAAATGTGCCCAGGCGAGTGGGC
CCAAAAAGATATATCACAAACAGGAGGGGAGGCAGAGTGCACAGGGAGAGGAAGAGGATG
GAGCGGAGCGGAGTGGGAACAGAAACGAAAGAAGAAGGAGAAAGGGAGATGGGGGAGAAA
AGGGGAGGATCGATTGGTAAGGAAAAAGAAAAAGGGGGGCAAGGGGCTGTTTCTCCTGGG
TCCTGCTATGTTTCCCATTATGTAAGCCCTGGTCACCGGCAGCATGCCAGCAGGCAAAAT
AAAAGAGTCTCTCTGGCTTGGCACGGCTCGTATTTTCCTATCCTCGGCGCGGGGTCAGGG
AGGGGTCAGGCAGCTGGATGGGGCGCTGGGGGGATTGTGGGGTCTGGGCTGGCCTCCAAA
ACCCAAAAGGCCCAGGGTTCAAGTACCAGCTGAAAGCAATCAGGGGGAAATCTGGGAGTG
CCACAGCTGCTCGCAGCAGCGTTGTTCTGTGGCTCAACTCTCTCTCCCTCTTTCTGACTC
TCTCTTGTCCCACTTCTCCCTTCTCCGTTTGCCTGTTTCCCCCCCACTCCTctcactttt
cttgacacacaccaaaa
>NODE_412_length_409_cov_10.088019
AAACTGCTGCACTCTAACCTCCCTGGCAATGATTTCATTCACTCGGTTTCTCTCGCTCAC
TCTTATCTCAGAGAGAGATTTATTTCACAGTATGTAGTGGATTAGGCCCCCCTCGTATGC
CCCTGGACAAAAGCATTGTTTTAGCACTAGCCTGTTCGCTGTAACTGGAGGAAGCTACCA
CTACTAAGCGTCCACAATACGGCCATTGTGGACACAGGGCTAGGAGGACCCTGCCTCGGA
GGCCGTCTAGACTTTGAGCCCGGGCCGATTGGAGAAACAGGGGGAGAAAATCCCATCAGG
CAGTGGAGTGAAAGTTAACTAAGGTAACCTGCTGTGAACCTGATGAAGATGTCAAGCCAA
CATATGGCAAAAAATGTCTATTGTCAGAACAAGGAGCTTTCTTCCCTCTGAGGGAGGGGA
TGGTAGAGGAGGAGGAGATGAGGGGTGGCTAAAGAAAACTAGGGGGGTTGCACAACCTAA
AGGAAGGAATAACTGCAGTGGTCATCGTTTTACTTCTGGATCAGTAGTCTTATTCTGGCC
GGGAGGAGGCCCAACCCCTCTACTCACAATTAAAGGAGTAAGCAGATTAACTg
>NODE_413_length_409_cov_3.858191
ATCTTTAAACGAGGGTAAGGACACATCCTGATGACAGGCAGGCACAACCTGGTCAATGCA
TCAATCAAGTTGAGTTTGGAGCATCCAATTTTTGCCAGAGGGAGATCTCGATGCATCACC
ATTGACAACATGATTTGGGGGCCCATTCAGAGTGACAGGGCGACGATGGCTGACAATGAC
GACCTCTAGCCCAAGCTACTGCCCATTCACCTCCTGCTGGCCGCTCTTGTCCTCCAAGGA
CTGAATTGCCCTGTCTGTCGCGCTGTCAGGTGACATCTTAGGACATCCATCCTCTTAAAA
CTGACAATTTCACTGTTCTCTGACATGCTAAAGACAACAGGCATAACAAGGGATTCCATG
CTGAGATCTCTACACTTCTTATTGTCAATTGTATGTAAGGGTGGCCACAATGTAAAAAAG
TACAGAATTAATAAAAGAAATAAAACATTCCATGGACCATACGGCCATGAGGCGAGGTTG
TTTACCAATACCATTgatcgaacaaatacttctagagctgagattgctggctttcaaagc
tcacttttgagataacccccaaattccactcagcaagtcacatggctataaca
>NODE_414_length_412_cov_2.584951
CTGGCTGCTCTTCTGGCCTAATTAGCCCTCTAATTAATAGATTAATAGATAGATAGATAG
AGCGTGGATAAGAGCAGCAGCTAACTGCCCGGACTAATGTGCATTTAAGATGGATCGCAG
TCCGACCGAGGAGCTTCTAACAAGGTGAGGAGGGAAACTAATCCGGCCTGAAATCCATGC
GGAAAACACGGAGCACTGCGTTTTATCTCAGCGAGACAAAAAGAGAAAAATCAATTAGCC
TCTCGTCGTTAGCTGCCCTCCGATGGGCTCAGTTAATTAAAGGAGGGAGGTCTGGGTGAG
GAGGCGTTCATTCAGAAAGACGAGCTGGAAGGAGAAAAGAAATGAGCGCTGCAGGAGAGC
CGATAATATCCAGTAAAATCACAGGAAAAACGGCTTCTTCATTAACGAGGTGGCTGTAAA
AAAACAGGCCCGAACTGTGAATCTGGTCCTTCACGACGGCTGACCAGAAAACGAGCTTAA
TTGTTTTTAAATCATCGAAAAATACCAACGTTTTACAGGTACAAGGAAAATTATATATAT
TACGGACCGAATAAAGCAAGTACGATGTAAAAAACAAATGTTTTATATTAAAGTTa
>NODE_415_length_433_cov_3.713626
TCCTGTATGCGGCTGCTTTTCCCTCAGTTTGACCTCACAGTTACCCGGACAGCCAGTAGC
AGCCCTTCAAACGTCCAACCAGCCAATGAGTGTCCATCAGACGATGACCAGCCCTGCTGC
AGCAAAGACCTGAAGGGTGATGGGAGAGAAAGAAAGACCCAGGAAAGGGAGGAGGACAGG
GAAGACAAGAAAAGAGACAGTGGAGTGACAGAGGAGAACAGCAGGGAGGAGAGAAGGTCT
AAAGGTGAGGAGAGGGATGAGAAGGAGGGAAAGGAAGTTGAAGATGGAGAAGAAAGGGAG
GGAGAAGTGGAGGGTGCACAGAAGGGGCTGGAAGAAGAGGATGATGAAGAGAAGGAGGAG
GGAAGTAGTGAAGAAGAAGAGGAGGAGGAGGAAGAGGAGCCTATTGATGAAGACTCATTT
ATCAGGAACTCAGGACTCATCTCTCACTCCTACAGTCTGGACCTGAACCTAAGTCCTGGT
GGGTAAGACTCTCATACACGTTGAACTACGTTGAAACGCTGGTGAACTTACATCTTTTGT
TTTGTTACTAGACTTTCCACTTTGCCTCTAATCCTGGTGATGTCGAGGAGCTGTATTTCA
TAGtgtagactctgctt
>NODE_416_length_748_cov_13.283422
CCCTCCTCCCCGAACCCCTCCACAGCTACTCAGACGCAGACCCTGATACTCCGCACATGT
GCACGTGCGCGCAGACATGCATACGGATGAAAAAAACATGGGAAGGCCACTCGCACACAC
TCACATGTGAAATGAGGTTGTAAGGTTGCGCACAAAAGAAAGCGGTGCACAATAGAAGGA
ACATGCAGCCTTGGATGCAACATAATGCATGAGAACAGGCTACGTTTCTGAAATAGTGAC
CCCTAAAATGTGTCTTCTGGGATCTACGGGCAGCTGGTAAGATCAGGAAATATAAAGAGG
AAATGGCAACTCCTAGAGAAGGCCGTCATCGCTTCAAATTCTGCTCTCTGTCCGTTTTAA
TAACCGAGACTATGAGATAGAGCATATTTTTTTTAAAGTGCCACTTTATTACAAAAGTAT
AAACTTGACTGACATTTCATGAATAGTAATCTTGATATAAAACATTACAATCTTTTGCAC
TTAGCACTTAATTACACGCTTTTGAGTACAAGACCCTGTAGTCTGAATAGCAAACACACA
ACATTAGCTGCCACATTTAACTTAGCAGGGCTTTCCAAGAACACACCGTAGCTTCATGGC
TTCAAAAAACAAGAAACAGAATACACTGAAATTTTTACATTGCAGCTTGTTTGCAGTTTT
GTGTCACAAGATAAGTCATTCCAAAACACAATTGAACATAATAGAAAAAGATAGATTTTC
TTGACACTGATGATATATTTATTATTTCTTTCTCTTTTGTCATGTACATACACGTTGCAT
CAACATACAGTATAATCACATCGTTTGCTGGGGATATTTGGTCAAATGAGATCGTCGCTA
TTGTTCAGGATTTGGATGTAATTTGTGTGTGTTATCCTCGGGGTGATGCTCTGCTGCTTA
GCGAACCGCTTGCTtcacatttttgtcatttc
>NODE_417_length_573_cov_15.931937
AAACTTTATAAGGTTGGGTGTCAGTGTTGTTGCAAAAACATCCACAATGCACAAGACATG
ATATGCATGTTTCTTTATTTCATAAAGAGAAATGGTGTCTAGACAAAAAAGTCATTTATA
TAACACTAGCAATTGAAATGAATGAAAATGGGGTTTGCACAATACCGTATTTACAATGGT
TATTAAGTCATTTCATTAATTAGGGTCATGTAGCATTTAAAAATTAGGTAAGAACTCTTA
GTAGAGAATAAGCAAATAACAGCTATTTCAAATTGACAATATTAACACAAAACAGTCATC
TAGAAAAATGAGAAAAAAAAACAACAACTTGAACTACAAGCTTAAGAGCTATTACATTAA
AAATGATGCACCAAAATCTACTAATACAATAATCCATATAATCTGTGTAAAAAGCATGTA
GAAAAAACACCTGATGCAGTTTGCTGATACAGTCATTGACCAGTTATGAGAGGTATGAAG
GATTTCACAGGTAGATAAGTGTGAGAAAGTCCGCACTGGTGACTCAGGGATGGGGGCCCA
GGCCCCTGCATACACTCACTTCACTTGAATGTGAACTATGGCCTCTGCAAGTTCTAAGGC
AAATATCGGAGGTGCACTTGTATCCATGTAATGGTGACCCATCCCAAAAGTTGGATTAAA
GACAAGGTGAGGAAACTCATTCTTTGTTTCTTACACAACACCAAAAACCAGTCCAATTGA
ACCGAGCGATTTTTTTTTTTACATGGCAAAAATTGAt
>NODE_418_length_666_cov_11.064565
TGGAGGTGGCCACTGAGCCAGGCTTTTTAATGAGCTGGGAACTTAAACGCTGCCAAAGTT
TACCCCAGCCTTGCCTTTCTCTGTTAGGCCACTGGGAAGAGCCATGCCCTCCCCCTTTGC
CCCTGGTCTCCTCCACCCCCCATCTCACCCCGGCCCTCCTCTTCCATTGAGGGCTGCTCA
TGCAGAGGAGAGAGAGGCACCACGCTGATTCCCTGCCTTTCAGCTCCGGAGAGGGGGATA
ATGCTGTTTTTGTACCACGCATCCAGAGGAATTATGTGCGCTAATTTGATTAGGGGAAGA
TTTGATTAACTGGAAAATGAGGGCTTTGCTTAGACTTTCACACGCTTAATTTATCCCTTG
CAAAGCAGACGCAACATTGTGTCATGAAACTCAGAAGGCATATGAGAAGCCCATTCACCA
GCTAGATGGCCCTTTCAGACTCAACAATATCTAGGACTGCCACGGTTCAAATTGGGATAA
TCAGTTTAGAGCTTTTTGCCTGGCCTCAGAATACAAATTGCATTTGGCATTAACAGTGAA
AAGGTTCAAAGGATAATGAGATTAATGTAGCAGGGAATTGAGCTAAGGCAGAAAATTTCC
AGAAGAAAATGCAAAACTAGTGGCATTGTTGCACAAGGTGGATGTGAAGAATTTTTTCCT
CCTCTATGATTTATGTTTGTGTGATTCCTACTGTGGTTGCTGCTAGGAGATTATGATAAT
GCTTTGGCAGCAAATGTCAATCAAAGATGCAGTGTGTCAAACACAGTGTAAAAAAAATAT
TAGAAATTGTTGCAACATTTAACacatatgcactgcatgcacatttacatttctttgcaa
agtgaaaggc
>NODE_419_length_440_cov_6.734091
ATAATAAGATGTCTGCATAAATAGGTCTCTCTTTTTTGCCATTTCATAAGATTTCTGCAC
AAAGCCCAGTGCTGATAATAATGTTTTAATTCCCTTGAGAGGCAGTAGGTCTGCTCTGGT
GCTGCCAGTGGTGTTAATGGGGCAGGAATGCAGGACGAGTGCTTTCCCACGCTGTTGGTT
TTCTTCTGCCGGGTGCGTTTGAGATGAGGCTCTGGGCAGGCTCGGCTCTGCTAATGCAGC
CAGAGTGCAGACAAATGGAAAGTGACACTTGTGTGTGTAGAATGGTATTTGTGGTGACGC
TTTGACTACAGATAATAAAGTGTTCGCCCTGAGGTGATTTTGCCCGGCAAGCACCCCAGA
TGAAACTCACTTACTCAGAGAGGGAGGCAGAAGAGACAGAGAGGGAGACAGAGGAGACGG
AGAGGGAGACAGAAGAGACGGAGAGGGGGGATGCAGAGACGGAGAGGGGGTGAGGAAACG
GAGAGAGAGCGACGCAGGAGAAGAGTACAAATAAATATAGACAGGAGGTAAAGAAGATGA
ATAAGAGAGACAGCTGAGTAaagatccacagacatgtaaggggagattcaaccgtttgta
atttcggtgcttcatgggtcagag
>NODE_420_length_622_cov_9.866559
TGGCATTTAATAGTTTCTAATGGTGGCCGAACGCCTCTTCTTGTGTTTATATTTATATAT
CTTACCCACAGAAACAAAAAAAAAATATGAAAAACCAACATTTTATGATATTTGTCCATT
TTTTTTAGATGTATGTAGTGTTGTGTGAGTGTGTGTGTTTCCGACACATGTGTGTGTTTG
TGCGAGAGGGAGAGAATTGGGCCAGTATCCCACCTAATTGTTATTGCGTCTGTGTTTGGC
CTGGAGACAGTCGATAGGAATCAGCAGTGAGCCTGCTGGTGGTGTTGGTGGAGGTGGAGG
GGGGGTTACAGAGAGCTGTGTCTCCCACTTCCCAGTGTCTTAGTTGTAATGCATCCCTCC
ACTAACAGGGATCAAGGTATTAGGGATTCAGGTTATTTGTATTGATTTTATGTGCTGTCA
TGCCGGTCTCGAGGACGCCCTCATATTTGTGGAAATTGCAAATTCCACCTCGGAAATGTC
ACCAGCGTTTAATCTCTTCTTGAGTGGTCAATATGGGACCCTCACTCTGGTCCAACCACG
TTTATTAAACAGAGACCAAGCATTTCCCATGGTTACCATGACACCATGCACCGTGGATCA
GGATTGGTCCAGACTAGATGGTAACATGGGAGTGAGAAAGTCCAACTTCAACATTAATAA
CTTTTGATAAGATCTGTATTGATGGTTATGAGATTGCTCATGGATAAGGTGGGTTGACTC
TTGATTAGGTTCAGCACTGGGAGGAGTCGTGTTCAGAAATGACACTGAAAACATAATGAG
ATGTAATTCTGAAGGGCTCCAAACTt
>NODE_421_length_394_cov_6.662436
TATGTTTTTGGTGAAAAGATCACATGCAAGGTTGCCATTAGCAAACTTGCATTAGATTAT
CTGTTTAATTAAAATTTAAATTCAATGTTTTTGCTACTTTACCTTTTTAACATTGTAGTG
CCTTCATTATTTTACTACTGTCACAACCAGAATATGCATATTGTGTACGCAGCGCAGAGT
ATGAGAGCTCTGTGCCTTCCCTGAAACCAGAGCGATATGTGTAATTTGATTTGGTGTGTG
TGCGTGTGTGTGTCTCGTCAGGTCTATGGAAATGCAGGATTTAGCCAGTCCTCACAGCCG
AGTAAGTGGAAGCAGTGAATCTCCTAATGGTCCCAACCTTGACAACTCGCACATCAGTAA
CAATTCCATGACACCCAATGGCACTGAAGGTATGTGAGCAGTGCTCTTAAGTTTAGCTTT
CTTTGTCTTGTGTGCTCTTTTGAATTAAAAAAAATACTGAGAAACTGAACGATCTGAATG
TATTTCAGTGTAGCAATAGCGCATTACAAGCAGTAAACCATTCTAGCAATAAAGCCACTG
CAATGGTTGTTTGACCAAATTCTTTTTTTTTTTttttt
>NODE_422_length_645_cov_17.868217
TCACTTGTTAAATTAGCGTATTTGTGTTGTTGATGTTGCCATAGAGAACACACATGGGTC
AAAGATTATGTTTGGTTGCATTGATTGGGTACAGTTTGTTATTTTTCTTCCATTATTTAA
TTAGTTGCAGTTTTTACAGTGTATGCAGATTTTAGACTTAGTTAGATTTTTTTATTTCAA
TCAAACTGTGTTCAATTGTGTTTGTAAAGTCTGTGGTAGCTTTTGTTGCAACATAAAAAT
AATTTAAACAGAAAAAATTCAAAATAGCGCCAACAAACTTGTATTATTTGGGCGACTTTA
AGCTTGTAGTTTTAACTTATTGTTAACTTAAAAACTATTTATTATGATTATTATTATTGC
CTCGTATAAAGTATGTTTTGTGTATATTTATGGTTTATTTCATTATATTTGCAAGTTTAA
AAGATTTTAAGTTTGCCAAAATTGTGGTTACACCATTTCGTTTCTTAAAAAGGGGGACAA
ATAGAAAAACAGCTTTAGAAGTACGATTTGGAAACGTTCTCCATAGTCAAAGAATGCACT
GCTATATTTAACTAATTGAAGTGTATAAACATACATGCTGTGTGCTAGATGTTATGCCTT
TACTGCCTGTGTTCTGTTTGTCTTGTTAAATGAAAATCTTTTAATTATTTAATCTAATCA
CAGTCTTGTTTTTTCAACCACTCGGTGAACCCCTGAGGAATGGAGCAGCCCCTGTAGCAA
GGCTTTGGCCCAAGTGCGGGTCCAACAACCAGCCGGGAACAGAGGGGATGTCCTCGGTTT
AATACGCTCACAAGAATCTTTCCTGTTTATGCTGATGGGTCTGATTTAc
>NODE_423_length_795_cov_11.766038
AAAAAACAAAAAAAACACTGTTTTTGAGTGATTTCCAATCCATAACATTATACCTTTGCA
TATCCTTAGGTGTTTCCCATTTGTAAAACTCTCCATGTGCCTTATAATCTACAGCTGTAG
GACTGTGATATTCTGTATGTTGACCTGATGTTCAACCAACAAAACTATGCATTGACAGGG
GTAAAAAGCAACATAATATCACTCAAACCAAGTAATTCTCTATACTGTTTGTGAGTTCAG
AAGGGCCATCAAATTTCATGTAAAATAAGCTCTCATGCAGGAGGAGACACTCATATTTTA
CGTCTAATTCTGGAGGAGAAGATGTATTTCTTACTTCCCCAGGAAGCGTGATTGGTGTGT
GTCTGTGTATCATGATGAGATCACTTGGCGGGGCTGAGGATAAAATGTCGCTTAGGATAA
TGTGATTGCCCTTAAGGTACAAGGAGGTGAATTATATTCCCTGATTTATAATCTGAAAAT
TAAAGACTCACTCATTTTCTAATTTAATTCCACCTTCAATGGAACAATGTTCACTCTGAG
CCAAATTGGCGAATAATGTTACTAATTCAGATGCAGATGTAATTTCTATTCGGGGGGCTG
CGGCGCGTGGTGATGAACGAGTCCCGGATGGATCGTTGCCACTCCTATCTCCCCGTCTCG
ACAATTCCCCAGCAGTTGTGATAATAACCTGAGCAATAAAGGAGGGATAGGCAGTGCTAC
CCCGTTCCACTCCTCATACCCCAAGTCATCTGATACTTCATCTAATAGTATTTCTGTCCT
TTCCTGTGTCACTCTGTCTTAGGGCAGCTGACACTGCGCTCCTTCCATACAGGAAAACAG
AGTACGGCGAATATTATAGATGTAAAACTGCATTAACATGAAGACTCTTAATAACCTGCA
TAATTACTGCTGCCTTCTGCAATACAAAAAAGTCATCGCAATAAATCTGCTGTTAAAAAC
TTGATTGAATGCAGggtaa
>NODE_427_length_444_cov_3.833333
TCAAGTAGTTTATGTTTCACCCTATTTTGTTTTCTTCCCAAGAAACTGAGAAGATTGTTT
GGGTGATTTCTGGGAGTTAGGCTGAAATTCATGCCTTGTCTTGTCCTGTTGTGTCCTCAC
CTCTGGATTCACATTTCAGCAGTGCATCTAAACAGTATTGACCACAAGGGCACCCGCTGA
CAAACATACAATGAATTGCGGTCAAAAGGAATAGGTTGTGAGTCTGGATTTTCCCTCTTA
ACAACCATCGCCACGGAGACCATGAAGTGAAACAGTCAAGTAACTGTCAGCCGAGACAGC
GGAGCGAGAAGAGGGGCAGAGGGAAGAGAGAAAGAGGGGGAGAGAGAGGGAGAAACAGAG
GGAAATAGGAGTATATAAACAGACTCCCTCTAACAAGTTTGTTTTTTCAAGGTGTCAGGT
TCCATGGCCAAGTTTACGGTTATCTGTGAGGTCTATCCTGTTTGGTTTGGCATGCACCCG
GGCTGTGGCAATAAATTTCACTGAATGCTATGAACCGTTAATTAGGCTGGCAAATGGAGC
TTGTAATTTGGCAGAGGCAAAACCCACAGCACTTTGAATTGCAGAtacactgctacagag
gctgaaagaaactgcaactgctttgacg
>NODE_428_length_484_cov_8.917356
ACAATGTTGTCCTGTGTATTTGCTGCATTATTAGTCCCTGTCCTTTTGCCCAAGCTTTGA
TAATGCTAGTCATAACCTCACTTGGCCTCTTCTCTGCATCTAAGTTTTTAAATGATATCA
CATGATGCTGCGGCCATTCCAAAAATCTCACTAAGCACTGCATCTGCAGCCAGTAGCAGT
GACTTACAGCAGCTCCTCTCCTCAGCAGAACAGTTTGGAAATTTAAAATTTTTCTCTCTA
TTCAGGGCGCCTTTTTTGACCCTTATTATGCATTCTAGACTTAACGTCAAAGAGCGAGGA
AGAGATTTAATTTGTTGACTATTGCCACCGATCTCCTTTAAACGGCTTTTAATTGATAAC
GGCAAGGGAGAGCGGTGAACTTTAAATAGACATTCTAATTATCGGCTTTAAGAAGCAGGG
GCTTTTTGGGAAATGTTATGGCATTTGGAATGGGATTAATGGGCGAGTGAGGCGCTGGCC
ACCCTGCAGCTAAATGACATTAAAGAGGGAGATGAGTGGTGCTGCTGAAGGGAGCAAACC
CACTAGTCACAGGAGCCAGGGCGCCCACTGCCTTGGGCACACACACCGTGGGGTAACGTG
CGGGGGGAGGGGGAGGAGGGAAGGGGATATTACATTATCCAGCCCTCAAGACTTCACCCC
ACACGGAT
>NODE_429_length_727_cov_9.240715
ACAACAAGTCTATTAAGCCACTAGAAGTCTAAACGTCAACAAGACCAATCCCACTCAGTG
CTAATCTGCATTCATTACTATGCAAACAAAACAATCCAGTCTCATATATTCTTTCAAAGT
CACCTTTAGATTCAGACACTTTTCTCATATAGACGCACGGGCAAGTCGGAATCCTCCTGA
GCACAAAACAAACAGCACATCACGGTCGCATGTAGAGAGCCACACCAGTGAGAGAACAGA
AAAGGGAACATTTCAACAAATAGAGAATAGCATGGCACTGTCACATGGGGAGCACAAAAC
AGCAAATAACAGAGACAAGGTCTGATGGTAGCCCTTGGAGCAGCTGTCATATTAAATAAT
AATGAAGGATCTATTAATATGCAAAGGAAGCAGCAGCCGACTGGCTTAACGCTGTCATGC
CTCTGCATATTGTCAGGATCTTCATCATTAATTAACATGCTAGCTGCCCCATACCTGCGC
CAATGTCAGAACATTCTTACAACAAACACCCCAATGCCTGTGCCCTCCGCAACTAACTCG
TATAATTAAATTAAAATCAGATTAACTTCACATCAGTACACAAAAGACTGACTTTTACGA
CTTTCTCTAGCAGTGATTAAAAAAATAAAAAAATAACCGGGGCTTATCTGTTGTGTTTCT
GTTCTCTTCTCTGTTAGGGACTGCACCACGGGCAACAACGAAAGCACACTTTATTTATCG
GACGACCAGGATAAATAGAGAAGAGATACTCCATGTCAATGAGCATGGTCGCCTAATTTT
ATGCATGGACTGGTGGCAGCACAACAATGACAAACTGGGACTGAGAACAACGCAACTCTT
AGGTACACCaaaccacgtgaactgtgctatccacatcatgacaaatttagtatcaattac
agagcgtgcta
>NODE_431_length_409_cov_2.310513
GGTTAATTGGTAATTCTAAATTGTCCATAGGTGTGAGTGTGCTTGGTTGTCTGACTCTAC
GTGCAGTCCTGCGATAGACTGGCGATCTGTCCAAGGTGTCCCCTGCCGTCGCCCTGAGTC
GGCTGGGATAGGCTCCAGCCCCATCTGCAACCCTACAGAGGATCAAGTGGTGTGTAGATG
ATGGATGGATCTTGCTAAATATTGACGATTTCTTTTGTTTTTCTTATTGTTTTGAAATTA
ATATATGTATTGCAGACTGGGCCATTACTGAGTTATTAATTTTTGCCACAACTTGGCAAG
AGACATGACAGACTTCACTTTGGTGCACAGCCAATCACAGCTTGCTGTCTTTCACAATCT
GTGTGATGTCATAAGCGGGAAGCCGGTGCCAGGGGCCAACTTCAAAATCAAGAATGCAAT
ACTGTCTAAAGCAGTGCGTATGCTATTGACTGGAAAGAAAGAAAGAAAGTAAAGCACAAC
ACTGTTGTGCACATCAAAGGGCTCTGTGCTCCCATTGATCAGCATTAtggacacactgtg
taagctgctatactacacgagagagtgtcaaaaaaattctgagatactagtcc
>NODE_433_length_538_cov_6.336431
AGTGGCGCACAACTTTCTTTCTTCCCTTTTTTTTTCTCCTCTTTTTTTCTCCTGTGAAAA
TTGAAGAGGCTTTATGTCAAATACGGCTAAAGCCAGCCTCTCCATATCAAACAACGCAGC
GCGAAAATTACTGTGGCGATGATAAGGCTGCCAGATAGAGAGGGAGAGGAGAGCAAGGGG
AGGGGTGGGGGGACTGAAAGGAAGTGACTCTACTCAATTATACTGCAAAATTGGTATGAC
TGAATATTTTTCATTCAGGTGACTGATAGTATCAGTGAAACTGCAATGCAGATAAATAAA
GGAGCCTTCTGTCAAGAATAAACACCATTAATCATGAAGCCAGCTACTGCGTGACCGCCT
GTCCCCCCGACTTACTCCATAGAGAAAGTATTAAAGAGGGGGGAGGCTGTGAGGGGTGAG
GCGAGGGAGGGAGGATGGAGGGGGAAACCAGTGACTGCACCAGAGAGGGGTGACCTATGA
AGTCACACAGAATGGCTTTTGGACAGTTTGAGAGGAAGATGAAAAAGTGGCCTTCGTTTT
TGGTGACAGCAGCCGTATCTGGACAGAGATTATCAGATGCGATTGCGGGCTAATCATTAA
TTCCTAATGTAATTTATAGCTCCACTTCCCATTCTGCTTTGGTCTAGACAATATTCAagt
gtgagcgttaagggcaaattttcaaacaggcgattttatgttcgttttcgctgcagagaa
tc
>NODE_434_length_405_cov_4.886420
TACCCTCATTTTTATCACCGTCGTTAAACTGGACCTCCTCGCCCCCCGACAGCGGTTTTT
ATAGTCCTTGAAGTTATTAAACATGTATAATTACTTTTAGTCAGTTCTGCCGTGGGGAGA
TGTAGAGAGAGTGCGGAGGGAAAGGATGGAGATGGAGAGAGGGGGGTAGTAGAGACAAAT
AGAGTTGGATTTTGTGTGCTCGTATATCCTCATTCTTCACAGAGAGAGTGGGAGCGCTGT
GTGTACGTGGATGTGTGTGTTTGCCCTCCCGCTACATCCTGCTCATATTTCTTTTATTGG
CTGTGTGGCGTTGGTGTTGGAGGGCCCGGGGCAGCCACAGGGACAGCAGGTGTGGCCTCT
GTGTGCTACTGTATTAGAAGGTATAAAGGCACGGACTGCCCAGGAGTGAAGTGCATGCTG
GGAGCCATCCGAACAGCTGCAGCACGGCCACTGGGGCCTCTATTGTTTAGAGCACTGTTC
ATCCCCTATTCATTATTCACAGGCTGGCTGTGTTTGCGAGCGGACTAATTTAATCTTTTT
TTTATTTTTTCTGTTATCAGGCCTTTTTGAACAAGAGacaggattgtta
>NODE_435_length_638_cov_9.144200
TACAGAACACTCATATTGGATTGAAAGGGGGGCCATAGACAGTGTCACTAAAGGTTACCA
TAATGCCTACATAGTGTCTGTGCCTCAGAGCCATTCAAAGTTCATCCACTTTTCTCCAGG
GAGAAATTTGTAGTCATACAGTACGAAAAAAGACAGTGAAAAAAAGACGATACTGCCTCA
GCTCATTAAAATGTATGTGGCATCTTACTCTTTAGTGAAAGCCTTTTCTTGTCCGTGTAT
GTGTGTGAACCCAAAAAGAAGCAAATCAATGTAAGAGAATCTGATTGATATTCACTTCAG
AGGGTGGAAGTGGGAGAGCCTGGGCTCACCATGGCACTCTGTGGGCTTTTGTTCCTGGCA
GGTTGGACAGGCCTTCACTGTGAGGATGACATTAATGAGTGCCTTCCACAGCCCTGCAAC
CAGGGGATATGCATTCAGAATGATCCAGGCTACGGCTACACCTGTTTCTGTCGTCCTGGA
TTTGTGGTGAGGCTCCCCACCTTATTTCCCTTATCCACCTCTTTTTTGTTTTTTCTACCT
AACCTTTATCCTCCTGCACCCTTGATGCTTTTGTGGCACTAATTAGCTGAATTGTTAAGA
TGTTTGATCACCTTTTTCATTGTTGCTTATGGTCTAATCTGATTCTCTTTATCATAGCAG
GAAAATCGGAGGCTTCTAAGATGTGACATTTTCTGTATTTGTTACTACAATATATGACAA
CTTACACCCCAGAAGTTAACCAGAATTATCGATAATGATAATAACATCAATAATATTAAA
CTTgaaactttaaaaatgcagctgacatgctatcttgcatca
>NODE_436_length_575_cov_8.473043
GTGTCTAACAGCTAATGTACACTGTTCAGCTTCTTACCCTTCTTGCCGCAGTAGATGAAC
TGTCCAGTGTGGATGCCCTCAGCAGCGATGAAGAGCTCTGTCCTCTTCTTGAACCGGTAT
GGGTCACGGAAGGCCACTTTGGCCAGGGGAGCACCACGGCCGGGGTCATGGATGATATCC
TGAGAGGGCAGACCGGCGGCAGGGAAAACATCGTTAACACTCCGCTTACACCAAACGGCA
CGACTAAGGTGCGTCAGGGTCGACAAGTTACCTTCACAATCCCCTTGATGTAACCATGGC
GTTCAGCGAAGTCAATGTGACGGAGTTTAGCGGCACCTTTTCTGTGCTTGACGTGGGCTT
TGAACACGGAGCCCGCACCTTTTCTCTGTCCCCTGATCACACGTCCCATCGTGTACTGAA
ACAAATGACAGTCAGGGTTAGAAATCTTACATCACCACACACATCAATATCACACACACT
AGGGCCAAATGATTGACAAGACAAGAAAATGACTAATTGAGATTTAACAGATACTGCAAT
ACAATTCTGTAAAGTTAAACTTCAGTTCTTTGTTTGCCACTTAATAAATTTAAAATACTA
AAAGACACATTACCAAAAGTCTAAATGTCACAACTAAAACTACATTACAGCATTAATCTA
ACCTGTGACACCTCTAACATGCAATCTTTACCAATTATATTATTTCTAATTTGCCACCAA
AAACTTGTTTAGTGCAGtcagagtacaaactaactcctg
>NODE_437_length_569_cov_8.618629
AAAACGCAGTAGTACGCATAAACCGAAAATGAGTGTAAATTCTGCTGAAACATGTGTGCT
CCCAAACTCCCCATCAAAGTTGCGTTTTCAAACACAGATACCCGTCATAGCCTCCCCAAG
AGTGATGTCAGCTGTAGGATTTGGTGAGCTGGGGTGGGGGGGATCTAAAGAGTGCATAAC
CATGGAAAGGGGCTTGAACGCTCAAGAATCTTGTCTTTCTGTTTGCCCCCTCAATCGAGC
GACACAAAGGCTGAATTACTCATTCAAACCTCGCGGGACAAAGGGAAAGGAGCTGGATAG
CACTCCTGCATTTGTAGTCAAACATTTAGAGACTTAAATCGAGTCGTCATGAAGGAGAAA
GAGTAGGACAAAGCCCATAGAATTGCCATCAGCAAACATTTTCCTGTGTCATATTATGGG
GTCTCCATGACTCCCTCTGGCCCGCGGACAATAGCACAAGTTTGCACACTCGAATACTGT
CACCCTGCCAACGGCAACAAGGGCCCAAAACAGGACAATCCCCCAGAGAAAGCATGGGCT
CCGCGGGGAAGGTTGCAATAGAGGAGGAAAATGGGACTTGTGAAATGCTAATTGAGCTTC
ATCCCCTTATTGAAGTGGAAAAAGAGCACCTATCGTTCCCCTGAACAGCAGCAGAGGAAT
GAGATGTGAGCAAGCTGTTTGTCTGGTGAGTACACCTCATGTCCTGAACCAGTCTCGGAG
AGAGGTTCTTTTAAAAAAAGAAAAaaaaaatct
>NODE_440_length_487_cov_8.425052
ATAGTTGGTAATATTTGGTCTTTGGCACGTTTTACTTTAATACTTCAGACTAGAGGGCCA
GTAACGGCCTGTTTTTTTTATTCTTATTGTTTTAGAAAAATCACAAATTGCACTAATATA
TTATTGAGATAAGGATTTACCGTCAGTATTTGGCACTGAGTGGTGACCTTACCGAAGGTT
CGGGTCTTTATGGTTCTGTTTTATGCTCCTGTTCCCATACAGTGCATTTTAAATGATTGT
TTTTTATTATTGCAGGAGTGCATCCATGGTAAGGACAGCATCCCCTCCCTCCCTCCTACC
TCAAAGATACAGCAGAAGTGACTGGCTTGTCGGGCTTGAAGAATTGTTTAATTTCAGGGC
CCCGGCGTTTCCTGAGGTGAGGTCCGCATTGGCTGCTAATAGAGATCTAATTGATGGGCC
GAGTCCCGTTTCCGTGCTCTCTCTCCCTTTATTGCGCCCCGGCGTCTGCTGTAAAATAGG
TCTGTAATCAGATTCCGCCTATTCCTCCTGGAGCAGCATGAGAGCTCAGGGCTGCCGAGA
GAAAGAGATGGGGCAAAAGAAAAAGAAAACGAAGAAAGAAAAAGAAAAAAGGAGAGAGAG
AGAGAGGTGGGGAAAATCGTTAtcaaaaaagttaggccttgagtaaaaattcaacgtgct
gttgaggcttg
>NODE_441_length_424_cov_3.707547
TCCGTCTAATCCTGATGTTTCTTTCCGTTCTTTCCCCGAAATGCTTCTCTTTCAATCTCT
TTCCTTGACATTTTTACACATCCTTCTCTTCCTCATTCTTCCCCTTTCCTCCTTTTCCTG
AGACATATTCTCTTCCTCATCACTTTCTTTTTCATCTTCCAACTTTTTAGCCCACTTTTC
AATTCCAGAAAACTTTTAATCTCTTTTTCACTTTTCCCTTGATGTTTAATTCTCTTCTCG
CCTTCTCCTTCATCTCTCTCCATCATTTCCTCCTTCTCCCTCCTCCCTCTTTCACAGGCA
TTTCTCTCTGTCTTCACTTTCTTCCTCTTCCAAGACATTTTTCTACCTATTTTCCCATTT
TTTTCTTCCACAAAATGTTTGTCCCTCCCTTCCCCTTTTCTTAAAATTGTCACTGCTCTT
TTATTCTTCCATCCTCTCCTTTCTCTCACTTCGTTCTTAGATAGATCTTCCAGCACTTTA
TAAAACCCCTTTGGCCATTTTCCCTTTCATAGAAACATTTCGTGTCGCCTGTAGAAGATA
CATCCTTTCCTTATTCTTTCTCTACATCTTTTGCTTTTCTTCTTCTTTTCCATCCTTtcc
cttcccca
>NODE_442_length_710_cov_11.415493
GGAAATTCAGGCAGAAAGACAATAAATGATGACGATACGTGTCATGAATGTAGCTCATTG
TAGATATATGTTATTATTTCAGACAAAAATCTATTTTACATTTTAAATTCCAACTTTGTG
GCGAAACTGTTTTCTCAGCAGCAATAAACTGGGCTTAAATACCCCCATCAGCATCTACTA
ATGAATGCAAACGCCTTGGTTCCCATTCAGTGACTCTGTCAGAGGGAAATAATAAGAAAG
GAAGAGGTGAGAAGGATCAAAAGTTTGGTTTGGACCGATAAGAACGGCAGAAAGAGCAGA
TATCCTTCAGCTGTAAGACAGTGACACGAGTTAAAGAAAAGCACTGATCATCTTTGAGGG
ACATGGCATTCTCTAATTCATAACGCTGGCATGCCATCATAATAATAAGGAATAGGATCT
GTCATGGTGTCTAGCTGGTGCTTTTATTAGACCGATGGGAGGTCTCCGTGCCTCTCCTTT
CTGTGTTGTAGTAATGAAAGTTACAGCACGTTCTCGCCCAGCCAAAGGTTGGCCCTGCCT
AATGAAAACAGATGAAGCAGAGATAAAGTGTTTGCCGACATTAAGGGACTCATTTATCAC
CGTTAGCCCCCGAGCTATAGAACACCTTGGTCTGGAGCTCTCCTTTAACAGGCCCTGCCT
CACAGCACCCCGGTGGCACACTGCAGCCTTCCAGCCACATGCACGCCTCCATCTTTACCC
TTCTTTCTCTTTCATTCGCCGCGTATTTCACACCGACGGTTTCGCTGTTTACATCTGTAC
ATACACGCCGTCTCATTCGCACGGCTTATTGAAGCCGGAGAGAGGTTTTAGTGCCAAAAA
AAAAAAGGAGAGCgttttagtggaacctttatcaaatctaaaagatttggcagt
>NODE_443_length_626_cov_8.768371
CACACTAATACACAGCAGGCAATGGCCAGTGAATCCTTCCGTCATTCCAGCGCTGCAGCA
GCCTGCGAGTCCAGCCAGCCGGGATCGGGGTCGTGGTGTGGCTGGCCAGGCGCCAGGACG
TGTGCAGGGTCTACGCCATGGCACTGGCCCTCGCAGGCTGGCAGCATTGAGGAGCGTAAA
GGCATTCAGTAGCGTGAATGTCCCTTTGTCTCAGAGCAGCGTGCCAGGCTAGCTCTAATG
AGGCAGCTCTTTGTGGCAGGCCTCTCAACATCAAGTGGGCTGGTGGACTCATTAACCTGA
CTACTGCAAATAAAGCAGGCAGGCACAAGAGACGCCTATGATAGCACACTTAAGGCCCTG
CTGAATCCCTCCACCACCACCATCATCCCTCCACCTCCTCCCTCTCCTCTTTTCCCTTCA
GTCTCTCAGGCTTCCCAGGGCTCCTCTGGCCTATTTCAGGTGTCCCAAATAAGGGATGGG
GGGTGATTTCCACTTTCCTTATTCTGTCTCCTTCATACCTTGAGCTTTAATCAGTTTTTG
GCTCTGCACTGTAACCTGGTTTTTGCTGAAAAATGAATGAACTAGGTTTGCTTGGTCCCA
TGGAGCAGATGTAGTCAGTTGTTGCAACTGCCACCTACTTACAAAGCATTTCAGAGAATA
TTCTTATATTTATCCGCTGCCATAGTTCCTCTTTGTAGATATCTCAATGAGCTGGATGGT
CGTTCTTTGTTGTGGTAGAGAACATATACCTTTAATTACCTTATAAATACTGATTGTTAA
CTTTAAATAGGACTGGTGTGCAgacctttt
>NODE_444_length_460_cov_16.493479
AGGGAAAAGCCAGAGAGGGGCTTGAGATAGCTGGGCAGAGAGAAAGACTAAGAGACAGAG
AGAGAGAGAGAGAGAGAGAGAGAGAGAGAAAGAGAGGGCTAAGCTGCGGCTAGCAGCAGT
GTCCAAGGGTCTCCACCGCGGTCCGACCTGCCAGTGGGGCGGTCATCCAAGCGGGCTCTA
ATTCACAGTGACACCAATTATGATTAATCTCATCACTTTAGGAGAGTAGGCTTGTCAAGG
CCCTAATTAAGTGCGCTGTCCCCCCTATATGTGCAGACAGGATCAACAACACATTATATT
GTCATAATGGGCATCACAATCCACGAGTCTATTTTTGTGTTGCCTAACTTTTTAACGGCA
AAAGTCCTCTGGAGGAAAGAGAATAACGTGAATAAAGAAGCAGAATATTATCCGTGCTGA
GGTGACGTCATATCTCTGCCTCCACTCGTGTTCCTTATTCTGATCACCCGGCTCTCTGAT
TAGAGTCTTCAGTCCTGCTCTGGGATGCTGTATTTCATTTCATATTTGATAATTGAGACA
GATGATGTGACATAATCACAAGCCAGTGACACGTTGACCTAACACGAGGTAAACAACTCA
CTGAATAACAACGACACAAATGAATATCATTAAAGGAGTCatct
>NODE_445_length_490_cov_8.775510
GGCGGCCCCGGCCCCCCCCCCGCCTCGGCGAGGGGCCGGACCCCCTTCGACTACGACCTC
AGATCAGACGAGACGACCCGCTGAATTTAAGCATATTACTAAGCGGAGGAAAAGAAACTA
ACCAGGATTCCCTCAGTAGCGGCGAGCGAAGAGGGAAGAGCCCAGCGCCGAATCCCCGTC
CGACGGGCGGACGCGGGAAATGTGGCGTACGGAAGACCGCTTGCCCGGTGCCGATCGGGG
GCCTGAGTCCTTCTGATCGAGGCTCAGCCCGTGGACGGTGTGAGGCCGGTAACGGCCCCC
GTCGCGCCGGGGTCCGGTCTTCTCGGAGTCGGGTTGTTTGGGAATGCAGCCCAAAGCGGG
TGGTAAACTCCATCTAAGGCTAAATACCGGCACGAGACCGATAGTCGACAAGTACCTTAA
GGGAAAGTTGAAAAGAACTTTGAAGAGAGAGTTCAAGAGGGCGTGAAACCGTTAAGAGGT
AAACGGGTGGGGTCCGCGCAGTCCGCCCGGGGGATTCAACTCGGCGGGCCAGGGGCGGCC
GCTCGGTGCGGGAGGATCCCCTCGCGGGACCTCTCCCCGGCGCCGGCCGTCCCCCGCCGG
GCGCATTTCCTCCGCGGCGGTGCGCCGCGACCGGCTCCGGGTCGGCCAGGAAGGGTCCGG
GGGCGAAGGTGGCt
>NODE_446_length_742_cov_8.373316
AAACAATGTTTTCACACTTCTAAGCCAGCCATTAGGCTAGAAAGAAAGACCATAATGAAT
AAAACTGCTTTCAAAAGTACCTCATGTTTGTAAATGACAGGGTGCTTTGCTGTGAATTTT
TATGGCTATAATTGTCTGAAAGCTGCATTTACAAGTAAATACAATGCCACCCCAGTGCTG
ATAATATTCAGCCAGTTCAGACCACTTCTTGTGAAGCGCATTAATGCAACTTTGATTACC
GTGTGCTTTTCCAGTAGCAATTCTTCAGTGTTTAAAGGGGTGGGGTTAACGGATTGTGAC
AAAATGCAGCAGGAAGTGGAGGTGCATGGGTACAGCGGGTTCCCATCCCGCTTCTGGGCA
ATGATCTTACCTTGAATGTGGACATGGCTGGGTCCCTGCTATACCTGTCTATGGTGTGGA
ACTTGGACGAGTGGTTGAGCTCATGGTACAGCTCAGAATGTCTTTTGCGAGTGTGCATCA
CTTTCTGGAAGGGAAGAAAGGAAGGGACAGCAAAAATGAAGCAAATAGAAACAAACTAAA
AAAAAAAGAAAAGCAAAAGAAATGGAGGGAGAGGGGGGGCGGAGCAAGGTAAGGGCAGGC
AGGGGAATGGGTAGAAGGCTTGAGGGACTGCAGTGATGCCAGCCATGAAAAGGGGTTAGA
GAGAGACGCCGACAGATCGATCGATTGCTGGCTCATGCTCATCCATCATCTACTTCCTCA
GTCTTTAAGAATTTGGCAACTGGGAGTGCTACAGAGTAGTCCTTTAAATGAAAATTTGGT
GAAAATGACAGACAAAGATGCCATTGTTGTAGACTGGGGCCTGCTAACTGGTGGCCCTGT
TAAGCCAGGGTTTTGTCAAAGACATTAAACATCAAACATATAGACTGGAAACTCTTGCCC
TAGTGCAAGAATAtttgacaaaaact
>NODE_447_length_596_cov_7.414430
GAGGTTCAGTTCAGGCCTATCCCGGATTCCCACCTTAGCCCTAACCCTAAGATTTACCCT
TCGCCCCATTAGGAAGCCCAAATAGAGATAGCCCTAAGAAGAGGCACAAAGACAGCCCAA
ATATAAATAGCCCTAAGAAGAGGCACAAAGACAGCTCATGGGGTCCGAGAAGAGGAATTT
TGAGAAGGGGGGAAGGTTAGGAGGTCCGAATGGGATTTGATTGCTTCAAAGTATTGCTAG
GATTTGATTGCTCCTTGTCTTATTGTGAAGGTAAAAGGGAAGTGAAGGTTGTCCTTATTG
AGGCAGATTTGGCTTACAATACAGGGTTAAAATTCTAAATTCATGTTTATGCAAATTAAG
GGTTAAAAATTTGGTGTTAAAATGTAAATTCATACTTACTTTAAAAACATAGGGTTAAAA
GTTAATTTAAATGTACCTGAAAATTAAGGATTAAAAATAAAGGGTTAAAAGTTAATTTGT
AAATAAAGAGTTAAAAATACTTACCTGTTAAAAAACCTGAAAAGAAGAAAATACTTACCA
GAAAAAACCTGTGAAAGTAGAAAATCATACTTACCTTAAAACCTGTAAAAGGAAATTCAT
ACTTACCTTAAAACCTGTAAAAGGAAATTCGTACGAACCTGAGTGGTATAAAAGGCAAAA
TTCAGCCAGCCAGCTCAGTTGAACTTGGACCATCGGAGGGGAAGCAGCTCCTGAATCGAG
CGCATATTGTCCAACAGAAGAGGGTGTGCCAAGCCTGAAGAAGGCCTAGAAAGGCCGAAA
>NODE_448_length_881_cov_4.070374
GCTCATATTAAAATGTTTGAATCAGAATTAGCACAAGGAGGAAACAATTCTGAATATGCA
TGAGGTGTGACTGTTGATTAAGAAACGCGCTATCTTTGGATGCAGCCCAGCTCCAGGCAA
CGATAGCATGAACAACAATACTGCAGCAGATGTGAGGCTTCAGTTCAATGATTCTGTGGC
ACCTGCACAACTTCCAACCCCTGACGAAGTTGCACAAGCCTTAGTGGACGCTGTCTCCAA
TCCCAACAACACCTTCAACGTCAGCATTCCGGCCGAGTCCGTCCAAGTACTTGGTAAGTA
AAGTCTAATTGTACACTTGACGTCATTTGGTGTTCAATCAAGCAGCACATCATTCCTCAT
GTGGAAAAATGGTCTTTCACCTGTCCCCAATATCACTGCCTCCTGTTGCTTTCCATCTCA
TTACTGAGAGCTTTCCTGATCCCACCACAAACTGCTGGAATGGTGAATAGTTTGCGCTCA
TCATTAGTCCAAGAGAAAAATGTAGCTGTATGGCGGCATGTAAAGAGAAGGCGCAAAAGA
CAATAATAAACATGCATGTCAGACAATTTCTCACATGTCATCTGCAGTGCCTGGTGGCCC
TACCAGGGAAAGCGTCTTACTGTTGAACACTCTAGTGACCCAAGGAGGCACTCAATCAGT
CACCGGGTAGTTCCACGTTAGCTCGTAGAGAATATTGCAGGGGTTTATCGAGCAACGGGC
CACCATGACAGCCACGTCTGTCACACCCAGTCGTCCCTTTTCAGAGCTGGAATATTCGAG
ACAAGCTGTCATCGATTACGTGCACATTGCCATCTTCCCAGCGGTCTTTGTATTTCTAAT
CTGTCCTCGGGGCCCACTTACGCAGTCAATACCATGCGTCTGCTGACTAATGTGTCGACG
TGGGCGCAGGACAAATGCCCACTCAAGTCATTTTATGGTGTCCATTGCCGACTGATGACA
TTGGCCATTGCTGATCCAGGAAGTAGCATGAATTTGCCAGACCAGATAGTCTGCCACAAT
CTCTCATCTGTGCTTACAACAAGCGTGCATCAGCGGATGTCAAAc
>NODE_449_length_721_cov_11.943134
ATTGGACAAGTTAGGTCTACAACCTTTGTAGGGTTTTTGCTTTGCTAGTAAGGTGTCCTG
TTTCTGTAAAATGGGTAATCACAAAAGAGGGTAATGGAACACAAACACTTTGAGTGAGGT
GTAACTGGGAAAGTAAATGTTAGTCACTGAGAAAACCTTAGAGCCATCCAGAAATTTGGT
AGGTAGAGTTAGGTGGAAAGGTTTTAAAGAAACTGTGACCTTTTTTTAGTCATTTTTCAT
CTCATTAGATACAGTTGCAACTGTGGGAGTTGACACAGTGGGCAGCAAAGTTTACTTTTT
TTTAAAAAAAATAAATAAATAAAGACAGAAAGAGGAGAACGAGAAGGAACGGAGAGGAGT
AGAGTCTGGGATACAAGCACAAGCGCCATGGCAACACATAGAAAGAGGAAGAAAAGAGTT
ACCCATAAGTAGCCGCCGTTTCACCCGCTTGTCCACATCAGCTACTGACGTGGCATTGAA
CTCAGAGCTCTCAATTGCAGCCTCATCTTTCTCTAAAACACAAGTGACAAGGGGACAAAC
AGTGAGCAGCAGGTTAATGAGAAGCCCAAATGACCAGACCTTCAGCCCCTCTTGGCGTTT
GAGCAAAAAACCAAAGCCAAGAAGCAAGAAGCGATGAAGAAGTGCCAAAATCCCTGTTAG
AGTGTTAATCCCCAAACAAATGATAAATCCCCCAAAGCAAATCAAAAGAACAAAACAAAA
TAAAATAAATGAAAATGATCAGTATCAGTGTGTAGCTTACAAAATGAAGCGGTAGGTAGG
TAGGTAGGCAAATAGGTAGGGAAGGGGAAGAGAAAAGGTTCAAGGCTTACATGTGAAGAG
TTTTTTTAAAAATGAGATAGGTTTGGGATTTTAGGGATGGAATGGGTTGGGGTGAATATT
AGGGg
>NODE_450_length_695_cov_15.728058
TTGTGTTACACAGAGGGCTGCAGTCAGTGATGTTGTTCATATTTCTTATGTTTGCCTCCA
TACGGACCTGTTCTCACTGTCTCCCTCTGTATGAAATCATTTACAGTTTGTTTCTATACA
AGTTCGACTTTCTCATCCCGTATCCTTGAGTGCATTTATGTGGACGCAAGACACGTGCAA
CTTCACACACAAACACTGCAAACATGCTCACACACCGCACAGAGACTCATCACTTAATCT
ATCAATCTCGTTTCTCTTTTCCCCGTCTCGTATGTACCTTCTCCCTACCTTTTCACTCCA
GCGCTCAGCCTCACACACAACCAACATGCTCCACATAATACACACAAGCAAGGAAGCACA
CACAGGCACGCACACACAAGGTAGCTTGGTTGGTGGGGGCCATGGCTGCAGCTCTTCTGC
GCAGTCCCAGAGTGGCTCCCGGGGCTCGGCTGCCAGTTGTTTGCCAGCGTCTCCGGGTGG
AATTCATTCAAATTAAAGCAGTGGAATGAGGCCCGAGTCCCAGAATGCCTCGTCCCTCTC
CTTCATCAGCATTCCGCCGATGAGAGTAATTAAAGCAGAAATTAATTCTGCTGTAAGCAG
AGGAGCCACAGAATAACTGATATTAGAGGCTGGATGATGAATGCTTGGCATCAAGGGAGG
TCTCAGGGGAGGAAGGGGAAATTCACAGATCTCTTTTTCTTTCTTTCTTTCTTTCTTTCT
TTCTTTCTTTCTTTCTTTCTTTCTTTCTTTCTTTCTTCATTTCTCTCTGTCTTCCTGTCT
TTTCTTTTCTAACATTTGGCTTTTCCTCTTCTCTCCTCTCTCTGCCCAATCCTGTTTTTT
TGTATTTCTTTGGTTTATGTTGCCTGAACGCATTTTTTc
>NODE_451_length_679_cov_10.078056
AGCCAATCGACACAAACAAGGGAAATGCAAAGAATTAGCTGCAACGAATTTCCATTGAGT
GAAAATGCGATCACTGGTGGTTAAGTTATAAAATAAAACGAAAATATTGAAATATTTTTA
AAGTGGCCTTCCTTCACATACATGTTAGCTTTATTCTCTGTATTCATAAATATATAAGTG
TGTGTGTGTGCTGTAATAGCTTGTCGGCAAATGTGTAATAATGTGCGTATTATGTGCGCA
TCAAAATGTGTCATTAACGAAAGAAAAAAAAGAAGCAAAACACAAAAGAAAAAATATCTC
ATCATGATCTCAATAAGTGAAAAATAATACTGTTAATCTCTTGTCACAGTGTTGCACCTT
AATCTCACTGCACTTCACATAGTGATTAAGCCGCAGAAATGGCCAAAAAAAGGAGGGGGG
GAAAAAGAGAAATAAGAGGGATAAATAAAAGAACAACGATTACAGAGGGGGAGGGCGGAG
AGAGAGGAGGCAAACAATAGAGAATCAAAGCATAATAATATTCCTAAATGAAGAGGGAAA
TGTTGCTCCGCTCATTTTATTAATCAGACTGTCAATTTCACCCAAGAGGCCAAACCCAAG
AGCAATCTAAAACAGACTCAGAGATCAACCCAGGGACAAGCACCTCGCTCCTCACTCCTC
TCTTCCTCTCCACTTGGATATTATTCGTCTGACCGAAGGCCGCCTCCATCATCAAGTGAC
AGCCCTCTCCTATTTATTTGCTTATAAACCTGTTACAATAAATGATCATTGGAGCAACGT
CAGCCGAGCATTTTAACAACGAACAGCGACCACTTTTTTTTTTTTTTTTGATGAATGACA
TTTCTGCTGCTGCCGGGGAGGAt
>NODE_452_length_634_cov_7.287066
CCATAATATTAGTTGAGTTGTTGTATGCCTATTATTTGCTGTAATGAATGACACAGAATT
ACACTTTTCAGACTCTAAACACCAGCCTGTGTGCTTCAGGGGAGCTGACATGTAACGACA
CTATAGTCTACTGAAGGCCCTCCCCTTGAACCACTGTAATTTGAGGCTCAACTACCACCA
TCGTGGTGGTGGTAGAAAAAAAAATCAAAGTTTAAAAACTTCACTCCTGGCATTCCTCGG
CCACCTTCCGAGGCACAGACCGGCGTCCTTGCCGCAGACTGCAGCTCCTCTCCGGGAAAC
GCTTCATTCGAGCGACGGAACGCGGTGTGGAAACCCAAACGCACCGAGGGGTTCGGCTCT
CAGCGAGCCTCCCCTGAAGTCGGAGATGCACACATGAGGTCTGTCTGCCTGGGTGGTCTC
TCTACTTTAGTGAGCTGTTGCTAAGCAGCTAATAATAGTCGTGTTTGCTGAGTAATTTTT
GCCCTTCTGGAACCAATCAGATGCAAGAAAGTCCTGCGATCTGACAGCCCCAGAGGCGGG
ATCTCGAGTCTTTTTTTTCCTCCTTTCACCCCTCCTCCTTCTCTGCCTCCAAATGGAGAG
AGGTCTTTTTCTCCACTTCTATTGAATCTCAGAGTTGGCCGTGACGCGCGGCCCAGGGGA
AGACCACATAGATCTCACCAGAATGCTACGACCATCGAGGTTTCTCACCCGACGACTTGT
GTATGGGAACCACTCGGCGCGCCTCGCTTTTTGAGAGAAACTTTATTTTATTTTTTTAAG
AGACACGGTGAATGCGGTGAAAGCGGCGgagacctccg
>NODE_453_length_690_cov_8.181159
TCTAACGCATCGCACAAGAGAGAGAGAGAGAAAAAAATGAATGGGCTGATGGAAAGATAA
AAAAGTAGCTACTACAGGAAAAAGTATGCGAAAATAATGTGCAAATTGACTCGCTTCTAT
TCAAAACGTGTATTCCCGAGTTGCAGTCATTGGTTGTCCATTTGTCACCCATTTAAAGCT
CCCTCTGCCTCCCTCCCTCCCTTCCCGTCTCTGCTAAGCATCTCCAGTCTACATATCTTC
TTTAGCTTTAACGAGCCTCGTTAAGATCGCAATAATATTCCACCCTCTAATTGCTCATTC
CATTCAGCAGATAGGCGAGCATTGGCTTGTGCCTGATGCGCGCGGTGCGGTGGGAGGGTT
GCTGTGGAGATCGGAGACTCTGATAACCCCCCGTGCGTGCTGCACAAGTGGTGAAAGCCT
CGCGCTACGTACTGGCTAATGATTGGCACGCTTGACAGTGATTGGCAGGGCTGCCATGAC
AACGCTACAACGACACCAAGAAGACCAATAGAAAAGGGAAACAAAATGTTTCAATGCTAC
ACTCAACGGCGGATTTAGGGGGGAGATATTATGAGGCTGGTGTCATTAGGCGATAGCCAT
TGAATCATTCAATCTTTTTTACTTGCCGTATTTTTCGGTTTTTCCTTTTTCTCGATAATT
TTCTTTCTCTCTCAGGTCATTTCCATGGTTTTCAGATCCCCTTTAGAGCTTTATCCCTCC
CATTTCTTCCTGCCAAACTTCGCTGATCGCCCTCTGCTCCTGGCGAACAGCGCTCCCACC
ACCAGGTCTCCAGAAGACTTGTCCATGTTTCAGCTACCGACCCTCAACTTCTCCCCGGAG
CAGGTGGCAAGCGTCTGCGAGACGCTGGAGGAGa
>NODE_454_length_448_cov_15.741072
TATTCCGATCCCAAATCTAAATGTAAATGTTTGCTGTTTTGACATCTACTAACTTTGTCT
CTTCCTAATCGCTATCGCTTCTCTTTTTCCTCCCCCCCATGAGAGAACGACTTCTTCGGT
TTTGACGCATGAAAACGGCTTTACGTGGCATAGAAGAAGTGAATGAAAGATGATGCATGC
CACTTAAAATGCCTGAGGGAGCAAGTGTAATCTAAATTGGATATAGAGGCTATTATTACA
CAACATTATGCGTTGTGGTGGACTAATTGCGCGGCTGGATGAGTTAAACAGTCAGTTAAT
GTCGAGTGGCGGACAGGTTTCTGGAGCGCACAAGGTCAGCTGCGCTGCTCCCAAGCCTTT
AGTGGTGTACAGAAAAATGCTTGAAGTATTCATGGGATTTTTAACCATTCTAAATCTGTG
TCCTAAACCGATTAGTTGACACCAATTTTTCTTTGATGTATTAGCTGAGGGCTTTTGCCA
CTTGGAAGCCAATTGAAATTCAAAACAGTTTTCGCTCCAAATGCTTTGGGGAGATCTGCT
GCAAATAATGGATGTAATTTATTTTTGACCTTGCTTTTTTTTTTCTTTTTTTTTTTTCTC
GAACGGGTGGGTTATTAAATGATTAAACATAT
>NODE_456_length_444_cov_3.504504
CTGCTCGTGTCGATACCAATGATTTATCCACTTCTGTCACTGGTATAAATCAGCAGATCA
CCCCTCAACTCTCTTCTAAAACTCAAAGTTGGACACTTTAGTTAGATCATAACCTAAATC
TTCAAGAACTGAGAGCAGTTTGAAAAAACTGTCACTGTCTCTAAATGAACAGAAAATAAA
AAAAGGGAGCTCATTCAAGGAAACAGTTCAACCTTATGTATAAATAAGGACGTGAATGCA
AACCTGGAACCACTTGGCGTGGCGGAGAGACGCCAAGGCAGTTAGGCATTTCTGCCTGTC
CAGAACGTCCGGCGGATCGTTGACTGTTCGCATTTCTATTGACGAGGTGGAGTAAGAAGA
AAAGGTACAGTTTGACCAAGGGGGTCGGCTCTGTCTTGCAGCTCAGGGAGTAGCAGCTTT
TCCCAAACCACCAGCAGCAGGGAAAGGGGGTCCCAAGAACCTAATGTGTAAATCTTTGGT
CCCAGCAAACATAATAGTCACCAGACACAGATCGCAGCTAACTGTCCATAGTGCGTGCAA
ATAAAAAGACACAGTGGCATTTACAACATTGCATAGCATGTTGTGAATGTATGAGCACTG
CACTACAGtaaatacccctttccctaag
>NODE_457_length_706_cov_9.266289
TAAAGAAATTTTTATGTTTTCTTATGAAGTTCATCATATATTCAAGTTTAAAGAAACTTT
GATTTTCTCATGTCGTCCCACGTCCGGAGAAAATTTGCGCCACTTTTTTCTCACATTTTA
AAAGGAAAGGGGACAAAGGCATGAAAACCTTGCATCTTTGTGAAACACCTTTTTGATCTC
CATGAGTGGCCTACGAAATAGTAATAATTAATTAATAATGCATACAGAAAAGCTTTTGAA
AGTTTGGGCAGCATTTGGTCCCCATGTTTCAGAAGAACAGTGCATACTGAGATCCCTTTT
TCCTTTCATCTCTTTCCCAGTAAAGGCAAGAGAGGGGCTTATCCCTTCTGTTTCCTCACG
ACTTCCTCTCTCAAATTCCTGGCCTATTACACAGCTCTCACATACCAGAAACAAGATGCC
TTTTTATACTGTCAACCTTTTCATCTGAAATGTAAATTAATTCTTACTCAGTGTGCCTTG
ACGAAGATCAAAGTGGGCACATTAACCTTCCCGGCCCCACCCCCCCTCCTTGGAGCCTCT
CACTGGAGGACAAGGGAGGGTGCCAAAAGGGGCAGGAGAGAGGAGGGCAGGGGGAGGAGA
TTTGGCATTGTTTCCCCTGGCTCTCCTAAGGGCTGCCCTCATCTGGCACATGGAGCATCT
CAGTCGCCTGCACACCTTGTGTAAATGTCCTCCATTAAACCCTTGTAAATTCAGCTGCAG
CATGGGTAAACATGGTTTCGGTGTGAGGAAAGCCTCTCTGTCACCGCTGTCTTTCTTTTT
AGAGAAGTGTGTTTGTGTGTGGCCGCCGGGGTTCACAGGGGGAGAACCTGAACCTGACAT
AAGTGGGGCCTCAGCCCCCCGGCAGAGCACTCCAGCACATTCACATTGTg
>NODE_458_length_668_cov_16.844311
AGGAGCCGGCACAGGCTGTGCTGTGCTGTGCTGTGCTCTGTGTGTGTGTGTGTGTGTGTG
TGTGTGTGTGTACGTGTGTGTGTTGGGTATTAGAGCGTTACAGCGCCCAGCCCGGCTGTG
CCCTGCAGGCCCGACCTTCTAATCATTATCTGTCTGTCTTATTACGCTCCAAACCGGGCC
ACTCTTAAATAAAATATGCAAAGGTTTCTTAAATGATGACCTGAGGCTGCGCGCGCCGCC
GCTGCTCTACATGCTGTTAATCTGAGAAATGCAAATTCCCTTCATCTCGCACTCGCCTTT
ATTAACTTTTTTGAATTTAAAATTCCACGAACAATGAGTTCTGTCAGCTTCTGAAATGAT
ATTTTCTCTCCTCTTTTTATGTGCGCACGGAAGCGAGTTTAGAGCATGAAATTACCAGGG
GAAATATGAGCGGTTTCATCTCTCCCGCACAATTTAATTGGCTGCTTTGCAATTATTAGT
TTTTGCTGCTAAAGTTTTTTTTTTATACTTTACTGTTACTGTTTCCTTAAAGTGGCAGCT
CACAACAGTGTTTTATTTTTCCATGTATTTGTGTGCAATTCCAGCACTAACCATTAGCCA
ACTGCTCTGATTGGACACCCTCTCCATGTGATTTGCGCAGTGATTTGATATTCAGATTTC
CAATTCAGGGATGCTGAGAGTGGATCAGGAATTTCTTCTGCAGATGAAAATCAGACTCAC
ACATGGGATCAACTGCAGGCAGACTGACAGACAAACTGATTGCTGTACTTTAAAATGCAC
AACATGTTTGACAGCATCTGGGTCCTTTCCTGAATTCAACTAAAATAATTTctgcagttc
ttgacctccaga
>NODE_460_length_469_cov_7.059701
CCATTATTTATGTTTGAAATTGGATATTTCATTTCTCTTAGCAGAGCATCCTTTCACTTA
CACGTCTAAAAACCAATAAAAGGATTGCGGCAGAGACATAAATTGCTCTGTCTGACTGAA
TCCATGTTGTGCTGCTAATGTACTCAAATTAACTCAACTGTAAATTGTCTCCTTTGGATG
TCTGTCTAGCTAAAAGTTTGCCATATGATTCATGATTCAGATTGCTTTTAACAGTTATTG
GCTAAGCAATATGGTAAATGTACAAGGTGATGCAAATGGCATTAGTGGGAAAGGATGCAC
AGGAGCATGTAATGCAGTCAATACTACATTAACTACTGATGCCCAATTACAGAACCAGGG
AGAGAGGCTTTTAGGAGCATTAGGACTTGCAGAAAAGCTGAGATCACCTGCTGCTCATTG
CCTAAAAGCTTCACCCTTTATTTGCTGGTCCCTACCAGCAGCTCCAGCGTTTTGGCCAGG
TTGTCGACAGAGCAGCTTGGATCTGGTCTCCTTTCACTGTGGTGCCTCTTAGCGTTTATT
GGCTCTAAAGTTATAGGCTTGTCAATTCAACCTTCTTGTCTAATGTATCCACTTAGTGCC
GTGCACAAATAAATGTGTGCGTACGTGGCGAGGGAGGTGTGCGTCGGTGTTTT
>NODE_461_length_578_cov_10.854671
TAAAAAACCGACCTGCTGTGAATCGCTCGAAAGCATCTAAATGACCAGTTGTGCGTAATG
CGTAATAGGCCTATGGCCCTTCGCCAAAGAGGGAGTTAACGGTGGATAACACAAACACGT
GAATATGGATGTGTCCCAGAAGTTTTATCGTTCTGTCATTGTTCCTCGATGCGGATTTTA
AAGATCTGAGGCGGTGAGCGAGCGATTAGTCAGGAACTAGTATCCCCCCCATAAACTTGT
GCCGCCGTCGCTTATTTCAATCACGTAAGACCCCTAATGGCGTTGTCCGGGCGAGGGTGT
TACGTATATCTGTACAAGCTTTCCCTGACAAGCCCGGCTTGTTGATATTTGTCTTTTACT
GTAGAGCCACCAAGGTGTTGCCTAAGAGAGTTTAAGCACGCCGATATTGCAAAGGGTTAT
TAGATTCATAAGTCAGCGAAGTGGTGGGCGATCTACTGAGCACAGCAGAAGTTCTCATAT
GATGACTTCAAACAAGACACATTACCTACCAGCATCTGTTGGAGTGAGTGGATATTAAGA
CACTTCTATCTCCAGGACAGCGTAGGGGGAAAATGGTAAGTAGCAATGGGAAACACACAG
CAATAGGAAAAAAGGGGGGATGATTACCAGTTAAATAGTCGTGCTTGCTGTTTGGTCTTG
GCAACGCATTGCTTGGAGAAGGGTTGGACTCTGTGGCTACTTGAGAAACTCAGTATCGAG
ACCCGTGTCTGATGAGGCTGATGTTGACAAAGCTTGTGTGAa
>NODE_462_length_385_cov_4.971428
CAGAACCTTCTCAGGTCTGGACCTATGGACTGGGTCTATCTATGTCTGCATCATGGCTCC
ACATGGAGAAGAACTGAACAGAGGAAGTGAACAATCTGACTGAGAGACTTCACAAAGATG
GAGAAGGATCCAGGAAGATCAGTGAGCAGCTACAAACCAGAGAACCACAGTGTCAGCAGT
AACCAGGAGGTCTAGAAGGAACCATAGAACCACTAATCAGAGCTCCTAGAACCACTCCAC
GGACAGGGAACTACTTTCACTATCTAGCTGTGAACAACAGACGGCAGCTGCTTCAGACTT
GGTACAGGGGTTACCAATGGAGACCAGAGTTAGTGTGAAGCTCAGACAGTGTGGAGGACA
CTTCAGAACATCAACCTCTATGGACGGAGGACAAGAACAGAACCTGGTTGCTGCTCAGAA
CTGAACCTCCAGATGAAACTAAAGAACATGAAGAGAAGCCTGATGGATGTTGGAGAACGT
TCTCTGGTCAGATGGAGATAGATGAGTTGGGCTCAGATGGAGTCCAGCATGTTTGGTGTG
AACCTGACCAGGAccaccacagtggatca
>NODE_463_length_557_cov_7.154398
TTCACTGTGGCCTGCCATATGATGATTGTGGTGGTGGTGATGGTGGTGGGGATAATGATG
GGCTGGGCTGATTTTGAGGGCCGCGGAGTGCCCCATGTGTTCTGGCCCGAATGGACTCGG
CCCCAGGCGGGGTTCCGCAGTAATCTCCCCAGGGTGCGAGTGAGCCATTGAGTGTGGATG
GCTGCTGAACCCCGGGAAGCCTGTCACGCTCTGAGGGGTATGGTGGTGATGATGGTGATG
GTGGTGAGCCCCTGCCAAGTCAACTAATCTCAGCGCCGTGTTCCGTTTGGAAAACGTAGG
[truncated: 65,213 more chars]
