# Supplementary material for: Multilocus molecular systematics of the circumtropical reef-fish genus Abudefduf (Pomacentridae): history, geography and ecology of speciation
Source: PeerJ. 2018 Aug 14;6:e5357. doi: 10.7717/peerj.5357 (PMC6097498; doi:10.7717/peerj.5357)
Supplement: Data S1 [file peerj-06-5357-s013.zip › Data Supplement/assemblies/Abudefduf-taurus-STRI-X-1332.contigs.fasta]

>NODE_1_length_385_cov_1.672727
CTTAGGTCATTAAAGACCAGCTTTAAACTCTCTCTCTCTCACACTCACACACTCACACAC
ACATATGCATGGAGCTTTTGATGTTCTCCCCAAGAAGCTGAGTGGGTAAGTTTCTTCTGA
AACTCTGTCGACTGTCATGTAACTGAATCAGCGCCTGAGTCACTGACATAACCGCGACAA
GCTCAAGTGATAGCAGCTCAGAGAGGGACAAACTGTTCAATGGGAGAGGAGGAAGGAAGG
GAGGGAAAAGAGGAACAAAGAAGGAAAAGAGAAGCGATGCAGTGGAGGAGGAAGAGGAAA
AGACTCAGAGTGGGAGTGGAAATGTGAAAAGGTGTTTGAAGGAGATTCAAAAAGAGAAAG
GACACATCATATTGCCAGTCGCCTAAAATGATGCTCGTGAAACAAAATAAAAACAAAGCC
TGTGAGGCGATCCGTGCAGGAAGCCGGCAGGGGATTGCATCTTGGGCGGAGCACGTCTTT
AGGGAAACCGCGCAACTGTCGGAGATGCCGTGACTCTCTGCACgtgtta
>NODE_2_length_352_cov_2.102273
AGAAAGTATTCACTCCAGCAATTTCTGTACTTTTTGCAAAGTCAACCACCACCTGTCCTT
CTGCATCCTTTTCCTGGGTAACAAACCTGCCCATCACTTTCTTGTCACCTCTGTTGCCTG
CATCAACATGTCCACTGAAGTCTGCACCAATCACCACTCTCTCACTTCTGGGGTTGCTCT
GCATCACTTTATCAAACTCCCTCCAGAACTTCTCCTTCTCCACTAGCACATATCCTACTT
GTGAGGCATAACCACTAACAGCACTGAACATCACATCTTCAATTTCTAGCTTCAGACTCA
TCCCTCTGACACTATATTTACTTCCAGAACATTCCTAACAAACTCCTCCTTCATCATAAC
TTCTACTCCAGTTGTCTTCCAGTCCATGCCATTTTAAAACAGCTTTAACcctgcgcctaa
acttctagctttgctacccttccacctggtctcctgaacacacagtatttccactttcct
cctctgcatcatgaca
>NODE_3_length_10387_cov_11.067007
CCAGGCATAGGAGTGCGGATAGTAGGTGAGTTCGGTGGAATGCTAGGCCTGCTAGGCCTA
GGATGAAGGCTGATGAGAAGGCAAAGTGGGTGGGGGTCATTAGGCAATTATGGACTTTAA
CCATAAGTTTTTGAGCCGAAATCAAAGGTTTTTCTTAAACTAACTGCCTATTCGGCTCAT
TCTAGGCCTCCTTGGAGTCATTCATAAATTAGGCCGAGGGTAAGAAGAATAAGGACGGCA
AATGCTCAGGCAAATGTTAGGAGGGGTGAAGATAGTTGATCTCCTCAAGGGAGGGGGAGG
AGGAGGGCAATTTCTAGGTCAAATAGGAGGAATAGGATGGCAACTAAGAAAAATCGTATG
GAAAATGGTAAGCGAGCTGATCCTAAGGGGTCGAAGCCACATTCATAGGGTGAAAGCTTT
TCGTGGTCGGGGCTCATTTGAGGGAGTCAGAAGGAAATAATGGCCAGAATAGTGGAAAGT
GTGATGGCAATTGTAATTACAGTTGTAACTAGGTTCATTATCTTTCCTTGGATTTTAACC
AAGACTAGGTGATTGGAAGTCACATGTACTAGCTTTAATACTAGAAAGATTATGAGCCTC
ATCAGTAGATGGAGATATAGAGGAATAGTCAAACTACGTCGACGAAATGTCAATATCAAG
CGGCAGCTTCAAAGCCGAAGTGGTGTTCGGATGTAAAGTGGTATTGGATCTGTCGTAATA
GGCAGACAGCAAGGAATGTGGATCCAATAATTACGTGGAGGCCATGAAAGCCTGTGGCTA
CAAAGAAAGTGGAGCCGTAAACTCCGTCCGCAATTGTGAAAGGAGCTTCGTAGTATTCTA
TGGCTTGAAGAAAGGTAAAGTAGAAGCCAAGTAAAATTGTTAAGGCAAGGGATTGGATGG
CCTGTTTTCGGTGGCCTTCCATAATGCTATGGTGGGCTCAAGTAACTGTGACCCCTGAAG
CAAGTAGAACGGCTGTGTTGAGCAAGGGGACTTCAAATGGGTCTAAGGTTGTAATTCCTG
TAGGAGGTCAGCATCCCCCTAGTTCTGGGGTTGGGGCGAGGCTTGAGTGGTAAAAGGCTC
AGAAAAAGCCTAAGAAGAAGAATACTTCGGAGGTAATAAAAAGAATTATCCCGTAGCGGA
GCCCTTTTTGGACAGGGGGTGTGTGGTGGCCTTGGTATGTGCCTTCTCGGACGATATCTC
GTCATCATTGGTATATTGTTAAAAGAAGAAGGACTGTGCCTAGGGCTATTAGTGTTGTTG
TATGAAAATGTATTCAGATTGCTAAACCTGATGTTATTAATAGGGCGGCGACTGCGCCTG
TTAAAGGCCAGGGGCTGGGGTCTACTATGTGATATGCGTGTGCTTGATGGGCCATTAGAC
GTTTTCTTGTAGGTAGAGGCTTAAGAGAAGGACAAATACATAAGCTTGGATTATAGCGAC
GGCGACTTCAAGTAGTGTTAGTATTAGTAGAAGTGCAGATGTTAAGATAGCAACTGTAGG
TATTAAAGGCAATAGGACGAAGGCAGCGGTGGCGATTAGTTGAATTAGGAGGTGGCCTGC
TGTGAGATTTGCTGTCAGTCGGACTCCTAGGGCTAAGGGTCGAATAAAAAGGCTAATAGT
TTCGATAATAATAAGGATAGGGATTAGTAGAGTAGGGGTGCCTTCAGGAAGGAGGTGAGC
TAGGGCATGATTTGGCTGGTTTCGTATACCAATAATAACGGTTGCTAATCAGAGGGGGAC
TGCAAATGCCATGTTAAGAGAAAGCTGGGTTGTTGGGGTGAAAGTATAGGGAAGGAGGCC
TAGCATATTTAGAGTAATTAAGAAGAGTATAAGGGAGGCAAGTAGGGCAGCTCATTTGTG
GCCTCCTAGGCTTAGGGGTTGAAAGATTTGTTGAGTGAAGCGGTTAATAAATCAGCCTTG
GAGGTTTAGTACTCGATTGTTTAATCATCGAGAGGTAGGTTTAGGGAAGAGGATTCATGG
AAGAACTAGGGCTAAAGCTATTAGGGGGATTCCCAGATATGTGGGGCTCATAAATTGATC
AAAGAAGCTTAGTGTCATGGTCAGTTTCAGGATTCTGTTTGGGGCTTTTCTGTGCTTTGA
GGGGTAGGTTCATTGGGGAAAGTATGTGCTAAGACTTTTGGAGGAATTACGGTCAGGAAG
ACTAACCACGAGAACACTAGGATGGCAAACCAGGGTGCGGGATTAAGTTGTGGCATACTC
GCTAGGGGTGGGTGGGGGCCACCAATCTTTAGCTTAAAAGGCTAACGCTAGACCCTATTT
AGCTTCTTAGCGAAGCGTCTTCAAGTATTAGAGAGGATCAGGTTTCGAATTGTTCAAGAG
GGACGGCTTCTACGACGATAGGCATGAAGCTGTGGTTAGCTCCGCAGATTTCGGAACATT
GTCCATAAAACACACCAGGGCGAGATGCAATAAAGGCTGCTTGGTTTAGTCGGCCAGGGA
CTGCGTCTATTTTTACACCAAGAGAGGGTACTGCCCAAGAATGCAGCACGTCTTCAGCGG
AAATTAGTATACGAATTGGGGATTCAACTGGGACTACTATTCGGTGGTCTGCATCTAGGA
GTCGGAACTGCCCGCTGGTTAAGTCTTGCGTAGGAATTATGTAGGAGTCGAATCCTAGGT
CTTCGTAATCTGTGTATTCATAGCTTCAGTATCATTGGTGACCCATGGCTTTAATTGTGA
GGTGTGGGTCATTAATTTCATCTATTAGATAAAGGATGCGAAGTGAGGGAAGGGCAATTA
GTGTAAGGATGAGAGCAGGAAGAATTGTCCAGATAATTTCGATTTCTTGTGAGTCTAGAA
TAAATTTGTTAGTTAGTTTAGTAGTTACCATAGCAACAATAATGTAAAGAACTAGGGTAC
TAATAAGAAATACAATTATTAGGGCGTGGTCGTGGAAGTGAAGAAGTTCTTCTATTACAG
GGGAAGCTGCGTCTTGAAATCCTAGTTGGGAGGGATGGGCCATTAGTGCAAGACACGCGG
GGTTTTAACCCACAATTCTGCCTTGACAAGGCAGTGTTATAGACAGTTTAACTAGTGTCT
TATGAAGAAAGTGACAGAGCGGTTATGTGACTGGCTTGAAACCAATTTATGGGGGTTCGA
CTCCTCCCTTTCTCGTTATGGTGTTAGGCAGGAATGGCTGTGTGAGTCTTGTGTTCTTGT
CAAGTTTGTTGGATTTGAACGAATGCAGGTTCTTCAAAGGTGTGATAGGGTGGAGGGCAG
CCGTGAAGTCACTCAACGTTAGTTGAGGTTAGTTCTACTCAGAGTACTTCACGTTTGGCT
GCGAAGGCTTCTCAGATAATAAATAGGAATATAATTACTGCTACCAGGGATACTAATGAA
CCAATAGAGGACACCGTATTTCAGAGCGTGTAGGCATCTGGGTAGTCAGAGTATCGTCGA
GGCATGCCGGCTAAGCCGAGGAAGTGTTGGGGGAAGAAGGTAAGATTTACTCCTACAAAT
ATTACCCCAAAGTGGATTTTTGTTCATGTTTCGTGAAGAGTATAACCTGAAAATAGGGGA
AATCAGTGGACGAAAGCAGCAACAATTGCAAAGACAGCTCCTATTGATAGGACGTAGTGG
AAGTGGGCTACTACGTAGTAAGTATCATGGAGGACAATGTCTAGGGAAGAATTAGCAAGA
ACAATTCCTGTTAGGCCTCCAACTGTAAATAGGAAAATAAATCCGAGAGCCCATAGTAGA
GGGGTTTCTCATTTAACTGCTCCTCCATGCAGGGTTGCTAGTCAACTGAAAACTTTTACA
CCGGTGGGGATGGCAATAATCATAGTGGCGGATGTGAAGTAGGCACGAGTGTCAACATCC
ATTCCAACTGTAAACATATGATGGGCTCAGACGATAAAGCCTAATAGGCCAATGGCCATT
ATTGCTCAGACCATGCCCATATAGCCGAAGGGTTCTTTTTTACCGGCATAGTAAGCAACA
ATGTGGGAAATTATTCCGAATCCAGGGAGAATAAGAATATAGACTTCTGGGTGGCCAAAG
AACCAGAATAAGTGTTGATAAAGAATAGGGTCTCCACCTCCAGCGGGGTCAAAGAATGTT
GTGTTTAAATTTCGGTCGGTTAGAAGTATTGTAATTCCTGCGGCTAAGACAGGAAGAGAC
AGAAGCAGTAGAACGGCGGTGATTAGGACTGCTCATACGAAGAGAGGGGTTTGATACTGG
GAAATAGCGGGAGGTTTCATATTAATAATTGTAGTAATAAAGTTAATAGCTCCTAAGATT
GATGAAATACCTGCCAGATGAAGGGAAAAAATGGTTAAGTCTACAGAAGCCCCTGCGTGG
GCTAGGTTTCCAGACAGTGGTGGGTAAACGGTTCAACCTGTTCCAGCACCGGCTTCAACG
CCAGAAGAGGCAAGTAGAAGGAGGAATGAGGGAGGGAGAAGTCAGAAGCTCATGTTGTTT
ATTCGGGGGAATGCCATGTCAGGAGCACCAATCATAAGGGGAATTAGTCAATTTCCAAAT
CCTCCAATCATGATTGGCATTACTATAAAGAAAATTATTACAAAGGCGTGTGCCGTAACA
ATTACATTATAAATTTGGTCGTCTCCGAGGAGAGCGCCTGGTTGACTGAGTTCTGCTCGA
ATAAGCAGGCTCAGAGCTGTGCCTACTATTCCAGCCCAGGCACCAAATACTAGATAAAGG
GTGCCAATGTCTTTGTGATTAGTCGAGAAAAATCAACGTGTGATTGCCACAGGTAGGATG
GCTGAGTTTTTAAGCGGTGGCTTGTAGCCCCATAGACAGAGGTTTGAGTCCTCTTCCTGC
CAAGCCTTGAGGTGTTTTACATATCAGATTGCAAATCTGAAGAAGCAGGCTAGTTACCTG
CCGGGGCTTTCCCCCGCCTTTTTATGGCGGGCGGGGGAAAGGTAGACGGATGCTCGCTGG
TTTGGGCGCTTAGCTGTTAACTAAGAGTTTGTAGGATCGAGGCCTGCCTGTCTAGGAAAG
GCTTTAGCTTAATTAAAGTGTCTGTTTTGCATGCAGAAGATGTGGGTTAGTGTCCTGCAA
GTCTTATCAGGGGCTGGGAGATTTTCACTCTCGCTTAGGGCTTTGAAGGCCCTTGGTCTA
AATACTATCCTAAGCCCCTTTAAGGGGTTACCAGTGCTATTGCGGCCGGAGCAAGTGGTA
GAAGACAAATTGTTGCAGAGGTTGAAATAGCTAGGGGGAGGGTTAGTTGAGAGGATGGGA
GACGTCATGGAGTAGTGCCGGCCAGGTTGTTGGGGGATATTGTTAGAGTTATAGCGTAGC
AGAGTCGGAGGTAAAAATATAAGCTTAGAAGGGCGGAAAGGGCTGCTACGGTGGCTGTTA
GGGAGAGGTCTTGTTTAGTTAATTCTTGGAGGATTAGTCATTTTGGTATGAAGCCGGAAA
GTGGGGGGAGGCCTCCTAGGGAAAGAAGAACAAGAGGGGTTAGGGATGTAATTGCTGGTA
TTTTTGTTCAGGAAGAAGCTAATGAGTTGATGTTAGTTGATTTATTTAGTTTAAAGATGA
GGAATGCGGAGAAGGTTATGATGAAGTACGTAATTAGGGTCAGTAGTGTAAGGGAGGGTG
AAAATTGGATAATTAAAATTATTCATCCTAGGTGAGCAATTGAAGAGTAGGCGAGGATTT
TTCGTAGTTGGGTTTGGTTTAAGCCTCCTCAGCCGCCGACGAGGGTTGAGGCCAGCCCTA
ATAAGATTAGTATTGTTGGGTTTGAGGGTTGGATTTGGAGGAGGAGGGAGAAGGGGGCGA
GTTTTTGTCAGGTTGACAAAATAAGGCCTGTTGTTAAGTCTAGTCCTTGGAGGACTTCTG
GGAGTCATGCGTGGACTGGGGCTAAACCAATTTTTAGGGCGAGGGCCAAGGTGATTATTG
TGATGGGCAGAGGGTGGGTTATTTGTTGAATATCTCATTGTCCGGTAAGTCAGGCATTTG
TAGTGCTGGCAAACAATAGTATGGCAGCGGCAGCTGCTTGAGTGAGGAAATATTTAGTGG
TAGCTTCAACTGCTCGTGGGTGGTGATGTTGGGCTATTAGTGGAATAATAGCTAGGGTGT
TGATTTCAAGGCCTATTCAGGCAAGAAGTCAGTGGGAACTTGCAAAGGTGGTTACGGTTC
CTAGGCCTAAACCGAATAGCAGAATGGTTAAGATGTAGGGATTCATTAGTAAAAGAAGGA
TTTTAACCAACATGTTTGGGGTATGGGCCCAAAAGCTTTATTAGCTGATTTTACTAGGAA
GTGGTGTAGTGGAAGCACTAAGAGTTTTGATCTCTTCAGGTAGGGTTCGAGTCCCTTCTT
TCTAAGGAGTTGGAGGGACTTTAACCCTCATGATTCACTCTATCAAAGTGGCCCTTTTCT
TCAGGCACAGCTCCAGGGTTAAAGTTGGGGAGGAAGTCCGGTGAGTGCAATGGGAAGAGA
CAGATGTCAGATTACTAGGGCTAATGTTAGTGGGAGAAAATTTTTTCAGATAAGGTGCAT
GAGTTGATCATAACGGAAGCGAGGGTAGGAAGCCCGGACTCAAAGGAATACGACTGAAAG
GAGGGCTGCTTTAGTCATTAAGTTAATTGAAGTAAGTTCGGGGAGGGTGTGGGAGAGGGA
GGCTCCTAGGAAAAGTGTGGCGGAGAGTGTATTTATAAGAAGGATGTTAGCGTATTCTGC
TAGGAAAAATAGTGCGAAGGGACCTCCTGCATATTCTACATTAAAGCCTGAGACGAGCTC
GGATTCTCCTTCTGTTAAGTCAAAGGGGGCTCGATTGGTTTCTGCCAATGTTGAAATGTA
CCATATGGCGGCTAGTGGTCAGGCTGGCAGGATAAGTCAAGTACTTTCTTGAGCTACGCT
GAAGGTCTGAAGGGTGAAGCCTCCAGTAAAGATAATGGCGTTTAAAAGGATAAGTCCAAG
ACTTACTTCATATGAAATAGTTTGGGCAACGGCTCGTAGGGCTCCAATTAGTGCATATTT
TGAATTTGATGCTCAGCCTGAGCCTAAAATTGAGTAGACTGCTAAGCTGGAGAGGGCTAA
AATAAATAGGATACCTAGATTTAGGTCTGCTATTGGGAAAGGAAGGGGTATGGGGGTCCA
GAGGGTGAGGGCTAAAGTAAGGGCTAGCATGGGGGTAAATAAAAATAGGATGGGGGAGGA
GGTTGAGGGGCGTACTGGCTCTTTTATAAATAGTTTTAGTCCGTCTGCAATAGGTTGTAG
AAGGCCGTAAGGCCCTACTACGTTAGGGCCTTTTCGGAGTTGTATGTATCCTAGCACCTT
CCGTTCTACTAGGGTAAGAAGGGCAACGGCTAAAAGGACAAAGACGATTAGAATAAGGGG
GTTTAGGATGAGGGTAATAAGTGTTGAAATCATAGTTAAGGAGAGGACTTGAACCTCTGT
GGAAAGGGCTTAGGTCTTTTGCAATGGCCGGGCTCTGCCACCTTAACGTGCTGTTTTCTT
GAGCAGGGGGTTATGCCCTTTTACCTACTTTAGTTGTTTTCATTAGGTGGGGGTAAGGCG
TGCTTATAGTATTGGCCTTTCCTTTTCGGTCCTTTCGTACTAGAAAAGATCATAGCATAG
ATAGAAACTGACCTGGATTACTCCGGTCTGAACTCAGATCACGTAGGACTTTAATCGTTG
AACAAACGAACCCTTAATAGCGGCTGCACCATTAGGATGTCCTGATCCAACATCGAGGTC
GTAAACCCTCTTGTCGATATGGGCTCTAGAAGAGGATTGCGCTGTTATCCCTGGGGTAAC
TCGGTCCGTTGATCGGCGTTGAGCCGGATCTGTAATTGGTCAGAAATTCTGTTAATTTGA
GCGGTGGCTCTTAGTTTTGGAAGTAATGTACTTCTATTCCACGCGGGGGTTTTTTGTTTC
CCCGAGGTCGCCCCAACCAAAGACATCGGGCCAGGATCCAATTAGTTCGGTGCTTTGAGG
GGGTTATTTGACAAGGTCTGGCTTAGTGTCTAAAGCTCCACAGGGTCTTCTCGTCTTATG
ATTTTATCCCCGCTTCTGCACGGGGAGATCAATTTCATTGACTGGAAAAAGGAGACAGTT
AAGCCCTCGTCGTGCCATTCATACAGGTCTCCATTTAAAAGACAAGTGATTGCGCTACCT
TTGCACGGTCAAAATACCGCGGCCGTTAAACACATGGTCACAGGGCAGGCGGGACCTCTT
ATATTGTTTTTTCAAGAGGCGATGTTTTTGGTAAACAGGCGAGGCTTATTAATGTGTTTG
CCGAGTTCCTTCTTTTTCTTTTAGTCTTTCCTTATGGGCACTCCAGTGTGGGGTTAACGG
TGAAATAGTGGGTGTTTTTCTTGTTGTTTGGTTTTTTACTCATTTCCCTCTTTGTTTGGG
GCCGTTAAGGTTCGGTGGGTGGTCCGTTCCGATTTACACGTGTGCAAGGAGAGAGTTGGG
GCTCTCTTATTACTCATATTAGCATGATCGCTTCCATGGAGGGCATGGGGCGGCCTGGTA
GGTTTAGGGGTTTAAGATCTATTATCAGTATTTTAGGGTAGTGGTTTATGCTTGAGCTTT
AACGCTTTCTTTTTGGATGGCTGCTTTTAGGCCCACCAGAGCATTTTTCCTTAAGTTATT
ATGATCTTTATCCTCCTGGAAAAGTTGTGTCTTGTTTCAAAGGGGCTGTACCCCCTTTGA
CTAACTCTCTAAATTTCTTTTGGTCTCAGGAAAAGGCTAATTAGACAGGTCGAGGAAAGA
ACTTTTGAGGCTGAACTTTTATCCAATTCCCGGGCAACCAGCTATAACTAGGTTCGGTAG
GTCTGTCACCTCTACTCAAAGCTCTTCCCACTCTTTTGCCACAGAGACGGGGACGCCCTA
TTGTTTAGGCTGTCTTGGAGTAGCTCACCTAGTTTCGGGGTATCAAACTAAAATTCTTTT
TGCTTGAGTATTACTAGCTAAAACATGATGCAAAAGGTACGAGGTTATGTCTCTGCTTTT
TAAGGCTTTACTGAGTTTTTTCATTTCTCTTTCAGCTTTCCCTTGCGGTACTTTCTCTAT
TGCTTCTATTTCCTTTTCTGTCGCCCGTACTGAGGGGGAAAAATGGTTTGTTTTTAGGTT
GAAGTGTATTAGGGGTTATTGATGAGGTAATGTTGGTTTTGTGAGGATGAGCTAGCTATT
GGGCGTCAGGGTGACCCGATTTGCACGGGTGACTTCTCAGTGTAAGGGAGATGCTTTTCT
GTCTTAGCTACACTCTGATTTTTCCAAGTGCACCTTCCGGTACACTTACCATGTTACGAC
TTGCCTCCCCTTTGCAGGTGAAAATTTTTAAATACAAGTTGTTGTTAGCTCGGGGAGAGT
GACGGGCGGTGTGTGCGCGCTTCAGGGCCAGTTTCAGCGGAACGCTCTATTTTCTGCTTA
CTGCTAAATCCTCCTTCTAATATACGTTTCAGTACATTATCCGTATTTCCTGATTTAGGA
AATGTAGCCCATTTCTTCCCCTCTCATTTGCTACACCTCGACCTGGCGTTTTGGGTTTTA
CCAATTTTGCTTACTATTAAGCCTTCACAGGGTAAGCTGACGACGGCGGTATATAGGCGG
AAAAAACAAGGGAGGGTGAGGTTTAACGGGGGTTATCGGTTCTAGAACAGGCTCCTCTAG
GTGGATGTGAAGCACCGCCAAGTCCTTTGGGTTTTAAGCTAATGCTCGTAGTACCCTGGC
GGATAGTGGGTGTATTGCTCTATCAAAGTTTAGGGCTGGGCATAATGGGGTATCTAATCC
CAGTTTGTTTCGCAGCTTTCGTGGAGTCAGGGGAGATAAAGTCACTTTCGTAGTGGGGCT
TCTTACCTTCGGAAACGTATAACAGTTCTGAGGGCGTTCGACTTTAGTTTGGGGAGTTCC
TTAACCACTCTTTACGCCGTTGTCTGTCAACTTGAGCCTCTCGTATAACCGCGGTGGCTG
GCACGAGTTTTACCGGCTCTCTTAGCTTTAACTAAGTCAAGTTTTCACTTATAGCTTAAT
GTTTATCACTGCTGAAGTCCCTTGAGGGTGTGGCTAAGCAAGGTGTCATGGGCTGGTGGT
TACTGTGCCTGATACCGGCTCCTTGTTTCCGGGCGGGAAACTGTGGGGCATTCTCACAGG
GGTGCGGATACTTGCATGTGTAAGTTTAGCTAGAGCTGACAGTAAAGTCAGGACCAAGCC
TTTGTGCTTACGGGGCCACTCTAGGGTCCGTCTTAACATCTTCAGTGTTATGCTTTAGTT
AAGCTACGCTAGCATCTGTAATATTACAATAATGTAAATGAACAATTGATTTAACACTTT
TAGCGTCTAGATTTAAGACAAAAATAAAAATAGTATAAATAGAGTGTTTAAATAATTATG
TTTGTATATAAAATGATATAATAGTGTAAATAAGCATTTTTGGTAAAAACAAATTTCTTA
GAGTCTTTCCTGTTTCCGGGGGGTTTTCAGGAGTGTATAAGACGTTAGGAGTTTAGGGGG
GTAGGGGGGTTTACGCACAAAATCCGAGGGAGGGGGCGATCTTAGATATTTTAGGACTAA
AAATCATCATTTATGTCCTTGAAATCAGTTa
>NODE_4_length_354_cov_6.240113
ATACAGATGACGGCACAAGCTGTTTCAAGTCCGTTCCTGTCAACGAAATTCACTTTCCAT
GTCCCATGTCAAAAACCTTGTTTTCAGCCAGCCAAACGCATTTTCCGAGCGGAATCACAG
TCAAACTGCAATCTTTCAACTACAATGTTCACAATCATGTTTTGGCTTCACAATGTCTTC
AAATGTGATACAGATGATGGCACAAGCTGTTTCAAGTCCGTTCCTGTCAACCAAATTCAC
TTTACATGTCCCATGTCAAAAACCTTGTTTTCAGCCAGCCAAACGCATTTTCCGAGCGAT
ATAACAGTCAAACTGCCATCTTTCAACTACAGTGTTCACACTCATGTTTTGGCTTCACAA
TGTCTTCAAATGTGATACAGATGACGGCACAAGCTGTTTCAAGTCCGTTCCTGTCAACGA
AATTCACTTTCCATGTCCCATGTCAAAAACCTTGTTTTCAGCCAGCCAAACGCATTTTCC
GAGCGGAATCACAGTCAA
>NODE_5_length_281_cov_31.975088
CGTCGTCCGGAAATGGAGAGGTGCCTGGGTGTGGGCGGAGATATCTAGGGGGCCTGGTGG
GGGGGCCGGAGACCCGACCTCGTGATCCAACTGCACCCGGGTGCCGCTGGGGTTGGGCTG
GAGAGCTGGGTTCGGAAGAAAATGCCTTAATTCAAGAGGCACCGCTGCATGGTCAGTCGG
AACAATTTGCTCGAGTACGTTGCGTTCTCCTCACCTTTGCGTTGTCCGTGCTTCTCAGTT
CTCTTTACCCCAGGAAACAGCACAGCAACCTGTGGCAAACATCTGCGAAAATCAAACTGG
AACAGCCAGACCATGTGCCTCAAGCAACCTGTGGGAAGCAATGAGGTCCGCTTCCAATCT
CTGTGGGTCAGGTTGTGTGATGTCAGTGATGATGTCACAGCTCCCATTGTTGACATCATT
GTGGA
>NODE_6_length_145_cov_10.731034
TCTGCGAAAATCAAACTGGAACAGCCAGACCATGTGCCTCAAGCAACCTGTGGGAAGCAA
TGAGGTCCGCTTCCAATCTCTGTGGGTCAGGTTGTGTGATGTCAGTGATGATGTCACAGC
TCCCATTGTTGACATCATTGTGGAGCTGCCATGGAGAGGCCAGCATACCAGTCCAGCTCT
GCTGTGAGTGGGTAGAACAGTTGGCCTTGATGGCAGCGCCCCTGCAGGGAGGGAGAGACG
TCTGGGTGCGGGCGGGCGGATTTGGGGTGGCGGGTGGGGGGAGCGGAGA
>NODE_7_length_311_cov_1.581994
ATTTCCGTGGCTTTATATTGACTCTCAGCAGCAACCTTATAATAAACCAGAGCTATTATA
TTATTTGTTACAAGACACAAATCTCCTTCTCAACCCTTTGTCTCTGTAGTTTAGGCAGAA
ATTATTACAGAGAACGGTTCTCACTTTTACTATTTGCATCTCTTTCAGTATCACCACCTC
AGGGCACAGAGACTTGGTATCCCTTTGAGTTTTAATCTTCTCGTCTGCCTGCATCCTTGC
GGCTATTTCATTTAAGTTTTAATATGTGTATTTGACATTTTGTTCATTTAGGCACCCCAC
CACCACCACCCCCACACCCatcccatcctcctcttcctcccccctcctcaacctcacact
taatttaattgacgtgctgctgccttgtgttatttgttttgtcctcagtgaagatttcct
tgcaccagcagcagattagtccaacaagatgtgca
>NODE_8_length_626_cov_12.123003
CCCCCTCATTACTCCTCAGACACAGGCACGAGGCCCTAGTGACTATACATAGACCTGCAC
ATGAAGGTAGCAGAATAAGAGAGCTGCTGAAGAGGTCCCAAGTCTTCATTTTCAGAGTCC
TGTGACATTTTCTTTTCCATTTAACGCTCTCATCTGTGCTCCACTGATCAAGCTTGGTGC
GGAATCTGCAAATTTATGTGTGAGTATGCACTTGTCGTTTGTGAGTCAATGTTCCATGTT
TGTGTGTTTACGAGCAGCATAAGGAGATGTGTGTGTGCGCACATGTCCTTATGTGCGCGC
GCGTGTCTGTGTGTGTGTGTGTGTGTTTGTGTTGGGGTGGGAGGGGGTTGGACTGTGGTT
GCATCTGGACTCTGGGAAGCAGACTGATCAGTCTCTCTCACCCAGAGCCTAGCCCAGGCA
GCCTAGGAGTTTCAATCAATAACCAGTCCCTGTAGCTGCCCCGAGCAAGCTGTTTGAAAA
GTCAGAGTAGCATGAAATGGCCATTATTAAATTACTGGGACGGACACATTTAGAAGGCCA
TTGCATTAAGAGAGCAAGCTCTCCCAATTAGTGGATCAGCACATTAATAGCCCTGGATGA
GAACACCATCTGATCAAAGATTAGACACACACACAATCTATTGACCTATTTTACTGGTGC
ACTGATAGCTACATATAGCATTTGTAAAGTATGTCCTCTAACTAGAATGAATGGTGAAAG
TCTTTCTGTCTTTATGCATGATTCATATTTGGACTTACCAAAGCCCCTTt
>NODE_9_length_506_cov_17.418972
GGGGGGGGGGGGAGAGAAAAAAAAAAGTGGCAGAATTTCCTTTCTGCCTCTGTGACAGCG
CTATCTGACAGCGTTTTACATCTCCCCTGCTCTCCCCTCACTACACTCCACTGTCAGACA
AAGAAATTAATACCCCCAGTGACTGTGTTTTAATTAAGCAATTTCATGCAAATTACACAT
TTTAGATTGTCAAATAATATACTGCGCAAAATTGTAGGCAGGCTGATCTGATATGCATGG
AGTGTTATTCTTCCAGGCACTGTGCATACATGGAAAATGAACAAAAATGCTAATTTCTAA
TCTATTATGCAAACAGTGGAGATACTTACATAGATTTGCACGCCTTTCTCGGATAAATAC
GGCTCTTGAATTCTATGTATAGAACGACTGGGCTTCTTAAGCGGTCTTTGCCATTGTTAT
TTATCTTATTTTGTCTTTATTTCAATCATATCTCCTCTTGCTTTCCAAGCAATGTGTACT
CTCTATCCCGACAAAGCTGCAGCCGGCGCGATAGCATAAATAAGCAGATACGAAGTTTAT
CATTAAACACCATTTCAAGATCTCATTGACAATTAATAATCGGGAGAAGGACTGTCTGAC
AATCACAGAACAACTTGACACGCGCACACACACACACACACACACACACA
>NODE_10_length_423_cov_10.354609
GTGTGCCTGGTGAGTGTGCACATATGCGTGTTTGCATTTGAGGAGGGTGTGGAGGAAAGA
GATAGACAAGCCAGTCATTCTCCTCCTGCCCCCTCCCTCTCCCCATCCATGTCAAGAACC
AATCACGTGTGAAAACTTGCCTTAACTTCCCTTGCCTGTGTGACTACAGCGTCAGAGAGT
TTGACAGATCTGTGCGCCACGGAGGCGTCTCCCAGCCATTTGGCATGCCATGCGCGTCTG
GTGCGCTGGAGACTGCCTGTCAAACGCCTATGAGTCGGTGGCGCAGCCAGGGACCCTACG
GAGCGCCAGATGGGCCATTAAGGTAGTATTAATGTAGATGCCATCGCTTTTCTCCTCTGA
CTGGGACATGCTCTCTCGAACTGCGAGCAGCTGCTGCCATTTACTAGGACAGCTTCCTGC
TAACTTTGGCCAACTGGCATCACTACTGACTGGCTCTCAATGTAATGATACACTTTTTCT
TCTTACTATACCTGTGATTTTTTCTCTTTTCCCACTGCCCTCTCTTTCCAGAGGTTTTAA
CAGGAGAGAGCTGAAAACTTCCAGCTT
>NODE_11_length_849_cov_14.431095
GCTTTGCACGGACTCCACTGATTGATTGTATCGATTCATCCAGTTTACCATTGATACAAT
AAGAAGTTTCAGTGACCCGTATCAAACCAAGCCAGAGCTACAGTGACCCCTATTACTGGC
CATTTTTCTTGTGGGGACTACAATATTCAGTTAGTGGTGAACTTCACTGTTTTGAATAGA
TAACGGACAAATTCAATGTGTTTTATTAGCCCTATCGTATTCGAATGTTAATATTATTCC
CATCATATTTTGCCCAACAGCTCTTGTGTGTTTTAAATGTGTTTCAACATTCTGTGTAGT
TTCTGTTACTGATATTGCTTGCATGGGGAGTTTGCTTAGCTATCACAGGCTGGGAGAATG
CTTCTTTTCCTCGATTTTCTCTACTTTTCTCTTTGCCTCCTGAAGGACTGAAGAAAGTAC
GTAATCCGGATCGAATGTACAGATCAGCAGTGTGTTATGCTGGCCATGGTCCACCTAAGA
GTATCAGTGATGACACAGAGACGAACAGTAAGAGTCAGTTATTAATACTGCATTGCTGCT
CCAAGAGGCCACTAGCTGGCCACTCTATTATTCATTCATCAATTCATTTATTTACTTCTT
GATTTCATCCGTCCCCATGCCCCCCTCCTTCTTTTATTCTCCTCCAACACAACACCTCCT
CCGGCTGCTCTGTTGATTGAAGTGTCTGCTTTACGGGATCACGCTGTCAATAGCTGAAGT
GTTGTCGTTAACTAAGAGTGATTGTTTCAGGTTGAGGCCAGGGGATCAGGACCTGAGCAG
ACCCTCAGAGAGAAAGCTTACACTTTGAGCCATCAATTATGGCCCTGTACTTGCCTTTCC
TTGGCTTTTCTTAAGCCTGCGTTTGATGGAGGGGGATCAACTCAAGTTAACAATATGAGT
TTAAAATGCTGCAAAATTAAAGTGTGTATGACGGAAATATttatgcactgctcaaaaata
ttaacgtcctttgatatttctttccttcaactg
>NODE_12_length_481_cov_9.586279
CATTTGCACCCCAACACGTCCATTTGGTTTGTTGTGTCCATGTGATAACCATCAGCCATC
AGTTGGTTTTACTTTGATTCAGCCTTACAAAGTGAACAGTGTCCTGTAGCCCATTAATAA
CTAGAACACACTCTAACTCCCAGATGTCCAGTAACCTTTCTGTGGGCTCAGTGATTAACA
CACCATGTCCATTAGACATCCAAACAAGGCCAGCTGTAAATTAACAGATCATGGTGCCTC
CCCCCGCCTCGCCTCTCCACAGATGGTTGGTGGGGCTCCGCTGGGCAGGGAAACTGATTG
GTCCAATTCTTCCTCACAGGGAGACATCCATGAGGATTTCTGCACTGTGTGCAGACGCAG
TGGCCAGTTGCTCATGTGCGACACGTGTTCTCGTGTTTATCACCTGGACTGCCTGGATCC
ACCCCTGAAAACCATTCCTAAAGGCATGTGGATCTGTCCAAAATGTCAAGATCAGGTAAC
CGCAGCAGCCGAGACTGATCCTGAGTCAGGGGGAAGGGGGTACCGCAGTCCAGAGAGGAG
GCTCTCAGGGCCTGTAGCTGTACTGTAGGACTGTTCAATCCTTTGTAAGCATATACATGA
TGCAGTATTGTTTTTTTGTGCTTCT
>NODE_13_length_304_cov_1.717105
GAATGTAATAATACAGGCTTTAAAAATAGCAAAATAATTTGATTTTTTAGGACTCCGCAG
GCCGCCTTGTATGTGCAGCATTATTTCGCATGCTTACTTTTTCATTTAAGTCAACTCTCT
GTAAACTCCCTGTCAACTAGTTGTTTATTTTCAGCAAATGAATGTCAAGTCTTTGTGCAT
GTTTTGCCATTACAGGTGGTATAAGTGGTTCGATGATGTGAATGAAAGAAAAGAATACCA
AATTGACTCCGTGGTTGCGTCTAGAATTAATGTCCTGTTTGTTCATTCATAACTCGACTT
AATAATAAAAAGTGATTTTTTTTTTTCAGCGTGAGCAGTAAATTGAGATTTTTTTAGACA
CTTTAGACATCATGattattttgcatcatcattgaggcgtagtgttgcatgacgcccgat
gaatggtgcatccatcaaatgtgatgtg
>NODE_14_length_571_cov_19.605955
ATTTAAAACCTTTGCAACAGTTACAACAAAACAAAAAACAAAATAATAATCAAATAATTT
ACATGAAAATCTATAAAACAGCAAATTGTTCACAAATTATATTTTTTTTCCAAGTTTTCA
TTTTTTTTTCTTTGCTTATTTGTGTTTTGCACAGTAACACAACACTCTCACAACAAGATC
ATGGTCTTATTACAAAACTCCCAACAAAATGTAAATATTTCTAGTTTTCTGTTGATACTT
TCATATTTTGGTTTTTAAAACCAGAAACTTGTCATTGTATATCCTTTCCACTGCCCATAG
AGGCGCATAAAAGGTTACTCACACACACAAATACTTCACAGCACTTTCTAAGAAAAATAT
ACACTTACAAAATATGTTACAAATTGGCACACAAAAAATATACAAGATTTTGTAGTGTCA
AGAGTTCATTAAGATTCCTTCTGGTAACAACTCTAGACAGTATATATAAAGCTCGGTAAT
CTTTTAATGAAAAGAGCAAAAGTAATTCCAACCAGTGTCAAAGAATCATGAAGTGAATAC
ATCAAACATAACATTATAATATACATTCATAAAGAGGGTTAGGTACCTAATCTATTTTGC
ATTTCTTTTTTTGTTAACTCTGGGAAAAGAAAAAAAAATCTGAACGAAACACAAAAGAAA
AGAAAACAATTGTCAGCTTTCTTAGCACCATTAACATGAGGCAGCTCAACAGTgg
>NODE_15_length_658_cov_10.838905
TGTAGGTTTAAGAAAAAGGAAAAGGGTGCAGGAGTCTGGCTTCACAATAGCAAATTATTT
ATCCTATTATCTCTGCTTTTCCGATCGATGCAGTAATCATGTGAAGTGGAAAGATTTGTG
TATCCTAAACCTCCAGAACATAATCATGGCATTATAAAATCAGCCTGAATAGTTACCTCA
GGCCCACAGACCCAGCCTTCTGTCGGCCGTGCTCACTCAGCCTGTGTTTGAGTGTCAGCC
AAGTCAGCTATGGCTGCTCCAGAGAGCCTGAAGTCTGTTGGGGAGACGGGACATTCCAAA
CAGCATAACTCATTCTTTACACCATCTCTGCTGCCATTAGTTAATTATATGCAGGTGTTT
TCCTTTCTCAGGTTTTTTGTTGTAGATCTAATAAAAATGTAACCATAAGTACATAAAGCC
AGAAAGACGGCGAAAAGGAAAGGGGAAGACAGTGTGGAGGAAGTGGCTGAATTTGCTGTG
TGAAGCAAATTACTGCCCCCATGTAGATTCATCAGTTCTCCCTGCTGGATTAAGGAAGGG
CCTTTCTAATGAAGTTCGCCCCGTCAAAATGAAGGGACTAATTCTGATTTAGCTGAGGTA
ATGAACTTCCCCTCTCCTAGTGAGAGCAGCACCATGGGGTGAGGAAAGAGGGGTGGTTGT
GTAGGGGGGGAGGTGTGGGGGCAAAGGAGAGTGGCAGCAAGAGAGAGAGGGAGACAGGAC
GGAGATGAGACAGGAGAGAGACATGCAATGAGGACACATAGAGCTAGAAGGGAGAGCGAA
AGCAAGGTGGAGAATGAGAAAa
>NODE_16_length_774_cov_16.795866
GAGCCTCCTCTACGTTGCCTGTGCAAAAAAACAACACGCAAAATACTATTAGCCTGGCCA
GAATCCAATGACACTACATGCAATTTTCTTTCAAGTTCCTCCCCTTTTGGTTTGCAGTTT
TCAGTTTACATGCTGGTTTAACTGTCGCACTCACCTTGCTGCTCCTCAAAAGCTGCCCAC
AACAGGTGGATGGCCGGCTTCTTGGGCAGGTGGATGGTGCAAGCCTTCTTGTAGACATGT
CTCACACCATCAGTGCTGTAGCCCTCTAGATATTTTGCATACTTCAGAGTGAAAAAGAGA
AAGCAAGTTGGAAGAGATGCAGGAGAGGACAGAGACAAAGAACAGAGGAGAAAGAGAAAG
GCAAAAGAGACAACACATTTTAAACTAAAATTTTCAGTTGACAGAAACAGTGAATTTCTT
CATTGACAAGATCGTTTTTAGAAATTTTCTGTGTAAACCCATCAGCACCTTCATGGAACC
AATTAGATAAGTTTCTGTAAGGTAGTGGGAGACGAAGAAGATGCAACGTAGTAGTTGGCA
AATGCTGCAGTCAAATCTTGTGTGGCAAGCTGGCCATCCCCTAATACAACAGATACAGTC
ACATATCAACGTTACACGCAAAGAGAGTGCAGGACGATTTACTGTGTCGATGTGATATCA
TCGTTGATGGGGGAAGTGCAGGGAGGTAGCAGGAGTGAGAGAGAGGATAAAGGTGGCGCT
ACCTTGATCCAAAACTCCTCGTAGAGTGCACAGGCGATGAGGCAACGTTCAAAGAGAACA
ACCACGCGCTCCGGAGTCCCGTTTTCAATTTCAAAGTCCAGGTACTCCTTCCAGTTGTTG
AGCTGCGGCTTCTCTAAGGCTTTGACATGGAAGTATGGTCTCTTAATCTAAAATAAATAC
ATAaattaattagtttga
>NODE_17_length_616_cov_12.641233
ACTTTGGACAAACACCTGTAATCAACAGAGAGGTGAAAACCAGCGGTTGGCAACACAATT
GATAAACACGTCACGAGCAAGTAAGCGCTAAATGGATTGGCTGGATTTAAAAAAAATTTG
AATTTTTTTTTATTTTTTAAAAAACCACGACAAAAAAAACAATTCGTAAGAAAATCGATT
CAGCTTTTGTGTTCCGGAAACAAACAATTCTTCGACATTAGAAATCCATGCATATATGTA
TATTTTTAGATTTTTGTTAGAGCCAACACTGTTTAATAAAACATGTTCTGATTCTGCTGG
TGTTATCCCCAGCTAGAAATTGGTTGCCAAGCATTGCATCATTCCTTTCATGTGACTCCC
ATACGCCCCAAATTCGTCCTGGCCGTCTTATGACTGCATCACAATTGCTGCTCGTACAAA
CTATACAGGCTGGAGCGAACAACCAGCTGAAACGACGCTACGGCCCCGCCCCAGTAGTAA
TATTCGGACTCTCTATTGGATGTCGCCAAGGAAAAGATCTTAGCTCCGCTCTCCTGATTG
GTCCCCTGGAACGTCAGTCATTCTCGCCCAGGCTAGGTTGTACTGAACCTACCTTCCCAT
GCATAGTTTGGTTGGCCTCTACCCCAATATAAACACCGCCGGGAGTTTCCGTAAAATCAC
ATTCAGCCGTCAAGACTGAACAATGGTTAACATGAGCTATCACCAATTTTTACTAAAATA
TCTACATACGAATTCAAGACAGTCGAGAAGGCGAGCGAat
>NODE_18_length_305_cov_1.826229
TAGACTAGTGCCTTGACTGGATCCCTGCCTTGTACTCTGCTCATCACTTTGGATCACTCG
CTCTCTGTTTCTGCTGCCACTCTGCCCGAACCTTCGGACCCAGAACAAACCACCTGGTTT
TCCTGTGTGCCCCTTCCCTTCCTCTATTTGGCAGCAAAGTTTGCCTCCCCTCAAACCTGG
AGTTTGCCATTGTCATTTTTCTATTGCTAACACATCAATTCTTGTATTGTTAGCATATAC
CTCATAGGTATTGCCTTTGCCTACTTGGTTTTGGTGATGTTGTCTCCTCGCTCTCAGTCT
CATGTGTTTGCTCCATGTATTCAGTGTTTATTATTTGTCTCCTGTGAGTTGTGTGTTCTT
GGTTTTCAGTGTTCAGTTTCCATAGTCCTCTTGCTGAAAAACTGAAATTAACAAGCGAGG
GGGATTCTTATAAAAAATTACATGAATTa
>NODE_19_length_830_cov_13.162651
TTTACAAAGCACACATTTACAGTTTAATAGTTGTATACAATTTTTTGCACCTTGAATCGT
CTCTAGCACTCCAAGACGCAACTGGGAAGCTGATAAAATGTGCAATTTATATGCACTGAA
ATAATGCTGGGCGGAAATGACAAATGACCCAAATAAGTGACGTGGCTGCTGTGTATCATT
ATGACTCCTGCCTGTCGACCTGCTCGCTCTCTCTCTGCTCTGTAGCTCCGTGCTCAGAAA
CTGTTGAGCAGTTTTAATTATGTATATAATCAGGTTGGGGTCAACATATTTCATGCCAAA
AGAATGATGCGTATTTAATGACTCTAATACATTACCATCTATTTGCAATCTCATTGACGG
AGTGCTTGTGAGTTTAACTACCATTAATCAGCATCAAGGTTTGTCTATCTGGAGAAAAAT
AGATTAAGGGAGGGATTTTTTTCATATGGCGCATTACAAGAGATCCACATTGTCCTAGTT
AAGAGCTATGCAGAGCAGGCTGATAGATAATGGTCACCTCGAGGCTGCCTAATAAAGCAT
GTTAAAGGACTTAGGAACACGACATTACTGAGTGTAGTTTTTACAATACAAGATGTATTG
GCTTAATATAGTTACTCACTGATGCTTACCTGACTAAATGCCCCTCACACACAATCAAGG
CTGGCTGTAATCAGTTATGTCGAAGAGGACAAGCGTGTTTTTGAGGATGCCTTTGAAGTG
TTTTGGGACTTTGCTGTAAACAGCGAGGCCATCAGTCATGCTGAGATGAGTGTGCGCCTC
AACCTGGTGATGTCATCTGACTAAAATGTAATGTGGCTTGTGTGAAAAAAAAAGAAAGAA
AGAAAAAAGGACGAGGAGTGAGCTCACTGTCCCCTCTGGCCTGAGAAGCGAAAAAAGGTT
TAACAAAGTTGATGTTTAAACATGTTTGAATGAGTTTACTATCATTAGCAATATATTTAA
TATTAATGTAAAat
>NODE_20_length_319_cov_1.184953
TCATCCAGTTCAGTTTCCATGTTTTCATACACCACACACTGTCCTTCATCTGGTAGCTGA
TCTTGGGATAAGAACTTAGAGACTGTAACTTAACTCAGAGAGCATGTGTAATGGCTTGAT
AGTTACTTGTTCTACTGTTAGAGGGGTTCATACTTTCACTTTAATTATGTAAAAAGCCAG
AATTAGAGCATATTATAATTTGTCTCTAACATCACAAACCTTCCTAGGACGCCCATGTCC
GTGGCTGAGGTCCCTTCTTATCTTACGGTTTCCCTAGGACATAAACAGGAGACCAGTTGA
GATGGACATATTTGGTATTACAAGATTCAGAAAGTCATTGCAAAGATGACAGATTTTTTT
TCTCTGTCTTTTTTATGTTACACACAGTGTCAAAAAATCACAATGGCCGCTCTATGTCAG
GTCTTGCACTCTTACGAAAGTTACAGCATTGCAAGTGCCGTAt
>NODE_21_length_610_cov_15.393442
AGGGCCCTGTCTCAGTCCTTGGTTAATGGCCATTGGTCATAGGCTGTCTCCCCTTTATTT
CTTTTGCTCTCCTGCTCTATCCTCCCAGGTCTCCCACTGGAGCAGCGCCCTCAGGCACCG
CATCATTTATTGCTGTCAGGAGTCACAGTGGAGAGGAGGGGGAAGAGAGGAGGGGAGGAG
GAGGGGGAGGTGTGCAGGAGGAGGGGAGACAGGGAGGAAGATGTGCTGCAGAGAGAAGCC
AATGGAGGCGATGGGGAGAGGCAGGCACGCTAGACTGTCAAATCTCAGCCGTTGAATATT
TAATGGAGCCTGGAGTGTTTATTTAGTTAGCCTGTCGATTTTTACCGCTCTGTCAATAGC
GGCTCCCGTGTAGCCTGCTGATGATCTTTAGTGTCTCTTCCCCCAGGAGAGGCCAGGCAC
TAAATGCAATTATGGATTTTCCTGCACCGCAATGTGTTTGATATTTTTACTGATCTAATT
TGCAATCTGGTAGTTTATTGTTTGGCATTTTAGTGGCGCTCAAGTGGCGAGGCAAATTTG
ATTTCCCCTCATAATTCTTTATAACTTCATTAATGCTGTTAGCACATTGGCACAGATCTT
AAATAAGAAGCATCCCATGGATGAATGCATTCCTCATTTTATTGTCTCCATGCCCCATTC
TTTTTACTGATTCTGGTTCTAATTAAAAATCATCCTCGTGGTGTACTGTCTTTGTGAAAT
ATGAAATCATAATCGAATTTGAATGGCTCCCTTc
>NODE_22_length_1478_cov_7.180650
CGGAGAGAGGAGGGCGACGGGGCGACTGCTCCCCCAGCCGCGGCTCGAGCCCAGCCCCGC
TTCGCACCCCAGCCCGACCGACCCAGCCCTTAGAGCCAATCCTTATCCCGAAGTTACGGA
TCTGACTTGCCGACTTCCCTTACCCGCCTTGATCTAACATGCCAGAGGCTGTTCACCTTG
GAGACCTGCTGCGGATATGGGTACGGCCTGGCGCGAGATTTACACCATCTCCCCCGGATT
TTCAAGGGCCAGCGAGAGCTCACCGGACGCCGCCGGAACCGCGACGCTTTCCAGGGCACG
GGCCCCTCTCTCGGGGCGAACCCATTCCAGGGCGCCCTGCCCTTCACAAAGAAAAGAGAA
CTCTCCCCGGGGCTCCCGCCAGCTTCTCCGGGTTCGCTTGCGTTACCGCACTGGACGCCT
CGCGGCGCCTATCTCCGCCACTCCAGGTTCGGGGATCTGAACCCGACTCCCTTTCGATCG
GCCGGGGGCGACGTAGGCCATCGCCCCGCGCTTCCGAACGGCGTTCGCCCATCCCTTAGG
ACCGACTGACCCATGTTCAACTGCTGTTCACATGGAACCCTTCTCCACTTCGGCCTTCAA
AGTTCTCGTTTGAATATTTGCTACTACCACCAAGATCTGCACCCGCGGCGGCTCCACCCG
GGCTCGCGCCCTAGGCTTCCGTGCGCACCGCGGCGGCCCTCCTACTCGTCGCGGCCTAGC
CCTCGCGGCTCCTGTTGCCGGCGACGGCCGGGTATGGGCCCGACGCTCCAGCGCCATCCA
TTTTCAGGGCTAGTTGATTCGGCAGGTGAGTTGTTACACACTCCTTAGCGGATTCCAACT
TCCATGGCCACCGTCCTGCTGTCTATATCAACCAACACCTTTTCTGGGGTCTGATGAGCG
TCGGCATCGGGCGCCTTAACCCGGCGTTCGGTTCATCCCGCAGCGCCAGTTCTGCTTACC
AAAAGTGGCCCACTAGGCGGCTCGCATTCCACGCCCGGCTCCAAGCCAGCGAGCCGGGCT
TCTTACCCATTTAAAGTTTGAGAATAGGTTGAGATCGTTTCGGCCCCAAGACCTCTAATC
ATTCGCTTTACCAGATAAAACTGCGAGACTCTGAGCGCCAGCTATCCTGAGGGAAACTTC
GGAGGGAACCAGCTACTAGATGGTTCGATTAGTCTTTCGCCCCTATACCCAGGTCGGACG
ACCGATTTGCACGTCAGGACCGCTACGGGCCTCCACCAGAGTTTCCTCTGGCTTCGCCCT
GCCCAGGCATAGTTCACCATCTTTCGGGTCCTATCGCGCGCGCTCATGCTCCACCTCCCC
GACGCGGCGGGCGAGACGGGCCGGTGGTGCGCCCGGGAGCCCGCGGGGGGCCCGGGATCC
CACCTCAGCCGGCGTGCGCCGGCCCTCACTTTCATTGCGCCTCGGGGTTTGCTCCACCCT
CTGACTCGCGCGCGCGTTAGACTCCTTGGTCCGTGTTTCAAGACGGGTCGGGTGGGTAGC
CGACATCGCCGCCGACCCCTTGCGCGCCGGCGTGGGCCGGTCCCCGCCCTGGGCGGCGCG
ACGCGGTTGGGGCGCACTGAGGACAGTCCGCCCCGGTCGACAGTCGCGccgggggcgagg
gg
>NODE_25_length_938_cov_14.291045
ATTTCCAAATTAATCATGCTCCAAATCCACTCCTATTGTTCAATTTTACTGTTACCAGTA
ACAATAAAGAAACAAAAGTTGGAGAAATTGCTCGCCCTACATCTGTCATTGTCATTGAGA
GACTGGCCATAATACTTTATTTATATTCTGTTCTAGAGATACGTGGTTTCTGTTGTAAAT
GTTCATTGATTCAAGGGCAGACAAATATACCCCCAACACCCTGCAATGACCCACATAGAG
CGATATGTGAAGTTCACCATCTATTAGAATAACATGACAGGCACAAATAAACCGTATTAT
ACATTTTGTTACCCTTGCAGCCAACTCAAATTACATTTTGAATGTCGTCCACTCAATCTC
CTCCCGTCTTTTGTGCTGTCTTTGATATAAATAGACAGACATTCAGGGGTCTAAAGAGTG
GAAGTTAGAAGAATAAAAAAGGAAGAGGAAATTTAGATATTTTTAAATGATGTCCTACAT
TTTGTCAGCTAAAATCAGGATATTGCCTGAGCGGGGAGAAGCCATGTTCTTCAGTTGTCA
AAAGGCAGTAAGTAATGATTAAAATAGCAGTGTGAAACGCGGGGAGATTAAAGTGATGCT
AATGATAAGTGAGAGAAGAAAAGGGCAAGCTATATTTTAATTCCTGGGAGAATGGTTAAT
GACTTCTATTGCCTGAGATTAAACTAAACCTGTCTCATCAGCTTTTTCTGCTCGCTGAGG
AAAAAAAGCCCTCTGCACTTTAATTTATTAAACTCTTTTAAGGAAGCACATTGATCTACA
TAGGTTAAACTTTCAAAATTTGGGCAAAAAGACGCCCCATAAAGCTGTCATGCAGGGCAA
AGCTGTTGAGTTGCTCAAGGCACACTATAAAGAATTCATTATCTCCAAACTGCCACATTT
AATCAGAAAATATCAATTATTTAAAAGGGGAGGTTTGCTCCTGTTTAGAGCATCAGGTTT
TACTGACACCCTGAATTATCCTGACATGTTGAATATATTTTTCTGCTGTCACTGTGATGG
TGCTGTGAACTTTTCCATTTTCAATGCcaccttcttttttttttaaacacctttggctca
gt
>NODE_26_length_347_cov_9.259366
TCGATCACCAAGACACTCGGCAACACCGGCTGTCACCTATACATGTAATATAAATGCAAT
CTCACTTTTTCTCTGTGATAAATATCCGCCATCTCGGAGGGCCAGACACAGCCTGACACA
CATGCGAACGCACACACTCTCACTTTTGAATGCAGCACCGCACAGACAGTCAATAACAGA
ATGGGGTGTGAGATTAAGCCTAAGCCCACCTTCTTTTCATGTGGCAGAGCAGCCGCTGCC
CCGAGATCTGGCACCAGATGGCGCTGTGCCGGTCGGTGCCAGGAGATAATCGGGACAGAT
CGGGCCGCATTACTACCCATTATCTTCTAATTATTCTTGTGTGGAGCGCTGATCCTGCCG
TTTGTGTAAGTGGATGGCACAGAGAGCCTGTCGCCCCCGGCAGCACGAAAATCCTCCCCA
CTTCCCTCACCCCCTCTGGGGATGGAAGGAGAGATCAGCCGGGGGAGGGAAAAGGAAGGA
GGAGCTGGTTG
>NODE_27_length_622_cov_11.559485
TAGGTCATTAGACGATGATGGATGTAAACCTATAAAGTATCTAAACTGGACCTTTTAACA
AACCACGAGCAACACTATCATTTCTCTAATAGAACCTGCTGACCGTGTCATTCCCTCCTG
CCATTTGTCATTTTTCCTTGTGAAATAATCAATATCTGGGCGCTTTGAAATAAATAATAT
AAAAGTCATAGTAACCTACCCGAGGAGCAACAAAAATAGACTTATGGGGCATTCGGAAGG
CCTATATGGCCTCAGGGCAGTGTCTGCTGCATGTTTCTAATCAATGCATAATATGAGTTG
TATTTTTTAGTGCGCAGCCTACAGGATTTTAGTTTGCACCACTTCTTTTCAAGCTTAGCA
TCTGTTGTGTTGCTTCCATCATGTTGGACTGTATTTGGGGTGTAAATATTACTGAGCAAT
GCAACGGTCTCTGTGCAGGCCAATTATGATGAATGTCCACAAGAAGTAACAGTAAAATAA
TAATGCAGACTGGAGAGTGAAGATATCTGCACAGTAAACAGCTCCCACGTTGCACAAATT
GCTACACAGATGTTTCTCAGGCATTAGCTTCTTCTGCATCCCCCACCTCACGTGTACTTT
GACTGCTGCCAGTTAAATCAAGTGTTTTGTATTGTTTTAATGACAAATGCTCAGCCCTGT
ATATGAGCATTGGTTAGGTAGGTTGGTAAAGAAACTGTGAGATACAAACAATAAAATGGT
CAATCCATCTACCAGCATTTACATTATAAAGTAAATACTCAAATGt
>NODE_28_length_299_cov_11.799331
GGGGGGGTGCCGGGGGTTGGGCGGTGGGGTCTGTAAAAGAGACGGGGACCTTATCACAGC
CCAGCAGCTCTGTAATTCGCCGCCATGATAAAGTGGCAGCGCGGAAAACCTTACAAGGCT
GGCACAATCCAAAGACGGATTAGGTTTTTCTGACATAAGCTTCCTGAAAAACTAATCAAT
CAGCCCATGCAGTATTATCAGAAGCGTGAGATTAAAGAGCTGCTCCTAATCCCCCCACTG
TACATTTTATTACACTTCCCAGTGTTAGTTGCCTTTAAATATACAATAAATAAATAATAA
AACCAAACCTAATTGAGCATGGGGAAGGGGAAAAGGGTTAAAGAGCCCTTAGAGAGGGAA
TTTATGTAGAATTTGTGTTTTGTTATGAAGACAGGGATAAAACTGTTGTCCTTGCCAGAG
CACTTTTTGACTTTGAATAGAGC
>NODE_29_length_715_cov_21.118881
TACTATTAAAAATAAACTTCTTTCTAAGCACCTACCAAAAAAAAAGGAACTGAGAAAATA
AAGATAGTTTTCTGTTGTTTAGGGGCAGCTAAAGGATTACTCTCCATGAAGTTTTCAACA
TTACATAACGCAGAAAATGTGACTGTTAAGGGTTTTTTTTTTCTTGATTATGAAATATGT
GAACCCCCAAGCAGCAAACATCCTAAAAGACTGTTAATCCCTGATAGCTGCATTGCATTT
CTTGCTCTGAGTTGTACTGATATGCATCTACACACAAACACAAAGGCAGTAACAGAACTC
TTTGCTCCTTGGCCTTCGAGCCATCTAGCTACATCAATAAATACAGCAAAATAGCATTAG
CAATAACTTCAACTATATGACCAGGCTCTAATATGATAGAATTAGTATCAGTGTTTTAAG
GTTTGGCCATTTAGGTGAAATTCTAAGCCGGGCAGGGAGTAATTTGGACACAGGGAAAAT
TGATTTTGACCATCAGCACTTTCTCATTTTCAAACAGCGCCTGCGGCTAAATGGGTTAGC
CTGTTAAGCACATTACACAGGTAGCTTCTCCTTTCCTCCCCAATGATTATGTGTCCGCCT
TGAGCAATTGATATTTCTTGCAAATAAGAAAATTATCATATTCCATGACTGGAAAGAGAA
ATTAGGGCCTGCTGTTATGGAGTGGAGTCTGTGGACTGAGAGAGGGAGGCAGAGGTACAT
TTTTCCTTTCTTTTTTTTTGTTTTTAAGGGTGGGGTGTACGTATCAAATGTCGAATGCTA
TATTGGAATTGGGGTGCTGTCAAGCCTCATCAATAAAAATATACAGTGATAGACTGTAAG
TGGTGGAGGGGGGACATGg
>NODE_30_length_709_cov_15.555713
ACCTCTATACACACTCACACAATTTCTGTCTTTCACACTCCCACACCTGTGTCCAGATGA
TTACGGGGCCATAAAGTGCCCTCTGACTCCATCAGCACAAAGGTAATCCTGTCGCTCCAG
AGAAGAATCACCAGGCCTTTTTCTGCTTTCTTACTCAAACATAATTCTCCCCATTTGGCA
TTTTGACATCATATCTTCAGTCCCCTCCTCAGTCACCCTAGCACAGTTTTCTTTCTCTCT
ACCTGAGCAAAACCACGCCACAATAACTTTATTTTATTTTTCTCCCTCGCTCCAATGGAC
AACATTTCAACCCTTACCTCTCCATTCTCTTTTTAATGTGTTTTTTGTCCTCCTTTGCCT
TTCTTCTTTCTTTTTTTCCCCTGACTTCCAAGGTCAGACAGGACAAACAATGCCACTGGT
GTCTGTCTGAATGTGGCTCACTACCCACCACCACTGCCGCTGTTGCCTTGGCAACGCACT
AACCATTAATTTTCAATTAAAGCAGACAAAGAGATGACAGCTCAGGGTCCATGGAAGATG
TCAAGAAGCAGTATTAATATACGACAAGTGAGCATAATTGTGTGTCCATTTTTCTCAGCT
CTCATCTATGCTATCAGTGAAATGTGAAAGCAGCAGATAATTTGAGGGTGTGGGAGACGC
CGGCCACTGTTTTCTTTTAACCAAGACGCCTCTGATGTATCTTTCTGAGAAAGATGGCAT
TCATCATTACTGTTATGAATATTTTGTCAGGGATGTTATTATTTTCATTATCACTCTATC
AAAAAAGATGCTATTTCACTTGTGAGTCCATTGCTGACATGTACATACACACACACATAC
ATacacgcgccca
>NODE_31_length_375_cov_8.610666
CATGTTTGGAGCAGTGCCTCGTCAGATTAGGGCCATGCTGGCTGTGTTTGATGGCCAACC
TGGACAGACAAGGCCTGCCAGGCACAAACTGCTCAGGCACATGATGTCAGGGCGGACACA
CACACACGCACACACACACACGCACACACACACACACACACGCACACGCGCACACAAATG
CACACACACGCAAAAAAAATTATCCCGCGCCAGACCAAAGAGACAGATGACACCCAGCAT
GAAGCTAAAGCCAAATCTGTAAGCATCCGCTGCGATCCAGCTGGCTAGCCCTAGGGTACC
TGTCTCTGCGAAGTGGAATCAGCGTCACCCCCGTGAGCTGTCAAATTAGCTCACAGGGCT
GGAAATGCTGAAGAGATTTGGCCCCTCGTTGTGGAGGAGCAAAAAAAGGGGGGGTTTAAA
AAAATGTTATTAATTCATTCTCCTGTTGGGAAAAAATGGTTAAACTTCCAACAACATGCA
GCAGGAAAGGTGGACTTATTAGTGTGAACCTGTAAGGGg
>NODE_32_length_726_cov_15.997245
ACCCCTCCACAGCTACTCAGACGCAGACCCTGATACTCCGCACATGTGCACGTGCGCGCA
GACATGCATACGGATGAAAAAAACATGGGAAGGCCACTCGCACACACTCACATGTGAAAT
GAGGTTGTAAGGTTGCGCACAAAAGAAAGCGGTGCACAATAGAAGGAACATGCAGCCTTG
GATGCAACATAATGCATGAGAACAGGCTACGTTTCTGAAATAGTGACCCCTAAAATGTGT
CTTCTGGGATCTACGGGCAGCTGGTAAGATCAGGAAATATAAAGAGGAAATGGCAACTCC
TAGAGAAGGCCGTCGTCGCTTCAAATTCTGCTCTCTGTCCGTTTTAATAACCGAGACTAT
GAGATAGAGCATATTTTTTTTAAAGTGCCACTTTATTACAAAAGTATAAACTTGACTGAC
ATTTCATGAATAGTAATCTTGATATAAAACATTACAATCTTTTGCACTTAGCACTTAATT
ACACGCTTTTGAGTACAAGACCCTGTAGTCTGAATAGCAAACACACAACATTAGCTGCCA
CATTTAACTTAGCAGGGCTTTCCAAGAACACACCGTAGCTTCATGGCTTCAAAAAACAAG
AAACAGAATACACTGAAATTTTTACATTGCAGCTTGTTTGCAGTTTTGTGTCACAAGATA
AGTCATTCCAAAACACAATTGAACATAATAGAAAAAGATAGATTTTCTTGACACTGATGA
TATATTTATTATTTCTTTCTCTTTTGTCATGTACATACACGTTGCATCAACATACAGTAT
AATCACATcgtttgctggggatatttggtcaaatgagatcgtcgctattgttcaggattt
ggatgtaatttgtgtgtgttatcctcgggg
>NODE_33_length_886_cov_7.006772
TGGACAGAAGATTTCAGACGAGAAATCTTCCTTCTTTTGACGTATTGATAGTGCTCATCC
TAAGGATGTAGAAAATTTGTAAACATTTGACTTCCAATACATTTGAGATTTGGGTTTGCG
TTGCTGCATGTCAGGCAAAAGTGCTAGTATTCATCTCCCTATTGAAATAGCAAGGAATGT
TTTGTTCACAACAGATTTTTCACTACGAGTGAATACAAATGCGCGTCTGGAAGTTAAACA
GCGCTTAGAAATTCAGAGAAGTTTCTCTGTCTGATCATATCTGAAGCTCATGTAACAGAG
AAGCTGAGACACCACATGGACTCAGAACCCAGTCAGTTGTGGGTCCATGCGGTTGCACCA
TCATGTAAATGTTGCACCAGTTTTGTAGTAGTATACAGATAAATGACTGAACAAAAATAT
AAAGCCAATCTTTGTTCTTAGGTGACATGTAGGAGTTAAAGTCCTTAAGTTGTATATACA
TTATGTATATTTATACACTTAATTATTTTTTACTTTTCAGTAAAAGGTGCTCCACAAAAT
ATGACAATATGCCATACTTGATGAAGTAAGTCACAGACTTATTTTAGAACGGAGGAACAC
TTCCACTCCCATCTGGAAGACAAAAAATAGAAAAGAGAGAGAGAGGACATTAGTGGTGCA
TTTTCACAGAATGATTTGTCATCTCATTTTCAAAAAAAAAACAGTGAAATAAAAGTGAGA
CGGGTTCTTACCTTTGTGGAAGCACTGTGGCGATGGATGACATTGGAGTTGATACAACTC
AGGTTGTTGCCCTAAGCCAGGGGCGATCGAGGCACCTGCCCCAAACATGGGTTCCAGGAC
GGCCAGTTCCTCCAGGAGGGACTGAGTGCAAGACACGGCGGGCGTGGGCGAGACGATGGG
CGTGGACGTGGTGGAGCTGGGGGAGGCAGTGAGGATGAGGGGAGGGGAAGCTGGGATGGA
GGAGCAGGAGGACACAGGAGATGACACCACCTCGATCTCCATTGCTTCCTCCactagccc
ctccccgtcc
>NODE_34_length_468_cov_13.194445
CTCTGCTCAGCCTCCATCTTCCTCACCTTTCCCTCACCTTTCCACCCCGCCCTCCCACCT
TCAGACTTTCTCCCTCCCAAATCACCCCCTGGCTTGTCATCCTCCTAACCCACAGCCTTG
GAGCTCCTACCCCGGCCTCAGCTCTTCCCTCTCCCTGCCTCTCCTCCAGCCTGCCTTTCC
CTCTACTCTGCCTCCCTTAGCCCCAGCCTTCTGCTCAGTGTTCAAGGGGAGAGCCAGCTA
GGAATGCTGTGGCTCTAGACGTTTTGTCCAAGCCCTAGGTCTCTTTCACTGAGGCAAGAT
TAGTTCATACAAAAACTCAACAATACACCACTGAAAGCCATTGTTGATATTCAACATTTT
TCACATAGCGGAGCAGAATAGACAATGCGGCAGCCGGGAAAGCCCGAAGCGGACTAGCAG
GGTTGATGGCTGATGGTATCTTAGCTGAGCGAGGCCTTAATCCCTTTTATACACACACAC
TCACACAAGTATACACACTCTCAACAGCCTGGAGACAGCAAAATCAATACTGCTTGCTCT
GTCTCTGTGTGTGGATCAGTGGGTGGATGAGTGTGATACGGAGAAAAAAAGAGAATAGTA
CTGTTTGTACCt
>NODE_35_length_480_cov_3.372917
GTTTGTCTTTGTGAAGGTGAGAAATGACAGCAAAGAGCAGGAGGTGATGTTTGCTGCATG
AAAAACGAACATGAAAACATTAATTACATCCAAGATGAAGCAGCCATGATCAAAGAGCTC
ACAACCACTTTGGTCATCTGATGACCTGATATCACAAAAGCCCCTCTACCTCTTTAAAAA
TTGTGGCTCCAGCCGAGAGTAACTCGAAATAAAATAACAATGAAGAAATGAAAGAACAAA
GGGAAGAAATGCACAGAGGGAAGGAGAGAGTATTATCAAGCCTGCGTTTTGTTCTGTGTG
AAGAGTGACAGGATAATGAAGAACAAAGCAGAAGGAGGAGCACAAGGAGACGAGAGGCAG
GGAGGAACAGACAGAGTGAAACTTAGACAGAAGCTATGTTTCCATCCAACTGTCAGGCAA
ATTTAAAACACACTTTTCATGTGTCATGCAAAATAAAATCCAAAATTTTCCTCACTGGAA
AATGTCAAGAAGGCTGGAAGAAATAAACTGGCTTCCATAGGTCTTTAAACTAACCAAACC
AGCTTTAAACCTAATAATAATCagcgtcctcaaataccaagcttttactaaagctagcta
acactaaccatgagcctatactga
>NODE_36_length_299_cov_1.013378
ACAAACAAGGATTAAAAAGAAAGAGTTAAAATGGAATAAAAACTAACTCAAAAGGAAATT
AGGAAATTACTGTGAAATTACAACCCAGAAATATAAATTAAAGCGCAAGATTTCACATTA
CAAAAGGATAATACCACATTATGTCAGAAATGACACTTTCCTCTTCAGCCACTACTCAGT
CAACGTCATTCAAGTACACAACCATTTCCCTAAAACTCAAACTGGAAAGGAAGATCATTA
AGGCATATTTTAGTTTTATTTTTGATTTTATTTTAGAGTTTCTGTTATGTTCACAAGTTT
aaaaagaaagcaccaacaaattggcatttaattttttgtgtagtgatacagaagaatcaa
acaaaaggatttcctggtttttagttcccaaaccttctgccacaatgcaaagtttagaaa
gcagttagaaagcgtcaaaagca
>NODE_37_length_418_cov_16.344498
GCCACTGGCAATACTGATGACCACCAGAAAGACACACACACACACAAGCATGGACACACA
CACACACACACACACACACACAAGCATGGACACTTTTCATACAGGCAGACGTTAGCACAT
GCACGTAGACACTCACATGTGCACACACACACCAATGGCTGCTGTGGTTTGCTGGTGTAA
TGTGCTTTGTTGTGTGAAGGTATCAATCAGAGGGGAGCAGATTATTAGAGTGTCTGAAAG
AGATCAAACAATGTTGCCGTCTGCACCCACACATGGCTGATTTACAGGCAGGCTGATAAA
GTACTGCAGCTCTCTGTCAGGGGCTACATGACGGCTCGCCGCGCTCTTAGGATAAATTAT
TGCAGAGGCCCGCGGTAATGTCTCTCCACCTAGCAACCAGCCGCCCCAGCCGCTGCCAGG
GGAGCCCTGCCTCGTCTGCCATAATGGCACTGTGTCCGGGGTCAGCAGTTACTGTATCGT
AGCAGGGTGGGAGGGATACACACACACACACATACACACACACATATATATATATATATA
TGTGTGTGTGTTTGTATATATA
>NODE_38_length_145_cov_21.655172
CTCGTCATCAGGAATTTTCCTCATTGGCACCGAAAATGCCAGGCTGCACACCTCTGACTG
CGTGGCCCCCACATCTATTAACCTTATTGATTTGGAGCCCTGCTGAGCCCCTCCAGAGCT
CCCGCCCCCCTGCTGCTGGACTGAAGTGGATCAATCCTACGCCGGGGGCCACAACTCGAT
AACAACCCAGTGCTCCGAGACTACTGTTTACAACCTGAAATGAATACACACATAGATGCT
GCTCTGTATATTCACTGCTCATCTGCCGACACTTCCTGATACAAGTTTT
>NODE_39_length_836_cov_6.429426
GCATTGATTAAACTTTAAGGGTACAATTGTGGGGCAGAGTATGCTGATTGCCTCAAGTGT
TGGATGCAGAATATTTACTCTGAAGGGCACTTTGTTAGTACAAATTAACTGCACTGAAGA
AATCAATGAACAGGAGAGTAGAGGTTAATATACTGTACTTCTTTGACGCATATTTAATTG
TATAATTAGTTTTTTGTGCATTTCTGGTCATAAAAGCACAACTGGACATGGGTGGACGTT
GCAGTAAAGTTATTAAACTGTAATTTTTCATAGGTATAATTAACACTTATTAAAAACTTG
TATCAGGAAGTGTCGGCAGATGAGCAGTGAATATACAGAGCAGCATCTATGTGTGTATTC
ATTTCAGGTTGTAAACAGTAGTCTCGGAGCACTGGGTTGTTATCGAGTTGTGGCCCCCGG
CGTAGGATTGATCCACTTCAGTCCAGCAGCAGGGGGGCGGGAGCTCTGGAGGGGCTCAGC
AGGGCTCCAAATCAATAAGGTTAATAGATGTGGGGGCCACGCAGTCAGAGGTGTGCAGCC
TGGCATTTTCGGTGCCAATGAGGAAAATTCCTGATGACGAGGTGTCTCTTTTGGAGCCTG
CATTAATGTCAGCCTGATTACCTGGAGCCTGGATGTCAGATACAGTAGGGTTAGTGGAGG
CTTGTTCCTTGGCCATTAACTGGAATTAGCTTTACAAGGAGACCCTTCAGATTGGAGACT
TTAACTTGCCACCTCTTCATCCGCTGTCCATTGAGAACAAATTGCTAACCCCCTCCCTCT
TTTCCCTCCTGACTCTATTCTTTCACTCTGATTTCTATAATGCCAACAGTTTCATAATCA
CTTGATGAGTAATTTCCTCTCATTTGGGATTTGGAGAGAGAGGTTTCATTTAGAAGTTTC
TTTCTTtctggttttttttttctcccaccctcatttttatagtatttctcacatcacgtt
ttctttaaagcataattgaa
>NODE_40_length_726_cov_11.940771
TAATTAAGAGAGTCACACTCAATTAGTAAAATTTCACAAGATGAATGATTTGTCTTAATG
TAAGCAATTAAAGCATATTTTTCAAAATTATTCAAGTACATATGGAACAATTGAAGGAGC
AGTGTCCTGTAATAAGGTGAAATAATCTCAAAATTAATAAAGCTTATGCACACGACCTGC
TATTTTCAACTACATAGCAAACATTCCTTAGCTGAAATTTCCATCTTCAATATATCAGAG
CAAACTTAAACATGTATACTTTATTCACGGTGCACTACCTTAACAAAGAAAATGCATGTA
TGGATCTTTATTTCAAGGTGAGAGAGAAGTCAAACACTCTTGCAATTTATAGATCAAATC
ATAACTATATTGACTGGTGAGTTTTGTATATAAAAAGCAACAACAAAGTACATAAATAAA
GTCATTACCAGAGCTTAGAACAGAGGCACCCGATTTTCTCTTTTATCCTGCAACAACAAA
AAGAAGAAGAAGACAGAGGAGGAAGAAATAACAAAAAAAGAGAGAGAGAGAAAGAATTGC
ACAGAGGCTTTTCTTTTCTTTAAAATGCTGCATTAGGTCTTTTCCTGCAGTCAGTTTTCA
TAGTTCAAAGCTGGCAGTTCAATAAATAGCTGGAACTGGCACATCTCTGTTCTTGCAAAA
AGAAATCAATGTTAATCCTATTACCGGCAGTTATCACCTAGCCCAGAAACGGTGGCAAGT
AAGGGAAAAAAAAAAACTGAGATGTCAAAGCGGGAAGGGGAGAGAGAGCGAGAGAAAGGG
AGAGAGAGAGCGAGTCACCCTTCATTCACTTTCAAACACAGTTTTGATAATTTACTTCTG
TAGAAGAAGAAGAAGGGAGGCGGGAGGATg
>NODE_41_length_381_cov_5.443570
CACCCAGAAGAGCTCTCTCAACGTCCACATGCGGATGCACCGTGGAGAGAAGTCCTATGA
GTGCTACATCTGCAAGAAGAAGTTCTCACACAAGACCCTGCTGGAGAGGCACATGGCCCT
GCACAGCACAGCCAGCGCCATCACAGGGCTGCCGGTCAGTGCAGGTACCCCGGGCCCCGT
CTCCATTCCCATGCCTATGGCTGTTCCTGAGCCTGGAGCTGGAGTGGTGGCCCTCGCCAT
GCCAGTAAGTGGAGGTGCTGGAGTAGGGGCTGGGGTTGGAACAGGAGTGGGTGTAGCTGC
AGAAGCGAGTTGCCAAGAAGGGACCACCTACGTGTGCTCCGTCTGCCCTGCCAAGTTCGA
CCAAATGGAGCTCTTCAATGACCACATGCGAATGCATGTCTCCGATGGATAAGTACAAAT
AGATAAACTTCTTTCAAAAAGAATGACAAATGAAATGGCACTAGATTTTCCTTTTCTTAT
TTTGAGGTATGAAGAGTAATGAGTATAGACACTGGCACATTAAGT
>NODE_42_length_368_cov_16.826086
CAGATCCAAGGACTCCAAATGTGGCGTGCTGCATGAAGACATTTTGGACGCAGCCTGGTC
AGTAGGGTATCTCCCTGCCCCCGACTCACCACCACCACTTCTACCATGCTAACCACCAGC
AGCCCCTTGCAGACCAGGGAGCAGACCACCCTGGGCTGGTCAGCAACCCCTGCTTACACC
TGCCATAAAACTTAAAAGCTACAGTCTCATCCCCCAGCTTTGAAGTGTTCAAAGCATAGC
TTAGTGACCTTTGATGCGACTTTGGCTGCAACACATGTTTTGCACCCATGTATAAACGCA
GGCCTCTCAGTAGACAAGGCGGGATTGTTTACCTACATGTGCGAAACGTAAGGGCCAATG
CATGGCAACCATGCATGGAGCCTCCATTTCCACACGTCAAGTTCCCCTTGGTGGGAAACA
GACGAGTCGAACCGGACACTGCTTTAAGCAAACATATTCAACCACCATGTGTTGAGCATT
ACTTAAAAACACTTTCTCTTTGctcccagact
>NODE_43_length_804_cov_18.313433
AGTCCAACGTTGATAGCAGATGGCGAGGACAGAGTGAATGATAGAGAGGCAGAGAGAGGG
AGGAGCAAAGAGTGAAAATAGAAACAAACCAATAATCTTCTACATTGCCTCCTAAACGAG
GGCCACTCTGTCCCTAATGTAGACAAGTCATTTTGTACAAGCCGTTAAAGCCCACTGGGC
CAGGCGAGCATGCAGTGTAGGGCCGCCTGTTTCAAAGATCTTTTGCAATCAGTTACACAA
TGGACCCCCTCATTTTATGCTGCTACATCATAAAAGTGCTCCTTTTGTTACATTTCCATC
CTTAAAAGGGTCTTAATCCCCATCCTTTCAGGCCAGTCTATGGCAAATTCCTCAGGGACA
TCCCATTCGCTGCAAGGGCTGGAGTGACCCACTCAGAAACCAGCATGCAGGGCTTTGAGC
TTTTCTTCTGCTGCCACTCTCCAGAGAACATTAAATCGTACTTTTCATCCCCCTCACCAT
AGGGGGAAGCCCCTTAATGATGACAGAGAAAGAGAAATTCCTCCACTCGGTCCTATGACA
CCATTCTGCTGTCAAGCAGGCGTCTCGGCGGACAGAGAATCAAACATGGCTTCCTGCAGG
TGGAACGCCAGTGAAGGTCACGGTACAGTCCAAAGAGGACAGAAGGAGAGATGAAGGGAA
CGAGGGAGGCAGAAGGAGAGAAAGAAAGAGAGGTAGCACTTCAGAGGGACCGGCTTTCCC
TTTGCAAATTAAGTCATCTTCTGTAAAAGGTTAAAAAAGCACTTGCAGCTTTCTTTCAGT
CATACTTCATGTGTTACCCAACCATTCGATTTCTACATAGCAGAACTTGTCAGTGCTCCA
CATAATTTAGATACTTTTAACTCAGTATCATAATAGTATATCATAACTATTATGCCCTCA
CAACttacctatgactgttttggtgcctgtttaaagtctttttcgttt
>NODE_44_length_811_cov_11.980271
CCTAATGATCCTCTCTGGTTAATCTGTGAACAGTCGAACATTGTGCAGCCTGCATGCTTT
TCTCTCTGGGATCATGAACAGCTGCTTGCTCATAATTATGTTGTCATTCATTGTTATTTG
GAAGCGGAAACTCGTACTGACAGCTAGATTTTTTGTGTGTATTTCCGTACTCTATATTTA
CTTGTGTATACAGTAATGTGAACAGTTTGGGTAAAATTCCACTTTAGGTCTAAGGCGTAG
TTATGGTCATCCTTTTCAGTGGAGTATAAGATCCATCTTTGTCCTTGGGACAATTGCTAC
TAGAGCTGGTAGATTTGAACAAGATTTAAGAGCTATAAAAAAAAATATGAAAGAGGGGGA
AAAAAAGGAGAGGGATATGGATTGAGACGGAGAAGTAGCAGGCTGATTACAAGGTGTCAA
AATTGCCAGGAGCAAGAAGGTGAAAGCAATCAGGGGTGAGAAGAGTGCAGCATTCGTGAG
GGGCAACTAATTATCCATCTCATTTGTGGAGAGAAGCATTTGAGGCAGCTCTAGCCCACT
GAATGGTGACAGATTGGTGCGGAGGAGAGGGGAGGTGTTAGAACAATGCAGCCCAGCTCA
CCATCATTACTGCATGCTAATCAGCAGTGCTTCTGCACCACCAGTCGGTGCTGCAGAGAG
TTCGGGGAGACAGGGAAGTCACCGGCTTCAGGGGACTATAGTCCGGAAGAGAGGGAGGAA
ACGGATTCATGGTTTATCTGCTGGCGCCCTACCACTTCTTATTTGAGCGTATAGGTTATC
CAACAGAGACTGATCTCTGTGGTCTGTGTTATCAGCTTGTACTTACAAGATGATTGCACT
GGGAGTGTTGAGAATCTTTTTCTGTACATTGAGCGGAATACTAGCTCACTATGTGGTGTA
ATGCACATTATACATGTGGGAAATGTCATTAAAAGTTTGGATAATAAAtagaaag
>NODE_45_length_535_cov_18.244860
ACACACACACACACGCACATCATCAAGGTGCATTCTCACTGCGCGCTACCGTTTGGAGAG
CCCCGACGATTAAGACGACGTTGCAAAGAGGAACAAGAAAGAGCAGAAAATAGTGGCAAC
AGTTTGCAGCAGGCAGGCACAATCGATATTTAAACAGAGAAAACGCATGCAAGCCAGGGC
GCCTTACTTACTCCGTGCGCTGCGCCGAGTCTCCGCAGTTTTAATTACAAGCCCTAATTT
CCAAGTCGCACATAGTGTCAAAAAACCTGCGACTATTTCTCAGAGATTCCCTTTAACAAG
TGGAAACTTAGTGTCCTCCTGCACCATTTTATACATGATGAGCCGTCAGTAATGGGATTA
TTAAACAAAAACGTTTCAGGCGCTGGCGTTAACCTTTTTTAATGCCTAATTAGGTTTTGC
AAAGAAATAATTAGATTCTACAGTGCTTACACTGCCTATATTTTCAAATGGCATCTGCAG
CAAACACATCATCCTGCGACACTCGTTGCCAATAATCTGCGGATATATGCGCTACAGTAG
CAGTCGGATGTAAGATTTTAAAACATGTTGGGACCAAATAAGGTGCACTTAAAGCTAAAA
TAATTACCCGGCGCAAGCTATAGGCCAACCTGCAGCAGGAGCATAGTCTGGTCTGCTGCG
CCCCCTTGTGGTGGATGTa
>NODE_46_length_785_cov_10.189809
CCTCAGAAGGAATATCTATGAGGTAGTTATTGTGTGATTCTTCCCGGTTGCGATAATAGG
CGCAACAGTGAATGAATCAAATGGCAATAAAAGTTATATAAAGTATTCATATTACATTCA
AATTCCCTTGTTAGAGCAAACAATGTTTTCACATTTCTAAGCCAGCAATTTGGCTAGAAA
GAAAGACCATAATGAATACAACTGCTTTCAAAAGTACCTCATGTTTGTAAATGACAGGGT
GCTTTGCTGTGAATTTTTATGGCTATAATTGTCTGAAAGCTGCATTTACAAGTAAATACA
ATGCCACCCCAGTGCTGATAATATTCAGCCAGTTCAGACCACTTCCTGTGAAGCGCATTA
ATGCAACTTTGATTACCGTGTGCTTTTCCAGTAGCAATTCTTCAGTGTTTAAAGGGGTGG
GGTTAACGGATTGTGACAAAATGCAGCAGGAAGTGGAGGTGCATGGGTACAGCGGGTTCC
CATCCCGCTTCTGGGCAATGATCTTACCTTGAATGTGGACATGGCTGGGTCCCTGCTATA
CCTGTCTATGGTGTGGAACTTGGACGAGTGGTTGAGCTCATGGTACAGCTCAGAATGTCT
TTTGCGAGTGTGCATCACTTTCTGGAAGGGAAGAAAGGAAGGGACAGCAAAAATGAAGCA
AATAGAAACAAACTAAAAAAAAAAGAAAAGCAAAAGAAATGGAGGGAGAGGGGGGGCGGA
GCAAGGTAAGGGCAGGCAGGGGAATGGGTAGAAGGCTTGAGGGACTGCAGTGATGCCAGC
CATGAAAAGGGGTTAGAGAGAGACGCCGACAGATCGATCGATTGTTGGCtcatgctcatc
catcatctacttcctcagtctttaagaatttggcaactgggagtgctacagagtagtcct
ttaaatgaaaatttggtgaaaatgacaga
>NODE_47_length_1024_cov_11.796875
TCGCTCTATTAGCATCCATCCTTGTACTTATAGTAGTGCCTATCTTACATACATCAAAAC
AACGAAGCCTAACATTTCGACCCTTCACCCAGTTTCTCTTTTGACTCCTAATTGCAGACG
TCCTAATCCTTACCTGAATTGGAGGAATGCCCGTAGAACATCCCTTCATTATTATTGGCC
AAATCGCATCCTTCCTGTACTTCTTCCTGTTCCTAGTTCTCACCCCTACAGTAGGATGAC
TCGAAAATAAAGTCCTTGAATGACAATGCAATAGTAGCTCAGTGCCAGAGCGCCGGTCTT
GTAAACCGGACGCCGAAGGTTAAAATCCTTCCTACTGCTATCAAAGAAAGGGGATTTTAA
CCCCCACCCCTAACTCCCAAAGCTAGGATTCTAAACTAAACTATTCTTTGAGTAATTTAT
ATTACATATATGTAATATCACCATTAAACTATATTAACCATTAAAGCTATTTAAGTACTC
AAGGGTATAATAGACCTTTATATTACATATAAAGTTTTTAAACATTGGATTATTTAGTAA
AGTACAATAAAGATAAGACATAAAGCAATCAACAGTAAAACACCCACTATAATATTATCG
AGAAATAGGTACAATAAAAGCAAAAACGAGCTAAAAAGTTGGAGTTCCAAATATACACCA
AGGATCCAACATCCCGTTAACATCAGAATCTTAATGTAGTAAGAACCGACCATCAGTTGA
TTACTGACTCATACGGTTATTGATAGTGAGGGACAAGTAAATGTGAGGGTTTCACTTAGT
GAACTATTCCTGGCATTTGGTTCCTATTTCAAGGCCATAAAAAAGTTAGTTTCCCATTCT
TTCCTTGACAGATTGCATAAGTTAATGGTGTCAAACATTTCACCCGTTACCCAACATGCC
GAGCATTCTCTCCAGAGGATAGGGGGTTCCTTTTTTCTTTTTCTTTTCATCTGGCATTTC
ACAGTGCTTGTAAAAAAAATAATAAGGTTGAACATAACCTTTGCACCGACAAATAGAACA
GTAAATTACCCAGACATGTCAATTATAATTACATAACTGATTTCAAGGACATAAATGATG
ATTTTTAGTCCTAAAATATCTAAGATCGCCCCCTCCCTCGGATTTTGTGCGTAAACCCCC
CTACCCCCCTAAACTCCTAACGTCTtat
>NODE_48_length_380_cov_2.552632
GCTCCTTTGGTGCGTTCAGACACACTCCTGAGATTTCTCTCGCTCTCTCTCTCTATCTCT
CTCTCTTAGAGCTCCCCTCCTCTGCCTTCTCCCTCTTCTGCTCAAGTAAAGGCACTTGCT
GTGTGGAGGTGACGCTCAGCAGACCACAGCTGCAGAGAGAAGGAGAGAGAAAAGAGGTAG
AGAGAGAGGGAGAGACACTTTTCCAGGGGGTGGAGGAAGGCGGGGTGGGAGGTGGTGGTG
GTGGGGTGAGCCAGTGTTTTGCAGCTTAGCTGAATGCACAACTTCTCTCTCTCACCCTGT
TTCCTTTTTTCCCCCCACTCTCTCTCACTTCCCTTCCCTTTTTCTCATTGTGCCTTGTGC
TGATATCCTATTTTCTCTTTTTCGTCTTCTTGGCTCCCAGAGAAAGCGTCGGCTTCCTTC
TCCTTTGAGAAGCCCATTACGGCGGCACGCAGTTATTTCTCTCGAGTTTTCGAGGTGCCG
AGATGAAAAGtgatccagaaagcagaggagatgctctccagtgt
>NODE_49_length_754_cov_17.913794
TATTTTGGACGCATAGTGACAAAGCGTCTGCTGCCGCTTTTGAAAAAAGTTTGAGTCCTC
TTTCTAACTGTCGCAGAGTGTGATCCATTAGCTTTAATTGTGCTGCCATACTGGTTCAGT
CACATTTGTCAGCTGGATCTAAGCTGGGGGAAACAGAGGTGCAGTGCTAGAGTTGCTTAC
TAGTAGTCCTCTGCTCAGCTCAGAGTTTAACCCAGTCCAGTCCTTAATGATCTATCTGTC
TGCCACCCGCACAATGGCCCACACCGCTGTTCGCTTTCATTTACAGAGTGCCAGTCTCTG
AACTCCCCTCATCAGCCCTTTGTTCCTGGCTGTTTCATGTTTTTTGGGGAGTTGAATGGC
ATAGCTGTGTATGGGATACTTTTGAGCGAGTGGTTTAGAGAGACAGCTAGAGCAGGAATT
TTCCAGTGCAATACATTATGAAGATTTCACTTTCTGCCTTTGATTCTGCACTGACAGTTA
TCCTTCAGCCCTCCTTTAAAGTCCCACTTTCAATCCCTAATGGCTGTCATGTCGCTGCGC
TCTCTGGACTCTTACTCAAAGTGTCATTGGCATAATGGTCGGCAGCCGTTGGCCTCTTTT
GATCATCCATGCTGTGTGCGAGAGCAACTGGAGCTGAAACACTGAGGTGTATGAGGTGTC
TGTGTGTGCGTGCACTGCTTGCGCCTCTGCTCGGCTGCCACTCCCAGGCAGAGCTCCACG
ACCGGAAATCTAAAATTCACTTTCAAATAGTTTTCCTCCTGTTCTTGGTGCCTAATAGCC
AGGCAGTGGAAAGTATGTGTGACTGTGTGTATGTGTGTATGTGTGTGTGTGTGTGTGTGT
GTGTATACTCAGTGTGTGTATACTCATTAAAAGGATAACACAGGTTTCTACTGTatca
>NODE_50_length_385_cov_1.846753
TAGGTGAACAAGTTCATTTGTTGACTAAAAAAAAGGCTGAGCCTTTCATAATATAATACA
TATAAACAAATTTGCATATAGTGAAAAATGTATTAAGTGTGGAATTAAGTGTTAACAGGA
AACATCTAAGTGGATTATGTTCCTAAATAAACAAATATAAGCATTAAAGCCCCCAAATTG
CACTTTAATCCTGTGCCTATTGTAATCTGGTAATAATTTACTTACCAGTTCAAAATATGA
AAATATAACTGAGGCGGGATAAAATGTATTTGAAACATTGTTAATATTGAAAGAGACAGA
ATAACTGATAATAAACCAAAAAGCTTCTACATCAATATCTGTGGGTGAAAATATGCACTG
AAAATTTGTCTCATGGACCATTTAAGTTTTTATATATTGACATATTATTACATTTAAACA
TGTCAACAGACAAACGTGAGCTTCAACTGGAGAAATAAACTGCTAAAATCCCAATTAACA
AAACTGTATATCCTGAGTTGGTTTTGGTCAAGTGGAAacatggagctgt
>NODE_52_length_345_cov_1.066667
TAACCTGTTTATGTAACATTTGGTGAAATAGCTTTATGAAACACAAAGGTTTGTCTTGCC
ACACTTCTCTTATTTTCTCTCCATGTTACGGACTAACTCTCCTCTGATTCTTCCTTTCTT
CCCCCGGCCTACTTACTACTGCATATAACAAAAACATTAATGTCAAAAAATAAAAATCCT
AAAAAACTAATCACAAATTTTTAGTACTTAAAATAATTTGCTGACTTCTTTCTTTGGCAA
AATATGCTTTAAAGTGTTAATTTAACTATTTAGGCAACAAGTTGCTCATGTTTGCGTTTG
AGCATAATAGATTTAATATGGTAAGAAAACAGGAAATGCAACAATCATCAATGACAGGAC
ATCTCACATGGCAtataaggagtatttagggataatgaactattggatggttaaaggtct
tacctagcaatgcttgttattactcagactgacactgatgagtaattaggccaatagctg
ctggtgttt
>NODE_53_length_438_cov_15.965754
AAAAAAAAAACACCTAACAGGGGGTTTCATTTTAAAGTTTTTTTAGGGGCAAAAAAAACC
ACAAATCGACAAATTCCCTCTTTGGTGCAACAAATCGGATCCAAACAACAGATGCAGCGG
GAGCTTTGGTTCTAATATTAGGGCTTGTAGGGACGTATAGCAACATGTTTCCATTAAACG
CGGCGTTTCTAAGAATAGGCCGCGGCACATAAAGGGAAAATTTACAAGGGTGTCAGTCAA
CAATTTAATAAATTGAAAATCCATTTATCTGAATACAGAGTTCTGCCCTTCACTCCACTG
CCTTTCCCTAACAGATGGTGTTGTGGGTGCTTATGTCCAATTTGATTTGAACCAAACCCT
CAGCCAATTTTTACACTGGCATGAAATCTCAGCGAGCCAGATCCACACACTGGCAGTCAG
AAATAGCAGCGGAGAGGGCGCGACATTGTGAAAGAACGATGAAGGGCAAAATCTGGAGCG
ACATTCGAGAAAGTCGCAGAAAAACTTTCCTTGTTGTTTCGTTTTGTGTCAGTTTTTTTT
TTCTTTCTTTCTTTCTTTCTGTCTTTCTTTCTTTCTTTCTTt
>NODE_54_length_451_cov_4.760532
GACATTTTCAAACAGCCTACAGGTAGGAAGGAGCCTCTCATTTTCCCTACACGTACCAAC
ACCAATTCATGATCATGAATTAACAATGTCAAATATTTCCCTTACTTTTCAGTCAGCTGA
TGGGATGCCAAGTATAGCACAGAGAGGCAGACAGTCTGAAGCAACCATGTAACAATCTAA
AAAAATGCAACCACATAATACAAAATATTGTCATGTGGACATTCAACACTTGTGGTTTGT
ATTGCCTGCTAAACTGGAGATTGTTGCACAGCTGCCATCAAACTCTGATTGACAGCGCCT
CTCCCTCCCTTCCCCTCGTAATGGCTTTAAAATAGCATATGTTTCACAGTTCAGTGATGC
AAAATCAATGGGTTATTTTCTATGAATTACTCTACCTCATGGTGCTAACCCTGTTAATTG
TTCAGTATCAAAGCAGAATGATGATACGTCACAACCTTAGCCTCACTGTAACAAGTTTGC
CCGTGAAACGCATTGCGTAAGCTGAGCTCCACTTACAGAATTAGATTCTAACAcgtcatg
ctgtggcacaaatgcactagagatacaccattctctccgtaagctgtgacacatt
>NODE_55_length_544_cov_13.330882
TAACCCTTTTCCGTGTCATTTTAATGCCACAGAATAATATGCAAAAACCATAAAATGTGT
TGACGTGACACGCAAAACATGCCTTAAGTGGCGTGCTATTTCTGTAAACCTATTTCTGGG
TGAACATGCAGTTGCAGTGACGTCACAAGTCTGAACAAACCCTCAAACTGAAGGCCATCA
GAGCTCTCATTCTTTGTCTCAGTGACCTGCATGTCTCTTAAAAAGCTTCCACTCTCATGG
CCAAGAACCTGCACTTTTAGAAACCCTGGTGTCTCATCTTAGCCCTGCTCTTCAAACAGG
CCTGCATTGATTAACTCAGGGGGCTTTCTCTGCTATCCACCTATTAATTATATGGCCTTC
ATTAACACTGGGCTGATGAATGGCCTCTGCTGGAAAGGCGAGTTAAGAGGAGGTGTTAAC
ACAGCACCTGCCTGCACTCATGTGGCCACTTATTAACCAACAATGACCTTCCACATCATA
AACCCACTGGCCGGCTATTTGCTGTCTAATAAACGGAGCCCCTCTCTCTCTCTCGGCCCC
CCTCTTCCATGCGTGGACCCCTTTACTTGAGCCCCTCAGAGTTTATTGTTCTGGAGGAAA
AAAAAAATAGATGCCTGTAAACTTGGGACACCTGGAATCAACTAAAATACAGATCCATGG
GACCAAAAAGGAGTTAAGTAGCATAGGt
>NODE_56_length_839_cov_13.464839
TGTTAGTTTTATATTGATTCGCTGTTCTGCCGAGTTCCTGACAAACAATAAAACTTTTGA
TTTTAAATTTCTATTTTTCCTTTCACTCCATTCAGATTGTATTTACATGCGGCTGTGAGA
TAGCCTCGGTGGAATTTACCAGTGCAGTTAATCCACTCTGATGGTCTAACAGGGATTGTC
TGCACAGTATCTCTGCAGCCAAATCATACAGTATGAAACTGCATCAAATGAACAGATGGC
AGTGACACGAATTAAAAGCACAGAACAATAGTAGAATATAAACCAGAAATGACACCCAAA
GTGGCTGTTGATTTATAGCCGTGGCGAGTTTGGTACTGGGCTTCCATGTATATTAGTGCT
ACAAATCTGGGTCCATTTAGCAGGGAGATGCTCATACATACATCACCGACTCCTGCTCCA
AGCCAAGGTCAGTCCTTATTGCATCAATCTTTTCAACAGAGGCTACTCTACACAGCAGCA
GTTTTGTAACTGTCGCAGCTGTAATGGAATCTTTTTTCTCGCGCTTCATCTTTCTCTTAT
CACATGAAATATATATTCAACTTCTCTTCTTTCCCTCATTCTCCTGATTCTTTTTATTTT
ATCTGTAAAACATTCCCGGGGACCTCATTCCTTTTCTGGGGGACACACTCCAAGTAGCAC
AGATTTTAACCCTTTAAGGCCCTGAGCACACCGAGTCACGTTGGAATACATAGATATACC
AAAATAAAATTTTTAAAAGGCATTACATAAAAACGGATTTGTCTCATTTATAGGACAACT
TGAGTCAATGACAAGACATTTATTAAAATCCTTCCACTTCCCTCTGCTGCATATATTATT
CACAAAGTCATTTCCCAAAGGTTTGACAGACATAAAAGGACTTAACATATGTGCCCCACT
CAAAGTGTTTCTTTAAACAGAACTCTTTCAAACAtaagtgctatttttcctaaattttac
cttaaatttcctttaaataaaac
>NODE_57_length_458_cov_4.403930
AAAGACAGTGAATAAAAAAGTTTCTTCTATTATTTACGTAATAATGTTCTTTAAGTTGTT
TTTTTTCAGTGAAATGCAAATATTAGATAGCGATGCTGGGAGTTTGCGTTTAAAAATGTT
GTTATAAATTCATAGAAATACAGAGTTACTAGAAAATGGAAAATCAGACAGAAGCCTAAA
TAGACATCTATTTTAATGTTGTATCTTGAATAGAAGGCATAGAGCTTTAACTGCAAATAA
GAGTTTACTTAATTTTAAGTCAACAAAAAAATGCACAAAGCTTGCATCACAACTAAAGTA
AATAATAAAAACTTCTTCCCTAAACTTCCTTAAAAGTTTAAAACCCACTTTTAAACTTTT
TAACTGCAATGATATCCAAAAAATATGATTTGCCATAAAGAGCATGAATATTTGTGATGT
AGCCAGTGGTGAAAAATCCTTTTGGGGATTTCGATATATAAAAGAGAGAGGTTTATACAT
TAGCGCTGTAGTTGCAAAACACTGTTGATATTCAAATGATTATTGTGCAAAATCTGGGAT
AAGCTTCTGTGTGAGAGCTCTTCTAAGTGCCTACAACTATTGCTAATTCCCCTCACCATT
GT
>NODE_58_length_787_cov_11.916138
CAGGAGTGGGCATAGCCTAATTGGTGCTACGAGGAATAAATCAAAGCAGAAAACAGGACT
TGTTCCAAACACAGCTCATGATGCACTAAAAAAACTCTCATGTTTCCTGCAACTGTCCAG
TGAGTTTACATGCCACCTCATGTTACATTTTTCCAACGCTGCCGCAGCTGATGTATGGCT
GTTAAAGAGTAACTGTGATTCAACATTACACAGCCATCCTGTGAGGTACCTGTGCTGCTC
TCTTGGTCCTTATTCTAATCTTATTTAACAGTCTCTGCCTGACACGCAATTCAATGCAGG
CCCCCAGATTGGAGAGTTTCCAAACAATCCTGAGCTCACCCAAGCTTGGAATTGGTTTTC
CGTGGAACATCTCCCTCCTCCCTTTGGGCACTTTACCAATTTGACCAAATTTGTTCCATC
ACTGGTTCTAAGTACCAGAAGTGTTTTCTGCCCACACTTGGACTCGTTTCTGCAATTTGC
ACATTCTTTGCAGAACATTAACAGCTTTGTCAGGGGCTGAGCTACCAGCTGCTGTGATGT
GGGGGCCCGTGTTTCAGGGGATACTCAAAGGAAAATTGTCATAAACCACTAACAACTCAT
CACTTCCTATCATAGGCACACTTTAATATGCAGGACAAGCCAGTCCAATTGGAATATAAA
CACTTAATAAATGGTTTATTACCCAAGATAACACACTAAAATGCAGTTATAAGCAGATAT
AACAGCATTTTAATAATAACACTCCTTATATACAGATATTGTTAATAATGGTGTATTAAG
AGCTATTTTGTGACTGATTACACTGTATGCCGTTAATAGCATAAGATTACACGCGTCAAG
TTTTAGATTTTAAAGACATTTTTCTTACAGGCAGGTTTGAAACCTCTTATAAATGCCACT
ACACGTCAtgttgacattgttacattatgtt
>NODE_59_length_996_cov_23.665663
GTTGTTGCATCCATTAACATTTTCTCAGTTAATTTTCTTGAACAAGTCTTGTCTTTGAGG
TTTATGCTCAGCATTGACATTAACATGGCAGTAGGATTCACCTGGCAAAGTGACAACAAT
AAGCATATTTGAAAAAAACAATATGCAGGGACGCTATTATAGTTGATATGATGTAAAGTT
ATAGCTTGTGTGTACATCATGCATTACTAAATAATAATTGTTCATTGTATCTGACTATAT
ACATTAACAGAAAAAGACATTATGTCTATGACCTGATGTTTAAATGGGATTATCTCTCAG
AACATTATTAATAGCATGAATGAGGCATTATTTCACAGCATCTGTATGCATGATTGAAAA
AAATCTAAGAGGTTTCAAGCATGGGAGGAATTTTTACATTTGGGAGGGAGGATGCAATCA
GTAGCTTGGGACTTGCAGAGGCCTCCTCGGGTGACAAATTGAAAGTGTCTCGGTCTAGTT
TATAGCCCTGATCAGGTCAAACGAAAAATATTGGAGGTCTGGGTGAGGAGACAGGCCCGC
CTGGTGCAGATAAATGGACTGATCATTTCTTATTGAGAAACAATTCCTAAAAGGTAGTTT
ACTGTGTGACTGGGGAAGCGGCGAGCGGAGAGCAGAACACGCACCCACTGCTCCCTCCCT
GACCCTTCCTCCACTGCCGGAATTAAATGGATAGAGAGAACGCGTGTTTCTGATGGCACT
CCTCCGCCAGAGAGACACTCCATTTGTTATGAAGTAGGGGTTCTGATGAAGTGTAGGGAG
CTCCTTTTTCTTTTTTCCCCCTTTTTTCATCCTTCCTTTCTCAGGCACTACAAGGCCGGC
CTTCAGTCTGCTTCACATGAAATGGATGGAAGGAGCCGATTGAATTTTACACTCCCCTGG
TCATGATTAATGTGTTTGGTGAGGACTGTCTTGGCAGTGAAACTTCACTACCACTAGCTG
GCGCTCAAGCTCCTCCATGGCTGTGGCTTTATAACTTTACACAGAGCAGCAGTCGGGGTG
GGGGGTGTTAAATCGGGGCAGTTTTGTTCAAGAAACTGGTCTTCGCATAGCCCACAACCC
CTTTAGCTCCTCTCCCCTTGTGTTAATAGaaaatctcttgcccactcgcttgttattact
>NODE_60_length_758_cov_22.482849
ATAGAAAGGAGAGGAGGAAAAAAAAAACAAAAAAAACTCCGGGGCTTGTTATGGAGTTCG
TGTGAAAGACACACGGATTTCCACCCTTCTTTACCAGTTAAACCAGTATCTCTGGATAGA
ACACACTCAAGTACAGCAACAGGTAGAGTCTCTGACCGCAAACTCTTCCGTGGCTCCTCT
GAAAATAATCTCTCCCCCTTTTTTCTCTCTCCGTTTATCTCAATTGAGTTTCCAGCCCTT
TTGTTCGCTCTTCTTATCACTTGGAAAAAGGTGAACCCTCGTGTTATTTTTATTTTAATC
TTTGCTTTAATTGTAGTTTTTACCCTTGTGGTCCCTGATGGCTTCGCACAGTGATACTCT
GGTGGTGTTCTTTGGGGCAACAGCTGGTGCAAATGGGGGTAAACTGGGTTCGGATGAGAG
GGAAATAATTCTCTTGGTGTGGCAAATTGTGGATCTACATGAGAAAAAGGTACGGACCTT
TCTGACCCCTTCCTTCGTTGTACGGTTTCTTGTGTAGCCAGAGTGTTTGTGGCGTAGTGT
CTACCTGTAGAGGAAGAGTGTTTGACATTTAAATCAACATGGTGTGCTCCCTGTAGCCGT
GCTTCATGCTAGCTAACGCTACATCAGCTCTCCGGCGTTAGCTCACCTTTTAACAGGTGT
GCGACTGAAACTTAACGAGCAGCTGAGAGACTTAGCTTCACCCAAAGGAGAAAAACACAC
CTTTTTGGTTTAGCATGTCAGCTTGTCGACGAAAAACGACGCTTCATTGACAATTAAGGG
CTTTTATTGCAACTACATTGTCAATTGTTTGACTTTTTAAAAGAGTTCATTTCCTTTATG
TGTGGGGTGTCATTGCCTAGAAAAGTGGTCGTCtgccaaaaactgacatggcgcagtttc
ta
>NODE_61_length_596_cov_10.372483
TGAGATATTTGTTGGAGAACCTGCTTTTCTCTCTCTCTCTCTCTCTCTCTCCATGAAAGC
AATGTGCTGTTGTTTGGATTTCACATGATTGATGCTTGACTTAATCCAGTGCTCTTTGCG
CCTTCCCAGGAGGGTGAGGCGGTCTCTTTGTGCTCCTCTGTCCCATGTGAAGCAAACCAA
AGCGGGAGAGTGAGGGTCATAGCTATTCGGCAGGGTACCAGATCCTTCCCACCGGCACAT
CTGCATGTGAAATCGCCATTTCACCCCTCCACACTCCCTAATTGTTGCTAAAATTATTTG
TGAAATTGCCTTCCACCAGGAGTGTTTTCCACGGCAATTGTCACACAATTTTATATGCAC
GGTGGGCCCACAGAGTTGACACACGCACCTCTTCTTTTCTGCCATATGTGCTCTTTCTTT
TCGGGTTTAATAGTAGCGCATTATTTTTTTTTTCTCTCTCTCTCCACAATTACCTTTAAG
CAATTACTCTCGTGCGTTCTGCGGGGCAAGTCAACCTGTTGTCATCAATAGCGGGTCGAT
CCAAATGTTGTAATTACCACACAAAGCTATAGGAGCGCGTTTAGACGCGCATGCTGCGCA
CATTTACTTAATTGAAAGGTTAACAAGCCAACAGCATCTTATGGTGTAACCTTCGCCACG
AAGGACGGCTGCTTTtacgcggtttgtccattcagaaatccgcaccaacactcccttgtt
tagggggccgtgattcttct
>NODE_62_length_481_cov_8.365905
CTTGCAGAAACGTTCCCTCCTTGTTCTGCACTCACTTCACACCTGCACAGACAGACACAT
AGGACAGATATGCGCGCACACACACTCTCTCTTTCTCTCGCACACAGCTGTTTGGATGTG
GGTTGGCTCTCACAGAGATGTAAATCGGTTGCAGATCCATACTGGCCCAGGGCTCATTCA
CTGATCTATTTTCTGCTCAGCTGGCTTTAAATGAAGTTAAAATGACTCATTAAAACACCC
ACAAGCTTTGGGAACTCTGAGCGCTACAGCCTAAATGTGGTCCTCTTTCAACTCTTACGA
TGCCTCTACACACAGACACTGTGCCACTGTTCCCAGTGCAGCACACAAATAACAAAAAAG
CCCCAATCTGTTCATTTCTAAAAACAACAATTTTTGAAAACAAACTGTTACAGTTTTGGA
ACGGTGCGTTTTGTTACACAGCACAAAAATAAAACTTGGTTTGGGGAATCGTCTTGCAAA
GTAGTAACAGTGAAACAGTGTTGTAGATCCTGATGTTGTGTGACGCTGTCCAGTGTGGTG
TGTTGTGTTGTGTGAGATTGTGTGATAAGGGAAGAAGAGAACATAGTGCATTGTCTTGTG
CAGTCAAAGGCACGGAGTGTGCTCt
>NODE_63_length_816_cov_13.600491
AACCCACTGCCACTCCTCTAAACCCATCACAGTCTTGCTAGTATTGGAGCTTGGCAATGA
TTTTCAGAATGTTATATTAGGGGGGGATGCCTGCTGTCCCCACAGCAATGGTAGTGTTAG
TTGATATTGCATATTTGGTTGTTGATGCAGATTGCGCTGCAACAGATAAAGTCAATTCCA
GGAAGCAACCTTTTTCACCAAAGTCAAGCATAGCTGTAAGACTTCTCTGCTATCTGAAAA
ATAGGTTTGAATTGCATGCAATTTGTGGCAGGCAGAGCACTCCAATGGAGGGAGGCTATT
AGTGAAATGCCTTGCCACTGTCTCTTTAAATGCCAATAAATTCCCATCATTACAGAATCT
GGCAGTTTTCCTCCCTGTCTGCAGCCTGGGTCTTTATCTCGCTCTGCCTCAGTCTCTGAG
CATGTAGATCTGGCCCAGTTAGATTGTCATACTTAACAAACATTAATGATTAATTTCCTC
CACTGAGTCAAATGGGGCTAAAGGGATGACTCGATTCATCTTATCGCACCACAAATTAGC
ATTTCCCCATATTCTCCAGCATCAACTGTGCATTAAAATTCCACATTTACCATTCTGGGC
ACTGGCAGCTGTGGTGAAAGAGCCAAGGAGATCTTCCTCCTGTGTTGCTGGAAATTCTGA
TTACTTCTGTGTTATACAAAGAATAATTAATTCTGCCACTTTCTGCTTGTTACTGTACGT
GTCTGACTGCTCTGAGTCAAATTACTCACTGAGGGGTTATTTAAAAGGTCAAGGTGGGCC
TTTTTTATTTGCTGTGTTAAGTCCTGGTAATGCAGTACTTTCACTCTTTACTTCCACTGT
GATAATTTCTGTATTTTGAGGGGATCGGTGCAAAAGAGTGCAAACATTCACATTGTGCTG
TGCTTGATGTGTCCTGACACACATACACCCACAACGACataagaatcaaacagtttgagc
>NODE_64_length_660_cov_17.969696
CCATTGCTTTGCTCCCCCATAAAAATAGCCCATCCCATTATTCTTCTGCCTCCCTGGGGG
CCACAAGGTCTCCAGCATCATTACCAGGACTAAGGATCTGACTCTGCCGCCACCACTTGG
CACTCCCCCTCCTCTCCCCTCACTCCTCTTCTCTAATTATAGGTCAAGCACTCTTTTTGT
AAATTATAAAACCTTTGTTCTTATCAAGAAAACAGAGCAAAAAAGAACGATACCATGGAA
GGAAGAGGAGCAAGGAAGACGAGAAAAAGTATATGAAAAAAAGAGGAGGGAAATGGTGTA
AAAATAAGAAAGGGGGGGAAATTTTTCAATTATAAAACCAAGCTAATTTGGTATGACCAG
CGACTGTCATGCATGGTGACGGAGCTCCATTATGCAGTCATTTGAGCTCTTTCAAATTAG
TTATGTTAATGTCCTGCGTGTGAATGTAACACTTGGATGGGACAAGATTTCAGCAATTAA
TTTCTACAGTCAGCGGAGAGACAAGCAAATTTATTTTCCCCCTCTCAGGGAATTGGTGGT
GGAGGGAGTGAGGAGGGGAGAGAGCATTCTGGAGCAGGGAACAAGCTAAACACAAGACCT
AAATAAAGCCTGAACAATGGGAGCCAATGCCTCCTCATTCATTCAATTGACAATGTTTTG
CAGCTTAAACCTGTTTTATTAATTATGTTTGACATTTCCTTAATTAGTTTCATTTACACC
AAATCAATCCCTGCTGCTGTACAGCGTCATTTATCATTTTAAAAAATTTGCATAGCCAGT
GCTGACTTTTTCTACTTAATTata
>NODE_65_length_574_cov_12.958188
GGTCGTCCTGTGAGCAAACTTTCTGCTTTCTTCTCCCTCTCCTTCTCCTTCCATCATCCC
GCCTTTTGAAGTTATGTCCAAAAGGCTGTTATTATCTGGTATTAATAGATGCAGCCCCCA
GGAAGACAAAATCAGCTATTGATAATTGCAAGGAGTATACGGCAGCTACTGTATCGATCG
GCGTGTCCTCCACTCCCCCTGGTACTGAGAGATAAGGAGACACACTCTTTAGAGCAATAT
AATTTCTTTTGACCTATCTGCTTGCTACAGACTTATGATGAATAGCCACAGTGGCTGAAG
TCCTTTATCACCAAAGTTACCCCCTTGATATAATATTGATTCTTTATAACTAGCTCGCCA
CACAAAAATCAAACTGTCCACTTGGCCATCATCATCATCAATATCATCACAAAGGCGGGA
GGAATGAAGATCCCTTGCGCCTCTAAAGGCGAGACCGCACAATCTCCTCTGTAGGCCTAA
TCTTTATTTTGCTGATGATGAAAGGAAAGGGGAAACGAGGCGAGGTGCCATTTAAGACGA
GGTGCCATTTAATCCGGTATAGACTATACACGCGCGCGCGCGCGCACACACACACGGAGA
GAGAAAGCTGTACAGCTGCTGTGGAAGTAATTCATTTGGTGTGAATTTTTTCCCACACAG
AAAGCTTTTCTGTCTGATTTTAGGTTTTGCATAAAGTGaaactctgcctcctgcctag
>NODE_66_length_588_cov_23.488094
CAACAAAAATAACACTTTAAAATGATCAGGTATTTGTATCAGTTGTTTGTGTGTCTATGA
CCTCCCAAAGTATTTAAAGATTCTTTTAGATGAAACTCTAAGATGTGCTGCATGCTTGTT
ACCGCAACTATTTGAAAAAAACATGTAGAATCAATAAATGTGGATTTGTCAAATTTGATC
TGCAATGTTAATTTGCTAAATTAAAGCTGGACTGTAAAGTCAAACTAATGGATTAAACTC
CGACAAGGATCAAGATCTCTGCACAGAGATGGTCTTGATGAAACACTACACTTGAAATTA
GCAGGAAATGGTATATTTTGAAACTGCTGCCTCTTTACAGATTTTAATATAAAGCAAATT
CATTCAAAAAATTGCAAAATACACACAATACTGACACAAGGATACCACAGAAATTGTAAT
CTTGTAATTCAATGTATTCACATTACAACATCCACATGGTTCAGTTTGTGACAACGTCTA
ATGATCTTCAAATATATTCACTGTATGATACATAATACCAATATAGGCACTTCCAGTAAG
TCTGGCAATATTGAAGCTACAGTATAGTGTCTAAATTACAAAATGGTAAAAATAAATAAT
GTATATCTAAAAGAGTTGTTGTAGTTTTAAAATTTCTTTACTGTACAGCATATATGTATA
TTGTACAAAATGGAGCATCAACCTGCAAGGAAATCAATTATTTTACGTTCACAAATACTG
TGTATTTGGACA
>NODE_67_length_870_cov_6.649426
TTACACTGTCAATACAGGGAAGAATGTGCACCAACTGGTGCCTCAAACTGCCAAATCTGG
ATAAAAGAAGCAAGCGAGCGAGCGAGCAAGCAAGCAAGCAAGCAAGCAAGCAAGCAAGCA
AGGTTGGGTGGTGAAAATGCTGTCCATAGAGCCAATTGCAATGTGTAAAAGGCTAAATTG
TAGCTGGTATTTTTGGGCTTGAATTGAGTATTTTGTGTTGATATAGGAATAGTATTTAGT
GGTGTGAAGATTTGATGCTGTCTCCAGTGATTGAGCAGCAGCGTAGTGTGCAGGTTGCGA
GGAGAAGCCAAAAAGCTTACAGCACCTGGTATTCCCAGGCGGTCTCCCATCCAAGTACTA
ACCAGGCCCGACCCTGCTTAGCTTCCGAGATCAGACGAGATCGGGCGTTCTCAGGCTGGT
ATGGCCGTAAGCAATAGGCTGTGTTAAAAACAAGTGTTTTATAGATGCTGTTGCAAGACG
TGCGCTCTTCTCTTTTGACCTTGTCCATCTTCTTCAAGCCTAAAAAAGCATTTTCATTCA
ATGGAAATGTCCCGTGCAGCAGCCTGTCACTGTCACACTCTTGTCCATCATGTGCTGATG
TGACGCCATTGAGTGTCACTCATGTCTTACTGTGTCACAAACATTTTCAGCTTGTGGCTG
AAGGTCAAGCTACAATTAATACCTTGTTGGGTATGGCTGGTGCTTTACTGTTGTGCTGGA
CAAAGCGTGCCAGTGTGTTGCCAGCTTCTTGTCATGTTGATGTGGACATAAAGACAGTCA
AATGCTGGTGATGACGGACATGTATAAAAGGCCTGATAGTGGTGCAGGCTGTTGCTTACG
GCCACACCACCCTAAACGCGCCCGATCTCGTCTGATCTCGGAAGCCCAGCAGGGTCGGGC
CTGGTTAGTACTTGGATGGGAGACCGCCTGGGAATACCAGGTGCTGTAAGTCTTTTGCTT
TCTCTTTATGACCCGCACAGGATGCTGCTGCTGCTGCTGCTGCTGCTGCTCTGT
>NODE_71_length_526_cov_10.068441
GGCATATTTCTCTGCGGGATGGTACGAGCAGGGCTTCTGCTGCAAGTTCACGTTGTGCGA
ATGAGATAATCTACAGCCGTAATATGGGTTTCCAAAGGGATAACCGTAACTCAAAGATGC
GCTGGATGAAGTCTGAGGAGCGGGACACTGCCGGCCGGTGTCTGGAGAGGAAATATCCGA
GTACACGGAGCCCTGGTGGGTCGCTATGGTGCCAGAATGTCGTCCCAGCGCGGGGTGCGA
CATCAGGTCCCTGCAGTGGGTCGCAGGGCAATTACCGCTCAGTCCCTCCATTGTTTGGCT
TTTATTCTGGTTGTTTTCATTCGGGCTTTTTTCATAAACGTACATCAAGGTGTCCGCCCA
GCGTGGATGCAGAACCAGCGAAGTCGTCATATCACGGGCTGCCGATGCTTTTTAAAAGTC
GACTACTCCAAGACGGACACCTCATTTCCAACTACATTTTACACCACGCGCATGCGCACA
CGAGGCCCCTGTGTGTCCACTTCATTAAGAATCTGGCACGTGATACGCTAACAAGTCCTA
CGAGATTGGGCTTGCGAGCAGGGGCAGAGCAGCCCTTTAAAGACCCACTGCCTCACATGC
CACCGTTTTTTCCTGCAGAACACCGAGTCATATCATTGGCTTAAATCACctagacccaca
cccttaaagg
>NODE_72_length_678_cov_9.087021
ATGTGCTGCAAATGTAAATTGGCTGTAAAATGTTGTCATACTGCAGCGAGACTCCACACA
ATAAAGCTGATGAACTTGAGAGTTATATATGACAAGATCTTTGTATAATAAGTCAGACGC
CACTAACAATAATGGCCATATTGGTGTATCAGTCCTAATGTGTTAATGCCATTAAATTCT
GGCTTTATAAGCTCAGTTTAGACAGTTCGATTTCCCTAAAATTTGATAGGCCAATAATCA
CATTGAAGTTCTTTGGTTTGGTCCTTTACTGTTCTAACGTTCCATTAGGCCTTCAGCGTG
CTGATAGGAGAGTTTCAGACAAGCGAGGTTGCGTGCTGGATGAAGAGTTAACACAGGAAG
GGTCATAAAAAAAAATGATTCAAGGGCTTAAGGGGGGAGGAAAGGAGGGTATTTTGTACG
AGCCATGCGATGGAATCGTGTGTTTACCCCCTGACATAGATGTCAGACATCTTCTCTCCT
GTCATGAAAGCATCGTCCTCTAGAATTACGTCATCAGTGTTCCAAATAACAACACGAAGC
TCAAAGCTAGACACCAGCAGAGCATTGACCAGAGAGGAGAGAAAGGACGACAGACAGACA
GGAGACACACCACAAACAGAGAGACGCGACACAAACACGCACACAGAAAAAATGGAAACA
AAACAAAACAAAAAAAATAATGGTTAACTGCAAAAAAAAAAGTCCACACACAGCTTACAC
CCACGGGATGAGGCTTGGTGGCCCCGTCCCGCTGTACCTACCCCCTGACAattatgtcac
tggacttttccccagtgaagtaatcatcgtcctccagtagta
>NODE_73_length_683_cov_10.578331
CATGACACAACCTCCAGGGAACAGGCCTATTAGGATAGGAAATGGCACATCCCAGTGGCA
CTAGGGAGATTTTAGGTTTTAAAAATTCATAGATCATGTTTCACATCTGTGCAATTACAG
GTGAGGAAGGATTCACACTGGAAGTACATACACAGAAAATCTACCAGTCTTCTCTAGTTC
TGTGTGGGAGATATGTAACACAGGTTGGATGCGGTCTTTAGTCTGTATGCTGACGGTATG
TACACTTTGAACCTCTTGGATGAGGTGACCTTATTCTGACCTTCTAAAACCTAGAGGTCA
CTGCTCTGACCGAAAGAAAAAAAAACAAAAAACGAAAAAAGCTTTGTCACAGCCGGCGAG
CAAACATGGAAGCGAACAGCTGCGAGTTTTGTACTGACCATGCAAACTGCTGTAGGCTTT
GTAAGGTCATTATATGATAATGAAAATCATTACAGAATTACATGGGGGTTTAGGACATGA
GAGCAGCAGGGAGGGGAGGGGAGGGCCACATTGGGTTTGATAAATGGACTGTGAAGGTGC
CCATCTGGCCCTCTCTATGGCTTTTTCTTCCTGCTCTTTTATCCACTCTTGTCCTTTACT
ACCCCTCTTTCATTCTCCTCCTCTGTTCTCCAGTGGGCCAGTGTAAAAAGCGAGCAGGGC
CTGTAGTGAAAGATTAACAGAGTGCAAACCCAACTCACCTCTGTGGAGGAGAAAAGAGGA
GGGGAGACAGGCGGAGGTGTTTATAACCCAAAGCAGGGTTTGTGCCTGACTTGGCAAACC
CTGTCCTCCCATCTCTCAGTGTGGgccggtaggagagtaggcagcca
>NODE_74_length_770_cov_10.485714
ATCAATGGAGCATCTTTAAAAGACATTAGAGAGCAGTCCTCCTGTCACATTCCTGTGATA
AAGTACAGGGATCTAGCCTTCCAGCATACAGTACCATGTCTCTGTGAAGGCGATCCTCCA
GTGTCATTTCTCCTCTGCTTAATCTCCATGTGGAGATGAAAGATGGAGGACGGCCAGCAG
TGTCTATGTGCTAAGCTGGGCTCTGGGTCGTCCTACACCCGACACTGGGTTCTCCCCAGT
GGCCCGGGAGATGTCAAGGGGTGAGGGCAGAAGAGAATGGATAGCTGCCGGCCCCGGAGC
CCCTCATTCACTCTCTAACTTGCTCACATTAAAGAGAGCTCTAATCACTGCAGGGACTTG
GCCAATGATGTGGTTATCAAACGGCATATTTCAAAAAGGCATCTTAAAAGGCCCGAGGGC
GAAGAGGCAATAAGAGCACATTTGTATGTGGATGAAAGGGAAAAGTGTAGACAGACCTTG
CATCAGAATACAGCGGGGGGAGATCATTAGCATCTCCAGCAAAATATGCACTACCAGAGA
GGGAGAGCAAGGTACAGTCAGAGGGGGGGAGAGAGAGACAGAGAGGTGGTAGTGGGATGG
GGTTGCTGGGCTGGGGGAGAGAGAATGGTTCTCTTCGCCAGTCGTTCTTTTTTGTTTTAC
ATAGTTCCCAAAAAGAATAAGAGAACAAATACATTTTTGAACAAAGGCAGGGCTCTTGAA
GTGGAAGCCCTTTGGGGGTGTGAGGTGGCTCCATTGTGGGTTACAACAGAGTGAAGCCAC
AACGCATCTGCACTCACAAATCCTCTCACAGTGCTCTCACACCTCCCGAAACAGAACAGG
CCCAGCGCGTGAGCTTTGATATGCGAGGAAGAGCCTTGAATCAAAGGATGTCATGGGCTA
CACAATTCCCTAAt
>NODE_75_length_592_cov_7.511824
GAAAAAAAAAAAAAACCTTGTCTATGCAAAACAAACAGAGAAAGTAAAAAAGAGAAGCAT
TGGAGTCAAGACACTAAAAGGAAAGAGCACAAAGGAGTAATGAACAATAAACGGCACAAT
CATAATAGTCAAGTTGGAGAACTGCAGTGGAGTCAAAGCAATATTGGAGGAAGGAAGGAG
GAATAAGTGTAAGCAGAAAGGGAAGTTGTTACAACCACAACTAGTACAGTTTTTATTTAA
GATTTGGACTCCGTACCTTGTCAGGCTGGGAGTCGTTGCGGGGGTGCTGGAAGGTGAGCA
GGTGCAGTCCCGGGACATAGTTCTCGGTGCGACAGGAGTGGAGGGAGGTTAGGAAAAGGG
TACGCTCCCCCCACCAGCCGTACGCCCCTGAGATCTGGTCCACACGGCACGCACTTCGCT
CTGTGAGACCGAGAGGGAGAGGTCAGCACACAAAGAACATATCTGACCTCTTAAAAACTC
ATAATACAGCAGTTTCCTATAGCGCACTACTGTACTGAAAAGGGTGAGATCTGTGACTCT
TGTGTGATGTGTGTTCAAAATGAGTAAAATGACATGACCTCACTGCACCAAAAGAAGCAT
GCAATTGGACAGGCAAGTCAAATCACGGCCTGATTAGCTTGTCCAATCTCAGCTGAGTGT
AGTCATATCACCATACTTCATGtctgaaacacacacagcatgggtctagtccctaccatg
tcaactcccaacatct
>NODE_76_length_749_cov_17.368492
GTCTCTTGAGAGATCAGTCCGTGATGGTGGACTATGATCAGAGATAGAGTATTCAGAGTC
CATATCGCTGCATGCCGAGCAGGTAGGCCCCGCTCTGGCTCTCTCGCTCAACGCAATCCT
CCACCCACCAACCGCTACTGTCCACACCGACACCACCAGCAGCAGCACCCAGGATGGACG
GAAGGAGGAAAGGAGGGACCCGGGGAGGAAGAGAGGACAGAAAGGAGGGATGAAACTGGC
CTCTTCCATTCGGAGAAGGGGTGTGTGTGGAGGCAGAGAAGAGGTGGAGATAAGTGGACA
GGAGGGAGGCTAAGAGGAGGGAATAGATGGGGAGGAAGAGGCCCCTGTGCTATCCGGAGC
TGTCTGTTTCTGTCTGTATGTCTGTTCTCACACAGTCGAAATCAATTTGCCATCAGGACT
GTCACTGTGGAACAAAGAGAGAAGGAAGCTTGCCAGGTCGGACACACTCAGAGAGAAATG
GAGAAAGACAAGACAGGCACAAGGAGGCAGGATAGAGTTTAGGAGAAGCGCAGGTGGGGT
CAGGAAATCTACTTTGCCCCACCTACAGCTACAACTCCAAACACACCTGCCGTTATCAGG
AAGATTGGACTTCCAATTCCCTCATCAACACTTGTATGCAGATACGTATGCCGTTTAGAA
ATTGTTGCACAAATTGAGAAGCTTTATCCAATGTTTGCCCTTTCAAACAACAAAACCAAG
ACGTTACTGTTGATGAGAAAATCATCAAGCCATCTCCTGAGCTGGAGGGATGTAATATTA
GATTAGTCTGTTGGGGTGAATACACCCTGCAGGACAGCGTTGTCTCAAAATACTGATACA
GAAAATTGAAAAATAAAAAATGAAAAAACATTTAGAGCAGACAGGAGTatgca
>NODE_77_length_422_cov_1.561611
ACGGGATGATAAGTGAGAAATGAACGAGAAAGCAAGGAGAGGAGAAGAAGTAAAAGACAA
AGATAGGAGATGACAGCATGGGAAAGAAAAGTAGCACAGGAAAGTAAAAAGTGGAGACAC
AAAGAAAGAAAAGTAAGGAAAAGAGGAAAGGAAAGATATGGAGAGTAAGGAGATGAAAAG
GAAAGACAGGAAAAGACATGAGAAGGAAAGAAAGACGTGTGGTCAGAGTCCAAAAAAAAG
AAATAAAAGTGAAAATGCAAACCAAGCTTGAAGAACAGCAGACAACAGGAAAGGAAAAGG
AGATGGGAAAAAGAACAAGACCAAAAGAGAGGGCATTATCGGACAGAAAGGGAGAGAAAC
AAAAGGGAAAAGAGGTGACACTGTATAAAGGAAGGAAAAGAGGAGCAGGGGCGGAGGGGA
AGAAAAGGTAAAGGAAGGAAGAGATGGAAGATGGAATAGGAAAGTTACAAACAGGAAAGA
GTCAAGATGGAAAGAAGAGAAAGGAAAAGAAAGAAGTGTAGTGGGAAGAAAGAGGCAGAA
ATAAACATCAAAAATGCAAaccaaac
>NODE_78_length_890_cov_21.779776
TGCATGTCTCGCAGTCTAGCTGTCTCCCTGCAAGGCTTCGTTACACTGTCTTCTGCTCTG
CCTTTGTCTCTCTTGATGTCTTTCACTTGTCTGTCTCGGCTGTCAGGGCCAACCTTGAAA
GAGGAGGCGTAAACACACCCAGAAGAGCAATGTCAATGAAAGCACTGGATGAATAGATAC
AAGTTAAAGCAAGCCCCGTAATGTGTTTTTTTTTCAATTTAGTCATGTAGATGTTGTATT
CATTTATTTACAATTTACAATTTGGCACTCATATAACTCAAACCCATTAATGTGCTTTGC
AATGTTAATCAAATGCTAATGCAATTGCATATCCCCCTTTAGTAGCCCTACCTCCTAGCA
AACAGCACCACACTGACTTAATTGTGAGAGTGAAAAACAGCACATACAGACTTCCTCTCA
TATTTAATTTTATCTTTGAATAAAAGAGCTATAGGAAAGTATTAATCTGCTTAACATTTC
TAAGTACATCCTCCAAAGGATTTTGCTTTTTTAATCTTACATATGCTCAGCAGAGTTACT
GGCAAAAACTGTACATTTTCCTCATTTCATCCTTTCAACATCAAATGGTGAGCAGCAAAA
ATTGGATCAGACTTCAAAGACTGTGATGTGCTCCAAGTCACGGAGTGGCTCTTCTATTTC
ACATATTGAATCCGAGCAGGATATCAAAGTGCTACCAAAGAACCTCAGGTCTTTACTAAA
AAAGGGGTCTAACATCTGTAGAAAGAGGAGCGCAAAGACAAATCACCTCAGGGAAGAGCG
AGCATTTATTCTCAGCCGTGAATTTCCAGCCTTTTGATTCTCTCGTTCCTGTACCACCCT
GTCTTCTCCGCTGAGATGGAGGTTGGAGCAAGAGAACTCTTTTGTCTCAAGGACTCAAAA
AATTCCCAAAGAATAATCTGGGTTAAAGCTGCTTTGTAGAGGAGCAGCATTTTACATACA
GGGCTAAAGGAAAGCAGAAGAAAATGCTCATTGATGTTCTGTTACTCACATTTCCTTTAT
GTATgtaatctgtc
>NODE_79_length_798_cov_14.289474
GGGGCAGAGAGTTGTCGGAGATCATGGGGTACGGAGATGACAAACGCGTAGACAGCGTTG
CGCTCAGCACGCCGTCACCAGGGCCAACCAGAGGGGGGGGCAACCTGCGAAAGCCAGCTG
GGGGCATCTTGGCACACGCTCAGCGAGGCACATTAAGTCGGCCTCACCCTGCATGGAACC
TTTTGTTCAGCAGAATCCTGCCTGACCTGCATCCCCCCTCTTACTCACGGCGCCTCCCAC
TGCACTCAGCTCATCAGCAAACACCTAATGAGCCTACGTCAAGAAAACAGACCCCCAGCT
CAACCTGCCTGCTCCCCGCCCCCACCCGGCTCTCGGGGGGCGCGGAGACGGCACTTTACA
AGGACTGATGATGCTGCAAAGACCACAATAATGATAATTAACTTGCTGAATTTAGAAGAT
TATGCTGTTAATTAGTTGCAAAATAAAGATAAGTAATATAGTAGCAGATGGTTGAATAAC
ACCCATGAGATGGAGGGTTATTACACTGATGAGGTTTCCATGGCAGAGATGAAATATGAA
TCTGACTGGCTTTTCCCTCTTTCTATGGGCCATTCCAAGAGAATAATATCTTGTTTCTGC
CAGAAGAGCTTCTGGAAGGGTATTACACGATAAACTAATTTGGTAGATAGATTGGCCTGG
CAAAGGTAGTTGTTAGAATAATGTGGTCCTCTGTTTTCTCATGTAAATGTATTCCCTCTC
ACTTTGTTATTGCTTCGAAAGGCTCATTCACTTTCACCTTGTTTGCGCAGTGTTTGATGC
TAGAGGAATTGACCTGTGAATCACAGACACCAGTCTGTGGAGGAATAGTTTCTGTGAATG
GGATGTGTTTGTGTGTGATTggtggacgtgtgatagtttgcttcccattatctgcggtgg
ctgcacctttccagattacaacaaagtaaacgcaaagagtgt
>NODE_80_length_689_cov_13.388969
AAATACTCATTTCCTTTGCATGTTAGGTGCCCTAGTGGGGATGCAGACGGGGTCACTGAC
ACAGCTACTGGGGTTGTTTTTTTTTTTCTCTCCTCCATTGCTGTTCTTAATGAAAACTGT
TGCTTTGCCTTTCAGTGGCTTGTGTCGGCTATCTGCTGCCTGTACAGTATGTGGCTTGAT
AATACAGCGAGTTTGTCCAAAAGAAAGTTTGTTCAGACTCTGACTGTTTATCCGGTGCCA
GACAGAGGCACCTCATGTAGAAAAGGTAAAAGTAGTTCTGTCCACCTCTCATTCTTGCCA
AAAAAGTTCAGCCACTGAGCCACGGCATTAACTTGTATTCTAACAAGATTAAAATATATT
CGTCCTGGGGATTAGCATAGTTAGGTGTCCTTTTGCCTCTTTTTTTTCCTGCACTGGTGC
GGTGACAGTGGGCTTTGATCTGTGTTGCGAGGCAAGAGTCCTGGCTTGGACCTAGCCATT
CGAGTGCCAAGTGTGAAATTGGCCTGATGTCATCCCCATTCTTCACCTTTTACATCTTTC
ACCACTTTAATTATGTTTCCGCCACAAAGCCCAGGCACCTCTGAGCAGATTCCACTCTGG
CTGGAGGAAGCATTTAGAAACTGTGGGTAAATGACACAGTAGGGGAGGGGGAGGATGGTA
GGAGAGGTCATAGCAGGATGGGGCCCTTTTGTGTGTGGAGGTAGACATTGATACTTTCCT
GATGTATCCTGCACTCACTTCCATTTTTACAGCATGAGAACTCTCTGGAATACTGGGGAA
AATAACTTTTATTCCTGGCATTTTTTATTTTATTTATTTATATTTTTagagtt
>NODE_81_length_485_cov_4.307217
GCACCAAAGCGCCACCGCCGCACGCCATACTCTGCGCACGCACGCACGCACGCACGCACA
CAGGCGCGCACATCGCATTATACGGCATCAGCCGGGCTCAAAGTGGATCATTATTTACTA
AACAGGTTGCCTAACAAGAAAAGACGGATTCCCCTGCAGGCTTGTATAAAAACCCTGGAA
GCATGGCGGTGGAGCAATATCCATCATAATTGATGTGTTGCAAAGCAGATTACACACATT
AGCGCACACTGTTCTAGCTATGACAGCTCCAACTGAACATGACAAATTCCATAATATGCA
AAAAAAAAAAAGAGGTATTTTGCTCTCTCTGGGTATTAAAAGGCAACTAACAAAGAAGCA
TTTGCATTGGCAGGAAAGAGTGAACGTGTTTGCGAATGTTAGCGCGTGTGCATCCATGTC
TAACTACACCTCCTCCATGCTCTCATCTCGCCTTAATTACATTCTATTTGTTCCACTTAG
GGCGGAGGGTCCTGTAAACTGTTTGGCTGCCTGGCACGGCTTCCCCCTTTTTGCTCGGTG
ACAAGGCTTCATtcaacacagctaatcccaacgtggcatcggcacaacgcgtttgagggc
caccgacagccggcgttatttaccgaaca
>NODE_82_length_950_cov_9.877894
CAGTTACACAACTGAATGCTTAGATTTTCTGTAGAAATTTTAGAAATCAAAGTTAGCAAT
GATTGAGTATCATGAAAAAGATGCTCTAAAGGCTGAACTTGCCTTAGAAACTGCACGTCA
TTCAACCGAGGACTTAACTAGATGCTCCAAAAGCCGAAAATTCACCTTAAGACTTACAGT
TAAAGGCAATAGCAGTGATATCTGTATTCTTTATTTAAGTATAAAATGATTTCACACTAC
CATGATGTCCGGTAAGCCTGTCAGCCAGCAAGTTTCATTTTTATGATTGTATAAGCCAGA
GGGCCAGCAAGCTTTTCAGTCACAACCCATCAACCCAACCTGTGTGATGGTATCTGCAAG
TTTTTCTGGAGGTGGGTCAAATCTAGCTTAAAAGTCGGTCCCCTTCACATCCAATTCACC
GTCACATTCTTACCTACAGGCAACCTCTGCTGAGCCCCGGTCATTAATCAAAGCGGAGTG
CTGTCCTGACCTCAGCCCCTTCCCTTTGAAGTGCTCTGTCCTCTGCAGCATGAGGAAATC
ATTTGCTGCCTGATTCAATGAGCCATCAGTCGAGCCAGCAGACCTAATGACATGTGAGAA
TATTAACCTCCTACCACCAAGAGTGCTGCTGCTTGGGAAGCAGTCTATTATTCATCCAAG
GTTTTACTCAAACCCCTTTTTCACAGCCCTGCCTCCCTGTTAAACCCTTCTAAAAAAGCT
GTAGGCATGAAGCCATCCAGCACTCAGTTCAGATATTAATCCAGTCATTCTAGTCATTGT
CTGGATTTAATGCTACATTCTAACACATAACTTCTTAAACGTAAACAAAAGGTCCGTCCC
AATTATATAATGAGTGAAAGGTTTTCAGGTCCTATGTGCCACATTTTGTAACTATTGACA
GTTGGTCAAAACTGAAAGTGATTAGTTCTATGATTAGGACAAAATATTCGACTTTATATT
TCAACATAGCTAAAAATTTAAAGCAGTGAatatggatattcatatttttttgtacaacaa
taacagtgttaccatgatgtatctttatttgcattttgaagtattgtatttaaaaaaaag
ttcatggaaaatgg
>NODE_83_length_648_cov_11.209877
TTCCCCTCCTCTCCAACCCATAGCCCAGGAAAGAGATGTTGAACTTAACCTCTGCAACAG
TGATGAATTAACAATAGAACAATTCAATGCCCCAGTAATTACAAAACACTTTGGACACGG
CAACATTTTTCAACTCTGCCACACAGGTTTGTCGGTATTGGTGGCTTTCACCTGGAATGT
TGGGGCTCTTTGCTCTTCCTAACTTTGTTTTCTCTGACGCAGATTAGATCTGCCACCCCA
TTACAGATTCATTTTCCTAATTTTTCATGTCTGCGCCGCTCCCCATCTGCACCGGGCTGA
TAATTGTGGGGACCAGCCCTGGTGATTAACATCAGCAGAATTAATTACGCCCGCCATTAA
GGCTCCAGGTTGCACACAATGATCAAGAGAAATTAACTTTCTCCCAGGCCCCTAAATCAT
CTCACCTTCAAGTGGAGTGATGGCAAAGAGACAGGCCCGGAGTCCTGGACCCCGCTCAGC
ACCTTCTTAACCAAACATGAGGTGCGCATCCTGCCTCCCACCGAGGAGATTATAGCGGCG
GCTGATGGGTATCAATTACGCCACCTTATGTGGTGGGATGAGCGAGAGGTGTCCAGGGTC
TGGTGACTAATGGACCTGGGTTGGAGCCACCCTGCAGCTGGAGACCAGGGAGCTGACTGT
TTCTCTGGCCAGGGAGTACCCGACAGATGCTGAGAGCCTCAGTTCACCGGCCTGACACAC
AGGTATATATCTGCACAGCACATTTGACTATGCACTCTGGAGTAAGGGTGGCCATGTGAT
TGTGGGtttgtt
>NODE_84_length_379_cov_1.715040
AAAAATACAAAGCACAGTTCACTAAATGACAAGCTTTCATTAAAAGCTACAATCAATGAC
TTACTTTAAAGCAAAGACTTCTGAATTCATCACAGTTCATGATTTAAATGTTGTTTACTC
ATTAAACCAAATACTTCTGGACATAGTTGTTCATTCCTGGTATGAAATGTGTTGATGTAA
ACAACTACTGTGGACTCCTGCTGCTCTATTCTGATTGGTTTTGTTTTTACATCTGTTTAG
CTACTGGACTGAGGACCTCTGGTTACTCTGGTAACCTCAGCCTCAACAGGATCCATCAAC
TTATTGATGTTAAACTTCTGTTTCTCAAAAATTCTCTTTCTCTCATCCAGTCTCCATTCA
GTTTGTAACAGCTCTTCTTTTTCTTTTAACAGTTCCTCTGGTTTGTCATATTTGGCTTCT
CTCTGTGTTATTTCCGTCTCCACTGTCTGAAGCTTCTCCTTGTTTGTCTTCTTTTCCTCC
TCAATTTGCTCAAGTTGTCGTTTGACTTCATCCATCTGCTCTt
>NODE_85_length_554_cov_16.628159
CATGTGGAGAAACTCAATGTGCTGTTCATGCACACCAGGTTTGCTTTTCTCTGTGTTCGC
TGCTATGAGAACTGGTTTGAATCCAGACCTGACCTGTGCCCCAGTGTGAGTCATGGTCTG
ACCTGTGCGAGTGGTTGTTAAAGTCCAGCACACCCGAGGTGAGCAGCTCCGACAGCTGCT
GGTGGTTGTTGAAGTACAGGGCGAGGTCCGTGGCGATGATGGCCTTTCGGATGATCTCCA
GCACCTGCTCGTACTCGCTGGAATTCAGGTTGGAGAAAATATTGTGCCCTTCCAGCTATG
AGAAACAAAGAGATCAATAAAAAAGCAAAAGCTCCACTTATGAGGCGTTCAGCTCAGCTA
GACTACAACAGGTTGTAATCGCAAGTTCATCTCAGGCCAGCAGATCCTGGACGTTACAGA
AGAGCACAATCAGAACGAAATCAAATGATCCTTTAAATGGACATACAATTGACAGTGTGT
GTGTAAGTATTAGTTTTCTAAAAAGGTTATTGTTAATTTAAGTATTTCTACTGTAAACTA
AAATATCTGCTTCTATCTGGCCCTCCGTGGTTCTCCTGCTTGATCACAATTTAttacccg
tactacagtgtaaggtttgctggctcgcgaatgcatcttccttggatgcaaacatctgca
gaacagctcagtctcaacaatgatatgttgaagagata
>NODE_86_length_629_cov_15.457870
GTGACTTGCATGTAACATCTCAGCGTGATTTATGTCCTAAGCAGCATTTTCTTGCATTGC
AAATAGCTCGAGTCTCAGCCTCTCTTCTGCTGTTTTTGTATTTTCTAACATGACACATGA
ATCCCCGGTGGCCCTGAGAATCAGACAACCCAGGTGCAACACTAATATCCTCCCAGTATC
CAAACATTTCCTTTAAAAGTAACTGGCACATTGGGGCCCATAAATTAGAACTGAATGCTG
CTCAAGATGTCTGGCTTCCAATAAGACCGTACCCAGAGCAATAAACTTTGACATTGCTGC
TTGAAAAATGCCTGCCCTTTTTCATTGTCAAGTGTTACAAATTGATGAAATGAGTTCATC
GATGTTCCCTGGTCATTATCTCTCCAGTGGCACTTTGTTTTACAGACAGTGGGAAAAGGG
ACAGTGCAGATTAGAGGCCCAGGCACAGTTTATCAAACAAAATCTAATATCATCCATAAG
AGAGGAATCTGGAAATCAATACTTCATTACTAAATTGTTAGTGGGGATGAAGAGTAATTG
TGTGAGTTCAGAGATGTGTCTCGGCGGCCGGGGCATAGGAAGTTCAATGTCACCCGGGAA
GTGATAAGTAAAGGCACTGATGGGAAGAAACATTTCTGTAATGGGGGGTGCTGTAGCAGG
GCAGTGGCCTGAGCACAGAACAGACAATAGACACTGGTTTGCCATTGATTGGCTCAGCTA
TAAAGATGGAATGGTTTAAAGAGCCAGAGAGGGAAAGAGGGGGAGACAGAATG
>NODE_87_length_569_cov_14.189807
CTCTCAGGGGCATGGAGTAGTCCGTGGGTGGAATATTAGTGCACAGTTGTATATTATGTG
TAAGCATGAGAGTAAATTTAAACTGTTGCCAGGTAAGGGTTCTGCAGGATACCCAAGAAA
TTACATCCTGGGAGAACATACCCTGATGCTGCAACTTCATTTAAAGAAATGAACCGTTTA
TATTAACCACAATGAAGACAAACTGGTACAGTGTCTGCTCTTTCCTGTGAAAGTGATCAC
ATCTTTATGGCTCCCGTCACTGCTCTTTACAGATCTGTTTCCCAGAGGTATTTGATGTGG
AGAGCCAAAGCAGGAGGAAGTGTGGGTCTGCAGCCCGCATGTTAACAATGGCTCTCCTCA
GACCCCCCGGCCCAGGCCCAGCCAGTCATGAAACACCATGGAGATGTTATTGACCTCAAG
GTTAACTCTCCTCAGGTAAGCCTGGGAGATAATGGACAAAGAGCAGTTCTTTTACAGGTG
GAGTGACACGGCATATCCGCGCTGCGCAACTCCTCTCGCATTGACAGATTTTCTAATTCA
CTGCAGATTCCCATAAAACTGGGTGGCCAGGGCCAGCTCGAGCCAACAGAGGGCCCATTC
ATGCTGGGTGGGATAGGGGGCCTGGCCAAATTAACCTGGATTAATTTAAAGGAGCAAAGG
GTCTTTACATCCGAATAAAATGAAGATCAATAAATTAAATGTCCAGGTCAGGA
>NODE_88_length_563_cov_11.626998
TGCAGCTGATTGTTCAAAGACTATTGACATGGCTGTAGCTGGAAGTATGGAAGGATTCTG
CAGAGAAAAGAGTAAAAGTGAGGTCAGACTTTGGAGTCAGCTCCCTCCGATCAGTGCCTT
TAAACCCAATCATCCCCCTTTCCCTCTTTCTTTTAACAATAATGCCTAAATCCAATTTCG
AAGTGACATTTTCTATGGTTACTGGTGCCTTTTCTTTATTTTTTTTCTCTCTTTTCTCTC
TCCTCTGGCTGTGTTGTTTTATTTCCTCTGGGCTTTCTCCTGTCACGCTGTCTGATTCTT
TGCAGATGGATGTAGTGAGTGCGTTCCAGAGTGGAACTTCCTTTCAGGGGGCTCTAAGGC
GGCAGGCCTCCAACTCCAGCCAACAACAGCACGATGTAACCAATGTTTCTAGCCCTACAC
ATGTAGCCTTTTCTACTACTACCACTACTGCCACTGCCGCCAACACCGCTTCTGCCACTG
TGGGGTGTGAGTGCGTGTTCTCCTCTAGTGCATGAGACTTTTTTTTTTATTTCTTCTTCT
CTTCTAACATCTTCCTCCTCCACTCTTCTTCTCACCTAACGTTGACACTTTGACTCTCTC
ATGCTTCTCCTAATGTTCCCCCTGTATTCTTAAAAAAAAGACACCAAAACCACATCTTCC
ATATTGCTTTGATAACactgctgtatatatatgtaccctgtaaccag
>NODE_89_length_820_cov_9.087805
CTGCACACATATGGTATCAGTACCACTATGTATATCTGCATACGTACAAGCATGCATGAA
TACACATGCAGAAACCCATACACACATGTATTTTTCAGCTGGAGTTGCCCCCTCCCAAGC
TTGCCCTTCCTTTGAAAGAAAAATAAATCCAGCGTAATATGATAGTTGAAAGCAGGGGGT
GATAAGATGGTGGGAGGTTGCAAGGGGGGTGGTGGGCAGCTCAATCATTCACTGTAAAAA
AATTGCCCTGTATCATTCACCTGATTTGAATTGTAGCTCCCCCCTTTTTTGAACCCCTGC
CAATTCATTTTGTACATTAAAAATTGGTCAGGGTTGATAAGATTCCATTTTCACGGTTGG
CAATGCAGAACTGGCGAAAGAATACAATTACAGACCCCAGAGTAAACTCTCCGAATGTCA
ACTTGATGTAAATGATCAGAAGGCAGGGCGGCACAAAAGAACAGGCTTCAACTTCAACAG
CCCCCCACCCTCACCCCCAGCCTACCGCTACCTCTCTCTCTTGGTGTATGTCTCTCTACC
CCTTGCTCTCCGTCACCACTCGACAGCCTTTCACCCTGCCAGTGGCAGGAAGACAGGCCT
TCCTGAAGTTCCAGAGCTGTAGGTGCAGTTTGTTCTGGTGGAGCACAAAAAGGAAGTCTG
GTGTCTCAGTGCCATAACTTGATGGCAGACTGACACAGGAGGTGTTTGAATGAATGTTGG
CCTCCAAAACCAACTATTAAATAATATAAATGTGTTTTACTGCTTAATAAATTTTATGCA
AACATTTATATGTATTCTGGATGTTGGCGCTATAGATTTATGTGTGCAAGCTTTGGTATA
GAAAAAAGTTTTCCATAGATCACAAAAGACTTTCAAGTCATTGGCCTTTTTACAGCACAA
ATAGCAGGGGGTCTAAACCTTTCTCTTTTTAAgtctactgtactgtatatatataatgat
gaca
>NODE_90_length_682_cov_17.436951
GAAATATGCTGCTGACAACGGCTGAAGGCTTGAAAGACTATTATGTCATGATCTCAGCAC
CACAAAAGGAAGCCTAAAGACATGCATGAAGCAAGGCAACATTTAAGTTCAGGCTTCTAC
TTAGGTTTGGCCGCTACAAAGCTAAATAAATAGAATGAAACAAGTAAGTAAGTCCACACA
AATATGTAGCCCTATTTTAATTCCTTACATTCCTTCCTAATATGCAAATCCCTCTTCCAC
ACGCACACACACACACACACCCACAAACACACACTTAAGACATTAAGTCCTCAACCTGGA
CCAGGCTTGTGAGGGATATTGGCATGTACACGAGATTGATGAAAATTACTTCCAGAGCAT
TTATTTCTTCTAATACCACTGAAAGAAGAGTGTGCACTCAGGAGATATTTGATCTGAATT
AGGGAAACTGATGAAGCAATTGATTAATTGGAATTTAAGCCATCAGTCACTGGAGCCATC
AGCAGCATCATTTACATTCCAAACAATCAGCTGATGGCCCAATAGGACACTGAGTATTAA
TACGCAAGAGTCAATGTGATACTGCCACGTCGCCACCAACCCTTATTGACAAGCACAATG
ACACTTTTAATCCCCACTTGATCAAATTGCATATATTTTGGGATTTCCACACCGATTCAA
TATATCTTATGAATTCTTAATCCTGTAGGAGGCACAGGGGTTTAAGCAACACAGATTTAT
CTATTTCCTTCTATGTGGCCAGAAAGGCTGAAGACAGAAACGTTTTTATTATCCTCTATC
TTTTGCTTATTTGTGGTCagatttattgcatcattagttgctttta
>NODE_91_length_875_cov_12.029715
GTAGCTTTCCATAGAGAGAGGACCACAAAAACTCCACAGGGATTAATTTACCATTCACAG
ATTAGAGATATGGTCTCCAATATCATCATCGAGGACAAGCATCGAGAGGAAGGGCTCAAC
AATTGGAGCAAAGAGAACAGAGAGAACAGAGAGAGTGAGAGATAGAGACATAAACAGACA
GAAAGGAAGACAAAGATGAAAATGAATGCACACAGAGAGACAACCTTCTTTCCTACAGCA
CCATGCTTTAATGTCGTAGCTCGAAGACAAGAACATTAGACCTCATTCCACCTCCTCGTC
TGGGCCTGAAAAAGCCTGGGCTGAAAATCTTAATTAATTGTCCAATAGTGCTGTGGGGTC
ATTATGCATTGCAATAAAGAAGCGTGTAATTATGAGATTTAACAGCCATTACCAAGGCCA
GGAACTCATATGTCATCATCAGCAACCAAGCCAATGGTTTGGTACGGCTATGTGTGTGGC
TTGATGGACAGCACACACTGACAATATGTACACACATATGTACATATTGCATTGTGGGTA
TATAGTGGTTAGATTTATAAGAGAGAAATGTGTCTCCTCTTTCATAAGCAAACAAACAGT
TGTAGAAATGTGCATGCAGACTAATAGGGGAAGACAAACTGAAGAAAATGGGCAAGCACA
CACACGAAGCACTCACACACAAGCCCATCAGTCTCACCCAGACAATAAGGCAGCCAGCTG
TGATAGCAGCCTGCAGATGAAACATCCCATCAAGATTAAATAGACACAAAAATCCACATA
TTATTACTGCTGTGTGTGTGTGTTTTGTGTGTGCATTTGAATGCAGAGTGAAGCACTGAG
ACCACAGGCCATAGTACTTCGCCACATAGCAGGTGGGAAGTGACACACTGGTATAAGGAT
GAAGGGCTGTGTACAAACACATGCACATTGTGCATCATCGAAAAAgggctcatgcgcttt
cacaagcaaagaaacacatttgactgaccaccacaacactggagctgaatttgaaaaag
>NODE_92_length_2035_cov_8.216216
GAACGGAGCGGAACGGAGGGGGCGGCGCGTACGTACGTACGTACGTACGTACGTACGCCC
GCCCGCCCCGTCCGCACGTCCTCCCCCCCTCCCTCTGCCGCGCGCACGCTTCTGGGCTAC
CTGGTTGATCCTGCCAGTAGCATATGCTTGTCTCAAAGATTAAGCCATGCAAGTCTAAGT
ACACACGGCCGGTACAGTGAAACTGCGAATGGCTCATTAAATCAGTTATGGTTCCTTTGA
TCGCTCTACCGTTACTTGGATAACTGTGGCAATTCTAGAGCTAATACATGCAAACGAGCG
CTGACCTCCGGGGATGCGTGCATTTATCAGACCCAAAACCCATGCGGGGTGGCCCCTCGG
GGCGCCCCGGCCGCTTTGGTGACTCTAGATAACCTCGAGCCGATCGCTGGCCCCCCGTGG
CGGCGACGTCTCATTCGAATGTCTGCCCTATCAACTTTCGATGGTACTTTCTGTGCCTAC
CATGGTGACCACGGGTAACGGGGAATCAGGGTTCGATTCCGGAGAGGGAGCCTGAGAAAC
GGCTACCACATCCAAGGAAGGCAGCAGGCGCGCAAATTACCCACTCCCGACTCGGGGAGG
TAGTGACGAAAAATAACAATACAGGACTCTTTCGAGGCCCTGTAATTGGAATGAGTACAC
TTTAAATCCTTTAACGAGGATCAATTGGAGGGCAAGTCTGGTGCCAGCAGCCGCGGTAAT
TCCAGCTCCAATAGCGTATCTTAAAGTTGCTGCAGTTAAAAAGCTCGTAGTTGGATCTCG
GGATCGAGCTGACGGTCCGCCGCGAGGCGAGCTACCGTCTGTCCCAGCCCCTGCCTCTCG
GCGCCCCCTCGATGCTCTTAGCTGAGTGTCCCGCGGGGTCCGAAGCGTTTACTTTGAAAA
AATTAGAGTGTTCAAAGCAGGCCCGGTCGCCTGAATACCGCAGCTAGGAATAATGGAATA
GGACTCCGGTTCTATTTTGTGGGTTTTCTCTCTGAACTGGGGCCATGATTAAGAGGGACG
GCCGGGGGCATTCGTATTGTGCCGCTAGAGGTGAAATTCTTGGACCGGCGCAAGACGGAC
GAAAGCGAAAGCATTTGCCAAGAATGTTTTCATTAATCAAGAACGAAAGTCGGAGGTTCG
AAGACGATCAGATACCGTCGTAGTTCCGACCATAAACGATGCCAACTAGCGATCCGGCGG
CGTTATTCCCATGACCCGCCGGGCAGCGTCCGGGAAACCAAAGTCTTTGGGTTCCGGGGG
GAGTATGGTTGCAAAGCTGAAACTTAAAGGAATTGACGGAAGGGCACCACCAGGAGTGGA
GCCTGCGGCTTAATTTGACTCAACACGGGAAACCTCACCCGGCCCGGACACGGAAAGGAT
TGACAGATTGATAGCTCTTTCTCGATTCTGTGGGTGGTGGTGCATGGCCGTTCTTAGTTG
GTGGAGCGATTTGTCTGGTTAATTCCGATAACGAACGAGACTCCGGCATGCTAACTAGTT
ACGCGGCCCCGTGCGGTCGGCGTCCAACTTCTTAGAGGGACAAGTGGCGTTCAGCCACAC
GAGATTGAGCAATAACAGGTCTGTGATGCCCTTAGATGTCCGGGGCTGCACGCGCGCCAC
ACTGAGTGGATCAGCGTGTGTCTACCCTTCGCCGAGAGGCGTGGGTAACCCGCTGAACCC
CACTCGTGATAGGGATTGGGGATTGCAATTATTTCCCATGAACGAGGAATTCCCAGTAAG
CGCGGGTCATAAGCTCGCGTTGATTAAGTCCCTGCCCTTTGTACACACCGCCCGTCGCTA
CTACCGATTGGATGGTTTAGTGAGGTCCTCGGATCGGCCCCGCCGGGGTCGGTCACGGCC
CTGGCGGAGCGCCGAGAAGACGATCAAACTTGACTATCTAGAGGAAGTAAAAGTCGTAAC
AAGGTTTCCGTAGGTGAACCTGCGGAAGGATCATTACCGGTTCCGTCGCCCGGCAGCAGG
AAAGGAACGGCAGCCGCCGCCCCCTCCTCGCTTCGGGTCCGACGAGACGCACCCAAAGCC
GATGGGGCTCGTCCCCAGAGGGCTAGCGCCCCCCCCGCGCACCGCGGGCGGGCGCGACGC
GCACGACCCCCTCCTTAGTCTTGGGGGGCCAGGCCTTCCGGCGAAACCCGCCGGGACCTC
TCTGGCCCGCCGctcggaa
>NODE_93_length_382_cov_19.143978
CTGCCTCCTGTTTCTTTTATTTCGTTGTTGTTTTTTTTTTCCCACACAAACCATCCTTTT
AGCTTAGAGATACTGATGGGGAGGAGGGTGGGGGGACGGGAGAGAAAAATGTATTGTTCT
TTTTTTTTGGTTTTGTTTTTTTGTTAACTTGTACACTGTGCAAGGTTGAATTATCCTGTA
CAGACTGTAAAATGTAATATTATTTTGTACAACTTAATTGAAAGAAAAACAAATCTACTT
GTAGATCTTTGTGCCTTGATTATGGCTGTACCTGTAAATGAGCTCAGATGTAAGTATGTT
TTCGACTGCGCTGTACAGCTTGATGTCAAACTCTATCGGCAGCGAAAGACTGCGGGTAGG
GGACTTTCTCTGTAGAGTTTAGTTTTTTCTGGTTTATAAAAAAAAGGAAATGCTGTTTAG
TAAAAAATAAAAAATAGGGAAAAAATCCTAAAAACCTGTATACATTATGCAAATTAACCA
CTTACCTGCAGTGAAGACCAGATGTTGCAGCGCCATGCCTTTTTTt
>NODE_94_length_324_cov_1.339506
TCAGCCTCTCGTATTTTTCATCAGCCTCTCAGGGAACGCGCAGGAATCGCTGCCATAAAT
AAATAATTGTCTGAACTTTCCGTCAATTAGAAAATAAGAAAAGGTGGACTTGTTGCGAAG
CTCCACACAGAATATTCATGAGTTGCTTCATTACCCCGGGATGCTGCTGTTTTCAGGGAT
TTGCTTTAACCCCGGTGAAACGCTCTCAGGTAGAGAATGTTATTTACACTTTGTTGAGGG
TTTCTGTCTCCCCCCGCTTTCTTCACTTTTCTTTTTTTTGTTATTTTGCCTCAAAGTTGC
GAGTGAATCCGGGCTgggagtctgacctctcggagctggaaggtatcagaactgagagag
catcatttatttaggaacaggcctgttcttaatcatctggagatgctgcgggactctgag
ggctttatcagaactccagcgctaaccgttaaacagctgcagaagaca
>NODE_95_length_322_cov_3.459627
ACCATCCGGATAATCCAAATACTTTTAAATAGGAGAGCAGAAGCTGCACTGAACTTTTTT
TGCGCGTAAAAACGCATAAATTGGCTACAGATTGTGATTTCTCTCCCCCTATCTCCATGT
TTTCTCCCTCTCTCTCCCTCTCCCTCTCTCTCTGCTTCCCCTCATTTACCCCATATACCT
ATTCTGGTATCTCACCACACGACTAAATTAGACCAAAGATGATAAGAGCACAAAGCATTA
TAATTCCGCCGGGCTCCTCCTCCTTCCAGCCATGCGTCCTAATTAATGGGACACCCCCAG
TCGCAAAAAGCCCCGCACTGGACTGCAACATAGTCAAAGAGTGAAAGGGAAGAGGGCGAA
AGTGCCACTGGAGATAATTGATTACCTACCAATCAATGATAACTTGTTAGTAATCGTCAA
CTCTTTGGACCTCGCCATTttcagggaggcatctcactcctgcgga
>NODE_96_length_680_cov_13.986765
TTCCCTGCTCAGTGCATTACAGCCTTTCCTCCTTTTACACTTATCTGTACTCATGTGTCT
GCAATGAGCGAGCCTAAGTTACCAAACTCGCAAATTGCCCTGCTGTCACGCAGGTCCCCT
TTAAGTGCGCCTTTTAGCCTCCTAAAGGACAAATAAAGTCCATTTAATAACTGCACTAAA
CACTAATAGTCTATGTGTGGTTGACATTTGTGTTTGGACTAAAAGCCCCCCTCAGGCCAC
TGCTGGTACAGAGGCAGGGGCGCGCAGCTCCCCTCTGTAGCACTAACAGGTCTGCCACAG
CTGAAAGCACAAGACAACAGCTCTTAAGACACTCTCTCACACACTGAGCTATTGATCCGT
CTAAAAGAACACACAGTGGACGCCACTTGCCACTCTACTTTCAAAACACATTTCTCTCTC
TCTTTCTAAAAAAAAAGACTGGACACTCTGCATCACAGGGGGTTAGACCAGCAGTTTGTA
TGTGTGGGTATCTGTAAAGGCCCATTTTAAAGACGTTACACAGAGCTTTATATGAAATGT
CACTGTTTTACTGTTGCACTTCAGTGGTGTGCACAGGCACATTTTATCCAGTGCAGATAA
AGTTTTTGTTTACATTTCTTTGGCAGAAAAGTATGCGCAGTTGTGACAGTGTGCTCGGCA
GTTGTGTAATGTGTGAATACGGTCATTTTGGCTTTAACTTCTGCAGCTTGCTGTGTGATA
AACACAGCGTCGGCCGGTAACATGGGACTGCTTCACTCTGTGCACTGTTTTTCTCAGTTA
AGTTTGTCAGGTTCACTCTCTTTCACAAAAATCCtattccactt
>NODE_97_length_451_cov_18.547672
CTTGTGAAACATCTATTAATCATTGAGATTTTGGCCAGGCAGATGAATTGTGGTGTCGGC
TTTCTATGCACGCTGCCACAGAATCATTAGCCACTACATTCGCTCGAGCCAGAACAGACA
TGGAGGCTAATCAGCAGCTGTAATGGACACACTTCATAATTGTCAGTCTTTTGCGGCATG
GTAAGGAGACTTAAGCTGGGGAGACTGAAGGCATACCATGAAGGCAGCTTTGATCGCATG
AGCTCAGAAAGTGATGTGCCTATATACTCATTATTTTACCTCAAGACTTGTGTCTAAAGA
ATACAGAGGATTTCCAACATTTAATACCACAGCATTTTCAAACTACAAATGTCGTCCTAT
TCTTATAGTTACTGAAGCGAAGTCAGTTCTCTATAATTAAGGCAACTTTATAGGCACTGT
TCCCTGGTGAGTGTATGTACGAGTACCTGTGTTAGATGTTTCATCTTTATTAGCCAGAGC
ATGGTAAGCCTAGCTCTTCATGCACTAATCCCCAGCTAAAGAAACAGCTTTCAAGGAATT
AACATCAAAAGTAAAGCTTTGCGTGCCGGCGGGGGAGCTTTCAACAGAGCCTGCC
>NODE_98_length_388_cov_4.141753
ACCCTCCACTCCAGTGGATGACGAGCTGGAGGATGAAGGTGAGACTCTGCTGTAAAAACA
GGCCAAATACTGGACACATGCAGTTCTTTCAAACGCTAATTTATCTTGTGGCTAACTCTG
TCAGACCGGGATCGAGACCCAGCTGAGCTCCCTTCAGACGACTCCAAACTTGACGGCGAC
AGCGCCTCAGCAAAGCGACGACACTCGCGGCCGCTTGAGCTGGACAGCGAAGGGGAGGAA
GAGCTGGACACCTCGGGGAAGGAGGAGGAGTCGTTGTCGGACAGGGAGGAGGAGCCTGAT
GGAGCGGTGGCGACAGACAGACTGTCGTCAGGCAAGGTAATCCTAAATTACAGCCGGTGG
TTGGCACAGAATATTTTTTTGAATACATTTTAATGGATCATCATCTCTTAGGAGAGCGGC
GATGAGGACGGCGATGATGAAGATGAGGGAAGCTCATCCAGCGACAGCGCTTCCTCAGAT
TCGTCTGATGATGGTACTTTGAATATCTGACagaaacagccgattagttcct
>NODE_99_length_562_cov_12.585409
TGTGTTACTTTATTCCATACTGACTGTCAGAAACAAGTTAAAGAAATCTTCGGATGAGCC
TTTCGCTCTCCTCTTCCTCATTTAGAGCGATGACTGACACGTTTGAAATCACTGAACTCT
TCACTCCTTAATGAGAGATAATTCCCAACTCAACTTCTTTGCTCGTGTTTTTGTTTTTTT
CCCCTTTCATGAATACAATATATTCATTCAATTAACTATTGTCGACAGCAGAAACGTGTT
AAATTGAAATATAGTCAATCAGTGCTAACAACCGCTCACTGAGAATCGCTGTGATGTGGA
TGATCTTCCTGATTCTGTTGTTTTGACTACAGCAGCTCACGACGCATCTTTTGAGTTTTT
GATTGGTCTTTCACTGGAGTTCAGTCTTTTTCCCTCTGTGGCCTCAGCAGGGAGCGAAGT
GGTGTGTGGAAGCATGTCATCCCCTGATTTCCTTTTAAAAAGCCGACCCTGATGCTTTTA
AATGCATCATCAAGGCAATGGGCTGTCCAAGTCGGTTACAAGTTAACCAAATAAACACTG
ACAATGAAATTAATAATGCATCTTGTTTGCGAATGCCTCAGCTGGATGATTTGACTGATG
TATGCAAAGATGGTAATTTATTGAAAGTAAATTCATGTAATTGTGCAGCGGAACTTGATG
AAGCAAAAGAAGGTGTCAGCACGGCTTCCAtcatcatcagaagaaa
>NODE_100_length_496_cov_9.879032
GGATAAACGTTGCTGCTGATGAGAAACTTTTTACTGCTGTGTTATTATATGAAGAGTCAT
GTGGGTGATGTGCAGGAGAGCTGACCCCTAAGTAAATATTTTTGAGTATCCCTAGTAGGA
TTGGACTTGTCCTTGACTCTCACTGCTCTGAGAAAAATCCACTGGATCTAGATGAATAAG
TGTGTTTGTGTCTGGGTATGTAAGCGTGCTGTTTCTGTGCAGGAGGTGCATCAGTAGCAT
TCGTACAAACTCTTGTGTGTGCATGTCGGCATAGATAGCGTGAACTGGGTGTGTGTTATG
TGTTTAGGTTTGGGGATTTTAGTACAGCAGAGGGAGGGGAAAAAGAATTGTAAGAAGAAC
ATCCCCGGTCTCACAGCAACTTCAAAAGCTCTCCTTCCCCAGGATATTAAGCGACTGTGA
TGAAAAATTTAGCAAGCGTTAAATAAGCTGCTTTGAAGTGATCTGTTTTGGCTCAGCAGT
CTCCAAATTTCCGTAGCCCTCTGCAATAGCCATCTTTACTATAGAGGGGAATAAAGGAAC
AGTGTGTTAAGTGCAGCAGTTGTGGGGGACCTGGCTGGCTGGCGGAGGACATGCCAACAG
TAATTGGTGCAGCCAAAGACATGAAGGCACGACGGCTGCA
>NODE_101_length_596_cov_8.288590
GTTTCTGGAAAATTCAAAGTTTCTTATTAAAGCTAAATCAGTAGCGAGGTAAATAAACAT
TTGCTTAACTTTTGTTCATTACACACTCCTTCTGCCACTTAGGATCTAATCGCGGTTACT
GGCAGGTAGAGCAGGCGAGTCCATGTCTGGTTAGGTGCAAGTGCTACTGCCTCTCCTCCT
CTCTCTCTCTCTTCATATTATATAAAGAGTGGCAGCAGGCAGAGTGACAGACTGCCCCAA
GAGATGACACCTGTCACTGAGGGGAGTGCTGCTAATCTACAAGCCTCATTTTGTTTGAAC
TCTTTGTCACCTTGCCGTCAAATCCTCATCTTCTCAGTCACTGCCAGCTTCCCTCCCCTC
TGCTTCTCTGCTCGCTCTGCTTTGCCCAGTCTCTCCACAATATATACAGTACCTCCACCA
TCACACACAGCACACGCTCCACCACACAAACCAGTGTTCTCTGGTAAAACATGTTCCTGC
TTTTATTGAACGAGCATTGTGCCCGTCTGTACTCCTGTGTGTCATTTTGGGTTATTTATA
AATGAATACATAGTGAGTACTTTTTGCCAAGGTCCCCCCAAAAAAAGTAAAATCTTGGCA
GTTCAGTGTCTTACTCAGAGGTGTGTAAAATTGCTTATCTGCCCCCAGCGTATGAGAAGA
TGAGGCGTCCTTGTTCAAATGTTTTtatttcccgaacaaagacccattcattgatattga
gatttgtctaagttaaagtg
>NODE_102_length_503_cov_25.308151
TTACAATCCCTCAAGAATCCTCTTTAAAGATGCAATCAATGCCTCCTATTCATTATCTAT
GTGTATGTCTTCTAGGTATGGCCTTTGTCATTAAGCAATAATTCTCCCCTCCACAGTTCC
ACATTACTCTGCTGCTCCATACTTTTACAAATGCCTCGGGGCTATAAATACTAATGAAAT
CTCTTTGCTTAATTTGATTTTGCTGGTACACTTGCAGTTATGGCTGAACTTTCCCACGAG
AGAGGCTGATTGAACACTTTCAAGTCCTTATGGAAGCAGGAAAACATTCCAAAGAGCTGG
GGAGATCATTTCCATAATTACCCCGATTGGCAGCCTAATGACCTTCTGTGACAATAAAAA
GATCTCTTGTTAATTCCATTTCTGTCGCTGACATTCAAGAGATTCCTATCTTACATGTTT
GAGGGTTCACAAGATAACAAGTGTACTTTTTTTTCCCCTCCCGTTTCCAGCGAGCAAAAG
AGCAGCCCCATTCAGCTCTGTCCCCCCCCAAACCCACTGCAGTGATGTGGCTCTGCTCTG
CTGTGAAAGGGACCCTGCTTGTGCCTGCACAGCTCGTCCACCCTGCCCCAAAGTTGGATA
ATTTATGGGCCTGAGGGAGATTATAAAGATGGatctttgaggcaatc
>NODE_103_length_343_cov_1.379009
TTACATGTTGACCTGCTGGTGAATTCAAGGTCCAAACCCAAGAGAACTCTGAAATCTCTG
CAATGACGTGGATGCACAAGAGCTCAAGCATGGACTCGCACATACCAAACAATATAAAGG
CATCTGCGCAAAAATATTTTGCTGGGTCAACTTTTCCTGTGCTGAAATGTGAAACAAAGG
CTGTGTAGAATCTCTGGCCAAGTTTCCCAGTTTTAACTGCTGATATTGTTGGCATCTTTG
CTAGTTTGTGCCTCAGTGGGATTACCATAGTTCTGTATGTATGTGTTTGTGTGTGCACTG
TTTTTGGGGCCCGAGCTGCTGCTTGTGTTCATGCCTGTGCACCGGTTTGTGCGCACGAGT
TGGGCAGTGAACATGATCAGGATGGAAATATGTGTTGGCTTGCTGACTTGCTGGCAAGAT
CTAAATGAGAGCAAATGAAAAAGGAGGCCAGGAATAGAAGTTGGGGATGAATGGACACTG
AGAAGAa
>NODE_104_length_688_cov_31.473837
TCTTTTCGGGGTGTGCAGGAGGGTGGGAGGGAGGGAGCTGGTCTGATGAAGTGTTAGAGT
CATAAAAGAACAAAAACAAACACAACAATGTGAGTTTATCTGCATGTTTGCTATGTGTCT
ACGCTGTGCTTTCAAGCTCAATTAATACTTCCAACTCACCCTTATAAATTCGTTGCATTG
TTCTATGCCATAGAGGAAAAAAAAGGACAAATTAAATACAAACTTGTGTGGTCTTTGTTT
CTAGCCATGTACTGCAGTTGCTTCAAACATCCTGAAAACAGTATGTAATAAGCTTTTGTT
CTCAGAAGATCTTGTTTAAGCCTAGCTTTCATATGAACCTCTATTTTGTCCCATAGAATA
TGGAATGATCGGAGAGCATACAGTAAAAAGTCAGCGGCCAAGATCAGTTCATGACACAAA
GGCCCTGCAGGAGCAAGCTGAATCTGCTAAATTTATGGCACAAACTGGTAATACAATAGT
TATGTTTCTTTACTTTATTTTGTTAACTAAACTTAATTTCATCATGCATGCTCTCTCTTG
TACTGCACCTTTTAAGTGGAAATGTTTTGCATTATTATTTTTCCTACTCATTCTCTATTG
CCACATATGAACAAGGAAGATAAATTTCTCATTTTTCTATGAGTATTTACTTTGAATATA
GAACATAATTGGGTTTTGTGGGTCTGTTTGTTTTATTGTCACATAGTGAGTTGGCAAGTG
GATTACTCATACAGTATATTCATAGAACATTAATTAAACAGCAGTTTAAAACTAAGGCCC
TGATGTAGTTAATCATTTCCTCCAAGGCGTGATAAATTAAATGTCATTCgat
>NODE_105_length_644_cov_1.692547
GAGCTTGTTTTTGTGTTTTTTTTTACTAAAAAGATGCCCAGATGCTAATTAATGAAATCT
ATATAGAGAATGAAAAAAAAGAAAAAACAAAGAGGAAGCAGGAACGAAAAGATGGCATGA
AGCTAAGAAGGAAATAAAAAAGGAAAGGAACAGACAGGAAGTAAAGGAGGAATTAAGTAA
GAAAACTAAGGGACAGCAAACAAATAAAAGAAGGAGGGAAGGAAAATGATATAAATAAGG
AAGAGGTCCTTGCTGTATTTCCAGCAAGGACTGGAAATGAAAGGGGAAAAAGGAAGAGAT
AAAAAGAAAAAAGCATGATGCAAAGGCGGGAGAAGGAAATACAAGAAGGGACAGGAAGAA
AAGAAGAATAATGGCAGGAAAAGGAAACAAAAGAAGCATAAGGACATAAGGAACATATGG
AAAAAGCAAATGTAGCAAGCAAAGAAGTAAGTAAGAAAGAAGCAAAAAAAAGCACAAGTA
GGGAAGAAAAGAATTAGGGAAGGAAAAGAGAAGGTATAAGAAAAGAAAAGGTAAAATTGC
AGGAAGTAAAGAGGAAAAAGCAAGGAAAGGAAGAAGTGGGGAAACAAAGAGAAAAGCAAA
GGAGAAAACAATTAAGCAGAGAAAAGGAGAGAAAATTGGAGAAGGAAAATGGTGGCAAAT
AAGCTGAATGGAAAAGTAGAAAAGGTTATGGATAAAGTAAAGTAGAAGACTAGAAGGCAG
GCAAGGACTTTAAGAGGTAAAAGAGCTTGAAAAGAAGCTGAGATGGAAATGAGGAAATGT
GAGCTGTt
>NODE_106_length_566_cov_10.623675
TACTGGGGGTGATCGATGATGGTCCCGGCACACTCACCCAACAAACATCTTAAGCGGATG
CGGTTTTTGCTTAATTGGGAGCTTTGCAGCTCAGATTCCGACTTATTTGATGTTGATGAT
GAAGTCCCAGGAAAGCTGTGAAATTCTTGTAAACTAAATGTGCATGCATGCTGTCTTCAT
TCGTACGCTGGTCAGAACTGTTACCCGTCAATTTAACCTGCACAGTTTCCCTCTTCTTCT
AGGGGAGCATGAACGCACACACACACATAGGTACACACATGCCCTGAGCTCATTTTTAAT
CCTCGCAGCTCACTGTGAAGGCAGGAGGAAGTTCCAATTAAAATTAAAATAAGCTCTTTT
AACGGTCTCTTAAATTGACAACTGAACAATGATTTTCGAATTGGTATCTGTCAAAGGTCT
CGGAAAATCCTCAGTTGATAAGGCCCAACGCATCCAATTAGTAGCGGAGTAGGGCCTCAG
CCAGTAATGATTTCCAGGTCCCTTAAGATGTGGCGCGGACACTTATTGCAAATTACTGAC
AAAGAGCCCTGCTGTATTGATGAGGGGGAGAACAGCCAAGTCTCCGTGTTCCCATCAGGT
GGACGAGTACCAAGAGGGGTCTGAAGGAGAGCCGGGTGTCTCTCTCTCTCTCTCCCTCTC
TCTCCCTCTCTGCAGCCATAATGtggcctcgctgtgtagctcatatatag
>NODE_107_length_775_cov_14.864516
TAACATCATACGTGCTAACATACATGACAAATGCCAGCGGAGGAACAAAGCATGACAAAG
AAGATGGGATATAATTGAATCAGAAAGAAAATGTGCCGTGTTACTGACAGCGGGGGAGAA
CAACATTTAGACTATTGGTAGTTGAGAAAATGCCGTGGCCTACCACTAACCTTCACATCC
ATATTAAAAGCAAGGTGTCACTGCATGCAAATTAGAAGTAGCCGGGTAAAGCACTGTTAA
TGAACCCAGCCATTGAACTCCATACAGCAGGCTTGTCGTTAGATAGGTGCACCATAAATA
GTCCATTTGGCCAAGAGCCAGAGGGAGAAGCTAAGGCAGAGTTACTAGCAGTAGGATAGG
GCCTTTATTGTGTTATGACAGACAGAGGGGACGATCAGACAGGATAGAGATATGGGCTTT
CCTTTCCAGATTAATTAAAGAAAGGATCAATTAACAGTGATGAAAACCATGGCAGCATAC
TGACTAGCTGATAGGCCAATCAAGCCTTGAAATGCAGAGTAGTTGGCATGTTTTATCTCT
CCAAACTTAATTGCAATTTTCCAGAGGGAATGACGTGATCAAAATGGAGGGGTGAAATTA
GCTCCACGTGAATAAAGTATTTATTTGATGCATTTGTTCTGTGATTTCAGAACTAAGTAC
GCATTGTATTCGTATAGGGGACATTTTTCGTCATGCACACAGAAGTTTCTCTTTCCACAA
TTTATTCTCCCCCTGCTCACCTTTATTATGGTAATTGTGAACGAGGTTCCACTCCTCAAC
ATTAGCTTTTGCTGAGTAGCAAAATGCCTTGGCTGAGGACTATTTGCCCCACACTGCCCA
ATCATGCCAGATGCATGTGGTTATACAATATGGAGCGTTCATGAATTAATTTGCATATta
ggacatgaatttcataccc
>NODE_108_length_740_cov_8.875675
AAAGTACTGTATTCGTTGTTACTGTATTCCCCTGTTGTGGTGATATTTACAGAGCTGAGT
GGGTACAGGTGGAAACAAGCAAATAATCATGTAGCTAAAAGACACCCCACCCCTCCACAC
CACTCCCAGCACATTATTCCGCAGGAGCAGACAAATAGTGGAAGGAGGGACGTCAGGAAA
TAGTATTGCTTTGAAGCCCATAACTCTATTCTGGAGAAAAGAAGCATCACAGTGTTATTC
CACATCCTCAGATATAAAGGGAAAAAACATAATAACTTCTCGATAGCCTGGATCTCCACT
GCCCTATACTAGCTCTCCCCCTTCGCCCGCCCACACCCCTGCCTCATCCACCATACACCC
ACTTCTCCTGCCTCAATCTTTGGTTTCAAAGGAAGCGAATCAGCCAGAAGGACAGAAGGT
TATGCATTAGTACTGGTCATTGCTCAAAGAGTGAGCGTTATAAATAATAAAGGCTTGTGA
AGGACACAAGGGCTGTGGGATGCATCTCTGGTTCACGCCACACAAGTCAAAGACAAGACT
GTAATTTCTATTCCGAAAATGTGACCCTTGCAGCTTCAATTACATCTCAACAACACCAAC
CGTGTCCGTGCCAGGAGATGTGATGCCTCTTTGTTAGCTCTACATGAAAGGCTTATTGAT
ATTGGTTATGGAGCGCGTACTAGACATGCACATTTTTTTGAAAATTATTCCAGAACTTAA
AGAAAGTGTATAACTAAAATAGATGCATACTGAAATTCAATTTATTTTCTCCACAGATGC
CCACCTATAGAACTTGTAATGCACTTTTTCTTTGGAATTCTACCCAGTCAAGGCAAAAAT
AATCTTCTTAATTTtatacatgcaaacaatagggagaattatac
>NODE_109_length_322_cov_1.083851
TACCAGAGAAAGCAAGGAGAGGTGTCACAAAAGAACCAGCAAATGAGAAAAACAGGGTTA
AGAATACAAGATAGACAAGACATAGAGGAGATATGATGAGACAGTGGGAGAGAGTGATAA
AATGATTAGATTGGAATAAAGTGTGAAAAGATTGATGCCAGTGTGAGAACAAGAAATGAA
ATAAAAACAACAATTGATAGGTGTGAAAGTGAGAGAAATTCGGAAAAAACAGATAAAGGA
TACAGAAGGTGAGATGACGAGGAAAGAAAAAACAGGGACGCGATTTAGAATGAAATCAGG
AAAGCATAAGATGTTTTGTAAACAAAAATAAATAAtccaaagttcttaaggttccaggaa
taatgcaactctctgaagaatattaaatattactttttaaaaacaaacatgtaggtaggc
attaactgtgttttatcttgtattataaaactcatacgcctgtatc
>NODE_110_length_570_cov_13.350877
TTAGACTCTCAAAGCATCTTCCCGCTGCAGCTTTCCCAGCGAACACCCAAAGTGGTATCT
CGCCTTTTCTCTCGCTCAGACATTAATCTTGCTCTACCCTTCTACATCAAAAATGCTTGT
ATTGTCAGGGAGCGCTAATGTTTGCCTCCTATTCACTATATATACACATATATGTATTTT
TGTGTCTGAGGGAATCAGTCGAATGCATTGTTCCCAAATCATTGTAATATCTATTTAGAG
TGGCAACAGCACTGGCTGCCGATGCTCAGTATTCATGGAGCATAAACCAGCCTTAAGACT
TAGAAAAGCTGAAAGGGCTTATCCCTATATTCTTAAACTCCCCTCTTTTATGTTGGTCTT
AGGCATTAAGGATAGGATTGTGAATAGCAATTGTTCAACTGCTGCACTGAGAGTGAGTGT
GTATACGTGGGTGGGGGTGTTTTATTCCCTGGCAAAATCCTTTCCTTTTCTCCCATTTTT
TTCAACTGTAAATATTAACTGTGTTCTTAACTCTTAACGGTGTATGGGACACAGTAATGT
GCTTTTAAGGATATATTATGTGAAAGATTTTCCACTGCATACACTGCTGCTTGAAATAAG
AAAAGGCTATTTTATGGAGCCTGAAAACAAATTTGCTACGGCAGAAGAAAAAGAAGGAGG
AAAAAAAAATAGATAGAACTTTGCAGTATcaagtcgtcagcaaacaatgaaaga
>NODE_111_length_893_cov_15.389698
GCATCAGGGGAGAAGCAAAAGATGAAGAGAATGAGCGTGCCGCTTAGGAAATGTCACACT
GGGAAGATTTGCAGGTTTTGATCCTAGCAAATTAATGCAAAACCCCAGTGCAAGTATTTG
ATTTGGGAAAACTTTGGGAGCAGACTTGTCTCTTAATAATAATTATTGGGTTTACATTAA
TTTCCTCCCCTATTCTCTTCCACAGGAGAGCTGATCACCACTGCTTGTGAGCTGGGGGTA
AGTATTAGCTGTATTGTTTAATCAATTCACTCATTAACTCTTATAAGCATTAAGGAAGTT
TAATTAAGCATGGGCAGAAAGCAGATTAATTTACTTTCAGTCCACAGGTTTTTTCCCCTT
CTTTTCTATACACTTATTTTACTAAGTTGCAAGTAGAGAATGCTATAATTTGCAACCCGT
TTTTCAAATCCAATTAAAGTCAATGGTAAGGCGATGGCTTTTGTAGGCTTTGCCTTATGT
ACGGTATAAGGCTTATTATATCCACCCCTCTTTTTTGTGTGTGTGTGTAAGCCGCGAAGA
ATGAACTAAATCGGGTTAACAGTTATAATAAGTTTTATTATTTAATAAAGTTTATTACGC
CGCTGTGATCCTTTTAGGGAGGCTGTGTCGGTGTCACTATGCCAGTAATCCTGCCGTTAG
TGCTGCAGTCCGTGTGGCCTGCCTGTCTGCCTTTCAGGCCTCCCCAGGGCCTCGCAGGCC
ATCCCTGGGCCCCAGGCTGCTGGCCCCCCTTTCTGATCCCCAGAGCTCCAGAGTTCTGCT
TCCCTTTGCTCCCTGTGGCCTGTATCCCTCAGCTGTCCTGTAGCTTCATGTCTGTCCACT
CCTGTCAGCCCGCAGTCCTTCTGCATGCTCATTTTGGTAGAGTTACCTATCTGTCTGATG
CCACACTGTCGTCTATCAAACTGTCTGCTTGAGTTTTTTCTTTTCTTTTGTTCTTTTATT
TGCTACTTTTCATTTGCTCCTTGACTTATTTTGACATACACTTTCCATCCTCACCTTCTT
GCTTAAATTTGGGTGAa
>NODE_112_length_470_cov_6.936170
TTGCCTGAGAGCAGATCCTTAATGCCTTGCTAGCCATTCAACAAAATTGCATTTTTAAGT
GTATTGCTTTATAACTGTGCCTGTCTGAAAAAGACAGAGACAGTTGAATCAATTTACCGT
TATATGTGTGGGTATAAACAAATCATAATGAAATGAGCACGGAGAAGACAATACTTGTTT
TGAACAAAAATACATTTGAGCTTATATAAGCCTCATCATCTCCATGACAACGGCTTTACT
GGTAACATGGAGATGTATTATTTGTGTATAACCACAGCAACGTCTTCCAATTGAATTAAG
CTGCACCTGTGCACATTATGGATGGAAATAATAGACTGAAAGCAACGGTTACAGTGAGCC
TCTCGCTGACTAGATATGAGCATGAAATTGTTTGAGAGCACTTTTTTTTTCCTCACAGAC
ATGAGTCATTAATGTATACCAGTACAAGGTGAATTATATGCTAAATGAAAGTGATGGCTA
GATAACAGTTGGTTATTTTTTTTTAGTGCAATCTTACTGTATGTGATGGGTTGTGTTGTT
TTAACATTTGAAACAGCTCGGACCTTAATTTACACATCTTGTACAGtttatttgtaatgt
ttgaaatgattttg
>NODE_113_length_491_cov_2.566191
GCCTTTTGACATTTTGCTGAAATGCTCAAAGCAACATCTTCCCTTCATCTTCTATTCGTT
CGATCCTCTCTTTGCTTCTCTTTACTTTGCTTCTCCTATCTGCCCTTTTTTCATCTTTTG
TCTTTTCTTTCTTTCTCTTTGTTCCTTTTCTCTTCTCTGTATATTTTCTCTCCGTTTTCT
CTCATCTTTTTGTTTTTTTCTCTTCTTACTTCTCTTTATTTCTTTTCCCTTCTTTTCTTT
TTGTTTCTTTTACATTTCTTTCTCTGTTAATTTTCTCTCCATTTCCTCTTATCTTTTTCT
TTTTCTCTTCTCTTCTTTGCTCTTTTTATCTTTTGCCATTTCTTTTCACTTCTCTTTTTT
GTTTTCCCTTCTTTGCTCTTTGTTTCTTTTCCATTCTTTTCTGTTCTCTGTGTGTTTTCT
CTCCATTTTCTCTTCACTTCTCTTCACTTCTCAAAACAACTGTAACCATAATGTACCTGA
ACTCTGAAGGATGTACATTCACAATCTCCTCAGCCCTTCCAAACATTATCTTTAGTGTAT
TTCATAATAGCACCTCAGTCTTAACTGTTATGCATTTGCAAACCAAAGATTGTCATCAGC
TGTCTCTAGACCTCATTGTCTTCCATTTGCTCCTt
>NODE_114_length_642_cov_2.904984
AGAATGTTGAAAACAGCACATCTTTACAGAGGAGCCCTTCCCCCATACCTGGTATGCAGG
GGGAGATATCAGCTAATGTCGAAGGGAGCCAGACAGTGAACCCATATGCTAGTCTTGGTC
TCTCCAATGCTTTGATGCAGAACTCCCACCTACGCAGTGCCTCCTACTCATCTCCTCTAC
AACGCAATGCCAACCTCTATACAACTGTCCTCTCACCCCCTGAAGTAGCAGCCCCTCCTG
CTCCCTCTGTACTTTCCTCCCCGCGGTTGTCTTCTTCTATGCTTACCTCTCAACTGCGTA
ATGCTTCCTTTGCTTCACCTTTTCAGCAACATCTCTCTGCTCCATCTTCTGCCACACCTG
CTCCTCCTCCCACCACACCTCAACAAGGAGGTATTAGAGGTAGCTCCTCATTTCTCTCTG
GTGGACTGCGGACTGCCCAAATCCAGGGATCCATGTTCAAGCTTCCAGGTGGCACTTTGA
CAATGTCCCGGGGCCCAGCTGAGCCTCTGGCAACCACCGATGGTGTTAGTGGTGGTGGGA
GGCTGTCTATGCTCTCCAATGCCCTACAGAACCCGAGTCTACGTCAGGCCACCTATCGAC
TACCTGATGGCTCACTGGTCACCAGAACTGAACCTGCTGAGCAGATCTCTGGTCCATCac
ccttctcttcccctatgctgtcctctgcattgctcaatcccagtttacgacaagctacat
atcgtttgcctgatggtactcttgtaaccagcacagagccagaacctgcaccctcttctt
cctctt
>NODE_115_length_808_cov_9.392326
GAGACTTCAGCATGTGCAGTTTTAAAGGTGGGCTTTAGACCTGACTTTTAAGGCCAGACA
TGAGCTCAGTGATTCATATGGACCACATGTCCGGTACCTTCAGCAGACTGTGTCTGATCA
CTGTGTGATGAATGTCTGTTTTACTGACGCCCTCGAATGCATCAAGTGCATTAAAGCCCA
TTTCAGGCCGCACTGCTTGAGAGGTCAAGGCATATGGGAATCTGACAGATATCATGAACA
TGGCTATAACTCCTATCTTTTACACTTAAATTCTGGAGCCATAATGCATTGGACTTTGAG
AGTTACCCCAAGGCTCACTAGCCGTGTGAGTCATTGACATACCAGTGACTCTGACTGCAC
AGTCAATTACCCATCTACCTTTCATGGGACAGGAGTAGAAGACAGGGAATGAGTTCATCC
ATGCATTCAACCTACAGCAAGCCATGCCTCTATCGGAGGTGAAACCCATATGCAGAATGG
AGAGACAAGAGGATATTGGGTTATTTTTTTTCCTATGTGGAGAATAAAGGTTAATAACAG
TCCTTTCCTGTGTCATATTTGACATGACCAGTCATCGCAGTAATTACAATCATTACACTC
CAAAGGATGTCTAGTTATCCCTCTTAAACACAGGCCGCACAAAAGAAATCAATTATTCAA
TCAGAGCTCTCCCATTCATCCCTGCCTGAGTTCACTTAATTTTGGGCCTGGGTGAATCTG
CCGCAAATAAACCCCACGACCGGAGAAGAAAAGACGAACAGGCCCCTAATTTGTACCCTT
TCAGGCGGTCAATCACTTTTCAAAGGAATGCAAGCTTATTCTGACAATCAGGCCGACGTG
AATGGGAATGGGTTTCATCTGCTACTTTACATAAGTTATCTGGTGATAAAGAGGGCAGAA
GAAGAGAGGGAGGGGTGAACTTTCTGTTGACAAGTGCAGCCTGTGGCCCCCt
>NODE_116_length_1022_cov_16.092955
ATCTACGTGTTTTACCCAGTCAGTAACACAATACAGGCAGGTGTAGTGAATATGAAGAGT
TTCTTTCCAACATCCAAAAGGTCAGAAAATCCACAGTGAGATAGGATTCCCCACTACTAA
GATATTGGAGGTAACATTTCCAGTAAAGCATTCTACAAAATGAGTTATATTTAACAACCA
TCTAACAGCCTTGTAACAACCTCTTGCAGACTAAGACCCATTAGATCATAAGGAGCAAAT
CCAGCAACCAAAAGGGCCATTGTCAGCTACTGCAATCCACAGGATTGACTACGAAGGAAG
CTGAAGTCCTGTTTTAAGAGCATCAACCCTTCAGGATGGCCTCAAGTCAGTGCCACAGAC
GACACGAAGTAAAACACGCCTCCGGCATGTCACCATCTCACACACTCCACCAGATTTCTG
AATCGGAACAATTCCCGACAATGTAAATAAAGAAACCACAGCTGACAAACACAGGTTTGT
CTAGGCTTATTCATATGTTTTATTTGTATGTATTTGCACTTACCCTCGATTTGCCTTCTG
CGTCCATTAAGTGTTCCACGTACGTTACCTCACCCACTACAAATCAGATTCCAGAGACGA
CACACACCAAGGGGAGAGAAGCCGAGAGAACAATGGGGGTTTAGAGCAGAAACACAAGAA
GGGCGGCCGGTGACAGTGAGCTCAGACTGCCAGTCCTGAGCCTTCCCCCAGCACCTCAGC
AGCACAATATGGTACAGGTCTACAAAAAGCAAGCTTGAGTCTTTTTTAACAAAAAGAAAT
AAAGACTTCTTAGCCTGTCCTTGTTGGAACTCTCCCGAAACACCAAAAGCAATAGACTGA
GGACAACAACTGTTGAAATGGCCGACAGCCTTCCTATTTTGATATAATACCCTGAAACAC
CACCTTCTACCTGAAGATAATTGACCAAATAATTTCAAGTTGGCAAAACCCGTTCAATGC
CTCAGCCCATTTCAGTGCAAACCTGAACATGCTTTGTCAAATGTCGCCGTTTTGAACCTC
AGGCTAATGCATCAATACATTCGCCCATCAGCTGAGCCTAAGAGAAAACCTACAGTTAGA
AAACTAACCGTAATCTTAgtgacgataaactcttgggggaaagaagcttctctgactaca
aacctgttcataaagtgaacctgttc
>NODE_117_length_1041_cov_11.796350
CAGGATAGATTTTTCCTGGCTGATGAAGAGATGCTGGAACCTAAATCATGACCAAAAGTT
TACCCCAAATCTGTGCAGAGCCAGCTTGTCTGCTATTCACTTGATGTTTCTATCATGCCC
TGTGCATGCAACATGAAAGCTGTGACTGTAGTCTGACTCGACTGTTATGTTTGTTATGTG
TAACACAGAAACATCTGCTTATTCTTATCTAAATTCAAAAATAGGTGGCACACTCTTTTC
TGTCTCCTTTCTAGCATAAAGTCCAACAAATGGTGAATGAGGCACAAAACAAAGAGTTCT
TTGAAGAACAAAGTGAACCTGCCACATACAACGACTGCCTGGAGACGAATCCTATCGCCT
AGATTGCATGCTTTCAAGACAGGGGAGGGAAAAGCATCCCTAACAACAAAATGATATAAA
TTACCACTGTTATGGTCTATACGGTTCAATTTAATGTGCTTGTAATGATAAATTATTTTG
GTTATGAATCTAAAGTGGACCTGAGTGCAGTCGGAGCAGCAGGACTGTTAGAACAATTGC
AGCTGTCTCCCAGGGCTGTGGCCATTAGTCAATAAATTAGAAAGTAATTAGTTTCTGCTT
CTGTGGCTCTATTTGAAGCGCTTCACACAGGTGTAATGAAAATTTATTGGAGCTGTTGAT
CCGGAGGAGCAAAGAAAAGTAGAGGATTTGTAGCGTGTGATTGTAATGTAGGATTTCCAT
CTGCCTTTCTCCTTTTTTTGCGTACAGTGTGACAGGTAAGGTTAGCCATGATGACCGGTA
CAGTGAGGCTTTGCGTCAGTATTTCGAGTTTTGACAAAAGGCCAATCGACTAGCAGCTAT
AAATATTTTAGTGTATATCTTGTAGTAAGAAAACTTCCTGTTTTTAACATTTTGAATTGA
TGACTTTGAATGAGAAAAGACTTTTGATGAGAAGAGCTACATGAACATAACCACCAAAAT
CTGTGGTTCTGCCGAAAAAGGCACTTTTTTTTCTGTAAAATATTCTCATGTGCTTCACAT
ACAGTAAAGTCGGACATGCAAAATTTCAGCAAAGTTGTTGTTTTTTTCTTTGCTGTAATT
TAACTACATCTACTGCACTCACGCAAGCCTGTGAGGAAGACAGCTAGATCCCTGGACTAT
CTGTTTCATTTTGATTCTGTGTGCTTTTTGGCCAGCGggcatctc
>NODE_118_length_333_cov_19.888889
AAAAAAAAAAAAAACAAAAAACAAAAAAATCAAGGAGGACGTGTTCGCCGGGTAATCTGC
CATCTATGTGAAACACTTTCAAACCAAGGAAATTTAAGATCTTCATCAAGGCGTCTGCAT
CCAAACATTTAACAAAGGATTTTGTTTCGACAATGTAGCATTTACTTTATGTCCACTTCA
CATTACTGGCCCTGTGCAGAAGAAATACATAGAAGATACATTGCATGTTAACAGCGGAAA
CAGTGGACTCAGCTTCCCAAAATAAACATCTAAAAACCTGTGTAGGGAGGAAGTAGTGTT
TTTGGTTAAGTTTGAGCGGCTGCGGCGGTCACCGGAACCCTGTGGAAACCTGAGGGGGGA
AGCGGGGTTACGGTACAAATCGACTGAGTGTAAGTGAATGTGGAGGGCAGAGTCTTATCG
GGGGTGTACCTGAGGGGCTTGTGGTGCTGCACCCATGGACtgggggttggtggtgcc
>NODE_119_length_617_cov_15.858995
AAACTAATATTACTTCTGCAAAGTGTCACTTTTAGTCAGGTAAGGTTGTAATCCTTCCAA
TAAAACACTGGGTAAACTGAGTTATGCTTGATTTACCTTCCATTATAAACACAGACACAC
ATTCACACACATCACTTTGTCACCTTGATGCCAAGAACAGATATGCCCAGTTTTTTTTTC
TTTTTTCTTTTAGGCTGAGCACATCACCAGCACAGTGGGAATGCATTATTCAAATAGATC
TTTGTTACTCCTCCAAGATGATTGTGGCACAATCAGCCATGAAATAAGTTTGCTGTTTTA
AAAGTGTTATTCTCCCTCCAGGTCTCTCAGGTGTAGCTTTGTATTCAGGTCGGCTTGCCT
GCGCCAAAAATCAATCTCAATCAAAGGTGGCGAGGAGTTTATCATAAATTATCATGAAAA
GGGTTCCCACTCAGTAGATGCTTAATTACAATCTCATTTGAATAAGTTTGCATATTAATG
AGTTTGGAATGAAAATGGTTTGTGGGGTTTGTGATGGGGGGCTGCAGGGTAACCCACGGC
GATAATGACGGTCCTTTAAAATGTATGCGATATTATTGCTGGTGGAGAGCCGCACACTTG
TCTCTCACACACATGTACGCACATACGCGTGCACATATGCAAGGGCCCATACAAACACAC
AGGCATATGCTCAAACACACTCGTGAAGAGACACACATCCACACACACACAGGCTATACA
CACATTAGTGCAAGCACACGCACACTCAGgggcgttataat
>NODE_131_length_720_cov_9.086111
ATAAACCTCACCGGCGAGGCTGCAGTCTTTGCTGGCATTTGCCCCTGCGCCACCGTCTGG
GGCCGCGGTGAGACGAGGACCGTGGCTTTGTGGAACCGGCTGCGGCTGTGCGTGATGCCC
CTCGCCGAAATCGTCGAGTCCGGCGGCGGGGACGTTACCGTAATCGTATCCCGATTCTGT
GTAGTTTGACCTCGGATAGGATGGCTCGTCGTGATGGGGGAAGCCCGTATCTTTTGGCCG
CTCGTAGTAATCTCCAGGGTTGGGGATGTATCCGCTCTGCTGATATTCGTCGCATGGAGG
AAAGGAAGGCTCGATATAGTTGGAGTTTATCAAGTAGGAACTCATGGTCATTAATTTGTG
AAGTGCAACAATACTAATTTTTATCGCGCTGTCGTTTTTCTGATCTCCACAAAACCCTCC
TACTCCCTGTCAAATGTACAAAGTTGCCTGGTCACGTGTGAGGAGCCACCAATCACCGCG
TGTCCTGTGGGCATCATGTAAACAGGAACCAATGGAAAGCATGGCACTGGTACCACCGAC
GCTGCTCGGACTGGCTTACGTTGGTGTTTTCCTTATTAAATCACAGTATATAAAGCAAAA
CCAATCAACTAACTTGTTTACTGCCAAAGTTATGTGGGTGAGGCTCTCCTGCAAGAGAAA
CAGCCCTCCTCCTCTGAAACACAGATAAGATCCATAGCCCTGAGAAAACACAGGCTGTCC
ACAAACAAAACCCTATTTCTGAGACTCATAAATGCTGCTTGTTGCAGTTCAGAATCTGTT
GCATCCCAATAAAGAGGCAGACATGGAAACAACAAAAACaaacaacacatattgcagtgt
tacatatttgcctattcaaatgat
>NODE_132_length_1064_cov_15.711466
AGTCAGATTAGTTCTGTTGTTGTGTTTGAAAGCACCACTGGGTCACCAGCAGCTTCCCCG
TGGCCTTGACTGTGACAACACAGCATCTGAATAAAAGTCCTAGGAGAAATGCCTTTGATT
GCGGAATACCCTTCCAAATCTTGCATAGCCTTGTGTAAAAACACGGAACAACAATGCAGA
CATACAGTACAGCACAATGGAGGCGCTCAACATGAACTAATCAGTGTTTTGGGAATATAT
AAGTCTCTTTGACTTTCAAGGCAGTCAAGGGAGAGAAAGAGTTTCCAAGTTGTTTGTCAT
CTAAACAAATCTTCCCTGCAGCATCTCTTCATACTTCCAATAATAGTGACTGGTTCAAAT
GCCAATTTATGCTTTGCTCTGACATATTGCCCACACCATGTGGTATATGTGCTTGTGTGT
ATGTTTCTGTGTGTTTCAGTAAGTGTGTCACAGTGATTGTGTCTGCGAGAGACCGTGTGT
GTGTTTGCATGCCCGCTGTTTGTATGCATTATTGTACGTGTTAGTGGAGGTGGCTGGTGG
CGGTGTACCAACTAGTCACGGACCTAGAGGATTAGATTTACCATTTCAAAGATGCCTGTG
TTTCTAAAGTTTACACACATACATGCACACAGACACACTCATACAATCACCCACCCACAC
ACTGCTTCCCCAGCTTGTCAACGTGCAACGTGGGCTGTGGAGGCTTGTGCGAACAGATGG
GAGGAACCAGCATAAAATAAAGTTAAACTAGAACAGAATGACTATGCAAGTGGCGTGGCC
GCCCTTTGTTTGCTAGGAAGGTGATCCTCAGCAGCTGGGGATGATGGAACGCATGATTAA
AATTACCAGAGGGAATGATTAATATCTCCTTAAAGCACACACTTCCAGCATATCAATCAT
CTCATTACACTGGAAAAGTTAATTGTGTGAGGGGAGGGTTGGGGCCCCTGAACCATGAAA
AAGTAGCCCACCCCTCGACATGTTTACTTACACAACAGAACAGACCCAATAACTCCAAGT
GTTCTGTACTGTGTTTTGAGAGTTTTAACTGTTTCCACTGAAACAGGCCCCTCTCAGCAG
GGGACTTAACAGTAACTGGAATTTTTTCGGACTGACAAAACTTTGTTTGCTGTGGAACAG
TCAAAAGGTGTAGGCTGAGTGGTTATAAAGCTCACGTATGATGCtaaacaatactaaatg
caaatttt
>NODE_133_length_666_cov_7.695195
TCAATCCCCATTCTACAAAAATATATAGAATAAAAACACAAATGTTTAACATGAAAGCAC
TTCTTGGTGACAACTTTGTGCTAGTTATTGTGCAGCCTTATGGAATCACATGTAACGATA
GTACAGTACTTAGAAAATTGAATAGAGAATACAAGGATGCCAGTTTATTGCTAATATTTT
GTCAGGTAAGAAATTCAGATGAACTTAGATTTACAGTCAAAACATATGATTGACATTAAC
CAGATCCTTCTTGTAACACATGGCATCCTTGAATATTTTTTTGTTTTGCTTCGAATAGTA
ATAGTTTTCCTCAAGATTAAAAAAATGAAAACCAAATGTGTAAAAACACAAATAAATGCA
TAAACAAATAAATAATTCATCTCATAAGGCTACAATAAGAAAGTAAAATGATGTTCCGAA
CCTGGAACCACTTAGCGTGGCGCAGAGCAGCCAGAGCGTCAAGGCATTTTTGCCTGTCCA
AGACGTCCGCTGGGTCTTTCACCATACCCGAGGTTACATCTAAAAATGGATTTGAAGTGT
CAAAATGGTGATGAGGAATGGGTGTTTGACCAGGTCAGCAAGGCTGGCAAAGAACAAACA
CATTGCCACACATACCAGTATTCCATGACAACCTACAATTGGTTGTTTTTTTGTAATTTT
GAAAATGTTACTGACCTTACAAAAAACTGACTATACAAACCAACACATTACCAAAGTAAA
TAGGTAAATACAGATCGTCAGTGTACCGCATATTAAGTCACTGTATACTCTAAAAGAGGG
gatgaattcattgacccaacattaaaaggc
>NODE_134_length_642_cov_18.169783
CTGAGATTGTTTTGCAAGCGGAGGAATGCATCTGCATTGTGCGGTGAGTCAGTCCATTTA
GCTGCTTGACTGGAATGGTCCTGTTCAGTTTGACAGATCAGAAGAGGGAAAAATATCTCA
ACACCATGAAAACCAAAGGCTTAGCAGTGAGCAAATCAGCCCTTTGTCTTGTTCAATTCA
AATCAAAGGATAACCAGGAATGTTTGTTTGACAACAGCATTTACAATGCATTGTTCTGAA
GCCCAGAGCCTCCCAAACAAAGACAGATAGGCTTTAAACAAGTCATTTAATTAGCACCGG
ATCCCCAGCTTTGGCTGCGCCAACCAATTATACATTCCTGAGGCATGTGCAGGTCCTATT
TCACAGGAGCGAGAGGCAGATCCTCTCCAGCCCTGTCTCTTACAGTACATCTCTCCCCTT
CCATTTAAGAGAAGGTAAATAGCCCAGACAGACAGCTTCATTAGCCAGCGTCTGAAGAGC
GCGGGGCCGATTGTCGCTTAAATAGTGCGCTTTTACTGCAGGCCCAGCCAGCGACCTCCG
ATCAATTACAGCTGACATTATTGTTTGTCGGGAGCTTTTTTCCTGGACAGAGGGAGTAAA
AAACGAGATCAGGCCTGAGCTTTGGCTGGAAATGTAATCTTCCCCCTCTCTTTGGTTCTT
TCGCTCCACAAACAATAAATCATTCAGTTGAAGAGATAATAAAGTGCCAAGTAGGAGCTA
GTTTAATTTTTGTCAGGGGAAATCTGTCCACAACAGAGTTAAGGGTAAGGGGCTGGCTGC
TTTCTt
>NODE_135_length_435_cov_3.439080
CTTAATAGTGAAGTTATAGTAGACTGTTGTGCTGAATAACATCACTAAGAAATGCATTTA
GAAAGTCAAGAGAATTAGCAGATATAGTGGTGAATTCTGTAAATTAGCATTTTGCTATCA
GTAAAGAATGTAAGCTTTAGGCAGCAGAGGAAGAACAATAACAAGAGCACTGAAAGGTAA
ATTTTAAAGATTAACTAACATGCCTATTGCTTGATTCACTGCACTGTTAAATGAACTGGC
TCTACAGATTAGCAGAGTGGAGAGTCGCACAATTAAACGGATGTAATTGTACGCCAACTG
CAGTAACCGTCCAAATAGTTGGAATATGATGCAAGCAGCTCTGCTCCTGAGAAGTCGAGG
CAAGTTCCAGAGTTCGCTGCGACATTTAATTTGTTATTAAGCAGCCTGGAGACACATGAG
GAGGGGAGTGGAGGAGGTGGGAGGATGGAGATCCAGTCAAAAAGCTAAAACACAGAGAGG
ATGAAACCTGTGAGGTCGTAACTTCCCCTGCCTCCCTCATTATCACACGTCTCTGTTGGC
CGTCTGCTCATATTTTGTCATTTAAAAACAGCTCATGAg
>NODE_136_length_769_cov_16.429129
AATGTTAACCACTGTGAGCTGTTGTCTGGGATGCTTCTCTTACACCTTCCTTTTTGGTTA
AAATGGATGAGATGGATTCTGTGGGAAAGGCAGGGAGACAAAAGCGTGAAAGATGTGTGT
ATCCATTCACAGCTCCAGAGGACCTTCATTACAGAGCAAGCAGGTCCTGTCAACGTCTTT
TCATTACATGGTCCCATATATCCACCCCTTGTGTCCAAACGGTCCGCTCTGTCGCCTGTC
AAGAAAAGGCACTCTCGGGGAAAGTCCTCCTATCTCCTCGATCCCCCTCACCACGCCTGA
TTCCAGACTGTGAGGCGGGAGAGGCCAGGCAGAAAGGGAGGAATCGTGTTTGCCATCAAC
AGCTCAAGAGAGTAGCATGGCAGCAAGATTGATGACACCCTCCCTGAAAGTAACAAAAGA
ACTCCTGTGCACGAGGGCCCGCTTATGGGGCTTGATAGAGTTGTCATCCTCTTAATAAAC
AGCTCTGATATGTCAGCAGCAGTGGCAGCGGGGACTACACCACGCTCACCCACCAAGCCA
TGGGCAGGACCACCTACTGGCATCACAGCACACACAACCATGGGTGATCTCCCCAGATGG
AGGTCCCTGTGGGCGTTAGCGGGGTGATTACTGGAGAAGAATAAATAAACGACAAAAACA
TCGCTGTTTCTTGATTTCATTGCTGTGAAAGAGAGGCTGCAGGTAAATTATGCAATGATA
TCCGTGAAAAGCATTAGAATTCATCCCAGTTTAAGTAGCTTGGTAACCTAATCTGTGCAT
TTTATCATTTAAACCTTATATGACATGAGCGGCAACAGTTCAATGAGAAGCTGCTTCTGT
AATATTCACAGTGGGTCTGTGTAAGATTGAATCagcttcatgcttgacaagaacaaactg
aacataaaccagc
>NODE_137_length_968_cov_7.025826
GCTTCTAGATATTGTGAGGATTTGATTGCTTTCTTGTTTTAATGTGAAGGTCCATGGGAA
GTGGGTTTGACCTTATTGAGGCAAATTTGGCAGACAGTGAGGGATCTAAAATTAATAATT
AGCTGTAAACCTGAAAAGGAAAAATTAATACTTACCTGGAGACCTGGAAAAAGGGAAATT
AATACTTACCTGTAAACCTGTTGAAAAAATTAACACTTACCTGTAACCTGTAAAATAATA
CTTACCTGTAACCTGTAAAATAATACTTACCTGTAACTTGTAAAATAAATTGCATTTATC
CAAATTTAACCTGTAAAAGGGAAAAGAGTTGAAAAACTTACCTTTAAAACCTGAAAAGGA
AAAACCGAATACGAAAAATTCGTACGGAGCAGAGTAGTATAAAAGGGGATTGCCCACACT
CTAGCTCATTTGGATTTGGACGGTCGAAGGGGAAACATCTCCTGAATGGAGCTAAATTTT
CCTGTTAACCAGGGGGTGTGCCATGCCTGAAGAAGGCCCAAATGGAGGCCGAAACGTCGC
GACGGCACACCGGGGGGGCCCAATGTTTTATTTTATTATATAGTGGGGGGTGTTTTGATA
AGTTTCCTTTGGGGGAAAGGGAGAAAAATATAATAAACAGGAAGGGATGAGGGTGAGAAC
CCTGGTGGCGTGCTCTTGGGGAGGCGTGCCCGTGCACCGCCGGCCCCCTTCTGGGGGTCG
ACCCTGTGTCCCTTAAGGGACCATTAAACTAATCCGCCAGCGCCGCCACCCATTGAGCCT
TGCCACTGGGGGCCTCAGCCCTCTCCGTACGTGACTGCCGTACGCTAACCCAATCTGGTA
ACGCTTTATGGCGTTGTGTTGTCTCAGAAGACAAATTGTCCCTGAGATCTAGAGTGCAGT
CTGCTCCAGGGGACAATCTTCCCCTGTAGAGCCAATCGAAGGACAAGCAGTCCTCGAATA
AATTGGACATTCATCCATTCAGGCGCTATTTGCCTAAGTTCCCACCCCAACCCTACACAC
TAAATTTCATGTGAATCTGGCCCTAACCCTAACCAAAGCCCAAACTGTGCGCCTAACCCT
AACCAGAGCCCAAGTTGTGCGCCTATACCTAG
>NODE_138_length_516_cov_14.368217
AAAAATATTATTAATGCTTAATAAAAAGTAGTGTGGAGCAAGTGAGAGTGACCCTTGCGG
GACATCACGCGAGTGTGCTGGATTCTGCAAAGACTTGACCATAAATTGGTCTAAAATGAA
CACAAAAAAGCACAGAGAGAGCGTCTCACTTATGAGGGGCTATACACGGGTGTGCGTCGA
TCGCACGTGCGTGCGCGCGTGTGTGTACATTGGCGGTTTTGCTTGTGTGTCTGCGTGCGT
GTGCATCTCCATGAATTTGCGAATGTGTGTGTTGTCTGAAGCAGCCCCAGGGAGGGGCTC
TGACATTGAAGACGGGTTAAATCCTGTTTTACATTCAAGTGGCAGGCCCTAGTTCATTAG
AGTGAGGATCATTCCTCCTCAAGACCAAAGGAAGCGCATACTAAACAAGAGCAGTTGTTG
GGGAGAAAATGCCATTGTACGTGCAAAACCGTATGTACTGTATAAGTGGGGGTGTGTGCT
GATGTGCTGTCAGTGGAGTGCAAAATAACCTTTCTTCCTTATCTCTTCATTTCTGTGGAA
TAACGTCTTTATACGGAGAAGTAAAGGTGCGGGCTTGTACAGTTGAAGTCATTGTGCTGC
TATTTGTGTGTGTGTGTGGGTGTGTATGAGCATAAGTCatggcagctctcctgactgtct
>NODE_139_length_484_cov_4.944215
GCCGACCCGGAGCCGGTCGCGGCGCACCGCCGCGGAGGAAATGCGCCCGGCGGGGGACGG
CCGGCGCCGGGGAGAGGTCCCGCGAGGGGATCCTCCCGCACCGAGCGGCCGCCCCTGGCC
CGCCGAGTTGAATCCCCCGGGCGGACTGCGCGGACCCCACCCGTTTACCTCTTAACGGTT
TCACGCCCTCTTGAACTCTCTCTTCAAAGTTCTTTTCAACTTTCCCTTAAGGTACTTGTC
GACTATCGGTCTCGTGCCGGTATTTAGCCTTAGATGGAGTTTACCACCCGCTTTGGGCTG
CATTCCCAAACAACCCGACTCCGAGAAGACCGGACCCCGGCGCGACGGGGGCCGTTACCG
GCCTCACACCGTCCACGGGCTGAGCCTCGATCAGAAGGACTCAGGCCCCCGATCGGCACC
GGGCAAGCGGTCTTCCGTACGCCACATTTCCCGCGTCCGCCCGTCGGACGGGGATTCGGC
GCTGGGCTCTTCCCTCTTCGCTCGCCGCTACTGAGGGAATCCTGGTTAGTTTCTTTTCCT
CCGCTTAGTAATATGCTTAAATTCAGCGGGTCGTCTCGTCTGATCTGAGGTCGTAGTCGA
AGGGGGTCCGGCCCCTCGCCgaggcggg
>NODE_140_length_407_cov_8.508599
ACGTGAATGTGGCGCTACAAATCTGGCACCGGAAACAGCGTTTACCTTCGTGCTTCAGCC
GATGCATCTTTAGGGAGTAGGCCCGTGTGAACTTTTTCCCACAGCGGTCACACTGGAAAG
GTTTAATGCCTGGAGGAAGAAGACAAAACCATTGCTTGCTGATTTGAACATTAGCATCAC
ACAAGTGTCAGTGTTGGTGAGGTGAGGTACAGGGTTAATGTAATCACAAAGTCTGCCAAC
TACTTACTTTATCAACGTATTCTAGTATGCCTATAACAAGAATGTTTTACTACTAATCCC
TAAGGTCTATACAAGGTAAAGCAATGCACAACAACCAACTAACATTTCACCTTTTATTTA
GATTTCCTTTAGCAACTGTACTCTGTAGGCTTTTAAAGAATTCAAGGTCATTTTTAATCC
AGATCCAAAAGGGTAACAAACACATATTTGCCACACTCCAAGTCTAATAAATCACTTGGA
CAAATGTCTAAATGTTAAGCCATTTGCCCTTTTGTGCAAAGACaaagaaaaaatgtgtgg
gtggtcagttt
>NODE_141_length_790_cov_15.430380
TCTCCTCTGCATACCAGAGCCCTGCTGAAGAGCACCGGCCCTCTGCAGTGATGGGTCGTA
GCCCAGGTGATGAACTTCTGAATGTGGTCCAGCTGGCCACATATCTCTATTGCCCCTTGC
AGCTGGTCCTCCAGACGCTGCTGGAAACCCTCGGAAATCTTCTGCAAAGGAATTTTTAAA
AATACGTTTAATTACTGCCGCACAGTGGCTGAACTGTGGGCTGATCAACAATGCTTTTCC
TTGACAGATGTAGTCCCTAAGATGTTGGTTTAAGCAACTATGACAGATTATCATTGGCTC
TCGTTTGCTTGCTTTCAGGGCTGATTACATCATGGCAGTTACAGATTCTTTGCATGTACA
TTCACGGCTGGCTGAACGATAAGAAGGAAAGAAAGAATGAGAAAGTAATTACCTCCAGTT
GCTCTATTAATAGGTTGGCTCGTTTGTTAAGCTCGTTCATCATAATCATCTTTGCCATTT
TAATCTGGTTCTCTGCCTTCCTGTGTGCAATCTTTACTCCATGAAGTCTACAAAGACAGA
AGGAGGGGGAAAATGTCTCTCCCAAATGCAGAAGAAAGCAGCTTTTCAGACAGTAATTTA
TTCATGAGCTTGCTATATTTCACAATGTTAAATTATTGACTGGCGTTACTCAGAACTGGG
ACTGTGATTCTGACTCTGTGTGAGTCGAAACCAACCTGTCCTCTATCTGTTTGGCATTGT
TCTCCACGGCGGACCTCCTCTCCTCCACCTGCATCATCAGGCTCTCAAACAGCCACTGCT
GATCCTGCAGGGCCTTCCCGATCTGCATCACCCTAAACACACGAGAGATCATAGTATCCA
CCAGACAGAAAGTTCACTAAtttattctttgggcatgaggaacaccagattaaaatttgt
ttcccctgaggacaagacattatgcaggtgacct
>NODE_142_length_516_cov_4.596899
TGAAAGCAGAAGCAGAAATAGAAGCAGTATCAGCAGTTCACAGATAATGGTTCAATGTGA
CCTGGCCAGACAGGCCGCTGTGGTCCCTGATGAAGGAAGACGATGCATCAGTCTGTCATT
AATGCAATCAAACACCATGATTTCTCTGAACTATCTCAGTCAAGCAAGAAGGAGCAGTTT
AAATTTACACCACCAGCATGCCAGTTGCACTATTTTCCCTCTATTCTAACATTTTTTTTG
TCTTCTTTGGGCGGTGAGGCCTGTAATATAAAGCCACTAGCAAAGAGAAGTGATAACTGA
GGATTAGCCCAGTGTACCATTACAGCTCCAGTGGTCCTCCTCTGGCAGTCGTCTGTGTCG
GCTGAAAACATGGGCCCGTTTCCATGAGAGCTGTCGGCTGCTTGTTTTACCTCTGCTTAA
AAGGCTCCCTACCCCACCACCACTGCAAGTCTAACAGTACCACCATGCATCGATTCTGTT
GGTACCAATACCAGGAGTCCTTGATCGAGAGGCGAGCAGAATTGGTAATGTAAAGTTTGG
TGCCAGTAAAGAAGAAGGGAGGATGGTGACTGAGGTCTCATGGGTGTCTTACTCTTCCTG
TGAGCTGCCCGCCTGCCTGCCTGCTCTAATTTTAGCTGTGGAGCTgtgagcagcatagtg
>NODE_143_length_557_cov_10.143626
AAACTTTAGTATTTTTATATTCAAATCAAGATGAAAAGTTCATTAAAGAGAATAAATATT
TCATTAGATGCTAAATAAAACAAAGGGAATTTTTGGCTTCTCTCAGCATAAAATTCCTTT
GAAAGATTAATTAATACATGTAAATTATGCAAATTATGCCCATGCAAATATTTTATGAAG
ACAATTAAGGGATCCATTAATTACAGTCTTTTTTGCTTCAGTGACATTCATTCATTTAAT
TTTAATTTCACTTTAACTGTTTTGATGTTTAATCTTGCAACAAAGAACTTTATCTCTGTG
CACAGGGTCGTGTAAACTTGCCGAACACATCGAGTGGGAAGCGGCAGGGAACCGGAGGAG
ATACTGGGGGAAGATATTCGCATGTGCACCGTTGCCAGGCAGTACTGGCGAGGTACAGTC
CCAGTAGCTTGCCTGCCTGTGAAAAGAGCCACGTTCCCTCTTGGACCCGATTCAAAACAC
TGTAAAAGCAATTAATAAACACAGACTGTGTTAATATCGCAGAATTAGAGAAGTGTGACA
AAAGACAAATAGAAATAATTAGTTCTCTAAAATTATGCCCTCATTATTTTTTTTTTCCCC
CCCTCTCCCTCTCTTTCTCTCTCTCCATTCGCCTGCCTGACTTTGGAGTTGAGAATATAC
CCACACATTTCTCTCGGCTTTCATGCGAGTGATAGGCTTGt
>NODE_147_length_553_cov_10.656420
CACCAAAGCTGCACAATATTGTGAATCAGACTGACTTCCAGTGCAGCAGGTAAGTTTGGA
GCCCTTCAGAATTACATCTCATTATGTTTTCAGTGTCATTTCTGAACACGACTCCTCCCA
GTGCTGAACCTAATCAAGAGTCAACCCACCTTATCCATGAGCAATCTCATAACCATCAAT
ACAGATCTTATCAAAAGTTATTAATGTTGAAGTTGGACTTTCTCACTCCCATGTTACCAT
CTAGTCTGGACCAATCCTGATCCACGGTGCATGGTGTCATGGTAACCATGGGAAATGCTT
GGTCTCTGTTTAATAAACGTGGTTGGACCAGAGTGAGGGTCCCATATTGACCACTCAAGA
AGAGATTAAACGCTGGTGACATTTCCGAGGTGGAATTTGCAATTTCCACAAATATGAGGG
CGTCCTCGAGACCGGCATGACAGCACATAAAATCAATACAAATAACCTGAATCCCTAATA
CCTTGATCCCTGTTAGTGGAGGGATGCATTACAACTAAGACACTGGGAAGTGGGAGACAC
AGCTCTCTGTAACCCCCCCTCCACCTCCACCAACACCACCAGCAGGCTCACTGCTGATTC
CTATCGACTGTCTCCAGGCCAAACACAGACGCAATAACAATTAGGTGGGATACTGGCCCA
ATTCTCTCCCTCTCGCACAAACACACACATGTGTCGG
>NODE_148_length_695_cov_21.779856
TCCTACACAAGATACCTGAGAAACATCTAATTACGTGACTCAAGAATGATTGAAGGCTGT
AGTAATGGACTGAATGGTGACGCGGTGAAACACCTTGTTACAAACAGTTTCCCGGATGCC
ATCAGTCACACTGCAGCGGGGAAATACTACAGCAACAGGTGAGACAGTATACAGTCTGAG
GCGCACAACCTCTCAGTGTGCTTTAGCACACAAAGTGAGAGAATATAAAGGGAAAGGACG
AGGACAGGGATGAGAGCAAAGGACGAGGGGATCATACTGCCCAAAAAATGTTTGCAGACT
GGATACTGAACACCGTTGTTGAGGTTACTATTTATCTCATGCCAGCCAAGTTGGCACGCA
CATCTGGCGCTGGGTACTTAGTGCAATTATTTATGATTTCCTCCAAGATTTAAAAGCTCT
TCGCCCGGCCTTGTAATGCAGTAACTGATTGCACTGCTAATGTAATTAAGGGGAGATTAT
GATGTCCACGTGGCACACCAGATGGTGGCATTCACAGCGATGGGGGAAGGCACAACTGGC
ACACCACTGCACAAGGGCAGTGAGGCGCAGTCAGTCGGAGCAGTCCAGACTCCCCACCAG
ACGGAGGAAAGTATATGTGTGCATGCGTGTGTGCGTGTATGTGTGTGTGCGGCGTGCATG
CACAAAAGCATGTGAGTCTATGGGTGTATATTTGATGATAAGTTGAGCGATAAAGTGTAA
GCTGATAGAGATGAGCAAAATACCATCAACAAAATTACTTACACTACGCCAAGTGCATAG
GATACATGAATAAGCTCAAAAATGCACCATACAGGTCAAATAAAGACCCATTgtttgat
>NODE_149_length_361_cov_1.094183
TAGATTGGCAACCTGTCCTTTCGCCCTGAGTTGGCTGGGACACTCTCCAGCCCCCCTGCA
AACCTACAGAGCATTAAGCAGTATATAGATGATGGATGATGTACTGTTGGTCTACATAAG
AATTTATGTTAAATGGAGGTTAAACAGAGATCATTGGTTACCAGTATAGCGTTTTAATAA
ACTACCCTGTTTTAAATTAAAGTATCAGAGACTGCATAAAAAGTTGTTTTTGTGTTTGAT
AACATTCAAATAAATCGGTGCATTTCTGTAGTCTTCTGTACAGACTGAAGGCTGTGGGAA
ACTGTCTATTATGCTGACTCTTAAAATCTTATCCTGCTGCTGCCACGTGCTCTTGTCGGC
TTTTTGGATCTTGAAACAGCCTGATGATTAACTGTCGGTCCAGTCAGCGAAAGGAGCAAT
GCAGCACAGTCTggtacatattagagggtcagtggacttgtgtaacaaccagctccattc
aggcttacagagtgagtcatgttgt
>NODE_150_length_534_cov_12.943820
AAAAGGGGGAACAAATGCTTATTAACTAACGAGATTCTCAGACTGGTTCCTGCAAAGACC
TTAGGCCAAAAGTCCATAAACGTGATGCTGCTGCATTACAGCTCTGCAAAAGCTTCTATA
GCAGCCAGTAAATTTAAAGCATTTATAACAATTAAAACCAGCAACAAAAACAGCAAGCAC
CGAACCCAAATGCACAGAGATTTGAGAGAGGCAGAAGAGCAAGAGAGTGAGCTTAGCAAA
AGTTGAGGTTAGCCGAGGGCAAGCATTCGTAAAAGCAACTTACATGGCTGTTGAGCAGCG
AGCTTCTCTGACTGGATAAACCCTCAGATTTTTGGAGCGTCTCAATCGCCATTTCAATCT
GATAAACCACGAAGCACAGGACAAAAAAAATGTAAGAGGGGGAAATAAAAACAAAAGCAA
GAAAAACAAAAATAAACACATTACTGGCCACAAGCAAAAATAAATAAAGAGAGTCTAGAA
AAGATCCAAAGGCAAGCACCACTAAACCCAAGCAGAGCAGGACTACCTGTCATTTCAGGA
CAATCTTTACCAAATATTCTAAATGCTAAAGAACACTGATTGTGGATAGCTGGCTGTCAC
ACAGCCCTTCAGGATTCCTCTAACAAAGATTCACCTAGAAcaactatcgtgtactgtgaa
aaagccccacttcattac
>NODE_151_length_366_cov_1.245902
TTTTTCGGTCAGAATGTCTAATCTCGTTCTGCTTTTATGTCTGTTTCTGCAGCTTCCCGT
CTCTCTGCTTCACACTCGTCTCACCAGCTTGCAGTACAGCTGCAACAAATTCAATTAAGT
TCAAGTATTTTGAATAAATCCTGTGAATTCACATTGTTCTGGGCGTGCATCTTATTCCAA
CCACGTCTCCACAAAACTACGTTCCTATACAACTACACTACATTATCAGTTGCGTTTCGA
GTGAGGCCTATTTTGTCTTGGATTACGTTTGTTTGTAATAAATACGTTTCTACTTATTTT
GCTGCTTCACTGGTGCTCGTTTTAACGTAGCTCCGCGTTTCTAAACCAAACCAGAAACTG
AAGAAAATTAAAAATAAACTGTGACGGTAAAAATGGTAAATATTATATCTGCTTTACTAG
AAAATGCATCAGAAGCATGTTGCAGAAGTGCATTGGCAGGATCGAGCTGAAAGAACCATC
GGACCTTTAACAACAGCTGCTtgagaaaga
>NODE_152_length_363_cov_20.876034
ACAGGACTGTCACCCTTTTCTGCGACTTTTAGCCAGTTTAGATCTGATATGTAACAATAA
GTTGAGTGCACTGTTTGGCCTCTGTGTGTTGGGACGAATTTGTTTTACTTTTTCTTTCGT
GTTACAACTGTGTGTGTGTGTGTGGGCGTGTAAGACTGTGCGTATGTGTTTGTTCTTTCT
CTTTTGTGAATTTTGGGTAATTTCGAGTTTGACTGCGGCTCACCCCCGTCTCTTCCTGTG
TGTCTTGTGTAGGGCTGTTAGTGCAAGACCTTACTGACACCATATTAAGTTCATATGCCT
ATAAGTCCCACTACCTTCTGACTGAGTCAAATCGTGCTGAGTTGAAATTACCTATGATTC
CCTCTCCTTCGTCAGCTACCAAAAAGAATGTTGGGAAAGGTAACTGAACAGTTTTTCTCT
TTCTCCTTTGTCCCACTGGTCTGTGTTTGTGTTGTGCCTGCTCCCATTCTGATTTAGTTT
CCTTTTTTTTTTTTTTTTGCACACATC
>NODE_153_length_596_cov_14.199664
AGCTACCAATGGTTTTGTTGGTATCTCTACGAGTGAATGCCAGTGTCCCCTTTGCTTAAA
AGAAGCAAAAAAAAGAAAATAATAATAAAAAAAAAATCTATGAGTGCTTTAGGGAATTGT
TCGGCCATTTCCACTATGCCCCAAATAAACTTGGATGTTCTCCATCCATCAGGTGACTAC
ATGGAGAGCTGACCTGTCATAAATTCACTCGGTGGGGATGATGACAGGGCTGGAGCCAAT
CTTCATGAAAGAATAAAAAAATGGCACAAGGTTCCCATCCCCCCGCTCCCTGAGCCCTCT
TCCAACCCCAACTCACCCTTCGCCCTCACTACCGGAGCACCCTCGCTCCCTATCTTCCTG
CCTATCTCTCTGTCTCTGCACCTACCAGGCTTTCTCTCTCCCTCTCTTTCTCACCCCCTT
TTCTCTCCATGGGTAAGCAGGTAATCATGAGCTGTCACAGAAAGGTGACCCATTAATGTG
ATGGATACGGTGTGAAAAACAAATGGTGTGAAACGTGTGGATTGCTGTCCTTACTGCACC
TTGGCCTTTTGTTCTGTCATATCAATATCCACACAGGGCCTCATTACACCGCTGCACTAC
ACAATGAGTGGAGCGCCAGGGTCAAGACTGCGCCACGCTCCCTTTGACTGGCTCCGACTG
GGCTTTTCAGCTCAACCTCACCCCTAAGGACTCCCAGGTAAACAGGAAGAGGGGCAGACT
CTGGagccagagacagcgca
>NODE_154_length_337_cov_1.667656
TGTGGCAACATAATGTTCTGCAAAAACATTTGGCCAAGCGTCAGCTATACAACACAGAAA
AAAAGGAGAGATTGTGGCCATATTTTACATCTGATTGGATTAAATGGTGATTGTATAGAT
CTTTTGTGCAGCGAGGTTCAAGATGTGTGTGAAGTATACATCTTTTAAAACTGGCAGTTT
CTTTGCAGCAACATGGACATTTGAAGAATTTTCTATTGTCATGGCTACAACTATGTGTTC
TATCAGAATCAACTTTTCAGGCCAAACACCTACAAGAAATTTGACTGTTTTTTGTTTCTC
GTAATGAACTTGAACAGTCCAAAGTCTATGCTCCTGGCATTCATGTGGATGTTACTCTGA
CACATACCACCTAAACATTACTGCAGATCAAACAGGACTGGTACGAATGGCTTGAGGAAC
ATGACCAAGAGCTCAGGGTGATGACTTAGCTTCCAAACTCCCAAGATCCCAATCcaacgg
a
>NODE_155_length_686_cov_16.438776
GGTACATTCTTGAACCCGTAGTAACAGAAAGGAGATTTTGTTTTCACACAACGTTACCCT
GATACTGATGTCGCTGCAGTGAAACCGGATGGAAGTACATGTTTTTGCGATTCAGTTGTA
CAGTAATGTCTTGATATAGGCACAATGCACTGTACATGACATCTGGTGAAACACTTTAAC
AAGAACAAGCGTTCGGAAAAAGACAAAGAGACATCCTACTCAGTCCTGGCTGCCTCAATC
TCTGCCTGTTTATGATGAAGGGCTCTTTTTGGTGTGAGAGTGAAAGAGACAGGCTGGGCT
GGCTGTCATGTCATAAAGGATGCAGTCAGAGAGAGCAGACATGATTTCATGGCTAATGAT
TCCTGCACTAATATCAGTGTGGGCTGCAGAGGGGATAACCAAGTTGAGCTGTCTTAGCTC
AAATGATTCAATTAGGCCAGCTGTCCCTATTTGTCATGGCTCAACTGGCTTCTAGATTAC
CTTTCCAGAGTGCATACGTGCCTCTGCATTGAACTTACCAGCTCAACAGTTTCACGGGGA
AAAAAGAGAAAGAAAAGCAAGACAAATAGAGAGAGAAAGAAAAGAGCGGTGGAGGGGAAG
AAATGAAACAAAGAATGCAGCGATAACCACATTATCCACTTAAACGCTGAGGCCAATTAC
TGAGATAAATGTGACTTTGTGTTTTGAGGAGGATCCTTGTGGAATCAAAGGAGAGACTCG
GAGCGTGCTGGAGTGACTGGAGAGGAAAAGTGATCCGCAAAAAGAACAAGAGAGGCAACA
TTAGAGGCAACATGAAGGTCAACAGACAGTTTAGGCAGAGATATTCCcta
>NODE_156_length_543_cov_7.854512
AAAAGACCGAGCTGGATTTACTATTTACGCCACAGTACTGCGGCGGCGTGCGTCCTCCCC
AGCCAGACGGGTCTGCGTAATAGCCAAGAGGCCGGTTGGAGCAGCCTGCAGTCGGCAGGG
GAAGAGCCTTAACTCCGGCCGCTGCGTAGGACAGCAAGGTGGCCGCGTTACCGGCGAAAT
CAGCGGCGTCGTATGCCGAGGCAGCAAAGTCCAGTCGGTTGTTGGCAGGGGTGACAAACC
ATCGCTGCGGGGGGGTGGCAACAGTGGGCTCCTCGGTTTGCTGCGGGGATAGCAAGCTGT
TGCCGAGTGGGACGCTGCGCTCCGTGCCAGGACCAGTCCCCACGCCAGGGTGAAAGCGAG
ATTTGGCATAAGTGCTGACAAATTGGTCCTGTAGGAAAGAGCTAGGCATGGCATATCTCG
CACCCGGCACGATCTGTGAACGCGGAGAGTCACCCGGTGATGGAGTTAGGCGGTCAATGT
CGCAGCCTGTGTAGACACTGAAAAGATGGAGAGACAAACAAAACAATTCAGAAACTAAAC
CGTGCGCTCTAGTCGGTTCCCTAAAAAATCAAGAGATCTAGGTCAGGGAAGTCTATATTT
CACCCAATTACAAGTTTAGTTGGGAGCCTCACATGTCAGAAGTTTGAGACATGAGGTTTA
GTGAACGTGGAATAACTgcagggtttc
>NODE_157_length_299_cov_1.444816
TTGTATTCCTGCTATGGAAGGCAGGTCTCGCGATGTAGAGTAGTTTTGATGTTATCTTCA
TCATCAATCTTTAGTTGTCAGCACAAGTTTTTAAAGTGTTCTTTGAAGAGTTTGTTCAAT
TTCTTCTGATTCGTGACCTCATTTGTTACTTAAAGATAACAGTTGTTGCAAAGAGTTGTG
TAGCTTTTGAGTCTGATTCATAAAAGGTTTTTGTGCATCTGTTACTTTTCAGTCAGTATA
ATCAATTTGTGTTCTCAGTTCCTCCATCTGCTTTGTCGGCCCTTTTTCTTATCTTTTGGT
TGTTTTTCTTGCACTCTCAGTGTTTTTACTTACTCATCTTTTTTTCACTTCTTATTTTAT
TTATGTAtgctgttcttcagattcaattacctcttattggtgcattaactgtatcccaaa
caacagttggaccatgacgattc
>NODE_158_length_372_cov_14.174731
TGCGTGTATTTGTTGCGCAAACATTTTGTTTGAGCCATTGAACACACAGCTCTCAGCTGC
CTCAAGCAACACAAGTTTAGCAACTGTTTTCCTTTTTAATTGTTGTGGAAATTAAATAAG
AGTGTTTGTGACATGAATGTTGTAGGTAATGAGAGCCGGAGAGCAGCTGGGAGGCTACGG
GCCTGCGTGTGCATCATTAGGAGCTCAGAGGCTCCCAGGCTCCACGCTAGCGTAAGCCGC
TAATGAAAAGAATGTAGTCACAGATCTCATTTTTCAGGCAATTCTTGTGTAAACTGGAGA
TTTTCCAGTGTATGCACAGTGGAACAGGGGCCCCACATAAATCACACAGGCTGGCTGCCT
CCAGTGAAAGAAAGAGGGGGTTTCGAGCACATGCTAACCACGCAGACATATGCTGCAGGA
AACTGGAAATCTGCAATGGCACAGCTAGAGGGAGAGCCACTCACAGCACCTACACCTGTC
TGCCCCCCACCCACCCACCCACCTCTCCACATCtct
>NODE_159_length_810_cov_14.545679
AAAGCTGGCAGGTAGGAAAACACATTGAAAAGACATGATTCGACTGTTGCCAACTTAAAA
TAAATTCAAATCCAACATAAGAGGCTTTTTAAATTAAAAAGAGCCTGTTTTTACAACAAT
GTTGGATTCTGGGTTCCCTGAAGGTGAATGCTGCCAAAATCTCCATTTTGTTTATCCAGC
CATGAAATGTCATCAAGATTGTAGAAACAGATTAGGTTTCGCAAACTGTGAGAATTAAGA
ATGTGCCAGCAAAGCAGCTATTCTGTGAGAACAAAAAGGAAGAAATATAGTCCACAAAAG
TATCAAGTGTAAACATATGAGCACTTTGACACTCAGCGTTTAGTTGGAGGTGATTGTCCC
CGTGTAACATAGCACAACGTATATAACAACCGCTGACCCATTCAGAAGTGACAGGCCTTA
AATGTGACATTTTCCCCAAAACATTATGGTACGTCATAAATGGTTGTTTTCTGTTGCCGG
CATTGAGTGGTCCACCATACTGAGTCGCACTCTATAGACTACACAGACTCAACACCTCTC
CGAGAGACCCAGAACAACATGTGTTCCTCAGGAAGTTCCCATGCAATCCTGCATATGGCA
ACATTTAAGGGCTTCTTTTTTCCACGCAGGCTTTAACTTAATTTGCTGCCAAGGCATCGA
AGAAGCAGAGCACAGTATAGAACACTATCGTCTTGGCCATGACCAGAGGGATGGATGGAT
AAATGTATGGCCAGAGCTCCGATCCTTGATTATTACATAGTGTATAAAACAAAGAGCAGA
TATGAGACTGGAGAATTATTTGATTTGAAGATAGCCAGAGTGATTTTATACTCTTTCTTT
GTGTTTAGATTTCAAAACACATGTAAGAGAAACCAACAATAAATTGATACATTTCAATTT
GGACGGGAATTGGTAGGACACAAGACTGAAATGTTCTGAGAATTACCAGCCtca
>NODE_160_length_751_cov_13.155792
CTGAATACTGTGCATTTTTATGAAAGGACACGTAAACCGGTAAATTGGCCTAGCTGCTAA
CCTTGTCCTCTTTCATTGGTATGAGAGGTGTTTCCCCATGTTCAAGCAGGCTAATGTGAG
TGTTTCACAATAACCTGACACCAACTACAATCCACCCCTCCCTCTCTAGGCTATTAGTGA
CGTTTTGTCAAGCTTGCAATCAAATTAAAATTTATTTCTCAAATTATTATTTTTTTTATA
CACAGCTTTTTATTTGCCGCAGTCTAACATAAACTTGTGTAATTTTCACATCAAACCACG
AACAGAACAATATTATTTATGACATGGTATAAACTTTGTTTTCTGCTGCCTGATTGCTGA
AGCCCAAGCCTTGACACTTGTGATGTACTCTGCCAAGAACATTAAGTATCCGAAAGTGAT
AAAGCTTCAATTTGCTAGACCATTAGACTAATTACTGCAATAATTAAGTAACTACTTGAT
TAGAACTAATGGGTACCTAATTATCCAGGAAGAAAGGATCAGGTGGTAATTTATAGAGTC
AAGCTGATGTCTTCTGACTTAGCAATGCCGATTACCAAACATAAGGGACTGAAACTGGTG
AGAACAAAAAAAAGGAAAGAAAAAAAAAAGAGGAAATGCCATTTGAGTGTTTACCTAGCC
CCTGTAGCTAAAGCAAACAGTTTGTTAGTATCACATCACATGAGTGGATTGTTGATGATT
GTTAATGAAACAAGATACACATCAATACATTATGCAGGATGATTAGCCTACATCTATTTT
CTAATTAATCCCTGAGCAGAGGTTGATCTCAATAGTATTGATACTGATTACAGAGATAAG
GAAGTATTATACTGCAATTGAcacaagttatttggatggatggatagatggacat
>NODE_161_length_308_cov_1.457792
AATAATTGACAGATTCTCAAATGGGGAAAAAGATGTAGCACATAGCTGCATGCTTGGTCA
CTTGAGACAAACTGGGAAACTGGTACAGTGCAGACTGACAATCTCAGCAAAGACAGCCGC
CTTTGCTCAGTGCTGTAAATTGAGTCTAGTTCTCTGAGCGACACCGGCTCGCGCTTTTCT
TCTGTGCTACACAGGGCGCTTTTTCCCTCCCTTCCTCCTCCACTGCAGAGGCAGCACAAG
GCCATGAAAGATTGGAGGCAAAGTGACGTCCTCCGGTTTATCCTCCCTGAAAGCCTTCGC
ATGCTCTCAGTTCCACATGAGGGATCTGATGAAAGCCGTTTGTCAGTACGCCACTTAATT
ATCAGCCAGAAGAAGAGCCTCTGATGCTATCCTCTGACAATGGCTCACAGCAGCCTGCTG
ACTACAGTGCCCACTAACAATGAAGAACTGAc
>NODE_162_length_566_cov_14.618375
ACTGCTGAGGACCTGTGGACCAGATTAGCACCTCGGGGGGTTTGGTGCTGAGCCCAGCTG
TGCTGTCTATGAAGCAGACTGCAACACAGCATCTATTCTGACTAAGCCTCTGAAGGACCT
CTGGAGACTGTTGTGACAAACCCTTTAAAAAGACTTAGCAAACAGCTCCTAACCTTGAGG
ACTCCTCACTTCATCTATTTGTGTGAACGCTCAGCTGAAATGATGACAAGGTGCAGGGGT
GCACAAGGTGAGCTATTGTTTTGGTGTGTAGGATGTGTTGTGTTGTGTCGTATGCATGCA
TCAGGCAGTCACTTAAAGAAGTGCTTGCCGTTCCTGTGAATTAACGAGCAGTTGGGAAGA
ACAGGCCAAGGCGGTGCCATCTGTAAATGTCACAGGCACTGCTTGCTCATTTTACACATC
ATTAAAGCCAATATTCCTAACCTGTATCAGAGCAATCAGGAGCAGGCCATTACTGCGACA
GGGGCCCCGGGGGAACCACGACCAAACTCAGAAAGAAAAGAGCAGTGAGGAAGAGAAAGA
TAGAGCACACTCTTTATCTCTCTGACACACACACACACACACACTTCTGCACACTTCTAC
GTGCACACGCACAAACAAACAAGCAGCACACCTTCTAAGAATAAACAAACACATGAAATC
AGCACCAATACCACTATCCTAATAGCTAGTGCATTTAACAGCAGAGCACG
>NODE_163_length_780_cov_16.887180
CCGATAACTGACTCCAGATACATGTTAGTATATTCTAATCTTATCATTGTTGTAGTTATA
TGTGTACACTGTATGGTAATTGAAATACTGTATATTAAGTGAAATACTGTATAGTAATTG
ATAGTGAGTTCTTTGGCTCCTTTTGGTTGAAGCTAATCAAGCAGTCACTGCAGCCTCTTC
AGTAATCACACTGACTGACTGCTCTTCAGGTACTTGTCTTATCAGCTCCAGTTTCTATCA
TATTGTTGAAGAAGAGTGAAGGGAATGAATATTTCAGCAGCTGAGTGAGCACGAAGCACC
AGCAGGGCTTCATACCATCTTGTTTGCACTTACTACAGCCATTAAGTTTACAAGCAGCAT
TTGTATTTATCACCAGGCCTGGATGGTTAGAAGCAATCAAAAACCAAACACAAGGAGAGA
AATACAAGGTTCAGGTTGACATGTGAAGAAAAACTGAGGTGAAGTGCTGACATGCTGATG
TCTTAGCAGATAACACTTAAATCATTTTCCTCCAAAACTTCACTGGTAAGGGTTCAAAGA
GATATAGCCATAATACAAATTTTTGGAGTAAGTAGTGGTGTTTGAAGTTATTTTATGGGA
TTTTGCTGTAAGGCCCAGAATTGATTTGCAGAAGGGATAAAAGGAAGATACTTTATCTTC
GGAGCTTTGTCGGAAAAAGCTTAGCATCCATTGGTAGTTCCGCCAATATGCCTGCAGGGC
ATGGAGGTAGGGTGAGAGGGGGGTTGCTGGCATTGACATTATATACCAGAATGAATTGTG
CTGAGTTTACACCTCCTGCTGCTTACGTTCTGCTCTTTCATAATCTTTCATGAACCATAC
AATGTTTTATTTAATGTCCTGGGTCAGAGAGAAACTTGAGAAAAAACATATTAATAATGA
AACGCATAGTACTGGGGAGggaaa
>NODE_164_length_515_cov_12.570874
TGGCGCTACTCTTTAAGGGCCCTGGCCCAGCCCCAACACCCAAATGCCAGCCGTAGCCTT
TAGGCGAGGGGCAGGTTTTGTAAGGCTTTGCCTTGTCACTTCCCACCAAGAAAAACACAA
AGCAATGGCACAAAGCAATTTCTTGGCCATTGCTTGTCATAAAGCTAATTGATAAAGGAG
GGTACATTTGGAGTCTGTGGATGCCAGACTACTACATGTGGCAGAGGGCGTACATCTTGA
TTGGCAGTGGCCATGTGGGAGAAAGAGTACTTATGTGTGTTTGTGTGTGAGCACATTTCC
ATGTGTGTATGTGTATGCGTCTGGGTCTGTGTGCGGGATAATCCTGGAGAATCTCTTTCT
TTGAAGGGGAACAGATGTAGATTTACATATGTGGAGGGTCCCCAGTCTGTGATGAGATTA
GCAGGTTGGGATCTTTCTTCACAGCGACTGGAAGGTGCATATTTAATAAATGCCTGGAGC
TAGGCTGGGGCGTGCAGGGCTTGGCCCTCAGAGAACCACAGGACAAAGGCAAACGAGGCC
CATGGCAGGCTAGCCCATATGGGAACAGGGTTGCTTACAGATTGCAGTGGCCTTTCATTG
GGTGTGGGACAAGGCTTTAAGGGTTTATATACAGAGAGGGGAGCACTTGGTGGGCCACt
>NODE_165_length_847_cov_19.198347
GAATGAGAAGCTAAATGTAGCTGCTGAGCATGTACAGGGCACCTCCACAGAGCACAGATA
AACACTTCGCTGGTAGGCCTTCTCATGACATTTCACAAAGCTGGGCCTATGGATGTGGTG
GGGCGTTATCACCTAGCTGTCAGCAGCTAGAAATATCTGAGAAGAACACTTAGGAATCTG
CACTGGCTATGTTGAATGTTGCATCGGTGGGTTTTAGAACAATAAGTATAGTCAAGGCAC
CGTCTTTTACTGCCCCTTCTCCTCTCTAGGGTCCTGTTGTCTCAGCTAAATGCAACCTGC
CATGGTGTGATGCTGAATCCATGTGGTGTGCTGTCCACCAGAGAAACCTGGGGCATCTTG
GGATAGCAGGAGAACGATTGGTAGAAAACCCATTTCTGAAGTGGATTTGTGCCCTTGTAA
TCCTGATTAATTTTGACCCGTTGTGCTCATTTTAAACAGAGCATTACAGTAAGCGTGAAC
ACAGCAAGCTCCGGGGCGAAACCAGGAGCTTAGCGGCTTTGGGAGGCTTAGCTGCAGATG
GCATTTTAAGCCGGACTTAATAAATTGTTTCCATTAAACTTACCGGCCCACACATACTGG
ATTAGACCAGTGGAACAAAGGAAGAGGAGAGCGTGCAGACGAAGAAGAGGGAAAAAAAGC
TGCCATCATGCACATCTGAGTCTGTTAACATCTCTCTGAGGCCAAATGAAAGGTGAAGAT
GAGGTTACTGTAGTGTAAAGGGAAAGAGAGAAGCTTTTGGACATGAATGCAAAATACACT
CACTTTAGATCTCGTGCTCGTCAGGGATGTCAGACCAATTTGCTTAAATGACATAGAAGT
AAACAAACAAAAAAGATGCATAAACCATTTAGCTTGGCAGTGGATTTAGGGCTTATCCTC
TGACTGTTTATATATAAACACATTAACAGTGCTGTAGCTTAAGGATTTAGGATCTGCCCA
TACCCTTGCTTTTTTTTCTAtggaagctttt
>NODE_166_length_610_cov_24.181967
ACACTTTCTCCCCAGCTTCGATTTATGCAAGGCTAGTTAGTTCATTTTTATCAGCTCTGA
GTTCATTTCTAGGGCTACTGGAATGTGTTTTCCCCTTCCCCTCACTATTTAACTAATTAG
GATTCAGGTACCATAAGCAGATTTTTCACGCTATTGGTGTTTTTCTTAATTAAGAAACAA
ATGAATTCTCCCCAGCAAAATAGATGGAACAACGGGATAGGGTGCCAGGGGCCAGATGCG
GCGCTTCTTAATTAGAAGTCACTCCATTGTCTGAGGTTTTTTAATGAAGCCCCAATCTAA
ATGGATATCAAAAAAGCTTCTAGTGAAGAAAAAAAACACACACACACACCGGCCATTTAA
AATAATAAGGAAATAAAGATAATGAAAGACAAAAGATATGTACTGCCAGCCCCAGCTCAC
ACCTCCAGTTCAGTGCATGCAGTGCTCTCGTCACCTCTGGATGAGCCCTATTAAAACAGC
ACGATCCCTCGCCGGCCCCTGCCTGCCTGCAGCCATGTCTAATGTTCTGCCAAGCCAACA
GTGAAACACTCTCTTTTCAACTTCTCATCAAAGGTGGAAGTTTCATTACCCCGTGGATGG
TTATCAACTAACTATTTCTGAAAACTGTTGCAGCTGTCAACTTTTATGCTCGAGCCTTCC
TGGCTTGAAATAACAGTGGCGGCTAGCGGAATCCGTGCTTATCACATCAGTGTCATTCAT
GATAGGCTGATGTATTTTGCAAGGAGagccagtg
>NODE_167_length_814_cov_17.211302
CAACAGTGCACATCTGCTACTTTCCTCTGGGTTCTTTTTTTGAGCAGCCTCGATTCACCT
TGAGGACACAACGGGCTTTCCAAAACAATAAGCGGCATGAGGAACAGATGTGAAAATTCA
TAGAGACTTGATAGATGCACTTCTGCTACAGAATGCAGTCCATTAAAGACACAATGTGAG
TGGGTACTGTAAAAAGGATAAATGGTAAGGCTCTTTAAGTACTCAGGGATGACCCTCAAA
ACATGTGTGTGAAAGTAATGTTAATTATAAAGTAGTATAATACTTGAAAATGAGGGTTTT
CCGCTTGCTAGTTATGTGCATTGGCACTTAAAGCCAATACAGTTCAACAAAGCTATGGAT
GGCGTTTCAGGGATGCTGAAGGCCATTTTTGCTCTGTCCCATCCTTACCAGCTGTATTTG
TTCTCTTCAATAAATTCAAAGTAGCCCCTTCCATGTTCCTCCCGGCGTCTCTTAACACCC
TTCTTATTCTTCTGATCAGCATTCGTGTCTTTGTCCGCATCCCCTTTGAAAATAGAACAA
AGATATAGAATGAGGTGCTCCTTTTTGTGAGAGAGAGAGGTCGGACTGGCAGTGGGGTTC
TGGCCCACAAAGCCCGTTCATTAGTTACATTGTGTCGACCATAATCATCAAAATTAAGGC
TACTAAGAGGCAACACCTCATAATTAATAAATAATTAATATAAAAACAATACAATCATAC
TCCACAAATTGTAACAGCTCTTAAAAGACCAGGTAGTAATTACAATAGCAGCTGGCCAAA
ATTAACATTGTGAACAGTGTTTGCTGGGGCTGGAAAGAACAAGTCTCTGCAAAGTAAAGG
GTAATTAACCCTGCTATAAAGGGTCTTAAATATATATGTcttcaatgaggttcaaataca
agtctattatattaaggagggcaagtctactgttgtcatgcagggaaacaggagacct
>NODE_168_length_888_cov_19.293919
AATATACACAGTTAAATTTCCATACGCTAACATTTAGACTTGTTAAAAAATGAGGGCAGC
GCCGTCCTGTTTTTTTTCTCCTCCGACTTTTTAATCAAATAATTTATAAACTCTATAAAT
AAATGTAGAGAGAGGCGAGGGGGAGAAAAAAAAGTATAAAGGAGGAGAAAAAAATGGACG
GCGAGTTCAAAACAGCTCATCAAAAACCAAACATCTCTATATATCTGGCATGGCACCCAG
CTACTGCGTCATTATATTAATTTGTGAGAGGTGCAGTGAAAATTACACCGTATGAAAAAT
GGCTGGAAAATTTAAATGATACAAACTCATCTTATTAGCGGTGAAACATTAAAAAACAAA
CAGGCCCCTCTGTGTCCCGCTAATTTGTCTTGGGATGAAAGGCGTTTGATGGATGGATCT
TACCTTATTCATAAGCGAGGATAAAAGAGATGTATTCCCTGGTACAGGGTGTCCGTTTGA
TTCATTACTGGAACAAGGAAAATGAACAATGTTTAGTCAAGATTTGCATGAGAACAGTAA
ATATTACTATTTATCACGCAAGGTGTGCCTGTATAATGAAGAAGAAAAATGCTGTCTTCT
TAAGAAATAAGATCTACTGTGAGTTGGGGGGAAGATTGGAGTTGAAGGTTTATGTAAACA
CCCTGATCACACAGAAATGGAGAAATATATTAGGGGTTTTATAATTGGATGCACACTCAT
ATGAAATTATAAATATGTGCCAAACATGTAGAAATCATCTATCAATCAGAGAAGCTTTAT
TTCCTTGTTGGCGTATTTTGCAGATGTATTAAATAGCATTCTGCATTTTGAATTAACCCT
TTATTTGCCATGCAGCTGTATACCTGTGGTCCTTCTTGCTCAGGTCCAGGCTGTGCTCCT
GCGTAGAGTCTTGCGAGGCCCCAGAGTTTGTGTCCACCGGCTCCTGCTTCACTTGAACCA
GACCGAACTGGCTGGCTGAAGCCGGCTGCCCGTTCCCTGAGGATCAAGCCAGAGAcgcag
aggagagaagag
>NODE_169_length_402_cov_1.405473
TGGTCAATTCAATTTGGCTTTTTGCACAAATTTACAAAAAAAAGACCCTTTTAATGTCAC
AGTAGAGACTTTTTTCTACAAAGTAATGTCAGTTAATTAAAATGTAAAAAGTATTCACCC
CCTTCAAGTCAGTATTTAATAGATGTAACTTGGATGCAATAACAGCATCCTGCCTGTGTG
GATAGGTCTCAGTCAGCCTTGAACATCTGGACAATGAAATTTTACCCCATTCACTCTTCT
TTTCAAAACTGCTAAAGCTCTGTCAGGTTGCACAGGGATCCTATGCAAACAGGTCTTTTC
AAGTCCAGCCACTACCTCTCAGATGAATTGAGGTCTGGGCTCTACATCGGCCACTCTAGA
ACATTCACCTTGTTGTCCTCAAAACATCTCAGTGTTTTGTTTTGGGGTTTTTTTTGTCTG
CATGCTTTGGAAAACAAATGTTCTCCAAAGTTGCAGTTCTCTTGCAGACTATACCAGGTT
GTCCTCCAGGgtctctatcccttgctgcattcattttacaagccttccagggcctgatgc
cgagaa
>NODE_170_length_815_cov_10.525153
GTGAACTGTCTGGTTTGAACTGAGGGGGCGGGGAGGGCATATCCATGTCGGCATGTGAGT
GACCACCTCTTCAGGAACAGTCCGGACTCCTTCAGGCCCTTGGACGGTGAGGGGATACGA
GGGGAGAGCTGAAACACAAGTGTCACCTGACCATACTGTCTTTTCTCTTTAGGTTATGTG
ATATGTAGCTGGCACAGTGCAAGAGTACAAAAACAGTTTTGTTTTGCAGTGACTGGCTTT
CTGTAAAGTCTGAGTCTCGTGGTGAGTACAGCATTTGTCAGCCTTCCCCCCCACCATTGT
TCCTGCATGCCTGCAGTGAGAGTGAGGGTGGGGGGCGTGAGGAAGTCTTGACTTTTTTTT
GAGGGGGGAGTTATTTTGATTGTCTTTACCTATCAGGTGTAAATTTCCAGGCACTCAGTT
CATTTTGGGCCTGCTCCAGTTTGTCTTTAGTCTGTTCCAGTTCAGCCTTCATTTTGAGGA
AAAACAAGTTGATGGCCGGATCCACCATGGATGACCGCAGTTGGGCCGCACTCGGCTGCT
GGACTTGCTTGAGGTACTGGATCTGGGTCTGCAGGATACAACAAACATGTGTCAGTGATG
GGTAAAGGTGAAGAAGTGTTCTGTGATCGCTTAAAGTATCAAAACTAATCCTTAAACTTG
ACTTGAGCTGCCAGTTTCCCCAAAAACTTATAAAATCTAAAATAGTCATATCCCAGTTAT
ATCATAGTCATCTGATCTAGATTTATTAATCCGAATCGCCAACCAAGGAAATTTCACGCA
ATTTTTGCATGTTGCTTTTTTAAATTATATAATTAAGCAGTTCTGAGCAGCAGTTAGATT
TAAATTTAGATGCTTTCAAGACAAAATACTTGCGTAGATAATTAGTCCTAATTATTTGTT
GTCATTTTCCATTAAATCACAACTTACTTGCGTTCCAACAACTATTATACATGTTCCCt
>NODE_171_length_411_cov_3.596107
CTCATGCATTTAGAGCTCTTTGATTTAAGCAGAATACTGTATATACAGTGCAATCCTATC
GTGTGCTGATTTTCAATGAGTTGGTAATGGTCATAATTCAAGATGTACTTTTTAAAAAAA
CACATTCACACAATGAATTGAATAAAAAGCAGGTTTCAGTCAACATTAAGATAACGTCAG
ACAAAACTGAGAGAAAGAGGGAGAGAAAAGGGGCAGAGGAGAGCGGAAAACGAGATGGAA
ATCTGTGTCCCTCAAGCCCCGTCTTTGAGTCCCTCCAGTGAAGAATCCCACTCAAGGGTA
AAGGATAATCTCCAACCGAGAGATGCTTCTCTAGCTTGGCCGAAGCCTCAGCTGTAAGGA
AGAAGCAGCTTTCCGATCACAGTACAACAGGTTAAACAGATTACAAATTGCTAAGTGAGC
ACTGAGACATAGTCACAAATTAAAGACTACTTCATTCAATTTCAAACAGACTCACATCCG
AATAAACCCACAGCATACAGTTAACATAAACAAACATAAGGGAAAAAttttattttattt
ttttctttagaaaga
>NODE_172_length_449_cov_18.131403
TGGGGGCATTATCACAGAGGAAGAGACTTTTTTTGCAGTATCTGGGGTTACTAGAAAAAA
CAAGTTGGCTCTTTTTCCGAGTTTAAATGGTTAAAAAGTACAAATTTGCTCAAATTCAAG
GAAGGAGTTGTGGCGCAAAGCTGGAATCACGAGCGTAAAAGTCAAATCGAGGTCCTTTAA
AGTGTTCTTAAAACGAGCAAATCGTGTTTCTCTCTCAGTAAACGTGATGCATATGTGGCT
AGATCGCGATCTGGTTTTTGAGTTGGACATTTTTTGCAGTGCACGGAGAGGATTTTACTA
TGTGCGCAGCCAGACCCCGCCTGCTCACTGCGCGTCACTGGCGAGTAGTGTGGACGCGGA
GTCACTCCCCTGCCTACTTTTAATAGCTTTGTCATGTGATGGAAAGCAGTTGTAAGACAG
GTGCCCTCGGTTCATTCTCGGCGAGGGGCAGCAGTTGCCTGTGTGAGAGCGAGTGGGAAG
CGTGTGTGGATTTCTTTTTTACTTGATTTCTTTCTTTTTTTTTCTTTTTTTTTTCCTTTT
CTTTTTTTTTTTGGTAAATTTTTCGGACCGTCATTCAGTTGGCTGGATGGCGT
>NODE_173_length_586_cov_13.660410
CTCAGTATCGTCTCATCAGTGTCTGTAAATACTTGTATGCTCATGGTGCGTATGCGTTCA
TGCATTAAGGCGAGCTCCTGGCTTAAGTCCAAAGACTGTCAGAAGCCTGTTTGTGCGTGT
GTGTGTGTGTGTGTGTGGTGCTGTTGGGTAGAAATGACACTGGCCGGCCATGTAAAAGTG
TGTCTGACAAGGGGAGCGACGGAGTCAGCGCTTTTTTTTCCTCCCTCCTCGCCCCCCGCT
GTTCAATCCATCCAGCTGCTGTCACCACAGGGGAGCAGACAATCTATCAAGGCATCGGGA
TGCATTCTCCTCACCTGCGCCGCGCCTTTAATGAACAGCCAACATGATCCCGGCTGACAA
GCAGGAAATGGATGTAATAAAGATTGTTTCTGCATGCTCTTTGCATCCCTGATAAATCAC
CTCGCTGTGCAACAGATACGGGAGCCACATGGAAATTTGATTTCACACGGCAAGGGGGAG
GAAGAAGAGAGCAGTGGGGGGAAAAGAGAGCTGCTAGTGGCAGGGTCACTCTATTTTATT
CCTCCTTTTCTCCAGTGGAGCAGTGGAGCAAGATGTGTGGGGGTTGAATAGAGGGGCTGG
GTTTTTTTTGTTATTTTTTTGTGTGTGCGCTCTTACTTCCCTCTAACACCCCGTTAAGCC
TGAAACATGCCTCGTCCCTCTAAGTCTAAAACCACAACAGATGATGTgtgcagatgttta
cctaggtgtc
>NODE_174_length_774_cov_9.135659
TAGGCTATAGACCTGGACTTTATGTTGCCTGGCTATAATATGGTTCTATTGATGGACTGA
CAGGATTGGAAGCTGCACTTTAGTGAGTCAAGTATTGACTACATGTTAGATTTTAGCACC
TGAAACTACATTATCAACAACTTCAACTCATATAATGTCACTGTGATACTTTACAGTGTT
ATCCAATGACATTTTGAACTTCGTAATTTAAAAATGTTTTACTTGAATACAGTAAACCCA
AGTGAGACTCCTCCAATGAGTTTCTGGAGAAATGGCTAAAGAACAAGACAGACACATGTG
CAGCATTTATAAATCTTATTATTCAACAATATTCACATTACAACATCAACACTGCTCTGC
TAGTGACAGGTTCTAATAATCCCAATATATTGTATAGTTACTTTGTAATACATTATCGAG
AGGCACTTCCAGTAAGTCTGGCAATAGAGGAGCTACAGTATTGTGTCTAAATTACAAAAC
AGTAAAAATAAATATTTTTCTAAAAGTTTTTTTGTCATAATATACTTTTGAATCTGTACA
GTATATATTTTTTTTATACAAAGTCAAACAATATCTAGAAATAAAATGTCATATTCCACT
TAAACAAATACTGGTGAATTACACAAGTTCCCCATCCTGTAGGTATTGCTACATGTGTTA
AGTGCAAGATACTGGAGAGAAGAAAAGAATTGAGTCTGTGAAGCGCCTGCTATAGTAGAT
TAAAAAAAAACATCTTGTTTGTCTTGCTTTAAAGGTGGTGAACAAAAAGTTTGTTTTGGT
TTCCTTTGTGACAAACAAGGAAAGCTGAGAATATAGCATTCAAACaatgtgtacatacat
acatgtgacaatggtatggcacaggagcctggccccttttagaaatggctgaaacaacaa
acaatacaaaaaagaaat
>NODE_175_length_442_cov_13.201358
AGAGAGGGAGAGAGAGAGAAAGAGAGAGAGAGAGATTTGTGCCCACAATGGCGACTGTAG
GTATGCTAAATACCTCTGGTTCCTTATCCGGGAACTACCTCTTACTCTGCTATTGGGCCA
CTGGGTCACGTGGTAAAAGTAACTTTACAGGGCTGCTCGCAAGTAGGAGGGCTTTATGGA
GCAGAAAAACGACAAAGCTAGAAAAATTATTTTCCACTCCAGAAATTAATGATCATGAGC
TCGTATTTGATGGAGTCTAACTACATTGATCCGAAATTTCCTCCATGCGAGGAATATTCG
CAAAATAACTACATCCCTGAGCATAGTCCAGAATATTACAGCCGCGCAAGGGACTCTGGC
TACCAGCATCACCACCAGGAGTTATATCCTCCGCGGGCGAGCTACCAAGAGCGCCAGTAT
AACTGTGCAAGCATCCCCGAACCTGACACGCCACGGGGACATGGAATACCCCATTCTGCG
CACCTACTGACAGGGAAAGGGCAGCCTGCTTCATGTGAAACCCCACAGTTGTCCATGTCC
CCCGCCACCCCACCGGCCGCAACCTCCGCctgcaaccaagctaccc
>NODE_176_length_696_cov_15.320402
CTTTTACTCAGTTTTATGCGCATATCTGAGCCCTCAAGCCCTCGATCAGCACATCACCTG
AGAGAGATACAAGGAAGGAGAGAGAGAGAGTTAGTGAGAATATGGCCCTGGCTCCTGATC
CATAACAGTCATTGCCTGTTACATACATTTCAGAATTCATTCAGGCTATGAAGATAATCG
AGGTAGTCGACAGTTTCCCCTGCAGCCCAATGGATTTATGATAGCACTGTCAAGAAAATG
AGGCAAAATGACACAGTAGCTGACTTTAGCTGCAAATAATGTGATAGGCCGTACAGTGGT
GCAGCAGCAGCTGCTGTCATTGCAGGTAATAGCCTATAAAGAAGCCTGATAGCAATACCT
GTCATTTCTTAATGGCTGACTTCACTGAAGAGCTTTTGTGGCCTTTAACATGAAGATAAT
AGAAGATACAACAAATTTTACAGCTTTTGCGTTGCATCCATAATTTATCTCCAGAGGCCC
CCACGCAGCAGTAGCACAACAAGGACAACATGCTCCTAGAGGTGTGCTGGAGAGAGATGC
AGTATGAGCTGCAGGGTGTTGGAGGCCCCGGCTGTACTTTGCAATTAATGGAGGAACTGC
ACAAAGTTCAAAACATCTTCTGTCAGTTGATATGATCACGTAATTGTACATGTACTTAAT
TTTGGATTTTTCTGTTTAAATGATATCTTATATTTTTACATTAAAACTGTGTATTTATTA
ATTTGCTTAAATAATCTTTGATACCATGTTTTTTTTTCTTTTCCTAAATtggaaacgtgg
gtagtttactaattaaactgaatttactaagtgatgacatgcaggtgacggcagattgtt
>NODE_177_length_573_cov_13.542757
TGGTGCTTATGACAGTTGTTAGAAACAGTCGAGGAAATCAATATGGTGAAAATCATAAGA
CGAATGTACTAATTCACCAACAAACAGAGAGATGCTGGACAAACAGGAATGCATTCTACC
AAAACAGAAAGAAAAGAAAAATGAAATGGACCTGGAAGATAGAGCGGGATATTGAACTTC
AGAATGAAGTTAAGGAGGAAAGAGAAAAACCAGAGCTCTACGTAATCCAATCTTTTAAGA
GTCAAATCATAATTGATGAAGTCAAATTAATTTGGTTAAAGACCATTGGTAAACAACAGA
AAGAGAGAGAGAGAAAGAGAGAGAGAGAGAAACATTGACGTCACTCAGGCTAGGGTGCTT
GTCACATTCTCATCTGCATAAAGATCACGTGCGTAGGCAAAGCATTACCTACCTTCCATT
TCAATCAGTGACACGTATGCAATATCAACAAAACAAAGGAAAGAAAGAAAAAAAGAAAAA
AAGGAGAAAGGAATGTTCTCCGCAGCGAAATGGGAAAAAGACAATGACCTCTTTTAGTAT
CAAAGCTACATATTTAGTCCAGAGACTGAGGAGAAACAAAGAAAACCAAAAGAAAATAGA
GGGGAGAAAAATAAAAAATCCAGATGGAATTCAAAATCAAACTAAAGTTAGAAACAAAGG
ATGAATCTATCAGCTACATAATTTGCTTTGTCTTTTTCGCTTGTACAAATGCAGcca
>NODE_178_length_911_cov_14.302964
CTGCTTTTTATCACTTTTTGTTTTTGTTGAATCTCAACTTGCAGGACATGCAGGACAAGA
ACTGAGAGAAGTAGGGATTTTTAAATGATAACATTTACACACTTTTAATTTAACTTCTGA
AGATTAACAACAGCTAACAAATGGGGCTCGGCTCTGTTCGGCAAAGAACACGACTAAAAC
GAGTTTACACCCTCCACCCTAAACCAGGACAAAAGAAGCGCAAACTTTATCCTATAAAGT
AGTTGAGTTATTTTAAAAATGTTGCTGAACAATCCATTCTATGGAGCTAATCATGTCATA
GGTATATTGTAGGAGGAAAAAAAATAAAGAGAGGGGAGTTAATGAGTGATTAACAACAGC
AATTAAAAGATGAAGAGGAAGGCAGATGAAAAAAGGGGTGTAATTAAAATATCAGTCCTC
TCATTGTCAGAAGTGCGAGTGTCATCCATTGTGCACTTATTAAAAAGCTGGGTGGAGGGG
AAGGAGCGAACGGCGCTTAATTTCAGCAGCCCAAAGTGTCTGGTAATCTGCCCATGGATG
GAGCTGGAAAAGGCTGTAACTCATGTTTAAGTGTTGGGGCCGTGTCATTGCAGGTTCACA
GTCATGCATTTCTGTGTTGACACCCATCGGGGCAGGGGATATTTGGCAGTCAGGAGTAAT
TTAACTTAATTAATGGGATGCATATTTGATGGAGGAATAAAATATCCCGGCTCAGCAAAG
TGGAAAAGGGGAAAGATTTAGTGGGAGTTAAAGGTGGAGGGGAGAGTAATTTGTGCATTC
AGTTACCGGCTGCTTGAGAGACAGAGAGGGAGAGAGCAAAGGAGATGAGAGAGAGGAAGA
GAGGGAGAAAGAGAGAGAGTGCGTCAAGGCTGATAAAGATGGCAACCGGGAGAGAGGAGG
AAGCGGAGGGGAGGATGAGAGATGGATGGTTGACACAAAGCTGAGCTGATGTGTAGAGGG
GAATGGGCTGTCCCTCCATTGAGAGGGCCATCAGACTGACAACGCTTGATTTAATTGATA
TCCGAactgagcccttttctcagcgcaaacagaca
>NODE_179_length_666_cov_19.806307
TGCAACTGAGATGACCCATGCAGAGTGGCATGTGCCAATGTTTTCTAGTCTAGGATATGA
TGACACACCCAAGGAGAACACTTGGGAAGCTTGAGTATAAGCACAGTTAAGATACAGTTT
TCCAGAAAAGTAAAGAAATAAAAATGAAGAAAAAAAAATGCAGGAGCGAAGGCAAGTGTC
AAAGCAAAATCTGACAGGAAAGATAAGAAGGAGGAGTGTGGACTGGCCTTCCAATGGCAT
TGTGTCTGCTACTCAACCATGCTACATAATGGATGGGATGGGAGAATGTGAGTGCTGCAT
TAGACAGGGTGGGCTGCAGGGCAGGGCGGACACTGAGGACACTCCAGAGGCATCCCCGCT
CATGCCAGACATGCTGTTAAGGCTCCAAGGCTTTTCATAACCTTCAGTTGAAAAACAGAG
AACGTTCTGAGTACACTGCAGCACTAAATCCATGACAAAATGTTTTGGTGTTCCTCACTG
GTAATACTACACCTGTTGCTTTCTTGTTTTTGTCTCCAAAGAAACAGGTCAACACAGACT
TGAGACAGATTATTATTCTCCATGCATTGAGTGCATCAGGAGTACAACAGCATGCACCGG
GTGGTACTGGAATGGTTTGGAGTATAACACTGTAAAAGACTCAGAAAGGTAGGCACCTCA
GGCAGGGAATGTATTTTCAGCTACAGGTAGAATGTCACACTGTGTGCCATTTACTGCACA
CAGCTGGAGACTTACAGGACTCCCTTAGAGGAATGTTTTGAACATTAATATCAAATTGAT
TTTAAAAataggggctttacacccttttat
>NODE_180_length_679_cov_15.543447
TCAAATTCAGTCGACTCTGCATCGCCAACGCTCATCAAGCATGGCCACTTTTTAAAATCG
ACAGCGACCATCTAAAAATGTCCCGAATTTTCCCCGTCCACCTCTGAGCTCGCGGCGTCC
TCTTCCTCACCACCGTGTCTGTATTGAGCCGCCATCACTTCACCGGGAGGTGTCACAGCG
AGATCCGGGCAGATTTTATCTATTATGGGAGGGCGTGATTCATGGAGGCGGAGGCAGCTC
AAGGAAAACCAATCCTGTGACACTTTTCTCCCCTGCGCTGTACACAGGGCAGCAGCAGCA
GCAGCTACAGAAGGACAAGGCAGCGGCAGCCGGTCGCCCCTGACAACCGTGATAAAATGG
CCTTCCTTAACTAAACTCGTAAAGCACGGGGCGATAAAACTCAATCTTCTGTAAAATCCA
ATTAAGTCATTATCTGACTGATTGTATCTTTAATTGAAAACAGAAGTGACAGTAAATTTC
TGTGATATATCAGGATCAATCGATACTGCCGTACAATCTGGTCTCAAGAGGTGATTTATA
ATGTCAAAGCCTTATAGGTAACTCCACATTCTTCTCTCTAAAACCACTGGTGGATGAAAT
TAAGAGTAAGTGCGTTTCATAAAAAAACAAGATGGTCACGTTATTGATTACAACAGATGG
GGCAGAATCCAATGAATGTTCCCACAGTGCGGCGGAAAGAAAATACAAGTAATTTTCTTT
GTCTGTTTTATATTGTTGTTCCCAGCACACCATCACATTTACACTCCATCACTTAGAGca
tttttatttccctaaaacttgtagcgacataaactccaaagct
>NODE_181_length_674_cov_5.817507
ACCGTACAGCGCCAGGGCAGGTCAGAGAGAGCAGCTCCATACCTCAGCAGATATAGTCAC
CTGTGACAATCCTTTATGGGCTGATAAAGTAAGGGAAGTCTCTCAAGGAACAGTGCACTG
ACTTGGCGGAGGGTCTCCCCGGGGAGCAGGTGTCAGGGTTGTCTATCAGAAGGCTGAAAG
GAGAAAAGGGACGTGTTACCGGGCTCTATTGTATCCCGGTTGTCATTGACTGATCGGGTC
CATTTAGCTGGCTTTCACAGTGAATGAAACCACCTGAATAGATGAAAGCGAGACAGCCTT
CCCGACAAACAAGGAGCCCTGGAATATTCATGGAGGATCTGTGAGGAAAAGATTAATGTA
TTAGAAATTAAAATGGGGCCCGGACGTATGATCTTGCTCTAACACTTGGCCAGACCTGTG
TCACCCGCCGCTAGCGCCTGAAGTCGGCACATGCCGCTGCCAAGGTGGAGAGGAATCATT
AAACACCCTGCCATTGTGTGAGCAGAATAATCAAACTTCACCCCCCCCACCCCACCCCCC
CATTCTTTCCCGCAGCACTGACAATGAATAATTCTGGAGCCATTTGCAATGTTAACGGCA
CCTATCTGGGCCATCCATGCCTTTATGATAAGAGCACCAAATATGCATTTCAACAGTCTG
AACAGAAGCTGCTTCACCGGCATTTCAAAGGACACCTGTCAGTCATCTGAAAGAGCTGTC
AGTCTCTGTCACGCAACGGTGCCAGTGAAATggcccaaaagataatctttactctctctc
tttctctctctccacctctctctttcagatcagagcag
>NODE_182_length_540_cov_11.718518
TATAGTAATGTAAATGGATTAAAACCAGCGCTCAGCTCTTGTGACTCCCAATGCGTGAGC
TAAATGATTCACTACTGGGTTTAGACCCTCCTATAATTGAATACAGCATACGCTGTGTAT
TGGAGGCAAACTGTGATCAGTGTCATTTATGACTGGAGTGTCTGACTCTGCTCTGGACAT
ATTGCTTAGACAGAAGGATGGAGCAGCAAAGGAAGAAGGGATAATTAGACGAGTGCAGAT
GGGTAAAAAACTAAAACAGTCACAACCTGCTGTGTTCTCCATGTGCCTGTTGTGTGTTTT
CTTGCGGGTTGCCAGGTTCTGCGTACTGTATGCATTTTGTTGTTTCCTCCCGTCCAGGTC
GCCAGCCATGGGGAACCTCATTAAGGTCCTTGGCAAGGATTTAGAGAACTGTCCACATTT
TTTCCTGGACTTTGAAAGTAAGTGAGCGCCAGGGTGTGTGCACGTGTCTGTGTGCTTGAA
TTGTGAGTGCATGTGTGTGGAGCGGAGGTGTGCAGTGGGAGGTCGGCGTGTGGGGTCAGG
GGAGACGTGTTCGGAGGCGAGCTGCTGAGCTGTTGATGGTGTGATGGAGTGTTGTTGAGG
GTGTGGTTTGTCATTATCAGGCACTCTTTAGTCCCACTCTCAGCACGATGATGTTATGCA
TACATATatacattgcaaagataa
>NODE_183_length_490_cov_11.430613
CTGTTCCCTGTATTTCATTTTAATATCATTCTCTCTCTGTGTTCCTCTCACATATTAACC
TTCACCATCTAGCCTGTTGCTGACTTGCCTACTGGGAATATCAACACAAACTCCCTACTT
GTGCGTCAAGGGTGGGTGAGTAGCTCATGTCTCAAAAGTGGTGTGTGGGGGTTTGCACAC
ATGTTGCCAGTCCAATTTTACTGTCATTCTCTGCTTCCTGAAACTCTATGATAGGGAGCA
GCCTGGCTACCATGGGCCTGCGAGGGTTAATCTAGCACTGAGCCAGATCACCTCAGGGGA
ACCTGCCTGGAAAATGGGTTAATAAAGGTCATCCCCCAAAATAAACACTTTACAGAATGT
TTCTCCATTCATCCCTCCTTAAAATCAACTCGCAATAAAACGGGCCTGGGTGCAATTACT
GCCGCTGCATTGGGGCATGAAATCAACCTGTCCCGTGTTCTGGCTGAGGTCTGCTATGAT
CTCCACTTTTTCAGCCTATGCTGCTCCCCCTGTAGACCCTTTCCAGGAGTAGTTGCACCC
AGGTTCTCTCAGCTCCAGCACGCCAAACCTACTTAAAACAACTTTATTGATCTGTCCAGA
GGTGCAAAGCTAGACTGAAAACTAAATAAAGAGa
>NODE_184_length_675_cov_19.005926
AGTATAAAAAGCAACTGACTTTATTCAGGGGCCAGTAAAAAAAAAAAAGGCATATGCTTT
AGTAGACACAGACATGCAAAGCATTTCCATTCTTGCAGACTTCGTGTGGGTGAGTGAGCA
ACACTCCCTGCTCGCGTGGCAGGGAAAGGAGATTGCTGGATTGGTCAGGGCAGGGAGAGA
TCCTTGTCGGTGACAGCGTCGCTCCAGCGAGCTCAAAACCACAGTAACACAGCCGAACAA
TCCAAACACACCCCACCAATTTTTAATTTCTTCCATTAGAATTAATTATGAGGCCGAAGG
CAATTTGTGTACCCTGTGTTTAAGACTGCCTACTGGATTAATTAAAAACTGGATGCTGGA
AAATTAATGTGTGAATTGTTATGCCTTGCTATAATGAGCCATCCCATGCTATTACATAGT
AGTGTACTATACGATCACCTTCAGGCCTCTGAACACACAAGGTTCATTAAAGAGCACAAA
CCTAGGCACAAGTCAACTTAAAGAATGCCGACCTCAGCACATATTCAACAGCGTACACGC
GAGCAGCAAGACATTTAAATTTTCACCCAAAATACAACAAGGTGAGGAAGTCTGGCTTAA
TGATTTGGAAGAAAAACACATCTGTAAATAAATGACCTCAGTAACCTGCTCTTAAACCTG
ATAAAAGAAGATAGAGGAGTAAAAGTTGCTGTGATGTCAATTTTGGCTCAGAAATTGCTC
GCAGCTTAAAAGAAAGCAAAACACATTGGTTGTTTTTGGCCCAGTGTTCCCCTGTCTAAT
AGAGTGTGAAGTACAGTAACGTtgtgcaatacgaggcaa
>NODE_185_length_297_cov_7.033670
AACAAATAAAACCTGGTGCAGAGACAGAAACCACGGATCAAATTAATCTTAATTAGCATT
TTGTTCATACTCGCTCAGTCCTACTACAGTCACAAGTCTCTCTGAAGTTGTGAAGCATCA
ACAGTGGGTAAAAACGGCGGATGGATCGGGCTGCTGCTCGGAGCCTCCTACCTGTGATTG
GCGGTTTCTTGTACTGGGCGCTCTTCAGATGTTCCTCCACCAGTTTGGGCGTCACACAGA
TGACGTGTTGACCTTTCCAGTACTTCACCATGTTGAGCGACTGCAGCGTGCTGATGATGT
CACTCTGCGTGATGCTGGTCATCTGACTGCAGAAACAAACGTGACAATCAGGGACGCCGG
CTACAACCTCCTCCAAGACACTCAGGATTACTCAGTTTAACTTCAGCTGTAGAAACCGTG
AAACATTCAGTCTTCAACACa
>NODE_186_length_588_cov_17.159864
AAGATTTCTAATGAACAAATCCTTAATAAATGTTGCAGATCAGTCGCTTCCCCGCGAGTT
ATAATACAATAAACAGAACATTCCATAAAAGTATCTAACTGAAAAACACTGTGTGGGAGA
GAGCAAGGAAGAGAGAGAGACAGAGAAAAAAAGAATATGAAAGACCCCAATTCTCTCAAA
CTCCATAATAGTGAAATGAGCACATATAAATGTGTTAAGAGTATCTCTTTGCATCTTGTA
TAGACTGCATGTATTTAATCTGTAAAGCTTATTAAGGCCCTAGTCATTGCTATGCAAAGC
AGCACCCAGTGCTTTTCTCTCGCTTTTCAGCCGAGTGCAGTGTTTGGCCAATAGGACTGG
CCCCCCGCCTCTCATTCTGCATTCATAACATGCAACATTTGCACAATGTATCTCTCAAAG
GCCCTGAATAGAAGGCCTTAATACTCATGTAAACAACTGCAAACCAATTACTTAATGAAT
CGGGCCCACACATAATGAGGAGCCTCACAAAGGGCTATAAATGCATTTTTTGCACCAAAG
CCTCTGCTTTAAACTACAATCCCTCTGCTGTAGTCTAGGCTTAACTGGCAAATCATAATT
ATTGTCTAAGACAACAGAGAGGAAGCCATTTTTGTATTTTGAGTCCAGCTCCATCCTCCT
TTTGAAGTCACTCATCAGCTCGCTGACAAAATAAAGCAAATAATTAACAAGTAGGATGGA
GAGGGGGGAGAA
>NODE_187_length_475_cov_18.273684
AAAGTGGTGTAAAAAAAAAAAACACACGCACACACACACACACACACAAAAGCATTTCCT
TCCCTCTGAATTTCTCCTTGAATTATATGCCATCACTAGTGTGTGTGATTGCGGAATATT
AAATTAAAGTGGGATAAGTCCGCACCGAGGCGGGCTGCGTCCAATCCGCAACTCATTTCC
CCTGTTGTAGCACCGCATCACTGCGCTCCTCTCTTTTCAATGACAATGTGCCAAATCTGG
GCATTTTGAAAACACTTTCCATATGCTATTATCGGATCGCTACTGAGCAAGAGAAAGACA
GAAAAGAAGGAAAACGGAATGCTTTATACCAAAGGTACCACGAGTCTACATTTTTATGTG
TCTTCTCTTTCACTGGCTTATTATACTTTATGCTTTTTTGGGGGAATTTAAAAGAGGTAA
GAGGAGGTAAATTTGAAGTTTTTATAACGATTGTGTATTTATGGAGCGTCGCTGGATGGC
TTTAGGGCTGAGTGTGAAAATGTCGAGAGAGTTTATGTTGAGCATCTATGGGCAAAAAAA
CTTCATTTCTTTCGCTGTTGTTGTTGTTTTGTTTTGTTTTCTTTTTACTACGTTTTTCCT
CTTTTActgctggagagta
>NODE_188_length_784_cov_10.979591
TAAAAGGCACCCAACCCCAGAACAACCGGGAAACATTAACTGGCCGCTCCGCTACCCACT
AATGGATCGGACCCATTTCATCAGCAATCTGACATTTAATGAATATATATTTTATCTTCC
CGTGCCAGTTATCGGAATGTCCTCCCCGTTCCGAGAAATGGCCGTCCTGGGACTCTTTTG
AACGGGCCTTTTTTCCTTCGACTGGCACCTGTACGCCAATCACACTCACTGCAACCGGCC
CGCAATCTTCCCTTGTTTTTTCCTCTTCGCTCTCTGTCTTCAATATGGTTCATGGATTAA
TAATTCATGGCCAGTTATTAGGGCCAGTTCAATAGGAGATCTGCTGATGGAGGGTCGGCG
CTCGGCGAGCGTGCCCGGAGGGATGCTGCGTGTTGTTGTGTCAGCCCCCATCTGCCAGAA
TGCAATAAGGCAAACAATGGAGGCCTTGATTTCCACCAGCAGGCCCATAATCTTTAAATG
GCTATTAGCTGAAGAGTGCAACCAGTCAATAACCGACAAAATCCTTTTAAAAGCTTCTCT
CTCTCTCTCTCTCTTTCTCTCTTTCTCCACTCCTCTCAAGCTCTCTCTTTTTATCTGCCT
CCCGCTCTCTTTCTTGTCTCTTGTTTCTGGTCAAATTGGGACACAGTTGCTACAATAAAA
CTCTTATCATGAGCGCTTTAATGCCAGCAGAGGCCGGAGAAACAGCTACCAATGGTGGTG
GCCAAAATGAGGACGACTGAGGTCAACATCCGTTTTTTGGGGAATTATTCCACTCCATCA
ATGCTATTGCCGACGGTGTGTGACCTCAGTTGACATGCATTTGTTGCTTTGAGCAGGAAT
GACTTCTATgtacaaaataaaatcccaacaagccatattttcaccgtaaaataaagttcc
ggttttctcagtgcaacaaccgagctac
>NODE_189_length_330_cov_1.606061
GTGATGATGTGCCCCACTCACAGTTTGAAGGTTTGCTTCAGCTCATTATCTGCTTAGTTC
TTTGAGCTTAACAAGCAAGTAAAAGTTTAAGACAAAAATGTTGCCAAGTTTGTATGCAAC
TACGGAGTTTTATTGCTCATGTATTCTCTCATTTGCATGTCTGTTCCTCAATTTGAAGAG
CTTGTTTGAGGATAGTGGTGCATTTGTTCTGTTTATTCTAATTGGAAATGCAGTAATCCT
TACAGGGTGTGAAATTCTTACATTACATTTGTTCATAAAAAACAACCCACAATTTTCCTT
GTGGCATTTTTAGGAGGAAAGCCTTTTTCGAGCCCTCCTATTATGCTTTTATTTTTCATT
GTTGTTTCTGTCCCTCATTTTCTCTACATCTTTCCTCTGCAGTTCTAATAAATTGATCAC
TAATCTGTCATCTATATTGAGATCTGGTTtgtgtaaaggcaagatattgttgaa
>NODE_190_length_330_cov_10.945455
CTGCCATGGAGAGGCCAGCATACCAGTCCAGCTCTGCTGTGAGTGGGTAGAACAGTTGGC
CTTGATGGCAGCGCCCCTGCAGGGAGGGAGAGACGTCTGGGTGCGGGCGGGCGGATTTGG
GGTGGCGGGTGGGGGGAGCGGAGACCCGAACCATGCCGCCCGCGTGCCTGCCTGTGTGGG
CGCCCTCCACTTTGGCTGCCTGCGCACCTGCCAATTTGCCTGCGTGCCTGCCGGCTGCCC
GCGTGCCTGTCCACGCGCCTGCCACTTGCCTGCGTGCCTTTGTCCGCGCCCGCCAGTTGC
CTGCGTGTTTCTGAGTCCGATCGGAAGCGTCGTCGTCCGGAAATGGAGAGGTGCCTGGGT
GTGGGCGGAGATATCTAGGGGGCCTGGTGGGGGGGCCGGAGACCCGACCTCGTGATCCAA
CTGCACCCGGGTGCCGCTGGGGTTGGGCTGGAGAGCTGGGTTCGGAAGAAAATG
>NODE_191_length_898_cov_16.738308
TACATAAGAGGGACACGTCTGAAATGTCACATAAAGAAAGAAAAAAGCGCCCTGCTAATA
TTATGAGTCAGTGGTGATATTTCAGTGCACTGATAACATCATTTGAACTTTGATTAATGC
CCATGTTATAATCTCAGGTTGCTCGATGTAAGAGCAACATTTTGCCTTCAGAACAACAAA
TTTATACAAAATGTTGAAGCATGTCTTTGTGGAAAAGTGTTACAAACTAATGAGGTACAT
TCATTTTTACAGAATGTAATCTATAGTGTTTGGGAGTTGTTTGTCTCAATAGGCTGTAGT
AATCAAAAGTAATGAACCTATTATGAGCAGGACCTCTGAGGGCCCAGCGTGGCATTAAGA
GTGTGGCACATAAAAGGTTTATTAAAGGAAATTAAGGTCCATCACTGCCACACCTGCTCC
CCTATTATAAATGTATGACAGGTCAGTGCCTTCAATCACAACAGCAAACGAGAGAGAGGA
GTCATGTTTCCCATTACCAGGGAAAAGTAACAGCATATCCTATGACTCACAGATTTCACT
GGCCTGTGACCACTATACGCCACCATCAGCCTGGAATAATTATGTTTAATAGGTTTTATT
TGGGACCCACAAGCAACAGCCAGCGAGAGTGGATGGGTTTTAGCAACTATTTTTGTCTAA
ACACACACTGTGAGGTGCTGTCCGTACTTTAATGTCATTATTTAGTGTCATTACATTTTT
ACACACCTTTGAAACTTTTTCTCCTAACATTATACTTTATGTGTTTGCATATGACTGGTA
TTTTAAGAGCTCTTTGTGATGTTGTTGCACAAAAATAGATTTAAAGGCTGGATGGCTCCG
AGTGACTCCACAGTTACCTGCCAAAAATCTGCTGTAACCTATTAAGTGTTCacgcctttg
tagcctttaaaatgaaacaaatgaacgaaagcaaatactttaaatgcattcaaatgtatc
ttttagcgactcatctgtacgttcgatggtttatttctagatggattctgaaggtgagga
gcaaaccttgaaaacatgtaac
>NODE_192_length_345_cov_1.849275
ACAGAGCGAGACAGAGAGAGGGAGGGAGGAAGGGCCTGGTCTACTTTAAAGGTATTTTTG
AAATGTTAAACAAAGCGTGTCTGCAGTGGAACCCGGCTAATACGCTTCCCAGCACTTTTA
CTGGCTGCGCATATTTTTCTTGAATATGTCTATTACATTCAGCATTGGGCAGATAAAGAG
GAACGCATGCAGAAAGAGAGGAAGGGAGGGAGCAGAAAAAGAGAGTTTGTAAATGTCTGT
GGCCCTGCAGCTCTCAGGATCCTGTGTCTACTTGTCCTTGTGGCTCCGCGGCTGCCTGTC
TGTCTGATGTTGTGCAGAAGTCCTGCCGCAAAACCCCAATATTAACTCACTGCCTCTGCC
TCAGCATAATGACTTGTCTTTTGGCATGTAATGCAAGAGATTTTACTTCTTTTTTTACAA
ATACTACTAGTGCATATGCACCACAAGAAAAAGGATGCACCAactgaatcattaccatac
aggggagtg
>NODE_193_length_984_cov_13.429878
AATTGACATGTCTTTCTTATGTGGTGATGGACTGCAAGTGTATTTTGATTTAGAACTTTT
ACTCCAGGTTTCTTTTAATCTGCGAATCATAACAAGACTTTGTCCTGTATACTTTTACTT
TTAAGCATTTCTATATTATTTCATACAATTTATTCAAGAAAAGAAACAACATAATACAGT
AACTGATAGCATGAATGTTGGTATCTGTGGATGCGTGTTTTTGGTGGCCTTGCCTGTGTG
CTGCATTTCTGCCTGTTTACCCGTTAGAGGGGTTAGTTCCCTGATCCGTGAGAACTCTGT
AAGTGTCTGCCTGGTTGATTAACTCCACATCGCAGCACAACGTCTTACCCCTCACTGCAT
AAATGGGCTTTAATTGAGGGAGCTGGCTCCTTAGCAGGGAACCTCTTTCACTCTGTGTCG
ATTAAAACGTCATTTTACAGCCAAAAAAGAAACACGTTCCCAATCACTGCCCTTGAATTA
TTGTTCTGTAGCTCGAGGCTTGTATTTTAAAGTCACTGAATAATTGCAATCAGATTATTC
TAATCAAGTGCTGGAACAGTAATTACAGGTTGCAGTCATTTAAGCTGCCCTGGAAGTCCC
ATACACACTGCTGGTGCGCATATTAAAAGTTTATGTCGCAGGAGATAAATTTAATGAAGA
GGATTGTAATCTTTCAGCTACTTTTAGATAGGTTTCAGTCGTGTTTGAGGACCTCAGTCT
CAGCCTTCTGAATAGCTACGCCTGAGCCATTTATGGTAGATATTTTTCGTACCCTGCGCC
ATTCTCCTTCGGCTCCCTCAGTCCTCTCAGTCAACCAAGCCCAGGCAATAGTACCAAACA
GTTCTCCCAATAGGACTAGACGCGTTTCCTCCTACTCATCTCCCCCCACTGATAACCTCA
TCTGTGCCCAGGTCTGGATTTCATGTCAAAGCAAACGTTAGGTGACTTAGTGCTGTGCCA
AGCTGTCAGAGAGGCATGAGAATTACAATCTGGAGGTCTGTGTGACAGTGGAACCGTCTC
TCCTAATCCTGTttacgcacatccgcatcaccctgttccaaaacagaaactaagtgtgtg
ttttttttagtgtgtgtgtgtgcgtgcgtgcgcatgagcgtgcatgcg
>NODE_194_length_820_cov_14.198780
CAAGACTCTGTGCTGCTTTCTGTAGACGGTGAGTCTTCCTATTGTCTCTCAGCTAAACGT
ATTACAGTTGTGTTAAATTGAGTTCAGGCTGGACTGCTAGGCTGATTTTGTGCCCTGGCA
CGAACTGAGTGACAATAAGCAGGAGACACGTCTCAGTTTTATAAACCGCTGTGCAGACAA
CATGTTGCATGAACATTTTAGGAAGTTTAGAACACTGGGAAGGAAAAGAAAACGTACATA
AGGGTAAAGACAAACTGAGGGCACTTAGCAGGCTGCATGTGGGGAAGCATGATGCTTAAA
TCTGAAGAAATCTGTGTAAGCTTATTGTGATGGGCAAATGGGATAGCCCATCTCCTATGG
TACATCCCATGAACCTAAAAAACCCTAAATAAAACATCAGTATTAAGTTTGGTCTATCAC
CAGAAGCTGCATTAGGTCTCTCCTCAGTTTGCTCCTTAATTCCATCAGAGTAATCCCACG
TTATTGCCCTCTAACAGTACCCTAAACGGAGAATAAAAAGTTTGCTCCCCTCTAGCAGTG
TATTACCAGGAAACAACAGGCCCTCTCCTCATTAAGTTATAGATATAAATGCTCCAAAGC
ATGAAATTACCCCCGAGCCTCCCTCTCCAAATAACCTGGTTTGCAAACAAATGATCCGAG
CACAAGCAGTAAAAGGCAGATTATTAAAATAATAGGAGGGATTTAAATTTGCATCCACAG
AACAATTCAGCAAAGGACTGTGCAATTACTCCTCCCCTCCTCCTCCCCTTTTCATTCCAC
CTTTCTACTGGCAAGCCCAGAGTCCCTCGCACTTATGTGTCCATCTGTTCTTTCTAAGAA
CCAGATATTGGTATCTTTAAGTGTGTCCGTGTTAGTGTTAATGTGGTCAAACAGCGGAGT
ATGTGCACTTCCCTGGTAGTGTTGGGTATTATTTTTTAAGTTAatgaatactacaattaa
ttta
>NODE_195_length_1015_cov_12.573399
ATATTAGTTTAAAACCAAGAAGCAGATTCAGCCAACATTCATGCTACTTGCCTCTGCTTT
CGCATGTGCAAGGATAATGAAGACAAAGCGAATGCATAGCAGCGACAAATATCAGGAAAT
AAATAAAATAAAGTATTCAAACCAGATGAAAGACTGTTCATTATTGGGTTAGTAATGTCT
CTGGCACCGTCTGCTCGGTCATTTCCTCCAATCTCCCCGAGCAACAGGGGATGATACAGG
CGACACTCAGACCAGGAGGGATCTCGCTGCCATGTGACAGGCTGCCTTCTACATTCTTTC
ACCGTCCTCAGTACCAATTCTGATACAAGGAAGGCAGGGAAAGACAAGCGTCATCTTCGG
ATGTAACACTCTCAGCAATTTCACAAATCTTTTAATGATTTGTGACCCCTTTGTGGACGG
CAAAATTGTGAACTCATGCACCCATAACTTCTCACTTAATCTGTATTACTCTCATCACAA
CAGAGCAAGCCACTCTATCAGTAAATGCTAATCTCCTAATTAACAAGCTAATTAGGCAAT
TACAGCTTTGCAGAAGGATGCCTAAATGAAATATGACAACACAGTCACTTTCTACAGCAC
CTGTGGGTCTTTTCAGATGTCACAATGAGAAGCATGATGACAAAGTGTTGTCTCTGCGCT
CATAGGTGCTTATTCCTATGCCTCGCTTAGCTCATTTGTAAAAATATTGTCATTTTATTT
AACCTAATCTGTGCTACTTGCGGAAACAACTTGTCAAATTACAAGTAAATTATTTCTCTT
CGAATAAGCTGACCTGCATCACTTTACCGCAGTGTGATTTTAGAGGTAGAGCAGAAAACA
GTGCTTAGCACAGGCTCCTGGTTATGTAAACAGGGTTTTGAGAACTAGTAGTCCCACCAT
GTCTTACTGTAAGGAGCTGTCACACACGGAAATGAATTATGTTGACATATGGCTGAAAAC
AACGGCGAATAGGCCTGCTATGCAATGCAATGAAGAATCATGCACTGCAACAGAGGAGAG
GAGCCGGAGCTGTACCTTTGAGCCCTTCTTGACAGGTATGTAGTGTGACTTGACAGCTCA
GTATTTCAATGATAAATGCAGTAGTCCtgggactcccattcactaaactcaagagtgtgt
tgctccgatacttcaaggt
>NODE_196_length_439_cov_20.492027
GTTCACACATAACAAAAATGTTAACGAAACCGATAAAAGAATGCTTTGACTTTGTCACAT
TTAAACAAGGAAAACATCAGAAAAGACTAATGTGCAGCAGTAATATGTGCCATGTTGTTT
GGCCCCAGTGGTCAAAGATTTCATTGTGATATACTTAAGACAATAAAGATTTTTTCATAT
GCAGAAAAGTTCAAAGACACGTTCATTTTTTTTCATTTATTTTGTTATTTTATCCGCCTG
ATTTTTACACCATAACAATTTAAACATAAAAAAAACTGTAAAATATATCTTCTTGGATCA
CAAATTAAATTTTTCTTAAAACAAACATTTTAATTAGCTAACATGAGCACAGCCACAAGT
AAATCTAAAGTGATTATTCCTGCCCTCAGAGAAAGGCTGTCTCCCTGTGCTCTGTCAAAA
GGTCAATTATGGCCCCAAACCGGCATGCAGTGACAGTGACCTGGAAGCGCTACTGATGAC
CCCACATCCAGGGGCCCAAAAGAGTTGATCATCTAACATGCAGGCTGCCTGGAGCCATGG
AAATCTGACATTTGTCCTTATTCAAATGAACACAAACAATATG
>NODE_197_length_1044_cov_16.228928
TTGTTGTGCTGTTTTTACAGAGGAGCAGGACTTTATTATTGGAGAGAGAAATGAGACCAC
AGTGAGTAAAAATGTGACAGGAGCAAATAAAAAACATCTGAAGCCTGCTTAGGTTTTGGA
GGGTTATATCAGTTGTACCATTTCAACAGTTACTATTGTTTTGAGATATTAATGGGGGAA
ATAATGCAGTGTTTTTCTAAGTCAGTTAATTAACTGATCAAAAATGTAGTCTTCATACAG
TTCCTCAAATGATTGAAAACCTAAAGACAAACAGGAAAGCTGCGGCAATAATTAAGAAAA
CAGCACAGCACCAGTAGAAGCTGTAATACACTGTAACAACACTAATGCTGTCGCTACAAA
AATATTGTATTATGATGACAGTAGATGTGAGAGCAAACATATAATGCCAGGAGCTTCTTC
ATTACATAGACAGAAAAAGTTGCCACCGTTTCAATGGAAACAAACATTGCTTTGGGCCCC
TTTGTAAACAGCACACAGCTGCTATTTCGAGTGATGGGAGCTCCACCTTGTCACAACAAT
TCCCTTAAAGAGGAACAGTTTAATGTCAACAATATTTTCTCCATCTGCCTGCTCATGAAA
ACCTTCCAATCCACAGGGAAAATGTTTCTCCCATTCCAAAAGGAAAAGCACAATAGAGGA
AGATGAACTGCTAACATCAAGCGCGGATCGCAGTCAAAGGCGCAGTATTAGCCTGCTGCA
ATGAGAGCTTTTGGTGGCACACATCCATCTGTTCACTTTTGCATTTTTCAAAGAGGTGTC
ATGCCTTCCGTTATTTAGAAATTTCTATGCAATTTTCACAAGGAACTCCTCGGAGCGCCG
CACCAGCTGACTGATTTGCATGGCCACATTTGCAGTAAAACAGAGGTATTCCACCTGCCA
GGCTCCAGCGCCTTCGCCTGAGAAGTTTGATCGCTCGCTGGTAATCTGATTGGGAGAGAT
CCATCCAATTTGCGCTGATAATGAGACAGCTTGACAGGGACACAACGGCAATTACTTTGC
GAGGCATATCATGTCACAGTCTAATTAGACAAGGTTATATATTTCACTTGAACCAACTGT
GCTGTATGTCATAGTCTTATtgtttgcaagacagaattcaaagcattgtacaactgatcc
agtggctctcgcattgttttctattattctacaattattcaccttact
>NODE_198_length_462_cov_10.863636
GAATCGACACAGCGCCGGGCAGCTTTATCAATAATAGAAATAAATACCATTTGCTGCTGC
AGTGACACGCGGCATCTTATCTGTACAAGACGCATATGAGAAACACTGAGGAGGAATGCA
AGTAACGCAGTGGTGTATCGCGCATTTTTCTGAGTGGGAAGTCAATCATAGCCAGGGGAG
GAAGGGAGTGAGGGTCAATGGACCGATACTCGCCGATACCCACTCCGAGATGACAGTGAA
AAGAAAAGGTAAGAGAGACCAGGATAGAAGTGGGTGCTAATTCCTACTTTTCAGTTTAAA
TAAAGATTGGAGCTGGATAAAAGCCATTAAGGGAGAAATCAGACAGGGCATGCTATGTAG
GACAAGAGCTGACTGCAGGGAGGTGAGTGGTGGGATCGATACTCAGTCGATGCGCTCAAC
ACCCAGCCCTGCGCACACACATATACACACTGAGGGGGCATGTGGTATTGCCGGGCATCT
GCATGTTTGTGTGTGCCTGTGTGTGTGTGTGTGTGTGTGTGTGTGTGCGTGCATGCAGCA
GTGACTAATGGAGAAGGAGAGGGAGCCCGGGGAgaaagagtgcatgcaatatacaattaa
ctctct
>NODE_199_length_625_cov_11.910400
TGTGTGAAAATACACCACCAGCAGGCAAACACACGTGAGTGATGATGTATGCACCGGCAC
ACATACAGATCATGCACAGGTGTGTGTGTGTGCGTGTTTGAGTGTGTCGGCTTTACTCCT
GCTCTGTTGGTATTAGAGGGAAGGATATTCAGAGTCTATATTGTATGTCACTTTGGCTTT
AGCATAGTCAGTTTTCTCTGACCATAAATGTATGCCTATGCACGGTAATTGTGTGGAAAA
TGCATGCAGCCTCCACCTAGCATAACCACCCCTGCTGCACTCCCCTGTGGATAACAAATG
GCCCTTTTCTCTGGGAATTGAGGCTAAACGATGGTTTCACTTAGAGAGCAAAGTGACTGT
CCATCTTCATAACAGTGCTCTCCATCAAAGAGCAATGAATCCCATCCCATCCCACTGGCT
CTGATTAAACACAGGCAATGGATATCCCCTTTATGAAGGCCTGCAAAGCTGGCCCTCATG
TCAGCCTTGCACCTGCAACTATCAGCTTCTCCTTTAATAAAAAAACAGCCCCACACATCT
GGTTGGGGGAGCATTGCGCTGCTCCGGCAGGCCTATTCAGCCGAATCTGTTTGAAAGTGA
CACACCTCCACTTGATTCAAATTACCTAAGGCATTTCTTATTGGTGGGGTCACATGGAAA
GCCCACAGGTCACAAAGTTCACTggctgagggactttcacttttggttgtgctttgaact
ctgcttctggtcttttttcataatttttgtgtgataatatcacgttgaa
>NODE_200_length_416_cov_2.358173
GAAACCAGAGACTTTACTGTCAGATCAGAAACATGGACTGAGTTTGGTGGCGAGTCTGAG
ACTGGCAGCCAGCCAACAGGAGAAAGAGAGAGAACTGGAGATGGAGAAAAGAGAGAAAGA
AAGGATAGAAAGCATCAAGAGGGCAGAGAAGGAGGAGAGAGAGAGAAAGGAGAGAGAGGA
GGCAGAGAGGAAAGAGAGAGAAAGACTGGAGAAGGAACAGGAGGAGACCAGGAAGAAGTT
AGAAAAAGAGAGGAAAGAGATGGAGAGGAAGGAGAGAGAAGAGGCAGAGAGGAAAGAGAG
GGAAAGGCTGGAGAAAGAACAAGAAGAGGCAAGAAAGAGGTTGGAAAAAGAGAGAGAAGA
GATGGAGAGGAAGGAGAGAAAAAGGGTAGAGAGGGAGAAGGAAGAGAGAAAGAGGTTGGA
AAAGGTGAGAGAAGAGATGGAGAGGAAGAACAGAGAAAGGCTGGAGAAGGAACAAGAAGA
GACAAGAAAGAGGTTGGAAAAAGAGAGAGAAAGGATGGAGAGGAAGGAGAGAGAAAGGGA
AGAGAGAAAGAGgttggaaa
>NODE_201_length_432_cov_17.516203
GTTTTTGACAGCATCATAATAATCTGGGTATCTTCTTGATCATGCCCCATGTTTTTTTTT
TCCCTTCTTTTCTTCCTCATCTTCTCAGAGACGAGTTTGAAATTGCCTGCGTCAGGACTT
TGCTAATTAAAGTCATACTTTCAAAAATGCCATAATAACTGTTAATTAGCTTGATGCTAT
TTTCAGCATAATTTGCTAATTAGTGGAAAACCTGTACAGCGTTTCTCTCTAATTACAGTA
TGGCTCCGCACGGCGCATCTGTGCCTTGACTCCAAATGATACCATTACAAAGTCCCGTAT
TACGCATTCTCTCAAAACAGTTAATTGCCTCCACAGATAGTGAGATACTTCAGTCAGCTG
ATTTTTATGGTAATAAATGGACAGGCACAGACAAAAACCACCCTGGTTCATATTTATGAA
ATATGAAAAAGGAAAACAACCTCCTTATGAGATGCATGGAGTTAGTTTGGAATATAATCT
GGTTGGTTCTGTGATGATTTTGTGTGCTCATGCGTTGAGTTACTGAGACTTTTAATGAAG
TTTGATTTATTCTTTGTTGTAACCTTGCGAGCgaat
>NODE_202_length_779_cov_10.929397
CAACAACAAGTCTATTAAGCCACTAGAAGTCTAAACGTCAACAAGACCAATCCCACTCAG
TGCTAATCTGCATTCATTACTATGCAAACAAAACAATCCAGTCTCATATATTCTTTCAAA
GTCACCTTTAGATTCAGACACTTTTCTCATATAGACGCACGGGCAAGTCGGAATCCTCCT
GAGCACAAAACAAACAGCACATCACGGTCGCATGTAGAGAGCCACACCAGTGAGAGAACA
GAAAAGGGAACATTTCAACAAATAGAGAATAGCATGGCACTGTCACATGGGGAGCACAAA
ACAGCAAATAACAGAGACAAGGTCTGATGGTAGCCCTTGGAGCAGCTGTCATATTAAATA
ATAATGAAGGATCTATTAATATGCAAAGGAAGCAGCAGCCGACTGGCTTAACGCTGTCAT
GCCTCTGCATATTGTCAGGATCTTCATCATTAATTAACATGCTAGCTGCCCCATACCTGC
GCCAATGTCAGAACATTCTTACAACAAACACCCCAATGCCTGTGCCCTCCGCAACTAACT
CGTATAATTAAATTAAAATCAGATTAACTTCACATCAGTACACAAAAGACTGACTTTTAC
GACTTTCTCTAGCAGTGATTAAAAAAATAAAAAAATAACCGGGGCTTATCTGTTGTGTTT
CTGTTCTCTTCTCTGTTAGGGACTGCACCACGGGCAACAACGAAAGCACACTTTATTTAT
CGGACGACCAGGATAAATAGAGAAGAGATACTCCATGTCAATGAGCATGGTCGCCTAATT
TTatgcatggactggtggcagcacaacaatgacaaactgggactgagaacaacgcaactc
ttaggtacaccaaaccacttgaactgtgctatccacatcatgacaaatttagtatcaatt
acagagcgtgctaaccttatgac
>NODE_203_length_825_cov_17.461819
GCTGATTATCAAAAATGAAGATTTACTTTTAATAATCATTTATTCCTAATTAACAATACT
TAAATTTCATGATCTCCAAAAATGTAATTTTAGAAAATTAGATTAACTGAAAAGTTACAC
CACTGACTGGTGTTATGCCGGTAATTACAGAATTAATAGTTCTGAGAAAGTTTCAACTGC
ACAACACGAATCTCCCATCAGTCTCCCCACCGACCACTTGAAAAGCCACAGAGCGACAAA
AAATATTGCTGAGAACAGGAGCAGCAGATGAGTGCAGACTGATGAAACAGACTAACAGAC
TAAGTTAGATGAGAAAAAGAGAGTTGAAGTAGCAAAGAGGGAAAAGGAAGAGAAGGGAAC
AACACAAAGAGACAGAGAGAAAGCAGAAAAAAGATGGCACTATGATACAGAACAGATTGT
GCTGATTCTACTCTCTCTCTCTATCCGCCTTCCATCAGTGCCCCCATTCCTCAGCCAGAC
ACTTTCTTAAGCTAAACTAAATGGGCTAATTAATCTGGGCTAATGGTGGGTGACAGCAAA
TATGCTAGCACAATTATCACCCTATTAAAGATTCATATTCCAACCCATAATTGAAAATGA
AAAGGTGGGGTGAAGGGAGGATGGGTGGGAGTGTGCGCCCCCAGCCCCCCCACACACAGC
CAGAAACTCAGCATCACATCTTATGAATTGTTACTTCAGCAGCGCATGATGCAGTGTGAT
TTTATGGCTCCAGACGTTTAATTATTGGGATTGGGCAATAGTGGGTAAATGAATTACAGA
CAATTTATCTAAGCATAAAACTAATTTGAAAACATGAATGTGGTTTTAGTCCTATATTGT
AGTTCTGTCTAATTCCTTCAACACACACTGCTGTGTAGTCTAATCATCATGCACAGCAAA
TGTGTCTGTCAGTTTGGATCTTCAGTTGATTCCGCCTTGGTCATAAGTCTCTaactattc
ctgaaatca
>NODE_204_length_605_cov_22.761984
ACTTTAGGCCTATGGGTAGGGATGACAACGGGGGGGGGTGAGTTGGTCAGAAGATGTTGT
GTATGTGTGTGTGTGTGTGTTTTTATGTCACACAGCAGGTCTTTCAGAGTTTGACACAGA
GACATCCTGTGGCAGCAGAGACAGAAACGAGTTCTGATCCTCGATGCCCTGACCGATTTC
TCATCTGACCCTCCGTTGCTCCTCAGACCTCCCCTCCCATGCTCGCCCTCTTACCCTTTT
CACCCTGCTCGTCCCTCTCTTACTCGTCCTTTACCCTATCCCCCCTCATCACTGTTCTTC
CCTGCTCGCCCTTTCTCGCCCCTCCTTCCTGTAGTCTGTGTTTGTGTTGGGAAGATTAAG
CTGCTCTGACAAAGCTGTGTTTACAAATATGCAGGCAGAGAAACAGGCCAAGCGACGCTG
AATAGGAATAGAATACAAATTGCTTTTTTATCTCTCTTAGGGCCAGGGCGAGAGAAAATG
TGTTTGCGATTGTTGCTCCTCCGCCTGTGAAGGATAAAGCCTCAGTACTGGGTTTGGGCT
CCCTGTTAGCATTCATTCTATCCTCTCCTCTCTCTGTCTCTCTCTCTGTGTCTCTCTGTC
CTCCCACTCTCTTTCTTCCCCCCATGCTCTTTCTCCTCTTTGTCTACTCCACACGCTCTG
TCTCTTTCTCCCCAGCAGGAATTTTTTTTTTCCTCGCTGTTTCCTTGGTAATCATATCTC
CTCTcctctcctttcttctttcctccctg
>NODE_205_length_498_cov_10.825301
TTTTGACACAGCGGCAGGTGATGCATCATGACTCTTACTGGAGTGTGTACACGCATACAC
ACACGCACATATTTACAATGGCTGTCAGTGCTTGATGATTTGAAGATAATTACAGTGTAT
TTATTTTCTCCTGCTCTTCCCTCTGTCTCTCCCTCCGACTCCCGCCCCTCCAGATTGTGA
AGTCGAGCCTCTAGCAGTGTAGTGCTGAAGGTGTGTTTGTGCTGTTATGCCCTCTGGCTT
GGCTGCCAGCTTACTCCCACTGATCTGAGCCAGAAGGCAGACTGCCGAGGAATACCGATC
ACCTTGCCCAGACCGAATCCTTTGAGCTCTCTCTGGCATCTTTCCCCCTTCTGCCAGTTT
CCTCCTCTGCTCCTCTCTTCCCCCTTCTGAAGTTGACAACAAAGACATCCTCAGGGTCCT
CCTTGATGTGAGACCCACTCTTGATCTTTTTTCCCTATGTTTTTGTACCTTATAGTTGCA
CTACTTTCATATTCCGCTAGCACAATATTTACACACCAGAAGACAAAGAAACAGGGGTCT
TTTCATGTAGAAACCCCTGCCAACATGTTAATCACCTGAAGACCTGCAGTGGTCATGTTG
GCCCGGCAGAGGCAAGACATTAGTGAGGCACCTCTGCACACT
>NODE_206_length_579_cov_10.170984
TATTAACACCTGTCACATCAGACAAATATCATATTGCATTGCTGTAGCTACCCAGCTTTC
TATTATTTTCTCGACTAACAAAACGTCACCTTGGCCTCTCAATCTACCGATGTAATTACC
TCATCAAATAAACTATCAACAAAGCTCCTAAAATAGGATTTGTGGAAGTGGGGGGGGGGA
CAAAACAAATAAAAAAAAGGAGAAACATATCATCACGCCCAACATACTGTATGTGAGATG
TGTGACGCTTAGAAGTCAGGGGAGCAAAGCCTTGAGGGCATACAATCAATATTACATTTT
CCATTGCCACCTTCATAGCTATTGTAAATGGCTTGTGTCAAAAATAATAACAGGTTGTAT
CAGGAACCTTGGGTTTGCAATTTCGCTCCTAGTGCTTGGAGGCCCCGTCTGCTCTCCCTC
CCTTACCCCAGCACCACTGGGTGTTAATGACGCCGTGGTGGCAGACACTTCTCACACCAC
AACTGACTTTTTTTCCCTCTCTGCTCATTCTTTATCTCTTTACTCCTGACAGTTCGGAGA
ACTGCAGGGAAAATGTGTATGTGTAAGAAAACGCTTACTAGAGATGATTAGCCCTTTGTG
CATGTTTCGGCGCTCAGCCAGTAGCATAGTATTATTAGCAGGGCTGGAGAGATTAAATCT
ATTCTCACTTCGGTTGTCATAGCACTCTAGGCAGCAATAAGCAAGATGAGATGCAgtaat
atg
>NODE_207_length_372_cov_2.715054
TTGTTTTTCCCCATTCTGCTGCTCCATGGTCTCCGCTGACAAGTCCTCCACTTCTTCTTC
CTCCTTGTCGTCAAACTCAAAGCCGGCACTTCCCTCCTGGTCGTCTCCTTCCTCCACGGG
ATTGGTGAGGCTCTCAGAGACATCAGAATGACCGAGTCCATCCTGTGGTTCCTGGGCAGT
GATGTCGGCCAGAGAGAGGGGTGGTGGAGGGACGTAGGGCAGAGGAGGGCTGGCTGACAG
GTCTGTTTGATCTGCACTGGGCTCCTCATTCACGCCGATGTCCTGAATACACAAAAAACA
CATGTTAGCTTCACTGAAGCCTTATTAATAATTCATTATTATTGTGTAGCAACTTTAGTG
ATTATGATGACTTGATCTATGCTTGTTTTGCAAAGTTTAAGTAAATTCTCATTAAAAACA
GCACAATAAGTTGCTAGTTTTGGTACTACACATTAAAAAATGATCACACTGAACACCAGT
GAGTTATATCTCACTTTTTAATATGTTGGGAAAAtg
>NODE_208_length_512_cov_21.197266
TGTGTTTCTCCATATTTTTGTGATGCATTAACAATGGCTGCTGCGAGTGTGTGCTCCACA
GCATTATACCAAGGGACAGATCAAGGTGGGGTTTGGATGAAACAGCATGAAGTAACAAAA
TGTAATATTGGTTCAATTGGCATCCATCAGCTAATGTTCAGTCTTGTCAGAGCAGGAAAA
TGGACTTAACTGACTTTCTATGTGACATTTCACATTAAATCAAGTGCTACACCTGTCATC
CTTCATGTTTAACAGTTAAGCAGTCCATTATTGTTATCTTCACCCGAATATTTCTCTGCA
CACTAAAGAGAAAAGTTTCCTTCAATCCCCCAGGCGTTAGTCTTGGATTTGTGTTGTTCT
GCAAGTCTGCGACATCATCCGAACCCCAGGAGCCTCTTGCTCAGTCTTGACGGATCCTCA
CTCTGCTGAAGCCCAATACTGTTCTTCATCTTGTGTTGTCACAACCCCCCTGCTACCTTG
ATTCACTCTTGGTCGTTGGCTAGGTTTTGGATTTATTACTTTCGAGGCCGAACAATCAGT
GGACCAGGCTGTCAACATGCATTTTCACGACATCATGGGCAAAAAAGTGTGTAGTTGTAG
TTTTATTTTACCCTTAAGATCAAACAAAGTCTTGGGCGATGGAGCGAGAACTACAT
>NODE_209_length_891_cov_15.117846
GTTTGAAAAGATGAGAGAGGAGAGCGACAGGAGTGATCATATGAACCCATCAAATCAAAT
CATACTCAAATAACTTCTGTATGAGGTCAAGTCAACTTCACCGACTAAGAGAACATGATT
TGGTGGTGTTATTAACAACATTTTCAGGGTCAAATCACTGTCTGGTATTATGTAATCTTT
AAAATATTTCGATAAACAGTCAAAGTGAGAATTGATTTCGGGTATCTTTTGCCATAGTAC
ATACCACTATACCATGTGTATTTCAAGACAATTCCAACAATAAGATTGTCTCTACCTGTC
CTTGTACAGTGGGGACGGGAGACCAAAAGTATGATGAGTTGAAATGGGAATCGTCCATTA
TTTCTGTAATTAAAAAGCAACACACTTAGAAAACACCTGTCCTCCTCCTCTTTTTTTTCT
TACTGTCAGGTAAAACTAGACAATGCATGGCTGCATTTGAGTCATCTTAATTTGTTTCCC
TTCCTTATATCCTCTCCTCCACTGGTTGACACACCGAATATGTCAAGTTTCAAGATCAGT
GTGCAGTGTTGAAATTCTGATGCTGTTAAATTTTGGTCTACAAAATTCAGCCACTTTTAC
CTCATTCCAAGACAGTGGAATGGGCGTGGTTGTAGGAAATTATTTACTTATGCTGTTAGG
GTTGTTGTCAAATAATTGATTATATTTACAGGGAAGAGGAAGTGAAAGGAATCAAACAAA
GATGTTCAATCCCACAAGGGATGGATGTCAAATAATCTACAGGAGAACAGAATGGGCAAG
AGGTGAGAAAACATCATCACTCTTTGAGGATTTTCATAATGTTTTCTAACACGGCCCATG
TACTTGTCTCTTACACAGTATGTGTTGCCATTAAACTACGTACTCTTCGAGTGGCTGCCT
TATTAGCAACATACCAGTTACTTTAGTTCTTGAAAGCAAAATCTGATGCAGGTACACTAT
TTGTCAAACGTAACAtcctttctacaagtacacatggtttactgaaaacaacacttgttt
aaaagacaaatatct
>NODE_210_length_309_cov_3.809062
CATACAAAGCATCCTGCAGGCAGCAGGTTCATTTTATAGCTTCATCTATTACCACACTGT
CATTGTTAATTGTCTTCTTTTTACCTCTGCAGGATTCTCCAAATTGGTCCTATCGAATGT
GACAGGAGGAAGAGCATTAAGCATCTGACAAGATGATATCTAAGTTCAATTTCCTACTCC
TCACCTGATTTATACCTGCAGCAGATCATTTTCCTTTCTGTCATAAAGACCTCTATAAAT
CAGTGGTGCTTATGGAAGCACTACAGAACAGGGTCCCTGGATTTGTATCCCCTGTGTTTG
CTATTAGGAAACCATTACAGCCACATTTTCCTCCTTCAAACAAAAATGATCAAATCTAAT
ACTGGCAAGATTAGAGAGATAAAGGGAGAAAGGGCTGGTGGAGCTGTTCAACACAGTCCC
CTATCTAAACAATATGCTCTAAACTCAATAAAA
>NODE_214_length_145_cov_1.200000
CTTGACTGAGCTTATAGCCAGCTAGTCCCATGGCCTCTAGAAGATAGAGCAGTTAATGTT
CCCTTTTATTTTAGAGGATATGTCACTTGTATCGCAGATTTATACCATGATACAGCAATT
TTGTCCAAACAGATGGATAATGGTTTCACCAGCAAAAAGCCCTGTTTTTATTGAGTTTAG
AGCATATTGTTTAGATAGGGGACTGTGTTGAACAGCTCCACCAGCCCTTTCTCCCTTTAT
CTCTCTAATCTTGCCAGtattagatttgatcatttttgtttgaaggagg
>NODE_215_length_332_cov_1.993976
AGCTTAACATGAGCGTAATCTCACCTTTCAGCATCAGGTAGTGTCTGTGAGAGGTAAGGA
AGATAAAAGAACAAGAGCCTGTCTGCACCTGACCTCCTTTTCAATATTTTTGCAAAAAAA
GTAACTCACATATGACAAACTAGAGTATTTGAATGTTTAACACTGGGAAAAAAAAGACAA
AAACAGAACAAGGAAAAGGATGGGAAAAGAAACAAGATGGGAGAGCAAATTGAGGGGGGA
GGACACAGAGAGTAGGCGAAAGATGAGCAATTTCATTTTGATTGTGAGGCAAGAGAAAGA
AGTTAATCCATTTCATAGTCACCCACCACCCCACACTTCATATGTGGTCTGTGGGAGTGG
CAGGGGCTGGGCTGGCCTAGATACATGCAAAATGAATAAAGCTATAATATCCTTTGATAC
AAGtctttgaaacgtgttcagcttcaagcagcatctgttcctacttttaatctggt
>NODE_216_length_670_cov_15.313433
TGTCATGTCATGTTTGATCAATTTTTGCCATGTAAAAAAAAAAAATCGCTCGGTTCAATT
GGACTGGTTTTTGGTGTTGTGTAAGAAACAAAGAATGAGTTTCCTCACCTTGTCTTTAAT
CCAACTTTTGGGATGGGTCACCATTACATGGATACAAGTGCACCTCCGATATTTGCCTTA
GAACTTGCAGAGGCCATAGTTCACATTCAAGTGAAGTGAGTGTATGCAGGGGCCTGGGCC
CCCATCCCTGAGTCACCAGTGCGGACTTTCTCACACTTATCTACCTGTGAAATCCTTCAT
ACCTCTCATAACTGGTCAATGACTGTATCAGCAAACTGCATCAGGTGTTTTTTCTACATG
CTTTTTACACAGATTATATGGATTATTGTATTAGTAGATTTTGGTGCATCATTTTTAATG
TAATAGCTCTTAAGCTTGTAGTTCAAGTTGTTGTTTTTTTTTCTCATTTTTCTAGATGAC
TGTTTTGTGTTAATATTGTCAATTTGAAATAGCTGTTATTTGCTTATTCTCTACTAAGAG
TTCTTACCTAATTTTTAAATGCTACATGACCCTAATTAATGAAATGACTTAATAACCATT
GTAAATACGGTATTGTGCAAACCCCATTTTCATTCATTTCAATTGCTAGTGTTATATAAA
TGACTTTTTTGTCTAGACACCATTTCTCTTTATGAAATAAAGAAACATGCATATCATGTC
TTGTGCATTGTGGATGTTTTTGCAACAACACTGACACCCAACCTTATAAAGTTTGACACC
TTATAGAGCTGATATGGAAAAAAAACCCtcatcc
>NODE_217_length_885_cov_12.496045
TAAATGACATCTTTCATCCACTGCTTTCAGTAAATTTTCATCAGCAAATGATTTCAGGCA
TTATATGGAGAGCAGGCTCTCTGTCTAGATGCTAGGTGTTGATTTTGGACCTTACGGCCC
TATCAGCTTTAGACAGTCTATGTACCTTTTGCAGGCAAACAAAAGCATTAGGCCAAATCC
TCATGTTTACTCATGCTGCCATCAGCAATCCTGTCTATTGACAAAAGATGAACATTTTCT
CTCAAGTAACATAACTGGGCTTTTGTCCCCTCACTAAAAGTACACTGACGGCAACACAAT
GGAACAGAAAAGAGGCATCGGGAGAGAAAGAGACATCTTAAGTGGAGCAATGGCCCAAAC
AATTAAGAGCAAGGTACATGGAAAAAAAATTGAAAGCTCCTCTTTTTCCCCCCTCACTTT
GCATTGTCGATTTGAAATCCCTCTCTTTCTCTTCTTGGAGGGCTGCCTGTAATGGAGCTA
ATCTGCCGTCGTTTGTCCGAGCCACAGGAGTTTTGTCAATAACAATCAGCGTTTGGAAAG
TGTAATTAAGGCCGAGGCTTTTCATTAGGAAGAAGGGAGGGGGCCGTCTCCAGGGACGGG
CATGCCAATTAGAAACTCAGGCACGCGTCGCCGGGTAATTTCAGGGAAAGGAGGGGAAAA
AAACCCAGGACTTCTTTAGATTGGAGAGGGACCCTGCTGCTCTTTCAGAGGAGAGGAGGA
GAGGCTTAATGGCATAATAATCAGACAGGGGTCCCAGGCAGAGAAGGCAGGAGGACGGAG
GGACTTTTTGGGGGAGGTGAAAGCCTTCCAAAATGATAAAAGAAACACATGCAGGATTGC
TAGAGGAAAATGGAGGCAGTAAATAGCGGGATGTAGAGCCCTTGAAAGAATGAGAGGGTG
CCGTTGATGAGAACTGATTAATTAAAGGAATAACGAGGCAGTCAAGGGTGGAGTGTGAGA
CGGCCCTCTCTAATGAGAAGAAAACAAAGGAGCTGTCTTTCCCAGCCCTTTATCACATTg
ttctataac
>NODE_218_length_807_cov_9.391574
GGAGGCATTTCTGCTGGGATGGATACATCCACCTCCACAAACACTGAAGTAGAAGTTTGG
TGTAGCTAACGCGCTTATCCTCTCTCTTTCTGCTGTACACCTTCCTCCCTCTTCAACCCA
TTTCACCCACCTCTGTTTCCCCTTCCCCATGTTTCTTTCATTCTCTGTACCTACCCACAG
GAGACGGACATACTGGAGGAGGAAAAGGCAGAGCTGGAGGCTGAGATCTCTGAGCTGCAG
AAGGAGAAAGAGCGCCTGGAGTTTGTCCTGGTGGCCCACCAGCCTAACTGTAAGATCCCC
TACCAGGACCAGCCTCAGCAGGGCTCGGGGCAGCTCCCTCCAGTGCAGGCCCAGCTCCCT
CCCCAGACCTTACAACCTCCTGTCTCCATTGTGGGCTTGACTGTGAAGGAAGACTCTTTC
TATCTGCCTCCTGCCTACACAGCCCATCCGGCCTCCACACAGTCCCAGCCTCCGGTTCAG
CAGCAGCAAGTCCAGCCGCAGCCTCAGCCCGGATTAATGCAGGAGGTAGAGTTTTCTAGT
TCTTTCTATGGCTCAACTGAGCCAGCACCTGGTGGGCCATGCCTTATGGCCAGCGACAGT
GGTGGTGGTGTTAACCATGACGATGTGGCCATTGGCAGCTACAACACCTCATACACATCT
TCATTTGTGTTCACCTACCCAGAGGGAGCCTGCGGGGTCAGTGCCAACCAGCGGAACAGC
AGTAGCGAGCAGTCATCTGATTCCCTGAACTCGCCTTCGCTGCTGGCGCTCTGACTGACC
GACAGACACACGCATTCACATATTAACACACACACACATTATGCTCGCTGGAAGTAGAGC
CTCAGACACGTACATGCACAGAACCAATCAGTCTCACAGATTGACATGAAAGCCAACAAT
CGCCTGTACCTGATTGGGTTAAAGTTTACACATTCTGAAATGCATTCCAAt
>NODE_219_length_361_cov_1.279778
TTATGACTGATGAAAGGACTGAAAATAAGAGGAGAGAGCACTTAAAGGGAGGGAGAAAAA
ACATGAAGTTTACTTTACAAGGAGGGAGGGAGGCAGGCAGGAGATTTGAGAGTGAAATTG
CTAAACACATCCTCGGTCGCAGATGAATGTATCCAGAAGTCTTGAGCATAACCTCTTGTA
AAAACCAAACACATTGAACAGATGAATGGACGGCAATGCAAGCATAAAATGCCATTTGTG
TGTTGAATTGTGCATTAAAATGGCTGCTGTGGGAATCCTTATCACACAAGACCTAATGTG
ATGAAAGAAACTTGATAAGGAGCCGTGAAGACCTCAGGTGTTTTGTGCCAAAGAATTCAA
AAAAGGAAAAAAAGTCCCGGGTGAATTTGCCTGAAACGTGTAATTTCTTCGGTCATCCTC
GTCTAGATGTCTGTGCATAATTGGtgaacagacatggcattgaggggaatttaaaaaaaa
gacacagtgaaataatcaaaacacg
>NODE_220_length_415_cov_8.192771
TAATAGGGACGGATAGAGGGAGCGAATACAATAATATGGCTGTTTAACACAGACTGGCTA
TTCTCAGGCAACCGGCTAGTCTGGAGAAACTTACCCAGAGACGCGGTCCTCATCCTGGAG
AGCGTCCGGTCCACACTGAGGCAGACTGAGCAACAGCGATGGTCTGTACCGGTCAAGTAA
CACTTACAGCCTGCAAAGAGAGAGTCAGACGAAGCCTCGCCGTCAGTGCGATTATATGTT
ATGTGCAATATACTGTCAACTCCCCAAAACCATAAAACTTACTTTAATGGCTACCACGTG
ACCGTTTATGGCCAGTGAGCCTATCTGGCCGCTCTTCGGATGATTTTTACGATCTAATTC
ATAGACAAAACCCCCATTCATTTAGCACCCAAATGTCAGAGAGCCAGAATCGGCCCTAAT
AAAGTTTACAGCTTGAAAAGTCGAGCCAATTCCCCAGGAATAGCTCAGGAGCCCCGTGCG
CAAAGGGGACGCCCGGCCCCTGAAGCCTGTTTAGTGGCCAAGGACCCCCACAAAGCCCCC
AGCGCCTCAGCAAGGTGAg
>NODE_221_length_561_cov_16.345812
CACCTTACCTGCTTTGGTATTTTCCTAACAAATAACAAAGACATTGTCAGGTGGAATTTA
TGATAGGGTATGGCTGCCAGTACTGTACTGCTGCAGTCCTTTCTCTTTGCTGATGTGTGT
TGAACTTGCATCTGGAACATTGTGCTTAAAGGACCAATCAGTTTGTTTACTTAATAAATA
ATACAGTAATTCACATGTATAATTAAAGTCTTAAGTAGCAAAATCACCATTAGTGATTAT
ATTGGAACATGTAGACCTAATTTACTAATGGGCTGACAGACACTGCTAACACAAACAAGT
GTGACTAACCATCAGATAACAGACAGTGATCAGTTAAAACTGAGCTTCAATTAACTTTAC
TGACCATGGTGTGTTTTTCCTCTTTCAGCCACCATTCTGTCCTGTGGATGGATCATCTAT
TTAACTTATTACAACTCACGCAACATTGGCCTCATCCTCACCCTCATCATCAACAGACTC
TACAAGGATGGCTACATTCACATCGGTGGGTTCATCAGGAGCTCTGTCACACAGTGATGA
ATAGCGAGGAGGAATGCTGCTAAAGCTTTGAGTTGAAGGCGTTAACTCACTCTGCTGAAT
ATTTCATGATGAGTCAGGTTCTCTCAGTGATTATCTCCACAGAGTCTGAACAGCAAAGTG
CACCCAATAGCAGATTGAATTTCTGTACATAAATGGCACAGGAAt
>NODE_222_length_376_cov_2.380319
GTACCAAACTTCTATCACGGCTAACTGATGGACTACTAAACTGGGTTTCTGTGCAACGCA
TAATAAACACACACACATACACAGAACTGCTTCTATCCCCTGTCAAAAATATAAAGTATT
TGGAGGTTCTGGGGTTTTATATTTTTACTTAACTGGTCTAGGCGGTAGCAAGGATGGTTA
ATGTGTGTGCTTTAAGGTGCATAGGAAAAGAAAACAGGGAGAAACAGTTTCACAAGTCAG
AATTTAGAAGAGAGATAGAGAGGGAAGGGAGTGAAATTAAAGACCACAAAAATGAGCCAA
ATGCAGATGTTGTAAGCCAGCATGCAGAAGCAACAATTTTTCAGTTTTTCCCCTACAAAA
TGGTTAGTTTGCAGCCTTTGGTTTGGTAAGTGGATAATTCACTGCATATGTAGTCTCGTG
CTATACTTAAGAGCCTTATGATGTAGGGTCTTATTTATAAATTGTATAGGTGTTTTCTaa
aaaagtagcctaaaatgaaaggactaacatcttctcagta
>NODE_223_length_434_cov_10.225806
TTCCCTCTTCCTGCCCCCCCTACCCCTCTCCCTGCACCGTGGTAAAGATGTGTAATTCAA
TGCTCAATTTAGGCCTGTCTCAGTGGAGATTTTTTTTGCCTGCTAATTGATAGAAATTAA
GCCATTAATCAAGCCACTAGCCATCATTCAACCCAGGGAAGATGAATACAAACTTTCATA
ATAACCACCTTCCCCATTTTAGCCCTCATTAGCATTAATTTTTAATGTAATTATGCTATT
CTTTTACACTGAGCTCATAAATTACTGCTCTTTTGTTGCTGGCTGGCCTTGTAAAATCCA
AAGTAATGCTTTGTAGTCTGATCTTTAAGGCAATTACTGGCTTCTTCACTCTTTTATCTC
CCTGCATTTCCAATAACCTGCTCTCTAATGATTTATCTCCGCTGTACCCCCCTCCTCCTC
TCCTCTCTCCCCCCACTCCCTTCCCCGCTGTTTCTCTCTCTGCACCAGCGGCCAACTGCC
CTGCTGCCAGCCTCCGCCTCCAATCCCCCATCCGCCCACATTCTCCCCATCTCTTTACAG
CAGGCCCAGATACATTGGTGGTGGTGGTTGTGGtgggg
>NODE_224_length_787_cov_12.519695
GAATCATAAACAACCTCACAACTTTTTTTTATTATTATTACTATTCAGCCCTCTCTGCTT
ATGCAGTTCCCAGAAGGCATTGCCTTTTCGACTTTTCCTCTCCGGCGGCAAAGATGTCGG
GAAAACAAATAAGAGCCCAAAACAAAACAAAACAAAGTCTCCTGAAATACCTTGTGGATG
CCCAGAGGAAGGCGCTGGACAGACAGATGAGCAGATAGGTTTCCTCTGTCCTCCTCTCTC
AGGCTGCCTCCTCTCTCGGCGTGCTGTGGAGAGTGACTGCTCACAGCCCGCCTGGCATAT
CTAATTAGAGCCAGGCTGTTGCCACTATCGGGCAGAGGATCTACCTCTCCAATCTCTCCT
GACTCAATCTTCCCCATCTCTGATTTTCTTTTATATTTATGCTGGAATATTTAATTGTAG
ACAAAAGGTTACTCTGGGCTCTATTCATCGCACACAGGCAGAATAATCTCCTTTAAAAGG
CTTGACATTTCAGGCTTTTCAAAAGGGGCTGAAAAAATTATATCCCCGCTTTTGTTAATC
AATGAAGTAGAACTCCCCCGAACAAAAGAATTAAATTGCTTGGTTGGGTTAATAAAACAC
ACAGAAATAGCAGCTTCCTGTGGGCTTTTGTGCCTGCCACTGGCTCCCCCCATATGCAAC
CAGCACTGTAATTCCATATGATTTGGGGGGCAAAACTCTCATTTCTCCACACAGTTGGCT
TTTTAAATCCTATTGAATGAGCAGTCTGTGAGGCTGGCTGATTGGGACCTCTTGCCTGAG
CCTGGCTGCCTGGCCAGCAGAACAGGCTCTCTCCATTTAAATATGACTTCCACTAAGGAG
AGACAGCGAGTCCACTACTATTTACAATTTCTATACTGCCCCTGCTTCagaaaaacattg
taattatgcaaatgataggggcaataattag
>NODE_225_length_737_cov_17.013569
ATCATTTCACATTTAACACAGGCTATAATTAAACAGCTACATGAGTAAAGAACCAAACCA
TGCATTCCGGTTCAACATGTATACTAATACCAGCACAAAAAAAGTAATTAGTTTCGAGCA
TAATATGCATGTTATGATTGATTCATGTGGAGGAGCTCCAGAGATGCTCTCGGCTCAGTG
CTGTATGTTCCGAGATGATGATGCAATGAAAACAGAAATGCATGGCCTCTGCTCTGTGAC
CTGTAAATAATTGATAAATCAATTTTCTTGACTAGAACACCAAATAATGGAGCAATGCAA
TTCTTATCAATTACATTTTCGTCTTAATTGTTGACTTCACTTAGCACAAAGCAGCACAGC
GAAACACCATGCCATTTTTCAATTAAAAGGTCCAGATGTTTTTGGAGGCTTCAGTAGACA
CAGGCAGTTGTGAGAAATGCTTTATCTGCATTGTAATAATCACTAGAACATCAGCTCCAG
GCTGCATTTACATACTCATGTTTTATTCCAGCCCTCTTTCTAATGCACCGCTTAATTATA
CTGAGCGCAGACAATGTCAGACCCCCATAGCCCCAAATTTATTATTGCACTGTGTGAAGC
TGCAACCATCAAACCTAGTGTCCTCATCACAACACACTACACTCATCACTATTCTCACTC
TATGAAATACATATCATGCTCTCGGTATGGAACACATATCACATTTTCTGGTTTAATCAC
ACCAAGTGAATAAAATTAATAGCTGGGATGGCAAAATTCAAACTGAAGCCACACCTCAGT
CTGATGTTCATTCCCTTATATGTGTACTGTCTTCACTACTTAATTCTGCTGCAGCATATC
ACATGTAATGCTTTTTTTTAAAGtacagtataaaggatttc
>NODE_226_length_619_cov_13.193861
GAGGTTAGACTCCACCATTTCATTGCATTGCTCTGAGCTCCACTCTTGATTTATGCTGCC
TGCCCCATTGCCCTGAGAACACCACATGAGCTATTTATTTCTCAGACTATTATTATTATA
CTATTAATAAATAACAACGCAACAAGAAAAAGGGAACGACTGGAAAAAGGTGAATTAATA
TTATTATTGTTTTGTTTTTATTTTTTAGTATTTTAGTGGTTGCTTTTAACAACATTCATT
AACTGACTTAAAGATTATTGAATATTTAATGTAATTGTAGCATTGTGTTTGTAAAGAGAA
AAAAACCTAGTGAGTTGTGTTTCTTGACTTGTGGATTACCAGTGAAGTGGGCAATCTAGT
GCTAATATATATGAGGTCTTTTTTTAAGGATTCTTATTTTGCGACAGCAACAGCAGTCAT
TATAAATGTTCATTTTAGCATCACCTGTCTTCCGTTGTCTTATTCTTCACCTTCCACCAC
ACTCTGCATCATCACAGTAACACATCGCAAGTCTGGGGGTGGGACTGAATGTGTGTTCGC
GTGAGTCGAGGTGTGTGTTTGTCGTGAGCGTGTGCGGGAGTTAACAAACCTGCGTGTTTA
ATTTGTGTGTCTATGCAAAACAATGGTACCTGTGGGCGAATGTGCGCGATTGTGTGTCTG
TTTCGGTGTGCGTGGTGTGTGTGTGTGTGTGTGTGTGCGTGCGTGTTTGTGGGTCTGCGG
GGTTCGGGGTGGGTGTTctgtccagtgtccaccaaaagctaaa
>NODE_227_length_684_cov_13.347953
TCATTAGAAGCAAGAGCTTCCAAGACTATCTTTAGCCTGGAAATCTATCTGCTTATATGC
CCTGGAAGCGCTGTGCGGTCTAATTCAGCGGTGCAGAGAAGGTTTAACAACGTTTTTTTG
ACTTGATCAGATGCCGCCGAACAACTGCGATGAAGGTGTTAGAGTTTTCTAATCGACCAG
ATTTTCCTGGAAGTCAGGAGATGCACTTTTTTAATGTTAATATAATAAGGAAGTCGCGAA
AAAGACATATACTTTTACTCTCCTAATCTGTATTTCCCCTTATGTAGGCAAGATGTTTCC
AGATAAGCACTATTAATCATTCCTCTGCATCTGTTCGTTCTTGTACACTTTCACCTGAAA
AGTCTTTGCACTCGGAAAATAACGCTTCTCCTCGCAATTGCCTGACACATTATCTCATTA
AAATGTACAAAGAAAACTCCTTCTCTTTATCTCTGATAATCTAATTAGCATCAGCCAGAT
GGTTTAATAAGGGATATCGGCGCCGTTTAGCCTCCCAAACGGCCCGCTGGAGGAGAACAG
TGGAGGAGGCTCCTCTCCACTCTCCTCTTCACTCTGAATAGCTCTCCAGGGTTCACATTA
TTGCTTCCTCTGCCTGAGGCGAACCACTCCAACTCAGGAGTTTAGGGAGGATGAATGCAT
CCAGGAGAGAGACATGCTCAAAGTGAATCAAATAGGCAGAGATGTTGGATACTGCTGGGA
ATGTTTTAAACCAAATAATGGCAGATAACTGACTTCACCTTTAGTTCCCCCAAGGAGCGA
GAAACATTTCAGATTATGCTTTAAATCTTTCTGAGATATATCAGTCTg
>NODE_228_length_378_cov_6.960318
CTAGCAGCAGACCGATATTTGTGTCTTATGGTGACATTAACAGCTACAGCAGGCTAACAC
AAACCTGGTGGAGGGCGGTGAGACCGTCTACATTGGCGTAGTTGATGTCAGCGCCCCGGT
CAAGCATTCGGAGCACCTCCTCGGTATCGCCGCTTGAGCAGGCGGCCAGAAACACGGCGC
CATCATCGAACTTCACCTTCGTCTTCTTCTTTTTCAGAATAGGAGGCTCCAGGTCCGTTT
CCGAGCCCAGCCATCGCTTTAACTGCTCATTCCTCTTCTGCTTGGCGTCCGCCATCTTCA
TCCCCCTCCTGTCTCGGGCTTCTTATCTTTCTCCGAGAGAGGATATACTTTATAGTGGCA
CTATCCCACAGCGCACTGGGGCGTGGGAAGGGAGGGCTGGGGAGGAGGGGGGGCCGAGAG
CGAGAGAGAGGGCGTCTGGATTGTTTTCCATAACCTCGCGAGAACTGGAGCCCAGGAGCT
GCAGTATAACGTCATCATGAGCAGATTATGAGGGGAGAGTGa
>NODE_229_length_610_cov_10.468852
AAATAAAGGGTTAAAAGTTAATTTGTAAATAAAGAGTTAAAAATACTTACCTGTTAAAAA
ACCTGAAAAGAAGAAAATACTTACCAGAAAAAACCTGTGAAAGTAGAAAATCATACTTAC
CTTAAAACCTGTAAAAGGAAATTCATACTTACCTTAAAACCTGTAAAAGGAAATTCGTAC
GAACCTGAGTGGTATAAAAGGCAAAATTCAGCCAGCCAGCTCAGTTGAACTTGGACCATC
GGAGGGGAAGCAGCTCCTGAATCGAGCGCATATTGTCCAACAGAAGAGGGTGTGCCAAGC
CTGAAGAAGGCCTAGAAAGGCCGAAACGTCGCGGCGGCACACCAGGGGGGGCCCATGTTG
TAAATAGTTCATATTAAGGGGGGTTTTTTGTTAAGTTTCCTTTGGGGGTAGGACAATTAA
AATTGTGGGATGAGGGTGAAGACCCTGACTGGGGGACCCTTGGGAGTCAAGTGCCCGTGC
ACTACCGGTCCCTCTCAGGGGCCGGGCCTGTGGCCCTTAAGGGGCCCAAACAAACTAATC
TGCCTGCGCCTTCTCCTGTGGGGTCCTGCTGTCGGGGACCCTGGCCCTCTACGTGCGTGA
CTGCCGTGCGCATACCAAATCTGGTAACGCTAGTTTAGCGTTGTGTTGTCTGAGAGGGCG
AAATGTCCCTCAGATCCAAATTGCAGTCTGCTCCAGGGGACAAATGCCCCTGTAGAGCCA
ACGGAAGGACAAACAGTCCTCCAATCAATCAGGA
>NODE_230_length_354_cov_9.652542
CTCTCTCTCTCTCTCTCTCTCTCTCTCTCTCTCTCTCTCTCTCTCTCTCTCTCCCTCCCA
TCCACACACACACACCACTACAGTATATCAGCGAGTGACTAGCGGAGAGCCAGAGGGGAG
TGCAGAAATGAATGTGAAGATCCTGACGCTGGTGATTGTGCTCTTGGTGTCTCTGCTGTG
TTCTGCCAGTGCTGGTGAGTACAAGAGCGGCCAGGCTTGTCGCTGGTCGTCTCCCTCTGC
TTTCTATTTCTCTCTCTGTTTGCCTTGGGCTTGTGCAGGCAGCTGTAGTTGATCAGTTAC
CCAGCATGGTTAGCCTTGTGTGGGCTCTAAAAGGCAGGAATATCAGCACCTGGTTGTATA
CAGTACTGCACTGCAGTGGTTATACTGTCTGCTATTGTACTGCCATGGCTTTTATGGTAA
ACTTGATTGTAGCTCAGATTGATCCTTTTCCCTCCCTGCCTCACCTTGATGTAAGACTTG
GAGATGAAATGTGAAGAg
>NODE_231_length_942_cov_13.041401
CCTACACCTGTTTTTCATTTTTACATTGGTTTTCAGTACAGACATGTGATATATCACTGC
TAACCCTGTTGAGAAATTCAGCAGGTGTGTTCAGCCTGTATAAGGGCCAGACCATTACAT
TAGCTATCTAATATCTTACAATGTGAATGTTAAGAGTATGTCCAACACATTTTGACTAGA
AATCTATAGAGGTCGTCTTTCCTTGTCAGTGCTGATCAAACTGCACTCCAATGCTGCCCC
ACCTTTATCTCCATCTCTAGCCAGTGGCATCTGTTCCAACCTGCCAGACAAGAGAAAGAT
AGAGAGAGGGAGGGATAGAGAGAACTTAATTTCTAGCAAATTAATTTCCCATCCACGCCT
CCAGAGCTTACTAGCTCGTTCGCTAGCTGCTGCGGCCGCTGCTGCGTGTGTCTGCTGAGT
CGGAGCCTCATGCATAATGCATCAGGTTTAATTGCAAACCCAGAAACTAATGACTTTGGA
CTGGTTAACAGCAGGGGAGCCATACATCTCGAGCAAACTGAATGAAAAATCAGCTCAGAG
GAGAGAAAAAAAGGAGCCTAGCCCCTAATTGATGAATAATTGAAGCGGCGAGCTACAGGG
CATAATTGTGACATTTTGTTTCAATCAATTTCCAAGTGGTGTGGGCGAAAGTGCACTTAA
AGGGAAAAGGCAGTGACAATGAATGAGAAAGAAAGAGAGAGATAGAGAGAGTGGATGGTG
GTGGAAATGGACGTTGTGTCTTCAGTCATCGCAGTGACATTTTCTGGGGCAAAAGACTGG
ACTCGACAGAATGACTTTTCTCTCTATCTCGCTCTCACGTTGTAGGTTTTCTGTCAAACT
CCCGTAATGCCATTGTTAGGTCACTTTGTCATCCTGGCCAATGGGTCCATATTCTTTTAA
AATGATTTCTATTGTTCATTTTCACTTGCCTTATTCACTTTTAAAAAGAAAGAAAGAAAA
GTGGAGCTGCTTAAGTGAATATGTTTGGGTTTTTGGCAAAGCCTGAAGTTCTTTTTTCAG
TGAGCTTAGTTAGTTTACTGTCGGAGTAggagggcatatggccaagtcagccgttgctaa
acatca
>NODE_232_length_300_cov_1.403333
TAGTAGTTTTACTTGAAATACTGGAACATATTGGCAAAGAAATTAGCTTTTGGTGTCAGC
AGCTGCCCAAAAGAGGCCAGCAGAGGTCCTCTGAGAGACTAAACTCAATCTTTGTCATGT
TTTTAGTTATTAATGAATGGTAGATTTGCACCCAGGCCCTGACCTCAAAACACATGGTTT
TACTTTGGGATAGCATGGTGGATCAGTGGTTAGCTCTGTCATCTTACAGCAAGACAGTTC
TGGGTTAGATGAGACCTGAGTAGGTTTTCTCTAGGTCCAAAGACATGGATTGTTAGCTTA
ATTGGTGATTGTAAATAGAGCCCACCACCCTCTACAGGATAAAGCAGGTATAGCTGATGG
ATTGATGGATGGTTTTATTATTCTGAACCAACTGAAAACCACTAATattaattcccttta
tgtatcaaagcaggatatgtagat
>NODE_233_length_634_cov_17.517349
TGACCTGCTCTGCTGCAGCCCCCACAACAACCCCTCACATCTGACTTAGGCACAAAGTTA
GGAAACGTAAATAATAATAATAATAATAATAATAATAATAATAATAATAATAATCTTTGC
AATCTGCAACGGCAAGCACTTTTTCGAGCCTTTTTCCTTTTCATCCCGTGTCAGTTTCTC
TTTGACATTGCCGTGTACTTTGCAAAAAGAAAAAGGAGCGAAAAAAATCTTTATCAAATC
CCCATTCTGAGGCTTTCAATAAGGCAGGCCATTACCTCACTGGCGCTTTTGTTCGGCCTA
TACAAGAGAGAACAAAATGGTTATTCAGGAGGACGCTTTAGATTTTTATTGTGGGCTCGC
TATTCACAAAGAGCACCGTTATTGTATTAAAAAGAACCATCTGTGGCAGAAACAATGGCT
TCAAATTATCTGTGAATACCCAGTGAACAAAATATAAAGCTTTTTCCTGCTCATTATGTG
GGCTAAGCTAGGGGGTGGAAGATAGGAGAGGAGAGGCATAGACTTTGCTATAACTGACTT
TTGTTGTTCTTGCTTGCATTCTTCTCCTTTTTAAATCGGCCCCCTTTTCACATTGTGTGT
CGCCATAAACGGCTTTTCTTGTTGCAGGGCTAGCGGAGAGAAGACAGCGGAGCTCCAGAC
AGACAGCGGGGCTGCGCGGGGGCTGCACGCCGACCACAACGCGCCGGCTGCCggatcgaa
ccccgcgcggactaccgggagcacgggggcgaccgcgccgagggttgacggatggctg
>NODE_234_length_427_cov_6.444965
TGTGTGTGTCTAGGTGTGTGTGTGTGTGTGTGTGTTATGTGACAGCAGACCTCGCTAAGG
ACTAGCAATCACTCCATTCAGCATCTGCTGCCACACAGCTCATATTGTCATTCCCCAGTT
TAAAGGAACCTTGAGCGGCTTCAAAGATCTTTTCAAAGCCTTAATCCTAATAGGTCGCGG
TTTGTTCTGTCACATCAAAAGGGGGAGAGAGGCGGTGGGGGGAATAATGCATCGGGGCTG
GCAGAGATTCTTAAGGGTGGAAGATTGGCAGAGGATTTGCAGTACGGGGAGGACCGAAAT
CTGAAATATCGGACACAGAATGCCTGCTGTAATAGATATGAAATAGGTCTTCTCAACAGC
ATGAAAGGCTGACATTTGCAGAAAGTTTGTCATGAGAAGGCCCTTTTATTCCCCTTCGTC
TATCTGCGTTTGTACTGCCACCATGTCCATAGTGGAAATTCGCAAGTGTCACTCTAACGG
GTTATAGAATAAGATTGGACATTTAAGATTTTTTTCCCACCTCTtccctttttttattga
atgtttagaatttccactgagagaccaattg
>NODE_235_length_497_cov_20.589537
CACTTTACAAGGGGTTGCGCATGTAGAACACTCACAAGGCCAAATTTTTGATTTTGTTCA
CAGCAAGGGGTCCTGCGATTTATTTCGCTTCCTCAGATAAATGATCTGCTGCGGGACCCT
TTCAATTAGTTTTAAAGCGCATCTGGGACGGCAGAGCGCAGACGCCATGCGTCTCTGAGG
TGGAAGCAAAATGAGGCTTCGAGAAGCAGCTGAAATTTAGAAGAGGAGTGCGGGATTGGA
CTAAACCACATAAAGTGCAGAAAATCCCTTCTAATGGCGCGTAATTGGTTCTGTAATATC
ATTACAGGCGGATAATGGCCAGTTACAGGGCCCCGCGCTATTAAGGGTTTCCCTGGCGTG
CAGCGTTTATGTTATTAAAGGGGGAATATAATGATATTTTAGTTATTAAATGCGCGTAAT
TAATTTATGCACCACTGAAAATAAAGTTGTTATTATGACCTCGGCGAGGTGCGTGGAGAA
AATTGAAATCAAATAACGGTTGATAACTTTATCCCAATATTTGGTCTAGACAACTCTGAC
AACAGAGCAGGCCTGAAGTGTCTCTGGCTCCTGTCAGCGCCTTTCCTCTCCCTCCTCTGA
TGATTGCTTAAATAACTACATGAAATCACTCTCTCATCCCC
>NODE_236_length_1299_cov_4.322556
CTCCGTCCATTCATGGCCTACTGCCCTAGAACTCCCACCCAGCCCCTAACCCTAATCTAA
TCTGGCCCAGCCCCTTATCCTAACCCTAACCACACTCCAGTATTTGGCCCTAACCCTAAC
CTCACCCCTAACCCTAACCCTAACCACAGTCTAAATTTAACCCTAATTTGAACCCAGTTT
GTGTGTCAAAATTTAAAACCCTCAGCCTATGCCCAATTAATCTCTCTAACCCTAACCCTA
ACCTCACCTGAACCCTAACCTTAAGCCCAGGTGGTTCAGTGATGGCCTGACTCTTAAGCC
ACGTTCCAGTTGAGGCCTGTCCCGAATACCCACCTAAGCCCTAACCCTAGATTTGACCTT
CGCCCCATTAGGAAGCACCTCATATAAGTAGCCCAGATAGAGGCACACAGGAAGCACGTC
ATATAAGTAGCCCAGATAGAGGCACACAGGGTCCAGATAGTCAATGAAGAAATGTAATAG
CTCGTGGGGTCCGAGAAGAGTTACTGACAGAGGAGGGGGGGAGGTGAAGGATGTTCGTGT
GGGACTTTGATTGTTTCTGGTGCAAGCAAGGGACTTGCTAACTCTTGGTTTTATTGTGAA
GGTGCATGGGAAGTGACGGTGAAACCTTATTGAGGCTAGTTGGCTGACAGCAAGGGGAGC
ATAATTAGACTTAAAGCCACTCATTGGAATTATTAAAAACCACAAATTCATGGGGAGGGG
GGTTAAAATCTTTATTGGCATTAAAAACACTCATTGGTTATATTAAAACACTCATTATTC
AAATTCATACTTACCTGGAACCTGTGGAGGGAAAATTAATTAAGCACTCATGTCTAAAAA
TTAAATCACTCATTGGCAAACATTAAAACACTCATTGAAATAAATTAAAACACTCATTGG
AATAAATTAAAACACTCATTGGAATAAATTAAAACACTCATTGGAATTCATTTACTTACC
TGTAACCTGTGAAAGGAGAAAATTAAAACACTCATGGCTCTAAATTAAAACACTCATGGA
TTAAAAATTGAAACACTCATCATTAAAAATTATACTTACCTTAACCTGTGGGAAGAAAAT
ACTCACCTTTACCTGGGGAGGAAAAATTAATTGGCTTAATCTGCATGGAGAAATACACTT
ACCTTAAACCTGCAGAAAAATTCGAATACGGCCGAACAGTGGCAGAGGCGCTTTGCCCAG
ACATGTTCTGAGCCACTCACTCATTTGAGCTTGGGACAGCGAAGGAGCAGCAGCTCACGA
ATGGAGCCCAGATTGTCCTGTATGTTTGCTGGTGTGCCTATGCCTGAAGAAGGCCTAGAT
TAAGGCCGAAACGTCGCGACGGCGCACCGGGGGGGGCCCGTGTATGTGTGTATGAATGTG
GATGTATAGAGGGAGGGGTTATTGTTAAGTTTCCTTTGGGGGGTGTGAGAGTGTGATACT
GAa
>NODE_237_length_423_cov_15.950355
GATGATCATGCGCAGACTCATATTTTTAGAATATCCAGTCAGGGCGCAGCCTGTTGGGTG
TCAAATAAAAGCACCTGTCTCCATGACAAAGTGCAGCCCATTCGCCTCAGCCCCAGCCAC
CATCTACTAGACCCTATCTAGCGCATGTGTGTTTTTCTCCCACCAAACCTACTTTATACG
CTGGACTTTGGAGGCCGTCTGTCCCTTTTATTTGCAGTTAATTTTTGCCGCCTTCACCGG
GGCTCTTCACCATGAATCTTCATTTCGCTGCTGACACCGTTGAATGTGAATTCCTCATTT
CCTGTCCTTTTATTTATATCTGTTGCCTGGTGATTTGATCATGCTGGGAATACAAGATTA
GCAATTGCCTTGTCCTTGGTTTTGCCTCAAGGACATCTGCTACTGAAATGTTATTGTTTG
TGATTCTTAACCCTTTGCGTCCTGGCTTCTTTTTCACCTTACATTTTGCACTGTAGAGGC
AACTCTCTCTCTCTCTCTCTGTGTCTCCTAAATGCATTTGTCCTTCACAGTTGTACCTGG
GAACAGAGGCGAACTAACAAAATGACA
>NODE_238_length_388_cov_1.247423
GTATGAACAGTCTCTCCCATCTCAGCTGCTGAAGCTTGGAACTCCTTCAGAGGAGTCATA
GGTGTCTTGGTGGCCTCCCTCTCTAGTCTCTATCTTGTAACTCCTTCAGAGGAGTCATAG
GTGTCTTGGTGGCCTCCCTCACTCGTCTCTTTCTTGCTCGGTCTCTCAGTCTTTGAGGAC
GTCCTGCTCTAGTCAGATCTACTCATGTTCCGTGTTCCTTCCATTCCTTAATGATGGATC
TAACTGGACTCCAGAAGATGTTCAGGAACTAGATGTTCTTGTATCATCCTGACTGGTGCT
TTTCATCAATCTTTCCTCAGAGCTTCTTGGAGTGTTGTTTAGTCTTCATGGTGTAGTTCT
ATCCAGGAGTACTGATCCACCAGTGACTGGACCTTCCAGAACCAGGAGTCTTCATACTAC
ATTCACTGACCTCAGATCATCCATTTACTGACTGTGgggcttctagcaccaactggctgc
tcctgtctttaattaggtgagtcactttaaagggggtgaatgtttgtatatt
>NODE_239_length_350_cov_1.194286
TTTAATTACCCTCCATGATTCATCAACACGCATGTTTGTGCAAACACATCCTGTATGTAC
CAAATGTTCATTTGCATGTGTTTTGTTTGAATTTTATCATCCGTTTGTTGCGTTTGCCTC
TGAGGGCTTTCTCATGTTTACATTCTGCATTACTTCACTGCTCATCTTTGCTCTTTCATC
GTTTATCACTCATTTAAAGCTATCTTTTATCCGCCGGTTTTTGTATTCCTGCCTCCATTC
CAGTTGCCTTTCCTCCCTCTAAATCTAATTAATATCTCCCACCACAACAATGTTAACTTC
CCCTGCAGGGACCAATCGCCTCTCATCTTATTATCTTCCATTTAGTATTCATAATTGTTT
TGGAgatgcattcaagatttataggctcaatctgtttgaatcagcgcactacaagagcag
gagtttaataagatatccacagtctgttgctgctgggtattttctgcatgaagctcctcc
gtaatgtcctatca
>NODE_240_length_585_cov_29.136753
AGGAGGTTATATTAAACCTAAGACAAGCCAAAAGCAAGAGCTGGAAAACAAGCAAGTAAA
GAGCAACTCAGAGATGCAGTCTGCTCTGTTTGAGTAAGGATGAGATTATATTGGATTAAA
GGGGATTTTTGCAATGCAAATGAATGCACCTCAAATCAATAAGGCCTGTTCTACTCAATA
TACAAACTAATTAAGAGGTAATACAATCAAACCTGAATAAAATAGATTGTGCAGCTTCCT
CAGAAAGAAATCCAATCAAACCTTTTTATGTGAAAAGATAAAATCTAAAGCGATCTTTCT
TTGTACGAATAATGACCTCGGCTTTGTGTCCATTTAATAAGGAAAACTTGTCTTAAGAGG
TTACGCTCAATGTGCATATTCTAATCAATATGAATTACATAGGGTTTTATCTATGTTATC
TGCTCCAGACTGCTAAGCTAATTAATGTTTTATCGAGTGTTTTAACTCAATTATTTCGCA
AAGTCAAAGAGGTTCAACACAATTTTCTATGAGCAGCCGGAACATCTTCAGTGGGGAGGA
AGCAGTCAAGTTGTGCAGCTTTTAAAGGGGACACAACTACCAGAAGACATGTTTTAATCT
TGGAAAAGTATTCAGCTCAGACATTTAAGGGCTGGTGCAGCTATCTGTGAAGCAGAGCTC
CATGCCTCTCTGATACACTCTTACATTTTGTGTTGGATTTGCTGGGTatgattactaaag
tttggacgc
>NODE_241_length_872_cov_15.036697
AGAGTTTGTTTCTCCCGGCGAGCCATTAAATATTTCATGGAGGGGGATAAATGCTGGAGA
ACACCACCCCCTCCCAACCTGATCCACGCTGCAATTAGAGGCCCATTATCCCTCTCTCAA
CCCTCACACTCTTTACAAACTAGGCCTCAAAAGCAGCAATAAAGAGCTCTGTGATGAGAT
ATGACAACAGAAATGATGAATACTTATCTTTAGGTTTTATAATGAAATTACATAGTTTTG
CTAACCCGTGTATTTTTATAGGTCATTTCCCACAAAACATCATCAAAAAAAGAGAGAGGA
AACCCTCCAGCTTCACACTATTGGGTTTCATTCATTTCATTTGATTTGACATATCATGCT
TCTGTGCCTTGGCAATAAGGACACAACATTGCAGCATATTGGCAAGCTCATTTGCTTTTC
ATAGTGAGCGTCGTGTCCAAAAAAAAGTGCCCCCTGGGATAAACACGTGTACGGGGACTG
CGGGCTCGCCGCCCCAGCAGCAGGTGGCCCATTGCTGCCTAATGAACACCGCAATCTGTT
ACTATCGCAGCGGTGCTTTTCACCAGACAATTAGGCGACTAAGCATGTCATTATTCCAGG
CCAACAAGAAGAGCCTCTTCTCTAATTTCATCTTTTCATTCCTGTTTACTCACCCACACT
CCCCTCATTAACGAGAGATTTTCCAGTCCATGCTAATTGGTTTCAATAACATTCATTTTA
GTTGAAAGGAAACGATTCTGTTAATTGAGGAGCGCAGAGAGAGGAGAGAGGGAGCGAGGA
GGGAAAAAAAAGAGAGGCTTCTTTTCATTTTCAAGTGCGTCCATGAGATGACGCTTTTGA
AAAAGCGCTCTACAGGTTCAGAGCTAATGAAATTAAGTGATGCCGGCCGTGGCAAAAAGG
AAAGCCTAAATTAAAAGCAATTTATTTTCATTGAGGCATGTGGCACTGTTCGGGCACAAT
TAATGGGCTGAGCATAGACACAGAGATATGGAGAGAGAGAACAAAAAAAAGAGACa
>NODE_242_length_903_cov_14.375415
AATCAACAGAGGCTGAAGGACAGAGGTTGAAGGAGTAAACTAATGTCGGTGCTGCCTTGA
GTGAGATGGACATTTAAAAAACATAGCCAGAGATCAATACACACAAGGCTATCTCTGTTG
ATAAGATCTATCCATTACTGTCTTCAAAGTTGAACACATTTAATTCTGCTTTCTGATTAA
AATAACTCATTGCTCAACCAAACATATCTACATTCTCGCAACAAAAATGTTGGAGTTAAT
GGGAAGAGAGTGTGACAAGTCCTTTTATATAAGTGTGAATTACACAGTGTCATCACCACA
ATGTATAGTCGACAGTATGTGTTAATAATATGTGATGATAACCTATAAAATGGTGACAGA
AAATGGGGTTCATTCAGAGGCACAGAGACTGGCAAACAGATAAAAAAGGAAATGTGTGGC
ATTAATTCCAGGCCTCTATTTATCCCATTTCCTATACTCTCTTTATGTATCTAATATTTC
TAATTTACCACCGTCCAGGAAAAGTGACACAAGAAGCCATAAATTCCCTTCTAATTCCAA
ATAATTCCGATTACATGGACGAGTAGTTTTCAATCAGAAAGATAATCTGGATGATAGATG
GTGGGATAATTGGCTGTCTCTGCCACGTAAATATTGTGTCGTTCTATTAATCTTGCCGAA
TGAAGTGTCAAGCTGTCACTCATTCGTCAAACTGAATTAGGAAATATAACGAATAAATAA
ATGCACGCGGGTGGCAGTGGAAATGTGTGTTTCCGTGTGTGTTTCTTGTGCGTGTGTTTG
TGTGCGAGGGCTGAGAGGATGAGATGAGAGCAGAGCGTTGCAGCGGTCCTGAGTCAAGGA
AGGAGACGGGTATAGAAGAGGGGAGAGATGAACGTGGTGCCCGACATGTGTTTTAGTGCA
TTACAAGTCAAAGACAGAGAGAGTAAAACAGAATTGTTGTGTCTGTGTCGACAGAGAATA
GAGGACGGACAGCACGCTTCCCTTCAGCAAGTCTAAAATCATCTGGAGTATTGCACATCT
TAAAACATTACTGTGTAACAATACTCt
>NODE_243_length_540_cov_14.205556
TAATTTGCACATAGTGGAATAATGGCAGCCAAAGTGTTTTTATTCTAATTAAAAATAAAT
TCCTGCATAAATTCTTGAGAGCAAAATGAAAACATTTTTTTTTTCTTTTTCCGAGAATGG
CTCCATTCATTCAGTCAGTCATTTCCACTTATTAGTGAATCACTCTGTGCTTGCTCGGTC
GCTTTGCAGTGCTTCTTATTCTCTGTTGTTAGAAAAAAAAAGGAGGCTTAATGATGAGGA
AAAGCACTGTTTTGTTTGCACTACATGGTGTGAATTATTTGGGCATGAGAGGGTGACCAA
CAAGAAGTAGCCATCAGCCTCTGAGAACAAGCAGCGACGCATACAGCCAGCACTCCGCCT
CTCACCCGCCCCAACCACCTACACCACCCCTCGACAAATGCTCAGCGGTCGTGAACTACA
TTGATCTGGGGTATAATTCTCTATGAAATTGATGGATGAGGGCAGCCATTGACAGAAAGG
GTAAAGACCACTTTGAGATGTCCCCTGTGAATAAGTATGATGGAAAATAGATTGTTGAAG
AAGATTTATGTTTGTTCTCTGCTGCCACAAGAGAGGGCCACCCCCCACCCTCTGTACCCA
GCCTGCCTCGGACCAATCAAACATGTCATTGTGGTCAGATTAAACTCACTGCCTCTATTC
AGCTGCCAGCTCGGTGACAATTAg
>NODE_244_length_769_cov_10.780234
GATTTGCAGTTGCATGCAAAGTAGATAGTGACTCTGCAAAGCCTTGCTAAAGCCATCAGA
TATACACATCATAGCGATGACACTTGGCTGGTGCTTTTTGTCTATCCGTTTTGTTATAAA
GCCCCAGTTACAGTGTTCATTTGATGCTGCTCAGTCAACACAAGTCTCACACTGGCTCAG
GCAGAGCAGAGAGAATCAGCATGAGGGTGGATTGATTTTTGGCTAGGTGCGGACAGTGAG
CAAGAGACAGTAGGCCTCCAGACAGAAGCTTGGCTGGACTCTGTGAAGACTGGAGCCTTC
TGTGAGGTTGCCTGCCCCACCACATGGAGTGCTCCAACAGTGACCCTGCGCAAACTGGCA
ACTGCCAACCGTCTGCTTCCGTCTGCTTGGCATATTTGGCCATTTAGTGGGCGCTTGTGA
AGATCAAATGGGTTAAGATCGCCCCTCTTAGTGAGCGGGGAAAAAAGAACATCAAAAAGG
TGTAAATTTCACTTCCCCACTTTTGATTAAGTCAAGCATGAAAAGAAATGTAATACTCTC
AAGTGGCAAGGGTTTACACTATTGATGCTGTTACTTCTGCTTCAGGAGGCCCAATCAGCC
GACAGGGAGCTGAGTAAACTCGCCCTGAGTTTTAGGGGAGGCCAGATGGAGGGCTTTTGC
TGTGCCTGAAAAGACAGCTTAAGAGCTCGCCTCCTCAATCCCACTCAATACTGACTGTGT
GAAATCCTGGCCCTGGCTAACCCCCCAACCCACCCGCCTTTTCCAAAGCTGGTGGCTACC
ACCATATGGGCTTGTTTAAAAACTCCCACAGGCTGGTACAAAGCACAACAACACAGTTTT
CATATCAAGTACTCTCTCAAAGAGGCCCCCCCtctgactccttcccttccgattccaaag
gctgtcacgggtt
>NODE_245_length_827_cov_9.205563
CTTCTAGTTTGTCAATTTTTAGGGACGCTGGACCTTTGACCAACTGGCCACTCTCTGTCT
CGGAAGGGGCAAAGTGCAGTGTACCCATATAGGGGCAAAGGGGAGGGGCTCTACCTCCTG
TTAACGTCAGAAAAGAAAAGTAGACCTTTTTAGGCTCTCAAACTAAAGCATCCATTTGTG
TTGAAGCAACCATGGAGAGACAACCTCCCATTTGATACAGCCAATAGTCCCTTAATAAAT
TACATTTTTTTTACATTAGGGATTTCTTTTTGTGATCTTTTAGTCACGTTATAACACACT
CCACAATACAGTTTTTCTGGTGTGGTTTAAGTTTTAAGTAATTGTTGGGTGCCGGGTCGT
GCAAAACCATATTAATTGGGAGGTTGATAGCGTTTGGTGGTTCTCCAGTGGAGGGGTCCC
CCTCCCCTTCCCCCTCCTGCCTGTGGTTTGGGAAGGCTGCCTGTGTTCCCCCTGGCCGCC
TGACAGAACTCCCCTTGGTCAAACTGTACCTTGTCTTCTTATTCCACCTGCCAATAGAAA
CGCTTTCAGTCAACGATCCCCCGGATGTTCTGGACAGGCAGAAATGCCTAACTGCCTTGG
CTTCTCTACGCCACGCTAAGTGGTTCCAGGTTTGGACCTTGTCTTTATTTGTCTCTAAAA
CCGAAGTAGTTTTGAGTTTGGTTTTATGCTGTTTGTTCTTTTGTCTTTTATTTGGGCGTT
TCATGTGTTTTTGTTTTGTTTTTTTTCTTTATTTACTCTTTCGAAGTGTACCTTCTGTAG
TAATACTTGACGACCTGGATGTTTGTTTCTTAGGAAACCTTTGTCATTACACTGTTGTAG
AGTTGCTTTGCTCACTTAACAGGTTCTATCGCAGTACCATTTTTTTAAAAAAACAGTTTG
TTGCTTTTTAGTCCCTGAGTTCATTAGTTTTCTCACTTTGCTCAACAGTTGCCTAACTca
aatctgtaaaa
>NODE_246_length_795_cov_11.503144
CCATTGCATATGTTTCTTGAATGCATGGACTTTGCTTTCTGTATATATTTTGTGTGCTCT
GTGGGGGTTTGTTGGTACTAAATCATATATTTATATATTGTTTTTCTGTATCTAAGAATG
CAGACTGAACACAGGCACTTGAGATTTTCTATTTCAATACAGTTGTGTGGAACCTTGGGC
CTGAGCCTTTGATGGCTTAGTGCAGCCTAGAATGAGGAGGAGAACTGTTGTAGACGAAAC
AAATGCAAGCTGAGAGAGAAGTTGTCCTACTTCTCTCAATACTTTTCACTACAGTCTACT
TCAGCTTTGTGTAGATAGAGTACAAATCAACCCGTATGTGTCGCTCCACTCATTACTTTT
GATCTTTGTTTTTTTTTAAAGACAAGAGAGAAAACAACAGTAACAACTTTGTCCTCCTCT
TCTTTCTTTTTCTCTCTCTCCCTCTCTCTCTTTCTTTCTTTGTCTGTGTTTGCAGGGCCT
GTTCATCTTTCTGATATATGGGGTGTACAACACAGAGGTAAGTCTGCATTGTGTCTCAAG
GCTGTCGGAGTGAATGAGAGAAATGACAAGTTTCTGATGGGCTCCTTGCTTAAAAGCTGT
GTGGGTGGGGTGTGACAGTACGAGTGTGTATGTGTGTGAATGTGTGTCTGTGGAGGGGGT
GAGGGATGGGAAGGAGGGGAGGGGACATCGTTTCCACGCGAGCGTCCCACTGCCCTTCAT
GCTTGGACTAACTTATATGCATCCTAGTCCGACCATTTAACACTGACACGCTGCGGTTCT
CAGCCACTCATTCCTCACCCACATTGGCTAATATTTCACTGCCTCTTTAAGTTTTTAAAC
TCACGGCCTTCCATTTAGCATCCTGACAAAGCTGCTGGCCAGGGCTTTGCAGGGCcttag
gcagtaaccacagcaggacaaaaaaagaaaaacaatata
>NODE_247_length_558_cov_24.265232
AGTGACTCTCGGAATTCGGTCATGTCCTTTGACAGCTCCGGGGTCCAATTCAGGAAGCCC
ATGGCGCCCCGAGATGGCTTCAGCCACCACTCGCTGGATCGGAGTGCCATGCGGAGCCGG
GCCAACTGTCGGCTACGACGACGCTCCTCCAAGCTCAAGTTGAAAATCCCAAACCTGTCA
GATGTTAGCACCATTGACAAGTGGTCCCGGGTCATTTTCCCTATCACCTTTGGATTTTTC
AACCTAATCTACTGGTTGTACTATGTGAATTGATGTGCATCCCACTAGGAATCATGGGCC
ATATTTTGAGAGCACATTAAATTGGCTTTGATACAGTTCCAAAATATGTATACACATATA
CAAGTTGAACATATGTATATGCATATTTCTATATATTATATTTATATATACACGTGTGAA
ATCTGAAGGACCTTTCTGCTGTACAAAGTATTAATAGGATGACTTGAATGTTTAAGAATA
ATTGTGAGAGAAGAATTTCAAGGCTTTGAGTTTCTTTTTCCTCCTGAAACAGACAAACAA
ACAAACAAACAAACAAACAAACACGAGATCCCACCAGGGGTTTTTGGAACTAAAGACTGC
ATGATATTTTTGCTATAAAAAAGAAAAAAAATGAAAAAACGAgaaaaaagaggaagtgaa
agctcttgagagagaaaagatgtctcagagtcccattgactt
>NODE_248_length_732_cov_16.573771
AAGGAGAAAAGAAGTGCATGATGAAAAAGTCTGGAATTAGACATCCTCCTGTGTGTGAAA
TCTGGAGGTCAAGAACTGCAGAAATTATTTTAGTTGAATTCAGGAAAGGACCCAGATGCT
GTCAAACATGTTGTGCATTTTAAAGTACAGCAATCAGTTTGTCTGTCAGTCTGCCTGCAG
TTGATCCCATGTGTGAGTCTGATTTTCATCTGCAGAAGAAATTCCTGATCCACTCTCAGC
ATCCCTGAATTGGAAATCTGAATATCAAATCACTGCGCAAATCACATGGAGAGGGTGTCC
AATCAGAGCAGTTGGCTAATGGTTAGTGCTGGAATTGCACACAAATACATGGAAAAATAA
AACACTGTTGTGAGCTGCCACTTTAAGGAAACAGTAACAGTAAAGTATAAAAAAAAAACT
TTAGCAGCAAAAACTAATAATTGCAAAGCAGCCAATTAAATTGTGCGGGAGAGATGAAAC
CGCTCATATTTCCCCTGGTAATTTCATGCTCTAAACTCGCTTCCGTGCGCACATAAAAAG
AGGAGAGAAAATATCATTTCAGAAGCTGACAGAACTCATTGTTCGTGGAATTTTAAATTC
AAAAAAGTTAATAAAGGCGAGTGCGAGATGAAGGGAATTTGCATTTCTCAGATTAACAGC
ATGTAGAGCAGCGGCGGCGCGCGCAGCCTCAGGTCATCATTTAAGAAACCTTTGCATATT
TTATTTAAGAGTGGCCCGGTTTGGAGCGTAATAAGACAGACAGATAATGATTAGAAGGTC
GGGCCTGCAGGGCACAGCCGGGCTGGGCGCTGTAACGCTCTAATACCCAACACACACACG
TACACACACACACACACACACACACACACACACACA
>NODE_249_length_303_cov_1.537954
AAAGGTACTGGTGTTGTTATTATTATTATACACTTTAATATTCCTGTGATGTGATACACT
AACAAACTCAAGTTACATTCCACAGTGTAACTGTCTGCATCCATGAAAACAATTTACCTT
CACTTTTCGACATTGAGCAAAGGGCCAGCTTGCACATGCGCTGGCCTTTAGTTAAGGCTG
TTAGACGACCATTTTAAAATAGGGTTTGTTTGAAACAACAATAGCAAATGCAAGACGTGA
AAAACTTAATTTCTTCTGTTTACATCATACTACTACAATTCACAAGGCACTCATTGCACA
ATCTGACTAATGAATGTTATGCAGTCTGACACAGACTGAAAGCAAGATTTTACAGACAAA
AGTGCATTGTACACAGTGTAACAGGTCAAGAagctacatggtcattgtctgaaggagtct
attgaattggaaacatccgttaggagg
>NODE_250_length_785_cov_6.229300
CACAGTGATAAAACTAGCCTGTCCATAAATTTTTAGTTAGTGAAGTGTACAAGAAGTTTT
GCATGGCTTGTTACCTTAAAAAATAAAAATGCAACTGGGGGTTATTCAGTAATTTGTTCT
GCATATTAGTAAACCTTTGCTTTCGACTTTTTTCCTGAGGAACAGCTTAGAGAAATACCA
CAGCTGTTACTGTTTAAGAGAAAACAGCTGAGCTATTTCAGATATATCCCTGACACAGAT
ATTAGTAAAAAAACAAACAAAAAAAACAACAACAAGAAAAAGTCAATAACCCTTTCGCTT
CATTTCACTGTAAATCACCTGCCAATAAAAGACTCCAACCACCTTGTCTGATCTACCATG
CACTAAACAGCAATTTTATGGCCTTTTTTTGCTTCTCTCACTGAATTTTTCGGTTCAACT
CTTCCCCACCCACTAGCCCTTACCCAGGGTGCCTGTGCAGAGGCAGTTGTGAGTCCGGGG
AGGTGGCTTAGTTTGGTGGCTGTCCAGAATCTGTTGCACTAGCTGCTCCACTGAGAAGCC
AGAGCTGCTGTTCCCATTGCTGCAAGTCCACTTGATGCCATGAACTGCCGGGAGAGAGGA
GGAGACAGAGATGTCAGCCAGCCCAACAGACCACCAGCCACGCCAACCCCCCGCCCCACC
CACTGCCCTCTCTGTCTGCCTGCCAGCATGCCTCATCCTGCTCACTGGACACCTCTCTAC
GAATGTGGTGAACCAGAGAAATTAAGATTTCTGTTTTTCCTTGAAGGGAAACAAACAATC
CATGCATCCCCTGAGTAAAATGCTAATATGGTTTACTACAATTTAGTACAATTTAAGTGG
CATTACCTTTGATTTTATACATgttctgataatgtgcaatcaccacactatcatgttttc
atagcaaaatataaacttcatttttccta
>NODE_251_length_553_cov_5.940325
AGTCTGGTGTTAGCAGAGAGCGGCGCGGGGAGGGGGGGTCGACCCGGCTGACGACGCGCT
TTGTGTCCGCACTTTTTTCCGCCTCGGAGCCCCGTGAAGAAGAAACGCGCCTCCGTCCGG
TTCCCCCGGTTTTCGCTGGGCTGGATGCGGAGCTGCGTGCGCGGGGAAGTGTACTCTCCA
GTGGCTCGCACACCATCTAGTGAGGAGACGCGATGCAAAATGGGAGCAGAGCTAGAAGCA
GACAACCCCCAGGCTCTGATCCTGTTGCCATGCGGCCGTTTCCCGGGCAACCCGTTCCCA
GTGGCTCGTGATGGAGCAGTGAAACCGGTAGGTATCGATAGAACCCGGGAGCAATTAAAG
GTATCGACCGGAGAACCTCCCCCAATTTAGGGAAATGAACATTTGGCTGGAGATGGACGC
CGGGTGACGGTGACGCAGGAGCATCCCGGAGGAGAACTCTGGCAAACTGTGGCGAAGACT
CGTTTAAATCACAGTTAGGGCAGTTTGACAGGAAGACGCATCCACAAAAACACAGTTGGG
GCTTTATGATGAGTCCCCGCAGAGAGCTGGAAACCCCCAACAAGCGCACACAAAGAGAAA
GTTTGCTTCAGAGCAGCAGCCTCCTGCTTTCTGCCGCTTTAAGCCCTTTGACTTAACCTA
CATAACACTTAACAGACTGTAACCATGGAAATGACAc
>NODE_252_length_668_cov_6.184132
CTCCTCTGGCACCACACCTTGCAATCAGGCCACTGAAAAGTAGAACGCCAACGTCGCTGC
TAGTGGTGTGAACACAGAATTACTGTCGAGCTCCTGAGAGGACGTCATCAGAGGCACAAT
GGCCGGTAGGCAGCGGGCTCTTGGGCCCCTGTGGGGGTTACAGGCTCCCGAGTGAGAGCT
CCGTGGACTCCCAGCTGTTCTATGCAACATGCTGAACAGTAGGGGGTCGCCCTGTGTTTG
TTTAAAACTAACAGGAGTCCCATTAAAGCCCTGACTCCCCTCATTTAGGACTGCCATGGG
GACACAAAGGACAGCCCTGGGAAGCGGCACGTTGCAAGGGACACCAATTATTGAGGCGAG
GACACAGGCCAGCTTGTTCGTGCTCAGGGACATGTCAACTCGTTGGACGACCCCCTCCGT
CAAACCCATTGACCAGAGCGCATGGAGAGGCATCTTAATTGGTGTTGGGCAAACAGATTT
TGTCACAAAGTTGCAAAGGAAGCTAAGTAGCTGAATGTTCACATTGTCCAACCCCTGACC
TGAGCTTCAGGGGCCGTTCCGAGACATCATTATGCTCCATTACTTTGAGTAATCGTCTCA
GACTCGTCCTATACCGCAGCAGGAAATCCAGGACAGCAATTAAAAGCAATATTCTGGCAA
TAAAGACAGCGTAAATAAAAAGTGAGCCCTTTTCTCTGTGTACAGTGATATGATAGTGGC
GAGGGGTAAGATTTGGCACAGAAAGGAGCTGGTAATGTCCTTTAGCtggacaaagttgag
tttttggacaatgggggggtcgtctcagtctt
>NODE_253_length_670_cov_15.592537
CACACCAGGAAAAAAGACGGTTATAAATAACCTCAGGTACGGTGCTACTATTTTTCTAAA
TGAAGAGCAAAATAACCCCCGCGCCCACACTCGCCACTCTTGTTCTCGAAACTGAAAGAG
TGGGCCTCCATTGAAGGATTTCAAAAATAGGGGCAATTTTAATCATCTCTCCATTCAATC
TCAGTTGGATAAATCATATCTGAGAGATTTGCATAAATACAAACCATCAAAGACTTTTCA
TCTTCAAAGAGGTTTTCAAGACCCAATAGGCTTTGTACTGTAATCATCTGAGGTCACAAC
CCTGTGGGAGCAAGGCTGCTATGGCAACATAAAAACTAACGCTGGGGGCTTAGCATAATA
TCCCCCCCTCCTTCGCAAACACAGGAAGGGGTGGGGGGGTCCGAGAGGGAGTGTGAAAAG
AGGGTGTAGATAAACCTATTTCTGTGACAGAGGAAACTAGATAGATATGGCCTGTTGTGG
GGGAAACCTCGCTGATATTACACACCGAGATTACCACCGGTACACTGTGCCATGCAAACC
CTAACTAACAAGGCTGCGGCGAGCTGAGTGGGCTGTTTGGATTCTACCAAAGGAAAACAA
ATGACAGCTCCGCTGGCTAAAAAGCCTCCGAGCCTCTCTGATTACATGTTTCTGTCCCTC
TGCTGTATTCTCCTCTTCAGCTATTATACACTTTGAGGGTCTGCATAAGAGGTGCTATAG
TGCCTGTTCATTGTTCCtctgatgcgtgcagcaaccattagctgtcgatggctctcaaat
ctaggaccccttaaaatgttattcaccgccgaat
>NODE_254_length_579_cov_15.932643
CTCTGGGGCCGTAACACGGTGATGGGTGAGTGGCTCTCAACGGTAAGCTACTGGCACTTG
ACAAAGTGCCCGAAGCAGAATGAATTTACTTCTCTTTTCCTCAATCATCAAGCAGCCACT
GCCCTGACCCCCATCCTGACTGCTATAACAAGATCTCCCATCTCACAAGGGCCTGAAAAA
TTTACTGTCACATCTACTTTTCAATGAGCTCAAGTGAGCACTTCTTTCACCTTCAGCGGA
GCAGGTGCTGGTGTAGAGGAGGGCTAACCTGCCCCAGCGTGTGTTTGTGTTTGTGTGTGC
GTTTTATGTGTGGTATATATGTGTGTATGAGTGTGTGTGTGTGTCTGTGTGAGAGAGAGA
TGAACATACATGGTGAAATTTTTGTACACACATGTAAGCTGGTCCCCCTCACTTGCTCCC
TCACTCACTCCTGAGTCACCAAAAGTCAGTGTCTCCGCCACGCAAATCCTCACAAACACA
TACACACACGCTAGAATGCGCAAAATATAAGATAAGAGAAAAAAGATAGACAAAGACACA
CAAAGACGTACAAATCTTTTGTTGTTGGTTGCCCACACATAAGAAATCTCACATACCCTC
TATAACACACACACACATAAGCAGAATAAGGTTGCCAGACAGGGACACAAAGGGCACTGC
TATACGGATGTCAGTAGACACCTCTAccatttatattagaagtcaatctaccttatcaca
tct
>NODE_255_length_1063_cov_5.380056
TTCACTGTCAGCTCAGACCTGTCTCCTTCCATTCTGTCTGATTCATTCAGCATTGCATCT
CTCTCTCTCTCCACGTCAGCCTTCATCTGACTGACCTGCTCTCTTTCTTCTCTCAAGGTT
TTCATGATAGCGTCAATCTCTTCTCCCTTCTTTTTGAGGTTATTCTTCTGAACTTCCACT
TCATCTCTGTCCAGGATCACTGTTTTCTTGATAGTTTCCAGTTCTTGTGTTTGTCTCTTG
AACTCATCAACCTTGACTTCTTGTTCTTTTTGATTCAAGGTCATCATGTTCATCATTTCC
TCAAGCCTCTTCTGTTCTGTTTGTAGCTGGAGCTTCAAGTCGTTCATTTGGGTTTTCTCT
CTGCCGATTTCATCAAACAAGCTGTCTACATGCCCTTCCTTCTCTTGTAGTTCAGCCTTT
GTGATTTCCAACTTGTCTTTTTCATCTTTAATATCTTGTTTCTCTTGTTCTAATAAGTCA
CTTTGTTTCAGGATGTCAGATCTCACTACCTCCAAGTCCAGTTTCTCTTTGTTCATCATT
TCAATGACTGTGTTCACCTTGTCTTTGTCTAGTTTCAACTCTGCCTTCAGTTTCATGAGA
TCTTGTCTTTCGTCCTCCAACTTTTGCTTCCATTCATTTTCCATCTCTTCCCTCTGGCTC
GTCATTTCAGACAGCAAACGCGTCATACCGACCTGTTGTCTTTGCACCATCTCGGTGCAG
CAATCCATGGTGTTTTTCTGACCATCAAGTGCTGCAAGCTTTTGTTCCAGTACAGTGTGT
ATCTGTAGTGCAGCTTCACTGTTTTGTTGTAGCCTGTCCATTTTGTCTTTTATGTCCTCA
CTCATCCTTTCATGAAGCCACTGAAGCTTTTCCCTCAGACTTTCTATTGATTCCAGTCTT
TTCTTGACTTCATCTTCTTTCACTGTCAGCTCAGACCTGTCTCCTTCCATTCTGTCTGAT
TCATTCAGCATTGCATCTCTCTCTCTCTCCACGTCAGCCTTCATCTGACTGACCTGCTCT
CTTTCTTCTCTCAAGGTTTTCATGATAGCGTCAATCTCTTCTTCCTTCTTTTTGAGGTTA
TTCTTCTGAACTTCCACTTCATCTCTGTCCAGGATCACTGTTTTCTTGATAGTTTCCAGT
TCTTGTGTTTGTCTCTTGAACTCATCAACCTTGACTTCTTGTTCTTTTTGATTCAAGGTC
ATCATGt
>NODE_256_length_738_cov_10.868564
ATCCAGACATTATATATTGATGTCAGGTCGATTTTATTTACATACAATGAAAATGATTTA
TTTTCTCGAAGAGGTAGAGAGAATAAGCGGACTTGTGGGGGGAAAGAAAAGAAGAGAAAT
GGTCTGTCAGGCCGTTGAGAAAAGAAGTTTAAAATGCCTTGAACTATTCACCACTGAGAT
GGCTAATCAGTATTGAGGCTCCGGGGCAATCGGGCAGCTTTTCAATGTGGTTTTCCCTTT
CATCTCAATCGGGATGGAGGCGCTCAATTAAAAGCCTATCAGTTTGTAAGTAAATCAACG
CCTATCAAAGTTGTCACATCAAACAAAACGATTATTATTGCAACCCGCCTCTGCCATTAA
TCTCTTTCTGTGGTAATCTGCTTGACAGGTCAACTTGGAGAGCAAGAAAACCTGGAGTGG
ACAGTGAAGGGGGCCAAAATATCTGTATACAAGTACAACATTTTTTAAAAATAAAACGTG
TGTTTGAGCACAGAATCTCCTGCAAAGGCAATTTGGAATCAAGGGCAGAGTGAGTCAAAT
AAAAGAAACCATTAAATCCACATAGCAAAAAAAGTAGAATCTACTGCAACAATTTACATT
TCAAAGTTACACAAAAGTAAAAAGACACTTTTCGGCTAACATGGAAAAAAAAAATCTGCT
TATATTCTTCCACTGGAACGCTTTGTTTAAAAAAAGGGGGTGTAGTAATAAATACAAACA
AGCAATTATCTAATTGTCTTCTATATGAGCATAAGTCATAATTCTGGGATCATATGTGAC
ATAAATAATGGCAGCTCCAAAATGACACAACAGCTCTTTTTAATTTAATGTGTGAGTTTG
TAGGAGAGGGGGGAAAAAAGTCAGCGGAGCCCTATTCCTCCa
>NODE_257_length_478_cov_16.102510
ACTCAGTCGGTCACTAGACTGCCATTCCCTGATCCTAAATTAACCCTTCGTCCGACACAC
AATTCCCACAAATCTGCAAAGCATAGACCTGCACACACACACACACACAACACACAAGTT
CACTTGATGGTGCAGATATACAGAACTAGTAAAGCCATTGCACACAGTTTGCTACTTCTG
GTTCAGAAATGGTGTTAGAGTACAGTACTGACAGTCATGCGATCACAACTGCAGGCCCCA
TTCTTACATCTTAATAAATGTGCCTTTTGATTTGAGTAATCAATAACTTATGATTTCTAA
GTAACTCTGTATTAAGTACTATTTACTTTTTTGGTTATTGATTTCTGCCAATGTGCATAT
TTTCAAATGTACGTATTTATTAGTTTCAAAGTAATTAATGAGATATTACCTGTTTATTTA
TTTATTGAGATATTTATTCTGATTCTTTATTTTTTTGAGACAGGTTTTTATCTTCTGTGC
TGTCTTACTTCTGACTTTGTGCCAATGTGCTGCTTTGAGGTGTTACATATCGTGGGTTTG
TATCATTATTAAACCCTCACTCTATATTTTAAACCAGTGTTTTCTTCTCTCCCACATGTG
CATGTCATTGACTCACCGTGCC
>NODE_258_length_876_cov_13.234018
GGGCAGCCTTTAAGTGATTGATTTAATTATAAAACATAGACATTAATGATTAAGTCGGTC
TTGTATTTACAGGATTCTTTTAAGGCAAAATGTGCAAAAACTGTAGCCCAGATAAACATT
TTTGATAAAAGACCAACATATGTACCAAGTCAGATAATTATTGTAAACACAAAACTGGCA
CTTGTACAATTTTTATGACTTAATAACAAGCCATATAAGCTGATACAGATTCATGTATGA
TAACCGACTAATGACAGACAACAAATGTAATTTGTAGTAGGTTTGTAATTTTACGATTTG
TTGCTTCAGGAGGGGTTTTTTTAAGTAACAAGAATGCAAATAATGCAACAAATCAAATTA
GTTCTCAGCATTTTAGGCAGTTTATTTGAAAAACACATACAAAAAGATCATATACAAGAC
AATAAATAAAAAAGAGACAGAACAGTTTGGGTTAAGCTATGCAACTTTTTGCATCATCAT
TAGTAATAAATACAGTACAAAATCCACCCAGAGTGAATCTAAAGATTTTCCACAATATTC
ACTGATCATGTTATTCTTCATTATGATTTAGCTATTGCTTTCATATTATTGATACATACT
TCTACTTTTCTATAAAATACTCAAGATCATAAAACATTGCGCGGTTACAGCAAAACAGCA
GTGTGTTGTACAAAGATGGCCACTTCCCTTTTTCACTGGCAGGTTAATAATCAACATTTT
TTCAGCAGCAAAGAAACATCTGAAATATTCAAGAAGGTACAGCATCATATTAAACACATC
TACAGAGCTACTCCCACATACACATAGGAAAACCTGAGAAGGACATGCATTAAAAAGCTT
GTGCTTTAAGTTCTACTGTTCATTCCGGTTCATCAGCTTGAGTTAATACTATGGCTACTG
TCCAGTTCGCTCTGGAGTTATGGGGTACACTGTGGAGGGCATGGGGTAAGGCCAGTGAGA
GCACGAAATGAAATaataatagtaagaccagccagcttcattccaatccaatacatgtta
>NODE_259_length_299_cov_1.404682
CTGCTAGTAAATATAGTGCAATTAAGTCACATAGATCTGCATTCCTAGTGATAATGTGTC
GGTCATATGCATAACATAACCAAAGAGGGTATTTGTTTTTTAGTAAAACAAAAGCAAAAA
AACACCATTTTTGAACTGAGAAATGAACGAGTTCATCAGCTGCCATGGGGTCAGTTAGGT
TGGGGTCACTTGGTTTAACAATGAACTTTGGGTTAGGATGAGGACAGCTGTCAACTTTTA
TAGAGAGTAGATTTAAAGGACAAAAAGTAATGCTGGAGCAAACAGCAGTAAGGGTATACA
GGGCCCAAATGTAGTTCTAGTCTTCTAATAAGGAGACaaacataaggatttagtgctttg
aacttcagacagaaactgcgcaacaaagctaaagcaaaaagtctgaccgacaaaacaaac
ctgatgaaggaaccatcagtatt
>NODE_260_length_863_cov_18.044033
AAAGCAGTCGTGGTGCTATACACCAGTGTTATACACCCGTGGTGTATTTTCTTTTGGATG
ATTAATTGGATGGTACAATGCCCTGAGGCAGCACTTTAATATGACACATATAGAAGCACC
TTTATTTTGTCTCATAACCATTTCGCATTTGCAGGTATTTTTAAAAGGAACCTAATAAAA
TCATCATTTAATTGGTCAGATAACTTGCCACGTAACAATGCTGTTACATGCACACATTCT
CAGGCAGCCTCATAAATGCCAGCAAGGTAACTGAATAAACTTCAGCCCTAAACAGCATCA
TTTCCACGCGGAGAGACAGTTCCAAACAGAGTTCCACTTTCAGAAGCCACCCATTACTTG
TAGAATGACTTCTTTGTGTAGCTACCTGGGCTCCGGGTTTATTTTTACCCTCCCTATGTC
CCTCCTCATTCTTTAGCAGCTTCAGGAGATGGCGTTAGTTTGGCTTCATCTCTGACAAAA
GATAAATGAGCTCTGGGTCTGTGGTGATCCACTATGGCTGCCAGGGGGTTCCAAAATAGC
AAACTATTTTTCATATGGAGCGAAGTGATATGGAGTGCGATGCAGCAGGCGCTAACATTT
ACCATATCATAGTATGCGGGAATACATTTCATTCTTACTTTTTTCTTTCTTTTACTTTCA
ACTTTCTCTTCCTATTGGAAGGGTGAGAGCTGTGGCAATTAAAATTGATCAAGTATATGT
GGAAAGCCAGTTGGTTATTTACAGAGTTTGTGGTTTCAAAAAAGGAAACTATTCAGAACA
AAAATATTAAGTTGTTACCCAGGTAGAAATTATTGAGCCTTGTTTATGTACTTTAAAGTA
TGTATTGTAATTACAAAAAGTCTTTCTATCTTCTCGTTTCAGCATTCATGTGATATTCTC
TTTCTCCTACACTTGGAACAATGTGTAGTAATTAGGGTGGATTTGCAGAACAGCACAGTT
GCTTTGATAGaatctcaaaattggtcattaatcacatcctcaccaag
>NODE_261_length_145_cov_15.448276
CTATTTTCCCCCAATCTTTTAGGAGACCCTGACAATTTTACACCTGCCAACCCCATAGTT
ACTCCGCCCCATATCAAACCAGAATGATACTTCCTATTTGCCTACGCCATTCTACGTTCA
ATTCCTAACAAACTAGGAGGAGTCCTCGCTCTATTAGCATCCATCCTTGTACTTATAGTA
GTGCCTATCTTACATACATCAAAACAACGAAGCCTAACATTTCGACCCTTCACCCAGTTT
CTCTTTTGACTCCTAATTGCAGACGTCCTAATCCTTACCTGAATTGGAG
>NODE_262_length_338_cov_1.461538
TGAAAGCTCTGTCTCTTGGAGCATCGACTGGTGAGATTTGAGAGATTGTGACACACATCA
CGTCGTAACGTGGTAGGGGGAAAGTCCTTATCTAATTCTTAGTATTTCATACAGCTTGTT
ATCCTTAGAGATATCCAGTCTTCGTAACAAACAAAGCTGTTTATCACAGCAGGCAAGAGG
GTAGGTTGGGTAGTACAAGAACACAAAGATAAATTTTTCCCATCTCCCACTCCAGTTATG
ATGGGCTCGTTGCTAGCAGCAACCACTGAGGCTCCTGGAGAGTACTTCTTCTCAGATGGC
GTGCGGCTGAAGAAGTATCGTGGCATGGGCTCCCTGGACGCTATGGAGAAAAGCACCAGC
AGCCAGAAGCGCTATTTTAGGTATGTGAAAGGCCAAATTCAAAGTGCAGCTATTGCAGTA
TGGTGATCCAGTTGGATGAATTTTAATTGGCCCATGTCTTATCCACAGTGAGGGTGACAA
Gg
>NODE_263_length_700_cov_6.834286
ATTTTAAACTGCTCAGTTTCACCAGGTTCTTTGAATAAACGAGGTTATTTGGAGTTAAGC
AATACATCAGCTTCCCTTCAGACTCGAACTGTTTATTAGTAAATGGATGGAGATGGGAAA
CAGCCCTGTTATTCCTCTGATGCAGGCGTTGTTACAAATTAATTGCTCTTCAAGTGGCAA
TAAATATCTGTGTGCTTTAGTATTAGTGTGTGTTTCATGTGCAGTGTTGTAGATTTGCCT
CTGGGTCTCACATGAATACAAATACCTCTGTTGAGGGTCAGTGAGAGAAGAGCTTTCTTC
ACTCTATTGACTGGAAATCTAGTTGTCTCATCTCTCTAAGCAGATGTCTTTCCCCAAGCA
TCTGTTTGTATTAGTACTGTAATTGCTGGTGATAATAAGCCCATTGATTCAGTATCTAAG
GAAATAGTCAATCAGGGCAGCTCATTCGTCTTACTTTTCCTGACAGTTTTCCCCTCTAGC
TAAACAGACAGTGCCAGGGCCTGGGCTTTGTTGACTGGATTGGAAAAGCAGACTGTGGTT
GGTCGGGAATGGCCGCGCTGTCGACTCTGAGTGAGTGATGGGATCGGTGCAAACACACCA
GTGACCCAATGGCCCTTACAGGAGGCCCAGGGTGATAGATGTGTTGATTTGTTTATCGAA
GCCTAAGCCCATTCTCTGCTCTTTCTCTCTCTTCTCTCTCTCACTTAGAGTCTATCCATT
TTCTGCTTCTCTGTATTTTCTGTCACTCCCTTTGCTGCTATCCCCACCCCTTCGGCTCCA
CTCCGATGTTAGCTGAAATAtacagtcaacccataacaactgttaatgtgcttagaggct
ttgt
>NODE_264_length_519_cov_11.150289
TAGGCTCTAATCTCACATCAGAGGAATGTCATTAAACACCTTCAACACTGCCTGCAAAGA
ACTACCTGTCCTGGCTTCACAGCTGCATAAACCAAAAACCTTTTAAGATCACGTTTGCCT
GAGCTTTGACATATACACAGTCTACATATACGGTATATGTTAAGTACTAAATGTAAACAA
AATGTGCATACCACAATCAACCATTTAGCTGGTGTGTGGATGTATGGGGTAGGAAAGGTG
GTGGGGGGGGGGAGAAAACAAACAAAAAAAATAATACAATACAGACAATGTACAAATTCC
CAACTAAGGCATTGAGGCATATTAGGCATAATAATCATTGAAATGCATCAGTCAATAGCA
AAGTGTAGCTCAGAGACTAAACTGACCTCTGTCAGCGGTCACAATCCTTTGGTAAGGATG
GACCCGCGTGTCATGCCGTCTCACTTTAGTAGCCATTGCACCTAGATTGTAACAGGTCCA
CAAGGTTAGAAACCATTCACTTTGAGGAGGGGAAAAACAGTCATCTTTTACAGTAACAAC
ATTCACATTTTTAACCATTACCATTTATAATGCTTGGATAATACAATAATACACAGAATA
ACGTAATACAGATTATAGTACATATACACACCACACATATTTCTTTTTTTTTTTTTTTTT
TTt
>NODE_265_length_303_cov_1.907591
TAAATGCATGTATAGATGTGACATCCCCCTGGAGGATACTTACAGTGCAGGACTTAAACA
AAGCAGTAGGGTCATCCCCTAAGAAGACTGGTAGTCCCCAAAGACAAAGGCACCTGATGT
CTCTTGGCTCAGTGCTCTGGAATATAGTGGACTTAATTATTTCTCATAAACATTTCACAA
ACTCTAAACATTGACTTTATTGCAAATTTACTGGAAAGCACAGGAACAAACAGAAGGAGA
TGACATTACAGGAGAGAACAGAAGGGTTAAGAATACAAAGGGAGAGACCCAAGCAACAGT
GCAAAGCGGGGAGAACAGGGGAAAAAGGAGAAAATGAGACAGGAAAGGATGAGATTAAAG
AATGAAGAGGAGAAGAGGAAAATATAAAGAAAAGCAAATGAGaggaaagcatagatgaga
aggaagtcaaatgaaaataagaggagt
>NODE_266_length_592_cov_16.834459
CATTAACAACGAACGTTAATTAAAAAATAAATGAGTAAACATCAATATCAAATCTCAGCA
CTGTGGAAGGGAATACATTATGCAGAGTAATGATGTTTGAGAGGGGCTTCAGCACCTCTG
TGGGACTCTTTTAAACCCCTTACCTCTTAGGCAGTTGCTTATTTTGCAACCCTTTGTTGT
TTAACAACAAAGAGAATGGGCTCTCATAATGTTATATTAATCAGCGGATTAATATTTCAA
TTTGATTTGCTTTATAGTTGAGGTGCTGTTGGCATTTCCATTTTCCCTCCATATGTGCAG
CGATGTTAAGTGGTATCATTACCATTTTCTACCTGGGGGTTCGGGGAGATAACAGGCACC
AGTGATAGCTCTATTCTGCGGAGGGAGAGGGAGGTTTTTGGGGGGCACTCATGCATTTTT
AAAGGTCCGTGTTTGGTGTGCTTTCACATCCATTATTCTCAAATGTTGCATGCAAACAGC
TGAGTCACAGCCTTTCTGCCCGCCACAGGACAACAAGAAACAAGAACACCCTGAAATACT
AAATTAGAGTGCCCACTGTAAAAGTGTCCGTTGGTATACAGGCAAATATGATTTATTCAT
TCTAAATTGTGTTTGACAACCTTTGTTCCTGCTgcagtctgcagatgaagtcaaatgatg
tgttataatctaacaggacacagcagagggaccctgaagtacttgcgattctgttcagtt
ggtggcgcagctgttt
>NODE_267_length_1349_cov_9.689400
CCCCGGGGTCCCGGCCGGCGGTGTCGGCTGGAGAGGGGCCCGCGCGCCCTCGGCCGGACA
CAAAAGCTTGGATCGAGGGATGACTTTCAATAGATCGCAGCGAGGGAGCTGCTCTGCTAC
GTACGACACCCTGACCCAGAATCAGGTCGTCTGCAAGTGATTTAGCACCAGGTTCTCCAC
AAACATGCGATGCGAGGCAGGAGAGGGGCGACCATCGTCCGGCCGCGCCCCAGCCCTGTC
ACGAGCGGCTCTCCGCACCGGCCGAGGCCGGCTATCCGGGACCAACCGAAGATCCGCGGC
GCTACGGTATCGTCACGTCTAGGCGGGATTCTGACTTAGAGGCGTTCAGTCATAATCCCA
CAGATGGTAGCTTCGCACCATTGGCTCCTCAGCCAAGCACATACACCAAATGTCTGAACC
TGCGGTTCCTCTCGTACTGAGCAGGATTACTATTGCAACAACACATCATCAGTAGGGTAA
AACTAACCTGTCTCACGACGGTCTAAACCCAGCTCACGTTCCCTATTAGTGGGTGAACAA
TCCAACGCTTGGTGAATTCTGCTTCACAATGATAGGAAGAGCCGACATCGAAGGATCAAA
AAGCGACGTCGCTATGAACGCTTGGCCGCCACAAGCCAGTTATCCCTGTGGTAACTTTTC
TGACACCTCCTGCTTAAAACCCAAAAAGTCAGAAGGATCGTGAGGCCCCGCTTTCACGGT
CTGTATTCATACTGAAAATCAAGATCAAGCGAGCTTTTGCCCTTATGCTCCACGGGAGGT
TTCTGTCCTCCCTGAGCTCGCCTTAGGACACCTGCGTTACCGTTTGACAGGTGTACCGCC
CCAGTCAAACTCCCCACCTGCCACTGTCCCCGGAGCGGGTCACGCCCGGCGGGTGCCGGG
CGCTTGACGCCAGAAGCGAGAGCCCGCTCGGGGCTCGCCTCCCCGCCTCACCGGGTAAGT
GAAAAAACGATAAGAGTAGTGGTATTTCACCGGCGGCCGAGGCCTCCCACTTATTCTACA
CCTCTCATGTCTCTTCACAGTGCCAGACTAGAGTCAAGCTCAACAGGGTCTTCTTTCCCC
GCTGATTCTGCCAAGCCCGTTCCCTTGGCTGTGGTTTCGCTAGATAGTAGGTAGGGACAG
TGGGAATCTCGTTCATCCATTCATGCGCGTCACTAATTAGATGACGAGGCATTTGGCTAC
CTTAAGAGAGTCATAGTTACTCCCGCCGTTTACCCGCGCTTCATTGAATTTCTTCACTTT
GACATTCAGAGCACTGGGCAGAAATCACATCGCGTCAACACCCCCCGTGGGCCTTCGCGA
TGCTTTGTTTTAATTAAACAGTCGGATTCCCCTGGTCCGCACCAGTTCTAAGTCAGCTGC
TAGGCGCCAGCCGAGGCAACCCGCCGGGGGGCCCGCGCGAACGGGACCCCAGCGGGCGCC
GCAGCTGGGGAGATCCGCGAGAAGGGCCCGGCGCGCGTCCAGAGTCGccgccg
>NODE_268_length_772_cov_22.498705
TAACATTAGGGAGAAACCCCTATGCAAGCCATGTAAATCAATCTGAGTTATATTGCACTA
AACTTTATGCAATATACCCTCAGCTTTCATTGCTTCTATAATGCACATTTACATACAGTC
TACACAAACATGCATGGATAGCAGTATACACACACACATGCAGTACACACATAGATTCCC
TCAGATGCACACACACTCACATATAAAAAATCTATTGAGTGTATTTCTTCTTGCCAAGGA
TTTTTTTTCTGAGTCAAAGATAATACAATTCCTTTTTTTCTTATTTCCTTACAATACATC
TTTCAGTTCTGCCTTTTCCGCGCATGAAATTCATTTTCTAATGGAAATATTTGTTTTGTA
AATCAAATATGTATTATGCACAGAATGCAAAGCACAAATTAAATTATGTTAATGAAATGA
AAGAGATATGAAATGCATATTTCATGGACAAAACATAACCCTGCCGAACAGCCATTTCTT
GATAAAATCTTTAAACACAATCTCATTCGGAGAAAGACATATTGCCGTGGCAGATAGCAC
CTCATTAAAATGGTCTCCTTTAATATCAGTGCTTAGTATATATGGGATTGTAAATAACCA
CTGGGGAAGAGGAACCAATAATGAAATACTGTCTTTAATAGCTTGCCATTGATGTCAGCA
TAAAAAGTCTACTAGAGGAATATTGGAAATTGGGTGTGCACACACATAGTCAAAAGCTGT
AAATGATTGCATATTTAAATAGAGCTGACTAAGGAAAAGATGATATAGATATTAGTAATA
GGCAGAAAATTATGCTGACCTTACATAATTCCACAAAAAAGCCCAGACTGTTTTAAATTT
TATATTGGTTACACTTAATGAATAATAGAttctgtagctgttgttgtgcagtccatgatg
ttaataaaagcctagt
>NODE_269_length_719_cov_16.063978
TTGTACATTTAATTAAGTGCTTGTTAACGCTAGTTATCTTAACAGTCACAAAATTACCGT
TGTAATGCATTTAGTTTGAGGAAAAATGGAGAGGGTTGGAGCACTTTATGAAAGCTGGCA
CAGCTTGCCTTCATTTGAAATCACAGGATAAATTCAGAGGAGGCGGATGCCACAATGATC
TAAGCTCAGGCACTAATGGTTATTTAATATGGCCATCAGCGGTCCCAAGTCCCCAGCATA
CGGCACTCGCACAATAGCCTCCAAACCCTCTTTAACACTTATTTGAGATGACAGGAAAAA
TGAAACCGTTTGTGCTTTCAATGGAAAAGCAATCATTGGTACATTATACTCCGCTTGCCC
TATCATGCTAATGCCGGGTAAAAATGTCACCAAATGTATTTAAAGGCCTGATGGAGTGTT
GCCGTTTGATTCCTGCTGCCTGCCTGATTAATAAAAACCTTCAATTTGTATGTAAATGCA
ACCTGGGGCTCATATCATCTGCACACCTGCACCTGGAGAAAAATAATAAACTCAAGTTTA
ATGTGGCAATTATGAGAGTTTATGGGGATTGTGGGGAAGAGGGCGGCAGAGGAGAGGCTG
GCTTGATGAGAGGGCTCTCAGAGGGGAGTGGGCCGACCCGGACCAGCCCGCTACAGGAAT
GACCTGATGCACGAATATAACCTCAGCTTGCACAGCTTACCACAACATGCATGTTTGCAC
AACACAGGATGGTAGTAGGGATTAAGGCAGTCCACTGATGTTTTGTTGAAAACAATTATT
GCTTGGTTTGTGTTTCTATCAGCTGCTGTATGTTGGACAGGTTAGATTTAAACTGCTAAG
CACAGTAGCAGAAAAtaatatgc
>NODE_270_length_538_cov_7.925651
CCACATTTCAGCCTCCAAAAGCCCCCTTTTCTTAAAAACAATGCCCCCAGTTTTTATTCA
GAGAACTTTTGAGGAGATGCCTAAGTGATCCCTTTACACGCTCTCAGCTGCCTCGCCTGT
ACTCTGGTAAATGTGTCAGCCCTATAGAGAAATAAGCCTTCCAGAAGAGTTTCTTCATTG
TTGAGGTAATTGTCTCCTCTTTGACAGGCACATTCATCAGTGGCTTAATGGTCAATCAAA
AGTTGGCAGGCAGAGTGTTTTCATTCTTTCCTATCCACTACATTAGGAATACTTAATCAA
AATGTCTCCCGGTAATGGCTGTGAAGAGTTCATGACTGACTGATCCGTTGTCTGTGCCGA
TAGAAAATTAACAGCTCGGCACTGGAGAGATGTGGGCCTGCAGATAAACAAATTGTGCAT
TAATATTTCATCTTCAAGACCTGGGATGTGCTATCAAGCGGTGGAATATTCCTGGGCTGT
GTTGTCATTTTTCTCGCGTTCTTTTTTTTCTCTCTCTCTCTCTCTCTCTGTCTCTTTCTC
TCTCTCTCTTCCTCCTGTATTCTTGAAGGCTCTTTGCAGCTGTAACTCATTTCACTTGAT
GACTTTACTGGGGTTACAGAGAGTGACGACAAATTGATTACCTGGCAGAGCAAGAATGGA
GCGAGGAGAGGCGCAGGCTGAC
>NODE_271_length_727_cov_10.733150
ATGCGAGCAGTAGCTTCATTCATCGCCTGTCCTGTTTCATTCACACGCTTGTGATTCTCT
ATCATGCTCCTCTCAGCAGCCGTCAAGAGGCCAGCAAGCATTGAAACAAATCTCTCATAT
TCTGCTTTTTGATTTCATTCTTTCTCCCTGTCGTCTCTCCTATTAGCTTATTCATTCTTC
ACATGTGACTGCCAGCCTGTTAAGGTCATATTAAACCAAAGCAATCCACTTTAAATGGTT
ATCTACGACGCGCATTAAAAAGCTCTTTGCTGCCCTTTAAATATTGTGATTGGGTTATAG
GGGGGTCGCTGTTTCGGAGCGCTGATCGCTCTCCCAGGAGCCCGCTTCAGAATATAAATT
GAGTAATATTATAAAGGCGGGCACTCCAGAAGGACTGGGTAATGAATAGGATTCATGATC
TGAGGAGGAACAGGAGGTCATGCAATGAAGTGAAATACTCTAATAACTCCAATCCAAACC
CACTCAGATGATGATACATTAACTGAGAGACCCTTGTATTCCTGTTTTTTTCTCTCTTGT
GTCAGCCTATATGAGCATTACATCTACTCCAAAAGCACTTGCTGTGGAAAAAAAAAACAA
GAGAAAGCTGATCCCGGTGGGAATGGTTATTTAAAGTTCTCATTTTGACTTTAATGTCAA
GGCCACCTACAACAGTGCGGGAGGGTCAGATCAAATCTCCGCAAATCTTCTAATCTGCTG
CAAAGAAATGAATAAAAAAAACAAAGAAGCAGATTTGTATTGTATTACTCATGCAATTTC
ATGATCTTCAGCAAATGTCTCAAGAAATGTACCAGGCAGATcagacaacagattactgcc
cctgaaggcctaaatacaagatattaagatt
>NODE_272_length_483_cov_10.080746
TGGGGGGAGAAAGAAAAGTTGTCATTTCCCAACTCCTCATTAATATTCCGAGGTTAAGAG
CTTTTCAGCGAAACGTAATTAATTGAGCCCGAGCCTGACAGTAAACAAGCAATTTCAAAT
TAAAGCGAAATGACAGCGGCGTCATTTGTTAAAAACGTGTGGGGCCCCCCGATTTTGGCG
ACAGATAAATGAGGGAAAATGTTAAGGAGGGAGAAAGTGATGAAGATATTAATCTTCACC
TGTCTGTGTCAGCGTGCCACTCATTGCCGCAATGTTGCTTTCCATCCTCTGCAGATGCTT
CTTGTCCTCTCGGCTTCTCATAATGAGGGGAAGGATGTATTTCTGCAATTAAAAGCATGG
CACAATATTACACTTCTCTCTGGTGGAAAGGGGGCAGAAAGATGAGGAAAAGACGGACCC
ATCCAGACTTGGCAGTGTCGGGTCAAAGGCATTGTTTTATTGGACTCGTGCCTCACTGTC
TAAACTGCGTGATTAGGTGAATGCATTCCTACAGCAAAATGTCAAAGCAACTGATAACAG
GTTGATACACACATCTAGTGTTGAAACCATTAGTGGGAtagaaaattaaacgttttttta
gaaccgattagtctctttttttccatc
>NODE_273_length_360_cov_1.975000
AAGGCAGACGGAGAGATAAAAAAAAAAATCGAAAGTGAGAGATTGAAACACAAAAATGAA
TTCATGTGGGGCTGCGGAGGGGAGAGGGATGGATGTGGCGAGGTGGCCACAAGCAAAATG
AAATTTCAGAGTTGCTGTCTCTGCAAGTAGGGAATATGAGAAAGGTTTGATCGGAGGTTA
GCGGGAGAGGTAATGAGATAGGCAGGGAGAACCGGAGAGGGCAGCGAAATTCTGTATTTA
ATCTTTTCCCTACGGGATTCATAAAGAAAACAGCCAGTCAAGTGCTGTGCTGGATTGTTG
TGTATCTGATGTGAGCGAATATTATTTTGGAGCCCCGAGTTTGACATTGCTGCCATTTAA
AACATTGCTTTTGACATCTGTCTCCTCCATTTACCCTTCTCTTCATAAAATATTCCAGAA
ATCCTCCCAACTCGCTGACAGcatgttgacacagaaaggcttctggctttgcagaatctg
tacctcgtctgttttactggtgtg
>NODE_274_length_811_cov_10.993834
CAATGGCTCAAATTTATCTGTTTATGAAAAACAGGCAGTGCTTATTCCACCCCATTTAGC
AAGCAAGAGTGCGCACATTAGATGGTGTGAATGGTTACATTTGTGTTTGAGTGAGTGTGT
GTCTATGTAGCTTTAGAATTTATGTGTTAGTGTATAGTGTTTGTGTCTATAGGACAGTTA
TCTTATTGTACACAACTTGGGGTGTTCGACATTTCTCTCCTGCAGCGAATTGGCCCCCTA
TTAGCTAAGCAGCAATGACCCGGTTTGTATTTGCACGCTCTGCTTTCTTACTCCTATCTT
TAGGGTCCTTGTAACGCTTCTCTGACTATCTTTCTCTCTCTCTTTCTGTTTCACCACTGT
CACACTTTACATCTTTTCTCTCTCTCTATCTCTCCTTCTCTCTCGCTCCCTCCCTACTAC
ACAGTGATTCGGTGTACAGTACCCTCTGTCATTCTGTGCTGGCATGGTGCTTGTGCAACT
GGGACTGCATTTTTCGCTGAAGAGGCACATCGATAATAGCGCAGGCAGCTCTCTTCTTTC
TGTCTTTCCCACTTTCTCCATCCCCCCCTTCTGTCTCTGAAGCACTGTGGTGAGCAGGCC
CAAACTCCTCTAACCTCCACAGTGTCAGGTCACCTCTCCTCAACATAATGAATGTGCTGT
GTGAACCAGTCTGACAGGATGAGCCACCGGGTAGAGCGCAAAATAGTAGTGCACCTGCAA
CATTTATGCATAGCAACATAATGACAGCAAACTGATTGCTATAAAATATAAAGACATTCT
TTTTGTGTTGTTAAAACTGTACTTAACAGTTGAAATGGCTAATTGCAAGTAAATTAGATT
TTAAACTCATGAATAAACATTAGTCAAATATAAAAAAAAATGCTAAAACATCCAAAAATA
ATATAGCAATAAACACAAGtttttccagagaacaaaattagatagacctcaacat
>NODE_275_length_459_cov_10.797385
GGGTATTCTACATTGAAAGGACACATAAAAGTGTCTTGTCATGACATGACCATGTGTTAA
AGGCCTTAAGATAGTAGATCTCTAATCTATCTGCCAGTCTGCTGGAGACGTGATATGCAT
CTGCATGGTAATGATTATTTTTAAATTGATTCCACAAATTCTTTGGAGAACTCAATTCAT
TTGTCTTTTTAATAATACAAAATTTAATAATGAATCCAATTTGCTTCTCCTCAGTGGCCC
CCTGGATTATCCTAGGATGCAGCATACCATCCTGGCATCTAAATGTCTTCAATACAAGAT
TAACAATTGACAAAGGGTTGCGGGTTGCAGGGTGATTATTGGCTGCAGGCGGAGATTAAA
GCAAAGCAGCAGCACAGCTGACAGTTTGGTTATCTCTTTTGGACTAAATGAAAATCATGG
CCTGAATCCATCAAAGGAGATTAGGAAAATGTGAGCCCATTACTGATGTCCTCTCACAGG
TTGGTGTGTCTGTATATGTCTATTTTTTTTTTTTTTTTTCCCCAGTCTTCGATTGGAAGC
CAAATCTGTTGATTCTCCTCTGCCGCTCAGTGAAGTAGACATCCCCCTCCACTGATGTCA
GCA
>NODE_276_length_715_cov_17.653147
AAAGAGCCTTAAAATAGAGCCACAAAGTTTATGTAAAAAAAAAAGATGCATGGATTTTTC
CAAAAATTGTTTCTCCATCTCTTTCTTCTTTTTCTTTTCTCTGCTGAGGCTTTGACAAAC
TCTCAGTTTCAAAATGCGGCGCTTGTTGATCAGGAGTACAGACATCTTTGACTTGAACGT
CGGGTAATGAGAGAAATTAGCACAAATGCTCTAAGTAATAGTTCCTGATTTTTTTTTCAC
TCACAAATTATTTTTCAACTTGTTTTTGTATCTATGCATAAATTAAAAAATCGGCTGAAA
TTTATTATTCATCTGAGATGTGATTAATATGCAAAATTATGCAAATTAAGATGCAATTAG
GCTCCAATTCTCTAGTGGAATTTTCCATTATAATTTAATACAAAGTAACAGAGTAATTGG
TGTCACGTGTAATTACGGTTACTCAAGTGCACTTTCAGGCATGCAAATGATTTGCTATAT
GTTGGTTATCCTATGCAAATGTACCATGTGGTGTTTTAACAAGTTGAGGAAAACACAATG
AGTGCGTGGTTACCCAGTGGGGTTGGAACAAGGTAAAGACACCAGGGTGTGTTTTTTAAA
TGAGAGAAGCTGGAAAACTTTCAGTGCTCAGATTATCACCAGTTAAGACTTCCAGTTACT
TTTTTTTCCCCCCTCCTTTTTGAATTTTTGATGAATGGTGGAGAGGCGCAGACTTTCATC
CGTCACCAATCGATTAATGAGAGAAAACTGGTGTTTGGATGTGACTTGGGACTTGAGTTT
GGAGGGAAAAAGAGGTGGTTTCCAACATGAAACTGTTGCCTCAGTTGACACAATTTACAA
GAagtgcgagaccccccat
>NODE_277_length_408_cov_1.379902
GTGACAGGGAATGCGACATCCAAACAATCACTATTCAACAGTGTACGTTAATGCAGTTTT
GAGGACTTTTATGTAAATACACATTCTCAATATTTGAGTATCGTGCATTAATATTTCATG
CTAGTTTAGACTTTGTACTTTTAAGTCAGCTATGTTTATTTCACAGCTATGGTTGCCATT
GAGATTTGTGAACATAGAAAACATGTGATCAGCTTATTAACAATGGCAATTTTGATATAG
TAAATAACTGAACACTGTGTAAACTAGTTAAAATAGCTTTCCTTAATTTACTGCTTACGT
ATTAATACCTCAACAATGATGATCCACTAATGTGATAATATAACACTGTCTGCAGCATGA
TTGCTGCAAGACACACATTATGTTTTTGTGCACAATTTTGAATGCAGGAGTTTCACTTTT
CAGCTTTTTAAAAAATAAATGTAGTCTCTTCTGCTCAAGTAaattcttccacctctattt
aaaaataatatccgttcataccaagcaagtgactctttaacccactgatcctccccctcc
aaagcagtgacc
>NODE_278_length_903_cov_7.228128
TTTTGATATTTAAGCTGCTGTGATGGTGACCCAGGAGTTAGTTTGTACTCTGACTGCACT
AAACAAGTTTTTGGTGGCAAATTAGAAATAATATAATTGGTAAAGATTGCATGTTAGAGG
TGTCACAGGTTAGATTAATGCTGTAATGTAGTTTTAGTTGTGACATTTAGACTTTTGGTA
ATGTGTCTTTTAGTATTTTAAATTTATTAAGTGGCAAACAAAGAACTGAAGTTTAACTTT
ACAGAATTGTATTGCAGTATCTGTTAAATCTCAATTAGTCATTTTCTTGTCTTGTCAATC
ATTTGGCCCTAGTGTGTGTGATATTGATGTGTGTGGTGATGTAAGATTTCTAACCCTGAC
TGTCATTTGTTTCAGTACACGATGGGACGTGTGATCAGGGGACAGAGAAAAGGTGCGGGC
TCCGTGTTCAAAGCCCACGTCAAGCACAGAAAAGGTGCCGCTAAACTCCGTCACATTGAC
TTCGCTGAACGCCATGGTTACATCAAGGGGATTGTGAAGGTAACTTGTCGACCCTGACGC
ACCTTAGTCGTGCCGTTTGGTGTAAGCGGAGTGTTAACGATGTTTTCCCTGCCGCCGGTC
TGCCCTCTCAGGATATCATCCATGACCCCGGCCGTGGTGCTCCCCTGGCCAAAGTGGCCT
TCCGTGACCCATACCGGTTCAAGAAGAGGACAGAGCTCTTCATCGCTGCTGAGGGCATCC
ACACTGGACAGTTCATCTACTGCGGCAAGAAGGGTAAGAAGCTGAACAGTGTACATTAGC
TGTTAGACACAACTGTAGTCTGGTGGTGGTGTGTTTTGCCTGATCCTCAAACTTAAGGGT
TTCAATCAATACTACTCAGCACTGTAGTTGTGTTTCTTGTACTTTTAAACGGGCTTTTAC
tgaatctagacgcagattaatgagaacacacaaaccaaggttttatttggccacttaaca
ttgattaatgacaacggctgcaacagttgcaatgcactcaatgaaagcaatggtcagggc
gacaaacgacgagacgcttcctgaatg
>NODE_279_length_750_cov_9.988000
ATGGTAAATGTGTGTCCATTGTTTCTTTTGTGGCTCTGAAATACCAGGATTTACTGATAA
TAATAGTTTCAAACAGACACTGTGGAAAGCAGAGATCCCTATATGTCCAGTCTGGATTTA
CAGCCCAAACCAGACCCTGCAGAGCCATAAAGTCCATATATTCTCCACACAGTCCACTGC
TTCTGAAACCCAGGAGAAGCAGAGAAATAAGAGCGTCCATGATAACGTCAGTGAGCATCA
GAAGCCATGGTTTTAAAGTTATGACCTCATTACCCTCAGATTGAGGCCATATAACCTTAA
ACCCACAGAGAGAAGGTGGGGAGGGATGAAATGTTCTTGTTTTCTCATGTGCACTGAGGC
GTGTTTTTCAAGGTAAATATTCTTTTTCCAACATGAAATAGGTCTTTGTTGTTTGCCGAG
AGGTAAAGAGGCGGAAAAGTGAGGAGGATCTGAACTGGTTTCCATGTCAAACACTTCAAT
TCACCATAGAAACTCAGATCTTAACGCGGAAACTTTATTAAACTGTGATGGTGGATTGAT
AAGGGCCGAATTTCTATCGGCCTCTTTTTATTGTGGGCACCAGGCGGGCTGACAGAGGTA
AATTGCTCTTTTAATTAAAGCAATGCACCAGGGGAAATTGCTGTCTGAATATTGTCTCAG
AGATGGGGGCCAGTGACAGTTGCCTGGAAACTTCAATCTGTCCACCCGCATTTATTCCAG
ATCACAGTTATGAGATAAAGTTTAATAAAAATCTTTTCCTCCGCCACCAACGAAATGAAA
TCCAACCCTTTCTGAACAAGTGAACACAATGAGACAGGACTGCGGAGGAAACCTCATGTt
caacatgtatctctcaggttcgtcattttgtcccgttaggagccgcagaaacag
>NODE_280_length_420_cov_13.750000
GTTTCTGTGGTGGACAGGAGTCTATTTTTACCCTACACTGTAAGCTTCTGCTCCTGATTA
TGCTTTTTTTCACTGACTGTAGCCTGTCATGTAGATCATTGGACTTCTATTGTCCCTCCT
CCCTTTCCAATGGGAGCAGAGAGGATGAGTGTTGTCATTACAGACAAGCAAGCAAGGTGA
ACCTTTCCTAGACTGGGGACCTTTTCCTGGTACACAGAATTGGAACACCCCCTCATTGCA
CCTCCCCATAATCCCTGGCATTTTGTTTTGATGCACCACAGCATGAAAATGAGAGAATAT
GGCAATGTTATGGCATTTGAAGTCAATATGTATTATAAAATCAATCTAGATGAAGATCTG
CCCATCCCTCTAATTAGACGGGGTGACTGGAGATTGATTTTTAATTGCAAAAGTAATTAC
ATGGAGCAGATAGCCAGTGACATTTGATTATCTAGGTGATTGATTAAAAGGCCTGGCTGC
TGGGGCAGACTGTCAGCCAGCTGAATCCAGACAAAAGAGAAAATTAAAAAAGTTGTCCCG
TTTGTAATCACGAATTTCAAGGGt
>NODE_281_length_302_cov_2.798013
TGGCCAGAGCAGCACTGCAAGTTTATGAAAAGCTTGTGCAGAAAGTCAAACATCTAGTAA
GGTAAAGACTTAAATGTTTTTCTTCGGAGCTGAAAACAAATGGAACTAAAAGGAGAGTCA
AAATTTAACTTAACATACAAAGGTAAATGAGTACTTTAGTTGCTGTCCCTGCTGGGTTTG
GAAATAGCTTTGATGGATTGTTGATGACACCTACCAAGGAAAGGTCCAGGGATCAGGGTG
CCTTGGGGCCAGAGTCCCAATTTCAGGTAATTAGAAAAGTAACTTCACTGAAAGTCAAAC
AAACGACTACAAAGAGAACAAACAACCGCAAAAAGATTTAAAAGAAACAAAACAACCACA
AATAGATGGAAGACAAAGAGAGGCAAAAGTAACAAAACATCTACAAGGTATAACACAACC
ACAAAAAGATAAAACAACCACAGGAt
>NODE_282_length_405_cov_20.600000
TTTTTGCCGTGAGTGGCCAAATACCACAATGCTACTACAGTTTAACCCTGATTTCATAAA
TCTAAGTACTAAAATGCCCAAAAATCATGCGTCACTGGCCATCATTCTTCCCTCTTCACC
GTCGATGGATCTTTCTCTTTTTTGTTTTTCCCTCATTCTCCCCCCTCTGTCTCTTGTCCT
TCTCTTTTATTGCTTTGTACAGCAAAGCACCATTACTGATCCCTTCCAAAGCACAAACTA
AAAATCTATCCCGTTGTCATTTGCTGCACCGTGCCATCTATCATCGGGGGTGCTTGGCAG
CGTCTCCATACGAGAGAGGAGGTGCTGGAACAGGAGGCAGAGTCAAGGACTTTCACGCGC
AACAAAAAACTTGTCACAATTATTTATGGCTCTTGCTGGGACACATAATAGGACACATCA
AACTGCTGTTTTTTTGTGTGATGAGCGCCCTCACATCGCTGGCTCCCTTGTCGAAGTGGG
TCACAGGCATCTCTTGCCTTACACATACAATTTCCAAGACAATGGCGGAGCACTTGGGGA
AGTGACAGT
>NODE_283_length_729_cov_9.341564
CACTGACAATAAAGAAGGAAAAGTTTGACATCCAAACAAATGCCGACACTCACTGTGGTT
ATCCACTTTGCAAAGAGTTCAAAACAGGGTAGCATAATTTCCAGTGAGTGGCACATTTTC
CTCTAAAGCTACACTTGACACACATGATTGTCATTAATTTACATGCAATTTTGCCATGTT
TTGAATAAATGTTCTTCTTTTTGTGTAGTTATACAACAGCAATAACTTTAATTAAGAACA
GTTTAAGTTTCAGCAGTTATTCTGAGCACAGAAGATTGAAGGTGATGCTATGTATAAATG
ACTGAAAAAGGGGGGAAAAAAAGAGGCTATATTTTTCTCATCTCTCATACCACACACAAC
CTCCTCCTTTCTTCTACCCCCACACCACCGTGGCAGGAATCCTTTGTCAGAGGTGTTCAT
CTGGAACAACTTTGCCACACTTGTTTTCATGTTCTTTTAGATTACAGGGCAGCTGGCCCC
AGCTTTGAAGCTCCCCTCTCCCTTTGTCTCTGTGCAATGCACTCTGGTAATTAACTTTGT
CCTTCTTTTATTTGTTCCAGTCACTCGCAGTCCACTCTTCTGAGCATCTTCTCCCTGGAG
TACCAGGTTAGAAGTTTTCTTCCTTTGTGAGCCCTGACAGGTGCCTAATTGAATGATGAA
TGTCCCTTTATTTCTTTGTAATTGAACTGCCAGCTTTCTGATTGGTTTGGAGGATGCCCC
CCCACCAGACCCCCGTTTATTTCACCACCCCACCTCCACCCCTTCCTCCTCGTCACGTTC
ACGTTGAGGGCCTTTGCCTGCCTGAGCCTCAGTGGATGTCTGCCAAGCCTTCCCATCCAT
CTGTCTAATAACATCTAGCCCCTGCTTATTTGg
>NODE_284_length_472_cov_7.489407
TTTTTCTGTCTTTCCATCGTTGTTCTCTAGTCCAAATCCTCGTTTGAATGTGCCTAGAGC
TACATAACAGCACACTGTCCCACTGGAAAAACAAAGCCCAGACGTCCCAAGGCTCTCCCA
GAGTCTCTCTCTTTCGTTCGTTCATTCCTTCCTCCTCTCCTGTCTGTTGCCTCTTCTCAA
CCCTCTCTCGCCATCTCTACTCTCCTGTGCCGTGTATGTGTGAGGAGCACTGCTGGAGGG
CGATGGTGGAGTGGGTGGTTACAAGGTGAAGTAGCTCTTCTCTCTACTGTAGTCTTGACC
AGTACTGAGACATGTCAGGCTCGCTCCCTGGGACTTGGACAGGGACAGACACTCCAGGAG
AGATGAGTCCTGCAGAGACAAAAAGAGAAAGACATGAGCACAAAAACAAAATCCAACCAA
AAAAAAGCCCCACAAGTCTACATGCTAAATTAGATGCACCATGCACAGTTAGTGTGACAG
CTAACACCAGTTAGCCTTATAGCACAGAGTATTGTACTTTAAATGCTTGCAAATAGGTAG
ACGAGCATGGGGCCGCAATGAGTCACAATGCTCTGCACATGGTTGCTCAGTAAAATGCTT
GCAAGCTCGATAAAtt
>NODE_285_length_812_cov_13.477833
GTAATATTTCTGCTTGAGCTCTTGGCTGGGTTTCAAATACGTACTGGCGCGAAAGCAACG
CCTTTGTTTCATTATCACAAATTGATACAGATGAACTCAGTATTACAACGCTTTTACAGA
AACGGAACCCTTAATATCCTTTTTTTTTTTGTAAATCAGACCCATCAGCATAAACAGGAA
AGATTCTTGTGAGCGTATTAAACCGAGGACATCCCCTCTGTTCCCGGCTGGTTGTTGGAC
CCGCACTTGGGCCAAAGCCTTGCTACAGGGGCTGCTCCATTCCTCAGGGGTTCACCGAGT
GGTTGAAAAAACAAGACTGTGATTAGATTAAATAATTAAAAGATTTTCATTTAACAAGAC
AAACAGAACACAGGCAGTAAAGGCATAACATCTAGCACACAGCATGTATGTTTATACACT
TCAATTAGTTAAATATAGCAGTGCATTCTTTGACTATGGAGAACGTTTCCAAATCGTACT
TCTAAAGCTGTTTTTCTATTTGTCCCCCTTTTTAAGAAACGAAATGGTGTAACCACAATT
TTGGCAAACTTAAAATCTTTTAAACTTGCAAATATAATGAAATAAACCATAAATATACAC
AAAACATACTTTATACGAGGCAATAATAATAATCATAATAAATAGTTTTTAAGTTAACAA
TAAGTTAAAACTACAAGCTTAAAGTCGCCCAAATAATACAAGTTTGTTGGCGCTATTTTG
AATTTTTTCTGTTTAAATTATTTTTATGTTGCAACAAAAGCTACCACAGACTTTACAAAC
ACAATTGAACACAGTTTGATTGAAATAAAAAAATCTAACTAAGTCTAAAATCTGCATACA
CTGTAAAAACTGCAACTAATTAAATAATGGAAGAAAAATAACAAACTGTACCCAATCAAT
GCAACCAAACATAATCTTTGACCCATGTGTGTTCTCTATGGCAACATCAacaacac
>NODE_286_length_403_cov_4.027295
AAACACACGCCCACACGTGTGTGCGCTTGTGCGTTTGAGTGTGTGAGTGTGTGTGTGTGT
GTTGTGTTGCTGGTGGCACGGCTTCAGGATTGTGTCGAGGCTGTCTGTAATAAATGTGCC
CAGGCGAGTGGGCCCAAAAAGATATATCACAAACAGGAGGGGAGGCAGAGTGCACAGGGA
GAGGAAGAGGATGGAGCGGAGCGGAGTGGGAACAGAAACGAAAGAAGAAGGAGAAAGGGA
GATGGGGGAGAAAAGGGGAGGATCGATTGGTAAGGAAAAAGAAAAAGGGGGGCAAGGGGC
TGTTTCTCCTGGGTCCTGCTATGTTTCCCATTATGTAAGCCCTGGTCACCGGCAGCATGC
CAGCAGGCAAAATAAAAGAGTCTCTCTGGCTTGGCACGGCTCGTATTTTCCTATCCTCGG
CGCGGGGTCAGGGAGGGGTCAGGCAGCTGGATGGGGCGCTGGGGGGATTGTGGGGTCTGG
GCTGGCCTCCAAAACCCAAAAGGCCCAGGGTTCAAGTACCAGCTGAAAGCAATCAGGGGG
AAATCTg
>NODE_287_length_922_cov_4.026031
GCCCTGACCCTAACATTTCCCCTAACCCTAACCAGAGCCCCAACGGAGGCCTAACCCGAA
GCCTAATCAGGCCCTAACCCTAACCAGCCCCAATTGAGTGCCTAACCCTAACCCTAACCA
GGCCTAACCCTAACCAGAGCCCCAATTGAGTGCCTAACCCTAATCTGAGCCCAAATTGTG
TGCCTGATTACAGCCTAAGTCCAATGTGTCTTAATAACCCTAACCCTAACCTCATCTGAA
CCTAACCTTAATTCAAGGTAGTTCAGTTCAGGCCTAACCCTAGACTAAGAGGTTCAGTTC
AGGCCTATCCCGAATCCTCACCTGGCCCTAACCCTAAGATCCACCCTTCGCCCCATTAGG
AAGCACATATATATAAGTAGCCCCAGAAGAGGCACATGAACAGGGTCCATGCTCGTGGGG
TCCGAGAAGAGGAATTTTGGAGGAGGGGGGGAGGTAGAGAGGTTCGAATGGGATTTGATT
GCTTTGAAGTGTAGATGGGATTTGATTGCTACCAGTTTTATTGTGAAGGTGAAAGGGAAG
TGGGGGTTGGACATTGTTGAGGCAAATTGGCTAATTAAAAAGTTGAAATTTATAATTGAA
AAAATTCACAAGGGTTAAAAAAAGTAAAATTATACTTACCTGGAAATTAAGGGTTCAAAA
AACATGGGTTAAAAAGTAAATTCATACTCACCTGAAAACATAGGGTTAATAAAATATTAA
ACATATACTTACCTGGAAAACCTGTTAAAAAAAGTAAAATTATACTTACCATAAAAACCT
GTAAAGGAAAACAACTGAAAAGTTACTTACCTGAAAAACCTGAAAAGGAAAAAGTCTGGA
AACAGAAAATTCGTATACGAACCCTGAGCAGCATATAAAAGGCGAAATTCAGCCAGCTGG
CTCAGTTGGAGTCGGATCTTCAGAGGGGAAGCAGCTCCTGAATAGAGCGCAAGTGATCCT
AAATATGAGGGTGTGCCAAGCCTGAAGAAGGCCCAGGAGGGCCGAAACGTCGCGGCGGCA
CACCAGGGGGGGCCCAAACTGTACATAGTTCATAGTAGTGTGTGTG
>NODE_289_length_468_cov_15.952991
CAGAAAAGTTCTTATTCTCTTTCTCTCTCCTTTCTCTTTCCTGTAGTACCTTTATTTACG
TACCCTGTTAAATCTAATTTGATTCTTCTTCCAAAGCCCCCAGCCTCTATCTACTCGTAC
TAATGCTTCTTCTTTCTAATCTTAGTTGCATTCATATTATCCACCCAGGTGGTACACCAA
TAAGAGGTAAGAGTGCTGAACTGACGTTCACAGAATGAAAATAATACAAATTCATTCTTG
CTGTCAACCCATCCATTCACTCGAATCACCTCCATTTTTGTCCTGTTTACCAAGACCAAA
TCCCATTATGTTCATATGGACCTTCCTTCTTATTTGTCCTGTTTCGTTGACTAAATTTGT
ATTCCATCTTTTTTGTCTATGCTTTATTTCCTCCTTTGTATTCTTGTTTCAAGAGCCTGT
TTAGCTCAGTTGTGATATGCTTGCCCTGGCTCAAATAAGCATATCCAATGACAATTATTT
TTTTAAACTATACTTTTACGTTCATTTTTGTTTTCTTTTTGGCCATAGCGAATCATGTGT
CCCTCTTTTTGTCCAACTAAAACAACCAAGCATTTTTCCcccttagctgttcttgttcag
cactaaaaaaaa
>NODE_290_length_648_cov_9.493827
GTAGCAGTGTGACGCCGGTGTAGCCCCAAGGTTTAGGAGGTAATTTCTTTCTAGCACTAC
TTAAAGAAAATAAAAAATCAACTCACCTCTCAAACTAATAGCTTCCTATTGAACTTCCTT
GACGGTTATGTGAACCGGTCAGCACAGCGTCCACTTTCTCTGCGCTCTGTTAGGCCTAAC
CTATGCGTGGACAATGTATTCAATCCCCTTTTTGTATGTCTTTCTTTTAGGGTATTTTAA
AGTTTACAAGGTTACATATGCCAATTGCCCCAAGCAGGGCCTGTGAATGGTGCATAGGAA
GCACGTGGTGTCATTTAAGTGGGTTTTATGGCCTGGAAGAGCTGACAAACCTTCGATATA
TACACATCATATATAATCTTAACTGTCCGGAATCGCAGCTGCTGGCTTCCCCTTATCGGA
GGAAGAAAGGGCTTTGTGGCAGTGAGGATGCAGTACCTTTCTCCGGACTGTGTAGTCGGG
TTGGTGTGGAGGACTGAGAGCTGCTGCAGTAAGTTGCTTTTAACTTTGACTACAGGCCTG
CGACTTATTTCATAGCGAACGAAATATTTTTGTTGTGTGTGAGTGTGACTAACTTTAAAC
GCACGGGCGTTTAAAATCCATTGCACCTCGGAATGAACGCTGTTAATTTGTTGTGAATAT
TCAGAGATGTTTTTAAAGCAATCTGAAACATGCAATGTATATTTTTTAAAATAACAAAGA
TATTTAGTGTTGCATATTTGGTTCGTCTGAAGCGGACCCAtactgcagcgcatatcgata
gtggggactctg
>NODE_291_length_1059_cov_16.833805
CAGTCTCATTCTCTTCAAAATATGCTCATGCCTCTGCTCTCAGTTCAACTTATATAGATA
AATTAAGTGCTCCAGCACATTACAGCTACTCTAGCACAAATACATCAAGAACTCCTAGAT
GTTTGATCATTTTAAGAAGACTCCTTGAAAAAAGTCTACAGGATTTAATTTCCTTGATAT
TGAAAGTTATATTCTTGTTGATTTATGAGCCTGCCACTAATGGTTGTTGAAAAAATATTC
TGAATGCAGACTGAAACTCAGTGGAAAAGGTAGCAGTTGTATGAAAACAACAGATATCTT
TATTACTAAATCCCATGATAATGATTTTTAATTTTTTAAAATATAGCTCAAAATGTTTTA
TTTTTTTCAAATTGTATGCAAACATTAGCTTTGAGCTTTTGGCAAGCAATACCAAATTCC
CTTTACAGTGACAAAGGGAAGTATAAAGAGCCAACTGAGCATAGACAAGCTGGAAGATGT
TCCCATTCATATTCAATATTCAAATTCTTATCTGTGTGTTGGTGTATGTGCACGAGTAGT
CGGTGATCTCAACGTACCGATTGCTGCTTGAAGTACTGTAGATTGCTGGCTTTGACATTT
TCCCATTGTGCATGGTGGTGCAGCAGGCAATAATTAAATATCAGGTGCATAAGCTGCTCT
TTAATTTGACATGTGTGCTTGAGGCAATAAACACATGTGGTGCAGTGGGGGCTGCATAAT
TGCAGAGGAATAAAATATCATATCAAGAGTGAGAGGATCATTGTATCAGGTACGCGATGA
CAGCTCGTTTGATCATTATGCCAAGGCTAAAGAGGTTGGCTAATTAGTTGTCATTAAAAC
TCACCCTCTAATCAGGGCTCGCTCTTGCATAAAAAATGTCCCTATCACATGATAAGCGAA
CAATGCCCTTAACCCTTTCGGGCCAATCTCAGTGCTTACAGCTATTAGCTTTGGGAAACA
TGGGTTGACAGGTTTGACATTAGCTCTGCATTTTCACAAAATGGGGATAGGATGAGCCAG
TGTTGTTGGTATGTGATAAGGCTGGTTATAAGTGCTTTTCAGGAAATGTCTGATATAATA
TCTTGAAGATTATTTTCACAGTTCCTTTGATCTAAATGAGCCCTGAGTTGTGCTTTTTTT
TAAcatgataagccaaatcctgaaatcatcaggtcagcagtaacatgcagctttgtgcac
taa
>NODE_292_length_787_cov_11.560356
TAATAGGCTTAAAGCAGAAACGGTGAATTCAGATAATCATTGCCAGACTAACTGTTGGTA
AATATATATGTTCTGCAGCCCTTATCTCCTGTAAGTCAGTCTATGTCAGTTATATTTCCT
AAACTAATCAACAAGTGTTCTTTTCTTCCACGTAGACCTAATTTCCTGGTCCACACAAAC
AGATTTAGAAAGGTTTACTTTGCTATGGAGGAGGAAGAGATGAGAGGTAGAACTCAGATG
AACTGTAGCCCTACAGGCTGTGTATCCCTGGTCCTGACAAAGAAAGGAGCCTCAGTAGTT
TCGTGCAGCATCCAGGGATAGAGATTAGCATGGAGCCATCAGCAGCGCTGCAGTCCCTCC
CTACCCTGCTTCTGCTGTCAGACCGCCTCCTCCCTGCTTGTCAGAAGCTCCGACGAGGAG
CTGTAAAAACCTTTTCCCCTCTCCTTAACAACTGCAAAACAACACGCACACACCCCGGCT
GAGGTGCCTGCTTTTCTGAGGCCTCTGACAGGACGTGCTGCAGGCACAAATTGTAATTCA
TAAAGGTTAAGGGGGTCAATGCCTTTTATTACCAGTCTGAGTGCATCCAGCTTGATGGGG
CGGGCATGCAAATGGAATGTCTCAGAGTGTTCTATGCAAGAACTCAGACAGCGAGTGCGT
GCGTGCCTCTGAATGGGAGGAAGTAAAAGGTGGGTAAAGGGTGGTGGTGGGGGGGTGAGA
TCGGCTGCTCTCTCCACCTTCCACAGCCATGTAGGACCACACAGCCGCTGCCCGGTTAAT
TAGACAGTATGACATTGACCTCAGGTAGTTAACGGCCACTTTGATATGCGCTGTCTTGCA
ATTAATATATTGTAAATCTTCATGTTTTATCATTCGGTTAGCTCTGTTGATGCTTTACAC
TTGGGCCTGCggtgtactctttcattttaca
>NODE_293_length_351_cov_1.441595
AAAGCTCCACAGTTGCCACAGAGAAAATAACTAAAATTCTATGTGGAACTAATGACTAGT
TTGATCATCAATTAATTTGTTAATTTCCTGGTGAATAAAACATAAACAGACCAGTCCGCA
GTGGTGTCCCTAAATTGCTTGTTTTATCTTAACAGTCCAAAACCAAAAAATATTTTATTT
AATATTGTATGATGAAAACAAGCCCTAAATCTTCTTACCTGGAACCAGCAATTAATTTGC
TTACTGACAGGTTTCTAGAAAGAATGCAATTGCCAAAATAGATATATATATTCATTTTCT
TGCAATTGATTGACAATTCGTCAAATAATCAGTTGCTTAGCTCTCAATAGTTAACATCAA
CACTGTCAGGCTCACTGAATGAAATTATACTAAATAATAATTTAGTCTGATATAAGGGTG
AATAAACAGCTGCCAGCTGTCGAATATGACAAAGATTAAGAACAgattgtaaatctttct
aatcataacataagc
>NODE_294_length_465_cov_14.617205
TTTTTTTTTTTTTAACTTCCCCCATCCACCTCCACATAGAGAGAAGAAAAAAAAACCAAA
AGTGATACGAGTTCTGCAACTTCCATCTGTGGCAGCGCTCGTTGTCTTACTGCAGCTTAA
TTACAAAATATTGGCGCCGTTTTCTGTAAAGATTACTCACTGTAGGAGGCTCTACGTAAT
TTGGACCGGAGGGTTTGTCACAGAAAATAATACAATGCAACTGGGCTTTCTGTATTAGAT
TTCCGCTTTTAGCCTCCTTGACATTTCAAGCTGCATGAACTAATACATCTGTTATTTGTT
GATCATTTGATTATTAACATACTTCACAAACCAAATCAGCTGCCCTGCTGGAGACGCAGA
TACAGCTCAGCAGACAGTCTGGGTTTTCTCGCCTGCCACGCACAAACACACTCGCAAAAG
ATGCACAATTCAGCCCTCAGTGATAAAGGAAAGCGGGGCAAAAACATTCATCTTCCCCTC
CTTTGAGCGTATGAGCACTCTGACACCGGCATGGAACAAAGCCCGTCATCACATTCTAAT
CTCGAATTTCAGGGCTTTTATTTCACCCAAATGCCACCCTGCtggccttgtgaattattg
acagactga
>NODE_295_length_613_cov_2.959217
AGAATGTGCTATTTTGGCCTCGAGTTTGATTTCATTCTTGGGCATCCTTGAAATAGCCAA
AGTTGACTCATGTGTATTTCACAACCCATATCCTGTCTGCCTGTTTCTTGGCAGTCCAGA
GGTCACGGTATGAATCGCTGAGTTCATGAGCCTAGATGGCATTTGTGAGGCCAAGCAGAG
CATAGATATCAGTTACAAACATTTCTTACATCATTTGCTGCCTGGAAGTGTTAGACTGTT
GTATGATATCATATGTCCTGAATCCCTCATTAATTCATTTATGTGCCTCATCATCCCCTC
CCTTCCCCTTGTTCTGTCACTCTTTGTCTCTCTCATTGAATGTGTGTGGACATGCATGTC
ACCTCAGTCTTCTTGAGTATCTCAGCCACCCTTCTTTGGTGGCCTGCTAGCTCAGGGCAT
GGTCCACTTAACTCATCAGCCTAGATATGCTTCCCAATTCAATCATTATCACCCATGTGA
TATTCCAACATCGGTTACTTTTTGGTGCCTTTTAATATAGCTTGAGCAAAGCTTCTCTTA
ATACATAGCACTTGTAAACATGAGACTTTGGCCTGACTGTTCTTGACTCTGTGCCAACCT
GATCTGTTATAACTTTCCACTGACTGGATTTAAGAACAGCGAGGGATGTGAAAATAAGCA
Gccacaacatggttgcatatattattctattttgagaactagaagagcaaagttcaaaag
gaagtgattttgaggaaatgcaaggtgtagttaaaag
>NODE_296_length_1114_cov_11.631060
AGGAGCAGCATAGTCCTAGTATATCATTCTAACTTCTCCCACACTTCAACTCCCGTCTCC
TGATTGTGGTACTCTTTCCATTGTCTTTGACACAAAAAAGTTTGTTTATATATGCATGTA
TATATGTATATACATATATGTATGTATATATATATAAACACATTTTTATAGCTACAGCAC
CTTTTCCCATGGGGCAACAGTGTCAATACCTCGCACATGGTACATGGCCGTGCCAAAGAA
AAAAAGAAATAAAAACAATATATTGGTCAGGATATTTATCTTTTTTTCCCTAAAATTGGC
ATTTGACATGATGATATTCTATTGCCGTCTGGGGGAGGGAAGGGACAAAGGTTCTTCTTT
TGAGTTTATATTCAAGTTTTCTCCTTTTTTCGTGTATAATTTCTTCTTTTCCTGTTTAAA
AAGAGTTCACACTTTTGTGATTTGCGTGTGCTGCTCTTCATCAAAAGGTTCATTTTCCGG
ATCAGAGTCAGTGGTGTCAGAGTATCGATAATGGTCTGGCTCATTGTCGCTAACGTCCGG
GGTGACGGATGTTGAAGTGCTAGCCTCAGAATTCGAAGGCTCCTCCACGGTTTTCGTAAA
ATACAACTTCACCTGGAAATTAAGACAACTAGCTTCAGTGTGTGTCATGAGATAATCAGC
AACACAATCATCATTGCTATATTTGGATTAACGTCTTTGGTAAAAACTAACAGTAAAGCA
GTAAAGTTTTTAACAACAGTTATTCCAATATAATAACATCCCATTTGCCTCTTAATCCCA
ACCGCTTCTTTCACTGCTTACCTTGAAGTTTGGCGAGAAGTAGCGGTTAGCTTTGTCTTT
GTTGGCCTTGTCCAAGTCATTCTTCGTGAGCGTCAGGATGAGGTAGTCCCTGTCGCTTTC
CCTGCCGCTTTCCCTGCAGCTGTCCCTGCACTCGGCGCTCTGCGGCTGGCCCTGGCCCGG
TCCCGGTCCCCCCTGCTGGCTCTCTGCATTGTTCACCGCCCCATTCTCCATCTTGTCCCC
GCCCTCATCTGGTCCAGGGATGAAGAAGGTGTTCACCCAGAAGTGGAACATTTTGTCCTG
GAGGGGCAGGGGAGACAACAAAGGAAAATAAAATAATGAGAAATTGGGCAAAATGAGAGT
ATCCAAAGAAACTCTCTGGGTTTTTTGATTAAATTCCTTCATGGGCTCAGACCTGTTGGC
TGAGGCCGAAACTAGTTTTCTTTTTTCCTATTGTCAACAAATCCAATGAAAAACCAAc
>NODE_297_length_743_cov_16.144011
TCGTATCCTCCCCTCCCTCTTATTTTCGCCTTCCTCCTCCATCCTAACGTGAGGGAATCA
TTGCTGAGAAAGCATTTGATATGGAAGACAGAAACTACATCGGCGACAACAGCAACGTCA
ACATCACAATTCAAATCCCCCCTAATATTCACCCCAACCCATTCCATCCCTAAAATCCCA
AACCTATCTCATTTTTAAAAAAACTCTTCACATGTAAGCCTTGAACCTTTTCTCTTCCCC
TTCCCTACCTATTTGCCTACCTACCTACCTACCGCTTCATTTTGTAAGCTACACACTGAT
ACTGATCATTTTCATTTATTTTATTTTGTTTTGTTCTTTTGATTTGCTTTGGGGGATTTA
TCATTTGTTTGGGGATTAACACTCTAACAGGGATTTTGGCACTTCTTCATCGCTTCTTGC
TTCTTGGCTTTGGTTTTTTGCTCAAACGCCAAGAGGGGCTGAAGGTCTGGTCATTTGGGC
TTCTCATTAACCTGCTGCTCACTGTTTGTCCCCTTGTCACTTGTGTTTTAGAGAAAGATG
AGGCTGCAATTGAGAGCTCTGAGTTCAATGCCACGTCAGTAGCTGATGTGGACAAGCGGG
TGAAACGGCGGCTACTTATGGGTAACTCTTTTCTTCCTCTTTCTATGTGTTGCCATGGCG
CTTGTGCTTGTATCCCAGACTCTACTCCTCTCCGTTCCTTCTCGTTCTCCTCTTTCTGTC
TTTATTTATTTATTTTTTTTAAAAAAAAGTAAACTTTGCTGCCCACTGTGTCAACTCCCA
CAGTTGCAACTGTATCTAATGAGATGAAAAATGACTAAAAAAAGGTCACAGTTTCTTTAA
AACCTTTCCACCTAACTCTACCTACCAAATTTCTGGATGGCTCTAAg
>NODE_298_length_568_cov_12.785212
AATGTAAAGAGCATCTCAGTTCAGTTTATACAACATCGCTGCAAAGGTGAACAAGGTAGT
GATTTCTTCAATCCATTTCTTTTACTGTATATGTACTTCACAAACCCCCTCCATCTTCCC
TGGATCTCTCTCTCTCTCTCTCTCTCTCCCTCTTTCTCTCTCTCCCCTTTCGTCTTTCGT
CTCTGGGAGTATGGGTGCATGTCAAGTGATTGTTGAATTGAAATATTGATGTGGAGTATC
AAAGCGTGGCGTAGCACTCCTGTGTTTCCAGAACTAACCACGAAGCGCTTTGATCAGATA
CTCCTGTGATCTGACTTCTGAAGTTGTTAAGAGTGCTGGAAAACAAAATGCAAACAAACT
TCAAGTGCTCTTGGTATTGATAAAAGTTTTCTTTGACAAGTGGAGATGCGTGCTGTCTGC
CTGTGTCTGCCCAAGACTGGAGATTTTGGGGTTTTCGTACATGCTAATGGACATGAGATG
AGGGAATTATTATAGTTTTCTGCTTCTCTCACACCTCGCAATGTAAACTGTGCTACAGGG
GAGGGAATGACTACAGAACCATGCTGTGATATCGAGGTACTCAAATAGCAATGCAAAAAT
ATTGTAATTCTCTGATTTATGTTTTCATTAGAATTTGTTCGGATTTAAAACTTTATTTCA
TTGGGAAACTAAAACGCTAAATTGAGACATGTGTGAAAAGATCTCAGaagga
>NODE_299_length_4946_cov_11.955924
AGGCATGATATTATCCCTATTTATTGCTCTCTCATTATGAACCCTCCAACTAGACTCCAC
AAATTTTTCAGCCTCCCCTATAATTCTCCTGGCCTTCTCAGCCTGTGAAGCCAGCGCAGG
TCTTGCTTTACTAGTTGCTACTGCCCGTACACATGGCACTGACCGCCTACAAAACCTTAA
CCTCCTACAATGCTAAAAATTCTTATCCCAACTATCATGCTTATCCCTGTTACTTGAATT
TCCCCCGCCAAACAACTGTGAACTACAACCCTAACCTACAGCCTAATTATTGCACTAGCC
AGTCTCATCTGGTTTAATATTGCAGCAGAAACAGGCTGATCCTTTATAAATCAGTATATA
GCAACAGACCCTCTTTCGACACCATTGCTAGTTCTTACTTGCTGACTTCTTCCCCTAATA
ATCCTTGCAAGCCAGAACCACACCTCCTCTGAACCAATCAACCGCCAGCGAATATACATT
ACACTACTCACATCTCTACAAATTTTTCTGATTTTAGCTTTCAGTGCTACCGAAGTAATT
ATATTTTACGTTATATTTGAAGCCACCCTAATCCCCACCCTAATTATTATTACCCGATGA
GGAAATCAAACCGAACGCCTCAACGCAGGCACTTACTTCTTATTTTATACCTTAGCAGGC
TCCCTCCCACTTCTTGTAGCCCTACTCCTTCTCCAAAACAATACAGGAACCTTGTCATTA
CTAACCCTTCAATATGCTCCTGTAATAGAACTTTCCTCCTTTGCAGATAAATTCTGATGA
GCCGGCTGCTTACTAGCCTTCCTAGTTAAAATACCCCTTTATGGAGCCCACCTATGACTC
CCTAAAGCCCACGTCGAAGCACCAATTGCAGGCTCTATAATTCTTGCCGCCGTCCTCCTA
AAACTAGGGGGCTATGGAATAATACGAATAATAATTATGTTAGAACCCCTAACTAAAGAA
CTCAGCTACCCCTTTATTATCTTCGCACTTTGAGGTGTAATTATAACAGGCTCAATTTGT
TTACGACAAACCGATCTAAAATCTCTTATTGCCTACTCATCAGTGAGCCATATAGGCCTA
GTCGCAGCAGGAATTCTTATCCAAACCCCCTGAGGCTTTTCTGGAGCTTTAATCCTCATG
ATCGCCCACGGACTCACATCCTCCGCACTCTTCTGTTTAGCTAACACTAACTATGAACGA
ACACATAGCCGAACAATGGTTTTAGCCCGAGGCCTCCAAATGGTTCTCCCTCTAATAACT
TGTTGATGATTTATTGCAAGCCTAGCCAACCTAGCTCTCCCCCCACTTCCTAACCTGATA
GGAGAATTAATAATTATTACTTCGTTATTTAACTGATCCTGATGAACTTTAGCACTAACA
GGAACCGGAACACTCATTACTGCTGGCTACTCACTTTATATGTTCCTTATAACTCAACGA
GGCCCTATCCCAGCCCACATTATTGCCCTAGATCCTACCCACTCACGAGAACACCTACTC
ATAGTTCTTCACCTCCTCCCCCTAATACTCCTGATCCTCAAACCAGAACTGATTTGAGGT
TGGACCGCCTGTAGACTTAGTTTAACAAAAACATTAGATTGTGATTCTAAAGACGGGGGT
TAAAATCCCCTTGTCCACCGAGAGAGGCTCGCTAGCAGCGAAGACTGCTAATTTTCGTCA
CCTTGGTTGAACCCCAGGGCTCACTCGCCAAAAAGCTTCTAAAGGATAACAGCTCATCCG
TTGGTCTTAGGAACCAAAAACTCTTGGTGCAAATCCAAGTAGCAGCTATGCACTATACTC
CTATCATAATAACATCCAGCCTAATCACCATCTTTCTCCTACTATTATATCCAGTTCTTA
CCACTCTGACCCCAACCCCTCAAGGAAGCGACTGAGCCCTCTCCAAAGTAAAAACAGCAG
TAAAACTAGCCTTTTTCGTTAGCCTTTTACCACTTTTTCTTTTTTTAAACGAAGGCACAG
AAACAATTATTACCAACTGAAGCTGAATAAATACCCACACCTTTGATGTCAATATTAGCC
TAAAATTCGACTTCTACTCCATTATCTTTACACCCATCGCCCTTTACGTCACCTGATCTA
TCCTTGAATTCGCCTCATGATATATACACGCAGACCCCTTTATAAACCGGTTTTTCAAAT
ACCTCCTTATTTTCCTTATTGCAATAATTATCCTAGTAACAGCAAACAATATATTTCAAC
TCTTTATTGGATGAGAAGGTGTAGGTATCATGTCTTTCCTCCTCATTGGCTGATGGTATG
GCCGAGCAGACGCAAATACAGCCGCCCTCCAAGCCGTACTCTATAACCGAGTCGGAGACA
TTGGTTTAATCTTTACAATGGCATGAATTGCAACTAACCTAAATTCATGAGAAATACAAC
AAATATTTGCAGCATCTAAAAACATAGACCTAACCTTCCCCCTCCTAGGACTGATTATTG
CCGCAACTGGCAAATCAGCCCAATTTGGACTTCACCCGTGACTCCCCTCCGCTATGGAGG
GCCCTACGCCGGTCTCTGCCCTACTACACTCAAGCACGATGGTCGTAGCAGGCATTTTCC
TACTTATTCGACTTAGCCCTATAATAGAAAACAATCCCACTGCCTTAACCACCTGCCTCT
GCCTCGGGGCACTCACAACACTTTTCACCGCAACTTGCGCCCTTACCCAAAATGACATTA
AAAAAATCGTTGCCTTCTCAACATCAAGCCAACTAGGCTTAATAATAGTAACAATTGGGC
TTAATCAACCCCAACTTGCTTTCCTACACATCTGCACCCACGCCTTCTTTAAAGCTATGC
TATTTTTATGTTCAGGTTCTATCATTCACAGCTTAAATGACGAACAAGATATCCGAAAAA
TAGGAGGAATACACCACCTCACCCCTTTCACCTCCTCCTGCTTAACTATCGGAAGTTTAG
CCTTAACAGGCACCCCCTTCCTAGCTGGCTTCTTCTCAAAAGACGCCATTATTGAAGCAC
TAAACACATCCTACCTTAACGCCTGAGCCCTTATCCTAACCCTACTAGCCACTTCCTTCA
CAGCTATCTACAGCCTTCGAGTCGTATTCTTTGTTTCCATAGGCCACCCTCGATTTAACT
CACTTTCCCCGATTAATGAAAACAACCCCACCGTAATTAATCCTATCAAACGCCTAGCCT
GAGGAAGCATCATCGCAGGCCTCCTAATCACCTCAAACATTATCCCTTTAAAAACACCCG
TAATATCCATACCCCCAATCCTAAAATTAGCCGCCCTACTAGTTACAATTTTAGGAGTCC
TCACTGCCTTAGAACTAGCCTCCCTAACTAGCAAACAATTCAAAACCACCCCTAATTTAT
CTACACACCACTTCTCTAATATATTAGGCTTCTTCCCAGCAGTAGTCCACCGCCTTACTC
CAAAACTGAACTTAATTCTGGGCCAAACCATTGCCGCCCAAATAGTTGACCAAACTTGAC
TGGAAAAAACAGGACCAAAAGCAATTACTTCCTTAAACATTCCCCTTGTCACAACCACAA
ATAACATTCAACAAGGAATAATCAAAACATACCTTTCCCTATTCTTCTTTACCCTAGCAC
TAGCAATGCTTCTTCTCCTAGTTTAAACCGCACGAAGCGCCCCCCGACTTAAACCCCGAG
TGAGCTCCAAAACCACAAACAAAGTTAAAAGTAAAACCCACGCCCCTATCACCAACATTC
CTCCCCCTATTGAATATATTAAAGCCACCCCTGCAATATCCCCCCGAAATACTGAAAACT
CCCCAAACTCATCAGCCGACACCCAAGAACCCTCATACCACCCACCTCAAAACAAACCAG
AAGTTAATACAACTCCCAAAACATAAACCAACATTACCCCCAACACCGGTCAACTCCCCC
AACCTTCCGGGTATGGCTCAGCGGCCAATGCCGCCGAATACGCAAATACCACTAACATAC
CCCCTAAATAAATTAAAAATAAAACTAAAGACAAAAAAGAACCACCATGCCCAACTAAAA
CTCCACATCCTATTCCAGCCACCATAACCAAACCTAAAGCAGCAAAATAAGGAGAAGGAT
TTGAAGCAACAGCAGCAAGACCTAAAATTAGCCCAAACAAAAATATAAACATAACGTAAG
CCATAATTCCTGCCAGGACTTTAACCAGGACCAGTGACTTGAAAAACCACCGTTGTTATT
CAACTACAAGAACCCTAATGGCCAATCTCCGAAAAACCCACCCCTTACTTAAAATTGCAA
ATGATGCACTAGTAGACCTCCCAGCACCAGCCAACATTTCCGTTTGATGAAACTTTGGCT
CTCTCCTAGGACTCTGCTTAGCCGCCCAACTCCTCACAGGCCTCTTCCTCGCCATACACT
ATACATCTGACATCGCCACAGCCTTCTCATCCGTAGCCCACATCTGTCGTGACGTAAACT
ACGGCTGACTAATCCGGAACATACACGCCAATGGCGCATCTTTCTTCTTTATTTGCATCT
ATCTTCACATCGGACGAGGTCTTTATTACGGCTCGTACCTTTATAAAGAAACATGAAATA
TTGGAGTAATTCTCCTACTATTAGTAATAATAACCGCCTTCGTTGGCTACGTCCTCCCAT
GAGGACAGATATCATTTTGAGGCGCCACCGTCATTACCAACCTACTGTCAGCTGTCCCCT
ACATCGGAAACTCCCTAGTCCAATGAATCTGAGGCGGCTTCTCAGTCGACAACGCCACCC
TCACTCGATTTTTTGCCTTCCACTTCCTCTTCCCATTTGTCATTGCAGCCATAACCCTTG
TTCACCTTATTTTCCTGCACGAAACCGGATCCAACAACCCGACCGGTCTTAACTCAGACG
CAGACAAAATCTCTTTCCACCCATACTTCTCCTACAAAGACCTCCTAGGTTTCGCAGCCC
TACTAATTGCCCTAATTTCCCTAGCCCTATTTTCCCCCAATCTTTTAGGAGACCCTGACA
ATTTTACACCTGCCAACCCCATAGTTACTCCGCCCCATATCAAACCAGAATGATACTTCC
TATTTGCCTACGCCATTCTACGTTCAATTCCTAACAAACTAGGAGGAGTC
>NODE_300_length_1074_cov_14.445996
GCCACCTGCCTCATTATGGGAAATGTATGCATCTGGGGCAGGCTCTGGCTGGCTCATCCT
CAGCATGGGCAGGGAAAATGGCACACTGGCAACTATTACTGCATTATGTTAGCAAGCTGT
ACACACCGCATGCATACATACTGTGCCGCGAGGAAAAACTAGTGAGAGTTTTGAGTGAAT
GGGCCGGAAAAATTATGGAAGTGACTGTGAGTTCAGACTAATAACGCTCTTGTTCAGGCG
GTTTATGGCGTATGGCAGCACGATGCGGGAAAAACATGAGGTAGTAACTGTTGCTTTATG
TTCCAAACTTCGGGGCTGTGAGTTTGAGACAACATGTCACCAAGTGGACACCTGAACCCA
GAGGCTGCGTGGACCCTGTGTCAGTGTCCCCCCTTCTCTGGCCACACAGTCTTAAAGAAA
CCAATGCGCACAGATGGAACAAACTGATCACAACAGAAAACTTTCTCCCTGTCCATCGCT
GCTCCCCCCTGCTCCCGCCTTCAGCCCATACCTGGCCTGAATACCATTAGACCTAATGGA
GCACGGTGTGAGGGACAGCCAATCATGATGGCGTCCCGTCAGTGACACCGACATGTATCT
TGGTGCTCATTATCATCCTTGAACAGCGCCAATTTACATCTGATGCTCTGACTAATTCTG
CTCCAGTGTTGTCAAGAGGCATAGGAAGTGGCCTGGCCGTGATGACAGCGCGGCTGTCAG
GAGCCCGTGGATGGAGGATTCCTCGGGGCATGATTTAATGCCCATGTCAAGCCCCGCTGT
CAGGCTCTCTCTCTCTCCCCGCTCCCTGCGCTCCTTCTCTCCATCCAGCCATTAGGATTC
AGCCAGCGGAGAGATGGAGCGATAGAGCTGGCGATTGGCCTGCTTAGGATTCACACTCTG
GGCGAGAAAATAACACGCCCTGTTTCACAAGTGATTACCCTTTCCCTGTAAACTGCAATT
AAGGCTAAAAAAGAAAAGGGGCGAAGAGGTGATGGAAAAACAAAACGTGTATGACCGCCA
ACTGAAGAGGAAAACCTTGAGCGTTTTCCCTTGATGGTTTCGCAGCTGCTTGTTTGTCTA
ATTTCCATAGACAACTTTTCGGTGGTGTTTTGCTGAGTTGTTTTGGTTTCTGTTTGGTTG
TATAACACCCACAGAATACGTGCCCCCTTGCCCTCCCTCTTGTAGAGTGATTAACATATT
GCATGATGTCTCTGGATa
>NODE_305_length_393_cov_1.282443
CTATATTGAACAAGGGATCTTAAACCAAAGTAACTTTATATTGTACATAAAGACACTTAA
CACTCATTAGAGCAATTAGGTAATCCAATGCATATTCAGATAATGGTGATACAAAGAAAT
GATAGTGAACTGTATTAGACCTTTTTGATTGGAGGGATTCCCTTCAAAATAAAACACTGC
TGCTGCGTTCTTAATACTGGATGGTGCAGCCCCAACATGTATCATACACATCATGTTTTT
AACTGGCAGTTTTACAGTAGATCTCCATGTGTAAATGCAGTGTGCTTATAGTTTAGTAAC
AGTGATTCCAGTATTCTCGATGAAGAAATGAAAGCATTCACTAAACAAGAGAGTGGTGGT
GACTATATAGTATTGTAAACGTCAGCTCACCTTTCATTATTGTGGCAGATGCCATAGAAC
CGTTGAAATAAACATCGATACAGTTGATTAATAACGTCACAggatagtttgagccactaa
atatgcatatattggaaaacggtgcataaagtttggatggaagtcagtgagcatatt
>NODE_306_length_443_cov_13.316027
AGTTAAAATCTTTTGCACGTTGTTATGAAAAATAAAGAGACAAAACGGCACGGTGATCTA
AAATATTATCTCTTCAATCATATCCTTTTCCCCAGATATCTTCATTTCCCCCCTTCAACC
TGCCCTCCCTTTCTCTGTCAGTTAGTCTGGCAAACAATCCCCTTGTTAGCAAACTGTTAA
GACAGCCGCTTGGTACACAAATTGCGCTCGACCAAGCGAATTTGTTTTGCAAGGGTGACC
TGTTTAATCATCTCATTTTCTTTGGCGGACATTTATTCATCTGGTTTCCACGGTTACAGA
GAACATTAAGGGGCTACAGTAATAAGGCTGGAGAGTCAAACAGGTAATAAAAAAATTAAC
GCCATTTTCCAGCAGCCGAGGACAGTGGGTGAAATGAATCAAGGGAGAGGAGAGGGAAGC
AGCGGGGGGAAGCGGGGCGGGGTGGGGTGGGCTCCAATATTGTCCAAACAATAAGCCTTA
GCGGTTATTTTACTCTGTAGATCAGGTGGTGCTGTTATGGACATGACACTTTGGGCACAA
AGCAGGAGAGATAAAGCTTTTAAAGTGGCCCTGCTCCTATTTTTTTa
>NODE_307_length_446_cov_13.192825
GATTAAGCCAGCTTTTGGATTATAATGCAGAAATGGAAAGGTACAGGTCTTTTGCAAACT
TTTATAAAACCAATGGGGCTTTTCCACAGACTGCGAAGATTGCCCGTATCACGACGCCCA
TTTTTCCCAGTGCTAGAATTGGTATGTCCCCTTGGAACTGTGATAACGCCATGCTCTGGG
GAAGGAAATCAGCGGCAATAAACCCTAATAGGACCAGCATGCATAGAAATGACTCCCAGA
GGCCGGGGAAGCCTGGCGTGCCGCCAGAGACGCTGCAAATGGCAAATAATAATTTCCTCT
CTACCTTATCCCCCGAACACTGCAGACCTTTAGCAGGAGAATGCATGAACAAGCTGAAAT
GCGGCGCTGCTGAAGCAGAGATAATGAATCTCCCAGAACGCGTTGGAACTTTTTCCGCTA
TTCCGGCTTTAGGGGGCATCTCATTACCTCCCGGGGTCATCGTCATGACAGCCCTTCACT
CCCCCGCAGCCTCAGCAGCCGTTACAGACAGTGCGTTTCAAATTGCCAATCTGGCAGACT
GCCCACAGAATAATTCCTCAGCATCCAGTGGAAACCCAGCGAAGAAGAAA
>NODE_308_length_553_cov_10.126582
CCACCTTTAAGTGGTTGGGAGGGTTTTAAAGCCAACTCAAGCTGACGAGAAGAGAAAAAA
GATAAATAAATAAATAACAAGAAAACCAAACAAATCAAAGAACCAAAAAAATGCAGCTGA
CCTTGAACGAATTGTCAAACGCAAAGTGACTGCAAAAATACAAGGAAACGTAAACTAAAA
AAAGAACGGAAGGAAAAAAAAAAAAAGGATATTGAAAAATCATTGAGTCAACATGGACAT
CTGGCATTGGGTGAAGTTTTTAATTACCTCTTTACGCCATAGGCCATATTAAGCAAATTG
TCCAGCCTGTAAAGAGAAGGAGGGTTCTGGGGTTAATGGTGGGCAGATGGTCGACTCACT
CAATGGAACTAATGTTAAGTCCCTGTAGGAACTGCATGGTCCTCCTCACTCAAGAACAAA
CAAACCCATCTATAGTTGGTCCATTACACTGAGGAGCCCCACCAGAAGAAAAAAAAATAA
AATGCTACCATCGGTAAACGAGGCTACAGTACGATCAGTATGGTCTGCACTCGCTCGGCT
TTGGCCGCTGAGCAGCTTCGGGCCGCAGCGCCGCCTCGCTAACGCCGGAGCAGAGTGTTG
CAGGCACATTGACTTTACTGTAGGTGCGACCGTTTTATACAAGACTACAGCAGTGGGCTG
GTCACAGTTCAGTATTacagctacatacagagcacta
>NODE_309_length_689_cov_17.669086
CTCAATGTCATTCATGTTTTGTGAGACTTGTCAGAAGACTTTGAATAAACCCCTGGAGGA
GCGAGATAAAACCTTCCTTTTCTGCGGGAGAATTGCCATGATGCACGTCCAAATTTCTTG
ATTACAAGACGAAGGGGGGGGGGGAATAAAACCTTGAATGAAAGCCTGCACTGAAAGTTT
TCAGTTTGCTGATATAACAGTCAAGTGTGTCTATAAGTCTACTTAAAACGCTTAGGTATC
AGTGGAGACAGCTGCGACACCCTCGTCTTATGATTCTGTCGAGACAGTACACTATCAAAC
CTTTCATACCGTTCCCAAGCTACATTTCCGGTGACAAAAGCTTTGCGAAAGCCTCCTGAA
GGATTCATCTATATCCTAATATTTCCAATCCAATTTAACTGGAGCAGCCGGAGTGGTCTG
AGCACTAGTTTACCAATCTTTGCTTTCCAAGACTCTGTGTGCTGAAGGCTTGAGGGGTTC
AATCAATGGCGCTTTGATCTCGGCTGGAACCATAATTATTTAACATTGTTACAAGGATTT
CTCTAATCCATCCTACCATTAAATCCCTTTTACACCCTCATCTTCTGCAGCCTAATCTGC
ATCTGGGTGCTCCGTTTGTGTCTCTCCCTCATTTCGGCTCGCCCCTCCTTCCTTGACGAC
ACCCTGACTTTATAATGGACTTGGGTGCCGAGTTAGAAAATGCCTTGTTTACTGAGAGCA
ACCTGACTGAACTGTGCTCAAATGGAATGTTGCTGTGCAAGAATTTAGAAGTTTTTCTCC
GCATTTGTACTGAAGTTTCAGTTAATGTTCAgtagaggccaaatggtgacaag
>NODE_310_length_857_cov_15.179697
TACGCTGTTGGTAGTATACGACAAAATGATCTAAAAATGTTAACAATGTTGACTCAGGTG
AGATTTTCCTAAAAAGACAATTAAACACAACTGAAAAAGCCTTTTAGTGAATACTTATAT
TTGCTTGACAGGGCAAGACTATGAAATGTTCCCAATTAATATTACATGGGATTTTTTTTC
CGCCTTTCTTTTTTCTAAATATATTTCAGAATTTACCTTGATTGTAATGTACCTCATTGG
CTGTGGTTTTGTTTGTTGGCCTAACTATAAAGGATCTGCTTATACCCTTGTGGGTTGGGA
AGAATTAGGATTTATGAATTTATTTCCTCTGTTGTATTGTTTAAACAGCTTTGGTTTAGT
TTTGATCCCTTCCTCTTGCCTTTGAGGCTGTTCCACGGTGTCAGCTGTTGACTGATAGTA
AGAGAACTGCCTCACAGTGTGAATGAAAGAAAACTAGCGGTTGGTAAACACTGATAAGGG
ATAAATAGAAAGCGGTCAGGCAGAGATAGTTCTGTGGGAGCCCAGATTGTGTGCGGTCTG
TTAAAATGAGATTCTGAGCCTGTCCTTTTTATTCTTCCTCCCCTCCCCTCCCCTCCCCTG
TGCGGCGTTTGTCTGGAAAATCTCCAGTGACCCGGCTCGGCAGTCCCAGGCTGCAGTATT
CTCTTTTTGTATTTGTTTTGTTTTCTAACAAGGGTCAAGTTGGCCAATAGACATGTCCCT
GATGCTTATAGACAGCTGTCATGACTTCAAGTACTTACAATAGTTACATTTTACATGCAT
TCATGGTTCTGCACCAACAAGCACAGTAGCAAGAGATTTGTTAAAAAACTAAATATGGAC
ACAGCTTTTGAGATACTAAGTTTCTTTATTATCTTTTGTCATATAATTTATCTCGATGTT
CCTTTAAGATTTTTTAAAAAGCTGAGTAGGTTCACACCTGAACATTCATCCTTTTTAATG
TTATATACATGTGCTCAAAGTATAATCATCACATATCACat
>NODE_311_length_780_cov_17.265385
TTTTTTCCTTCCTTCATTTTCTAATTCTTGGCAACGTAAACAAATCACAATGTCTGGAGG
AATGTGATATAGTAATTTAAACTGGGCGCAAATGACTGATCAGATTTTTTTTAATTGTTT
ACAAGGTCATGAATATGTTCAATAAATAGACTGTAGTATCACTTTTACTGTATAAACTTC
ATCTTTTTTTACATGCAGTCCATAAAATTTTCATTTGACGGAATAATTTACCCTGTTATG
TATATATACAAATAGATATTTTCTCTTTATTCTCTTTTTTAAACTCTTCAATAAAATCTA
TACATTTTATACACTATCTCCCTCTTTTAATGGTCAATGTGCATACACATGAAGTGTCTA
TCCTTATAAACCGCCAGCCAATCTTCTTTTTGCTATCCATGGTAAGTGCTCGCACGTAGG
ACTGGGTTGTCCTGCATTGGGAATTATAATGCCGCTTGTCTATTCCTCTGCAGCCCTCCT
TTGTGTACCCCATGGGGTTGCATTTGGTCTCATAAAAGTATTGCTTCAGTTGGCCATTGG
GGACAGGGACCTTTTCCATGACGGTAACTGTCTGCCCAGACATGTCTATTGCCGTCTTTT
TATCCACAGCTGTCACCCACTGGCTAATACTGTCACACACACTGAGCTCTCCGCGCCGCG
AGGGATCGGAGTGTCGCCGCACCCTCATGGACATATTAGCAGCATCCAGATAGTTTTTGT
ATTCCTCCAGAAGAAAGAGCAACGGCGGCTCCAAAGGCACTTGGTTGCTGATCATCACCC
GCGAGTCGTACAGGTCGACATCCTTGGTCTCTGGGGCGACCACAGACGACGGGCCCCCAC
CTCCCTGGCTCTTATCAGCCCCCTGTCCCAGCTGTGCCGCCTCGCCCTCCACCTCCAGCA
GCTCCTCTATCACCTGCTCAAATG
>NODE_312_length_435_cov_57.041378
AAGCCTAATCAGGCCCTAACCCTAACCAGCCCCAATTGAGTGCCTAACCCTAACCCTAAC
CAGGCCTAACCCTAACCAGAGCCCCAGTTGAGTGCCTAACCCTAATCTGAGCCCAAATTG
TGTGCCTGATTATAGCCTAAGTCATAGTTGAAAAAATTCATAAGGGTTAAAAAAAGTAAA
ATTATACTTACCTGGAAATTAAGGGTTCAAAAACATATGGGTTAAAAAGTAAATTCATAC
TTACCAGAAATCAAAGGGTTAATAAAATATCAAATGTATACTTCCCTGCAAAAGAAGAAA
ATTATACTTACCGTAAAAACCTGTAAAGGAAAACAACTGAAAAGTTACTTATCTTAAAAA
CCTGAAAAGGAAAAAGTCTGGAAACAGAAAATACGGATACGAATCTGAGCAGCATATAAA
AGGCGAAATTCAGCCAGCTGGCTCATTTGCAGTGGAATCTTTGGAGGGGAAGCAGCTCCT
GAATAGAGCGCAAGTGATCCTAAATATGAGGGTGTGCCAAGCCTGAAGAAGGCCCAGGAG
GGCCGAAACGTCGCGGCGGCACACCAGGGGGGGCCCAAA
>NODE_313_length_526_cov_22.446768
AGCTGGCTCATTTGCAGTGGAATCTTTGGAGGGGAAGCAGCTCCTGAATAGAGCGCAAGT
GATCCTAAATATGAGGGTGTGCCAAGCCTGAAGAAGGCCCAGGAGGGCCGAAACGTCGCG
GCGGCACACCAGGGGGGGCCCAAATTGTACATAGTTCATAGTAGTGTGGGGGGGGTTTTT
GGCTAAGTTTCCTTTTGGGGTGAGGACACTTAAAAATTGGGATGAGGGTGAAGACCCTGG
CGGGGGGATCCTGGGGAGTTAAGTGCTCGTGCACTACCGGCTCCTTCGGGGGCCGGGCCT
GTGGTCCCTTCGGGGGCCCAAAACAAACTAATCCGCCCACGCCTTCTCCCTTTGGGTCCT
GCTGCCGGGGACCCTGGCCCTCTACGTGCGTGACTGCCGTGCACATGCCGAATTTGGTAA
TGCTTTTTAGCGTTGTATTGTCTGAGAGGGCGAAATGTTCCTCAGATCTATAAGCAGTCT
GCTCCAGGAGACAGAATTCTCCTGTAGAGCCACAGGAAGGACAAACAATCCTCCAGTTAA
TTCGAACCTCTGTCTATTCAGAGGCTTCTTGCCCTGAGTTCCACCCAAACCCCTAACCCA
AATTCTAATCTGGCCCTGACCCTAACATTTCCCCTAACCCTAACCAGAGCCCCAATGGAG
GCCTAACCTT
>NODE_314_length_145_cov_1.000000
GTCTTCTTCCTCCAGGCATTAAACCTTTCCAGTGTGACCGCTGTGGGAAAAAGTTCACAC
GGGCCTACTCCCTAAAGATGCATCGGCTGAAGCACGAAGGTAAACGCTGTTTCCGGTGCC
AGATTTGTAGCGCCACATTCACGTTCTTCGGTGAATATAAGCACCACATGAGGGTCTCCC
GACACATAATCCGCAAGCCGCGGATTTATGAGTGCAAAACGTGCGGCGCCATGTTCACCA
ACTCTGGCAATTTAATTGTACACCTGAGGAGTCTGAACCATGAGGCATC
>NODE_315_length_318_cov_4.556604
CTTCGGTGAATATAAGCACCACATGAGGGTCTCCCGACACATAATCCGCAAGCCGCGGAT
TTATGAGTGCAAAACGTGCGGCGCCATGTTCACCAACTCTGGCAATTTAATTGTACACCT
GAGGAGTCTGAACCATGAGGCATCCGAACTAGCAAACTACTTCCAGAGCAGGTGAGGAGT
TTGGGGGCGCCGACCCCCATCATTTACTCAGATCTCACCTGGATCAGAAAATAACTTCAG
TTTAGATTCTAATACCTGAATTTCATTGGATCGTTGTCGTGGCTTTGGTTGTGTAGAATG
TTTTTGAGATGATTGCCATTGATTTGAATGCTCAAATCAAATGTATCTGAAGTATTTGAC
TGTATTTATTGTGGAGTTTTTATTTCACTTGTTTAAAACAATCATTTGACATTTGGGGAA
GTAGCCTTTTACATTTCTTATgacagttgaatgagaaaaaca
>NODE_316_length_479_cov_10.311065
TGGAGCTATAAATTACATTAGGAATTAATGATTAGCCCGCAATCGCATCTGATAATCTCT
GTCCAGATACGGCTGCTGTCACCAAAAACGAAGGCCACTTTTTCATCTTCCTCTCAAACT
GTCCAAAAGCCATTCTGTGTGACTTCATAGGTCACCCCTCTCTGGTGCAGTCACTGGTTT
CCCCCTCCATCCTCCCTCCCTCGCCTCACCCCTCACAGCCTCCCCCCTCTTTAATACTTT
CTCTATGGAGTAAGTCGGGGGGACAGGCGGTCACGCAGTAGCTGGCTTCATGATTAATGG
TGTTTATTCTTGACAGAAGGCTCCTTTATTTATCTGCATTGCAGTTTCACTGATACTATC
AGTCACCTGAATGAAAAATATTCAGTCATACCAATTTTGCAGTATAATTGAGTAGAGTCA
CTTCCTTTCAGTCCCCCCACCCCTCCCCTTGCTCTCCTCTCCCTCTCTATCTGGCAGCCT
TATCATCGCCACAGTAATTTTCGCGCTGCGTTGTTTGATATGGAGAGGCTGGCTTTAGCC
GTATTTGACATAAAGCCTCTTCAATTTTCACAGGAGAAAAAAAGAGGAGAAAAaaaaagg
gaagaaagaaagttgtgcgccac
>NODE_317_length_755_cov_17.721855
CATTATGTGAAAAGATGAGGCAGAGTGAGAATTTTACAAACAAACTTAAGGTCCAAGTGT
CCAGGGAGAAAGAAGGTCAGGGATTAGAAGGGAACAAGACTGTGGTGTAATCACTACATT
TCTCTCCAGCTATCCAGGCTGTAAGTATATGACTGACTCTTGCCAAGTGTGGCCTTATGC
TTTTTGTCATCGCGCCAGCTGCAACATCCTCTGGTAGGCCCCAAAATGATGCATCTTCTT
TGATACATTCTTAAGTACACATCAGACACAGTCAAATATTAATCTCCATGCTTGCTGGCC
AAACAACATCTGTCTCAAAACATGAACTAACATTCTCCGTTTTTCTTTTTTGGTTTGCAA
AAATATGCCCCTCCATCTTTAGAACATCCATCCACACAGCTATGCGTATGTTTGTGCAGT
TATTTATCAATTCATAAAAATTCAAATACTCAGAATAAAATGTAGCAAACAGAAGAGCAA
CCATAAGCATGAAAACACATCAGATTTATTCTGCCTGCCTTGTTTACCGGTTCACGGAAC
ACTGCATGCAAACAGAATGCAAATGCATTTGATTGAATCAGGTGATGCCGAGGTAATTGT
ATTTGGAGAAATGTCCAAGATTTTTTTTTCATCATTATCAGTGGGGGGTTTTCTTTATGA
AATCCATCTTAAACAAAAGCTATCATCACTCCCAAGCCTTGTGATCTTCCTTTGTCACAT
GCGGATGTGGATGCGTCTTTAATTTCCTTTCAATTAAAAGTAAATATACGCCTTTATTTT
TTCCCCCACTGTGAAATCCAAACAAGGGGAGTCAACATGAGCAGACAGGTGAggaatatt
catttatatctgcctgccatttttcccttttttttattgttgatgctgatgatgtgatt
>NODE_318_length_571_cov_14.453590
GTTGACCAGCTCGTGCATGGTGCTGTAAGTTTTCGAGCAGGGCTTCTTCTGACTCTGCTC
CTGGTCAATCCACTTGCAGATTAGCTCTTGCTTTATGGGCTGCCGCATGTATCTTAAAAA
CGCCCCCGCGGCTCCGTGAGGAGCTGAAGCGATGTTCACATTGAGGTTCATGGAGTTGTA
GCTGTGGAGAGAAGACGGTCCATAGTGCTCTGGCCTGTGCCCGAAGTGCTCTGGCCTGCC
GTAGATGTCCCCCGGTATACCCAGGCGCATCTGCCCATTGAGGGCATGGTGGTGGTGGGC
ACCTGGGGACGCCTGGTCGTGAAGTCCAGTGAAAAGTGAATGGGCCCCACTTTCCGTGTG
CCCATAAGCACCTGTTGGGGAGATGAACATGCCATGGTGATGAGGGGAGGAGGCGGAACT
ATGCTGGTCGCCAAGTGCATGCATAGCAGAGGCTGAGAGTTCTCTCCTGAGGATGAAGTC
CCTGCTGCTTGAGTAGCCTGAGTGGGGGTGAGCCACGGGGAAACCAACTGTGGTCTGAGC
TGAAGTGAAAGATGCCGCGGTCTGGGCTTCGGGATGGCTCTGAATGTGCTGAGATGGGCT
AAGTTTGAGAGCATTTGTCTGTGCCATGTGCTCTGGTCCAAATGGAGTGAGTGCCACTCC
GGGGTCGTTGCCCAGCTCCCCAGGGTGGAGGTGGGCATGGTGGGAGAGAGGGTGa
>NODE_319_length_699_cov_14.861230
AGGTGCAGAATACAGAGGCGTTTGTCCCAGATGTGCACCTGGATGTTAGTCTCAGTCCCT
GTGGCATTCTGGTTGAGGAGACTAAAAGGCAGGCAGCTTATCCCTTGTTCTGGCAGGGCA
CCTAAGTAAGATTCTTTTTTCTCAATTCTCCCCAGACACACCATCCTGAGAAGCCACTTT
TTCCTACCACAGGAAGCCCAAGAGAACACTATAGGTAGCAGTCTGACAGGCAAACTGAAC
CCTGGCCTTTTATATCCTGCCAGGTTTGAGAAGTTGGACATCACCCCTAAAAGCGCCCAG
AAGATTAAGCCCGTTCTGGAGCGCTGGATGGCCGAGGCTGAAGCCCGCCACCGATCCGGC
ATGCAGAACCTGACTGAGTTTATCGGCAGCGAGCCTTCGAAAAAACGCAAGCGGAGGACC
TCTTTCACCCCGCAGGCGCTCGAGATCCTCAACAGCCACTTTGAGAAGAACACACACCCC
TCCGGACAGGAAATGACGGAAATAGCCGAGAAACTGAACTATGACAGGGAGGTGGTGCGC
GTCTGGTTCTGCAACAAGAGGCAAGCCTTGAAAAACACAATAAAGCGTTTGAAACAGCCC
GACATCGGCGCGGCTGCACCAATGGACCCCCTCACTGATTCTCTAGAGGAGCTGCCCAAA
TGAACGAGCTCTCCGGCAAAACAGTGGAGTGGAAAAGTGGCAGCCATTAAAAACAACAAA
GGTGGATGAACTCCTCTTGAAATGAGAACTGAGACGTGTTCCCAAGTCACCTGGATGGAC
AGTCCTGAGTTTGCAAACAAAAACTATGTGTTGTCAGTGTGATTAACCACAGTTATGTAA
ATg
>NODE_320_length_451_cov_19.787140
AGATTCTCCCTTTCTTGAGTTATGAATTCACCATATGCTGTGCAAAATTATACTTGTGAA
TCTAAAGGCTGAGGTTTGTTTGTGAGAAGCTCTACGAGAATAAACACTGCAAGCCTATAA
GACCTCAATCAATCTTATCGGGTAGTAGGCTGGATTTGCATGATAAAAACAATCAAATTT
GTGGTTTTGAGAGATGATTGCTCATGGTATCCGGCACCAACTGCTTTTCACAGCTAATGC
TAATGCATTATCCACAACTGCAAGAGCGGCATCGCACACTGGCTTCAGAATCCATTAATA
GTATATTCCTATTGAAAAAGAAATCTCAAGCACCATAATGTTACTCCATCAGCTTATCCT
GTTTCAGCAAAGCAACACTGTGCACTGAAAATACACCATCACTGACAGAGAGAGCCTAAT
CCAGTGATTGGTTTTACCTTATCACACAACTTAAGGAGTGTACACTTCTAAGCTGACGGA
TTGAACCTCTGTTCGATACAGGTTTGCAAAACTGAATCTGTTGAGCCTCCAAGATTTGAT
ATGGGTATTTAAAGCTCTGTGCGGCATTAACCGCAGAGCACAACAAATAGCCTGC
>NODE_321_length_368_cov_3.111413
CAATGGCTTTTTTGTCCCAACATGGGAGAGTGTCCTCGGGTGTGTTTCTCTCTTATCTCT
GTCGTCCTTGTTGTTGTGTATCAGCCTGGAAAATGACTTTGGTGATGCCAGCTCACCCCT
CACTGCCACTCTCGCTTCGTAAGCCAGCCTCATCGTCTTAGTCACCAACCCAGGCATCTA
TCACTTCTCCCTCACCCCTCGCCACCACCCACTCCTCACTTCTCCCTCCTTCACCCCTTT
ACGTTTTATATCATTCTGTGATGTTCTCAGTTGATCTTCAGTGTGTTTTTTTATTATTTT
AAATCAAATACTATATCAATGATGATGACAGATGAACAGATGATTGTTAGTAGTACAGAT
GCGCTGTTAGCCCTTGCGTCTTATGCTTTGACCTGTCATGCATAAGATCTTTtcatctgt
ttctgactgagcatcaccaacactagtcatctcgaaagcaagagggcttataccaatcta
aaggatgttaaaacacagctttaaacacagtg
>NODE_322_length_509_cov_5.803536
TGGTCTGGCATGTTGCCTCAAACCACCTGTGGGAAGCAATGAGGTCTGCTTCCAGACTCT
GTGGGACAGATTCTATGTTGTCACGGATGATGTGATAGCTCACAGGGTTTGCATTATCCT
GACCTGCCATGGAGAGCCCAGCATTTGAGTCCTGCTTTGCTGTTAGTGGCAGCGCCCAGG
GAGGGAGGGGTGCCTGGCTGTGGGCGTGCGGATTTCGGGTGGCGGGCAGGGGGTACGGAG
GACTGACACTGCCTCTCGACTGGGCCCGGGTGCCGGGGCTTGGCTGGAGAGCTGGGTTAG
GAGTACAATGGCCTATTTCAGGAGGCACCTCTGCACGGTCAATCAAGACTATTTGCTCAA
GTACGTTGCATTCTCCTCACCTTTGCGCTGTCCGTGCGTCTCAGTTCTCTTCACCCCAGG
AAACAACACAGCACCCTCTGGCAAACATCTCTGAAAATCAAGCTGGAACAGCCACACCGT
GTGCTCAAAAACTGTCAGACGAGCCACGTGTGCGCGCTGGTCTGGCATGTTGCCTCAAAC
CACCTGTGGGAAGCAATGAGGTCTGCTTCCAGACTCTGTGGGACAGATTCTATATTGTCA
CGGATGATGTGATAGCTCACAGGGTTTGCATTATCCTGACCTGCCAtggagag
>NODE_323_length_476_cov_12.394958
ACTCCCTGACCCATTTGACGATCCCCTCATGTGGAATGTGCATATGCCGAATCGCTGTGG
ATCTGCACAGTATGGGGTGAGGTGAAGTACTTACAGAAATATGACTTGACACGCTTTATC
AAATGGGGAAAGATGAAGACGAAACAGCTGCTGGTGCTGTCGTAAGCAATCTGGCCGTGA
TTGAATAAAAGTGTCAGGAAAAGGGCCGCTTGATGGTCTTTTGTTCTCCCCCATCCAGCT
TGATGTTAGTTTGAGCTGTCAGGAGGGAATCACAGCTGGGTGATTTATCAATACTTGGAG
TGACCTTGTAGCCACACTGTTGTGTGTGTGTGTGAGACGCAGAGAATGTGTGTGTGTCTG
TGTGCGCGTTTGTGCGCCCGGTCGTATCTGTGTGTGGCTCTCGTGGATTAAAAAAGACAC
AAAGTGGAATATTTTCAAAATAGTTGGCACACATAGACAAAGACTTGGCTTGACTTGGAA
CAAAATTCGCTCTTCTCTTAAACACAGTAAGTGGATTGTTCTGCCAACACGATAAGGGTA
TTTTTCTCAACATCAGAGCACTCAAAGTACCACCAGCAAATGTTTGGGAGAAGAGTGTCT
CTTTTAACTAACTCCGCttt
>NODE_324_length_611_cov_22.859247
AAATAGGATTCAGTGTTTAACTTAATGCTTCTCTAATCTTAGCAAAAAAAAGGACAAATT
CTCAACTTATAAATGCACCGCGCTTTGCAGCGATGATCAAAAGGCCAAAATAGCGTGTGA
TTGGAAAGAAACCTAATTGCCTTTCAAACCTCTGTGGCACGTTCTATTTATTAATCTGAA
AATGGTTCCAAATCTTGGGGATAATGAAAATCTCTTTTATAAATATGTATGCAGTGAAGT
CACAACATAATAGGGACCCTGTGAAAAACAGGAGGCAGCAAGGCGGCTGAAGGATGAGGC
ACAGGCCCTGCAGAAAAGAATGTTCCCCCAGCAGAAATTGGTTTAATTAATAGGACATTT
TACATAATGATTACAGTGTAATTGCACCGACTAGCAGAGTGTCATTAAATATATCCTTGC
TCCTTTACAACACCCTCCAGCTAAAAATAATGAGTTACATTGGAAATCACTATGCAACAG
GTTCATAAATAACATTTAAGCCCATACAAGGCAAGTACTTATAAATAATAAATATTTGCC
TTTTGTAATTGAAGAAAAAATGACTGCCTCTTTTTTTCCGCCACTGCACGCTGCTTTGTC
CTGTTGTAACCGTGCAAAGGAGATTTTTCCCATTTTTCCCCTCTTGTAAGTGCTGAATAA
TTTATTTGCTGGCTAATAGTCAACACTGTCAACACCCGGTGGTTAAAATATACCTGTGTC
CAGATAAATGCAGCAGCAGGCTACAAAGCGATTAt
>NODE_325_length_408_cov_1.134804
ATTTCAGCAATATGAAACAGTCATAAAAATATTTTGGTACGAAGTCCTTTTCGTGTCTAT
GTGACCTCATTTTTACTTTTTGTGTTAATATTTCCTTTCTTGTTGTATTTTGTGTTCTTG
ATAAATATCAAATACTTAATATTTATAATATATATATTTATTTAAAAAAACTAAAATATC
CAGCTACTCAGAAGAATTTTTTTTAAATGAAAGAGACAGAGCTATTTTTCCTTGCAGGTG
TCACCTTGTCTTCGAGGCTTCATAAAAATATGCTTTGCTGATGCTGCAATCTGAATTATT
TATTTAGCCTGTAACTAATCTATTGTTCTTCTTTTTTCACATCGTGATGTACCTCTGTCC
TTCTCCTGTGACTTGTCATTGAAGAGGAAGATTGTTTGTTTTCATAGTTTTCATTTCACA
TTCCATGTAGACTTCTCTGCACGATGACACACAGttcatactgaacttatgttctttttc
tttagtaagacaggttaaaggacaccattcctgaatagttgtacatacttggcagggtgt
taagtagtggct
>NODE_326_length_315_cov_2.660317
TGTTACTTGGCTTCTCGACTTTTGTATTAGGGCTTGAGCATGGCGGAAGTTGGCACCAGG
ATAGCTGTCTATTTGTAAATCCTCTACCGAAAATCCAGGAATCCTTGCCAAGTTTGAATC
TCCAATAATCAGCCATTTTTTGTTAATCACCAGATCCCAATCGATCATTTTGCGATCCGT
GTGAATGTGCTGGATGACTCTTTGACTCACCCGACTTGGGGTTGAAGCCTGACTTGTGCT
CAGAACACCATCATCATCATCCTCCTCATCATCTTGCCCACTTTCCTCTTCATGAATTTG
GACCAGAACCTCACATTCAACTTCCCTTTGTTGGGCTTCAAGGATCTCCCCCCCAGAGAC
CATCGAGCCAGGGGCACGGACAGGGGTAAGGACAGAGGTAGGTGTCCCTTGTACCCGCAC
CGACAGATCCTGTGGTTCCTCAATGACCAAAAGAGAACt
>NODE_327_length_439_cov_2.232346
TGGATGGCATATTTGTGCCACATTTACTAAGAAGACCTCCGATTTCTGCTGTAATACAAC
CAGCCCATATACATAAATTACACATGTACAGAAAGTAACAGAACCATTTCAATCTACATT
GCTCTTCCATTTCCATTTTCCAAAATCTGCTGTTTTTTTAAATTTGTGTTTTTCTTATTA
TACTGGAATCTGTATTTCATGAGGTTTGCATACTGCTGGATGTCATCTTTGCATGGTCTT
TACAGCAAGTCGCCTAGAAGCAAATGAGACGGATCCAGCAGTGAGAGCAACTGGCAAAGC
ACTGACACACAGGGATTCAAACAGTCTGATGCAAACACACAGAATCAAGACAGAGCATCT
AACAGGCAGGCAGTGTGAAGTCAGTGAGAGGGGGGTCAGACACATACAAAACTATGTGGC
TTCATGCATTAGCCATCAGAGCAGCAGCAGTAGCAGCAGCAGTACCTGAACAGAGCCCCC
CAGCCGCTCAGCTGTGAGGTGCGACCCCAGAGTCTCCTTATTGGTCACGGGAGTGGGCTG
AGACTCACTTCCTTTGGGCTCAGGCGACTTGACGCAAAGAGCa
>NODE_328_length_631_cov_27.942947
AGGGGGTGTAAGTCCTTCTTTTCATCTTCAAAAGTCAAAACGGAACATTTTTAGAAGCCA
CTTGTCGTTAGAATGTCTGCAGATTTTTCCCAGGAATTTCCCAAAGGCCAAAGCGACTCT
TCATCCAGCAAGTAGTTCTTTTGGTTCGCTGCAAAACCAGATTATTTTCCCCCAATTTTC
TCTTATATAAAATACAGAAAAACAGCAAATCCTCACATTTAGAAATCTAGAACTACCAAA
TGTTTGATAAATGGCTTAAATGATTCATTAAGTGTTTGAGCTTTCTGTGGTTCCAAATAA
CAAACCACAAACTGGAAGGGAAATGGCTTTTCTTCTTTGTTTACTGTTCAGTGATCAGTT
CCAGGCGCTTGCAGCTCACGAATGCACAGTAGACCTCTCATTTAAAAAGCACACAGGTTT
TATTGCATATCAATTTCATGTATAAATTCTTCATAGCATTGGAAAGATTACATTTGGTAT
ACATTGCTATTCTACAGAATTAACATCAGAGTCATATCTTTTCAATGAAATTTCTCTAAA
GTACATCTGCAATAATCACAAGCATCAAAAGAACTGCAATTTCAGAATTGTTCAATATTA
TTCTACAATCCTTTTATTGTTTTTCATTATGTCTTCTCCCAAAAGTCTTTTCTATGTCTT
TCAGAACCACCTGCCCGAACATCGTAAGGCAGTCAGAACTTGAAGTCAAACCTACTAAAC
CTAGCCACATGTACAATAAGTGCATCTACGGATTTATTATTATTtttttaacttt
>NODE_329_length_365_cov_18.413698
TGCCCAGGCAGCATCCTGCAACGCTCGCCCTGAACCACTGAAAAGACAACCATTTAGGCT
TTAAAAGACAGACATAAACAAAAAAGGAAGGAGGAGATGAAAAGAGAGGAAAAATGAAAG
AAAATGCAAGACGTAGAGAGGAAGAAAGAATGAAGGGAGGCTGGGGTTGAGGTGGGGGGC
GAAATAGGAAGTCAATTACGTATTCTGAACCTGGCCGATGTAGTCCTCAGGGATCTGCCT
CCGCACCTCAGGATCTGTAAATAATTGACAGATAATATTAATTGGCTTTGGATTAGTGAG
CAAGCTCAGTATCACACATTAATATTTGATCAGAGGATGATAGGGACCCTGGCAGGGGAT
CCGAAGGGGCAGCTGAGGCTGTTTTGTTGATTAGGCCAGAGAAGGGAGGAGACGGAGGCA
AGTGGTAGCGGTAGCAGCAGCAACAGCAACAACAGCAGCTCCAGACACACACAACCACAC
ACACACATACACACACACacacacacaca
>NODE_333_length_773_cov_6.971539
GGAAGTAAAGTGGGCCAAGCGCTTTGCAAAGATGCTCCCCCCTTACAAAGCTGATGCAGC
ACTGTATTGGGAATTTGTGTCAGATACAGATCAGGCACATTTGATTTAAATAAGCAAATC
ATTGAATAAAGATGACCTGGCTCACAGGGGTATATCTCTATCTATGCATCACAATTCGTG
GGCTGGGAAACAACAGGGCCTGACATATTGAGTGACTCAGGATCTGGTCATATCAGGGAT
GTTATTCAGACAAACAGAAATCCCAGTTTGCCTTGCCAGAGTGTTCTTCGAAACAACTAA
AAGCAGGAACACGTGCCTCATCTTCGGTGTGTCAAGCCGGCAGTGATTGAATTTCTCCTC
CTTCCTTAAGACGGAAGTGCAAAGCCGGTGAGTGATTCCTGTGGATGCACTTAAGGTTTT
AGTTGCAGGCGTCGTTGTGCCTGGGCAGATTTTATATGACACATGAAACTAACTACATGG
TACTTAGGGCCTGCTGTAAACCAATCTGAAGCCAGTCGGGAAAACAGGCCCATCAGCAGA
GAGGCTTGTTTCTGTTGCATGACAAAAGGACTTGCAAAACCGCATCAATTAAAAGTTCAT
TAAGTTCAGCACTGGGAGGATGAGTGGATGCTCTCTATTTACGCCCAGGCCAGCCCAGCC
CATTATCTTCAACCTGATTATTCAAATCCCTGGATTATAACACAGACGTTTTCTCAGAGC
CTTGCTTAGAATAATCATACTTAATAATATTTCATTTTTCTTCCCATGGAGTCTGATTAG
AATTGAGTCTGCATCATCAAAAGAGAGGAATAATGCTCTTGATAGTTGTGCGATTTAagt
gtaccaaaattaacacaagaaaggattattggttgtgtgaatctaaattagcatcattta
gtatttaatagggaatg
>NODE_334_length_770_cov_10.970130
CATCTACAAAAACACACAGAGTCACGTGTGCACGCAGACGCAATCCAACGCAGTCATTGC
CACATTCACACGCACACAAGGATCCATACACAAACAAGGAAGCGACACGTTAGACAGGTC
AGCGAAACGTCACATCTATAAAGCTTAAAGGTGTATAAATGTTCAAAACATGAGAATGTC
GATGAGAACCAAATGTGACGTCTATGGGTAACACAATGCACAATGCGAATGATCATGTGA
AGGCTTCTGCATGGTCATTGCAAGCATTATTGTTGAAATGTGTTACTAGGACAGAGGTAT
TAACAAGCATGGCCATCAACAGTCATACATGAAAATGGTTTCAAATAGCAAGGAAACTTA
AATGGACGAACACAGTTTTAAAGCTTTAAAAAAGGGGGATATCTCTTTCTCTCATTAAAT
CATAAGTCACCAGTACATACGATCCTTTGGCCAACCTCTTCATTCACTAACACTGAAGGA
TGGAACGGATGGAGCCAAAAAGCGTGCAGTTGGGGGGAATTTATGAAAACCTCGTTCCCT
ACCCCCTAAATTTTTACACTTTCGATCCCATATACGTTGTAACCTTCCTTATAAGTTGCA
AAATTCTGTGAATTCTGCGAGGAAGTTGGGTTAATATTCTGTGCATTCTTTGCCACCTTC
ATTCGTTTCGCCTCGGCTCGGGACTTGTAACAGAACTCAATCAAGGCCACCAGCATGGCC
AAACCGAGTCCTCCGACCAGAATGTAGAAGACCCCAGCCACGTTGCTCAGGCTGAGGGCA
CTCGTCTTCTCCTGCGAAATGCACACGAGACGGGGGTCAGCGGCGGGGCAAAGGTAGGTC
AAAAGATTGTAAAAAAATAAATAAATAAAAAAATTGTAAAAAATTTAAATAAATAAATGT
ACACAAATAAAAca
>NODE_335_length_340_cov_1.585294
AGAGAGAGAGAGATTGAGAGAGAGAAAAAGAAGAGATTAATGGGAAAGTCGATATGGAAA
GAGAAGCAAGAGGAATGATAGATAGATAACAAAAAATAGGGAGAAACAGAGGTCAATTTG
GAGACAAAGACAAGCGAGAAATGACTGAAAATTAAAGACAGATCAGTTCCACATAAATCC
AGTTGCTTCTTTTCCTCTTCTAACAACCTCAACGGATCAAGCATCCCTTTCTGCCCCATG
TTCTCCTGTGCACACCTAAAAGTTTTAAAGGATTTAGAGAAAAGTAGCTTAAAAAAGAAG
ATTCATGGCTCTTTAAGTCCCCAACAGAAACCACCTCAAAAACCTTCAATATTCATTCGG
GAGAAgtggccacttgtgcacgcgcgcacacacttacaagcccagctggatgcagaaaga
acgctgcatttgcacatcaaggctctgctggaggttgttcttgtgcaatgaatacacatt
ttag
>NODE_336_length_300_cov_43.526669
TTTACCTCAAAACTTGTTCTGCGGTTAATGATGATAAAGGAGCAATTAATTGTGTTTGGT
TCAAATGGGAGGGTGAGTCAAGACTTTGTAGGTAACACAGTTAAACACACAAAAATCTAA
CAAAAATCAAAAATGAAATATTTATTACAGCATTTGTGACTGAACACCTTTTAAACATTA
CGTCACAGTCCTCATACAAGTATTTAATGTATTTTTGACAAAGCTTAAGGGAGACGGCAT
CTTATCATCTAGTGAGGAACACGTGCTGAAAAAGGAAGGAATTCATGGACATACAATATC
AATGCCACAGCAGATCTGAAACTAGCAAAAACATTCTTTTTCAATTGAGGTAAACACATA
GAATATCTAACATGAAACAATTAATAGACTGAACTCTGTACGAAGTTTGTTACAATATTC
TCTCAGCTTTTTTTTCCCCCCAAA
>NODE_337_length_145_cov_29.289656
GAACTTAATGAACTTTTAATTGATGCGGTTTTGCAAGTCCTTTTGTCATGCAACAGAAAC
AAGCCTCTCTGCTGATGGGCCTGTTTTCCCGACTGGCTTCAGATTGGTTTACAGCAGGCC
CTAAGTACCATGTAGTTAGTTTCATGTGTCATATAAAATCTGCCCAGGCACAACGACGCC
TGCAACTAAAACCTTAAGTGCATCCACAGGAATCACTCACCGGCTTTGCACTTCCGTCTT
AAGGAAGGAGGAGAAATTCAATCACTGCCGGCTTGACACACCGAAGATG
>NODE_338_length_826_cov_7.935835
AGTGATTCATACTTACAGTAGCGTGACAGAGACGATGTGGTGGTGCATGTGTTTTCACAG
GACTGTGTCAATCAAAGAAAAAATGTCATTACATCAAGGATGGTAGAGGATTTAGAGCAT
GGGAATGCTTAATGTGTCAGTAACTGTCTTTGGTTAGAAAACAATCGCTTGTACATTTCT
GTTTAACAAGATTCAGATTTCAAATTGAGGATCTCGTTGAGCTTGAATGTAGATGCAACA
AACGAGAGCTTAGTCTTACTTGGTTGTTGTTCAGTGCTGCTGGTAATTCAGACATCTTAT
CCTTTGTCACGCTTGGCATCTTACACATACTTTTGGGCTTTTACAACATATTGAATTAGA
TTTCTGTAGCTTAAATACACATACACACTAATGTTTAGCTAAACACATTTTGCCCTCCTG
CCCCCTTCCTCTGTCTCTTTCTCTCTCTTCCTCGTTTTCCCTCTCTCCCTCCAGCAGATA
AAGCCAATCTTGGGGCTGGCTCCTGCCACAAAACGTTCTGTAATAGTCTAATTGTGGCTA
ATGGTTTGTGCAGCTAATTAAAGTGTATGAATTACAATAATCAGTCAGCCGCATGGAGGC
CATGCCGCCTCACGCTGTTCCTCCAAGCGTGGAAGGCCAAGACCAAAGCAGGGGGAGTGT
ACTTGGGGGTTGGGCACTAAAGGAAAAGGTGAGATGAAAGTGATGAAGAGGAGGGGAGAC
AAACACTTAAAACAAAACCCTAAAGCCGTTTGACTGCATCAACATGAGTTTATGAACCAG
AGACGGAGCAAGGACGGACGCAAGGGATGTTGCAAGCAGAAAAGAAAACAGGATTTAAGA
ATGGATTTTACATGTTTTAGTCTAGGACACAGGTTTTTTGTTTTTTATTTTTTGTTTCAT
GCTTATGCAACAGAGAATATCCAAAACAGGAAACGGACATGGTGTAAAACTGTTAttata
aattatggtt
>NODE_339_length_794_cov_15.264483
TTTATTCATGTAATCCATTTTTAACCCCTTCTGAAGCACTTTAACTTTCTTTAAAAAGTA
CTACATAAATTGTTATTACTACCACTTGGAGTGGCAGAATTTCCTTTTTGCTAACTTGTT
GTCTCACACACGGCAGTCACGGCTTGCAATGTCTGGAAATGTATCATTGCTTAGTTGTAA
TTTTTAGTTTCTATATTAGAGGAGCTTCTCCACAGTCCTTCCATATATATACCCCCTGGC
TACTGCAGAAGTGCCTTCTGGAGTACAAGAGCCCCTGTAGGCTGTTTACTTCTGCATCAT
AGTACTTTTTAAAAACTCCAACCGGCCATTTGTCCCAAATCTGCTGCAGCATTCACAACA
TAATGAAACACAAAATGAACCAAAAGGAGACAAACTCTTGAGAAACACTTTTAATCACGA
TAGAGATAAATAGTCCAACAAAGCGCGCTTCGGAAAACAAATACGGCAACACTGTCTCTG
ATCATCATTTGATAGTGTGCTGACACGCAAACTCTATTAAGCTGTCTTCAAATATGCAAA
AATGATATGATTTTACAATGATTACATATTCACTTCCCCAGCTGGCTGGCTCCAAGCGTC
TCCATTTGTCATCGACTATTGTGTCCAATTATATGATTAGCTTTGAACACTCCAGCACTT
CGAGAGCTCTCGTGTGTTCTGCCGCGCAGAGTGATTCACAAACAAAGTCATTACAACATG
TATTCACACATATCAAATAACAAAACAGATGGCCACTGCGCCTGCCGCCTGATTTGTTTT
CCACACGAGTGGTGGAAAAAAAAGTATTTTGTGTGAGCTGTGTTTAATGCTGACTGTTTT
TATTCCCAAAGAAGAGCAGCTGGCTGTCGCGCTGTTAGATCAGCTCCTATGAAAGACAAT
CTTGTTTTCATTAATTTCTCTACAACAAAGGCACTTGt
>NODE_340_length_861_cov_23.343786
CAAATTTCAAGAAATACGAACGACACAGTGGCAGATTTGACCAAAGGGTCAGATTTGATG
ACTTTAACTGTAGATCTTTAAAATTAGTGTTATTGCTGAGACCTCCTATCACTGCCAGAC
TCATAGAAATGAAATGAATGCCATTATTTCTGTGTTTAAAGCATAGGGGAAAGTGTATGC
ATAAGCACGTCAGGGCTGCATTTCAAAGAGGAAATCTTTAACATAAACATTAGCATTTTG
TGAAAACAACTGAGTAATTAGTTTAGGGCATAATAAGCTGGGGTAGGCACACAATGAAAG
AAAGCATTCTGGCTTTAAAATGAATAAAAATTGATTGTGTCCCAATAAAAAACGAATTGG
CAGAGTGTTAACTGGATTCCACATAAACGTCTGTAGCAGTCCCTGGCCGCTTTATTGTGT
GCTAATGCAATAGAGAACACTTAGCAATAAATGCTCCTCTCTGATGAGCTCACAGAGGCT
TTCCAAGATGGCCTGATGAAATTGTAAAAATTAGATTTGAGCTAGCTGCTAATGACTCCT
AAAACAAAGGAAAATCTCCAAATAGAATTAGCCTGCCCTCTTCTTCTCTAAATACATCAT
ATGTAAATTACTGTCATTTGGAGAAATATGCTTGCCTGGAAGGTAAAGCCTTCATTAGAG
ATCTCAGTAGGTTTGGGACTCGAACAAGAACTCCTCCAGGACATTTAAAAAGTTTGAGAA
CTGAGAGACGGTAAAGATATTGTTCACTCATGGCAGCAAATCAGAGATATGACTAAGGAA
TTTATTTTTGATTATTTTAGTCAAACCAGATGGATTTCGTTCCAAAGCTGAAGGCATAGA
TAGCTGCTATGAGAAACAAATACTGTATGTGTAAAATTTCATTGCTATCCTCCACATTTG
TATTTAATTTGAAATCTGCAAACAGCACACTCACTACAATATCTGTAGTGCATCACTTCA
TTAATGCATAGCCACAGACACCAATagagtgtcacagacaaagtt
>NODE_341_length_744_cov_13.571237
AAAGTTTATCAATGTTTACAAGGCCAGCAAATGATCAGATAGGTAGGATTGATAGGAGTC
CTTGAAACTAGTAGATAAGATAACACACAAACAAACAAGACAAACAGATTAATAAATGAA
GGTTTGGCTGCTGTTGATCAATACCATGCATTTCATCACATCACTGGAGATTAGGATTAA
ATGGCATGTGTGATTTTTTAAAATTTACAACCATTGCAAATGTGATTAATCTTGTGTCTT
ACTTGTACTGCGTTACATAATTTTGGTTTTAAAAAAAAAAAGCTTGTACCCTGATTGTGT
AACTGTCATGTTGAAACACACTCCTGGTGGCAGCAGTGTCTTTGGCTCGGCATGTTTTAC
AGGATGACTCACAGGCTGATGGACAGGCAAATCGATATTTTGACTTTGGCCACTGGATTT
TCTCTTGCAGGAGGAGCGACGGTAATGGAAGAGGACTGTAAATAAGTGGAAGGTTCTTGA
CAAATGAATCCATTAACATTTGCCTGTGTCGCCTGGCGAGCAGATTTGCTGTTTTATGGA
GCAGGAAAAAAGAGCTAGTAAATCTGAGGGCGCTGTAAGGGTGAGGAGCTGAGAGCAAGC
TGGGGAACACATCTCCCATGATGCAGCACTTTATCTCCCTCCCAAATGGCATCTTTATCT
GCCTAAATTAAGTTTTGATTCCTTGCCACATACGGAGCTGCAAATCACTTTTAATACTGA
TATCAAGAGCAGCAGTAAAGTGTGCCCAAAGCGATGGAAAGCAGCTTTATTGTGGTGGCA
CATAACTGCCGTCACCACCATTCACTGTCTCTCCGTGGCTCACAGTTGTAAAAAAACATC
AGCCCCAAACCACTGCTTTGtgtgcaaatcatattatgccatttgtca
>NODE_342_length_538_cov_15.834573
ATATACACACCTCCTCCCACTGATGTATGTATCTGATGAGTCGGGAGAGTCTTAACAGAC
GCAGAAGACTGAGGATCTTGGTGAAGCGGACGATTCGCAGGGCACGGGCTGTTTTATAAA
CCTCCGAGTCAAAGCCTTTCTCCACTATTAAAAAGATATAATCCACTGGAATGGAGGAGA
GGAAGTCCACGACGAACCAGCTCTTCAGGTAATTCATCTTGATGACCTTGGGATCGAGGA
TGATCTCGGAGCTCTCCTCGTTGACGATCCCCGTCCTGAAGTTCATGACCAGGTCAACCA
AGAAGATGGTGTCCGAAGCCACGTTGAAGACCAGCCAGGTGGTGGTGGTCTGCTCTGAGA
AGAAGGTTATTCCCACAGGAATGATGATTAGATTCCCCATCATCATGATGAGCATTATCA
AGTCCCAGTAGAACCTGCAGATTGACACACACAAATCAGGAAGGCAAGAAGAAAAACATG
CTAGTTAATGATAAAGAAAACAGTCAAGAAAAGGGCAAAATATATAAGATCCTACCACTA
CTGCTTTATCCATACTGAGTTTATTAACACAAATGCAATGACCAGCTGAGGATGATTGGA
ACGCTACTCATTTTGCAGGTATTCTGTCATGAAAGGCATTTGAGAAGGTGCAGTTTGACC
TGATTATCACTACACAGAGGAt
>NODE_343_length_510_cov_16.074511
CACAAATCTAAAAGCATCTCCGTATCATTCAAAAATACCAGTGATTTTTTTAAATGAGAC
TGTATTTTGTAAATGTAAGATTTTCAACGCAGAACTGTAAAAAATAATGTGATCCGTTTA
GCACACAAAGTAGCCTGCACCACCTATCATAAGGCTCACTAATAATAGATTGTAATTCAC
ATTCTGAAGACATTGGTTGTAATGCATCCCAATCTGAAGCACTTTGGCCAGCCCTTCCCC
CACCCATAAACACACACGCTCCCTTTCTCTTCTCTCCGGGCCTCCTGAGGTTGGTGTCTC
TGCGTTAGGACTCTATTGTTGCCTACTGCTGGATAATGCCCTTATTAATTGTACCTCTTT
GTAAGGTGTCAGCTGTAGCCTCAGATTGAGATGGATGGATCTCTGGAGTCTGCTCCCTGG
CCCTCCACAGACGCTCTATCTCTGCACAGCACACAGATGCAACAGTGAGTGCAGCCACAC
TATGACTAAAAGCTCAGATAAAACAGCCATTTTAATTATTCCACCCTTTAAAAAAAAAAG
AAAAAAAAAGAAAAGAATGAAACATCCAAAGTGAAAAAACCCTATTTCTGTCATTGCTAA
GGTGAGCTAGCATGCGATGTGTTTCAATAATCTgaatatctgagcacagtatcc
>NODE_344_length_145_cov_34.606895
CATGTTATTATTGTTATTATTATAATGTACTGAGGAGACTTACATAGGTAGGGTCTTAGT
GACTTACACATGAAGGGCTTGACACTGCTGTGGATGTGCTTATGCTGCTTGAGGCCCGAA
GACGTTGCGAACGTCTTACCACAGTCAGAGCAGGCATGGGCACGAGCCCCAACGTGCTGA
GAGCGAATGTGCCTCTGTAGGTTACTGGGGTCTGTGAACACCTGCTGGGGGAAGGAACCA
CACAGACACAGGGGAGTTACTACCTGCCTCTAAAAAAAAAATGAATTAA
>NODE_345_length_493_cov_11.622718
TGTGTGTGTGTGTGTGTGTGGTGGGGGGGTTGTATCTCTAAATGTGTCGCTTGATTGAAG
TGCGTAAGGTTCTGAGCTAATTACATCCAGAACCGCAGCCTAGGAACAGATGCCACACTT
GTGCATCAATAAATGCTTATAAGTAACTTATTTAGGGCTGCCTGCCATGCAAGGAAATGG
CATGACTTAAAGCACAAGTGCCCAGGGGCTATTCCCCAGCTCTTTGTCTTGTCATCCTGC
ATCTTTTAAATCTATTCACCGCTTCAAAACAACACAGGCAGACAGCAGGGCATGGCAGGA
AAAAAAGAGTAGAGGAAGGGGGAAAAAAAGATACAAATATTCACACTTTGCAGACAGTAT
TATGTTTGCCGTTTGGGTTGTCTGGCATCAAAGATATGCTGTCTTCTCTTAGATTTGTGA
GTCGTAAAGGAGTGGTAAGAGCGCTGTTTTAAGGCCAAGCTCCCGTTTGATGAAGTGCAG
CTGTTCTTTAAAGTTTTAAGACAAATATGTTTTGACTTGAGCGTAGACAGATATATTAGC
TTGACAAGTTGATGGTATGTTTTATTTAGCTTTTGGTGTAATAAACAGtgtcttcatgcc
tgaaagttgtgtgttgtcagaaattaaaggtaccttc
>NODE_346_length_147_cov_35.795918
GTGTGTGTGGGGGGGGTTTTTTGGCTAAGTTTCCTTTGGGGGTGAGGACACTTTAAAAAG
GGATGAGGGTGAAGACCCTGGCAGGGGGATCCTGGGGAGTTAAGTGCTCGTGCACCTACC
GGCTCCTTCGGGGGCCGGGCCTGTGGTCCCTTCGGGGGCCCAAACAAAACTAATCCGCCC
ACGCCTTCTCCTTTTGGGTCCTGCTGCCGGGGACCCTGGCCCTCTACGTGCGTGACTGCC
GTGCACATGCCAAATTTGGTAACGCTTTTTAGCGTTGTATTGTCTGAGAGG
>NODE_347_length_306_cov_1.758170
ATGACTGGCGACCAGAGGATAAGATCCATTGCACCAGATGTTGCTCATCTCTCATAACAT
GTTTGTGTCACTCAGATTCTCTCCCTAATGCTTTCATCTGATACCCACATATCCGTTGTT
CTGCCTTTTTAAAGGCCCTCTGGTGTCTTCCAGATATAGACCAGCTCTATCACAATGATC
ATTTGGACGGTGTGATGGATATCTGTCTGCTTTGGTTGCACACAGAGTCTGAAATGAGAA
GGGTCATGATGTTTCCGTGCTGTCATTCCTCTTTTTTGTGAATGAAAATCAATTAAAATT
GATCAGAGAATATATGTATAGATATTTTCTCACTTGGATGCTTCTCCTCccttcaccttt
acagagtgaccaaataggctatttcacttgtttctggcaattaatatggctccgtcctca
aagacaggatgacttacagttaattaggga
>NODE_348_length_472_cov_17.688559
TGACGGCCAAACACGTCCAGAAAGTCAGCCTCTTGGTGTAGAAACGGTGGTGTGCGATGG
CCAGGTAGCGCGTGACGCTGACGCAGAAGAGCATGAACGCCGTGTGGAAACAGGAGAGCA
CACCCAGGAAGGCGATCACCTTGCAGGTCAGTGTGCCGTAGGTCCAGGCAGATCCATTCT
TGACTGAGGTGAAGACAAAGGGGAAGCAGATGGCGGAGCGCAGAATATCGGAGGCGCACA
GGTCCAGCAGGAAATAGTAGGGCGCTCGGTGCAGGCTCTTGTCTTTGACCAGCAGGATGG
AGATCAGGAGGTTTCCGACCACGCCGACTCCGATGATGAAACCCAGAGAGGTCAGTTTGA
GGAACGTGGCGAGAGGAGAGACATTCTGCAAGATGGTGTGGTCCCCTGCATGGCTATAGT
TCGCCATAGATGGAGGAGGGATCATAAAGATAGCGGAATAGCTTCAGCCAAGTATCATGA
TCTAGAGGTGGCAGGGGGAGGCGTTAGATCCATTTGGCGGTGTGCTTTGAAGAGGTTTCC
AGGCATATAGGCAACCTCTCCTCTAAGGCATCCTTTGTTCCTTTGTCTCATCACACCTAA
AAAAAAAAAAAAAAAA
>NODE_349_length_418_cov_12.586124
AGAGACTCTTTTTAAAAAAAATTTTTTTGGGGACCAAAAAAATGCATGTAGTACTATAAA
GCTTTAACAGCTTGGATCATGAATCTGTTACATTGGCTATACGCACATTACATTATGATT
ACATACATTTCAAAGAATTTGCCCATCATTTTTCTCCATAAACCTTCACGTCTTGGATGT
GAGTTAATTTGGACTCCTGGATCGCAATCTGCCAACCTTAGGGCACCCAAAGTGCCTACT
AGCTCCCCTATCAAAACAATCATCAGCTGAAGGAGGTTATCGTTGAGCTGGGCTATCTGT
CACCCGGCCACCGGCAGCCAGCGGGACACAAGGGCCATTTAATTAGGCCTACTGCTCCTC
TCTGGTGTGAAAGACTCTCAGGCCCCTTTGATTCCCTGCTGCTCTCCCAGCAGGAAGTGG
TTGGTGATAATTGACACAGGATTTCCTTGTTAACCAGCGGCAGACTCTGTGGATTAAAGT
GACAGAGATCTCCAGAAGAAAGTGGGGAGTAGATAAGGGGGAAGGGAGGAGGTGCAGGGG
GGGGAGTGGCGGGGGCAGCAGC
>NODE_350_length_819_cov_18.537241
CCAAGCCACTTAAAGCATTCTTACAAGTTAGAAGAATAGGCTTCGGTATATGAACAAATT
TCCCAAGTTGTGCCAGTCCTTTTACTGCTTAACTGGAAAAAGAGAGAACGTAAAATGTAG
TTTTACAGCTTATATATATACATGAATTGCAGTAAATTCAAGTCTTTTATCATTTAAGAA
GTGGCAATTGTAGCTGTTGCTGTCCTTGTAATTGTCGATGCATTGTGATTTGATGCTGGA
TTGAAAAGGTGCAGAAACGCCACTCAATCTTGATATCTAGCCTCAGCTACCAATCTGTCA
CCTTTCTGTGTGCCTTCCCAACAAAATGAAGTCTATAAACGGAGAACACTGAATGTTCTT
TTGTCATTCAGTTGATAAGGGGACGGTGCTACTACTAAGGCCTGAGGACTAATGAATCTC
CACTCCATTACCGCTGAATCGGACAGATTGCTCTCCCGGAGAAATGAATTGAGTTTTTTG
TATTTGTGAGATCATTCTCCCTCCATTAACTGCTCTTTATCCCGTCTCTTCATCACAGGC
AAATCAGGTTAGGCAGCCATGATTAGCTGGGGTGGCCTCCCTTTTTAAAAGGTAATTGGG
TTTGGCGGCTCAGCTGATAGTGCCATTAGGACCAATAAAGGCTGGGCTTGGCTCATCGAG
TGAAACAGATTCTTCAGCAGCAGATGGCAGACGGAGGGAGAGGGCTCTGATGCATTGAGG
CCGAAAACAAAGTTTGTGTAACCAAAGTAGTTTGGGGGCATCCTCTCCTCTCCGTGCATA
TGCCCCCACCACTTTTACGAAAGCCAGTTTGATATTTTGTCTTTTTGTGGTGGTGACATT
TTCAAATGGAGGCGGTGACAGCTTTTAATATGCTTAACGCTGATTACAAAATGATTTGGC
CATTAGAATGTGATTTTTTTTTTTATTGGGATAATTAATCATTCACACAGAAATgtttta
atg
>NODE_351_length_536_cov_11.949627
AAAGCCGTCAATGTCAGGAGAGACTGCTGGCAATTCAAAGTAATCGGGAAGCCACGAAAC
AAAAATAAATTTGGGGCTTGACACGCTGTTGGAAAAGAATAGCAATCAGCAAATTTAATG
CATTTCTGATGTATATTTAAGGCTTTGACACTAGGCCACAGATGTACATGTGTTGGGTTT
CTATTTTGCAAAAGATATGGTTGGTGATAACCTATTATGGGACATCGTCAGCTTCCCCAC
TGCCTCAGTCTCGGATAGGAAAAATTCCATCACTTGCTCTATCCAGGAGATGTAATATCG
AAACAAATTATGGCTGGAATTGAAAAGTCACAAGCTTATTCTGTCTTGATCAAACCACTG
CCAAGAGGCTAAGTGCAGAGGTGGAGATACCTCCAAAATGCTTTTTATTGCATTATCATC
AATGACATCTACAGCACTCTCAGTTCCCAGCTTCGGCGGTGGATATAAATATATATATAT
ATTTTCAAGCTGTAATCCAACACAGAGAAGACCAACACCAACCAGCAGAGGAATCATTAA
CAATTAGGGCTGTTGTTGTTTTACTGAAGCAAATAAATCAAGTGCAGTTAATCAAAATAC
CCCGTAACAAGTTGGtctaaacagacgcagctcaatatctaatttaaagagtgtcagaag
aataaaacacggacagtctg
>NODE_352_length_693_cov_13.871572
AATGCAGAGAAGACTGTCTGTCACCTTCACTGAATGGTTTTTGACAAGAAAATAAATCTT
TGGGGTTGTTTAATATATTTTATATTTTCTTTATTTCGGTGCTAATAGAAAAACCAAATT
AAATGTCCACCAGCGAGATAGAAATGCAAAGATCGATGATCCTGCCCCTACTGTCCAATC
ACCCCTATTTAATTGACTGTATTTTCAGGGTAATTGAACTGCTTGTTGTAAATTGAGGAT
TTTATAGAAACGACATGAAAACTACATTTACTGACATTCATCGCATCTTTGACATTGATT
ATCTGATCAGCGCCGTGTCATGCTAACCTCCAATTCTTCATTACACACTGTTTATGAGCT
GTTACAGAACAACTTGCTTGTTCCAGAGTGATTGATTGCCTTATTAACGCGTGTTCTTGT
AAGTGTGACCGGACTGATTACGATGCATATGTTTAGAATAATGTTTCATTTAGCTGACTG
CGAGTAATGCAGGGTGACAGCTGCTGCGGGAGGACAAAAAACCTAAACTACAGGGAGCAA
GCGGGGCCAAAACGCATTTAAGGTGGAACTAGGAGACAGCGCACAGCCCCCTTGTACGGT
CAAATGCAGCCGCTCAGCACCCAAGATGGGGAAACTGGCAGCTCCTCAGTGCGCCAGAAC
ACAACATTATTCCAACTACATGTAGTTATGTTGCTGCTGTAAATCGTTTAAAGGCTGGAT
TCCACATTTGCGGTGCAACTGACGCACCAGCTGTTATCCAAAATACTGATTAAATCAATC
AGATCTCACCCAACACCGCACCGCATCATATTGCCAAAAAAACACCAACATTtcgag
>NODE_353_length_334_cov_1.398204
ATCCAAAGCACACTGCCAAAATTACACAAGAGTTTTTAAAGAAAAAAAAAGAAGGAAAAT
TTGGTATCTCTCATGCAAAGAAGGATTGAGTATATCACTACAAATAAAGGTGGGCTTATT
GTAGTGATGAAAAATAAATGGTCTGATTTTCAATACCAAAAGGCGTACTGACTTTTGTTG
CATTGAGTTCCTACTGTGTGACCTGCATTTTGAGTACAGTAAATCAAACTTTATATATGT
AATTTTACATAGGAGCAAATACCCTATTTGCTAACTTAAAAGCAATGTAATAATGGAGAG
GTAATACAATTTTGAAATGTTTGACACACTCTACTAACTTCTGTTCTACACTGTATGTAA
TACAGGATTTACTAAAATCCTGTAAAAATTTTAGAGTTTGGTATATAAGACAAATAGTTC
TGTCCAACGACAAACCTTCTATTTCCATGTGTGCTGAggtgtttatcatctaatcttg
>NODE_354_length_965_cov_15.439378
CTGTCGTGTTACAAGAATAATCTTCATTAAAATCACAGGCAACAACACCAGGCCAACACA
CAGCTCATTGGGAATGCAGTGTGAAAAGAGAGGCCCACAGATTATCACTCTACGTAACTC
ATGTTTAATTTATCCAGGAGCAATATTGTCAAGAGCCCTACCATTCCAAAGAACTAGACG
CTGATAAAAGCTGGAATAAGAGTTAGGGAAGCCCAAAAATAACACAGGCTTCGAGTAAAA
TGTCGCAAAATGTAGTGAGCACACTGGAGAGGGAAAGCATTAGAGACATATTGGATATGT
TTAGCACAGCTTCACAGTAGAGTAATATAACTGGTTTAGGATTGTTAATATTTCAAAAGG
TGACTTCTAAATGGAGCTGAGGATAAAGTGTTCACACAACAACCAGACATGATACACTGC
ACTTAACCTTTGCTCTGATTTCAAACTATGCCACAAAAACCTGCACATTGGCAGCGGACT
CTATAATCCTAAAATCGGGGAGCAAAAAAGCAAAAGTAGTCGTACATTCGACTATAAGAA
GTAAACCTACACCAATTTCTGTGTGCTCTATGGTGTGCTTTTTTTCCCTCCTCCTCCTCC
AACCCCTCCCCATGGCTGAGTGAAATGGAATTGCCTCTCACATTCAAAGACAGCTCTAGG
AAGGTGATAATAGAGCTACTCCCTGCTGTCTGCAGGCAGGAAATAGGAAAGTGGCATATG
GGGCCAGGAACCAAATAGAGAGGAAATGTGACCAGGCAAGGGAAGGAACTAAAGGAAAGG
TTAATGATCAGTTCTGAATTCTACAGGGAAGAGAACTATGTTCCAAGTTGAGAGGAAAAA
TAAATCTGACTTGATTTATGTCTCCACCACTCACGTCTCGGCTGTCACAAACAAACACAT
GGAGACTAGTGTATTTCCTTGACAAACTTTGCCAATGGTGAGGCTCATAGGTAAAATAAA
TATAGTGATCAATTTGTTTTGCTGTTTGAATTTTCAATCCATACACCTGCAAGAACTAGA
GGACGATGCACGATGCAAAAAAGGTATAGAGCAAAGAATACAGTGCCATTGTTTCACATT
CATTAAAAAGATGAGAAATAcagacagta
>NODE_355_length_552_cov_16.230072
AAAGTCAGAACACACTCGATTTTAAGATCAAAAGAAAAATTTGGTCTGGCTTCCTAAACA
CATCAAATCAACCCATTTGGTAAAATATAAAGCCTCAGTTAAAACCAGATGTAATCAATA
CCTCAATTTAAAGGCTGACCATCTTGCATATCCAAACACACACGTATGAGTTCACAATGA
ACACACACAAACAAGTTCCGTCCTCTTCGACATGCACCCACTGAGATAAACAACAATAAA
AAAAACCCTGTCTCTCATCAGCTTGCCCACCAATCCATCCCTCACCCTCAGTCACATCAT
ATGTGACTGGTTTAATCGCAGGCCAATCACTGCCGGGTCACAATTAATAAAAGCCACAAC
AGCCGCAAATAAACAAGTCCAAATTGCTGCCTTAATCGAATGATGCAAACATCGGTGAGT
TACAAAAGTTCACTGCCACCACTGACAATTTCCTAATTGTATTCACTCATTCATGGCAAT
TTTATTAACATGGAGCGGATGTCTTCTGCCCTTCCACTGTCGCAGCACCAGGGATCTAAT
TTCATTATTTTCCACAAGATTTGCTTGACTACTGCCGCCATGCTAGTGGCTCACCACGGC
CAGATGTTTATGCTATTTAAATGAGGAAGCAAAGCCTGTTGGGTAAACATAATTAAAGAA
AGTTGAAGCTTTCTGTGTTTTTTTTTTGTTTTTTTA
>NODE_356_length_928_cov_11.377155
TGAGAGTCTTTAATGATCCTAAGTACTTGTTATGACTATACCTGTGAGGACCAATTTGCC
TGCATTTTTGACAGGTCAACTTCTCAAACCGTGTCACATAAAATCATCATGAGTCAGTGT
GCTCTGGCTGCTCCACTCATGCCTCTGTCTCAGAGGGGCTGAGTAATCCATGCCACCTCT
TCCTGTGTTAGGAAATGCCTCCTATGAGAGGAGGCAGGGCATGTTCCACCAGAGATGATT
TATGATTTTTTAAGAAACTATTGTATAAAGCACAGTCTTGTTGTATGCTTACTCCAATAG
CTATTTCAACTATAACTGATATGTGGTGTTTTAATTTTAGGCATGTATTGAGTGCTTTGA
CTTCATTCTTTCTAATCCCTTCTGAAAAATCCATTTATCTCCTCAGACCAGCTGCTCTAA
AGAGAATCTGTTCAGTATAACTGATGGACAAACAGAGGAGAAGATTCACATTTTCAGATG
AACGCTTCAGTAAAAACTTTTGCAAATAAATACTTAAAACTGATATGATATTCCATTTTT
GTCTCAGAACAGACTTTCCCCCTCTCATCTAAGTGTATCCAGCGCAGGTTTAATGCATAT
TTCAGCAAGCCCAAGCAGGGTGCCTTAGAATTACCACTTTACTTGTGGGCCCTGAGGCCT
TGGAGCCGACTTTGACATCAAGAGAATATGTTTGGGAAAAGGAATGTGCGGCAAGCTTTC
ACCTCCAGGTATTTATCTTCTAAGGTGGGGTGGACTTGCGAAGGAGGTGGTGGGGTGGCG
GGTGTAGCCAGGCTATGTCATGGCAGGTCGAGAAGAAACAGACATGAACCTGTCTTAGTG
CTGATCTGTGTCCCTGCAGACTGCTATGGTGCAGAGACTGAGTGTGATGCAGCTATGATG
GCCACTTGAAGGCAAGTTCAGCAGCTTCTGTCAGCAAAACATGCCAAATTGCTGCTCACA
GAAGTGAAATCTCTTAAGATAACTGGCATGCTGTTTGCAAATGCAGAGACAATGCAGGCG
CATTGAGCGCAATCCAAAAGGAACCACGCTATttgacttgggatgagttgct
>NODE_357_length_688_cov_10.914245
AAGGGCCAAGAAGCAGAGATAAAAGTACAACCAAAACACAGGTAGCTGCTCTTGCTTATG
CCTTACAAACACATTCACACATACACTTACACACATCCATAACACATGTTCAGAGTAGAC
CAAGGATGCACACACGCAGACACACAGCTGCATACACACTAACATCTAATGGCTAGTCAG
TGACACTGAGGTCTTAGCCCCTGTCTGCCAGTCCTCATTTGTTTCCCAGCCCCTCCTATG
TGTGTGTAGCAGTAGCACTTGCTACTGGGTGTCTTGTTACTCCTCAGAAGGTCTATTGAT
TTAACTCTTGCCACAATCTATAACACTATTGTCTTGCCTTAAGTGTCTCATCTGTACAAT
TCACTGGCAGGAGTCTATACATCAAAAACCCCGCCTGCTTAAGGATATTGGTATTCTGCA
ACATGCTGGGAATACTTTTTTTTTCTCTGTGAATTTCACATTTCTTGCACACTCAACCTT
ACTTTTTTAAAGCGTAGATGCTTGCAGCTAGGCATAACACAGCCTGGTACAGGTTTATTT
TTACTCCTGTTGTGTTTATGAAGTCAATATTTTATTTCACAATATCATATAGCAGTGGTG
TAGAGCAGAAGTTATATTTTAGTTTTTTGTCGATCTGTTGGGACAGAGATGAAATATTCA
GCCTTATAGTGGCATCCTGGAAAAAATTACATCCTCTGGTTAAAATAAACACACAGGCCT
ACAGTTGAGAAAATCCGAATGTTACAGCTGTGTTTGTGGAAAGGCttcgatttaggcctc
aaaaggccttttagttctactgcttgtttaaatctcaaatacgctttctttg
>NODE_358_length_453_cov_15.704194
GGGGGGGCACAGGTTTGAAGGAACAACAGGAGAGTGACTGACCAAATACTCAGCGACAGA
AGGAGAGAGGAAGACGGATGCAGAGAGGGAGAAAGAGAAAGGGGGAGAGAGGGGGAGAAT
ATATATGCGGTGGCCAGTGTTGTGAGACAAGGCAGGTTGCTGTCACTTTAAAAATGACTG
TAATAAAAGTGACCGTCGGAAGATGGATCTGGTGATTTTGGCTTGCTAATCAGTCATCTG
TGAAGAGGACCACAGCCCAGATTCAGCGGCCGCCTGACACCTCTTGATTGATGCCTGTGC
CCGATAAAAAAGGCCCATTAACTGTCCTCCTATTAAACTGGGTGAAATGGCAAAAAATGC
TCCTCTCTCCCACTCTGCTCCTCTGATCTCTCTTTCATTTAAACCATATATCCCTTTTAT
ATTTTCTCCCCCTTTTTTTCCTCCTTATCAGTCCTCACTGTTAAGGTAGTCTGCTCTTCC
TACAGTTATTATTGAGATTGTGGGAGAGAGCGGGAGTAGATGTTAATCAGCAAGGCCTAC
TTgtgtttgcgtgagtttacttgttcacgtggccaccggatgtcacatgctgtattt
>NODE_359_length_310_cov_1.445161
TTGTACCTTTTCTAAAGTTGCAGTGTGCAATGAACCAAGCATTAGCATTACTTTAGTGCA
GTCTCTGGTGTTTGCAGTGGATGCTGTTTGCCATTATCCTTTTCCATGTGGCATCTTGTG
ATAGTGAGAGAATCTGCGATGAATTTTACAAAGGGGGTGGAAACGTGGACATGTATTTAT
GTTTTCAGGTTTATTAGGGCATTTAGTTAAAGTTTGCAGCAACTCCTACTGGCAGACTGT
AGTTGACCACTTCAATGCAGTGGAAGAGAAGCAAAAGGATGTGAGGGGGAAAACAGAAAC
TTAATTTGTATGAAAATAAGTTGCAACCTTTGAGAGAACATCTGGCCTTGATTGTAAGGA
ACAAGCGAAAAACCACTGAATGAagttctcatttcatcacatatttatacaaaatacctc
agctaactagacagtgatcctgattaccaaggct
>NODE_360_length_668_cov_2.092814
GCTCTGTCCTCGATTCTTCCTTTCAAACGTTCCCTCCTCCTCCTCCTCTTTTAGTCTTCT
TCTTCCCCGCCTTAGTTTAGTTTGTTTTAATGCTCTTTTACACCTTCTTTGCGATTCATC
ATCTTTTACTGTCTTCTCTATCACCTGCTTTTTCACCCCTTGTTTTTTGGTTTGCTGTTT
TGTTCTCTTTTCATCATGTTCTTCATCATCTCTTCTTCTTTTATTTCTCTGTTGTGCAGC
TTGTGTTTCTCTTTCCTCTCCTTTCTATTCTTCTTGTCTTCTATTTCCTGTTCTCTTCTT
CTACTCTTTTCTTCTGTTGGTGTCGTCACTTCTTTTCTTTTCATTTTAAGAGTAGTTTTC
ACGTCTTCTCTTCGCTTTGTATCATCCTTAATCTTGTATTTGTCTGTTTTTTTTTACAGT
TTTTCTGTTTCTTTCTCTTCTTCTAGCGTGCTCAACAGTTTCCTCCTCCCTTCACCCTCT
TTCTTTCGTCTGTTAACTGTATGTTGGTTGGTTTCTTTTGTCTCTTTTTGTTCTCCTCTT
CTGTCTCTTCACTGTATTCTCCATCTCATTGTTTGTTGCGTTCTCTTGTCATGTTTTTTG
TCCTCCTCTTTTCTTTCTATCTTCATTCGTTCCCTTCTCTTTCATCTCCAATCCGATCAT
CTTTTATAAGCTCCCCTCTCGTTCTTTTCTCACCATCTTGTCATTTCTTTAGTTGCTCTC
TTCTTCTTTGTGTTCTCTTTCCTCTCTTTTCTATTCCTCTGTTTTCTATTTTCCCACCTC
TAGTTCTGTtctcttctttcactctttcctcg
>NODE_361_length_563_cov_9.374778
CACTAACCGGCAGCAATGAATTTCATTTGCGGAGGACAAAAAGAGTGAGGAGGGAGAGGA
GAGAGAGGGAGGGCGGGAGGGAGGGAGGAGAGAGAGAGAGAGAGAGAGAGGGAGGGAGAG
AGTGAGGGAGAGAGAGAGGGAGACGTGGGGGGATCAGCTCCCCAACACAGTTTATTGATT
TTTTTTTTCCTGCTCGACAGAAAGCCTGTATAACAGCTCTATTGCCCTCATAATGATTAG
TGACAAAAGTTTAATTAAGCAATTATGAAGCCAATAATAGAGTTGTCTGGTTTGCTTAGC
TTTAGACTGTTTAAGACTTATCTCCCTCTCGCACATCACAGCAGCTGGAATGTGCTTGAA
GAGATTAATGCTACGAGAACACAGATGCCCACTTTAATACAGCGCCATGATGCCGTTTGA
ATGAAGTTGAGAACACAAGCTTCTCTTTATCAAATTACAAGTCTGCTTTTCATGAATATG
GAGGAAAAAGGAAGGGGGAAAAAACCAGCAATGGCTTCAAGGTGTAATTATAAAGACATA
CAACAGAAAGACACACAATTCCGTTTTAGTAATCTGCCTGTATGAAATATGCATGATAAT
GTATTACTGAATAAAGACTTACCATGTTCTAAGAGGCTTTGGcgttttacatttgctcag
acaattggatatttctcaatattccttaatgttctagtcgatcctcc
>NODE_362_length_343_cov_1.667639
TTCAACGTGACATGACTTCCAGTACCTTCAGTAACGACGACTTAAGAGCGTTGCATTTCG
ACAGTTGGTGGCGATAGTGCTCCGAATGGCGGCATCGCCCCATCAGAAGAAGAAGAGGAG
GAAGAGGAGGGAAAAAAGTCGTCGTCGTAATTGGGCTTCAGTAGCTAGCGGTTTGACAAC
TAATACCTGACCTGTTTTCCGATTAGACAGTGCTGATTACAGATTGCTGTTATTGAAAAG
GGTATCGATTGGTTTACAGTCGCATCCGCTCTGGTCCCCGGTCAGCTCGGTGAGTTACGT
CTTTATGCTCACAGCGAACGGCGTTAGCATGTTTATTGACAAAGCTAACAGCAGCTGGAC
GTCAGACTGAGGCTCCATGGGTTGTTATCTGACCGCTGATCAGTGTGATGGTTATTGATc
aggacgtccagcttgtctgtaagcatttaagtcaaactgtgtgtgaggacaaaggcatcg
atcaggg
>NODE_370_length_700_cov_11.681429
AGTTGTTCCTTCAGCCCCAGGGTCATTATTTAAAAAGTGACAGAGACTCCAGTGAGTGAA
CGTGAGAGAGGTGAGGAAGGAGGGAGGGTGAGGAAGAAAGAGGGAGAGGAGAGAGTGAGA
ACAGTGTTCGGGAAAGAAGGGGGAAGGAGGGGTGGGGGTGGAGGGGCTCAGTTGTGCAGG
TGTATTGTCCAGCGGAGGGAGAGGGTGCTGGGAGACAAATGAATCCAGCAGGCATTTGGT
ACACACCGGAGATTGCTTATCGATCCAGATCGCAGTATTCAGGCCGGCCTGAGAGAGGGC
TGAGAATTTTCTGAGGGAGTTAATAACCTGGCAGCTCAGCTGTCTTGTCCAATTCACCAA
AGGCAGAGGCCTAATCAGGGCTGGATTCCTTTTTCTGTCTGAGGAGGGGGCTCCGGCCCT
CCACCCTCTCTTTCAGCTTTGGCCGCTTTCTCTGTCTCTCCATCTCTCCAGCCCTCCTCT
CATCCCCCCCTCCCTCCCTCCCTCCCTCCCTCACTTCCACTCCATCGGAGCTCTGAAAGT
GATTGAAATGACAGCCTATAGAAAGAGGCTAATCAAATTGTTTATTATCAGTCTGAATCA
ATATGTATGGATTGTTAAAACATCAAAGTCAGCCCCTGGAAAAGTAATAGTCGCCGGCTG
GCAGCAGCTGCTCAGCCAAGGCTAGGTCCCTGGGAGCCTCGCTCCATTTAAAGCGACTTT
CACTCTTACTTAAGTCCTGATGACCCGACGAGGTCAGTTGGCTGAAGGGGATGTACATGG
CTGTTCTACAGCGCTTCTGCATAAAACCCCTCTAAACTTCCCTCCAGCTACTCAAATACA
CGTC
>NODE_371_length_344_cov_1.372093
AATGATGAGGTGCACTGAAGCTCTTCTTTTTGCATGTGGTGGCTCAACACCTTACTAAAA
TACTTTATGTTGGTGTTTCCTTTAATTTGTCACCTGTCTGTATGTCAGAAAAAGAAAGAT
GTCTAAGAAACAGAAGAATGGGTGACAAAAAAACAGAAACAGAAAAGTAGACTGCAGCAA
GTGCAACAGAAGAGTGTGACAGAGTGACAGAAATAAAAGAGGAGAAAAAAGAAAGCAGAG
AAAGAAAAAAGTTTGAGGTAGCAGAGTAAGAGGAGAGAATATGACAATGTGACAGAAAAA
ATGGAGTTGAAAAAGGAAAGTAAGAGTGAGAGAGAAGGAAAGCAAGAAAGAAAGACAGTC
AGAAAGGGCTCTGTGCGTGCGTGCGTGCGTGCGTGTGCCTGTGTGCGCGCGCACAGTCTT
GTGGATATGTAATGAGCCCagccacccagctgaacagtagagcagggtggtggagctgag
atggaggt
>NODE_372_length_592_cov_9.449325
AGGAAACATGAAACCCTCCACACACATCCCATAAATCCTGAACTGGGTGGGGAGTCTAGC
CGAGGGGGAGGAGGGACCGAAGAAGGTGGGGGGGATACTGGGGGAGGTATGATAGGGGTG
GGCGGCGGGGGGGGTCGCTGGCACGTTCCAGTCACGCCCGCTTCCCGGCCCGCGGCCAAT
CAATACCACTTTCCTGTTTTAGAGGCGGGTAATTATGAGGTGGAGAGATTGTGTGACCTC
TCACCCCTGCTGCATTACTCGCCTGATATTAAGATAAATTGCCTGATTTTGGGTAAACAT
ATGCTGCAATTCAAACTGTCAGCACTGGTTTGCTCAGGGATAATTTGTATTGATCTCCTG
GCTTCTTCCCCATTTTGCTTACTGACCTCATGGATAATTAGAGAAAAAGAGACACGGGGA
GGTAAGGCAGGGCTTGCATTTGAATACTTTGCTGGAGAGATGAAGAGCACATGGGAGGGG
GGCAGAGGGAACATTAGAGACTAATAGAATTTTCATTTTCCCTCATTTTCTGCTCAGATT
TAGACAGGTTACATGTTTTGTTCAATTATACCGCTTATATCTTTTTTCCCCCTGCTTGTG
TTACATACACAGAGAGCGCTCGCGCTCGTTTAATTTCTGGGATGATTCAAATTTTACAAA
CGCAATGAGACagcaaagtgacagcaaatatgtttcaaattaaagggccaataaataaaa
ggaattatcgccatat
>NODE_373_length_367_cov_2.403270
CTTTCCCTCACCTCACCTAAGTGCTTCTAGTGTGTAAACAGAACCATAAAAATTACTATC
ATGCTCTAGTCACTGTGGTGGATATTGCTCTGCAGATTGGACATATTTGCAACTTGCCAA
ATGCACAAAATAACATTTCCAATCTTATCAAAATTTCTATGGCAGAATAAAAAATCAAGA
ATTAAATACAAGACACTTCTTTGCACAAAAGAGAAAGGAGGACTTAACTTACCAAACTTA
AAACATTATTATTACCCAACAAAATTAGAAGAATTGTTATGGGAAAGTTCAAAGTGGAAG
TCCAAAAAAGGGATTATATCAAAAATATATGAGGCACGACAACATGAGTCCAATGATAAT
AATATGGATGTCAAAGAAAGATGGGAGTTGGAAGCAAATATTGTGATATCAGAAAGagaa
tgggaggaagcgttcaaagagggacataaattaaccaatagcccagcatggagggaattt
gattggaaagtgaagatgtgttattttaata
>NODE_374_length_524_cov_18.736641
AAACTGTGATGCTATTCAATTAGTGACTTGAAATTACACTAATTAGGAGGTGTATGCATG
CAGTCAAAATTTAAGTTGGTTTTAGCCTGATATTTTTTGAGTGTTAAGTGTTAATTCTAT
TTATTCATTTATTTGTTTAGCTGTACATATTTTGCTAGAAGCTTTTTTTCATATCTGAAT
TGATATCTGCGTACTGAATTAATATCTGTTTGTTAATAAAGAAAACGACATATGTTTGGT
GCACAGTGCTGCATCCAACAGATTTGGCTACAGTATACATGACTGGGTGACTCCATGGTT
GTATATATGAAATAGCTCCAGCTTTACGCTCCTCTCCATTCCACGGCCTCCGGTGTATAA
ATTTAGTTGATGGTTTTCGTTTCTCTTTCTTAATTCATTGCAGTCGGATTCCTCTTTGAT
GCAGTTCTGTTGTCCCCCAAACAATTGAAGTGGAGACAATGGAGGCATAATGATAGATCC
GTGTACCCACCATCTGTAAGAGCAGCTGCTCCCTTGCATCTGTACAATATGCTGGAGCGG
GGAGCCTCAGTAATCTGCATAATAAGGAGAGGGCTTATCTCAGTCTAGTTAATAATCACA
AGCAATCGATGCACTTCATTCCCTCACTCTTGACTGATGAAAAAAAGCAGCAAAGTTTTG
GTATGTTT
>NODE_375_length_410_cov_1.324390
TAATTTATTTACGCTCATTCATTCATTCATTTTTGTACCTATTTCTATTTATTTATTTAT
ACTTATTTATTCATTAATACTCATTCATTAATTTATTTATATCTAGACTTGTTCATTCAT
TCACTTATTTATTTATTTATAGTTATTTATTTATTTATGTTTATTTGTTTATACTCATTT
ATTTATGTATTCATATTTATTTATTCATACTTTGAATATTAATTCTTTCATTCATTTATT
TATTCATTATTTAGATTCCCTACTTTTTCTATTTATTCATGTATTTATTCATATTTATTA
TTTCTATGTTTAGTCTTGTCTTTATGGCTTTACCATCCTTTTTAAAAAAAATAAAAAATC
ACATTTCCGTGAATGTGGCATTTTTGGTGCTTTTATTTTGACACCTAATGGTTGTTGTAT
TAATTTATTTTGGAAATCTTTTACATCTTTTTTTCTTTCTGTTTGAGGCCTCATTTTATT
CATTGtattattttacttatatttattgttcctacttttagccttgtctttatggtttta
ccttctttaaaaaa
>NODE_376_length_512_cov_10.195312
GACAGTTTCTATCTACCTGGGACTCTCACAGGTAAGACGACCTTAACTCAGCTTTCATTC
TTTCACACACACACACACACACACGCACACACACACACACACACTAGAGTAATCCTTTGT
ATACAAGTGCATTTGCACACATGTGCCTGTCTTCTGCTTATGCTTTCATATCCCCTCCCA
GGAGTGTGTGTGCGTGTTTGTGTGTGTGTGAGTGTGAATATCTTTGACTGCACTCTTCGC
GCTCATCTCTGGAGTGCAACTCTCACAGGGCCAATGCAGCTCTCTCTCCTCCTCGCTCGC
CCGGCCCTCTCTCCCTCTCCAGGTGCTCACCTCTGTTGATTGCCTGTGGCCTCTTGTACT
GTGAATGTTAAGTCCTGCCATTTTGCCCAGATGCATAAATAATAACAGTAATTACTGGCC
CAGCAATCAAAGTGTCGCCCCAGCGCGCTGGGCCTGTCTAGGGGAACAAATCGATAGGCA
TCTTAAAAGCCACATTGATTGTAGGGAGGGGGAAAAACACCAAGGGGGATGGGAAGATAG
ATAGAGACAGCCAGAGAGAGAAAGAGAGGGGGAGGAAAGGAGGAGAGGTGTGATAAGAGA
GGGATGTTTCAAAGTAAGAAGAATGGGTACAGAATGAGAGAGAGAGGGAGAGAGAa
>NODE_377_length_308_cov_2.240260
AAAAAACACTTTAATTTATCAAGTACCATGAGAGGATTCAAAACGATGTGATCCAGCAGT
AGAAATATGAAGAGACCGTCTTAACCACCGTACCACCGACTGACTGGACAAACACCTTGT
TTCATTCATTTAGATCTTTGTCATTCTGCCAGGTGTTTAACACATGTTGACCAGTGAGGA
ACACGTCCAGATTAACTGCTGATAGCCACAACTTAACCCAGGCTGCCTGTTTGATAACGA
GAGAAAACGAACTACTGTCTGACCCAGCAAAACCCACAGCACAGAACCACGTCCTCTGGT
CTGTTGTGTGAGAGTCTGTGGATTCAGTGGATCAGGTCCAGAGCAGAACTTCAAGCTTAA
CTTGGTTTTGTTCACAGAAACACACACAGACACACAGCAGCCTCCCACTATCACAACACG
CTGCATAGCTTTAGTGTGATAAAACGCATCAg
>NODE_378_length_423_cov_4.125296
TTTAACAGCACTAAGCACTTTGTATAGCAGCCCGATAGAGTGTGCGTACTGAGCATTCAT
TTAAAAGCAAGCAGAAGACATTTATTTTGCTCCTTCCATGCTGATCTTGGGTCAAAATCA
TATTTGTGTATGAGCAAATCCACAAAGGAGGGTTGTTTGCTGCAGTACATACAACCTCTA
TCCTTATATTCAAGTGCTGAGAGAGACAAAGAGAGAAAGGAGAGCGATATAGATAGTGCT
CCTCTCCCTCTCCCTCTCTTTCAGGTCAAATGGCTCTTGTAGAAATTCTGTCGACAGCTT
GTTCAGACGATACACTCCACTTGGCGGCTGGAGAAAGATGACCTCCACTGACAAACCTCC
CTATTTACTCCTAATTCCCTCCCTCTCTCCCCCCTTTTCTCTCCCTCCTTCTCTCTCCGT
CTCTCTGCAGTCAGACTACCATAGACATCTCTTTGCTCATTGGAGCAAACTGAATACATT
AGAATCCAATTAAGGCTGGTGAAGAGAACTGTTCAGGCTTAGAGGGTGCAGCCATGTGTG
CGTGTGTCCATGTGTGTGTTTGCAAGc
>NODE_379_length_290_cov_1.931034
AACTGGATATACATTTGTCTTCTGTTGGCCACCCAACCATGGATAACCAGAAACGTGGTT
TTTATTAGGTTGCGTTTTTGCATTAGAAAAAGTAAGTCCTATCATGTAATCATCACATTT
ACTATCACTTTACTGCATATACTAATTTAATCTAATACATTCATAAATTAAAATCTTTTC
AGAGTCTACAACAAACAGCCTTCCTCACCATGGGTGCAGCTTGTAGACAGATCCATCAAC
CCCCACGGTGATCTTTAGGCATTCCTCGCAGCGTCGTTCCCGCATCCGGTTGATCACGCC
AGCCAGTCCAGCGCCGCACATGTGAGCAGAGCGAGTGGaaacagtctcgcagaccagatg
cacgatgtcacagtccagctctgagggcagaacacccagcgaggacaggatattgtagat
ctgtttcctgtccc
>NODE_380_length_783_cov_14.458493
TATTTGGGGCTCCTGTCGAAGCCAACTGCAGCAAGTTTTGTGCCTCCAGATTTGGGAGTT
TTAAAATGAAGCCGAGCAGCTGCAGTTTTCCCTTCAGTCTGGAAACGAGAGGCTTTGTGT
CTCTTGTCACCCTGTGTTAATTTGCGCCCTAATGTATTTTATAAACAAAGGGCTGCTCTC
TAGCCTGACAGTCGTGACACCTTGATTCCAGTGCAGGATGCATGCAGGACGGGGTTACAC
CATTAATAATCAACTGGCAGCCATCACACCATTTTAACCACGATCATTATGATAAAGGGC
ATACACTTAATTACAGGCCTGCTTAATTATAGCTCTGTTGAAGCTCGTTTGTTTGGTCAA
ATGCTAATTATACCACCACGCTCTTGGCAAGTCCTCATTTCAATCCACTTTTTGCCGGCT
GAACAGTGTGGCTTATTTTCATGCAAATTTGATATCTGGTGAATGTTTTGTCTCTCTTCT
TTCCGCTTTTCTGTGCCTTGTGTGAGTGTGTCTTTGTTTCGGAGGTGAACATCTCTCAGA
CAAGACGGAATCGGGAATAATCAAGAGTAATTAAACTGGAAGAGGGCTGGGAAAGGGCTG
GGTTGGAGGAGAGAGTGGAGGTGCTCAAATACAGCAGAGAATAAAAAAGCCTTTCATCTT
CTCTCCGTAGACGGAAGGAGGGGAGGTGCTGGGGTGGCTGGGGATGTTGATAGCTTTGCT
GTTTTATAATCCCACATTTAGTCTTGTGGAAAGACTCAGGATCAAGAATAGGGAGTAATA
TATGTTTGTATAAAAGTCAAACTTCAACTTTGCTttttcttactttgttcacagctctgg
atgatgtgccttttgtggtctctgacaagtttcataaacgccccaaagaggtaaaaaatc
tttaaggattcagtgacaaaatacaaa
>NODE_381_length_316_cov_1.389241
AGTACACAGCAGAGTCTGTCACTGCAGCAGAGGAGATCTTCATAGTGAGATGGTTTTTAT
CACCACTAACTGTAACAGTCAGTCCAGCTTTTGTTGCATTTTGTGATCCCAAATGAAAGA
TGAGGAACTCTGGAGATTTTCCTGCATGTTGTCGATACCAGTAAAACTCGTCGCTACCAG
TAGCAGCTTGAGAGTATTTGTAGGTCAGAGTCACAGTGCTGCCTTCTAAACTGGACTCTT
CATCCTTCACTGCAGTCACTTGTTGACAGCTGACGCCTTGAAAAGAGATAAGTGTTGTTA
AAGAACATAATACAGTGTGAGATCCTGTTCCAGTGACTTCTATCAATCAGATCCTttaaa
gacatttcttcttcctgctttaacctaccttttaatgtgatcacaaacaaaggaaacatg
acacagtgatgcagtgacagcatctttcacacactatctg
>NODE_382_length_860_cov_10.715117
TGAAAGGGTGAAATGTGTCGGAAATGTACTGGACAAGAAAAGAGAAGAAAATGAAAGCTT
CTCGTAAAGCATTTTGAGATTTTGAGATGCCGTGTCCAGCTCCTCTGGGAGGGGTCAGGT
AATGCTGTCAGAACCACAAAGCACAAAACATGACAGAGGCTGAGACTAAAAACAAATCGC
TGTGTCTAACAGTCGATGATCGCTGTGTTGTTAGCCACATGCCTACGTGATCATGTGAAA
TCTCCTCAACACTGTGCCTCTTGCTGTAATGCTAATGGCTCTGAAAAGAGAGTTAATCAC
TGTTGCACAGTTAGCCACATGCTTGCCTTTTGCAGCATGGTCGGTGTGTTCCAGGGGTTA
GCAAAACACTGGTGTAACACATGATCGCTCTTTATGAGGCTGGGGCCTGCAAGAGAGAGA
GGGGGCCCACAGACGATGCTAAAAAGACGGTAATGACAGCCATTCACCGCAATCCAATTA
TGCAAAAGGGAGTCTAAACAATTCCATCATCCCCTAAATTAGATTGTCCTAACGAGATAA
AGGCACCAATTAATCCTGAATTAATTTCTACAGCTCATTTTCCCCAGAAAACACTCTAAT
ATGCAAATGCCAGTGAGAGGCAGAGAGGCATCTTTCTGCAGGGGTTTGCACCACCTCTGC
GCGTTAGCTTCTCTTTCTGAGTGAACTTATGAACCTAGACACATTTTACGAAGATAAAAA
GAAGGAATATAACAATGTCACAGCTCAGGTGTAGCACTGAAGAGAAGCTGTTTAATAGTA
AAGGCAAATGTCTCCCTTATAACTCATTATAGTGCTGCCATTAGTGGAATGGAAAGCATA
TTGAAGCCAAAGCGAAGTCAGTATTGGCAGCTGGGTTTAGTTGATTAAGTGTAAGGAGCT
CAAAAGATTCAAATATTTAAGCCGTGATAGTAGTTTGTTCTATGCAGACAAAAAAAAAAA
CATGAAGATTTTGGTCATTTCTGAttttcttagcggcttgtttt
>NODE_383_length_547_cov_7.639854
TTTATGTGATTGTACGTCTGTGTTTCTGTTTGTCACATTTTGCCTTTGGATTTTTACTTT
TTAATTATTTTATGTATATATTTTTTCCTTGTCATTTTGCATCACATAAAAACGGCGTTA
TGTTTTTGGTGAAAAGATCACATGCAAGGTTGCCATTAGCAAACTTGCATTAGATTATCT
GTTTAATTAAAATTTAAATTCAATGTTTTTGCTACTTTACCTTTTTAACATTGTAGTGCC
TTCATTATTTTACTACTGTCACAACCAGAATATGCATATTGTGTACGCAGCGCAGAGTAT
GAGAGCTCTGTGCCTTCCCTGAAACCAGAGCGATATGTGTAATTTGATTTGGTGTGTGTG
CGTGTGTGTGTCTCGTCAGGTCTATGGAAATGCAGGATTTAGCCAGTCCTCACAGCCGAG
TAAGTGGAAGCAGTGAATCTCCTAATGGTCCCAACCTTGACAACTCGCACATCAGTAACA
ATTCCATGACACCCAATGGCACTGAAGGTATGTGAGCAGTGCTCTTAAGTTTAGCTTTCT
TTGTCTTGTGTGCTCTTTTGAATTAAAAAAAATACTGAGAAACTGAACGATCTGAATGTA
TTTCAGTGTAGCAATAGCGCATTACAAGCAGTAAACCATTCTAGCAATAAAGCCACTGCA
ATGGTTGTTTGACCAAATTCTTTTTTTTTTT
>NODE_384_length_682_cov_10.344575
GCTTCGTTTAATTTTAAAATATCAAATTGTTTTCCTCCACAGTCACCTGATTTCGTCTGC
CATCGTCTTTGTCATTTCGCTCCCTCGTCTGTCTAAAACTGGCACTTTTGTTGCATTCCA
AGAGGTTGATAAATCAATCCATCAAAAAATTCTTTGCGGTGAAACTCAATCAAGAAAGGT
CATGTCGGCGGGAAAAGAACAGATTAAATTAGCATTGAATTAGACATGGAAAGTGAGCTC
TGTCAAAACCATCACTGTGCTCAGCACAATTAGAATATGTTAATTATGCATTTCATTAAG
GGGCCTCAGCGCTCTTTGAATGTGAGATGAAATGTCACTGGTGTAGGCAGCCGAAAAATG
GAAGATTGCCAGGCACAACTTTCTTTGTGCAATGTGTGACACCTTCATTAACATCAGGGA
TTGCTAGTCTGATTAGACTTTTTGTATTAGTTTAAGCCTTTAGGCTTTCAAATGCTATGC
CTTTTTTCTCCATTTTGATGTGGCAGCTCAGACCCTTCTCCATTTCCAAGCAGATATTGT
CTATGGTTCAATTCTTTGTTGAAATTCTCCGACATAATGCCATGACATTGGACGTAACAT
CTCATTGTCTTTGTGTAGATGACGGCATTTACCACGTCTTTGTTTCACATAATCTCGGGT
CACTTTCAGCAATGCGAGACTTGAAGAGCCAAATTCCCACAGTGTGTGTTCAGAACGGGG
ATATTCAGGGTAGCGTTCGAATTAAAGCACACATGATGATGACATTAACTACGGCCAGTT
ACAGTGTCGCTAAATATAggtgcaaaatgcagttttagcttcatac
>NODE_385_length_362_cov_19.027624
CTGTGGTAAGACGTTCGCAACGTCTTCGGGCCTCAAGCAGCATAAGCACATCCACAGCAG
TGTCAAGCCCTTCATGTGTAAGTCACTAAGACCCTACCTATGTAAGTCTCCTCAGTACAT
TATAATAATAACAATAATAACATGCTTTGACTTGCCTTTAATAGAAAAACTCTGATGTTT
TTGCAAAAATACACTTCTTGAAAATTGAGCTTGTTATTTTGTACAGGATTTCCACATGAG
ATGATGTAGTCGCTGTGTGGCAATACAATTTCTTTTAAGACAAGAGTCATGCAGTTTTTT
TATGCATCAGCACTCTCACACTCTGCTTATATGGTAATAACAACATTTAAACTAGCATGC
ATTTTCATTCAAACCCACTCGATCTAACCTCACTGTTGCCTGTCACAGTGCGCCAGCCTC
ATCTACTGTTGACGCTACAGCCAACAGGCTTTTTCTCGTCTTGTGCACACACTTTTTCAt
ccgtttttcgcagtaaaatgctaatt
>NODE_386_length_796_cov_12.041457
ACTTTGTTTGAACTTCTTTGAACAATCTATAATATACATTGTGTCTTCTTTATGTTTGTA
CACAGAGTATTCACTGAATAGTGCAGATCTGTCCTCCCTGTCCGGCTTCAACAGTGGCAG
CTCCCTACACCTCGGCTCAATGAGCGGGTGGCAACAGCAACACCTTCAAAACATGCAGCA
TTCAGCCCTCGGCCAGCTAGGGTGAGTGCACTGAACTTACTTTGAGGTGTTGTTGGCAAA
TGCATGATGTAACACATACGTTTTTTGTTTTTTTGAGATACCACACTCAGATATCTAAGA
CTCTTTTACTGTTTTTAATCTTCACTTGAACACAAATGACACCTCACAAGTGTGTGTGTA
TGCTTACTTGCATGCGAGTCACTTTGTTTCTTGCTCTGTAACTCTGTAACCTCTTGCGTT
TCCTCTCCTTCCAACAGAAATTGCTCTAGCTCTCACTTATGTCAGGGTTCAAATCTCTCC
CTGCCCTCTGCTCAAAGCCTGCACATCAAGTCCGAACCTGTTTCTCCTCCTAGAGATCGC
ACCAGCAGCACACCGGGGGGCTACGGTGGTGGGGTACCACCTCCCCAGAACCCCTCGTCC
CGCCAGGACTCGGGACGCTCCCCTGTTGATAGCCTGAGCAGTTGTAGCAGCTCCCATGAG
GGCAGCGACCGCGATGAGCACAGGAATGAGTTCCACTCACCTCTGGGACTGGCCCGGCCC
GCCCTGGACGAGCGCGAGAGCCCCTCCATCAAACGGGTGCGCCTGTCAGAAGGATGGGCG
ACATGATAGCTCTGTCTTGTCCCCCGGCAGTGCCCCGAGTTGCCCTGATCCCCTGGCAAT
GCAGCATTACGATGCCCCCCAAGTCAGCTCCCTCTCCTTCCTCCTCTCACTCGATATCAC
GAGTCACTCACCACCCAACCCCAtggcctctttcctttta
>NODE_387_length_667_cov_7.505248
TGGTTTGGGAGCTTTTGCCTTCTTTTGTTCGCTCTCTCTACACTGTGTGTTGTTTTTTTA
TTGCACTGTAGCTCAGCTCCTTGGTCTTGTCTTTCCACCTCTGCCTGTATTTGCTTGTTG
GTGGTTGGGGAGTGAGTGTGGAATCACTTCTGCTTCAAGGTGAACCGTCCCAGTGGACTT
TAAAGTCCCATAACCTGCAAGCAGATAGTGGAGTGTTGAGTGTGTTGGGTGAAGCTTATG
GAAAGTATGAGGAAACGTGATGTGTTTTTTTTTTCTTTTGTGTGTATGTGTGTGTGTGTG
CATATTTTTATTTTGGCCTGACTAATCCGCATGCCTCTCGCTGGTTCCTGTCCTAACAGG
GGGTGTCATTTGATCAAGTCAATAATCTGCTGATTGAACCTGCTCGAATTGAGGAGGAAG
AGGTCTGTACCTACTCTTTCCCGTCCAATCTGTCTCTCTGTCCCTCACTCACCCACTCAT
TTATCCACCTGTATTCAGAAGTGGAGACAGAAAATTCACGGTTAATCCGAACCAATCACT
AGGGAACCCCTAACCACAGCTCATTCACCTGAGGGCCAGTGTGGCAGGACCTGGATACAG
GACTGAAGTAGACATTTTGTCCGTTAACGTCATTTTTTACTGGACAGCTGGAGTGTTGAC
ACTGTGGTAGCAAACATGTAGCGAGATTCAAACTAATATATTCACTGATAATGTGCACAG
CGACAGCATTTTCACTTCATGCGATTGCAGCAACCCTTTTTATTTCCCTGTTTGTCTGCT
GCAGCTCCtttttgttgatacaggaaaaggt
>NODE_388_length_771_cov_13.499352
AACTTCTCCTCACAGAAAATATAGTTCCAGTGGTTCGTTTGCAGGCACCTCTTCCTGCAG
TCAGATGTGACTTAATTGGGTAATGCCAATATTTACAGCCATTTGAAATTAAAGCGATCG
TGTTTTCTTTAATTGTAGTCATGAATTTATCATGGCTTCTGAATTAGTTATGGTCAGCAG
TGGCGAATATTTAATTTATTGGAACGTGATTTGCTGACGGCATCTGATTTCTTATCCCTA
GTTTTTTTTTGTTTTTTTTTTCCAAAGTCCCTTGATTGTTGGCAGCCTCTATGACATTTT
AACTTTTGAGGTGGATGGGTGGGTGGGTGGGGGGGAGTGCAGAGTCTTTGTTAGTAAATC
CATTAATATATAAATGATGAAACCTTTACCTGCTCCCAGTTGCTTTGGCTTTCATGTTGT
TGTTGTGTTGTTGTTTGGATCGTAATCAGGTATTAATGCCATTCTGTCTGAACTCAAAGA
TGGCAGGCTGCCTGGTAATTCATATGCTTGTTCTCTGATGGCATCTGTCGAAGTGTGCTC
TCTGCATATTGGTACATACCCTATGGGAAATTTCAATCCAGCCCCAGACTGAGTGGGATG
TAAGCAATTTCTTAACTGGGACACTTGCGTGAAAACAGAAAGAACAGAGAGGGAGAGGGA
GAGCAGATACAGGGGGAGAGAGGAAGAGACAGAGAGGGAGGGAGAGAATAAGTTTGAGGC
CAATCCTACTGTGACAAGCGGTGACAGAGTGAGGAGGCCTCAGTATACTGCCTGGCGTTA
TTAATTTGGGACATATGGTTCGCACAAACAAAAAGTTACGGCGCGTGAGAAAAAGAAAAT
CTTGATGGAGGGATTTTCATAATAGGCTGATTAGTGCCAGCGCTCGACTTCATCAGAAAT
TAATCAATATaatat
>NODE_389_length_366_cov_15.909836
AAAGCGACCCCACTTCGCTTGCTGGCTTGAGTGTGGGTTTATGTTTATACAGTCCCCCCA
CCCTAACCCCTCATTACAGCCAGTTTATCATGCCAGGAAGAGAGTGGCAAAAACAAATTA
GTCCATAGGAGGGGAAAATAGCTGGGGATATCGATTTCGCCTTTTCATGCCAGAGTGGAG
CACAGAAAATATTGGGCTATAAAAGGGAAACAAGGATATAAAGCCATTACGGTGCGCACT
TAATTGATCCCACTTCCCATAACAAATTAATTGAGCAGAAAATGGCAGATGGCTTTGATG
AATGTCATAAAAAAGGCTTGTCAGCAAGCCTGGTGTGTGTGACCCCCTTGCTCATTCACT
GTATCACATGGAGCTGCTTAGAAGGGAGGCTTACAGGAGTGCAGCATGTGTTTCTTTGAG
TATTTACATTCCAGTGATCCGAATGTTAATCATGTTGACTTACTGACATCGTTGCTAATT
GTCTACTTCTTCTTGATAGTTTTTTTTTCt
>NODE_390_length_868_cov_13.652074
GTAATTTAAATAGGATGAACAGCCATAACATTGGTGTGCCTGGTCCATTTAAGCACATTT
ACGTGGGCCATTATTGACAGACGGCTAAGTGTCATTTGTCAAGGAAGGAAGAATTGACAG
GGATAAGAAACAGAGAGAAATAACGGTCAATCAAACCTACTTTACAGTCATAAGGGAAAA
AAGCAGCCATGTCCAATATTTCATTTTCCTCTTGGAGAAAACATAAGATCATAATACCTA
TTTTCATAATAATATAAACAGCCTGTAGGCTACAAAATAGGAAGAAGGCCATACTCTGTA
TATCTGTGCATTGCCTGACAGAGACAGAAGGGTTTCAATCTCTTTTTCATTTCATCCTGA
TAGCTCTGCCTTTTATTACCGAGGGACAGGAACGTTTCCTGAGGTAAAAAGGAGTGCACA
TTCCCAAGATAAAGTTGGAGGTTTACAGCTATTTCCAGCCGTAATGTATTATTCCGTTAA
AGCAATGATCAGGTAGTGTTGGATGAATGGGAGATGTTCAGCACCATTACTGCCTGGCAC
ATCAGTGAGGCATTATTACATTATCGCTGCTCTTTAGTAGGAGATTGGGTGTGTGACCGG
GTTCTGAATACACTCATCCCGCTCTCCACGGCGTAAATTGCAGATTGGCTCATTGACTTC
AATGATAAAATGTAAAAATTGCCAGTAAAGAGAACATAGACTCAGGTTACTCCTTAGCTG
TTTGTCAACGGCAGATGTGACTCAGTTGGTGCAGAGCATGTTAAAGAGTTCCATCTCCCA
GAAGTCAATGTCATTTATGCCTGAAACTGCTAAAGCAATAGCTCATCTTGTCTCTGGTGT
GTCATACTACACTGCCTTTGTCTGAGATTAAAATTTGCTCTGGTGGTGAGCTAAAATCCT
AAAATGTTACTTATGGCATAGAGCAAAGATTTACAAACAGATGTATCCAGAATATGTTGA
AATAAAAAGTGGTGCAATTTACATAGATCAGTATTTAAAATGAAATGCATTa
>NODE_391_length_366_cov_1.475410
TATCCTTTGACATTCTTTTTTTGATATTAGTCTGCTGTGCAAAATTTGAGCTTCAGCATC
ACCGCCAAAACACAACTGATATCTTCTGTAAAAAACTGTTTTTAAAAAATATATATAATT
ATCTCCCACGAACATAAGCCTTTTCAAACATAGAAGATTAGTTAGTTTAGATTCAACTTT
ATTGTCATTGCACAGACTACAAAATACTAAGATAACAAAACGCAGTTTAACCAAAAGTGC
GAAAGCAGCAGCAAAGTGTATTATTTTCAGTCTGGTATATACAGTCAGTTACAGTAGAAG
AAGAGGATGAACAGAGTATTATGCACACACCAATATATAAATGTGGATACAGTGTAAAAT
GGATCATCTAAATCTACAAGTAGAGATAAACAGTGGAATGAGCAGAAGTAAGAGATGGAA
GTTTAAAGTGTCTAAATAAACCATACGCAAATGTTACAATAATACAACTGCAAGATTTAA
ATCAGTTGTTATCCAACTAAAAAATATATa
>NODE_392_length_305_cov_2.068852
TGAAAAAAAAAAAAACAGGAAATGTATAAAAACTAAAATAAATATAGAAACATATCTGAA
ATATGGAAACAAATGCATAGAACAAGAATAACATGAAAAAAGTTTGTTTTGTCATTATGA
ACAACAATATGTGTAGTAGCCCTTTCGGCAAACCTGCAAATCAGACACATGTTGGCATTT
CATTTGGTAGCATAACAATAAAGGAAAAGGGTGAAAGGAGAAAAAGAGCACAACAAAGAA
GAAAAGAGAAAAAAAATGGGACATGAATAAAACAAAATTGAAGAAAAAAAGAAAACTttt
ttaaaaagatacaaaaaagaggaaagaataacaaaatagagaaatttaaaaaggaaatat
atatataaggaaaaaagaaaagaattctttaaaaaaaagaaacacatatttttttggcac
aaatacataaaatgaattataacataaat
>NODE_393_length_669_cov_10.409567
TGTAGCGCCTGCCTCTCCTTGTTCCTCCTTTCTCCCACTCCCTTTGCCTCCTCTCCTCCC
TCTTTCTTGGCCAGGGGTTAAACTGCTGCACTCTAACCTCCCTGGCAATGATTTCATTCA
CTCGGTTTCTCTCGCTCACTCTCATCTCAGAGAGAGATTTATTTCACAGTATGTAGTGGA
TTAGGCCCCCCTCGTATGCCCCTGGACAAAAGCATTGTTTTAGCACTAGCCTGTTCGCTG
TAACTGGAGGAAGCTACCACTACTAAGCGTCCACAATACGGCCATTGTGGACACAGGGCT
AGGAGGACCCTGCCTCGGAGGCCGTCTAGACTTTGAGCCCGGGCCGATTGGAGAAACAGG
GGGAGAAAATCCCATCAGGCAGTGGAGTGAAAGTTAACTAAGGTAACCTGCTGTGAACCT
GATGAAGATGTCAAGCCAACATATGGCAAAAAATGTCTATTGTCAGAACAAGGAGCTTTC
TTCCCTCTGAGGGAGGGGATGGTAGAGGAGGAGGAGATGAGGGGTGGCTAAAGAAAACTA
GGGGGGTTGCACAACCTAAAGGAAGGAATAACTGCAGTGGTCATCGTTTTACTTCTGGAT
CAGTAGTCTTATTCTGGCCGGGAGGAGGCCCAACCCCTCTACTCACAATTAAAGGAGTAA
GCAGATTAACTGGCATCTTTCAAAGGCCAGCAGAAAGAAAAACTCACTCGCAGACGTTTA
ATACATTTTTTTCCCCTTTGCCTATCAAGTCTCGCACTGCACACGGCAAATGGCATTACA
TTTCATGCTGATTTAGTGAGCAGAGGTTTGGAg
>NODE_394_length_396_cov_2.358586
GATTATATGAGCAGTGCTTTAAGTGTGAGACTGTTCCGAAAGTTTCACAGGGACTTTCAT
GTTGAATATGTTGCCTTGTTTGTTTTGCTGCTTTGAAGTTCAAGTGTATTTCTACTTCTG
TACCCCGGATCCCTTTTCTGTGCCATTATCACGTCTTTTCTTTTTCCTCCTCTCCCATTT
ATTTTGCTCTTCTCGTTTCTGATCATCTTCTTTATTCTGTTTTCTATCTGCTTCTTTTAC
TGTCTTTATTCCTGTGTCCTTTCCTTACCTTTGCTCTTATCATACCGTCCAAACAGTCTC
TTTGTTTCCACTGTGTTCTTTTCTTTTCACTCCTCCTCTGTCCTCTTCTCTGGATTGCTC
TCCATGGATTGGCTTCCCCTCCTGTTACTTCCTCATCTTCATCCCCAGTGCTCTTAGCTC
CTCTCATTTCATCCTCTTCTCATTTCTTCTCTTCTTCATCCTTAAGTGTGGATCATACCT
TTCCCCACCCACCATCGCCCATCAGTTAAAATTTTAGTCCCTTCTTCTGCTTTAAAATAt
>NODE_395_length_741_cov_21.565453
ACAAATCCAGTCAACATACATAGATGGAACATCTGCACACATGGAGTGAAAACGTGTACT
AGCACAAAGAGTCCCTGACTGTGCAATCTGCATCACAGTATTTCACCGATAATGAAAAGT
GTGGAAAAAGGCAGCGGTGCTACTGACTGTATACAATATGGCTGATTTAGTGAAGTTTGG
GCAGTTAGTCACTTGACATAAATAGCCCTAAGAGGTTAATTTACCTGTCACATTTTACGT
GTAAAGTCAATCACATTTGTTCCTACTGCACATACTGCCTGTACTGTAGTAGAAAGCTAT
TTAGCGGGGGATGTTGCGCTGTATGAGGGTGATAGGAGTAATCAAGGAGAGGAGGGGGCT
TCTCCATAGGAAGTTCCTGCAAACAGAGTGCACCCACTTTTTAAACCCCATTTGTCTTGT
TAATGCTCCCCTCTGATTACCTGATTGCACTGGATGACTGTGGAGAAATCTGATTGCGTA
AAATTATATAGAGCAAACTTTTGATTGGGGAGGGATCTGGCGAGCTTGCTGCCACCATTG
ACAGGCTTTGTGAAATTTGGCCTCGCTGATTTGAAATCAGCTAAGTGTCACGTCCCGTAA
TTGTAATCAGAACTTAATTTTTTATCCTTGTTCTCTTTCAGAGCACAACTTTTCTCACGC
AAACTTTTAAAGCTTGAACAATACTGCAGCCATGTTCCACATACAATAACGAAAAATACA
AAGCGATTTTTCACTGAGTTCTAATCCACATCTATATGGCTCAGTGACAGAACATGTGCA
GTGTGCGCTAACCTGTGTTTTAAGCAAAGCACACAATGACCTTATTAGCTTCAACTCCAC
AGTTTAAACATATTAAtttgaccgcatatgcacttaatgttcctg
>NODE_396_length_350_cov_2.114286
GACCATATCAACTTTGTGAATTTTCAATTTCTTTGAATATAAGTGACTCTCAGACCACCT
CAAAGGAGCCACTCATGATTTTTGCATTCATAAGTGCTTCTCTTTGGGGTTGTCTTGGTT
GTGACAAATTCCTCGTTGGTCATATCTCTGCCAAGACCCTGCTTTGTGTCGATCAGATAC
CACTGTGCAATGAAACCCACTGGAGTTTTTACTACAAATGTTCTTTAGACTTTAAACATG
GCAATGTGGATGATATCATGGCTTGGAAATGTTTATTAACACGACCCTAACAGGAGCACT
GACTTTGTTTTTCAATGCAGCAAGTGCTTCTTGTTGGAGTACTGTTTTTCACCTCTACAT
CTGCAGATTGTGAGTCAAAGTGTGCCCTTGCTTCATGAAATTATCATTTTGCAGGATGGA
GAGAGATTTGTTGCGTGAAGAAGAACtttgtaagtcattgttaatcccctaacttgagca
ctgactttactgtt
>NODE_397_length_797_cov_10.080301
TGCATATCTTTATTTTCCCATGGTTGAAATGTCATTGGTTATGACGCTCTACAATGAAGA
ATGTCACTGCTGATGGCCCCCTGATACGTTGTTGGACATTAAGAGGCCAAAAAAAGAGCA
ACTGGAGGGGATGGAGGGTAAATAAATAAGGAGCTGTGCTCAAAATAAAGCAAAGACTTT
TAGATGCAAGCAAGCAAAAACATATGTTCCCACAGTCACACCATCTCTGTATCAAATTCA
ATTTTTGCTGAGTGTGTTGGTAAGGAGCAGAGGAGATAAATAAACATATAAAACGTACAC
CTCTTCGCCATCTGAGCAGTTGTCCTTTTATTGCGAGATATGCGTGTTCGCCTGCAACAC
ACATTTCAAGTGTTGTTGGCATATTGCTCATCGTCCTGCGCCTGATTTGACATGGCTTAA
ATAACTATCTTCCTGCCAGTGATTGGCATTCACACAAGAAGGGGTGAGTGGGACTGGGGA
GCAGATGGTGACATTCCACATGACCAAACTGATCAATCAGCATGCTGGGACGCAGGTGCA
GCACAGGCGGGCAGCACCACACCATCTATTTCACCATCTACGGGGCACAAACACATGGGC
ACCAATCGTGGCACCCTGAGGGTCTGCATGCTCCTCCGTCCCGCTGCGCCAAGGTTGATG
ACATCAGAATTTCCCATCCGCTCTTCCACAGGATGCCAAGAAAAAGGAGGGAAAAAAGCC
CTGTATAAAATCTGCAATAACAGCCCGGCCTGGGAAAAGGTTGTGTAAGTGACGTCAAAG
CCAGGGACTCCCATGTTTCACCCTGATACCAAACTGATAGGGAAGAAAGTGAACAAAAGC
ACCCTCACATTTTAGCCTGACCAGAGTTATTCTGGGGTTCTGATAACAGCATTTAAGAGG
TAAaatgactaaaattacttccttactgcgggcacattcct
>NODE_398_length_845_cov_20.160946
CAAAGGTCCACTTCCTTCAGCTGAGTCTGTGTGTGCAGTGTGTGACTGGAGTATAGGTGA
ATAGGACCCTCCGGCCCTGGGGCCCAGGGCTGGATGTGGTTGGATGTCAGTTAAAGGATA
TCTATCTGATCCAAATAACCGATGAAATTGCTGTATCTGTCTATAAAGTCGAGGCAACAC
TAGAGAAGTGTTCTGCTCTAGTTAGAAAAATTGTTTGAATCAAGTCGATGGCAGTCGGTT
ACATTGTGTATGGAATACTCTACCTGGCTTGTAACTGACTAGAACTGTGATGTACAGATG
ATGTATTATTAAAATCTGAAGCAAGTAATGCAATGATATTAGGATACAGTTTTTGTATTT
TTATTCTTGTATAAGGTTATTTGATGGCTATTGTTTAGCCTATAGTTCATTCTGTGTTAT
TTAAATTCTAATATATGAATCATATTTGGATTGAAGTCATGTTCAGGGGCCATGTTGTGT
ATGTATTGAGATGTAAAGCCTTTGAATGTGAATAATTATTGTAAACTATAATATTTTACA
GCTTTTTTCTTACTATATCATACATTTTCTATTTGCTCAGTGATTTAATCATATTCTGAT
AATTTAATGAATCTGTTCATTCTCTCTCTGATTATTTGTGCGCTAGGTCAGTAGATGTTG
AATGATGAATTTTCCACTTAATGCTTGGTAGTCCAGTAATTAAAGCATGTAGGGATTTAG
GCATACAAATAAAGCCATGTGTCCTGTCTTCTGTTAACAACCATGACACAGCAGCAGCAG
CATTCAGTGGCAATGGCATCTCACATTTTGCAGCATGTAAATAAAGTACCGGCCCATTAT
CAGCGGTTTTGTGTGTGTGTGTGTCGTGAAACTTAATTTTTAATGAGTATGTAACAAAGT
AATAGCACTCGAGGAAATGTacggtatggaaagagtccacctgtgtgttttcatgcgctt
tgacatttacaggctcccggaatcaagag
>NODE_399_length_551_cov_7.660617
AGACCAAAAAAAAAAAAACAAAAAGAAGAAGAAGAAAAAATAAAAAAATGCAACAAGCCA
CCACAATAGTCTGCTGTGAAAGCAGCAAAGACCCCCACTGTTTGAGTAATATGGGAAACA
TAAAGCACACACAGAGAGAGAAAAAGGGTCTTAGTGGGAGAGTGGGGAGCTTTGGTTGGA
GAAATGACCTACCCTTCCCTGTCAGCACTAGTGGATGGGGCGGGGGCAGGGACAGTGACC
GTACCCACATTATCCAGCCTGATCTGAATGGTGGTACCTAAGGGGCTCCTCAGGTACCTT
CTCTCGATGTTGCGCTCCAGATCGGCCAGACGTGTCACTGCAATGTCCAGCGGGTTGTCC
GGGTGACGCATCACCCCGCCCTTCTCCCCCCGCTCCTCTGGATGCTCCTTGCAGTCCTTG
TCTCCCGCGTTGGCTGACGCCGGCGTCGATTTGGTGAGGGGCTTGTGCTCGTAATACACC
AGGTCCTCCCGCTCAGACTGGGGGTCCGGATACGTCCAGCCCTGGAAGAGGAAATTAGCT
CTTCAGTCTTATGGCCTCGGTTTGCGTCACTCCACAAGCTGTAATCATCTTTTCATCAAG
AAAATGCATTGGTGTATATTTGTGATCATGTGTtagtatttcaccttgacctgtaggctg
gctgcggtgaccttcctctccagttcctccacctg
>NODE_400_length_522_cov_18.304598
AATTGCCCATACAACAGTAAACACAAGATGTTGCAGTGGTGAGGACCACATACGGAGAGA
AAAAAAAGCAAAGTGCAATGTTAAACGAGCTAGACATAAAGAGCAGGGTGCGAACAGGTG
TGGGCTTGAGCTGGTCAGCAGACATTATGAGAGCAGAGAGACAGGAGAGCTTGAGAGACT
AGTGAGTCACGGGGGCATCTCTACAGAGAAAAGCTTGGTATCCTCCAACAGAGGAAACAG
GCTTAGTGGTTGGAGGATAGATCTTTTTTTTCCTTGCCACAGTTAATTTTCAAATCTCCA
ACATCCTATGGCTGTCTGTTTTTCTTCTTCTTCTTTCTGTTTTTTCTGCTTTCATTCTTT
TCTTTTAAAATGAAACTGGAGCTGGGGCGGTGATAGTGATAGATGGCTCAGCGCTCTAAC
ACTTTATCCAATCCGGCGCAGATTTCATCCAATAAAGAATCACTTGTGCACTCTCAAACT
AAATGGAAGTCAGGCAGCGGAGAGAAAGGGGCTGCCGTGTGTTTCTGAGCTGCGAAAATC
AAATTTTCTTAAAGCTGCCGCAGCAGTGGCTGGCGGAAAAGGCAGCAACAGCCATGACTG
GCCAGGGCCACAATGTCTGCACACACAATTTAATCCATCACAGAGCGCCTGACACCATAT
CAATCA
>NODE_401_length_549_cov_21.367941
CCACGTCTCTCCTTTCATTTCTCCTCCTTCCTCTCCTTCTTTCACTATCAAGGAAACGGT
ACTTAAGCGACTTTGTTCTTGGCTGTGATTTGAAAGTGAACACTGGTGTTCTGTGAAAGG
TGGCAAATACGCGAAGAGCACGTCTAGAATTTTCATAAAAGATCTGCTCAAAGGCCTCTT
GTCAGCTAAAACGACCCATTAAAGAAGTGGGGAGCAGGGGAAATGCATTTTCCAAATTGA
ACGGTGGGATTTACAGTCGGTTTAACGCCACTGACCCCTAACACGCTAATGTTTGGTTCG
TGTCATCAGCCGTCCCTCCCCATCTTTTATCACCTCCATTGTCGAGCTATCTATTTAATT
GAAAGAAGTTAATTGAATGAAAATGATCAACTAAGCTTGTATTAATATTGCTAATGGAAC
TTTCTTCTTGGCCATGTTTGGAGAACGATGTCACGCTGGAGTTTGGGAAAGGCCCATTAA
GGTTTGCACTTAACCCGATGGGCTAATTAAGGAATGCTTATTCATTCCCAGAGTCAGGGG
GTAGGTCTGCTCCAAACCCATCGCCACGGGCCTTTTACAGCATTTTGCACTTGCCATTAT
TGCGTTCTCTAGTTGCCTAACGGTGATTGGCCAAGATTGATTGTAGCTCTATGAAAATAA
CGTGCTTTAGAAAAGAACATTTCGATTGAATAa
>NODE_402_length_358_cov_1.762570
GCAGCTGGAGAAGACAACAACAGAAAATGAAGAGCTGGAAAAAGCACTAAAGACAATGAA
ACAAGAAAACACAGAGGCCCACAAACTGGTAGAGTATCTGATGTGGGCTCTCTCTGCAGG
GCTCAGCAATACCGAACAGCAGCTAAGCAACATAGTAGCCGAAGTCCACCAGATAAAAGA
GGACAAGGAACGACTGAAAAAACTGAAGGAGGGCATGGAGGTGGTAATTCGAGACCTGCT
GCGGGAAAAGAAAGAAGTGGAGAACAAATATGAGAAAGTCTACATGAAAACACAGAGTGT
GAAGAGACCCTGCATGTTTGTGAGGTGGATGAAGACGTTTGGACGAAAAAAGAGAGAAAC
AGAAGGGACAGAAGAGCAGAAAAAGGGAGAAAAAGAGGAGAAAAAAGAAAGACAGTTGAT
GGAACAAGAAGAGAAAAAACAACAGAAAAAGAGAGAAAAAGAGGAGAAAAAAGAAAGACC
AAAGATGGGAAAAGAAGAGAAg
>NODE_403_length_689_cov_14.381713
GGACTGTAAAACCACCTCAGTGACAGATGATCAGTGGACACTTCTACATGTTTTTCCCTC
CAAATCACACACAGACCAACTCCAAAGCAGCGTGCCCTGATTAGCCTCATGACATGCAAA
AATGAGCAGCCAAAAAAACCCCCCAAAAAACCTCACAGCAATAGATATCATTACGACTGA
TACCTCCAGTAGCTTTTACCCTCCCAGCTCCTTCTCCTTTTTAAAACCGCCCAGCTGATT
TCGTCTCCTCTCTACCCCCTTTGTAGATAATTGGAACAATCCCACTGATGCCCAACTCTG
CAGGGCCCTCCAGCCAATCAGGGGGTGGCAACCCAGCACTGCAGGTACAGCCAATTACAC
CTCAGCTTCTGACCAACGCTCAAGGCCAGATCATCGCCACGGTGATCGGCAATCAGATCC
TGCCTGTCATCAACACCCAGGGAATCACGCTGTCACCAATCAAGCCTGGACAGCAGGTAA
CATATACACTCAAAAACACACAAAGGAAGACAGCTTGTAGTGCAGATTATTACATTCTTA
AACTCCAAAAATGATCAAGAGCTGTTTTTTTAAAACTGTCGAATGAGCAACACCTAGTGG
AGTCAGACCAGAGCCTTGTTTATTCATGAAAGCAAGATTCCAGCACTGCTAGCCAGGTCT
GTTTTATGCTAAACACCTCATATTCTTTCCCGCTTCAACGCTCATAGCGCTCATTTGCAT
CGTTCCCCCCTTGGAAAATTGCCGTATTTGGTACGATTGTTCACAATGTGTGTGTGTGTG
TTTGCATGTTTGGAAGGTACTTGTCAGCCAACCTTTCAGACTTACTCTCAGCg
>NODE_404_length_628_cov_4.299363
AGAGCTTGTAGTCCACTTGATATGACAATATGCTTTTAAAAATCCGACAGTCAGAGGAAA
CTGCCAGATAGAGAGGAGAGGAGAAATTATAAATAAATAAATAAACAAAAAACAAAACAA
GATGGACTTGAAAGGGGATAGAAAAAGTCTGTTTCAGTGAAGGGGGATGACTGCGGTGGT
CCCAGCGGTCCCCACAGGGACCTGGGGGCGAGTCTCAGCCTTGTCATACTCCGCTCTTCT
CCTCCTCCACTCTGCACACCAGCTCCAGCCCCCCCTCCACCACCCCTGTTCTGCCCACGG
AAAACGTCGATAGCAGGCTGCCGGTGCCGAGGTCTCTGGTGGACACTAGCTCATTCTCCC
GGCATCGACAGGCCCGCCAAATCAATATTTAGTTCCCCACTAACAAGCTGCCTCGGGGTC
TGAGCCAGAGAGAGAGAGTAAGAAAGAGAGGGAGAGTGAGAGAGAGAGGAATGCGGGACA
GTGGAGGATGGCAGAGAGACAGAGCAGGGACTGAGAGCTGTCCAGCTAGAAGGGAAAAAC
ATGGATTCAGTAGAGTGTTGTGTGTGTGTTAGTGTGGGAGGGGGAGAGGAAGGTGGAAAG
GTCAGAAGAAGATCTGGGGAACAAGAGAACAGTGTCTGGTGTGTGTCGTGGTGCGGAGGC
GACGCATGAGTGCCTGCGGCAGCCGCTGACAAGAACACAGACAAGACACACATACATACT
Cgacactctcaatcatacacatatcacagcgagcagacgttgacagcactcg
>NODE_405_length_298_cov_7.137584
CATTTCAAAGCATTTTCTCTGCGATATTTGAAAACGGAGTCGTGCGGTGAACGCCTGCGT
GTCCCTTTTAAAACAAACCCAGCGCCTGTCAATCACGGCGCATTCCAACCAATCCCAAAG
CTCCCTTTTTAAAAGCAGGTTTGCCTGCTGTGCTTTTATATTGCACCATGGCCTGTTTCG
AAGCATTTTTACTACCACGGTTATTGCCACAAATCAAGAGGGCAAAGTGAACGGCATGGG
ACTCACACCAACTTTAACGAAATTGAGTCTGGTTCCTACTTCTGCGAAGTTCACGGCCAA
GAATTTCACATGCAGATGATATACAACAAGGAAAATGGGGGAACGGGATTTCTAGGTGTA
TCCTGAGTGCTGAATTGGTTTGATTTTGCAAACTCATAGCCAAACTCACAACAAAACATG
ACAAGCCTTTCGAGGTTTAGTG
>NODE_407_length_663_cov_7.295626
AAGCACGTGCAAACACACACATGCAGTGACAGCCACGGCCAATCGATTTGCCACGCTCTC
TCTCCACAATGCTGACGATGCTCGAGTGGACGGGCTCCTGGTTGCTTGGTTCACAGAAAA
GGGTCCCTCAAATGAATGTATTTTTACCTCTTGCAGGACAATGTCGGATAGGGAAGTAAA
TAATTAAAGGAAAGGGACCCTTTTTGACTGCATCAACCCTGCCACTGCTGGTAAGCTCTA
CTATCCATTGTGACTCCATTTTTGCCCGTCCTGCTAAGGATGACCTTTTTTTTTTTTCCT
TTTCTTTTTTAAATTTTTGTTTTGTTTTACACACGTGCCCTCCCTGCATGGAAACCCTTC
ACATTAAAGGCACTGAGTGTTTGCATATTTTTCTCATTTGATTTAAGTGCTGACCTGGTA
TGAGAGGAGCAGGCCTTGTGTATGTCGTATCTGACTCTGGTCATTGGTTGCTTAAGTTTC
CTTTCTGTGTTACGCAGTGTTATTGTGACAAATGTACCGTGGGCCCCCTCCCCCTGTCTT
AGCCTTACTTGGCAACTGTGAAATTGGAGCGAAAATGCATTGAATTTGATTTTCAAGCCC
ATTTCACTTTGCATCCTTTAGCATGGCTTTGTGTGCTAACTGAAATCCTCACTAATTGTA
TTCTGGCTTAAGCATGGCACTTGTTACTTAGTTTCTTTGATCAACTGTAGCACATTGTGT
GATACAGTTTGCCtggtgtttgggaaaaatgcccatcttaattaaatccagtgctacata
aagacatgttcattgaggtgctcgatt
>NODE_408_length_688_cov_20.864826
TACTTAGAACAGATGTTAAGTGAAGGCATGTTTGTTCAAGCGACCGACATCCCAGCACCA
AAAGATGGTTGTGCTGAATGACTACTATAAAAATAATTGTCGTAAATTCCTTTTAGCCAC
ACGTGACTAATTACTGACACTACAAAAAAATGCTCAAAGCATTTCGGACTATGTGTGTGA
GCATATTTTACATTTTTATGAAGTGTTGCTTTGGAAGTTGAATCCATTCCAACATTTCTT
TTTCCTCAAATGAGCCGTCTTTCCCTTTGCAAAACACAAATTGACAATTTGTTCAGTAAT
CAAAGAATCTCCCTTTCATATGGATCGGTTTTGCCAGCACAAAGTAAAGAGGAGGCAATT
TCTGGACATATCATGAGATTATATCCGTTTGACAGTTGCGTTACTCTATGTGGTTTCCAT
GACAACTGTTTGGGTGAGGCCCCCGATAGAACCAACCTCAGCTGTCATCTCTTCACCTAA
AAGCTTTGTAATTGCTCTCATTTGCATACTACAATTAAGTGTGTTAGCTCACAGCAAGAA
CAATCAACCTCCACTAAGGACTGGGGATAGTATAATTATTATATCAGTGGATTTGTATAA
AACATTACTGACGAGCTTTTGTTTGACGTTGGCATTGTACTGTTGCGCTAGTTTTACCAG
TTATTTTCATAAATATACATATTTCACAGACAGTGGTGTATAATGCGTAGCTGGAGGTTC
AGATTTTTTTGATCTTCAACGGCCCATGTGATAGTATAAAAGTATCCGTTTTATTTCAGA
AATTGTAATGTAGTTTTCTGCCTGTTGGTCAATACAGTGAAAGATATTTTTa
>NODE_409_length_773_cov_10.323415
CATGACTGTAAGCACAGGGAAAATGAAGTTAACACTCACACATGATAATCTGCACATTAA
AAATCAATAAACATAAATGAGATTGTAATGACAAAGCAAATAAGGGGGGATTTGATTTGT
GTGTTGCACAGTAAAACTTGAAAAGGGTCATTAGACATTTCTGTGCACATGCATAAACAT
AAAAATGAGTGCAGGATTGGAAAGCCTTCACACTGCGAATACAACAGATATAAATAAGTT
CAAGGTTTCAAGGTGTCCTGTAACACGGCACTACATCAGCGGAAAGAAAAACTTCCAATA
GCGACCACCTCCCTTCTTTTTAAAATTCTACAAATATTCCATTCCCAGGGTTTATCCAGG
TATGAGTCTATTAATAACTTGGATACAAAGATATGGCGCTTCAAACTGAAAAGGCAAATA
GCACTCTGTCTGCCCGGGCTAAAACAATGAATTCTAATGCATCTGGTTGGGGGAAGAGAT
AAGAGTGTGTTATTAATCTTGTGTCACATATATCAGCTAATTACATACTTGCTATTCCAG
TTCTTTCCATCTTTACAGCCCAGCTGTCTCAGGACACTGCACCTATGGCAAGGAGATAAA
AAGGTAAGCATTCAGGGCTGGTAAACAGAAATGGCAGCAGGAATTTATCACTGGAGTTTT
TTTTTTCCTGCTTTTTGCGATACTTGCCTGTTGATAAAATCTATGGCTTGTGCTTTGAGC
TGCTCGGCACTGTGCAAGTCAGCCAGGATGAGGGTGTCGGCCACATTCTCCACTGAAAGG
CTGTTGCACAAGGCCTCTTCACACATGACCTTTAAACGCTCCAGAGCGTACTGGGGTGGA
GGTGAGAGGGGGAGACAGAAAACAGCGGTTACAGTCTGGATGTAAAGTAAATccccatag
tctgaggttttgtttca
>NODE_410_length_769_cov_7.853056
GATGTGGTGTAATACTGTGTAAAAAGCCTGTAATGTTGTGTTGGTGTAAGAGCCTGTGTG
ACTGGATGTTTGACTGTTTGCAGTGATTACAGGGGCCTGCGGGCCTGGCGACGGCTCTGT
GGCTGGGACAGGGAGCTTCTCCCTGGGCAAGGAGATACGCCTGTCTGCCCCTTCTGCTGG
AGCTACAGGGACCAGGATGTCAGGAGGGAGAGTGCTCCCTGTGAGCGCTCTCCCTCTCTC
TCTTTCACTCTCTTTCACTCTCTGTCTCTTCCCGTATGTGTCTCTCTCCCTCTCATTCCC
GGTCTTGCTGGGTCTGTACTATTGCAGTGCTTGCAGATGTGCACAAACAAGGGAGGATTA
AAGCAAAACGAATCTAAACAGACAAATGGAATTAGAGTGATGGGTGTCGGTGGGCTGGTT
CACAGTGATAAACATAATGATGCTCAGTATGTGTGTGTGTGAGTGTGTGTGTTCCTGTGT
CTGGGGGATTATCAGTGGTTAGGTGTGTGGTGTGTATGGCTGGGTGACTGCTTCTGGGTT
TCTTTGTGTGTTTGCCTATCTGTCTATGTTTTTGTAATTATGTGTGTGTATATTTACTCT
GTCTCTAGTTGTGTGTTTGATAAATGAGTTATTCCATATTGCCTCACAAAAACAAGTCTC
TGCGCCCTCTGCATGTCTGTGGATATGTTTCTGTGTTTTTGTCAGGGTCGTAATTTTTTC
TTATTGTTTCTATTTGTACTGTGCAGCTGCTACTTTCACCCGCATGTATCTAGCGGGCAT
CAAAACTCTTCACCCAGTACCGGTGTAACAAGAAAGATGATAGCACACTATTTGTTAAAG
TGGAATATGAAGCTGTAAAAATGATCTTGAGTCGCGCTTTgccgtttatgtgcagatgtg
ttgttttcttgtg
>NODE_411_length_756_cov_13.396826
AACTTCACTTCTGTATTCATTAACCAATAACCATGTCTTAGAAATCTATCACACAGCATA
AGTTTACTCTGCCATTAGTCGACAAGGCAGTAAAAGCAAATGAACTGTCACTTCTCAGTA
TATGTGTGTCTTCACTAGACAACAGTAAGAATTTTTCTAATGTCAAGAGCAGAGCTTCTT
CTTTCTTTCCGCATCTCTTCACCCACCCTCCCTCCACCACCTCCCTCCATCTATGCATTC
GTGTTGTATTATGAAAAAAGCAAACACGATTATTTTTGATTTCCCGTTTGCCTGAGCAGT
ACATTTGGCCCACCCCTCTCTCCCCCGACCCTCTTGATTGAGGGCTAATGAAAAAGCTGT
CCTGAGCGTCGCTCCCTCCCTGTATCCATTAAGAATAATTAGACGGGAACAATTTTGATG
CCTGTAACCTCGGCGAGTGTGGCTAATGGTGTTATAAATTGCTCCTTGTCCTGGGCCCTG
CAAGCATTGGCGCGCGGCGGTGGGGGCGAGACGCTTAATTCAAAAGCACTCTGTCAACAG
CACTGATTTGTGTGGTTAATGAGAGCGTTTAAAACAACAGGCGCAGCTCATGCATCCTAA
TGCTGATGGCAGGAGCAGGTTCGATAAAGAGGCTTGTCCACCATAATTAGCTGCGACAAA
CGCCCAGGATTAAGAGACAGGGGGCCGAACATAGTGTGCCCTCTTAAAATGAGCCCCGTT
CGCTCTCACTCTCCCTCTGCCTCTCTTTGACTGACTCTCTTCTTATATCCTCCTTAACAG
CAGGACTAACTGCTTTTTTCTGTCATGTGTGTCTTTTGGTCTGACAACGTCACTGCCATC
TTTTCTTTCATAATTCAATGTAGCTTTGCTTTCATTTTTTCTGttggtataatgtatata
>NODE_412_length_664_cov_14.301205
TTTACTCAGACAAAGCAAGAACAAAAAATGATGCATATTGACTTTTTTATTGATTATCTG
TATTTGTTTTTTTTGTTGTTGTTGTTGTTTTTTTGCTTCAGGTTTCCATTTTAACACGGT
CTTTGTGAAAATTCTCCACCTCCTAGTTTACATCTCCTTCCCCCTTCTCTGCTCCCCAAA
TCTACAGGCAACGGGACGCTCTTGTACATTAAATAAGAACTGTCACCCTGGGCAACTTGC
AGCAATGAAGCATTTATTCTGCCTCACATTTCCTGGCACTTAGAATTATTTCCTTCATGC
CTGATAACCAAATTACAATATGGCAGGTCTCCCCGGAGCCACAGGATTGTTAGTGCCAGC
TCACAACATACTTTCAACTGATGTGGCATTTCATGTACAGCTGCCAATCAAAGCCGGCAG
AAGGCTGAGATGTAAATGAGGGCGGGCCCGATGGTGTTCAATTACTGCTCTGAGCTCTGC
ATAATCCCCCTTCCCACTGACTGACTGACTGACAGCTCCACATTCCTCCTCATCCCCAGC
TTTCTCCCCTAATTTCACTACCTAGGTTTCGCCTCATACTGGGATTTGGAATCAGACATT
GGAGGGAATTTCTGTCACTTTCATTTCCATTTAGAATAGTGCATAAAAAGTGTATTATCT
GACGTGTGAAGGGCTATAACGGTAAAGGGATGTGCATTCAGAAAGCAAACTACTGCGAAC
AACAAATTCCTTACAATTTGTGACCCGGAGCTCAGTGCTAAACTAAGTCTCCTATATGTT
ATGTCAGTGTCTTTCCctctgttgaata
>NODE_415_length_512_cov_16.259766
GCTGACTCTTACACAGTTTGTTTGTTTATTGAGGCAAGTCGGGGGGTTGTTCTGAGCCTC
AGAACCGCATTTAAAGCTGATCTGGCTCCTTCAGACAGCGCTGCATCCGACTTCCTGTTG
TCGACTCGCGGTTGCCACAGAAAATTGCTGCTGCAGCCTTAGACAACCTACAGCACTTTG
TATGCCGAAAGAAAAGAGTTAATTAGAAATACAAATTCTCCCAGATTGTTATTAATGGGA
ACTGTAGAGTAAGCAACACATATTTTGTGCCCATAAGTAATTCTCAGGTATCTTTGATCT
GTGGCCCACAGCGGATGCTGCTGCGTGCCGCTGTCTGGCTTCTGGGATTCTGCCAGCGCC
AGACATCTGGCTACTTTGTTATCATTGGCTGATCTGCTCCCGGGAGGCCACTCTTGTGAC
ACCAGGCAGAGAGTGTCCTGGCAAGGAAAATTATCAGCACATTTTGAGTGGATTAGAGTT
CCAAAGTGGTCTTCAAATCTCTACAGGGGTCTAGTGAGCCATGCTCTACTGGGGGTTCCT
CAGGGCTCTGTTTTGACACCACTGTTGATTTGAAAGGCAGCGAGGGTATGACTCCCACTG
TTGCATCACAGGTCTCAGGCAGCGTCTTAGGAAGtggaaaaaaaggccccaattat
>NODE_416_length_368_cov_10.127717
ACTGATTTCTTAAAACAGACTTACTATTATCCAGTCCCCTCAGGGACATCAAGTAGACGT
CATGACCCACACAGACACTGCGATTTATACCAACACAGACCTGCTTTGGCACTAAAGGTA
AAGGTAACACTAACTTTTCGGTCTTTGTCTCCAAACTCTATGCCCAGTGAGTCCATGGCT
CGAAGAATGGCTGCCAAGCTCTGGATGGTGTTGCTGTAGACCACAGGCTTATACTGCTTC
ACATCATCCCCAGAAAAGCCATCTTCATGGATAATCCTGCATGCGTACAGAGACATTATC
AGAAAAACACAAGCTTGGACTAAACAGAAAAAGTCGCACACGTCCATATGGTCCTAAATA
ACTGTCTTTTTCACAATAAAAGCTCCACATGCTCTGGATTTTTCTGTGTGTGTGTGTGTG
TTGGAGAGGATTTCAGGTTTTTTGGCATTAAATCAAACACATAAATCAAATTGTCCTCTC
TCCCTTATTCCTACCATCTCAATCTTAACTCC
>NODE_417_length_620_cov_8.622581
ACAGCTCGCCGCATCACCCCCAGAGCAGCGCTTCGCCTCCCAGTAAGATGCCAGGTGGTG
TTGCTCTGCATGCATGAACTATACGCTGATGTCAGGGCGCCTAAATATAAGAAAGTAGCT
CAAAAGTTGCATGGTGTAGTTGTGCTCGGAGTGAAACTGCCGTCAGAAGAGGGGCCGAGG
CCGAGTTGATGTGATCAGAGAGCCGAGAGAGAGAGGGGACAAGTGATCAATGAGCGTGAG
TGAGTGAGCTGAGCAAATGCCATTGTTATTCTGATCTTTGAAAACACACTGAGAACAATC
CACATTGTACCTGCAATCTCCACTCCAAAGTCAGCATGGAGAGGCATGACACAAAGGGCA
GCAATCCTGTGACAGGCAAGGGTCAGGCCAGGGTCAGGGAGGTGGAGGTGGGAGGTGGTA
GCATTGGTGGTGGTGGTGGTGGGGGGGCAGACTGATCCAGATCGCCCCCATGTAACGCTG
TCATTTCCACATTTCCTCCTCCTCCTCCTCCCCGTGCAGGTTGCTAATGAGAGTTGCCAA
AACAAGGAGACAACACGCCGCGATTATTGCCCTGACCATTTCACCCCGACCTGATGTTTG
CATTGAGAGTAATTAGTATTGTCCGAGTCTACCTGGTGTATACAACATCACGACAAAGCT
GTTAGGCCTCACAGGGCATCACTCAACCTCCATTAAACTACGATTGGAGACACTCGCTCG
GGGGCCCATTGTTGTCCTCCCGTGTTCGGACACGaggttggctt
>NODE_418_length_537_cov_2.098696
GGGAACTGCAGTGTTGGACCTCATACTGAGGTCTCTCTTCAGTACTGTGTGGTGCATTTG
TTCGAGTGTATTGTTCTTTGAGTAAGGATGCTGGACGGTGTCCCTTGGGTGTGAGGAACT
AAGCATTTATTTACTGGAAGAAGTCCTGAATAATGAGTTGTAATGCCGCAGTAGTGAGAG
TAAACTCTTTAGAAGCGAGCGACCAGTCTAAGCAGGACTGGGCTCCAGATCAATCCTGCT
GGCAGACACAACAACACTGTTGCTCTGCCACAGTCTTTCTCTCTCCCTTTCACACTCATT
CTATTTCTCTTCTCTCTCTGCAGAGGCATGGGCTATTTTTAGCCCTGGCAGCTCTTTCCC
CACTGCACCCACCACCACTGCCACCGCCACCCATCTCTCTCTCCCCTCAGTTCATCCCTT
CATATCAGCCCGACCTGAGCCTCCATCCTAACCTCCAACTTAACCCAGTGTACTCCCTGA
ACGATCTGCTCTGATCCCTCCACTCAGCTCCTGTTCCTTCCATCCCTACTCCTGATCTCT
GACAGAGCTGGAGGGGCAGAGGGAGTGCTGGTAAGTTGAGGAGATGTGTCATGGGGGCAA
Attcctgctcctcctctatcctgtcctttcttatttcccaaagagacaagccacgtccag
ggccctacgccccgtgtttgg
>NODE_419_length_596_cov_14.533557
TCTCAGTTTGACCAAGGTCCAGCCGACAGTCACCCAGCTCTTGTGGGTTTAGTGAATTGA
GAAGACACTTCTTGTGTGGATTTTTCAATTCTCCAACATGTCATTTGGCTGGGAGTGCTA
TTGTCCCCTGCCCCTTTTCTCCCTGCTCCTTCTGCCGAGACGAGTCGTGTCATCCCCTCG
TGATCAGCACTTTTGTTGCCTTTGTTTTTGGCCCTACCTCAGAAGTCCATCTTGTCTTTT
ATGTCCCTGCCTTTCATGCATAAGGGAACAGTTGTGGCCTGTTGTGGGGCTGTTCCACTG
CATTTCCACCAGTGGGGTTTCCTTTCATTCTCTTCAAAGTACTACAATGGGGCTCTGAAG
GCCTGAATGGCCAATGCAGAGTGCACAATCCTACAGAGCCCGCTCATTTTGTTTTGCCAG
AGTCAATAAAAATGCTAAGTTAAAAGCTAACCCCCTTATGCCCTCCTCGAATGGAGTGAC
TTGTTTGACCTTTTTAAGCTCCCCTCTCAATTAACTTTTAATGATAAATTCATAGTTTTT
TTTCTCAGCTGTCAATTAAAGTGCATTATTCTGGACATGTTTAATGTTGCATTGTATCAT
TCATGTATTATCTCTCACTAATGCTTTATACTGTATGTACAGCATACAGTATAAGGCATT
AGACAAAGATCCATACCAACCTGAATAGATTTATCGagttgtttatgacagagaaaaaga
gggacctggaatgtcattta
>NODE_421_length_623_cov_12.428572
GGCCACACACAAACACACTTCTCTAAAAAGAAAGACAGCGGTGACAGAGAGGCTTTCCTC
ACACCGAAACCATGTTTACCCATGCTGCAGCTGAATTTACAAGGGTTTAATGGAGGACAT
TTACACAAGGTGTGCAGGCGACTGAGATGCTCCATGTGCCAGATGAGGGCAGCCCTTAGG
AGAGCCAGGGGAAACAATGCCAAATCTCCTCCCCCTGCCCTCCTCTCTCCTGCCCCTTTT
GGCACCCTCCCTTGTCCTCCAGTGAGAGGCTCCAAGGAGGGGGGGTGGGGCCGGGAAGGT
TAATGTGCCCACTTTGATCTTCGTCAAGGCACACTGAGTAAGAATTAATTTACATTTCAG
ATGAAAAGGTTGACAGTATAAAAAGGCATCTTGTTTCTGGTATGTGAGAGCTGTGTAATA
GGCCAGGAATTTGAGAGAGGAAGTCGTGAGGAAACAGAAGGGATAAGCCCCTCTCTTGCC
TTTACTGGGAAAGAGATGAAAGGAAAAAGGGATCTCAGTATGCACTGTTCTTCTGAAACA
TGGGGACCAAATGCTGCCCAAACTTTCAAAAGCTTTTCTGTATGCATTATTAATTAATTA
TTACTATTTCGTAGGCCACTCATGGAGATCAAAAAGGTGTTTCACAAAGATGCAAGGTTT
TCATGCCTTTGTCCCCTTTCCTTttaaaatgtgagaaaaaagtagcgcaaattttctccg
gacgtgggacgacatgagaaaatcaaagtttctttaaacttgaatat
>NODE_423_length_469_cov_9.027719
GAGGGTGAGGAGGCGGTGGTGGGCCGGGGTGGGGGTGGGGGGGAGTTTGTGCTCTGAGCC
TCCCGGTAAGACAGAATTGGGCATTGTCGCCAAGCAGAGTAGAGCAGAGCTAGCCCCCAT
TCTGTTGATCTGAGCAGGATCCCGGAGAAAACAAAACTGCATTGTTCCCCGCAGATGGAA
GCCAGTGTCTCCTGGGTAACAGCATTAATCTCCCCTTTTCTCCTGCTTCCTCTCTTGTCG
GGGCCATAATCGGTGGGCTCCTTTCAGCAGCCGAGCCAGCCTCAAAGCCCAGGCTCCTAA
CTAGCCTCCTAATTAGCTGCAATTACAATGAAGACAACATGATGAGATAATAGAAATTTG
CAAAATAATGACATACCACGGGAAAATATTCCTCCTCCCCAAGCACCATTTTTTTCCCTC
CGGGAGAGGCACAATGGAGAGCCGGGGCCCTTTTCTGAAAGCGGGGAGCTCAGAAAAAAT
GGTGGCGCATTATGTGGCATAGAACCCTATTGTCTGCCTTCTGGTTGCTTCAATCAACAG
GCCATTGTCTGGCTGCTTAAATCAAAATGACTCAAATACGggctccgtaatgatgccctc
tcagcagcgcata
>NODE_424_length_423_cov_17.222221
CATCTACTAACTTTGTCTCTTCCTAATCGCTATCGCTTCTCTTTTTCCTCCCCCCCATGA
GAGAACGACTTCTTCGGTTTTGACGCATGAAAACGGCTTTACGTGGCATAGAAGAAGTGA
ATGAAAGATGATGCATGCCACTTAAAATGCCTGAGGGAGCAAGTGTAATCTAAATTGGAT
ATAGAGGCTATTATTACACAACATTATGCGTTGTGGTGGACTAATTGCGCGGCTGGATGA
GTTAAACAGTCAGTTAATGTCGAGTGGCGGACAGGTTTCTGGAGCGCACAAGGTCAGCTG
CGCTGCTCCCAAGCCTTTAGTGGTGTACAGAAAAATGCTTGAAGTATTCATGGGATTTTT
AACCATTCTAAATCTGTGTCCTAAACCGATTAGTTGACACCAATTTTTCTTTGATGTATT
AGCTGAGGGCTTTTGCCACTTGGAAGCCAATTGAAATTCAAAACAGTTTTCGCTCCAAAT
GCTTTGGGGAGATCTGCTGCAAATAATGGATGTAATTTATTTTTGACCTTGCTTTTTTTT
TTCTTTTTTTTTTTTTCTCGAACGGGG
>NODE_426_length_787_cov_3.359593
GTTCTTGTGAGCGTTACCACTTTTTTTAATACAAAAACGAACACCCACTGCAGTAAGGAC
AGAATTCCTAGTTACACTATTTGTCTACTTTGGCACTGGCTCAGTAATACACAGAATCCA
GAGCTGTGCTTTGTTTGTGTGTGTGTTTGTGTCACTCATGACAGGTCCAACCTCTACAGT
AATGTGCATGTGCATATGTGTGTTGCCTTAGGCAGTTGCGTAGGGTGAAGGGTTGAGTGA
ATGGGGAGCAAAGCCGCCTGAGTGGTTTGCTTCATTAGGAAACAAAATATAAGCTTTCCG
GGCCATTAGGACTGACTTTAGATGCAAAAGCACATAAGACGACGACTCACCTCATCAACG
ATGCATTGCAGTAACTGGAGAGGCTGAAAGAGGAGAGGCACGGGGAGATGAAAAAAAACA
CGTTAGCCTACACGGAATTTCTTGGCAATAGGGAAAATCAATAGTGTGATAAAAAAAAAG
CATCTACCTAGATTAATCAAATGCAGCGAGCTCAGGCAAAGCCACTTTTCAGCTCCTGAA
TGTTTTTATTATTCCATAATGGCACCTAATGTAATACCAGCAGTTTAAGCATGATCTAAT
ATTTTGCTGCAAAAATGCAATTTGAGCGTTTTTTGTTTTTTTTTCTATGAGATGAGAGAG
TCAACCAAGAGTAACAAACTATAGAGTGGGAGACCTCTAGCTTTCCTTCCTCCTATTCCA
CTGCAATAAAACTTACCATTAAAGATCCTTGGTTTTTCTGAATCTGTAGGGCAAGACAGA
GAAGAAGAGACGAGGCAATATGTAATTAGCGTGTCATAATCAAGACGATGCACTTGGACA
cattatgatcactaggagaaaattattgctttcctgttggcaatttgtgagtatgtgtta
acaccatttacataatgaaaacacacaaatg
>NODE_427_length_348_cov_2.112069
TTGCGTGTTCGTGTGCGTGCAGGAGAATCATGGGTTTGTTCTGTGCAAATAGATGTATTG
TTAAATAGCCTCATTGGTTTGGTAAGTGATTGCAGTTAAACTGTGTTGCAGGGCCCCCCT
CTGACACAGCCGCCCTGTGTGTGCAAGAATTTGGTTAAAGGATGGAGGCTTTGCAAAGAC
AGAAGGCAGGGAGAGAAAATGTGAAAAAAAGGATCACTCAATGCACTCAACAATGCACTG
GCAGCCCATACAAACATAAAAAGGGAGAGGAAGAAAGAGAGAGCGCGAGAGAGAAAATTG
AGCTTAACAGCCTGATTGTTAACTATTATTTATCCATTATGGGGGGAATGGAGCTGAGGC
GCTGTGCGGGAGAGGATTAGAGAAGATTTGTGGGCTTTACAAGGCCCTGTCCTCCCATCC
GCATcgctccagctcccaggggctccgcagccagcgccggctcagcttgtctgatcattt
atccataattag
>NODE_428_length_329_cov_2.097265
AACTTTCTTGTGGCTTTATAAACTGAATCTTTGGTTTCAAAAATAAAATAAAATTAATTG
TGGTACTTATGCAACTAACAGAAACATCTGCATGAATGAAAGCTTCTGCACACAGATTAC
ATTTATTACTTTACTCCATATTTATTGGCCTAAATGAGTGGAGAAAGACAAATATAAACA
GTTTCCTGGTTTGCAGCCAGACAGTAATGATTGTGGAGAAAAACTCTCACCCTACTGCTG
CAGTATTAACAGCTTTATCTGTTCACACTCTTCTCTTTCTTCCTGATCACTGCATTCCCT
CCTTTGTTTTTTTTATACCTCATCTGTCCACACTCCGTCCTCTTTTCTTTCTCTCTCAGC
TGTGTTTCCTCTTTTTTCCCTTTTCAGTCAGACCTATAAATCAGCTGCATATGAAGACTT
TATGTTTTGAAAATCTATATTGATTGAGTAATggcaagattttaatatattca
>NODE_429_length_533_cov_12.459662
GGGCCTCGTCTCTCATAGATAAGCAGCAGTAATCCTGGTGTGTGTGTGTGTGTTATTGTG
TGTTTTCTGGAGGAATCTGTGGCTGCGCGCCGTGGGACCGGGAAACAGTTTAAAATTCAA
GAATTTAATTTTGCCACATTTTCCCAGCTGAAAATGAAGCATCATTAAGTTCTTGTCCCC
ACTTTCATTTTTTGAATGAGGTTTTAAATGAGCCCCATTTCTCTCACGTCGATTACATGT
CAGTTTTGTAATGACAAAACAAATCAGAATTTAGCTCAAGCACTTAATCTCAAGTCATCA
TCTCTATTTAAGATCAAAACATCTGATGGGTAGATTATTTTCCCCACTGCTCGATGAGGA
TCCCTCGCTCCAGAAACCCCCTTTTAGGAAGTGTTCCCATGTTTGACAGCATGCCAGTCT
CAACAAAGGGGAAATGCTGAGTTCCCTTTAATAGATCTATATTCATTTTCAAATGAGTTG
ATTAGCCAGCACAATGTCATTGGATTCAGGGGCCCATTACACATTTATGATGGTAAATTA
CTGAACATTTACAATCCAAATGAAATTTCATGAGGAGGGGATATTGAAAAAATGAAGGGA
GAGAGACGCTTTGCGTTCATCCCTGTAGCCTTGCCTCATTGCATCTCTCTTCCTCTCCCT
CCCTCTCTGTCTCTCTC
>NODE_430_length_446_cov_1.331839
CACAAACATGAACTCGAATGTGTTGTGGAGGAATTGTGTAGTGAAGGTTCTTTATGCATT
ACAACAGTTTCCATTATACTTTATGTTTTTCTTCTCCAATATAAACACATTACATGCAGC
AAATATGTGCACATTTAGTTTTCAGTACAGGTGTGGGGAACAGCTATGGATGTAATTAAT
AACAGTAACTGAACTAAACACTTAAAGCCCGCCTACATTACTAAAAGGCAAAGATTGAGC
TATCATATGATGAAATTATCAGCACACAAACCCTTATTTCTGGGTAATTTGCCCAGTTAT
AATAATAAACCTAAAATACTGTAGTATGGCAGATCTTCATCAGGTGAATGATAATATTAT
GATCAATTTCACAGTATATATATGAGGTGAACTCAAGAACAATCTGTTCAATTGTAACAT
CTATTCTTTTTATCACTTTTAGACGAcaccttaaactatagtaccctttattttaatgtt
taccacaatgtttgcatgtatcctgagaagcagagataattttgctgctagctgtatcat
tacatactgggtgaaaacacacaacaaaaattatttgcagtgctttgatg
>NODE_431_length_603_cov_7.131011
GAGGCCTCCTGAGCCTCCCTCTCCCTCCCTCCCTCCATTCCCTCGTCCTCCTCCGCCTCC
TTTAAGTTCCCTCAAGTCATGATCTGGCCCGTAAATTAGTACTGGGAGAAAAATAGGTTC
TGTAAGATGAAACTGGGTTTCAGTATGTATCAGCACACGACTCAGGGGAGACAAGAGAGA
AGAAGCAGGCAGTAAATCCATTGGAGTCCACTGATAGCGCCTGTTTGCACAGCCACTGCC
GCTTCCTTTGATCAAATGGCTGGGGGAGCGGGGGGTCGTGTGGCGCTGCCGAAGGTCAGC
TATATATTACACTCCTAAAAGTGATTACTGAAATTCTTAAGTGAAACCATTCTGCTGCCA
GGGTGTGCTCTAATCCCCTGCAGCGTTGTCTGGGCCAGGGCTGGGGCCGGGGCCTCTCTG
TGGATCTGTGCGCCCAGCACTCCGTTTCCCCTTCCCCACTTGTGTTTTCTATCATCAGAG
CAGGCCTAAAAAGAGCCCCTACATGGAAACATGGCCTATCCAGTTGCAATATCAACTGCT
GGGGCTCGGAGGAGAGAGAGCGAGAGAGAAAGAGAGGGAGAGAGAGGAAAGGTAGTGTCA
GGAAACAGAAATATGCACACACTTCAAAGGCTGGAGCAGCAAATTAAGGGTTAGGCATTG
GACACGACAGTAAGTGGCCTTTACATCAGAAACAGGGTAAACaatgtctggattgtgttt
cgcttctttcctctgtgttgttgcata
>NODE_432_length_304_cov_4.230263
ACCACCTCCCTCCTCCTCTTCCTCCACCTCCTCCTCCTCCTCCTAACTGGCGCTGATCGG
CAGCCACAAACACACACACATACACAGCACTAACTCTCCCAGGCTGCCGCTGAGACTCAC
AATAAAGGACTGGGGAGGGGTGGAGGCGGTGGAGGGATGGAGGAGGAGGAGGAGGTGGGG
TGGATGGCAGCCTGTCAGCTGCTCTGACATCATCCTCAGATGGAGATGCTACCTCCAGCT
GTGCTCTTTCTACAGCCATATGCTGCCTCCTCTACACTCCTGCCACCAGACTCCTCTTTC
ATTCTACCAACACCGCACAACTTTGTCTCTCTTTCTCCCCCCCTCTTTTTTTTCTTTCGC
TCTCTCTGGGAAAAATAAAacagaaaaaaacacgggtttgctaaatgcactgggatgctg
atttgggtggttttatttgaaaacacac
>NODE_433_length_325_cov_19.692308
GCATCAATTTCCCCTCCCCCCACCTTGGTGCTGGTGGACTATCAGCGAGGGTCCGACAGT
GTTGTTCCTAATTACCTATTTCTCCACTCCTGATCCTGCGGCTGGCATAATTAGTTACCT
GGGGCTGCAATCCAATTTGAAGTGATGACAAGAAAGTGATCCATGAAAAAGTAATAAGTT
AAATCCAATTTCAGCCTGCCTCTAATTAAATGCACATGGAACTAATGAGTCAAACCCTAC
CATTTCACTGATAATGGTAATTAGCGGGGTGGGAGTTGCCGGCTCTCGTCGTTGTGCCAC
TGTAGGTGTGAAGCGCAAAAGGTAAAAGCGGCATGGATTCTTTTAATTACATGTGTCATT
CTGTCAATGTAATTTACTGGCTTTTTGACCAGTCAAGTATGTTTAGCTGCTTTCCAGCCT
GCATAGCAGCTGTTTGTATATCTAGTATGATTAAAGGGCCTCTAGGCTg
>NODE_434_length_461_cov_5.991323
ACTGTTTCTCCAGGCTGAGAACATTCTGAGGTATAGTGATTATAGCTGTAGCAGTACTAA
TTCTCACTGTGGCTTTGAATGCATACAACACATTGACAAAGCAACAAAATGGGAAAAGAG
AGAGCACATCTGCATTTCCATTTAAACTACGTGCAAACAAACTGAGACATGCATTTGTCA
ACATTAAATGCTAATGCCTAACTTGAACTTGAAAGAGTTTAGGTCACTTTGCGCAAAATG
CGAGACATTGGATTTCTGTAAAATGAGCACTGCTGACTTTTCTCAGAAACCCACAGCATC
AAAGTCAAAAATCAAAATAAAGCAGAGTAACTTTGTGAGTAAAGGGACGAGGTTGGTCTC
ATTTCTTATTTAAAATCAGCTCCATAATTTGATCTTTGTAAAACTTAAGTTGCTGCAGGT
GTTCGGCAGGAGGAATGATAGCCTTAGGGCTTGGAGCTACAGTGAGGCCCCGCTGAGATT
TCCCATCATCCCTACAGTCTGGCAGCAGCTTTTCAAACAGCGCCCCTTCTGAAGTTGCCC
TTGGTTCTACATGTGTAGCAGTAATTATGAATGAGggggactaagatctgtacaaaacca
tcaaa
>NODE_435_length_660_cov_14.280303
AATTCCCAATCCATTCTCCATCTCTTTTAAAAACTAATACCCAATTCCAATCACTGCTGC
CATAAAGCATATCTTGTAAAAGGTCATAGTTTGACCTCTGAGTTCTCTAAATTGGATGCT
GGTTGGCCCACTTTCCCTTGAAATACCACACAGCCTGATATAAAAATGCCCTGTACACAA
TCACATCACTAGTGGGACCAGCATCCATCCCATCAGTAGGTGTTCATTTCGATGTGATGT
GTCACAGCACAGAGAATTTAACAACATATTGGTTGTCTTTGTTGAGGGAAACAGAAACCA
GAACCCAAACATAAACTAGAGCATGGGGGCCCAGGAATTATTCTGGGATAGGTGTATCTG
TGCGTGCATGTGTGCTTGCCATAGGCAGCATACCAGTATATAGTGGAGCATCTCTCTGCA
GCCAGCCAAGGGAACTGATCAGATGGACGATCAAACACTAATCATTCCCTCACGGCCCAT
ACCGAGTAAAGCTGTCATTAATTTTGCGGAATTACATCAAATCTGAGACATTCTTTATGT
GGCCCACGGCCTGTAGACAGTTATACGACAGGGACTGCTGCGCTAAGCAGATGGGGCAGC
TTGGCCGTGCATACTAAATACCACCGTCCCCCATTTCTCTATCTCCGCCCTCCCAACACT
CTGCCCTCCTTCCAGGCACTCTGCTTCTGCTCCTTCTTTCTTTGTTTTCTACCCTTCTAA
TGCCTTTCCTTGACTATATGGTCACACAGGTCCACTGATTACATCACTCACCCTAGAGTA
ATGGGCAtgatatccctcaaaaaa
>NODE_436_length_850_cov_18.434118
AGCTATGCCTGTAAATTAAAGGCGTGAAAACTAGGCAGCAACATCCTTCGGTTCAAAGGG
TTAACATAGAGTTTGATTGCAAGCGTGTTTACTGCCAGCCTGCCACAGCCATGTAAGCAT
TCCTTTGTCTGTCTGGGTGTTACATTTTCACAAGCAGTAATTGCTTAAAGTGAGATGTAT
TCTGGTGAGTGGACGCCTAAATGAAAATATATTTTCACCCTGTTTTCAATCAGTCCGAAA
CAGACAATTAATGGTCGCTTAATCCCCTGGACATGTCTCCGGCTCCCTGCTCTGACAATA
AAGCCAATAAAAAGCTTCAAAAAAATAAATTCTCAGTTGTTTTCTTTTTTACTAATTTCT
CTCTTTTTTAATTTCTTTTTGTCTTTACCTCGTCTATTTCTCATGAGTTTTCTCTGATAG
TGATCCTGTTAAATTAAGTGCCTGGGCTTTATCCAGAGCCCTCTCACCGTCACTCCTTTA
ATTTAGTCATTATAATTAACCATTAACTGGTGTCAGTTTCTGGGCCACTAACAGGCCCAC
TCAGTTCTGCTTGTCTGCATTATCACAGTTTGGGGGAGAAAGTAAATTATAATGAAGGGC
TATATAGTCCAATTACTGATAAAAGCAGCCAAGTGCGCTCCTTGTAATTAGGTGCCAGTA
TCCCTCCCTCCGTCTCTCTCTCTTTCTCTCTCCCTTTCTTGTAGTGACACGTTGGAAGGG
AATATATGCTTAATAGCTATTTTTATTACTGTTAACCTCTTAGTCATGTTTTTAACCCAG
CGACTTTCAATCACCGAGACAAGGGGATGCCACAGAGAGACCTTATCTCACAAACAATCA
TTTTATGTGCTCTGCGTGGCTGTTACACAAAGTTAACTGATAGATGCAGGAGTGTTGGGA
AACACAGAAAGAAATGAGGCAAGTATTAAGGAAACCAAAGGAAAAGAGAAGTAAATGAAG
GCAAGGGAGGAGTGAAGGATTgtaggacagcaag
>NODE_437_length_303_cov_4.861386
AGGAACACACGTCTGCAGGTTCCGTCTTGGAGAAAGATCCCAGTTCCAGGTGAGTGAAGT
TAAAACAGGAACATTTTGTCCTCGGACAATACAAGAGCACAGGGCGCATGTTGAGACAGC
GCAGAGAGATACAAGTGCATCTCATTGTTATGGAGTAAAGAGACAGTGCCCGCTGACTGA
CAGACTAAAATATTTCAATGTTTTATCTGGCTACCCACCTGATTGGCTACATGATCTCTT
TGAAGGTATTGTGCCTTTAGAGTTAGCACTATGCCTAAATGCCTCAATCAAAGGGAAATA
TTTCACACTCGATGAATTAAATAAATTAATCAAAGAGTTCCCATACAGATGGGCAGATAG
AACGGATGCACCACAACTGTCAACAGTGGATTTGACTGTACTGAGGGAAGATTAAGAAAG
CAGTGGAATCAAAATTCCCTGGTGAAT
>NODE_438_length_350_cov_3.934286
TGTCTGGTCCACTTAGCGGCTGGCCTTACTTGGTAATGCTGGATAAGTCTCTGCTCAGCT
CTCCTCAGACAAAAACAGCTTGCTGTGTCTACTTTTACAAAGACCGAGTAAAAGAAGAAA
AAAGGGTGAACTCAGATGGGAGCAGTGACTGAAACAACCCAACCTCCAGGAGGAAGAATT
AGTCATTTTTCCTCAGGAGCAAGCAAAGACTAGTACATGTTTTGTGGTCAAGTGAGGAGA
GAGAGAGGGAGTGGCATGGGTGGATGCTGGTAGAAAGAGTGCTGCTTCTCTCTCATGCAG
ACTGTCTTCAGCTCTCAGTTGAGTAAAAACATTTGGGTCTCTCACTAAAAGAACTTAAGC
AATCCAAATCTCAAGTTTCCTGCCCAATGATGTCAGGGGCATGTGGAATCTAATGTGGAA
GTACTGCATTTCAGTGCGGACGATAAGGTAGGGGGATCCTATTACTCCagagctccaaag
catggttgtacgct
>NODE_439_length_593_cov_18.843170
TCCAAGCCAGCTCAGCGACGGAGGCGGTGTGTGGACGTCTTCGTCGGCTGTGGTGGCTAA
CCGGGACCGGCGAGGGCTGGCTTGCTGCGAGGGGACGAGAACAGGGGGTTGTGGGGGTTG
CGTGACAGCAGCACTGGGGAGAGAAACACAGTTCAGGGGCCTTTTTCCAAGAGTGGTAAT
CAGGCGGAGGGGGATGAAAAAGGCTGATTTTCAGGGAATTAGCATGATAAGCGAGAACAC
AAAATCAATCCTCGTCCTCAGCCGAGGCCTCCTCTGATTACTTTGAACTGTCAAAAAATG
GCAGAATCAAATCGAAAGTGCTCGAGGTTAGGGGAGTGATTTGTTCAAGAAGAGATCGCT
AGAGCAATTGACACAGCTCTTGAGACAATAATTGGGTTATCAAAGAGAAAACAGTTCAAG
TACCACGGGGGTGAAAGCTTATTTGCATTGGATTTTCATACGGAGAGACACACCTCTCCT
TTGCAGCCACTGTTTTTTTTATCGCCCGCTATACTTGAGGGGCGAGTTGACACGGGGATT
GCATCATTATCATCCAGAAGTTTGCTGCCATGTGCGCGCCGCATGATTAGCAAGTGGCTG
GCGTGTGTGTGTGCGAGTCGAGTTGAAAGTGCGTCCCTTTACAGTGTGTGCAGGCGTGAC
AGTTTATTATACTTCCTGGGAATAGGAACTTCAGAAGGAGGAACGCTCGCAAACAgaagg
agtttcgcttcaaagct
>NODE_440_length_292_cov_2.633562
ATAACCATCTTGTTTTCCATCTCAGTATTGTGGACCTCATATTTACAATTACTACTCAGA
TGGCATTTTTACATCTCCATGTTGGCAGAGTCATCAAGAGCCTAACATCCCCTCCTCAGC
AAGAATCAGTGTGGACTGGGTTTAAAAGTCATACCATGCTTCTGGCAAATTGAGACACTA
GTATTGCCAAATGTCTGAATAGTATCACACTTTGAAAAATATAATTGGAATACACACATC
AGAGGAGTTGTATATTCTCACTACACCTGCAAGTTAAAATGATCATTAGTGCTCAAGTGT
GGGGCAAGCACATTCATTAAAAAACAACAACTTTGTTTTCGTAATGAGACAGTAACCCCA
TATACAGAGAGGATGATGCAATTTTTGAGGTCGCATTTATAAATTCAAACAAATGACAAG
GTATACTGACCCCTTt
>NODE_441_length_735_cov_8.793198
GTCTGTGGACACCTGGTTCATGTCTCCTGTTTCCATCAGGTGACTCCTCCTGCCTCAGGC
TCCTTTAGAGACTCAGCAGCCAAAAGCAACTCTCATGCTCCCTGACCTTATTGTCCCCTT
CATTCAGAGCTCACACCACCTTATTCCCCATGACAGTGAGACCAAAGCTATAATAACCGA
GCTCGTATGTGCGTGCGTGAGACTGCGCAGATGTGTGCTTGTATGTGATAGAGTCATATT
GCCATTGGTGTCGTTTATGTGCAACAGTGTTGTGTGGTTTTGCCTGACTCGTTCTGCAGC
TCAGTCCTGTACAAACTGGGTTTTTATGGTTCGCATTCAGGCCCTGATACCAATTATGCA
AACTATTAAAAATTTAAGGAGGACAGTCTTTTATAATTTAATCCTAAAGTAATAGATTCT
ATTAAAAATGCATGAGAGGAGCTTTATAGATGGAGCTAGAATTAGTGTCTATCAAAGACT
CCAGTCAAGGATGCAGGGAGAATGGGCAGCAGGAGTGGCGGTATTGCCTCATTATTCAAA
TAGGATATGATTACCATAGAGCAGGAGTCCCTCAGAGCTGAAGCAGAGCTCGCTGGCCAC
TGTGATCACGAACAGGAGGAGTCTAGTCGAGCTCTTCGGAGGGAGATCTCCCCTTTTTCT
GTTGAAGTGAAAGTGGGTTTAGATTTCCTGTCTTAACTTTCACAAATGGGATTCGAAGTG
ACATGTGATTTGTTGTGGTTTAAAGCGCTCTGTCGTTGAAATACCCTTTGTCTTGTTGGG
TTTCTCCTCTCTGTTGTTTCACTCGAGATTGTTTCTTGTCCTTGCTGAAAGCATGTAGAA
GGTGTTCAAGCATGAAAACAGGAAGCCTGCAgagttgta
>NODE_442_length_471_cov_15.371550
CACACTCGAGCACACTGGCACCCATTAAGGCTCCCAGAGGTCCATGACGACTCCTTTGTC
TCTAATGGAGGAGTCGACAAACAATCCGTGAGCGCGGGAGTTCAGGAAAACGCTGATGGA
AATGCAAGAAAGCGGCGAGAGTGAGAAGCGGGAGGGAGAGGGAGAGGGAGAGGGAGAGAG
AGAGGAGACAGAAAGACAACAACTGACATCTCAGGGAATTTCACAGGGATGGCTAATCCA
ATGTGATCAGCGGAAGATTTTAATATTTAAATAGCCAGCAACGCACCAGAAGTTTCTAAT
TAAATTATAACTCATGCTTGAAAAGCAAAAGTGCATGTGTTGTGGGAGCTTAAATAATTC
AGCCCGCCCTATATCTCGTCTTTCTGTTAACCCGGAGACAAATGGCACTTGCTAGGGCTT
TTAGACAGGGGGCTGGCACTGTCAGAAACATGAACAACATCGGCTTGTAAAGGGCCTCAC
CCATCAGGGCCCAAATCCAAACTGACTGGCCTCACTACAGAACAACGACTCTAACCTACG
AATTAATTTGGTTAATTAATCCATTATTAATTACCTTAAAGGCCACACAACATTGGCACA
TTGTAAAAAGATGAc
>NODE_443_length_361_cov_1.720222
ACATTTAGTTTACCGTTACAGAGAAGGAAAGAAACCAGAAAATCTGCAGATTTAAGAAGC
TGGAACCAAAGAATGTAGAATTTAGACCACGCTAATAAATAGAGAAAAAGTCCTAACTGC
CCAGAAGTAGAAAAAGACAATGAAGAAGATGACGAGGACAAAGAATAAGAATAAGAAGAT
GAAAAAGAGGAGGAAGAGGACAATGAAGAGGTCAAAGACAACGGAGACAATAAAGAAGAC
AAAGACCACAAAGAAGAAGAAGACGACAAGGAAGAAGACAAAGACTACAAAGAAGAAGAC
CACAATGAAGAAGACAAAGACGACGAAGAAAACGACAATGAAGAAGACGAAGACGAAAAA
GAAGAAGAAGCACCTATTCATTCATGTCAGCTGTTATGGTCTTGTTTCATGCTGTCTGGA
TGCAAAGACAACGAAAACAGCTCATTCACTcctttgaaacagttaaaaaccacttcacac
aacttttttttcaaaattggatacg
>NODE_444_length_640_cov_8.290625
CAAAAAAGGTGAAAAGTGGAGAAGAAAAAGAAAGAGAGAAAAAAAAACTATATTGTTATA
GCAGTCCAGCGTGTAGTAAGCTATACTGCTCGCTCAAGCATGACGGCTGGTAATGCAGGT
TTGGATGTAGCTCTGTGTGTGTCTCTTTGAGGGGGGGAAGCTCCCCTTCACTAATACCTA
CTACTCGGATTACCACAGCGTCTTAAGTATTCAACCGGACTCATATTTTCCCTTTCTGCC
TTTTTAACCAAATTGGCTGTCTTTACACTGTAAAGCAGCGATATAGCCCTCCTTACTAAG
GGCCTATGGGGGATCCACGAAGAAGAACATTAAAATGCAGCGATAGCCTTGTTGCAAAGC
TCCTCTCTATTTCTTTCTCTCTCTTTCTGCAGCAAAGGCTTCTAAATCATCCAGCCTCCT
CTATTAGACGGGAGACTTATTGAGGTAGAAACCATAAAAAATGAAGAAGGGAAATTTAAT
CCCTGAAATATTGATTTGCACATTAATATCAGATAGGCAGAGGGCAATCTAGCCGGGTGG
AAATGACACATTGTCGACCCCTAGGAGAGGCCCGAGCCAATCTTCTAGCTGCATGTGTCT
TAGACCCAGGAGTTATAGGACAGACTCAGCCCCTGTCTCCCTCTCTCTCTCTCTCTCTCC
CTTCCTCTCCCATCCTCTTCTCCTCCCAGTACCCACTCATCCCTCTCACTCCCCCCCCTC
TCCATCCGCACCCTTAATGAAGGCTGCAATGCTGAAAATGCATTAGCttttaataatcaa
gaag
>NODE_445_length_349_cov_3.507163
TCCCCTTGTTCTTCCTGCTGATTTCTGACACTATAAGGTCTCCAGACTCATAGTGACCCT
GTCCCTTTTCAGCGGACAGCGCATCACGCTCTAATGTTGCACCAATTATTTGTTTCCAAA
TTTTTCTCTTCCTTATTCTGCGAGTGAATATATGTTCCCTCCAGAAAATGTGATTCAGCA
TCCAGCGTGATGAAGGGTGAAATATGTGAAACACTAAGTACACAGAAATCCATAATGAAT
CATCAGTGTACTTAAAAAAAGAGAGAGACTGTGAGAGAGGAAAGAGGTAGAGAGAGAGAG
AGCAGCGCGGGGTGAAGGAGAGAGCGAGAGAGGGAGGCAGCGAGACGCAAATATAAAGAG
AAAGAAAGTGACAGGGAGGCAGTGAGGGAGGGAGTAAAAAATGAAGAGGAAAGTGCAAGG
AGAATTAAATGCAAAAGGAGAGGCACAGATGGAGAAACAGAGGAGggaagaggagatcaa
aagcagaggcaaa
>NODE_446_length_337_cov_1.718101
AGGTATCTTGGATAGAGGGGTATTAAAGATACTTTCAATTAGAATTATTTCTAGTCAGAA
TGAAACTGTAGATATCTGAAACTGGAATTACAACCAGTCAGAATTCAGCTTTAGATATGT
GCAGTTAATTTGTAGAGATCCGTAATAAGAAACTTTGTAGACACGAATGGTTAAAGTGAC
GCATTTGTCCTGGAAGAACGACACTGAGATGTTTTTTTTTCATTCTGAAAAACTGAACTT
ATAGATATTTGCGGTACACAACCAAATGTTAGAACAGTTTGCCATATCAACCAGCTTTCA
TCTTCTTACCTTCAGAGTCCTTCATGTCGGCGTTGTCTTCATCATCGACTTCCCCTCATG
GTGCCCACTCCTCTGGTTCCTCCAACCTCTACTCCTCCTCTGGCAGCCCTTCATCTCCAC
cagcctggacccgactgtccgaccggccgccgggcctgaagacgtaccgctccagctccc
g
>NODE_447_length_730_cov_9.949315
CCAGACATGTATTGAAACCCATCTGTGGAACAACTAGGTACTGAGGTTGTTAACGTTTTT
ATCTGTGGTCTTCAACCCTGGTCATGGTGAGATTAGTTCAGCTTCACCACAGTAGTGAGA
CAAGTGAAGCTGGTGGTGATGCCACAGTGAATACTGCCACAGTACTGTCTCTTTGGACAA
CTGAATGGTGCCATCTAGCACAACAACACCATTCTGGTATATAAGTGCAATCAGCTCTTC
AAGACCAGAGTTGCTGAATCACAGTTTGTAGTCACAGCAGGGGATGAACTGAGGGGCGAT
GTGGGGCTAAACAGTATATTAACTGTGTGTTGTTCTCATTGCCACTGCAGCCGCCAATCT
GTGATGGCTATTGGCCAGAGCTGGCTGGCAGATGATGATGGTTATGATACATCTACACCC
TACTACCACAGCTCAGTATATGGTTGGTATAATGGGTTTGTATGATGGGTAAGATTTCTT
TCCACCCTCCATCTCCTACATAGGGAAGAGGAGCTACGTTCAATGGGTAAAGCGTGTTCT
TGAAGGCCCTAAAAAGCTTTTAGTGAAATTACGGCTACTTGGATCTTAGGCTTTGACCAT
TGAACGCACCCCTGACCACTAGTCTATGACATGTTGCCCAGTGATTCTGGCCTTTATGTT
AAAGCCACCTCGGTTTACATAGAGCTCACGTTTGCTACAGTAAAGACTGAACTGTGTGGG
AGTCATGAGGGCAGTGAACAAAGCAGAAATCCATCAGGCAGTCCCATCAGCTGGAGTTTA
TTACCAGTGTGCAGATTGACTgaactgatggcagcttttcaaggcaggaatgcaagtcca
ctctcttattgtgcagcagtaactttcagtaaag
>NODE_448_length_452_cov_13.048673
CCTTAACCCCATCTCTCTCTCTCCCCCTCTCTCTGTCTCCCTCCTCTCCCCCATCCCCGT
TCTCCCAGAGTCTTTTGTCATTTCATGTTTCCTTTGTTTTATTTACACCTTTGCATGTTG
TTTTTTCTGTTTTTCTTTCTGTTTTTATCCCACACCTGTAGGGGACAGTCAAAGGGGAAA
AAGAAAAACTATTGAGCAGGCATTTATGTCCGAGCCGACACACACCTTATCTGAGAGGCA
AAAGAAAATGGTGCGCTTTGGGGGACACTCATTTGAAGAGGACTTGGCATGGTGTGAACC
GCAGGTTAAAGACTCGGGAGTTGATACGTGCAGTAGCACTACGCTAAACGAGGAGCATAG
CCATAGTGAGAAGGTACTGAGACAATCTAGCCTGCATTTTTATTATTATTATTATTATTA
TTATTATTATTATTATTATTATTATTATTATTATTATTATTATTATTATTATTATTATGA
TTATTATTATTATTATTATTATTATTTATGACCTACCCATCCAGTCTTTGTTTGCTCTCT
GTCACTAAGTGTAAATAGGTGAGATGTTTgtttttttggattttatttgacgttgt
>NODE_449_length_896_cov_13.776786
AACAGCAAAATATGTTCTGAATATGTTTATCAGTATTCATGCTTATTTGACAGGTTTTAG
ACATTTTTTTTATTCTGGCTGGATTGTGTTTTGTTTTAAGGTAACTCAACCGAACATCGG
GCTCAAATAAGGAAAAATATACAACAGTCAATCAATGATGACAAAAAGTATCCGGAATAC
ATAACAACAAAAGGAAAACTGATGATGCCCAGTGAATTACTTAGATAATTGTAATGTAAT
ATGAACCCAGGAAACAAATAAATTCCATTTCCAATGAATCCACACAATTCAGTGAGCTAC
TCTCCTGGTCCATTTAACTACACACATGTGTACTATAATGAGCTGTAGACATTATGCCTA
ATTATGTATTAGACTGTGTTAGAGGGCCTAACAAAAGCTTTTGAAAGGGACAATTACGTT
TGTTGCTTAGTTACATCGTTAAAAATATACCAAATCAGTGCAGATTATAGTGGGCGAGAA
TGCACATGTACACCACGAGCATTGTTGCCAAAATGCACAAAATTCAATTCATTAGGAAAA
AAGAAAACATTTTTGCTTGTGAAAAGGACAGTGGCATAAGTGAAAATAAACAGTTTTTAA
CTGAAGTGTGTTCCTATGGGTAACTAAAGTCTTTGTAAAAAAGAAAAAAAACATTTGTAA
AACAGTGGAACACCAGCCAAGCAATGGTGACAACTCATTTGTTTTTTAACAAAAGGCAAC
TTCAATAACATTTTATATGAAAGAATGGAGGAAGTTTAATTTAAATCAAACTGAGCTGGT
GCACGCCTCCATTCAGTTTTTCATTCTATGGATTCAATGGGTCTGGACTGGCTATTGAAA
AAGGACAGATGAGGGGTCTGAAATCTGGCCTCATCAAAAGAGGGTAAAGCCACGCCAAAA
ATATCATGGCAGATCAGCTGTCAAAACTTCAATTTGTGGACGTGAGACACAACTAATGTG
GACCCAGCAGTGTAGTCTTTCACTTCCACTGCACAATGACTGCGGCTGCTGGCTGATGGC
AGAGGGAGGGAAATATGaat
>NODE_450_length_623_cov_10.808989
AAAAAGAAAGAAAAAAGGGAATGGGGGAGGGAAGGGGGGGACACAAGAAAAAAAAAGGCA
CGGGCGCCCAGTCAGTCTTCACAACAAGGGTAAAGAGAAGAAAGAAAATAGTCACCTGGC
ATTCTCTGTTTCTCCAGCTCATGCTGTGAGGGTTTTCTACGTGGGGACTCATTGGTGGTG
GTAAGAGAGTTGCCTGTGACAATGTGCCAATCAGAATCCCCGAATGAGGCTGGCAATACA
TGATTGGTTGGTTGAATGATATCAACAGGCTGGTATCTAAAGACAAGAGAGAACCAAGAG
TCATCCCAGCAGAAAACACACACACTCTTGCCCTCTATTAGAAAGTCAATGCACAACTGG
CATATTTGTTACATATTTTGGAGACACCATCATCGCTGGATACACTTTTTTATCTTATAT
TGCAGCACGAAATTGCCTGTTTTGATGAAACTGTTGAATGTAACATAAATTGTTGCAAAT
AACACATTGTTGGAGGGAGAATACATAACTCCGCTGAGGGTGCAGCAGACTTGGGACTGA
GTGCACCATTTATCAAAGTGCTGCTTTCAGTGTGCTGAAGATGTCTCCAGCTGTGATGGC
TGTCCAGTTATTAGCtgacattttccagtggtgcatccaagtcctcttacagtgaccttg
tgaccttttcaaaatttctatgctaccttaaatatagaccatcttagaaactgacttagg
gtgctctctaccagtcaccaccaagaccatttatttccatttaagat
>NODE_451_length_1089_cov_7.955005
AGCATGGAATGTTTAGTTTAAAACAAAGGAGGACCGCCAAATGTTCAGCGTCAAGCAATG
GAGAAACGCCAAATGTTGAGTTTCAAACAATGGAGTAGCGTGGAATATTTAGCGTCAAAC
AATGGAGAAGTGCAGAATCTTCAGCGTCAAACAATGCAGGGAGCATGGAATGTCCAGTTT
CAAGCAACGGAGGAGCATGGAATGTTCAGCGTCAAACAATGACGGAGCGCAGAAAGTTCA
GCGTCAAGCTATGGAGAAGCGAAGAATGTTCAGCGTCAAACAATGGAGGCAGCGCAGAGT
GTTCCGCGTCAAATAATGCAGATGCGCAGAATGTTCCGCGTCAAGCTATGGAGAAGCGTA
GAATGTTCAGTATTAGACAATGGAGGAGCATGGAATATTCAGTTTGAAACAATGGAGGAG
CATGGAATGTTCGGTGTCAAACAATGGATGATCATGGAATGTTCAGCGTCCACCAATGAG
GGATAGCAGAATGTTCAGTGTCAAACAATGGAGGAGTATGGAATGTTCAGTGTCAAACAA
TGAGGGATTCCAGAATTTTCAGTGTCAAGCAATGGAGTAGCACACAGTGTTCAGCATCAA
ACAATGGAGGAGCATGGAATGTTCATTTTCAAACAAAGAGGATGCCAGAATGTTCAGTTT
CAAACAATGAGGGATTCCAGAATTTTCAGTGTCAAGCAATGGAGTAGCACAGAGTGTTCA
GCATCAAACAATGGAGGAGCATGGAATGTTCAGTGTCAAGCAATGAAGGATGGCAGGATG
TTCCGTGTCAAGCAATGAAGGATGGCAGGATGTTCAGTGTCAAACAATGGAGGGGCGTGG
AATGTTCAGTGCCAACCCATGAGGGATAGCAGAATGTTCAGTGTCAAACAATGCGGGAGC
ATGGAATGTTCAGCGCCAACCAATGAGGGATGGTAGAATGTTCAGCGTCAAACAATGAGG
GATGCTAGAATGTTCAGCGTCAAACAATGAAGAAACACAGGATGTTCAACGTCAAACAAT
GGAGGTGCATGGAATGTTCGGCTTCAAACTATGAAGAAGTCCAGAATGTTTAGCTTCAAA
CAATGGAGGAGCATGGAATGTTTAGTTTAAAACAAAGGAGGACCGCCAAATGTTCAGCGT
CAAGCAATGGAGAAACGCCAAATGTTGAGTTTCAAACAATGGAGTAGCGTGGAATATTTA
GCGTCAAACAATGGAGAAGTGCAGAATCTTCAG
>NODE_452_length_455_cov_3.606593
CTTCCATACTCCTCTTTTCTTCTCCTCCTTTTTGTTTTGTCATTTCTGTTGTTCCCTCCT
TCTTCTTAGGCTCTCCTTTTTTATTTCTTTTTTGTCCTCCTTCACCCTTTCTTCTTTTCC
TCTCCTTTGTCATTCTTTTCTTCCGCCTTTCTTTTCTCCTCTTCGTTATCTCATCTTCTC
TTCCCTCCTTCCATCTTCCTCTCCCTTTTCTCCAGCTCCTTCTTTTTCTTTTCTCCTTTT
CTTGCCCTGTTTCCCCTTTTCATCCATCTCCCTCTCTACTTCTTCTTAGACTTCTCTTTT
CTGTCACTCTTCTTTTCTTGATTCTCTTCTTTCCTTGTATCCTTTCATTCTGTCTTTCTC
TCCTTATCTTTTTCAATGCTCCTTCACTTTTCTTTTGTCTCCTTCCAACTTCTTTTGTAT
CTCCTTCTTTAATTCTCCTCTTTTCTTTTCCTTTTCCCTGTCTTTCCTTCTTCCCTTACT
TTTTTCTTTTCTCTTCTTTGACTCTTGCCCTCCTCCTTTCTTTCTTTGCATCATTCCTCC
TCGCCCTTGTGTTCTGTTCTGTTACAACGTTCTGTTCTGTTGTAACTTGTAATGTCTCt
>NODE_453_length_373_cov_1.890080
GAACAAGATTCCTGCACACCGTTAACATTGCACTTACCATGTCCTCTTTTAGTAGAGCTA
ATCCTACTCGATCAGATTGAGCGCTCTGTCCACTCCCAAACCTCTGTGGTCCGTAGTAGT
TGACGAAACCTCTCGTCTGCAAAGAAAAGCAACCAAACTGGATGTGGCAGTGGCAATTGC
AGCTAGTTTAAAATAAATTAAAATGCAAACAGGAAATGGTAAGATATGAGATGTACGGAC
ATGTAGCGGGTAGGAGCTAATTCGTCAAACTTCATCCCGCTTGACTTTATTTTAGGTTCT
GGACTTGGTCTGTTTTTTCTTTTATTGGGTTTTTCATTTTCTGTGTTTTATTTTCTCTTT
TGCCTTTATGACACGGTGGCATGTCTGAGATAAATGAAATAAATGAAATGAATTAACATA
ACAAGCTACTCTGCTATTTAGGTATAAAGCTGTTTATATTACATATTTTTCTTACCGCCA
ACAAATCCTAAAAACACTAAAACAAACATTATATCag
>NODE_454_length_330_cov_15.103030
GCAGCTCGCCACTGAAAATAGACACACTATGTCATTCTTCAATATGAGTGAGACACATAA
CAGAGACAGGACTGTGCACATCCTATAACTGTCCTTCTCCGCAGGTCTACAAAAACACTC
ACACATACGCACACACGCACACACACACACTGAAAGCTCTCGTCTTTCCATCTGGTAAAG
TGGGCTGTTGTGATTGATTTGTGGATTTGCTCCCTCTTTTTTTCTCTCCATTTAAGTGAA
ATAATGTATGGAAGCAATCTGGCGACAGACATTTTGGAAAATCTATTTGAAATCATTTCA
GTTGAAGCCATGGCAGTTTGTCTTCTTAGCGGAGAGGAGCAAAGTATAATTGTCTGCAGT
CTAGTAAAACACAGTATAACTGCCATCACACTTGACTGAGCTTATAGCCAGCTAGTCCCA
TGGCCTCTAGAAGATAGAGCAGTTAATGTTCCCTTTTATTTTAGAGGATATGTC
>NODE_455_length_549_cov_10.939891
CTTATCATACAGAAACACTATCGCAGTCTAAATATTGGTACTGCATTAATAGTCAATTGG
ATCATTTCCATACAGCATTAAGCTGAGATGAAGGATTGTAAGGGTATACATTCCTGTGAG
GTCTGTACACATCTCCTGCAGTCAAGTACTCAGGAGAAGCAGAAGACTGTCCACTTCACA
TGCATGTTGACCAGCTCGTCACATAAGTTGACCCCCCACTTCAGCCAAATTCTGGTTCCT
TAGGCATACTGTTCGTCCTGCCGCATACAGCAAAAGCCTGGAGCAATGTTTAGCTAAACC
TGCTGGCCTACGTAGGCAGGGAGAGTCCCCAGAGGGCTGAACAATCAGACAATTTCAAGA
TCATGAAGCATTAAACCAATCCCGGCAGGGTACACTAATTAAACAGCCGAGCCCGGCACA
GCCAACCAATCCCCACAGAGCAATTAAATCCATCCCCTCTAAAACACTGTGGAACCTGTC
TGGGGAAAACTGCCGAGAAGTGAGAGAGCGAGAAAGAGGGAGAGATGGAGTGGGGAGGGG
AGGAAAATATCATAAAATTCATCTGGAAAAAAAAAGAGAAGAAAAAAACTATAGGGGGAA
TGCAGCAGGAGGCTAACAAGGGAAATTGAAAAAGGAGAGTCTCAATTCAGTTCTTTGTTC
TTTTCTCTATTTTTTTCATTAATATTCAAaatg
>NODE_456_length_698_cov_6.659026
CTGTTTCCCACGTTGCTATAGTGGCTAAATTAGACCGAGCCAAACGCAGAAATTAGAGCT
CCAAGGCCAGATGTGATATTTGTTTTTCACATCGCAGCGTCAGGTAGATGTTCAAAAAAA
AATAAAAGGAAAATCAAAACTGCTCCCTCATTGGGTTTGGGACTCATTTTGATTCGCCGA
TGGTGGCCAGCTAATCATTTGATCCTGTTAGAAGAAGTGAAGTGTTTGTGTGTTTGTGTG
TGATTCTGCCAGGAGAGTTAACAACCGCTGTAAATAGGCCGGGGCTCGGTTTCTTGATTT
GTGCGCAGCCGCTGCTGTGTGTGTGTGTATTTGCAAGTATGTGAGTCCTCTCACTGGCTG
TTTTTTCTCTATAAAAGCAATTTGCCCCATGCTCGGGCTAGGCAATGAGCAGATGCTACC
ATTGTAAATGATGATGCGAGGGGCCATAATAAAGAGTTGATAAACACAGAATTACTGCTG
GGCTGTGGGCATGCAGAGAGAGGGAGGGAGGGGGGCAGGGAGGAAGGAGGAGGGAGAGAA
AGTGAGAGGAGAGGAGGGGTGTCACACACAATGAGGCAAAGTGAAAATGTAAACCAGCGA
TATAAGTCTCTCAGCCCGTTTTATGTTTGATAAGTATAAAGCAGAAGAAATGGGCGAATG
GGTAATTATAAAGAGCTTATTTAAAATCCCTTTTTCTTTTCCTATGTAGGTTTATTAAAG
ACGTTTAATAAAGACACCATAAATATGAATACATGAAGATCAGTGGACTtgtcgtgaggg
ttattatttagcctgtggcaacagttgtaatagcttttagttttgagactgtgcaggaac
tt
>NODE_457_length_969_cov_4.977296
CGTGCGTGCGTGAGAGAGAGAGAGAGAGAGAGAGAGAGAGAGAGAGAGAGAGACAACCTT
GTAAAGGCTTCTTTCTTTCTCTGTCTACTTTCTTTCTTTCTTTCTTTCTTTCTATTAGAG
AAAGTTGATAGTGAAATCCTCCCTTCGAGCCCCTGGTACCCGAGCAGGTAACTCCTGCCT
TTACTTGTTCTCGTAGAAATTCTAACCTCCGTTCCCCTGCTACACCTGGATGTGACCGAG
GGAGACTTTCTACCTCCGTTCCCCTGTTACTCCTGGATGTAACTTAGAGCCGGGAGTACC
AGGGGGAATGGAGGTTAGGGGAACGGAGGTAGAACTTTGGTAGCAATTCTACCCTCCGTT
CCCCTGTTACACCTGGATGTGACTGAGGGAGAAAGTCTTACCTCCATTCTAGCTAAGTTA
GATCCAGGTGTAGCAGGGGAAAGTCTTACCTCCATTCCCCTGGTACTCCTGGCTCGAACT
GAGGGAGAAATTCTAACCTCCATTCGCCTGAGGGAGAAAGTCTACCTCCATTCCCCTGCT
ACACCTGGATGTAACTTGGGTAGAATTTCTACCCCCATTCCCCTGGTACTCCTGGCTCTG
ACAGGGCAATGGAGGTAGACTTTCTCCCTCTGTTACACCTGGATCTAACTTAGCTCGAAT
GGAGGTAGACTTTCTCCCTCAGCTACACCTGGATGTCACTTGGGTAGAAATTCTACCTCC
GTTCCCCCCGGTACTCCTGGCTCGAACTTAGCTAGGAATTCTAACCTCCATTCCCCTGGT
ACTCCCGGATGTAACTTAGAATGTCTACCAAAGTTCTACCTCCGTTCCCCTAACCTCCAT
TCCCCCTGGTACTCCCGGCTCTAACTTAGCTAGAATTTCTACCCCCATTCCCCTGGTACT
CCTGGCTCTGACAGAGGGAGAAAGTCTACCTCCATTCCCCTGTTACACCTGGATGTAACT
TAGAGCCGGAAGTACCAGGGGGAATGGAGGTAGAACTTTGGTAGACATTCTACCTCCGTT
CCCCTGGTACTCCTGGATGTAACTTAGAATGTCTACCAAAGTTCTACCTCCGTTCCCCTA
ACCTCCATTCCCCCTGGTACTCCCGGCTCTGAc
>NODE_458_length_429_cov_19.032635
ACATACAGCTATCTATGGGTTGGCATGAATCACTATGCAAGTGGGGTGGGGGGTCCACCC
GGGTTGGCACAGCACACTGGGCCTGTCAGAAAAAGCGGGAGGGGTGCACATTCTTCACCT
CCCCCAGAATGGCACCTTCCGAAGCGGATCCCCTGTCTACCCATTCCCCAGGCCCCAGAT
AAGAAGCTCATCCGTCATCCACTGGGGCCGCATTAAATTTTAACTCTGGTTACCGAGTGT
GGCCATTCAAACTTTTATCTCAAACCTTCTTTATCTTCTTTTCATTAAGTTCTCAAGCAC
TAATAGCCCTGCGAGTCTCCGCCGGGGTAAGGATGATGTTCTGAATAATGAAAGCTCATT
ATTTCTCCACAGAATGCTTGTTAATTCAAATGATGATATTAAAACTATAGTAGCCCTCAG
CAGTCGGGTGATTTCTAGCATACTTTATCATGTATCAATATATACTCTGTTTGTCAAAAC
TGCCCCGAGCCTGGGCTGACATTCTCCTCCCGAGGAGTGGAGTGCTTCAGCAGGCCTGCA
ATACTCTAAGGTGACAACTGGCAGAGTTTGTGC
>NODE_459_length_302_cov_2.956954
CGTTATCTATCCCTGATGCTTTTCACCAGCTTAAAAAAACCTCATTTTTCGCCAAGCTTT
TTTCTAGAAAAGAAATTCCCCTCTTACCTCAGTTCAAATTTAAATTTCCCCTTATATCTA
TCCTTCTCCTCCTGCCTTCTTTCTCCCTCTCTCTCCCTCCTTTCAGCCTCTCCATCACTC
TCCTCCTCTTCTTATTTTTGCTGACTCAGAGGAAACATTGAGCAGTGTGACAGCCGTCAC
CTCACTGAGAGTCAGAGAGTGTGTGTGGACTTATAACACATACACACCCAGCATATGGTG
GTATGCAGTGGACTGAGGGAACAGACAGGTATTCAGTGTGTGTGTGTATGAGACAGAGAA
AGATATCAGCGTGACTACACTGTGGGCTTttctttccataaatcagggcagagtccgtct
gagctgcatctgagaaacaaagcgag
>NODE_460_length_496_cov_17.800404
AAAAAAAAAAAAAAAAAAGAGTCGCTGATTTGTCTTTCTGCGTTTTGTCCATTGTTATTT
TGTTAGTCTGTCCAGGCTAGTAGTCCTGATGTGGGCTGTGCGTCAAACTGTGCCGTCGCA
AGTCACAGTTGCGCCGAAACACCTTTCCGCAGCGGCCACAGCTGTAGGGCTTGATGTCTG
TATGGGTGAGAAGGTGAGTTTTCAGGTTACTTCTTTGATTAAAGGTTCTTCCGCATGTGG
GGCATTTGTGGGGAGACTCCTGTTTAGATTTAAAGCAAGCAAAGGATTATTCCCTTTAAT
TGTATAGAACGTCTATCAGTTATATCTTTCAATCATCTAAATAAACCGCTGCGTAATAGC
AATAATTTTTAAATCACTTTTATGAGTATCTCTCGCTCATTAAAAAAATAATAAAATAAA
TTGGTAATAGGCCAAACGCACTCGTTTTGCGAGACCTTTTAATATCCCCATGCATGCAGT
AGACAGTGCATAACAGGTGAATTATGATCATAACGCATCACACAGTTAAGGTCAAGGTAG
TAttctgagcttacctgcatgtgtaaggttttatggacggctagagttcgagactgacag
aatcctttcccacattcttgacatttgaacggtttttcct
>NODE_461_length_511_cov_19.336596
CCCTCCAAGGAGACCATGTTCTTAATGCTTTTCTTTCTTTTTTGATTGCTCGTTATTTCC
TGCCGTTTTCCCAAACTTCAGCGCAGTAAGATTTCTTTCTTGTTTACACAGAAATCTTCC
ATCCCGGGTCTCTGTTGGAGTATTAGGGGTACCAGCTTTCAGCATTCTGGTGGGCCCAGC
GGCCCCACAGCGACAAGCCCCTATGCTCTTTATTTGGCACGTAGCCTGGAGGTGTCAGAA
ATATCGACACGCTTTCACGTGACGGAGACTTTGCCAGCCGTTTTCCCCCCTTTCTTAAGC
CCGGCATTCTGTCTGCCCAGCCAGGTATTGTAGGGCCCCGTGAAGGCCCTGTGAATAGTG
TCAAACTTGATAGTTCTCATTTCGCTTCCTGTACATGGCAGAAGAAAAAGTGCCCACCGT
GTGGGTTTTCCTTTTGTGATGGCCCTCTCTAGTCTTCCTGGGAACACACCACATTCCAGC
CACAATCATTCCCTTTGTGAATCTAGGGATTGTGGGTGAGCCTGTTATGCCGATAACCCT
CCTAGCTTTCAGTGTAATGCATGCGAGTATCATAGAAGTCTAGACTCGTATTTTTTGCAA
ACAATGCCAAATAATGAGCAGAGTGTTTTCAGTGATTTGGCAGGGCCTTTGTTTt
>NODE_462_length_769_cov_16.732121
CACCTTAAGAGAATGCGTAATCAACATACTGGTAGACATTTGCAGACTGTCAGTCAAAAT
CCAGGACTCCGCTACGCTATCAGTCCTCCGCCCGTCACCAAACCCTCTTTCCCTTCCTTC
CTCTCCTCTAATACCAATTTAAATCGTTCAACGTGCCTTTTCTCCTGCTGCCATTATTCA
AAAAGATCATAATAGTTTTCCCTGTGCCCAAAGCACAAAAAATCAATTATTTCCCCACAA
AGACTTGAAAGTACTTAGCGCGGGCCTGCGAGGGGAAAAGCTGTGGGTTATATCAAATTG
AAACTGCACTCATTACACAGGCACACAATTAGTTACCTCTGGTCTGCCTGCCGCTCTTTA
ATTTCCGAAACGGCATATCTGTATTATAACAGAAACAAGCATGCAAATGCTATTGTTGGG
GATTTAGAGAAATCAATAGGACGGCTGGCGAGAGGCGTTTGGTGGCGCTGTCACTCAAAA
TCTGCTGCCGGCGACTGATAAAGGTCTGAATTCAAATTAGCGCCAAAGCCGGCCAGTGAC
ATCAGAAGTGACATCCGAAATAAAAGGGACGGCTTCATGATATATGTAATTATTCTCCTC
GCATTTGCGCTACATTTTTTTTTTCTTTTCGCTCTCCCTCCTCTTTTCTCCCCGTCCCTC
ATTCTCTCTTTCTCCTCATTGTGTGTACTTGTGTAACTGTGTTTTGCATAAAGGGATTAG
GAGTGCCTTAATGAGAAACTGTAATTGTTTTTTCAGCCTCGCTCTATGGATATGTTCGCA
TGTGTGTATCTCTGTGGATATTTGTGTGAGAGAGACAGGCTGAAAATATGTCTTGAAGGA
ATGTGCCTTGTTTAATGCAAAATGAATACAGTATTGAAATAATATGTTGTTTTTCTCTCT
CTCTCGCTCtctc
>NODE_463_length_732_cov_10.129782
TCAGGGGCTAAACTGAAAGTGCGAGGGTCACACACTTAAATAAATGTTAACACGGTGATA
TGAGTTCACTGGCACTCCTGTACAATTACCAGCCAGTGTTACACCGCTGACATTATCAGA
AGGAAATCTACATTACAGATAGTCCTCCCCTTGAAAACAGCAGCAAAGTGGCCACTTTAT
ATTCCATCACCTTAGATTTTTTTTTCCCCAGCCGCCCCTTATTTCCCCCCCTTCCCAATC
AATTTCATCTGCTGCCAATGGACTGATACAAATACAATTTCTATTTACGCAACAGGATCA
GACACAAAGCAAATAAAAGCTGCAAGATATGGAGTCCAAAACAACATCTGCTAGTCAGGC
TATGCAGATTAATTGGAAGTCTTTGTGTTGTGATTTCAGTTGAGTGCAGTTTGACTAACA
TCTTAACCTACTTAGTGCAATTAGTGCTTCATTAGAGAGGCTAACTAACTATTGCTTCTC
TCCATAATGATGTGCAAGAGTGTAGACATAAAAGTACATAATCAATGGTTTCCAATTACT
CCACAAGTGCAACCACTATTTCAAATAAACTGGATAATAATATAGAGCCATTACAAAGTC
TAAGGTAGCAGAACCATTTAATTGCAGTGCAGTTCTCCTCAGCTCCAAGATTTTTTCACA
CTAATGAAGTGTCATACAAAAAAGGCTGTATTGATTTTTTCACCACACAGCCTCCACCAC
AAATATGTAATTATCCTTTTTATATCTGGCAGGGGATTAAAGTAATCTATAGTATCTAGC
CTTTGCGCTTCCCTGACAGGGGTGTGTGTGTGGGCTTTTACCCTTTTCAAAATATGCAGC
TTTTTGATGAATGAACTTTAgacaaaatgatgttct
>NODE_464_length_526_cov_11.241445
GACCAAAACTCACTACAATCCAAATAAACGCGATTTAAAAATCTGTATCGAAGAATATTT
GCTATTTTTTTTTCCCCCACATTGCTTTTAGATGATAATTTTTTTCCTGTATCATAGAAC
ATTGGGTCTGATCCACTGCATGCACATGGAGATGCATTTAGATCAGCCTATCTTCTCCTC
CTCCTCTTCCCTCCATCGCCTTACAGCCCCCTGTATCGGTGATAGTGGGATGGCAGGCAG
GATGAAACACTTCCTCTGTGAAGCAGAACTTTTATGTCAGGTGAAGCCAGACACATCTCA
TCCCCTTCAATAGCTCCTCGTCAATTTCAGGCTTAAAATTTTATGGGATAGGATACTGTT
TGATGCAGTCTACCAGCGGTCCATAACAGCAGTCATTTATTGTGCACTGAAAAGAGGGGG
AAGAAATATTATGGCGCGCCAAAAGGGGTGGGTGGGTGTAAGGGAGGTGAGGGGAAAAGC
CCATACAGTGCAGGGAAAGGAGAAAACACAGGAGATGCTGGCAGATTGGCAGGCATGACC
GCCGGCTCTCACGTGACCTCATCAGCAAACATGAGCGGCTGATGCCGTCTGTCAGCCAGG
TGCCGGAGTAACATTTAAAAACTCACAGTACATGAGCGGTGGATTTGTTAGataggaaac
tgtgaggcaa
>NODE_465_length_298_cov_1.010067
CTGACTTGTTTTAATATGAAAATGCTAAAAAAAACTGTTGATGGTATGGTATTCTAACTT
TAAATGACTGATGAAAACGCCACATGTACGAGGCAAACCACATAAATTATGTAGAACAAA
CAAGTATCAGTTGTGTATATAATGCTTTGACCTGCTAAGCTTACATACTTGTTTATATTT
TCATGTAGAAAAAGTTCTAGAATGAAAGCTAACTGATGAATTTGACAACACTATTGTGGA
TAACACTGGACAGAGTCTAAACCTTCTCAAACTCCATTAAAAGCATGACAGAGCTGCTAA
tattttagtatccagaaccaactttcacacacaggagaaacactacacatgggatgaaac
gcctcctaacataaccctaaagtaggaatgttgatgatcaatcgttatctgcgtttgata
atttaaacaattaagaacatat
>NODE_466_length_402_cov_4.323383
TAATGAGCTCTGATATGGACAGAGCAGCACTCTTCTCTGCACTGACCTCCTCCCTCCTCT
CCCACCGACAGTTTCCATTTCGGGAGAGGTTATTTTACCGCCTGTACAAAAACTCTGAGT
AGATGCTCCCTCCCAGCAGGCTGAGTGTTCTAACTGTAAGGAGACGTTGAGCAGTTTACG
TGCTTCCAACATTTTCAACTTCACATTCTGAGAGTAGTTGGTTGGAAAAAGTGAGTGTTT
GCCATCACTCTCTCTCCCTCCTCCTGTGGTTCGTCCTGAGTCACTCCTCCTTTTCCTCGC
CTTCACCTCTGCTCCACTCCTCCCTCCCTCTCTGCTTCCTTACTTTTTCCTCCCCTCATG
ACGACTCATCCAGTAAAAATCTCTCGGTTCGTGTGCTGCAGGGAATCCTTGGCCTCAAAA
CTTAGCTTTTATTTATAGTAACAGTAAATGTGCAAAGACATTTCTTAGAAGAATCCTGTT
TTCCTACGAACAGAGATTTAACAAGGTGCTTGTTAGCTTCCACTACAATACCCAGAATTC
ACTGTg
>NODE_467_length_502_cov_16.191235
TGCTAGGCTTACAGTCGACGGGAGGGAGGGAGAGGGGGGGGGGAAGAGAAAAGAACATAA
TTATCCAGTTTCTCATCTGTTTGCACAAATAGGACAGAAAACCCCTCAAAAACTGCTCAA
CGCTATGGTAATTTGCCACAGAGAAACATTGGAAAACAAATGTGTTCAGGAAATGTAGAT
GGGTTTTTAAGGTCTGAAAGCCACAGCTGCTTGGCAAGCAGGAGCTGGCTCCTTTTGTCT
TTTATCTTCTTCTGTAATGTGCACAGGTGCTGCTTAATTCAATTGGAGAACGTTGCCATG
GTTTTACATTAATATATTTCCATGTTACCATTACGACTGTTGTCATGGAGATGATAGGAC
CTATTTGAACTGAAAGCAGTGATGGTTTTATGGGGGTACTGCTCTCTCTCCCTCCTCTCT
CTCTCTCTTTCTCTCTCACTTTCTCTTTCATTTGGTTGCTCCATGTCAAGTCACATGGTA
TGCAGCCAGATTTAAGGCTTGACTTCACTGTTCATCCCCCCCCACCTTCTTCTTTTTTTT
TTATTTTTTATACTGATTCTAACTCAGTATTGCTGGAACAGAAGATGCATTTCAATCTTA
CCTGGCAACCAACAGATTCAGGCGTAAAACacgcttcttatttgct
>NODE_468_length_342_cov_1.461988
CTTTTAGGGACACCGGTGAGCTGGACAAGAAGAGAAAGCGGGCAGCAGAGGACAAGTTGC
AAAGTGGAGAGGAGGAGAAGAGAAAGAAGAAGGAGGACAGCAAAGGAAAGGATGCAGAAA
TGAAGGAGCCGGAAACTAAGAAGAAGAAGCAGTCCAAGGATGACAGCTCTTCTGGCTCTG
ACGACGAAGAGGCAAGTGTCGGCTCCACACACGCACGTCTGCACAATTCCTTGGCATTGA
AACACCAAAATTGTCGAATGCTTTCATATGCATGATTTCCTTTTAACCCCAGAAAAACAA
AGGCAGAAAAAAACAGCAAAACTCAGAACTGGACAAAGATgtgcggcggcggaaagccga
ggaactgagagagtaagtttacacacaccaagtacccatcagaagtgaccaatgaatgaa
acgatagagagattgttacattactcaagatgaatggacaggtttttgtttttgtttaag
agggac
>NODE_469_length_720_cov_9.840278
CAGGAACAATCATATGTTGTGCTCTAAGCAAAAACCCTATCATGAGAGCCGGCTCATGCG
GATCACATCTAAGTAACTTTAAGCACTGCTGCCTCATGATATAGTTATTTTCTATTTAAC
ACACACAGTAGTCGCACAGTTCCAGCGATCAGCAGGAACACAGCTGGAGCAGAAGCACAT
GCTCTATCATTTTTTCCTCACAAATGATGTAAAAATGGCCCATTATGGCGAGGAACAAAG
AGGATGGGCCCCATGTTCGAGCCAACCCCTCACTGATGCCCCGGTGACTCGGCCAGCCAC
TCTCCCAAGGCCTACTCCTTGATTAAATGCATAATCCACTACTCCCCATCCCCAATGATT
TAGTGTGCCTTTAAATCAGCTTGCGCACACATAAAAACCTCAAATAAAAATCACCAAGAA
AAACCATTGCACTCTAACTGTTCTATTAAAATGATACCCAGCCCAGCCTTTCTTCTCTGC
AATAGCGTTTATTCCACATGAATGCGTATCTTCATTTTTTTTCATAGGTATGCATATAAA
ATATTTAAAGTTTAAAATGTCACCGTTGAAACATCAAATGCAGGAGTCTCTCATTAATCA
GCATGGATTGAGGTTCTCTTTTAAGGTTATAACCCTTTGAAAGAGCAAAAATTACATTTT
TGACCTTGAAGATGAGACAAACTCATAAACGTAAAATAATTTGCAGTTTAAAGGGGAAAG
AGATATCGGTTACCTCAGCCAGCAGTGCTCTGGGTTGTCAGGGGGAGACCAAACAAGTCT
CATTTTCATATTTACATCCAAGCTGTTGAGATTAATTTGAAATCACATCAAGAAAAAAAA
GAAAGAAacaaaactcagagaaaa
>NODE_470_length_419_cov_9.536993
CTCAGTGTGTGTGTGTGTGTGTGTGTGTGTGTGTGTGTGATCAGCCAGGAAGAGCTTTTG
TCCTTGGGCTGAGAGGGCACCTGGCTCCTCTTCCTGTCCTTGTGATCTCTCTGTTCCCTC
TCTCCCGTGCCGCTCTATCCTTTCTCTATCTGTCTCTTCCTCTCTTCTCCCAGCTCGGAT
CCCTTCATCCCCCCATCTCGCGCTCCCTCTCCTCTGCCCAAGGCGATGCCGTCCTGCAGG
CTTTGATCAGGGGGCCAGGGAGGAGAGAGGAAGTGGGTCAGAAAGTTGTGCTGGAGACTG
CAGGAGAACAAGGCTGGAATATCGAGTAGGTGAGGCTGGGAGAGAGAGGGAGAGATGGGG
TAATCTAGTGAGAAAGTGATAGAGCGAGCGAGAGAGGGTGAGATAGTGGGAGGTGGAGGG
GGGGGAGGAAGGAAAAAATAGGGAGGGGATGGGTAAAGAGGCAGGGAGGAGGGGTGAAAT
GGGGCAACCGTGAGAGGTAGAGGGAGGGGAGGTAAGGGAGGGGGGCTGCCTGAACTAAAC
GAGTAGAAGGAGATAAAAAGAAA
>NODE_471_length_305_cov_1.662295
AGTAATAAGCCCTCTTTTGGGATTTATTTTTATCATGTTAGAGTCTTCAGTATAACTCTA
CAGTTTTGTACTTTAATATATAAACCACTCTTATATTATATACTGTATTGTATTGTACAA
TGACATACATTTGTGTCACAATAAAATAAAAGTCAATAAAATGGTCATTTTACTTTATTC
AGAGAAAAACTAAGCATTTAGATTAATCGGTAAAACAGTCGACAGAGGAATGAATAGAAA
AATACTCCATTGTAGATCTTATCACTGTAATTCTCCTCACATGGGGCACTTATTTCGTGT
TCAGTGTAACCGTGAAAAGTTACATTTTTAACCAGGTAACCTCTTGCCTAAGGCACCAAC
TTCAGCAAGACTGAAAATATGTAGCAGATATGGTGTTGATAGGACTGCTAATAAAAGCTA
atcccatcacgttgtcctctttaaccttg
>NODE_472_length_603_cov_11.625207
ATCTATTAAGCCATTTTAACAGCCCCTCTGTACAGGTCTGGAGTATTTATCTTTAATTGT
TTCTATGGTGCTGTCACAATTCACACAAAGCCAGATGAAATCCCTACATGCAACATAAAG
TGCAAGCATACTGCGGAGGCACAGATCTCAGTACAGCAATCAGGAGAAAGATGATATATA
GCCACAAAGGTGTCACTTAGATGTTTATGTGCTCTAGTTTTTCAAGTCAAAGCAAAGAAA
GTCACAGTGGTGCATTTCTTATCCAGCTACCAGTCGCTGTTTGTCCGGGTCAGAATGTCC
AACGGACTTTAACAAAGTGAAGACAGACCACAGCAAAAAGTTTACCATTCTATTTTTAAC
TCCCATATAGCAATTTCCTGGTTTTGTGGCGGCAGTGATCTGTCATGTGGCTGGGAGGTT
GTGCTGTTTGCACTGATATCAATTAAAAGTGGATTAACGGGTACATAATGACCTTTAGCA
GTAAATTGTGTGTAATGTTGCAAGGCAGGATACAGTATATTCCCCAGATGTCACACCAGG
CCCCTGACGTATGATGGAGCAGATGTCTTAGCCAGTCCAAATGGCCCTCTAAGACACAAA
CAAACACACACGCACACACACACATATACACACAGGCTCAGGCTGACACGCATGCATAAA
CATGTGTTCACACACATTCCAAATGGTGACACACACGTACATAAACACAAGGAGATGCAG
AAATGCGCATGTCGTCTGTCTCAGTTg
>NODE_473_length_860_cov_10.930233
TCCTTCCACATTACACACAGCCCCGTTTGATTCTGATGGGTCCTGAAAGCCAGGAGACAT
ACGTAGCTGTAACAACATCAATGCGCTTCGCCAGGTGTTCAAGTCAGGGACATGTCTTAT
AATAATTACTACCTATGTATTATTCATTTTGCTCCAGAGAGACAAATTGTCATGGTGCTC
CCTGGACGCTTTTCGTGTTTTCCTCTCCTCCCTCCCTCCTTCCTGTCCTCCTTTCCAGGC
CTGGAAGAAGAGAGAAGGCCACAGTTTTGGGAAGAGGGACAGGGCGAGAGTAGGGGGAGA
ATGGTGGGGGCAGCAGTGATCTGCAAATCATTTATTTACGTTTGGCATCTGCATAATGAG
GCAGGGAGCCAATGGCAGCCCTGGCTGGCTGGAGACAGGGTGGCATGCCTTCAGTTTTAA
TGGGCACACTGAAGAAACTTCCAATCCTTCTTGACATTTCTCATAGCGAAATAAACGTGC
TCTGGGTCAGAGTGTCTATTAGGAAGATAAGAGACGAACAAGTCAATTATACTTCAATGA
CTGCATAGCCAGGGGACCTCATTAACATGATCAGGGAGGTCCATGCTGCAGCAGCCCTCT
CCTGTGTGTAGCTCCTGATTAAGTTGTGGAAGAATGACATGGCCTTTTTTTTTGCCTGCT
TCATGTACAAAAAAGGCAGGACAAAAAACACACAAAGACGTAAATATATTCAACTATACA
TAAGGCAAATACAAACACACGCACACACACATACACAAACACACACACACAGCAGACATC
GCCAGGACGTGGTGTCTGGCCAGCCAGCCAGAAATTGTTGACACATTCAAAAAAGTGAGA
GACACACTCCATCAGAGGTTTGTGGGGAGGGTTTTATCTGCTgatagggtcacggaagtg
gatgctttgggaaaacatttgtggcaggggatgttgcgagctgtcatgcacagcctggac
gcatggccttgggttgcaagtggagggtgggcgacgaggaggtg
>NODE_474_length_292_cov_2.147260
TCAGCATCAGGATATCTTGATCTTTCTTTTCTTCCATGTGCTGCTTTTCCTCTCTCAGAC
TTGTCAGTCTGTGCTCCATGCTCTCCTCCATGTCTCTCCTTTCAACCTCCATCTTTTCTC
TTAGCATCTCTACAGCGCTAAGCTGAGTCTTGAAGGCTTGTTCTTTGCGCTGGTGTTCGG
CCTCTTCGACCAGCATCTGATCTTTCATGCTGGAGACCGTCGCAGACAGGGACTCCTTGT
GGTGGATCAGCATCTGAATTTCTTGACCTTTAGTTTGGTCCTGGTGCTGCTTCTCCTCCT
TGAGTCTTGCTAGCCTGTGCTCCAACACAGTCTCGCCCAGAGCAAGCTTTTTATTGCTCT
GCAGGAGATCCTTGTTTTTTCTTTGAAGCTtgagcagctcctgcttcagaccatcattct
gctcctccagcttggt
>NODE_475_length_676_cov_10.695267
AGCCGAGGAGGCCGAGGTGAACAGAGGTGAAAACGTTGATGCTTGCGAGTGTGTGTACAG
GTGTTTATTATGAGACTCACACGTCGGTATAGTTGAAATTGGATTGCTCTGCTGACTAGT
GCTTTCATTATACAAACAAATCATGCAGTCAAATGAGAAAATAATCAAAAATCTGAAAGG
TTTGTCTGTCCCAGAATACTGAAAAAAATCTTCTTTCTGTGTCTCTCTAACATTATTCTT
CCTCTTCTTCCCCCATCAGGATGACAAAGAAGGTGGTTCATCCTCTTGAGACAAAGGACC
TCACTCACACGCATGTGGACACACTCTCAAACACACACACACACTCATACACAAGAGCAC
TGAGGTCTGCTGTCATACACCTCTCATTAATTCCTACCTGTCAGCCGGCTCCCCCTACCG
TATCGGCCCCCCGAAAGGTGACAGCTTTCCAATGACTGACAAAGGCTCTTTAGGTGATAC
AGAAGATCCCTAGCAACCGCTGCCTTCTGTAAAGTGCCCCTCAAATGTCACTTTTGCTGC
TCCGAGACGTGCGCACTCACACACCCACACACAGTATTTTTAAAACAGAGGCCTGCTCTC
AAGTCTTCAACCATCTTTGACATCCAGAGGCTATGGATGTCACAGAGGCCTCAGCTCTTA
AAGCTTTTAACATCCGAGAGAGATGGCGTTGTTTGACAGCGCTATTGGTGGATGCTATTG
TTGCGTGTCGTTTTTCCCCCCCAAGTGCATGGGATTTGCTTGTTTTTTCTGTTGTAAGAG
GCAGATAAGGAAGAGCGAGAAACAGaaccaaactttccct
>NODE_476_length_400_cov_5.607500
GAGCCCAAGTTGTGCGCCTATACCTAGCCCTAACCAGACCCTAATCCTAACCAGAGCCCA
AATTGTGCGCCTAACCCTAACCAGGTCTAACCCTAATTAGAGCCCAAATTGTGCGCCTAA
CCCTAATCCAAATCTGATCCTAACCCTAACCAGAGCCCATGTTGCGTGCCTGGCCCTAAC
CCTAGCCTATGCCCAATTTGTTTTTATAAACCCAGCCCTAACCTCATTTGAACCTAACCC
TTGGAACAAGGTTGTTCAGTTCAGGCCTAACCCTAAATTTAGAGGTTCAGTTCAGGCCTA
TCCCAGATACCTACCTAAGCCCTAACCCCAAGATTTACCCTTCGCCCCATTAGGAAGCAC
ATAAATAATAGCCCATACTGAGGCACATGACTGGGGGACGCTCGTGGGGTCCGAGAAGAG
GAATTGAAGGAGAGGGGGGCAGGATAGGATGTCTGAAATGGGATTTGATTGCTTCTAGAT
ATTGTGAGGATTTGATTGCTTTCTTGTTTTAATGTGAAGGTCCATGGGAAGTGGGTTTGA
CCTt
>NODE_477_length_624_cov_13.895833
ACAAAGAGAGAGGGGAAACATGAGAGAGAGAGCGCGCGAGAGAGGCAATGAAAGTGAGTG
GATATGACTGACAGTCAGAGGATTCATCACAGGTAAAGAGTGAAGGCTCTGGCCACAGAG
GGACCTGGTGAGAAAGCTAACAGATCGCAATCTGAGTTTTCACTCTGCGCCGCGGCTAAC
AGCTAGCAGCTACCCTGTCACCGCTGCCTAAACAAGCCCAGTGTTTTCATCTCCATATAC
ACAACGCGGCACTCTGTCTTTTCTTCTGATGGAGATAAGATGTATAAATTATGAGCAGCT
GACAAAGTCTACTCCGGCGCCCCCGGCGTCTCATCAATCACTAGCCTGTGTGTCAGCAGG
TAACTGACGTGGCCCCCGGAGGCACAGCCCCCTCTTTAGGTGTGTGAGTGTTTTTGTGTG
CAAAAAAGTGTGTGTTTGCTACCGTGCAAATTGAGCTTTTGTGCACGTCTGAGCATCGTG
TCTGTGTGTATGTGAGAGGTTGTGTGAACAGCTGATTCAGTCTTAACTCCGCGCTGTAAG
AGACAAAAAAGAAAATGAAATACATACAACCCGCACACACCAGCTACTCAAAAACAACAC
CTGAGTATGTGTGTGAACTCAAGGTTTTACTGTTATACCTTGGGGTTATCTGATGTACTG
ATATACTCCAAAGAGAAAGCTAAATGCTAGAAAGAAGCAAAAGCATGAAGCTCCTTAAAA
AAAAAGAaaagaaaaaaaagggtgaaactggaagcctgccggctgggt
>NODE_478_length_310_cov_1.525806
TAACAAAGATCCATAATAACAAGCAGGGATTAAATGCTTTGCTATAATATACACTCTCAA
CAAGTGTCTTGTTTTCAACTTGGGCGAAACCGTTTCCATTGTTCAACTTGTCGTTTTGAA
ATTTAAGTTTCCATTTTGTGCAGACGTACGCACAAAAAAACCTAATGCTCAATTTAACAT
AGGCATAAGCATGACGTGGAAGTTTGGAGAAGCAAGTCAAATGTTTAATCAAATGGAGGG
GACTTTTTGCCAAGTTGTTAAAATGTCTGATTAGTGTTTTGATTGATTGTGTGCAGCAGA
CATTGACAGTTGTTTATGTGTCAGTGTTACAGCCCTGCATGTGCTGCTTTAAAAAAAGCT
ttgctttattgaggcaagtttttgtcatgcttccaatatataagtagcactcatccctgt
taggaaagaaattaaactattggctcttaaggct
>NODE_479_length_531_cov_10.203390
CACAATAAAACCAATGGGTTTGGTATAAACATGCATGGGAGCATGAAATGAGTTGATATC
CTTGATAGATGTTATATATCAACGTGTCAAGGCACCATGTGTGCGAAGACGTTCTCGGGT
GCCCACACACATTCACACAGATGCCTGGTGTCACCTATAGTGGTATCATCCCTTACAGTC
AGGCAGGGATCATCATTGCACCTGCTAATTACCATCTCCAGCTGGAGAGTTAAATGGAGA
TCTGTTCTATGTCTGACCTTTGACCCCATGCTCTTTATGTGACGCACTTCAAACCCTGTT
TGGGGCTGGCTGGGCTGGGCCTTAATGAGGCCCCATGTCTGCCCTCTGTGGGCTGTGCGC
CTTGGATGCCCTGCTTTCATCCCCGACCATCTTCCCTTGATGTAAATTGAAAAGATCACA
GCTATGGGGAGAAGACCTGTACTGGAAAGGCCTCTCTGCATAGATTATGAATATCATAAC
TCAACATTTTTTTCCCTCCTCTCCCCCAACCACCCACTCCCCTCTCTCCCCCCTGCCACC
ACTTCCCTGTACAATGCTATAGTTCTAATTGGACCCAATGGGGGACTCTCTGCCTTTGAT
CTCATCACCGCCACTGTGACTTTACACTAAAAAATGTCACTgccaaatagggttatcacc
tgtagagcctggcct
>NODE_480_length_410_cov_3.887805
TGAGCACAACTAGTATAACTTTTCACACCAACCTGCGGCCATAAGAGGTTGAACAGCTAC
AGTGCACAGTTACAGACCCAGGTGAAATTCACGTTATATAACCCATTATAAACCTATATT
ACCAGAGTCAAACTAAGGTCATCCATCTTGAACGTGTCCTTCCACTTGATGGAAATAAGC
ATAGGGGATATGCAGTCTGTGTGTGTGTGTACGTGTGTGTATGTGTGCATGTTCCTGGCT
GACATTTTGCTGATACAGACCAATGCTGGCACCCCTGCAGACCTGCTGGATCTGTGTTCT
GGAGGGCAGCCAAAGACAGAAAGAAAAAGGGAGAAAAGGGGAGAGAGAGGGGAGGTGAGA
GAGAGATACGACAAGCGACAAGTTTTAAATATCAGCTCATTAGCCACCTGTAAACCAATC
TAATGAGCACTCATGGATTTTTCATTCCCTTTAATCGGGTAGAGGTTGAAGAAAGGCGAG
GGCACATGCTTGTTTTCCCCTTAGGTTTGTTGTACTTGCCAAAGCTATAATGcacacacg
tactactctgaaag
>NODE_481_length_295_cov_1.006780
CCTTTCCTGGGTCAGCAGGCCACAGCCTCGTGCATAACACGCAATCACTCACACGTTACT
TTGTGCCGCCGAGTTTGGCTGCCAGCTTGTAGATTTCTCAGTGGAGGCTGGGACTGAAAA
AGTTTAGGAGGGCAGGTTGAGTCTGTAACTGTGCAGTAAAAGGGTTTTTTTGGTTAAAAA
TACACAGTTATATAAGTAAAATGTTCCAAAAGCCTGGGGTTCACCAGCCTCTGTGTTCCC
CAGAGACCAGACTCCCTCGCTTCCAGTCATCATATCATTGTTTACTGTCAGCTGtgtcat
attttaaaggtttaaatattttagatcacaagaatcaagcaatagtgaactactagcagt
aatgtaggaatgttaggtgactaaaagcatattttattgggatgtgcccagacctcaatg
catctgtcctttcaagtgg
>NODE_482_length_369_cov_3.075881
ATGTTTAAAGATGTCTGAGGAGACGCCCCACTAAGGGACGGTTTAAAAGTGGGCGATGTT
GTTTGTGTCAGGTCACAAAGTGTTTAGTCGGCGTTCTGAGCGACACAGTACATAAAGTTC
TACCAGAAACTGCGTTGTACATTCCCTACAGCTGAACTTGTGGTACAGTATGTATTTACA
GTCAAGGTAATAAATATTCCTGAACAGTTTGTACTTCTGCTACCGCTCCTCTTCCTCCCT
CTTCGTTATCAAAAACAGTTCTGATGATGGTGAACAGTTTGAGTGTACACTTTACTGCAG
ATAGTCAGAGAACGGTGTGATTACAGTGATTAATGGACAGAGACATGTCAGTGAAACAAA
AGAGTTTCCGTGACTGACAGATGAAACGGTGACTTCATTCCTCACTGAGCCTTTCGGAGC
CGAGttgtactgtttgaaagaaccattcatggcagataatggcttggaaaagaactcaac
agatccaagtgtcagtcacactatactttaatt
>NODE_483_length_332_cov_1.566265
TGGAAGACTTCATGTTTTTCTTCAATCAAAAAAGCCCATATGAGTTCACATACTGTAAAG
AACAGTCACCATCTTACGAATATATAAAGACAATCTCAGTTTATTCTTCTGTTATATAAT
CTATAAGGATATATGCAGTTACATAAACACAGATATGCTCATTTCCAGTCCATCTATTTT
CACCAAACTCTCTACAGTGACATGTAACCAATATCCATGGAGTGAGTAATCCTTCCAAAC
AAGAGCTTGGTTGGCAGGACCAATCACATTCAGTTGCGCATTAAGGATGTGGCTTTTAGG
CTTAAAGCAGTTCATGACCACTCACGCCCTGAAGATGAATGCACTGTCATACCATAAGCA
TTCAGAGGATATAAAACTGGCTAGGTAAgatgtgcagtgctgagtcaggacatgactatt
ggtaatgcataacgaggcatctgagcgtttttagggtgggtacaacttacaaacca
>NODE_484_length_377_cov_16.541115
GAAAGATCTGTGCCTATGTTCCTGACGGCTATGTTGCGCGCATGCTTCACTGCCTCCCTT
TAAACTTCCTAAATTGTGTTTCACAATAAATAGATGCCCAAGCCCTTAACTGCCAGTATT
AGATTAGATACCATTAGATGTAATAGAAAATTCTCTGCCTGTAATATTTTCATAAGAGTT
TGAGGCATTTGATTAATCTGACCACATTTTATTGCATTAATGATTTTTTTTCCTTCCCAC
TCTGCTGTAAAGACATTGTATACAGGCTAATGCTGTTTTCTCTCTCCCCTCTCTGCTCAC
TCTCATTCATCCTCAGCCGTTATTGCAATGCATTGTTGATGAGGTGAGTCGGCGTCTTAT
GTGCTTTCACTCCTAAAGTCATTCCTAATGGAGTGGAAACCTTATATTTTGTTTCCTAAT
GAAGCACAAGAGTGGCAGACAGCTCCGCTTGGGCTGTCCTATGGCTGCCTGCAGGTTGAA
GCCACCGGCCCGAGCCAAGCTGCTCTGAGGGAGCCAGCAGG
>NODE_485_length_396_cov_2.063131
CTCTGACAGTGAATTTCTCTGCTTCCAATTGGGTGTTTCCTATTGCATTGCATTTGTTTA
AAATGAGCCTAAAGTGATGTCCTATATGTGACACTTGGTGCCTGAGTGAATCATTTTCTT
GACACTCCAAACAAAGGTTGTCCATGAACCTTCGCCAGCCTTTAGCTGTTCCCAGCTCTC
ACAGTCTTTCACATTTCCTTCTCCGTTGTGGAGAAAGCTGGAAGAGTTCCCCAACTCACC
CACAATGAGCCCTCTCATTCACAGCTGTGCTTCTTTTGCCTGTTGGTGGGTTCAATTTTT
AATATTAATGAAGCTTAAGCCTGACACTCACCTGCAGTGCAGCGTAAGAGCGAGGGGAAG
GGAGGGAGACCTCGTTCTTGTCTTGACAGCCCACCGTGGAGCAGGAGCTGCTGACACACC
GATGTTTTCAGTGTTAGTTGCTCCCTCATCCTTCCTACACGTCTGTCAGCTGAAAGCCAC
ACATGTCAGTGTGTTAGAGCCCATGCCGGGTGATGTGCGCTCACCTGTAGCAGCATTTGa
>NODE_486_length_467_cov_2.543897
AATTGTTCCTTTGCAGCTTGTTTTCTGAAACCAAAACACTGTATTCAAAGGGGAAAGCAA
CGCATATTGCCAAATGTAATCCACAAAGTGTTTTGGGATCAATCAATATCTCTAAAAGAT
TGAAGGAAAAAGAGAGTGTGTGTTTAAAGGGACTTAGTTTTTATTACATGAAATTGTCAT
TTGAAACATTGATTGGTATTTTTGCAACTGCTGCATTTTGAAAAATGACGGCCAAACTGA
AAAGACAACAGGAGTAAAATGTGCAAATGTACAAGAATCTAAACAATTGCTAGTAGTAAA
CACCTTCCAGCCACTTAAAAAAGACAGCAGTTGCTGTGAAAATATGCTGAAAGCGATCTC
TCAGGCATTCAGCAGGGCAAAACCACAAATTATGGTTGCAGAGTGAGACGGCATTATGAG
CCTCCACTGTGTGGTCCATCACCCTGCTCCCCTCCTGCTGTTCTCTCCTGGCCTTCTCTC
CTCCTGCTGCCCCCTCTGCTGGGGTTAGCAGGCATAGTTGACCCTGGTTAAAATTCAACT
GTCCCAACAATAACATGGTTAGACCTTTCCTTAATGATGTGgtcatggttcagaggaaag
tggaagttgca
>NODE_487_length_639_cov_7.190923
AAGGAAAAAAAAAATGCATGAAGCATTTCTTGGAAAATAATTGATTTAATTCTGAGCTGA
GGGATTTCTACTTTTAACAGCATAAAAATATTGTGTTGAAAAAACAGGCACAAAATGTGC
TAGAAGCTAAAAATTGCTAAGAACAAGCTCTTTGCATATGCTCCTATAGAAAATTGTAAT
TAATTTTACACGGATAAACATTCTGTCTCATTTGCATATAGATATAAACAATATATTTGT
GCATCTGAATTCCCTGCACACTTGGGTCACGTGATCTGCCTAAAATCCTAAGTGGCTAAA
ACCAAAAATTATCATTATATTTCCCAGGCCATAAATCCCCCTTTTTTCTCTGACACAAAG
CCTTATAAATCTGTGTCTGATTTTTCACATTGCACATTGTTTTTAGTTAATGATTTTCAT
CTGTTTGTTGTTGCTGTGATAGCGGGGAAATGTACCATATGCTCCGGCAAAAGACAAATG
ATTAGCAAATGAAATTCTGGACAGCTGTCAGACTGAAAGCGTTTGGTTGATAGCATTCTG
CTACCATAATTAGCTTAAGCTTTGGGTTAATTAACTTTCTACCTGGATATGCATAATAAT
AGCATTCTGCAGAAAGCCAAGGAGCTTCCAGTATATCAACAGCAAAGGCTGGCTTTTTAT
TTTGTATTTCGGCAGCATATTTCAATTTCAAGAGGCGATTTAGCTCGGGAGCATCGTCAA
ATATTGTAGATTTTACTCCCCAAGCCAGATAATTCTGAAACAATAGGGGTGTATTATGTG
GCa
>NODE_488_length_784_cov_11.872449
AGAGCCTGCTCATTTACCCAGTGAGAGCTTTGAAAAGCAGGCTGATGTGATAATCCTATG
AGTAGCAGGTGGTCTTCTTTAATGTTGGTGTAAAACAAAATTGCACTTTCTCTTTTTCAG
TCTTTATAATCTGTAAATGAGAGAATTGATCACCTGATGGCAAGAAAATGGTTTCGTCGG
CTCTTATTCAAAGTGGACCTGAGGAGAGGATCATGGTGTACTGGCAGGAATAGAAAAAGA
GCCATGTTGTCTTTTCTTTACTTTCTATCTCCTACCTTTTTCTTTTTCTCTCTCAGACCG
GGCTGTCAGCAGTGAGGAAGAGGAGGAGGAGGAAGCAGGCTTTTTTTCTTCTTCCCCCAC
CACTTCCGAATTACCTGCTGGGTCCGAGCTCTTTTATGCTCTTGTTGTGACAGGTAGATT
TATAAGGCTTGAAATTTGTACAAATCAGTTGTCATTCAGCGGCAGCTGTCAATGTGTCAA
GCTGTCAGGGCCTGCTGTGAGGGAGATGCCTTAGGGGGCTGAGCGAGGGGGCAACCGCCC
AGAAAAGAAAATGAGTTCAAACAGACCTGAGAAGCTCCTCTATTCCATAGGCCTCCCTGC
CCCTGTGGAGACGCCATCGATTTCTCTTGATGTTGAGCAACAGCGCGCCCAAAAATGACA
TGGCACACTGCGCTCAACCCAGTCAGGCTGCGACACACCAACGTGTGCTGCACCAATCCC
CTCAATCTGCAGACGCCTCTCATTCTCTGCTAAATGGCTGGAAATCTGTAATCTCTCTGA
GGAGGGAGAACACCAGAGTTGTGTTTAGAGATCGCTGGCAATGGCTGTCGTGTTTTCATG
TGCCGCTTAAGTagctgaaatggaaatctctcagaggagaatgacaagcgtgtttaaaga
ttgttgtcgattgttgtcttgtttgctt
>NODE_489_length_570_cov_1.671930
TAGGGATTCAAAAGATCCATTTGTGACTGTGAAGGTCTTGGTCTCAGACTGAGGAACAAA
CTTTTTTGGCATCCAGAATTTAATAATGCTCCAAAAAATGTGCTACAAAATACTTATTAA
ACAAAAGAAAGAAAGTTAATACCATTGTTCACGAGCACTGCAAGGGAACAATGATATTTG
TCTCTTTATTACTTTAATACTGCGACAGATTTTAAGGCCTTTATATGTAGACATATTTGG
TAATTATACATCTAAGTACTGGAGCACCTGTTAAGTGAAATAATGACACAAACTGAGGAA
AAGGGTTCAATGTTGCTCATTCTGCAGTTGCCCACAGCAGTGTTTGGATGATTACACCAG
ATGCAAACAAGGACGTGTTGTTATTTTCAAGTTTCAAGTTGCGACGATGCGGTCAGGTAA
ACAATGTGGAATAAGGCGGCGAACAGGCAAACAGAGATGGTTCCTTGTCCTGAAACAAGG
TACCCACTGCACCACCTCTCCGGTTCCTCTGCGGGTAATGCAAACTGTGGTTTTTGAATA
ATGACTTTAGCACACCGCTGTGAGACTCCCAATGATGTCTTTGTATGTCAGGTGCAATAA
TAACTTCCCATTCACACAGACACACACGTGATTCCCATGACATCTGACTGATTTCCAACA
TTTTCCATCTCCTGCTGGTTTGcagtcagacatcaagtttaagcctaatgtgcc
>NODE_490_length_925_cov_9.228108
CGATTTATTAGAGAGCCCCGTGTGAGGAATAATAGGTCACAGTATAAAAGATCAACCAGC
GGCGCTTCCACACGCCCACAATTATCCCTTAAACAGGTTGTTGTAACATTATCATGTACC
TACATGAGGCAGCAGATAGTTTGGTGTCCCTAAAACATCTCGCAGGGCGAAAACTACTAG
TGTGGGTTAAAAGCGCCGTCCTCGGGGAGCTGTGTTTGCGCTCAAGAACAATTTATTGCC
GATGGACATATGGCCAATATTTTGTCTCACGTCATAGCAAGGGGAAAACAAACACAATGC
AATGTTAGCGAGTCAGCAAGAGCAGAGCCACTTGGCCAGCTATGCAAACGCTCTTGGACA
ATATGAGAAGAGGAGCACTTGCTTTCTGGGTATATAAACCACATCAGGCTTATCTCTGCA
CGCACTCCTGACTCCCATTTGGAGATATTTCATTAACTCTGCGCGCTGTCTTAACGCTGG
CAACACATTCAGCCCCCCTCCAAGTCTAGGTAAGCGCACTGGATGCTCCAGGCACTTGGC
ATACAGTATTTTATTCATTCGTTGGTTTGTTTGTTTGTTTGTTTTCACAGCTTACACTGC
GTATTTTCTGCCTGTTTTGTGCGCATGGACGCGCATGTAAGTCCTTCAACGTAGAATAAC
CCTATTTTGACTCCTGTTTAGTTCCGTTTTTAAAGAAAGTGCACTTATTCAGATTGTAGG
CCTGTGTGGTTTTCACCTAGTGATCATTCCACTCTCACATGGCCAGTCTGCGCTGGGCTG
AACATTATTATGATGGAAAGAGTGGCCTGCACCCTCAAGTAGGAGAATTAATCCCTGTGC
TATTTGGAAATTCTAAAATACATTCAGTGCAATAAAATGCCCTGAGAAAAATCCAGCTCT
TAAAGTTAACAAAAAAGGCACACATTATATGTAATACACTACAACAGCTTCCACAAATGG
CGCGCTCACAAGGTTACACCGTTGCCACATCTAAATGACTGACGAACATCTGTTATCTTC
ATATATAATAGACGAAGAGGAGgtttctgctgcagctgaagaagcctat
>NODE_491_length_423_cov_2.834515
TGGACACTTTAGTTAGATCATAACCTAAATCTTCAAGAACTGAGAGCAGTTTGAAAAAAC
TGTCACTGTCTCTAAATGAACAGAAAATAAAAAAAGGGAGCTCATTCAAGGAAACAGTTC
AACCTTATGTATAAATAAGGACGTGAATGCAAACCTGGAACCACTTGGCGTGGCGGAGAG
ACGCCAAGGCAGTTAGGCATTTCTGCCTGTCCAGAACGTCCGGCGGATCGTTGACTGTTC
GCATTTCTATTGACGAGGTGGAGTAAGAAGAAAAGGTACAGTTTGACCAAGGGGGTCGGC
TCTGTCTTGCAGCTCAGGGAGTAGCAGCTTTTCCCAAACCACCAGCAGCAGGGAAAGGGG
GTCCCAAGAACCTAATGTGTAAATCTTTGGTCCCAGCAAACATAATAGTCACCAGACACA
GATCGCAGCTAACTGTCCATAGTGCGTGCAAATAAAAAGACACAGTGGCATTTACAACAT
TGCATAGCATGTTGTGAATGTATGAGCACTGCACTACAGTAaatacccctttccctaagc
cccttggcttgggtttgctgctccccc
>NODE_492_length_631_cov_12.343899
GGGGGGGGACTCCATAGCTTGAAGCCCTGCTCTGGTTTTGTCATTGACGAAAAATGGCTT
TCCATAGAAAAATGAGCAAGATCACACGCACACACCCAGGTCCTGTATTGATTTTTATGG
CGGATGGTGGGGCTGGTGGGTAGTGGAGGCAATGCTCTCAGAGCAGATGTCTAATGGTGT
TTAGAGACTCTCCACTTTATCAAGCCAGGCCAGCACTGACAGTTAGATGCTGGAGGGCAA
TTAAAATTAAAGCCTGCCTGATTAGAATATCATATTCATCTGGATGGTAATTACTATGTC
TGGCTCCGTATAAATAATTAATTATGCAAAACCCATGCAGCTGCCACTGGCTAGAGTTAA
CTGACTTTCTGTCAACGTCTCACAGTTCTAGAAAGGATAAAGAGATTTGGGAAATAAGCT
CTTTAGCCGCTATCTGGAAGCCCGCTGGGGTGTGCATGCAGCGCCCATTGAAACAGTGGC
AGCCTGCCCTCTGTGTGCAGGTGGCTTCAGCAAGACATTGTGGGGTTTTTCCTTTTGAAG
ATGTATTTAGTTGAAAAAGAGAATGCTCACTTTACGGACGTCCTCTTTCTTGTGCCATCT
GACTCCTTAGCTCACACGCGGCGCTTGTCTCACTTTGTGACATGGTCGGTCTCTCTGTTA
TTTATCCTTTTTGATAAGTTActgcacatgaactcctctgacatggttttttcattttga
ctgttgccaaaacattatgtggagactcagtaattagtctgcattaataattagt
>NODE_493_length_435_cov_6.165517
TCCATGTGTATTCGACTGCACGAGCGTGGAGGGAGGAGTGTGTGCCTTTGAGTATCTCGC
TGTCTGAGTCAGTAACACACACACACACACAGGTGGAGCCTCAGGGACCCGGACGACAGA
ACGGACGTCTCGACAAGAGTGTTTTCCCGCACCCTCGGGACACCAAAAGTCTGGTGGTGG
TGGGGGTGTGGAGGGCTGTTTTATTTTTATTTTGAGTGTTTAATGTATTAAAAGGGGCCG
GGGTAATGAATTATAATCTTTAATGCAGAAACCGATCGATACCACCCAGAGAATAAATCA
GCTTTTACTGAGAGCGTCAAAGCCCCTTAATACACTAGGGGAGAGAAAGGGAGTGCGTGG
GGAGGAGGAGGGGGGAGGAAGGAAGGGAGGAGGGGAGCAGCAGGGACAAACTGAGAGCAG
GAAGGATCCCGAGTGAAGCAGAGTGAGAGAGAGGTGAGGATGATGAAATAAAGGAGAAGG
GGGAGTAAGAGGTAAAAAAAGAAGGGATGGAGGGACGGATGCAGGCAGACGGGGGAAGTT
ATAGATGAACGGACTCACCTTTGgggtaacctcattgag
>NODE_494_length_455_cov_15.681318
TCTTGTTTACATGTAAATAAATCTGGTCAGGCTAATCCCAAGTGGCTGTATCTTCAGTTT
CACTGCAGCTCAGTGGACAAATGTGAAGACTTCAAGGGAAATAGCCACCTGTCACGAAAT
GCTTCAGTCTCAGAGCTGTGTCATAAGTTGTGCTAAGCAGTAAGATGACACAAGAGGAAA
TTCTTTATAAACCTGCAGGCTAACATTACCTCCCTGTTACTTTAACACAAAAGGGGTTGT
TTCTACAGTATTAATAACCAAGCCTCACCTAAAAAATTAATTTGAAACTATGCATACAGT
CGTGAATAGGAGAGGGTAAAACTATTAATTAAAAGTGGAACAGGTTCTTATTTTAGTGGA
AAGTGGAAAAATTATGAGCCTTTGTTAAGGAAGGCCCAGGAGCAAAGCTTTCATTAGCCT
ACATGCATGGCAAAAGCAATTCATCAACTGTAATTTTGCCTCAATGGGCAAAAAAGAGGG
ATCAACCTCAGCATGCTATTTATGGAGATTTACGGAAGTCTGGGAAATGCTAATGTGATT
AACATTTATCTACAACATGTTTCGAAATGGCCCTCATGTCCATGTTTTGCCTTTAAGAT
>NODE_495_length_800_cov_10.817500
GTAATTGCATGCATATTGGATTTTAATAATGGTGTAGAATATTATCAGACAGTGAACACG
CTGATAACGAGCCTTGTGCTTTGACTGTTTGACAACTCAATCTTTCACTGCCGTTCATTC
TGCCTAACGCCACGGCAGCAGAACAGTCATTCTTCTCCAAGAATTGCTTGTGCCAGTGGT
TAAACAAGAGACATTTTGATTAATATTTTCCATTTGTTTAGCGAGCACTGAGCTAAAATT
AGATGGCCATCCCTTCCGTCGACAGGACAGCAGTGACTTTGGTTTCCCCGCCAGGCCAGT
CCGACGCTCACACACACCAGTTCCAGGGAGGAGAGGAAGGGAGGGAGGGCGGGTGCGGGA
GTAATTTCAGCGGATTGTGAGCGGACAGTAGCTCCGCTGGGAGAGCTGGCAATCATGGGG
GAAACAATGTTTACATCGATCAGCTGTCAGGAAGATTTATGGCCTCATTTTGCTGTAATG
GAGAATTAGTGGGGAGATTATCAGCGACTCAACACCACTGCTTGTTACCCGTGTCCAGGC
CTGGCAATTTGTCTCTCCCCAGGAGCAGCCCAAACACTTGTGACAGCACCAGCACTTGCC
CTAATTCAATCAAGAGAAAATGTTGGAATTAATTTGTTACAAGAAAATTTAAATATGTTC
CAGTTGAGCAGTGGCCTATAGCCACTCGAAAAAGCAAAGGGGAAAGAAAGAAGGGGAGAG
AAAGCGTCTGATTTATTGTGCTGGGCAAGATATTGATCCAGTTCGATCCTGGCCTGTGCG
CAGAGGGTTTAATGTGTAATAATTTCCAATTTAAAGCTCCTTCTCAAGATCATGGCTGTA
AAGAGAGGAGAGGTGAAAGCAGGCCAGGACTCCGTAGCAAGACCCGCTGATTAAGGAGCC
TGTTGCTAAggctttgtcaaaagctcagtttgaatgtaaatgtg
>NODE_496_length_314_cov_1.426752
TGGCTGTAATGTGCATTAGATGGCACCAGTGGTTTGTAAAACCTTCTGATTAATAAACCG
AGGTTTGAAAAAGGAAAGAACAAAAAGTGAAATCGAACAAATTAGTGAATGCTAACAAAG
CGGAGGCAGGGAATGACAGATGAGTGAGCGCAACAACCTCTGGGAAACAGATTTAAATTT
CATGGAGTGATGGATGATTGAAGGCTGTGGTGAGAGTGGCTGATAAGGAGGAGAGAGATG
CAGACATTTGCAGCCTGCCCTGCCCCCTCATCAGTCTCTGGGGAACGACGGATTATGGAA
ATGTATAAATGCAAGAGAGAGGGAGAGTGACAGACAGAGAGGAGGAGAGGGAGGCGGAGG
AGAGAGAGAGAGAAAATAAgggagggagggagacagtgcgctgcgattggtcgaccgtta
taacatcaaccgtgatagaaatatttctctcgcagtct
>NODE_497_length_473_cov_11.852009
GCAGGGGGCATTTGCTCTTTGCAGTAACCACAGATTTTTGTAGAAAATCAACCATCCAGA
TTACGGCCTACCATAGCCCTTTGTGTGGGGGATAGAGGTTGAACGGTGGTGAGCGGGGCA
GCTGGAGGAGGGAGGGCCGGGAGCGAATTCTTGTCCAAACATTCTGCACGCGGATTTGTA
TTCATTGCACCCCTGCTGCTATTGATATCATTACGCAGGGTGCTCATGCTGTGAGGAAGG
GGGCTGGGACTGGCAACGGGGAGGTCATGGAGCCGCAGGCCCTAACGAGAAGTGACACTG
GCTCCAGGTCGGCCAAGCATCCACCGGATTTCAATGGGAGCCGCACTTTCCCAGTCAGCG
CATTAGATCAAAGATCATTACCTGCTAATCAAAACACATGAACATAAGGGCTTCCCTTCT
TCCCCTCTTCTTTTGCTTCTCTTTAGCTGAGCTGAGGCTTAGGAGGAGATGCCCTGGGAG
ATGAAGGAAGAGACGGCACCAGCTACTGAACTGGATAGACCTCCGTTGCCCCATGAAAAT
GGAAGACACCAACTCCTTTACTTTCTGGACTCATTCCAGAAATCTTCCTGCAGCCTTCAC
CAGCTATTAACtaactt
>NODE_500_length_318_cov_1.735849
GATTCTATGTTTGTTTATTTGTTTAGGATTGACCTCTTTTAGGGTGTAATGTGCTGCGCC
TGAAATCCTTGATCTGTGAGCTTATTTTTGTAAATCTATGTAGGCAAATACAACTGGTTT
CACGTTGCCAAATAGAGTAATTTCCACTTAGTTGTGACCCCTGTGGAGCAAAAGCGCTTT
TAGAAAGGCTGCATAATGATTGTGGGGCTGCAGTGGTGGGGAATTCAGTGTTGTTGATCC
TCCAGAGCAGCAGGTGGCAGCAGCAGCAGGACAGTCAATCTCCCACCATCAATGACCAAA
GAAACGGGAATTGGTCAAAATGTGAGCAGAAAAACGTCTCTTTGTGTGTTTCTATTATTC
TTTTTTTTTCCTAATGTCAGATGTGGATCACAGATATTTTGGTGGCAGTGGAATTTAGTT
TTGATTCATGTGGTTGTCCTCTTGGGCTGTTAGTGATCTGTa
>NODE_501_length_721_cov_12.255201
TGGAATAAAAAGAAATGGGGGGGGGGCAATGGAGAAAAGAATGAAGAGAGAAATAAGAGG
AGTGAGGTGCTGTAAGCTGCTCTTTTCAGGGATCAGCGGCGCTTTAGAAAGACTGGTGTT
GCTAATATATGGACTATTTCTTTTACCTGTAGTGTTGGAACAGTTAATTGGAATAGTAAC
AAAGCTAAGTGTATTCTAAATATATGTTTACTTATTTAATATTACTGATTTATGTGCGCG
CTGTGTTCAGAATCTGAAAGAAGTACTGCGAAACTTGCCAACTAATTGTCCATTTATCAC
AGTTTCACTCATTTGTGGTCACAAAGTAATCAGAGGAAGAAGCAGGATAAGCTAGCAAAA
CCAGGGAGGGGAGAGAAAGTGGCAAGCAGGGCAGAAAGGAGAGGAGTGTTGCTGAGGTTT
CAGCAGGAGGCATTTTATGGTGACTTGGTAAGGGCCTTGTGGAGCTGCTGTGCATCTGCA
TGAAATGATGAGCCTGGTGTCAGGACATGGATCATCCTTTTACACCGAGTAATGAATACA
GATTGCACACCGGATAGAGAGGCTCTGCAATCTGCTGCACCACAAATGAAACAACTGCCG
TTCTAATCAAATAGTCTTTTCATGCCAGCGCAGCCCTCAACTTGGGCTAAATTCAATTCC
AGATTCACAGATTTGTGGGTTGGGGGTTGGGGAGACGCAGGAGGCAAGGGGGAGTTATAA
ATGTTGTAATTAGAGTATTGTTTAATGTGTATGCGTGTAGATGTGTGTGTGTGTGTGTAC
GTTGGGGTGGTGTTGGTGGTGGTGGTGGTGGGGGGTCCCTGGCATCATGTTGTCGttaac
cacttggttattttagatagcagtc
>NODE_502_length_309_cov_1.016181
AACATCTTCACCTCAACTTTGGTGGTTATCAAGTTTCTTTGTTAACACAGGGTTTGTTTA
CCAGGCTCTGTGTCCAGTCCCATAGGTTAGAAGTCACGAAGCATTTTATTGGTCATTTGA
CTCTTGTGCACAAAATGAACTGAAGACATGTCAATAGGAACAGTTTGTTATATTAAAGAA
CAGTGAGAAACATAAAAAAATCACTGTTACTAAAAGTAAGGCAAGGGAGAATACTGCTAG
AAAATGGTGAATTGTGTGACTTATCATATTAATTTTACCCCTCAGTGCAATCTCAATGTC
agctgcttatttctaaagtgatacaccagccctgaccacaacaaacgcaaaacatgtcgc
aaaacataatgttaaaaaaagaacatttacacatttacatctggcactgtgccataataa
aggctacatgtaagtaacttgcatttttggtca
>NODE_503_length_433_cov_10.822171
CAGCTGTATCAGGTCTACGGTATCACTGGCCGGGCCGGGTGGCTGTGGGGGGGGATGAAG
GCTGAGGGCACTAAGTGGGCGACCGGCTGGGCCAAGACGGGATTTGTTTTCAGCCTGCTC
ATTCAAGCCCATTCACTCCTTTTCCCCTCGCAGAATAGGACCCTTTGATGGAGGAGATAT
TTAGTTCTCATGCGGCTGGTTTGGCACTGACTGGAGCTGGGGCTTATTTGAAAAGGATCT
TCCTGCCCCCGTTGTCTCCAACCCCCCCACCTCCTGTAGGCGAGCGGAGGGGAGTGGAGC
ACGACAGACAGACAGCCCCACAGCAGCCCACCCACACTAAATTAATTCTGACAAGGAACT
TAAGATAACGTCAAAGCGCTGACTAATCGCAGGATTGGGTTTCTGTAAGTCAGGGAGCTG
TGAAATGTGCCATCATATCTAATAAAAGACCTCCAGTTGCTCCCTTTCTCTCTCAGCAGT
GGTGAAGGTTGGGGGAAGTGGGGCTGCGGTGTCGACTGTCTAGCTGAACTGGTCTGGAAA
ACAATTAAATTTCACTTCGGCAGTGAAAGTGCAAGTG
>NODE_504_length_624_cov_6.222756
CTTTTGGCAATTGATATTGTTACTTTACCGGGTGTCAGTCTGAAATTTTCTTTTCCAGTT
TTGCACTTACAACATTTCTTTAGATTGTAAGTTCTTTACTAGAGCCGATCCACTTATGTT
TGCTGTCAACATAAAAACCAATGGCAATCCTCACCATCACCCCTGGTCTATTGGCAAAAG
GCTGCTGTCATCATGGCTTCCGGTTAGGTCAGCCAAGGATCAAGGGGGGGGCAAAGGTCA
CACACACATTGTAAGGTGAAAGCCAAGGCCAAACGGGACAGGCAGTCATCTTAGCCAGTC
ATCTTTAGCCTCAATGGACTCTCAGCCTCAGCCCGCAACTGGACTCTTTCAAATTGAAAC
ATCAAGGACTTTTGTTAATGTCGAATAAAAAAATATATACCAAAGATAAAAATACACATT
TCACATGAAAATGTTAGTCTAGGCTTAATGATTCAGCTAAAACTACACCAAGTAGGTTTG
TAGTAATCATTTATGATTAGCTTTTTTCTTTAGAGCAAATATAAAAATAATTTGGGAAAT
TCAAACCTTCTTCACATGGCTCACCGAAATAACTAGCATCCAGGATAACTTTGAAATCCA
TGATAATCTAAAGCCTAAACTTTTTAGTCTGTTTTCCAAAAGCTTTGACTTGAAGATtgt
tgctccttgccggcaatgaaccaaaaacccatcacctgtggtctattatcattcatgagg
agcaaaaacctgcaggtcaccaacccttggaggtggaaactgagaaca
>NODE_505_length_546_cov_15.027472
AGCCTGATGGAATGTTCCCAGTGCAATAAATTTCGCCGAACACATTCTTTACCAAAAGCC
AGATGCACAAGACAGGATAAAGGGACAGCAACAGAGCGAGGCATTTAATGCACGGCACCG
AGGCCATAACACTAAGTAGATGCTGCCCACTTAAATCTTTACATTCTTCATTCACTTTAG
CTCACCAAACACGACAGTCCCCATAGGCGAGTAATGAATAATCATTAGCAAAAGGTCCAC
AAATTATTGATGTAAAATAAGCAATGATTCTTTTTTTTGTTTCGCAATTTATTGCCATTA
ACAAGTAACTTGCAATCCAATAAATGTCAGCATGGCTTTCAGTTAATTAAAGGGAAAGAT
ATTATACAGTAATGCAGGGTGGCGTTTATATCTCGATTTCCACAGACTGCAATTTACTGC
TGAGCCTTTATTTGAAGGGACCCACAAATAATGGCTATTAAGCCGTCAGGGGATGGACAG
GGGATCACATTAATGAAATTAGATAAGGTGGAATGGTGATCTACACAGCCTGGACTCTGG
AGACACACAAACCCACACAGACATGCCGCACATGAGCATGACAAATTAGGACTGCATGCT
GTTTAGTTTCCTTTTTCCGTTTCGTTTTTATTCCcctgacctgctcagcttgtgcgtctc
cattttcttccgtcttgccttcaccttttc
>NODE_506_length_601_cov_17.336107
GCTCTCCCTGTCTGTTTCTCCCTGTGTCTAACAAACACACACACACACACACACTGCAAC
ATGCATACAACCAGACATGCACAACCCCTCTTAAAACTGGTTCTCCCCCCATAGCAATTT
TGTCAGAAGTTGACAATGTCTTGATTTAGTTGTCTGGCTGTTCCGGCCAGTTTTCCCTGC
TGCGCTAATGTGAACAGGACATCCCGCTGGGCACCAAAGAATACCACTTCACGGCAGCCG
CATAGCTGGCAGCTTTTATTTATGGCGCTACCGAAATGAATGGGTATTAGTGTCCAAACA
TTTCACCATGCTCCTGCAGCCACACACAAAAGCCACTGATTTCCAGCAAATCTGCACTTA
TTTTATTCAAGAAGACTAAAGCTAGGGAGAGGGGAGAGAGACAGACAGACAGAAAGAGAG
GGAGAGAGAAAACATTTATAATGACTTAAAAGACCTCAAAAGAAGAATGGGAATTGCGTT
TGAAAAGGATTTACGAGACAGAAATCGAAAAAGAAAAAAATGGCCCCTCTATTTCACTGC
ATTTTTGTCAGAGTTGAAAATGGAAAATATCTATATCCCTAAAATGACTCAACTTTAAGT
GCTTATATTCACACACACACAAAAAAAACTGCACTTCCTCCACAATCACCCAGTTTTCAG
TTGCTGTGTTTTGCCCGGTATTACAAAGCATTGTATTTTATAGGACTATACCAAGAATGG
AAAAGTAATTttatcattgctaaaa
>NODE_507_length_627_cov_5.280702
GGCAATCTGTCACCCGGGCACTAGGAGATGTCACCCTGCCGTCCGCCTTCCGTACACTGC
GGTAATGGCTTCTGGCAGCCCTAGAAAGATAAGTAACCGGCGAAAAAAAAGGAAAAAGGC
AGGAGAGTGGGATGAGGAGGGCGGGAGGACTGAGGGGCCAGAGAGCAGAGGACCCTTTCT
CATATCCAAGCTGCCCCCATCTCGCCGCCGCTCGACCCTCCTCTCCCCCTTTTGCCTCAC
CCCGCTTTGGCCCGGTCGCTTTGCACGATACTTCAGTGAATAAATGAGTCGTTTTAATCC
GACTGACAAGCTGGCATTGCCCAGCCCTGCCCTCCATCTGTACTGGCGGCCAGCACAGCA
GCAGGCCCCAGGCAGCCCGATGTGCCAATCCAACACACAGCTTATCCTGGCTGTAGCTTC
AGGGACAGAAGGGTTAGAGCTCTATGCGGCAGCTACCCTCTCCACCAAAAGAGCTATTTA
TATAAGAAAGGGATTAGCCGGTGGAGGCTTTGATGAACTGAAAAAAAAAAATGAATTTGC
TCCCATCTTGCTCTGGTGCATGTTTGAAGTCCTCATCTTTTTAAATGAAAACTGCACTTT
GCTTTTCCAAGTTATAAAATAATCCAGCGCGGGTGTCGGGTTTTATTCTACACTCTCAAA
AGCTATTTATTTTTTAGGGCAACTGCGGGTTTGCAGATGCACTCATgagatcatttccaa
tctgcggcagaaacgaaactaacttccgtccagtccccgccgccgaggggt
>NODE_508_length_830_cov_13.098795
AATGTGCGTTTAGCAAAGCAATGCACCTGCAGACTGGGACACTAGTAAGACCTCGAGCAC
CGAGCGTCACCAGGACCGACTGAGCCGCAGGAAAACGTGCTCTGGATTTTTCTGAGCTGA
CTGAACTGTGGTTCACGTGATAAACTGGTTAACATGTTAGCGAGGAGCATGACAACATGC
CATTAGGCTGTAGAAATGTGTTTACTGTATGTGCAAATGTTCAAAGTTCAGAAAAAGGTG
AAAGAATTTGTCACCCAGCCCTCTGTCTCCATCCAGGCCGTCCCCCTGCCTGCTGTGACC
GATTTTGTATACAGGAACAAAAAAACTGCTTATTGGAACCTGTGAAGGATGGCACGTTCA
TGAATCCCCCATTGAGATCAAGTATAACTGTGTAGTGTTAATTGTGTACTATTCACCTTG
TACAGCTGTATTCCTACAAATATGGTTTACTGTATCATTGATACTGTAGTTTCAAAGACG
TGAACAACTATTTTTATGAAATGCGACAGTACTGATATATTACATTTTGCTAAAAAACAA
AAAACTTGTTTACTGAAAGATATTCTGAAATACTGTCAAATAAACTCTTGACATGGTGTA
AAATATTTTTTCTAGAGATTTTTACTGAAAACGAGCCAAGAGCTGAAACAAATGATTCAT
CGATGAATTTTGATAACTAGTTTTTGTTTATCCATAATGAAAAGTGGGTTAGGGTTAGGG
TTAGGTGTCAGCTTCTCAGATGTGTGCTTTCATGCGTTTTGTCATTCTAAGTTGTGTATT
TTGGGGACTTCAATTTTAATTAACTGATTAAGCGCAATGGAGCCACTATTTACCAGAGAC
TGGATGAAACACTGACAATGAATCGAGTTGAAAACAGATTTTAATCAACACATCAGTCTC
ATCATTTCAACAATCATTTATacatgacacacctttccagtctcctcacacatttccact
ttaaagtcgcttca
>NODE_509_length_377_cov_1.976127
TGATGAAAGGAACTGCACTGGGGGTCCGCTGCAGCCATTGTCTTTCAGTTCACCGTGCAG
CGCTATCTCTGAAGGGTATTCCTTCAATTTGTGTTAATCCACAAGCAGCGGGAGACACAG
TGGGTAATAAACATTATCATTGCTGGGAATGGTTTGACATTGACATAGACAGCCCTGCTC
CCACAAAACCTGTCATTGCAGCCTGGCAGAGAAAAGGGGGGTTGGGTGGGAGTATGGATG
GAGAGATGGAAGGGTGAATATGAAGGGATTGACAAAAAGGGGAGGCTGAGGATAAATCTA
TTTGCAGGAAAGATGAAAGGAAATTGAGAAGAAGGGGGGAAAAAAAATGCTTGAGCTCAG
AGGAGGAGTAAGTTAATGGAGAGACGGTATGGTCATGGGATCGGTGGAGAGGAGGACACA
GGAAGAGTGGATGGGCATGGAGGGTGAATGGATAGATGGCGTGCAGAGAGAACAGCATGG
TGGGAGGTGCAGTTTGGTCAGAGCGGAGGCGAAATGTATCg
>NODE_510_length_750_cov_8.796000
AAACAACTGTTCCCGCCTTACCTGAAATCAACACGATGAAGCACTGTAGGAGAAGGATTA
CATTTTGTTGGTAGTCTGTTTTTACTGCCATCTTCTGTCTATCCTCTGTTCCATCATTTA
ATCTCGTTAGTTCTCTACTCCAACCCTGTATCCTTCTATCCATCTTTCTAATATGTTCAA
TTTTTCCAGCTTTTCCTGTTCCAGCAAATGCCAAACACAAACAACTATGTTTTTTGATTC
TTCAGTCCCATCCTTACCCTTCATTTTTATCTCACTACTTTTCAAACATCTCTCATCACA
TCTCCTTTTCCCTTCTCTCCACCTATCTTCCTGTCTCCTCTTCCCCCTCTTGCCTCTCCA
CCTCAGCATCAATAGAGGGCCCATCTGTTCCCATACATCATGCACTTCATTTCAGTTTAT
TAGCTGGGATAAATCATAAATATTTCATTATACATCACGGGCGGCTGTCGCCTGCACACC
GACAATTTATCACCGCTGCCCTCTCTGCCGGCTTGCCATGGCGGCTATAAGCTTTCCAGT
CTATTAAACAAGATTGATACAGTGTGTAAATTTAGATATTGGGAATTTCTTCACAGACCA
CTGCTCCGCACTGATAGGCCAGGGTAACAGGGGAGGAGAGAGAAGATGGAGGGAGAGGGG
GGGAGAACAGAGGGGGGAGTCGGGGAGCTTGGCTGGGTGTTAACACCACTATCAGGGTAG
TTACAGTTTCCCCTCTTCGCCTCCTCTTTTGGATGAGGGGTAAAAGGGGGGAAAAAAGTG
CAGGAATAATTTGGTTACAGCTATATAGCTCTCTCATCTTATGCAAATAGATATGGAGAA
AAGAGCAGTTTACATGCACGTTGATAAGCTGTCagtgcgtcctgtgtgtgtatg
>NODE_511_length_400_cov_1.685000
TCTCCCTTGTTCAGACTCCCTGTTCCGAACAACTCCCTTCTATTAACCCGTCTTTCATAC
ATCACAGCTTATCCAAACTAATATCATCCCTCCTTCAGTCTCTGTACTGACTCTGACTTC
TCCTCTGGTCCTCCTACTTCCTGTATTTCTTCCTGAAATAGCCCTCTGCAGCCTCTAGTC
CTTCCAGCCAGAGTCCTCTCCGAGCCCCTGGACAGGACCCGTTTGCACACCTCTCTCTCA
AGGATTTCTTGTAGAGCATCTCTTTAGGTACATCATGCTCTTTGCTTGCGGATGCACCTG
CATGCATTGCATGTCCAGTGCTAATGCCCGTTTGTCTCTTTTTTTTGTTGTTTTTGCCTT
TGCATACTTTATGTCTTCTCCATCTGATTAGATGCTACATGTATTATTGTCACTTAATTT
GCTTTGATCGACCTTTGTTGCTTGGATTTCCTGCTTGTTTTGGCAGATTTAGCCAGAatc
attctgaccctttttgttcctccgctgccatcacatattgctcaaacctgctttctctga
attt
>NODE_512_length_1036_cov_14.671815
ACCAGGCTGAGGCACTTTTGGAATGTTAAATTAATTCTGTAATCACGCTCTCTTGTAAGT
CGGTCTTTATTTTTCCACAAAATTACAAAATTCCTCCGTTAAAAATAAACATGTGAGCAA
AAGCGCGGGGCTCGATGAAGAAGACAACACGCTGCTAGCTGTGTTTCATGGCTCTACGGT
GCAGAGCAGGCCATATATCTCCAGCGTATTATCAGGATGACTCCTGCTGGCCACCCTGTC
ACAGGAGAGTGCTTGATATAAACAAGAGATTGCTGCGACACCCAGTAATCAATATTAGGA
TGGTTTCAGTACCAAACATCATTTGTCTCTGCGACCATTCCTTTGACCAAACGAAGCATT
AATTCAAATCATAAATCTGAGCTGATTTAAATCCGAGGAGAGTGAGGGAGGGAGAGAGGC
CCCTGTCTCACTGCCTGCCCCTAATGATTTATTTTCTACATTTCTGCGAGCGAGAGATTT
GTCCATACTCACTGACAGGTCACCTTCAAACGCCAGTGGCAGACTGTTCATCACCATGCA
GACGAGCATCTCATCGCTGCAAGTAAATATTAAAGGAAAAGAATCCAATTGATTGTGGAT
GGGGCCGAGAGGCGTCACTGCCATATATTTCACTCAGAGAGCTAATGCTGTGGCCCATGC
ACCCACACCTAGAACTGCTCCCCCTTGCCAGAATTATGATTCTACCGGGAGCCTGTGTGG
CTGGCTGTGGGCTCAAGGTTACAATTTAAATTGTAAAAAGATAAAACAGTTTCTTATTAG
CTCCATTGCCATAGCCTTGCTGTTGGTACTCACATTTATCTTTATTTCTGTGACCTCGCA
GGCTCGTATTCTCTTTTTTACACACTCCATTCTCTCGGAGTGATGACCTCACACTTTATG
CATTTTGCATTGTTAAATCTGCTTAGAAACACATCCTGTTTTCAACTTGCACACCATAAG
CGCCGCGGTGTCAAGTATTACTGCAGAAATGTATTCAGGAGTCAAGTCATTTATTACAGT
AAGTGAATCAAAACCTCAATTTAGCAACCAAAGCTGCGGGGATTACATTTGGTTTATAAT
TTGGAATGGGCTCATGAATCCGCACTAACATACATTATCATTCTCTTTAATACACTAAGT
GGTTGTGTGTGATATTACGAAAATCCTTCCGCATtttagg
>NODE_513_length_315_cov_6.755556
ATGAGAAGTTTTATGATCAGGATTCCAGCTCTGTGGAAGAAATATCCAGGTGTATAATGC
AAATAAGCACTGTGTTACAGTAAATAACCAGATGCACAAATGACAGTCTCTGTTTCTCTC
TCTTCTATTTATACTAATGGTTATCTCTAATCTTATTTGCATTCAAATTACCTCACAGGT
GGTACACCAATAAGAGGTAAGAATGCTGGGTACTGAAAACATGCACTCACCCTCCTCTCC
TCCTCACTGCCCCAACACTGCCCCCCATCGCCTTCATCCTCCTCCTCCTGCCACCTCAGT
GTGTCCCCATTTCCTGTCCTCCGTCCTCGTTGCCTGCTCTGACACTTTCTCTGCCTTCAG
CACATAACTGGTCAGAGGTTTTCACTAATAATATTTTACTTCAACAGCTTTCCAACCGAT
GCTACAGCTGGTTTATTGGCAGCAGTGGCTAATGAAAGt
>NODE_514_length_1032_cov_6.365310
TGCGTAAAGTTATGCGTAATTTGTGCGTAAAGTTGCCCCTCGCACGTTTCGGTGCAAAAT
GAAGATGTCACTGCATTATTTATGATCCTTACAACTTTTATAGGGACAATATGCATACTC
TGGCGAGGCAGTCTGTTTTGTAATCGCGTAATCAGAGTGGGGAAATTGCTATTTCATAGC
CGCGCAGCCTTTGTTCGCTGCGACAAAAGAAAGGCGACTGTATATCTGGATCAACTTTTT
AGGACTTTTATTGTACAACAACCTTTGCATAACAACTATTTTTCTCAAGCGTTGCCCGAG
GCACTGCGCATGCGCGCTGGCTGCTCGCTGTCACTAAGACATTTTTCTTCACGTTGGAAA
CTGTCACTGGTGACGTCAATCACAGAGCTCTGACCAATTAGAGCGCAGGGTGATTGTTTA
GCTCCACGGGCTGCAGCGCCTACCATGAATCTCTATTCAGTATCAAAGCGTCCTGCTGCT
GCCTCTCAACCGAATGGGATTCCATGTAGTCTGCAGATAGACTTAACTTTATAAAGTTTT
TTTTCTTTATTTTTCATTGCGATTAAAATATATTTGTCATCATCATTATTATTTTGCCTG
CTGTCAAGTTATTCTAAAATTAGGAAGTAATGAGCGTGGATGCATTGGGAAGCCCCGTGA
TGGACCCTACGTTTTCCAAACGGAACACGGCGCTGAGATTAGTTGACTTGGCAGGGGCTC
ACCACCATCACCATCATCACCACCATACCCCTCAGAGCGTGACAGGCTTCCCGGGGTTCA
GCAGCCATCCACACTCAATGGCTCACTCGCACCCTGGGGAGATTACTGCGGAACCCCGCC
TGGGGCCGAGTCCATTCGGGCCAGAACACATGGGGCACTCCGCGGCCCTCAAAATCAGCC
CAGCCCATCATTATCCCCACCACCATCACCACCACCACAATCATCATATGGCAGGCCACA
GTGAAGTGGTCTCCAGTCAAACGGGAGCTTTTGGCCCGGTTCAGGCGACATCGGTCCCGT
ATtctatgtctcacacggcccaggctttatccgcaggtagggatttcctcatccggagag
atctgacagctcaagccatgcccgtactgactgaccagactgctggttcagcctctcacc
acggaatgtttgtctcaacaacaggtagctatcccg
>NODE_515_length_445_cov_10.856180
CGACGCCTGACGCTCCCTCACCCAAACAGAAGCTGACACCCTATTAATCTGCTACCGCCA
TGCATACATACGTGTGCGTGCGTGTGTTTCTGTGTGTGTGAATGAAGGAATCAGTGTGAG
CATGCGGAAGAGACTGTGTAAAAGGTTATGTTTAGCGTACGCGTTAACATTTTTGCCATG
TCTGTGTTTCTGCGTACGTGTTTGCACGTGTGTGTTTGTGTGTAAATGTGCTTCAATTCC
AGATCGTGCACACACATACGAACGTGTACACGCACCACTCTGCCATCCGCCAACAACAGC
CGGCGCTGAAGGGAGCTGAAGGGTGCTTGGAAATTAAGGTTATTACACAAATTGAGCCAT
ATGGTCTAAATATTTCAGAGCTGAAATTTACTAGGCAATAAAAATGGCCCCTACCTCGGT
AATGGTGTAAATTACAGCTTAACCCCCAGCGCTAATGATGTCCTTCTGTACGCCCCGTAA
CCAACCGTACATGAAGGACACATTGTTTAAAAAATACCCCAGGAAAAGCGAAAGAGAGAG
AGAGAGGGTGAGAGAGGAAGAGGGAATAAGggatgcggatggagggatg
>NODE_516_length_415_cov_7.253012
GAACGTTCTCCAGCATCCATCAGGCTTCTCTTCATGTTCTTTAGTTTCATCTGGAGGTTC
AGTTCTGAGCAGCAACCAGGTTCTGTTCTTGTCCTCCGTCCATAGAGGTTGATGTTCTGA
AGTGTCCTCCACACTGTCTGAGCTTCACACTAACTCTGGTCTCCATTGGTAACCCCTGTA
CCAAGTCTGAAGCAGCTGCCGTCTGTTGTTCACAGCTAGATAGTGAAAGTAGTTCCCTGT
CCGTGGAGTGGTTCTAGGAGCTCTGATTAGTGGTTCTATGGTTCCTTCTAGACCTCCTGG
TTACTGCTGACACTGTGGTTCTCTGGTTTGTAGCTGCTCACTGATCTTCCTGGATCCTTC
TCCATCTTTGTGAAGTCTCTCAGTCAGATTGTTCACTTCCTCTGTTCAGTTCTTCTCCAT
GTGGAGCCATGATGCAGACATAGATAGACCCAGTCCATAGGTCCAGAACTGAGAAGGTTC
TTCTGATTGTAGAACCATGTTCATCAGTTAGACTGATTGTGAACACAGTTTGGGGCCTGG
ATTTTCAATGTCGTATTTa
>NODE_517_length_367_cov_10.929155
TAAAGAGTAAATAATCTCCCATTGCATTCTATTATTTATACCCCTGGCTTGAAAGGGACT
GTATTAACTTATAAGTTATAAGTAGTTAGAAGTTACTTACTTTAAACTGGGGGTGTGGGG
GGGGGAGTGCGGGGAGGCACGGGGGGGAGACGAACCGACGCTCTGCTTAGCTGACTTCCC
CCCAAATTGCTGACATAATTACATGAATGTAATTTTTTATGACTCACAGAAAATCTTGGC
ATTTTCACTGAAGCAGATAATTAGACTTGGAATAAAGCAGGGGCGGAATAATTAATACAT
CAAAACTAGATGAACTTTTTCTAATTATTTTTATTTAATCTCCATTCTAATTATTGTTCT
AGTCGGCTGAGCGAGATTGCCTTTCTCATTCAGGGTGTGAAATGCACCCGTAGCGCTCAA
TCCTCACCCAGTGAAATATCAACTAAGCGTGGAGACGGGAAATCACAGGGCGCTCGCCAC
TCTTCTTCTTCTTCTTCTTCTTCCTCCTCCt
>NODE_518_length_675_cov_12.145185
TGGAGACCTGGTGGTGGGAGCGCTGTTCGCCAGGAGCAGAGGGCGATCAGCGAAGTTTGG
CAGGAAGAAATGGGAGGGATAAAGCTCTAAAGGGGATCTGAAAACCATGGAAATGACCTG
AGAGAGAAAGAAAATTATCGAGAAAAAGGAAAAACCGAAAAATACGGCAAGTAAAAAAGA
TTGAATGATTCAATGGCTATCGCCTAATGACACCAGCCTCATAATATCTCCCCCCTAAAT
CCGCCGTTGAGTGTAGCATTGAAACATTTTGTTTCCCTTTTCTATTGGTCTTCTTGGTGT
CGTTGTAGCGTTGTCATGGCAGCCCTGCCAATCACTGTCAAGCGTGCCAATCATTAGCCA
GTACGTAGCGCGAGGCTTTCACCACTTGTGCAGCACGCACGGGGGGTTATCAGAGTCTCC
GATCTCCACAGCAACCCTCCCACCGCACCGCGCGCATCAGGCACAAGCCAATGCTCGCCT
ATCTGCTGAATGGAATGAGCAATTAGAGGGTGGAATATTATTGCGATCTTAACGAGGCTC
GTTAAAGCTAAAGAAGATATGTAGACTGGAGATGCTTAGCAGAGACGGGAAGGGAGGGAG
GGAGGCAGAGGGAGCTTTAAATGGGTGACAAATGGACAACCAATGACTGCAACTCGGGAA
TACACGTTTTGAATAGAAGCGAGTCAATTTGCACATTATTTTCGCATACTTTTTCCTGTA
GTAGCTACTTTTTTATCTTTCCATCAGCCCATTCATTTTTTTTCTCTCTCTCTCTCTTGT
GCGATGCGTTAGAGTGTTCTAGCTGCATGGTTTTGTTTt
>NODE_519_length_309_cov_1.478964
GACGGTTTGTTTGTTTTGCGAGGGGTCAGTTGCCTGTAGAAAACAGCAGTCAATAAAGCA
AACCAAACCGATAGATGTGCTTTCATTTTACAAAATACTGCTGGTACTCCTAAGTATGCA
GTATTTAACCTGCAGTTACTGTTCCACATTCTGTAGCCTTACTTTATAAAGTTTTCTATT
TTGTTACACTGAAAAATTCTGATCTGGTGAAGCAGTTCTCTAAAACACCAAATGATCAGT
AATTCAGTGATTATGTTGTCAGTGAGAGCAGAAAAAGAAAGAAATATTTTTGGAAATAGT
AAAAAGGTGCTTTAGACGATACGCTTTTAGTGCGTTTGAAAGAGTTGACAAGAACTGCAA
TTAAATAAATGGCTGCAGGTGATGGGGAAAAATAGAGGCAATATTAGTCAGCCAGCACAA
AGTGGCACGATTAAAGAGCTCTTGGACTGCCcg
>NODE_520_length_635_cov_13.711811
GTTGATAAATGCTCTGGACAATTTGGTAGAATATCCAACTCCCTTCAGCAAAAATCTGCT
TCAGTACTAAATTTTCACAGGCTTCTTCCCCATTTTCCTTCAGCTTTTTTTTCTTCTCAA
CAGAACAAACACGCATGAGCCAAACATACAAACACTTGCACAGACGCACACACGCAGGCA
CACACGCAGGCACACACGCAGGCACACACGCAAACACACACAGGGTAATGGAGATGTAAC
TGGAAGAGTTCTCGCGGCATATGGATGCCATTTGCAAGCTGCACTGAGAATGTATAGGTC
AGTCTTACCCTTTGGTATCTCTCTATCCATCTGTTTTCACATTACTTGCAAATTATAGTG
TCCTCCAGACCCAAATGAACATAAATCAGGCCGGTGAAAGTGCAGAAGTTTTCCCATCTG
TCATAAAACAATGATTTAAAGTACGGGTTGTCAAAATATGGCGCTGTGAATTCGCCCCGC
TCCCCAGCAGTAGGAACACAAAGCACCATCTCATCGGAGTAATTTATGGCCTCTGAGGGA
ACAGAGGGTGATTAGGGCTTAGGCCACCAACAGCCAGAAAAACAGTAGAAGCTCCAATAA
GGATGGCTGGAAAACCTAGACCAAATTTATCAAACAATTCAGCGAAATCTATTTCTGTTT
GGAGAGCAGAGCGAGATATATAGCCTGTTTAGTATACTGGTACATCTCTGGAACatttgg
tcacactgcatttgtgagttttggagattctacattaaatagtcgtagcccgggacatg
>NODE_521_length_459_cov_12.187364
CTATGTCCCAGCATCCTCACTGACATCAAGTGCAAAGTTATGTGTTGAAGCTTCTGTAAA
TACGTTCAGATGTGGAAATACAAACTCCCTCGCAAAGAAAATGTACATATAGCTCACACA
AGAAGTCCATCATGGCCAGGGGACGAAATGATAGTGTTTTTATAAATATAAATATATATC
GGGTTTGACAACCTTCGGACTGTTACATGCACTTTCTTGGAAAGTTGGAAGATCTTTATG
GGTCCAGTTTCTCTACACTTTAATACCTACTAACAACTAAGATACTGTAATTCTTTACTC
TAATAATCAAATACATCAGTTTTCCAAAAGAAGCATTGTGTGTTTGTGTGCTTTTATTTA
TTCGTGTCGGAACAATTTTCCTCCCTTTTTTTTAAATTGCAGAAATAAAAATTACAACTT
TTTAAAAAAAATAAAATAAATAAATAAAATATTTTACTTGTGCGTAATTGGTGCTGGTTG
CGCAGCTCTTTTCTGTTCGTGCGCACTGACGCACAGCAGTGGAAGCAGTCCCTGATTAAA
TTAAAATGATCGCAGTTTTAACCTCATCATTTCCTTTGCCAGTCTTTGAAAGCACCGTGa
gtg
>NODE_522_length_641_cov_9.717628
TATTTTTCAAGAAAATACACACCTTAGACGTGACACCACTGTAACAGATTCTTCCCTTGC
AGATGTGCCCTCTCACTTGGTGAGCAGTGTAGCTGATCTGTGTTCATATGAGTTATTTTG
ATAATTTGCTTGATGCAGACACAACACTGACTTACTCCATCTTATAACTGAAGCTGCTGA
AAGGGTTTAGTGTGTCAGTCTCCATTCATCAAGCAGCCAACAGTTCAACATTCTCTGGGC
CCTTTTATCACTCCCAACACAATGTTTTGCAGCTGCACGTCAGGGTTCAAGAACCAACGT
TGTGATGAGCTGGCCAACCCCTGCGATTACTTCTGTCAGAATGAGGGGATGTGCACATTA
ACAGCTCTTAACAAACCACGCTGCAAGTAGGTCCCTCTCACCTCTCCAGCTGTATTCAGA
GCCCACTCACTCCCTTTGTACACACCTCCACCCCAACTCCATCCGGCTTCATTTCAGCCT
CAGTCCAGTGTATGGGCTCTTTGTCACAGTGCCTCCTTGTAGCAACTTATCATGTAATGA
GTGCTGGATAAGAAATAGTATACTGAAAGATTATGTGATGAAATTGCATACTGTACATCA
AGGATTATCATATATTTCAATAGATTTCTTTTTTTTTTATAGCCTTGTGCTTTTATTCAG
ATAGTTTTAATtagttgtgttgctgttgtacatcatttaaatgtaattatggttcatagt
attacccttccagctttgcgtttcttttattagcacagtcatatttctactttgcatttg
gacat
>NODE_523_length_326_cov_2.088957
CCTTTGTTTTTTTGTAAAACTCTTACAAAATCTGCAAGCCAATCATCTAACATTTTGACC
TGTGTACAGTTCATTTGTTGGGCACATGAATGTCTGTAACAAATTTGATTGCATCTGCCT
ATCATGATCCCTGCTTCAGCCCCTGCCTGGCTCCCTCTTTCTCCTTCTCCCTCACTTTCT
CCCCCTCTCTTTCTCTCTCACTTAGCCTTGCTTGCCCTCACTATCGCCCTCTGTCGTCCC
AGCCCTCCCTGCAGTCAGCCTGATTGAATTAAGTCTGGCTTCCCTTGTTCTGTTTTTCCC
TCAGTTTAATTTTCCTATTCAGTCCTGGTTTCAGTTTTATTCCTTTTCATTAAATAAGAT
CGTATTCCTTTTTTCTTAAATAAGATCTTATTAAATAAGATGACAGTATCAGTTAGATGT
TGAAATATTTTAGTTTAGGACAAAGTGTTGGGCCAGCTAGCCAGTACACt
>NODE_524_length_340_cov_3.670588
AGATTTGTTAAAGAGACCGAAAAAACAAAAGCTTAATTAAGTCACAGCAAAGGGCAGAAA
TGAGAGACGAATCGAAGAAAAAGATGAGGAAGAAAAGAAGCAAAACACGGAGAAAAAAGG
AGTAAAGAAGGTAATAGGAGAAAGGACAGGACAAGGTGAAGAAATGAAGCAGAACAGAGA
GGCAGAAAGCAGAAGAAATAATGAAAGGAAACGAGAGAACAAGATAAAGAAGGAAAGAAA
GGAAAAGAATTAGTGAAGGGAAGTGGAGAAGAAGAAGAAGATAAATCAACAAAGGAAAGC
AGAGGAATAAAAAGAGACAGGAGAGAGGAAGAAGGAAAATAAAGAGAAGAAGAGGAAGTA
CAGGGAGTAAAGAAGCAGCAGAGAGGAAGAGGAAGAAGATTAGAAGTAGAAAAGATCAAC
AAAACTAAACGAGGAAAAAAGAAGAAGAGGAGTAAAGTAGAAACGACGAAGGGAgaaaga
aaga
>NODE_525_length_340_cov_1.794118
AAGTGCATGAGAGCCGTTACGTTGAGCGTGAAGCCCGGCGTGGGATTGAACTCACTTTGA
TTTGCTGTTTTACAGAGTCGACGCTGCCGACGCGCTGGACGGTGTTCAGCTGGACGGCGT
TCAGCTGGAAGGTGAGAGCTGAACCTGTCTCTGTCTACCTGTGAGTCCAAAACACTTCTC
GCGCTACAGCTGACGTTTTCTCACCAGAGTACGTGGCCTTGTACACCTACGAGAGTCCGG
AGGCGGGAGACCTGACGTTTGTGGAGGGAGACGTCGTCATGGTGACGGAGAGGGAGGGGG
AGTGGTGGCGAGGATGCATCGGGGACCAGACGGGAGTGTTTCCCTCCAACTACGTCCGAC
CGGTGGAGCCGGAGGTAACGGCGGCATTTAGGAACTAAACTCCTGTTTGCAACCACAACC
CACGTAGCTACTGTGTATTACAGAGAACACGTTCCTTCAGTGTTCACAGATCTGTTGGTT
TGTt
>NODE_526_length_598_cov_20.352842
TTGGCCGCGGCCACTACTGAGACTGCTCACTCAGCCAGCCCTCATTTCCATTTCAATCTC
AACCTCATGAATGCAAAAACTCTGGCCGAAAATTAATAACACCACGCAGGGGAAAAGTGG
GCGCAAGGGAGAAGGAAGGAAAGACAGAGAGAGATGGAGGGGAGAGTAAAAAAAAAAAAG
AGAGAGAGAAAAAAAAGAGAATGGGGAGCTGGGGTCTTTTTCACCCCTTTTGTTCCTCCA
AAAGTGCCCCTTATTTTATTTCCCTCTCTCTTTCACCAGGATCCTCCAATGAATGGCATT
ACAGACAATGCCATATCCAGAGTGACACAAATTTATTTCGGTTGCAGCGCCATAGTGTAT
TTCCACAGAACCAGGGGCGATTTGTCTGGGGACAATTTGGTTTCCATAAAGGATTTAAAT
GGTTTCTGTGGAGATAGTGGGGTGAAATTTAATTTGTTTCTCATTTACTACAGCAGGTAT
GAAAAGGAGAAAAATTGGACGGCTGATGGGCTAAAAATTGGTGCTGTCCCTCTGCTGTAT
CCCCAAAGGACCGAGGCCCTGCATCATATAGATTGAGTTCGACCCCCCCAGCCCTCCCAA
CCACAAGCCAAGCCAACACAGTCACACGCACACACACACAGCCTGCCTGCAGCCTGGAGA
GAGCTGTAACCTTAAACCAACTTAAACAGTAACCTTTGGGGAGGCTGCCAATcactccta
aaacaacgtttccatcgatcgg
>NODE_528_length_357_cov_1.442577
TCATACTCTTGCGGTCTCCCTGGGCGAACTGGATCTCGATCTGGCGCCCACAAACCCATT
TACGATCCAGGTTGTGAAGAGCGTCTTCCGCATCCCGGACATCTTCAAACATGCTGAATT
TGTTAAGGCCCTTGATTTTGAAATTTGGACAGTGGGACAGACAGCTGCACACATGCACAA
CAAGCACTAAAAAAAGCTCGCAACACAGGTTGAAAGCTCCAAATCCAAACACACACAGCT
ATTGGATCAGTGAGGTGAGAAATCTGTTATTTCAGGTAACAATTAAAAACTGAATTTTTT
GATATTCAGATATTGGTTTGGCATATTGTAGCAATTTATAGTGGATTGTCTTCATTAATA
CCAACTGCAATTATGAAAAATAAAACTGAATAAATAGTCCCATTGGTGATTTCAGATTGT
GAAGACAAGACAAATATTGATAGTGATCAAATTTGGTAGGATACAAAAAGTTTCTCTTGT
TACCTTTAACATGCTTGACCt
>NODE_529_length_690_cov_15.343478
GTTTTGCTAAGCAGGATTCGCAGTATCCATTCAATCATTGTTAAAAAGGTAATGGGACAA
ATTTCATTTTGCATTGTTAATCTGGCTGGCTATTAAGAAAATGTTTTGAAAGGTTCAAAC
CTTCAGATTTTTACCATAACAAACATGGATTTGCTGTATTAAAAAAACCCTCTTTTAAAA
AATGCCTATTGACTGTGGAGAAAGTTCTTTGAATCAGCTTCAGCTTAATCAGAATATGTA
AAACATTGTAATTTAAATACCAGGATGCCTTTTAATAAAAAGGACTAAAGTGAGATTTAA
AATGAACAAGGTGATTAAGAGCGACTGTGCTGGACATTTATAGAGCAGGACTGCACGTAA
TGAATAAAGATTCATGCTTTAGTCCCAAATTTAAATTTTTGCACAAAATGTGTCTGATGT
AGGCAGCTTTTAATCACCTTACTGACAGGAGTAACTGCTTTCATTTAACCTTGACTGAAG
ATCATGAATTCTAAAGCATTTAATTGGATACATCATTTAACAGAATGAACAGAGCAAATT
TTCGCCAATTCAAAGGCTCAGATTGACAGACAGTGGCAGTAAGACCCACCACAATTAAAG
CTGATCTGTATTCACTGGCCCTGTCACCCATCGCCATTAGTGATGTGACTGTTTGATCAT
CTCTGCAGAGAAACTTTGCTGAACTTCACCTTGTTTTGAAAGGACTAGACGTTGAATGAA
AGACGAAGGTTTGAGGAGGGAACGGGGGCTCTGGAGGATAGCGAAccacacacacataca
cactcactctcacacacacacacacacacacacatacacgtacaccaacctacc
>NODE_533_length_342_cov_2.105263
AAGGCAGATAATGAGTGCGCAGCATGCACTCTCTGATTTCAATCCTAAGATGCCTCACTG
GCCCACCAGAGTGCAGCGGTTTGTATTCATAAACATAATGCACATTGATCACTTGATTTG
TTTCCACAGCCAAATCAGTCTGGGCGTCGGCCTGTCTCTAATTCACGCTATGATTGGTTA
TCTGTTTCCTATAATTTTGATCCAAACTACGTCCCCACGAGACGGCTGAAGTAATAGCAC
TGCATTGATTTATATACATTGTCTTGTTGTAGATAATGAGTCTGCCTCTTGCAATGTATT
CTTTGTTCCTTCCTGTATCGGGAGTCCTGACAGGTAAAGTAGTGAGGAAGGTGTTTTTGT
CTAATCCTACAGAACATCTAGTCACAGCTCAGCCGCTTTAAGTGTCAAGTTAAATCCAAA
CACATCAAAAGAAATTCAGGTCATTCAAATATTTATCTTACCTGTctacctcgttttcat
gacaac
>NODE_534_length_316_cov_1.303797
AAATGATGTAGTCTGTCATACTTCTGCATTTTTGATATCATTTATCTGAACTGTGTAAAC
AACATGAAGAATCACTGCTTGAGAACTATTGGGCTGGATCAACTCAATACTGTACTGAGT
AACAAATACTTTAATACACAATTAAAGATTTTGCTGTTTTTTAGAGACTTTCTAATTCTA
GTTGGTCAGAGCGTATGTTTTGTCCTGCTGTCCACGTGGGCAATACAATGAAAAAGTTTC
ATCTTCTGGTGAGTAAGAATGCTCTTGGCAAATTCTATGGAAAACTTTTAGGTGATTTAA
ACCAGAACCACCTAAGTCACCGATATGGTGAAAGCAGAAGACAGATGTGCATATTACTAG
TACTACTGAATTCTATAAAACAGCCCATCACACAGAGTGCATTTTTTCAATACAAATGAA
TACTATTGTCTAATGAGTTTACCTTTTTAATTTTTTTATt
>NODE_535_length_309_cov_1.355987
GGATCCTTTTTTCTTTTTCTTTTTTTTAAAAAAAACTGAGCAGTCGGTATACTGTAAGCC
AGCTGTCACATTTGGTGAAACAGACACAAAAATCTGAAAAACAAACAAATACACAATCTT
TTCCAGTTGAACTTTTTAAAACTCTAGCAGTAGTATAGCATCAGATCAAGTAGCATCTGT
TGCCCTTTTCTCTGTTTTTCTTTACACTTTCACTGATATGTAAAGCTTTTGACAAGAGCC
AAAGTCATCACAGAGAATGAAACAATGATTCTCACCACTCTGTCATCTTTGCTGTGTCTG
TTCTCTTGTCAGATGTCTGCCCTTAACTTcatttccatttgggattttacctttttcctt
cttgtctctctttgatcctctgtggacacttagattgcgctgcccattgcattgagtttg
accgacaactcttcctactattctgtctttctt
>NODE_536_length_170_cov_1.464706
AGGTTGAGAGACGCATACTTGGTTTTGCCTTCCTTCCCCTTTGCAGTTTGCCCAGAGCGC
TCTGACATTGCGCTGTCCGCTCATTGAGTATGGTGAGCCCTGAGACTGGGGGAGAAAGGA
GAGCGAGATTTGACACCAGCTATAAACAGAAAGTGAAAGTGTTGACAGCACACGCATTCA
AAACAACTAAAACAGAAACAGTTTCACAAATCAAAATATAGTAAACACAGAATTTGACTC
ATCTCTTGGCTGAGGTTAATATAATTGAGCACTTCTAGCGTAACTTAGAATGCAACAGTA
CAACATTTTACAAa
>NODE_537_length_1222_cov_8.935352
GTCAGAAACAAAAAAGAATATGTAGTTTTAATAACCGTCTACGTAAATTATAGGATGAGT
AGGAGGAAATTAAACAATAGAATTGTGTTATTTCCACATGTTTGACCTTGTCGGGATACA
GATTGGTAAAATGTTGAAAAGAACAAATATTTCTTCGTAAACAAATAACTAAAATTATGT
CAGAAAAAACATAGAAAATAGGGCCGTGTGAATCTACATTTATTCTGTCTACGTGGCATA
AAGGATTGGTGAATCAATGAAAAGTGGGACTACAAACATCAAAAAATTTGTTTTGGCCTT
CAGCGTGTTTCCTCCACACAGGTATTTTGCTATGTTTCATAGGATTTAGTTTCAGTATGT
CTTCAATATATTTCTGAACCCTGCCTATTTTGTAAAATGTTGTACTGTTGCATTCTAAGT
TACGCTAGAAGTGCTCAATTATATTAACCTCAGCCAAGAGATGAGTCAAATTCTGTGTTT
ACTATATTTTGATTTGTGAAACTGTTTCTGTTTTAGTTGTTTTGAATGCGTGCGCTGTCA
ACACTTTCACTTTCTGTGTATAGCTGGTGTCAAATCTCGCTCTCCTTTCTCCCCCAGTCT
CAGGGCTCACCATACTCAATGAGCGGACAGCGCAATGTCAGAGCGCTCTGGGCAAACTGC
AAAGGGGAAGGAAGGCANNNNNNNNNNGTATAGCTGGTGTCAAATCTCGCTCTCCTTTCT
CCCCCAGTCTCAGGGCTCACCATACTCAATGAGCGGACAGCGCAATGTCAGAGCGCTCTG
GGCAAACTGCAAAGGGGAAGGAAGGCAAAACCAAGTATGCGTCTCTCAACCTGTTTGATA
CATACAAAGGAAAGAGCCTTGAAACACAAAAGCCTGTTGGTGAGTATACTGGTCCTGTCA
TCCCCAAGCTTCAGCTCACACACAAGCTTTTAAATTGTGTTGTATGTGTACTTGCAATGA
CAGTAAAGGCATTATATTTGGTTTGGTTTGATTTTGCAGCATAGGTTCCTTCAAATTTTG
CCAGATGTTGTTGTTTTGCCATTAAAGATGTACAGCTTGTTTTGTAATTAATCAGATGTA
GCATAAAGAAGCAGACATGCTTAACCACAGTCCGATTTGGTTTTGTGATTAAAATTACTG
TGTTGTATCCTGCCACCAATTGCTGCGACTTTGATGCATTATCCTAATGTCTCTCTAAAA
GCTTTCTTGCTGATTTCCAATACAGGAAGTGTATGTATCTCAGACGCCTGCCAGACAGTT
TTTGCTGATACTGTTATTATTCAGAGAtgtgcaccattagtattgatatgcatttacacc
tgtctgtaagaggaaaaaacattgccagttagaatgcttcacaaat
>NODE_538_length_824_cov_4.293689
TGTGCGTGCAGCGCCCCAACCTCACAGTTTGTGCTAGAGTGTGGTGTTTTTTGGTTGTTT
TTTTTTTCTTCCACAAGGCCAGAGAAGGGTGCACCGTTCCCGGCGGCACTGCAGTACCGG
GTCGATGCTTGGAGCGAAGGGAGCGAGCCCCTCTTTCAGCTCCCGCTGCTAAAAATCCGT
TTAATATGTAGTCCTCGTATCGAGGACGTATCAGATATTAAACTGATAAGAACAGATACT
ACACTTGATCTTAGCCAAAAGGCCGAGAAGCGATAAAGCCTGAGCCTTTGCTGCCCGGGC
CCACCCTCTGCCACAATTCCCACTTGTGCTGGTGCACCATTTTGTCACGGCTTCTGCTTC
GCGACTCCGCCCACACGCCCCATTGAGCACCCTCAATGCACCCTGTCAAGCGCAGCTCCT
TTGCTTCGAACAAACAGATGTGTGGCTCTGCCAGACGGCAAAGCCGGCCAAAAATAGGCT
AAACTCGTTGGAGTCACTCTCCACGGAAGTCTTTAGTAAAAGGCGAAAGACTTGTGCGTT
TTGAAGAGAAACCAGAGTAAGTGTGCCTCTCCGCTGACCAGCAGCCCAAAAGGCTGGCGG
TCCCAGCCACCACCCTCGTGGTGCGCCTCGCTTGACGCTGTGACGAGCGGCAGCTCCCCG
GCAAAGCCCAGTGCGCCTGGCCTCACCTCCCCGTGTTGCCAAAGGCTCCGTCCAATGCTA
TTGCAGCCCGTCTGTGGGATGACCAGTCGTACTTTGGCCGGCATGCGCTCTGTCCGTTGC
CCTGTTTGCTTGGAAATGTAACTAGCACGCAAACGGCCTTGACACTCATTTTGCAGTCCG
CTCTTTGCAAACCCTTTGCGGCTCACGTGGAGCGACGTGACACTGGGAGCCCAGTGAAAC
TCGCTGTGTGTGCAGCGCCCCAACCTCACAGTTTGTGCTAGAGTGTGGTGTTTTTTGGTT
GTTTTTTT
>NODE_541_length_399_cov_1.518797
TCTCTGTTGATTCGGCGTCTTTGTGACGGTTGTTTTGTCTATTTTGGGGCATGTTTTTGT
CGCTGTGTGCTCATTTTTGCGTCCTTTAGCGGTAATTCTACCTCGTATTGGTTGTGTCGG
TCAGTTTGTGGTCATTTTGCGTTTCATTTTGGCTGTTTTTGTGTCTTCTGAGTCACTTTG
CTCCTGTTTTGTTCAGTTTGTGCCATAGTTTGGTTGTTTTGTCTCGTTTTGTGGTCATTT
TTCTTCTTTTTGTGTTTGTGTTGCATCTCTGTGTAGTTGTGACGCCCCTTAGTCGTCCTT
TTGTGTCTATTTTTGGGCAAATTGTTGTTCTTTATGGTCATTTGCTGCTTTTTTGTCAGT
TTTGCGTCTTATTTTGGTTGTTTTTGTTGGCCTGTGGTCATTTTGAGCCTCTTTTACTGT
TGGTTTGTTGCCTTACTTTAGTTGTGTTCGTCTCTCTGTGGtcatcttgcttcttttttt
gtgttattttgttggtttttctgctcattctgcttctgtttatggtcacttgtcttcgtt
ctc
>NODE_542_length_751_cov_12.926764
TGTCAGACTGTCATGGCATTTGTTTTCACAGTTTTACACAATGTCACATTCCTAAAGTTG
TCATATTGAGTCCACTGAGGTACACAGTAAAAACCCACAGGCATACCAGTGAGCTTAGAC
ACACCACAAATATCCACCCTGAGATATGACACAGCCCTAAAGTCAGGAAATAAAATGTCT
ACTGAGTGATATGATTGTTTCTTTGTTTGCTTCTTTGTCTCCTTTGTTTTTTCTTTCTTT
CTTGCTTACTTGCTTTCTTTTTCCCTCCTCCCTTTTTCAGTGTTCCTGCAGATTCCCCTG
CTGTCGGCTCTCGTCACATTCCCCAATCTGTTAGCCTTCTGATACCGGGGCCAGACTTGA
AAGGAAGTCTTAAGGACGAGAGCTTATACACTGTGCCAGATTTTGTTAAATAACTACGAG
ATGTTGGTGCCAATTCATCGGTAATTGTCCCTTCTGGCACAGTCTGTTGAAAGTCCTGGA
GAAGCCTAAGCTCAAGATCACTGCAAGTGTTAATCTTCTTATACTTAAGGTATCAGGTTT
TCTTTTGATGTCGCTAAACATGTTGACTCCTATCTCAGCGCAGAAGGCAATCCAGACATA
GCTATGAGCGAGATGGGGGTTTGTCTGCCTTCTTCTTCCAAGAATCTCGTGGTTTGTGTG
TTCCTCTCCTAGCATTCATTACGGTGCTAAAATAAAGCAGCAACAAAATGAGAGAGAAAA
AAAAAGAAACAGGAAGAAAGGGATTGATTCTGTGCTAATTGTCCTTTCCTTAGCGCAATT
TGGCTTGCTCTTGTTCGGTGTAAAATGGCCTGATTTATTTTTAATGAGGCGAAATCCTAT
TTCtcagactagtcagtataatagcccaaggttatttccgagacctgcttcttca
>NODE_543_length_297_cov_1.444444
TTCCTGGTCATTTTGTTTGTCTGCAGTCATTGTACGTCTACTTATGGTCATTTTGCATCT
TGTTTTCTTTGGTGTGCATCTCTTGCTGGCCTTTTTGATTCTCTTCGTTGCTGTTTTGTG
GGTATTTGCTGTGGTTTCGTCTCTGTTTGTGCTGGTTTTTGCTCGTCTTTGCTGTCGTTT
AGTCTCTGAAATGGTTTTGCATCTCATTTTGAATCCCATTTTCTTTGGTTTGCATCTCTT
TCAGGTCTTTTTGATTCTCTCTGTCAATGTTTTGTTTTGTTATAAGTAACTGTGTGCTGT
CTTTTCTCTGTTTGCAAtgggttttttaatctttcagtaagattttgtctcttactggtc
atttcgtgtgtttgtgtacatttatttgtgttcatctttcatcaggtttctggtcttttt
gagtctcttcttgctattttt
>NODE_544_length_145_cov_22.655172
TCTGCGAAAATCAAACTGGAACAGCCAGACCATGTGCCTCAAGCAACCTGTGGGAAGCAA
TGAGGTCCGCTTCCAATCTCTGTGGGTCAGGTTGTGTGATGTCAGTGATGATGTCACAGC
TCCCATTGTTGACATCATTGTGGAACTGCCATGGAGAGGCCAGCATACCAGTCCAGCTCT
GCTGTGAGTGGGTAGAACAGTTGGCCTTGATGGCAGCGCCCCTGCAGGGAGGGAGAGACG
TCTGGGTGCGGGCGGGCGGATTTGGGGTGGCGGGTGGGGGGAGCGGAGA
>NODE_545_length_355_cov_1.419718
CGCCCTAAAAGTAGAGGGTAATGATTAAAACTGTCAGTTGACGACAGCTGAACTGTCATC
AGGTGTGAGGACACTAAAGCCTCATCACTCGTAACAACTACTGGCTTTCTCTCTTGTCCT
GTGGGTTTATCTTTCCGCTTGTTTCCAATGGCTCAGAAATTCAAGCTCCTGCCTGTCCTT
TGGCTAGGTCTAGTGATTGTGGGTAAGTAGCCTTATTTTATAATATTATATTAACTTTAC
ATTTTTGGTTATTAGTATTTGATAAATGGAGTGGTCCAGATAATCACCAATTCAGTGTCT
GTCTATCTGTCTGTCTATCTATCTATCTATCTATCTATCTATCTATCTATCTATCTATCT
ATCTATCTATCTATCTATCTATCTATCTATCTATCTATCTGCAGTCACGCCCAAAATTAT
TCATACCCTGGTAAATTTTGACTTACAGTTACCTTTATTCAACCAGCAACTTATTTCTTG
ATTGGAAGTGACACAGGCg
>NODE_546_length_805_cov_14.439752
TCCAAGTCAGAAGCACTGTGCTAAGTAAGTGGAAAAGTGTTTTTAATGATTTATTTTAGC
GTTAATCAGCTCGGACGCTGGAGAGACTGCTGAACTGCGCGGTGCCAAATTACGCACAAC
AACCAGGAGTCATATCACAACCTCCAGCTCGTCTTTAACTTCTCCTTCACGGGCTTTCGG
GACATAAAACAGTGTGCTGTGTGAGTGAGAGCTGCTGCTGGTGGGGCAGCACCGCTTTTT
CTATCTTGATCTGAACTACTAACCAAGTCTTAGAGAGATCAAAATTCAATCCCGTTCTGA
GAAAAAAGAGAAATGACGTTATTTGAATATGTGCCCAAAATCCTTAATGAATAACTTAGG
ACGAGTAGGAGGCAAATGCTGCCCCAGCTGTTTCCTGTTGAAAATGTCTGTGTAATGTAG
ATAAATGTGAGGGATTTTCTCTCTAAATCCGTCTCCTGTTCGCTAAATCTCACTTCTCCA
AAACGAGCCTGCGCAATGGAACAAAGTCGGAATATTGAGATGTGACATTGCCCGCATCTC
ATCCTCTTTCTCCCCGTTTTTAATGACTTCAAACAAGTTCATTTTCGCCGGGCTTTGTCT
TGCGGAGACCCGTGGGGATGTCTAGCGCTCTTTCCTTTCAGTGGCATTTATGTGATGTCT
TCAAGGTAACTTACCTGATTTCCTTTGACACTATAGATTATCACCTTGGTTCTTCACTAT
TTGCACAGAGCATCCTTGTCTAGTTTAAATTGAAACAATAAATACGAATTTCTGCCGCTT
CTTCCTATTTTGCAGCTTCTTAAATGCATGATAAATGTGGATTTGTTCTTATTATTATTA
TTATTATTATTAATATTATTATTATTATTTGATCATTTTCATTCAGTTATggagaaactg
tcctgcatgtcttggtgattttttttaacgtactaaattagagactgtc
>NODE_547_length_688_cov_12.595930
AATGTATCACTTTTGAAATCACACAACTCTAATATTTACGAACAGTATGGGTGTACTTGT
TGTGTTCTGCATATAAATTAACCTGCATTCTATATTAATTGCGGTATGTGATGTTATGTC
ATGTATTTTCATTGATATCTGCATAAAAAGTTATGAAGTAACCACAATGCATTGCCCATG
TGAAGGAAACAAACAAACTGAGAGAATATTTTGCCGTCTTGGCAAATCTGGGTGCTTGTC
TCTTTGTGTTTGCATATGCATATATACATATGCAGCATGTGCGCCCATTTGCTACTGATG
TGGTTCACATGTCATGACAGAGGAAGGACACTATCCTCTGGTATGTTTTGTTGTGCCCTC
TGCCTTAATTTGCCTATTGTAAGTGTGAAGGGGAGCCAGGGAGATGACATCATGCAGCAG
GCAGTGTTTGAAGTGCCAGTCCTGAAGGAACCACTTATAGCAATTAGGATATCCTTGAAC
AAGCGTTTGCGAAACATTGGCTGGTTTTTGGCATTTGCCTCCCGTTCCTGCCTACTAACT
AGCGAGGTTTGATCTCCCATAATTATCTACCCACCGGCTCCTCACTCCTGACAGCTCTCT
CCCTGGAGAGGGCTGAATGCCGGGGCTACTCACTGATTGCATCAAAGTGTCAGAAATTGC
AACATCAAAAATAATAACTGATATTCCGGCGGCAGGCTGCTCTTTGAATATTTCCTTTAA
AACGCTCTCTAATTTGTGTCTCGCATGGTGCCAATGTGTGTGTGACTGTGAGGGCTTAAA
GCAAATAAAAGCAGGGGAAGTGCATTCATTATTGAACCCCtatttacatatg
>NODE_548_length_546_cov_14.369964
TATTCATTCTTCTTTTTGAAAGATTTCAACTGAACATACGCAGGTTGTTTTTTTTTTTTT
GCTTTTATTATATCGTATTTTAGTCTTTTCAGGAATTTTCTTGCACTGAAAAGATCCTCA
GCAAACAGGAAAAGAAAGGGGGGGGTGGTAAAACAGGATGGGGGGGAGGAAGGAAAGGAA
AAAAAATGCATGAAACATGAAACTCTGCAAATTTGACTTATAACAAGCAAAATTACACCC
TGCTGTCATTTAAATTATGGCTGCCCTCTATAAAGGTGTCTTTTAGGTGCATTAATTGAA
TTCGGCACTATTTCCCAATAATAATCTGTAAAGTTCAGCCGTCCATCCTTCATGAGATCC
CTGCCGCGTACCAGAGGAGTATCTATTTCAGTGGCTTAATTTATTTTCATGATTCGCCGA
TAATGACGGCCATGCAGGCTGTACATCAGAATTAACCTTCATTTCACTGAGGTATATTAC
GATGACAGTCCCCGACACATTTCACCTACACAAAGGGCATTCTCTCCCCTCTCTCTCCCC
CTTCTCTTCCTCTCACTTTCTCCCCCCTGCCTCCTCTGTCGCTGCCCCTGCTGTATAATC
ATCCTCGGCAGACCAAGATTGTTTGATAGCCGATTAATTTTCATAGGAAATCAAGTGGCC
AGCTCTTTCTCTCTATCGCTCTTTCTTtat
>NODE_549_length_331_cov_1.416918
AGTACACAACAGGTGTTGGCCTAGTTGGAAAGATATGGCTTATTCGGCCTGCTTTGTTTT
TCATGTGCAGGTTTTAGAAATCAGTTTTGCTTCAGGTCATGCAGACAGACAGTCCTGCAA
AAATGGGTGAAGGTTAAATTTAACACATGAGCTGTTTCATGTTTTAGAAAACTGCTAAAA
TATGTAGTTGTAGTTAGTTTTCAAGTTAAAAAAAGTTATTAATCATTTCTAACTTGTGAG
AAATCTGTCACTAGTGTCAATTTATAAAACAGCAAATGGATTCACTTCACTTTTTTCCGA
TTTCGCTTCCATGATTGTGGAATTTCTTCTAAGTAGTGCGGTGATCTACTTATTTTAAAT
CCTGACAGTTGCTTTTTTAAAAGCAAACTTGAGAGACATCTGGAGTTATCcacactcatt
ttctgcaagttatgtttgtgaatgaggccatggttaggtaatgaaaatgtcagca
>NODE_550_length_711_cov_11.572433
TCCTTCCTGTTCCTTTCTACTTCTTTTCTCCTCTGCTGTTTCTCCCTCTTCTTTGTCTGT
TGCTTTTTGTCCCCTTTTAAGTTAGTATATAGGACCAGATGGGAGGCAGCACGTGGCAAA
GAGCTGTCCTTGTTGTCATTTGATGATGTCATCAGTGTCGTCGTTCCTCAGTGGACGTTG
TTTCTCTGAAGAGAAAAAAGCCAGCAGTTTCTTCATTGTTTTCTTTTTGTTCTCTATTTG
TCTTTAAATCTTTCTCCTGTTTTTTGTAAATGACAACAAAAAAGACCTGCCTTTAAATGT
TCAGGACGTTTTCAGTCACACTTGAACAGGTTTTTAAAGACCTCAGTAGGTGAGCTAGTT
TTACCCTTTTTGCCCTTTGAAACTGCAGATTTTTTGGAGAATTTGTAATCCCGTCTTGAT
TAAAGATTGAGTGGAATTCTAGATGTGATGAATTTTGTCATATCTTCTCATTTTTTTTCT
TTTACATGAGTGTACACTTAGTTGTTCAGAATATTTGGGACCATTAAAATGATCTTTGCT
GTAAGATGTCCTATTACCATTTGTCCTAATAACTCAGTGTTTCTTTGCTGCATCTTACTT
TTAGTTGATCAGTCATGGTGCCTTGCCATTGCAGAAAAACATTCTTATATTTCTAGCACA
GACAGTTCTGTTGGGTTTAACATGGTTCCACAAACTACGACAAAACACCAGATTGTGAAA
ACACTAGAGTAATTTAACATCAAAGTTGAGTATTTGAACAGTGAATTAAAAGTTGTGATT
ATTAAACTTTCAAACTGCTTTTTCAACCACTTGGAAGGATGTCAAATAAGTTtgtggaac
catgaatatgtcttt
>NODE_551_length_710_cov_5.070423
AGCATCATTACTTGGTTGCCAACTTGGATCGCCGGCTTTGAACACAAGACCAGACACAGC
GATGATCTGTTTTATAGGCCACATAAGGACTGAAATATGAACACTTAAAGCTACTCGCAC
AAACAAACGCAGGCATAACAGTAAATCAATCAAGAAAAATCATACGCATACACCCATGTG
GCCACCCCAAAACACCGACGCACACCTCCCTCGCCACGTACGCACACATTTATTTGTGCA
CGGCACTAAGTGGATACATTAGACAAGAAGGTTGAATTGACAAGCCTATAACTTTAGAGC
CAATAAACGCTAAGAGGCACCACAGTGAAAGGAGACCAGATCCAAGCTGCTCTGTCGACA
ACCTGGCCAAAACGCTGGAGCTGCTGGTAGGGACCAGCAAATAAAGGGTGAAGCTTTTAG
GCAATGAGCAGCAGGTGATCTCAGCTTTTCTGCAAGTCCTAATGCTCCTAAAAGCCTCTC
TCCCTGGTTCTGTAATTGGGCATCAGTAGTTAATGTAGTATTGACTGCATTACATGCTCC
TGTGCATCCTTTCCCACTAATGCCATTTGCATCACCTTGTACATTTACCATATTGCTTAG
CCAATAACTGTTAAAAGCAATCTGAATCATGAATCATATGGCAAACTTTTAGCTAGACAG
ACATCCAAAGGAGACAATTTACAGTTGAGTTAATTTGAGTACATTAGCAGCACAACATGG
ATTCAGTCAGACAGAGCAATTTATGTCTCTGCCGCAATCCTTTtattggtttttagacgt
gtaagtgaaaggatgctctgctaagagaaatgaaatatccattttcaaacataaataatg
ggttacaaatgcat
>NODE_552_length_667_cov_12.979011
TATTGGAAGTAATCGTGAACCTTATTTAGTGCTGCTTTCATTTTTATAGGATGCAGACAC
TATGTGTATAATATATGTCTGTGTTTATGTCTGTCTGGGGATATGAGACAGAGTGCATGT
GTGTTATGTGACCGTGTGTATGTACATGTACTTTGTGTCTGGATGTCTGCATATCTGCAT
GTGTGTGCGTGCATGTTAGTTGTAGACTCAGAGGCATAGCGTGGGTCTGCATGAGGGAGT
GTGGTGGCAGAGCACTCCTCTGATAGGCCAGATCCAGGGTGCACTGAAGCCTTTCGCATA
TATATGGAATTTTTGAATATCTAAACCATTATTTAGCATCCAAATCAGTTCTGCTTGTCT
GACTGATGGACAATTTCAGTGTGACCCCGGTCTTTTTGCATGTGACCTATACTGTCGGGA
TTCTTGCATATTGTTTGGATGTTCACGTTGACTCCTCTCCCGTTTTTCTCTTTGATCCTT
TTAGCATGCTCTTTGTGTCGGAATTCATGAAATATTCATAGCTGGACTGTGGCTTTTCCA
TATCTTTATGTACAATTATTGGCAGCCGTCCTGTTATGTCGAGCCATCTTAATAGTAGGT
ATTGGGCTCGGTTAAGTGTGACTTCAGATTTTTCTGACAGTTTAGCTGGTCTGTGTTATG
AATTGATAAGGCAGGGCATTATATTTGCAGATTGTGCAGTGTGGTTGCCTTTTTAGCCTA
CCATTAATATTGATAAACGCAAATAATGTGTCTCACATGAGAGAATAAATATCAGCACTG
GAATATAAAATATGGAAAATGCATTATtatt
>NODE_553_length_751_cov_7.181092
AGAAGAAGACTTGAAGAAAAAGTCAAAGTCTGGAGGTTTTATTTGAAGTTTGAAGAAACC
CTTCTAGGACAGTTTGGAAATTATAACGACATTGTTGTCTAACGCGGTTTCTCAGTTCAT
CCCACCACATATCTGTGCGCCTTACTTTGTGTGTCTGTGTGCACGTGTATGTGTGTGTTC
CTAAGTGATGCCATCCTCTCGTGCCCACCCACCCCCCAAATCCCCCACCACACCCCACCC
CACAACCCACCCATGCAAATTAGAACTTCACACACGTCGCTGCAAGCTGCCGGGTGCTCT
GTGATTTCACACGACCAATTAAGGCCCTCTTGGCAGTTGTGTGAACAGTTTCATTAGAGG
AGATAATATTGCAAAGTGAAATGATAAGCAATCATTATGATTAATGCCCAGACATTACAT
TGCTCGTTAATGAGGTGTAAATGATCTCATTATTTTTTGAAAGAGTACAGATTAGATTAA
AGTGGAGTGGACAGCGCTCCTTGGTGTTCAGACAAGTTAGTGTTAATTAGGCCCAATCTC
CAGGAGCAAATGAGCCGCAACCCTTTGGTAAACAATTAGGCTTCCATAGCCCCGGGCTAG
ATGGACAAGGATAGGCAAGTGAATGGATAGATCACCGGAGAGATGGATGTTGAGGGAGTT
TTAAAATCTGAATCGGAGTCATTGTTATGTATCCGTGCAAAATGAGACAAATTATGTTTT
GTCTCGTGCTCAACAATAGAGCAAATATTTGATGTTGATATTTGGCTTTTATTAAATAAA
GCGCTGTTCACCCGTGATAGGATGCTGTTTTCTCTTTGAGCAATGCTACATAACATCCAC
AAAAATATAAAAACTGATGCTAAAAGAATTCAttttttctcctcgtcctcattta
>NODE_554_length_413_cov_1.213075
TGCACAGTTGCCTTTAGCTTAGTTTTGTCCAGTTGACAAATTCATCTTCAATCTTCTCTC
TGTTCTGCTCTTTAGTTGCTAAGTTCCCCACTGTGTGCAACAGTCAGTATTTCTCTCCGT
TTGAAACTGGTTTGATAAGCGTAACAAGAAATGTAAAGCCAAAACAATAAGCTGAAAGAT
GTTAAAATGCCCCATTGAACTGAGAAAAAATGCAAAAAGCTTTACAATTTTTTTTCTTTT
GGTAATTTTAATATAATTATCAGTGAAGCTTTAATCGTTTGAGCTCCAAGCTGTTTCTAG
GTGTTTTTCTTATTTGCTCCTGTCATATTTTCCCTCACTGAGGGCTCATTTTCACTGAGT
CAGTCATTGCTTCTCAGTTGCATTGAGGTGCACGGAATTTAATTTTTTATTTATTTATTT
TTTTTAACTGAATCTGGTTCAAGCAAGCAGTTTGTTTTTGGCATTTTTTAAAAACTAGAC
ATGTGGAACAAAGTGGTTTTGATGAAACAACGTGACTTTAATGTTAGATTTGGGTGTTCT
CTGATGTCAAATTTTGg
>NODE_555_length_659_cov_10.866465
TGTAAAGGAGGCACAGCATGCATGAAACGTAGAATACAAAGTCCACACATGGCTTCGCAT
GAAGATCTGCCTCCTGCATGCAGCACTCAGAGTCTGCTGTTGGCTGCTTCAGGAAGTTGA
[truncated: 945,016 more chars]
